# Supplementary material for: Preventing Multimer Formation in Commonly Used Synthetic Biology Plasmids
Source: ACS Synth Biol. 2025 Mar 18;14(4):1309–15. doi: 10.1021/acssynbio.4c00508 (PMC12012879; doi:10.1021/acssynbio.4c00508)
Supplement: Supplementary file 2 — sb4c00508_si_002.zip [file sb4c00508_si_002.zip]

Archive with 55 entries (51 files):
- DataS1/
- DataS1/create_alignment.sh
- DataS1/data/
- DataS1/datadescription.csv
- DataS1/data/fastqs/
- DataS1/data/fastqs/Glass_A2P_1_pDSG467.fastq
- DataS1/data/fastqs/Glass_A2P_20_pDSG602.fastq
- DataS1/data/fastqs/Glass_A2P_7_pDSG588.fastq
- DataS1/data/fastqs/Glass_F3P_10_D3_6_24.fastq
- DataS1/data/fastqs/Glass_F3P_1_D3_4_2.fastq
- DataS1/data/fastqs/Glass_F3P_2_D3_6_14.fastq
- DataS1/data/fastqs/Glass_F3P_3_D3_6_15.fastq
- DataS1/data/fastqs/Glass_F3P_4_D3_6_16.fastq
- DataS1/data/fastqs/Glass_F3P_5_D3_6_18.fastq
- DataS1/data/fastqs/Glass_F3P_6_D3_6_19.fastq
- DataS1/data/fastqs/Glass_F3P_7_D3_6_20.fastq
- DataS1/data/fastqs/Glass_F3P_8_D3_6_22.fastq
- DataS1/data/fastqs/Glass_F3P_9_D3_6_23.fastq
- DataS1/data/fastqs/Glass_T7V_10_D3_12_7.fastq
- DataS1/data/fastqs/Glass_T7V_11_D3_12_8.fastq
- DataS1/data/fastqs/Glass_T7V_12_D3_12_9.fastq
- DataS1/data/fastqs/Glass_T7V_13_D3_12_10.fastq
- DataS1/data/fastqs/Glass_T7V_14_D3_12_11.fastq
- DataS1/data/fastqs/Glass_T7V_15_D3_12_12.fastq
- DataS1/data/fastqs/Glass_T7V_16_D3_14_1.fastq
- DataS1/data/fastqs/Glass_T7V_17_D3_14_2.fastq
- DataS1/data/fastqs/Glass_T7V_18_D3_14_3.fastq
- DataS1/data/fastqs/Glass_T7V_19_D3_14_4.fastq
- DataS1/data/fastqs/Glass_T7V_1_D3_11_4.fastq
- DataS1/data/fastqs/Glass_T7V_20_D3_14_5.fastq
- DataS1/data/fastqs/Glass_T7V_21_D3_14_6.fastq
- DataS1/data/fastqs/Glass_T7V_22_D3_14_7.fastq
- DataS1/data/fastqs/Glass_T7V_23_D3_14_8.fastq
- DataS1/data/fastqs/Glass_T7V_24_D3_14_9.fastq
- DataS1/data/fastqs/Glass_T7V_25_D3_14_10.fastq
- DataS1/data/fastqs/Glass_T7V_26_D3_14_11.fastq
- DataS1/data/fastqs/Glass_T7V_2_D3_11_5.fastq
- DataS1/data/fastqs/Glass_T7V_3_D3_11_6.fastq
- DataS1/data/fastqs/Glass_T7V_4_D3_12_1.fastq
- DataS1/data/fastqs/Glass_T7V_5_D3_12_2.fastq
- DataS1/data/fastqs/Glass_T7V_6_D3_12_3.fastq
- DataS1/data/fastqs/Glass_T7V_7_D3_12_4.fastq
- DataS1/data/fastqs/Glass_T7V_8_D3_12_5.fastq
- DataS1/data/fastqs/Glass_T7V_9_D3_12_6.fastq
- DataS1/data/refs/
- DataS1/data/refs/pDSG444.ape
- DataS1/data/refs/pDSG467.ape
- DataS1/data/refs/pDSG588.ape
- DataS1/data/refs/pDSG602.ape
- DataS1/gb2fa.py
- DataS1/getoverlaps.py
- DataS1/makeplots.py
- DataS1/mplfigures.style
- DataS1/README.txt
- DataS1/seqanalysis.sh
