# Supplementary material for: Preventing Multimer Formation in Commonly Used Synthetic Biology Plasmids
Source: ACS Synth Biol. 2025 Mar 18;14(4):1309–15. doi: 10.1021/acssynbio.4c00508 (PMC12012879; doi:10.1021/acssynbio.4c00508)
Supplement: Supplementary file 2 — sb4c00508_si_002.zip [file sb4c00508_si_002.zip › DataS1/create_alignment.sh]

#!/bin/bash
readseqs=$1
refseq=$2
outdir=${readseqs%.*}
outdir=${outdir##*/}
outdir=$3/$outdir
mkdir $outdir

# get expected plasmid length
refseq_len=$(seqkit stats $refseq | awk 'END{ print $5 }' | sed 's/,//')

# filter out short reads and reads much longer than expected plasmid
min_length=100
readseqs_filtered=$outdir/filtered.reads.fastq
seqkit seq -g -m $min_length $readseqs > $readseqs_filtered
seqkit stats $refseq $readseqs $readseqs_filtered

alignbase=$outdir/alignment
# align
minimap2 -ax map-ont --cs $refseq $readseqs_filtered > $alignbase.sam
samtools sort -o $alignbase.sorted.bam $alignbase.sam
samtools index $alignbase.sorted.bam
