# Supplementary material for: Preventing Multimer Formation in Commonly Used Synthetic Biology Plasmids
Source: ACS Synth Biol. 2025 Mar 18;14(4):1309–15. doi: 10.1021/acssynbio.4c00508 (PMC12012879; doi:10.1021/acssynbio.4c00508)
Supplement: Supplementary file 2 — sb4c00508_si_002.zip [file sb4c00508_si_002.zip › DataS1/datadescription.csv]

Strain	Plasmid	Origin	Resistance	Colony	Glycerol	Miniprep	Experiment ID	Order ID	Order Sample	Status
JM109	pDSG588	p15A	Amp	1	D2.352.1	U587	DE2.352.2	A2P	7	pre-transformation
JM109	pDSG602	BAC	Cm	1	D2.286.1	U600	DE2.352.2	A2P	20	pre-transformation
JM109	pDSG444	ColE1	Cm	1	D3.4.1	D3.4.2	DE2.352.2	F3P	1	pre-transformation
JM109	pDSG467	pSC101	Amp	1	D1.149.21	U581	DE3.6.2	A2P	1	pre-transformation
MG1655	pDSG588	p15A	Amp	1	D3.6.2	D3.6.14	DE3.6.2	F3P	2	post initial transformation
MG1655	pDSG602	BAC	Cm	1	D3.6.3	D3.6.15	DE3.6.2	F3P	3	post initial transformation
MG1655	pDSG444	ColE1	Cm	1	D3.6.4	D3.6.16	DE3.6.2	F3P	4	post initial transformation
MG1655	pDSG467	pSC101	Amp	1	D3.11.1	D3.11.4	DE3.20.4	T7V	1	post initial transformation
MG1655 ΔrecA	pDSG588	p15A	Amp	1	D3.6.6	D3.6.18	DE3.6.2	F3P	5	post initial transformation
MG1655 ΔrecA	pDSG602	BAC	Cm	1	D3.6.7	D3.6.19	DE3.6.2	F3P	6	post initial transformation
MG1655 ΔrecA	pDSG444	ColE1	Cm	1	D3.6.8	D3.6.20	DE3.6.2	F3P	7	post initial transformation
MG1655 ΔrecA	pDSG467	pSC101	Amp	1	D3.11.2	D3.11.5	DE3.20.4	T7V	2	post initial transformation
JM109	pDSG588	p15A	Amp	1	D3.6.10	D3.6.22	DE3.6.2	F3P	8	post initial transformation
JM109	pDSG602	BAC	Cm	1	D3.6.11	D3.6.23	DE3.6.2	F3P	9	post initial transformation
JM109	pDSG444	ColE1	Cm	1	D3.6.12	D3.6.24	DE3.6.2	F3P	10	post initial transformation
JM109	pDSG467	pSC101	Amp	1	D3.11.3	D3.11.6	DE3.20.4	T7V	3	post initial transformation
MG1655	pDSG588	p15A	Amp	1	D3.6.2	D3.12.1	DE3.20.4	T7V	4	post growth from glycerol
MG1655	pDSG602	BAC	Cm	1	D3.6.3	D3.12.2	DE3.20.4	T7V	5	post growth from glycerol
MG1655	pDSG444	ColE1	Cm	1	D3.6.4	D3.12.3	DE3.20.4	T7V	6	post growth from glycerol
MG1655	pDSG467	pSC101	Amp	1	D3.11.1	D3.12.4	DE3.20.4	T7V	7	post growth from glycerol
MG1655 ΔrecA	pDSG588	p15A	Amp	1	D3.6.6	D3.12.5	DE3.20.4	T7V	8	post growth from glycerol
MG1655 ΔrecA	pDSG602	BAC	Cm	1	D3.6.7	D3.12.6	DE3.20.4	T7V	9	post growth from glycerol
MG1655 ΔrecA	pDSG444	ColE1	Cm	1	D3.6.8	D3.12.7	DE3.20.4	T7V	10	post growth from glycerol
MG1655 ΔrecA	pDSG467	pSC101	Amp	1	D3.11.2	D3.12.8	DE3.20.4	T7V	11	post growth from glycerol
JM109	pDSG588	p15A	Amp	1	D3.6.10	D3.12.9	DE3.20.4	T7V	12	post growth from glycerol
JM109	pDSG602	BAC	Cm	1	D3.6.11	D3.12.10	DE3.20.4	T7V	13	post growth from glycerol
JM109	pDSG444	ColE1	Cm	1	D3.6.12	D3.12.11	DE3.20.4	T7V	14	post growth from glycerol
JM109	pDSG467	pSC101	Amp	1	D3.11.3	D3.12.12	DE3.20.4	T7V	15	post growth from glycerol
JM109	pDSG588	p15A	Amp	1	didn't store	D3.14.1	DE3.20.4	T7V	16	retransformed from MG1655 into JM109
JM109	pDSG588	p15A	Amp	2	didn't store	D3.14.2	DE3.20.4	T7V	17	retransformed from MG1655 into JM109
JM109	pDSG588	p15A	Amp	3	didn't store	D3.14.3	DE3.20.4	T7V	18	retransformed from MG1655 into JM109
JM109	pDSG602	BAC	Cm	1	didn't store	D3.14.4	DE3.20.4	T7V	19	retransformed from MG1655 into JM109
JM109	pDSG602	BAC	Cm	2	didn't store	D3.14.5	DE3.20.4	T7V	20	retransformed from MG1655 into JM109
JM109	pDSG444	ColE1	Cm	1	didn't store	D3.14.6	DE3.20.4	T7V	21	retransformed from MG1655 into JM109
JM109	pDSG444	ColE1	Cm	2	didn't store	D3.14.7	DE3.20.4	T7V	22	retransformed from MG1655 into JM109
JM109	pDSG444	ColE1	Cm	3	didn't store	D3.14.8	DE3.20.4	T7V	23	retransformed from MG1655 into JM109
JM109	pDSG467	pSC101	Amp	1	didn't store	D3.14.9	DE3.20.4	T7V	24	retransformed from MG1655 into JM109
JM109	pDSG467	pSC101	Amp	2	didn't store	D3.14.10	DE3.20.4	T7V	25	retransformed from MG1655 into JM109
JM109	pDSG467	pSC101	Amp	3	didn't store	D3.14.11	DE3.20.4	T7V	26	retransformed from MG1655 into JM109
