# Supplementary material for: Preventing Multimer Formation in Commonly Used Synthetic Biology Plasmids
Source: ACS Synth Biol. 2025 Mar 18;14(4):1309–15. doi: 10.1021/acssynbio.4c00508 (PMC12012879; doi:10.1021/acssynbio.4c00508)
Supplement: Supplementary file 2 — sb4c00508_si_002.zip [file sb4c00508_si_002.zip › DataS1/data/fastqs/Glass_A2P_1_pDSG467.fastq]

@Glass_A2P_1_pDSG467_0
ACCGCAGACAATATCTGGGAGATGGGAAATGTCTACCGGCGGGCTGCAATTTACTTACATATCACTGGATGATTACCGCATTGTACGTAATGAGTTACTAGGTGAAGGCAAAACGTACGTACTGATGATCGGAAAAATATACTTATTCCATTCTATAACACCGCCCCTGTCCAGGGTTGGTATGACAGAAGACGAGCCAGAGAGAGTGGTGCTGATATTCAGGTGACATTACCTGCTGACTGCAATTCCGCGTGCCAGAGTGATGAATGATACTCGTGGGGTATTAAAAGCGATTGTTGATAATAAAACCCAACGTATGTTAGGGGCATCACTGCTGTGTGTTGACTCCCACAGAGATGATCAATATAGTGAAAATGGTGATGGATCCGGGCTGCCTTATAGCATATTACGCGATCAGATATTTACTCATCCGTCGATGAGCGAATCACTCAATGATCTGTTCATTAGTCAAATAAACTCAAAATCAGACGCCAGAACAAATATTCTGGCGTCTCGAGGAAAAAGAATCTTATTAATTCTATCTTACTCTATAACTTCTTAATCACTTCATTGATGGTATTTTATATGTTTAAAAAATCTGTTTTATTTGCAACACTGTATCTTGGCGTTATGGCATTTTCCACCAATGCAGATGATAAATTAATCTCTGAAACATATCGACATTATTAGTCAGTATCGAGCATCACCGACAGTTCTGGAGGATACCATTGCTGATATAGCCAGAAAATATAATACTTCATCCTGGAAAGTCACATCGATGCGAATTGATAATAATTCAACCGCAACAGCAGTATTGTATAAATAAGGATGTTCACAATGGAAAAATACCCTGCACCTGTTAAGTCGGGGAGATAAAATTGGCCTGACATTGATTCGTCTGAGTATTGCAATTGTTTTTATGCGATTGGGTTATTAAAGTTTGTCCCTTAGGCAGACAGCATTACACCATTCGTCGCAAACAGTCCACTAATGTCGTTCTTTCGACGCCCGGAAGACTATAAACAGTATCTGACTCACGAAGGCGAATACAAACCAGAAGCAAGGGCATGGCAAACGGCCAATAATACCTATGGTTTTTCCAGACGGTCTTGGCGTCGTGGAGGTGATTATTGCTCTGCTGGTTTTGGCTAATCCTGTCAATCGCTGGTTAGGTTTATTGGGAGGACTGATGGCATTTACCACGCTGGTTGAACACTCTCATTTTTAATCACCACCCCGGAGGCATGGGTACCCGCATTCGGTAACGCTCATCATGGTTTCCCTTCTGTATCCGGTGCTGGTCGCCTGGTATTGAAAGATATCTTGATGCTGGCAGGTGCAGTCATGGACAATGGCAGATTCAGCACAGGAAATTCTTAAACAACGCAGTAATAGATCCAGTTCAACGTTAAAAACTGAATATTGATAATCCGAACACTGTCTGTTGTTCACTTTTTCAGGCGTCAGGCCCCCTTTCTGATGATAAAGCCTGACACCATATTGCTGGGAATATGACAGAGTGAAGATCAATATCACTCCCTGTTGAAAGGGTTTTCTCATCTTAGGTAAAATACATGATTAATATCAATCATGTATACTTACACAAGACAACCACGAACAAATTCAGGATTAAAATGTTTTACCGACTCCCCAACATAACCCAAATCAAGCGAACTAATTTGTAACTTATTTATGTATCAGTGAGAAATCGATTTTTGATGGGCATCTGCAATACTCTGAAGCAGACTATATTAGGAAAATTAGCTGTCAGTCCCTCCATTAGGCATGAACGATAAGTAAGTTAAAACGTAACCTCGAAGTCATATATGATTGATATCACTTATGCAAAAAATTCATTAATAATGTAGGACTGAAACCTCTCTATTTTTGGGGACAACGAAGCAGACGCTACCAGTGCTTTTGCCTTCGCCCTTGCTATTTTTGATACACTTAGGGCCCAGGGTATAACGAAAATGTGCGATATGACGAAGAATTAACGGAGAATGAGATGATCAGGCAGAAGATTCTACAGCAGCTGGAGTGGATTGAGTGCAATCTTGAGCACCCTGTCAATCGAAGATATCGCACAGAAGTGTGGTTACAGCAGACGCAACATCCAGCTTCTCTCCAGAATGCAGTGCATGTGCCTTTGGGAGAATACATTCGCAAACGAAGGCTTTGTCGTGCCGCCATTCTTGTCCGGCTCACCGAAGTGTATGCTTGATATTGCACTCTCTTTGCATTTTGATTCACAGCGATCATTCAGCCGCGAATTTAAAAAGTTATTCGCTGTCTCTACCAGTAGATACCGCCACCGTGATTATTGGGATCTCGCAAATATCTTCCCTTCTTTTTTAATACGTCAACAGCAAAAGACGGAGTGTAGATTAATCAACTTTCCTGAGACACCTATTTTTGGCAACTCATTTAAATATGACATTGAAGTGTTCGAATAAATCACCGGATGAAGAAGTCAAACTACGACGTCATCATTTAGCCAGATGTATGAAGAATTTTCAGCGGATATCTATTCATTTCCACGTTTGAACCGTAGACAAAATCGGTCGATTTGCTCACGGTTGAAACTATTGTGGTCCCGGTATGTGAATATGCTGACATGCCAAAGAGTGGACAACGACCCGAGACTTGTCGATCCTACCCACGTAATATGGACACAGGCCTAAGCGAGGTTCTTGTTTTCAAATTGTTCCGGACTGAGGCCGCCACACCAACTGTGCCGCCGCCACCGATTGTAATCACATTCGATATAATTAAACACCGTTGCCCGCATTATTTCCCGGCTGATAAAGTGTTCTCCATGGATACATTCCACTTTCAGCGAATGAAAGAAAGAAGCTTTCCACGCAGGCATTATCGTGCCGCAGCAACCTTTTGCGCTCATACTTCCACGCAGATTATACCACTTCGTTGCGCCTGATAATCTGCTCCTGAACGGTAGCCCGGCCTCCACGGTCCGTGTGAACGATAACGTTCCGGGGCCTCTTAGCCGCCAGCAGCGCCATCTGCAGGGCATCGCAGGCCAGTTGCGCCGTCATGCGTGGCGACATTGACCAGCCAATAACGGCACGTGACCACAGGTCAATGACCACTGCCAGATACAGCCAGCCTTCATCTGTACGTAAGTACGTGATGTCTCCTGCCCACTTCTGGTTCGGGCCACTGGCGTAAAATCCTGCTCCGACGGATTTTTCTGACACAGGCAGGCCGTGTGCGCGGTAGCTGACCGGGCTGAACTTCCGGGAGGCCTTTGCCCTCAGTCCCTGACGGCGCAGGCTTCCGCCGCGGTTTTTACGTTAAAGGGGTGATCACGACACGCAGTTCATCCGTCAGGCGTGGGGCACCGTGACGTTTTTGACCGGGTGAAAAGCCGCGAGGACAACGCTGTCGCAGTGTACCGCGAAAACTGTGACGCGTGCCTCCTTGTCCGCCGCTGACACCACGTATACCAGCCGCTGCGGGCCACCCGGAGCACGCGGCGCGTTGCTTTGATGCTGAACTCAGCCTGATGTTTTTCAATAAAGACATACTTCATTTCAGGCGCTTCGCGAAGTATGTCGCCGCCTTTTGGAGGATAGCCAGCTCTTCATCCCGTTCTGCCAGCTGGCGTTTGAGACGTGCAATCTCGGTAGACATCTCCAGTTCACGAGTCAGAAGACGTCTGCTGATTTTGCTGTTTACTGCGCCAGTTGTAGAGTTGTGATTCATACAGGCTTAGTTCACGGGCTGCGGCAGTAACACCGATGCGTTCAGCAAGCTTCAGGGCTTCACTGCGAAATTCAGGCGATCTGTTGCGGGGTTTTTGCCCCTGGTTGATACTGTTTTTGTCATAAACGCGCCGCCTCTGACTGAGAGTTTTACTCACTTAGCCGCGTGTCCACTATTGCTGGGTAAGATCAGCTTTCTGAACGGGTGATGGCCTTCAGCGCCCTGCGCAGTTTTTTATGCGAGAGCGGGATATTCCGCTGCGCCACGTCTTCCAGTAACGCGTCCCGGATACCCGCAGGCCAGAAGCCGGGGCGTGTCACCGTCAAATAATCCCGGCCGCCAGGGCTTCAGGGTGTTCACGGCATCATCCAGCGTCGGCAGATTCAGATAAATCGACAGCGCCTGTCTGGCCTGCGCTTCCGCCCAGCTCTGCTTCCCGGGCGGCTTTCTCGGCCAGCTTCTGCTTTTTCACCTTCCACTTTGGTGGCGTGGTGACATTGATGATGGTTTTCCGGCTGCGGACAAGCGTCTCCCCTTCTGTCTTCCGCTCATAGTACGGTCGCTTCTGCTCTGTCATGCTGTGTTCTGCCTGACGAATCATCCTCTTGCGGCCAAAGATACCACACCCGTCACAGCGCCAGAACGCCCAGCACAGCCAGATGACAGGCATCGACGTTCAGAAACTCTGCCGGGCCAAACGGGATAATAATTTGCCTGCACACGACGCGACCGACGGTAGGCACCGTCATCACAAGGCCGGCTACAGCCGCCGCATCACTGGTGGCAAGGTTAAGCGCCGAATGACAGCAGGCAAGCAACAGCACCAGACGTTCATTCTGTCTTCCGCCCGGTCCAGCCGGTGGCTGACGGCCCGCATCACCACCGGCAATGCCGTAACTGGTGCCGAACAAGGCCACATGCCATCATCGATCGCCACTGCAGTACGCCACCCACTGCGCGTTTCACACCATGTCAGCACCTGTGCCGCCACTGCAAAGGCAAACAGGATATTCCCCTCATACCAGGGAAAGCCGGCAAAGTAATACCAGAACTGGGAAAAAACTGCCCATCCCCACAGCCGGTTAATCGCCAGTTGCCGGATATGCGCCATAAACAGGACAGATTCAGCCCCCACACCAGGGCAAACAGCGGAAAGGCCCCGCGCCCGGCTAGAAACATCCACGACTCGTCCAGAATGCCAAAATACGGTTTGCATGGTCCAGAACCATCAGCACCAGTGCCACCGTTTTGATGATATCCCGCTGTCCGGGTGACCAGACCAGCAACGACTGCAACCAGGTATCGGTCCGGGCCAGTCATCAATCGTTACGTGTCGTGTTCGTGTTATCCGTTGTCATCAGCGTTAGGCTGACTGTATCAGTCTCCACCCAGGGTTTTCTCTTTCTGCAGGTCGCGGACCATATCCCGCTCCATCTGCTGAAGTCGCTCCTGCAGCAGATTTTCCCGGGCAATTTCCCTGACAGCTTCCCGCACCCGTTGAGGTTCACGCAGTACGCCCTCCGGCAGCGCGGCTTCCCGTTCAGTTATGGCAGCCCGGATAACATCCCTGCCCGGCAATCTCCCTGACAGCCTGCTCTGTTTTGCCATCCGGCAGGTCAGGTTTTATTCTGCCATTTTACCGACAATTTCATCTGCGCGGCGTTCCGTTTCGCGGCAACGCCTCTTCAGCCTGCCGCTGTGCCAGCGCCTGCCGTGACCGGTTGCACCATCTCCAGCTCCGGCTGGACGCTGTTATGGGATATCCCCCCACACGCGACCACCGGTGATGGCACCGGAGTCCACGGACGACCTTCACCGGCGATTCTCACCGCCCGCACCGCTGTCGGGTTCTCACGGGCCATGCGGACACCATCCTGCATATTATCAGCCAGCAGGCTCTCTCCGTTACGGCTGCCCTGCAGGGCCACGAACTGCGCATCCCCGCTGCCTTTCACCCCGTCCTTCACCACTGAATCCCCGCAGCCCGTTTCCGTCATCCGTGGTCAGTGGGTTCAGCCGAATACCTGCTGACTTGCCGTTACGGTCAAACGCCGGCCGTGCCACCGTACGGCTGCAATTTACCCGCCGAATTGCGATGAACAGTCGACTGTCCGGCCAGCCCCGCCTGACGGAGAACAGCGCCCTGCCGCCACGTCCCGCAGTTCCCGCGCCGTACTGAACAGCCGCTCTGCATTCATGACAGCCCGGATTCGTTTCGGCTCAAATACATCGTCGGCCGTTCCTTTCTGTACGGCGTTGTTAATGGCATCCGTCCAGCCCTGACGGTTTATCGGTGTACACCTGCACATGCTGCTTCATACGCGACAGGGCCGCGTCGGCTGACTCAAAGCCGGCCATCAGTTTCCGGTTACCTTCCGTTCCTTCAAGCGCAATGGCAAAGGTTTCACTTTGCCCCCTGCGCACCGTGAGCGGTGATGGCATAGGCCAGGTCAATATGTTGCTCTGCCTGCTCCTGGCCGGGGCAAATCTGCCGGGTCTGCTGTCCGTCCGACAGCGTGACACTGTCACCGGAAACTGCTGTCACCGTCCAGACGCTGTTGGCCACATAACCGCGCTCCCGGTCACTCTTCGTGAAGCGCATCCGGTCGCCGACCCACCCTGATGGTGTCCGGGGTGTACAGTGTGACACCTTCAGCCACCGCCTCCGGGGAGAAATCAACCGCGTGTTACCTTCCGCATCCTGCAGGGTTATCAGCCCGTCATCCTTACTGATACCGGCGATCCGGTGCGATACACATATGCCAGGACAAGTGCGTCCCGATGTGTCTCCCGGTGGAGAGACGACGCAGCTTCCCGTCACGTATATTCGCTGTGTTCAGGACAGGCACCATGACCTGCTCTTCCAGCTCACCAGCCTCCGTACATCATGAATCATGCTGTTCAGTACGCGCCGGTCCTCATTCAGGTGCGTGACAATAGGCGTCTGCTCCGTGCTTATCCGGATTGTTGTCCGGTATCGTCCGCGACAATGGCTTCATACAGTGTCATGGGGACATCCGGAAAAGCCTCGCCTTTCAGCATCGCCTTCTGCTGCGCTTCTGCCAGTTTCGCTTCCTGGCTGTGACTGAACTCCGTCACAAAGTGTCCTTCCGGTGCCCATGCGCCCTCCTGACGTGGCACCTGTCAGACGGTTTCACACTCTCAAGCCCGGACAGTGCCCTTTCCACATCCCGGTTAATCAGGCTGTATACCGCCTCCCGCAGTTCCGGCGTCTGACGCACAATCTCCTTCATGATCGGCCACATCGGCAGCACTGCGCGTCTGCTGGAGACGGAAAGGCTGACCGGGCGCGATGGCCTGCGGCTCGTTCCGTGTCACCACTGGCCACCGCCCTACCGCCACCGGCCGCAATCAGGGCGTATGCCCGTGCCATGTCGGTATTGCCCACCATTGAGCTCTCATCGAGCAGGAACAGCGTGTTGCTGAAATCCGGCGCTTCTCCGCTGCGCTGCTGCAGCTGCGTCATGCAGAAAGGACGCCAGTGTCTGCGCATCCACGCCGGCGCTGCGCATCTCCCCGACCGCACGGTGTGTGGGACCCAGCCCCACGACTAGGGGACGCTCACTCTCCGGCAGCATGTTCACGGCTGGCATCACCGCCCGGAACTGTGTCATCTACCAGCCACCACGGACCATAGCCCTGTACCACCGTGAAACGATCAGACATTTCCGGTCTGGTGCCGATAACGACGCTGTCCTGATGTCAGTTTCTCCAGTCAGTTCGCCAGGTACTCTCTCCATCAGCGGCATGACCGCCTCCTTACCTTCGAGAATATGGCAAAAAGAATGCTCTTTCTGCCTCATACAACGCACGGGAAACCAGCAGACCTGTGCCATAGCCTTTTGCCACATCCACATACAGTAAATCACCCCGTTTTATCTGCGCATTGATTTCCCCTCCCAGTTCAGTAAAACCAGTTCCTCTGCAGCAAACGACCGCTTTCCTCTGCTCGCCGGTCCACCATGCTGAAGGCCAGTTTTACTTTCCACCACCGGAAGGGCAAGATAAATCGCCTGCTGTACCGCGTGTGAAGTGCGGACTTCTGATGACTGATAGCCGTTTCCAGCGATGTCTCACCGAGCCGCGTCTTTATCTGCTCAGAAACCACCGTAAAGGACGGATGGCGGGCAAGTTTTTCCGCAGTACGGGTTTCATCCAGTGAGGAATACAGCCGGACATCACGACCACTGCGGGCCAGACGTTCAGGGTGGCATTGTCCATTGCCATCTGTGTGACGGAGGCAAAAACCGTCGCACTGTCGCTGACGGAATGCCCAGGCATTTCCACCAGCCGTTCTCCAGCTTCAGTGCCGTGAACGGTGAATCGCTCACAGGCAGGGTGGCCGGTTCAGCCCGTTCCGGCACAACAACCGTCATCGCATCTTCACTGACGGATGCCACCTGCAGGCGGTCAGCCACCAGAGTGCGGAGTCCAGGATCTTTCCCTGTCACCCTCAGTCGCTCGCCGTCTGCCAGCCGGCATTTTCTCCGGCCGGAACAGCGACCAGCTGCTGTCCAGGAAATTCGCGCCGCCTGCGTTTCACCCTGCGCATCCCGCAGGGTCAGGCTGTGACTCTGCGCCGTCACCCGGTCGATAACATGCGCACAGGTCCGGTGACCGTCTATCTGCGACCTGCCCACTGCTCATCACCATCCCGGACAAGTACATATTCCGCAGATAACAGCTCCGGCTGTCCAGCCAGACCGGTCTC
+
:;700,,..----.+*&%(('&')+)+*)),+('(*-+::??@@HHE==JEHJECABGEFHCEHJJ6545.,+,/38:FCEE664466(''&&&'*(((&&&'))++42//.0.((&&%&&(*+0311227769:93310/...)))*1*''(&&&&&%%'*'**)**11,/14;;;:99976334+*-/0040///>85-*)--.031/.---.4232,,,1,+((%%&$&&'*&$%&%%(.(()/01>?99::4--0/1//8=@DEIEJJGJHJGJJJIGFHGFCJJJH@?>?>C@;78+++-455468;<=>GBB?@@7777DDAAB;<<;===>E?B?@?ABFGD>9>)(((;=5553.--20+*+,21&&&(89&&&&,'(&&')06C?;9776<5555;;>B@BEEGJJECCCDHJJJJJJHFEJFHH3---''''.,++*,--,())()))*%$$$('(1467<CDD?BC?===JJJJJIIGJGED:86654111411/0223()()+&$%''(.0+-./((..-031426,,''''&$%'()+.)+...-05..GH>74-,-.ADJFJIHGCCDJJGJGIFJGDBFBJ:9567>@?C>@@IGIIGJIGF==<=@@500HDFEAAADJJJGJJJJCFE6666A510/,+((*+)*&'*&&'').8:D1000,**+-1.'')&&&%***,22*(()<==<FIFJJGEJJDGB><;=>@EDGDFCCACAAIFG55552.''+')%%')*))**))@ABCAJJIFJJEDJDECEDJJJEEFIJJFJJJEIGG@???JDDFDIJJJJ@CBAC@7699@ACCEBBCHJGJJJJG:9:8:-811004664.<=GJDDEHJ>723.---C@.--,/.440(++,;>@?@BB<<DC9999GJJIGJEJJJJJGHCEDAB@310('%&8::;;C75555***)*)))+261(&%>AGDDECCFDEAA<<;:?=9//../..21(&$$%(68111**)))*+,++&%&&%&&'''()*(&&),237=>=ADEHJJIFGJJJDCCDHJGBCEJFEGHAEDBAA>;;;BJHJB@4224FED-,,-7754444476::><<=CFBA81/+++CA;;;:HH=<8788;9?=9.///ABDGGGFJJHJJJGJJJHFEI????JHHEEBDDCCDDDGJIEJIFJJ?<<:::;93,,0-.5,+++556:??//(''(,,+))((---,-..45GJIF@:GFJJJGGJF9433732655?EDDFHHGHJ@*))*((()6700048@5555=99:95--.,,,58)BEIHJGHJ?7789>5212214434*)'&%&%$,49:DBCGCBBEJJ@??1+*'&'&''*6:B?>>?A.****,&'+,=;;4+***013;:;;JGHFBDC,++++BBAACCIHJIEGGJJJJJGFJJJIJFDFJGJFFEHFDJJDFEFFEEGHJJC;;;<>JFJE7111FJCBBBCFDH?:7=6877@===(''(866///''()6++++,*&&'/&&&0566,++28>@A;:99>9>>@>:2.-346//.&%&++:)57;A721.//07''(*&'*>B?@CHDDDHEEEJJ@777500.,+&$$&&',-+,,,+,-1;=DD8888765699::9;;4333DC=82233>?999:77==9:9>@AGCEGGJJE=0/..)'&&(&&&'1--%$%%%%'((+/)(''(('')00136C6448:>>?=BA////91///5@AACHGCADBFFG7666;87(*$$$&)20/,-'((((188;<;?@><;??JFEGD430188+**&&%('&&,.);@IHDEABDCJ1''''8+))()(''&&'&443<178?@>D?<9<@HJF@@ABJEJJJEJHA0...,:;21127=><;8866>?@6(()??>=??@BADCCDJI?>>?EFADEIJGJJJGJJJFBCGFFHJ@AA?ACCFJ?>??E7655...63??97711114560.)('()),....10//1'''(1200/23,)),01//336=?BFJB<::11279;:9>>DGJEIDCH=./=?D5556JCEEDJJ>>>?JA+10,++*-3**()220111;<:;81...7..''&%%&))+*+,017----,222@+++++*''6//('''('&&&,,++/024445??=<>:3329))*+$$$$&&((&)**4332656@C;;*))*:::=<60079:7>?>9633/--)&%)*)((,+00<<;<JEBCHF:::;@95385444;<B<<9973434?)))((-.44>?FDEFEHJHJGJJJJFJIDEC70,-561012++*'''%$$%%**(((*(''5--..889***,--...112DGIB>=949>=B=9A.+.//JFEEBBBEJJFEFFFHGJJEBBDFEJJ==BAD@GJ@@@@JIHHDA335?=32220-...44>J:::;@?>?@@EHFHJJIJFEE?EEJE@:+*)**0<99876778<<>@DCGJJJJJCBCCIFG;;::H??@>=<<<688831142+((():==?:::8+*+,..+*),-...,%%%%&(7:B=<=>CIHFHDJ10001EFIEB@@@DA@DDGGJEGHECA@@A?AD@=.-+((&%%%$$$%%%3122/3?CDEBBBGIHIFE<222?<<<11228<=5537C6,*(%&(*)&%&'**')1:ADJEJJIJJJIJJJJFHJJIJIECEDJHFBD<06523/5=<==<;CBBB<822CJGIFJHJHFJGID@><6,,,22DJHCCDBEJHJH<8432,&%%'--0461:?@EDBCFC???>IGHGJIEJJHJFGEIDI;432.-.-.''('((()(((()((125455BGFGFJJGHJJEGJDD))))9785657:EJJCB>;HDD<HCEHHJJFJGA@&&&$$$%&)/6:>?@?F@@62002''''++,-27<::30,,,*)&&&%%%&---.2210/0AFJ77745444,)(%%&%+*)($#$$$'*-//4,?FBJIJJJFFDEFFD@AABFCC@;9244HGBC533&&&&)-6430**+'*))2.-,-**+-6<BCECDJGHHHEFHDJ1110<BFGJEJJGJJEHD---,113@ACCCDCBBE@@@BI?<31111///@@FDEEHHJHGJGGJJGJJJJGBBBBFHJGFIEIEDJJJJJJJ@9999710047<:2224<999A9DABAA++++1/078JJHH:::(('',.04450/019)))''''/++,+/--*((++=>BABBJHJJH22229::9=9;55<=@CEJJCEDCDB?BAHE;DECDFJE?GD>E<;?BCEEJEJFGJJIHEBDAG@<<<DB?@?BJJFJJHGECB>?AA=31-'%####&(())78BBCCEDJGJHJJGJIHHDCDFJJ;:956)))),,-./.599888:544344'')4//10----))*8885333443444845()*-.,,+(%%'(,''&&%%%&34.4333==:FIHJJJJHGJGFJIGGJJJGFDDFBE<>>EFDBAACIGJGEDFD@><3310118=?C?BCIGHDFHEIDGEJJJJJJDHIIJFDFEJJGJJJJJDEDDDC;?@?=:852*(()-/0--019:<:;;;<8----630/-+22211////78:;=856HHJJGHFJJJJHCEEGIJEHFDIB;<<<<BCB+***=4,,+*--.241200CFA=1+*)&%%%)9=?@@==?EDG9998BBIGEDH937D:999>FIGBCACFH;1010*&%%+,1:=A@A@@CCC321298>C7799DA@87?FJHGJJJHFIHGF<888=---.22243)'&&&(8<:4455CA@B@??0%%&%%&%%%$%%$$%%'+)*)**(%%%''34;>4333::54300323*(&#$''&'&&)''')./,-)))530-.2377233))))58:<??>@GJJJGJFF???>C=>>=BC>==>?==<@JAGEJJJFEJIJFFIJJ<<<<IJGHJJGEFGHGCCCCJJJJGHJIJHJJFJEJGIHDGF?@/>?=844458..449374/***7)))).+.(+*+.--*'005;;HHEDDCD@889GJJE?>?>A=;=<3/..(((')))009000/55.--.-9:ADEGGEDBB>=?CHIEHEE8<76</.//BFDBA@ABEDFGJJ8777??>00//31//1245;/.))*+'+*356,ABB><@AA:**+8<=>0///35+***57;@?@BDBB==B20///<<<>?=DAGIFIHJHCJGEJHJJJJJJIEFJJA@AA>@2221875.<?=96651101..--,+++*+(256533130-.(%%&)../&&*****62468F@@>>?>EEGJJFJEJEJ>>=:'0?)))07>=>@E<;;:B21127436532441655?7+@777---)))(.-.1444435--../=>BJEDAB@===>==3*))),+)'%$&)&&%%%%%%()()*')()++*6...*+&*(((*%:>3334/.-)*&&''$&'(0/,++++///;@BIJBCABEEDCBB?CEJDEJFDGE8711/....>@DJFCEAHDB@A==*)('))%$$$%'/:BCB9999(((*&'((%$&()((++((066:;00;.B.3/1*%$$%#&%&')+&&&',**&&&&'%%%'%$$%&'*%''(44...))))/0///.0.,'$#$&%'*)%%$%$$&&*)'''&)''*+-3444>HDGGJEDCBJHFDFIBBBA8EECBFFGHHCJHDD===<<;<<=CDDEJDDJCEFDDECCB,,,.))>=98<=7:<@=))**01+<DCHJJJDJIGFGJHJJFJHII?;<?>BA@B9;;;=;965534456467:....31/0/0/..+,,,22144456>>@>=11('&%%%&'%%'(''''&%%%/9:=AEEEA<<::??6033368899A@BGFJGJJHJGBBBA<:23:9:<B>FDCBEEEFDC+(((-41+)'&(%%$$().0///01*)('())*333>??B++*+>@A@AAJJIEJDCJHHHGJ??>3111/07:9=>>IFF>>:688888??@BABECIH???@IJCFDCJGJD??543355122.(%%%'()&%%%)*))+,237;A@CBCC889:?=:<@JAIJGEJ;;:555///(%##%$$$$$./::=@ABCBBADEBEHFGGJDG?<88@95@@A22933;<C<99=AJ>>9:B:IGGD<A889BJJHJGJFJJIHDDDGCDF>>84348////4<@A?@?@@?BF;;;;<<<@<<2/GHJJJEJIE;666@JEEEFEJB>>'''':=<<>DCDBED<<>CEDEA7775877===JJJ:::;?.(%%&'(*))'*(356:<??<=<>JHJJJFHJHGEGGFFGD@ADJJJIFJHJHJJGE;<<;('',(36:'''((-,,,0.***+'%'(2223778=BAFJJJDJEFJJB@:991-'''&&%$$$&)177954448><<:33111--,*+/..****936446697540-)))*-*)&%%&%&')(:79BAAC>>>?:9/...8@DAAA@C<:/**((**<=JB>...DF@A?>>>+++&(&+(((22002?C@CDFC>110/44<@><55,+++)***()&&((134<;<>=>CAA@66004*-,,,-7622///089:HIJ>EC@A?@A?CAD@AD2112A6401453=<9:444963220''**22,6'''':=><<;:79=:>F;99:?DACC:BBD@>@DIIGJJCBE6665::8>HFFA;<CDBC*))*,<:=@DGFJ>JJHFJHHF=<<<@@.....11/1=<8=<ABBDCHFGCCEDBF>>?@>===653/6/<88555..-'(%%&&(+.,&%&'*&&&%%&()+)&''))))&%%%$$%%&'(-)'&%%<>BJEG@D>=44BCCB=88820/'&'&&,.46:87<@=@===>.,67>==;B30GDHJIIJGJGHJGJFJJJGFIEJG6664//)'&%$%%&&%%%&%&&'<<4345211366679889100199898;;:5//0/,++-3)%$$5667>???:;:::99:=@EIGJEGI==<<.*C8777<=DGCEJDGJHGEIJIJGJJJGFJBC@@EDG>>??BG((((''''=B8CHHJGJJGA@AADCAAAEECA=>=??AA>>>?:;>>?++48+>?AEJJGJIIJJ,,,,@;<74.,,-+)-./5;;7;BBCCC1//777==<322,(((77789>??AJ:1118877<5?@<9;CIGJDJFGJIHJGJHGJJ:99:>>6556JFEIJJE@<>55+669:;222CHJCDE3335?96887DBAJDD@AA86'&%%&&&(8CA@CCGD?<;;EH?@7755::8999>>EE?EACEBAFGH1111><<<655575...'&&&'&&&'$(-/9=9:>:<DGDD<<<BA=</////73200****61133IJFJCCCC>D/JJJJEC6555???EAB??:99(''(=8:>JIHJJJIHGHHBCB68>>BB=JCB957AA=B8>?BJIJE>**((---;++++1&&&02**''(+&&%'-65963016687,+(((*34%%%%''(&''41--/..1...25-,+,30/0+64//@AGHDFJHJJJJJJEJIJJEJD1111DJGCC?A<><..../+,,&)+0*+24++)(&&))@GJJJIIJGGDDFFGIJJJJGJJJJHJHFHFJGJJJHJJJJHJIJJIEIGJ<<<+**&&&&'----,,-2+01/-+))&&(''(+((,,/320===>(''(&%%&)*,/./224:9891123=<?@AA999HF=22(((26JJJA<<=*))*:@E?BCJJJJBBBBJDCB?<>FEFCEJJJEJ<=JHJJJJJJGJGIJJJJJJFGIJHDBDDA9910/&&((''&$#%&&&')1777<BDJHIFHJIFFGJJJJJJHJGCGCA@=7445...68589==BACAEGEFFHDJ8A<::<EF@A@A@CGJJJJJJJJJEFEDIJJIHJJJGGDFD:<;=98/*+*+0,)*113235611133....34<889+*)***+'&&&?GD@B@;;;;@BAGJJEDB=>>?DEF<00==>A@BFEDIEJJJJIBBBCFJDBD/...664,+-.0.--.01?>?>=?@9888CDJ99934433A@??BC?>??JJJJEFJJIHJIIJCBABIJEFFDCIJDA@?210,-?<9:==411//.,./3?;7((((=<>DIJFGJIHJJJJGFHFJI>ABC@?:10.0+('',**1:<?==>>@>@67==?@D>7/+78<>CCFIHHJJGHGHFJJJHJGJGJJJHJDFHBC<;;=EHEG>=?1111/./..777JJEEBDIED>9668@:;5//../-(('(((%%%%HJCAA?@9999@DDFDJD=>>>EB<:55BACE@))))0011,,,--.,,0/*)'&$$$%&&&&%)))'&&%'%%'&&&)..00AE=;;;@8851113=79-,,**++-..025?5:68854423/+'''(('%%%)/....8@FGFEBDJJICCB:9/1''(,,623JGJHJIFEFEFJJGJJJIJJIJJJHJIJJJCE;<:9<J5CA>2**55776//**+&''(*+00,,./.120.19::=55JJJ0000F@?::;DJJJJJJJJJJJFJIFA@FJJJIJJIGJJHJFHGJGJJJJJJJJJJJJFDJFDGBCHFDBAEA?@@?>==BFGJIIFHHEJEJ<=E<IGJEEHHGJJJIH76686::-+****+*,,,)'&%%%&),%%%%&&'&$$%&'()((&'((++,8769ACCA6333HJF?@@FDHBGF:666CEEIED@.+*,)%%%&('((**)'%'&&)'&&--.+.0.0//3398::5665:333577EFGEDEJHDEJ>JFJHJEHGB2//('''),')),&&0.+1<?ADCGEDCCFJG@@@AGJJGJGJJFEIJIEJEE@C---.657000)13BGCF5555<7**)))'''(/--,1.++)()****44534<../<====I@1111642.**-/6?DFJJHJJJG>@;8....BJGHFJGJIJJJJ<65569777:97677@IHEDDFJJDJJEJFFEDGCD@<-&&&'%%%%((/35'>?ADCDCEDE=>:92--5..;4..)('((*-*)*)*98;BBA99:;FFJJIFHIF0001899961+'&(-*?BCDCEEEGFJJJEJJ0///DBCEG??;:<888>?CBG????HE9:<9*%$$%$$$$&'%&&*&$$&++**((')-/453-+*,3+..:>FIEG<:;;EJFE@@DCCEHJJJC;.(((99=><<;;)))>AJCCDACE3336DHDBGHHJGIDFBA786//0.(%%&223****;<9:83/=@BIFJJHGIFGGEDA9;B?55,++,//-+,22212245;;===DB@;<;9432))))+&%&'()'''&&''%###$$%&''''''$$$##$%%'()&))&&'''*1///151-71;:9+%$&%&$&$$%$'&*()-..00)((*63///1..--,.-.-,***'&&&'$
@Glass_A2P_1_pDSG467_1
GCTGATAAATGCTTCAATAATTTGAAAAAGGAAGAGTATGAGTACTCAACATTTCCGTGTCGCCCTTATTCCCTTTTGCCGGCATTTTGCCTTCCTGTTTTTGCTCACCCAGAAACGCTGGTGAAAGTAAAAGATGCTGAAGATCAGTTGGGTGCACGAGTGGGTTACATCGAACTGGATCTCAACAGCGGTAAGATCCTTGAGAGTTTTCGCCCCGAAGAACGTTTTCCAATGATGAGCACTTTTAAAGTTCTGCTATGTGGCGCGGTATTATCCCGTATTGACGCCGGGCAAGAGCAACTCGGTCGCCGCATACACTATTCTCAGAATGACTTGGTTGAGTACTCACCAGTCACAGAAAAGCATCTTACGGATGGCATGACAGTAAGAGAATTATGCAGTGCTGCCATAACCATGAGTGATAACACTGCGGCCAACTTACTTCTGACAACGATCGGAGGACCGAAGGAGCTAACCGCTTTTTTGCACAACATGGGGGATCATGTAACTCGCCTTGATCATTGGAACCGGAGCTGAATGAAGCCATACCAAACGACGAGCGTGACACCACGATGCCTGTAGCAATGGCAACAACGTTGCGCAAACTATTAACTGGCGAACTACTTTCTCTAGCTCCCCGGCAACAATTAATAGACTGGATGGAGGCGGATAAAGTTGCAGGACCACTTCTGCGCTCGGCCCTTCCGGCTGGCTGGTTTATTGCTGATAAATCTGGAGCCCGCATGGCGTGGGTCTCGCGGTATCATTGCAGCACTGGGGCCAGATGGTAAGCCCTCCCGTATCGTAGTTATCTACACGACGGGGAGTCAGGCAACTATGGATGAACGAAATAGACAGATCGCTGAGATAGGTGCCTCACTGATTAAGCATTGGTAACTGTCGACCAAGTTTACCAGCTCGCTTGGACTCCTGTTGATGATCCAGTAATGACCTCAGAACTCCATCTGGATTTGTTCAGAACGCTCGGTTGCCGCCGGGCGTTTTTTTATTGGTGAGAATCCAAGCACTAGGGACAGTAAGACGGGTAAGCCTGTTGATGATACCGCTGCCTTACTGGGTGCATTAGCCAGTCTGAATGACCTGTCACGGGATAATCCGAAGTGGTCAGACTGGAAAATCAGAGGGCAGGAACTGCTGAACAGCAAAAAGTCAGATAGCACCACATAGCAGACCCGCCATAAAACGCCCTGAGAAGCCCGTGACGGGCTTTTCTTGTATTATGGGTAGTTTCCTTGCATGAATCCATAAAAGGCGCCTGTAGTGCCATTTACCCCATTCACTGCCAGAGCCGTGAGCGCAGCGAACTGAATGTCACGAAAAAGACAGCGACTCAGGTGCCTGATGGTCGGAGACAAAAGGAATATTCAGCGATTTGCCCGAGCTTGCGAGGGTGCTACTCTAAGCCTTTAGGGTTTTAAGGTCTGTTTTGTAGAGGAGCAAACAGCGTTTGCGACATCCTTTTGTAATACTGCGGAACTGACTAAAGTAGTGAGTTATACACAGGGCTGCGGATGTACTTCTTTTTATCTTTTTTTATTCTTTCTTATTCTATAAATTATAACCACTTGAATATAAACAAAAAAAACACACAAAGGTCTAGCGGAATTTACAGAGGGTCTAGCAGAATTTACAAGTTTTCCAGCAAAGGTCTAGCAGAATTTGCCCAGATACCCACAACTCAAAGGAAAAGGACATGTAATTATCATTGACTAGCCCATCTCAATTGGTATAGTGATTAAAATCACCTAGACCAATTGAGATGTATGTCTGAATTAGTTGTTTTCAAAGCAAATGAACTAGCGATTAGTCGCTATGACTTAACGGAGCATGAAACCAAGCTAATTTTATGCTGTGTGGCACTACTCAACCCCACGATTGAAAACCCTACAAGGAAAGAACGGACGGTATCGTTCACTTATAACCAATACGCTCAGATGATGAACATCAGTAGGGAAAATGCTTATGGTGTATTAGCTAAAGCAACCAGAGAGCTGATGACGAGAACTGTGGAAATCAGGAATCCTTTGGTTAAAGGCTTTGAGATTTTCCAGTGGACAAACTATGCCAAGTTCTCAAGCGAAAAATTAGAATTAGTTTTTAGTGAAGAGATATTGCCTTATCTTTTCCAGTTAAAAAAATTCATAAAATATAATCTGGAACATGTTAAGTCTTTTGAAAACAAATACTCTATGAGGATTTATGAGTGGTTATTAAAAGAACTAACACAAAAGAAAACTCACAAGGCAAATATTGAGTACACCTTGATGAATTTAAGTTCATGTTAATGCTTGAAAATAACTACCATGAGTTTGAAAAGGCTTAACCAATGGGTTTTGAAACCAATAAGTAAAGATTTAAACACTTACAGCAATATGAAATTGGTGGTTGATAAGCGAGGCCGCCCGACTGATACGTTGATTTTCCAAGTTGAACTAGATAGACAAATGGATATTCGTAACCGAACTTGAGAACAACCAGATAAAAATGAATGGTGACAAAATACCAACAACCATTACATCAGATTCCTACCTACATAACGGACTAAGAAAAACACTACACGATGCTTTAACTGCAAAAATTCAGCTCACCAGTTTTGAGGCAAAATTTTTGAGTGACATGCAAAGTAAGTATGATCTCAATGGTTCGTTCTCATGGCTCACGCAAAAACAACGAACCACACTAGAGAACATACTGGCTAAATACGGAAGGATCTGAGGTTCTTATGGCTCTTGTATCTATCAGTGAAGCATCAAGACTAACAAACAAAAGTAGAACAACTGTTCACCGTTACATATCAAAGGGAAAACTGTCCATATGCACAGATGAAAACGGTGTAAAAAAGATAGATCATCAGAGCTTTTACGAGTTTTTGGTGCATTCAAAGCTGTTCACCATGAACAGATCGACAATGTAACCTCGAGATTACCGCCTTTGAGTGAGCTGATACCGCTCGCCGCAGCCGAACGACCGAGCGCAGCGAGTCAGTGAGCGAGGAAGCCTGCATAACGCGAAGTAATCTTTTCGGTTTTAAAGAAAAAGGGCAGGGTGGTGACACCTTGCCCTTTTTTGCCGGACTGCAGCGGCCGCTACGTTGATTTGCGCGCAGCGTCTGGAAAACCGGGAGCAAAAGACGTGCGTCTTTGATGCCCGGTTGCGACTCTACAGCAGAATTAAAATCAAGTCCGGCGCAGCCGGTTTGTGCCGCTTCCACGCCGTTATCTGCGCCTAAGCCCCCCGCCAGCAGAACGTTGCCAAGCGATTGACCATTTAATAGTGACCAGTCAAAACGTTGCCCGCTTCCACCCTGGCCGTTGTCTAAAACATATTTATCAACGTGCTGAAACTCGCGGGCGGGCAGGGTTTCACCGACGCTTAATGCTTTCCAGATGGCAACATGTGCTGGCAGAGCTTCACGCAGCGTATCGATATACAGCTGTTCTTCATTACCATGCAGTTGCACTGCCGCCAGCGATAACACCTTAGCTTTGTCCACCGCATCGGCAATATCGTGATTGCGGAACGCGCCAACATACTGCAACGGTGCCGCAGCCATCACTTCCTGCGCCTGTTCAACGTTGACGCAACGCGGTGATGTCGCAACAAAAATCAACCCACCGTAAATCGCGCCCGCGTCATAAGCTGCTTTAGCATCTTGCCCACGCGTCAGGCCACATACTTTATTCTCACCCAGCAACACCCGGCGCACGGCGGCGTGCAAATCGTCATGGGCCATCAACGCCGAACCAATCAGAAAACCGTTAGCGAAGTGGCTTAACTCGCGCACCTGAGCGTAAGTATTGATGCCGGAGTTCGCTGATTACCGTCACGTTGTGCCCCAGTTTCGGCGCAAGCTCGCGGGTACAGTTGGCAATAGAATCGACAAATCACGCAGATCGCGGTTGTTGATGCCAACGACCTTTGCTCCCAATGCAATGGCGCGCTCCTGTTCCTCTTCATTACTGACTTCGGTCAGCACCCCCATCTCCAGACTGTGAGCGACGGCGGCAAGCTGGCGATATTGGTCGTCATCCAGTACTGAAAGCATTAATAAGCAGGCATCGGCCTGGTGATCACGCACCAGGATAGATCTGGTAAGGGTCGATAATGAAGTCTTTACATAAAATCGGCTGCGGGGCGATTTGGCTGACGATGGGGAGGAAATTAGAACTTCCCCCCTGAAAATATTCTCATCAGTCAGCACCGAAATTGCCGAAGCGTAATGTTTATAAATGGCGGCAATGCGTGCTGGATCGAAATCATCACGGATCACGCCTTTTGACGGCGACGCTTTCTTGCACTCCAGAATAAACGCCGTGCGCGCACCCTGTAGCGCATCATAAAAATGTCGCGTGCTCGGCTGAACCTCATTCTGAAAACTGGCCAGCGGTTGCTGCTGTTTGCGGGCTTCTACCCAAATCGCCTTGTCTGCGACGATTTTTTCGCTAAAACGGTTTGCATCATCTAGTATTTCTCCTCTTTCTCTAGTAGCTAGCCCAAAAAAACGGGTATGGAGAAACAGTAGAGAGTTGCGATAAAAAGCGTCAGGTAGGATCCGCTAATCTTATGGATAAAAATGCTATGGCATAGCAAAGTGTGACGCCGTGCAAATAATCAATGTGGACTTTTCTGCCGTGATTATAGACGCTTTTGTAGGCGTTGTAGTGGCTTTAGTGCTGGCTTTGTCCCAGAATGCTTTTAATAAGCGGGGTTACCGGTTTGGTTAGCGAGAAGAGCCAGTAAAAGACGCAGTGACGGCAATGTCTGATGCAATATGGACAATTGGTTTCTTCTCTGAATGGCGGGAGTATGAAAAGTATGGCTGAAGCGCAAAATGATCCCCTGCTGCCGGGATACTCGTTTAATGCCCATCTGGTGGCGGGTTTAACGCCGATTGAGGCCAACGGTTATCTCGATTTTTTTATCGACCGACCGCTGGGAATGAAAGGTTATATTCTCAATCTCACCATTCGCGGTCAGGGGGTGGTGGAACGAGGACGAGAATTTGTTTGCCGACCGGGTGATATTTTGCTGTTCCGCCAGGAGAGATTCATCACTACGGTCGTCATCCGGAGGCTCGCGAATGGTATCGCCGGTGGGTTTGCTTCGTCCGCGCGCCTACTGGCATGAATGGCTTAACTCACCCATCAATGTTTCCCCAATACGGGGTTCTTTCGCCGGATGAAGCGCACCAGCCGCATTTCAGCGACCTGTTTGGGCAAATCATTAACGCCACGAGCAGGGGAAGGGCGCTATTCGGAGCTGCTGGCGATAAGATCTGCTGAGCAATTGTTACTGCGGCGCATGGAAGCGATTAACGAGTCGCTCCATCCACCGATGGATAATCGGGTACGCGAGGCTTGTCAGTACATCAGCGATCACCTGGCAGACAGCAATTTTGATATCGCCAGCGTCGCACAGCATGTTTGCTTGTCGCCGTCGCGTCACATCTTTTTCCGCCAGCAGTTAGGGATTAGCGTCTTAAGCTGGCGCGAGGACCAACGTATCAGCCAGGCGAAGCTGCTTGAGCACCACCCGGATGCCTATCGCCACCGTCGGTCGCAATGTTGGTTTTGACGATCAACTCTATTTCTCGCGGGTATTTAAAAAATGCACCGGGGCCAGCCCGAGCGAGTTCCGTGCCGGTTGTGAAGAAAAAGTGAATGATGTAGCCGTCAAGTTGTCATAACTCTGAAGCAGCCGCAAACTCGAAGAAACAGCGGCCGCGAATTGCAGAAATCATCCTTAGCGAAAGCTAAGGATTTTTTTTATCTGAAATTCTGCCTCGTGATACGCCTATTTTTATAGGTTAATGTCATGATAATAATGGTTTCTTAGACGTCAGGTGGCACCATGGGAAATGTGCGCGGAACCCCTATTTGTTTATTTTTCTAAATACATTCAAATATGTATCCGCTCATG
+
'''';<;=@@??AA>/..,,*(&$'-.@EGGEJJHJF?</+**,)(((234777=;-,+**++-587,BEEC?=610./'&(1?CCCHAFDAJCEGIDB>>?=:967@@?9>>>HGDDBBHJJJJJJJCAADBJC?>>=@?87<80...-..1,'''',15--6>D=FFEFAABAJFJIIFJEGFHJJJFDJECDDJJJJI>>@?HJHIJB1101227799:77AAJJGGGIJJJJJHJHJIIEJJJHJFJJGGJIEAAAAEGJJIIFFJJFCECD:.JIIGGJJJE<9:AJHGGGJF;:9;@@ACGBBFBFEDJD21111002:79HJJJFJJEEEJJGHHGG6555HJJJJJDB???BIJJFJF;::9=JIJGGJHIJEJJ,+++++?>=CEFBEEFJJGJEJIJGGIHFEJGJ1001BEGIIJ====J???@DCCBC:9997>=>DA@A,,,+++,0..-0068>BFEACEJJJJJHJJGJJGCJGEGG6555>C@@@E??>>>>=>><>>97..//*))(0/..)**+98789@A?@?@JJFJEGDEJJJFJJ<<<>CBBCFECBEEHEGGHJIJGIHJJJJJGJGHFDCDCCDCH;;88<>B<<BBBFHDJJ====DDAB>+'()0))-.'(54486CJJHIEJJJHHGJJFGJJJJJJJJJJJHJJFEIEJBA<=D>??;444;FJFJIJJCFFGEJJFHHJFFJJIJJJDIB=>>:2211BJ???>D>:6656,(-++****,+*++,+++>=EJEJA;..-.--.***+55FDA=BADJDEIJGFJJC3280>?@;;;;;;;CH><::BA4333=>BA6557;A5337;>???@@HDEG:669>854532220...,+(*+=BBFIIFFJJEJJJIFAJHJDDC5556I>===6)('()(''((++'%'&*)).64++9CE@??:7,'''%%%&:3233BF@???HFGJFGJHGJHGIJJJJHJJJJ;/--7>::;A?:::ECCB@AACEICE@;=8<AD=;:8;>JFGFEDDH333499:9<<<JH/.....060/0EJFFFFHECHFIFJJJGFJFJJJJIFJEJDC?@@.-(()''+,:>>?BAAFGJFGFHJJFJJJIGJJJJGGCBACDGEJF<:98>>55BGABF2222?@GHJJHGGFI===56652.,,15CA<<210144=>ACDDHJJACFEJJJJEIJHJJHJHGJ?@@@JFCB?@EHJFFEEJE====EHFJAJFADCCCED?@@@EFGC@A=::23AACDDBDFJEECDIDDCABBBIF=;;;>31000.,,,55=<::>??DC=>CABEBF>;;?DDCDEDDEBG>>>JIEABABBFGGFJIDFHGFFJEJJHGJEEHFEJHEDD@=<<>DFCBBDBCBFCHEECCGFEDDDJDIGEAAABEECFFECCFDEFB3110113>@>>CB>DEEEDJJIDBBBEEDJEFFGCDCBCCEHGFFEEFHHDCEEHJ@@>AB;?AEAAACCAD===>DEFEGBB@@AAAAJFICECEDECDFHBEBC??@A@B3+'')*''$$%%&+/0<AAC@A@D@EDB/--(&'1*++(,,,,22B@DCICCDCEDBC=;7889A@=>?BFBEHJGDCA@A>?////;64333>?ACCHGJCEB?@DEFFGEHDEHGFDACJFE=<;<>@?:3+9:CBDFGFABCBFGFC?>B8.,,,(/;;988=?EDFGDFFJJIFGFFEFIHDFFFJFIEHEIHHJFFGJFEFEFFJHFGGFGJFIFJIIDEEDEJHCFJHFJ?>>><::;<;>+620120002374+)''55ED@GEHHIJJECABIEEEIGGDFECDEEBBEDBBDCDABCJCCCFC@EDCBAEDJDEEFEIFFJIJIFJGHJJGEBDFDHD@EBBA8888DD@@BBFE@A988889:<BABJIIJIHG@>AEDHEBA??>>>>?B7777B>>:9::@@BABCA@?>?B@DJEFCDBCBBBBABBBDABAAFBEFECCGABBCBEC@@@@AAADCDJHGAACDJECA@ABDEDIBA?40-&'&'''24?ABB3111@B@BA;?B8B@A?>>>?BBAEDBAA@@EJJFEFFD?@>>@ABCA@@ACCDEBEBCCCBD@===@FEGGB@===?==::;JIE>?AB=;77..-,,-01122:<;;?A?<8?=;6009DBBAD@BB@@ACEEAB@ABDB@?@=8756766774444?6556CA>>@C<76*''(:<@@@CBJHJ6555:@@@B><778=><<8B@>???@AGHFDEJHECBCDCDBEBCCFJ:;'&&&&&&&&'+8(8ABA@?@70//22-33332/1>4111134<?@433342010,,-/0,'&&'DDCBDBBBECCCBABCGEGJBBBBBBBBCCADDGEFCBDCDDJJCEGDEDCBGG1001DAABFBCCEJA?>?@AEEEFGAAABHDBBDB@AAEEDEACCBFDBAFJJJGC=<<FABD@A=:<>?::@6555;766+))))<=AEB===>AABHECCECABBA,,,,210//0,,->?ABBBEDCD?=>?<ABBCBCEB@>?@ADCCB@@BEEBECHHDE@???==>?CF@;<@BDD=;;;<===:99:<<>AAAABACCBDICBA?ADCBB@BABAA@@D@>>>?@EDDCBCED=<<=A?<<=<<<<>DC=00199<=>?DB@A@>>??>::;79))../9;;:;0///@FE@=<=7778B=<5066;==<<;;::;;>>??AB@@41005;?795563252000000=ABJEDDDCEFEED@@HDDIFGEEC@A@?768:::BJ@@@AJFIJA:999<:764443411112349?AABBCDDDJJHHIJHJJ@?8856FGFA@AAHFIJJJJGJFJHJJD99:A>A222440-//CDJJJDABHJIJJHAECA?@7777FCEEAC@@@>?;5546DEFJFEFB94233B?AAJJIJGIJHHGFFJHFIJHJ=<;;7-*+,98;@?@@AEJJJJHJHFGFGJHDF@9<<<:::;HIEAABBEGIJEJ4)(((889B@>IHJJJJHFFJJHHJJIGJHHJHJHJJJJJJDJFJJJDGJJDJJJIBIJJJJJJJJJJJFJCECDJ><=9:<;7<D9;8421132*''*++*3,,,++*+/%$&'''(26>@@@IFFDBDCIA;940+*(&**)))*))*,-.../33779::8999<<;754337888??JJJIJFHEJJJJJJGJIJJIJJGJJJIIJI>>=>>;C;540//.,+)(%%5444;A?=::3:/-,-EFCB<ACCFCEIJJIJFHFGEFJJHJJJJJJIIJIJJJIFEJDEDCEJJJJFEC---DJIFG88:;>=:5//--45CIHJJJEFED@==@GJE==5434;;<<==;<<>55JJFEHCAAACFJJDEDFA?@=<13++,+111222>JDJJJJIJIGJJJJHJJHJDB@>>@JEHI6665542/04GJEGHEJHG;;;;FJGJJJHHJHJBB@?BJIFJHHJJFJFJJHFA>>>DJ555011/22022+++/6(*155977779?9**)*77@665557+''&&(+23556CF((((EDHFJHIJFEGIJIJIGJJJJGJHEIJJJJGJGJJJHJJEGJJJJJJJJJJIIFJFGJJJJJFJGFFGGD53237>@=<B888=>=>J>>>@GG===9999DIHDJEDJJJJHIGIHEEDC5HJFIEEHEJIFCJHJIJJJJJJJDGED6245C>GJJFJJJJEDHEJHIJJJEEFFHHHH;;;;HE3333??@FFCDGJHGJJHGGGH;;;:>=2111JFCHHJJGJJJFJIIFGJCGADJJHIJGGGJFJ7665>?@A>45EEIIJJJFJGEBAADJE<72/..-2=@??DA<EJGJJJJJIJJIFCEFGGD@@D:888CD;:99:1/+''.411*(((.*)),)'''(&(<==><<<>44446457<B@ACBCBBJJJJHJJFJGGHJBIFFBJJJGJJGJGJFFGHFCDJ;:::@4BC@342?=?EHJFJJJJGJJGGJHJJGJFA?<AEE?>'''.9AGHFEJJIGFHIJFGJDHJJEBDEJIJCDDDEEBGJEBHDGJJJJJIIIHFJIJJJFFJJIHJJHJ?>?>995.,,,+++*'''&%$$&%%'&&&%*'&+-1:::JDDBC??=-,,,>?>GHGGFJGJEFJJEEHJJJJFFJIEIJIJGJJG??>>?@642123876::.-+3000)((*)++&((+3@CFIJJJJJBA+88FJFJJJEIEGFJJHFJGHJGGJBBBCJEEEFHEBGJGF?>>>DFEEDFHJJJJJJGEE>===B5223<?FJGGJFEEGJGJJGEEHHJJJHJIJEFGEHDDD43324++++/./<<<?DGJGHJJJIJHHDBIDIDDGIABJJJJIHJJJFIHEJCEJJGGJIDB/...HIJHIHJGHJHGHDDEFJJJGJIJJJIGIJHJDEGCJIGIJJJGJJJJFJJFFJGJDCEJJJE9E99GHJGJJJ@===8-:@:989001HGGDDABCB@@?@?<35**+((((BFHED/-<1?>>=<@BEGFDECEJB@AJJBDE===>GJFHJGGIJJJJFJHIHJHJJIJHJJA>=HGFFJFHGHJJ::::=IEFDB@@C>>>=EGDFJHIGDIJHJIIFJJJJJB;;ACEJFJJJJJJFJCEDFJHJJJJJD=<==B4111278:79455355<>>=>4333('''21.-&%&%%%&&,$$$'+++..'''')(%%%&8;))''**,//2<?FGJJGGFHHJJHJJGFJCEJJJFEJEDDB?=>4333338<;5(((@GFGJJJJHDDGCGCA@??ACGJ@@@?JJJJFGJGHDIJFDDEFFFGGJJEEIICGGDF///088;:97:1111CBCBA@BDGIFJHJ<=<<IJFFDHEEABB:4113-((/CJDCB:9:;JCJJJJIJGIHJGHHIFEIJJB>99?AABC>>>?<<=>CJIJJGGFEJJ??@CEDCC@HGJEICBDBJIIJHHJJJJJJJJJJJJJIHJJJHIJJGD---.D@?@@>::70049:0669;BA?)))())((((+-+.10212=ABBCEDDJFDBEFGJIJGFIJIHJJJJFIJH>8*1154322//..---;;:;;65444D??32214469AA@B?>=>CGJJJJEGC333,,+&&')((%%%'--/1/.<9844332000667?>>EFIJJJHDJFE5*))((+,156----,+,1(((''''//./)*)('*44-CBEGJJGFDFFGJB@=>JCEEFGEJJJJJHHJJJGJJGJJIB@ABEJDEIJ888,'%$#$$%*+/0.&-*'(('')(&())5,,,445=D555-+))+,2---((4<4445876)'')69:BDEFEEEJGJFJJHJGGJJGJJJJJJIJJIJJJHJJJHFEFDGHJDIDJJJJJFHFB?::::BCCJJIHJJEJEDCCDD4333GIIIFGJHGIGJ=CBJ>>=JJJJJIGGJHHGGH==.......@;7;<=<@977733(&&&($%')+-.0+*34=3DJJJFHIJHDDBJJJJJJJJG:::9>HJJGJJJJI@>CBA@@DCHGJJJJJJJHJJJJJJJGJGC/,*..;==GCHIGJJFGJGJFGDHAAADGJIJJIJEJJJJJJJJHJHJGIJIJI::::FFHJFEFDIIJJFCHIJEJIIHGHJGJJJHIFHHEFJIJJJIIJCE@@ACFHEHIHJCGJJJJIFGJJGJJJJJJJJGJJGGJHFGJJEHJEJJJJFDEJJEDAAABBA<;000:A544511'''')((=BJJJJJJEGHJJJHJJECJ=11,,,9=>?@ABCJHAJJIHJIGJ>55A>??<?:;A@A?C88:CJJJJEJHD<;;;FGEJJEIHHFJJJJJJJHJGJJJJJHJJJJJJJJGGJJJIJHJJGJJEFGJJIJ>>>@@?<<55201112.:DHFCBC88:::DCGFJHDBCFFJJFJJJJJGIC::JJIGGHEC=>=@HJ@>11,**)&&'(&
@Glass_A2P_1_pDSG467_2
CACGTTGATAAATATGTTTTACAACAACGGCCAGGGTGGAAGCGGGCGACGTTTTGACTCGTGACTATTAAATCGTCAATCGCTTGGCAACGTTCTGCTACGCAGGCTGGGCGGGATTGACTCATGGAAGCGGCACAAAACCGGCTGCGCCGGACTTAATTTAATTCTGCTGTAGAGTCGCAACCGGGCATCAAAGAACGCACGTCTTTGGCCTCGGTTTTCCAGACGCTGCGCGTGTAATTGTCGTAGCGGCCGCTAGATCCAGGCAAAAAAGGGGCAAGGTGCCGCCACCCCCTGCCCTTTTTCTTTAAAACCGAAAAGATTACTTCGCGTTATGCAGGCTTCCTCGCTCACTGACTCGCTGCGCTCGGTCGTTCGGCTGCGGCGAGCGGTATCAGCTCACTCAAAGGCGGTGATCTCGAGGTTACATTGTCGATCTGTTCATGGTGAACAGCTTTGAATGCACCAAAAACTCGTAAAAGCTCTGATGTATCTCTTTTTACACCGTTTTCATCTGTGCATATGGACAGTTTTCCCTTTGATATGTAACGGTGAACAGTTGTTCTACTTTTGTTGTTAGTCTTGATGCTTCACTGATAGATACAAGAGCCATAAGAACCTTCAAATCCTTCCATTATTCACCAGTATGTTCTCTAGTGTCATTCGTCTTTGTTTTTGCGTGAGCCATGAGAACAAACCGTCAATCATACTTACTTTGCATGTCACTCAAAAGTACTCAAAACTGGTGAGCTGAATTTTTGCAGTTAAAGCATCGTGTAGTGTTTTTCTTAGTCCGTTATGTAGGTAGGAATCTGATGTAATGGTTGTTGGTATTTTGTCACCATTCATTTTTATCTGGTTGTTCTCAAGTTCGGTTACAATCCATTTGTCTATCTAGTTCAACTTGGAAAATCAACGTATCAGTCGGGCGGCCTCGCTTATCAACCACCAATTTCATATTGCTGTAAGTGTTTAAATCTTACTTATTGGTTTCAAAACCCATTGGTTAAGCCTTTTAAACTCATGGTAGTTATTTTCAAGCATTAACATAAAACTAAATTCATCAAGGCTAATCTCTATATTTGCCTTGTAGTTTTTCTTTTGTACATTCTTTTAATAACCACTCATAAATCCTCATAGAGTATTTGTTTTCAAAAGACTTGACGTGTTCCAGATTATATTTTATGAATTTTTTTAACTGGAAAAGATCGGCAATATTTTCTTCACTAAAAACTAATTCTAATTTTTCGCTTGAGAACTTGGCATAGTTTGTCCACTAGAAAATTTCAAAGCCTTTAACCAAAGGATTCCTGATTTCCACAGTTCTCGTCATCGAGCTCTCTGGTTGCTTTAGCTAATACACCATAAGCATTTTCCCTACTGATGTTCATCATCTGAGCGTATTGGTTATAAGTGAACAATTAGTCCGTTCTTTCCTTGTAGGGTTTTCAATGGTCGGGATAAGTAGTGCCACACGGCGTAAAATTAGCTTGGTTTCATGCTCCGTTAAGTCATAGCGACTAATCGCTAGTTCATTTGCTTTGAAAACAACTAATTCAGACATACATCTCAATTGGTCTAGGTGATTTTAATCACTATACCAATTTGATGGGCCTATCAATGATAATTACATGTCCTTTTCCTTTGAGTTGTGGGTATCTGTAAATTCTGCTAGACCTTTGCTGGAAAACTTGTAAATTCTGCTAGACCCTCTGTAAATTCCGCTAGACCTTTGTGTGTTTTTTTTGCTTATATTCAAGTGGTTATAATTTATAGAATAAAGAAAGAATAAAAAAAGATAAAAAAGAATTCAAATCCCAGCCCTGTGTCCTGACTTCACTACTTTAGTCAGTTCCGCAGTATTACAAAAGGATGTCGCAAACACTGTTTGCTCCTCTCAAAACAGACCTTAAAACCCTAAAGGCTTGAGTCACGCCCTCGCAAGCTCGGGCAAATCACTGAATATTCCTTTTGTCTCCGACCATCAGGCACCTGAGTCGCTGTCTTTCGTGACATTCGGTTTCGCGCTGCGCTCACAGCTCTGGCAGTGAATGGGGGTAAATGGCACTACAGGCGCCTTTTATACCGATTCATGCAAGGAAACTACCATAATACAAAGCCATCACGGCTTATAGGGCGTTTTATGGCGGGTCTGCTATGTGGTGCTATCTGACTTTTTGCTGTTCAGCAGTTCCTGCCCTCTGATTTTCAGTCTGACCACTTCGGATTATCCCGTGACAGGTAATTAGGACTGGCTAATCTCACCCGTAAGGCGGCGGATCATCAACAGGCTTACCCGTCTTACTGTCCCTAGTGCTTGGATTCTCACCAATAAAAAACGCACAGCGTCAGCGTTCTGAACAATCCAGATGGAGTTTGTAAGGTCATTACTGGATCTATCAACAGTGCCGCGAGCTCGTAAACTTGGTCTGACAGTTACCAATGCTTAATCAGTGAGGCACCTATCTCGGCGATCTGTGCTCTTTGGTTCATCCATCCTGCCTGACTCCCCGTGCGTGTAGATAACTACGATACGGGAGGGCTTACCATCTGGCCCCAGTGCTGCAATGATACCGCGACCCACGCTCACCGGCTCCAGATTTATCAGCAATAAACCAGCCAGCCGGAAGGGCCGAGCGCAGAAGTGGTCCTGCAACTTTATCCGCCTCCATCCAGTCTATTAATTGTTGCCGGGAAGCTTGAGTTGAGTTCGTTCGCCAGTTAATAGTTTGCGCAACGTTGTTGCCATTGCTACAGGCATCGTGGTGTCACGCTCGTCGTTTGGTATGGCTTCATTCAGCTCCGGATTCCCGACGATCAAGGCGAGTTACATGATCCCCATGTTGTGCAAAAAAGCGGTACACCTTCGGACGTTGCCCTCCGATCGTTGTCAGAAGTGAGTTTGGCCGCAGTGTTATCACTCATGGTTATGGCAGCACTGCATGATTACTCTTATTGTCATGCCATCCGTAAGATGCTTTTCTGTGACTGGTCAGTACTCAACCAAGTCATTCTGAGAATAGTGTATGCGGCGACCGAGCTTTGCTCTTGCCCGGCGTCAATACGGGATGATCCCGCGCCACATAGCAGAACTTTAAAAGTGCTCATCATTGGAAAACGTTCTTCGCGGAGAAAACTGTCGAGGATCTTTACCGCTGTGATCCAGTTGATGTTAACCCACTCGTGCACCCAACTGATCTTCAGCATCTTTTACTTTCACCAGCGTTTCTCGGTAAAGCAAAAACAGGGAAGGCAAAATGCCGCAAAAAAGGAGATCAGGGCGACACGGAAATGTTGAATCTCTGGTGCTTGTTCCTTTGGAATATTATTGAAGCATTTATCAGGTTATACTTCATGAGCGGATACATATTTGAATGTATTTAGAAAAATAAACAAATAGGGGTTCCGCGCACGTTTCCATGGTGCACCTGACGTCTAAGAAACCATTATTATCATGACATTAACCTATAAAAATAGGCGTATCGCCAGGCAGAATTTCGGATCAAAAAAAATCCTTAGCTTTCGCTGGGTCGTTTCTGGAATTCGCGGCCGCTGTTTCTTCGAATTCGCGGCCGCTTCTAGAGTTATAACAGACTGACGGCTACATCGTTGCACTCTTCTTCACAACCGGCACGGAACTCGCTCGGGCTGGCCCCGGTGCATTTTTTAATACCCCACGAGGAAATTCAGGTTGATCGTCAAAACCAACATTGCGACCGACGGGTGGCGATAGGCATCCAGGTGGTGCTGAAAGCAGCTTCGCCTGGCTGATACGTTGGTCCTCGCGCCAGCTTAGACGCTAATCCCTGACTCCTGGCGGAAAAGATGTGACAGACGCGACGGCGACAAGCAAACATGCTGTGCGACGCTGGCGATATCAAAATTGCTGTCTGCCAGGTGATCGCTGATGTACTGACAAGCCTCGCGTACCCGATTATATCCAGTCGGTGGATGGAGCGACTCGTTAATCGCTTCCATGCGCCGCAGTAACAATTGCTCAGCAGATTATCGCCAGCGGCTCCGGATCGCGCCCTTCCCCTCCAGGCGTTAATGATTCCCGGAACAGTCGCTGAAATGCGGCTGGTGCGCTTCATCCGGGCGAAAGAACCCCGTATTGGCAAATATTGACGGCCAGTTAAGCCATTCATGCCAGTAGGCGCGCGGACGAAAGTAAACCCACTGGTGCCATTGAGTTCGCAGACCTCCGGATGACGACCGTAGTGATGAATCTCTCCTGGCGGGAACAGCAAAATATAGCCGGTCGGCAAACAAATTCTCGTCCCTGATTTTTCACCACCCCTGACCGCGAATGGTGAGATTGAGAATATAACCTTTCATTCCCAGCGGTGAGTCAAATCAAGTAACCGTTGGCCTCAATCGGCGTTAAACCCGCCACCAGATGGGCATTAAACGAGTATCCCGGCGGCCAGGGGATCATTTTGCGCTTCAGCCATACTTTTCATACTCCCGCCATTGCAGAGAAGAAACCAATTGTCCATATTGCATCAGACATGCCGTCACTGCGTCTTTTACTGGCTCTTCTCGCTAACCAAACCGGTAACCCCGCTTATTAAAAGCATTCTGTAACAAAGCGGGACCAAAGCTTCATGACAAAAACACGTAACAAAAGTGTGTATAATCACGGCAGAAAAGTCCACATTGATTATTTGCACGGCGTCACACTTTGCTATGCCATAGCATTTTTATCCATAAGATTAGCGGATCCTACCTGACGCTTTTTATCGCGACATTCTCTCTGTTTCTCCATCCCGTTTTTTGGGCTAGCTACTAAGAGAAAGAGAGAAATACTGGCGTGATGCAAACCGTTTTAGCAAATCCATCACAGACAAGGCGATTTGGTAGAACTTACCAGCAAACAGCAGCAACCGCTGGCCGGTTTCAGAATGAGGTTCAGCCAGCGCGCGACATTTTTATGATGCGCTACAGGGTGCGCGCACGGCGTTTATTCTGGAGTGTAGAAGAAAGCGTCGCCGTCAAAAGGCGTAAATCCGTGATGATTTCGATCCAGCACGCATTGCCGCCATTTATAAACATTACGCTTCGGCAATTTCGGTGCTGACTGATGAGAAATATTTTCAGGGGAGCTTTTAATTTCCTCCCCATCGTCAGCCAAATCGCCCCGCAGCCGATTTTATGTAAAGACTCATTATCGACCCTTACCAGATCTATCTGGCGCGCTATTACCAGGCCGATGCCTCCATTAATGCTTTCAGTACTGGATGACGACCAATATCGCCGGCTTCCCGCATCACTCACCGGTCTGGAGATCGGGGGTGCTGACCGAAGTGGTTGATGAAAAGAAGAACAGGAGCGCGCCATTGGTTGGAGCAAAGGTTCGTTCGCATCAACAACCGCGATCTGCGTGATTTGTCGATTTAAATCAACCGTACCCGCGAGCTTGCGCCGAAACTGGGGCACAACGTGACGGTCATCAGCGAATCCGGCATCAATACTTACGCTCAGGTGCGCGAGTTAAGCCACTTCGCTAACGGTTTTCTGATTGGTTCCGCATTGATGGCCCATGACGATTTGCACCGCAATTGCACCCGGGTGTTGCTGGGTTAAAATAAAGTATGTGGCCTGACGCGTGGGCAAGATGCTAAAGCAGCTTATGACGCGGGCGCGATTTTGCGGTTGGGTTGATTTTATTTCGACATCACACAGCGTTGCATAAACATGAACAGGCGCAGGAAGTGATGGCTGCGGCACCGTTGCAGTATTGCTGGCGTGTTCCGCAATCACGATATTGCCGATGTGGTGGACAAAAGCTAAGGTGTTATCGCTGGCGGCAGTGCAACTGCATGGTAATGAAGAACAGCTGTATATCGATACGCTGCGTGAAGCTCTGCCAGCACATGTTGCCATCTGGAAAGCATCAAGCATCAGTGAAACCCTGCAGCCGA
+
84466BBFFHCBBC=9..77,*))-5>?555:B>>507-()2;999</...798711010..))**)((%+120//,,,,..,,2./BCED=;;9;;;>+*))&%$&(*())%%&'))&%')(((((+-.+*+/+,+-5>@=<=:BFJ,,+*-1294'((*.)10889;;65:332283/0019;=<<:(('(.,*'&%%&&&%%&'.)+(()499:9;<DC>7>::<<<2000*(''''+)''&&&)---554311*(()'&&$'(,-.@;23/143('%&%&&%%%('''''5745>;:856;/..+(++.01/--...,)&(&&'(4@CDCBJB=22:9ADB@:>788977:67:;97;<=E;;;61122200110-.FA>>><:99990*+-))(./.234BDDFJDA?:1334AA@HEJJJIJEJJIG<6555JFJI><=---),,-5557A@545)73222..001./,,2/0>DGBC==EDFF?3.*))'+86ABIHGIFEGFJGGJDFEHJJFHGG>?>B::98?G7631<71=JJGJJJJHFFJJBCFEC9988<<<==BC<<375,5656AFJGJIJEHIIJJFHGJJJFIGJDC97775*(%%+7999=:6336667<;2--'(**,/'''''66:=988/4++))**)&&&&)'''&&'',...00=AA;;;;FCD.,,-2935566-,***+.===>@AA?==BABBCB@8----5///(($$$$(/9>=:000*(&&,''78>?ADEECABBBDGDGDD>==>E;:::5,,-=31,)*9=?CBBACCDCCJIIJJFBA<:67;673357A?A?AEFFECDHEGEI:9999JGEBIBEFHJHDJEICCBD@+**))'*0+..)*''''+/?A>=>>DFE?@AABDJE<<;;=;54/1112976612111011465674323555::?@D9999:JFJJEDGHIFJEEFBEFFF6322,++-/02955/(003-992778201/9>?@?8:<.788?ACA>=@AB:997877;>@IGJBA@@DDFEFACC??<,,,,/*))(')''*'26=A76666:C65423334?>>??AA@@;4</,,/14721/55,*&&&++&011;899?EECADCBCDFCCFCGICHIHECGD@DAC@A@CIDA?AJE:830(((&&%%'%%'(-.000---/?51(&&&1211398:98437:445**''&%',*(''%%%')%&(((,0BAA@CACD>>>>???AD:667722988;;;=ACAEDBCDJB@;:1@@((((2/*)''(+7FJEEGFJFEJJJJJJJEEAH;2223JGJBFBCCDJJEEBB??7+'''<:9642278:=<<@=@DA99977++,-//0AJDCCFJ2=JGEGDFEJGDGDEHJHJ>>;<A@=<==BBADACC>1110144((('%$%$%%&)()--)89:;IBBCEDFGJD:99---++++.)'&&&1226@C@A=>;;<=?=6669?85557+++-<<=D:;<>=;;::;:;;:99894344<;=&&%')))*--.1226?>B<<;>??;;;<00/0;9::;;95435111256;:9:9;;;:;0000;<;;=955568330,*)(%%$')*+*---,,,1299;6216396567775870)))<5)8778:;<;;;:89;;;:99;;6655;::::;;BB1CDA;;>=>>>A>;:99;<9:;:;;99;;<A=<8333454366<:97788;ABA><;;4*><=A@?<.--+634334999;9899::89;>>:8211240/0169:2225116;>@?21012:=;<++))%%&)+++-,469;;62-%%&($$$%(&)576666:.,,-,,,/035778976778315;<;<<::4..--12---'&'()/0/32*)$$%%,-)''()**$*3??B?<++++><<80//0.,+))**4423+)'%%&./0088:::776...9888:>=AAA@>>>==::9:=;<;<>>>=>>?;:88::===80/9666123,,,(((&-*%&')-09871125511127668B@?=<:998889991000022(((),,,33111+98879,,,,.1665644000046**+)++)**,.+***+,8965100--.-)&&$$%**)'''(&&''1699<??>@=;;:<>===:9989:;>=11=?>>>@@=>:89:<<;985433@ABA@@><<=;.%%*:::<<>.../1('((/,,--3022497865&))+'('(*,----+++'%%%+22))))58<.--03(''-23:997788;:5460)(''0,*)),11940000=@@>??AC7.)*888;42/10+++,/$$$$%$%#$'(+-.--0056;84:CIFFH:88::?/..((')+)(&&001)***,.++(&&&%&&'''%$$*,,-('()-.*))'+++--8:7777>AA1001??<8:=88111EC>9///0*(('%$(((,,+224))))***((((.((()(((''((,()<<<44;72*))&'+;ABGDCCIFEE>>IFGCHFIJEIADF;AC<>;;;=CJJGJJCACABA333366/0/-1)'(=>>@>>C9:<FBA@B;:232690*60001<ABACCDHBACAABBB10005)7)95555//-,..3-,,.FGIFE@?=>?>:<441443<;<<73.-127:5656AEHA?873122/;8//,%'(,+&&''*##%'*=BIFJJFJIFIHJFHGJJJGJJHJJGJGJGHGJGDIF><88746888=>JJJHBAJJJJGEJFEDFJDIJJHAAAAF@.--.54++44.-)%&&()(++*++,<;<=EA??@A<;44)())))56556<6/..222<;541-+)$%$#$&*(&&')+,-/2111,+'(((:=?@J40006BC////87.9:***+../:?<ACAAA@DD::::;;0,,)*)+.0*+++****(''&)1-'''(B?BCFEGEJJIF>?AAC@855CJFECECDHH@22+**+25668::<CBBCGEEFBB@@CJJJJHGGFJJCA...**)+'&%%$)))04//0-1343?A@B=333384469@&&&%'()124C@CBC?=>=?CDHEDJEIJHGJJBB1/..-..-111220*++(+)()(%))*++00**&&()**.3394*(()/*++,*'')4810.)''(181.09>A<==2333BBEJG0000:88871+,4C=>=>C=<21110.88?4<:9:?:35-,--.-*(*)(''*)'(,+&..///11>@>>>=A111@:888(,''&&'';9965111145@@<=<6332((%%'&'&&&%$$%%)'(0''''&'***---/435+++-,++**(&%%*)$$$%(.-.1475555200.'(0.1;:??////;@@EIJJHGJIJCEDDCBBBHFFFD66/.++&&&(),*+,0..,&%')))A998989B@?AEHDCCDJJJJGJJJIJFGJIJJJJJGJJJJJJIGGEDJCB;,,,+00443281253''''('&(-/7CEFFFAC4668:50/.,%%%&'&&&(*(((()(+&%'$%%'))*1453/31+(&&'0--.9ABCA??>8424;A<=<<-,+(&%%)&&+('''-,+,,&&&&&%%&%$%%-414@>>@A?<<222245352233.))),B@?ACDG7666<11102-*((%*'''*'(%%&*,.---+**+**''''...577::7333342/0523:.--,-,(133/00(''''-)'&&&&)((&&&%%&./588:;=;;;<=<C;H6667JED64225BDD==>>F@75579.,/05G9889DBC<654'&&'6=?FDEGGJFJGJHJGJJIJABAAA;::=EGFEDDHFGEJJJIGJIJJFEJIJJJJJJJFHJJJFJJGIEEDBB.--,*(.//0/0000/.../5632223<<>>FB==>>JFEJ<:67:::'*(*10023<;9987653/0=@BF@@@A?AAA****?@<>A???>;;;:85564534,,,''%&)))))%('%)))33'&&'543(((((((./*)++,220(()*+*''&&)-('%%$&''&&'(&&&%%&,-045:@ABIDDFGEJJC@B9+(BCHDJ@:JJJJJHD@@EGCJHJJHEHJJJJJJJJJJFJJJJJJJGJJGJHIIGIJJJJJIGHCCCAB?<@4--;;:>@@;::::7/.*),,('%$$'$$$$%&(()++()*,,,-01///-.-,++00127?+****96600588:///6;/555//021.-++-10;:44459;<?CFFJJDE=<>>HHJJGFEB@CC??AC=;EEGBBDGGJJHGJJGJIJ???@9-++''&&%%&)-/508;?ACBBJB?;:'%%%%%%)*''''**/34=@966AAGD9999JJHJJJIJGJHE@C>88CFBDB?BDFJGJJJJF????AFHFA554,,,**(('''(344444446699HEGEJHJ??>@CC933:HI764242+,+))&%%%'+))+301*+*-/7;;BC<<;;?////31//0((-')).5556--,,/.//4667>=2/0**+*,/68?@EFII=54436D?@A9988;>=;?FGJJGJHHHJJCHJEGJGH???>?704?6---2149:9;DIIJJ4434=<?>=>A<95-)''')*)+----;BEACHJHDBDCIJGJJJJJIJJF4400((((467ADCHFJJJJIJGHHCB;55322234132237433132....=>@B@@2244=?A>>>>DCH=;1)(&&'(--,.;;788?AC@C::/2%%%'))**/646689'%%'&&(()'()*../10-,.2--*))&%$$&).9:@CEGJJICDFE///)(,/-+'')'''%**)+,14('''620''&%&&)&&(&%&&-./////---****21234:;22+)A311111(''(*'&&*()%&&/..0ACDDIJJJJJJJIJJGGHI7666<87<9--)).,*+-///032/,,,,,,,'%%%%*.488::991///56773334@:66(''**(%%+-7111/3-++,0@@?@A@EDDJGJJJFJIGFFHJHFJJJIJJIGJIG?88;;;A?@GC:21.....//899<>>@BJJJJEGJ7652367213.++,,....==10033:733/...1.<<>AEGJFHJJGJJFFIJJJJJJJJFHGJI7<((9EEJB@@AHDJJBIG>;<<<50079;=@@J>>?=>3**6477=>;;99@=:('%$%+4::>?@@2,++-.'(-/0/..)((),++,;:440***+1044-2--.,,,-42&%%&&&'',+++*)))241*))*///+++),%###$$(+//.-.++()))****,-/0115488'&&('$$&'(),/+*&$$%)''():8789@DCD==;;?@JBABC9999E??521/00(&&&'('(-,000A:5AAA@?>=57665239AEA??DJJJJEDFEFFDD998'&&'++,779:@@222-.-.321..1/;<=9:1/12BJGE@??@B==>>??JJGJDFFEJH3323?=779;<A44460+&'011/10///11,*%&'%&''(&&$$$$,++-(%%$$('%*428887894666*()(((011232220--22CJGJDJJJGJFFCDGH@A??@?GGJJGCCFBHCDAAA=>>>3300))''&'%%'&$$''(((()7@+*+*)&&',0*&%$$$)%(88,,,,+++-((%%'&6---799:@@D@>2111;9>?>?CBGEHEEHEECIC=71()(''**-45:47.:1000,,+,0,+,+-D:@?AGDEC>>>?00/46--*+,+006::<>8899JJHCEBAACE???@FJJE<;:888001-.--00/0-++,02:9;<=FDAAB?=<<<B?>><<>?JHA>>?JGJJJJJIGHADBBJJFFB11%%%%'&&'''''+/489871+%%%&%%
@Glass_A2P_1_pDSG467_3
CCGTTGACGGTCATTCAGACTGGCTAATGCACCCAGTAAGGCAGCGGTATCATCAACAGGCTTACCCGTCTTACTGTCCCTAGTGCTTGGATTTTCACCAATAAAAAACGCCCGGCGGCAACCGAGCGTTCTGAACAAATCCAGATGGAGTTCTGAGGTCGTTCCTGGATCTATCAACAGGAGTCCAAGCGAGCTGGTAAACTTGGTCTGACAGTTACCAATGCTTAATCAGTGAGGCACCTATCTCGGCGATCTGTCTATTTCGTTCATCCATAGTTGCCTAACTCCCGTCGTGTAGATGACCGATACGGGAGGGCTTAAGTGACCAGTGCTGCAATGATACCGCGAGACCCACGCTCACCGGCTCCAGATTTATCAGCAATAAACCAGCCAGCCGGAAGAGGCCGAGCGCAGAAGTGGTCCTGCAACTTTATCCGCCTTCCATCCAGTCTATTAATTGTTGCCGGGAAGCTAAAGTAGTCAGTTCGCCAGTTAATAGTTTCGCAACGTTGTTGCCATTGCTACCGGCATCGTCGTGTCACGCTCGTGGTTTGGTATGGCTTCGTCGGCTCCGGTTCCCAACAATCAAGGCAAGTTCCTGAGATCCCCATGTTGTGCAAAAAACGGTCCGCTCTCGGTCCTCCGATCATTGTAGAGAAGTAAGTTGGCCGCAGTGTTATCACTCATGGTTATGGCAGCACTGCGTAATTTTCTTACTGTCATGCCATCCGTAAGATGCTTTTCTGTGACTGGTGAGTACTCAACCAAGTCATTCTGAGAATAGTGTATGCGGCGACCGAGTTGCTTGTGCCAGGCATCAATGAGGATAATCCTCGCCACATAGCAGAACTTAAAAGTGCTCATCATTGGAAAACGTTTTTGGGGCGAAAATTATTCAAGGTGTTCCACTGTAATCCAGTTCGATGTAACCGCTGGTGCACCAACTGATCTTTCGGCATCTTTCTTTCATCACCAGCGTTTCTGGGTGAGCAAAAACAGGAAGGCAAAATGCCGCAAAAAAGGGAATAAGGGCGGCACCGGAAATGTTGAATACTTCATCTCTTCCTTTCAATATTATTGAAGCATTTATCAGGGTTATTGTCTAAGTAGCGGATACATATTTGAATGTATCGAAAAATAAACAAATAGGGGTTTCACGTCCATGGTGCCACCTGACGTCTAAGAAACCATTATTATCATGACATTAACCTATAAACATGGCGTATCACCGAGGCAGAATTTCAGATAAAAAAATCCTTAGCTTTCGCTAAGGATCATGCTGAATTGTCGCGGCCGCTGCTTCGAATTCGCGGCCGCTTCTAAAGTTGTTATGACAACTTGACGGCTACATCATTCATTTCTTCACAACCAGCACCGAACTGGCTGGGCTGGCCCAGTATAATTTTTAAATACCCACGAGAAATAAGTAATCGTCAAAACCAACATTGCGACCGACGGTGGCGATAAGCGCATCCGGGTGGTGCGAAAAGCAGCTTCGCCTGGCTGATCGTTGGTCCTCGCGCCAGCTTAAGACCTTAATCCCTGGACTTGCTGGCGGAAAAGAGTTGACAGACGCGACGGCGACAAGCAAACATGCTGTGCGACGCTGGCGATATCAAAATTGCTGTGTCCCAGGTGATCGCTGATGTACTGACAAGCCTCGCGTCATTATCCATCGGTGGATGAACATCGTTAATCGCTTCCATGCGCCGCAGTAACGATCAGCCAATTATCGCCAGCAGCTTCGAATAGCGCCCTTCCCCTTGCCCGGCGTTAATGATTTGCCCAAACAGGTCGCTGAAATGCGGCTGGTGCGCTTCATCCGGCGAAAGAATGCCGTATTGGCAAATATTGACGGCCAGTTAAGCCATTCATGCCAGTCGCGCGGACAAAAGTAAACCCACTGGTGATACCATTCGCGAGCCTCCGGATGACGACGTAGTGATGGAGTATCTTCTTCCTGGCGGGAACAGCAAAATATCACCCGGTCGGCAAACAATTATCGTGCCTGATTCACCCCCTGACCGCGAATCGTCCAGTGAGAATATAACCTTTCATTCCCAGCAGTAGTAAATGAATCAGAGATAACCGTTGGCCTCAATCAGCATTAAACCCGCCACCAGATGGGCATTAAACAGTATCCCGGCAGCAGGGGATCATTTTGCGCTTCAGCCATACTTTGCATATTCCCGCCATTCAGAGAAGAAACCAATTGTCCATATTGCATCAGACATTGCCGTCACTGCGTCTTACTGGCTCTTCTCGCTAACCAAACCGGTAACCCCGCTTATAAAAGCATTCTGTGACAAAAGCGGCTGGACCATAAAAACGCGTAACGCGAAATTGTCTATGATCCAGCAGAGTCCACATTGATTTATCCGCGTCACACTTTGCTATGCCATAGCATTTTTATCCATAAGATTTAGCCAGATCCTCTCCTGACGCTTTTTATCGCAACTCTCTATACTTATCCATTTTACCCATTTTTGGGCTAGCTACTAGAGAAAGAGGAGAAATACTAGATGATGCAAACCGTTTTAGCGAAAATCGTCGCAGACAAGGCGATTTGGGTAAAAGCCCGCAAACAGCAGCAACCGCTGGCCAGTTTTGAATGAGGTTCAGCCGAGCACGCGACATTTTTATGATGCGCTACAGGGTGCGCGCACGGCGTCTCTGGAGTGCAAGAAAGCGTCGCCGTCAAAAGGCATCGCGATCAGTGATGATTTCAATGAGCACACATTGCCGCCATTTATAAACATTACGCTTCGGCAATTTCGGTGCTGACTGATAGAGAAATATTTTCAGGGGAGCTTCAGTTTCCTCCCCATCGTCAGCCAAATCGCCCCGCAGCCGATTTTATGTAAAAACTCATTATCAACCTTTGCCGATCTATCTGGCGCCTATGCCAGGCGGATGCCTGCTTATTAATGCTTTCAGTACTGGATGACGACCAATATCGCCAGCTTGCCGCCGTCGCTCACAGTCTGGAGATGAGAGATAACGAAGTGGGGCTGGGTCGTAAAGAGGAACAGGAGCGCGCCATTGCATTGGGAGCAAAGGTCGTTGGCATCAACAACCACCGAATGTAGTGATTTGTCGATTGATCTCAACCGTCTGCAAGCTCGCCGAAACTGGGGCACAACCTGACGGTGATGAGCGAATCCGGCATCAATTCTTGCGCTCAGGTGCGCGACTCACTTCGCTAACGGTTTTCTGATTGGTTCGGCGTTGATGGCCCATGACGATTTGCACGCCGCCGTGCGCCGGGTGTTGCTGGGTGAGAATAAAGTGGCCTGACGCGTGGGCGAGATCCTAAAGCAGCTTATGACGCGGGCACGATCTTCATCGTGATTTTCTGCAACGCCGCATCGTCAACGTTGAACAGGCGCAGGAAGTGATGGCTGCGGCACCGTTGCAGTATGTTGGCGTGTTCCGCGATATCGCCGGATATTGCCCGATGTGGTGCAGCGAGCCGCTGCTTATCGCTGGCGGCAGTGCAACTGCTGGTAATGAAGAACAGCTGTATATCGATACGCTGCGTGAAACTATGCCAGCACATGTACCATCTGGAAAGCGTTGAGCATCAGTGAAACCCTGCCCGCCCGCGAGTTTCAGCACGTTGATAAATATGTTTTAGACAACGGCCAGGGTGGAAGCGGGCAACGTTTTGACTGGTCACTATAAATGGTCAATCGCTTGGCAACGTTCTGCTGGCAGCTGTCAGCAGATGACTGCGTGGAAGCAGCACAAACCGGCTGCGCCAACTAATTAATCTTATTGTGAGTTCGCAACCGGGCATCAAAGACGCACGTCTTTGGCATCGGTTTTCCAGACGCTGCGCGCATATTAATACTGATGACCAGGCCTTGCATATGCAGCAAAAAGACGAGCCATCTGTTCCTGCCTGCAAACCCGAAAAGATTACTTTAGCCGGTTGTCAGCTCCTCGCTCACTGACTCGCTGGCTGAGTAAGTCAGCTCGGCGAGCGGTATCAGCTCACTCAAAGGCGGTAATCTCGAGGTTACATTGTGAATATCTTCATGGTAAAACGTTTTGACAATGCACCCAAACCGTAAAAGCTCTCGGATCCTACTTATCTTTTTTACACCGTTTTCATCTGTGCATATGGACAGTTTTGCCTTGATATGTAACGAGTGAAAGCATTATTATCTTTTGTTTGTTGCATCTTAATGCTTCACTGATAGATACCAAGAGCCATAAAGAACCTCAAATCCTGCCATTATTAGCCAGTATGTTCTCTGGTGTTGGTTGCTTGCGTGAGCCATAAAACAAACCATAAAATCATGCTTGCTTGTCATGTCACTCAAAAATTTTGTCTCAAAAACCGTGAGCTGAATTTTGCAGTTAAAGCATCGTGTAGTGTTTTTTCTTCATATATCATTATGTAGTAGAGAATCGATGTAATGGTTGTTCATATTGTCACCCATCGTTCTCTGGTTGTTCTTCAGACTTCGGTTCAATCCATTTGTCTATCTGGTTCAACTGGAAAATCAACGTATCGTCGGCAGCCTCGCTTATCAACCACCAATTTCATATTGCTGTAAGTGTTTAAATCTTTACTTATTGGTTCAAAACCCATTGGTTAAGCCTTTTAAACTCATGGTAGTTATTTTCAAGCATTAACATGAACTTAAATTCATCAAGGCTAATCTTTGCCTTGTGGCAGCCTTTGTTTGTGTAGTTTGTTTAATAACCACTCGTAGAATCCTCATAGAGTATTTGTTTTCAAAAGACTTGACATCTTCCAGATTATATTTATGAATTTTTTTAACTAAAAGATAGGCAATATATGTTTCTCACTAAAAACTAATTCTAATTTTTCGCTAGGAAACTTGGCATAGTTTGTCCACTGGAAAATCTCAAAGCCTTTTTTAACCAAAGGATTCCTGATTTCCACAGTTCTAGTAATAAGCTTCTCTTGGTTGCTTTAGCTAATACACCATAAGCATTTTCCCTCTGATGTTCATCATCTAAGCATATGGTTATAAGTGAACGATACCATTCCGTACTTTCCTTTAGGGTTTTCAATCGTGGGGTTGAGTAGTGCCACACAGCATAAAATTAGCTTGGTTTCATGCTCCGTTAAGTCATAGCGACTAATCGCTAGTTCATTTGCTTTAAAAACGACTGATTCGATCAGTACATCTCAATTGGTCTAGGTGATTTTAATCACTATGCCAATTGAGATGGGCCTATCAATGATAATTACATGTCCTTTTCCTTTTGAGTTGTGGGTATCTGTAAATTCTGCTAGACCTTTGCTGGAAAACTTGTAAATTGTACTTAAGTTCTCTGTAAATTCCGCTCAACCTTTGTGTGTTTTTTTTGTTTATATTCAAGTGGTTATAATTTATAGAATAAAGAAAAAATAAAAAAAGATAAAAAGAATAAATCCCAGCCCTGTGTATAACTCACTACTTACCGTGGTTTCCGCAGTATTACAAAAGGATGTCGCAAACGCTGTTTTGCTCCTACAAAACAGACCTTAAAACCCTAAAGGCTTCCGTGGCCCCCTCGCAAGCTCAGGCGGAGTCGCTGAATCTCCTTTTGCTCCGACCATCAGGCACCTGAGTCGCTGTCTTTTCGTGACATTCAGTTTCGCTGCGCTCACCGGCTCTGGCAGTGAATGGGGGTAAATGGCACTACAGGCGCCTTTTCTCTGGATTCATGCGAACTACCCATAATACAAGAAAAGCCCGTCACGGGCTTCTCAGGGCGTTTTATGGCAGGTCTTGCTGTCTGGTGCTGTGACTTCTGCTGTTCAGCAGTTCTGCTGCCCTCTGATTTTCCAGTCTGACCTT
+
'.*50,,/476899:;;=>?@FHBA7664444:6055BBCEECEDBC@@BCHHHDCDFDFFJJEEC422--.-00065688-,,,-*&$$(*0/)('/007899545DB>>>>;<<>AA@CC8-++,-,,'(('))0444<??AEECDDFE@666.((&*'&&%%$$'''*)()----.788D@::;BB=;:<=G5554885555@??J;;;B@@@AB6../FGFJHJFJDDGFJJJF/..0>?973*****)*6432221112333*0651-0/044899:)))07333;3,+,5,+++(''''*''56599700000)&%'&&'((../@JGJFEE>??<???G:9889:A=><=?>BC><>AJJD>>99:2020,&&.230//0<78=>@?>=874663/056'''10.-.02?B?=6=<<;=01;<A<9<;:7::9/++,++)%%&$$$%347@C?<=99:3??AB;::*&%%(&&'')(*-**+++>==34433324)()***),,**)((*)**)+/,,+&'(+,(''&&&')*.268;+**)*((*%%%%'''''-*('$&&&&()))'()))&&&&(*)21139'''(8143)(''((9<@?EDEGED=>E>>>;9(&))%%%%&%'()67<<620-,-/'''(0**+,,59<8779?;<CB@@@DB@@A37548:...-23353))*)--'''&)''(/233444524:=B9899:C;668+8,+**77955996445;;=?::;:129954....42100*)***8;;<@??<=<=>;:52112+)('&%%&*))...///0-*,)),,,33)''(+1)))&('$$%,))*-*))+0038:9+656)(((-/278>>>=98>A?7001&&))--DJ<;;C@94)('&&&%&'&&'$'&+.25,*%*-*+08:7677@788/(&&&)(%%%&.())-2366<54....24''((%&&'()'&)0105:,,,,))))000000<998BB==EJJJHFGJFIEJD?=?@@AGGFE<29600///0,)&&%',&':>?<67.*)*(-)&%%,2<==@@<=6-8($$$%&&%&)*.6AJ<<<:;;6445514/0(%%%$$$,,(((269;<;;<;;=>:::9><1/&%&&'?DEBBFG---.:999F@=40*&&&()+:66821/)*++9:;212478BDGJEIEGEHJI>>6444497775673221)')(&'**+33448891,,55BEJJEBBD?<<<4238=GIHJJJJHHEJ@>J655640.)))()(()**'(++))'()*,,/((('%&&(''(*-))**,,,-,-,)('(--02-*))+.331244;9>BACAA<<;;:333-,%%()-,*+0015/''''*)&'(.0++++&%%&**)*'(%&$$&%&'(+-1-,-11000''%&))*))(((('''&'(12=FJIEEGGDGFGHIJFIJJJEECDDFB88.(&$$$%&%$$%'(++**)%%&&BDGDBAA?8<==>AEC;-'&$$&('.<<<<<<ACCGA>876+*)))''('()*5302(''+/+->>>@><07655-'%'$%&%,*++,-.52339979;9?@BDDFIBF@@AGF<<<=GFA9733311012395/++**,((((,.=>5****('')./+***559:CBDAC@411--''((+,330//++,)))),)'$$$$&4;=?ABCBDCIJFGFJJJJJHIEC;99***)*./(''')(../2.,4,,..-+%%$%((&&(+/003./C@@C4?CD<::7775993444<00007>>EECFCJ;;:;EBA?A?1///>.//566::34847)))''&()),(((*)-DA@??BJGJGIIJFEJEDEFJFFJFACDJ;;900000/**)()'&'%%%/)))5796568//..11BD????CE54310/''''//+)())-***)1/''0/0.030+(((%$&'(&,.*+-04<BCABAAAGFH???B>>''(//10/....,,++((&,'''&'&''%()**&&&(()++/4DB@B?=;:(&&&''*(%&%%&''-,/66899/4455A<;AC---,++&$$%$$%&(''&&***11223:88:=B<00003333655:<988577344,+++5568%%%%%%&##$&*+,.'8;ADC>?>?JJIJIJC9998::<A>=>?AJJ@><;2+(%')))'*-())'((%$%%(/28:HJGJA?@BBEJIGJEHBBA..*(+&(,/1467667<>>96--)(+&))),11****1//<?BBFFHEEFGABCDHDBAB11..)0**--.4,++&$%'-,-**1111*&%&$%#$$$)&%$&)&$$#$$%)'&$$%+)'%'$$%))''$$$$%%&&$$$$$&&(1*,,,,+-%%%&(+--10145?=?A?BDCJDFC==76:A:F=<55*.+++-1-)''('$%&'(,-++)*)69?6654;;I:8322***022-.*&%%%%$$#$&%&$&'(-.''');;.-/?BC@CCA@=:+*/-9;<DHGIJGGFH>;:3323:FEEJHJJJJJIJJJIJFFJFDCC0///AAAEDG2111D<<;8*'''),'(++843/111CCDJECABCDEIACBCJIJEIJEIE...37765444478;////110/)))39;;<DAEDCJJG@?@;:66;7?:9****63%&((*%#$&'+21/)''&(),,,167;:;;:95355=?:7&&%&(&&''&&'+5767723.)))&&&'**((*)*)-2*A@<=;>?@4447998312377+,=>:;;;@1)&&&''&%%%$$%%''()/554444:.((()010./,&%&&&&'&'%&--.8:8:7-.567<;:60//033@@BEF==:8444410++46&&)'')))43*))-.2+&&&%&&+,''''&'.)))),,**-+451*)'(*(()&'''19=?CJJGGHJGDD@@FEBJ9D@@?;<<?ADDG@211000126331...''))**(''''&&++*))&&&$$$$%&%$$#$&&%%%$#$%%&$%%%$$%'+)(+0;<>?>>=9....1,)))**.0016684/.04=A100167=>B@2111666-,,*)&'&($$$%+102112///0,025<66>?A5410+*(('+-&&'0+89=<:515ABBC<<;--((6:;;322-+*)&')*,5-..*,,,10('+*&'()3))../<><>32**%$%24/9>CCEJJJJJJJGD<:664589:/./1.,,89==FCDFHCGC???AHFHFHEDDCEGEDHJHIFFJJDJBCBFDCE@?888665(('(+((),8220./++,-12****6'&&%-<DJEABBJEDCBB>?)(*+((()*)+)&%&&%%%%%&&)&%%&''&$$%$-***)*04CDHGJJGJIJJJIJJJJHJEEJEHEGJGJIFJHJJJJIFJEICB@?=;:.(''02....1/0)))()'''(((((+)))*00),,56*)***''&%%%&%%%$%$%&',246?BCJ@@A>=;10.---)()'&3011+,,4694244;<;::9:9668;A;;:.*)))-.***))((6.75,,,-9;(((02&%%%-.14*)),)&&'+'&&&'+26;CECC>==;:::C==::766;:;;<0001?5?@=??ADDCD?=>99:A;<<9::97;=>E93/:?A99>>BCB@@510/00/..GF:::;;34<<ACAA<;;;+**)((<322276+*,-.,.,('$'))&$%&((&)&&(*3567@=;<EB++++2--BE9999AEC432+&%&%%&+&++%%%$$&%&%%%%&(*13:=ACEH>CB5227GF@===>=>??:.+)((*++,-9;@750A?<<=?>99:;>::433,,,(''&'+'''%%&*('&'&(&&*((+&&&%**2232.+))),(($$$$$$$$,-..%%%%'),*(),133..,&'&&/,./*(.)1..*))'(((,,-1348:811262'-/,%%&(''*///21(((*(((26556****4*(''+,()+++***/,+++*,,'&%%%%''88;55547+*++,-*))(./'''&(***))*(*'%%%%'))))-)(()+00222375++%%&&&&(%%%$$&'(../3113>=>?@C?BACH111/0005566AC===B2222FG=;768/442432111+(&'&((,**(&(&%%&'$$&6:6326495'&&'))*(&'(--,,*,//==411225-((:;>@B@=98;;;:89://112...,,,''''**())*),,-0001++))$$$$'$#%)020011===::::61.+&%),%%%$%$%$$%$%&&&%&&&''()*+++/11002523=?B93213.-**%&,//2+&%&)*++1*))',56)&$$&%%%(''''&&&'+++00-.-/10)&%$$%$%$%$$##'+)(%%%''&*,03,)))4B?AD@?=<><<*((((&%('')*(*,%$%'''&'%%&&*,+(*)%&)'&'(%$$$$$%%%/.++,+-(%%'')'$$&',)))0,,<CDJG0...2634(''&***''''=3356;;<<>?>F666....//..2750399:>@?AB:''''6;.-,)'&'('()%%&'&&%,;::;<<>4CEEJEFD>=EBC??FB?;::'&&&'&&%&)),,056@==><??>@??ACEBABB?B@@B8777457+**('&+3333;22+))())))*(%$$$&)(''&***'((,09====?B?;*(((),,,/33''*'$$%'(&'(((((//47<D?21151./.1(''%*)+*)*,.//../01244=>ABEE=;89&%%)0%%%&''.//+*(*&#$)()%$%%&+.951100110/,,-6333,(()'&'''8(676=BACB@@BB@8788=B?>>BDDCBBCBDBED;830,.74448>AFDICDFBCDBBCGJJGBCBB@??@///..100003,(+//-&'/00...0,/,**+?AE<<<:=;<>=61-2///--(''))((('').---,((**,,-...2:>>;::::8::43324512-++6:*))087;8>0,-128A@?659@>>?@@>>>?6555:;;842//****2//..197877:?<***2@1001;?<<:;;13/0544/...267>?AA<<<;>=>?@>>@>CAA@-,+8>=)((((&%&(&&&$%++,--/.../97=11125545532220/++((&&%%%$$((<:=;4335,+++6541..04663-++,569<=====>=<<=86@8++++000/26733.--/222??<<<;===<?<=A?6>>?@A@?><=?<;55/)4//.---+++*+))&&.43344854+++%$$#$%&*')**.,,,.1:,,,9=?A><:;<<===?<;;;<;;;=><=:+)))&&%&)-,/''(124;?@<:542/899:552334:977589?BDAA>::99;=?>>?=<<82))*&&&&((((*+56798899:;:<==????;:7788??;;<<@?>=8999;6,/++,<;555668;29=B@CDA---.:9:.*+'''(*&&%)*/-..+,,,&%%''(&%%%'%$%$&(('&%&++--+))&*69:<@@=<<<@=>=>C>=;:88::?:79;=7556:BD@?:77773*557:3237534*'(295457C888443.))4889((()78:6777877==8887D?9'''(+,,*)%&'%%$$)&''(12--))),36++,::==@C@:;;<>:::9<<;<855670100/4.-++6*)))0/-+.910(''&')**))&%$%%#$%'11..'%%%'&&&%&$###$$&000//44;041)8666/.-.-'
@Glass_A2P_1_pDSG467_4
CGGTAAGACCGGCTTGTGCCGCTTCCACGCCAGTTATCTGCGCCTAAGCCCCCCGCCAGCAGAACATTGCCAAGCGATTGACCATTTGATGGTCGCCAGTCAAAACGTTGCCGCTTCCACCCTGGCCATTGAACATTATCAACATATAAAACACCAGCAGGCAGGTTTCACCGACGCTTAATGCTTTCCGATGGCAACATGTGCTGGCAGAGCTTCACGCAGCGTATCGATATAGCTGTTCTTCATTACCATGCAGTTGCACTGCCGCCAGCGATAACACCTTAGCTTTGTCCACCACATCGGCAATATCGTGATTGCGGAACACGCCAACATACTGCAACGGTGCCGCAGCCATCACTTCCTGCGCCTGTTCAACGTTGACGCAACGCGGTGATGTCGCGACAAAGATCAACCCACCGTAAATCGCGCCCGCGTCATAAGCTGCTTTTAGCATCTTGCTGGCCACATCCTCTCACCAGCAACACCCAGCACCGCGGCGTGCAAATCGTCATGGGCCATCAACGCCGAACCAATCAAAAACCGTTAGCGAAGTGGCTTAAGCTCGCGCCTGGACTAATACTGATCCGGATTCGCTGATTACCGTCACGTTGTACCCAGTTTCGGCGCAAGCTCGCGGGTACGGTTGATCGAACTCCAGCAAATAGCCAGATCGCGGTTGTTGATGCCAACGACCTTTGCTCCCAATGCAATGGCGCGCTCCTGTTCCTCTCATTACTGACTTCGTGCGGCACCCCCATCTCCAGACTGTGAGCGACGGCGGCAGGCTGGGCGATATTGGTCGTCATCCAGTACTGAAAGCATTAATAACGCAGGCATCGGCCTGGTGATCGCCGGATCAGATCTGGTAAGGGTCGATAATGAAGTCTTTACCATAAATTGGCTGCGGGGCAATTTGGCTGATGGAGAAGATGAAACTTGCCTGAAATATTCTTCATCATCAGCAGCACCGAAATTGCCGAGAAAACGGTAATATGTTATAAATGGCGGCAATGCGTCTGGATCGAAATCATCACGGATCACGCCTTTGACCAACGATCTTCTTGCACTCCAGAATAAACACCATGTCGCGCGCCCCCTGTAGCGCATAGTAAAATATAGTGCTGCGCTAAACCTCGTTCTGAAAACTGGCCAGCAGTTGTTTGCGGGCTTCCCAAATCGCCTTGTCTGCGACGATTTTCGCTAAAACGGTTTGCATCATCTAGTATTTCTCCTCTTTCTACGTCGCTAGCCCAAAAAAACGGGTATGGAGAAACAGTAGAGTTGCGATAAAAAGCATCAGGTGGGGAGTGCACGTGTTTATAGATAAATTGCTATGGCATAGCAAAGTGTGTAACGCTCATGCGAATGATGAATATGGGACTTTTGCCGTGATTATCAACTCATTTCATGGCTTTCATCCGCTTTGTTCACTTTTAATAAGCGGGGTTACCGAGTTGGTTAACAAGAAAAAGCCATAAAGACGGTGGCAGTGATGCCGATGTGGACAATTGGTTTCTCTCTGAATAGCGGGTGATATGAAAAGTATGGCTGAAGCGCAAAATGATCCCCTGCTGCCGGGATACTCGTTTAATGCCATATTGGTGGCGGGTTTAACGCCAATTAGGCCAACGGTTATCTCGATTTTTTATCGACCGACCGCTGGGAATGAAAGGTTATATTCTCGATGCTCATTAGGTGGTGATAAAGTGGACGAGGTTCCGGGTGATATTTTGCTGTACCGCCATTTCATCACTACAGTCATCATCCGGAGGCTCGCGAATGGTATCACCAGTGGGTTTCTTTCGCACTCCGCGCCTACTGGCATGAATGGCTTAACTGGCCGTGATATTTGCCAATACGGGGTTCTTTCGCCGGATGAAGCGCACAAGCCACATTTCAGCGACCTGTTTGGGCAAATCATTAACGCCGGGCAAGGGGAAGGGCGTTATTCGGCGCTGCTGGCGATAAATCTGCTTGAGCAATTGTGTTTGGCGCATGGAAGCGATTAACGAGTCGCTCCATCCACCGATGGATAATCGGGTGCGCGAGAGCTTGTCCAGTACATGGCAACGCCTGGCAGACAGCAATTTTGATATCGCCAGCATCGCACAGCATGTTTGCTTGTCGCCGTCGGTCTGTACGTGTTCCGCCACATGGGCTGGCTGGCTGAGGACCAACGTATCAGCCAGGCGAAGCTGCTTTTGAGCACCACCCGGATGCCTATCACCACCGTCGGTCGCAATGTTGGTTTTGACGATCAACTCTATTTCTAGCGGGTATTTAAAATGCACGGGGCCAGCTTGAGCGAGTTAGGTCCGGTTGTGAAGAAAAAGTGAATGATGTAGCCGTCAAGTTGTCATAACTTTAGAAGCGGCCGCGAATTCGAAGAACAGCGGCCGCGAATTGCCAATCGTCTAGCGAAAGCTAACGAGTTTATCTGAAATTGTGCCTGCGTCATCGCCTATTTTTATAGGTTAATGATAATAATCGTTTCTTGAGACGTCAGGTGGCACCATGGGAAATGTGCGCGGAACCCCTATTTGTTTATTTTTCTAAATACATTCAAATATAGCTAGATAGACAATAACCCTGATAAATGCTTCGATGATCTGAAAAAGGAAGATTGTGGGTTTTCGACCTTTAGTAGCCTTCCTTTTGCGGCATTTTGCCTTCTGTTTTTGCTCACCCAGAAACGCTGGTGAAAGTAAAAGATGCTAAAAGGCAGATACGTTGGTGTAACATGGGTTGCATCGAACTCAATATCAACAGCGGTAGATCCTTGAGAGTTTTCGCCCCGAAGAACGTTTTCCAATGATGAGCACTTTTAAAGTTCTATGTGGGCAGATATATCCGTATTGACACCGGCAAGAGCAACTCAGTAGCCGCATACACTATTCAGAATGACTAGTTAGGTACTCACCGTCACAAGAAAGCATCTTACGGATGGCATGACGATAAGAATTATGCAGTGCTGCCATAACTAATAGAGTGATAACACTGCGGCCGACTTACTTTCTGACAACGATCGGAGGACCGAAGGAGCTAACCGCTTTTTCACAACGTGGGGATCATGTAACTGCGTTGATCGTTGGGAACCGGAGCTGAATGAAGCCATACCAAACGACGAGCGTGACACCACGATGCTGAGCAATGGCAACGACGTTGCCAACGTGAACTACTTACTCTAGCTTCCGGCAACAATTAATAGACTGGATGGAGGCGGATAAAGTTGCAGGACCACTTCTGCGCTCGGCCCTTCCGGCTGGCTGGTTTATTGCTGATAAATCTGAGCCGGTGAGCGTGGGTCTCGCGGTATCATTGCAGCACTGGGCCAGATAACCCTGGTCTGGTCTCTACACGACGGGGAGTCAGGGCGACTATGGATGAACGAAATAGACAAATCGCTGAGATAGGTGCCTCACTGATTAAGCATTGGTAACTGTCAGACCAAGTTTACGAGCTCGCTTGGACTCCTGTTGGGTGCCGAGAATCCAGTAATGACCTAGGAACTCCATCTGGATTTGTTGGGACAGCATAGCGGTTTTGAGTAGAGAGAGAATCCAAGCACTAGGGACAGTAAGACGGGTGAGCCTCTTCTGATGATGCGCTCCTCTGGTGCATTAGCCAGTCTGAATGACCTGTCACGGGATAATCCGAAGTGGTCAGACTGGAAAATCAGAGGGCAGGAACTGCTGAACAGCAAAAAGTCAGATAGCACCACATAGCAGACCCGCCATAAAACGCCCTGAGAAGCCCGTGACGGGCTTTTCTTGTATTATGGGTAGTTTCCTTGCATGAATCCATGGAGTCCTAGTGCCATTTTACCATTCACTGCCAGAGCCGTGAGCGCAGCGAACTGAATGTCACGAAAAAGACAGCGACTCAGGTGCCTGATGGTCAGACGAAAAAGGAATATTCAGCGATTTGCCCGAGCTTGCGAGGGTGCTACTAAGCCTTTAGGGTTTTAAGGTCTGTTTTGTAGAGGCGAACAGCGTTTGGAGCATCCTTTTGTAATATTGCGGAACTGACTAAAGTAGTGAGTTATACACAGGGCTGGGATCTATTCTTTTTATCTTTTTTTATTCTTTCTTTATTCTATAAATTATAACCACTTGAATATAAACAAAAAACACACAAAGGTCTAGCGGAATTTACAAGGGTCTAGCAGAATTTAAAGTTTTTCCAGCAAAGGTACGCAGAATTTACAATTCCCACAACTTCAAGGAAAAGGCAATGTAATTCTGCTGACACCCATCTCAATTGGTATAGTGATTAAAATCACCTAGACCAAGATCGTGCTCTGTCTGAATTAGTTGTTTTCAAAGCAAATGAACTAGCGATTCGCTATGACTTAACGACATGAACCAAGCTAAACCTATGCTGTGTGGCACTACTCAACCCCACGATTGAAAACCCTACAAGGAAAGAACGACGGTATCGTTCACTTATAACCAAAGATCGCTAGATGATGAACATCAGTAGGGGAAAATGTTTATGGTGTATTAGCTAAAGCAACGAGAGCTGATGACGAGAACTGTGGAAATCGAGATCCTTTGGTTGAGGGCTGAGATTTTAGTGGACGACTGCAAGTTCTCAAGCGAAAAATTAGAATTAGTTTTTAGTGAAGAGATATTGTATATCTTCCGTTAAAAAAATTCATAAAAATATAATTGTCGACATACTTTAAGTCTTTTGAAAACAAATACTCTATGAGGATTTATGAGTGGTTATTAAAAGAACTAACACAAAAGAAAACTCACAAGGCAAATATAGAGATTAGCCTTGATGAATTTAAGTTCATGTTAATGCTTGAAAATAACTACCATGAGTTTAAAAGGCTTAACCAATGGGTTTTGAAACCAATAAGTAAAGATTTAAACACTAGCAGCAATATGAAATTGGTGGTTGATAAGCGAGGCCGCCCGACTAATACGTAAACTCCAAGTTGAACTAAATAACAAATAAATACGTAACCGAACTTGAGAACAACCAGATAAAAATGAATGGTGACAAAAATACCAACAATTACATCAAGTCCTACCTACATAACGGACTAAGAAAAACATACACGATGCTTTAACTAAAAATTCAGCTCACCGGTTTGAGGCAAAATTTTTGAGTGACATGCAAAGTAAGTATAATGTCAATGGTTCGTTCTCATGGCTCACGCAAAAACAACGAACCACACTAGAACATGCGCATGCAAAGATCCGTATTATGGCTCTTGTATCAGTGAAGCATGACTAACAAACAAAAGTAGAACAACTGTTCACCGTTACATATCAAAGGAGAAACTGTCCATATCACAGATGAAAACGGTGTAAAAAATGGCGGATTCATCAGAGCTTTTACAAGTTGGTGCATTAAAAACTTGTTCCACCATGAACAAAATCGACAATGTAACCTCGAGATTACCTTGAGTGAGCTGATACCGCTCGCCGCGGCCGACGACGCGCCGCGTTCGGTGAGCGGAAACCGCATAACACAAGTGATATTTTTCGGTTTTTTAAAAGAAAAAGGGCAGGGTGGTGACACCTACCCCTCTTTTTTTGCCGGACTGCAGCGGCCGCTACTAGTATTGGTGTGCGCAGCGTCTGGAAAACCAGAGCCAAAAGACGTGCATCTTGATGCCCGGTTGCGACTCTACAGCAACA
+
)*('%$#()))+''''4446////8==B:9,)*5779211144722246<85?@>?@=?>5+)('('('(''*./+))*1///211.&$$#%'((((*,,,///<:+++))('+-.***+34@?@?@,++%$$$$$$$*,+,-%%$$$$&*&$$&%'''()((()%''')..-89::994565450/,-&%%'.0/456<4444;<<DB@><;==@AD>><<=66669-,**4,'(-043../5<?@AEFEJHJGJJIIHJFHHHHDC?<7;?CJGGEAA?=C33,,18+*BABHIJJ@@>=>>BGGFJFEJJJJJJJJJCIEEFA@?>@ABC<944499<>AAFJJIJJJJIFFCFHJE==<EGADCEGFJFDJF;::64222134DGFIJEGFDFGDB,,,-::<'''5557;9<=9??>?AE=<;2141456<77---262/0/2//1022-,..)$$&&-34**('(&&%'**'--((('..+&''&''%''--,---4,,,,00012/000>6667>===<98869==>10''4346010/12349;9////5110121/.)(''*)&%$$%&&$$$',-..2787766=;<;;;;:59655110*&%%&+)+++>=118;A=9841('''))//-&&%&%$%&*))'%%&'(+(''(&&&&%%&'%&&&22555?999:B94457?<;:@B=:9776132>D88878757//1---865/-*'+458C@>=;;<<B531/0.---412244A>@>?AIIJDEB86/+*+/))))/-'&)&(/,*'111.....75441222?3...8BADJIGJBAB;=;7/(&$%,,-171/.**,,-=(((%%$&),,-&%%&+0878;@D?B>>CCACEJJ@EIIJGJJ506-&%%&)(('(.053...6:((((/&%%$$$(')%))&'&%&+-0110,***0268A111(:1*()()'&&()()*+063445A>76,))((&(()*((&'&%%%&(&))+.632233324446-,**,..,----//278333../?EFA8766<5.--&%%%$%$#$&%.//764/%%%%'))%%)-'''&&&%%%&'''',,,123''(66754(''''*,/+($$%&(0++&&')***02.,,+))*+1011199:<0//)('(%&'''&&&'&(+$$()/35@@@@=A==CAAA@@A>><49:-**))*-3100/7:56,++*)010..'&&%&)-/8-,,--3((''((''*./.6223;;8999::?A@><<?=>>;321-**2/..0,,,++*9<7-''%%&')(%%'(%%$$$$##$%&()*&&&''-12534711.-.,()()'()1(()((&%$$$$#$%%$%%&*)((')-,,,'&&%$$&)+'(0+++)+***)''%&###&&%&'().-23%$$$%%$$%(')-,,*++267IJDDAA@@AIE955@93,,6+6772'''')(*+)((,0)$$&**'&'&&+*++,-++,*+*'&%%%$%*)***,,,24464'',,,21.)'&%%%('%%%'()01D@<8844567550978&&&*)%&%%)*237777=?:BDEG=98---.401.11/)5)%%%&7<@C@@>>@<210045))'*,**+/6792222,*)*,,/11.6699A999:?:99:777346DE><;:=@?;>99:<=33)(++,++*'()'&%%'''(%%#$$%%##$$''))$%%%##)/;<<:<9=E83''(%%&%&'&&&1(11/)((&%%%&&(434756--(()''&%%%0354344899;>;;9''(,36+*++')**)*(('/2777111266----EFEB@B<..****5411&&')+,/**+*.//+))+4343343+))*'.**0***32244-+))10../>?;978=>==A@>=:7>>@DCFDEDDBBCIA@@?FD?CA;<<C;957835((((2+*)(*%&''116AEDC@CCA??=>>>>@BCBABC?92/0*'')<?BEGFEDHE?>?8>>AJJFGIFGJGFGHJJGFICFG@AAADDC998892++./21+*))2,-*'&&',,,+&&&+,(%%&(367;966***'''07>4334:97788<;''''+***+--0.-.,)-*++53222(&$&&&'(()&%#$$&(&0++)%%%(&%%*.)(&##$$&$$$&%),/242222..06:<EB@>>>@A>:99876452+**019954:88:999777''''44./)'&%&()'()4555<@ACGDFF6554/.,,(&&(('')&)**1672220+)+++&%&%'()**+'&%%)'&&&%$%'*%$$%%&&37>?@>8:GACBB?==21118;<<9777::=:998;A;>5441///)+&/258<CB@E::855::A8565/*&&$%%((-.../0)(&())*)*''&(%%(**23800+,,'&&&&0/.&&%''-.)$$#$%%,)&&%&&&'(57=>A=DB:7678AD776(%%&)))*)'(()7685,(())+1129:=CCB@BB?>6337;9:<BA@AA=>=BGDEJE?AE<:9::;>?BA=652//;?:7675643-1))&%%%$$.../88<=@HAB>:4433>EB86663)('%%%$(()88>=>413,+'''(&&'&&%%%$$%%,.-$$$$&&&+)'*(19<43225)))*<2+'&'''(+***//6668=><<???EG?A>::::<<>>;53378450+(%%&/12.1.--,+++,))++)&$#$%$%)(/&&&&*)(((*'%&('''(++/00//,,**))***,/7<<@;:95556=DAACBJJJGJGEIJJJCA::;==5///20//0:=AB?55+--//,,+'''())'(+,''%$%$$&%&('*((+,+(('(%'&%%%%()-8:89/099:443('**,)(**++&',&%%&%&&%'((%%)12/,)),5:9++++502,,>B=<=88)((()))*(&)()*++(%&&''2122)())-*%%%###$&'<=4223=<<<998:,,,,>8865.)::?@>??:99:BBBCDEDGCCDDDB?97669:;;;<998+(''),,.+,3985'&&&'$$$'&&%#%&.88<;:773:>;=;<;>=>>:;C?ADDJHJE===>DGJ877676754111133+'&()'(''%%&,/14<>111-)''&&&%%$$$$$$()/677@C?EDFIHGFIFE;+=IJIEFDAD8C<310159;;GB@@@@=81/-,//,%&$%%%)(''(('(..+3553+**.29:;:>9?;;@?>@DBCEHFJEEDF;;:75442+''(3178:;<96011567555479:@?@AADBCBFCB5554743,'(''$###$&$$$$%$%''(%%'&))100188@;2,(()),-)))(*)))/0///088<?A32228999/-,-0./2433569>=;A@BB8888;98643-(((+11236,,,,8==CDAAA==7889FB==>@@6556476654.*%%&''%$$%*,115122>B9999=*)*'(.1)*,,-367:CDE=;1+%(-*'&%$%%%%#$%&++**,/))*/,34596447800///75//,')&&&'%$&&(*,/,+(&&'-,+&(%%&%('',(((&&&$%&''/,(((//344ABDDAEJI@>==?=/--49=?>J-,,-?>BDHGGI?9852.//694333(%%%%'))*,-:<?A@@A==642225>@FJJEFEJFEC>==>D=8532021.-+,,*7=>BFBJJGEBGDADCCBBCBIGDB=<;'''6==JJEA@3221547((()-)))+:B@522====A><;2+&##%&''+*+000.---1/,'%%5546@BBG><8323BBFCBABBCAADBDCBD532..0/..**++86653/-./1//.136:5555;;?'''()))/.002BEE@AE@<;:3456<=>?HD?>=:<==GJFGDB@FFGA?>20/():<<:?;7BBGEHJJE?>>@DDCBCGJA>72-)+$$''&0/1((('*.10--.01<<=>::8651((&&++-=<<>??@BAAAB@@@6555634333442224721//-'&&&=988FHE>98895477?=?>;==D=<<E4FJ;999GBDFD@DECABBCCGCCDBF@?>>@<5007:955564445?9332/-+++002303/((,4544467866536740168:@ED8828;;@AA;911/012/0-.1*)&'++&&&&'%%%&&$&&)448993/-)(''*+***('$$##$$$%()11(().108=AABDEFEEFEECGJJJF999:6.,--,,+)%&%&%&))))*133689D@BBB??=>?8606;99:AH:4432224/.++*&%%()+*)*)$&'%%%&&%%&(*('''*''$%$$#$&'()+//46<<<;8891222>>>=A=>>>:<<>A?BDA)('(,.0165///-++-1/+**+/1)//11195-,,++*+&%%&&((&&3234586810(+***+,-45+))))5972;8<<=AAAA:74433664---))(')(+.-''(9;?@=;9898889000(('')))*++/))))*&&)***)('')*20,++,,-+)(&(*())-/00444=<>5457D764*'$&&,&,,,)))(.004760(')((('(%%&'*('&-.&&&'8FHFAC@=>?<=C>AD<;9:80,+)('%&''(&&(/;<=989:I8888CA>?>>;:9/-((58;@<AACCF>>??HDCDHFJFJGJJDDEHHADDD@CEG<@3225<668899;=CECGGDBBCBBBD>>>=?C:::555543339888CDHGGDIEDGGJDEJJJIDDHEDGHJJ,,,,G=7?@HHD@@D=<53,,,%%%*<?@??>@=@655/---00;:3///39;<00/+(('(.*)*++((=?BCBDJFCCCBB?=2-)&&(.24((())))),++**''$%'((%&10++5,(''(**,6.-*((()''(/++++8=CE?@?ADA??????88784/,+*-/531..26A@?@AC6549;8444000)&%%)*()%%%&/019<<<=>ECEDEJ<97733*))))).4.&&':;===8<98411-+%%'91++*(*)*+463)))1:/./23467==>?@=3334>A@543../79:'&&()*),/%%%%--0--.-+++-1577---/,+++,-1;BDBDFH=?>>GDD2320+(/,+++*'%%&'(''(**)&&&%%%%%(///0861/+*(&''''44/%%''&%*,+((,46=>BFD?7))))9BJJJJHJDCJGHJJG>?>@=0//04+.)1213,,('))+*+35<ABD??<;;:-&&'))&')..,*&&%&%$%$%(*,---+*(+,))%$$$$$..--***&%&+../.**+)*.6??CECCA?4389A???@BBB@<99:<?2/-0./+'&%)(*,,+++3778;;<<;<<<887.+&&&%$$%&&&&'')+(&'&'%%&&'+**)'%',*)&)((()+%%$#$'&')()((.21---*769;1/3:3+,<>>=>@?><<BEA@@?BB@@;:*)**+,**-)&(.1+*)(--./00/0778897550//--.,-0&&&&)((&%%))&&%&+/534447'%&'&(.-,-,+(&'%&$$%%&&--+-,/..--5322460../,,,*(##
@Glass_A2P_1_pDSG467_5
CCCTGCCCTTTTTTTATTTAAAACCGAAAAGATTACTTCGCGTTATGCAGGCTTCCTCGCTCACTGACTCGCTGCGCTCGGTCGTTCGGCTGCGGCGAGCGGTATCAGCTCACTCAAAGGCGGTGATCTCGAGGTTACATTGTCGATCTGTTCATGGTGAACAGCTTTGAATGCACCAAAAACTCGTAAAAGCTCTGATGTTGTATCTTTTTTACACCGTTTTCATCTGTGCATATGGACAGTTTTCCCTTTGATATGTGGTGAACAGTTGTTCTACTTTTGTTTGTTAGTCTTGATGCTTCACTGATAGATACAAGAGCCATAAGAACCTCAAATCCTTCCGTATTTAGCCAGTATGTTCTCTAGTGTGGTTCGTTGTTTTTGCGTGAGCCATGGAAACAACCGTTGGAATCATACTTACTTTGCATGTCACTCAAAAATTTTGCCTCAAAACTGGTGAGCTGAATTTTTGCAGTTAAAGCATCGTGTAGTGTTTTTCTTAGTCCGTTATGTAGGTAGGAAGTGATGTTAATGGTTATTGGTATTTTGTCACCATTGATTTTTATCTGGTTGTTCTCAAGTTCGGTTCAATCCATCTGTCTATCTAGTTCAACTTGGAAAATCAACGTATCAGTCGGGCGGCCTCGCTTATCAACCACCAATTTCATATTGCTGTAAGTGTTTAAATCTTTACTTATTGGTTTCAAACCCATTTGGTTAAGCCTTTTAAACTAGTAGTAGTTATTTTCAAGCATTAACATGAACTTAAATTCATCAAGGCTAATCTCTATATTTGCCTTGTGAGTTTGTTTTGTGTTAGTTCTTTTAATAACCACTCATAAATCCTCATAGAGTATTTGTTTTCAAAAGACTTAACATGTTCCAGATTATATTTTATGAATTTTTTTAACTGGAAAAGATAAGGCAATATCTCTTCACTAAAAACTAATTCTAATTTTTGGCTTGAGAACTCGGGCATAGTTTGTCCACTGGAAAATATCCAAAGCCTTTAACCAAAGGATTCCTGATTTGCACAGTTCTCGTCATCAGCTCTCTGGTTGCTTTAGCTAATACGCCATAAGCATTTTGTCCCTACTGATGTTCATCATCTGAGCGTATTGGTTATAAGTGAACGATACCGTCCGTTCTTTCCTTTAGGGTTTTCAATAGTGGGGTTGGGGTGAGTGCCACACAGCATGAATTAGCTTGGTTTAGTGTACCGTTAAGTCATAGCGACTAATCGCTAGTTCATTTGCTTTGAAAACAACTGATTTTCAGACATACATCTCAATTGGTCTAGGTGATTTTAATCACTATACCGAGTGATAGGCTAGTCAATGATAATATGCATGTTCCTTTCCTTTGAGTTGTGGGTATCTGTAAATTCTGCTGAGCCTTGCTGGAAAACTTGTAAATTGTGCTAGACCCTCTGTAAATTCCGCTAGACCTTGTGTGTTTTTTTGTTTATATTCAAGTGGTTATAATTTATAGAATAAAGAAAGAATAAGAAAGATAAAGAATACAATCCCAGCCCTGTGTATCATCTCGCGCTTCTTAGTCAGTTCCGCAGTATTACAAAAGGATGTCGCAAACGCTGTTTGCTCCTATTCAAACAAGCCTAGAACCCTAAAGGCTTAAGTAGCACCCTCGCAAGCTCGGGCAAATCGCTGAATATTCCTTTTGTCTCCGACCATCAGGCACCTGAGTCGCTGTCTTTTTCGTGACATTCAGTTCGCTGCGCTCACGGCTCTGGCCGTGAATGGGGGTAAATGGCACTACAGGCGCCTTTTATGGATTCATGCAAGGAAACTACCCATAATACAAGAAAAGCCCGTCACGGGCTTCTCAGGGCGTTTTATGGCTGGTCTGCTCTGTGGTGCTATCTGACTTTTTGCTGTTCAGCAGTTCCTCCCTCTGATTTTCCAGTCTGACCACTTCGGATTATCCCGTGACAGGTCATTCAGACTGGCTAATGCCTACCAGTAAGGCAGCGGTATCATGAACAGGCTTACCCGTCTTACTGTCCCTAGTGCTTGGATTCTCGCGATAAAAAACGCCCGGCGGCAACCGAGCGTTCTGAACAAATCCAGATGGAGTTCTGAGGTCATTACTGGATCTTATCGACAGGAGTCCAAGCCAGCTCGTAAACTTGGTCTGACAGTTACCAATGCTTAATGAGTGAGGCACCTATATCAGCGATCTGTCTATTTCGTTCATCCATAGTTGCCTGACTCCCGGTCGTGTCGATAACTACGATACGGGGAGAGTTGCCGGTTCTTTGGCCCCGTGCTGCAATGATACCACGGAGACCCACGCTCACCGGCTCCAGATTTATCAGCAATAAACCAGCCAGCCGGGAGGGCCGGCGCAGAAGTGGTCCTGCAACTTTATCCGCCTCCATCCAGTCTATTAATTGTTTAGGGAAGCTAGAGTAAGTAGTTCGCCAGTTAATAGTTTGCGCAACGTTGTTGCCATTGCTACAGGCATCGTGGTGTCACGCTCGTCGTTTGGTATGGCTTCATTCAGCTCCGTTCCCGACGATCAAGGCGAGTTACATGATCCCCATGTTGTGCAAAAAAGCGGTTAGCTCCTCGGTCCTCCGATCGTTGTCAGAAGTAAGTTGGCCGCAGTGTTATCACTCATGGTTATGGCGGCGCTGCATAATGCTCTTACTGTCATGCCATCCGTAAGATGCTTTTCTGTGACTGGTGAGTACTCAACCAAGTCATTCTGAGAATAGTGTATGCGGCGACCATTGCTCTTGCCCGGCGTCAATACGGGATAATACCGCGCCACATAGCAGAACTTTTAAAAGTGCTCATCATTGGAAAACGTTCTTTGGGGCGAAAATTTTAAGAATATTTGTTCCGCTGGACGATCCAGTTCGATGTAACCCACTAGTGCACCCAACTGATCTTCAGCATCTACTTCACCAGCGTTTCTCGGTAAGCAAAACAGGAAGGCAAAATGCCGCCGAAAAAGGGAATAAGGGCGACACGGAAATGTTGAATACTCATACTCTTCCTTTTCAATATTACTGAAGCATTTATCGGGTTATTGTCTCATGAGCGGATACATATTTGAATGTATTTAGAAAAATAAACAAATCAGTACGCGCCACATTTCCCATGGTGCCACCTGACGTCTAAGAAACCATTATTATCATGACATTAACCTATAAAAATAGGCGTATCACGAGGCAGAATTTCAGATAAAAAAAATCCTTAGCTTTCGCTAAGGATGATTTCTGGAATTCGCGGCCGCTGTTGCTTCGAATTAGCGGCCGCTGCTAGAGTTATGACAACTTGACGGCTACATCATTCACTTTTTCTTCACAACCGGCGCCGGAGCTCGCTCGGGCTGGCCCCGGTGCATTTTTTAAATACCCGCGAGAAATAGAGTTTGATCGTCAAAACCAACATTGCGACCAACAGTGGCGATAGGCATCCGGGTGGTGCTCAAAAGCAGCTTTCGCCTGGCTGATACGTTGGTCCTCGCGCCAGCTTAAGACGCTAATCCCTAACTGCTGGCGGAAAAGTGACAGACGCGACGGCGACAAGCAAACATGCTGTGCGACGCTGGCGATATCAAAATTGCTGTCTGCCAGGTGATCGCTGATGTACTGACAAGCCTCGCGTACCCGATTATCCATCGGTGATGAGCGACTGGTTGATCGCTTCCATGCGCCGCAGTAACAATTGCTCAAGCAGATTTATCGCCGGCAGCTCCCGATAGCGCCCTTCCCCTTGCCCGGCGTTAATGATTTGCCCAAACAGGTCGCTGAAATGCGGCTGGTGCGCTTCATCCGGGCGAAAGAGTGCGTATTGGCAAATATTGACGGCCAGTTAAGCCATTCATGCCAGTAGGCGCGCGGACGAAAGTAAACCCACTGGTGATACCATACGCGAGCCTCCGGATGACGACCGTAGTGATGAATCTATCCTGGCGGGAACAGCAAAATATCGCCCGGGTCGGCAAACAAATTCTCGTCCCTGATTGCACCACCCCCTGACCGCGATGGTGGGGATTGTTCGATCTAAGCCTTTCATCCCCAGCGGTCGGTCGATGAAAAAAATCGAGATAACCGTTGGCCTCAATGAGCATGAACCCGCCACCGATGGGCATTAAACGAGTATCCCGGCAGCCCAGGGGATCATTTTGCGCTTCAGCCATACTTCATACTCCCGCCATTCAGGAGAAAACCAATTGTCCATATTGCATCAGACATTGCCGTCACTGCATCTTTGCTGGCTCTCTCGCTAACCAAACCGGTAACCCCGCTTATTAAAAGCATTCTGTAACAAAGCGGGACCAAAGGCCGTGAGCAAAAACGCGTAACAAAAGTGTCTATAATCACGGCAGAAACTCCACATTGATTATGTGCACGGCGTCACACTTTGCTATGCCATAGCGTTCTGCCAGGTAAAGAATTAGCGGATCCTACCTGACGCTTTTTATCGCAACTCTCTCTGTCCGGTACCCCGTTTTTTTGGGCTAGCTACTAAGAGAAAGAGGAGAAATACTAGATGATGCAAACCGTTTTAGCGAAAATAGTCGCAGACAAGGCGATTTGGTAAGCTTACAGGCCAACAGCAGCAACCGCTGGCCAGTTTTCAGAATGAGGTTCAGCCGAGCACGCGACATTTTTATGATGCGCTACAGGGTGCGCGCACGGCGTTTGTCTGGAGTGCAAGAAAGCGTCGCCGTCAAAAGGCGTGATCCGTGATGATTTCAATCCAGCGCGCATTGCCGCCATTTATAAACATTACGCTTCGGCAATTTCGGTGCTGACTGATGAGAAATATTTTCAGGGGAGCTTTAATTTCCTCCCCATCGTCAGCCAAATCGCCCCGCAGCCGATTTTATGTAAAGACTTCATTATCGACCCTTACCAGATCTATCTGGCGCGCTGTATTACCAGGCCGATGCCTGCTTATTAATGCTTTCAGTACTGGATGACGACCAATATCGCCAGCTTGCCGCCGTCGCTCACAGTCTGGAGATGGGGGTGCTGACCGAAGTGCGTGATGAGAGGAACAGGAGCGCGCCATTGCATTGGGAGCAAAGGTCGTTGGCATCAACAACCGCGATCTGCGTGATTTGTCGATTGATCTCAACCGTACCCGCGAGTTGCGCCGAAACTGGGGCACAACGTGACGGTGATCAGCAAATACGGCATCAAATACGCTCAGGTGCGCGAGTTAAGCCACTTCGCTAACGGTTTTCTGATTGGTTCAGCGGGTTTTGATGGCCCATGACGATTTGCACGCCGCCGTGCGCCGGGTGTTGCTGGGTGAGAATCAAGTTGTGTGGGCCTGACGCGTGGGCAAGATGCTAAAGCAGCTTATGACGCGGGCGCCGTACGGTGGGTGCCATTTTGTTGCGACATCACCGCGTTGCGTCAACGTTGAACAGGCGCAGGAAGTGATGGCTGCGGCACCGTTGCAGTATGTTGGCGTGTTTGCCGCAATCACGATATTGCCAATGTGGTGGACAAAGCTAAGGTGTTATCGCTGGCGGCAGTGCAACTGCATGGTAATGAAGAACAGCTGTATATCGATACGCTGCGTGAAGCTCTGCCAGCACATGTTGCCATCTGGAAAGCGTTCAGCGTCAGTGAACCCTGCCGCCCGCGAGTTTCAGCACGTTGATAAATATGTTTTAGACAACGGCCAGGGTGGAAGCGGGCAACGTTTTGACTGGTCACTATTAAATAGTGAGATCGCTTGGCAACGTTCTGCTGGCGGGAGCTAGGCGCGGTCAGCTCCGTGGAAGCGCGCGCCAAACCGGCTGCGCCGGACTTGATTTTAATTCTGCTGTAGAGTCGCGACCGGGCATCAAAGACGCACGTCTTTGGCCTCGGTTTTCCAGACGCTGCGCGCATATTAGTGCTCGTAGCGGCCGCTGCAGTCCGGCAAAAAAGGGGCTG
+
<<=E<43/-4/.19?)(((39:C>D1BDJJFEGFIJHEIGJIIJJJ97)())8BBCAECAEBAHFJJIFI@@@@ICAB-,,,5/'''111:DCA=<533359:8?9887;<>EEJFJJFIIIEA))))0..>>>@DA@/.-,+'&&(.988><>AEFEDECBHIJF@?;46@EDCEDDIJJHHB?<9++=HFJ?9951243+%&'',,-/08>=CCEICDFGI80.-,-/..//DIHDIFFCGFJJJJGJJIJGJFJC@)))''&%())+-.//12:=?IHHCGJGHJB@?ACJ6666551//589?@/,-:;;95434;;<<532233661001/3>=:778;<7898::99?>ABFEJ?DDB....8=;9644561674384334878::64.(')0)//07,++'&&&'211151.()//12<<==<533/.7:<GGJHHGJJGFDJFFJDF99:9,***0--.=DHIGJD>788>BB?<:677;JB@?ACJA@JAA41/1C@@AB<>9989;;:80,.(***,'''$%&))),****01/..,-.0--34476*))(--86:557>@CABECF:6558>/&%%('&&&/6673222;;;<75469:74444===>ABCAAAA@>>>?===>A??>>9989?98::=???=<<=@A@?=;>?@B?==>>ABAA@><==@@@B@@@?DBA?9990?>33234/,-.+*('''-,6;;<<6333<>?///13'''$$%&-,.-.8;CBB@AA?==<;<<>000051**/<=<=>::9:::::9>=<>>><;;<ABA;:@;E730.*8.('071-*)2.038788BDC@?>==>??ABABAA?;=5;33:;88:<?<<<<>=?C<222?<<666->AA@?@@BDD@>=<;;;;=BH@;:999?ADBABA@=<<<<?>??>;;;;>=>>>>>>A>=?>FB>>>?CA=;;;<?>>@>>@ACE,,,,9999:98:1*))+(((*00/+++,333*++,40/'''&&&6=?>>B?<:989;<<<=?==?90//7;0--.::::<<=8888;;;;<;<???=:889;??;---.---.8))(',*+,-'&&&)(''(10201159892()+<<977799866669988886544777653334666555355466<7<:6+')/3:;:?=864++++23532,+**)''&).6:895511543+**).---.2*)))-&&&%%#$'&()()''0056664554667656679889;:9::888<3228;:50-,()+))**0124581001561187899988789;9867=?533356555455.,)&&&&%)*+00))())).,,+,,-4455544547:>=;=;=?=;9888:;:9888))(()(()+&%$%&%'''''3),-()+,09768771/,01'''(40+,456;9:;665588794442.-.33308:9;848:?@><:;;:855566777866655546:;:651244668:88::....,'''(.0//1683335633378<9:99;=:996//'&'&%$&((%%&&/-**,,00/43467885200((%%')))0,,,,,-+-./5543345974458(&&$$&)-,''%&'+)*+,555123780-++-/////0367:833336566211146544'''')(((''&(())))0/044-,,-/2...01)))*43,'''.46541/657422336434../.403458988777744557775.(''(454467:854446644''''.-.121222;=<7654533445556545467533347732213344241000531,211300248::98//44410009.-**++(((**)'(%%%%.54@A?>AA@9877;99A,***...--.,,,-/11(()1.../@9?:452789>==CE9441/.//12258778D????CBE@??>844226587?9887.)''(0(CEFFDJJIJJHHHDA>>=((()BAA@A;656-+3131''()30041-,,,/;532347750**'''%((/8@@>?@9/ABJJGJJJE<;;<CCC;<99:@2---/>>?AA<;<DFD>=711257::;<<=))))(((&'0/44465340./887;++++<65669;555399:FJHIJJIIJJH667GJFJ443)(''+./22))()-,'(&&56////::843**.=;=><6BCCJ:A1..././/1111*(('+&%'')*())*4558::77833''59;742*)((+),,,***(%(*-13***,976(('(,+'%%#$$%*./12/+44?D67JHEJEIJJJH??@@@E?=>>JIJJFEFFDFHFJDJ964+.&&/'.(%%(,''''//235CEEEHJFJJJIJGHGDFEJHJHFIJHJJ>?<<=6561-('&')))<:2220002744495444BDFJIJHJHJJJJJJJJJJJFJEGHJJA@?@HHJJJFJIJFHHJIJGJJ????GA??<<=301++++2,1.**'$%%)+-5<=;:989941256>66523335434@DEFJJJJIECDJ<;:A@GFJEFC?@?@EGHAA?43.3'&&''(41011@@>/../:?===AJHJJJJJIEAAHIIHJFEGFEJIJJJJC>=>20377777767<44420*&'&&)*+%%&'-1/22248789987=7>BE??AADF===??0-34//05CB@++++,:9////?CEFJEBCA5445<=?C=>==BBDC>3331100)'%%-''),''32/?BEIHBDCCGDGJIJGJJJJJJJEE:99::@@BAA??=>9887:;JCBBAJEHHIDCEEIHJFJE<52//00-..EE0//9;1+&&&++-/-+,,)&%%%'&++*(%%&%&'223;;<7656J<<==D6.,(()+666D:.--.+**))('()2781*)&'''0199JDA@B:58''((((((945:9..11<A?=<=>FB:6-**,('((9<<A:?=;:822:ABDBCECDEGJGJ?;99>>DABAAHGJCCA8469=;97554555(%%%%(.&%%'(()'%()5@@@C<;0/00B>?@HCCCDABBDCABCHJFFJJIFDF@@?>70./*))*&%&&''$$$%%&(--(*4578;?9,@ABJFCC99::878////55<986/2+'&%%%$$$%'0256764489<9877>5BCBABFDJGJEDDCBBDIJFCDBCH('''''./8:<B?>>>>=<>?::D@CEE>>EJFI<;7:G@??AJEJIEIDBAAA=<<<;9+)*+,+++,0*+++110+++((((677?:2DCJJFEDFEDJHFEFJB@>?++++52332>=<,00'<<55/13-+&&&%'+-*+(')-''))*=@@CCFG?>;:<78878411468>=>=:?66844>>-***)*-&**++++2=@JJ722219746>:;?)))()))0568:0//0,,,-8>>5,,,,..-...ABA<=67?B9;;;BIJJJ?>?>E>??>EE???@@@AA?875597604./21-/23JJFFEGIHJJ;::75022.*%&()*)**')(&'+,,05445376668@???JIJJJEFIJJJJHJHHGJA8)))300+(((+,*+,33;>>AAA@AAC=>=<ABCGJIJJHEDHB87;;<EED<7::<>A75-2+*+,(%%$#$#$%%''&&(+,,,999EDFADFFA@@=><;<>G=;;;>IBC@(((*''&()0&,../-&&&(*((%%%&*)(((%%%39,''<ACI8BC?=>>DJJGGJ=<<<@;;::63339<B6444=<DEJHFFHFEHIDDDGDCCDA@A@@B77688663*&%$'%&27745:89:AA@A>@C;;9;@@?:-+*+.-8966844C<;955661841*+1.--119877<BCD<<<<JJBBB88874((((---523350=<>884556;;JJJJJIJ++++23-,-.7AEHJJDHHCE@B32179984((((-((%'&$$%&(+3<>7666.,,((((7754('')1())+256;<8801)()'))..**))+&&&%'((+222201189/-1**5;<>?CJJA==><.--((%)67778:===?HIJJJCAA<===C,***''''(+''('54/10,+*((.4557(''&)13*''')+))-+,+,*(&&'*+0456;;::2223:?@?7778<@=2.+,&02,,,/281JGCFH3))''')+676222;JIIGJJJJFIJGIJFJHFI=:957323,****-&'&&*)'((&*+-,++,-4:?@CEJHJJJJEJFJJGJHJJJ@8-JB:JJJJJFDGHGG@87;.,,,1654632''''85588+)()(((*=?CBDEIIJ>>>IJDEDEDFJEJJFAJ44466895//..8<@BB:::;'''',-4EIHEJGIGJEB=<IDJGGJFIHFA543,,,'''%$$$$$%''&((#%&&&'*,7998---.988::<>DHEBCEFJEGJGJE@A-,*()),*)*,,..079<>BDC==>FGFGEHA??6-++,,9==::889::96****((*8;?DBHJJJJHJJJJ7777110..++++.5/+*012:;@98863.+(*)))*&%&''*+/++,06@@EJDJJGEGHGJJJFIB=GJBBCC=98;:;>=8799=;?>ADEFJJIGJJGJJJJIDJIJJJHJJE?>@:6:9555663'&'*22)'''(./024411*)**990*)**.44466?AECEEAB6666C==<887765+)&%%'A433('))7688<@333<==>@@>@EE>==>EHEGJHHJF5555JJJJHJBCAEJG?>><?ABFJJJJIJJA>=DEIJHJIFHDEDHJIHD10488@:99670/01++-1>?@CCCEJJJJJJJJJJJH1002796667412223+***0597++200-/0.**+,457+***1)(((222;:=C:/,.-,0<<7766-))))DGBABEDFGJGJGJJGJIJIJHFIJJEJJGJICACA?;8;;:@ACIEBBB=;700003;;?988772222=2//..-(((.'$$&&(((&'&'()-.18776;;;DAEJIJJJJIHGFIHIJG7779490//023==BB;;<454488212/422=>BBCBAAA))))>?BJGDB@AB>8:89:><?210,--/;<:68=@8DBCAJFDDABD>>=;=999....87722239966C?>=430./('',&&114>?@?=;777?@BBJ>=>??:2000?;<<=EB;999=>'''(1/.,**'&(***:EDGEDBB?;>A@AAACHEHJGEC@CEFJJHJHHEJJJCGCECG;;<;*)))-+)**+3/,,+)../+53244----5567++++??@B889IJDBFD@?@;;;<<;:;<?91))((++,0101'&&%&(/2-,)'(@@ADFH=>=?JFGIFD@?@@IJJJJEIEFJJJJIJGE<==7***6,)),64222784335>?9999:8786:=;<=;=5332/C444499657:0001:****CFGIJIJJJIJJJJAA@AFHJFJI=;;;>=FJJJJFHIJGFIFGECHEIJJJIGJJEGEFJJJGJEIIFEA@?@JJHJHJJJJF?31/.,+-02.2()*(*(''',/-778::AA<<8)'%$%%'./('(()..&'''(31*77;6965877=@BBEGGDCD>D?2+))&&&&:<C@===;<<;<<;;=><3@86794//1+;;<=D<6769ABEJJE6665555776'&&'+))))+++<:<BFFEA@?****+*//0.(('&&'$%()/))'&%$#%$%%'78=A>;+()'%(%$&--99:;CEDBA84@77771788;=;=<>2111JFD;7668322-,,--35444,***0)%&);;::==A?899@JC:::;JGDA>=?==EHG@:;7H??:98*''&'(%%&):::HCH>>>;722224776344::53+**'&%
@Glass_A2P_1_pDSG467_6
TCTTACCATGCAGTTGCACTGCCGCCAGCGATAACACCTTAGCTTTGTCCACCACATCGGCAATATCGTGATTGCGGAACACGCCAACATACTGCAACGGTGCCGCAGCCATCACTTCCTGCGCCTGTTCAACGTTGACGCAACGCGGTGATGTCACAACAAAAATCAACCCACCGTAAATCGCGCCCGCGTCATAAGCTGTTTTAGCATCTTGCCCACGCGTCAGGCCACATACTTTATTCTCACCCAGCAACACCCGGCGCACGGCGGCGTGCAAATCGTCATGGGCCATCAACGCCGAACCAATCAGAAAACCGTTAGCGAAGTGGCTTAACTCGCGCACCTGAGCGTAAGTATTGATGCCGGATTCGCTGATTACCGTCACGTTGTGCCCCAGTTTCGGCGCAAGCTCGCGGGTACGGTTGAGATCGATCGACAAATCACGCAGATCGCGGCTGTTGATGCCAACAACATTGCTCCCAATGCAATGGCGCGCTCCTGTTCCTCTTCATTACTGACTTCGGTCAGCACCCCCATCTCCAGACTGTGAGCGACGGCGGCAAGCTGGCGATATTGGTCGTCATCCAGTACTGAAAGCATTAATAAGCAGGCATCGGCCTGGTAATAGCGCGCCAGATAGATCTGGTAAGGGTCGATAATGAAGTCTTTACATAAAATCGGCTGCGGGGCGATTTGGCTGACGATGGGGAGGGAAATTAAAGCTCCCCTGAAAATATTCTCATCAGTCAGCACCGAAATTGCCGAAGCGTAATGTTTATAAATGGCGGCAATGCGTGCTGAATGAAATCATCACGGATCACGCCTTTTGACGGCGACGCTTTCTTGCACTCCAGAATAAACGCCGTGCGCGCACCCTGTAGCGCATCATAAAAATGTCGCGTGCTCGGCTGAACCTCATTCTGAAAACTGGCCAGCGGTTGCTGCTGTTTGCGGGCTTATTACCCAAATCGCCTTGTCTGCGACGATTTTCGCTAAAACGGTTTGCATCATCTAGTATTTCTCCTCTTCTCTAGTAGCTAGCCCAAAAAAACGGGTATGGAGAAACAGTAGAGAGTTGCGATAAAAAGCGTCAGGTAGGATCCGCTAATCTTATGGATAAAAATGCTATGGCATAGCAAAGTGTGACGCCGTGCAAATAATCAATGTAGACTTCTTGCCGTGATTATAGACACTTTTGTACGCGTTTTTGTCATGGCTTTGGTCCCGCTTTGTTACAGAATGCTTTTAATAAGCGGGGTTACCGGTTTGGTTAGCGAGAAGAGCCAGTAAAAGACGCAGTGACGGCAATGTCTGATGCAATATGGACAATTGGTTTCTTCTCTGAATGGCGGGAGTATGAAAAGTATGGCTGAAGCGCAAAATGATCCCCTGCTGCCGGGATACTCGTTTAATGCCCATCTGGTGGCGGGTTTAACGCCGATTGAGGCCAACGGTTATCTCGATTTTTTTATCGACCGACCGCTGGGAATGAAAGGTTATATTCTCAATCTCACCATTCGCGGTCAGGGGGTGGTGAAAAATCAGGGACGAGAGAATTTGTTTGCCGACCGGGTGATCTTGCTGTTCCCGCAGAGATTCATCACTTGGTGCGTCATCCGGAGGCTCGCGAATGGTATCACCAGTGGGTTTACTTTCGTCCGCGCGCCTACTGGCATGAATGGCTTAACTGGCCGTCAATATTTCATGCGGTTGTTTCGCCGGATGAAGCGCACCAGCCACATTCAGCGACCTGTTCAGGCAGATCATTAACGCCGGGCAAGGGGAAGGGCGCTATTCGGAGCTGCTGGCGATAAATCTATGAGCAATTGTTACTGCGGCGCATGGAAGCGATTAACGAGTCGCTCCATCCACCGATGGATAATCGGGTACCGAGGCTTGTCAGTACATCAGCGATCACCTGGCAGACAGCAATTTTGATCTGGCCAGCATGGCACAGCATGTTTGCTTGTCGCCGTCGCGTCTGTCACATCTTCCGCCAGCAGTTAGGGATTAGCGTCTTAAGCTGGCGCGAGGACCAACGTATCAGCCAGGCGAAGCTGCTTTTGAGCACCACCCGGATGCCTATCGCCACCGTCGGTCGCAATGTTGGTTTTGACAATCAACTCTATTTCTCGCGGGTATTTAAAAAATGCACCGGGGCCAGCCCGAGCGAGTTCCGTGCCGGTTGTGAAGAAAAAGTGAATGATGTAGCCATAGTATTGTCATAACTCTAGAAGCGGCCGCGAATTCGAAGAAACAGCGGCCGCGAATCCAGGAATCATCCTTAGCGAAAGCTAAGGATTTTTTTTATCTGAAATTCTGCTCGTGATACGCCTATTTTTATAGGTTAATGTCATGATAATAATGGTTTCTTCAACGTCAGGTGGCACCATGGAAATGTGCGCGGAACCCCTATTTGTTTATTTTTCTAAATACATTCAAATATGTATCCGCTTCATAGAGACAATAACCCTGATAAATGCTTCAATAATATAAAAAGGAAGAGTATGAGTATTCAACATTTCCGTGTCGCCCTTATTCCCTTTTTTGCGGCATTTTGCCTTCCTGTTTTTGCTCACCCAGAAACGCTGGTGAAAGTAAAAGATGCTGAGAAATAAGTTTGGGTACGCGTGGGTTACATCGAACTGGATCTCAACAGCGGTAAGATCCTTGAGAGTTTTCGCCCCCGAAGAACGTTTTCCAATGATGAGCACTTTTAAAGTTCTGCTATGTAGCGGTATTATCCGTATTAACGCGGCAAGAGCAACTCGGTCGCCGCATACACTATTCTCAGAATGACTTGGTTGAGTACTCACCAGTCACAGAAAAGCATCTTACGGATGGCATGACAGTAAGAGAATTATGCAGTGCTGCCATAACCATGAGTGATAACACTGCGGCCAACTTACTTCTGACAACAATAGGAGGACCGAAGGAGCTAACCGCTTTTTCACAACATGGGGGATGATACCTTAACTCGCCTTGATCGTTGGGAACCGGAGCTGAATGAAGCCATACAAAACGACGAGCGTGACACCACGATGCCTGTAGCAATGGCAACAACGTTGCGCAAACTATTAACTGGCGAACTACTTACTCTAGCTTCCGGCAACAATTAATAGACTGGATGGAGGCAGATAAAGTTGCCAGGACCACTTCTGCGCTTCGGCCCTTCCGGCTGGCTGGTTTATTGCTGATAAATCTGGAGCCGGTGAGCGTGGGTCTCGCGGTATCATTGCAGCACTGGGGCCAGATGGTAAGCCCTCCCGTATCGTAGTTATCTACACGACGGGGAGTCAGGCAACTATGGATGAACGAAATAGACAGATCGCTGAGATAGGTGCCTCACTGATTAAGCATTGGTAACTGTAGGACCAATTTTAACTAGCTGGACTCCTGTTGATAGATCCAGTAATGACCTCAGAACTCCATCTGGATTTGTTCAGAACGCTCGGTTGCCGCCGGGCGTTTTTTATTGGTGAGAATCCAAGCACTAGGGACAGTAAGACGGGTAAGCCTGTTGATGATACCGCTGCCTTACTGGGTGCATTAGCCAGTCTGAATGACCTGTCACGGGATAATCCGAAGTGGTCAGACTGGAAACGGAGGCAGGAACTGCTGAACAGCAAAAAGTCAGATAGCACCACATAGCAGACCCGCCATAAAACGCCCTGAGAAGCCCGTGACGGGCTTTTCTTGTCCTTATGGGTAGTTTCCTTGCATGAATCCATAAAAGGCGCCTGTAGTGCCATTTACCCCCATTCACTGCCAGAGCCGTGAGCGCAGCGAACTGAATGTCACGAAAAAGACAGCGACTCAGGTGCCTGATGGTCGGAGACAAAAGGAATATTCAGCGATTTGCCCGAGCTTGCGAGGGTGCTACTCAAGCCTTAGGGTTTTAAGGTCTGTTTTGTAGAGGAGCAAACAGCGTTTGCGACATCCTTTTGTAATACTGCGGAACTGACTAAAGTAGTGAGTTATACACAGGGCTGGGATATTATTCTTTTTATCTTTTTTTATTCTTTCTTTATTCTATAAATTATAACCACTTGAATATAAACAAAAAAAACACACAAAGGTCTAGCGGAATTTACAGAGGGTCTAGCAGAATTTACAAGTTTTCCAGCAAAGGTCTAGCAGAATTTACAGATACCCACAACTCAAAGGAAAAGGACATGTAATTATCATTGACTAGCCCATCTCAATTGGTATAGTGATTAAAATCACCTGAGCCAGACCAATTGAGATGTATGTCTGAATTAGTTGTTTTCAAAGCAAATGAACTAGCGATTAGTCGCTATGACTTAACGGAGCATGAAACCAAGCTAATTTTATGCTGTGTGGCACTACTCAACCCCACGATTGAAAACCCTACAAGGAAAGAACGGACGGTATCGTTCACTTATAACCAATACGCTCAGATGATGAACATCAGTAGGGAAAATGCTTATGGTGTATTAGCTAAAGCAACCAGAGAGCTGATGAGAACTGTGGAAATCAGGAATCCTTTGGTTAAAGGCTTTGAGATTTTCCAGTGGACAAACTATGCCAAGTTCTCAAGCGAAAGATTACAATTAGTTTTTAGTGAAGAGATATTGCCTTATCTTTCCAGTTAAAAAAATTCATAAAATATAATCTGGAACATGTTTAAGTCTTTTGAAAACAAATACTCTATGAGGATTTATGAGTGGTTATTAAAAGAACTAACACAAAAGAAAACTCACAAGGCAAATATAGAGATTAGCCTTGATGAATTTAAGTTCATGTTAATGCTTGAAAATAACTACCATGAGTTTAAAAGGCTTAACCAATGGGTTTTGAAACCAATAAGTAAAGATTTAAACACTTACAGCAATATGAATGGTCGTCATAAGCGAGGCCGCCAACTGATACATTTCCATTTTCCAAGTTGAACTAGATAGACAAAATGGATCTCGTAACCGAACTTGAGAACAACCAGATAAAAATGAATGGTGACAAAATACCAACAACCATTACATCAGATTCCTACCTACATAACCAACTCAAGAAAAACACTACACGATGCTTTAACTGCAAAAATTCAGCTCACCAGTTTTGAGGCAAAATTTTTGAGTGACATGCAAAGTAAGTATGATCTGAATGGTTCGTTCTCATGGCTCACGCAAAAACAACGAACCACACTAGAGAACATACTGGCTAGATATCCGGAAGGATATTTGAGGTTCTTATGGCTCTTGTATCTATCAGTGAAGCATCAAGTTAACAAACAAAAGTAGAACAACTGTTCACCGTTACGTGAAAAGAAAATGTCCATATGCACAGATGAAAACGGTGTAAAAAAGATAGATACATCAGAGCTTTTACGAGTTTTTGGTGCATTCAAAGCTGTTCACCATCAGCAGATCGACAATGTAACCTCGAGATTACCGCCTTTGCGTGAGCTGATACCGCTCGCCGCAGCCGAACGACCGAGCGCAGCGAGTCGAGTGGCGAAGCCTGCATAACGCGAAGTAATCTTTTCGGTTTTAAAGAAAAGGGCGGGGTTGGTGACGCTTGCCCTTTTTTGCCGGACTGCAGCGGCCGCTACTAGTATTAATATGCGCGCAGCGTCTGGAAAACCGAGGCCAAAAGACGTGCGTCTTTGATGCCCGGTTGCGACTCTACAGCAGAATTAAAATCAAGTCCGGCGCAGCCGGTTGTCACTTCCACGCAGTTATCTGCGCCTAAGCCCCCCGCCAGCAGAACGTTGCCAAGCGATTGACCATTTAATAGTGACCAGTCAAAACATTCGCTTCCACCCTGGCCGTTGTCTAAAACATATTTATCAACGTGCTGAAACTCGCGGGCGGGCAGGGTTTCACCGACGCTTAATGCTTTCCAGATGGCAACATGTGCTGGCAGAGCTTCACGCAGCGTATCGATATACAAC
+
/((((/88ECDBBGJJI?@@>DE@7:FJFFHEIJJ8777A/1001<1CDECJJIHJFJFJJEEFGH3333HJIJHIB@?A5556<:=>>??8777>>=;;7>99((()??DF@3221799;52245112);IGJJIJIJJJHFJGHCCCEJH>65,,,,D@CFJBBAEFEIIGJJJJJ??@>>>?BIIGJJFDGHFJJJJI///FEJJFJFJJFJJHCEFJ>===CFEEGEJD<;:;>0FB>;79DHB?JJJJJHJIJJIEGJJE????EF==<<5((((===EHCBAFJHJJFJF>?>>==@B7778JJJJJJEIJIB>==99IDGFJJFIHJCI>=AABFCEDJIJJFDDC??20/--,--1.../0//4>??@?ECJFJ@???>BB>559AFJEJAFFBCDJIJJJJJ?;867<AB@?>>?0*)()*-,-055552120*))*++++4-,)*&&&&3035344(''&'&%%%'2?@EF?JGHGEDFJEHGDAA@BDDJEEDHHJFIFGJEHJHGJJJC4112<A@@10224IGGGHFGDJJHIGJFGJJ@?>778=<=,,,-2,,.***)**))88>><>?FEJGJHJHGJJJJJJGJJJJHJJJJIJJJJJEBCEJHGF88855545779898:510/0;;<DFJIIHD><;<11136777--/31<?BBHHJJ@?>>GJ9334GIAAABF@A??JGD<<<:??D;++,(=-.;.>@A99559EC??;8353+*)+&'<AHJIIHJJ@@@@BADDEICEIJJJJJGJJFIFCB@JAEDC,,,-775999?421163239121777DGCFJ4445GHE:::953335A==>,,,,GB@EA9878::CEJ@JJHHHJJJJJEFDBC?D=C;9:5'?>67=<<43/,,++,-/-*+++,5;@AJ@:999+**)0433:::=JJJDGJEGDJ@7774/)0//55;@9++1:D<;82A;/,++,42,/055656CDDHEBBBHHICEDJJJ@>?@FJJJJHJJJGJJJHIIGEJDEDCJJJJJEGCDB>35;:.......1189=EEEJJGEG3334BBDEDFJJJGFJFCDGDFJJJJJHDCD@JHJGJFJBBCCC54434??6;BDCDFJJED??>?JJJHGFFB>>>?ACCH33333JJJJJJHEIJJFEGI?>?IA?>5))),<../((5/1+''201012207-++-,,,.9<4:*+EDDDCGJJFJJJJJJHJCBC?A>AGCIE>>=>HCFJJHIHJJJJJJ7777755::;JJHHJJGHJJB@B@JEJD<;;=>BEJGHHJFFJIGJJJGJ<::;JI>>>=??=?.,&&''900012./01685967;6877><=BAJJJGHJJJJHJ??>=>=?HHHIDDFEDH<<;;H:9235/3,,99E;FIACCFGJAJHCJJEC@>>>FGJEIJHJFJEDIDC???8876640/<ABA><<@@GECEB;;;9;25.//.*()18<<>AJEGEBABB>===A??>@GJJJ=BBBFHJJJJ5;5569'''(BADD?@?AGHHFJH=8788JEFBAA?@@AI@A=9775/932,*)988:@>?@?=GB>:43/110...((&%+22<614718+*)().*&&'**+,)&%&%'%&))./CCGB=>;<944--265555===CEDJI===>FJ6556B=:968FECAAAAAFFF2112<<=JJEFGGJEJJF:999:;726560,($$$'*+,0==<<>B==403126443:+***..//0(((86&-;@4222E:>:,&&'(1'''(-,,,-=?AGBCEBCC?@;:;5'2.(&%%%,,(((+BDGIJJJJJCCB=>>?BA))&%('')&&&'44889ACCDDBEIJHJFJIHJJJJJJJGJFJFIJCJ:<;=:;94444>55*))'))))-*+++,.+-43334//5577645548890001JDJCDCA100''&'43+'',,,,--55845+++.111337323341113@BACCBEA@?@CECCC@=:9;>57/?>?IJJE66668=>??B?76667510/0.1446=CI4227=JC?>>EDEGAA@AJJHGJJFHJJGDB@>=:4332--.(('(1=;?C?;:882/03122/1.'&'''(+7;@DG;:::@AAEC,,,,2110,*(((((,22EFGHJFJJIJJDJJJJJJHE?=?BID@;:99;<;>?FEIJJHFDDJHGJFJJJJIJJEHJJJFJIJEHIBA@@E@??8((%%&('''-008:;9:::::HJEJACBBCB<;<<DIDJHHJJJJFJC<;;:64/&(0''**)()')../144+--,/0:/,,++:@?989>DCCJDA000AHHJIDB>;0&'39FHJJEHFGJGJJGJFJFEJHJGHFICBDDJJJJJE:;:8710'''')****>6335BBFH7776940'666>?11..,,,,8DDFEA@GJJJFGCEA==?=?<<HHJJFGIIJJJHGJJEBAD@3331--72++,9:?BDCCDD@CABHEEEFC@@.,,,24731.%')*459;=A:8889-**+++)&&.3****++())*''')*-6-/444DA@@>C;55DDGJHABECJJEJDB@D;.,+,-3:9:DEEBJIJJJJFJJJJJABJA=2/-//-+*++)*'$'((''''++'+++,&%%')+034@8=<<>-+++8?>>>44359?>CDBFFDCCEFFDBCAHGJHJAJG@A@?F=A>??@CEGDEEDG;;79JHJJ:::;D;??AADGGGEHJJJ<<<<??(((&'&&(&&'+-(---0*,.,.-5-JJJGEFHHHJGBGFECDFCDGJCIEDB.'''(<;=JJJJJJC1./=?FFEDHJE>?@>>??@AA:988=FFJGJIJHHIJIJHJJJJJGJHAA<9::90/:9633884442...5:9@AEEIGJ<<=>JFH:::8777=@ADJ@?>@GGDBB?J?@@<<<)))%%%(*'(%&&&''-.0<==@CD2222221''(/112;556JGC@(((&(''+&'160//020+-66<<=IJGHJJHDIEGFHJFEE8<;<A:5610&'BDF???))))FJFGG@AA@GIJGJIJJJJDEEGJFJJJJHHIFHGJJBJIIJJGJJF21/0?FDFJGHJEIJD?<88878557746:)B=HJJDFECFGIE8785444:665576'''(,,,+))'&&%',-,,,**+.0-.3370))338??@@ACI@JJJJJFJ????GHFCDCFC82223EEHFEJEFJF))))BB:6544444F@BCCJIDJDCHJGJJJG@CAHD@BEEFGJI><<:::A111.AGGHHJ::::DHHEJGJJGBC@??JFCA?>>@@IJJGEE8888@?@@;33881000+('((100.(%%&&&'+'''(/+,,,-----,+(((%%&%&&%$&&&'*,-'&%&++$##%$$%'()))*('),352378778=ICEIJJJCBBAD@??@FFJECDHJFJHJJJJGJJJJJFDCCGCE=<<=BCG998****)(((388.++*,.+*)),**04484339////ABBEFCAACC445BFEEHBCCA;57EFEFACABBEDJCCG@AJJFDDEFHJJCBCBCDGGGEJDB@@ECCF@>?BCA?;HBAACGA87797641,,,-2&%%'+$##$'&%%&&)**378BACDDDCCCEFHFFCDDDD@??@GHJ@@@@BBBFCECEFCECCEABCDG????IEFDIGBBD@@@>?B2228DA=;..+&&%%%%%(.//;>=>?BCB@@?@AAB@FBCCBCCABDCFEAB@=??@>@@CD7879?;==@EDB@??BCBCEGDFDBDCB<9:@>>???>?@BAAAA?><=>=766;FDC==5549::<=99:;==<;854//,,+++888(''???>@<===@ADA<=;<??EFF>=>@CCBB>>>@EDE>;644)(),./04*3<C@@@I?<;;<<<====B@<;:9:::==>====@>;::=@<0//.334<;<=<<=<:;;=??>=>?@@@@?=;;=@?@??@@A@@@?>?<<;<:98920///(('&&'')009B?=747@<EEF766566546984970.--..;:@<==;;;<=>@>@@>?=<<@A??@FECBC@???>>@BDCB@A?>>=>?A????A@??>>>A@@AABC3221:>9?<<==BCGDC=?@AA@A?>>===>AAA@?DCACBAA=888><?>>>?@AABBA7;9880**)('(''././009:77@>><=>@@?@B0///<<<<=;:;<????<44469+***(''+($%'&'*445546878=::889:>@?>B>?>??@BDICFDDB@??AA766583389<>=8889<<<<?9889<9=@@>>C>=?999;=?>>??>?A>@@EC@>>@AA@?ABB?>:988:::<;<@>>9989::<==<<=><<;;<<<=>><><;;::.../4469;=A=;:-988:;<;9888:;//><;;;<998799:;;<<;::<<?@;99::98---.6777::;;4245,,,9=>=<;9::;<<;-++:999:;==<=:;+))*9::;<?C<:9787789:<<=A=<:99:<>>@B@=:988111042233/));;<<=>1111-,,09''(10001643443;<:888999:9975556:>:;878883.>:=::8:<==>><=<=988>>=<886689<99:877774+)**34778A>=<<=<::::9888899;776579===6668<===<<<;;:;9888::::99::=@=98=>=:99::8898:;9810*))*+,-,/:<<?;898899<;:86678:=:9::8888<==<::<;:97667::;99896.,24=<<87887888<::98999>;:7877::876667888667;;=<;:9778:4441223520*)%%'&)**,--2230000773/.)**+0..+*%%%%''%%&)**+25888899976656666629<></---.0003357:999:8999:766788987779<=?=<989::;=<==>>??<::;<<<9999:998766546664354:<=<8810,+()'****))+.24<?<9867787544688899:9=<>877762235<>??><<;8888@=;9778788779=;7666777767JGHHEJ6000--''***(()*,,,,,'',+)''28?ACCCJ@@A@FJJJCCBCCECJGIDFFCCB::HFFJJFHGHFA-''''*)))*=<951,)())(+;;<A<<<:>755654-,-,,....-,,,,432211.+)+))),<;<=>EGFEJHJHEIBGEEDCBHE@>>=BA//))'%&-/.+*,-,%&**+.BDFIJJGGJJJIHJJJ@@@@J==@GE768;::===AEJDAFJJ>==GHHE@@?@9:8;:<CJFEFCDHGIJJJJHE76=>;=-*'('')''789@CFFJHEGEG?@?A@EFEJH....@1,)'(*:>>JFGJIJJJJJHCCCDEJHJGGCD>??@HGGFJJFJHJE@@@8*&%('''&%$&&&&'(()368><77:?H,,,.@=?C0+++8>@A??C@?FEDA:<)))00*$$%$$##$())*+/2-0-17-,,,379::A=>GDIJFJHEJJJ=<<<HJJJIJJGJHGBHHEI8888JIJJJJEJIHFIEJ??>JGJDDABA==788*)))-025,,+,65989=:99:976+%%('*(&'(/,-))((((/9?DFIDE;;9?>C<,+++=?=>45112217:;>?GJGE;;HIIJCEH<<;535400/--/0.//+,&('''(*,,,-44;3331011:887<:,)))54)((&&&268:8BEGJBIJGEJJGDEEFFJJHHJGHIIHJIEDHJIIJJIHIJJJC..../++))---24/=:,543066?AEEDFCGHJ764568;><AEGJJJFHDJ88889=<:767866:EJEJGEBC@3/./.1,(%$#
@Glass_A2P_1_pDSG467_7
TGCGGCACGTTTGCATGTGTTGGCGTGTTCCGCAATCACGATATTGCCGATGTGGTGGACAAAGCTAAGGTGTTATCGCTGGCGGCAGTGCAACTGCATGGTAATGAAGAACAGCTATATCGATACGCTGCGTGAAGCTCTGCCAGCACATGTTGCCATCTGGAAAGCATTAAGCGTCGGTGAAACCCTGCCGCCCGCGAGTTTCAGCACGTTGATAAATATGTTTTAGACAACGGCCAGGGTGGAAGCGGCAACGTTTTGACTGGTCACTATTAAATGGTCAATCGCTTGGCAACGTTCTGCTGGCGGGGGGCTTAGGCGCAGATAACTGCGTGGAAGCGGCACAAACCGGCTGCGCCGGACTTTGATTTTAATTCTGCTGTAAGATCGCAACCGGGCATCAAAGACGCACGTCTTTTGGCCTCGGTTTTCCCAGACGCTGCGCGCATATTAATACTAGTAGCGGCCGCTGCAGTCCGGCGAAAAAAGGGCAAGGTGTCACCACCCTGCCCTTTTTCTTAAAACCGAAAAGATTACTTCGCGTTATGCAGGCTTCCTCGCTCACTGACTCGCTGCGCTCGGTCGTTCGGCTGCGGCGAGCGGTATCAGCTCACTCAAAGGCGGTAATCTCGAGGTTACATTGTCGATCTGTTCATGGTGAACAGCTTTGAATGCACCAAAAACTCGTAAAAGCTCTGATGTATCTATCTTTTTTACACCGTTTTCATCTGTGCATATGGACAGTTTTCCCTTTGATATGTAACGGTGAACAGTTGTTCTACTTTTGTTTGTTAGTCTTGATGCTTCACTGATAGATACAAGAGCAGTAAGAAAACCTCGAATCCTTCCGTATTTAGCCAGTATGTTCTCTAGTGTGGTTCGTTGTTTTTGCGTGAGCCATGAGAACGAACCATTGAGATGATACTTACTTTGCATGTCACTCAAAAATTTTGCCTCAAAACTGGTGAGCTGAATTTTTGCAGTTAAAGCATCGTGTAGTGTTTTTCTTAGTCCGTTATGTAGGTAGGAATCTGATGTAATGGTTGTTGGTATTTTGTCACCATTCATTTTTATCTGGTTGTTCTCAAGTTGGGATTTTTAGATCCATTTGTCTATCTAGTTCAACTTGGAAAATCAACGTATCAGTGGCGTCTCGCTTATCAACCACCAATTTCATATTGCTGTAAGTGTTTAAATCTTTACTTATTGGTTTCAAAACCCATTGGTTAAGCCTTTTAAACTCATGGTAGTTATTTTCAAGCATTAACATGAACTTAAATTCATCAAGGCTAATCTCTATATTTGCCTTGTGAGTTTTCTTTTGTGTTAGTTCTTTTAATAACCACTCATAAATCCTCATAGAGTATTTGTTTTCAAAAGACTTAACATGTTCCAGATTATATTTTATGAATTTTTTAACTGGAAAAGATAAGGCAATATCTCTTCACTAAAAACTAATTCTAATTTTTCGCTTGAGAACTTGGCATAGTTTGTCCACTGGAAAATCTCAAAGCCTTTTAACCAAAGGATTCCTGATTTCCACAGTTCTCGTCATCAGCTCTCTGGTTGCTTTAGCTAATACACCATAAGCATTTTCCCTACTGATGTTCATCATCTGAGCGTATTGGTTATAAGTGAACAATACATGCATCTTATTTGTAGGGTTTTCAATAGTGGGGTTGAGTAGTGCCACACAGCATAAAATTAGCTTGGTTTCATGCTCCGTTAAGTCATAGCGACTAATCGCTAGTTAGTTGCTTTGAAAACAACTAATTTCGACATACATCTCAATTGGTCTAGGTGATTTTAATCACTATACCAATTGAGATGGGCTAGTCAATGATAATTACATGTCCTTTTCCTTTGAGTTGTGGGTATCTGTAAATTCTGCTAGACCTTGCTGGAAAACTTGTAAATTATTTATAACCCTCTGTAAATTCCGCTAGACCTTTGTGTGTTTTTTTTGTTTATATTCAAGTGGTTATAATTTATAAAGAAAGAATAAAAAAAGATAAAAAGAATAAAGAATCCCAGCCCTGTGTATAACTCACTACTTTAGTCAGTTCCGCAGTATTACAAAAGGATGTCGCAAACGCTGTTTGCTCCTCTACAAAACAGACCTTAAAACCCTAAAGGCTTAAGTAGCACCCTCGCAAGCTCGGGCAAATCGCTCAATATTCCTTTTGTCTCCGACCATCAGGCACCTGAGTCGCTGTCTTTTTCGTGACATTCAGTTCGCTGCGCTCACGGCTCTGGCAGTGAATGGGGGTAAATGGCACTACAGGCGCCTTTTTGTATGGATTCATGCAAGGAAACTACCCATAATACAGAAGCCATAACAGGCTTACTCCAGGGCGTTTTATGGCGGGTCTGCTATGTGGTGCTATCTGACTTTTTGCTGTTCAGCAGTTCCTGCCCTCTGATTTTCCAGTCTGACCACTTCGGATTATCCCGTGACAGGTCATTCAGACTGGCTAATGCACCCAGTAAGGCAGCGGTATCATCAACAGGCTTACCCGTCTTATCTGCTGGTGTACCGGATTCTCACCGAATAAAAAACGCCCGGCGGCAACCAAGCATTCTGAACAAATCCAGATGGAGTTCTCGGTCATTACTGGATCTATCAACAGGAGTCCAAGCGAGCTCGTAAACTTGGTCTGACAGTTACCAATGCTTAATCAGTGAGGCACCTATCTCAGCGATATTGTCTATTTCGTTCATCCATAGTTGCCTGACTCCCCGTCGTGTCATAACTCGATACGGGAGGGCTTACCATCTGGCCCCAGTGCTGCAATGATACCGCGAGACCCACGCTCACCGGCTCCAGATTTATCAGCAATAAACCAGCCAGCCGGAAGGGCCGAGCGCAGAAGTGGTCCTGCAACTTTATCCGCCTCCATCCAGTCTATTAATTGTTGCCGGGAAGCTAGAGTAAGTAGTTCGCCAGTTAATAGTTTGCGCAACGTTGTTGCCATTGCTACAGGCATCGTGGTGTCACGCTCGTCGTTTGGTATGGCTTCATTCAGCTCCGGTTCCCGACAATCAAGGCGAGTTACATGATCCCCCATGTTGTGCAAAAAAGCGGTTAGCTCCTTCGGGTCCTTCGGATGAGTATGAAGAAGTAAGTTGGCCGCAGTGTTATCACTCATGGTTATGGCAGCACTGCATAATTCTCTTACTGTCATGCCATCCGTAAGATGCTTTTCTGTGACTGGTGAGTACTCAACCAGATCATTGTGAGAATAGTGTATGCGGCGACCGAGTTGCTCTTGCCCGGCGTCAATACGGGATAATACCGCGCCACATAGCAGAACTTTAAAAGTGCTCATCATTGGAAAACGTTCTCGGGGCGAAAACTCTCAAGGATCTTACCGCTGTTGAGATCCAGTTCGATGTAACCCACTCGTGCACCCAACTAATACTTCAGCATCTTTTACTTTCACCAGCGTTTCTGGGTGAGACAAAAACAGGAAGGCAAAATGCCGCAAAAAAGGGAATAAGGGCGACACGGAAATGTTGAATACTCATACTCTTCCTTTTTCAATATTATTGAAGCATTCTGGGTTATCTCTCATGAGCGGATACATATTTGAATGTATTTAGAAAAATAAACAAATAGGGGTTCCGCGCACATTTCCCATGGTGCCACCTGACGTCTAAGAATTCGTTATTATCATGACATTAACCTATAAATAGGACACACGAGGCAGAATTTCAGTCAAAAAAAATCCTTAGCTTTCGCTAAGGATGATTTCTGGAATTGGCTCTGTTCTTCGAATTCGCGGCCGCTTCTAGAGTTATGACAACTTGACGGCTACATCATTCACTTTTTCTTCACAACCGGCACGGAACTCGCTCGGGCTGGCCCCGGTGCATTTTTTAAATACCCGCGAGAAATAAGTAATCGTCAAAACCAACATTGCGACCGACGGTGGCGATAGGCATCCGGGTGGTGCTCAAAAGCAGCTTCGCCTGGCTGATACGTCAGTATGGCGCAGCTTAAGACGCTAATCCCTAACTGCTGGCGGAAAAGATGTGACAGACGCGACGGCGACAAGCAAACATGCTGTGCGACGCTGGCGATATCAAAATTGCTGTCTGCCAGGTGATCGCTGATGTACTGACAAGCCTCGCGTACCCGATTATCCATCGGTGGATGGAGCGACTCGTTAATCGCTTCCATGCGCCGCAGTAACAATTGCTCAAGCAGATTTATCGCCAGCGGCTCCGGATCGCGCCCTTCCCTTGCCGGCGTTAATGATTTGCCCAAACAGGTCGCTGAAATGCGGCTGGTGCGCTTCATCCGGCGAAAGAACCCCGTATTGGCAAATATTGACGGCCAGTTAAGCCATTCATGCCAGTAGGCGCGCGGACGAAAGTAAACCCACTGGTGATACCATTCGCGAGCCTCCGGATGACGACCGTAGTGATGAATCTCCTGGCGGGAACAGCAAAATATCACCCGGTCGGCAAACAAATTCTCGTCCCTGATTTTTCACCACCCCTGACCGCGAATGGTGAGATTGAGAATATAACCTTTCATTCCCAGCGGTCGGTCAAATAATCGAGATAACCGTTGGCCTCAATCGGCGTTAAACCCGCCACCAGATGGGCATTAAACGAGTATCCCGGCGGCGGGGATCATATTGCACTTCAGCCATACTTTTCATACAGCCATTCAGAGAAGAAACCAATTGTCCATATTGCATCAGACATTGCCGTCACTGCGTCTTTTACTGGCTCTTCTCGCTAACCAAACCGGTAACCCCGCTTATTAAAAGCATTCTGTAACAAAGCGGGACCAAAGCCATGACAAAAACGCGTAACAAAAGTGTCTATAATCACGGCAGAAAAGTCCACATTGATTATACAGCGTTCACACACTTTGCTATGCCATAGCATTTTTATCCATAAGATTAGCGGATCCTACCTGACGCTTTTTATCAGATTGTCTCTGTTTCTCCATACCCGTTTTTTTGGGCTAGCTACTAGAGAAAGAGGAGAAATACTAGATGATGCAAACCGTTTTAGCGAAAATCGTCGCAGACAAGGCGATTGGGTACAAGCCCGCAAACAGCAGCAACCGCTGGCCAGTTTTCAGAATGAGGTTCAGCCGAGCACGCGACATTTTTATGATGCGCTACAGGGTGCGCGCACGGCGTTTATTCTGGAGTGCAGAGAGGGCGCCGAGTTTCAGCCGTCAAAAGGCGTGATCCGTGATGATCTGAATATGACACACATTGCCGCCATTTATAAACATTACGCTTCGGCAATTTCGGTGCTGACTGATAAATATTTTCAGGACTTTATAATTCCTCCCCATGGTACGCAAATCGCCCCGCAGCCGATTTTATGTAAAGACTTCATTATCGACCCTTACCAGATCTATCTGGCGCGCTATACCAGGCCGATGCCTGCTTATTAATGCTTTCAGTACTGGATGACGACCAATATCGCCAGCTTGCCGCCAGTCGCTCACGGTCTGGAGATGGGGGTGCTGACCGAAGTCGTAATAAAGGGACGGACCGGTGCATTGGGAGCAAAGGTCGTTGGCATCAACAACCGCGATCTGCGTGATTTGTCGATTGATCTCAACCGTACCCGCGAGCTTGCGCCGAAACTGGGGCACAACGTGACGGTAATCAGCGAATCCGGCATCAATACTTCCGGCTCGGTCGCGAGTTAAGCCACTTCGCTAACGGTTTTCTGATTGGTTCGGCGTTGATGGCCCATGACGATTTGCACGCCGCCGTGCGCCGGGTGTTGCTGGGTGAGAATAAAGTATGTGGCCTGACGCGTGGGCAAGATGCTGGGGCCGGACTTATGACGCGGGCGCGATTTACGGTGGGTTGATTTTTGTTGCGACATCACCGCGTTGCGTCAACGTTGAACAGGCGCACA
+
510&&('('')(&('''(018368;CFHC>?<?A@FFCC87876544EDIJIJJJJC?>=8+)*+-.6BHHHEFDDJHHGCCBJIIJJJIJFGHHIEBB111.00.00-54&&))+))/2;=?@JGIJHJIIJJHJHJJJGJHGCIJDG<<::>774,,,;CFGJJIJ0///0/00/-&&&'**,,)((*,+)+010AAABCCEC777DDDIJHJJB???>>7779B;3933CA@BBCFHF>;/-*)%&&'&=A@IJIJHIGAABAJCDBCJGGGJGE????3333<;;:78D?@@ACB@?9777?GGHIJJJHJIFIGEJIIJFFIIJJDJFCJFHDJFDGBAA>?AGGEGFJJJAB74486=81).077<777A?A>>77>0((.)(*48AHFGFJJIGIJGDE>667??===BBC?;<<?J=<<88=G53--1:>AEJ></9:?@DHJJDFJIDFEBJHEJGJJIGJJJJGF===DC?,++,:;;99:DEIEHEB<6556////@8322/@==F9:6+;CJJGBCFFJGIJJICJIDJIJHIJJIJ??EIJIJGEBFBABDJJJIJJHFGEJJJGD4225DEEDEDDAJJJJJGDEEJ5444<7655881123DCDDHJHEFHCDBIBBBAGEIJGGFEDE40/01HA@9889777111-,,,,,::=@AHDICIJHGJJJFD?><=DDFAA=<JFGGDGDAB9:?=8::A@??>?;;55AA:89:AAAHHJJIJFGFJ5445766686<:7EIJHJHIJGFCFJJIHIJJJJIIIJIHDDDEDGE@:JHEGIJIJEJHEJJIJJJIJFJJGEEIGH><;;9&%&&'1*)++,261*)))/-3.+,+/7:@?+))*'+,-3325239:22225+++-02320/066?@BBBCBDDFEHEB88979889B4//.+++,(%$$'(+*8;<GJHGFIJJJJIJJJIJFJJJGIFFIJIGJIJGHJJEFIEGHFEJIFJJJG>===@@C>::<CDDEJJJEJJIJEIFGF@EJGDDGEDEJJDDEDAAAAHIGJDHEFEDHEHGJHJGJFIIGEDEIC@<::99<>:23:DDF><<=@CEEBDD?;('&&'(%(()*+**++((++@?BGJJFA?==;7/..599888?885''''9222-,++*)))**(($$%&*6:=;<BCDEFEEGEJEGFEHCFFHEFFFIECDCFDGJGFFCCEDA<:9::AA@DBC@;633A?===?EBDA><:;<;>?AE@@A>><<?>;:988854468744889777898998998::;<<<;;;9887977::::::;97667<<<;:>;=>9984:98920./232-++-98:;<C>;86668:99877756769::7665665456;::99@@?>>?9777;9:855689+849866786678=:8+***98776///798:::;:5211154667677788<=;975569986553656876:9;</*((.10//001345542*))*0)&&&298667756557787763336:63324487765568:::989:<=:85444565111267556778899644455441344532224565321144457;;9885566454355566333346420011555654321242321)))+/+++*)))((&%%&(.,,.0556=542*((()2484421110046.---5554542000020((./-+,/0863221310012343<>??>><7667>=>800/+(',(((**9;<@=>>=>;::;;:;;@?@323431/023423?==7666:33344887;B??>=<<<:8778977797876/---..----/9?>=<;;?;;9899;>?BFDE>>BF;999:;==<<<;;;;=<<<;=>;;<;=7222346*//09;::;::=998789:%%%$$%%%',11005554689;<9988:9;<=BF@?<;;;<?@DEBC=;;;:865689:999788897536311(,/699;;553336<>?=<85456<=;..-0.(''(&*032:;=?@==;86434589:;:8999=4:877889975555544478:::;99999843336<<5444652(678:;9953))*997766336*5<><<;<:9997431012421267::;:55447789545589987322)))),**'((*1000014533348665577989997541012B?GHB;9::EIHJJJFHDAA@@@>>>=>>?EBBCABCJJCGBA((()00/*+,<=744:4;<>===<<3488:;414747((((78BDHFGDFEJCA@JHC>>::EEDHCAE>6.'',,32++%%%'%%%,1''()+*+89JIFFA@>===C9865365---.45BDGJECFJJJJJJJGJJJJJJJJJJJJJJHJIJGHFFC@;EBEHHHJJJJCFEJJJGHJGJGHCAA;8889<;=7@AB?<=>?----BBJEFEJIJJIIJJ>:,,-,9HGEHHHIFFBB?@DCIDFIJGJJGEGJ<<<;//.-/'%$%%%&%%%&((())++2/,,,.00,++),65>DGF@AB@?DBEGJ2223''&'(''(*)(6@?;;;;JHDCA@55<5624(&&&?==>@DC0004;41200001>@A<:10,.2:=<>>@(''(8<5555;<;>>?HBCCCHJDCCCEDFD===8888>>>?EAA=::;??:100****,*()))3358=?ACEEFJJEE;;;;==<;348:4-0--5(''(0('('&$$$''178888D@:;9860..,-''',85554<=CGJIJJFJJJJJIGIHHJGIFIIGEJGGJJJIJJJFGJJHJHFJJJHJJJJJJJGGJFEEGGGJJHEJGJJJIDHDEEC??=9555DJJJJIHJFIJJJJJJFJJBCAA@;4IEJJJGJJDEJDBA@41+''''')<EBEC5557E;::?9999CAAFFGJJJJHJJJJJJJJJIJGJJJJJJJJJHGJJJH7610017<==JFEJIJJGGFFJE>>>>B@E?B@;<11121--0=;@BCHCBBFBF@G?*)(',,)***+>?=<<<8966---*,9<@@EDBD8878<;=EJGDC777721111543..0,-0020*'&%%%%$$$#$$%%(5BJJDJHJJJIHJIHJJJIJGJJFDEFGJHJJGJHJHHJJDDDFBBCD@@<;551/105556EFJIEJHHHG:@,,=FEJJFJJJJFGJIIEJJJIJGHFJGGD4442/**,-.66''&'+-.05555ABBGFFFGGDEEA@@?GEHIJHGCDGBEFEJHH===?JGFJIJJHJGD@?>?7:7557333@EHJEHJIJJJJJGFJJCBBCJHJHJJJIJE:::86((//JIFJHIJ@>.-,,-+)''('''..,0166556;;@AJICBA<))))722+,,,,>???@EB@@<0../+*((%%%%&0178877CA<::<D?;<::<?:::777((((%%$$&&&9=DDCCBADDACBFEJJBD@>A@BJJJJJJGJJHJJFJHH>===C99;FJJJJJGGIJJHIFDHEEDDGJIFFJHFJCBBDABB5556?DDE;:;,+&&'4824+++-''=8889==>>C@AB@A@=<@BFCJ3223(((((>ECFFJJ@A@>:;;@DCD<>:;?@AA<;:99:<7CIGJJJB1111/..-.---,-+*&&&%&--8535865&&'-142>ADD<;*)***)'&&''(-479=@=88;645+%%%%&+.@AJJHJEDBJEBB>@B9BHEJHIFHE54223+*)'%&$$###$###(.',./:::=C===@A@<;<;:4235<BDEFJHJJABBBJJIHHJJJIIHJJEG8545::<<=;?<56645<ABFDGJECEDHJD<<>9999@@DDEHJIGD??GEEFGIJIJHJJJHEB@?===>444*))*))*+556??@HGF7779JJBDCDFFIDCFJJIJJJJJGGGHJJJGHGGJIJJHJJJEDJJJJGGEGJ?947CIGFJAAAAJ==(&%%%)'&()*''++-()09//0?----C4?00ADGGHHJJJJHIHJIFC@8001408566@@@?ADJIJJ@=>FJJFIFJJJIJ@:)*+3<==DJFHEGJ:666GEFGEGJJIGJGEFJJJ;:::<<<8888GJJJEGJJIJJJHEGEFGJFJJFJHIJJJGJJJJJJDDDHDDDCB===;89:?897:DBB65547>><77'86588995445;;<:888:=<64436666;;9::''''/.'''**)))15003-46/+'53/446<=<@B?>>>A++*,,,,BJJJGIHJGGIHIJIJIIFEGECDD;1,,,/:652=*///1JE@=<<<<CDFHFFJCBBDJJHJJJECACCA?>989::9DDIJFJGJJJJHJIGBAAAJJJJJGHJHIIEHHGJB@A@EJFEF>881111<<=@BCFJ>>EJJGJEECBDFFJGJJHJHCEDFEA009@BFIJCGDC865/...0--35:>2.EAEF@FIIJJFJGFE>DDEJEJEIFJIJJJIJIJJGJJ<IHEHJHJFJGIHJJJD><<<=:7889@AA?B?6785155<=A@==?AIE<0000/./,+++*+35=?EDJFJJE8888JGA@AAJFJJJFJJJJJGF=/-..../>FIIGBA@/,,--*((*3112152&&&&''..*)++&%&&/&&&((9;DGJFJJCACC544*($$%(+67=BB@JHJJJJJJHJJJJIJJGBCHJGFJHJHGCCD@=;46ADFEIJIJJFFEEDJJGEJDBJDB@?;=5&>DIJJJHJJFFBCCCDAAD@32**13EEFJJFHDEDHJD<<=EJGEFHGJJJJGADBDDDCCDBEBCIJJGJHEGHFE?BAD8444A@??DCGEGJBBC?<66/,,,)()*...,,,+.-((*,3360(())/4789GBDCIFJJJJJJJJCDCEJJA@6/++))((*,''''')1,,,57;<<=IGEA498B-)&&'&))))**---=<;9>AA?CBAC:5DDE>JFEABCJJGFEHHJC?1066=90=AACIFFGHJGD768??A@DIHJJHGGJGJJ@@A?FD>=>;<<7778@CB---.?//-)()((*'$%%4476=>EJHHFGEFJJJJJJJ@:878-,,,@>6444AGBDCCJJDECIJFJGJABABJHIIEFEJIFJGIJJFIHJIJFABBJJCDA?DDDFCJCJGB;::<<9:;;>864)'.0**.,**(&&&&'()./09;;<;;<FBDCGJ:999J=@422(('%%%&''('%%'*+()))<<HHFFGIGJJJJIJIJCC@=><99511ABCCCCIFCCDDED3323867/))55545F><9=8@B@,$$#$$'),,(((+)*'*+&&%%&&--6CAAAA@=<<FFFHJHEFDD@:56,<9,,,1///-0><<9;443/11,,***2--//877+***01:2((())*?A@AHJCB@ABCBC@?B>@DEGII??AC==>=JGHIJ8776)&$%%$$&0...24.---//0../>AAAB@-,--<965400/22GE?<5333CE<<<<I0(('33-+((&+&+*(''$#&(),*))*,5B93--./AA;98811223////0FEB>BEGECC@CDBA@A>@@@CBAACDEJJD98887..--62+2..//1100--,+/8889AACGGCCAAGAD@?B99:664-+&&'1237CHIIDF@8773333'&%&&(-%%&))))**+,14DHJEEEFHJJGJJJHHIHJJHJHGJGGJJHGCDEJJJIJGHIFEEEEGHJFJFGHIJGJJHGGFJHFFJHJJDJJJJJGHJJEHJIJJJJGJJIJJEHFIJFHJJGJGIIJJFEFFB;::;;70.&&%&&&&&&'((0:---BE<<<<GF-,++)(/++9EHGGJB@BADCC?=855DCCCCEEEJGHJJJ?>==<=CEEDHEIHI>><953/-*
@Glass_A2P_1_pDSG467_8
GGCGGGAACAGCAAAATATCACCCGGTCGGCAAACAAAACTCTCGTCCCTGATTTTTCACCACCCCCTGACCGCGAATGGTGAGATTGAGAATATAACCTTTCATTCCCAGCGGTCGGTCGATAAAAAAATCGAGATAACCGTTGGCCTCAATCGGCGTTAAACCCGCCACCAGATGGGCATTAAACAGTATCCCGGCAGCAGGGGATCATTTTGCGCTTCAGCCATACTTTTCATACTCCCGCCATTCAGAGAAGAAACCAATTGTCCATATTGCATCAGACATTGCCGTCACTGCGTCTTTTACTGGCTCTTCTCGCTAACCAAACCGGTAACCCCGCTTATTAAAAGCATTCTGTAACAAAGCGGGACCAAAGCCATGACAAAAACGCGTAACAAAAGTGTCTATAATCACGGCAGAAAAGTCCACATTGATTATTTGCACGGCGTCACACTTTGCTATGCCATAGCGTTTATGCCATTAAGATTAGCGGATCCTACCTGACGCTTTTTATCGCAACTCTCTACTGTTTCTCCATACCCGTTTTTTTGGGCTAGCTACTAGAGAAAGAGAGAATGCTGATGATGCAAACCGTTTTAGCGAAAATCGTCGCAGACAAGGCGATTTGGGTTAAAGCCCGCAAACAGCAGCAACCGCTGGCCAGTTTTCAGAATAAGGTCCGCCGAGCACGCCGGACATTTTTATGATGCGCTACAGGGTGCGCGCACGGCGTTTATTCTGGAGTGCAAGAAAGCGTCGCCGTCAAAAGGCGTAATCCGTGATGATTTCGATCCAGCACGCATTGCCGCCATTTATAAACATTACGCTTCGGCAATTTCGGTGCTGACTGATGAGAAATATTTTCAGGGGAGCTTTAATTTCCTCCCCATCGTCAGCCAAATCGCCCCGCAGCCGATTTTCTGTAAAGACTTCATTATCGACCCCTACCAGATCTATCTGGCGCGCTATTACCAGGCCGATGCCTGCTTATTAATGCTTTCAGTACTGGATGACGACCGGATCTCGCCAGCTTGCCGCCGTCGCTCACAGTCTGGAGATGGGGGTGCTGACCGAAGTCGGTGATAAAGAACGAGTGCGCCATTGCATTGGGAGCAAAGGTCGTTGGCATCAACAACCGCGATCTGCGTGATTTGTGATTGATCTCAACCGTACCCGCGAGCTTGCGCCAAAACTGGGGCACAACGTGACGGTAATCAGCGAATCCGGCATCAATACTTACGCTCAGGTGCGCGAGTTAAGCCACTTCGCTAACGGTTTTCTGATTGGTTCGGCGTTGATGGCCCATGACGATTTGCACGCCGCCGTGCGCCGGGTGTTGCTGGGTGAGAATAAAGTATGTGGCCTGACGCGTGGGCAAGATGCTAAAGCAGCTTATGACGCGGGCGCGATTTACGGTGGGCTGATTTGCTGCGACATCACCGCGTTGCGTCAACGTTGAACAGGCGCAGGAAGTGATGGCTGCGGCACCGTTGCAGTATGTTGGCGTGTTCCGCGATCACGATATTGCCGATGTGGTGGACAAAGCTAAGGTGTTATCGCTGGCGGCAGTGCAACTGCATGGTAATGAAGAACAGCTGTATATCGATACGCTGCGTGAAGCTCTGCCGGCGCATGTTGCCATCTGGAAAGCATTAAGCGTCGGTGAAACCCTGCCCGCCCGCGAGTTTCAGCACGTTGATAAATATGTTTTAGACAACGGCCAGGGTGGAAGCGGGCAACGTTTTGACTGGTCACTATTAAATGGTCAATCGCTTGGCAACGTTCTGCTGGCGGGGGGCTTAGGCGCAGATAACTGCGTGGAAGCGGCACAAACCGGCTGCGCCGGACTGATTTAATTCTGCTGTAGAGTCGCAACCGGGCATCAAAGACGCACGTCTTTGGCCTCGGTTTTCCAGACGCTGCGCGCATATTAATACTAGTAGCGGCCGCTGCAGTCCGGCAAAAAAGGGCAAGGTGTCACCACCCTGCCCTTTTCTTTAAAACCGAAAAGATTACTTCCTGGTTGTCCAGGCTCCTTCGCTCACTGACTCGCTGCGCTCGGTCGTTCGGCTGCGGCGAGCGGTATCAGCTCACTCAAAGGCGGTAATCTCGAGGTTACATTGTCGATATTGTTCATGGTGAACAGCTTTGAATGCACCAAAAACTCGTAAAAGCTCTGATGTATCTATCTTTTTTACACCGTTTTCATCTGTGCATATGGACAGTTTTCCCTTTGATATGTAACGGTGAACAGTTGTTCTACTTTTGTTTGTTAGTCTTGATGCTTCACTGATAGATACAAGAGCCATAAGAACCTCAGATCCTTCCGTATTTAGCCAGTATGTTCTCTAGTGTGGTTCGTTGTTTTTACAGTGAGCCATGAGAACGAACCATTGAGATCATACTTACTTTGCATCTCACTCAAAAATTTTGCCTCAAAACTGGTGAGCTGAATTTTTGCAGTTAAAGCATGGTGAGTGTTTTTCTTAGTCCGTTATGTAGGTAGGAATCTGATGTAATGGTTGTTGGTATTTTGTCACCATTCATTTTTATCTGGTTGTTCTCAAGTTCGGTTACGGAATCCATTTGTCTATCTAGTTCAACTTGGAAAATCAACGTATCAGTCGGGCAAGCGCTTATCAACCACCAATTTCATATTGCTGTAAGTGTTTAAATCTTTACTTATTGGTTTCAAAACCCATTGGTTAAGCCTTTTAAACTCATGGTAGTTATTTTCAAGCATTAACATGAACTTAAATTCATCAAGGCTAATCTCTATATTTGCCTTGTGAGTTTTTCTTTTGTAGTTTCTTTTAATAACCACTCATAAATCCTCATAGAGTATTTGTTTTCAAAAGACTTAACATGTTCCAGATTATATTTTATGAATTTTTTTAACTGGAAAAGATAAGGCAATATCTCTTCACTAAAAACTAATTCTAATTTTTGGCTTGAGAACTTGGCATAGTTTGTCCACTGGAAAATCTCAAAGCCTTTAACCAAAGGATTCCTGATTTCCACAGTTCTCGTCATCAGCTTCTCTGGTTGCTTTAGCTAATACACCATAAGCATTTTCCCTACTGATGTTCATCATCTGAGCGTATTGGTTATAAGTAAACAATGCATCCGTCTCTTCCTTGTAGGGTTTTCAATCGTGGGGTTGAGTAGTGCCACACAGCATAAAATTAGCTTGGTTTCATGCTCCGTTAAGTCATAGCGACTAATCGCTAGTTCATTTGCTTTGAAAACAACTAATTCAGACATACATCTCAATTGGTCTAGGTGATTTTAATCACTATACCAAATTGCAATAGGCTAGTCAATGATAATTACATGTCCTTTTCCTTTGAGTTGTGGGTATCTGTAAATTCTGCTAGACCTTGCTGGAAAACTTGTAAATTCTGCTAGACCCTCTGTAAATTCCGCTAGACCTTTGTGTGTTTTTTTTGTTTATATTCAAGTGGTTATAATTTATAGAATAAAAATAAAAAAAATAAAAAGAATAAATCCCAGCCCTGTGTATAACTCACTACTTTAGTCAGTTCCGCAGTATTACAAAGGATGTCGCAAACGCTGTTTGCTCCTCTACAAAACAGACCTAAAACCCTAAAGGCTTCAGTGAGCACCCTCGCAAGCTCGGGCAAATCGCTGGAATATTCCTTTTGTCTCCGACCATCAGGCACCTGAGTCGCTGTCTTTTTCGTGACATTCAGTTCGCTGCGCTCACGGCTCTGGCAGTGAATGGGGGTAAATGGCACTACAGGCGCCTTTTATGGATTCATGCAAGGAAACTACCCATAATACAGAAGCCCGTCACGGGCTTCTCGGGCGTTTTATGGCGGGTCTGCTATGTGGTGCTATCTGACTTTTTGCTGTTCAGCAGTTCCTGCCCTCTGATTTTCCAGTCTGACCACTTCGGATTATCCCGTGACAGGTCATTCAGACTGGCTAATGCACCCAGTAAGGCAGCGGTATCATCAACAGGCTTACCCGTCTTACTGTCCCTAGTGCTTGGATTCTCACCAATAAAAAACGCCCGGCGGCAACCAGTCGCTCTGAACAAATCCAGATGGAGTTCTGAGGTCATTACTGGATCTATCAACAGGAGTCCAAGCAAGCTGGTAAACTTGGTCTGACAGTTACCAATGCTTAATCAGTGAGGCACCCTATCTCAGCGATCTGTCTATTTCGTTCATCCATAGTTGCCTGACTCCCGTCGTGTAGATAACTACGATACGGGAGGGCTTACCATCTGGCCCCAGTGCTGCAATGATACCGCGAGACCCACGCTCACCGGCTTCAGATTTATCAGCAATGAACCAGCCAGCCGGAAGGGCCGAGCGCAGAAGTGGTCCTGCAACTTTATCCGCCTCCATCCAGTTAATTGTACGGGAAGCTAGAGTAAGTAGTTGGCCAGTTAATAGTTTGCGCAACGTTGTTGCCATTGCTACAGGCATCGTGGTGTCACGCTCGTCGTTTGGTATGGCTTCATTCAGCTCCGGTTCCCAACGATCAAGGCGAGTTACATGATCCCCCATGTTGTGCAAAAAAGCGGTTAGCTCCTTCGGTCCTCCGATCGTTGTCAGAAGTAAGTTGGCCGCAGTGTTATCACTCATGGTTATGGCAGCACTGCATAATTCTCTTACTGTCATGCCATCCGTAAGATGCTTTTCTGTGACTGGTGAGTACTCAACCAAGTCATTCTGAGAATAGTGTATGCGGCGACCGAGTTGCTCTTGCCCGGCGTCAATACGGGATAATACCGCGCCACATAGCAGAACTTTAAAAGTGCTCATCATTGGAAAACGTTCTTCGGGGCGAAAACTCTCAAGGATCTTACCGCTGTTGAGATCCAGTTCGATGTAACCCACTCGTGCACCCAACTGATCTTCAGCATCTTTTACTTTCACCAGCGTTTCTGGGTGAGCAAAAACAGGAAGGCAAAATGCCGCAAAAAAGGGAATAAGGGCGACACGGAAATGTTGAATACTCATACTCTTCCTTTTTCAATATTATTGAAGCATTTATCAGGGTTATTGTCTCATGAGCGGATACATATTTTGAATGTATTTAGAAAAATAAACAAATAGGGGTTCCGCGCACATTACCATGGTGCCACCTGACGTCTAAGAAACCATTATTATCATGACATTAACCTATAAAAATAGGCGTATCACGAGGCAGAATTTCAGATAAAAAAAATCCTTAGCTTTCGCTAAGGATGATTTTCTGGAATTCGCGGCCGCTGTTTCTTCGAATTCGCGGCCGCTTCTTCAGAGTTATGACAACTTGACGGCTACATCATTCACTTTTTCTTCACAACCGGCACGGAACTCGCTCGGGCTGGCCCCGGTGCATTTTTTAAATACCCGCGAGAAATCGGTTGATCGTCAAAACCAACATTGCGACCGACGGTGGCGATAGGCATCCGGGTGGTGCTGGAAAAGCAGCTTTCGCCTGGCTGATACGTTGGTCCTCGCGCCAGCTTAAGAAGACGCTAATCCCTAACTGCTGGCGGAAAAGATGTGACAGACGCGACGGCGACAAGCAAACATGCTGTGCGACGCTGGCGATATCAAAATTGCTGTCTGCCAGGTGATCGCTGATGTACTGACAAGCCTCGCGTACCCGATTATCCATCGGTGGATGGAGCGACTCGTTAATCGCTTCCATGCGCCGCAGTAACAATTGCTCAAGCAGATTTATCGCCAGCAGCTCCGGATCGCGCCCTTCCCTTGCCCGGCGTTAATGATTTGCCCAGAACAGGTCGCTGAAATGCGGCTGGTGCGCTTCATCCGGGCGAAAGAACCCCGTATTGGCAAATATTGACGGCCAGTTAAGCCATTCATGCCAGTAGGCGCGCGGACGAAAGTAAACCCACTGGTGATACCATTCGCGAGCCTCCGGATGACGACCGTAGTGACG
+
+*(*++/887888>@GJGCA>@?<2?B8888B@<;2.-.&&&&--=?BECECC>>?FHDDJHEDA7DF>?>=...6@C;;<=B?>>=--.9/*6<;=?:=@0*;;<DFB@BAFIFFHFGGDED<AB?G@?@@>>?BB987(%%%&&&,.54688>BDFFFJJJFHGEHCJJJHJIJJJJHGGGFFJJ,,,6:778-;:;@@2112JJJB@A?BBBJJJHJJJJJJJJJJGEJHJHJJJJJJJGJJJGJ543369ECBJIEJ:::;BA?=9;:8989>?=<988853,-7?CGJGHGJGJDEHIJ=8778@@8675699FJJJCJGIJJH?;98<@?@@@EBCDJHHIJJJJJJJJGHDEFIGIEGJGGFDCE3////,,-;==CJJJJJGEFIGFDJJJIJHGJJJJJCCCA@@***(+))**((()-BFHJJGGJJJJJJJJGFEFEJJHJ=><;EADFDIJJJ>>666'''+110--''('*,&&****)./9@=<9;<<>BECC?=B?@@CEDFIGJJHG;:99HEJDCAD765589D<65531886'((?DDCEC444(&%''*(&&(&&,)(''(''&&)201116JGDGGGJCBDABACG@??AFHJFFFIJECHJEJDA;:<<<)&'(),'((+++??,,,++++///344.../4220ACA?>>@@887782+%%'.-,,,--.611379899:JBCAJJFJHJJJHGJJGJHFJJCJHJEJJJEGJJJJHFJIJJJJJHEEFJGJI@A@AEGFEIIFGFJJHGJ4223DACDGJA==<?:4447>:::;===ACBCHDEEDBGHJJJJJJJGJJJIB>=>0?@?++++HEJIJJJJJIJJJJJIJJJJJJHJGJJ;89>EGD97877))))95?;32222CHDCCEEHJGDDCHEJEGJGJJJJJ?765/*%&&)557JJFADCEDGCIJ6555?>3**688755800489:GDEFHEJJG>><9@DEFFBCCDED>;63-*)+4CFBCDH:6../=>:8880//***+'&&+,,,/27444587GFFJHHEDIGJJFJIGGHJGJEJFGFEGJJICCB::33155963)))'''&)))((&&''('')464331210334=IB?;;;9FICCBEHJGCD6444)))(-05;<?CEDDEEFFGDC@;;<?6?BCEAAJJHHJEFJB>JIGJJFJJGJJ=2229<A9:;JJJFGIHEHEHJEFD5336EFE<<<=CHIIJIJJJJIJJIFJJIJFIHJIJJJDA=?9986457<:::<=>DCCJFGFIGHF;8814811121000===>HFCEECI;;;<FJEHJJIHEGGJJJJJJFJJIIIJJJJIEFGGJFFEGIGDGHIJEJECD@BBAACCJJJJJFJJ??>>HB@CA@DC,,-6H=<<=@<FBBGGGIIJIGJJIJIIGB??@320,--,'%/----.>?FJEJBDJJJJJJJGGGGDJJGJE??CCIEJJIJED@<<FHGJJFEIJHGFHJJJJJJIJJHJJJJGJJHJJJJJJI@A:=7556?>>?JEHFBJJJFFGJA??4212*)).--+/:>DDJDBEGJIIJGJJJJJJJJJJJHHJGIJAA@AJJJIJJJFJJGJJJEGFGGJIIJJIJJJFJGJIJJFCD??=>3))(&'&'))*)*4....;;==EDHJFJGGHFFH@?@@DIHJIGJG@/+9/?AECJCJHEDHA==DGJHEG:DJ=<<=>A,,+-,+''((((','8888>;2+''.-..55<::;=>>>4444AABJJFJGEDCCCA111+&&&'665>>>GHJJJJJJGJJIIFJJJJJJJJJD;;;?AEAAAACGFJDBAEDB@BHC4444;7223:==>JGHDE=55334***+,+,3==>@?AB@DBEDIHFFFIJJGJJFJJJJHEFGCB@CBEEE2/7+++,>IEFEGFJJJEJIHBAA=;863)((((::=EGDEAACCCDCGJJJJHHGHEEFJJF=ACDGJJHIJJJIGJJFEJGJJFIJIJJA>2---/(&&))6?CJD===EGJA@;:9870)%%%%&*'''&'*')+)/4''67FJFGJJJIJHJJJJHJI=<<;GGEFJJJJHIJJJJJJJEAAABFB966:-,,,-;=>EJGIGJ5555??>CCCGI320----+))++))%&')))78>HCJIGJHFIJBDDBJJJJJCDFJJGHHEGCDIJJA@?=30176224554423:08==BBJHHGHEJCCA<=<::;CHIF@=<=211*222585650DGEFHJJJHIHFJIJJJGJHJJJDJCC?==>=?>>=JJGIJGDGDEHJJJIJGIJIIIJJJHJG;))*HDIJGJ@=>ECFJB2-,.09;::<<=<5562221/114;;<J@EEJ@?@@JAAAAJBABBBBB;;,*%%&(+78DHFDCCEGI::::IEJJJA=>>@??;7671@=30)997000.1129CEECFGIJBA@?0/02?0///E;<;<CFGJJJHIFA;111133;;;..*++0&&'9776@C.)*(9>=7--CGJHGGHGIJJJHJHJJJGJJJJJJJJJIG@A@@GECCEFDC?...,,,+*-44677@=;;<JJCDC=?54333D:/.-.*))&%+'.***>HHGIHGDGJEDCEDCBABFIJJGFGJG>>><?<4/.--03333)%$%%$)+,43///08751=12785431234876633434545545467;965543445567642284111254444445557;=>:5311115-,,)***((()3355444322233455632202434443333665565434454211166655;380///14682225852--232144:@<95321344555442344568766676443466766::86673345756544345262243334567:=74323368;;;:864344566865111054543224855512474458644(''+(9866768;*))*45543302400763333875422399755556556400/0-,,---,-./5657786687976556948/---01+)))*,,,---+&),,85222111/,/03332223444110022456::775455644434444433335542//0044433342.,0)))*''&%(''(('*((),3*455,20/12567<;721-,,-158442232223456686643442212313221000333675433670...033223343/+++,223/-,-/3345666757658533363323333253553212221211235344333354344566:8.--23342200116545554221////1(())*333211263332322235999868<8643456755421134643145278898557546'776566454440-&&%(*(('('%))348@99>@AAAECA?98886550591-..-78446?D@=<>AA?A>=>??CAAA??@?@?>>EHFDB>=?A@ABA<;2+'+--.'()***+,&&'))*266659:@GIDJEAA@>?>?AAABAAABJEA@@ACABCB@@@BBAA@BB446@GDCCB?===>B@444461*'*=9:;;:88::AEH?99764..=@??@CBABBDED9(%$$$%()'''1'--4544444,++-53211110430164320359===@ABA@;<<<DECBBC@>===<9620+*+,1015658878;=>==>?ADCBB;:;;>==>?A@??@@EDCHDC@@@@AAA@?AA>>>>A@@@?=;;<88:9A@?>CDD?><;;;<>@?@@?AAAADD>;;:>A@=;;<=<2((('/33+88;>:9:9@@?>8)));A@?<=9866:;;;=@?@?><<<>@>?>>==<=?ACB@>EDCCDFA@B@@BE4434653*))*//5:<@@CADA4>=>>>???@B@AA>?>===>;:4/8:=>==?B>=<==65569999>===<42-.-*8;<<:=;<?<98889:;;?><>=>;9:;8<<99:<>A5555:==?A;;;;@@@@<;:;8999??8886,.7:=<::;=:><===;;;9++*&&&&&(//>@=<==?CBB;::9<<<>@@>=:::::6643335=A:988;999:<>=???>;878.../2,565012HHDGHFJJJJJGJFGJJIHJGJGJJJJJJJHEJIJIFC=547720/0==<?@?GJC::99AHHJGJJHJJJJJEDFEJJJJHJIEGJJCJGEJEJJJJGJHIJJG<<<?JJIJHIFIIFE@?95C>>?@FJJHGJJHJHHJGHEJJJDCB<AEEFGJJJJJGJJJJHD@;66+*)*')94*>=>>>766((((?>BBCDGJC?@CHEJJFECECHGGACEJJJJIJJGIJIJJJJJJJJGB<DA>??;;<;;5,))+22((((..:GCAC@6001::::=;:<<<<<<HHJJJIGGDEEJ?=<=7767??;::7<?788;FE44132/,,,,.;IJHIFFDHHJJFJ3333FEECCE@?AA>><<=:?>74((48?D=DDCBA::;;IHEHJIJEEIFGBB@AJGC=AGFJHJJED?@JHJJJJJF@ABDF8877:8.))37DDA@A@@@CBCCCJIJHJIIF=;<=DIIJDCDGECEJGGGJGEJGJJJJHJHHHJFFJGHCCDFEDFDIF@@A>JBCFGGJJJJHIJJGJHHGEJJHJFJJJIJJCJEEFCIJI0000@<<;;JDJJJJJHCEDEGCEEC><<ABBBCC@?66510/.-**+36?@?@@;??<:EE>>>=ECEHJJGJJJHFHIJJJJJJFJJHHGHJJJJI<=C>BCJFHDCA5442444?>AJJJGDIJEJHDCCDGD4329:.4('((,,,44999+9@@CFCFCCBDFJJC?@?@B?>?@JDB?@@BFJGIJIGJJHJ4445CB<CGA7<FJIIEDF99+((/<999:8<=<AA?=><?@D7777FECCJJBEGHJEJFEHEHFGH@4A@BCBFGJDHIHJHHHJJJIEEEJBDJGIEJJ,,,,<=CA&&&-06007,0720.2033346669>>>EHJGJJGJJJEJJJJJJGJJJ??>>E>???JGJJIEJGHJCJCEEJJIJIEHHJHJHHJJJJHIJ:::;F@@EJIGIJCE??;:9==*)))AJIJJCE>??@JEJ>?>@GIHIJJHI::::@EJJHJGJJJIHJCDJJIJGJJJJJJJGJJGJHJIIJGGFFIHGJGFEGIFJIBCBA;HGJJEIJFJC@:42JA=;:++DEBA::78=6+))*000302:1114/..3?AC=EC@???>??@A:97/.-.445.'&%')*3ABCCCHEJFHHGFFHJIJJBB=99866871+**()+(()**,-1448998:99:767891118=HED@A@=8/1//22?DEGGHFJJJJF00--***--+))')((,)***7:;JHJGGIIGIGJHJJJJJJJJEGFC???;;;<DJJJJIJE?@??C?)((()**+.,**+3,67>CIJJG===:<<;ACFJJJGHAAA@96531-*+(('(.-/29:=>?FJJDCCDEJJHHGJJGJGCE<8798;>CJJJIJGHGFECHJJHEAAJJHGJJJJJJJGJJJGIFIECF=<<;77766<@A;DIHJGHHJGEGHHJJGJJJJIFEDJJIHJJGIIJGHJJEIJEBC=6576;@EHJJJFBA@6665=BDFHEDDCCCEFDEEBCBBEDEDFGJHIGFHBFDBD>7778BADFGJJGJJJJJJGJJ@?@?DEDC?=;96,+++))*2767606E@H>DIHJJJJJJJIJ<<;;8''''//+++99;=86651115JJEGJJIJJFGEBB@=<DEGGJGF?GDCHIJJIEJGGJJGJGFJJFJJHJJJJJFGDHEHFIJHHGFHJHCEEDC?9<B?@CC4434ADC<<<<<;?CCCGDJEIJHGFJJJJGJFCE@67.,)-,237>DFJHJJGJJJIJ@@?>=-&
@Glass_A2P_1_pDSG467_9
GGGGAGCTTTAATTTCCTCCCCATAGTGAGCCAAATCGCCCCGCAGCCGATTTTATGTAAAGACTTCATTATCGACCCTTACCAGATCTATCTGGCGCGCTATTACCAGGCCGATGCCTGCTTATTAATGCTTTCAGTACTGGATGACGACCAATATCGCCAGCTTGCCGCCGTCGCTCACAGTCTGGAGATGGGGGTGCTGACCGAAGTCAGTAATGAAGAGGAACAGGAGCGCGCCATTGCGTTGAAGTAAAAGGTCGTTGGCATCAACAACCGCGATCTGCGTGATTTGTCGATTGATCTCAACCGTACCCGCGAGCTTGCGCCGAAACTGGGGCACAACGTGACGGTAATCAGCGAATCCGGCATCAATACTTACGCTCAGGTGCGCGAGTTAAGCCACTTCGCTAACGGTTTTCTGATTGGTTCGGCGTTGATGGCCCATGACGATTTGCACGCCGCCGTGCGCCGGGTGTTGCTGGGTGAGAATAAAGTATGTGGCCTGACGCGTGGGCAAGATGCTAAAGCAGCTTATGACGCGGGCGCGATTTACGGTGGGTTGATTTTTGTTGCGACATCACCGCGTTGCGTCAACGTTGAACAGGCGCAGGAAGTGATGGCTGCGGCACCGTTGCAGTATGTTGGCGTGTTCCGCAATCACGATATTGCCGATGTGGTGGACAAAGCTAAGGTGTTATCGCTGGCGGCAGTGCAACTGCATGGTAATGAAGAACAGCTGTATATCGATACGCTGCGTGAAGCTCTGCCAGCACATGTTGCCATCTGGAAAGCATTAAGCGTCGGTGAAACCCTGCCCGCCCGCGAGTTTCAGCACGTTGATAAATATGTTTTAGACAACGGCCAGGGTGGAAGCGGGCAACGTTTTGACTGGTCACTATTAAATGGTCAATCGCTTGGCAACGTTCTGCTGGCGGGGGGCTTAGGCGCAGATAACTGCGTGGAAGCGGCACAAACCGGCTGCGCCGGACTTGATTTTAATTCTGCTGTAGAGTCGCAACCGGGCATCAAAGACGCACGTCTTTTGGCCTCGGTTTTCCAGACGCTGCGCGCATATTAATACTAGTAGCGGCCGCTGCAGTCCGGCAAAAAAGGGCAAGGTGTCACCGCCTGCCCTTTTTCTTTAAAACCGAAAAGATTACTTCGCGTTATGCAGGCTTCCTCGCTCACTGACTCGCTGCGCTCGGTCGTTCGGCTGCGGCGAGCGGTATCAGCTCACTCAAAGGCGGTAATCTCGAGGTTACATTGTCGATCTGTTCATGGTGAACAGCTTTGAATGCACCAAAAACTCGTAAAAGCTCTGATGTATCTATCTTTTTTACACCGTTTTCATCTGTGCATATGGACAGTTTTTTCCCCCTTTGATATGTAACGGTGAACAGTTGTTCTACTTTTGTTTGTTAGTCTTGATGCTTCACTGATAGATACAAGAGCCATAAGAACCTCAGATCCTTCCGTATTTAGCCAGTATGTTTCTAGTGTGGTTCGTTGTTTTTGCGTGAGCCATGAGAACGAACCATTGAGATCATACTTACTTTGCATGTCACTCAAAAATTTTGCCTCAAAACTGGTGAGCTGAATTTTTGCAGTTAAAGCATCGTGTAGTGTTTTTCTTAGTCCGTTATGTAGGTAGGAATCTGATGTAATGGTTGTTGGTATTTTGTCACCATTCATTTTTATCTGGTTGTTCTGGTTGGGTACGAGAATCCATTTGTCTATCTAGTTCAACTTGGAAAATCAACGTATCAGTCGGGCGGCCTCGCTTATCAACCACCAATTTCATATTGCTGTAAGTGTTTAAATCTTTACTTATTGGTTTCAAAACCCATTGGTTAAGCCTTTTAAACTCATGGTAGTTATTTTCAAGCATTAACATGAGACTTAAATTCATCAAGGCTAATCTCTATATTTGCCTTGTGAGTTTTTCTTTTGTGTTAGTTCTTTTAATAACCACTAGTAAAAATGCTCATAGAGTATTTGTTTTCAAAAGACTTAACATGTTCCAGATTATATTTTATGAATTTTTTTTAACTGGAAAAGATAAGGCAATATCTCTTCACTAAAAACTAATTCTAATTTTTCGCTTGAGAACTTGGCATAGTTTGTCCACTGGAAAATCTCAAAGCCTTTAACCAAAGGATTCCTGATTTCCACAGTTCTCGTCATCAGCTCTCTGGTTGCTTTAGCTAATACACCATAAGCATTTTCCCTACTGATGTTCATCATCTGAGCGTATTGGTTATAAGTGAACGATACCGTCCGTTCTTTCCTTGTAGGGTTTTCAATAGTGGGGTTGAGTAGTGCCACACAGCATAAAATTAGCTTGGTTTCATGCTCCGTTAAGTCATAGCGACTAATCGCTAGTTCATTTGCTTTGAAAACAACTAATTCAGACATACATCTCAATTGGTCTAGGTGATTTTAATCACTATACCAATTGAGATGGGCTAGTCAATGATAATTACATGTCCTTTTCCTTTGAGTTGTGGGTATCTGTAAATTCTGCTAGACCTTTGCTGGAAAACTTGTAAATCTTGCTAGACCCTCTGTAAATTCCGCTAGACCTTTGTGTGTTTTTTTTGTTTATATTCAAGTGGTTATAATTTATAGAATAAAGAAAGAATAAAAAAGAATAAAAAGAATAAATCCCAGCCCTGTGTATAACTCACTACTTTAGTCAGTTCCGCAGTATTACAAAAGGATGTCGCAAACGCTGTTTGCTCCTCTACAAAACAGACCTTAAAACCCTAAAGGCTTAAGTAGCACCCTCGCAAGCTCGGGCAAATCGCTGAATATTCCTTTTGTCTCCGACCATCAGGCACCTGAGTCGCTGTCTTCGTGACATTCAGTTCGCTGCGCTCACGGCTCTGGCAGTGAATGGGGGTAAATGGCACTACAGGCGCCTTTTATGGATTCATGCAAGGAAACTACCCATAATACAAGAAAAGCCCGTCACGGGCTTCTCAGGGCGTTTTATGGCGGGTCTGCTATGTGGTGCTATCTGACTTTTTGCTGTTCAGCAGTTCCTGCCCTCTGATTTTCCAGTCTGACCACTTCGGATTATCCCGTGACAGGTCATTCAGACTGGCTAATGCACCCAGTAAGGCAGCGGTATCATCAACAGGCTTACCCGTCTTACTGTCCCTAGTGCTTGGATTCTCACCAATAAAAAACGCCACAGCATACAGACGTTCTGAAACAATCCAGATGGAGTTCTGAGGTCATTACTGGATCTATCAACAGGAGTCCAAGCGAGCTCGTAAACTTGGTCTGACAGTTACCAATGCTTAATCAGTGAGGCACCTATCTCAGCAATCTGTCTATTTCGTTCATCCATAGTTGCTGACCGTCGTGTAGATAACTACGATACGGGAGGGCTTACCATCTGGCCCCAGTGCTGCAATGATACCGCGAGACCCACGCTCACCGGCTCCAGATTTATCAGCAATAAACCAGCCAGCCGGAAGGGCCGAGCGCAGAAGTGGTCCTGCAACTTTATCCGCCTCCATCCGGTCTTTAATTGTCAGGGAAGCTAGAGTAAGTAGTTCGCCAGTTAATAGTTTGCGCAACGTTGTTGCCATTGCTACAGGCATCGTGGTGTCACGCTCGTCGTTTGGTATGGCTTCATTCAGCTCCGGTTCCCAACGATCAAGGCGAGTTACATGATCCCCATGTTGTGCAAAAAAGCGGTTAGCTCCTTCGGTCCTCCGATCGTTGTCAGAAGTAAGTTGGCCGCAGTGTTATCACTCATGGTTATGGCAGCACTGCATAATTCTCTTACTGTCATGCCATCCGTAAGATGCTTTTCTGTGACTGGTGAGTACTCAACCAAGTCATTCTGAGAATAGTGTATGCGGCGACCGAGTTGCTCTTGCCCGGCGTCAATACGGGATAATACCGCGCCACATAGCAGAACTTTAAAAGTGCTCATCATTGGAAAACGTTCTTTCGGGGCAAAAACTCTAGAGGATCTTACCGCTGTTGAGATCCAGTTCGATGTAACCCACTCGTGCACCCAACTGATCTTCAGCATCTTTTACTTTCACCAGCGTTTCTGGGTGAGCAAAAACAGGAAGGCAAAATGCCGCAAAAAAGGGAATAAGGGCGACACGGAAATGTTGAATACTCATACTCTTCCTTTTTCAATATTATTGAAGCATTTATCAGGGTTATTGTCTCATGAGCGGATACATATTTGAATGTATTTAGAAAAATAAACAAATAGGGGTTCCGCGCACATTTCCCATGGTGCCACCTGACGTCTAAGAAACCATTATTATCATGACATTAACCTATAAAATAGGCGTATCACGAGGCAGAATTTCAGATAAAAAAAATCCTTAGCTTTCGCTAAGGATGATTTATCTGGAATTCGCGGCCGCTGTTTCTTCAATTCGCGGCCGCTTCTAGAGTTATGACAACTTGACGGCTACATCATTCACTTTTTCTTCACAACCGGCACGGAACTCGCTCGGGCTGGCCCCAGTCATTTTTTAAATACCCGCGAGAAATCGAGTTGATCGTCAAAACCAACATTGCGACCGACGGTGGCGATAGGCATCCGGGTGGTGCTCAAAAGCAGCTTCGCCTGGCTGATACGTTGGTCCTCGCGCCAGCTTAAGACGCTAATCCCTAACTGCTGGCGGAAAAGATGTGACAGACGCGACGGCGACAAGCAAACGTGCTGTGCGGTTGCTGGCGATGAAAGTGCTGTGTCCGGGTGATGGCTGGTCTGCTCGACAAGCCTCGCGTACCCGATTATCCATCGGTGGATGGAGCGACTCGTTAATCGCTTCCATGCGCCGCAGTAACAATTGCTCAAGCAGATTTATCGCCAGCAGCTCCGAATAGCGCCCTTCCCCTTGCCCGGCGTTAATGATTTGCCCAAACAGGTCGCTGAAATGCGGCTGGTGCGCTTCATCCGGGCGAAAGAACCCCGTATTGGCAAATATTGACGGCCAGTTGACCCGTCATTGCCAGTCGCGCGCCGACAAAGTAAACCCACTGGTGATACCATTCGCGAGCCTCCGGATGACGACCGTAGTGATGAATCTCTCCTGGCGGGAACAGCAAAATATCACCCGGTCGGCAAACAAATTCTACGTGCCTGATTTTTCACCACCCCCTGACCGCGAATGGTGAGATTGAGAATATAACCTTTCATTCCCAGCGGTCGGTCGATAAAAAAATCGAGATAACCGTTGGCCTCAATCGGCGTTAAACCCGCCACCAGATGGGCATTAAACGAGTATCCCGGCAGCAGGGGATCATTTTGCGCTTCAGCCATACTTTTCATACTCCCGCCATTCAGAGAAGAAACCAATTGTCCATATTGCATCAGACATTGCCGTCACTGCGTCTTTTACTGGCTCTTCTCGCTAACCAAACCGGTAACCCCGCTTATTAAAAGCATTCTGTAACAAAGCGGGACCAAAGCCATGACAAAAACGCGTAACAAAAGTGTCTATAATCACGGCAGAAAAGTCCACATTGATTATTTGCACGGCGTCACACTTTGCTATGCCATAGCATTTTTATCCATAAGATTAGCGGATCCTACCTGACGCTTTTTATCGCAACTCTCTACTGTTTCTCCATACCCGTTTTTTTGGGCTAGCTACTAGAGAAAGAGGAGAAATACTAGATGATGCAAACCGTTTTAGCGAAAATCGTCGCAGACAAGGCGATTTGGGTAGAAGCCCGCAAACAGCAGCAACCGCTGGCCAGTTTTCAGAATGAGGTTCAGCCGAGCACGCGACATTTTTATGATGCGCTACAGGGTGCGCGCACGGCGTTTATTCTGGAGTGCAAGAAAGCGTCGCCGTCAAAAGGCGTGATCCGTGATGATTTCAATCCAGCACGCATTGCCGCCATTTATAAACATTACGCTTCGGCAATTTCGGTGCTGACTGATGACA
+
*+GJIB>?@=6>=?DAC>0001,+**+&&(*<<?HIC985444DIJJJJIHJJJJGHGGJJJA>=<84498:9888<=BI8<JBG@AJG?>@BHJJGJJIDEC0:<CEEFGJFIEHJJJBGDC=><<BFJA@@JDGJJJHEJJJJIJJJIJFEDDGJJJJHJJFJHCJ;:;<ABCFHJGJJBBAAJJGHGJJDJCJHC=>>;;---;<>A1.--79JCJEGJJIEJJJJJGJIGECEICCCCE((&%&''&%$$),,++/2-+++6;;<==>CBBGDEEDBIIEJEHJGJHJC9876867@B746=>@@ABBJJ?A432-...:899222<<;778GJ?><<>@GJJJHJJJJJEHJJIGJJJJ?@@?IEFDDIA@@@JGJJIGJIJJJJGFEHJJGJGJHDFEIJIGFJJGJIFJHGJDDEJJJJJJIGHHIHFIJGHFJJHHJJIJJGJHFFHJGJJFJIJJJJG66202=GJACBAJBJJIJIHJIEIECGEGDJFEDFEJFJJECDEHJHGGJIJEFGJJJJJJDCCEJHJJHJGJDEJHDCBAG??>AHJJJJJJFHIJJJJJIJJJJJJJJJJJJJJJJJJIJEFB777BH?;;CCCAAEGJGFJHJFJFJGJJJJJJJHIJJJIJJGGJ@CFC?>>9AC===>J@A<B9999JJIJJJFGGHEGGJJJHJJFJJJB>>4>?>@JJJJJCHFJJJJJJJIIHEJJJJIHJJJJJGJIJIJIJJJJJIJJJJFJJJJGJ;;;;JJHJJ@<:;>AFGIE@?AFEDJJIJIHHJJJJJJJJJJJJJJJIFEGEJIJIHEDBBEJJGJJJJIFEEGJFIBFHJI2222??@JJJGJIJJJJJHJJIJJJIHJGFFJJHJEIHJJ@=41/0400,>@ECBDEG>>;<AFGJJIJECDE<:;ABGDGE,,,,HIIIFHFJHJJJIJJHJJJJJIJJJJIE@D***@DHGEIJJGJGAAAAIIJJJFDEDDF4344?=@>AFHDJF@A?9=:+....97::DCFCGDJJA@?AB@?CCCCCDDEJJJJJJJHJJFJIJJHJJIJI1111GJJJDCFJJJJJHHJJJJHJG>JJIEGGD@B664,+++/11JJFIIIHJFHHJJJGG>??JHJHJIG<::=A?75-,,'(((018.05337--->6D?IJFDGJJJJJGJJDGJDJFIJJJJJC55?>CIJIJHJFFJAAA@GCD:446AA?AA>99JIJJJJJGJGJJJGJIGGJACBBJ@???J<<CBCJJEIJJHGJGHJEIHGIJFJFJJEFGJJ?////JDBBBHFJJJJJJJEJIHEHFEIFJJJJDEFHJJIJDCGFHJJJJJJGIJGJFJJHGGJJI@??JJFGGJJJJJJJIJJHJJHFEIJHJJGJJ55550*29210-DADJ;IHHJJIIHJJEJJJJJJJJJJJJIJJEDGJJF::99JJAAABDJFIJJIIIJIJJJJIEDCCGJJEJGJJJHI?<:;<6?B>97777:2*)4)AEEFFIFHDCBDJIHB=-//))))FIJFJJIFHFJGJJHJJED<<<BD>:012366''''91+*$%%+335445>=89::?<JHHIJHFHJJGJIJJJJJJIFGFDE;;;<<::C8787EEBCCJGIJIIJHDDCEJJGHB@==>>@??@@>>AF7000>>?@AAA@CCC????CBCBB@?@@@AAAAABBEA@?5555BAC@ACBABAACBCC?7:?AE@?=9889@B:?;54(''&&'()((''(*2+/>>?CCEBCA@@?@@@ABCA@?@DDA@AAB@BCDB@??@B@>@A<;:;322.../:<>ABB@A@@?><+**98----00.5A?>>;;==@=>?>?@?ABCDA>>>AD@??@CB?9;;;A@@>=<<???====@C;;::>>>?>@A>===<>=>@DED><<;9989<<99982)))8/7<;;<==;:::<;:;9:9:;<>:989>?B@?<99411338::578<BBA><>;9999<>@C?<;999510/+))/244852141334879:999<=<;<A9000D?=;;;8;;9989;<>>::9:;<;<<?A40//3399::@>=;<<;<::<<=;87666:9;;;:::<==?7>>;;;<@>=;<99=:>?==@@GDA:::>?>=:988;;<<<:;::=>?=:8,>=>==><=<9888>==<=>BC@;;:;>@AA@A738'B@>??AC??:998<?<6667===?>@AA?@?<;;;;<<=;::88767889:9776682335@;;978455597799BEDA???BGB@<;<<;>?@??>>>?@AHB<:99:<=>??>;;;:<<>:EAHCA@????ABJCA?:))))7:BB@<;;;=;<<<>?A@@==?><;::<;=;;==A@A@?@@@?@?BDCBAA>:8;9777785767=;;;999:<;<=>ABECBAAJBA>>>====><<<>?/..0//+*((((+,68<==@?>?@=>==@@AEAA???@@??==<98,22110-'''&5>;;====<<=<<<@=>=;;<=>?BEHI@CDF@>=<=?A@@AAA@??BABB@BB@ACBCAA@A?@FIDEC?===65442++%$%&$%(&),+01>??D?>?=>;;<=@@<=;;;:<<?CDAAA?@A?:BDJCAA@BBA?<;;<>A@?@===<==<<@BAA@;;;;?>@BA@A@:82-*,37<<863129A@>889;::8210.014@BAFB=;;:;<>>?@?A?AAC@??>=?A@A?;;:::::;<=??@B@A@A?>96678@@<;;<=>?@ABAAC>=8-''2A@41/../0)-6@??@?===?><;95568777555583331352223778;===;::;<>=<<;;<>:@AC@>=;<:8889;;<;;<<>>>??=<:8889:E;2//;<>JJIFJDDDEHEHFGFJIJHJJJJHIIJJJJJDEB9889ACFIJJJJJGGJHBCCBFCACEJJA/DAHFH2222DC@@@999:BCEEFEAAJF@CGJJEHC@>CDGJJEIJHJJJJJHJJIIJHICBJFGHJJJJJJGGHIJGGJGIHHDEEJJIGJJHJGJJJJJDFJGIIJJJGJJJHGFHJJIJJJIIJIJJJGJJJJJI@AJJGJHGJJJJJEJJJJJJJJJJJJJJJJJJJJGJJJJJJJFJJJFJJJJHJCECAGDGJIJJJJJJIJIJJHJJJJIGJFGJJJJGEGHHFIHGIJICBFGECFFJCA@?=>EDC?:;:(((*.67865462''$$%%%&&&&(&&',)+*(*2+,'%'@@HHHGJFJFJJJIGGGHGEIGCJJ:;999967B<==?DEEJJFIEEIJEGECHGEJGHJFFHEDJFJGJJ@A?@GDD@BBJFDDCFJ=<<=JIGJFIJ><<=<:,'''&(()-,+,-/18989::EJEEFGG0//06.(&'%$':::<<>;:;=<<:;<<99;<>;:>?B:54574495<<<=>CFJJJHHJFHJF:::&&&&,,+28::AFJJHFBDCCJJD@A@AA@FEDCEBAJ>==?4441004?@DC====FFGHDDDDCFGEDCFF<;<><DFEHEHFJJ988:BFDDDDAA@DFJFB97'.&'+'&',4*(+''**,A;9994//047;;A::::HJJJJJJGIIIJGJJJGIIGJIHHJGJJJJJJJJJJJJHIGFJJJJJFJJJFJJJGGJHJJHJJIEJJEFD<DBCFJJJAJH>=<;?=<8@JJIJJ?>>??@G@???IEAABBCDGJ>=>;;BA<<;=8310166<GI;<4338:A@AB?A?700ACDJJ@>0///2231)2/--/AA4335DCFDJFJIJJJJJHHIJJJJHJHJIJJEFGJJIJGGJFGDDDDBG=;6477<<=?GJIJJJGIIJGIIJJIHJJIHJJ=99666DIHJJJIFJEED,,,-@DDEJHGIEFJC@@>>GJJHJJJJJJJJJJJJJ=<<<JJIIJJIJJJHJIDFGJFIJHJJJHJJJJJHEJJJJFJHJCBBCJJIHJJHGJJJJJJEGGJJJH::::GEGIJJGFFGFCD1/767HF7658<53*)&&(*.221/.)*40012;2///38;?>>=?ABABBDBDBCJFGF==<=FFHJGCBBAB@ACED5568>>:97@A@BBACAAABBHJJJJJJE>>AF??>@DEDJFFFJHGFEEEFGGFJAB868111BDCB;?C?=::88;:;,,,3++CEJJJJEHDFHJCDFBDGFFIGFHGGJJJH=>>?BJD:6777=ADDDFIJEHJIHJJJFJJIJJFDDFJJJJJJJJHHJHJJFJJJJJJJIJIGIFBJJJJJIJJJA@@ACAACJJI:;89@A@?--,,.46+:GHHJJGJJJEIJJJJIJ>>JJJJJJJJJJJJJJJJJJJGJJJEHJID*)%%&&(&%&'8:35A?>>>>?HJJIDAJG8778EJBJGJHI>>>JJJJJJIJJGJJEE?ABAD65534(((-10118:79=GIDE9998;<E1-,,444C@EHJJGJJFC>6;.--..ABFDFG3333JEDGGJIGHJJJHJJJJJJIJJJJ;?B06666DFIJEHJHJJHIJJEFJ>;;:<FJEG<<<788567:?A??>@FJGJJHGFIC>=1..+,+,,,,,9EFDFFHIJJJJCEEJJJFFDJDEEGHGJJJGJJGHFJJFJJJHJJHJFJJFIEFJJJHH?>>>A>DEGFHJJJCBBAEDEIDJEJJIGHDIEGHEFDECHBEA@BG???@JJJEFJGIJJJJGIEJGJJJE:999BEIGGJIIJFJFDCFGI=:8:)'&%%%%&''(''+)''%%$$$'/..+$%''%%%),)''%$$%)*)&&$$$%%%&$$$%&$$$%ABFFHFGJFIFHJJEIEJJIIGJ@HHGEHJJJJCCCGFEBBDA@EHFIJHGJGJJJHJGIJHHJJJJJEGJCCCDJDGA=<=?43377:9;B?BDCHJJJJJJJHBEJFDD11119811I=<<'==@BGJIIJGJJ;;;;F@>?>898FDJJHJFDDDFJJHJHHJJJJJJJF@>;:....034=46559B;95355488ACDGJCEFJJJJIHFIGHGJHHF&&&&0'(((..))*((''***..00)+7778=DCEFFGB@AA@DIIHIEDE<<<>?CCAAJIJJGFHHJJJJIHGIGJ8888JJJDJJJJJIIJJHJIJJGJJJHEJBJEJJEF;9::8211//.++.020,,,.+*''')''''12@?A?GG55510019@@::9:9:;:;;CHGJJA@@@+*)*(&&%#%&'*04158C@GEDGJGJEG8888:9;1026>B??<<==IHIJJJJFJFDFEHJ>>>>GJJHHGJJJHJHIJJGGJHJJJFJIJJJJJEFE1/./9@DGFDGI>>>:;:5651121'(((377>?@BJJJJJJIFCFJJGIJJJJGHGFJIIEJJJJIJHJJJJHFEFHJJJJJJIHJEGJGHJJJJJJFGHFIEGJJIJHJHF=<<FJJJGGJGGFFG>AFGIJIJJJGJIJFDE@DBB====HBC?@@ABJJGJJJJHJGJJJJJIJJJHFFJEE888;984534456;AJJJJGIJEFGJGIJJJFIJJHJFJJJJJJJIJIJJJJEEA?@IJICHIJJGJJIEJJ656AJHJJGFEDJJFJHJJFJJJFED999;;==>FIFJJHECC@>>JCHGJIGC<<<>IFJ;;9845647AEEFHIJJGEA>=>;<=>@C:95FCCEF@?>:7@@;,,,@JIIHIECB20../43368::EJEFDFJB;;<BABEJJJJJJJJIJJJJJJHJIHJJHHHFGJIJJJ@@@@IB?>=736553223145::=ECGJGJJIHJJJJJGGD??@>0//0JI=<9774144855178:GEGDE7666CFH>>>>?JHEIJHIJIJJJJ@?@@GJHGHCHGIJJJJHJJJGJFJHFJIFIJJJEGHJGJJJHIJDJHHBABHJJJGF>>==?>>??@///,//*,,,HJJGIGGGFHHGJFJGC>>?;441123111-.015500:;5444JFEECFHH?>><*))''%$
@Glass_A2P_1_pDSG467_10
GCGGGCAGGGTTTCACCGACGCTTAATGCTTTCCAGATGGCAACATGTGCTGGCAGAGCTTACACACCAGCCTATCGATATCACAGCTGTTCTCGTTACCATGCAGTTGCACTGCCGCCAGCGATGACGCTAGCTTTGTCCACCACATCGGCAATATCGTGATTGCGGAACACGCCAACATACTGCAACGGTGCCGCAGCCATCACTTCCTGCGCCTGTTCAACGTTGACGCAACGCGGTGATGTCGCAACAAAAATCAACCCACCGTAAATCGCGCCCGCATCATAAGCTGCTTTAGCATCTTGCCCACGCGTCGGGCCAGCATGCTCCTTCTCACCCAGCAACACCCGGCACCGGCGGCGTGCAAATCGTCATGGGCCATGAACGCCGAACCAATCAGAAAACCGTTAGCGAAGTGGCTTAAACTCGCGCACCTTGACGTAAGTATTGATGCCGGATTCGCTGATTACCGTCACGTTGCCAGTTTCAGGCGCAAGCTCGCGGGTACGGTTGGATCAATCGACAAATCACGCAGATCGCGGTTGTTGATGCCAACAACCTTTGCTCCCAATGCAATGGCGCGCTCCTGTTCCCTCTCCGTTGCTGCTTGGTCAGCCCCATCTCCAGACTGTGAGCGACGGCGGCAGACTGGCGATATTGGTCGTCATCCAGTACTGAAAGCATTAATGGCATCGGCCTGGTAATAGCGCGCCAGATAGATGGTAAGGGTCGATGATGAAGTGTTACATAAAATCGGCTGCGGGCGATTTGGCTGACGATGGGAGAAGAAGATAAAAGTACTGAAAATATTTCTCATCAGTCAGCACCGAAATTGCCGAAGCGTAATGTTTATAAATGGCGGCAATGCGTGCTGAATCAAAATCATCACGGATGGCGGCTTGACGGCGACGCTTTTCTGCACTGCAGAATAAACGCCGTGCGCGCACCCTGTAGCGCATAGTAAAAATGTCGCGTGCTCCAGCTAAACCTGAGTTTGTAAAACTCGCCAGCGGTTGCTGCTGTTTGCGGGCTTCTACCCAAATCGCCTTGTCTGCGACGATTTTCGCTAAAACGGTTTGCATCATCTAGTATTTCTCCTCTTTCTCTAGTAGCTAGCCCAAAAAAACGGGTATGGAGAAACAGTAGAGAGTTGCGATAAAGAGTTAATGATCCGCTAATCTTATGGATAAAAATGCTATGGCATAGCAAAGTGTGACGCCGTGCAAATAATCAATGTGGGACTTTTCTGCCGTGATTATAGACACTTTTGTTACGCATTCTCATGGCTTTGGTCCCGCTTTGTTACAGAATGCTTTTAATAAGCGGGGTTACCGGTTTGGTTAGCGAGAAGAGCCAGTAAAAGACGCAGTGACGGCAATGTCTGATGCAATATGGACGATTGGTTTCTTCTCTGAATGGCGGGAATATAGAAAAGTATGGCTGAAGCGCAAAAATGATCCCCTACTGCCGGGATACTCGTTTAATGCCCATCTGGTGGCGGGTTTAACGCCGATTGAGGCCAACGGTTATCTGGATTTTTTTATCGACCGACCGCTGGGAATGAAAGGTTATATTCTGGATCTCACCATTCGCGGTCAGGGGGTGGTGAAAAATCGCAGGGACGGATTTGTTAACGGGTGATGTTGCTGTTCCCGCCAGGAGAGATTTCATCACTACGGTCGTCATCCCGGAGGCTCGCGAATGGTATCACCAGTGGGTTTACTTTCGTCCGCGCGCCTACTGGCATGAATGGCTTAACTGGCCGTGAATATTTGCCAATGCGGTTGCGCCAGATGAGTCGAGCACCACCGCCAACATCAGCGACCTGTTTGGGCAAATCATTAACGCCGGGCAAGGGGAAGGGCGCTATTCGGAGCTGCTGGCGATAAAGTTGCTTGAGCAATTGTTACTGCGGCGCATGGAAGCGATTAACGAGTCGCTCCATCCACCGATGGATAATCGGGTACGCGAGGCTTGTCGGTACGTCGCGATCGCCTGGCGGCCAGGCAGTTTGATATCGCCAGCGTCGCACAGCATGTTTGCTTGTCGCCGTCGCGTCTGTCCTCATCTTCCGCCAGCGGGTGCGGTTCGCGCCTTAAGCTGGCGCGAGGACCAACGTATCAGCCAGGCGAAGCTTCTTCAACGCCACCCGGATGCCTATCGCCACCAGTCGGTCGCGATGTTGGCCTTGACGATCAGTCTATTTCTCGCGGGTATTTAAAAAATGCACGGGGCCAGCCCGAGCGAGTTCCGTGCCGGTTGTGAAGAAAAAGTGAATGATGTCGCGTCAAGTTGTCATAACTTGTAGAAGCGGCCGCGAATTAGAAACAGCGGCCGCGAGACGCAGAAATCATCCTTAGCGAAAGCTAAGGATTTTATCTGAAATTCTGCCTAGTGATACGCCTATTTTTTGGTTAATGTAGTGATAATAATGGTTTCTTAGACGTCAGGTGGCACCATGGGAAATGTGCGCGGAACCCCTATTTGTTTATTTTTCTTAAATACATTCAAATATATCGCTAATGACGAGATCATCCCTGATAAATGCTTCAATAATATTGAAAAAGGAAGAGTATGAGTATCAACATTTGCGTGTCGCCCCTATCCCTTTTTTGCGGCATTTTGCCTTCCTGTTTTTGCTCGCCCGGAAACGCTGGTGAAAGTAAAAGATGCTGAAGATCAGTTGGGTGAACGAGTGGGTTACATCGAACTGGATCTCAACAGCGGTAAGGGCGGGGTCGCCGGAAGCTTTCGCCCCCGAAGAACGTTTTCCAATGATGAGCACTTTTAAAGTTCTGCTATGTGGCGCGGTATTATCCCGTATTGACGCCGGGCAAGAGCAACTTCGGTCGCCGCATACACTATTCTCAGAATGACTTGGTTGAGTACTCACCAGTCACAGAAAAGCGTGTTACGGATGGCATGACAGTAAGAGAATTATGCAGTGCTGCCGTGGCCGCTGGTGTGATAACGCCGCCAACTTACTTCTGACAAACGATGAGGACCGAAGGAGCTAACCGCTTTTTTGCACAACATTGGGGATAATCTTAACTCGCCTTGATCGTTGGGAACCGGAGCTGAATCAAGCCATACCAAACGACGAGCGTAGCACCACGATGCCTGTAGCAATGGCAACGACGTTCCACAAACTATTAACTGGCGAACTACTATTTTAGCTTCCGGCAACAATTAATAGACTGGATGGAGGCGGATAAAGTTGCAGGACCACTTGTGCGCTCGGCATTCCGGCTGGCTGGTTTATTGCTGATAAATCTGGAGCCGGTGAGCGTGAGTATCGCGGTATCATCTGAGCACTGGGGCCAGATGGGTAAGCCCTCCCGTATCGTAGTTATCTACACGACGGGGAGTCAGGCGACTTATAGACGGATGAACGAAATAGACAGATCGCTGAGATAGGTGCCTCACTGATTAAGCATTGGTAACTGTAGACCAAGTTTACGAGCTGGCTGGACTCCTGTTGATAAATCCAGTAATGACCTCAGAACTCCATCGATATCTTCAGAACGCTCGGTTGCCGCCCGGGCGTTTTTTTATGGTCAAGTCCGAGCACTGGGGCGGTACGACGGGTAAGCCTGTTGATGATACCGCTGCCTTACTGGGCTGGTCGCCATTGTGAATGACCTCACGGGATAATCCGGAAGTGGTCAGACTGGAAAATCAGAGGCAGGAACTGCTGAACAGCAAAAAGTCAGATAGCACCACATAGCAGACCCGCCATAAAACGCCCTAGAGAAGCCCGTGACGGGCTTTTCTTGTATTATGGGTAGTTTCCTTGCATGAATCCATAAAAGGCGCCTGTAGCGGTACCCCCATCACTGCCCAAGCCGTGAGCGCAGCGAACTGAATGTGCGCAAAAGACAGCGACTCAGGTGCCTGATGGTCGGAGACAAAAGGAATATTGAGCGATTTGCCCGAGCTTGCAGAGGTACTGTCCAGACCTTTAGGGTTTTAAGGTCTGTTTTGTAGAACAGCGTTTGCGACATCCTTTTGTAATACTGCGGAACTGACTAAAGTAGTGAGTTATACACAGGGCTGGGATCTATTCTTTATCTTTTTTTATTCTTTCTTTATTCTATAAATTATAACCACTTGAATATAAACAAAAAAAACACACAAAGGTCTAGCGGAATTTACAAGAGTATCACCAAAATTACAAGTTTTCCCAGCAAAGGTCTAGCAGAATTTACAGATACCCACAACTCAAAGGAAAAGGACATGTAATTATCATTGACTAGCCCATCTCAATTGGTATAGTGATTAAATCACCTAGGACCAATTGAGATGTATGTCTGAATTAGTTGTTTCAAAGCAAATGAACTAGCGATTAGTCGCTATAGTAAGCAGACATAAAACCGAGCTAATTTTATGCTGTGTGGCACTACTCAACCCCACGATTGAAAACCCTACAAAAGACGGACAGTATGGTTCACTTGTGACCCAATCGCTCGATAGATGAACATAGATAAGGAAAATGCTATGTGGTGTTAAGCTAAACAAACAGGAAGCTCATAGAGAACTGTGGAAATCAGGAATCCTTTGGTTAAAGGCTTTGAGATTTTCCAGTGGACAAACTATGCCAGTTTTAGAGCGAAAAATTAGAATTAGTTTTTAAGTGAAGAGATATTGCCCCTTATCTTTTCCCAGTTAAAAAAATTCATAAAATATAATCTGGAACATGTAAGTCTTTTGAAAACAAATACTCTATGAGATTTATGAGTGGTTATTAAAAGAACTAACACAAAAGAAAACTCACAAGGCAAATATAGAGATTAGCCTTGATGAATTTAAGTTCATGTTAATGCTTGAAAATAACTACCATGAGTTAAAAGGCTTAACCAATGGGTTTTGAAACCAATAAGTAAAGATTTAAACACTTACAGCAATATGAAATTGGTGGTTGATAGCGAGGCCGTACCAACTGATACGTTGATTTTCGAGTTTGAACTAGATGACAAATGGATACTCGTAACCGAACTTGCAAACAACCAGATAAAAATGAATGGTGACAAAATACCAACAACCATTACATCAGATCCCTACCTACATAACGGACTAAGAAGACCTACACGATGCTTTAACTGCAAAAATTCAGCTCACCAGTTTGGCAAAATTTTTGAGTGACATGCAAAGTAAGTATAATATAAT
+
12<@DD@CCDHDJJCJEDDJEFFD<BIFDEC?53333<<DBJJEHJHIDAD///1100/.''&%%%%'%%%$$$&((()*,,,-()),3*)''%%))(677EGIEHGJJFJJJJGJAAAAGJ988''''(&%%-.073;FFCJFGJHF111122112+))'')(&&%$%*&'%%&34<=?C===;=:9;CHGEFD@@<<<=CCB=<<-+,/AJHJHBIIH;;:::CFCFDDC>>@?CGGGEHEEGDIEDJFEEFJ;:8888@F>>>>E6557=;;474324++++,**+578422-())6667DABID?CCC:94&&'&3/+'&'**)$$'(&''&))+..,*+,'''(10/-0)'''((('(()*(()((''(/''''<>>*)()-1(&&,-42456@ADGJJEGDBDDECA22258988;/(('*((,++3485+()((),.-0.++(454:75@99EF@@A:999AA=7887:3341//)*((.+'&''8;5*))))2229>=@?6654&%$%*)(()++,1/00433347)((())).,+***+,../,+,/)<??JGJBFHBB;8FEGBABDDAAAE=>>>=9210,/0)65+)%&))&%$$%&$%%%%%%%-//43300.01'''',+*+(&&&&'&&%%%%$%&,.:=<>;;:;JCCCCBBBDGJI322/11<82**+()(%%((+,59:BIJIGHJHHEFGHFH=99:9'&&'+,0=BBCHJ>;:;654.((%'***(,..---24,))).:-))2<4333<;;?@?>81/11-,./2/-./,)&%&')&$$%'(7=9994,,(%&'-.-1103,,,,.-,//4466:8)@@IGEJEDJHJHGIEFJJHJJJFGJFEGHDGJA??.(((*('(7;:4446>90//./.-+)*,+8A===****777BA6633550()))221148;BCE???AJJ@ADCCE:JJ88GA@:9***,5:GHC>:95556:53/+&'(('&&'*($$%%((&+,++334)'')--/.01190000221..-)))),45*))*=<<>?B7562/.+.00(''&'---,.-(&&'29>GJAA@AIGJJD;9:6632320112435>9+*1.14?66778AA=>?>I@?AHGJDC::::<<8106??DA;;;<;::=><;9=)''')((((%%#$$$%(./08=:;;:<<;A7667BAA=GA?@JHJJJJGJGHEJFDEJGF::9666699;533=666-...>ECA2)667JIJJECGDJIJGJJJ?>>>**('1005411)(%&)'(''9?AFG0000FCJIFIICFC@B9:9:EFEJEGEJJJJJHHJJCCCJEB:986534879CEDBBCBDACCGFJE8778=>CBDC@B:::<@A>>>9;;<>;;77BHF:::8888==--,,,,,0;('&%*((?=?=CAB>B;8'''.+**+3A<9995555435521133;CCE210**+//&%%&*5247<<3110266:9;EHCFBAA=?@AJJJJ@?>;::00//2/*))+<=?@A@1101=;+***/''''//?@@DEC?>>?<2112...57=J87/.//<?4444;;;21)'&&(*))*;;@BFFFBBB>3225EF?///042,,''')(%&&&&''%$$$%$'%$%&'*,1///0>;48;:=>:8.)/**---12.-.,*'*+((***03339880///-.+1@CCBC?=>888:HJHJJJEJFDJJ===?HE65220%'(3:8;93;:/,,/02=?<=;<>>5555>>>>CCEF@110,,,,,-----&&&&),*'+('')-+,,-.*(&&'&'+'(('))()'&%%%'&&,--111356<2+12@?/...9@@@BCDDC<<:9****5;<C=DA<;::899678;AABC>666188868830//1678<>=BBJJFGJFGHIJGJEFEIJGEJIJJ>>==DDG877:EB@B@DDDIJJGJJGIJJJIJJJ@@??A98770.-,'(-((((+,*)%$$$$&))4'''(0/*''&&&()+))&&-'9<=FGJHJIGEAB1--11-,-,+''))24443975ACFG?;::<:876*'%%%%%&&%119:8850)()'*&&%&%%&')-1315;=A@FHGF@<;DEJDHHIIGHJHFFDAAEJF@??>60)&'(&&%%&++()))-3130000----33.--(''&'&'(((%''(.-))('&*&+0+++*+)&&&&%''(622DFEJHGEGF@@EE>:98921((1FJBCAB>:2-.,-,*(&&')01:@CCCHHFFGEJEIFFFECFBCE@>=;*%$$$')))*0312+*+?BB>0//./59:B76675533444+++5:7<<=::::33,*)&%&'&',---/<==>CGABCEECF;68%%%%(&&/4/.++)()-/1+.,+,*'&'':=A??>@@600154+)),0//348+++++:;?DECFFJJJFJIGBCECCI????E=<<<BDAC@DCE@<;7779@DBDBGJJGJJGIJJDJD@;>>BCC?3+''BCDA==>=///185+*)''('('&&%%$$$&%(***+09<A8;=@==>>9555ACC@7753667?@@CJJA==>?5,''''(),,-+++++'%%***++-**(())@<<=;:==<987<=>@EAB65<5A?:4447978>9((()++*+<853338CGIEGIJEBFJJEDEHJEB?,))))((***)*'$$$),-./7<@G?DEGI@???EC767553144101++*)*)('%'&%%$&%%%,+'')(((213655.5232/,-1477@@==?FJFJJAAAB40003449@ACB>EE;::;GGFFEII@???B@;<>=-'))+0((''*,+*,*'''&''*1/1-'(7:BCDCCDEC<<??A==?<=<>=>;6587863489('''9<>@5555<;;=A;200851,,,&%%$&&&&'100/333<655.-,,,,--.,+,,,)'(())*2,-,)))'''''')0*&&%%%$$%%%')*+.=>AA?7A774,,**(''&'&()**,0////2454776++++31AF><9:9:;11.+-=DE>110042/15BE::99<)((()))++,?@>@?ABFHEB<;:*))*440149?AFGGCBB@AAB??)))))867?@BABBB6?===?A@CBC+**)/0-,,)*(())149////178>BJAA@AI;9/&&&&'&(,,,19/@@DJJJGJJJGGJEEHEIHJIGHJGHFEHJJHJGBDD;:2.)'&%$%%&&+''../%$#$#$&)4;;1AFEEDDEFFJJHIJJGECJ@;:;;JF@@@BB;::1/++'''',.--**,-1,,*)&&####%%'())-0337*)),./*(4375477331*66@?>>;;;;CDFFFEHD1001BEGC765220*'%$$%$))()''''.<<;<>?>DG;43446666665/--/0/223AA=<99;<333335662222<?222331&&%(.+*('''176567=333440/./../.10/08((((3202.//0+,((()((()-4--&&&%(('%%'&$%%$%&,..*&&&****),,-'2322221446853&&'&&&%%%%&&''&&)'((+'&%%%$##$((-2>?ABDBEDC>AEEDGAA@<==:8769+/0/11/.+))''()(('%&&).'&%%%(()/22539000-.(((*+'&%%%$$%%&''34320('&&)*)0210.,,.26-()@CCA>>>BGGBBBCC???@EFEDEFC@@ACAB>?A;;<<BCCBGA>>=:;('''/59<>>>>;;;:<=>B@CC>>;000//.4(((;210143/-*()((((++34346588950)(('*+'&$$&&&'')./+-&&()(*)'&&%&4481--.,,2276788@;68<95*)&'''2A??>>??===>A>>A???;:;;A(((((()@=<:;<D@>=@?>=<///76654640/-(**-.+*($$&(/((+,&&%##$&&&(+0(()*487<86655++++,+1,,&$$%'---'''&&'&%'),(&'''**-))****))**+866652211455555755446666787866662.,-)&%%')&%&+&''')<<@A@7112:;@>;;<664++++..0.522212345577675522348665569::97765768887111022379778//.-,,--,*)()'&''(++&321./663.--,466577432348:93211574443410014555544436554157966465433'&&(&'&&(*''&''&))**0..-/22654431112444344576555420.--126/33//1/-/--11)'&%&&)(),,/3466756656577554433221211223311223*)($$&'''&&.-**+340)&&%&&-35575444676656545444434.--/276622/0003787433.-+'&231/,,,-..--//00//./0000'&&&-&0.+**+'##%''&)+*,.))%$#%%%&(*-02-+*,&&%&''*)&%$$$%'%%%%$$&''&&&&()(%%&&''(078;;;9655;91111<;::;:;<:==@>@ABDGEJJDJCCBBHHHHFEIA???;;;;@4332,%''())''*+/****7321+((*'('&&&))*&&%(()125223/++*+,*))9..861;=;93+668334877(&&3479=>DFCB<;<ACFDBC@>><4'((0+***43588HA@ABDB?A@A@?.-.++17*<5556?@?@EE?;<=IB:::?<<==?444H>=@HEA>7544658:450<18..667996=@=>;122-..0.,,--9:6777@@?@DCCAA@AHFEFFDCDBADDJB>;63+9=IEDCCD=<<=??=<=@;:9=<>@ADCAB?:8-,++->;:6667DECB@@?@DDHBCBBDABDHDFDCGB@@AAAA4))%%%&&&&%&()+///)(('***.*,,.00+'%%'-/&.//72///'&&')/1''&&&&%$$&&(('((((+)%$$$%)0012<;;<=CCBBA??@@CBC100/4596.---578@BB@>>=>9972100&&0(9893)('',188989:53+++,-,,1(,/05578>;=CBEBBA@@@?@9660...02..+)+)+0*'())*.**)--***+.666:8878??=====98334,-&&%
@Glass_A2P_1_pDSG467_11
TAGAGAGTTGCGATAAAAAGCGTCAGGTCGATCCGCTAATATTTATCGATAAAATGCTATGGCATAGCAAAGTGTGACACCATGCAAATAATAAATCAATTTTGCATGATTATAGACCTTTTGTTACGCGTTTTTGTAAGTGTTATCATCACTTTGTTACAGAATGCTTTTAATAAGCGGGGTTACCGGTTTGGTTGGCGGAAAAAGCCAGTAAAGACGCAGTGACGGCAATGTCTGATGCAATATGGACAATTGGTTGCTTCTGAATGGCGGGAGTATGAAAAGTATGGCTGAAGCGCAAAAATCATTGCCCTTGTGCCGGATACTGGTTTAATGCCCATCTGGTGGCGGGTTTAACGCCGATTGAGGCCAACGGTTATCTCGATTTTTTTATCGACCGACCGCTGGAAATAAAAGTTATGTTAAATATTCACCATTCACGGTCGGGGTGGTGAAAAATCAGGGACGAGGAATTTGTTTGCCAACCAGTAATGTATCCTGTTCCGCCAGGATGCCGTTCACGCTGGTCGTCATCAGAAGCTGTCGCGAATGGTATCACCAGTGGGTTTACTTTCGTCCGCGCGCCTACTGGCATGAATGGCTTAACTGGCCGTAAATGTCCAATACGGCGAGTTCGCCGGATGAAGCGCCACCAGCCGCATTTCAGCGACCTGTTTGGGCAAATCATTAACGCCGGCAAGGGGAAGGGCGCTGTTGGAGCTGCTGGCGATAAATCTGCTGAGCAATTGTTACTGCGGCACATGGAAGCGATTAACGAGTCGCTCGTCCACCACCGATGGATAATCGGGTACGCGAGAACTCAGTACATCAGCGATCACCTGGCAGACAGCAATTTTGATATCGCCAGCGTCGCACAGCATGTTTGCTTGTCGCCGTCGTCTGTCACATCTTTTTCCGCCAGCAGTTAGGGATTAGCGTCTTAAGCTGGCGCGAGGACCAACGTATCGCCAGGCGAACTACTTTGAGCACCACCCGGATGCCTATCGCCACCATCAGTCGCAATGTTGGTTTGGCGAATCAACCGTATTTCTCGCGGGTATTTAAAAATAACCAGCCTACAGCAAGTTGCTAGTGCCGGTTGTGAAGAAAAAAGTGAATAATATAGCCGTCAAGTTGTCATAACTCTAGAAGCGGGCCGCGAATCGAAGAAACAGCGGCCGCGAATTCCAGAAATCATCCTTAGCGAAAAACTCAGTTTATCTGAAATTATCCTCGTGATACGCCTATTTTTATAGGTTAATGTCATGATAATAATGGTTTCTTAGACGTCAGGTGGCACCATGGGAAATGTGCGGAACCCCTATTTGTTTATTTTTTCTAAATACATTCAAATATGTATCCGCTCATGAGACAATAACCCTGATAAATGCTTCAATAATATGAAAAGGAAGAGTATGAGTATTCAACATTTGCCGTAGCGCCTATTCCCTTTTTGGGCGTTTTGGCCTTCCTGTTTTTGCTCACCCAGAAACGCTGGTGAAACTGAAAGAATACTGAAGAAATCAGTTGGGTGCACAAGTCAGTTCTAATCAAACTCAATATCAACAGCGGTAGAATCCTGAGAGTTTTCGCCCCGAAGAACGTTTCCCAATGATCGGCACCTTTGAAGCCTGTTGTGTGGCGGTTTTCCGTATGACGCCGGGCAAGGAACTCGGTCGCCGCGTGCACCTTCAGAATCGTTGATTGCGACACTCACCAGTCACAGAAAAGCATCTTACGGATGGCATGACAGTCATTCTGCAGTGCTCCATAACCATGAGTGATAACACTGCGGCCGACCTTGACAACAATGGAGGACCGAAGGAGCTAACCGCTTTTTTGCACAACATGGGGGATCATGTAACTCGCCTTGATCGTCGGGAACCGGAGCTGAATGAAGCCATACCAAACGACGAGCATAACACCACGATGCCTGTAGCGATGGAGCATCACAAATTATGCTTAACTGGCGAACTACTTACTCTAGCTTCCCGGCAACAATTAATAGACTGGATGGAGGCGGATAAACTGCCAGGACCACTTCTGCGCTCCGGCCCTTCCGGCTGGCTGACGTTTATCTGCTGATAAATCTGGAGCCGGTGAGCGTGGGTCTCGCGGTATCATTGCAGCATGGGGCCGGGTAAGCCCTCCCGTATCGTAGTTATCACGACGGGGAGTCAGGCAACTATCGATGAACGGAATGGACCAGATCGCTGAGATAGGTGCCTCACTTGATTAAGCATTGGTCACTGTTCAGACCATTTACGAGCTCGCTTGGACTCCTGTTGATAGATCCAGTAATGACCCCTTCAGGAACTCCATATGGATTTGTTCAGAACGCTCGGTTGCCGCCGGGCGTTTTTTATTGGTAGGAGTTGGACGCACTAGGGACAGTAAGACGGGTAAGCCTGTTGATGATACCGCTGCCTTCTGGGTAGTTCGCCAGTCTGAATGACCTGTCACGGGATAATCCGAAGTGGTCAGACTGGAAAATCAGAGGGCAGGAACTGCTGAACAGCAAAAAGTCAGATAGCACCACATAGCAGACCCGCCATAAAAACGCCCTGAGAAGCCCGTGACGGGCTTTTCTTGTATTATGGGTAGTTTCCTTGCATGAATCCATAAAAGGCGCCTGTAGTGCCATTTACCCCCATTCACTGCCAGAGCCGTGAGCGCAGCGAACTGAATGTCACGAAAAAGAGCAGCGACTCAGGTGCCTGATAGTGGTGGCGACAAAAGGAATATTCAGCGATTTGCCCGAGCTTGCGAGGGTGCTACTTAAGCCTTTAGGGTTTTAAGGTCTGTTTTGTGAGCAAACAGCGTTTGCGACATCCTTTTGTAATACTGCGGAACTGACTGAGACAGTGAGTTATACACAGGGCTGGGATCTATTCTTTTTATCTTTTTTTATTCTTTCTTTATTCTATAAATTATAACCACTTGAATATAAACAAAAAAAACACACAAAGGTCTAGCGGAATTTACAGAGGGTCTAGCAGAATTTACAAGTTTTTCCAGCAAAGGTCTAGCAGAATTTACAGATACCACAACTCAAAGGAAAAGGACATGTAATTATCATTGACTAGCCCATCTCAATTGGTATAGTGATTAAAATCACCTAGACCAATTGAGATGTATGTCTGAATTAGTTGTTTTCAAAGCAAATGAACTAGCGATTAGTCGCTATGACTTAACGGAGCATGAAACCAAGCTAATTTTATGCTGTGTGGCACTACTCAACCCCACGATTGGAACACTTCAAGGAAAGAACGGACGGTATCGTTCACTTATAACCAATACGCTCAGATGATGAACATCAGTAGGGAAAATGCTTATGGTGTATTACTAAAGCAACCAGAGAGCTAATGCGTAGGAACTGTGGAAATCAGGAATCCTTTGGTTAAAGGCTTTGAGATTTTCCAGTGGACAAACTGCCAAGTTCTCAAGCGAAAAATTAGGAGAATTAGTTTTTAGTGAAGAGATATTGCCTTATCTTTTTTCCAGTTAAAAAAATTCATAAAATATAATCTGGAACATGTTAAGTCTTTTGAAAACAAATACTCTATGATATGGCTATTAAAAAAGAACTAACACAAAAGAAAACTCACAAGGCAAATATAGAGATTAGCCTTGATGAATTTGCCAAGTTCATGTTAATGCTTGAAAATAACTACCATGAGTTTAAAAGGCTTAACCAATGGGTTTTGAAACCAATAAGTAAAGATTTAAACACTTACAGCAATATGAAATTGGTGGTTGATAAGCGAGGCCGCCCGACTAATACGTTGATTTCCAAGTTGAACTAGATAGACAAATGGATACTAGTAACCGAATTGATCAACAATGATCAGAAAAATGAATGGTGACAAAATACAACAACCATTACATTTCATTCCTACCTACATAACGGACTAAGAAAAACACTACACGATGCTTTAACTGCAAAAATTCAGCTCACGAGTTTTGAGGCAAAATTTTTGAGTGACATGCAAAGTAAGTATGATATTTCAATGGTTCGTTCTCATGGCTCACGCAAAAACAACGAACCACACTAGAGAACATACTGGCTAAATGCGAAAGATCAGAGTTCTATGGCTCTATTATCAGTGAAGCATCAAGACTAACAAACAAAAGTCGAACAACTGTTCACCGTTACATATCAAAGGGAAAACTGTCCATATGCACAGGAATTGAAGACGGTATCGATAAATATCAGAGCTTTTACGAGTTCTGGTGCATTCAAAGCTGTTCACCATGAACAAATGACAATGTAACCTCGAGATTACCGCCTTTGAGTGAGCTGATACCGCTCGCCGCAGCCGAACGACCGAGCGCAGCGAGTCAGTGAGCGAGGAAGCCTGCATAACGCGAAGTAATCTTTTCGGTTTTAAAGAAAAAGGGCAGGGTGGTGACACCTTGCCCTTTTGCCCCGGACTGCAGCGGCCGCTACTAGTATTAATATGCGCGCAGCGTCTGGAAAACCGAGGCCAAAAGACGTGCGTCTTTGATGCCCGTTGCGACTCTCCAGCAAGATAAAATCAAGTCCGGCGCAGCCGGTTTGTCACTTCCACGCAGTTCTGCGCCTGAGCCCCGCCAGCAGAACGTTGCCAAGCGATTGACCATTTAATAGTGACCAGTCAAAACGTTGCCCGCTTCGCCTGGCCGTTGTCTAAAACATATTTATCAACGTGCTGAAACTCGCGGGCGGGCAGGGTTTCACCGACGCTTAATGTTTTTTCCAGATGGCAACATGTGCTGGCAGAGCTTCACGCAGCGTATCGGTGTTCCAGCTGTTCTTCATTACCATGCAGTTGCACTGCCGCCAGCGATAACACCTTAGCTTTGTCCACCACATCGGCAATATCGTGATTGCGGAACACGCCAACATACTGCAACGGTGCCGCAGCCATCACTTCCTGCGCCTGTTCAACGTTGACGCAACGCGGTGATGTCGCAACAAAAATCAACCCACCGTAAATCGCGCCGCATCATAAGCTGCTTTAGCATCTTGCCCACGCGTCAGGCCACATACTTTATTCTCACACCAGCAACACCCGGCGCACGGCGGCGTGCAAATCGTCATGGGCCATCAACGCCAACCAATCAGAAAACCGTTAGCGAAGTGGCTTAACTCGCGCACCTGGTGACCGTATTGATGCCGGATTCGCTGCCGTTTACCGTCACGTTGTGCCCCAGTTTCGGCGCAAGCTCGCGGGTACGGTTTCAGATCAGATCGACAAATCACGCAGATCGCGGTTGTTGATGCCAACGACCTTTGCTCCCAATGCAATGGCGCGCTCCTGTTCCTCTTCATTACTGACTTCGGTCGGCGCCCCCGCATGTCCAGACTGTGAGCGACGGCGGCAAGCTGGCGATATTGGTCGTCATCCAGTACTGAAAGCATTAATAAGCAGGCATCGGCCTGGTAATAGCGCGCCAGATAGATCTGGTAAGGGTCGATAATGAAGTCTTTACATAAAATCGGCTGCGGGGCGGAATATGGCTGACGATGGGGAGGAAATTAAAGCTCCCCTGAAAATATTCTTCATCAGTCAGCACCGAAATTGCCGAAGCGTAATGTTTATAAATGGCGGCAATGCGTGCTGAGATCAAGATCATCACGGATCACGCCTTGACGGCGACGCTTTCTTGCACTCCAGAATAAACGCCGTGCGCGCACCCTGTAGCGCATCATAAAAATGTCGCGTGCTCGGCTGAACCTCATTCTGAAAACTGGCCAGCGGTTGCTGCTGCGGGCTTCTACCCAAATCGCCTTGTCTGCGACGATTTTCGCTAAAACGGTTTGCATCATCTAGTATTTCTCCTCTTTCTCTAGTAGCTAGCCCAAAAAAACGGGTAT
+
%$%%%(+161287788;8201+*'&&((('&&+/+,-%%%&))**''%&&')-./,,024889:F@AB<;;;@?=611&&&&&&'++--*))''&&&%%%'(%$%$$$%&&&+'&'(&')+*(()''++,.1364,**))()*+()(%$####$810/%(('**(')&&''$%%3434558A??>>?63)892122*)))('(-****0/-+%%&),)))189<FFEGHIFJJF>===IEIEGIDBCACB100/1,./''&&''*+22<?@CHGA<841,,,/223*'&&())).-.(''&'()%$$&%$%&'-*###%*&''++*('()(,)126330,5///0DDEE>???B>=JJ111100A??ACFJIJIJHHJIJHHDBCFJDJFFF??;999;765510/15,+'&&'**,''130/0&&&&%%&%&')()($#$$$&&%$$'(&&&%'&&),'&%%'(*..+)(').34/57769;+++,++*''&'*%$$(,,.,(-&730/-(%$$&%&&$%)'%%%((,,,''''%%%&)((%$$%'(,,,))*'++++++554445D80--,,&//6<BEHBDEGGFJCFGJB@???>>?CBCEEGG79;8.-&$$&###%$%&')('('%$$%$%&)'1-0///-.('()/0-/./02233338?D9996,784,'()-*+*++((((/0''''(%'''',398-70*,+)&'&$$&7012@DBA@A@@;62//2---)')468995565777:0//()'(++*)(&%$&%%%)'&&&&&&(%$$$%$'('())8;<B>@AAAAEGGJIGCC2(')(')%$&'())*(+89----;:;;ABCJEJJEGJ@@@@GD;98DG:;;;7:9//*()'&&'+-3++++0//,'',-31..'%'.///0,-,,--**),,1/483100297556:?A@>??999:;6;77==?@7710365;;2113<443(((:>>?7776<<@=>5344>===9::9;?>A=<..(((')((+-,,,+,,'()')))**&%%&'(*2&&%&&%$$%$%##$&*1**++79A@@@?0-,,,*&%%%$$$$(&&%%(&%#$&'((&&'&(&%%'*('%%'&&'-/0..)(**'$$$#$#$&&)**+++.3/1.-.++,0''()*/1621/,.,,+-//)((),'(.-&&'022511/,../)(')))341////550150--040))&%%%&,+.'&&')-/1'&&&(/../47750001235675469:<?GGGECC7677:DCEGFFEFJFHFJHF@?@A;;93355<?=;;722=<@FA@@??:9,+/37==;=78@=8761)()+250-'((69;889?=<<=BHC@BDDDC@@A544//-,,/068CEDCF?=>222497631/0013312**-49867@97430-%%''+..++.//../'''&)%%&&()*))///:90:9?///533328-+)*/2--126679<<?FFGHFGJFHDED?@??DB?@=31-(()**))%%%&&*55-,/-.)(((&()00/...--.)'&%&&(&&((((((6.%%%'(&&((,0223.-)(*')*+*.99;@8IE>:<:<66>>@B?;7772155.33/00&&%%()**+)%&%%&(()''&')*(')(&&%%&%$''%$%&+'''%(-+(%#$%%$%&&(''(')%'%&%%$$%&'$$())*&$$$#$&&&'&&'&&'*.:>=BAA===46BCJIHFDIIIGEGGJJJJJJF:88443-*)*+))+..0**+)*(*(((('&%$$%&%&%%%%&%(,,-.2+***..')2(()&&&%&&212//.22899743((()()))/.77441111878558HFGDFHDGA>>>A@99999)))(*,*+,,6>===>=?@AC?@E=>??JECBEJECHGD@??888:(('(((++-1;=?=GDCCD987+**(&%%$$%$%'$$&$&&&%%%%%.8999:@@?::7671))*,6668;:7572DDDJGFEDD3331-----...444551'&&&%$%$%$%&$)**++)(&&&%%%)*///,-.<FJE@BGIGGB?=@6,,+*+*),'''(4;@G;;;>=</---/1+)()))(()('(''&&'017=>AA;:7-,)(())('&''(&&&%)::=?>@556-ABBA77&&&&'0*)+48=@@AJJA?>11?;755756-,,-4544-*(-)(&%#$#$&''77=>?>BEA88BF=878--,*(*3.--+,100(((&'&&)*-)*--./)&&%'*,,/1=76667---5799HF>===FA*+66=<ACBGE;:84422-&'(*),)+'&'''%%'/246333*+4676.--,-/0>>>?@FDCGEG@A=ACH?43*'&&%&&%&&&&&)-+))*//011<:99;999:><<=CIFDFHJ@>9)))(,,+/0/4989761'()0,(%$%%$%%%799<DDDJDGHGJGEFDDEFDIHIEGEDJ@:99;<::.---/>55BE:::4445?>AAHFDFFJGHGD//:7=;;899HIECB>>>?EHIBEDBDB@99;50//0621.))*-.9C=89::BFFGFB>:-*((+)))+19AADD@?533///.1455HGDHEGHCCE?ACBADGHCCABFGGJIGEJJGJJJCDCDGGGHEDFCCCCHCEIGGGIHIFAAAFHHCDCECCA?@AEBBCCJBB?<=@434//23544.)&&'+))))%%&)-100.0/+)('&&)((('&%).1353243333'&&&))))('(,..88566491047987776420+-=:::>;5C;HCDCGB?@@A;;;:<?A/+&&(//01955;=>>?AB:99:ACDH=<<<CBCCC==>>@?@AHHG@>:++++/...2577;<<??<<<<=;6>;5131''&(,())0598;989FGFBC@@>666310023653334779DC???@BB>>==/.-,04,,,-/.1:ACBEFBEBE335@A94444C@AABACA@FA@BABGGGEIGFHHFGBEDEFIHFIFEJBIJ<CEBADEC?>?@BFC=@>>@@<<8,+++*)%-12;=;:@@D<=@CEA>::658:=BBDCEEEBECDDDGAAABEJFGEGGB?HBCC@A@BEHBEACBCCDBBAA@??BA2212:888<<<5556@@=>>>HBCBABACCJJDCIFFDCCDAAABA@@???==<;==????DBAAA@>C@??>@B?>>>ADBA@@B@ACBCDGJEBB@B><98B?>>>@@??@@CECFEED.-..)'&&%$##%%$$%&,24300/48;9888<<<:;<=GC>>==>>@@BDAA>=>>@EFIEGEC>>>>@@>:;;?@ABDCCCBCBC@@B><<732221+,+3<>>==>>2111441-'''()()*++,+0../67;<<:+&&'(./5;<<7***+.047=><;?=?A>;::274333----'&'',,**%*-./+***-/35569@988'''&&&)0101565787??@A==<<>>==<23334,-010))/44:9=<;;@ACFIIDCECGDEFEJHIBABCGDIED>>>>D700>@@ABCJHGDCHECCDEABBAA75'%$&%%&&())2---/013..//4357=<=JIDECGJDC;7769=@AADCC>4,)**7;=<=??@B982**)+,*&&&%&$%&(%&49:46A753+)*/8ECDECEFJGFFC66661+:;EFEAAEGCBA@BECCED@AA@HDDDEEDBBA@BACEDGIEEDJIEEIFFBBCCHGHCCA?@AA9<89I@@>>?@C>><:6699CDBCAA5445(''',**(&&'/3472<BBEEDEDA:433,(((+-/2))((*,(%%%%))'%%'&,('%###$%%%&*,*++,12=>=....BBA=<=:87430,((*/1675444:44/-''')*/11057661*)*6<<==BA302454=<432-,,,((((10(*)*/3((((?GB?92//0148?5555<=B8667?AHDDCCDFJ;;;<CCA@@@BFDEB?>66698'''%)))&*;<==<;5222143366=???@A===>DDDC@B@<===DBBBCGEFIJJJDHDEJJA@@@+**+0/(&&/.((%(%%')*)*))((((('&&%&')(*+,,569;=@@BCDBCDJH988994469>////===?BEB<;::CHJFGGJHJE><?AEJGJJJIGJFB>>>ABA<:,+'((&&''$*-./,,-.++%$$$(('((''(*+,223988?65312&'&%&&522/,,.02BA@BJ>CJFIEA>?@/))*&&&688:AAAHEEEDGJHGJJJHCE?>AB7>?D=<<<BGDGCEJBJFB@A?=?@@GFGEDCIIJECCCCBDAIHGCA>;9332999B><C=C@>>>@BHJJFEEEHJJJJFEFEHJJIICDDHJIFFG@>568@?CDGFFEJJIHJGCB=<<;:56:78+<<1/-(&&&&888:99?>@A@=??988433*))(((()'''84=?AA>?=<>>DCFHJDFGGFDDFDIGJEBDDEGDGAEBA<<=66646,--,++*.+*'&%&())'))'(*/2//444=@=?@@C<<;;+))*3,7)''()42''%&&&'%$%'(%%&)&&%')4;<GEDGJJJJJJ@@@@@?=AAEBA@BDFHFDHGE===<;;;GHJJHFGGFJJJDFE7:;=65/-)%%'%+++GBBBDHFD?=?JIBBB>>BAFJJJJGJFJFHB<F=@4333;ACCJHJJGEHGGD?6666ED<<<<B@@1/)))+//:8AEHJGIFEGIFJFJJJJJIGGBA@=<;DDBC??A<<11*&$$(''&'/0<=@D=556><A::BEDJJJEGIJGEGGFFF@:6502=?GJHJJIJDFJ2DCDDJEHFDBEJIJFHHGJHEFJDB>>>999:DIHFIHJGJGEJHFJBBCDHCF@CFFIJ>?>99125647;:::;>ABDC@A<688977:::BAAIJJJJJJIIJJEJJGFJGGI4434CEIGGEJJDHJEBFCJBC,/.(()),(/***,9:;><A<<I=62887776767B>:===FDEIJHDJJEJE3215C6CB@A9//..3*8DDJGGJGDBBAJJHF:::9;;,***60001BCEDE>>=>?:;+)))*)&&&.39;<?FJIJIJJJIJHJJEDDIJJJEEFF:??@B>><=<:;;810)((()),--+,121.***480-,++)&$%'**.//:CBFHHHHFIDAGGFGFGB?CCDEJA;::=43249=A?@?>?6+'&&&),+)'((3453(((*---.<889:@::::CDA>768<>71--1=?<<::1;EBCJDJJIIJJHGJJEDEDJGJ?GJGIJIJJJGHBFA@@=7110-+++*&&&&&&&)-('$%%%))122//11//.0/...0:BCB:988;ABA@>>88867<:999=I@?=<56=ABHHGJJJFIEJJJFCEGJIGJJJGHEJJIJJ:::865569>==?774001:===JJJJHJGHJJJEJJJJJJJJJJIJHJIJJJIIGFHJJIHIGB<<0*'%%%('(67>=>=>BBFFIJDC@DGGIJIJHDE?>JEFDFJGJJIHG+A:++>EDJGEAAA;:2./:;;6456((((08956=BGDCBJICCB===533((('+(('&''('&(-,***--978:=878<?)(()(%&%'49:;2222A@?E>A@?A::::IBGJHHGIHJHFJJFHJEEEF?>>>IJGFGDJJJJJHHHJIJJFJFECFHEHIJF??>??78<=>22JDEGJHJDDC=CCC@?JJ>>??JHDD.++&9;DCJJJGGDJFGJHFJHJHIJGJHGDJGGJHGJIIJG?@FBDFJFEFJFJJEFJB==<:*))*,++,133769;82A<;///(&&*'&&'2=??JCCBB/---'&
@Glass_A2P_1_pDSG467_12
TGGTGGATCTGAAGCGTTAATCGCTTCCATGCGCCGCAGTAACGATTGCTTCAGCAGATTTTATCGCCAGCAGCTCCGAATAGCGCCCTTCCCCTTGCCCGGCGTTAATGATTTGCCCAAACAGGTCGCTGAAATGCGGGGCTAGTATCCTCATCCGGCGAAAGAACCCCGTATTGGCAAATATTGACGGCCAGTTAAGCCATTCATGCCAGTAGGCGCGCGGACGAAAGTAAACCCACTGGTGATACCATTCGCGAGCCTCCGGATGACGACCGTAGTGATGAATCTCTCCTGGCGGGAACAGCAAAATATCACCCGGTCGGCAAACAAAGTCTCGTCCTGATTTTTCACCACCCCCTGACCGCGAATGGTCGAGGTCGAATATAACCTTTCATTCCCAGCGGTCGGTCGATAAAAAAATCGAGATAACCGTTGGCCTCAATCGGCGTTAAACCCGCCACCAGATGGGCATTAAACGAGTATCCGGCAGCAGGGGATCATTTTGCGCTTCAGCCATACTTTTCATACTCCCGCCATTCAGAGAAGAAACCAATTGTCCATATTGCATCAGACATTGCCGTCACTGCGTCTTTTACTGGCTCTTCTCGCTAACCAAACCGGTAACCCCGCTTATTAAAAGCATTCTGTAACAAAGCGGGACCAAAGCCATGACAAAAACGCGTAACAAAAGTGTCTATAATCACGGCAAGAGTCCACATTGATTATTTGCACGGCGTCACACTTTGCTATGCCATAGCATTTTTATCCATAAGATTAGCGGATGCCTCCTGACGCTTTTTTTATCGCAACTCTCTACTGTTTCTCCATACCCGTTTTTTGGGCTAGCTACTAGAGAAAGAGGAGAAATTATGAGATGATGCAAACCGTTTTAGCGAAAATCGTCAGCCAGGCGATTTGGGTAGAAGCCCGCAAACAGCAGCAACCGCTGGCCAGTTTTCAGAATAAGGTACAGACCAGCACGCGACATTTTTATGATGCGCTACAGGGTGCGCGCACAGCGACTATTCTGGAGTCAAGCGTCGCCGTCAAAAGGCGTGATCCGTGATGATTTCGATCCAGCACGCATTGCCGCCATTTATAAACATTACGCTTCGGCAATTTCGGTATGACTGATGAGAAATATTTTCAGGATTAATTTTAGCCCCATCGTCAGCCAAATCGCCCCGCAGCCGATTTTATGTAAAGACTTCGCTCTCGACCTTTCTACCAGATCTATCTGGCGCGCTATTACCAGGCCGATGCCTGCTTATTAATGCTTTCAGTACTGGATGACGACCAATATCGCCAGCTTGCCGCCATCGCTCACAGTCTGGAGATGGGGGTGCTGACCGAAGTCAGTAATGAAGAGGAACAGGAGCGCGCCATTGCATTGGGAGCAAAGGTCGTTGGCATCAACAACCGCAAATGTCGTGATTTGTCGATTGATCTCAACCGTACCCGCGAGCTTGCGCCAAAACTGGGGCACAACGTGACGGTAATCAGCGAATCCGGCATCAATACTTACGCTCAGGTGCGCGAGTTAAGCCACTTCGCTAACGGTTTTCTGATTGGTTCGGCGTTGATGGCCCATGACGATTTGCACGCCGCCGTGCGCCGGGTGTTGCTGGGTGAGAATAAAGTATGTGGCCTGACGCGTGGCAAGATGCTAAAGCAGCTTATGACGCGGGCGCGATTTACGGTGGGTTGATTTTTGTTGCGACATCACCGCGTTGCGTCAAACATAAACAGCGCAGGAAGTGATGGCTGCGGCACCGTTGCAGTATGTTGGCGTGTTCCGCGATCACGATATTGCCGATGTGGTGGACAAAGCTAAGGTGTTATCGCTGGCGGCAGTGCAACTGCATGGTAATGAAGAACAGCTGTATATCGATACGCTGCGTGAAGCTCTGCCAGCACATGTTGCCATCTGGAAAGCATTAAGCGTCGGTGAAACCCTGCCGCCCGCGAGTTTCAGCACGTTGATAAATATGTTTTAGACAACGGCCAGGGTGAGAACAGGGCAACGTTTTGACTGGTCACTATTAAATGGTCAATCGCTTGGCAACGTTCTGCTGGCGGGGGGCTTAGGCGCAGATAACTGCGTGGAAGCGGCACAAACCGGCTGCGCCGGACTTGATTTTAATTCTGCTGTAGAGTCGCAACCGGGCATCAAAGACGCACGTCTTTTGGCCTGGTTTTCCAGACGCTGCGCGCATATTAATACTAGTAGCGGCCGCTGCAGTCCGGCAAAAAAGGGCAAGGTGTCACCACCCTGCCCTTTTCTTAAAACCGAAAAGATTACTTCGCGTTATGCAGGCTTCCTCGCTCACTGACTCGCTGCGCTCGGTCGTTCGGCTGCGGCGAGCGGTATCAGCTCACTCAAAGGCGGTAATCTCGAATTTTATCAGTTGAATCTGTTCATGGTGAACAGCTTTGAATGCACCAAAAACTCGTAAAAGCTCTGATGTATCTATCTTTTTTACACCGTTTTCATCTGTGCATATCGACAGTTTTCCCTTTGATATGTAACGGTGAACAGTTGTTCTACTTTTGTTTGTTAGTCTTGATGCTTCACTGATAGATACAAGAGCCATAAGAACCTCAAATCCTTCCGTATTTAGCCAGTATGTTCTCTAGTGTGGTTCGTTGTTTTTGCGTGAGCCATGGAGAACGAACCATTGCAATCATATTTACTTGCATGTCATATCAAAAATTTTGCCTCAAAACTAGTCGCTCAAATTTTGCAGTTAAAGCATCGTGTAGTGTTTTTCTTAGTCCGTTATGTAGGTAGGAATCTGATGTAATGGTTGTTGGTATTTTGTCACCATTCATTTTTATCTGGTTGTTCTCAAGTTCGGTTACGAGAATCCATTTGTCTATCTAGTTCAACTTGGAAAATCAACGTATCAGTCGGGCGGCCTCGCTTATCAACCACCAATTTCATATTGCTGTAAGTGTTTAAATCTTTACTTATTGGTTTCAAACCCATTGGTTAAGCCTTTTAAACTCATGGTAGTTATTTTCAAGCATTAACATGAACTTAAATTCATCAAGGCTAATCTCTATATTTGCCTTGTGAGTTTTCTTTTGTGTTAGTTCTTTTAATAACCACTCATAAATCCTCATAGAGTATTTGTTTTCAAAAGACTTAACATGTTTCCAGATTATATTTTATGAATTTTTTTAACTGGAAAAGATAAGGCAATATCTCTTCACTAAAAACTAATTCTAATTTTTCGCTTGAGAACTTGGCATAGTTTGTCCATTTCAAAATGTCAAAGCCTTTAACCAAAGGATTCCTGATTTCCACAGTTCTCGTCATCAGCTCTCTGGTTGCTTTAGCTAATACACCATAAGCATTTTCCCTACTGATGTTCATCATCTAGACGTATTGGTTATAAGTGAACAATACCGTCCGTTCTTTCCTTGTAGGGTTTTCAATCGTGGGGTTGAGTAGTGCCACACAGCATAAAAATTAGCTTGGTTTCATGCTCCGTTAAGTCATAGCGACTAATCGCTAGTTCATTTGCTTTGAAAACAACTAATTCAGACATACATCTCAATTGGTCTAGGTGATTTTAATCACTATACCAAGTAGGAATGAGCTAGTCAATGATAATTACATGTCCTTTTCCTTTTGAGTTGTGGGTATCTGTAAATTCTGCTAGACCTTTGCTGGAAAACTTGTAAATTATCTAGACCCTCTGTAAATTCCGCTAGACCTTTGTGTGTTTTTTTTTGTTTATATTCAAGTGGTTATAATTTATAAGAATAAAGAAAGAATAAAAAAAGATAAAAGAATAAATCCCAGCCCTGTGTATAACTCACTACTTTAGTCAGTTCCAGTATTACAAAAGGATGTCGCAAACGCTGTTTGCTCCTCTACAAAACAGACCTTAAAACCCTAAAGGCTTAAGTTAGCACCCTCGCAAGCTCGGGCAAATCGCTGAATATTCCTTTTGTCTCCGACCATCAGGCACCTGAGTCGCTGTCTTTTTCGTGACATTCAGTTCGCTGCGCTCACGGCTCTGGCAGTGAATGGGGGTAAATGGCACTACAGGCGCCTTTTATGGATTCATGCAAGGAAACTACCCATAATACAAGAAAAGCCCGTCACGGGCTTCTCGAGGCATTCTATGGCGGGTCTGCTATGTGGTGCTATCTGCCACTTTTTGCTGTTCAGCAGTTCCTGCCCTCTGATTTTCCATATCTGACCACTTCGGATTATCCCGTGACAGGTCATTCAGACTGGCTAATGCACCCAGTAAGGCAGCGGTATCATCAACAGGCTTACCCGTCTTACTGTCCCTAGTGCTTGGATTCTCACCAATAAAAAACGCCCGGCGGCAACCCAGCGTTCTGAACAAATCCAGATGGAGTTCTGAGGTCATTACTGGATCTATCAACAGGAGTCCAAGCGAGCTCGTAAACTTGGTCTGACAGTTACCAATGCTTAATCAGTGAGGCACCTATCTCGGCGATCTGTCTATTTCGTTCATCCATAGTTGCCTGACTCCCCGTCGTGTAGATAACTACGATACGGGAGGGCTTACCATCTGGCCCCAGTGCTGCAATGATACCGCGAGACCCACGCTCACCGGCTCCAGATTTATCAGCAATAAACCAGCCAGCCGGAAGGGCCGAGCGCAGAAGTGGTCCTGCAACTTTATCCGCCTCCATCCAGTCTATTAATTGTTGCCGGGAAGCTAGAGTAAGTAGTTCGCCAGTTAATAGTTTGCGCAACGTTGTTGCCATTGCTACAGGCATCGTGGTGTCACGCTCGTCGTTTGGTCTGGCTTCATTCAGCTCCGGTTCCCAACGATCAAGGCGAGTTACATGATCCCCCATGTTGTGCAAAAAAGCGGTTAGCTCCTTCGGTCCTCCGATCGTTGTCAGAAGTAAGTTGGCCGCAGTGTTATCACTCATGGTTATGGCAGCACTGCATAATTCTCTTACTGTCATGCCATCCGTAAGATGCTTTTCTGTGACTGGTGAGTACTCAACCAAGTCATTCTGAGAATAGTGTATGCGGCGACCGAGTTGCTCTTGCCCGGCGTCAATACGGGATAATACCGCGCCACATAGCAGAACTTTTAAAAGTGCTCATCATTGGAAAACGTTCTTTCGGGGCGAAAACTGCTCAAGGATCTTCCGCTGTTGATCCAGTTCGATGTAACCCACTCGTGCACCCAACTGATCTTCAGCATCTTTACTTTCACCAGCGTTTCTGGGTGAGCAAAAACAGGAAGGCAAAATGCCGCAAAAAAGGGAATAAGGGCGACACGGAAATGTTGAATACTCATACTCTTCCTTTTTCAATATTATTGAAGCATTTATCAGGGTTATTGTCTCATGAGCGGATACATATTTGAATGTATTAGAAAAATAAACAAATAGGGGTTCCGCGCACGTTTCCATGGTGCCACCTGACGTCTAAGAAACCATTATTATCATGACATTAACCTATAAAAATAGGCGTATCACGAGGCAGAATTTCAGATAAAAAAAATCCTTAGCTTTTTCGCTAAGGATGATTTCTGGAATTCGCGGCCAGCTGTTTCTTCGAATTCGCGGCCGCTTCTAGAGTTATGACAACTTGACGGCTACATCATTCACTTTTTTCTTCACAACCGGCACGGAACTCGCTCGGGCTGGCCCCGGTGCATTTTTTAAATACCCGCGAGAAATAGAGTTGATCGTCAAAACCAACATTGCGACCGACGGTGGCGATAGGCATCCGGGTGGTGCTCAAAAGCAGCTTTCGCCTGGCTGATACGTTGGTCCTCGCGCCAGCTTAAGACGCTAATCCCTAACTGCTGGCGGAAAAGATGTGACAGACGCGACGGCGACAAGCAAACATGTGCGACGCTGGCGATATCAAAATTGCTGTCTGCCAGGTGATCGCTGATGTACTGACAAGCCTCGCGTCT
+
-&&&&'&&&##%'%(*+;;>IJGHFFFG>JJHDA4//,,,-/1****212,')'&'(')),0/*((668A?;;;;330115<<==BIBAC7:=JEJ;EJI?@?HHJIJIJFJJJJIJJDCC?FEC><100/211000..)((0,++'&&):88ABA7908;:8641-./88JIGJJEIHJIJIJJIJHJIHIEJJFJJJJJJJJJGJJJJIIJJEGGHFDGFBAA7545*'''=GFJHJJGIHJJJJJJAG@444+**,27<>IGGJEEAHDIFJJJJJHJJJDCACJJJIJGIHJJFHJJEIJJHJJJIJJHCBBBEJG@988610//02+(''&&&&,''&,5:<A;;;FBA??<?A<=BEDJ?>==@==)'&(()*...=BGHIJHFJJFBFDDEJJJIIJIJHIJF==<=J?EGBA@DFEEDFGHJJFIJJFJJIJGEEDBBD?>=94224:///.6;:===223:==:5001)&%&&))*(,,699+++-JIE:887=>=C?????777BCE<;:520(()).+))/.7<<A?7=?????<=FJFGGFHJJJJJJH?@?<@FD:9899;=?BFFJFJHJJJJIEECFJJIEJJJJJJGJIJHCCDFJHHJJJHCACAFJJJEJCC56<=CAABHJJFEG==<8999EIJHJJCDGGGCGFF>==?DDDGJJFJHGEDEEDFGFHGJJJHHFEJEDFF**))))'&)()'&&&&&,,2<<<=;;5+++5<=AJHGGB>64GEFCCCDDD@B::J?D@EHJIJ==<BIFD==::9921+)%$$%)*+:87),++/,3<AACBCFGJGJJG?FEDCFBDDDFCDGFJGIF;;83/9.(((;B<:8<4322/../988;<;:;:7000--&&&&6<>BBFJHFJJGHHEB3228742.3(%%$$%%&'((=IJGA85?CEHCBB@B;;9;<@DJHDAAFHJJJJDIJGEFF6554JJ877663+('(*'&&&)()*013334767ABCDBI8767:?E????DBEECHEBDBCF:7)))(('''(,*334/44%$$%,.//0088897<<EDJEIJDCJCH=GGGJEDDCH9((((EIJJFFGJGDC7888CGGIGJJH@@BGJJJGJFJGC@@BDFJGII3/-+&&&'/13996788:C?:877:20,)'%%&-,,+(&%%&(+,9C<;;:>CCC;:9:??>FFDDHJJFGEGFEEJECIBCGG?;:42(&&&&''***543'(&&)(((*9;77::>BHFFDDJFJB=@B@CDGI655HIIJJJGJFHJJJJIJIEJA@@AAJIJGHJJIJHHJHIJJJJJJHJJJIIGDDH;::110((((()./05DGGGFIJFE?DHEJGJGGGHHIFHJDCBBAFG::9:A@BBA@8767CC??:AH>ACCCCC@=>?AC@;952=D=;;<@@A6666;;7888++))**'&&&&*566:((((--...<>A>>CBB@B@A>ICJGDDBIJGG761+))..022>J?==99:;JHJIFDCBFG=<<=B@??@GJIJIHG;;;762.,,,-/7;CCEGJFJADAA>558778;DFHJJGJGJHFFJJJJJJJIJEDEE@CDGJJJGFJIJJJGIJHJJJJJJIJJJJCB=::GBEEGGFFJIHJJHIEFHEDDFIDDFIJEEJFEDCGGFFJJJGJF??;;*)),///201//:EJJACBBFDJHIGHJJGFFGJ@?>=95755:<832325=>CHJ>??6HFFGDGE??=440..-,,.12211*)));?@?;9<;AC<>;:;<DADCJIFBACBJ@9:877787AACFI??A>@=>=22*+&'''@@@@DH==;=J@AAAFIJJJJJJJGJIFJFJGJJHJDFEJIJJJJJJIJHJJJJHFJFIJJJGJJHJJJIJJJJJJIJJJIIJGIJJJIJJGJHJJJHJJJIHJJGGFJFCEAB22124*==:>;;==>AJJJHHJJJJJJGE:999FJJGGCB;;.')*)(2<>B@BBAGGJHJIJJDJGJJJJJJJGHJJJEGJEIJGGGDDBB;0((&%*+++++CBBBBJGJJD?@HGJJJJJIICFB1114>D3///1HJGBAAIHHJJJHFIFGCIHJCFGHJJJJJFDFFHJJEJJGJJIIJGHEEAEFEDCIFFGJDJDBB=:::?B1..634203JEJJJFGIHHIJIIJH???@DCC@BBCHGHB==>=?>BDBAA@A>?>=?50*)(2:'&&3:=3328==>JJHFDG;DFJGJJBJFGJICACEHHHFFHGFCHJCG99:311032;??>=>7<;GHGJJGEEEBCBB9>::027=7+++(-8FE?<;<BJGB@><:::9@AJGJJIJEDEIGJIJEEEGGDGFIG<<:;/---/47CD?:::0'&&'0127CA??A::998.,/5669:>?>??FFIIFJJHJJ;::33/%$%'),-(%%$'&&(&**3766<<BD?><5225?@AC<43349GFIG?>?DFDF@??@@BJFJGJHJJJIJJJJHGJFEB:22<ECGEDHFJJJJJGJJJJJIIIGJJ((((;::;HJBGFEJJAJJJIJJJJJIIFGIJGGDJJHFDBEEADDJJFBCD@JJHGJGJJJJJIGFJEJIHJIJ>>BCCCHHFJJJJJJIJJEJCCD?-*,--65610()988879CEHHJGEJJGCHHGIEEIJ@AAAGJJHJGHJJIHGGC>??>;1.*''(())*155?6555-+++*,,/+++,655+5,,,,0(%$%''6:GIFIJJGJECJFHJJFB(()(''',)()+3<:.,&&'&**-4>??C@@BAD?@@@BAFJEB?9<=>=>??@AA@@?@@@A@@A@@DBACCBA@@ECFFFDIFGIEHEFFGGCBDBBBDEEGFEJGCEABDFCCBFICFC??@AF=9637:::850012==?@@?AABAAA@B@?@B;;:;HC@?999:--,-8::;-,,->?@@B<<<=CGAB<:8B@AAECDDCEC@CD@>==?A@<==<?>?ECC????EFEJHI=9898A@3223>:74627;<96679CDBB>=<<???BB>@@?EECCCBCCCBEGJJCBGB???@BCCB6668??<>AACCCFB>>=?==?>A==>>A?>>@DEHCBJCD:63312228<>>=>><A=@CA::;<C<;;DECBDCC@@@@?=?=>AABCB66CB?BC>>?>EHCA;@IEB@>??HDA@@CD62A@BBABBECEGJJJJBCAAFEJJJJIGJFIECJGIH><7778A@ABAC@@<=B?BABAAFFAAAAAGFDHIFBHJJJB::>@CA@F<;;<CGHFFGJGJHAB52-&%%%%''))()&&(*7=>@@@<=<=?CDGJGJGJDD==>>HEIDE<:;<>EFCDEEFHJJFHIDCFFFFHHJJJJFDDGGFEEEEEDDEFFIJJGIEJB>A?;;<<DB@@=---(&&'&%$&(12>:;;;FIDFEJDD@?>9+**+63347?=>A8;<C<GDJBFCDGHFJJJG?>>211-/0FCDECECBBDDFHBCAB@@@@A;;;?CCA=;<;;1123AACGEFJIHCBCEECDDEIJGFDJEEIHIGCCCB?>=:9::.+@;;?:@@?BA>??A@>>?>;;;<87--*(''&&&*@?CIGFDCFEFEDEFJJEDGCCAAC@@>6*(''&'')''$$$&('&')-8?BBBEFHDJFEDCD??EDJ54521,*+++9BE@BBBAAAAEA<7799550-++-..-,170...;>BCEBB@==6557<&&%&('+*,.1//0399;>??=5553)*(%%'(*/3:;7678:>JG@==???;;::<=>=>;899:=<;;>@>=;<<<:999>550640/)*123696600--299,,),/.(38:9==??C@A>;:99::<<=?AAA@@A><;96312,,%'--/00077>B@@>?>:96678=;;<<?=<=;??=@?6655789@><99:9:?9:<=;:::999;976530/02')45688;;8989::<5321*99::76679;:87669:<<=<<::::;6556<9989<<::;;>=;966689:888:9::8889;7678<>;;;8999;:99;<;999;=<<=@=<:9889,,,;:8889;9::;7666677799517:;883334687789:;97545/-''+201--.-/.-.+*),,.042349;6566:90/*'''*)&&&%''(,-:999:;;<?<8778::998943-+&%$%&+,--//4<;7777<>:987888788931/+,2267,+'$$&$$&',,-.//..2.,,.3,,4+33BEEFHJIJJJIIJIIHIEEEHEEB666<;8BBBCGJDDDD?AA@G??>>BCDIJHEB@?FFCADDJJEEJEC>:10000198655;;=**('++*+++8674433345-334444::9.---6<<9;5))5;887:?BGGJFGBCHDEJ?>@@GHJGGGFF?@CFAJBBB>>>>EJJFDEBCCED===<A?@CDGHEEC<<<=FBAAFGFGFJFFGFBJDC<<<....@BBCB<<<=??><****/+((**,**.4@A99:;=EGBECEJFJH8532**)**-788A??@@EHFFJJJFJIICFFFI?BAEI?86786587D>=>DFIJJJHIJEJJJJIJFDHDBBADBEEFHJJGFJIEEIJHJGJJJIJIJJHGJJJJFEJGHBGCFJGJJJIJJGGGEEIHJHJFBBCACBDCDEJJGHJFJEC?=>=>;9878:CEJGGHGJJHJFGFHDECCJJC6666;:==AF;:HDBCCCFJFJICEE@>?@A>>>>EHHFJHJ<;8877@BEEGGGFJIJJJHJICF-,,,AJEEEJJIJJHJJJFJDBB,,,,EABA+++++++,8<@CCGEJJJCJJIFJHCB@6666EFFHJJDICFADIH<;<<JHJJJEIHJIFGJFHJJFFGJCA@=6,+++350)*<@GIJ>8(''(113477568@=?><=?JGHJGGHJFJJJJIJIJJJJIJJJJJJJHJJJJJGJEJFGJGGJJEJEBECJHGJJIJJFD.../78?>CDJGJGJFJJJFJJIJGJJG----BJHE???@JFGGJJJJDC<<<<?AHHEGIGJJHHJHJIJDA???@@CDC@;++++++**//.112><<?FJEEJ8777JIDHJIIH@?@AJJHIDJ?JHJGJJJIJJGHGJIJHHFJIJJJEIE@@@1.445ED***2D=6'%$$%))'%&%%&$$%''')'%$$%9888;30000755;?B8880001<@@FA8889FF@@?A2455>?@><@;6559-,,,,0:?EJGJJ@?AFBCBD???JHGFEJJIIIGHJIJIGJDBB=1.2377ADHJFJD@DIJCDCCIDEFHJJ@CBADDFHC@AACGEJFJJICE8B?<22246@@'%&&)7=FEJIEHJJJIGJJJHHIIIGHECHAE?;;;IHGCFDCDBC???@FF@<6*++++-,.+-672445.)))<9623//000.%%%)**';@BJJ;:2233ACA544567?DFJGJCDIEFJJJGGF?;<E==<=EGGEA?BFFGHHGJGGJJJJFIFGIEGJJIGGHJ8777A=:B>DJEBBCEFJEAA:0)(::00CGFJJJH<<<<BAAAGGJHJJJH6667*(()01==4CEDBCBABFHJIJGJGJJEBHHJJJFJHJEGCHJEJ?;;JGJEJB@AFG?A@=8856878::522;IHJHIHJFJIIIJJJIFEJGH?>><EFIGFIE---.1236667ABJJFJGJFGGJFBBBJJGGJHHA==@=888>GGGJ@?@A@BCABB?BEBJFHJJIGIJFI==<<GHJEFHJJIJJJJJ==<@GJJ;;99?+,++@CJJJJJJIHJCJGJJIJIFHEEA??985579AEHEFJJABABGJJJJJJJJJJJIJIHJIJIJFEHFDJJJIJJGJJJJEGFIJGJHJ<<<=..,*.168:ABDJIGJHJJIHGFJJHDA>;:7123?@<AGB@A@ACCD4333FDDD<==;:;;=?>;<:8/(
@Glass_A2P_1_pDSG467_13
CAATTTGACAATGTAACCTCGAGATTACCGCCTTGAGTCGAGCTGATACCACTACACCGCAGCCCGAACGACCGAGCAGCGAGTCGTGAGCGAGGAAGCCTGCATAACTCCGGAAGATGATCTTTTCGGTTTTAAAGAAAAAGGGCAGGGTGGTGACACCTTGCCCTTTTTTGCCGGTGCGGCGGCCGCTGCTCGTATTAATATGCGCGCAGCGTCTGGAAAACCGAGGCCAAAAGAGCGTTTGCGTCTTTTTAATACCATTGAGTTCTACAGCGATTAAAATCAAGTCCGGCGCAGCCAGTTGTGCCGCTTCCACGCTGCACCTAAGCCCCCCGCCCCAGCAGAACGTTCCAGCCAATGACCATTTCGGTCACCGTTTCCGGTTCCAAAACGTTGCCCGCTTCCACCCTGGCCGTTGTCTAAAACATCTTTATTCAACGTGCTGAAACTCGCGGGCGGGCAGGGTTTAGCCGACGCTTAATGCTTTCCAGATGGCAACATGTGCTGGCAGAGCTTCACGCAGCGTATCGATATCACTGTCTTCATTACCATGGGTCCTGCCGCCAGCGATAACGCCTGACTTTGCCACCACATCGGCGATATTAACAATACGGCAACACCACGACGTGCAAGGTGCCGCAGCCATCACTTCCTGCGCCTGTTCAACGTTGACGCAACGCGGTGATGTCGCAACAAAAATCAACCCACCGTGAATCGCCGCCGCGTCATAAGCTGCTTGGCGTTTCTTCCCCACGCGTAGCATCAGGCCACATACTTTTCTCTCACCCAGCAACGCCGCACACGCAGGTGCAAATCGTCATGGGCCATCAACGCCGAACCAATCAGAAAACCGTTAGCGAAGTGGCTTAACTCGCACTTGAGCGTATAGTCTCTGATGCCGGATTCGCTGATTACCGTCACGTTGTGCCCCGTTCGGCGCAAGCTCGCGGGTACGGTTGAGATCGATCGACAGATCCACGCCAATCGCGGTTGTTGATGCCAACAACCTGCTCCCCAATGCAATCGCGCGCTCCTGTTCCTCTTCATTACTGGCTTAGATAACACCCCCATATTCCAACTGTGAGCAGACGGCGGCAGGCTGGCGATATTCGTCATCATACAAGATATGAAAGCATTAATAAGCAGGCATCGGCCTGGTAATAGCGCGCCGGATGAATATCGGTAAGGGTCGATAATGAAGTCTTTACATAAAATCGAGCCTGGGGCGATTTGGCTGACGATGAGGAGAAGGAATTAGAAGCTTCCCTGAAAATATTCTCATCATTCAGCGCCGAAATTGCAGAAGCGTAATGTTTATAAATGGCGGCAATGCGTGCTGGATCGAAATCATCACGGATCACGCCTTCTGACGGCGACGCTCTGCACTCCGGAATTAAACCTGCGGTGCGCGCACCCTGTAGCGCATCATAAAATATTCACGTGCTCGGCTGAACGTCATTCTGAAACTTGGCCAGCGTATGCTGTTCACTTGTGCCCAAATCGCCTTGTCTGCAACGATTCGCTAAAACGGTTTGCATCATCTAGTATTTCTATTATCTTCCGGCTGGCTGGCCCGAAAAAAACGGGTATGGAGGAAACAGTAGAGAGTTGCGATAAAAAGCGTCAGGTAGGATCCGCTAATCTTATGATAAAAATTGTTATCGAGCATAGCAAAGTGTTTAATTGTTCGTGCCAAAATAATGATGTGACGATTATTACCGTGATTATAAGACACTTTATTTCTCGCGTTTTTGCATGGCTTATGGTCCCGCTTTGTTACAGAATGCTTTTAATAAGCCAGGTATCCGGTTTGGTTAGCGAGAAAAGCCGTAAAAGACGCAGTGACGGCAATGTCTGATCCGATGTGGAAGATGGTTTGCTTCTCTCTGAATGGCGGGAGTATGAAAAGTATGGCTGAAGCCAAAAATGATCCCCTGCTGCCAGATATACGTTTAATGCCCCATATGGTCGCATCAGCTTTAACACCGATATTGAGGCCAACGGTTATCTCAATTTTTTATTGACCGACCGCTGGGAATGAAAGGTTATATTCTCAATCTCACCATTGGCGTGGGGTGGTGAAAAATCAGGGACGAATTGTTTTGCCCGACCGGGTGATCTGTGCTGTTCCCGCCAGGAGTCGGTACCGCTTGGGTCGTCATCCGGAGAGCTCGCGAATGGTATCGCCAGTCTGGGTTTACTTTCGTCCGCGCGCCTACTGGCATGAATGGCTTAACTGGCCGTCAATATTTGCCAATACGGGGTTCTTTCGCCCGGATGAAGCGCCACATCAGCGACCTGTTTGGCAAATCATTAACACCGGGCCCGAGCGGGAAGGCTGATATCGGAGCTGCTGGCGATAAATCTGCTTGAGCAATTGTTACTGCGGCGCATGGAAGCGATTAACGAGTCGCTCCATCCACCAATGGGTAGTCGGGTACGCCGATTTATGTCAGTACATCAGCGATCACCTGGCAGACAGCAATTTTGATATCGCCAGCGTCGCACAGCATGTTTGCTTGTCGCCGTCGCGTCTGTCACATCTTCCGCCAGCAGTTGCGGATAACCTGCTGACTGGCGCGGACCAACGTATCAGCCAGGCGAAGCTGCTTTTGAGCACCACCCGGATGCCTATCGCGTCGGTCGCAATGTTGGTTTTGACGATCAACTCTATTTCTCGCGGGTATTTAAAAAATGCACCGGGGCCAGCCCGAGCGAGTTCGTGCCGGTTGTGAAGAAAAAGTGAATGATGTAGCCGTAAGTCTCATGACTAGAAGCGGCCGCAGAATTCGAAGAAACAGCGGCCGCGAATTCCGAGAAATCATTCCTCGCGAAAGCTAAGGATTTTTTGTCAAATCTGCCTTCGTGATACGCCTATTTTTATAGGTTAATGTCATGATAATAAATAGTTTCTTCAACGTCCAGTGACACACATGGGAAATGTAGGAACCCCTATTTGTTTATTTTTCTAAATACATTCAAATATGTATCCGCTCATGAGACAATAACCCTGATAAATGCTTCAATAATATTGAAAAAGGAAGAGTATGAGTATTCAACATTTCCGTGTCACCCTATTCCCTTTTTTGCGGCATTTTGCCTTCCTGTTTTTTGCTCACCCAGAAACGCTGGTGAAAGTAAAAGATGCTGAAATCAGTCGGGTGCACGAGTAGGTTGCATTGAACTGGATCTCAACAGCACAGTGACAATCCTTGAGAGTTTTCGCCCCGAAGAACGTTTTCCAATGATGAGCACTTTTAAAGTTCTGCTATGTGGCGCGGTATTATCCGTATTGACGCCGGGCAAGGGCAACTCGGTCGCCGCATACACTATTCTCGAATGACTTGGTTCAGTACTCACCAGTCACCACAGAAAAGCATCTTACGGATGGCATGACGGTAAGAGAACTATCCAGTGCTGCCATAACCATGAGTGATAACACTGCGGCCAACTTATTCTTCAGACAATGGGAGCCAGAGCTAACCGCTTTTTTGCACAACCTGGGGATCGTGTAACTCGCCTTAATAGTTGGAGACCGGAGCTGATAAAGCCATACGAAACGACGAGCGTGACACCACGATGCCTGTAGCAATGGGTTCAACCGTTCACGAACTATAACTGGCGAACTGCTTCTCTCGTTCCGGCAACAATTGATGGACTCGATGGAGGCGGTGGAGCCGACCGTTCGCTCAGCCCTCCGGCTCGCTGGTTATTGCTGAATAAATCTGAGGAGCCGGTGAGCATGGTATCGCGGTATCGTACAGGGTCCTCGAGCCGGGTGGCTAACCCTTCCGTATCGTAGTTATCTACACGACGGGGGGATCGCAGCCAATTATATCGATAAACAAAATCGACAGATCGCTGAGATAGGTGCCTCACTGGACTAGTAGCTGGTAACTGTCAGACCAAGTTTCCAGCTGGCTTCAAGAATCTGCTGTTCAATCAATCCAGTAATGACTCCTCAGAACTCCATCTGGATTGTTTCAGAACGCTCGGTTGCCGCCGGCATTTTTTATTGGTGAGAATCCAAGCACTAGGGACAGTAAGACGGGTAAGCCTGTTGATGATACCGCTGCCTTACTGGGTGCGTTGGTCAGCGCCAGTATTTTGAATGACCTGTCACGGGATAATCCAAAGTAACATTGGAAAATCAGAGGGCAGGAACTGCTGAACAGCAAAAAGTCAGATAGCACCACATAGCAGACCCACCATAAAACGCCCTGAGAAGCCCGTGACGGGCTTTTCTTGCCTGTATCGGGTAGTTTCCTTGCATGAATCCATAAAAGGCGCCTGTAAGTGCCACCCCCATTCACTGCCAGAGCCGTGAGCGCAGCGAACTGAATGTCACAAAAAAGCAGCGACTCAGGTGCCTGATGGTCGAGACAAAAGGAATATTCAGCGATTTTGCCCGAGCTTGCGAGGGTGCTCTTAAGCCTTTAGGGTTTTAAGGTCTTACTGTCTGAGAGGAGCAAACAGCGTTTGCGACATCCTTTTGTAATACTGCGGAACTGACTAAAGTAGTAGGTCTATACAGGGCTGCGGAATTATTCTTTTTATCTTTTTTTATTCTTTCTTTATTATAAATTATAACCACTTGAATATATAAACAAAAAAAACACACAAAGGTCTAGCGGAATTTCAAGAGTATAGCAGAATTTACAAGTTTTCCAGCAAAGGTCGCCAACGTACAGATACCCACAACTCAAAGGAAAAGGACAGTGTGATTATAATTCATAGCCAGTCTCAATTGATATGCGCTCATAAAATCACCTAGACCAATTAGATGTATGTAAAAATAGTTGTTTTCGTAAAGCCAAATGGAACTAACAATAGTCGGCTATGACTTAACAGACATAAAAACAAGCTAATTTTACTATGTGTGGCGCTACTAGACCCACGATTGAAAACCCTACAAGGAAAGAACGGACGGTATCGTTCACTTATAACCAATACGCTCAGATGGAGAATTGGTAACTCAGTAGGGAAAATGCTTATGGTGTATTAGCTAAAGCAACCAGAGAGCTGATGACGAGAACTGTGGAAATCAGGAATCCTTTGGTTAAAGGCTTTGAGATTTTCCAGTGGACAAACTATGCCAAGTTCTCAAGCGAAAAATTAATTAGTTTACGTCGAGAGATATTGCCTTATCTTTTCCATTTAAAAAAATTCATAAAAATATAATCTGGAACATGTTAAGTCTTTTAAAACAAATACTCTTATCGAGGATTTATGAGTGGTTATTAAAAGAACTAACACGAAAGAAAACTCACAAGAGCAAATATAGAGATTAGCCTTGATGAATTTAAGCTCATGTTAATGCTTGAAAACGTACCATAAGTTGAAAAGGCTTAACCAATGGGTTTTGAAACCAATAAGTAAAGATTTAAACACTAGCAATGAAATTGGTGGTTGATAAGCGAGGCCGCCCGACTAGATCGTTGATTTTCCAAGTTGAACTGATCAACGAAATCAATATCGTAACCGAACTTGAGAACAACCAGATAAAAATGAATCGTGGAAACACGACGGACCAAGTTACATCAGATTCCTACCTACATAACGGACTAAGAAAAACACTACACGATGCTTTAACTGCAAAAATTGGCTCGCGACTTTTCTGAGGCAAAATTTTAGTGACATGCAAGTTAAGTATAATCTCAATGGTTCGTTCTCATCGCTCACGCAAAAACAACGAACCACACTAGAGAACATACTGGCTAAATATGGAAGGATCTGAGGTTCTATAGCTATACTATCTATCAGTGAAGCATCAAGACTAACAAACGAAAGATGAAACAACTGTTCACCGTTACATATCAAAGGGAAAACTGTCCATATGCACGAATGAAAAACTGGTGTAAAAAAATATGATATAGTCGAGCTTTACGAGTTTTTCGTGCATTCAAAGTTT
+
(((,*'&''49==>;;<<>5.-,..,)()'-..5,/12*'&',/))))33)((&&$$%$*&&')0+/..(''&%%%%%,,,++&&%%'../00027;9766/,&&%%&'%%),**0*%$%')*(*,+(''(,**0/23..-8323:79:?J9887:7('''?>?@@B>6475)('%%$##$$$%('''&()++)&&&'(*-.00...//>>>@++++8=CFJJHI?=<;<62/2452.&%%('$&((--+**.(''(++'420/..-**++-++'%$*+,8EC>755577322153496454444.--+++*((-.-+*()))))..//5.'+2/--/+*..)('&%%%&$$%%%*&(*%$&&%%%%%$#%%%%%****&(%&''''$&(:===<10014;:734*799AA@=;100..,+('((*()''*+(00//@E>?==?:==@;9422024=6657///2892''''(>==?ABACEJJDGFFB4EEBADA978676522555<ABACCBA//////0/.11/.))((5.(''(,((2,***)*++,($%('&&',428;=>@<>>:97++**)&&&'*(**%''&**+0023&&&&/)$$$%''%'&&&&'&&&%$%%%'&'$$$%$$%%%%%&$%''&('''')(,11445>>JDHAJJHEGJJJJJHFJFJJIJJEGFHC>;;;BCAJGF:;6666;A=B;63('&&(01200103+**).++34820.-&&'&$$$%&*&'()*621/0&&&&&&*0:9:;:::<73220''''--333000+++&&&%'&'&&''&&($$4/))++54///***-<:;5566???7788J??>@FGFJJJJIGJIIJJGEEDEEEBDJGB=62/.)'%%$&)'().)&&''(&&&&,/123@@AF@=>>99887<>89766)))()'&'(+*++)''';<2111+&&&/159:;----,(&&'(&&&'---.''()/++--+&&&&@BBC@ABAIDCJGJD---''')(%%(&&(**03:=99:////CAADIDC>EA<@HJJJGEHDBEHA:74*$$$%%%%$&()+-,-**)(''&&'0.'%%&'''('((&%$&&%%&(()(--*)($$%'(((**%%%&&&(&%(+25;8669799==<=---0--++,-3?CEJ,+++++*-+,+&('('''%(('$$%<>=??<<7666883334/++,.4756('((+*'%%&&&'+,89100/555;;<86-,-*'&&)++)(&()'(''')(&&&',24++++..))(&*'')&%%%%%-.)))*114451/&&(-78;<<?@BDCA@@??@BEJJGJCCEHB?8766:4.))0(''*56.../:(('(,)(&')&'&(()7///-,,**($$$&&&)')))*+--**//**)(%&&*6798::9=5075336664487711<DJ722//100269756564322'&&'4978545432-''+'&&%#$$%$&*%''%&''*&&%&*(()*,-)(()/+--.))&&))-+)&14559GJJHFEFJJJFJGDJBA2221220+*''('())*'''''+,,,..,,,0&&&'/,)*+...1+)+&&(*%&31'''(++.4>BAADDEE>=?FAA;78)()/*&&&'@EC665...***(*'&&&(),.,++**)*%%%%+&&&&'%%(+5/..)(0+*'%$##%)*0'%&(*))(&'(&'&&'%$##$&&$''(;98:9888845;33,(7+&&'&'%$%'),,-*&%&&&')*.,/--//5:9;;))()0*.//9>?FDGEJJ?>?:865%%&&'''''*/..1.(''&%%%&%&+***+/++,3>JGICDDDDFEJFDBAAEC>>0/*)*('''(''&'''%%'%%&')))(((+)).-..589:::@997534234///2.--.56530.24115;=<222137CD@@EDCB/-+/,-'''(*+(+,)((,../.-&&'$$##%$###$&((+-***(),,-////.,-2124;=<33332,,*0.-87)()''/>>>;;;?=00/41/0112ADBHGJIIIGJB5556C8333344)('%$%'/;<A@A;97677653442-1+%&))%''(33;==;<;=8774822.-**))422/**.,4+*+&&%%%###&''&&''''''2((('*)++++*)))*%$%&'''-))''&%'(&&&&&%&'*-,(''*84;;CGEEFEJJIJGJFEBE96*)))*+,,4245679DJ?@?<==AC@@?@BAC@33003GED@@@@=11/.)424---,0(('&&()()-.1456=??4)(/(1('''%%%%+,'''(//./0(&$%%&(**'**)(((',*)+-8333;=:<:22215565501//55=>???@CDC@;:::?CEAA@CGIJGIJIHGJFJJHDFHI?>>>C=BAD5?5(''&)'''&&%$$'('&%&%%&&'(''()((),-.0001778AAA8779IHJJHEBDDHBAA755489?=6--6*;<EDEBG4433865(((*,299=AC@A?;:87874/.-,,*,,.0/0/3*555;<1101(%$%&(%%$$&'+-++(((./,,(''.2029?A@864---BJCA?>>>::1..+01/11499@>AA?>B>B?>>>32.(('''())&%%&235>>;<988:99833456557///0;;54,+,+0340035,//13220,),,,49>>=66662*)((+*)''&$%.99:==?>=;:;<>?@AB?;5444''&'0++,-5:6-,-))'')''(('(,-+5,+,,,*)*-/7=::;<:99B=999;?AB665577/*)%&'(-32425*'10'&*))-//*)'(-24211011*(%$%(+&&$$$$'%&)-58?@7768;=BCD>99=<<>=+**-5**2/./****++-+***4+*(%&'(-.)'&'*...*,++25?@?JJCA89((&'+1<DJF?<>=>HFDGIGEGHIB>;<>B9654,,,,774*)%&%$$&&%)*&&&&%&',.447;CABDCCDDA;:3.-..>>???>;=EEIHJEDJB<7733(((565646?=--+-'&&)&&&$$%&,.-//7=<=?=?90.+**,-/2113001131:9;64==7*)'%&&&()((120*)');AFHIJHBAACCDBBDFC@=<86222''''/++**'&('%%$$&%$%%&&')+/'&&&''$$%%'(('(%&&$%$$%''&&%$(/1885?C52332(+864356:;;=HEE:FIGJJDFCFHJA=@@?AFDEC43***)//434768///.2,'(&%%&)*-)**(('$%)&*((&)('(''''..,'('&(,-//101+&&$$&$$%-14345(''(-**&'(((*031222/.-*-++0=@FGE5521203889:,'''-,/2(''')&((',''&%%$$$&*(('(.,033;<;=4445FHFFEHHIDDCEBCA@=;:5'%%$*)$$$$%&**&''(&%%%'&)+----,*++,--.0-+'(()-'&&&(..,(&&%&%%%%%%,-.4(((((()*,&0)))0//1/-))(%&&&&&'0)%##$),))*,++,;<<<>:<96ECABCJDFD@;:;3330-,*%$$&&&$#%$$%$$%%)&%$$$%'+2((((4+'%%%)')&$$%'*(-1243*))*'''&&%&)(''()&(,+)'&%%%$$###%$%%%%$$%.,)**+53)))*)*&$$%%'((%('%&*((('+,,+)'''(()8998::8765,,'('++++766:45212,,'&&'(*)('$$$%)%''&%%%&&%$&&''$$$),-24?=>>>CFEFDEGJ>==6''34.4&&('%&&'%%%'&&&'')%''''*)(),1212343344A@B@@@BC::::9=740,,((-'')()/166668A555799:889<@????=4--+,,4+*++-'&%$$&%%'%&&&)(%%''*2247A@AA=>>32-(&&&,,//2;6-.35*)&&%$&&$$#$%&),*0021111D?@@:;0+)&)+,35??>8767:@BABEGFDAAA><<>?DGFFF8876/--0++,4;:::30342/12BD?@CCAFEGGIEC999:>?>DD110-,*(&$$$&'&(''('')(),*-,,-013--3>??=ECAB,'%$$%'#$$&''&(4@@><:5/./0560.-/3)5*)'''--433)))<876*'''.,---0/*+45:34=<<<<@+++-:336<9*))*,+-.56<<:988;=?---/9966--,)*&&&))),**+166567-,((*/3477=<@AA@??@C@A@222197)&%%&''%$$'/44<;::?@>><:;:<=?9989;<<;==@?>==A@@??<;877//03;,*)++,*+++++-.1443331.((('(((+*+)?=83/85211&$$&''),-2137717768756+**+..,+*)(()-,,,.4;56697BCE;9999331&&'''&%%%&&)01@?==>??A?555567999322269987834974444333A@A>>>>42225-,,)((('%%('%$$''&..+))*,&%%%'&'')0/('(((((06920*'''-+--0('&&&+,/01.--.2200//-,-+/10-+++1<?>@EJFHH0000;;ACDC98668877721.)'')7452100<=<?><;9::?<<<BFEBB777;;;<A<4//-*(),///54545786--(())((*+-67=DBA>:954321+.-,,,++//'$$##%&%*&%'%%&&-/++**('%%%%%(''4;;;9:::6.../790/(''*,1--**)'(().&%'''+--4(%%$%&()(&&('*(')+/12;'''&''%%%%'892113510100/0/2../22,('(%%$&%%&+))(%%%&((**-((('++*&(()/7;<=CC>?6=JDFJFD?;:86565;..+-*)*)((&&$$&%##$-.++++8:66510++++-../3.,,++)(&%%(())))013333>;:::644459///1;;<;&&%%$$$'%%%-;=>BA@@@CEEIDDA64344//46=>A>==1--+,,,/=?8999ECA>??AB=;5//01930001545++/40...2310033EDEC<=7.-,,)().6-$$#$$%&'((.+*&&'&%%(./943334:<;69210,*,1)++*())@?>=:'&%&)*7875/-)++,.,,06;99:9,((8989:67///9877AB110010'*3355DADEICC8889EBDB@;7'&'--))%&,*()-++,1:77@A?<:0/(()*'((029784344453*57789022.-,,.)%$#$&$%+//+'+(+&&&&''./(&$$%&'*))(,1&''(61/.-/--/4:;<AAAAFEF=43:60''00112239DCD?;0102-)((*-/12)11747358////---+.++,+*-*,)((,+**+(*--,,//7=:7<9/-+.05979989(&&*((('&&+/(%%%))))+12245666?@>:9>>?EEGHHFHIGEIHGE7777&$$%%%(,''+'''''&&'0('''')(('&&&&...279=?@AFHFEHDDCDHG513F@IIH9999HCEDDCJ@99>3212-..07;222%%%&(''%&&&&'*-'&&()+231320,(%$%+,,))((++'*)&(-/('((:44227711125../06,,,)''%''++,009>@>=>C?@@@GGD@?A<<:=AD?<==@IFIFDFEDC9+&%%7997799////..++)*('((&'&&&&'*(*+1000>BACC7738::::989A;;=>(''3=-&%%%3&335<544011//01)*&'&'%%)-=;9>BB@>=*'%%&*+0000/'&&'')).--((%%&%%%'()**)()*'*'&((()))()*+'-,.02454105)''(5101*&&&'&%%
@Glass_A2P_1_pDSG467_14
GCCTGTCTATAACTCACTACTTTTAGTCAGTTCCGCAGTGTTCAAAAGGATGTCGCAAACGCTGTTTGCTCCTCTACAAAACAGACCTTAAAACCCTAAAGGCTTGAGTCGCACCTCGCAAGCTCGGCAAATCGCTGAATATTCCTTTTGTCTCCGACCATCAGGCACCTGAGTCGCTGTCTTTTTCGTGACATTCAGTTCGCTGCGCTCACGGCTCTGGCAGTGAATGGGGGTAAATGGCACTACAGGCGCCTTTTATCGATCATGCAAGGATACCCCATAATACAAGAAAAGCCCGTCACGGGCTTCTCAGGGCATTTTATGGCATGCTATGTGGTGCTATCTGACTTTTTGCTGTTCAGCAGTTCCTGCCCTCTGATTTTCCAGTCTGACCACTTCGGATTATCCCGTGACAGGTCATTCAGACTGGCTGATCCAGTAAGGCAGCGGTATCATCAACAGGCTTACCCGTCTTACTGTCCCTAGTGCTTGGATTCTCACCAATAAAAAACACCAGGCGGCAACCGAGCGTTCTGAACAGATCCAGATGATCTGGTCATTGCTGGATCTATCAACAGGAGTCCAAGCGAGCTCGTAAACTTGGTCTGACAGTTACCAATGCTTAATCAGTGAGGCACCTATCTCAGCGATCTGTTGTTCTTTCGTTCATCCATAGTTGCCTGACTCCCCGTCGTGTTGATGAACTACGATACGGGAGGGCTTACCATCTGGCCCCAGTGCTGCAATGATCCGCGAGACCCACGCTCACCGGCTCCAGATTTATCAGCAATAAACCAGCCAGCCGGAAGGGCGAGACGCGAAGTGGTCCTCCAACTTTATCCGCCTCCATCCAGTCTGTAATTATTGCCGGGAAGCGAGTAAGTAGTTCGCCAGTTAATAGTTTGCGCAACGTTGTTGCCATTGCTACAGGCATCGTGGTGTCACGCTCGTCGTTTGGTATGGCTTCATTCAGCTCCGGTTCCCGACGATAAAGCCAGAGCCTGCGTTTCTGATCCCCATGTTGTGCAAAAAAGGCGGCGCTTTCCTTTCGGTCCTCCGATCGTTGTCAGAAGTAAGTTGGCCGCAGTGTTATCACCATGGTTATGTAAAGGCAGCGCTGCATAATTCTCTTACTGTAGTGCGACCCGTCAAGTGCTTTTCTGTGACTGGTGAGTACTCAACCAAGTCATTGTGAGAATAGTGTATGCGGCGACCGAGTTGCTCTTGCCCGGCGTCAATACGGATAATACCGCGCCACATCCACAACTTAAAAGTGCTCATCATTGGAAAACGTTTCAGCGAAACTGTCGAGGATCTTTACCACTATTGCGATCCAGTTCGATGCGACTCACTCGTGCACCCAACTAATATTCAGCATCTTTTCTTTACAAGCATCTGGGTCAGCAAACGAAAAGCGAAAATGCCGCAAAAAAAGGGAATAAGGGCAACACGGGAATGCTTGAAATATTCATACTCTTCCTTTTTCAATATTATTGAAGCATATACGGGTTATTGTCTCATGAGCGGATACATATTTGAATGTATTAGAAAAATAAACAAATAGGGGTTTCGCGCACATTTACCATGGTTCTAACCTGACGTCTAAGAAACCATTATTATTATCATGACATTAACCTATAAAAATAGGCGTATCACGAGGCAGAATTTCAGATAAAAAAAATCCTTAGCTTTCGCTAAGGATGATTTCTGGAATTCGCGGCCGCTGTTTCTTCGAATTCGCGGCCAGCTTAGAGTTATGACAACTTGACGGCTACATCATTCACTTTTTCTTCACAACCGGCACGGAACTCGCTCGGGCTGGCCCCGGTGCATTTTTTAAATACCCGCGAGATCGAGTTGATCGTCAAAACCGACGATTGCGACCGACGGTGGCGATAGGCATCCGGGTGGTGCTCAAAAGCAGCCTTCGCCTGGCTGATACGTTGGTCCTCGCGCCAGCTTAAGACGCTAATCCCTAACTGCTGGCGGAAAAGATGTGACAGACGCGACGGCGACAAGCAAACATGCTGTGCGACGCTGGCGATATCGAAAATTGCTGTCTGCCAGGTGATCACTGATGTATCGACAAGCCTCGCGTACCCGATTATCCATCGGTGGATGGAGCGACTCGTTAATCGCTTCCATGTCGCAGTAACGAATTGCTCAAGCAGATTTATCGCCAGCAGCTCCGAATAGCACCTCCCTTGCCCGGCGTTAATGATTTGCCCAAACAGGTCGCTGAAATGCGGCTGGTGCGCTTCATCCGGGCGAAAGAACCGAGTATTGGCAAATATTGACGGCCAGTTAAGCCATTCATGCAGTAGGCGCGCGGACGAAAGTAAACCCACTGGTGATACCATTCGCGAGCCTCCGGATCGCAACCGTAGTGATGAATCTCTCCTGGGCCAAAACAGCGGAACCTTCACCCGGTCGGCAAACAAATTCTGGTCCCTAATTTACGCCACCCCTGACCGCGAATGGTGAGATTGAGAATATAACCTTTCCGTACAGCGGTCGGTGAATAAAATCGAGATAACCGTTGGCCTCAATCGGCGTTAAACCCGCCACCAGATGGGCATTAAACGAGTATCCCGGCAGCAGGGGATCATTTTGCGCTTCAGCCATACTTTTTCCATACTCCCGCCATTCAGAAGAAACCGATTTAGATCTGCATCAGACATTGCCGTCACTGCGTCTTTACTGGCTCTTCTCGCTAACCAAACCGGTAACCCCGCTTATTAAAAGCATTCTGTAACAAAGCGGGACCAAAGCCATGACAAAAACGCGTAACAAAAGTGTCTATAATCACGGCAAAAAAGGTCACGTCATTCTGCACGGCGTCACACTTTGCTATGCCATAGCATTTTTATCCATAAGATTAGCGGATCCTACCTGACGCTTTTTATCGCAACTCTCTACTGTTTCTCCATACCCATTTTTCTTTTGGGCTAGCTACTAGAGAAAGAGGAGAAATACTAGATGATGCAAACCGTTTTAGCGAAAATCGTCACAGACCAGGCAATACGGTAGAAGCCCGCAAACAGCAGCAACCACTGGCCGGTTACTCAAGATAAGGATTTCAGCCGAGCACGCGACATTTTTATGATGCGCTACAGGGTGCGCGCACAGCATTACTGGAGTGCAAGAAAGCATAGCCATCAAAAGGCGTGATCCGTGATGATTTGATCCAGCACGCATTGCCGCCATTACTTTCGACGCGCTTCGGCAATTTCGGTGTGGCTGATAAATCTTTACACAGGGGAGCTTAATTTCCTCCCCATCGTCAGCCAAATCGCCCCGCCGATTTTATGTAAAGACTTCATTATCGACCCTTACCAGATCTATCTGGCGCACTATACCAGGCCGATGCCTGCTTATTAATGCTTTCAGTACTGGATGACGACCAATATCGCCAGCTTGCCGCCGTCGCTCACGGTCTGGAGATGGGGGTGTCACCGAAGTCAGTAATGAAGAGGAACAGGAGCGCGCCATTGCATTGGGAGCAAAGGTCGTTGGCATCAACAACCGCGATCTGCGTGATTTGTCGATTGATCTCAACCGTACCCGCGAGCTTGCGCCGAAACTGGGGCGAAACATGACGGTGATCAGCGAATCCGGCATCAATACTTACGCTCGGGTGCCGCGACAGCCACTTCGCTAACGGTTTTCTGATTGGTTCGGCGTTGATGGCCCATGACGATTTGCACGCCGCCGTGCGCCGGGTGTTACGGTGAGAATAAAGTATGTGGCCTGACGCATGAGCCGGATCCTAAAGCAGCTTCTGACGCGGGGCACGATCTTCCAGGTGGGTTGATTTTTGTTGCGACATCACCGCGTTGGTCAACGTTGAACAGGCGCAGGAAGTGATGGCTGCGGCACCGTTGCAGTATGTTGGCGTGTTCCGCAATCACGATATTGCCGATGTGACGTGAACAAAGCTAAGGTGTTATCGCTGGCGGCAGTGCAACTGCATGGTAATGAAGAACAGCTGTATATCGATACGCTGCGTGAAGCTCTGCCAGCACATGTTGCCATCTGGAAAGCATTAAGCGTCGGTGAAACCCTGCCCGCCCGCGAGTTTCAGCACGTTGATAAATATGTTTTAGACAACGGCCAGGGTAAACAGGGCAACGTTTTGACTGGTCACTATTAAATGGTCAATCGCTTGGCAACGTTCTGCTGGCGGGGGGCTTAGGCGCGGATGACTGCGTGGAACGCGGCACGAACCGGCTGCGCCGGACTTGATTTTAATTCTGCTGTAGAGTCGCAACCGGGCATCAAAGCGCGCGTCTTGGCCTCGGTTTTCCAGACGCTGCGCATATTAATACTCGTAGCGGCCGCTGCAGTCCGGCAAAAAAGGGCGAGGTCACCACCCTGCCCTTTTCTTTAAACCAAAAGATTACTTCGCGTTATGCAGGCTTCCTCGCTCACTGACTCGCTGCGCTCGGTCGTTCGGCTGCGGCGAGCGGTATCAGCTCACTCAAAGGCGGTAATCTCGAGGTTACATTGTCAATATCTTCATGGTGAACGACTTTGAATGCACCAAAACATGTAAAAGCTCTGATGTATCTATCTTTTTTACACCGTTTTCATCTGTGCATATGGACAGTTTTTCCCTTTGATATGTGACGGTAAACAGTTGTTCTACTTTTGTTTGTTTCGTCTAATACTCACTGGATAGATAAGAAGAGCCATAACAGACACTTAAATCCTTCCGTATTTAGCCAGTATGTTCTCTAGTGTGGTTCGTTGTTTTTGCGTGCCATAGGAGACAACTTGAGATCATACTTACTTGCATGTCACTCAAAAATTTTGCCTCAAAACTGGTGAGCTGAATTTTTGCAGTTAAAGCATCGTGTAGTGTTTTCCTTAGTCCGTTATGTAGGTAGGAATCTGATGTAATGAGTTGGTATTTTGTCACCATTCATTTTTATCTGGTTGTTCTCAAGTTAGACCCGAATCCATTTGTCTATCTAGTTCAACTTGGAAAATCAACGTATCGTTGGGCGGCCTCGCTTATCAACCACCAATTTCATATTGCTGTAAGTGTTTAAATCTTTACTTATTGGTTTCAAAACCCATTGGTTAAGCCTTTGAATTTCATGGTAGTTATTTTCAAGCATTAACATGAACTTAAATTCATCAAGGCTAATCTCTATATTTGCCTTGTGGTTATTTCTGTAGTTTCTTTTAATAACCACTCATAAATCCTCATAGAGTATTTGTTTTCAAAAGACTTAACATGTTCCAGATTATATTTTATGAATTTTTTTTAACTGGAAAAGATAAGGCAATATCTCTTTTCACTAAAAACTAATTCTAATTTTTCGCTTGAGAACTTGGCATAGTTTGTCCACTGGAAAATCTCAAAGCCTTTAACCAAAGGATTCCTGATTTCCACAGTTCTCGTCATCAGCTCTCTGGTTGCTTTAGCTAATACACCATAAGCATTTTCCCTACTGATGTTCATCATCTGAGCGTATTGGTTATAAGTGAACGATACACGTCCGTTCTTTCCTTGTGGGTTTCAATCGTGGGGTTGAGTAGTGCCACACAGCATAAAATTAGCTTGGTTTCATGCTCCGTTAAGTCATAGCGACTAATCGCTAGTTCATTTGCTTTGAAAACAACTAATTCAGACATACATCTCAATTGGTCTAGGTGATTTTAATCACTATACGATTGAGATGAGCTGTACAATGATAATTACATGTCCTTTTGTTTGAGTTGTGGGTATCTGTAAATTTTCTAGACCTTTTGCTGGAAAACTTGTAACCCTTTACCTATAACCCTCTGTAAATTCCGCTTTAAGCCTTCTGTGTTTTTTGTTTATATTCAAGTGGTTATAATTTATAGAATAAAGAAAAAAGAATAAAAAAAGATAAAAAGACA
+
++++9=2001;;;;A==>:9+(<6+**),,,-)(''&(*('(%*-4JBBDJAA;8855693332)))(,98=A441188BGFDBBCGHG>ADDCDEI@?@DJHI;.../,'%%''*''.,++,+&&('32113-**+57?EAA>@BEGJJJEJFEDFHGJJ>=<>C///1;641)(&'((006-,77=AFHDHJH@<;;;:99:=@<;8322156FJHJHGHEF:::;@@CEFJEECDA?>966564/-)*,,*,3866)((%$$&&&(',+*'''(*/.2244599:BBACE@?@A<>=?A;;=<=;01.++-.2)(()1.,**,+///1,--09<FDDJEJGFHDFCCJJJHJJIJG@>>>?ABBCFEJDJF>0/.23<E7@<2IHJHJJGJGJIFFIIHJJJJFFE@@=>BAECDECBDA@33334BAA'''%$$**,---=555+**)/--.22-..2202511=82GDEHDECCC8833335;>==99;EGABA++++//00--.01..,'45;BDCDJJ>1112@AA?A>>AH81/--=)''(&&%$&&&(%&''$&$$,)''&&'**,.4<@>FB@@?BC444==B<;<:75353++.,-,-34:::@ABAGGJGHI<<;3222CFDJFJJJFEJIHFCDC2111:52-'(''''')))*,67EGFJJJFGJJJJGIJJB@DAAJEEEFF9556,,(&)()7788@::<=7560585564445@?ABBB;9545;67566)))&&'*57;BEIJIGCDC?999:CBAJHEHDADB?@C>?>>=<899:6)))''(()'012--,**''%$$&%%+46557666*((*7740+,+,/1-,((0;88(('&()'$$''%$$%((')+/-)('')0.//1....?CJHIIGJJJJJJJJJJJGJJGJIFGGJJFHJJJGEEF:71134<?>>BCJJGFJJGGJCAAC8888E<:78888IJGFCCJIGIFGGHGFGHBGC*))'(((-+'''%%$$%%%%&$$%%%%%&('(1129556463322450,.'%%'$$$)+,)+)7.)3449<=6(&&&*./08974457D>:87:?:BDF:;98878;***(+**+79?>>;1+((&)'((22***)*'''&&4;<101+,,-5-,,,)%$##$$&)*+*)**1.-,''''%#$$'+.*++,,11,,,-/;<894221&B??@CAAAAA>>??CEABDEDDDD@?ACGJECDB?BA>;=87<<8889;/.',*)*(((',*(/./--('%%%%%()(1?JJGHIHGEG?:97''&'*46(&%$%%$$$%'--,''&%'((''%%'(&''%%%%%%%(++,1900/04....'$$$%#$%+'''(-***,()**&&&%%%%.:;@A@?@CD222.&%%&$'&&&&+122/...3342'%%(12/-..'''(.+&&%&),5<;9488667?>AIJ7778HAA:DE8;541.-.12%$%$%(++/,,.-6:>?>CA999:?=-,,*)*.('*''((''(7DCBB9841**9::;<BBBA?10000987=><>A=6.&++-:>>?ABCC,+,,*))*0----0367::776422239,++*(''''(,,-.***+++--/0*?;<>>BC-,,,-<>JHJJJJGGJJGJJIC:EEDCCDBEGECC-,,+.-./6656149-,,-657;CGJHHEEJHHEJJHJJIJJJFFEB<<+**+A=>>AJJFJICBBADD?>==?A?@JA;???DEIHJ>;;882//*%%)/44:;99:21-,,,<FBDCE>>=?C?EFHGIEDEDDDFFCJHHJIJGJJJFIFJJABAAJFICA@AJHIJFGIA@@AB554647:3447556:45&%'**+,))+0-..----7>CBA<*))&%%(,0@AHDGEGJJFJJJJJJABABFJJHJJJIJJJIHDB?>?=;5-*'%(*-8FHJFJJJJJJJJJHEEJJIHJJFFEHG??999;;?B?A@IJJJGJJFJFEIGEG+)('(&&+-.0-*)():BCEFDEJJJ>==;;::86:6566.../:86&&%%&(*)%%&%)*)(()((+610/1;;A<;;;:9>E@7774,&&%()')'&%%&(,+(6::54767==FB:IHJJJJIHJJJJJFEGJJCBCDA@@?>=@BDDJH>>==BD>@;)'&'&%%',+&%%&(((+,366>DDFHEGDGGCCCCHB:::=89;))****++))));=A7EGFGJJGGJJJJBBAAJHFJJ>>=EJJJGFEDBEEA@;FGCBBCJGJJJFAA@:CDHJCGC;732<<20/0..--.4.)*-..04.('&(,8894322422467431*)*+)((4///38;<?CCDF<::774/.4DFC>>=>JJIJJJJIJIJGIJBAABFGFD;:79)((''((***---CE81078A@?@@B<>0,73)()*)((&%$%$$$$%%04:8=EDFCGGJJGABABFAA****888((()1,)&'(')*+<;<?JFGJGEHJFEEGDDADA986686685586882)(%&&&')1((('%%&'&''1/4CDBCDGEJIJJJGIIEDEEJ@999:=<<>>><@BCC@;<4-11,)))<>?FGFCB?@>0///67BCJHJJJGJCACFGJJDJJBDEDDCEJFDJJIJJJIDF8:993/')+33./1-?>21100-+,(((0++((&%$#%&(000/45<=@@FJHJGJHEGD''''932//,+*,9;EGIGJJGDJGJJJHJJJJJJ;6666;99:===88:JJJJJJJGJJJJJJJJJJHHJJJHFJBAA?>??::9=555479IJIAABCHJIIIJJHHJJHJJJGJJJJJEEB>=ABF:931)''%$##%&((((337?BFJG7789@@D@CCDGGJFJJJJGJIIJJJHFCF3@A@ADEFDCCDFGJGB>=>>;ABACFGFJCJID<641125;<:999HHJJHGGDF@>4450((((,0/((7779A>A@=<?88854448BB=JBDBEGJJIHJD@?BBA>=<878<=96:;?@777:===?>+)))'''&++*),-()11/1///,,,/-1DEIJHJIJBAA=>>>A??))))889'&&'(''%&&&)&%&$%%%'(()+,,,-..9966B@@AG9?BEEHFGJJGJJJJJGGJJJJJIIBE77('&%&&&#$$*+,.,,'''(/0/+&&$$%'&**-24<<BACD?@?==9?A@E>;6.0'''/><=IDGEJJJJJGJEHE?A:(((),(%%%&%%&/055AE6555B5('&''%$$%(++(%%&'+**')'''(++DG>:98+0..0.56--++,,**+,/,,3/++*'&'),*),,))(()23=>@CBJJHJJJGFJJEJE99991<>-12+///55+)'&%&%*('''()(*-)=>930147:988;::5<:<@HEECBEABDDEHJFJDCGEE999931//11021/,'')%&'''((((''&&,:7777JGII4440+******('*,/148;)'''(0(-.45ABCJGF::543/.000-+++43322,--..-))*3221--*()*4@>===7667B@110-../33ACEBBBCB;::A=CJIEEIJJHCFDJJJJFHGGGIJJJGJEBBBGGH<;98/&&())/112=?@B444;@A@:::78;<==?EB<<<==>>=B>>>9,&'&()%%&(&%%#$$&*,-/11=CDJHFBHIGJBCAHFEHGJCDBDGFFFHH>=>>HEGHGJJIHJJJHJGGDF886///220009:<21.**,-0,++,2567:9888??>>??JHHJ44((%%%&&%%%$&&&%**-2-,,,.&&%)++,(((:<..((((2-(*)+++@?@==2222807-,+(((&&&,,+--()&&&&$%%(((2698:>FJJJJJJIJJGJIIJJIJJJJJIJJGJJJJJIJJGJJGDGGJJGJHJHED<@4@+++,IFIFJJGJJJJCBBBJ8641123543655@A=<<>@@?><=?;;;<CCAAB====CDJJJIJJGIJJJJJJJJJGJJHJJJJGJJFIFGJEGFJJHIJJJJJJJHJJJJFJJJJJJJJJIGJGJJJJJJJJJJIF::::;77870--.=657533322.31217<C:731054=>BCDEGIJJJJJJJJHJGC=8&%%)(((233569>:/+**++***=BCBHGJHJ8889FAJ99769752234<<>85556EECBGFFJFJGEHDDHEGHJJJHJJJHJBHECB@7666:966555,%&',)*((('&'&*'&''@AEDJJJ9E@8887<8-444@D@AAGFDGGBBC776:>?A?(((*;;CIEC98875++,//./0./)-/3B8777@??8778655<<8755,&94/()3211'''(1278=FFCDBB>>??CJB?=?<=<<9*((''&&('**+23<:9=>JABCDB6782.1-*)''*;=95321457AEGHJJJJD2223BJIHIHFGJHJJIFJGGHIJJJJJJJGBEBFEGFJGJJGIJGJGJIGF>?>>A21116=>GFJJHDEDJEEF8777JGECBCGJGD@@??@0)))&(((((00/25222-(&%&'*())(,+'''$%.2111,,**,01/.''(8=88764479@C@DGJJGDBA?<;<>E****/89AAAA@@A??@766.=?>><@@DA;@><<;(&%%&223223678;<44441/03@?<===:?B?64442(''(,+*.33*)(())()'&'')),*+1./---('''&%%&%&(*+*+*&&*-668:7<==?@?>>>>@?@@@>=?@A:999B>=>?:::=B:5*&%$%&&%$%%''&%'%'$$%***+9:9888''&((,,-///18>>ADCC?>;<9/..*6442><=;<@?>>??;999BJJH<72211-))*-''&&&0@877654:6.,&)18=>?>?;942/.,+)'('&(()'&&)(0--/'%%%''),*+++00:>>ABADDDDBDJHFDA@@::::@A?:;91,++0(((*.4,,,,/,&&&)/0*+..23))''%%%$(**3<@><<&&&&).---'&&&''?:::;DB@BAABAC@A@?@CC2112:1/0,*)'*<<CCBEDDDFGDDDGBA@@;99:8::5;<?CC>>ACAADCBBCBBDCCCB=207*))''''+467><>>>?>556233324587:99;788796234.<:;===@>C??ABCCB?>?>BBBJECABD??)(((*('(&''-433554<9@DA@=<:;<=?><<<<9::9<<==?><<=>>>?A@AACEFCA@B@?==>;@===;??)=65556986314@<;21115))()4?>>@??>>@ACA<9999<;98767/-&'2+**'&&&,,9:99:9:?>BA?<:88;7)))))),,.....9;;999:>A>>;:;==>==?>>=::;:?>?><;?A;==709:877;;<><<<<?CFA>?;:::>?@:;;<@??@A@@A?>>;::;<>=>;:<::99:<<<=;;:8788;<>AAABB?==<;<855./57<:999;;;7777::88886421545;:**)),'%%(-.364124:254.*+&%&)-1*)))'(()<@@;986765556788;99878766558795333:88::=?;977898666688789<7433457:::877788778:;:<;:;:>;:88877877778=<<97655676666:887989988999:9899<?>8777887643*)(&%&))*)'&&())*((()1;:;;9<::763-**/...'''**(((+,0-./322)(''''++0,($%&'('(-,++*,,*+..///.+(*((%%%%'+$%%&%%##$$&%&&,/0079:::0//-(&*+**+2%%%'(''-4443'''(875678::::767676669<;99767667<<:1,+.79**+458:=>994+,10/33*$$
@Glass_A2P_1_pDSG467_15
TGGCGACATCCATAAGATTAGCGGATCCTACCTGACGCTTTTTATCGCAACTCTCTACTGTTTCTCCATACCCGTTTTTTTCGGCTAGCTGCTTAGAAGAGGAGAAATACTAGATGATGCAAACCGTTTTAGCGAAAATCGTCGCAGACCAGGCGATTTGGGTAGAAGCCCGCAAACAGCAGCAACCGCTGGCCAGTTTTCAGATGAGGTTCAGCCGAGCACGCGACATTTTTATGATGCGCTACAGGGTGCGCGCACGGCGTTTATTCTGGAGTGCAAGAAAGCGTCACCATCAAAAGGCGTGATCCGTGATGATTTGATCCAGCACGCATTGCCGCCATTTATAAACATTACGCTTCGGCAATTTCGGTGCTGACTGATGAGAAATATTTTCAGGGGAGCTTTAATTTCCTCCCCATCGTCAGCCAAATCGCCCCGCAGCCGATTTTATGTAAAGACTTCATTATCGACCCTTACCAAATCTATCTGGCGCGCTATTACCAGGCCGATGCCTGCTTATTAATGCTTTCAGTACTGGATGACGACCAATATCGCGGCTTACCGCCGTCGCTCACAGTCTGGAGATGGGGATGCTGACCGAAGTCAGTAATCAAAGAGGAACAGGAGCGCGCCATTGCATTGGGAGCAAAGGTCGTTGGCATCAACAACCGCGATCTGCGTGATTTGTCGATTGATCTCAACCGTACCCGCGAGCTTGCGCCGAAACTGGGGCACAACGTGACGGTAATCAGCGAATCCGGCATCAATCTTTCGCTGGTGCGCGAGTTAAGCCACTTCGCTAACGGTTTTCTGATTGGTTCGGCGTTGATGGCCCATGACGATTTGCACGCCGCCGTGCGCCGGGTGTTGCTGGGTGAGAATAAAGTATGTGGCCTGACGCGTGGGCAAGATGCTAAAGCAGCTTATGACGCGGGCGCGATTTACGGTGGGTTGATTTTTGTTCAGGAACATCACCGCGTTGCATCAACGTTGAACAGGCGCAGGAAGTGATGGCTGCGGCACCGTTCATGTGTTGGCGTGTTCCGCAATCACGATATTGCCGATGTGGTGGACAAAGCTAAGGTGTTATCGCTGGCGGCAGTGCAACTGCATGGTAATGAAGAACAGCTGTATATCGATACGCTGCGTGAAGCTCTGCCAGCACATGTTGCCATCTGGAAAGCATTAAGCGTCGGTGAAACCCTGCCCGCCCGCGAGTTTCAGCACGTTGATAAATATGTTTTTTAGACAACGGCCAGGGTGAACGGCAACGTTTTGACTGGTCACTATTAAATGGTCAATCGCTTGGCAACGTTCTGCTGGCGGGGGCTTAGGCGCAGATAACTGCGTGGAAGCGGCACAAACCGGCTGCGCCGGACTTGATTTTAATTCTGCTGTAGAGTCGCAACCGGGCATCAAAGACGCACGTCTTTTCGCCTCGGTTTTCCAGACGCTGCGCGCATATTAATATTAGTAGCGGCCGCTGCAGTCCGGCAAAAAAGGGCAAGGTGTCACCACCCTGCCCTTTTTCTTTAAAACCGAAAAGATTACTCGCGTTATGCAGGCTTCCTCGCTCACTGACTCGCTGCGCTCGGTCGTTCGGCTGCGGCGAGCGGTATCAGCTCACTCAAAGGCGGTAATCTCGAGGTTACATTGTCGATCTGTTCATGGTGAACAGCTTTGAATGCACCAAAAACTCGTAAAAGCTCTGATGTATCTATCTTTTTACACCGTTTTCATCTGTGCATATGGACAGTTTTCCCTTTGATATGTAACGGTGAACAGTTGTTCTACTTTTGTTTGTTAGTCTTGATGCTTCACTGATAGATACAAGAGCCATAAGAACCTCAAATCCTTCCGTATTTAGCCAGTATGTTCTCTAGTGTGGTTCGTTGTTTTTGCGTGAGCCATGAGAACGAACCATTGAGATCATACTTACTTTGCATGTCACTCAAAAATTTTGCCTCAAAACTGGTGAGCTGAATTTTTGCCGTTAAAGCATCGTGTAGTGTTTTTCTTTAGTCCGTTATCTAGGTAGGAATCTGATGTAATGGTTGTTGGTATTTTGTCACCATTCATTTTTATCTGGTTGTTCTCTGAGTTTCGTACAATCCATTTGTCTATCTAGTTCAACTTGGAAAATCAACGTATCAGTCGGGCGGCCTCGCTTATCAACCACCAATTTCATATTGCTGTAAGTGTTTAAATCTTTACTTATTGGTTTCAAAACCCATTGGTTAAGCCTTTTAAACTCATGGTAGTTATTTTCAAGCATTAACATGAACTTAAATTCATCAAGGCTAATCTCTATATTTGCCTTGTGAGTTTTCTTTTGTGTTAGTTCTTTAATAACCACTCATAAATCCTCATAGAGTATTTGTTTTCAAAAGACTTAACATGTTCCAGATTATATTTTATGAATTTTTTTAACTGGAAAAGATAAGGCAATATCTCTTCACTAAAAACTAATTCTAATTTTTGGCTTAAACTTGGCATAGTTTGTCCACTGGAAAATCTCAAAGCCTTTAACCAAAGGATTCCTGATTTCCACAGTTCTCGTCATCAGCTCTCTGGTTGCTTTAGCTAATACACCATAAGCATTTTCCCTACTGATGTTCATCATCTGAGCGTATTGGTTATAAGTGAACGATACCGTCCGTTCTTTCCTTGTAGGGTTTTCAATCGTGGGGTTGAGTAGTGCCACACAGCATAAAATTAGCTTGGTTTCATGCTCCGTTAAGTCATAGCGACTAATCGCTAGTTCATTTGCTTTGAAAACAACTAATTCAGACATACATCTCAATTGGTCTGCAGGTGATTTTAATCACTGCCATTGAGATGGGCTTATCAATGATAATTACATGTCCTTTTCCTTTGAGTTGTGGGTATCTGTAAATTCTGCTAGACCTTTGCTGGAAAACTTGTAGATTCTGCTAGACCCTCTGTAAATTCCGCTAGACCTTTGTGTGTTTTTTTTGTTTATATTCAAGTGGTTATAATTTATAGAATAAAGAAAGAATAAAAAAAGATAAAAAGAATAGAATCCCAGCCCTGTGTATAACTCACTACTTTAGTCAGTTCCGCAGTATTACAAAAGGATGTCGCAAACGCTGTTTGCTCCTCTACAAAACAGACCTTAAAACCCTAAAGGCTTAAGTAGCACCCTCGCAAGCTCGGGCAAATCGCTGAATATTCCTTTTGTCTCCGACCATCAGGCACCTGAGTCGCTGTCTTTTTCGTGACATTCAGTTCGCTGCGCTCACGGCTCTGGCAGTGAATGGGGGTAAATGGCACTACAGGCGCCTTTTATGGATTCATGCAAGGAAACTACCCATAATACAAGAAAAGCCCGTCACGGGCTTCTCAGGGCGTTTTATGGCGGGTCTGCTATGTGGTGCTATCTGACTTTTTGCTGTTCAGCAGTTCCTGCCCTCTGATTTTCCAGTCTGACCACTTCGGATTATCCCGTGACAGGTCATTCAGACTGGCTAATGCCTACCAGTAAGGCAGCGGTATCATCAACAGGCTTACCCGTCTTACTGTCCCTAGTGCTTGGATTCACCAATAAAAAACGCCCGGCGGCAACCGAGCGTTCTGAACAAATCCAGATGGAGTTCTGAGGTCATTACTGGATCTATCAACAGGAGTCCAAGCGAGCTCGTAAACTTGGTCTGACAGTTACCAATGCTTAATCAGTGAGGCACCTATCTCAGCAATCTGTCTATTTCGTTCATCCATAGTTGCCTGACTCCCCGTCGTGTAGATAACTACGATACGGAGAAGCTACCATCTGGCCCCAGTGCTGCAATGATACCGCGAGACCCACGCTCACCGGCTCCAGATTTATCAGCAATAAACCAGCCAGCCGGAAGGGCCGAGCGCAGAAGTGGTACTGCAAGACTATCCGCCTCCATCCAGTCTATTAATTGTTGCCGGGAAGCTAGAGTAAGTAGTTCGCCAGTTAATAGTTTGCGCAACGTTGTTGCCATTGCTACAGGCATCGTGGTGTCACGCTCGTCGTTTGGTATGGCTTCATTCAGCTCCGGTTCCCAACGATCAAGGCGAGTACATGATCCCCATGTTGTGCAAAAAAGCGGTTAGCTCCTTCGGTCCTCCGATCGTTGTCAGAAGTAAGTTGGCCGCAGTGTTATCATGGTTATGGCAGCACTGCATAATTCTCTTACTGTCATGCCATCCGTAAGATGCTTTTCTGTGACTGGTGAGTACTCAACCAAGTCATTCTGAGAATAGTGTATGCGGCGACCGAGTTGCTCTTGCCCGGCGTCAATACGGGATAATACCGCGCCACATAGCAGAACTTTAAAAGTGCTCATCATTGGAAAACGTTCTTCGGGGCGAAAACTCTACAAGGATCTTACCGCTGTTGAGATCCAGTTCGATGTAACCCACTCGTGCACCCAACTGATCTTCAGCATCTTTTACTTTCACCAGCGTTTCTCGGTAAGCAAGAACGGAAGGCAAAATGCCGCAAAAAAGGGAATAAGGGCGACACGGAAATGTTGAATACTCATACTCTTCCTTTTTCAATATTATTGAAGCATTTATCAGGGTTATTGTCTCATGAGCGGATACATATTTGAATGTATTTAGAAAAATAAACGAATGGGGTTTTTGCGCACATTCCCCATGGTGCCACCTGACGTCTAAGAAACCATTATTATCATGACATTAACCTATAAAAATAGGCGTATCACGAGGCAGAATTTCAGATAAAAAAAATCCTTAGCTTTCGCTAAGGATGATTTGCTGGAATTCGCGGCCGCTGTTTCTTCAAAGTCGCGGCCGCTTCTAGAGTTATGACAACTTGACGGCTACATCATTCACTTTTTCTTCACAACCGGCACGGAACTCGCTGGCTGGCCCCGGTGCATTTTTAAATACCCGCAGAAATAAGTAATCGTCAAAACCAACATTGCGACCGACGGTGGCGATAGGCATCCGGGTGGTGCTCAAAAGCAGCTCCGCCTGGCTGATACGTTGGTCCTCGCGCCAGCTAAAGCGCTAATCCCTAACTGCTGGCGGAAAAGATGTGACAGACGCGACGGCGACAAGCAAACATGCTGTGCGACGCTGGCGATATCAAAATTGCTGTCTGCCAGGTGATCGCTGATGTACTGACAAGCCTCGCGTACCCGATTATCCATCGGTGGATCGTAGACTCGTTAATCGCTTCCATGCGCCGCAGTAACAATTGCTCAAGCCAGGTTCTCGCCAGCAGCTCCGAATAGCGCCCTTCCCCTTGCCCGGCGTTAATGATTTGCCCAAACAGGTCGCTGAAATGCGGCTGGTGCGCTTCATCCGGGCGAAAAAAGCCCGTATTGGCAAATATTGACGGCCAGTTAGACCGTCATTGCCAGGTGCGCGCGCGGACGAAAGTAAACCCACTGGTGATACCATTCGCGAGCCTCCGGATGACGACCGTAGTGATGAATCTCTCCTGGCGGGAACAGCAAAATATCACCCGGTCGGCAAACAAATTCTGGTCCCTAATTTACGCCACCCCTGACCGCGAATGGTGAGATTGAGAATATAACCTTTCATTCCCAGCGGTCGGTCGATAAAAAAATCGAGATAACCGTTGGCCTCAATCGGCGTTAAACCCGCCACCAGATGGGCATTAAACGAGTATCCCGGCAGCGGGGATCATCTGCGCTTCAGCCATACTTTTCATACTCCCGCCATTCAGAGAAGAAACCAATTGTCCATATTGCATCAGACATTGCCGTCACTCATCTTACTGGCTCTTCTCGCTAACCGAAACCGGTAACCCCGCTTATTAAAAGCATTCTGTAACAAAGCGGGACCAAAGCCATGACAAAAACGCGTAACAAAAGTGTCTATAATCACGGCAGAAAAGTCCACATTGATTATTTGCACGGCGTGGCGT
+
)0--''''()33:=====;333;;<@J@?6566ACG@?=<::FECDBFEEIGIGGJHJIFJJJGJEHIJJHGGAB=</===+'&&)'%%($$''('(,*.1:1@CJIJICEA>?@?DBGJHGJIEDECFG000/+*2/0//00123111//252/.,**)*./6../././24>?DGJJJGEDGHIJIJJJGGJEBA8CD5311//:=@B@<;<<GDECC::;<CEJFGHJJJJH>>>>HEC@:620019@??><?>=778795215759;<=?E@=8/.-+1,,,+-)))&'''&&56<9:81111?;=;<=80/.,))),CAGDDEFDBCFEFIGJJBC<<;?FCGDFEGEFJJJHJHJJGHJHJHFJGJIIJJJH44410/313--,,,744446IJBAACB3323,+,-45634;;::86688;5556???JJEIGJJGCAACGHHHGCEHJJGIB0-+)'&&''***1.5*+95,,,-A;;>AEFFGJHDJJJGEIA>@BCD<::>GHI@:00+623@JB@@?HDE?>?H::;IJBBA---.44655512%%%%)&&'&+-1223:;:==9:>>JIJEJIJF:890'''+++336;984/,**+--&%%%&13679:6545>>@A?BCBBBGEFCA>@@D=94445<;771001=AJB@BC@DA==?>>B;::99<7788FEE?<<<<:::??;<@BG@A>AJF>J53238:;I@B?=??JJJJJJGGJIFGGIJHGIDDEEHG0///77667JFGIJF@<;:::968>BA<:9>A>?7799;?CEDGGJHHJIJJJJGJJJIJJJJJJGIJJJJIIGJIGJIJJGIJJJIJJJIFJGHHIJJJGEJHIJEEGFJEDBBJJJHHDHJ9?@B<:;>IGIIGJDJJJJ@@@BJGJG99789:CGHDFHGGJCBHFHJECCDJJJHGJJJJJHJJJJJGIJJJEJI93&&'(''&''0*))'*+,+***00)*)(,,22,*''&&((332(.45,+++65)())A@@BBHDCCFJJ///0C9-//%$$'+)).(),)&&('$((56667?@?AJG<;;;JHJJJIAAA333311073336FGJGCIIJHJIGJJJJJHEJJJJCABEJJHJHJJJJJJFJJJJGEJIGFDBEBDJJEJHJJGHFJGHJHJJJJJJ?@HCJIFEFFEEB;BAABCDIFIJHJJJGGJJFGCA6666DFJGJJFJECHFFE8GBB===AFFEHDHEFHIJIJJHIGJHJGJAA8?@95589?@::;A?875,%%%((*&/.)((,4;(('''(*8AAADDECFDCFJGH3333EDD@?@BIJJJJIJHJHC;;:543:IIGGJJJJJJJGJJIJHJGJJJJGIIIIDDDBA=<=>HHJGHJJJJJHFFHDD47:;==<<=@DCGGEFH,,,-:>664340/.72:98***45.//BD<<=>CA:++*+31129FJJCB@BJHDGDFJD@380/,++''(+%%%(.5?JGIJIGJIGG;=445221ACDIEEGACA3335:4457;;5555:@AC:=JEJ@323?:ABDJF==>?HGCC9=;:23CAEBBBDHIGEJJJJHGFFGJFJJIIJHHJJJHJJJJJJCCBC>=9888AEJGJHJEFDGGGGE;521138899<GJFJJJHCE1001999??AEEBC755440.-.0>==A@HJGFFIJJJJGICABAGJGJJJJJHJIJJJJJJEGFJJJ::::HJGGJIJHHDFC:;@@JEHGFGFFFGH211+.-0+,,-2310168777DF:84/;G9GJGJGJFGHHFFGEEFJGFFIEEFFEA@@FJC??=99988DEIJHGHHJDFDDJFIJH?8777EB@?BFGJJJFB>=:45>43--*.5>61/%%$$&'%()))BACIGGGGFHJHJJHJFBCF<888;110243:::;;==A//(&&&&((()190//.-,+,,::89;<:657A@BEFEEGABA:855@CBEFJIGEDDJJJJEE***('&&*&&''455:2/,))).>A@C<<::<<D88888>8:A<991,8=;;7555<'&&&*6FFGDGCDFDDGJFHGGJHIJJFGFEEEEIEJJJHJFJJHJ98857899>00078:@@@:8-+))**42)(&&(().2EGIIHJJHFIJHJHFFHI///0I<@@FJHGJGEDACBB=;:;CDFDE@???JHFEDA=>JJIEEGJGHJGEJFFJJFJIEDDCJFGIDEBB@BFEEEJJ766<6CFDFJFJHHCHID21119;DFFGFGGDDGGHDCEB@??A?@A;<>>=>>ACD=;<:<:9:9:::;==66698;:;;:;:8889:9:9989:<<;99:?=<;;>>A:6667<;643:<;><;4..7;8499981:99:;;;:98976879;<<<<;;<<<;;>;<;;A?=;=C:878:9;:889:=;=9;:99999:;?C=72234=>CCC?<98789;<<>;:7532446554600/.207>;88;?=85558;9:;99;<?A&&&(514323448::99879::::9:;;:::>??<6653668999>>97779:;<::;86845:99;<>;=97779:95556;;;:<<<>9;;9778:@>=;::986667889766668566699:<97767676699:::777778764444687876665577985..-.331223566689=?=:=:87557679??;9866667998:87643345789876556655434456555898778:8776654233487666676522236664112255569::79:90?::99;98889987;:98666754)((),**()(((%$$&&&*06556:@:764341%&(''(10000/-,()'&&%%+/787766;676799;99;><;:7>0+***/1;<<;:9889::9889::<988798978<0.:922338989:))'%%$%('''($%&++5777:9:88999:887787888;=9==<<<=;@CEE?=9998:999:::88978978877==;99766666886333/.-,+*9;;=<:6689ABA6530+)))//50>>?>?>=<7655679:<=;99:<C?:988:99:7776870//./000<;;999664455;9888:8888>><;<<<>?=<;=;::88779677:9;<<987999954333212446679554577:6?>=;BFFFHGFEBDDCECA<5:AFDBAA?=>EJGJHJ@4112<<==B?@CBBBA;86631000?@@AGDDJ?<;:<?AABBGHHEGGFJIJJIIJHJIJJJFHEJJJJIGGDEF200*++''%$%%01.--/AAC??@@JJGJIFFHJJGIJFCDHHJJJJHJIIJIJGGGJJIGJGJJJHHJFEHEED=9:AFCHFFDDDDA@AHEGJGEIGIHDJDIHJJHIIDDC@?>:>ABBADHJHIBABE<;988966<<>?CBDJ@DFBE@3ADJHIJJJJEIGIFGJFJIEEC;:;;HGIHJJA<<<96:::;:>?>3110/'&&&),7@CCBDDHHFCCABGFICFFGEGEFHEFFJJGFDEEJEJDGIDDGGEECCA@A66555-,675549==<>B@<;<:8BCCJIFJIJCHIFJJIJJFFGJG****GHEGIFFJHFJJHDDAAAEIJJHEH32236401A@BBDJHJJECCBBBF=4435'''(?HFEGBHJHJJJJJGJHIJJJJJJHIJJIGJJJJBCBCEJFJEIIC@*'(('''&)'(&&'174)1239==442?94464553<<:<56>>>FHIIJJFDFJGIDIA<777:?6213*(%%'')32778?>>?@??DCEJJHGCDI=>>=AAAJBBEDEIGDEA@BB:::0///21.1+'(*&(((55AHJJJEFJJJJGEJEGEGFBC8C9C2112332,,--00/0*&$$&&'*)**((79=@>;3-(''*-)*+?A@EFGJHD<<;;;9:=BJJIIFFFHGGGIGGGIFJJJBA?@DCEEC???A@<978BJFJHGDDFCG?44000''''--9>=<?>DFGGDEEHJFFHIEGDFJEDJCDBBDFID>=<4333:344?5@=@?210****3223=4+)(&&-.&''):=DEJHJJBBA@879FFEDJGFGEDEFDECCC;AHJJJJGD000088989'&%&)7<A?@BEGJJHGGHHJFJFBB?,.0<CIFFIGJJJHEEFGJFJHJEJEGJDJHGJJIJFIJJJJJJJ6JEGDJJJFFGEGGEIGJGHHJJJJHFJGGEGDIJEHGDJHIJGDA0..89?EJFGEJEJHEGCAAABEEBCDDJEDABBCG==EEFFC:;::=99<IJJFJFJHEJGCGEHEICCBJGGJECCJHEJJJJIJCC??A>@CDEEJHGF=>>=;:4:;;FH)''4=97''&%&%((((()*)-.-11./.,.--356656FB?>>?F@@@BHGEF::::HJIJJAAAEGHEFJC<EFJHJFEIIHDGAD=8FFHJHJBAA>=>'&&'-,,-430000333>CEBEHEFGEEGHJJIHJJGEDJJJJJJJFHFCACBDAACFJIJJJHJFJJJFFHGJJGFB?9A>BFAB00005@@;<=:;>?E>??@FE?@GEJJDGEJHGDAA?B?@EHFEFHJJJJHHJJGJJFJJD?H75889:FHJ@BCD.,,-...3,*)*-)('((((*/'*(..>JJJHJJJJIJIJGCFCGHFJIJIFGFFJJJJJIJJGJIJIJIJHHJJJJFJJJJJJJJJJDFEJDE>>BFDGCDB?>@;6544233689=<>;::;>ECDHJHGJJIIGJJI@><;6)''(6=?GEEFJ=>=?@@>B@CA866+,**((((<ACHG@???A@532238;=@BB===@?>AJDDFDHIGHIHJJHHJEFJFJBBA:;<<=JDAFEAAA@EGJE?110&&&=<<<<CB72//0--.47:88<CCCCC76--../.,('+((,,,--199>=8(''((((8999;=BC<<<<EB777000016999DEHIFGDBA4-,,??9..-.%%&),,:ADC7665544589<<>=64*))0-/.4**8;544;5566ICHBBGJJJJJJHJJ@IJJJJGHJGIJFHHFJJJHJJJJJJJGHJJJJJJJJIJJFJJF??@AGEFHIDCDA@?;99=<;57:63(()/11BEFIGIIDDGBCCDJJJIHJJ@6,++0,-6ADCDIDC=>B=?=83(((77)))))))%%%(+++,43457<<<;1/,,/0CE?;;<<A@CGFFFGFJJJ;::;6386.-*)++8@?JHGHIH>=::9:99933-)&''+2;;9***29@AFJJJJJEJDEEDBA;0002@:::DDCDFGEJJGJFJHIJJHJF@???A?>=@65-)2..63-,,))239@DC@ABEHHJJFJJJJGGJGIGGE)''''$%$$&&%&+'))')/,+(---,,02('''2456:==<11003G===>?=543-'''///3<<>@FGJJJJBABBBB=>>>FJ=<946JCBCD:=>CJGDJJJGGGJFHJDFD@<;<4)@BACCEGJJHJJJJJGH7778=9<2113/,)('(&++,8889AABJEEDJHJHD:7:::88878<AG=>?;8:83761))*.9;AEFC;;;7667442395057BDJGJHJJJGJJFEDDEJ@>??JJJJJJJJJIJJHEHECD@BBECCFIHJJA@BA;6559>A@=7@>(((&++40('''&)))88BDDJFFFJJIIGDGFGCEGCACCFBDJEHDGDA?AB;8=EGCJDIHHJJIHJJJJJIHHFE@A@B@??<=>=A8767,*))++')CDJJJ9997:32237?<2+(()27575@AA;;<<?==8A?1--IJFCAA?@==3359::7<;<=DBBDJGIJJHH@=<==@FJGCD;;::>:::D@@?@GFGF@>?@BBAAF@:@EEDA<<?6;;=IGDCHGJDB<;;;55522'''%$
@Glass_A2P_1_pDSG467_16
CTCGAACATACTGGCTAAATACGGAAGGAACTGAAGGATCTATGGCTCTTGTATCTATCAGTGAAGCATCAAGACTAACAAACAAAAGTAGAACAACTGTTAGCAACTTTACATATCAAAGGGAAAACTGTCCATATGCACAGATGAAAACGGTGTAAAAAAGATAGATACATCAGAGCTTTTACGAGTTTTTGGTGCATTCAAAGCTGTTCACCATGAACAGATCGACAATGTAACCTCGAGATTACCGCCTTTGAGTGAGCTGATACCGCTCGCCGCAGCCGAACGACCGAGCGCAGCGAGTCAGTGAGCGAGGAAGCCTGCATAACGCGAAGTAATTTTTTCGGTTTAAAAGAAAAAGGGCAGGGTGGTGACACCTTGCCCTTTTGGACTGCAGCGGCCGCTACTAGTATTAATATGCGCGCAGCGTCTGGAAAACCGAGGCCAAAAGACGTGCGTCTTTGATGCCCGGTTGCGACTCTACAGCAGAATTAAAATCAAGTCCGGCGCCAGCCGGTTTGTGCCGCTTCCACGCAGTTATCTGCGCCTAAGCCCCCGCCAGCAGAACGTTGCCAAGCGATTGACCATTTAATAGTGACCAGTCAAAACGTTGCCCGCTTCCACCCTGGCCGTTGTCTAAAACATATTTATCAACGTGCTGAAACTCGCGGGCGGGCAGGGTTTCACCGACGCTTAATGCTTTCCAGATGGCAACATGTGCTGGCAGAGCTTTTTCACGCAGCGTATCGATATACAGCTGTTCTTCATTACCATGCAGTTGCACTGCCGCCAGCGATAACACCTTAGCTTTGTCCACCACATCGGCAATATCGTGATTGCGGAACACGCCAACATACTGCAACGGTGCCGCAGCCATCACTTCCTCGCCTGTTCAACGTTGACGCAACGCGGTGATGTCGCAACAAAAATCAACCCACCGTAAATCGCGCCCGCGTCATAAGCTGCTTTAGCATCTTGCCCACGCGTCAGGCCACATACTTTATTCTCACCCAGCAACACCCGGCGCACGGCGGCGTGCAAATCGTCATGGGCCATCAACGCCGAACCAATCAGAAAACCGTTAGCGAAGTGGCTTAACTCGCGCACCTGAGCGTAAGTATTGATGCCGGATTCGCTCGTACCGTCACGTTGTGCCCAGTTTCAGGCGCAAGCTCGCGGGTACGGTTGAGATCAATCGACAAATCACGCAGATCGCGGTTGTTGATGCCAACGACCTTTGCTCCCAATGCAATGGCGCGCTCCTGTTCCTCTTCATTACTGACTTCGGTCAGCACCCCCCATCTCCAACTGTGAGCGACGGCGGCAAGCTGGCGATATTGGTCGTCATCCAGTACTGAAAGCATTAATAAGCAGGCATCGGCCTGGTAATAGCGCGCCAGATAGATCTGGTAAGGGTCGATAATGAAGTCTTTACATAAAATCGGCTGCGGGGCGATTTGGCTGACAATGCGGAGGAATCTGAAAGCTCCCTGAAAATATTTCTCATCAGTCAGCACCGAAATTGCCGAAGCGTAATGTTTGTAAAGTGCGGCAATGCGTGTCAGATCGAAATCGTCACGGATCACGCCTTTTGACGGCGACGCTTTCTTGCACTCCAGAATAAACGCCGTGCGCGCACCCTGTTAGCGCATCATAAAAATGTCGCGTGCTCGGCTGAACCTCATTCTGAAAACTGGCCAGCGGTTGCTGCTGTTTGCGGGCTTCTACCCAAATCGCCTTGTCTGCGACGATTTTCGCTAAAACGGTTTGCATCATCTCATCTTCTCCTCTTTCTCTAGTAGCTAGCCCAAAAAAACGGGTATGGAGAAACAGTAGAGAGTTGCGATAGAAAAAGCGTCAGGTAGGATCCGCTAATCTTATGGATAAAAATGCTATGGCATAGCAAAGTGTGACGCCGTGCAAATAATCAATGTGAACTTTATGCCGTGATTATAGACACTTTTGTTACGCGTTTTTGTCATGGCTTTGGTCCCGCTTTGTTACAGAATGCTTTTAATAAGCGGGATTGGGTTGGTTAGCGAGAAGAGCCAGTAAAAAGACGCAGTGACGGCAATGTCTGATGCAATATGGACAATTGGTTTCTTCTCTGAATGGCGGGAGTATGAAAAGTATGGCTGAAGCGCAAAATGATCCCCTGCTGCCGGGATACTCGTTTAATGCCCATCTGGTGGCGGGTTAAACGCCGATTGAGGCCAACGGTTATCTCGATTTTTTTATCGACCGACCGCTGGGAATGAAAGGTTATATTCTCGATCTCACCATTCGCGGTCAGGGGGTGGTGAAAAATCAGAGACGAATTTGTTTGCCGACCGGGTGATATTTTGCTGTTCCGCCAGGAGAGATTCATCACTACGGTCGTCATACGGAGGCTCGCGAATGGTATCACCAGTGGGTTTACTTTCGTCGCGCCTACTGGCATGAATGGCTCAACTGGCCGTCAATATTTACCAATGCGGGTTGTTTCGCCGGATGAAGCGCACCAGCCGCATTTCAGCGACCTGTTTGGGCAAATCATTAACGCCGGGCAAGGGGAAGGGCGCTATTCGGAGCTGCTGGCGATAAATCTGCTTGAGCAATTGTTCCTGCGGCGCATGGAAGCGATTAACGAGTCGCTCCATCCACCGATGGATAATCGGGTACGCGAGGCTTGTCAGTACATCAGCGATCACCTGGCAGACAGCAATTTTGATATCGCCAGCGTCGCACAGCATGTTTGCTTGTCGCCGTCGCGTACTGCACATCTTTTCCGCCAGCAGTTCAGGGATTAGCGTCTTAAGCTGGCGCGAGAGGACCAACGTATCAGCCAGGCGAAGCTGCTTTTGAGCACCACACCCGGATGCCTATCGCCACCGTCAGGTCGCAATGTTGGTTTTGACGATCAACTCTATTTCTCGCGGGTATTTAAAAAATGCACCGGGGCCAGCCCGAGCGAGTTCCGTGCCGGTTGTGAAGAAAAAGTGAATGATGTAGCCATCAGTGTCATAACTCGAGAAGCGGGCCGCGAATTCGAAGAAACAGCGGCCGCGAATTGAGGAATCATTCCTAGCGAAAGCTAAGGATTATATATGAAATTCTGCCTCGTGATACGCCTATTTTTATAGGTTAATGTCATGATAATAATGGTTTCTTAGACGTCAGGTGGCACCATGGGAAATGTGCGCGGAACCCCTATTTGTTTATTTTTCTAAATACATTCAAATATGTATCCGCTTCATGAGACAATAACCCTGATAAATGCTTCAATAATATTGAAAAAGGAAGAGTATGAGTATTCAACATTTCCGTGCTCGCCCTTATTCCCTTTTTTGCGGCATTTTGCCTTCCTGTTTTTGCTCACCCAGAAACGCTGGTGAAAGTAAAAGATGCTGAAATCAGTTGGGTGCACGAGTGGGTTACATCGAACTGGATCTCAACAGCGGTAAGATCCTTGAGAGTTTTCGCCCCGAAGAACGTTTTCCAATGATGAGCACTTTTAAAGTTCTGCTATGTGGCGCGGTATTATCCCGTATTGACGCCGGGCAAGAGCAACTCGGTCGCCGGCATTTACTATTCTCAGAATGACTTGGTTGAGTACTCACCAGTCACAGAAAAGCATCTTACGGATGGCATGACAGTAAGAGAATTATCTGCAGTGCTGCCATAACCATGAGTGATAACACTGCGGCCAACTTTACTTCTGACAACGATCGGAGGAGCCGAAGGAGCTAACCGCTTTTTTGCACAACATGGGGGATCATGTAACTCGCCTTGATCGTTGGGAACCGGAGCTGAATGAAGCCATACCAAACGACGAGCGTGACACCACGATGCCTGTAGCAATGGCAACAACGTTGCGCAAACTACTAACTGGCGAACTACTTACTCTAGCTTCCGGCAACAATTAATAGACTGGATGGAGGCGGATAAAGTTGCAGGACCACTTCTGCGCTGCGCCCTCCGGCTGGCTGGTTTATTGCTGATAAATCTGGAGCCGGTCAGCGTAGGTATCGCGGTATCATTGCAGCACTGGGGCCAGATGGTAAGCCCTCCGTATCGTAGTTATCTACACGACGGGGAGTCAGGCAACTATGGATGAACGAAATAGACAGATCGCTGAGATAGGTGCCTCACTGATTAAGCATTGGTAACTGTCAGCCGAGACCAGCTCGCTTGGACTCCTGTTGATGAATCCAGTAATGACCTCAGAACTCCATCTGGATTTGTTCAGAACGCTCGGTTGCCGGCCGGGCGTTTTTTTATGGTAAGTCCAAGCACTGGGACAGTAAGACGGGTAAGCCTGTCGATGATCCGCTGCCTTACTGGGTGCATTAGCCAGTCTGAATGACCTGTCACGGGATAATCCGAAGTGGTCAGACTGGAAAATCAGAGGGCAGGAACTGCTGAACAGCAAAAAGTCAGATAGCACGGCGACTTTAGCAGACCCGCCATAAAACGCCCTGAGAAGCCCGTGACGGGCTTACTGTCTGTATGGGTAGTTTCCTTGCATGAATCCATAAAAGGCGCCTGTAGTGCCATTTACCCCATTCACTGCCAGAGCCGTGAGCGCAGCGAACTGAATGTCACGAAAAAGACAGCGACTCAGGTGCCTGATGGTCGGAGACAAAAGGGATTATTCAGCGATTTGCCCGAGCTTGCGAGGGTGCTACTTAAGCCTTTAGGGTTTTAAGGTCTGTTTTGTAGGAGCAAACAGCGTTAGCCATCCTTTTGTAATACTGCGGAACTGACTAAAGTAGTGAGTTATACACAGGGCTGGGATCTCTGTTTTATCTTTTTTTATTCTTTCTTTATTCTATAAATTATAACCGCTTGATAAACAAAAAAACACACAAAGGTCTAGCGGAATTTACAGAGGGTCTAGCAGAATTTACAAGTTTTCCAGCAAAGGTCTCAGAATTTACAGATACCAAGAACTCAAAGGAAAAGGACATGTAATTATCATTGACTAGCCCATCTCAATTGGTATAGTGATTAAAATCACCTAGACCAATCGAGATGTATGTCTGAATTAGTTGTTTTCAAAGCAAATGAACTAGCGATTAGTCGCTATGACTTAACGGAGCATGAAACCAAGCTAATTTTATGCTGTGTGGCACTACTAGACCCACGATTGAAAACCCTACAAGGAAAGAACGGACGGTATCGTTCACTTATAACCAATACGCTCAGATAATAGACATCAAGTAGGGAAAATGCTTATGGTGTATTAGCTAAAGCAACCAGAGAGCTGATGACGAGAACTGTGGAAATGAGGAATCCTTTGGTTAAAGGCTTTGAGATTTCCAGTGGACAAACTATGCCAAGTTCTCAAGCGAAAAATTAGAATTAGTTTTTAGTGAAGAGATATTGCCTTATCTTTTCCAGTTAAAAAAATTCATAAAATATAATCTGGAACATGTTAAGTCTTTTGAAAACAAATACTCTATGAGGATTTATGAGTGGTTATTAAAAGAACTAACACAAAAGAAAACTCACAAGGCAAATATAGAGATTAGCCTTGATGAATTTAAGTTCATGTTAATGCTTGAAAATAACTCCCCATAGACCTTAAAAGGCTTAACCAATGGGTTTTGAAACCAATAAGTAAAGATTTAAACACTTACAGCAATATGAAATTGGTGGTTGATAAGGCGAAAAGCATCGACTGATACGTTGATTTTCCAAGTTGAACTAGATAGACAAATCAATATCGTAACAACATTGAGAACAACCAGATAAAAATGAATGGTGACAAAATATCCAACAACCATTACATCAGATTCCTACCTACATAACGGACTAAGAAAAACACTACACGATGCTTTAACTGCAAAAATTCAGCTCACCAGTTTTGAGGCAAAATATTGAGTGACATGCAAAGTAAGTATGATCTCAATGGTTCGTTCTCATGGCTCACGCAAAACA
+
44/,++,487772223::;=?A0/221,**%%%%(')&&''&'333343327AC???@ABBADBA@BC><<::;<<<GJIJGHA>=AA@@<<;:4446<::*))))(&%%$&'+()'(12?EBGIJIJJHCA@AJGJJJHFJJJJJJJJJJHIFJFDDEJGDCA>89955679CDEHHJBCJJGH?=553////BGJIFHJGFGJFHHBBA?<===C4445/.-++7667EEHJ;;;<FBBBDGHJJJJHDGJJJJJJJIJJJJJJGFIJIGJJEFFFJEJFEDDEEHGJEFJEGIJHJHIFGI>3.-+...34474<0,,./034CBB@@>=>>C431+(&''&&((,2-00669;AADFJHE655:;@??,,,,/-)-+,435693*&&(75444:BJJGGGJGFF=;;;CIJIJHDHJBA@CHFHDHEFJFEGJGJHHDJEJ<99;FD>>=<<>>?;::.,,,**.-'47@ACEEIDGJDFJIFIJFJJHJJGJJHEDDB:5/0/04('1&&%'')*)-,&%%&.09:7=DJJIHJBDCAAA.-,+))**0169788/01:<A?;<=B7778CDF@===DDFJJFJHIJEHGJJHFJJJJB=;<<4--.....3<=<:<9BEIJJHHIHGJJJB?>>JGGFDA?@CFHJHIFJJJJHCE@JFF:75147@CDDDDEEEGGCE@AB;<<<JJIJJJJFJJJJJHJJGJIJABBBI:988>;99874311/..0/7899GFJJJGJHJJJJJJIIJJJFJC476.<AA?CBBJJIIJJJJJJHGFJJFGHJFJDIF@@?AHEB?2=JEFJGFJHJFJFHEJ3287BCCBJ<<<<DEJCFJGJJECEEBFA@@@D??<<A=<B9998?9((((---2/./-*()*(((-:BABBJHJJHJJJJEJIJHFJEJD::::2/..59AEDFG?>>BGEJGJEGGJGJJGJJHJEJIEFCA:;;;=66?ABCDJAHHIJJJIJJHCB=<<IGGFEGFE888:>?>;8166230+)))'///BCGFHDIJHEEDFCFHEGEFEDGEB@BCEDEHJIJJJH@@EFFJJJG?>>@EJGJJJGJHFIGGDECDCEA??EDGGHHD4446=;<;CFDEFGGA;;<?>?;421013333247;>9211'&'+,7:CIFIGGHHA.-,664110,=---JIEJJJJIFEEFEHE=--62,)''',97892222///0+++,339BEHGBCCEJFIEJJJHBABB==@63553592248AB@JBFI:9::F@@D??=?<:4>=111/98768::AAA<64436977565/)''(2//*))'*+33&'-.;>DFIHJJJGDFHJFJHEGGDB@@@JJHGJHJJIJJJGIIIJHHJFJJJFJJJJHHGJIJGJGGECGJJJJJJJEFJEG<;;55.0.))*2889C@@?@@220020224;<?FDCD@8>??<:;<>82224:2*))78;995>;<>>JDJ''''(&%%%%%'%&$##%(134+-329FJGJJJJG=:@AJJJJJJFJJJJEJIJJJJJEJJ3333JIG>==:87,&$#$%&%%$$$%(-.-/*)&%%%('*2//,--.((((42323=878:EEJFJJJJFJJEBH@A>=D7778<<<>>BFJJDADJJIJJHJJIJIJFED6AJEJJA33DHIEEEBBBFBCGJ>?>@B;<HFJHFJJJ@>>?@@6577<<JJJEIEJJJIHJJJEJHJJJJGJJF?>JDJFCDAJ3-7**:8---/?HJIJJGJGFJHIJJGJJHFJIHJFHJJJHGC7778C::65655./7;=>=FJGJHJHJFJHEHHGIHJHA@BAJ<<<JJJJE????HGJFJJBBJGBCC>=<=<=6656544*)(*3B?>>GJHDFEE=<<=AEG:A@@CJFJJFEEEDEHJIJGJFEJFIHJHJEJIJIIGIJJJGJCDCAAAACH@@A320''%%%&/**)*+*'+''''224::?FA;;?@@DCCD?DE3CEGGHIFJJJHJJJJJJJGJJJFJJJJJJGGGHFCEC78IGEDFGJE::96402)(('''&&&)5'9@ADCEGJJFE?B??=54478+/<?;CBF>>=888@EDDFEJDBBACIGFDEEJHJJJJDBCDJJJHJDB<:<@@A@JJFJHHDAD><;;22227674445DGEJJEJAA=;<DC;:810/33.,''(((;FGJJBBBAEHHJGHJEEJFGEEFIFFEGDFA@4'1.(022.--/444446:>>@B=@=?8766<BJGEIEJIJ9889HJFJJGJFJGIJJJIEJEHHJJJJC?6663''''300358=JGIJGGJAA?@CJIG:88876/.'&&('&%&,-((79BBCEEEIBAEDE===@A@@21.-..59:=?94(>;9?IEHEDCGA@AFDEFJ><446;<;766++++@A?><==>DDJHJJGIFJIJJJJJFIGGJJIHBC?;;;)%'..325=AADEEHDIEFFHED*)))9EDBF44-++**))***1''((<992-2)&&'(4682<=C=;89,++335599:@>?DEDCEGJJJJIHIJE30BBJH0001CEBCJICBB4;;@DCADJHJCBHJGCDCDFJECDDGIIHGJJIJJHGI>>>>EDBCCBBFEIJIIIFF''''9DGDDEEJJJEJHHDDCBBHJA@?BG>>=;;9<HHBJIGJFGJHJ???>@AAEHJHJECBCEJJFHIFFGDFAA>?CF---->===JJJEDHJAAA@DCCGHFDCFJJJJGIGHIEGGJJJJGJJHJJJJJIHEJGJCC766622./('''(((:<:92///=99<861--./+)(***5567;:=>>E@HJGHJDJJF:8)))<::9:<=EJEDCAIDJFJJJIGGIHIID?55*())222833*)++9FJJGEJFJJHFEJJJD66/---.-//4568CA>>=?@A?@?99::A@@@<<<<D5<>3387CAAJEHC:;:A>:;11//2089FGI>;;::74333337<3A8A>>:10/0231/3FCEGEFHJFGDDIFJHG@@@:'''&&%%%&'''(32&%'&(-*+,-,*1210011743455>EJBCCCGJDJED;5/-,,%%%'(')65.+6/00989>CB;8.'&'&&&&*))'())26:=896561<ACBHJJICDCCFJGIII=<8668C=;;:9+*--359=JEEJ@@AAJEFF=<;B:@3333JGJGJDHGHAA@BJEJJJFE>=9:9:@DJHE==CDF>?==DGGGJJJDEGJHHGJIJJIJFIJFFFE>7522/)*443433::<DIGJGJJJHGJJJJJGGHJGEIJJCB?7;>@JHGHHJJFFJIJGDGGJGJIHJJJJHIJD555,'')8;>9:34>=@11BBADB@>8::ECBBCCDFGJJJJIJJEFD=86))+++,AADJFJIIDFGJGGEEA>:;>??=;:;;>?20+*+++))**)((()()**=>?C@>>@=;89:=F;;:;;:0001AC@BC>18776770-.46=?9JJ;999?A?BABHGJCGHEJHJFFJGJDB9555446?@@CFHJIIHECA>@@CEFDDD666492'*2773=BEFEIGGHJFJF@GEB<73'%%&))*+111131*).,+*)(()+((,*+6999:9;867IFHFJIHFFCCB>>??GJJJCADJJJJ9999=67;=?E@>>?D989+++,.,+'&-+,**''')((('*//.,+,268;<<=?AE<53311022(('''(33--.1'((((+)+.%$%))&(,./642-'''23;>AB:;;FHGJGJJDJIFCB7778??D<<=B>>>FCGC@???CCADC9524@B:::9?AE@=>?ECCFC;;;;FEHHJJGJJGGHEJJFDECIDCIHBBC@@@@GJHFJHJJJJIDF@A?FJHHGICCA@@A>CCDEJJFDC))))JIHFHJGJBEGG,((87,)(,---((39?EEJJFFJFJJJA@AAJJJJEJA@A@HHJIJJJJEDCF@AFGJG:9910001))+'&%&':4((:=AH>@FEGJJJJJJIJIJJJIGFGIFF6566<7-,*)'&&**(''''246?=>>?JJA?@77447,++,9=HGC=??;;DB???8B=<1/)0?AJJJA@@@EFIIJEIIJJHHFFJIIIJJJJJ988;B?=<=?EIEFA>9:9)))+22334778,))),,678?>=<C@BCA@BCA@@@DJDBBBA@AEEG/'&&&'--553223><<=>@;:>>BCAC9642>G4333?>7777AF?>><>?>CDCCBCB:::;>??>BA@87,34=<8))))((((5+(''&)++.22212:>>>76(((&(&()((*440/1.00=BDCAD????@???B@@@>?83&%%(---)*+:<:;::91035;<@@DBAC<<==BCCCBEEFD@???CC;<<ABBCBBA@?A94455@=>@=;::;D>=?@?@><;76538232-((**,478;<<766-,,4510,(''*'%%%%$$%$%$$$%&'32457;<9954556BEA<<<=IBEBAACDBB??;:;666756++*&&&&*,-.2334('''(9@>511895566<@AA??@EABA??977)(''()61210/00---0.,-2868511235>:<<<?@?>>?@?>>?BABA@@@;:;9:<<A>=>?<<<87766018;?@>===?=>?<<<<><<899<:5(0''''0(''(**))+*-5879::C=76//0031/--&%&&(+-44496,78?AFCIB?>?@@A@BCBC?9)(&)*32568333)(($$$%''/778?@>:99:;<<96555;;<;887-***.111,,+,1.2-,,.0/0250)))*)&&$$'(*/51122259CC@:88556C?ABE@=5456565566544344+++-..(&(.-01288887564565776320000/..//00-1332433210**1334636657322236122)7776887333*)(-015535300/---,'''('+0469;;77:::6445543443333345677655455676778:647344333446433245556.-)'(&'(.143('%%&'(0--12455653543455677;;98876657755540///432344331111334552*)(')(,-.10123664665443377<76568:953445.../54&&&(.5350/./01259899;6556676899774,++,/0//0-***,56321111255300/+,,-220.&%%&&&((*()/+,,+./9999866664333552222345433466644446876655543232011255668876766((((2322346;;64322456777:87632245:878645545556543433233445/...3/==?EHGJHFHEHJE@CBDFG<;<:=?666440..-/0.017>;<?AAD>@?C>>CJGGB><*)))3=<<431123733;ACDDEIIFHEJHHIJI?A=DIFBA=?767/.../04=6:;@;</../16=?ACBACEHH??>C;;:.---ABBBDIGEFECDCBEGHJIJJFI<<>@<?A7@DCC8,,,+++*-22:;>>>DEGFJCJJJJEGAABEJJ00/1)'()*:545577<-.BHJIFCJECBBBJJCCA@:9:9ABCBA@@DCBBCFDEIGEDCAJIFFDC<::;;@AAABBFFDBBCEED;:::@?8-+*)&&&&%%&&&'$##-233410))*&'''7:+***0/0065573211-+++++9B-,,,/0)'''''$$%''''+358=77787748458@=D88;=IIFCBF@:;;;<:9;<AGABCCDBD@AAB43337501888>>?A@ACA@>>>?AB@?CBEIJ@??<=>?A?>?ADDIDEDCDC@>=@FBBBBBBBBCBEF<<;;AE2.-*(,1.*)'''&/03;??998520/01///2))))99@>>>?>>>::88<;=.----57+))(''&)+'%
@Glass_A2P_1_pDSG467_17
CCCGGCACAGGCACTGGCAAAAGCCGCCCTCACATACCGCTTTGGTGAAGACCACCAGCCGGTGACTGAATCGCAGATCCTCTCCCCTCGCCGCTGGCAGGATGAGAGCGATGACCTGTGGACCACGTACCAGCGTATTCAGGAGAACCTGATTAAGGGCGGGCTCAGTGGCCGTAATGCCAAAGGAGGACGGTGCACATACCGTGCCGTTGGGTGTCGACGGGGACATAAAGATTAACCGGGCACTGTGGGTGATGGCGGAAGCCCTGCTCACGCAACTGCAGTGACCGTTTAATGTTGCTGCTTTGTTAATATCGGACACCACCTGTCCGCATCGCACCGTGCTGACGGTCCTCACTCACCGAGGGAAGGCCTGTAACCCCCGCTGCCTCTGGCTTTTGCAGAAATGAAAAATAGTTTATGGTATAATTTACTGTCCGCTACCCTCTTAAAGTAATCACATCATTTTCAGTCAGTTAACTTACGGAGAACGTCATGACACAGGCAGAACACCGCCGTCGGCTGGCTGTCGGGCTGTCACTGATAATCAGCCGTCTGGTGGCAGGGGAAACGCTGGTGTGCCGTTAGTTCCGCTGAGTTTGGTGTGTCGGTGCGCACGCTGCGGCGTGATTTTCGTGAGCGGCTGATGTATCTGGACCTGGAGTATCAGTCCGGATATTGCCATTATCGCCATTGTTGTCATCGTCATCACATTTGAACAAAACCGGGGTGTCCGACAGTCTCGCGGCCCTGACCCTTGCCACTGTTGCCGCACTGCTGACGGGAGGTGGCGCCACCGGTGCTGCCAGTGTCGCGCTGACACCGTTCGTCGGCGTGCCGGTGGGTATTTTCGTGGGCATTTATGTCTTTGCCAAAGTGGTTCGTCTGATTTCAGGAAAAAAATAATGAAACGTAAAACACTGCCTCTGCTGGCGCTGGTTGCCACCACTCTGTTTCTCATCGCATGCGATGACAGAAGTGATGACCTGAAGGCCATCAGTAAATTTAAGGACCTCACCGCGTTTCAGTGATGTGGTCAGCCACCAGGATGATGTCAGCGAAGAATGGTCACAGGTTGACTACTTATCCGGTCCCACCTTGCAGGTTTACGTACCCGCCAGTCGCCCGATGGCTGCGAGGATGGCGGATCTACTACCTCGTGGATATGGCGGAAAAAACGTCCAGCCACTGATGAATGCGCTGTGTATTGCCGATAACATCAAACTGGAATACCAGGAGGTGACGCAGCCCGTATACCGAAGAAAAATACTTTGAGTACGCCCATGACGGCAAACTGATGGGGCAGCTACTGATACCCTCGAACCCTGACAATCAGGAATAAAACAACGACAAAGGAGACAAGAATGACAATACTTTCACTAAGTCGGTTTATGCTGGCGGGTGTACTGCTTCGCGAGCTTTAATGCCTCTGCTATCCCGGGGTTATTAGCGGCCGAGGGTTACGGTCAGGGCAATACGGAATACAGCGTGACCGAAGCCAGCGGAAAGACGTTTACCATCAACTGCACAGGAAGTTTACGGGACAAGAAATCGTTTCTGTGGGCGTTTCGTCTTACCCTTGCCGATGACCGGGTCAGTTCGCACGATGACGACACTACTATCACCGTAGTGATGGATCACCAGCAGTACATTATTCCGTCCAGCCTGGGCTGGCGTAACGGCGATAACGCCTGGTTTGACTTCATCAGCAATATCTCTGAGGCCGGGCAGTTCGACGTCTACGTCAATGACCACAAAGCAGGACCTCACTGCGGACCGGAAGAACGCTGAGAAAGTTCTGTCCACTCTCGGAGACTGCAGCAACGACTGATAGTAGTATCTTCCCCAGCAAATTCACCCCGACAGCTAGCAGGCTGCCGGGGTTTTCTTGTCGGAGCCCGAAAATGACCCAATCCGTGTTGCTGCCACCGGGGCCTTTAGCCGGAGACAAGCGCAAGCGGTCACTACCACGTACAGCAATATCACACTCGAAGACGACCAGGGCAGTCACTTCCGTCTGGTGGTTCGTGATACTGAAGGCCGGATGGTCTGGCGGGCATGGATCGAGAGCCGGATGCCGGTGAAGGTCTTAACCGCTATATCCGCACCTCAGGCATCCGTACAGACACGGCCACCCGCTGATCGCGAAGCATTTACCCGCATTCACCTCCCCGAACACACTTTATATCCCCATACGCCAGCCATCGCCGCTGGCGTTTTTATTGACGGAGACATACCCATGACAACACAGACGCAGCACGACCTCGCACCCGCTAACCAACCCGAATTTGAACTGACCGTCACACCAGTCCCCGGATGAACAGCGTATCGATTTCTGGCCACAGTACTTTGGCGCTATCCCGCAGTGGCTACTCCTGGAGCCGCATATCTTCGCCTGGATGGACCGCTTCTGTGAGGGCTACAGCGGTGGTATTGGTCGTTCTACACCCTCACCGGCAACGCCGTCCCGTTCTGTCCCCCGAGCCTGACAACGATGAGACATGGCGTCTGTTTAACTACCTGAACGGTAACGATGCCAAATGAGTGCAGAAGCAGCAGGTATTGCTGTCTGCCTGATTGCGTATAGCCACCATGCCTGCCGTACAGAATGTGACGCGATGACCGCACACTATTACCGCCTGCGGGAGTATGCCATGCAACATCCAGAGGCTCACGCCATTCTGCGTATTATCGACTGACCGAAGGAGCAACAGATGAAACAGCTTTCCTTTACCCGGCGAGATGACGCCACAGGACCGGCGTCTCATTCAGCGGGCGCTCAGGGCTCTGGACCGCCACCTGCATGAGCCCGGCGTAGCCTTCGCCTCTTTACCCACGCCGTACGTGAATGGCTGCGACTGCATATGGCCGCGCTTGACCAGAACGTCCGGGTGTTGTATCTGGACAACCAGAATCAGTTGATTGCCCATGAAACGCTCTTCACCGGCACGATTAACCGCACCGAGGTGCATCCCCGGGAGGTGGTCAAACGTGCTCTGCACTTCAACGCGGCGGCGGTGATACTCGCGCATAACCATCCTTCAGGCGAGCGACGCTAGCCAGGCCGACAAAACCCTCACGCAGCGACTGGTTCAGGTGCTTCAGCTGGTGGATATCGTGTCCTGACCATCTGATTGTCGGTGGCAGGCAAAATCTATTCGTTCGCAGAACACGGTCTGCTTTGAGGTATTACATGAAAATTATCAGTAAACGCAGGGCAATGACGATATACCGCCAGCATCCTGAGTTCCGAATCTTTCGCTACTGCACCCGGCAAATACCAGTGGCACGGTAGCGTCTGTCATTACACCGGCAGGGACGTTCCGGATATCACCAGAGTCCTCGCGGTATACGCCGAACGCCGCCAGGACCGCAATGGGCCCTATACCTGCCTGATGAGCATCACCTCAAACTGAGCAATAGTGGAGAACTGTAATGAGCAACCCTCCCAGGGGCCTGCAGCGGGAGATTACACTGCGCCTGGGAGCCCGTCTGGTGCAGGAAGGCAACCGACTGCATTATCTGGCTGACCGGGCCAGCATCACCGGCAAGTTCAGTGACATCGAATGCCGGAAGCTGGATGAAACATTCACACTGTCCTTCCAGATGAAATCGATTTATGACCACCCGGTGAACTCAGCCCCCACCATGCCCACTGCGTTACCCTGTACCACAACGATTTAACCTGCGAAGCCGACACCCTTGGCAGTTGCGGCTACATATACATCGCCATTTACCCCACTCAGCGTTAATTACCTACACGAGAGCAAACATGAAAACTTTACCTGCAATAACTCAGCGGGCGGTGAAGCCCTGCCTGTCACCCGTGGCTGTCTGGCAAATGTTACTGGCCCCGCTGCTGGAACAGCACTATGGTCTGACAATAAACGACACGCCATTCTGCAATGAGGCTGTGATTAAGGAACACATCGATGCCGGTATCACCCTAGCCGATGCCGTGAATTTTCTGGTAGAAAAATACGAGCTGGTTCGTATCGACGGGAGGGGTCAGCTGGCAGATAATCTCCTTATCTCCGGGCTGCAGACATTCTGCGAGCGCGGCAGGCAACTGGCTTGTTGCGGCAAAGCCGTAACAACGTAGTACGATGAACATTGCGTACAACCTACCCGATTTACATTTCTGAACTTCCTCCCTTGTTTACCTATTGCGTAATGCCCCTGCTACTACCCGGCAGGCGCGTTATCTTTTTACGGACAAACAATCATGCAACCAGAAGTTGGAGAAGTATTAACCGATCATAATGAGCTAATTTGTTCGAGCTTTATTGAACACATTGCCGACGCATTAATTTGGGTGGTGTACAACTAAACCTGCAGCCAAGGATGTATAGTGAGCGAAGCCCTATCAGGCCTTTTTGGTCGGTCAGATAGATTTGATCTTCGTTGATAGAATTTACTTACACCAGCTGTTACCCATTAAGATAATTTTTTGGTGGGAGAATGATAAGATCTTTACGTAACAATTTGATTTTAATGGTGCCGATAATAGGAGTCGAACCTACGACCTTCGCATTACGAATGCGCTGCTCTACCAACTGAGCTATATCGGCCCTGAAAGGACATGTTCACGAACGTGAATCACAGTGAGTAAGGTTAAAACTAACCGGGCGATGCGTCAATGGCCTTGTGAATCAAATGGCTGCTTTTGCATCACCCGGTTTTATTTACGCACGAATGGTGTAATCACCAATGCCGATCCACTTGTAAGTGGTCAGTGCTTCCAGCCCCATTGGGCCACGCGCGTGGAGTTTTTGTGCTACCCGCCACTTCCGCACCCAGACCAAACTGGCCGCCGTCGGTAAAACGCGTAGAGGCGTTAACGTAAACAGCGGACGAATCCACTTCGTTAACAAAACGCTGGGCGCTGCGCATATCGCGGGTCAGAATAGCATCGGAGTGTTGTGTGCCGTGTTCACGAATCTGGGCGATGGCATCGTCAAGATCGCTGACGATTTTGACGTTCAAATCTGATCAACGAGAAACTCATCGTCATCTCTTCGGCTTTAACAGCAACCACCTTCGCAGGGCCTGCCTGCAACTGCGCCAGTGCAGCTGCATCTGCGTGTAATGTCACGCCGCTTTCCGCCATTTGTTTGCTTAATGCGGGCAGGAAGCTATCGGCGATGTTTTTATTCACCAGCAACGTTTCAACCGTATTACATGTGCTCGGACGCTGAGTTTTGCGCGTTGACGATCACTTTTAATGCTTCAGCGATCTCTACACTTTCATCAACGTAAATATGGCATACGCCTATACCACCTGTGATCACCGGGATTGTCGACTGTTCACGGCACAGTTTATGCAAACCAGCGCCACCACGCGGGATCAGCATGTCGATGTATTTATCCATACGCAGCATTTCACTGACCAGCGCACGGTCGCCGGTTGTCGATCGCCTGCACGGCACCCGCCGGTAAGCCGCAGATTTCAGCGTGCTGAATCGCCGCCACCGTTGCAGCGTTAGTGCGACACGTTTCTTTGCCACCGCGCAGGATCACCGCATTACCGGTTTTACGCAGCAGGCCAAGCGACATCAACCGTCACGTTCGGGCGCGCTTCATAAATCACGCCAATAACCCCCAGCGGTACGCGACGACGCTCAGAGCAGGCCGCTGCAGTCACCGCCATCGATTGATTACCTGCCCACCGGATCGGCGAGGTTGCACACCTGACGTACATCGTCGGCAATGCCTTTCAGCCGTGCGGGCGTCAGTGCCAGACGGTCAAGCATCGCTTCGCTAAGGCCATTGGCTCGCCGTCAGCAACATCCTGGGCGTTAGCGTTGAGGATGATTTCGCTTTGTGCTTCCAGTTCATCGGCGATTTTTTCCAGCACGCGATTTTTTTCGCGGCTGGAGAGTTGCGCTAATTTATACGAGGCTTGCTTCGCGGCAATGCCCATTTGTTCCAGCATCAGCCTGCTCCTTAACGGGTAATCATGTCATCACGGTGAACGGCAACCGGGCCGTATTCATATCCCAGTATTCATCAATTTCTTGCGAGTGGTGTCCGGCAATACGGCGTAATGCGTGGTTGTTGTCACGACGCCGTGGGCGATATCGCGGCCTTCGAGGTTGCAAATGCGGATGACTTCACCACGCGAGAAATTGCCAGTCACGCTTTTAATGCCTTTCGGCAACAGGGAGCTGCCGCGTTCCAGAATGGCGGCAGTTGCCCCTTCATCTAGTGATTTCACCGCCAGCAGCACCGAAAATCCAGCGTTACCGGTTTTCAAGCGGAGTCGCCTGGGCATGGAACAGCGTACCGACGGAAATGCCTTCCATCACATCACCAATAACGCCCGGCTTGCTGCCCGCGGCAATAATGGTGTCGATACCCGCACGGCAAGCCACGTCAGCGGCCTGCAATTTGGTACTCATGCCGCCAGTTCCGAGGCCTGAAACACTGTCACCGGCAATCGCGCGCAGTGCGTCATCAATGCCGTAAACGTCTTAATCAGTTCTTTACTGCGGATTGCTGCGCGGGTCAGCGGTATACAAACCTTTTTGATCGGTCAGCAGCAACAGTTTATCGGCACCCGCAGTACGCCAGCCAGCGCAGAAAGGTTATCGTTATCGCCGACCTTAATCTCTGCCGTAGCGACAGCATCGTTCTCATTGATTACCGGAACGATATTGTTATCAAGCAACGCTCGCGGGTGTCGCGGGCGTTCAGGAAGCGTTCACGGTCTTCCATATCAGGCACGGTCAGCGGCGTTTCTCCCCGACGTGAATGCCATAAATCGAAAACAGCTGTTCCCACAGTTGAATCAGTCGACTCTGCCCTACCGCCGCCAGCAGTTGTTTCGAGGCGATGGTCGCTGGCAGTTCCGGGTAACCAGGTGCTCACGTATCCAGGCGGCGATCGCGCCCGACGTGGATCACAATCCGATGCCCGGCGGCATGTAACTGCGCGCACTGGCGAACAAGTTCAACGATATGGGCACGGTTCAGACGGCGCGATCCGCCTGTTAGCACACTGGTGCCGAGTTTTACCACCAGCGTCTGGCTGTCACTCATGATTCTCTGCCATTCAATTTTGGGAAGAATGATATCAAACGAACGTTTTAGCAGGACTGTCGTCGGTTGCCAACCATCTGCGAGCAAAGCATGGCGTTTTGTTGCGCGGGATCAGCAAGCCTAGCGGCAGTTGTTTACGCTTTTATTACAGATTTAATAAATTACCACATTTTAAGAATATTATTAATCTGTAATATATCTTTAACAATCTCAGGTTAAAAACTTTCCTGTTTTCAACAGGATACTCCCGCTGAATATTCGCGCGTTAATTAAAATCAGGAATGAAAATGAAAAAGAGCACTCTGGCATTAGTGGTGATGGGCATTGTGGCATCTGCATCTGTACAGGCTGCAGAAATATATAATAAAGACGGTAATAAACTGGATGTCTATGGCAAAGTTAAAGCCATGCATTATATGAGTGATAACGCCAGTAAAGATGGCGACCAGAGTTATATCCGTTTTCGTTTCAAAGGCGAAACACAAATTAACGATCAACTGACTGGTTATGGTCGTTGGGAAGCAGAGTTTGCCGGTAATAAAGCAGAGAGTGATACTGCACAGCAAAAAACGCGTCTCGCTTTTGCCGGGTTGAAATATAAAGATTTGGGTTCTTTTCGATTATGGTCGTAACCTGGGGGCGTTGTATGACGTGGAAGCATAGACCATATGTTCCGGAATTTGGTGATTCCTCGGCGCAGACCGACAACTTTATGACCAAACGCGCCAGCGGTCTGGCGACGTATCGGAACACCGACTTCTTCGGCGTTATCAATGGCCTGAACTTAACCCTGCAATATCAAGGGAAAAACGAAAACCGCGACGTTAAAAAGCAAAACGGCGATGGCTTCGGCACGTCATTGACATATGACTTTGGCGGCAGCGATTTCGCCATTAGTGGGGCCTATACCAACTCAGATCGCACCAACGAGCAGAACCTGCAAAGCCGTGGCACAGGCAAGCGTGCAGAAGCATGGGCAACAGGTCTGAAATACGATGCCAATAATATTTATCTGGCAACTTTCTATTCTGAAACACGCAAAATGACGCCAATAACTGGCGGCTTTGCCAATGACGAGCCAGAACTTTGAAGCGGTCGCTCAATACCAGTTTGACTTTGGTCTGCGTCCATAGTAGGGTTATGTCTTATCGAAAGGGAAAGATATTGAAGGTATCGGTGATGAAGATCTGGTCAATTATATCGACGTCGGTGCTACGTATTTATCCAACAAAATATCGCAGCGTTTGTTGATTATAAAATCAACCAACTGGATAGCGATAACAAATTGAATATTAATAATGATGATATTGTCGCGGTTGGCATGACGTATCAGTTTTAATGAATATTGCCGGATGTGATGCATCCGGCACATTTCACTCACGCCGTTAACTTCACCGGCTCGTCACGAAAATCATCCGCCGGTTCCAGCTTCAGATTCAGCGTCGTCAGCAGTTCACGCAGCTTCTCGTGAAACTCTCGCAGGGTGTGCTCCAGTCGTTCAACCACTTCAGTGTCTTTTACCGGAACACTCTTCCAGTCGCCTGCTTTATCGAACAGACCAAACTGGTAACTGTAGGTAAAACGGGATTCCTGGCTTCCAGCTCATCCACCAGCCCCAGAATTCACGCACTTCCGGTGCCGGTTTCACGTTGACGCATACAGCCAGACAATCGAAAAAGAATCGATTATCTTTGCACTTACCTTCACGAATATACGGGCCTAGTGCGGTAAATTTTTTGATCAATCTGCTCTTCGTATCCACTCGGTAACGTCATTGCTATCTCCTGTTGTGATGCAACTGTTTTACCAATTGGCAAAATTTAGCAAATTTTTAACACAAGCGTTTTTAAATGAGTTGGGTCATTCCTGAAGACCTTTGTCAAAATTCCGATACACCGAGTTAAATGGGATCTGTCGCGTAGATTTACCGTCAGCAGATGATGAGGTGATTAAGCGTGAGTCCTCTTCCGGGCTCAACGGATCGTTCTTCCAGTAGCCTGATAACATTGGCGTTGGGCAGCGACGTCCCAGCAATCCTTGCACTTTTAATGAATAGCGATTCAGCTCCACGCGCAACGCTTCATCGGAAGCATCATGCATCCCCAAACAACTAGCAGAACGTCAAGATACATTTCCGGCACCTGTTGCTGGCACTTAAAATCACTCAACAGGGTATGAACTACCGGACCAAGACAGGCAACCGCTTTCAGACGCGGCGATTCAAGGTATGCCAGGACGCACGGCAACGTTAGCGCCGAAACGGAAACCAAAGGCCGCGACGCGAGTGTGATCCACCCACGGTACGTTAGGCAGCGCCTTTAAGCGTGCTGATGCGACAGGCTGAAGTCCTGGGTGAGCTTCCATTTTGAAGAAAGCCCACCGACGGCATATCAATAGTCAGCATCGCAATGCCGCGCGGCGCAAAATAACGTTCATACAGGCTGTAATAGTCCGTCTGCATCGCATCCCAGCACCAGGCGCATTTAATCCGTGGAACGGGCCATCGCCTTTCGGCATATGCAAAAAGCCGGTGATGGGCGCACCGCCGGGTACGGTAAACTCCATCTGCCGCATCGTGCCCGGTAGACGCTGAGCGGCCTCTTCATAGGCGCGGTTTGACAAAGCCTGCGCTTGCTCGGCCAGGTCATCTCCTTGGGGTGGAAATGGCGGCAATGTTGTACAACGTAGCCGCATGCAGCCAGTGACGACCACTGAGTTGCGGATCGTCTTCCGCACAGGCTTTTTGTTGCCACACCATCGCCTGGGTGGCCCACTCATAAATCCCATTGCCGCCACGGTAGCCAATCACCGTATCGTATAAATCATCGTCGGTACGTTCGGCATCGCTCATCACAATACGTGCCTGGACGTCGAGGATTTCGCGTGGGTCAATGCCGCGCCAGATCCACAGTGCAAGGATCCATAACGCGATACCCGTCAGTGCTTTACCATCAAGGGCCGACTGCACAGGCGGTTGTGCGCCGTGATTAAAGCAGCAGGAGCTAAGCGTAAAGATTTCCAGGATGTTTAAAGCGGGGTTTGAACAGGGTTTCGCTCAGGTTTGCCTGTGTCATGGATGCAGCCTCCAGAATACTTACTGGAAGATCTCTTGTAACCCGCCTGAAGTTAAAAAGAACAACGCCCGGCAGTGCCAGGCGTTGAAAAGATTAGCGACCGGAGATTGGCGGGACGAATACGACGCCCCCATATCCCACGGCTGTTCAATCCAGGTATCTTGCGGGATATCAACAACATAGTCATCAACCAGCGGACAACCTGGGTTTTGAAGATGGTGACAAAGTGCGACTGGATACATTTCACGAATCGCAACCGCAGTACCACCGGTATCCACCAGGTCATCAATAACGATGAAGCCTTCGCCATCGCCTTCTGCGCGTTCAGCACTTTAAGCTCGCGCTGGTTGTCGTGATCGTAGCTGGAAATACAAACGGTATCGACATGACGAATACCCAGTTCACGCGCCAGTAACGCACCCGGTACCAGACCGCCACGGCTTACGGCAATAATGCCTTTCCATTGTTCAGAAGGCATCAGTCGGCTTCGTTACGTGCATCGATCTGCAACATGTCCCAGGTGACGATGTCTTTTTTCGCTCATGTGAAGTGTCCCAGCCTGTTATCTACGGCTTAAAAAGTGTTCGAGGGGAAAATAGGTTGCGCGAGATTATGAGAATCTGGCGCACTAAAAACCAGTATTTCACATGAGTCCGCGTCTTTTTCGCGCTGCCTTCCCTGACGCGGGATAAAGTGGTATTCTCAAACATATCTCGCAAGCCTGTCTTGTGTTGACAACATTTTTGCTAACCCTGTGACCTGCAATACTGTTTTGCGGGTGATCGACAAGGAGACTTAACGTGTCTGAACTGTCTCAATTATCTCCACCAGCTGTGGGATATTTTTGCCAAAATCTGTTCTATTCCTCACCCGTCCTATCATGAAGAGCAACTCGCTGAATACATTGTTGGTTGGGCAAAAGAGAAAGGTTTCCATGTCGAACGCGATCAGGTAGGTAATATCCTGATTCGTAAACCTGCTGCAGGTATGGAAAATCGTAAACCGGTCGTCTTACAGGCCCACCTCGATATGGTGCGCGAAAAAATCAACCACCGTCATGACTTCACGAAAGATCCTATCCAGCCTTATATTGATGGCGAATCGGTAAAGCACGGCACCACGCTGGGTGCGGATAACGGCATTGGTATGGCCTCTGCGCTGGCCATTATGGCTGACGAAAACGTGGTTCACGGCCCGCTGGAAGTGCTGCTGACCGTGACCGAAGAAGCCGGTATGGACGGTGCGTTCGGCTTACCAGGGCAACTGGTTACAGCTGATGCTGATTAACACCAACTCCGAAGAAGAAGGTGAAATCTACATGGGTTGTGCGGGGGGTATCGACTCACCTCCAACCTGCATTTAGATCGTGAAGCGGTTCCAGCTGGTTTTGAAACCTTCAAGTTAACCTTAAAAGGTCTGAAAGGCGGTCACTCCGGCGGGGAAATCCACGTTGGGCTGGGTAATGCCAACAAACTGCTGGTGCGCTTCCTGGCGGGTCATGCGGAAGAACTGGATCTGCGCCTTATCGATTTCAACGGCGGCACACTGCGTAACGCCATCCCGCGTGAAGCCTTTGCGACCATTGCTGTCGCAGCTGATAAAGTCGACGTCCTGAAATCTCTGGTGAATACCTATCAGGAGATCCTGAAAAACGAGCTGGCAGAAAAAGAGAAAAATCTGGCCTTGTTGCTGGACTCTGTAGCGAACGATAAAGCTGCCTGATTAGAAATCTCGCGATATCTTTATTCGTCTGCTGAACGCCACCCGAACGGTGTAATTAGTAACTCCGATGTAGCCAAAGGTGTGGTTGAAACCTCCCTGAACGTCGGTGTGGTGACCATGACTGACAATAACGTAGAAATTCACTGCCTGATCCGTTCACTGATCGACAGCGGTAAAGACTACGTGGTGAGCATGCTGGATTCGCTGGGTAAACTGGCTGGCGCGAAAACCGAAGCGAAAGGCGCATATCCTGGCTGGCAGCCGGACGCTAATTCTCCGGTGATGCATCTGGTACGTGAAACCTATCAGCGCCTGTTCAACAAGACGCCCGAACATCCGGATTATCACGCGGGCCTGGAATGTGGTCTGTTCAAAAAACCGTATCCGGAAATGGACATGGTTTCTATCGGGCCAACTATCACCGGTCCACACTCTCCGGATGAGCAAGTTCACATCGAAAGCGTAGGTCATTACTGGACACTGCTGACTGAACTGCTGAAAGAAATTCCGGCGAAGTGATTTGATTTGCTGCGGATGGCGTTTAATCGCCTTCCGGCAGTTTCATCCTTCATTATCCTTCGATAAAAGCCATCCCTGTAAATGTCCGTCGCGGGTTGCCACGTTCAATCTGGTGATGGAACATTCGCCGCTGCGATTTCAGCGCCGCGCTATTTTCCTGTTGCTGTTGCTCCAGCTTCCAGGCAATCAGCAATCGTGCCAGCCGCTTGTTAGCATGCTGACTACGCTCTGACTGAACCTTCACGCTAATACCGGATGCCAAATGCGTGGCGCGTACCGCCGAGTCGGTTTTATTGACATGTTGACCGCCCGGCCCCAGACAAACACAGCGTCTCATAACGGATTGCATCCGATTGTTCCTGCTCATCAGCGGTAAAACGCCCAATGCCCAGAAACCAGTTTTTGCGCCCATGATGAGGCCGAATACGGACTCGGACAAATCCACTGAATAGTGCCACACCAGCTTTCGCTTAATGCCCATGCGTTATCGCCATCAGAGAAACCAGCGCCGAACGCAGTGTGTCGAGTAGCGGCCCGTTTCTGTTTCCAGCACCGTTACCGCGACGTCTTGCCGGGTAAAAACGACCAACAGAGAAGAACGCTGCGCCAATCGGGTAGCCGCGTCCGGGGTGTAAATCTGGCATCCCCACTACGCGCTGCATGTTGGGTAAATTTGCCGTGGTGTGTAATTGTTGGATCACTAATTTCTCGATCCACAGGTCATCAGATGCGATGGTAAATACCGCATCGGATAAGGGACGAATATATTTGCCCATGTACCATTCCATTTATACTCGTCATACTTCAAGTTGCATGTACTGCTGCGATACATTCGTCACCCCAGTCACTTACTTATGTAAGCTCCTGGCGATTCACTCGCTTGTCGCCTTCCTGCAACTCGAATTATTTAGAGTATATGATCTAAAAATCAGGAAATGGCAGACGAATCCAGGGCAAGAAAAAAGAATTAATCCTGGAAAGGTCTGCAAAGAGTCATTGATAAAGGATTTGTCATGATTTACCTCCTTGCAGTTTGTGGAATCAGAAAACGCGCACATACCAGGCGGGCGTTATTTTCATTGCAAGCTGGATTTAATGTTGCGGTTTATATCGCATATAAAAATTAGTAAACCACGCTCCCCGGCATTCAACGCGCTGCTGCTTAACTGTCTGAAAACCATAACGTTCAAAAAGGGTTTTGCGGTTATGCTTGCGTCCACCGTAAGTTCGGATTCAGACTTAATCAAAGGTTTTAACAAAGCGCTGGCAACCCCACGGCGGGTGTATTCAGGGTCAACAAATAACATATCGATATAATGTTCAATGCGGGAAATAAAACCAACCGGTTGTGCATTAATGATCGCGCCAATTCACACTTGTGATTTCGCGAGTTTCTCCTTTCCAGCGAGATTCGTCAATCTGCGCCCAGGCGGAAATTTGTTGTGGTGAATAATGCTGACTGGCGGTCATCGTAACCGCTCTAATGAAAATAGCGCATAGTTGCTGAAAATCAGCGGCTGATAGTTTCTTATTTGTATGTTATTCATAATATAAATTCAAAAACGCATGCGAAACGCTTCTGCCATTTTCCAATTTTATGCATTTGGTTGTTATCTCGAGCCAGTTTATGGATCAGGTTTCAGAATGGCAATGAGCAACCATGCTTGCTCATCAAACGCCCCCTGACAATATACCAAATGCGCTTCGTCATTCGTTCTGCTGAATTGGCGCAACTGTGGCGGAAATGGATTATTCTCATTTGCCAGATGAATATGAGCAACTCGCTCAAATTTGATTAATGGCCAGGTAAAAGGAGTCGTCGTAGAGTGCATCGCGACCAAATATATCTGGCAAAACACCGTCACGCTTATAGGAAATAAAATCCGCCGTTAACGCATCAAGTTCCTCTGCTGTAAGTTGCAGGCGAATAAGTTTTGTTTTGAATACCCGCATCCTTATTCCTTAAAGTCATTGAAATCATCATCCGTCATATCATTAAGATATTGTTCAGCGCGGCGTGTAATTTCCTCTAATCTTGCAGCACTTGGACGGAAGCGCGCCTTTATGGGCTTTTTCTCCTCTTGTTCAGCAAGCATGTCCATTAACGCTTCGAATGCGCTGGCACTTAAGAGATATCCTGCGGGGCGATTATTAGAAAGAACCGCAACCGGTTGATCAATAAAGTATTTAGCTGGGTTTTTACGTAACTCAGTGATATTGACCGATTTTTCAGCGAGAATTCGATGCATACAGTGATACCCTCATAATAATGCACACCAGAATATACATAATAGTATACATCATAATCCCAGCACCAGTTGTCTTTCCATTTGCGGGTCTAGCAACGTCACATGCAGCCCCACCAGACGCACACCGCGCCCGCCGCATCATCCCAGGTTTTACGCGCGGTGGCGATTAGATCAGCTTTATTCAGCCGCGGCCAGACGTGCTCCTGGGTGGTTTGCTGAAAATCGTCGAACTTTAATTTCACCCCCTGGCGAGCAATCAGTAAATCAGGTTTTACCTTTGCCGACGGCGTTAAGAGTCCGGATACAGCCGCTCGATAATCGCTTCACATTCAGACCAGTGATGAATATCTTCCGCCATCGTGCGTTCCACGCCGACGGATTTCGCAACCGTTCGCTGTTAACATCGCGTTCGTCAATCCCCTGACACGCTCCCCACAAAATGCGGCCAAATTTGCCAAAGCGTTTAAGCAGCATCACCAGATCACACTTTTGTACATCACCGCAGGTCCGCAGCCCCATCGCTTCCCAGTTTTGCCGCTGAGACTTTGCCGACGCCGGGGATTTTTACAGCCAAGATGGCCGGTTTGTAAAATTGCCGGAACTTCTGCCGGCGTAATCACAAACTGGCCGTTGGGTTTATTCATGTCGGAGGCGATTTTGGCGAGAAACTTTACTGGTGCCACGCCGCAGACGCCGTCAGTTGCAGCTGGTTGAAGATTGTCTGGCCGATTTCCTGGGCGATGAGGGTCGCAGAACCGTGGCAATGGACGCTATCGGTGACATCGAGGAATAAGCCTCATCCAGTGACAACGGTTCAATGCGCGAGGTGTAGCGCGAGAAGATTTCACGGATATGATTTGAGGCTTCTTTGTAGGCGTCAGAGCGCCGGAAGCAAGGTGAGATGTGGGCATAATTTGAGCGCCATCCCTGTCGGCATAGCGCTACGTACGCCAAATTTACGCGCGGGATAATTGGCGGTGCTCGATCACCCCCGACGTTCGCGGCTGCCGCCAATAGCAATAGGGATGAGGCGGGATTGTCGCGCATCTCCACTGCGGCGAAAAAGCAGTCCATATCCACATGAATGATTTTACGCATTGCTTAAGCTTTACCTCTCAACACTGGTAAAGTATACAGTGATTTCAGGGTTTGAGAAATGCGTAAAGATTCAGCATTTAACGCGTTCGCTGCGAAAGCACCTGCTGCTTATCCAGCTTTTGCACCAGCGGCTGCACCACTTTATCCCCATGCTGACCAAAGTATTGATACAGCGTATCGGACGCACTTTTGGTCAGCACCATGTTCAATGCGCCGGTTGCCCGCGCTTTGCGGATTTTTGGAATCCAGCAGCATCTGGTCCGCCATTGCGCTTACCTGCATCACTTTATCTTCCGGCATTCCGGCCTCTTCCAGCACCCGACGAGCCGAAAGCGCGCGGTCACCCGAAAGGTTCCAGTTGTTGTAGATATTGTTTTTGTAGGCCATCGCATCGGTATGCCCGGTAATAATAATTTTATTATCGAGCGAGTCGAACACTGGCGCGAGCTCCACCAGCAGCGTTTTAAAGAACGGCATAATCTTCGCGCTGCCGCGTTCAAACATATTGCGGTTCTGGTCGTCTTTAATCAGCACGCGTAATCCCTGGGGAACAATTTCCATCTCCAGATTCGCTTCCATATGCGCATCACGGGCAATGGTGTTGATACTCGTTGCCAGCTCACCAAGCTCGGTGGCGTTTTCTTCTTCAGCAGCGCCGTTTTCTCATTCACATCACGCGCTTTTTTCTCCGTCTCTTCCGGCACCGCCACGGTGGCAGGTTTTGGCGGATGAGACGGGCTGATTTTATTTAACGGCGACAGCCCACCACCGTTAAAAATCGACTGCCCGTGCAGCGCGGCGATAATGCTTTCACGCTCGGATTTACTGACGCTGTTGACAATCAACTTTATTGTCGTCACCAAAGGGGCCGAGCGTATTTCCGGTTCTTGCCCGCTTTCCTGAGACGCGATGCCCGGCAAACAGATGGCGATTGACGCCGATCTTAACGCCGGATTGATCAACCAGGCGCAGGCGCAAACCCGGCGTAAAGATGTTGCCAGCGAGGCCGATTTCTACGGCGCGATGGACGGGGCATCGAAGTTTGTGCGCGGGGACGCCATCGCCGGGATGATGATTCTGGCGATCAACCTGATCGGCGGCGTCTGTATCGGGATCTTCAAATACAACCTGAGCGCCGATGCTGCCTTCCAGCAGTATGTGCTGATGACCATCGGCGACGGCCTGGTGGCGCAGATCCCTTCCCTGCTGCTCTCCACCGCGGCGGCGATTATCGTCACCCGCGTCAGCGACAACGGCGATATCGCCCATGACGTGCGTAACCAGCTGCTGGCAAGCCCGTCGGTGCTCTACACCGCCACCGGGATTATGTTCGTGCTGGCGGTGGTACCGGGAATGCCGCACCTGCCGTTTTTGCTGTTCAGCGCCCTGCTTGGTTTTACCGGCTGGCGGATCAGCAAACGGCCTGGCGGCGGAGGCGAAGAAAAGCCTCGAAACGCTGACCCGCACCATCACCGAAACCAGCGAGCAGCAGGTCAGTTGGGAAACCATTCCGCTGATCGAGCCTATCGGTTTAAGCCTCGGTTACAAACTGGTGGCGCTGGTGGACAAAGCACAGGGTAACCCGCTCACCCAGCGGATTCGCGGCGTGCGGCAGGTGATTTCTGACGGCAACGGCGTGCTGCTGCCGGAGATCCGCATTCGGGAAAACTTCCGCCTTAAGCCCAGTCAGTACGCCATTTTCATCAACGGCATAAAGGCTGATGAAGCGGATATTCCGGCGGATAAACTGATGGCCCTGCCCTCCAGCGAAACCTACGGCGAGATTGACGGCGTGCAGGGGAACGACCCGGCGTACGGGATGCCGGTCACCTGGATCCAGGCGGCGCAGAAAGCGAAGGCGCTGAATATGGGGTATCAGGTGATCGACAGCGCCAGCGTGATCGCTACCCATGTAAATCATGCTGCGCAGCTATATTCCTGATTTGTTTAACTATGATGATATTACGCAGTTGCATAACCGTTTATCGTCGACGGCACCGCGTCTGGCGGAAGATTTGAGCGCGGCGCTCAATTACAGCCAGTTGCTGAAAGTGTAGCTGACCGAAGGCGTTTCCCTGCGCGATATCGTCACCATCGCCACCGTGCTGGTCGCCAGTAGCACGGTGACGAAAGATCATATTCTGCTGGCGGCCGATGTGCGCCTGGCATTGCGGCGCAGCATTACCCATCCGTTCGTTCGCAAGCAGGAGCTGACGGTGTATACGCTGAATAATGAGCTGGAAAATCTGCTGACCAACGTGGTGATTCCAGCAACCAGGCAGGAAAGTGATCTTGTCGACAGCGTGCCGGTAGATCCGAATATGCTCAACCAGTTCCAGAGTACGATGCCACAGGTGAAAGAGCAGATGAAAGCGGCGGGGAAAGACCCGGTGCTGCTGGTGCCACCGCAGCTGCGCCCTTTGCTGGCGCGTTATGCAAGGTTGTTTGCGCCGGGGCTGCATGTGCTGTCGTATAACGAAGTGCCGGATGAGCTGGAGTTGAAGATTATGGGGGCGTTGAACATAAGTATCCAGCATTGGTGCACAACTGCCGGATGCGGCGTGAACGCCTTATCCGTCCTACCGTTCAGGCACAAGTTTGTAGGCATGATAAGACGCGCCAGCGTCGCGTCAGGCATCTGCGCATAACTGCCGGATGCGGCGTGAACGCTTTATCCGGCCTACCGATCCGGCACAAGTTTGTAGGCATGATAAGACGCGCTAGCGTCGCGTCAGGCATCTGCGCACAATTATGAAATGATACGCTCCCCGGCACTAAAATCCGTTACGTCCCCCGCCCAATCGATGGGATATAACCCTCGCGCGACATCGCGATGGAACGTTGAGAATGGCCAATCACTCACTTGCTTTACCCAACCATGCTTTACTGGATTTATATAAATATAATCAACATGATGCCTATAATCTTTGGTATTGCGGATGGCGTGCTCCCAAAAACGTGGTTGCCAGATATTTTTCAATCCACAAGCATGGGTAAATTGCTTTTTAATTTCCCGCCAGCGCGAGGAAAAATCATCATCGCCTTCAGGTAATGTACGATTACAGTGCATATGCTCTGGCAAAACGACCCAGGCGTTGATTTCAAAAGGCCTGTCTCGCTTAACTTTAATAATGGCGTGACGGAGCATCTGGTACTGGGTGGTCAAAAGTTGGCTTCGACGATTTCGTAAATTCACCGTGAAAGACCGTCTCCCCCTTGATGTAATAACGACGATATTCAGACATGGCGACTCCTTTTTCTCAACGGTAAGAAGAAAAGGAAAGGTTGGCAATGAGGTTGTTTTATATCGGGAAAGCGGCTCGCAAATATTCGCGGGCTCGTAGGCATGATAAGACGCGCCAGCGTCGCATCAGGCACCTGCGTACAACTGCCGGATGCGGCGTAAACGCCTTATCCGTCCTACAAAATCGTCTCTTCCGTCAAAATCCTGCGCGCGCCCAAAAAATGGTCCTGCCAGAAAGGTTCGGCTAATCAGCCAATGCAATGGTTTCGCCGGTACGTGGCGACTCGATAAATTGCCCATCGCCCAAATACACGCCCATATGATCGGCTATCTCGCGGCTGTGGATATGGAAAAACAGCAAATCTCCCCGGCGCAGGTCGTTGTTCGCCACAATCGTTGCCCGGCGATAGTGGTACATCTCATTGGCCGTGCGCGGGAGCTTTAGCCTCAAGGATCTTGTTGTAGGCATAAAAAACCAACCCGCTACAGTCAAAGCCTTTATCAGGCCGCGTACCGCCCCAGACGTAAGGCTTGACTGCTGCTCCAGGCGGTGAATCGCCACTTCGGTAATGTTATGCAGATGGTCGCTGCTTAAAAAGTGGTTGTTTTCCGCCAGCGCCTGCCAGCGTCTGTCACTCGCCTTGAGCGGAGCAGGAAACCATTCTGGATGCTGTTTTATCTGCTCCCGGTTGTGCTGGCGTAGCGCCCTTTTGTTTTCGGCATTGCCTTCCACAATATAGCTGGCCTGCTTTTTCAGATGAGTTTGGTACTGTTTTAATAAACGCGCACGGTTTTGCATCCGCTGGCGGGCAGCGTAGCTTTGAAAGAGATATGTGATGTGGTGGCGCTGGCAAATGAAGAAAACGGCAAACAAATCAACAGTAATCCAGACAATACAAAGGATGGAATCGACGGCAAGGACATACTCAATAATGGCTGGTAATGCTTTAATGTTGCAGTGTATCCCGATCGTTGCTCTGAACAAACTTAATAAACCATTATTATAAAATTAACATATATATTTCAGTTAATTATGTAAAAACATCCGTTTATTAAATTACTCATGGATTGTCGCTGTTGCTCATTTGAGCTACAATTCAAGCTGAATAAATATACAGCACAGGAGATACCCCAATGGCTGCTAACGCGTTTGTTCGCGCCCGAATCAATGAAGATCTGAAGAATCAGCAGCGGCATCTGGCCGGGATGGGGCTGACCATCTCTGACCTGGTTCGCATAACCCTCACAAAGGTCGCGCGTGAAAAGGCATTGCCGTTTGATTTACGCGAGCCTAATCAATTAACCATTCAATCAATCAAAAACAGCGAAGCTGGCATTGATGTTCATAAGGCCAAGAGCACGATGATTTATTTGATAAATTAGGAATTTAAATATGATTCAAAGGGATATTGAATACTCGGGACAATATTCAAAGGATGTAAAACTTGCACAAAAGCGTCATAAGGATATGAATAAATTGAAATATCTTATGACGCTTCTTATCAATAATACTTTACCGCTTCCAGCTGTTTATAAAGACCACCCGCTGCAAGGTTCATGGAAAGGTTATCGCGATGCCATGTAGAAACCAACTGGATCCTGATTTACAAACTTACCGATAAACTTTTACGATTTGAGAGAACTGGAACTCACGCGGCGCTCTTGGGTAAAGCCCGCTTCCGATGAAATTTGTAAACCCTGCGCCGACGGCTTGCGTAAAACTCTTTTGGTGATAATGTCGACCTTCCAAATCCAGACTATTCCGATTTCGGATGTTGACTGCATCCTGGCGTGTGTAACCGTTTTATCAAGGAATAAGCAGTATGCGTAAAATCGCATTAATTCTTGCGATGTTGTTGATCCCGTGCGTTTCATTTGCCGGTTTGCTGGGCAGCAGTAGCTCTACCACGCCTGTGAGCAAAGAGTATAAGCAGCAGTTGATGGGATCCCCTGTCTACATCCAGATCTTCAAGGAAGAACGTACGCTCGATCTCTACGTCAAAATGGGCGAGCAATATCAACTGCTCGACAGCTATAAAATCTGTAAATATTCCGGCGGCTTAGGGCCGAAACAGCGTCAGGGCGATTTCAAAAGCCCGGAAGGGTTTTATAGCGTCCAGCGTAATCAGTTAAAACCAGACAGCCGTTACTACAAAGCGATTAATATTGGTTTCCCCAATGCCTATGACCGTGCGCATGGTTATGAAGGGAAATACCTGATGATCCACGGCGATTGTGTTTCCATCGGCTGCTACGCAATGACCAATCAGGGTATTGATGAGATATTCCAGTTCGTTACTGGTGCGCTGGTGTTTGGTCAGCCGAGCGTGCAAGTGAGTTATTTACCCGTTCCGCATGACCGACGCCAATATGAAGCGCCATAAATATCCCAACTTTAAGGACTTCTGGGAGCAACTGAAGCCGGGTTACGACTACTTTGAGCAAACCCGTAAGCCACCAACCGTTTCTGTGGTCAATGGTCGTTACGTGGTCAGCAAGCCGTTAAGCCACGAAGTTGTGCAGCCACAACTGGCATCAAACTACACGCTCCCCGAGGCAAAATAAGCGCCATTCGCCTGGCATAATCTTTTGCCAGGTTTCATTGCCCGTCAGCGGCTGTGTTGCAATCGCCCGTGACCACATCATTCGGTGTGGTCTGCGAGCTGAAGTCGATTTCCACATCCTGATCCAGCAACGTTGCCACGCCAAACGGCGCGCGGCGGGTGATCCAGTGTAAATTAGTCAGCAATACGCCATTCATCACGCCCGTCCGAAAGCAGCATGTTGAAAACGCCCTTCTGCCGCAGTTCATCCGCCAGTGAGGCGATATATTTAAATACCGCCGCCATGTTGCCCGGTGTGCGCGGGTAACGCTGCGTAGATTTATGCAGGAGCCAGCAGAAGGCTTCGCTGTCGGTTTCGCCTACCGGGCGGAAGGTACCAGTTTCCGTCGTAGCCCGTCAGTTGTCCGTTATGGGCATAAGTCCAGTTACGCCCCCATAACTCGCGGGTAAATGGGTGAGTATTTTCCAGCGCCACCTCGCCCCGATTAGCCTGGCGAATATGAGCCACCACCGAACAGGATTTTATCGGGTAGTCCTGGACAAGTTTGGCGATGGGGGAATTAAAGCTGGGTTGTGGATCTTTAAATGTGCGACAGCCTTTACCTTCGTAAAAGGTAATGCCCCAGCCATCTTTATGTGGCCCGGTTCCACCACCACGCTGTACAAGCCCGGTGAAACTAAAGCAGATATCGGTAGGGACGTTGGCGCTCATGCGAGCAATTCGCACATGGGTAACCTCCACAACAGCGGGAGCGCATGGCCCCCGGCGAAGATTGATTTAAGAATTTTCAGGTCGGATGCGGCGTGAACGCGTTATTCGGCCTACGGTTCGCGTACAGATTTGTAGGCATGATAAGACGCGTCAGCGTCACATCAGGCATCAGCGCACAAATGCCGGATGCGGCGTAAACGTCTTATCCGGTCTACACTTCGCCCATAAACCGTCGGCCTGATGACGCGCGTGGCGGCGCGCATCAGGCATCTGCGCACGACTTATCTATGTTTACCACATCAAATCATCAGGCACTTTGAAGTCGGCATACGGGTCGTCTTCATCCTGCTCTTCGGCGCTGAGCGCGCTGTGCAACACTATACTGCTGGCATCGCGCTGAGCAATTTTATCGGCAACGCTGGCGGGAATAATGGCGTATTCACCTTCGCTATTGTTATCGACCAACAAGCGGGCAATCGCCAGACGACCATTAATCAACTGCGCCTGTGTGAGCTTATCGACAAAAATCTTCTTAATCAGATTGCCGTCAGTGAAGTTAAAACCAATATCGCCATTGGCAATGGTGATTCGGTTCATTTCAATAAGCTGCTTTCACCTTGAGACTATATTCTTTCGCCAACGCCGCTTGTTTTTGCTGTTCGCTAAGCTGTTTATCACGCTCAAGCTGTGCCTTTTTATTTTCTTCTACCGCCGCCGACTTCACGCGCCTGAACGCGCGATTTTTTCGCCGTTCTCTCCACCTTCGCCGCTTTTTTGCTGGTGACTAATCCTGCTTTGAGCAACTGCTCTTGTAAGGTAAGTTTTGCCATCTTTGTTTCCAAACCCGCTGAATAATTTTTCAGCGAGTATACCTGTAAACGCCGTAGGTGTATTGGGGTGAAGTCCCTTTCGCCCCTGCCTAATAAGGCACGTCAGGCATCGGCGCACGGCTGTATTCGTAATCTCCGGCTCATCAAAATAAACACCGCCAACCCAGCAACAAGAATACCCGGTGCAGAAGCGGCCATTACGCCGACCGTGCCAGTGCCTAATGCCAGCATTTTCCCGGCCAGTAACGGACCACTCATAGCCCCCAGACGCCCTACCGCCACGGCTGTTCCCACACCTGTTGCGCGGATCTGCGAACTGTAAAACAACGGTGCCAGGGCATACAAAACGCTTTGCCCACCTGTCGCAAACAACCAGCAACAATGCCGCCAGCGACGTACCCGTTAATGACGACGCCGTTCCAAGCGCCAGCAGCGAAGCTAACATGCCGCTATAAATCAGTAGCGACATGGTTACTGGACGCAGCTTATCCATCAATGCGCCCAACATTAACGTCCCGCTCCGCCCCCATTTGCAGGGCAAACATCACCGCCCCTGCCGCCTGCGATGGCTGGAATCCTTGCTCCCACCAAAAGTAGCGGTAGCCAGTTGATCAACATGTAGACCACCAGCAGAGTGAAGAAATAACACAACCACAGCAGCAGCGTCGCGGTTGCCGTTTCTGGCGCAAATAAGGCACGCAGTGGTGGCGCGGCCTTTGTTTTTTCGCCAGCGAAAACCGCCGACTCCGGCAGCCAGCGCATTAATAGCGGCACCAGAATCAACGGCACCACACCACCTACCCAAAACACCGTTTGCCATGCTAAGTTTGCCCCCGCGAAACCCAGTGTCGCCGCCAGCGCCGCGCCAATGGGAACACCGCAATACATCAGGCTCACTGCCGTCCACGAAAACGTGGACCCGCGGCTTCAGACGTCAGGGCGATAAGATTCGGCAACGCCGCCCCCAGCCCGACACCGGTCATCAGCCGCGCAAAGACCGTGAGGGGAAATCCCAGGCAATCGCCGTTGCCAGTGAGAACAAACCAAACAGCGCAACTGAGCCAATCAAAATGCGCTTGCGACCATAACGGTCCGCCAGCATTCCGCCAACCAACGCGCCGGGTAGCAAACCGAGTATTCCGGCGCTAAATATCCAGCCCATTTGCATTTTATCGAGTGCGAAAGCCTGGGCGATGCCACCCGCCGCAATGCCAGCCGCCTGAAGATCCAGCCCCTACCATCAGAGCGACCAAAAAACAAAGCCCGATGGTCAGGTGAGCCGGGATGAAGATGATGAAGGGGTACGAGTCGACATAAGATGAACCTCGTTGCGAGTGCAGGTGAATCGCGACTGATACATTGCCAGCCGCGTAATCAGAACTATTTAATGACTGCCTACGGGCGAAATGTAGGCCGGACAAGACGTTTATCGCATCCGGCAGTCGTGTGCAGATGCCTGATGCGACGCTAACGCGTCTTATCAGGCCTACGAATTCCCGCGCCATCCGTAGGCCGGATGGCGTTTACGCCCGCATCCGGCAGTCGTGCGCGCAGATGCCTGATGCGACGCTAACGCGTCTTATCAGGCCTACAAATTCTCGCGCCACCCGTAGGCCGGATAAGGCGTTCACGCCGCATCCGGCAGTCGTGCGCAGATGCCTGATGCGACGCTAACGCGTCTTATCAGGCCTACAAATTCCCGCGCCATCCGTAGGCCGGATAAGGCGTTCACGCCGCATCCGGCAGTCGTGCGCAGATGCCTGATGCGACGCTAACGCGTCTTATCAGACCTACAAATTCTCACGCCATCCGTAGGCCGGATAAGGCGTTCACGCCGCATCCGGCAGTCGTGCTGGGATGGGCATACGGAATACCACGTTCTCGGCAGTCATCATTATTTGTTGCTGCGCAGATCCAGCGCCACGTCAACGATCATATCCTCCTGGCCGCCAACCATCCGGCGTTTGCCGAGCTCAACGAGAATATCCACCGCACTTAAGCCATAACGCGCCGCCGCCGTTTCACAGTGACGCAGGAAAACTAAGGTAAACACCAGCGTATCCCAGCGCCAGCGTTTCGCGATCGACTCGTACCGGTCGATCCTGCAACGGACGCACCAGGTCATCAGCGGCATCCATTAACGCATGATCGGTCCCATGCTGCCAGCCCAGTTTATCCGCGGCGGCAATAAACACTTCCAGCGGTGCGTTACCTGCGCCCGCGCCCATTCCCGCGAGGCTGGCGTCAATTCGGTCGCAGCCCTCTTCCACCGCCGCGATAGAGTTTCGCCACGCCAAGACTCAGGTTATGGTGAGCGTGCATGCCAGTTTGCGTTTCTGGTTTCAGCTCTGCTTTCAGGGCGCGGAAACGGTCACGGATATGG
+
8:3062-)%$**,1125A???JJJHFJJJHHJJJJJFIHFEEA765''&))+26<?>CEFIHFAAA@ABBB@==0//24D=44568=<556?>EFEJJCJJJF:989:<'''&(&&+,,&&*+/+,79=>EJJJJJJFH=<?ADIIGFJHJGFJJJIJJJ;;;;B-&&&&)+,,,,,101.(''(121/-,,,+))%%&'''(),''*)**%%%+&&''-.011JE@+++,./--0-;@ACGEJ;::=B>>>=HDCJJJFJEDJHHGEC:4--6:;HJJJJIHJJJJJJJJJJJJHIJJJJJGJJJJIJIGJGJJ>=>>DECBBCBCIJJGDHDGEA?><;<;HIGJGEJFGJ?>99DA9:JEGJDJF<IJJCFJGC@??AGD:77<>JGG<::CJJDCD@?<<FIJJGHHJIDF8777;*)&'+&&%%&&'&(%%)'&&%%#$%*/)((%//020...++++C@BAEI0++,8+++/,.,,)&(''//01-,,'&''),592233+**+-*(('))&&%%&',9999A?-++/01,+++00/2A-,,)*++:;ADJIIGJJJEJIJJJFGGEF?-)**1--+))+'$$%&('(2/--.0A999@C<CA???AGB@==6677C874499;==<;433578AJJHJGIJ>B775599<::::;>ABAB;:9:<BJJGJGJEDCJIGFBDGJIAABCAFIGJ?==<<?;::**&%)')&,49@@@GFHGIJJJEHIJ>==;==>ACAJFDDHJJCFB@:?<380,06:>@?FGJIJIEIJJIJJJJIJDDCCBHC@*(((&,,/8767>;9:;JJJFHHIJJGJJJFFFJJFFFEIHJ7FFGFEEJHJCJHH<989;DJJHEGFFEEDA@>>=>FCJFFJJHJJIHFJJHHJJHJEFIJFJIJFEH>>JHJJJJHJCBEFHB<3''57IFJIJJJIIJJHJJIBGJJJFJJJJIJ87756/060/.,---,,78:96688GJJJJIFJDHBICDJDB443--,&%%%&'*.*)))/10((&%''&&&&*))*678;9:?DFJGI9989CGDB9888FDJJHFJHJJJGGJJJHJJIJJJJIFIFCA?7>ABBCB@BD22123017=:332/.)))*/.+AECDBAAGC><==>DGC<7-,+1***('%$####$'**-681/..43223+%%%$%&+-+''%())))&)&2--6:AABBJJJGEEC@=:::9BDCDCABBEJF?>=>FJIJJJAB-*+-)+)'&''')'(')*+JFE??@5554;>DCJA;:;@F>==IIGJHIICIHEJIJGJJGJJHJJJJJJJHGCDCCHGIJJJIGHFDCEEJJJDGEEJGGJJJJJJ=E@JJFDIFJHHJJIJCEIIGFDJJHGJJCBCGGGJHF:998.///+***4*931/'')565672---()))&&)),+**+0.20::9:778GJJGEJ@:JDGE@568655222-**))/8>99:;>DDCDHJ@?A?AAAJEJIJJJJJHHJJHEEGDJ@@??>@?FAFC@764:52/&&$$%%******+-()'%%$&)((118,)((./,,+*+4)(()%%((-+*)(&'(.+&'(((6058(''',,&$$&&+**)+)'(*+66FGJFDFHJFHIIIHJIFJJJE)))))4499:J;:::<<<>>?@@BD?=>=@CJ443EJEHFGJHF??@?JDECGJFIHHJEGEHIJJJJJGJJEFEJGJIJJJJJJHFJJJGCFHDJFDBBEJHJJJJJJDCCEIIIHFDEEBDE?99*((()(((&..4((778C@6116-66;===8:?>;88<=@IDECBJJCF0JIEIBFFEBBBEFEICJJGE3335@@E<<<==<=EHEI>D???BJJJIFDDACCBFCCCCEJCBBCGFJJHHGDBEDE@::;10-%'%##$'''*'09?IJEFFCEAJFIHJIJJJFJHJFJJIB=>@HJF@D@(''''*(**&$$$%%&(((+++?C@?@@JJCABAHGFGIFEHCDA=;..,('((@C@AA@DCJGIG@>>?@BBA>C4556@@DCDA5333CFIA>===AECJIJHJIHJFGJIJJHHJJ,,+*+*(''&().2468FEGFAJFJFJFJHHFJJHJJJFFJJIJHJJJIFFJGJJJJIDE6-------37999;6443224:<@BC@?<=GJJDECDHGB@;9@ADB:977++IIGJEDIJ6767JAJGJJFJFDACAGGJHHGJGJJJEIFE>/+*)'''*--+*))CABACBDDEGGIGDGHGH?>>?JEHJJJJJJJJJGEFGHJGFJJJJJHJJIJHIHIJGGHEEJJJJHHJJHIJFECDG98910-+,--*+**('((?AGCEA@@ACCEFEJEDFEDB;;<;;9;><?BEJFFJ@A?;D<<?AJJGGGJIGJHJJJJJJJJJHJJJA>=BDEHJJGHGJIJBCCCIHHJDCDGJJJIJJEJ>><9/-++&&&*:;:;;>::1002@1/-($%&(('&&'&&'+)().0046;:678678:JJHHFBECCFFDDBEDGDFDJJHCCCDB?<<9:((((=>AAJEEFJJEFECF@<<=>JJGFFGJJJGJHIJJIJJJHGD:....888;;=A@??=?ACCEIIHJ6667888IHIHJJGHGHJJIGIJHJIJJIGIJJIJHGJGFGGEFHEIHFEDIJJGIJJJGDIHJJGDGGHJJJJJHIGCJFJHFBBBCCAAA;;8744....0JFGJJGHGJGEA@A@JHEFFGJHHEDDHJEJFJDF@84-:7>?A>HJFJIGGJJJDHDCCCBB??94222210..565;999>ABDDC7,+++?DABAAHEJ>>?9999GFHJGCGJJJJJIHJ>==<=J=****91))))JFHJHIFFJCECEFEJHJJGJJJJJJJJJFGBCBBFICBC@>*'&$$%'()%%&&'477761.,,*++-227@8778<:3311867;;@D?====9@BBEHIJFIJJJFDEB?@CDC**((((78///14-/@ABAGAC@@BC<==CBCADFF?;::DCBA@BBBEJBCB?<8999HFDB@A??DB@BABCB?<>>?CGDEFFDJGIJE3'')())()&%'%&%%%'(5AJJJFHDEDIJGJHJJHGJJJJIEEEDDDGGE@ABBJ@@@=>>=>73457620/,'&')&%$'./2;=DGIJJJJJHHJJGJJJEJI@>7773223B;<==?::CIIJGJFJJJJIJJGJICDFGGED<5599<=>=>>>44*((*./4AEHDFJJJJJHJHGFIGGDA?@9:410.((()35,,+*'('33/0DHJGJJJDGDDH887/21,.--56671=?BHHJJJJEEFDDJHHJIHHJGJIJGHDEJ=JHIIJFHJEHBJJJJFG''&&''',12963336</.+***/)),,000/@EFJJIJFFIEHJFJJJJDHDDIJJJJJHJJJJJJJJDA>;:5'*$$$'-++*&%$%%''&/;@A>@??C5550/++(''+33(&&'<>?JJJHHF===55<JDECD>?HDJFJJEJJHGJGHEFGFEEEHIJHJHGJJJJJGFJGE98899722/./77<<>BJIHJFIFFJGEJDG>.---;;=JJJHEDBDFFIEJIFEEFIJJJJHJJJJIGJJ;65?=)))($$&')%%$$',&)-)'-(&&''''''&'$'%&&')(('&-/,,,,30-//--,,,>ABFDDBFAJHJJJJJJGJJJJJJJJHHJJHJIJJJGDDHJJB11CJJGFFGHHIIJF?>?>?==>7??ABCB*))*-,,,@@AAJJJJJJHJJFDHFJIJJJJJHGJHFCBABIDACHHJDJHJJJEGGFGGAB<<;<G>HHFHE8773112=CDHFFDDBJJJJJHIFJJDFFCDFGJEHJJJHHEHEJJG<;;=:D@++*)('%%&&)*,+-,234CFJFAB@@A4333FFFJIJJJJJJ<<<<FJEIIJJHJJJJGJFDDCJJJJ@>===>=:8:7667;>=>@AJIJJEJJHA@@CI88888FFGJH::9,+++,-,333>:;;<EFJJIJEGJGJJIFC566:>+))*)(&'%&0+(%$$$&'-1)%%&&'(,???BB;@BFEBBJJJIGJHJJJJGJJJJJJFJJJHECB;>=>999:<<==HEIGFEECDFGGJHFJJJJJ@@@77...-***-1222:0-+,3478''''-''(*123;B?C=<<<<:;;DJFEIJHFJJGJJJJJJJJJJGFFHJJGJJEJ--./@<;;8888IG<<;;DFH9823328(&&'8<<BEJJJ@@?><<<<JFGJGJJHFJJJIHE:,()()..--/.0<53349CD?@?=??JJGHJJHED=;:>>?=;>27757:><<<<JBCB11101113+,24+%%%&)23))(-==???=BGFECHBABABBAAJEJJIF====AAC:99;DFFJDCDCJHJIHGJIF666/---..,%'&%&(())3448500246:?A=;<=JGFCCDBFFDFEFJJGJ@30/.-244334BDDF:::FJIDCAFCABBBC@@?90-,.,)('',68ADHHJJJHJJJJJJJIJJFIJJJJJHGJHBBBAGJIJGJGJJJJJJJJJJCJJJJJJFADHJJJJIGFHJJHHEJFIJIGDBCCJG@ACCBGHJCFBA@=>6500-.1./<>CGJJGDBFFIDC&&&'(&&&&'166(&&2294469:?@A4334JJJFHJJGJFJJJIJJJFJD=<<<6565310034002246;>>@FFJGJJIGIIJJJGHJJGJJJFIFCBDDDDD>>>>FB@@DIJJJHIJIJJJFJJJD@?@@E>4152CCEJFDGJEEGEH<=<>=:55988<==:992/.,*((-,&=FGEE=1G;JEDJJIJJGGIGIJHGGJJIDJHJGAAAAJHJJFEEFJHIJJJFJJJJJJJDEEJFJFFEIF4334=GGJJJECGJGHFA?@EC,,+))*-+''&'./45112020020210&&&'&&'.9;@BDGEDCDGJHFJD?=55-)*/*,-.&((*0AHJJFGGEJ=997:32:12@@BBFJJJJC?;889DBBA8888=<****----1007GJDD@B9897;:---698=FJJJJJJIJGJEJJJDJFJJFJJJJJJJJJJHJIJJJJGIIGFECGJJJJ<;;<A86**+6?JGJDEJHJJJJHJJJIGJG@C>3JHBBCHJHJJEJHJJJGJGJDGC95549@>>>>B@A@EDFDF9:265232=CABIJEBCCDFIJGEFHHIJHGHJHJIJJHGJJGJJIJJIIIJEFG5333<>>==;889:IJGJJIHHJJIFE><<=7777F=@FEGFGCJJJJJIJHJJFEGJJJHJGIJJHGFFIGJA@?656,BHB=>JJJJ?JJJIIFJHHJGJIHJJIJJGJJJJGFJJJJJJFJGJJHJJIJGGIJDEA@0198:GA@@?@@A>==>@E:99:=DCHAB:98932121554>D?@IJHGIEJGCA--.*'%%$'(0*))&&',0023>>;;78::AB<<CBAABBHHEH//*+&)01(*)))-***)))+.)))())(.-+.0,,**1<FJHJJIJJGFFICGJ888843674GEGJGH<<HFJI<<;9CB@CBEC542375'&%$$%%%&*())**4:<=@GEB>?C?FHDGIJJIJGJJJJGIID>8;CAAAAFJGDFAEGJJGIJEJEGDJFHJJIFJHJEJJDIDA<-+0+,-3120111210+'&(((*00;3/../&'(++*+,1000+///119@:::7777<621/268CEDFJJJIIJGJGJ<;<<FEIFJDAGFFFJIJJFJGDCEFGHIEHJGJHJJJJJJJEDFCFJJFJHHJEHJFFGJJHJGEJBB<;(''''./...2226=<=@@FEGJJGJJJJJJGHJHJJJIGJFJEFIJGJJJJJGBBJHIIIJE>>>>JFJJJJJJGJGIEHHJJFFIEDEJJGIEDCD@E9224BBB<77A?CADFJJDABBDIEJGIJ>==<2...6DGFIFJJIHJJJBF412+++,0//11143*''(41(/GEFEIHFGJEGJGEHJGJHGGFFJIJABABFJJDJJDIJHECJGDF@@@B=665333*))@?>>?JIJD?><;;==>:::''-,68AABCBBFJJGGGC@//(&$$%$&%&$#$#$),--,-++./CEACJDECDGFJJJ/*)*,*+***,1=DJIJGGIGHJGHIHJEGGIHJBCAFDEIGIJGJIGJ@?::D@66:?BBBC=:;?CDHGDEDEIA???8:-@@CFDFBGJJIFJJHJEBCCB6556=>:-.*()&%'&*--.((('%('&'(&''%%&'%&22212353.--''%%%&&'''+87:EDFJJJBBCCJJHJJJFGJJJJJJJJJJJGJJCDBIGD?IAB@--)*)*)((<=BJDECEIJIHJAFJFEHHJJGJFFEDCDGDCF889///0EA8999??@=:89::@CGHFJGJGFJGHG@?>>G:5446:G8888;99:G===9995666.+*((*',*,++0+'&&&+36?FCFHHJJJHEFJGGJJIJJ@@:8888@@DDDGHCBCE--**+).--,*))(&'')**'('&')***,.68:<>BGJJJFHHFGIDEGEHJ888:BHEDEEDDCDGFEFJJGJJIJHJHJJJCGDDJJI99(%$%%()+,7557:::=>>FIHEJHJJJCAABGGJCDFDGJJHHDJFJGHGJJJJJJJJJJJJJIJJGGHGIJB@JHDDDDIDJJJIJJJEJHJJJFHFJH5445BCB??:''(&&&B?>;54369=887***1*;:8573+,8:<?BAB:9:JEJ52*(&&''0&211222224210-))+3---:BBBFCFJECB?((((;9:@@@C@CBCCDCJJJJEEGIB=<<0<;<>A?AABBCDIE@IEHJEJJJIJJJJJJIJGFIIAA@EGJJJDEJGECC??>;=<<=;:96120,)%%&&))(&%%%%%%&/3222788899710*+/,(''&&%%$%%'('),****112234;?ECC:94445@?A@JJCGGFIEFGBABDA@?@IFBCCEEHIJDCDJGFGJEJJJHJJJJIJJBA@CJ222140007:<@;;==HJ:B=43122/((+,,122433689<<=IEJF>==;=JDIHEGFEFJGHJJGJFCJGED11025---*-.-,.422267=??;;;;=11100A;CEBCCBGCGJFIHJHJJJJJJJIJJDEDGJJFIJIJIJJGEHJHIGECDDF<=>?J@?>?DDEEFDDEFHJJIJJJIGFJJJJGJIJJHJFGHJJJFJJJJJFIJJGHJIGG::::9654595568:>DCJHHJJGJIIJH?B98884EJAABAB<;<==BA;;;<<<GCHB1>>??B;77768000-)()*8/>C??@@EFHHECDFGHJ>>=EF@BAA6117?@?;<<9997899JCCDCD==<7<>GFGCEEHEEGHGHEIHJHJJJEH?=><@3223EF888HBBDDGEJJHHFJGJJEEA<?@BGHJGEBABFJJJJJIJJHJJHJJJJIHIJJHIHJIHJFHIJGFJIJJJJJJGJHEFFIFJJHJEJEGGJHJJJJJGJJBAACEG>>1112?AFJJEHJH((((FC?>@FGDIJJJJIEGJJGJHDC.*+0-++-////44'''(0000111@FEFJJJHEFGGGJDJFDJHJJJIJIHHJJGGJJHFFH<<<<F22115--8FJJIJJJJA>::;;ABB?@F??@>GE=IFCGF=>IJCJFJ?==>B655:8/---:89BBBDFJIFJJB9=HJJIEJJFIFH11118843833,,$$$%$#&*333516,AAFFJE999,))278:44::GG<::<@JFJJHJJJJJJFIHHIJJJJJJJJIJJIIIJGGHGJJGGEIDJGJJJJGJJJJGHHGJJJJHJIJHIJ7(''(''')+,025544HHJIIIHJJIJ?><=@DHJHJJJ999AFJJEF223222045DCCA???JE00/.,++012@A?@@=>6666==@IJEEFEA===<DGEJJFJEJEJJEGJJGHHJJHGJGIJJJIJHGFJJJIHHGJEJJJI===?DHJJFDBHIJIJIFHIH@5559666****83334GHJGA@@BB9<;5;*)'(/;@?:877;=>><>A@AA6556JBA@@HJJHFHGHJ@=:6B::::DD@?>>FCDGJJIIJGJGC<;;<<::;>744469:89AEGHDEIIDF:('''*&%$$%&**./789:8:FH@>>?IJJFEJFJJJJJFHJGFIGFEH7676:::44341.&&&%&((?BACGECBCAGEJHFJJJIJHJJJJJEJJJJHJJGJJJIGJJJGJCDCB?B?@JIJIADHJEFBAADJJJJJJIGJGE8888>+-0*)&&'&&&')&''''((.66J@???FJJJGIJEEHGA>>>>4446@@ACBDCCJGHJJIJJJJIJIIJJEBDJJJJGJJIJFIJD?A?AHEGEHGGHGJ>=>>GHJHJHGJJJHJJJJJJJJH?C<:;AJJJGGJHFJJHJCDCAC766665778BGIGDJJIGJGGIJJHCABFJIIGJJFIGJFGCDBD?A5C@?A@HEGIJGJJHJFFDHBAA@?BBAFFEEGJJHJJHJIDGGIJJGH;;D?;9?795.,))+,./888322++*,2--24))-.:7788>779CDAB<===>>7=GEJ;<;5663:786645549(''6?JHECBBJEJJJJHIGIJJJFDAABF7666===?<..,-*&&&')&'(,.-,,+.-+,7;7=>;999<<<EHECGFJJGFEHEDEG=FDDF@:543911111<24422///0((*,9766---())+:JHIGC97;:;AJH@>>HJJJJJJHEJJIDDFBCDGBBA?910-B?==@@JJJII<;<<B:---8==8666<<=DB>>.)'%&&(+2223:CJJHFJJJJFJFJJGJJGJJJGJJJIJJJJHJJJJJJJJJJCA=,=;>FIJJJJJJEFG@AABJJJJJIHDIDBFHBB>543(((,(('((%%'&)(()/7=<?>FJFGGJ84CBBBDHJJCFCDA=<,,+'%%&(()(*+)())..('$###$$$$$&'.344A;:;;BJCFDBDGIEFJJJFIJHJJJGJJJFJJG@?-++@A?99((((5333@=BA@@@@F?IJJGGIFIJJFJJHFG???>JF55568761.--../>,CJAAAAJIJEFFH==IJHGEC<;<:::9=;:99@CFGFIFDGCCFHFJJGHGIJH=<CEDA4444477;;;;;D6555('&&####%-..22-,++.*****0029.=@@CABJEGHEIJJJ9:3344GHHE====EFHHJFHJCC==>=C967777B=<<>AA<;<<FHHE;;::C@?;:95666<9:::@>>>?B@>>>9452'(+''')265878B@;<<BADAFDJHIDDJEHHIGJJJGJCCA@@=>.../<B<<<<IA>;72@?=>100026@CDAB@@BABE<42*''(13855559,++*///@5,**,98855675445?><;:6543..-2362,1244>JIFHIIJJGJJJ:99555//00;EGEJIHGJGHFJJGJGIIJGGJJJCBA@DB>??DGCACBJIG1110..02-../7<+++,444<<,,-*)--+,+))+,/1/''&)+'/'''<=<>>?JIJIHEHJJF@JIJJHJEJJJJJJJJJGFEFGGHHHEJCB;;<;CCDJHEFHCCGGJHHJCEGHFEEEB;;<>GDFDEHJHJIGJJHHJJHHJJJGJHJJJJJJJHGJJJJFHJJHJGFCDJJJGJJJJJJIGJJJGFHGJJIJIGHAA@478),,20(&&%&&'((-22122575))(()))/1&&&&++136622585555?A,+++87854458>D>====43236398;::99==JJJHJDJJJEFIFDDHHJFCADF?@?=4444?71/--048>A?=.3+++:?422-1--/***+00065664767,,,+-+++-.658;ACACDCJJJJIEFGJIJJJJIHJHIJHJHJHHHHJJJIGJJDAA??@ADEGIF6666==<8=999=AA::855*)))+)''&&''(&&&&%%%%&&&(*)*))-*)((&%$%%%*)('+++33@BCBBJIJIFFEE;;::9;==HJ@@@@BA?;.-.>FHFGGJII===;;;:=:;7422('$$$%($%%''&'.06-,,,6AGFHFHGIHJHJHHHGJGBFEGJ=<==><<=FJDC?4BDDJJJJHJJJJJ<<<=A=<<HJJHJEFH@??60,*()*,+++0)*9;JJJGEJHJJJJGIGEIHDGJJJGHJJFHJJHJ?><;;;@CHIJJFFFIHJHGEA=>FECBHAEEJIJHIJJJJJJJ=<<<HJGDHAB8-*34FJJJJ?=JJJJJJJHE4444<:@A?DAAAA@BACBGHIJJJFGDBDBF'''''GEFHJDBBC9744('%%%%&&'+.0)&%,0//0333379975(($$$''(2:FCCCEBAGI?@AACJJIGJJJHJJEHJJ;:97:<<D;;7JFDGJHJJGJJIHJJJJFIGJJJJIJJJJEJJFH2222J2200-,,,+'+,,:99:H@IHEDFFFJEGJJGJJJB??@DJJJJ@???@HFFCEGDEDIIHDDIJJIHJJEIIJHJJJHJJ>>77900001?@GBJGGJJFFHFHGEJFAEF6556@<<;:<::;CHFIDEDJIJJIJJFCBF>9C3555@?;<EGEJJHCABACAB><81.%$$&++**.0++('''((-00026:66457755>BCA2222C+***36=95698<BIEJIJEGCB:850.,++,*+%((('%&&(8;89ADIB@==??CACEJGJIJFJ=<<<JIFJFAEEDDJDD(((+-'(=<>CCCEDH@><;64568899999BAAA876533/289544...,++,,.--(&'&&('=BDFH==HGJJJJJJ--77;:6790//043331-...<BFJGJIJEJFEHEGDCAD666/...541*)*+JHJHFFIFHGJHIIIFHGDIDDC@==5575222.---1201:>>>>A899//..,)'&'(-*)((+/78;<<981,('&&&&&<?1115<=???@B?A@?BGJIJJDDD;;ABGCEEGHGHHCCCCJ==100.*)&%%***+.005::?@FJEEFJJDGBAB@:9999::CC87:=E@JGDBCFADEGFAAA@FB=<==::::=?@GFJEJJJIJJFHJD>>>;::98111--**0/,,,,<?BCBB@A@BJJIJJGE@@=?A@C@@A;;>6/00/../642'('('(%%&+22+*'&&'&&&'&'&&&&+++//./,+/4B>>>?::<?AFFJFDJCJIA<<<JFJJDA@A)&&&')&(&%$%&-/@A::88;400HIJFEFHJIIJHJHJFGJJJJ////JJJHHA@;2.*&$%&%&)+14779788>AA+*))))***078<A>@>>CDIHHIJHIJJ.-.6,,,.BB@CCEHHJHHIJIIHJIJJEGIIJJHJA77:?E;:823<<@222343//--.0./;:<;;;9<BEEIJJE;2223GFHBDJ=A?>CGIJHIJJJEC9:9:=9=>I==<=>ABEJD=775--,,)')),5434<=GEC55441..22<<=?EIICCBCDJA>>?JHJJFJCDGDJJJJ:11126///169-12EB=<;;?EH@AJIHJFGHDBCIEGEHJJJJJGJIGDC?=>0//>BBE@>JHEJHHIJFBBCDGF;:7789?>>B?=>6CIGHJIJEFEFJ<9IJJJJJJFHJDGJIJHFJEJFJJ???@F/,,,,::8:;;?:8A==BDFGHHJJJJ?>75J=>DIJGGIJJJHCD?>CDEGGDC=;('&%&&&&*..363;::>?@CBCFHEDCHEJA=@@G5444311143///4+5011=7;=@CFJG+***>>GDD:<<><78;>@BHFCBAJJJJJJIGJJHJJHIHJJEJE;**&''''((()))056221(..--&$$&))'&%%&'&&&,(()<3BF5444@?>;2()-,,,.0.144469678<11122222FGJDA@AJGFIJJFJHHIJFHH>>>>;::CD99**+';;?JJJBCA@CGDHHGJIEFEDEFHJJJHJFGJJGFB?CFDDFB<<;33222222?:;70++++0<;65456@?BEBBBA=11--./5?E.---6CBDJFJIHFJAAAAGJJIJGHJFJJGJJIJGD@>CCEBABBDEDDJHHJIJJABIHJJFHJFJJJJCDEFJIEDJFJJJEDDEFDADICJFEJ@@??FFF2113=?AIHJJHJJDECIFFJHJJGABBIEFHD311,)334,+*)('')***)))*+3541DEGFJJJFEDFJCCAABB;::JJJHJJJHFJJJJJJGGJA;<<>FGGJJJCCCJIJJHJHHFE@@@AGF?@==BAA899-+(,/02541117@ABIIHGIJJDHHJGHHJJDFI3223CCB@DHJHJDJJJJIFJJJJIJIGJJJGJJJJJIHGD::::=;63%$$$&&&>?JBAB<:4439899>CA?5555;;;AJ>;..+'&%%%)25=@FFJJJJJJJIGID6555FFJFHEFGBDCEFDBDGHJJGJIJHJI??JBHJIJCBABJA>>>@B===GJD?877767767==BBJJJFHHJJHJJJGJHJJGDJJJIJJFJJJJIJJJHDHJEGIHJJJGIHJGJJJ;;;<JJJFDFEFJJJGJJJJJJHJJJJIJJIJJHJJJEJJJFIJB;0/0<>?A=><>,****=>JJGJGAJJICEHBAAA@@@>0-.5<;=BCD>?>::::=?@>@CDCHI;HFHCCDDIJJJ?@??5423510-,-////,,,->>>FHDEGJHJJJJHGJJJJJJEHFF39877<@HFGFH:::;JIIJJJJJHIJEGGGIFIIEJHHJJJHE<<66644225101034<>>?JD996')J>BAAJDCFHJA>>?AJJDCBAJJJJJFHJHJBECBDBABIEDBFA@@JJFGJIJHJEDCGJJBDB<;4***39<HDD=>FBEA?@CFHHDFEJIEE:3/,-)((*+*+,+:IDBBAGEEJB:IJJJJGEJIJIJJJGGEHEDJJJJFJFEJJJJJJ@?@D0//++++CJEJFCAEJHJGEA76556657.,+,,778::6<AGFCBB@?A>?<;<;A?@@ABJFEJGJGJIGJHJGJJ?>?AJIIJJJJJJJJJJGGGCIEDFJE1-*''(>;::9;;=ECJ:99:>F4C::;<=<<:;;;<<5556DJDBBDDEJF<==>HJFGFJEJJCHFAAAEJD@,,+)ADHHGGJJJJJIJFG:>=228.--.1=322131-)3345555=@CC66652127)(%%%%%*()'%%+12;=DCCHGJJJGIHGJJGEFFA@40/012<==?JJIJ943-*+)'''@C9;:9AECCB<74334A=<=:999@DC?;:.,,-.--55.--0006788''''110,,,,,>::<<;A>>>9:IJJGJGJJHJJDE@?A=JHHJJAAA?222GFHECBBBGJJJJJJJJJHJHJIJJGFGHGJJGJJJHIEJJEJGJJJEA@F@B@==?B=999BHEFJGEJJIJJGJJIIJJJIHCGI>;<978??ABIFJJJEGEJJJJJJJGDJHJJJHIIEGJJIE555BGDF@AAABIIJGJ,+++4355DGJJHJJJJJJJFHHJGGJHCAFJJJEDCAAIJJJJJIJJIIJG>>=?IEFFIC=<==@JFFHIGJ?7778JIHGHJHJJJJJFGJHJJJJEGDFGJJIGHJJJJFJJJJJJJJDFBBIBBD<422677@A1/((()+')%%&*''(245E9778<<<=A2119=;67:;GHJJJJJHHAA@CJFJF;;;;444J=:::@EJJFFHIDE9888ED3333.-))*(--&%%&7;=?JHIE??GGCDDJDB;<//+-(1,&75DBB?311IGDGFGGEFHJJJJJGEJFJEA<>@AACABA;;::;((()BCDDEJJJEFJJJJHGHHHEHFIIHJGDFJJJJJHJJJJFJJJHJJGIJJFDGJ33.2441('''():@ABGECJGJJJEJJHEEGGEHFAGEBJJGJJJJJJHJIJGJHJJD1111BA@AAJJDEE>==?CIFJHJJ?9(>?JGJHFIJJFGDJJJJIEE@AGFDDEFJEB>=>965)&&)*(()26DEFEEIEJEFJIJDEHEFJGJJJJJIJJJJJJIJFGJIABBBJFJFFHGFIJJJJHJJJJJJJJJHEHGJJJJFGFFJJGAA?@ABJJGJGJJJJHGGGJJIJJJJGJIJHJJJDADEBDCHFJGGJJJGJJJJJJJFD@@?@<7773334888778=E@JJHJGJFJA0.-12///,,+--//,.-.3;;?@HJJFGJJGIIIIJ9;>>4445?>A@>?>=@>??><<:44+*+-CCDHJJJJIJEJHJEJIGHJJJGFJGIJJJJJHJJGGHJJJGJIIF:;?;98'')&&).11146:<:<==@HEEBABDJJJJCJJJJIJF?>>?8888CDHJJJDBCDIJJBHJHJIGJIJC@CDJFJJHJHI@@@@JJGJJIGJHJJGJJJJJJJA@A>@AA>44B<<;;----/0/054-,.00,B:-DHFGGHHJHJGF:;??DHDFJIJHIHJGJJIEJHGGJJJJJJHEHIDJHJFFEEDCJC....63.,)(0)((DAHJFHJJJGJIIGD?8>>HGJJJJIHFJJFIF>FF7776/..00//5/../666?GIJFJFGJFH==;112:::::::9;;89CJFEDDJFJABABIJA<<BA<.../1/0///031325::;B878?DJJGJJIJJFJGJJJJJJJGJJJJGJJJJGJDHCJE@EA@AAJJJJFJIJHJJJJJJHJJHC:;?84=75,/-)%%&*3?HDFJJJGJJJJGJGJJFJFFBCBFCFFEJHJJJJJAHA5/+((),++*,665ABHID?>?AFHGHDHFCED766796655<;7;:87757899BJHJHJEHGFCGA==898JDEJJJHHHJFHEFJDCCCJJJGJJJGJJJIJ=<=>BHGFJGJJJJ<<==JJJJJJJJJJHJJJJ@<88:.(**&'&(-.---,--/*+**4GFJJHHJJHJJFIEFJGJJJFCCCC+***A>AJJHE0//0>>6------.<:;>FGIF;99942228945558777(((.23/47CGGJHHECBDCDG@4448IFHCEDJGDCB6665??JD10-(()/767666CEJJGJJGIFEIEJJEJJFDC>@AJJHHJJFJGJ=<=<>==DDC?>?;753356AA@E@AJJJJIG;JHIFHGI<@?CJFGJGJHHFFC;;70HGIHJJFHJJG<<:989;>;?@22129743111,,243)(&&(*&(%%&&'*+*++07++++69:1+-.*+<@;<<89@@A?@HIIDCCCAA:9:;EGJJFBBCCGHJIJ???=>=:;:<2-331/01132012DHFBBDB@@>0---6:986,,,-0&'''))-/4--,+,**+267<A('').9510/0(((*+++*&%%&)'+//06G<;;/...6????>@BCEJFJIJJJGGJJJGJJJHJC@?:EJD211))).+-+-6589;<<GGJJEJIJHJJJJJGJE>===GGF>?A?AFDGJGBD;94;<JIJGJE?>=CGJJIA><;98==<99;224:4=<::99<6-(*)'((-,/>GFJFCDGGJJIJFHJ445GHJ?@;?IBECEHGFDCIFJJJJJDFDFJJIJJGJHJJJGJHJJGFFJJIGGHEJIDFHJF5445DBF??>;::)***,/...5523357967:>BEFDD=77::<=AAB...)**3*.$$$&&'&%%'&%%%%&45::DD?AIHIJJIJGIFIJJJJJA@@@FJJHFFJJJJJJIFGIJHJJHGD??==;996*''+*++/+'''--12233556IIJJJJJJIIGHJJGJJHHDCCFJJJF=977;JDGFGJEF@B?C>1:;;<;A>9FHJDCBC20,/22003DDA4333>65...--/7;<>@:CCBCCJFJIJJFGFJGHIHF====?4>>>JHJJIJFFHJJJFJJFJJGFJIJG>>>?FJGJFFGJEE@=<;666AAJHJHDHB<9''''.7:EDHCDEDEFHJGGCBA>?@D?JHJA?>HJI=64467H@??....112''('(((,6@CJJJIHJGFJJIJJGJJJIJJJJFJJDJJJGDB:33<=?@HGJJFJIIGEIDE@A@;<;;;89=>GE;:;;GEIHCDA=<>@DECED?@;HJIIJJHJHJHIJJJIDCHHJHJHJJEJGJIFEEEDBBABJHHJJJIGGIFJIJDIEDIJHJFGJBA@AHFDFGHAAACDFFEJJJH=<=@@>>?JECECBGEAC?<<<JJIHFJJHJJJ<;;;JJGHDJJJFJJGHJDGC777A;<1222JJFFJJJJJJJJJJFJJHGJGJJJJJJFJJHGJFHBAIC?AAAA@CB>>>>GJGHDB?HIJJFBBCBAB68DFFC?<;:178<=EC?>>@IJJGGGGJJJE<;;=><=<B??=?IJBDBAC1)()'''()))++23013/0CDDGEADDAD=<<<C==?@BGIFHHJEJFEHJIGJJJHJC=4@A@/.=9<7JFJJHEEIDJHEHJJJJJ=?@>>;;>JJGGGEFFJDJFJJJJJJGJJJFCDDJGJJHJHJHJJJHEE??BAEH@?@@;;999;BFGEB9JGJHGGJJJJJHHJGJJJ==<?=432397:DEFIJJJJGJHJHJIJJJIJIJJH@AAEGJC==>>HIGGEHE@@AHGFJIIDBBA88/////-(%'0092,-74-6566((*&%()(()000/4446CDIJJJJIHGHJHJJJJA@??C80/01<:78F????F;H::::FGGDAABBHJJJJGHJGIIJJJJJJJJJJHIJJIJHJJJJIGJJHIGIJIEJIIJFIHCBJJFIEJIJJI322JJJJGJJJGJJJG<99;::;=JFE>>=;7+*-38?GBJHDFDEFBCBDDJ::::::::FEHJH::;2222:*)))4445558JJJJC=<=?E<:=?@IJHH;;GJHJJEJHCEGE>;:.DJIJJJJIJBBGGHG633G9988<<=<<;<==EHJEIFGJJ<;;<AJIE@99>;FG@@A<6548-EJJJJJJJJDHJDIHJHGJJHJFIFDDHIIHJIGF;;;;BCBCAAFBBB@>=?AAFHJJJEHJGJHJIGJJGIJGIJJFJHJBE@>=>>;99:7668;7?@>>><>AAB@>@:8'')/1/,,-3>;;944&&&&253DA444341134<<=8ACB<JGDFEDJHGGJJJHJJG@?2./ABFFIJJEIJHJHJ763/(&&'&''(*))+)'''.<<@;:::42-033FJJJJIGJDFJJJJJJIFJHJDHHJGCFABFC@FGHJJBEJA>>>GJGEJII?:99;BDFJJJJJFJFHHCA?<::7.,,-.5..-&&&'1-78;@C>=>=GGDBA@?DHGJFEDEDJFIJGJGJ;;;;?==8788JHEGHFGFJGBFADIA@4467EBBDGDDFJJJIJJGGJJEFDFJJHEGJJJJFIJJJHJJJJJGIJHJJBC>32224,(%$$%'/04JGDCBD<G4?FEHA@EGEFFJ=:9:;>?>>J@@@EH???DEHGDCJIHJJFJHEDJJJGFJIFJHGFGJFFFJJHEJCBAB?8=<<?HIJJJGIJJHHFBAEJJHJJJJGJJBBDEFIHFJJJJ???IJJJGCJJJJJFGGEEGFGJIJJJIJJIJ@?>71*)'%%%+-45?>/..-5666:7647779>?DDJJJGDDIEHFD><<HD??@6112?@?==<789FIHIGJJHJHEGJFHJDDJGFJJJ<;;:)'(&&&&&/19;<<@?'.'''4JJJGJHJJJJJJJFHEGJJJJJJJJJJGJIGJGGFEJGJIJJJJJJF>>9,,,-AACJGJJJHIJHGJGJJFDA<<A>>@DIHEHHJJIIIJJFJFJEEFJIJJJIIJGGGJJC7($$(.3//+++,=>>A4==@@7ICJIDJJEF65562224HECEDGHJJEJDJ><<<::9,(((0/23:<<110.,-4389:221342578:;6JECEDEFDEG<;:8:@JJG>===CFCD43226555.//10@<=<BEEDHJJGJ@A@AFEFDHFJJIJFJJGHJFDDEAC@?BAJJJJJJJJJGGJEFDHJJJJJGFA=8555...-/''&()+('**,-00+)()&+&'%%&(&$$$&''+,11<8888;8<8)(()-761222322=9:;<DJ>EJHJFJIA@@CIHJFJIJJJJJJGJJIJHIJJJIJECJJFF:98457653-/,**)++,;6566CDBB@DC6652/''(&&''-432443...47EGJJGGJJJGJJJJJIEJIFJJJJHEGJJJHHFJGEFGJIJHDGFJHHJJHJIFJHA<>=A:3/.0/,-.10+*:>;9988799:9933.)))&&&%%)+*+&(6766665889FCDCBJD@AA=@9==:0///767>AIIEJGJJFJHFIIFFIF=>>>CFEIGGJFGJJGJFCEFJ9989<:;;=B<==>CEBA<=><=0000::;6655:CIFJJIGJHGJJJJJJHJ?>=,,+,88++&%(%(*--+(),/**(()+>>DFDJ@=:::4+877;C?@<;<AHJJGJGHJGJCCAF?66001/'''&)))?@778<<=<<EDEEHFFEGJHJJJJHB=@@JBBJI=;9997411100((((+*1189A=ACFEEGGJJJIJHHJGFDFBAFJJJJJJGIJJJJJEIGIJIEFA==FGD===@ACBJJFHJFGJJFJJJJJFJGCDFDIHJHHHJEBDCJIJJHIDHDJJHJFEEGJJHIJFDIJJJGGIGJIJGJJJJJJGJJEEEJEFFC==<@94334?<FHGHJFECDHGAHA;@>=;:9743,++..87777DJIJIEEFJFJJJJJJBA?A?@CC:DF;7FBCIJGJC@?JFGIHJDGBBBEEJDGEDIFABCBGEDCE'&$$%))*68<ABHDHIJFCDDDEJHJDIG;::;CIEJJHEFFGAB@9444JGJFJJJIIG6555B;;:<?C;;<EGEJJJJJGJJJJIIJFEGGJJJJFHJJJJJGDEIJJGBBB:444BBCFJIGJJHHJJGJIJJI99878///*,)&&''&*)+19FEF:>JJIJJJJIE:::''''-)&&//1**))8..--116;@@D@@<;CEGEEGFCF@77DIJJGFIJJJGIHJJJJJGFDCCGGE9B>:998((((BJJJJCBCEIDD@??EB33112;;<951/.+*+10111C?>>@C<<<=@<;:893211435677....A@@?>???BA7667HDJJJIIGFGCEIEHFDBJDIJJJJJJJGHHDFJFJBBCBFEB/>1BE556FHJJFJGJJFFBC3G=>>JJJJEJJFEGDGF@?BEFAF@;*))*1*))*&&&%&&%''''+9::;>==>FGGJGGFGEGD>==<6557=<==GD???@J??@DCHJJJJHEE55<=FB77))))?@@EGHJHJJJHJHHJJJHJJIJIJJJJJJJ1111004=;//A@?JDFJFJHJ=<<;ADFECGIGHEGJCCCCJJGAABAFHJ:9:%%&4678<856>AAEHGEDGFBB88/11--,,''''';:::;ECAC<88@BGJEJJDDCEJJJIJGEAJFJGHJFJHJJJJJJJHJJJHHJJHGHJJ<;;<DDDACDDB?@=@A?950400-%%%%%)1004231000FHGEJFDE333.//0>?DCHJJJJGJJHJJJJJGJJJJFJJJHJGEIJJIJIHJJJJ7JBA?9>0/003767<;:78?AEAA>??CHJFHFJEF44370/01?@EIGHFFJFFEHHJJIJJJJJJJGJIGJCCEG1161JFHJJJIJAAABJFFHGJJ@?FEEB'''FCGFJJGJJEIGB92.04457823566<<=J>:88>?GDCCGJJFJEJJHGFEGHJJJJJJJJJJJJJFFFGGGEHGJJJAADJHJJJIGJ8899.../5)((('+*,9FIJJJJIJJHJJJJGJJIJJFJJFJGJIIDEGJIEBDJDC>==78882//0/000177;DDBJIJJGCCDDJGJHJIJJJGHGIE@C@AJDJHFJFJJEFJJGEJJJJHIHJHDAD))()//AD=DBA=<211100199:;7.)+.22.++)'''37<9:::;??DFGJJJJJJJFJJJFGHFIHJHJJJEGECJGJDJEJCHHHGJHJF=81/1<HJDFJJHJJJJJJIJGEJGFJ777:AEJIJHJDHHDGCACGJDGHJJIDHC55:97;/....9:CGD<CBCB?<B@?@97..ABDGJ@?==B?@BFIGJJJJJJJJJJIJGJFI5B@?=C@77776((((:;00003-+-0///.--))7631//2+++2C@?BAJJCEDJIIJJJJCEBC<97*((*,--7546688:==HIA@DEHIFJJJGGJIJJJJJJGJJJEIJJJJJJEFHGJGJJCCDIJGJGE==CDJFJJHJJJGIJIJJJ?A@@>>>>HEA222FJJJJIJJJ@FEDGF?77522246672-)(+)%&()*:=BAAJEFHJEDJJDC@ECBCFJJJIJJGIJIJFGFJFGGJJJJJJJJIFHEJJJFJGGJJEGGFG?99BGIJJJHJ>>@JDB<9:==CFHJJJIEJEJGFDG;;:<1112IJJJJEHGCC/-,-,+/<>JJHHHCGE;EJEDFJEFJDJHIGFIFJHFFJDFJJJJHJJGIJFEIJJHHJJEDHJJDIJHJJJHJJHJIJJJJJJJGJJDICCD9+**+.,,--:2&&&-/.,,8<>JJJGJFJHHJFJEGGJGJFJJJJEDHJJJJJEGJFECFBEGJIJJJJJJJJIHHJJJCDDBJB5>?JHJJJJJJAA==<JFEHIFJHJJIEJ@??AJHJBCB@5*)'),(//('&'%%,0/0,++,:78ABEH.--.8+***+-2-.7.../A@666665555?=@BC7-,+,4.,'()),.,*,,FGFJJJJIHHJFJGHGIJJJGFFJGIGJJJJJJGIGHGJIJJIJEJFA@A?CDA=:;///+)))+.3+&)%$$&3=<4@BBJIJJ>=<=JJJJEIJJJJFJCFFJHJEGIGFFEJEEFHJJHFGGJJJ3333CCDFEECHFHGEHJJJBAABDCD>FDDD433;<<<>>>?;::620023;4)047@DCGEJEEJEFGGJ0..08JACFDHEJJGEIJGJJJHJFFFFFDEBACBBCBGJ2111:;;<;554323999778A?>>=BAA@@A==4-*++9A-++6;<;;6622**))116/--.9@JHJIJBCAAJJJHJEFJFDCEDEJGJJECD@??AIFJFJGGHJJJJFJGIJIHFGFFCCCJJJGJGFJJIG@??G9889JFC>JJGFJHJJJHIJJJJJHIFCDJGJFJJF887680.>>5====?@J;;;<B;C@AAHFHEGDJEGEFEHI???@IF110088>?HHIJJFGFJGGJJJJEHJFGFJEHJJFGJIJHJJ?=>?CCADIEECCC=85544332799=>>E;<;<FJCF97670////./136:<><CBDECFJJIFJGJJFJJJFIJGJGEDEJDC@?@;87139,,,'..5;E=JGJJGIJJIJFGJHF??@@9833445<=?D?@95*))*./7...0''''J74EFHJGHJIJFJGJGJJHJGJHJHFJ:9::JJJGJJJHJJJHEJJJIJIEHJEJJGJJJIJJBBBJHJIHEJFJJJJJJGIJHEJCABA;;9:<<6669A65.@@DGDB;;;?@CDA?@AGFJFD<<<=JJIJI?A?@IA7778G?=5369:44DCFGJEEHIGJGJHJHJFDD==1011(''''EIJHJFEEIHGJJJHJJJFEBBCJFJFEFJJJHFJJIHJFJGIIHJBCDCJ?;9<E>A@=<<;>>>FJBBACFGGIHHJJGEFJIFFDDJE?>?>IEEGEJJGHEJ6540+*))**/***8654--./144471,34=;?@AJHIJJHFJFIFJJJJHHJGJFFFJIJJIJHIIJJGJFJ>JJJJJJGIIGBCB?>010/.-.....-43361,,-.=6;52*?>BFBDBB//1CBBA<<<:<65.**)*3'&&&:=>BHEFGDABDJIFCE40077=>?>@?HJIIAB@@?@C=<;6533,+*&&&('(((72-')*-013334566766('''(3;?BHFJJHIJJDBDHJJJJHJJJGHH>JJJIJJJCAAAHJJB@??65551001,,0/0014EFJJJEEEDJGFJHEC;:::9:9:<7-(')''(''()4577433/...,++,223767****5B::98;;DFHHJFFJJJJJ===<FBJHJCAC>97777668EE>=3223:<//,/<HHFHJEIJGEJJJIJJFHJGIJJEJJFGJJHJFHGHJJDABCHJECJJCJAB@BBIJCCACABAIJJGJJJIHJEJJJGFCFF>:B:;//?;===CGJIJJJIGCDCECFGDJJ=>><>>/.-,..((,-23:=?DEHHFF>>;;=>JHJHJJGJGJJHHJJJGHJJHIJJJ<<<=DDJHDJIEIFJIHJEJIJGJGHIIFEJ:77:?A766787.-.''$$%%*)(),'))&&&(6>=<==BC@9:;>CFGIHJHGJDIGJFJHIHJGHEDBBBDBC;:;=><((%&'(****-.,**+3/0/0<?AAAAJHJJJJFJHJIGJJDECBG<DJJJJJJIIJ=<=;3+++43322662)(&&%%'0/./,('&&%%$&%%&'&$'*)(*-))))/<>>=FDHDFEDGJJJGJJGGJIJJD<;<8?:>F;::;@JJJHJJIJJJJJFJBGE=<<=>?@@EFGDEFEAEEBCJJJJJJGFIHDBDGJHD6556JJDHGJJFJDDEJEGIJICACCIJFJGHF....:3201457=AHEFBEFJHJJJJFJJJJJIJJHIJHJJGFJJJJIDDECJFGGID6555>@JD@@AC@@@>:68@CFCGDGFGJDBHFFDIGHJJJHJJJJJGJIIJIGJJJJJEDFEHJIJGEIDFJJJJFJJJFDB9A;DDCCEJ?FDBJDBDJG@?=:967;JE@=<=@???@EJJGGGIHFHGIG32//11>>D6666EC==>=>=>@?886+(++::934667878DBJJFJJJFHJGJJGJIJED>2;667ABBHEDJFDHJFIJIIJJJIJJJJJHJJIHIJHJHJ@@AA1.-65678CCEEDDJDIDED:0+*0+*)*-56==??>JFGH==?>6656=<D6++/>@GIIIA;41*002=6???78?FDJIHGJJJJHJHFIEEFHHJJ@CCIFIGJJJJIJJIJHJGGBABDD@@?AC@@:98794341044214.>BBGJFJHGDDBGADD>76+((*02557=::;;@A;<IFJGJFGDBBBHJJIG===JGHJJGHJJJIJGJIJJJJJDJCC<;<3,++,.../,++,/382///;<<=56;BJEHDDCCJ:::;HA@<DBEJJJEHGCDJGJJHGEHHJFHGJJJJGH::::=88@89HGA?IEJJGJJJGJ>>>?@??CD>>:789=??>EECCFA@@@JJJJJJ====<=BDFJC=DCJDFGCJE;977/(''',-((((..12DFJIJEJIJJJJJGGDBAFIFJJIHI@FEBHJAIA333333333401889;@BJDEFID777222./.-:<:0)(&&&&/AAA??BFCBJGFJGI@=432,()'%$#$%%%%%%%%%%%&&..012,--+-))+,-..2201,,,++'''&,,,,,-/0=@FFIJEIHECBGJFBBDEEJJFDCIJG5/..2;;:<<=:9:?C;:::FHGEJJJJGJJHIHGJEI<FHHJGJJGJF:221-)('(B??72C954())0.../***/*@;;B@=FEHF431*))%&((/0***+234CBA@ABJHJJJJHJJJJJB??>>-*?<;;;BJHIJJFIFJHCE?>?@>>>?===?BAC@@AEIAEB@BEB=>DFEDJJHJJFGGEJHHJJJJJJFJGFIEFF==<:<::7:11117,:///13;7+++,10013('')'''*55(''(8....//-,-./01A???935JJGJJJFJ@@<9<<<>@>>>11140//5?FFE8888888CCDEFIA>?88@??////76/279<////7689/./0---..53979?9ABBDC???BB<;:63:2223ADJHJHJGGIGJIGJJHJJGHJJCEDEJIJDGJIHJJBBAAH??@BJEDEBBEDJGDECCIE>?<<*GBDACCBADDCFDEICCAAJC<A@CEHHHBBAE>?A??:75356-((?@A@>?>----+22@?@EEJDJHEEJEGEJJJHJJ<<<<99?FD=9,,.?EBBFJ<<;:7./343<;;;FIHHHEDCCCEGDJEHJIJJGJJCBBCJJJJJJJJFFGEBC2226@>?JJHGFG==<>HD@@1113>>B@ECAD=4221444:9669:A;:;<::::JJJJJJJHJJJIJDCDEEJJJJBDC44521110.//68<=?+++,2600126210.-,-.1...5744577667666ADDHGFCDBCHFJJFJJJHGF@?>>GHC?<<<<(,))+),'')*488<<=:656678:>5567:;755;***+/+))((&$$$%&&%%$$$$%2<33<>@EJJHIFIJE76001889CHJJHJIJJJJJJB??@AE6666;BEEGEHFIJHJJHHGJGIJHHGGFJIJHJJJDBBDJEGJBBCDHFJIHFHHJJJGJGJHHJJJIFGGJGJJJGDJHEJFJJJIB=@EDEJJHJJJJJIJJJJJJJHJJHHJIJJJJGJDJJJEIIJD::<<<;@B>??>B@@=?;22238<+*'''(/)A@8:;;C42220-)))).+000&%&(+)))*9:;7/99?JJJJEDB@)((*.(''2799F>A?;JJJGJHDFIJJJJJJGIJGJJJGJFEEC@@9867=3434<<>??C>8887G@@@FIGIIHJFGIJJJJEDDCCE<==>ACJF97662111569=?DFCHIJIJJH989<BFD>>HDJGEEGHJJJJJJHJJHHABBBEEJJJJJJGHFFJHHGHIEE@A6?3333A@>8328;;?>@@GCJFJJ1110--**+/47845<?<FEFHJJJGHHHHDFJJJF=;;;CE;;<A@B6,%%%)60723??CDGJHJJIGJGJJJJFJJJGHHJGIJJHJJJGEGIJIGEJ///-***111783A4333++''$$''*)''')((+'(,19<JJJJIEFFJG><=;<555))))8820000A<>A<;<:=;<<:;:55551102+,7338221;;:83228<=<=/..****(((%&&&1102235*)2*,4342999GJFJJJIGGJJJIHGHHGHIJJJHJJFEDC;2223;=@?:://.+:821.(()+137884441;;;;@BAAJGIHJJJGIJFDHHHDB887877774332994441,++1=;=BCCJECDCBCBA><BFC=-------77.../333394/00/+**.?>AGFJHGJJGIFD@@GEHJJJIJGFGJBEFEDFHJJGJGHGH?<<:;@9CCAB@?9788>@DBGFEFB@<F><://.0051/=ACDEEH433333,,,,99:;=<=;=?@A@=;;9=5843999?988.++,31/(04::??@FEA@??A??@ACB?>@@C4444?@@@BBABGFDCCDB>;;:?C@<8445++++./0.0554.,+++)453356:7)((''''))-,+)&
@Glass_A2P_1_pDSG467_18
CTCAGAAGCCCGTGACGGGCTTTTCTTGTATTATGGGTAGTTTCCTTTGCATGAATCCATAAAAGGCGCCTGTAGTGCCATTTACCCCATTCGCTGCCAAGCCGTGAGCGCAGCGAACTGAATGTCACGAAAAAGACAGCGACTCAGGTGCCTGATGGTCGGAGACAAAAGGAATATTCAGCGATTTGCCCAACTACAAGGGTGCTCTCAAGCCTTTAGGGTTTTAAGGTCTGTTTTTATTGAGCAAACAGCGTTTGCGACATCCTTTTGTAATACTGCGGAACTGACTAAACGTGTATACACAGGGCTGGGATCTATTCTTTTTATCTTTTTTTATTCTTTCTTTATTCTATAAATTATAACCACTTGAATATAAACAAAAAAAACACACAAAGGTCTAGCGGAATTTACAGAGGGTCTAGCAGAATTTACAAGTTTTCCAGCAAAGGTCTAGCAGAATTTACAGATACCCACAACTCAAAGGAAAAGGACATGTAATTATCATTGACTGGCCCATCTCAATTGGTATAGTGATTAAAATCACCTAGACCAATTGAGATGTATGTCTGAATTAGTTGTTTTGAAAGCAAATGAACTAGCGATTAGTCGCTATGACTTAACGGAGCATGAAACCAAGCTAATTTTATGCTGTGTGGCACTACTCAACCCCACGATTGAAAACCCTACAAGGAAAAAACGGACGGTATAGTTCACTTATAACCAATACGCTCAGATGATGAACATCAGTAGGGAAAATGCTTATGGTGTATTAGCTAAAGCAACCAGAGAGCTGATGACGAGAACTGTGGAAATCAGGAATCCTTTGGTTAAAGGCTTTGAGATTTTCCAGTGGACAAACTATGCCAAGTTCTCAAGCGAAAAATTAGAATTAGTTTTTAGTGAAGAGATATTGCCTTATCTTTTCCAGTTAAAAAAATTCATAAAATATAATCTGGAACATGTTAAGTCTTTTGAAAACAAATACTCTATGAGGATTTATGAGTGGTTATTAAAAGAACTAACACAAAAGAAAACTCACAAGGCAAATATAGAGATTAGCCTTGATGAAACTCACTTCATGTTAATGCTTGAAAATAACTACCATAACTTAAAAGGCTTAACCAATGGGTGTTGAAACCAATAAGTAAAGATTTAAACATTAGCAATATGAAATTGGTGGTTGATAAGCGAGGCCGCCCGACTGATACGTTGATTTTCCAAGTTGAACTAGATAGACAAATGGATTCGTAACCGAACTTGAGAACAACCAGATAAAAATGAATGGTGACAAAATACCAACAACCATTACATCAGATTCCTACCTACATAACGGACTAAGAAAAACACTACACGATGCTTTAACTGCAAAAATTCAGCTCACCAGTTTTGGCAAAATTTTTGAGTGACATGCAAAGTAAGTATGATCTCAATGGTTCGTTCTCATGGCTCACGCCAGAAAACAACGAACCACACTGAGACATACTGGCTAAATACGGAAGGATCTGGTTCTTATGGCTCTTGTATCTATCAGTGAAGCATCAAGACTAACAAACAAAAGTAGAACAACTGTTCACCGTTACATATCAAAGGGAAAATTGTCCATATGCACAGATGAAAACGGTGTAAAAAAGATAGATACATCAAAGCTATATCAGCTTTTGGTGCATTCAAAGCTGTTCACCATGAACAAATCGACAATGTAACCTCGAGATTACCGCCTTTGAGTCACTGATACGCTTCACCGCATCGAACGACCGAGCGCAGCGAGTAGGAGTGAGCGAGGGAAGCCTCATAACGCGAAGTAATCTTTTCGGTTTTAAAGAAAAAGGGCAGGGTGGTGACACCTTGCCCTTTTTGCGGACTGCAGCGGCCGCTACTAGTATTGATCGTGCGCGCAGCGTGGAAAACCGAGGCCAAAAGACGTAGCTCTTTTAATACACATTCGGTTACTCCGCCGAATTAAAATCAAGTCCGGCGCAGCCGGTTTGTGCCGCTTCCACGCAGTTATCTGCGCCTAAGCCCCCCGCCAGCAGAACGTTGCCAAGCGATTGACCATTTAATAGTGACCAGTCAAAACGTTGCCCGCTTCCACCCTGGCCGTTGTCTAAAACATATTTATCAACGTGCTGAAACTCGCGGGCGGGCCAGGTTTCACCGACGCTTAATGCTTTCCAGATGGCAACATGTGCTGGCAGAGCTTCACGCAGCGTATCGATATACAGCTGTTCTTCATTACCATGCAGTTGCACTGCCGCCAGCGATAACACCTTAGCTTTGTCCACCACATCGGCAATATCGTGATTGCGGAACACGCCAACGTACTGCAACGGTGCCGCAGCCATCACCTTCCTGCGCCTGTTCAACGTTGACGCAACGCGGTGATGTCGCAACAAAAATCAACCCACCGTAAATCGCGCCCGCGTCATAAGCTGCTTTAGCATACTTTGCCCACGCGTCAGGCCACATCTTTATTCTCACCCAGCAACACCCGGCGCACGGCGGCGTGCAAATCGTCATGGGCCATCAACGCCGGAACCAATAGCAAAAACCGTTAGCGAAGTGGCTTAACTCGCGCACCTGAGCGTAAGTATTGATGCCGGATTCGCTGATTACCGTCACGTTGTGCCCCAGTTTCGGCGCAAGCTCGCGGGTACGGTTGAGATCAATCGACAAATCACGCAATAGCAGTTGTGGTAACCCAACGACCTGCTCCCAATGCAATGGCGCGCTCTGTTTCCTCTTCATTACTGACTTCGGTCAGCACCCCCATCTCCAGACTGTGAGCGACGGCGGCAAGCTGGCGATATTGGTCGTCATCCAGTACTGAAAGCATTAATAAGCAGGCATCGGCCTGGTAATAGCGCGCCAGATAGATCTGGTAAGGGTCGATAATGAAGTCTTTACATAAAATCGGCTGCGGCGGTACGCGGCTGACGATGGGGAGGAAATTAGAACTTGCCTGAAATATTTCTCATCAGTCAGCACCGAAATTGCCGAAGCGTAATGTTTATAAATGGCGGCAATGCGTGCTGGATCGAAATCATCACGGATCACGCCTTTTGACGGCGACGCTTTCTTGCACTCCAGAATAAACGCCGTGCGCGCACCCTGTCACGCATGCATAAAAATGTCGCGTGCTCGGCTGAACCTCATTCTGAAAACTGGCCAGCGGTTGCTGCTGTTTGCGGGCTTCTACCCAAATCGCCTTGTCTGCGACGATTTTCGCTAAAACGGTTTGCATCATCTAGTACTTCTCCTCTTTCTCTAGTAGCTAGCCCAAAAAAACGGGTATGGAGAAACGGTTGAGAGTTGCGATAAAAAGCGTCAGGTAGGATCCGCTAATCTTATGGATAAAAATGCTATGGCATAGCAAAGTGTGACGCCGTGCAAATAATCAATGTGGAGCTTTTCTGCCGTGATTATAGACACTTTTGTTACGCGTTTTTGTCATGGCTTTGGTCCCGCTTTGTTACAGAATGCTTTTAATAAGCGGGGTTACCGGTTTCATTCCTCGAGAAGAGCCAGTAAAAGACGCAGTGACGGCAATGTCTGATGCAATATGGACAATTGGTTTCTTCTCTGAATGGCGGGAGTATGAAAAGTATGGCTGAAGCGCAAAAATGATCCCCTGCTGTACAATACGTTTAATGCCCATCTGGTGGCGGGTTTAACGCCGATTGAGGCCAACGGTTATCTCGATTTTTTTATCGACCGACCGCTGGGAATGAAAGGTTATATTCTCAATCTCACCATTCGCGGTCAGGGGGTGGTGAAAGATCGGGCGCGAATTTGTTTGCCGACCGGGTGATATTTTGCTGTTCCGCCAGGAGAGATTCATCACTACGTAGTCATCCGGAGGCTCGCGAATGGTATCGCCGATGGCGTTACTTCGTCCGCGCGCCTACTGGCATGAATGGCTTAACTGGCCGTCAATATTTGCCAATACGGGGTTCTTTCGCCCGGATGAAGCGCACCAGCCGCATTTCAGCGACCTGTTTGGGCAAATCATTAACGCCGGGCAAGGGGAAGGGCGCTATTCGGAGCTGCTGGCGATAAATCTGCTTGAGCAATTGTTACTGCGGCGCATGGAAGCGATTAACGAGTCGCTCCATCCACCGATGGATAATCGGGTACGCGAGGCTTGTCAGTACATCAGCGATCACCTGGCAGACAGCAATTTTGATATCGCCAGCGTCGCACAGCATGTTTGCTTGTCGCCGTCGCGTCTGTCACATATCTTTTCCGCCAGCAGTTAGGGATTAGCGTCTTAAGCTGGCGCGAGGACCAACGTATCAGCCAGGCGAAGCTGCTTTTGAGCACCACCCGGATGCCTATCGCCACCGTCGGTCGCAATGTTGGTTTTGACGATCAACTCTATTTCTCGCGGGTATTGAAAACGCCGCACCTGAGCGAGTTCCGTGCCGGTTGTGAAGAAAAAGTGAATGATGTAGCCGTCAAGTTGTCATAACTCTAGAAGCGGCCGCGAATTCGAAGAAACAGCGGCCGCGAATTCCAGAAATCATCCTTAGCGAAAGCTAAGGATTTTTTTTATCTGAAATTCTGCCTCGTGATACGCCTATTTTTATAGGTTAATGTCATGATAATAATAGCTTTTGCAACGTCAGGTGGCACCATGGGAAATGTGCGCGGAACCCCTATTTGTTTATTTTTCTAAATACATTCAAATATGTATCCGCTGGTCGATAACCCTGATAAATGCTTCAATAATATTGAAAAAGGAAGAGTATGAGTACTCAACATTTCCGTGTCGCCCTTATTCCCTTTTTTGCGGCATTTTGCCTTCCTGTTTTTGCTGGCCCGGGAACGCCTCCTGAAGCCAAAAGATGCTGAAGATCAGTTGGGTAACGAGTGGGTTACATCGATTCAATTCAACAGCAGATCTGGCAGATCCTGAGAGTTTTTCGCCGAAGAACGTTTTCCAATGATGAGCACTTTAAAGTTCTGCTATGTGGCGCGGTATTATCCGTATTGACGCCGGGCAAGAGCAACTCGGTCGCCGCATACACTATTCTCAGAATGACTTGGTTGAGTACTCACCAGTCACACAAGGCGTTTACAGATAGCATGACAGATAAGAGAATTATGCAGTGCTGCCATAACCATGAGTGATAACACTGCGGCCAACTTACTTCAGACGATCGGAGGACCGAAGGAGCTAACCGCTTTTTTGCACGAACATGGGGGATCATGTAACTCGCCTTAATCGTGGGAACCGGAGCTGAATGAAGCCATACCAAACGACGAGCGTGACACCACGATGCTGTAGCAATGGCAACAACGTTGCGCAAACTCTTCTTAACTGGCGAACTACTTACTCTAGCTTCCCGGCAACAATTAATAGACTGGATGGAGGCGGCGTGGACCCAGCACCGCTTGCTGCACTCGGCCCTTCCGGCTGGCTGGTTCTATTGCTGATAAATCTGGAGCCGGTGAGCGTGGGTTGTACGCGGTATCATTGCAGCACTGGGGCCAGATGGTAAGCCCTGCCGTATCGTAGTTACACGACGGGGAGTAAAGGCAACTATGGATGAACGAAATAGACAGATCGCTGAGATAGGTGCCTGCACTGGTAGAGCGTTGACATTGTGACCGAGAACTTACGGCTCGCTGGACTCCTGTTGATAAGATCCAGTAATAAGCCTTTCAGAACTCCATCTGGATTTGTTCAGAACGCTCGGTTGCCGCCGGGCGTTTTTTATTGGTCAGAGTGCGACACTAGGGACAGTAAGACGGGTAAGCCTGTTGATGATACCGCTGCCTTACTGGGTGCATTAGCCAGTCTGAATGACCTGTCACCGGGATAATCCGAAGTGGTCAGACTGGAAAATCAGAGGGCAGGAACTGCTGAACAGCAAAAAGTCAGATAGCACCACATAGCGGGTCATGT
+
=?////=CGJHEJJJI>>>FGIJH43/'''-89>BCCFIEFIIJ@?:71CBC00013EEDHGFJEJJ@@@@JEDDCHJJGJEG853/--70,(&'(221/))A?C///0?@@@EBCCBICJHEJF=<===BGJJFFD@@ACJIJDBBBJFJGGGJJ@??<;::<;:9;GJCBCEBBCCEJHJBCBBEACC=((()((&%&&,**(('(&&));::?94666=?DB1-+++***+..4:'&&$%')79?BA@A<<;<?=0/-+(**77999<>=>>=>=A????CD6555//,$##$&%&((''()125;:556;77430-14<=D@>322@<DEB?;;<@@CEBDID@B<<;:@>?@@=<<:;<<>>A@@>==><<>?<<979:<?=<>?A::BAB@>>=<=999;ADABCA:;@@@?>>@?BB@@@=<=<?5446=C>@A;77?@BE@=;<=>ABACB@DCDDBA?>>??AAA@BCBDEGDFB=>AB?=<50--:00191888?=7667''''4.-('''<9;9:?>C===,+*1018??B==<<822222<5543256640010''&'):?>@ADHEIJG'''(4778FGBDCEEFIFJIEEFJGJHFJHH::9:>9FGHBAAGEHCDBBCGGGJGJHJGJJJJJJGEJJFFJIGJGGJIGD==DHJJBC99=>>ACGGJGEJJJ>322.:33(();99:<<;86++++-00*(((-4=BDGEEE@A?>=:;CAAA@AA>7666;=?CDCJJHIFC::844@BC>954-*+...6777'(68=BJJECDJGIJJIJGEGFHGGIEDACDHDAAADGIFIJJJ>>CBABDBB?;:31)'&(('378;@JJIFJJFIECJJFJEEJJJHJIF@?HFJCBCFFB?@4212343349<BECCEJJGFEHHEGJD@A@<5--:889<7761**+>FJJJJJGHFJJFJGJJGHHIGFJHJJFIJJIC>>EEEJIJIFGFJJG>>CJB9888DB>;>H:JCGEA223;<JFJJJGHJJJJJJJJHEJEEHJJJFJHJJGGGGJJJJIFFEEF=H77=A>D@>BGB?9/(')(('&&%&)(*(0563322=E@>0...-.//000..015('%%%#$'254---,0010443321*))*48?B;:;=DEDGJFGJHGD>?FJD6,)&&-7?DEEEJGFFJJEHA@@AJJJJFJJECCEFJGJGD@@@AFFJGJJGIIHJIGE=9.8<<CA@?=<::==C;;;88;<,***('')/78=9::=@?:;==GDBAB>1/..,)))'(&&==ECJFJIDJGJGFGIEHIGIDF?;:9:;;7655598898:;;A@>?@BDA@@AFF?:5=?EFB?88669::::9;8,))*7><<<=IJJJIGFJJIFFJI;::640,,-455A==>C>(''(4004511229<8(''*((''..///>??@?@G@BA@FFEJEGCB@3333=2233AB?<<<0000F==3,445666'&&)6))))-(((((&&(+-(''%%$#&,,,-,11122++.+,//3345FDDEECEHJIJJGHJJJFGHE3222;ABFHFGHJJHJGJHJHJJJJJJFJJJJJGEEDBBA?)2555-,,,446@FJBB<;::?@@A?=<7----./-24644)(%%%'&&&'%%%&(%%%&$%$$')11===DFHIIIGGEDCJED@@C?@BDFG@A@C?''''<<<6778?<;>98-)((,1.++4,,,,81*.++&&&&&)**-,+,,%&))))($%$$)*4457///014--..0-+%%&&'%##%'))).--*(''+-,,0AEFFFJFHJJJDJFJHFB=<<EIIGHHJIBIJGJIEEC@CBC6666:5,,,,+&')+1487;1.)))*//-,,29=AA8887;;555564&&&&%%%'(((,-0622-7CJJJFB==;;<=@CFDB:/)(&&'&%%&'*(**+,%%$&.'%%%'%%%#$%$%(*(',4457:'&&&&%%$%)081011+**+:,?;<>=<<;40*,/0---.----66;;<://1222369100----1232097+CIFJIJJIJJEJIIJGJJGJJJIJJJJJJJJJ??@FJ5;<10046;:97@?FDEGDHIE>>>>B11((.04;;4445=CCGJJJJJJJJJFJJI9//+,+)+*,+((31(<76((?>DG@?@BIGGIHFJJJJJJIJJEJHEJEJJJJJJJJJG;;:410+/222?ADCDDGHFJHJJD5((@EF><99987>=:??AEIHFIJJIJJJJIJHJJH<878BJIFHCJ=5=9;>ABB?DA@@A<33442/019?>31///78889;=:88D22*))(,/())(.-/015:;FEJGHEAADA54)))('(''()133>AC?B200+40,)*2899:GDJGHJEDCC;7761112BAJ@?@EDJCC9:::JIFJIJHGJIJJEHJHJJFJGGID00013/00))&%%&%%&)))567::DAC@CC===?444:2?A@CHFEJGEJJIIIJJIJJJJJJFI>>>>JJEGFE97::;IDFGJJIJJHFHJ<==,-,,2))46688('&&&&04366CFFFJIJHJJJJJJJJJJJJHJGGFEGDIGIJJJJFEJJFJ<<<=JF=>>?FBBBB<ADGEFEDJJJJJJGIJJBA@>;??@JEA@BJJJFJGJJHJFEFFIJ>=<B<3188:A=><3234'''(10--)&''))%&&&)'$%&%%$$%&%&&((()%%''24.001<111--./0..-'&&&(0/12888:88>>EDDEEFJA?@@B@@B:7878=99555888EJEGE=>==EGGDEGFGJE;;::''')..-,+*+:;8778EEIDJDJJGJIIJJJJFJJGJJJIJJJJHJGJ>>?IIGJHCCC@@@99000.22452236FCHHFJIJJHJJIJIJJJHJGJJGJGJJDD>4334>:::=I?61.-('&&'&%%%')),+*-.1242001/011-&&''((%$$$358663631);89HJIJJJHGIJJJCFGEHJGIG@HJIJJGHJJJGJJJHJEFJHA:122;==@AB@===:877610/2642223:88<=B?@**)*/.,./---/@CBEJDGB=<<<?=<<<3)98:98:984466889>=8:A??7/+'$$%%%%%%'))()+3:5----...@@@5556=IBADCDECFFEHJJIJHGJ666/---7?@BIJHJJICABB@JHJGIJGIJEGGGEDBAEIJGJJJJJIJJFJFADD?>>>DBJFJJJJJGEEHJJHJJJJJJHFIE++++GCDH;:8:7FDGFDIEJIJGHGEHCAFJGEFE;;;<JHIJCCACIB(((*&&&'05:<96668=AJJHG55'''3&*'&'+,,+/0,,-((('-3233JJJFJJGGFJGHJJIFJJJJFJIGHIBABAEEBGFCBBCJGFFA===<@944)'')677>===;BHJHJJGDCBBEDBDJJFHE>GGJIHEGJJFGJFJDDDC3333?<>A>FJGJJIIJJIEJJIHJHIIJIFHJFEJDJGIJJHJA06457'&&&&&&$%'37;>@EHB>>?BJGJHJIJJJHEJJJDDD@ABEG=<::==>777:<<=JIFEJJIJCEJJJJDDA@HGJJJJJHHIHHFA>444-++*((((/0----7651129::---,./46,,,-(%%&',/123>DFJJJJGJJJJJJJJJJIJJIJJJJJHJIJIFGJJJJJJIJHGHJFIJHJJHJJIFJJJJJJI2223?@@>C@IFJJJJJJFEFHJJIJIEIJJCB<:=>?JJFJGJIEFJGHFIEIGDGJJJIEGC?>9?+*)'&&%%$$%&(.224<=>EJ<<;<2111)''$$%%'%$%%'&$%&-02356?@6444333367744.+('(+-12334:21++**,+---377,*)(+)&%$%'%&&')+41.2389<?=7DFFC>>?>BB8889HJFIHJHAABBJGJFJFGJJGJJJJIFB444*+((-GDJGJHDD?@@ADJGJHJJJGHJJJGGBEEFDDCJJIJIJJJGJJFHA3+20-444455459:D***+898777;FJJJCGJEDDD997*()&2&&&;C667GDFDHEBCE>:.+))7?GHHEEJIHJIJJJJGEDC>1,+.02002238:64333...*)+045ACC?ABBJFF<<<8==>CFFGGBA@AAEBCFFJJJHFFGFFFDDEDJ<;;<IJJJJJGIHJGGJGJJJFJGJJJJJIJJJJIGJJJJJJHJHGJB?-,,,JJJJCAA?7777<:200***-%%'+//./5.@BDGH11123.*,+8.+++33347),*+--?CAB?>>@AJFJJIGHIG9999CCJJJJJHJJJJF<FIEDEDJJIJIEGGJJIGHJ><8878<DCJI<<1000<<=<@@FJJHJGJJJJJGCDCF@@@@;985777?;:;8915-,+&&%()*((($#$%$$%%&(.....*/(23487=7DBC5-.AAGDGHJGJJJJECBBD11668<:::<AEFDJHGHGHJ:866AAHJGJJJ<<;;>>?>?@@IIHJGFECFHFJDD@??@A==(((:??:9988===@AFDHJIJJCBFJ;482./12@=?=@ABEHEF@@8--,8BIJHJJJGJEFFJJJJJJJJJJJHIJJHJGGJEJJHDJGJC3211)&&%)**//0./33;8878<<9;DEFIJFJFGEE==---@ABABB,,FIHJJJFJG@AA?966<>;888@;999;<:30005*'')(''$$$'((&%%%-;@BBJJEFJFECCDHHJJJG=@BCJJJD?A8744..'''(&&%%&:@CFEFJJ8BHGDAD>A<4/./-187738<DDDCBEHHGEJJJGJEFHEJDA8101=C''''*)(''3/310/(&&%'))*('()GDCB;;::B=7554.,+++,,,($$$&&()+.+5+*%%&%$####%&'&%$$$%%%''''&&&('*,./-'()).-('()0/-,-)?CHJIFEJHJJJJCCCCHG;544****+++-3==;ECGC>=86.+*+,+111<3.244';=>B@@A==<58??F?=>@@AABE2111:9:9AGHGHEFJICBD:99<BDEDBCHJHECCFGJGHJJD?<<=<=<72/)(''(-,**''),&%%%('((**+70//))()-6:CFEEJJJJJHJJJJIIJFJJJJJJ;;:;FFJEGGGGJGJFGCC8778?211-*%%$%$'''7===5/--*00AEJFCDCDFJIEIIJJJG61))('''-../:EECDJGGF-+++HJCBBBA.-,,..+-49321/01CAABIFJJIHJJHHJJJJIGJGJGG8777JG====JE32,,--3..21112;<>JGA@?>?CCEEBA>>:;<=A,,(&%')EJHJJJJJJGGJIGHAJGGCDBBFGAC>.GFHJGJFJIHJGIJJJHFIJI=889:2-)&%%&%$#%'('%%&'()*+''((7'''(-22<EDC99HIJDJEE:40/*&%''--.>>FEJBDCBJC@CBC@=>>=;8:-,+&&%%$$%$')1BEFJJDIEJFJJJIJGJI@@B=3224679898899?----699***%%$##(--../04279)('%'-7;9967676666@???@>>GB51125778:=<;84466544511.,))))3,((&$$'&''++&%$$&''$%&*%%%%)(**&'$$&)*+//08<ADBBEEC=05??605:;B9957BA311113+*(+8>CDIHGHHJGJJFIJJJJJFJJJJEIEJ@99:BIEJ@=:5889:998;A@/.+))*%$$%*,&&$$$%',,.//@JHJJJJGJDFEGFJJIJIH>@?;GGJIFDF;64&&)*+,*+446:7E>//////160/00:<?@=>>>FDC610*'';:JJEFFC>>>?JJGJJHIEFJCGFE@??+**+..@A;FAHGDDEGED>@D;99/.-.0--,,,,1/22**)*,++)))&(&%$$%(&
@Glass_A2P_1_pDSG467_19
GTGGGCGATACGCGTGATTGCGGAACACGCCAACATACTGCAACGGTGCCGCAGCCATCACTTCCTGCGCCTGTTCAACGTTGACGCAACGCGGTGATGTCGCAACAAAAATCAACCCACCGTAAATCGCGCCCGCGTCATAAGCTGCTTTAGCATCTTGCCCACGCGTCAGGCCACATACTTTATTCTCACCCAGCAACACCAGGCGCACGGCGGCGTGCAAATCGTCATGGGCCATCAACGCCGAACCAATCAGAAAACCGTTAGCGAAGTGGCTTAACTCGCGCACCTGAGCGTAAGTATTGATGCCGGATTCGCTGATTACCGTCACGTTGTGCCCCAGTTTCGGCGCAAGCTCGCGGGTACGGTTGAGATCAATCGACCGATCACGAGATCGCGGTTGTTGATGCCAACGACCTTTGCTCCCAATGCAATGGCGCGCTCCTGTTCCTCTTCATTACTGACTTCGGTCAGCACCCCCATATTCCAGACTGTGAGCGACGGCGGCAAGCTGGCGATATTGGTCGTCATCCAGTACTGAAAGCATTAATAAGCAGGCATCGGCCTGGTAATAGCGCGCCAGATAGATCTGGTAAGGGTCGATGATTGAAGTCTTTACATAAAATCGGCTGCGGGGCGATTTGGCTGACGATGGGGAGGAAATTGAAGCTTGCTGAAAATATTTCTCATCAGTCAGCACCGAAATTGCCGAAGCGTAATGTTTATAAATGGCGGCAATGCGTGCTGGATCGAAATCATCACGGATCACGCCTTTTGACGGCGACGCTTTCTTGCACTCCAGAATAAACGCCGTGCGCGCACCCTGTAGCGCATCATAAAAATGTCGCGTGCTCGGCTGAACCTCATTCTGAAAACTGGCCAGCGGTTGCTGCTGTTTGCGGGCTTCTACCCAAATCGCCTTGTCTGCGACGATTTTCGCTAAAACGGTTTGCATCATCATCTCTCCTCTTTCTCTAGTAGCTAGCCCAAAAAAACGGGTAATGAGGAAGCATCAGTTGCGGTTAGAAAAGTTGGTCAGAGATCCGCTAATCTTATGGATAAAAATGCTATGGCATAGCAAAGTGTGACGCCGTGCAGAAATCATCAAATGAGCGACTTTCTGCCGTGATTATAGACACTTTTGTTACGCGTTTTTGTCATGGCTTTGGTCCCGCTTTGTTACAGAATGCTTTTAATAAGCGGGGTTACCGGTTTGGTTAGCGAGAAGAGCCAGTAAAAGACGCAGTGACGGCAATGTCTGATGCAATATGGACAATTGGTTTCTTCTCTGAATGGCGGGAGTATGAAAAGTATGGCTGAAGCGCAAAATGATCCCCTGCTGCCGGGATACTGGTTTAATGCCCATCTGGTGGCGGGTTTAACGCCGATTGAGGCCAACGGTTATCTGGATTTTTTTATCGACCGACCGCTGGGAATGAAAGGTTATATTAAATATCACCATTCGCGGTCAGGGGGTAGTAAAGGTGGACGAATTTGTTTGGACCGGGTGATATTTTGCTGTTCCCGCCAGGAGAGATTCATCACTACGGTCGTCATCCGGGAGGCTCACGAATGGTATCACCAGTGGGTTTACTTTCGTCCGCGCGCCTACTGGCATGAATGGCTTAACTGGCCGTCAATATTTGCCAATACGGGGTTCTTTCGCCCGGATGAAGCGCACCAGCCGCATTTCAGCGACCTGTTCGGGCAAATCATTAACGCCGGGCAAGGGGAAGGGCGCTATTCGGAGCTGCTGGCGATAAATCTGCTTGAGCAATTGTTACTGCGGCGCATATGGAAGCGATTAACGAGTCGCTCCATCCACCGATGGATAATCGGGTACGCGAGGCTTGTCAGTACATCAGCGATCACCTGGCAGACAGCAATTTTGATATCGCCAGCGTCGCACAGCATGTTTGCTTGTCGCCGTCGCGTCTGTCACATCTTTCCGCCAGCAGTTAGGGATTAGCGTCTTAAGCTGGCGCGAGGACCAACGTATCAGCCAGGCGAAGCTGCTTTTGAGCACCGCCCGGATGCCTATCGCCACCGTCGGTCGCAATGTTGGTTTTGACAATCAACTCTATTTCTCGCGGGTATTTAAAAAATGCACCGGGGCCAGCCCGAGCGAGTTCCGTGCCGGTTGTGAAGAAAGTGAATGATGTAGCCGTCAAGTTGTCATAACTCTAGAAGCGGCCGCGAATTCGAAGAAACAGCGGCCGCGAATTCCAGAAATCATCCTTAGCGAAAGCTAAGGATTTTTTTTATCTGAAATTCTGCCTCGTGATACGCCTATTTTTATAGGTTAATGTCATGATAATAATGGTTTCTTAGACGTCAGGTGGCACCATGGGAAATGTGCGCGGAACCCCTATTTGTTTATTTTTCTAAATACATTCAAATATGTATCCGCTCATGAGACAATAACCCTGATAAATGCTTCAATAATATTGAAAAAGGAAGAGTATGAGTATTCAACATTTCCGTGTCGCCCTTATTCCCTTTTTTGCGGCATTTTGCCTTCCTGTTTTTGCTCACCCAGAAACGCTAGGTGAAAGTAAAAGATGCTGAAGATCAGTTAGGTACACGTTGGGTTACATCGAACTGGATCTCAACAGCGGTAAGATCCTTGAGAGTTTTCGCCCCGAAGAACGTTTTCCAATGATGAGCACTTTTAAAGTTCTGCTATGTGGCGCGGTATTATCCCGTATTGACGCCGGGCAAGAGCAACTCGGTCGCCGCATACACTATTCTCAGAATGACTTGGTTGAGTACTCACCAGTCACAGAAAAGCATCTTACGGATGGCATGACAGTAAGAGAATTATGCAGTGCTGCCATAACCATGAGTGATAACACTGCGGCCAACTTACTTCTGACAACGATCGGAGGACCGAAGGAGCTAACCGCTTTTTTGCACAACATGGGGTCAGTGTAACTCGCCTTGATCGTTGGGAACCGGAGCTGAATAAAGCCATACCAAACGACGAGCGTGACACCACGATGCCTGTAGCAATGGCAACAACGTTGCGCAAACTATTAACTGGCGAACTACTTACTCTAGCTTCCCGGCAACAATTAATAGACTGGATGGAGGCGGATAAAGACTGCAGCCACTTCTGCGCTCGGCCCTTCCGGCTGGCTGGTTTATTGCTGATAAATCTGGAGCCGGTGAGCGTGGGTCTCGCGGTATCATTGCAGCACTGGGGCCAGATGGTAAGCCCTCCCGTATCGTAGTTATCTACACGACGGGGAGTCAGGCAACTATGGATGAACGAAATAGACAATCGCTGAGATAGGTGCCTCACTCATTAAGCATTGGTAACTGTCAGACCAAGTTTACGAGCTCGCTTGGACTCCTGTTGATAGATCCAGTAATGACCTCAGAACTCCATCTGGATTTGTTCAGAACGCTCGGTTGCCGCCGGGCGTTTTTTATTGGTGAGAATCCAAGCACTAGGGACAGTAAGACGGGTAAGCCTGTTGATGATACCGCTGCCTTACTGGGTGCATTAGCCAGTCTGAATGACCTGTCACGGGATAATCCGAAGTGGTCAGACTGGAAAATCAGAGGGCAGGAACTGCTGAACAGCAAAAAGTCAGATAGCACCACATAGCAGACCCGCCATAAAACGCCCTGAGAAGCCCGTGACATG
+
--)))))'&$$##$%(58999;;>BHJCGEEDDFFJDB>==?@CB@@HH:765567:<A:97-00,7<?AGFGJJJJEJJJIJJJJGGFJJJJJJJIFIIJJJDDDCIJJCBCFDEEJDDEEGD@@A@GD@@CJGJJJHJJJJHFJEBEJFECBJJHHJGJJI=<<=:;@@@@BC:98<5(''75===>DDFID444,,,-84+//0?DDC?>>AHJDEJD;/./0:;:??=>?DJFFJGGFA@@?A@BJ2222?ABJJFJJJJJJJJFEGGJGEFIHIJBFGDHHJHFHGGHFEGJEJGHHDA=>54597?<JJJJJEEDBCJJDFFJJHJJJJJEDEJJ>;<;;876799979993335ADJ:999>?6/.--+(''(*)**%$$+(('&&&-5===A>A@?A=>BAEHBEFIJDJJFJFIB99=9FGG?>>>;;;:>////2,953-23CDJIJGJJJJA@AJB>=@ADCCB;<3;<=>D+'''(889AEEJ>>>>GED>??@JJDGFFFA@A>===?><=ABBCBFFCEEIJJJJGEJJJFGEGBBBABBAAA=<00.+++-.-+2((('''')&&-,334/''',=>>JAB=>74-,++-..(((*=)))898ADJFIJFE0///7==9:<JICCC@B<<==@GJ??@=BBIJ@@@<<:;)('%''&&&&&;CJJJFHJ=8HHFJJJJJJJJJJJJIHGFJIDBC9CDDDBBDDFFGJHJIHJJGEDBCEDBBBDGDCCDGCDAAI;988==CD7772244CGH===>CAA@FJGGJCDDEJJJD98645566+))*8:==CGJJJJHJHJJJ=?@@EC:JD56=AI553477JGEJJGJH??==I996689H32219:**77DDFJJHJIIJJJJEFJHJJJGJIJHIJ>>==FBB7478.-&&3.,--<=DCFDJJJJJJFGJJHJJECB@=<GGGHJFJFCFJJI55545*)../''10->=@3*7774457>DDFCBDIIJJJJFEI7766,)'&$$%&%&#######'%'&&%%$$$%*)'$####$$#%'/014269////999BA@HFJJJJHJJFJIJJJGJHJJJFGDFGJI3335820/..+)'')4+***.--+)('&&%$$'&%%%'44;8799?HJDFGDCDGJJJJJJJJJJDJ;:EDBHFJJHJJHJGJJIJJJJJJJH??>@IEJJJJJJJJJJJIJHFGA@BF<;::JE?FHIIIFJJFJIGJEIAEJJJHJJEHFJJB@@CCCB=<<32;>@AFGJDDEEFD@AACGFFJE8878::<<IHCB@BHCFJJHJHJGFJJJJHJFJFFIJJIHJGEJDHJIIFCGGJJG@@@ADEJJDBBCDFCHHJJEJ<&&&'4+//1991''',,/ECFJHHGFGGHEE;<:2112511139<=;8958*(&&&()&'(-/+++6((((=>>>A;;;=CDJCCACBCJJDBBB;74+*,,,,,.>?<=>?@A.-,--,-2CDD-++))(+)'%%%&)*+8DB;::8,(()++/2;:998<;;:;BGFFD<>93>>>EJJJEBACBBBB@==<>DBDC=44114.,**++41...**)(,+7>@==?@FFGIJJGJJJJ8767=66754.---889<BDDJJHJJIIFHJIHJJJJGJJJJJJJGHGGGGGECEF>414?=>BJJFFHGGG:::91JGJJJJGJJJJEJFJJJJFIDHJJJFJJJHJJHJF:::;F:778;CDCCIGJJDABGC@><@CGEJCCJJ=<<=CJJJIJGJGJJIJJJJJJHJJIIIJFDBAEJJEJFJGJFGFJFJJJEAB;:/-*%%,.,++.,*+)'%%&&'*-2347BHEDFFFJEJFJ>???EDDGFJFD777;ABG637ADJEFGJJ@??7777EEEIHGJJJGIHIJJHIHJJJJJJJJHEHJJGJFJAC6667JJJJJJJGJFIGHJHJJJGFDFFFIJEEDJH@@1/.11:,>B9GJCFGHECEJJJFIEJHJFFFEJJJJJJJJJ:76C@I;BA@@AA?*&&&,-=>FHJJAAB=8760-''(...1***()9.5/,,,----2<<D==>;88;==<;@@CCADDEDDFDEF++++JEJGJJJEEA>?>>GFEGGJJJGBA=>?7755::97:>FED?>>;20../:;<=>89.9.555?>?<<600456711,+,,1011>4489?@>???@?>@ABEDBB@5422=ADJ?>>>?>=>ADF998:35--,.:3455=>>>?B@>8627B=<<>JEJJJJGIGIGHJJFG<7899F;H;FDBC@BAJJGJJJGFF@8:*??FIJJFGJIFGGJEFJEAABEGJJJJJJFJJJJIJJJJJJJHJGJJJJJHFFIHJHHGHHJJHHG?9:9954FCFFJJJEDDGHIJHJJGJGJJGJJJJJJJJJJHA?@JF?@@IJJJJJJGGJJJJJHGJFDF65+)))))+;<=BDFJJJHJJHCF??@@JJHJJJHFGFJHJJHJJJJHJ=:7789??@??EE?>=<;;8:;?>::9;9?9;DGJFGIJIJIJHEFJJHJJJJFJEEDHAC0007;;@FDABCEJFHJFIFE@('''FJHGJB:887632+**+:B40/00...-,,,,+((''4349:A?A>>>5555>3311;;22IJHJHGDFA=;::1+++,,.45>AEJ>;;:;44ABDGJHHJJJJJJEHJIJJIDJJHF@>EFHJJJFJIJIGJEEEHIHFJGFGJFFFDJJJ<3CEJIFCGAB3.-.:6''(459<=DDCGDIJJJHJJHJHCDBAAC@AC===?JFGA:;.>AEHCCEFBBBCFGIJJJJJDEEEJJJJDCDDHIFIFJFHJHJHIGFDEFEJ=JFJIFCFJJJGJJJIHIJFCCGJHJJJGEHHHIIJJJJDJGJGJJJJFA:8/8:;<CA@F7768<>@<;85341127595432336HJHJJGFDCDCE8878=:=*)+1(%$&()*=CAA<;<<?;8;JI<;;:;;FJJJGJJGHJC>>?;:::C<999=>>JJJ2222222;<211142'''(**345;D==BFHHJGJJJFIJIJJJJJIJJJGFEAAC@?@BHFGBCDCGJHJ@<9;<A??BEHHJFDJ<JJJ==<>BCHF><==JJJJJHJGFF9-,,)+**)&&&)+,..-555=GJFDEFEAABB?CD>F?JJJJJJJHJJJJJGJJJFHDGJHGGJJJJJFDHGHIBJBE;;22111112>>FJIIHJJIDDFEJJJJFFDIGJDCBGICD?<:=<;@6751JJJJJJHIEJIJJJIIJJEGEIEJJJD@AABDBHGHJGFHJHDAAABFCEEG222/,,+3;;=4333:622120-*2022////66DIDEEDJJGJGIEFGHDFJDHJIJJJJJ112FDDBFF911FACABB===9=D3++++@76112A?@@?B??JHFHGFECJJJGIJHFFHGEGGGFGDDDCFDECDBDE?JGEJHHGA=>CJEAA?>>@AB=EBD5444<;88::;;<JHFFG@?=>=<<BCJGJFGG<?@6AFJJJGJICED:666611=<>AEJJHIJDDGGIHJJJIHJGIJJCCCBJFJHGIHHA66/---/24984///079:;F?>>?EHJJDAIGBJEDDCE<;<=DJD=<<344JBA>7655989:=>?>@DCCCCDGFJFEEDDBIGEGF?87889.)(++*(((%%%&+'&%
@Glass_A2P_1_pDSG467_20
CCCTGTATAACTCACTACTTTAGTCAGTTCCGCAGTATTACAAAAGGATGTCGCAAACGCTTGTTTTGCTCCTCTACAAAACAGACCTTAAAACCCTAAAGGCTTAAGTAGCACCCTCGCAAGCTCGGGCAAATCGCTGAATATTCCTTTTGTCTCCGACCATCAGGCACCTGAGTCGCTGTCTTTTTCGTGACATTCAGTTCGCTGCGCTCGCGGCTGCTGGCAGTGAATGGGGGTAAGGTGAGGGCTGCGGCACCTATCGGATTCCGTCCAGAAAATTACCATTAATACAAGAAAAGCCCGTCACGGGCTTCTCAGGGCGTTTTATGGCGGGTCTGCTATGTGGTGCTATCTGACTTTTTGCTGTTCAGCAGTTCCTGCCCTCTGATTTTCCAGTCTGACCACTTCGGATTATCCCGTGACAGGTCATTCAGACTGGCTAATGCACCCAGTAAGGCAGCGGTATCATCAACAGGTTTACCCGTCTTACTGTCCCTAGTGCTTGGATTCTCACCAATAAAAAACACCCAGCAGCAACCGAGCGTTCTGAACAAATCCAGATGGAGTTCTGAGGTCATTACTGGATCTTATCAACAGGAGTCCAAGCGAGCTCGTAAACTTGGTCTGACAGTTACCAATGCTTAATCAGTGAGGCACCTATCTCAGCGATCTGTCTATTTCGTTCATCCATCGTTGCCTGACTCCCCGTCGTGTAGATAACTACGATACGGGAGGGCTTACCATCTGGCCCCAGTGCTGCAATAATTGCGCGACCCACGCTCACCGGCTCCAGATTTATCAGCAATAAACCAGCCAGCCGGAAGGGCCGAGCGCAGAGGTACGGTGCTGCAACTTTATCCGCCTCCATCCAGTCTATTAATTGTTGCCGGGAAGCTAGAGTAAGTAGTTCGCCAGTTAATAGTTTGCGCAACGTTGTTGCCATTGCTACAGGCATCGTGGTGTCACGCTCGTCGTTGGTATGGCTTCATTCAGCTCCGGTTCCCAACGATCAAGGCGGATTACATGATCCCCATGTTGTGCAAAAAAGCGGTTAGCTCCTTCGGTCCTCCGATCGTTGTCAGAAGTAAGTTGGCCGCAGTGTTATCACTCATGGTTATGGCAGCACTGCATAATTCTCTTACTGTCATGCCATCCGTAAGATGCTTTTCTGTGACTGGTGAGTACTCAACCAAGTCATTCTGAGAATAGTGTATGCGGCGACCGAGTTGCTCTTGCCCGGCGTCAATACGGGATAATACCGCGCCACATAGCAGAACTTTAAAAGTGCTCATCATTGGAAAACGTTCTTCGGGGCGAAAACTCTCAAGGATCTTACCGCTGTTGAGATCCAGTTCAATGTAACCCACTCGTGCACCCAACTGATCTTCAGCATCTTTTACTTTCACCAGCGTTTCTGGGTGAGCAAAAACAGGAAGGCAAAATGCCGCAAAAAAGGGAATAAGGGCGACACGGAAATGTTGAATACTCATACTCTTCCTTTTTCAATATTATTGAAGCATTTATCAGGGTTATTGTCTCATGAGCGGATACATATTTGAATGTATTTAGAAAAATAAACGAATAGGGGTTTCGCGCACATTTCCCATGGTGCCACCTGACGTCTAAGAAACCATTATTATCATGACATTAACCTATAAAAATAGGCGTATCACGAGGCAGAATTTCAGATAAAAAAAATCCTTAGCTTTCGCTAAGGATGATTTCTGGAATTCGCAGGCCGCTGTTTCTTCGAATTCGCGGCCGCTTCTACGTTATGACAACTTGACGGCTACATCATTCACTTTTTCTTCACAACCGGCACGGAACTCGCTCGGGCTGGCCCCGGTGCATTTTTTAAATACCCGCGAGAAATAGAGTTGATCGTCAAAACCAACATTGCGACCGACGGTGGCGATAGGCATCCGGGTGGTGCTCAAAAGCAGCTTCGCCTGGCTGATACGTTGGTCCTCGCGCCAGCTTAAGACGCTAATCCCTAACTGCTGGCGGAAAAGATGTGACAGACGCGACGGCGACAAGCAAACATGCTGTGCGACGCTGGCGATATCAAAATTGCTGTCTGCCAGGTGATCGCTGATGTACTGACAAGCCTCGCGTACCCGATTATCCATCGGTGGATGCGTTTTCGTTAATCGCTTCCATGCGCCGCAGTAACAATTGCTCAAGCAGATTTATCGCCAGCAGCTCCGAATAGCGCCCTTCCCCTTGCCCGGCGTTAATGATTTGCCCAAACAGGTCGCTGAAATGCGGCTGGTGCGCTTCATCCGGGCGAAAGAACCCCGTATTGGCAAATATTGACGGCCAGTTAAGCCATTCATGCCAGTAGGCGCGCGGACGAAAGTAAACCCACTGGTGATACCATTCGCGAGCCTCCGGATGACGACCGTAGTGATGAATCTCTCCTGGCGGGAACAGCAAAATATCACCCGGTCGGCAAACAAATTCTCGTCCCTGATTTTTCACCACCCCCTGACCGCGAATGGTGAGATTGAGAATATAACCTTTCATTCCCAGCGGTCGGTCGATAAAAAAATCGAGATAACCGTTGGCCTCAATCGGCGTTAAACCCGCCACCAGATGGGCATTAAACGGTGTCCCGGCAGCGGGGATCATTTTGCGCTTCAGCCATACTTTTCATACTCCCGCCATTCAGAGAAGAAACCAATTGTCCATATTGCATCAGACATGCCGTCACTGCGTCTTTTACTGGCTCTTCTCGCTAACCAAACCGGTAACCCCGCTTATTAAAAGCATTCTGTAACAAAGCGGGACCAAAGCCATGACAAAAACGCGTAACAAAAGTGTCTATAATCACGGCAGAAAAGTCCACATTGATTATTTGCACGGCGTCACACTTTGCTATGCCATAGCATTTTTATCCATAAGATTAGCGGATACCTACCTGACGCTTTTATCGCAACTCTCTACTGTTTCTCCATACCGTTTTTTGGGCTAGCTACTGAGAAAGAGGAGAAATACTAGATGATGCAAACCGTTTTAGCGAAAATCGTCGCAGACAAGGCGATTTGGGTAGAAGCCCGCAAACAGCAGCAACCGCTGGCCAGTTTTCAAAATAAGGTCGCCGAGCACGCGACATTTTTATGATGCGCTACAGGGTGCGCGCACGGCGTTTATTCTGGAGTGCAAGAAAGCGTCGCCGTCAAAAGGCGTAATCCGTGATGATTTCGATCCAGCGCGCATTGCCGCCATTTATAAACATTACGCTTCGGCAATTTCGGTGCTGACTGATGAGAAATATTTTCAGGGGAGCTTTAATTTCCTCCCCATCGTCAGCCAAATCGCCCCGCAGCCGATTTTATGTAAAGACTTCATTATCGACCCTTACCAGATCTATCTGGCGCGCTATTACCAGGCCGATGCCTGCTTATTAATGCTTTCAGTACTGGATGACGACCAATATCGCCAGCTTGCCGCCGTCGCTCACAGTCTGGAGATGGGGGTGCTGACCGAAGTCAGTAATGAAGAGGAACAGGAGCGCGCCATTGCATTGGGAGCAAAGGTCGTTGGCATCAACAACCGCGATCTGCGTGATTTGTCGATTGATCTCAACCGTACCCGCGAGCTTGCGCCGAAACTGGGGCACAACGTGACGGTAATCAGCGAATCCGGCATCAATACTTACGCTCAGGTGCGCGAGTTAAGCCACTTCGCTAACGGTTTTCTGATTGGTTCGGCGTTGATGGCCCATGACGATTTGCACGCCGCCGTGCGCCAGGGTGTTGCTGGGTGAGAATAAAGTATGTGGCCTGACGCGTGGGCAAGATGCTAAAGCAGCTTATGACGCGGGCGCGATACCAGGTGGGTTGATTTTTGTTGCGACATCACCGCGTTGCGTCAACGTTGAACAGGCGCAGGAAGTGATGGCTGCGGCACCGTTGCAGTATGTTGGCGTGTTCCGCAATCACGATATTGCCAATGTGTGGGTGGACAAAGCTAAGGTGTTATCGCTGGCGGCAGTGCAACTGCATGGTAATGAAGAACAGCTGTATATCGATACGCTGCGTGAAGCTCTGCCAGCACATGTTGCCATCTGGAAAGCATTAAGCGTAGGTGAAACCCTGCCCGCCCGCGAGTTTCAGCACGTTGATAAATATGTTTTAGACAACGGCCAGGGTGGAAGCGGGCAACGTTTTGACTGGTCACTATTAAATGGTCAATCGCTTGGCAACGTTCTGCTGGCGGGGGGCTTAGGCGCAGATAACTGCGTGGAAGCGGCACAAACCCGGCTGCGCCGGACTTTGATTTTAATTCTGCTGTAGAGTCGCAACCGGGCATCAAAGACGCACGTCTTTGGCCTCGGTTTTCCAGACGCTGCGCGCATATTAATACTAGTAGCGGCCGCTGCAGTCCGGCGAAAAAAGGGCAAGGTGTCACCACCCTGCCCTTTTTCTTAAAACCGAAAAGATTACTTCGCGTTATGCAGGCTTCCTCGCTCACTGACTCGCTGCGCTCGGTCGTTTGGCTGCGGCGAGCGGTATTAGCTCACTCAAAGGCGGTAATCTCGAGGTTACATTGTCAATCTGTTCATGGTGAACAGCTTTGAATGCACCAAAAACTCGTAAAAGCTCTGATGTATCTATCTTTTTTACACCGTTTTCATCTGTGCATATGGACAGTTTTCCCTTTGATATGTAACGGTGAACAGTTGTTCTACTTTTGTTTGTTAGTCTTGATGCTTCACTGATAGATACAAGAGCCATAAGAACCTCAATCCTTTCGTATTTAGCCAGTATGTTCTCTAGTGTGGTTCGTTGTTTTTGCGTGAGCCATGAGAACGAACCATTGCAATCATACTTACTTTGCATGTCACTCAAAAATTTTGCCTCAAAACTGGTGAGCTGAATTTTTAGTAAAGCATCGTGTAGTGTTTTTCTTAGTCCGTTATGTAGGTAGGAATCTGATGTAATGGTTGTTGGTATTTTGTCACCATTCATTTTTATCTGGTTGTTCTCAAGTTCGGTTACGAGATCCATTTGTCTATCTAGTTCAACTTGGAAAATCAACGTATCAGTCGGGCGGCCTCGCTTATCAACCACCAATTTCATATTGCTGTAAGTGTTTAAATCTTTACTTATTGGTTTCAAAACCCATTGGTTAAGCCTTTTAAACTCATGGTAGTTATCTTCAAGCATTAACATGAACTTAAATTCATCAAGGCTAATCTCTATATTTGCCTTGTGGTTTCTTTTGTGTTAGTTCTTTTAATAACCACTCATAAATCCTCATAGAGTATTTGTTTTCAAAAGACTTAACATGTTCCAGATTATATTTTATGAATTTTTTTAACTGGAAAAGATAAGGCAATATATCAGCTAAAAACTAATTCTAATTTTTCGCTTGAGAACTTGGCATAGTTTGTCCACTGGAAAATCTCAAAGCCTTTAACCAAAGGATTCCTGATTTCCACAGTTCTCGTCATCAGCTCTCTGGTTGCTTTAGCTAATACACCATAAGCATTTTCCTACTGATGTTCATCATGACGTATTGGTTATAAGTGAACGATACCGTCCGTTCTTTCCTTGTAGGGTTTTCAATCGTGGGGTTGAGTAGTGCCACACAGCATAAAATTAGCTTGGTTTCATGCTCCGTTAAGTCATAGCGACTAATCGCTAGTTCATTTGCTTTGAAAACAACTAATTTCGAACATACATCTCAATTGGTCTAGGTGATTTTAATCACTATACCAATTGAGATGGGCTATTCAATGATAATTACATGTCCTTTCCTTTTGAGTTGTGGGTATCTGTAAATTCTGCTAGACCTTTGCTGGAAAACTTGTAAATGCTGTAGACCTCTTGTGATTTGCGCTAGACCTTTGTGTGTTTTTTTTGTTTATATTCAAGTGGTTATAATTTATAGAATAAAAGATCAAAAAAGATAAAATG
+
--+,+''')*+0((882222D=??>@ABA@F@ADJJIJIFFIJEJFJJJJJJJGGJJJ>>@,))-5=>AACDECC@@A=>?A0002/05,:JJJJJJJIJJJFFIE@=>DCFDGJEFJJFDJGGJEGFEEHJFJGJJIAAAEIHJJEBDJGGJJJHJJHHJJJCAAB@,,,,EEEFJJFIHJHJGFJGFBDFJGJHE?<;=?2AABDEGEB,'''(,-*('%)/***'()****0,'&%%$$$###%'')*&%%%)'&%$&%&&')%$$$%%&&%+01--))*())&()..0./5<@FJJJHJFJJIEJEEJGIG8++99JJHJJE=<<<JIGJJIJJJJGJJJIJJJJGJJBAA;;4276>>GJHCD<111JJGJJHJEJJFJGGEJGJGJHJFJGIJJJJJ==<=HCE3112312?7?88CECFB@6553.,-...4>@:9:;BA9999GFGIFJEJJJA@@@E97787667A?((()>>=889:D7777A>;2.@AAEIJGJFJJJB???JJGJJJJJJJJF332268<2111223////478211022::99<;;;=CDDJEFIJJIJFJJJJJJHJG444587601<<?@>>?>C@BDEJIJB@@@IA<==?F@??>FJIJJFJJJJHJFGJFJJJIFCDC<===IJHEE774355;;<///+,,,4352289<=22253,,+,38+***+++*3355++...AAAAB:..7A?==@BE==>AJCJJJGEHC><9999=;:;;DEHJ@767=C==863(%%'%%&**((1535555255A@HJIGJJJJIJHJFJHJJHIHFGIEHDCA5122555120/7.8/.-.11*)(%'('%&'+''''-00334>5CEC<CBCA:)FEIIJGBHEDCFGHJJHJHJ>===BJGFJ=6668JJDJGHJHJJJGJJJJIHJHGJIJC@;;<:;<EFFGEDFIJJJJEGJJIFFHGJHJGJJFHJGDAAAD<(((((((29<?>>??=<==BDHC@A:98753)566AA???B=;<==5+***+19:::9:=>D?=<32(('(//1DA>=7776,+)(((,;0,-@?FFJ:766897789GFGGGJJGIDFJJJGJFDHFCFHJJHJJJJJGHJJIFFDFFGJHHEGJFA=<<DGCGFJJGJJJGHFJEGHHGCJFJ?JEEDGJJFJJJHIJGJIHJJFEJ333472222ABDGDHJHGHI;9,*)**)+-.58<@ACIFGFJJJEFFGD@JJJJIFJJAABBGCF:99:GJIIHEIIJCCFFGJJJIHJJJDJIIJIJIJFFIJJJIJJGJJJJJJJEJHHJJFEDEA=<)&&&EG//.4B20--))000>@@CC>?>;==BBCAAABBC445221((((@BC@?@?JJA?@@EJIJ?:::<>?J><;7:==86?@??<;;==8=66BIJEHDDFEJ;;:93333()):>78888JHJGJJJJJHJGFJ888JJJJFIJHJJFEIJHJFJGEFIJJJJHJJJJJHJJGCBG?==<??=FJIJGJCGIHJIJJEGBADCJCDDCAB<22BJFEDJJIG7555AAFJJDFEEFGFJJEEGGGJJIJJEJJJJEGIJJJ@@@A)'''*(((../*/((4:DFABDBED5,EA@@BJ@////FDJGFJEHJGJHJJJFJJJFFJJJJJJHJJJJJIFGHJJGFJJJGJJJIJJGFF@@@AFEEJIGIJGJIJJJGCFJBHJF==>JJHJIJHHIGFJHGFGJGJ86621+)))-,,-)**)()(.-,-,/8::>911177B;::9:<<.---33(('')1:<EEEJGJJJFJFFEFGIJJ=<<=IGJJJDFGABA=AJJHGFJJJJJJJJJJJJJJJD@???JJJGGJ=5547::;?AFDJDCA=A?:50C<<<::JG<;::E@<BBCAC?@@BJFDCEEDIJEJJJGJDGJIJJHJJIGJA@??=???GJJFBAAA>=8788JIDJEFHJGHJJJIJJIJJJJJIFGEHGGJJJDEGJB??>AD?96=55:G==>>HGJCCJJHJIGJJJJJJAAEC6222;HJGJJJFIIJIIJJJJJJJJJHGJJJJFJJHJJGJGFJIJIIGHE?>,'''.45.443978=@@=CJJJJGEFJF<;;664/-/1:;;FFCD;445:2225289:=?CE@?7*)))(&')%$%%&&&',41AHJIJGHJJJGJJFEHC@;850/.--+,,,??@CAEJFGIFFHHIA@??AABDJFAB;999:==<>>678:?JJJJAEJJJJJJJJJJIGIJJJ=;;<=>?>DGIJJJJJFJJJJJGJJHJJHJHJJGJJFDECD?HHC311=<86///11CCCIGIJGJJJJJJJHJ:::;C@::951277BE<GGJJJIHJIFJJJFFJ>>>?977:6444@?554499JIFIGJIJ??<9FG9876:;....<DGHFJJJJIJFEFHEJJJJIGGJIJJIIJJJJJJIJA?@<;53.,-'&'')-.&..--+--/.-.*(((*49<<<<FEJJEGFGFGHJJJJFIJHGDHIJJJHJJIGJJFFDFGIHGJJGIBBB;98-)./0?EFDJC;;;86661/..,+.@@??ACEFGJJGJJG----222>>9::;ACBJJJJJIGJIJJGDEJDEEF?@@D4444:<;-)(''%$('-,'''')/<=<32201117<<<<A?@@JJGJJDJHJJIJJJFJJA9JJJJJC987=;A>CIIFGHJHJJHJJHJIJJDJ;:32110,+''(()));;:<==A?ADJJGDEFJJFJJCEBEECDCJJJGJJGBBCDFJFCECB56;=G@EJJJJHGHJJIIJJI===>JJJJJEEFIJJJJJFJGHJJJJJJDHEFHJIJJJJJJIJEA>;:/*+**))10008@F;999FJJJJJJHJGGIIBA@BEGJJHIJHJJIEJJJFJJJJJ<==BBCAJJGJHGBC=HE@?@CA7?J@1/,)((*.//2/:A=<;;=<;@<<>=>?EJJJJJEFHEJFBB=>=B333+3.)((+*..CG@:9:666'''0223--3<@ACJJGED?=>CBCDEJJIJJJJJJJIJHJJJJJJIHJDBCDBIJJHJJJJJJFJFIJGECCDG;66>?DCJJJEFJIHJJJJJHJJJIHJJJGFDD/,''(*-,,,-,*()('')))*,..:@ACDGJJIHIJJGJJGJJ:::;GEFBA6676///?;:;:>==FFCBBDIHGB@EFJJHGJIHJJHJH@?@GJJJIJ****JAJDIJB@@@IE5444J?>?,,,-...'00078=?DJGDBADJJJDAHIEF@9<<=FIHJJJJJJJJGDEHJGJJIFDCCI>=<3<A97455995+++..012>=@A<=GFHIEDIEJJCJJGHFHIHJJJIIHJJJIHJIJJIJJJIJHJJJIJGJJHJJJJIJJ@GE=?=20037>77;<>?JIJJGJJHEDJBAEFJJGIGJJJHJGJJJJGEJIIHHEJGDFJECGFJGHJJJJJGJGJGJJFHCFHJJHGHJGGJIEDA22:/030')9<@CJFJGJEGJJJJ?==>IHJHGGJJJIJJJHJFHJJFJJJFHJFFGGFDBEHIJIJE==9:<HJJJFJJEJGHHFHDDEACHBDC3223?@---,;::67;<B@?>>;;::<:CDFEGFJJJIJJIJJJGJGGFJGFJ>>2138?>:88:JJIFGFHGHGDJGEF+**+@BBGJIIJJJJJJJGEDFJGGHGJGHJIJIJJFJJJFD=>4222<=;CDB@?HHJJJJJJJJJJHJIFJJIFJGDBDDJEJJJHJHJJJFIJJIJJCDDDGJHJJJIJJJJIB?4+(((EHEFGJJBJEH888;???AFHGJAABCEJFJJJH<;::>>AJEGCEFDCC::;;<:97*)()./689332021-(&%%&%'))DJIJFB@CEHJC?@CFJHEFHJG9999FAB@>=<:::=>@FHJJGJIJJH@A75.425../767564235<@A@==?>?EDFA?@@?;:@?A@>=///?ADED?>>@F@==;<B)))2IA?8850BDDFHJIJJJ==EIJGJIJJJJGHIJHJJJJJFGHJGJIJHIFJJJHIJJHJJJJJJJJJJJFHDHGHJEED>8EJFIHF==JJGBAAAB>>HECEGHIJJJJFIGJIHHJJJJ??><6'(:<((()JJGFJJHJIJJFDGEJGJBC@==440//3?ACHJIJJIIFEJECFJHHHJJHEGHJGJJJJJJJJDFJJHJJFJJHGEJJHFFFIJGJIJJHJJGHJGJJJJJ;;;;JIFGGJGJGJJJEIFFJJJFFJJFGH>>==6226BDEHDD@@@BHCECADEDIIEDBGE666BAEFFEJIJJIGGJJ>CA3-;<BFJDFHJHJJHIJJGFDHJJJJEDCC<@?800-++*-/+,,4644<<?<5669DGGD??AI9889HJHJJHJGDDJJIJJJIJFJGJJJHJJGJJHEFJHJEEJJJHJHJ0../CJE@@?<CAAECA9((()2448><><<??<<I54,&)=GDEDEFIIHJJJIJJHHJJJJIJHFFBBEEJJJJEHJIJGJJIJJJHJ??=@A:9:0...*(((,)++184...5555<;<44+**+0/0CDDEFEEGFGGGCDE>>>>GEJJJIJB??=>51113;:9=9@JGGIJJIJJIIHDB9668<878?<?BDF@><;=((FIIGJDBACFHGF><:4354466:98<?FIFEEEG<411153223333A@?@***)2446/.<5-IJGHJJJEHJHJHJJIJJJIJIJFJHBJFHJ;<>J@JHEDJJGGFFIJFEGDFJJJGGHJGJGJGCBCC@?;;.+++-*,8*('&,5463...FJJIHGHGBECGGJJJDHBAJFIJHDCCHBBBBE@BGFJBB@?8889@@>;777878::<C@??.-,,//445<<<<=<<@BCDJJJIFIJFHIGJJGGJJFFA@ACIJJJJJHJ?===C0///0//2(%$&(25=?BCBCGJ@A?AA:9:@=776?CHEGJIGHJHB?@@GFFJHJJJIIJHJJJFJJJIGGJHJJJJJJJFJ?>BAABE421118<99;<<<=B>>=9885556>41001)''&(((*6555523223483(()),)*+,.*298888FJJFJJHJ=;;;HECDCDB@BG===>EDHIEJGGJJJJJJGJJIJJFEEFIGGJDFHJFFHDGGDGEEID<;;14445DEJHDCJJJFGHJJJJEJJJJCBCCJJJJJJFJ@@@BH<;:977))*)1>?A?>879@DJFFFJJIGJJFHJJEABABCGG?>>AJJJJHFHJHJJGJJEJ==<=HFC:JFCCBAB>ACH>==@JGGIFJFE777566<@EJFFJJHJGJJFJIJHJFJIEGBBBEJJGABB>;;=FBE7567A?AAA@><<<=<70//0:>@BCDBGEFJGEEDFEJFECIJI777**%%$#%$%$)0@?:=56DHADDBIFFJHDA@@@?AACBACCDCFCDFEEFJGBAE6CCDBCHEFDDF@AEJJJGCIFCJGGIJJEJJJJFJG9889<DD7BCCCCEJGCDBCFAABDCCBABDBEGJEEDEBBCECBEGEJE?>::99::==?A41('(223558<9::+))'('+,55679<;;<>86>66;:9:9:<;9>>>;<;=AAAC@>@=>=<;==>@D4331'''',;?:80/0099:9>===<<;;<<::99<;=4333?@=<<=?>===??<;;;<>==<<<<;:999:;:;::::<=;<7566==>>=B?>==><111132112(*'&&(1-,--1124<;<<;<;;;<;<<;<=?DA;:::=<:989;==9::9:97-,+++.++*+.2:<;:99=;:9989;:9?:8::7:640000+-**??=<<<>><<<>?<=>=>><:;;<BJBBA:9<=<=<>9.,'&'(&&%###$&((+'''$&%%%&)%$$$&'(--228=0>=<?=;:?JGIIB=<=<;989:<;===;<;;::99?@?>:0../1)'35(&&&&'885500---10*
@Glass_A2P_1_pDSG467_21
TTGAAAGCATTCTGGGTTATTGTCTCATGAGCGGATACATATTTGAATGTATTTAGAAAAATAAACAAATAGGGGTTCGCGCACATTTCCCATGGTGCCACCTGACGTCTAAAAAACCATTCTCATTAACCTATAAAAATAGGCGTATCACGAGGCAGAATTTCAGATAAAAAAAATCCTTAGCTTTCGCTAAGGATGATTTCTGGAATTCGCGGCCGCTGTTTCTTCGAATTCGCGGCCGCTTCTAGAGTTATGACAACTTGACGGCTACATCATTCACTTTTTCTTCACAACCGGCACGGAACTCACTCGAGGGCTGGCCCCGGTGCATTTTTAAATACCCGCGAGAAATAGAGTTGATATCGTCAAAACCAACATTGCGACCGACGGTGGCGATAGGCATCCGGGTGGTGCTCAAAAGCAGCTTCGCCTGGCTGGCGCTACGTTGGTCCTCGCGCCAGCTTAAGACGCTAATCCCTAACTGCTGGCGGAAAAGATGTGACAGACGCAACAGCAACAAGCAAACATGCTGTGCGACGCTGGCGATATCAAAATTGCTGTCTGCCAGGTGATCGCTATGTACTGACAAGCCTCGCGTACCCGATTATCCATCGGTGGATGGAGCGACTCGTTAATCGCTTCCATGCGCCGCAGTCGTTCAATTACTCAAGCAGATTTATCGCCAGCAGCTCCGAATAGCGCCCTTCCCCTTGCCCGGCGTTAATGATTTGCCCAAACAGGTCGCTGAAATGCGGCTGGTGCGCTTAATCCGGGCGAAAGAACCCCGTATTGGCAAATATTGACGGCCAGTTAAGCCATTACATGCCAGTAGGCGCGCGGACGAAAGTAGAAGAAACCCACTGGTGATACCATTCGCGAGCCTCCGGATGACGACCGTAGTGATGAATCTCTCCTGGCGGGAACAGCAAAATATCACCCGGTCGGCAAACAAATTCTCGTCCCTGATTTTTCGCCCCCTGACCGCGAATGGTGAGATTGAGAATATAACCTTTCATTCCCAGCGGTCGGTCGATAAAAAAATCGAGATAACCGTTGGCCTCAATCGGCGTTAAACCCGCCACCAGATGGGCATTAAACAGTATCCCGGCAGCAGGGGATCATTTTAGCACTCAGCCATACTTTTCATACTCCCGCCATTCAGAGAAGAAACCAATTGTCCATATTGCATCAGACATTGCCGTCACTGCGTCTTTTTCTGGCTTCTCTTCGCTAACCAAACCGGTAACCCGCCTTATTAAAAGCATTCTGTAACAAAGCAGGAACAAAGCCATGACAAAAACGCGTAACAAAAGTGTCTATAATCACGGCAGAAAAGTCCACATTGATTATTTGCACGGCGTCACACTTTGCTATGCCATAGCATTTTTATCCATAAGGATTAAGCGGATCCTGCCTGACGCTTTTATCGCAACTCTCTACTGTTTCTCCATACCCGTTTTTTTGGGCTGACTACTGAAAGAAGGGAGAAATACTAGATGATGCAAACCGTTTTAGCGAAAATCGTCGCAGACAAGGCGATTTGGGTAGAAGCCCGCAAACAGCAGCAACCGCTGGCCAGTTTTTCAGAATGAGGTTCAGCCGAGCACGCGACATTTTTATGATGCGCTACAGGGTGCGCGCACGGCGTTTATTCTGGAGTGCAAGAAAGCGTCGCCGTCAAAAGGCGTGATCCGTGATGATTTCGATCCAGCACGCATTGCCGCCATTTATAAACATTACGCTTCGGCAATTTCAATAACTGATGAGAAATATTTTGCGGGAGCTGATTTCCTCCCCATCGTCAGCCAAATCGCCCCGCAGCCGATTTTATGTAAAGACTTCATTATCGACCCTTACCAGATCTATCTGGCGCGCTATATTACCAGGCCGATGCCTGCTTATTAATGCTTTCCAGTACTGGATGACGACCAATATCGCCAGCTTGCCGCCGTCGCTCACAGTCTGGAGATGGGGGTGCTGACCGAAGTCAGTAATGAAGAGGAACAGGAGCGCGCCATTGCATTGGGAGCAAAGGTGCGTTGGCATCAACAACCGCGATCTGCGTGATTTGTCGATTGATCTCAACCGTACCCGCGAGCTTGCGCCGAAACTGGGGCACAACGTGACGGTAATCAGCGGATCCGGCATCAATATTTACGCTCAGGTGCGCGAGTTAAGCCACTTCGCTAACGGTTTTCTGATTGGTTCGGCGTTGATGGCCCATGACGATTTGCACGCCGCCGTGCGCCGGGTGTTGCTGGGTGAGAATAAAGTATGTGGCCTGACGCGTGGGCAAGATGCTGAAGCAGCTTTGTCGCCGACGATTTACAGTGGTCAATTTTGTCGACATCACCGCGTTCGTCAACGTTGAACAGGCGCAGGAAGTGATGGCTGCGGCACCGTTGCAGTATGTTGGCGTGTTCCGCAATCACGATATTGCCGATGTGGTGTAGACAAGCTAAGGTGTTATCGCTGGCGGCAGTGCAACTGCATGGTAATGAAGAACAGCTGTATATCGATACGCTGCGTGAAGCTCTGCCAGCACATGTTGCCATCTGGAAAGCATTAAGCGTCGGTGAAACCCTGCCCGCCCCGCGAGTTTCAGCACGTTGATAAATATGTTTTAGACAACGGCCAGGGTGGAAGCGGGCAACGTTTTGACTGGTCACTATTAAATGGTGAATCGCCTGGCAACGTTCTGCTGGCGGGGGGCTTAGGCGCAGATAACTGCGTGGAAGCGGCACAAACCAGCTGCGCCGGACTTGATTTTAATTCTGCTGTAGAGTCGCAACCGGGCATCAAAGACGCACGTCTTTTGGCCTCGGTTTTCCAGACGCTGCGCGCATATTAATACTAGTAGCGGCCGCTGCAGTCCGGCGAAAAAGGGCAAGGTGTCACCACCCTGCCCTTTTCTTTAAAACCGAAAGATTCTTGGTTGTCCGTTCCTCGCTCACTGACTCGCTGCGCTCGGTCGTTCGGCTGCGGCGAGCGGTATCAGCTCACTCAAAGGCGGTAATCTCGAGGTTACATTGTCGATCTGTTCATGGTGAACAGCTTTGAATGCACCAAAAACTGGTCAAAGCTCTGATGTCTGTCTGTTTTTACACCGTTTTCATCTGTGCATATGGACAGTTTTCCCTTTGATATGTAACGGTGAACAGTTGTTCTACTTTTGTTTGTTAGTCTGTTGATGCTTCACTGATAGATACAAGAGCCATAAGAAACCTCAAGATAGCCCGTATTTAGCCAGTATGTTCTCTAGTGTGGTTCGTTGTTTTTGCGTGAGCCATGAGAACGAACCATTGAGATCATACTTACTTTGCATGTCACTCAAAAATTTTGCCTCAAAACTGGTGAGCTGAATTTTTGCAGTTAAAGCATCGTGTAGTGTTTTTCTTAGTCCGTTATGTAGGTAGGAATCTGATGTAATGGTTGTTGGTATTTTGTCACCATTCATTTTTATCTGGTTTATTATCAAGTTCGGTTCAGAGATCCATTTGTCTATCTAGTTCGACTTGGAAAATCAACGTATCAGTCGGGCGGCCTCGCTTATCAACACCATTTCATATTGCTGTAAGTGTTTAAATCTTTACTTATTGGTTTCAAAACCCATTGGTTAAGCCTTTTAAACTCATGGTAGTTATTTTCAAGCATTAACATGAACTTAAATTCATCAAGGCTAATCTCTATATTTGCCTTGTGAGTTTTCTTTTGTGTTAGTTCTTTTAATAACCACTCATAAATCCTCATAGAGTATTTGTTTTCAAAAGACTTAACATGTTCCAGATTATATTTTATGAATTTTTTTAACTGGAAAAGATAAGGCAATATCTCTTCACTAAAAACTAATTCTAATTTTTCGCTTGAGAACTTGGCATAGTTTGTCCACTGGAAAATCTCAAAGCCTTTAACCAAAGGATTCCTGATTTCCACAGTTCTCGTCATCAGCTCTCTGGTTGCTTTAGCTAATACGCCGTAAGCATTTTCCCTACTGATGTTCATTATTTGAGCGTATTGGTTATAAGTGAACGATACCGTCCGTTCTTTCCTTGTAGGGTTTGGAACATCGTGGGGTTGAGTAGTGCCACACAGCATAAAATTAGCTTGGTTTCATGCTCCGTTAAGTCATAGCGACTAATCGCTAGTTCATTTGCTTTGAAAACAACTAATTCAGACATACATCTCAATTGGTCTAGGTGATTTTAATCGCTCTGCCAATTGTGATGGGCTAGTCAATGATAATTACATGTCCTCTTCCTTTGAGTTGTGGGTATCTGTAAATTCTGCTAGACCTTGCTGGAAAACTTGTAAATTCTGCTAGACCCTCTGTAAATTCCGCTAGACCTTTTGTGTGTTTTTTTTGTTTATATTCAAGTGGTTATAATTTATAGAATAAAGAAAGAATAAAAAAAGATAAAAAGAATAAATCCCAGCCCTGTGTATAACTCACTACTTTAGTCAGTTCCGCAGTATTACAAAAGGATGTCGCAAACGCTGTTTTGCTCCTCTACAAAACAGACCTTAAAACCCTAAAGGCTTAAGTAGCACCCTCGCAAGCTCGGGCAAATCGCTGAATATTGCTTTTGTCTCCGACCATCAGGCACCTGAGTCGCTGTCTTTTTCGTGACATTCAGTTCGCTGCGCTCACGGCTCTGGCAGTGAATGGGGGTAAATGGCACTACAGGCGCCTTTTATGGATTCATGCAAGGAAACTACCCATAATACAAGAAGCCGTCACGGGCTTGTCAGGGCGTTTTATGGCGGGTCTGCTATGTGGTGCTATCTGACTTTTTGCTGTTCAGCGGTTGCCTCCCTGTAGACTTCCAGTCTGACCACTTCGGATTATCCCGTGACAGGTCATTCAGACTGGCTAATCCACCGAGTAAGGCAGCGGTATCATCAACAGGCTTACCCGTCTTACTGTCCCTAGTGCTTGGATTCTCGCCAATAAAAAACGCCCGGCGGCAACCGAGCGTTCTGAACAAATCCAGATGAAGTTGTCGGTCATTACTGGATCTATCAACAGGAGTCCAAGCGAGCTCGTAAAACTGATCTGACAGTTACCAATGCTTAATCAGTGAGGCACCTATCTCAGCGATCTGTCTATTTCGTTCATCCATAGTTGCCTGACTCCCCGTCGTGTAGATAACTACGATACCGGGAGGGCTTACCATCTGGCCCCAGTGCTGCAATGATACCGCGAGACCCACGCTCACCACCGGCTCCAGATTTATCAGCAATGAACCAGCCAGCCGGAAGGGCCGAGCGCGAAGTGGTCCTGCAACTTTATCCGCCTCCATCCAGTCTAATTGTTGCCGGGAAGCTAGAGTAAGTAGTTCGCCAGTTAATAGTTTGCGCAACGTTGTTGCCATTGCTACAGGCATCGTGGTGTCACGCTCGTCGTTTGGTATGGCTTCATTCAGCTCCGGGTTCCCAACGATCAAGGCGAGTTACATGATCCCCATGTTGTGCAAAAAAGCGGTTAGCTCCTTCGGTCCTCCGATCGTTGTCAGAAGTGAACTCCTGGCATCACTCATGGTTATGGCAGCACTGCATAATTCTCTTACTGTCATGCCATCCGTAAGATGCTTTTCTGTGACTGGTGAGTACTCGACCAGGAAACTGGCTGCTGAGAATAGTGTATGCGGCGACCGAGTTGCTCTTGCCCGGCGTCAATACGGGATAATACCGCGCCACATGGCGAACTTTAAAAGTGCTCATCATTGGAAAACGTTCTTCAGCGAAACTCTCAAGGATCTTACCGCTGTTGAGATCCAGTTCGATGTTGAACCCGCTCGTGCACCCAACTGATCTTCAGCATCTTTTACTTTCACCAGCGTTTCTGGGTGAGCAAAAACAGGAAGGCAAAATGCCGCAAAAAAGGGAATAAGGGCGACACGGAAATGTTGAATACTCATACTCTTCCTT
+
'&((*,),)))'($$'4<;;544))(&***:=?BADEGGGA?<989ACJHJJHHHHIEJJJHJJJJ/../+(((200))))101,,,,.<;/A;;<=E70...-,('(,-'&%&%'(*&&&$&$%(*004?E>???IJJHHJIJIIJJJA?::=<?IHJJFJF?;;:;:9B;CFGA@@A?@;:</+C=@ADEEDIEJ=<<7768<AECE:67<6556577783?=CA64669HHIHJIJJCDEBA?77@AFJHIHJJJIEJJFGGGJFJ:85556''')9BB???;84268:;<;>>?IJEDBDAB5(((&&%%&),90///B<3449?9888=3&&&>:=AC?B?>=9454440///'./*''))/123ICB??AEEGHJHDJHHJJIEJFJF>==66677<<;>>>EEBDEFJ>=6568?<;:::746=<:99302-0.++,334=?BHJIJ>>>>?@ACD8778H?@FGJIHCC?A@AHJJJIJJIJJB<?=?=//C===935201&&&'((''''***34=CBABAJFF?>,,))(((*79:;:GBBCGJFFEJJJDDBHJ@>ACC???>=<344BECA@ACDHIJIIJGHHHJEJGJCIJJFJJJEJE;;;5666@A@ABADBGECCF8888JEHJFJ?JHHJJIBD>>5.'''%%%&2...-112A@@=AE:898799:?>@DJ?75+((*DHGJJJIJH@CJJJJ@AJJIJFJGGIGD544499<=A<@AADC??239:898@?B?8789@?>**))0+$$))@HHJF<::FECB98HGBDBAEDCC7301,++*,.((((+*'&$&''+(11(''(44744I@@BCGJEI????-++-37)(((28;<DGEEJJJJJJJJJHJ>>><<<::;<AFEGGJJJJJJJGJIJHHEFEHHJEFHFE:;///CJIHJGJJJEEGBEGFC><12>>?;;95566323:BIA886577DIHJDJHB>?<5+'&(+)9;==FIFHABBAIJJJIFECHFCEFGJHJJGGIJJGE>CD@@<;<<<<<0--.----,+,69?DCDFJFJHJHHGJFIFFFJJFFJJIEIJJJJHGJJJIIDHDFGJJJJEGIFJFCAACC0016;::84D>>@?1011FJF<44234&$$#$%%(012BG>:87:::GGJJGEGBAJJJGIJJJJJGGFHIJFJJIHJJIJJJJJGGIJJJHJFJJIJJIJJGDGGJGFHD?../@BG@?<>AJFEFA>4**:::C:7:>?GAACCCDC@A+**)13466@JJJGFCDEJJ@?@D1111A'&&&*'((/6666:888<CJFJJFFIJGJJFHJJJJIFJHJH<;;;IJJJJJJEJJJB@@@GJJJJJJGIJGEDFHEDBCACJ53334..:/DHEFGJJFCC8:=8;<>@=>84.1124/()/,-,++(((,7744530//,+))///>@>ABACGEGDCDDJFJJD<>77:>222226660999***+5/%%$%&&%''*).-.*1077;DCEEA?;;<@HJJJJJJJIHJJJJJJGIHGJJJJHJHBBAEJEJFJIJHHJJB8999A=<<;AAB=??@JJJFGFJJJIJJHJJFJJJFDB?>BC>:88;ADDCCIDGFEEJHFEJ7777ECDCC;DJ9/07BEHJHHIJJIHFJHJJGFEGGC@@ACJJJJIHFEBEEFDHFJFEFD@@;9;:;DBA@ABCCHFJEGGEJJEJ=DFGJJHIE:.++,.EJJJFGIJJGJHIHGJHHFJJJE>=>@B?>=?@?@9.;>>?@<:04*))'&&&&&(&&'),52//.07&%$%(--('%$$%67;@66111@5569:;<BC9999IJJJJJGIFJJJJJJJHEJBCEGEJJGJ?>9:?@EA:::=?B;)))((&&%)((++./@CEBBBC?//+*,30//.74447BB@?A=<599=?F=<<<8,'%&()(,-/@DJJEFEEEHJJJJJHDGGJGJJJJJIJE8889DGEDJ@@@@E??@HJJJGJJJJJIJJEJJDIJHJJHHHJJJ?FDGJJGIJG@?=?FJA@;<:75334----01862002///,+,,//1;<>>?EC@AABJFJJJFIFCBBFJJJHJEFFGFEJHJJJFJCHHDGJFGJ??98896412:99033F@8666JFA@?@A=>=<>BBD1111-**)''').)%$$&'(''.%%%&89:EC;889=<<@BJGGFDCGGGJJJIJJJJJJJGHJJJJJJJJGJIGJIGJJJJGJJJJJIJJGIHHJJGEIJJIJHFHIIIJJIJHJA@900:221188JIJJFCECCJJJJJJFGJJIJJJIJGJJFJFG>==@7779>65-&%%&'%%&&))''%$$%$%$$$%%&%%%%'&')'&%%'39+)'&$$$&++11-0'''&&'*++/155.4520//0@B>>ACFIJJJJHJJJJJIJJJJJIJJIJJHGIJEDC46BCCBCJ:J2J8999995677743377ADAG400-+)))--,')//89=@HEHHIJGJJIJJHJJJEFFHGFJGGHJIIHJDFECH=@<<0/21330,,)***./25334@?CCGHIHJF?;;=EAIEHGIJJGFDJIABA@JJJJJJHFEGEJJJJJHGDEDJGJHHGD>DF95C=6==IBEDDFJJJJJ??>?GGJI33333322:;CAB@A<<=?@@;;CB74:8433002=JFEEJCJDF@@@@DDJJJJGJJJB>>>.--'(((1114./5EDEEFDHEJDHB<;:8:89JCBA@3321-*'((((,/033233334;8111/111B;<)))*BDAA>2EJBHB:=445CDIGJIIJJJHFAA>@BAADCCJHEJJFJJGJHJJD@??GHIIIJHB;----FEGDFJGJJGJJIJJJFJJJHFEGIJJJHJJHGJBBBCJI>=>>7766;51,--011(((7IGGHJJGGGGJJJHDCF:9:;>=5+*()+/,--.178<<<21116/0/*()(,1100//,***.07?@ACHFJJJJJJFJIGJJFHGGDJBC<<<7666FBBGDDDDDEJFGJJJHJHFCIJIJIJGJJJJJ:998<<<EEJHJJJGHIEF3***+54455=?DECEJJFDDFDJD01.&.''(,*+)(*&&((,+++,444.-,-//7('''&%&&%))::ACEH@@ABHJJEIJFJJJEIJJGIJF>>==DJCCEJIGDJJJGIJJJJFFJJJJJGHHJJCCABECGHJJG>=:1CA=9:87(&'&)*+)&%%%-./CIEDFCDGDC@ABAD@>.*(*++(+)%%%&%(''''''+,-51+,,,->?CBDCDACHC6666;,,--300*)***42**)*****55=7334554223>32229****9<?CBDDEJJJHHFGHGHABA@CGFFIGJJIEHHCFJJGJJIEFJDDIFDDEEBGJHIIJJJJD==?GIFFGCCCFIJJIGFJFJJJDBDGJJFEHGJJGDDEGACB@GDB?1000>99>EJIJEDECBEFBA@JGHB@AC666)'''&***.--****,'+*(*''''(5/11+1''&%%&&&>;;;=GDDAADDD<;;;,***/=:;?EJIE4444GIGFFGJGFGCDDA@@AH42226('&&''%(.)20214F.----JJJJEDJHJJIIJGJGJIJJEHGAFGDDDDHJDFJJEFEFJFJJIHFGJJDFGJF><=;:.---.>884467CD@=::=B@DBCFEGJDHHEDGDIEFEFIHGEEDJHHJDJGCBD@BECIHHDICFJJF6666<B667>DB@<:<1112++++1/024::<9;;89:BBCDBEEGGJG88JE@@CBABCCEEFDGEBBACEDJDBBAJF<EDDGDDABB@FIFHJ??;:AFIEJJJJICDDDDBEEDAAAAHDBBCEEDE:874798677;@8777=?<===BDGFJ611124210-+,-*01334<=?B@@AABCCCABEDCDCDCBGFFDDEFDA??>?BCEBBCCBBB++++CIJCDBA>>>@A==>?JEEFHGJJHHJDBAAA@B;.../--.+)%&)))).<=>>>AIGFB;0(():;332*(()&&&&'(2.-.11600GGHGEJJI7776===@C?>>?EAJJDHHHGCDGIG;:9854..//0.//'''(<<<;7((((3333@BBCECEJIHCDDBCBHDDEHJ==<>JDGFEEFGGDCD10/010000/3>BFEEJGAAA@BAA/---,++(()'*79HEACDBB@AC533334>89BBBD@AHIJDFIFJIHJJIIJHBA:99;,++++++,++,-/,+,-1003;D>?;:::BBDDBB@@@?>:751.'&&%++:72339CCA>?@CFF5323,+,<A8<=<JDEEB700,3333@CFGDEEDEFBCGJ@A::@>9:ABCG:99>DB>BFAF?7**23,-4+(((C?=A>9?ADJ?>=CFBFJDBCFCDEFDEBBCCECCJGHCC=<2/0BCJDDCA===BDFJEEGG<;9;;<56-)%$%&'-0;5BIEEEGJHCEDBDCFIEGJFFFFHCCEIGGB@6B<DBCCCBEEFGCGJDFDEEIE>>>?EFBDCCC@GJFFCAEIEH:988?HJDBAB???7BJGGDCGCCFEFHE7654;=<=<;;>@F@@??BCGJ@?@??>==4/+*'&'',**&''(555=@AEB@??AFEC;:;;32223343222;53+(()198???DFB@?<<;8889?BBECDBDDA>=>?CECDJCD@BC@?9;<??>?>??@C@////000:<>>==ECG@?8778DCCEBADBAB@AB@??>?AAB@@A>72/*%&'-(%&%%+1/0)/.))&&').@CFJJJIFFGJGHGJGJJJJJEHJJJJJJHBD9:99:1/=AHFIJJJF???@:9999122''+7//*''&&&%,../2541(-56>>:CCEJJIJJDA4FGJJJJHJJDA@?BB@@@BGA=322(&&'(%&&'1778GHGHDDGDJIGEB<<=@AEEGHFCJ31D5445EIJFJGGIAAAAAJECDGHE;::.---456?::=DDGHFGGFEHGJEJJJ?==<ACEA@ABEC*''(,DA@A>:/..2400)''(0...0593000110188<=@EJJJJJGCDGFD===?422/-,,0/&$$$%+,4+*++,;==IFECID?>=?D>=>HGGJBDB@42.++*.,*+++////..//02;;<A?>?@@A<<==BB@@DIBB98=:9=5,,,;:::<;;:;=>21225'&'++((,)-+)*++22346=<>>?@CDJJHJA@@7773442;88<>@DH<<988))*,*,54568665EDEB84>=?@@777''''<3445333>=>@DJDG@E1//0=<'&'(4=BIHJJFFDCBCJJHJC>0CBCFJJJJHED=-,'%&((*1164129>B9995569>CEDJCACDIEJJGGJJJJJJJJHIJJFFHJJHJGHJGIHJIJJJHIJJGBCDJJGJGJJJJJJJJJGJJJJJEFHJJFDFG????+'&&'(*''),+*+/(7111/))*))8CEDIJJEBDB<?88///0>DEC>?@E<2/079@JGFIFJJJFJJEFGJB92267GGJGC@<>@@EIGI;;;:;?=''&$(&$$$$&%%%%%%&(>BIJJJGHHJJJIDGCCJ:::;HHHIJAI:::;JHJGGIJHJHJGJ<;;@@AJIGJJECDEHEFEGJIHEEJDEE0,''&%''%)(%%##$$$$$%(,--.==>>EHGIJFFIGDA2,*++64==:998?@5/=68EI@AABJFEJJJJJJIJJIFGGJJH43002'&&'3;GCFIIJJJEFJHHJGJIJHJJJJJDDB?>=.'&%%##,,-)('',-9?DEHB>?FFJIGJB=;:<<?0--,-**++/2+&&'(/1&&&%&&(:<<C@11118<<@@611=ABJDAAFG9555A9CCEEJJGJJEDB>@@E6666??GJJHIJJJJCDJFJIJJJJGFIJEIJ@@A@CHFEDEACCGBBDBE;;;=HFJFB(''(:98++/012/14+,-/
@Glass_A2P_1_pDSG467_22
TTAGCTAAAGCAACCAGAGAGCTGATGACGAGAACTGTGGAAATGAGGAATCCTTTGGTTAAAGGCTTTGAGATTTTCCAGTGGACAACTATGCCGAAGTTCTCAAGCGAAAAATTATTAGAATTAGTTTTTAGTGAAGAGATATTGCCTTATCTTTTCCAGTTAAAAAAATTCATAAAATATAATCTGGAACATGTTAAGTCTTTTGAAAACAAATACTCTATGAGGATTTATGAGTGGTTATTAAAGAAACTAACCAAAAAGAAAACTCACAAGGCAAATATAGAGATTAGCCTTGATGAATTTAAGTTCATGTTAATGCTTGAAAATAACTACCATGAGTTTAAAAGGCTTAACCAATGGGTTTTGAAACCAATAAGTAAAGATTTAAACACTTACAGCAATATGAAATTGGTGGTTGATAAGCGAGGCCGCCCGACTGATACGTTGATTTTCCAAGTTGAACTAGATAGACAAATGGATCTCGTAACCGAACTTGAGAACAACCAGATAAAAATGAATGGTGACAAAATACCAACAACCATTACATCAGATTCCTACCTACATAACGGACTAAGAAAAACACTACACGATGCTTTAACTGCAAAAATTCAGCTCACCAGTTTTGAGGCAAAATTTTTGAGTGACATGCAAAGTAAGTATGATCTCAATGGTTCGTTCTCATGGCTCACGCAAAAACAACGAACCACACTAGAGAACATACTGGCTAAATACGGAAGGATCTGAGGTTCTTATGGCTCTTGTATCTATCAGTGAAGCATCAAGACTAACAAACAAAAGTAGAACAACTGTTCACCGTTACATATCAAAGGGAAAACTGTCCATATGCACAGATGAAAACGGTGTAAAAAAGGATTTAGATACATCAGAGCTTTTACGAGTTTTTGGTGCATTCAAAGCTGTTCACCATGAACAGATCGACAATGTAACCTCGAGATTACCGCCTTTGAGTGAGCTGATACCGCTCGCCGCAGCCGAACGACCGAGCGCAGCGAGTCGTGAGCGAGGAAGCCTGCATAACGCGAAGTAATCTTTTCGGTTTTAAAGAAAAAGGGCAGGGTGGTGACACCTTGCCCTTTTTTGCCGGACTGCAGCGGCCGCTACTAGTATTAATATGCGCGCAGCGTCTGGAAAACCGAGGCCAAAAGACGTGCGTCTTGATCTGCCGGTTGCGACTCTACAGCAGAATTAAAATCAAGTCCGGCGCAGCCGGTTTGTGCCGCTTCCACGCAGTTATCTGCGCCTAAGCCCCCCGCCGCAGAACGTTGCCAAGCGATTGACCATTTAATAGTGACCAGTCAAAACGTTGCCCGCTTCCACCCTGGCCGTTGTCTAAAACATATTTATCAACGTGCTGAAACTGGCGGGCAGGGTTTCACCGACGCTTAATGCTTTCCAGATGGCAACATGTGCTGGCAGAGCTTCACGCAGCGTATCGATATACAGCTGTTCTTCATTACCATGCAGTTGCACTGCCGCCAGCGATAACACCTTAGCTTTGTCCACCACATCGGCAATATCGTGATTGCGAACACGCCAACATACTGCAGCGGTTTAGCAGCCATCACTTCCTGCGCCTGTTCAACGTTGACGCAACGCGGTGATGTCGCAACAAAAATCAACCCACCGTAAATCGCGCCCGCGTCATAAGCTGCTTTAGCATCTTGCCCACGCGTCAGGCCACATACTTTATTCTCACCCAGCAACACCCGGCGCACGGCGGCGTGCAAATCGTCATGGGCCATCAACGCGAACCAATCAGAAAACCGTTAGCGAAGTGGCTTAACTCGCGCACCTGAGCGTAAGTATTGATGCCGGATTCGCTGATTACCGTCACGTTGTGCCCCAGTTTCGGCGCAAGCTCGCGGGTACGGTTGAGATCAATCGACAAATCACGCAGATCGCGGTTGTTGATGCCAACGACCTTTGCCCCAATGCAATGGCGCGCTCCTGTTTCCTCTTCATTACTGACTTCGGTCAGCGCCATCTCCAGACTGTGAGCGACGGCGGCAAGCTGGCGATATTGGTCGTCATCCAGTACTGAAAGCATTAATAAGCAGGCATCGGCCTGGTAATAGCGCGCCAGATAGATCTGGTAAGGGTCGATAATGAAGTCTTTACATAAAATCGGCTGCGGGGCGATTTGGCTGACGATGGGGAGGAAATTAAAGCTTCCCTGAAAATATTTCTCATCAGTCAGCACCGAAATTGCCGAAGCGTAATGTTTATAAATGGCGGCAATGCGTGCTGGATCGAAATCGTCGCGGATCACGCCTTTTGACGGCGACGCTTTCTTGCACTCCAGAATAAACGCCGTGCGCGCACCCTGTAGCGCATCATAAAATGTCGCATGCTCGGCTCAACCTCATTTCTGAAAACTGGCCAGCGGTTGCTGCTGTTTGCGGGCTTCTACCCAAATCGCCTTGTCTGCGACGATTTTCGCTAAAACGGTTTGCATCATCATCTTCTCCTCTTTCTCTAGTAGCTAGCCCAAAAAAACGGGTATGGAGAAACAGTAGAGAGTTGCGATAAAAAGCGTCAGGTAGGATCCGCTAATCTTATGGATAAAAATGCTATGGCATAGCAAAGTGTGACGCCGTGCAAATAATCAATGTGGACTTTTCTGCCGTGATTATAGACACTTTTGTTACGCGTTTTTGTCATGGCTTTGGTCCCGCTTTGTTACAGAATGCTTTTAATAAGCAGGGTGCCGGTTTGGTTAGCGAGAAGAGCCAGTAAAAGACGCAGTGACGGCAATGTCTGATGCAATATGGACAATTGGTTTCTTCTCTGAATGGCGGGAGTCAAAAGTATGGCTGAAGCGCAAAATGATCCCCTGCTGCCGGGATACTCGTTTAATGCCCATCTGGTGGCGGGTTTAACGCCGGATTGAGGCCAACGGTTATCTCGATTTTTTTATCGACCGACCGCTGGGAATGAAAGGTTATATTCTCAATCTCACCATTCGCGGTCAGGGGGTGGTGAAAAATCAGGGACGGAATTTGTTTGCCGACCGGGTGATATTTTGCTGTTCCCGCCAGGAGAGATTCATCACTACGGTCGTCATCCAGAGGCTTTAGCGAATGGTATCACCAGTGGGTTTACTTTTCGTCGCGCCTACTGGCATGAATGGCTTAACTGGCCGTCAATATTTGCCAATACGGGGTTCTTTCGCCCGGATGAAGCGCACCAGCCGCATTTCAGCGACCTGTTTGGGCAAATCATTAACGCCGGGCAAGGGGAAGGGCGCTATTCGGAGCTGCTGGCGATGGATGCCTTGAGCGATTGTGCGCATGGAAGCGATTAACGGTTCGCTCCATCCACCGATGGATAATCGGGTACACGAGGCTTGTCAGTACATCAGCGATCACCTGGCAGACAGCAATTTTGATATCGCCAGCGTCGCACAGCATGTTTGCTTGTCGCCGTCGCGTCTGTCACATCTTTTCCGCCAGCAGTTAGGGATTAGCGTCTTAAGCTGGCGCGAGGACCAACGTATCAGCCAGGCGAAGCTGCTTTTGAGCACCACCCGGATGCCTATCGCCACCGTCGGTCGCAATGTTGGTTTTGACGATCGACTTTCTCGCGGGTATTTAAAAAATGCACCGGGGCCAGCCCCGAGCGAGTTCCGTGCCGGTTGTGAAGAAAAAGTGAATGATGTAGCCGTCAAGTTGTCATAACTCTAGAAGCGGCCGCGAATTCGAAGAAACAGCGGCCGCGAATTCCAGAAATCATCCTTAGCGAAAGCTAAGGATTTTTTTATCTGAAATTCTGCCTCGTGATACGCCTATTTTTATAGGTTAATGTCATGATAATAATGGTTTCTTAGACGTCAGGTGGCACCGTGGGAAATTTGCGCGGAACCCCTATTTGTTTATTTTTCTAAATACATTCAAATATGTATCCGCTCATGAGACAATAACCCTGATAAATGCTTCAATAATATTGAAAAAGGAAGAGTATGAGTATTCAACATTTCCGTGTCGCCCTTATTCCCTTTTTTGCGGCATTTTGCCTTCCTGTTTTTGCTCACCCAGAAACGCTGGTGAAAGTAAAAGATGCTGAAGATCAGTTGGGTGCACGGGTGGGTTACATCGAACTGGATCTCAACAGCGGTAAGAGAAGTAGCGAGAGTTTTCGCCCCGAAGAACGTTTTCCAATGATGAGCACTTTTAAAGTTCTGCTATGTGGCGCGGTATTATCCCGTATTGACGCCGGGCAAGAGCAACTCGGTCGCCGCATACACTATTCTCAGAATGACTTCGTTGAGTACTCACCAGTCACAGAAAAGCATCTTACGGATGGCATGACAGTAAGAGAATTATGCAGTGCTGCCATAACCATGAGTGATAACACTGCGGCCAACTTACTTCTGACAACGATCAGAAGCCAAGGAGCTAACCGCTTTTTTGCACAACATGGGGGATCATGTAACTCGCCTTGATCGTTGGGAACCGGAGCTGAATGAAGCCATACCAAACGACGAGCGTGACACCACGATGCCTGTAGCAATGGCAACAACGTTGCGCAAACTATTAACTGGCGAACTACTTACTCTAGCTTCCGGCAACAATTAATAGACTGGATGGAGGCGGAAAGTAAGAACTAACCGTTCTTGCGCTCGGCCCTTCCGGCTGGCTGGTTTATTGCTGATAAATCTGGAGCCGGTGAGCGTGGGTCTCGCGGTATCATTGCGGCGCGCTGGCGGCACAATGGTAAGCCCTCCCGTATCGTAGTTATCTACACGACGGGGAGTCAGGCAACTATGGATGAAGACAAATCGACCAGATCGCTGAGATAGGTGCCTCACCTGATTAAGCATTGGTAACTGTCAGACAGAGTTTACCAGCTCGCTTGGACTCCTGTTGATAGATCCAGTAATGACCTCAGAACTCCATCTGGATTTGTTCAGAACGTCGGTTGCCGCCGGGCGTTTTTTATTGGTGAGAATCCAAGCACTAGGGACAGTAAGACGGGTAAGCCTGTTGATGATACCGCTGCCTTACTGGGTGCATTAGCCAGTCTGAATGACCTGTCACGGGATAATCCGAAGTGGTCAGACTGGAAAATCAGAGGGCAGGAACTGCTGAACAGCAAAAAGTCAGATAGCACCACATAGCAGACCCGCCATAAAACGCCCTGAGAAGCCCGTGACGGGCTTTTCTTGTATTATGGGTAGTTTCCTTGCATGAATCCATAAAAGGCGCCTGTAGTGCCATTTACCCCCATTCACTGCCAGAGCCGTGAGCGCAGCGAACTGAATGTCACGAAAAAGACAGCGACTCAGGTGCCTGATGGTCGGAGACAAAAGGAATATTCAGCGATTTGCCCGAGCTTGCGAGGGTGCTACTTAAGCCTTTAGGGTTTTAAGGTCTGTTTTGTAGAGGAGCAAACAGCGTTTGCGACATCCTTTTGTAATACTGCGCAGGGAACTGACTAAAGTAGTGAGTTATACACAGGGCTGGGATCTATTCTTTTTATCTTTTTTTATTCTTTCTTTATTCTATAAATTATAACCACTTGAATATAAACAAAAAAAACACACAAAGGTCTAGCGGAATTTACAGAGGGTCTAGCAGAATTTACAAGTTTTCCAGCAAAGGTCTAGCAGAATTTACAGATACCCACAACTCAAAGGAAAAGGACATGTAATTATCATTGACTAGCCCATCTCAATTGGTATAGTGATTAAAATCACCTAGACCAATTGAGATGTATGTCTGAATTAGTTGTTTTCAAAGCAAATGAACTAGCGATTAGTCGCTATGACTTAACGGAGCATGAAACCAAGCTAATTTTATGCTGTGTGGCACTACTCAACCCCACCAATTGAAAACCCTACAAGGAAAGAACGGACGGTATCGTTCACTTATAACCAATACGCTCAGATGATGAACATCAGTAGGGAAAATGGT
+
CDEEH@>BGGHCEIFJJJIDFJJJJHGHI?A;>?>AAECCHGCA.--.9IBJJJHFEBJIGGEEJGGFIFJJJJJJJIF;53('''&&$&''&&)'&&&56396)&&&''02HCB@43+&&&**0-/0/5796667BEFJJJJJHJHEHIJIF6666GFJEA??:IHJFJCA966AAFFGGJEFDJHJFIFHJHJJH><<FGEGGIF5344JJJEJJJCD?=999>CCCGGJFI999;FCCBAD:)))*'((%&$&(''')5346BCCAA>==>DJJJJH=E??8777:<?:8;:<@<ADDCGF<;;:6::))))*5,/=<;:725=?JHFFJJDGHJJ7777DJEJIJJGGJJDDCCBBBJFGJHFJJJIIJFGDHFEIHHJJFJJIFFJHJHJJEH=6678788DGFJGEJJJJGFEDJJJEB@A<<;=B<8889@DBDJEFFEJFHJFEEJHFDA=99EJGHFIFGFFDABC@ABA4..-&&&&))>DC=<<?FIEDFFJHGEGGIFFDHEIJHGA@BBIJJJJJJJJJJFDECDCCGCIGHCABBCEJHECBCFD@@<:<>?@CEDAAABDB401633>?@BB:9<=>?CCEBBDCEIJGDECGEHGHEIHHFJFHHGIJHHJIGIHHDDBHCDGJG2223DHEFFCDGCEHJ@=:;::0000100;;<==933334433<=??@BAFGHJHFJJJJJJFEHJHJHJGJJIJJGJFJJIHJIGIIHFJE=;//00>8779977==;<;::6:;:;<@AB:<GEJEHG4445FJGJJJJECBBCJFCCJFJJJJJJJJJHFJCA====C<9225CAAAEJJIFB?====FDIJJFHJJIJIJJIHJJJJJIJHF@?<<;;;;;<0))*/00-***+*)*/2334?@FJGHEGEGJJFEDCCAA<;<>?C==<5556:=<99:99;JFIFEFJ5-,,,>>>?EJHI7778?3../3469?GJDFEJ@:FHFJGJHJJGJJJJGJJF?@@@GJGJJ@=<>899:5334<JBCGIHGFE@A999999880<*((.(())DDJEJHFFJJJGHJGCBA;6.++1.+-,01008>>ACD??@AHJJJEEECC?=>9;G<324.2:6778;<AFEGAAABGGHJJJEIGA778JJHJFJJJHIFCJJIJJJJJJJJJJIEIIJFJEIJJJJIJFFJDC9988<'),*+*,/-63B@0+++===>>FJJFHJGGJIJJJJFJGJJGJGJJHJHHJJGFFFFHEGJH>==<;>2GJFFJJFFHJECC??>;3133643770.,))*6>>>88;,;:9<GF9889AFJJJJJIJJFJJHJJJIJGJJJGFHD>ABA@@?9::8994788HCIJDFFHJIGDEHIJGJJJCEEEJJJJIJDFFJFJJJJE;:90---7888>AEJBFGDJFCBCACBB>.,,76;:EDHEJI:::<EHDEGEGHJJJJJJJECBDDDIJJJIJJJIJFGHEGHJJJHJIBEF?DA<543349?AABEDEIJJJIJHEJHIJFGJHFGGJHG?79:CJJJECB@JJHGJJJJJJGHGFJ<:::HEEDE7001---/,))*./..//1.--))))($%&'.3436EEIHJIHJGJB@@@DEJGHJJHJJIJIJJIJJFJIHJJJJJDJGE@??>JDJJJGHFGJJJEJJJJIFJFEGFGHJGJEJFDGEEIJDJ644D=JJAA@@JJJHJHIEHHFFDGJHJJJJJHHJJJIJECBCCGIEFJGDFH9777@BB@>>=;;>HHHJJHJIBBCA>?>@JGHHFJJHH@?>=A5599E9778HCDEJJJJJFJ???@CJJJGJJJJJJIJEDDBI????FDGFEHIHJJIJHEJJCFA8829<7789;;;;GCB==433+++***+23;000971///?C??>>:---.23A>=<=>>,%%%(),,,,CCBB+++,DBBAEDFFJFJIJCIEEJFEEFJJ>;<888643:220+''+,EJFJEIJJFEBCCB??@A@-(<5@@B?DGJIGJJ>>?81..,.,**''&%>888998333AA1113?GBBCBCDC:6558BJJCBA98879CGAAA@EBB;::+*))+13@?@@GCCBHDGEJGIFJJJJFJJHJHJ@>?>BD;;::>;;:;3**/00116EDEEJFFDDJJJHJJJJJJJFJHJEC82223;DDCFJA=>?JFGGGFJIJDJJGJ>==9;;JI;89;>=>2225@;5/2A>EGD@EE@C@52B@BJHJJGJJJJJJJDHHJFHFGFBBACEJHJGHIJJB>GEEGJIJJFJJIJJIFDC?=<,,,,31/-//0(''''()6<DCJ@@@<@BCCGJFJFIJJFEHDJIFGGJJEIGGEJJJHJJJJBC?>??@=;49/..4:>@>?BBC110..-/-12++**,'''-/)))(*'&()>>0/00+(244<=CHEDIHIJJJIJJHJGEDCJ9;:JBD?EDFJFDBBBJFIIJIGGIIIJEJJJJGGGFJHJBJGGFEHJFJJJGCDCJEA<<765)&,----477:C=<7231100001CCABBCDBGGFGEFG<;<=DC;;;<>>B?2103)'''0887<@@A=27JJIGFHEDDGD;:989999794565999D<<<<GFGGIJDEJFE;::CJJIFJJJJHJJJJIJDBBBBIJJJGGJJJJHFJJIEEFGJJIIJCD:77662223:8;>;:;=CBADEABGFA@6.-/0@BBJEJIGE@2110/007AAGCBF@DGBCBDJJJJJGIJG?=9:('',-$$&&-+(''(8>JGJIGIGGHJJIJJJGJIJJJFFDJIJJJJJFEFEJJJFDDCEJGI?@@BJIJGJHEGEJIJHJJJJGJ@?<<?>BC@7<5742-,-->=90/./3411029....:=@22222144:;?DEJDJGJJJJJFEJJJJJHJIIDBJEGJJGHJJ=><<><:?<88742''?=>AEGJJJGJJJJGE@<;;CCCDFGGJA@(''(,)'''(01//0=ED<?>BHJCGEFHED@C22;<=D43333=?AFGJIHJJJJJJIGBBB?BCAD:9845553.+&&'*.5***-22.)78:=BCA:::210000>EDFJ<;F?CEDJEHJE=<=<BCJGDHGGFFCAH==211./*+**53,)&%%%&+*(/...445==;BFFGFEFJGD@CB=/,,)'(,689,*)*.0=BA?@@DCJGJ??@@JJFJ@?>>IC??>3433/..1488?JJD:88639::9897:AA@AI??6677CFEHJJJJHBACAGGJHGJJGIJHFJG<;;<GJCDDFIJJIJJIGD?BGJJJEIJGHCDBGJHDAEFGEGEJ;,'&%'+,/0//00/))-+'&&'&(''((%%%%'*0.**++,,,&%&&%%(-()48??<<<9;==;99----99>?66))(&((''++111;<>=>AAAEJ++++B@A@JGJJJJJ66542124B>>@FJJJEJJHJBD@@?AAFGHIJEDCDECBCBHJFJJBB??<:9:;;;?ICDGJHDAA@G>CCGFF00/0*)*0,33--.45;;;;?JGJDEJGB?<;DFJDHIEHJIJJJEFJJJJJJIJJHJJE?:??@DJJFFEAAAAFJJJFGDDAD=3477=---(((+////:;?@A@EJJJJABA9898''''&&+29<FIJJJJHJJEJJGFEH@?=?BBEGJJJEDFAA;7444:;??ADE7887-***7BCA@@HEJ@?CA@333332236-----<31103952''23=>>=>@?JJJIJJJIFEBEDCF@<<AHJFJJJJJJJJGGFEDJGHEACAE@ABCJJFICJCEJGIHIJHCCDFHABDE:88C=>=BBEIJJJJJJGD=?JJJJJJGABAA;;112@@JECBJFFHHHIFDDFEHDEIFHJJFJIGJJGDCBCEJGEEDBD972/.%%%(.01++(&&'/5:=>BGJGHHHJIJIJJJHHJJJJJFCDJJGJJHHJGJJJGJJHJJJGFJIBBB99888>>CHHJIJIEHI??>D>;:;:8444;<7771124?FFFIJHJIGE?223348>88FGJJJJHD<=JJGEGGEHJBBJJJIJJJCJ:00((19AHEJJJGJIJJJI@?>A>=:;::CBDIJFEEEJGJIJJHHJFJJJFIJJHDGHJJJA><<:00/+)*+.+*)()&%%%**+/(,+,,,./2:879:?>7-,,,::450/,+++)%%())*+++201222//0<2--@AAJHEJJIJJJJEJJIJJJJJJHFJJJJHJJJJJIJJJGJFJGJGFJFBC@BI@:<>=5.4-++('**++*+./232444((49@;;;:7779EFCCIECC<;://./557850.-)%%%&&&'*,///0=>>CBCDD@''33FCB???@@BFACDFIJDJJBBC92//05776963214489CDHHIJJHJIJJJJJJJJJJJJ;::9999:998<)))-3()),(1013367000,''%'('&$$%25<>>?HJHJFFDJJJIGDFIBBAAJCCJJJJJDCBBEFCEJJGJIEJ=JJGFDGAABHFGFJEBABA8000(''(.6/.-44469:)(()+**1:889....<CCJJFGJJGGHEEIFFGGJJJIJFGJF@JEHIIJJFF7777JJJJJJGIIIHHHJFJJ87//000?;4DADJGJGEJJHJJ9999@@?@:4+**+)('&%%&&')'&%&&'''&%%&(+(*/00/***+64-)+:B>BHJIJIJGJHJHIHJJDDCJGGEHJJDCCB@30/'&&&-.****+***;9;;:>32000122243032*)'%%%&%$##%+12345752(',&6;>:88****/?311167989;BDJHCA>>>>>55367722./?;:86644660,,,)&&'**:;<6669>=;:<1100:;=*&&*@D=EED::::IJ??>?DC(&&&'&()+))'&)268;B>?CDFABFCDCDIJIB@CF;8879FEJJJIGJJFHIDEIFECEGJJJJJJGJJJJJGCB=<<=;*)&&'%())0***'''(&&%,7<<42237C;:::>>???@BA?>A>?@@ECABBB><=<<=??CBBCA@?<:0>BEGA>=<;==???>=78A@ACHGA?@?;<<=?@@CHDFEEDCBBEFEJJJCCCCCBAA?=<<=BEFFF986689:??=<;:(''*''<@BDHEIBC@BF<=<<B?=:32:<981289=@?@AABDEDA@AAEJGEHJBBBAFJJGJJ=>>>B.-+/29=@ABEDDE>===DEGFFFECDB@@@A0/02><99:;91;34=?ABCBCGHB@??B@A@>??@DC@@@@ABDA@AA>9=AD@AAABHCBCCCA@CBGBG<;;;;;<>B@?@ABBBB>><<==667<D@>>??@?==<=A@@??>>?@CBBBABEJGFB?=8>ADAAACA?>>>?B@>>=<>>CD>9889??@===<?>>=99::;;:9<<<=DD@?=>=>AF?<;<;;<<FJHIEC?>>?CACDCDDEEJD@>>?AJ8666?@@BECCA?AA@A@?71.,+,+*,./0009899?@@?A@A?@?AAA@@AE@A@BCB999>E4444@?ACJIB<<@>;FJJJJGBBBBD@<?CFA@@@@@?ABGCICAA@@A>>>>EFFBFDBACHEBBECBJJCBDABCCDED@>>>?C@@@@EDC@B=<?>>@DCFDBI?>===EDBBBCCCEJJHE@@A?>AB>>=>ABBEDDFBCBADA>>==>>@???AA@@>?@CA;<ABB?>>>==;===?>>>@@CDDB9889@AB>100;<;@?>A@==<<>>>?;9894335>:<<@CAAD=DC;7771-002-***33:@=>=?EBCCEEDADCDBCCCA@BC@??>==<=>>>>=?>@?@@@BC@BA?>=>???@@>?>>@A??>>@@DDJ>===FC@3/23=@@A<<<88=>?ED98(%%&'&&&1IHDEC@@@AEECCCBBC@=<==<;;;====?@CD>>==>>>>A@==<9:::;;<<>????BB<;++++-123,4+**'$#
@Glass_A2P_1_pDSG467_23
CAGGGCTGGGATCTATTCTTTTTATCTTTTTTATTTTTCTTATTCTATAAATTATAACCACTTGAATATATAAACAAAAAAAACACACAAAGGTCTAGCGGAATTTACAGAGGGTCTAGCAGAATTTACAAGTTTTCCAGCAAAGGTCTAGCAGAATTTACAGATACCCACAACTCAAAGGAAAAGGACATGTAATTATCATTGACTAGCCCATCTCAATTGGTATAGTGATTAAAATCACCTAGACCAATTGAGATGTATGTCTGAATTAGTTGTTTTTCAAAGCAAATGAACTAGCGATTAGTCGCTATGACTTAACGGAGCATAAAACCAAGCTAATTTTATGCTGTGTGGCACTACTCAACCCCACGATTGAAAACCCTACAAGGAAAGAACGGACGGTATCGTTCACTTATAACCAATACGCTCAGATGATGAACATCAGTAGGGAAAATGCTTATGGTGTATTAGCTAAAGCAACCAGAGAGCTGATGACAAGTGGAAATCAGCGAATCCTTTGGTTAAAGGCTTTGAGATTTTGCAGTTGGACGAATTATGCCAAGTTCTCAAGCGAAAAATTAGAATTAGTTTTTAGTGAAGAGATATTGCCTTATATTTTTTCCAGTTAAAAAAATTCATAAAAATATAATCTGGAACATGTTAAGTCTTTTGAAAACAAATACTCTATGAGGATTTATGAGTGGTTATTAAAAGAACTAACACAAAAGAAAACTCACAAGGCAAATATAGAGATTAGCCTTGATGAATTTAAGTTCATGTTAATGCTTGAAAATAACTACCATGAGTTTAAAAGGCTTAACCAATGGGTTTTGAAACCAATAAGTAAAGATTTAAACACTTACAGCAATATGAAATTGGTGGTTGATAAGCGAGGCCGCCCGACTGATACGTTGATTTTCCAAGTTGAACTAGATAGACGAATGGATATTAGTAACCGAACTTGAGAACAACCAGATAAAAATGAATGGTAACGATCCCAACAACCATTACATCAGATTCCTACCTACATAACGGACTAAGAAAAACACTACACGATGCTTTAACTGCAAAAATTCAGCTCACCAGTTTTGAGGCAAAATTTTTGAGTGACATGCAAAGTAAGTATGATCTCAATGGTTCGTTCTCATGGCTCGCGCAAAAACAACGAACCACACTAGAGAACATACTGGCTAAATACGGAAGGATCTGAGGTTCTTATGGCTCTTGTATCTATCAGTGAAGCATCAAGACTAACAAACAAAAGTAGAACAACTGTTCACCGTTACATATCAAAGGGAAAACTGTCCATATGCACAGATGAAAACGGTGTAAAAAAGATAGATACATCAGAGCTTTTACGAGTTTTTGGTGCATTCAAAGCTGTTCACCATAGAACAGATCGACAATGTAACCTCGAGATTACCGCCTTTGAGTGAGCTGATACCGCTCGCCGCAGCCGAACGACCGAGCGCAGCGAGTTCGTGAGCGAGGAAGCCTGCATAACGCGAAGTAATCTTTTCGGTTTTAAAGAAAAAGGGCAGGGTGGTGACACCTTGCCCTTTTTTGGACTGCAGCGGCCGCTACTAGTATTAATATGCGCGCAGCGTCTGGAAAACCGAGGCCAAAAGACGTGCGTCTTTGATGCCCGGTTGCGACTCTACAGCAGAATTAAAATCAAGTCCGGCGCAGCCAGTTGTGCCGCTTCCACGCAGTTATCTGCACCTAAGCCCCCCGCCAGCAGAACGTTGCCAAGCGATTGACCATTTAATAGTGACCAGTCAAAACGTTGCCCGCTTCCACCCTGGCCGTTGTCTAAAACATATTTATCAACGTGCTGAAACTCGCGGGCGGGCAGGGTTTCACCGACGCTTAATGCTTTCCAGATGGCAACATGTGCTGGCAGAGCTTCACGCAGCGTATCGATATACAGCTGTTCTTCATTACCATGCAGTTGCACTGCCACCACCAGCGATAACACCTTAGCTTTGTCCACCACATCGGCAATATCGTGATTGCGGAACACGCCAACATACTGCAACGGTGCCGCAGCCATCACTTCCTGCGCCCTGTTCAACGTTGACGCAACGCGGTGATGTCACAAAATCAACCCACCGTAAATCGCGCCCGCGTCATAAGCTGCTTTAGCATCTTGCCCACGCGTCAGGCCACATACTTTATTCTCACCCAGCAACACCCGGCGCACAGCGGCGTGCAAATCGTCATGGGCCATCAACGCCGAACCAATCAGAAAACCGTTAGCGAAGTGGCTTAACTCGCGCACCTGAGCGTAAGTCTGGATCCGGATTCGCTGATTACCGTCACGTTGTGCCCCAGTTTCGGCGCAAGCTCGCGGGTACAGTTCAGGGATCAGATCGACAAATCACGCAGATCGCGGTTGTTGATGCCAACGACCTTTGCTCCCAATGCAATGGCGCGCTCCTGTTCCTCTTCATTACTGACTTCGGTCAGCGCCATCTCCAGACTGTGAGCGACGGCGGCAAGCTGGCGATATTGGTCGTCATCCAGTACTGAAAGCATTAATAAGCAGGCATCGGCCTGGTAATAGCGCGCCAGATCAGATCTGGTAAGGGTCGATAATGAAGTCTTTACATAAAATCGGCTGCGGGGCGATTTGGCTGACGATGGGGAGGAAATTAAAGCTCCCTGAAAATATTTCTCATCAGTCAGCACCGAAATTGCCGAAGCGTAATGTTTATAAATGGCGGCAATGCGTGCTGGATCGAAATCATCACGGATCACGCCTTTTGACGGCGACGCTTTTGTTGCAGACTCCAGAATAAACGCCGTGCGCGCACCCTGTAGCGCATCATAAAAATGTCGCGTGCTCGGCTGAACCTCATTCTGAAAACTGGCGAGCGGTTGCTGCTGTTTGCGGGCTTCTACCCAAATCGCCTTGTCTGCGACGATTTTCGCTAAAACGGTTTGCATCATCTAGTATTTCTCCTCTTTCTCTAGTAGCTAGCCCAAAAAAACGGGTATGGAGAAACAGTAGAGAGTTGCGATAAAAAGCGTCAGGTCGGATCCGCTAATCTTATCGATAAAAATGCTATGGCATAGCAAAGTGTGACGCCGTGCAAATAATCAATGTGGACTTTTGTCCGTGATTATAGACACTTTTGTTACGCGTTTTTGTCATGGCTTTGGTCCCGCTTTGTTACAGAATGCTTTTAATAAGCGGGGTTCCGGTTTGGTTAGCGAGAAGAGCCAGTAAAAGACGCAGTGACGGCAATGTCTGATGCAATATGGACAATTGGTTTCTTCTCTGAATGGCGGGAAGTATGAAAAGTATGGCTGAAGCGCAAAATGATCCCCTGCTGCCGGGATACTCGTTTAATGCCCATCTGGTGGCGGGTTTAACGCCAATTGAGGCAGACGGTTATCTCGATTTTTTTATCGACCGACCGCTGGGAATGAAAGGTTATATTCTCAATCTCACCATTCGCGGTCGGGGGTGGTGAAAAATCAGGGACGAGAATTTGTTTGCCGACCGGGTGATATTCTGCTGTTCCGCCAGGGAGAAATTCATCACTACGGTCGTCATCCGGAGGCTCGCGAATGGTATCACCAGTGGGTTTACTTTCGTCCGCGCGCCTACTGGCATGAATGGCTTAACTGGCCGTAAAATATGCCGATACGGGGTTCTTTCGCCCGGATGAAGCGCCCCACCAGCCGCATTTCAGCGACCTGTTTGGGCAAATCATTAACGCCGGGCAAGGGGAAGGGCGCTATTCGGAGCTGCTGGCGATAAATCTGCTTGAGCAATTGTTACTGCGGCGCATGGGAACGATGGCGGCGTCCATCCACCGATGGATAATCGGGTACGCGAGGCTTGTCAGTACATCAGCGATCACCTGGCAGACAGCAATTTTGAATATCGCCAGCGTCGCACAGCATGTTTGCTTGTCGCCGTCGCGTCTGTCACATCTTTTTCCGCCAGCAGTTAGGGATTAGCGTCTTAAGCTGGCGCGAGGACCAACGTATCAGCCAGGCGAAGCTGCTTTTGAGCACCACCCGGATACGCCAGGTCGGTCGCAATGTTGGTTTTGACGATCGACTCTATTTCTCGCGGGTATTTAAAAAATGCACCGGGGCCAGCCCGAGCGAGTTTCCGTGCCGGTTGTGAAGAAAAAGTGAATGATGTAGCCGTCAAGTTGTCATAACTCTAGAAGCGGCCGCGAATTCGAAAAAATAGGCGGCCACGAATTCCAGAAATCATCCTTAGCGAAAGCTAAGGATTTTTTTTATCTGAAATTCTGCCTCGTGATACGCCTATTTTTATAGGTTAATGTCATGATAATAATGGTTTCTTAGACGTCAGGTGGCACCATGGGAAATGTGCGCGGAACCCCTATTTGTTTATTTTTCTAAATACATTCAAATATGTATCCGCTCATATGAGATAACCCTGATAAATGCTTCAATAATATTGAAAAAGGAAGAGTATGAGTATTCAACGTTTGGTGTCGCCCTTATTCCCTTTTTTGCGGCATTTTGCCTTCCTGTTTTTGCTCACCCAGAAACGCTGGTGAAAGTAAAAGATGCTGAAGATGAGTTGGGTGCACGAGTGGGTTACATCAAACTGGATCTCAACAGCGGTAAGATCCTTGAGAGTTTTCGCCGAAGAACGTTTTCCAATGATGAGCACTTTTAAAGTTCTGCTATGTGGCGCGGTATTATCCGTATTGACGCCGGGCAAGAGCAACTCGGTCGCCGCATACACTACTCTCAGAATGACTTGGTTGAGTACTCACCAGTCACAGAAAAGCATCTTACGGATGGCATGACAGTAAATTATGCAGTGCTGCCATAACCATCATAACACTGCGGCCAACTTACTTCTGACAACGATCGGAGGACCGAAGGAGCTAACCGCTTTTTTGCACAACATGGGGGATCATGTAACTCGCCTTGATCGTTGGGAACCAGAGCTGAATGAAGCCATACCAAACAACGAGCGTGACACCACGATGCCTGTAGCAATGGCAACAACGTTGCGCAAACTATTAACTGGCGAACTACTTACTCTAGCTCCCGGCAACAATTAATAGACTGGATGGAGGCGTGGAGCAGGACCACTTCTGCGCTCGGCCCTTCCGGCTGGCTGGTTTATTGCTGATAAATCTTGAGCCGGTGAGCGTAGGTATCGCGGTACCATTGCAGCACTGGGGCCAGATGGTAAGCCCTCCCGTATCGTAGTTATCTACACGACGGGGAGTCGGCAACTATGGATGAACGAAATAGACAGATCGCTGAGATAGGTGCCTCGCTGATTAAGCATTGGTAACTGTCGACAGAATTTACGAGCTCGCTGGACTCCTGTTGATAGATCCAGTAATGACCTCAGAACTCCATCTGGATTTGTTCAGAACGCTCAGTTGCGCCGGGCGTTTTTTATTGGTGAGAATCCAAGCACTAGGGACAGTAAGACGGGTAAGCCTGTTGATGATACCGCTGCCTTACTGGGTGCATTAGCCAGTCTGAATGACCTGTCACAGTAATGCGAAGTGGTCAGACTGGAAAATAGAGGGCAGGAACTGCTGAACAGCAAAAAGTCAATAGCACCACATAGCAGACCCGCCATAAAACGCCCTGAGAAGCCCGTGACGGGCTTTTCTTGTATTATGGGTAGTTTCCTGCATGAATCCATAAAAGGCGCCTGTAGTGCCATTTACCCCCATTCACTGCCAGAGCCGTGAGCGCAGCGAACTGAATGTAGCAAAAGACAGCGACTCAGGTGCCTGATGGTCGGAGACAAAAGGAATATTCAGCGATTTGCCCGAGCTTGCGAGGGTGCTACTTAGACCTTTAGGGTTTTAAGGTCTGTTTTGTAGAGGAGCAAACAGCGTTTGCGACATCCTTTGATGCTCCGGAACTGACTAAAGTAA
+
667@@>?7&&&&%&%()&00??GDAA;7@>DIB;4'(**,,*<=<===GDDBF@A@AJFDCA?6556;?=9;:;>CAEEJFFJEDCGF??DFIJFEFJJC?::5.-***+7;AIGJJJFCE>?A92111GF?BEFHEE<CDGJJJGJFGDAFCCGDAAA@C;;7:77EGEFJEGJIFFJJHJGJJJIJJGIIJJFJFGJFJJJJJJJJJICEEFJJIJJE>EJJIJFFHGJDFABBJJJBCABCCBEECD?@@ACCHC@==<<;::<@=?<<>>@CB<?@@<?@?<;=JJ....<;;>???CA@JJIJJGGBC@BC@BJEEGECCC0//365)&&('&*:;;;1/))),0./ACCCCDFDGFEFGJJIJJEEEHJJJFHJJJIJJJB@B@BJJ>>=DGDEDDFCDEFEDJGHJJJDIFGJDDHBBA@DHA@55223=>??JHEEGEEEJAEGIJJHFFHEEGEEJEHGGGGEJEJFJJCDEDJIEA@FBFDCJFFI/)'(():977)(''&%&''()/5,:=?@DFGHCC><8<968:;9&&&&('%&,-,*('(()))/-;8997:54535112;E@1100330?8787899-&&&-../;?@@;;==DD@<<),)(*?A@A:CCI?ABJFHEB>/.../==DB?>9883500006555:;68AC<<<<HBAADJJBBACD++++BCDFFDCCFJHF666=>B@@<=;;94A@<<<CEDJEGDEJJGGJJJJGDEDCHDGI>><D<;8,,6353+****804EBA@?>>=ADHG:982122AEHDHFCJEJJJHJEGHGJJJDC=A:5-?GIJJIJJDGJDCFJ????JEEEDEFEGDFGJFJJIJJJJJGJJJJIHGJEA<555GHHJJJJJJJJHJJJJJJIJGJHEE55CCFGAA?@@@@CGJJFJEGJJIGEJGJECGIFGJGJFJJHJJHDDC)(((8-,,,0.))--99E<;;;DDABCDFCDFJFEDCABBCJDJ6633---&'''&&''&&(:@DGFJBBACJJIJHIFDEFJHGGJIJJJIIJABAAJJHDHJGHJJJHIIJIEGGDF@DB>5553&&&'*=<<>>;<<>A>A>=>A@BCCEJJJHJJIJJJHJFJGIJJJICGGJFJIJ/-,-++))+),((125;5454:?8934:0/00,&&&'*+;;?>877****022(&&%%%%%'(.@>?CAADCJIDDEC99FDJDBA@H???A@EEEFCJEJJEG@@@@HHCCBB6666JJJJJJFHFFDEB?:::<BD=7449;;88<CEEGJJJJGJJJC@>>=<@??BDCAADJ>CHFB>=(%%%)/9:>=;;8:>D>>CGJFBBBBE=:=BC:<10(''((--/77988664212@>>>?GHHI@?@CGHJJJJJGGCB?<<92330/%%$$(0/,,,?>>>>>?JECEFEE@A@JJHJJJEJEGHJBA<;''''556BAAA=BH@@EGFIGGHHIEJDDJDIHJEJBC9782222.''*,BDD@@?D9I@>?@IJJFIFEIJIJDDGBFDBDCDE332+<<;679>A<FJJDCFFEFFJJJJJJJJJJHHE:=>4770+64,((*69<<<@EJJGCDBAB>***)))(()*.**,,8975501..0078DIHHCCBBF?2388871.----./8898883311,8.9<:::;>:78::42+'',-/**-<?<<CGDHFDJJHJDCA@,++..<<<D>???IE>@?@6667343456++(%&*++.+(06///,)()--0.2AIIFIJFJHJJJJJFHGJJJJJIFJJFIJGJJFE@??DGJACB>??<9JJ=9:9BFGJFFJJJIIEJ>>66JJGABA@CIFFG=::7889JEEBBA?*)))1/4>DEEGBCEEE73))))9;=BCCEJJJJJIGGJIJJJJJJJJJJHHJJGJJJJIGHIJEGFFCJJJGGJFJJFJGFHJFJGJJJGJJJIJJDJFCDFFEJJJEDDDHAAA5552453222:EGJIGJJDDA:8*0.//878?@CB@?ABCHJGJHJJJFCA@ABHJGFF3,.:2222'%$&*0,,-,,))*+-1:;;;ECEGCJJH;;;;AACCIBDA8)BBJCEDJJEJJHJGJIJJJJJIJJJJIF?000089::?EHFHAAA@JJJJGJHEEEHD@AA@CDDDCFGJJGFG<8AA;;:<C@BAFEEAABE<=JIGJHE>@>@=>A5-,,,135654>;<?@BJEEFJHCBA>666;CBBJDFG<<=<EC;;;788JIFJ?444****)*-9----@DJGJJJFHEGHJJDHJGJIJJIJIHHIIHJFJGDEF...125,,*+*))),-**'''(,''7<::::?AD;JFFFGGJHECAJIIFBJC?;?@BDFGJIJF9651311..'&&'&%$%%(),.---.;9;;*))+-,,,88@?@BBACDDFGFFFEIHJJGJHJJJGJD>CHBCE@DCEGIJFIGFFHCEIFGAIHE;??@@:45>>:::854444/,*+..-**--98;:;GFGGHJJIJJJGEH......-///45=@BBCBF@>?JHFDGFJHGJIGE@>;>EHD@BAE@?>?=23?@CB??83225?AA?@CBCDCCFBBA9744('''-475666:05.././/<>=>CCDA99954112@=DDIFEDDFJB;<;BBC@>62./12210009=BCJJ@@>@;;8345788***,1678660-,+,//<@EA@>?ECE::99ADGJJJJC@ABGJJFJFGECDCEEFJGJJJIIJFJIFJJJJ=<;('''*'%%'(*977;I>?EFHFJBAA@EJFAABJCF<<<;C<7@=554110-)(+++,->@EEJJJEEGJJJJEICHFJJ@;GJBCJJJEHGDFCCJJJGJJIJJCDJJJ:226<+++,>@ABHJFCJEFFEDC=<=,,,-@BBCBCBB>?41.6/****/38***+@C;BA@CJGGFJJJJJHJJJIIEJDJJJ==@>FEJ++++?BBBFF=8889,,,,)))).ABJEGCEDJCC32223JH<::6ECCCJJJJJ???@JIGDGJ;;@;8711134JGHJJJ7777<<FA??BB=::<;*))0323*44354333//)()*333669119;EFJHIJJJJJJJJJEFCCCDDCAAEJEABD87722224B5....575+*))*<?DDJFF@??@?DFDGIFH@;>GDBB<43:;E=>HEDEFJJ=;;99::=CGGGJJGJHEFJJJGGJJJFHE8888755,('$$$&,5868?FJDHEFGGFIIJJHA@@CJHJFFJFIJJJHJJIFEGJJJJEEJHIJF8889B7666<<A?:::BF=<9/0=<ABACEEI431)JIDBEBEFEIHJJJJJGJJJJJJJFIFHJJ:::666>>88ABDIBGFJJIJE,+++40>>@@?<7>3335FDFDB>0--/++**,/(('(*('('&'(((55?ED0000>?AACFJIEH)))*?@A:::BC;;;JJJJFIEFGJGGJ8:8591../3DDDJJJJJFHJ555)&&&JJHFDC985558/,((),06332??>?JJGDCBDJCFFEHGGB=;<3..-+--::=>9<-@=9;:3/96,***++)*+??>>AAGIBA=<=5445JHIGJIJJJJHJIJHIGHHJDFFIGIFIJJFJFFC=::;CJJC??>>>GFFIJJGIJGJJJFJGJDBDBAAA@22**-/2++**1+++)+));JJHIFHBA>?>838687-+**((((''*67=?@JFGIHI@@AAIHDHHJJG3111?:777;IEJDJIIGGCHJJ=<;<BJHJGJJJJJJJJJHFFEJHHJJJGJGJJJGJEJJJJJJJGFJJGJIJJJJHJFEJJDB;7782228;7,++'('&%%&$#%+0467GGJIJJGJHJIIEGGEHJJGEGJJGGFEIJIJEGJJ>><<<;;==A2113JHJGGJH;;;110266''''4=?AFDCBDDBB?@AFJIJIIJ8989JGJIJJGJJFJ63313.-,,++,,--.0--..60EGHJJHFF?20/0-50,-13;===>BDJJJHEIJ.*)>>JCCCDDFCC----BDDJAJJJ?998765<:778A///,,,-10..,%%&('%$%&***5789<=?DF@IIEJJEHB:::9))))/--,,,-633=>?ECDDB@<?@IJJDBBCEJGJEHJJGJGEA****.,,,6)'+&,089;<BJHJIEBJDJA?JHJDEEJJJJJJDCJGGEHHJFJJJJFJJJJJHIHJJHGJGHJFD44335573.---/))*+,,-.5568876992*++,012744444;@:>JBAJFJJJB@GJG9982247A@CBCCBDGFF@?4334CDFJJGJJHFJJIIJGJJJJEIJJJFHJJJJJIHJJJJGJJIEDEIJGDD:=@???>;;=C??>89943/-2-A<<<;//..012122:@A22CJFJJJHJJJJJHFCDJHJJJJHJGFIJJJIIHDCB>?>-,,*(((%&'%))),,35;EJHC@>=5.-..-,,+++*+<<JJJHEGGJGJJF72245:98333242-%%%%'&%''<FC<>EGGAAABCGJHC@?DJHJJJJJGGJJFJJJDHJJFHFF2102@GJJIGJJJJJJFJFJJJJDFFJIJFHF>;::89'&&&*)))*)((((,-10595?<:100----;?:::54327756:110.)()+,-+0.08:=@BEF500*)>>=;<<;;<<B;<=DJJIGIJJFHJGJEJJJJJJHHHJGIJJFCHGFJJJHJDIICHCC8HGCDDCFDFEBGE?-,,,;;((()98;;FFJJJFJJIEIGHB,**+>;<@CJDCC?<%$$$%###$%%&'*224457443<=@JJJFFIEJJJJGIJ98858679-,,*('&,++--..76897685:22252/(&&%'(()),4=@DFFJIFJHGIGJHIJFIJB8888::;?<<<<---5...33135:<BIEHJGGB?FE=<<44..0<.-+.1111000<<;?>?A4444(('%&&4617'&&&,,,/36....??<85777EEJ''('''(DFJJG@A@@ICDIGJJJC@??B4444JJDDD9889FFCJJGJHGJJJICEDFIJGJHGJDHFC?B10/&&&&)-''/.=?DJJGGDIGJJGEEGHFGIJB.,,,3&%$%%$%%(*+-//../..12--..222:<;>8:@GFFEFGJHIJJHJAA@AJIJGHIGH=<+%&&<;533340/('$$%')*,,//76600//60//0@@EFEHJJJIJGHGFJIC<=<;;6))9.A?@ACD3333DB><;;AJJJJFFFJHEB2'''%%%+)),,=?<==>AABCHFCDD,,,,,GHJGFGHGHGJJHHEC7-,,+---;=B@///-1103221/&&%&)().,,02>;<=>A753.*,8AHHFFDA=5@C,++,.D;;:89F>>=<=>;=>ABCCBCA@AJJIDHGAC@:;<<=@876-((')))(()&,,//...,9;7654697743533BBACA5555??@FECDBGECDFBDHDIGGJGAD?<8<DCDDCCD@@BCHGHH6==>ECEDDGEF?>>?FJGIJHJJF====IDB433.-.+,-&'&&3:>>@CBD@><@**A@??@+*(..<8..10-,.11:;ACDCCCFCEJJC?63//089444***-++++=>???@CDBEDDFGF===>HEEECCBCDEDBACE??@@EEFJEGJ98779:><<<@322279@;33??>>A@AABBCACECEBAEAAAABFADECEJGGDA?BFEAACBDDABBCDEFAAAAB?>>>;:6696777CABC@>;1//,+;?>>=:<<>?>ACABBBBCAD?@?///////@AA?ABDCBBE?>=>55559999??BH@551/,.+*((())))(''&'''&(()+6?:>?@BC@B?>=??@BABCAEFC;;;@DEGB@AAABB@;::;:.*)*'&&'41.'&''*(%&%)*56;;:??:::42-)
@Glass_A2P_1_pDSG467_24
CTGTAGCAATGGCAACAACGTTGCGCAAACTATTAACTGGCGAACTACTTGTCACTTACCGGCGACGATTAATAAGCATTGCAGTCAGGCAGATCTGGTTAGGTTAGCTACTGCGCTGCAGGCCCCTGCGGCTGGCTGGTTATTGCTCATGATCCGGCTGGTGGCAGCCGGTATTACAGATATGATTCCAGCGCTGGGAGCAGCGTGGCAGCCCGTTGTGATGGTATCTTCCCGACGGGGAGTCCAGGCAACTATCGATGAACGAAATAGACAGATCGCTGGATCGGTGCCTCGCTGATTAAGCATTGGTAACTGTCAGACCAAGTTTACGAGCTCGCTTGGACTCCTGTTGATAGATCCAGTAATGACCTCAGAACTCCATTCCGGATTTGTTCAGAACGTTCGGTTGCCGCCGGGCGTTTTTTATTGGTGAGAATCCAAGCACTAGGGACAGTAAGACGGGTAAGCCTGTTGATGATACCGCTGCCTTACTGGGTGCATTAGCCAGTCTGAATGACCTGTCACGGGATAATCCGAAGTGGTCAGGACTGGAAAATCAGAGGGCAGGAACTGCTGAACAGCAAAAAGTCGATCACGCCCGCATTAGCAAGAAACTCACCATAAAACACCCTGAGAAGCCCGTGACGGGCTTTTCTTGTATTATGGGTAGTTTCCTGCATGAATCCATAAAAGGCGCCTGTAGTGCCATTTACCCCCATTCACTGCCAGAGCCGTGAGCGCAGCGAACTCAATGTCACGAAAAAGACAGCGACTCAGGTGCCTGATAGTAGGAGACAAAAGGAATATTCAGCGATTTGCCCGAGCTTGCGAGGAGGTTCTCTAAGCCTTAGGGTTTTAAGGTCTCTTATTTTGTCTGGAGCAAACAGCGTTTGCGACATCCTTTTGTAATACTGCGGAACTGACTAAAGTAGTGAGTTATACACAGGGCTGGGATATTATTCTTTTTATCTTTTTTTATTCTTTCTTTATTCTATAAATTATAACCACTTGAATATAAACAAAAAAAACACAAAAGGTACACAAAATTACAGAGGGTCTAGCAGAATTTACAAGTTTTCCAGCAAAGGTCTAGCAGAATTTACAGAATACCACAACTCAAAGGAAAAGGACATGTAATTATCATTGACTAGCCCATCTGAATGGTATAGTGATTAAAATCACCTAGACCAATTGAGATGTATGTCTCTGAATTAGTTGTTTTCAGAAAGCAAATGAACTAGCGATTAGTCGCTATGACTTAACGGAGCATGAAACCAAGCTAATTTTATGCTGTGTGGCACTACTCAACCCCACGATTGAAAACCCTACAAGGAAAAAACGAACGAGGAACTATGAATTTTCACTTTCAAGCACAATCGCTCAGATGATGAACATCGGTAGGGAAAATGCTTATGGTGTATTAGCTAAAGCAACCAGAGAGCTGATGACGAGAACTGTGGAAATGCGAATCCTTTGGTTAAAGGCTTTGAGATTTTCCAGTGGACAAACTATGCCAAGTTCTCAAGCGAAAAATTAGAATTAGTTTTTAGTGAAGAGATCTGCCTTATCTTTTCCAGTTAAAAAAATTCATAAAATATAATCTGGAACATGTTAAGTCTTTTGAAAACAAATACTCTATGAGGATTTATGAGTGGTTATTAAAAGAACTAACACAAAGAAAACTCACAAGGCAAATATAGAGATTAGCCTTGATAAATTAAGTTAGTGTTAATGCTTGAAAATAACTACCATGAGTTTAAAAGGCTTAACCAATGGGTTTTGAAACCAATAAGTAAAGATTTAAACACTTACAGCAATATGAAATTAGCATGATAAGCGAGGCCGCCGACTGATACGTTGATTTTCCAAGTTGAACTAGATAGACAAATGGATATTCGTAACCGAACTTGAGAACAACCAGATAAAAATGAATGGTGACAAAATACCAACAACCATTACATCAGATTCCTACCTACATAACGGACTAAGAAAAACACTACACGATGCTTTAACTGCAAAAATTCAGCTCACCAGTTTTTTGAGGCAAAATTTTTGAGTGACATGCAAAGTAAGTATGATCTCAATGGTTCGTTCTTCATGGCTCACGCAAAAACAACGAACCACACTAGAGAACATACTGGCTAAATACGGAAGGATCTGAGGTTCTTATGGCTCTTGTATCTATCAGTGAAGCATCAAGACTAACAAACAAAAGTAGAACAACTGTTCACCGTTACATATCAAAGGGAAAACTTTCCATATGCACAGATGAAAACAGTATAAAAAGATAGATACATCAGAGCTTTTACGAGTTTTCGGTGACTCAAAGCTGTTCACCATGAACAGATCAACAATGTAACCTCGAGATTACCGCCTTTGAGTGAGCTGATACCGCTCGCCGCAGCCGAACGACGAGCGCAGCGAGTCGTGAGCGAGGAAGCCTGCATAACGCGAAGTAATCTTTTCGGTTTTAAAGAAAAAGGGCGGGGTGGTGACACCTTGCCCTTTTTTGCCGGACTGCAGCGGCCGCTACTAGTATTAATATGCGCGCAGCGTCTGGAAAACCGAGGCCAAAAGACAGTACGTATTTGATGCCCGTTGAGACTCTACAGCAGAATTAAAATCAAGTCCGGCGCAGCCGGTTTGTGCCGCTTCCACGCAGTTATCTGCGCCTAAGCCCCCCGCCAGCAGAACGTTGCCAAGCGATTGACCATTTAATAGTGACCAGTCAAAACGTTGCCCGCTTCCACCCTGGCCGTTGTCTAAAACATATTTATCAACGTGCTGAAACTCGCAGGCAGGGTTTCGCCGACGCTTAATGCTTTCCAGATGGCAACATGTGCTGGCAAAGCTCACGCAGCGTATCGATATACAGCTGTTCTTCATTACCATGCAGTTGCACTGCCGCCAGCGATAACACCTTAGCTTTGTCCACCACATCGGCAATATCGTGATTGCGGAACACGCCAACATACTGCGACGTTAACAGCCATCACTTCCTGCGCCTGTTCAACGTTGACGCAACGCGGTGATGTCGCAACAAAAATCAACCCACCGTAAATCGCGCCCGCGTCATAAGCTGCTTTAGCATCTGCCACGCGTCAGGCCACATACTTTATTAAGCCAGCAACACCCGGCGCACGGCGGCGTGCAAATCGTCATGGGCCATCAACGCCAAACCAATCAGAAAACCGTTAGCGAAGTGGCTTAACTCGCGCACCTGAGCGTAAGTATTGATGCCGGATTCGCTGATTACCGTCACGTTGTGCCCCAGTTTCGGCAAGTTTCTGGGTACGGTTGAGATCAATCGACAAATCACGCAGATCGCGGTTGTTGATGCAGACGACCTTTGCTCCCAATGCAATGGCGCGCTCCTGTTCCTCTTCATTACTGACTTCGGTCAGCACCCCCATCTCCAGACTGTGAGCGACGGCGGCAAGCTGGCTGGCGATCTGGTCGTCATCCAGTACTGAAAGCATTAATAAGCAGGCATCGGCCTGGTAATAGCGCGCCAGATAGATCTGGTAAGGGTCGATAATGAAGTCTTTACATAAAATCGGCTGCGGGGCGATTTGGCTGACGATGGGGAGGAAATTAAAGCTGCCCCTGAAAATCTTCTTCATCAGTCAGCACCGAAATTGCCGAAGCGTAATGTTTATAAATGGCGGCAATGCGTGCTGGATCGAAATCATCACGGATCGCGCCTTTGACGGCGACGCTTTCTACACTGCAGAATAAACGCCGTGCGCGCACCCTGTAGCGCATCATAAAAATGTCGCGTGCTCGGCTGAACCTCATTCTGAAAACTGGCCAGCGGTTGCTGCTGTTTGCGGCTTGTACCGAAATCGCCTTGTCTGCGACGATTTTCGCTAAAACGGTTTGCATCATCTAGTATTTCTCCTCTTTCTCTAGTAGCTAGCCCAAAAAAACGGGTATGGAGAAACAGATAGAGAGTTGCGATAAAAAGCGTCAGGTAGGATCCGCTAATCTTATGGATAAAAATGCTATGGCATAGCAAAGTGTGACGCCGTGCCAATGATACGATGTGGACTTTTCTGCCGTGATTATAGACACTTTTGTTTACGCGTTTTTGTCATGGCTTTCGTCCCGCTTTGTTTACAGAAATTACTTTGATAAAGCGGGGTTACCGGTTTGGTTAGCGAGAGCCAGTAAAGACGGGCGGTGGCGCGGGCAATGTGTGGTCAGATGGGGCGTGCGTTTGTCTGTGAATGGCGGGAGTATGGAAGTTGTAGCTGTAAAGCGCAAAGTAAATCCCCTGCTGCCGGGATCTCGTTTAATGCCCATCTGGTGGCGGGTTTAACGCCAGATTCGAGGCCAACGGTTATCTCGATTTTTTTATCGACCGACCGCTGGGAATAAAAGGTTATATTCTGCATTGCACCATTCGCGGTCGGGGGTGATAAAAATCAGGGACGAGAATTTGTTTGCCGACCGGGTGATATTTTGCTGTTCCCGCCAGGAGAGATTCATCACTACGGTCGTCATCCGGAGGCTCGCGAATGGTATCACCAGTGGGTTTACTTTCGTCCGCGCGCCTACTGGCATGAATGGCTTAACTGGCCGTCAATATTTGCCAAATACGGGGTTCTTTCGCCGGATGAAGCGCACCAGCCGCATTTCAGCGACCTGTTTCGGCAAATCATAGCCAGCGCCAGGGCAAGGGGAAGGGCGCTATTCGGAGCTGCTGGCGATAAATCTGCTGGGCCATTGTTACTGCGGCGCATGGAAGCGATTAACGGTTTCGCTCCATCCACCGATGGATAATCGGGTACGCGAGGCTTGTCAGTACATCAGCGATCACCTGGCAGACAGCAATTTTGATATCGCCAGCGTCGCACAGCATGTTTGCTTGTCGCCGTCGCGTCTGTCACATCTTCCGCCGCCAGCAGTTAGGGATTAGCGTCTTAAGCTGGCGCGAGGACCAACGTATCAGCCAGGCGAAGCTGCTTTTGAGCACCACCCGGATGCCTATCGCCACCGTCGGTCGCAATGTTGGTTTTGACGATCAACTCTATTTCTCGCGGGTATTTAAAAAATGCACACAAGCCTACCAGCGAGTTCCGTGCCGGTTGTGAAGAAAAAGTGAATGATGTAGCCGTCAAGTTGTGATGACTAAAGCGGCCGCAAATTCGAAGAAACAGGCGCAGCGAAACCCAGAAATCATCCTTAGCGAAAGCTGGCAACTTTTTTATCTGAAATTCTGCTCGTGATACGCCTATTTTTATAGGTTAATGTCATGATAATAATGGTTTATTTCAACGTAGGTGGCACCATGGGAAATGTGCGCGGAACCCCTATTTGTTTATTTTCTGCAAATATTCATTACAAATATGTATCCGCTCATGAGACAATAACCCTGATAAATGCTTCAATAATATTGAAAAAGGAAGAGTACGTTGTTCAACATTTCCGTGTCGCCTTCCCTTTTGCGGCATTTTGCCTTCCTGTTTTTTGCTCACCCAGAAACGCTGGTGAAAGTAAAAGATGCTGAAGATCAGTTGGGTGCACGAGTGGGTTACATCGAACTGGATCTCAACAGCGGTAGATAACTTGAGAGTTTCGCCCCGAAGAACGTTTTCCAATGATGAGCACTTTTAAAGTTCTGCTATGTGGCGCGGTATTATCCGTATTGACGCCGGGCAAGAGCAACTCGGTCGCCGCATACACTATTACTCAGATGACTTCATTCATGCTCTTCACGAGTCACAGAAAAGCATCTTACGGATGGCATGACAGTAAGAAGTTGTCCAGTGCTGCCATAACCATGAGTGATAACACTGCGGCCAACTTACTTCTGACGAATCGGAGGACCGAAGGAGCTAACCGCTTTTTTGCACAACATAGGGAGATGATGTAACTCGCCTGATCGTTGGGAACCGGAGCTGAATGAAGCCATACCAAACGACGAGCGTGATA
+
22444455<?JFHFFGACE@CDFJJJDDGJFFFEFHIGIJH;;;9<;;D4))''')*))**1/44400/0///&%%(&%%$&$$$$$%&&$$%$$$###$%%%&'''&''%%%&&$$%$$$$%),,-,,&&%(*'%%(/-,++,,--'&&%'&%&$$###$%(''&&%$$%%$%$$$$$$&'''''%$%&&(&&&&)&'%%$%#####$#$##$$$%%'$$'&%&$$%&(%&&'()('&*-$$&'%'('100201...04320+*,.,****-2459,,,-&&&)&&&57500(())67300889::9>CBABCHGEBA@@F@=::;99@:;<<B<89;D?>==AB??>=91284,++,?575000/...//)**-42''%%%$%()*@@A@DC?ABADA4*)(',,0>;>?ACABCJC=>=FJGEJA?BDJGJ><<=HIEIJGHGHJIIJDGIGG?>>ABCGCJJIJFFD>>7;BGGJJJJJJJHFGIJEED744279((((....002:??CCAACA;A>55:5668JIGFDGIGJJJ333,%%'$%**9;1//013..78>;644499<>>?<9;JFEC;99<?21)%$&*++*)+)&'&&('')((&'/1,,&&'''++-454---.<6679<@CIIGFABA=??=>>GGAAA4434@@F?@@BB>===:44((77(())4::;FFJJJJFEJB@CC:999J;;;;?HJ>9GFEJHGGIJJFEFGB>?JAC@ADCDEDDFD@>=?,,,-@D5441123DCDCC>>=:<;;2233;AA=;;<A5443333:998;;=<7495532&%%'*00/11268688;BD@@7333235--,+&&&'0267;)79<?=>A('').'&&$'&)*-1+)'('&'--****(((&'(),-+**)(''41/--,,,/*(%%&'8<CCEDDDDCBBCAAAAA@A?@AA@A>>44982<0)))-)''''>;<=DEAA@AEFHEJFHD==:;<E9*)E>>83223??@A?6611118:;<9;<<@A==>;641.22220+)''(*-/+**)&%$%',/&(''(&&+')+)))67@@>AB@CCBCDFJFFD@BCADCFE?>??BBGCDC@CE?@3''204554:BDCC=::<AA@BGDGD?@BABBBA?>9;:;=70++,++++),)**))(&&'-1:::<<CCCBBACCBBBB?66;<;899<B<<<==AAA;:660/(('*65668;=?AF;5443311119B::9;>99999<=@@ABAAAAB>>=>@:;B??@@A@?>987/;:==>?>>>BBEA?@ADFEE@B?A@A<;::<=?ABBJDC;;;86668BAABE5557?:;=?B851(&&('')+'(%%%%%%%#%&)),,-+'$%%%'''$%%%')01578;:<?>?@@::4**)&'(+06=;<99@@<>>=>>==<<==>@????=6666322576650/..--**'').35/(+&'*)((&%&,../.1.1698:<>>==>;+++*)),55612,,-<;::;;<;;>?AAD@??<92233:<=<<???@>=<<=>@?B@AC@71298:9.-))()((*)-'''(()21547673:?AAA@>=<>?=<??@4333:ICFJJJJFJFG7349<HDBDHDGHHJJJJJJJIJIHGGGIGHIJJJ@=&&&(&&&&)+,-/8GJDDDHBBA5540>;3/5CB?@?EBCEJJJJHJJJH:9@;;>9<:877457)'')0&))/1+.../6476;:982355?;==5445>@JD9889;6ABD=;8;=5667<=@DDEJEIGCFFIJHJEHJJJGGJHJJJJJJJJGCA:::;IDIGIGJJGJFFEI%%$#$#$)&'&&&%$$$$$$###%1349550011688DFED;;;<CBBDA=;9:A>@AD11117)(((--'':<DJHFFGGJJHJCCDBGGFJEDDEDEC?;;7<<=CGC77779?86764356419=:999:::740/01,,.433212119:EGJED@CE:@DIJJHHFEHJJJHHEHGJFGDJFJDF@@HJJIIHJFJJ:55421--+*/:8:::@?A@JG@AA@:::<BHJDEA?888:=4//2/.,,.-0,,..20002----4-**,009<AAHDGJEJJJJIFEEDEDJ775477;<@@@>AJJD>0///-,,-++&&))/,+,24336==B@??:>?>HJJJJGEJJGJJJJHDEDGGHJJFJJCDDEEDDHHFGEEFIIGC<;<=;::;<DDFCEHGFGHIIHJJH@((():>=<71--'&%''+-**0012357566220))(&'$&'&&&&)*))).268CC?@?<986/(%$$%&*580.-,*(('''9;?BBCA?77DHGFGGFB3,,,.((().--1126695455:;AEEEEJIJGJEGEG:9::JIJJJJFJJFJHHGDDFED52225+**+,*+-48@BFFDD6---IEGEHEIDJE@@?9877>BBGIEJFIJ;;;;A;=:.-..6==89:=7;<;@AA;:)))48<<?----11-4++,,----098<;:ACJGGDCEEGJGIEGFJGJGFJGJHJIIJGEJEIJEJHJEJGFJJFJJJHFJJEFJB9::32/'&)*)))))*,-1:</..2)'(,))&%%%'('),@@J@A?@CFEIIFJEDDGFEJFFGJJJJFF?EHDGBADBFGJJGDJJJJJJHFJ677611114489954ACABCDJJFEBB?AJD=?7...-)))(,,-57FHC@A@AA@CFGJIGFFIFEHJJEEJBDC<<<<A@<A@?A>GEHJEJDDCCECGIG222.000BJJIJJHJJJJJJJJF722----.2223554'&&'556BCJHJJJJJJFJJGHJHIJJGDI>==70.+)((,++*++((*,-;=?<;;;78@@BFCH@ADGJJJEJEJJJE@DGFEJIHJFIJGJJJHFHABABJJJJJGHJDAC@JCGGGJJJIFJJJIFGFD;99910005/./+,,-2.-.07=,,++329:10///.,&&'&&%$$%%%&&&'0../.34120.//021338<?A@=:;887@?G@AA@JA@A?>=<=5550//=::****?EEDHJFJJGJEFCIF@444553011267>9/--/,/.((''&'(&++,;<CBEGFHFEDDH7;=7-0/'&'&&&<=@JJJIHEJJGCCBB===AGEEJFJF989:DDFHJFGDJHBEA433-..*(((9+++,A@FFHJGHCF?=>=DFGJFGHJJHIJJJA@ABEEBBCCDA@@BBDBA964011000,657;53369888:<AADFCDDFJHF=====:772.(&&%%&&&('$$#$%&%%%&%'$$%%)19888BCBD:::;HHFGD?AABA?>BCBA4444>AD33344BC><?=2?A=>>9:;BJJJJJDJEEIDJFJEJJJ@J<JJJ@CBE;::0(''()()-+)((*--.112779;<<?FGEDJHF=::;IEEJJFFHCC@>65.*(*++++3555A@@?DIJHJHIJIEGJFHGGC///,-'-+))'''&4BFHGIFFEGB554('((75784=<=1.-.1::;GGFJJBA=<<<;<<7740)''(),4A@<9:;;?3223JC>==FG>=9432244;<?****0063,,+.101-324--**('((*06+*)')('+,,,01;;;?@@>=>F?CDEJJHJJJJJJJJEJHIDJJGJJJIHGJHJHJJIGJFF88645566;A64339977==@<<<=?323534:@7@HJEFCFECDC<;77&&&''&++,210./009:;=CDF;GCHGJJIHIJGJFAB?@A@A??CGBC@@?=?55@B@;;<<DF>>?>:217:6667:<FECCEDDBCACC>?=1111J9*':872224C----J6666FJEJGHJFJFJFJIJEJJIEJJA9:ADHGHJ@>=;<;<33358+)%%((((((09;=7/,/+@BADIECDCHABAAJHCFGJJIJCCCFIJFBADE?><-,)()))*5;==;EECA-,,60//.-+''''*)'&+-+''()011=>>EFCCGIJJJJGGJGJJJJJJEGBBDCIGIGE;99553..43,&'&&))(-''+;CIDEDGJJJE650C;<////47889::79:IE<87/(<:;8880.95545BCIDEGF2-,,,-+78;<;CB0)4)'(./')&&&&6&%%%2+)2558J;979C64142))()('&&*),-,,,++))(()&&&%%&,,07630,+*('&&'(**))-%$$$&$%(+*))&&&&&'%%%%$$%&)'*)(*,/-'&$$$$')*+)%%$$&&'((,--.)(%(,)'&%(')-,+-../254.52262-))99GGGJDGCC@JFJFEJBBA1/.,,0---+--))'&)**)*77FFDEJIJG=>>=<8889CBCED:853358:B@A<99<><>:7-++/11.+%%&&&&($$$$(%%$$((44422...-)))542*''&'(16//../1964454/-,,,,788??85,,+33<???:::3333<<=@:AG?G969@>944433,122@@A?@>>@JJFDCABDIGJDGG@=<<??DG===960---,--+./047+))+1,,,@JDBDB>>==>>@@EJ;;;;JEFIEJJJJJJJJJJJJHFJJJJFB666443-+)'')./0&(')&')*57AE@??@C<<;<@<;;<<AAAJBACCHFEDIDJDE9('''1.,.*((%%%%%%%%&.+))*66325BJHJDJGE>==666,*)(2**+=C@BBBABADCC86+*'%&&%''((-.2//89@EGJFJFEJJFJGI;;:::;81'''(''/1334<@AFJGJHFJGJIEIEE::::GFEC=87?=AI?>81157<?AA?@?:9997778FFJJJJF.--+++*+++1146=::;:=;6630010./1'5:;AHDECFDGHHJJJJHAAAC?>@===@<=66*$&$%'*,--77''''*)).*0/*,-:CFFE@BFFIFHGIJ@==DDE>7556<;;>;333DIIJIJJJHGD@963+,,,-****----CCFJF<;89FFEGJHJHJ?>?@JEDDGFIJIJJJGJJCAA00004334/-.,.,+0//08:::7661034><66,+((&'&$$%%%&())244-(((7<778?EEEDHJJFDDJGGJJJJJGJIJHJIBC>>F@==3110192.'')&&&)+,284.--+,,*++*-&%&'1..711/,(*%$%%%&&(()*'((,/.0440//0.09:<=<:/-($#$$%%%')/007772259<0,-+)))024:;?B?>B@BCFIJJHFDBBBGJJJJJ8778:J====?>-,,,44+**+45423)))8:A@==<;=:=?BJEHF<5323888=?GFJGFFJJHJEC10/01,*((((&((&'%')*'''(29:=633396//2.(('')****25@@AAACJIGGJGJJHJIHFJJJJJJJEFDJJJF>DEAB>>:4)))&%%%(02777<BA;@CC5110*'&8947<;;GJIFJJCCGA@?9>3@@ADFCADC>=:004445HHJFJGGGJGJIJJJJJHJIJJJJJDJDJA>6662000+**-**))*++..46332210/((((732221100222:://,)'&&%$$$&%)*/)'),46668:8<<AB?70...97703;@?>--,,.++,:?>?A>===A?;;;>ABDCJDC=><;=9452.)))*,))+*+)'(+3*((')&%%+-01::@@?ABA@?@?>>?=>?2))((,,,+-.23/...(('')/+++))0+++,AHDD@ADHGGEJHCCB>@?DCC<<<:?333(((''%&'''*'''(*,.3@B@BCCDEDCEA?<;<<???BDGBAA@ABABBB@>AB:9::8=986)(((,...:82--('&''()-.-469::;;==BCCBCE=<=89'&&+4*'(''''+(((.1,,)+%&&&*))*+.9968223;11115:ACCDEDDA??;66@=0//.//0--*)&$
@Glass_A2P_1_pDSG467_25
TGATTCATACTCCCGCCATTCAGAGAAGAAACCAATTGTCCATATTGCATCAGACATTGCCGTCACTGCGTTTTTTACTGGCTCTTCTCGCTAACCAAACCGGTAACCCCGCTTATTAAAAGCATTCTGTAACGGAGCAGGGACCAAAGCCATGACAAAAACGCGTAACGAAAAGTGTCTATAATCACGGCAGAAAATTCCACATTGATTATTTAGCGTCAGCACTTTGCTATGCCATAACAGAACTTCTGGTTAAAGGTGATCCTACCTGACGCTTTTTATCGCAACTCTCTACTGTTTCTCCATACCCGTTTTTTTGGGCTAGCTACTAGAGAAAGAGGAGAAACGCTGATGATGCAAACCGTTTTAGCGAAAATCATAGACAAGGCGATTTGGGTAGAAGCCCGCAAACAGCAGCAACCGCTGGCCAGTTTTCAGAATAAGGTCGCCGAGCACGCGACATTTTTATGATGCGCTACAGGGTGCGCGCACGGCGTTTATTCTGGAGTGCAAGAAAGCGTCGCCGTCAAAAGGCGTGATCCGTGATGATTTCGATCCAGCACGCATTGCCGCCATTTATAAACATTACGCTTCGGCAATTTCGGTGCTGACTGATGAGAAATATTTTCAGGGGAGCTTTAATTTCCTGCCCGTGGTCAGCAAATCGCCCCGCAGCCGATTTTATGTAAAGACTTCATTATCGACCCTTACCAGATCTATCTGGCGCGCTATTACCAGGCCGATGCCTGCTTATTAATGCTTTCAGTACTGGATGACGACCAATATCGCCAGCTTGCCGCCGTCGCTCACAGTCTGGAGATGGGGGTGCTGACCGAAGTCAGTAATGAAGAGGAACAGGAGCGCGCCATTGCATTGGGAGCAAAGGTCGTTGGCATCAACAACCGCGATCTGCGTGGTACGATCAATCAACCGTACCCGCGAGCTTGCGCCGAAACTGGGGCACAACGTGACGTAATGAGCGAATCCGGCATCAATATTTACGCTCAGGTGCGCGAGTTAAGCCACTTCGCTAACGGTTTTCTGATTGGTTCGGCGTTAATCGCCATGACGATTTGCACGCCGCCGTGCGCCGGGTGTTGCTGGGTGAGAATAAAGTATGTGGCCTGACGCGTGGGCAAGATGCTAAAGCAGCTTATGACGCGGGCGCGATTTACGGTGGGTTGATTTTTGTTGCGACATCACCGCGTTGCGTCAACGCTGAACAGGCGCAGGAAGTGATGGCTGCGGCACCGTTGCAGTATGTTGGCGTGTTCCGCAATCACGATATTGCCGATGTGGTGGACAAAGCTAAGGTGTTATCGCTGGCGGCAGTGCAACTGCATGGTAATGAAGAACAGCTGTATATCGATACGCTGCGTGAAGCTCTGCCAGCACATGTTGCCATCTGGAAAGCATTAAGCGTCGGTGAAACCCTGCCCGCCCGCGAGTTTCAGCACGTTGATAAATATGTTTTAGACAACGGCCAGGGTGGAAGCGGGCAACGTTTTGACTGGTCACTATTAAATGGTCGATCGCTTGGCAACGTTCTGCTGGCGGGGGGCTTAGGCGCAGATAACTGCGTGGAAGCGGCACGAACCGGCTGCGCCGGACTTGATTTTAATTCTGCTGTAGAGTCGCAACCGGGCATCAAAGACGCACGTCTTTTGGCCTCGGTTTTCCAGACGCTGCGCGCATATTAATACTAGTAGCGGCCGCTGCAGTCGGCAAAAAAGGGCAAGGTGCCGCCACCCTGCCCTTTTCTTTAAAACCGAAAAGATTACTTCGCGTTATGCAGGCTTCCTCGCTCACTGACTCGCTGCGCTCGGTCGTTCGGCTGCGGCGAGCGGTATCAGCTCACTCAAAGGCGGTAATCTCGAGGTTACATTGTGAATCTGTTCATGGTGAACAGCTTTGAATGCACCAAAAACTCGTAAAAGCTCTGATGTATCTATCTTTTTTACACCGTTTTCATCTGTGCATATGGACAGTTTTCCCTTTGATATGTAACGGTGAACAGTTGTTCTACTTTTGTTTGTTAGTCTTGATGCTTCATTGATAGATACAAGAGCCATAAGAACCTAGGAATCCTTCCGTATTTAGCCAGTATGTTCTCTAGTGTGGTTCGTTGTTTTCGTGAGCCATGAGAACGAACCATTGAGATCATACTTACTTTGCATGTCACTCAAAAATTTTGCCTCAAAACTGGTCGCTGAATTTTTGCAGTTAAAGCATCGTGTAGTGTTTTTCTTCATCCCGTTATGTAGGTAGGAATCTGATGTAATGGTTGTTGGTATTTTGTCACCATTCATTTTTATCTGGTTGTTCTCAAGTTCGGTTACGGAATCCATTTGTCTATCTAGTTCAGACTGGAAAATCAACGTATCAGTCGGGCGGCCTGGCTTATCAACCACCAATTTCATATTGCTGTAAGTGTTTAAATCTTTACTTATTGGTTTCAAAACCCATTGGTTAAGCCTTTTAAACTCATGGTAGTTATTTTCAAGCATTAACATGAACTTAAATTCATCAAGGCTAATCTCTATATTTGCCTTGTGAGTTTTCTTTTGTGTAGCTTCTTTTAATAACCACTCATAAATCCTCATAGAGTATTTGTTTTCAAAAGACTTAACATGTTCCAGATTATATTTTATGAATTTTTTTAACTGGAAAAGATAAGGCAATATCTCTTCACTAAAAACTAATTCTAATTTTTCGCTTGAGAACTTGGCATAGTTTGTCCACTGGAAAATCTCAAAGCCTTTAACCAAAAAGATTCCTGATTTCCACAGTTCTCGTCATCAGCTCTCTGGTTGCTTTAGCTAATACACCATAAGCATTTTCCCTACTGATGTTCATCATCTGAGCGTATTGGTTATAAGTGAACGATACCGTCCGTTCTTTCCTTGTAGGGTTTTCAATCGTGGCATTAGTAGTGCCACACAGCATAAAATTAGCTTGGTTTCATGCTCCGTTAAGTCATAGCGACTAATCGCTAGTTCATTTGCTTTGAAAACAACTAATTCAGACATACATCTCAATTGGTCTAGGTGATTTTAATCACTATACCAATTGAGATGGGCTAGTCAATGATAATTACATGTCCTTTCCTTTGAGTTGTGGGTATCTGTAAATTCTGCTAGACCTTTGCTGGAAGGCTAAATTCTGCTAGACCCTCTGTAAATTCCGCTAGACCTTTGTGTGTTTTTTTGTTTATATTCAAGTGGTTATAATTTATAGAATAAAGAAAGAATAAAAAAGATAAAAAGAATAAATCCCAGCCCTGTGTATAACTCACTACTTTAGTCAGTTCCGCAGTATTACAAAAGGATGTCGCAAACGCTGTTTGCTCCTCTCAAACAGACCTTAAAACCCTAAAGGCTTAAGTAGCACCCTCGCAAGCTCGGGCAAATCGCTGAATATTCCTTTTGTCTCCGACCATCAGGCACCTGAGTCGCTGTCTTTTTCGTGACATTCAGTTCGCTGCGCTCACGGCTCTGGCAGTGAATGGGGGTAAATGGCACTACAGGCGCCTTTTATGGATTCATGCAAGGAAACTACCCATAATACAAGAAAAGCCCGTCACGGGCTTCTCAGGGCGTTTTATGGCGGGTCTGCTATGTGGTGCTATCTGACTTTTTGCTGTTCAGCAGTTGCACCTCCCCTCTGATTTTCCAGTCTGACCACTTCGGATTATCCCGTGACAGGTCATTCAGACTGGCTAATGCCACCAGTAAGGCAGCGGTATAGTAGACAGGCTTACCCGTCTTACTGTCCCTAGTGCTTGGATTCTCACCAATAAAAAACGCCCGGCGGCAACCGAGCGTTCTGAACAAATCCAGATGGAGTTCTGAGGTCATTACTGGATCTATCAACAGGAGTCCAAGCGAGCTCGTAAACTTGGTCTGACAGTTACCAATGCTTAATCAGTGAGGCACCTATCTCAGCGATCTGTCTATTTCGTTCATCCATAGTTGCCTGACTCCCCGTCGTGTAGATAACTACGATACGGGAGGGCTTACCATCTGGCCCCAGTGCTGCAATGATACCGCGAGACCCACGCTCACCGGCTCCAGATTTATCAGCAATAAACCAGCCAGCCGGAAGGGCCGAGCGCAGAAGTGGTCCTGCAACTTTATCCGCCTCCATCCAGTCTATTAATTGTTGCCGGGAAGCTAGAGTAAGTAGTTCGCCAGTTAATAGTTTGCGCAACGTTGTTGCCATTGCTACAGGCATCGTGGTGTCACGCTCGTCGTTTGGTATGGCTTCATTCAGCTCCGGTTCCCAACGATCAAGGCGGAACATGATCCCCATGTTGTGCAAAAAAGCGGTTAGCTCCTTCGGTCCTCCGATCGTTGTCAGAAGTAAGTTGGCCGCAGTGTTATCACTCATGGTTATGGCAGCACTGCATAATTCTCTTACTGTCATGCCATCCGTAAGATGCTTTTCTGTGACTGGTGAGTACTCAACCAAGTCATTCTGAGAATAGTGTATGCGGCGACCGAGTTGCTCTTGCCCGGCGTCAATACGGGATAATACCGCGCCACATAGCAGAACTTTAAAAGTGCTCATCATTGGAAAACGTTCTTCGGGGCGAAAATTATCAAGGATCTTACCGCTGTTGAGATCCAGTTCGATGTAACCCACTCGTGCACCCAACTGATCTTCAGCATCTTTTACTTTCACCAGCGTTTCTGGGTGAGCAAAAACAGGAAGAGCAAAATGCCGCAAAAAAGGGAATAAGGGCGACACGGAAATGTTGAATACTCATACTCTTCCTTTTTCAAATATATGAAGCATTTATCAGGGTTATTGTCTCATGAGCGGATACATATTTGAATGTATTTAGAAAAATAAACAAATAGGGGTTCCGCGCACATTTCCCATGGTGCCACCTGACGTCTAAGAAACCATTATTATCATGACATTAACCTATAAAAATAGGCGTATCACGAGGCAGAATTTCAGATAAAAAAAATCCTTAGCTTTCGCTAAGGATGATTTCTGGAATTCGCGGCCGCTGTTTCTTCGAATTCGCGGCCGCTTCTAGAGTTATGACAACTTGACGGCTACATCATTCACTTTTTCTTCACAACCGGCACGGAACTCGCTCGGGCTGGCCCCGGTGCATTTTTAAATACCCGCGAGAAATAGAGTTAATAAGTCAAAACCAACATTGCGACCGACGGTGGCGATAGGCATCCGGGTGGTGCTCAAAAGCAGCTTCGCCTGGCTGATACGTTGGTCCTCGCGCCAGCTTAAGACGCTAATCCCTAACTGCTGGCGGAAAAGATGTGACAGACGCGACGGCGACAAGCAAACATGCTGTGCGACGCTGGCGATATCCTGGAAAATTGCTGTCTGCCAGGTGATCGCTGATGTACTGACAAGCCTCGCGTACCCGATTATCCATCGGTGGATGGAGCGACTGAGTTAATCGCTTCCATGCGCCGCAGTAACAATTGCTCAAGCAGATTTATCGCCAGCAGCTCCGAATAGCGCCCTTCCCCTTGCCCGGCGTTAATGATTTGCCCAAACAGGTCGCTGAAATGCGGCTGGTGCGCTTCATCCGGGCGAAAGAATACCGTCCTGGCAAATATTGACGGCCAGTTAAGCCATTCATGCCAGTAGGCGCGCGGACGAAAGTAAACCCACTGGTGATACCATTCGCGAGCCTCCGGATGACGACCGTAGTGATGAATCTCTCCTGGCGGGAACGGCCGATCTTCACCCGGTCGGCAAACAAATTCTCGTCCCCTGATTTTTCACCACCCCTGACCGCGAATGGTGAGATTGAGAATATAACCTTTCATTCCCAGCGGTCGGTCGATGAAAAAAATCGAGATAACCGTTGGCCTCGATCAGCATTAAACCCGCCGCCGGATTGGGCATTAAACGAGTATCCCGGCAGCAGGGGATCATCTGCGCTTC
+
8&&&'3//.11133-DGFJHFDEA?<JJJJGJJFJJJIJJHJJHJJIJGJJJGJGFJFEJFGJD.--/<43+(')=8....CHJJIFEBBJIJJGGBCCJFAACFHJJEGEC==7JEFJIJJGEAC99974-,&$$$%&%&&(&&&'*/555;;;;>FHIJEEDEIHJA,+*+IGBAAABCE///0=?112--)*,6++**/099@<<=>?@=4)$#$$$$%%%%&&)%&'))((,((%%&%%''&(*'('&%&%&'&&%%'')999:;<EGIJJCEDCEJJIJJHEJJJJJFJHEHJIJIIFJJJJIJIJJGJIGFJDCEFIIFGGGHJ:4223;:999620**+&''(***3465;@ACGJJJHJJJJEEB?999+&%%$&--/;>A>??>:444310000<?@9977<:----...@AFGHJIJJHBC@8IA852342+))+.)((*-**,56>@DEIFJEJJJJJGGEHHDAC=>/./++**((('''()+89886+)()A@@?HEGFDEIJJHH?>>6559:>EGDJDJGFFFEBGH@CFJJIJECC90/..JJHEJDCHDFJEJJIFEHGJJJJIIJJIJJHJJGJE=;;<8888DBAACFD><=??=>F=>ABEJJB@ACF8558CHFE@@@>1??;<;;;-**+((''++.,,*,12359CEGDDDJGHJEF:<77<?>655JD8887<>CCFJECBDCF=660)::;BA;:6567HHB=<<<A4134.BDEFEECHJIHHJHGEJHGJJJJFA@?;=?GJFJJJJGIJHGEFFJFIJGEEHGIDJJFJJJJJJJIFIIJGI8889HGIJHJEEJFFEIB???CJA=<>GJA>>>@JJ?GIHJJECEB;;;CD?<<=?C66659---6689CA<<<AJJFFIGFJFHJFEGEA@@BBG<;;8:9722/('###$%%%&&((((&%%++/2/=@DCIHJBDAAB?HJJEE===CB--,-/&&&%&'&&()((()('''(CDHIJJJEB@:---.<HFIJGACEJJJJFJAB>69?>>=?@AAEJGIFJFJJJJJJJJJJJHEFFJJJJCF@.--)(%'''25<?CF8555CICAABJ7666FBBBAEHBJA@56EBCA?.))9=>>B?=DBBJGJFGJGJJFJHHJJIIJHJJJGJGJEJJJJGIJJJJGJJJJJJJJIJJJGJJIHJHJJFIGDH=<><@AA@JIFHFJFIIIJJJJJJJEJJ87)(((+---.8>DA@BGIJEJJFGJJHJJIIJJJJGJIJHEGEEFJEIGJJHJGIJHJIJIFE=JFGJJJHHJGIJJJJJJJJIICAD<==<>=<:EG::IGJJJGIJJJHJJJDHJJJEDIJ@?>?@@99:=>99:9>AAFFFJIJJFEFGGJJHHJJJJJJHJJFIJJJJJJIJIHIJJJJFEFFJIJJJJDDCDGJIHJ?>>=>::555566HEJJIJJGGJHJDFJGBJGJJJJGFCHFEHIJJJFJJJJJHIGFJJHHBDBAFGHJJJJJJFFA?>>BJJJJHJGGFJJJGGJJJGJJJJFJJGJJIJHJEDA-,,.--,,--=CABBFEA@>>A==@777ABB>=;84457787BE988;32122246D@9666:'&&&;:>=@JDFJDCCD@JEAAEAJJJJJEJJJJGJEHFDDED<<GEFHJJJEJEJJHJJJIIJBCCCHDEJG999;=/---677785@IJFHEJFIG:AFGJJJHGEEBFGJJHIJJJHJJGIFJ??42((.,--=?>=,++&'')+,(($&(*0486CBB88883---05;>DEIFDDHIIAFDA==>>EJGEJGFGHJDJIJGJIFECJJJJGJBE>>??JEJHJCCCCJDHJGJJJGJIIEIEJ====BAA?DDDEGJE==>=7545>BEGE?>?<@>>GJBBBAI::::=1.-,-3110012ABACJHJJIIEEJHJHGJGJHJJJJJJJGFFIJEJJGJJGGJJJHIE@A?>A@==FGIJGJJJGHJJJJJGJJJJJJJJJJHJJDHEBCBJFFGFEGJJJHGJFJEHFEGEJJJJJJJJIFEDDFDHJJIDB@>8JF?>@?@>4332332..)(((<6../.2-)(('(+*8;<9<;9:<&%%%&)'%%&-759??CC@BCDGJJJJJGG?>;5489:?>?>?=::;<:788&%%&()*<>?544441.-./<;772('''(889FDFAAAAA=JIJFJJEEGBDIDFDA?FG.---7==>@>=320+++,--..BCEJJJJJJJDDJJJJJEJFJJJJJJIGJEJ:44(''''.(6=ADIFA??ADDCDEIA>>>DEJFJJIJJJFJJFGJJGGJI?>==A??AD<33422227(((7FJCEG?GGFIFHHD???@>85''))/=<=DHGJFC@?BC/---((&&+-+,:@@@B('''466;=>@ADEFDFA@@AD)())=99::JJGEJJEJJGJJJJJHIJJIGJJJJJIJJGJGJGJGGFB>=90>=<<?B=<;66JEFEJJJEEEDJJFFBAFJG00005222>@CJFFIIJIJJFFCGDEFG777>978AJFJGJJEIJJJJJHJJEJHGIJJJIJJHGJJJJHJJJJJ@AH686474<;:<9.'%&&&%)23;;BEJIJFIIGHJJJFJGJJHJJIH,+JJIJEJJHGJJGJIHJGHJHJBFJFJJGJFJJJD;;CCFEGJJJGGIHFGGJJJJJJJIJJJJIHJJJEEEFIJJJGB@A446257JGIJJJJJGJJHEEEGDIHFJ;77>@?=>?B=?A>B@A@@?C>;73333989<BJJIJ@?>?FFJJHIJFBA=74337.5(+-*)((**5A:C;@>==>@CDDJEHHEJJJJJJFJIDJGJIJGHJHGGFJJJJHJFGGHIJJFJIJJFGJBJEHJGIIJJJHJIDE5444BD;<<<HEGDGDEGDEJCDD?;;;=?<4>>JEIJGJJJJJGGGJJIIGJJJIFA?;54400-*++-35;=??JFHJIIHFDID=<>>99889892ACCJJJHFGJJGEEIDD?@????@@>>>?CEH@<;<5540)''/44;@BICB;DDA====@??C?;;:<<=77:<?@@@CAA?AAA@A@@@@@ABBDC@?@4447@<:4/037;8778////:?=?=<==?==<<=A>???A4434IJ@B=BEC@@??ACA>>=====>?=<=>?@CECC@@DDAAH85=>.---/400008<>;<::::>=>=?AA?=;444;?=?<<;;<<<<?CGEDCA;95@?>>BB==>>>:::;<=<;<99:::99:>@A=<:99876411?@A<<864107441.+/5=970/./--.13003/0=?<=>::88::<>>?>>=?AB?<::66786758:886679:<<<>==?A>>=5554:8,,,+-*((('&')('&'*,<8655578...99==?>=;<;:8666754223476652344;:<;32238<<:8889:674323378>==<9999;88799898:==>==>=;:87778:;;;811116677;:9:543340:<>@<:99;<:889;<==>@=;:::::9::<<8988;888''''('(3:<<<:A??9877999:9999::9;;=;:8779;<8765789<=>>>>>?@@9877;8889<==>/,,,0//-,**&&&'04569;;<>:7667:9899:85667<<;<>><;:<;8850//..--+)'&',((.669>>=999<>>5;9889;=>=@?;311/0114104/44466799:9999885556;<:999;;7/..'./0DEJJIJJCBBBE,++++..*---=511259@CFFDEGEJHGIE666467756>?<9988;;<JGHJJJJJDHJF;9BAEIJIGHJHJFDJJJEGECEJJEEEFHJHJJJJHJJJJIJJJHJGFGIEGB763332((51112><>JJGIGFDHB??>C=;;;EJEA?<<>?JJJJ@@?@DFHFJJJGIJDDDBEGDJIGHJHIJJIIIEDDFC<;;:D?>8777776<CDJJJJJFJJGJIJJJIEJFGCAA@?DGIJJJHJHJJJJHHFCGJJJ;;DFH;:::?-//2C4444BDJJD=>>HJII??@6666EDAE>>FDDIIHJIEJJJJGHJJJJJJIHJIJJJJGGGEDEDGEJJCDHF>>>=/...==B?JFEDCCG01222@GHJJHJJIJJJJJJJJGFAEDBHJGJJJHJHJFFJJGJGIHGJFGC===BJFGG?6678@BBJIFFJJJJIJJIJJGJJJJIJEJA@GHJJGEEJGIJJJJHJJIJGIJHJJJHDIJJHIJJJJJJJHCEAABCJJJFGGBBAA;7567>;:;<2/'869:??966456553342)'%%'(,,-11:3EFEHIEIHDE==>JFIIFEHJFGHJJJDBA<>FDJII874589HJFJGFFHJJHGJGEEJJGJFFFIFGIJJHIHHIHJJGJJJGEEGJJDCD@A@?CBACDCEEIB=D9991JJFJJJHGJJJJJIGJJFHJJJJJDFEEHDFJIJJ4444DHG8777EFJJHJJJGJJJJHFJJIJJJJJJJJGDEDJFF964222554495<=64;;<<5455;>>>EJJHIJIEJJFJEJEJEFCCIJEJJJJJIJJJJJIJJJHIJHHEJFJGIGJJBFCCDC?443:;4445;))((''((/::<=D;<<++++5-****+-96668700.*++++887>C>==>JIHJE;;;<669444(:@DFI?>::51+*+:0=>AADDHFGFCE777:////73+)9500/.965///45GIA@AAHDFGJEGD>?CHDJ:88JD@A@@A=>BB@A333.(*683001>@AB?@@=;ABDEG4,++,)+)*++8>E9::22422445BEDE9886699@FIGJ@@@IJEFDCBCHFJJGJJHDDE?>>HHJJEHJJIFGDF7666FFEDJDJEFGJCCAA;<;:JFJJIHJBCBCDCDACDFIDBEIJJJIJJIGECEAAFFIFEJHHJJJIIHHJIJJJJIHJGFGJJFGFFJGJJHJIJJJJJJIJB=A<JJJJJJJDG<<=>AIBAABB7;5//*)***)+,7EEFJCEJCDDFBCDDEHCCHF?EBCEFIJHDJFEB@@CBA0000499:GIJIICABAJJGEFFJJGJJFHJHJJFJJHI3344>>112-...>A>?BCJGGBBA@<<<>JJGGHJJIGHIF==ADCBCHJJJHIJFJEDDEDJJJBACBA8896****899IJGHFJEJJJHJGHIFJJFFJJGJJJJJJFJHHJHJJJJJGIG:878<=GJJ?>>=CBA?@AFFIIJJJHGEGJFHHJHHFGEFJGFID?;766768<B56DCJHJJJGJHJJ;9//.01124955;>AFEEIGIJJJGHIJJHJFGJJJGJGIEHJJJJJJHDJJJGJGJJJJFC8/.,)'(6BCC;CJFJGJJJ?=>GF6666JGEFFGDECJJGJJJJJJFGJHJJJJFJDFJFJJHHHJJJFJEJGJJEDBCECCAD*))))4FJJEGGGGC>@HFIJD??DIJIJJJEJJHFJFFJJIIJJFJHCDB0000>=6534//1788=>>222/-/)*AA?A27863;;EEFBDJ=>==HIHJHEFGJJJHJJJJJJJJJJJHGEJCFJJEA?>;:9===<<;;:0//21+(&$%('*(('02;;>>@?6555JJGCFJJIHJIJGFFJJJJJJHHJJFJJHGJJDFEJJJJHJJJJJIIJHIIGIJJJJJJJDJCDECJEBABJ@=;988:HFIJHJJGIGJJJEHJ<3323666:;?EDEF=<<84&%$%%'(***(*4==@AA=<<=<=>;321..--,*+698;@JJFDGIB>>>GGJJJIJJGJJJJHIGFJJG3333=2..26788878J>8=84AACAFICHH743.+++*(()*,,,-.../--,,,-047;>?>99?AD.**+,)))())(+1145***%%%,-,,0++/>BC?:665,*)*/4:<?<DBADD=>>:87110/)*))2010'
@Glass_A2P_1_pDSG467_26
TACCACGGCATCGTGGTGTCACGCTCGTCGTTTGGTATGGCTTCATTCAGCTCCGGTTCCCAACGATCAAGGCGAGTTACATGATCCCCCATGTTGTGCAAAAAAGCGGTTAGCTCCTTTTTGGTCCTCCGATCGTTGTCAGAAGTAAGTTGGCCGCAGTGTTATCACTCATGGTTATGGCAGCACTGCATAATTGTCTTACTGTCATGCCATCCGTAAGATGCTTTTCTGTGACTGGTGAGTACTCAACCAAGTCATTCTGAGAATAGTGTATGCGGCGACCGAGTTGCTCTTGCCCGCGCGTCAATACGGGATAATACCGCGCCACATAGCAGAACTTTAAAAGTGCTCATCATTGGAAAACGTTCTTTGGGGCGAAAACTCTCAAGGATCTTACCGCTGTTGAGATCCAGTTCGATGTAACCCACTGGTGCACCCAACTGATCTTCAGCATCTTTACTTTCACCAGCGTTTCTGGGTGAGCAAAAACAGGAAAAGCAAAATGCCGCAAAAAAAAGGGAATAAGGGCGACACGGAAATGTTGAATACTCATACTCTTCCTTTTTCAATATTATTGAAGCATTTATCAGGTTATTGTCTCATTGAGCGGATACATATTTGAATGTATTTAGAAAAATAAACGAATCGGGGTTCCGCGCACATTTCCCATGGTGCCACCTGACGTCTAAGAAACCATTATTATCATGACATTAACCTATAAAAATAGGCGTATCACGAGGCAGAATTTCAGATAAAAAAAATCCTTAGCTTTCGCTAAGGATGATTTATAAATCGCGGCCGCTGTTTCTTCGAATTCGCGGCCGCTTAGAGTTATGACAACTTGACGGCTACATCATTCACTTTTTCTTTCACAACCGGCACGGAACTCGCTCGGGCTGGCCCCCATAATTTTAGAATACCCGCGAGATCAGTTAATAGTCAAAACAACATTGCGACCGACGGTGGCGATAGGCATCCCGGGTGGTGCTCAAAAGCAGCTTCGCCTGGCTAATACGTTGGTCCTGGGCGAAGGTGGAAGACAGTACAGGTGCAGAAAGATGTGACAGACGCGACGGCGACAAGCAAACATGCTGTGCGACGCTGGCGATATCAAAATTGCTGTCTGCCAGGTGATCGCTCATGCTGCTGACAAGCCTCGCGTACCCGATTATCCATCGGTGGATGGAGCCGCTGCGTTAATCGCTTCCATGCGCCGCAGTAACAATTGCTCGAGCAGATTTATCGCCAGCAGCTCCGAATAGCGCCCTTCCCCTTGCCCGGCGTTAATGATTTGCCCAAACAGGTCGCTGAAATGCGGCTGGTGCGCTTCATCCGGGCGAAAGAACCCCGTAACTGGCAAATATCGACGGCCAGTTAAGCCGTTGGTGCCAGTCACGCAGGACAAAAGTAAACCCACTGGTGATACCATTCGCGAGCCTCCGGATGACGACCGTAGTGATGAATCTATCCTGGCGGGAACAGCAAAATATCACCCGGTCGGCAAACAAATTATCGTGCCTGATTTTTCACCACCCCTGACCGCGAATGGTGAGATTGAGAATATAACCTTTCATTCCCAGCGGTCGGTCAATAAAAAAATCGAGATAACCGTTGGCCTCAATCGGCGTTAAACCCGCCACCAGATGGGCATTAAACAGTATCCCGGCAGCAGGGGATCATTTTGCGCTTCAGCCATACTTTTCATACTCCCGCCATTCAGAGAAGAAACCAATTGTCCATATTGCATCAGACATTGCCGTCACTGCGTCTTTTACTGGCTCTTCTCGCTAACCAAACCGGTAACCCCGCTTATTAAAAGCATTCTGTAACAAAGCGGGACCAAAGCCATGACAAAAACGCGTAACAAAAGTGTCTATAATCACGGCAGAAAAGTCCACATTGATTATTTGCACGGCGTCACACTTTGCTATGCCATAACTTTATGCCGTTACGTTAGGATCCTACCTGACGCTTTTATCGCAACTCTCTACTGTTTCTCCATACCCTTTGGGCTAGCTACTAGAGAAAGAGGAGAAATACTAGATGCAAACCGTTTTAGCGAAAATCGTCGCAGACAAGGCGATTTGGTAGAGCCCGCAAACAGCAGCAACCGCTGGCCGGTTTTCAGAATAAGGATTCAGCCGAGCACGCGACATTTTTATGATGCGCTACAGGGTGCGCGCACGAGCATTTATTCTGGAGTGCGAGAGCGTCGCGTGGGAGGGCGGCAGTGCGTGATGGTCGATGCCGGGCGCGCGTGCACCGTGTAGACGTTACGCTCGCGGTATTTTGGGTGCTGACTGATGAAATATTTTCAGGGAGGCTTTAATTTCCTCCCCATCGTCAGCCAAATCGCCCCGCAGCCGATTTTATATTAAAGCTCATTATCGACCCTTACCGATCTATCTGGCGCGCTATGCCCCAGGCCGATGCCTGCTTATTAATGCTTTCAGTACTGGATGACGACCAATATCGCCAGCTTGCCGCCGTCGCTCACAGTCTGGAGATGGGGGTGCTGACCGAAGTCAGTAATGAAGAGGAACAGGAGCGCGCCATTGCATTGGGAGCAAAGGTCGTTGGCATAGACAACCGCGATCTGCGTGATTTGTCGATTGATCTCAACCGTACCCGCGAGCTTGCGCGACTTCAGACAACCTGACGGTGATCAGCGAATCCGGCATCAATACTTACGCTCAGGTGCGCCAGTTAAGCCACTTCGCTAACGGTTTTCTGATTGGTTCGGCGTTGAACCGCACATGACGATTTGCACGCCGCCGTGCGCCGGGTGTTGCTGGGTGAGAATAAAGTATGTGGCCTGACGCGTCGGCAAGATGCTAAAGCAGCTTATGACGCGGGCGCGATTTACGGTGGGTTGATTTTTGTTGCGACATCACCGCGTTGCGTGGACGTTTGAACAGGCGCAGGAAGTGATGGCTGCGGCACCGTTCATGTGTTGGCGTCCGCAATCACGATATTGCCGATGTGGTGGACAAAGCTAAGGTGTTATCGCTGGCGGCAGTGCAACTGCATGGTAATGAAGAACAGCTGTATATCGATACGCTGCGTGAAGCTCTGCCAGCACATGTTGCCATCTGGAAAGCATTAAGCGTCGGTGAAACCCTGCCCGCCCGCGAGCGTTTCAGCACGTTGATAAATATGTTTTAACAACGGCCAGGGTGGAAGCGGGCAACGTTTTGACTGGTCACTATTAAATGGTCAATCGCTTGGCAACGTTCTGCTGGCGGGGGGCTTAGGCGCAGATAACTGCGTGGAAGCGGCACAAACCGGCTGCGCCGGACTTGATTTTAATTCTGTTGTAGAGTCGCAACCGGGCATCAAAGACGCACGTCTTTCGCCCTCGGTTTTCCAGACGCTGCGCGCATATTGACTGCTGGTCGCGGCCGCTGCAGTCCGGCAAAAAAAGGCGAGGTCACCACCCTGCCCTTTCTTAAAACCGAAAGATTTTACTTCGCGTTATGCAGGCTTCCTCGCTCACTGACTGGCTGCACTCAGTGGTTCGGCTGCGGCGAGCGGTATTAGCTCACTCAAAGGCGGTAATCTCGAGGTTACATTGTGAAGATGTTGGTGACGTAGGCTTTTGAATGCACCAAAAACTCGTAAAAGCTCTGATGTATCTATCTTTTTTACACCGTTTTCATCTGTGCATATGGACAGTTTTCCCTTTGATATGTAACGGTGAACAGTTGTTCTACTTTTGTTTGTTAGTCTTGATGCTTCACTCGATGGTACAAAAGCCATCAACCTCAAATCCTTCCGTTGTTGCGCCAGTATGTTCTCTAGTGTGGTTCGTTGTTTTTGCGTGAGCCATGAGAACGAACCATTGGAATCATTTTACTTGCATGTCACTCAAAAATTTTGCCTCAAAACTGGTGAGCTGAATTTTTGCAGTTAAAGCATCGTGTAGTGTTTTTCTTAGTCCGTTATGTTCGGTAGGAATCTGATCCAATCAACTCTTGGTATTTTGTCACGAATCATTATCTGACTATTCTGGGTTCGATTCAGATCCAACTGTCTATCTAGTTCAACTTGGAAAATCAACGTATCAGTCGGGCGGCCTCGCTTATCAACCACCAATTTCATATTGCTGTAAGTGTTTAATCTTTATTTATTGGTTTCAAAACCCATTGGTAAGCCTTTTAAACTCATGGTAGTTATTTTCAAGCATTAACATGAACTTAAATTCATCAAGGCTAATCTCTATATTTGCCTTGTGAGTTTTCTTTTGTGTTAGTTCTTTTAATAACCACTCATAAATCCTCATAGAGTATTTGTTTTCAAAAGACTTAACATGTTAAGTATGTTTTATGAATTTTTTTAACTGGAAAAGATAAGGCAATATCTCTTCACTAAAAACTAATTCTAATTTTTCGCTTGAGAACTTGGCATAGTTTGTCCATGGAAAATCTCAAAGCCTTTAACCAAAGGATTCCCTGATTTCCACAGTTCTCGTCATAAGCTGTCTGGTTGCTTTAGCTAATACACCATAAGCATTTTCCCTACTGATGTTCATCATCTGAGCGTATTGGTTATAAGTGAACGATACCGTCCGTTCTTTCCTTGTAGGGTTTTCAATCGTGGGGTTGAGTTGGTGCCGCAGCATAAAATTAGCTTGGTTTCATGCTCCGTTAAGTCATAGCGACTAATCGCTAGTTCATTTGCTTTAAAACAACTAATTCAGACATACATCTCAATTGGTCTAGGTGATTTAATCACTATACCAATTGAGATGGGCTAGTCAATGATAATTACATGTCCTTTACCTCCTTGAGTTGTGGGTATCTGTAAATTCTGCTAGACCTTTGCTGGAAAACTTTTAAATTCTGCTAGACCCTGTAAATTCCGCTAGACTTTTGTGTGTTTTTTTTGTTTATATTCAAGTGGTTATAATTTATAGAATAAAGAAAGAATAAAAAAAGATAAAAAGAATAAATCCAGCCCTGTGTATAACTCACTACTTTAGTCGTTCCGCAGTATTACAAAAAGGATGTCGCAAACGCTGTTGCTCCTCTACGAAACAGACCTTAAAACCCTAAAGGCTTAAGTAGCACCCTCGCAAGCTCGGGCAAATCGCTGAATATTCCTTTTGTCTCCGACCATCAGGCACCTGAGTCGCTGTCTTTTTCGTGACATTCAGTTCGCTGCGCTCACGGCTCTGGCAGTGAATGGGGGTAAATGGCACTACAGGCGCCTTTTATGGATTCATGCAAATTACCCATAATACAAGAAAAGCCCGTCACGGGCTTCTCAGGGCGTTTTATGGCGGGTCTGCTATGTGGTGCTATCTGACTTTTTGCTGTTCAGCAGTTCCTGCCCTCTGATTTTCCATCTCGACCACTTCGGTATCCCATGACAGGTCATTCAGACTGGCTAATGCACCCAGTAAGGCAGCGGTATCATCAACAGGCTTACCCGTCTTACTGTCCCTAGTGCTTGGATTCTCACCAATAAAAAACGCCCGGCGGCAACCGAGCGTTCTGAACAAATCCAGATGGAGTTCTGAGGTCATTACTGGATCTATCAACAGGAGTCCAAGCGAGCTCGTAAACTTGGTCTGACAGTTACCAATGCTTAATCAGTGAGGCACCTCTTTCAGGCAATCTGTCTATTTCGTTCATCCATAGTTGCCTGACTCCCCGTCGTGTAGATGACTAGATACGGGAGGGCTTACCATCTCGCCCCAGTGCTGCAATGATACCGCGAGACCCACGCTCACCGGCTCCAGATTTATCAGCAATGAGACCGGCAAGCTAGGGAAGGGCCGAGCGCAGAAGTGGTCCTGCAACTTTATCCGCCTCCATCCAGTCTATTAATTGTTGCCGGGAAGCTAGAGTAAGTAGTTCGCCAGTTAATAGTTTGCACAATGGTTATG
+
''))&&&''.0/0202>EHJJDJIJJJJFFJIJHFGCJ(((*==;;JJJJJGEE6JGJEIE>>=;9:::99:AB@>>;55-++,66>BCDAFHJHFEEG@AFFDDCD<;;;A>>;92-*('')..0;<;;:9;<<;<>A@><;;991005927@=<<>?DBDJHJJIJJIIJJGJJFJJJJJJFIDGBB220/00+**,95556C999HDIEHHGJJJJJJJJ@A@>=5112::::@GJF@@AD>===GCEFGGJJJIJCB??@A749=>>>@DGEBC@ADCF/(((:;AA=;756786320,,,,222222CAHHJHGGFBIFGJJJJGHJEHJJJHGJD=JIHJGJJJ>==?FJJJJHJJHE987221****GJA@?AD6544210..ABGJJ:;I@EBA><750//24./..+*+-02/.-33*++*..,///:;222388?<<9),5?HJ;58>5++,4/.../0,,-6536<@BD88882..3.,)).03*)*)'''()%%%%,..16::;=?58@B63232>2100+,,+369=>>C3223DEC??CCEGFD?69=D@@@=;99:<<87:'''*()')225)''(&<33+(((('&&%%/1187888422,**&()*'(&&&(.0//00ADD?@AA----(%%%222020169<>GFDDEDB7IGFHJ@?8889GJHDGDCDDJJFJGIECEDCD110--*)*7;979JFHIJJDGJJJEDCEFJFJCCD667<8851,),<60008:>>8?JJ@A?JCJECC98GCGFJJA:732''')+)+***-,*+'')----34556;;8;<=AIGDJ9999;88-'(..09AADIJGIFHGIJEJJHFEEEF?@@@HEDFFJJH888:.EDHIIIJEFDF=9855555771//17JEFEEC:>(&%%%'02+'%&''')*(*(%%))&%$%&%''&&&&'((*-%%,000/09:@D>?>?EEJHJ:::-,+,)*((+(//4<;;753+(&&787(((),)((+*))))'&&&&&&0'&&&)-'''%----0*'&&')'%$$$$$#$$#$##&()+++('&&'<ADGDIJIJFAA@@ADDD@?56BFGDFHHFIFJJJJHJIHJGJFIGF?888JJJFIJJJIGJJB@FHG3222222((33(''',,/24466;<65511((;8(===<FFE>H@?@?>:995/./,)&$$#%&)32665;;<GED:;HFDEC7B@@AAFG@>=>ABD;))))200,--'../==<BB@AB>::6667DGDAGI;=?:>GEA>2>@<7@@HIGBDJJDBBB?@@@;778DJEEB;::9:=@=----.@@?ABJ?>>=ACJHGIJJD:99AD542540-'&(''%&'+,,---'%%%&&9>@B@<1-,+,(('%$$$&+&&%%&(''''+*,&&'--.+*)(6:6667CEDEIEJIJJ@>??FFHEHJIJB700JGDABCEIJ99999I3+++,0))*+>@A@974/3399:;DGJGJJCEDCC@BB@>??=:6585630&&&&++.--43(()'+))***+**++)*>@?>:89;CCFEB9886,+&&*&'.,->?=@>9AEFDE@>?>>>?<322,&&&%()DD324;CFJJI@??4222:>??EA5556@AEFJHEGJJEIBBA??@@JGGHGFDDB?4110((&'()+.)38,++*(((AAA9989ACA@@?@?85589DJJCD@B;:55@@@>?95DCBEFDDDEFJJJJJJGJGJJEEEEHJFA?@?AJJJJJJJJFG@CJBDFEJIJGBA?ADHHJJJJJJJ>=>=?HGFGGHJJFHJJJJHJGBA@AB0,*-,8BJJJJHJIGFGJJJ777****?96-0-.541230011468BGJJJJFIJJJJGHJJJJJJJHFJJJJJGCBCEFDAHEE=8778JJHJJJJIIJC:;E>@<;=863477544;8:::=;;+))'$$%&*)**+/&('&&$$$%$#$+88868;=@BGEF9;JJGDDJJIJFJJF@?>?BCCA-(001/4111.)*(&*16C@@@A?@?.+'()259569?EEFEE<::((*.,++22HD?@@AI??@@DGCEB43345444B@+))*:;::63,+*)((&(3522--.3(((''')10/*)&%%%+'&&&:@532))'')(('&(&%&&*&(((+/**----5789CCEEEJGJJFEBB;::9BFDEE5587-+''&&&()**(,-..0/('&&&&$%&&'(((*((&%%%(%+,)%$$%&(()+++00&%&&%&$$$(()(()'''('''')'()*/022334:;9,&%%('''(()''()-,,&%%$$%((&'-*'&''2'&&*/=;4./3:+**+30--))6;:@ACJ===>@1((((/01777A@BEB965586,+'*&$',/''')))()))2236:0*++''')+''.334;....8.+'&((--<==C==>>EDCA???85556EGJEJIFJJFIJJJIJJIDC9784...+)+/1779BCDDGJIJJIJJHFJHJJ=<<;===EHDD..,--+-)(()777@@BC6'&&'''(*055478DEIFJJFDFEDJJEJFGGCB3./FHJG@??@JJHGEG?@@--''''2=?A@I@??@JJJHJJGIGJJD<+**;9;?@C<899:5443;;01((((1-))))&&#$&$%%$$$)((+,,0>@H))))210((()...0.331144?@BAADGJJEBB@BB?<=&'''679;<=ABC?7644448777;JEH?=>AFGJJC=556764+,,*(''&&&'7?EJJHGIHIIJJJJJJFEHEJBEA?BJJGDBC;>--EDEDFGBB>?@AGEF>=999:EDAB8953'''(659AA@ACCFJHJ@>>=A;?...AB;;;:C<6666>=E@@BFCA?A?@11CCE>90----03AF7766A@A?@JA@(((((,,.'/:<DGHFJF::JFJIJJJJJGGEIJ@??773//*&&&(())0+,.22-,,-,-01AAACJHJJIHHGEGFIJGJHJJJJJJJJFFGJJGJGJJJJFJG?JIJHJGFJBB@@AB54100/+,--:EAEHJDA?>>@=21--3EEFJJFGFFHJHHGF<897988*(((''&'&%%%-,)''(((DFGJEHHDHDBB>>977:@>>IEEEBBEC;6>;@::662.(((31114;:<?B;<<@=:52=/..266223AAAHIECHJE@.,+*+)'')5<<<<GJEEFEJIJJIJHIJJJIJJFC===<5556HJGBBCIJJGHIJHGFE@@GEEJFHJJJJJAHCHIFGCDDFGHJJFFEIJJJJJ@@@==003-5461@HFAE?<<87:8,3310.)('+**('('*45579;77*))*,''%$$%(++/*)*022'(56366,,..+.,,,9<==D655<999+***.211/.*%##$%%&&()('&&,)'$'((---,)(%%&'()1/-,-*&&%%(*'%%%+9:=>644+,-5/33&./0))())/3--+('),/0/4><===A0.,,003;233?@DGDGIHCA<A((((68)))&%%%')('%$&'(*))*,4666/..--'%%&)*0:>?GJJFFDJJH???>G>;:::;:50)('&&%&('&%%&(%$$&%$$$%%'(*..-)'*)+***5;@FJHIJA@A>>?EA=9,,9<EJFIGIFHIDA<A<GD?BADDDDEFIJHCBE???>EFFEHJJIAAA?EJA@>;;A:HDEGHJGFICDF::::DHEHFIJHJFEACDJ77766A@7;;<?A7:;<?<9.+,,)(()0011110/001621('''3>>4344A:>-)(%%%&'&%$$$&'4699@AA=?@?8888B333343337556>?32238:::ABJ?>=AA?;:;<JA?=4+***)&%%'-/322'<@@CCDBCFDCBBGDCEEJA>==@ACFE6666D4333?:<=;:::GEJJFBEBJHJF<<9:;;B:;;;=<<DIFBB?@B@B?:99?32+'''&-10../.(%%'%'&&)'(((0,,+%'(5555;74.++&&%&%%%&%+$$##&&&+1'%$$$(-)(()130//048300100;<<>??1---,0:9:?=?A@<<</)))*32365444999??@??A22>>B=?6665;553/.-/7)(()&'''922/*#%%'+,+-*,+++,(()+>B=@@ADC@?BB>>@531.0.)'*)+//..-/7CFGGJDDFFJJGDFFIIB>>??GGIJHJCB'''+7445:<B@AJGIJDDDDCDGDC=;<;FHGJHEGIGFJ6/--->@?A?B@AIGD?69G=;==@CDBCFDDDFEJGFFFDBHCDJHJFJEGEFIJGHJCGJGE??IHDJFCF@DCCA?=5(%$$$&&&)*75766<<IJJJJJIJJJHFEHJJJECCABBDHGFGJJHJDJEBAA:55<FDAAABFGFJDCEGFE@77>CGDCEDFEGCIJEF8666-**)*)4,,9BAA::;339:BC@>B;4333/--.,)(-((()3448>8<;=)((()*))2234/*'+7324479=ICHHDEBCCCEEDECDDEGCBACFEEFEJJHJHEDFFIGJHJEJH?>>;:99<:5555?@BDCBCA??@6666((((;7..01+42))*006-97A8889EECEA;;>0///?<<;<5442*%%%$$%$%()58:;;>@@B64434,222;:6669=//0=CB=<?977///.567@@A??@@CCBEDEECGFFDDD??@HC?@A@AAAFFDFB@@?BDBB41::A@A;;;;GA:9?((()1/03;;<<=>:860.-.2////+)***,+**+-/2>>>>::;:=>9988;;:/--.<;=<3999::>55:@AA@@BCBBAAC@A?<549;=77;4011/0:999/..*,))+,6-10///0132/..133:@?=A>??@?>>45IDC>;59941:JJCA>?@BB@??>=;;>AA?>@@?>>>AAAA8009;:;@BBBDC@@988:??@?=9951188920...130.)-((?<::<:<;;=>@B??>>>>@>999+'%&'((-.00001./***<CBAAA@@?<<<<EE>?><99'6558:/..-%%%+/--,..-2-4DIEDJEEJEGJDJ>666=655-,,-6::<:8664,**+;GAACBDIC=>==FID@B9FFHCBAA@@A@???HGCDCDDCDEBCEEG;::99+))),.*()5CJHEJFFFEDEBBGJEGIEIJFEGJFGFDFFFEDDEEDDFEIJDDEEFFJFEFDBBCDCBEDB;@EF@@10015(''(*2$(%%%%8=;??AA??B>@?776744-))(./66><??=A=;=CFJEFCBGB@@?A@@@BEEHEBBBABCCJHJE0/..+++*).-//<BC@B9778IBAAABA?BAAF><<>EBB@A7/5553335>6443/.-*)')*3)(&&**--,,///(%$$'.&&<=:::;:73555DHB@@DCHFD??>?FIEF8888CDDEJJIJIB;::=J0,++,;:;;,;===CFA===71201;<44434379530222123>@?;:::999:9::8::===0001<<<;=;<=CBA@@CDDCDC@A??=<<******)),+,++-)+/,,,-=?>/...=6660/55?B<=>?HHDJ>>99:>=<==>BBB@CC1111CFCEFDEC=766542(('-...322++,-**+-@?BDFGC==;::;;;?@BDCB?@CA;;;;>>A0/00***))))*+,))*881.-.1,+,**&&$$&)43256=DJED>===A?99868229:11;4412434789<<BBBAE===2234555///&&$&%&''''&%&(&%&+'553;5>=>93321345::=<=>GECBCCCEFFFD3356==B@<A321116566878<BA876694559DA>>;7688,,,.-+++++++,.33357866490/''&''%&%%''&
@Glass_A2P_1_pDSG467_27
GGCTCGATCCTTTTGTTGACCATCAGGCACCTGAGTCGCTGTCTTTTCGTAACAGTCGTGGCTGCGCTCACGGCTCTGGCAGTGAATGGGGGTAAATGGCGCTCCCGGCGCCTTTTATGGATTCATGTAAAGAAACTGCCGTTGATCCAGAAGCCCTAGCAGGTTTGCTCGGGCGTTTTATCAGGCGGGTCTGCTATGTGGTGCTATCTGACTTTTTGCTGTTCAGCAGTTCCTGCCCTCTGATTTTCCAGTCTGACCACTTCGGATTATCCCGTGACGAGTCATATCCAACTGGCTAATGCCACCAGTAAGGCAGCGGTATGATATCAACGGCTTACCCGTCTTACTGTCCCTCGTGCTTGATTCTCACGATAAAAAAGCGCCCAGCAGCAACTGACGTTCTGAACAAATCCAGATGGAGTTCTGAGGTCATTACTGGATCTATAAACGAGGATGCCAAGCGAGCTCGTAAACTTGGTCTGACGGTTACCAATGCTGATCAGTGAGGCACCTATGAGCGATCTGTCTATTTCGTTCATCCATCGTTGCCTGACTTCCCGTAGTGTAGATAACTACGATACGGGAGGGCTTACCATCTGGCCCCGGTGCTGCAATGATACCGCGAGACCCACGCTCACCGGCTCCAGATTTATCAGCAATAAACCAGCCAGCCGGAAGGGCCGAGCGCAGAAGTGGTCCTGCAACTTTATCCGCCTCCATCCAGTCTATTGATTGTTCAGGGGAAGCTCCTGAGTGGTCCGTTCGCCAGTTAATAGTTTGCGCAACGTTGTTGCCATTGCTACAGGCATGGTCGTATCACTCGTCGTTTGGTATGGCTTCATTCAGCTCCGGTTCCCAACGATCAAGGCGAGTTACATGATCCCCCATGTTGTGCAAAAAAGCGGTTAGCTCCTTCGGTCCTCCGATCGTTGTCAGAAGTAAGTTGGCCGCAGTGTTGTCGCTGCTGGTTATGGCAGCACTGCATAATTCTCTTACTGTAGTGCCATCCGTAAGATGCTTTTCTGTGACTGGTGAGTACTCAACCAAGTCATTCTAATAGTGTATGCGGCGACCGAGTTGCTCTTTGCAGGCATCAATACGGGATAATACCGCGCCACATAGCAGAACTTTAAAAGTGCTCATCATTGGAAAACGTTGTTGGGGCGAAAACTCTCAAGGATCTTGCGCTGTTGAGATCCAGGTCGATGTAACCCACTCGTGCACCCGACTGATCTTCAGCATCTTTTACTTTCACCAGCGTTTCTGGGTGAGCAAAACAGGAAGGCAAAATGCCGCAAAAAAGGGAATGAGGCGACACGGAAATGTTGAATACTCATACTCTTCCTTTTTCAATATTATTGAAGCATTTATCGGGTATTGTTTCATCAGCAACATATTGAATGTATTAGAAAAATAAACAAATAGGGGTTTCGCGCACGTTTCCATGGTGCCACCTGACGTCAACCATTATTATCATGACATTAACCTATAAAAATAGGCGTATCACGAGGCAGAATTTCAGATAAAAAAATGGTTCAGCTTTCGCTAAGGATGATTTCTGGAATTCGCGGCCGCTGTTTCTTCGAATTCGCGGCCGCTTCTAGAGTTATGACAACTTGACGGCTACATCATCACTTCTCCACAACCGGCACGGAACTCGCTCGGGCTGGCCCCGGTGCATTTTTTAAATACCCGCGAGAAATAGGTTGATCGTCAAAACCAACATTGCGACCGACGGTGGCGATAGGCATCCGGGTGGTGCTCAAAAGCAGCTTCGCCTGGCTGATACGTTGGTCCTCGCGCCAGCTTAAGCGCTAATCCCTAACTGCTGGCGGAAAAGATGTGACAGACGCGACGGCGACAAGCAAACATGCTGTGCGACGCTGGCGATATCAAAATTGCTGTCTGCCAGGTGATCGCTGATGTACTGACAAGCCTCGCGTACCCGATTATCCATCGGTGGATGGAGCAACTACTTGTTAATCGCTTCATCGCCGCGGTGACGATTGCTTCACATTATCGCCAGCAGCTCCGAATAGCGCCTCCCCTTGCCCGCGTCATCGTTTGCCAAACAGGTCGCTGAAATGCGGCTGGTGCGCTTCATCCGGGCGAAAAAATACCGTATTGGCAAATATTGACGGCCAGTTAAGCCATTCATGCCGCAAGATGGCGCGGACAAAGTAAACCCACTGGTGATACCATTCGCGAGCCTCCGGATGACGACCGTAGTGATGAATCTCTCCTGGCGGGAACAGCAAAATATCACCCGGTCGGCAAACAAATTATCGTCCCTGATTTTTCACCACCCCCTGACCGCGAATGGTAATTGAGAATAACCTTCATCCCCAGCGGTGCGATAAAAAAATCGAGATAACCGTTGGCCTGGATGGCGTTAAACCCGCCACCAGATGGGCATTAAACGAGTATCCCGGCAGCGGGGATCATTTTGCGCTTCAGCCATACTTTTAATATCCCGCCATTCAGAGAAGAAACCAATTGTCCATATTGCATCAGACATTGCCGTCACTGCGTCTTTTACTGGCTCTTCTCGCTAACCAAACCGGTAACCCCGCTTATTAAAAGCATTCTGTAACGAAGCGGGACCGGGCCATAACCGGAAAATAAAAATTTATATGATACCAGCAAGTCCACATTGATTATTCTGCACGGCGTCACACTTTGCTATGCCATAGCATTTTTATCCATAAGATTAGCGGATCCTACCTGACGCTTTTTATCGCAACTCTCTACTGTTTCTCCATACCCGTTTTTTTGGGCTAGCTACTAGAGAAAGAGGAGAAATACTAGATGATGCAAACCGTTTTAGCGAAAATCGTCGCAGACAAGGCGATTTGGGTAGAAGCCCGCAAACAGCAGCAACCGCTGGCCAGTTTTCAGAATAGTAAACCAGGCACCGCGACATTTTTATGATGCGCTACAGGGTGCGCGCACGGCGTCTGGAGTGCAAGAAAGCGTCGCCGTCAAAAGGCGGCGCAATCCGTGATGATTTGGATCCAGCACGCATTGCCGCCATTTATAAACATTACGCTCGGCAATTTCGGTGCTGACTGATGAGAAATATTTTCAGATATTAATTTCCTCCCCATCATCAAATCGCCCCGCAGCCGATTTTATGTAAAGACTTCATTATCGACCCTTACCAGATCTATCTGGCGCGCTATTACCAGGCCGATGCCTGCTTATTAATGCTTTCAGTACTGGATGACGACCAATATCGCCAGCTTGCCGCCGTCGCTACCGTCTGGAGATGGGGGTGCTGACCGAAGTGAGTAATGAAGAGGAACAGGAGCGCGCCATTGCATTGGGAGCAAAGGTCGTTGGCATCAACAACCGCGATCTGCGTGATTTGTCGATTGATCTCAACCGTACCCGCGAGCTTGCGCCGAAACTGGGGCACAACGTGACGGTAATCAGCGAATCCGGCATCAATACTTACGCTCAGGTGCGCGAGTTAAGCCACTTCGCTGGCGTTGTCTGATTGGTTCGGCGTTGATGGCCCATGACGATTTGCGCGCCGCCGTGCGCCGGGTGTTGCTGGGTGAGAATAAAGTATGTGGCCTGACGCGTGGGCAAGATGCTAAAGCAGCTTATGACGCGGGCGCGATTTACGGTGGGTTGATTTTTGTTTCGACATCACCGCGTTGCGTCAACGTTGAACAGGCGCGGGAGTGATCCCTTCAGGCACCGTTGCAGTATGTTGGCGTGTTCCGCAATCACGATATTGCCGATGTGGTGGACAAAGCTAAGGTGTTATCGCTGCGGCAGTCAGGAACTGCATGGTAATGAAGAACAGCTGTATATCGATACGCTGCGCGTGAAGCTTTCCAGCACATGTACCATATTGGAAGGCGTCAGCGTCGGTGAAACACTGCCGCCGCAAGTTCAGGCACGTTTGTTGATAAATATGTTTTAGACAACGGCCAGGGTGGAGCGGCAACCGTTTTGACTCGTGGCTGCAAATGGTCAATCGCTGGCAACGTCTGTACGCGCAGGCGGGCTGGAGCAGATAACTGCGTGGAAGCGGCACAAACCGGCTGCGCCGGACTTGATTTTAATTCTGCTGTAGAGTCGCAACCGGGCATCAAAGACGCACGTCTTTGGCCTCGGTTTTCCAGACGCTGCGCGCATATTAATACTAGTAGCCGGCATGATCAGGCAAAAAAGGGCAAGGTGTCACCACCCTGCCCTTTTTCTTTAAAACCGAAAAGATTACTTCTGGCGTTATGCAGGCTTCCTCGCTCACTGACTCGCTGCGCTCGGTCGTTCGGCTGCGGCGAGCGGTATCAGCTCACTCAAAGGCGGTAATCTCGAGGTTACGTCAATGTTTCATGGTGAACAGCTTTGAATGCACCAAAAACTCGTAAAAGCTCTGATGTATCTATCTTTTTTACACCGTTTTCATCTGTGCATATGGACAGTTTTCCCTTTGATATGTAACAGTGACCAGTTGTTCTACTTTTGTTTGTTAGTCTTGATGCTTCACTGATAGATACAAGAGCCATAAGAACCTCAGATCCTTCCGTATTTAGCCAGTATGTTCTACTAGTGTGGTTCGTTGTTTTTGCGTGAGCCATGAGAACGAACCATTGAGATCATACTTACTTTGCATGTCACTCAAAAATTTTGCCTCAAAACTGGTGAGCTGAATTTTTGCAGTTAAAGCGTGGTGCCGTGTTTTTCTTAGTCCGTTATGTAGGTAGGAATCTGATGTAATGGTTGTTGGTATTTTGTCACCATTCATTTTTATCTGGTTGTTCTCAAGTTCGGTTACGAGATCCATTTGTCTATCTAGTTCAACTTGGAAAATCAACGTATCAGTCGGGCGGCCTCGCTTATCAACCACCAATTTCATATTGCTGTAAGTGTTTAAATCTTTACTTATTGGTTTCAAAACCCATTGGTTAAGCCTTTTAAACTCATGGTAGTTATTTTCAAGCATTAACATGAACTTAAATTCATCAAGGCTAATCTCTATATTTGCCTTGTGAGTTTTCTTTTGTGTTAGTTCTTTTAATAACCACTCATAAAATGCTCCTGGTATTTATTCAAAAGACTTAACATGTTCCAGATTATATTTTATGAATTTTTTTAACTGGAAAAGATAAGGCAATATATTAGCTAGAAAGTTGATAATTTTTGGCTTGAGAACTTGGCATAGTTTGTCCACTGGAAAATCTCAAAGCCTTTAACCAAAGGATTCCTGATTTCCACAGTTCTGCGTCATCAGCTCTCTGGTTGCTTTAGCTAATACACCATAAGCATTTTCCCTACTGATGTTCATCATCTGAGCGTATTGGTTATAAGTGAACGATACCGTCCGTTCTTTCCTTGTAGGGTTTTCAATCGTGGGGTTGAGTCATGCCACACAGCATAAAATTGGCTTTTGGTTTCATGCTACGTTAAGTCATAGCGACTAATCGCTAGTTCATTTGCTTTGAAAACAACTAATTCGGTTAATCATCTCAATTGGTCTAGGTGATTTTAATCACTATACCAATTGAGATGGGCTAGTCAATGATAATTACATGTCCTTTCCTTTGAGTTGTGGGTATCTGTAAATTCTGCTAGACCTTGCTGGAAAACTTGTAAATTCTGCTAGACCCTCTGTAAATTCCGCTAAGACCTTGTGTGTTTTTTTTTGTTTATATTCAAGTGGTTATAATTTATAGAATAAAGAAAGAATAAAAAAGATAAAAAGAATCAATCCCAGCCCTGTGTATAACTCACTACTTTAGTCAGTTCCGCAGTATTACAAAAGGATGTAAACGCTGTTTGCTCCTCTAAAACAGACCTAAAACCCTAAAGGCTTGAGTTGAGCACCCTCGCAAGTGT
+
)(%()'''',/27@6,*'%%&(21(''',,,-----/--.885552/)''(*+++&%%$#%%%'''),++))+:@@?A@JEDEEJFJJJIJJGJ433798%%%%%&&((8888>@A('&'./7.,,)(((&'&.2.2225599212))()+**))('$###$&'..)''%%)*1442220.'&&&*<BCC@AA@HFIJJIHJJJIGJIJHIGJFJJJHJIFFJBBAAFJCC@ABHFDJJFJHHJJGFJ=::;EGFGIHIJJJIFHHFCCB>>6499:=&%%(&(.+*,+''()33,*''((*('(.(34;;:<BA@=654+*&$$$$%&'&'()..-.0-)+(()++**/1142,+++7876''0-+((+*())5322.,%%$&'',+(()()('&&&&&*).+)*11--.1DEEFIJJJIEGEIC>BCG4444>??:;;=CB32'&$$$%$%(')(('001<<@@B300012+++*./09633)(((+***..246''((//-''''-+,,**)''+,2232988<<<=CJCA?@?@A@D;;''''4222<<760+0/+*)***B6656776733/01..))*@@>@:AA;<<77+++56666,,,,<4./'&&*233..-.668BCJJJJIGJHHJJEGEEJJJJJJEC=IBBABFJIJJHFGJEDA?BBJEEJJAEB<E85221755563>>?>=<<<?>>CCBJ@??@@A@@G@8EFH431-,(')')))+(($'()*./0+++'&&'&%%%'$$%%%&&''*-@AB>>><<<<E<??=<ABAEFCFJIJJJJJIJFFHDEDC;9***'''(('%$$%290///D<?>@J;;;;JFIIJJJJJFEJFECC:::232''(''''-')20010279666678CHEFJJJIHJGJHHJJJFJJGJHICCBBB@2..BJGGFCB<;;:9::;=9767:JJIDCEJJJEHJJGCDDE7..,)''%$%$'....?EDFJFIFHGJJJJIJJDGFCG@GFCH322238/.&&&&(68HGEIFJJHJJIIIIFJJFHJEBEJGDDCJJJJJJJBCCC><...9;;;AA@CIJJJ@?@?24349:@B:8;.)/'((&''&&**..**,56DGDEBBABDEC<<<>77779BDJEJJJJJJJJJFJ===<EDD;:7;BB>110(''%%%AD555AA@=&&%%''(()12.''''/,,,--//011++++)).0/6++666''''.//444?<))))8799:3//4422-,,,11*))7:GFEDEGCGGFJJJJIJA@A@A>BE='&%(-(0))+*+,,---0+,2B@==3289/.-,--0000/178CAD==*((()9:978DDFJJIJJJGIJGEIGGJIGJHGFJEJJIA@@A@=)'&(*'&(%%')(&&%%%$%&&',&&(%139<<;<8.9:=??@AFDEF**)*+**///..,()2255///28=0?DEHGJC7777...-/('('.('''''%%%%'&)%%%101@::9671<B??;:;=GJIIJJJGGGJGJJJJJJJ=9773395+133/)(&%%%%&)(-+,-3@>?A@@7667=8>@DGFJIF@@.,,+(&&))==<@@7DDDFGBABCHGJ@??@A?:;EJDEHGJJJJJJFIJJJHJIIJHEJEDE::>7:6?/...>@IJGIJJJEB@=66201147<BJ?>=<<AGA<3DIAACDH<***<FGFHE>?10-,'%%%&%&0///)**)**+>=?@BGGEGBFGJFGHIHFHFJJFJIICBACJHJJHJJJHFID@<;<JJJHHJIDB:3CEJGJJJJHJHGJDGHEEFGIJHFJDIJF7335>>0,,,<2222JJGEICIJIJBABFJCJAAB<:6322445<?BAFEFHJFIGJFJHEEHGIJFJJIJJEIGFJEJJFHFJICBCA>??@,,,,CAC@ADEDAFIJHGDJEIGGJIJJJJJJHJJHJGIJHJJJI?@EB==;;56BB=A>=?><764/-,,,&&&(&$%'&(())644440/++-**,-2'''&'''',,('(''''%$%%%-1458AB@AA=8897769::9;75337::0'',-(*),,,/)('(4-,,*=><:6677656=FIGIJIGJJAGHFJJBC??65557;@;6.-.43+))'('%.<?FFIFJFEGIJJJGHJIJHJIJHEHJHIGFI:;;91+'&&''''$$$'*.-./+**-.,+2<>?<>??FJJJJJGHGBDABFDFGJGJHJDJIFHFIHHHJJJJHJJJHFJEJJHJJJJJJJJJHFFJC?AA<=<@=6411153)CA@=<=>IEJCCC>>++''''897@CDAEJJJCECEJJ@HHHCDJIEI,+++6*)%$%')'&'''%&'''(&')%%)**:=993+*))*+12895449767;=<AJEDJJ>>?>J'&&&&('21002?@@?>BCEBC?ACE???JCB@>@A@,+++0;443/78000)*+./**++*111:;;=?@AEEIJJ?>>?83(''.(((3+A@>A@:575-*;8;EJJH999;JE<32223>7:FJJHJGHJJGJJIJJJJJJJJ??;;<:::;A>?JFBA@>?FJJJJJJJJJJJEJEEIJJJJHJJGE<JFEJJJJGFHHHJHJ<66*))*0)''''('(''&$%%%&$$%&(&$####%%'&&%%%&(&&$#%$$$$%'('(()*+/46::211*())--89<==9;@BDDEJJJJJJJHJDABACB>=:;A;9432@><:898--,,43374302?@DDJJI@<EHHHD655598999<;;;EGJJEJJFJEGJJIIB@@@?DCE::;AJJFDFBC@;//78BA?>DEDEEHJGHEA??DIGJGJJJJJJEDBCDG)))))),+2+,89:;;<IHGDEIGHCAA@))))+++.+,378<=BJJJFJJGJGJJJFJJIFJJHFC@JJ5'&&&(%##$$$$%&')*./.-155>A??>?655BBDHJFEJGF;;;;FABAABCB>,,,*,$$(/0::1110479JEBBAD?>=<=<;+++-;4-+*,1++++JJJFFFFDED@++++6:///.10268=8;:888+**,66//02220'&&'+)'((6666J910/...-...(''&&%'*+***)*-)%%$$$#$%(*++)'&$&)1**)((((**--223DDEGJJEFA??>???@AAIIGJJFJD@@@ADIFAABC9JJ8A@55567A<<=@AAA;;::@;973:@@DGFJJGJIEFJ=;9:,/..3<??CCE>66<@IB=??CECC:999444453-,+))+,5133030(((&&&%&'''(1554433011>=86796665,(()%$$%&&&&)779@CDFEECHGJJJIJA5EDFJFH8865:<?<8///6:5----66:ABJBDC>>>>@F::::JJFGHBBAAJFD;999=0222D<<JGJFFGJHJAG66<;>>::4443=>JJ@>??JJGGDCGBBCBB@BB2112CDCCBBEJJJJJJIJJJHHJJHHJJHHJFIEJJJJJ8.094--/15-..0/,+&&,-*))((%%&',-0101,,,,7974461//071A??@>??B=:;20./3)2<:<<?==;7:BGFCEDDJ:9::7311222231112<=7788HIJJEGFIJFJJ@>>@A?777>CHJJJHJJIJA@=>?A?@A10++(&''+55DFJIJJ?;**AC>,,+)()),57;=??@H?@@>>76/.441110234741-.0((*/*)*++)'''+'&(()>DA?CE<JIEJIGHGHAA>DCIECAA?A;;<<>>;<=0////E=AAAC4110/--++)**+''((134302<2221+'***))'%%'''+124212277AC>?>??@IJFJJGDF@9??AACJFFGHE=5/';9898;8+)().6EAA999954334-,)%%%&(+&%'$$%&)('&&&1;;75*'$%*1*/-),)('(((''(,5777GEG@?>?EAA?@@@>?ACJDB>A@HGJHJJIGEA9+''&%%%$$&%)(''''&))*.,,'%%%&&$$&).02/)((')))&&(++*&%$$%%%$$#$&'%&&'&&&'11//00<>@=>??CDA?>=;=EC211/11177@988687785///<CA<38@EF766:>=98445.--.:::<7788BFD=HDIJJIJJFCCECBECFE/*556;<;>>ADDCCCFGGDEGDGFHACD@>:998;7760/0///.)'&%)&&'')++/689JIG>CJGFFEDEA>:0110003923?>=>@?D**,39??JGH><<@?;)((%%%&&&#$%&))))//**--:<;<88;GDFFJJJJIHJJIIHJGJJA<==CB<<;=FGEHGDGJDCA?@?DFE;877:634B??===EBCGG9889>><;:977)%%&%$$&&))'%*.>?GHFIJFCADEE>>?@FFJHHGJJJJJGHDCEHHHEJJGHIGJJGJJDEBBFIDBC@@?BFJHFGIEJEA@8995239:DFHDGD<<;0?@AE:;4D>JDB@?<,+)(''&%%$&'+,-,-++**+,86***14;:/15ABA=ABDGJIHHHJIJJJJGJHJA==?@@GFJ?98::7>B/.-)++98:32224?AA7555+++,200.))'%%(-.&&'''''(,-54447GEDFGB@@@AEIAABBHA;;;;HAC?3*((((...423*)))7534:=?CBDD>?JFJHHIEHHJEGFHHJJHGECD>==<@@BGGJHJJGD<;66+++*)))*+,+*((()0004:9995@CHJJEJGJIJJFJJIJJJJJFJJGJJHHHJJJIEHFIFHFE666CCEEFIFEJJJ==<==>33223588/,,*+,,../3.+++,0////022@=DDEJJBB@A<<;;BBAEFECCAAHJFGJ/../AA?>?=::6555643223227886:;=JDFHJHGHGFJJJJJCCFJFJGJJJJJJJGJJJJHIGHGIFDGJJHFFGJIEDFJEJHJFJJGFGJJJGEEJJJEJJHFIFJJEJJJIFDDDDEDCCGDFJHCDGIGFJHFJIHJIFJGIGA@BAIJIEJJGEBCC@?>>><?A<=9:=:787=<;721..<>=856>?>@A@JECB?==>?>?999.***+'$$$%&&%'%&&(&''%(*0=:;99:;=A???CG>DADA@??@@ABHJEE@?;:=@DDFGFDEEFBBBBB?=<<<<>>533))''$$$%%%&%'1/)&$$'$%(''')())+/,//4778>=AC@???AACBB@AACDBA@A?>>('''5>@??AGGD>=<<ACDCAA==B<BCBBDEGDC;:65((%##$%)**033::9884444<>>>=555668=<<<=@?<<;;=:;9677=3211<=@@@?@988...'&&&8=9988;<<=><;:6778;:6554567899:6<<:;;1-649>==;;><<<AAA?=200/3433.+))+(()*+*&'220//04345544-,,,/,,*,,,-&&&$$%#$$$*.+*+--:87622228786555689:9998<;>>>A<;::<;99:;''''***((&&%%*+//,+-/789;:::::;<<<;;>;7777:966558;<:<<99998777:9555345.//.35500-)((''0;=7A=A91003568.-*+''&'(**)*(3,-)))'''),+*&**'*06>?<::99876888:;=;9877650--.,))*(400'&%%.)*((,/*9====9>??FG>;::;;::76778888888998776<?=<:7676654368:;4422255866*),21334***%$$%'(,(./::;87544434/--.6:889:=997778778655589844005488798952/+,-''''**)()*)+0+*&%%+--,+(()))/75678,,,,00.(%$&')(())*1458100133)%$
@Glass_A2P_1_pDSG467_28
TTCACAACCGGCACGGAACTCGCTCGGGCTGGCCCCGGTGCATTTTTTAAATACCCGCGAGAAATAGAGTTGATCGTCAAAACCAACATTGCGACCGACGGTGGCGATAGGCATCCGGGTGGTGCTCAAAAGCAGCTTCGCCTGGCTGATACGTTGGTCCTCGCGCCAGCTTAAGACGCTAATCCCTAACTGCTGGCGGAAAGAGTGACAGACGCGACGGCGACAAGCAAACATGCTGTGCGACGCTGGCGATATCAAAATTGCTGTCTGCCAGGTGATCGCTGATGTACTGACAAGCCTCGCGTACCCGATTATCCATCGGTGGATGGAGCCGCTACGTTAATCGCTTCCATGCGCCGCAGTAACAATTGCTCAAGCAGATTTATCGCCAGCAGCCGAATAGCGCCCTTCCCCTTGCCCGGCGTTAATGATTTGCCCAAACAGGTCGCTGAAATGCGGCTGGTGCGCTTCATCCGGGCGAAAGAACCCCGTATTGGCAAATATTGACGGCCAGTTAAGCCATTCATGCCAGTAGGCGCGCGGACGAAAGTAAACCCACTGGTGATACCATTCGCGAGCCTCCGGATGACGACCGTAGTGATGAATCTCTCCTGGCGGGAACAGCAAAATATCACCCGGTCGGCAAACAAACTCTCGTCCCTGATTTTTCACCACCCCCTGACCGCGAATGGTGAGATTGAGAATATAACCTTCATTCCCAGCGGTCGGTCGATAAAAAAATCGAGATAACCGTTGGCCTCAATCGGCGTTAAACCCGCCACCAGATGGGCATTAAACGAGTATCCCGGCAGCAGGAGATCATTTTGCGCTTCAGCCATACTTTTCATACTCCCGCCATTCAGAGAAGAAACCAATTGTCCATATTGCATCAGACATTGCCGTCACTGCGTCTTTTACTGGCTCTTATTCGCTAACCAAACCGGTAACCCCGCTTATTAAAAGCATTCTGTAACAAAGCGGGACCAAAGCCATGACAAAAACGCGTAACAAAAGTGTCTATAATCACGGCAGAAAAGTCCACATTGATTATTTGCACGGCGTCACACTTTGCTATGCCATAGCATTTTTATCCATAAGATTAGCGGATCCTACCTGACGCTTTTTATCGCAACTCTCTACTGTTTCTCCATACCCGTTTTTTTGGGCTACTACTAGAGAAAGAGGAGAAATACTAGATGATGCAAACCGTTTTAGCGAAAATCGTCGCAGACAGCAATTGGGTTCGAAGCCCGCAAACAGCAGCAACCGCTGGCCAGTTTTCAGAATGAGGTTCAGCCGAGCACGCGACATTTTTATGATGCGCTACAGGGTGCGCGCACGGCGTTTATTCTGGAGTGCAAGAAAGCGTCGCCGTCAAAAGGCGTGATCCGTGATGATTTCGATCCAGCACGCATTGCCGCCATTTATAAACATTACGCTTCGGCAATTTCGATGACTGATGAGAAATATTTTCAGGGGAGCTTTAATTTCCTGCCCCATCGTCAGCCAAATCGCCCCGCAGCCGATTTTATGTAAAGACTTAGTTATCGACCCTTACCAGATCTATCTGGCGCGCTATTACCAGGCCGATGCCTGCTTATTAATGCTTTCAGTACTGGATGACGACCAATATCGCCAGCTTGCCGCCGTCGCTCACAGTCTGGAGATGGGGGTGCTGACCAGAAGTCAGTAATGAAGAGGAACAGGAGCGCGCCATTGCATTGGGAGCAAAGGTCGTTGGCATCAACAACCGCGATCTGCGTGATTTGTCGATTGATCTCAACCGTACCCGCGAGCTTGCGCCGAAACTGGGGCACAACGTGACGGTAATCAGCGAATCCGGCATCAATACTTACGCTCAGGTGCGCGAGTTAACGCGCTTCGCTAACGGTTTTCTGATTGGTTCGGCGTTGATGGCCCATGACGATTTGCACGCCGCCGTGCGCCGGGTGTTGCTGGTCGAATAAAGTATGTGGCCTGACGCGTGGGCAAGATGCTAAAGCAGCTTATGACGCGGGCGCGATTTACGGTGGGTTGATTTTTGTTGCGACATCACCGCGTTGCGTCAACGTTGAACAGGCGCAGGAAGTGATGGCTGCGGCACCGTTGCAGTATGTTGGCGTGTTCCGCAATCACGATATTGCCGATGTGGTGGACAAAGCTAAGGTGTTATCGCTGGCGGCAGTGCAACTGCATGGTAATGAAGAACAGCTGTATATCGATACGCTGCGTGAAGCTCTGCCAGCACATGTTGCCATCTGGAAAGCATTAAGCGTCGGTGAAACCCTGCCCGCCCGCGAGTTTCAGCACGTTGATAAATATGTTTTAGACAACGGCCAGGGTGGAAGCGGGCAACGTTTTGACTGGTCACTATTAAATGGTCAATCGCTTGGCAACGTTCTGCTGGCGGGGGGCTTAGGCGCAGATAACTGCGTGGAAGCGGCACAAACCGGCTGCGCCGGACTTGATTTTAATTCTGCTGTAGAGTCGCAACCGGGCATCAAAGACGCACGTCTTTTGGCCTCGGTTTTCCAGACGCTGCGCGCATATTAATACTAGTAGCGGCCGCTGCAGTCCGGCAAAAAAGGGCAAGGTGTCACCACCCTGCCCTTTTTCTTTAAAACCGAAAAGATTACTTCGCGTTATGCAGGCTTCCTCGCTCACTGACTCGCTGCGCTCGGTCGTTCGGCTGCGGCGAGCGGTATCAGCTCACTCAAAGGCGGTAATCTCGAGGTTACATTGTCAATCTGTTCATGGTGAACAGCTTTGAATGCACCAAAAACTCGTAAAAGCTCTGATGTATCTATCTTTTTTACACCGTTTTCATCTGTGCATATGGACAGTTTTCCCTTTGATATGTAACGGTGAACAGTTGTTCTACTTTTGTTTGTTAGTCTTGATGCTTCACTGATAGATACAAGAGCCATAAGAACCTCAGATCCTGCATTATTTAGCCAGTATGTTCTCTAGTGTGGTTCGTTGTTTTTGCGTGAGCCATGAGAACGAACCATTGAGATCATACTTACTTTGCATGTCACTCAAAAATTTTGCCTCAAAACTGGTGAGCTGAATTTTTGCAGTTTAAAGCATCGTGTAGTGTTTTTCTTAGTCCGTTATGTAGGTAGGAATCTGATGTAATGGTTGTTGGTATTTTGTCACCATTCATTTTTATCTGGTTGTTCTCAAGTTCGGTTACGAGATCCATTTGTCTATCTAGTTCAACTTGGAAAATCAACGTATCAGTCGGGCGGCCTCGCTTATCAACCACCAATTTCATATTGCTGTAAGTGTTTAAATCTTTACTTATTGGTTTCAAAACCCATTGGTTAAGCCTTTTAAACTCATGGTAGTTATTTTCAAGCATTAACATGAACTTAAATTCATCAAGGCTAATCTCTATATTTGCCTTGTGAGTTTTCTTTTGTGTTAGTTCTTTTAATAACCACTCATAAATCCTCATAGAGTATTTGTTTTCAAAAGACTTAACATGTTCCAGATTATATTTTATGAATTTTTTTAACTGGAAAAGATAAGGCAATATCTCTTCACTAAAAACTAATTCTAATTTTTCGCTTGAGAACTTGGCATAGTTTGTCCACTGGAAAATCTCAAAGCCTTTAACCAAAGGATTCCTGATTTCCACAGTTCTCGTCATCAGCTCTCTGGTTGCTTTAGCTAATACACCATAAGCATTTTCCCTACTGATGTTCATCATCTGAGCGTATTGGTTATAAGTGAACGATACCGTCCGTTCTTTCCTTGTAGGGTTTTCAATCGTGGGGTTGAGTAGTGCCACACAGCATAAAATTAGCTTGGTTTCATGCTCCGTTAAGTCATAGCGACTAATCGCTAGTTCATTTGCTTTGAAAACAACTAATTCAGACATACATCTCAATTGGTCTAGGTGATTTTAATCACTATACCAATTGAGATGGGCTAGTCAATGATAATTACATGTCCTTTTCCTTTGAGTTGTGGGTATCTGTAAATTCTGCTAGACCTTTGCTGGAAAACTTGTAAATTCTGCTAGACCCTCTGTAAATTCCGCTAGACCTTTGTGTGTTTTTTTTGTTTATATTCAAGTGGTTATAATTTATAGAATAAAGAAAGAATAAAAAAAGATAAAAAGAATAAATCCCAGCCCTGTGTATAACTCACTACTTTAGTCAGTTCCGCAGTATTACAAAAGGATGTCGCAAACGCTGTTTGCTCCTCTACAAAACAGACCTTAAAACCCTAAAGGCTTAAGTAGCACCCTCGCAAGCTCGGGCAAATCGCTGAATATTCCTTTTGTCTCCGACCATCAGGCACCTGAGTCGCTGTCTTTTTCGTGACATTCAGTTCGCTGCGCTCACGGCTCTGGCAGTGAATGGGGGTAAATGGCACTACAGGCGCCTTTTATGGATTCATGCAAGGAAACTACCCATAATACAAGAAAAGCCCGTCACGGGCTTCTCAGGGCGTTTTATGGCGGGTCTGCTATGTGGTGCTATCTGACTTTTTGCTGTTCAGCAGTTCCTGCCCTCTGATTTTCCAGTCTGACCACTTCGGATTATCCCGTGACAGGTCATTCAGACTGGCTAATGCACCCAGTAAGGCAGCGGTATCATCAACAGGCTTACCCGTCTTACTGTCCCTAGTGCTTGGATTCTCACCAATAAAAAACGCCCAGCAGCAACCGAGCGTTCTGAACAAATCCAGATGGAGTTCTGAGGTCATTACTGGATCTATCAACAGGAGTCCAAGCGAGCTCGTAAACTTGGTCTGACAGTTACCAATGCTTAATCAGTGAGGCACCTATCTCGGCGGATCTCTCTATTTCGTTCATCCATAGTTGCCTGACTCCCCGTCGTGTAGATAACTACGATACGGGAGGGCTTACCATCTGGCCCCAGTGCTGCAATGATACCGCGAGACCCACGCTCACCGGCTCCAGATTTATCAGCAATAAACCAGCCAGCCGGAAGGGCCGAGCGCAGAAGTGGTCCTGCAACTTTATCCGCCTCCATCCAGTCTATTAATTGTTGCCGGGAAGCTAGAGTAAGTAGTTCGCCAGTTAATAGTTTGCGCAACGTTGTTGCCATTGCTACAGGCATCGTGGTGTCACGCTCGTCGTTTGGTATGGCTTCATTCAGCTCCGGTTCCCAACGATCAAGGCGAGTTACATGATCCCCCATGTTGTGCAAAAAAGCGGTTAGCTCCTCGGTCCTCCGATCGTTGTCAGAAGTAAGTTGGCCGCAGTGTTATCACTCATGGTTATGGCAGCACTGCATAATTCTCTTACTGTCATGCCATCCGTAAGATGCTTTTCTGTGACTGGTGAGTACTCAAGCAGGTGACTCTGAGAATAGTGTATGCGGCGACCGAGTTGCTCTTGCCCGGCGTTGAATACGGGATAATACCGCGCCACATAGCAGAACTTTAAAAGTGCTCATCATTGGAAAACGTTCTTCGGGGCGAAAACTCTCAAGGATCCACTGTGATCCAGTTCGATGTAACCCACTTGTGCACCCAACTGATCTTCAGCATCTTTACTTTCACCAGCGTTTCTGGGTGAGCAAAAACAGGAAGGCAAAATGCCGCAAAAAAGGGAATAAGGGCGACACGGAAATGTTGAATACTCATACTCTTCCTTTTTCAATATTATTGAAGCATTTATCAGGGTTATTGTCTCATCAGCGGATACATATTTGAATGTATTTAGAAAAATAAACAAATAGGGGTTTCGCGCACGTTCCCATGGTGCCACCTGACGTCTAAGAAACCATTATTATCATGACATTAACCTATAAAAATAGGCGTATCACGAGGCAGAATTTCAGATAAAAAAAATCCTTAGCTTTCGCTAAGGATGATTTCTGGAATTCGCGGCCGCTGTTTCTTCGAATTCGCGGCCGCTTCTAGAGTTATGACAACTTGACGGCTACATCTAC
+
11A@@=>?@HEJFJFDJJJGC:::42131C;:::EJDJGGIBCADJHIJIFJA??BBDA?=ABFJGBBBAD<>?@DECHJJJGJHFGJJHJIHIHEJJIJGHFJJJJJECBB=???DHB;@?>7772211@DA@?BA@7@BJHJHGIIJJHJFIGHHIIEJJ++++95/'''8:7A778F(''(JJEEEIGJJHJJGH4455:)))*,8;GGGJJJJFJJJJJJIEDGHFJJJJHJFIJHGGJJJHJHHJJJFFJIJJJJJJJJGGG9812CGIJJJJJFHGG<:9AEE;7778JD@>;:;:=>?ACHFAHGIJJFIJHJIEJJJJJA;777+(%%%(((;7EJEAABEIA<=JIJJABDIFHJJJDFCGEIJ?;=<?@@><<==GFDJEFFD871&&+/4=>=>IB@?;889735'DJGDJJGEJJJJHJHIJHJHJJHHHGHFGEDCDDIIJGJJJJHJJJGJJ:999=;;>>:>A:DB@F??4/0477BDFFGHJIEIIFHEAAC8765/*''''8ABBFEHJJHJJHJFJJJJGDDFDEDJEDCEDCAABABB766599,,,+---/0.13?DFHGJIHJFJJGJJ<;<>A?9899DD@<;;<JJJJJHHGJJIBFJDA@>@?GICF@89<A75CB9879:99<?@<****??HIJJJJJJIJJJI9DF@CAA?JJCBJJGFIHIJJFGJ>=>??'&&%(&&*++,--.*,8@@EEGJHJIJIDBA@////9:DCC???DDEFJFJJJDEDCEIJJHEFDEFJFIJJHJJJIJHJGGHJGJIGADBJIFJGIJJ4112DGB@D=FC:::311))'))'''9::?JJJJIJJJJHJHJEIJJA??AIJCC5.:<?@@?=>>>FJJGJJJJJJJJJHJGJHJHHJJFJIHGIIGGJEJJFFH@@?BIEC:9=ABACF7777301*)*&&'-.0/.-0/677867B?A@BAI;;;;IHJJJJIGJHJHJJJJJJHJJJJJJHIJIJJJJJJFBADBFEFJJDGEEJHJIJIJGGJJJJIJ?@???>>>A?=>;A>....@JGJJJFGJJFIJJFJEFJFJJIJJJJJJJJJJIJJJJJJJFGGJHJJJJEF?2JHFHEJJCEC@ECGGDBEJEJFHJJIIGJJJJJHIEHBJHIFAC==FIDFFEEA>4789FC;==738<A5557;1))*0:72244<::@AA;EDIFFIGJ556IIGHJIJJIJHHHEFIGJGIEFDFF1+**+/-,/-+,-'&&'***+,&===<<<BEIDDJGJJHJJJJJGIJJJJJJJJHJCGJEHEJGJHEJHDJ<;:;D?>>>DJIJHJEJJJJJJJJJGHJIJJJIJ??FDJIGHEDJJJHJJFJHJJHJA><<<EJGIGFJIJIJHHFJJJJJGJJJJJJJJJJIJJII@CB?>;77669&&&'<@AH98997777A@@DFJIJJJHGHFHJJJJJGIJJHJJGDDEBA;/,,,09:=BJEDFEEIFCDFDJ8678CEJJICE@;JJD8?A9(&&)A?CG@A@@JIIG3333GIJJHHJHJJHJGGF>BAFGJIJJJGC@.''(**-5EFDG?HJ>BJ?8889JCAGJJHJGFHGJJGJJJJFJHJGDDFIJJIHJHJCFJHHJFJJJIJJJJJHJJJJJHJJJJJJJJHIJJFHJHJJHJGJJJIIGEJDJJJFJ>>>>JIJJHJGABFFJGGJEFFJC1///>>@?>>?GG?A>>@>>AECJJIJJJHECIJJHIJJFGE>@@AJEA@@@FJDCEE=EEBB>;<<8888?ICCCCJJHIGGJJJIHJ>77:=EJJJHDJDCHDEGJJICJJJIHHJJJIJJBCGGIJGFFJJCCCCJFJIHHFDD;;<<JGH@?@AA?<<AEFA@@AJJFGEJJJHJGJJJHJJI98312((%&&%%'')*+-/4AFDDGIFFJGCJJHJHJJIEJJHJJJJJJFIJJGJGJFJJGJJIJIJJJJJJGJJFJJ<000DJCGEF@.-)(''(9:<ADJGFEFJJJJJGJJ::99++++@?@FCDIJFHGJJBA>:71FGIJJJJDHHHJHHJDC====HJHJJJJGIHJJJFB=43++0:;FGIIHJJJJGI;::8<<?HE<;;;7555;<9;?@JJIJJFIIGGJGFGJJJHJJJCJGGIIHDJIBDEHJJEEJJA@@ADH;;::::9:898)&&(;<CEJJGEFFFGIE>>GJJJHIEJJFJJJJHJJJJIHIGHJIJIJJF))));8'&'(257:>9988;:66>=>?GJJJJ=777?FHICCAADIJIJIJJDDHDA?A@AB;;<=FJJJIFD>;<;?>>A?ABEFFJIJEIFJFJEJGJJJHEJJJJJFJGGHIIJJJJJJJJJJJFHJJIHIJGJFJJFJJIJJGJJJJJJJJJIBFGFJGHHHFIDJEIBB>>?=>96889BC?*))*>?>:9;?1111BEGJJFJIJGJJFDHFEJ@665;<@??DEDCCHHHHFIJDHJHGGJIJFHGFCECCIFJDEECJGEJDEJEDJIIHDFGJIJIJFJGGHJJFJEGGGHGJJEJFIJJJIGIJEEGJGEHHC0001>:777;66569@EHJJGEGDD@F<8656333/--*))*1378<B6555A>???DEEI999JJJGHIJJEEJJJJHHJIGJJFDCBE>DGJDJ;;;B9GJHJFFHIIJJJJJJFJIJJJJFJGJJFC@BBIJJEIJFJJHIJHJIJJIJGJIJJJJEGFJJJFJJGJJFJJHIJIDIGGHJEIA@><>@@A@AHHJJJJJJJDDGFJJFDDC?A10//7<>?)''(><;;;CFEIJJJJJJIJJJH99:;GJJJJJFJJJGJJHJEFHGGGJJJJJJJJEHJE;9878228:9@CEHIIJHJCACFIJJJJIJIIJHJJHJJ@JJFJA=G@3JJJJJIDDCDFHJJJJIJJIJJIEJJJGFHFJJFJBJHJGDJIEHFJIJJJJJGJHJJJHJIIJJGIFJEIJJJJFGFEDF;9-,,,66*)((---1-,,,,AGJJJJJJGJHFJFJIJGJJHIJJJJJJJJJJHHJ<;;;<<>>>IIHC>=>>I955532221998887223496>>?CHHCGJCABCHJHHGJFJFJGEJJJJJJHJJFJHJEHHJJJJHHA86--,(@ABGJGJFJJJJHGJJHFJIDIJ?JJJJFJJJGGGJEFJIJIJGIFFECHIJJJIFFGGHFD------,--1558@@C;:9=DGHJEEGJJJEHFIJJIG<98;@30/.0-,))))((@DFDGHJJGJEHFFHII;3333HBAEJIJGEHEEFHJJIJJJGHEGEEDHFJECCDGFJIHJGHHJHGBBCGDFJD////EGEJBCECD><<<ABDJEEHABBADDBDBDCB@BEHEBAABECDDBCBGJ>=>>@-++-234BEEDEBCEEGGFJH==?@EJDCDDBEDJGEEEFFFCECCEA??>?9:99BAIFJFIBBCEDDCEEEEE@<>?IG><:@DA?ECDAB@@>ABJHJA==@@B@@?@A@>==?ABBA@?>>@GCCBDGEEGJJGJDGG@??>B@DBBDCHFEEDDEEJGECABEGGG?>;799>JEIDFCCCABCBDEB@?>?DA@AABDBJBACBGGDCCCEDD@A>?HBECDBDFJID@?@@BABC?;96-)$$$###$*03111333AGAAABDFEHHJHGEHJGHEAABFEGGEHJGGDGJHGDJGDGAAA@DDH@A@@JA@B@JJIGJGFCDEEFJJECCCAEBDCCEEDBACBEDCBBEHJJCDEFEBAAAFEDCC@@AAEIEC<<<<@AADCB???@BCCB>=<<<==@ACD@@A7CDEFDDFAE===@DECEEB?>7667<DDCABABC@@B@AA@A@@@@@AA@@AB?>:::::558:GFBBA???=;;<70,3.-.6675878??@A?>>?CBABEFDCD???FCDA@@>99::87770/--/69.,,/88::<=B=AD@A@@?@?@CBEICBAA@AB@?==;9:+<><;:;.-.06=<===ABB@?=<<A>?>==>@ABGJHJBDEFDBABC?CBDBB@@?@@@@>>@A:;;=B@@CDCCHIFDDA?@AAAA=<<;><;==<>@?AA>>?@@DBCD?>=<?@?@?>==<;=<=CHFCB@@?=AGHHJH@==??><::;<><<<;;;;:::<@@@:91146::=?>??@=>7666<<>@?95467:9:...00106798==:9;:=>:97778::=>=<<<>@?;:99;==>=;;:;:9779:<;<==>>=<;85557>=;;;;<;==?@>=>>>?><<<?=<:::;;>9;<@>>=>;:;==;:8222510/....054556::==655599:977789;976569:;<=><:9888455699878:9;;<;;:85544656311))))2224976668;555589;8666:<96567>=>>?>=<;:99889>>75000077886665776888:??@9876777889999:999<=;76669:8766778;=>=<=;;<97668;7776:::=>====><<<=E>:9997779<<==<7777;9999:988:<?=<;==>=?@?;;99;:>=;:;:?>>??@?@BB@@ACDD2?;::::99:;:;:99889878896667;;;===;;;;;:6667<>=<;:::;:;;;=96559:<=;77668999::;<9:;<?<77887877:9::::99=<<;;<<<==9999;;<;=><;765;;@=<***)),,+++,//012459987<312.,++++,)((((((7554899JJJIJJJGFFBBAB@@99:999;EFEGEFEGJJGJEEFD><<;CJDDDBGEHIIJIJJGJGJJJHJFJJF=FGJEJDHJJIJ@@@@A@98-&&'*0,++*''%&79<=>?ABGJJJJJG:999>>DB000020000HHIFJHJFGHJJJHEJBBBCFCGIGFFJDJFGCFCJAACDIJJJJHEGDJJGGEFHJJGJJJJJJJJJJJIJJJFFAE4,.67121..087/:7799ECGGEJJJIJJJIJFFE=;;83727+(''*-''22AIJHJFJJJJJIFGJ><.++(CHCJJFGJGHEGBBCBEGGGJJGJJHFDDGDJJJHCBDCFHJJJJJFJJGGGJJJJJJJIJJJJJIJJGHJJJIGJJJFHJHJJJI=<<>FJJGJJJJJJJFIJJJJJHJHJJJGJJGEHGCBBCJJADJC>>;;8768BHJJJHIFCFEFJIFGJJFEEIHJFBAA@?BDJGGFEDHJJBB==>JJJIIEJCJECCDGBC22FIJFFB:65:=>??@GEC>>>JHJDGFJJJHJJJHIJJJJIJJGHJJGEIGJIEJEJEIJIFJIHJJHIGDFGD7777GGJJFBDJJJJJIJIJFIJIEJJJJJJJGJIIJJJJJJA@@@HFF91+('&&$$$%$$$$',47;AGHJFIIJJJJJJJJJ@999777D@;;868:8----,*)'(&()()-;;=>?8887:EEJJJJJJGJJJJJJJGHJJJJJIJIEJGFJJGJGJJJJJJAABAJH@<<=JH@?@DJFJ0.,+--0/0*'&'(((&%&2>>>>GFCCBCEDFABE;<<,+++6==FJDEEFDDGEJB3>@CJJ@?=B41016...//DGJJHJIHHJIG<<<<HHJHJJJFJJHGJJDGGJGJIJEFE<EJFFHJDJJIHDGJJHFIFIJFECEJJJGD3334A?@7776888>?2<BGJGJIHJGJIFGEJJJIJJJEJFJIH87:7;>-2.'%%%'&'&%'(/000)))*/-..,--,,.,+,+)+++,5553456****''''@<;*0))//++&&&(())54444--,-379@D@@??FFJJIJHHJJJHJJIJHJJJJIIJFFDJJJJIJGJJJJJFHFJFEDJJE@ABEJGJJJIJJJJJGJ@CIDJGHDFEHJGHHJIJJHJJJJGFJFG62235...3>BCBAAA:::;><<8;7646B8ABAEJGGEJJEHBCDDEA=79E@BACCDDGJD::::JCCCDDE==:8)'
@Glass_A2P_1_pDSG467_29
CGCTTCAGCCAAGCGATTGGCAACTATTAAATAGTGACCAGTCAAAACGTTGCCCGCTCCACCCTGGCCGTTGTCTAAAACATATTTATCAACGTGCTGAAACTCGCGGGCGGGCAGGGTTTCACCGACGCTTAATGCTTTCCAGATGGCAACATGTGCTGGCAGAGCTTCACGCAGCCGTATCGATCTACAGCTGTTCTTCATTACCATGCAGTTGCACTGCCGCCAGCGATAACACCTTAGCTTTGTCCACCACATCGGCAATATCGTGATTGCGGAACACGCCAACATACTGCGACGGTACGCAGCCATCACTTCTGCGCCTGTTCAACGTTGACGCAACGCGGTGATGTCGCAACAAAAATCAACCCACCGTAAATCGCGCCCGCGTCATAAGCTGCTCTAGCATCTTGCCCACGCGTCAGGCCACATACTTTATTCTCACCCAGCAACACCCGGCGCACGGCGGCGTGCAAATCGTCATGGGCCATAAAATTCTCAACCAATCAGAAAACCGTTAGCGAAGTGACTTAACTCGCGCACCTGAGCGTAAGTATTGATGCCGGATTCGCTGATTACCGTCACGTTGTGCCCCAGTTTCGGCGCAAGCTCGCGGGTACAGGGTGGATCGATCGACGAATCACGCAGATCGCGGTTGTTGATGCCAACGACCTTTGCTCCCAATGCAATGGCGCGCTCCTGTTCCTCTTCATTACTGACTTCGGTCAGCACCCCCATCTCCAGACTGTGAGCGACGGCGGCGAGCTGGAGATATTGGTCGTCATCCAGTACTGAAAGCATTAATAAGCAGGCATCGGCCTGGTAATAGCGCGCCAGATAGATCTGGTAAGGGTCGATAATGAAGTCTTACATAAAATCGGCTGCGGGGCGATTTGGCTGACGATGGGGAGGAAATTAAAGCTCCCCTGAAAATATTTCTCATCAGTCAGCACCGAAATTGCCGAAGCGTAATGTTTATAAATGGCGGCAATGCGTGCTGGATCGAAATCATCACGGATCACGCCTTTTGACGGCGACGCTTTCTTGCACTCCAGAATAAACGCCGTGCGCGCACCCTGTAGCGCATCATAAATGTCGCGTGCTCGGCTGAACCTCATTCTGAAAACTGGCCAGCGGTTGCTGCTGTTTGCGGCTTCTACCCAAATCGCCTTGTCTGCGACGATTTTCGCTAAAACGGTCTGCATCATCTAGTATTTCTCCTCTTTCTCTAGTGGCTGGCCCAAAAAAACGGGTATGGAGAAACAGTAGAGAGTTGCGATAAAAAGCGTCAGGTCGGATCCGCTAATCTTATGGATAAAAATGCTATGGCATAGCAAAGTGTGACGCCGTGCAAATAATCAATGTGGACTTTTCTGCCGTGATTATAGACACTTTTGTTACGCGTTTTTGTCATGGCTTTGAGTACCGCTTTGTTACAGAATGCTTTTAATAAGCGGGGTTACCGGTTTGGTTAGCGAGAAGAGCCAGTAAAAGACGCAGTGACGGCAATGTCTGATGCAATATGGACAATTGGTTTCTTCTCTGAATGGCGGGAGTATGAAAAGTATGGCTGAAGCGCAAAATGATCCCCTGCTGCCGGGATACTCGTTTAATGCCCATCTGGTGGCGGGTTTAACGCCGATTGAGGCCAACGGTTATCTCGATTTTTTTATCGACCGACCGCTGGGAATGAAAGGTTATATTCTCGATCTCACCATTCGCGGTCAGGGGGTGGTGAAAAATCAGGGAGCAGAATTGTTTTGCCGACCGGGTGATATTTTGCTGTTCCCGCCAGGAGAGATTCATCACTACGGTCGTCATCCGGAGGCTCGCGAATGGTATCACCAGTGGGTTTACTTTCGTCCGCGCGCCTACTGGCATGAATGGCTTAACTGGCCGTCAATATTTGCTGATGCGGGGTTACTGCGCCCGGATGAAGCGCACCAGGCCGCACTTCAGCGACCTGTTTGGGCAAATCATTAACGCCGGGCAAGGGAAAGGCACTATTCGGGACTGCTGGCGATAAATCTGCTTGAGCAATTGTTACTGCGGCGCATGGAAGCGATTAACGAGTCGCTCCATCCACCGATGGATAATCGGGTACGCGATTGTCAGTACATGAGCGATCACCTGGCAGACAGCAATTTTGATATCGCCAGCGTCGCACAGCATGTTACTTTATCGCCGTCGCGTCTGTCACATCTTTCCGCCAGCAGTTAGGGATTAGCGTCTTAAGCTGGCGCGAGGACCAACGTATCAGCCAGGCGAAGCTACTTTGAGCACCACCCGGATGCCTATCGCCACCGTCGGTCGCAATGTTGGTTTTGACGATCAACTCTTGTTGCGCGGGTATTTGAAAAATACACCGGGGCCAGCCCGAGCGAGTTCCGTGCCGGTTGTGAAGAAAAAGTGAATGATGTAGCCGTCAAGTTGTCATAACTCTAGAAGCGGCCGCGAATTAGAAGAAACAGCGGCCGCGAATGCCAGAAATCATCCTTAGCGAAAGCTAAGGATTTTTTTTATATTGAAATTCTGCCTCGTGATACGCCTATTTTATAGGTTAATGTCATGATAATAATGGTTTCTAGACGTAGGTGGCGCCGCCCTGGGAAATGTCGCGGAACCCCTATTTGTTTATTTTTCTAAATACATTCAAATATGTATCCGCTCATGAGACAATAACCCTGATAAATGCTTCAATAATATTGAAAAAGGAAGAGTATGAGTATTCAACATTTCCGTGTCGCCCTTATTCCCTTTTTTGCGGCATTTTGCCTTCCTGTTTTTGTCCACCCAGAAACGCTGGTGAAAGTAAAAGATGCTGAAGTGGTTGGGTACACGAGTGGGTTACATCGAACTGGATCTCAACAGCGGTAAGATCCTTGAGAGTTTTCGCCCCGAAGAACGTTTTCCAATGATGAGCACTTTTAAAGTTCTGCTATGTGGCGCGGTATTATCCCGTATTGACGCCGGGCAAGAGCAACTCGGTCGCCGCATACACTATTCTCAGAATGACTTGGTTGAGTACTCACCAGTCACAGAAAAGCATCTTACGGATGGCGTGGACGGTAAGAGAATTATGCAGTGCTGCCATAACCATGAGTGATAACACTGCGGCCAACCTACTTCTGACAACGATCGGAGGACCGAAGGAGCTAACCGCTTTTTTGCACAACATGGGGGATCATGTAACTCGCCTTGATCGTTGGGAACCGGAGCTGAATGAAGCCATACCAAACGACGAGCGTGACACCACGATGCCTGTAGCGATGGCAACAACGTTGCGCAAACTATTAACTGGCGAACTACTTACTCTAGCTTCCCGGCAACAATTAATAGACTGGATGGAGGCGGATAAAGTTGCAGGACCACTTCTGCACTGGCCCTTCCGGCTGGCTGGTTTATTGCTGATAAATCTGGAGCCGGTGGCGTGGGTCTCGCGGTATCATTTCCAGCACTGGGGCCAGATGGTAAGCCCTCCCGTATCGTAGTTATCTACACGACGGGGAGTCAGGCAACTATGGATGAACGAAATCAACAAGATCGCTGAGATGGTGCCTCACTGATTAAGCATTGGTAACTGTCGAGACCAAGTTTACGAGCTCGCTTGGACTCCTGTTGATAGATCCAGTAATGACCTCAGAACTCCATCTGGATTTGTTCAGAACGCTCGGTTGCCGCCGGGCGTTTTTTATTGGTGAGAATCCAAGCACTAGGGACAGTAAGACGGGTAAGCCTGTTGATGATACCGCTGCCTTACTGGGTGCATTAGCCAGTCTGAATGACCTGTCACGGGATAATCCGAAGTGGTCAGACTGGAAAATAGAGGGCAGGAACTGCTGAACAGCAAAAAGTCAGATAGCACCACATAGCAGACCCGCCATAAAACGCCCTGAGAAGCCCGTGACGGGCTTTTCTTGTATTATGGGTAGTTTCCTTGCATGAATCCATAAAAGGCGCCTGTAGTGCCATTTACCCCCATTCACTGCCAGAGCCGTGAGCGCAGCGAACTGAATGTCACGAAAAAGACAGCGACTCAGGTGCCTGATGGTCGGAGACAAAAGGAATATTCGACAATATTGCCCGAGCTTGCGAGGGTGCTCTAAGCCTTAGGGTTTTAAGGTCTGCTTGTAGAGGAGCAAACAGCGTTTGCGACATCCGTTGATGCTCCTGCGGAACTGACTAAAGTAGTGAGCTATACACAGGGCTGGGAATATTTCTATCTTTTCTTTCTATTCTTTCTTTATTCTATAAATTATAACCACTTGAATATAAACAAAAAAAACACACAAAGGTCTAAACAGAGTGTACTTACAGAGGGGCTCAACAAGAAAATTCCTAAAGTTTTCCAGCAAAGGTCTAGCAGAATTTACAGATACCCACAACTCAAAGGAAAAGGACATGTAATTATCATTGACTAGCCCATCTCAATTGGTATAGTGATTAAAATCACCTAGACCAATTGAGATGTATGTCTGAATTAGTTGTTTTCAAAGCAAATGAACTAGCGATTAGTCGCTATAGCTTAACGGAGCATGAAACCAAAAACAGTTATGTGTGGCACTACTCAACCCCACGATTGAAAACCCTACAAGGAAAGAACGGACGGTATCGTTCACTTATAACCAATACGCTAGATGATGAACATCAGTAGGGAAAATGCTTATGGTATTGGCTGAAGCAACAGAAGCTGAATGACGAGAACTGTGGAAATCAGGAATCCTTTTGGTTAAAGGCTTTGAGATTTTTCAGTGGACAAACTATCCCAAGTTCTCAAGCGAAAAATTAGAATTAGTTCTTAGTGAAGAGATATTGCCTTATCTTTTCCAGTTAAAAAAATTCATAAAATATAAATATGGAACATGTAACTGTTTTGAAAACAAATACTCTATGAGGATTTATGAGTGGTTATTAAAAGAACTAACACAAAAGAAAACTATTCACAAGGCAAATATAGAGATTAGCCTTGATGAATTTAAGTTCATGTTAATGCTTGAAAATAACTACCATGAGTTTAAAAGGCTTAACCAATGGGTTTTGAAACCAATAAGTAAAGATTTAAACACTTACAGCAATATGAAATTAGTAGTCATAGCGGAGCCACCCAAGTCATACGTTGATTTTCCAAGTTGAACTAGATAGACAAATGGATACTAGTAACCGAACTTGAGAACAACCAGATAAAAATGAATGGTGACAAAATACCAACAACCATTACATCAGATTCCTACCTACATAACGGACTAAGAAAAACACTACACGATGCTTTAACTGCAAAAATTCAGCTCACCAGTTTTTTTCGAGGCAAAATTTTTGAGTGACATGCAAAGTAAGTATAATCTAAATGGTACGTTACCATGGCTCACGCAAAAAGAACGAACCACACTAGAGAACGTGCCTACCGCTCATGCAAAGATATAAAGATGTATCGCTCTATCTATCAGGTGAACGTCAGAGACTAACAAACAAAAGTAGAACAACTGTTCACCGTTACATATCAAAGGAAAAGTGTCCATATGCACAGATGAAAACGGTGTAAAAAAGATAGATACATCAGAGCTTTTACGAGTTTTTGGTGCATGAAGCTTGTCACCATGAACAGATCGACAATGTAACCTCGAGATTACCGCCTTTGAGTGAGCTGATACCGCTCGCCGCAGCCGAACGACGAGCGCAGCGAGTGAGTGAGCGAGGAACCTCACAGCCATAACGCGAAGTAATCTTTTCGGTTTTAAAGAAAAAGGGCAGGGTGGTGACACCTTGCCCTTTTTTGCCGGACTGCAGCGGCCGCTACTACGTATCAATATGCGCGCAGCGTCTGGAAAACCGAGGCCAAAAGACGTGCGTCTTTGATGCCCGGTTGCGACTCTACAGCAGAATTAAATCAAGTCCAGCCGGCCACCGGTTGTGGCTACCACAGTATGTCACCTAAGCCCCCCGCTT
+
/+)*1.///.-.-+)()*)(('&&'%$$$(*)%%%*0579>@?BGDD978:36665/1((3999G@DDIGGF@@:999IJJFCDB5445HJGHJJJGJJGFJJJJGFFFIFBGFD>?BBGJJGDEJCDD<;<<GJJJIJIJIJIJJJIJEGIIIEJIGFFEGJFA@<<1,(&&&&''&'&-+*&&&'2101114833@?DFJGGIIJHJFHGJJJJJGIJFIEIFHJEFFGJJJJJJHIIJ@GCJJJJGIJJHJJJIJJFFGFJIIJIJJJJJJJFIJ??ICD@?A6665555<22''''00)(%%&)()((-.21+))*:>@CEIJJ@??>>EJJJJJHIJJIIHJIEDHDGJGJGJGJJHJHJHGIJIHGJIHJJJIJJ>=;;2,++**,,/.-,++,6;+)((1DJIJHFHCC;211448;<=JIGDEJJ?=B@;JJJJIHGJIJJFIGJJJJJJIHHIJEGIGHJFGJJG<656*'''CJBDDHFBA.---)('&%%%&())()>@DJJJJFDD@==>8>A<2(%%&&')*(&&'7989==GED556JJJJIJHGIJJJJEFHJJJJJE5555EE@;9+))*+5.-++++++8::EDCECJJFEJFG=<=;>>??<)'&',$$$$(%%%(++,('''*++*+5579@>>@BBDC@?---.2017>>CDEAJG?CBBJDFGJJJGJJIJHED?=31.'0AEGJJGFD*)))>=@>?EHE2211<)''(764;==G??=>4JJIEIJEEEJ76657510/(&%&),-*/..000007000****+,(()5678AJJG@@@AHIHFECCECBEJJGIJJJJJJJJGGEFDDDE966956--77BAAJJJEJED8778677++,6/-26)=?B@??@A94449HD656JF@???JBBB77655;;<JGFE=<0>2>=.21111008:<IGFGJJGJGGJGJFI9888AJFGJGJ=?@@JFIEHEEIGJJJJJJJFJJHHHGHJJJJHGGGGJJJDC2114<<<?2004<<><<=E96//@=<<<DBJFGHFJEJFDDE@B@>?...-4110/24BA?>?GFF<=9789@8?4533365J>9991100/--'&%&'(()),39:974312:99=?B???@DHHGJJGJ:888<=>>?AABE3222=3///0/,,'22/2017:D5555EJE@JBAJIB@??F=<<<BBA>?CEFGGF==<++**99522+*(((()0014668;;;0+6.-%%%%&+48778B545BABEGCEBEGJJFJGHJJIFDJGACD@CE@>>CCBEIHJHGG,++'))),,,,9999BGCEJJJJEJCDGHJFHEJC?>>>B<<=23229--.3?A?ABA@JDEEHJFFIHJJJ;;;;CFJFJFJJJJJCEC?=>>EJJIJEJHIJHEJJJGCCBDHEIJGJJJGJJHGHJHHFI/,*)(*,+/04?665463...6@CCFJJJJFHGJE0//210,.522.6767<63/05621279CFJGJJJJJJJJJHJGIFGGJCDFDFJJJFIJIJJGJHGJJHGJGJDDFJJJJJJHGHEDA<<<>JJGJJIGFJHDCDHJJJJGEJIJJ<<;<C65+**02(''(+023222011,=GDGJFIJHJJIGJJIHJJJJDFIHJGFIAEA>>?=:;5655;>B@@@;686667;;;;:54+***4;EDFJJG???@EDDIH>>>>FGJJJAFFEFJA@??BDD?@7-...988FGIJJJIJIJJJC<<=HJC<<<36533/.(%%&'-)'$$$'&'&+,,.../*55:@DFB999221166@EFFGCJ:3HB>C=7=9-++,100039<766695+***2+,****))))))*:<=III??=9;;;FC5557IIED@AG:::;BIJ:6=<BCCCE<;;;J:999;;;;FHJHIHJJJHHIJJHHGEG765122',+*,++*%%&#$$$)*(024@@@CE;;978-/.++,)))00/0CDCHJGJFJHG=CBJF.../A?=;<>@DHBB@>+**+243-+3)(&&&(*())'0---8724HHHHJFFJEJHHJG<DEJEJFJEJGFA@A@JJFICCDHGGHGJJHDFEGJJJGJ@1/0;=:::<>HEAABA;IDCCBCABBAGC;;0('((.43668;::,++,744>FFDDIJJJJIHFJDEIGDHG555AJ@>@:000:;<<>7877>76446)))),(''(1./0000BEJECA?;<9:410.(966615312658899JHJJGJCEEBE@JIJI???@JEABHJFJHIJJDIH<;;;GDJFFA?>411(((,0.8<CEGGDEJJGJIJJJJJBHIGHFFJJJJJJJJIGEDDIGEHB77;EH>>;7887,**+,***-00234:?AEHBB6333597800/00,,=EC<:::?<755457@GGCE7GIJJIHJJJJJGHJIFJJIJJDFFC55556444AEC<;746>99-,,,-8711--89;C??>@>>31116))))BCJJJHHFDJJH443310)(('.01:<=CFEAAD545,++-45534>DC;AC>EAC>54)+'''<BHGHGGJEGIJHJIJHHFDCBGB<:743,,,,95578:,*-./0)''''&&&%&'&'$$'&&)++,//42(('&'&&&&*0.977,,***012=<@@BI00HFJFJIHGGJJIJJIJJIJJIJJEJJJJJGHCDJJGDCDA98,(&%%%%(+?AAGJJJJJJJGHIHGJA@@===76/,-?@HF?FJGJJJHJJ??>>FGJDDFJJGGJEB888+++33;B>:8::;B>97EJD==;;DDJFHGD<645556F?>::=5('''',,-JGJJJHJIJJJJJJIJEIEIJIJJDFB51/'%%$$%&'''('&%%).13<==C@B;:9222373*'(((((128:;7400'%(&&/002;@EGJABC3-(*+--@ABFJDHJIJJHJ<=>AFGGJJI=;:;CB@IGEBA998-,,-:=ACEEJFEGFJJJJA@6,FHEGHJJJJHBGGAGGDECB>@@AJHJJHGJIIFJJGJGFEFGJCI>>GIIJGJEF<89JDJJJIJGFGEGIBDDCJI<:679>>=<=FCGFJJHGIIFG//-((()++)))***0431167BCEFJFJEJJHIJJJGJ9999JEJJJJ>>?@J?>>?DDA)))*FFBGHHJFE=;;;>?>>@7433/;;<EHJECDCJFJJJJIJJJIJGJBBA8767<JEDDJJJE;999JE===<<45666653336?;2222EBBEFEC=>@?GB@BCGDCGJJFIE?@AAHJCAACDCCJEFCGJFDCJDEC,++,420//---,-+&(((6=DEDFBAABHHJGJ>>:9;9761)**))*)+,)&'*)8<CJJJEHHJHJJIDEHJJJIJJHGHGAAAA==C300('''))**+4458:55(''%%&3>>:556A:IIEBCFJJFGJEJJHJIJGJDDDAAAAFA?A@B?-,+.157778777F==><>5322()535CFEIBDEIEJIJJFGJIDGJHJGG555;ECE===5556HJJIJFIFEJJEABJJBA?9885)))+10)))1322240.10*((('('(--444/+++-,//-..*::?B9999@BFD@?A>@A;<22224('%'*.*5556489459AJFFDEE<<==EGJHHJJDJJ<:99:JA?@?IIA>G@?66BJGJJDECDGJHJJJJIJJJHJJJFDFFHH??>>CAH?67B?BCCCAADCC42223666553212385533222242600/-))+0,,-432356781100210.-..01138885445897767621//13653234764344677210100020///1/---.23433335556988451*&'&%+()*('&'+/48654445666787533433---.558895/...3233342224211163///1;86211134420010.-.054788::5320100113212222;?;544>?@@EDHGHFDBFJEIBBA=<<=:::;GFEDCCA@9::?<<=@BFEDDDEDBDFCCBABBC@?;===A@BEEGEBA<;;;989:JDECBBB@@BBDJDBA@>>>>AAC@@AC<<;:<7664C;;:DBAA@0,,,'&&'(%%&140445@@>=7**+)(&%%%&),9;=>?59CDDECF21128330)&&&*3335;;BC???AHJFDB@@AEDB@;:1,(%%$')))($%%%'''(/00***+../01,,++*+***-.---,+,,+-,('''%%$%%'&&(/0239102/&''(0,-/4/211,34355433333100/13234510002/-.00/020013864555....30(&$%())'''('&&%%%%'&%&'(((&%$%%&''%%&%%&(%%%$%$%,/-())-1254661000222412114445643000177655555458884567543333**&&())()+,../32200167431.-,.012210/00....234656665331120141433222242233666654543344467<<JDJJHHIJGBJJJHA<;2*)(*+)&'12;@+***+.7;CJFFJBB:99@;81*)(('%$$%$''(9@;;DEDJGCDFFFJJJJJFCEDFJJHJIJHJJJFHGE@CD@@99:BBEC9884545:;8/0DC:JJJHE@@ABB==<..189;>?CCC::5333234<>FEEEEFGGEJB==476'&&'&&&&%$%&&&''&$%$$%&%%$$$%$%%((,(.65872--11/.,,,,2;;AABFHJJGJE?</..--0//1*&&*.044-,,,102//0/<>CC??=::@@888<C>30++++/8000'%,,(+,//;;=>=?>??43112295106<<G:DHJ>?>JJJHDF889@?AAH7:221*)-))?AD?@:6'&&&%&)):8:::EJFHEHFHJGDJJJIHHJJHJJI:::;DJGGJJJJHJJJHGJJJEHGFA@IG598:70,*''',/27>BD//0>;;87?GEFEGJJFDGBDCAB@EHECC@EDGJJJJFDBB>A?6222:BF=ECDEFEFJFFFJEJGJGGJJGFHGGEFGHJFC>:++++HHJJJEEJEHJJJFJJIFIJJHJE??>>:).06/00122368::)'''''%%'$%'*////.'$$%'(&)()//0679?A@@HHJHDFFJH6555HA??<-,+++567((((0,*)*--2::CFJJJJBBB@BABDDF>===?AJJJJFHGGJJJHGJHBIIHHGJCCCAHIGCECBACDC<;;=B8<BCCCCFJIJIJJDBDDCDE@BFEJJJFDCCBJHFDHGJGJJJHJGGHHJJJJJJEEBCCEBFDCC?1&&&5>*(((6:@DEFF?;<=*))*+0337542246931.0))&&&%(&&'****''')*'%%%&+35698;:<8''(3.--.1112=22/021220353(''')'')+',.'&'&(%%%/)*(($$$$$###$%(&&(**%&'''(('''*./0(%%%%(%&)/...:?EBEFCJHJJDCFEJEFJHJGJJGJIIJJEEABA?6++,55'*1/'&$%(('((;@CFCDGHHFIJJJFDFGFJDCJJJJIHIJBA<<??@FBIEA:9===;<66552*(0+)(&'%%&'*)'&&&'&&,-,003=B?;;<=:88:>AIHCCBBGA?>>>?=6640/-,/5(((*''''6799<=B55530003423344323---'''(*+$%&')))+***'''(,,+,,****%%('''()/34>>=889:B3---555==>>@BJF@?<=?8<<DJGJJDEJJIGFJEIJEFCFC?BGE@:63;911115869784451111*))(*)'&%&&''(,-37..//684477988::ACA?<;887535.-.00-)(()'&&'(**((('((*)**,,))*13--56?>IC=<845'''*'&'+.'&&&,)()''&&&&%$%%&%%'''&%$$#%%#%%%%$&&)''.054.7<20+&
@Glass_A2P_1_pDSG467_30
[truncated: 7,422,919 more chars]
