# Supplementary material for: Preventing Multimer Formation in Commonly Used Synthetic Biology Plasmids
Source: ACS Synth Biol. 2025 Mar 18;14(4):1309–15. doi: 10.1021/acssynbio.4c00508 (PMC12012879; doi:10.1021/acssynbio.4c00508)
Supplement: Supplementary file 2 — sb4c00508_si_002.zip [file sb4c00508_si_002.zip › DataS1/data/fastqs/Glass_A2P_20_pDSG602.fastq]

@Glass_A2P_20_pDSG602_0
GTCAGGCCACGTTGGGCAATACCGTAATGGAAAGGCAACGTGAAAAAGGTCCGCCGTCTGTACAACGACAAAGTCATCGCGGGCTTTGCGGGCGGTACTGCGGATGCTTTTACGCTGTTCGAACTGTTTGAACGTAAACTGGAAATGCATCAGGGCCATCTGGTCAAAGCCGCCGTTGAGCTGGCAAAAGACTGGCGTACCGATCGCATGCTGCGCAAACTTGAAGCACTGCTGGCAGTCGCGGATGAAACTGCATCGCTTATCATCACCGGTAACGGTGACGTGGTGCAGCCAGAAAACGATCTTATTGCTATCGGCTCAGTTCTTCTACGCCCAGGCTGCGGCGCGCGCGCTGTTCAGACCTGAACTTAGCGCCCGTGAAATTGCTGAAAAGGCGTTGGATATTGCAGGCGACATTTGCATCTATACCAACCATCCACACCATGGAAGAAAGTAAGCTACAAAGCGTAAGGATCTTCCATGTCTGAAATGACCCCACGCGAAATCGTCAGCGAACTGGATAAGCACATCATCGGCCAGGACAACGCCAAGCGTTCTGTGGCGATTGCTCTGCGTAACCGCTGGCGTCGCATGCAGCTCAACGAAGAGCTGCGCCATGAAGTGACCCCGAAAAATATCCTGATGATCGGCCCGACCGGTGTCGGTAAAACTGAAATCGCCCGTCGTCTGGCTAAGCTGGCGAATGCGCCGTTCATCAAAGTTGAAGCGACCAAATTCACCGAAGTGGGCTACGTCGGTAAGGAAGTGGATTCTATTATTCGCGATCTGACCGATGCCGCCGTGAAAATGGTACGCATAAAGGCTATCGAGAAAAACCGTTATCGCGCTGAAGAACTGGCAGAAGAACGTATTCTCGACGTGCTGATCCCACCTGCTAAAAACAACTGGGGACAGACCGAACAGCAGCAGGAACCGTCGCTGCTGAGTCAGGCATTCCGCAAAAAACTGCGTGAAGGCCAGCTTGATGACAAAGAAATCGAGATCGATCTTGCCGCAGCACCGATGGGCGTTGAAATTATGGCTCCTCCGGGCATCGACGATGACCAGCCAGCTGCAGTCCATGTTCCAGAACCTGGGCGGCCAGAAGCAAAAAGCGCGTAAGCTGAAAATCAAAGACGCCATGAAGCTGCTGATTGAAGAAGAAGCAGCAGAAACTGGTGAACCCGGAAGAGCTGAAGCAAGACGCTATCGACGCTGTTCAGCAGCACGGGATCGTGTTTATCGACGAAATCGACAAAATCTGTAAGCGCGGCGAGTCTTCCGGTCCGGATGTTTCTCGTGAAGGCGTTCAGCGTGACCTGCTGCCGCTGGTAGAAGGTTGCACCGTTTCCACCGAACACCGGGATGGTCGCAAAACTGACCACATTCTGTTTATCGCTTCTGGCGCGTTAGGGATTACGCGAAACCGTCTGACCTGATCCCGGAACTGCAAGGTCGTCTGCCAATCCGCGTTGAAGCCAGGCGCTAACACCAGCAACTGAAGCACTTATCTAAACCCAGCAATCCCTCTATCACCGTGCAGTACAAAGCACTGATGGCGACTGAAGGCGTAAATATCGAGTTTACCGACTCCGGTATTAAACGCATCGCGGAAGCGGCATGGCAGGTGAACGAATCTACCGAAAACATCGGTGCTCGTCGTTTACACACTGTTCTGGAGCGTTTAATGGAAGAGATTTCCTACGACGCCAGCGATTTAAGCGGTCAAAATATCACTATTGACGCAGATTATGTGAGCAAACATCTGGATGCGTTGGTGGCAGATGAAGAGGAATACTTGAGCCGTTTTATCCTATAATCGCGTTCAATCATTTTCATCATTGTTTGATGGGGCTGAAAGGCCCGTTTTTATTGGCGCGTATTATGACTGAACAACAAATTAGCCGAACTCAGGCGTGGCTGGAAAGTTTACGAACCTAAAACCCTCCCCCTCGCCTTTGCTGCAATTATCGTCGGGACAGCGCTGGCATGGTGGGCAAGGTCACTTCAATCCGCTGGTCGCCCTGCTGGCACTAATTACCGCCGGGCTATTACCAGATCCTTTCTAACCTCGCCAATGATTACGGCGATGCGGTAAAAGGCAGCGATAAACCTGACCGCATTGGGCCGCTACGCGGCATGCAAAAAGGGGTCATTACCCAGCAAGAGATGAAACGGGCGCTCATTATTACCGTCGTGCTCATCTGTCTCTCCGGGCTGGCACTGGTTCGTGGCATGCCATACGCTGGCCGATTTTGTCGGTTTCCTGATTCTTGGCGGGTTGTCGATCATTGCCGCTATCACCTACACCGTGGGCGATAGCGTTTATGGTTATATCGGTCTGGGTGATATTTCCGTACTGGTTTTCTTTGGCTGGTTGAGTGTCATGGGGAGCTGGTATTTACAGGCTCATACATTGATTCCGGCACTGATCCTTCCGGCGACCGCATGCGGCCTGCTGGCAACGGCAGTACTGAATATTAATAACCTGCGTGATATCAATAGCGACCGCGAAAATGGCAAAAACACGCTGGTGGTGCGCTTAGGTGAAGTGAACGCGCGTCGTTATCATGCCTGCCTGCTGATGGGCTCGCTGGTGTGTCTGGCGCTGTTTAATCTCTTTTCGCTGCATAGCCTGTGGGGCTGGCTGTTCCTGCTGGCGGCACCATTTTCTGGTGAAGCAAGCCCGTTATGTGATGCGGGAAATGGACCCGGTGGCGATGCGACCAATGCTGGAACGTACTGTCAAGGGAGCGTTACTGACTAACCTGCTGTTTGTTTTAGGGATATTCCTAAGCCAGTGGGCAGCATAACTGACAAATATCAATTAACAATTGATGATTTTGCCAACAGCCCACATAGCGCGATATACTGAAAATTCTCGCAGCAACTGAATGTTAACCTATGAAATACGATACTTCCGAGCTTTGTGACATCTATCAAGAAGATGTTAACGTCGTGGAACCGCTGTTCTCCAACTTTGGCGGACGGGCGTCGTTTGGCGGACAAATAATCACGGTAAAATGTTTCGAGGACAACGGGTTGCTGTACGATCTGCTCGAACAGAATGGCCGTGGTCGTGTTCTTGTCGTCGATGGCGGTGGTTCTGTTCGTCGCGCACTGGTCGATGCTGAACTGGCGCGTCTGGCAGTACAAAATGAATGGGAAGGTCTGGTCATTTACGGCGCGGTGCGTCAGGGTGGATGAGCCTGGAAGAGTTGGATATCGGCATCCAGGCGATGGCGGCAATTCCGGTTGGTGCCGCTGGCGAAGGCATTGGCGAAAGCGATGTCCGCGTCAATTTTGGCGGTGTCACCTTCTTCTCCGGCGACCATCTTTATGCCGACAATACCGGGATTATTCTTTCAGAAGATCCGCTGGATATTGAATGATAAGAAAGGCACCGCAAGGTGCCTGCGTTACCTGTTGGCCTACACAGTAAAGAAATTACGCGGAAGATGAAGCGTAATAGGACCTTTTTCCATGCGACCCAGCAGGGCCTGCAGACGTTCCTGCCAGCCGTTCTGCTGTTCTTTCAGATGGTTGTTCTCACGCTCCAGCTCTTCGCGCTGATGCTGGGCATTTTGAACTTCCTGCGACAGTGAGTTGTTTTTTTCTTTCAGCTCTTCGATTTCCATCTGCAACAGAGTGATGGTATCAATCGCCTGCTGTACTTTTGCTTCCAGTTTCTCAAACACTTCTAATGACATTGTCATACCTCTCCTGAATTGCAAGGCGTTGATGGATAAAAATCCTCGTCCCGATTACCGGTGACGCCTTAATAAATACGAGCGCACTTTAAGCTGCCACTCCGATTGTATGAAGCCGCGCCATCGCTGTCCAGCGGCACGCCTTCCGGTCCGGTTTGCCACACTTTTTCATGC
+
')@FGHEHGJJGH>>??HJFHEHFJBCB)'&&*3.-,123::>DJJJEJJIHEHGIJHHJE<<<<HJJJIJFJJHIJIJIHIHHHJJJJIJIJ?>>=@>99::GFJJCBCB8879<;<=5/...DHJJGEIJFIHB?>?@GJHCCA==,,+,../2C>?<===ECCABJIJJJGHJJJJJJJHIJJIJJGIHB65566...)*')9:77779344367G:777<GJIJJJIHJJJJIJJJGJEDGFJJJJJJJJJIHHJJJHFJHJHJJJFJJHJJHFJFHDBBAACFEHHJA--,-255;;<=JC9<@BJFJH0/./2(%&'(&%&'(()//7AEJJJJHC::<EEGDJJECDCEA(%%'%$+,3:443-(())6==CJJJJJIGIHJJJJIIJIJHGHEEIGEA77(()(142-,,)))(+*+-.*((&&%((+()/878:57****-/1.(++,56778AEGIJFGJFDHHIIA-+-(@HIIGHJJJJIIJIGJHJDJIJHFGJJJ>:;;?AFDH@@CDJECC0000HGJC@?>BJEIFJDCJFJHJIJJJJJIGEG@6(=<<<:88,+++67?@IJJIJHHHJJJEJEFGJFDHHHJJJJJGFHGEIJHJHJGJBBCHJJHJJJJBEDGJJJJGFEGIJJ?>?>2222<8::=78785/)'')-/A,,,,:BB1+*)('-))*9>@CGIECBDHCDEGJIJJJJFIDEIC;;43)(('((;BEJGDEJGHFEJJJJJJJJJJIJJJIJFGG?99@GGJJJHJGHJJJHFHEHHDJJJIG@@@?JJJHJ<:::JICCCBDB54B?>7++))('$$##(&+,7>>86567;AEGJJIJJJFHEDFGEFJIA:<>C111-..6,:9633++,,310250002E3333E95JJEIJJJJJJJJBAABDJJJIDC@??>@@ABFED77620,'('+**'&'2464'&&&&3126=ED::9:=??FFGCJCA@BFDFIJJD@@>BJ@AA@EGBCEE<5444<::;>1--/165/033?::;670...///0....33=FEEDGGJJIJFGGAAC=21.,(%%&(+,279ABFFJJJJJ=>:77JJFEJGJ?JJJJJJIJJJBB@9/>>AFDBFHFJHJFFCI:65677?>4443888?EJFEJIGJJJJJJIJJH>BA:13>+855A>7223+++.47><<IGFFCJDEJJGJJEJHEFCJIGB>?@@HGJJJEHJFIGGJD-,,,333,,++8:>222244338DBBB??<==>HGJGJJJJIEGEDA<<=<644,++,'''&:88:;BBGDIHFFI772247?HJHJIGIGDDEJJHJJJJJEHEJC766575(&'((0,+(()***+*1*)',+&''((((',559*)))(%%%)==AA?BABDBDCDGG:9:6@DECEDDFDBJ@A?@I33359==10'''''@CB;?>>>@BBEEDD>=1,56@?BDGFGJJHHFJJGJJJ86-4705)&&$$%%$##$$%(**&&&$%*&)&$$$&$$$%$###%&&$%$$&'()&&&%')'''''(()-/577<<D>?>?JJJIJJA@@@CHECC----@DGIJJJJHEFGJH????BC@@FC8989GEGJIIJJFJFGFFCB=;<<JJHHJJJFJJJGJIJJJJHJHJFJHJFJJJEECIIJHJGJJJJJEFBE9776;:>8869A97/)))2BFIJHJJIJJHJDJJ@>><:5+768>DGDFIJJJJJJJJJHCCFB@D@==?HJJJJHJJFJJJJFJID>=999:@B::DGJJIJHEDCFJJJGJIDG;::5661213231.*(*&,*)'))'(+;>>@@CFCG;<<;<;;IFHFFEEC;;;<::::ECDJFEGJGIGJHIG??<HJHCEB??9894,,+-9@;4222:::67+***+**.367:<>=@FJIJJJIJGFFECIJGFIJJGJJJJDJFHJHHHJB600.((458>GJFJG55FDIJJEGJJIJIEJFJCGCEBC:56569CHJJJDFIHFFEDE,,,,9.)445<<:988:::<<<JJJGGFJJHIJJJJJJHIJJJJJJJJJJJJJJDGHFJEGF57-''()+?;@G@JFJJJGJHJJIGJHGHIC@7600//0789>CFJJIJJJJJHCCDJJJEDDCJIJJJJJCCCEHHIFEHDF>ACEJJEEHHJHBEIGEJIIGEEH?7DDE??>>BC@BBEJIJGHHIEHJJA3,,@DFA=978:JJHJJHIJHCA::A@=FHCJHJH>>>2220-'''>@@B@BEDFBD??:((((2(((6??B:99:AGIE>''''<>?9FJHJHFJGE;878:8872@@2FFEJJ====DJFIJFD;:96)(('((&$$%&(CEJHJHJGFJFJHJHEIJJFJHJJIJF@IJEIJGJJJJJEGGIJFJJJJJF>>??JJIGHJJJIFAACJHHIJGJJJJJJJGJEDF98878:;AICC?:6667?>9;3)7.DBDFJGJHJHJJEHIIGJGIEDBHJJJJJJFJJHHEHJJJGJIJJJJJJJJIJJJJJJJJGFJIJHJIDB?>7677?@BAA544;AB5555HJIJIJJGDJC?7))*;BJJJJJJJHJJGIBBC?@EGJJIJJJHIEJIJJIJIJJJJJHJIJIJJJJJIFHHJJIIJHJIFIJBBBAJA>=G@AJJJJJJJJJJJHJGCDJFGFJJJJJJIIICGJGFJJ>>=232--,-200/2@FJIJJDBEGJJIFGIHIJGGFGGIJIHEDCDC@CBEAHDHJGGJJJJFBDIFHJIGJ:00116667668777@EHJJJJHJJGG9JJJJHJJJHGFJJFGDEDEF==>EFJHGIJIFGHHJHJGEHJJJE@@@?CDJJGEJJJIHJJ))))B=DJ<<<<IHFJEJFJJIJJCFDGFJIEGIJJHEGJJAABAGJJJHGJFJGG:951=?@JHJEJDHGJJII76-,-//..3>AJHGIJJJJE;8%%%()*867;<>887777;;:7999898110=IBB;;<<GGIJJGJIGHF88888556<CBFEFGDB222321/.0087:>DHE888@EEDDDJJJJJJHJJEBEBCBAED>EJ9989=BDHEIJFFHG::9:@>>9=BFEEHJJIJJJJJCECBGG===772=??JHHJJGJJGJHJJJJHJ>==>A?7++*--:9AA@@HD<889:37--0:EHJJHJJHGJJJJIGJJDBCJJJEJIG>?7<8+6+,444AJJGJJGFDIIJJHJEJJ>?1/-,/+((((+())**CFIEJFDCA@CFFJFJJJHJJJJJJJJJJJFJJEFE////;<AA;FFJFGJFDJFFJJGJFGJJHCHABBCJEJJIIHJGJJJJHFHEGIIJIJGJGHGJEJGEJJHJIJFEGGJHFIJJHHEJJGJJJHJJIFEGBBBEJHDJIBJGFDF2000.**/33735ICBDDHJJJJI>>>=67;1+''+,,:<;<;::-+++523/%$+348?AIJJJGAABAGHFJE>CBEFJJJJIJJIFFJFJJFJIE???@CCDHHG/.../3+-,,--947IFIJJJJJJJJJJJGJHJJFJGJEJFAEIJJFHJJGJJJJJJIFJJGBAB?<CEGJGHJJHJHDJEFJGJJHJHJGJJJJGGGEEFJJJJJHHJHIJJJJHEHHFJJJJJJJHJJCFD-..003?DJFHFH==;4/@@@JGJJJJJFJJG@6JIGEDEDDC>;;<=;@IJJEH>::9;1111GB;<=@=77>=98338;:9::JCC>?IJFJEBB<<66FJHFJHIHJJJDJGHG?>>BDA??>@AAAABDGJEJHJH@@@@JGIDJJBA?64641E:778?A=*CEIJHGFGEF?@B5557AA>>CFCDGEGB:*&%%%$$+&&&&0/-('&')236?GJA>>>=DFHHHJJJFJGIJGIJFJJBA@A</5235:::;=BB;;93C@ABA87:322'%
@Glass_A2P_20_pDSG602_1
GTGGTATTCACTTCAGAGCGATGAAAACGTTTCAGTTTGCTCATGAAAACGGTGTAACAAGGGTGAACACTATCCATATCACCAGCTTCACCGTCTTTCATTGCCATACGGAAATTCCGGATGAGCATTCATCAGGCGGGCGAGAATGTGAATAAAGGCCGGATAAAACTTGTGCTTATTTTTCTTTACGGTCTTTAAAAAGGCCGTAATATCCAGCTGAACGGTCTGGTTATAGGTACATTGAGCAACTGACTGAAATGCCTCAAAATGTTCTTTACGATGCCATTGGGATATATCAACGGTGGTATATCCAGTGATTTTTTTCTCCATTTTAGCTTCCTTAGCTCCTGAAAATCTCGATAACTCAAAAAATACGCCCGGTAGTGATCTTATTTCATTATGGTGAAAGTTGGAACCTCTTACGTGCCGATGAACGTCTCATTTTAGCCAAAAGTTCGCCCAGGGCTTCCCGGTATCAACAGGGACGCCAGGATTTATTTATTCTGCGAAGTGATCTTCCGTCACAGGTATTTATTCGCGATAAGCTCATGGAGCGGCGTAACCGTCGCACAGGAAGGACAGAGAAAGCGCGGATCTGGGAAGTAACAGACAGACGGTACGAGCATGGATACGGGGAGGCGGTTGCCGCCGCTGCTGCTGACGGTGTGACGTTCTCTGTTCCGGTCACACCACATACGTTCCGCCATTCCTATGCGATGCACATGCTGTATGCCGGTATACCGCTGAAAGTTCTGCAAAGCCTGATGGGACATAAGTCCATCAGTTCAACGGAAGTCTACACGAAGGTTTTTGCGCTGGATGTCACTGCCGGCACCGGGTGCAGTTTGCGATGCCGGAGTCTGATGCGGTTGCGATGCTGAAACAATTATCCTGAGAATAAATGCCTTGGCCTTTATATGGAAATGTGGAACTGAGTGGATATGCTGTTTTTGTCTGTTAAACAGAGAAGCTGGCTGTTATCCACTGAGAAGCGAACGAAACAGTCGGGAAAATCTCCCATTATGGTTGATCCGCATTATTAATCTCAGGAGCCTGTGTAGCGTTTATAGGAAGTAGTGTTCTGTCATGATGCCTGCAAGCGGTAACGAAAACGATTTGAATATGCCTTCAGGAACAATAGAATGCTTCGTGCGGTGTTACGTTGAAGTGGAGCGGATTATGTCAGCAATGGACCAACAACCTAATGAACACAGAACCATGATGTGGTCTGTCCTTCCCCAGCCAGTAGTGCTCGCCGCAGTCGAGCAACAGGGCGAAGCCCTCGCTGGTTGCCCTCGCCGCTGGGCTGGCGGCCGTCTATGGCCCTGCAAACGCGCCAGAAACGCCGTCGAAGCCGTGTGAGCGCCGCGGCCGGCCGCCGGCGTTGTGGATACCTCGCGGAAAACTTGGCCCTCACTGACAGATGAGGGGCGGACGTTGACACTTGAGGGGCCGGCTTCACCGGCGCGGCGTTGACAGATGAGGGGCAGGCTCGATTTCGGCCGGCGACGTGGAGCTGGCCAGCCTCGCAAATCGGCGAAAACGCCTGATTTTACGCGAGTTTCCCACAGATGATGTGGACAAGCCTGGGGATAAGTGCCCTGCGGTATTGACACTTGAGGGGCGCGACTCTCTGACAGATGAGTGGGCGCGATCCTTGACACTTGAGGGGCAGAGTGCTGACAGATGAGGGGCGCACCTATTGACATTTGAGGGGCTGTCCACAGGCAGAAAATCCACATTGCAAGGTTTTCCGCCCCGTTTCGGCCACCGCTAACCTGTCTTTTAACCTGCTTTTAAACCAATATTTATAAACCTTGTTTTTAACCAGGGCTGCGCCCTGTGCGCGTGACCGCGCACGCCGAAGGGGGATACCCCCTTCTCGAACCCTCCCGGTGAGTAGCGAGGAAGCACGGGAACAGCACTTATATATTCTGCTTACACACGATGCCTGAAAAAACTTCCCTTGGGGTTATCCACTTATCCACGGGGATATTTTTATAATTATTTTTTTTATAGTTTTTAGATCTTCTTTTTTAGAGCGCCTTGTAGGCCTTTATCCATGCTGGTTCTAGAGAAGGTGTTGTGACAAACTGCCCTTTCAGTGTGACAAATCACCCTCAAATGACAGTCCTGTCTGTGACAAATTGCCCTTAACCCTGTGACAAATTGCCCTCAGAAGAAGCTGTTTTTTCACAAAGTTATCCCTGCTTATTGACTCTTTTTTATTTAGTGTGACAATCTAAAAACTTGTCACACTTCACATGGATCTGTCATGGCGGAAACAGCGGTTATCAATCACAAGAAACGTAAAAATAGCCCGCGAATCGTCCAGTCAAACGACCTCACTGAGGCGGCATATCATCTTCTCCGGGATCAAAAACGTATGCTGTATCTGTTCGTTTGACCAGATCAGAAAATATGATGGCACCCTACAGGAACATGACGGTATCTGCGAGATCCATGTTGCTAAATATGCTGAAATATTCGGATTGACCTACTGCGGAAGCCAGTAAGGATATACGGCAGGCATTGAAGAGTTTCGCGGGGAAGGAAGTGGTTTTTTATCGCCCTGAAGAGGATGCCGGCGATGAAAAAGGCTATGAATCTTTTCCTTGGTTTATCAAACGTGCACGCCCGTCCATCCAGAGGGCTTTACAGTGTACATATCAACCCATATCTCATTCCCTTCTTTATCGGGTTACAGAACCGGTTTACGCAGTTTCGGCTTAGTGAAACAAAAGAAATCACCAATCCGTATGCCATGCGTTTATACGAATCCCTGTGCCAGTATCGTAAGCCGGATGGCTCAGGCATCGTCTCTCTGAAAATCGACTGGATCATAGAGCGTTACCAGCTGCCTCAAAGTTACCAGCGTATGCCTGACTTCCGCCGCCGCTTCCTGCAGGTCTGTGTTAATGAGATCAACAGCAGAACTCCAATGCGCCTCTCATACATTTGAGAAAAAGAAAGGCCGCCAGACGACTCATATCGTATTTTCCTTCCGCGATATCGCTCATGACGACAGGATAGTCTGAGGGTTATCTGTCACAGATTTGAGGGTGGTTGTCGTCACATTTGTTCTGACCTACTGAGGGTAATTTGTCACAGTTTTGCTGTTTCCTTCAGCCTGCATGGATTTTCTCATACTTTTTTGAACTGTAATTTTTCAGAAACCGAATTTGAGGGCGGTTTGTCGCAGTTGATTTCCTTCTCTTTCCCTTGGTCATCTGACTTGATATCGGGGGTTAGTTCGTCATCATTGATGAGGGTTGATTATCACAGTTTATTACTCTGAATTGGCTATCCGCGTGTGTACCTCTACCTGGAGTTTTCCCACGGTGGATATTTGTTCTTGCGCTGAGCGTAAGAGCTATCTGACAGAACAGTTCTCTTTGCTTCCTCGCCAGTCTCGCTCGCTATGCTCGGTTACACGGCTGCGGCGAGCGCTAGTGATAATAAGTGACTGAGGTATGTGCTCTTCTTCTGTCCTTTTGTAGTGTTGCTCTTATTTTAAACAACTTTGCGGTTTTTTGATGACTTTGCGATTTTGTTGTTGCTTTGCAGTAAATTGCAAGATTTAGATAAAAAAACGCAAAGCAATGATTAAAGGATGTTCAGAATGAAACTCATGGAAACACTTAACCAGTGCATAAACGCTGGTCATGAAATGACGAAGGCTATCGCCATTGCACAGTTTAATGATGACAGCCCGGAAGCGAGGAAAATAACCCGGCGCTGGAGAATAGGTGAAGCGTAAGCAGGATTTAGTTGGGGTTTCTTCTCAGGCTGTCGAGATGCCGAGAAAGCAGGGCGACTACCGCACCCGGATATGGAAATTCGGGCGGGCGGCCAGCAACGTGTTGGTTATACAATTGAACAAATTAATCATATGCGTGATGTGTTTGGTACGCGATTGCGACGTGCTGAAGACGTATTTCCACCGGTGATGGGGTTGCTGCCCATAAAGGTGGCGTTTACAAAACCTCAGTTTCTGTTCATCTTGCTCAGGATCTGGCTCTGAAGGGGCTACGTGTTTTGCTCGTGGAAGGTAACGACCCAGGGAACAGCCTGGAATATTCTCACGGATGGGTACCAGATCTTCATATTCATGCAGAAGACACTCTCCTGCCTTTCTCTGTTGGGGAAAAGGACGATGTCACTTATGCAATAAAGCCCACTTGCTGGCCGGGCTTGACATTATTCCTTCCTGTCTGGCTCTGCACCGTATTGAAACTGAGTTAATGGGCAAATTTGATGAAGGTAAACTGCCCACCGATCCACACCTGATGCTCCGACTGGCCATTGAAACTGTTGCTCATGACTATGATGTCATAGTTATTGACAGCGCGCCTAACCTGGGTATCGGCACGATTAATGTCGTATGTGCTGCTGATGTGCTGATTGTTCCCACGCCTGCTGAGTTGTTTGACTACACCTCCGCACTGCAGTTTTTGGATATACTAGTGATCTGCTCAAGAACGTTGATCTTTAAAGGGTTCGAGCCTGATGTACGTATTTTGCTTACCAAATACAGCAATAGTAATGGCTCTCAGTCCCCGTGGATGGAGGAGCAAATTCGGGATGCCTGGGGAAGCATGGTTCTAAAAAATGTTGTACGTGAAACGGATGAAGTTGGTAAAGGTCAGATCCGGATGAGAACTGTTTTTGAACAGGCCATTGATCAACGCTCTTCAACTGGTGCCTGGAGAAATGCTGCTTCTATTTGGGAACCTGTCTGCAATGAAATTTTCGATCGTCTGATTAAACCACGCTGGGAGATTAGATAATGAAGCGTGCGCCTGTTATTCCAAAACATACGCTCAATACTCAACCGGTTGAAGATACTTCGTTATCGACACCAGCTGCCCCGATGGTGGATTCGTTAATTGCGCGCGTAGGAGTAATGGCTCGCGGTAATGCCATTACTTTGCCTGTATGTGGTCGGGATGTGAAGTTTACTCTTGAAGTGCTGCCGGGGTGATAGTGTTAAGAAGCCTCTGGGTATGGTCAGGTAATGAACGTGACCAGGAGCTGCTTACTGAGGACGCACTGGTAGATACATCCCTTCTTTTCTACTGACTGGTCAACAGACACCGGCGTTCGGTCGAAGAGTATGGTAGTAGAAGAAATTGCCAATGGGGGTCGCCGTCGTAAAGCTGCTGCACTTACCGAAAGTGATTATCGTGTTCTGGTTGGCGAGCTGGATGATGAGCAGATGGCTGCATTATCCAGATTGGGTAACGATTATCGCCCAACAAGTGCTTATGAACGTGGTGGCTAGCGTTATGCAAGCCGATTGCAGAATGAATTTGCTGGAAATATTTCTGCGCTGGCTGATGCGGAAAATATTTCACGTAAGATTATTACCCGCTGTATCAACACCGCCAAATTGCCTAAATCAGTTGTTGCTTCTTTTTCTCACCCCGGTGAACTATCTGCCCGGTCAGGTGATGCACTTCAAAAAGCCTTTACAGATAAAGAGGAATTACTTAAGCAGCAGGCATCTAACCTTCATGAGCAGAAAAAAGCTGGGGTGATCTTGAAGCTGAAGAAGTTATCACTCTTTTAACTTCTGTGCTTAAAACGTCATCTGCATCAAGAACTAGTTTAAGCTCACGACATCAGTTTGCTCCTGGAGCGACAGTATTGTATAAGGGCGATAAAATGGTGCTTAACCTGGACAGGTACAGTGTTCCAACTGAGTGTATAGAGAAAATTGAGGCCATTCTTAAGGAACTTGAAAAGCCAGCACCCTGATGCGACCACGTTTTAGTCTACGTTTATCTGTCTTTACTTAATGTCCTTTGTTACAGGCCAGAAAGCATAACTGGCCTGAATCTTGTCTCTGGGCCACTCTTCCCACTTGTATCGTCGGTCTGATAATCAGACTGGGACCACCAGGTCCCACTAGTATCGTCGGTCTGATTATTCATCTTGGGACCACGGTCCCACTCGTATCGTCGGTCTGATAATCAGACTAGGGACCACGGTCCCACTCGTATCGTCGGTCTGATTATTAGTCTGGGACCATGGTCCCACTCGTATCGTCGGTCTGATTATTAGTCTGGGACCACGGTCCCACTGGTATCATACATAAATTATAAGTATGGAACCACGGTCCCACTCGTATCGTCGGTCTGATTATTAGTCTCGGGCACAGGATCCACTCGTATCGTCGGTCTGATTATTAGTCTGGGACCACAATGCCGCTCGTATTATGGTCTGATTATCGGTCTGGGACCACGGTCCCACTTGTATTGTGAATCAGACTATCAGCGTGACTACGATTCCATCAATGCCTGTCAAGGGCAAGTATTGACATGTGACCGGCTAGCGTCAGTTTCACCTGTTTTACGTAAAAACCCGCTTCGGCGGGTTTTTACTTTGGTCATCGAGTGATTACAAAGCTTCCATGGTGCCACCTGACGTCTAAGAAACCATTATTATCATGACATTAACCTATAAAAATAGGCGTATCACGAGGCAGAATTTCAGATAAAAAAAATCCTTAGCTTTCGCTAAGGATGATTTATAAAATCGCGGCCGCTTCTAGAGTTATGACAACTTGACGGCTACATCATTCACTTTTTTTCACAACCGGCACGGAACTCGCTCGGGCTGGCCCCGGTGCATTTTTTAAATACCCGCGAGAAATAAGTAATAGTCAAAACCGACGTTGCGACCGACGGTGGCGATAGGCATCCGGGTGGTGCTCAAAAGCAGCTTTCGCCTGGCTGATACGTTGGTCCTCGCGCCAGCTTAAGACGCTAATCCCTAACTGCTGGCGGAAAAGATGTGACAGACGCGACGGCGACAAGCAAACATGCTGTGCGACGCTGGCGATATCAAAATTGCTGTCTGCCAGGTGATCGCTGATGTACTGACAAGCCTCGCGTACCCGATTATCCATCGGTGGATGGAGCGACTCGTTAATCGCTTCCATGCGCCGCAGTAACAATTGCTCAAGCAGATTTATCGCCAGCAGCTCCGAATAGCGCCCTTCCCCTTGCCCGGCGTTAATGATCTCCCCAAACAGGTCGCTGAAATGCGGCTGGTGCGCTTTCATCCGGGCGAAAGAACCCCGTATTGGCAAATATTGACGGCCAGTTAAGCCATTCATGCCAGTAGGCGCGGACGAAAGTAAACCCACTGGTGATACCATTCGCGAGCCTCCGGATGACGACCGTAGTGATGAATCTCTCCTGGCGGGAACAGCAAAATATCACCCGGTCGGCAAACAAATTCTCGTCCCTGATTTTTCACCACCCCCTGACCGCGAATGGTGAGATTGAGAATATAACCTTTCGTTGCCAGCGGTCGGTCGATAAAAAAATCGGAATAACCGTTGGCCTCAATCGGCGTTAAACCCGCCACCAGATGGGCATTGAACGAGTATCCCGGCAGCAGGGGATCATTCTGCGCTTCAGCCATACTTTTCATACTCCCGCCATTCAGAGAAGAAACCAATTGTCCATATTGCATCAGACATTGCCGTCACTGCGTCTTTTACTGGCTCTTCTCGCTAACCAAACCGGTAACCCCGCTTATTAAAAGCATTCTGTAACAAAGCGGGACCAAAGACCATGACAAAAACGCGTAACAAAAGTGTCTATAATCACGGCAGAAAAGTCCACATTGATTATTTGCACGGCGTCACACTTTGCTATGCCATAGCATTTTTATCCATAAGATTAGCGGATCCTACCTGACGCTTTTTATCGCAACTCTCTACTGTTTCTCCATACCCGTTTTTTTGGGCTAGCTACTAGAGAACTTTTCCAATAGAGCTATGAAGGACGCAAAGAGGGAACTAAACACTTTACTAGAGAAAGAGGAGAAATACTAGATGGGTCAAAGTGAGCGATGAAGCCAACGCTCCCGTTGCAGGGCAGTTTGCGCTTCCCCTGAGTGCCACCTTTGGCTTAGGGAATAGCATCGCAAGAAATCTGGTGCCGCTTGGCAGGGTGAGTCGTCGGTTGGTGTGTACAAAACTCACTCCTGAAGGCTATGCGGTCGAGTCCGAATCCCACCGCCAGCTCTAGTGCAAATTTATCCTGTGGCTGCACTTGAACGTGTGGCCTAATAACTCGGTACCAAATTCCAGAAAAGAGGCCTCCCGAAAGGGGGCCTTTTTTTCGTTTTGGTCCGCATCCACCTGTGCGGACCTCGGTACCAAATTCCAGAAAAGAGACGCTTTCGAGCGTCTTTTTTCGTTTTCGTGCCATACGAGTGGCGCGCTTAGTTCCTCGTTTTCTCTCGTTGGAAGAAGAAACGAGAAACTAAATACTAGAGTCACACAGGACTACTAGATGATGCAAACCGTTTTAGCGAAAATCGTAGCAGACAAGGCGATTTGGGTAGAAGCCCGCAAACAGCAGCAACCGCTGGCCAGTTTTCAGAATATGGTCAGCCGAGCACGCGACATTTTTATGATGCGCTACAGGGTGCGCGCACGGCGTTTATTCTGGAGTGCAAGAAAGCGTCGCCGTCAAAAGGCGTGATCCGTGATGATTTCGATCCAGCACGCATTGCCGCCATTTATGGATTACGCTTCGGCAATTTCGGTGCTGACTGATGAGAAATATTTTCAGGGGAGCTTTAATTTCCTCCCCATCGTCAGCCAAATCGCCCGCAGCCGATTTTATGTAAAGACTTCATTATCAACCCTACCAGATCTATCTGGCGCGCTATTACCAGGCCGATGCCTGCTTATTAATGCTTTCAGTACTGGATGACGACCAATATCGCCAGCTTGCCGCCGTCGCTCACAGTCTGGAGATGGGGGTGCTGACCGAAGTCAGTAATGAAGAGGAACAGGAGCGCGCCATTGCGCATTGGGAGCAAAGGTCGTTGGCATCAACAACCGCGATCTGCGTGATTTGTCGATTGATCTCAACCGTACCCGCGAGCTTGCGCCGAAACTGGGGCACAACGTGACGGTAATCAGCGAATCCGGCATCAATACTTACGCTCAGGTGCGCGAGTTAAGCCACTTCGCTAACGGTTTTCTGATTGGTTCGGCGTTGATGGCCCATGACGATTTGCACGCCGCGGTGCCGCCGGGTGTTGCTGGGTGAGAATAAAGTATGTGGCCTGACGCATCGGCGAGATCCTAAAGCAGCTTATGACGCGGGCGCGATTTACGGTGGGTTGATTTTTGTTGCGACATCACCGCGTTGTCATCAACGTTGAACGGCGCCAGGAAGTGATGGCTGCGGCACCGTTGCAGTATGTTGGCGTGTTCCGCAATCACGATCTGCCGATGTGGTGGACAAAGCTAAGGTGTTATCGCTGGCGGCAGTGCAACTGCATGGTAATGAAGAACAGCTGTATATCGATACGCTGCGTGAAGCTCTGCCGGCGCATCTTGCCATCTGGAAAGCATTAAGCGTCCGGTGAAACCCTGCCCGCCCGCGAGTTTCAGCACGTTGATAAATATGTTTTAGACAACGGCCAGGGTGGAAGCGGGCAACGTTTTGACTGGTCACTATTAAATGGTCAATCGCTTGGCAACGTTCTGCTGGCGGGGGGCTTAGGCGCAGATAACTGCGTGGAAGCGGCACAAACCGGCTGCGCCGGACTTGATTTTAATTCTGCTGTAGAGTCGCAACCGGGCATCAAAGACGCACGTCTTTGGCCTCGGTTTTCAGGACGCTCGCGCATATTAATAACTCGGTACCAAAGACGAACAATAAGACGCTGAAAAGCGTCTTTTTTCGTTTTGAGTCTTGAAGTTTAGGGGATAGTCCAATTATTGAAGGCCTCCCTAACGGGGGGCCTTTTTTTGTTTCTGGTCTCCCTATTAGTAGCGGCCGCTGCAGTCCGGCAAAAAAGGCAAGGTGTCACCACCCTGCCCTTTTTCTTGAACCAAAAGATTACTTCGCGTTATGCAGGCTTCCTCGCTCACTGACTCGCTGCGCTCGGTCATTCGGCTGGGCGGGCCGGTATCAGCTCACTCAAAGGGTCTTACGCCCCGCCCTGCCACTCATCGCAGTACTGTTGTAATTCATTAAGCATTCTGCCGACATGGAAGCCATCACAAACGGCATGATGAACCTGAATCGCCAGCGGCATCAGCACCTTGTCGCCTTGCGTATGATCTTTGCCCATGGTGAAAACGGGGGCGAAGAAGTCTGTCCATATTCGCCACGTAAATCAAAACTGGTGAAACTCACCAGGGATTGGCTGAGACAAAGCATCTTCTCAATAAACCCTTTAGGGAAATCGCCAGGTTTTCACCGTAACACGCCACATCTTGCGAATATATGTGTAGAGTTGGT
+
((;FJJDJA=96+*''7<@=<<<DGHJF?A@;6102.:)'&&%&&',4A=5552233<989:@CDAC@43221./8CEBB))))(((/))@@9988>0,0//**+*0)(&&&'*++**)))*/+**.///0101224@<::)(((+)((''+,5677200/.,,004;7888DEHIJGJIJJJ<9993GGEEJIJJHJJJJJGHJGJFFJDA@:1GEFA@BCJIGJJJJJHIH9999<:::@BBBB;:::3/./.012>BAA@@@CIJJJGJJJJEJJFIEIJJJJJIIJJJJI:?32001445@:76//,(&)&%'+)(+:?BBCCFFHHGJJGGJJJJJG<FIHJJGHJFCCCAD>>IIIJFJGIHJJJJIIE)(()BCA21113A>>>;=A@B>BBBGGEEJFIJJJIGC??BAAA@@;;DHEHE222'''+AD@@?=>>@I++*)&++1-*(&&&-14444<B:9:82<;;=;::96555DH)(()=A@HJJJJJGJJJJJJHFDIGJ?>>>C835366JIJJIJJJGJIHJJJDGHJJFBFJ=;;;>?>=100/212??100000011==@>?<755988?DB>4422330005;9A?>1//-00115::00033(((()55467*((()E@>=<5:792001>>?BAJGEFBC>>BEGCFE====>=+,,.065457EIJJJCDGCDA@?=000-1..5?JHFJCFFGGIGJJIJIIGIIJJJJJJIEJGHGJJJHHHGJGG@?AA9::@=<=:77>99FDEIJJFE?;78==FFIJHGJHDFJGJJGIIFDCCDEDC>CABBCFFCB6666;85/*%$#$&,/(*37=967:16667:<::5446@GIJ@??A><;;>>JEJJJEE=>>ADE76669===<9;<=JGJJJFJJIJJJIIGI999;CJH>E::77DIIEGC1,+*,))*1622BDFJJJHJC?>8EGJFJFHJFJJJJHJJEFIIJJJJJIJC42'&&*12>@BCGE=<<>65598211,---??111.../823339,++(&%%%$%',...02255('''++6:EAACEJDDFJCFJJJJFEHFHJJCCDAAB:::<>?DFFJIJEGIJJJJJIEFEJHCDDIJJIFJGJJFJJJJHJIFI999CBEB555,+(&'''''*279FGEEDJG><889;CIJJJA@@A<:..../6788<?;;;+'&&&$%&+++-@>?CFEFJGJFEGJGIIJJHJID<<?@JHFA>-)&'%%%&13222(((((>988:<?<=<;0001'&&%&&+1:=;;;:=8)(((;764667?>=<<<;;F<>=@?97542273334==AAEDJJHJJHJJDGECJBHEFJJBCBAGA@>?DE9...,'''&&&229;==ACECEJIFAC@7654756573111000*+7D@???D??BJHFHJJHJJJHJIJEHFFIJGBAAAE<:99<3222-01334471)))*3566)87IJJIGIJHGJGFJIGEDCEJJJEIJJJA@@AEJF???979:8888HJEJJJJJJIGJJIGJJIEIFJIGJIHFEEJJJAA@@EJJIJII??ACDDCB@;;D:=+,-0/...656@A6444=;>BCIFFJEDEJJJGJJJJIJJGJGHJ3223<=;<CA?21/.**)&&''+-50//,(&%&+-7;>3333AA@;<?((((236<CFHECDDJGJHJEJJGGFBA?@CJHHIDFCCEFD@DDGEJJJJHJIIGHJJJH***.9*('''.-..52($'(%'%%%&%&&&%%%)+/.))(18767D@CAAJHHEIIJJJ@@CJJJHEJIJJ:9AAAEJIIHJJJJJJHHJGJJEEJEBCAFHJHJFEFFJJJJJIHJJHIJECGFAEJDGJIFJJCB@A850124<?774)&&'122622>AGEHJJE?=-,//&&&&+*)+/.--.1-+,''(:EBCCA320144CAJJDDCGD:999<;;@//78>;86999CDCA@A?D=:F:?JFHJBEIJEFB=6;>?9=..9IJIDD?=<401?JHJFGCGBJFEEEJ-,,,--0('(./01+05436AA=<=A99.+/*1**08<><:8988ADFFHJJJJGJ9888CIJJFJGJIGIJHFGFEFHJF8FDIEFHJGHJHIDDEFG43346=@IHJJJFHGIJJIHJJJHGDGJDB?=;43356>5;FJJJIJFJHIDGDGGHJIJ<<666:CIJJJJHJJHJIJ>=<=J<=:0A>>BDIFDECIIJJJGFJ?EDJIIFFIJJHHJFJJDEGCJJDJJJGGDIJIAABAIE<554598:;=>>=<<@FEHGFGJJJJGJHGGHJFHCCBFJJGD@ABJF=<;:<B.4))88;>EBECFDEDDJJIJG@BAADEJEFFGJJIJFJHFHE@A?>+**&&'())*,:<=>B><=EJGGJDJFJEJHDC11/..''(,-&**141..021,.73/((''8BJJ9999EBA?>;98633''''*E@@6444.)))**8760))(*9....0.((**./5786,)))6;A>>>>@,'''011ABEEEBEFEJFGJJJJFJHHIJJIJIJJJJJJEJFJEEFEDDJJHGGGHDJJFDFFJJJIDB;677@E>>ACFCDJJJJEFE71001==FJJJHGHFGGEFDHIIFJDC@A>?@@IGJ,***)'''(**('&$$%(235;>@HEDJFJJGGEECBECGJFJGB99DJJFIJHGE?5//2-+4=9;68>@7DBABCDJJF>===JDEDBHFCE>?>>@9999=>GGDGEGGJJJHJGGJH@@@AGHJ2222JGGFFJGJJEIIEDGB?>?A<==<=FDCFD?&%%&).34:;;?>@A==;<BBBBEDDDG@@9999@863489=65664333*)))@@@54456AB@<>><==>DFEA<;IJIJEHJFDEBABJHJJJJGJJJJHHDEJBACBJIGJHJCBBBHJJJHFGDEBD:2..///?::;<ADDBB<>DBDDHHGEHDCCB978320++*(,-15;<???AFFHFB:76.>DHDGHJIGHJJJJFFDDEJJJJG;ICDDDIED4''&&%&<=BBBBDEFFF422+)%$%+-&5)((((0.--7:99>;7>?BBA<541+&&%((*,)*88398:;??EDEBCDIJEJGJIJJJGHICBC;;;;FJJEGC@8:86;723=<ADBBBCHDDCHJJEG88D2111>>>?=??@ECA87+5225(((()+*(%%%&68&&&'(/((((./,)''&),,2544:<C@AAD@A@?>C637))))36(''&)*+3>GCC9778?:8/--.3-+,-5<@EEJEDG;;;;<98/.,++,238/('')31/-02''4487<;<?DDDIFJJFFEC=?::<==<650*+03444202+,)/57A>=7424331123:::JHGCJJJJGFGCBEHHJFJ:::;GC>??:;?==::))==9=>?BFA,**+***'''(@@B==>>JFDGDCCBGFIEHEDJIIIHGGFDEG>==?DCJJHGGJGJ@AHEFJ@@@AHJJJEGFJ@>?7661210..8=FJGHJJGIGJJEIGJGCD@CDA=?EHHE?=JHJGFDJJJJJJJGHHDFGJJHJGJJJJJIHGEJJIHEJDD999;>>;:64,,---,*))'%'7;9:=?>66324483235??ADIJGIHFE@A>888=@<?CB<:89;?>@BBBDAC*((=;:;;::::EFHEGJFIJGEJCB@AABFGJGFGGJFJHHFHIHFGJCD:BCHHJJHJJIJGHJJEEHHHGHGIJHFACCIGJIJJJHIEJJHFJHC@@77773233111//)$$$#$&(+*)),(()*-221-,51.+))$$&''1//))))--,02/.-.///0./<<89888@AEBHCFJFJGGJHHJC29839*))//,+))))))))+/1;5556GBCIEFHEJEEJFIJHJ1111;0001JDEGIEJJ?>>>J?>>A<<<8888<@BCGJJJGJFJEJJJJJJGJFJEIGJJABB>A?---&&'8674222261-311=AED;6566:83@222JCCE>???FJFJHGJAEEIDJBCDBAADEF@EACDHCGACBDEHJFIGGIEIJJJIICB2222HFIHHJFFF++++22227A@A5444;320/)(&&&*))***:;666621/)**-005-0777888JJJGJJJHJJ2223438@JFE:>,((&(((()64CDEFDDBEH6666-*+3;;6?;<:;?EFCDB=:7::::><)())+,0=;::<BBCBBAA>96511>ACFCED;999EFHJHGJIEDBCIIJGJGJJJJJHGJHH=>>>;<;;FEEFJJHDEECI1119.-,*,,*34556>6ABB>999;;BCDIFJJHJJJGJJJJJJGJIJFJJJJJJJJJHEJJGFFJJHJJJHJJJJJGHE<:+)))>AJ>IJJJJJIGEGJCDCEHJJJGJJFJHJJJJJIIJJGJIJJJGJIFJJJG???<HIJJJJHIEIJJIHCAGFGGGHEDEDEDBFJJIEGB;9556=;////980//*(()10')''*)))((57:<:6789@@83AEEGGGGJ>=<>AD)))):'&&(/00022ADCBHJJIHHJJGFIJHJA@@@CJJJFGJFA;5335:84))112588:889689CAJA@@;7E>>>>@BAJGJAEBB99996556;HFJJJJJEJHJFGFIJJIAAAAEEEGJI@@A...4;/.--.11FDGCE;;334?@HEJHDB:::;FGIGG@>;00009556@E><<:;<<<9993445=A==>?BA?==)((-)133;<?ACFJJJGJFIJGGBABBJFA@AB8-)))->@?ACCCDDEIEJIJJGJJHGJFIEHIHFIIEJGFIJH.--.,,,->;/''412=>?DEJDFDJFFCEDJDJGB@ABD3222***-5/*))*000123ADDDGGGJHFJCADIJFIE@@@50.779778AEBCBB@?5677;;;<;;;BB<=886//00<CIDFFGJEE>>=<><::7AAAABEEFJCEBEFJEI=>>=31983321544=?CBEB('&&,-11967+***.0''&(3/((*12489JJIBBB@;777JJJ<<==FEFHJJJJFJEEDA82/,00020/--/,*+,-*%$$$$%$#$&&'))&&***+3-,/2<?D721...08888<:<=?B???>:::9=<<AC=<44--2''%#$%&&((,*(&).'''(//2('&'''((%$$$&69AB88CFJHFFFCHJIIJJIJJIFJJFJJGJJIIJJHJJJJIJHJJJ::::IHE====HJHJFJJJHJHHDGJIFJJJJJGGJFJIJDA?<;?1///6:::;HFJIJHEFG@A@@EC<;:)((((()/AABFDDDEJJIEJGDJIJIIJIJHHIJBAEJJIJGJJJJJHGGGEFJIHJGJCA@AJG=<=JIFDDAA>EDCGEEJJJJIGJJFJGIIGGJGIJJFJEJGGIJIEGDJJHGE;;;@9878?A@>8431('')+55755FGJJFJGDFC=988++&&&)2@CCCCDJGJJGJ3334@DJJJJJJJEJJHJJGIDBEBA?:..//..-00/28<==CDFJFDI@?;;<=>>57:))):869>GEHHE@C;4.,,)((''&%,559:;>FJJJJJJIJ@>=>?@>CFCJIJHJJJJFJB+)*9;>44001++,467CFCECJHH@A?AG@;52222EGJJIGJIJJJJJJJIJEDHFEF;:::BDFDHDIIJJEHJJIFGEBDFJDEFFAA110155=:9:921,,&%%%(+/20234>?==CCEIJJ?>=?JJJGFJCCBCJFJJJJJJEDEHIFGG=99<889671,*'()*1--//-**+../68<=<<FCEEFJFFHJJJJEJHCDCHJJD@<=JJJHJJJJJJJFJEFFGJHJGIGFD??764:;:>744552'$$$&&'''-../.'&&%$%%,.(78/,,))+,543346>>==...,++++1222100.//))++.=7133,,,,=>>DECEDIJJIJGEBC10000=./98:;:;::?>>>:;;9:=>BCBDCACCFHHJJC@B32223;*)))=DEJJEFHJJJ@??7677AB????@?DD9765566,+++2111267///17655289....0'&'(+,&67::GCB@@77779@@DJJGIJBCFJHEEBB656361--&%%%&&&%(&%$%$&%%%%=?EJEIGEJJGIFFJBEBCGCCC=989<F==73+()+*+((&&+,3..+,,,,,5-5535;<?AACEEDEGJEBE>555100./((((33)))*.'&&&-,'''%((((((,/1+++77876679;3346><,,+.4)()(;;;HDC@B@A0//122/.//-/.+++*-*))))****+9856=44=GDCBCJIFIJJJIABBAFB62222CFC@A@AACEEFGJJECBDCGFIJJFHJEGEFHEGEGJJGHJJI>>=<66:::9<57656,***.'&&&'''(()>BFFDCHIJEHDJDCC>FHJJGJI:::;FD@;;876333791;+**)))&&&&**@ABFA;<EEBCBDJEJJJ>>>>IIFHJAA==?@HE>>?<=@/)((*48;<=;77881112.-,-0-1?DEFJJGJIFAF6''''''*&&-,0000//++,*,<>@CDBJIGJFJJIJJHDEEDCFCFFHEDDAB>8:;:111;<<AJGEJGJJGDEFJHGDGEJEDC@JIEGFJJ?==>>==ACACA55542223)))*88/0/0&&('',((((7>?IC:,,,++++53=>GCCB@ABAEA@A@5445:=67FCHGHEGGJIEJCDHJD77(+4;/@BIFJJJJJFJIJGDEDECJJG<7778?3100/')58556@999:JGE?@@AFIJFF>)(&&)=?B==B=>FGJIJJHJJJHFHJJFJJ?A>>>=BCA>>>>AABCBFJFJIJJGJB?=---JIGJJJJJJJHJJHJJHJGGJJJJIIJHJGIIJJHJJGJJGDDJGGEFJJCDHHIIJJJJJJHJHEDB7888<11.,))-4:BHG2222FJ>>>?EGA??>AA@@@<;<;9----869EED:997;>=IE=:99;><742)*45999?<561,1:>?A;@EJIHEGJA:;<832+)''+44=>@GGHJE???<>>?JJIJJFJHJJJJFDED9'=?>CBEEA100><21,))**8?CF??@<;;=<00//C====2222.)''.-/,+++22878<9883/:::96558=:;/./.32('%&251221343=?=?@?GDEJJGHEHGJIJJJHFGGJFJFJJJJJJJJJHGJDFEJJBCBB@?<22;::;=:97677124.....<=;;:;>65110/118.0./4=??DAAFJDJGI@JJEHFJEIFHJHJHGDJDEEHFACEGJJJJGJEJGD/+++++((()/0-,($$$))))))78434,*(%+%%'(61886699CJIJJIJIJJJJJJJJJJIJFBCC=<<@:8=>211++,,20018<CGEFJJHJJ>>D<;;0043-**..547755:;?>C<;:9:;9668778<>;FFC>?33667:@@<=J??44468>.-,,0131188<<<211277<=>@CHJFJFGJHHHJJHCE3233554./3334666877686..0//&%%&&''''(++/FJJFGJJBBBA??C;;;;EIEHJFIBCA=6((*666=>DJJHF8867::>9446/,,-3488BBJ@98637>JHHJJJJGFJJJIHJIJJJIJJJJHHFJFDFECEBBC6511333ABJJHFEJAA@@DGGGB<2HEFEFED@CG;222033-+++0445101:;@>?><=>?GFIFCDBAGEEEGEEE@;<;<=<8@?D@FED4338GFABE@A@+&.((<55:DB95***'&'*)***78::<:7---+.1=?GHDFEDBB@@;(((<9>@999;;JD>HCDAGGHJGA@@>ABF;;;;?<<<>@)''(0368@@BAA=???EIBB@<GG=<;<EIGD@?@BBDDABA>@:JF445=EJEIFIDJ>6??DF<::<A<////,-**,567<@B<;;<<BECC?==;567...22%%%'4220,,,-54500*-+,+()53444CFDFJ999@HFJIGEF>=7(%%%*&'&'''+11+.*(((()''('%&&(+88:<EECEDCEHFHJJJJF9999IGJIFDDFBABA@<<8653433JGFDFFFFCHC=89ABHJHFHHJFF>=;799;:=A1-++/-+)1;92111>?*))(((334?AFEFFHFGGJGJJIHDEBC>JGJGJFG><:<:;JJDGEEFCCBAJEGEGJ<;::79999311183(&'&(''/+($$&.7<>AA;;;;86630010-.4CGFA:955788889D>@==@JJ@AAAAD@AA@AHFBB==?@AJJJJGEDEEJJHGHJGDFHGJJJJIJJJJJIJHHGJJFJJIJIJF7777>ADA?@?@BEECE?A?@:9;@@CJJHJJFJFJJJJFFHJJJJGJIJEF>>><EJ9541-''(%%%%'''*((((8944FJIJFJJJHJJIJGJJFIJIJBBCDIJJHFDJGJGJIJHJJJJGJJJHJJJJFDCCEECJA;::9;<>ABDCFGCJGIF////FADEEE@?@?H60//1F??@<<<>@CA?D<3//,45876'&&&(46799/+*.7IJGJJDIFGJJHGHGGJFJGHJGJIJJJJJD5444:EJB>>>95=>>FHJC000==:422241163BDB:**(10/,,98:::=FFEECGECCDF?>62/./192.--.10/03****+@66<>GGJIJEJGJJHIJDBDGJJ@@?@CBD=<=>?A>?EHCAAAEAFGJFHEJJJGJJI@@?AEEGJJJJFIJJGIJHJGEGFEGEFGJJGJIDFFIHGIFFHA=<==;8.--/<9678=666CCBEJADA>962-2,///+4344....2222/--2223>CGA:999DF<<<<7555:/....>?=<?@?C?DA@@AJFDJJJHJ@A@ABCCCA87::6556;AD@ECABBGHFJJE7../==<::<JIDFDDGEJGEJGIFJHJB??A????JJJJHIHGAABBDBBEF?@@@JGGDIJJFDEDDCEEBCJ@CC521556FHEJJJHH@=854558DD888:?>>@JJAAAFE===FEFJJHIFJFE@@@>?&&&&9,'(1.0373334;<55693332754310655445567:40,(($%$$&'&$##%$$$%*+05::;?AAC:::AAJJJGJFABEA:0/*))&(('-,,../6632213=?AEEA====B@@<6/%$%%%'(-))((*+(((+**((00???@>=++++&%$%(./0057+CEDGFDFGJGGIIJIHGAA9?((('///12&&&'D@@ADB:87''&&(((.11,-CJIJGJIFJJFJJJJJHFJJIHJFHEJJGJJ1111CC898<CA;799<@?655:;DJFHIGHFGFGJJGJIJJJE@?6//000//,)))5?5AACEIJJJJJ?>?>BAB554+((2AFGIJJIJJJGHHA@J>>89667EDHJJA?@?=653))))))((56@;2222;<;??87:8A7A93=@=<;B@;;:675,)&'*+..11'''((../0/***)&&&&111611BEHBBCB>>;;D?AB@?867<762,)))3;;:99445676***-5----/88@;:<;75648<84444:987748AAJJJJJJJJJEE?93335?BAA@CBDJJGGJGFJJJJFA@DJD33?9>73334EEEDD=FG-*)(&&,21'((:?DHBCB>ABCHDC42225>?75555***88;CDC=<=>8778AABEFA+++*3+*284/05>>,'%%&$''.<<<<>::;AJJDHJEJI===@CDABEIGJJEJDDAB:9<333FEA@<:;B@76757AA@FBCGDHEH<D6***+;<@EJHFE?@?AA<;88:C>:...<>35'$%&$##$',,,-,//169567:7439---(./*.***DJGJJBBAE?JJJJJCGGJBA>7>EDFBECJJJJJJJJJJJ===>G66600//2,&&.(''','''+(''+((+1111333'%%%%)))*113.,,*+***&%%;CEEHJJJJGHJFF@?889=;559?7B???AF>?<:989887452210:>?BBDGFHJE==(''(5:?BBAIJIJJIJJJJJJJHJHEBDEHJJGJFIFJIJIJBAHBJJJJJJJJJJJC?****)(''&'**479=>@?HHH>??HFD@=;:7776)''(***1*)*&&((*%%)--257A@EJBAECD>==;541../.455>B@@@CB<4334**,41//.../656BCCCBAEDFF8189=D433*((()''.8>A4&&&&*)-3////88=??9:8353'''''''))0.+'%&%&%%$
@Glass_A2P_20_pDSG602_2
TTGGTAAAGGTAGGAATCCGGATGAACTGTTTTTGAACAGGCCATTGATCAACGCTCTTGGACTCGGTCCCTGGAGAAATGCTCTTTATTTCAAATATGCTGCAATGAAATTTTCGATCGTCTGTTGATTAAACCACGCTCGGAGATTAGATAATGAAGCGTGCGCCTGTTATTCCAAAACATCGCTTACCGATGCTCAACCGGTTGAAGATACTTCGTTATCGACACCAGCTGCCCCGATGGTGGATTCGTTAATTGCGCGCGTAGGAGTAATGGCTCGCGGTAATGCCATTACTTTGCCTGTATGTGGTCGGGATGTGAAGTTTATCTTTGAAGTGCTCCCGGGGTGATAGTGTAAGAACCTTTTTCGGGTATGGTCAGGTAATGAACGTGACCAGGAGCTGCTTACTGAGGACGCACTGGATGATCCATCCCTTCTTTTCTACTGACTGGTCAACAGACACCGGCGTTCGGTGAAGAGTATCTGGTGTCATAGAAATTGCCGATGGGAGTCGCCGTCGTAAAGCTGTCCGCTTACCGGAAAGTGATTATCGTGTTCTGGTTGGCGAGCTGGATGATGAGCGGATCGGCTGCATTATCCAGATTGGGTAACGATTATCGCCCAACAAGTATTATCAACGTGGTCAGCGTTATGCAGGAGAAGCCGATTGCAGAATGGATTCCTGGAAATATTTGTCGCTGGCTGATGCGGAAAATATTTCACGTAAGATTACTACCCGCTGTATCAACACCGCCAAATTGCCTAAATCAGTTGTTGCTCTTTTTCTCACCCCGGTGAACTATCTGCCCGGTCAGGTGATGCACTTCAAAAAGCCTTTACAGATAAAGAGGAATTACTTAAGCAGCAGGCATCTAACCTTCATGAGCAGAAAAAAGCTGGGTGATATTTGAAGCTGAAGAAGTTATCACTCTTTTAACTTCTGTGCTTAAAACGTCATCTGCATCAAGAACTAGTTTAAGCTCACGACATCAGTTTGCTCCTGGAGCGACAGTATTGTATAAGGGCGATAAAATGGTGCTTAACCTGGACAGGCAGGTACAGTGTTCCAACTGAGTGTATAGAGAAAGTGGGGCCGTTGTTAAGGAACTTGAAAAGCCAGCACCCTGATGCGACCACGTTTTAGTCTACGTTTATCTGTCTTTACTTAATGTCCTTTGTTACCGGCCAGAAAGTAACTGGCCTGAATATTATCTGGGCCCACTGTTCCACTTGTATCGTCGGTCTGATAATCAGACTGGACACAGTGCCCGCTCGTATGGTCTGGGTACTGATGCGTCTCAAGACGGTCCGCTCGTATGGTCGGTCTGATGATCAACTGGACCCTGGTCCGCTGGTATCGTCGGTCTGATTATTAGTCTGGAGCCATGGTCCCACTGGTATCGTCAGTATGATTATTAGTCTGGGACCACCGGTCCCACTCGTATCGTCGGTCTGATTATTAGTCTGGAACCGCGGTCCCACTCGTATCGTCGGTCTGATTATTCATCTGGACCGCGGCCGCTGGTGTTCGTCGGTCTGATTATTAGTCTGGGACCGCGATACCCACTCGTGTTGTCGGTCTGATTATCGGTCTGGGACCACGGTCCCACTTGTATTGTCGATCAGACTATCAGCGTGAGGACTACGATTCCATCAATGCCTGTCAAGGGCAAGTATTGACATGTGACCGGCTAAGCGTCAGTTTCACCTGTTTTACGTAAAAACCCGCTTCGGCGGGTTTACTTTGATCGAGTGATTACAAACTTTCCATGGTGCCACCTAACATAAGAAACCATTATTATCATGATTAACCTATAAAAATAGGCGTATCACGAGGCAGAATTTCAGATAAAAAAAATCCTTAGCTTACTGGCAACCTGGAATTCGCGGCCGCTTCTAGAGTTATGACAACTTGACGGCTACATCATTCACTTCTTCTTCACAACCGGCACGGAACTCGCTCGGGCTGGCCCCAGTGGTTGCCAATACCACGAGATCAGTAATAGTCAAAATTGACATTGCGACCGACGGTGGCGATAGGCATCCGGGTGGTGCTCAAAAGCAGCTTCGGCCTGGCTTCATGCGTTCCGTCCTCGCGCGGCTTAAGAAGCGCTAATCCCTAACTGCTGGCGAAAAGATATGACGACGCAACAGCAACAGCGAACGTGCTGTCAACGCTGGCAATATGAAAATTGCTGTCTGCAGGTGATCGCTGATGTACTGACAAGCCTCGCGTACCCGATTATCCATCGGTGGATAAGTCGTTAATCGCTTCCATGCGCCGCAGTCAATTTGTCGAGCAAATTATCGCCAGCAGCTCCGAATAGCGCCTCCTGCCCGGCGTTAATGATTTGCCCAAACAGGTCGCTGGAATGAGGTCGGTCGCTCTTCATCCGGGCGAAAGAACCCCGTATTGGCAAATATTGACGGCCCAGTTAACCATCATCCATGCGCGCGCGGACGAAAGTAAACCCACTGGTGATACCATTCGCGAGCCTCCGGATGACGACCGTAGTGATGAATCTCTCCTGGCGGGAACAGCAAAATATCACCGGTCGGCAAACAAATTCTGGTCCCTAATTTTCCACCACCCCTGACCGCGAATGGTGAGATTGAGAATATAACCTTCACATTCCCAGCGGTCGGTGGATCAAAATTGAGATAACCGTTGGCCTCAGATCGGCGTTAAACCCGCCGCCAGATGGGCATTAAACGAGTATCCGGCAGCAGGGAATAATTTTGCGCTTCAGCCATACTTTTCATACTCCCGCCATTGTCAAGAGAACCAATTGTCCATCTGCACTCGACGTTGCCGTCACTGCGTCTTTTACTGGCTTTTATCGCTAGCCAAACGGTAACCCGCTTTATTAAAAGCATTCTGTAACGAAGAATTAAAAGTCATGACAAAAACGCGTAACAAAAGTGTCTATAATGCACAGCAGGAAAGCATTGATTATTTGCACGGCGTACACTTTGTTATGCCATCAGTTTATCCATAAGATTAGCGGATCCTACCTGACGCTTTTATCGCAACTCTATCTTTATCCATACCCGTTCGGGCTAGCTACTAAGAGAACTTTCGATCAAGCTATAAAGGAGCGCAAAGAGGGAACTGAACGCTTTGCTCAAGAAAGAGGAGAAATACTAGATGGGTCAAAGTAGCAATGGCACAACATTCCGTTGCAGGGCAGTTTGCGCTTCCCCTGAGTGCCACCTTTGGCTTAGGGGATCGCATAGCAGAATCTGGTGCCACTTGGCGGGGTCAGTCATTAGTCGTATTGCACAAAACTCACTCCTGAAGGCTATGTCGGTCGAGTCCAGATCCCACCCAGGCTCAGTGCAAATTTATCCTGTGGCTGCACTTGAACGTGTGGCCTAATAACTCGGTACCAAATTCCAGAAAGAACCTGCCGAAGGGGGGCCTTTTTTCCGTTTTGGTCCGCATCCACCTGTGCGGACCTCGGTACCAAATTCCAGAAAAGAGACGCTTTAGAGCATCTTTTGGTTTGGTAGATAAGGTCACACTAGTTCCTCGTTTTCTCTCGTTGGAAGAAGAAACGAGAAACTAAATCTTGAGTCACACAACTGTACGATGATGCAAACCGTTTTAGCGAAAATCGTCGCAGACGAGGCAATTGGGTAGAAGCCCGCAAACAGCAGCAACCGCTGGCCAGTTTTCAGAATAAGGTCAGCCAGCGCGCGGACATTTTTATGATGCGCTACCAGGTACGCACGGCGTTTATTCTGGAGTGCAAGAAAGCGTCGCCGTCAAAAGGCGTGATCCGTGATGATTTGAATCCAGCACGCATTGCCGCCATTTATAAACATTACGCTTCGGCAATTTCGGTGCTGACTAGATGAATGTTTTAGGGGAGCTTACAACGTTAGCCCCATCGTCAGCCAAATCGCCCCGCAGCCGATTATGTGAAGACTTCCGTATCAACCTACCAGAATCTATCTGGCGCGCTATTGCGGGCCGTACCTACTTATTAATGCTTTCAGTACTGGATGACGACCAATATCGCCAGCTTGCCGTCGCTCATCTGGAGATGGAGTCACAGAAGTGAGTAATGAAGAGGAACAGGAGCGCGCCATTGCATTGGGAGCAAAGGTCGTTGGCATCAACAACCGCGATCTGCGTGATTTGTCGATTGATCTCAACCGTACCCGCGAGCTTGCGCCGAAACTGGGGCACAACGTGACGGTAATCAGCGAATCCGGCATCAATACCGCCTCAGGTGCGCGAGTCGCGAGCACACTCGCTAACGGTTTTCTGATTGGTTCGGCGTTGATGGCCCATGACGATTTGCACGCCGCCGTGCGCCGGGTGTTGCTGGGTAGAATAAAGTATGTGGCCTGACGCGTCGGCAACCTAAAGCAGCTTATGACGCGGGCGCGATTTACGGTGGGTTGATTTTGTTCGACATCACCGCGTTGCGTCAACGTTGAACAGGCGCAGGAAGTGATGGCTGCCAGCACGTTTCATGTGTTGGCGTGTTCCACGAGATGCGCGATATTGCCGATGTGGTGGACAAAGCTAAGGTGTTATCGCTGGCGGCAGTGCAACTGCATGGTAATGAAGAAACAGCTGTATATCGATACGCTGCGTGAAGCTCTGCCAGCACATGTTGCCATCTCGAAAGTCACTAAGCGTCGGTGAAACCCTGCCCGCCCGCGAGTTTCAGCACGTTGATAAATATGTTTGACAACGGCGGCAGACGGGCAACGTTTTGACTGGTCACTATTAAATGGTCAATCGCTTGGCAACGTTCTGCTGGCGGCTTAGGCGAGGAATTAGCTTGCGTGGAAACGTACAAACCGGCTGCGCCGGACTTGATTTTAATTCTGCTGTAGAGTCGCAACCGGGCCATCAAAGACGCACGTCTTTGGCCTCGGTTTTCCAGACGCTGCGCGCATATTAATAACTGGTACCAAAGACGAACAATAAGACGCTGAAAAGCATCTTTTTGGTTTGGTCCTTTGAAGTTTAGGGGATAGTCCAATTATTGAACCTGCTGACGGGGGGCCTTTTTTGTTTCTGGTCTCCCTCTGCATAGGCCTTAAGTGCAAAAAAGGGCAAGGTGTCACCACCCTGCCCTTTTTCTAAACCGAAAAGATTCTTCGGTTGTCAGCTTCTGCCTCGCTCACTGACTTCGCTGCGCTCGGTCGTTCGGCTGCGGCGAGCAGTATCAGCTCACTCAAAGGGTCTTACGCCCCGCCCTGCCACTCATCGCAGTACTGTTGTAATTCATTAAGCATTCTGCCGACATGGAAGCCATCACAAACGGCATGATGAACCTGAATCGCCAGCGGCATCAGCACCTTGTCGCCTTGCGGTTCTGATCTTGCCCATGGTGAAAACGGGGCAAAGAAGTCCATATTGGCCACGTTTAGATCAAAACATGAACTCACCAATAGCTAGACGAAAAACATATTCAATAAACCCTTTAGGGAAATGGCGAGGTTTTCACCGTAACACGCCACATCTTGCGAATATATGTGTAGAACTGCCGGAAATCGTCGTGGTATTCACTCCGGAGCGATAAAACGTTCAGTTTGCTGATGGAAAACGGTGTAACAAGGTCGTATGTCCATATCACCAGCTCACCGTCTTTCATTGCCATACGAAATTCCGGATGAGCATTCATCGGCGGGCAAGAATGTGAATAAAGGCCGGATAAAACTTGTGCTTATTTTTTCTTTACGGTACTTAAAAAGGCCGTAATATCCAGCTGAACGGTCTGGTTATAGGTACATTGAGCAACTGACTGAAATGCCTCAAATGTTCTTTACGATGCCGTTGGATATGTAGACGGTGGTATATCCAGTGATTTTTTATTCCATTTTAGCTACCTTAGCTTCCTGAAAATCTCGATAACCGATTCACGGTAGTGATCTTATTTCATTATGGTGAAAGTTGGAACCTCTTACGTGCCGATCAACGTCTCATTTTCGCCAAAAGTTGGCCCGGGCTTCCCGGTATGAACAGGGACACCAGGATTTATTTATTCTGCGAAGTGATCTTCCGTCACAGGTATTTATTCGCGATAAGCTCATAAAGCGTAACCGTAGCCACAGGAAGGACCAAAGCGCGGATCTGGGAAGTGACGGACAGAACGGTCAGGACCTGGATTGGGGAGGCGGTTGCCGCCGCTGTTGCTGACGGTGTCTGGCCACGTTCTATCTTCCGGTCACACCACATTCATTAGCCATTCCTATGCGATCATGCTGTATGCCGGTATACCGCTGAAAGTTCTGCAAAGCCTGATGGGACATCATCTCCATCAGTTCAACGGAAGTCTACACGAAGGTTTTTGCGCTGGATGTGGCTGCCCGGCACCGGGTGCAGTTTGAGATGCCGGAGTCTGATGCGGTTGCGATGAAACAATTATCCTGAGATAAATGCCTTGGCCTTTATATGGAAATGTGGAACTGAGTGGATATGCTGTTTTTGTCTGTTAAACAGAGAAGCTGGCTGTTATCCACTGAGAAGCGAACCGAACATGGGCCATGTTCCATTATCAGTAAGATGCCATTATTAATCTCAGGACCTGTGTAGCGTTTATAGGAAGTAGTGTTACTGTCATGATGCCTGCAAGCGGTAACGAAAACGATTTGAATCCGCTTCAGGAACAATCAAAATCTCGTGCGGTGTTACGTTGAAGTGGAGCGGATTATGTCAGCAATGAAGCAGACAACCTAATGAACACAGAACCATGATGTGGTCTGTCCTTAGCCAGTAGTGCTCGCCGCAGTCGAGCAGGGCGAAGCCCTCGGCTGGTTGCCCTCGCCGCTGGGCTGGCGGCCATCTATGGCCCTGCAAACGCGCCAGAAACGCCGTCGAAGCCGTGTGCCGACGCCGCGGCCGGCCGCCGGCGTTGTCGATACCTCGCCGGAAAACTTGGCCCTCACTGACAGATGAGGGGCGGACGTTGACACTTGAGGGGCCGACTCACCCGGCGCGGCGTTGACGGTCGAGGGGCAGGCTCGATTTCGGCCGGCGACGTGGAGCTGGCCAGCCTCGCAAATCGGCGAACACGATTTTTGCGCGAGAGTTCCCACAGATGATGTCGACCTGGGGATAAGTGCCCTGCGGTATTGACGCTTGTTGACGACTACTGACAGATCAGGGGCGCGATCCTTGACACTTGAGGGGCAGAGTGCTGACGATGAGGGCGCGCCTCTTGACATTTGAGGGGCTGTCCACAGGCAGAAAATCCAGCATTTGCAAGGGTTTCCGCCCGTTTTTCGGCCACCGCTAACCTGTTTTTAACCTGCTTTTGACCCGTCTGCTGAACCTTGCTTTAACCAGGGCTGCGCCCTGTGCGCGTGACCGCGCACGCCGGGAGGAGATGTTACCCCCTTCTGCGAACCCTCCCGGTCGAGTGAGCGGGGAAGCACCAGGGAACAGCACTTATATATTCTGCTTTTACGCCGATGCCTGAAAAAACTTCCCTTGGGGTTATCCGCTTTATCCACGGGGATATTTTTATAATTATTTTTTTTATAGTTTTTCAGATCTTCTTTTTTAGAGCGCCTTGTAGGCCTTTATCCATGCTGGTTCTAGAGAAGGTGTTGTGACAAACTGCCCTTTCAGTGCGACGAATCACCCTCAAATGACAGTCCTGTATATAACAGATTGCCCTTAACCCTGTGACAAATTGCCCTCAGAAGAAGCTGTTTTTTCACAAAGTTATCCCTGCTTATTGACTCTTTTTATTAGTGTGACAATCTAAAAACTTGTCACACTTCACATGGATCTGTCATGGCGGAAACAGCGGTTATCAATCACAAGAAACGTAAAAATAGCCGCAACGTTTAGTCAAACGACCTCACTGAGGCGGCATATAGTCTCTCCCGGGATCAAAAACGTATGCTGTATCTGTTCGTTGACCAGATCAGAAAATCTGATGGCACCCTACAGGAACATGACGGTATCTGCGAGATCCATGTTGCTAAATATGCTGAAATATTGGGTGACCTCTGCGGAAGCCAGTAAGGATATACGGCAGGCATTGAAGAGTTTCGCGGGGAAGGAAGTGGTTTTTTATCGCCCTGAAGGATGCCGGCGATGAAAAAGGCTATGAATCTTTTCCTTGGTTTATCAAACGTGCGCACAGTCCATCCAGAGGGCTTTACAGTGTACATATCAACCCATATCTCATTCCCTTCTTATCGGGTTACAGAAGAACCGGTTTACGCAGTTTCGGCTGAGTGAAACAAAAGAAATCACCAATCCGTATGCCATGCGTTTATACGAATCCCTGTGTCAGTATGGTAGAGCAATAGCGGCATCGTCTCTCTGAAAATCGACTGGATCATAGAGCGTTACCAGCTGCCTTCAAAGTTTACAGCGTATTGCCTGACTTCCGCCGCCGCTTCCTGCAGGTCTGTGTTAATGGAATCAACAGCAGAACTCCAATGCGCCTCATACATTGAGAAAAAGAAAGGCCGCCAGACAGACTTCATATCGTATTTTCCTTCCGCGATATCACTTCCATGACGACAGGATAGTCTGAGGGTTATCTGTCACAGATTTGAGGGTGGTTCGTCACATTTGTTCTGACCTACTGAGGGTAATTTGTCACAGTTTTGCTGTTTTTTACCTTCAGCCTGCATGGATTTTCTCATACTTTTTTGAACTGTAATTTTTAAGGAAGCCAATACCGAGGGCAGTTTGTCACAGTTGATTTCCTTCTCTTTCCCTTCGTCATGTGACTTGATATCGGGGGCTAGTTAGTCATCATTGATGAGGGTTGCAGTTATCACAGTTTATTACTCTGAATTGGCTATCCGCGTGTGTACCTCTACCTGGAGTTTTTCCCACGGTGGATATTTCTTCTTGCGCTGGGCGTAAGAGCTATCTGACAGAACAGTTCTTCTTTGCTTCCTCGCCAGTTCGCTCGCTATGCTCGGTTACACGGCTGCGGCGAGCGCTAGTGATAATCATTGAGGTATGTGCTCTTCTTATCTCCTTTTGTAGTGTTGCTCTTATTTTAAACAACTTTGCGGTTTTTTGATGACTTTGCGATTTTGTTGTTGCTTTGCAGTAAATTGCAAGATTTAATAAAAAAACACAAAGCAATGATTAAAGGATGTTCAGAATGAAACTCATGGAAACACTTAACCAGTGCATAAACGCTGGTCATGAAATGACGAAGGCTATCGCCATTGCACAGTTTAATGATGACAGCCCGGAAGCGAGGAAAATAACCCGGCGCTGGAGAATAGGTGAAGCAGCGGATTTAGTTGGGGTTTCTTCTCAGGCTATCAGAGATGCCGAGAAAGCAGGGCGACTACCGCACCCGGATATGGAAATTCGAGGAACAGGTTGAGCAACGTGTTGGTTATACAATTGAACAAATTAATCATATGCGTGATGTGTTTGGTACGCGATTGCGACGTGCTGAAGACGTATTTCCACCGGTGATGGGGTTGCTGCCCATAAAGGTGGCGTTTACAAAACCTGGCAACTTTGTGTTTCATATTACCTTCAGGATCTGGCTCTGAAGGGGCTACGTGTTTTGCTCAGTGGAAGGTAACGACCCCCAGGGAACAGCCTCAATGTATCACGGATGGGTACCAGATCTTCATATTCATGCAGAAGACACTCTCCTGCCTTTCTATCTTGGGGAAAAGGACGATGTCACTTATGCAATAAAGCCCACTTGCTGGCCGGGGCTTGACATTATTCCTTCCTGTCTGGCTCTGCACCGTATTGAAACTGATGGGGATTGGGCAAGTACGATAAAGGTAAACTGCCCACCAATCCACGCCTGATGCTCCGACTGGCCATTGAAACTGTTGCTCATGACTATGATGTCATAGTTATTGACAGCGCGCCTAACCTGGGTATCGGCACGATTAATGTCGTATGTGCTGCTGATGTGCTGATTGTTCCCACGCCTGCTGAGTTGTTTTTTGACTACACCTCCGCACTGCAGTTTTTCGATATGCTTCGTCATCTGCTCAAGAAACATTAATCTTCAAAGGGTTGCTTAAGCTTACCTGATGCACGTATTTTGCTTACCAAATACAGCAATAGTAATGGCTCTCAGTCCCCGTCGATGACAAGTGGGAATACCTGGGGAAGCATCGTTATAAAAATGTTGTACATCA
+
::9>??A>31,(&%%%'+//0-/(&&)0++11>DBDIJGJJFB=98'../-,,+,,++,(((()(%%%-//-2=?A@:99:15--34+,71,)(()+*+(((;@BADJJFJIJJ:++++0016-((''))3///=;;44421/'(&%%)))0**EHJGJJFJGGFJGJJJGCDC=B777?>''%$%.1.,&$%%&&'&'))>ECDIIHHEIJECD944<=@E-,+++03)*:==<;>?<=<7..)(''*/056;=8889@?119944/.//=HEJGJD??>?DGEJFGJCABA111:A85568FDEEJ>==6656:@;83234223/+**+*'&%%&'',(&&'68@@DBB1//.0''))*&&()++/*(()<JEBDB@>:;<FJE@@@@JJ@AA@GBDBDCEE@@>12225:?AJ==::;:<<<---(&&&-/:1D?ACJCA?<;<<DJJFJF9999IHJJAAAAGJ7776***(+,-4+--+,,,0=BB?>?4333DDBEIHEJFHJJJJJIHDIABB?DAJJEBB3(''%%&),+)&&&')'''',../A@AA;:192224=>A?<;<BFEHJ@?@4448))))/'&&*:944549888<78;899<;863.,,,.*((*99???>=>3+**9****;==>J>;;<9:;3333740**)*'(.''''038/..,-(().*))+;=DCD?>=6+&&&&58?AB....2)'%,,,/.---*,,(((&'(()'%$$&;<9HDHJHJA<<=<==>JG6JEFJAABBEGEGGJFJI>CA?=>=<?DBGC>67<DEJCBAAAA@?40(&'()*+355888:/.--32135.;;<JJJJHGJJJHHJEJEJJHJJGAJDD?<:1///***3:;<=FJ=<<<JHHI<;;53//1357:CHD@?9.-.45564655334211'''/CBCDC@BC@?@?@BEJEJJIGHIGJFGJHBHJJJHJJIJJGJJJJD::::JGFHHFHFIIGFHJ7779FJIJCABAJ<80./37632/..12565878CA>=<CDBD0///7463.,,,++++33348756.0.)',..--,,,,<;+.+-7::32121//('&&'+,*%$$&((*(&&%%%$+++,-/3-'(8<GCB103227<<EJEEEEJJJJ6555CBDEJEHEHGJIGJJJ===>7788385439@JDJIJJF?@8360++*-/.,-1.---..-./1<410//-,(''(+*)*((()1046698AA@?BBC:::;?>?=>>=F4441)''(.)'(%%%%)('(()),,))),3%$%$%$&&&&%))*,*+((''&%%%&''0011((('..02,)*'%%&&&%%%$$%&'('.)*))*(&('&,-&&&%)))44..-,--,,,,86,,,+(*('&''-'''4+++-9:-+++**+-.'''$&&%&%&,/55555559<<>:81.,+*,/;AC4445<>??8333.--,,))))??><::77+*)))($$%%*%%%&23./12>=<==GECGJJDBA544&%%%&&'(*-((((&(+++(((&&%$$(,189:::;FG??7,,,*+**-&/2..(''-(((186---/<<451000<EFCEJCF75567778=6666;<=@@?C?ABACJ????F50//1854578:744446+**+''034)))21.-,('(*<=<;;@CEFCJGDEHJG>>>=DGJFIJGFJCCDCDHD@A@CJHJCCCEFGCED889HFG????GHDHCB;:9984442))(()'*)*(%%%&&&&--...//./5..--.004***+-,(()))))(($%%'/1(7334477**%%'%&%')***+,*()8E??8778BBAAB==88?>DB<:96=<8655667958;;9:/---&&&&*%%$%&&&)))**)'(+*)*01888:99212./;;<@=FBBCHEEE>;<D;;64446:DFD@>66.*'+++4;;CICEEFGHFJJA?=>>?867<7445=B8889B@/.-*'''&%$$%%(((%&$$+,,(&&&)))%$$$'''*%$$$$%&''*(((*)+-((),;;9::('''9A?@2@>2>==?----//;?:8899?/+)')49864*'&'&%%&*)'&&(,1**---&%%%-**)'(''*&''&,,530*&'))*.*++*('''(*+(&$#$$%%&&&(-)*)%%%%%*&&&')(&'((,''(+,43211((()*&&''333....2**)*&&+.((((,**,-0140-++,27667;84354456?;789?CDEF>995664/0*(''())*-11@A0000480++-43('''*'%$$%*/))(((&((+*)*)/233=>ECECB>336-,,)((&&*+.)&&'.+(10-.*&'*%%%%'-..,*.0*111020///)')*)&%%%%$$$$&')'%&&'45::GD@HHJFJJFDHHEDHEJJCFH76667;8,57,,,-+,---55,,**(((%%$%&&--0569:::=?>CCDDCCEGFDCCCGJJGDHGF81.,**7>C===>ECBJCD@CD?=>GDH<<<778*)((*2/.*++36CB@@@GJCDE...:8.*()*+(8787778::9@?69>88777;AAA***37864((B;CACCJAEFJJFJHJIJIEC=;;:7---22)221242..(&&((.)*++458772000((''&%%/1,&$#$$&(-/2/..&%%&'/-*()*346GJFGJJHJG997'''(?@A>@AGJFJ?>>=('&'./23087699../-5*'&&&&((()**/2--66<AC300022.///0211.(**(''%%%&'**)(('1./158</(()()+,+*)*+673222=FBCDDFJJIJJHJIHJEA?2214.,,))'&&%$%(()121++--.,,,,-**1(499;GGEG>>=<><;88<*****)&&&'(((('&(%%%'()7?>2222?=@=ABH?::85448(((&))*))**+,****$$(*+.@>A@522211((((*%%%(+,/+,+*+55524(&%%%)+,,,5752-.55//0035;7889:::FJJ<;;:D@87433**).'''))*(&&)**/0-+,++*('+++4<97880/+*)'(((-&((/)%%%$%%%&,,0,,,,/0/*)*//:;5330(1-.'%%%&%$%($$%&&((/640>;>AEFJJJEEE<88900/0(&&&,,++,((()&&&'%&)('(%&%(++01245642212==553249;:</++59967777>3///01/'''=>;632''&%&'))**'''',-,+&&(),,3+**44.,*+/--(''('&%&))(+++-07;7776<=<??>?HFJJEEB1-++,/,,+*,,1)))((2.(<A?<DD88+*++,.?@JFJJBCABJIHJIHGJJEID;867A;;;<0022:DA;EDCC?=@ADFCBJE;E32/255304,)*.470'%(*156752236755/)'''(04'''%''358<<=BAAFEDBG@>::;1***,677<@=AA?<A7:?CC9=AF@?@@J''''(6658;??0//29,)(%$#$%''''''&&&'%%&'+/22239DJ@@><4369=;9:?=4.27D;:::9<<<:5345*)(%%%,132,,+''**+(()+-3333?@@GJJIIEFE>??>=>?@=.('''*)*'(&%%''$%&&$$%&((((()()(/13FI<<<<BCGEJJJJIJGJEABD?@<87666610/..-*(')&'&'&(*-'&&,-567<<FBCCIH988-+('(''$$$&,()))>>>87888>DIJGJJHJIJJJJC><==;=DBDEBCEEEJJJJ8777E<JFJI==;;>10002JJJFCB@?>?@>BB876554.--++5CEDEFFFJJJEBAADHFFJ<;:<>632110(''($#%)0//09,++3EC===<34,,-,..)&%%(+-6112299;@?<<==?@?BCBBGEHE55557743-,,*,((&$'%&''*&&%'(''(&)+*&&+++1000866100,*'%&$$%%*&&&%%$%%,,*&&&&BD?===785344/..56ACA=<=@@@@BJFBD<9:=>@99*''('%&(&'''(('('&&&$&$#%%&&'*00&%%'+-.7;>ADDFDHJJJIHHHJFCJJJJEJJDEFBCBJH@===@;7('')+9::?BAFF@??<;=7675;:9?A;;;;>DI0//0=88987105632227AJFE<<9889:<?@.*+,2;>455DCB@<<<;>>?JDDE1110000+(((*=>>B<;54331(*(((&(*''(<=:9-,++'%%%%%&&&''-((/3?@CJJHJHJEC9889EDEE@:7<C@@@@C><<<?;<;>A<:9:><>=>8766:A=>;:76/)*,*((()4524334430-.5;<;::??EFIFGJDB<<55*))+4555768>650012>9<==BHJDCGJJGDEEHEFHHDFBBBBJ8887:5-,*%%'-./>AB@?DDBED>765468>A?9:?@EFEEIGHJJFJJDBBDDFFHJD60//05((.+)))**()/)''---.1--()))))/+)%%&&5555342,-+,,*,,/11189<8?A99FJDJJJHJJJEJJJIJJJHGEJE>==>A>//+&'%%&)206695)989<B?>>AEJJIJJHJJIIJGDFEHJJDJHJJJJGB<>8:99745;;<885.-.720-))**279DCB@@@FJJIEDJFCBDC>GCDCGJFIFJFH;;CEFEDGCGH6449333352)))(**'(%((($$%%%&01<===><776:=>EJJJEJJGJGJIF@FJJGFCBFIEC@=>FJFGGGHA@@44)))('%((%%%%%&%%$%'&$$&&(&'%&'&%'&$$####$'(,+.(6;888<8?>ACIBBA@AA.-,/12/.++-+))()*&&&'+-./100,,)((*.+&&(-.*)(()*&&&),'%%%+38---.)))45*(''+//2145/11.--/('''''(2202.+0243339<8::444.-,-@>:****/../''&*5/.079:=>:@C?ABD<<<EJJI@>>5-,,04/--'&'')))('&%%&(,,*(&&&'*-//.168/..-./3006721'&&&&&''+*+&$$$%&%%.167523364456<??===8884.;63-+844?)'%&)&%%$$(/0--,&&'&%&(,**&&'')*%%$$)'5444115<;A?<-()-7889;>/+++9<<A?=>ADHJHFB3222'&&&&%''(++,078>>>DCGJFJEHHCGEJF5544777<666656//133235668==?BAAA9111/.....+(('()):889??BCGA@@?GAEDGJGEHJFJJJH<(''*)(&&&'((3-(((CEDHFCEE;;:>H@C>=>@@=540-'('&'()))''*156>FEHEHGB>70/,,,-..1111,(),5++++,5;;:8440-''()+&'&&%$$'0(0,+++(&&$$$&('(-,,,/:<323,++*'*+,//1/0/41-++,3531/-,)&&''.-...//()(/DCBEEGHGJJ@@?;<=<;<BJ98..0.-++*(5-,,*--9:6)''%%),6877<67<<66)***;+**)))+)(&&%&%&)/.0.(''(01>BB@44439)'&'('(&%%&''%%%&))('&&7<===>?AFCEJJHGEFIJJJJGGFD<777;85*(''++*)('())'*1/(()BFCF@>>>B???8777DHJJIHDJDAFGJIJ====BEB@A@D>86AC5665+2**/('&+&:DJFIJHGJHJHJJGJIDDCFHJEJ==>AB@CFJJDFEGHGIJFJJJJJFGIJJJJFJJGFJ9888('&*+01/./0.-.('''('%%%$$#&((&'&&(**-5>???@781/.//01434:?D,((%%'**,<2233%%&&,'(-/0+,*?AC>>>99/..//-,'&&&$$#$&'/))))+333-*'('&77=@D6667<;<>85349=<A@=>>?JEDDGE****99:FHGJA@AAGJE888799:>=:(''(*&'(:B@:=6,ACA='''',,-180043***+??@?ABCAC>4223;9885''(++*))--.4<<<BCC@?@@GB>>>@EIJ=876-+,''''((***01./)))))))())0)+''&$$%+)((&()*+**+;EEDD@CA54441(',.+++'()+())++++;=0,-BA@A@?>=>;==;=?AABA--,*'%%&'**))((((&(((()-'((*..-,06845;;66611''+)&%%%%%%+,,()*:987,**,**67877457BC>JJDICGC?ACA???765,,,-55<EEED655(((*;--)(((*&&)))*///---7;>8HFD><665457AGBACDJGEJFHJGJHJGHABBCJJD86747EDAGEC;:''''40****;<=89:?EGDEJJEHBB?BIC444-)/.,)(''%%%&&'*(&%&//02221824<>@GJ@A5555=JHHJJHJJJFIBAABFEGFJJJGGA:;=?JJGFEJEJGGEBBCFCIJJFGJGJJIEG>CJF@GE8889?DD322/)%&%%$%%&'&%$%####'+.-)+)'&%'&&(*&'&%%102;78<;;65679//*9851&&&&&'('-+*++6+-))))*2('''***,--..665:BBBDIJDJHGJHJJJJJA@??D><:8,+)*+*(),,,21))(')(),+)*&%(,87667=;-.330..6@<;899:??<;989+)'(,,/2237754/--,*++1677AJJJJHJ@@EJJJJJJJJJJBGBDI>8761/*<>BEJJJEDJBFA=?>?IAF0.+*(&%'--=DEHFJJJI@=>>?0/---0210223334:4455EIJH>>?@32011278?JEHCE>==BEC333/333<ABCA@BAAAAJD<<55<;?('&'*+-/<ADJEDIDEDIF>@?@A@42+))+,,-+,0211155A@>9769GEGJGA@<:;988:<5558;==;9874*(&'6000055689GG>;;;>>=?A@>FJFFBCDCD8457)(&&'(*+-./....4..-.1;7>@F5556BBC@EDEGJJJJJJGJGDFECFE?6450('''(((*)%%'*..6))))32,*),,)/5-A==<=?=<?@0//+''*-.??@<8889;;34..&'')((%&(*+++*)(&'')**+)&(,380/+-..//3;;;;7788;31)*5212369<?BIIIFHCD89/---)'&')*10,11(''')'''/55;<??CCFFJJJIJJH@@>>HIJHJJEGDCGHIJEBEC??>=BGJGJJGA=>ECDG=@9JC?@BGFDFGJI6556;96.,+,-3:9;2210-*%$$%&$%%$$%)'''%)*1)(&&435:>?DIFHFJGDDDDEDA==@@<?FHGDBBCDAA=<634//5/,+)**-)'&''+35.(*--,,32446111*3016546.)))&&((*+(&%%%$&()1;:;56BC999:HJBBC?@:;4/.--.&&&'.138=:0234595)))(&'&(&,7=<<=>C?)***9,?DCDE<<JGJGFEJJJJJJABBCCAJ<::;GFCB655699@*'&&-.A>9<C5@CG?=>?DDHEIJIJCAIG<:;77:0/****++0555533669DJJIHJJFJJHJGGIEFFHJ@A@D2..-..'&&$$%'+./03567::>CAG=<<<@?=<00000010/./679::FB01GJGJFJJJJJJIJJIHC6955EJIJJHJJJJHDBA==<<<@AJJJJJJF@=;<200/=?;;:91,+--2,*)+001A<<E9888>>>JJGJIJFFFJJ4456A:98:?+++++++439DDJFHJFHIJHJJIJJJJJ6667@A@>ACA?743226=,+***..)(311244/44<GJJJ????JJFEJEJIJGJGHJJJF=<<=C=:;<2-?<==;:;;CJJJFEDFIJJJFEEDAJIJBBDFJDJ==-(*<=@CBAA<===JJGFJCE;>998788IH7778:99<:<7555<74222....22+,,*+,+'''',,/55:96/''&'(&%&')+05@BAJFJIDGCBCBECB>>GF>>JJJFJBAA4445BB@?C?))))2IGHA?>@BIGFDFEGJJJJF??@@J@;:1-(%%%%%%,6666>>EJIEFDHED??>=8879@=;7:8:@DHFJ;889;222:.,22,,***478<>>==>;;>?/+++-3556=AGE=>BDJFA@ABEGH><>@@@>5A:8<'@>?@?BD;91-+(&&+*-112281333((''..((&'$$$$),/5;:9CDCCAEGA7663556EJFEEFFJEJGJA@@@CJ>:0//-179:??@?=<<;995565(''*'''%$$$$&,579<;=>=@@B@;7::;====1111;554++23864.0/,,,,'%%%)%',,)(()(65:;;<4./--33?B?>?;>>??FGJBBBCAGCJJHGJFJHIJJJJEJG0'''''?;<=>JDECFGD911...1+*)',,.---,1,,/256DFEFFJJJFJEA?32//1,++/,(*45;><BB?@?HD5631:;;**,***42234:49ECFEJD=>JJJGIGHJJJJGHJGDIJFE@??BJGDFB?;:9;=JJIGHEEFHB@::;9<:4029=GDD;989=JJJJJJJJJJGCCCEEHCJJFHFD=70),6*))3845<?@CA>?@;;;;JIF?<5481''(3/;@@DGHHHGHJ?JIJ9%%%%(,.+++.('&''((2581111>DD@>>?DJA@@?BFJFED@@@?E5,8DC6009JIJJJJGEC;4588E2**+99/,(&&'%&''6<==@=&%&(((()&+-+****()66=;99:FFEE?AA=>>>EGJJJJJIJFJFJBCA@673343333276:?B@?>@AE=>>1FDFJJEHJJGFJJJJIJIIHCB6+**,-/07=@@DBEHA@A@H<9222BFJHIJJEHJJECCA43323?GDEFDB77?349FFIDDFBABBJIC@>:98886567DBACA?D@?>?CJ>?>'''%$%(,06677@;<;;A?BB?A<<=DHHJJJHBBHDAA===<?A:>??EDBFJFCDAA:8411/000/33;AEE???B?FI>@GJJIFHJJJJIJJEGECDBDJJED@@@@HGCFEED7---7AEB@3222=99***&)));CCEFD@HDA>8.-,,5449;<9:;221;=<66567>533/--.//./<=644445))))2256100199;;=@CIGABBC<=A>?@DBACHJICGGEDDEDBDFHJJAGBFA@BBEEJJJJFJIGJJJ>>=:67*).(().0;@CHIEGGECDCG2...02=@A?@><<:9;)),,*---,,...779>=;;;=>?<B21299,('''&((+/2665FIFEH@>>?:<;%$$%()'%&(,,2++++<=>;=<=)())9996642/133@DCDGDDDDJJGJGJJJJJJJEJJE>82''()3//../101/--)((()&&478700/03101-,+*-.((((..75533333*(((7;?><<////1/...//1;985'''''&&&(''''20+/.**(%%%%%'&(79;773222((((253455?5445=?;86621&'-..5<?DCB<;;5446>@JDCFGHFBA@@?@@==>?JFHEJCFFFJFJJGDCC@==><A>39:6554499=BCJIJJJCCDB@>A>???;@,*6)))))'37FG????EIJ8889C88:75+5:>ACBCJFJJJJIFDED:::;EJ>>>JJBB@?@>??4279:;>@EBIGGFIGJJJJGJHHDGCCIGDDGA>=($$#$$$$##$%),-+''%$))*--./7:))),.((*.-21')(*911'''(ADCECGFD<EGJCCJHJJDABEJJJJGJG@@611)&&&()))CJJJJJJEGGJJJEJHAA@AB?@A@@?@AEEJJJJJCFIHJJJGGIJJFGIHJGJJHJJFGFIJJIJJHIHEJJJJIJI.B5.BB@?>==;50/01.11...88<?HFJ?==?=<@EEEJIIBAAAAJF6668>>4111(%%$$%$%%%((---132,**)(*+-/.),,/2<:98.--*%%))-('''()*++*'''++,,,-..-..<@?CBBEF>=>?ADDHCFFFFCECCA31111676*)('((*&%%&$%$'(,2*'''(/14:983210**++--10113832'&'%%&&%$
@Glass_A2P_20_pDSG602_3
CCTGAATGTGATAACGGTAACAAGCGTTTGAGTTCATCTGACGGAGGGGGAAGGGATGGGAGAGAAAGGAGGCACTAACGGTTAAATAGCCCGATGAAAGGAATATCATCGGGCATAAGGCGATTATGCGAGAACCAAATCCCCCTGCGGATGGCAGGAGCAGGCCAGTACGTAACCTTCAGCGATTTCGGCGTCGGTCAGCGTCATTGTGCTGCTCACCGTATATTCACCGGAAACCACTTTTGTCTTACAGCAGCCGCAAACACCCGCACGGCAGGCAGCGACAACCGGAACGTTATTGCTTTCCAGCGCCTCCAGTAGCGTGGTGCCAACCGGGGCGTAAAATTCTCGTGCCGGTTGCAGTTTGGTGAATTTCAGACCGCTGGTCGCCGCTTCTGCTACTGGGGTGAAGAATTTCTCTTTAAAAAGAAACGCGTCACGCCGAGCGCTTTCACTTCCTGCTCTACCCAATCCATATACGGAGCCGGGCCGCAGGTCATCACGGTACGTGAAGCTAAGTCAGGTACACCTGCCAGCAGTTCGCGAGTGAGACGACCAGCGATAAAGCCTTCGGTAACGTTATTTTTCTGCCACCAGCGTTACCGGATAGTTACGCCACTCATCGGCGAAAATAACATCCTGCGGCGTACGCACGTTGTAGATCACCCGCACATCGGCCTGTGGACGGTTCTTCGCAAGCCAGCGACGCATCGACATAATCGGCGTGACGCCGCAGCCTGCCGCCAGCAACAGGAATTTATCTTCTGCTTTATCGTCGCAGGTAAATTCCCCCATCGCGTCCGAAAGCCAGAGATAATCACCGCGTTTTACATCGCGCGTCAGCCACTGGGAGCCGACACCGTCATCAATCCGCCGCACGGTCAGGGTGATATATTCACTCACGCCTGGCGTGGAGGAAATGGTGTAAGCACGCAGCGTTTCCGCTGAGTTTCGCACGCTGACCAGTGCATATTGCCCGGCGCGATATCGGTAGTAATCGTGGCAAATCAGGGAAATCGTCCACACATCCGGCGTTTCTTGCGTAATGTGATGAACCTGCATCCGCCACGGGCATTGATTCGTTGGCATCGTCATCGACAAACTCCTTACGCGCTCAACAGTTGCTCCATGTCTTCTTCAACAGTGGTGATAGAACGCAGGCCGAATTTCTCGTTCAGCACCGCCGGCGGCTGGTGTCAGGAAACCAGGTGCAGTCGGGCCGGTGACGATATTTTTCACGCCCAGAGAAAGCAGCGTCAGCAGAATGACGATCGCTTTCTGTTCAAACCAGGAGAGCACCAGCGACAGCGGCAGATCGTTGACACCGCAGCCCAGTTTCTCTGCCAGAGTGACAGCCAGAATAATCGCTGAGTAAGCATCGTTACATTGACCTGCATCTACCAGACGCGGCAGACCTTCGATATCGCCAAACTCAAGTTTGTTAAAGCGATATTTACCACAGGCGAGGGTCAGGATCAGGCAGTCATCCGGCACGCTGGTGGCGAAATCGGTGAAGTAGTGGCGCTCGCCGCGTGCGCCGTCACAGCCACCAAGCAGGAAGATATGACGCAGTTTTTCACGGCTCACCAGATCAATCAGCGTATCAGCAGCGCCAAGCAGCGTCTGGCGACCAAAACCCACGGTGATAAGGTGCGGAATTTCGCTGTACGGGAAGCCTGCCATCTGTTGCGCCTGGGTGATAACCGCAGAGAAATCATCACCGTCCAGATGACGCACGCCAGGCCAGCCAACAATGCTGCGGGTCCAGATACGATCGTCATAAGCGCCTACGGTTGGGTCGATGATGCAGTTCGAGGTCATCACGATGGGGCCAGGGAAACGAGCGAACTCCACTTGCTGATTCTGCCAGCCGCTGCCGTAGTTACCGACCAGATGCTTGAATTTACGCAGCTCCGGGTAGCCATGCGCAGGCAGCATTTCGCCGTGGGTGTAGACATTAACGCCCGTGCCTTCGGTCTGTTCCAGCAGGTTGTAGAGATCTTTGAGATCGTGACCGGAAATCAGAATGCATTTACCCGCCGTCGCTTTGACGTTAAGACCGGGTTGGCGTCGGGTGACCGTATCCGTTTCGCCTGCATCCAGAATGCTCATCACTTTGAAGTTCATCTGGCCGATTTCCATTGAACACTCAAGAAGCGCGTTCATATCGGCAGGCCAGGTGCCCAGCCACGCCATGATTTTATGGTACTGGGCATAAATATCGTTGTCGTATTGACCGAGAACATGCGCGTGTTCCATATAGGCCGCCGCACCTTTCAGGCCATACAGGCACAGCAGACGCAGCCGAGAATGTTTTCGCCAATCGCCGCTTTATCTTTGTTAGGGGTAAATTCTGCTGCCTGACGTTGCAGCTCGCCGAGATCGTCGCTCACCAGTTGCAGGTCAGCCATCGGGTTATCGACGCGCGCGTTGGCATCTACAGCCAGGCATTGCGCTTTCAGCGCCTCGCGCAGGGCAATCGCTTCACGAGCGTAGCCGACAATACGCGGAGAATCGAAGTTAACGTTGGTCAGGGTTGAGAAAAAGGCACGTGGCGCGAAGCTGTCAACATCGTGGTTGATGATGCCGTATTCACGCGCTTTTACCGCCCAGGCAGAAAGCCCTTGCAGCGCCGCGATGAGTAAATCCTGAAGGTCAGAAGTTTCCGCCGTTTTACCACACATCCCCTGCGCGTATGAGCAGCCGTTTCCTGCCGGAGTACGGATAGTTTGTTCACATTGCACACAAAACATGATCACACCTTTTAAAGTTATATTTAATATACATGTTTAAGGTTAAGACGCTTAACGCGGGGATGAAAAGGGATTTTTCATGCAACTTTAAGGGAGATTGATTTAGCGCAATTTTGGCGGCAGGGATCTACCGCCAGAGAGGTATTACGCAGAGAAAAAGGCGATGAGGATCGGCACTAACAGGCTAAGAATAAAACCGTGAACAATTGCCGCCGGGACCATATCCAGCCCGCCAGTACGTTGAAGAACGGGCAGGGTGAAATCCATTGATGTGGCACCGCATAAGCCCAGTGCAGTAGAGCGGCTGCGGCGAATCAGCCAAGGGATCAACATAATAGCAATCAGTTCACGGGCCAGATCATTAAAAAACGCCGCGCTCCCGATTACCGGACCAAAAGATTCGGTCAATAAAATACCGGAAAGAGAATACCAGCCGAAACCGGAGGCCATTGCCAGCGCGGTATTGATGGGGAGATCAAGAATAAAGGCGTTAATTAAACCACCAATTAATGAACTGACAACCACCACCACGGCGACAATCATTCCCCGGCGATTAAGGACAATCTGCTTTAAGGTCATGCCATTATTGCGCAACTGAATACCAACGAGGAAAAGTAGCAAAATTAACGTGTATTCACTGGCTTCGGTCGCGTGTTGTAAGAAAGCCAGTCCACTTAGACCAATGGCAAAACCAATCACTACTACGCCGCACAGTTTTAGCGACTCCAGCGCCATCGCAATACGCGACGGGAGTTTTTCTTGCTGATGGTGGTTGCGCCACGGCAGGCCTCGCTCCAGCCACATCAGGGCGGCAATATTACACAGTAAAATAACGGTAATACTAACAGCGAGAATAATGCAGAATCGCCAACAGGTTACTGGCGAGGTTATCAGAGAAACGCCAGACTGAATACCCATAAAAAAAATAAGGTAAACCATCCAGCTTAATAGCTGATC
+
<<<HJJJJJGJEHJEFFF87753-%%%'(%((((')9AFIHIDFDCIGIFDB>D<<;:55400''.-,37=CCCJIJJJHHGI<::<::::FEEGCHJFGIHJJJJHJHIJFGJDA-->BEHGJFJFJJJJJEFJFA??>>>;;***9<=HJJJDCJIJJJGJHJJJJJJJJJJIHJGJFFIIJHFIJJFDCEIA:::=HGHEDIJJJJFJGJIJJJJJIJIII<@<<=JGGIGHJJIJHIJJJHJHJIHJIJJGJJJGGIJJJJJJJIJJIJJIBGJJ<;<<AB>A@@A?CCEBEFDDGEEGHJJIJJIJJJIJJJJJJJGIJJIHHGG:::;GEFFJA@978;<:21*)*+C?@ABHJJJJFFD9778G@@DDEGGJJEFJHIJGJJJJIJIJJJJGGGEHGJHJJJGJHJJGJFFG?<A=8:9??AABICHJIJJBCCDFA@??@CFEE>JIJJJIJC;?6666GGCBADGIJJJHJHIJJIIJJJHJJIIJJJGFJJJJJJJJJJHJGJGHH=;;==88:<IGGFEEGFC@?AJJGHJJJJIGJ;<;<JFECIJJI1111FFEEEFJIJJJJGD;;;7771/1,,,,--455DCEGJJJJJJJHJJIHIHJHIJGIGGHJDCDHFJIJJJJJ@?@@EGC@BBEJIJDE>?7787:22225C=><<E@ABBJJHIHJJJJJIJFDECJGB88DJJHJJHJJJJJHFJDGGGJFJIJFJJIHJJJJIIJI?@?>::<JHJDJJJJJJJHJHHJCJJJGJIFJJJJJIIIBJJJJIJHJJJJJJJJJDACFDDJJIIEFGFIJJJJGGHJJJGJABAAGFHHJJEHJHFJIGGJFEDDDFEJEH;:;;GHFC:::@A4344?GIJG3333EEED>BIJJIGJGEJIG?>>;;343>>>??@BACBABDCGE?77896774001((((::7788--:433333+-A<::;@HJIFGIJJIJHHIJIJJJJJJJJJJJCEEDHJEGJCA,++,-++**,/03./83333:..==JCCCBEJFGJJJJJJJJJJJJFJJJJIIJJHJEGJJJJIJFJJJEJJJGJJJFIIJIJJJJGJ@AB@JGEEGED7665666DB<<<:<<@H==DJABFIJGG7/..***++/1,,,.GJJJJIJJJHJJJGJJJJJJIJJGJJHJHFJJHGFFJJJIJJGJJIHJJIJJ664-*&$%$&*))*)'''079<?GEJIEHJJJGHEGGGBFFEJJJ111198;;B?====;F=JFEJJIJJJEJGFHFFIICBB>?A@?@EFCFDFECDDJF;<5556=CECBCCFFEJHJFJJJJJJJFGF3011??>ABFEFFCDCBB6CBJEIJJJEAJJJDGIHJHJJIJJIJJJJIJJJJFGJHJJJHIJHHJIJJJHIGJHJGJIJJHJFJIJGJJJJJJIJJJIJJFDJJGGJIJJJFDGHJHIJJFFGHJJJG>9:GJHJIJHJFJGJHGHIGJHIJJJJJIIJGJJJEFJHHJIHJJJJJHJJJJJJJJJIIJJJFJH,++,33229=?>@BGDIHJHJHGJJEJEHFHFJJHFBB@DJJJA@AAEHIGJ@GJHBAIGJJJJEJHGIJIIJIIIIJDJ76666211)***JJJIJJJJHJJIJJFFDFIJGIIJJJJH====EIJJIJJJJIGJJIJJJIGJJE?55979<8DJHGJHGFGEJ?=;75&%&&*+(()1,;@DGIIJIJJJHFCA;53/,(())(()7667EEFHHGJHJJJJFHJJHJJJJJJJJJJIJIIJJGEJHJJIDJHFJIBCABIHEDJ<<;AAIGJJJHIJJJJFJJJBJJIJJGHIJFIGJJJJJHGFHJJJIGEH++..;;@@7666?HDFECA@ACDHJJJJJJDDBBJ,,,,JJIIGEFJGJJHHJJFGJ;;E2897?AGGGJJHHCC8889JJJJJJHGIJJDFJHFHHJIJHHHJHGJJJJJJJJJJIGIJJIJGJJJHIIJJJJIJJJHFFJFJJJJJHCCDBAB@HJEIGJJJJJJJJGC@>>9A?B=.*557:>33---429:BFBDIIEEIJJJHJJDFFIEJFJJIHFI?><<999;+**(&'&,.(8000,-,+++*8889551/+++)*,)((()*)))333499;>FBFHJJJJJJJJJJJJJJJJJJJHF@@@?HJJHEJC?AGJ11119643204=@IJJBDEED</..344533338)((,3777DJIIJJJJJFJJJJFJJJHJIJIJJJDIJHJIJFEDDFEJEJEGFAIIAA4.,,==BBCGGAFGGJIIGGJGCJFGE2222DGDGIFC3333DEEDCEJGFJJJJJGGJGEFFCCEE6//>>IFHIGJJDED-,,,<<<::>JF>?<<=3-97568<JJJJGJGJJGFGFGHJDEFBCDA>==;;0)((('((,:<<<JJJIJHIJIJJJFHJHJJHHJIJJJJJJJJJJJIIHJJJHHJJJJFHJHJGFJJJJJJGJJHIHGJJJIDH@<ABE????DGGFJJEJJHJFFFJJJJJEJJJFJJJFCHGGHIGGJECBD99EJHIGJJJIJJJJJJJJIIJHIJFHF@C;:99?IJJHJJJJJJJFJIJEJFFHJGHJJJJJJJJJJJJJHJJ>===FJIED<<9999:BB????@JHEEGHFHEHJJ>GFHEJJJHDHJGIJEE@AFGJ:::<CEIEFIJIJJJJIJJGJJGJJJJGCJJJFJJJJEGJFJJJJJJJJJJIJJGJJGJFFHJJJHJHIJJGA@JE;?/++,943(''((4===BAAFJGJJIHHJGFFJHGIJJFGJJGEIE>AA@AJJJFHFGHHIFJJJDJJJJJHHJGJJIGJJJJGJJJJJJJJJJJJIABA>/../@F==A;>AAAAGJIGDDJEEJIGJJJJGBCC@?8:3100++,,34<<<DI;:::@>97;;<<;>7888><==HIGI;;::?@?><=<EHGHDD?@??8889:>CDDDJDDDJEJJJJIJIJJJJJEHJJJJJJJJJEDCCIHJJJEEJJJJJIJEIIJHJJIHJFIJJJJIJIJEFJIJJJCDBBACDDC988;A@DEEIFIHJJGCG??<7844554410..++,'''&&%&)-/'(((--<4445;8769573260@EDCH@A?AJJDI6557JJJJJJJGEFGJJJJJJA@??ABJJJJFEGDDHDJAABBBCEJDIHHJJGJGJJJJFHIFFIGA@@AFIJJCCAACGJHGGAAC>?EB<5444@BJGJIJJHJIJEEFHJHGJJJJHEJFFHIHJCEEJF>;;<B;;CJFEGIIJIIJJJHJJGHJJJJJHIIJJHHJJJJDIGJH@ABAGJJGIJHFGJJIFGJJJIJJJJJJJDCAAGJJFHDEGE>>>>GHFGJ?8JHJJJJGJJJJIJJJJJJJJJJJIJJGJJHJ889668CDGJJEEA?@;<<GJJFIJJJJHJHFIJJJHHJJJJJJJJJHGJJJFJIJDDJJJJFIEDDA@44453;<AC=><JGFJJJJJJ.--.BBEDEGJHJJIIFEFJJJJJJHJJHHGJHJHHJGJJJJHJJJJJEFEIC@@JJJHCFFFJJ@?A@DJJIJIJJJJFFJJJJJIIJJJHJGJIFIJJJJJHCA<;2(''''''+DDFHIJJJIIJJJFJGIJJJGJJGJGJECECED&&&&&&%(((2014769::JJFJ====DEJJJHJHJJJIJEBA@CF=>/,'')9=>BBGA<;775-%&'%&**&)()3886.-.5106>=>>AIJFGDFF>>?DFJJHDB2/-'
@Glass_A2P_20_pDSG602_4
GTCGTTAAGTACCTTGTCTGTCCCGTAACTGACCGTCAGATTTTCAGTTCGTAAAGTCATTTATCGCATTCTCACAAGCAACCAGACAAACCACGGCGCACCGATAATGGCAGTAAGCACGCCAACCGGGAGCTCCAGTGGGGAGTGAATAATTCTCGCCAGCAGATCGGCAACCACCAACAGCAACGCACCTGTCAGGGCCGAAACAGGCAGCAGTCTGGTGACGTCCACCGGTGATGCTACGCATCATATGCGGCACCACGAGACCAATAAAGCTAATCGGGCGCAGGCGGCCACGCCGGTAAATATCATGGCGACAGCTAGTAACAAAGCCCAGAATCGGGTATGGGGCACCGACACACCGAGCGTGGTGGCGCGCGCATCGCCGAGTGCAAGGAGGTGGATCGCGGCAAAAACTGAGGCTCAGCGGCAGAAATAAAATCATCAGCGGGATGGCAATCTTCACAAAGCTCCAGTCACAGCACGTAAACTGCAACTGGCACAGCAGGGCGTTGTTCACATCCTGCGGCGCGAGAGCATCAGATAATGGGTCGCCAGGCTGGCCCAGCATGCAGAAAGCGCCACGCCGGTGAGCGCCAGCTTCATCGGCTGGTGTCAGTCTGCCAGCATCTTCAGCAATATCAACCCCGCCATGCCGCCCGCAAAGGCCAGCAGCGGCAGCACCATCACGGGCAGTGACGGCATAAGAAGTAGAGCCCCCACAGAGGCCAGGCTGGCGGCATGGTTAACACCGAGAATATCCGGTGATGCCAGAGGGTTGCGCACAATCCCCTGTATCAGCGCCACCGCCACAGCAAGGGCTGCACCGACAAACAGTGCCAGCAGCAAGCGCGGCAGTCGGTACTCCATCAATACATAATAATGCTCGTGTCCGGCCTGCCAGTCGGTCAGCAGCGCGCGCCACGGCACGGGGATCACTCCCATATGGAGTGATAACAGCGCACAGCCCGCCAGGGCAAGGGTAATAGAAATAACCAGCGCGATTTTCATCCTCGCCTCCTCACAAGCCAGACAAAGCAAGGGCTGCCAATCAGCGCCAGCACTGCGCCTGCCGGCAGATCCCAGGGGAAGGCCAGCGCGCGTGCGAGTACATCTGCCAGCAGCATCAGCGTGGCCCCCAGCGGCGTGTACCACTGGCAGTACGTTGCGCTGATCGAACCTACCCAGAAGCGCGCCAGATGTGGCACAGCAGACCGATAAACGCCACCGGACCTGCTACGCTGACGCGCGCACAACCAGAAGCAGCACTAACATATTGATGACCAAACGTAGCCTCGTCAGGTTCACTCCCAGCGTATGGGCGGTGCTGTCGCTGAGGTTGAGCAGGTTCAGTTGATTCGCCAGCAGCAACACGACAGGGACTGCAGTGACCACCACCGGCAAGAGCTGCCAGACATCCTGCCAGCGGGCGTGGGACACTCCGCCTGCCAGCCAGTAAAAGATGCCGTAAGCATGATCTTTCGGCCAGCAGCAGGGTGATGCGGGTAAGGCCCATACAAAAGGCCGACAGCGCGATACCCGCGAGGATCAGTTTGTTTCTGTCATGGGTATGACGAAATCCGCCTCCTGCGGTCATGACCAGCAGCCAGCTCACGCCGCCCCCGCATGCCGCGATGAATGACAGAGAATAGCCTGCAATCGGCGTCGGACTCAGCGCGCTGGTAAGCGCCATAGCCAGCGCCGCGCCGCTGTTAATGCCGAGCAGTGAAGGAGAGGCCATTGGGTTGTGGGTCAGGGTTTGCAGCGGCGTCCACGAGCGCCAGGCTTGCGCCGATCAGAACGGCGACCAGGCTTCGTGGCAAACGAAGGTTTTGCACCAGCGCTTCTGGTAGCGTTGGCGTGTGTCCAGGCAGCAGGGCGCGGGTTGCATCTGCTCCGGAAACAGGAATGGCCGAGTAGCAAAACAGACTCAGCCAGAAAATAATAATAAGTGCTGCAACGGGAAGCCCCCACAGCAGCACCGGGTGTTTTATCGCGGTCATTTCACAACGGTAAGCGGCTGATGGTGGAAGATTTTTACCGTGTCAGCGGCAATACGCTCTGCGACAAATCCCGCGCATCCACGCGCCCAGGTGTTACTGTCGACCGAAGCAACCTGCTGCTTCTGCGCGGCGGTTAACATCTGCCAGAGCGATCTTGTTGCCAGCGTTTAACAATGCTCTCTTCGCGATAGTGGGCAACCAGCAGCCAGGCAGGATTGACCGCCAGCAGTTGCTCCAGGCCGATGGACGGCATGGACGCACCCGCCATCGCAGCGGGAACGTTCAGCGCGAGGCCAGCACGCTGCCGGTCCAGGTCTCCTGAGTATGCAGGTTGAATTGCTGCGCGTGATGTGCCAAAGGCCACGCGTGTCCCTTTGGGAAGCTGGCTGGCCACTGCGCCATCCTCTCTTTATGTTGTTCCAGACGTGCCTGCATCTCTCGCTTTTTACCCCACCATTTCGCCGATGATAGCCGCAGATTGCAAATTTTCAGCGTAGGTTTCGTTGCGGGACTTAAGCAGCAGTACCGGCGCGATTTGCTGCAAGGCGATGTAAACACCCGCATGGCGACTGCTGTCAGCAATGATCCGTCTGGTTTCAGAGCGGCAATGGCTTCCAGGCTCGGCTGCGCGCGTTCCGACGGACTGCCACGGTTTCAGGTGCGCACGCACTTCGGGCAGGATGCGTTTTGCATCGTTATCGTCGGCAATACCGATCGGGATGACGTCCACGGCGGCCAGCGCATCGGCGAACGAGAGTTCCAGCACCACAATCCGTTGTGGCGTTTTTTCGAGTGTAAACGTGCCGTGTTCGTCCTGAACCGTGGCGGCAAAGGCGTGGCTGATCACCCAGCAGCAGGCCTGCAAAAAGAAAACGGATAAATGCCAACATAATCACATTCCAGCTAAAAGCCCGGCAAGCCGGGCGTTAACACATCAGAACTTCAACGACCCCTGCATATACAGCGTGCGCGGCTGGCCTGCATAGATGCCTTTGTTGTTGTCGTCATGGCGGATGAAGTAGTCCTGGTCGAAGATGTTTTTCACACCGAATGCCAGGTTCAGATCTGCCATCTGCGGGCCAAAGTCATACGCCACGCGTGCGCCCCAGAGCATGAAGCCGGGAATGCGGCCGGTACTGCCGTCGGCGCTCTCTTTCACCGTATTGGCGTTATCCGCAAACTGGCTGGACTGGAAATCGCTGTTCAGATTGAACGTCCAGTTTCCTGGCTTGTAGTCCACGCCCAGCGTGCCTTTATGTTCGGGGAGAATGGTACCAGATTGCCGTAGGTGTCGCCTTTCTGCGCGGATTTCCGCGTTCACATACGCATAGCTGGCGTAGATGGAAACGTTATCAAGCGTTGAGGCATTAGCGTACCCAGATCGTAACGTGCCTGCGTTTCCAGCCCGGTATGGCGCGTTTTGCCACGTGCAGTGACGGTGTCGTTGGTCTGGTTGGAGTCGTACTGATTGTTAAAGTTAATCAGGAACAGCCCCATTTCCGCCGTCAGCGCGCCGTCGTGGTCGCGGGACCGAGTTCCCAGGTTCGCGCTTTTTCCGGTTCAACATTGCCGCTTTGCACAGCCTTGCCAATCTGGCTGTATACTCACGGTGCCGAACGAGCCTTCAGTGTTTGCATAAAGATTCCAGCTGTCAGTCAGGTGATAGAGCACGTTCAACGCCGGAAGCGGTGCGTTATCGCTTCACTTCTTCGTGCGTGCCTGTGATGGCGTTGTTCTGGTATGACGATATGTTCGAAACGCATACCCGGCGTGATGGTCCAGTTGCCGATGTCGATTTTGTCATCCAGATACCAGGCGTGCGCCTCGGTGCCGGAACGCGTATCGCGGTCGTAAGGGCTTGAGCCGGACGGCAACTGCCCGCTGCTGGTGGCGGTGTAGTAACGCGTTCAGTACGTTGATTCATCCGAATGGCGATAGCCCACGCCCACTTCGTGCGCGGAAAGGCCGATCAGTAAAGATCTGGCTGTAGCGTGGCTCAATACCGCGCACCCGGTCGTTACGCGGCGAGAGGGTGATGCGTTTGCCTTGTTCCAGGTAGCCGCTGCGCAGGGTTTGGGTGTAGAACCCCTGAATGTTGAATTTATGCTGGCTGTCTGGCTGGAACTGGTAGCCCAGGCTCGCCAGCTTGCCGACAGCCCAGAAGCGGTCATACGGGCGGGTCGATTGCCCAGCGATCGGCGTCGTAATCCGCGCGAGACAGGCCACCGGGCATGTCGGCTTCACCGTCGTAATATTGCAGCAGGCTGTTGAAGGTGTGCACCTCATCCGGCGCATATTTGCTTTTCAGCATCAGGTCGTCGATGCGGGTGGCGCTGTGCTCGCGCAGATTGCCGCGCGTGCAGGAGTAGAGCAGCGCGGTGCCAAAACCGTTGTCCGCTGTGCCGCCCACCATCAGGTTGTGCGTCTCTTTCGGGTTGTTTTGTGAAGAGGTTGGGCTGAGCTGACCTTCCACGCCCGCCTCGATACCAAAGTCCTGCGGAATGGCACGGGTAACAAAGTTCACCACGCCGCCCACGCTCTGCGGTCCGTAACGCACCGCACCACCACCGCGTACCACGTCAATGGCATCCATGTTGCCGAGCGGAACGGGAGCCAGTAAAGCTGCGGCTGACCGTAAGGGGCAAAGGGGACGGGGATGCCGTCCATCAGGACGGTCGGCTGGCGAGGCGCGGGTTGGGCCCCGGATGCCAAAGTTCATCGCCAGGTCGTGGCTGCCGGTGCCGTTGTTTTCCGGCGCGCTGACGCCAGGGATGCGGTTAAGTACCTCACGCATGGTGGTTGCGCCGGTTTTGGCGAAATCCTCACGGCGGATCACGTCACGCGCGCCAGCATGTAGAAATACGTCGTTTTCACGCGCATCACCCAGCCAGTCGCCGACCACGGTCAGGGCATCTTCTTTGGTGCGGGCGCGGGCTCCAGCGTCCAGCTGTTATTTCCCAGCGGTTTTACCTGCAGTCCGCTGCCGTCCAGCAGTTGTTGCAGGCCGCTCTCGACGTCGTAATCGCCGTGCAGGCCGTTGCTCTGCTTGCCGCGCGTCAGGCTGGCGTCAACCGAGAGGGTAAATCCGCTGTGTGCGACATTGATTCAGCGCTTTATCGAGCGATCCCGGTGCGATATTAACCTGTGCAGCAAAAGCGGAAAACAGAGACCGGCCAGCGGCAGCAGGCTCAGGCGAATGGTGTTAACCAAAGGTGTTGTTTTACGAAAAACGCGTAACGGCGTCATACCTTCCCCATCATCATTTTTGTTGTGTTCAGCTATGAGTCGAACGAGAAGGGTAAAAAGGACAATCGAAATAAGAATTATTTTCCTTACAGTGGTGAAATGTTTATCCAGTACCGCGTAATAGT
+
0/25EGFJIJJJFEHCIHFAHJFFAGIJJIHJJIIEGFIDCGJHHCAJJHJHFJIJJJJDHFJJJJJHJIJJFDFD@@A===>EJGEGJFJJJH-----..2+&%%&%&(*(''('*+1467>=C@BAAEFJFCDJ<;;234=E4'')58EEDCBC>6776:8868:9777;ECEBDCBBADJJFHFFHDCDEFA331145C311<:7664'&&&'&$%$$*46657789:>8CEJIJJFJJJJJCCCCJBB@@555244+*''-13BBCD=<<=<4((((,+,5''''9679698852,)+()&&'&%$%+...9:9331-+++.//15516=@@:8843445EJJDCCHJGJHJJIJJJJGJJJJJGFJJFIHJHBCCEBAA54430006A6668===<(((',+*'(()06:==?////99=>@EFJGGEIA@?83346/...+'((;DBHE?A,,,-665:?FJGFEJ88=JJD88'''&&$$%$%$%####$$%%&%$#$''(,,2('')(&$#$1289A=<62'35+)(+,7443/0/1-+,%$$$%%%%&',4CIFJIJGGE>=::66CGJGGHFGJJGJFEIB.-..::2112<?;;D95558/--,/&$$$&&((**7::<JJC@ABF==>=611134???B@@AFFFJJGB=FDGDJJHJJJGJEIDEHDBC@?@><==BDEHJIIJFJJCBD==<=?,,,1-,-121**./===CEJJJJJJJJJJJJFHJFJJJJHJG6666JJGFGGDJJFJIJGCFJ>000;<FEIIJHJIJJJJIJFJJFD@?9,,,+.-((('+,*+()(((();3GGFGGIFFGDJFJIJEID?>?@HFHJFIGGFIJJJJHJJJGEDDDB@A=)))'(()ABEEJGJGGI=<<AJHDEGJJJJFJJH?>>?HJJDABA>A>?EFEBABDF;:--->?95433343/00012@AGFJJIJJJJHGJJJJIHIJJJJEIJJE;;;;FF&&&&&&'..))(*.1('*(()')))2;CHEC<<<<864)'''+/134DFFEJJJFFIFJJJJEHDEGD>;;:3442766654;****07-()(/))((')')**FHJFJJD;;;AF@ABCCA4....--.8::;JEHJ=;;665111*+******+*11((((,++***)*-0<AGACEEFED8DEIG@?@:0--.--('()/08EJFJGGFJJJIJHE===98&%%+*('((6<=>?>:>;443/3231000145469:;444**+,/0.-./GJIJIJHJHFJHIJIJJJGJIJJJIJJIJJIJJEGJJGEGJJJJJJJJHIJFGFGIFC@>>?BEJJGHFJJJJFJIJGGJIJJJCEJ?@@?:44336??>=;99:67GGJJDED==;=HEFJJHJGGFJFDDDJJIJFIEH?AA>A>>=>A?EFDIJJJGJIJJIIJJJGJJIJJJHJHHHFJJIGJJJJJJJJJJHJJGCFJE@;;DA?@@<9;;::=C892/-/34AGJHBBBCJJJJJHGHJ77?AHDFFGJFJG9999BJIJHJJJJJGJJJEEGJGEGGFAB==>J@==<>H<;=C@ECGJIJHIIJJFECE=;4444IDCCBGGJHJIJJJEJ@@?@B@=))*&&%$%%+4...06976<<JIEJJJIJHJGJJJEB>9,+()(078999A88../0..////.//<=''''DIHJHCGDIJIIGJB>?44456HEJJJFFHJJJGJHEA3334EC=<;<<==5555GDJJHJJJJIJ====JJJDBDEIFJEJEJHFJBBA++++;*)(***/***;>DD@BB4312)&&&-?@@AJFHGJFHIHFGHJEFFGJII>>>>HGJJIH@EI8667>ACDJHJJHJJJJGJGHJJJJGJHJHIGGGJJJGJIIIGJJJHEAADBJEGDJBABAF64---FGDIJHFJG>>=72..1***/((()10002-,13::FIHJJGJHIJJJJIIJJJGJJBCA@CBBJ;;9HJA@F@CFEJJHIJDEDHIJ?2***88FFJJJJJJJJEJFJEIHHJJJJFJJGJGJIFGJEJJJJIDB>@1*&&&).11223331555767=;=66)&&%%'(((((3335:10&&&&4342+=>>HJGHGJHF@==?CICECE:::;JHJJJEEF@ABA>;5313212234110125<876127**6778<CBJGDJEJJJIJJJJHEGJG>>;:>;<FJIJJIJFIIJJGGFFEJEJFCDJJJGEJJIIFJJJEHJFJJEJJGECC@A?ACCEFCDBDEFFJJHDFCDGA@@?DF;JJHJJHJEJGEF=DA?>>=&%%%%&%&&2630013356<00.+7<>?AEHFIJJJJJIGJHJJJJJIIJDCA?BA>?.&&&<@JJIJJJJF@@@BJJJHGJGHJJGJJGEFEEJFJJGCC::953)))*/+,:>?GDEHFJHGFJIJGFJJJJIJEEGJGJJJHJGJJFJJHJDC''AFDHJJB@@FEEJGJGHJJJJJJGJHJHHJHIDHGC:87,+(((6420//3357+*('+,&&'+)*--2DAAA@ACDBEJDFEFEJHGEJFCBB@CCBJHFGDGGJ?>>>G=;<6''(/;;;JJIFHFCBE<<;7-'%$$'(''()*&&&43333C>@=<9;BABCHJCDFCIGI>FJCI>=>?DIJBG@DJEE@JJJFCDBDJFGJHJFJJJHIDEFIJJGCFE==>>II9778C:CF@@=<79886568:DCDDEJC@A----(((*=-999:?@?GE??=<=;5.=;;@GJJEGIHACCBGFEEJIJJGFFHFJE?C<EF6666E=>=>GJFJJJCBA@>><9BJ@?=AJHJJJJJIJIH?7JIGJJGEEFHHGJHJJJHJGJJIHIIJJJJJJHJH====8548,FJJJJJJJJIJJJJHJJJJJIJIIJEJJHFGJEEC***+:/...AB??;8>9CBCIFIJGJHJGJHFGJJJJJIJEEHBDA999:HHJJGIEJEDCGDFEGJJJJGJGJJHFJHJIIJJHJGI?FEFGIJAA@AHHEJGJJJJJJJJJFJHI976.-,(''(,,--,,/0'''');5666555:==895<<B>==:;<89999;1/83.4--**,,-,.23AEJGJJGJFJJEGFHGHFDDEEJJJJJJJHFIJEJHHJFJFJJJHFJJIDIJHJJJJJIJJGEEJJDFHJ?@?;;<CDCB@;BA=8>>8668>>>DJJJEFJJJGJJJIJJJIFJJJE????JGJEC<<<<>>7666?@5556EFIH?GGBJEJIJJJGJJHDBBBCAFDGHFFGEHGEC?;=>8>;<4(***DBC@ABFJJ?FECDGFEBJGJJEJGFJGJ<<;;B74=,,,-56:?DCAD==333233352157?BGJJJABAAJ6///,,,3<@@EEAJB=;:9****3233:;;;?@;:89BAA<:;956>BJJHJFHHB?;:4?7>7?>>??DDIEHIJHJHCCBJCJF@A@?A@++++JEGHEJHB??@;:::;EJFFFA@@FFDFEDJJFGJHHJJJJIJJBABAJJHJJJJIHIJE?==7?A6JIHGJJJJJJBCE?@767)))((((,'(%&----01499CD?HEAA@AHEJGJHD6HCG85556767@BBHEJGFCGFDCFDDJBEH8888D----:7.((')&&'+7::=8/774<===99:<AHIBA@<<=:;99@CC?=<;8856:9*&%%'(--.9EFDEDDEFA@@AAAA@AJJFJJGGJ4446=0//-/($$$'&4HJJJJJJJJIJFJJFHGHHGHJHJJ@A?=96(((-2)*'()*+;BA=;93:>?FJHG:;:;DF=DBCJHHJBCBFIJIGIHJJGGIHHJJIJIJJJJJIJJJJJJJIJJEIJJIJIJEE88/...10.'5>JGIEGJABJJJ>>=:998@JIIJJJJJJJIHGGJDCD;;;<@@=2*45@@CBDJJIJJHEHJ-,,*))+/***'*-./...<3333433,+*))('&&&)*%%%%),.019<8=<;----;9831---//++))))*)'&'')'''666EJEJBA@>A:999:8985565=202131++)%$$%*+++-../7554:<:?>??JA:9?7755;-*(&&9:;;::9::BBEHEC@AGFJE7677GFD;::<AFJJJ??BGJJHFJJFJIJFJ@@??JJJD::9:>CBJJJGEJJJFIHJJJJI??944465332//)&&(&%$%+2:8:?@:::85558;;=<2221('''.-,,-(11.//.(();DC>>?EEFJ?JDB@=766B?@AHJJJJGGGEJJGB:8341)(***;;?@@DG@>>=>BBFHJFJJGJIJJHJJFJJ>>5566AAJHJFHGIJJJGHGHD2/+)))57:JFHJJJJJGGFFHIJHJJFFDCFGGJDCBA>5--./65/+**-.,..-.4//''((<ABFCEJC@B>=;>>>DB:ACGGEGFFJ>=>?AEJJJJGGEBJEHFFGHFHGJGEB?=<<-,***0.112>D?><<==<9;GGHIHJIJGIJH87611.07=>A;@EJJGJJ==<=JGEGIHJIGGJJJJJJJJHHGJIJJJIECHC?=<+**,,++,.>ACJJHIIEJJHIJIJIJJGJJJGCE***FEJJHIJGGJJGJJHJJJIJIJFJHJJJJJHJJJHHJIJJJJJGJA=<;=;98;94402-&(*)*&(9<GDDDJJJHHJJJJJCDBCDED((()9;DAA@ACJGJGDBABGEEJDCIJFJ,,,,/01CBGFJHCCBEG22435)%%'/322=BGEJFB???>BACH7777EFIE;877>>DEDJDJHIJJJJHGDBDCBIFJGJIIIHEB<<<JHHHJJJGJIJJFECDCADHGIIJIJJJJGJJJJJGGJFHJJJJJH?>?IIEFGFJJECECCAB?7230/++-/0//3212??IE;;:9(((((7DBABJJJGIJJEFJIEHGHGGIHC7667///('()-,,,18@BJGFEEHJ>?>@@;5/D@DDGJEJHJJJBCEHJAA@BEJJJJJHJJJJHGDEEA?:6=HDJJJIJJJJJIJIJJGF:JICJ?888:;=>CCDCJDB>BEBCCA4/05/*+++,10667HGJJJJIIJJJJJGJJJGJJJGGJJJDCFFCCGDJJJJJJJHIJHHF>:::;=;;:8CFGF1112E@DEABA?BC60/.)&&'56('''?@EHJHJE@?@A====B>8DAE99::BCDEGEJJJJJJJFJHJJFIJGJGJIJE(((36777CEEJJJEDFHIJ?????43336FFEJIJJHJHJJHGEJJJJJJJGJJEFF72//.4=??6611220000<76779:993&*'**6>>C=;;;=BGFEC<JGHC++++=CG5546=<<<ABACFJFIJJ555JHJGJHDGGFJJJJIJJIGIHJEJIJDF?:>AGHJGHJJGGIIJFDA??ACHBEFCHJDF@BAAB/*&
@Glass_A2P_20_pDSG602_5
GCCGGTAGCGGTGGGTGCGCTCGATTATCGCCGCCATTTTTGTCATGAACTTTTATCTTTTAAACCGGCAGCGATACGTGGTAATGCTTCGGAAATCATGGCATTAGCTGGCATTGCTAATGGCGGACGGGGGAGTGGATACCGCTGACGCCGCAGCTAACGCGATACCCGCTGCACAAACACTGGCACGGGAAACTGGCGCAATCGTCGTGGTCACTGGCGAGATGGATTATGTTACCGATGGACATCGTATCATTGGTATTCACGGTGGTGATCCGTTAATGACCAAAGTGGTAGGAACTGGCTGTGCATTATCGGCGGTTGTCGCTGCCTGCTGTGCGTTACCAGGCGATACGCTGGAAAATGTCGCATCTGCCTGTCACTGGATGAAACAAGCCGGAGAACGCGCAGTCGCCAGAAGCGAGGGGCCAGGCAGTTTTGTCCCACATTTCCTTGATGCGCTCTGGCGATTGACGCAGGAGGTGCAGGCATGAAACGAATTAACGCTGCTGACAGATGCCGGTACTGATCCGAGTGGTGGTGCGGGATTGAGGCCGATCTTAAAACCTTCTCGGCACTTGGCGCTTATGGTTGCTCAGTTATTACTGCACTGGTGGCGCAAAATACCCGTGGCGTACAGTCGGTGTATCGCATTGAGCCTGATTTTGTCGCCGCCCAGCTCGATTCGGTGTTCAGCGATGTGCGAATCGATACCACTAAAATCGGTATGCTGGCGGAAACCGATATTGTTGAAGCGGTGGCAGAACGGTTGCAACGTTATCAGATCCAAAACGTGGTACTCGACACCGTTATGCTGGCAAAAAGCGGCGACCCGCTGCTTTCACCTAGGCGGTTGCTACGCTGCGCAGTCGATTATTGCCACAGGTTTCATTAATAACGCCAAACTTGCCCGAAGCTGCCGCCTTGCTCGACGCGCCACACGCGCGCACCGAACAGGAAATGCTGGAACAAGGGCGATCGCTGTTGGCGATGGGCTGTGGCGCAGTGCTAATGAAAGGTGGTCATCTGGATGATGAGCAAAGCCCGGACTGGCTGTTTACCCGCGAGGGTGAACAACGGTTTACCGCACCGCGCATTATGACCAAAAACACCCACGGCACTGGTTGTACACTCTCTGCGGCGTTGGCTGCACTACGCCCGCGCCATACAAACTGGGCTGACACCGTACAGGAGGCAAAAAGCTGGCTTTCATCGGCGTTAGCCCAGGCCGACACGCTGGAAGTTGGTCACGGTATTGGTCCGGTTCACCACTTCCACGCCTGGTGGTGAGCACCGTACTATAGCTGCTTTGGTTATTGTCAGCCTTTGGCACTGACATTCAGGGATGAAACCAATGCAGCTAAGATTTACCATCTGAAAAAAACTCACCTCTCTATTATGCGCTCTTGGGCTAATTTCCATCGTTGCAATTTATCCGCGTCAGACGGTGAATTTTTTCTATTCGACAGCAGTTCAGATTACAGACTACATCCACTTCTACGGTTATCGCCCGGTTAAATCTTTCGCTATTCGCATTCCTGCCAGTTACACCATTCACGGAATACGATCACACTGGCAAGACAAATGACTGGCAGCGGGTGGCAAAAATGCGCGACAATGGTATCCGCTTACAGTTTGCTTTTATTAAGGCGACGGAAGGCGAAAAGCTGGTGGACCCCTATTTTTCGCGTAACTGGCGACTGAGCGAAAATGGCCTGCTGCGTGGGGCGTATCATTATTTAGTCGGTATCCGCTTCAGTTTCAGGCGAGATTATTTCTGCAAACGGTGGATTTCTCACAAGGCGATTTCCCTGCCGTGCTGGACGTAAAGAACGGGGAAAATTATCGGCAAAAGAATTACGCAAGCGGGTAAGTCAGTGGCTAAAAATGGTCGAAAAAAGTACGGGGAAAAAGCCGATTATTTACTCAGGAGCCGTTTTTTATCACACCAATCTGGCGGGCTATTTCAATGAATATCCGTGGTGGGTGGCTCACTACTATCAACGTCGTCCGGACAATGACGGAATGGCCTGGCGCTTCTGGCAGCATTCCGACCGTGGACAGGTAGATGGCATCAATGGTCCGGTGGATTTTAATGTATTTAATGGCACGGTGGAGGAGTTGCAGGCATTCGTTGATGGGATTTAAACGCCTTAAATAAGAAGCAGTGATATACTCCCACCAGACTCCCCCGGCAGGAAAAAGACAAATGGAACAAGCGCATACCCAGCTGATTGCCCAACTGAACGAGCGTATTTTAGCGGCGGATAACACACCACTTTATATTAAGTTTCCCGAAACGGTAAAAAATGCCGTGCGCAGCGGGGTGCTGGAGCATGGCAATATTTTGCCCGGTGAGCGTGATTTAAGTCAGTTAACCAGCATTACGCATTACGGTGCGCAAGGCGATGCAGGCGCTGGAAGAAGAGGGTGTGGTGACGCGTTCGCGCGGTTACGGCACGCAGATCAACAACATCTTCGAATACTCGTTGAAAGAAGCGCGAGGTTTTTCTCAGCAGGTGGTATTGCGCGGGAAAAAGCCCGATACGCTATGGGTTAACAAGCGTGTCGTGAAATGTCCCGAAGAAGTCGCGCAGCAGCTGGCGGTCGAAGCAGGAAGTGATGTCTTTTTGCTTAAGCGTATTCGCTATGTCGATGAAGAAGCGGTATCGATTGAGGAATCGTGGGTTCCGGCGCATTTAATTCATGATGTTGATGCCATCGGGATTTCACTTTATGACTATTTCCGCAGCCAGCACATTTACCACAACGTACGCGTTCCGCGTTAGCGCCCGGATGCCGGATGCCGAGTTTCAGTCACATATTCAGTTAGATAGCAAAATACCGGTGCTGGTGATCAAGCAAGTGGCGCTTGACCAACAGCAACGGCCTATACAGTACAGCATTAGCCACTGTCGCAGCGATCTATACGTTTTTGTGTGCGAGGAGTAGTTCCTCGCGCGTTGGCGCACAATCACCGCCCCGATGCCCGACAACCCACGACGCCACTGCATTGCCCAGTAATACGGCATCCGCCAGTGGCAGACCAGAGGCCAGCCCGGCAAGTACGCCACCGGCATGACTGTCGCCCGCCCCAATGGTGTCGACAACTTGCGTTGGAAATGCCGGAATGCAGCCAGAAGCGTCGTTGCTGAAATACCATGCGCCTTCTTTATAGGAACGAACGATCAACGGCGCGGCAAATTTCTCCTGCCATTGCTTGCCAAGTGTTGTTATCTCTGCGGATAAAGCAAAACGTTCGGCGGCAATCTCAGCCTCTTGACGATTGAGCGACACTAAAGGTCGACCGCCATGATCCGCGCCAGTAATGCATCCGGGATATCGCCAATACGTGGGCCAAAATCGATAAACGGCGTCACGTCTTGCAGCTCTTCCAGCCATTCCACTAACAATTCGCCGCAGGGCAAGGCCAGTTGATAACCGGAAAAATAGAGCAGGCTGCCAGGCGCAACGGTTAATCGCGCCAGCCACTGGCGATTCCACTGATTTTCAACACCGCTGAATGACATAAAAGTGCGTTCGCCATCCGGCTCAACCAGCGCCAGACACCAGCCGTTATCACCTTCGGCGTTATCGATCAGGCTGATTAAGCCCTCTTTTGCCATCCGGTTGCGAATCATCTCCGCCCACACGCCCTGACCGAGCGGCAAGGCATTACCCGCTTCGATGCCGAGGCGCTTTAACGCCACGGCACTATTGAGTGCGCAGCCGCCAACGTTAACGCTCTGCTGTTTCAGTTCGATATCGCACCCACGCCAGGGGAGGGCATAAGCGTCGGCGATCACGTCGAATGACCGCCGCGCCGACGACCATCACCGACTGACGCGTGGTTAAGTCAGGCAGCAGCGTGTGTAATCGAGCGCCGCTCATACCGCCTCCCGTTGTTGACGATATTTCGCCAGCGCTGTGGCATAGCGGTTGAAATCAAGCTGATTTACCGCATCCAGTTCCGCCTTTTAACGCAGGATCGATAGCGTTAACGCCATGCAACGCGCCGCAAATTGCCGTCGCCATAGCACCGATGGTGTCTGTGTCGCCGCCAAGGTTAGCGCACAGGACGGCGCAGCGATTCGGGTCGGTTTGTGCCAGTTCAACCAGCGCAATGGCGCACGGAACGGACTCAATAGTGCTGGTACCTCGCCAACGACCTGGTAAAGCTGTTCGTGGGATTCGGTGCCGTCGGCATTGCGCACAATTTTCAGCGCAATCTCCAGCCGCGCCGCCAGTGAGGCGCTGAACGTAGTGATGCGTTTTTGCTGTGCATGTCGCGCAATTGAAGGCAGGGAATCAACAATCGCTGACCAGCTTTCTCCGTCAATGGCACGAGAAATCGCCCATGCGATGACTACCGCGCCTGCAACCGCCAGATCGGATTTATGGGTCGGGCTGGACGCCAGCGCTACATCATCAATAAAGGAATCAACATCACGCGCCGGAAGCAAACAACCTAATGGCGAGACGCGCATCGCTGCGCCGTTGGTCACGCCGTTGTTTTCCAGTTCAGCAACGGGTTTACCGTCGCGAATGGCGTTAAGCGCAATCTTCGAGGTCGGACCTAGTACGTTTTTGTTAAAGGCGTCGAAACGCAGCGCCCATCGAGAATATTACGCCCAATCAGATCCGGATCGATCTTGCCTTCACGTTCCAGTAACGCATCCGCCAGACACAGCGCCATCGAGGTATCGTAGGTGAATTCGGCGCGGTTAAAATAACAGGCCGCGTTATTCTCCTTTGGTCCAGGAAGAAAACGGTCGATCCAGCCAAAGTGTGCTTTAACGCGGCTGCGTGGCCAAAGCTCGGAGGGCATCCCCATCGCATCCCCTAACGCCTGCCCATAAAGAGCACCGAGAATACGTTCTGTTTTCATTTAACTTCCCCTTGTGTCAACGCAATATCGCGATCATCGACCTTGATAGCCGTAATTTCGTTGTCGGATTCGCGGAAAAAAATCATGAACAGCACGGCGATAATGGCAATCATCACCGCGCCGAAAGTCCACATCCCGGACCAGTTGAAAGTCAGTCCGTTTACCGGTTCCTGATAAGCGAACATCTTTTCCATCATCACACCGCCAAGACGATAGCCGAGCAAACTGCCGAAGCCCTGGCAGCAGAGCGTGATCGCCCCTGCGCAGCGGTACGCATATGCACGGGGGCTTTTTTATCGACATAGATGTAAGCGGTAACGTAGTAAAAATCGTAACTTACGCCGTGAAGCAAAATACCGAGGAACAGTAACGCGTAGGTGAAATATTCATCCGCACTACCGTAAATAAAGAAGCCATAGCGGATCGCAGCGGTGACCAGACCAAGCAATGATCTGTTTTGATACCAAAGCGTTTAGTGAAAAACGGCAATGCCAGCATAAAGAAGATTTCAGAGAACTGGCCGAGCGTCATCCAGCCGGTGGCGTTTTTCATGCCAACTTCGGTCAGATAACCGTTGGCAAAGATGTAATAGAACGCTAGTGGCATCGCAAACAGGAATGAACAGAAGAAAAAGACGAGGAAGTTTTTATCGCGCAGCAGGATCAGCGCATCCAGGCCGAGCATGACTTTAATATCCATTTTGCCGGTGCTTTTGGTGGCGTGTCGGGCAGGAAAAACGCAAACACACCGAGCAGAGCAGAACTTCCGGCGGTAATCAGCAGCGGGATGTTAGTCGGTGAGATATCGGCATACCCCAGTATTTGCGGCAAGAAACCACATGCCAGACCGGAGGCAATCCAGCCGATAGTGCCCATCACACGAATGCGCGGGAAATCACGCTCAACATCCGGCACGTTGGCAAAAGCGATGCTGTTAGTCAGCGCAATGGTCGGCATATAGGTTAGCGAGTAGGCCAGCAGTAACGGGAAGAACCCGGCAAAAGTGGTCTGTTGCGCAGCGAAATACATCAGCAGCGCGCCTGCGAACATCAATACCGCCAGCACTTTTTGCGCCGAGAAAAAGCGGTCAGTGATGGAGCCAACCAGAATTGGCGACAGGATCGCCGCAATGGCGGTACAGGCATACGACCAGCCAATTTCTCCGGCACTAAAACCGCTTTTACTTAACCACAACCACAATGGCACAAACCACGCGCCCCAGATAAACCATTCAACAAACATCATGAACGACAGCTTTGCTGTTGCTTTCATCTTTTAATTCCTTCATGACAGGTAATGTAAGGTACGCGATGACAATACCACTTAATAATACCTTTTAAATACCTTTGCGGTGAAAACTTGACCGCGCTAACATTTTTTCTGATGAATCGAGCCAACAGAAAACGCTGAAAAAACATCCAAAAGATGGAAAAACTCACCGTAACGACCAGGATTATGATTGCCCGCAAAAGGCGGGCCAGGACAATCCATAGCCGATATCCAATCGAAATTACGGGAGCATAGTAATGACAGATATTGCGCAGTTGCTTGGCAAAGACGCCGACAACCTTTTACAGCACCGTTGTATGACAATTCCTTCTGACCAGCTTTATCTCCCCGGACATGACTACGTAGACCGCGTAATGATTGACAATAATCGCCCGCCAGCGGTGTTACGTAATATGCAGACGTTGTACAACACCGGGCGTCTGGCTGGCACAGGATATCTTTCTATTCTGCCGGTTGACCAGGGCGTTGAGCACTCTGCCGGAGCTTCATTTGCTGCTAACCCGCTCTACTTTGACCCGAAAAACATTGTTGAACTGGCGATCAAAGCGGGCTGTAACTGTGTGGCGTCAACTTACGGCGTGCTGGCGTCGGTATCGCGGCGTTATGCGCATCGCATTCCATTCCTCGTCAAACTTAATCACAACGAGACGCTAAGTTACCCGAATACCTACGATCAAACGCTGTATGCCAGCGTGGAGCAGGCGTTCAACATGGGCGCGGTTGCGGTTGGTGCGACTATCTATTTTGGCTGCGGAAGAGTCACGTCGCCAGATTGAAGAAATTTCTGCGGCTTTTGAACGTGCGCACGAGCTGGGTATGGTGACAGTGCTGTGGGCCTATTTGCGTAACTCCACTTTAAGAAAGATGGCGTTGATTACCATGTTTCCGCCGACCTGACCGGTCAGGCAAACCATCTGGCGGCAACCATCGGTGCAGATATCGTCAAACAAAAAATGGCGGAAAATAACGGCGGCTATAAAGCAATTAATTACGGTTACACCGACGATCGTGTTTACAGCAAATTGACCAGCGAAAACCCGATTGATCTGGTGCGTTATCAGTTAGCTAACTGCTATATGGGTCGGGCTGGGTTGATAAACTCCGGCGGTGCTGCGGGCGGTGAAACTGACCTCAGCGATGCAGTGCGTACTGCGGTTATCAACAAACGCGCAGGCGGAATGGGGCTGATTCTTGGACGTAAAGCGTTCAGATCGATGGCTGACGGCGTGAAACTGATTAACGCCGTGCAGGACGTTTATCTCGATAGCAAAATTACTATCGCCTGATACGCCTTATACGAACAACACCACCCCGTAGGACGGATAAGGCGTTTTACGCTTTGCATCCGGCAACCTATGCCTGATGCGACGCTGAAGCGTCTTATCATGCCTACATAGCACTGCCACGTATGTTTACACCGCATCCGGCATAAAAACACGCGCACTTTGCTACGGCTTCCCTATCGGGAGGCCGTTTTGCCTTTCACTCCTCGAATAATTTTCATATTGTCGTTTTTGTAATAGTTATCTCGATATTTAAAAACAAATAATTTCATTATATTTTGAAATCGAAAACAAACGACAGGATATGAAAATGTACGTGGTATCGACAAAGCAGATGCTGAACAACGCACAGCGCGGCGGTTATGCGGTTCCGGCATTCAATATTCACAATATTCGAAACGATGCAAGTGGTGGTCAAACCGCTGCCAACCTGCATGCGCCGGTCATCATCGCCGGAACGCCTGGCACATTTACTCATGCTGGTACAGAAAATCTGTTGGCGCTGGTCAGCGCGATGGCGAGGAATATCACCATCCACTGGCAATTCATCTCGACCATCACACGAAATTTGACGATATCGCTCAGAAGGTTCGTTCTGGCGTGCGCTCAGTCATGATTGACGCCTCGCATTTGCCTTTTGCGCAAAATATTTCACGGGTCAAGAGGGTGGTGGATTTTTGCCATCGCTTTGATGTCAGCGTCGAGGCGGAGCTGGGGCAACTTGGCGGCCAGGAAGATGATGTGCAAGTCAATGAAGCCGATGCGTTGTACACCAACCCCGCTCAGGCGCGTGAATTTGCCGAGGCAACCGGAATTGATTCCCTGGCGGTCGCCATCGGCACGGCTCATGGGATGTATGCCAGCGCACCGGCGCTTGATTTTTCTAGACTGGAGAACATTCGCCAGTGGGTGAACTTACCGCTGGTGCTGCATGGCGCATCTTCAGGGTTATCGACTAAGGATATTCAGCAAACCATCAAACTGGGGATATGCAAAATCAACGTTGCAACGGAGCTGAAAAATGCCTTCTCGCAGGCGTTAAAAAATTACCTGACCGAGCGCCCTGAAGCGACCAATCCCCGGATCTTGCAGTCGGCTAAATCCGCAATGCGCGATGTGGTGAGCAAAGTGATTGCCGATTGTGGCTGCGAGGGCAGGGCATAACGCACCTGCCATTTAACAAGGAAAAAACATGAAAACGTTAATTGCCCGGCATAAAGCTGGTGAACATATCGGCATATGTTCAGTCTGTTGTCCATCCGTTGGTTATCGAAGCGGCGCTGGCATTTGATCGCAACAGCACGCGCAAAGTGCTGATTGAAGCAACGTCAAACCAGGTCAATCAATTTGGCGGTTATACCGGAATGACACCGGCAGACTTTCGCGAATTTGTTTTTACGATTGCCGATAAAGTTGGGTTTGCACGCGAACGCATTATTCTCGGCGGCGATCATCTGGGGCCGAACTGCCTGGCGGCGAAGAAAATGCGGATGCGGCGATGGAAAAATCCGTCGAGCTGGTAAAGGAATATGTTCGTGCCGGCTTCAGTAAAATTCATCTTGATGCGTCAATGTCCTGCGCGGGGATCCCATACCGTTAGCACCAGAAACGGTTGCGGAACGAGCTGCTGTGCTTTGCTTTGCTGCGGAAAGTGTGGCGACAGATTGCCAGCGTGAGCAACTGAGCTATGTCATTGGCACCGAAGTTCCGGTTCCGGGCGGTGAGGCCAGCGCCATTCAGTCAGTACACATCACCCATGTTGAAGATGCCGCCAATCTTTTACGTACGCATCAAAAGGCCTTTATTGCCCGTGGGCTGACAGAGGCGTTAACACGTGTGATTGCCATCGTGGTGCAGCCGGGTGTGGAATTTGATCACAGCAATATTATCCATTATCAGCCGCAGGAAGCGCAGCCGCTGGCGCAATGGATAGAAAACACCCGAATGGTTTATGAAGCACATTCTACCGATTACCAGACCCGGACGGCTTATTGGGAATTAGTCCGCGATCACTTTGCAATATTGAAAGTCGGTCCCGCATTAACCTTTGCTTTACGCGAGGCGATATTTGCACTGGCACAAATTGAGCAGGAACTTATCGCCCCTGAAAATCGCAGCGGTTGCCTGGCGGTAATTGAAGAAGTGATGCTCGACGAACCGCAATACTGGAAAAAATATTATCGTACGGGTTTTAACGATTCATTACTGGATATTCGTTACAGCCTGTCGGATCGTATTCGTTATTACTGGCCGCATAGTCGGATTAAAAATAGCGTCGAAACGATGATGGTGAATCTTGAAGACGAGTGGACATCCCACTGGGCATGATTAGTCAGTATCTTCCCAAACAATTTGAACGCATTCAGTCCGGGGAATTATCAGCAATACCGCATCAGCTGATTATGGATAAAATTTATGATGTTTTGCGCGCCTATCGCTACGGCTGTGCGGAATAAGGACGGTATATGACTAACCTGTTTGTTCGTAGCGGAATTTCTTTTGTCGATCGTAGCGAAGTTTTAACCCATATCGGTAATGAGATGCTCGCCAAAGGTGTGGTTCATGATACCTGGCCACAGGCATTAATTGCCAGAGAAGCAGAATTCCCTACCGGGATAATGCTTGAGCAGCACGCTATTGCAATACCGCATTGTGAGGCGATTCATGCTAAGTCGTCAGCCATTTATCTGTTAAGGCCAACAAATAAAGTTCATTTTCAGCAAGCGGATGATGATAACGACGTGGCGGTATCGTTGGTTATTGCGTTGATTGTGGAAAATCCGCAGCAGCAATTGAAACTTTTACGCTGTTTATTTGGCAAGTTACAACAGCCCGATATCGTCGAGACACTAATCACTCTTCCTGAAACCCAGTTAAAGGAATACTTCACAAAGTATGTTTTAGATTCAGACGAATAAATCCCTCTGTAACAATAAAAAGGACTATTTATGAAACGCAAGATTATTGTCGCTTGCGGAGGCGCGGTTGCGACCTCTACGATGGCGGCGGAAGAAATTAAAGAGTTGTGTCAGAATCATAATATTCCTGTTGAATTAATCCAGTGTCGGGTTAATGAAATAGAAACCTATATGGATGGTGTGCATTTGATATGCACCACTGCCAAAGTGGATCGTAGTTTTAGGGCGATATTCCGTTAGGGAAGGTGCGAATAAGCGGGGAAATTCTTCTCGGCTGACTCAGTCATTTCATTTCTTCATGTTTGAGCCGATTTTTTCTCCCGTAAATGCCTTGAATCAGCCTATTTAGACCGTTTCTTCGCCATTTAAGGCGTTATCCCCAGTTTTTAGTGAGATCTCTCCACTGACGTATCATTTGGTCCGCCCGAAACAGGTTGGCCAGCGTGAATAACATCGCCAGTTGGTTATCGTTTTTCAGCAACCCCTTGTATCTGGCTTTCACGAAGCCGAACTGTCGCTTGATGATGCGAAATGGGTCTGCCGCCCTGGCCCGGATGCTGGCTTTCATGTATTCGATGTTGATGGCCGTTTTGTTCTTGCGTGGATGCTGTTTCAAGGTTCTTACCTTGCCGGGGCGCTCGGCGATCAGCCAGTCCACATCCACCTCGGCCAGCTCCTCGCGCTGTGGCGCCCCTTGGTAGCCGGCATCGGCTGAGACAAATTGTTCCTCTCCATGCAGCAGACGGATTACCCAGCTGATTGAGGTCATGCTCGTTGGCCGCGGTGGTGACCAGGCTGTGGGTCAGGCCACTCTTGGCATCGACACCAATGTGGGCCTTCATGCCAAAGTGCCACTGATTGCCTTTCTTGGTCTGATGCATCTCCGGATCGCGTTGCTGCTCTTGTTCTTGGTCGAGCTGGGTGCCTCAATGATGGTGGCATCGACCAAGGCGCCTGAGTCATCATGACGCCTGCTTGGCCAGCCAGCGATTGATGGTCTTGAACAATTGGCGGGCCAGTTGATGCTGCTCCAGCAGGTGGCGGAAATTCATGATGGTGGTGCGGTCCGGCAAGGCGCTATCCAGGGATAACCGGGCAAACAGACGCATGGAGGCGATTTCGTACAGAGCATCTTCCATCGCGCCATCGCTCAGGTTGTACCAATGCTGCATGCAGTGAATGCGTAGCATCGTTTCCAGCGGATAAGGTCGCCGGCCATTACCAGCCTTGGGGTAAAACGGCTCGATGACTTCCACCATGTTTTGCCATGGCAGAATCTGCTCCATGCGGGACAAGAAAATCTCTTTTCTGGTCTGACGGCGCTTACTGCTGAATTCACTGTCGGCGAAGGTAAGTTGATGACTCATGATGAACCCTGTTCTATGGCTCCAGATGACAAACATGATCTCATATCAGGGACTTGTTCGCACCTTCCTTAGTTCACGGCATGCCTTTTATTTCTGGTATCGGTATCGAAGCATTACAAAATAAAATTCTGACTATCTTACAGGGGTGACCTATGTTTTCAGAAGTCATGCGTTATATTCTCGACCTCGGCCCTACGGTGATGCTGCGATTGTCATCATTATTTTTTCTAAAATATTAGGCATGAAGGCAGGCGATTGCTTTAAAGCGGGTCTGCATATCGGGATTGGCTTTGTTGGCATTGGCCTTGTGATTGGCTTAATGCTGGATTCCATTGGCCCGGCGGCGAAAGCGATGGCGGAAAATTTCGACCTGAATCTGCATGTGGTCGATGTTGGCTGGCCGGGCTCTTCACCGATGGCACCCGGGCGTCGCAAATTGCGCTGGTGGCGATTCCGATTGCGATTCTGGTTAACGTGGCGATGTTACTGACCCGTATGACGCGGGTGGTAAATGTTGATATCTGGAATATCTGGCATATGACCTTCACCGGCGCGTTGCTGCATCTGGCAACCGGTTCATGGATGATAGGGATGGCAGGTGTGGTAATTCACGCGGCGTTTGTTTATAAGCTCGGCGACTGGTTTGCCCGCGATACCCGAAATTTCTTTGAGCTGGAAGGTATTGCTATTCCGCACGGTACGTCGGCGTATATGGGGCGGATTGCGGTGCTGGTCGATGCTATCATCGAGAAAATCCCAGGCGTTAACCGAATTAAATTTAGCGCCGACGATATTCAGCGCAAATTTGGTCCATTTGGCGAGCCTGTCACCGTGGGTTTTGTGATGGGGCTGATTATCGGCATCCTCGCGGGTTACGATGCAAAGGTCTATTGCGGCTGGCGGTAAAAACGGCGGCAGTGATGCTGCTAATGCCACGGGTGATTAAACCCATCATGGATGGTTTAACGCCCATCGCTAAGCAAGCTCGTAGTCGTTTACAGGCGAAGTTCGGCGGTCAGGAGTTCCTGATTGGCCTTGATCCGGCGTTGCTGCTGGGACATACGGCGGTGGTATCGGCAAGCCTGATTTTTATCCCACTCACCATTTTAATTGCTGTTTGTGTGCCGGGTAATAGTCTGGTTTGGCGATCTTGCCACCATCGGCTTCTTCGTGGCGATGGCGGTCGCCGTGCGTGCGTGGAAATCTGTCCCGCACCTTAATCTCGGGTGTCATCATTATGAGCATCACCCTGTGAATAGCGACGCAAACTATTGGTTTGCACACCCAACTGGCGGCTAATGCTGGGGCGTTAAAAGCCGGGGGTATGGTGGCTTCAATGGATCAGGGCGGTTCTCCCATTACCTGGTTACTGATTCAGGTTTTCTCCCCGCAAAATATTCCGGTTTCATTATTATCGGTGCAATTTATCTGACCGGTATTTTCATGACCTGGCGTAGAGCGCGTGGCTTGTTAAACAGAGAGTGGTTCTGGCCAGAATAATTTTTACCTGAGGGGGAGGTTATCCCCTTTAACAATCAGGAGTTTTTATGAAATCAGTGGTGAATGATACTGATGGTATCGTGCGCGTTGCAGAAAGCGTCATTCCTGAAATTAAACATCAGGATGAGGTGCGGGTAAAAATTGCCAGCTCGGGCTTATGTGGTTCGATTTACCCAGGATATTTAAAGATCGTTAGCATTACTATCCAATAACGTTAGGCCATGAATTTAGCGGCTATATTGATGCGGTGGGATCCGGTGTTGATGATTTACACCCTGGCGATGCGGTTGCCTGTGTGCCGTTATTACCCTGTTTTACTTGTCCAGAGTGTCTGAAAGGGTTTTATTCCCAGTGCGCAAAATATGATTTTATTGGCTCGCGGCGTGATGGTGGATTTGCTGAATATATTGTCGTTAAGCGAAAAAATGTCTTTGCTCTACCCACGGATATGCCTATTGAGGATGGGGCTTTTATTGACCGAATTACCGTTGGTCTGCATGCTTTTCATTTAGCGCAAGGTTGTGAGAATAAAAACGTTATTATTATTGGTGCCGGAACCATTGGCCTGCTGGCCATTCAGTGCGCTGTCGCGCTGGGAGCAAAGCATGTAACGGCGATCGACATTAGTTCAGAAAAACTGGCACTGGCAGATCTTCGGTGCGATGCAAACATTTAACAGTAGCGAAATGAGCGCGCCGCAAATGCAGAGCGTTTTACGCGAACTGCGCTTTAATCAGCTTATCCTCGAGACGGCTGGCGTACCGCAAACTGTCGAACTGGCGGTAAAGATGCCGGTCCTCATGCCCAACTGGCGCTGGTGGGCACGTTGCATCAGGATCTGCATTTAACATCGGCAACGTTTGGCAAAATATTGCGTAAAGAGCTGACGGTTATCGGCAGTTGGATGAACTACTCCAGCCCTTGGCCGGGGCAGGAGTGGGAAACGGCGAGCCGGTTGCTGACAGAACGTAAGTTAAGCCTGGAGCCATTAATCGCTCGCCCGGTGAACT
+
////42***(--.44??@BBBA:9::FFGDHIIJJJJJJJGJGJJHGEJFGJGIJJJJJJJJJJGGJGJJJJJJI?6((((3/00,---6:=FFJIIIJGFIFJJGEF>:<JHGHIEHEFFJJG88879859;:3-++,,832-.23JHFDDDHJJJHFEJHJGFJHFIJ443,+*+//CD5555GJ<<9976,)))&&&'9:9:;;:::=ACDJJJDIJGEIFDHDB@A>52'''&-BCFJHJHJHHAAAAJJGJJJFJJJJJBA@BJEBA,,,,FIJGEJFFFEGIGJIGHFF@A@7CBDJJJJJJIJJIIHHJGJJHJJHDHDDE>DFJDIIJJJJJJJIHJCCEEEFDEBCBEDCFI?====>:9778BFDFJJJJJGEGGJGEBJJIJCA@CGBGIJJJGJJGGJGJH>?>>GFIJJJHFCDEDHFDCC776785-+'',&888::9=?856DCJJIFJJHJJ2222988--,.@@HJJIJHJJJEE0000>>=97B8GEE@8.,--25-,,../-)))-5222:<7777=>IJA?@?A:,.,+)%$$$$%&'*,-,&12A@;;8/00>@AC?<<<?JJHDC@C6668D?@>>??AIJJFBFGJJIJHJFJGJJGJIHJJJGD84FFFJIJGGBCD:::;JHECFFHGGHJJJJIJJJHHGHJJJHHIEJHEEEDEE@@@FIGIGHJH4444JJJJJJJB9999FEEJEIHJIJGJJJJIGFHJJFJJGHIIEGJ@@4-,54655889?JJ@?@>@><::62*))''&'(05997>?>?>?BGHHIJIGGIJJIIGHJHJFJHIEFHJJJJJJGFJJJJJB@@A;:5575;<<=<:3/4466&%&&FIJHGJD<<;<HFJEJ;;8*)))258;;=@??:89:HCC@AHJJJJIJJHJJJJJJJIFJIFJGJJJHJJJJJJJEJICBBCFHHEIJJDDJJJGDEHEHBDB>?HIIJJJJJJ<823:4333>=::::CBCB;;;;GGJJJJIJJJFJEJJHJJJHJJGJJHEJIHJIIJJJJJIJIJJJJJJGJJJJJJJEJJIJFIIGHHJHJJGIJJJJHFJGJGFA@A@JJEDGHJH@@?>JGJJJJFEIJIJHIJJGEEEHJJGGIGGJJHJFJJJHJIJJJHJJJJIIJHHDDGJIIFJHJJJJJJGJ=@9=3445:0....-//<;;BIDA@@00//33=:8<;<;4469CGFEGAAFFEHHIJHGJJJHJDCCECGGFBFCCC;<99<;><;943-,,*((')-((('224B?@?JJJIHJJFHJJJJJJJJJJGJHJFEGJJJJJJJGEDHIJHJJHIIJEFFFJHEEG@333?<E;3>AGGIHJHEF>*))*=?FA@??;C??@=?85/,&$$$%%$$%%'***&&(-?CDFCBCCJJGJJEJIJIIIJH<;<=?;,,,2IJEJJHJJ?CGDEGIJJJJJGG<652EDCHJGJJGGEDBBDIFHJIIBAAGBBBAGIG:::::6665555:9=;<?DFJIJIJIJJJIFJEJHIJJAAAADICCB=7;AC?A>;;EIFJJJHGJJJJJJJJJIJJJJIJFDFGFGJ87.4++'%%&),---2.//-%%&%%%%&$$%,./:ADCBFEDCAC?BBED?00///8<>?CEJIEJGFHGGFEGJFIIJC0--CB@DFADDGJJIEFCEJEHJJJJJGJJG66C;;;9::26--43:?===@CGGJJJBI////,++,')*..0))(.*,)&&156433@AIJJEJHEJA??;.---///<?GHDEDE=<7..-.554,-?=@GJEGIHJJDFGJJJJGJJJJJJHJJDFJGJJJJHHIJJJJJIJJIGJJJJIJHJ0/-+-/10,.9:JGHEJJIJJ<:<<AIFGGIJGJHJJIJJJDHJHJ@7:?CACEDHJFJJJGEB;9;8-++1@A@5310'')'')+:@ABCFDDFHJJJJEIFCJHHGJHHJAFFGJB@666?EE>>?DJJGIJFJHJGJJJJJJJJJJJJJJGJJHIJJJJJJGJJJEFEB4334CABBHFJJJHJIJJIJJGF??:<;A@<888@ACHFECBBB888000122153232333:CADFFJ<<<=FEJEJJJGJDGDEJJJD???AGGGJJIIIBBBDHJJJJFHJ@@AAC?@6676?<=EADCFIDB;===IJCBAEGC0(AEGBC>=@:BE@BC>DBDCIIFJFFJEFJFA@2/89041110599?=A><=40168BDECCEJGJFJJIHJIJBJJJ????---0,,,.11876:8<CDGD3224AA@@?CH+)*)++?GEA@AHEH8986999200**'&&''+/+++-47;J7643:660//0223;EFEJBAB99;HEFGAIGJJGGGGFHJIJJIJJHJJIJJJJJGGHJJJIJJGHGEDDIFEGFIGH//.&&&&)'&''*)*,.24534<@AEE@@BAIEHJJJJJIC??GEEAD>@GJJJJJJBCBBE::5,++067778=@---060.---128555CJHJIHJIJHJHJGJ@>>@CHJJJE55224CEFIJEJHJJDBCJJJJIJJIJJHJHEFC99?>?<<<<>C?=BDJCEEGHJHEGJGGJJJGJFHEHGEEEHJHJII@?>JEJJIFJFJJJJIIJJJJJJHJHJIJIECCBCCHJFIJJEFJDGJ?=<>>??BAAAJJJJCJFGGGIFJJJJJFJIJGHJJFJJHJJIHC=;;95553....88***178:55522../0695EBFJFJJJJJJIIIJJJJDAA@D@@@AJJJIJIHIJCJGFJHJB<IJJJJ@???@.--,)&&$'(*8:<89:;;>7(,*?EDJEGFDEA<376;?A@>ACDFIJ>>=>HJ?><<@JJJJIJJJJJHJJFEFJGJIJJHJJHJFFJJHJIGGEGJCBDBBA?AIJDH9999EJJIIIEHJFGFJ====E+*&&%&)+,+,//331224-***,)**8DD<<<<GGJGHJJJJJJJGFEIIIGEGJJJJJJIEJGJIHG@A??@IJHGIJJJJJIGGCECCGCDABJHHCFCEJJJJJJIJGJIFJJGIJHFJJJJJJJJJJJJJJIJJJJJIJJFHGJJJJHFHE***=CEJ?<<7?>JCFJJIJJJJHHJGIJJJGJJJHJIHBJCJEJIEH99:FJJJGJ8888CD??6437667CHJEHEJDE@CJAB222222/03../7@?<::::@?BDFJIEJHFJEJJGB622,;'''''()./5,,,,3***47;@000/456=<<??HFIEJGJJJHIHGGIHDBEHFF@>@9877()((9643233+?ABDHJACI2006>??---/DCCFFFFCBCEJJHFJGJIJJJGJGHHIFJJFGDB?3334@AH::9:GBIEJJJHJEHJEEA<;5+CEAJJG8771--.0666///2?8@HJJHGFHJIFHGJHJJGJJJJJJJCHHGFHGEDCHDIHGHFJJJJIJJJJCCDDIEEB=425232----92110002>?AABGGJJJJJJGGCEDFJJIJ@FB=GJIHGIFJHEEECDEC====IJAGEFJGIJJJIJGJJJJJJHIGHHFCFEEJGJEHGJHJIHIEFFGGJJHHIGFJFGJIJIFE:9885445=ADFDGFH@HGGHFJJJJHIDIJHDFFDJDIIJIHIGI95556/.99FIGGJJJJJHJE555?@AGFIJJGGFIJJJ<6589IGJJJHJJJJJJJJJJJJFJJJJJFGA>?GDGCGJ?@@?JGJ>?@?JDDDDJGDBBBA><;;?=?C6664=//0)(((()&'('**22>ADD@ABEJGIJJJJJJFHD<<CFB::;<??DC>?BEFC@7778AB<AACD>BDHJHCDII@@?@B@==:99:*****))+40,,-;@CEJHJFEGDC;88657>9:99998==>AAA@E==545531./1/055HJFIHJJJGEDJIHI@4445JIJ????CF9995332,,(&')??@ABC@>?DCEB?GIJHJEJJGJJHFHIJIJEFJGJJJGFECHBCFHGFHGFIJHJJJFJIJGED@A=><;>JCBCHA@74555=77:GGEEJ;88G;;;:=<<?>BCDCD?57GEJJ?DHIJJJJJJJJIIHJIGJJJGIJJHJJJJJJIHFIGIJHDDFJIJJJIGGGHGJJJJEDDEBCD::;<>CFFJEFGHHJHGCCGJHGJFDDDJJJGHJIJJJHJJJIJJJIGJHFFJJJJJGBBDCJJJHI7A81%$%(--/16002DDJHIJIIJ>=2**)$$$%-,)))29459:A88@GFJJJFIJJ4444GE7779?C1001<<<DHJJJJGDJ?BI:889-,,-FJECCGGFD==>??@JHJHE;;DCEEEJGHJJHJGFGIDIJJJHIJJIJJHJJJJJJHJHFFIGJJJJHJGHJ<108489C@DFDFGJJJGIIGD??HJ<65566789=:8210/--/7>AAICIJFEGE3222889AGFFGJJJJ;;;>HECDDHJGJJCC>,AAJFHFH666,,+****3982.2./BBJGIJJJJJIJ?<>;?>999ADCCDBJJJJJHJGGECEHJIHJJJJJJGGEDEEFD6667JJGGHFJGEDEFIJJJEJJFEFEBBBBGGHJGHJG;=668=@GJJFJFFFHHIJJJFJEJJJJGGEIFFBDDJ><;;FJHJJGHJG=6647EEFGJJIAAAIJHEBAB;:53.'&&--+++,*++2=>A@65561)((*2'-()91123ED<FIIJ@1111F;::FIGJIHFJJJHJJJJHJH>>>?GGDD<;(%%%),,-/..*)**655461...13----111BA@@@FHGHJJJJIJJJJFJGHBH:499:D=JEDDDCCJJGIJJH3111HHJHJEIJJDJJ@A::D:JJFGJGJEFG??3/(*,..(&&%%./=@DHFED>DIFEGGIJFBCJJGGEJJGIJB;>407989:CA>==AAEB>?JHFFFGJHIJJHJJ=EJJHIJIJJHJJJJDCGJHFIJJGJJJJJJ??99<=JJHHFJJFJIJJHGJI>@AHJHJJJJJGJ@<=7>>54436<CGGFDCCCGFJHJIIJJJJGEJJJJJJHJJI:99:JIJJHJJJJJEEAFFJEEFCBAA@CJEFGGJJJJIJHHJJHJIJJJJGBBGGJJGJFCCD?GIGFFGJDCFDJJF@:@?=;:AHEJGFEABB?DC:::;>7+++++,245;HEHJJIGFCDDJJHJJHIIIEJC::?<5554;4))*1..:<==CECDIJIGHJJJJJCC55113D:9/18;=BAEJJJJJJJJJJIJJIJJJJJJFGCBBBDEIFH--.AFHHGIIGJHJJJEJJGGJJHJIJIJJJJJJJJJGJHFGJGJJJ==>BGJEHIJEEDFEJJFFIHFJHJIJJHJFAJ=;;99;;8;:??=A?AB;:::EIJGJHFJIJJIA@=@@:::33322(''+3255333029>CABE?=BADDACEFJABBAJGEDCDD>;A@?A:IGD=;;BA@ABHJHIJJJJJJGJJHFIJHGJIJJFBCBBJEJJEJFGFJFIEJJFJGJGFJGHJ<JJIIJHGJJIIJGHJJJIFIGEHH>>>?JHJJBCDDCEIIJJIHIGHJJJGJJJIJEDDEDJJJJEJHHDEIJJJJJIIJJJJIJFHJJEFDJJDJC>545;>>ABDJJHJFEHJFDEEDFF=8==JJFJCGDHD??647;>=:9=/(()<IHEJEJFGDHJ@B@???EJIEHGJJHJJHJJJEIJHJHFFEBA?:><:@;EHJJJGGJ=<<<AABAAAABEJJAACABEJDEFGJJJGGJJJJGJ;;553***=>;CIDIGGJHJJJJJJJJHEJJIHJFJGDGGFCBECJJJJIJFJHIJIIJJJIHHIFJDCDDHJHE:<EJDGEEJGJGJJJJJJJIDFDEJJHFJEDH999HJIFDCGHJJGJBFJ???@JJIJJJJGJJIFHJJGFGJGIEHJGFGJJIFHGFIJGJJFJJ?@;=D@?<7.--.<@ABHHJGJJDCFDGEC9899E>>?@HJDDE@@@AFJJGHDFGGIICB>B65-,,,262++)&'((()*65;9:::*&(-++AEJJJFJJHFFJJGJEJHJJJFFJHIJEFHEEFDCCBBGJIGI>>>DEBBEDJJJJJHHFHFEJJ>=<<?=;8889BAFDCFDDCJJGJIFFFJJHIHIJHJJGHJJIJHJJJJIJJJJJJJJIJJJJJFJIJJFECGJEFJHGHJJJJIJJJJHJIJIGJJIGIJJJJJHJJJJIJJJJD@7770--96<=;=<>FJFJJJEA?==BCEHJJJJIJIJJJJHIIFJHFIDGGJFJIJJJJJFJICJFJIGJJJF5---?@HJFJFJJJJJIHJJJIJHJF??AGBA@AGEC?<222=DIGIFFJFDEEHEDDFJJIJJJJJJJG777689:HJJIJHHHJHHJGJJFJJJJJJGIB((''.49CECCDFGGIJGGJ=?@GFHGJIJJIJJFJI<;98;::;;:-,,-@>B@A@@????E31,++))''/44/633>DAA@A88AAEGJHHJJJJJFFJJHGJIJJJHB=;BEJHJJJFIJJEHJGJJJIJJJJJJHHJJJJJJJGJJIJJJJJJIJJJJJJJEHFGJJGGIJJHGDHJJIJJHJJIJJ>8554-+++,-35?@EFJFJJJJJJJJIJJHJJJJJGFJHJJJJJJBBDDHJJJJJJJJJIJJJJJIJHIJJIG@EFIJJJJJJIGIIJJFEDEFJFDDCDB>BGJJJFJHECJIJBCA?@ACHGGJHGGFF>?=>FEGFAJJGGJB<<IIDFHHCCGDEGHJJJJGE;;;<EACJGHFHEHJJJJJFHGJEIJIGIGJ?>??.---///:.DHDEHGDEFJEDCCDDC????C<:2224?<:85555B>==<>A@<==HHJJJJGHJFJJJJEJJHIJJJJIJJJGJIJJJJJJJIJJIBBAAICIGHHFFF><<=B?AA76@@?HHFJEE///0FDDFJGJJIJJFGIJGFGJJJHIFHGGJJGIHJJJJGJJJJIJJJGHJJJIIG<988:1-+&%&(*)'''++025(''(=A>>=<8699:AADDD@??@@FFFAAHEHHFI@><<=?EDA....---.?>CJCDDDGGJHJJJBAADIH>===JDB@<<=@B?8889<93200..*)%&')7,8;EGJJJJHJJJJHJHDIHJJJJCBC?FE;CGFEGI?ABJJIJHHJJJIJJJJIFJFGIJJJIIJGHGJJFCCAHDCC@ABDGHJJJJJJGIHJJIIIJJJGIHHHJIJJIJJHEGJIE<;34*))/0:>@CEGHFJJJHJJJF@<1111BDCDI?:EJJJ;;;;JIGGJJDAA@GIJEB@==>@6<=<JIGIJJJJJJIIJHJJJIJGIJJIJJJIJA?2224?677:HEEJHHDCCEJJFEFFHJJIFEJDBBBJJHG===:**;6==@ACBABAAAECCFCFDJ<;;:>CFHIJHJDFGJJFHHJEIGJGJIJIJJHJJIFFJJJIHEJJJFDEIJECGGFJJ6552.((34;;<?CEEGIJHJJJIJJJJJJJJGIIIJJJJIJJI@IDHIA@ACJJJFFIJGJHFHFJJJIDJFJJFCFJFJJJJJCBCBJHJIEBCDD=<<=JJ<=<@==BCJJJHHGIIJHEIJBB=>=@@;:5)(((78HJEHIFHJGFJJJHJJJIJHGEDJIJJBJJIIIGGCEBJJIJJHJHJIJJJJJJJJJJIJJJJJJJJJJIJJJJGFGJJJJJJJJJJJJJJDDDHJGHEGHJG7777EHHHJ?FGF::EDBEG?=77=<7;841100102;@@HFIABBCJJIJJJJJHJGGJJHED7FCIHHA@@>>>>JJJJHFHJJJJJJJJJJI@@@BECFJJJJJJJJJJJJJJJJJJD>9<AJJFJGJEEJC?=;===?@EJIJHJA>;;ECCCCEABCCJJJIJJJJFJDGGGFHGIEDEHJCDGJJJHJJGJHHJJHJCIDEBJGA@:=>BCCBB==>=>>32222<=CB43338-,,.***())'&&')6//0/FDDCIJJHA:;CFJJHJJIJJJJJIJGFEBEEGJFEHEJGIGIJIJJJJJJJJJJJJJJJGJJJIJJFJJJJHJJJJJJJHJJIHJHJAEBAC@:9766765556@AACJJJJIJJGJIJFGJJIH>>>?JJHJJJFF..;JJJJJJJGFJFIHJHJDDJJJJJJJHCGJJJJGDFEAA::92112233+++,43111::;:;8899<<;92100>@@ACFIJFFDA9996621/,,+./522////20442243<A>DIADCCJ<<<<<99:EEIJJHGJJJJHIHFGEDIJ8887:77CJIJIDGJDCBEJCDCACCCHEFHH;;;<BAAAE;7881..0.0;;6677EGFJGIEHHAA@@54,*))+-./*,,(++++*))*03231200114:>B?JG9988878154666?>,,,;<;DDEIJJHHBBCHAFIGGHGGIGEEDHA?:899:;?8769AEDFGJJJHJJFJJIJIFJJ1112))))7?>FIEJJJJJJJII86655;78///.,)()*=FGJJH@?@ADGHHIEFFC1111BBCFG>GE:999>AEAE@=8743223JDAFJJJJFGHGJJHHJDCC?A9EH876=<<<34557>?JDDHC;>@IGDB@8888322220/,((**>@EEFJ322-''''//5*)'*+++&(4:6('''=>2222GFDHJJGJJIGJJJFHDJ4444DEJGJJHJ@=>;989;BHDDCDIE@=:;;JIHJJJHIFJFFJ>==>GJJEJJFJFEFF@>>9448>==><<HJIJEJGBBA@BBHA;FEJIJJJIJHHFJIIJHIEJGDHFEGJJIJJGDEBCCEB@=57A@DJJGJIGJJJHJHCCAAJJJHJJJHIFD111128;<<;<DJGGJJGIJJGJJJJJJJFDCEDGJHJJIJIHJJFHJJJJHJJIDCCCHIJI?CJEGICHHEFEEBFEJJJGFIJIIJJJJGJHIJFEHACCBIJJGIHFIJJFJJIIJJJFHHFECHJJJJJJGJJHI@A>>HEHF????BCAECBEHIJI,,,,5400)(*/033(('))((',00,,,''&)7<ACAC@AB>HJGHJJFFHF@@EBA==2.,,-5676:<GI<<<<E@IACC?A@456552/0-.@@??JJJIJJHJJJJGJIIHIJJGJHJJHJHJJ?AA@778/)&&)(%+:;@@DD?BAA@CABHEJIA=>743('(BDFFHHGIJJIJJJIJHJ@@?GIJJHJJIJJGJHJJFJJJHJJJJGGJJJJJJIHIIFJIJJIIEEIGFJHFEAAAEJJCC;78:1//./.<<?:>;?BEBECDBA@BCECEHJJJJGHJHJGFJHJJJJDJGIJHJDCCGH;:8<B?<@?222///())=JHFJJ?>22004022>?BGBBDJDFFEEJJDGIIJJGJFJHEBIHJJIHIIJHIFGJJFJJHJJGJJJJHJJFIJJJJGFJJGD;9..1.1/../?32216DEEEJJIJJJHJJJJFFEEHHFHFDBBIIHFFJJHJGHGHJGEJJH<<<<?7567;=97776:::JIJJJJHJJFJJGF?@>6545F>>>>>>>;??@@EHFJFJHJIJJGGDJGJJCC)'&&&%1//223334A>CCEGJJJHJIJJJHHIJGGJIIJHJIJHHHIJIEFCJJIJJHDJIJHJJIJIFDEBDCDCJIF>===?222123/,&((/-1<;=BBIHFJJFEDDJIFJEJFFJHCGIJJJIJJJGJJFJJGGJIFFJIEJJECCG;;<=IDJJGJJJJIJGJJJJJJJJJJJJJJHHEJGHJJJJJJJJGGEDDFFJJIJJJIJJICFGIIDC@@<)'''.0;B>>;<==HJFGJJIJJJJJJJHIJGHJHJHJHJJJJJJJJJJGFFDCCEJGHFHJJIJJ??>>CEA;::4'&%%%&)7?DEGGJHIDJJIJJFJJHJJJJHHHJJJFHJGFHD>JJJJHJHIHIJJJJDFFDEDBEGGGIJHDCHJJ?335BJJJJJFHIJJJFJJIJJIJJA@A@JJJGJJJJJJJJJJGJJGFDDBHGFGFJGJJJJJJIJJJJJGEDJJJEEJGJDEJHJIHJJFIJJJIJJFJJJJIJHHIHGJJFEHIFEEGFHGJDCBBHJJIJJHJGJJJJJJHJIJJJFJD@@@BJFFGEEDIDFDAABFJJJJFIJJHEIJHJGEGGJIJHJJF?===IJFFDA@@B=A@=DDCAIJJFGGJJJJJJFEGEEHIHJHHJJJI@<;==E@ACB===;3334GJJJJJIJJJJJJJHFEEJGJHJJJJJIHECJHJJHJIIJJHJJJJJHIJJFJJJHIJGFJIJJFJHJJJJHJJJJHJHJJJJJJHJJJGJJGEGJJJJJJGJJJJJHJJJFJGIHHJFJJHEDDD=<<=GJJGJDEDGCBAJEDDIJEJJJJJHJJJJJJJJJJJJJJJJJHJJIHDJFJJJJGJJJJEJ?>699;EA>?8888:::=EEFEHJJGJJGHJJIJGJJJHJJA:68FHEDHJIJGC???HJFJJJJJJFJJJGEJJJHIIJJFHIJFGGJGHJJJHJJGJJJJCDGJJIFJJIJJHGJJJGJJJFFEJHJFHJJGA=<;<CDHJIH<CEACA59+0+-?>>>GDDBEFFGIJJHGJDA?AADDJF??ACHJJGHDGD<=>86?66HJJJDJJJJJDJGJDFJGJJJFIHJJJJHGHIICGJJJDAAHE;::<=2>@BGEDHJHEJJJJJHJHJIBAHJJHHJJFGGGHAJ911=AIBCBBG@?<<><F=-,)+6FJEFDFEGJIC27:>FGAE>@GBCBDJJHFDEEJJIHGJ992234=>>JIGJJICDDFGJJJJHJGJJJJJHJJJJJJJJJHGCJGGJJJIJ?<F@JJJJJHJJJJEGHIJGEEAAAAEECICFJHJIJHJIJFJJIJJIJJHJFGEDBEC=GHFECBIJJ5555:8=?B@;;875AFHGJJGJEJJIJJIJJJJJJIIACBBJEGGIJGEFIEEEJGHJIJJJJIHJFJJJJJJIJJGGJIIHIJHHEA@AHHJJHJJJCHHJJJGJJJGJJJJJIJGIFFGIJJJJJJHIJHJJHJIJIHJJHJFFFD1101104543AEJJJFJIJJJJJJJHJJIEGJJJJIIJGHI???>GGEHEFB?>88?95:<2FEGIJJGHHJ@A=633346BJCDC<=<>D<EFAAAJJDDEBDFDAAABHEEEJJJGGJJJJIJJJJJEFEEJJJJJJJJIIJJHJJHJIJHJJJFEB>AFFJJJHJHJGJJJJH;552140'&''&&&&'()/,+AAA:;:--)&&%')**,.1.??BAGEEAAAAJJJJJ>=<=BDABJJJJHJJHJJIIJJGJJJJHJ333<HHJJFIIHHHJJ<BFEFEDEC;::4445HCFEHJJJJJJJHJFFHIDJGJFIGFHIJJJJHHIDJJGHGJJJJJJJIIJJIE=A>AD>=<<<???=<A>99'<;:?G@FEJJJGJIHGJJIJIJHJJFJJGEFEA7...+*+,0---+'&%&''+-,,1:?EFIJJGGIDG@>:.--<JJHEIJHIJHJJJGJJGJJJGJHJJFFIJJJGEEGJJIFIJGJIHJJJJHEJJJJHJHIJJIJBDDGDFF@BCBFEEFJJJJJFDFJGHGGJJJDJJJJJJH9;==HJJJHJGJIFBDDCC;;:99=>GECGDDEEEBCCBFIHJEFB>JIHJJIJJJJGJJJIJJHDB@11=BJJIIJJGJJJJFJJJIGJJGGJIJHGJFJJJJJJD****DCFCGJIJHJJJJJJHGECHIJIHJJJGHB?<;=-&'(,-'%%&(,0+'%%'7==<8<?DDGIJJJJIJHJJJJJIJJDJHJJGJDEECH?;;;<=HGJDA>@GHFDHJJGJGJJJFIJJJIJFFGIJFBDCAIEIJABA?BFJJHHEGFFJJGAICC;;;<@?JE?>>CCBJHHJGIJJG@B@<>.=;BCGIJJIJFJIIJJBAABHJ@@A@C700/0;>BDGHCBBBFE@@F===@HAC:9655<<<>?@JEJIJFEJJJF4333I999677588;JF@@@DJBCCCB???FJCEJJGF==95578:99:8=4333JFEDFDGHFEAEEGBGEJJJJJGHJJJJHJIJEJIIDDFJDJ:999@B@880.0121+*(()%%344440112<<;896<=C:222<=@5555=CEGJDCCHJGJJFJAAAAJFHHJHJGJJHJJHJJJJFHGD0//0JJJJJJJGJJJEFJJJJIJJJD@J?@JGJJDEEGJJIJHJICACCF@A;ED7777FJJJIJGGJJHJ:6688BCFJCEJIEJJJIHHEIGJIJJHJJJIJJIHJJJHGFJIJJJIHJJIGJJFJIJJI666355511101//11JFJCBBDEGEJJJIJIIGJC<<BCCDEGDBBDHJJJJFJJIJJHHJIJJJJJJJIJFIFGJGGJIJA@?@AAEEIJJGJJEJJJHJEBCBFIHFDJGHGGJJJJJFDGHIHGEDDJJJFGGJFFFJGJEJFJGJGIH'''JJ=<<=CBADCCCBHDJHHGGGGJHJIJJIJFJJIFJH<<;<.-----@@GJJJGEJHIGEDB@E7667@C@A?<?HHHFGI@AA@JEJIJGJJJJJJJIJDBIGJJFJHDC@>>999:GJJJJGJJJJJJJAB>>87766555340-))+&&&%*-66788522129@?=@4444E@@>433496557<::<<:9995651+))(5?IJGJJJJFAF=<<BA?AEJJ@AIHJJJJJJJJJJJJJJJJJJJJJJJJJIJJJJJJJJJJCDJJJJJJIJHJJJIJJHJJJJHEJJJJJECCAB;988;642122'''38?<**)(.(*((()%%%)%%&+-<A>88:FIJFHIIIJJJIJEHFGGFDA><224<A@@AAA@?ACFFIJJCEDDJJGJJJIIHIJJJJHHJJEGBC<;<=A=;<BFHJIFJJJJHGIJJJJJJJFEGJJJIHJJJJIFDBC5EIJJJJJH<<6698A=CHJGIJJJHJJFHIJJGE?@??<<;;;98779667@AAAGJJJFIIJJJIJJJJJJJJJCFBEHJJIGGGJIJFJJGIICJJFCEEC310&%$$%%%%&'%&*8998994<CBEDAA>;;;EIEDC@@ACJJJIJ<<<877422,)*,,&&&&''9;:9222356))3*DFEHJJ=DGCJGC>=AHEJJHJJJJJJHJJHJEI@@=B@ECA++++++,?HDEGEJJJJJJJJJJJJIJI9958FEHJJJJJJEGGJJJJJCCDJIJJIHGJJHBCCJIJJIDCDHHEBABCA000,-,,:8789JBABAGFFGCAJI;@@CJGHFIGJF>E<0322/2:;---.9;;EEJJGJEJC>8.J?F8=76JJDCDEIHJJJFEEDEJIJHHJJJIGIHFDCDJJIJHJIJIJJIHJJHJIGFCBBDJ>:<+++&*+*'&'()(())**--('%%'&&(&%)+-==BACCDCA>?AHJGGDGJHJEA@GJJ94ED/..0BGIIIHDJEJJGIGIJFJJJJHHJGJJFECDDIEFJJJGGJJJJJJJJJEJJFJDIFJJJEJJJHJIIHGIFIJHJJJJFJFJIHIJJHIFJJJJHGJIGGJJJJFJJGFHJHJFGJJHJJHA:.**++'(38>AJGJFJIHHJJJE@>9?(''''(+++*+++)(((HJJJIJHJJJJJJJGJJIFGECG@?EGJIIJJGGDD67856668678:?@?>?AHEFEDJEFDCJDFJFIIJFJGIGHHIJJHFC899CBDDEBDDHJGJJHHIJGIFFDHFGIJHFHIJJJJGJJJJHIJIJIJHJJJIE2'')(111>@=<AGGEDBAABDJFA<=>>IHEGGHIFBBAAHIJGHGJGJHIGJJHJJJJ=?919669>B?<:8<>AJDFDHJIJBJGHF<<:;;;:BBCJJIFIGJJJJJGDEJIJGJHJ?<?52('''))++.-*,/1=>ADDDJJJJJIJJIJFGJJJGJJJJIJFJHEJJJJJHIFJJJHJHJJIFHIJJJJJHFGFHJJAJD@?@??D@EE::::HJHFEFDJIJJJHJJJJIJFJJJHJIJIFGGI:8+*(()%%%%%$$&,,699:>??DHJDBEDFFJGJHJFDDJJJ''')'&%&'*-3/*+48BJ@?@?DGEJFJHIJJGJ7777777JJIJJJHJHFFJJJHJIIIHJJJJJHJJJJIJJJJHJGJJIFF@<;:89;''''@BJGJHJJJIJJJGJJJJJHJIIFGIJJGIJIJGGGGJHGFFIEFF8769;>77B@EEJJHHGFFIGJGJJJJJJJIJJJJJJJJDBAADJJAADBDHFGIJ<<>>?;7=@AD=;<;JJHGJJIGFJIJGJJHDC?@GGJJIJIJGHJJJHJJIJIJJJJIJIIHJJJEDJJJHGIGIJJJIJGD?@GDCCDHJ>FFFB<;>AEGJH66532127344432102331+**//1-,..-:=AABDDACDDGDEADJG@@@:1100/834(((&
@Glass_A2P_20_pDSG602_6
TATTAGTCCGTTTCTCGTTTCTTCTTCTTCCAACGAGAGAGACGGAGAGCTGAGCGCCGCCACTCGATGGACCAAAACGAAAAAAGACGCTCGAAAGCGTCTCTTTTCTGAAATTGGTACCGATCCGCGCAGGGTCGATGGACCAAAACGAAAAAAGGCCCCCCTTTCGGGAGGCCTCTTTTCTGGAATTTGGTACCGAGTTATTAGGCCACACGTTCAAGTGCAGCCACAGGATAAATTTGCACTGAGCCTGGGTGGGATTCGGACTCGACCGCATAAGCCTTCAGGAGTGAGTTGTGCAATACCAACCGACGACTTGACCCTGCCAAGCGGCACCAGATTTCTTGCGTACGCAATCCCTAAGCCAAAGGTGGCACTCAGGGGAAGCGCAAACTGCCCTGCAACGGAGGCGTTGGCTTCATCGCTACTTTGACCCATCTAGTATTTCTCCTCTTTTCTCTAGTAAAGTGTTTAGTTCCCTCTTTGCGTCCTTCATAGCTTAATCCGAAAAGTTCTCTAGTAGCTAGCCCAAAAAAACGGGTATGGAGAAACAGTAGAGAGTTGCGATAAAAAGCGTCAGGTCGGATCCGCTAATCTTATGGATAAAAATGCTATGGCATAGCAAAGTGTGACGCCGTGCAAATAATCAATGTGGACTTTTCTGCCGTGATTATAGACACTTTTGTTACGCGTTTTTGTCATGGCTTTGGTCCCGCTTTGTTACAGAATGCTTTTGATCAGCGGGGTACCCGGTTTGGTTAGCGAGAAGAGCCAGTAAAAGACGCAGTGACGGCAATGTCTGATGCAATATGGACAATTGGTTTCTTCTCTGAATGGCGGGAGTATGAAAAGTATGGCTGAAGCGCAAAATGATCCCCTGCTGCCGGGATACTCGTTTAATGCCCATCTGGTGGCGGGTTTAACGCCGATTGAGGCCAACGGTTATCTCGATTTTTTTATCGACCGACCGCTGGGAATGAAAGGTTATATTCTCAATCTCACCATTCGCGGTCAGGGGGTGGTGAAAAATTCGGGACGAATTTGTTTGCCGACCGGGTGATATTTTGCTGTTCCCGCCAGGTAACCACTACGGTCGTCATCCGGAGGCTCGCGAATGGTATCACCAGTGGGTTTACTTTCGTCCGCGCGCCTACTGGCATGAATGGCTTAACTGGCCGTCAATATCTGCCAATACGGGGTTCTTTCGCCCGGATGAAGCGCACCAGCCGCATTTCAGCGACCTGTTTGGGCAAATCATTAACGCCGGGCAAGGGGAAGGGCGCTATTCGGAGCTGCTGGCGATAAATCTGCTTGAGCAATTGTTACTGCGGCGCATGGAAGCGATTAACGAGTCGCTCCATCCACCGATGGATAATCGGGTACGCGAGGCTTGTCAGTACGTCGCGATCACCTGGCAGACAGCAATTTTGATATCGCCAGCGTCGCACAGCATGTTTGCTTGTCGCCGTCGCGTCTGTCACATCTTTTCCGCCAGCAGTTAGGGATTAGCGTCTTAAGCTGGCGCGAGGACCGAACGTATCAGCCAGGCGAAGCTGCTTTTGAGCACCACCCGGATGCCTATCGCCACCGTCGGTCGCAATGTTGGTTTTGACGGGATACAACTCTATTTCTCGCGGGTATTTAAAAAATGCACCGGGGCCAGCCCGAGCGAGTTCCCGTGCCGGTTGTGAAGAAAAAGTGAATGATGTAGCCGTCAAGTTGTCATAACTCTAGAAGCGGCCGCGAATTCCAGAAATCATCCTTAGCGAAAGCTAAGGATTTTTTTATCTGAAATTCTGCCTCGTGATACGCCTATTTTTATAGGTTAATGTCATGATAATAATGGTTTCTTAGACGTCAGGTGGCACCATGGAAGCTTTGTAATCACTCGATGACCAAAAGTAAAAACCCGCCGAAGCGGGTTTTTACGTAAAACAGGTGAAACTGACGCTAGCCGGTCACATGTCAATACTTGCCCTTGACAGGCATTGATGGAATCGTAGTCTCACGCTGACGCAGTCTGATCGACAATACAGAATCGGTACGTAGTACAGACCGATAATCAGACCGACAACACGAGTGGGATCGTGGTCCCAGACTAATAATCAGACCGACGAGATACGAGTGGGACCGTGGTCCCCAGACTTAATCATCAGACCGACGATACGAGTGGGACCGTGGCTGCAGACTAATAATCAGACCGACGATACGAGTGGGACCGTGGTCCCAGACTAATGATCAAGTCATACGAGTGGGACCATGGTCCCAGACTAATAATCAGACCCGACGATCCGTGGGACCGTGGTCCCAGTCTGATTATCAGACCGACGATACGAGTGGGACCGTGGTCCCAGACTAATAATCAGACCGACGATACGAGTGGGACCGTGGTCCCAGTCTGATTATCAGACCGACGATACAAGTGGAACAGTGGGCCCAGAGAGAATATTCAGGCCAGTTATTTATCGCCTGTAACAAAGGACATTAAGTAAAGACAGATAAACGTAGACTAAAACGTGGTCGCATCAGGGTGCTGGCTTTTCAAGTTCCTTAAGAATGGCCTCAATTTTCTCTATCACTCAGTTGGAACACGGGACCTGTCCAGGTTAAGCACCATTTTATCGCCCCTATACAATACTGTCGCTCCAGGACAAACTGATGTCGTGAGCTTAAACTAGTTCTTGATGCAGATGACGTTTTAAGCACAGAAGTTAAAAGAGTGATAACTTCTTCAGCTTCAAATATCACCCCAGCTTTTTTCTGCTCATGAAGGTTAGATGCCTGCTGCTTAAGTAATTCCTCTTTATCTGTAAAGGCTTTTTGAAGTGCATCACCTGACCGGGCAGATAGTTAGCCGGGGTAAGAAAAAGAGCAACAACTGATTTAGGCAATTTGGCGGTGTTGATACAGCGGGTAATAATCTTACGTGAAATATTTTCCGCATCAGCCAGCGCAGAAATATTTCCAGCAAATTCATTCTGCAATCGGCTTGCATAACGCTGACCACGTTCATAAGCACTTGTTGGGCGATAATCGTTACCCAATCTGGATAATGCAGCCATCTGCTCATCATCCAGCTCGCCAACCAGAACACGATAATCACTTTCGGTAAGTGCAGCAGCTTTTCGACGGCGACTCCCATCGGCAATTTCTATGACACCAGATACTCTTCGACCGAACGCCGGTGTCTGTTGACCAGTCAGTAGAAAAGAAAAGAGATGAGATCATCCAGTGCGTCCTCAGTCAGCTCCTGGTCACGTTCATTACCTGACCGTACCCGAGAGGTCTTCTCAACACTATCACCCCGGAGCACTTCAAGAGTAAACTTCACATCCCGACCACATACAGGCAAAGTAATGGCATTACCGCGAGCCATTACTCCTACGCGCGCAATTAACGAATCCACCATCGGGGCAGCTGTGTCGATAACGAAGTATCTTCAACCGGTTGAGTATTGAGCGTATGTTTTGGAATAACAGGCGCACGCTTCATTATCTAATCTCCCAGCGTGGTTTAATCAGACGATCGAAAATTTCATTGCAGACAGGTTCCCAAATAGAAAGAGCATTTCTCCAGGCACCAGTTGAAGAGCGTTGATCAATGGCCTGTTCAAAAACAGTTCTCATCCGGATCTGACCTTTACCAACTTCATCCGTTTCACGTACAACATTTTTTAGAACCATGCTTCCCCAGGCATCCCGAATTTGCTCCTCCATCCACCGGGGACTGGTTCATTACTATTGCTGTATTTGGTAAGCAAAATACGTACATCAGCTCGAACCCTTTAGAATCAACGTTCTTGAGCAGATCACGAACATTATCGAAAAACTGCAGTGCGGAGGTGTAGTCAAACAACTCAGCAGGCGTGGGAACAATCAGCACATCAGCAGCACATACGACATTAATCGTGCCGATACCCAGGTTAGGCGCGCTGTCAATAACTATGACATCATAGTCATGAGCAACAGTTTCAATGGCCAGTCGGAGCATCCGGTGTGGATCGGTGGGCAGTTTACCTTCATCAAATTTGCCCATTAACTCAGTTTCAATACGGTGCAGAGCCAGACAGGAAGGAATAATGTCAAGCCCCGGCCAGCAAGTGGGCTTTATTGCATAAGTGACATCGTCCTTTTCCCCAAGATAGAAAGGCAGGAGAGTGTCTTCTGCATGAATATGAAGATCTGGTACCCATCCGTGATACATTGAGGCTGTTCCCTGGGGGTCGTTACCTTCCACGAGCAAAACACGTAGCCCCTTCAGAGCCAGATCCTGAGCAAGATGAACAGAAACTGAGGTTTTGTAAACGCCACCTTTATGGGCAGCAACCCCGATCACCGGTGGAAATACGTCTTCAGCACGTCGCAATCGCGTACCAAACACATCACGCATATGATTAATTTGTTCAATTGTATAACCAACACGTTGCTCAACCCGTCCTCGAATTTCCATATCCGGGTGCGGTAGTCGCCCTGCTTCTCGGCATCTCTGATAGCCTGAGAAGAAACCCCAACTAAATCCGCTGCTTCACCTATTCTCCAGCGCCGGGTTATTTTCCTCGCTTCCGGGCTGTCATCATTAAACTGTGCAATGGCGATAGCCTTCGTCATTTCATGACCAGCGTTTATGCACTGGTTAAGTGTTTCCATGAGTTTCATTCTGAACATCCTTTAATCATTGCTTTGCGTTTTTTTATTAAATCTTGCAATTTACTGCAAAGCAACAACAAAATCGCAAAGTCATCAAAAAACCGCAAAGTTGTTTAAAATAAGAGCAACACTACAAAAGGAGATAAGAAGAGCACATACCTCAGTCACTTATTATCACTAGCGCTCGCCGCAGCCGTGTAACCGAGCATAGCGAGCGAACTGGCGAGGAAGCAAAGAAGAACTGTTCTGTCGGATGGCTTCTTACGCTCAGCGCAGAGAAATATCCACCGTGGGAAAAACTCCAGGTAGAGGTACACACGCGGATAGCCAATTCAGAGTAATAAACTGTGATAATCAACCCTCATCAATGATGACGAACTAACCCCCGATATCAAGTCACATGACGAAGGGAAAGAGAAGGAAATCAACTGTGACAAACTGCCCTCAAATTTGGCTTCCTTAAAAATTACAGTTCAAAAAGTATGAGAAAATCCATGCAGGCTGAAGGAAACAGCAAAACTGTGACAAATTACCCTCAGTAGGTCAGAACAAATGTGACGAACCACCCTCAGATCTGTAACAGATGACCTCAGACTATCCTGTCGTCATGGAAGTGATATCGCGGAAGGGAATTCCGATATGAGTCGTCTGGCGGCCTTTCTTTCTCAATGTATGAGAGGCGCATAGATATGCTGTTGATCTCATTAACACAGACCTGCAGGAAGCGGCGGCGGAAGTCAGGCATACGCTGGTAACTTTGAGGCAGCTGGTAACGCTCTATGATCCAGTCGATTTTCAGAGAGACAATGCTGAGCCATCCGGCTTACGATACTGACACAGGGATTCGTATAAACGCATGGCATACGGATTGGTGATTTCTTTTGCTTTTTCACTAAGCCGAAACTGCGTAAACCGGTTCTGTAACCCGATAAAGAAGGGAATGAGATATGGGTTGATATGTACACTGTAAAGCCCTCTGGATGGACTGTGCGCACGTTTGATAAACCAAGGAAAAGATTCATAGCCTTTCATCGCCGGCATCCTCTTCAGGGCGATAAAAAACCACTTCCTTCCCCGCGAAACTCTTCAATGCCTGCCGTATATCCTTACTGGCTTCCGCAGAGGTCAATCCGAATATTTCAGCATATTTAGCAACATCAATATCGCAGATACCGTCATGTTCCTGTAGGGTGCCATCAGATTTCTGAATCTGGTCAACGAACAGATACAGCATACGTTTTTGATCCCGGGAGAGACTATATGCCGCCTCAGTGAGGTCGTTTGACTGGACGATTCGCGGGCTATTTTTACGTTTCTTGTGATTGATAACCGCTGTTTCCGCCATGACAGATCCATGTGAAGTGTGACAAGTTTTTAGATTGTCACACTAAATAAAAAAGAGTCAATAAGCAGGGATAACTTTGTGAAAAAACAGCTTCTTCTGAGGGCAATTTGTCACAGGGTTAAGGGCAATTTGTCACAGACGGGACTACTGATTGAGGGTGATTTGTCACACTGAAAGGGCAGTTTGTCACAACACCTTCTACTAGAACCAGCATGGATAAAGGCCTACAAGGCGCTCTAAAGAAGATCTAAAAACTATAAAAAAAATAATTATAAAAATATCCCCGTGGATAAGTGGATAACCCCAAGGGAAGTTTTTTCAGGCATCGTGTGTAAGCAGAATATATAAGTGCTGTTCCCTGGTGCTTCCTCGCTCACTCGACCGGGAGGGTTCGAGAAGGGGGGGCGCCCCTGCCGGCGTGCGCGGTCACGCGCACAGGGCGCAGCCCTGGTTAAAAACAAGGTTTATAAATATTGGTTTAAAAGCAGGTTAAAAGACAGGTTAGCGGTGGCCGAAAAACGGGCGGAAACCCTTGCAAATGCTGGATTTCTGCCTGTGGACAGCCCCTCAAATGTCAATAGGTGCGCCCCTCATCTGTCAGCACTCTGCCCCTCAAGTGTCAAGGATCGCGCCCCTCATCTGTCAGTAGTCGCGCCCCTCAAGTGTCAATACCGCAGGGCACTTATCCCCAGGCTTGTCCACATCATCTGTGGGAAACTCGCGTAAAATCAGGCGTTTTCGCCGATTTGCGAGGCTGGCCAGCTCCACGTCGCCGGCCGAAATCGAGCCTGCCCCTCATCTGTCAACGCCGCGCCGGGTGAGTCGGCCCCTCAAGTGTCAACGTCCGCCCCTCATCTGTCAGTGAGGGCCAAGTTTTCCGCGAGGTATCCACAACGCCGGCGGCCGGCCGCGGTGTCTCGCACACGGCTTCGACGGCGTTTATAGCCTGCAGGGCCATAGACGGCCGCCAGCCCAGCGGCGAGGGCAACCAGCCGAGGGCTTCGCCCTGTCGCTCGACTGCGGCGAGCACTACTGGCTGTAAAAGGACAGACCACATCATGGTTCTGTGTTCATTAGGTTGTTCTGTCCATTGCTGACATAATCCGCTCCACTTCAACGTAACACCGCACGAAGATTTCTATTGTTCCTGAAGGCATATTCAAATCGTTTTCGTTACCGCTTGCAGGCATCATGACAGAACACTACTTCCTATAAACGCTACACAGGCTCCTGAGATTAATAATGCGGATCTCTACGATAATGGGAGATTTTCCCGACTGTTTCGTTCGCTTCTCAGTGGATAACAGCCAGCTTCTTCTGTTAACAGACAAAAACAGCATATCCACTCAGTTCCACATTTCCATATAAAGGCCAAGGCATTTATTCTCAGGATAATTGTTTCAGCATCGCAACCGCATCAGACTCCGGCATCGCAAACTGCACCCGGTGCCGGGCAGCCACATCCAGCGCCAAAAACCTTCGTGTAGACTTCCGTTGAACTGATGGACTTATGTCCCATCAGGCTTTGCAGAACTTTTCAGCGGTATACCGGCATACAGCATGTGCATCGCATAGGAATGGCGGAACGTATGTGGTGTGACCGGAACAGAGAACGTCACACCGTCAGCAGCAGCGGCGGCAACCGCCTCCCCAATCCAGGTCCTGACCGTTCTGTCCGTCACTTTCCAGATCCGCGCTTTCTCTGTCCTTCCTGTGCGACGGTTACGCCGCTCCATGAGCTTATCGCGAATAAATACCTGTGACGGAAGATCACTCGCAGAATAAATAAATCCTGGTGTCCCTGTTGATACCGGGAAGCCCTGGGCCAACTTTTGGCGAAAATCAGACGTTGATCGGCACGTAAGAGGTTCCAACTTTCACCATAATGAAATAAGATCACTACCGGGCGTATTTTTTGAGTTATCGAGATTTTCAGGAGCTTCAGAACTAAAATGGAGAAAAAAATCACTGGATATACCACCGTTGATATATCCCAATGGCATCGTAAAGAACATTTTTGAGGCATTTCAGTCAGTTGCTCAATGTACCTATAACCAGACCGTTCAGCTGGATATTACGGCCTTTTTAAAGACCGTAAAGAAAAATAAGCACAAGTTTTATCCGGCCTTTATTCACATTCTTGCCCGCCTGATCAACGTCATCCGGAATTTCGTATGGCAATGAAAGACGGTGAGCTGGTGATATGGGATAGTGTTCACCCTTGCTACACCGTTTTCCATGAGCAAACTGAAACGTTTTCATCGCTCTGGAGTGAATACCACGACGATTTCCGGCAGTTTCTAGCATCTATTCGCAAGATGTCGTGTTCAGTAAAACCTGGCCTATTTCCCTAAAGGGTTTATTGAGAATATGTTTTTCGTCTCAGCCAATCCCTGGGTGAGTTTCACCAGTTTTGATTTAAACGTGGCCAATATGGACAACTTCTTCGCCCCCGTTTTCACCATGGGCAAATATTATACGCAAGGCGACAAGGTGCTGATGCCGCTGGCGATTCAGGTTCATCATGCCGTTTGTGATGGCTTCCATGTCGGCAGAATGCTTAATGAATTACAACAGTACTGCGATGAGTGGCAGGGCGGGGCGTAACACCCTTTGAGTGAGCTGATACCACTAGCCGCAGCCGAACGACCGAGCGCAGCGAGTCAGTAGCGGGGGAGACCTCTCATAACGCGAAGTAATCTTTTCGGTTTTAAAGAAAAAGGGCAGGGTGGTGACACCTTGCCCTTTTTTGCCGGACTGCGGCGGCCGCTACTAGTAGGGAGACCCAGAAACAAAAAAAGGCCCCCCGTTAGGGAGGCCTTCAATAATTGGACTATCCCCTAAACTTCAAAGGACCAAACGAAAAAAGACGCTTTTCAGCGTCTTATTGTCGTCTTGAGTACCGAGTTATTAATATGCGCGCAGCGTCTGGAAAACCGAGGCCAAAAAGACGTGCGTCTTTGATGCCCAGTTGAGCTCTACAGCAGAATTAAAATCAAGTCCGGCGCAGCCGGTTTGTGTCACTCCCACGCAGTTATCTGCGCCTAAGCCCCCCGCCAGCAGAACGTTGCCAAGCGATTGACCATTTAATAGTGACCAGTCAAAACGTTGCCCGCTTCCACCCTGGCCGTTGTCTAAAACATATTTATCAACGTGCTGAAACTCGCGGGCGGGCAGGGTTTCACCGACGCTTAATGCTTTCCCCCAGATGGCAACATGTGCTGGCAGACTTCACGCAGCGTATCGATACAGCTGTTCTTCATTACCATGCAGTTGCACTGCCGCCACGATAACCCTTTAGCTTTGTCCACCACATCGGCAATATCGTGATTGCGGAACACGCCAACATACTGCAACGGTGCCGCAGCCATCACTTCCTGCGCCTGTTCAACGTTGACGCAACGCGGTGATGTCGCAACAAAAATCAACCCACCGTAAATCGCGCCCGCGTCATAAGCTGCTTTAGCATCTTGCCCACGCGTCAGGCCACATACTTTATTCTCACCCAGCAACACCCGGCGCACGGCGGCGTGCAAATCGTCATGGGCCATCAACGCCGAACCAATCAGAAAACCGTTAGCGAAGTGGCTTAACTCGCGCACCTGAGCGTAAGTATTGATGCCGGATTCGCTGATTACCGTCACGTTGTGCCCCAGTTTCGGCGCAAGCTCGCGGGTACGGTTGAGATCAATCGACGGATCACGCAGATCGCGGTTGTTGATGCCAACGACCTTTGCTCCCAATGCAATGGCGCGCTCCTGTTCCTCTTCATTACTGACTTGGGTCAGCACCCCCATCTCCAGACTGTGAGCGACGGCGGCAAGCTGGCGATATTGGTCGTCATCCAGTACTGAAAGCATTAATAAGCAGGCATCGGCCTGGTAATAGCGCGCCAGATAGATCTGGTAAGGGTCGATAATGAAGTCTTTACATAAAATCGGCTGCGGGGCGATTTGGCTGACGATGGGGAGGAAATTGAAGCTTCCCTGAAAATATTTCTCATCAGTCAGCACCGAAATTGCCGAAGCGTAATGTTTATAAATGGCGGCAATGCGTGCTGGATCGAAATCGTCCGGATCACGCCTTTTGACGGCGACGCTTTCTTGCACTCCAGAATAAACGCCGTGCGCGCACCCTGTAGCGCATCATAAAAATGTCGCGTGCTCGGCTGAACCTCATTCTGAAAACTGGCCAGCGGTTGCTGCTGTTTGCGGGCTTCTACCCAAATCGCCTTGTCTGCGACGATTTTCGCTAAAACGGTTTGCATCATCTAGTAAG
+
,((((*.--./;==B<:>AHF@;1;34;A>BABB00/1.742'&%%+,)))('((+./+,499=?ABA::;>J>==B@(''-3341+(()-1;;=?CA?>?@;97=;---')+/+(,./3-((())).-/+)*+/0+**)%&&,,032+))09JHDDC?CFJG;:9.):<?JEHJ?>))))623/1?GECC?GJ?JE9777CJC>:;HEJJJECFGJJJHJJJJJJEJHJJGJJJHHHIGFFGGGB543000346=CDDDF?-,++/20.--.,,*'%$%/0-.,-68EGC43.,-+@ADJJFJJJAAB?744.---//=@JJJEGF=544)(()J<99;@;/1234>>>??CC8831;@@66>?GA@A@GHJJIHJHB989:JJJAA==99977799:7CGAA?77(0.((::9>@@4333GGGGFJJJHDCE?@>@<<99:95445EBD=BB@:88EDDEEJIHJJIIJJJJFGGJGHH855?6IJJFEJGIJJJDCFB;;:<F@@@BJJIJ@D32=BB;;<=BCCAEGJIJFGEC::::JJJHJGFIIF::99988:DFJEGEJIFJFJFHEFE;889:.**((./0:?@HCBADCI:::;HFGJHJGJJJEIJHIJJJFHHJJJJJJJIJJFHGJJJJIJ?@?....79430334573333JCBJJHIJGCCCDIGJIJJCFE<GGJJIJJJJJGJJHJJHJJFJJJGEGJJHJJIJGGJB8778><=?AD)))((()*++42++30)AAAEHGHFHFEFFDH;45FJ?::;CJFJHJJGIHJJJJF????IJJG@??>JHC===>>>>JJ<<<=DDFIGFCA>AGHJJJJJHJDI>7>01133414532222ECGEEGJCCDCJDJ??@<<9888;==?IJJJGJIJJJJGJJJIJJJJEDBDFJJJIJJJFJJIJJJJBC7110266=>>EDEEFHJJIIBDB@IHGJJGEJ@@)))+B@A@AHHJJHIJJEJJFJJJGHGJJCJDJA<<<>HCDEECCJJJJJJHFJBCJJIHECDAFC>=52,)+--220/,-*+++JGHGJGJJJHJJJJJJIJD6666;;=D:9J>@1.'&)&&&'')+'('(,,,,.5:564DF><<<@AB>=>>?AA?C3110022...:A?3113<6<;9:(CAAEGEEHJHJGJJJFHJJJJIFJHJJFDBECJJD76664.--.@;;:33//8FEIHFGJ?877-(HEHJIJJIEFEFJECEDBCDEHJIJHJEEEEJGJE=7@AF9111((()02B874))*8<85;BIJJGJICIAA@@E;:;=DCDJJHJJJHEHE;;;:><22103<=FJJJIGIJJJJGHJJEEJJJJHJJGHDHGEEEEBBFAACDFIJFJJJHJIGJIJJIJJJB===?GJJIHJDDCEJDC8(''+5&&)))*:::BAADGJGHJJJGJHJJJJGGBDBJH<8=?>@@4444;895566C?CF>;;99=ACDDFEJCBBAC>=;2--/:?AB;999E=EBCCJ:::2++++9EDE?===C?@:899::?@AF>==<?F@65000200//12=9BCGFJGJJJJF8:DCAFEGHJJFDEFGIJGHJJJJJJGGJEIJIJIJEJJJGJGHHJJHEEGJJGCC23141,**+24+*,/12078;BBGJHHDID0/1DFDF7644,))7JGGGHHFCBCCCFHEFH?C2(IJGJGFJIJJB@:><A<9B?;20147968@,,>?DGJJFGEJJJ=<<<<=>:977>@@G==<=/...9:<BACCBBBED@@??A@8:=ABHIJEDB?<>:988::<?;<9800GJJJJJ@A955;JJGJJJFEFJJJJGJJ>==AEJJIJIJH????@HBBA:88<=<<FIC>::@@@J??>?DEFHHEF99668<IDFJDEGGGJIFJJ3334@>?ACGGFGJHJJJHGEECHHDCBEJ@;::;425.-))-3:><7677=HHJJE=;;99:4-,,,.2?@@@BFJGBBAC@98.,-/23-.;9:;;:888DB<11113AA<;;;<833001+*&%%%%''(()8;BCB6667D@*,1.(&&&)))*&&&&(+*06;:CF7667=:::54467;:,+++78..2;=?22,-,++,+467;--?>>?2&%&&)0.'''&%'(***/1;<<<>=11///..-,**)&''&&&&))*???DC=<<<??@D:532,-+*,-++))(()'''58956BCDCDDEEJFDCD===>J,(''&''',-.17;??BJ@B=>ABBB-----('$$$%&---.119><>>=C7777;:0/--1>>>3323.--05+(11.,,)&$$$2211122>@D101/::9@<<==ACHIJJEB@@A=<<=H?><?66;DAF=<,,,,-,,4550,++***)))(+-)012898:.--/46;=AA@CCEFIJJ<;;;HJJJJIHGJDDFJFIGFHFHFJIGFJJJJJGDD>87885054453686677668=AD9667.''((**&'()'%%%()34CGJJIGJJIJJGGJJJ??>A@?ABF<=53345=?IJHHJHJJJHFDEA@@AGJEEFIJJFIIJJIIBEHHJFE?CHJJJIHFJFEBCDFFFB?=<A@''';//,-.,0..;C>//AFJEDGC=.++?BDHA<:::?>@?@FA@533381/(*:;=<<33312100124457:(((8:=9:@BIFDG>??@BA=BJFJFFGJJJFGIIJHJGGJJHJHGJJJJHJJHFDCHJGJJJJFJJJJJJEGFGGFJFHJEE/--*)&**JJJED??<99@A;7DGIJAA?@J88;DBEJJJIJJGGHHHFHIEFIGC<EFIJJ@JJJEA<<=:?GJJJGHJJJHJJGJJEFFHJJFJGJDJDEHJHF>>=<11120./0('''(;9?7*((+.8=>@@?ADEEEHDEJJJIJIJHJJGJJJIIJGJHGGJBBADJGJJJJJJJJJCCD????>===CBGGIA??>;<2<=>@;;5+')'(334123;80344<;<=;:::ABCBCABFIFEFDBBCDJJHJCCCG///****)(*+00?BJJJJHJJJIHJJJJJJGJJJDCCCEHJHJEHHEJJJJJGHJJGJHEJDD<<<<A.--18<@BDFGGGGHJJJJIIHJFHCDDEJJJJJGJJJJJGIJ?>?>EB<;;;3120*)((*1=@HEFHEJGIJJJJHFFJJJJE???FIJJJJJIIJEJFEBA:9;<CHFFCIIGHFJJJJJJJG@AAJEFCA<444320..,-/0,++*'(,)(()+00./2--.799@?C9210'%&)**-/00,;CCDC<5558EGDECABB+++*:,'11>AJJJJJJEDEFDEIDFJIJGEFDADDFJFJJFHJJGJIJJHHHDEFIIJJIIJJEGCDCCEFGFJJJHIGIJJJHJJJJJJCCA'&&&&(0)(()/-&&&9<BBGFFFJEGFGJE555522126687333DD,+*-(%'0@?@AEJJJDGIFA>86636FJFDDGJFDAB=563356;==<=7+*+.15AIHJJJJJJHJJEFJFIA@@@JDHFGFJJJ;:D8JJJJJIIJJ)))*C@?;5579<;;=HE=<43444JJJJEJFJJHBDG>---++++.6<;;54447<//;<CCJHJIJJJFJIGDDE@@914268882222ECBAAAGFJIHIJJEEJFIFEHBCDGHI@@@@>DE=HEBBCCJGGJJCCEEHJJJJFHHEDIB?<?ADFA==>>H?<;<@?:6666HIIJJ;;E:CBAGJGDFJDCDCBEDC=?)((9JJDC5&%%%%%101212223:98=;;87<?@@?A=;@BC<;9998---**&&+.0044239;.)).()?AABAJFJJEDIF>==>@::43.('')&(**,,/FCABFGA@@@BEFGGHHJJFDF=CBEJJJJIJIJJHIIEJJJGEJJJJJJHJJJJFJJJIIJJJJJJHHJJGJGGIJ6665<;<JGDCCEFIJIJJJJHFJJJJHDJJJC??@CJJJJHJIGIJJIJBBCCFJ++++JJJJIGJHJJJHHJHGGJIDA?<??<>.*))+98++++3112BJGA8889CDECDD7@@>640)87,++/0@AJJJJ7666?993344A<<=13'''''>>GJGFFGGHJEDIEIJJJJEBBCFGJJEE@AJJFGGFJIJHIJEB110,.12:7888::65-(&%'05;930JGD>=>HB?>@CDJE9;201/035><>>?IGGHJDB?>9::9EG>>>FDDJEDGHCEJJHG----878=0>>?CJJJJHJJJEJJJJHGHJJFHHHJGHJJJJJJFGGEDA?>?CEGDHFJJ@AA@CCC60/00EA77CECCJHIJJJJJGFGFHA??@GJIHJGECBDJFJJIHI?JF?HJJFHEBCCJJ<?>++++DBC@@AJB<>IJEJA@?>A@>>@IE===>GAAA>?>>EFDEEGJJJGIJJGGBGEHJIJIHJEIEIJJJIJJJJGJJJFHHJJJJJGJIGJFHCF<<EJJJJIGJGHFJJJJJIEJJHGJIIJJJJHCH====EFIFFFH<>,?<=JGJJJJHJIJJGGJJJ666AB:>DCAA@?444==879:D==>@CDBDABDEB<;:=FIHJJ655333><02,&&'(,,->?=88;<?DI>>;<?CGJHHIFJIIJIJHIJJJJGHIJIJCCE@@BBDJGHHJDGIGJGJEHGHIJJIJJJIEGEE@544001))*)6///1<C?EGDBJ@@JJJJJJJJJIJJIJJJIJJEJJEBD:A;ADDB8888JJDHHGJJGJJJJJC@@ABJJJDHIDCCDJFGF755+++.>76778JJJJJHCAA@DJJHJJFIJJDGGFIJEJJFDDJFJGGIFEJJJHHDJD666655?;::::91=@B/---FJJJE43334;97799<000////=DFFIHJJJJFGIHECEEFFJJHBBDB32229422233::;=:/0248:56:7;@87223:8('''0-..821.'(;;=9999:7--.0/<==<;;;?FDC@----.++,,2;73344FHFFJDHGDB....10/2000///0BBCGGHIIFIHJJIJHJJJJFJJJFJFJGGGEJJCFDDJJJJJDCBBJIDGFDIJJFEJJJHFGJJJJGJHD@-,+,-0-7=?<;7798>EEEDJJHJDGHJEJJBACBCJGGEEBGEJJIJJGJIJFJDJJIJJGHJJJJJGHHJJJJFJJJJJIGJJIJJJFIHGFHFIJJJJJGJJJIJJJJJJJJJEGHFIFGJHGHH=6>=BBE<<=>JJJICEHJFJJJJI;:::I9:99=-+'&(+5++%$&*+''%%%%''(()+,,.::<<?33AFHJJGGHHJJJJHJ;::)''((.)+*)(&'&+02112444332335>))))3('&(0/,214==IHIEFGEEGJG<<,,((()((++BEBDBBHJF>=?>BBDDB@@ADEEIEADHFIJB@AJCCD>;/E>AE??@BJFHFEJJDEJFFDEDD<<<>GJGFJJJJJEIGFFIJA?==@>>5555:==?FA96447=FBD21014..33;CDJHFGGHGHAA??JG????JIJJJJJJJHJEDIFFDDICJHF>>>>HJHHFHJIDFJJJIHEJE?C??.((((33BDGGHEIFEECJJJJF@A?AJFJJJCJBBABBAFJJDCDEJJHJJJJFJIJHJEEGIJGEHHJHIEGJIJDFEGIFIJEDEJFFFBBDFJHGHGFFBBCA><<:(((*++-5665;@BBBIFJJGBA@?:;DFJ1,,90CDJJEFGJJJFJIHG64-,,22554447424>>=>>AA<GCDBFB?=5.-.:740-,$%'))**)*+,*+=ABHJJJJJEJIIJGJIJHJJGFJJJJ6555GHHGHJFJHJHFJIJJJJJJJJ:99=G-,,,--,-A@@ABBCB8EJGHJDIFGFJJ6556>IIF000**+..-,,,,,,))'')***+*)))?@AAFJGIFIJJJJIJJJGHJJDD;8CEFHHCB>;96009;=:22@DEJHJDFJHIFIFHIFIIGEGI5555?>>:>ADJGGFJJJGFEEFJGJEGJJIIJJJJHJHJJGHEHDIJE@AGFGJJI4----FE?:9:;AEFECFFJCA?<<><?944:97:535334(''(*((AEEEGIDEHGJFJJIJJIIIJJHFEJE;9('''HJJJHHJGHJJJGIIFFJJJIHJJJJJJJJJJFIJJIIGHIFJFIIJJCDBDDDIH5555@=.,+'''**34::8<<<9:::<<B?>?>A=@EJHHEA??BEA64669?,,,63*.'&''8==EIJJJJJIJJJJJJJJJGJJIIJGHJBBC?97.61%%120/0++6?D<;;:>;>HFEEHJJJFJJHJJJJJJJJIGFIGHBDEGC<<<<>DDEIFJJGJIJJIHJCJHHHJJGJAHJHFB@@<;76229EJHEHGFJJGECBBFEIJJJFHIJJIJCB;<<<FBAEEFGIJFCJG@>>FJJ>>>;'&&(*)()0/00/+'''),-%%%$%.23----?DGG;;66679944556<:9;96/,,,359CGGCCEFJJJHC@GJJJJJJJJFJIJJJJHJJFGDB?<:ADDB<88@AJCFFABBBEHD6517CHJJJJJI@CJJFJCC?;:::=HF6643449A/-++*+-5;CDJJJF@A@@CCJJJJJJHJJFDDIJJGEHJHIJJJJHGFDCDDHGJJJJJJJJJJFHFIJJ?=<;:=<445:;>65533=<<>=86999999DBA?EGJA55@DBIG9888ADC::339:9((''('))478HJCFGIHJJJJJIJJJJJJIJJJJJGIG=9:57A@A<<2.../7DBCCDIJJEJJJGGJJJFJHJDDEC4//0??9JJFJJJIHJJI@>?BFA@B@HCGFIJHEID@>>?EC???AFFIHJEDEDGJJA@@@:;;7????CB;;;GGJABBAGA7-33<996687<<<889AGJJJGJI<;;;:42254<DEJJJIJGJDFEFJGJHHJJJJJJEJIIGJFJFHJ<;;<FJHIJEEJIJJDBD.-----.&%%%'&%%(57::9=99''''/58F>=>>BBBEJDCJIJIJJFJJGDDE2227669:?>EEA4444@:788AFIJFJFGJIJJIIGJJJJJJJJJHGGH877==BA<5557AAEFDIAC=<==<;;;CAD<=?@9889;B?>0000DC:JJIJIJH999GHJJJJJIHG@@A@IAAB===>A:97*+55>>BEJJIGJDJIJE;;;;0?AHJJECEA@BCFIHJJJGJJJICCGIGJ<;:766>?EJJJEGIECA43373???98>A>GJIJJIGJHHEEFJG@AA>??@BJHJFJIGJJJHJJFIB?@FD<<;<ABJHFJEGDJJEA?:2//-)>DFBCCA;;::A@8871;6-''(444=@A?HJCA=>?@=;/)*532'CFF@99<GCGHIFFJHGEEHJEJJA:666587@BCBCJHJJJHHHJJJJJJJEJHHIHJJJA---14;<DCDAD?@ACGBCCHHHIJEHHF**)*,+)&()//03=9:99::;CCBCCJFGFGHIJJE><<='''(0/./789:7*))')1AEIEFJA;;=A@;;876488GFJJJJJJJIHJJHJEJGJJ?@3.JIJJJFJHJCD??DECDHJFH@CCHJJJJJJIFHJHJHGGEF>>7789EF4334JEB@ABDGHGJJIJHIJIEJFJJJGB?@>B99:;EB@<<<ECJJJHHJIJJGH::9)))((((((BAADDGJBCBA>?@CCA4CA@CCCBAC656A9JDABCHJE?JIHJGB0*;(657?C:@=999C;97756<<B?<=?<A88EEHFGJJJGFEGJIHJJFFEHGDCBCJIJJJIGJIJJJHGJIJJHGJAA5:9979/--**/:><97)))*+***)))(()9CEEFJG@???JEJC>BACI43337CBGJJGJECDEJ@<=?<8644(%%&*+654457CCGBB;;:3005798476;;<CFDECC>?<<<354660)(/));?@@BHFEJJIJJJHFJF:2224CHJHDEBCBJJJB76753//,))-28:::<?A@BCCJGFJJJJJJJDIJFJJGJFE<;::BAEHJJJJHJIHJHGJJJJJJHGHJGIJJJHC@AA@BC666@BACF@:6677434=777/..-5=9:=9<?FJJFGJJJIGEGGIJFJJJJJJJJJJ?>?::??FJJJJJGCB;FCBC>C;@IID<<<JHJJJJJGFJJJJFFJEABD6***%$##).%)('(**'***(('%%%$%%%%,/124BJEDB===89>?IAAAADHJGJJJHJJIJIIJEGFDHCD555DJH@@?@A;8777:@6''''((((-/2337;=@CDG@??GJIJHHJHFDBEDHJJJJJJHJJJJIJIIJIJJJFFJJGIHJJHGGJJJJHEF32(&%%&&%$$)),8;<6544=(((*9;'&&(())3335555AFHJJIJJJDCDGJJGEJJIJIJFIJCABBJFECCH?<<=>88>>?BFCEEHG=JJJIFDFDE95555>>>JI:99;JJJJJGHJGJJ;:;<DDEJJJFFGHJGJJJJHJDJGJJJJJGJJJGCEGJ===>HGHFDDCACEJDGEGEHDHFFJJEIFFFEJC?AACJJ9999;889CJBABBJJJJGCFIHFGIJJJJFJ>>A?JIJ<99;2/--3));=DEJCABAEHJIDEHHJJJJJJGHJCCDFHJJ?@@DA<;;?B++)&('&&+-35157@====JIJHEJI8888899JDBABABAA@EFFEGGJEJFIGIIGJJA3//(&%)..145-)''-,*'(*BJJHJCEDFJ=<==>>?CB<<<FHJJGJGFJIJJFJJJ?>?JG;;:56568312/2:9;5415?2110210211''''0//+**++,%%%&('(+51./.'+05A;89:JJJJJJEJJJJIE>;77<?@FDDBFC99::CCCDJJFGGJHHHF;E--IDFCAAFFJ4//+''+3(((+?HJJHEDDGJGJACI@::;;J?=855,+,./2()''(+++,,,-BFHIIIJJJJEJDDJHEEGCCJJJJJJJF@??@EC=:::99+(&&&&33/...-,,.000*11257766689:<<G6667<?=EIJJJGFJJJIFIHJJJJGIFBBA;:;5-&''(')0(>ACFBCB88877)((/2,***2-(;CBFFFIJJJJJJJJJEJGJJJJHHEIGJIGJHJE===8888JJJJJFFGFFJF@GJJHJJIJEEGJAJJJJJGJJJJJEDEBA@CJJJJIJGJJJCEFFDDDBC300/'1,,7589JJJJJGJJHJJJECFJJIJDFHFJJJJJ<8:66/.00CBBFJJJJIJIHDBBE;,,+-+''(02=CC<;;5556.--,.*,-1;BIJGJJEGJJIFJIIJJJHEDJD=;7)(((--+'''--0-+,,.5.22:9DDEGFJJHIJJIIJJFHJJJJICEGCJJJGJHJIJFFFHD@AFCJDGJDC433----..-/2467=BGBCBCGHIHJJHJGJJIJJGIJJJJJIJEJIJJGIJGJJJJ@>>?HJFAJJJ>>////EJJEHGJJJJGJJIGGJEGDHJJJJIJJJJJFJJJIJJCC<;<9@==878:>@IIFJJHJFFHE888E?CDDDCDGJJJJFJHJJJJJJJGJJFFDBCAGD?><;5579+++1:DJJJJHJJIEEFABB<:::J??@@IJHJJJJJJJG=;6666>EJFJJGJJHJIFCEHJJJJJJJJJFH@@A320/013472>>JHHHJJJJJJJHJJHIJJJGGJJCCEA>41003-555AGGDDCB/...<?AA=;<;=3113;;/,,,111+'&&)))))***/0;==@FHFCCCECGDFIFEIEFHEJGJFJGJJDCFGGIJJJHJEDCECGGEJJJ@>:CAAABJGJFJIJHJ=((()&&'&(.0/13./*++*))***+FEEFJHJJAAAAEJ5444?@@@1000..,-:IJJJJJJJJJJJJGGGEFGJ553111**)*0000BB;;;;AIFJJ8777778A<==10011//02;;<@<;;<FFHDHEFHHEJJJIHJG:6BIJFHJJJJJJIJHJEIJJJJEEFFEDBB@@B:::9;;@?9666663)()'**)'(01?BEBBC<@6/)945EJJFJEGIG:999GFJJJJFHJJHJJJJJJJJFJJGJJJJGJJJJJFGGJJJEGEFG8100*))(*+*%$$%%');BA@@ADEJCC;;=JJJ@?A@G=7>;7413:==5545BDJHJGJJIEGJIJJGECEHJJJJJ>?FJG@@@ABDGFJHJEIHCC@@JGH@))))4223>D@AFGIJIGIIJFJIGJJGFJDHJFJJFFEJB=87*)&&((;=7766CB>EEFHFCFCIHGJIJHJJJJGJDJJEABB??JGGAACEJIJGED>>==)))))'
@Glass_A2P_20_pDSG602_7
CCTTCCGGATCCGCGCCTCCCCTTGCCCGGCGTTAATGATTTGCCCAAACAGGTCGCTGAAATGCGGCTGGTGCGCTTCATCCGGGCGAAAGAACCCCGTATTGGCAGATCTTGACGGCCAGTTAAGCCATTCATGCCAGTAGGCGCGCAGACAAAGTCAAACCCACTCGTGATGCCAACCGCAGCCTCCGGATGACGACCGTAGTGATGAATCTCCTGGCGGGAACAGCAAAATATCACCCGGTCGGCAAACAAATTCTCGTCCCTGATTTTTCACCACCCCCTGACCGCGAATGGTGAGATTGAGAATATAACCTTTCATTCCCAGCGGTCGGTCGATAAAAAAATCGAGATAACCGTTGGCCTCAATCGGCGTTGGAGAGAAACCCGCCACCAGATGGGCATTAAACCAGTATCCCGGCAGCAGGGGATCATCACTGACCATACTTTTCATACTCCCGCCATTCAGAGAAGAAACCAATGTTCCATATTGCATCAGACATTGCCGTCACTGCGTCTTTTACTGGCTCTTCTCGCTAACCAAACCGGTAACCCCGCTTATTAAAAGCATTCTGTAACAAAGCGGGACCAAAGCCATGACAAAAACGCGTAACAAAAGTGTCTATAATCACGGCAGAAAAGTCCACATTGATTATTTGCACGGCGTCACACTTTGCTATGCCATAGCATTTTTATCCATCCAGTTTCACGATCCTACCTGACGCTTTTTATCAGCAACTCTCTACTGTTTCTCCATACCCGTTTTTTTGGGCTCCTGCTGAGAACTTTTCGGATCAAGCTATGAAGGACGCAAAGAGGGAACTAAACACTTTACTAGAGAAAGAGGAGAAATACTGAGATGGGTCAAAGTAGCGATGAAGCCAACGCTCCCGTTGCAGGGCAGTTTGCGCTTCCCCTGAGTGCCACCTTTGGCTTAGGGGATCGCGTACGCAAGAAATCTGGTGCCGCTTGGCAGGGTCAAGTCGTCGGTTGGTGTTGCACAAAACTCACTCCTGAAGGCTATGCGGTCGAGTCCGAATCCCACCCAGGCTCAGTGCAAATTTATCCTGTGGCTGCACTTGAACGTGTGGCCTAATAACTCGGTACCAAATTCCAGAAAAGAGGCCTCCGAAAGGGGGGCCTTTTTTCATTTTGGCTCGCATCCACCTGTGCGGACCTCGGTACCAAATTCCAGAAAAGAGACGCTTTCGAGCGTCTTTTTTCGTTTTGGTCCATCGAGTGGCGCGCTTAGTTCCTCGTTTTCTCTCGTTGGAAGAAGAAGAAACGAGAAACTAAATACTAGTCACACAGGACTACTAGATGATGCAAACCGTTTTGGCGAATCATGGCGAGCGAGGCAATTTGGTCAAGCCCGCAAACAGCAGCAACCGCTGGCCAGTTTTTTCAGAATGAGGTTCAGCCAGCACGCGACATTTTTATGATGCGCTACAGGGTGCGCGCACGGCGTTTATTCCTTGGAGTGCAAGAAAGCATAGCCGTCAAAAGGCGTGATCCGTGATGATTTGAATCCAGCACGCATTGCCGCCATTTATAAACATTACGCTTCGGCAATTTCGGTGCTGACTGATGAGAAATATTTTCAGGGGAGCTTTAATTTCCTGCCAGTCGTCAGCCAAATCGCCCCGCAGCCGATTTTATGTAAAGACTTCATTATCGACCCTTACCAGATCTATCTGGCGCGCTATTCCAGGCCGATGCCTGCTTATTAATGCTTTCAGTACTGGATGACGACCAATATCGCCAGCTTGCCGCCGTCGCTCACAGTCTGGAGATGGGGGTGCTGACCGAAGTCAGTAATGAAGAGGAACAGGAGCGCGCCATTGCATTGGGAGCAAAGGTCGTTGGCATTGACAACCCCCGCGATCTGCGTGATTTGTCGATTACACCGATCTCAACCGTACCCGCGAGCTTGCGCCGAAACTGGGGCACAACGTGACGGTAATCAGCGAATCCGGCATCAATACTTACGCTCAGGTGCGCCAGTTCAGCCACTTCGCTAACGGTTTTCTGATTGGTTCGGCGTTGATGGCCCATGACGATTTGCACGCCGCCGTGCGCCGGGTGTTGCTGGGTGAGAATAAATTATGTGGCCTGACGCGTGGGCAAGATGCTAAAGCAGCTTATGACGCGGGCGCGATTTACGGTGGGTTGATTTTTGTTGCGACATCACCGCGTTGCGTCAACGTTGAACAGGCGCAGGAAGTGATGGCTGCGGCACCGTTGCAGTATGTTGGCGTGTTCCGCAATCACGATATTGCCGATGTGAGTGGACAAAGCTAAGGTGTTATCGCTGGCGGCGATCCCGTCCGCTGGTAATGAAGAACAGCTGTATATCGATACGCTGCGTGAAGCTCTGCCAGCACATGTTGCCATCTGGAAAGCGTTCACGTTACGGTGAAACCCTGCCCGCCCGCGAGTTTCAGCACGTTGATAAATATGTTTTAGACAACAGCAAGGGTGGACGGGGCAATGGTCTGACTGGTCACTATTAAATGGTCAATCGCTTGGCAACGTTCTCTGGCGGGGGGCTTAGGCGCAGATAAGCTGGTGGAAACCAGCACGAACCGGCTGCGCCGGACTTAATTTAATTCTGCTGTAGAGTCGCAACCGGGCATCAAAGCGCACGTCTTTTGGCCTCGGTTTTCCAGACGCTCGCGCATATTAATAACTCGGTACCAAAGACGAACAATAAGACGCTGAAAAGCGTCTTTTTCGTTTTGGTCCTTTGAAGTTTAGGGGATAGTCCAATTATTGAAGGCCTGCCTAACGAGGGCTCCTTTTTGTTGCTGGTCTCCCTACTAGTAGCGGCCGCTGCAGTCCGGCAAAAAAGGCAAGGTGCCGCCGCCTGCCCTTTTTCTTAAAACCCGGAAAGATTATTCGCGTTATGCAGGCTTCCTCGCTCACTGACTCGCTGCGCTCGGTCGTTCGGCTGCGGCGAGCGGTATCAGCTCACTCAAAGGGTCTTACGCCCCGCCCTGCCACTCATCGCCGTACTGTTGTAATTCATTAAGCATTCTGCCGACATGGAGACCATCACAAACGGCATGATGAACCTGAATCGCCAGCGGCATCGACGCTGCTCGCCCTTGCCGTATGATCTTGCCCATGGTGAAAACGGGGGCGAAGATATTGTGCCATTATTGGCCACGTTAAATCAAAACTGGTGAAACTCACCAATGGCTGAGACGAAAAACATATTCTCAATAAACCCTTTAGGGAAATAGGCCAGGTTTTCACCGTAACACGCCACATCTTGCGAATATATGTGTAGAAACTGCCGGAAATCGTCGTGGTATTCACTCCAGAGCGATGAGAAACGTTTCAGTTTGCTCATGGAAAACGGTGTAACAAGGGTGAACACTATCCCATATCACCAGCTCACCGTCTTTCATTGCCATACGAAATTCCCGATAGCATTCATCAGGCGGGCAAGAATGTGAATAAAGGCCGGATAAAACTTGTGCTTATTTTTCTTACGGTCTTCAAAAGGCCGTAATATCCAGCTGAACGGTCTGGTTATAGGTAGATTCAGCAACTGACTGAAATGCCTCAAAATGTTCTTTAGATGCCATTGGGATATATCGACGATTTGGCGTATCTCAGTGATTTTTTTCTCCATTTTAGCTTCCTAGCTCCTGAAAATCTCGATAACTCAAAAAAATACACCAGTAGTGATCTCTTTCATTATCGTGAAGACTCAAACTCTTACGTGCCGATCAACGTCTCATTTTTCACAAAAGTTTCACCAGGCTTCCGGTATCAACAGGGACACCAGGATTTATTTATTCTGCGAAGTGATCTTCCGTCACAGGTATTTATTCACAATAACTTCATGGAGCGGCGTAACCGTCGCACAGGAAGGACAGAGAAAGCGCGAATATGGGAAGTGACGGACCAACGGTACGCGATTGGGGAGGCGGTTCCGCGCTTCTGCTGACGGTGTGACGTTCTCTGTTCCGTCACGCCACAGTACGTTCCGCCATTCCTATGCGATGCACATGCTGTATGCCGGTATACCGCTGAAAGTTCTGCAAAGCCTGATGGGACGTGGTCCATAAGTTCAACGGAAGTCTACACGAAGGTTTTTGCGCTGGATGTGGCTGCCCGGCACGGGTGCAGTTTGCGATGCCGGTCTGATGCGGTTGCGATGCTGAAACAATTATCCTAGAATAAATGCCTTTGGCCTTTATATGGAAATGTGGAACTGAGTGGATATGCTGTTTTTGTCTGTTAAACAGAGAAGCTGGCTGTTATCCACTGAGAAGCGAACAAAACAGTCGGGAAAATATCGCATTATCGTAGAAATCCGCATCTCCGTACTTCACGGAGCCTGTGTAGCGTTTATAGGAAGTAGTGTTCTGTCATGATGCCTGCAAGCGGTAACGAAAACGATTTGAATATGCCCTTCAGAACGATATCCAAATCTTGGTGGTGTTACGTTGAAGTGGAGCGGATTATGTGAGCAATGGACGAACAACCTAATGAACACAGAACCATGATGTGGTCTGTCCTTTCACCAGTAGTGCTCGCCACAGATCGAGCGACAGGGCGAAGCCCTGGCTGGTACCCTAGCCGCTGGGCTGGCGGCCGTCTATGGCCCTGCAAACGCGCCAGAAACGCCGTCGAAGCCGTGTGCGAGACACCGCGGCCGGCCGCCGGCATTGTGGATACCTCGCGGAAAACTTGGCCCTCACTGACAAGAATTGAGGGGCGGACGTAACCGCTGAGGGCCGACTCACCCCGGCGCGGCGTTGACAGATGAGGGGCAGGCTCGATTTCGGCCGGCGACGTGGAGCTGGCCAGCCTCGCAAATCGGCGAAAACGCCTGATTTTACGCGAGTTTCCCACAGATGATGTGGACAAGCCTGGGGATAAGTGCCCTGCGGTATTGACACTTGAGGGGCGCGACTGACGGATGAAGATTTAAAATATTGACGCTCCGAGGGGCAGAGTGCTGACAGATGAGGGGCACACCTGTCGCGTTTGAGGGGCTGTCCACAGGCAGAAAATCCAGCATTTGCAAGGGTTTCCGCCCGTTTGGCCACCGCTAACCTGCTCTTAACCTGCTTTTAAACCGATATTTTATAAACCTTGTTTTTAACCAGGGGCTGCGCCCTGTGCGCGTGACCGCGCACGCCGAAGGGGGGTGCCCCCCCTTCTCGAACCCTCCCGGTCGGTGGAAGCACGGGAACAGCACTTATATATTCTGCTTACACACGATGCCTGAAAAAACTTCCCTTGGGGTTATCCGCCTTATCCACGGGGATATTTTTATAATTATTTTTTTTATAGTTTTTTACAATCTTCTTTTTTAGAGCGCCTTGTAGGCCTTTATCCATGCTGGTTCTAGAGAAGGTGTTGTGACAAACTGCCCTTTTCAGTGTGACAAATCACCCTCAAATGACAGTCCTGTCTGTGACAAATTGCCCTTAACCCTGTGACAAATTGCCCTCAGAAGAAGCTGTTTTTTAGCGGAACCTGCTGCTTATTGACTCTTTTTTATTTAGTGTGACAATAAAAGTTTTGCCACACTTCACATGAATATGTAGTCGGCGGAAACAGCGGTTATCAATCACAAGAAACGTCAAAAATAGCCCGCAAATCGTGCATCAAACGACCTCACTGAGGCGGCATATAGTGTCTCCCGGGATCAAAAACGTATGCTGTATCTGTTCGTTGACCAGATCAGAAAATCTGATGGCACCCTACAGGAACATGACGGTATCTGCGAGATCCATGTTGCTAAATATGCTGAAATATTCGGATCACCTATTCCGGAAGCCAGTAAGGATATACGGCAGGCATTGAAGAGTTCGCGGGGAAGGAAGTGGTTTTTTATCGCCCTGAAGAGGATGCCGGCGATGAAAAAGGCTATGAATCTTTTCCTTGGTTTATCAAACGTGCGCACAGTCCATCCAGAGGGCTTTACAGTGTACATATCAACCCATATCTCATTCCCTTCTTTATCGGGTTACAGAACCGGTTTACGCAGTTTCGGCTTAGTGAAACAAAGAAATCACCAATCCGTATGCCATGCGTTTATACAGAATCCCTGTGTCCGTATCGTAAGCCGGATGGCTCAGGCATCGTATTCTGAAATCAACTGAATCATCGAGCGTTACCAGCTGCCTCAAAGTTACCAGCGTATGCCTGACTTCCGCCGCCGCTTCCTGCAGGTCTGTGTTAATGAGATCAACAGCAGAACTCCAATGCGCCTCTAATTACGTTTGAGAAAAAGAAAGGCCCGCCAGACGACTCATATCGTATTTTCCTTACAGCGATATCGCTTAGTGACGACAGGATAGTCTGAGGGTTATCTGTCACAGATTTGAGGGTCGTTCATGCACATTTGTTCTGACCTACTGAGGGTAATTTGTCACAGTTTTGCTGTTTCCTTCAGCCTGCATGGATTTTCTCATACTTTTTTGAACTGTAATTTTTAGGAACCGAAATTTGAGGGCAGTTTGTCACAGTTGATTTCCTTCTCTTTCCCTTCGTCATGTGACTTGATATCGGGGGTTAGTTCGTCATCATTGATGAGGGTTGATTATCATTTATCTGAATTGGCTATCCGCATGTGTTCCTCTACCTGGAGTTTTTCCCACGGTGGATATTTCTTCTTGCGCTGAGCGTAAGAGCTATATTGACAGAACAGTTCTTCTTGCTTCCTCGCCAGTTCGCTCGCTATGCTCGGTTACACGGCTGCGGCGAGCGCTAGTGATAATAAGTGACTGAGGTATGTGCTCTTCTTATCTCCTTTTGTAGTGTTTGTCTTATTTTAAACAACTTTGCGGTTTTTTGATGACTTTGCGATTTTGTTTGTTGCTTTGCAGTAAATTGCAAGATTTAATAAAAAAACGCAAAGCAATGATTAAAGGATGGTTCGAATGAAACTCATGGAAACACTGACCGGTGCATAAACGCTGGTCATGAAATGACGAAGGCTATCGCCATTGCACAGTTTAATGATGACAGCCCGGAAGCGAGGAAAATAACCCGGCGCTGGAGAATAGGTGAAGCAGCGGATTTAGTTGGGGTTTCTTCTCGGCTATCAGAGATGCCAGAAAGCAGGGCGACTACCCGCCGGATATGGAAATTCGAGGACGGGTTGAGCAACGTGTTGGTTATACAATTGAACAAATTAATCATATGCGTGATGTGTTTGGTACGCGATTGCGACGTGCTGAAGACGTATTTCCACGGGTGATGGGGGTTGCTGCCCATAAAGGTGGCGTTTACAAAACCTCAGTTTCTGTTCATCTTGCTCAGGATCTGGCTCTGAAGGGGCTACGTGTTTTGCTCGTGGAAGGTAACGACCCCCAGGAACGCCTGGAATGTATAAGCAGATGGGTGCCAAAATCTTCATATTCATGCAGAAGACACTCTCCTGCCTTTCTATCTTGGGGAAAAGGACGATGTCACTTATGCAATAAAGCCCACTTGCTGGCCGGGGCTTGACATTATTCCTTCCTGTCTGGCTCTGCACCGTATTGAAACTGAGTTAATGGGCAAATTTGATGAAGGTAAACTGCCCACCAAAGATCCACACCTGATGCTCCGACTGGCCATTGAAACTGTTGCTCATGACTATGATGTCATAGTTATTGACAGCGCGCCTAACCTGGGTATCGGCACGATTAATGTCGTATGTGCTGCTGATGTGCTGATTGTTCCCACGCCTGCTGAGTTGTTTGACTACACCTCCGCACTGCAGTTTTTCGATATGCTTCGTGATCTGCTCAAGAAAACGTTGATCTTTAAAGGGTTCGAGCCTGATGTACATATTTTTGCTTACCAAATACAGCAATAGTAATGGCTCTCAGTCCGTGGATGGAGGAGCAAATTCGGGATGCCTGGGGAAGCATCGTTATAAAAAATGTTGTACGTGAAACGGATGAAGTTGGTAAAGGTGAGATCCGGATGAGAACTGTTTTTGAACAGGCCGTTGATCAACGCTCTTCAACTGGTGCCTGGAGAAATGCTCTTTATTGGGAACCTGTCAATGAAATTTTCGATCGTCTGATTAAACCACGCTGGGAGATTAGATAATGAAGCGTGCGCCTGTTATTCCAAAACATACGCTCAATACTCAACCAGTTCAGAAGATACTTCGTTATCGACACCAGCTGCCCGATGGTGGATTCGTTAATTGCGCGCGTCAGTAATAAGCGGTAATGCCATTACTTTCCTGTATGTGGTCGGGATGTGAAGTTTACTCTTGAAGTGCTCCGGGGTGATAGTGTTTAGAAGACCTATTCGGTATCGTTAGGTAATGAACGTAGCAGGAGCTGCTTACTGAGGACGCACTGGATGATACTTCATCCCTTTTCTACTGACTGGTCAACAGACACCGGCGTTCGGTCGAAGAGTATCTGGTGTCATCGAAATTGCCGATGGGAGTCGCCAGTCGTAAAGCTGCTGCACTTACCGAAAGTGATTATCGTGTTCTGGTTGGCGAGCTGGATGATGAGCAGATGGCTGCATTATCCAGATTGGGTAACGATTATCGCCCAACAAGTGCTTATCGAACGTGGTCAGCGTTATGCAAGCCGATTGCAGAATGAATTTGCTGGAAATATTTCTGCGCTGGCTGATGCGGAAAATATTTCACGTAAGATTATTACCCGCTGTATCAACACCGCCAAATTGCCTAAATCAGTTGTTGCTCTTTTTCTCACCCCGGTGAACTATCTGCCCGGTCAGGTGATGCACTTCAAAAGCCTTACAGATAAAGAGGAATTACTTAAGCAGCAGGCATCTAACCCTCATGAGCAGAAAAAAGCTGCATAATGTTGGAGCTGAAGAGTTATCACTCTTTTAACTTCTGTGCTTAAAACGTCATCTGCATCCAGACTAGTTTAAGCTCACGACATCAGTTTGCTGACTGGAGCGACAGTATTGTATAAGGGCGATAAAATGGTGCTTAACCTGGACAGTTTAGTGTCCGACTGAGTGTATGCGAATTGAGGCCGTTCTTAAGGAACTTGAAAAGCCAGCACCCTGATGCGACCACGTTTTAGTCTACGTTTATCTGTCTTTACTTAATGTCCTTTGTTCACAAAGCATAACTGGCCTGAATATTCTTGCTCTGGGCCCACTGTTCCACTTGTATCGTCGGTCTGATAATCAGACTGGGCACGGTCCCACTCGTATCGTCGGTACTGATATTTAGTCTCTCGACCTCGGTCCGCTCGTATCGTCGGTCTGATAATCAGACTGGGACCACGGTCCAGCTGGTATCGTCGGTCTGATTATTAGTTGGACCATGGTCCCACTCGTATCGTCGGTCTGATTATTAGTCTCAGGGGACCACGGTCCCACTCGTATCGTCGGTCTGATTATTAGTCTGGAACCACGGTCCCACTCGTATCGTCGGTCTGATTATTAGTCTGGGACCACGGTCCCACTCGTATCGTCGGTCTGATTATTAGTCTGGGACCACGATCCCACTCGTGTTGTCGGTCTGATTATCGGTCTGGGACCACGGTCCCACTTGTCTTGTGAATCAGACTATCAGCGTGAGACTACGATTCCATCAATGCCTGTCAAGGGCAAGTATTGACATGTGACCGGCTAGCGTCAGTTTCACCTGTTTTACATAAAACCCGCTTCGGCGGGTTTACTTTAGGTGATCGAGTGATTACAAAGCTTCCATCGTGCAGCCTGACAACTGTTAAGAAACCATCTATCATGACATTAACCTATAAAAATAGGCGTATCACGAGGCAGAATTTCAGGAATTAAATCCTTAGCTTTCGCTAAGGATGATTCTGGATCCTGACGGCCGCTTCTAGAGTTATGACAACTTGACGGCTACATCATTCACTTTTTCTTCACAACCGGCACGGAACTCGCTGGGCTGGCCCCGGTGCATTTTTTAAATACCCGCGAGAAATCAGTTTGATCGTCAAAACCAACATTGCGACCGACGGTGGCGATCGGCGTTCCGGGTGGTGCTCAAAAGCAGCTTGGCCTGGCTGATACGTTGGTCCTCGCGCCAGCTTAAGACGCTAATCCCTAACTGCTGGCGGAAAAGATGTGACAGACGCGACGGCGACAAGCAAACATGCTGTGCGACGCTGGCGATATCAAAGTGCTGTTTGCTGCCAGGTGATCGCTGATGTACTGACAAGCCTTTCGCGTACCCGATTCCATGGTGGATGGAGCGCTTCGTTAATCGCTTCCATGCGCCGCAGTAACAATTGCTCAAGCTA
+
%''.'(566830.///0..0145<4<JA=@@FGJHJEA?@@EJJJI@HHJJJHFC@=;<@AEGGEEDHDCBBJIHFFEDB@@BACDA@@@@GDC>>@C;<<=@++,.(((()('-HABBCEHFJBJJJJJJHJJJJJHHJGGJJJ9999.--/''&(('%&&:<<889566455353124432**+01=>@AJEHDECAAJJI-----H><<;;B@><'&'*8887678=:2../..-.///2873339899:DI;>;9<<>ACG;3JJJJHJJDACGJFD@8FJGDGJJJJGJFGJJCA555544456>AEABJ?>C60A@FDHDCDJ>>>:8877334356@A?<<:<==GGJJJJGIIFCEDJH000-(((&'&&'((&'&(-66845.,,++;75,,>JJJGDFFH210049??<387((((''&''&+-.,-00/5446:8::9<<;77>>=<?<9DFA@@++()*),**,5+/)*/,,--26=87767>>9999=?<=;<@9::<=DFJDGBADCCCFCHDJJIJJHJHJIJEJJDBDJE;778CJJJJJGJ>?BIJJJJJJFGEFJIHA65FFEEGJHGGEEHEDHJJIJJJFHJJJJJJ8833433448JJGDEDBCA5555?>=<=AEJJHH==<<DCDCEDGCGG<ABDABB5445?@?I76+(E@ACABJIGBBAAC@>@CJHCA/-,,&&%&%%+'&&%$,)*)%%%)')BDDCBIFJ0/.*(''('())442244BH@666@7>>>JDBE4;8:<<----.-*)%$$#$$*6668851(((7A:88::67?>CDEC@))))9<FCFJJFGFCACB=<<;?30,'&'(5:>>?CCDJJHJG;:2+)))78::>C@@ADJJHJEFJJJJJGHJGGGJIEIFACDFJJJGJGEEDCIJH@??@9:@CC+++,555/.//20-/3;BA@@HJDJH;;;;AADDFDDD>=>?GJJJFFCCCE=56B@@DDDC9868<:;8111/-/0(((&))*,/5=:2---8:??DGHJHIEIF<<<;D0//15*(%%&(,975;==9CB2J00009<6777E?7778?>BBCJGJGEJDB?@JJJJJE62223000(('(78ACEDDDEEAHCE5I@AEFEFJJEEGC;1@?@AD=<=>777::6A4)(()+.*'%&&&&(/011:==DB???99844/.01689/..,/,.+6:?ABAJDHJBCBC@(&&(300../33:>****4<0003;9;:1...;CECFBBJB=66GGFD===>D4,,-71.//1>?BGFHEEIJGJJHJJJJJIC@-,+-('&&%&,5:9;;;AA;;;DHAAAECBEFJ=>=A65;:=<''')()*,((%$%%&&&'&%&+*)))100+))))=A@DC@@@D::::B?>??ADE><=@D>=<<41=C;98888111111.)''((*)'(()99CEFFIJJJJJIIIJJGJJH@>>;?7656<>;5++++,,,('&$$%%%%'(*('&&'*-.,*&'''*+5<:;;<GEJJJC+**+@:BEDHEGFCA76669GGJJIJEJJGJJJJJJFIHJJEGEEFIEFGJJJFGGGDDE????JJJIJJJJHJHHJJJ@?@EGJE=:7:;))+27JJJGJGC::9;A:65,+++0-,,-,///>8)))*JFDHJIJJJJJ@:862,/0(''(3<5442..778ADA@A?<?-)*<9::;;B99??@@JDEAABCD:../:>:D6666DA?888910001A@BGFI=DFJDFJ?@?EEDD6666=?@BCFDJFEGFJEJJIFFDDCABCGCEEIGGHJJFGGHHJJEEFJF>;;:=9-,,/+(&%&,7?:<;<>>@AJIJGIEJC>==AGHEEHJIJJIJJJJG9877CABDED?=@5)(''3*)))+*++70001D@ABBCEHJ@@73----'('''&'('+,167<;;789869++,.50,---..//??9669JJJJ=<<;???B?@@>AA0///<<CCJJDHIJJJJJJF@AAAJHJJA4333><::+**+0(*++89CFFCDGJGJJ;:7,*('')+5898843119IGJFIJAACAI983444100.**))+,../-))),@B?9<@JJJCDEJ>=<<4...-,+*+*+++,,..<DJJIJ=>****2.31)))(,,*,,CEEDHGFAJGJJGJHJJJJJFDEFJEGECJEGGDC((((CDE@A<;9:DGFJFFEECHCCEJJGG;;;;@JJFDEEJJJJJJDEJFJJEJFJHGJFJJ999;F:.../:777:@A6636ADCCBB8923//00:<;??>7778D=>>>B.)'''000/552<=;>CDJJJGBE;444,,,++*(()))'')%&)1179HEFHGJJJJJEJIJJHGCB@I@A@@JJGFJA8//057.33//00CDEJJJDJDJJFGJEGHIDDDGFG@-,,,11//1''''(?HJFJAAA@GDJDD@6/;;@BJEJEGEFIGFFBBBCCA@>??:9::>:666.,,)*)))))7<410*&');<33/./0.///=>CDICCB>:9989;>777-***+...3+**+06000(('('(),66::866621267821..,*)+2)(+,,%%)&%$$%%+(&&&;:<<<CCABC;<::>1$'',0*++)(*((((,,*)(.*+446>=AE:755(((','''11/.00226/../77677;=@620101-//))*3::;BBA:;GBCBC:/.-01(((('7779;;?CDDC?@@<8218BEFJB430.0<<</../56***+,'54/468=>=99:DJDF88846,,,-1...1<:7454,+))''%%$%&)''&%%&*03248++++:;=@?>/3//>88;9:;1.-.)**()&&''0..17=>F@/+-'%$$&(&&('()&...<<=9:A?>B<92+25=94/*,')25-'%%$%%(46787799:;;@CHJJD33347////0@A?89>>C;;911669:999:;;FCGBA?0///555464557:96677<=9BECJIFFBBBA=;95664/66C8888?=424)(('+++.547665:433*)*+*('&''''.*5535200110//44:=>?EJJJJJIJJJFCEEFJIGJJI>=<5767AEE?8-**&&%%*)))--0/-('(%&''&'..20),./)25<@BJEEHG888JF>98641%$$%&'&&'&-*%%%$%)(&&&(*%(()-.,032.**+1441.-*((().-.034.---:?BBFJJJFG?>==AJFGDFJHJJJJHG888?@;:;4223>:::<HDI@<<FHJGFGJJGEHED=>;:92;;;<AFJ>>>>BD=<=BGCF4444<CEJJECCACCGHIJFIB****5,9;:<---.+**,..0264099:@C;:989<=?BGFJFECDDEHHF=755?JDGHG6668933/)@==7--,+'&)(*+1.0::=1/<=JGJJJJJJJEFIHF76/,,--+,110)))*//275555>=<==8:F----:999<99110640034784453444999<><;<19..//10+'&'((++/../3743..12247CJJGEGHJJJGJHB***+*%%%&))))./==AAAA>99><??==///?AB554+%%**'''/65+++))*,*(('))&%%%&%%&&&&%%%&&%$%'''(+(&(14/***-.2/*)+,///+-5--499=<<=>9877<7)(()))'%%&'/4311'&%%&$&&&'(&')''&&)*()))(4'''),-((%&$#$%((%%%%*(((+6444<))),:/../66312+''&&-9511,&$#$%&&%)2+,)6:AB='''(--/;2,-,,.00BDCBCGFJHGHGI=8789<5556A@;>ACBDJEIEJH;;:332)''&&('++*+'(,(',.1..00677FGEECDBDFFDA@J>?;:-,,*,2/,,,,,&&''(''0><9:55522100000+,,('%&%&'(&&&>=:952''&$%$%%$('&''*(()+&&'(;8<::;:0-+*122,+)*)***++*,+++,*&&%%(%'''(('&'%%)*..0/...67@>>;<;;CCFEJGFJDDEACC1/2;>=<8;;=GDFJCEEBAACJCCI22.**%&''&'&&-**10==>CBA:8-,,-67=DGIGIIFJJEEA7557:CDCEFGJI?55559&&/9::9:><<;<==><=:*'''(((,((222>978778?A668?HEJGCA@@?9&%%))))*/////1,)47:<B>3333==FJJHFGGB@BDDCAABCDHJJJGFF<:;60532(''(+')+-++++<EHJJJGJJJJJ<<99:=C32229=?7656545:>664.-,**150+((%%&%%((,,***,))*,-,,.,-%%)*,,*(*)''(''(9677CFFJJGGDC@966556710/+))**))-/100112438768:>?CDIFFDJDEDEGJD>===@5)((((()7-&(%&'+-/,--++)$$%'/*+)&(+2004::9889;87==;2-,/,))*+,-.-/&&)*456)))*)''*8777DCDJJJJHJDEEG@?@==;99:>CEHBBBCB:;=1+*)(&*+.7:;=C8556***)+))()))''*.19>?DCE?>;>@''',)&&*++++((()16;8556=/...10/*)(())+,6>?@A?<<<JFJ8777?>>DDBB@??4///<?=9982+3.(''(111167=<@@?>=:?@??>44412:BFEDFDC545ABDHFGJIJFJEJEJC;<<:?>,'%%*''&&)158932212-***),,-+)((--031/.)((*+,-769618654213488DE<<<?IJFEEHEJC<<;<EDDDE????<<<<IGJFGJHFJJJJJFJJ???@GDH0///.,-4BA===?BEEGHDB>=<*+//32.275=3+*3201..,,.-+'%%'+,--JJJIGFFIHJJIJHHIFJJC<90-,-.//17469776673/28)('(*'$#%&$#$%%'*$$$#$$'''&'&&&*,43+**,1--;<DCAA@B@>?FJHJ.../::52-*)&%&'-9<ABJFFEGHJEECCFHB?<=@;4+*(,&&'**+.-../0.33('',,,*+*,'&%%$$%&-/-,++*+)&&'-*2::<8899??===@0&&&&8-4104345+))*&,558=;4333;9;::2.*)).32*)((;;;=CDEJAAABGG?>=:898933/.(()**-09<<601-,))0366--.-.-*)&%&%$))'%&$%'5;:221,+(()*//+,+**+,0,((9;:=::;:=;9-,,-HHHCB?:B?;A;>JJEDBA<;))&&(*0443434:JGJIJJIEJJDJJFJECC=8;<CG;:----2035-*&'(-5/+++3<>B@A@CB>>=;>8999979;=81/-.6>BBDDDJEDC20,**7BIJJ?>==??J::9;CDFA9==?@+***<JECHJHGJ>=>??>:::AFAB@333**)00)'((&&))//,2112;>903JIJJJJ88DCEEJGDHC@=,)*///ADB==4436263*$##$$%$$$$%$$999;FFJJFFCA>BBIGA<=<0///><<=///+,.621111+)'&&''()'&(/16))))('(&&&%$%&....//+***+567842222566:954>2--))))@??0/,,:49((((**)((%%%$+5=?=>>CA::8,,-=:ABDBCAB///))))78:2?CCEJ@>DGGJJEDDFDHHEJDIJEJG7447542/)'&&'77:>>>?@C?@JFIIAA@ABJFCABCICDE<<=>HA@?=>?>9/,*+,724111044+**-**((()/2299785889?8.--0.-.,,..0DGFECCC>>DEIFJGFJJJJJGHIB@@>>677420(227:<JCD@>DEJF<=8>BDBE?>>3333DDCB>1-06654439<?BA=<<=JBB?@BA@545>7779CC@<;6;=>FDJFB@@@<<<<;66=?@?@BGFJIHJGIIIFEJJ@>,,,,-==EJECEJJJIHJGJDGFDFEECIEDJCEC52=////?B>?9678?>:8789010264//0(&&.6=434347/04321//4=>CDA4333FJJCFEJGEIID::925611-(((+,877;:;,++*249ECECG@@@;<<=988886768881,+))((-/44...---/0---088,'%&(-.004:9;=?::91889ADEG@A@?CHGJHFCHJJEIGGJGE=@?===??>>>HJA@@@CEJHJJGJHHED.,,./0+**,34654799326679=0/.-((&&&'++0/0/)''(1-,.--++(/*+(('((013--.57=@AB<;=>>??J;21+&*++00>?@D7001-**-,-4,*+,-/073++**,,,469<>?=>;74358;;;BA222871,**+/*)'&&),-:77>?=>>;4337687:DEJHGGDDEC:889=>??544'&'(1<=>9400@@DHDFEJJFJEJJHJEDEJ:933=>?GJEJEJJFDDEGJJ:++*+)''&&&&<BFCEDHIJEIHHJFCBBCHDJJ;;;:FHJDD>??BCICJEAG:;EEIJJHHHFFIFJJJI?>>>JJA?==>BECJFFFC:99/00)))+*)*'&&'&&&&''*+/&%),/.6668<A@=:0/&&&%('&%%')'&'?AD@;;<<?DCA<1+;<=FBC@@?986676)(()=DGH<;;;655553///.0'&&&&;EAACBAAAC><;)9:-444C@??@IHHJJJ@??@E;:::DBADEGGFIJGGJ>?>>JC,**'%%%(,-/))*8CEJDIJJJHFFJJJIJHAA@A@??)(5..87:A@@A?BEJDE9999;:-+)))60227B@CGJIHHJJJJIJFGBIJJJJHHIJJFGHCJGDEC>=55585BAA@@AB@D00321213//019;::95DFA8FJCBB@?@@BDCD8778ACCBECC?+/(''('%%(46788:DAAEEIFBB@;:7))))((((-----..7755@DJJJHFJJIFIJFDIEJJJIJDHDDFDF976<6668@BCBFJFFJJFECB>2.*,--''(+,89=?@CEA?>?@BEBBJJFJGIGJHIIJJEG;:9;<>>IB7660../::;;:;8*+&&&)-)))).++,++00''';<<><;E?;++++0/-+&%&(BBGDBDACJJJHGFDIHFE====D4445BIC;;;;HAECGFJHFEHFFJIFF,,,/.....-/..44:;DIJJFDHF?=@A?BEBIDIEHIJJIIJGJGJJGJJGIJEFGFDI88((3),,,+(()*)*+(''(/33ABDEEED;4444:82;;<?HFAE1000<@;<;882223IFHDECDJJFJBA@FIJCC@AAIJJJFJHFJJFEB?>>1000;22249>9111,,,-.*,((&%'*)(&&''(((*,)))*+,*((((,,.,++)),-.**(&'(9>?<<>=BBCHJJJGJJJJJFIGJGCCI;99.-----=@DCB:98:>?>?A>84.//0/200///2989AAA0000@B?8888;??JIICDEEHDDGCGJEDFAD@DBACBGJFGIEBBBHGJHEDBBCEIJDBABDGIG>>>@<<<<C@>>?;<?IJIJBAAB>>>B00/..,(&''(()24;<<=BBAAA><99@@AGJJGIHFF<:99>+*+--2;776699BCECIJJGGJJJEJJJJJHCCDDEDHGDFAAE<FGFBEC8889D3223999--***38@EFDCDCJHJJHJGJGJJJJBFD3762FDDDEFFB++++9DJJHJJJJJJ==<<96551//..''**0=>=?AEEIFIEC?>>1111972101+*-*((*;:<7;;;<;4.@CJJJIIJDDDGED55300*+-./00))51*)))064;>?DC@AG66645559=;;;;==-,+++'&77866;;<>AAA@;;;741025=A6667DEGJGIEC<;)&&&&)))060049<:3:2224;99<:0///20014656CAAEDEB*('-:<B?A<=B@?ACBCJHJFDIDFGEJJJEI)(((6660001@AB@B=@HJCFBD??>>DHEBABDG9998785%&&$&,>><;961**+/4;<??>=>-,,,.>>==D?@GJHIEJ;;:9<:;;<IEEEEFDJIJEJJFGHGIJH@@@AGJFDGJJJJJJJJJDJEDCC=999:;;2.-,-&%#$$&(+.051/////124998(%%&((')*--.06>AABJC0///;>?>>:=BFEGA@==99)&&(((($%%&(57/--./0,,,***-0,1057@AIJHJJF555JJJJHGID=<<=@JCFE=JJJJJJG>>=EDJJ@@B,,,*..)&&&--1((*(%$$(+*,+,)*&$$%049::>==))&%%&',))(),+*($&++----0453353433*))&%%&&(,018:**-(&&&411112699;;=HGIJCCDEJJIFJF;;;:<89;DCCFCHJJJJJIJBA+'%&,0444<.***97<:65574,**(''(/8BJJCCA??GCGJHEA>@DIJJJJJFHHHGJIEHFA@IGHJGJJHGJJJGGJJJJBBAHJJGDFJGJIJ65557@DEEHFFEEGFJ@?<:9::=;44450002345;4333A,+++45?BDE<;;<CCECJJ21*))),,(%%&++7CHDHEJJ@=DE>DJJJJIJHGHJJJHJCBB@G,++,8&&&&3-5)*..++--.=>CDCDB994333-../32-&%&*,6734A=>GEJJJIEJJIJJHHJJE??<;<:6:88EFA<:>DGJFFBJFGJE77,*''-*(39<JGJJDCBAB?>9.,01420-./2',***-17648;869;:88DB;AEGJIJCBBECCB@<;:333/0<@@@@?><=AJHFDAC3'%%$$%$%&''''%(&(('($%&&'1000///0:9AABD=>==B>><9;;><<<;;<7767981%%%(899566/+21./.022578=431./2-.-&%%&'.4>A8778=>>DF@BCAEJCHJJ<<<;A<0-,,,*((((8;;=EB<<))''*))))024(''(00/---*('''&&+0())867((((<623CGHJJJJCFGFIGJGFJD>>=>EJJFJDIFGJJJJIHEJJEECJAAABA0/5569955956?>@<CJJJDEAAA<A@6650//7=777<=<;9:;=A866666++*&%%%'()+-.,+***+-,124441=:9::CA<<==JEED:98642236+*((''''('&%%&&&)*./+**(&&&'**())&&')(*+((**&$$&)+&%%&&%%&&%()-=76634449JFJC@@?@8888DECCACD?930012,))*&&&&0/'((')'''''()*.-%%%%''/8==BEJHJJI@>?///2A?<<<?A@BI?==>:99+*)()'&()*4644,++,///5.33/,.=?BCF9777<;;;?AA@@DDGFEJIJHJF@?../000)))((34>==?=<;:;:989;;::9=>>B7666@B?A<<=ADC322.///;;89640/../8;:778/--,011>B??6657=@E;4@?;;>CEHJJIHDJHJJJGGGC0//0:<'''(()'''-49::***+10''''61./3<9778944(((((*.))()+,/2256?@AD=<;<CIFDCJGJFJJIGGHGJBAAACJEJJGIFCABBBGC>==>@?>0000BCC@E444GCC4322585230*&)+**+(&&$$**,)(2)''&&&&&&&&+,-05/1==AJFDJDE=8...-)('&'')'&%%%&%%%$&&%%%)1/,&%%)*/>JHJJHJGJIJJIJFJJJJIHHEJEDFH<3333?@JIGIEGHH<740--2('+45322335411E@==?>A??=<400.%&&&%$%%&%$$#$*/---./2++39?DAB<<=CD9999CJEEEFFJIJ:99:A>==?A@=,,)(*88=AF???>A210200-((()57<??>BBDF=<9>=<=?A?FGBA@>B@?@5632133::,'&&,+)(*----54472))))146358889664*)(&%$$&()(((444455;B@EDCCAE--,-JEHDCC=:699:IJFJGIA?BCCCE?CAGJJGAABAFGCBC.,-8:::=E;;<<IJGECCBBAJGHJHFDFGDJG??C7784--224112133-**++,-11CHHJJJJHJJJDHBCJJGJHCCE981('(,+++/)))&%'**---:84****,,,0..-/--1,,*&&('()1,%&&)-//53(0+)%'((&''****'&&&&.(((*+:=<DDC===5382;CFCEGDC<<<;>=****0///((('-'
@Glass_A2P_20_pDSG602_8
GTTGAACTGATGGACTTATGTCCCATCAGGCTTTGCAGAACTTTCAGCGGTATACCGGCATACAGCATGTGCATCGCGTCAGGAATAGCAGGAACGTATGTGGTGTAACCGGAACAGAGAACGTCACACCGTCAGCAGCAGCGGCGGCAACCGCCTGCCCAATCCAGGTCCTGACCATTCTGTCCGTCACTTCCCAGATCCGCGCTTTCTCTGTCCTTCCTGTGCGACGGTTACGCCGCTCCATGAGCTTATCGCGAATAAATACCTGTGACGGAAGATCACTTCGCAGAATAAATAAATCCTGGTGTCCCTGTTGATACCGGGAAGCCCTGGGCCAACTTTTGGCGAAAATGAGACGTTGATCGGCACGTAAGAGGTTCCAACTTTCACCATAATGAAATAAGATCACTACCGGGCGTATTTTTTGAGTTATCGAGATTTTCAGGAGCTAAGGAAGCTAAAATGGAGAAAAAAATCACTGGATATACCACCGTTGATATATCCCAATGGCATCGTAAAGAACATTTTGAGGCATTTCAGTCAGTTGCTCAATGTACCTATAACCAGACCGTTCAGCTGGATATTACGGCCTTTTTAAAGACCGTAAAGAAAAATAAGCACAAGTTTTATCCGGCCTTTATTCACATTCTTGCCCGCCTGATGAATGCTCATCCGGAATTTCGTATGGCAATGAAAGACGGTGAGCTGGTGATATGGGATAGTGTTCACCCTTGTTACACCGTTTTCCATGAGCAAACTGAAACGTTTTCATCGCTCTGGAGTGAATACCACGACGATTTCCGGCAGTTTCTACACATATATTCGCAAGATGTGGCGTGTTACGGTGAAAACCTGGCCTATTTCCCTAAAGGGTTTATTGAGAATATGTTTTTCGTCTCAGCCAATCCCTGGGTGAGTTTCACCAGTTTTGATTTAAACGTGGCCAATATGGACAACTTCTTCGCCCCCGTTTTCACCATGGGCAAATATTATACGCAAGGCGACAAGGTGCTGATGCCGCTGGCGATTCAGGTTCATCATGCCGTTTGTGATGGCTTCCATGTCGGCAGAATGCTTAATGAATTACAACAGTACTGCGATGAGTGGCAGGGCGGGGCGTAAGACCTTGAGTGAGCTGATACCGCTCGCCGCAGCCGAACGACCGAGCGCAGCGAGTCAGTGAGCGAGGAAGCCTGCATAACGCGAAGTAATCTTTTCGGTTTTAAAGAAAAAGGGCAGGGTGGTGACACCTTGCCCTTTTTTGCCGGACTGCAGCGGCCGCTACTAGTAGGGAGACCAGAAACAAAAAAAGGCCCCCGTTAGGGAGGCCTTCAATAATTGGACTATCCCCTAAACTTCAAAGGACCAAAACGAAAAAAGACGCTTTTCAGCGTCTTATTGTTCGTCTTTGGTACCGAGTTATTAATATGCGCGCAGCGTCTGGAAAACCGAGGCCAAAAGACGTGCGTCTTTGATGCCCAGTTAGACTCTACAGCAGAATTAAAATCAAGTCCGGCGCAGCCGGTTTGTGCCGCTTCCACGCAGTTATCTGCGCCTGAGCCCCGCCAGCAGAACGTTGCCAAGCGATTGACCATTTAATAGTGACCAGTCAAAACGTTGCCCGCTTCCACCCTGGCCGTTGTCTAAAACATATTTATCAACGTGCTGAAACTCGCGGGCGGGCAGGGTTTCACCGACGCTTAATGCTTTCCAGATGGCAACATGTGCTGGCAGAGCTTCACGCAGCGTATCGATATACAGCTGTTCTTCATTACCATGCAGTTGCACTGCCGCCAGCGATAACACCTTAGCTTTGTCCACCACATCGGCAATATCGTGATTGCGGAACACGCCAACATACTGCAACGGTGCCGCAGCCATCACTTCCTGCGCCTGTTCAACGTTGACGCAACGCGGTGATGTCGCAACAAAATCAACCCACCGTAAATCGCGCCCGCGTCATAAGCTGCTTTAGCATCTTGCCCACGCGTCAGGCCACATACTTTATTCTCACCCAGCAACACCCGGCGCACGGCGGCGTGCAAATCGTCATGGGCCATCAACGCCGAACCAATCAGAAAACCGTTAGCGAAGTGGCTTAACTCGCGCACCTGAGCGTAAGTATTAATGCCGGATTCGCTGATTACCGTCACGTTGTGCCCCAGTTTCGGCGCAAGCTCGCGGGTACGGTTAAATAAATAGACAGATCACACCAGATCGCGGTTGTTGATGCCAACGACCTTTGCTCCCAATGCAATGGCGCGCTCCTGTTCCTCTTCATTACTGACTTCGGTCAGCACCCCCATCTCCAGACTGTGAGCGACGGCGGCAAGCTGGCGATATTGGTCGTCATCCAGTACTGAAAGCATTAATAAGCAGGCATCGGCCTGGTAATAGCGCGCCAGATAGATCTGGTAAGGGTCGATAATGAAGTCTTTACATAAAATCGGCTGCGGGGCGATTTGGCTGACGATGGGGAGGAAATTAAAGCTCCCCTGAAAATATTTCTTCATCAGTCAGCACCGAAATTGCCGAAGCGTAATGTTTATAAATGGCGGCAATGCGTGCTGAATGAAATCATCACGGATCACGCCTTTTGACGGCGACGCTTTCTTGCACTCCAGAATAAACGCCGTGCGCGCACCCTGTAGCGCATCATAAAAATGTCGCGTGCTCGGCTGAACCTCATTCTGAAAACTGGCCAGCGGTTGCTGCTGTTTGCGGGCTTCTACCCAAATCGCCTTGTCTGCGACGATTTTCGCTAAAACGGTTTGCATCATCTAGTAGTCCTGTGTGACTCTAGTATTTAGTTCTTCGTTTCTTCTTCTTCCAACGAGAGAACGAGGAACTAAGCGCCACTCGATCAACCGAACGAAAAAAGACGCTCGAAAGCGTCTCTTTTCTGGAATTTGGTACCGAGGTCCGCACAGGTGGATGCGGACCAAAACGAAAAAAGGCCCCCCTTTCGGGAGGCCTCTTTTCTGGAATTTGGTACCGAGTTATTAGGCCACACGTTCAAGTGCAGCCACAGGATAAATTTGCACTGAGCCTGGTCGGATTGGACTCGACCGCATAGCCTTCAGGAGTGAGTTTTGTGCAATACCAACCGACGACTTGACCCTGCCAAGCGGCACCAGATTTCTTGCGTACGCAATCCCCTAAGCCAAAGGTGGCACTCAGGGGAAGCGCAAACTGCCCTGCAACGGGAGCGTTGGCTTCATCGCTACTTTGACCCATCTAGTATTTCTCCTCTTCTCTAGTAAAGTGTTTAGTTCCCTCTTTGCGTCCTTCATTGCTTGATCCGAAAAGTTCTCTAGTAGCTAGCCCAAAAAAACGGGTATGGAGAAACAGTAGAGAGTTGCGATAAAAAGCGTCAGGTAGGATCCGCTAATCTTATGGATAAAAATGCTATGGCATAGCAAAGTGTGACGCCGTGCAAATAATCAATGTGGACTTTTCTGCCGTGATTATAGACACTTTTGTTACGCGTTTTTGTCATGGCTTTGGTCACTGTTCAGAAATACTTTAATAAGCGGGGTTACCGGTTTTGGTTAGCGAGAAAAGCCAGTAAAAGACGCAGTGACGGCAATGTCTGATGCAATATGGACAATTGGTTTCTTCTCTGAATGGCGGGAGTATGAAAAGTATGGCTGAAGCGCAAAATAATACCCTGCTGCCGGGATACTCGTTTAATGCCCATCTGGTGGCGGGTTTAACGCCGATTGAGGCCAACGGTTATCTCGATTTTTTTATCGACCGACCGCTGGGAATGAAAGGTTATATTCTCAATCTCACCATTCGCGGTAGGGGGTGGTGAAAAATCAGGACGAATTTGTTTGCCGACCGGGTGATATTTTGCTGTTCCCGCCAGGAGAGATTCATCACTACGGTCGTCATCCGGAGGCTCGCGAATGGTATCACCAGTGGGTTTACTTTCGTCCGCGCGCCTACTGGCATGAATGGCTTAACTGGCCGTCAATATTTGCCAATACGGGGTTCTTTCGCCCGGATGAAGCGCACCAGCCGCATTTCAGCGACCTGTTTGGGCAAATCATTAACGCCGGGCAAGGGGAAGGGCGCTATTCGGAGCTGCTGGCGATAAATCTGCTTGAGCAATTGTTACTGCGGCGCATGGAAGCGATTAACGAGTCGCTCCATCCACCGATGGATAATCGGGTACGCGAGGCTTGTCAGTACATCAGCGATCACCTGGCAGACAGCAATTTTGATATCGCCAGCGTCGCACAGCATGTTTGCTTGTCGCCGTCGCGTCTGTCACATCTTTTCCGCCAGCAGTTAGGGATTAGCGTCTTAAGCTGGCGCGAGGACCAACGTATCGCCAGGCGAAGCTGCTTTGAGCACCACCCGGATGCCTATCGCCACCGTCGGTCGCAATGTTGGTTTTGACGATCAACTCTATTTCTCGCGGGTATTTAAAAAATGCACCGGGGCCAGCCCGAGCGAGTTCCGTGCCGGTTGTGAAGAAAAAGTGAATGATGTAGCCGTCAAGTTGTCATAACTCTAGAAGCGGCCGCAAATTCCAGAAATCATCCTTAGCGAAAGCTAAGGATTTTTTTTATCTGAAATTCTGCCTCGTGATACGCCTATTTTTATAGGTTAATGTCATGATAATAATGGTTTCTTAGACGTCAGGTGGCACCATGGAAGCTTTGTAATCACTCGATGACCAAAAGTAAAAACCCGCCGAAGCGGGTTTGCGTGAAACAGGGTGAAACTGACGCTAGCCGGTCACATGTCAATACTTGCCCTTGACAGGCATTGATGGAATCGTAGTCTCACGCTGATAGTCTGATCGACAATACAAGTGGGACCGTGGTCCCAGACCGATAATCAGACCGACAACACGAGTGGGATGGTCGTTAGACTAATAATCAGACCGACGATACGAGTGGGACCGTGGTACCAGACTAATAATCAGACCGACGATACGAGTGGGACCGTCGCTGCAGACTAATAATCAGACCGACGATACGAGTGGACCGTGGTCCCAGACTAATAATCAGACCGACGATACGAGTGGGACCATGGTCCCAGACTAATAATCAGACCGACGATACGAGTGGGACCGTGGTCCCAGTCTGATTATCAGACCGACGATACGAGTGGGACCGTGGTCCCAGACTAATAATCAGACCGACGATACGAGTGGGACCGTGGTCCCAGTCTGATTATCAGACCGACGATACAAGTGGAACAGTGGGCCCAGAGAGAATATTCAGGCCAGTTATGCTTTCTGGCCTGTAACAAAGGACATTAAGTAAAGACAGATAAACGTAGACTAAAACGTGGTCGCATCAGGGTGCTGGCTTTTCAAGTTCCTTAAGAATGGCCTCAATTTTCTCTATACACTCAGTTGGAACACGGGACATATCCAGGTTAAGCACCATTTTATCGCCCTTATACAATACTGTCGCTCCAGGAGCAAACTGATGTCGTGAGCTTAAACTAGTTCTTGATGCAGATGACGTTTTAAGCACAGAAGTTAAAAGAGTGATAACTTCTCACTTCAAATATCACCCCAGCTTTTTTCTGCTCATGAAGGTTAGATGCCTGCTGCTTAAGTAATTCCTCTTCTTTATCTGTAAAGGCTTTTTGAAGTGCATCACCTGACCGGGCAGATAGTTCACCGGGGTGAGAAAAAAGAGCAACAACTGATTTAGGCAATTTGGCGGTGTTGATACAGCGGGTAATAATCTTACGTGAAATATTTTCCGCATCAGCCAGCGCAGGAATATTTCCAGCAAATTCATTCTGCAATCGGCTTGCATAACGCTGACCACGTTCATAAGCACTTGTTGGGCGATAATCGTTACCCAATCTGGATAATGCAGCCATCTGCTCATCATCCAGCTGGCCAACCAGAACACGATAATCACTTTCGGTAAGTGCAGCAGCTTTACGACGGCGACTCCCATCGGCAATTTCTATGACACCAGATACTCTTCGACCGAACGCCGGTGTCTGTTGACCAGTCAGTAGAAAAGAAGGGATGGAATCATCCAGTGCGTCCTCAGTAAGCAGCTCCTGGTCACGTTCATTACCTGACCATACCCGAGAGGTCTTCTCAACACTATCACCCCGGAGCACTTCAAGAGTAAACTTCACATCCCGACCACATACCAGGCAAGTAATGGCATTACCGCGAGCCATTACTCCTACGCGCGCAATTAACGAATCCACCATCGGGGCAGCTGGTGTCGATAACGAAGTATCTTCAACCGGTTGAGTATTGAGCGTATGTTTTGGAATAACAGGCGCACGCTTCATTATCTAATCTCCCAGCGTGGTTTAATCAGACGATCGAAAATTTCATTGCAGACAGGTTCCCAAATAGAAAGAGCATTTCTCCAGGCACCAGTTGAAGAGCGTTGATCAATGGCCTGTTCAAAAACAGTTCTACATGCAATCTGACCTTTACCAACTTCATCCGTTTCACGTACAACATTGAACAGTGCTTCCCCAGGCATCCCGAATTTGCTCCTCCATCCACGGGGACTGAGAGCCATTACTATTGCTGTATTTGGTAAGCAAAATACGTACATCAGGCTCGAACCTTTTAGATCAACGTTCTTGAGCAGATCGCAAGCATATCGAAAAACTGCAGTGCGGAGGTGTAGTCAAACAACTCAGCAGGCGTGGGAACAATCAGCACATCAGCAGCACATCGACATTAATCGTGCCGATACCCAGGTTAGGCGCGCTGTCAATAACTATGACATCATAGTCATGAGCAACAGTTTCAATGGCCAGTCGGAGCATCAGGTGTCGATCGGTGGGCAGTTTACCTTCATCAAATTTGCCCATTAACTCAGTTTCAATACGGTGCAGAGCCAGACAGGAAGGAATAATGTCAAGCCCCGGCCAGCAAGTGGGCTTTATTGCATAAGTGACATACGTCCTTTTCCCCAAGATAGAAAGGCAGGAAGTGTCTTCTGCATGGATCTGAAGATCTGGTACCCATCCGTGATACATTGAGGCTGTTCCCTGGGGGTCGTTACCTTCCACGAGCAAAACACGTAGCCCCTTCAGAGCCAGATCCTGAGCAAGATGAACAGAAACTGAGGTTTTGTAAACGCCACCTTTATGGGCAGCAACCCCGATCACCGGTGGAAATACGTCTTCAGCACATCGCAATCGCGTACCAAACACATCACGCATATGATTAATTTGTTCAATTGTATAACCAACACGTTGCTCAACCCGTCCTCGAATTTCCATATCCGGGTGCGGTAGTCGCCCTGCTTCTCGGCATCTCTGATAGCCTGAGAAGAAACCCCAACTAAATCCGCTGCTTCACCTATTCTCCAGCGCCGGGTTATTTTCCTCGCTTCCGGGCTGTCATCATTAAACTGTGCAATGGCGATAGCCTTCGTCATTTCATGACCAGCGTTTATGCACTGGTTAAGTGTTTCCATGAGTTTCATTCTGAACATCCTTTTTAATCATTGCTTTGCGTTTTTTTATTAAATCTTGCAATTTACTGCAAAGCAACAACAAAATCGCAAAGTCATCAAAAAACCGCAAAGTTGTTTAAAATAAGAGCAACACTACAAAAGGAGATAAGAAGAGCACATACCTCAGTCACTTATTATCACTAGCGCTCGCCGCAGCCGTGTAACCGAGCATAGCAGCAAACTGGCGAGGAAGCAAAGAAGAACTGTTCTGTCAGATAGCTCTTACGCTCAGCGCAAGAAGAAATATCCACCGTGGGAAAAACTCAGGGTAGAGGTACACACGCGGATAGCCAATTCAGAGTAATAAACTGTGATAATCAACCCTCATCAATGATGACGAACTAACCCCCGATATCAAGTCACATGACGAAGGGAAAGAGAAGGAAATCAACTGTGACAAACTGCCCTCAAATTTGGCTTCCTTAAAAATTACCAGTTCAAAAAGTATGAGAAAATCCATGCAGGCTGAAGGAAACAGCAAAACTGTGACAAATTACCCTGGTCAGGTCAGAACAAATGTGACGAACCACCCTCAAATCTGTGACAGATAACCCTCAGACTATCCTGTCGTCATGGAAGTGATATCGCGGAAGGAAAATACGATATGAGTCGTCTGGCGGCCTTTCTTTTTCTCAATGTATGAGAGGCGCATTGGAGTTCTGCTGTTGATGCATTAACACAGACCTGCAGGAAGCGGCGGCGGAAGTCAGGCATACGCTGGTAACTTTGAGGCAGCTGGTAACGCTCTATGATCCAGTCGATTTTCGAGACGATGATTTAGAGCCATCCGGCTTACGATACTGACACAGGGATTCGTATAAACGCATGGCATACGGATTGGTGATTTCTTTTGTTTCACTAAGCCGAAACTGCGTAAACCGGTTCTGTAACCCGATAAAGAAGGGAATGAGATATGGGTTGATATGTACACTGTAAAGCCCTCTGGATGGACTGTGCGCACGTTTGATAAACCAAGGAAAAGATTCATAGCCTTTTTCATCGCCGGCATCCTCTTCAGGGCGATAAAAAACCACTTCCTTCCCGCGAAACTCTTCAATGCCTGCCGTATATCCTTACTGGCTTCCGCAGAGGTCAATCCGAATATTTCGGCATCTTTAGCAACATGGATCTCGCAGATACCGTCATGTTCCTGTAGGGTGGTCCTCAGATTTTCTGATCTGGTCAACGAACAGATACAGCATACGTTTTTTTGATCCCGGGAGAGACTATATGCCGCCTCAGTGAGGTCGTTTGACTGGACGATTCGCGGGCTATTTTTTACGTTTCTTGTGATTGATAACCGCTGTTTCCGCCATGACAGATCCATGTGAAGTGTGACAAGTTTTTAGATTGTCACACTAAATAAAAAAGAGTCAATAAGCAGGGATAACTTTGTGAAAAAACAGCTTCTTCTGGAGAAAAGAACCGTCACAGGGTTAAGGGCAATTTGTCACAGACAGGACTGTCATTTGAGGGTGATTTGTCACACTGAAAGGGCAGTTTGTCACAACACCTTCTCTAGAACCAGCATGGATAAAGGCCTACAAGGCGCTCTAAAAAAGAAAATATTAAAAACTATAAAAAAAATAATTATAAAAATATCCCCCGTGGATAAGTGGATAACCCCAAGGGAAGTTTTTTCAGGCATCGTGTGTAAGCAGAATATATAAGTGCTGTTCCCTGGTGCTTCCTCGCTCACTCGACCGGGAGGGTTGAGAAGGGGCACCCCCTTGGCGTGCGCGGTCACGCGCACAGGGCGCAGCCCTGGTTAAAAACAAGGTTTATAAATATTGGTTTAAAAGCAGGTTAAAAGACAGGTTAGCGGTAGCGAAAAAACGGGCGGAAACCCTTGCAAATGCTGGATTTTCTGCCTGTGGACAGCCCCTCAAATGTCAATAGGTGCGCCCCTCATCTGTCAGCACTCTGCCCCTCAAGTGTCGGATCGCGCCCCTCATCTGTCAGTAGTCGCGCCCCTCAAGTGTCAATACCGCAGGGCACTTATCCCCAGGCTTGTCCACATCATCTGTGGGAAACTCGCGTAAAATCAGGCGTTTTCGCCGATTTGCGAGGCTGGCCAGCTCCACGTCGCCGGCCGAAATCGAGCCTGCCCCTCATCTGTCAACGCCGCGCCGGGTGAGTCGGCCCCTCAAGTGTCAACGTCCGCCCTCATCTGTCAGTGAGGGCCAAGTTTTCCGCGAGGTATCCACAACGCCGGCGGCCGGCCGCGGTGTCTCGCACACGGCTTCGACGGCGTTTCTGGCGCGTTTGCAGGGCCATAGACGGCCGCCAGCCCAGCGGCGAGGGCAACCAGCCAGAGGGCTTCGCCCTGTCGCTCGACTGCGGCGAGCACTACTGGCTGTAAAAGGACAGACCACATCATGGTTCTGTGTTCATTAGGTTTTATTATGCCATTGCTGACATAATCCGCTCCACTTCAACGTAACACCGCACGAAGATTTCTATTGTTCCTGAAGGCATATTCAAATCGTTTTCGTTACCGCTTGCAGGCATCATCGACAGAACACTACTTCCTATAAACGCTACACAGGCTCCTGAGATTAATAATGCGGATCTCTACGATAATGGGAGATTTTCCCGACTGTTTCGTTCGCTTCTCAGTGGATAACAGCCAGCTTCTCTGTTTAACAGACAAAAACAGCATATCCACTCAGTTCCACATTTCCATATAAAGGCCAAGGCGACTTATTCTCAGGATAATTGTTTCAGCATCACAGACCGCATCAGACTTCGGCATCGCAAACTGCACCCGGTGCCGGGCAGCCACATCCAGCGCAAAAACCTTCG
+
'''16>BJHJJFFFGJJJGJJ33=3GJJJIJJJGBF?@DEHFJC=<<=GJJJJJFJCDD>?==;:<99::<<55512)))(((,0.*((((&&)*-0-+++77;;?*))*67:?<=?>CCDGIEHFJFFHGFIIJIJJIDCECDGFJJIJEF=>=<,++7*)))C=JF<>>A6511)''',14443AHIJG@:C5.88;>JDJJGHHC=911>GJFJIJJHFJJGJEIEDJFJJJGGJJHJJIJAAA@FE@HHEEDDCBGJJFIFJJJJFJFFJEHDIEC0000768:<BAC'&&)+/213;<>=>>=99=;>IB=DDBJF?EJEJGGFEAB?JJF@>;;<CJ@?@GJJJJJIJIIJCJHJIFJJJJFHJFJHHDABFE<<<;<<GJEGJIJJJJGA44I5J<9<;;D>?>?CGJJEJJEFJJGE<110152JC?@@JJJJJG@AEGHEJDFC>?@>@A?AAJJHJJJEGHJJJEDHIHHHHJIJJFJH1111;?@BBEGFJDFHHFGHJJ?>><>=<A;<843333<4220.-/64-;<<EJJHJHJJGFFEHJJJHICDJHJGGFGEF?@7'%%&9<=>JJFHGHJFJHJJJJJJDGGJJHHIFJJJG?DIJGJJGEGBIJJHIJJJJFFCCEHJJJHIJGDADEG:999DC;711,BDE::87877**02??BBDCGA=GJHGGJJJFGDD>FJA<58+3333BFHJ9880*&&&EHGJGJJJIGJFHFJFJJ@JHJHIJJJJJFIJIGJJHJGEGHJJJJ:;::JA@AJCGJHIJJJJFJJJJJJD=<<=AEJJGFFJHJJIJJGJJC@@@A=GJJBJJGIGIJIJJHIHJJJJJEJIJFEHFGFFDDA@@BCFFAB?@865300>GJJJJJJJIFFIBBEIJB@ABDC6116D<;BCF<;;<JJJJJJJJGHJIJJGIA@B444JBCIFJJFCB???A:JJJJIGJFHJIGIJIJJA?AJGC@JHJJFJIJJJIJ666BIHGJJJJ==547;GGGJJJJGJJIJJEBAACJJFGIFJJGJ:::;JCBFCFGGJJJIJGHJEGJIJJJGIEJIH?:55;<?ECCIJJJGHFJJHGJJJIJJJJJJIJIJJJJJJGHJFFJIJJJJJJJJFIFJJ@@<43,+().(2:?AHEEJIFGJJJJII@@AAJJGJHHGGHJGHJHJJJJJJCBC>>==>888;JGJ444538532533?@CBGJJFJGJJIFJBAA311--0GHJJJJGAECECFJII>GJHJJJIJJJHHFDA>?F??<70<=10/0358885558CIJE@A@FIGCBABJHIDGFHE@??CJB;JHJJJGJI@FBA?1../001.793/5:5567@BBDCDFDJFF333JJGHIJIJGFJJB433345:CA0//=DJJJJJJGJIJHHHJJJFJJGBGE9D2*+;>CFH<;<;FD7>>?A?@AEHIJJJJJJDEDEJJEHJIGHJJJJIJJFGHIGIJJJJJFFEEDD:::C;JJCCAC.-,.***+/.+++=>EA@BACCIAJJIGJFJJJJEJFJJJIJIIJHJJJJJJJIGJJGJFHIJJHJEFJIGJF52+('''*(,-.AC=EFGGEIG@@@<FC@ADFA@@?FDJGJIJJJIJHGJJJJIHJJGECIJJ=>>=B;@5444,5.>@@DEIJEJGJHGGFFGJJJ::65641?GGJJJJJJIIEJJJJGEDDIIJEHIHGIJJHJDE22.'((7>DEJHFF;:;IDIAEFJFFFFIGJJIJJJJJJJHJJJHJJGGHGEGJJJJIJGJJJJJJJJJJFHJGJJJI?JDFJJJHHJDBJGJJGJHJJIJJJIJJJJJIJJDDDCF222=AFBCDDEFJJJJFGJHHJHEIJ?=>-,,,FEGHJIIBBDCJIGJJJJGJGJJJJJJJIJJGGGEJJJJIIHFJJJJIGGGJJJJJCJJHJJJJJJJJHFGJGJJGIJJJGJDF77779BDE@BBEIJJJIJED7774445>1,,,6555>@BCDIC?IEGIFJFDEHJHJJJJDEFHGJHHJJJJJIJHIIGCAIHIJJJDJJGGDEEFGJJIJJJIGEFDEGEHHA@@AE::;5666CJ@A@BGFJHGEF6767<=AD;::899/1756.---36:012BCCDFGEBA?96679<====99975466><:97346'****>BA>@@@@@ABEJJJJJJJJJJHIFFGJJE?=5>1***,,-())))5>88ACDD3334(%%%%%%)&&&&())),0.'&'&+.:AEDBDEIEGJJEJJJIJGJJFJDJJJBDHA@A<<=FEGFHIJJHIGJJGJFJJIFFFJEGJJJJJHHJHJIJJIGJDFGD;;;;DEFJDJIIJJJJIJJJGJJJJJEDGFHJ>=<=AEJE;;;844;=JHHJIJJJIJJJFJGHFJJJJJDHJJGHJJJJJFJIJJJJJGJJFJEEC?===?<>??<::6(())545C??DDJGIEFGEIGJJJJHIJJJGJJJIJJJJJIGJJJFJJJJI?=>2111GIHJJ7667DCGJEFCGJJJJJIJJJA?>JJHJJDEF=32)(.-+-FJHJJJJJJJIJHGJJJJEGHHIFJHJJJJJJJJJJJHGJFJHJFHDGEDD:''&&01**)%%&335889:>;9::<888896=CE@ACGJJFEFGJFGJDCC=???6/19DHHJHJIJFJJEJGC:@>@FDJ;+CJDEHGJBDBDIHEJGHJJEHCB@?FJJJBCBBCJFJECCCGFJJIGJJJJGFJHJJJJJJJJJABADIJDGC>B><7-<<+*('()-11@HFEEDHJHHE6555AEGJGHFHGIJJJJJJEJBFIFFDGECEDFCBFDHJJJHJJJEJFGIJGJGJDJEF3//0)3,((15DCFG@FA>>FFF??>666402217:;<:222(%$$&&**()(''*((''-(''--++,ADDDDGCGHFJFFHJFGGIC861DBDHIIIECB@;;;/-,++))''((),/./=>>>=><7115:;:>ADA***+FHJHFCDIDJ=>@C4444@CC?;=/../<;FE;;A<@@;BFDHFBCCCD@@=,(((*/156>?BBCECDHJGEGGFDCACHJGJIEGEHJIIE?:922:870)'%%'/-/0?CEFJFFCCBBJIGJJA=>CCJGHCAACHCBBJBBFJHHGHJHJECBC?@@?966C@;:<<?67?@??>?J=99531-++,,0/.**89,,--BDGJGDJJIHJJJJJIJHDDEEJJJJJIJA?=<<=BAC?::8/?CABEDJHJGJJJJEGJEJGJHE==>8746/+,8885>:7012;7888B<<?FB?1JEDA??@FJJJJFGC?><<=AFHD??IEJA@;;;9(&'$###&%%%&,,,,,JC>>666>;;;44455444D<?BGFEJJ?@@BJJHJJJGFJI3330///2>?7008888<<JCAA++*+015/)))****+,.25/..-256:;?>>@BDAAJJJGEJJJ;;;;<JD@@@BACEJJFIIFGGJHGGJ++++JJECDCCJJGJJDGGBBAB<;;;:899:AABJJFEECHIIHJIJJJJJJJJJJJGJE8--,'''&'0''(5;?A=<<=JFEFJDCCB@@@@D=?=21)49:1/0'$$$%&%%')..06832---EF;::?;:8/00/339FGJJ@?>?IJFJJHJJEHGJHJEIGJJFJJH@;:?=EJJGJJJEJGEC::B9888JJIIGIJGJJJIGJFJJFIHH''''''-78886774FEGGHBBBCHFIJJIJHJJJJJJJJHJJJIJJJJJJJJFFD?99FDCDBABHHJJJJJJJIFHHHBCJCJJJGJDCBEEFJHGIJHFJJJJGJHJJJJJJIJJFJJJJ,,,-JIHJJJJF==<AAB&&&*HIJEFDCBCAA99111303678BFEHIJHIJJDFDDDFJGFDF@C;888;GJII>?95BAACE@??53338888@?C?==?JGBB>11129>BADCD<;>?BEFHIIJJJFEDDJIIHIIIJJJEJIJJGGJJJHEIJJG@@?@FJ??>@DC@>3333=<><=EIEDDBIIHJJJJJF??>?@?@JHIJDEE>@CEC;9EEJGGFHJB@FDEBBDJEJJJGJJHIFEFDFJHDD2+//?B>??ACFDGHJJJJEGHFHJDHIJHJJIJJJGGIJJA?@AFGJJJJJJJHIJJ6666JJEIFCFIFJJJIJJJEIEJJDDA;99CHJHJJJFFJHIFH><<=?>=?=>>BBD:::8=>>JGJ.---:::@FACB@BBEBBC@DD>??G@21-,-.:>JH<<<>IJJIHGJGJJEA@BHI>>?JJJJHHHJHJJJJFEJJJJJJEJJDD5555GFABBDJGHEFDJDJJHFC<<4338:;D<FJJJJGJJGIJJJIGIHGHJJHIGHJJGJJHHJEBCABDJGBBBCJIE?...3((=ACGIFJEC;8.''(&&&1/2>>@JFGJJFGCJ=556343*)(,-.CGD@AACJJJJIIJJJJJEJFF988:==63444:<=CCJHFEJEHFJJJJJJJHIFGBIFGIJHJFHD>99?873/.-0*3///199FJJJIJECJJJJJJJJJJJHGJGHFJJJJJJJJJJJHJJJGIIJJJIJGJJJGGGJ?>,,,/=.72<AADABBDCAGJ:=>GGGGFIEJJJJFFGF@FJCFBEFFIJFJJJCB@??>EEFJJJJJIJGJEJJJJJJFJGFJJJJJJJHJJFJFJJJJIJJHFJJJFB0001157699>DIB7777;134EJJIFJJIIJJJHJJHGJEJJJJJHJJJJGDFDJD@@22-))20)&&%%(/),++++,.(22353CCBIGJGHJHJJIJJJGJJJHJDDDFF333598800117/++@/...=BA<>>:33333FFCHFJJJEEDFHHJIEED>?>?GIA@A?CBEJCDFEABA22/../:=;<859666CCEDJJC6668@=<=@DDCC:;CGHEFGG+))%&&&(%%((((6111)((')4.12000/**(%&&//8=<67400**++.+,-((:;?@9988=>=AEEJIJGAA@AJFJIA;-+&%$#$$%%01100?>>=,++,;879<>HCGG>733/1.1/**''(''(&*,.4//DFJJIJJJJFGIGGJGJFC@@AEEJJHFDEBBBBCB;;;<?99JDFDC>==B;55578?BHHHJJHJJJFJJIHJJJJJJGCBCC?9878==<<?73368==@BAABDHJJJIGCD***''''0/.3--EEJFIJJHHJGJJJJJJJGGDCJJJGJJJJA??=@>9+**287<=<<852110,,.3DEFEGFHHGHEGIHJF))))82,,*044;42444'''7'@@A:::<EDGJJGJCBFDJJJFFC;112>?CBCC>>GFGFEJFDDJIJJHJJJJJ>==<?CFFJJJJEGEEB@BCBGGGHGHF@=:9432-...240:92-.JJJFCCCBH?>>>HJJJHA@:<?>@ADFGDDHIHIHF7754'*%$$$&'%())<DEIGJEGJHJIJJIIG@?AA;1'(77)((),,,1.-.1'&'89:?C@@AAABBEJJJFJGIHJJJJJJJJIGJJGJJFIJDJ@;;;:::8979E<88.-...>?BHD<JGIBBBDDDF><;:4-,)*'''89=>HJJGGCDIJHGD??=;?JGGJJJFFJDFJJJJJDFDDDJJJJB>=?E>4444325654433<11'&&(.236:;JJJHJJJJJEBBHHJIJJGJIHGFEIJGJJDJJJHFJJJJJJJJJFJGF@?C9:4BCDCCE@@@CJFHHJJJJJGJJFDFFJJJFEDCDEJFGCIGHHJFEDD=<<+**'*)&)/48;<@B;;65/++'3347:::EC@>88*))''()<=>?ACJJEJDDIEFFEGJJJ66<@<<<>HFFFGHIJIEJEFJJAA@AGABEJJGHJJHJIIJHIIJJJFJJJJJJJJHJJGDEFHJIIJEJFJJGJJIJH;<;<H>=><>>?=@@@A....@A@DJJHJJJJJIIGEEGJIHA,0//8JJJJHJGCGHGJDDFC?+++++++-++))++4339;5555AADA5556FGHJJJFJJJJHD?AHJJGJIJGJEFJGGJJIJHIHIJJJJJJBDE<:>CD;4::7=8<6('&'%&+,(''9;4455=CEBA===@@D>>=@76=?<;;3222<>?CJGHFJHJJGJJJJIIGJJHCDH9885876678BFDF@332398>>DHECCCCFDAEDGGEHDDFEGIIGJHGHJJIHIFJB@)('*('()036:<EHGJJJJJJJGJHIJJGJJJJHJIFGJJJ@?BCEGJJHJ>>==>DABCBF@>>@JJHGJGFCCAB7///35512251005697=DJHFJIJJGIHJFIJJJJIJIJHD?>99CEJJJJJGJHJDCABJFEF?@HGJDGG999:J=<31=79C??ADJCC@DDJH>>==JIHJGGJFJJJGJFJIJJGJJIEJEFI@??=2113697:68;?A@G@?@HIHJJ<<;;>>BCEFDBCA==?DIFDH::::HFFGEJEADCC>97711-,,/++((((001;;=CF>GFJGFEGGJJGG?>FJ64445@@;:;3+'#$%&((++04448AF@EDCFI@@@@JHIJIJJJFJJIF?>>>CGIEIJJBB=.+-,344=>8.--,333A=:679<;@FA@@?C@DIJIJEGGEEHJHJE@A:7668948651((39BA@BHJGJIDEII><;;>)%%%'*--.0AACCIJIHEJJFIDGJJEDHDFJJGEDDJJJJJIJJJHFIEJFJIJJJJJGGCCD@:995444;676565.-))&$$+24<<@JBA@@EJCCBAJIDFHEFFAJFHFJDGJDJEBECIJIJGJJFJ?>?@J>>>>EJDBBDJFJGGJIGJFJIJJGJCBC@558?A<<0+**)04****0666>?@AFF@?@ABDEF?BCJ??:8@><<<>@FEDEFD3.,++0,0003333HGJHB?=<91.,-/4@@JEDJJEJIJJGCB>>?ACJHFBGJHEFJGHGFHHJJJFFGA><<=?BEJJJA@00/078BHCB=?CFFC@A>>DCEGDID842.(%%')%%&&0./-,-*(())()94899A@ADEDFDFFGJIJBABBFBCEA8889DDFA666<@CFJJJGJHGJJJIHFGEGJGIJFJJJJFFHJIJJGJJEE=877871-7<?@JJJDIFJHEJF@CCHIEJIJFCBABGJGHHJEJCJJHIEEJJEHHDH<<<=8886889EC))))887699AF:EDEB=4334>=:9933,,,,.'''&***/66B:;HDBFFJHFJJJJJJGIJHIJJJJJJJJGJJJGJJIGJJJJJHIJJHJJJJJJJJIJHEIIFHHJB@?BA20((''%$$%*'2377>((((/01681+)))00---JJJJJJJGGIEFDJ=>=>EGHJJJJJHFEFFJGJJJGJJHJIFJIJJIJJFJGGHGHIJ:95/124=776677C=945>?EA>>B@FJG644/...6555;99@BDDEJIJJJJHJJJJB9>??GHGJJFE==<999;EJJJJHJJ@@??FBEH?>?FFG43;37CCACCFCBBCHJJJJJAB@<9/+*33EGJHJJJIICEDCIF:=;;BJCDE,,,0337-92225@63215556BJFGFCFDGJJJGHGDFGJJFFJJHJHJJJJFGCCBBGHJGFJJJJJHIJJFJEEDEJJJEJJFGGGJJJJGIJJ=<<JJJII@@?@JJHJJJJJJHJJJJJGGJJJHJJFJHJJJ=<<=BBFGHEDEFFJIJBAA@@@?@C111/...@BB?=4444?<:556=CC>=??A@A=,++,012789CEGBBEACHJHIJGJJIA<44543<=CCE@@;;6566BED?>=??>1/.1:87666>FC@76665666EDJABA;;;<BBBDHEHJGJJHEFDFFJC5555EEGEDBDGGGJEEJJJCCD;:::=CEJFHFD31116)&%%'&%%&*./6...9A=?A<=566866@DJFHDEEDHJCA>/..0=>?B=8:997;E@:::=@534504:@?877;;9;>DBCGEIFB@90---/4CEDGIDD<9..55<?JFHHGIJGAAB877<==41****+**,'())'***))((/....D?CDIJJJJGHBBBBFFEJBA3.-+++,,,))->?CJGJFJJHJJJJHJEHFJGJGDBEIHJJJJIJJGGJJJB@@?DCDJBJBBCCGIHJIHJGJIJHJJJJJHIGHJJJJJBJFJBIEBDDJEJGJHDBCEJJJJHJGJGHJJJJJJJHFEB>/..'%$%)*-75566EFJHIJJCBCEIJEHJDDDDJEJFJGEHGJFGGIGIJJJGJJHGFJBA??AIJFEHGJJGJHIJA@?=>>DB;76756546:>+'%%(%%%&$$$$&')*+1<==;:8=7@C?=70.)))*-865559:HJFDADCEDEGFFJFIGJJHJHJCDDDI0001>754469>HECFGFJJJJJJJCABAJJJJJGGFDHJDBB??@??@CBFGIIFIGJIJJJGIHJJJJJJJJJHEHJJGIJJHIDIA??ADHJGGFJJHGJ8877<<4444G<;<=@@==744=:<EGDFFIJJGEDHJJJEE@BDEEDA9680/11<>JDCEFHJHJHJI<;,(''-/<HFFIFGJIHIICDFB84683=;4@=>DJHHDC84**+5==9:DC>JIJHJFJJH@@@@F<<<<B<>=?DDJJC,+++G====88777(''&+('((-/11467?8889CD:998=??CEGEJFGIFHJHJBHF999,1'%$$%%%%.4563<96,,22BAAGEJJIFFJFHGFHEH66666679::=3D=8))))445AFEICACDDJBB@>?>;AABIHJJEDDEFGJJJGJJIHHHJF?>>?JIJDFHDFCDD@@@DB@ABBGJHFEGDCDBACCDCEB@@@A42359,;;;CGBF/++++EEIGDDEEEGDGEEEDDC?>JJFDBBACHEIHEBCDDFA@866GFDECDJGEFDFCBGEECEDFCCDHEGCD;<BDGGFCBABBGB;;795*'(+()()(($%&)$%&**+,/=<<>@CIDBCBGFHD@@AACB77>3DDCFBAABEEDJDDCBDCCEHHFBBDBJ>?ACEFGFEGB@@>:325556899:?7<11./019AAA?@BBCCGFDEHCBBCDECAAAB@?@AA76323342/'''((((*6CHEDCD=;>ADHGGGDA@EAAABEJDCAB43<<;2226DEGDDGJJIJJJJJJJIJGGEHJD:98@BB>;ABCIDGDFEJDEACFJHJJIJJIJIIGJJJHJHEG5AFEHJJIHJJHIGJGJHJJHIICBBAEDEEB>>=6*(&&&'(((%%'(')--4''(6@FDEGDDJJAA@@AA@@11977DA@BBJJJJJJJHJJIJJCJIGGJJJJJJHJJJJGGFGJJJJJJFIJJHH@BCHJE<;ADGIB@B000)'&$%'(:ABA???HFJAEDGEBDD:9::@JJIJJJJJJJJFEDCA@JJ666:EGCGHJJDEJJJJHFDDEFFJHJJJFJGJJJDHFJJJJJJJDGJFJJJF@@>:84211/&##%((()9<?FHEBB@?@;:77::>>=>@@?@DCBB5322220*&&&8999DGFJJJ21148<789F@FHBGJEEEB><770996678;=IEIEHFECIFDJGJIJDCACDIFIJJJFEJIJJJJFECADBEDHFJIEJIJGJGFEDJJJJGIJJHHFGJJJFGDJJJJGJJJDDJGJHJJJJGJJHGJJJJJEEE00//?>HFHJIJ=90105=8633,,,,,***/1112999/-,-0CDDGJJJC?>>=;;;12JJGGDHJEDFD9899FJDJJJHJH???@HJHHGIJBA6666J6=44@FEBAGFGJJJJJ2222AC88655-)('&)**=::*****45EHJJHJJGJJCGJGJJDBBCC5555.../.*))+5++++4>@EJGFEDJHFJEGEIJJGG>:9;;;?0024ACGJJAA@JFJFJEJJJJJJ7778=<<@A>>=<<9?(22988877-*'''&((%&&1::IJDJJJJJJJGJFJJGJGJJE@<;;<JEJIJIHJFDI>>?IJEJJIJFJJIJHFIDJJHEJJ;;;>H@=CJIJJGJGHE@?AFJE4444:C=>CF==627.,,-=<778<:;<=>@?EJJJHJEEEB@?@CGCEEEJJJJJJICFFBCDBCCBDA645;5))56CCECAA=>>J?===FJJGE>FFJJGJJGA?A@DCEFGF??@@BBCDFIIJJGJCFGBB33*****6AJJIJHHEGEGCC2114<*)*,8888:?>ADI@JHJIHJJHJJJFJGJJJG5556@,*++*)+++2/0A?8335<=JFFC9---.1*&&%$%&&%%&)*)(&'*,'')/3=<<=ACGEJFD>==<6<;89+(+-30..**))*76678/-'(-242122*&
@Glass_A2P_20_pDSG602_9
GCAATTCGCCATCGGTCGGCAATATCGACAATATAATCGTTGGTCACCATGCGGCCCGGTTTACCGGTATTGATCGACAGTAGCCCACCTAAAATTTGTGACTGGATGGCCTGAGTAAAGTTATCTAACACTGAGGTATTTCAATACCAAAGTCATCGTTATAGCTCGGATCTTTATAAGAGTTTTGGGCCTGAGCGCTATTTAATAAAAAAGCGCCATTATTTGGGTTACCACCAAAGTTTGGATTACGGAACTGGAAAGTCATGGTTCCAGCCCAACTTAATCGCGAAAATGACGTTACGGTCGAGCTTGCTGATGCTTAACGCATTGCAGCCTCCGAACAATTTTTTATTTAGATTCATCATGCGCCAAATCGCCCGTACTTAATAACGCCTGATTTATCTGGCGACGATTTAGTGCTTCTTCAGTTTGAATCAGTGCAAAGACGACAGTTTTCTCGAAGTCTCTTTTCAACGGAAATAAAAAAGTCTGGAAAATAACGTCCTGATTGACCGTTATAGTGATCCAGCTTCCCATCGTGCACTGGGCCTTTCATTAATCGTTAACCGTATAGTCACTTTCCCATTTATCACTAAAGGCTGGGTAAAAATCATGGCCAATAGATGAAACAGTATGGTCAGTTAGCAATCCCGGGACTTCTACCTCAACGGCGTGAAAGATCCCTGCGGCGAACAAATTCTGCCGCCACAATCCAGCATGATCATAAGTTTCATGGCTTTATCGCCTGAGGTTATCGTTTCCCAGGAAACCGCTTGTGTCCGGTTTTTTACGGCTATCTTCTTTGAAAAGATTATAAAGATGCGTTTTAACCGTATTTTCGCTGATGAACAACGAACGAGCGATCTCGTTATTAGACGCGCCGATACGCAGCTTATTCAGGATCTCTTTTTCCCGATGAGTAAGGAGGGCTGATTCCGTGCTGTTATAACGATAGTTACCTGAATGCGTAATCAGGTAGCTGGCAAGCTTTTGCGTAAAGTAGCATTCGCCGCGCAGGACGCCTTGCAACCCATTGACAACACGTTCTTAATCCTCCATGGAATAAAAAACGCCGTTGATATGAGGCCAGTTTTCGATGCGCGGATAGGGTAATCTTCAGGCGTATTTAGCAACAATATTTTGATATTGTTGTTTTTCCTGCTCAAAGTATCCTGCCAATAATGGATAAGCTTTTTATCCGCTTCCATCATATCCAGAAGAATAATAGAGCCTGAAGAGATATGGTCCAGAGAACGTTGAATATTATGTAATTTTCCTGTAATTGCCAGCGATTGTTTAAGGTGCTGCAAGAGAGCTGTCGCCTGCAAAGAAGATTTAGTGATCAACAATAATGTATGACCATGAATACTATGGACTTCATTAAACATGATGAAACCCCGCTTTTTTTATTAATCGCACACCTGACAGCTGCCTCTAAAATAGAAGCACCAGAAGTACTGACAGATGTTGCACTGCTGTGTGTAGTAATAAATCAGCCCTAAATGGGTAAAATATAAAACTAATGGATTACATCTGATTTCAATCTAGCCATTACAAATCTTAAATCAAGTGTTAGAAACATGTAACTAAATGTAACTCGTTATATTAAAATGTTAACTTCTAAGGTTTTATTAAGTTTAGAAATGATAGAAAAGTTGTACATTTGGTTTTTATTGCACAATTTTAAAAAATCATACAAATGGTGATAACTTACTAATAATGCATATAAAAAATATTTCGGTGTAGTCCTTTCGTCATGTAAAACGTTCTTGTTTTTTCTCCACACCTCCGTGGACAATTTTTTACTGCAAAAAGACGAGGAGTTTTATCCACGGCTTGTGCGCAAGACATATCGCAGCAATCAGCGACGGGCGAGAAAGAATGACTGTCTGGTGCTTTTTGATAGCGGAAAACGGAGATTTAAAAGAAAACAAAATATTTTTTTGCGTAGATAACAGCGTATTTACGTGGGTTTTAATCTTTTGGTATGAACTAAAAAAGAAAAATACAACGCGCGGGTGAGTTATTTAAAAATATTTCCGCAGACATACTTTTCATCGTAACGCAGCGTTAACAAAATACCGGTTGCGTTAACAACCAAGTTGAAATGATTTAATTTCTTAAATGTACGACCAGGTCCAGGGTGACAACATGAAAAACAAATTGTTATTTATGATGTTAACAATACTGGGTGCGCCTGGGATTGCAGCCGCAGCAGGTTATGATTTAGCTAATTCAGAATATAACTTCGCGGTAAATGAATTGAGTAAGTCTTCATTTAATCAGGCAGCCATAATTGGTCAAGCTGGGACTAATAATAGCGTGTCAGTTACGAGCAGGGAGGCTCAAAACTTTTGGCGGTTGTTGCGCAAGAAGGTAGTAGCAACCGGGCAAAGATTAACCAGACAGGAGATTATAACCTTGCATATATTAATCAGGCGGGCAGTGCCAACGATGCCAGTATTTCGCAAGGTGCTTATGGTAATACTGCGATGATTATCCAGAAAGGTTCTGGTAATAAAGCAAATATTACACAGTATGGTACTCAAAAAACGGCAATTGTAGTGCAGAAGACAGTCGCAAATGGCTATTCGCGTGACACAACGTTAATTTCCATTCGACTTTTAAATCGATCCGATGGGGGTTTTACATGAAACTTTTAAAAGTAGCAGCAATTGCAGCAATCGTATTCTCCGGTAGCACTCTGGCGGTTTTATCCTCGGTACCGGCGGCGGCGGTAACCACGGTGGTGGCGGTAATAATAGCGGCCCAATTTTGAGCTGAACATTTACCAGTACGGTGGCGGTAACTCTGCACTTGCTCTGCAAACTGATGCCCGTAACTCTGACTTGACTATTACCCAGCATGGCGGCGGTAATGGTGCAGATGTTGGTCGGCTAAGATGACAGCTCAATCAATCTGACCCAACGTGGCTTCGGTAACAGCGCTACTCTTAATAAGTGGAACGGCAAAAATTCTGAAATGACGGTTAAACAGTTGGGTGGTGGCAACGGTGCTGCAGTTGACCAGACTGCATCTAACTCCTCCGTCAACGTGACTCAGGTTGGCTTTGGTAACAACGCGACCGCTCATCAGTACTAATACATCATTTGTATTACAGAAACAGGGCGCAAGCCCTGTTTTTCGGGAGAAGAATATGAATACGTTATTACTCCTTGCGGCACTTTCCAGTCAGATAACCTTTAATACGACCCAGCAAGGGGATGTGTCTGTACCCATTATTCCTGAAGTCACTCTTACTCAATCTTGTCTGTGCAGAGTACAAATATTGTGTCCCTGCGCGAAGGCGGTTCAGGGCAAAGTCAGACGAAGCAAGAAAAGACCCTTTCATTGCCTGCTAATCAACCCATTGCTTTGACGAAGTTGAGTTTAAATATTTCCCCGGACGATCGGGTGAAAATAGTTGTTACTGTTTCTGATGGACAGTCGCTTCATTCTCACAACAATGGCCGCCCTCTAGAAAAGTCTTAATTTGTTGAAATATCGAGCATAAGATGAATCTGGAGAGAATGGTATGCTGCGAATGAGCCAACCTGAAAGTATGGATAACACAACCCTCAAGGATGACTTTAATCATTGAGGAAATAGAATAAATGTTCAGACCTTTTTTAAACTCTCTTATGCTCGGCAGTTTGTTTTTCCTTTTATTGCCATTGCTGGAAGCACCGTGCAAGGGGGCGTGATCCATTTTTATGGCCAAATTGTGGAACCGGCATGTGACGTCAGCACCATAATAAGCCCGTAGAAATGAACTGCCCACAGAATGGTTCTATTCCGGGCAAAACCTACTCCAGCAAAGCGTTAATGAGCGGCAATGTCAAAAACGCGCAAATAGCCTCAGTAAAAGTGCAGTATCTTGATAAACAGAAAAAGCTGGCTGTAATGAACATCGAATATAACTTAGTTTTTGAACAACTCACGTTGCTGAGCAGAAAAATGCGATTTAACCAAAAAGCCTGCTGTACACTTAAGAAACAGGAAGGTGTAAGGAGGCGTTATGAAAACGCGTATTCATGTTGTGCAGGGTGATATTACCAAACTGGCCGTTGATGTGATTGTGAATGCGGCTAATCCGTCATTAATGGGAGGCGGCGGCGTGGATGGGGCCATTAACGCGCAGCGAGTACAGGCCCTGCTGGATGCTTGTTTAAAAGTCAGGCAACAGCAGGGCGATTGCCCTACGGGGCATGCCGTTGA
+
+**+-,'$$%$$##%)))*+/230000:=IGIIJGHJEDABCJFJJJJHJJJJGBFEDDJJJDED2;;;?9&&'&'((2222222E@@AAB>?FFDCDF)):;EFJJHJJHJCHGG777>>=,,++--9****006-....59;<GJGDJJJJJJJJJGJJH><<;:,+**70+**+H>=>CCGJD444FJHEFD@AAJCHJFHIJFJJJJJIJFJJJFHHJJHIHFFIIJJBB>=>HFBB=760,++6223DBCEJJHJJD?<<66779859BF>@@@B><<>,***/0254)(('('&'(((%%%%$%&$$%%''&'''%*)%%((((,''(56:96:<<=<<=GFIGFA;+0**))0//..55<@AD@4445/..--/*))+-2?FFGIJIJJJJJJJJJJJJIJFF@CC@;*'';<?=9::6/../:3;84010146:;<FHJCBJGDACHIA?==GHJJJJFJDDDAJJHHIEGJFBBBCJFFCCEDCFGGIJJJGJEDFJJJJJJJJJGJJJFA55<<>?IBA@?C6885DGGJHJJGJJGIGHBJJA@??8BA8.--+)'&&)-/77889:9<0+A<7DFFHDFHIJEDGDGBA)(()7:;:../8=11103338678210<=.-,&&&'4-+++1'&&$''')*)6>BBB5211598@?@A?BBBB332(++,'(83<;323****)&(-****--,00/.*))),,./&&%&&',+++)))2477@CCFGFFFEHFHJJJJJIJGJ:8882))*1=?>BA@?<87:11<<BBBJHGJJJJHG==>>)('''&-,)'29:IHHJEGHJJJJJEJGICA;;;JJGGJD=<=GDCFJGJGGJJH@@@788810..,,++.,,05<A@0/////772043/0ED???>@5665=@DIJHI>>932=>:1-:750,,)*++3444240/,,+,/023EEFF@@@@E/..+*+0'@EG@?@>JJGJGJHECCFHD@?;667-,,022BD5444=?@BEA@DBBB>===653366=<<8888-'(229?DDHGGJFFDF>>::<7:4''''../5:=;;;<@;:569DEDJDBADDCHJJ=<<=BJDCB8JJ2)('(,**)))'')*2A8778B@<45=>AAAAHJEEJJHJGDCEIFFJFDFJJJJEHFJ;5*955564.--39DJIJIJFJJJJFGHHJJJFIJJDFFBIJJJIGJEHJFDD,,)*+*.-.,>IJEJFAACC)(()<>A@F?EC==GA<++++7>=@A@DDEJJFJJJJFJEEJEJGGJJJJF6CDBCEJIGJJJJGJJIIGJGEGJJJIJJJJGJGJHFIJJJFA??@CEJ>@CIGIIFJDJD@@==?@G:D?@?@HJHIED<>ACDJ==<=G@@@?:::CFHFIHJJJJHHJIHJJJJDI>==<A=>@>?@I987-11('''/./442>CGJJGHJC@..9:CEF7555E@AB?;:HJJJDBD<<==86114722>?GCIDGF@<AAGFFHGJJGFJJHHDGECDDIFJEFEGJJJJCECACJDJIGHDIJHHIBBA:>?AEJBACDHEJBBCAJJFGIFECDBDB>@?AFJICDCBC.-,--*10+*+.0556FGFJAAJE@??@DJ>A=<=IHJ11+)-)'&$%%)9IJHGJIJJJDE@@4''&&))..-+(&((DDGIIJHFJHJE==;BGJJ69:9:<>0002@=//0JJFF?=@/,*+-;::=CGIIJJJJGJJIHFHGJJJDGCDC?DJDAF<@@-,'&&05223/.-.0+9?DFFHFGDJJJEGIGJJF=<<BAB?812339<=:336CDJIJIJHJHJJJC>>?DHFJJIJ=:+++1/.&&)6*))),-124AI@?>><:755711379>=@@FFGJJ@?>=000/0//(&&&0-'-54321142,(((11210112.//,->BD>CBB??98755585<77=57?50''';AA:::>FJG;:::J<;;9::/..665441.2778FF?@>D'&&'--/66BABD<<<<A<<;AD?B;;GJGDFJCBEDJJGJJJJIJIFGJC>63@FJJJHJJ>=?>?BGJFJGHE<<E:A''DFHFHJGJGEEJJJJIHJDHJHDC0***,;:65612AEBABDHEEEGJJJGJIJJIJGJJJIJHFHJJJJ@7***+:>HFCA?AFFFDFD>?>=<555@JJHFGEDJEJJJIJJJJGJJJJHJJJFFECAC9::;A;///052111712===?<?ADIJIJJIJHJIJJB>==DBCEJDCDEJJJJJEJJJJFJGGFJIJGDIIJJIJJHDFEJFG,)))@A@JJE>>===;8::@4434::;21111E?AFIFF@CC0//***&')&%$'''++((()-?CCGJHIEDCJHJGGJJJJD=6656:28*&&''',-23<BCDBBCBABDDAFFAJJEJ??;(''(58454255FECIFHHEEEEJEBA@@@982++,.99:<DDFGHEECFJGFI?>>AJFGHDBCF>3/../24=B?=>>GGF=<<<<''''??CECC@EDJ@6JJJHFJD@=<=FIJJJGJJGHFFGHHJJIJJH@IJFEAADC741237@213344=BBBEI8889>=3))(-?9999;;;?AEFIIHGDFIFJFFFJJIJGJGJJJHHJJJJC:AA2222=BIH>:=A=.---988:788JJJJJJHJHIJDDEJJJJJJJJJJJJIJJIJJJJJGEFFFEJFHFG6665;;6565/..((().//0++****&&%%($%&%$##$$(234<=>@?@?IEJJJDJJJGHJEJJJJ><==@@0//((((.'(%-+&&'..259AH....0...<=?CJFHJJJJHHJIJJGJEC@BGEGGJDHD@>>>BFGBJHJEGAIGJIJJJEJHCCABHJJJB==B7.:679CDDJJJGHIJJI;:;;<-----/,(''''''.-((()),.//7776;;8****FGJJGF<;;;??AIJJJJJJJHGJJHJJJIGJJJJ3221000777<7.,,-66A3322348DHHJJHGGJEJJJJ4333''''@AA@EBDDCGIJJGJA<99998:;;GHIIFIJIHJJJJIJHJD>5446>>>?ABEGH@?@>=@-FDFEJGHJJJHEAEFJJGJJ766644344))0//0=:6))))))+5766668<33<C@??@@FHGFGJHJHJJ?<?=I<87:ACC@?998::9:GEJJJJJJJFJHJCBCCCDCDGDGA=;)&&&*289?<=EJEJJJHJGJJ=<<<:6>=ABEFGJGHAA=<('(+33863888A@??@AA99:>=>?66:44<;9::?HJ>C<;>@?>8,,---621125*('),,00/*2266=>?AEB)(''.*)))/?BACB@?>=><<=>EC=:>>JJJG@@:.,A:;;BJIJHJJFCCGC@A??BAGF?<=>B777+***9-)&**/4/5326110.2:;=EEI:::90//-50/....+++.000:===HHCCFDJIJHHJHJE)(()721(&(((.3456AA<<==@@@>==8&&'*6JJJJJJJJJJJJJJJJHJJHE=<<<DGEJIHFF@??<7786BAB<<:8111(('')*+212:****AFHHHJGFJ@=C@*)));JECEGDEGJJJHJGJJFJF=<:1)(),,-./1556AA?>2//4//253--,+.22943+:9@C<=ECBCEDBA>BD<<<<JHJHJJJIJ>JDJE::9BD;;>?IHHGJJJJGIJJJF===>C((&&//<DFD@A)(((G=@AACJEH5455C>87<:<<<@GAICJDJFIJJJJDB=776333+&%%%''%%)-5657AAGF<<<:=<<A;42)(&(')))(((')*)+/41+888B?;:,,,-<5ABEBBBCEJGBDI----CEJ<;;00-+,1>IG@@A@ABAAFEBBABBJGJJJJJHJJAB@ABIEI@FH?AABHGHFIJJJEJJJJJJGEEJ9999FJIEJFJDC:;84/+//8:<0//EEJJJIHJGFJJI=>==JJACDAFDFEB>;:;@A/IIJJHHJIGGJJJGJJJJIDFDA966650*.''*-.4.,+++++,,:9=DBAB:888A?ADEHCEFDFIJGEJJGJJJJJFJDFADB?BJDEGEEIJFJIGIBDCCJHCGIJGBBACJEGHHICCBCD?<.---99::@@@?>967742/./*)))11155@**)&&&&''().61/..--+*++>IGFJJJFJGJJJFCJJGGJJJIJ@>====BB333445:9''''*'''((***+7.-+-*)'(&$#
@Glass_A2P_20_pDSG602_10
TCCGGTGCACGACCGTAGTGATGAATCTCTCCTGGCGGGAACAGCAAAATATCACCCGGTCGGCAAACAAATTCTCGTCCCTGATTTTTCACCACCCCCTGACCGCGAATGGTGAGATTGAGAATATAACCTTTCATTCCCAGCGGTCGGTCGATAAAAAAATCGAGATAACCGTTGGCCTCAATCGGCGTTAAACCCGCCACCAGATGGGCATTAAACAGTATCCCGGCAGCAGGGGATCATTTTGCGCTTCAGCCATACTTTTATACTCCCGCCATTCAGAGAAGAAACCAATTGTCCATATTGCATCAGACATTGCCGTCACTGCGTCTTTTACTGGCTCTTCTCGCTAACCAAACCGGTAACCCCGCTTATTAAAAGCATTCTGTAACAAAGCGGGACCAAAGAAGCCATGACAAAAACGCGTAACAAAAGTGTCTATAATCACGGCAGAAAAGTCCACATTGATTATTTGCACGGCGTCACACTTTGCTATGCCATAGCATTTTTATCCATAAGATTAGCGGATCCTACCTGACGCTTTTTATCGCAACTCTCTACTGTTTCTCCATACCCGTTTTTTTGGGCTAGCTACTAGAGAACTTTTCGGATCAAGCTATGAAGGACGCAAAGAGGGAACTAAACACTTTACTAGAGAAAGAGGAGAAATACTAGATGGGTCAAAGTAGCGATGAAGCCAACGCTCCCGTTGCAGGGCAGTTTGCGCTTCCCTGAGTGCCACCTTTGGTTCCGGGGATCGCGTACGCAGATCTGGTGCCGCGGGTCAAGTCGTCGGTTGGTATTGCACAAAACTCACTCCTGAAGGCTATGCGGTCGAGTCCGAATCCCACCCAGGCTCAGTGCAAATTTATCCTGTGGCTGCACTTGAACGTGTGGCCTAATAACTCGGTACCAAATTCCAGAAAAGAGGCCTCCGAAAGGGGGGCCTTTTTTCGTTTTGCCGCATCCACCTGTGCGGACCTCGGTACCAAATTCCAGAAAAGAGACGCTTTCGAGCGTCTTTTTTCGTTTTGGTCCATCGAGTGGCGCGCTTAGTTCCTCGTTTTCTCTCGTTGGAAGAAGAAGAAACGAGAAACTAAATACTAGAGTCACACAGGACTACTAGATGATGCAAACCGTTTTAGCGAAAATCGTCGCAGACAAGGCGATTTGGGTAGAAGCCCGCAAACAGCAGCAACCGCTGGCCAGTTTTCAGAATGAGGTTCAGCCGAGCACGCGACATTTTTATGATGCGCTACAGGGTGCGCGCACGGCGTTTATTCTGGAGTGCAAGAAAGCGTCGCCGTCAAAAGGCGTGATCCGTGATGATTTCGATCCAGCACGCATTGCCGCCATTTATAAACATTACGCTTCGGCAATTTCGGTGCTGACTGATGAGAAATATTTTCAGGGGAGCTTTAATTTCCTCCCCATCGTCAGCCAAATCGCCCCGCAGCCGATTTTATGTAAAGACTTCATTATCGACCCTTACCAGATCTATCTGGCGCGCTATTACCAGGCGATGCCTGCTTATTAATGCTTTCAGTACTGGATGACGACCAATATCGCCAGCTTGCCGCCGTCGCTCACGGTCTGGAGATGGGGGTGCTGACCGAAGTCAGTAATGAAGAGGAACAGGAGCGCGCCATTGCATTGGGAGCAAAGGTCGTTGGCATCAACGACCCGCGCGATATTAGTGATTTGTCGATTGATATTCAACCGTACACAGCTGCACCGAAACGTAACAACGTGACGGTAATCAGCGAATCCGGCATCAATACTTACGCTCAGGTGCGCGAGTTAAGCCACTTCGCTAACGGTTTTCTGATTGGTTCGGCGTTGATGGCCCATGACGATTTGCACGCCGCCGTGCGCCGGGTGTTGCTGGGTGAGAATAAAGTATGTGGCCTGACGCGTGGGCAAGATGCTAAAGCAGCTTATGACGCGGGCGCGATTTACGGTGGGTTGATTTTTGTTGCGACATCACCGCGTTGCGTCAACGTTGAACAGGCGCAGGAAGTGATGGCTGCGGCACACGTAGTATGTGGCGTGTTCCGCAATCACGATATTGCCGATGTGGTGGACAAAGCTAAGGTGTTATCGCTGGCGGCAGTGCAACTGCATGGTAATGAAGAACAGCTGTATATCGATACGCTGCGTGAAGCTCTGCCAGCACATGTTGCCATCTGGAAAGCATTAAGCGTCGGTGAAACCCTACAGCCCGCGAGTTTCAGCACGTTGATAAATATGTTTTAGACAACGGCCAGGGTGGAAGCGGGCAACGTTTTGACTGGTCACTATTAAATGGTCGATCGCTTGGCAACGTTCTGCTGGCGGGGGGCTTAGGCGCAGATAACTGCGTGGAAGCGGCACAAACCGGCTGCGCCGGACTTGATTTTAATTCTGCTGTAGAGTCGCAACCGGGCATCAAAGACGCACGTCTTTTGGCCTCGGTTTTCCAGACGCTGCGCGCATATTAATAACTCGGTACCAAAGACGAACAATAAGACGCTGAAAAGCGTCTTTTTTCGTTTTGGTCCTTTGAAGTTTAGGGGATAGTCCAATTATTGAAGGCCTCCCTAACGGGGGGCCTTTTTTTGTTTCTGGTCTCCCTACTAGTAGCGGCCGCTGCAGTCCGGCAAAAAAGGGCAAGGTGTCACCACCCTGCCCTTTTTCTTTAAAACCGAAAAGATTACTTCGCGTTATGCAGGCTTCCTCGCTCACTGACTCGCTGCGCTCGGTCGTTCGGCTGCGGCCAGCGGTATCAGCTCACTCAAAGGGTCTTACGCCCCCGCCCTGCCACTCATCGCAGTACTGTTGTAATTCATTAAGCATTCTGCCGACATGGAAGCCATCACAAACGGCATGATGAACCTGAATCGCCAGCGGCATCAGCACCTTGTCGCCTTGCGTATAATATTTGCCCATGGTGAAAACGGGGGCGAAGAAGTTGTCCATATTGGCCACGTTTAAATCAAAACTGGTGAAACTCACCCAGGGATTGGCTGACGAAAAACATATTCTCAATAAACCCTTTAGGGAAATAGGCCAGGTTTTCACCGTAACACGCCACATCTTGCGAATATATGTGTAGAAACTGCCGGAAATCGTCGTGGTATTCACTCCCAGAGCGATGAAAACGTTTCAGTTTGCTCATGGAAAACGGTGTAACAAGGGTGAACACTATCCCATATCACCAGCTCACCGTCTTTCATTGCCATACGAAATTCCGGATGAGCATTCATCAGGCGGGCAAGAATGTGAATAAAGGCCGGATAAAACTTGTGCTTATTTTTCTTTACGGTCTTTAAAAAGGCCGTAATATCCAGCTGAACGGTCTGGTTATAGGTACATTGAGCAACTGACTGAAATGCCTCAGAAATATATTACGATGCCATTGGGATATATCAACGGTGGTATATCCAGTGATTTTTTTCTCCATTTTAGCTTCCTTAGCTCCTGAAAATCTCGATAACTCAAAAAATACGCCCGGTCATGATGTTACTTCATTATGGTGAAAGTTGGAACCTCTTACGTGCCGATCAACGTCTCATTTTCGCCAAAAGTTGGCCCAGGGCTTCCCGGTATCAACAGGGACACCAGGATTTATTTATTCTGCGAAGTGATCTTCCGTCACAGGTATTTATTCGCGATAAGCTCATGGAGCGGCGTAACCGTCGCACAGGAAGGACAGAGAAAGCGCGGATCTGGGAAGTGACGGACAGAACGGTCAGGACCTGGATTGGGGAGGCGGTTGCCGCCGCTGCTGCTGACGGTGTGACGTTCTCTGTTCCGGTCACACCACATACGTTCCGCCATTCCTATGCGATGCACATGCTGTATGCCGGTATACCGCTGAAAGTTCTGCAAAGCCTGATGGGACATAAGTCCATCAGTTCAACGGAAGTCTACACGAAGGTTTTTGCGCTGGATGTGGCTGCCCGGCACCGGGTGCAGTTTGCGATGCCGGAGTCTGATGCGGTTGCGATGCTGAAACAATTATCCTGAGAATAAATGCCTTGGCCTTTATATGGAAATGTGGAACTGAGTGGATATGCTGTTTTTGTCTGTTAAACAGAGAAGCTGGCTGTTATCCACTGAGAAGCGAACGAAACAGTCGGGAAAATCTCCCATTATCGTAGAGATCCGCATTATTAATCTCAGGAGCCTGTGTAGCGTTTATAGGAAGTAGTGTTCTGTCATGATGCCTGCAAGCGGTAACGAAAACGATTTGAATATGCCTTCAGGAACAATAGAAATCTTCGTGCATAGTTGAAGTGGAGCGGATTATGTCAGCAATGGACAGAACAACCTAATGAACACAGAACCATGATGTGGTCTGTCCTTTAGCCAGTAGTGCTCGCCGCAGTCGAGCGACAGGGCGAAGCCCTCGGCTGGTTGCCCTCGCCGCTGGGCTGGCGGCCGTCTATGGCCCTGCAAACGCGCCAGAAACGCCGTCGAAGCCGTGTGCGAGACACCGCGGCCGGCCGCCGGCGTTGTGGATACCTCGCGGAAAACTTGGCCCTCACTGACAGGATCGAGGCGGGAGGAGCGTGACGCTTGAGGGGCCGACTCACCCGGCGCGGCGTTGACAGATGAGGGGCAGGCTCGATTTCGGCCGGCGACGTGGAGCTGGCCAGCCTCGCAAATCGGCGAAAACGCCTGATTTTACGCGAGTTTCCCACAGATGATGTGGACAAGCCTGGGGATAAGTGCCCTGCGGTATTGACACTTGAGGGGCGCGACTACTGACGGATGAGGGGCGCGATCCTTGACACTTGAGGGGCAGAGTGCTGACAGATGAGGGGCGCACCTATTGACATTTGAGGGGCTGTCCACAGGCAGAAAATCCAGCATTTGCAAGGGTTTCCGCCCGTTTGGCCACCGCTAACCTGTCTTTTAACCTGCTTTTAAACCAATATTTATAAACCTTGTTTTTAACCAGGGCTGCGCCCTGTGCGCGTGACCGCGCACGCCGAAGGGGGGTGCCCCCCTTCTCGAACCCTCCCGGTCGAGTGAGCGAGGAAGCACCAGGGAACAGCACTTATATATTCTGCTTACACACGATGCCTGAAAAAACTTCCCTTGGGGTTATCCACTTATCCACGGGGATATTTTTATAATTATTTTTTTTATAGTTTTTAGATCTTCTTTTTTAGAGCGCCTTGTAGGCCTTTATCCATGCTGGTTCTAGAGAAGGTGTTGTGACAAACTGCCCTTTCAGTGTGACAAATCACCCTCAAATGACAGTCCTGTCTGTGACAAATTGCCCTTAACCCTGTGACAAATTGCCCTCAGAAGAAGCTGTTTTTTCACAAAGTTATCCCTGCTTATTGACTCTTTTTTATTTAGTGTGACAATCTAAAAACTTGTCACACTTCACATGGATCTGTCATGGCGGAAACAGCGGTTATCAATCACAAGAAACGTAAAAATAGCCCGCGAATCGTCCAGTCAAACGACCTCACTGAGGCGGCATATAGTCTCTCCCGGGATCAAAAACGTATGCTGTATCTGTTCGTTGACCAGATCAGAAAATCTGATGGCACCCTACAGGAACATGACGGTATCTGCGATAACCATGTTGCTAAATATGCTGAAATATTCGGATTGACCTCTGCGGAAGCCAGTAAGGATATACGGCAGGCATTGAAGAGTTTCGCGGGGAAGGAAGTGGTTTTTTATCGCCCTGAAGAGGATGCCGGCGATGAAAAAGGCTATGAATCTTTTCCTTGGTTTATCAAACGTGCGCACAGTCCATCCAGAGGGCTTTACAGTGTACATATCAACCCATATCTCATTCCCTTCTTTATCGGGTTACAGAACCGGTTTACGCAGTTTCGGCTTAGTGAAACAAAAGAAATCACCAATCCGTATGCCATGCGTTTATACGAATCCCTGTGTCAGTATCGTAAGCCGGATGGCTTCAGCATCGTCTCTCTGAAAATCGACTGGATCATAGAGCGTTACCAGCTGCCTCAAAGTTACCAGCGTATGCCTGACTTCCGCCGCCGCTTCCTGCAGGTCTGTGTTAATGAGATCAACAGCAGAACTCCAATGCACCTATCATACATTGAGAAAAAGAAAGGCCGCCAGACGACTCATATCGTATTTTCCTTCCGCGATATCACTTCCATGACGACAGGATAGTCTGAGGGTTATCTGTCACAGATTTGAGGAGTAGTACGTTACATTTGTTCTGACCTACTGAGGGTAATTTGTCACAGTTTTGCTGTTTCCTTCAGCCTGCATGGATTTTCTCATACTTTTTGAACTGTAATTTTTAAGGAAGCCAAATTTGAGGGCAGTTTGTCACAGTTGATTTCCTTCTCTTTCCCTTCGTCATGTGACTTGATATCGGGGGTTAGTTCGTCATCATTGATGAGGATCATATCACAGTTTATTACTCTGAATTGGCTATCCGCGTGTGTACCTCTACCTGGAGTTTTTTCCACGGTGGATATTTCTTCTTGCGCTGAGCGTAAGAGCTATCTGACAGAACAGTTCTTCTTTGCTTCCTCGCCAGTTCGCTCGCTATGCTCGGTTACACGGCTGCGGCGAGCGCTAGTGATAATAAGTGACTGAGGTATGTGCTCTTCTTATCTCCTTTTGTAGTGTTGCTCTTATTTTAAACAACTTTGCGGTTTTTTGATGACTTTGCGATTTTGTTGTTGCTTTGCAGTAAATTGCAAGATTTAATAAAAAAACGCAAAGCAGATGATTAAAGGATGTTCAGAATGAAACTCATGGAAACACTTAACCAGTGCATAAACGCTGGTCATGAAATGACGAAGGCTATCGCCATTGCACAGTTTAATAATGACAGCCCGGAAGCGAGGAAAATAACCCGGCGCTGGAGAATAGGTGAAGCAGCGGATTTGGTGCATTCTCTTCAGGCTATCAGAGATGCCGAGAAAGCAGGGCGACTACCGCACCCGGATATGGAAATTCGAGGACGGGTTGAGCAACGTGTTGGTTATACAATTGAACAAATTAATCATATGCGTGATGTGGTACGCGATTGCGACGTGCTGAAGACGTATTTCCACCGGTGATCGGGGTTGCTGCCCATAAAGGTGGCGTTTACAAAACCTGCGTTTCTGTTCATCTTGCTCAGGATCTGGCTCTGAAGGGGCTACGTGTTTTGCTCGTGGAAGGTAACGACCCCCAGGGAACAGCCTCAATGTATCACGGATGGGTACCAGATCTTCATATTCATGCAGAAGACACTCTCCTGCCTTTCTATCTTGGGGAAAAGGACGATGTCACTTATGCAATAAAGCCCACTTGCTGGCCGGGGCTTGACATTATTCCTTCCTGTCTGGCTCTGCACCGTATTGAAACTGAGTTAATGGGCAAATTTGATGAAGGTAAACTGCCCACCGATCCACACCTGATGCTCCGACTGGCCATTGAAACTGTTGCTCATGACTATGATGTCATAGTTATTGACAGCGCGCCTAACCTGGGTATCGGCACGATTAATGTCGTATGTGCTGCTGATGTGCTGATTGTTCCCACGCCTGCTGAGTTGTTTGACTACACCTCCGCACTGCAGTTTTTCGATATGCTTCGTGATCTGCTCAAGAACGTTGATCTTTAAAGGGTTCGAGCCTGATGTACGTATTTTGCTTACCAAATACAGCAATAGTAATGGCTCTCAGTCCGTGGATGGAGGAGCAAATTCGGGATGCCTGGGGAAGCATGGTTCTAAAAAATGTTGTACGTGAAACGGATGAAGTTGGTAAAGGTCAGATCCGGATGAGAACTGTTTTTGAACAGGCCATTGATCAACGCTCTTCAACTGGTGCCTGGAGAAATGCTCTTTCTATTTGGGAACCTGTCTGCAATGAAATTTTCGATCGTCTGATTAAACCACGCTGGGAGATTAGATAATGAAGCGTGCGCCTGTTTCTCCAAAACATACGCTCAATACTCAACCGGTTGAAGATACTTCGTTATCGACACCAGCTGCCCCGATGGTGGATTCGTTAATTGCGCGCGTAGGAGTAATGGCTCGCGGTAATGCCATTACTTTGCCTGTATGTGGTCGGGATGTGAAGTTTACTCTTGAAGTGCTCCGGGGTGATAGTGTTGAGAAGACCTCTCGGGTATGGTCAGGTAATGAACGTGACCAGGAGCTGCTTACTGAGGACGCACTGGATGATCTCATCCCTTCTTTTCTACTGACTGGTCAACAGACACCGGCGTTCGGTCGAAGAGTATCTGGTGGTGAGGAAGATGCCAAGAGAGGGAATGAGAGAGAGAGAGAGAGAGAGAGAGAGAGAGAGAGAGAGAGAGAGAGAGAGAGAGAGATGGAGATGACGGCGGAACAAGAGAGCAGCAGGGCAGCAGGCAGGAGGAGCAGGCAAGGAGATGAGCAGAGCAGCAGGGGGATGAGAGAGCAGGAGTGGAGATGGAGCAGCAGCAGCAGGCAGCAAGAGGAGATGAACAGCGCAAGGGCGCGGGGGATGAAGAAGAACAGGGAGCAGGGCAGAGGAGGAAGAAGAGCAGAGGAGCAGGAGAGGCGGCAAGGAGGAAGAAGGAGGAGCGGCGGGAGCAAGAGAGCAGGGGGATGAGGGGCGCGCGGGCAGCAGGGCAGGAGAGGCAGGGCGGCAGGGGGTAGAGAGAGAGAGAGAGAGAGAGAGAGAGAGAGAGAGAGAGAGAGAGAGAGAGAGAGAGAGAGAGAGAGAGAGAGAGAGAGAGAGAGAGAGAGAGAGAGAGAGAGAGAGAGAGAGAGAGAGGAGAGAGAGAGAGAGAGAGAGAGAGAGAGAGAGAGAGAGAGAGAGAGAGAGAGAGAGAGAGAGAGAGAGAGAGAGAGAGAGAGAGAGAGAGAGAGAGAGAGAGAGAGAGAGAGGAGGAGAGAGAGAGAGAGAGAGAGAGAGAGAGCGAGGGCCAGAGAGCGAGCGCGGGCGAGAGGGCGAGAGAGAGAGAGAGAGAGAGAGAGGGCGGGGCGGGGGCGGGCGAGAGGGCGGGGCGGGGCGGGCGGGGGGGGGGGGGGGGCAGGGCGAGGCGGGCAGAGAGGGGGGGGGGGGGGTGATGGCAGTGGAGAGAAAGAGCAGACAAAAAAAG
+
0-/-($$$$%')38;EA@ABJJJCEIEIJJJGJJJJJHCFJEHHIIIJGJHGJIJGJ@JJIFIJJJJJFJHJJHIJGFJG@?GJJFIJJJCCFGGJJJJJIIJHFD=;;<3332219::<>FGFEGJIHIDBJIJAA@@BGJJGJJHD;;;;*)))>@BB53442003368:><AB@EEGJHJJIJJJJHJJJGJJJIFDJHJHJJHJFFIJDJECHJG//0<GBAA?D@?>>643..-((04)))*1'''(45=BDAC432100('(33474,EB?DFDJEFHJJFJJJJGJJJJJIJJJJJJJGJJIJGJJJEJJHGJJFIJJJJJFGJJJJIJHJBDIJHED>>7678>?=HGFHJIJICGGJECF83..+=>CFJIJJIFHGIFJ??JGGIJIFJGJJGB@?887893((&&'07;@DC>?=>:765689*%%%&&'/=@BC??>?C<6@=;7&&&&*,<>@>?FEGJHJJJJGEGFHJJJJJJJJJIJGIJJEIJJ@?@22212:78777:=:97:7+**)**,4894445@DJJEHBABDB@40023;=65123367@EFJJFJBJJJGHHIIGJJJJ@AAHJHJJJJHIJIIJGJFIJJJ@=><>@BCFJJHJJJJJIFD????CAECB@=@<<:/2;=>><<5-+*))))20.9:=BGIGJJJDD:9;?333HGHGJJJJJJJJJJJJJJJJJJJHJJIJJJJJJIHJJJJJJHDFJGHCC73A=43379:<6666?3**)*--&%+651)((')'&&%&$'%%**+--/-+*)*)(((()/569>@BBEGJFJJFIJGJHJJJGJHGCEEFFJJJHJJJIJJJ4443532315---.9EJBFBD?JHDG7555>?FJJJJJJGGJJIJJJJIHJIIGJJGJJJGJJGHJEJIFJJJHJHGFJJEJIJFEJIG<@3:>?ABDFDHJFC@BBEFJCJB96658>;A?,++.95&%')02355DHDBEFGJJIJGJI65443334BDCJEGA=7?EBA=::CEHHJJJGJJIJJ@DBJJGG,+++=<%$$$&&++*)),465861004());;=AHIJJJIHGHGFEIEBC=?GJFB@?88>:44444774544>GB@@97558>@<888888BC>;777BFHJGJHEJJJJHJJJJHJJJJIJIJG<;::==BBB@?@@JBCDB@>>>C=<=B@GFHFJHIJJJJJJJJIIGJGJJJHIJIGF7JJGIEJJG@ACFJIGFHFGDDDHGJIGJJJJJGJJJJJJGJHJJJHIJDJGFIJJHJCIHJ777JGJJJJJHJJJJIHF@?<<CHHJIGGFFJJFFFFJGJGJJJJ+***JHJJJJC@D660*)()EC??77773333BA@FJJGIIJHGEEJJJJGJJIHJJJHJJGJJJJHJJJJFJJHFJFFJHJIJJHJDEDEEA>DIJIFFJHCAACIGJHJ>>?EDJJGGG@BIHE8888>>>HGJIJJJHEGFJJJJJJFGJJJJDA?<?DIJIJHJJJ8JG6CFB?@?BD:9545BHCDBBFEFHJJJJIJHFJGIJJJJJJJFJFJBGJJJGJJ><==GJHJHGJJJFEEEGJGJJJGHFHIJEJJFJHFHIFEHFFHJJ''''?:>BGEEBCBHIIDFEGJJJHJHIIE8887777C==?DIIHGHFJEJHBD@BIDDCF@222278?EEAAABJJ=::75569:879:''''0(''(''(')(%%&%)*+3121+++,&&&%'&%&'((&&''%%%%%&%%$%(&%&*(((%%%/31<>BC@@?@1111>??/.1.0JFIJIJJJIJJJGDEJHIJIFHEBCGJG44255>?JIJJJIJJFJJJJJJJJJJJIEECFJGIJHCBBDJFJJJJJGFHJGJJJJGJJJFEHHJGDJHJJJJIJCJ:9<IJDHHGE@@?GGEEB7773431()&&))235@@BHDIIECCCCJGJHF?><9<IJJGEFGHJJIJIEE::<;>><C><733,+,,00022126;BECDFIJHJJFJJ7777?=>><932)()*,---9CEJGJIJG9>FBJDBJFJCBAJ:7/./'(&(')&&&&&)-,,/.00,'&'+2.//0HFBBB?AAABE==>>JJHFGFEJJJJGJJFJGHJJJHIFJJJJGJJJHJJJJJJHJJIIJJI9::9?>8:9>FF>=BCGDHECEGGJJJJJJJIIGFJJJJHJJJJIJJJFFGEECIJJJHJJJJIJJGJIJEABAAI87557689>JJJG?>>''''&/12:?CGJJJJJHJBBAAJIJJ<<<<=@;;=<@=6//.55455868>=8<645::2223@@ABIGBA@?CFEFJG4444444=ABCHJF2000<<<=??AIEHFFJJHJGFJJJJGDEDA@B@;:>>ED=<<>999;?;;;>@FJHJJJJJJA@A=JJFHJJJJGJJHHHIG>@A@JJJJJJIJIJGJJJHFJEIJFIGJHHJIIJJJIIJJJDCDJGDJCDHJCBABCJEFF??@F987CHGJJGJHJECGHGE=<;;A?@A?2/22/897JGHJJFGJJJHGJJGJGJGIGIIHJIJJHBBADAHJ,++,<E<;<<?=<C?EIHJJFB;@JJJJDEDEIDHIJGEJJFHJHJJJFJEFGEJCDDJE<742:<;77>::7?:DJJGIIGCA@BDFEFFIHJHJEIJIIJJJICCF@@A>CGJJJGDIF;::===JFFJIEFEEDGJI@CJ::?//0:3HJJJGIHJJJJGEJHJGJEIJJJGFHGA98966.,-/78:;EIGJHGIGJFFJHFDEEJHGJJGJHEAABCJJA@>1/2/16///.10/223?AAJFHJJJIGHJ7400027::CBFGIJJEGCGDEECC?@@@@HJJJDDAC==6670//0G5556GJG?;9;AABBJJJJHJJJDFBCHGGJHJJJJJHJJIJIDAA??7777677JDDJJJJJ<<87?8FJGGJJJJHIJFGGIJG?>>=DGGDJJJJIFJJJJ>>=C@?5333<?CA@@BGDEFIJIHHIG===<D><8308;6679?CFDFEG;643499<6=@CA?=33332+*+*++GCGDIFJJJGJHJEIGJJGBEJE?66:>.-+1667??A@CGHJJCBFDGEEJEDEFCJJHFGJJGJEIFIJJHIHFHEABCGFBGCBFCIJGJG.--)))*@CBAB@<==)*)088FFDFFEJGJJJIFGJJJJJJJJB?AAJJJJHIJJEFFHIFJJD;:9IGJJIIJGIHHHJFEJJJF+***+)*/9@BDFHHHFJFJJIJJJIJHDDJJJJ*))-AJECGC;::;>>52...GJJJECEHJHJIJJFHJJIHJJHJFGJIJJHB<:79=>BCCGJJJI99>G<JGIGJJJJJJJHFHHIIIJJJJJJJJJJJJJJJHIJJIFJGJIIFDGFGHJJJJIGEJJJFJJHJJHEJJJHGHD.+'&&+-,*))%%)1123?=555=IHJJJJGJIIJJGJJJHJJJJJJH>==<::89:DCD@@><;=@>H:99<<<<:EFIJJJHHHJIJJJJGHGJIGJHJFEFJJJJJJJDCBCED<))))-3...***0*;?JJHGIFGJJJIJJIIEC?@@6666?,,,,@?DIGIFGJJJJIEHFIJIJJGIJJJJJ?1,,,?=<>>CFD<?<9IJJF=<<;3377?B7776>A><<>FAA<;:3002<@;<;;IJJHC=9>9CFJJIJJJJHJJJJJJJIGGIJJJJGJIHJJIJJIIJIHHJHJGJHJJHJHJIJJJGC@**))6>GJGJJDDDHFJDBFJJJJHEC;8654./967;;DEJHIJHJBJIGIGJJGHHGGGJGJJJJJHJCJJIJGGJHJHJJJHJJIGJGFJIJDCGEJJGGJJIJHIIJA???E@:::7819BEJGJIGJFFGJJJHGCJEDEDD<811699:>EFHHGJ>???JJJEBBBFHJEEJIFJJJIJGGDCE21+(&'-0'''''''11///9:AC?6556GDGJEJGBHFJGJJHJJEJJJJJJGIGJJJIGJHHJEHGEIJJJJFG>?FIJJIJJ?>34233::IIJGJGJIJJIJJJJAHIGIEFDCEEAABGDJIGGEFHIIJJFJCHFHGJJJJECFFGJIFGEB;754200145DJEJJJFIDD<:5F@?===>@=>DGIJIGFJJGHJJJJJJHGI9911003236@@8777...:7))(*777CH???>HDEHEJJJIGIJ=<<=JIIIEJIJJJJIIGJJJIFJJJJDIIGHEB>??BFGEFJAAACJJJJCHEEJIJJJJJIJJJFJJFGF>;;;988:;;::9<EA@>?AFCEJJIEIHIJGJJJHJDC?>>?==@DDA@;5233933////?@JIJJIIFJFJEJGIJJJJJJFGGJIGJJ988:I<<<=JIJFJJHIFGE>BGFHGJJJFJJHIGJJJJI@BC1/34>?A@BABBJJJJJIHGGHJJGGJJB@A@CJGEJJJHJHIJFFB@@840/..//10001=?JDCEEJJFJJJHIGJJHHJFJJJJJJGJJJHDDDCA5334CEHIIGJHEJGFJJGJJC6J?=<88=<;<@@GHJFJHGIGJJJFHFC<<6789IHHFFJJDEJIJJJJHGJIJJHFGJD???21,))+(((0,.1)(***8323214&&&(&'(CCJGJHEIE<78888HIJJHHIGDBBAFCCCDGGCGJGFIGJJJGFFEFJHHHJIIGFBBABGJJGJHHJJJJHDDEFEDC=//018651/00DCBABCFGCDB@840..4412228:3222;<>>>HCCCEJJIFHHHDJJJJJJIJJJGJJJJJHJIHEFFFHDEEGJIJHGJJJGHJIGIDEGHJ((((3..15BCBFCGEJD<:67B???@IJJJJJGIHJJHJIJJJ=<<CBHEJFHHJGJIFGGCDE7GFIIJHJJFHJJJJGJCC@?8789@B>:*))(--.<;;;;<>A@DHIJJJIJGEIHCF9@333DGJJJJJJGGJJIJ)))3?@GDJHJJEHJGJJJJEJJJJJJJJGJJIHGGJ?JGIJJJJJIDEJIJIJJJFJJJJJJJIJJHHJJJJIJJJG@@=<:>IHJJJGCA>;<:A@AF<=EDJGJJJJ?GJIJJJIJHH===?<77?@J@<44338=>FJHJGGCD;;;=JIJJJJJIC@C<JJJCD==GFJFF??@@JEJJHD?FE:J@BFJIC?@@<5C?@?BEH>I54HJJGIGIJJJJFJIHHJHJJHFJJHJGEFE@FGG1))+-/.))0178=<<<<>?>=<>89<<=IHJHJGGHGDJJJJJHHHFEDEEDJJGJGIHEBB<<D@@?=?@@=9<=E?FFJJJJIJEJJIGA?<,1,,;<EJFJGIHHJFJJFCDBECFEGJCFEIIHJJ?AIJJJJHEHJGJJJJJJFJJFJJJJIJJIHHJJIJFFJIEJGIJGDDCGGJJHJJJJJJJGJIIJA3=<AJCGIHJFEHJJJJ?@@?JGHHJJJIFEJJHJJGGJIIJGDBBA@EG>8//2ABJIJIEJFIJGFJGJHJJIGEFJJHJHJJGJDEDBBJBB@;;=;6BCABAGJJEFEEEEGDJJFCDCJFDFIJHJIIJJFGIJIEGGDA=578/3=2+56---CDCBDCEDGGJHHHHHJJJ><==JGDA631''ABCEJJJJGHHJHIJHJIFHJDGJJHHH=><>CBA>=;6552)''(*++,9====@ICHDJHE>>@@JIJJHFJDBCDJJHIJGJJJJJJJJJGJJJJJJJFJJJJJIJGHJIJFHJJGIJJIJJJJJJFJGJJJJJJBEHJJHJJJHJJJJJHJGHFJJFJIJGJHFGJCBCFEFFD@?IJJJJGFFJ<<<<@EJHJB7->8:<AHJJJGJJJFJJEEJFIJJJJJJJJJJJIEDHJGFIHFD??BBB??@@GGDCCCFHJJFFHHHJFFJGJJACBJBIEDEEHFDEDDFJJFJEEFGDDAABBJIFJEBBEJJJJGGFJJFDCEDGABBA9980///DJFDDDCIJIJJJIIJFFFG(((((HJJJJJD8877:;0...0/3:89760../(%'()+668:<=A?EEEEF@@@?4333A@AAAAH<;;<BBCCHE;9<897886A@FJHFGGEJGAA?AFDGFJJGJGFFGJEEDBEGCHEEIHEJJIEGIJJJJICCCDIC87775///559:<FFFJA?9::@@&&&(''#%%$$%%%$$%%+/;>=<BDFHJFDGDEJFE?>@C=<<:;;<A::::JGG<JEJAB@@ABEFEBCCJGJGECB??@BHFHHFGGIJFHFGFIHFDEFC?:999=34;7)''(&%'&&&&&''(%&/6???CDEFGFIFG6666@CBIIHHCJGGFHFEFIDEEEHDCA@<CCECDBDCAAAHJBCAADGGEJJJ>>DEB=?JGHB@@@AC?53*7=>B@@@BA@DDDFG@ADJCDAHIJIJCGJJJHEHFIGJGJGJJJGHGJJHDJGFIJJJBJIJJJJJIHHIJIGJJI9000JGJDCCCFIFGGFJJEJI::;2...&$$&'&'6>JFHIFJIJJ?><840023==>FFFJHHJEGE=CEJGJIJFJEHFJGIJGIHJDH<=8-ADHJIFJEJJIJFJECIGIJJJFJFFDCFDBACDIJJJ=;;;J?===CIJJJ@F><?BJIFG?>>=EJEC@AGHIHGIJIHJJJJJGJJGJEJGJFGJJJJJGFJHGGGJGJGJHGEJCFCDDBCA@DFCBDDJGJJHJFDIJJIJJCHJJIJJJJJJJJIJJFJJJHJJIGJFJJJJJJJJJIJJHJIEIFGC>>>DJJJJIJJJJGHGGJJIJIJJJJJIJHIFJIJJIJHJHH@@IJFIHGJIHIJHJJJGCEDCC=7*%$&',,.58<E>:93320266@GJIJHHFDDECFEHEJFEGFDFHJF=877<=EE><==AGJJJJJJJJJJGJJ****HGFJHIJHJJJJJGJJJIJGJHFC00EDECEECF?=C@@JEFCCB>0//1)(((/.787778EFFDCA@CDFJJIGJJJIJJJEJ<410-+&&&$&&&,'(222DEJECGDCCCJFD::8::=>>6677IJIHEJFG??>>BDFHFJJHHJHJJJFBCCFF=G@@@AJGDGCJGHJJJJJIHJGFJHGJJHJHJIJHJHFEJGGHGGIFGE@@<;:))''+-12422@@BCDGDFFHGGJHFGJJFEJFJHJH<?=<?FDEC7667I??<8845GHHFGHFJJIJJJGJHFFG9+*3477'&&&)57??EJDFIJJIHJJJ4AJIJEHEADCCBCDDJGFJGIGHGDGHGGDD53000;IGJHGJJIFDCC>B=FECCDIIGGEJEJGGJJIHIJJEGEEEFJFGI99888866A5//1HDGFJJFIGGIIJJGDDFIJJIGIJJIIJIHEDCB9348JJGGHDJIFCFDFJIJGDHBEFIIJJJHJJJIJJJFJHJIGIJJIIIJHHJGJJHJJJJJGJEGFJGJJJJJJJJJHJFFHCABABCDGHJJJJIJJJIJJJFGJFJGJFHHFFJHGCEGFJJGJJJHJ;10048;D>E4444EHJC@@@?FDBJIJJJJHJGJJJJJGHFE0///GJHJGIJHJJJJJJJJJJJJJJJIJJJJJEFGHFJJJJGJHJJJHJJJJJG<;;;DGFGFEDEJJJJJDDGEIIJGJGJGJGJJFDJD)90(5ABFJIJHFGFEJGJJJIJJJJGJJJFEEIGJJJJJHFDBCIHGDGGJJHHJJ@667BDBJ;:;;=:9960333')))*))*0:EGJJJHDGEJJJIIJIGJGHFECCBHIGDB@JJ????JJHGJ>>>::::JIJHIJGJE<<<-((**,,,8<<<98<66:200//0/3:=BG>:JDJEA:744++,,..-.@IFJFGJJIIJGJHJJJJGJJIJJJJHIHGHHHJGHJC@1001663/*++A878EEIJE/...<EGJHJJJAIFEGJJHHDCCCEDEBJJHJJIJDJJEHEJJHJIIJJIJJJJJIJJJJJHIJJJJJJHJJHIJHJAEFIFIIJ=778=HJFEJJJJJJJHJIJHHJJJJJJIJFDDCEDGIJFJJJFHGIIFC;649,'('-BDFJIJJJGGFJJDJJJJJIJJGJJJIJIJJJJJGJJJJFJJJJGJJIJJF@@<=;68:A@IFIJJJFFJJJIJHJJJHJJJJGFJG@??JGJJJJJHFJJJGHHJHJJGJIJJJJJJJHA@85<<<BCGJHJGGIGJIJFJIIHJJJJEJJEJFJIJJHJJFFDHFHJGII???@FF><<BJGFB@BHFACEDEGJIHJGCEGJJJJIJHJJHIJGIDHJFJJHJJJGEGBCBJJJJAA==??FJEJJJIHBCFFJHJIFDEJGF@?@JJHJJJJJ@>??AHHDB88=>DGGC?0000/..2AACEJCC=13)((('''&(&&(%&+((&%''',*+((''')+/00/13567:89<;<;;=<;<:<;<<;@ACCDDBBA<;<<<6488=?BAFD@&$%&$$#$$%$$$%&&$%''&%''%''%$$&*'%%$$#%&&%((&%'('%$$$%$%$$$%&&')%$&&%%'(&&%%&&')('&'%$$%&'(%%$$##$$$&&%&$$%#$&&&&&&&#$$$%%&''('&%%%%$$$$&%#$$#$%##%&$$$$'*.++*+*)((''&$$&$$(&&$%$&&%&%$%(**+($%'(%$%#$$&'()**,-)()'&%$###$%$$(,)'&*+.**.-*..'&)'(&%$'&&&%&('((('''(,,+-'&'(+*'&%&$%%%&&&&'*,++(%&'&&%%%&''&&&%'&$&')($$$&&')*+-/4477=ACDGHHJJIHFD><33..1224454422-/767701213268<<<;895732+,68997877:9<=AA?;5.)(%%''''++../3468:;=<<::;:78889-;<::997645-,++-,*,/1366::><AA@?<;<<==?????>=<;:=<;9971)7755543132320.-))),-0024566555457764<;;=;<<;=;;<;8668165////1/+/,+11--)*21221002-&&(++,,+++&&%&&''&%%&%%%%%%''''***(&'()())())'(,,.---/.//44231.-&&''(''&%'''&%%&&%%&%%%%&&'*-)($,,*##%%&'())))()*+,./0134531('&*+*&%&'**-0)(())*('&(''&%$$'**(&%%&$$%$##%&&&&%%&&%%%%%&&%%$#####
@Glass_A2P_20_pDSG602_11
GCCAGAAAAAGCCGACCTGCCGCGCCCGTATCGCCTGGCGATTATTCAGCTGGGAACCTATGACGGCACTGTCTATAACGCCCGTCAGGTGATCGATACCGTTGGGCATCTGTGTGATTACATTCTGTTTGATTCCGCGTGGGTCGGTTATGAACAATTTATCCCGATGATGGCGGATAGCTCGCCGCTGCTGTTAGAACTTAACGAAAACGATCCGGGGATCTTTCTGACTCAGTCGGTGCACAAACAGCAGGCGGGATTCTCACAGACGTCGCAGATCCATAAAAAAGATAACCATATCCGCGGACAGGCGCGTTTTTGCCCGCATAAGCGGTTGAATAACGCCTTTATGCTCCATGCTTCTACCAGCCCTTTCTATCCGCTGTTTGCTGCACTGGATGTTAACGCCAAAATTCATGAAGGGGAGAGTGGGCGTCGGCTGTGGGCTGAGTGTGTTGAGATAGGGATTGAAGCGCGCAAGGCTATTCTTGCGCGCTGTAAGCTGTTCCGCCCGTTTATCCCGCCCGTTGTTGATGGCAAATTGTGGCAGGATTATCCGACATCAGTGTTAGCCAGCGACCGCCGTTTTTTCAGTTTTGAGCCGGGGGCGAAGTGGCACGGCTTTGAAGGATATGCCGCGGATCAGTATTTTGTAGATCCGTGCAAGCTGTTACTCACTACACCAGGTATCGATGCCGAAACCGGCGAATATAGCGACTTTGGCGTTCCGGCGACGATTCTGGCGCACTATCTGCGTGAGAACGGCATTGTGCCGGAGAAGTGCGATCTCAACTCCATTCTGTTTTTATTAACTCCGGCGGAAAGCCACGAGAAGCTGGCACAACTGGTGGCGATGCTGGCGCAATTTGAACAGCATATTGAGGATGACTCGCCGCTGGTTGAGGTGTTGCCGAGCGTTTATAACAAGTATCCGGTGCGCTATCGCGACTACACCCTGCGCCAGTTGTGTCAGGAGATGCACGATCTGTATGTCAGTTTCGACGTCAAAGACCTACAAAAAGCGATGTTCCGCCAGCAGAGTTTCCGTCAGTGGTGATGAACCCCCAGGATGCGCATAGCGCTTATATTCGCGGTGACGTGAGTCGGTGCGGATTCGTGATGCCGAAGGGCGAATTGCGGCAGAAGGGGCGTTGCCTTATCCACCTGGCGTGCTTTGCGTGGTACCCGGGGAAGTCTGGGGTGGGGCGGTTCAACGTTATTTCCTTGCACTGGAAGAAGGGGTGAATTTGTTGCCGGGATTTTCGCCGGAGCTGCAAGGTGTTTATAGCGAAACCGATGCGGATGGCGTGAAACGGTTGTACGGTTATGTGTTGAAGTAAGAATAAAAAAAACGGGTCACCTTCTGGCGACCCGTTTTTCTTTGCGTAATTAGTGGCTAACCGTCTGTGTGCCTGTCGGGACACGAACGTGTTTATATTTGAACATCGCCATGAACGCGAAGGCCAGAACCACGGAGTAACCAGCGAAAATCAACCATACGGTCTGCCAGTCGGTAATGCCGTTTGGGTGTACATCTCAACAACTTTACCGCTCACGATGCCGCCGAGGATACAGCCGAAGCCGTTAGTCATCATCAGGAACATCCCTTGTGCACTGGCGCGAATTGCCGGGCTAACTTCTTCTTTTTCGACAAACACCGAACCAGAGATGTTGAAGAAGTCGAATGCGCAACCGTAAACGATCATCGACAGTACCAGCAGTACAGTACCGAACGGAGTCGGGTCGCCGTAAGCAAACAGCGCAAAACGCAGGATCCACGCCACAATACTGATCATCATTACGTTCTTAATACCGTAGCGGCTTAAGAAGAACGGGATGGTCAGAATGAACAGGGTTTCGAGATCTGCGAAATCGACATGATGATTGACGCATGCTGCACGATAAAGCTGCTGGCAAACATCGGATCTTTGTCGAAGCTGTGCAGGAAGGTATTACCGAACATGTTGGTAATCTGCAGTTCCGCGCCCAGCAGCATTGAGAAGATAAAGAAGATTGCCATACGCTTGTTTTTAAACAGCGCGAATGCATCGAGGCCCAGCAGGGTTGTCCAGCTCTGATTCGCTTGCTGTTTAGCAACCGGAATATGCGGCAGAGTCAGGGTAAACAGAACCAGAATGGCGGAAAGTGCTGCGCCAATATACAGCTGCATGTGGCTTAATTCGAAGCCAGACAGGCTCACCACCCACATTGCCATGATAAAGCCGATGGTGCCCCAGATACGGATTGGCGGGAAGTCAGTAACGATATCCATCCCGGCATTTTGCAGGCGATAGTAAGAGATGGTGTTGATTAACCCAAGCGTTGGCATATAAGCAAACGAGTTAATCAATATCACAAGGAACATCGCTTCCGGTGTCGTGACCTGTGCCGCCATGAACAGCGTGATAGCGCCAATGGTGTGGCAAATGGCATATACCCATTTCGCACTTAACCATTTGTCGGCCACAATCCCCAGCAGCGCAGGCATAAAGACCGCTGCGATACCCAGTGAGCTATAAACTGCGCCAATAGAAGCACCGTCAAACTTCAGGGTAACAAACATATAGGAGCCGAGGGTCGTCAGCCAACTTCCCCACAGACAGAACTGCAGAAAAGAGAGGATTTCAGCTGCAGCTTAAGATTCATGTTAATTTCCTCACATCGTGATGCGGATGAGTGTTTGAAAAAGCACATTTGACCGTGCGAGATGATGGGATTCTATCAACTTCGCGGACTGGTTTTTTGTTACCTGTGGCAAATAATTGCAAACATTCCCAATTTGCAAAACGAAATTGTGATGCGATAACATTTTTGCCCCTGAGCATCGTCAGGGGCGGTTAATAGAAATTATCGGCGGCGGTAGGATTTTTGCGCGGTATTCACTTTATAAAGATAACGGCGAGATTCCGCAGAGGGATGGCGGGTCGTCAGCGTCTGATAAACATCGCCCGGCGTCATGGTGTTAATAATATTGGCAGCCTGAATCTTATCATTCGAAAAGACTCGCAGCACGCTGCCTGCGCCGCCGTTATAGGCGGTGATGACGGCATAACGCCGCGATGTTGGGTTATCAATTCCGCCGAGATAAACATTGTTCAGCATCGCCAGATACGCGGTGCCGGTATCAATATTGCTGGCAGGATCAAACAAGAAACTGCGGCTCGGCGTGCCGGATTTTCCCCTGCGAGCGGAACACATCTTTCCGGCAGTATGTTGTACCACCTGCATTAATCCCAGCGCATCGGAACGGCTGACCGCATACGGGTTAAAGGAAGATTCGGTCTGCATAATTGCCAGAATCAGCGACTCATCAACGCCATATTTCCGTGACGCCTGGCGGACCATGCCGAGATATTTGTGCGCACGTTTATCAAGGTGGTTCGGCACCATGTTAATGGTGACGCTGTAGATGATACGCAGCCCGTTGCTGCGGCTCTTCAGACGGTTTTTCAGCAGATAATCCGCGAAGTTGTTTGCGCGACCTCCCCAGCGAATCGGCTGCCCGGTGTTGTCCACCACCTGACCGTAAAGGAAAGGTTCTTTCGAAATCGTAATATCATCAACGTCGGAATAGAGATCGACCGAACTCGGATCGTCACCATCAATAACGTTTTGATAATTGCCCGGCGCAAATGCGCAGGTTCTGTCCCGGCGATGGTTTCGATAGTAATCGTACCGTCATCGAAGTTGATGTGGCTGCGGGTCTGATATTGATCGGTGTATTTCACGTAGTCCTTAGGACCAGCGATCACCACCTCTTTGAAGCCCCAGATGTTCTCAATATTGTGGGCAAATTGCCCCATCAGAATATCAAAACCGTTGGTATCTTTGACCCAGGCTTCGTTATAGGTATCGCCTTTTTCCGTAGTCGAACAGGAGATGAGCAACGGCGCAATCAAAGCCAGCGCGAGATATTTTTTCATCATTCCGGGTGCGTGTTGTGTTTGTTTTTATGCAAGTTGCCGGAGGCGTGCTCCGGCATGTTTTTATTTTTATCAT
+
&&',1107BD@>?=ABDHIJJDEDCIGDGFJJJEIDFGJJJHIJDHB===>DJDGB@@CDE@@@JJJJJJJJCAAC;:;....04488:=EJGDA>ACC98?@2CEFCB@?BCIFJJJJJJHHJJGIJEGCHHHGJGDFEJJJJJFDEGJGB@BC0//0FDB?@JHGGA<<JJJJJDEBCBD>99HJIJIIFJHGCGJIEHJJIJEFCJID>=>?IFE<<<9:::6-../CDDCCDCEGJJHFE@@AGGJJJFJJJJHIHFCADBE>>CC9876762222?==>JIJJIJJDGGJHJIIJHEGIHFEJJIJJJHCDJGFJCJ;40HHJIFJJJIEE<;;<>DJ??>>FJJJJJFFFCDHHJJJJIIJ?JJJIJGFBBBCIGFHJE;;CAFCCEFFJJJHJJJHHJJJJJJJJJJJJJJFHDFJJJJFDFJ;71.BABGJJJJGHHIIFFJGGJJHJJJHJIJE44DJFJJJJJGEHCFEEJHJJIJGJGJHJJFHIJJJJGFJJHBDBD@G9JEFDIJJIHJHJHEHJJHJHHHIJJHIJFJJBJ33DJGJGJGHIJJFDCAC////.12/1441//..,,,246988881+**))*(&(46<888JJH8888HIEJJHIJFJJJFEIHJIJJHGHIA@<;;AA<888999?89)))*;C7EEFJIGIJFEJJHJJJJHJJIIFDJJJIJJJEJJJJHJJJGFHJD:::;EHGIDEHFGJJGJJABABHEGJJJJJIGGJHJJJHJJJGFJCC?>333/*'(1:<=DDDCJCEBABDGIIJGJC?>>?FEDGFEFGJFJ>?><:-)2-((()=@BACJBGJEJIHJJJGFDGDJJJDDJHIF9999JGJIHJHHJJJJJJGJJHJG<;;;GJJGJJFGFIHFJEHHHHCDFEGHJJJJJJJFGFGHJJHJGHJJJJJJHIJHEJHJHEEGJHGJJGHJJGJJIFEEABAB@>7627=:91=>=EE>;;9833DGJJIFCB=<::;<JHFCBJJJBA@AIJHB?=>9766EH<;<BB555JHJJGJGHJJJJEGFJJIIJIJJHGCD8D,,,,7=GIGD7777IGHIDJJJJIJGJJJJJHHJJGJJJDJDHED@BBEA<;4*&%%%%%%,+''''''4478:;;:?@CIGJCBDCHIJJJEFABA8:EB<:99<BEDF@GHFGHJFJFJJGHFFEE:84334<99:<6CEJJGGJHE>=?GJ>AAIICB<999;JEJHGFIJJJEFHJHGIIHGJIGJJJHJJEIECJC:961.*)))-31222334358IJJJFJHJJJJJJGHJFFDEGIJHJJHJJJFJJJJJGJJJEHJJJFGJJJJJIJGJGHJJJJHHJJJJJGGJFJAABEJJEFC98784/..48/49BIA@@AJAA=4.;88.'&&''>DFFCBDBJEGJIJJJJHJJJJJFJICJJFDGGHGFHIEJJGIEDJJGHC=>>>HHJJHJJGIJJJEGGEGJGIHJJHJGGDCFFJ===BJGJEEB;91118BCHJGJJIHEB<;JJJJIJJJFJJHIHJJHJGCDDJBCDEFJABBD=;88;<CBDBJJJJJGJIJJJJJJHJGJJFJEJJHFJJGJFJDCCCJJIJJ=;<<=HGGJGJJJEJGGJIJJJJGHJJHFJJJJJGFFCEJJJH;;<<J>===B>;1++-,+-.?@CJIJEJEHJJJEJHJHGGFJJJJJJJJJJJHHFFGIJJJJJJJBBAFHH2222EAA@@@@JGFJIIJJJHJJJJJGDJC:;;;ACBG>944455333<E99;@CFGEHJIJJIJJHFBF;;?;;=A;A=<<>GFHJIHJ999:HEGJHJJHJHJFHJHJGHFHJFIJJGGDFDAADJJHGJJJFIIJ<;;821027019;DFE===72***5<>J<<??EIIJJFGJGJJEJJHGJJHDH:;:6-***+))**CA?CF=74459999:?>2.-,-.,,/,0128:EEJJJJJGJJIJHJJGCA=>@888:9998>56C@BBBIJJJFGGCCAA@42H>DEAACBECDJJJJJJJJHGJJHJJDC?C5/..DGJHJGJEGEJJJJJJJIJJ7778A>00++,-857778A9:JGJHJFDCBHFH=5,,,@HJGJFJJGJJIJJJJEEBEGFHJJJJHFHEJIJJJGJGJJJJJJJJJFFFGHB=<<:?DFJJEJGA>>>JJJJIJJJJIFJJJJGJIJJGFJ?=<90---998:::;F::::9:;;C<<@@?JHHEFHEGJJJJJJJJFDBEC:223122274455CA?AJDIJHJJJJIJJEJIHGJJHJHJJJIJHJJJIBA@@JDAGHDJHHJFEJHIGCCDDCCCDGJJFGJIG:;:<FFJJGJHJJGEFEGHJJJIFFDEJCEEHGJJHJHG>=>>IJFDE:9::GJHJJ;888<@=:<@DI?===EJJJHGJJJGIIJJJJJHJJJJJGJHIFGEEJHJIJJGJGDJJJIJJJJJGJHJFDEHEJFA?:::;JJIJJJGEFIHGHHJGHEGEHJIJHJJJJFFHJIHJJHGJHJJJI<=<GJIJ@AA@JID>76<<BCIJIJHI::::GFJJJF><;<>=<<;9:...7899****DIJJIJJJIIDGDCDFIJIHBA@CDGD@@@BJJFFEFDJHJGGGJFGHEDDFGDJGJE@==<91(&''-.&&&'29<EJJ@@@@E=421+)&)222224=CFFEECBHIEFECCHE<9867JGCCDGA@A:EFIJJJJCCABCDIGJEEIE??@?JGGJJ888IHGJHIJJJJHHGCADBCBDJA?B=<;<:6:?>BA@@H;<AGJFJJGJGJJJJJJGJJGIJ<>>>@>?44@HD@HFGJEEC854*'%$%46210007;4335<<<==<....AA@CFIJJ<<<;-,+&%$%(&%$&&$$(<BAFJJ@A@?A?AFBBBEJDFGJJJJJJJJJJGJJJJJJJJGJIJFJJEGH66367ADJFJHJIJGJJJIJEJ4333EJDEHFGJJJHFA::::>:==BJIGJJGGJJJJJIJJJHJEGDJF?HHJJJJJJJJJGJJJIE9889<A?E???@FJJJJJJJJJFJJJIJIJJHJJJJFGIJJJJJDDCEDDGJJJJJJGGJIAC?>??JG@@@7767IJJFHHJHJGFGGJJJJJJIGJGJFEEFGJJGJJJJJJGJGHGFJJJJJJIGEHCA@@C@64444FJ?JCC::EJIIHJFJJICJGJEEGEEBDDEJJGFAAA>>C?;7=;;=@3335::9>@==>>CJHEBE+HJJJIFEJEJJJJIIJIGJJJDJJ:::;EA@AAA;;>>@CDDJIGJJJJJJJJIJJH32//=)****@9;;8932228888FFIEFJJJJFB@GFGECEJIFJGGJDDFJIJFDB3333359EJCGCFCDJJGJJJJGJJFJGGBDFJJIJHJJJIJJJHJIHJJJJEFHGF;;;<ECBFDFFIJJJ;57IJGJJJEFGCFC//04:7<=;:9998::;=>=FDBCEECEEEFDACEHJJIJJJJJJJJJJIHJJJJHJHHGGJFG?>=932//+*+//**1//<?9:::;FJGJJFJIHJGJGIHGJGIJIJJJJGJJJJFJJJJJGIJJIJIJGJIJFB@B@@CDDJJJJGJCBABCBE@?=;=:)'''120+**/.<=<???GCD?892./0,<>?GEGJIJIHJJFJJJJEJIJIEB>44E733335(%$%%%*&&++9:CBJHGHFJJJGB-'')=<<<CGABCEGJCCDDEJDCDHJJJJJIGFEGJHJJJGGIJHJJDCB<=B?;;;=BC@@@>CGIGBECC=>;'''EDHGCC@CEBFIGFJHJJIJJJJDJJGIBGBIEIHGHJHFEIFJJG@>?>FJFJFC3226=443***+2**7677H?>=>JAABAJGJJJIFGJFJJJHJFJCEIJGECEDJD9111/21072/+''''(.004ABEDJFGIJIJHGGFGGEHABBAJEHJJFFJJJGDDABADD@;8BEEGJHJJJJJJIJJHEABAEJEEGFJJA?535@<=;>@?ACA@CE@@@AFD;;;;?=>=;9.('(./053469:?87)%$
@Glass_A2P_20_pDSG602_12
TCTGTGCTTAAAACGTCATCTGCATGAACTAGTTTAAGCTCACGACATCAGTTTGCTCCTGGAGCGACAGTATTGTATAAGGGCGATAAAATGGTGCTTAACCTGGACAGGTCCCGTGTTCCAACTGAGTGTATAGAGAAAATTGAGGCCATTCTTAAGGAACTTGAAAAGCCAGCACCCTGATGCGACCACGTTTTAGTCTACGCATACTGTCTTTACTTAATGTCCTTTGTTACAGGCCAGAAAGCATAACTGGCCTGAATATTTGTCTCTGGGCCCACTGTTCCACTTGTATCGTCGGTCTGATAATCGGACTGGGACCACGGTCCCACTCGTATCGTCGGTCTGATTATTAGTCTGGGACCACGGTCCCACTCGTATCGTCGGTCTGATAATCAGACTGGGACCACGGTCCCACTCGTATCGTCGGTCTGATTATTAGTCTGGGACCATAGTACCACTAGTATCGTCGGTCTGATTATTAGTCTGGGACCACGGTCCCACTCGTATCGTCGGTCTGATTATTAGTCTGGAACCACGGTCCCACTCGTATCGTCGGTCTGATTATTAGTCTGGGACCACGGTCCCACTGGTATCGTCGGTTTGATTATTAGTCTGGGACCACGATCCCACTCGTGTTGTCGGTCTGATTATCGGTCTGGGACCACGGTCCCACTTGTATTGTCGATCAGACTATCAGCGTGAGACTACGATTCCATCAATGCCTGTCAAGGGCAAGTATTGACATGTGACCGGCTAGCGTCAGTTTCACCTGTTTTACGTAAAAACCCGCTTCGGCGGGTTTTTACTTTGGTCATCGAGTAATTACACAAAGCTTCCATGGTGCCACCTGACGTCTAAGAAACCATTATTATCATGACATTAACCTATAAAAATAGGCGTATCACGAGGCAGATTTAGATAAAAAAAATCCTTAGCTTTCGCTAAGGATGATTTCTGGAATTCGCGGCCGCTTCTAGAGTTATGACAACTTGACGGCTACATCATTCACTTTTTCTTCACAACCGGCACGGAACTCGCTGCGGCTGGCCCGGTGCCGTTTTAAATACCCGCGAGAAATAGAGTTGATCGTCAAAACCAACATTGCGACCGACGGTGGCGATGAGCATCCGGGTGGTGCTCAAAAGCAGCTTCGCCTGGCTGATACGTTGGTCCTCGCGCCAGCTTAAGACGCTAATCCCTAACTGCTGGCGGAAAAGATGTGACAGACGCGACGGCGACAAGCAAACATGCTGTGCGACGCTGGCGATATCAAAATTGCTGTCTGCCAGGTGATCGCTGATGTACTGACAAGCCTCGCGTACCCGATTATCCATCGGTGGATGGAGCGACTCGTTAATCGCTTCCATGCGCCGCAGTAACAATTGCTCAAGCAGATTTATCGCCAGCAGCTCCGGATCAGCGCCCTTCCCCTTGCCCGGCGTTAATGATTTGCCCAAACAGGTCGCTGAAATGCGGCTGGTGCGCTTCATCCGGGCGAAAGAACCCCGTATTGGCAAATATTGACGGCCAGTTAAGCCATTCATGCCAGTAGGCGCGCGGACGAAAGTAAACCCACTGGTGATACCATTCGCGAGCCTCCGGATGACGACCGTAGTGATGAATCTCTCCTGGCGACAGCAAAATATCACCCGGTCGGCAAACAAATTCTCGTCCCTGATTTTTCACCACCCCCTGACCGCGAATGGTGAGATTGAGAATATAACCTTTCATTCCCAGCGGTCGGTGGATTAAAAAAATCGAGATAACCGTTGGCCTCAATCGGCGTTAAACCCGCCACCAGATGGGCATTAAACGAGTATCCCGGCAGCGGGGATCATTTTGCGCTTCAGCCATACTTTTCATACTCCCGCCATTCAGAGAAGAAACCAATTGTCCATATTGCATCAGACATTGCCGTCACTGCGTCTTTTACTGGCTCTTCTCGCTAACCAAACCGGTAACCCCGCTTATTAAAAGCATTCTGTAACAAAGCGGGACCAAAGCCATGACAAAAACGCGTAACAAAAGTGTCTATAATCACGGCAGAAAAGTCCACATTGATTATTTGCACGGCGTCACACTTTGCTATGCCATAGCATTTTTAATTCAGTTTGATCCTACCTGACGCTTTTTATCGCAACTCTCTACTGTTTCTCCATACCCGTTTTTTTGGGCTAGCTACTAGAGAACTTTTCGGATCAAGCTATGAACACAAAGAGGGAACTAAACACTTTACTAGAGAAAGAGGAGAAATACTAGATGGGTCAAAGTAGCGATGAAGCCAACGCTCCCGTTGCAGGGCAGTTTGCGCTTCCCCTGAGTGCCACCTTCGGCTTAGGGGATGGCGCAAAAGAAGTCTCGTACGCTTGGCAGGGTCAAGTCGTCGGTTGGTATTGCACAAAACTCACTCCTGAAGGCTATGCGGTCGAGTCCGAATCCCACCCAGGCTCAGTGCAAATTTATCCTGTGGCTGCACTTGAACGTGTGGCCTAATAACTCGGTACCAAATTCCAGAAAAGAGGCCTCCCGAAAGGGGGGCCTTTTTTCGTTTTGGTCCGCATCCACCTGTGCGGACCTCGGTACCAAATTCCAGAAAAGAGACGCTTTCGAGCGTCTTTTTTCGTTTTGGTCCATCGAGTGGCGCGCTTAGTTCCTCGTTTTCTCTCGTTGGAAGAAAAACGCGAAACTAAATACTAGAGTCACACAGGACTACTAGATGATGCAAACCGTTTTAGCGAAAATCGTCGCAGACAAGGCGATTTGGGTAGAAGCCCGCAAACAGCAGCAACCGCTGGCCAGTTTTCAGAATGAGGTTCAGCCAGCACGCGACATTTTTATGATGCGCTACAGGGTGCGCGCACGGCGTTTATTCTGGAGTGCAAGAAAGCGTCGCCGTCAAAAGGCGTGATCCGTGATGATTTTGATCCAGCACGCATTGCCGCCATTTATAAACATTACGCTTCGGCAATTTCGGTGCTGACTGATGAGAATGTTTTGAGGGGAGCTTTAATTTCCTCCCCATCGTCAGCCAAATCGCCCCGCAGCCGATTTTATGTAAAGACTTCATTATCGACCCTTACCAGATCTATCTGGCGCGCTATTACCAGGCCGATGCCTGCTTATTAATGCTTTCAGTACTGGATGACGACCAATATCGCCAGCTTGCCGCCATCGCTCGCCAGTCTGCGGAGATGGGGGTGCTGACCGAAGTCAGTAATGAAGAGGAACAGGAGCGCGCCATTGCATTGGGAGCAAAGGTCGTTGGCATCAACAACCGCGATCTGCGTGATTTGTCGATTGATCTCAACCGTACCCGCGAGCTTGCGCCGAAACTGGGGCACAACGTGACGGTAATCAGCGAATCCGGCATCAATACTTACGCTCAGGTGCGCGAGTTAAGCCACTTCGCTAACGGTTTTCTGATTGGTTCGGCGTTGATGGCCCATGACGATTTGCACGCCGCCGTGCGCCGGGTGCTGTGGTAGAATAAAGTATGTGGCCTGACGCGTGGGCAAGATGCTAAAGCAGCTTATGACGCGGGCGCGATTTACGGTGGGTTGATTTTTGTTGCGACATCACCGCGTTGCGTCAACGTTGAACAGGCGCAGGAAGTGATGGCTTCAGCACGTACCGCAGTATGTTGGCGTGTTCCGCAATCACGATATTGCCGATGTGGTGGACAAGCTAAGGTGTTATCGCTGGCGGCAGTGCAACTGCATGGTAATGAAGAACAGCTGTATATCGATACGCTGCGTGAAGCTCTGCCAGCACATGTTGCCATCTGGAAAGCATTAAGCGTCGGTGAAACCCTGCCCGCCCGCGAGTTTCAGCACGTTGATAAATATGTTTTAGACAACGGCCAGGGTGGAAGCGGGCAACGTTTTGACTGGTCACTATTAAATGGTCAATCGCTTGGCAACGTTCTGCTGGCGGGGGGCTTAGGCGCAGATAACTGCGTGGAAGCGGCACAAACCGGCTGCGCCGGACTTGATTTTAATTCTGCTGTAGAGTCGCGACCGGGCATCAAGACGCGCCGCGTCTTTTGCCTCGGTTTTGCCAGACGCTGCGCGCATATTAATAACTCGGTACCAAAGACGAACAATAAGACGCTGAAAAGCGTCTTTTTTCGTTTTGGTCCTTTGAAGTTTAGGGGATAGTCCAATTATTGAAGGCCTCCCTAACGGGGGGCCTTTTTTGTTTCTGGTCTCCCTACTAGTAGCGGCCGCTGCAGTCCGGCAAAAAAGGGCAAGGTGTCACCACCCTGCCCTTTTTCTTTAAAACCGAAAAGATTACTTCGCGTTATGCAGGCTTCCTCGCTCACTGACTCCGCTGCGCTCAGTAAGTCGGCTCGGCGAGCGGTATCAGCTCACTCAAAGGGTCTTCGCCCGCCCCTGCCACTCATCGCAGTACTGTTGTAATTCATTAAGCATTCTGCCGACATGGAAGCCATCACAAACGGCATGATGAACCTAAATAGCCAGCGGCATCAGCACCTTGTCGCCTTGCGTATAATATTTGCCCATGGTGAAAACGGGGGCGAAGAAGTTGTCCATATTGGCCACGTTTAAATCAAAACTGGTGAAACTCACCAGGGATTGGCTGAGACGAAAAACATATTCTCAATAAACCCTTTAGGGAAATAGGCCAGGTTTTCACCGTAACACGCCACATCTTGCGAATATATGTGTAGAAACTTGCCGGAAATCGTCGTGGTATTCACTCCAGAGCGATGAAAACGTTTCAGTTTGCTCATGGAAAACAGTGTAACAAGGTGAACTATACCCATATCGCAGGCTTCACCGTCTTTCATTGCCATACGAAATTCAGTCAGCGTTAGATTCAGGCGGGCAAGAATGTGAATAAAGGCCGGATAAAACTTGTGCTTATTTTTCTTTACAGGTACTTAAAAAGGCCGTAATATCCAGCTGAACGGTCTGGTTATAGGTACATTGAGCAACTGACTGAAATGCCTCGAAAATGTTCTTTACGATGCCATTGGGATATATCAACGGTGGTATATCCAGTGATTTTTTTCTCCATTTTAGCTTCCTTAGCTCCTGAAAATCTCGATAACTCAAAAAATACGCCCGGTAGTGATCTTATTTCATTATGGTGAAAGTTGGAACCTCTTACGTGCCGATCAACGTCTCATTTTCGCCAAAAGTTGGCCCAGGGCTTCCCGGTATCGACAGGAACGCCGGATTTATTTATTCTGCGAAGTGATCTTCCGTCACAGGTATTTATTCGCGATAAGCTCATGGAGCGGCGTAACCGTCGCACAGGAAGGACGGAAAGACGCGGATCTGGGAAGTGACGGACAGAACGGTCAGGACCTGGATTGGGGAGGCGGTTGCCGCCGCTGCTGCTGACGGTGTGACGTTCTCTGTTCCGGTCACACCACATACGTTCCGCCATTCCTATGCGATGCACATGCTGTATGCCGGTATACCGCTGAAAGTTCTGCAAAGCCTGATGGGACATAAGTCCATCAGTTCAACGGAAGTCTACACGAAGGTTTTTGCGCTGGATGTGGCTGCCCGGCACCGGGTGCAGTTTGCGATGCCGGAGTCTGATGCGGTTGCGATGCTGAAACAATTATCCTGAGAATAAATGCCTTGGCCTTTATATGGAAATGTGGAACTGAGTGGATATGCTGTTTTTGTCTGTTAAACAGAGAAGCTGGCTGTTATCCACTGAGAAGCGAAAAACAGAACAGTCGGGAAAATATCCATATCGTAGAGATCCGCATTATTAATCTCAGGAGCCTGTGTAGCGTTTATAGGAAGTAGTGTTCTGTCATGATGCCTGCAAGCGGTAACAGAAACGATTTGAATATGCCTTCAGGAACAATAGAAATCTTCGTGCGGTGTTACGTTGAAGTGGAGCGGATTATGAGCAATGGACAGAACAACCTAATGAACACAGAACCATGATGTGGTCTGTCCTTTACAGCCAGTAGTGCTCGCCGCAGTCGAGCGACAGGGCGAAGCCCTCGGCTGGTTGCCCTCGCCGCTGGGCTGGCGGCCGTCTATGGCCCTGCAAACGCGCCAGAAACGCCGTCGAAGCCGTGTGCGAGACACCGCGGCCGGCCGCCGGCGTTGTGGATACCTCGCGGAAAACTGGCCCTCACTGACAGATGAGGGGCGGAGTTGACACTTGAGGGGCCGACTCACCCGGCGCGGCGTTGACAGATGAGGGGCAGGCTCGATTTCGGCCGGCGACGTGGAGCTGGCCAGCCTCGCAAATCGGCGAAAACGCCTGATTTTACGCGAGTTTCCCACAGATGATGTGGACAAGCCTGGGGATAAGTGCCCTGCGGTATTGACACTTGAGGGGCGCGACTACTGACAGATGGACGCGATCCTGACGCTTGAGGGCAGAGTGCTGACAGATGAGGGGCGCACCTATTGACATTTGAGGGGCTGTCCACAGGCAGAAAATCCAGCATTTGCAAGGGTTTCCGCCCGTTTTTCGGCCACCGCTAACCTGTCTTTTAACCTGCTTTTAAACCAATATTTATAAACCTTGTTTTTAACCAGGGCTGCGCCCTGTGCGCGTGACCGCGCACGCCGAAGGGGGATCCCCCTTCTCGAACCCTCCCGGTCGAGTGAGCGAGGAAGCACCAGGGAACAGCACTTATATATTCTGCTTACACACGATGCCTGAAAAAACTTCCCTTGGGGTTATCCACTTATCCACGGGGATATTTTTATAATTATTTTTTTTATAGTTTTTAGATCTTCTTAGAGCGCCTTGTAGGCCTTTATCCATGCTGGTTCTAGAGAAGGTGTTGTGACAAACTGCCCTTTCAGTGTGACAAATCACCCTCAAATGACAGTCCTGTCTGTAACAATTGCCCTTAACCCTGTGACAAATTGCCCTCAGAAGAAGCTGTTTTTTCGCAGAGTTTATCCCTGCTTATTGACTCTTTTTTATTTAGTGTGACGATCTAAAAACTTGTCACACTTCACGGGCATGGATCTGTCATGGCGGAAACAGCGGTTATCAATCACAAGAAACGTAAAAATAGCCCGCGAATCGTCCAGTCAAACGACCTCACTGAGGCGGCATAAGTATTCCGGGATCAAAAACGTATGCTGTATCTGTTCGTTGACCAGATCAGAAAATCTGATGGCACCCTACAGGAACATGACGGTATCTGCGAGATCCATGTTGCTAAATATGCTGAAAATATCGGATTGACCTCTGCGGAAGCCAGTAAGGATATACGGCAGGCATTGAAGAGTTTCGCGGGGAAGGAAGTGGTTTTTTATCGCCCTGAAGAGGATGCCGGCGATGAAAAGGCTGTGAATCTTTTGTTGGTTTATGGAACCTGCACAGTCCATCCAGAGGGCTTTACAGTGTACATATCAACCCATATCTCATTCCCTTCTTTATCGGGTTACAGAACCGGTTTACGCAGTTTCGGCTTAGTGAAACAAAAGAAATCACCAATCCGTATGCCATGCGTTTATACGAATCCCTGTGTCAGTATCGTAAGCCGGATGGCTGAGGCATCGTCTCTTCTGAAAATCGACTGGATCATCAGCGTTACCAGCTGCCTCAAAGTTACCAGCGTATGCCTGACTTCCGCCGCCGCTTCCTGCAGGTCTGTGTTAATGGAATCAACAGCAGAACTCCAATGCGCCTCTCATACATTTGAGAAAAAAGAAAGGCCGCCAGACGACTCATATCGTATTTTCCTTCCGCGATATCACTTCCATGACGACAGGATAGTCTGAGGGTTATCTGTCACAGATTTGAGGGTGGTTCGTCACATTTGTTCTGACCTACTGAGGGTAATTTGCACAGTTTTGCTGTTTCCTTCAGCCTGCATGGATTTTCTCATACTTTTTGAACTGTAATTTTTAAGGAAGCCAAATTTGAGGGCAGTTTGTCACAGTTGATTTCCTTCTCTTTCCCTTCGTCATGTGACTTGATATCGGGGGTTAGTTCGTCATCATTGATGAGGGTTGATTATCACAGTTTATTACTCTGAATTGGCTATCCGCGTGTGTACCTCTACCTGGAGTTTTTCCCACGGTGGATATTTCTTCTTGCGCTGAGCGTAAGAGCTATCTGACAGAACAGTTCTTCTTTGCTTCCTCGCCAGTTCGCTCGCTATGCTCGGTTACACGGCTGCGGCGAGCGCTAGTGATAATAAGTGACTGAGGTATGTGCTCTTCTTATCTCCTTTTGTAGTGTTGCTCTTATTTTAAACAACTTTGCGGTTTTTTGATGACTTTGCGATTTTGTTGTTGCTTTGCAGTAAATTGCAAGATTTAATAAAAAACCAAAGCGAGATGATTAAAGGATGTTCAGAATGAAACTCATGGAAACACTGACCAGTACCGTGACGCGTAATGAAATGACGAAGGCTATCGCCATTGCACAGTTTAATGATGACAGCCCGGAAGCGAGGAAAATAACCCGGCGCTGGAGAATAGGTGAAGCAGCGGATTTAGTTGGGGTTTCTTCTCAGGCTATCAGGAATGCCGAGAAAGCAGGGCGACTACCGCACCCCGGATATGGAAATTCGAGGACGGGTTGAGCAACGTGTTGGTTATACAATTGAACAAATTAATCATATGCGTGATGTGTTGGTACGCGATTGCGACGTGCTGAACGTACTTCCACCGGTGATCGGGGTTGCTGCCCATAAAGGTGGCGTTTACAAAACCTCAGTTTCTGTTCATCTTGCTCAGGATCTGGCTCTGAAGGGGCTACGTGTTTTGCTCGTGGAAGGTAACGACCCCAGGGAACAGCCTCAATGTATCACGGATGGGTACCAGATCTTCATATTCATGCAGAAGACACTCTCCTGCCTTTCTATCTTGGGGAAAAGGACGATGTCGCTTCTGCAATAAAGCCCACTTGCTGGCCGGGGCTTGACATTATTCCTTCCTGTCTGGCTCTGCACCGTATTGAAACTGAGTTAATGGGCAAATTTGATAAAGGTCAACTTGCCACCGATCCACGCCTGATTCTCCGACTGGCCATTGAAACTGTTGCTCATGACTATGATGTCATAGTTATTGACAGCGCGCCTAACCTGGGTATCGGCACGATTAATGTCGTATGTGCTGCTGATGTGCTGATTGTTCCCACGCCTGCTGAGTTGTTTGACTACACCTCCGCACTGCAGTTTTTTTCGATATGCTTCGTGATCTGCTCAACGTCTAATATTAAAGGGTTCGAGCCTGATGTACGTATTTTGCTTACCAAATACAGCAATAGTAATGGCTCTAGGTCCGTGGATGGAGGAGCAAATTCGGGAATACCTGGGGAAGCATGGTTCTAAAAAATGTTGTACGTGAAACGGATGAAGTTGGTAAAGGTCAGATCCGGATGAGAACTGTTTTTGAACAGGCCATTGATCAACGCTCTTCAACTGGTGCCTGGAGAAATGCTCTTTCTATTTGGGAACCTGTCTGCAATGAAATTTTCGATCGTCTGATTAAACCACGCTGGGAGATTAGATAATGAAGCGTGCGCTGTTTATTCCAAAACATACGCTCAATACTCAACCGGTTGAAGATACTTCGTTATCGACACCAGCTGCCCCGATGGTGGATTCGTTAATTGCGCGCGTCAGGAGTAATGGCTCGCGGTAATGCCATTACTTCCTGTATGTGGTCGGGATGTGAAGTTTACTCTTGAAGTGCTCCGGGGTGATAGTGTTGAGAAGACCTCTCGGGTATGGTCAGGTAATGAACATAACCAGGGGCTGTTTTATGAGGACGCACTGGATGATCTCATCCCTTCTTTCTACTGACTGGTCAACAGACACCGGCGTTCGGTCGAAGAGTATCTGGTGTCATAGAAATTGCCGATGGGAGTCGCCGTCGTAAAGCTGCTGCACTTACCGAAAGTGATTATCGTGTTCTGGTTGGCGAGCTGGATGATGAGCAGATGGCTGCATTATCCAGATTGGGTAACGATTATCGCCCAACAAGTGCTTATGAACGTGGTCAGCGTTATGCAAGCCGATTGCAGAATGAATTTGCTGGAAATATTTCTGCGCTGGCTGATGCGGAAAATATTTCACGTAAGATTATTACCCGCTGTATCAACACCGCCAAATTGCCTAAATCAGTTGTTGCTCTTTTTCTCACCCCGGTGAACTATCTGCCCGGTCAGGTGATGCACTTCAAAAAGCCTTTACAGATAAAGAGGAATTACTTAAGCAGCAGGCATCTAACCTTCATGAGCAGAAAAAAGCTGGGGTGATATTTGAAGCTGAAGAAGTTATAAA
+
3)(+.0:FC?AEGJJFJHGGEHHJA***<3,,4456EFEGGEE?>??ACA===EJJJEJIGHJJJFJGGHIJGGFEJHJJJJJJDCD=>>EJJJHJGFEEJJIJJFECC;:::;;;IGEJBCBJGH::::IGHE.-,,-,)))03455>FDJJHJJCJDIJECCE>>?@IJGJGJJJJIIJDC>=;812>>=:::66598771010*'%%%&0**35.CEFDJIJJJJG;;;;FHIJJGJJHJHJIIJHECIJHEFFHJ20-)554($))*2:1127FJEED>??840013;;6678DFGHEJJJIJEFHC''''31/,*/.&%%&,@BFCDG9889IEFCBEGDJJGEFJCCC:::9:8898@?@JJIIJJJJFEFFFCJ?>>>FFFDIJJJJFD=5556>BDBJB=<<=>GIGIJDFJJJHJJJIJDIFHJJJJJJJJCCECB510/(().'''''')11(''(>??FDFEFEEJDDB@@?----.67@@?<;<?BCDJGFFF<;;<DA<<99642322689>>>BFEEEJIJEJJIJEFJFGA?@;<<<DJGJIEGJHJJJJJFJHFCCBFAADA96..,,->EG777''''9(&&'-('&%$%(,27?:=>?HDFFGEEEC<:::F74???CCJJJFFJJJJJJJJJHIJJDHJGJJJEDJHEFEDGJJJDCAAA@>=?BI30012;99<EFJIBA<>FFEEHDGGF655;;>=B999DCJJEJJJJJJJJJIJJIJJHFJJEEB@::>://.0+*+,0/111277AFDDFAAAGEF6777FEIIGIEGC?321243101/.80/..60//)))''&&(+,0///4316?:33349;FHHFJJJECEFHJBA@<;;;AABBJJJJJJJJHJGIFJJJJGHJGGJJHJHJJJJJJJJJJJIHJCB@=?<7569++<000ECBEHJJJIFHJFJADA>;=<ABJJJJJJF@=><B544=>>?<64435682112688<C@?;=JJHIHEHEJJGJIJHHHGHFHJGJHJJGJJHJDBB=?JJJGJJIJJGDFGJJIC32214212321113,+)-,+&&&27445>B@?;352366:=;<0../0++/6///0<EJJB@?@@JHJJJJGGEFFFJJJJE?>>22235JGIDJJGDJJECD,++,DICA@CCJA@A@JJJHGGFHCFCFFJFJJJJJGFHGJC944476<=@ACJCCCDJJJIJJJJJJGJICE><@>>:115++><=>?CHDDEEEEGFJJGJJGJJIJJJHJJHJJJJJHIFGJHCAA>;2'&&JJFFJJIJJJJFJHJJJA?@AGDC::;<JEJEIJJ1101ED@>??BECIGGIJHEFFIEIJJJHJFJJGEBEF?@??=<>AHJJFEBBCJJIJIIFHB@@@BD@?@FGBCDGJJCDDIJHJFEC?ICBA@666444644&%%&'&%&-0225923J385,BJFJJFGJJJJJIIJJHJJGICFCA443J=;9:C?<A;A;8869@8865*(&$%'((+59=8GBAGHEC>@DDAAAEGEJJJJHJHJFJGJGJJGJJGJFEEEFHF=8;;;=GDJEDJDI==>==<<>(((36311456511//>@:;;<A:5333999;BDAF9888HIGEJGFJJJE66667JGBBACIJJJF=<1*((()689;<=>@@??JIC<JJHGFEDFE@22118+000<AEHHJJJJJJHJJJGJDJJIJJ=EDJJJGFJJDFD;.-2238889<>BDEHJJJJFCEJEEJDFHJ<<<<)))''&%'%'1??@AAHJJGJJFJJGFCDDFIJGA)(((>AACG@==B?HJCDDFJJJGJJHGFE>>==AJD?<<<?JEID>@=881++,AAIIHEDFEEJJJFJJGJHJJJJG@BDJFFH52235JEJJJGIJGJIIJJJHJJJHJJGIIJGIIJJJFGJJGHIFJJGJGFFHCHGJJJHJ;;::>;;5.-.3*()(*.0/0<<1112;?BBJECGIJJJJJJJJIBJFFGGJJJJHHIFJGJJJFJGFJJJJJJHFIJGEJJFJGGGIJJJJDCBC>555JHJHFEJECBDHHC4('))*-<<?BG?>>?>CEJJIFJCBCBDEDHF4444431333<=8353+((((()2(*112-+3&$&'''('(*%%(0641337?BEDCBCJJIEJA@?@DJJHJFIJJJJHIJJHGECJJJJJJGBGGJFD=<=?JJHIHA:8,+++-5588=>:11/4:7667;8730-*()('+89=DGIIHFJJJIDCCDJIJJ?989:=;:=89;?ACFF<<:<::B;;;=I555IJHIHGHGG@@ADGBBCFEDJIJHJJJJFGJJJJJJJJIC====@CGCJDABFCJD;;;BB((((>EA78=;7**(($$&'()*+/-)))'(*)*)*277:>;AB<9-+++,1148<@@EBCEDFBCJEJ>>@CDJFHEJHJIJJIIJDGBEFJCDB?>;::;;3777CD94;;>=CIEHHA<<=FCAADCB@A=978<>@3GJGCC@?==?BJJFHJJJJJIJJDDGFJJJGGGFFJJEFJG?A>=>=?8=>@CD@?7/////6*)*00//069?B1//0:A(((%%$%%%...00/01?DHHC??>BCCCGJFAA@=CAB@BIJJFJFIJHJJJGJJJJJGJHDCAABGB.,,,??+**./1=ADECJ228>AEDE<777989?EDBCGJFA>=>=HFDDEDB<7/-5..,)))>AB@CCJ95569=?@CHHGEEDFFEFFJJFJJGAACJJABACGCBCEHGGEJGJJJJ:999JJIIJJJJGIJIIJJJJHFGEBCBCEGJJJHFJJJGFFJJJGFG>??:;<<A?>=A=+*)())''''''''''-+446677DCFEJGJJJJGJJJJGJJJIJHJHHIIJIJGJGFGEJFJFIBAA<>>989<=?:9:>AIAFCCDBCDBCGHJIHJJHFH+**''''(+-((((,+''&&??DCDJGGHEEDJGJEFGHHIJJ@@BJJJJJEFJFJFFEJFJHCCCEIEIJJJJHIDDD+&&,,++,-.610127GHDGA?10:CEGIJE4/FJGFGHFJJJIJJDECDJJFJJGJJJJGJFIEEFBDAA??@DJ---,4CGGJG>???@J<335))37;>99;=@AIJIJGJFJJJJHJGJGHHIJJFJJHFGD@B@CCIJJJJHC>::;FJGJIJHJHEDGIJGCJEJJEJJJGJJJJEEIG;::((((&&%%'')..+))*4;<;=>FJJEIF;;;767=FJ>=<=ECJIJIJJHIFGFJJJJJJIECDIEJFJJAB><@DBJJAABFJJFJJF88834-+++((()/11555DDDFCGGCFHGJC@@BD@?A?IABDIHFF===H@FIFHJHFHJIGJ877FHIJJGJHCBCBEIJJIJJHD:9:9<<=GJIGJJGJJJGJGGEJECA=?BEJHJGIJJJIE>>7779JJJJEGEJJJGJGJJJIJHHJHJGEJJDBDEB???IHJEFFFIGIJJHFHGHJHIGJJJJ5554961001663'''*)%$$%%%%%%%(&+-.-.--/19:>?HJJJDJDGFIGF:99:B;<;<AGIFDDEHGGJJJJJG((4(AJDEEEGFJIGHJJGFHFCJJJIJBEGAEEIIJJIIIGHECDCAB8<989;EFFJJJGJJJHEFA@C@HAA=<=.)&)(%%'*+5()''''')++-238>:<<AB@?EAA9B@DDCJHEJFHFJE@B-,,,4-++//*+*)))**28;<<FD??IGEDDEGGJHGEEHEAB@@HGFJ:::;FJHJJCFFJHGGHIFIDEGGHJJGJHEJGJJFGFJBBC?@DFJHGD==;<@>>>@BDIHHHHJJJHG?@??HJJ9987766<=DJEJJGDCC@==D?B><654;:9:<<>=>GJJHIJJJIIJJCCD889CBBEJJJJIJIFF11.1>BCCJHCCDCJJJJHJIEFCJJFDEHJIHDFHA@@A1111>>93114?JFDDBBJGFF7:=CC978;41,)((-?JIJHGFEDC=<;<CCFFJJGFHGG>;;/@7777>?>>@=JEJDC=>><=:)'('&&((&'.,*)**+--+++,/331,+&%$#%$%%$%&%&&&*+,**()('*356?DE22/+,,,.14BADCAA7877=<<G=>>>@?A@FF@=>?A7,,,@BDJEHJGIJIJJJCFHJFJFJDFJGFHI4003?B666759;B@BBDHEF:::JHJJIHJJEGDEFIEHHJGEHJJH::::JJFFFDGFB@=;?GJE=.--4)))*778445788=*))));6678841135677<<DBFIJJJIIHIJJJGHEEE<;<?5444999DA@<=>F5552/44:<3-.00JJGGGHDEG@JJJJJHJDEBDCCIFBA=??@G:;DEAA6=))(*@?>?=>.-,,*)(**).-0)()5666655548-*('*.3:?@DGFJGCDA@9(''()''((''(3:;@EDACFBGFJHJGCDCD<@3223GCCBBA<=7884555B<==BDEJDFHJJFJFFJHIIJJJFJJJJJIHJGJB(''(''''8BECCDDFJJJJIJDCHBDGGEHFJJHJJIJFJJJGJD>CBBBJJFGEGFJIGHJJJJHA==9:>@887:==<AHJJIJJJIJJJGHGJIBFGHJJJJCEDFEGE88,*++(A@?JBC=<==63226578;J;;;ECE:6=66?EJJHJJGJJJBGGJJJJGHGHFJJJIJIJJJJGIJGJJJJJJJFIJDJ6332IHGIJHJGJEGGJBAFJG>>.((=000;;;:>>>GGFEDGIJJIIIJJGJIJJJHHFDDGIGGGCDEIDHGJIJGHJJJCBJHJH---.30('&'()(''&#$%%&%&&&)(*(%&%'))).))8ABFFJFGHHJJFJFJJJJFFJFDE*%$##$$%'''&'&)(''((*7::=999:IBF;;;;JJHJFJEH><;<+++/4594=CACCABB:23,++*)+&&'*)('+(8=GJJJJJHGJJJFF8?@@ED@@ADJGHJJJJGHFJCDFGIFFHHACBBCGFDEGEJJIIJHEDEH@*)))@J@BD0<<=1B3222<55/...3DJFCACA@@@EJJFJGJIDG87/.-../3345883336.3223000142782+1;<876FIIJIJGJDEGJFJJGFEDDJJJJJFBCBB<F@:96/0>@IECBCCF=JFFH666<FC@B@@>6,,7798;<;@?ABCJ>==>GHGABCCFDDFJJJJJJJJJJJJI998:@757:6<0/00/=?A:6.../><382))))(*>JGJGIJIJJJGJ8666?B====D=17/998@>=@@A3333ECEEJEHJJJJJHJFFDJFIDDEE;;::=?9997999((,*,2+)($$$&1.1((((()13333IJJHJJJFGJJFJHJIFCABGJJJJJJIFJEFCAECJHJJDHIIFDDJGJJJJJJJJJJJIIJJJJJGFJ@?@?FIFCGEFCA5JJJGJGJJJJGFJIEJJDHBH999:EGHGIHIGJJJJCEDCJGGIB?>>?9788HJJJHJFIFEFJJIJJIGEFCJFBBBBA@'''JJJE>=;;>>IJI????=777008;I6590013AAFJJJJFJJHJIJJJJJJCD6557BAD@BHEJJCDDJGJGFCDHJJJGFDFFC?JGGHCCACFGJJHIJJFJJJJJFHJJJFHHJJGJJJJIJJHDCHJHFJJIJIDFJFJJJJJDCFEFJJJJIJJ>@=;=>@EJJJHIGIJI>94HJJHGHGGJJEHJJJGJHJJFEFJJHHJJHHJIJJJJC;:999:+**)''**))*)))*''()8B=<1&%&&*,%&*&&%&%&'(,>=>CJGFDC=<<4334?DFJJJGJIJJJJJJHIJED2225@DHHJGHJ=;;;HJJJJJJHFJGJHGHJJHJJEHF-,,0C?<:;;HGIJIJJJJJFH>250(,&'017889CG@BC=?JIFDFHFJJJJJJJJJJHHJBCDEBB>>;67+''')*++///++5:;4334GFFGFCBJCG?>>AA@>><::55337776660/,/(/)))104.033//0+***233>>><9630//116;>EE?:789>**-.8=9//..21*;<GGFJGIEJFJIJJIHGGBC@A@777GJEIGJJJGJFJIIFB@AAIJ>>>>HFIJJJJJHJJEIGACBBB@???CCEGIDHFFFE1111?I<99;<<<BBBB:997:;9'''*((;GJIIJEGFJJ==<?;659>>:-(''(++-+()**49BBBJJA=<;<=>CJGGEJJJJJJFEGGIJ98787459>ECHHHEFEDFJJHIEDFEAAA777(''(;<<>==><33227<<C'''(6777FDCGJFGD?::ACEGGEC@A=<110?9:,*444?53666BAAAC>=;98559:FHJJGJIJJJACBFHIJGEJDDD,,,,599ABHJGJCAAB=;;<?@,,,-1****+411-+)'(-+,-.,-38@BJFFHFGFHJJHJGJHG???@JJJHAA:9645////010.38BFJGHHGIIJGGEJJBBCGHGFB@9@?>==>=@ACDHJHJJJGDFEF?A9HDJE===H9999JJGEIFJJJ;:=JJJJJJJJE;@GGFJJFFHJIHJGJJJHIJE@:6'1006@@DJ=9DEGGGIFHDGHJJJJFIFHGJFFGEJGJJJA?;1/03=>?>5.))*9=>628**=?AJ@?:996GJJHJFJFDCFEDDEHFJIHD?7777?JEFFIDH2222JEGFJJHGG>?6<>>>?<;<<FE>-,,079:7532;>;901FJIIEDDJFJEFDHFJDH>>@JJ?6566>2129>AD?=;>?>54::A@AA?EGJ5*(***)(()%.FIJBBABHBHDECGCFJJFDJG<FG?>==BA><)''':>AAC?>=6:66?877;<88;01/2(588>?BEDBA<?<22223979:?HEFCBDCFEEE=:98%%%%'$'%%(+0,()69>?>@>>ACFFEJGDFCCEJJJIEBB>>>::<99:>7//-,,''31*4<=F@GJGFCCDGGDJJ>948?A-)))))))489:999=?878CE=;<;F>>DCDE>7,)'&'&&'((+67745778:;B::97643;><>>A?@>0001BD?>6333/56556JJJJJJEJFG>>@ABAC@E0BGGDFJJIJJJJJJJJJJJJJBAB;4*'''%$$$(&((;53222CJJCJBBBBGGCHD:;9998555200/,(&(+7211AA@;:::E>>?8988><=BCEGFJ>=<<BAFEEFGDED;65556C;C555486112400/078>EHJJFD99CEJJIEJFJIEHFAA<GEEEAABADDIJJGDFFEJJGJHJFJFGJEJHJDJC@44334DDD>5424*)*22235:9<=<===E988DCBFHFEGJBDA><<3317<<=6@(('')()'''/+**)-7<;9;)((**)(%%%*+,,,..,))*+066C?EEJF>=<=BJEJBCB??;;;;<;999;95581.33,*(3551C6444:J@>?;<>;;9::=>;<7878989.+++344>?9::FF=AGJJEJJJJJJIIIJJJIIGGHFJJJJJJGGJJJJI===>ADHFBA>21-,--3449:>BCE@@??CCC@&&&&:=>,***/*()'*03ADGJE;::90/..698,+++55<?CEECHF?><<DDJGHFDEHJGIECD@@;:;;DDBE@==<<<<>=<BDEEIJJJJGGJIJJGGA<;<=0((/)/'''''8@ACBCJ?==>D=<442443--..100/(&&'(),2;<=EIHIGJI>>=86567@>>;;<<=A@DCHBDJJJJJDEEFJFFJJFBB@>00+978=@AB6667>2--+***:=CGGHGJJGJEDB@?=306+**+))(-,,(())////000;;:;;;CHJCAB:8<@97753693334?CCAEEGGB@==?<796.>>IFDFDGI2223EFJC@86611008<FCEIFJJGAB@EDIJJFHFHJHDGCICBEDDDEDF@>><<>;322:FJJJJCDFCC?><240134(>@@;45DJHJJIGJJEHDGGJFHB??CJJFE<<FGEFGJGJJIJIIJFHF@A>EJGDJJIGFE6557A<<<>11118668:>?GHJHJJIHJJJJJHIJFICB:9312=?>BBACEA@C?GFHIIJEJJJJHGJIJJJIJGDECEEJGJJGCB>@FDE><;<>2/-./***+)+2.24768>?@CDDFJIIFJJJJJIIIJGIJJJJGEGEJCBCBGJIHHJJJJIJJJHFJJJHJJJJGJHGJIJGJEGEJFFJJJJEDA--.+-.-=CCDBJJFC@A88889@>>?==EDJFEJEHJF2223AECIEDAA@?GEDJGJJGJJJIJEIJJGD6@B@BJFJGHGJGFFJHFIFECDEFJHJEE=?>5521121-)&&(*'&&'(+578ACHJFCJ8777=::<GACCC?A>>A==>>?A+++*,,,('&&))'%$$%(&&+-/0167DGEGFCBAEJJEJJJJEFIJJJJJHHJGHJCJJJFEIJJEC?>>5?=@GJ@>:</@@BDBFHJCDGGFJJEDDFGDFGEDDEJEIG<;;@CDEF5734<1B@BACJDBBAE;:@@?E881&%%%%%(56.,,/0/,/4378?=;:;788494454;:>9===?<>EBGA0001?FE???@<6666DDDABBBA<<.../:888@DEEFDJGJFJFJEJJJJJJHJJIIJIJC=7,+**++--.32.-*)))++,432023=9-,,,D;;96788997222I=><>GBBGHGGECEBGIGJFABEDJJGFHJHJGHGJEDI00000/79<?A>;>6/../9HB@??>;:4.33@@D@A:877:?>BD>66448;FEJEIJJJJ6444>5;;:435/.+(((*+-/4><<9:;:;AC=;;;221,'&'&''&+.100018..103436))252348D=84)@0):6655401EJHDFJJBFEACEA6.+++203345559CDC??@5521,,<<>GD??@JJFFFFJJJHJJGA@@?>>ACJD@=9775556ECEBCDJGHJHIJJHGIJJJJJ66677..--3256.//246%%%%')()0.34+++.B9D2223>>?/--****9?HBFGEIDCAAFED@A@@CFBDCDJGJJJJJJJJJJJIJIJJJJJGJJJJIGDJBB?@JHJJJJJHJIJJJJJDEECJJGHEHGJJJDCA@JHFHJJFJGGA@@AEJGCF9::7FDEJJJJIFHFFJDIGJJHJJA@?BCEDDDEJJFII@?;;4)<554=@DIF@;<;:9;=>?88,,,)((&-+**'%''''&24<GC@@0/./48ACEJIDHJHJGHHHJE;884JJIJIJHIFHJIGFHDDFJJHJJIFD****,0+.&&&&/+))20147998;6112563//+*,+3JGHEGCDECJJGGIFJJJJGIJFJJIIJJIJJJIFHIJJJJIJJGFEHDFFB>2*)((*CFGGJGGIHIJJIJJJJJJHJJJJHJJA>?<?A<-,,-1=77944===>>>>HFA>DFJGJIIJJJIFEHGJHJJHJJJJJEJJJIGHJJJJGEJJJIJJJB1111>>@ECCCDJJJJIHFEGJFJJHFFGFIGIJJIJIJFJJA?>><:++2376;FDDJJGJGJJJIJIGECBAI@A;:;<@GFDEBCIJJEJGFGEJJJIJJCDDCGFDJHGB>@>89AEFGJJJJJJJHIJIGJJJJJHIJJG''''.EEJJJJJIHJFEGFFJIECCA111.//1(446;=C@A>>?A>>>JIJIJJHIJIJJJJGGJHJJJJJJFE9...JJGJF(&&&(+%%%&/..'''67ACHIJID3333JHJJJJJ@A??9888889:9,,++/11-(()():>?I>><<??HFJ<<;;;559:<HF<0()I?FH:999IJJJIJJJFIJJJEBABDEJJA.++,--,-4IEJFB=<=FJEIJJJD>?BHGJIIJ655<DBA;766:?9865;@HEIDI65777:==;4@BADFIIJJG7777GFJJGJJJIJGIFFBAHGGHHHJHJFJGJJJJIGJFHIJHJCBGIJGJ?IJJH5455HJEFEBBCDD888:7CDCCEGHFJGEGGCFGJJJJIJJHJJJJJFFIC.---.10158;;>@DB@;:?D@JEGFEJJJJJJEB???DIJHHJG---/>9778;?B;;9100001+++:<<8;;99FEFHHHJJGJJGJEJJFIHEFJDJIFGE99:@FJJFIJHIACB;6113:94.-4447'''>JG?>:::988@=9GHDEEDJGDJHGGJIIFFEGJJHHGJFJJJJJJIGJJJJHDEFHFIEGJDGIJHIJJJJJJJ==<=A@'6'(:3/--.654;;===>@666CB433,,,+)(+=?@@BEEJJCAA<;((%
@Glass_A2P_20_pDSG602_13
CTCCAATGGGTCAAAGTAGCGATGAAGCCAACGCTCCCGTTGCAGGGCAGTTTGCGCTTCCCTCGTGCCACCTTTGGCTTAGGGGATCACGTACGCAAGAAAATATGGTGCCGCTTGGCAGGGTCAAGTCGTCGGTTGGTATTGCACAAAACTCACTCCTGAAGGCTATGCGGTCGAGTCCGAATCCCACCCAGGCTCAGTGCAAATTTATCCTGTGGCTGCACTTGAACGTGTGGCCTAATAACTCGGTACCAAATTCCAGAAAAGAGGCCTCCCGAAAGGGGGGCCTTTTTTCGTTTTCGTGCCCGCATCCACCTGTGCGGACCTCGGTACCAAATTCCAGAAAAGAGACGCTTTCGAGCGTCTTTTCCGTTTGGTCCATCGAGTGGCGCGCTTAGTTCCTAGTTTTCTCTCGTTGGAAGAAGAAGAAACGAGAAACTAAATATTAGAGTCACACAGGACTACTAGATGATGCAAACCGTTTTAGCGAAAATCGTCGCAGACAAGGCGATTTGGGTAGAAGCCCGCAAACAGCAGCAACCGCTGGCCAGTTTTCAGAATGAGGTTCAGCCAGCACGCGACATTTTTATGATGCGCTACAGGGTGCGCGCACGGCGTTTATTCTGGAGTGCAAGAAAGCGTCGCCGTCAAAAGGCGTGATCCGTGATGATTTCGATCCAGCACGCATTGCCGCCATTTATAAACATTACGCTTCGGCAATTTCGGTGCTGACTGATGAGAAATATTTTCAGGGGAGCTTTAATTTCCTACCCATCGTCAGCCAAATCGCCCCGCAGCCGATTTTATGTAAAGACTTCATTATCGACCCTTGCCAGATATTCTATTGGCGCGCTATTACCAGGCCGATGCCTGCTTATTAATGCTTTCAGTACTGGATGACGACCAATATCGCCAGCTTGCCGCCGTCGCTCACAGTCTGGAGATGGGGGTGCTGACCGAAGTCAGTAATGAAGAGGAACAGGAGCGCGCCATTGCATTGGGAGCAAAGGTCGTTGGCATCAACAACCGCGATCTGCGTGATTTGTCGATTGATCTCAACCGTACCCGCGAGCTTGCGCCGAAACTGGGGCACAACGTGACGGTAATCAGCGAATCCGGCATCAATACTTACGCTCAGGTGCGCGAGTTAAGCCACTTCGCTAACGGTTTTCTGATTGGTTCGGCGTTGATGGCCCATGACGATTTGCACGCCGCCGTGCGCCGGGTGTTGCTGGGTGAGAATAAAGTATGTGGCCTGACGCGTGGGCAAGATGCTAAAGCAGCTTATGACGCGGGCGCGATTGTCCGGTGGGTTGATTTTTGTTGCGACATCACCGCGTTGCGTCAACGTTGAACAGGCGCAGGAAGTGATGGCTGCGGCACCGTTTGCAGTATGTTGGCGTGTTCCGCAATCACGATATTGCCGATGTGGTGGACAAAGCTAAGGTGTTATCGCTGGCGGCAGTGCAACTGCATGGTAATGAAGAACAGCTGTATATCGATACGCTGCGTGAAGCTCTGCCAGCACATGTTGCCATCTGGAAAGCATTAAGCGTCGGTGAAACCCTGCCCGCCCGCGAGTTTCAGCACGTTGATAAATATGTTTTAGACAACGGCCAGGGTGGAAGCGGGCAACGTTTTGACTGGTCACTATTGGAGTAATCGCTTGGCAACGTTCTGCTGGCGGGGGGCTTAGGCGCAGATAACTGCGTGGAAGCGGCACAAACCGGCTGCGCCGGACTTGATTTTAATTCTGCTGTAGAGTCGCAACCGGCATCAAAGCGCACCGTCTTTTGGCCTCGGTTTTCCAGACGCTGCGCGCATATTAATAACTCGGTACCAAAGACGAACAATAAGACGCTGAAAAGCGTCTTTTTTCGTTTTCGTTGTTGAAGTTTAGGGGATAGTCCAATTATTGAAGGCCTCCCTAACGGGGGGCCTTTTTTTGTTGCTGGTCTCCCTACTAGTAGCGGCCGCTGCCGTCCGGCAAAAAAGGGCAAGGTGTCACCACCCTGCCCTTTTTCTTTAAAACCGAAAAGATTACTTCGCGTTATGCAGGCTTCCTCGCTCACTGACTCGCTGCGCTCGGTCGTTCGGCTGCGGCGAGCGGTATCAGCTCACTCGAAAAGGGTCTTACGCCCCGCCCTGCCACTCATCGCAGTACTGTTGTAATTCATTAAGCATTCTGCCGACATGGAAGCCATCACAAACGGCATGATGAACCTGAATCGCCAGCGGCATCAGCACCTTGTCGCCTTGCGTATAATATTTGCCCATGGTGAAAACGGGGGCGAAGAGAGTGTCCATATTGGCCACGTTTAAATCAAAACTGGTGAAACTCACCCAGGGATTGGCTGAGACGAAAAACATATTCTCAATAAACCCTTTAGGGAAATAGGCCAGGTTTTCACCGTAACACGCCACATCTTGCGAATATATGTGTAGAAACTGCCGGAAATCGTCGTGGTATTCACTCCAGAGCGATGAAAACGTTCGGTTTCCTCATGGAAAACGGTGTAACAAGGGTGAACACTATCCCATATCACCAGCTCACCGTCTTTCATTGCCATACGAAATTCCGGATGAGCATTCATCAGGCGGGCAAGAATGTAAATAAAGGCCGGATAAAACTTGTGCTTATTTTTCTTTACGGTCTTTAAAAAGGCCGTAATATCCAGCTGAACGGTCTGGTTATAGGTACATTGAGCAACTGACTGAAATGCCTCAAAATGTTCTTTACGATGCCATTGGGATATATCAACGGTGGTATATCCAGTGATTTTTTCTCCATTTTAGCTTCCTTAGCTCCTGAAAATCTCGATAACTCAAAAAATACGCCCGGTAGTGATCTTATTTCATTATGGTGAAAGTTGGAACCTCTTACGTGCCGATCAACGTCTCATTTTCGCCAAAAGTTAGCCAGGGCTTTTTTACGGTATCAACAGGAACGCCCGGATTTATTTATTCTGCGAAGTGATCTTCCGTCACGGTATTTATTCGCGATAAGCTCATGGAGCGGCGTGGCTCACGCCAGAGGCGGAGAGCATCAGCAGGAATCTGGGAAGTGACGGACAGAACGGTCAGGACCTGGATTGGGGAGGCGGTTGCCGCCGCTGCTGCTGACGGTGTGACGTTCTCTGTTCCGGTCGCACCACATACGTACCGCCATTCCTATGCGATGCACATGCTGTATGCCGGTATACCGCTGAAAGTTCTGCAAAGCCTGATGGGACATAAGTCCATCAGTTCAACGGAAGTCTACACGAAGGTTTTTGCGCTGGATGTGGCTGCCCGGCACCGGGTGCAGTTTGCGATGCCGGAGTCTGATGCGGTTGCGATGCTGAAACAATTATCCTGAGAATAAATGCCTTGGCCTTTATATGGAAATGTGGAACTGAGTGGATATGCTGTTTTTGTCTGTTAAACAGAGAAGCTGGCTGTTATCCACTGAGAAGCGAACAGAACAGTCGGGAAAATCTCCCATTATCGTAGAGATCCGCCATTATTAATCTCAGGAGCCTGTGTAGCGTTTATCGGAAGTAGTGTTCTGTCATGATGCCTGCAAGCGGTAACGAAAACGATTTGAATATGCCTTCAGGAACAATAGAAATCTTCGTGCGGTGTTACGTTGAAGTGGAGCGGATTATGTCAGCAATGGACAGAACAACCCTAATGAACACAGAACCATGATGTGGTCTGTCCTTCAGCCAGTAGTGCTCGCCGCAGTCGAGCAACAGGGCGAAGCCCTCGGCTGGTTGCCCTCGCCGCTGGGCTGGCGGCCGTCTATGGCCCTGCAAACGCGCCAAACGCCGTCGAAGCCGTGTGCGAGACACCGCGGCCGGCCGCCGGCGTTGTGGATACCTCGCGGAAAACTTGGCCCTCACTGACGATGAGGCGAGTTGACACTTGAGGGGCCGACTACACCCGGCGCGGCGTTGACAGATGAGGGGCAGGCTCGATTTCGGCCGGCGACGTGGAGCTGGCCAGCCTCGCAAATCGGCGGAGAACACTGGTACGCGAGTTCCACAGATGATGTGGACAAGCCTGGGGATAAGTGCCCTGCGGTATTGACACTTGAGGGGCGCGACTACTGACAGATGAGGCCAATCCTTGACACTTGAGGGGCAGAGTGCTGACAGATGAGGGCGCACCTATTGACATTTGAGGGGCTGTCCACAGGCAGAAGATCCAGCATTTGCAAGGGTTTCCGCCCGTTTTTCGGCCACCGCTAACCTGTCTTTTAACCTGCTTTTAAACCGATATTTTACTAAACCTTGTCGCGGGCTGCGCCCTGTGCGCGTGACCGCGCACGCCGAAGGGGGGTGCCCCCCTTCTCGAACCCTCCCGGTCGAGTGAGCGAGGAAGCAGGGAACAGCACTTATATATTCTGCTTACACACGATGCCTGAAAAAACTTCCCTTGGGGTTATCCACTTATCCACGGGGATATTTTTATAATTATTTTTTTTATAGTTTTTAAATATTCTTAGAGCGCCTTGTAGGCCTTTATCCATGCTGGTTCTAGAGAAGGTGTTGTGACAAACTGCCCTTTCAGTGTGACAAATCACCCTCAAATGACAGTCCTGTCTGTGACAAATTGCCCTTAACCCTGTGACAAATTGCCCTCAGAAGAAGCTGTTTTTTCACAAAGTTATCCCTGCTTATTGACTCTTTTTTATTTAGTGTGACAATCTAAAAACTTGTCACACTTCACATGGATCTGTCATGGCGGAAACAGCGGTTATCAATCACAAGAAACGTAAAAATAGCCGCGAATCGTCCAGTCAAACGACCTCACTGAGGCGGCATATAGTCTCTCCCGGGATCAAAAACGTATGCTGTATCTGTTCGTTGACCAGATCAGAAAATCTGATGGCACCCTCCAGGAACATGACGGTACTGTGCGGAGATCCATGTTGCTAAATATGCTGAAATATTCGGATTGACCTCTGCGGAAGCCAGTAAGGATATACGGCAGGCATTGAAGAGTTCGCGGGGAAGGAAGTGGTTTTTTATCGCCCTGAAGAGGATGCCGGCGATGAAAAAGGCTATGAATCTTTTCCTTGGTTTATCAAACGTGCGCACAGTCCATCCAGAGGGCTTTACAGTGTACATATCAACCCATATCTCATTCCCTTCTTTATCGGGTTACAGAACCGGTTTACGCAGTTTCGGCTTAGTGAAACAAAAGAAATCACCGATCCGTATGCCATGCGTTTATACGAATCCCTGTGTCAGTATCGTAAGCCGGATGGCTCAGGCATCGTCTCTCTGAAAATCGACTGGATCATAGAGCGTTACCAGCTGCCTCAAAGTTACCAGCGTATGCCTGACTTCCGCCGCCGCTTCCTGCAGGTCTGTGTTAATGAGATCAACAGCAGAACTCCAATGCGCCTCTCATACATTGAGAAAAAGAAAGGCCGCCAGACGACTTCATATCGTATTTTCCTTCCGCGATATCACTTCCATGACGACAGGATAGTCTGAGGGTTATCTGTCACAGATTTGAGGGTGGTTCGTCACCATTGTTCTGACCTACTGAGGGTAATTTGTCACAGTTTTGCTGTTTCCTTCAGCCTGCATGGATTTTCTCATACTTTTTGAACTGTAATTTTTAAGGAAGCCAAATTTGAGGGCAGTTTGTCACAGTTGATTTTCCTTTTCTTTCCCTTTCGTCATGTGACTTGATATCGGGGGTTAGTTCGTCATCATTGATGAGGGTTGATTATCACAGTTTATTACTCTGAATTGGCTATCCGCGTGTGTACCTCTACCTGGAGTTTTTCCCCACGGTGGATATTTCTTCTTGCGCTGAGCGTAAGAGCTATCTGACAGAACAGTTCTCTTTGCTTCCTCGCCAGTTCACTCGCTGCGCTATACTCGGTTACACAGCTGCGGCGAGCGCTAGTGATAATAAGTGACTGAGGTATGTGCTCTTCTTATCTCCTTTTGTAGTGTTGCTCTTATTTTAAACAACTTTGCGGTTTTTTGATGACTTTGCCAATTTTTTTGCAGTGAGTTCCAAATTTAATAAAAAAACGCAAAGCAATGATTAAAGGATGTTCAGAATGAAACTCATGGAAACACTTAACCATCATAAACGCTGGTCATGAAATGACGAAGGCTATCGCCATTGCACAGTTTAATGATGACAGCCCGGAAGCGAGGAAAATAACCCGGCGCTGGAGAATAGGTGAAGCAGCGGATTTAGTCAGTCTCAGGCTATCAGAGATGCCGAGAAAGCAGGGCGACTGCACCCGGATATGGAAATTCGAGGACGGGTTGAGCAACGTGTTGGTTATACAATTGAACAAATTAATCATATGCGTGATGTGTTTGGTACGCGATTGCGACGTGCTGAAGACGTATTTCCACCGGTAATAGGGGTTGCTGCCCATAAAGGTGGCGTTTACAAAACCTCAGTTTCTGTTCATCTTGCTCAGGATCTGGCTCTGAAGGGGCTACGTGTTTTGCTCGTGGAAGGTAACAACCCCAACGCCTCAATGTATCACGGATGGGTACAAAATCTCATATTCATGCAGAAGACACTCTCCTGCCTTTCTATCTTGGGGAAAAGGAGAAGATCTTCACTTATGCAATAAAGCCCACTTGCTGGCCGGGGCTTGACATTCCTTCCTGTCTGGCTCTGCACCGTATTGAAACTGAGTTAATGGGCAAATTTGATGAAGGTGAACTCCCCACCGATCCACACCTGATGCTCCGACTGGCCATTGAAACTGTTGCTCATGACTATGATGTCATAGTTATTGACAGCGCGCCTACGTAACCTGGGTATCGGCACGATTAATGTCGTATGTGCTGTTGATGTGCTGATTGTTCCCACGCCTGCTGAGTTGTTTGACTACACCTCCGCACTGCAGTTTTTCGATATGCTTCGTGATCTGCTCAAGAACGTTGATCTTTAAAGGGTTCGAGCCTGATGTACGTATTTTGCTTACCAAATACAGCAATAGTAATGGCTCTCAGGTCCCGTGGATGGAGGAGCAAATTCGGGATGCCTGGGGAAGCATGGTTCTAAAAAATGTTGTACGTGAAACGGATGAAGTTGGTAAAGGTCAGATCCGGATGAGAACTGTTTTTGAACAGGCCATTGATCAACGCTCTTCAACTGGTACCTGGAGAAATGCTCTTTCTATTTGGGAACCTGTCTGCAATGAAATTTTCGATCGTCTGATTAAACCACGCTGGGAGATTAGATAATGAAGCGTGCGCCTGTTATTCCAAAACATACGCTCAATACTCAACCGGTTGAAGATACTTCGTTATCGACACCAGCTGCCCCGATGGTGGATTCGTTAATTGCGCGCGTAGGAGTAATGGCTCGCGGTAATGCCATTACTTTGCCTGTATGTGGTCGGGATGTGAAGTTTACTCTTGAAGTGCTCCGGGGTGATAGTGTTAGAACCTATGGGTATGGTCAGGTAATGAACGTGACCAGGAGCTGCTTACTGAGGACGCACTGGATGATCTCATCCCTTCTTTTTCTACTGACTGGTCAACAGACACCGGCGTTCGGTCGAAGAGTATCTGGTGTCATAGAAATTGCCGATGGGAGTCGCCGTCGTAAAGCTGCTGCACTTACCGAAAGTGATTATCGTGTTCTGGTTGGCGAGCTGGATGATGAGCAGATGGCTGCATTATCCAGATTGATCATCATTATCGCCCAGACAAGTGCTTATGAACGTGGTCAGCGTTATGCAAGCCGATTGCAGAATGAATTGCCTGGAAATATTTCTGCGCTGGCTGATGCGGAAAATATTTCACGTAAGATTATTACCCGCTGTATCAACACCGCCAAATTGCCTAAATCAGTTGTTGCTCTTTTTTCTCACCCCGGTGAACTATCTGCCCGGTCAGGTGATGCACTTCAAAAAGCCTTTACAGATAAAGAGGAATTACTTAAGCAGCAGGCATCTAACCTTCATGAGCAGAAAAAGCTGGGGTGATATTTGAAGCTGAAGAAGTTATCACTCTTTTAACTTCTGTGCTTAAAACGTCATCTGCATCAAGAACTAGTTTAAGCTCACGACATCAGTTTGCTCCTGGAGCGACAGTATTGTATAAGGGCGATAAAATGGTGCTTAACCTGGACAGGTGCCATCTGTTCCAACTGAGTGTATAGAGAAAATTGAGGCCATTCTTAAGGAACTTGAAAAGCCAGCACCCTGATGCGACCACGTTTTAGTCTACGTTTATCTGTCTTTACTTAATGTCCTTTGTTACAGGCCAGAAAGCATAACTGGCCTGAATATTCTCTCTGGGCCCACTGTTCCACTTGTATCGTCGGTCTGATAATCAGACTGGGACCACGGTCCCACTCGTATCGTCGGTCTGATTATTAGTCTGGGACCACGGTCCCACTCGTATCGTCGGTCTGATAATCAGACTGGGACCACGGTCCCACTCGTATCGTCGGTCTGATTATTAGTCTGGGACCATGGTCCCACTCGTATCGTCGGTCTGATTATTAGTCTGGGACCACGGTCCCACTCGTATCGTCGGTCTGATTATTAGTCTGGAACCACGGTCCCACTGGTATCGTCGGTCTGATTATTAGTCTCGGGCACAGTACCACTCGTATCGTCGGTCTGATTATTAGTCTGGGACCACAATCCCACTCGTGTTGTCGGTCTGATTATCGGTCTGGGACCACGGTCCCACTTGTATTGTCGATCAGACTATCAGCGTGAGACTACGAATTCCATCAATGCCTGTCAAGGGCAAGTATTGACATGTGACCGGCTAGCGTCAGTTTCACCTGTTTTACGTAAAAACCCGCTTCGGCGGGTTTACTTTGGTCATCGAGTGATTACAAAGCTTCCATGGTGCCACCTGACGTCTAAGAAACCATTATTATCATGACATTAACCTATAAAAATAGGCGTATCACGAGGCAGAATTTCAGATAAAAAAAATCCTTAGCTTTCGCTAAGGATGATTTCTGGAATTCGCGGCCGCTTCTAGAGTTATGACAACTTGACGGCTACATCATTCACTTTTTCTTCACAACCGGCACGGAACTCGCTCGGGCTGGCCGGTACCGTTTAAATACCCGCGAGAAATAGAGTTGATCGTCAAAACCAACATTGCGACCGACGGTGGCGATAGGCATCCGGGTGGTACTAAAAGCAGCTTCGCCTGGCTGATACGTTGGTCCTCGCGCCAGCTTAAGACGCTAATCCCTAACTGCTGGCGGAAAAGATGTGACAGACGCGACGGCGACAAGCAAACATGCTGTGCGACGCTGGCGATATCAAAATTGCTGTCTGCCAGGTGATCGCTGATGTACTGACAAGCCTCGCGTACCCGATTATCCATCGGTGGATGACGATTTCGTTAATCGCTTCCATGCGCCGCAGTAACAATTGCTCAAGCCAGTTTATCGCCAGCAGCTCCGAATAGCGCCCTTCCCCTTGCCCGGCGTTAATGATTTGCCCAAACAGGTCGCTGAAATGCGGCTGGTGCGCTTCATCCGGGCGAAAGAACCCCGTATTGGCAAATATTGACGGCCAGTTAAGCCATTCATGCCAGTCGCGCGCGACGAAAGTAAACCCACTGGTGATACCATTCGCGAGCCTCCGGATGACGACCGTAGTGATGAATCTCTCCTGGCGGGAACAGCAAAATATCACCCGGTCGGCAAACAAATTCTCGTCCCTGAATTTTCACCACCCCTGACCGCGAATGGTGAGATTGAGAATATAACCTTTCATTCCCAGCGGTCGGTCGATAAAAAAATCGAGATAACCGTTGGCCTCGATCGGCGTTAAACCCGCCACCAGATGGGCATTAAACGAGTATCCCGGCAGCAGGGGATGATTTTGCGCTTCAGCCATACTTTTCATACTCCCGCCATTGAGAGAAGAAACCAATTGTCCATATTGCATCAGACATTGCCGTCACTGCGTCTTTTACTGGCTCTTCTCGCTAACCAAACCGGTAACCCCGCTTATTAAAAGCATTCTGTAACAAAGCGGGACCAAAGCCATGACAAAAACGCGTAACAAAAGTGTCTATAATCACGGCAGAAAAGTCCACATTGATTATTTGCACGGCGTCACACTTTGCTATGCCATAGCATTTTTATCCATAAGATTAGCGGATCCTACCTGACGCTTTTTATCGCAACTCTCTACTGTTTCTCCATACCCGTTTTTTTGGGCTAGCTACTAGAGAACTTTTCGGATCAAGCTATGAAGGACGCAAAGAGGGAACTAAACACTTTACTAAGAAG
+
+00/,,..113,+++++++,,-88;;<EJ<===DC<<97DEEDEDDGJJJB@@@CA@@?;:><+*++8BCCEEJA998:<888<A944,,'()),,*((/.-+-&&&&1...-,,9445=BEEF95423423--..BDFHC4444EFFEJJJJFEECDGJJEHIGJIFHJJCFED6556AA----1..-212.<>>E.../>EA@ACCC****9;CJJGJIJJJA;8;=JFJDB?>>@FDFD@@@B98<=@B@??=100/...59=;5;>?BBAAB555<BF@@?@@A<CE?FD9444:A,+*''''(:<=CBEJGGIIJJGJDGIJHHHFA@AAGECJ=<;<BEDDDJCECIDDDC?9766211//,*,1(**5+++**+400118..:AFCCG?7554--.-,,?JGE=9988880///2542:@>>GJJECEFEHJJJHJJJ5444CDBGJJJJJHJJJFJHJGHGHIJJIJJJIGJIEIFJFEHIHJJHJD@@?<::=BCGFFJJJJGJJ??@@JFJGJFFGJJHJJIIJIIJJIHJGFJGGBDDHGDEJG877;>?8889>;0//18))):@ADIEJGEJHJIJJHJJIJJJFIJEDGFJGE?>9<HIJGJHJHG??>@BEEEFDBJGDGDIJHGJFDCFFCJHIGIJIJFJF7777FDE3333>>>A74314:88JABAAIIIGJEDB?<44010++/>FEHFJDB??<?BDDCDAA?;<<IEHHHJE433----8=<8755965468DE>==?E00/01010'&&'('%''((0193BCDCGGDJJEGEJJJDCBCJJGFJGIFJJFJBEEEEGHFA5556786)))),*)*)))))*)()@@??@GEFGHGHEIGJE1101:20,(%&')***JBJAA@975662)((**:=?@>?A@@@FJEFJEGHHJJFJFHHJJHJIGJGGJDDECJ9758343335546('&'31///20//0128E5553;;=:;63344BGJJCJHBACA@;:5348EHDDBIEIJ;:::BGEFJI@A@0000>?>>E>@8889BIJJJDD6----<>><<5577?7D:9;;7<7664558:JJGIH@A@AJJJJJHJFGHGIGJGEJGIJFD;::11000...88822247==;:<<?AA@@CCIEHFC@53*''DFHIJHGHJJGJJIGDAGJJ=<<<BB,,,-<?>CGJGJGJHGJIFIFJFJGHJGJJIJJJJJHJIJGIGHJFJJIEJFDCBFIJJJHFEDEG?<8896666?>>?HCEFFDHEFGJEHHDEDEJGFJJJJJIJJJJJJHJJJJHJJDB;;/.,'''();DIFIEGDAEHJG997.<1//./3,,,+122?7889/....8726?@<;;<;<++++=C:::CJJHHGD?@?AJ<89:3IHIJJJIIFJHIJIJHIHAD:G////==<=I<<<<DFJJJJJHJJJIJJDEECJJDGDIJJJJHJIECDCJJJHJJJJGJGJJIGJIHBDEBJJIIJHGJJJJJJHJFF;@GIJIJJCCDDJFIDGFJIJCA>AGADGJJHIIHGJJJIGJGJIJJJJJIJIFHGJHGHCEDFJJJJFGJJIBJJJIJJGDBCHFIJJGD>><;=3445FJJHFIE=EEEDCHCJGJIJIGJIJJGB<<GAAAHIJFHGGJEF=<=>IJIIJJH>=<(%%$#$#$';;<=<=JJIJIJJIFJJDBDD<B7>C7333*12469:=>??AJGJJFJJJJJJJJHJJJJHJJIFDJEIJJJJHFF@JG-...DEDJJIHIIC>?@810/2,*+.599795>C:3445)((25.+-99:;;///0GICDCDJJJEIJHJJJJIFJICIIHJJIFDJIJJJJBAA>GJDGHE3+++GEEFHGJHJEGEJGHJJJF@332133234)))*66(%$$%**('<>@BC889@JJJJGGHIJJJIFJJIJIJJJIJGCCD>?J@AAJHC<:9BB>=<=423+)))/67=>?DE>>>6666:98;;C////,'%%&/135333EJEABDHFEGFDIJJJJIJJGBBHDB7>D??I569>5CHJHJEGEJJJJEGGJIFDEDCCHEE--,-75=DDDD@AEC-.DJJJJJJFIDHJJDCEHJHJFJJHIHIJIIJGHJJJJIGDFE@??>DD<<<9000<EHHJJGJJAA??6JDCEEFHFFGCGJEDD<<<21112678>:<<=GIGIJJHJJJ;;;6777;678ECFHEGJJHJIJJJJJJGJJJJJHJJEJJIIHHFJJJIJECDJJJIHJJFJJ4333J?EDDJJJHGJJHJHJJJJGJH=<<BHJIGJIJGJJJAAAIEB74422)*''%((''038=;<FFFIFJJGC8879BBBB=<<=EDFEJJJC++++0699>@D>>>>.-+))-222JGH<;:AC@I@AEJIIJGJAFJJ>DEJJJEE;11?FHIFJJIH:2223<=DJ@ABCIJJJJIAA>GEGDHJJFJFHJHAF?<<;=;F>;;<FGFIJIEDJJJJJJJGHGHEB5GGJJFIHGJFJHJ:=;3,++-;+&&&'>D??EIFJGJIHJJJJIGJJJJFGJIJHDJC=>52JHJJJIHGJJJJJDJJJJHJJJHJJHJIFDEFEEIGJJJJJJJJGIJFHFJHGJFFEEJIJJH=<::;872%%%*,248)())'')))+9889789:=<:;;ACG>?@52JHJJGDIJCJHIIGJGJJHJJJJJJF?IJJJJJJFJJJIJJEEJGGJGGIJGJJGJGJJJGJIIDJJJJJJJJJH?A988;8;;2&&5*==>?EFHBA@BDCGHIJGFBBABCFJJJJJHGJIJCBEBDJ@ECJFF@998JDDJHHGHHEHGH;FJIFJJJJICCCCJGGJJJJIJGCEEJJFEHI8888;=7----/78885689CDJFGGEHJIHGJFJJIEFFJII7676HHJIJJEEJIFDFDFGIGIGIJJJIHFFFFJD?B('&&&&'/+.,++++((''6876///((('*)&((('((AEGJGIJGGGCCDEA>>>B(((,.-,/&'''4++-04544;B@BDIJHHIJIJFDCBJFJE<<<54/*$$$%(&&&%$$%'&&&&)'$%%$$$$$#$$$&%%'()8=0--,-/.111657:7420****8=@>ABCCA?FFJJEHBBDEJIJGGIJJJJJGJJECCBHCCDCC:;4111.-,,**--<;<>>('''=22229:@A3334BDFJFJIJJJGJIHEDD@A@BJJJJEDCBBCBIGJJJJFEEICGJIFHJBBABABFJDHJJIIJIJJJGJJJEFFFJJJB<;;1011?@FJJGGJGJIJGJHIJJJFJJIIGJJJJJJJFHJEIGIJHFJJIJGJHJEJGFJJDDEFGGJFFJIJHJJEFCCIJJFDDEHF@@@>AA>>@EGFDHEDFFFGJIJJFEIIHFJJJGJCDJIFJJBA=<<=CD@>==;;:=:8667?BAGIJHHFJJECFHJFEEA@?DBCHDHDEHEJHFCHIDEHC<89@C7992226778((()31230+++/222=A=<;21.-0/778:222/-+('''*''('''''10467=<<BCBFEEEGE?<+*)%$%'&*($$$-+,,,..352223DDDAAA@DCDCFBADCCDDGFEABCDIJGJFHHIFJJJJHEFCE?==@EEBDFIAB@CFHIJJJHGJFCCDGJJIHFGHHJJGEIIGJCGHEDJJHHFHB@AAFCEHDFEAABC-----+++89ABA332100/7DEJFJHDFJJJJFJF@50'&&'//67788677/---079;;;;<<>222368BDJIGIFHJJ<=<<G7556?@?@?FHJFGJGFGFHJJJHHGIJHHIIEGFFEJHIJJHJJG66547+''?EHFJJHIIJIJIJEJ;;=41-+*))))55<BCCBAFJID===GDFCCBDJJGEDCEDDB@5A>=>@;88@BJHG222287)'')&%&%&$$$%'),''''***+,6874234+++,=7-9:JGGJJJJCCBFB>=?>>=BDJJEDGEJJFFDEIIHFJGBEFB@A@DD@>>CBEHIIEHEFDDFD///0:,,,-)'&&('*+*'((&)&&&&)))%$#%'*--/999<==CJ>==<::9:BHJC@=<=?JEDGEFHHBD;;;;J::::@ADBEJJJEBDDC<9:?DI65442)()'('()(''%%&'((566798889201140,+)))'(&'*0167A==///021...1....1>AEFHIHJJJJEE===<42..))((-.0?BDCCCE=BCFFFGFGC>>>@><>88CB==>BEEHCDF=<<;>==77:988EDCCDB;@C@0//1/(''%&&''&%$$&''*24.+%##$&((/0//07===?>>=?:;FFFJDECCEC@@AA@@?ACC?53/.)).89780;8799<@EJ=<ABJHCBAAC?>>>;::<:B72++.1>GDFIJJH@@ABIEDFGEIHGJJFHJFDJDCCCGGC4448EED@@;=DB<J>@CJJFBEGDJBC@;FB<24..AJHC:9755;;EGFJJGJJDJJJJJIIJJFJIJJ=8684220-,)438;@?@?DAEBA?B==D;6641004578DJEEGEJCEEFFJJIEGEGBDDBBCGIJJHCEJJFJHFHJJJGD<<<=FJEEJGDHJJCDCCDFHFGEF@?==<<D=>>?EEGJDEJBDJHJHFIEDCABAFIJJJHJGIJHJJFIEJJGGJ?CEA@::::?>A@>BCCDF;8557<=<=?EC>;AAGFAABBBBABCEEE7777A==?EGCDBCEGFFDDADC==;<==??B@>>;;=>>G??>=AABDC@A?BEHFA@@@EFFDCBBDB<;88>@::7330''**+/0::9>??@>D@EJ@@@;<<<BA?<<=>BACABA@32201-,10.(29<99968@F?<;;;<=>??><;<=AA<<<=@@A;6((((;;>>====BB@@?>A7778>..-.1/0..3455++()'&%&&&&%%+.//99:630016(&&)&&&&44<@AB><=<9:::>>??>>;<@CA@@ABAECC@<<<??@>==>=>CDFG@,,*'()+7;64+57689JJGHH@F@>:99=?@CIEG@DCDGJJJIJFEFJGJJJJFDAEE?JCIJJJJFE@A863/0989;85,-45:=HJJJJDJJDGFJDDGHFJIIJJFFEFHFBBJGIJJGJEGFHFJJCB@?<(''(8240/-+++52-9>??89@GEJA>>>@HFDE=<ABDFCFGIDFCH??=;:<569<GCHFIJIGFGEJJJB2222<<0''',GEFBBBCHJJFGIEJEJJJJB;;;;JJJGJIEHGDDHG322022282/./.----(&&(8<=ACDJJFGEFGGBDF.,,,:>>>?B@A<::;=EJD>CIAA?ACGEFEJHGHJJHJIFFIFFCDEBJJ=?788++))++++3ABDGHICD@@CEJJHJECHBCB4,+,,,+))*56;;;;67B5555EGAA=8<=>AED@>>==?@EFFFIIACGEFECA@?>DC>333:5..11222?ACCEJJGEEBB8CADDDFGHHJJGJGJJJJEDFDFJHJJHJJHDCCFGJIHJIIJDBBDDJHJJF<GFGIF<;;;,++*)&##&(%&&&))+58<;;>=@FHHJGJEJIJJIJJGJGIJJJDGJGJJDJ5A::EJJIIEFJCEBBBGFJG>?JFBCCIJJGIGEJJJECGGJJJJGDHJJJJJJJJIHH@B<DEGFEJFGIC?::96--,,.,*)'%%(2600099?7921*9<?BGHHFDBABDEECD/../==<8778;;?AEFJJHJJJJIFJJBBBDHEJFDC@AACCDEJFC@:===@>;<==DIFDCAGD?>:<?><?>?FEFFFGEGJIGGJDFGJ>:877ADCEHJHJIJEE?AA??=:;IJJJJFEGDB?>?=<A<<///8E4445:9;;;66.-+><//./?@AABBAAAB8((((.,*''&*-/.&'''/1+1,,)('''(0**)23333;9;4223@CCECDDBCCGEFDCCCDJDCDDFECBC?DEDCEGECBIJFEJCBCBADB>>==C8GEFHCCCFGJJFFBBD<:11116;<=@;;;77@65*$&&)++0)&''**-''&&&%('%&&)../002238@;;9;7665::;=<AABIFHHHDJ@0000JHJJJJHJEGDCB>=>?B?000)'''%%$###$$&&()&%'(/2343393...:>AAGFJDHCCDDJIJHJHFJJJJJJJJJJJJJJGJIHJBA@BEJDCCCDJIJJHJJHHHHFIIJIJEEFFJHIHEIJJJJJIICDAAJB,,,'%%'%&'&'*&:<;8433..../,(,*+*+*,.--15/---&&%*+,.GHHGEHJJCBBCECCCFFJFIHGC////FGJDGEFJCHFCCDDJJFFJAAAABBCBJFJJHGJDFGGFDDHGEJJHAIAEFCDEE8888FGHHEDCDDJHJIJJJFJIDEFHG???<>?8883333GEGAAEAG@:7BDDJJJJ=<;642,))**=DCED2112JJJJIFJJIIHJJJDG88:5+,23679999BEHFFFJGJIJJGIJJHJGFC((((**)+,*%$$###%&'''-)*)*)((),1/.('/02886555-,,,//0,*(()''''*/&&&&')&<45@DEHIFJJJJHJEAD<<<<5234553/)'&%'(()&&&$%(-47;/<<<:::@JJEFFJ><<<EDIHFJD<<<JJFE<;;0/-'(),,1))<??@AEDBBCEFJ?>?=<:5789::,,,,?FGGHJHHHDDEGJ=8655=?;;4444F:778222---.77>==??>?IIJJJJJJJHJJJJHJJHJJJJJGJJHJJHGJJJGGIJJHIHJGJJJJGJFFGIHFB@A??:842(&$&&')-17;FJEDI::::D<;<=CCF;7.-)).''&&-+,+&&'+223@AEHJACD6=<2EEJHJJJJJHCBEDB@@>=>>640011@@?CCJIJJ@A>1>;>7301;::86-**/0CBDFEDHEE:77<34<:.?BA@?;8>AGIHFJJGGHGJJFFJIJJFEGECGEJDGCD8GIJIJJJJHFFGDBDDIGJHFAAACA,*))'()(',-56:BFEDEHGECIFEE??@?BJFDED?GIJIDAA?B++++++++BDJIHHGJEFGIHJJJJJG6879===>>>;<??@?AA?,'&&,-BADHGH@==>ABGJIHJJ==>?JJHJHGJIDEJJB@A?A?<<7.-,*+*))(&&&/>BHGFJJGEJDBBJJJJJHGIJJJJJIJIJIFF@;;<>BBCDFJH8))))A@DGHJHJJJJJJB@??A=:22<9:;:;;>:994444EABACJHJGHHJAGJJJJJJJIIJIGIJJHJJJIHF:5589@??75557GCBG?;88;<FGG?>??JJJJJJFA<@DDEJHJHICBA?>>>?EGJJGFHF@BFD;;<=>@EHGJJGGHBBCCIJJJJJ3GJJJJJIJGHIGHEHCDCCJJAABBJJHGFIJJJGJJGEEFJGJJJGGFE?>7@DJJFDB8887:5()).*+.**))*<CBBCD@@@@A21113335CDECGIFFE>=<;/-,++++->CAE>?::<<CBC('''(&&789:9A;8622::>??GIGJHJJJJDCBBDBCCC@DHFDGCC4311777A>652/*)''(%&'*+((((../7;:,++,=3?;75455786455FGJFDBBFHJJGJJFJJJIHIIHIJIIJJJHJJIJJIJJJGJGIFJFEHJGJH@?@''''HIHFJEGHJJAA=;=?0.2--.(&&$$$&%')04>999:<8...=<=>?CCDHFJJJJHJIJJHIJJJIJHHEHIJJJFIEHHJEJJJA;>863&.+()>CGJF>===5544:BBCBBC??>:92/*+)(0))53(88:;JJJHHHDJEECE=4IHJJJGIHEIDBA8871;A<IJJGJFJFGJCECFDJF;::998.*3A?A?99::FEF@;;;9;762../50+BBFJJGFEEJJJEGH@:99:JJGJEHIHGJGGFIJJIDJJJHCJJEEE=;<@A??GDCEEIJIJIGIGIJHGFDECG?>=;BCGECE@@BJJBBB=>>>A<;:;==59931/66+;??CC@?@FJHGJEJBB88112/,,1FC772/0+***1111111579?>ACIFGHIHJHJJIHJIJJIJJJJGECCJIHIJJGHJGGGHCC??HDJJJGJJEFCEHJIJGDDECDHEE>95/,*+'(()'%%$'&&$%.-237DG4444EJIJA=;;<B@@''''AEJJIJJJJJDIJJGGBB>;<?GGJHJGJHCBABI@<;GJJJJGJJJJJGJIGJJJHJJJJJECDFJIA@AA?AACDJJJJJIJJDCJHBCJJIGJJJIGG?F99554787@BJFJHHCDD@B??CJDCGGJGHDFFEJIHHDDGDJEGGGIIHJJJJJJJJGEJCDCDJGH?E>=89;<EJIJJJJFEFHJFJGFDEJFJHGHF@<=9999@@AIJJJJJDGJGJJCAA9899FEDF@CBACFJFF8888??;<C,,,-66,,,,20080;;99ABEHFFJGFJIJIJFEHJJC>>>?IGJJGGGFGCAA@I888...))))A@???EJJJJIIDJB<<<IJJJHHJGJEEFHHJ>>=+++-5AFJIFJHJGJJEHEDD9988;AEEIEJJJEDDHJJ<<<,,,,BCGJG@??@JGFGGDED@::<;*''&$$$%&*)))+--,..>GFGJIIIJHJJJJJJJIGEJIJFHJIJHCF++++EJ::9533>ICCJJHIHJJJFJJEI<;;;FFFGFFJHEDEGJIJICEBBC@>>?@GA4444JFDDIIJJDEFDJHJA==@63,+*&)46;@<;==FGFJGJHIGJIJJ@A@@CB////EDFIFF?===@AB;;6676;7686:<<@?666GDD;;99ACB?@A??<==;<<99?8.>-*('7**+0455;;<CBA@A<;89B?311167DFGJJBCCDHFGEGCF?>=>EFHEJGHGFGIGIFHJFGGHFDEDGFFFJJFFHJGJ::::BABBFECB@BCJFDBBCFIAA>==<;<855/-/+(((+-223CAFJJJJGJJGEEFFF<<<AJJHJB@A?@BC---.44118;??=CDBDIJFGGDFGHHEHEDCCD;::5-,,,.--+,..1@GIJJJGJJFDCCEA?9222../66?874-%((&&'&''54413;:::6GA>=>76631../4///+,-66999:1//..1.*+''4=DGJDDHFJJDEJEIGICA>>-++++()%&&%%&8:;>>?><733?DJJGG>>>>F8A9-IFJJJG>>?BHEJJEJIGJIIJGJ==<66)-((CDCDEDEEHJGGEDIHCDJJJGHEDEBCBDE=;;6224?>?HIJJIJJIJIJJJJJIIJIJJJJJEJJGGFJHJJHGIGB102342799999:DBD@@AGJJJGIHJJGGJJFCGJIHGJJFFDGGBJJJEGE<<=9976('%$##$'*.028:=:<<<BBBDFHGGFC888ACDJHCBACB>>>;;;<2-.---4CJJJHJJEGEHF:94@ACJJJBA@779568BCG=?A<9DADJGCDJJHGGJEHJJ;:))AFFJFFEHFDADEEE==7D@ABCFDABBBCDB@?=F=766BC94...//?EDEBAA889BCB@5=>====*))*631...887:=;;;66610/1123+()%%%07:77AB=>;;67GGDEEDFA4--,578B@?AHFEBD?G>>>=>@FIIEHFHJJGEFDJJGD5*)*1HIFEGJGJGFJHJJJJIJGFHC@FJ8322,--/::315++))***))&&%$09;;=EECJHJJJJIGIJJHJJHJIGFC4444;<<@BJIJHDFA?B23,,634547>>>A3(''''''.01?<5234888AEFJEJFJJGHIGD4+***>?BFEHIJJJJJJJIGJHB????@@A0000335,)&&'+**,*2,'''''''./0''''1113=>@CEEHHHHFHJJJJJHFGJEJDA53?=211)(()25<;BJJFE@>A@AC850/24656??DDDEEGDGBBCCBFGJIHHIFIDHJJIJIHGJJIJJHGHFJHJGFJBIF>9889<IJFJFCD::@@HFHJIJJGHIFJIHHHJGFIEA@><<6543848611198:;JEGFCAAACACCEJJIEJJJIFFHJGJFJJJJIBJFIJHCACBGIGJGFFEGJJA@A>>99:=>:9:<988EBDCDEFJJJEJJJJJB>:=;992*>866667::5100583/.245?@F??=:>>CAD@>??@IEJHEGGFJIEF?=<:?.EBBA@>B?EIJCDCB@9GJGJGDJC=<9<EFEEEG?.,,,37;;=CDDDGFFJHJGBCBCGIJFGGGHIJJJEJ???@JICG?71..&
@Glass_A2P_20_pDSG602_14
TGGTGACGAGCTGGATGATGAGCAGATGGCTGCATTATCCAGATTGGGTAACGATTATCGCCCAACAAGTGCTTATGAACGTGGTCAGCGTTATGCAAGCCGATTGCAGAATGAATTTGCTGGAAATATTTCTGCGCTGGCTGATGCGGAAAATATTTCACGTAAGATTATTACCCGCTGTATCAACACCGCCAAATTGCCTAAATCAGTTGTTGCTCTTTTTTTCTCACCCCGGTGAACTATCTGCCCGGTCAGGTGATGCACTTCAAAAAGCCTTTACAGATAAAGAGGAATTACTTAAGCAGCAGGCATCTAACCTTCATGAGCAGAAAAAAGCTGGGGTGATATTTGAAGCTGAAGAAGTTATCACTCTTTTAACTTCTGTGCTTAAAACGTCATCTGCATCAAGAACTAGTTTAAGCTCACGACATCAGTTTGCTCCTGGAGCGACAGTATTGTATAAGGGCGATAAAATGGTGCTTAACCTGGACAGGTCCCGTGTTCCAACTGAGTGTATAGAGAAAATTGAGGCCATTCTTAAGGAACTTGAAAAGCCAGCACCCTGATGCGACCACGTTTTAGTCTACGTTTATCTGTCTTTACTTAATGTCCTTTGTTACAGGCCAGAAAGCATAACTGCGCTGAATATTGTCTCTGGGCCCACTGTTCCACTTGTATCGTCGGTCTGATAATAGGACTGGGACCACGGTCCCACTCGTATCGTCGGTCTGATTATTAGTCTGGGACCACGGTCCCACTCGTATCGTCGGTCTGATAATCAGACTGGGACCACGGTCCCACTCGTATCGTCGGTCTGATTATTAGTCTGGGACCATGGTCCGCTCGTTATGTGAGTCCGGTCTGATTATTAGTCTGGGACCACGGTCCCACTCGTATCGTCGGTCTGATTATTAGTCTGGAACCACGGTCCCACTCGTATCGTCGGTCTGATTATTAGTCTGGGACCACGGTCCCACTCGTATCGTCGGTCTGATTATTAGTCTCGGAGCCACGATCCCACTGGTGTTGTCGGTCTGATTATCGGTCTGGGACCACGGTCCCACTTGTATTGTGGATCAGACTATCGGCGTGAGACTACGATTCCATCAATGCCTGTCAAGGGCAAGTATTGACGTGACCGGCTAGCGTCAGTTTCACCTGTTTTACGTAAAAACCCGCTTCGGCGAGTTTGCTTTTTGGTCATCGAGTGATTACAAAGCTTCCATGGTGCCACCTGACGTCTAAGAAACCATTATTATCATGACATTAACCTATAAAAATAGGCGTATCACGAGGCAGAATTTCAGAATAAAAAAAATCCTTAGCTTTCGCTAAGGATGATTTCTGGAATTCGCGGCCGCTTCTAGAGTTATGACAACTTGACGGCTACATCATTCACTTTTTCTTCACAACCGGCACGGAACTCGCTCGGGCTGGCCCCAGGTGCATTTTTTAAATACCCGCGAGAAATAGAGTTGATCGTCAAAACCAACATTGCGACCGACGGTGGCGATAGGCATCCGGGTGGTGCTCAAAAGCAGCTTTCGCCTGGCTGATACGTTGGTCCTCGCGCCAGCTTAAGACGCTAATCCCTAACTGCTGGCGGAAAAGATGTGACAGACGCGACGGCGACAAGCAAACATGCTGTGCGACGCTGGCGATATCAAAATTGCTGTCTGCCAGGTGATCGCTGATGTACTGACAAGCCTCGCGTACCCGATTATCCATCGGTGGATGGAGCGACTCGTTAATCGCTTCCATGCGCCGCAGTAACAATTGCTCAAGCAGATTTATCGCCAGCAGCTCCGAATAGCGCCCTTCCCCTTGCCCGGCGTTAATGATTTGCCCAAACAGGTCGCTGAAATGCGGCTGGTGCGCTTCATCCGGGCGAAAGAACCCCGTATTGGCAAATATTGACGGCCAGTTAAGCCATTCATGCCAGTAGGCGCGCGGACGAAAGTAAACCCACTGGTGATACCATTCGCGAGCCTCCGGATGACGACCGTAGTGATGAATCTCTCCTGGCGGGAACAGCAAAATATCACCCGGTCGGCAAACAAATTCTCGTCCCTGATTTTTCACCACCCCCTGACCGCGAATGGTGAGATTGAGAATATAACCTTTCATTCCCAGCGGTCGGTCGATAAAAAAATCAAGATAACCGTTGGCCTCAATCGGCGTTAAACCCGCCACCAGATGGGCATTAAACGAGTATCCCGGCAGCAGGGGATCATTTTGCGCTTCAGCCATACTTTTCATACTCCCGCCATTCAGAGAAGAAACCAATTGTCCATATTGCATCAGACATTGCCGTCACTGCGTCTTTTACTGGCTCTTCTCGCTAACCAAACCGGTAACCCCGCTTATTAAAAGCATTCTGTAACAAAGCGGGACCAAAGCCATGACAAAAACGCGTAACAAAAGTGTCTATAATCACGGCGAGAAACCCCACATTGATTATTTGCACGGCGTCACACTTTGCTATGCCATAGCATTTTTATCCATAAGATTAGCGGATCCTACCTGACGCTTTTTATCGCAACTCTTGTTTCTGTTTCTCCATACTTACCCGTTTTTTTGGGCTAGCTACTAGAGAACTTTTCGGATCAAGCTATGAAGGACGCAAAGAGGGAACTAAACACTTTACTAGAGAAAGAGGAGAAATACTAGATGGGTCAAAGTAGCGATGAAGCCAACGCTCCCGTTGCAGGGCAGTTTGCGCTTCCCCTGAGTGCCACCTTTGGCTTAGGGGATCGCGTACGCAAGAAATCTGGTGCCGCTTGGCAGGGTCAAGTCGTCGGTTGGTATTGCACAAAACTCACTCCTGAAGGCTATGCGGTCGAGTCCGAATCCCACCCAGGCTCAGTGCAAATTTATCCTGTGGCTGCACTTGAACGTGTGGCCTAATAACTAGATTACAGAACCTCCAGAAAGAGGCCTCCGAAAGGGGGGCCTTTTTTCGTTTTGGTCCGCATCCACCTGTGCGGACCTCGGTACCAAATTCCAGAAAAGAGACGCTTTCGAGCGTCTTTTTTCGTTTTGGTCCATCGAGTGGCGCGCTTAGTTCCTCGTTTTCTCTCGTTGGAAGAAGAAGAAACGAGAAACTAAATACTAGAGTCACACAGGACTACTAGATGATGCAAACCGTTTTAGCGAAAATCGTCGCAGACAAGGCGATTTGGGTAGAAGCCCGCAAACAGCAGCAACCGCTGGCCAGTTTTCAGAATGAGGTTCAGCCGAGCACGCGACATTTTTATGATGCGCTACAGGGTGCGCGCACGGCGTTTTTCTGGAGTGCAAGAAAGCGTCGCCGTCAAAAGGCGTGATCCGTGATGATTTCAATCCAGCACGCATTGCCGCCATTTATAAACATTACGCTTCGGCAATTTCGGTGCTGACTGATGAGAAATATTTTCAGGGGAGCTTTAATTTCCTCCCCATCGTCAGCCAAATCGCCCCGCAGCCGATTTTATGTAAAGACTTCATTATCGACCCTTACCAGATCTATCTGGCGCGCTATTACCAGGCCGATGCCTGCTTATTAATGCTTTCAGTACTGGATGACGACCAATATCGCCAGCTTGCCGCCGTCGCTCACAGTCTGGAGATGAGCATGCTGACCGAAGTCAGTAATGAAGAGGAACAGGAGCGCGCCATTGCATTGGGAGCAAAGGTCGTTGGCATCAACAACCGCGATCTGCGTGATTTGTCGATCTGATCTCAACCGTACCCGCGAGCTTGCGCCGAAACTATGGGGCACAACGTGACGGTAATCAGCGAATCCGGCATCAATATCTACGCTCAGGTGCGCGAGTTAAGCCACTTCGCTAACGGTTTTCTGATTGGTTCGGCGTTGATGGCCCATGACGATTTGCACGCCGCCGTGCGCCGGGTGTTGCTGGGTGAGAATAAAGTATGTGGCCTGACGCGTCGGGGCAAGATCCTAAAGCAGCTTATGACGCGGGCGCGATTTTGCGGGTGGGTCATTTTGTTGCGACGTCGCCGCGTTGCGTCAACGTGAACAGGCGCGGAAGTGATGGCTGCGGCACCGTTGCAGTATGTTGGCGTGTTCCGCAATCACGATATTGCCGATGTGGTGGACAAAGCTAAGGTGTTATCGCTGGCGGCAGTGCAACTGCATGGTGATGAAAAACGCTGTATATCGATACGCTGCGTGAAGCTCTGCCAGCACATGTTGCCATCTGGAAAGCATTAAGCGTCGGTGAAACCCTGCCCGCCCGCGAGCTTCAGCGCGTTGATAAATATGTTTTACAACAACGGCCAGGGTGGAAGCGGGCAACGTTTTGACTGGTCACTATTAAATGGTCAATCGCTTGGCAACGTTCTGCTGGCGGGGGGCTTAGGCGCAGATAACTGCGTGGAAGCGGCACAAACCGGCTGCGCCGGACTTGATTTTAATTCTGCTGTAGAGTCGCAACCGGGCATCAAAGACGCACGTCTTTTGGCCTCGGTTTTCCAGACGCTGCGCGCATATTAATAACTCGGTACCAAAGACGAACAATAAGACGCTGAAAAGCGTCTTTTTTCGTTTTGGTATTTTGAAGTTTAGGGGATAGTCCAATTATTGAAGGCCTCCCTAACGGGGGGCCTTTTTTTGTTTCTGGTCTCCCTACTAGTAGCGGCCGCTGCAGTCCGGCAAAAAAGGGCAAGGTGTCACCACCCTGCCCTTTTTCTTGAAAACCGAAAAGATTACTTCGCGTTATGCAGGCTTCCTCGCTCACTGACTCGCTGCGCTCGGTCGTTCGGCTGCGGCGAGCGGTATCAGCTCACTCAAAGGGTCTTACGCCCCGCCCTGCCACTCATCGCAGTACTGTTGTAATTCATTAAGCATTCTGCCGACATGGAAGCCATCACAAACGGCATGATGAACCTGAATCGCCAGCGGCATCAGCACCTTGTCGCCTTGCGTATAATATTTGCCCATGGTGAAAACGGGGGCGAAGAAGTTGTCCATATTGGCCACGTTTAAATCAAAACTGGTGAAACTGACCAGGGATTGGCTGAGACGAAAAACATATTCTCAATAAACCCTTTAGGGAGATGGGCTTCACCGTAACACGCCACATCTTGCGAATATATGTGTAGAAACTGCAGAAATCGTAGTGGTATTCACTCCAGAGCGATGAAAACGTTTCAGTTTGCTCATGGAAAACGGTGTAACAAGGGTGAACACTATCCCATATCGCCGCTCACCGTCTTTCATTGCCATACGAAATTCCGGATGAGCATTCATCAGGCGGGCAAGAATGTGAATAAAGGCCGGATAAAACTTGTGCTTATTTTTCTTTACGGTCTTTAAAAAGGCCGTAATATCCAGCTGAACGGTCTGGTTATAGGTACATTGAGCAACTGACTGAAATGCCTCAAAATGTTCTTTACGATGCCATTGGGATATATCAACGGTGGTATATCCAGTGATTTTTTTCTCCATTTTAGCTTCCTTAGCTCCTGAAAATCTCGATAACTCAAAAAATACGCCCGGTAGTGATCTTATTTCATTATGGTGAAAGTTGGAACCTCTTACGTGCCGATCAACGTCTCATTTTCGCCAAAAGTTGGCCCAGGGCTTCCCGGTATGGACGGGGACACCCAGGATTTATTTATTCTGCGAAGTGATCTTCCGTCACAGGTATTTCTCGCAATAGCTCTAATGGAGCGGCGTAACCATCACAGGAAGGACAGAGAAAGCACGATCTGGGAAGTGACGGACCAACGGTCAGGACCTGGATTGGGGAGGCGGTTGCCGCCGCTGCTGCTGACGGTGTGACGTTCTCTGTTCCGGTCACACCACGTCAGTTCCGCCATTCCTATGCGATGCACATGCTGTATGCCGGTATACCGCTGAAAGTTCTGCCAAAGCCTGATGGGACATAGAGCATCAGTTCAACGGAAGTCTACACGAAGGTTTTTGCGCTGGATGTGGCTGCCCGGCACCGGGTGCAGTTTGCGATGCCGGAGTCTGATGCGGTTGCGATGCTGAAACAATTATCCTGAGAATAAATGCCTTGGCCTTTATATGGAAATGTGGAACTGAGTGGATATGCTGTTTTTGTCTGTTAAACAGAGAAGCTGGCTGTTATCCACTGAGAAGCGAACGAAACAGTCGGGAAAATCTCCCATTATCGTAGAGATCCGCATTATTAATCTCAGGAGCCTGTGTAGCGTTTATAGGAAGTAGTGTTCTGTCATGATGCCTGCAAGCGGTAACGAAAACGATTTGAATATGCCTTCAGGAACAATAGAAATCTTCGTGCGGTGTTACGTTGAAGTGGAGCGGATTATGTCAGCAATGGACAGAACAACCTAATGAACACAGAACCATGATGTGGTCTGTCCTTTTACAGCCAGTAGTGCTCGCCAGATCAACAACAGCAAGGCCACTGGCTGATCCTCGCCGCTGGGCTGGCGGCCGTCTATGGCCCTGCAAACGCGCCAAACACCATCAAAGCCGTGTCCGAACACCGCAGCCAGCCACCGGCGTTGTGGATACCTCGCGGAAAACTTGGCCCTCACTGACAGATGAGGGGCGGACGTTGACACTTGAGGGGCCGACTCACCGGCGCGGCGTTGACAGATGAGGGGCAGGCTCGATTTCGGCCGGCGACGTGGAGCTGGCCAGCCTCGCAAATCGGCGAAAACGCCTGATTTTACGCGAGTTTCCCACAGATGATGTGGACAAGCCTGGGGATAAGTGCCCTGCGGTATTGACACTTGAGGGGCGCGACTGACGGTCGGGGGCGCGATCCTTGACACTTGAGGGGCAGAGTGCTGACAGATGAGGGGCGCACCTATTGACATTTGAGGGGCTGTCCACAGGCAGAAAATCCAGCATTTGCAAGGGTTTCCGCCCGTTTTTCGGCCACCGCTAACCTGTCTTTTAACCTGCTTTTAAACCAATATTTATAAACCTTGTTTTTAACCAGGGCTGCGCCCTGTGCGCGTGACCGCGCACACCGGAGGGAGTGTCCCCCTTCTCGAACCCTCCCGGTCGAGTGAGCAAGGAAGCAGGGAACAGCACTTATATATTCTGCTTACACACGATGCCTGAAAAAACTTCCCTTGGGGTTATCCACTTATCCACGGGGATATTTTTATAATTATTTTTTTTATAGTTTTTAAATCTTCTTTTTTAGAGCGCCTTGTAGGCCTTTATCCATGCTGGTTCTAGAGAAGGTGTTGTGACAAACTGCCCTTTCAGTGTGACAAATCACCCTCAAATGACAGTCCTGTCTGTGACAAATTGCCCTTAACCCTGTGACAAATTGCCCTCAGAAGAAGCTGTTTTTTCACAAAGTTATCCCTGCTTATTGACTCTTTTTTATTTAGTGTGACAATCTAAAAACTTGTCACACTTCACATGGATCTGTCATGGCGGAAACAGCGGGTATCGATGACACCAAGTAACATGAAGTCCGCGAATGGTCCAGTCAAACGACCTCACTGAGGCGGCATATCATCTCTCCGGGATCAAAACGTATGCTGTATCTGTTCGTTGACCGAATCAGAAAATCTGATGGCACCCTACAGGAACATGACGGTATCTGCGAAATCCATGTTGCTGAAATATGCTGAAATATTCGGATTGACCTCTGCGGAAGCCAGTAAGGATATACGGCAGGCATTGAAGAG
+
'(&&$$$$$'(+688:<;<5668///01/+**)'''(04466EJJCGIHFJHEBBA@J==>FJJJFIJIGIJJGGJDFFDJJJJJJHJJIGJJJJIEA@@@BJGJBHJJGJJJJHIJBAFHGJJJJJIGJJJJJGJGHGHDJIJJJB===FGHJEG?-'EGJIJGHJJJCJJIHJJJJJHJIJJEDCFJJJJJI==<=IEED@<=BEGJFJGGJIIHDCC1.5:JCA543*/77CDGHIJJIDDEEFJJEIJJJJJHFHJIIJEG?:>CDJJJJJHHJIJCC@BDECAFJIJIGJJBDC<FFJCFJIIJJJIIHIJJJJHGHJ7777BBCJJJJJEHE;<=JIEDCFJHIJJJJJJJJJJJJJJJGGHGGGEGJDDDIDGJJJJJJJJJJJJJJJEJJJ@A@@B@>?BAIJHECBBFGFJIJJGEJIJHJJJJGHIJJJJFGHFJJJH=<<;CDCFBBF@A@@DCGJ=<<<>989899964449GGE@ICCBEDCDEGCEGFE?CEIGJHJFDFCAH97434FJHJHJHIJIJGGHHJJ6GIJJJFDJGGIIJHJFHJDFCBBJ?;88</..-..226>?=>>@>8677JJHHJJJJJJJJEGIGJJJJJIGFIJDGFGCCCDIEE?@?G<G0//0361*&&&&-./)))&%%&((16BIJJGDJGDFCG8889?>8788A?==>AJJJJEJE*****=69:@BDCB?@@BJF655468:BCDE:>>@AHGJJFAC@1//01./01--+-1498:@;A@1002DAAA@?>ABJJHE:::67778CEJJIJH;;;;D@?A77768889GHHJFIJJJGDDJA=>???AIEFIJJGDA851-,(**+)))+-21/0376+()8<?@AEEAB@;8856,,.>?@=>5557>9---+,00;.--/796@@@@CA=<;32224--11341456>ACJ=<<4479C@@@@HJJJJIJJGHEI>>?>AJJJJJIEICBDEJJDDC=>?AHJEJJHJJGJJHJJFFG44434,*+*.**-1,,,,7-,.-')*2::9=:+*+,?>>AB??;;;:AAABEEEDCCBDGIJJABAADC?=422))((/001//111***+DEBD?@B@@BCJGJFDEFEJJHJFIFJJDDFEJI9889,*(()*(()2333:=A9211154449B;DDEJJGFGGDB////9:C977678:<===<'%%&*)('')).+-.2677877;HJDCCBEEFHJJHFFCEJGJJJECBBDEFIDEFDFFJGJGGJJJJJJGJFGEFJGIIJJJJJJJHB?@HGJFJGJJFJJJJJHJGJJJJJJJGJJGFC@=45C>=EFGJHIJJJCCJFJFGJJGJHGJJIFGFDJCDJJJJGJJJHCCCFEEEB<=99<=BFJHGJJIJDJJJJEJJEJJJIJJFJJJ=<<=76::>=:;JIJJJGJEJFIGHEJJJCIEB::::JCCBCB<+)))CCDCEDEFEJFJFJJID@DBC?B=>>=978:7*))))))?CFHJE===?DB?@DCBGGHIJJJJJJJIIJJHFEDGJFJJJGJJHJHA767JGF??::?,*447?CGJJIIIJJJJJGJGIJHJIJHFIIGGHEFFHJEEGGEEJJJJJHJHJJJJJJIJJGJJIGJJJFJIJGJFJJFJHJDECECDBEAAGJIIJGJEFIGGJJHIJJHIJJJHJGJJHIJJFHEFGGC@@@DA@CCCHFI@BBA<<<<JJJHJJJHJHJJJ5555GHHIEBIHJJIEHIJHHJGJJJHIGGIJAD@@;;;HFJJJJJJHJJGJHJJIFDD8777HJ???>JEFEJJGJGHIJFJIJFFGJHJEJJJCAA1)())**(,--.1+,=CCC9DHJHJHJJEGIJFFFGJFDJIEDDDIJJJJJDJHCDJJJJJJJJJIJFFJD@>==BEFDEEC<:9;60-+++-,33@FDHFJGJJJJGJJJHGDHJJIGAFHEJHJHFJJGIIIIJFDIH>>>=DDIGJJFJHHJJFJJJJJBBJJHGIIHIEFJ?GJDDFFC@332=<?333+**(*))444@@***)*211447BGJIJGJJJ>>=>?>@@A8644666DFJHJFIEGFJHJJHJJHJJIIJFJJJIJJJJ>@??>B9,BG@@GJJJGGJJJJJJG=<<:444==<>@44=>@C713374898=;8897633+**+.;@A>868('&&'---8@DJJHHJJJEIJJJFJJJJEJJJJJHFDC;;;))))).09F@=;;>?6112:;;;:777;<;3*26>>:3+**+2245565448:?JGA@;;>1/))-00/1<4?AAEFEJIJIIJJJGJJJHJJJHJIIJJJJJJIHHGJFHJJJJFJHFJJJJJJJHJHJJJJJFGFFJG8655844447667,++-:2>BGJFJIJJJHHIFH??@JJIIJHEGEDJJJ@@@@JJHGJIJEGGF>=77657?@AJFH??<<=;;434:832333461222;?:99(((-62''''(::;=....0-2*''&&%%%14+***+:8;;;CBGJIHJJIGGHFHGHJJHGGEGFJHIFB777,)()%&&*.337=FCB<=BAEA@311&&%%%',&+++'''77<::889<&%'&'-7600001387+226CCBJFFEJDEBHDE@?EFB+)()3==>?BFJJFJFJJGGJGEDHJEHFEGJJFEGJJ===<J7774.*)(+*',-,/144431/0&&)2-./;@AABEDCFEEJGGEEHDE7666::8963ADDIEJFHJIDHHJJJIJGJC@@>>009=@JHIJJJJJHJFHJJJEFDB?5443889ACA:<?@B<IIDFEJJEAA@DFFHCIHDD8888=>>FDCFFIFDCBCA<<;;@@AGJFJFHJJJJHHJIHEJDGEJJJJIJIJJJJDAC?GJJ>=8666::=;:99@DAABGJGJJGIIJHJJJJIIEJJGHJHJJEEF0000>643%%%%$$$%&&'$$%&)*)&'()+*06;@>::?77-7788BBD@=888FCCC>72215H,,,.0/127:<7778BAA?B?=:::<99:AGFFGGEJEGC?;CFJGGHJJGIFHG8+++,-+++++-2320114:311299?C=778BHJJGHGIB667?::;5466GEEC=<6668>?=>DFFCHEFEEJHDFFFEJIEGFHJB1100DECJJHJEHHJD<<;;JHGJJJHHIHHGJJJJGIJIJHJC?@JJGDBEBDGEGJC:545A;76832335<<?>:;C>=CBEIJFEJFIIIJHIJHGIHJHE@A7JC,,+,36677888679:>8888:989=33AAABBJGGIJGJJJJJHJHHJHJJJJIFJII66665520;89560:7//0/35@C@A@BDDFA??@ACDIJJHJJEEHHJ@JECDFDE;:6((((JJFJJJJGIFGDGFEFJIJJJJJGJJFJGJJFJJJJHJJJHJJHFFDEEHJJJJJHGJI444FHJJDCEIF<::<GJJJJIGDCCFDJJD?99@=>HGJJJEJJJF<<<<JJJFJIGJJJJECDGJHJJJFJJJJJJEIHGJJHFIEFCFEJ@;;C655699//:<ACJJJFCDEEECD@:>?8)'''13:88?:40AAGJGJJJJJJEHJJEJJFJJJFF;:;;==<44--..01443./-+-2./ADDGEDH>>>>JJEAAA<,&&&&'''*),4;BBCDEECCBCGJFJJHIIIJIFJHJIJJJGEJIHGIIF?>=7<BEJHFHHJJHEECDHHG?>8555///09=>?FII9888<=A@C654+)(%%%&36>9789F?JHIJJGGJFGHGFCCBCB99;>??+*((-=AAB>>?@HJIJCBC<==>JJJC>>>?JJJIJJB????1..,-/08:<:;:EFJGDB;;2019;?)))/'6=>>@BDGDG<:---9:;??DFIDDFDJHHIJJGFJJIJJJJJJJ@AA@JDAABAJJGHIHCD>99;HEFFDII<<<<('''-,)**(''')('(23;<;:3400,***58+++,-****2@EJ?@?@JHJJFFIJDCCBJH77740)'''()),,,,(&%%+7,+)''(&&$%%%'(**-.,&&%&)))',,(+2113569:'''0////5AEEFDEFGJGJJJJJJJJGGJJJJJACJJGHJA=D.GJIJJIFJJJHIJIJJJJJJJEJJGJIH?>>?C=;;<JJFGHFJJIGJJJJGJJJJJJJJJJHJJCD222)(()78/../322//)('(7AFIJIJJJJJIJJHJIJJJJJJJIHJJGJJEJJFJJGGDEJJJJJJJIJJJFJJHJHJFDJJJJJIIHEJEG?=2A8<996----@@A32215)78&&&'%&%%,+*.-+,-0JIGGGJIJJHJJHECJJJJJFGJFJGJJJEFJJIJIJJJJFA@?@CGHGE8++++GGJFA@AHGHJFGJJJJFJJJHJJJJIJJGJJJJIJJJJJJIJGJJBB@BBC@::/-..;;<@@?@@JHHJGGFJJFGJJFIEJJIJJJHJIJJHJJGHJJFDDCBDGJJJEHHFDFDC8335AA=>=?A@?0///AEBA@ACJ<;::;:99;>>AACIHJHJIIJFGFFJJFGHFFFIIEGJJJDFJDDDHIDEBBAEA@@DJIDEC>==C>DB.--/>?((('+,,88@EDDCHEE9IJJJJIFJHJJJJ@??:?C?B><=99;A::EBDGHGJC?;@BAEDA;9<346236BDDBDE754/...3447DB==734;?@@BJHGCEDHJJEEJJGJFHJJCBAAIHJEFJEDC6<BEDD6660778CB989;;JJJFJJFHJIJJHJIJGJF<<B>@=675'&&'/..09=JGEABBDJ?>=.---6666AEH9::9EEEB@@?>?A?A===<B:7889445HHJJB???B==4JHFHEEHFJJ?:889CJHGFFJHJJJIJHJIHGGB:;6667832202120+--12>>GHIBCCBFEHGDHHGJFIJJJJJHJJFGJJJJJHJIJJGJJJJJJAAA?><9;77?@EJJHIHFJJJHHJJGJDAHGFDCDGGIFFGJI@A@CAA?===?@9<<89887@<;<<<JGFIHGJGJ///0EFGJJHJJHGJEB<9/...1>AJJHCA@AF@8:;<6678DJE/..;5.A::FJJJHJIGFJG?97:6+'''+***,),178@BEHHFFBDBEJHB??=FCCCFHJDC4199:::88774/&%%&,-*''&'(*3499?88@A...@@JDDGCDJGJJJGFJIDBCCCJB=:99>DEHJJJJGHFIGHEJ92/0BCBABACCAA??><9CBAA((((((-0<CFEFJJFGGFJJJGGIFJ>>JGJG<::;EBA@????@AJHJJIJJJJJJHIHFJFIJJJFJIJJHJJDFGEJJJJJJIJJJJIJJJJJJJJ@:21*EFFJJIJ@>FEGJJFIFCEDEEJJI?;<EJGGJJJIHIJJJJJJJFDDDIJJJJFJJGGHJIHJJFJHJIJIJJJ===FJJHJJIHGGGE-)(>?@,,-=DFIJJIEJJ>===JJJFGHJJJJGFJJGJEDDAFHGIGFFJHHGJGDJFHHHGB7BDJJJG.--.??>CGCJJHJJJGHJJJJJJJJJJJJHEF;;;9<<=JC:3334=>FEJJJHJJGJJGIJJFEJ?>==A@JDGDC?>>@JJJHCC<;:9<;=JJGJJJJHJJHIECEEC=:::DJC@C>;3+85&&%%%&&(('''''&%%&/7>:::9662011GFDGFE??>?GE<A7BB>@000..,+)')))*'&(,((733*****)))(''(101;4+)))--.00544443('++6<;4))%$%00/01131.''''(&%'&%%%''&'&&%%%%%%223:;=E@==:0///9:?<==;;=??BCHIFGJGJJFJJJJIIGCD;9;;735;AACJJ67611**(''''())6=<EEIJJFFFEHEDJFIIJFHJJEDAABCFDGHGJFFDCJEJJJJJJJCIGJ1)*DIJGHJJJJEIIJ<;:765445;@@@@<ABBEDHHJJJJJJIJHHGJJJJJJJJFJJJIIFJJJHGFJ=@EEFEIGEA?@GEGFA?=720.2334ECEDGJDDDDEJJJJFEFEFFEJJJJJJIJJJFGIEHIIJJJJHIGJIJJJJJIICEEEJJGGJCFJDJJJJJJJJJJFIEHFJIJJJJJJJIC@799EDEAAB@A?BHE(''(<222623JJFIJAEJDGEJ?@@DEJJFEJIBCGJJJJJIEFEHIGGFDDBBB9::9:42211--.>>EADJEJGIJIEG?>7456;GGIIJGIG8887;;;JJA>>BJFIEGGGIJJJGJJIJJJIHGIJGFHJJJDDCGJGGFFJJHJJJIJJJGJIJA@@@EGJJHJFJJHJJGIEGFEJJJIJJFEDDFJGIHFJHJJHIJGIHIHFF;;:<@>AA>??ABBCGJJB@@CFC@AAFDJJEJGE9854=@?@?CEGJJJGJJEJJJJJGIDCD@@A@HCEDDJGCA92)((&$&%$$$%&&&&&%#$$%'((''$%%%&%%$%*159;>@JABBJIGGIJEFD=<=?56--..8;+)'(*1,+++*%%','&&'+'&&&)''&)),..-,*)****,,,-,-,,.-HJGJJGEHID?>??EFA?>@FHIHJJHHJHFJHJJJHJJIJJFJGJJGH9?JJJ4444/++1290001;;;CBDC=320/'(-0.;=DH@DGGJCAA@?:9,,56=DJFJJJHJGFEJJJJGJJJJGFGFJIJA@>?>AC@HGIFIJJCCDHBCEBHJDIJGJJIEHJHIJJJJJJDCEFJEIFDCDIDEEEIHJJJJJIJJJJFCD;4.--:AC?>>=:8898>@GJJGEDBDH9999CC@JJJE<:64452:6+*'&&%&:<<>>@ACF<;;78<==>?@CJJJJGJHFJJIJGDCDCBBD?@@IJHJGHCBDCFHDBAC/--..@ACHJJI<<:9:978?=CBCECCCFGJIGJHFHA????JJJJJIJCHJHFICFFIHBDDJHFGHIHJJFJIJGGIJGIIFGJJHJ77FIEHHJHHIHIEJJJJIEJJFEIC@@@GIEGF<;AIHFBB@>?@EEFJCDJCAB??AD??<7,($$%%'+,/+-'%&'&&'.3//,.48669A<D:977==@><=>/)'()''&'*((%(48JJJJHHHJ@AAAJGEGIGFGHFIFFDDBHCCCDGJJ=<=>JGHCDE410.1011EDC?A;<;D@@>B=<76003JHJEHFFEGIDJFCJDGD@ABFGGJHC@A2@>;4('(.4/,/3237600<ADAB@@HAJJGJFJGJJHDJJDJJJGJFJJGJJDCHJHFHFIJD==BACCJJIIHCC8ACJEIFJEGJGJA@AJI::::C?::;=DBGFJHGJHHEDDFD;;<<AABJHDEADD<=GEFJJ;11<<?@@EGDA9A99JIJJGJFEDDBB?>BEFEJDJFGJJIJIIGFGJDFEJGJIBA<>6-))@<=>HHGJFEDDEBBCCBC@ADABADHEIJJ===>B?>55/-*'()*)((557=36/21/111274710*''('&&%&&%%%&&&'%&#$$$&&&&(*+/1''''=6?>>:;<=BCB@JI;::;A@ABBDEBA?>('''(,+46)5-6)(''2DH@??@CCJGFHGFGJA@@>@@AAA;&&&'.BDHABBCJJFDHEFJFEE?A@@FEDB@B>>==>==;6631232(%***+(,2....6,(((6///0:;IDBDEDDCCFFHBBBCBEGEGGECCDFEE>===BEDDGEIBD6544454,,,,-1+(%
@Glass_A2P_20_pDSG602_15
ACCAGATAACCCGGAAGTGGGATAAACTGGGAATTGTTGTGTCTCTATTGCCACGATCATCAAGCATCGAAATATACCGAAGCGGATCAGTATGGTACGACCGTTATCGCAGGGGAAGATGCGCAGAAAGATGTCGGTGAAGCGAAGTACAACCCATTCGCTGACCTGAAAGCGATGATGAAGAAGAAGTGATTAAAACGTAAAATTGCCTGATGCGCTACGCTTATCAGGCCTACGTTATTTCAGCAATATATTGAATTTACGTGCTTTTGTTGGCCGGACAAAGCGTTTACGCCGCATCCGGCATGAACAAAGCGCCCGTTGTTAACAATCAGAAATGCCGGGAATAAATCCCGGCATTTTCATAATCAGAAGTTGTAACCTACTACCAGGTAACCACCCCCACGTTGAGGCAACGTTGAAGTTGCCGTTACCGAAGACTCGGTCTCCATCGTCGTTCCACTGACCACCGTCGTGCCAGTAACGAGCTACGACAGAGTAGTGCCAGTGATCGTCGTTCAGAGCCAGAATATGGCTGGAAGCGATAGAGTTATTAGTACGGGTCTTAATACCGTTGATTGCGTTACCGCTGTCATCCCCTAAATCGGAACCCCAGTCGAAGTTGGTGAAGCCGATGTAGCTCAGCTGACCGCCCCACAGATCGGTAATCGGCACAAAGTATTTAATTTTGAAACGGTAACCGTCCCACTCGTTTTCGTTCGCTGCGCCATAGTTCTGCCACTGGTATTTCGCATAGACGTTCATGGACAGGCTCATCGGCAGGCCAGTGTCGATATCATCAACCATGCAGGTGCTATAGGTTCATGTTATACCATCCATGTCGTAAATGTAGTTGTTCGCGAAGTACCACTCTTGAACGGACCGAAGCTAAGGTCAGTATTGGTCAGCTTGTCGATGGAGAAACGTGGTTCGATTTCCATAAACAGCGGAGAACCGTGGTTCCAGATACCTTTAGCATCGGAGTTACCGCCGAAAGATACCGGCGCATCCGCATAACCATAGAAGTCGAACCAGTCTTTTTAGCGAATGCTTCGTACTCAAGGTCAGTCGTTGCGGATCTTAGGTGCAAAAACGGGTGTGATAGCTTCCGACAACGTTAACGCTCTGGTGCCACCAGTCGGAAAGATACTGCGGTTTGTCGTTTTCAGCTGCGTTGACAGTAAAAGACGAAGAGCGCCAGTACCGCACCGGCTGCCAGTAATGTTTTTTTCATATGTATGCCACTGTTTGAAAATCCCTTGCGGGAGTGAAAAAGGCGCAAATTGCGTTTCTAAATATTTCGTATACCGAGGAGCCTATTATAAAAATCATTGCTCACAAAAATATGTTCGTTTCACAGTTCTATCATTTACGTAATCGATTGCGTTTGCACGTTTACACACATTCGGGCGGGGATTGTACTGACTTTCGCCCTTGTTGCAAACTTTTACTATCAATCCAGGTGATGTAAGCAGAGTAACAAAATGACAGGGGAAAGATGTTGCAGGACGCACAAAATAGTACAGAAATACGTTTACTGCATAACAGGTTGAATGTCGTGGATACGTACAAAGCCTAACTGATCCACAGAAATCCCCTTTAACTGTAACGGAATATCAACATCGCTGGGGGCGAGGACGCTGGCAGGGGCATTAATCAATTGATTCTGCACATTGATTTCCTGAAAGTTGTCTATTTGTTCCTGAATTTGCCCATATTCAACAGTTCCGCTGAATGCGGGCAAGGAATAATTCGACTCACCCTGAATACGTAGTGTAAGGGTGGTGCCATCTGCATAACGCTAATGTAACAACGATAATGCCGCTGAAGTACCTGATCTGGCTTTCCAGTCTTGCCGGTGTTTTCGCTCCAGGCAGAAGGTAAACCCCACTGCTGGATTTTGCATTCAGCCTGTTTTGCTGAGTGATTTTGACTGTTTCTTGATTGAGTTGCGTCATATCCTGGTTCAGCGTATGACGCTGTGTTTCATCTGTCGCACTTCACTTTGCTGCACACAGGCGCTAAGGCTGAACAGGCTTCCCAGCAGGAGCAGTCGAAAAACGTTAGTATTCATAGGTCGTCCCTTTCTTAGTCGCAATTAGCCTAATGGTAGAGGGTAAAAGCAGCGAAAGCATCAATCCTTTATCTCAAAAGCGTTGCGCCTTTATTATCGTCAGTTAAGGGTAAAATAGATTTCCGTTAACCACCTGGTCAGGACGCGCGTATGCATTCCATCTGTTTCGCCGTGGACACTAAGGTAATTGACTCTCGTCTCGTGGGCGAGGGTTCATCCGTACGCCGCCGTCGGCAGTGTCTGGTGTGTAATGAACGTTTCACCACCTTTGAAGTGGCGGAGCTGGTTATGCCGCGTGTTGTAAAAAGCAACGACGTGCGTGAACCGTTTAATGAAGAGAAATTGCGTAGCGGAATGCTGCGGGCGCTGGAAAAACGTCCGGTGAGTTCCGATGACGTCGAAATGGCAATCAATCATATTAAATCGCAGCTGCGCGCCAGCCGGTGAGCGCGAAGTGCCGAGCAAGATGATTGGCAATCTGGTGATGGAGCAATTGAAAAAGCTCGATAAAGTCGCCTATATCCGTTTTGCCTCTGTCTACCGCAGTTTCGAAGATATCAAAGAATTTGGCGAAGAGATCGCGCGCCTGGAGGACTTCGCATCCCAGCGAGTATTACATGGCGCGGGCGCTAAAGCTGGCGCAACGAGGACGTTTTACCACGCATCCCAACCCGAATGTCGGGTGCGTCATTGTCAAAGATGGCGAAATTGTGGGTGAAGGTTTCCACCAACGTGCGGGTGAACCACATGCCGAAGTACACGCGTTGCGTATGGCGGGTGAAAAAGCCAAAGGTGCGACCGCCTATGTCACACTCGAACCCTGTAGCCATCATGGTCGTCACGCCACCGTGCTGTGACGCACTCATCGCCGCTGGCGTAGCGCGCGTGGTTGCCTGGATGAGAAGATCCTAACCCGCAGGTCGCTGGGCATGACCGACTTTACCGTCTGCAACAGGCTGGCATTGACGTCAGCCACGGCCTGATGATGAGTGAAGCCGAGCAATTGAATAAAGGCTTTCTCAAGCGGATGCGCACCGGCTTTCCTTATATTCAGTTAAAACTTGGCGCATCGCTTGATGGTCGCACGGCGATGGCGAGCGGCGAAAGCCAGTGGATCACTTCGCCCCAGGCGCGGCGTGATGTACAACTACTGCGCGCGCAAAGTCATGCCATTTTAACCAGCAGCGCCACGGTGCTGGCGGATGATCCTGCCTTAACGGTGCGTTGGTCTGAACTGGATGAACAAACTCAGGCGCTCTATCCGCAACAAAATCTCCGTCAGCCGATACGTATTGTGATTGATAGCCAAAATCGCGTGACGCCGGTACATCGCATTGTGCAGCAGCCCGGCGAAACCTGGTTCGCGCGTACGCAGGAAGATTCTCGTGAGTGGCCGGAAACAGTTGCGTACCTTGCTGATTCCAGAGCATAAAGGTCATCTGGATCTGGTTGTACTGATGATGCCAACTGGGTAAACAGCAAATTAACAGCATCTAGGGTGGAAGCGGGGCCAACGCTCGCTGGCGCATTGCTGCAGGCGGGTTTAGTCGATGAGCTGATTGTCTATATCGCACCTAAACTATTAGGCAGCGACGCCCGCGGGTCTATGCACGCTGCCAGGGCTTGAGAAATTAGCCGACGCCCCCCAATTTAAATTCAAAGAGATACGTCATGTAGGCCCGGATGTTTGCCTGCATTTCGTGGGTGCATGATCTCCCGGCTCGAAAGGGAAGCAGCGCACGAAATATTATGCTAAAATCCGCCCCCCTGCGGGGCCATACTGAACCCGAAGGAAGAAAAATGAACATTATTGAAGCTAACGTTGCTACCCCGGACGCTCGCGTCGCCATCACCATCGCGCGTTTCAACAACTTTATCAATGACAGCCTGCTGGAAGGTGCAATTGACGCACTGAAACGTATCGGTCAGGTAAAAGATGAAAACATTACCGTTGTTTGGGTGCCTGGTGCCTATGAGCTGCCGCTGGCGGCGGGTGCACTGGCTAAAACCGGTAAATACGACGCGGTGATTGCGCTGGGTACGGTTATTCCGTGGTGGCACTGCCCACTTTGAATATGTCGCTGGTGGTGCAAGCAACGGCCTGGCGCATGTTGCCCAGGACAGCGAAATTCCGGTTGCTTGGGGTTCTGACCACTGAAAGCATTGAACAAGCGATCGAACGTGCTGGCACCAAAGCTCCGGCAACAAAGGTGCAGAAGCTGCACTGACCGCGCTTGAAATGATTAATGTATTGAAAGCCATCAAGGCCTGAAATTAGTAAGGGGAAATCCGCAGGTGAAACCTGCTGCTCGTCGCCGCGCTCGTGAGTGTGCCGTCCAGGCGCTCTACTCCTGGCAGTTGTCCCAGAACGACATCGCTGATGTTGAATACCAGTTCCTGGCTGAACAGGATGTAAAAGACGTTGACGTCCTGTACTTCCGTGAGCTGCTGGCCGGGGTGGCGACTAATACCGCATACCTCGACGGACTGATGAAGCCATACCTGCCACTGCTGGAAGAACTGGGACAGGTCAGAAAAGCAGTACTGCGCATTGCGCTGTACGAACTGTCTGAAACGTAGCGATGTGCCATACAAAGTGGCCATTAACGAAGCGATCGAACTGGCGAAATCGTTCGGCGCAGAAGACAGCCATAAGTTCGTCAACGGCGTACTCGATAAAGCAGCACCTGTGATTCGCCCTAACAAAAAGTGATATCCAGGCCGGTAGTTCACCAGAAACCGTTCATGATCGCCGGCCTTTTCTTTTTTTACCTGCTAAGGTTCTAACGTCTGGCATGTGGCGAGTTCTCCCTGATTGCCCGTTATTTTGACCGTGTAAGAAGTTCTCGTCTTGATGTCGAACTGGGCATCGGCGACGATTGCGCACTTCTCAATATCCCCGAGAAACAGACCCTGGCGATCAGCACTGATACGCTGGTGGCGGGTCAGGCTTTCCTCCCTGATATCGATCCTGCTGATCGCGCCTTATCGACCTGGCGGTGAACCTAAGCGATCTGGCAGCGATGGGGGCCAATGCGGCCTGGCTGACGCTGGCATTAACCTTACCGGACGTAGACGAAGCGTGGCTTGAGTCCTTCAGCGACAGTTTGTTTGATCTATCAATTATTACGATATGCAACTCATTGGCGGCGATACCACGCGTGGGCCATTATAGATATGACGTGGGTATCCACGGCTTTGTTCCGATGGGACGAGCCTTAACGCGCTCTGGGGCGAAACCGGGTGACTGGATCTATGTGACCGGTACCTGGGCGATAGCGCCGCCGGGCTGGCGATTTTGCAAAACCGTTTGCAGGTTGCCGATGCTAAAGATGCGGACTACTTCGATCAAACGTCATCTCCGTCCATCGCCGCGTATTTTTCCAGGGGCAGGCACTGCGCGATCTGGCAAATTCGGCAATTTGAATTTCTCTGACGGTTTGATTTCCGATCTCGGGCATATCGTGAAAGCCAGCGACTGCGGCGCACGTATTGACCTGGCATTGCTGCCGTTTTCTGATGCGCTTTCTCGCCATGTTGAACCGGAACAGGCGCTGCGCTGGGCGCTCTCTGGCGGTGAAGATTACGAGTTGTGTTTCACTGTGCCGGAACTGAACCGTGGCGCGCTGGATGTGGCTCTCGGACACCTGGGCGTACCGTTTACCTGTATCGGGCAAATGACCGCCGATATCGAAGGGCTTTGTTTTATTCGTGACGGCGAACCTGTTACATTAGACTGGAAAGGATATGACCATTTTGCCACGCCATAAAGATGTCGCGAAAAGTCGCCTGAAGATGAGTAATCCGTGGCATCTACTTGCTGTCGATTCGGAAGTGAGCA
+
,,+(&%$%*,-0289:5--('''0)-*389<GJIJJFFHIGFHJFJ6651DGED3333><'&&&*20%&0/2766589.444IG:8:B>FECDBDIJJHGFEBBAAJIHECHCCIJJBCCDF>=>?EFHAIFC@7667BFG><112240)&%&(43695<ACJJJGJGBBGCEHHEEHJ99:3'*+=?GJEEIGJJJIJJFHJJJJIDHGJHJJFJGJJGJJJJJIJJHJJJHFFJ>>;7:;<8>>>EFIJGFGD??JGJJJGHJJHFJJJGFI:>>?443DCIFIJHGIJJHGJJJJJIJICCEB=*)))&%%&''('&&(+68=?DJ;:9:IHFIJJGCD6I@HEB<9886:>>@77:9:;)))((((0014<GFFIJGJGEJIIJJJGFIJJJHJ66532..)$$'&&&'%$%&9999<CB@@;:8.-,()))//-/.--,//050/./3///0012:9GJHGGJJGFB@7'&&>>9==>JH;;::>@>400/0005441./.)*)''')))'&''&=@BHJJEJJJIJI?@??GJJJIJEJI;66:@E?EDFEEEG878CEHE211((&%),3334@BFJJJGHJJGGIJHDFJGJJDCJDGJFDGHJJHJHCCEHJJJGIIJJFJHGJJJFFJ?>>?=<<>E@@:>5656A@@<1111CCEEJFJGIJJJJGJIJJJJFJJGJJJIIFJFCDE?=<=69:;HFJGHGGFEGEAC>BCBEFEHFJJHIHJIHIJJJGHJJJJGCEE0..-/./567;53..--131011<88;<AAEEJHHDE@??@/--/0.)'##&)('%$#%$$&$&&%%%%%%$$##%$$%$%&%&&*//-?ADEFDEDCFEB55///0@=BDJHJGHHEJDAA:44(<@A43224//228>;;=?DFC@BBCGDJGJHJIHEDF,,+-=BCBEEEDFGDFFEC3333<<<8333CB:::?@CGJJJJJGIGHFJJEEGJGJHJF=:::BJJIJJHFJFFG433-.-+**'(1517C::::FIJJIJJJJJJJFDEGHJJJIIJJJGIGDA@:B**+<<66323.*))))))+++.2%$$$$%'',/./+)''%#$$('(''..6661/&;:7:;=?>=@AC:;;;==773))*:<=;::;CFC965548778IIIJJIJD@@?AJHCJFJIEEFHFJJ@?>?HF<85345:989;9EEB?+**+<=<<>=9::7771223=89=JDJI@@?BJIJJFHJJJJHIJJJHIHJJJJHJHIFJJFDFJJJIJHJJ?@JJJE<6314AGHJF>AJBFGJJJGGCE>7756JJGFBD@@ECEDA9./11DJFJJHDD?A==>JGEFIIIIJJHGGHEHJIFID:65+&&1C@FEABAA@A@@DECHFJEEFGFGECFADC@---.00,,*))22821*++.8++++:988=>=<9933==<>DGC=<::215/899:@ABDFJJIJIJJJHDJHEJJHJJJHGJJGEGEE;:>:867/..47---'())9997754222.2(&&'-((((;;BDJ-,,,,-,..3??=879?GBCDGJFGHIJFJJHGFGDIEEGEIJJJJJGFEFFGJJF:966:?.---22?4333<HJJGJFJGGJJHJGJFDCE@EDFJIIDJGEA9889=@JHE2000>=;44--.*+++JHJEF7653444EGJHFHGJHJJGGJJHJJJJJDGJGFJJFD@633266.55455EGJJJJIGJGIJHIJ?3335:40.0,.AACBF::98<;4410)0))(((((*-2.,->?CBFJHDCECJHHJGIJJFHF54449;,,,,,,++%#$#$$#$$$%##$$##$$%%&'$%%%&$%&,+-(((&%%)4?ABA@AFHFCA;885012.**.2200.'''',/12>ECCEFGA>>;?===>C=>FJIJHJIJJJJJGJGJJJGJE=?EHGJIJEIFFJGJJJIHHJJJHJGJJIJJJICDFEJJFD.--*---60-&&&)+-..,,,,FDEEJED11+*--;<<=BAJJJJHJIHGEJF10//99***+?@HFFIJJEJ@92354477@C<8@>ADCEIIGE===7778EHIB99:4222355789899:7767523,).-&&&'(((88:988899::>AE@=;:<@EDEEJIF>=>?BAJ?:9:+**+0CCJJJJIJJGIEHJJ>>>7511,),.'&&&''%%$$##$$&,,.)99;CD:9::<47;35527AA***+;10)(*(((''&'%&''56(''$&',&&(+/1/59CCJIJJJCBD@CDHGFJFJJHIIJF?7777<9<778??=<<J?IAAABC?GIFHDEAD?<;21115==:;?@BEJFJEJJFEFEJJJFIJJJDICA@=C=:GJJGJIIDJA?999;BE@GGIFAIHJGGGHHDAEEFJG.--0??@@>?99)))+JHFEIACBCJIJFGFGFGJHJGJJJJFFJHCCJJJJJHHJJJJ9D<HGJIJ@?>@@@AJJGGJJJ899A@9+++,///9@A@2223;;;:===C@55EAJHJHJJJIICA>>B?966453*)))))658=98892.**+BAAEEACCCDC;;;;HJGJJJJJEIHJFIJJHJHGFJJFJB@??BAC==<:;4&(()5JJCIFJJJJDIFEJJJJJJHJH@@;;=@@BCHHJJG@<=@IGDB?1+444:=::9;@?:::;2222JE?A?=;<,&%%%&&'+)*('(()))++/,,'''+6)((+8888?ACEFAAB@@<=@>==989?@AEDAB?4445<=EB><:::EGCC@BIGGHJJJEFCDCCDBJ:888=;;;>?FJJIEJFC(''(=?>><@@('''2??JHJJJJEEDHGIJJJJFJGBBHFIHFJHHJHJJIJJFGEGGFJJJ<;;;:=;33)(',,,,.,,,,012::;>?CFHGC>>;:?>B@?ACJFDB444499:;@''''''%&&'6=>AIJJJJJIGJEIDFJJHGJGJJJJJJJJJFJJ>>>>@BHFGBAAC@@><0//.-,,,//555973223A?>AJJJHA??6A@>''&')*''(*+.,//-1?CGDJHJIJFIJJJJFEECHECBEEJJJJJIGJJJJJJJJJJIGIJJGJHJFJFGIGGJJJHFFIIIJJHJHJ@5566@?7520.))+-1035ACCCJGIAJJJIIHJJIFGGJBA<:=AIEFFHFJEJJHH::99;<;B??@4111JC?>?CDGIGHJJFC=9881229CBBAB?BHDJI?GJIJJHGIGJEIGGJEJGIJIHJJJGJJEJFFJGJJJJFJGHB9;;>CCJJJHJIJJJJJJJJJJJJIJHJFA;50,,,-479=:5;6DEFFJIJJJGJIIJJJJJJHIFGJIJII???AJGIGHHA>><;;<ABGGEDCEFHDGJJHHFJIJGIIJJJJJJJJJJJJIJJGFGJFDCCCDGGEHDIGEJJJJHDDDBJJFJE=;8669<JJGJJJJJFIHHFJJGJGJJIGJJJBCBCEHDDEG-*(&'*()))())48@BD:::9>B6@:1&%%'(',-<===?89@BADCIGGJIJJIJHJEGJJJJJEJDECFIHDAHE@@=<=889+++-5+&&()-./:@?@D==CGEJJFGHFGJF7777)(()CGJEJGJCCBFJD866683**-48AAEJJFJJJIGJGDGGGFJJJ8;::=<=@<<<=>52228:822279:)))*)%&)56C;751/03:??999:@?@3312&)&&(*899;;;==B=::/1):5)))*8BE?<=@@@BCBJJC>JHHGCHJA??@A.++++@B@C????11101*)*)*:8:7:3*)''(0/**))--+.//?HG764567852--/-/,2*''(*..1-9<00088=>>;<=CJJDFCIFJHDJFGFICCAABACACGJIHJJGHFGGDD(((0553666>6667:78<<===>GJJ@=>??JJJGGJEJFFJJJJGACFCECEECC@7656;9::;>1///0AC>>?>DDBCCDFJ;;;;HDBJHGEDEJJFGJIHJJJGJJHJJEGDCFDJJIJJFIJJGJJJJ++++98995,(((?CCJJJA66?@HJAAB?B@:640/0+(*+=8888JDD8....;CGDHIIJJIJFJJGFJFDEFGE=((()10288HGGFGFH@@@@FC?;<>??@?5445AEFDFGJJJJFHHJJJJ?.*((=JHJFGEEGDIJE:::1,-25@IJJDCCDJJJJJJJGJJGJGJFJIJJJJJJJJJJF@D:/EGJJJJJGBCCACGCEB<<9866:1,*'?EJJIJJJJJJJHGIJJJJHIGJCGEC>>=>1111HECHJHJJD=<<22.,*+*'&$&')'(3;>DFJJJJJFDJBABB??GFJIJFJJJJEAA=BGJJJJJJHGGJJJJIHGIJJHIB@7333012:<<===7+++++JFHJJ@>?-,**'&&&'(*.=@@BBECEFHFHEGFGGIJJH,,,''''21>EDFDGCCBDAIJJFDAADABDEJGBBBBE<987244445ACFIJJJJEJGGECEDFJEBB-..;:;@HJJJHIIJHJJJJGIC>@?@JEBAD7JJJEHJJGJHDEEEJFHGDDCJJHJ6666AGDJJ>;:3.-+(()3354@AAFFIJ4335:9::CCFE@CBBG>>=::;<+)(&+++3>@JFJIGJJJJJHHFCBA?))'')*227??AC<;;;JJGJGJJJJJGJJE?@?@JDBBC***2EEHFDGEJJHGJJGJHJJJJJGEEDCD@8888BACAB@=<==@??BBGGFEEDFIE77656656?44@@>?@=>?CJE;888>:673011344545788556?JGJJJJJFIHJJJJIJFJDGDC@JGJJJFHJJJJFIJIB2((((79;<;9432//.,,,-*('*+33++?@FJ:999?>CBHDEJ83.,./=<;;8;5.&&'(&%$%%'()0,++,JJGGJHJJFJHDIAG65CBDCEIHJIJEGC<=:955;@<:;;@10158101//00FHEIIIJGJJ5232?667000;89:9:9:=;;;<>>/..088789:9;;>EE;877>JHDFDDGIJJJJ6666CJGAABBHJJHIJJGIJJFF>D74'&&%&&(-(+,8;A=EEFCC6334@GFC632250,+)**)--2('&%&&,8<>>=444133-+,-,,00<<<JDECDFEDJGJHJA7767756497??BEJGGGGFC@=44*'&&(53)69AFGGGG=;<<52355;;@BJIJEFGFJHJJ8777B??JHDDC<9:5((''(%%((--46442144FHFJJ<<<<D9998>@ECFHFDDFI654487443-311141&&'()'&'&%(''4<432263()8CEJCCC>:9995445722129<<8=B?A@?JGBBGHJJEHHHIIHEJI@?@A?@@BB?=>?AA@AA>>=//+++++:CCG:9888B?AADJJJEJJGJJJIJGFGJJJJIJJJGJJJJIJJJJJJIGFFJIJJJJIHJJ<<;8988<3(&&(,,,:BJFJJIJDJJJHJFEIJJDDBA??556630)('*./JJFFFJ@@A>@?A4444FFJIHEGIJ+**,&&&&4.,*('$$%''+19**)*0(((*97=569<@<;@FGJJJHGECDGJJJJJHJJJIIJJJJJJJJIJJJ3221>>>EECJBAAADJ>>>=@CDF<556EFA>>A@1/612>EFJJIJFDGJIJJJIJJJJIJJEJJEHIBGJJBAB>>//.../-,+,-.*&%))0:;@E>A@?B>?;<>@JJHGEJJJJJJJHJJGJJJIJJIJJJJHIJIIDEDED@@EDJ;;;<HJHJEEGGJJJJJFJHIGEDGDCDFGEDDG:::7888@>?AJFIEEGJJJJJJGJJJGEFGAAADJJGFFDJHJEIEFGADCBC?>>>>JJGJJIHJGFDCA>5111286796:9:@?F?===?C>?@?A??@EG***)000BGFJJJBCBD===>HDIJHJJJJDEBA8320./-+*+5;;<<>73*'&%$
@Glass_A2P_20_pDSG602_16
CCCAGACCGATAAATGAACCAACAACACGAGTGGGATCATCATACCAGACTAATAATCAGACCGACGATACGAGTGGGACCGTGGTTCCGGACTGATAAATAGACCGACGATACGAGTGGGACCGTGGTTCCAGACTAATAATCAGACCGACAATCATCGGTTGGTGACCAGACTAATAATCAGACCGACGATACGAGTGGGACCATGGTCCCAGACTAATAATCAGACCGACGATACGAGTGGGACCGTGACCAAGTCTGATTATCAGACCGACGATACGAGTGGGACCGTGGTCCCAGACTAATAATCAGACCGACGATACGAGTGGGACCGTGGTCCCAGTCGTATCGAACCGACGATACAAGTGGAACAGTGGGCCAGAAGAATATTAACCATTATGTTTTCTGGCCTGTAACAAAGGACATTAAGTAAAGCAGAATAACGTCACTCAAAACGTGGTCGCATCAGGGTGCTGGCTTTTCAAGTTCCTTAGAGATTTGCCTCAATTTCTCTATACGCTTCAGTTGGAACACGGGACCTGTCCAGGTTAAGCACCATTTTATCGCCCTTATACAATACTGTCGCTATGCGGAGCAAACTGATGTCGTGAGCTTAAACTAGTCTTACGATGCAGATAACGTCTAAGCACAGAAGTTAAAAGAGTGATAACTTCTTCAGCTTGAATATCACCCAGCTTTTTCTGCTCATGAAGGTTAGATGCCTGCTGCTTAAGTAATTCCTCTTTATCTGTAAAGGCTTTTTGAAGTGCATCACCTGACCGGGCGGATGACTTAGCCGGGGTGAGAAAAAAAGAGCAACAACTGATTTAGGCAATTTGGCGGTGTTGATACAGCGGGTAATAATCTTACGTGAAATATTTTCCGCATCAGCCAGCGCAGAAATATTTCCAGCAAATTCATTCTGCAATCGGCTTGCATAACCCTGACCACGTTCATAAGCACTTGTTGGGCGATAATCGTTACCCAATCTGGATAATGCAGCCATCTGCTCATCATCCAGCTGGCCAACCAGAACACGATAATCACTTTCGGTAAGTGCAGCAGCTTTACGACAGCCAGTCCCATCGGCAATTTCTATAACACCGATACTCTTCGACCGAACACCAGTGTCTGCTTGACCAGTCAGTAAAAGAAGGGATGAGATCATCCAGTGCGTCCTCAGTAAGCAGCTCCTGGTCACGTTCATTACCTGACCATACCCGAGAGGTCTTCTCAACGCTGTCACCCCGGAGCACTTCAAGAGTAAACTTCACATCCCGACCACATACAGGCAAAGTAATGGCATTACCAAGCCATTACTCCTTCGCGCAATTAACGAATCCACCATCGGGGCAGCTGGTGTCGATAACGAAGTATCTTCAACCGGTTGAGTATTGAGCGTATGTTTTGGAATAACGGCGCACGCTTCATTATCATCTCCAGCGTGGTTTAATCAGACGATCGAAAATTTCATTGCAGACAGGTCCCCAAATAGAAAGAGCATTTCTCCAGGCACAGGTCGAAAAGCGTTGATCAATAGCCTGTTCAAAAACAGTTCTCATCCGGATCTGACCTTTACCAACTTCATCCGTTTCACGTACAACATTTTTTAGAACCATTGTTCCCCAGGCATTACCAAATTATCCTCCATCCCACGGGGACTGAGAGCCATTACTATTGCTGTCTTGGTAAGCAAAAATGATCATCAGCTGGAAAACCTGGGAACATCAACGTTCTTGAGCAGATCACGAAGCTATCGAAAAACTGCAGTGCGGAGGTGTAGTCAAACAACTCAGCAGGCGTGGGAACAATCAGCACATCAGCAGCACATACGACATTAATCGTGCCGGACTCCAGGTTAGGCGCGCTGTTAATAACTATGACATCATAGTCATGAGCAACAGTTTCAATGGCCAGTCGGAGCATCAGGTGTGGATCGGTGGGCAGTTTACCTTCATCAAATTTGCCCATTAACTCAGTTTCAATACGGTGCAGAGCCAGACAGGAAGGAATAATGTCAAGCCCCGGCCAGCAAGTGGGCTTTATTGCATAAGTGACATCGTCCTTTCCCCAAGATAGAAAGGCAGGAGAGTGTCTTCTGCATGAATATGAAGATCTGGTTAACGTAATACATTGAGGCTGTTCCCTGGGGGTCGTTACCTTCCACGGCAAAAACGTAGCCCCTTCAGAGCCAGATCCTGGGCGGAACTGAACAGAAACTGAGGTTTTGTAAACGCCACCTTTATGGGCAGCAACCCCGATCACCGGTGGAAATACGTCTTCAGCACGTCGCAATCGCGTACCAAACACATCACGCATATGACTAATTTGTTCAATTGTATAACCAACACGTTGCTCAACCCGTCCTCGAATTTCCACTGCTGCCGGGCACTGGCGCTGCTTCACTACTCATAGCCTGAGAAGAAACCCCAACTAAATCCGCTGCTTCACCTATTCTCCAGCGCCGGGTTATTTTCCTCGCTTGGGCTGTCATCATTAAACTGTGCAATGGCGATAGCCTTGGTCATTTCATGACCAGCGTATGCACTGGTTAAGTGTTTCCATGAGTTTCATTTGAACATTAATCATTGCTTTGCGTTTTTTTATTAAATCTTGCAATTTACTGCAAAGCAACAACAAAATCGCAAAGTCATAGAAAAAACCGCAAAGTTGTTTAAAATAAGAGCAACGCTTCAAAGGAGATAAAGAGCACATACCTCAGTCACTTATTATCGCTGGCAGGCTCGCCGCAGCCGTGTAACCGAGCATAGCGAGCCGACTCGGCGAGGAAGCGAAAGAAGAACTGTTCTGTCAGATAGCTCGCTCAGCGCAAATATCCACCGTGGGAAGAACCAAGGTAGAGGTACACACGCGGATAGCCAATGAGAGTAATAAACTGTGATAATCAACCCTCATCAATGATGACGAACTAACCCCCGATATCAAGTCACATGACGAAGGGAAAGAGAAGGAAATCAACTGTGACAAACTGCCCTCAAATTTGGCTCCCTTAAAAATTACAGTTCAAAAAGTCTTAGAAAATCCATGCAGGCTGAAGGAAACAGCAAAACTGTGACAAATTACCCTGAGTAGGTCAGAACAAATGTGACGAACCACCCTCAAATATGTGACAGATAACCCTAGGACTCTGCTGTTGGTCAGTGGAAGTGATATCGCGGAAGGAAAATACGATATGAGTCGTCTGGCGGCCTTTCTTTTCTCAATGTATGAGAGGCGCATTGGAGTTCTGCTGTTAGATCCATTAACACAGACCTGCAGAAGCGGCGGCGAATCAGGCATCGCTGGTAACTTTGAGGCGGCTGGTAACGCTTTATGATCCAGTCGATTTTCAGAGACGATGCCTGAGCCATCCGGCTTACCGATACTGACACAGGGATTCGTATAAACGCATGGCATACGGATTGGTGATTTCTTTTGTTTCACTAAGCCGAAACTGCGTAAACCGGTTCTGTAACCCGATAAAGAAGGGAATGAGATATGGGTTGATATCTACACTGTAAAGCCCTCTGGATGGACTATACGCATGATAAACCAAGGAAAAGATTCATAGCCTTTTTCATCGCCGGCGTGCCTCTAGGGCGATAAAAAAACCACTTCCTTCCCGCGAAACTCTTCAATGCCTGCCGTATATACCTATGCATACCGCAGAGGTCAATCCGAATATTTCAGCATATTTAGCAACATGGATCTCGCAGATACCGTCATGTTCCTGTAGGGTGCCATCCAATTTTCTGAATCTGGTAGAACGAACAGATACAGCATACGTTTGATCCCGGAGGAGTATTGCCGCCTCAGTGAGGTCGTTTGACTGGACGATTCGCGGGCTATTTTTACGTTTCTTGTGATTGATAACCGCTGTTTCCCCGCCATGACGAATCCATGTGAAGTGTGACAAGTTTTTAGATTGTCACACTAAATAAAAAAGAGTCAATAAGCAGGGATAACTTTGTGAAAAAACAGCTTCTTCTCAGGGCAATTTGTCACAGGGTTAAGGGCAATTTGTCACAGACCGGACTGCGTTTGAGAGTGGTGTCACACTCAAAGGGCAGTTTGTAGCAACACCTTCTCGAACCAGCATGGATAAAGGCCTACAAGGCGCTCTAAAAAAGAAAATCTGAAAAACTATAAAAAAATACATATAAAAATATCCCCGTGGATAAGTGGATAACCCCAAGGGAAGTTTTTTCAGGCATCGTGTAGACGGAATCTATAAGTGCTGTTCCCTGGTGCTTCCTCGCTCACTCGACCGGGAGGGTTCGAGAAGGGGGGGCACCCCCCTTCGGCGTGCGCGGTCACGCGCACGGGCGCAGCACGTTAAAAACAAGGTTTATAAATATTGGTTTAAAAGCAGGTTAAAAGACAGGTTAGCGGTGGCCAAAACGGGCGGAAACCCTTGCAAATGCTGGATTTTCTGCCTGTGGACAGCCCCTCAAATGTCAATGATCACCCTCATCTGTCAGCACTCTGCCCCTCAAGTGTCAAGGATGCGCTTCATCTGTCAGTAGTCGCGCCCCTCAAGTGTCAATACCGCAGGGCACTTATTTCCAGGCTTGTCCATCATCTGTGGGAGCGGTCGGAGTCGAGCATTCGCCGATTTGCGAGGCTGGCCAGCTCATCACCAGCCGAAATCGAGCCTGCCCCTCATCTGTCAACGCCGCGCCGGGTGAGTCGGCCCCTCAAGTGTCAACGTCCGCCCCTCATCTGTGAGTGAGGGCCAAGTTTTTCCGCGAGGTATCCACAACACCAGCAGCCGCGGTGTCTCGCACACGGCTTCGACGGCGTTTCTGGCGCGTTTGCAGGGCCATCGACGGCCGCCAGCCCAGCGGCGAGGGCAACCAGCCGAGGGCTTCGCCCTGTCGCTCGACTGCGGCGAGCACTACTGGCTGTAAAAGGACAGACCACATCATCGTTATATCTCCTGGTTGTTCTGTCCATTGCTGACGTCATCCGCTCCACTTCAACGTAACACCGCACGAAGATTTCTATTGTTCCTGAAGGCATATTCAAATCGTTTTCGTTACCGCTGCAGGCATCATGACAGAACACTACTTCCTATAAACGCTACACAGGCTCCTGAGATTAATAATGCGGATCTCTGCGGATAATGGGAGATTTCCCGACTGTTTGATTTAGCTTCTCAGTGGATAACAGCCAGCTTCTCTGTTAACAGACAAAAACAGCATATCCACTCAGTTCCACATTTCCATATAAAGGCCAAGGCATTTATTCTCAGGATAATTGTTTCAGCATCGCAACCGCATCGACTTCCGGCATCGCAAACTGCACCGGTGCCGGGCAGCCACATCCAGCGCAAAAACCTTCGTGTAGACTTCAGTTTGAACTGATGGACTTATGTCCGTCGGGCTTTGCAAACTTTCAGCGGTATACCGGCATACAGCATGTGCATCGCATGCGGATCGGCGGAACGTATGTGGTGTGACCCAAACAGGACGCGCACCGTAGGCGGCAGCAGCAGCAACCGCCTCCCCAATCCAGTGCCCTGACCGTTCTGTCCGTCACTTCCCAGATCCGCGCTTTCTCTGTCCTTCCTGTGCGACGGTTACGCCGCTCCATGAGCTTATCGCGAATAAATACCTGTGACGGAAGATCACTTCGCAGATAAATAAATCCTGGTGTCCCTGTTGATACCGGGAAGCCCTGGGCCAACTTTTGGCGAAAATGAGACGTTTGATCGGCACGTGAAGAGGTTCCAACTTTCACCATAATGAAATAGAATCACTACCGGGCGTATTTTTAGGTTGTCGAGAATCTCAGGAGCTAAGGAAGCTAAAATGGAGAAAAAAATCACTGGATATACCACCGTTGATATATCCACAATGGCGCATCATAAAGAACAGTTTGAGGCATTTAGATCAGTTGCTCAATGTACCTATTCAACCGTTCAGCTGGAATATACGGCCTTTTTAAAGACCGTAAAGAAAAATAAGCACAAGTTTTATCCGGCCTTTATTCACATTCTTGCCCGCCTGATGAATGCTCATCCGGAATTTCGTATGGCAATGAAAGACGGTGAGCTGGTGATATGGGATAGTGTTCACCTTGTTACACCGTTTTCCATGAGCAAACTCAAAACATTTTCATCGCTCTGGAGTAAATACCACGACGATTTCCGGCAGTTTACGCATATTCGCAAGATGTGGCGTGTTCCGTCGAAAACCTGGCCTATTTCCTAAAGGGTTTATTGAGAATATGTTTTTCGTCTTCAGCCAATCCCTGGGTGGCTTACACCAGTTTTGATTTAAACGTGGCCAATATGGACAACTTCTTCGCCCGTTTTCACCATGGGCAAATATCTATACCGCAAGGCGACAAGGTGCTGATGCCGCTGGCGATTCAGGTTCATCATGCCGTTTGTGATGGCTTCCATGTCGGCAGAATGCTTAATGAATTACAACAGTATGCAATCATGGCAGGGCGGGCGTCAGACCACTTTGAGTGAGCTGATACCGCTCGCGCCGCAGCCGAACGACCGAGCGCAGCGAGTCAGTGAGCGAGGAAGCCTGCATAACGCAAAATAATGTTTTCGGTTTTAAAGAAAAAGGGCAGGGTGGTGACACCTTGCCCTTTTTGCCGGACTGTGACGGCCACTCTCTTGAGTTTAGGGAGACCAGAAACAAAAAAAAGGCCCCCGTTAGGGAGGCCTCAATAATTGGACTATACCCCTAAACTTCAAAGGACCAAAACGAAAAAAGACGCTTTTCAGCGTCTTGTACGTATTTCGTTGGTA
+
378>=55666533-(,''',&&&&***+))+,//-,.666-,,,-.&'--.(((.004323456895556D;755337789.-(&&&$%$&&(....+)))&&&)-/8:5556>.--.+++5::55222..1.39;DFGJHGE==;<==655)()#$%&''()('')%$$%())*+:;@CCEFIGGEFEDGJHJEEFDIDCEEHHIIGDC<<=:9112<<?>:>43236;<@ABDEDJ;99:==;<=;541('''.''3899BDEC>=<<=>:::;BCEE;;:;?@>@=;11115223/31/.()9:::<CEEHIA@A;<;;D1//000169989767//3.10*&&&'&%&&+++,46:==B8778DAADC:992*'%''*)(%&(%&%'%$&'()'%&()--3353345IEF@?@666===?9870,*)))*)')),*()+')('(--&&&&+.-,)),&%$&/,,,,7CDCDDE>>>JGADGEEG;<+,'&&'(***&())-,-'''(/((')''$%)))()()*/))211,,77>>??A>667;==4556>?EBBCGJJJIGEJEJB99AA///299--,+,-.-,(&&&0333/2:11656)((&&&'.,()-17+**).1&%$$(+;8878211-,''(()(&&&'586332>?JHE??77;>?>@3/01,,---3&%%&*('&'(()2--15585545@?>@@AEBFEA>:99;AA<<:44211/35?BBDFGJJJJIHEJGJJJJGHJJGGIGJG:::G@@@JGF999;21115111''''*****)++++:;DF8333686>DB?003?@CJGFJHJJJIJGJJBBBAEBDFDFDHJJJJJJJHEDHHJIJGJ>==9;:7889AAIIICCC@C431:883200162)&&'),,201.0--13?>;;;8989@GFIJJHJH=9989<1.+++-6('''0563434746689::9:@AC8767=J??>222,++,3133((()DFEIJIIJJA<<<AAC999:E<=JJDFCDBA9,'*-**-,99:<?E:;....::;666<A,+++++++44000/00//0,,)*)'),)))))).)**),4@ACBIB856))**//*)))&&&'-)+//21788***''&'/-,,,.-)*679:<<;::1&&1/1/+56662//0.,8:AGJHHIGFHJEJ;778889:7633.-.3EJJEJJJJIDGFEJCC44HDCCCEEA888@FJJABE550)'&$$##%%%//1;:;=AE??@?:99:;BFCCHEEDBDIFHJJJIFJFJFHFB>;<DDFJJJGJFIJFJ;;<9:-*''(,+**)),('''$$'*)5798444(((((A9::9>=>>@FGFCED><<;;1,+,0.**))*)))*)*),/,<9867+*)+++-*,.1-...54*)(&&&,1570''(566743445000/0&%%%++-5>@BJFEGIJ5445=:8955561113JGHJJGJJJJEJC??>?<--242)))'(%%&7=?>@ACA?@::<BC>?E&&(''''+3556======7/..----=DBCCDGGJJEID@>99-,,+,115;>>0/.0./-,/=<<<=EBDHGHJJJGJGIIFDCBEJEJEGJJE.'&'&)*)*(&&&'///993665222*++)1&%%%&&'*))+3*1,-4JG?>@@?<;:;8:::EFFAB@?E>:0/0,20456510/145+))&%&$$$$%&%%$)))'''(0631//)(().12154*...100030,*)))*)')99??GJJHIJJ=<<=@?>=BCFDECDBC>?@BCAAB8111200/.-*+/0C@=<<=JHJIJJEJJHJ??>AEFF<;::??GD666+++,0-'&%'')(*,57A@BBDDC8765:3/0>EFEECFDCIHJ?=>*)))*;,,,,:::22225?ABABCDFJJJFABBCJEJFCAA;;;((((2001=DCCECCDIDHF862++DFIIJ>>>>HGJIJGJJJJHJJJDECCFDFFCEIFHGJJIGJJJJDFJJJJFJJJJHJIJJJJJFJJD<<<EHJJJJJJJJJIFJD;88+:>BCDHJIHFEJ822239-,)5A>3100BA76??@CJFEGC=778;=9886989<:2/.,-0--/)&&&'&&'&$$$$%&%%&---1./119;5421237@A@A@><9999:;=41339*(('22552//.../499:543133?:999?@9/.-*&&$%&%%&,,EFJJIICGFJIJJJJJJGIHHDJHJIJJHEDC=>>AJEIEEA...)*++::;;FJJE?EDADF6655@>CDI999:GJJ?@??DCBHEHJ=<<<7768:....99,(*78999JGJGJJJA@@@EJEFDGFGB@A;;9773+++,016;3433764531250)%%$$$$$%%#%((&$#$&'*)(*-.*%$$$$%&%&&&+-/46:877;=JJJIJIGDCHFFEJDHFJGJFIE=66695555CEFDGJIIJIJHBGJJJJJJJC)(((2%%'3;;::;@@;AA@=92212/1GFJHJJ@@@;<;;>:((('&&&'(,..../)('&('(*+4455>BDFCBFFDF@AA>J=<<;?75873(''(&%%%%023DFEEEEFJB?9893+,-78210///0578=>>>>IJD::<JIJJJJJIHJFJEJGG?:91115:-++'&$%&*6EEDDJHIGHJJJJHE>===@:999;:000((('%&'(*30(''&*((/-.-001677775323:5:9(((((-++.)'&'&&&***+,8@ABJHFGHIGIFE>;:;-,,,/*('''&'&'('')<;;;>B:5(''(,511365?EE>;;<@4---.('''%',-++++-+*(',//1523,+,02,3)&)(&((**,?ABCBJGFECA9==?>>CI5113+**%%',9?@@B@BC=>><74455548300//78<;=<=>IFJCI>><>?=?AAABEA@AEJABAAFH.--/778,,,,/-*:<A:;;FCFIFHJEAA@AIDCCBACDDG9870*(((*/772233789<@89GJJJDEE<<<;9011BHCA986)(())-.+,,-13*).*-011=>?BIIFJJEEIJDDBA98:BEFHJEFB?;'''(;>?@A<==;8:@A>>=000----=99::?62100.-'&%%'++,+*.+(()&%%'(.*))+6413****/.++,;?::55@CDFEEEDGBFGABGCD65/''()..1137:9>:;A@::98891-++,-/77<=@A??7779BADFFFEDCCHGJJCCJFJF<;2--..97>:222++++88::53***+,,,,/0220,,*&&&''&'&)+=@JIDCDDJH;9655*)((*+0///***&'''67=>@::9310--76)%%%1/0,+++4435550348--2378=0/(&'.131/**%%%%*+4952236;;;=<9:998787;/-,,,062;EDEEDJJJB000190-/::999>>>A@JGDIEFECCJEF@A@C@A?;99?CCCBDEGIEEJCJCFFJE>>==@B:::;F7776;****118:C??CEHDBCAACECCBAAAB876611-*)*+-789::<ABDCACB=92-,-5677:@BDE0//++,**,+++****0/&&&*699910269AC@@4444.-.1085/3--:=A@>>8*))(.01.,--,0.-+*(&&&'&%%%&'(**23324;D80..032258:;;<?>?AFFEFEE?>>8669=(((((,*+.13446<B@ABBFDCHD@@?>::5.-446462(''()1533***&())*2*****.111<:9977'&&')''&%(2.../0-(/+/,+&$$%'&(,+32--58:@:9::><=<@@?BBFEDC999:@::9;AAB<:::981)))*4)()(:@ABBDDCC@A@@ADC@??76/,+,,,-6652245?C@DDCCFDCDCGB?>==:;;=F@<;=AAEDEDGFDFDCDA000BJCEAEDFDDD::99@AEEJDC??>@J55///0FII>==>EEEDE@?.-,-6.998:<77679@@A@@A8777=:3211210&&&%%''(%%%&'(&%%&',/+225)''&)+*,**+)+,-9EDB=;;:761)*/--/.1123'%()++-98:79??@DCHGFGHCCEEDCEEFF>>?>FBDCDFCD=>>==<;8789A?>@@?101.0220'&%&*-.+)*+.,*))***44753---..02@@@?=>4+))(5*8100025:6667756.,,,-(''''*+000112::;>ADD?==1.-,,05:;::8869=>@BJFI:989=?@?EC;;:;-%%%),)9EJGE@?>>@>@@A@1((/=AJEEEC@DE=<<>@>>=8,,.1==000)%%%&04;D@AACJJFFGEHEEJGBJD899?C?<<>>JIFDCCDCGJJH=<<?>@210//1---,+++-,))*+)*/6:>AA;;34CFIHJFGIJIJJJJJABAHJJJJGJJEGJFGEC++<=AEF2,,,(&&&&(((+*(%&%)-''+-001/.,+**++89<>>A<))'(('&&&&'((&'+,,-.((()(((''+-2=;99?=>>?JJCBCCJJJHJEGHJJJBE@2-+)*0+/=:@A;<76,*(''%&&&$%++('%&'%&%%'&&%$$%%&&&,->@?>?BDJ=1/=;;888851..+&#$$$%$%%'+8=GF>:::>?@>8:;;912DGGFD@CIJHJJJJJJGIGJJECCA<<<<EGFJCA>>>AA<000/100002455??BBE>>11128BDEJJIA@@@<799:@?CJIJHGJJHHJJ;::('''((((((-./01,'%&'(,4889::<=@;<<<000/0//1112611--0*(('',..400('''8@AHGII?;9997;;@FF>>>>IJHCFJIFGEJJJJJJJEC>=>?GJJIEEEAA@AFJJJJIFEGIJFJ<35CIIJJJDDFHE;:9+*)&'''&&(((&&**,,++('%%(%$%,342,-669:9CEBCB632&&&')):9DIEEEJJHJFFHGDJIHIFIGG==<<>73---.345IDFIGGDFGJIJIJHJJJFJDCDCIEGEJ85349<=:;8.-5=??2224>544575759DFDACHFJIHJGFJJ:::9:(()*20222<=87776555.--,+&%&'-*''''''&&''')./:;788<<=:3555>;:)'%$$&###$+03,,=?EGGGJJJ<<;<;97761/**363&.CDBAAEJJJJJJJIJJJJJHGJJJJJJJHJJHFJGIJIFJJJDJIEFFGFFDGGECFBCD>=<<=?IIJJJGJFJJHC??HHDJGE1111,,,,5.-./735:<>=@4&&&*--422114+;>570+=915556AJJJJEFEJJGEGJJGJGEJ=::?A?>?@>;1%%%%,),-,-,,7=>=>A@?B<<//(((((''47613)((+59@?==@JHHJGIJFJHJJJJGEGEDDEIHH?>=;</.'&&&&&&%%$')''&&)((((5=B>>8872.../255.(*)(')('*'/**++566243+****)**,.-.331.14)&%&)&&&&&&&%69EJ>><---7>?9JH:9::>A94989=GBGCACC?<?8789CA@87:6?ACC;:99<>B=?@@C333111A882/00:C211322476667457765589;::988;6640.**-23--6567:;<>DCDBCB@87338::5567@=6:<>H=<:.++++485311158544===<;<0../.,+,'%&&)'&&%'&(%%'(*')()((()+,35-..<<?@ACA=<=D+''5'(AAABJJDDIIGIJJJ>91*(&&'&&%$$$'((&&&&/06?A@BFHHJHEB>/..:=AAGBCDFDED?<6667<>EHGFJGHIJHJHGFDEGG6810'&%&(')((()&&&)++---+)()('-(**++*,,)((*,+,568865+**(,/*)))*)&$$$())).-))*,1324./1/000BABGIHJCDCI=:6/>8:@@92355:55<???DHICEJFCE<989:@@JIBBB76667D1111<A<9>=ACDJGIJJFHHJJJJGFIFIFGD444**=@HEDDEFDJIGEDFG@@??FGEEB@?<;79:CCA66662/156)1(+)&(++-.4:=@=6'@@@DG6667='&&&>>////C=>?=:<==A<-,-*&&&''')%%$%+4788C?@=@C;874*''$&$$#%&%'(&')**+/3488;:<=--,.*)))5EDDDACCBGEFE@@@3@BJJJJFIJIJHIDB=>??A>>>987-++-3+'(.-.63224102320)&&&''*&&+)-,,45123:JGFJJFIJJGJ4445I<=ACAA@C2222;65-6<<:=A@@?<44*****+'*&&%$#$%%%%(,556<<=>A@?@GGJFJJJGEJDIBFJHBABCE><BACE===?HEJ@>>BECACDC=:::.,.->FE@?@ABEDF>DGCBABJGGDCE=;654-,,,+))%%%$%$$%'&'''&'(((*'&%$$')''&')%&&'(899AA@C?=;6651/0/25247<@?::::>=>?888:@C:882*))$%%&'*.0211:>D>>>?A=10++/&($$%'()-0,,,0<:788BHGCJEGJ?@?DAJJJICEGJGDCAAA;<<<C==C?A<;:A5420131224++*)(*,'%%'*&''$$%&((%'(4;86532124;:<=<ACBBA@?:>?@B:11,16:FA@>>?3399;?8@==>@B>>1103:2(*24444@DCEA@B?///88999@JJJJFFAA??=;+''*1422/)&%$$%$%%'('''&%%$
@Glass_A2P_20_pDSG602_17
GCGCGACAAGTCAAATCCCTGTCGCCAGTACCATGCCGAACATCACTAGACCAGCGCCGCCCAGCACAAATTGCGGAATGGAGGCTACCAGCACCGCCATTTTTGGCACCATGCCAAACAGGATTAATATAATTCCCGAAGAAATCACACCCAGCGGCTATGAACGCGCGTCACGCTAACCAGGCCAACGTTTTGAGAAAATGACGTGTGGGGGAAGCTGTTAAACGTGCCGCCTATCATTGTCCCTACGCCATCGACACGCAGCCCGCGAATAATATCGTGCGAAGAGAGTTTACGACCGACTATTTCACCCAGTGCCAGGAACATCCCCATTGACTCGATAAACACGATGATTAACACGGCAGTCATGGTCAGAATGGAAACGAAATAGAAAATCGGCATACCAAACGACATCGGCGTAACAATCGCAAACCATGAAGCATCATGTAGCCCGGATAAATTGACTTCATTCATCATCCACGAAAGTAAAAAGCCAAATACAATCCCCAGTAATACGGCGACGTTGGACATAAATCCTTTCGCATAGCGAGTAATCAGCAAGATAAAAATTAAGACGGCAAAGGAGATACCTAAATAAACGGGATTACCATCCGAGATCCCTTTACCTCCGGCGGCCCAGTCAATACCCACCTGAATGATGCTAAGCCCGATAGAAGTAATAACCACACCGGTAACGTAGCGAGATAAAGCCATAAAGCGACCGATAAGTGGCGCTAATAATGTGGTGATAAAACCCGCGGCGATAGTGGCACCAAATATCCCCAGCAGGCCGATATCCGGGTTCATCCCAATGGCTATCATTGGTGTTACAGCAGCAAAGGTCACCGACATAATCACCGGCAGGCGGATCCCCATAAAGCGGCCGATACCGATACATTGCAATAATGTGACGATCCCGCAGCAAAAGAGATCCGAGCTAATGAGCATCGCAATAGCTTCTTTGAGAGGCCCGTCGGTCACCAATCATAAGAGGAACAGCGACTGCACCTGCGTACATGACAAGGACGTGTTGCAGACCGAGTATGATCAGCTTTCCTGGTGATAATATGCGGTCAACCTCATCAGTTGGGCGGTCTTGCCCAGAAGATGGCGGGAAGTTGGGAATCTATGGCGCTCATCAGTGTTTCTCCTTCGCCCGCCAGAGTAAAAAGCAACCGTTTACGTTAATGAAACTGTCTAAACACATGCTCGTGGAGTGCCAGTTTTTGGGGGAGAGGGGAGTTAGAGACAGGAATTGCGGAGGCAATCACATAATCGTGGTTAAACCACGAAAATGAGAAGAGAACCTGACAATGGAATTATCTGTAATTTTCTCATATTGATATTTCATTAATCATTCTGGCATGTCGCACTCTCGCATTTAATCGTTTTTATCTGGATAGCGCTCTTTTGATCGGCAATGTTGAAATAATGAAAGCGGCATAGATTGAGGGGCAATAATTTGAACTCAGTCGCAAAATTATAATTAAAACGGTCATGCTACCTAATATATGCCCGTTTATTGCATCGCGAAATTTGAGAAGACATAACTCATTAAATGAAAGGGATGCAAATGAATGTATGAGTTTATTGCTGCTGAAGCTGCGGAATGTATAGGCTGTCATGCTTGTGAAATTGCCTGTGCGGTGGCACACAATCAAGAAAACTGGCCGCTGAGTCACAGTGACTTTCGACCGCGTATCCACGTTGTAGGGAAAGGCCAGGCTGCGAATCCGGTGGCCTGCCATCACTGCAACAATGCCCCTTGCGTTACGGCTTGTCCGGTTAATGCTCTGACTTTCCAGTCCGATAGCGTACAACTGGACGAGCAAAAATGTATTGGTTGTAAAAGATGCGCAATCGCTTGCCCCTTTGGCGTCGTTGAGATGGTCGATAGATTCGCAGAAATGCGACCTTTGTAACCAGCGCAGTTCCGGCACGCAAGCCTGTATTGAAGTTTGCCCAACACAGGCGTTACGACTGATGGACGATAAAGGGTTGCAGCAGATAAAGGTGGCCCGCCAGCGCAAAACAGCAGCAGGAAAAGCGTCATCAGACGCTCAGCCATCTCGCAGTGCAGCGTTGCTCCCCGTTAACTCGCGTAAAGGCGCAGATAAAATTTCAGCGAGTGAACGGAAAACCCACTTTGGCGAAATATATTGCGGGCTCGATCCACAACAAGCGACTTATGAGAGTGACCGCTGTGTTTATTGTGCCGAAAAAGCTAACTGCAACTGGCATTGCCCGCTGCATAACGCTATTCCGGATTACATCCGTCTGGTACAGGAAGGAAAGATTATTGAAGCGGCAGAACTTTGCCACCAGACCAGTTCCTTACCAGAAATTTGCGGCAGGGTATGTCCACAGGACCGTCTTTGTGAAGGCGCATGTACTTTGAAAGATCACTCGGGCGCAGTCTCTATCGGTAATCTGGAACGCTACATCACCGATACCGCGCTGGCGATGGGCTGGCGTCCCGATGTCAGCAAAGTTGTTCCCGTAGCGAAAAAGTGGCGGTGATTGGCGCTGGGCCTGCAGGGTTAGGGTGTGCTGATATTCTGGCGCGCAGGAGTTCAGGTGATCTCTTTGATCGCCATCCAGAAATTGGCGGTATGCTGACTTTTGGCATTCCTCCTTTCAAACTCGATAAAACGGTATTAAGCCAGCGGCGAGAGATATTCACCGCAATGGGAATCGACTTTCATCTTAACTGTGAAATTGGCCGCGATATTACCTTTAGCGATTTAACTTCTGAATATGATGCAGTTTTCATCGGCGTGGGGACTTACAGGATT
+
../2,++('$%%'+++-2346111667<;7799>ADD988966667660/0133201207:7/HJHGGJGGJIHJJJJJIFJHGJGBAC4444DA@ADHFFFFC?@DEEGHJGIA66IGHJEGEEA@@A@,+),,,0/21111++),,:=@@HFEDDGFJI4445BA;;89>?GHJJIFJJJJJJJIJJJGJJJ...38=@A<<<<?CB?DBBJIJJJJJHD@GJJJJJFIJJJJJGJHJHGJJJJHJJFJJJJDCFEEFJJJJJJJGJJHGJJJJIJC<<:;;;?BGFDGDFJJIDFFI;:::52.+)*-//5555B@=EBBDABJDJGGDEEFJJHJJJJJJJGJHGGJJGEJIJJJIJJHJJIJHJIJJEGJGJIHEJIE?;(')(''''BCCGEJIJIJGJJGJGEAAACFJHFJHJIJJJJJDEDDJHIJHJJJEE<;;<<:::892-(/.4===<JJJJJJGCJC=AAJJJJJJGGJJGJGJJJJJIGJJFFJEEGFJFJJJGJGIJJHJEGFEHJGJJJJJJJJC????>:<>9?FIJ???<?>>=<;,+++DD@AJGJJJJJGGJIJJHJJJFJJGJGIFJJFJABFJ9999@A@BAC875++%(*(('(&'*)7>;CJIHJIFF===<EHIJCFHJIJJJJJHGHGJHEIFEFDFEJJJJIJJEJFJJGECCBBC?;;.--*'&&'&%$$$$%'%%&%&&&*,**&&'&4557777=?JDEHHGIGJIIHHEHGJJGIGIJDEJJJHGIJJJJJJJJDFIJJJJJJJJJJJEDBDEJIJJJJJGIJJJJIJJJFIHJJJJJJJJJGIIJJ>=>>JJJJEIFJDHJBADBBFJJJJJHJJJJJJJJIECB1111@DBB1000989::@@FJIJGGHE6555;::BCFHHJJJJFJEJJJCE??>868>JB>JGDHFGJIJD@?>??=?FBCCBIJJJHIJJDIFHJJEFFE=5484>???JDJA998>@AHJJJEGDHJJJ@>@GFHGGJEHDFEDFHDEFJJJJJJJJGJJJHEEFJJDDDEHIGIGJJJAAABCH====JFJIFJIJJGJJEJJ1110002,,*'%%%(,,--6778@BHHJ===<==//00557>=4/'&$$%%(:9;:76*7***><=GHGIGJJJJJJJJJEHCGJ?8:-,BB<B>HJJGGJGJGJJJJIJJFJJHIJJJGFGEGF;:::<;;::5567JHJIGHJJJJJJJHHJJHJJHD9GC>2+,/44*&&'7<;=<<:;=<<=<<?BJEEFJJJHEJJBBADHJHHFFJJJIJJIHJHDFF**)))))9((.379A;<CCEHFEJ999:GHJHJJJJIJJGIBJJIH?50-)((06FF>>><=>=EHGJDJJJIJJJJJFFIEI@@ABEIJJGJJJJJJJEJHJJJJGJJJGJIHHHEJGAAA?;12122228886877ABCHJIJJJHJJGHJHJJJ7698.,++///*))*.'''',9<<:9<<A@BBGJIJJGGJGHJHJJJJHIHJJJJFFHJJHHIHJDCC=AC=9ABJFIJHJGFFJJHGJJJHJIJFJGHIJJD>===HJJIFJGFFGJJJJJJFJJIDBA0))('(&%&()*/49CDEEDABGFGIIJIGJIGFJJGJGJIFHIJHJJJJHJJIJFJJFJEHGJJJGJIJIEJHJGGJJJJHEDDFEJJJJGJIJHDEEFHJIEGHJJIFIEIHJFJEHJJIJJJJJJGIJGHGFFDBDDGJFGJE?>@@DGGDA@BCIJJHFJJIHJIJJJJJIFJJJFEB::::J@DD==9:JGJIJDEECIJJFDBCBEIJFJCH>?;<HJJHJJFJFJHFEJJIJFFFHJJJGJJJJJEJGABBIEJ;??CBCCHDJGJIJHJIJFHDB++++222978=?CFD,))*??>=GIGJJJGJIF0/./,%%'*///(**59>HJJIHDCEFBFIJEGEGGJJDJJJHJEJJHJJJIJGJHJJJFCGAFHJHGGJJJJIJJIGJJJJHJHJJ888>GGJGJJJJJJJJIJJJJJFG888+++,*+,@GFCCGGHA@;788JIFJJJE'&&&))))))8<;=<::7788;;<<,,,'(((=GH6666JJHJFFA@B;<<;63+*+9;@ECEHIAACBJJJJJJJHFJJJJJJJJJJJFEDGGF?@?EJGEFEHGIGJIJJFGJJJIJJJJJJH:995=8:@6H((()JJCAABJJJJGJHJJJGFDGDJGJJJIJJJJJJIFJJHJIJGBC@345>JC@>@?>AADHEFIIJGGJJFIJJFCEEJDJFEJJIHJ?2222JJHIJJJHGJIIJJIJGEJJJIGIJH?@@CHAH>=EECJJ@9557522-''')*3477:=>@@BCDGJJJJFBJJJJJJJJJJJJGJHJJJJJJJ?>>>0000JDJBABBCHJCEDEIJHGGJJJJJJHIID?EEEEED?5556FEJJIFHGJIJ=<==C??>5554888<>D::73226@CHJJHJIJJEDEFGFHJEJJA@@AJHCF@@10??BEJHI??@<::;BB4330,;2;:?@?BJJJHFFJIHJHGIJHJJHJJEJIIHGJJIJDCHFJC?@AEG?=::CDCC><<33''%',+,((('(,0)(()),---///3006:488<=IGHJJJJJJJIJIIJJHGJGHGEGEJGJJJJJFJHFJFFEGIGHJJDFGJJFJJJJJGJJJIJJJIJJHJIJJJBG><5<ACBBBDJJHJFJIJJHJJIGEFFHJF3223CC?DFJJGJIHJJIGJJEFEDGHGJJJJHJJHJJIJJIJJJHJJJJJGCGIJJJHGJEHGGJJJJIGJJGGJFFEDE>961.-+++&''
@Glass_A2P_20_pDSG602_18
AGGCGACGCGCAGCGCCAGGCGGAACATTTTTAAAGCCCGGAGGCAAAGCCAGCGCATCCGGCACATACCCCCGCGAACGGCAGCAGCTCGCCGCTTTCGCGCACCACCGAATCATCCATCCGCTGCACGATGTCGCGGTTATGTAAGAAAATCCGTCGGCAATGCCCTGCAAATCCGCCAGCGCCTGTTCGTTGCTGATAGCTGGTGGTTTACCGCTCAGGTTGCCGGAGGTCATCACCAGCGGGCATTGCAGTTCCTGTAACAGCAAATGCTGGAGCGGGTTCGCAGGCAACATTACCCCGACTTCGTTAAGGTCAGGGGCGATATCATCACAAAGCTCAGGAACGTATTTTTTATCCACCAGCACAATCGGCGCGGCGGGCGTGGTAAGCAACTGGCGCGCAGCGTCTGGTGACACGTCAGCCACTGGCAACATGACCGCCAGCGGTTTCGCCGGGCGATGTTTGCGCGCCCGAAGTGTCGCCACCGCGTTACTGTTACGTGCATCGCAGGCAAGATGAAATCCGCCAATCCCTTTGATGGCGACAATTTTCCATTTTTAACTGTGCGATAGCTGCCTGTAATGCCGCCTCTTGTTCCGCATGTTCGCCATGACTCATTCAAGATGCGGGCCACACTCCGGGCAGGCCACCGGCTGGGCGCTGGAGGGTCGGACAATGAGCGGGTCACGGTACTCTTTGTCACAGGCCGGACATAGCGGAAACGCCGCCATCACGGTAAACGGGCGGTCGTAAGGCATGGCGCGAATAATGGTGAAACGCGGGCCGCAGTGGGTACAGTTGATAAACGGATAACGATAACGCCGTTCGCCTGGGGTATTCATTTCGGCAAGGCAAGCAGGGCAAGTAGCGGCATGGGAACAATTTGCGTATTCATGGTGCCGCCTGTGCTCTGGCGTATAGTGAACTCGGTGGGCAGTTGTGACCGAATAAACGGCTCACGCTCAACGCTATCAATACGCGCCAGCGGCGGGCAGTGCTGATACAATTGAACAAGAAACGTTCCGGGTCTTCCCGCAGCCGGACTTCTACGCCATCGCCGTCATTACAGACATCGCCGTGAAGATTTAATTGCTGTGCCAGCTGCCAGACAAACGGACGAAAACCGACGCCCTGCACTTTGCCACGAATACGCAGTTGGACACCGCAGGATGTCTTTTGCCATTGAGTTATTCCCGCCATCATGAATTGCGTAACCCGCCCTGCCGGACACGACAGCGTCGCATCCGGCAGTCACAGGTCGGCGATACCGCCCGCTCCGTATTCTACGAATATTTCCGGGAATTCCTTTGATGCCAGAACAGTTCTGTAAGATTTTTAGAACATCAGCGCCGTACGGCAGCCCTTCTGCGCTCGGTTTGTTCAAGTTTATTTGCCCCGATCGACACAAATCAGCGCATGAGTCGGGCAAGCCGCAGTACACGCCGGGCCGTCTTCACGATGGTTGCACAGGTCGCATTTATTGGCTTCGGCTTTGTCAGCCCGTACATTCAGACCCGCGCCGCTGTTGCGAAAATCACGGACGTACCACCACTTCCATCGCACCATACGGGCAAGCCACAACGCAGGTTTTGCAACCAATGCAACGTTCCTGCATCACATGAACAAACCCTTTATCACGGCTGATAGCACCATTCGGGCAGACGTTAGCGCACGGTGCATACTTCACACTGACGGCAAACTGTCGCCGTGGAAATGTTCACACCTTTAATGACATGGATACGCGGATAAAGACTTCCGGGGTCAGCGATGCACAGTCCTGATTTTCCTGATGAGAAACCACGCACGCTACTTCACAGGTACGGCAACCAATACATTTACTCGCGTCAGCAATGATGAAACGGTTCATCAAATTCTCCAGCAATGACAGTTAATGCGCCGATACATTCACAAATCATGCAGTTTTTAATTTACTGTTATTTAAGGAAATTAATTTCTGTAATGCAGGAAAAACAATGTAATAGACACTAGTGACGATGACATGTGATGACAATGTTTATCGCGAAGGAGCAATGAGTGAGTCGCGGCGAATAGTTTTCCCGCTGAAGGTTTTCGGCGGTAAAATGCCCGCCATCGAGCATAAAAATCAGCCGTCCAATAATTTCCTCGATCATCGTCACCGGAATTTTTACGCTGGAGAGCGCCGGAACGGTGTAGGGGCAATAGCGATATGCATCGAATCCGATAACTGACACCTGCTCTGGCACCGCTACGCCGCGCTCGTGTAAACGCTTTCATCGCACCTATCGCCATATCGTCGTTACTGGCAACTAACGCGCTAAATTTAGCCCCACGTTTGAGCAACATTTCTACCCCTTCGGCCCCGCTGGCAGGCGTCCATTTACCGTTAGCGATAAGTTTTTCATTGAGCGCAATACCATGCTGCGCCAGCGCGTCTTTATACCCGGCAAGACGTTCAATGCTGGTGGGGGATCCATCGAGCCGGTAAGGAAAGCAATCTCCTGATGCCCGGCGTTTATCAACTCTGCCACGGCGTTAAAACTGGTCTGTTTATGATCGCACCAGACGCTATGGCTGCTGTTTTTGCGCAGGCGGCGATTAAGCACCATTATCGGCTGACTGTGCGCGTCAATGATGTCATCGATCTCATCCACGCTTAAAAAACGCGGGTAAATCATGATCGCGTCGCAGCGCAGATCCAGCAGATACTGAATCGCCTGGCGCTCTTCTTCTGCGCTGTGTTTACCATCTGCCAATAGCAACTGCCGCCCTTTTCTCTTCCGCCATTCGCGCGGCATGAAAGAGTAATTCACTAAAATAAATGCCGTGGTAAAGCGTGTTGGTCACTACCAGCCCAGCGTCTGAGTACTCTTCGCCGACAGATTGCGCGCCAGCAAGTTTGGACGGTAACGTTATTCTTCTACCGCCTGAAACACGCGATCTTTAGTCTCCTGGCTGACGTAGCCATTACCTGAAAGCACGCGGGAAACGGTCGCTTTTGAAACCCCGGCGCGCTTCGCCACTTCCAGCATCGTCGTCATCATTTTCATCCCTTTACACGCAATCAACGCAGTGTACTGCACCGTTTGCCGATTGTCCTTGCACGATGGGCAAGATCTTCAGGTAACCTGGTTTCACAAATATAAAAAATGAACAATTCACTCTCTTGCTTATTTAGTGACAACTATTCATGATTTTGTGAAACCGGTTTCTTAATTCCGTTTCAGCATCGGCATTTTTCCGTCACGTCGACTGATAACAACTACATCTACCCTACTGATAACAGGATAAAATCCGATGGCCAAAAATTATGCGGCGCTGGCACGCTCGGTGATAGCGGCACTGGGCGGCGTTGATAACATCTCGGCGGTCACGCACTGTATGACGCGGTTGCGCTTTGTTATAGATGATGCACTTATCGACAGCCCGACGTTAAAAACCATCCCCGGCGTGCTAGGCGTGGTACGTAGTGACAACCAGTGTCAGGTGATTATCGGCAATACCGTTTCACAAAGCCTTTCAGGAAGTCGTCAGCCTGCTGCCGGGAGATATGCAGCCCGCACAGCCCGTGGGTAAACCCAAACTCACGCTACGTCGCATTGGTGCGGGGATCCTCGATGCGCTGATCGGCACCATGTCACCGCTGATCCCGGCGATTATCGGCGGATCGATGGTCAAACTGCTGGCAATGATCCTCGAGATGAGCGGCGTGCTGACAAAAGGATCGCCGACCTTAACCATTCTGAATGTGATTGGTGACGGTGCTTTCTTCTTCCTGCCGCTGATGGTCGCGGCATCTGCCGCCGTCAAACTTAAAACCAATATGTCGCTGGCGATTGCCATCGCGGGTGTGCTGGTACATCCGAGTTTTATTGAACTGATGGCGAAAGCGGCCCAGGGTGAACATGTCGAATTTGCCCTGATTCCGGTCACCGCGGTGAAATACACCTACACGGTGATCCCGGCGCTGGTGATGACCTGGTGCCTGTCATATATCGAACGCTGGGTGGACAGCATTACACCGGCGGTGACCAAAAACTTCCTCAAACCAATGCTGATTGTGTTGATTGCCGCACCGCTGGCAATCCTGCTGATTGGCCCGATTGGTATCTGGATCGGTAGCGCCATTTCGGCGCTGGTTTACACCATTCATGGTTATCTGGGCTGGCTTTCAGTCGCCATTATCGGCGGCGCTGGCGCCTCTGCTGGTAATGACCGGGATGCACCGCGTCTTTACGCCAACCATCATTCAGACCATTGCCGAAACCGGCAAAGAAGGGATGGTCATGCCGTCGAGATCGGCGCTAACCTGTCGCTGGGCGGATCATCACTGGCAGTGGCGTGGAAAACGAAAAACCCGGAACTGCGTCAGACGGCGCTGGCTGCGGCGGCATCAGCCATTATGGCGGGGATTTCCGAACCGGCGTTATATGGCGTGGCGATCCGCCTGAAACGTCCGCTTATCGCCAGTCTTATCAGCGGTTTTATTTGCGGCGCGGTTGCCGGTATGGCGGGGCTTGCCCAGCCACTCAATGGCAGCGCCGGGGCTATTTACCAGCGTGCAGTTCTTCGATCCGGCGAATCCAATGAGCATCGTCTGGGTGTTCGCGGTCATGGCGCTGGCGGTGGTGCTGTCGTTTATCCTCACACTGTTGCTCGGCTTTGAGGATATTCCTGTAAAGCGGCTGCCAGGCGCGAAAGTATCAGAGCGTACAACCGACCGTCGCCAAAGAAGTAAGTCTTAATTGAGGATGAAAATGTCAGTATTTCCAGAAAGTTTTTTATGGGGCGGCGCGCTTGCTGCCGCCAACCAGTCTGAAGGTGCGTCCCGTGAAGGTGACAAAGGTCTGACCACTGTGGATCTATGATCCCACACGGCGAGCATCGAATGGCGGTGAAACTGGGGCTGGAAAAACGTTTTCAGTTGCGAGATGACGAGTTTTATCCCAGCCATGAGGCGACGGATTCTCATCGTTATGATCGCCCTGATGGCAGAGATGGGATTCAAGGTTTTCCGTACCTCAATTGCCTGGACCGTCTCTTTCCGCAGGGCGATGAAATCACGCCCAATCAGCAGGGCATTGCTTTTTATCGTTCTGTCTTTGAAGAGTGTAAAAAGTACGGTATCGAACCGCTGGTCACGTTGTGCCACTTCGATGTGCCGAGATGCATCTGGTCACCGAATATGGTTCCTGGCGTAACCGCAAGCTGGTGGAGTTTTCAGCCGCTACGCCAGAACCTGCTTTGAAGCATTTGATGGTCTGGTGAAATACTGGCTAACCTTCAATGAAATCAACATTATGTTGCATAGCCCGTTCTCCGGCGCGGGTCTGGTGTTTGAAGAAGGTGAAAATCAGGATCAGGTGAAATATCAGGCCGCGCATCACCAGCTGGTTGCCAGTGCGCTAGCCACCAAAATCGCCCATGAGGTTAACCCGCAAAATCAGGTGGGCTGTATGCTGGCGGGCGGTAACTTCTACCCTTACAGTTGCAAGCCGGAAGATGTCTGGGCGGCGCTCGGAGAAAGACCGGGAAAACCTGTTTTTTATCGATGTGCAGGCGCGGGGCACATAACAGGCTTACTCTTGCCCGCGTATTCCGCAAAAAAGGGGTAACCATCAACAAAGCACCGGGCGATGATGAAATCCTGAAAAACACCGTCGATTTTGTCTCTTTCAGCTATTACGCCTCGCGCTGCGCCTCGGCGGAGATGAACGCCAACAACAGCAGTGCGGCGAACGTGGTGAAATCGCTGCGTAATCCGTATCTACAGGTGAGCGACTGGGGCTGGGGAATTGATCCACTCGGTCTGCGTATCACCATGAATATGATGTACGATCGTTATCAGAAGCCGCTGTTTCTGGTGGAAAACGGCGTGGGCGCAAAAGATGAATTTGCTGCCGATGGCGAGATTAACGACGACTATCGCATCAGCTACTTACGCGAACATATCCGCGCAATGGGCGAAGCGATTGCCAGACGGCATTCCGCTGATGGGCTACACCACGTGGGGTGTCTGATTTAGTTTCCGCCTCTACGGGTGAAATGAGCAAACGCTACGGCTTTGTCTTTGTTGACCGTGACGACGCAGGCAACGGTACGCTGACGCGCACGCGTGCAAGAAATCATTCTGGTGGTATAAAAAAGTGATTGCCAGTAATGGGGAAGATTACGTAGGTAACAGTGCCGGATGCGGCGTGAACGCCTTATCCGGCCTACATGTCGCACGAACCATGAAGGCCCGATAAGCGCAGCGCATCGGGCAATTTAACTTTAAGTCGCATCAGAGCTGGTTTCACCCATCAGACATTTCCTGTCCTGATTCCTTAATAAAAAACTACTCTTCTTCCACCGCTAACTGCGCGAAGCCGCCATTTCCTTCCCAGCCTTCCAGTCGTTGATAAACGGTTTCTACCGCATCTTTAATCGGCTGGGTCATCGGGTAGTAAAAGCCGACGATATCCGGCTGAATGCCGAGGAAAATCGCTTCGCCAATATCTTCTTTCAACTGGTCGATAAGGTAATTCAACGGCATGTTATGGGTAGTCATCATAAACATCTCGGCGATATCATCCGGTCGATGATGCGGATCTGTCGCCGGGGTTTAGCCCCATATCCGTGGCGTCGACAATCAGCAGTCGTGTCGGGCGCAGTTCACGGATAGCGACGATGTCGTTTCCGGTGCTCCCGCCGTCAATCACCACCCAGTTACCTTTCGGCGCGGCGGCGCACTTTTCCGCCAGCAGCGGACCTGCGCCATCATCGCCCATCATGCTATTGCCAACACAGAGTAAAACGTCAGTCACGCAGTATTCCTTCACCATCAAATAGATGGCGTTTTCCTGATGAATATCATGCAGCATACTTAACAGCATTGTACTCCATTCCTGCTGCTGCGAAGTTTGCGCTGCCCGGGCTTTATCGAATGCGTTGGCCAGCATCGGCACATGGTTAATGTCGATGACGATCTCACCATATTTCGGCACGCCTTCCATTTTGCGGCGGGCTTCACTGCCTGCCTCCAGAGTGGCAATCCATGCCAGATATTCATCCCACGGGCAGGTGAGCGCCGCTTCCAGGCAATCGATAACCCCAAGGTGGTGACCAATCGCCAGGCTGTAATAGACCACCTGCTGCGCCTCGGCGGGCGTGGCATCGTTCTCATCAATAAATTTACGGCTCAGTTGACTGAACACCACCTTTTCACTCATCGGATACGCGCCTCTTCAACAACATGATTCAGATGGCTGACAATCTCGTTCAGACGCGGATCGTTTTCCGCTTCCAGCCAGCGTGCAACCTGTTCTTCGCCCTGCCCTAACTGTGTAAGGTAATCATCGGCGATCTGACGACCGTAACGATAACCCGCCAGGCGACGTGCTTCGCGATCCACTTTCACGCGCAGCGGCTGCACCATACTCCGCCATCCAGGATCTCCGCCGGTTGTTCATCCAGTTTCACCCGGCCCGGGCGTGAATTTTCTGCTCCAGCAGCCAGCGCCATTGCAAAGCCGTACAGCGTGGCGGCAGGCGTTGGCGGGCAGCCAGGGATATAAACATCCACAGGGACAATTTTATCCGTACCGCCCCACACGCAGTAGAGATCGTGGAAGATCCCGCCACTGTTACAGCACCGTAGGAGATACAAATTTTCGGGTCCGGCGCGGACTGCCACGCACGCAGCGCAGGGGATCGCATTGCACGGGTGACCGCGCCGGTAAACAGTAAAATCCACATTGACAGCGCGGTGAAGGAACGACTTTAATGCCGAAGCGTTCTGCATCAAACAGCAGCGAAGCCTGGCGAAAATTTCGATTTCGCAACCGTTGCAGCCGCCGCAGTCCACGCGGTAAACATAGGCAGAACGTTTGATTTTTTTCAGTAACGACGCCTTCATGCTGGCGATGGATTCATCCACCGTCATGGGGACCGGAATGCCGTTGGCGTCACGGGGGCCTAATAAATTGCTCATCAGATGGCCTCTTTCATATGGCGAGTCAGTTCAATACGGTCGGACAACAGGCATTTCTGGCGCTTCATTTTCCGGGGCAAGTCTCAAAGCTTTCGCGGTGGTTTTCCGCGCGGCTGTCGCCGTTGTGCTTAAGCAGCGCAATGGCGTAGTCGATCTCTTTCTGGACGGCGAAAGGACGATTGCAGACGCGGCAGTTGCACAGCGCGAAGCGGGACTGTTGCAGGAAGTCTTCTTTCTTCCACACCGCCAGTTCGTACTCTTGCGACAGTTTGATCGCCGCCGTCGGGCAGACTTCTTCGCAGCGTCCACAGAAGATGCAGTGCCCAAGATTAAACTCCCAGGCAAGCTCTCCTGTGGCGAGGTCAGTTTCAACCGTTAAGGCGTTTGACGGGCAGGCATTGACCCAGGCCGCGCCAGCCGATGCACTGCTGCGGGTTCTGCTTTGGCTTACCACGGAAGTTTTTATCAACCGCAATCGGCTCCAGCGGATAAGACGAGGTCGCCGTGCCGGTTTTGATGACTTTTTGATAAAGGTAAACATGGCGATTCCTTATTTCAGCGGCAGGTTTACGCTCAATGCTGTAACGCTCGAGTTCTTTGTACGGCACCACTTTGCTCTTCTTCTTACGCACATCGACCACGGTCATGCGGTCGGTACAGGAGTAGCAAGGGTCGAGGCTACCGATAATCAGCGGCGCATCGGAAACGGTGTTGCCGCGCAGCATGTAGCGCAGGGTCGGCCAGTTCGCGTAGGTCGCGGCACGGCAGCGCCAGCGGTACAGCTTCTGGTTGTCGCCGGTCATGCTCCAGTGGATATCATCGCCGCGCGGCGCTTCGGCAAAGCCCAGCGCAAAGCGGTGCCGGAATGTAGGTAAAGCCTTCCACCATCAGTGGGCCACCCGGCAGGTTATCCAGACCGTAGTCGATCATGTTCAGCGCGGTATAGACTTCGTTGATACGCACTTTCAGACGGGAAATAACGTCGCAGCCCTGCTCGCTGTGGACTTCCATTGGCAGCAGGCCATAGCCGACAAACGGGTGATCGGCGCGGGTATCACGGGCGTGACCGCTGGCACGGACCATCGGGCCGACGTTACTGAAGTCGCGAGCGATTTCCGGGTCCGAGACGACCAATGCCGACAGTGCGCTGTTCCATGTTCGGAGTGCTCAGCGGCGCCCATCCACCAGCTCCTGCACTTCACGACGCATCTGTTGTGCCAGCTGGCGGGTCTGGATCATGTCGTCTTTCAGCAGATCGCGACGAATCCCGCCGATCAAGTTCAGGCCGTAGGTTTTACGCGCACCGGTAAGGATCTCTGCCATTTTACATTGAGAAGATACGCACGCGGAAGAACTGCATAAAGCCGGAGTCGAAGCCGGTAAAGTGACAGGCCAGGCCAAGGTTGAGCAGATGCGAGTGCAAGCGTTCTACCTCCAGCAGAATGGCGCGGATCATCTGCGCACGTTCTGGCACCTGAATACCCATCGCGTTTTCCACCGACGTGGTGTAGGCGGTGCTGTGGGCAAAGCCGCAGATCCCGCACACACGGTCAGAGAGGAAGGTCACTTCGTTATAACCCATACGGTTTTCCGCCAGTTTTTTCCATGCCGCGATGGACGTAGAACAGACGGTAGTGGGCGTTGAGATAATGTTTTCGCCATCGACGAACAGACGGAAGTGGCCCGGTTCATCAGAAGTGACGTGCAGCGGACCAATGGGCACGACGTTGTTTTTTCTTGTCGCCCAGTTCGTTGATGAACTCGTAGGTTTCAGCATCGGTGGTCGGTGCCGGACGCTGACGATAATCCATGCTGTCTTTACGCAGCGGATAAAGTTCATCCGGCCAGTCATCCGGCAGCACCAGACGACGTTCATCCGGCAGACCAACCGGAATCAAACCGTACATATCGCGCACTTCACGCTCGCCCCACACCGCCGCCGGAACGCGCGGCGTCACGGACGGATATTCCGGTTTGTTGGCGTCAACTTCGACGCGAACCGTAATCCG
+
&%%%&('&%%%%%+++.+496:98872111499;JFJJEGGJJHJ?;;;CE@@@>AA@JI>B@2201**()*--2&.-&&'+&))))&&&&24....7456;<ACH;;6..88;BBCICEIGGJHJHIJAAAAH7))())+'',,*&('%%&&)356:=DDFGJJJJJIJIB6667JFFJJJJJJHGIJGFFEHJHJJIJ:::;JJH<;7799:<:9:=:887>BJB9>=HHHGGJJGFGJFJJJJGJJJJG@@<<<<=<=?AAHJJJJJGFCA*))).100,,++.08@<<@B<<<<E>HJFFJJJGEFFDIEJFC?==>JH100/63222FFEIHGGC=++CAAA<@776589??JDDDGJGJFJJGJGIJJGJJJJJHJHHCCBED8000--//46DGECEA@@(''(545)(&%$$%,34:@??>?HF===>EFJGJFGJIJEBDDDHE<;;:A@B;;:687/*(')+7=?;AACFHD722237:BJJGEFHHJGGEEFEFJ220/11233@=;<;;<?@@AIGFB666;GJJJGIGJJGGBBB,,,,.+%%%)***,,9JJJEJHEGDGJJIDEFCFJGJFH>===DJEEIFHJDEFGGJEDA>111/7++,,,,.-+++68779<<=>B8734511111001212028788811110,))+341///2357211((),345AGJIJJJEIDDFJIIJJFI;:::=:::@DFBDHEHJJJIAAA@ACADIJGJJHIJJGGJJJ;;;:??:9==A9878<?C8767==BDFJEHGFEEJ77DJHDJADBEJJJJJJJHJJJHJIJJFJJJJJJJGJJJJIEJIJJIDDCJJJHJJDFD87)))):A>@??DDGFJJJJJGC87786555==>C,,,>HJBBBAGEDBBICB@@DJJJJFCA@BGDDBCJJJJJHIJFE,,,,GIGIHCBFFJJJ4433('&&//02212CFJDA@@DFEDGG?((()JFHHE///0JFFA@?:AA...057ABA@AJJIJJJJHJJJEFFGGHIEEJHJEB,@<=?JHGIGH9.D??BAEJ@????DEDHJGGJJJHHJJJFJJGJJJJJJFJJEDFHHJJJJGGJHGJJJJJHJJJGJHJJJJJGHJGEJHHC?>>1//6DIA>=>@EHJHJIIJFEDBHJJFFGFEJFJJFJGH=<<=111/)()(((+)&%&/33A@AB=76664//51461DFGJHJJ6666JJJDGA<=6666?;7DDC>>FJA@@@JHJIHH=65CAAABD@:8777:3353////<==<>>662')&'---178:3222=?ABHJJDCGJJGFJJJJHE>>==FBED8556484494334889DJCFG;1.07444??@JFJC>>=>/..*,'%$$%$-/699;:0.--*(()%%%%1:@0//.+(((,+++,?@FDHJJIEGJHJIJFD===@;>=?E=<<=I83((('')+((8679AJ@@ABIJJJJJJJFJJA@9?AEDGB@CACEDBA@>>AB?===IJJJJJJGGJHFJJABJGHFDCCFCGCFCBJBACDC?10*(&%')&%%%%*,/13889BD9999JJEJDCFEHHJJJFCDEJEGFHIJGDBBCGGCJHJHIJJDHJA,,,-D?>>>AA::;=<<<EECDD>>>?JIGGHAJJJJJJJJHEJJGEG>===@JJJGIIGIJJJGE?>:/12++()&&&&2111022/0112ABJJJIFFJGHJJ?5345=>@EFIJJGHJJFFJGIGGJ?JJEJDFIBBAA;:9980--,*-+)&((&/07;JJJGJGFJGJJIJHJFJJJJJJJJFJJJHGH=CBCCA?666767988975:8/,-)).,((((*:IJFCCEJJIJIJJJFEGEHGJGIJJIJ?@@;::;@EEJGEJIJJJJJJJHJJJJFHHICFEBCCGEIDJFEGF5556A<.2'8962123:;<:33@CGJJFJJHFJHIIJGJJJJDFFBDFGGJEIHB?@=>>DDHJJJGDEB8888('')6((())))())&&&%''''.004223367?=>>5558BC<<=<CCCJJJJIJIJJHFDEGGIEEE?A;;::&&&&%$&434;8(<?>CJDGIHCC@444220('%'&%&&6,00CGC@>?@DCDDJIJJJGJEJ@@=;5552222=@@A+***.5421446==<JIJIJHJJHHJIJJJIIJJGFJ<86457+))*51004>E)((&&&&(-+,((()<88868JGGJHFJIJEJEGJJJHJBB999:JI===<@<<;8977::..*(&&&'-.--/./6@@EDCIFFHJJHJIIJJJGGJHJJJGIJJJJJFHGGGJJJIJJCCCDE.'''(.-/224.-..***JIEDDCDAEFJJJFBDJJIJIHJFDDC6668::99B>964:>AHH8887@BBIGBB??750097779FDFEGFA@@@IJGJJGJFFJDEFDCFCGFJHJJJJIJGFJJJJC@;445<<@B@CF;?.+4427H=>96557>=@>@?A@JJJJFJJJIJIGJIJJJJJHJJJJJHJIJDFHCJIGHEJAGJFGJJIJJJJJJIHFIEIGEA@ABCJICB@AFFIJIJJJFJJIJJJJIFGJJHJHHHJJJJJHGJGGHB@BAFDBACFGGJIJJJJJJJJJJJJ;::9+*))+699:44:93322DBBJEFEEJJHFDGIJJJGFEHIJJI====JJ----JFHEJFFFJDGJ<5556JBGG533337556ACFEDDJJHJJJJJIJJIJEJFIHJJEHE>=A@AB@DAABBE<<<=@@@GIIFJIGJDHJGEJHJ;;A=B>IJJGJGGJIEEHFF@85343:>?EECEEDEJDHJJJHJJJGJHJHJJJJJJJJAAAAJHJJJJJFJJIDJA>>99;(((('%%%&%%%(-&).,*ACFJHJJJJIJCCGFJF@CBA>:41./10/+,+'%&$$$$)*&'69<<EDJFDFHFHIEC****E;')'''(((JIJJJIGGCD222400,*,424=>>?=////;;?EGIJ?>=<665587567AGFJJ@@@DJHJJHEAED5555=@??HFIJFJJFGJJJGFJJJJGBCJJIJJJGJIJHJIIGJJJFGEJHIJJEHEIFE?889;JBFG>==>A@>>:C<>BD<<<:;::)%$'&%%%%-,+*&''%%%&&(('*2=BEJJJFGJJJIJJJJJEEGHJJJGGGGJJIJHJEJJE:9:9:HFEBB@><<=@JJJHJJJEJDIBFFCA@BB=<90/,,++.031(;<=DEJCEJJEFJJJFG?EC@@?B?==>?DEFDEJ<;;<>;/...56IDFEEJJJJJJJJJJJJIGJHEJJGJGIIJJJDEJJFHIJEFEHJJJJHJJJJHJIJJHJJEIJJGCCB::;:BC6666BA@?@DCBBACEE@@CCJJJJIJEBAAEEJJHHGJJJJJJJJJJIIGHJJJHC7666788A@?ADB=IHGIGFJJJJ6666FHB88888:550001''''''&&$$&'*1+((.0--**+,:>=>>A@@@JI?<;<?GFIIIJJFJIIJFGHDCBBCD;;100)55;A>;HIJJHHHGDCDJGIIEJHHJHJ@CBIHJJFGFJGEC@JIFHGJJJGJCC***-::;7<=<<>>GH:999FJEEEGHJJFIEFFJD??>??AGFIA??@CF@?=...B??@@E>;;JF@>>@?DD><>BBFCGAECBB?E2110211175332344GEIFGGJJGIG??>>BA@BCCBECHGHJFJHJJJJJJJHIJEECJJJFEC<;;:<:;;833HGCFFGDJJJJJGHGJFJJFJHIGJJGGJEJDB;6>634C@IE>DFHJJFJJJJJJHJBCBBFE?<;:,,+-21+)))9CJJJJHJJJJHJHJJIIJJJIJJGJGJGJIGJJJJIJBA<<<5555;;00006;=52+)))*999DJIF?<11125323622210100++,((()/36>=78:7766772111CJJJJJJHJEFJGJJJJJJBBAAJIDCIDEDDC@?@;<;:66:9?@;;;:HJJJJJJIJJJJGJJ@FJCDDFJJGJJJJBHCC?@?>@BIJFJEGIJEFDAB@A744<D7666DBDCJHIJEJJFHJJJJJHGJJJJJJJJJJJJJJJJGJJHJJJJHJIIFA7777>=>?>97395>A>???<<<<IEGFDEBCHFEGJJGJJJHJJJJJJEGGEIIFJJFDHFB@?@A?@A@EBE7667A<:;:99:;BBBA;;,++*0/+())((((*('&()+=>@GJJJEC=71134731//-*'(0223238:;//((*00./1159667:6;:9<DFCBJJHHGJGHJJJA>>JJGFJJFJJFHJAC>///:@D?@FGJGJHJJJHE888:((()5*&%%%''&'''?D@@?=<;:<>?A....6689DEBFHGH9EHGEJGHCDJJJIJJIJJJHGIHJJJG4444?97668<HFCEDEGBCBJIAG842../;@;DGIFGGI=>8786767A>>>>JIJIJIJJJJJJJIHJIJGHGDHFBJA>>8-4467ADEGGGJJGJJJJCBD==::=BDDCBEFEFDGEGICED>9,'&&&9;ABFEHJFFIJJJFGHJ966>EDJDFCBBDA@JJIJJJIJJIHJC2//+,A<==0///0>;;=::::667''(...2HJJJCCBCEJIIJJHJJJHJIFIIHJJJFHJJJ==<<A9ABCGFGHFFGJIHJJIJ;;;GFD=<<CCJDFDCCA98,'$%'''(+(''&***271127<;<>>CDJGJJJFJJJHFJHIFDGF4334JGJGJIGFIIJJJHBCAA>;>96;(((5567:986655778><?GIJIDGGHFJFGACBJF8776;222+(''%+2*==4444A?>667:DBHD@3/.((0',,,7887)'(().185..++++)''*-%%&&*&&'))**7:37@BHIGIFHJJHECBADJHJBBCEHIIGJJHJJFJIJHFHJJJBBBBJ;:99:888::=>GGDBBCH=;:;JJJBCDEJJGGJGHJJJHIJFHH===;??::;;@(&&(889DIJJJGJGJJJHJJ=E5B45=<<::;<G>=?1?DCJJGCJJIHJJE=61''(47:75>>9A?CFHGJJJJGJJCECFHHJGJHFFGHJIHFCDGJJGHGFIGJJJEGJJGIJJJJD>@FBC@DFGJFIEFEJJIJJFGJJJIIEJDIJJJFHJJJHJEB@?>>@F>>==<<FC@@@?B:74455667899=F8887*'''*+*+*'&('+78.---7DEEA?@@B=>@AB>=<;=?:3278EJJIJGJIFHIJIGFHDACIAJBGJGFJJJJJCBC@@A?JJJJJJJJJ99HIJJJJJJJJJJJJGJJIGJJJGJJJGJJHIHIJJIHJFBCAB=9223AB=>=DDFEEFFFCHEIGIJJGJJJJGCCB***1-5689;<FCFEBGJ?>>?JFEDD@JJGJJJJJFJJHJJGJHGJJIJGJE6445;CEBEFHID@>>?@FDCHGDHIJJHFJJHEFEC555<5AAA@EJFB>::<;@C==A?211))))+)(&*47=B:@GFGGFJFECEICB?AA3/..+&&&-1'''';9)(((>CCGHEDBADFEJIHJA@55579<CCDCJFIIJJJJDIJ@@667DC5533+))%%%&4@:89440*(*)+CBHJJECG;=../:JHJDEGFJHJJJIGJJIGJJJJ@???GHAEBCBJJ@>=>?>@A99:DHBA31/,44445<<922122034*BGFJJJJJJJHHCDCJJGJJJIJDD@ABBDC>>>@++++:?EGJHJJHHJJHJJJJJFJHHJHEJFJJJJJJHG@@??JIJEDDEJJGJJJHJHGJJJJJJJHHE?::=DEB:669:/'%%&.085>I5112AAABIFFIJJJHJJAB@@HG??><>43*(+:9998:FCJJJJIJEGFCC5IGFDDID@====8----21136('&&+++31147CFGHFDEDJ:999@C****1,**.+++)(((,,,,269IFHHHHFFG:>:??@@B;;;:BHJHJHJJJJFJJBBBAF532.**'(('''(*8>:9@9FHFGJ?@?@E@?100./%%'.1-)&&%&+,775/456819232223'(>>FDIFIJJAABDDJGHHGEFCFIGHDDFEHDDJJGJGJJHJFEFD<<<83>>FABEGHHJJJJJJIHGID<<<:>=$$$#$$),.//0<==@ABHJJJJJHD@ADJJJEHHHJGJHJHJIIJJIJIJD>:96('&&';;>DGEBBBA@<7JGJJGBAA<=<<HGDABDJDJJJJHIHB@?DCEDDBBEEA@AAGGJJHHHJJJGGJIJJIFJIEICIHFG=999<43339&%&%%$$$%'&&-.;@?@?BEB6111/+**+*,1-.-'''BBCBDCEGEEIBBJGJJJJ<>=''';AD7766<<=ICGJJHJJHJIJGGJHFADB/...C?==>:;;9:::3/02)EDGJHGJEJJJJJJFJIJJJJ@@DJIFJ@@BAJJJJGFB=BBCGJJJJJJJIJE>===GJCDBBJJF:99<<<BBBJ?86<3855557775DCCAJIEIB++++=99F?B@JJIJA>>@HCJHIJJJJIJIJJJEJJJJJJGJHGJJJJJJJJJJ<<<?43334:)'''2;>==;;>;<;DDE>7767983.)0...1444988:<;:&$$%''''(FFD=9999AEBEAACCFJHJJJJJJJIJIJJJJJIJGJJJJJJBACIJIJJ<:::>AADDFCJABA??@>;000.2*-,--0/(&&&&=?=?>322+++('%%%'(&&''''6-%699FEFHE===>JEFDECB?=;<D??>99:/000B<>?AAIJGJJJEDCCBJIGEJJGGJGECFFGJIHJ:9>@DDJFIJJIA@??;4400--/++&%)'(%&(,-;@444300003??9:8766;2JJHFFJJHJJJGHGJJHIJHFDGCJGJJFJJJJEEJGGJIHJIJJHJJJJEJGCADHGJJIJGJJHJFA=>?CJJJJJDBAA?AJFD=<>>JJJJIJHEEFDHGEFJJHGIJIH?==>0//'&&'(''.../=<@A<<<=:::<C@C@FDIJFIJJJJHIIEDJC@3333=><6666BF?JFJJHFI<;;;GJJJGJEJHJD??577EFD=JJJGJEJJIJJIJFCCACDB>B>@DA----BCFJJJJJJHHHGJJJJIHIIJJJHJJJJJJJJGIJJHJCDFGFGFIHIIJIHJHJFFIJFIIJJJBBB:;:;C@;EABHJGJJIGGJIJJGJIHFEFFGGJEEHFJJJJJGBCB@GJJIFFFJFJIDJJHJIIJ;;:5:888AAAAEJIJJJJHJJJJJJEJJFJGBCABJC@@A;999?<>&&'/=6653)(*29<5/09AE?@<95574()00000101723FJHJEAB=>0/113921-*))**,,-101689))))JHJJJJJJGJJIJJGHHJJFJHJJJJHJJHFEGEE@85577777IJIJJJIJGJJHJJJJ><<<..)))''&&((*,-/.45/,-<=>??''+,2223A???=A?;<8;995/79:2****,'()-/2224377>---.423''''(((*,-<@EEIJJJJIHJEJJJDJDHJHJJGEHIJJIGJAA21135667+**+*++4HJFJFJIJFIEEJGEJHJJJIJIHJJHIJJIHCD@==>B?:;;<;;0//('&'&()))+8697877=70><::;:6,''$&%$(((),,,-:>>@EEEEEHFJ=:9:FGECHJGJDABCJJJGAAA3676733337,+**./.-(('))(('()*0;DCA=;=@?DAJJFCCB43311000*+%%$%&%%&%$%&+7=ADEIGJJJ7777IIJIJJJJEA@?JHBA@550(%$$%)-***('''&&'&&&&78EJHDCC:::;;:;;A?>81113810.-++,-0661333778=FJJ>?JJJJJHJFEDJFBBF?=D??>>DEJHJJJHIJJJJJEEDDECAA;IFJIJJJJJJHIJJJHJHJJFEJFHJHHJJHJJFEJGJJJJIJJHHJEFJFDGJJEEDJJGHF::;@DGJIHGEFEJJJJJJJHJJJJJHFFEJJIIIJIJJIJEDCFJCDD>=0///...2'%%$%'(<@???@>=??@?:,++++222/./BFJJBB@ADCDDEFFJFF>?JJJ@>?@FAA9//ABDEDFGJ8666@DJIE>(''':@===>IFIJHJJJJJ=<<<8::;JDEHCBBCHJJEEJG<<EJJJJBCBC?>?@JFJGIHJIJJJJIJFCFEJJ::99C221---,,/-.88=@HJJGJJG@>A99:5:0666GCGJJJGJA>A99;;:;9?DCJ<==<><<==;;;222276668:>=:775)AB9FJHJIDE673-'('(.+)))((''(8BCHCEJDCECDF9889HJGHJJJJJJEJJJFCCHB@?AB;:88AD:=775..3..=?DFHEICFJDCBDCABA;:5000/-)-,&',,,+303666=?>?>>@?>>-,++,=JCJIFD;:88<;:89::://0EJ=;;=C@<<444499++++3338=>>DJA@<;654564445CDBBABDEHIFJGJJJJJJGEG>=@AIGJJIJJJJJJJGJEHHJJEDFFJJJJEGEHB100)))**+*.-,***2..//4DGFJCDIFJF887787;=B?=JFHHJJJFE6555F86668848<4?;.6?@IFGHJJIJIHGJJJHGGGJJIJFA@@AHFEJJGJDCIIFEGF@=('''8704;@JJIJJ::::GJHJGJJIIHFGJJJIJJGJFDJJFJGJIJJHJIJJFIIIEJJJHHFFIJJJJJJHJJJJJJJJJGGIGGGJGFFJJJGEHJDHHCC?>76+)*,.BEJJJFDJJJIJJJJDJEDFJGEEJJJJGGHCIIFIJJHHJJGJGEE<<<JJJJJDFIIFJJJJHFJJHJJG1()7<<=H1112DJJJJIJEBD>FJJJJJJJCABB=7::>JJGFIJJICGDDBJGJJEJ@@@<::;>CB<===CDGJGFHJJJ@8767534;FGJJHFBBA@BCC5)))A==>GGJJJHHIJGFIFJJJJJJHJ5449=9//<AEIEFFECBJJ;;<:9:4;,+,,348<52240<>>;0//////ED===>CD722..2>JEHEJIHJGGHJGJIHJJJJDGEGGF@?;=ABC:::;DEJFJHJDFJGHFGJE@A979(+)'&&&2100---.A<;;<DIDFFJJGJJJIFHFAABJACJJHJGDE.--,+**&%%%&)::?CFGJJGJJJJJGGFJJHHJJJJJJJJJJGIGEJJIGJJD77B<;;;FJ???>70//-,..44865:<=ACDDJJI;;:85536BCAJ8./..@>>?JDCCDGH@?)((&&(&&)253344F==<)))),***'(+252344520.-+(%%&&&&'&(-----.;;DDHFIDHFHIJHJJJEHJ<<<<1///255354777;@3333333CEGIJIJJEJFH876711116;??>>??@<<<<<DDE@?FDJJEJJIJJIFFCFEG=<=AH65557655:<9887;<<E)))+:53130../6=@@JGJJJJFDEHGJJHJJHJJFIGHJJHJJFGGC1112.-,...)''')++:85HEDDIDEECEEJFDJ@JJGJHJJHJFJIJJIDIJ;:::FFH::222CDF?;56><;::3)(),4)BEGFJHJIJJJJJEFFJHFJIIJHHHI+++&''(*((&&**+5688<==JJGJJJJC@??AHEFJGHIJJJEJ>7789B@C=<@ABFHJGHJEIJJHGHJCJFHGFIDA:8,,,-FCB?=?C;,>:@BBECBEAJJFGJGGJJJGGJFHJJJHJIJJGJHJIJJGDJJJIJHJJGJHE?,,,-JABDCJ@@@?==@@G?@?@JIFJJJFCJFDHDEGJ??IGEHJJHJIEC=>>:99:>JJGFJHGGHEIJIJJJJFJGJJIJJHJJDEJHJJIIJJJJJIEGGJD?F>?JJJJJGGFEEJHJGDDDEHJGDIDBCCIG<<;<;;EDGEJJGGCGBEFIFCEDE@???A800//66>>@EGHGDFHIJJJJHEFEFFHEEJHIJJIJGJIFFGFGFD1001+(
@Glass_A2P_20_pDSG602_19
GCGGTAGTTTCAGGCGTAATCACTTTTGCAACGTTCTCATAGCCTTGCTTCATAGCAAGCCCTGGCAGGGCGGCAACGGGATGCAGTTTTATGCGCTTTGCAGAACGCCAGGTAGGCTTCGTGACGTCGCTTACCGGTTGTCACGTCACTGTGCGGCACGCCGAGATAACTGATATTACGATGCCCCTGGTCATACAGCCGTTGCATCAGGATTTGATTGCCCCTTCGTCGTCATAACAGACCGAAGCAAAGCCTTTTGCGTCACGCGCCAGCAGAACCAGCGATGACTGCCAGTGGGCTAACATTTCTTCTGTTATGCCAGTAAAACCGAACAGCACTACGCCGTCGATATTACGCCGTTTCAGCACTCCCAAATGTTCGGCAACTAATTGCGGGGAAAACTGACTTCCATCATGATTAGATAACCTTGTTCATAGAACGCTGGCAGCATGGTTTGAACGGCGAGATTTTCTGACAACGAATCCAGACGGGTAACAATGATGGCGACCACTTTATCGCTTTGCCCACGCATAGCGCGCGCAGAGCGGGAAGGGGAAAATCCATGCTGATTCATCACTGCTTCAACACGCTCGCGGGTGAGCTGGCTCACGCCGCTTTCGTTATTCAGCACCCGGGAAACTGTTGATTTACCACGCCGCTTAAGCGCGCGATATCTTTGATGGTCAGCCGATTTTGCATCCTGTTGTCCTGTAACGTGTTGTTTAATTATTTGAGCCTAACGTTACCCGTGCATTCAGCAATGGGTAAAGTCTGGTTTATCGTTGGTTTAGTTGTCAGCAGGTATTATATCGCCATAGATGCTACGAATATTATTGGATTCTCCTTATTATTTGCGGCGCTTTTTTCACTTACCGGAGGTTATATGGAACCTGATCCACGCCTCTCCCTGACGGAGATTAAAACTTTTCCGGTAAGCCCGTCTTTTCACGGCGTTACCGGATGCGTAAGGCCGTGACGTTTTAACGTCCCTGCTCAGCTTTATTACCTTTTCAGGTAAGGCTTCGCCACGCCTGAAGACATTTCTGTACTGTTTCAGACAGTGCGGAGGGACTCCTTATGTTTAAAGAAATTTTTACCCGGCTCATTCGCCATTTACCTTCCCCGTCTGGTTCATCGTGATCCATTGCCTGGCGCGCAGCAGACAGTGAATACGGTGGTCCCGCCGTCCTTAAGTGCGCATTGCCTGAAAATGGCGGTGATGCCCAAAGAAGAATTGTGGAAAACGTTCGACACCCATCCGGAAGGGTTAAATCAGGCGGAAGTGGAATCTGCCCGCGAACAACATGGTGAAAATAAATTACCCGCACAACAACCGTCGCCGTGGTGGGTACATTTATGGGTCTGCTATCGCAACCCCTTTAATATTTTACTCACCATTCTCGGCGCTATTTCTTACGCCACGGAAGATTTATTTGCTGCGGGCGTTATCGCGCTAATGGTCGCTATTTCTACGTTGCTGAACTTTATCACAGGAAGCACGTTCCACTAAAGCGGCAGATGCCCTGAAAGCGATGGTCAGCAATACTGCGACGGTGCTGCGCGTAATTAACGACAAAGGCGAAAATGGCTGGCTGGAGATCCCGATCGACCACTGGTGCCCCGGCGATATTATAAAACTGGCGGCGGGAGATATCGATCCGGGCAGATTTACGTATCTTGCAGGCGCGGGATCTGTTGCATGGCTGAGCATGCGTCACCCGGTGAGTCTCTGCCCCGTAGAAAAAGCCGCTACCACTCGCCAGCCGGAGCACAGCGATCCGCTGGAGTGCGACACGCTGTGTTTTATGGGCACCACCGTGGTGAGCGGCACGGCACAAGCAATGGTGATTGCTAAGGTGCCGATCCTGGTTTAGTGGCGGGGCGTGTTAGTCGCAGGAAAGCGAGCCGAATGCCTTTCAGCAAGGGATCAGCCACGTCAGTATGCTGCTGATTCGCTTTATGCTGGTGATGGCACCGGTGGTGCTGTTAATCAATGGTTACACCAAAGGCGACTGGTGGGAAGCGGCGCTGTTTGCGCTTTCGGTCGCGGTAGGCCTAACGCCGGAAATGTTGCCGATGATTGTTACCTCGACGCTGGCGCGCGGCGCAGTAAAGCTGTCGAAACAGAAAGTGATCGTCAAACATCTGGATGCTATTCAGAACTTTGGCGCAATGGATATTCTGTGCACTGATAAAACCGGCACCCTGACGCAGGATAAAATTGTGCTGGAGAATCATACCGATATCTACGGTAAAACCAGCGAACGCGTGCTGCATAGCGCGTGGTTGAACAGTCATTATCAGACCGGACTTAAAAACCTGCTCGATACAGCGGTGCTCGAAGGTACGGATGAAGAGTCAGCGCGCTCGCTCGCCAGTCGTTGGCAAAAAATTGATGAGATTCCGTTTGATTTCGAGCGTCGCCGGATGTCGGTGGTAGTGGCAGAAAATACCGAGCACCATCAGCTGGTTTGCAAAGGTGCATTGCAGGAAATCCTCAATGTGTGTTCGCAGGTGCGTCACAATGGCGAGTACTGTGCCGCTCGATGACATCATGCTGCGTAAGATTAGCGGGTTACTGATACGCTGAATCGTCAGGGGCTGCGCATGGTGGGGTGGGCGACGAAATACCTGCCAGCGCGTGAAGGAGATTACCAGCGGGCGGATGAATCCGACCTGATCCTAAAAGGATATATTGCTTTCTTGATCCACCAAAAGAGACAACCGCTCCGGCACTGAAGGCATTAAAAGCGAGTGGAATTACCGTAAAAATCCTTACTGGCGACAGTGAGTTAGTTGCAGCGAAAGTGTGCCATGAAGTGGGGCTGGACGCGGGAGAGGTGGTCATTGGTAGTGATATTGAAACGCTATCTGACGACGAACTGGCGAATCTTGCGCCGCGTACCACGCTGTTTGCCCGCCTGACGCCGATGCATAAAGAACGCATTGTGACCTTACTGAAGCGCGAAGGGCATGTGGTTGGCTTTATGGGCGATGGTATTAATGATGCGCCCGCCTTACGCGCTGCGGATATCGGCATTTCTGTGGACGGCGCGGTAGATATTGCCCGTGAAGCGGCTGATATCATCCTGCTGGAAAAAAGCCTGATGGTGCTGGAAGAGGGGGTTATTGAGGGACGTCGCACTTTCGCCAACATGCTGAAATACATCAAAATGACGGCGAGCTCTAACTTCGGTAATGTGTTCAGCGTGCTGGTAGCGAGTGCTTTCTTGCCCTTCCTGCCGATGTTGCCGTTACACTTGCTTATTCAGAACCTGCTGTACGATGTGTCACAGGTGGCGATCCCGTTTGATAACGTGGACGAGACGAGCAAATTCAAAAGCCGCAGCGTTGCGATCCGGCGGATCTGGGGCGCTTTATGATCTTCTTCGGACGATCAGCTCGATCTTCGATATTTTGACGTTTTGCCTGATGTGGTGGGTATTCCATGCCAACACGCCGGAAACGCAAACGCTGTTCCAGTCGGGATGGTTTGTGGTGGGCTTACTGCGCAAACGCTTCATACTGCATATGATCCGCACCCGCCGTGTGCCGTTTATTCAGAGCTGTGCATCGTGGCCGTTAATGATCATGACCGTGATCGTGATGATTGTCGGGATCGCATTGCCGTTTTCACCGCTGGCCAGTTATCTGCAATTACAGGCGCTGCCGTTAAGCTATTTCCGTGGCTGGTTGCGATTCTGGCAGGGTATATGACATTAACCCAGTTGGTGAAAGGGTTTGTACGCCGTCGTTACGGCTGGCAATAAAGAATAAACTGGGCACGATAGCCCCGATTCAGATTGTAGACAAAGTGAGTTTTGTTCATGCCGGATGCGGCGTAAATGCCTTATCCGGCCAACAAATTCAATAAATTGCAGGAATCACGTAGGCCTGATAAGCGTAGCGCATCAGGCGATTTTGCGTTTGTCATCAGACTTAATCCGGGCATGATAGCCCGGATTTCCATCAAGATTAGCGACGAACGGCGATCGCTCGATCTCAATCTTCACGTCTTTCGGCAGACGGGCAACTTCAACGCGAGAACATACCGGAA
+
45<<<221154**++5:---.:;;A;;;;77::>>@DDCFJJGHJJHHHIIJEDBFA@@@BCG>@><JHF=310/238>BGGGE:;22:6/((((+>>8398:EFJIFFCEJJAABBDJJJHJHGJEE<==>@A:+**+**)(../@?ABDJJGFFCFFCEDAGEFIJIJJEFGFIJJGHFGJJGJJJEJJHJFJJJJJFCCBEFBEBBGDEDFIEJJEIEGFJJJ;;;0000EJHJJHJJJFHDEJJGJEJJJH?>=>GFJFEJIFIF;::;DEHJGJGHJGHJJGDJJJFACF'''4EJJJJJJJIIJJJC662C@A><?EGJJJJGCBBEJJIAAAADFH<877778A@?@HIHJJJJEEBCCHEJJIJA==<=?2*)*+-,,.***('%&&(DE999:?31112'2053330235'%%('(,.72)))'?DBBABGJJJJJJHGHGJFDJEJA@@@<<=/,++/2355567:@@A00///JIFGHJJJDJJJ<<<)))*JGEEDFHEIJJJJJJHJJJHJJJGJJJJJJJHGJ@@@A@-,,,'(((=8AEHIJEHHDBA@AADBBCEHIFJJFJFJJGD@@JEDFDJ9443587('''/***+9788:@??@EB@@FGIJJJGHEBECFBJCGJJJJ5;)'''+0,++,IEDFCGGC@CGE9889AADAE>>=84<=@ED.,,,BBCBCJGJJ@?@C?FH@<=ABCCJGHJJFJIJIDFEEIEJFHG<<??HJGJIEJJJFIA;9;;CCDF****===<>>@JJJIJ9666JJFEJBBBCGHDFJIEGICG>2136AEEE@@BBGEGHJGHG2223=<<<?210-.....<786662377:@*JHIJIIJGFHFJJEJJJJJGJFHF=FJ=JJJJJJFI==(((--.,***)0*9,+,,,*)))'((()*6533478;H=;;BGDD=HFFGGJIJJD778?@?BB?@CCHJJJIGHGIJJGHB@DFFCDC5545;=CC@;;:?>>FEJFJ1.++,>GFJE?=:4---.JJJJGHEDCB<;;;AA;<<FJIJJJJJBFCEEDFFHFCC>?>@JFGG?>?6545=>?@BABCCGHEDDJGJJJIJJJGJIJJJJJEHJHGGGHJJGCBC>==-*)'&*'2330113DHGC>=>777/000J@A62223:@DGC>>DCGEEDGIJJHHIJIGHJGGIEHJJJJGDECDI:8GEEJHJGGFFJFJF@?444:555776//////.&%(-68BEE@??@EAB@A@A5543543000137./<;6A>?>960128?<<?@@?9@773,)+)*0.,.-*111CD888:GGIJFJJJEJFJEFIEF<30GHFJJJJDJGGFFEHFJGJJGFDJDHHDDFF@?;<<AJHIIHJJGFHJFFJGGFJ:6??;;98:::=22@@@FGDFCGIJIJJJJIC7//.2;<C9?99AAGCB7JGJIDDBAA@GGJJHJFJJJDCCBHGEF322(&&*&'(&&&AAGFJHIJCBFCDGE?:/('%%**;GJ@@A@JHGGJJJFHHJHJJIJJJIJJJIJJJIJJHIJIJJFA@@:::/,,,/-.7<@EJJJIJFH==FEIJJJG....@@DJJJHDCDGJJGJC::::@---/9;8646<==><2++(********42=AA8777967=@@DEFFCABDE>?91118,))((0(75.@?>BGJEECFFIEAA;<GJBFEJ@CCDJ@>410('''++551-))%%%),3))))2(@B>>==BB38::;9:?E@DCGJJJGJJJJJGJJJJJ<---,,++/@ADB@B77E9999HJJEIJIJJJHIHIIJJJJJGJEGFJJIGJIGDBCCJG@EJJEDECEGEJEGCFE@A,,+,)))'++*,,,**)$$$#%%&,(*(%&&----3('(($#*99JI===<?411*(()6<<CFDEFCCFIJJFJIFGIJ=72222210509----39:890,--,++,4664()6<DEHJJJJJJJJJIJHHFJJJAABBJGFJJJJJJHIEEHJAAA@GEFFFHGFFIJJHGBA@@IIJJJHJJHJGJIJJJIJG?@A<;>?G6555A66557888:CDFCFFEJJJGJJJHJDEEFCABABBD;IF,EDJEJEJGFGFJJJJJHCDD@CAAGGJGJJIGIGECEJCGJCDD@EFGJJ?>>@JHH;;;;AA>CCBC964./1110/06367564478JEEJJGIHJGIGJJJJGCBBIJFGACBBABAF@HGAB77F@>>@@GJEIJEFJADA;944223363))**++*%%%%,-//=:::FJEGHDHJ;;::B@EGJJFF<:76++++'&&&*4447778999JHJHHJJGJIDDJJJJFFCA856669767<>BB6653344AD?>?;;ABCCB?DEC@>@?@A><=8433'&''<;;4334@@B=??JJIJ@>=>HJIIJEJBAAJFIJJGGIJFHJBBCDJCAAAFJJ,,,-FCE('''-:7667979<<E=DIJJJJJJFHJJJJJJJ;7645>JJEJJJJGHFFJJJIBCC94+'((@BEGEJGFDCBCIEJB((((1++++01*)))**&&(,2+***1003@BGJJHIJHGJJJIJJEF884+((3333>7////GFFHJJIIJIJJJFGHJJJHJJC@?22,))''&'',,.(2--+++.?>>><<@ABIJJIEGECBD???=>AEFA;=;33321+*((),+)+*)*+389@@==+))*+.-)&&(((()**0+./(...0**++3EIJFFIJJIHHJGJJJJJJIHJJJJJJJ666454543****58JFIIFGHJFJIJJECDFDCCGFJJJJJJGIGCCCBGAABACIHIJIJJJJJJJIJGGE?@@>8111BA8>2223?6610?AAEDFJFB@@@JGHFFDFJJIDCACEJJHEHJGB???JGCB;;;<JHJJ('''791,,*)%%%%&&'+./58BE?>=:<A?;88@DGGEEGEGDJIIJHJJJJHFIJGHFFFJJFEEGAFJJHJJJIIBCGDIHJGFCDDHJEEGEDDHFJ,,-B@??=?>;<6222233..--.,)**+0+.244@FJJIHFJJJD111-..-01>;;;ACEECFJGJIFJFEDIFFHGJHJJHEJJHD;:999=HFGHHJJJIJHJIGJJJJJIJIJJJHJIJJG1&&&(-&&;>C7766B>;:;=8D888:@@FDEJJJJJDJGDFFGJJGJJHJDCJFHGHEJECDFJFJ?@<=<=?AJJJHEIDJHJJD;;;:GFFJJIJJJHJJEDIJIDE?DDJFJJGFIJJJEGGHFJHJJJDHIJJJJJJJGGJJJFHJJJJJJJGIJHHJJHHFJFFJFJGFJHJJBAABIJHGFCEEDDEJJHJJA@@AE''''3,&&(+,8:>8889BCFJJJJJJJGFJCJD;,)))3,*++,+)*-0./<FHC??>=<??@BAA3-..&'')0,,-.*)*+//246650000056766;<=>=?C=>>>>@FED?>E>GJGJJIHGDJHHD=<<9:****1/0/.0056@JHJJJJJJJHGGIEEJIHJJJJJJGBCJDGIGJJ=<<9''())).0//*''%%'**)+++++,@GJFJIGFFEJFGJJJHDJFJFGDFB?@ABEFJGJIJEDB@C@AA8,,,'((),,*,,,,79<><=CCCBACDDDJEGJ/.,*+-5/.)'((05****CA@AA5444555///10778;;@C9:7766:9999;B?>@@989:?765.,7&CEFHGJ@?9861//1,(()AHJJJIJEEGHDE>===@DFFA>97///***+570..(''''((18;6556=B>?BDCCC@???D=>><:1111AEFFHJJIDI;;;:;>534:;<==DCEDDEGGECEFDIJJDHJJIFDCEFHJJJIJJJJJHE>>>>JJJFGGJFGH86A0++,+,6DC9777<9::66569;<;<<<:99:>BB=?JJJHJICJJFJJJDC;7,+/-((+**@C7333<=<;--JIJJJEJ?5567HEJHFJJJGGJGCAECC==FB;</;B@B@@EGHJJ@A@@@@?+***..,/24''14;E-*)))1103???HJJHGHEJIHJJEDFGCAB@F>>>=;=.-,,.,)(())'(''
@Glass_A2P_20_pDSG602_20
GACAATGTCGTCCGGTACGACAATCTCAATTTTCACTTTCGGCAGAAAATCCACCATATACTCCGCGCCGCGGTACAGCTCGGTATGGCCTTTCTGGCGACCAAAGCCTTTCACTTCGGTCACCGTCATGCCGGTAATACCGACTTCGGCCAGTGCTTCAGGACATCGTCCAGCTTGAAGGGTTTTATAATCGCATCGATCTTTTTGGTGTACTCCTTTGAAAAGGTCGCCTGTACTTTGATCTGCTAAACGTAACACATAACGCCAATTCATTCCTTGAAATCGTTTGCATCCAGCTCGTGTCGGGAAAGCAGTTTATAAAATTCTGTCCGGTTGCGCCCCGCCATTCTCGCCGCGTGGGTGACGTTGCCTTTGGTGATTTGCAGCAGCTTACGCAAATAGTTGAGTTCAAACTGATTACGTGCCTCAACAAAGGTTGGCAGCGCCGTATTTTCACCCTCCAGCGCCTGCTCCACCAGCGCATCACTAATCACCGGAGATGAGGTCAGCGCCACGCACTGTTCAATCACGTTGACCAACTGGCGCACATTACCCCGGCCAGCTCGCGGTCATCAGGCGTTTCATCGCATCGGTAGAGAACGCGCGGACAAACGGTTTATGTCGCTCTGCCGCCTGGCGCAACAGGTGATTTGCCAGTAGCGGAATGTCTTCTGTGCGCTCCGCCAGTGCCGGAATTTTCAGGCTGACAACGTTGAGGCGGTAATAGAGATCTTCGCGGAATTCCCCGCGCGCCATCAGCTTGGCAGATCACGGTGAGTGGCAGAAATAATCCGCACATTGATATCAATATCGCGGTTACTGCCCAGCGGGCGCACTTTACGCTCCTGCAACACGCGCAGCAGTTTGACCTGTAACGGCGCAGGCATATCGCCGATTTCATCGAGAAATAGCGTTCCGCCTTCCGCCACCTGGAATAAACCTTCGCGATTGCTGACAGCGCCAGTAAACGCGCCACGCGCATGACCAAACAGCTCCGACTCCAGCAATTGCTCGGGCAATGCGCCACAGTTAATCACAATGAATGGTTTGCTGTTGCGCGGGCTGGCGTTGTGGATAGCCTGGGCGAAAATCTCTTTCCCGGTGCCGCTCTGACCGTTAATCAAAACGCTGACGTCTGATTGCGCCACCAGCCGCGCCTGTTCCAGCAAACGCAGCATCAGCGGGCTGCGGTGGCGAATTGCCTCGCGCCAGCGTTCATCGGTGGCTGGCACGGATTGCTCCAGCGCATCGTCAATTGCCTGATATAGCGCGTCTTTGTCGACAGGCTTGGTGAGGAAACTAAAAACGCCCTGCTGTGTAGCGACGGCATTGGGATCGAACCATGCGCGGTCAAGAATAATTACCGGCATCCCGGCTGCACTTTCTGGATTTCAGCAAACAGCTGCATACCGTCCATTTCATCCATCCGCAGGTCGCTGATGACTAAATCTACTTTTTCGCGATTCAGTACCCGTAATCCTTCAGCGCCACTTTCCGCCGTGACCACACTGTAGCCTTCGCTGGTCAGGCGCAGGCCAAGCAGTTTCAGCAATCCCCGGATCGTCATCGACCAATAATAAATGCGCAGGTTTATGGCTCATCAGGAGTGACCTCATGGGTGGATGGCGCGGGCTTTTCACTCTCGTGCGGCGTATCCGGCGAGAAATTTCCAGCCGGTTTGCGGGTAAAGAGCTGGCGTTCAATATCGGTCAGGTTTTCCAGCTTGCGGGTGGTGAGTTCCAGTTGCTGCTGTAGAACGTGATGTTGCTGGCGCAATGTATCCAGCTCGCTGTCGCTGGACTGCTGGAGTTTACTGTAACGTTGGCGCTCTTCCGCCAGTTGCAGATGCAGCGCCTGACCATCGCGCCAGAGTTGATCAGTGCGCAACTCTTCTACCGGGTGAACCTGGGTACTTTAACGCTGATCCAGCAGACCGCTGGCGGCGCTCATACGGCGTAATTTTGGCGTCGGCGAGCAAAATCCCTTGTTTAAAGGTATTTTGCCAGCTGCCGTCGTCATATTGGCGAGCTTGCTGACGCGACTGCGCGGCATTAAACAATGAGCACAATCCATCGCCCGCAGCCAGTAAAGCGGATTGGTTTCGGTTGATTTACCTTGCAGCGCCCAGATGTCGCTACATTCAGTAGAAAGATAGTCAGCCAGTTGATAAACCGGAATTTTTTCTTCTGCTGGCGTATCAATGGCTGGCTTATTGTGATTCTGCACGCAACCCAGCAATGCCAGACATGGCAGCCCTGCCAGCCACAGCCGTCGGGGCAATAATCGTTGAAAAATGTGTCGCATATTCACCAGACTTAAAGCCTATCCCAGTGGGCGTAATTGTTGCAGACAGTCTGGACATGGACAGCGGAGAAACCCGGAGCGTGCATATCGTCCGTGAAGATTTCGACGCTGCCGGGGCCGAACTGACAAATAAAATAGCCTGATAGGATGGGCTGTTGATTATTTCGTGTTTTTCGACGACGGTAATTCAATGCGGAAACAAACGTCTTGCCCGCTCTCGTCGACCAGATACAGTTGCCCCTTGCATACGGCGAATACAATCCCTGGCAATGCTTAATCCCAGACCGCTGCCCTTCACCGCCCCTTTTCGCTGGTGGCTTCCCTGAAAGAAACTCGAAGATCATGGCGCGTTCCTCTTGCGGAATGGGCGTGCCTGTATTGATGACATCAATATAAACCCGCGCACCATGTAAACTGCTGCGAAGGCAAATGTTACCGGATTCAGCCCCGTAGTGCACCGCATTGGAGTAAAGATTATCCAGTACGCTCATCAGCAGCATTGGCTCCGCCAGGCGAGCTGTTGCTTTGAGATCGACGTCAGGGTACTCATCATTTTAGCCCGTGCGGGCAGGCTATGAGCAGAAACCACTGTCTCCCACCCAGCGGTGCTAACTCAACATTCTCCAGTTCCACCGCACTGTCCGCCTGTTTACGGTTGTAATCAAGCAGGTCTCGATCAGTTTTTGCAAATTGCGGCTGCTGCTATCAAGAATGCTCACCACCTCTTTTTGCTCTGGCGTAAGCGGCCCGACAACCTGGTCAGCCAGTAATTCAGTGCCCTCGCGCATACTCGCCAGTGGCGTTTTTAATTCATGAGATAAATGTCTTAAAAATTAAATCACATTGTCGGGATTCCAGCCATGACAGGCGCTCACTTAACCAAAAAATAGTTGCCCAACCGAGCGTAACTCGCTCGGTCCACTGAACGAGACGCTATTGCCCAGAGAACGCCCTTCCCCCAGACGGTTGATCATGCGCTCGATATTTTTCACCGGCCCGATAATCATCCGCGTGAAAAGCAGTACCATTACCAGACTCACCAGAAATAGCACCAGCGATTGCCAACCAAAATATTGCCCACGTTCGGCGATTTCACGCTGAAGCTGCTGCCCACGAGAGAACACCACTGTGCGCGTGGCCTGTACCATTTCGGTATTGGCACTGGCAAAGGCTTCAAGACGTGCGGCGGCGGCAGCATCGGGACCGCTGTTGTTACACTGAAGTTGAGCCAGATTGTGCAAATCCTGACGTAATGCCTGGTAGAGTTTATCGTCCGGCAGCACGCCTGCGTGGGCATCGAGCATTTCGCTGTAACGCTTGCGCTGGCTTTGATAAACCTTCGCCAGGGTTGGGTCGTCCAGCACGCAATACTGACAGTAGCTTCCTCCATCTCCAGCGCCGCGTTGGTCATCGCTTCACTGCGCCGGGCATCAATAAGCGTAGTGCGGTTAACCAGCGCCGCCTGATCGCTAAGCGCATTCAGGCTTTGCCAGGCTTGCCATGCCAGCACCAACAGGGGCAGCAGAATCAGCAAAAATGCCAGCATTACCAGTTGTCGTAATGAGCGGGGAAAAACGGGCCAGCGTTTCAAGGTGTTACTCTCGTCAGACGCGAATAGCCTGATGCTAACCGAGGGGAAGTTCAGATACAACAAAGCCGGGAATTACCCGGCTTTGTTATGGAATAAGGCGGTGCCTAACTCGACGTTTCGCCCGATGGTTGATATAGCTACGCTGATATCAGAAGTTGGACGGCAGGCACCTTGTTGTGCGTCATTCGTATTTTATGTAGCACGTCCCGAAGGGGCTGACATAAGTCGGTGAATGAGCCACTGGTTACTATTATGCAGTAACTGTGCCAATAAAGAAAATAGTTTGGTAACGTACTGATTATACGTTGCTTTGAGGGGTTTATGTCTCCTCCGCTGTTTGAATGTAAATCAGCCACTGTGTCGCTAAAAAGAGACAACTTAAGATAAACTTATTAGATAATATTAAAATCAATGAGTTAAGTGTCGCCAGAAAGCGACACGGCAAACCACCCATTGTCGTGATTTACAGCACCAAAAAAGCTCCCGGAGTTGGGAGCTTATGATAGTGGTTGGTGCTTAATGCCGCATCCGGGCTGCAAAACCAATGGGCTGACGACTTACCCCAACTGCTTACGCGCATTGCGGAAAATGCGCATCCATGGGCCATCCTCGCCCCAGTTTTCCGGATGCCAGGAGTTGCTGACGGTACGGAAAACACGTTGGGTTGCAGCGTAGTTGATCATTCATCGACCACTTTCAGTCGTGACTGCCGTAATACCGTTCGGTGAACCGTTCGGGTTAGCCGGGTAGGTTTCGCTGCATTTGCCGAAGTTATCGACATAGCGCGGTGCCACCAGCCCTTTGCTTTCCAGTGCCGCCAGATGCGCCGCATCACGCACTTCCACGCGCCTTCACCATGAGAGACAGCAATCGGCATTTGCCAGCCCCACCATCCCCTGCAACAGCAGAGACGGGCTTTGGGTTACTTCAACCAGGCTGAAACGCGCTTCAAAGCGATCGGAGGTATTGCGCACAAAACGTGGCCACAACTCACTACCTGGGATCAGTTCACGCAGATTAGACATCATCTGGCAACCGTTACATCCCCAGCGCCAGCGTTTGCGGACGGTAAAGAGTTGCAAACTCATCGCGTACACGGTCATTGAACAGGATTAACTCACCCAACCTTCACCGGCACCCAGCACGTCACCGTCAGGAGAAACCACCGCACGACCAGGGCGTGGAAATCTTCCAGGCCCTGCGTGCCAGTCAGGTCACTCATATGCACGTCGATAGCATCAAAGCCTGCACGGTGGAAAGCTGCCGCCATTTCAACATGCGAGTTCACGCCCTGCTCACGCAGTACGGCAACTTTCGGACGTGCGCCAGTCGCGGCGATCTACCGGTGCTGCCACATCTTCGTTGATATCGAACGACGGTTTTTACATTCAGGCCCGGATCGGCGTCGTTAGATTTCGCCTGATGCTTCCTGATCGGCACACTCCGGGTTGTCACGCAGGCGCTGCATCTGCCAGGTAGTTTCTGCCCACCAGACACGCAACGTGGTGCGGCTTTCGCTGAATACAGTCTGCCCGTTGGCGGTAATCACAAAACGGTCACCGGAAACCGCCTGCCCTACATAATGGACACAATCAGCAAGCCCATGCTGTGCCAGTACGGACTCGACCGCTTCACGGTCAGCGGCACGAACCTGAATCACCGCACCCAGTTCTTCGTTAAACAACGCCGCCAGGCGATCGTCACCCAGAGTGGCGATATCCGCGTCAATGCCACAATGACCAGCAAAGGCCATTTGCGCCAGCGTTACCAGCAGGCCGCCATCAGAGCGGTCGTGATACGCCAGCAGCTTACGCTGTGCAACCAGCGCCTGAATCGCGTCATAGAAGCCTTTCAGTTGCGCGACATCGCGTACATCTGCCGGTTTGTCGCCAAGCTGACGATAAACCTGCGCCAGCGCCGTTGCGCCCAGCGCGTTATTGCCTTTGCCCAAATCAATCAGCAGCAGTGCGTTATCTTCGGTAGAAAGCTGCGGCGTGATGGTGTGACGTACATCTTCCACGCGGGCAAATGCAGAAATCACCAGCGACAGCGGCGACGTCATTTCGCGCTCTTCGTTACCTTCCTGCCAGCGGGTTTTCATCGACATGGAGTCTTTACCCACCGGGATCGTCAGGCCCAGCGCCGGACAAAGCTCTTCGCCCACGGCTTTAACGGCTTCATACAGGCCCGCATCTTCACCAGGGTGGCCTGCCGCCGCCATCCAGTTGGCGGAAAGTTTGATGCGTTTGATATCGCCAATTTGTGTTGCGGCGATGTTGGTTAACGCTTCACCGACCGCCAAGAAACAGCAGGCGGCGAAATCCAGCAGCGCAACCGGCGCACGCTCGCCAATCGCCATCGCTTCACCGTAGTAGCTGTCGAGGCTGGCGGTAGTGACCGCGCAGTTAGCGACCGGCACCTGCCACGGCCCCACCATCTGATCGCGCGCTACCATGCCGGTTACGCTGCGGTCGCCAATGGTCACCAGGAAGGTTTTTTCCGCCACAGTCGGCAGATGCAGCACACGTTTCACCGCGTCTGCAATGGTGATCCCTTCACGGGCCAGCGCGTCGCCTTTCGCTTTCAGCGTTTGTACATCGCGGGTCATCTTCGGCGTTTTACCAGAGCAGGACGTCCAGCGGCAGATCGATCGGCTGATTATCAAAATGACGATCGTGCAGAGAAAGATGCAGTTCTTCGGTCGCTTCACCAATCACCGCGTAGGGTGCGCGCTCACGCTTACACAGTTCGTCAAACAGCGGTAATTGATCGGCAGCAACCGCCAGCACGTAGCGTTCCTGGGATTCGTTACACCAGATTTCCAGCGGGCTTAATGCCCGGTTCGTCGCTTAGAATCTCGCGCAGTTCAAATTTACCGCCGCGCCCGCCGTCGCTCACCAGTTCCGGCATGGCGTTAGAAAGACCGCCAGCGCCAACGTCGTGGATAAACAGGATTGGGTTGGCATCACCAAGCTGCAGGCAACGGTCGATCACTCCTGGCAGCGACGCTCCATCTCCGGGTTGTCGCGCTGTACGGAAGCAAAGTCGAGGTCGGCATCAGACTGACCAGACGCCATAGAAGACGCTGCACCACCGCCAAGACCGATGTTCATTGCCGGGCCGCCGAGAACGACCAGCTTCGCACCGACGTTGATCTCGCCTTTTTGTCGCATGATCGGCGCGAATGTTGCCGATCCCGCCCGCCAGCATGATCGGTTTGTGATAACCGCGCAGCTCTTCGCCGTTGTGGCTGTTCACTTTTTCTTCATAAGTACGGAAGTAGCCGTTCAGTGCCGGACGACCAAATTCGTTGTTAAACATCGCCGCCCAGCGGGCCTTCGGTCATGATGTCCAGCGCGGTGACAATGCGCTCAGGCTTACCGAAATCTTCTTCCCACGGCTGTTCGAAGCCAGGAATTAGCAGGTTGGAAACGGAGAAACCAACCAGACCCGCTTTCGGCTTTGCGCCGCGCCCGGTGGCACCTTCATCGCGGATTTCACCGCCGGAACCGGTCGCCGCGCCCGGCCACGGGAAATCGCGGTCGGGTGGTTGTGAGTTTGACTTTCATCAGAATATGCGCCGGTTCCTGATGGAAATCGTAGCGGCCCGTTTCGTGGTCAGCAAAGTAGCGGCCCGCTTCAGAACCTTCCATTACGGCGGCGTTATCTTTATAAGCAGAGAGAACGTGATCTGGCGTGGTTTCGAAAGTATTTTTGATCATCTTGAACAGCGATTTCGGCTGCTGTTCACCATGGAGTAGCAGGATCAGCATTAAAAATTTTGTGGCGGCAGTGCTCAGAGACCGCCTGGGCAAACATATACAGTTCGATGTCGTTCGGGTTACGACCAAGCTTTGTGAACGTTTCCTGCAGATAGTCAATTTCATCTTCCGCCAGAGCCAAGCCAAGACGCAGGTTAGCGTCGATCAGCGCCTGAACGGCCCTGCCCCAGCAAATCAACGCTGGTAACCGGAGTCGGTTGATGGTGGGCAAACAACTGCTCTGCATCATCTAAAGCAAAAAAGACCGTTTCCATCATGCGGTCGTGCAGTTCAGCGGTAACCTGCTGCCATTTGTCATTGGTCAGCGTACCAGCTCTATATAGTAAGCAACGCCGCGCTCAAGGCGGTTTACCTGTTGTAGCCCGCAGTTATGGGCGATATCAGTAAGCTTCAAAGAAGCAGGGAGAGATGGGTGCCAGGACGCGGGGTCACCAGCAGGAGTTTGCCTTGCGGGGCGTGGCTGGCGAGTGCCCGGGCCATATTTCAGCAGGCGTTCAAGTTGTGCGTGCTCATCATCGTTTAACGGCGCATTGAGGTCAGCAAAATGGACATACTCGGCGTAAATATTGTGAACCGGGAGCCTGGCAGCCTGAAAACTGCCGCAGTTTGTTGATTCGGAATGCCGACAGTGCAGGCGAACCACGCAGAATTTCCATAGTCTCTCGTCTTCTAAGCTTTGGGTGTCTCTTCACCGGGGGAAACGGGCGTCATTATAAAGAATCTGATGCGCTGACGAAACCGTTTGCGTGGAAATAAAATCACCATAGTAAAATAAACGCATCCGCAATGGCTGTAATAAGTTGCCATCTGGCGCAGGTTTACGCAAAATGCCGCTCATTTATCAGTAAACCTTTCACTATTATTACGTTTCAAGCTGGGACGCGCACGACACAGAGAATTAACTAATTGAAAAAATTAGAGACGCGACTTCTCTGTTCATCGGCATTCTGGCACTGCTGCTCGCGGTCGCTCTCTGGCCATCCATTCCCTGGTTTGGTAGAGCCGACAACCGTATCGCCGCCATTCAAGCGCGGGGAAAGAGTTGCCGTCTGGGCACCGATTCATACTCCCCTGACTTATAACGAAATCAACGGGAAACCTTTTGGCCTGGATTACGAACTGGCGAAACAGTTTGCCGATTACCTCGGCGTAAAACTGAAAGTGACCGTGCGGCAGAATATCAGCCAGCTGTTTGACGACCTTGATAATGGTAACGCCGACCTGCTGGCGGCAGGTTTTTGTCTATAACAGTGAGCGGGTAAAAAATTATCAGCCTGGCCCTACCTATTATTCCGTGTCACAACAACTGGTTTATAAAGTGGGTAGATCTGGCCTGGTGCGCTGGGCAACCTGACGGCGGAGCAACTCACCGTTGCACCGGGTCATGTGGTGGTTAACGATCTCCAGACCCTGAAAGAAACAGAATTCCGGAATTAAGCTGGAAAAAAGTAGACGACAAAAAAGGCTCTGCCGGAATTAATGGAAGATGTCATCGAAGGAAAACTCGATTACACCATTGCTGATTCTGTCGCCATCAGGCTGTTTCAGCGCGTTCACCCGGAGCTCGCCGTAGCGCTCGATATCACCGATGAACAACCGGTGACTTGGTTTAGCCCGTTAGATGGCGATAATACCTTTTTCCGCCGCCCTGCTCGACTTCTTCAACGAAATGAATGAAGACGGTACGCTGGCACGCATTGAAGAGAAATACCTGGGGCATGGCGATGATTTTGATTACGTCGATACGCGCACATTTTTACGCGCCGTCGATGCGGTACTGCCGCAGTTAAAGCCCCTGTTTGAGAAATACGCCGAAGAAATTGACTGGCGTTTGCTGGCCGCTATTGCTTATCAGGAATCGCACTGGGATGCACAGGCCACTTCACCGACGGGTGTGCGCGGCATGATGATGTTAACCAAAAATACCGCGCAAAGCCTCGGCATTACGGATCGTACCGATGCCGAACAGAGCATCAGCGGTGGCGTGCGTTGTTTGCAGGATCTGATGAGTAAAGTGCCGGAAAGTGTGCCGGAGAACGAGCGGATCTGGTTTGCCCTCGCTGCGTACAATATGGGCTATGCGCATATGCTGGATGCCCGCGCCCTGACGGCAAAAACCAAAGGGAATCCTGACAGTTGGGCTGACGTAAAACAGCGTCTGCCTTTACTTAGCCAGAAACCCTATTACAGCAAGCTGACTTACGGCTACGCTCGTGGACATGAAGCCTACGCTATGCGAAAATATTCGTAAGTATCAGATTAGCCTGGTGGGTTATCTGCAAGAGAAAGAGAAGCAGGCTACAGAAGCGGCGATGCAACTGGCGCAGGATTATCCGGCGGTATCGCCTACGGAGTTGGGCAAAGAGAAATTTCCTTTTCTCTCGTTTCTTTCCCAGTCGTCATCAAACTATTTGACCCATTCTCCCTCTCTGCTGTTTTTCCAGGAAAGGGAGTGAAGAGAAACAAAATTAATCCGTCGAGGATTGCGCTTTTTCTGCGCTTGATTTTCCTGGCGGCGCATGCGGAAAGAAGTCACTGAGCAACGCCGCGCACTCATCCGCCAGTATTCCTTCCGTAATTTCCACTCGGTGATTCATTACCCGGATGATGCAGCACATCCATTAAAGATCCCGCAGCGCAGGTTCCGTCACGCGCACCAAAGACCACGCGACCAATGCGACTGTCGATCATCGCTCCGGCACGCGTTTCACGTGGTTCAAGCGTGACATACAACGTGGCGTCGATCAGACGGATGATTTTGCATCACCAGACCGCCTGCCGGCAAGATGATTTCTGCATGTGCGGTGGGATCATGGCGACCAATCGGGCGGTTCCAGCCTTCGCCGATTACCCGATTGTTATGCACTAATACCGCGCCGACCGGCACTTCCCGCTCATCCCAGGCACGTTTCGCCAGCGTCAGCGCGTGACGCATCCAGTATTCGTGGCTAAATTCGACTTCAGACAAAAGAAAACTCCGGTTATAAAAGCGCGGCGCATTATACACGGACGCTATGCTTTACTCTATTCCAGTTGCTGGAGTTCACCGCGCAGGGTTTATCGCGAACGATGCTGACGAAATAAAGCAGCGGATTGTCCTGATTACTGTCGCTATAGCCACTGTACAGCCGCAGCGGAGTGCCGATTTTGCGCTCCAGTTGTGCGACCTTTTCATGTCCCAGACAACGCATCGTCAATACCCAACCACCATAGCCACGCTGAATTTGGCTGGCGATAAGATTAACCCGCGGCAGCCAGGGCGTATCGAAATAAACCGCTTCAACCAGCGGCTGCGGAGAGCCGGTAATCAACCAGATATCAGCATCGGAACTTAACAGGTAGGTGGTTAATCGCTCCTGAACCAGCGGAAAGGCGGTAACATTGTCGCGAAACCAGCACGAAATCGGCCTGCAACGTCTGTAAACGTGCTTCGCTGTGACCAAAAGTGCACCCCCACAGAAGCAGACTCATCGGCCAGCGTGCCGCACGACCTTTTATCAATAACGCAATGGCTATAATCGGTAACAACGGCAGGACAAGTAACGCATTGAGCAGTTAGCAACATAGTAATAAGCACAGAGAACTTCCGAACATATCCTGCTGATGCAATGTTCCATCTAAGTCAAAAAACACCACACGACGCTCGTGAGTTGCCAAACCATACTCCTCTGGACTGAAACATCCTGATTAATTTTCGCTACTACATAGCCTAACAGATAGATCATCACTTTTCCGGCAACAATCGACCGCATCATGGCTAACTGGAATTTTTAATTCATGGCAATTAGCGGCAATGGAATATAAAATTCACTCGCGTGTGTCTCATATTGCCTGTTGTCGCCAGCTATTCATCGCGAGGAAAGATATGAACGGCTTACTTCGTATCCGTCAGCGTTACCAGGGGCTTGCCCAGAGTGATAAAAAACTGGCGGATTATCTGCTGCTACAACCTGATACGGCGCGCAACTAACTATCAGCAACTGGCCAACGAAGCCGGAGTCAGTCAGTCCAGCGTCGTGAAGTTCGCGCAAAAACTCGGCTATAAAGGTTTTCCGGCGCTTAAGTTGGCGTTGAGTGAAGCGCTGGCAAGCCAGCCGGAATCACCCTCCGTGCCCATTCATAACCAAATCCGCGGTGATGATCCGTTACGGCTGGTCGGCGAAAAACTGATTAAAGAAAATACTGCCGCTATGTACGCAACGCTAAACGTTAATCGTGAAGAGAAACTGCATGAATGCGTAACAATGTTGCGCTCTGCGCGGCGGATAATTCTGACCGGTATTGGCGCTTCGGGTCTGGTGGCGCAAAACTTTGCCTGGAAGCTGATGAAGATTGGCTTCAATGCTGCCGCAGTGCGCGATATGCATGCGCTACTCGCAACAGTACAGGCGTCGTCCCTGACGATCTGTTATTAGCCATTTCCTACACCGGTGTACGACGCGAGTTAAACCTGGCGGCAGATGAGATGCTGCGAGTGGGCGGAAAAGTGCTGGCGATTACCGGCTTTACTCCGAATGCCCTGCAACAGCGTGCTTCATTGCCTGTATGCCGTTGCCGAAGAACAAGCGACAAACAGTGCTTCAATCTCTGCTTGTCACGCTCAGGGAATGTTAACGGATTTGCTGTTCATTGCGCTGATTCAGCAGGATCTGGAACTGGCACCAGAACGTATTCGTCATAGTGAAGCGCTGGTGAAAAAACTGGTCTGAGTAAAGAATGCGCGTATAATGCCCGCCCGGTTTGTGTTGTTTTGAGAGTTTCCTTATGGCGTTGTTAATCACTAAAAAATGCATCAATTGTGATATGTGTGAACCCGAATGCCCGAATGAGGCGATTTCAATGGGAGATGATCTCTACAGATATTAACAGCGATAAGTGTACCGAATGCGTAGGGCACTACGAGACACCAACCTGCCAGAAGGTGTGCCGGATCCCCAATACTATTGTGAAAGATCCGGCGCATGTCAGACGAAGAACAGTTGTGGGATAAATTTGTGCTGATGCACCACGCGGATAAAATTTAATATTCTACTCTGGAAGTAGAGTATTAATTATATTACTGGGAAGCCTTAACGCCATTATATTTATTTAATTGATGACATTAGCATAATCATTCACTAAGTTAATTTATATAGTATCTGCCCAGACACTTATTTATAGTTATTAAAGGTGCGTCCGACTGGTTCACCGGACGCACCTTAAGTACGTTTCCTTGTGTTATAAGAACAGAAGGATCAGCTGTAAAACAGCAATGATGATTTTGATGACCCGTTTAATCAGGTATCGGCAATCAGTCATTCGTTTTTCCTTAAACAAGGAATGCAGCCATTCAGATTAGCCCTTACATCTCCCCAAAACTGAACGTGCGAGTTATTGAGGGTGCATGCTGCACTCCACACCAGAGCTTTGACGACACCACTCGTTTCAATAGGGGGAATTCTGTGGCATGGTGTAAAGCACAGCAAAATCTTCAATAACGAAGCCAATTTTAATGTACTTACGAATTGGCGGTCACGTTGATCTTTCCATCAATATTGCTTTCTTCGTAAAGGCTCGAGTTTTTATGCTAAAGATTGCAAGTTGCTTGTAAAAGATAAGTACACTGATCCATAATCGCTGTTGTTGAGGGTGCATGCTGCACAAAATTGAGAATTTAAAGCAACCCATGCTATGCGTGGGGTTTTGCTTTATAAAGAGACATTTTTAACTTCAGCAATGATACCATAACAACATCATCCATCGTGCCAGCGTTGCGCATCCCCATCCGTCGCCAGCTTTCCGCCCGTTTCATGCCGCCGCACCATGGCGGTTGCCGGTGCGTTGCCGCTGCGTCGTTGAAAATATTCAAATTGATTAAACGCCAGACCATTGCGGATCCCGGTGCCAAACGCTTTTGCTGCGGCTTCTTTCACAGCAAAACGCTTCGCCAGAACAGCACCGGCTGGTGGTGCGTTTCCAGATAGCCCATTCGTTATCGCTTAATACGCGGCGTGCCAGGCGATCACCGGATCGGGCGATCACCGCTTCGATGCGAGCGATCTCCACAATATCCGTGCCTGAACCCTGATCTTGCCATTAGCCACGCGCTTCCAGCATCAGACGCTTTCATTTCTGCCACCGCATCTTTCAGTCCGGTCATCACTGCACGACCAATAATGGCATGACCGATATTCAGTTCATGCATCTCAGGGATGGCGGCAATGGCTTTCACGTTGTGATAGGTCAGACCGTGTCCGGCGTTAACTTTCAGACCGAGGCTTGCGGCAAAGGTCGCGGCTTTGGCGATACGCGCCAGCTCTTGCGCCTGTTCGGCGTCAGTTTTGGCATCAGCATAGCAACCGGTGTGGATCTCGATAAACGGTGCGCCAACCTCTGCCGCAGCTTTGATCTGCTCTTCATCGGCGTCAATAAACAGAGAAACCTGAATCCCGGCATCTGCCAGACGTTTGCAGGCATCGCGCATTTTGTCACGCTGCCCTGCGACATCCAGGCCGCCTTCGGTTGTTACTTCCTGACGCTTTTCCGGTACCAGGCAGCAAAAATGTGGCTTCGTCTCAACGGCGATCGCCAGCATCTCTTCGGTCACCGCCATCTCCAGATTCATGCGGGTATCCAGCGTCTGACGCAGGATGCGCACGTCGCGACCGTAATGCGGCACGGCGATCTTCACGTAAATGCACGGTAATGCCGTCCGCTCCCGCCTGCTCGGCAATAAACGCGGCCTGCACCGGATCCGGGTAAGCGGTACCGCGCGCGTTGCGCAGCGTAGCGATATGGTCAATGTTGACGCCTAACGGTCATTTCAGCCATGACGATCCTCATCATTCATAATGTGCCTTCACCGTTCGCTTAGGCATAAACTGCCGGAACAGTTCCCTGCTCTTTAAAGGTTTACCGCCAAGATGGCTTAAGCGCCATGCGGGTAAAGCGTTTCGCGGCGCGCAGTGTGTCTGCGTCAGGAAACCCCGTGCGTTTAACGCTTTAACTGCCTTCCGGTGAACGTTTTATTGTCGATAACGACGCTTGCGATAAACCCTTTTTCTTCGCGATAACGATACGTCATGGTGTCATCTACCGGCTCGCCGCTACCCGCACAATGGGTAAAATTGACGCCATAACCCAGATGCCCGAGCAGTGCCAGTTCAAAGCGGCGCAGCGCCAGGTTGTCGGCGTACAGTAACCCTGCAAGAGACTGAATGCAGTGCAAGTAATCGAAAAAAAGTTCAGAGAAGCGCGTCTCGTATTCCAGATTCGCGGGAGAGAAGTTCGTTGATGTACAGACCGCTGTAAAGCGTGATACCGCTTAATGGCAGCGCCAGCGAGACGGCTTCAGCACTGCGCAGCGTTTTGACTTCGCCACGCCGCCAAAACGTAGCAAGAGAGGGGTGAAAGGCTGTAATGCACCTTTCAGGGTAGAGCGTTTAGAGCGTGCGCCTTTGGCAACCAGACGCACGCGCCCCGATTCCTCCGTGAAGACGTCCAGCATCAGGCTGGTTTCGCTCCACGGGCGACTATGCAGGACAAATGCGCGCTGCCACTCCATCGGAGTTACTCTAAAGATCGTCAACGTAACCGAGACTGCGCAGTGCGCGTTCGTCGTCGGCCCAACCGGATTTCACTCACAGTTCAAGGTGAACAGGCGCTTCGAACATTTCCTGCATGTCTTTACGCGCTTCAATCCCGATGGTTTTGATCTTGGCCCCTTTGTTGCCAATGACCATCTTCTTCTGCCCTTCACGCTCAACGAGAATCAAACCGTTGATGTCATAACCACCGCGTTCGTTAGAGACGAAACGTTGGATGTTATTACCACGGTCACGGAGTACGGCAGTTCAGCGCCGAGGAAACGCATCAGTTTTTCGCGGATGATTTCAGACGCCATAAAACGCTGTGAGCGATCGGTGATGTAATCTTCCGGGAAGTGATGAGTCGCTTCGGTAGATGCTTACGCACGATTGCCGCAATAGTGTCAACATTCAGCCCGGTTTCGGCAGAGATTGGCACGATATCGAGGAAGTTCATCTGGCTTGCCAGGAACTGCAGGTGCGGCAGCAGATCGGCTTTCTCCTGCACGTTGTCCACTTTGTTCACCGCGAGGATTACCGGCGCTTTGCCTTCGCGCAGTTTGTTGAGCACCATTTCGTCGTCCGGCGTCCAGCGGGTGCCTTCAACGACAAAAATCACCAGCTCAACATCGCCAATAGAGCTGCTCGCCGCTTTGTTCATCAGGCGGTTAATGGCGCGTTTTTCTTCCATATGCAGGCCCGGTGTATCGACGTAGATCGCCTGATATGGCCTTCAGTATCGATCCCCGCCAATGCGGTGACGAGTTGTCTGCGCCTTGCGGGAAGTGATGGAGATTTTCTGCCCAGCAGTTTGTTCAACAATGTGGATTTGCCAACGTTCGGACGTCCGACGATGGCAATAAATCCGCAGTAACTTTATCGATGCTCATTCCAGCTCCAGTTTTTTCAACGCCTGTTCGGCGGCAGCCTGCTCAGCCTTACGACGGCTTGAACCTGTGCCAACCACCGGTTCACTCAGGCCGCTGACCTGGCAGTGGATAGTAAATTCCTGATCGTGCGCTTCGCCACGTACCTGGACTACCAGATAAGTCGGCAGCGGCAGATGGCGACCCTGCAAATATTCTTGCAAGCGCGTTTTCGGATCTTTTTGTTTATCGCCTGGGCTAATTTCGTCCAAACGAGTTTGATACCAGTTGAGGATTAATTTCTCGACGGTTTGAATATCACTGTCGAGGAATACGCCACCAATTAATGCTTCGACGGTGTCGGCGAGAATTGACTCACGACGAAATCCACCGCTTTTAAGTTCACCTGGCCCTAAACGTAAGCACTCGCCTAACTCAAATTCGCGCGCCAGTTCCGCCAGCGTATTGCCACGGACCAGCGTGGCGCGCATCCGGCTCATATCGCCTTCATCCACACGAGGGAAACGGTGATAAAGCGCATTGGCGATAACGTAGCTCGAATCAAGTAGCCTAAAAATTCTAAACGCTCGTTATGTTTACTGCTGGCACTACGATGAGTTAATGCCTGCTGCAACAGTTCCTGATGATTAAAGAGTAGCCCAGCTTCCGTTGAAGCCGATTAATTACGATGGGGTTCATGCGATACCAATAAATAAATGCGTCAACAATTCAGCACACGAAACAGACCTGATATACATGGTTCTGCTAACTGCTTCGCTGCAGTTTCAGTTTACCGGTATATGGGGACCAACGCTGTTTCGTGTGCCGTGGCAACCTGGAGGTGCCAACCTTAAACTTCGGGGGAATATTCTATACACAACGACGGGGGATGTCGTTAGCCACGGGAGATTTATCTCATAAATAATTCACGTTGTCGCCATAACGGCGACAACGTGAACGAAGATGGCTATTAATGGATGCCGCCAATGCGACTTAAGCGCAGACCAGTCGGCCATTCGCCTTCTTGCTTATCGAAGCTCATCCAGATAGCCGTTGCCCGACCGACCAGATTCGCTTCCGGCACAAAGCCCCAGTGAGCGGCTGTCGCTGTTGTCGCGGTTGTCGCCCATCATGAAGTATTGTGGAGACGATCCAGTTAGTTGTTGCCCTGGCTTGGTAATACATCCCCACCTGATCCTGCGCAATCGGCACTGTCAGAATGCGGTGCGTCACATCACCCAGTGTCTCTTTACGCTCGGAAAGACGAATTCCATTTTCTTTGGTTTCGTTTTTCGACCGCTCAAGGATCCGCTGGTCGCTTCCCCACCATTACGGCGTGAGAAGAGTCTGAACGAAATCGCTCGGTTCCACGTTTCGTAGGTGACCGGCAGCGCGTTTTCACGCGCCTGGCCGGAACTGCATCCCGGTTGAATCGTCAGCTCTTTTGAGACCGGATCGTAAGTGACTTTATCGCCCGGTAAACCCACCGCGCGCTTGATGTAATCAAGCTTTGGATCTTACGGATATTTAAAGACCACGATATCGCCGCGTTTCGGATGACCGGTTTGGAATCAGCGTTTTGGTAGATAGGATCTTTTAATGCCATAAGCAAACTTCTCTACCAGAATAAAATAGCCGATTAACAGAGTCGGCATCATCGAACCTGACGGGATCTGGAACGGTTCATAAATAAACGAACGCACAATCAATACGATAGCCAGTACCGGAAAAACAGAAGCACCGGTTTCCAGCCAGCCAGGCTTCGGCGCAACCTTTTTCAACGTTGCTTTATCCAGTGAATTACCCGGCAGCCGCCTGCGCCGCTGCCTGACGTTCCCGCCGTTTAGGTGCGAAAAAGAATTTATCCACGCACCATAAAATGCCCGTCACCAGTGTGGCGATCACCAGAATCAGGGCAAACATATTCGCCATGCCAACTCCTAAGGGTTATTTGTTGTCTTTGCCGACGTGCAGAATGGCGAGGAACGCTTCCTGCGGCAGCTAGACGTTACCGATCTGCTTCATGCGTTTCTTACCTTCTTTCTGCTTCTGCAGCAGCTTTCTTTACGGCTGATATCGCCGCCATAACATTTAGCCAGTACGTTTTTACGCAGCTGTTTCACGGTGGATCGCGCAATGATGTGCGTACCAATCGCTGCCTGAATGGCGATATCAAACTGCTGGCGTGATCAGATCTTTCATCTTCTCCACCAACTCGCGACCGCGGTTTTGCGAATTATCACGGTGGGTGATCAACGCCAGCGCATCAACACGTTCACCGTTGATTAATACGTCTACACGTACCATGTCGGACGCCTGGAAGCGCTTGAAGTTGTAATCCAGAGACGCATAACCACGCGAGGTAGATTTCAGGCGATCGAAGTCGAGCACCACTTCCGCCATCGGGATCTCGTACGTCAGCGCCACCTGATTACCGTGGTAAACCATATTGGTCTGCACGCCGCGTTTTTCTACGCACAACGTAATAACGTTGCCGATATGCCTGCGGCAGCAGCATGTGACACTCTGCAATCGGCTCGCGCAGTTCGTAGATGTTATTTACCGCAGGCAGCTTGGATGGGCTGTCGACGTAGATAACTTCTCTTGACGTGGTTTCGACTCCATACACTACGGTCGGCGCAGTGGTGATCAGATCCAGATCGTATTCACGTTCCAGACGTTCCTGGATGATCTCCATGTGCAGCAGGCCGAGGAAGCCGCAGCGGAAACCAAAGCCCAGCGCGCTGCTGGAGCTTTCCGGCTCATAGAACAGTGAGGCATCGTTCAGGCTGAGTTTACCCAGCGCGTCACGGAAGGCTTCATAGTCGTCAGAACCCGGGAACAGACCGGCGTATACCTGCGGTTTGACTTTCTTAAAGCCAGGCAGCGCCTTTTCTGCCGGATTGGCCAGCATAGGTTGCCTGTGGCCGACTTAGAAGCGTGGGTGCTGTTCAATGCACCTGCGGCAGCCTATTCGCCACAACTTCAGTTCAGTGCGGTCAACCTGTTTCGGCGTGAAGATGCCCAGACGGTCGGCGTTATAGGTCTGCCGGTACTCATGACTTTCACTTTGTCGCCCTTACGCAGGGTGCCGTTTTTCATACGGATGCGTGAAACAACGCCCAGGTAGTTGTCGAACCATGAGTCGATAATTAGTGCCTGCAACGGGCCTTCCGGATCGCCTTCCGGCGGCGGAATGTCGCGCACCAGACGTTCGAGAACGTCCTGCACACCAACGCCGGTTTTCGCTGAACAGCGCACCGCGTCGGTGGCGTCGATGCCGACGATATCTTCAATTTCTTCCGCCGCGCGTCAGGATCGGCTGCCGGCAGGTCAATCTTGTTCAGTACCGGCACAACTTCGAGATCCATTTCCATGGCGGTGTAGCAGTTTGCCAGGGTTTGCGCTTCTACGCCCTGCCCGGCGTCGACCACCAGCAATGCACCTTCACAGGCAGCCAGCGAACGGGAAACTTCATCAGATCTACGTGGCCCGGGGTGTCGATAAGTTCACTGATAGGTTTCGCCGTCAGACGCTTTGTAGTCCAGCGTCACGCTTTGCGCTTTGATGGTAATGCCACGCTCACGCTCAAGATCCATGGAATGGGGAACCTGAGCGAAGCCGTTCCGGTCAGACAGGCCACCCAGATCTGGATAATACGGTCAGACAGCGTCGATTTACCGTGGTCAATGTGACTATGATCGAAAAGTTACGTATATTCTTCATAAAGTATGATTATTGTGCCTTAATGCCCGGTTAACCAGGACTTTAGAAGTCGCTGTTCTGAGCTTAACGTCTGTATTGATGAAACGCCGCATTCTACACTACAACATTGAGGCGAGGAAATGTTCATACCGTATGGATTGTGGTATCTGGAAACGTCCTCGCATTTGTTATGCAAAATGCAACAAAGCCAGTGAAATCACTGGCTCGCGTCTTCCGAAGATGTTTCAAATCGCACAAGGCCAGGCGGCAATGCCACGCTTAAGATGATCGGTTGCCATTCTGCCCGGGCAGCAAACTTACGCGAGTAGCCGCGCGCAATCGGGAACCAGCCAATACCACCGAGGATCGCACCACATAATGCTGCGACGTCAGAAGCAAAGAGTAGCTGAAATAGCGAAGCGATAAGGAATAATCCCACCAGCGGCGACATATAAACCAGTAATGCGGAGCTAAGCAGGCTGCCTTCGGCAATCCCCAATTCCACCTTTTACCGGCACTAACGGCTCATCACCAGGTACGAACCAGATCGTATGCGTGGTTTGCGGGCCAAGTTTATTTAACACGCAGCTACCGCAACCGGCGCGTGAAGCGCAGCTGCTGCATGAAGCTTTAACATCACAACTGACCAGCGCCTGCCCGTTTTGCCAGGAGACGACGGTAGCCCACTCTTTGATCGTTCCTGCCCCGAACGATCTACTGGCAATGCGTTTCGCCGTTTGCGGCGGCAGTTCACCGACAATGGTGATTTCGGCGTTATCACGTACGCTTGTACTGACGGTTCTGCGTCCGGTGCGCAACATCTGATCGGTGCTCGATGGCGTAGCGCGGTTAACATTTACGAGAAGCTGAATAATCCGTCGGAATAGAGACGTGATTCGATAGGCATGTTGTCCATCGTCGGTAGCGGACATCGACTACTGGAAACTTCGCTAAAACCCTGTGGCAACCAGGTTGGCGTCCAGCTGGAATTGCGCTTTTTCACCTACAGGAACAGAAAGCAACGGCGGCAAATTTGCCTTCGCCAGCGTCTGCATACTGCTGCTGATATCCTGATTGACGTTAAAAGCAATCACGCGAAATTGTTCCAGCGTTTCACCATCGCGATCAAGGAGATCAACCCGCATCGGTAATTTCGATTCGGTGTCCATCCACACGATGTAGCTGTAGTATCATCTCGGCAAGCACGCGAATGACTTCGCGAAGACGATCAGCAATACGCGTGCGCCCGACGGAGATAAAGTCGTAGTAAGGAGAAAGGCGTTTGAAATCGGTATAGATAAGCGATGGCAGAGAATCAACAATGTAATCGCCATTAAGCGTGAACGGTTCGTTCCGGTTCAAAATAGCTGATTTCATTGCCGCGCTGTACCACTTCCCGGCGCGGGCCATCCATTTGCAACAATTGTGCAAGAGGACGGTTATCGAGGCGTGCATGTCGATAACGCAGAGACTCAACACCCTGTTTATTGATGCTGATGAATGACAGCTCGTAATTCAGTGACTGACTGGCCAGGTTCATCTGCTGTAATAACGCCCCGGACGCGGGAGTGGCCGAGGCGTTAGCAGAGAATAACAGGCTCCTGCTCACTAATGACATGGCAAACCAAAGTTGCTTCATTACTGCGATTGCGTTCCTAAAGTTTGAATTCCTGGCACCTGTACAGCGGCTTGCTGGGTTTGCGCCTGCTTCAAACTGAAGCTGTTCAGAGTGGAGTCGGCGTTGCAGTTCGTAATCCTGCAACATTGCATTAATGCGACGACGCTGCTCCTGTACCTGCTGCTGTTGACCATTGTTTGCGGTCGCTTCAGAAGGTACTCCCAGGCTTACCGGGCTGGCTTTACCCATCATCGGCAGTGTATTAAATACCGGCGTTTCGGGCTGCTGGGACGTTTCAGATTGTCCATTATAGTGCTGGACGCCAACGATAACTGCAAGCGATACGCATGCGGCTACGCCCAGTTCGGTAGCTGCCGCCCACGGACGTATTATTTACAGAATGGCATTTTCTGCCATTGATGCGGCGCAGGCTGGGCTTCCGGGATCAATGTCGCCGGTTGACGTACTGGCTCTTCTTCAATGGCGGCCATCACGCGTGAAGAGATATCGAAATGGAGCACCTCGGGAGTATCACCCGCATTGAGTCACGGATTAAGTGATAGCTTTCCCAGGTTTTCTGCATTTCTGGGTTATGAGCCAGTTCGTTAAGCAGCTCACTATCCAGCGTTTCGCCATCCATTAAAGCGGAAAGTTGTTCTTTCTGCATGCCTAATACCTTTATCCAGTATCCCGCTATCGTCAACGCCTGATAAGCGGTTGAACTTTGTTATGGATCGCTTCCCTCGCTTCGGAAATTACGTGAACGCACCGTACCTACCGGACAATCCATGATAGCGGCTATCTCTTCATCGCTACCACCATCCAGGCTGCCCGCAAGGTTATTGCCATGCGTAAATCTCCCGGGAAAGTCGATAGTTGGGAGAACTTTTCTGTTCTCAGTTCTTCTGACAACATTAAGTTCTCAGGGTTCGAAATTTCTTTCAACGCGCCGCCACTTTCGAAGTTTTCAGCTTCAATGGCATCCACATCACTGGAAGGTGGACGACACTGAGCAACCAGGTAATTTTTCGCTGTATTTACAGCAATCCGATACAGCCATGTATAAAAAGCGCTCTGTCCCGGAACGAATCCAGCGCACGATAGGCTTTAATAAAAGCTTCTTGTACCGCATCGGGAACATCACCCGACGGCACATAGCGGGAAACCAGACTCGCCACTTTATGCTGATAGCGCACTACCAGTAAGTTAAAGGCTTTCTGATCTCCCTTCTGGACCCGTTCAACCAGGACCTGGTCCGTTAACTGCTCGCTCATCCGAGGTAAAGTTACCCCAAACCAAATTTCCACGCGCTATCGAAACGCCACTCCATTAGCTGCAATTTGAGCAAGCAAAGGGTAGGAGTTGCTCGTTTTTGAAGATTGCCGTAACGCATCTGTTTTTGTTTGTCATGCTGTAGACGGATCATTATCTATCATTATAAGTCTACAGAATCTGAACATCGCATTATCTGTGTAGAAATGCCCATTTAACTGCCTGAAGAGTAACCCAACGGCCTTTTTATTTCACCACCTAATCCTCCACCAGCCAGTAACTTCTCTTTTTCTCGCCGCCCTGCGTCAGCGTGTTTAGCAACTGTAACAAATATTAAAATAGCAGGTGTTTATCCGCACAACATGATGCTATGCTGACCAAACCATGTTTAGTAAATTAAACAAAGAAAATGAATACTCTTCCCTGAACATTCATGTGACGTGTTGATTATCGGTAGCGGCGCAGCCGGACTTTCACTGGCGCTACGCCTGGCTGACCAGCATCAGGTCATCGTTCTTAAGTAAAGGCCCGGTAACGGAAGGTTCAACATTTTATGCCCAGGGCGGTATTGCCGCCGTGTTTGATGAAACTGACAGCATTGACTCGCATGTGGAAGACACATTGATTGCCGGGGCTGGTATTTGCGATCGCCATGCAGTTGAATTTGTCGCCAGCAATGCACGATCAGCTGCTGTGTTACAATGGCTAATCGACCAGGGGGTGTTGTTTGATACCCACATTCAACCGAATGGCGAAGAAAGCCCAGTCTGACCGTGAAGGTGATCGTCACCGTCGTATTCTTCATGCCGCCGACGCCACCGGTAGAGAAGTAGAAACCACGCTGGTGAGCAAGGCGCTGAACCATCCGAATATTCGCGTGCTGGAGCACAGCGACGCGGTTGATCTGATTGTTTCTGACAAAATTGGCCTGCCGGGCACGCGACGGGTTGTTGGCGCGTGGGTATGGAACCGTAATAAAGAAACGGTGGAAACCTGCACGCAAAAGCGGTGGTGCTGGCAACCGGCGGTGCGTCGAAGGTTTATCAGTACACCACCGATCCGGATATTTCTTCTGGCGATGGCATTGCTATGGCGTGGCGCGCAGGCTGCCGGGTTGCCAATCTCGAATTAATCAGTTCCACCCTACCGCGCTATATCACCCACAGGCACGCAATTTCCTGTTAACAGAAGCACTGCGCGGCGAAGGCGCTTATCTCAAGCGCCCGGATGGTACGCGTTTGCCGATTTTGATGAGCGCGGCGAACTGGCCCCGCACGATGTCGCCCGCGCCATTGACCATGAAATGAAACGCCTCGGCGCAGATTGTATGTTCCTTGATATCAGCCATAAGCCCGCCGATTTATTCGCCAGCATTTCCCGATGATTTATGAAAAGCTGCTCGGGCTGGGGATTGATCTCACACAAGAACCGGTACCGATTGTGCCTGCTGCACATTATACCTGCGGTGGTGTAATGGTTGATGATCATGGGCGTACGGACGTCGAGGGCTTGTATGCCATTGGCGAGGTGAGTTATACCGGCTTACACGGCGCTAACCGCATGGCCTCGAATTCATTGCTGGAGTGTCTGGTCTATGGCTGGTCGGCGGCGGAGAGATTTAGCCGGACGTTATGCCTTATGCCCACGACATCAGTACGTTACCGCCGTGGGATGAAAGCCGCGTTGAGAACCCTGACGAACGGGTAGTAATTCAGCATAACTGGCACGAGCTACGTCTGCCTGCGAATTCATTGGCATTGGCGCACAACGAAGCGCCTGGAACGCGCCCTGCGGCGGATAACCATGCTCCAACAAGAAATAGACGAATATTACGCCCATTTCCGCGTCTCAAATAATTTGCTGGAGCTGCGTAATCTGGTACAGGTTTGCCGAGTTGATTGTTCGCTGTGCAATGATGCGTAAAGAAGTCGGGGGTTGCATTTAGCTGGATTATCCGGAACTGCTCACCCATTCCGGTCCGTCGATCCTTTCCCGGCAATCATTACATAAACAGATAAAAAGCCTGGGTCAGCGCCGTATACGCTTCGGAATAGTTCTGGTCTGGCCCACGAATAACTTTAGCAATCGCTAAAGCATTCTGCCGCCTGCGGGGAGAATGCCGGCGGCACCCGATGCGGCAGTCGCACTTCGTTTCCGCCACATCCGTCCGCAAACGTAAATGCCAGCCCATGCTTAATGCCAGCTCCGTAAAACCATTACCGATCTGCTCTGGCAGCACTACGCAGAAAAATCCTCTTCGGTAATGCACTCCGCGCGCAGGTCAGCAACGATGGGTGATCAAGCGCAGCCAGTGGTATCGCGAGCCTGTTCCCGTTGAGGTGTCGAGCACTCTACTCCCTGCTGATAGTAAGGTGGGTTACTGATGATTAAATCGAAGCGTACTGTCTGCTGTGTGATCCACTGCTGAATATCCGCGTGCTGGACGTTAAATCCGCTCTGCCCACGGGTACTGGTTGATATTTTCCTGCGCCTGCGCGGCAGCTCACTTTCCAGTTCAACTGCATCAATCATCACGCTGTCATGGTTCGCTGCGCCAGCATTAATGCCAGCAACCCGCTACCCGCGCCGATATCAAGGCAATGACCCAGCCACCGGTGCCCATGCGCCCAATAAAATACCATCCGTTCCCACTTTCATCGCACAGCGATCGTGAGCAACAAAAAACTGTTTAAAAGTAAATCCATTACGACGAAGCACGATGAACTGTGACATGAAAATAAAACCTTGCAGGAAAAACGGCGATAGCACCGGGTGAGAACAATACCAGAGAAGCGATATCCATACAAACAGATGAAGATTGCAGCCGTAACGTCTATAATCAGCGCCCCACACAGAGGTAGAACATGACTGTAACGACTTTTTCCGAACTTGAACTCGACGAAAGCCTGCTGGAAGCCCTCCAGGATAAAGGTTTCACTCGCCCGACCGCCAATTCGGCTGCCGCCATTCCGCCTGCGCTCGATGGCCGTGATGTACTCGGTTCTGCGCCGACAGGCACCGGTAAAACGGCGGCGTATCTGCTGCCAGCGTTGCAGCACCTGCTCGATTTCCCGCGTAAGAGATCCGGTCCGCCGCGTACTTTGATCCTCACCCCAACTCGCGAGCTGGCGATGCAGGTGTCCGATCATGCCCGCGAACTGGCGAAACATACGCATCTGGATATCGCCACCATCACCGGCGGCGTAGCCTATATGAACCACGCGGAAGTGTTCAGCGAAAATCAGGACATCGTGGTCGCCACGACCGGACGTCTGCTGCAATACATAAAAGAAGAGAACTTCGATTGCCGCGCGGTTGAAACGCTGATCCTCGACGAAGCAGACCGTATGCTGGATATGGGCTTCGCTCGGGATATGAACATATTGCTGGCGAAACGCGCTGGCGTAAACAGACCCTGCTCTTTTCGGCAACGCTGGAAGGCGATGCGATTCAGGACTTTGCCGAGCGTCTGCTGGAAGATCGGTGGAAGTTTCTGCCAATCCCTCCACCCGTGAGCGCAAAAAAATTCATCAGTGAGTATCCGCGCCGATGATCTTGAGCATAAAACCGCGTTGCTGGTGCATCTGTTAAAACAGCGGAAGCGACCCGCTCAATTGTGTTTGTGCGTAAGCGTGAGCGTGTGCATGAGCTGGCAAACTGGCTGCGCGAAGCGGGCATCAACAACTGCTATCTCGAAGGTGAGATGGTACAGGGCAAGCGTAACGAAGCGATCAAGCGTTTGACCGAAGGTCGCGTAAACGTACTGGTCGCAACCGATGTTGCCGCGCGCGGTATCGACATTCCTGACGTCAGCCACGTATTAACTTCGATATGCCGCGCAGTGGCGATACTTATTTGCACGTATCGGACGTACCGCGCGCGCCGGTCGTAAAGGCACCGCAATTTCGCTGGTGGAAGCCCATGACCATCTGCTGCTGGGTAAAGTAGGCCGCTATATTGAAGAGCCAATTAAAGCTCGCGTTATTGATGAGTTACGCCCGAAAACGCGTGCGCCAGAGCGAAAAGCAAGACCGGCAGACCATCGAAGAAAGTACTGGCTAAACGTGCTGAGAAGAAAAAAGCTAAAGAGAAAGAGAAGCCGGCGGGTAAAAAACGCCATCGCGACACCAAAAATATTGGTAAGCGCCGTAAACCAAGCGGAACGGGCGTGCCACCGCAAACGACAGAAGAGTAATCTCAATGCCAGGTTTAAGCCTGGTATTAAAAGTGCTGGCAAACGCAAAACTGCCTGATGCGCTGCGCTTATCAGGCCTACGTGGCTCATGCAATATATTGAATTTGCACGATCTTGTTAGCCGGATGAAGGCGTTCACGCCGCATCCGGCATGAATAAAGCGCACTTTGTCGACAAGTTAAATGCCGGGTTTAATACCAACATTATTTTTATCCAGCCGCAAAACTCTCTTCAACACACTGAATAAAAGTGTGCATCGCCGGGCTAACCGCTTTTCCAGCATGATGTGCGCACATGGCCGTAATGGTCTGCGACTGTTCGCCAAAAGGCAATTCAATTAATTCTCCGCACTCCAACTCTTTTGCCACCGCAAAGCGCGGTAGGTCGCTGACCCCGATATTCGCCGCGACACAACGCTTGATGCTTTCGATACTTATAAGCTCAATGGTGTTTTCCACCGTGATCCGCCGCTGACGCAGCGTGCTCTCAAATATCTGCCGGAAGACACATTGCGGTTCGTTGATAATAAAGCTACCAGGCGTTATGTCTTCCCGGCTCAGTAAAATCGACATCTGCAATTTGCGGTGAAGCCGCCGGCACCAGTGATTGTTCACCCAACTCTCGTCGATTCAGAGCATCATCATTCCCTACACGATAAAAGACGCCAACATCGGCCTCATCATTCAGTAGCGCATCACGGATCACGTAACAGTTCAGCGACTGCAACGATAAACGCACTTTTGGGGCGCGTTGCCGAAAACGCTGCAACACCTGCGGCATTCGGTAAGAGAGCAACGTTTCGCCCGAAACAACGCGTAGTTCCCCGTCCGGATCTGACTCCTTTTTGGCAGCCTCACGAAGCGTATCCATCACTCGGGTAAGTTCATAAATGTGCGGCAGCAACTTTTTTCCTTCGCGGGTAAGGCTAATCCATCGCCAATTTTCTCAAATAACTGGACTGAAGACTTCAGCGCTGACTGCTGAATATGAAAAGTCACCGTCGATTGTGTACAGCACAATTTTTGCGAAGCTCGCAAAAAGGAACCCTCTTCCACCACGGTTTTAAGCGTAATAAAACGGCGCAGATCCGTAACCCCAAACCTATCGAAAATATCGAATCTAGAATATAAAAACATTCATTTTTTTAAATGTTCCGTGTTGGGTACTGTCTACCGAAACAGAGGAGATAACAAGTGACACCGACCCTTTTAAGTGCTTTTTGGACTTACACCCTGATTACCGCTATGACGCCAGGACCGAACAATATTCTCGCCCTTAGCTCTGCATTTGGCATCGATTTTAGTCAAAATTACCCGCGTGCTGGCAGGGATGAGTCTGGGATTTTTGATTGTGATGTTACTGTGTGCGGGCATTTCATTTTCACTGGCAGTGATTGACCCGGCAGCGGTACGCCTTTTCAGTTGGGCGGGGGCGGCATATATTGTCTGGCTGGCGTGGAAGATCGCCACCAGCCCATAAAGGAAGACGGACTTCAGGCAAAACCAATCAGCTTTTGGGCCAGCTTTGCTTTGCAGTTTGTGAACGTCAAAATCATTTTGTACGGTGTTACGGCACTGTCGACGTTTGTTATTGCCGCAAACACAGGCGTTAAGCTGGGTAGTTGGCGTCAGCGTTTTGCTGGCGATGATTGGGACGTTTGGCAATGTGTGCTGGGCGCTGGCGGGGCATCTGTTTCAGCGATTGTTTCGCCAGTATGGTCGCCAGTTAAATATCGTGCTTGCCCTGTTGCTGGTCTATTGCGCGGTACGCATTTTCTATTAACGAAAAAAAGCGGAAGAGGTCGCCCTCTTCCGCTTAGTAACTTGCTACTTAAGCCTTACAGGCTTTCAGTAAAGGTACGAGCGATAACGTCGCGCTGCTGTTCCGGAGTCAGAGAGTTAAAGCGAACTGCATAACCGGATACACGGATAAATTCACTGCGGATATTTCCGGATGCTTAACTGCATCTTCCAGAGTTTCGCGACGCAGAACGTTAACGTTCAGGTGTTGACCACCTTCAACGCGAACTTCTGGTTTCACTTCTATTGGAACTTCACGGTATTCAATGTCACCCAGTTTGCTTTTACTGCAACCACTTCATCTTCTGCATAACCTGCTTTTGCAACGATGCAACGCGCTTCGCCTTTTTCGCTGTCCAGCAGGCCAGAAGGTTTCAGCAGATCGTCGTTAGCGGCTTTAGTAATCTGGATACCTGTAATCATGTGATGCCTCCCCGGCAAAATTATTTGATTTGTTCAGCCTGTCGCGGCCAATTGGTAAAACCATTGTTGCTTGAGTGTATATATACTCCTCAAACACCCTTGAATCTTTGATTTAAATCAATAAAAACCACACATCAAGTATGGTCGCAAATGGATTTTATTGTTTTACATCAACTTATGCGGGTGTGAAATTTTACCAATTTACATTTTTTTGCACTCGTTTAAGTCTAAAAAATCGACATGATTTTGTTCTGTAAAGAAGCAGTTAAGCTAGGCGGATTGAAGATTCGCAGGAGAGAGCGAGATGGCTAACGAATTAACCTGGCATGACGTGCTGGCTGAAGAGAAGCAGCAACCCTATTTTCTTAATACCCTTCAGACCGTCGCCAGCGAGCGGCAGTCCGGCGTCACTATCTACCCACCACAAAAAGATGTCTTTAACGCGTTCCGCTTACAGAGTTGGGTGACGTTAAAGTGGTGATTCTCGGCCAGGATCCTTATCACGGACCGGGACAGGCGCATGGTCTGGCATTTTCCGTTCGTCCCGGCATTGCCATTCCTCCGTCATTATTGAATATGTATAAAGAGCTGGAAAATACTATTCCAGGGCTTCACCGCCCCTAATCATGGTTATCTTGAAAGCTGGGCGCGTCAGGGCGTTCTGCTACTCAATACTGTGTTGACGGTACGCGCAGCGCGCATTCCCACGCCAGCCTCGGCTGGGAAACCTTCACCGATAAAGTGATCAGCCTGATTAACCAGCATCACAAAGGCGTCGTATTTTTGTCTGGATGCGCATCCGCAAAAGAAAGGGGCGATTATGGATCGCAACGCCGTCATGTTACTGAAGCACCGCATCCGTCGCCGCTTTCGGCATCGTGGATTTCTGGCTGCAACCATTTTGTGCTGGCAAATCGGTGGCTGGAACAACGTGGCGAGACGCCGATTGACTGGATGCCAGTATTACCGGCAGAGAGTGAGTAAATTTGCGGGGAAATGCCGGATGGCAGAGTTGCCACCCGGCTGATTTATCAGGCTTTATTCTGACGCCACCATTCACCAAGCAAAACGCCGGTTGCGACAGAGATATTAAGGACCGGCAACGTTGCCCGTACCGTCAATCTTCACGCGCAGATCGTTAAGGAATGCGTGCGGCATCAGGTAACCCTTCATATTCCTGACCCAGCACCAGTACCATTATTTTCGCTGGCAGACTAGTTGAACAGCGGTTTACCCTGCTCGCTGGAAGTGGTCACTACGGTGTAACCTGCCTGACGGAAATCATCCAGCACGTTAACAATGTTGTCGCCAGTAATCGGCTGAACGTGCTCTGCGCCGCCTTCTGCGGTACGGATAGCCGCCCCGACTCCAGCAGTGCCGCATCCTGCACCACGACACCTTTCACGCCGAAGTGCGCGCAGCTGCGCATCATGCCACCCAGGTTATGCGGGTTAGATTCGTTTTCCAGTGCCAGAACGCAATCCTGCGCGCCTGCCTGGCTTACCCACTGCTGCACGGTTGTACCGTTACGCTTTTTGATCAAGAAGCAAACGCCGCCGTGATGTTCCGTGCCTGACGCTTTTGTCAATTCCGCTTCATCCACCACATGGTACGCTTTGCGGTTGCTGCCATCCAGCGCAAAGCTTCTTTAAAACGCGGCGTTACACTCTTGATAAACCAGGCGCGAACAATCGCTTCCGGACGGCTCTGGAAAAGTGCCTGACATGCATTTTCGCCGTAGACGCGGGTTTCTTCCGCACGCTGACGACGCAACGCTCCCGATCAATAAAACTTTTACCACTGATGCCACCGTGATCGGCCTTTTTCCGGCGTCTCATCACCCGGCGCGCGGGAAACCGTGCGCCACGGCGAATCTTCCCACTTGCGGTCACGGGGCTGACTCTGTTTGTCATCGCGGGCGGGGCGACGGCCACCGTCAGCACGAGATTTCTGGACGCCCGCCCCCTTTCCCGGTACGCGGGTTGTGGGTACGTTTATCAGAATCATCATCACTGCGGACATACATCACTTGACCTTGCCGCTTTTACCTTTCATTTCATCGTTCATGCTTTTCTCCACCAGCGCTGCGCGAAGCGCGCAGATTACCGAAGTCCGCGCGGTTCGCCATGATTTCGTACCAAAGCCTGCGACTATCATACCTATTGAATAAAACAGATTGTTGTCTGGAACAATGTCCCGATAATATGTAACATATTAGAAACATACCGGCGTCGTTGCCGATAAGTCTGCCCTTCTCATTCCCGAGGTTAGTTATGAATACCGTTTGTACCCATTGTCAGGCCATCAATCGCATTCCCGACGATCGGATCGAAGATGCGGCAAAATGCGGACGCTGCGGTCACGACTTGTTTGACGGAGAGGTGATTAATGCGTACCGGTGAAACACTCGACAAATTGCTGAAGGATGATCTACCTGTGGTGATCGACTTCTGGGCACCGTGGTGCGGCCCCTGCCGTAATTTCGCACCAATTTTTGAAGATGTCGCGCAAGAGCGTAGCGGTAAAGTGCGCTTTGTGAAAGTGAATACCGAAGCTGAACGTGAATTGAGCAGTCGCTTTGGAATTCGTAGTATACCGACGATCATGATTTTCAAAAACGGTCGGTTGTCGACATGCTTAATGGCGCAGTACCGAAAGCGCCGTTCGATAGCTGGCTGAACGAATCTCTTTAATCTTACCGGGGCGCATCTTGTGCCCCGTTTCTCCTCTGCGACAATGGCGTTTTTTCGACGCTCTCTTACTGACCGAAAACGCTGTTCTCCAGTTACGCGCCGAGCGTATTGCGCGCGCAACGCGTCCTTTTCTTGCCCGCGGTAATCGCGTTCGTCGCTGCCAACGCTGTCTTTGCCAGAGAAATTATGTCTCTGTTCGACAATTACCCCAGCACAAGCAAAAAGTCGCTTTCTGTTTGCTGATGTTCGACACCGAGCCAATGAAGCCCAGTAATACCGGGCGTCTCATTGCTGATATTTTGCCTGATACCGTTGCGTTTCAATGGTCGCGTACCGAACCCTCGCAGGATTTGCTGGAGTTGGTGCAAAACCCGGACTATCAGCCAATGGTGGTCTTTCCCGCTTCGTATGCTGATGAGCAACGGGAGGTGATCTTCACACCACCTGCCGGTAAGCCACCGCTGTTTATCATGCTCGATGGTACCTGGCCGGAAGCTCGCAAGATGTTTCGTAAAAGTCCGTATCTGGATAATCTTCCCGTCATTTCCGTCGATCTTTCCGGCTTTCTGCCTATCGCCTGCGTGAAGCCCAGGCTGAAGGCCAATATTGTACTGCCGAGGTAGCCATCGCACTGTTAGATATGGCCGGCGATACCGGGGCGGCGGCAGGGTTAGGCGAGCATTTTACCCGCTTTAAAACACGCTATTGGCAGGAAAAACGCAACATCTCGGGTAGCATCACAGCAGAACAGTTAGAAAGCGTTTAAAATGATCGGTCACTTCTGCGGGAGACCGGTATGAGTGGCGGACTGGAAGCACTACTGCGACCAAAATCGATAGCGGTAATTGGCGCGTCGATGAAAGTGATCGCGCAGGTTACCTGATGATGCGTAACCTGCTGGCGGGAGGCTTTAACGGACCGGTACTCCCGGTGACGCCAGCCTGGAAAGCGGTGTTGGGTGTGTTGGCCGGATATTGCCAGCTTGCCCTTTACACCCGACCTTGCGGTTTTATGTACCAATGCCAGCCGTAATCTTGCTCTTCTGGAAGAGCTCGGCGAGAAAGGCTGTAAAACCTGCATTATTACTTCCGCCCCGGCATCGCAACACGAAGATCTCCGCGCCTGCGCCCTGCGCCATAACATGCGCCTGCTTCGACCAAACAGTCTGGGTTTACTGGCTCCCTGGCAAGGTCTGAATGCCAGCTTTTCGCCTGTGCCGATTAAACGCGGCAAGCTGGCGTTTCTTTCGCAATCGGCTGCCGTCTCCAACACCATCCTCGACTGGGCGCAACAGCGTAAGATGGGCTTTTCCTACTTTATTGCGCTCGGCGACAGCTT
+
:66//09:88;3319AJI000+,,-D==A?ABBBFJDFCCHDFC411FEFDJDFHABBB<<<<BCFJJJGE??>=B9-*)():<IH8878JGIDIJGIJJFJHJJHJF@?-+)*34>BCJJHJHIJHJJHFHJJFHJJJFJA@@AJDEJFGJIJIJF74+***:00/***+00040'';DIJJJJGJJAABB??=>=))))DCABG('')-&%*(*+9/(8?CJG;8/../489+&%(/,?FFEHBFJJGIJFFJHJJJJJJGJJJJJGJJJJIJJ@?;<JJGHFIDJJJGGJH=</...33:;?DDJJHJJAABCJCJ>>JJFJFEDC??>GDJGAAAFEEHFFJJIGFJHJIJJGF@?@@JGJC@?>@BEJECGJHJJJJIGJJGJFIJJEFGJFBBCAAABJDCDDHJJJJJGJGGJJHFJJJFJHHJJJJJHHJIJIJJJFJJDF:;<<CCEJGJJIJJJJJJJHGJJFEHD;5431('..)))%%%&BCCCGJJJJDGDHJIJJJJJICEBBJFHJIFDCCCCFIDJHIDD=74'''8:66((((//00087<>@?>>AFABAAJFFGFCBEFJHEHBIFD?@ABJJJHFJGIJHDDFGJJJJJGGJJJHFJHJFJJFFGJJHJJJJJJFIJJJJHEDHJHIDEFCGFE?9:97777CAJJGJJJEJIGFBCIIJJJIJFG?>>?@;;<>>CEJ<4244HDGHBBBBJ6555FJJJIEDE((()+..<;1>EJIFEJHECFDDGHDHCE@?2*'&')(.=::9:?BGCCGA@ADDFFEGHGHJBBBBHHGFFABDADEHFC>>?8666<AB?C@6555</*))/446?@?=>?GEGJJIEDFIJGJJJJJJDB;=GCCCBJIIHIIHJJFJIJJJJFGJIJJJJDEB?((((B=??<;==?>@=?=>>E=9;8>DFHAF;<8'''(079;?ABEGABA<<=BDIFIJIGHJJJJIGJIJGJJIJJJJHJJJJGHE;:746979:>??>=00/<CDGJEHJHGHJJHIJJJJJGFJEJDF8/--.==<=?<3*%%&'))*//29>>?J>?<8778=@BDJHHJA9889;87771.)&')))322654+***3,+55+++*,++-1''45BCBFEDJEIDIJGJJFJJJEGFFEDAJJ>EEIGIGJIJJJJHJJJGBJEAAJFGJJJGHJDBCCJGFBBAC>>>?:43'/,*''()05799ICEDDBCCCADB811.-.//++,(''&(((,,/*''(*9:<IJHHJCBCCCBCHFFFGHJJJJJJJJGJJHJJJJJJJJJJGEIJJGIJCCGG;:9:656GJJGFFB?ACJ??=:%$$$%$$%&+-.(,*/&%%%02><778?>>><---.?CBCFEDEBA:ECDDCBJJJAJIFCEEFJJJHJIJHJHC??@DEFEIJJGJGJJJJCABCEH@>>>IJGJDJFHFGIJJJFFHFGJGJJJJJJFHGJJD@JJJJGJCBDCIGJJFGJJCGEHJGIIE////@A@>>=>69E4<=8CJJJGJGJFJJJJJJHHHJJJJHJJHFJHJHHGDGG@>;:88667?3::?*))*>@?>1))5468BJ<888999:<>=<+**+CBDCDHEJJJI@@B@IFHFJDJFIFJHJFEGGHGJJJGJJFJHJJJBDCJBGJDBCBCBEFEJJJJJIIJHGIIDHGGIECBBCCFDD=9863000,+*'''&#$$%$%'(+01130&%$&(;4333CJEFIJJHJGHJJDJ@A@?GECBA:989>=CCDEFHGJHGIHJJ....ADACGG@?>10(&'7@::;=DBABGFJGGG88JFGECFHBIFJGDEJEACECE@42238==>>EGDIGJJGHJJJJEJJGIHJB42/'%%'79<886899@C::9:<;=:61++,.)()&%&$#%$%%%%'$$&&(%%&%()&%%%%%&''''%%%&'$%%%%&$$$#$$%##$%$%$$&'&&&('(')''.=@>>FJIJHJJJHIIJGJD@>><<<<JFJJJJIJIJDFJFDEHJJJCFD@@?AEBIDG@=95CEGGJGHIJGIJJJGJA@B@HIJJHHIJFGFHB@<,,,+,+(())%%&%&&&&'+++,FIJHACBB@JFJHFCCEFGIJJFJJJJIIHJJJJJJJJJJJJJD>?7.<@ADDAA85?@EIGJFHJJJJJJIJIHEBBBJB:;/-033?GFJIFJJJJ@@@A966:JGJJGFHCA@@CDBA@DDDDBAA<;?@IGJ????JFHGDD>>>@IFHGDG<;,,,-1*((,,,-778>=EHJCCBEDHGHJDJJHJJHJFDCFEIJCIIHJJGJGDEGFCCDEGIGIEF?B?<0/+-6521++?FCHFFA:55EGBBFEE111>?>AHJJEJJJFJFEA;;989:998:>@AFJCDDEHH443*(&)./.,,''**))*,%%%%&('&&$&%'.1;:962.,((&)*3586044>>;8:62BDCJ////===JDIJHFIJJIEFFEG....63/+$$./5>CJDGHGJJHJJJEHHHJJBBB?A@AFCABAFEFJJJJIJJGFE=<=<GIHDDECH>=>:;:;A@A?>?>5.++())*DB?;;HFDJDDHJJHHJH>===DJGJFJJJJDFBA4445A>3//22/>@ADEFJH>FJJIGIJ@>@JJJIFIIJJJJJHJEJFJ7742,'(((((&''(/++8;CHJJJJJGDEC:6656BEHJIIJJJHJIEIJEJGF==<=CBJJJI>==>?,,,+6118<<978<DCACBJJJHJJGFDGGJJJIJIIGJJFFHAJJJJJHIJJJJJGCACBEGJ?*$$$$%'**)**.//--,.46<CG??GGJIFJJHJJJJJJJJJJJJJIFIJFHII9777:;E85533761122377211,,+/++(&%%&,--01;?555GIJJFJGJJJJJHJJJGACBDJJIJJJJJIIEJIE??3,AD;8<<EJFIJJJJJJJFDEEHGHHJJ@DCC6F8JFFFFEJIIFF?<409:BB>JEGHJJJIJJ1001<33,())&%%'*-+*+..+'%%&(187:<ADEHJHFFGCEA?=>=>::>B444BBDD=;;@B?;78@EJHJJIGFJD>...>DACC???@HJJJJIJJJHHJFJJJHEIFJJGJJHIGJGJJIJJJECCCJJGJJGEGA?JGFDFF?>=<<<==JGJIJDD<&&&'(&'$$$$%$###&%(''&&'**(*1AJHGIJJGHJJJA?>:98++())*01>C/())'''DIDFJGJJBDDFDD>>ACA===:87742('''/00?===B==<8>=<=@A;EEBDIEGG=;;:/11,/0GJJGIEJEEDFJEJFIJF?>>>GACDJJGJJEIJIJJJJJJJFIJJJJJGIJIIJJJJJJIHGIJJJJJEJJJJGJIEIFJJ?@CDHGJ<=1-.<9999AB?><:DIJJHEJJHEJJHJJGJJECEEEHFHJJEJIGJJJJIJJJGJFBCB9:../-+2237;;888:A??JCCJGHJFF@?<<EDJJJIJJHJJGGJHFJEDJEDJEJJJJF>;:9899=54,,,***)))(324;9:::ADDFEJJJGH@AABIFFFEHDFGEEFDJIIEDA@@DEFEHEEBA,*+5;=>DEDECJHHJJJGJJJJJHIEEFJJJJGGHIIJJJJFJGGHGFIIG<;;<999;@JGJJFJJGIJJGGFJJJGJGIJ@222>HGFIJHIJGHEEJFJ?888:C;;:98?>?CCB<;<>DG??=((('%%%$$%%+113>@??@FFJHIGIJJHJGHJJHJHJJJJJJJJIJIEBFEGAAAAEHFHDGJJFIJIJDEACBEJHBCABH?8876<?AFJJHHJJHIJJIHHFGGEFJJCC*)35*DF???>DEDJIJJJIGJJGJJJJIJJGFF;8:67JHJJIGJJJGJJJJFJJJJJHJJIJIHIIJJJJHJIFDDJJC766::8777,,,,@CFDEJFIJGJDJFGD?82,,,,,,-.0*&&79:::BIHIJJJJHJHJFCAFJJG;::65/.,,,++3<@DDJBACEGJIGGJGHEG?@CF=<8777@BCA@?>@@BA@;;2.''+.,,5555896ABBJJGJIJJIJJIIJFGJJJFJJGJHJJJIJJJIJGJJIJFJJJIJJJIJJJJJJHGJGJJJFJIJJJFJEJEIEJJIJEFFJ:::;C;JFGGHJJJFD;6400BGFDGDCBCEFJGEJHEJHJGIGJJFJJGJJJJJGGJFFEEJIJJJEFHFHJJDIIHJHJJJJHJGJFFFJJHJFEHJA?==@BD@?<7:=JHJJJJJJII=<9:AFE@GJBDFJ===;>@<<@E3223A@@@>???IHFJGJJJIJGJJHEECCJFFJJBCCJJFFJE@>@HEFJJJGJJJJJJ@76666666=;=>?3('')./027=>55548334,+++-..//-78;A=>?AGJA@>>;99,,*),/6761''&')*+4CDDDDJHIJGGDFBACAAAABIJJJJJJJFIJJFEEAB89HGJFFGJIJJJJJIJJJJGFEJJ4330/--..FGGJHJIJJHIJ?>:7100,,+/=>=>CA<;:<<<<HD<EBBBEJCABBCFCEEC99FCBDDDH9989:980./.<778BDAAC1//'(((9;>@>33((((-.02-/1112;))))*++))((')*)-58<?@@AI?EEE>??>CB@5444DGFGJDJCJJJCDEADBBJDDGE=<<<E>221*)'&&%%$$%&%&&&**++,/>>8CCCJJFD<::;8888@@=((((971233222<AAFCD@A:4A:AJJJJJJJJJJIJJ?===JJGD@??@:99+)**+(&%%')+)*-::A@???>FDIJGIGDHHIHCHEBAC****@>;<<;;?<<=GJ?::;;?ABAFDCFJHJJJJHI43310((((,167<GFJJJJJJJJJJJJJGEDHHIJ6666::985/*1101<:44CBDFEJJFGJJIF8888A44447557:;=@AA>==<:;766795536678;BA?@AGDGEEEF:997965'',>=>>?BB;?@BCC>>><<<=2/.&$$&-*'(+0010/888@GFDEEIHCA??AJJJJ><>AAA>>?8(''(*((((--,0;?/2888A?@BC>2335;*)))40***+357=;<;8:-,)'('&$$$$&-./79987466679<894@D<;2...,+++&$&%%%$$$'.0068DCDFH@@?AJFFHG11DDFGGJHHJHJJJJIGJJJGIJHFIJJJGIJJHJJHHIGJFHJB@?@CECJJJHHJJJEJ?@@AHHJGJA@7DF?<=?8776<///0<<7320'&'(-.4564445B?CJGEIJJF54.///1..02>???A;;;<C7660*)*+*.'&%%%&2.-)*.,>=AE?>>21.,-./---4;4444?JJJ?A;/'',,,,,---2666:45>?DCJGEJGJHHHJJGJJJIJHIIEJHJJJIHIDGCCA;::JIHJIJJJJCDAACCFEGJGIFB55478A>===>@AJIJEFFBCDDEGGHJIGJHFJHFEGCBABDJJIGJIJFJJHJJJJIJHEJFJJIGJJJJJJJJJFJJE;;;;EFEJJHJIJJFHJGJJHGJJJJJJAABBJFEBCCFFDIFEHHJJIJJJ>=>;65888;JEHGFFIEIJIIJJJHGGHHGJ>?>?A@JE:::,,,,7>@JJE////=>=B<D;777AAFC?A@AAJIJ::99A<==>JEGC322&&&&)*-*))*89=:999))),DBBHFEJEIJJJJJGJJJFFDHIJJJJHFHGJJBCBBJHGIFJJIIIIJJJ<BBJDBAA???@DHIJHFJIHEFE?////JJJ8888IJHEIGHAAAGDFHJACBBHHCBCGJJEH=JDE=:;HHJC@A@GIJGJIJJIJHJJEGJJJJHJ@@A?AB@ADD@A@@HEJGFHJGEFCGA999;DBHD>BBD>3223CBCECCB4447EGFH>=<8:=>400<;EBAAEHFGED@@BDFDFEC??A:<:;CA@B@?>>@966CFDCCHCDFDEHGFDDAAABEEGFGJJIJHEG....6667EFEEGJGIGDIJJGFEGE@FCCF=ICJGD;CJHJJJJJJJJFJJJJEEBDCCB>>@@>@DD<;74<?;IH??977:;EGDFDDJEDEFE4336A>54:;AJCFJEJJJHGIJJEEECFJGHDDFIIJJJJJEDGHJJJ====DJDD@@@@A@@A?DFDHJJHJGJJEABEFHJJJIJHF:3/0GABA?@<<;>BGEJHJJJJJIFIFJGJHJJJJJJJCAA@AECJIGJFFBB>6523021-(''++*&'&%%6:CDCCG>>>@((2(*;;;?@BJJDIIIGJGJJJJDDD8667JJJIJJJIGGBBJEGC8767@?@JHDABABGEJJJJIE????BGD?>@>GJJJHJJHFGGJJHICGFGIEFJ>>>?C@5556@;:::===>>GJFGJJJIHJJHCCBDCDEIIJIIJGGJJB76612215551GBGHCGBCJHJJF>9JHJJGGJFGDE=>>?>?FIJFJ8898EJGEDCCGFJEGGA88;<FJ6667JCD=449:;A@A@??AAED??BCHJEAECCC;532,+)(<=EDGEJJGJJJJJJJJHFEA>>=9><>?0..,)'&(45@??778:FEJGDF=1111**)*>@BBJD@?>?A@@AGCEB<7777=<>?IJJGAGJJJJJJJHFGEGFCBCBDBABDEJJA.--.DCHFIIHHGDIHJGFE>>>>:::94213??9<CJEFEJJJJJJJJJJJIDDFCCEC44?8779FHFEDJEEA<==><<<111178=??GJFGHGGFHJDH@?<=A:25'(''*%%&))(((-.-,3124777<?>?:20@>?BBBFCD@?===:2-..;'&&&--3:975;3=>DGBBCCGEGJJIEJJJEJJJIJJIJJD0002325336CB??>>DJFJJJDJDIJJGJJGJJJIHIED<;;:B887344331187788<..5..BA?@?:000055556E>JJ>>=?JE840,,*+6::;BJJJJJJJDDCFHJJJHJJIJJEGDJJJ7667JHDHJJIJJHJGJG@?EDCCCJJJHJE?@@DFHJJEJFEEJJJJGIDFEJJJJGJJIJJJJFJJJJJJIHIJBBB?A=:?610143/)))((1==A<<==?>:;BFF?>EDBHHGD63*))())+CDBDDDE<<<<BA63310136@==@DA>JHHIHGH::@@DHJJJIIJIFHJIJJGIDGJEJHJJHFEFHIJJJJJJJHJJJDIE9878342-+0)((*..,,0ABCAAACFJJI>777BDBDDD:99455825///01-/+*+,('&%)**-21-22;@BFIIJHJJHJJJJIFJFDBCCEJJJJJJII:;:;DDCEJFGJFJJDFB<::><87600+((90AEDGJJJJ9778>G<;=><;::////44375014BBCBA@>>FCBCBBHHJJJJIIJHGD??>?GHJGJJHGGGIDGJJJJIJJFJFHJJFGJJJHDDABCADB@>@@>C@?>><>=EGBCEGEDFCAA@@))))11/00/,,,-,)(,130/03;<:87636+++;95*996677IFJJFGJHJIJGJJJJJJGGIJJJJEDJA?@>ACBECJFHGJHGEJG??>@?<?B(((&(((,&''(,-7EFJGFJDHD999:IJGJJJJJJJJJEIJJIGA=?666<9:999=>>AGFHGGJJJJIJGGE=888JJGDF?;D11257436<5:?@JJJHHHGGJGEFJD@@@@G;777--****((%%$$'$%%'('')(&)3JGAADHGJJJGIHJGCJFFE74431/*)'*-7>DIJEGHJHDFD@GIGFGIGJIJJDFEHJIGIHIJJFJHIJFFIGEF971+)(+()***045==?@555565321222>?><?7CDBIIIJIIIHFGJEEDJDJ>?DIJDDCAA0**+++***-*(+,+'(036767<;>A=??A3223JFJIFGJJHEGIEAEEEGDECJJEJJIHJJJIFCABDGJFJHBEBBEJJIIJIGHA@AAI:::HBA?@:88===;8.999:99<<=899BIEJEF6545IGJFFDFJJJE4444;<--8))**9:;6655:;88-'&%'$$&*//3344=A@IJIGGJJIJJHJJJJJJJIJJJIHJJGGDCCHIJJJGJEIJFJG?@>C*(((E65=>DFDB@7*'''(*'(%%%,.9@;:<>.422175111186658;==8+**),+(((''.-7,7;:C0DJEJJJHHGH@?=@C>44459=1/009DBA----39<>DFFFJJJAFEEJF@F>>==AAJJJJIJIJFFFFJJHFJJHIJJGEBJJIGEBD???JIJJJJEFHHJIJHJIGEHJHC?:8;<?CHJJGJIFBCCJFJ0//08+*)/-+'%%/***444:@A@>@GHHJEJJJGHGEC>>?EGHIEEJHCDCH;:993599451))&&'(()477BDIJJIJHJJJJFJF1113<8555594100-00856562)(*,**++000344GJJH>?JJIJIFJHFJJHFGGJFIHJJG6545>FHJIJJGEJJF87766*****++-$$$&*/*)''(+))13;<==?ADIHFGEHHGJJI@AAAFFGFFGIIJGGCEFCIJHGJJGHJJJFGEEI''''*))-)**405=>+***),,-1//<30++-657EIJ>>==AA****4/4620===;<A?///0:9:98..//(&%&$%%%%%%%&%'('45EDEDJHHJFJJIIFJJFJJJJJIFJJ<<<<GG>>><>:;JGDGFHIIIJJJJJJ>7221/23-)(((9=@BABADHDBCAAIGEFJJIHGHJJJJG<;9981//.,(&%&&%%$$$%$$$%&&')***./1315:;;EDC@@?GA@A>;?CB@<==?A@BD?)))&%%%.:EIGJJFEEA1111:DGE876E<)(()0-)('11348750-./;;::DJHDHEEIHGHFJA==>JJJHJJJJJJFJJJJIJJJJJJFJJIFJFJJJJHFJJJJJGJJIJJJGEIJJJJJJJBJ((((,-*++++*.--66BFFJFJGFDE@???6=A@<.,,+++,224CGJJJJJGGJJJJGDEHFGIJJJJIJGJJEEEGHHHJJ@@32112+++.(&&&%%$$%&#####&&&***+G???@JGJIDEDHHGIFHGGJGHCIGJJJJHIJGEIJJGEIJIGIIJFGJIC8788D55JJJJJJJCJJEJ76=6(&%''($$$''),+)()*-/:8976+('$&%&/689:=@IEB??=?=<=E967CFEIHJECADJHJHHFJJGJFJIJEDJ@@??((((>==88:8887DEBACFEFCD@==8-(%$$$$&-304//..+/00,&(;CC?GFIJJHHJHJJHEJFCC,++-+--/::9@JJJJJJIJHJJGJJHJHECHI>=>>EJHJI?JEGJGJFHJGIJI>;210/::J?FHEJJGGHJJJGGGJGIJJD=>>DJJJHFHGHJJEEJEIJGHJJGFGJJCH@@>=?=D<7C;:>C>9876512JJFECCCJIIJJGJHJJIJJIJJGHJJJIJIJIIHJ88888JGGEJHJJJJGHFJJJJHJGJFFDJJJGD>=))./1*)**978=678DJJJIJCEE=???JHHBBCBEIGJJJJJJHFFDFGFHJDB=>>>FJFJFCBEFJIJDDDEJJJJJHIFHFJJJIGIJGJHJJGIEJFDEIJBC?3:6<=<<<<>JIJJJJEJDJJGDI>>>?<:HDBHJJJJGJ6554576586412666<CCCJGJJJEJFJJ?=?==>BDFD@@@?A=+++,--+%%%''(&&0+)''',HB?>??AA@JFGFBIFIJJIJJ?>==@FED?32266564A@??@JFHBB?C?BAHJEHJGFC<<<>>++,4IDDEB<;019999E?EAIEDBBAA;9==E=>?<<<:::GJDH=<=>F=E;::@=544....445<J6555=<<JJEABACGIJJJIEJJFFFB65555HEHJDJGGJDIDEIJJDBCCHJJJGGJJJFJJFJFGJIDBCGHJIHHDEHFJJDC>32--*('()9=>;6+***>AABDCJHJEEJFEJGJIJHHHJHJBDFJJHE446?>JC=9;AAEHDDECJHJHJJJIJJHHGJJJGGHJJJJGJJ<@ECJ==>JHIGGIJHJGJEGCE>=91-211//5*+'''(((.-))))-+59?=A<;87<@?==:/*B;7988::;=A@JJFFGGJCEDEJEHIGIJHJJIJIEAJJGH>C=;5HFB9=@?JHDFEHHDDIIFCCAJJJFJDIFFCCCCJJEE@AABC=><<B=<@CBECCC>;;55,,,,554356:CGFJEF<<991,))94?AD98677796333<<<=<B<<?@FFGGDEFJJB?=JGFJJJJIGEJJIJIFJI:::90,+)))**)((&&(,,9CHJGHJHHJE//../10...3<;:8886.@BEGBC--/--,,)(('):<>?EDB?BHFHEBCJHGHJJFJIJJJGJJEFC)(((),-(')+'&%%+*,%%&&(&%$&&&'(7116///JJGIFJJJJJJJJJJJJHE1111:/++/32,----+52'&%%&%%%&9887+'')*))%(&'''''&'));=@CFGFJFIJ@@@@<;<<EEGCCCDFGI1000A?CIA@@AHGGJEHGFA7666@A?@=A7722?J@??@JFFJJHJJJHJ::::////BCID<<;;;FB=:;:899:),41,(('(*/36798BEHJJGJHJFJJIIJIECEEHGGA>@D@@??FEF-,,,C=DCDCFGDA>:0/7>>9156>911-IEJJIJJJJJHJJHJGGGIDI8888GFEGJJJJJJHJEEGJGGJJJHJJJJJJGHHHGJJJJJIJHEE4433*))-23.'&&%&%%%$%'&%%*+1:+++;79?@@HCFEFFHJJGJFJCHJJIGGDCJGJJJGJBDACA@977::610///088:BDGDDFJEIEBDFDC@>?<6,00>@CBCCEBDJFJJJJHGGFEJIIGEEFJIJJIGFJJEJGJJJJGGHFJJJJJJJIJHJJJJGJJJJJJIIHJJJJJIH.-.64+3352(6*)))41129::B>>=>DA@?GGCBCDE1111@?A@;77ECDDFHDBC:GIEFIJJJEJHJJIGJJIHEGIGGFG444(''(*(((2;=>=>A?@IEFEIFGJDEGFEC?>FHJJFJJJJFJJJJJHIEIDHDDDA@55<@?AHJC<:/),((():;999GEFFGJJJJJJJJJJFIJJJJA@AAEHHJJFEI=<<DDB61&&)(,..;>>AAJJC?=>>>JE9999IBCA7776820..129443345BCDCEEJJFGFDHFHJIJF?>>/../7;<)()())-2111'&')*))(+((*%)'&((''&(*&&&'+'&((''))''((%%*''.041-4,889BBABBDE?=67<;;A97687844>>JFHCCCC?@@JJJGIJJJGJFJJGDGJIJFGFHDJJIF?==?D?D0///:111<;99JIDHJJJJJJJJJHJJFGJJJJIHJGJHJFIJHHGGHDDF555543336BFFGGJJFIIGAFFFFICECCHIFHGFHEGB@:9:;,+'')*6?6AAEI><:=IEF???7777@AB=>B:::9548*))(*8CCJHJIFEFDGHJHGEJEB@@:::8;944/,)*('()))&&&(4.35>?EBCDECIGDDE940113AABHJECC@<<JFJJGBIIHHJECC??JEJJJJIJJJHIJJGEJJFEGADGEJ>??JGJGIB86689777EGEJJHGEEHJJJJGJBAA::76)&&&&(&&&&''@AAGDFHIGJJIIJIIGJJGJJJEJHJHGHGIIHJJJGEFEGJJIJJJAA>;<>>?FFEIFGDDHJGJJJJJIIJJD9334433322222/0@<;:9;?GDHIIJIJJIFJC=<<<22242767547778@11-/@JJJEJFFJFHJJGIHEEHJIIJJIJIJ@@@@GFJGGHGJJJFECEGFHDFFJEHEJFJF:8886:::FGBBCBIFHJEJIJJJJFDCDGCJDEJJHFB?89:+(((?>AACCFJGJJJJGHIJJJJFFDEJJJJIJHIJGIJEC<=975,*()*-05:=:@?@GEFJJJJHDCFDFAA31106126674663334>?>:32+)))4B>864445EJHFGJJJJJJIJF???AEGFEJI<;C888FHDFDEGJJJEIJHJJHDCFDHHJGIJIEEGHEJ@>::;1+<A@AD??@BJDDA=>DEEHFJGE;9?911?FJJIJJJHJHIJIFDDCCJHJJJJJ@BAEHJJJHF9999HGGEJEGEEGGI=<?:2=ABAAIIHJIIJJGHGGDFHJIJJJGEJGGFJIJGFJJGJGGDIED9999=?3/B?77772.*)&&'$$$&230214DEDHJIGEDD@AACJJGJFECC<<<<IDCABFIBJJHJEGJFJJJJJJJGJJIIGGGEFIJJJJJJJJIJJJHJHJIJGIIDCD?JBBAAD?@JJHHHFJ2224>@A@5555J?FGJJJIGJJJJIJHJJIJJJHGJJJJFHHJJJJHFIHFJJJJF>?EJIFDJJDCH;<<A@??>9DCJJJJJJJIJJGJHJIJIFGCEGCFBDEEJJJHFIJJJJJCBBBIJJJHFJIFJJJJJGEFJGJJJJIJFIJJFJJHFHHGHJGABA@EAAA@><<;>=.(',;;B521&&+)+)*++&%&'&%%%&.--+++*('&'(*(((*-23ABBCFDDFGCCC;;::::<<<3-,-5H?@;9:ACF:;77554,2..:;97,+,-..,++)+/.2;<666655::999A?;++,0+**33501ACCIEDDFJJIHJJJJJJGGJJJHIJJIJCGDEBAAFFJGHGBFDHJIJJJJFJJGJJJJJJJJJJGJJFJGF>IDB39111?GIHJJJGFJ545EFGFEJJGIHFJJIJHJJHJIJJJJJDFJFIFGIJJHJJJJJGIHF<<<=GEIFJHDEDCJFJHJBCEFJGDCCDJGHJFCGDEJGJJIJGHJJJJJEJJJGHJFDEE8EEHJJJJJJIHFCGGIEJ=1111CCEDEJFJHGJD851/'%$%*&'/24<<AA>;65565?>?JCCEEBBDEGHDBDCIJGJJEFCBA@HJIJJJHEHJJJJJIEFJJJJJJHGJJGCCDCEBFDD?D:AGDIHJEFJJEEFJEJJHJJJJJIGIIJHGJJBGJJIFE>766FFJDBABFJEFEH@@@@IIJJJGFEFGJJJJGHJEH7777HJJGJIECBCDDJGJJJCCEDBA7771111?5)((&'''JJJCCB2222=>FGE??@@GGGEEJHHDCGEFFIFDJFE6668HJF888:@8665:??BGJJJCAA>D6558:;AGJJJHECCAE))))5435636>=>=JIJIGJJJ@?>0**+@EIHJJA@?982*(:6667A?CDGJ3211??BDHECCDAB;;<GJJDIFJJGGHJGHGFGHDGIJIJJJJJEIHGJGDEFFFFFDCA@2*+./1,-,33&'&%%$&'&&&'%%%%%%%&$%(')$$$$$&&&&((('''&'%$#$()('&%$&&''&&(*++'%%&%&&%&&#$$$$$%$$$%$%%%%%$%&%$$#$&&**((&%%%%%&&$%(&'$%%$$$%&%%))*,&%$%&&&&'(($$$%(%&%%%$$$#$$$$$%%%%&&%%$$$##$#$%%#$)&$$%&&&&'((..***).34BDECGEDFFJ?@=;=<AA<<:78:555230(;CGJJCEDCHEJGCDBBIIFJJFGJJEJJJIJHGJCBDJI665-*+,,/+))()(+-347::=>>>>=<31//0441++67<BCFFHJJJFJDJFGFFGJJJGIGIFGIGGIJG?<@@>DDJD<;613=BJ@A@B989988830,+)*,.1940//,-..:..->=>??GGHCJBEA@00004,'))**,)%&'%*(((((:BFDEFHFIC@A??F;6568:::>;4578<DB>;98BGDBCD?><72222>A>HJHJJIIJJHFJJJIJHJHFIJHJJJHJHJGH???=====A@;:;<=<<<>;67@EJJJJIFHEJJJJJJ>==D60//.3?CBBEFJHGHJJJJIIJJJJJJJJJIFJJH?AF>99<AGJJJJJJJJIIJIFHGJJJ=<<:=F;G=:JHHGJJJGJGJJJJJFJJJBDCHEEFC<-<<=GJEHHHIJIIHJJJJHGHJJIJJHHJIJJFJFA@@ACD@@JIJJJHJJHHJHEEABCBDIHJJJGHJGJHD?=>CEJEEBBBE?>>=)))>C60000445733786405A310+,BB>JEDGJGGJJFJJHFEFJFJCBCDIJJJJGJHJJJJJJJBBBBJJJHJJJGJHJAA=<;>?EFDEEFJIJHJIJJJJJGJJGHJJJJGGHB@89'IEIFJJJIHJHHJHGEGJJJFHEDJFECEJFIIJEJC=<<>7877=><<;<843+,33EGIJFJJJFFJJGEJJJJIJJJGJIJJHJJJ=JJFCDDHJJEJEHJJDGJHF76///**($$$$$%.1'&&$##$$$%%%'*10,-::;>><><2&'&)/58833300/0>?>---/BFGJEJIJJJJJJJJGJGJHGJJJJFGF8118;HE=EHJJJJIFIJGJB@@BDEEGEGIJFE@AEDH>==:::1+,->?@??CGC??GCEAA544011+(''+*898778898))*.=833CB===000++,*+*)(())/1>=?AA<<98/&%%%('()*1(((%257DGIDE@IEAJJJHGJHJJEJJJJJJGDBD0//10+)));=?FGJHGJJFJHJJJJJJJJFJJJJJJJJJJIJFHIGIJJJJJGEC98,+,./050,,0-//7JJDJEJE@>?<+(((;00GHHJGJJJJGJHJFJJJJFJJGDFDEHJIHJJHJJJIE;:<2220545-,253341>JHJJHGJ>>;0000DFGHIIIJE4445<>D=AFJB????AA<:::6:56>?F>==>JFGHJJFHIHJJJJGJJCEDE>>91122223-,*+//.21225=@JJDJJGJBBC>50-1/,3()(&&&(///../,++,:5,+)*-/-.,-99@@JIJIJGFHEGF5554778AFFJHBDF<CDFJJJJGIJ>>>>8779><.-,,+&'&')02BBJJEGJJJJJHJJIIHIJJJ<<IGHIJIJJJIJJJIHGJJJJGB??C0000117<>==<9<<B@?==??>DE<;;;ABABDIEGEEHGFA?445?FCIFE?=<:9*//+@CJEGF211)(',..-09;;@@@@DJIFFH>?@;;;;<:@>999=JGIHHHGGJFCA??@BB@A?;&&&31&2?GFFFJJHJFJIFFEFI;:99<<<333=?=JGIJJIJEFIJHJHJJHDJHFI@C2200/.1+++6==><H@?@>=<855548001>AB<;76814.&$%&+29=<<=B???A=+(&&23558774533***+<:8778@@BDJFGJGJJFIBB>75510013113B)))+;9887*(,++((.69FEDBBAEJ>>>?FJJJDACBA<<<=CB?<9>841/0--**++-69:<==>J====D=:::=JHGEJ>?@>?7*3@@BBBIFCIJJJJBBAGJJGJHJJJJGJIJGJJJGJGJIJJJJJJJJHGHJGJJJFJJJJHHGJJJJJJJIJJIJJJJE:60112---,131//63+)'%'(((&&&((&&''74455000//3344--7@A==:000+,,,8BJHJJJJFCCA@?>=@?A==?CJHJCBBAJC@>==>EB>HDDGFHHGJHJIAA<4445BDDIFFFG?>>;<<8?8?EIJEEJJJEDFDE::99700*B????BCBBHFEJIEGFHIHHGJHJJCDBDHIDFGEB?/../>JDIFJDA999JJJDCDHEJJJJJJJIGDDCBFHJIBBA<=;<:<<==65102:>DCDCDACABIDDBD==:3+***=>?GHJJJJJJHJIJJJJJEEJIJJEJJJJIAA@@JEEJFEJGJEHBGDJJJJJJDD@<6555;>GEAAB>8556=FJJHJJJJHJJIGJFDCDEHGGJJJIJGHIHJEG;:;;EEGB?@B@E?>ADB<:998??ED?>CBAAA3333GJJHE?=>-,,-;700-++,++)))>?>=@@JBCDGEJIIGIJIDJHJJJJGJJJJJJJJJJAAEHB6(((*5.&&&&0003100/(%%'&(((++)'&%$%&')),'''''7FIHIHHFFGBA@C><778;<<>FJJIJJJJGJHIEGC<9:9:<>?@@:9:9889@CDDHHJJB?>>+++,@;<JIJJJJEEEGJGJIJJJGJJGJJJFHJIHJF999<:9:1//06810,+((*,78333011((0>=J:GDA32.@?A@?=?>><>;=<<=;5+223>>?=C@ABCDB0...GDJEJHJJJJJIJHJIIJIJHJJF?>>>GD><=>JJJEDJJHJGGHJHHGJJJEJJJJJ3333;::6669?<::7999==43('((**-355....34;866;;<A?@CHB)))))9;=HJGJFHJJHJGJIGFHJJB@@AJJJJID?B3JJJJIIJHJJGJFIECCGFJD??<<>CEHFGGHJIJJGIHJJHG6566JJJJHFDCHHJHJJJIJFIJJAEJEJHJDECHJA@6556@>>>GAB@?DECCJGIJ4/.;<?BCDEDEEDGFBCBCEJGJIIGGDHJHHJHJA;953-+))5667?>::CEJJEJBBBBIJJDBBA<:88A@AHIJFIIGJJJJJGFHJHFGEDD1001;?@BCEDHJJJJJJGGE89IGJAC?>=>@JECFGJJEJGGJFJJIJJJHGEEJG000:=9=>?JJFJEJ?>??JJGJJIJGGJGFEJDCCHHFBAJC=,,,1/0+))*<?@CCDEFJJIIIJFGGBBBD1)%%%%)('-**++:34:JJJJJHJJJJJJG@??AFJ::::BACDCJIJJJJJJJGEJFJFHJJJJGGJJJIJGD;::>B=>=>>>>JB@CB:=95,)()335<999<5460@@AJJJJJBDEG?IJJGGIJGIHHIJE>??@HHGJGJIEJJABADGGIJEGCDJGCCC?7FB@ABDJJGIHGJJJJJHJIJJJJIIJDDFJGJJJHJJHJIJJFFGA@@HBG556553;::;?BFG:JJJJFJGHJJIJH8667IJJGJJHJJIGEJHDIBBD4445AEEEIHFHEJJIHJIJ@DA<:3./23JJJJEGJG<;;;EIDD>>?@HJ<<<HJJIIJ211176766A>==?A::;DDE?>>=>8888IFFGJDEBBBBIB111>?GGJJIJJFHGJIBD98876667;001A@ABFAAA;:9;?=667=887:J;998A99JEEDJHIJGJJJDBAADJEH:7756961469>>?JJB;;99988B11*))+)))*4<:5335;=<;9:<?;;652001<>@A;GDJJ-,,-377;)))&''''&&'&&&&'59<:6878<AJHHJJB<<<=2222667<<<752/0,%$&%%&))''%%%(&''57?=9:;AD>=;9--.5544566679CB;=;:11;;:8:B<=JJHIHJIJJJJJJJJJGHJJECA??:;---,.21221*@@CHJJFDJJIJJJJJJJJJJHJH7++)*-3--66999::2225D:6667770(&()&&'&'&$'%%%()*.3111//./*+---=DAABACCB?)(((++3/.*,*++,5@@DDGIGJIJFGEFE@@-,,,6*'%%&)*;@A@AEJJJJGHJ99879865)*))>=;;97466>;>=>CCBC=8J@EEAB;-,,,DJJJJFBHGFDHDFC@CBGJEFFFEJGIJJJGI@667GJEGJJJIGEDCDJFIGDGJJJJJJHJIHJJJDDB?=C----431&&((88*)))*-6561236201@ECBJC<;995919:;D>>=>>>>A:))((()**+9998=22>=332***,0**2666:<A44151/,,112--,+0020111888<>9889****+))*7BGB@@>BBBDJJIIIJGAA@ACC???>E<<@0.-,,,04436444<8732346544454''&&%'''')401:77730/.--..56;221254334;:=?;@?CB??>?EEHJGHJGIAJE>333781167;:65=998::<=9::;<9;;;0/.((''((((3-9:BCCCDJGJHHJGJ@?@@?=9--,./1-47(><8=@@555:=>///7==@<<:<=;@4444>>CDDFF<===A377;8?9:997<;=?>HB****JEJFJIIJFJHJJJDJEEBD==<<@JDJJHJJB??@@:99:DDGJICB;;;;DJHJGJJJJJJGGJGJJJHJJFJJJJJIHHEECFB:5555556:/...&&&':@B@=7778>JIDGIJJJIJJIIIJEJBHGJE@@A8*JGFECCJJIJEE@?71,@?AC>5GIJGJJJJHJA>>?AJFGFDEDBA??@CCHJJFJJAJ@>>B@@@A>@BJEJHDA?=;;HDFDFIEDCCHJJDEBCB=?@@@BF<;;;JJJEDC;@@BAHIJFFJDH988:CHGC;///29/))'''(12<90*//CCCBI?@EDJFFJHHDHIFFHJGEDJDJJFJEEGJJFHIHJJGJJJC=GGJHFFJDJC?>>EGFJJIEEHIJHJJJFJJJIIJEJJGJJGJJJHHJHJIJIGJEJHEDCCDGDGEEJJIJJJJJJFCDJJJIJJ5554<:<BAIGFGGGHIJJCC>=BACDE*))))*41))*000-++*0/////:3334:74.72;722-+,,>FEGA==;<HFJEGHEEA----89=@@CIJJJJJJJJGGGJJJJHJJJGJIJJFJGACCAGFFJDC@@DBCDDDJGGCCDJJF777-0+&'(+*))<>@JEHIGJJBBBFJJGEFHBAABHJJIJJGHGEEGBCBBED>=5443455>A@8:62/.*'&&-,--,++,'*/0<<<JJJJHHJJFHFEDCJHJIIEEECEJJJJJJJJHIF....0///?ABB@0/)''((()6<3334:6'''''''03;03344:91111BC>>>?EHIJJJJHIJJEJJJ,+++JECHIIHIJHJGJEHEC6569821/.+++/000BFJHHCEFJEEHFFDCCA@<9/0:@CGJC@=9::;>BFCGGFIJJIJJJJJJJGG////HIJFDHEDFDGJHJGGGJJGGDEECFEGFF@D??:8888886778>FJF>;:<=GCIJHJGDA?AFFJFEEGIJHJJJHIJJJJJH?9;733GEBJGHHG>>><???B?>9811/))&&&###%%(%$%#$&'(%%$##&$$%&%%&&($$$''&%&%&()(%%%&&#$$$$$##$$%%$$$$%%%&$$'%**(('&%$%&%''(((*+7:<;:::=>>CGEBD=7)))38779:77///0,+*+,--++12;DEEEA>?@AEE87'99?>><>@56322DEHEHJJJJJFGFFJJGJJJAAFGJJGJC@<CCC)'''97676*(&&)-/22+++1123,///;;:>@AGHJHFIJJGFFJJJJHJJJHCBECJFFCJ????ABBJJJDJBEBGB<<:9801*2>JEIDJJIEJ@??@HEJJHABAE<<;<CB?CBHJJEJGGJJJJJ8(BJJHJIJJJJJJJGJFGJHJJJJJJJJJGIJDFGGJJFJJJJHIJJHJJGJJJJHIF:65;FGJJJJGEBB:.,)))*$$'')59555D:998JEDJEE=::7:897:=5@CCJGIJJGJJEDC@72000249FBA@@CA78IHJJJJJJ<;;9::;=B@@=AB;=:;/+++;:8766DEDDEJBE=4446889::;;>A>JFJJIIDIFEEICFGEEJHJHJJJJJJJIFIJGHJDCCC?98+&$%$$$%&'(69;CG@A@HFBA-))*&&%'''&&&(/10...8EH@@@B@A@CIGJIJEJJJDDEFJJGJJJJJGJJFJHIJIG88<7DJJJJIHFHJIJJHJJJJJHFJ::8887>C<<55444+*)*+('''(''''('%$##&'%&''+-+**+****/.,,)',--.78:FJJJJ5444;6667@:::55+*,--6545455565///1:20'''7....---5JHIGHJJJHJJJHJJJJJJJJJJJJJIGFJH====EC/.8.;:9<;:43,-..)''*,'&&*414;<JJFCEDCGJJJJHJHJJIJJIJJGJJJIB)(((((712227=IJJJJJGHHJJHJHGJJJBBBFGEEDFEJJJGEJEIJIJGHJHJ<<==JFFFDJDB/...>IGJFCDIJG@AECHHJJFJHGFJGIGFHH;;:..-.10/+)&&03@E8787@?@755++*)-)(((,,,+,01..,)-..ADCFDFFGJIJJJFFEA8772320666=-*+33723<;,+,02221157BA>?30AAJJJBABCCGDFJJJJICEDJIJJJCBBB??@1+**+20*%%%%$$&3345A@<<;978;6333;:999??@AD@AB889;>@B??EED;;<IGJJ???@JFGJJA@A:999=-,,)('(,789FJJJJDE8777FGHIJFHJJEGHJJHBBADJJ==7-(&&&''''''99?FJCCG:877,,,*++.+--0DJC@*(7:=332078===>HCCC??8778CG**62+43..*''&&&''&&',,,884444EB@44617--+.26/...,---*)*****6688;:;?-//0:>88::ACGIJJJFGJJJIDJFIJGHJDAJEHJJIJJIJJFGJJGJJJHJJEFFJJJIGIJIIJCBDJFHJFJFD:99<?><=9:;988C:::6///*%$%'*++(%%&&&&)*&%%%))::::C>??><9:99;:::;CDGCDCDEEDEFJJJGGJJJJJJGJFCDAAEIJJGJEJFFEJHJGJJJFJEJJJIJAA@AEDC?@ECJ@<77JDF;::661...23223E<;;;BGGDFGHGJJJJ@CBE>=<++**-44488?IGIHIII7777IHJEJF7<76227?@DEEJIHGFHFIHJJJFGJGGJ?>@@?8874520444567****778==>@JGJJFGEF....?FJJJJJJFJFGJJJIGJHCB4443=0.(((+2.**/0+''&'/47=9555567<<FDJJEC@DHCDJEJJJJJHJGJJJJJJJJHJFHJJHHJJJIJJGJJJJGJGJIJIJIGIJJJJJJJGJGHJJJFJJJJJDDGEJJHFEDEIJIJJJ;=34EJHJJIHJJJGFEC???AC<?ACC?>>FDBDFBHIHIFFHFEJGHECAA=<<=FGJJIJGIHIJIJHHIIJIJJIJJ31,((()*11-,,(/-(%&&)+***2:999A<77-)((&%$$%%++,456871555EDAAAAHJJDEGJIJDBBBHJIIJJHFJGHJJJIJEJGHJJGJIFJG7557>?4/0//.((23@BEEEECEHIJIJEJJIJJJJJHJJJJJJJFJGJA@;;;;-,,.++,.))(00/**+/12.--/**))++,-91<<;>>>D?@>=<*'''))*(,-CBBBCDJDCDFD75559EEFBBABJJHGJGIJDEFHGHJJJGCCEBJJGJIFJJJJJJJJGJHJFJJIJFJGIJJHJJJJJJJD@>FJJIJJJJGJJHJJJJJGJJJIFDG@?@AA@@BJGJIFHHJHHJJJHJJHJHJJJJGJIGJIEJJH?B<@<<C:A--''.2,,,367779:@?@:2--320431/-.:88984('')+++,4CCHJJFJGIIHJEEECIEDEJFECBC;99:JJJGJFJHHJJJJGGJJEAAG2210112;>?ABCJJFDFFJJFJJHJJJFGIBDA99988668863231?0-.BEEJEJGJJJJIH221179CC@FBEEHJA@@AJIJEB@BB88<<JJJJJJGGDHGEEDEGHJJ=>=?CCCJIGFIHEJFAB@@JEEEIJJFE:987:99:=>@BEAA=<:5444?:;DIGJJJGFAAA7>CA=CF?AA78G@CC@BJECAD><9BIFJHJJEJJJJJJJJJJJJJJJGGJGJFJHEC>;HGGEFF:8EDDGAHB@GJIIJJJJJJFH33333=>=:433234>EHIJJJIJHJJJHDECDEDF==7423/C@@::94-(''(&&&)&$&&'('(,+(+(())+,*()%%&&&'&%*+22333444B=;99DDCDDJJFJHD>>=4233:BBBF741111BGJI<;<=1002;?>?JJJJHFJJJJJJIJJJIEJJEEDGIJJJFJJJJCD@ACCIIHIJJHJJFIJJJJJFJJJJ;;;;A;<9F....99:996@FCJ<<<=GHJHGFJJJIGIHHJIEJGHA?FECFJFJIJJGHGEFJDHBBACJGGJGJJIJGJGGFBCA==<<?>>DABFDFFGJGEGJEHJIBCDCJJJJJG@@?BJJ@??;=<9665136?:BGEIJEJGD>?@@22+98+:DGDGDEEABCCEEGJJEJGEJGCDB::9:>1++@AAAJJFAAAD=GFBC+++,,,,,43353/'''''(*)+*)(%%./039<?@@EGCJJGID=AJ3JIF4344HJJJJJHJJIJHGIJHJ@?2/0=,++,'%$$&''1,+**+(+*((+0@>>>@HJJJJJIHIIEE<<.--0))$$('*/1*'&'%$%'&&'(+,+.)))(00,+())&%$(,-2EFJFJJJJJJJJJABA;3/35+-,-233B?;99;=<DJFHJIEJJEGDFFJHDGFFIHJFHIIJGFHJFJFCCEDJJJHJJJJIHGJJJIJGJFJJFHEI7666+++)+++.1012A?AHFHFIEJJJE;66GJJJJJGJJJJJBBABHHIJJIJJJJJJJHJGJJIJJJF:::766688>==<@;31228@AAEAACFGGHIIJJJHJJJJHIIJI=<=<BA;;666+,,,HCEIDJGIJJIHIIFHFFEJ3333EFJABJJJHJJGEJDHDCJJJFFJJJJGJJIJHFIIJGJEEEJJJJJJHJCBCFGGGJHD95412<?J;<JJ;88IJIJHFJGJJIJFJJGJJFJIJJEIJIGGEJI?DDC==>@?@BAB7777D<641/&$(((**...BACJFFHGJ@??AGDGJJJDJHJIEIJ@@@AFJJJJJFHJJGJJII7777:888&&',20-)(()())(()&&&'263(&(''%%&&'%13DJJGGFFHD=>>JJFGIHHFEDJJJHEDCA?@>>IJJHJFHJJIFIJJIJIJIIGHJIHJJA;;;>JJJHIJJGJFIEIIJJJJJJJ?>>>?>JIF@888CAJGJGGJJEHHIHJJJEFJH9997999;<=JB)((((,,<?BEF@@@@JHFJJHGHGIDBCDCA=@53933/75@AA<<CB@BFEJE65699;::<<<B5445@@JHHEIJJ?EDJGEHJJJJJHJJJJHJJGJJJJJJEJEDDEJGFCEDIEEDBBAA00334AEEIIIJDJA899?===A<=@A7777559BD('''3;8(()'.72@CJJJIEABCCFBEC>>=>?;8111211118882//6665887BDAHG>8====JJ555365753?@JIIDGI@>>?HFFECJ555466776-)(*+77JJIGJB;:;?AEIJHJ7F792*))****5464477:??AEHFIGJJJJGHJHJJJJJHFJJJGJJJJHJJJHFJJGJHHJJIIJJJJJIJJJJHJJFIJJGGJJIJJIJJJHJJJFJJGEGBACDGJGHJJJGJJHJJJJJJJJIA@@ADJ2222=54-*+*(%$$&%((+(('$%$$(69:>A@A7777?@FFJJJFHDA9:@B?CBGJGFJJIGHDCEJG==<8843'''&((+)&'((('&'()**(BA==<;;5//32223CB<=756122002--1284536?@@@CFFJFHJJ@@@@GGJD>==>FDJ>>>>HEJJ;;;;JDFHHFHGDHJJHJEHFCFIEHIHJHJJJHJJJJIJJ4444@2222A4455222.001>C>CA3223A@FJJJFFEFGEIFGICJJJFD@B>>?:;;CJFJEEIJFJBCACDDFIEECDBBAAIJF>AFJHIJJIIGJHEJIJJJDJ((GFEFJJJJHJJJGGJJJJIJGGFFBBBCBA66*)))78<JIGJEH7.--.1((((9:0555;0E?>>?@HBFJFGHHFIGHIHG::::FGIJ@@@IGFJJJJEIFGHA8//>6FEGHJJIDFCBC@=<8;>,000;9:<77225=8?AFIEJHJJGJFJJJJJJGJJJHJJGJFGJHFJJJHHJEGG<744212274221/3;<>>?JHJB?>7@B?;0/00A@?5*55CJGJIFBB>=6<(&+),,4@EACGHGJJHJJHJFEFCB541)((')((((,--07<EFGHGJJFJHJFJJIIJGHJJIJIJJAB@@?55500/)3000000//228:4-.733688?AHHIIJJJJIJCB::=BBB@>@@BFHHHJJIJJJIJJJFIGFCB5556DEDE@@ECCCJJA@A@JF<<;;@@A>8888EGFCCDIJJJJJJJFIHJHHJJJGFDFFGJJHIJJHJJJIJJJJJJJJJJHGIJEFGJJ999:?>=HEGJJIEFEFJIF=<<<BHGGDEJJJJJJJJF///0CAAAFDGEHJHFFJJJGHJJJGFHFHGJJIJIIHJJIJIFJGJJJJHIGGJJIJJHGJJJHJJGFGJJJFBCDJEHJJIEEC>==7.*'&')+**(()),,,,--*&(..;;?1=DDJEJGGEGEJA@@@AC?;94;A<=>EJJIIIEEDCGJAC?ABAJJJFFGJHIJIJGDA@>77975555589@@@ABCBBBDEB@@C==<=A43//+,*&%$%%%$&(-&%$$%7:8951JJGJFFJGHGJJGGDDEFDE>>JGEGJJIJGJJFJBB7666>=32//0++'((((''(/)%$$$((/5:@D;<ACAEGFFIJICICCDBJHJJJJHJJJJJJ;IJJJHGJHIDCCAD875.+'')()((,-+,04;8EJIJJJDDCCIJD2''''(&&%'((.0265//6567GG::78((((''''9999=8;0000:=>D<96//6:86<<4333<886;/,,.2428A2/?9AB::::C@ABF>>;;?A33342--067456DJJDIJGGJGGHJJJJJG@;96;CHJHGFC=;;;ACHFHJFJIGJ?:85,)''(/%11----222.//./&&%%(&&'(...8745798--/0000&%%%'''**++0143006;<<822+++,''''332.DHBGHJIJJJHFCGJGJJIEGJJJJJJJHGJJJJJJGHEDFBJD3223995=62255620/..6*)))EA@@>=>@@,,,,/-('&&')06=<6653+(((,.6?BC@AE?85'''(''(())=CCDCBBDCCFCDDGE>=><>=<>2.)((&$$$%))))('''@JJJFIIJBJD9FGBFJEC><856672115722DDEIJHJFJJJJJJGJIFGGJJJIDEDBEDJFGJJ1111DDEFFGHJEHJEECDCHGGA?8888FACA777646>?A=<6:*,/-***+7443,-,99C@AGCECIJJ7600/&&&'03AECBB@??AFEJBGI>:77==A?;:;)))-%&33420;2?<61'''';=JDG<<;=JC@@@>>>>?424&%&.(***6;>>A;;;;@@AFJFJJEGIEJJJICFC7;;91JGCEDIEHG6****6'&&%###,+001((('///101,,,,--...3,))).3-('&&+,/122:>++++HBCC<;<;=::@@FF<310055=?C?CBJJEEDB:::87;=>??@DDFJCEDGG766)('(*''$%%$&+,=AEHGFIJIJJJJIJIJJJJJJHJJIFCEFGHFFCJHIJEDJ=<:9===10001-)((+.-'''):@@DGHGHJGJJJJJJJJJJGJHJHHIJJJFJJJGJHJJJJJJJJHJ=<<1002:73333<<?((HDJJGGJJGJJJJJJIIJJHECCDFIFJIJDJJGGFGFHJJCAAD==JFJJJFHEJIHJGHHJJHJJFJJIJJJJIJJJJGH@@.--->;;;=553+(%%%%%&-3233?AFHJJGBFIHJIFGD2112EEJJJDEFFIJDCBBFFIJHFEJBCBAGHFJHJEJEDFDDGJJJHJEIIJHHBDDBCDECJJCJJJIFIJFJH@?@@D88''BDFGGI>8BCJB?<2&%((-,,++69=<4:346)''89:;=;:98<>>HJFGEHHHEGDEGJJJE;;;;===>@:0.-,.033224<9D??@@FIJJJJJJEJJIJHHGJJGJGJJHJIJJHFJGGDDCFF@JHJIJJJJJJJJJJHFCEFJIIHJJIJJJJJJJJ53225872334@BBBF?>755///////25000-*+?IJJHHHGGIJFEBDDAA<<<?>HECIDCJJJHJIGHIJIJJJJEJJJIJJJJJGHC??ABA>7567?>AIJHJJJJJJJJJHJJJJJJJHGEJGG6222)''(-?<<...IHFJEGFHJJJHJGGJIFHJJJJHFJIDEJJHHHCD?;HDB;;;HCEFJGJJJHHJJJJJEJJ<<<<E;:9*)('''%%(,*/9355AGGDECCC@B@7433)%$$%,,/)''+&'''>8779JJJJJHFJJIJGJHGGEDEGJJJJHHBAD97770-*++.,.,999('')333453,-4:55698GJCBEGJGFJJJJJJICA@@=5)'-3??:8923>IIJJHJJHDFGHFJHJJJJJJJJJEDDHEGJFJIIJHGIFGJJJJH8888:6778EIIJIJJJGGHC<766676683322223;<<((((5431146@DDFGJJJHJJFE;:;;JFGIEJFHIE=<<=B7666FCDDGJJ><==?@AIHIJJ<<<<FHJF????JGDIFJJEJJIJHJFFDCGECA;5<<;;DHJJFGGFGIIGJHJEDG=8856.++2'''':;;JEGJJJJIJIGHHIEGEGJJJDCCDA@8220-002'(>BIJEJEGGJHJIJIJIJFH@@D@<<<;<@HCB===<JJEFGGEEEDDJJIJJJJIJJGF?CBJJGFJGJHJJJHJJJJIIJJJJJJJGJIJJFIFJJJJIGHHJIJJIJJG98557<>EDCDBFH>>>>F996699?@@AIJFHJJJJBF?;-('(:;=CFF>3)((&&'+***'((*03345C>@GDAABJIJJJJIJJJJDEHDCBED>:=@DHHFJH;;;=:979;7?77?;<65438BCC.--?ABBADDCHJJGJJJJEJIGJJJJIJJCGHEFIJFEGEG>=>CDC>><<9<?=;:;?GEBBE:::9A2224----779CDJJJIFJJJBBBFJEFJJJJEDDHFJ@GIGDBD@BAJIGEHEGHHJJJJHJFIJJ9864.,,/2--+*,**+16645AAHBBDD:9::BE('''CIJJJJIGJHJHFGCJJCEDCBBE?>2//+'+))++*0&%%%/6=>=<@JGFDFJJJJJHEB@A?A:46FJHJJEJIJJGJG>>AAEGBEFBCECDDCCDD>HF8883331333;9323.-..:66+1,,''&'+=*)))??B=GJJGJDHJJJJJJHJGBBAHHJHHJJFJJJJFIFGJJ@@?:4447'AAEJJIFIJJJJIHJGJHJJJJJJIG@@A@EJB856<A?A;<IJJJGHJJFJGHJFFJJJJJJJJFJGIJJGJJGJJJJBACBD>>;66/)+045?A?@<;7///0****@@@ADF?===7755JFIFGHJJJHIJGGHHJHJJJJJJIJIFJJJGHFJJHJJJ777:HEHJIJGIJ?JCBBBGJJJEJGIHJEGJJGGHJGJJJGJFEGGJJJJJJIGIFGJJIIJJJFJIJJJGHJJGGJJJFJIJJJAH??33.,6300993320(((&&&%8,,>>AEJHCDCCHJJFCEFJH???@JJJHEFJFJGJJ...,,,-@:999A@BC@>=;?FJIJJIJJJIJJJ@@@A>0'''788AAEFDEJGGGE22113345A:9::67>I@@?AIJHJFJJJHFJJJJACABIJJJJHJIGJ<;;=:554499CIHJIDGDEJIJIJJFJJJJJJJIJJIFJ@AIF556FJEE???=C@5444EGIGJHGJIIECBDJJJJJJGJ;7779IJJFBFEDFGFJJIDBJC72556EFEJFFIJJFB@4311---1,>=JGE77778@BGHFJHGJHIHGGIJJFJJJJDEGDJJ;<:1113?:@HIHJJGJIHFJJJJJJJJJIJJJ??;76@@BG@@?C65523646541**&&++.)(((+-',(,,/./..45>BBFF))))**)((,)))))*,/0156599GIEGHGJJHJJJJHJGJFJFG?=<<?B?44.+*+,.557?CDF@=;<=AJJJC33)))BJCCBBBD@BA@EFF@??@FFFGIGJIJJJJJGJJ>JJJJ76656311158((((56:>...066///.337DEDCBADDDEJDDFEJIH=AAFJJGIJ0002ECCDH101358+*(%&+0.,,-.0.-.10-***)((*4:99:=@IGJIFJJEHJHJIHEGEJJEDJBGHFJJJJJFGJJJJJIFEECGJB>?>;;HFHGJEHJIGIGJHJGAD@>=;2100+++,//.2-,,-313--/1+)('%&+)&'''.)'')('(%%%%&''+(&&(.01:@BEEJGJJFJJJGJCDDHIFCBIEAD@@=12<>HJJJJJHJHJIJGJJHJGGGJGJJJJH>>>DCJFJJJJJHGJJJJFAJGJGFADFG87649+++/8<<++++;EHIJ>HHJIJJIJFHIFDJFFFHIJGJI@@?8851.)&)'(221))))*)*-&%$%'*+6<=FDCDHJGJ<4355?@@DC+((((-)))-,++12BFJGJGJJF/-,/.488:?GFJDFJGFJEHGGGGJGJIBCDE??JJJJJJJJDEFD<<<<:***+341)+,)+*%%'',.254('&&((?GEBBCCJIJJJJJHJGGHJI>777CJIEJHJJIHIIHGJIJFBFJJFGGDFGGJ7666:A@@@DDJGJBBBEJH?>@IHDIBACBE<8ABFGJGGJIJHJ99BAHGDD>=>>?>;111/..2465212/0.../2>>BBCACJHJJIHHJJJJHJEHDFJCBB;9:9630194?H1119@AC31135ADGJCCFI>===?AD;4<9<,))221445920,**)*.0>>@><:;<=>>C?:*''%';<=770-)(()*((,0.++,4400<<<??>C=;::;><<@GFCDCBB;<<<CA>=>>=>>>::::<==ADG664323+&%$%$$%%$'%%'((./'&&&:;EDGBA?<<=>C>><=@>CCHFFFF9<99JJHHHGHFJJJJJJJJJHJCA==>@BCBGJJJJJJGJIJJHGJJHJIJGIJFJGIEDDB@442''''IIJGIEEHJIGCA@AHHJIJJJJGJHA?=HJ=>/(((<<<C@??@EHGIFFHJJJJJJJGJHJHJHH>==JIIJFJEIFIHGDFEFGHJJFDCEEBJJJJD::DFJED1110/++*,*+-+%$%-*,+*+12++;==>BEDJIIJJJJGJGJGFHJJJJHJGJJJJICCBDHJIJJJJGIJJJB=::C?C<989;7666?BFJIJJJ5556@@??==>BFB<((((=<<677>>7-,-,22112234?@@BJJJJJFFJFHEFEEFJJJIJJGJDEJJGA>43212;26669?@@EDBCDDA@A322365443776688886788<;<<FHJHJJIIJJIJJHD><@@BE>?DIHJGJJJGFGJJJHJFICGEEJJJHJIJIJJJJJGIHIIJHJJGBAB@?68AG?53(''''&(+-36=4430/++&&&:<<BDGFEECBBBBAADHFDJIJ?EJ<::4''')2*()148<;===EEJJJJJGEDJJJJIIJJGJJJIJFGFJJIJJJJJD3333E@?JJJIJFFGHHFJCC<;;<AG@GJHFGCB:-<889BCCCEJGHJJJJJJJJJJJJGJ;JJJJJJJFJDCAA@AA>@@@C888EJJICHFGJJ<;<=BA,,,,3+++,'.('''355>AFEEEDJJJJJJGHFE;<;9::*)))>9=JFCFA>B9=@@J<<=FIGJFHJGGJEGBAAFCEBBC7@8777C=<*@B5559@BAIDJEIIFJFFJGJGEEAEJJHFJHF>>?>GJCDDCDIGIDDCEHJEEDDEEFF22224((('),-()))'-/079--67CFIFFFEEHCCBBEJJG>=BDF>>,,,('+1677757768658:?JDJJJJJJIJIIJJJJJJDB=<.(&&&+66AEADD>BAAC43341.-009:<:<6///00()FGCJJDFG=F???<556;>JJJDB@B?.)*''&&*))--++''%$&'(++-0+'%%&&'(&&%%*,&&%&035>><=>96-,('''**4&&&&*&&&67.//))((../2,,--5:)7777>>DEGD?FJFGFDEJJ@30/.')&&(),((+**,./222.++-,****=:9)))))+*++,,(((+///H@??IJIJHHIHFHJGIJEGCCAAFCEIJ===>BB?0:;BIHGECCFEJIJJEIFIFJJFFEEJJEB;=JJJDC?>99-76CBA@BEBCBCCJIC@BA<FEDH@>==9?<9887<?GDCB??@?FEFECCGCFJEDJA@>=>@?@CAEED;:566533..7667=;<:(('&%%%'-58??BDC76677HCDHFJ@<<<<JHJFJHFGE;7700./.%''()/+%$$&''''''-)%%&)6:EHCGEGDDIEGFJHIHGIJJJJ>?<555350--,&%%'669:9666/-**)&%%%%6?EFJHDJFHHJJFDGCGEEHGJGJGGJJHJIJHJHEJFJFGJIJIGGEHB:EEGCCEHJJJJJJJJJIJFJIJIJJJJJIJJGJBECADED@A@:0000/,,+(0---+++,CDEFFIJHJJJJJJJJJIGHJJJJJHGHAFEGEGDGAJJJJHJJIEGJJJJIJJJJJJJIJJIFGFJEDJJJHIJJJJJIHJH>>IFJJJJJJDE/.../987765FIBFCEEBABBEJC@@@CA@@CGJDHDJFHHJJFFGDGH////FJFJ322298>?DGJIJGHJHIEGHJGFJJIJIFEGHJJFGIJIGFIHIIE>=??BD?FFJGJGJ:99:GIDDJHJJGJIJJGFHCJJJGJJJHGHJGFGHJIADDBJJDFJGFIJGG>>=>F664220/./500,,--2-''%%(*(48A?@=>E335FBDC??A=:BFIA@A@AGEGHJH@??88/--.?>?EEDED?@B99994445221324,AHIJFJGJJIGFJJIJJJJIIGJIJIJJFJG<DDHHJCD::::=A>4//06///04<FDD>>>>GJ///++))-.31**+)**3+++*++,,7:>>677533''''>>7778F8887---03543121.229:88425458855659877==AGJIHJEF<755;:545954333;;8;@5777;EJHIJFEECFJJJBAAAHGIF>:9:>@JIGJJJJJCBBIE-,,,GJC<<<<C?98878778257>,)%),-+**+21025:766*.:3DADFHJHHCEJGF1112=<;=>?:EEB?>D>?JJJHGJAAAAH6//.****..10133);<JJJ?>>C@<=?>?FFGHF?FGHIJJJJJHEIJJJJGJJJJJEHHHJIJFJHJIIJH@=>@@?>ACAA>==83/*,/60014456;AABC?CDEGIIGJJFHJJGJDHIJJJGDC98<EFJEBBBBJGJJGGHIIJJIJJJJHGJIJJJHJJJEEFIDDB@C0..-.7GFIGJJJEHFHJGHH855;B@EJAB<0=EFFJIJJIJHFEFFCBC98211144/09>@<99A?IHJFIJIHGJJJHJGJIJJJJJJJBBJJIJJJJIGJJGHIJH5444CDABB@BAD@A===9)&$%)(((246:>@BFABABC>???DJJJHJJJJIJHJJJJIJJ====JJDBGH?>>>;8999EG<;:978<:B@AJJJJIFC)(((JJJJJJJJHJJJJJJ===<D>=??FCB@GGHJC76650((%&'*11115?A?@B?@A@EFF=<:45@??@JFCDCCC<<<<EFJGGHJHDIIC:::<9889A@@ADJJJHGJHFJJJIFG11?2CB@@BCC0////1005<>ADGEDJHJHDF@C;;;<IGJJGJEJEFHCECJCABBDJHG???:BCBAABFIJEJCFIH@GGEEGFHGJFJJHGHEGJJJJJHJFDHFJJJII=<<=HJAJFJIJHJJGJGHHEJIJJJJJEGACCBDDBACHGFDG<<<<FIAB9/7@FJCBAA@C>:;>>ACDBCE9/9:CHGFDGJJJDDGHGJHJGGHJJJGEDJJJFGB@>+(%%(*+/:;;GFIHJEIIGE64./.667IJIJGBACDIJHCJJHIJ?A@ADDB()(+-,,.088??-EDC=HHFJHHJH98444''((1111;;8<=<BC9899@JEJEFGJFD:887-,)**+//;9628=B:::;A>?AAAHJJJJJJFJEFJJJJJDCC?5*;>HJHHJFJJJHJ=856:EIIIHJGJECC====C4>3)''*-254149JGJECBADDEGJFGJJGDGI=<<<EHJJJFJJJJGJJJJJJHHJJDJGC??9<>6=CJGFJFEH>>G?EGJDJ>=A?=A<+++,5//5:;ABFFJIFFFCA@@@0002BA;9433556:G=DJGD@AEEIEJIFD<<<<===;=9=++)'())../;B=<=;>><EI<2IJIJJJJJJJJGGFJJJJJJJDJHJHJJJHJGHJJJIJGJDDDFD@?8799AFIJEGJ<;>>EJIJJJ=<<<DEFJHHJJBBDBH<;BE@GE?AAAD>9:)((*.54/-.(/5;>;99::=<=?JIJJJHJJFJHJJJJJJJHIJIFDJHJG9886666?>>>>@J?:778?BABAG@?@JJJJJGIIJJJGJJJDEGEFHJHJGBIGJHHFEIJJHJFHED@DDIHJFJAA?DEBACG<;;:8,**,,.-,,/&(,,-<=GAABCF<;;E;;;?EA@1+++810016=<@22?@FJJJGIJIHBBCHJEJJGI=;:55(((%(2;HFJB8888???GFDB@?=>>?C999:64151016;>@GJ>>=@CJFHHGJJJIJJJJIJIJFIJJJJEDBCFEJED==:888.--/0/))*+444<FJHJHJFGGJIGJJJJJJJIJFJJIJJCAA>CC>@B@@JECFHEECFJFED4+(()>;@BJJJGJJFJJDIJJJJJJJIGJJJEGJJJJHA?@5.153334211//00:=>FBGDFHJEAFIJEJ@IFDIHI6655===<?:866:78847/))''%%%%,+**')++50+,;<=>@@6333677<:8:<ACECF?9779JGGJGGGJJJFG62241<7BEEDBIFIGJGF;;:-,--<((''-./246:1002:>>?=?DICGJIJJJJJJGGJFEDB95('&'8:?DJGGHGHHJJJIHJJHJJJIFGA>FFJ=<::;;>>=?@JIJJJJEHJJGDBCEEJEFJHJJFGHHJIJJJJJGHJFHJJ=>?>'&''6<<---.JJEHFHGFJGJFDDFGABBBJFJJDCFIJJJGJJHJJGHEEJJFE<<<<DHHDCDCEFG/..4A8=>>FB@?-))*+)*+,*'%
@Glass_A2P_20_pDSG602_21
TCCTAAACGCTACACCAGGCAAGCTTATGAGATTAATAATGCCAATATCTACGATAATGGGAGATTTCCGACTGTTTGGTTCGCTTCTCAGTGGATAACAGCCAGCTTCTCTGTTTAACAGACAAAACAGGCGTATCCACTCATCCACGTTTCCATATAAAGGCCAAGGCGTTTCTTCTCAGGATAATTGTTTCAGCATCGCAACCACATCGACTCCGGCATCGCAAACTGCACCCGGTGCCGGGCAGCCACATCCAGCGCAAAAACCTTCGTCCTCACTTCCGTTGAACTGATGGACTTATGTCCCATCAGGCTTTGCAGAACTTTCAGCGGTATACCGGCATACAGCATGTGCATCGCATAGGAATAGCGGGAGCGTCTGTGGTGTGACCGGAACAAGAACGTCACACCGTCAGCAGCAGCGGCGGCAACCGCCTCCCCAATCCAGGTCCTGACCGTTCTGTCCGTCACTTCCCAGATCCGCGCTTTCTCTGTCCTTCCTGTGCGACGGTTACGCCGCTCCATGAGCTCATCGCGAATAAATACCTGTGACGGAAGATCACTCGCAGAATAAATGATGGTGTCCCTGTTGATACGGGAAGCCCTGGGCCAACTTTGGCGAAATTGAGACGTTTAAATAGCACGTAAGAGGTTCCAGACTTCGCCCATAATGAAATAGAATCACTACCGGGCGTATTTTTTAGTTATCGAGATTTTCAGGAGCTAAGGAAGCTAAAATGGAGAAAAAAATCACTGGATATACCACCGTTGATATATCCCAATGGCATCGTAAAGAACATTTTGAGGCATTTGAGTCAGTTGCTCAATGTACCTATAACCAGACCGTTCAGCTGGATATTACAGCCTTTCTAAAGACCGTAAAGAAAAATAAGCACAAGTTTTATCCGGCCTTTATTCACATTCTTGCCGCCTGATGAATGCTCATCCGGAATTTCGTATGGCAATGAAAGACGGTGAGCTGGTGATATGGGATAGTGTTCACCCTTGTTACACCGTTTTCCATGAGCAAACTGAAACGTTTTCATCGCTCTGGAGTGAATACCACGACGATTTCCGGCAGTTTCTACACATATATTCGCAAGATGTGGCGTGTTACGGTGAAAACCTGGCCTATTTCCCTAAAGGGTTTATTCGAATATGTTTTTCGTCTCAGCCAATCCCTGGGTCGCCACCAGTTTTCGATTTAAACGTGGCCAATATGGACAACTTCTTCGCCCCGTTTTCACCATGGGCAAATATTATACGCAAGGCGACAAGGTGCTGATGCCGCTGGCGATTCAGGTTCATCATGCCGTTTGTGATGGCTTCCATGTCGGCAGAATGCTTAATGAATTAGACGTACTGCGATGAGTGGCAGGGCGGGGCGTAAGACCCTTTGAGTGAGCTGATACCGCTCGCCGCAGCCGAACGACCGAGCGCAGCGAGTCGTGAGCGAGGAAGCCTGCATAACGCGAAGTAATCTTTTCGGTTTTAAAGAAAAGGGCAGGGTGGTGACACCTTGCCCTTTTTTGCGACTGCAGCAGCCACTACTCGTCGGGAAACCAGAAACAAAAAAAGGCCCCCCGTTAGGGAGGCCTTCAATAATTGGACTATCCCCTAAACTTCAAAGAACCAAAACGAAAAAAGACGCTTTTCAGCGTCTTATTGTTCGTCTTTGGTACCGTTATTAATATGCGCGCAGCGTCTGGAAAACCGAGGCCAAAAGACGTGCGTCTTTGATGCCCGGTTGCGACTCTACAGCAAAATAAAATCAAGTCCAGCGCGCAGCCGGTTTGTGCCGCTTCCACGCAGTTATCTGCGCCTAAGCCCCCCGCCAGCAGAACGTTGCCAAGCGATTGACCATTTAATAGTGACCAGTCAAAACGTTGCCCGCTTCCACCCTGGCCGTTGTCTAAAACATATTTATCAACGTGCTGAAACTAGCGGGCGGGCAGGGTTTCACCGACGCTTAATGCTTTCCAGATGGCAACATGTGCTGGCAGAGCTTCACGCAGCGTATCGATATACAGCTGTTCTTTCATTACCATGCAGTTGCACTGCCGCCAGCGATAACACCTTAGCTTTGTCCACCACATCGGCAATATCGTGATTGCGGAACACGCCAACATACTGCAACGGTGCCGCAGCCATCACTTCCTGCGCCTGTTCAACGTTGACGCAACGCGGTGATGTCGCAACAAAAATCAACCCACCGTAAATCGCGCCCGCGTCATAAGCTGCTTCCTCCAGCGCGTTCAGGCCACCTGCTTCCTCTCACCCAGCAACACCAGGCGCACGGCGGCGTGCAAATCGTCATGGGCCATCAACGCCGAACCAATCAGAAAACCGTTAGCGAAGTGGCTTAACTCGCGCACCTGAGCATAAGTATTAATACAGGATTCGCTGATTACCGTCACGTTGTGCCCCAGTTTCAGGCGCAAGCTCGCGGGTCGGTTGAGATCAATCGACAAATCACGCAGATCGCGGTTGTTGATGCCAACGACCTTTGCTCCAATGCAATGGCGCGCTCCTGTTCCTCTTCATTACTGACTTCGGTCAGCACCCCCAGTATCTCCAGACTGTGAGCGACGGCGGCGAGCTGGCGATATTGGTCGTCATCCAGTACTGAAAGCGTTAATCACAGGCATCGGCCTGGTAATAGCGCGCCAGATAGATCTGGTAAGGGTCGATAATGAAGTCTTTACATAAAATCGGCTGCGGGGCGATTTGGCTGACGATGGGGAGGAAATTAAAGCTCCCTGAAAATATTGCTCATCAGTCAGCACCGAAATTGCCGAAGCGTAATGTTTATAAATGGCGGCAATGCGTGCTGGATCGAAATCATCACGGATCACGCCTTTTGACGGCGACGCTTTTTGCACTCCAGAATAAACGCCGTGCGCGCACCCTGTAGCGCATCATAAAAATGTCGCGTGCTCGGCTGAACCTCATTCTGAAAACTGGCCAGCGGTTGCTGCTGCTTGCGGGCTTCTACCCAAATCGCCTTGTCTCGACGATTTTCGCTAAAACGGTTTGCATCATCTAGTAGTCCTGTGTGACTCTAGTATTTAGTTTCTCGTTTCTTCTTCTTCCAACAGAGAAAACGAGGAACTAAGCGCGCCACTCGATGGACCAAAACGAAAAAAGACGCTCGAAAGCGTCTCTTGTGGAATTTGGTACCGAGGTCCGCACAGGTGGATGCGGACCAAAAACGAAAAAAGGCCCCCCTTTCGGGAGGCCTCTTTTCTGGAATTTGGTGCCACGAGTTATTAGGCCACACGTTCAAGTGCAGCCACAGGATAAATTTGCACTGAGCCTGGGTGGGATTCGGACTCGACCGCATAGCCTTCAGGAGTGAGTTTTGTGCAATACCAACCGACGACTTGACCCTGCCAAGCGGCACCAGATTTCTTGCGTACGCGATCCCCTAAGCCAAAGGTGGCACTCAGGGGAAGCGCAAACTGCCTGCAACGGGAGCGTTGGCTTCATCGCTACTTTGACCCATCTAGTATTTCTCCTCTTTCTCTAGTAAAGTGTTTAGTTCCCTCTTTGCGTCCTTCATAGCTTGATCCGAAAAGTTCTCTAGTAGCTAGCCCAAAAAAAGGGTATGGAGAAACAGTAGAGAGTTGCGATAAAAAGCGTCAGGTAGGATCCGCTAATCTTATGGATTAAAAATGCTATGGCAACAGCCAGAAGTCAGCCGTGCAAATAATCAATGTGGACTTTTCTGCCGTGATTATAGACACTTTTGTTACGCGTTTTTGTCATGGCTTTGGTCCCGCTTTGTTACAGAATGCTTTTAATAAGCGGGGTTACCGGTTTGGTTAGCGAGAAGAGCCAGTAAAAGACGCAGTGACGGCAATGTCTGATGCAATATGGACAATTGGTTTCTTCTCTGAATGGCGGGAGTATGAAAAGTATGGCTGAAGCGCAAATTGACTCCCTGCTGCCGGGATACTCGTTTAATGCCCATCTGGTGGCGGGTTTAACGCCGATTGAGGCCAACGGTTATCTCGATTTTTTTATCGACCGACCGCTGGGAATAAAAAGGGGCCACCCTTCAATCTCACCATTCGCGGTCAGGGGGTGGTGAAAAATCAGGACGAGAATTTGTTTGCCGACCGGGTGATATTTTTGCTGTTCCGCCAGGAGAGATTCATCACTACGGTCGTCATCCGGAGGCTCGCGAATGGTATCACCAGTGGGTTTACTTTCGTCCGCGCGCCTACTGGCATGAATGGCTTAACTCGCCATGATACCCCAATACAGGGGTTCTTTCGCCCGGATGAAGCGCACCAGCCGCATTTCAGCGACCTGTTTGGGCAAATCATTAACGCCGGGCAAGGGGAAGGGCGCTATTCGGAGCTGCTGGCGATAAATCTGCTTGAGCAGCAATTGTTACTGCGGCGCATGGAAGCGATTAACGAGTCGCTCCATCCACCGATGGATAATCGGGTACGCGAGGCTTGTCAGTACATCAGCGATCACCTGGCAGACAGCAATTTTGATATCGCCAGCGTCGCACAGCATGTTTGCTTGTCGCCGTCGCGTCTGTCACATCTTTTCCGCCAGCAGTTAGGGATTAGCGTCTTAAGCTGGCGCGAGGACCAACGTATCAGCCAGGCGAAGCTGCTTTTTGAGCACCACCCGGATGCCTATCGCCACCGTCATCGCCATGTTGGTTTTGACGATCAACTCTATTTCTCGCGGGTATTTCAAACTGCACCGGGGCCAGCCCGAGCGAGTTCCGTGCCGGTTGTGAAGAAAAGTGAATGATGTAGCCGTCAAGTTGTCATAACTCTAGAAGCGGCCGCGAATTCCAGAAATCATCCTTAGCGAAAGCTAAGGATTTTTTTATCTGAAATTCTGCCTCGTGATACGCCTATTTTTATAGGTTAATGTCATGATAATAATGGTTTCTTAGACGTCAGGTGGCACCATGGAAGCTTTTGTAATCGCTCGATAACTAAAAGTAAAAACCCGCCGAAGCGGGTTTTTACGTAAAACAGGTGAAACTGACGCTAGCCGGTCACATGTCAATACTTGCCCTTCTGACAGGCATTGATGGAATCGTAGTCTCACGCTGATAGTCTGATCGACAATACAAGTGGGACCGTTCATACAGACCGATAATAAACCGACAACACAGAATGGAATCGGGGTGACCCAGACTAATAATCAGACCGACGATACGAGTGGGACCGTCAGTACAGACTAATAATCAGACCGACGATACAGTGGGACCGTCCTTCAGACTAATAATCGACCCAACAATACGAGTGGGACCGTGGTCCCAGACTAATAATCAGACCGACGATACGAGTGGGACCATGGTCCCAGACTAATAATCAGACCGACGATACGAGTGGGACCATAGTCCGGTCTGATTATCAGACCGACATACGAGTGGGACCGTGGTCCCAGACTAATAATCAACCCGACGATACGAGTGGGACCGTGCGTACAGTCTGATTATCAGACCGACGATACAAGTGGAACAGTGGGCCCAGAGAGAATATTCAGCCAGTTATGCTTTCTGGCCTGTAAAGGACATTAAGTAAAGACAGATAAACGTAGACTAAAACGTGGTCGCATCAGGGTGCTGGCTTTTCAAGTTCCTTAAGAATGGCCTCAATTTTCTCTATACACTCAGTTGGAACACGGGACCTGTCCAGGTTAAGCACCATTTTATCGCCCTTATACAATACTGTCGCTCCAGGAGCAAACTGATGTCGTGAGCTTAAACTAGTTCTTGATGCAGATGACGTTTTAAGCACAGAAGTTAAAAGAGTGATAACTTCTTCAGCTTCAAATATCACCCCAGCTTTTTTCTGCTCATGAAGGTTAGATGCCTGCTGCTTAAGTAATTCCTCTTTATCTGTAAAGGCTTTTTGAAGTGCATCACCTGACCGGGCAGATAGTTCACCGGGGTAAGAAAAAGAGCAACAACTGATTTAGGCAATTTGGCGGTGTTGATACAGCGGGTAATAATCTTACGTGAAATATTTTCCCGCATCAGCCAGCGCAGAAATATTTCCAGCAAATTCATTCTGCAATCGGCTTGCATAACGCTGACCACGTTCATAAGCACTTGTTGGGCGATAATCGTTACCCAATCTGGATAATGCAGCCATCTGCTCATCATCCGGCTAACCAGAACACGATAATCACTTTCGGTAAGTGCAGCAGCTTTACGACGGCGACTCCCATCGGCAATTTCTATGACACCAGATACTCTTCGACCGAACGCCGGTGTCTGTTGACCAGTCAGTAGAAAAGAAGGGATGAGATCATCCAGTGCGTCCTGCGTCGCTCCTGGTCACGTTCATTACCTGACCATACCCGAGAGGTCTTCTCAACACTATCACCGGAGCACTTCAAGAGTAAACTTCACATCCCGACCACATACAGGCAAAGTAATGGCATTACCGCGAGCCATTACTCCTACGCGCGCAATTAACGAATCCACCATCGGGGCAGCTGGTGTCGATAACGAAGTATCTTCAACCGGTTGAGTATTGAGCGTATGTTTTGGAATAACGGCGCACGCTTCATTATCTAATCTCCAGCGTGGTTTAATCAGACGATCGAAAATTTCATTGCAGACAGGTTCCCAAATCAAAGAGCATTTCTCCAGGCACCAGTTGAAGAGCGTTGATCAATGGCCTGTTCAAAAACAGTTCTCATCCGGATCTGACCTTTACCAACTTCATCCGTTTCACGTACAACATTTTTTAGAACCATGCTTCCCCAGGCATCCCGAATTTGCTCCTCCATCCACGGGAGCTGAGAGCCATTACTATTGCTGTATTTGGTAAGCAAAATACGTACATCAGCTCGAACCCTTTAGAATAAAGAACGTTCTTGAGCAGATCACGAAGCATATCGAAAAACTGCAGTGCGGAGGTGTCATGAAACAACTCAGCAGGCGTGGGAACAATGAGCACATCAGCAGCACATACGACATTAATCGTGCCGATACCCAGGTTAGGCGCGCTGTCAATAACTATGACATCATAGTCATGAGCAACAGTTTCAATGGCCAGTCGGAGCATCAGGTGTGGATCGGTGGGCAGTTTACCTTCATCAAATTTGCCCATTAACTCAGTTTCAATACGGTGCAGAGCCAGACAGGAAGGAATAATGTCAAGCCCGGCCAGCAAGTGGGCTTTATTGCATAAGTGACATCGTTCCTTCCCCAAGATAAAAGGCCAGTGTCTTCTGCATGAATATGAAAATATGGTACCCATCCGTGATACATTGAGGCTGTTCCTGGGGGTCGTTACCTTCCACGAGCAAAACACGTAGCCCCTTCAGAGCCAGATCCTGAGCAAGATGAACAGAAACTGAGGTTTTGTAAACGCCACCTTTATGGGCAGCAACCCCGATCACCGGTGGAAATACGTCTTCAGCACGTCGCAATCGCGTACCAAACACATCACGCATATGATTAATTTGTTCAATTGTATAACCAACACGTTGCTCAACCCGTCCTCGATTTCCAGTATCCGGGTGCGGTAGTCGCCCTGCTTTCTCGGCATCTCTGATAGCCTAAACCCCAACTAAATCCGCTGCTTCACCTATTCTCCAGCGCCGGGTTATTTTCCTCGCTTCCGGGCTGTCATCATTAAACTGTGCAATGGCGATAGCCTTCGTCATTTCATGACCAGCGTTTATGCACTGGTTAAGTGTTTCCATGAGTTTCATTCTGAACATCCTTTAATCATTGCTTTGCGTTTTTTATTAAATCTTGCAATTTACTGCAAAGCAACAACAAAATCGCAAAGTCATCAAAAAACCGCAAAGTTGTTTAAAATAAGAGCAACACTACAAAAGGAGATAAGAAGAGCACATACCTCAGTCACTTATTATCACTAGCGCTCGCCGCAGCCGTGTAACCGAGCGTCAGCAAACTGGCGAGGAAGCAAAGAAGAACTGTTCTGTCAGATAGCTCTTACGCTCAGCGCAAGAAGAAATATCCACGGTGGGAAAAACTACGAGGTAGAGGTACACACGCGGATAGCCAATTCAGAGTAATAAACTGTGATAATCAACCCTCATCAATGATGACGAACTAACCCCCGATATCAAGTCACATGACAAAGGGAAAGAAAAAGAAGGAAATCAACTGTGACAAACTGCCCTCAAATTTGGCTTCCTTAAAAATTACAGTTCAAAAAGTATGAGAAAATCCATGCAGGCTGAAGGAAACAGCAAAACTGCGACAAATTACCCTCAGTAGGTCAGAACAAATGTGACGAACCACCCTCGAATCTGTTGACAGATAACCCTCAGACTATCCTGTCGTCATGGAAGTGATATCGCGGAAGGAAAATACGATATGAGTCGTCTGGCGGCCTTTCTTTCTCAATGTATGAGAGGCGCATTGGAGTTCTGCTGTTGATCTCATTAACACAGACCTGCAGGAAGCGGCGGCGGAAGTCAGGCATACGCTGGTAACTTTGAGGCAGCTGGTAACGCTCTATGATCCAGTCGATTTTCAGAGAGACGATGCCTGAGCCATCCGGCTTACGATACTGACACAGGGATTCGTATAAACGCATGGCATACGGATTGGTGATTTCTTTTGTTTCACTAAGCCGAAACTGCGTAAACCGGTTCTGTAACCCGATAAAGAAGGGAATGAGATATGGGTTGATATGTACACTGTAAAGCCCTCTGGATGGACTGTGCGCACGTTTGATAAACCAAGGAAAAGATTCATAGCCTTTTTCATCGCCGGCATATTCAGGGCGATAAAAAACCACTTACCTTCCCGCGAAACTCTTCAATGCCTGCCGTATATCCTTACTGGCTTCCGCAGAGGTCAATCCGAATATTTCAGCATATTTAGCAACATCAATATCGCAGATACCGTCATGTTCCTGTAGGGTGCCATCAGATTTTCTGATCTGGTCAACGAACCAATATCAGCATACATTTTTTGATCCCGGGAGAGACTATATGCCGCCTCAGTGAGGTCGTTTGACTGGACGATTCGCGGGCTATTTTTACGTTTCTTGTGATTGATAACCGCTGTTTCCGCCATGAGCAGATCCATGTGAAGTGTGACAAGTTTTTAGATTGTCACACTAAATAAAAAAGAGTCAATAAGCAGGGATAACTTTGTGAAAAAACAGCTTCTTCTGAGGGCAATTTGTCACAGGGTTAAGGGCAATTTGTCACAGACAGGACTGTCATTTGAGGGTGATTTGTCACACTGGAACTGTGCACAACACCTTCTCTAGAACCAGCATGGATAAAGGCCTACAAGGCGCTCTAAAAAAGAGAATCTAAAAACTATAAAAAAAAATAATTATAAAATATCCCCGTGGATAAGTGGATAACCCCAAGGGAAGTTTTTCAGGCATCGTGTGTAAGCAGAATATATAAGTGCTGTTCCTGGTGCTTCCCTCGCTCACTCGACCGGGAGGGTTGGAGGGGGGGGCACCCCCCTCGGCGTGCGCGGTCGCGCGCAGGGCGCAGCCCTGGTTAAAAACAAGGTTTATAAATATTGGTTTAAAAGCAGGTTAAAAGACAGGTTAGCGGTGGCCGAAAAACGGCGGAAACCCTTGCAAATGCTGGATTTTGTAGCTCTGGACAGCCCTTCAAATGTCAATAGGTGCGCCCCTCATCTGTCAGCACTCTGCCCCTCAAGTGTCAAGGATCGCGCCTCATCTGTCGTCCGTGCGCGCCCCTCAATATTGAGATCCCGCAGGGCACCTATCCCAGGCTTGTCCACATCATCTGTGGGAAACTCGCGTAAAATCAGGCGTTTTCGCCGATTTGCGAGGCTGGCGAGCTACCACGTCGCCGGCCGAAATCGAGCCTGCCCCTCATCTGTCAACGCCGCCGGGTGAGTCGGCCCCTCAAGTGTCAACGTCCGCCCCTCATCTGTCAGTGAGGGCCAAGTTTTCCGCGAGGTATCCACAACGCCGGCGGCCGGCCGCGGTGTCTCGCACACGGCTCGACGGCGTTTCTCGGCGCGTTTGCAGGGCCATAGACGGCCGCCAGCCCAGCGGCGAGGGCAACCAGCCGAGGGCTTCGCCCTGTCGCTCGACTGCGGCGAGCACTACTGGCTGTAAAAGGACAGACCACATCATGGTTCTGTGTTCATTAGGTTGTTCTGTCCATTGCTGACATAATCCGCTCCACTTCAACGTAACACCGCACGAAGATTTCTATTGTTCCTGAAGGCATATTCAAATCGTTTTCGTTACCGCTTGCATCATAAT
+
=;98%&.:554+*((((+'&&''''('''&(*'('&&&&&'*'%%&(((*:;@ACDIGHFAD5545?30.037<<>?****AADH?31::JJJJJJJHIJGFHJJJHJEE97==;4-8E84++.>@AA9651))&&('&%%$#$')36++++-657CD7777:;80-++21//.-,,,1-.9BGIJIJFEEBCJJHGDBC==;;=8-,(&&%,-/0:7@FHJJHJGGJJJJGJJJBDGJDJDDIGI<;;<<B::::6740111<CA<76.'&&%%%()4541D*CDCEJJJ@@@@DEAACAJJ;8874IECCEHFAA@7./=?>>A>488:=CDBA??@?CIJIIGA@@;;::99,+*'(()-+++31'&&&*&%%%&'''''3:BBDEJHIDC@BA0''(<67:ABBA@E?FJIJJJJJJJJJJJJJJHJJJJEFC???JDGCEJFIJJC@=?AJBEJEJGHCDC=>==A;837+)))))444BCCEJEE=;>EEE@?<=A??>=><>7777:::<=:==;5/876667('')9>CFFDJFGGBBBD2.**.4457544444)'*-/4-,*)-77432/..1'&&+(012,--/3--<BC322.,345631,'&&(&'')*)/.*'%%*''(,+''(*&%$*,**,0/.-.+-*)('&&(1*...0/<<>DGECAA>(&)&*10019<4<<,''''9.(7<&&(*+75233=;;AGC@?BCJDIIFIGGJJJIJJHJJC:9768=@GJJJJIHFJJHJJGIJIGHJFJIGJGIJHJICADBCCEJBC@>>>?HJJJEJJJJJICJGJGJHJ++++CEJJJHJICCEAEJBDCCDDFGGDDBGJJGJGA@@AHHJGHJJJDD&&&''''&'(*>EEFB>?6=EH>8:;522221335778;AIFGEDCJB=;>>?EB877455494,++***11()9778;=>;;<=DCDHEDCCACCBFEIJ???8889A;555>::::DGIJDCEDG>??CFBCBBC4..;>>?GCJJGEJJJJJIHJJG??;<;<ECCHJ++++H@@@@J21112@ACACEBCGJHJIJJGGHIJJHC>GJFC=?DEJJJFA:78BCACHEBIHDCB;.,1,,A@@B=<=?D>?DDGCHD@??@EIGCFEDHGCCG;7..;JJEFFD=:70167;;;::AEGJG@@==---.;6667?=;8653&$$%&'')+**0>*('(091DEEJHEJEJHHEJJIJFIIJBCB<;84.07>GDDJGJCACGEE2226ID?I>?BCGJEHEEDAA@<--8::<ADEEFGGJDFFDJAAGGJHIEBCDBG@>>777750-.566@==A>@?@CDCAEEE@=;:863/,+++,7:A78572(&&''()/222A@C=====IJCGJEJDGIJJDB74+4003@EC?@@HFHEHB@@@HGJGIJHFEJJFFCFC85562334++,88:5556843/,-.003.,.5?C>888::6234CFFCDBEE?==@B@BDBECCJFFEGEIB;>??IGJ899@?644433254472689>;2.49*)('-334001,+++(''&'(%&(''))0%%%&''''?A=;>GFEIJJFDJ;FE@88778C@BC=?EC82334B>EJJHCGJJ-/9=;//=;::2..,/()((-.388568:GGGJJEBFDIHJEJFEEB>==;>=<.---35662.--+)(&30../=?JJJFJGFDD?@?9866::EHFJJD877686/4233)$%%&&(-1682))))5595;;<DC=21221,-))*)&%',((,-3)(''(((%%%'++;<=@?:888:2@::@8>522?AHJJJHJC@@AA?>.---55:;<5AE@400348@@CBDGEGIJJCJJIFDEDCDHGGEIJ????>?>EBA?<<6///9-++,-**(')'(&()/68<FCAB43335,***588;<:43348;;;<?ABAF<66=8@'''',--+((/2333/:=92377@?:9;==CBF))):)B<HGDFJJJIJJJJJJJIGJJA??6210.3888EDGEFFE>>>>JGDB=>=?><0)((9'<<<>>FCHJJHJJJJJJHFJHJJJJFJJJIJJJJEEEEJ=A;;@A@?:624;<GCIFJGE?===@2000:;;851/--./...<?FGHJHJJFEIFFJGIFJJJIHGJHHHGHFFJJHGJGJJJHFDG///12654579;8889B@BECCCCDB<<>?>9;;EDD<99872+++-335555554:93+***+)*(()*+-*))&''('%%$%'('($#$%&'(''&%&'((&&&&+0896---)))*8800//.-//--/10//04783223+***,*-,+=>>?ABA443)''()---/CGJIJJJGJJJIDFEEEHFJJJGJJJGIJJFGJGAAA1118(((*/5-,,))****)*)3:44@BEGEDEFC=GCJIDDHGHIJJGIGEC;A;1))*DHDDIDD;662321)'(+.*)))-.,+++5444---.;;541/035>@=>==>>>867771,-278))'30,4:56(BBIJEJJJJJJIFEJJ<;11,)---,)(&&9:<<:==@<0./.EAAB::92051,('&&)--88///?@;975122+(('22'&&&)():BGJA@@6666554884<<>::;9(('(00++'%''%%%&'68@CBABCEJGEJ=<<88769680)))+811/0B?ADGHGIJJFJJFJJFCG@@<;<@=4>?DCEJHFFEFGJJJBACJJIEE;;:;FHJED@@@?GDCDJJGICB@;97822.-..1<>IJJHE?8;:;HFIJJGJHJJJJJHHJJJJIJJEJFJHJJJEGJJHJHJJIEFIIHJFHA@@<=:9:732**)((&%))+10--.../0;<?@@@<CA@@@JGJE???=>=93)))13333?;:9:;=?ABHJHDDB@@??CEDED@?>;<E@A?><<>>?@FEE:83,+,,;76559;=64324<>:;;:;<=?6667?>B>>>>CEGHJJHHIJE)'''>FFFCGGDHDGGJHJHED>?>8B8773''(8>?>,1139:;;CGJJDFHEJJJFJFJGHGGJJEJFDEACDHIDIEIJE===;=?@?@C@72;::?AEJIA1GF<B@?C+++'&&)06777@>>?CEGEEGEIDBABD>===CBE;:;@D?BAJI0008BBECB@++++*)),/*''&()()$%$%')(('%&&&''&&''(+,*,+-..--,++))(('((+*,.2:<.--0GHFJHBFGEHFFBC>?@AED@?6743348699>A@>=8321+*('(+,259:>>////+('()88EHCGEJJHJJJJJGGFHEJJFBEGGE:878;?CDCB:::;@98768300*+++.5:<5644322304//33<E@>>;?@@@?CCAGDFDDDCEGJGEEEJJJJFIJHIJHJJECBCIGJIJ:3227>4'@A@EEJGGJJ<<<=HIEHHHJJJC@@@JJGHG;::899:BJIJDFA?:::=>430->@>>FBA>AB@??>;;>@@D>>=66611136///.1,-(((')+*,,-666?CGC?5;32+'))))(&&(,,,156.001<::6/888EDGIFFDD;=DJFIJJEJJJFJJEJJJ98::?ACBE;:;:A853+,70(((344C??B==FAEDEDDCHCJJEGJGJJJJJJJIJHJJJGJJ?C@<EB=011-//-//-/)'&'&%'3A<@77;?A888***%$$$%$$%()&$$$&),-3777;:9:44445JHJEFFJJIJFEJJIJGFFFGF@@@A<;88>>>FF@DJJHGHJJJJJJCGDBJC@:.--,-,,027:69;:<FDCDGIBEDJJJEJ:9::<<=HE?8@=3628?99:9,+++-+*+,1,,3/7ACCJJIICCFDDEHDEDDDCJJGD9999HFE555586579++++<==?JFEEAB@>BAJJJFJJJJJHCAA66634453333@@>889A860252.**'&&)/4.../=98FJJJJFJDDFJJJJJJJJJJJ?>?JDJJJGIJJJFJJJCA@<::;FFHJEHJJJFHJHBD@>;:;>AB?BFHEH''''7A@CC=<=<EFGC=,++.12--,,*&$$%&'*.113CABFIEJFHJHHHIDJECIJJJGFFJIFHF==<999*B@<;<<>7777HJEF9756<<==5:98210031+***4-*/(BC@J@;IC::::<::9+++,/./7>::89@9::;><:89ACB@BEGJJCBCCCEGEDJJJHJJJB@?@DEDEHJJJGAFJHGIGJCIJJJEEFFIJEJJEJCD2...&&&)('&&&,&&&(.''''2234333:?@A>5JJGJJJHJDECEIJIFJGJJGJEB><==@ACI;220-./2A7777JJHGJJGDG444EBA<AHJJIHGJFJJFJJGEEJFJGGJJHHJJHJJGDCEBBD<AC:B;?6)+;<<=FIJIJJJIJJJGJGGJHHJIJIJJHJGHDDCHJ8888A58434487:=?FHFEEE===AEEEFJ?<;523:8876::;<76300059=?<<<<JJI)('''),'(((/0-..BECCCCAHD9989<<>=>==>=<?=6?>?>AA>A<777;99;5445::?CF@=<>>>A.>CJJJ7873''''+4.+++002282624>:<<=B<<FA@<;<DD::99==CH?9GJJIJJGJEIFG>8699<>A;<;7887:>6?=<;;<<=<>?>B@66('%%$%%%$$*///1CDE66/'((()&&'&%&'***1333((507541'&&(+(())))+67HJDD?@>21//32433422*66933597>=B=>C?EEJE@?@BBBAB@H<<DEDIJGJFGJIJCABDAFE@>/.48;FDGJJDCB@DEDIJIHF@??>ACCC4;45=77AFEIIFBJDEBCA6?BGCC1...HGJJEFB@=;@AHJJHJEDDCAAAJJJJGJGEHIJHBDAIB>?EFJDIEFIJJIHJJJGJ:::;<E=::=CGJFJHB=>+++CE;;;ACCJA@@0'''(,+,'(((%%(10/..3ADEIC5555HFGIDDBCEJIIA600019GJDBA@>55BBECHGEHJJFJJIJJHJJDJFD+''')8785666@3-,,.5BBDEJHJCED@;;;;:>>////:><?@ABCJJJ<=:95565*))''&*+''((+-04/)''(&$$$(&&/02....33%%%&)''(&((%&%$%&'%%,4-&%$$%%'''((&'')+**+.11+*)**+./;==>>?>=>>899??743'%$$$#$$&',)+36=>70001516500/00+++)((',-)*((*(&''()()*-.11)('',,(+,---(&%%&*',8EJHDFCBF@@E==88:==<987.+-,.2268/../7))((048:;==>:::?BCBB==>=<=>@>8667>=;?A@CEEE3114=>DGEG11'''%%%%%%''()'%(+)))+*))%%&(/0//0278E?=88111110.0,,././.....-./2.:=44455.-+-)*)'*/&&&&$%((()-,233ACCEEJJJJGEGHCFEEGIGHJHJJHJJGH:964470/.)**++&++*(+,(('''(((()88A<<88::>85,**-,..'''%&$'()..46;>CHFGJHCJC;989ACFJJEGDGJB>?////;=?GE@@A?BBBHD==;<>??IDH>BGJFH;;;<G<::;JJJIA65=???A@JJHGJJGJHJIIGCEJJJJJHFJCAACJGAAADFJJIGFJJJJJGDFDIH>ACF:997777:4'''(2,1100,,,3152130.,,./677:;77CCCCBDJJEHFJJA.-./@EJJGDIEHJJGJHG=?EHHJJHGJII@:9301+&&&//=><=JDJHJGHIJGEDEHFBCBA==/B@EG8888JCA@999;CCC31144;:78@@B<JB6EDHGJAJGCCDEA@;86435..=GFFGIJJJHIFIHDJFJFECFJJCDDGFGE>>=>0//../5;1B?B=**)*-2>BD???CADEFFJJHJH@===>FEDDFHJEJJJJJJEDEHGJJJJHJJECE('''9/))EFGGIJJJGJFIIJ7'@ABGJJJHJJEJGGHDDICFHE;9E>@JJJEJJ=;;;;BGB5335;;;>DAB?@@BD5555@:9((((;(((DCJGJFIIJHEJHGJHGFDFE83336332167:FHJJGJJGJJGIIGFGJGD<<;;CAFD<;)(('&&',/20.-9966CCACBCCCDJ4333GEDCCBDIJDDEADF;6(((()*1111520-:>>CBJJJJJJJCD@@@?B1/0989;:88<98<=>HGIF@???DDC>..//..2=>@FJDCGE=433:BG<:8:350,((+13@?A;9:=@A;;322&&&&',++-:=JJGJGHEEEHEDDFGBBA><:11//00/2--,CCEDBBB>?FH>>>>?>/,,'??FC<<;;4333<>?>?A@A@?BCA@GEJHJGHHJJGJJHJJEIJJJJGJJJJJJJJJJJJF8888>44447754.,**+16<CDBDDDFJIDGFJEJEJJJEDEEGJB@AAGFGJIFHHHJIJDFJJIJFHJ;56JHGIJJJJJEIGGHDEDDGJDDDDIJD63025321((*999:999978EFHGGEHIJGD=6(---=IJJJJ88897544(&&)**+9D;;;;IFGGHIHFDCBDEGBFDA==<)&&&7/..74556@991GHGED;93233BCEE@?9994CDDA@A9:99@:98/+((6@>>??>=?=8778>A?DB?<<:;87656B8989>:;=;?>?BFEEHJEFJFEJB@?:>GFCCCHGIGJJJGH;6=@=CCBFJA@<1111:97:;:<?@HBFFDIJ888:9--.22;=>CBFJI:222GHJJJJJGJFBAA@;991-./.-.-.21****+))1/---7>?@5*'&*'%%%%%&*141-**,-/7>CCEHEJ>??AD;::<DAA@DFJJJIFDEECEEA===<<A***)*./1----9789CEBB@@ABIBJJGHH((((DIEIHJJIGJGJJJFIFIJJHJHJJEAAABH844436778CEEJCJHJ<;;;H97A@@@IEJDIHHJJJGJGJHDFEJJ9:9:HFGJJJGJJFFFFFGJJJGGJJIJGHHHCDEABA<2/'(223DJJFAC?@DFJ<::9<?JIJB@G>=<;>>EEJFHJJGICEGHECGJIJJFIJHJFGJHHHEFBDB@B>>@?@>>?@C??>?@DEAC9EFJIEJJJ888900?1443367::?AB>?0../2+'(*,+258+)&''''/8:64*)*)''((*)++.++-.7753223(((''''7?AJIGJJJJIIJJIJJJJJJEJJJGJE40--.9GFJDEJEHJHEG>>JJCA?<:;=BAAC89=?ABJIJC@FE=@BCDIJFJGE=00DCCDGHFEFGJIGJJJJIJJJGJGJJJJDJJIJFJG?>FICH446<BA@<<><??866754-(((+C>IJJJJFDHFJJEJFFJECAAG88889988==>?AIDGCDG@=<<=HIHGDDHHFCCEI>,,,,424?@:889BB>>>CJFEJ@>?>@IJJJECEDA*''%$$%',,,./?C?FIGJJFJG9988??@?:=;885.31166@JCF=;;;B4444<++,2788.../*(()((('((&&'%)**,*))',++..4>@@?CHGJFHFJHIJCE@@@@JI>GHJJJIEFC@>??ADE7666CFFJGJJGJGGB??;:4)237:::JJDJJICJDJC7:;;7=AJCGJEJJJJJJFIFB777*1/0/08>68887655EDJFGFGJ?>?;JFJHJJGFHIJA;@858D94444CDAABBJJJJJGJJFEHJFHJJIHFJIJCIGJIJHFDIIJFJJJJHJJJJJIGHJIJJJJJFBD@=CCEJ6203001675442344:BG@88664212.-/567:22)((('(),06:<=:999>F>??>A>?ADDA@BBJGJJJJJIJDBD=862+**+**+((((78AEEB@@@JGB---2<<;<DJJD?>:;;=9767;:99:0,/,6@AJEID@::::=>>:**,1*))*12%$%'57=777766*'&&'*./1../955998:;;?A::933>=>=DJJJFJJJJJJHJFJJFGJJEFCBACAB462154342/00.,-<=?>CDFGBBC;2227?2,+*+*)))*++,''+10*-0.1)(,,//))++6:;;;JFFJIGDDA==<=B>>@?<77763EJABCBFJICJBJJJJGJJFIHDE@B?FJFCB65,,,-;)(()2+%%%&&&')*)5<@AEJD@>>:::9**)&567<=>AC@DEFD;99:CEHJGJHEGJJJJJJJFIGHCDFJGGFDA+)))(',++)'(*)*/0...,+),.:AFBBCEIJJIJHJ@==;95754//////00/2.0521-'&&'.--:FF=8887=<=@HIJJDE;CCA6,*>8A=<ADCEFD?>>>?>9:=>>A@AE9998888:://..777,*****+*+**/.00:;44::ACDBCDDGFFIGJCC;,**,3434377566/.-./6...78IJHHFJIGFJHJHFEJJJJJHGGGE;876621.++**++01112//,,,-4;=?@7615//521003****33)))),,=DCA==>?AACE>>=>>=>=JJJDGFJEGDJJHGJHHFCB@>:9<;----.9:<9:9?77659:B@BAFECDJJGJEFEJIJJJJJGHIJGJHEHFB6666ECICJGGJ@>??EIIGGEFJHJGGIEEGIJCABJJFJJGIGJJHBB?--,.:3001299:FBA?=??@DB:983--ECJ?9/-,55>A?///)(((0(()()*++,32227=:65885554.*++6.//.-**/09@>>?=?CDBABDEFFDABCADIDEHGHHGFJFFC=())+:<=>2''''FGGGHJHJIJFJGJJHJJE==<:::33////40004::::EDF?A:::::E??>:;6678EFCECD@>>=@ADE:8&&&&(()12333.---&%&%%$%#$%&(),&&&&+==/...9;:?=>A643,,++++***+89>><9:<BDBB=;;;@;:;;FHHG8876:999:217779=?FDDFEHIJJFHHJFFHIHHFJFCBDDD=9ABC5998871.(((***DFFDFFGFDHCJFJJJEA@;/,@777A@CCHIGEIG@@BA4326:=?988,,,-322347<=JJ@?>>>=78557<DCDBFEEEEEJHJJGJJJJJEDEDIGFFDJJGFEEJCACBHH'''';:<;;=B??@>?95,,+::988:8;<BEF?>==EAB62333:/)%&$$#$('((014....602++-467DCEBCACCCFGGBAAAAACDDDDEAA87779643/.,-)&&)%)('(*<62343,+*/@DCACD=;:=;;87?GF@<:;@DBDCBCBBCBEEHECAA@>@B==??;;85/.-+*))))*;>5444:0/,,0/-.,*)))))(''',89.--,-+''(5666444)524;?HCHFA@CC@DDDFA><7+%%(.5455533)((*69;3)(-.0000((''(('''19:)(((243222)&&&)-.>AGDABBEFBDGHCD9889;7635:AB@CEFDDEDCCC<DHJI@:::862'--.:>>HD>1234??;..,:<-==:))(*+,56;@DED((((351'&%&(('(+-01//.1441)*56=;<+**+?ABBEC@ABAAA@@DAABA;/.125322369=?>7555445.*(((,/.-..-+'',2.0-,,+.-/),*)))-1/+*+*''')*)&)*++&&&'.,-./.,+))))++-+..:<<=>DB;HGIEBC=?FIHJJJHIGJIGEFFJIDHIHBBCBD976:9?EFFC@AA?@;<=EGC?=<94336*'''*)*3479;;;;.(((6A@@?BAECAEA?</--..<=:9::897.,36>@D::::;:::@@?>=<<=BGG?>>?<=:9.+4689:9989742.**+55@B>C=:792+((+)*./0889:448>>@??JHIHJIJGGC>:=::;DJHJJICBDCC>@:::5(&)-,,,7::247+**)-20//-,0//01CECH4334=>>EJEEDFEBHBB<<FEB?@ACJ988:@ABFICEIHHJHGDJGDJIIIGJIJDEFGJJGJHEGCCFCDCIG44JJDE@?@CBHFF@==5556.../=9:;;8778@AC6434-,,--3.4****++2999:DEEEHJAAA>>>>HGHCGJJJEJJCCBCJHJD=<<<==@??>ADAIEBDCCHDJDHJJJGC@>:9::=>>EE??>>?8113@EF8755++())()&%%
@Glass_A2P_20_pDSG602_22
GCCAGGAGAGATTCATCACTACGGTCGTCATCCGGAGGCTCGCGAATGGTATCACCAGTGGGTTTACTTTCGTCCGCGCGCCTACTGGCATGAATGGCTTAACTGGCCGTCAATATTTGCCAATACGGGGTTCTTTCGCCCGGATGAAGCGCACCAGCCGCATTTCAGCGACCTGTTTCGGCGAATCATTAACGCCGGGCAAGGGGAAGGGCGCTATTCGGAGCTGCTGGCGATAAATCTGCTTGAGCAATTGTTACTGCGGCGCATGGAAGCGATTAACGAGTCGCTCCATCCACCGATGGATAATCGGGTACGCGAGGCTTGTCGGTCACTCAGCAATTACCTGGCAGACAGCAATTTTGATATCGCCAGCGTGGCACAGCATGTTTGCTTGTCGCCGTCGCGTCTGTCACATCTTTCCGCCAGCAGTTAGGGATTAGCGTCTTAAGCTGGCGCGAGGACCAACGTATCAGCCAGGCGAAGCTGCTTTTGAGCACCACCCGGATGCCTATCGCCACCGTCGGTCGCAATGTTGGTTTTGACGATCAACTCTATTTCTCGCGGGTATTTGGAACCCCGCCCCGGGGCCAGCCGACGACCGTGCCGGTTGTGAAGAAAAAGTGAATGATGTAGCCGTCAAGTTGTCATAACTCTAGAAGCGGCCGCGAATTCCAGAAATCATCCTTAGCGAAAGCTAAGGATTTTTTTATCTGAAATTCTGCCTCATGATCGCCTATTTTTATAGGTTAATGTCATGATAATAATGGTTTCTTAGACGTCAGGTGGCACCATGGAAGCTTTGTAATCACTCGATGACCAAAAGTAAAAACCCGCCGAAGCGGGTTTTTACGTAAAGCAGGTGAAACTGACGCTAGCCGGTCACATAAATATTGCCCTTGACAGGCATTGATGGAATCGTAGTCTCACGCTGATAGTCTGATCGACAATACAAGTGGGACCGTGGTCCCAGACCGATAATCAGACCGACAACACGAGTGAGATGGTGGTTCCAGACTAATAATCAGACCGACGATACAAGTGGGACCGTGGTCCCAGACTAATGATCGGACCCGACGATACGAGTGGGACCGTGGTTCCAGACTAATAATCAGACCGACGATACGAGTGGGACCGTGGTCCGGACTAATAATCAGACCGACGATACGAGTGGGACCGTGGCCCAGACTAATAATCAGACCGACGATACGAGTGGGACCGTGGTCCCAGTCTGATTATCAGACCGACGATACGAGTGGGACCGTGGTCCCAGACTAATAATCAGACCGACGATACGAGTGGGACCGTGGTCCCAGTCTGATTATCAGACCGACGATACAAGTGGAACAGTGGGCCCAGAGAATATTAGGGCCAGTTATGCTTTCTGGCCTGTAACAAAGGACATTAAGTAAAGACAGATAAACGTAGACTAAAACGTGGTCGCATCAGGGTGCTGGCTTTTCAAGTTCCTTAAGAATGGCCTCAATTTTCTCTATACACTCAGTTGGAACACGGGACCTGTCCAGGTTAAGCACCATTTTATCGCCCTTATACAATACTGTCGCTCCAGGAGCAAACTGATGTCGTGAGCTTAAACTAGTTCTTGATGCAGATGACGTTTTAAGCACAGAAGTTAAAAGAGTGATAACTTCTTCAGCTTCAAATATCACCCCAGCTTTTTTCTGCTCATGAAGGTTAGATGCCTGCTGCTTAAGTAATTCCTCTTTATCTGTAAAGGCTTTTTGAAGTGCATCACCTGACCGGGCAGATAGTTCACCGGGGTGAGAAAAAAGAGCAACAACTGATTTAGGCAATTTGGCGGTGTTAATACAGCGGGTAATAATCTTACGTGAAATATTTTCCGCATCAGCCAGCGCAGAAATATTTCCAGCAAATTCATTCTGCAATCGGCCTGCATAACGCTGACCACGTTCATAAGCACTTGTTGGGCGATAATCGTTACCCAATCTGGATAATGCAGCCATCTGCTCATCATCCAGCTCGCCAACCAGAACACGATAATCACTTTCGGTAAGTGCAGCAGCTTTTCAAGGCGACTCCCATCGGCAATTTCTATGACACCAGATACTCTTCGACGAACGCCGGTGTCTGTTGACCAGTCAGTAGAAAAGAAGGGATGAGATCATCCAGTGCGTCCTCAGTAAGCAGCTCCTGGTCACGTTCATTACCTGACCATACCCGAGAAGGTGTTACAACGCTTTCGCCCCGGAGCACTTCAAGAGTAAACTTCACATCCCGACCACATACAGGCAAAGTAATGGCATTACCGCGAGCCATTACTCCTACGCGCGCAATTAACGAATCCACCATCGGGGCAGCTGGTGTCGATAACGAAGTATCTCAACCGGTTGAGTATTGAGCGTATGTTTTGGAATAACAGGCGCACGCTTAGTTATGATCTCCAGCGTGGTTTAATCAGACGATCGAAAATTTCATTGCAGACAGGTTCCCAAATAGAAAGAGCATTTCTCCAGGCACCAGTTGAAGAGCGTTGATCGATCGCCTGTTCAAAAACAGTTCTCATCCGGATCTGACCTTTACCAACTTCATCCGTTTCACGTACAACATTTTTTAGAACCATGCTTCCCAGGCATCCCGAATTTGCTCCTCCATCCACGGGGACTGAGAGCCATTACTATTGCTGTATTTGGTAAGCAAAATACGTACATCAGGCTCGAACCCTTTAAGATCAACGTTCTTGAGCAGATCACGAAGCATATCGAAAAACTGCAGTGCGGAGGTGTAGTCAAACAACTCAGCAGGCGTGGGAACAATCAGCACATCAGCAGCACATACGACATTAATCGTGCCGATACCCAGGTTAGGCGCGCTGTCAATAACTATGACATCATAGTCATGAGCAACAGTTTCAATGGCCAGTCGGAGCATCAGGTGTGGATCGGTAGTTTACCTTCATCAAATTTGCCCATTAACTCAGTTTCAATACGGTGCAGAGCCAGACAGGAAGGAATAATGTCAAGCCCCGGCCAGCAAGTGGGCTTTATTTCATAAGTGACATCGTCCTTTCCCCAAGATAGAAAGGCAGGAGAGTGTCTTCTGCATGAATATGAAAATCTGGTCTACCATCCGTGATACATTGAGGCTGTTCCCTGGGGGTCGTTACCTTCCACGAGCAAAACACGTAGCCCCTTCAGAGCCAGATCCTGAGCAAGATGAACAGAAACTGAGGTTTTGTAAACGCCACCTTTATGGGCAGCAACCCCGATCACCGGTGGAAATACGTCTTCAGCACGTCGCAATCGCGTACCAAACACATCACGCATATGATTAATTTGTTCAATTGTATAACCAACACGTTGCTCAACCCGTCCTCAAATTTCCGTATCCGACC
+
[truncated: 8,029,545 more chars]
