# Supplementary material for: Preventing Multimer Formation in Commonly Used Synthetic Biology Plasmids
Source: ACS Synth Biol. 2025 Mar 18;14(4):1309–15. doi: 10.1021/acssynbio.4c00508 (PMC12012879; doi:10.1021/acssynbio.4c00508)
Supplement: Supplementary file 2 — sb4c00508_si_002.zip [file sb4c00508_si_002.zip › DataS1/data/fastqs/Glass_A2P_7_pDSG588.fastq]

@Glass_A2P_7_pDSG588_0
GTGAATGAGTTGGGTGCACGAGTGGGTTACATCGAACTGGATCTCGACAGCGGTAGAGATCCTGAGAGTTTTCGCCCCGAAGAACGTTTTCCAATGATGAGCACTTTTAAAGTTCTGCTATGTGGCGCGGTATTATCCGTATTGACGCCGGGCAAGAGCAACTCGGTCGCCGCATACACTCTCTCAGAATGACTCCGTTTAGGTCTTCACCAGTCACAGAAAAGCATCTTACGGATGGCATGACAGTAAGAGAATTATGCAGTGCTGCCATAACCATGAGTGATAACACTGCGGCCAACTTACTGACAACGATCGGAGGACCGAAGGAGCTAACCGCTTTTTTGCACAACATGGGGGATCATGTAACTCGCCTTGATCGTTGGGAACCGGAGCTGAATGAAGCCATACCAAACGACGAGCGTGACACCACGATGCCTGTAGCAATGGCAACAACGTTGCGCAAACTATTAACTGGCGAACTACTTACTCTAGCTTCCGGCAACAATTAATAGACTGGATGGAGGCGGATAAAGTTGCAGGACCACTTCTGCGCTCGGCCCTTCCGGCTGGCTGGTTTATTGCTGATAAATCTGGAGCCGGTGAGCGTAGGTATCGCGGTATCATTGCAGCACTGGGGCCAGATGGTAAGCCCTCCGTATCGTAGTTATCTACACGACGGGGAGTCAGGCAACTATGGATGAACGAAATAGACAGATCGCTGAGATAGGTGCCTCACTGATTAAGCATTGGTAAATTACCGCCTTTGAGTGAGCTGATACCGCTCGCCGCAGCCGAACGACCGAGCGCAGCGAGTCAGTGAGCGAGGAAGCCTGCATAACGCGAAGTAATCTTTTGGGTTTAAAGAAAAAGGGCAGGGTGGTGACACCTGCCCTTTTTTGCCGGACTGCAGCGGCCACTACTCATGAAGAGTACAGAAACAAAAAAGCCGTTAGGGAGGCCTTCAATGAACTGGACTATCCCCTAAACTTCAAAGGACCAAAACGAAAAAAGACGCTTTTCAGCGTCTTATTGTTCGTCTTCGTACCGAGTTATTAATATGCGCGCAGCGTCTGGAAAAACCGAGGCCAAAAGACGTGCGTCTTTGATGCCCGGTTGCGACTCTACAGCAGAATTAAAATCAAGTCCGGCGCAGCCAGTTTTGTGCCGCTTCCACGCAGTTATCTGCGCCTAAGCCCCGCCAGCAGAACGTTTGCCAAGCGATTGACCATTTAATAGTGACCAGTCAAAACGTTGCCGCTTCCACCCTGGCCGTTGTCTAAAACATATTTATCAACGTGCTGAAACTCGCGGGCGGGCAGGGTCTCACCGACGCTTAATGCTTTCCAGATGGCAACATGTGCTGGCAGAGCTTCACGCAGCGTATCGATATACAGCTGTTCTTCCGTATTACCATGCAGTTGCACTGCCGCCAGCGATAACACCTTAGCTTTGTCCACCACATCGGCAATATCGTGATTGCGGAACACGCCAACATACTGCAACGGTGCCGCAGCCATCACTTCCTGCGCCTGTTCAACGTTGACGCAACGCGGTGATGTCGCAACAAAAATCAACCCACCGTAAATCGCGCCCGCGTCATAAGCTGCTTTAGCATCTTGCCCACGCGTCAGGCCACATACTTTATTCTCACCCAGCGCCCAGCATCAGCGGCGTGCAAATCGTCATGGGCCATCAACACCAGAACCAATCAGAAAACCGTTAGCGAAGTGGCTTAACTCGCGCACCTGAAGCGTAAGTATTCATGCCGGATTCGCTGATTACCGTCACGTTGTGCCCCAGTTTCGGCGCAAGCTCGCGGGTACGGTTGGATGAAATCAATCGACAGATCACGCAGATCGCGGTTGTTGATGCCAACGACCTTTGCTCCCAATGCAATGGCGCGCTCCTGTTCCTCTTCATTACTGACTTCGGTCAGCACCCCCATATCCAGACTGTGAGCGACGGCGGCAAGCTGGCGATATTGGTCGTCATCCAGTACTGAAAGCATTAATAAGCAGGCATCGGCCTGGTAATAGCGCGCCAGATAGATCTGGTAAGGGTCGATAATGAAGTCTTTACATAAAATCGGCTGCGGGGCGATTTGGCTGACGATGGGGAGGAAATTAAAGCTCCCTGAAAATATTTCTCATCAGTCAGCACCGAAATTGCCGAAGCGTAATGTTTATAAATGGCGGCAATGCGTGCTCAATCGAAATCATCACGGATCACGCCTTTTGACGGCGACGCTTTCTTGCACTCCAGAATAAACGCCGTGCGCGCACCCTGTAGCGCATCATAAAAATGTCGCGTGCTCGGCTGAACCTCATTCTGAAAACTGGCCAGCGGTTGCTGCTGTTTGCGGGCTTCTACCCAAATCGCCTTGTCTGCGACGATTTTCGCTAAAACAGTTTGTCATCATCTAGTAGTCCTGTGTGACTCTAGTATTTAGTTTCTCGTTTCTTCTTCTTCCAACAAGAACGAGAACTAAGCGCGCCACTCGATGGACCAAACGAAAAAAGACGCTCGAAACATTACTCTTATGAAATTGGTACAAGATGCCGCACAGGTGGATGCGGACCAAAACGAAAAAAGGCCCCCCTTTCCGGAGAGCCTGTTTCTGGAATTTGGTACCGAGTTATTAGGCCACACGTTCAAGTGCAGCCACAGGATAAATTTGCACTGAGCCTGGGTGGGATTCGGACTCGACCGCATAGCCTTCAGGAGTGAGTTTTGTGCAATACCAACCGACGACTTGACCCTGCCAAGCGGCACCAGATTTCTTGCGTACGCAATCCCCTAACCAAAGGTGGCACTCAGGGGAAGCGCAAACTGCCCTGCAACGGGAGCGTTGGCTTCATGGCTACTTTGACCCATCTAGTATTTCTCCTCTTTCTCTAGTAAAGTGTTTAGTTCCCTCTTTGCGTCCTTCATAGCTTGATCCGAAAAGTTCTCTAGTGGCTCGCATCGTCCTTAGGACTGAGCTAGCTGTGAAGCTGTTGCGAAGCGGCCGCGAATTCCAGAAATCATCCTTAGCGAAAGCAACTTTTTTTATCTGAAATTCTGCTCGTGATACGCCTATTTTTATAGGTTAATGTCATGATAATAATGGTTTCTTAGACGTCAGGTGGCACCATGGAATAGACTGGATGGAGGCGGATGGTTTAGGACCAGCTTCTGCGCTCGGCCCTTCCGGCTGGCTGGTTTATTGCTGATAAATCTGGAGCCAGTGGCGTAGGTATCGCGGTATCATTGCAGCACTGGGGCCAGATGGTAAGCCCTCCGTATCGTAGTTATCTACACGACGGGGAGTGAGACGGATTTATGGATGAACGAAATAGACAGATCGCTGAGATAGGTGCCTCACTGATTAAGCATTGGTAACTGTCAGACCAAGTTTACTCATATATACTTTAGATTGATTTAAAACTTCATTTTTAATTTAAAAGGATCTAGGTGAAAATGATTTTGATAATCTCATGACCAAAATCCCTTAACGTGAGTTTTCGTTCCACTGAGCGTCAGACCCCTTAATAAGATGATCTTCTTGAGATCGTTTTGGTCTGCGCGTAATCTCTTGCTCTGAAAACGAAAAAACCGCCTTGCAGGGCGGTTTTTCGAAGGTTCTCTGAGCTACCGAACTATTTGAACCGAGGTAACTGGCTTGGAGGAGCGCAGTCACCAAAACTTGTCCTTTCAGTTTAGCCTTAACCGGCGCATGACTTCAAGACTAACTCCTCTAAATCAATTACCAGTGGCTGCTGCCAGTGGTGCTTTTGCATGTCTTTCCGGGTTGGACTCAAGACGATAGTTACCGGATAAGGCGCAGCGGTCGGACTGAACGGGGGGTTCCGTGCATACAGTCCAGCTTGGAGCGAACTGCCTACCCGGAACTGAGTGTCAGGCGTGGAATGAGACAAACGCGGCCATGACCAGGAATGACACCGGTAAACCGAAAGGCAGGAACAGGAGAGCGCACGAGGGAGCCGCCAGGGGGAAACGCCTGGTATCTTTATAGTCCTGTCGGGTTTCGCCACCACTGATTTGAGCGTCAGATTTCGTGATGCTTGTCAGGGGGGCGGAGCCTATGGAAAAACGGCTTTGCCGCGGCCCTCTCACTTCCCTGTTAAGTATCTTCCTGGCATCTTCCAGGAAATCTCCGCCCCGTTCGTAAGCCATTTCCGCTCGCCGCAGTCGAACGACCGAGCGTAGCGAGTCAGTGAGCGAGGAAGCGGAATATATCCTGTATCAC
+
%&$''&'&&'212364....68<=ECDJDF877599:A000120+(((&&%%()(%%&%(())%%)6?IDBD>????33A@BEIE<>8=@2/,,-/.-.--,+*+,6==BJJEEGJJIHHGJJFIJIGJGGAA@?D@B*?@CIHHJIE>99:;8++,22)))4;;DEIDFB?932120-,%&(*'(<BB@:;:?.*(()-*--,*)))-;<9;;;CE>>;;>FFJ?@<;<;@AA?@?@@HEIJJJJGHJHJDHIJIJJGHJJJJJJEJG=<;:=@821167???555((()/,,,,./,+*)&&$,33395566DECECCAB?BBFFGJJJJIHJJGJHJHJGHFIJFGJFGBCJJGJJJHFJ>?>?JDA@@?<99@?00/-.-0111=B@AACCBA?<@CAJIJJJHEEJGF-,,,///FDBBHFCF>=<<CDJJH=CJJIDBAFJJEGFDDGGJJIJJJCDIFJD>=>>IIJIJ>==8988<6))().3478712.FDGJIJHJJJJJIIJJJIIGJIIDGFCEGHJGGG?>>=A<<<;;<1111:=4444:5---;GD5',-C=G@@?@@DDGDCGBADE:99;=>A@JABGGHJJIJ>:76/-%$$%(('')*0///045767878:@AAAGIDJJJJJJHGJGJJJJJ:91IFJJHGJJFIJGJEEGIJEFFDGDJJGGJFIJJ>>=?>?8899IJIFEAAGB22238443399:@?@AFEJJJJJIGDDJJ3222=>@BCBCABB7666=9:<8<=>?B9CCBDDDFJJGJJJIJJIHJFFJIFJJC5555+**('')*/1-.>CA=<71++*///;>=>9A<99:>===JFJJJEJJJJEDC=<<;A.--.00)),346>JJEGJJEHJJG>888:;7631**0375759?7752444??EBCG;;DA/---62%$%&(0--('&&')(*2*10/.1.*&%$)+&(49GFGJFD@(''()&&$%%%?CEEGJIJHC75610-,,/2BFJHIJGIJJ@A@BJJJGJGEEGJJFEDEG1111F8989/0//6533)**),--.2=FDEEIHJIGFHHHBHAAC7722+)))/258:777520--/FE<7,,,..998;>9FIJIGFFEHEF@:9:><<<>JJJGGHGEDFGJHJGFHJGIHACB>?54-)'()+:;67>==<<?ECC99::;;;;8878<;3333/...3796775762(()(0283.::;=@F=<<=FJGJJHJJJJJHJJJFJID96++++68((((+)%&&+((-5@AGBFDGBCDFCCBDEFIJJJDBCCEGJJFGJIHJJJIJJIJ9777=?A?>?@74222'&&'<=<>@?EDCDGDDJIFGEFJJJJIJJIJJJJJIIJJGJJJJGDDEJA>><=9:FHJJJJIJJJGJJJJJJJGJ:9)&&%%''*+/02?CF?AAAEEGJJGHJJIJIIFEJJGEGEI??B:@DAJJJJGFHJJDCBEJJJJFJJJJIGIGJJJJJJJJHJDF@?;9889:7721456<>AAAHGDGGFHJJJJFJEGJJJJJHJIJBIIGHJJJJJJHJIHGJJJJJJIJJIHJDIF<<=<GDE??41100658EDJ53388>>?CJHAA:8779887654;=>ECGDJJJIJFJJA?@@EGJIJJJHJJJFHJJJGJFJFF?:///0+++*&%((++*((()+)++*,,,77<??CGGHJBCCJIHJ=<<<***&&*,?C----JIGJJJJJJJJJIJJJJGJJJJIGJGIJHDFFIC@@A,+'&'+-,%%%&()'***,0*+033335A@@?@DDJ@DCEFJJIIHJEIHH=9436246?FJ<::;<:<>CHIJJICBA=.*(%%$#''++++,;;;;1111999:C=>?@>=<>CGJGJDJJJGJJIJEFEFJJHEJJIJJIGDGJHHJIFIIG@?>>?;FJJCJECB?:8883,,,,46742338;:;((('*/-/('&&35434>?==>=<;;000111-///7112888,+(%&'()()-88EFJG?>=:<>>DJ9988??=>=>8776>@JDBCDEJJD000**))267848020,,-0:88F==CDGDD4334EGEJFHHIFJJJJJJEEHJG>88754.++,>D,+++4,+)'&&'')2/00GC99999:9/-+---*+B<BGIJGJJJJEFJEJJJJJGIGJFJJGIHHHIJIJG@AAAJEFIJEJFCFEJHDFBHJJIGJGJJIH;;;;E4---(((+3<<;=;782++*'((+.134444:EFFJFJGFGEGGCA966==@>>6666<>CGEFGEEJFGHFDCDJIJGJJHIFGJJJJJJJIJJIIHGJGFIGJHFJAABB99::DDEFHJIJGIJJJGJJJFJFJGFBAEGDEDBDB?>E9777<DEJFJJGJHJJGJJFJGGJIHGHJEHDHACA<=9)''&&''++%%%%(,,*),:@BGJFIJIJHJJGJJIJJJJJJJJJJHEGJI:CE@AC33BEG>AC/JB@A@<5///'&&%'&)(('()*))-+,,2269:<898:----3,+.1/./7@C??>9****,,-/)))-'(((*)&*&&'0))'(*)***---)&&$))*'&&''&&&()%%*2557=?;2236GEFIJHHEIJAF><4102/-,,++*&%%((-.1::=<61540112686567<;<?DGHIA@BAIHJEEJFJJJIHEJIHJJJJGJJGEHJJJJJFJHED@?@??>C?:::;BAEFGIGJJHJHIBAA987':;=GIEFDEDHJJFJHFIJGIJIBBD@<<<:99:0+,9:=?964017?=>A@E?=<:61,+++&'''&&&'../.1187((&*'004DFICD:::9==AEJGFA??@@BHEE@>>?=IJIFEJJGJJGCCED?@@BC66+++,-++,-*+7::@IJJFIEHFFHBA;62007A=HBA@89ACIJJJIJJICCJEJJJJIGFGGEDB?A@<=>?>?@<78?BIA@@FIJFHEE:9+**''((*&&$%%$&**..&&'((+(&&&765899<0,+*))),*('&'('<>@EG9989@?FAB@JCFCEABB;;(0();:;<J@>++*,/////99>?CJGJJJJFDC@5-,,7JJJIIGHJJFHJJIJJJJJJGJJHJJJHJJJJJHGJHHIIJJJJJHJHJFGHFJFJGCCC@BBBBCCBDJIEDJEGJGJHGEEC@'''&($$&'&'(,,011**+88=;;;DCEGFGGJHDFIGJJHJIFGJFJHEGGEEJJJJGCEDFJJGDDIE333))))0'''''''(722111.)((((128;>@:;:=>82100.12DJJJJHJIIBHHJ?==<<<<CEJA>?@CCCD;;;HC:6(&%&&'&()(((-45>>CABADFCIJEABA66555>===CBEHD@@AGE@>?>JEEFIHGDEDFBEEFDFHFIJHJGHEJEHJGJJE:888999:>B@>@@<4BCBEIFJGJIJJHGFEIGJHJJJI>CGJBCA<8-+*&&&%((463-,,&&&%*228;9:2((''>@FCJCHDIJEDEJDEDBAAA@FBDDHA<==GF@BB7788GHFEJJHGJJJJ<DJGA<=FG@ACB83375=>JJHHJHEHGEJ??<<===A>==;92232480024;<@C769>GFGDJJJIJHIHGDJJGJEBA@BG53349?>?5511553///32--,(-((((6JJJJGJIJJJIJJHJJIJGJIJGJJFDJ>??><;7023B>??=??>???9../;A<>>?BJEEJDDDDFGCEDEJDC::::?99<<<=?@JDB77;.?CFCEDG>=>@EHHJGHGEFF>>==CD@=99=>==AAHJGJJ,,@.DI?F>>;;;66?DFJEDE=..3(/.,/3<?=>>A??@?@?AB<?@AEDEEFJDDCIF@?><1++;<CCJJHJJGJGJHIIICCDIFIEIJJFGJJJJJBJHEFHEJJJJJJJGJHJJEDCHJAA@AFGFGEFHDHJJ>>11/(()+,87;=>9:::DCHJJJFEEFJHIJJFJGJHJJJIJJHJIG>=.-.628,+.+('/..2JJGJJFBCA?BEFJD?>>>DICCCCHEHJDGEFGJJJBDBCJCGIJGIJJJJIJJJJ?>??HEJJJHJJJJJJJFE72///BAAA1111965==??BJFJJHEFDJJJFFIAA>>ABIAE?9:BEFDGJHF?6)((+''''<99:5:>8989;91-.69C?G>?:733<?GFIIFJHJEJHJJHGIJJFJFG>=<68>@@CGHJF?>=9*)***+****/,,))112>B@CCAGGJEJJGIJJJJEIIJHJHFD</,
@Glass_A2P_7_pDSG588_1
ACTGGGACAATGAACCCTCGACCAACACCCTGGAAGTGCATATCCACAATCTGCGCGACAAAGTGGGCAAAGCCCGTATCCGCACCGTGCGCGGCTTTGGCTATATGCTTTCTGGTCGCGAATGAGGAAAACTAATTGAATCTGATGCATTTTCTGCGCCGACCAATATCGCTGCGCCAACGTATGATATTGACCATCGGGGCCATTTTGTTGGTGTTTGAGCTGATCAGCATTCTTGTCGGGCTATGGCATGAAAGTACCAGCAGATTCAGCTGTTTGAGCAGGCGCTACGCGACAATCGCAACAACGATCGCCACATCATGCGTGAGATCCGCGAGGCGGTCGCCAGCCTGATTGTCCCGGCGTCTTTATGGTCAGCCTGACGCTATTTATCTGCTATCAGGCGGTACGCCGCATCACCCGCCCGCTGGCGGAGCTGCAAAAAGAGCTGGAAGCGCGCACCGCCGACAACTTAACGCCCATTGCCATTCACAGCGCCACCCTCGAAATCGAAGCGGTGGTTTCGGCGTTAAACGATCTGGTCAGTCGCCTGACCAGCACGCTGGATAACGAAAGGTTGTTTACCGCTGACGTCGCGCACGAACTGCGAACGCCACTGGCGGTGCGTTTGCATCTGGAACTGCTGGCGAAAACGCATCACATTGATGTAGCACCGTTAGTGGCACGGCTTGATCAGATGATGGAGAGCGTCTCCCAGCTGCTGCAACTGGCGCGTGCCGGACAGTCATTTTCTTTCCGGTAATTATCAACATGTAAAACTGCTGGAAGATGTCATTCTCCCCTCGTATGACGAACTCAGTACCATGCTGGACCAGCGACAGCAAACCCTGCTATTGCCAGAGAGCGCCGCCGACATCACCGTTCAGGGTGATGCAACCCTGCTGCGGATGTTATTGCGAAACCTGGTAGAAAAACGCCCATCGTTTAGCCCGCAAGGCAGCAACATTATGATTAAGCTGCAAGAAGATGACGGAGCGGTCATGGCAGTTGAAGATGAAGGACCAGGTATTGATGAGAGTAAATGCGGGGAGTTGAGTAAAGCGTTTGTACGTATGGACAGCCGTTATGGCGGGATTGGTCTGGGATTAAGTATTGTCAGCCGCATTACACAGTTGCATCACGGGCAGTTTTCCTGCAAAACCGGCAAGAGACTTCCGGCACGCACGTATAGGCTAGAAGAAGAATGAGTACGTGGCAAACCAGATATAAAGAAAGCTGCTGACCACCAGCACGCTGAACACGGTAGTTAAACTTTCATAAACACGGTTTTTCATTGCACTCTCCTCCGTTAACCTGGAGGAGAGTATGCGCGTCAGAGATTAAGTGAACCTTAAGAGTTCAATTGGCCTGATAAGACAGCGTCACATCAGGCCATCCGTTTGCGGCTTATTCATCAATTCGCGGATGTTGCTGCACCAGGCGGGTACGTTTCGCCTGCAAATCGGCAATATCGTGGTCAATATCATCGATTTTCTGCTCGATATTATCGTAATGCTCGACGAGAATTTCCTTCGCTTCCTGTATATCTGACGCCGGTGTCGCACCTTCAACGGACGATTTGCCCGTCTCTTTCATGGTTACGCCGGTGATTAAACCAACCACCGCCACTACCATCAGGTAATAGGCAGGCATCATCAGATTCTGCGAGCTTTCGACCAGCCAGGCCGCCAGCGTTGGCGTCAGACCGGCAACCAGCACCGAAATATTAAATGCCGCCGCCAGCGCGCTGTAACGGATATGCGTCGGGAACATCGCTGGCAAGGTAGAAGCCATAACGCCCGTAAAGCAGTTAAGGATCACCGCCAGCATCAGTAACCCGGCAAAAATCAGGCCGATGACGTTACTGTTAATCAGAATAAACGCCGGGATCGCCAACACAAACAGGGCAACACTACCAAGTAGCACAAACGGACGACGGCCAAAACGGTCACTCAGCAAGCCCATCACCGGCTGGACAAACAGCATACCGATCATAATGGCGATAATAATCAGCACCCCGTGGTCTTCGGAGTAATGCAGGTTATGCGACAAATAACTCGGCATATAGGTCAGCAACATGTAGTAAGTCACGTTGGTGGCAATTACCAGACCAATACATGTCAACAGGCTGCGCCAGTATTTAGTGGCGATCTCTTTAAACAGAACATCGGGCCATCCTGCAAACCTTCACGGTCGCCCTGTTCCAGTTTATCGACATGCTGCTGGAACGCCGGAGTCTCTTCCAGCGCATGGCGCAGGTAAAGCCCGATAATCCCTAACGGCAGAGCGGGATCAACGACGGAATACGCCAGCCCCAATCGAGGAAGTTCGCTTCGCCGACAATGGTCAGAATGACACCCACCACGCCCGCACCCAGCACAAACCCGGCAATAGAACCGAAGTCCAGCCAGCTGCCCATAAAGCCACGTTTACGGTCAGGGGAGTATTCCGCAACAAATATCGACGCCCCGGTATATTCACCGCCGACCGAGAAACCTTGTGCCATCTCACCAGATCAACAGCGGATCGGTGCCCAAATACCAATCGTGTCGTAGGACGGTATTAAGCCAATACAGAACGTACTGATCGACATAATCACAATAGTGATAGCGAGGATCTTCTGGCAGACATGCTCGCCACGTACCCAAAGAAGAGTCCGCCAAGCGGTCGAATCAGAAAGGGAACGGAGAAAGTGGCAAGTGCAGCAACCATCTGCACGCTGGGGTCAGCCCGGGAAAAAAACTTTACCTAATGCGTAAGCAACAAAACCATAAACACCAAAATCGAACCATTCCATTGCATTACCCAGTGATGCTGCGGTAATGGCTTTACGCAGTTTACCGTCATCAATAATGGTGACATCACGAAGGGTAATCGGTTTTCTTTCCTTTCAGCATAGCTTTCCTGGCAGAAGTTGGCCCATTTCCGCAAACGCCAAAAATAGCGCGACGGCCGCAAAAGGGGAGCGGGAATTGCGCGGATGCAATCTCTGTAACAAGCGTAGCAGCTTTGCTTACCCTCCGGTTAAGGAATGTACAATCAAACCAGTTGACGCCTGAATTGGGCAGTTAATGACCTTTTTACCCTACCAGTGTTTAAATTTGCGATCAACTTCACACATGGATTTCGTTTAGGACTCATTGATGTAACTGATTATTTACACCAAATTTACAGGAAGATTTCCTGGGGCGTTGCCCCCGCCAGACGCTGCGCTGAACGATCATGGCATCCAGG
+
::>?@FJJJJJFJJJGJIEGDGEJIJBBBCHGGJHJJJHJIJJJIJJGJEGJJJJJFJFIHJFJHJIJJEFGJJI==99JC9D@A>::A@885;AADD@@HFBA???=:40)((*/0222>>?DBEDDJIJJJ<:9333332112?=>1100-)+----001376=>EJA===>?100*)))&&&&',/34/0BCEJF>>>HJD5546=3/-**,-892*+*((&)23,,+&&%%*/&(*)*)*FDD@=<//.+-//&%&,())-13333@@CJ@J9GGGJHJGJJJJJJJHI@@C9999GCCAB<<<6766>=ACDHGDDEDFJHC=;9:FF>H>?=>CBAABFCC@=>=@720.--,-659@CJ33393DGJJJJIJJJJJGIIJJIJJGJJJJGGJFJFEJHCB?>?@@B&&&&)&%''+1:?>ADEIJ@@:;223?888GJIJFJJIJHGJHHFAABBC;<<:JGBABAI<@AFCEFJJJGJJJJJHGJEFE;;;323;?3233356;;;CD33331.,**+7@BCB?AA@;6668:89/.---1116<<<F>=>,,,,@<968776+++1.60+(&&',2?<DDFJHFFDDCB@IGBBAAHEHJFGFAA@AECCJJ2./54377C<D<<<=;<FJJFJGG===;<;=@?4111:<EJJJIJIJJJJIJIIIJJIEJGFJJGJFJFC4444IJIJFHB978=JIJGJHJ@?FCEEGJJI<7')&0++++5547.,).**33359;?EA211))7+BHIJGJIJJFHHGFGEF??@>=<<EFJJJJGJGJG@;;;<HEJJGA999CCACGFJJIJDGEHJIGDJJJA>>?CDIGGGHGJJJIJJJJJIJJGEFCFC8/***+,''''001EJEJGGJJIJJJJFJJJ@@??BA@BCIGJEHGJIJJJIJFJ>>>?B?>6,((((',++,+++,//0-**(((''&&'3:>AAEFJJJJFJJJJJJIGHIIJIJJGJJJJJHJHDBB433@@HJJEGGIIEHFFJGCEDDCCBABDDJJJJHHFJGJGFJFJJJJHJHIGIJJJEAADDD>=95678DCCJJJHJGFHDFBABABJDIJFJJJJHJJJJJGIIJJCEDDFHHJAJGG824>==:>DJIGJJJJGCAACIBJJJJJJIJHJJJJI8776E5;:8:?@?HIJGEHDHHHJCA@<<6=2110533'&&'(((()*/,))*42.'+*(%%%%+,-->CJECGEJFJJEDA***+/00EFJIJHJGJIGC@746:<=@EFJHHCBBCGIJJEGJJJJJJJJFJJJJ??<;::<?A755577;;;9:::F@?@DJFEHHIJHJFFEJCABA>>;75-/===>D@CBEIIJIJJJJGH=@?JJJJHJGDD,,,,@GJHJGEHJFGJFJJJJIIHBDJEE55+++65//.---6?=>=;?@@7767-+++00360+*,139<=B<AC:7666@=555;9;;;9:;10121,,.021)(&%'(/>@:::<CBAF@<7359::<9678?>@CEGAFJHHJJJGJJI===?FHGJJJJJJA;66BCEJHAGJHDEIGHHAA@><655796***0005/556EEGGA@A@@?<:....2225?2<=EFIHHIJJCCCCHJGHJHHJJJJFJDECBDDGJGJJJHJJJJJHJJJJJIG?ECH44234,,,++611?AJHJJIJJJ@A@BJFJGIJIGJEJIFJJIJJGJHEJ>==<??=>>>>>?EJD>>>?I@@?>8857<EEEEGHJHJJJJJJJHJIIJFFFJJJJJJJJJJFFFDEJJJHJJEEEJJ?;;<GHFGDHGJJJGJJJGHH?EDFJJJJJIFGJFJEB>?AHEJJJGHJJCBBBDHGGJFJCA<<@GJJ>>ABIGJGJJJJFJJJJJJJIJIJJJJJJGJIH@@A@JFBDG?@@@DDFHEEIJDEJHHCBC;;<44350/0788=CHJFHCCEE=<=///1:==EJIGJIJJJJJJJIJJJJJHIJIJHHGHIJJJJEEJJ7777755<77:;IFGJJJJHJJIJHJGFJFJHHIJIJJJJJGGJJJIHIFEGEDFEJGJHEGBDIDEDCC==>AECFFIIDJIJJHHJJJIJHFDGEFEI@@@;:::=7666:1...;:)))+((((2001?HJJJJJJJJJJJJJJJJIHIJJIJJ>>=<=779GF('''D9982+((''***'&&%$&)8DABABBBHJEFHIGC@;<BDC9889GC:JA<=IIJJJJHJJJJJHJJJIJJHJIJGABBBJDFIAA<:<;B>JGJGJHFJJHJBCEGJGEGE@@@AEAAB?JJJIJJJFF9999>6.&&&'&&&(((38:GIFEEJD>=<;@B,)))BFFJIJIJJFBCACHIJGAC@999743+('&&&$$$$78>5CGJJJJGJHGFGJJJJHFJFFFJFJEHF3330//04989JFDCDBFFC=5--.@BDCJGHJGJJJJHGIGHJCBBDB;:8:8,****(),04>DCE@>IEC@AAJHJGJJJDGF>>=>5554::<;=?:;;;AFJEDICD@?<43,)%%'*-.16;977611)))-1-+*+++++12AGEHDHGGIJGIEEF8889JFCHDGGHGHJF<<<:;7531-.--,3,,36.--,-113:GJGEGHJJJFJCA@8+*,-+++.,,,,-'&$%&&%$%$&*+)&&((),+'//1:::>BFIC?JHFFIJ988843334JJIJJHJHJJFFGFEEIEEDJJFIJIJIHFJJIIJJGJJJJJJJJJJEJIDEG@>=;D>>=AJIJEGJB@@GIJJJJJJJGJGHJEJ((((<=B@GBCBDHIDEA>>FHJJJEJFGGIGJJAACCJIGGHEHJGJJJGJJGJJJJJAHJJFJGJHJJHJJJGDJJJJHGJHFJJ@??@GJJJJJHJGJHEI???AFJJA??>==8:<D)'&.'&&*.(**))))))*27-<B3336635411./556489>?H==BDDF44.(%&,''%%%35ACFIGFJFEC?@@ACEDA87*)*),'&%&('&((AA=2233CEDEFCGE<<<<0/,,/&&&'())&''(,062;=;DFJIJHHGHGHEI@0000A??@EBA@?>@52220355+,,-:=>====FJFHDEFEEFJD@D=B77767,,,/1+0/.2-,&%%%((((/)&'.88CDDCCEJJ@==<3***2787:=BFHFIJDEEB9555212100)(('+)&&,*)%&*(()*))+(&''&%'('(('**)***346@A>=@AAI;;<////-**'''$$$$&&'))&
@Glass_A2P_7_pDSG588_2
CTGGGTGGGATTCGGACTCGACCGCATAGCCTTCAGGAGTGAGTTTTGTGCAATACCAACCGACGACTTGACCCTGCCAAGCGGCACCAGATTTCTTGCGTACGCGATCCCCTAAGCCAAAGGTGGCACTCAGGGGAAGCGCAAACTGCCCTGCAACGGGAGCGTTGGCTTCATCGCTACTTTGACCCATCTAGTATTTCTCCTCTTTCTCTAGTAAAGTGTTTAGTTCCCTCTTTGCGTCCTTCATAGCTTGATCCGAAAGTTCTCTAGTAGCTAGCATAGTCCCTAGGACTGAGCTAGCTGTCAACTCTAGAAGCGGCCGCGAATTCCAGAAATCATCCTTAGCGAAAGCTAAGGATTTTTTTATCTGAAATTCTGCCTCGTGATACGCCTATTTTTATAGGTTAATGTCATGATAATAATGGTTTCTTAGACGTCAGGTGGCACCATGGAATAGACTGGATGGAGGCGGATAAAGTTGCAGGACCACTTCTGCGCTCGGCGTTTCCGGCTGGCTGGTTTATTGCTGATAAGATCTGGAGCCGGTGAGCGTGGGTCTCGCGGTATCATTGCAGCACTGGGGCCAGATGGTAAGCCCTCCCGTATCGTAGTTATCTACACGACGGGGAGTCAGGCAACTATGGATGAACGAAATAGACAGATCGCTGAGATAGGTGCCTCACTGATTAAGCATTGGTAACTGTCAGACCAAGTTTACTCATATATACTTTAGATTGATTTAAAACTTCATTTTTAATTTAAAAGGATCTTAGGTGAAGATCCTTTTTGATGATCTCATGACCAAAATCCCTTAACGTGAGTTTTCGTTCCACTGAGCGTCAGACCCCTTAATAAGATGATCTTCTTGAGATCGTTTTGGTCTGCGCGTAATCTCTTGCTCTGAAAACGAAAAAACCGCCTTGCAGGGCGGTTTTTCGAAGGTTCTGACTGGACTTCTTTGAACCGAGGTAACTGGCTTGGAGGAGCGCAGTCACCAAAACTTGTCCTTTCAGTTTAGCCTTAACCGGCGCATGACTTCAAGACTAACTCCTCTAAATCAATTACCAGTGGCTGCTGCCAGTGGTGCTTTTGCATGTCTTTCCGGGTTGGACTCAAGACGATAGTTACCGGATAAGGCGCAGCGGTCGGACTGAACGGGGGGTTGAAGTGCATACAGTCCAGCTTGGAGCGAACTGCCTACCCGGAACTGAGTGTCAGGCGTGGAATGAGACAAACGCGGCCATAACAGCGGAATGACACCGGTAAACCGAAAGGCAGGAACAGGAGAGCGCACGAGGGAGCCGCCAGGGGGAAACGCCTGGTATCTTTATCGTGCTGTCGGGTTTCGCCACCACTGATTTGAGCGTCAGATTTCGTGATGCTTGTCAGGGGGGCGGAGCCTATGGAAAAACGGCTTTGCCGCGGCCCTCTCACTTCCCTGTTAAGTATCTTCCTGGCATCTTCAGGAAATCTCCGCCCCGTTCGTAAGCCATTTCCGCTCGCCGCAGTCGAACGACCGAGCGTAGCGAGTCAGTGAGCGAGGAAGCGGAATATATCCTGTATCACATATTCTGCTGACGCACCGGTGCAGCCTTTTTTCTCCTGCCACATGAAGCACTTCACTGACACCCTCATCAGTGCCAACGTCGTAAGCCAGTTATTGCCTCCGCTAGCGCTGGTCTGCCTCGTGAAGAAGGTGTTGCTGACTCATACCAGGCCTGAATCGCCCCATCATCCAGCCAGAAAGTGAGGGAGCCACGGTTGATGAGAGCTTTGTTGTAGGTGGACCAGTTGGTGATTTTGAACTTTTGCTTTGCCACGGAACGGTCTGCGTTGTCGGGAAGATGCGTCATCTAAATACATTCAAATATGTATCCGCTCATGAGACAATAACCCTGATAAAATGCTTCAATAATATTGAAAAAGGAAGAGTATGAGTATTCAACATTTCCGTGTCGCCCTTATTCCCTTTTTTGCGGCATTTTGCCTTCCTGTTTTTGCTCACCCAGAAACGCTGGTGAAAGTAAAAGATGCTGAAGATGAGTTGGGTGCACGAGTGGGTTACATCGAACTGGATCTCAACAGCGGTAAGATCCTGAGAGTTTTCGCCCCGAAGAACGTTTTCCAATGATGAGCACTTTTAAAGTTCTGCTATGTGGCGCGGTATTATCCCGTATTGACGCCGGGCAAGAGCGACTCGGTCGCCGCATACACTATTCTCAGAATGACTTAGTTAAGTAAGGTCCACAGAAAAGCATCTTACGGATGGCATGACAGTAAGAGAATTATGCAGTGCTGCCATAACCATGAGTGATAACACTGCGGCCAACTTACTTCTGACAACGATCGGAGGACCGAAGGAGCTAACCGCTTTTTTGCACAACATGGGGGATCATGTAACTCGCCTTGATCGTTGGGAACCGGAGCTGAATGAAGCCATACCAAACGACGAGCGTGACGCCACGATGCCTGTAGCAATGGCAACAACGTTGCGCAAACTATTAACTGGCGAACTACTTACTCTAGCTTCCCGGCAACAATTAATAGACTGGATGGAGGCGGATAAAGTTACAGGCCCAGCTTCTGCGCTCGGCCCTTCCGGCTGGCTGGTTTATTGCTGATAAATCTGGAGCCGGGTGAGCGTGGGTCTCGCGGTATCATTGCAGCACTGGGGCCAGATAGGTAAGCCCTCCCGTATCGTAGTTATCTACACGACGGGGAGTCAGGCAACTATGGATGAACGAAATAGACAGATCGCTGAGATAGGTGCCTCACTGATTAAGCATTGGTAAATTACCGCCTTTGAGTGAGCTGATACCGCTCGCCGCAGCCGAACGACCGAGCGCAGCGAGTCAGTGAGCGAGGAAGCCTGCATAACGCGAAGTAATCTTTTCGGTTTTAAAGAAAAGGGCAGGGTGGTGACACCTTGCCCTTTTTGCCGGACTGCAGCGGCCGCTACTAGTAGGGAGACCAGAAACAAAAAAAGGCCCCCGTTAGGGAGGCCTTCAATAATTGGACTATCCCCTAAACTTCAAAGGACCAAAACGAAAAAAGACGCTTTTCAGCGTCTTATTGTGCGTCTTTGGTACCGAGTTATTAATATGCGCGCAGCGTCTGGAAAACCGAGGCCAAAAGACGTGCGTCTTTGATGCCCGGTTGCGACTCTACAGCAGAATTAAAATCAAGTCCGGCGCAGCCGGTTTGTCACTTCCACGCAGTTATCTGCGCCTAAGCCCCCCGCCAGCAGAACGTTGCCAAGCGATTGACCATTTAATAGTGACCAGTCAAAACGTTGCCCGCTTCCACCCTGGCCATTATATAAAACATATTTATCAACGTGCTGAAACTCGCGGGCGGGCAGGGTTTCACCGACGCTTAATGCTTTCCAGATGGCAACATGTGCTGGCAGAGCTTCACGCAGCGTATCGATATACAGCTGTTCTTCATTACCATGCAGTTGCACTGCCGCCAGCGATAACACCTTAGCTTTGTCCACCACATCGGCAATATCGTGATTCGGAACACGCCAACATACTGCAACGGTGCCGCAGCCATCACTTCCTGCGCCTGTTCAACGTTGACGCAACGCGGTGATGTCGCAACAAAAATCAACCCACCGTAAATCGCACCACGTCATAAGCTGCTTTAGCATCTTGCCCACGCGTCAGGCCACATACTTTATTCTCACCCAGCAACACCCGGCGCACGGCGGCGTGCAAATCGTCATGGGCCATCAACGCCGAACCAATCAGAAAACCGTTAGCGAAGTGGCTTAACTCGCGCACCTGAGCGTAAGTATTGATGCCGGATTGGCTGATTACCGTCACGTTGTGCCCCAGTTTGGCGCAAGCTCGCGGGTACGGTTGAGATCGATCGACAAATCACGCAGATCGCGGTTGTTGATGCCAACGACCTTTGCTCCCAATGCAATGGCGCGCTCCCTGTTCCTCTTCATTACTGACTTCGGTCAGCACCCCATCTCCAGACTGTGAGCGACGGCGGCAAGCTGGCGATATTGGTGGTCCATCCAGTACTGAAAGCATTAATAAGCAGGCATCGGCCTGGTGATCGCGCGCCAGATAGATCTGGTAAGGGTCGATAATGAAGTCTTACATAAAATCGGCTGCGGGGCGATTTGGCTGACGATGGGGAGGAAATTAAAGCTCCCCTGAAAATATTTCTCATCAGTCAGCACCGAAATTGCCGAAGCGTAATGTTTATAAATGGCGGCAATGCGTGCTGGATCGAAATCATCACGGATCACGCCTTTTGACGGCGACGCTTTCTTGCACTCCAGAATAAACGCCGTGCGCGCACCCTGTAGCGCATCATAAATGTTCAGTGCTGCGCTAGACCTCATTCTGAAAACTGGCCAGCGGTTGCTGCTGTTTGCGGGCTTCTACCCAAATCGCCTTGTCTGCGACGATTTTCGCTAAAACGGTTTGCATCATCTAGTAGTCCTGTGTGACTCTAGTATTTAGTTCTCGTTTCTTCTTCTTCCAACGAGAGAAAACGAGGAACTGAGCGCCGCCACTCGATGGACCAAAACGAAAAAAGACGCTCGAAAGCATCTTTTATAAAAAATGGTACCGAGGTCCGCACAGGTGGATGCGGACCAAAACGAAAAAAGGCCCCCTTTCGGGAGGCCTCTTTTCTGGAATTTGGTACCGAGTTATTAGGCCACACGTTCAAGTGCAGCCACAGGATAATA
+
((++++&%%&('&')*+,,*+,*''*+55556A6555;=1...=AFGDBA@5446B@@AF>?>?8888>57ADC@HJHJGJJHJJFGJJFHHE<9<<<?:;<>GJ???=FJJJGHCEJGDGEJJJJHJEG=:;<?A@A300/2355>?A@A>DAAB>FEAB@@ABD5556<54444:;2//0=5AJHHJDEJGGJJIJHJHJJFGIHJHGIJ??>?HJJJHGJGEGCBABCCC=>GCDHJIGJJGDJHBDA?111..('',0)))*+555<<<EFEIJGJJJJJJJD@?@BEH1111C=>>ADG@4336,+,039?JJJFJDD?>>?@6544A=<<+((()5526666AD@;6)),)))()/58<;=<??JJJIJIGJJJJJEJFJJJJJFJJJJHJJJJJHEHFJGJJJJDECCFJGJJJJJ@>??JHJD400012(''(-5::=DDGEGJJJJIFFGDIHJIIJFGHIIIJJHAAB@B=>;>ADAAABBB@HI@653*&&&&%%'')(<?@GHIGCDBCA4321'''')20((((<88BEGFDAE:999@DCCDD@?ABHJCEEGGIIGJECGHJCE<IJJJIEFFA@IDDDJIJHJFFFAJJJ><=222216.,,,:=CDE<<<JJJEHHJJHJIEEJJJJIIJIGGIJGJJB@AAA=>>?000*++/1,334FJ=<97:B>?GFHJEJ==<<BBBHFJFGBB@@IJIFJJJIICBBBJJJJJGGJJ7578GIJJJJGJFJHJJIJAEEJJIJJJJJIGJJFA;D@>8--./=BAABGGEEIJIIFFE*)*)944JHGHF?A@JJJJJJJJGGJJHCCIIJJB?@AHIGCJ>>>ADJGGJJIJIHJJAEJJJEGIIJJHFA211/32342889AB??ABDAA@?;@;:?>C>=>6BEJEGGJJJH@A@DJJJHJECEDJEJEGJJJIJJHJJJC:888:75//))''%&&&'.&'+13>C?IFEJIFDGGJFDEE===HJFFFJECCCJIJJGGIJHJIGJGJJHJJDHIFHF@C@=;845<EDIE;:;;:98;92../C>:55DHFGHJJJJJH;;;;JJJJHJJJJGJJJJJJFGHGIHJJJGIHJGCGCIHDCD:;EBHJFJJJIJIIGHJJJ<<<;>6657A6DIJIHCIE@@;:;6667664686795,,-3.--,(''&&()//-.,,(',7<753,-6=?>?@AHGJIFGEIJHJJJGIHCA@AE>><>;AB<6241-,++.+,-7BA>>A@;;::><<??@?C>11129==BEJJJJJEJHJJJJJJIJJJJIJIICBC??==;;;>?>?;://((*0/2675410119ABA?@:9960('%%'()'+*))/=EDG@AABEJJEJJJJIJHGJJJHJJJJJJJJGHJJIJJIGJJ53333JJIJGHJIGJGCA:;EJJJGFJJJIHIHFJBAA@BHJEJC=;===>B;)JCG?BDCEJHIJGJJJJIJGJJE.---@@AA<;10./30.07=>BD?@IFHJJIJIFIJJJJJIJGJJJIHII@@@BJJJFDHJ===@AGFDB:::EDDHGGJIJGJJJJJIJJJF56>GGJJHIJJJJJFJJGFGFJJJGJHHHGJJGJJGB@A<;<FGJJJGHJJIHFIDC@B?---,((/16@DGIJJJJHJJHHGHHJ999))))233775210.*+-++1100/571,,01>@A@@AACJDAAAAGJJJJJGFJEHFJJJJGJJGIHFFEJJJJJJJGJJBBBCJFJ1--91*+34<ACBCCFDFBEGFJEGJFEEGDEEFJJJFIHJJJJJGJJIGJJJHJHIJIJGEHJJJJGJJJJJJJIJJHJFJJJJJDFECJJC??>@B<;9:=<===AADC=;;<@BA)''(<<<CIHJHIJCDEDJJJA?:;=<=AE@AA?GEJJ0003<<;=<889000:?2---.588899444.///<:::>BDCCCEB422422325CJGJJJHGAECF>;:;=74//257FDGHEJA?>=>@JGFEEC@;:A,44FJIHEIFJJJ4333JIJJJJJJJHABA<<J@;.-.<=@?4342,,+++)))*-'((-.,++)*+0068DJAJIJ?889:GHGGEGFFDIJFJJGHEGJGFC@53--1988844(((2;97::;=A>?AIFJJJFDFFFJ331.,++,,--=JJGJDJJJIJHIJHJGIJBBB<=;8<?@:.AACB@AHHJEHHJBJIJJGI////;<;>JIFGGIHJIHJJHJFJ=;98CHJJGJDD<((((()''$%&&''(&(44@@FJJJFECCC?C::@JDCBCHHGG777)*(++++*---==FEEDGHHJEDAJIIJIJ>===DBEGFJ@??AGJJJHJFJDF320002348<=J4444FFCA:9<;555@GGHJJJIJJJGJJ@?D7...722225--/B=;<?@A?>::?AB@AA@J@FJIHEDA@AJGJJJJJJFGEJEIJJJJJIJJJGIHJJJ<;;''''11..//10/4<<EHJHJJJJIEJJJJJJIIHEJGEEF<HFFJJJJIJDBCCED;;;<D@<=<9:1--/47ABCCECC6/EDIFJJJIJFGFJFJGGGA<<FGDFDBBAA@222222('&'-&')',)))018766;CCDCFIJI==IGFJGHJFECDDGCABCB?.'&%%%%'+++0112/++0;98:@@DDFGHJJHIEFGGJJJJJJJFJJJHGDHJID:....-''';<<CDCI7760JIJJJHFHEGJJJHHFJJFJJJIJIJIJEGIFF,++-76((((3279==?BDC?>?66666EHFJIHJJJJJJDFJG@?HFCBAACEJJJGJGIJJHJJJHFJJJGJJJHJJGIJIHIJIJJJJHJD:8<FDJHJJGCFDBDECB767754*)*+2/4((554;;<3.,@CJDB@@@@JJGGJIIJFJIJIJJIJJJJIHJHHJIFJJEJJIFHIJJ?EGJJIJJJHJIJIJIDJJ?B=HHJ?=:6645;;:99;ACJFCCCA=:1011ACEG;989-,,.:7513?JEIIIIIJHJ@99?DEGIEEBAI;/-..27545456>AADJ@DJHFJJJJJHHJJJIJJJJJHI666:GJJJIHJHHJJGJJJJIFHFJ==823('((<ADCBAFDEFBDBBDGEHHHJIJHJCE>?7775211267:AFC???DDDJEJJJJJHJJHGCBCDGJDGA<=;94;:<CB><<?;;;=JFHBEDEBD;:9;<+&%%'+2+,-;???@B.,,-1./'&'((15''')BABBEDDGDIJGI=AACDEDAIFDJIGJJDGC>;9:81EGDJJFJJHGJHJJJJJJJJFIIJJJJIHGJGIJJJJJGJCJGJA@??@EEHHEC@000'('''&&'':EDA??=@@AIHHHIHJFJJJHFJHI=''''67GEGJJJJJJI==<<F=???JEFJJFIJFCFJFCFJJJJJIHFJHJFJJJJHJJGEBBBBAFFIJJDFDB?=>?JJJJHHFJJJJGC555566BCEEIIJJFJ;;;=JHJJJEFEEEHDGJIFJJJJJJJGJFIGJJHJJJJJFJFIJFCHCHCII8886788&&&-.;=@BBBBDGJIIJJHJJJIIFJIJFEECHFHHHJJFJJJJJJJJJHJGIHGJJIJJJIGJJD<<=>JEDFEGJHC@?ACHGJFFHFEACBCCE@BA@BCA<:-,,+*+)***2156>@CDFB<=CCBBEBCBFFGFD4223GEJEJJJIJJFFHFJED=1113<>?CHHJHIJJJJJJJJJJJIGFHGGJJAAAC6335411;BFJJGGGGI<76622,***;A7777JJFJJJJJHJIGJIJGJJJFGFGJJGIJIIGEJHGHFJJJJJJJGIIJJJJJJJJIJGFEG%%%'1...57@9EEDJJJJJJC=>?:91*'2''(>@@=>>>9887<:<0/'&&)&%&*32)(()@@@A3334::::EDFDE?>77667563666?>>EFHJIJIGGFEJJJGJIJJJJJJJJJEEBAACB,)AGIEEJHFFJJDIECCDEB?50022<533/.-011557;:3A@DED8777=GDFFGJGGJ=7:::::?,**)**)+6))))2)+3;>DE:::7999=JBDDAJJJJJJFIGIJEHEDEGHJEJ)))))))5777;>>?8112>DCDFJJJGJJJ?>>?D@:DC@=;>6(4:ACABBA=;;<AJFFFEIGFDEEJFJHICE@411@DHHGFEJGHEJ;:9:9989BABGDJFCC=<=)***08:=FECCJFEIJFFJJJJJFGHIFIJHHJJJJDIIHJGJJJIJJJJJGHIJGFEFFFD@?@@85459:BABCGEDEHGFJFCEBJHHFJJJJJFEFEJCDGEDDBJ@>?=A?ABEJEGGFGJHIGIIFCBADEHJCJEHDJGFCJ7,,++++&&'&,-.0:;,,,,7,,++,966BCDGFIJJIJJJJJJFJGGEJGGJJIJJJDDFEJEECHJHHB:69:;:;9BDDCJGEJIIFJJJEGGFIIJJIJE@>?@B5)&&&&)=><;;;>4332333?JBB?;+((0.--,.-/0//,++&-'(5=GJJEDJJGJJIJJGD00/.-03111=>>AC??>,+)'&'(((*455(''*''',5634430013GGGHFF6666:9;=CA('')---,.++*,/..++534558=DIEJDGAA>>@>>@A@@<5557;9;=HC1115FFFFEB?A?/++1-<AAJJJIJF@>7-+*2230069:7=>5666>?AHJJJFHJJIIJHDIEIJJJJJJGGIGGJJDA=99(('%
@Glass_A2P_7_pDSG588_3
GCCACAGTTGATGAGAGCTGTTCGGTGGACCAGTTGGTGATTTTGAACTTTTGCTTTGCCACGAACATATACGTTGTCGGGAAGATGCGTGATCTAAATACATTCAAATATGTATCCGCTCATGAGACAATAACCCTGATAAATGCTTCAATAATATTGAAAAAGGAAGAGTATGAGTATTCAACATTTCCGTGTCGCCCTTATTCCCTTTTTTGCGGCATTTTGCCTTCCTGTTTTTGCTCACCCAGAAACGCTGGTGAAAGTAAAAGATGCTGAAGATCAGTTGGGTGCACGAGTGGGTTACATCGAACTCAATATCAACAGCGGTAGGATCACCAGAGTTTTCGCCCGAAGAACGTTTTCCAATGATGAGCACTTTTTAAAGTTCTGCTATGTGGCGCGGTATTATCCGTATTGACGCCGGGCAAGAGCAACTCGGTCGCCGCATACACTATTCTCAGAATGACTTGGTTGAGTACTCACCAGTCACAGAAAAGCGTCTTACAGATAGCATGACAGTAAGAGAATTATGCAGTGCTGCCATAACCATGAGTGATAACGCTGCGGCCAACTTACTTCTGACAACGATCGGAGGACCGAAGGAGCTAACCGCTTTTTTGCACAACATGGGGGATCATGTAACTCGCCTTGATCGTTGGGAACCGGAGCTGAATGAAGCCATACCAAACGACGAGCGTGACACCACGATGCCTGTAGCAATGGCAACAACGTTCGCAAACTATTAACTGGCGAACTACTTACTCTAGCTTCCCGGCAACAATTAATAGACTGGATGGAGGCGGATAAAGTTGCAGGGCCCACTTCTGCGCTCGGCCCTTCCGGCTGGCTGGTTTATTGCTGATAAATCTGGAGCCAGTAGCGTAGGTATCAGCGGTATCATTCCAGCGCTGGGGCCAGATGGTAAGCCCTCCCGTATCGTAGTTATCTACACGACGGGGAGTCAGGCAACTATGGATGAACGAAATCAACAATCGCTGAGATAGGTGCCTCACTGATTAAGCATTGGTAAATTACCGCCTTTGAGTGAGCTGATACCGCTCGCCGCAGCCGAACAACCAAGCGCAGCGAGTGAGTGAGCGAGGAAGCCTGCATAACGCGAAGTAATCTTTTCGGTTTTAAAGAAAAAGGGCAGGGTGGTGACACCTTGCCCTTTTTTGCCGAATTAAGCAGCCACTACTAGTAGGAAACCAGAAAACAAAAAAAGGCCCCCGGTTAGGGAGGCCTTCAATAATTGGACTATCCCCTAAACTTCAAAGGACCAAAACAAAAAAAGACCGCTTTTCAGCGTCTTATTGTCCGTCTTTGGTACCGAGTTATTAATATGCGCGCAGCGTCTGGAAAACCGAGGCCAAAAGACGTGCGTCTTTGATGCCCGGTTGCGACTCTACAGCAGAATTAAAATCAAGTCCGGCGCAGCCGGTTGTGCCGCTCCACGCAGTTATCTGCGCCTAAGCCCCCCGCCAGCAGAACGTTGCCAAGCGATTGACCATTTAATAGTGACCAGTCAAAACGTTGCCCGCTCCACCCTGGCCGTTGTCTAAAGCGTATTTATCAACGTGCTGAAACTCGCGGGCGGGCAGGGTTTCACCGACGCTTAATGCTTTCCAGATGGCAACATGTGCTGGCAGAGCTTCACGCAGCGTATCGATATACAGCTGTTCTTCATTACCATGCAGTTGCACTGCCGCCAGCGATAACACCTTAGCTTTGTCCACCACATCGGCAATATCGTGATTGCGGAACGCGCCAACATACTGCAACGGTGCCGCAGCCATCACTTCCTGCGCCTGTTCAACGTTGACGCAACGCGGTGATGTCGCAACAAAAATCAACCCACCGTAAATCGCGCCCGCGTCATAAGCTGCTTTAGCATCTTGCCCACGCGTCAGGCCACATCTCTTATTCTCACCCAGCAACACCCGGCGCACGGCGGCGTGCAAATCGTCATGGGCCATCAACGCCAAACCAATCAGAAAACCGTTAGCGAAGTGGCTTAACTCGCGCACCTGAGCGTAAGTATTGATGCCGGATTCGCTGATTACCGTCACGTTGTGCCCCAGTTTCGGCGCAAGCTCGCGGGTACGGTTGAGATCAATCGACAAATCACGCAGATCGCGGTTGTTGATGCCAACGACCTTTGCTCCCAATGCAATGGCGCGCTCCTGTTCCTCTTCATTACTGACTTCGGTCAGCACCCCCATCTCCAGACTGTGAGCGACGGCGGCAAGCTGGCGATATTGGTCGTCATCCAGTACTGAAAGCATTAATAAGCAGGCATCGGCCTGGTAATAGCGCGCCAGATAGATCTGGTAAGGGTCGATAATGAAGTCTTTACATAAAATCGGCTGCGGGGCGATTTGGCTGACGATGGGGAGGAAATTAAGCTTCCCTGAAAATATTTCTCATCAGTCAGCACCGAAATTGCCGAAGCGTAATGTTTATAAATGGCGGCAATGCGTGCTGGATCGAAATCATCACGGATCGCGCTTTTGACGGCGACGCTTTCTTGCACTCCAGAATAAACGCCGTGCGCGCACCCTGTAGCGCATCATAAAAATGTCGCGTGCTCGGCTGAACCTCATTCTGAAAACTGGCCAGCGGTTGCTGCTGTTTGCGGGCTTCTACCCAAATCGCCTTGTCTGCGACGATTTTCGCTAAAACGGTTTGCATCATCTAGTAGTCCTGTGTGACTCTAGTATTTAGTTCTCGTTTCTTCTTCTTCCAACGAGAGAAAACGAGGAACTAAGCACGCACTCGATGGACCAAAACGAAAAAAGACGCTCGAAAGCGTCTCTTCTAAAAATGGTGCAGAGGTCCGCACAGGTGGATGCGGACCAAACGAAAAAAGGCCCCCCTTTGGGAGGCCTCTTTTCTGGAATTTGGTACCGAGTTATTAGGCCACACGTTCAAGTGCAGCCACAGGATAAATTTGCACTGAGCCTGGGTGGGATTGGACTCGACCGCATAGCCTTCAGGAGTGAGTTTTGTGCAATACCAACCGACGACTTGACCCTGCCAAGCGGCACCAGATTCTTGCGTACGCAATCCCCTAAGCCAAAGGTGGCACTCAGGGGAAGCGCAAACTGCCCTGCAACGGGAGCGTTGGCTTCATCGCTACTTTGACCCATCTAGTATTTCTCCTCTTTCTCTAGTAAAGTGTTTAGTTCCCTCTTCGTCCTTCATAGCTTGAATCCGAAAAGTTCTCTAGTAGCTAGCATAGTCCCTAGGACTGAGCTAGCTGTCAACTCTAGAAGCGGCCGCGAATTCCAGAAATCATCCTTAGCGAAAGCTAAGGATTTTTTTATCTGAAATTCTGCCTCGTGATACGCCTATTTTTATAGGTTAATGTCATGATAATAATGGTTTCTTAGACGTCAGGTGGCACCATGGAATAGACTGGATGGAGGCGGATAAAGTTGCAGGACCACTTCTGCGCTCGGCCCTTCCGGCTGGCTGGTTTATTGCTGATAAATCTGGAGCCGGTGGCGTCTACGGTATCGCGGTATCATTGCAGCACTGGGGCCAGATGGTAAGCCCTCCGTATCGTAGTTATCTACACGACGGGGAGTCAGGCAACTATGGATGAACGAAATAGACAGATCGCTGAGATAGGTGCCTCACTGATTAAGCATTGGTAACTGTCAGACCAAGTTTACTCATATATACTTTAGATTGATTTAAAACTTCATTTTTAATTTAAAAGGATCTAGGTGAAGATCCTTTTTGATGATCTTCATGACCAAAATCCCTTAACGTGAGTTTTCGTTCCACTGAGCGTCAGACCCCTTAATAAGATGATCTTCTTGAGATCGTTTTGGTCTGCGCGTAATCTCTTGCTCTGAAAACAAAAAACCGCCTTGCAGGGCGGTTTTTCGAAGGTTCTCTGAGCTACCAACTCTTTGAACCGAGGTAACTGGCTTGGAGGAGCGCAGTCACCAAAACTTGTCCTTTCAGTTTAGCTTTAACCGGCGCATGACTTCAAGACTAACTCCTCTAAATCAATTACCAGTGGCTGCTGCCAGTGGTGCTTTTGCATGTCTTTCCGGGTTGGACTCAAGACGATAGTTACCGGATAAGGCGCAGCGGTCGGACTGAACGGGGGGTTCGTGCATACAGTCCAGCTTGGAGCGAACTGCCTACCCGGAACTGAGTGTCAGGCGTGGAATGAGACAAACGCGGCCATAACAGCGGAATGACACCGGTAAACCGAAAGGCAGGAACAGGAGAGCGCACAGAGGGGACCGCAGGGGGAAACGCCTGGTATCTTTATAGTCCTGTCGGGTTTCGCCACCACTGATTTGAGCGTCAGATTTCGTGATGCTTGTCAGGGGGGCGGAGCCTATGGAAAAACGGCTTTGCCGCGGCCCACTCATTCCCTGTTAAGTATCTTCCTGGCATCTTCCAGGAAATCTCCGCCCCGTTCGTAAGCCATTTCCGCTCGCCGCAGTCGAACGACCGAGCGTAGCGAGTGCGTGAGCGAGGAAGCGGAATATACCTGTATCACATATTCTGCTGACGCACCGGTGCAGCCTTTTTCTCCTGCCACATGAAGCACTTCACTGACACCCTCATCAGTGCCAACATAGTAAGCCAGTATACACTCCGCTAGCGCTGAGGTCTGCCTCGTGAAGAAGGTGTTGCTGACTCATACAGCATGAATCGCCCCATCATCCGGCCCAC
+
****+(()(&##$##$$)*(()%$$$.578;;CACCGFGEFC?@?>ABECJJJHJFC?A?/-'&'&,-+(''''+*****)*/-,-+,230111CBBEJJJJJJJJJJJIJJJJJJJIJJIGJJJJJJGJFJIJFFJJJJJJJJJJHJJGJJHJJJJJHGJJJJJEEIGJJFJJEJDDJGIGDFHEIJEIG><>C@<>=CJF<@EGFJHFJGEGBBABDEJFJHGGAGJFJ?JDCEEJCFJHEJHGFIHJIJEB====IGJJJIHHIJGIJJGJJIJCBA?:99:>><=83,+(((336AAB<=?>HBECBE,**+3334CEEDF10/-&&%&'&%$$&(,''(8875362>?@EDA>?ACJB:446,,,++++1126=>AAGIJJJEJJFFFEED9989>A@B9884411/<BCH;:324312;;==<=@@11116544=;;<9;<=AAFFEFDHFGCCBGJJEIGHJJFJGJJJIIJEIGJJGGEIJJFA>>;8<60/-,./2655576656+++,+****+*)++--/64558A=>;<?:::GDBEHCACCJJJFJH,+++F=<<<4444IC@?>4DEIJB>>33323/.100-+))+5>BDEDFJJEIJJEJJJJIIIFFDFBG<==JDHJGEFDDEGJHB?@@IF654)))+***AEJHGJGGJHFFEF;<;;HJJJFHGHHJJFJEEIJFJJJJFFIEDGFGJJJJJJFEEC????FC,,,,--'&'$%%)),-866AA@DBEFJIHJCDCBF?4898966<@AHFB=JHJJJJFIHHGEJJIIJGHIJDGIFHEECCD><;754-,((-*)--,)'''*/24393+++=IIGBGGJIJJJEGJIJJGHA@ABG@@@>?>A>==:::;;///----/*)'''''&%%&'()+0000//-.1'''(56;:5578<:;DHGJGFGH@A96JGJCBA:999;CEEBCJJJEJFJEJGDJB:8876667AD>>>CEEFCIDBBB+'&%&&',886,***8:::;774222@HDEGJFGJGGDFEJGFGJJJGHC6555@4((()000..,,,,45/110.,+,-+,,-/777'&&(***,55;=>?ECF)((.,,,,:@><:=0/..4689?@EJJHFEIFGGJGJJJJ5///9AJHJJGJDIJDDEHDABBDHEGAAAA@BA@B=@?8;=4087*)(''&%&&$$%'&'()(((++'&&$$%%'%$$&&&&043339CJGHJB:>DA::2-,+-211:6//9:--/.<<<=B@A@AECJEHHJGJFIE@<<DHHEEDB987==,+,54233/(''()(++,49E@A@CA64332+*&'+/1.,,,,,-+,/077<>FJJIGGEEHCDGHJJGJJJJHJJJJABBBJJFFDGFEDGBJGEDDEGJJEJHHJJJJFDGGEBBCCED@A<;<7778;</../5/.///:=9:<<@?@AC3120+.+,*)))''25EFJFJHHGHHJJJJJJA===:@:AEDDJJJJJFJJJ@DC4989EGJDJJJDDDHHCC<?FEJJGJGGIJJGJGHGJJ>AA>:18//.&'27=@JJHJGCCDA>75((((*('&&)*.411:;?>??C7678?E>21//00968<88?>9CA=9444@@>???IHJIDEFJHD164478?EHIJGIFHIJJJJIJGGB>=99;@CBCC974345BDJJGIHJJJGA?>>@BADJJJGIJJJGJHJGGJJIGGJFF?<<FJJHGJJCCCDF?@ACC?63112@A3333FCECEIHJJJHJJIJJGDEAA@J4343EBBAJFJ;;::HJJIJHFCFCCB>75556DGGJGJJJJJIHFJJJJHJJIFJJGIGHFGIGJFEHJJJFGI=<FJGFEFGDGCHJJEJEJDCEB:::311+,,+-.899:JAFHEHFFEIJGJJJFHHJJJJGJJJJJHGFJGJF2225&''&))5659:;=>?AFIFJECDEBEEGFJGFACACFGEJGHD=>>>JCDAE7777JFGB@@@;;;'''*>555477>HEJJJJFIJJHIEFJJJJJJJJJFIEDCEFJJJJJJJJHGJJJHJJJFJJJFJJJJGJJIJIEFCGCA?==>CCHGJAB>>JDGIFGHJHJJGJJJJJJJHHJDJJIJFIIFJ>95559-((*::;=AABBBCCA?99EGHGGG??>>?8216888=CDJJJFIJCHH<:====@I4445::;>98767578D=>5=@A7FEFHJHJJJJJ9898A?>>;<<::>///>>BDCFGFJJJHFJJIJIJJIJJFIIJ@A@A;:::====HJFFEJJJJJHJJIJJIJHJJFGJJJJJJGJHJJJJJIIJFGJGGIJJJHIHJJCB<.>>@9+*++99:C==DEJGEBCABJJHFJJJHFJGGJJIJJJJJEBCBJGJJGEIJ<;;:A@@A@;;*))*<JEGD9888866/*&*/+(,:6@JJJGJB=64167=FB??>6+++,/*)*+++569?=??DJJFJFJIIJJJJFJIFJJJJJIJJJGJJJJJJGFIDHC>ACECJJBBA@>>A@+*,,&'044>JJHJ8878ICAGHJFEHFIHJH<JIGCJJIJGJJIHHJHEFDHGIJJIE@@@@A))))))*1<<<:;66==?I?<1000<4449AC;;@AJJHHHJJEJJGJJGJJIIFGJCDDCIJIJ<:C=72/---13374367GJJGFHJEC?==<JJFGFFGJJ@>>>CCDIA:989>BGEJJJJCABBJGJJJJJJJJDIJJJDC3110//00./0*2+**,0,0.)7:8<<;B55<3449@CCGJE0//1200//.--*)((&$('')**)))+-,023...2ABDEED>>>?FDEFJH<<44,)+%(&')**.().,,%%''++9;66331369****42)(((.-584*((-EGFEFDJGJJ534C100CHGIJJFCFFFDDBBJGJJFFJIEJGHJHGIJFHECJDJFHFEFEGDJHJJJJJJJHHFA@DEIDBBCCDGHJJFGEJIHCADIJ?B@AC>'&'.141478:@EFECEGEGBJGJGJJIHJJJJHJIHHJJHGGIHJJB;::))))4334FEJJFJEEGG:99891.-.-2+596=:;;:>?))))<?@@@@GFFGJJGJGJJJJJGJ@:<AJJF:7779?CDE<<;@:GIEDC@A@AJHIDFDGJ@JIJHFHJJGJHJJJIHJJJJIJJJJHDJHGJJEHFEIJIJFBEEJEFDFDIGBJ><<?6783:9:(**>?D@6664)*0(##$&.,+,--JHJJGJABBEGIHFIGJJHEJFJHJIIFIFJIJ?@?AB@@EFGJIFIEFDBCAHJJGJHFH?><<<=FE=6GABDJA??@>>E;=>=>???40...10000012700--,-79>@885566DCCEEJGJDEEFFJHJJJHJGGGJJJHFGGFEG8777BFGIJJJJGHHJJGDCDDFA@@AJHGJJGHHJHGHJJ:::>?>BBHIIGGJFHJJECDD;772687;78:65568?@?>>?65559>=;22/DFIJFJGJJJJGJJHJGJIJJD@BAAHFGGJG?4321/.&&$%&&))+4455CBGHGGHHJGGJJFJJJJJJHHJGGHJI>><JHJHGJ@330===+((((((BH@?<<@A))))@BGD:83''E>3335AC@AABHJGH?89=@;99:1-,-/==?.---?6669332.144378@E@IJEGFCDJJBBEBDC621--.-,,,9<73111HIGJJHCAAD888DFJFJFJEHDJ@@@>:<DJJJCDBCFDCCEFEBBC92019DJF?@A>6666@<777***),+%(8?BCCGHIGHHIJJJDHJJJHJGJIJIHGIIHHHJH?@@@JHJFDBBAA;54*<@?2,-A@@>@J:222*+,2?AAAA@JDDFJJDJIHEFCDCDJJJHG6666GG>?<:''':67594=<<D;C>CGGG>><7866-*('&72*'',,((<?@AG@,++/229<5789DCDGIJJJIJHGIJGIJHJJFJGGF??>>=>>=HFIFEGHJGHFJJFEC?>8)('(','.;::::;;;;HJGJHIJJJJJHEFEIIJEFFJJJIJJEDBACFFDDCCBDHE@@AAEGJGJHD:9:JGGFHJHJIJJGIHGFI@JHECEJGGC@C><=?ACDC0FG?JJJIJHJJ@A::;/////,++0))))366IJCA@@=>BCEJJHEEJHE<;;;:4/0:/+*,,A=<??EDHJDJJGIJ@=<;863334>CJJJJGF((()B=BHJGEHEDGJJHJG>>>=BAFDBC@1111;=:;;<D?@AIGIJJGJJJJJIGFBB@@8864(&&&+/01''(.''23JIHJJD:@;57==?222:B?DBDECE/AA@>?=:H<877=?JGEDHCGGC<9@@AGJJJJIJIJJFJJJJJJJJ@@;+***CJHG====A>>*-77EFGJJIGIJGEJ?@>:@33310,&%$$%&%32';:8221221,+,+,7;@BCEEDA<:58=;555,)))-67866;;:=>=>>AJJIGHJJJEIGFJJGJJJHIJJJJGJIJCDBB88223.---+***.666A@?DEHC>==BECA<.'))3223>JFFCEFEJGIJJJJJIIGGJJJJIJJJJHJHHCGD@34:BEJGJJGJJJJJCDEDJDJD@@JIHDJIJJG<<<<CBHDEFHH2111AJJJFEBBAEAAAECE@BHJJEHJFEGEEFJJAAABA;;;AEEFFIJGJAABCIHABEDBB/.&&'''''668566;;8921111*)()/+(
@Glass_A2P_7_pDSG588_4
TCCATAGTTGCCTGACTCCCGTGCGTGTAGATAACTGCGATTCAGGGAGGGCTTACCATATTGGCCCCAGTGCTGCAATGATACCGCGAGACCCACGCTCACCGGCTCCAGATTTATCAGCAATGAACCAGCCAGCCGGAAGGGCCGAGCGCAGAAGTGGTCCTGCAACTTTATCCGCCTCCATCCAGTCTATTAATTGTTGCCGGGAAGCTAGAGTAAGTAGTTCGCCAGTTAATAGTTTGCGCAACGTATTGCCATTGCTTACGGCATCGTGGTGTCACGCTCGTCGTTTGGTATGGCTTCATTCAGCTCCGGTTCCCAACGATCAAGGCGAGTTACATGATCCCCAGTGTTGTTGCAAAAAAGCGGTTAGCTCCTTCAGTATCCGATCGTTGTCAGAAGTAAGTTGGCCGCAGTGTTATCACTCATGGTTATGGCAGCACTGCATAATTCTCTTACTGTCATGCCATCCGTAAGATGCTTTTCTGTGACTGGTGAGTACTCAACCAAGTCATTCTGAGAATAGTGTATGCGGCGACCGAGTTGCTCTTGCCCAGCATCAATACGGGATAATACCGCGCCACATAGCCAAACTAAAGTGCTCATCATTGGAAAACGTTCTTTGGGGCGAAAACTCTAGAGGATCTTACCGCTGTTGAGATCCAGTTCAATGTAACCCACTCGTGCACCCAACTGATCTTCAGCATCTTTACTTTCACCAGCGTTTCTGGGTGAGCAAAAACAGGAAGGCAAAATGCCGCAAAAAAGGGAATAAGGGCGACGCTGACGGAAATGTTGAATACTCATACTCTTCCTTTTTCAATATTATTGAAGCATTTATCAGGGTTATTGTCATGAGCGGATACATATTTGAATGTATTTAGATCACGCATCTTCCGACAACGCAGACCGTTCCGTGGCAAAGCAAAAGTTCAAAATCACCAACTGGTCCACCTACAACAAAGCTCTCATCAACCGTGGCTCCCTCACTTTCTGGCTGGATGATGGGGCGATTCAGGCCTGGTATGAGTCAGCAACACCTTCTTCACGAGGCAGACCTCAGCGCTAGCGGAGTGTATACTGGCTTACTATGTTGGCACTGATGAGGGTGTCAGTGAAGTGCTTCATGTGGCAAAAAAGGCTGCACCGGTGCGTCAGCAGATACTGTGATACAGGATATCTCCACTTCCTCGCTCACTGACTCGCTACGCTCGGTCGTTCGACTGCGGCAAGCGGAAATGGCTTACGAACGGGGCGGAAATTTCCTGGAAGATGCGAGGAAGATACTTAACAGGGAAGTGAGAGGGCCGCGGCAAAGCCGTTTTTCCATAGGCTCCGCCCCCCTGACAAGCATCACGAAATCTGACGCTCAAATCAGTGGTGGCGAAACCCGACAGGACTATAAAGATACCAGGCGTTTTCCCCCTGGCAGCTCTGCCTCGTGCGCTCTCCTGTTCCTGCCTTTCGGTTTACCGGTGTCATTCCGCTGTTATGGCCGCGTTTGTCTCATTCCACGCCTGACACTCGTCCGGGTAGGCAGTTCGCTCCAAGCTGGACTGTATGCACGAACCCCCCGTTCAGTCCGACCGCTGCGCCTTATCCGGTAACTATCGTCTTGAGTCCAACCCAAAAACATGCAAAAGCACCACTGGCAGCAGCCACTGGTAATTGATTTAGAGGAGTTAGTCTTGAAGTCATGCGCCGGTTAAGGCTAAACTGAAAGGACAAGTTTTGGTGACTGCGCTCCTCCAAGCCAGTTACCTCGGTTCAAAGAGTTCGTAGCTCAGAGAACCTTCGAAAAACCGCCTGCAAGGCGGTTTTTGGTTTTTCAAGCAAGAGATTACGCGCAAGCCAAAACAATTCAAGAAGATCATCTTATTAAGGGGTCTGACGCTCGTGGAACGAAAACTCACGTTAAGGGATTTTGGTCATGAGATTATCAAAAAGGATCTTCGCCTAGATCCTTTTAAAATAAAAATGAAGTTTTAAATCAATCTAAAGTATATATGAGTAAACTTGATTGACAGTTACCAATGCTTAATCAGTGAGGCACCTATCTCAGCGATCTGTCTATTTCGTTCATCCATAGTTGCCTGACTCCCCGTCGTGTAGATAACTACGATACGGGAGGGCTACCATATTGGCCCGTATGCACAATGATACCGCGAGACCCACGCTCACCGGCTCCAGATTTATCAGCAATAAACCAGCCAGCCGGAAGGGCCGAGCGCAGAAGTGGTCCTGCAACTTTATCCGCCTCCATCCAGTCTATTCCATGGTGCCACCTGACGTCTAAGAAAACCATTATTATCATGACATTAACCTATAAAAATAGGCGTATCACGAGGCAGAATTTCAGATAAAAAAAATCCTTAGCTTTCGCTAAGGATGATTTCTGTGAATGCACAGCCACTCTAGAGTTGACAGCTAGCTCAGTCCTAGGGACTATGCTAGCTACTAGAGAACTTTCGGATCAAGCTATGAAGGACGCAAAGAGGGAACTAAACACTTTGCTTAGAGAAAGAGGAGAAATACTAGATGGGTCAAAGTCGCGATGAAGCCAACGCTCCCGTTGCAGGGCAGTTTGCGCTTCCCTGAGTGCCACCTTTGGCTTAGGGGATCGCGTACGCGAGTGGTACAGCTGGCAGGGTGAGTTGATTTCGGTTGGTATTGCACAAAACTCACTCCTGAAGGCTATGCGGTCGAGTCCGAATCCCACCCAGGCTCAGTGCAAATTTATCCTGTGGCTGCACTTGAACGTGTGGCCTAGTCACTTCGGTACCAAATTCCAGAAAGAGGCCTCCCGAAAGGGGGGCCTTTTTTCGTTTTCGTGCACATCCACCTGTGCGGACCTCGGTACCAAATTCCAGAAAAGAGACGCTTTCGAGCGTCTTTTTTCGTTTTGGTCCATCGAGTTGGCGCGCTTAGTTCCTCGTTTTCTCTCGTTGGAAGAAGAAGAAACGAGAAACTTAAATACTAGAGTCACACAGGACTACTAGATGATGCAAACCGTTTTAGCGAAAATCGTCGCAGACAAGGCGATTTGGGTAGAAGCCCGCAAACAGCAGCAACCGCTGGCCAGTTTTCAGAATGAGGTTCAGCCGAGCACGCGACATTTTTTATGATGCGCTACAGGGTGCGCGCACGGCGTTTATTCTGGAGTGCAAGAAAGCGTCGCCGTCAAAAGGCGTAATGGTGGTGGTTGGAATGCAGGCGCGTGCGCGTTGTAGACGTTACGCTCGGCGATTTGGGGTGTAGACTGATGAAATATTTTCAGGGGAGCTTTAATTTCCTCCCCATCGTCAGCCAAATCGCCCCGCAGCCGATTTTATGTAAAGACTTCATTATCGACCCTTACCAGATCTATCTGGCGCGCTATATTACCAGGCCGATGCCTGCTTATTAATGCTTTCAGTACTGGATGACGACCAATATCGCCAGCTTGCCGCCGTCGCTCACAGTCTGGAGATGGGGGGCTGACCGAAGTCAGTAATGAAGAGGAACAGGAGCGCGCCATTGCATTAGAAGAAGGTCGTTGGCATCAACAACCGCGATCTGCGTGATTTGTCGATTGATCTCAACCGTACCCGCGAGCTTGCGCCGAAACTGGGGCACAACGTGACGGTAATCAGCGAATCCGGCATCAATACTTACGCTCAGGTGCGCGAGTTAAGCCACTTCGCTAACGGTTTTCTGATTGGTTCGGCGTTGATGGCCCATGACGATTTGCACGCCGCCGTGCGCCGGGTGTTGCTGGGTGAGAATAAAGTATGTGGCCTGACGCGTGGGCAAGATGCTAAAGCAGCTTATGACGCGGGCGCGATTTACGGTGGGTTGATTTTTGTTGCGACATCACCGCGTTGCGTCAACGTTGAACAGGCGCAGGAAGTGATGGCTGCGGCACCGTTGCAGTATGTTGGCGTGTTTGCCGCAATCACGATATTGCCGATGTGGTGGACAAAGCTAAGGTGTTATCGCTGGCGGCAGTGCAACTGCATGGTAATGAAGAACAGCTGTATATCGATACGCTGCGTGAAGCTCTGCCAGCACATGTTGCCATCTGGAAAGCATTAAGCGTCGGTGAAACCCTGCCCGCCCGCGAGTTTCAGCACGTTGATAAATATGTTTTAGACAACGGCCAGGGTGGAAGCGGGCAACGTTTTGACTGGTCACTATTAAATGGTCAATCGCTTGGCAACGTTCTGCTGGCGGGGGGCTTAGGCGCAGATAACTGCGTGGAAGCGGCACAAACCGGCTGCGCCGGACTTGATTTTAATTCTGCTGTAGAGTCGCAACCGGGCATCAAAGACGCACGTCTTGGCCTCGGTTTTCCAGACGCTGCGCGCATATTAATAACTCGGTACCAAAGACGAACAATAAGACGCTGAAAAGCGTCTTTTTTCGTTTTGGTCCTTGAAAGTGCGGGGATAGTCCAATTATTGAAGGCCTCCCTAACGGGGGGCCTTTTTTTGTTTCTGGTCTCCCTACTGGTCAGGCGGCTGATCCGGCAAAAAAGGGTGCCACCACCCTGCCTTTTTCTTTAAAACCGAAAAGATTACTTCGCGTTATGCAGGCTTCCTCGCTCACTGACTCGCTGCGCTCGGTCGTTCGGCTGCGGCGAGCGGCATTAGCTCACTCAAAGGCGGTAATTTACCAATGCTTAATCAGTGAGGCGCCTATCTCAGCAATATAAA
+
%&)(+($$$%&)(.///3/3..('&'-22448.,,,0.))*)('()*9656364/./*+(('%$%&&&&-./:;52,669====<:?FGEDGJJJGJJJIJHIJJJFHJJJJGJIJJJHJG888((((85683233:<A@IDJB6F9999<>/)',+0BDJJJJJHHFIJJJJJHJ7778:55CGJIJHJHJJJHJJJEJJBB<999DJJD@:9?BJBABCHHEHFFGHJJJJEHECB;;;:CBD:76..%%%%&'%),''+*((112HEJHJJHIJHJJJJJJJHJ6555HJJFDJCCEEA<66@2111;664;CCDBH?>>=>AA?>>>HJCFFD?>:;4446;::3.)((.%((%(&&'GIFIJJJEGB@@FDB?=0***++++/./0-,,-@62114@GJDDDIIGJECDDIJIJJJJHBA@@JHJJJIDCDGJHHFDDDFJJFJHHJHGJFJEIJFFJHJIIFEHJGJJJJIJHJEJJHJJF@;>BDCGFE=;;;<;<<<?@BJFJJG>==00//356:>BCDIFHDJBDA)(()/.---),--.2,681))((())../0/04BJ>=<6542432+**)*)))'&$%&-))06333877;;AFIGIHJHIJECDCDB+&&&AC644?A/.))('))*/-)('%'((12,++,3.--5=*)()%%%%)2++-,,,6@BCIHJHGFJ;:::CCCAA:(6:AAD@?><7789:48888EFDEBIEE3334.---../FCE<<FCJEICFFJHJGJJEBC?7;EGGEAEE?))));8''&%%%%%&&()>GJJJJJHHGGIJJJJJJJJJGB8<==;A@<=>>BA>>A>ADEGFEJEIFEIJGHIIGJG<:,*9556JJIEHGIJGJFGJFGFJHJ////;99:;65/..044523(78.---2-,**+..:>@=BHJJGEJDJJJJHJJFFJJJJGJHJGHEGGIJJHGHJIJHJEFF3224661177JDDCCDFEJJHJHFAB?>FGDEEIFIJJGJEJJIEJJEIJ8777?87ACJFHFFCC=>?@<2230001865518:6?CDDHHGJJJGGJFGJFHFJJJJIFIFEFIBH<<<=GIEHJJFEEFEGIFJEGGD@?774339880-,,/CEJGFIGJEBBEDC96/)(+:;<@BEJFDJIGGC@=77.('('%%%$%%%(--<==<<@B@;9,)'(,,,.13:646?@@@JJJJFJJJGJHIJJ1244@@@AEBBBCGGHIJ3333DCEHJJJIHJJGH@A@B;::@@<00*(&())))*+22310/.('+-3EHJJIJJ<37JHGAEIJJJJIGGGJJJEFIEHGHJJJJJIHIEDFFFCGJJJJI?=7771(3>:39?>=<=BA@ACCEFGJGFJGG?>>>CJFJJEEIAAADJJHHJJJ7666?@A=9EDFEFCEEFA;;;99866:4/+-.4?BA@@A3324+(%&'',+,,;JJEB@ADEJJJDJJJGDCIGBECDJEEJJHGJJGJJIHJJFJFGJGJHJJJHHIJHJJJJJJFFFJGJFJFJJGHFG<<<.++++9>A<DDEEDEEEEBAHCJGFJGJJJJJJEFFCJE@B>>@EDFEDC;973233=IEDEFGGJJGGFAB@8?@BJJJFHJFHIDEJGHB::<<<:*(()3.226..***)))1GGJ:998;;:FDJIJJJJIJGJJJJIGGIFFJDDEFGIFJJJJHIJGJDDDFGJJHJEA/.+((())+./22-,.++++24?DCGCBABGFFCECBF>=>><<<;=<99;=@?====??HDJGGJJHF>=>@A>>;''&'...--0**(1*+10*'&'(,+('&&'%&('(-09;?1226A'''):8:32///679<88=9338989=)((((4553'&%''(,---,8==D@@GDBABAAIFDECAA433121,%%&?BGFA@@GJHECDHGCHEBCFEE@==;>FFJJJIJGGCFFFF?>?EJAD@ED>;0)(((-,-02435680.-.0(%$(('&)21//.,,,67>????IJFIHHGIFGEJ---07::31-)%%%$%());;;>CCHCCDDC5333777>>>>G@?0000BA><>=2111:2102779:B@@@@FBEEDEFHEJFGGJ<;;;66>=;?>>EEIBCACIJGJFE;;;;G5558.-/(+((,,/(('$%''-)'&%$$((-/6776534-.)+8=BCHFFCDCFJHGDDDHFIHDAB@?9I>>>>CCB@ACHGJJJGGIJD????GEF@FA@@B??8/.0-/@?>>>@=?9899CA>?>>999:;90?FCB@@;=;9:9FCFECEEHDDBDDBCD0/)(()((-)))@?;;;;DBEDBBDDDA@@?BCCBA@@AEHCB@>?><<;<?@@:999ACDDB777688876;?@CCCA7655;;<=;;CA@@AADBCFDC@A99)&&(((,*'&%%&')((&&'(*+3695556AAA?>>>@?:::>?B=<>>JFIJEGDFD@@?;:9--*/586533/220372229<99<@ADIHG???@HDA?@:3545***-20..2'&&&(*)((44653,)+15/-%$$$$$(''((/////0'&''55CGJFGHFGEFIJGEC?HFIJHIDIICBCCCAFB@AA>@@>:::?EGJDDEAE<9<=FJEC@BC=50//-0000/'$%&%%'&%%&(,''//2565-,++.*)'''''++000<>BA?@BBBEFHFJHJJFJJGIJJHJHGIFGHIJJJIGJJIJEGEEHJ<8;;<?EIFHECBCJJJJJJJE?CCBJJFFJJJJJGFFGJJJJJFED@@@?='&%%'''-,2676544..-.430*)142>BDGJFEJEBIEFJE?????:79=;?;4///3:*((),**-0345445>???DDDEA3764248<=JFCG8666:540/25466:9:<9?@@A22//587>A;752@@((((0.3/--.02./23555??>>>;89>?DEEFIC@::?>?@BDDJJGF<<;78:.-&''(-.020-.;B31123012422+,++,+04.,,+,-/,,,9><==GJEGFJJ@@A?AB88879944557>BBDCGGBAAAHEJFCJ::::@@@AHIJJJJHJHHJJJJJJJJJHGHJJFCJJ52123:44447/',--1--,,&&&(&&(***+,-=;<<@CCD?===B==??GJGIJDEHGJJJHJJJJFJJJIIJJJEJG@=>AH>666?==,++,.,,33?@BDAABB@@ABCBCD8.*()''+)),(%$$%&'*))*)*+'&&&(**)-/44*(),++*+-'&&./4-,))(**//.++8>>===JC@;BFJJEID8537>@@88878@B??000.11296FJEB@@?BCCHIGHJJDHCB??CGJGFJJJJJJDACJGHJEHJDJHJCEJ66665;55<>ABJED=>=<=11+))()05+?<;;<>>9:ACDAHJEHJHIFEB1.-.6;778DFJJJJGHJJHJJJJIJJJJDIJGGJJB=;;<CCEBDJFEJDJJJI@=<32762-,-21556?BDJEBCBEEHEGDDIJDCGFJHC@?99;:=;999@A211,,+(&&++3500469>CCJHGEGCEFEEGDGHCJAADF6677DGIAA@@EDCJJ>:=EFHFIJJJJGFBA@?<:100//..599<EDDGD8889A;;;;C>@?7777<<;=<;;<<<8748<=CEFHHFCJGFJJCCGHIJHH=<<=0+4:GH:::;?@JHGJJJHJGJJHEEECE4++,/---DIJGJJJEEFJGGEJJJJEHJJJGHDC@9<3445=CFF>@BHJJJHJIJJJJFJJHHJJGIEJDEHJHGJGJJJJGFJJBCCFEJJJHIHGIJJJJJJJGJGI>;;JJJGHJIJ@@?????>>GDEEEA?;446777?978?A@CJJIJGFHJJGIJABA>??AHJJFJGJJJJJD<999BEGIGJJHIJJGIGHHGJJFJHJGHJJJJIJIJJHJCCB*)))*;4445HJIJJIJIJFJJJJIJJJHJJIJDBDBIFDAGFIJEJFIJJJJJJJJHJC@?>>;;:;<<8879@AGIJJIJJJJIIHJHJJJIJFIHIJGHIJ?=::<CCDCEEHFH@;;IFGEHJJJJJJJF@@AFIJGJIJJFEGJHJE9999HEIJJJJIJJJJDCECEJEFGEJJJJJIHJJGJJHGJJHJJFDJHIFB@@GGHHJJJJJJJHGFC@CFJGFJJJIJJJJJJ?>==?@JJJFJHJJBBAB<;<4((((>>>/114CHHDEEFJJ///0JFHJJGJJEJFEBBB?.-.1***-****9;>==;;;BEFFHGHDDDBJGJJFEBDDHJICCFJ@@@@EJIJJJFIJJGCCFHGEEEHEHEHHJHJIIIGF<<<><;:1-''(();==?=DEF;97:=DEDH@=<7.BACBDC>>EGEACBCJH<J>==>JI@>=??FFDGEEID100-...@A@9988<<=CC8446>@?;:;<><,,,..-('%%'599211++*+12334457?A@>?AA;@77JFIDIFEECDCJFEB9/.,)&)'***28784311&&&&*&&&&&&'$$$%(68=99:JGB;;443//(())112;71-'*+,--221'6BECD@EEHJJBACF6544GGHJIJGEIDDIJGECDBEJJHGIGHEIJJJJJIJHBBA7778;<<=DDCAFJFJJGDBAB..'''&)*+5;<DJGJHIJJJHHHGFGEHJEHJJJJJJGEHJ2222DGGJC)))).-+'$&+**))(($$$
@Glass_A2P_7_pDSG588_5
GCAGGGAATACGAAAATACCGCTATTGATTAACGGTAGCCTGAATATTCTTAATATTATTATTAGCGGCATATTGATTTACGGCCTTTTCTCCTGGCCGGGACTGGGATTTGTCGGGGCAGGGCTGGGTTTAACCATTTCTCGTTATATTGGCGCAGTTGCAATTTTGTGGGTGCTGGCGATTGGTTTTAATCCTCGCTAAGGATTTCGTTAAAGAGCTATTTTAAACCGCTGGAATTTCGTGGAAGTCATGGGGATTGGTATTCCCGCGAGTGTCAATCAGTGTTATTTACCAGTGGTCGGTTATTAACCCAAATGTTCGTTGCCGGGATGGGGACCAGTGTTATTGCCGGAAATTTTATCGCGTTTTCAATTGCGGCTCTTATCAACTTACCCGGAAGTGCGCTCGGCTCTGCTTCTACAAGGAATCATTACAGGCCGAAGGTTGGGGGTAGGGCAGATAGCGCAGGCAGAGATTCAGTTGCGGCATGTGTTCTGGCTTTCCACTCTTGGATTAACGGCCATCGCCTGGCTAACGGCTCCCTTTGCCGGGGTTATGGCATCGTTTTACACCAGAATCCACAGGTTAAACATGTCGTTGTGATTCTGATTTGGCTAAATGCTTTATTTATGCCTATTTGGTCCGCCTCATGGGTGCTACCCGCTGGATTTAAAGGTGCTCGTGATGCCCGTTACGCCATGTGGGTTTCGATGTTGAGCATGTGGGGTTGTCGGGTTGTAGTCGGTTATGTGCTGGGAATCATGCTTGGCTGGGGTGTGGTTGGTGTCTGGATGGGAATGTTTGCCGACTGGGCTGTGCGGGCCGTGCTGTTTTACTGGCGAATGGTTACTGGACGTTGGCTATGGAAATACCCTCGACCCGAGCCGCAAAAGTGTGAAAAAAAGCCAGTTGTGTCGGAATAAACGACAAAATGCAGATTATTTCAGCAAACGATTTCAAATTTAAAAAACAGGCTTTGACATTGTGGGTGGGCATCGCTAATATTCGCCTCGTTCTCACGATTCCTCTGTAGTTCAGTCGGTAGAACGGCGGACTGTTAATCCGTATGTCACTGGTTCGAGTCCAGTCAGAGGAGCCAAATTTTAGTTTTGAGACATCTCTATGAGTCTAGAAAACAGTAAAAAATAAAAATTATTTTTACCCGGTTACCTTGTAAAAAAGTGACCCAGTTGATTTCTGTGTTCGTGCGCTTAAGAATGCAACTCTCACGCTTCAGTGAGCGAATTTGTTCCTCCCCAACAGACATCACGATTCGCAAGGTCAAAAACTATCTTCATGAAGTACCGTACAAAGATAAAGAGAAAAATGCCTTATGCGGGATGTCGCTATCGCGTCTTTATCGGGAAACTATGCGTAATTGCCACTTTGCCTTCTGTAATCAGAAAAAGAAGAACTGGAATTTTAATAAATATTATTTCTCTGGGAACGGGGGGGTATAATCAATATGACGAGTTGAATATTATATTTTTATAAGAATTATATGAGGATTAAAGAATGCCCGTAAAGACAGATTTCTTTAAAAGATAATTAGAGATTTGCGACGTTATGATAAACTTTTTGTACATCGTCGTCATCTTCAAGGGCATCAACAAGCCCTTCAAAGATTTCTAAATCTTCTGGGGAAAGCTCAACTTCAGATTGAGCAATCATTTCTAATTCTGTTGTTGAGAACTCAGTGATTCCAGCTGCTTTTAGAGCCGCGATTCCTTTATGAAGGTCAGTAGGTTCATAAATAACAATGTTACCTTCTTCTTCAGTCACATCACGAACATCAACTTCAGCTTCAAGTAAAATTTCAAAAATATGGTCAGGGTCTGTCCCTTTAAATACAATCACACCCGTATTGTCAAACATATAGCTGACAGAACCTGCCGCTCCCGATATTGCCGCCTTTTTACCTGAAAATTGTGCGAACGTTAGCAATCGTACGGTTAACATTTGAAGTCAATGTCTCGGCGATAATCATTGAGCCATTAGGACCAAAGCCTTCATAACGTCCCTGCACGAACGTTTCCATCTCCCGCCGCCTTTGGCTTTATCAATTGCTTTATCAATAACGTGCTTTGGAACTTGTGCCTGCTTTGCACGTTCAATAACAAATTTAAAGATGTGTTTAATTCTGGATCGGGTTCACCTTGTTTAGCAGCAGCATAGATTTCTACACCGAATTTTGCATAAATTTTAGACGTTGCACCGTCTTTAGCCGTTTTTTTAGCAACAATATTGGCCCGTTACGTCCACTTGAATAATCTCCTCGAAAATTTATTTACATTACTGGTAAATCGTTAACATGTGTTAATTCAGCATATTATATCATAACGGAAAAATCTCGTCTATTAGAAATAAAAATATTCTAAAGCCATAATCTTATATTTAATTTTATAAAAACTTATATTGTTGGCGGGATTTTTTATAATTGTGTTTTGAAAGCATACTTGCTTTTAATATGTGGAAATCATTAAGACGATAATAAAACTCGTATCCGCCCAAGGAAGCAAACAGCCCACGATTATTGCAGGCTATTTGCCAGGTGTCTTACTTTCACCTCCTTCACCAGTTGTTATTTCTAAATGATTAAAACTATATATCAAACGGTTTTAATTAAAGGCCCTAATTACGCGAATGCAGTCGGTCGCCTTCTGCGCGCAGCAAATCGATCGCCCGAATGCCAATTTGCAGGTAATGTTCGCGGAAATAGCGCCTTCATAAAAACGGTTAGCCTGGCCGGGAAGTTTAATCTCGCCATGCAACGGTTTATCTGAAACACACAGTAGTGTCCCGTATGGCACGCGGAAACGATATCTGCGCGGCAATGGTTGCACTTTCCATATCAATTGCTACGGCCCGGCTTAAGTTAAAACGAAGTGCAGAAGCTGAGTAACGTAATTCCCAGTTCCTGTCATCTGTGGTTACCACAGTACCAGTACGTAGCCGCTGTTTGACTTCCTCACCGGGCCTGCCGCTCACCAGCTTGGTGGCGTCATAAAGCGCACGTTGCACTTCAGCAATGCTCGATCAGGATGTCGGCGGGTTGAACCGCATCAAGAACGTGGTCATCGCGTAAATAAGCGTGTGCAAGTACATAATCGCCAATGGCCTGACTTTCACGTAATCCGCCACAGTGACCAATCATGAACCAGACATCCGGGCATAACGCTGATGATCGCAGATGGTTTTAGCATTTGACGGTCCCACGCCAATATTCACCAGAGTAATCCCCTGACCATAGGCGGTAATTAAATGCCATGCTGGCATCTGATGTTTTTTCCATGCAAGGTCGGAAATGGCTTCTTCTGGCGCTTCGGTTTCGGCGGTGATCCAGTTCCCGCCAGCACAAGAAAGGGCAATGTAGGGACTATCAGGATCGAGGATCTGGCTGCATCCCCAACGAACGAATTCATCCACATAACGTGTGTAGTTGGTAAACAGAACGAACGGCTGAAAATGTTCAACTGGCGTACCGGTATAATGGCGCAACCGTGCGAGGATCGACGCGGCGCATCAAAATGCGATAGCGGGGAGAATTCAGTGGATGATAAATGCCGTCTGCAGTTTCATCGCCAATTTGCGCCAGTTCTGTTGTCGGGAAGTAGCGAGTTAACCCAGCGCTCATTGAGCGATCAAGTGTCAATTCAGAGCCATCGATGACATAAGGATAAGGGATTTCATGCTGCGAGGGTTGCACTGAGATATGCGCACCATAATCCTGATACAGCAACGTAAGTTGTTCATTAAGATACGAACGAAAGAGAGTAGGGCGAGTAATCGTGGTGGTGTAGCTGCCTGCGTGGGTAAAGCGACCAAATGCGCGCGTTTTGGGGGGATTGGTTGTGCTACCGTCCCAGGTTACGGTCAGTGATGGATAGACAAAAAGACCTTGTTTGCGGGCGTTTTCATCAGGTAATTCGCCACTTGTGATCTGGTTGATCGCGTCATGCGTAATGCATTACAGATTGCTCATACAGCGCGTCGAGTTTATCCAGTGCCTGAGCTGGGGTCAGACCGGAGCCCTTATTATTCATGTGTGTCTCCTGTTCCATACAATTACCCGCACATCCGATAGTATGTCACAGAAATGTGAAACAAAAGTGTAAGGCGAAGATCGGATGATCTTCGCCAGGCTATCAAGCGCGTTGACTGTCTTTCATCAACAAAGCGGTCATTGCGGAAATCAGGCATCCAGCCAGCAAATAAATGGCGACGCTATGCCAGTTCCCGGCAAAGTAAGTGATGAGTGCAGCGGCAATAAAAGGTGTAAATCCACCGCCAACCACACTGGCAACCTGATAACCGACTCCAGCGCCACTATAGCGATAACTGGCACCAAACATTTCGGTAAACATCGGTTGTTGCACACACACCACCATGTCATGCGCAATGTTTGCCAGCGGCTCTGGAGAAGAAAACTATCCAGAAAATAGATTGTGCTTCAAGCGCCATAAAGAAAGGAAATGCGCTCAACGTTCCGATTAACGTACCTGTGATATAAACCCTACGGCGACCAAAACGATCGGCAAGCCAGGCAAAACAGGGAATCACGCGGCGGCTCAATCCACCTACCAGCAAACCAATATTAAGGAAAAGTTCGCGCGGTAGCCCCATATTCTGGGTTGAATAATTAAGTGCAAAGGCAGTAACGATGTACATCGTCAGCAATTCCGCACAGTCGTAGCGCAATAATCTTCAGGAAAGCACCGGGATGTCGTAACAGCGCTTCGATAACCGGGATGCGTTTTTTCGCGGCAGCTTGATAATGTTGCTGTTGTTCAAATTCCGCGGACTCCTCCATGCCATTGCGCACCCACAATGCTCCCAGTACCAGTACGATGCTAAACAGGAAAGGAATGCGCCAGCCCCAGCTTAAAAACTGTTCGTCATCGTCATCATACTGATCAATGAAACCAGTCCGGTTGAAAGCAGTAAACCTACACCGTAGCCAACTTGTACACCGCTACTGTAAAAGGCTTTTTTATTTTCGGTGCACTTTCAACGGAAAGCAACGCCGCGCCTCCCCATTCGCCGCCGACTGCAAATCCCTGAATGGCACGCAGTGTCACCAGCAAAATAGGTGCCCACCACCCAATGGTCGAGAATGAAGGAAGAATACCAATCAAGGCTGTCGCGATGCCCATCATCCAGACGGTCAGCATTAACATGCGCTTACGTCCCAGTCAGTGACCAGAAGTGACCGAAAATGACACCGCCGAGCGGACGGAAAAGAAGATCCGACGCCAAAGGTAGCAAATGCGGCGAGCGTTCCCATCGCCGGGCTTACTTGCGGGAGAGGGCGCAATTAAACACCGAGTGCGGCGGTGATGCCATAGAGTAAAAAATCATCGTCGACGACGGCGCGCAGAAGCTGCCTAACGCAGCTCGTCGGGCGCCGCGACTTAACGAAAGCGTCCCTTCATCGGGACGAGTGGAGATGAGCGTGGAGTCCATAATGATCCTGTTGTACTGTCTTTTTATAATTAGTATGGAAAAGGTAACTCACATTGCCGTCAATCTATAAGAAACAAACCTATGAGACTACCTCGACAGAGCGCATCTGCAAATGATTTTATGGCTGATTAGCGGCAACATGTCGAAAAATTCGATGGAAGATGAAAGCGCAGGAGTTGCTGGTGTTGTTTAAGGATTAAGCAGAGGACCCACAGGTTAGAGATATGAAGCATAAAGCTCCGCATATGCACAAAATGGCACCCTGATGAGTCTGATAGACTGCATTGCATTATAACCAGTAGGGAGGCGAGGTTAGGTATGTTTTTAGCATCATTGTTGAGACGTATTGCATTTAGTTACTACGATTATAAAGCTTATAATTTCAATATTGAAAAAACAGACTTTGTTGTCATCCATATTCCCGATCAGATTGGCGATGCTATGGCCATCTTTCCTGTTATTCGGGCGCTTGAATTGCATAAAATTAAGCATCTTTTACATTGTAACGTCGACAATTAATTTAGAAGTCTTTAATGCGCTTAAACTTGAACAGACTAAATTAACATTAGTCACAATGACTATGCAGGATCACGCAACATTAAAAGAAATAAAAGATTTAGCAAAGAACATAACACAGCAATACGGTACGCAAATATTGCATTGAGGGGATGCGTAAAAAGAACCTGAAAACGATGTTATTTATCAGTCAGTTGAAAGCAAAAACGAATTTTCAGGTTGTTGGTATAACCATGAGTAGA
+
++=>JHGJFJJHFIJJHJJJJJFJIJJJJJJJJJJJJJHIFHHHGJHI883./>>>>=?JFIJJJHJFFD@87:555:DGJIIGGGEJJFE@AA?CA9222ADA<<;=<>>43('''992122/21/11555AJHGHJHJJEJJGJJJIFJJFJJIJJJHEJJHHJGE@988CJJDHJIAA@@EB988?5556@;&&(;?@FJ?>??;8::;;IJIFGJ<><=8/..078;>0.(('(,&&&*5.D7776=9:;JJEFFJFFJCCG?890+*321&%%%.ABDJGHJJJGJ>=1112@AEBC@CBCE@BBCB??>BGE<***+5:;333?@:88A>>?>CFFGGIDCDGB8DDJGEJGIED@@@CDCJH1&&&++,,0+,,,,,599=@FJJGFA>HGIEDDJJGGF>??GJGB@@@;;42('&&&)$&(''(+157=CABBBGIGHEIJJJJIEIJ:999+***1)'*'')('((()))*+;>JJJEI===>DCFEJHIJHJHFDJ;41(345AABJECDEJI1000BGFCEEDJHJJJIJDCJIAFB@FEHJHFIGCDFECBADDG:8320--((''2/0**//<AHJEEJ@?>>CHJJJFJIIJJJJJJJGIGJHJGJFJJJJJJJJJHIJJ><<8331333320(&&&444J5555JFJJJHIHGFJJJJJJIJJJJEHFFIFGHH==6@BBCCCGGJEEEFJJJFEE=CB;???AA??55GGJJ<;*))*=;;<=ABACDDCDFIJEFFHJEJDDB@@ABC8456F>=>D<65764.++,3878;<JHABDHIGJA@@AEJJJJI;<;<D2-,-056DGECEEJJJHIJIICDDJJJJGJHJJFHHJJJGGGJJGJJIG9879=;/...6-++.;?<:;=DBDECJJJJEC?@?BGJEIIGHJJJJJEBAEEHIJJIJJH=:::<<>=52../00-,,/.-,+'''*,,,,<20014@?(((HFFHIJHJJGGGGJHGFJGFJIFFJHJJGFGEIFJFGJJC??@9;889:;77:HGJHFEFGEJJ=<<B...0<:::321138880000>772**+,ABA>===E?@@5555B877864+.++144469BBC?BA@DDD----.:-++00,+++&&)++(''&'$$%%&<<1019:?JFGJIEJJJJHHJHJFJJGFJJIDJGE;:C9@,,9CCA?>4333)**&')***,.//0102(*)093310-,+)&&%$$$$%&&&),4789@@AA@@A@+***4/)0)')(11011::9::;===<>???@@?AAEC@>=>422610('''''()@CHJJGJJFGJJIJJJJFGIGJIFJJJJJJIJFDHCJ8665648@?>=BDCE555FEEEGHHJJJHGJJIIJHJFEFFGJJJJJHJJGJJJJGHFJHF=445;JJJHHJIIHHEDCDF6889:<@FBB=;DDGJIHJ@@@@JHJIJJJJGJIJJFJDDDIHHEHJGJIJ:9820)&'(+;=EBBDFHHIGJGJJCA=@AA=87441122((-**--.,*)''))6<?HJJJEEAA?2.=>A<DDJHEEJJIIEDGDDJJJJGJFHHIJJHFJJJJJGJJJJJJHJGHJJJGJJJJJJGGC8/++9DJJIJJFIFFJFJAC9,))069:60.128<A<<;9<9:;JIHIA@=42424326BDGGJJEJEFJ@=<:95566IFCDCA?=DE77602453****+11./;<BFC?A</--3367@=ACFJJEG?JH;FGJGJHJJJJJIJEGC(%%$)9<>@BBADGJGEHGGHJJJJJHHJIJI<<<=GGJJEJEJJJEJJJIIJHEFHD@AJDIJJIGJJFEAEGJFJI>?CJJJJIJGGJJJJCGJ7312855//8:=<<=IE=GEEJJJJJGJJEJJJEJGGEGJ?><=<JD@A@<<<>A82==;;;9;I@@>>FDDJD:3333JJJJEHFIJ<<<<EHECGJFJFCHGACCDFGJFJJJIDECDFIJGHJJFFHJHHJJHJJJJIHJJECBEJJGGJDCGEFEHJIEHIIJHJJJJJEJJIJHEFJ2122.--+),))*+221'67:CCA@=:;=<;1./01556==BCHEJBAAAEJEEHHHJHIJ@?@>9421++=>DFGFGDJHE??=1)))*2-''''+28CFJJGIHJJJHFJA@0///014554<=65566779:42==;9<<@@BJJGJGJJJJJIGJJDDHFJIJCD@BHJJEJJE<<=FGHFGJJHJIIIEJJJJJGEJFIEJEHJHJJJFDGCCH?)))),'()(-))*1+,,-89A@32215449>;:;=@DCD.--.-*)()+.@EFJJEEI6666DJJJIGFEFGCJDC7.-,,//01.189-,,,,5)**354***:88=?B877666?EJAGEJJGG;?,>>>JFJJIF3223FFFJGDJHJGJJJJJC@DFAFHA@@EHABBAEDBJJJGJGHJJJJJJJGJJIJIEFFGJJJJJJJJIGIJJCCEJJJJJDDBAEABJIJIACB@??@>>FFFFJ@>>?92'&&*.;=>>9>3B>=>?C@A@EHHJHJJJHGFGJJJFGJHIHJJGEEF3/-***()((()&))),%&&''(*,+('))&'&%$%%#%''&&$$&&$&&''&')*,%$$$%&&$$%%$##$%&$$$$#$%&%$%&%$%)+,/34<BGEIJIEFF<<;<....A4<CFB?;?''+''**/.../;;<D=;;<FDJB@>@F;4(''%%%&13/%*(')6CBD533++,-56;@GFJJJGFGFJJECGGHJFG666EJJJJJ7667JJIHIJJIJJJJFJGIJJJHJJJJJJHDHIGJJA@?AEDJJJJJJJJJJJHGFJJIJJC???<1)%&//2<@8889?7777:;;;A9JHFHJHDIGJIFJHJJJFIJJJDHI?=:9<<>JJIADEFJJJ:99;@DE;:?>HIIJFHHHIJJFACAGHJHIJJIJJIJJJJFJJJJGJJJJJJJJJJIJGJIHJJJGGJJJJHJJCJIJFDCGGJJJIJJHJHHHJIGJGFHFGDIJIIJJFHJGJJIIJEJJJIHJJJJJJIHJJFFFJGFFD7+')*'%&((%%$$$%(--&%%%*3A>?@@GJJJGJGJIHJHFIJGGDHJIFJGJJJGJJJJCFIGJJGJJJJJJIJJIJJGHEJJJJJHJJJJJIJJJHJHIIGD?989GECDF;999==((()<>>=@<;76-,,,'''***+-(()179789@BHJJJHHJJJFIFJJEJJJ;::0000@:881.-)*('%%((0.--,++(++BD@@DB:3%%%&(324?@@JJIJIFJJGJHEJHJHDCCBCH:>99;?:<A;@CEHFCFF<<<>?FC@?::;:AA@@BEIEE9999>=?D>...9:9,,,,*((''%'''@@BFA<;;77?A>>>DD>;:;>>1248998;0//-+,....<?A22/223><::;;EGFFEABB@1111<>@C@A4434ABFDJ<<;<;;;=4--*)))40,3,+//0:969<;:<ECA?7227>FJJHHGBEIJJJEFFJHJGEGE??>@9988++*)+*,,,,-/-,,+.,,448@IJFCEEGJIJDEJJJJGFFB)((',-2;::<888:FJJJJHJJJFDA;669=HACBBFCCJDF==800+,****2*+67;;AJJJDCEBGGJJFFGGJGGGHHI/--.??>@ECEDEABAFJCBD7JEHHJIJIIJFEHJHJJ=<;=AA@BJIJJJJIJJBAA;434@=;::<CDAA@CJD989;9<@A@@FIGJJCDBEJJJJJJJJHJGJJGJEIEEGGEFB44A:JJJJFJCBCA5557997767/.-//877<BBHJGJJJIJJHJJJJFJJJHJJEED1111IJHJJFJJJEJJFJGJJCBCDFFJ@EBHJJB??@@IGFHJIJJEJIJGJJJJJJGEHEGJA?>@EGJBA@B988879:JHGJJJJGDJJGCJIHEEECGDI---''''79BFBA@@D:::;<?)))&%#$%'(&(''''+%%%%*,-18:75.../4ACIJFFFDCDJHIDGJJGJJJJFHJJJJGJIIJEDBAA=<;::545:::888@D???=665>>5EDDGCBAAFJIJJDGFDCGJJIEJFIJJJIEEC9@2-30-()+--/5:@@@D@B>>>:;?CGJJJJJHJJJJJJJJHJJJJFIF4476843314555DG;178>>ED==<:;>>BFHJFHJHJJJJJGEDIEIDGGIJIJJJJJJJGFCFJDCABDHGFDFJJIJJJJJEJEGJDFJJIJJJHJIGGJJFJJJJJGBAAE;=@8GJJJJJGJGHHJJJJJIJJJJJJJHJJHJHGEJJIFJHA3335GDE?;<FGJJJJJDBACCJCCDDJIJFJJHJJJFJFBBDHHJFGJIHJFFJJJJDFGDDIJ8888<IJ?CBCD::;JFGGJJCCBBJJJJGJGJJJJFJIJJGJJJJJJJHJJGJEHIGEE=;:745/(%%%%%&'=?@ABIE<?>>=>>?GEJB@?@EBCDJ====@?==<<677GJHJHHJGJJJJJJJJHJECCFDFCFIHFGA??@=JI?@@??,:899;EJDHJGFGGGFIGJJJGEHJJFC523:433122394<>8545;8.-.-(--)''&(*++,,,,)(()4EDFFJEEJIHJJHIJJJJJJJJJGJHJJJJJHJFGGJEEJGIJJJFHJGG999;FFFJGIGIHEFCDGFEGEHHIJIIIJJJJJJEEDFFGFCE;996667BEFJGJFJHJJGIJGJJJJIJJJJHGJGJJ:?>>=BDD:9:>>IJJJFECDGCIJIJJFJIJEFJHJJDBCABAIC@544-(*449::BIJJGHJJGJJJFJJJJJJJJJIHJJIJJJJJJJJ=;;<<<GJDDCJJGJIFJJJIJJHHJHIBBF>@>77)(2126A>BCECHFIJJJGJJJJJJIJJJJJJJHFGEJHJJJGJJHJJJFJJJJJJGHE9663.''&((,000005A>?JJJIJFJJJJJHHJDEEDJFHFJJJJIJIJJJJJJFJIJJIJIGFJCBADJDJCD;<<8960//03112FDFIF>==AH@==BAA779FFHGFGEBGEGIHHJJGJHJHJJHGEEEFJBHCCDHHJJJJJEGGJJJJJJ9888JJHGJJJJJJJJGDEFJIJJGJC===>FDJJ8888@CBB:::8DECBCH;;;::779FJJEGFDAAJGE@ADJHFGGJJJJJIJJIGF@@@@HGD??>@JIJ>D?@@DFBCCJDIFEJJJJJGJGJHFJDDEC=;944(((%%%%%%%&&*)*0233-,--,.-('&&(02367876721367886/(())CEFD@A@AJJJJJJIJIIGJJJDCECHJF===7>92JJJJE>ACFGI=75(&&%%&)((((&$%('&''./579;80/00>>?@BDDC;:;;AC@E874238=@F:892,,'%&'(+,.-./32&%%%'./0324/.,++-9;A999;AAA:7665543)%%%&&+*698:;AC:9:>>>>=5//.055FGBBBCEGEDEEBF====JJEJJEJEJEDD?@?>??30.(,+))*38;=BBJDJEDFJJJHJJEB@IJJJJGEGA@<78****E6.-,)))+-++,+)(./3001134+*'&&''.+++-8344FFEDJ<<<<EGDGCCFJB?>@BC=,+++B===<6<><>?=?>>B86,)''(1//2,,,,:=@AEFBBCIJA988:95444>>BDGGHJJJGJJJJJJGIFEAABDDA@@EJIHFIJHBDCD<;;88A=;)(((('(**+-)(')').6BFJJHJA;EGJGGF8888BEDJF7777DGFJHEEEFIJJFJIDEJEGGDGE1///678<>73,,0089?8?>?<<//8CJJEGDJFIGJJJHIIEHEHDIB2222BAFE54445EEFJDAACIG---,++)'''*'((()226;=2225??JGHGHIJJJHEFAIBAABFAJH<<:98((((>>>BC@CHGGGJFIJJCDCBCHDDFGJC<IJJGFJIJIIJFDFFJHGFJIGJHJHJJFDFGIJBCB@A?72.++,03100&%%%&&*167;<<@53ABDDFEAEF?JEJFCDDD>BFGJHCDHFEBA67//1-@>>FGABBCEIGFDJJFGJIJJGJCFDEG<993344DDDCAAA@?6;<7:;?JJ:::D=JIJGJJHIJDGBCEFGFJHIJJJF;::6754&%&'&&&&3<=>99=?AEFDJHC?,-:JJJIGGHJJJJFJH:999H?:>?HEIIJJJC@BCHDCCCHDGEHFIE9999EHH=<<<EJHJHFEFFIBAACC;$$$$%$#
@Glass_A2P_7_pDSG588_6
AGCAATAAACCGCCAGCCGGAAGGGCCGAGCGCAGAAGTGGTCCTGCAACTTTATCCGCCTCCATCCAGTCTATTCCATGGTGCCACCTGACGTCTAGAAACCATTATTATCATGACATTAACCTATAAAAATAGGCGTATCACGAGGCAGAATTTCAGATAAAAAAAATCCTTAGCTTTCGCTAAGGATGATTTATGAAAATCGCAGCCACTTCTAGAGTTGACAGCTAGCTCAGTCCTAGGGGTACTGCTAGCTACTAGAGAACTTTTGGATCAAGCTATGAAGGACGCAAAGAGGGAACTAAACACTTTACTAGAGAAAGAGGAGAAATACTAGATGGGTCAAAGTAGCGATGAAGCCAACGCTCCCGTTGCAGGGCAGTTTGCGCTTCCCCTCAGTGCCACCTTTGGCTTAGGGGGATCGCGTACGCAAGAAATCTGGTGCCGCTTGGCAGGGTCAAGTCGTCGGTTGGTATTGCACAAAACTCACTCCTGAAGGCTATGCGGTCGAGTCCGAATCCCACCCAGGCTCAGTGCAAATTTATCCTGTGGCTGCACTTGAACGTGTGGCCTAATAACTCGGTACCAAATTCCAGAAAAGAGGCCTCCCGAAAGGGGGGCCTTTTTTCGTTTTGGTCCGCATCCACCTGTGCGGACCTCGGTACCAAATTCCAGAAAAGAGACGCTTTCGAGCGTCTTTTTTCGTTTTGGTCCATCAAGTAGCATTTAGTCCTCGTTTTCTCTCGTTGGAAGAAGAAGAAACGAGAAACTAAAATGTGAGTTCACACAGGACTACTAGATGATGCAAACCGTTTTAGCGAAAATCGTCGCAGACAAGGCGATTTGGGTAGAAGCCCGCAAACAGCAGCAACCGCTGGCCAGTTTTCAGAATGAGGTTCAGCAGCACGCGACATTTTTATGATGCGCTACAGGGTGCGCGCACGGCGTTTATTCTGGAGTGCAAGAAAGCGTCGCCGTCAAAAGGCGTGATCCGTGATGATTTCGATCCAGCACGCATTGCCGCCATTTATAAACATTACGCTTCGGCAATTTCGGTGCTGACTGATGAGAAATATTTTCAGGGGAGCTTTAATTTCCTCCCCATCGTCAGCCAAATCGCCCCGCAGCCGATTTTATGTAAAGACTCATTATCGACCTTTACCAGATCTATCTGGCGCACTATTGCCCAGGCCGATGCCTGCTTATTAATGCTTTCAGTACTGGATGACGACCAATATCGCCAGCTTGCCGCCGTCGCTCACAGTCTGGAGATGGGGGTGTCACCGAAGTCAGTAATGAAGAGGAACAGGAGCGCGCCATTGCATTGGGAGCAAAGGTCGTTGGCATCAACAACCGCGATCTGCGTGATTTGTCGATTGATCTCAACCGTACCCGCGAGCTTGCGCCGAAACTGGGGCACAACGTGACGGTAATCAGCGAATCCGGCATCAATACTTACGCTCAGGTGCGCGAGTTAAGCCACTTCGCTAACGGTTTTCTGATTGGTTCGGCGTTGATGGCCCATGACGATTTGCACGCCGCCGTGCGCCGGGTGTTGCTGGGTGAGAATAAAGTATGTGGCCTGACGCGTGGGCAAGATGCTGACGGACTTATGACGCGGGCGCGATTTACGGTGGGTTGATTTTTGTTGCGACATCACCGCGTTGCGTCAACGTTGAACAGGCAGGAAGTGATGGTGCGGCTGCGGCACCGTTGCAGTATGTTCGCGCCTTACCGCAATCACGATATTGCCGATGTGGTGGACAAAGCTAAGGTGTTATCGCTGGCGGCAGTGCAACTGCATGGTAATGAAGAACGCTGTATATCGATACGCTGCGTGAAGCTCTGCCGGCGCATGTTGCCATCTGGAAAGCATTAAGCGTCGGTGAAACCCTGCCCGCCCGCGAGTTTCAGCACGTTGATAAATATGTTTTAGACAACGGCCAGGGTGGAAGCGGGCAACGTTTTGACTGGTCACTATTAAATGGTCAATCGCTTGGCAACGTTCTGCTTGGCGGGGGGCTTAGGCGCAGATAACTGCGTGGAAGCGGCACAAACCGGCTGCGCCGGACTTGATTTTAATTCTGCTGTAGAGTCGCAACCGGGCATCAAAGACGCACGTCTTTTGGCCTCGGTTTTCCAGACGCTGCGCGCATATTAATAACTCGGTACCAAAGACGAACAATAAGACGCTGAAAAGCGTCTTTTTTCGTTTTGGTCCTTTGAAGTTTAGGGGATAGTCCAATTATTGAAGGCCTCCCTAACGGGGGGCCTTTTTTTGTTTCTGGTCTCCCTACTAGTAGCGGCCGCTGCAGTCCGGCAAAAAAGGGCAAGGTGTCACCACCCTGCCCTTTTTCTTTAAAACCGAAAAGATTACTTCGCGTTATGCAGGCTTCCTCGCTCACTGACTCGCTGCGCTCGGTCGTTCGGCTGCGGCGAGCGGTATCAGCTCACTCAAAGGCGGTAATTTACCAATGCTTAATCAGTGAGGCACCTATCTCAGCAATCTGTCTATTTCGTTCATCCATAGTTGCCTGACTCCCCGTCGTGTAGATAACTACGATACGGGAGGGCTTACCATCTGGCCCCAGTGCTGCAATGATACCGCGAGACCCACGCTCACCGGCTCCAGATTTATCAGCAATAAACCAGCCAGCCGGAAGGGCCGAGCGCAGAAGTGGTCCTGCAACTTTATCCGCCTCCATCCAGTCTATTAATTGTTGCAGGGAAGCTAGAGTAAGTAGTTCGCCCAGTTAATAGTTTGCGCAACGTTGTTGCCATTGCTACAGGCATCGTGGTGTCACGCTCGTCGTTTGGTATGGCTTCATTCAGCTCCGGTTCCCAACGATCAAGGCGAGTTACATGATCCCCATGTTGTGCAAAAAAGCGGTTAGCTCCTTCGGTCCTCCGATCGTTGTCAGAAGTAAGTTGGCCGCAGTGTTATCACTCATGGTTATGGCAGCACTGCATAATTCTCTTACTGTATGCCATCCGTAAGATGCTTTTCTGTGACTGGTGAGTACTCAACCAAGTCATTCTGAGAATAGTGTATGCGGCGACCGAGTTGCTCTTGCCCGGCGTCAATACGGGATAATACCGCGCCACATAGCAGAACTTTAAAAGTGCTCATCATTGGAAAACGTTCTTTGGGGCGAAAACTCTCAAGGATCTTACCGCTGTTGAGATCCAGTTCGATGTAACCCACTCGTGCACCCAACTGATCTTCAGCATCTTTTACTTTCACCAGCGTTTCTGGGTGAGCAAAAACAGGAAGGCAAAATGCCGCAAAAAAGGGAATAAGGGCGACACGGAAATGTTGAATACTCATACTCTTCCTTTTTCAATATTATTGAAGCATTTATTCAGTTATGTGTACCATGAGCGGATACATATTTGAATGTATTTAGATCACGCATCTTCCCGACAACGCAAGCCGTTCCGTGGCAAAGCAAAAGTTCAAAATCACCAACTGGTCCACCTACAACAAAGCTCTCATCAACCGTGGCTCCCTCACTTTCTGGCTGGATGATGGGGCAATTCAAACTTCCTGGTCTGAGTGACAACACCTTCTTCACGAGGCAGACCTCAGCGCTAGCGGAGTGTATACTGGCTTACTATGTTGGCACTGATGAGGGTGTCGGTGGATCTGCTTCATGTGGCAGGAAAAAAGGCTGCACCGGTGCGTCAGCAGAATATACGGTATGCAGGATATATTCCGCTCCTCGCTCACTGACTCGCTACGCTCGGTGGTTCGACTGCGGCGAGCGGAAATGGCTTACGAACGGGGCGGAGATTACCTGGAAGATGCCAGGAAGTACTTAACAGGGAAGTGAGAGGGCCGCGGCAAAGCCGTTTTTGGGGTCCGGCTCCACCCTGACAAGCATCACGAAATCTGACGCTCAAATCAGTGGTGGCGAAACCCGACAGGACTATAAAGTACCAGGCGTTTCCCCCTGGCGGGTCCCTAGTGCGCTCTCCTGTTCCTGCCTTTCGGTTCCCGGTGTCATTCCGCTGTTATGGCCGCGTTTGTCTCATTCCACGCCTGACACTCGGTCCGGGTAGGCAGTTCGCTCCAAGCTGGACTGTATGCACGAACCCCCCGTTCAGTCCGACCGCTGCGCCTTATCCGGTAACTATCGTCTTGAGTCCAACCCGGAAAGACATGCAAAAGCACCACTGGCAGCAGCCACTGGTAATTGATTTAGAGGAGTTAGTCTTGAAGTCATGCGCCGGTTAAGGCTAAACTGAAAGGACAAGTTTTGGTGACTGCGCTCCTGCAAGCCAGTTACCTCGGTTCAAAGAGTTGGTAGCTCAAGAACCTCGAAAAACCGCCCTGCAAGGCGGTTTCGTTTTCAAGCAAGAGATTACGCGCAGACCAAAACGATCTCAAGAAGATCATCTTATTAAGGGGTCTGACGCTCAGTGGAACGAAAACTCACGTTAAGGGATTTTGGTCATGAGATTATCAAAAAGGATCTTCACCTAGATCCTTTTAAATTAAAAATGAAGTTTTAAATCAATCTAAAGTATATCAGTAAACTTGGTCTGACAGTTACCAATGCTTAATCAGTGAGGCACCTATCTCAGCAATATCTTATTTCGTTCATCCATAGTTGCCTGACTCCCCGTCGTGTTAGATAACTACGATACGGGAAGGCTCCCATCTGGCCCCAGTGCTGCAATGATACCGCGAGACCCACGCTCACGGGCTCAA
+
.03335---/8+*&$%'+2;BBEJHFJGJIHFFDFJHFFAB;JJFHGIDEJJJGGJFHJJEJHEJJJBAA@JDC==E>JIJJFC@?@CD:::89)((')++7C=DFGJFIJHJJJGJHFFFIJIGJHJJGGJJJGIJHHIGHGF<::=:=?>:68=0../;8<?EDIGIJHJC@666:<@>=?@CFEE@H-,,,633-,+)*+)())***33314634@DDBA@JIJEEDCFI<:::@FJ>=<<9443333:+***+11--,,1=?@BA='''17777>BDH6555>@76689:ADGIEHJJHJJIFBA@@HHFD:7(''BA=FDEDJGIJJHJE989<@?>?<<<>@D999=<?FGIHFIHGJFJHIJJGFGHGHFGII221179:****55>;;(&&&>EB==??G?7AAEJ<::7:EA00000999=>==;;8816222ICDB<<<=AFEBJJJE97779('''*;;ABBJFAAADEFCCFJFDEEFJJGJJJEHJIFHHJJDHEFJDEFJI<;;9<@;6754334-/53,,-=@@@@JJ@A<<=<:***(*/114656?AGJIJBEDEJGJJJIFGF>>>=DB210*+)*,,BGEJJHJGIGJ:3>8<=?>AEJA:4348::AB:766@D***456>=>?>CIEHGJJIEJIJJIA?>?3;:9=?=A<977>AEEDDFDJIEFDHDEEIJ44229548>;665;A----98;8)('()''%%%%%'('(;:9<?FJCB6567JDCFJJJIJEJID<<;7----5545/..1/)('&'(,**011>>BBBCCHIDBDDHJIJJJJJJHGJJJJJIHC<=GD6&%%%&',,?89??AHGFJEH7763988<955:=:9:JJFJFDCJFHJHJJF;;;;<:;;HJ=;9775455580((&&(27;<>?EFJHJJIJJIJJIJHJJHJJJJGJHJGJGD7889555HDDC;;959:<>?F744469:ABD@B@@DBAAA>@?JJHGJJFFEEJCJHJIIGJEE;2112FCC@8778FFH=GIGCEFJHCFD>>@HEJEGJGJJH@@@@GFFIJICCJJIJJIGJJJJEFFJJHJJJJGJ3//02GJEDDCA7777EEFA;6GJGJIJJGGIJH?JHC3000565444;9:<;@HJFCDGHJHF@94((45-,,,/28)<6)>;0++++/++44445,,)()'&&%&&(*.-),+++29>><;>><>=>>GHJJJGFEGDFJDEHIJJJG;;;=BBBBBBBCB?@DHFJJJJIFIJJFGJJFJ><==IGJJDDE9*(''&(&$$%&))**((&))*++*'&)*(),+*+,,-ACDECJHEJGFIEEEDIGIJJCCBCFJBABBCDJ<=:555///0:>>A@:;;;ABDCEEJJJFA@AA>>>>@;>DIHDGGJJJJJFDEDJJJJFHFABBJHIFJFJE---/.CIEIHJJGIJJEDDBFHFCDEEJJAB>>AAEJGGGJHJJJJJJJIJJJCC<=<4;DJJHGHIEEHEJFJJJIJJIBBCGJEIFJHHDEFJGJJJJ?CEHJEDEJFJJJFJJJGGJJIJJJJJHJJF@?CJJGBF=2***=JCCDGDDEDIJFJJJJIIJJJJGJIEDCABCEJHJJJD?7*&$%%.--.1BAAADG777:JJCDB@@BBDGJJJHJHGJHJJJJJJFJIJJJJJIEHJJJJJGGG<<<;BADJJEJHIJE>9+,..C=?>==50+)(%&(361--.574/12-,++*../08****1116/788;889:JJFJGJJJGJIIHJGIJGJGJJG<;;<HCA@BGIHJGGJIJJHIGJJJJIJIGH>>BA<<<>888000.1...-**)*2145ADAA@@JJIGHIGJJJJGHHJFDBAC*****'&''('+005>FIGJFJJJEDDEJHJ992+*+.((,53223>ACAECHIFGJHEGJJJJJJJJHJJJJJJJGJIJFJJJHFDHFIJJHJJJGJJGJHGJHHIHJJJGFHJJJJJJGJHJJJJJJGJJJIIJIJJFAAAAGGE<9:F777///.233<:9;?CJGDBCBB8211333+++-***+,,-.<<=?=<500*+))--@BDBGHJAB400456768<555468DDFJJJGHJJJIJGFHJJJJJJFIEGEHHJGG?>>DJIHJJJJH===>JAA?'''<>?;=EFEJHJHGD@B?=A@BCCGJJFJJIGJEJJGJJJHBABJGHJJIDHJJ6666?>JJID6631245:?7656@B0//-++,B<CCJJII@@<JJHJBABCBA@?E@8777>DJGJGJJDJJJJHJHJGGCC>BFJJGB788;;@==>?JJF:E88:6666AAAJJJFJJHIJIFGJJJJBGEJJJJJJI4448;2(&&&+,:=@FJIF@JJEHJ211/,9>JJEEDEIJJIJHB?=<.0/041--33@@BCEJJIJDBABEJHHGDGEC@ACJB8877JGJIJGJFDCEDIGD@?....AGGCB9987;;=>ADHEIIJHIJJIJJJEDGHGJHJJGJIJJ8888IGJJJJGFIJG==9455'''(=<=999:BEBCBCIHFIJJJHJJJJJJFJJJJFGJFBH3222JGDGJHJEJHJDDCJGIJGGJJIJJFGJFDCBABCJFJJEFJDJJB=:9;AIDJFJCDDFEFEJJIJJJIJEDGJHJJJJJJGJJEJGHJFJEJBAAAEIEDEHIJJGEGJJE>?8@))))+**))76:99=<;;;;FDEGCC?800,777?>6EGA::767*)))11>987-,&&''9B>?=522552224)(((*055:+@CAHJJIHIJJCFCCBGFEJGFFGIJJ@EH>54''((//>@???@JJHJFJJIFJHJJ>>==CAAECI6666:7111122/1--*,*-,,,'''()*/3113EFFEB@=>995550+**+78<;1(''<=DFB776::776679877909BFJIHGCC@BIBCEFJJJIJJIIJDEEJIGJ<;;;><::<+,9?DA?@JFHCJHJFJGIGEIHJFJJJJJJJJJJHI87786224;GEHIFBA458655,,,;?=>?BGDJGGHH>===ADJ5555FHGJHHJHJIE=<=BBIDCFCFFJJJJJJJJJFJIJFH:FEACFDBC@>BADJA.--.CCBGGEJJI>*)))337../1/.//@AA==>7-,,,*)'''%&'9=EEEEJJIJJBAA@G=,())FDB@<GGFG871,+++-<GHFBEF??@98842@AADJ=BECFB??@=>?>??111-../B65779:;;DEEJJ@;>FJ>?=<;EHHGGJJJBCBBJIJJJJJJIJJJ;::;CBAJJHA@GEJJGG;;;JH@><6655;BFHG=DFFGFECJIC0000766DFJGJIJHGJIHIJBAFDEEGFFHE@GJFJFHFJJJJEGHDEFEE=>=--,(%&'%(()%&''&%'&(38A@AABCHDHHGHGJJHJEBC?<>')))*,883344A@>9;3188<>CDB@>===>F9776FFGFGDEFFJIHIFDEE>?@JIJHJFDDDEJJJJFJJHFECJJEHHHJJEFJFIJD4334@A@CAC77;8ADEGGFAEGIIJGGDFD?C///EG''''*('(''&&'*&&&&&&%)*(&%%&+/111.*+0,==56886321.,,-/5BDIGA@AABABABE>>>;;:=ABH*))))88=99JECDFJICA>??A94,&&'&$$%)***348?AA@;6601,,).-/..4.--.<=>;;;=A/..*+,..--,--)(((*('%%%%)*-/--75375=:,,81110/0055BJGGDHGFFFJJFJGG2222G>>>?EFIIJCBFEFJFJEGFA++++9;;=A433JJCB?844518;<C:335/*)*547:883'''//9;EJJHJJJGJJJJFJHFGJHHHFIGHJJFJA@@@IJ'&&''&&%%'(*'$%*+<<;:44568888;7779<<BBCFDDDDJDDBDBCCJJFJEG767C?86112((((1556/.-+''&+&(35BECC@B>=@BB=?22*(''/)&&&'())651/2A>C>8<=77ABG=,***.'''(54588889BFJEEJGJGIA>@?//('''222599BFCCJJFHEBDEG0//.)((()'((366677760000659=@FJJIJJJJCA@@@@;<::=;<>@HIDGFCCIJIHJDHEEJJJJGEBAE<=>>DJIHGIJHGJCGBB?=<=@@ECCDDHFJFGJJJHGDJHFEFJJJ9993***JJJJHJJJE:99:JJDHGGIJFGFJFIJJGJGJJHHHJJCEEIJDEDGGEB43;3GDJJJFC:9;;JJJJHHJGE;99:BB=100+++++***//55----<@@BFDEIJJJHEDDJ?111<;887033-,+,'(''(411299EFFHGGE@@?9-;@5589F654-;*((,4<0/++,999CDCDAABFGDGHJFFFDGIF@2./1524<<>>=?=<7459;9=??AGFJGJJJJIJ9988>>@@BDJB;::CJCCBBFIJHEJDGHIJJJJIJJGJGJEEDJDDJEBBCIJCEBCA=:/''&%)&&),6357<:3-/6*<<AG@=>AEHJJJJFJHE???AHJJGJJDB?7)(((<DCBCA=>?=???JEFJJGJJHFJJJFGHHJ;::;JJJJJGFEB;:9;:111////20/0,17978;<@IJEF=;&&&'&&'&239=7895+++:=>@2*+<><=>?BB87644--*/,*+)*))*+<=?A@BCCB:6335899000))))5736BCC@@EJB@;;<989--/,-&%%
@Glass_A2P_7_pDSG588_7
CGCATCTAATAACGATTACAAGACGAACAATAAGACGCTGAAAAGCATCTTTTTAGTTTTTTGGTCCTTTGAAGTTTAGGGGATGATCCAATCTTGAAGGCCTGCCTTAACGGGGGACCTTTTTGTTTCTGGTCTCCCTACTAGTAGCGGCCACTGCGGTCCGGCAAAAAAGGGCAAGGTGTCACCACCCTGCCCTTTTCTTTAAAACCGAAAAGATTACTTCGCGTTATGCAGGCTTCCTCGCTCACTGACTCGCTGCGCTCGGTCGTTCGGCTGCGGCGAGCGGTATCAGCTCACTCAAAGGCGGTAATTTACCAATGCTTAATCAGTGAGGCACCTATCTCAGCGATCTGTCTATTTCGTTCATCCATAGTTGCCTGACTCCCCGTCGTGTAGATAACTAGATACAGGAAGGCTACCATCTGGCCCCAGTGCTGCAATGATACCGCGAGACCCACGCTCACCGGCTCCAGATTTATCAGCAATAAACCAGCCAGCCGGAAGGGCCGAGCGCGAAGTGGTCCTGCAACTTTATCCGCCTCCATCCATATTAATTGTTGCCGGGAAGCTAGAGTAAGTAGTTCGCCAGTTAATAGTTTGCGCAACGTTGTTGCCATTGCTACAGGCATCGTGGTGTCACGCTCGTCGTTTGGTATGGCTTCATTCAGCTCCGGTTCCCAACGATCAAGGCGAGTTACATGATCCCCCATGTTGTGCAAAAAAGCGGTTAGCTCCTTCGGTCCTCCGATCGTTGTCAGAAGTAAGTTGGCCGCAGTGTTATCACTCATGGTTATGGCAGCACTGCATAATTCTCTTACTGTCATGCCATCCGTAAGATGCTTTTCTGTGACTGGTGAGTACTCGACCAAGTCATTCTGAGAATAGTGTATGCGGCGACCAGTTGCTCTTGCCCGGCGTCAATACGGGATAATACCGCGCCACATAGCAGAACTTTAAAAGTGCTCATCATTGGAAAACGTTCTTCGGGGCGAAAATTCTAGAGGATCTTACCGCTGTTGAGATCAGGTTCAATAAGATTGACTCGTGCACCCAACTGATCTTCAGCATCTTTTACTTTCACCAGCGTTTCTGGGTGAGCAAAAACAGGAAGGCAAAATGCCGCAAAAAAGGGAATAAGGGCGACACGGAAATGTTGAATACTCATACTCTTCCTTTTTCAATATTATTGAAGCGTTCTCAGGGTTATTGTCTCATGAGCGGATACATATTTTGAAATATATTTCAATCGCACCATCTCCGACAACGCAGACCGTTCCGTGGCAAAGCAAAAGTTCAAAATCACCAACTGGTCCACCTACAACAAAGCTCTCATCAACCGTGGCTCCCTCACTTTCTGGCTGGATGATGGGGCGATTCAGGCCTGGTATGAGTCAGCAACACCTTCTTCACGAGGCAGACCTCAGCGCTAGCGGAGTGTATACTGGCTTACTATGTTGGCACTGATGAGGGTGTCAGTGAAGTGCTTCATGTGGCAGGAGAAAAAAGGCTGCACCGGTGCGTCAGCAGAATATGTGATACAGGATATATTCCGCTTCCTCGCTCACTGACTCGCTACGCTCGGTCGTTCGACTGCGGCGAGCGGAAATGGCTCGAACGGGGCGGAATTTGGGAGAATGCCAGGAAGTACTTAACAGGGAAGTGAGAGGGCCGCGGCAAAGCCGTTTTTCCATAGGCTCCGCCCCCCTGACAAGCATCACGAAATCTGACGCTCAAATCAGTGGTGGCGAAACCCGACAGGACTATAAAGATCCCGAGCATTTGCCACGCCAGTTGCCTTCGTGCGCTCTCCTGTTCCTGCCTTTCGGTTTACCGGTGTCATTCCGCTGTTATGGCCGCGTTTGTCTCATTCCACGCCTGACACTCAGTTCCGGGTAGGCAGTTCGCTCCAAGCTGGACTGTATGCACGAACCCCCCGTTCAGTCCGACCGCTGCGCCTTATCCGGTAACTATCGTCTTCGTCCAACCCGGAAAGACATGCAAAAGCACCACTGGCAGCAGCCACTGGTAATTGATTTAGAGGAGTTAGTCTTGAAGTCATGCGCCGGTTAAGGCTAAACTGAAAGGACAAGTTTTGGTGACTGCGCTCCTCCAAGCCAGTTACCTCGGTTCAAAGAGTTGGTAGCTCAGAGAACCTTCGAAAAACCGCCCTGCAAGGCGGTTTTTTCGTTTTCAGAGCAAGAGATTACGCGCAGACCAAAACAGATCTCAAGAGAATCATCTTATTAAGGGGTCTGACGCTCAGTGGAACGAAAACTCACGTTAAGGGATTTTGGTCATGAGATTATCAAAAAGGATCTTCACCTTCGAATCCTTTTAAATTAAAAATGAAGTTTTAAATCAATCTAAAGTATATATGAGTAAACTTGGTCTGACAGTTACCAATGCTTAATCAGTGAGGCACCTATCTCAGCAATCTGTTCTATTTCGTTCATCCATAGTTGCCTGACTCCCGTCGTGTAGATAACTACGATACGGGAGGGCTTACCATCTGGCCCCAGTGCTGCAATGATACCGCGAGACCCACGCTCACCGGCTCCAGATTTATCAGCAATAAACCAGCCAGCCGGAAGGGCCGAGGCGCAGAAGTGGTCCTGCAACTTTATCCGCTCCATCCAGTCTATTCCATGGTGCCACCTGACGTCTAAGAAACCATTATTATCATGACATTAACCTATAAAAATAGGCGTATCACGAGGCAGAATTTCAGATAAAAAAATCCTTAGCTTTCGCTAAGGATGATTTCTGGAATTCGCGGCCGCTTCTTAGAGTTGACAGCTAGCTCAGTCCTAGGGACTATGCTCACTCTTAAGAATTTTTGGATCAAGCTATGAAGGACGCAAAGAGGGAACTAAACACTTTACTAGAGAAAGAGGAGAAATACTAA
+
(++22/.%%%(''$$$%$%$%'''&&'-)))'(()1,+,%%%)873'''(,451**+*+089...-3344116;??<333<=:7%%%%',-.&&'%(+()''+(''*/'2;225AB3''2;94+*),--234@AEJE@A<<=9::99;:??A''''7('''3222222JIE=EDG0/..//5;<BGEEEFDJFJ?D>DC656;6CJJEJJJGJJJGJJEJEDCFIJEEEDJHHJIHFFIJIIGHGJEJJEBEFIEHJHJJJJDCDCJFGDFFGJJJJJEGBACA<;;891100444;<=@JIJIFBDB==:5324::;=GGEGDEJIJIEFGEJJCDCBCD@?;677))))32267>@BA7778?FJDE<C7666983.''0/0/443989@?G2210)((('%%'*+&&''.+,13**-/5==;;<DJJHHIJEGIJGCBCBD?><<?;;;?EEJ;;96301@DDEHFIGGEIJJHJFJJJJJJHGJGHJJIGIGGDDCJCCFDB=+)()((-&&&7789IHIFJDJEJJJJGHIHCFCEEJEE:.+)&'('+.0)/-(''&&(9IEF@1../70***+2365:DFDFDC@BCA@@@>>@?DDDFIJJJJHGGJBCCCJJDD9667GIIJJJGJJFJHJJFIJJJIJJJIJGFFHGHJJJIEEEAABBD<<=ADIHJJFJHH@FFGEFGJDDCAD:::;=>@?DECFFEJJJHJCBGFGJJJJJGFFIJJGJJJJJACGFB?78A@>?>>=>>;:9<8<<;98?CJJIIJGJGJJJFJJJJ::::FEFEHIEFFCJADB7777EFJFJGFJJHFFCJGJDFJFJEDDBHJGJGHIJJJHJJGHJJJJJJGJGHJDDCEFJJD5444CECDGJJGA@766889CHJGEJIJJJEE5443+,+-,..,--+/555ACDCA>>??CBFJJJGJJJEJJHJIJJJJJFJEHEJFC<<JBDJJJJJJFIJIEIIBGBBJJGEBAB?>?2111FG:97;8))&&&%%''/0777239-,,,6+('''()'(('++&''%&%%%$##$&(,-5688JF0000@AECC=44?BGIHEHJJGFDEJECGECDFEFFDGFHJHIBA@AGBDEJJEEGFFGCDDCGJJFJEBC?@EJJHGFGGJID@?ADGGEJFF@@@AJHFGEHGGJGJJ=<;:::::JGDCGJJJD=>>FHD;::8<=@D(''''''2237<452.6(''':....ABAACF;:99;200:9:422...,(+++'&&%)*((-.''5CIDGJFGC4333256<>9?<<9A>>>=987/.*,-,//DEIJJJEIFJJJJHIJJIIJHJJFFJJGDDA@8>@543330013562221CCBEDEDC>>FJEIJGJJJFGGJJ;;;;?>?998678;----4<;:<=FJGGEGEGD300GJGHHJJJHHJEB>?FFJHHIJJFJIFJJJJJHJJJFJJJJJJJGJJIJIJJJIJJGJHHJIJJF?>>@HGJHGIFIFGHJJFFHDFBF?,(/FFHIGFGHJJJGJJJJJJAAA@DBA<;C;977?CCDFG??HFJJF?///0JGDJEJJBDDCDGFJIJEFGDHIJJJGJJHFJJDCDGFHJJFJJJF9989C=9:97.-+)&%%,,)));;833&&'*%%(***)(+++*.2--+''')*+4?FGJHJHIJIEIGACGFGBDDGGEJHHJJ;;:8676;69HBEGB=<9:<;3@EDCCCFEFHEJIJJGGJEJFFGDD8777@988:A@A999898.-,2+11//214435668650,**)()(('')*****)'%%%(&'&&'&((.&&,/10001435->>C7E=<<<=GA>CECFDDFA=@@EGJIHHHJHIJIIFDCFEFIGHJJG??><<<<HJJJJJJHJEFHHHHEHGHEJGJBCDBHJJJCCBA@0//176=BBHIGIIHJEEDEBGF76678:7@CBJECGFIJJIJDFDCCCGBA??F=CJFHEFIJDJCE64411+''''(655684311332003(('''?ACBFC@CHGJJIJJFJJJJJH??=GEFI@>5444=DFEJIJJJJJFJIBIJJJJIJIDDC?<<;A@>BAFF>9::;CGHJGIHHJGJJJJHGJJJGDDDCDCGCCBB@.001;77785655-&&&'%$%')---:78A<<==83+(((;79==//66;G@=;33335>?;9:AA<<:9213>,++,;C5445:>@?BEBABCBC>>>>F65443BDD=,('(****1.1))3+,44334421119FEGDJFCC8443/00177ABA951>@<<<;>>@C33GCGDBA@B<;@>?@7..0+++.00?ADCB:98653,/00/1**))+3:<>EFC9=4A@DCIAC?DGJFJJJIFHE4444CHDCEHCCDCCD88:;:;;===>:;<==>?@??>=;<;;<:;;;<<=>8889A@??>>@;966889:==6653422/'())0)&'(,39;::9:898:;;==<;<<=;<99:9<<88778777:;;::788799;;9:9976679==;<99:9?>>;;;<><;8855334479666:=>C?<:::;;;;9;;>@@AA<:999899<>==8778>=999:=:9:*)()1//'1,)(('(-&%&+0,,-467:::000344''%&(('&(&5778<9777:;:<;;;99:9;<<>>==;776792,-9:::::;:9:9998888::998::;==9998;;9:99:8787:997667<=<<<:<<<=<;75598;:=<:;:::9:::><8887::;<=<:99:'&&&'''(&(****/3221(+2127=;;:9:88:9:99;<<;989:9::;>:8788::'&&''('&')+.*)*03((&'('''17575567<?96799=:9889:;<;::;>>>>>D@BA=:8973226:999:=@?=<:*(
@Glass_A2P_7_pDSG588_8
CCAACCGACGACTTGACCCTGCCAAGCGGCACCAGATTTCTTGCGTACGCGATCCCCTAAGCCAAAGGTGGCACTCAGGGGAAGCGCAAACTGCCCTGCAACGGGAGCGTTGGCTTCATCGCTACTTTGACCCATCTAGTATTTCTCCTCTTTCTCTAGTAAAGTGTTTAGTTCCCTCTTTGCGTCCTTCATAGCTTGATCCGAAAAGTTCTCTAGTAGCTAGCATAGTCCCTAGGACTGAGCTAGCTGTCAACTCTAGAAGCGGCCGCGAATTCCAGAAATCATCCTTAGCGAAAGCTAAGGATTTTTTTATCTGAAATTCTGCCTCGTGATACGCCTATTTTTATAGGTTAATGTCATGATAATAATGGTTTCTTCTAGACGTAGGTGGCACCATGGAATACGTTTCGGATGGAGGCGGATAAAGTTGCAGGACCACTTCTGCGCTCGGCCCTTCCGGCTGGCTGGTTTATTGCTGATAAATCTGGAGCCGGTGAGCGTCATCGCGGTATCATTGCAGCACTGGGGCCAGATGGTAAGCCCTCCGTTATCGTAGTTATCTACACGACGGGGAGTCAGGCAACTATGGATGAACGGAATAGACAGATCGCTGAGATAGGTGCCTCACTGATTAAGCATTGGTAACTGTCAGACCAAGTTTACTCATATATACTTTAGATTGATTTAAAACTTCATTTTTAATTTAAAAGGATCTAGGTGAAGATCCTTTTTGATAATCTCATGACCAAAATCCCTTAACGTGAGACTTCGTTCCACTGAGCGTCAGACCCCTTAATAAGATAAATATATTCAAATCGTTTTAGTATACGCGTAATCTCTTGCTCTGAAAACGAAAAAACCGCCTTGCAGGGCGGTTTTTCGAAGGTTCTCTGAGCTACCAACTCTTTGAACCGAGGTAACTGGCTTGGAGGAGCGCAGTCACCAAAACTTGTCCTTTCAGTTTAGCCTTAACCGGCGCATGACTTCAAGACTAACTCCTCTAAATCAATTACCAGTGGCTGCTGCCAGTGGTGCTTTTGCATGTCTTTCCGGGTTCGAGTCAGACGATAGTTACCGGATAAGGCGCAGCGGTCGGACTGAACGGGGGGTTCGTGCATACAGTCCAGCTTGGAGCGAACTGCCTACCCGGAACTGAGTGTCAGGCGTGAGAGGAATGAGACAAACGCGGCCATAACAGCGGAATGACACCGGTAAACCGAAAGGCAGGAACAGGAGAGCACGAGGGAGCCGCAGGGGGAAACGCCTGGTATCTTTATAGTCCTGTCGGGTTTGACCACTGATTTGAGCGTCAGATTTCGTGATGCTTGTCAGGGGGGCGGAGCTTATGGAAAAACGGCTTTGCCGCCGGCCCTCTCACTTCCCTGTTGCAGTCTCTTCCTGGCATCTTCAGGAAATCTCCGCCCGTTCGTAAGCCATTTCCGCTCGCAGTCGAACGACCGAGCGTGAGTCGTGAGCGGGGGAGGCGATATATCCTGTATCACATATTCTGTTCAGACGCACCGGTGCAGCCTTTTTTCTCCTGCCACATGAAGCACTTCACTGACACCCTCATCAGGCCAACATGGTCAGCAGTATCACTCCGCTAGCGCTGAGGTCTGCCTCGTGAAGAAGGTGTTGCTGACTCCAGTACCAGGCCTGAATCGCCCCATCATCCAGCCAGAAAGTGAGGGAGCCACGGTTGATGAGAGCTTTGTTGTAGGTGGACCAGTTTTCGTAATCTGAACTTTTGCTTTGCCACGGAACGGTCTGCGTTGTCGGGAAGATGCGTGATCTAAATACATTCAAATATGTATCCGCTCATCAGACAATAACCCTGATAAATGCTTCAATAATATTGAAAAAGGAAGAGTATGAGTATTCAACATTTCCGTGTCGCCCTTATTCCCTTTTTGCGGCATTTTGCCTTCCTGTTTTTGCTCACCCAGAAACGCTGGTGAAGGTAAAAGATGCTGAAGATCAGTTGGGTAGGCGGCGTTACATCGAACTGGATCTCAACAGCGGTAGAGATCGCTTGAGAGTTTTCGCCCCGAAGAACGTTTTCCAATGATGAGCACTTTTAAAGTTCTGCTATGTGGCGCGGTATTATCCGTATTGACGCCGGGCAAGAGCAACTCGGTCGCCGCATACACTATTTCTGAGAATGACTTGGTTGAGTACTCACCAGTCACAGAAAAGCATCTTACGGATGGCATGACAGTAAGAGAATTATGCAGTGCTGCCATAACCATGAGTGATGACCCTGCGGCCAACTTACTTCTGACAACGATCGGAACCAAGGAGCTAACCGCTTTTTGCACAACATGGGGGATCATGTAACTCGCCTTGATCGTTGGGAACCGGAGCTGAATGAAGCCATACCAAACGACGAGCGTGACACCACGATGCCTGTAGCAATGGCAACAACGTTGCGCAAACTATTAACTGGCGAACTACTTACTCTAGCTTCCCGGCAACAATTAATAGACTGGATGGAGGCGGATAAAGTTGCAGGACCACTTCTGCGCTCAGCCCCTCCGGCTCGCTCGTTTACTGCTGATAAATCTGGAGCCGGTGAGCGTGGTTCTCGCGGTATCATTGCAGCACTGGGGCAACGTTAAGCCCTCCCGTATCGTAGTTATCTACACGACGGGGAGTCAGGCAACTATGGATGAACGAAATAGACAGATCGCTGAGATAGGTGCCTCACTGATTAAGCATTGGTAAATTACCGCCTTTGAGTGAGCTGATACCGCTCGCCGCAGCCGAACGACCGAGCGCAGCGAGTCGGTGAGCGGAAGCCTGCATAACGCGAAGTAATCTTTTCGGTTTTAAGAAAAGGGCAGGGTGGTGACACCTTGCCCTTTTTGCCGGACTGCAGCGGCCGCTACTAGTAGGGAGACCAGAAACAAAAAAAGGCCCCCGTTGGCGGGAGGCCTTCAATAATTGGACTATCCCCTAAACTTCAAAGGACCAAAACGAAAAAAGACGCTTTTCAGCGTCTTATTGTCGTCTTTGGTACCGTTATTAATATGCGCGCAGCGTCTGGAAAACCGAGGCCAAAAGACGTGCGTCTTTGATGCCCAGTTGCGACTCTACAGCAAGAAATTAAAATCAAGTACGGCGCAGCCGGTTTGTGCCGCTTCCACGCAGTTATCTGCGCCTAAGCCCCCCGCCAGCAGAACGTTGCCAAGCGATTGACCATTTAATAGTGACCAGTCAAAACGTTCCGCTTCCACCCTGGCCGTTGTCTAAAACATATTTATCGACGTCCTGAAACTCGCGGGCAGGCAGGGTTTCACCGACGCTTAATGCTTTCCAGATGGCAACATGTGCTGGCAGAGCTTCACGCAGCGTATCGATATACAGCTGTTCTTCATTACCATGCAGTTGCACTGCCGCCAGCGATAACACCTTAGCTTTGTCCACCACATCGGCAATATCGTGATTGCGGAACACGCCAACATACTGCAACGGTGCCGCAGCCATCACTTCCTGCGCCTGTTCAACGTTGACGCAACGCGGTGATGTCGCAACAAAAATCAACCCACCGTAAATCGCGCCCGCGTCATAAGCTGCTTTAGCATCTTGCCCACGCGTCAGGCCACATACTTATTCACCCAGCAACACCCGGCGCACGGCGGCGTGCAAATCGTCATGGGCCATCAACGCCGAACCAATCAGAAAACCGTTAGCGAAGTGGCTTAACTCGCGCACCTGAGCGTAAGTATTGATGCCGGATTCGCTGATTACCGTCACGTTGTGCCCCAGTTTCGGCGCAAGCTCGCGGGTACGGTTGAGATGAATCGACAAATCGCGCAGATCGCGGTTGTTGATGCCAACGACCTTTGCTCCCAATGCAATGGCGCGCTCCTGTTCCTCTTCATTACTGACTTCGGTCAGCACCCCCCATCTCCAGACTGTGAGCGACGGCGGCAAGCTGGCGATATTGGTCGTCATCCAGTACTGAAAGCATTAATAAGCAGGCATCGGCCTGGTAATAGCGCGCCAGATAGATCTGGTAAGGGTCGATAATGAAGTCTTTACATAAAATCGGCTGCGGGGCGATTTGGCTGACGATGGGGAGGAAATTAAAGCTCCCTGAAAATATTCTCATCAGTCAGCACCGAAATTGCCGAAGCGTAATGTTTATAAATGGCGGCAATGCGTGCTGGATCAAAATCATCACGGATCACGCCTTTTGACGGCGACGCTTTCTTGCACTCCAGAATAAACGCCGTGCGCGCACCCTGTAGCGCATCATAAAAATCTGGCGTGCTCGGCTGAACCTCATTCTGAAAACTGGCCAGCGGTTGCTGCTTGTTTGGCTTCTACCCAAATCGCCTTGTCTGCGACGATTTTCGCTAAAACGGTTTGCATCATCTAGTAGTCCTGTGTGACTCTGATCTAGTTTCTCGTTTCTTCTTCTTCCAACGAGAGAAAACGAGGAACTAAGCACGCATTGGATCAACCAAACAAAAAAGACGCTCGAAAGCGTCTCTTTTCTGGAATTTCGTACCGAGGTCCGCACAGGTGGATGCGACCAAACGAAAAAAGGCCCCCCTTTCGGGAGGCCTCTTTTTCTGGAATTTGGTACCGAGTTATTAGGCCACACGTTCAAGTGCAGCCACAGGATAAATTTGCACTAAGCCTGGGTCAGGGATTCGGACTCGACCGCATAGCCTTCAGGAGTGAGC
+
76562/--.''',734JJJJIHIECAA@@EEFFGEHFDEFJJEFHJGGJJ;;;<EJJGEGFDCEGJEJJIFE>>>:=@EJJJI<=<<AACDJFJGHIHJJGECA=B??BED;;9:=>>@;4443346,'(((//7?A>>AAJHJGJHHD?:97-*)***9;<EIGIJJJJJJFHIEB><?4-HDEHJJJACB??@@B7667:88<DJFCCCEC?444)((((''&&%$%%+:8,-;?EJ>>><>==CFGD8778500//:>FIIEHF651112=40,;;:;<>JHJJJHFJJHHJJGJJFEDFJBABAHJJD@=44>@JIJIFJIC>?CGEJJJFJGGJHDIIJJIIGJJGHGFIHJHGDBAA@BAAFJ<<<<J?<9)(%%()+.))*0+,,,?A?C@??AFA0++**&%%%((&%%)))+++**+)6;8;77JGJHJGJJJJJJJJFJCEGI:EF<FJIJJJJJIJJJJGJFJJFJ>=<''''&)('&&&%))*663336..//.../211189=CC@@DFGFCDCJJABABACEDJFDIHIF+)'</),>>>=A?@JJJHDDFECAD=<=HEBC99865&&%&&'++++4333'%$&'.++,,,31188==>=?BCEFJIECABAJJDBA@ABHJ??>>GJGEFIIGHJJJJFHEFFJIJCAA@HED@B:3247223BB<===BAJHJ@?B>A@?AJJGGEIF;<;;832243//==::9+(()0.01@CCIIFIJDHEGHFGJIJFIGGHJIJHACF//---***)(*.3459A>732/*+++,0>@CIFD9=<:1))10---()&&'&%$%((&'*()%%%&(%%%%./5667<88<;:<;;==<<==:==@GBABD??@@JJJFHIJJ<<;:63@3224?CCGIJFEJDGGJDHJFHEJEEDJGJIFFEEDEDGFFIJGFEJHHECFCGEDCA@DDCFFGJIJJGJ@?<;<>@<:::A>=>?<85/2H?>?BJFGDJEJEJDDCBFJC?@CFJGJFD4449@???AFJJHEEGGJJJGEIJHFCCCCD@<<:61-.35>A<:;3+)%%%'('&&&&'(++-/--*++++464EFGCDACD<<::>0000//0<C?@BD???JF<4335=?BEFJGJFEEIJHFGEGJJDB5444=ECGGJJGGFHFGGFJFFDFGJIEIF?<0/*)(77FEFCBBEDFEDEFABAAIEDAA;:;JCDJECABCDICCBACCHAC@ABFJEDDFGJC=<86.*)(&'&',79@BA@@@>46>@EFEGEA@<;<?==;224:6?<;<;D6CD8666:<7'$$$(344691101=@ABACDA@?@AEJBBAA??946(''()<972.)((((($&%%()/5=887;=BJ==>;>600148:4449:>?@CBB:99-*((*.---1-.012=21122,))+''&'()%%/45=8>><<;BDCFJ<<;<>??BB.-+%&&&(().1002333356&%%(('(&'()-./996322****:57:;A====JBBBCDGJ88)'%%(++.:;;<=8:89D@@A>7;::;ECGCEGJJJIJJJJFJJJ<;;;<>?><==556721/00+)))+*)*+-''(&&&&('))*&&'++13=???ABBGJD===HGFGHH>>>>DHJJJJJJJECEFG?==>60-,+,.428;69C87601CCACD>??CHEFHJEJHFCEBAA888==<???AA++++344578:==DCJGCEDE===>421--,...54***)((&)&()(*)++,,,,3/=IFHGHGFGCDDDJFB22112.-.017(''(245/..0545;AEA>>=;@AGJFHHJEJFI@EEA>@4433;9:;=EFCDBB@ACCABFEEJD>?>BJHECC=>>?DJE?;=C9668=))))*6>=?JGJIJJEC<:91//563)/,,?CEEHJGJIJGJJIGIHJJHJDGA<J@J<:<BBBFIG9999;E>@HE?7)()))6722////45=83467?;86630,,.4665.''&%%$&%%/3689.--->:::::8758888960+('&%#$$$%&$$$%(.174432489::BBCFJHEJHJJEF<?IJJJFJGEDCDBDDH=JGIHJJJJJJID>3322:;;;>><:;;==DD>>??J??<999D@879CA=<<>C?AAA>>=@J>>>CB@=5571)(%$$%=?>??>B>?BEHIJFJ><=;>>=FDA?=<;>@AHCCBB@@?@IGJIHJJIJJJIEGIIGJCFDFJIJJJH900/,--/=B>ADDIHI=8899933*%$$$%&(,-3*))))/+,,.,5''&%&((+,)))*/.0,,,..=>>CJJGDCD@DFFCCFH7777;88>JAABDJCEF==FFIGGDJJ>???<;::=?GDEEGFFH@@?>A@BCCCDECA::9:?G@11100027756;<CGBFHIJIJJJJFHIHHGJHJFIFJJJJJJJJJHJJJJJFGJJJGHJABFDDGGDEEHJFJJHD=;<=C@=1+EBCJJEJGFJHJJHJJJBDBC54*)))3432450/-,++++4;<9/***<=CC==>:00--2,*&(9:9<''')'&&&91((((?86:4))).4,,3363455;;:7('')&($%&*/.11171////1++,,//-*(((&%%%#$$%(%%&/&%&%());;BDCECJJJJIHGH>>@@JEJGJJIGJCHBAACFJHFFIHJJJIJJHGGDEB@=>>>BCC?@AGGIIJJJJIFDGIIH@@FHJJFFEHEJJJJGJJJHFFJGJJC@AAJFEGJJFJJJJJJJ?//=HEDDEHD@A@GC@@ACDCEDDCEFJB;<5))('+*+,))/+/**+0126DJFIJJFHJEJD:<<=??ADGDGJ92-()*9:?FE<ACBF:99:JD>>>>B;;=874436+***+,2322113BFEDBBBGJD4333434>IAACAEDDFDC>>GJJJGF?>:7<+%%%%$%%&5776:?@>:;;AC8JJJJHHJJGJJHJHJJJJGFJJJGIJJIJJJJJEEDJJJJGJJJHJHJJJGJE<;;<A4---.422100+)*('(((,+)),89ABA53---0115--,,/:CJJJJJJJJJIEJJJGIBBABDFFDB@B966632/)')'(+(&%%)))-.99;65220,*/)(++.-,%$$###$&8?BCHJ><<@758211116612:>EJCCABBDDC?@EBDA,+++3-)=>>BG@JGJJIIE>>=2DBABAB////-,,-,'''$%&(&&&9@A@??:999BC::9',*112477;>=FFJJJCFD>>:98668<//..20./+(*++/-,/1>@5332..++++'&%&'((''((((/539:;EDBABFEC=////@DEDFJJJGHGFJJFFDIHJJJJIJHJGHJEHBBD@@??BBDGGDFJFJJJFJJBA+*)*0----.--(''',,00039?,+*),31333<<****6-00//0,,,,,;EEDCF@>>=::9;=8893445FDGHJJHHJGHFEGJJJGFFGJHFJIJJJJJHGJHIGJJE????HJFJJJJE8;;GDDGHDDEBCGDJGJJJGJJIIJIJJJJI;;;<@<>;;:===>JDCACD=;;<6--*+,()*1244778<>A?:99=2IE:999JJJF=:=<=AA@?BHJJE@ABD;:1-95/+4?<8?@ABC<<<=EGEHJEJ>>><??1110,+-/,++,.1-...FJEHEBFABB<<>?DBBADEJGJJJJHJJJGHJFFEJJEDDB<888:6677C::::778JIGJGIIJFHJIJJJJJJGHJGJFHEDDDJJFBE20002411/////-/--3+&&(@BBCFJJC@AAFIGCFDE@@1('''%''*-???@8778/./.EGHHJJGJJEEEBGJIJHJHBCCBGFJJHI@>:20=AJJJFEFIFHJGJHFJJFCFJB9:9>C@;;FFEJHGJJEE8568GEFD;=7=>CECCDEFB>981187++++++2::<?CB---0;;<?BBBA3333@C::::HDDDDGCDEDFDBB>887.-))(%&((((/59777=CEJF@?@<<<;A?@FCDDBC<;<<ECDCJDEFJJJHJJJJJJJGJIJJJJFD<<9889<7688@J>222;B86645-,+**+248:8>?EB;:;:>>=88,3,,*)*+*018EF=<3)*'(79>>?@AJJJGJFDEHJJIGD:89@FFEBBEDFGJJGGHJJJJJGJJGHJ6555@@E@912;'''5+**+99JHGJGJ@D=@?AIHHCCHJJJCCCEHIHJEDHEEIJJGJ@@>=88<==BC?>>/../99<<<99:;3344555111/.,*1/''%%(/34221000;;<GEFB<;CDDJJJJIJJJDJGHJHJJJJEJFDD:;(&&')(((89678:IDEHHGJJJJJJIJIJJIIJJJJGJJDC<89@ABJJGEHHJJEJJJIJHIA@A@DDFJEGDEGECHJ:8((((*((/1>:C)))DH>CA6@A>EB11///.1.0.56=>=53347534+('&&&&'&%%$$%%&&&&00---(''/?CGGJJIJJJJIJIJ?>?@2203216,,,,,++((**+,,54448:3::B@?AC??<>D;::=>46;@1111JJJHGDJJJJJDBJ=;;;AHDGFJ<:531<*)%%%&'-('(78;;AAADGJEGBDBJC3334341----;CEBABBFB8788=;<?:C@??::>:::67??==;*'%&'.543334663((((***,878423/111236)%%$
@Glass_A2P_7_pDSG588_9
TTAGCGAAAGCTAAGGATTTTTTTTATCTGAAATTCTGCCTCGTGATACGCCTATTTTTATAGGTTAATGTCATGATAATAATGGTTTCTTCAACGTCAGGTGGCACCATGGAATAGACTGGATGGAGGCGGATAAAGTTGCAGGACCGCTTCTGGCTCGGCACTTCCGGCTGGCTGGTTTATTGCTGATAAATCTGGAGCCGGTGAGCGTGAGTATCGCGGTATCATTGCAGCACTCGGGCCGGATAACCCTGCCGTATCGTCATTATCTGCACGACGGGGAGTCAGGCAACTATGGATGAACGAAATAGACAGATCGCTGAGATAGGTGCCTCACTGATTAAGCATTGGTAACTGTCAGACCAAGTTTACTCATATATACTTTCAGATTGATTTAAAACTTCATTTTTAATTTAAAAGGATCTAGGTGAAGATCCTTTTTGATAATCTCATGACCAAAATCCCTTAACGTGAGTTTTCGTTCCACTGAGCGTCAGACCCCTTAATAAGATGATCTTCTTGAGATCGTTTTGGTCTGCGCGTAATCTCTTGCTCTGAAAACGAAAAAACCGCCTTGCAGGGCGGTTTTTCGAAGGTTCTCTGAGCTACCAACTCTTTGAACCGAGGTAACTGGCTTGGAAGCCATCGCCAAAACTTGTACCTTCGAGTTTAGCCTTAACCGGCATGACTTCAAGACTAACTCCTCTAAATCAATTACCAGTGGCTGCTGCCAGTGGTACTCCATGTCTTTCCGGGTTGGACTCAAGACGATAGTTACCGAAACGCAGAGCGGTCGGACTGAACGCGGGGGGTTCGTGCATACAGTCCAGCTTGGAGCGAACTGCCTACCCGGAACTGAGTGTCGCGTGGAATGGACGAAACGCGGCCATAACAGCGGAATGACACCGGTAAACCGGAAGGCAGCAGGGAGGCGCGCGGGGAGCGCGAGGGGGAAACGCCACGTATGTTTATAGTCCTGTCGGGTTTCGCCACCACTGATTTGAGCGTCAGATTTCGTGATGCTTGTCAGGGGGGCGGAGCCTATGGAAAAACGGCTTTGCCGCGGCCCTCTCACTTCCCTGTTAAGTATCTTCCTGGCATCTTCAGGAAATCTCCGCCCCGTTCGTAGACCATTTCCGCTCGCCGCAGTCGAACGACCGAGCGTAGCGAGTCAGTGAGCGAGGAAGGGAATATATCCTGTATCACATATTCTGCTGACGCACCGGTGCAGCACCTTTTCTCCTGCCACATGAAGCACTTCACTGACACCCTCATCAGTGCCAACATAGTAAGCCAGTATACACTCCGCTAGCGCTAGTACTGCCTCGTGAAGAAGGTGTTGCTGACTCATACCGAGCTAATCGCCCCATCATCCAGCCAGAAAGTGAGGGAGCCACGGTTGATGAGAGCTTTGTTGTAGGTGGACCAGTTCGTGATTTTAAACTTTGCTTTGCCACGGAACGGTCTGCGTTGTCGGGAAGATGCGTGATCTAAATACATTCAAATATGTATCCGCTCATGAGACAATAACCCTGATAAATGCTTCAATAATATTGAAAAAGGAAGAGTATGAGTATTCAACATTTCCGTGTCGCCCCTATTCCCTTTTTTGCGGCATTTTGCCTTCCTGTTTTTGCTCACCCAGAAACGCTGGTGAAAGTAAAAGATGCTGAAGATCAGTTGGGTAAGCGTGGGTTACATCAAACTGGATCTCAACAGCGGTAAGATCCTTGAGAGTTTTCGCCCAGCGTTTTACACCAATGATGAGCACTTTTAAAGTTCTGCTATGTGGCGCGGTATTATCCGGTATTAACAGGGCCGAGCAACTCGATCCCGCCGCATACACTATTAGAATGACTTGGTTGAGTACTCCGCGATTGGCACAGAAAGCGTGTTACCAGATGGCCCTGACAGTAAAGAATATGCAGTGCTGCCATAACCATGAGTGATAACACTGCGGCCAACTTACTTCTGACAACGATCAGAGACCGAAGGAGCTAACCGCTTTTTTGCACAACATGAGGGAGATGATGTAACTCGCCTTGATCATAGGACTGGGACTGAATGAAGCCATACCAAACGACGAGCGTAACACCGCGATCCTGTAATGGCGACGACGTTCGCGAACTCTCTAACTGGCAACTGCTCTCTCCTTCCCGGCAACAATTAATAGACTGGATGGAGGCGGATAAAGTTGCAGGACCACTTCTGCGCTCGGCCCTTCCGGCTGGCTGGTTTATTGCTGATAAATCTGGAGCCGGTGAGCGTGGGTCTCGCGGTATCATTGCAGCACTGGGGCCAGATGGTAAGCCCTCCCGTATCGTAGTTATCTACACGACGGGGAGTCAGGCAACTATGGATGAACGAAAATGGACAGATCGCTGAGATAGGTGCCTCGCTGATTAAGCATTGGTAAATTACCGCCTTTGAGTGAGCTGATACCGCTCGCCGCAGCCGAACGACCAGCGGCGGCTCAGTGAGCGAGGAACCTACATAACGCGAAGTAATCTTTTCGGTTTTAAAGAAAAAGGGCAGGGTGGTGACACCTTGCCCTTTTTTGCGACTGCAGCGGCCAGCTACTGGTCGGGAGACCAGAAACAAAAAAAGGCCCCCGTTCAGGGAGGCCTTCAATAATTGGACTATCCCTAAACTTCAAAGGACCAAAACGAAAAAAGACGCTTTTCAGCGTCTTATTGTTGGTCTTTAGTACATTAATATGCGCGCAGCGTCTGGAAAACCGAGGCCAAAAGACGTGCGTCTTTGATGCCCGGTTGCGACTCTACAGCAGAATTAAAATCAAGTCCGGCGCAGCCGGTTTGTGCCGCTTCCACGCAGTTATCTGCGCCTAAGCCCCCCGCCAGCAGAACGTTGCCAAGCGATTCGGCCACTTGATGACCAGTCAAAACGTTGCCCGCTTCCACCCTGGCCGTTGTCTAAAACATATTTATCAACGTGCTGAAACTCAGCGAGGGCGGGCAGGGTTTCACCGACGCTTAATGCTTTCCAGATGGCAACATGTGCTGGCAGAGCTTCACCGACGTATCGATATACAGCTGTTCTTCATTACCATGCAGTTGCACTGCCGCCAGCGATAACACCTTAGCTTTGTCCACCACATCGGCAATATCGTGATTGCGGAACGCGCCAACATATCCCGGCAGCCGCAGCCATCGCTAGTTGGAAAGTTGTTCAACGTTGACGCAACGCGGTGATGTCGCAACAAAAATAAACCACCGTAAATCGCGCCCGCGTCATAAGCTGCTTTAGCATCTTGCACGCGTCAGGCCAGCATGCTTTTTCTCCACCCAGCAACACCCGGCGCACGGCGGCGTGCAAATCGTCATGGGCCATCGACGCGAACCAATCAGAAAACCGTTAGCGAAGTGGCTTAACTCGCGCCTACAACGTAAGTATTGATGCCGGATTCGCTGATTACCGTCACGTTGTGCCGGTTTCGGCGCAAGCTCGCGGGTACGGTTGAGATCAATCGACAAATCACGCAGATCACCGTGTGCATGCCGACAGACCTTTGCTCCCAATGCAATGGCGCGCTCCTGTTCCTCTTCATTACTGACTTCGGTCAGCACCCCCATATTGCGAACTGTGGGAACAACAGGCGGCAAGCTGGCGATATTGGTCGTCATCCAGTACTGAAAGCATTAATAAGCAGGCATCGGCCTGGTAATAGCGCGCCAGATACGATCTGGTAAGGGTCGATAATGAAGTCTTTACATAAAATCAGCTGCGGGGCGATTTGGCTGACGATGGGGAGGAAATTAAAGCTCCCCTGAAAATATTCTCATCAGTCAGCACCGAAATTGCCCCAGAAACGTAATGTTTATAAATGGCGGCAATGCGTGCTGGATCGAAATCATCACGGATCACGCCTTTTGACGGCGACGCTTTCTTGCACTCCAGAATAAACGCCGTGCGCGCACCCTGTAGCGCATCATAAAAATACTGCTGAGCAACCTCATTCTGAAAACTGGCCAGCGGTTGCTGCTCCGGCTTCTACCCAAATCGCCTTGTCTGCGACGATTTTCGCTAAAACGGTTTGCATCATCTAGTAGTCCTGTGTAACATATTTAGTTTCTCGTTTCTTCTTCTTCGGACGAAAACGAGGAACTAAGACACAGCCACTCGATGGACCAAAACGAAAAAAGACGCTCGAAAGCGTCTCTTTTCTGGAATTTGGTACCGAGGTCCGCACAGGTGGATGCGGACCAAAAAAACAAAAAAGGCCCCCCTTCGGGAGGCCTCTTTTCTGGAATTTGGTGCGGGACTATTGGCCACACGTTCAAGTGCAGCCACAGGATAAATTTGCACTGAGCCTGGGTGGGATTCGGACTCGACCGCATAGCCTTCAGGAGTGAGTTGCAATACCAACCGACAACTTGACCCTGCCAAGCGGCACCAGATTTCTTGCGTACGCAATCCCCTAAGCCAAAGGTGGCACTGGGGAAGACGCAAACTGCCCTGCAACGGGAGCGTTGGCTTCATCGCTACTTTGACCCATCTAGTATTTCTCCTCTTTCTCTAGTAAAGTGTTTAGTTCCCTCTTGCGTCCTTCATAGCTTGATCCGAAAAGTTCTCTAGTAGCTAGCATAGTCCCTAGGACTGGTCGCTGTCAACTGTAGAAGCGGCAGCGGATTAA
+
9;99:=>DJJHFJJJIJHCEDJJEJJJGCFGGJJHHJJJJHJHHGJJJHJGJH@JDDJJJJB?>>?IEGCDDBECDHGHJJJJECBCIJJ;)(()*C54475575553242227>?>=@DGJJJIIDHDF>>==DEGBB=43--/-..''('+,++*+--12,'''(424.9><=?DHEJJGGIJGGIJEA3333GGCC@AC4444=;://-'((*366CBFGGJFB==<===>111'&&*/0,,&&%(%%)/*)&$''&%%&(-..1356*))*257,+,JFHEDCIGJJJIJJJBABAJJJJJIJJJB@A@80//01113,)))***/(('(11BFIGJJHGGHJIA@BBIJHJJJB439:CEFIGHIJJECBCBBA<66667''''-0+***4/27;000088=ACJ::69.***76669;0---1;=<642320+('))8:9999@@@FCCCCCCCGDAEDCJAJHJJIHFJJGJ7557<B7@A?D=65454443258770@J?==>JIJFHD=3344:>CEIBCCBBBBHGJGJFFBCC@CAFDBA>??////?>=A1118<555=7777F?6))).31****->96569JFJJJDAEEGDDDEI;;;=;;;C>HGJGFGFJEEJJGA?<;:)'''('()74+++,..5-,+)*$$$'()+)),:><CE=::/988+(&%(''((-..02<9988AIDDJBA//GGJB@@BDGFBEFEGJHIBEEHHB?>5+*())%&')7>==>><DA@ACFEDFFJCDEGGEIHJJGJF<:,'$$(&'&&&%%((((''&%')%$%%&&%'),-+'&$$'34568:?>=;<DGGB?<866>==AABCDJJFEIJIJFEFJFE><:9,+)*34+''''++())+.>@@AADJEFDEE8888=<CB=;;44-).)'&&&)('&')*'$$$$$'%)('$$'&&&%%&&&$$&&&&&'*12/++(((&&%%&'&%&')6?AECH:JJBBCBJJFHBCCDJJJGJHJJJHJJGJFJJEGCFHJJJJJIEIJGC==98333IJJHFGEC?<>4554:?JJHEJJEJHJJIC22+**+>;77>ADFHIJGFJJJIEEHAABCD66655501126/**?@A??=>77+--966;;43230000/5567;8HGJFJFFFJJJJIEJJGJJHGJHE;<4440.,-)((((266;65/)/'*((*+-.--****145;<<;::=B:BEFDEHA@AD@4+(((&&%%%%,,3?@?A@AJDEGIJJGEIFJJJJJJJJJJJJJJGJIJA@@@DEEHIIJIJJI=>>>IIHIJJIHJJIJFB3202CEJFBBA-,,--,,1<<?@EHHJJJJJJJIJHFIHAAAC+++'''&(&&%##&233;@FJJFFGJJJFFIHJJJJIJFHJFHJHJJJJJGGGJGI<>=BJGGFJDFJJEJIJJ4446B=:<;&&&&'&&),&%%%&&')&&&0'<EJFJGJIJ;;;;;:97787==?BBFJECDDJHJ((((112HGJFGJFIGJJGGFFJIJHJGJHEJFHHJJCBBBCDEBBAABDGEFFJFFHJEJHHFJHHJEFJJJJIJDHGB;;86*,::ABJEGIJJHJJJJGJJGJEGEF@>**CEJBCBAGJFEFA@EIJJJHIJJJJJGAB;6:5+++==>JEGCJHJJJIFJJJJIJJJJJHFHJJJEGD99BB@<=8+**+-,,+(&&&%''+>CDBCAB@)'''ICFDDDB:9@ABGJHJJFJEEFCB=?68::FEFJJ74332)&%&()))'(&%'&5<@JJHJJJIJJFGJJJJJJJJJJFIECEJ64323.--*++()56(.((42(((&%&%&'&&%%%%%&+'''%%&%).49:<>?;;;11-(&*-+*))*,23568778===-,+,&%%&%$$$&&%%'+*(''&%&%'('**+'&&%&%&&(%%&$$$%((%$%'')),3<>==90023@75445=>JJIFEGIJJJIIJIJBBACJC422-CFJI<;;....'&&)(*0/:<BGJDBDEHJHJJDHJJFFCB<;545/.'&((13-+++.-.----BA@DB?>21114/$$$$%&&-/=666=>@EFIJJJHJIIJFHIJ877530004&%&&''&)((+(((.*$$$()')(('))+/1+,-,++*.+*&&%&.-***&&&'%%%$%&'&$$%(+1'6?ADD@@?@HJJJEGIGEJJHFJJJIJJJGG?;5)))%%$$&''+,66778A?6688;<<JJGJEDIJEJJJJJJJJJJJJJJJGJJHJCBBBJF?>>@80--++))())'''&&'';;>ABG?;::88000022(((::82784373545...6335-JJJIJJGGGEHHCBBBHH;;::ECCC9348>@B555967((()8665(%$*,-'$%-+)*,,999844=@;:9?//..8((((54577785554;==ABBJEFGBAAAJFBFFHEJGGJ??@@JG110**)+))**430334/////''&''%%$$$$&'-/00777<6776;42004<@DJCIHFJHJJHJGBBEACDJJI=AGJDDIGIGJJICCBDHHFJJJJJJHJJC=A6<62.9C==:;>BCHJEFBFDF6444>DC(('%$%%=<::;<=<>D>?CEFGEHJJJJHJJE=>*))*=<CEA@>2,*++-../**))***(()/--:00//2?EHIJJJHJHJJBABDJJJGJJJJGJJGGHHJFH@???EJFA=))))8;5(''()(''23=JDFFFDAEJHJIJJJJJHJJJJJEGDGJJDBBED=334IJ??>?GFDGH<<:53:0222667999:=<=DJEJEJJGJJJJIJJJHJJJJFFJJJHH55551/?>@B=>?7003>;;--3333;;=AEEDBA@FIFE=EF@@?;;::>JGC=AB0@@8:9:3222(%$$&&&%&'+,,.6789223?AHE9@A5888<CBCHJEJEJJJFJEIEGJJIJJJJJJJIFEDJJJJEEEBEHHF?54>9=/*((((),.<<<=9<==@A<::8<C=CFHJJJHJJJJIJHHJ=@>==ABA?@BJHGEJDFJJG?=6445423202769?@9889;888>>?GG::89???DDAJGJJJJJGJJGIJHIHJJIJJHIJDJIJJJ6665-**322223A@<JIBACCIGEEHJIFFCDC@AB?32++146((''+),,+*%%%&&%%%&(&%$%%%())/+('('%&&((+-*+*)(*89=>??AB@ACABDEEJFJGEBEGF>:2222@2215/.*))10*112=7((((0014>>>IGHHFGJJGIJIJGEJIEF====B;2(&)*.1322778.)((,-,-*)(1/-)&&'**(33>CDIIJJJJJGJIF>??@JJJHHJB?:9::::>>656<I==-((((?007:BA@?AHJJJJJJJJJJJIJJHIHJJJFEA6421)()**))+'$%%&'5648655125<>??CBCGGFFFDBBB322156:;<<=;90))&&&'0*('')+))*-/'&+.077<?***+3000331//1000/,,,-)))*21244+*())&%$%$'(((%%%&)+)++15+00/687;<FJGEHEEF@@?@GEC?EJJDH9BEHJFFGJGJJHFJA,+*,0.--,/.-01-,&&&%%%%&&(+*'&%&'$$%&%&()<DED?>@AEIJJJGGJIJIFJEJEJJGJGJHJGHJJJJIJHCFGJFJJFJJIJHJFJJJJJJHF?...,+++2004+'').)''(,,+,FJHFFJED@BADIJBJIIJEFFGDEJGFGJCC6''&&@B@@AIJECCCJEFDE;740158>=EHD=88BDIFGFB;955?BABBC@+,133'66<JJFJFHJJJDJJ?>==;81210-)'&'((((,--22238?@CEDJJEDCDGFJGJHJJGH=;::;/-.567<?@@E:999GJJFJGHGJJJJGJJJEFEFIJFEFIEDFHHEFGJFIJHFJEGCBBBEIIICDJ:9989:5'&)&&%%'&&$$$&((%$##&'%%''*+,1::::98:AAJJJJGGJIJHIJDCDEIBI944%%&(*1312789;IEJJHBBBCJHFJEJJIEEJFGIIJJEFFDJIJJCDEBFHJFEFFJ8878DCCJEHCA?83&%%$%$'00/01474<0//0<544)5.--.*(),5//+-.00-.1)'''&%$%&%$%%%&0899<<>000047772,&&&1DHBAADA@@@DEFFGJCCBA43297,,,,-/070,000899@AACDFA@0///=>>413230/,,31.,+,120***FCA@??AGDA2..*///9@@?BC;:9861210,./2-(++&&$$$%%''$$$%&',-19?@DEDHHHJIJEGJJJ@@@?JA@?BAAA@=<<<>A@?>;<<A?DCD<<70.-/0./13;7843-,,,,4,,,+;@C<;:2/16488:?@;;;<<<<54448447:;@:;817::7749=?999893/01+112665522143345..-21//0563)))*./))*.-,,($$%(++--.354.8C??ABEDFFJHIEEJFHJJJJDCFDA??A>89<<@>C8888JJJGJIJGDBCBAIAA97B>?FEJGJC63;988AEJJE>63'H@@>::9.---/--4./77@<;;<BAAGEJGJJJDJJGJJGGHJJGJFJ8:77@?BA2('&%%'(***..42110(1//+*)(&%$$$%%##
@Glass_A2P_7_pDSG588_10
GTTGGTATTGCACAAAACTCACTCCTGAAGGCTATGCGGTCGAGTCCAAATCCCACCCAGGCTCGTGCAAATTTATCCTGTGGCTGCACTTGAACGTGTGGCCTAGATGACTTCGGTACCAAATTCCAGAAAAACTTACTGCAAAGGGAGACTTCATTTTCGTCCGCGTCCACCTGTGCGGACCTCGGTACCAAATTCCAGAAAAGAGACGCTTTCGAGCGTCTTTTTTCGTTTTCGTCATCGAGTGGCACCATTCCTGGTTTCTCTCGTTGGAAGAAGAAGAAACGAGAAACTAAATACTAGAGTCACACAGGACTACTAGATGATGCAAACCGTTTTAGCGAAAATCGTCGCAGACAAGGCGATTTGGGTAAAACTTCCGCAAACAGCAGCAACCGCTGGCCAGTTTTCAGAATGAGGTTCAGCCGAGCACGCGACATTTTTATGATGCGCTACAGGGTGCGCGCACGGCGTTTATTCTGGAGTGCAAGAAAGCGTCGCCGTCAAAAGGCGTGATCCGTGATGATTTTGATCCAGCACGCATTGCCGCCATTTATAAACATTACGCTTCGGCAATTTCGGTGCTGACTGATGAGAAATATTTTAGGGGAGCTTTAATTTCCTCCCCATCGTCAGCCAAATCGCCCCGCAGCCGATTTTATGTAAAGACTCATTATCGACCTTTACCAGATCTATCTGGCGCGCTATTACCAGGCCGATGCCTGCTTATTAATGCTTTCAGTATTGGATGACGACCAATATCGCCAGCTTGCCGCCGTCGCTCACAGTCTGGAGATGGGGGTGCTGACCGAAGTCAGTAATGAAGAGGAACAGGAGCGCGCCATTGCATTGGGAGCAAAGGTCGTTGGCATCAACAACCGCGATCTGCGTGATTTGTCGATTGATCTCAACCGTACCCGCGAGCTTGCGCCGAAACTGGGGCACAACGTGACGGTAATCAGCGAATCCGGCATCAATACTTACGCTCAGGTGCGCGAGTTAAGCCGCTTTCGCTAACGGTTTTCTGATTGGTTCGGCGTTGATGGCCCATGACGATTTGCACGCCGCCGTGCGCCGGGTGTTGCTGGGTGAGAATAAAGTATGTGGCCTGACGCGTGGGCAAGATGCTAAAGCAGCTTATGACGCGGGCGCGATTTACGGTGGGTTGATTTTTGTTGCGACATCACCGCGTTGCGTCAACGTTGAACAGGCGCAGGAAGTGATGGCTGCGGCACCGTTGCAGTATGTTGGCGTGTTCCGCGATCACGATATTGCCGATGTGGTGGACAAAGCTAAGGTGTTATCGCTGGCGGCAGTGCAACTGCATGGTAATGAAGAACAGCTGTATATCGATACGCTGCGTGAAGCTCTGCCAGCACATGTTGCCATCTGGAAAGCATTAAGCATCGTGAAACCCTGCCCGCCCGCGAGTTTCAGCACGTTGATAAATATGTTTTAGACAACGGCCAGGGTGAACGGGCAACGTTTTGACTGGTCACTATTAAATGGTCAATCGCTTGGCAACGTTCTGCTGGCGGGGGGCTTAGGCGCAGATAACTGCGTGGAAGCGGCACAAACCGGCTGCGCCGGACTTGATTTTAATTCTGCTGTAGAGTCGCAACCGGGCATCAAAGCGCACGTCTTTTGGCCTCGGTTTTCCAGACGCTGCGCGCATATTAATAACTCGGTACCAAAGACGAACAATAAGACGCTAAAAGCGTCTTTTTTCGTTTTGGTCCTTTGAAGTTTAGGGGATAGTCCAATTATTGAAGGCCTCCCTAACGGGGGGCCTTTTTTTGTTTCTGGTCTCCCTACTAGTAGCGGCCGCTGATCGGCGAAAAAAGGGCAAGGTGTCACCACCCTGCCCTTTTTCTAAACCGAAGGTACTTCGCGTTATGCAGGCTTCCTCGCTCACTGACTCGCTGCGCTCGGTCGTTCGGCTGCGGCGGGGGTCTCGCTCACTAGAAAGGCGGTAATTTACCAATGCTTAATCAGTGAGGCACCTATCTCAGCAATCTGTCTATTTCGTTCATCCATAGTTGCCTGACTCCCGTCGTGTAGATAACTACGATACGGGAGGACTACCATCTGGCCCCAGTGCTGCAATGATACCGCGAGACCCACGCTCACCGGCTCCAGATTTATCAGCAATAAACCAGCCAGCCGGAAGGGCCGAGCGCAGAGTGGTACTGCAACTTTATCCGCCTCCATCCAGTCTATTAATTGTTGCCGGGAAGCTAGAGTAAGTAGTTCGCCAGTTAACGTTCGCAACGTTGTTGCCATTGCTCAGGGCGTCGTGGTCACGCTACCGATTGGTTTGGTATGGCTTCATTCAGCTCCCGGTTCCCAACGATCAAGGCGAGTTACATGATCCCCATGTTGTGCAAAAAAGCGGTAGGCTTCGGTCCTCCAATGGTTTTCAGAAGTAAGTTGGCCGCAGTGTTATCACTCATGGTTATGGCAGCACTGCATAATTCTCTTACTGTCATGCCATCCGTAAGATGCTTTTCTGTGACTGGTGAGTACTCAACCAAGTCATTCTGAGAATAGTGTATGCGGCGACCGAGTTGCTCTACCAGCATGAATACGGGATAATACCGCGCCACATAGCAGAACTTTAAAAGTGCTCATCATTGGAAAACGTTCTTCGGGGCGAAAACTCTCAAGGATCTTACCGCTGTTGAGATCCAGTTCAATGTAACCCACACGTGCACCCAACTGATCTTTCAGCATCTTTTACTTTCACCAGCGTTTCTGGGTGAGCAAAAACAGGAAGGCAAAATGCCGCAAAAAAGGGAATAAGGGCGACACGGAAATGTTGAATACTCATACTCTTCCTTTTTCAATATTATTGAAGCATTTATCAGGGTTATTGTCTCATGAGCGGATACATATTTGAATGTATTTAGATCACGCATCTTCCGACAACGCAGACCGTTCCGTGGCAAAGCAAAAGTTCAAAATCACCAACTGGTCCACCTACAACAAAGCTCTCATCAACCGTGGCTCCCTCACTTTCTGGCTGGATGATGGGGCGATTCAGGCCTGGTCTGGCGGCGCAACACCTTCTTTCACGAGGCAGACCTCAGCGCTAGCGGAGTGTATACTGGCTTACTATGTTGGCACTGATGAGGGTGTCAGTGAAGTGCTTCATGTGGCAGGAAAAAAGGCTGCACCGGTGCGTCAGCAGAATATGTGATACAGGATATATTCCGCTTCCTCGCTCACTGACTCGCTACGCTCGGTCGTTCGACTGCGGCGAGCGGAAATCGCTACGAACGGGGCAGAATGTCCTGGAAGATGCCAGGAAGATACTTAACAGGGAAGTGACAGGCCTGGCAAAGCCGTTTTTCCCATAGGCTCCGCCCCCCTGACAAGCATCACGATCTGACGCTCGGGATTGGGTGGTGGCGAACCCAACAGGACTATAAAGATACCAGGCGTTTCCCCTGGCAGCTTTGCCTGGTGCGCTGTACCTGTCCCTGCCTTTCCGGTTTACCGGTCATTCCGCTGTTATGGCCGCGTTTGTCTCATTCCACGCCTGACACTCAGTTCCGGGTAGGCAGTTCGCTCCAAGCTGGACTGTTCGCGGAGCCCGTTGAGTCCGACCGCTGCGCCCTTATCCGGTAACTATCGTCTTGAGTCCAACCCGGAAAGACATGCAAAAGCACCACTGGCAGCAGCCACTGGTAATTGATTTAGAGGAGTTAGTCTTGAAGTCATGCGCCGGTTAAGGCTAAACTGAAAGGACAAGTTTTGGTGACTGCGCTCCTCCAAGCCAGTTACCTCGGTTCAAAGAGTTGGTAGCTCAGAGAACCTTCGAAAGCCGCCTGCAAGGCGGTTTTTTCGTTTTCAGAGCAAGAGATTACACGCAGACCAAACAATATCAAGAAAATAGTCTTTTATTAAGGGGTCTGACGCTCAGTGGAACGAATTTCACGTTGGATTTGGTCATGAGATTATCAAAAAGGATCTTCACCTAGATCCTTTTAAATTAAAAATGAAGTTTTAAATCAATCTAAAGTATATATGAGTAAACTTGGTCTGACAGTTACCAATGCTTAATGAGTGGCGCCTATTGAGCAATCTGTCTATTTCGTTCATCCATAGTTGCCTGACTCCCCGTCGTGTAGATGACTACAATACACGGGAGGGCTTACCATCTGGCCCCAGTGCTGCAATGATGCGCGGATTCCACGCTCACCGGCTCCAGATTTATCAGCAATAAACCAGCCAGCCGGAAGGGCCAGCGCCAGAAGTGGTCCTGCAACTTTATCCGCCTCCATCCAGTCTATTCCATGGTGCCACCTGACGTCTAAGAAACCATTATTATCATGACATTAACCTATAAAAATAGGCGTATCACGAGGCAGAATTTCAGATAAAAAAAATCCTTAGCTTTGGCTAAGGATCATTTCTGGAATTCGCGGCCGCTTTTCTAGAGTTGACAGCTAGCTCAGTCCTAGGGACTATGCTAGCTACTCCGAGAACTTTTCGGATCAAGCTATGAAGGACGCAGAAAGAGGGAACTAAACACTTTACTAGAGAAAGAGGAGAAATACTAGATGGGTCAAAGTAGCGATGAAGCCAACGCTCCCGTTGCAGGGCGGTTTGCGCTTCCCCTGAGTGCCACCTTTGGCTTAGGGGATCGCATAGCAAGAAATCTGGTGCCGCTTGGCAGTG
+
))*),7-+++0BBFDJJGIGJGJDDBDJGJJE<;;;FHFA75423+)&%(+-67399;=JD?<4**+7577<;979555;=AABJHJIE<<<=JJJJHI>?>?@/*)))*++3--67;<=66002.1/.++00,(((&&%&-''(*0..%$$$$$&&&&2('&&.,.('''3444@@;;JIDGHJFBCA@GJ@??=D872803A>;854335;AFB877:::334212310/05<,,,-++5)(())((%))%$''26++*)@76546689>BFJJIHEDB7327+7777::8<99=G?@?>77=BJJHEHAAJJGHEDFICCEHJJGJGGIJCCCDEJFHGDJGGHH600////0400557@??>>/.//01-+,**'$$%8:;<>A@@8778DHDEIJCEJJJJGDJIG@@FHJ?>>?JJDHJGJ@@@A4434>==:<9<<;:::<AHGJGJ@>,***AHEFF@HEE??A=A<E;:::>A>@?J8777:>BBE?>=@@BC<:::?@HB@>=;2223C9@BDJJGJC>2(&'0:4455;:<ABDDFHJEJ>CFA8A,,5CA@AACB@@?8776DCEEIGCJDHEB>??=657124@BJFBABCH999HJJJCDEGDFFJEJJDDJJJIJGECCJIJE>9999*((())5***++++,,,-999:988521*)*,,-..65.+./+34/0...3//;ABEGEFCDFFIJEJA@AJJGJJHFIJHFCC@58899JJJGJJG@@?@?@?@IFJJJEFFJJJGJJJJHJJJJEDBHD<<<<FGJJJJJHGJFIJJIJJJHJGHJHF@?==>JIEIHJJIDFJBAB72.0/.66///?@:EEGJDFJIJJHE;;;;<GJHB@@?AHDEDGG@<<<E@>>>?GJEAHGIGHJDCBBIJJGGJE..,-.-8=CI@@JEIJJIJJJIJDCJGIJFH;;0--060///7?=894445>?@ECCG+++((((((((*++,;CFBBBBGGHDBDJGGHIJJJIHFC;=3332<987((((,(,-AFFJJJIJ::66.,,+/0:@;9:@DDEBJJJJIFHFEBBE643;<::542240;;788=???;CCHJJHIJJIJJJEDBDJIHDE@??@IF;;;;FA?:799<ABBEHJJJJJJJIJJJGHIJJE@BABDFHFIJJJIGFIGIAA?@ECDBCJACFCEE=0/..2,,,29A?AB?A?>@><55/.///--,069?>>>JJJJGFDCB===<;3322569DEHGEGJJDFC=<<1212DIJJFHFJ@D////HCEIIJIFBBFCIHIDJA>JJEFA?=>C@9:DFHJJEHF?1111111;;=CCDBB@=?<-++**7,,,,442345+**,**)*+,1123EECA:>>?@87=>AA::BCDA@;;;CCAAD>I)''''34:::31,+++,-.120---AFJFEEFEB;<6::JBB>>???;10/2100021542322120162/)''('((.33./++1++***//,)@@BBBBBI@>@?2111-,,((+*026224CFDDGFDFHHJJJJJECDCBC@>=<<:<<<C:9530147<>9999(''*((''/0=AJA@@@GGFFHJGIGDGJHJJIGJEHGGEHJFJJGGGJFIJFCA@9978964589=>BFCD>;0..04)))/-**--.-..9;?EIACCAGIEF:EGFFIIC>9833('%$$$$&(*/3//<;:<<>FEC?8++++3220///2123.//JJE:9774;6??.,++4;:==A<=BC??A?ECB<<<DGFJFEJIJBBBB>==>GJJJJGIIDGJACD444HD988<@=6>AA>;;::<6667@>>6;658)))),/....+))%$$$%'*)))+JGGFEJGJJBB@=8634:2;=91>;??>?<;C<:'()/.*))&+)('''%%((-11250..124;678@<<<=<<9444<<:<FJJBAA</-,-/,,--8:CJEAC<=11687..*(''/,-.''''(;JHJJGEHFFJ;:99<BA0../?HBBDAEEDHJFHCBAB74..44..-+***335:@@=?A@HJIJJHH2222DHJEE>98+(1.3+),6;==ABDDCE30)()*60014.*(%%&(()55576779<3223JFGEFEJ@@?=??<FBCDHJGHHJJJJJIJIJIJJJFJJFIIGCICBBCEHGJJJJJJJJIJJJHBCDGJHJGJHFEC<<''%&*%&$+%$$''''//;<;:;78765558:9420+*''()*)*+**''''*,DB::8/++-.-+)-'%'((**)()((%('(''&((&%),97,235A?>988:='''()/)%%%()))%()())&&&&&%'&'()6445=@==?@1100:<CBAE7762ABC<<844522224223;/-++-+0///26891GDGHJH>:88DJJIFFCD..-*,+)*.+-ACHIJH9---)*)*''%%'+-@JB???DFJHGGJHHJJGJIJJJJJJHJJJJJHFJJJJJJJIJ<;;;BCDD@A?<D2//01989@AD?GFGJJJGGJJJGJHJJJJJJCAB434<0-,,.++''((9:==A?>@??E10.,,0BDCCDEEJABABCDD@;;;<D<9810%$&)*&%%$$%&.59:EJJIJJBJJBEGCFHJIJIFFEFGBDDGF@IJJIJJJF===:>>@EEHHGHGDDIDCA;@ABJH<;;CJCA////?==ACGCA6790?BBJC=;4<>E@=<990((()/-..+&&%%()):>BDHIJJJIJDGG>63'5;>66689==;789?2////754564+++0?DBBCBJJJIFJBBGEEJGEJIIIJJJIC>9:CJJJIGJJJJJEFFJJ??>>F=>DEJHJJJJJJFJHG9999???@2*,?FGJGGDGIJJH;:FEGJIJJJJHJGGIDFFGJGJE=;;;?@J3222BD>>999>//./24==98422(*('((3222;;>=<8;-CGFFIIDDEGFEGJIHGEJJJJJHJJJJHJJJJGJCBB@??BA;99:IFJHFJJJJJJGGFDEJCE<=::7?CHDJIJJJEJJJIHDDHEJGGJFJJJJFFG>@@??95334-'''&&&(&*,,+,((&&%&&&''(<?@B@@E==>7.?@EGFJHGJJFA?<;@56FA:9;<=IGJFFJJHJJJHJJJJJJFEGFJFFJIJHFJHBBBBFJJJJJJJGJGGHBA?2-.0.../@99-,+-.=CCDCJJJJJIJJIJE@??>ACAC?>>;;76////:21;AE@@9:83<<:>A3D6AAABJFECDGEFB@CGFGFJJ@===CAAABHFDDIJJEJ6666<94432'%%''',-0/---==)&&)&%'((*02@FB@@@FH?FCDJFHJJHIEDDJJJJJJJCB61(&%'%360/.-...,+***,.214/*0---.070-/9759DA==;1112((((,)&''(((/'''()(((,+%%%&'**'''&'%$%'%''%'(&()()()869:33CCEEJ><<=CA?JFCAA7669740594)))(-+*+))((..55//2,8987:+(-,,,./,,+&'(()))4445?EHGGEIFJGHJJJJIJIJE4444AAEDIJHJJFG;;;*)))2/1;AC=@>=>320(''(2//-+((1/0003/.&$#$'%%$##$'%%&$$%)>@BDJCDD76168.*2*-78@@@@JGGDGGDDBJJBDFEGE@<;<>@C@BBDCEBA43227JEE4444;<<JGGIHGJJJEDCBEJGIEIFFJFJG;778?@CB?AA@F@;<?DF<:;:;BADCIJEICBGJGG???=::;>JGED=<<<DC@...((((+*++10//&&&'')-.=;>>==8)%%%'&&&,:767>9=DC@A@==>@GFDBACE-)()49))-02+<><::<B?@?:736?)'')89,***.03210//,+**((((50.++)*+-%$$$$%&*(((''(&%%&&'&&&::7=@IFJHGFDDD==;65882)''%$$%&((&&'&&'$#$..40393334>=9973<8777AFDF>BFBC0787532255E>CDH@@=2B<CFJGJGGJJHGJJ;;;@;3333==<HEGJJDDBD767986579>:?AAJHJJJFJJHHJHJFJHHEDFD)))(+&&)(((1+)%$%%&(()>@>==<86759:;HCCIIJEBADBIEJJFGJJB@D?=?9788?0+(&$$$%&(''()7-+-12A?;:5799@C543489;>>>:9:=BC<8***+22&&%&'%%$&%&08==>?CHDA?==>2--,002/;<<==FHAA@AGHGEEHJHJJ@@???6110))&'+,''*)+%$%&(((''&&%%%%%%$%%&'*2208:;=8632314*+*+27;<663467((((*))&&8>BDDECECAACAE43336;<=????@BB?430+34434855558:FB@@ABJBAB?>8-**-//58ABBBBB;<<>0////501116+*+/0----632234578200*))('&&*('(('(0ADAABB>>?>A@@@8556<==/...ADA??@@?;8892..)*)'(,369:><//..9:;:;AA=<==AJA@A=<;40015<<?C?JA><<=?6666E87610//21.+556<?ABDEDDB:9;?2100)''++*))-/24>>>@EB.--.><5542888=8899;*)&&&%&))++++335=<>>@BDBDAAGJBABAE;124C=3*))))%%$$(+-..9<A@@AAB<999;=853-,*
@Glass_A2P_7_pDSG588_11
CTGATAAATGCTTCAATAATATTGAAAAAGGAAGAGTATCCATATCAACATTTCCGTGTCGCCCCCTATTCCCTTTTTTGCGGCATTTTGCCTTCCTGTTTTTGCTCACCCAGAAACGCTGGTGAAAGTAAAAGATGCTGAAGATCAGTCGCGGTACACGACTGGTTGCATCGAACTGGATATCAACAGCGGTAAGATCCTTGAGAGTTACGCCCCCGAAGAACGTTTTCCGATGATAAGCACTTTTAAAGTTCTGCTATGTGGCGCGGTATTATCCGTATTGACGCCAGGGCAAGAGCAACTCGGTCGCCGCATACACTATTCTCAGAATGACTTGGTTGAGTACTCACCAGTCACAGAAAAGCATCTTACGGATGGCATGACGGTAAGAGAATTATGCAGTGCTGCCATAACCATGAGTGATAACACTGCGGCCAACTTGCTTTCTGACAACGATCGGAGGACCGAAGGACTAACCGCTTTTTGCACAACGTGGGGATCATGTAACTCGCCTTGATCGTTTGGGAACCGGAGCTGAATAAAGCCATACCAAACGACGAGCGTGACACCACGATGCCTGTAGCAATGGCAACAACATTCGAACTATTAACTGGCGAACTACTTACTCTAGCTTCCGGCAACAATTAATAGACTGATGGAGGCCGATAACTTACAGCCACTTACTGCGCTCGGCCCTTCCGGCTGGCTGGTTTCTGCTGATAAATCTTGAGCCGGTGAGCGTGGGTCTCGCGGTATCATTGCCAGCACTGGGGCAGAAATGGTAAAGCCCTCCCGTATAGATCATATGCACGACGGGGAGTCAGGCAACTATGGATGAACGAAATGACCAGATCGCTGAGATAGGTGCCTCACTGATTAAGCATTGGTAAATTACCGCCTTTGAGTGAGCTGATACCGCTCGCCGCAGCCGAACGACCAGAGCACGGCAGCCGTGAGCGAGGAAGCCTGCATAACGCGAAGTGATCTTTTCGGTTTTAAAGAAAAAGGGCAGGGTGGTGACACCTTGCCCTTTTTTGCCGGACTGCAGCGGCCGCTACTAGTAGGGAGACCAGAAACAAAAAAAAGGCCCCCCGTTAGGGAGGCCTTCAATAATTGGACTGTGCTAAAGTTGGAAAAGAACCAAACAAAAAAAGACGCTTTTCAGCGTCTTATTGTTAGTATTCGTACAGGAGTTATTAATATGCGCGCAGCGTATGGAAAACCGAGGCCAAAAGACGTGCGTCTTTGATGCCCGGTTGCGACTCTACAGCAGAATTAAAATCAAGTCCGGCGCAGCCGGTTTTACAGCTTCCAGCGCGGTTTGTGTCGCCTGAGCCCCGCCAGCAGAACGTTGCCAAGCAATTGACCGATCTAATCATGACCAGTCAAAACGTTGCCCGCTTCCACCCTGGCCATTGTCCAAAACATCTTTATCGACGTCCCTGAAACTCGCGGGCGGGCAGGGTTTCACCGACGCTTAATGCTTTCCAGATGGCAACATGTGCTGGCAGAGCTTCACGCAGCGTATCGATATACAGCTGTTCTTCATTACCATGCAGTTGCACTGCCGCCGCGATAACACCTTAGCTTTGTCCACCACATCGGCAATACGTGATTAGGAACACGCAGAACGTGCTCCAACGTCGCCATCGCTTCCTGCGCCTGTTCAACGTTGACGCAACGCGGTGATGTCAGACAAAATCAACCCACCGTAAATCGCGCCCGCGTCATAAGCTGCTTTAGCATCTTGCCCACGCGTCAGGCCACATACTTTATTCTCACCCAGCAACACCCGGCGCACGGCGGCGTGCAAATCGTCATGGGCCATCAACGCCGAACCAATCAGAAAACCGTTAGCGAAGTGGCTTAACTCACCCGCGCACCTGAGCGTAAGTATTGATGCCGGATTCGCTGATTACCGTCACGTTGTGCCCCAGTTTCGGCGCAAGCTCGCGGGTACGGTTGAGATCAATCAACAATCGCGCGAGATCGCCATTGTGATCCCAACGACCTTTGCTTCCCAATGCAATAAGCGCGCTCCTGTTCCTCTTCATTACTGACTCGGTCAGCACCCCATATTCCCAGACTGTCGACGACGGCGGCAAGCTGGCGATATTGGTCGTCATCCAGTACTGAAAGCATTAATAAGCAGGCATCGGCCTGGTAATAGCGCGCCAGGATCAATCTGGTAAGGGTCGATAATGAAGTCTTTACATAAAATCGGCTGCGGGGCGATTTGGCTGACGATGGGGAGGAATTAAAGCTCCCCTGAAAATATTTCTCATCAGTCAGCACCGAAATTCCGAAGCGTAATGTTTATAAATGGCGGCAATGCATGAAATCGGAGTGACCGCGGATCACGCCTTTGACGGCGACGCTTTCTTGCACTCCCAGAATAAACGCCGTGCGCGCACCCTGTAGCGCATCATAAAAATGTCGCGTGCTCGGCTGAACCTTCATTCTGAAAACTGGCCAGCGGTTGCTGCTGTTTGCGGGCTTCTACCCAAATCGCCTTGTCTGCGACGATTTTCGCTAAAACGGTTTGCATCATCTAGTAGTCTCCTGTGTGACTCTCGTCTTTAGTTCTTCGTTTCTTCTTCTTCCAACGAGAAAACGAGGAACTAAGCGCGCCACTCGATGGACCAAAACAAAAAGACGCTCGAAAGCGTCTCTTCTGAATTCGTACAGAGGTCCGCACAGGTGGATGCGGACCAAAACGAGAAAAAGGCCCCCCTTTCGGGAGGCCTCTTTTTCTGGAATTTGGTACCGAGTTATTAGGCCACACGTTCAAGTGCAGCCACGGATAAATTTGCACTAAGCATGGGTGGGATTCGGACTCGACCGCATAGCCTTCAGGAGTGAGTTGTCCCGGAATACCAACCGACGACTTGACCCTGCCAGCGACCACGGATCTTCATTACGCGATCCCCTAAGCCGGGTGCGCTCAGGGGAAGCGCAAACTGCCCTGCAACGGGAGCGTTGGCTTCATAGCTCTTGACCCATCTAGTATTTCTCCTCTTTCTCTAGTAAAGTGTTTAGTTCCCTCTAGTTAGCTAACGTTTGATCCGAAAAGTTCTCTAGTAGCTAGCATCATCCCTAGGACTGAGCTAGCTGTCAACTCTAGAAGCGGCCGCGACGCAGAAATCATCCTTAGCGAAACTAAGGATTTTTTTTATCTGAAATTCTGCCTCGTGATACGCCTATTTTTATAGGTTAATGTCATGATAATAATGGTTTCTTAGACGTAGGTCGGCACCATGGAATAGACTGGATGGAGGCGGATAAAGTTGCAGGACCACTTCTGCGCTTCGGCCCTTCCGGCTGGCTGGTTACCTGCTGATAAATCTGGAGCCGGTGAGTGGGTCTCGCGGTATCATTGCAGCACTGGGGCCAGATGGTCAGCCCTCCCGTATCGTAGTTATCTACACGACGGGGAGTCAGGCAACTATGGATGAACGAAATAGACAGATCGCTGAGATAGGTGCCTCACTGATTAAGCATTGGTAACTGTCAGACCAAGTTTACTCATATATACTTTAGATTGATTTAAAATTTCATTTTTAATTTAAAAGGATCTAGGTGAAGATCCTTTTTGATAATCTCATGACCAAAATCCCTTAACGTGAGTTTTTGGTTTCCACTCAGCGTCAGACCCCCTTAATAAGATAAATATCTTGAGATCGTTTTAGTATCGTAATCTCTTGCTCTGAAAACGAAAAAACCGCCTTGCAGGGCGGTTTTTCGAAGGTTCTCTGAGCTACCAACTCTTTGAACCGAGGTAACTAGCTGGAGGAGCGCAGTCACCAAAACTTGTCCTTTCAGTTTAGCCTTAACCGGCGCATGACTTCAAGACTAACTCCTCTAAATCAACTACCAGTGGCTGCCAGTGGTGCTTTTGCATGTCTTTCGGGTTGGACTCAAGACGATAGTTACCGGATAAGGCGCAGCGGTCGGACTGAACGGGGGGTTCGTGCATACAGTCCAGCTTGGAGCGAACTGCCTACCCGGAACTGAGTGTCAGGCGTGGAATGAGACAAACGCGGCCATAACAGCGGAATGACACCGGTAAACCGAAAGGCAGGAACAGGAGAGCGCACAGAGGAAGCGCGGGGGAAACGCCTGGTATCTTTATAGTCCTGTCGGGTTTCGCCGCCGCTGATTTTGAGACGGCGTACGAGATTTCGTGATGCTTGTCGGGGGGCGGAGCCTATGGAAAAACGGCTTTGCCGCGGCCCTCTCACTTCCCTGTTAAGTATCTTCCTGGCATACTCCAGGAAATCTCCGCCCCGTTCGTAAGCCATTTCCGCTCACCACAGCAGTCGAACGACCGAGCGTAGCGAGTCGTGAGCGAGGAAACGGAATATATCCTGTATCAGCATATTCTGCTGACGCACCGGTGCAGCCTTTTTTCTCCTGCCACATGAAGCACTTCACTGACACCCTCATCAGTGCCAACATAGTAAGCCAGTATACACTCCGCTAGCGCTGAGGTCTGCCTCGTGGAAGAAGGTGTTGCTGACTCATACCAGGCCTGAATCGCCCCATCATCCAGCCAGAAAGTGAGGGAGCCACGGTTGATGAGAGCTTTGTTGTAGGTGGACCAGTTGGTGATTTTGAACTTTTGCTTTGCCACGGAACGGTCTGCGTTGTCGGGAAGATGCGTAATACGATACAACTCAAATATGTATCCGCTCATG
+
))**889=>@<<>?AEEEFJGED>>DDEEDEDHA>;;62'&&&'.((8;?@?ABA/<=?9///32;8/.123ACD@;FD@@>>DFCECFA?744128<87564311/1@=>;HJIJIJJJJJJJJHJFC@?EJHJCCFE3++*).+%$$$%&&*&(%%&+**++,084455B5555D4222*'''*.16622..)'(+,;4:4589977)/2385-5+**'''')''':55))))33'&&&3357CCDJJJJJGJFEE::9:@ABHGGFJBJC?@<:1;;<E843232.---6::9;>>;;;=A???IHGJJEECCBF<<768675++,422566;:<BC.---FCBA?A@:999<=-+++7HIJFJFGGJHA?AFHJJ<;:;@-,,%%%'**,1668;<FGGEEJIFJEEIJJJJH:::;E>=644+++((((,-1100.&%&&*+**0/..2/0020//0,)&%%&'./-+++99;,,,+,,-((''')4)))*;983,''&'*+----:94512<@665/&12<555<=<>=>=740(''')(&$$,++/013341223GDDDD?@A430/014440-**,5<ABCD:99544(((&%&(*//011:?JJHJDBBBJHHFEABD?>=?A@:56.>@@FF2222---+))*+-++)'&&'('$#$$%%&(&&$%&)&''('%&&'((,,,,,9993''$+)**)))/./0&+*()5'(5455500)(),567>?222355,*******104::92+**)*+*./((('''55&&(')(,22)))((((0+**(./1)&&((++---.:9(''033A@84&&&%&&'')))55::322273284+**.-.255655.+++-,,--./.,/04654446766341023CDIJJEHD6555=*((((0778<;33)))'++)&&'),+.././//++,265//0,,))+*..,**&''(,,,116('')((9;?@CDC:888=.-,'%%(./244<<:32CGHBDFFDEJJF@DBCA@A?CB443350///10+)29...0ABBD;444:JJJF@@@?>?+******@:9882,,4628<@AIHGDA?<?BBB89009445ADD=>?B>0//.//042334,,*($$&1*&&&))*./2++*,))++,,.9<;970.)(((/22=@B;;;;J@:5,0'$$%%()&$$%&&&%%%(0444=BEJHJEDB@CABB:9.-**-;AJE>>?@DFJJJEJJB999CB???@EF???@@>8000030))))1167IHGEHEEBEEFCCCGJJJJJJJJDDFDAAB,(&*11&$$$%%)()((&&(&%&)2****-%%&'%%%'*098;<:;;<:9:97777=>9;:;,,,-/.-.,'&&&$%'*./.0398><<=CFJE///---.,11222-11//0000)((*-,(&%(,--,(''*.3-'&&%'%$$%)0177<20108DAA@AB75476433-../6=3333?BFEFJHHFE;;666CB666<B>>><??ACD=::;=>>=??@EHHGJIJHJJJEJJI@BJJJJE>??;:<9...0A<;,,--9;4455>=///''(<=>CA4444@,21101./---1/)%%&8789111/'&'-/21++,-/.,-''&&***--(((%%%**,-+,,,''+*/...35:;::>>;?A+55;;HCACBACBBD<=<<J9999A/&&&')+3334778785:BCEE=<=844011*(*+-+*++,79::6674222EHDIJCJIIGJDDJEHFEJJGBCBGGJJEG?@<32./2;;7>><<<>FGEJJJCBDD;;;:A@>?@@33BA@?@BFGDJJEIJDB7775783224;+***EHCHHIJIC?0,**)(('-./49AAFGDA886657.//088>>@BDJIJIIFFC;;;?A?5445@++,-:957<=A<B?::8;;6410/..++**7-('(03.*')*'(/0102/.-./.+***,,,+,,+*+((('&&&&('**-.+*'&''*0''-*(('.1.///97-)**(&'3-10-,*))''&&'.//@776ECF6C;ECF33333>@@:::--55CA>>,,,,9--((('(.&524883'&%&)*,-00///-//02002;<<=8989FA@A><=<=885('&'.494-'&&&()((&'%%**59;>BCEJJFHABB=<<;=899781-.*'&&)0//00;/<6/4113(''';:<878=:.-,*..5567789@C7111BB=<6--,-2466533466))('().%***154414<?>BDB657344+'1//55:::8:<<9<=.,,190)*(25:DIHGFJIEIHJJIGJJGHDEBA<<<;4%%$$&))''&&''(''&%%''/4<>>;;:8<B@CB@?@....>>>D;EDEG>>>=>0)GEGHHEJEDFCCGEC:>;=:::>BJ@<<@@?---.224?EDB<<85557?>=421268776:9/()04011285668?>@<<==@CDCJJFGIJJB@CCH@@DBHJ?@;;==;EFGEA??>GAAJIFFDCDFFJ=<;:===222JE?>>>ABDBA:99:>0000164/&'*(+/,(''))*)((''('--//.51-,--4066.02-32-.100.1*37:;;>?ADBC?>==?A>>=;=::<7,,-)**+-+&&'''&(A@BBA9888><<>D>--*)('(&/12423,++,1+'&&'&(('(,./09;?@>>@?;978;66:;6&&%%)-878:9<>=>DC<62451053-..++,-/:533.-.25.*))%%'&')*0/666:=@HCDA@A??1000333/-./)(&'))****----..1'&&'++('),(((+/,&'(&;>@@ABC@@??@??=<4/+(((0/)))**)+(''&''('200/2;;<>@::::3..CBBB763/+,0''(&(%%%'$%($$$%$%))'&&'1112)'%%&%%$$$##&'%#$&(3:?66671139987:=>AE>>@=>>@HG@@@,,,,4,+---/0/01,.//;CGJJGJJEGEGHIGFEECE?=FAADBDFHGIFIFHCA88?/4--++$$%%###$$')((()''*+4/,--IDDFAC@@***('')$$%%))))))51'&&'(4//./977887=;3325-+**)*)40.,+))*-.02,,,6A?@??=>C>---+.2-('()))))((*..5<440..''*43'2110-)))*CJECACBA8678<??A?>@BJFJIFF@=>=?AABECDJHFJJJJJE00022@&%%'&&&',3227CCGHIJCCFBDEGJJJJGJJJHJJJJIFJFFJG@GDBA+++,79222230&'68DDFD;=HHJDFC@=+++,'.*()+=::::7677A=:2311265-*))())*(''*>=B@CFJHHHJJGJJGDDACBIJHGBA=5-*%%%%$$$$%()8=?754.,,,-38;67GD<;;001EJJBGDFCC55100100006555(&&..***+1....444;989;>>CFEDBDEGJJJHJJCJHJDGGJJHJJJJFE84568C?<;;CJH<<;<EJHAHJFGD?;==AA=9:;.*86;+++-7788<C662:7134::==FFC==888//-+*)())04912/)**((()?56;=>?DEBEEA<D23HGFDBCFEED3./46>;B;=F..//HGFJDA@?>=84.+-:;;;;<6689%%&%$$&&&&&**,09&&'(((''1:<7665;:2223CEJHGI633:CDBCD000/,'(==@=6....657*(((;BBC>A66---,,,4A8BBF:99=<BCDEDFDDDGEB>544411BEDFD@87---++,/1>?E<;;:?;:99730..)<0//004+-79443+**+,,--,('((-22009899DDJAAA@:98+++,?<>>ADGH;5308;@JHIJIDACBAFEDD=;<80((3DE<<<<IIDHE====FFJDFHFHDDIFHGDJJGEEEHDEH?CDBIJACGF@@AJJIJECBBAJDFGFGFJEF@@?@@56ACCEFEJJGJJJJJJJHJJGJIIHHJGJ???E@JFIJJJJJEJIJ6556CJGEJJIIJJG2111::CCDCCDGGCEEIHJHJJDFDGFJIJIJGIJJHJHGDG99.+&&')+''%%$&%%%JJJJHDCDCIDFJID@BEIFFCCDCJJFJJJGIJJJH99921114435017/'%%&+*'''-)''&%%)-/,,,,-23311141'''>BDB<:::<:::9:;FJJJIJFFACDIDJB551014E=988:<IGIJJEJJJECBDEBFEHC@A?GEBD.)))),-<AHJGJJGFCJHJGEJHGHJ@A?BE@@><;=<<;+%%%$'&&)*1/.04444345(((*451133433,&&&()+1./3..,++(''()0,,(()-10/('&%)*-...7<;<=FCFGGJEEFJJJJFEF@:<;::7769>3343;;;EDCEJHHIJJDBCDEHFFHFJJHGJJJIIGJJJHED''''''1?;991100//1.//(&&'++,.056AEEICBDD0...,'(2267<<A>>>?GFDCH98778769HBFFJJGGG@@@AIJEHJJJHJFEGHEF;:::B;666585449BBCEEJHJJIFFA>=B>?;>@777733..-/12558?IJGGEJ>@?DJJFJIJEIJFEJFJGGJIFHGHJJJHIEIHEGDEEFFB@@@A52+(('%$$%&(''/4;;EHJGHHG@?CEBBB:66/
@Glass_A2P_7_pDSG588_12
CCTGTAGCGCATCATAAAAATGTCGCGTGCTCGGCTGAACCTCATTCTGAAAACTGGCCAGCGAATTTACCCAAATCGCCTTGTCTGCGACGATTTTCGCTAAAACGGTTTGCATCATCTAGTAGTCCTGTGTGACTCTAGTATTTAGTTTCTCGTTTCTTCTTCTTCCAACGAGAGAAAACGAGGAACTAAGCGCGCCACTCGATGGACCAAAACGAAAAAAGACGCTCGAAAGCGTCTCTTCTGGAATTTGGTACCGAGGTCCGCACAGGTGGATGCGGACCAAAACGAAGGGCCCCCTTTCGGGAGGCCTCTTTTATGGAATTTGGTACCGAGTTATTAGGCCACACGTTCAAGTGCAGCCACGAGATTGGTCCACGAGCCTGGGTGGGATTCGGACTCGACCGCATAGCCTTTAGGAGTGAGTTGTGCAATCCCGACCATTTGACCCTGCCAAGCGGCACCAGATTTCTTGCGTACGCAATCCCCTAAGCCAAAGGTGGCACTCAGGGGAAGCGCAAACTGCCCTGCAACGGGAGCGTTGGCTTCATCGCTACTTTGACCCATCTAGTATTTCTCCTCTTTCTCTAGTAAAGTGTTTAGTTCCCTCTTTGCGTCCTTCATAGCTTGATCCGAAAAGTTCTCTAGTAGCTAGCATAGTCCCTAGGACTGAGCTAGCTGTCAACTCTAGAAGCGGCCACGAATTCCAGAATCATCCTTAGCGAAAGCATTTATCTGAAATTCTGCCTCGTCGATCGCCTATTTTTATAGGTTAATGTCATGATAATAATCGTTTCTTAGACGTCAGGTGGCACCATGGAATAGACTGGATGGAGGCGGATAAAGCTGCAGGACCACTTCTGCGCTCGGCCCTTCCGGCTGGCTGGTTTATTGCTGATAAATCTGGAGCCAGTAGCATAGGTATCGCGGTATCATTGCGGCGCTGGGGCCGGATGGGTAAGCCCTGCCGTCGTGGTTCTACACGACGGGGAGTCAGGCAACTATGGATGGAACGAAATAGACGGATCGGCTGGATCGTACTCACTGATTAAGCATTGGTAACTGTCCAACCAAGTTTACTCATATATACTTTAAATTAATTAAAACTTCATTTTTAATTTAAAAGGATCTAGGTGAAGATCGCTTTTGATAATCTCATGACCAAAATCCCTTAACGTGAGTTTCCGTTCCACTGAGCGTCAGACCCCTTAATAAGATGATCTTCTTGAGATCGTTTTGGTCTGCGCGTAATCTCTTGCTCTGAAAACGAAAAAACCGCCTTGCAGGGCGGTTTTTCGAAGGTTCTCTGAGCTACCAACTCTTTGAACCGAGGTAACTGGCTTGGAGGAGCGCAGTCACCAAAACTTGTCCTTTCAGTTTAGCCTTAACCGGCGCATGACTTAAAGCTGACTCCTCTAAATCAATTACCAGTGGCTGCTGCCAGTGGTGCTTTTGCATGTCTTTCCGGGTTGGACTCAAGACGATAGTTACCGGATAAGGCGCAGCGGTCGAACTGAACGGGGGGTTCGTGCATACAGTCCAGCTTGGAGCGAACTGCCTACCCGGAACTGAGTGTCAGGCGTGGAATGAGACAAACGCGGCCATAACAGCGGAATGACGCCGGTAAAGGCAGGAACAGGAGAGCGCAGGAGCCGCCAGGGGGAAACGCCTGGTATCTTTATAGTCCTGTCGGGTTTCGCCACCACTGATTTGAGCGTCAGATTTCGTGATGCTTGTCAGGGGGGCGGAGCCTATGGAAAAACGGCTTTGCCGCGGCCCTCTCACTTCCCTGTTAAGTATCTTCCTGGCATCTTCCAGGAAATCTCCGCCCCGTTCGTAAGCCATTTCCGCTCGCCGCAGTCGAACGACCGAGCGTAGCGAGTCAGTGAGCGAGGAAGCGGAATATATCCTGTATCACATATTCTGCTGACGCACCGGTGCAGCCTTTTTTCTCCTGCCACATGAAGCACTTCACTGACACCCTCATCAGTGCCAACATTAGTAAGCCAGTATACACTCCGCTAGCGCTGAGGTCTGCCTCGTGAAGAAGGTGTTGCTGACTCATACCAGGCCTGAATCGCCCCATCATCCAGCCAGAAAGTGAGGGAGCCACGGTTGATGAGAGCTTTGTTGTAGGTGGACCAGTTGGTGATTTTGAACTTTTGCTTTGCCACGGAACATATACGTTGTCGGGAAGATGCGTCATCTAAATACATTCAAATATGTATCCGCTCATCGACGATAAGCCTGATAAATGCTTCAATAATATTGAAAAAGGAAGAGTATGAGTATTCAACATTTCCGTGTCGCCCTTATTCCCTTTTTTGCGGCATTTTGCCTTCCTGTTTTTGCTCACCCAGAAACGCTGGTGAAAGTAAAAGATGCTGGAAGATCAGTTGGGTGCACGAGTGGGTTACATCGAACTGGATCTCAACAGCGGTAGAGGTCGCAGAAGTTTTCGCCCCGAAGAACGTTTTCCAATGATGAGCACTTTTAAAGTTCTGCTATGTAGCGGTATTATCCCGTATTGACGCCGGGCAAGAGCAACTCGGTCGCCGCATACACTATTCTCAGAATGACTTGGTTGAGTATCACCAGTCACAGAAAAGCATCTTACGGATGGCATGACAGTAAGAGAATTATGCAGTGCTGCCATAACCATGAGTGATAACACTGCGGCCAACTTACTTCTGACAACGATCGGAGGACCGAAGGAGCTAACCGCTTTTTTGCACAACATGGGGGATCATGTAACTCGCCTTGATCGTTGGGAACCGGAGCTGAATGAAGCCATACCAAACGACGAGCGTGACACCACGATGCCTGTAGCAATGGCAACAACGTTGCGCAAACTATTAACTGGCGAACTACTTACTCTAGCTTCCCGGCAACAATTAATAGACTGGATGGAGGCGGATAAAGTTGCAGGACCACTTCTGCGCTCGGCCCTTCCGGCTGGCTGGTTTATTGCTGATAAATCTGGAGCCGGTGAGCGTGGGTCTCGCGGTATCATTGCAGCACTGGGCCCGGTAAGCCCTTCCGTATCGTAGTTATCTACACGACGGGGAGTCAGGCAACTATGGATGAACGAAATAGACAAATGGCTGAGATAGGTGCCTCACTGATTAAGCATTGGTAAATTACCGCCTTTGAGTGAGCTGATACCGCTCGCCGCAGCCGAACGACCGAGCGCAGCGAGTCGTGAGCGAGGAAGCCTGCATAACGCGAAGTAATCTTTTCGGTTTTAAAGAAAAAGGGCAGGGTGGTGACACCTTGCCCTTTTTTGCCGGACTGCAGCGGCCGCTACTAGTAGGGAGACCAGAAACAAAAAAAGGCCCCCGTTAGGGAGGCCTTCAATAATTGGACTATCCCCTAAACTTGGAAAAGAACCAAACGAAAAAAGACGCTTTTCAGCGTCTTATTGTTGCATCTTGGTACCGTATAGATATGCGCAGCGTCTGGAAAACCGAGGCCAAAAGACGTCAGTCTTTGATGCCCGGTTGCGACTCTACAGCAGAATTAAAATCAAGTCCGGCGCAGCCGGTTTGTGCCGCTTCCACGCAGTTATCTGCGCCTAAGCCCCCCGCCAGCAGAACGTTGCCAAGCGATTGACCATTTAATAGTGACCAGTCAAAACGTTGCCCGCTTCCACCCTGGCCGTTGTCTAAAACATATTTATCAACGTGCTGAAACTCGCGGGCGGGCAGGGTTTCACCGACGCTTAATGCTTTCCAGATGGCAACATGTGCTGGCAGAGCTTCACGCAGCGTATCGATATACAGCTGTTCTTCATTACCATGCAGTTGCACTGCCGCCAGCGATAACACCTTAGCTTTGTCCACCACATCGGCAATATCGTGATTGCGGAACACGCCAACATACTGCAACGGTGCCGCAGCCATCACTTCCTGCGCCTGTTCAACGTTGACGCAACGCGGTGATGTCGCAACAAAAATAGACCCACCGTAAATCGCGCCCGCGTCATAAGCTGCTTTAGCATCTTGCCCACGCGTCAGGCCACATACTTTTATTCTCACCCAGCAACACCCGGCGCACGGCGGCGTGCAAATCGTCATGGGCCATCAACGCCGAACCAATCAGAAAACCGTTAGCGAAGTGGCTTAACTCGCGCACCTGAGCGTAAGTATTGATGCCGGATTCGCTGATTACCGTCACGTTGTGCCCCAGTTTCGGCGCAAGCTCGCGGGTACGGTTGAGATCAATCGACAAATCACGCAGATCGCGGTTGTTGATGCCAACGACCTTTGCTCCCAATGCAATGGCGCGCTCCTGTTCCTCTTCATTACTGACTTCGGTCAGCACCCCCATCTCCAGACTGTGAGCGACGGCGGCAAGCTGGCGATATTGGTCGTCATCCAGTACTGAAAGCGTTCATAAGCAGGCATCGGCCTGGTAATAGCGCGCCAGATAAATCTGGTAAGGGTCGATAATGAAGTCTTTACATAAAATCGGCTGCGGGGCGATTTGGCTAACAATGGGGAGGAAAATAAAGCTCCCCTGAAAATATTTCTCATCAGTCAGCACCGAAATTGCCGAAGCGTAATGTTTATAAATGGCGGCAATGCGTGCTGGATCGAAATCATCACGGATCACGCCTTTTGACGGCGACGCTTTCTTGCACTCCAGAATAAACGCC
+
DEDJJJJJJJJJJJIEGIJIJGGEDCCDJJJIJIFJJGGGED8576465589EB>9899:861,)((+)18:;<=GJDFEGGDFJEEFHFEBBDCJFDCFDJJJJG>???JFD54/..(('())9==JJFFCCB@?>--,+++++++,-00(1212:HJD?6666JGFJEIE0//=AB=<<<<;;@13222223::77>9999=<<,,,,88<EGG==>DFEDFEE<<;<333=E90001,))'-,,**+,+&(((*)&'(,-110559ACFFEJEDGDB=<;<:863&%%&'&(('((+,/1.6>>BBA9:B32118)'&&+-,,,,,76776==>E;:87799JDFB?665(***,33..--(+%$$%(*'&&'('&%%)),.126;7677;4000/455>CFHDFEGJEJCBB.'((=FF>=:92(('(//8('&&(),,))))8?IHJIJJIIJJB@@>C,++,86435><B@@B@BA9999CFHGABDGEEFFJJGIIH@@AA==AHHJJEB@=1002=3.-..4889@ABACHGDDD><==?C@A:......**'+?BJFFGJJIGFA@?AJIIJGHI82F><GJEJEJEGEEHC>:9535A?77853<=>CJJFCDEBABAB*))()))/0??@?6A:::9:666654745::::<AB325<DF;<<BA=<>AA@('''.'&'+12490000,+*,063+*+*)+%%%%%'..)..0,-30)%$%*02,++-7;<2///487300*'&'''()0'''+4@=@?BCCJHJJHE;753233<>555)(()8))(**--;DACCCEEFEFDEAC50'1'''',1=@ABFA@A?<))))6.+'$$$%,-@@>?>@?@BDJA>==92223?;844ACFJJIJD>JDC;:<<<<E11116=<=@>;4445('''''''&&''/11177<==@>,,,),)))'''&'(134/.+.+)(('('&&(0&&&%(&'(&&&&&&')22/../<<C84-..79;433455)))).)&&,+*+//+++,)(&(510/1.,++)(&%&&&5@??BCFJFDG>=<:<=;:33213..../@GBDJGCC@)(()33567>==611222000,---'''(((,--<<EDCD;;:=;0+**)(',1=AA9776+((+>=444?AB;:217AB@?=>=ABFJIJJ=DB66&&('(//,')0.1-6??ABBHJEHJIJGJJJ;,,JFEEGJFDE@>4.15356;>>>>>>CCCGFHHEGFACAAHA?;;<6<;??GFHGJJ999;JJJJHBCCDJJJJFJJJFHFEEFJ63314)&&%%%%++-***,+**+0('()4>>>H????JFE;@;:99:9B>@@@=77<5521,+++?BHDGFDGC@BEIDFHJFBBDBBCA3223882*+**54442.-).(((++,7:;4457B@BJHJ;;;<IFJIIIGJ@>873.06>ED>111JFFBA?A=21263?@EECFCDCFJIFEGD?;9965+++665;GEJJJHGIGCDD9995+'&%&+,./FHDJHGEACCBGHIJJJGFJGHCBCA;779HEAAAAEEJJJJDIJHHJFJJJDCJA;559A@GJJJJHJ>;9:7111CFFJJHJJGJJFDEIJJJJGC?>--,)+()*-455>A?B><55422,)'('&'('10128648;:BAA?:8<;98:@CJFGFJJHJJJJJHJJJF;;;GJJFAABBJFHHJFHBDFJJJJJJJJJJGJJIJJJGJJJIC=9'%%'(8JHJGFJEEAG?>B@CGJJJFJJEGJJJFJ===<AB<=6557;=>=C@6CC:447<8777B?DHFJJ00/0741**212=?1---873100?D@555DEGJJHJJJJJGJFGJFFGGFHFAAAG00004,,-9<>ABCD:;0047:<<>=::?<E7778DFDDGEJBCEB@?@@JFJJJEEEJJIG9:50/--.+-.//00))*3667>>;;;BFJJGJJJJFIJJGJJIFJIFJJJFHIGEEDHDHEGJJJJJI;;-)),-CEJJJJJHGIIHGFFJEJJJFHGIJBC?>=?B@A@A8667<988>GFJGJFEHJIJHJJHJIGHJJJJJJCDGJJECDBIIJEIJ@?=7777BA@DBB40.,)&.'''8==>>A@A>@?=<=<::::BBDHGJHJJFGGJGIIGEJHJIFEDEGHHJHJJIJFCJEJA:.-+*0+-%%'&')*37BADJGHICBBBJBA)((+BDGGJHJHFGHJIGJJFFCDCEI@C=533-,,----,)'&&&./3@EIJCDDFJHHJIJFJFD7778GGJFDJCDDDJC<888:JEJJGJJJJJJJFJFH@@@@=59008:?ED;CAJD42,-9B>>>AAFJCJECA<55/011*(''///1GFJGHJJHJJJIJJD?;779CBBB;::95-,++-0,,,.////+)))'(*,*,9@GEJIGGGGHJF@B57C@((((*78///'%%$$&''(%%&,)*5675-,,.<;@@BGJJEFJGJEG?@HEFJIFJHJFBFJHJIIJJJJJIGJBCA>)))++/****4551+@AIJIJJJJJEGED.,,-87456@CCGJIJFGJJGJIJGGHC----99GFJI@@>?A>>JFAA--,)**499::79998AEJJJEJJJJJJJGJHJJJJJJFGJIJJDDGH??CA?>?BEJJJCCBBCFBCJJIIJJ****FGJJJJJJJJGHFJIIJJIHH?AB(BBBECCD2222884;87.//<>AHJIJJJJJJJJHHJJJJJIIIA@A88558?F@>>DDDC>=CAA@EDCHGIIE>>>BBEEHFI???AJG:::;GHIJGJJJFFGJJJJIJF6566?A<<=,,,,A====JFGHJJFGJJGIGHEGGDFEGCHIJIJIJJIID3333JJJJGJJEJJJ<<;89:787677413;352.*(''(),,.....85422323BJFEHCA9530/,('(()((((--/3>@BDGG@6549B?>99=>?EEEEJJJJJGHFJJJGJJJB=<;;@@?DAAA@EC3333CGDDFEHHIFI<<::>91111<2222220,,-,**-()**/001.*,+<CCFEF<<==?FCADBC>...033982011256111711>=>@HDGFD>=AD=:9:0++,,///1++++////EJEECEJEDJEEFFIGJFJGJJJJHJJFJA<;;<FC=@@ABDEEJJJJJ@@?@H@::==H;::;AA@AA@@@;::99:;<>?FGJF::9CGEGGFJJJJJJJGGHJEEJHFJJFEIEGJJJGJHHEEDJJJJJJFJGJJGCJJFFJJJJJIJHJJFHFDC>AJ=?9><AD76.*.-///7?@BDJHJGEEEFC.---...IGEJGGGHJHJF@A<EB<;:<;85985557=?A@A>@CE9;<<?>=?FGHFFJHIFGJD?<>::96656**+/1,168AD1002JFGFFFECGEHIGBAAED4110446763/---/3)((()+%%%%%%%*%&&&+,+,6....@@6=<<><;;<<<=<<@DC2''('&&&'444343112-(347;:=<:<4446HIJHJJJHJJ@GGFCDFGFJJEFCDGCJIJ>>>A;9BB@A<:533:?CEIFGGHDGGDHJ@@=<,,;99BBEJDGEGFAA?::9556,+++EIICHHFJJEGIEIJJJJJGJJJJEJJJJJGIJJEDI=?BE0000005999?EGFJ999:JDEEEHJF@@@<?DBIDBDGIFJJJJJJJG5.,--;BHECJE@>?@:;5.+*++>>>@GEDGFGJFB@AA>JFJJJJJJJJJHJJFJJJJEFAAABA>@JJJHJHIJJJCBBBFC@C;:768;9.441///())))))))....0034<F>=>>JHJJFIHHJJEDF;HJJJJHJJGJGHIJJHIJHJIJJJJGEECFJEJJJHJJEDEEFJJGJJHJHJIHHJHJJJJJJJJJJJJJGJHGEFJJJJHJGEAJGHCJGIJJJGEJJJJFJJJJJJJJJGHDHEGFFDJHJJB33334@,,,,AFJEJJFJGJJA>A@CJBDEBA?EBBJDDBJFJJJGJJIEJFJ?<<<C@CJHJFGIJIJJFJEFD@66//..14>AACHEJHJJJJFJHFJJFIJJIHJJJJJJFDE=<:;<==GJJGGGJ@A@@FIJIHFGEHHHJHJJJHGJHJJJHGJJ:999<;;<IGEJHHIJJH@JGGFE@A?B<<<=EIDIIIJIIJJJGJGHJJJHHJIGHDJJJFH=9=:99@@JGJHDEJJJ?????HJCJJJHEJGED931/1)(((*'&'%$$$(//'(55556FEIJIGEFHFGJGJF=<<9:9977>9AB@@D>?>IGJJJHIJJJIDCCCEJJFJGJJJGFFGJJJHJJJJH<::;;8894444999ADHGGHJJJHHJJJIIJIFHHFJJJJC@?@;;<AJED?@<=?===<>FFJHJGHJJJGFJJJ22.))**1117798<=>=>=CJJJI<<<9999:<<;48/00,'''><=FEHC@67/,*''**,339322<9/ACBCAA@AEA@@@JJJJGJJA??>F@???'''&''(4-,+(''')'('%%+22))=@AEHJGDC63///634IJJJJJJJJJJJFJIJJJEJA3006>>>DCGJEJIHJIFFJJJJIEFHJJJJHJFBA=977:9855556667=99<@GJF????DCCAJJBCB@BA@ADBDH?612@@@@E;75@55?=;-,'
@Glass_A2P_7_pDSG588_13
CACTGGCGCGCTATTACCAGGCCGATGCCTGCTTATTAATGCTTTCAGTACTGGATGACGACCAATATCGCCAGCTTGCCGCCGTCGCTCACAGTCTGGAGATGGGGGTGCTGACCGAAGTCAGTAATGAAGAGGAACAGGAGCGCGCCATTGCATTGGGAGCAAAGGTCGTTGGCATCAACAACCGCGATCTGCGTGATTTGTCGATTGATCTCAACCGTACCCGCGAGCTTGCGCCGAAACTGGGGCACAACGTGACGGTAATCAGCGAATCCGGCATCAATACTTACGCTCGGTGCGCGAGTAAGCCACTTCGCTAACGGTTTTCTGATTGGTTCGGCGTTGATGGCCCATGACGATTTGCACGCCGCCGTGCGCCGGGTGTTGCTGGGTGAGAATAAAGTATGTGGCCTGACGCGTGGGCAAGATGCTAAAGCAGCTTATGACGCGGGCGCGATTTACGGTGGGTTGATTTTTGTTGCGACATCACCGCGTTGCGTCAACGTTGAACAGGCGCAGGAAGTGATGGCTGCGGCACCGTTGCAGTATGTTGGCGTGTTCCGCAATCACGATATTGCCGATGTGGTGGACGGAGCCAAGGTGTTATCGCTGGCGGCAGTGCAACTGCATGGTAATGAAGAACAGCTGTATATCGATACGCTGCGTGAAGCTCTGCCAGCACATGTTGCCATCTGGAAAGCATTAAGCGTCGGTGAAACCCTGCCCGCCCGCGAGTTTCAGCACGTTGATAAATATGTTTTAGACAACGGCCAGGGTGGAAGCGGGCAACGTTTTGACTGGTCACTATTAAATGGTCAATCGCTTGGCAACGTTCTGTTGGCGGGGGGCTTAGGCGCAGATAACTGCGTGGAAGCGGCACAAACCGGCTGCGCCGGACTTGATTGATTCTACTGTGAGTTCGCAACCGGGCATCAAGACGCACGTCTTTTGGCCTCGGTTTTCCGAGACGCTGCGCATGTAATAACTCGGTACCAAAGACGAACAATAAGACGCTGAAAAGCGTCTTTTTTCGTTTTGGTCCTTTGAAGTTTAGGGGATAGTCCAATTATTGAAGGCCTCCCTAACGGGGGGCCTTTTTTTGTTTCTGGTCTCCCTACTAGTAGCGGCCGCGCTGCAGTCCGGCAAAAAAGGGCAAGGTGTCACCACCCTGCCCTTTTTCTTTAAAACCGAAAAGATTCTTTCAGTTATGCAGGCTTCCTCGCTCACTGACTCGCTGCGCTCGGTCGTTCGGCTGCGGCGAGCGGTATTAGCTCACTCAAAGGCGGTAATTTACCAATGCTTAATCAGTGAGGCACCTATCTCGGCAATCTGTCTATTTCGTTCATCCATAGTTGCCTGACTCCCCGTCGTGTTCATGACTACAATACGGGAGGGCTTACCATCTCGCCCGTGCTGCAATGATACCGCGAGACCCACGCTCACCGGCTCCCGATTTATCAGCAATAAACCAGCCAGCCGGAAGGGCCGAGCGCAAGTGGTCCTGCAACTTTATCCGCCTCCATCCAGTCTATTAATTGTTGCACGGGAGGCTCGAGTAAGTAGTTCGCCAGTTAATCGTCGCAACGTTGTTGCCATTGCTACGGCATCGTGGTGTCACGCTTCGTCGTTTGGTATGGCTTGATTCAGCTCCGGTTCCCAACGATCAAGGCGAGTTACATGATCCCCATGTTGCAAAAAAGCGGTTAGCTCCTTCGGTCCTCCGATCGTTGTCAGAAGTAAGTTGGCCGCAGTGTTATCACTCATGGTTATGGCAGCACTGCATAATTCTCTTACTGTTGCATGCCATCCGTAAGATGCTTTTCTGTGACTGGTGGAAGTTTATCAACCAAGTCATTCTGAGAATAGTGTATGCGGCGACCGAGTTGCTCTTGCCCGGCGTCAATCCGGGATAATGTCACCGCCGCATTAGCAGAACTTTTAAAAGTGCTCATCATTGGAAAACGTTCTTCGGGGCGAAAATTCTCAAGGATCTTACCGCTGTTGGGATCCAGTCAAATGTAACCCACTCGTGCACCCAACTGATCTTCAGCATCTTTTCTTCACCAGCGTTTCTCGGTAAGCAAAACAGGAAGGCAAAATGCCGCAAAAAAGGGAATAAGGGCGACACGGAAATGTTGAATACTCATACTCTTCCTTTTTCAATATTATTGAAGCATTTATCAGGGTTATTGTCATGAGCGGATACATATTTGAATGTATTGATATCACGCATCTTCCCGACAACGCAGACACGGTTGCCGTGGCAAAGCAAAAGTTCAAAATCACCAACTGGTCCACCTACAACAAAGCTCTCATCAACCGTGGCTCCCTCACTTTCTGGCTGGATGATGGGGCAATTCCTGGTCTGGTCGCAACACCTTCTTCACGAGGCAGACCTCAGCGCTAGCGGTGTATCTGGCTTACTATGTTGGCACTGATGAGGGTGTCAGTGAAGTGCTTCATGTGGCAGGAGAAAAAAGGCTGCACCGGTGCATTGACAGAATATGTGATACAGGATATATTCCGCTTCCTCGCTCACTGACTCGCTACGCTCGGTCGTTCGACTGCGGCGAGCGGAAATGGCTTACGAACGGGGCGGAGATTTCCTGGAAGATGCCAGGAAGATACTTAACAGGGAAGTGGACAGGGCCACAGCAAGCCATTTTCCATAGGCTCCGCCCCCCTGACAAGCATCACGAAATCTGACGCTCAAATCAGTGGTGGCGAAACCCGACAGGACTATAAAGATACCAGGCGTTCCCCTGGCGGCTCCCTCGTGCGCTCTCCTGCCTGCCTTCGGTTTACCGGTGTCATTCCGCTGTTATGGCCGCGTTTGTCTCATTCCACGCCTGACACTCAGTTCCGGGTAGGCAGTTCGCTCCAAGCTGGACTGTATGCACGAACCCCCGTTCAGTCCGACCGCTGCGCCTTATCCGGTAACTATCGTCTTGAGTCCAACCCGGAAAGACATGCAAAAGCACCACTGGCAGCAGCCACTGGTAATTGATTTAGAGGAGTTAGTCTTGAAGTCATGCGCCGGTTAAGGCTAAACTGAAAGGACAAGTTTTGGTGACTGCGCTCCTCCAAGCCAGTACACTAATAAAGAGTTGGTAGCTCAGAGAACCTTCGAAAAACCGCCCTGCAAGGCGGTTTTTGACTTCCAGAGCAAGAGATTACGCGCAGACCAAAACGATCTTCAAGAGAATCATCTTATTAAGGGGTCTGACGCTCAGTGGAACGAAACTCACGTTAAGGGATTTTGGTCATGAGATTATCAAAAAGGATCTTCACCCTGATCCTTTTAATTAAAAATGAAGTTTTAAATCAATCTAAAGTATATATGAGTAAACTTGGTCTGACAGTTACAG
+
(((+,58>@3344@?=?8;GJJHJJFFFFJB?,((999:GC111?1:779AFFEFDEDCCCCHDECCBA>@>:;::>877***)--1::;==6666JGJGJFJHJGJJJJFFJEHFEIJJIJJFFHBE@CBFHF=>AAJFHHJGGEEDJJJJJF@A434<FB?:79FJDECBBCBA/...66577776--,*+))***:>@GEC@>??D@CEB=:=DCEADBBGJJJIHJFIJJJBGEAEJJIJHJJJJGGEHJDJFAA@AB0//+++,==>?DDIIIJJ?>??JICC=??>C:&&&ABDB7734-.:CE1111AA@A??JJFIJJJJJFIGJEEJFHDDDHJHIJGEJGEJJJGGEBEJJJJHJHBABCC><<=>?=978EJJCGHEGJJIJGFJFGJHJJJHIFFA@@ACGGGIAAA@HJGGGEJFJFFJAABGJJIJFHDGGEFJIFHJIJJFEEJGHJFJJHJIJIFDID>=<;=200..068;>>??JDFGFHEF@????JJFIJJJIJJJJJGJHJJJDEE@@@JEH?@BCJB8888AA?@;;;;B<>G??>5;6779=DDFJJJJJFIEEJJEBA@:325***+'&%'0,--.;CFG@>@JJJGFJHGJHJJJJHHJEHHJJHJJFJJFCJJJGJIJGJJIGJJGIHIJEFJJJJJGIGJIJHJJHJHJJIJJIJEFBB@<:8668:=>JJFJECFFDIJGDC7666=98:=5222;:8-,-.-2''''75+8895333D>@@@JIHJJJGGFIJGGHGFJFIHJIFJJJIFACFGEJHJFJJJEJEJJEJHJHJIJJJJJGJGJJJJJJIFHGBCBBGJJJIE8777AB)))*<<==JED@@A?:;<EE@<9986-,,,56ACBCJJFDEDJFGJJJCDCFGJIJFBB????10-+''&&++''')00113634AABDCAAA?,,'&'&)())13::8:;;@877:?.-'&*,,*)((((+,23'%%'01,,,,<ABBDGIGGEFHEIB==988;?>==>DCDHDCBAC@BIEIAA@@BBBJHA<=>DD??A@CGE96@BDBCB111>IED=<<9888:A=?@?DGJFHECJGHJDFJBFEFE8654576=??;6<?/../56:;;BB765----/1/111('&%*.269::>=BB?DGJJJIIHJA@ACHIGECADBEI<<@@@9=:10=32333EHJGCBBBHJJA@<(().&$#$&&'&&(''(*.*+.2232..CFCBGJJIFJJC@B@@776EFIEF<<<;CA=<=;777000/0)'''2:9::778>GGDCECJJEA@?@C9?=;::;ABE8777EDCCB<<<<//,+)'''&&&%('&**01773344799;>>I>>>>97885556:4A@/.-+,.10''(%%%&/0(((*422?C;3314<100/312,,,+6/008CEE<<<7877BE@FFIJFJJJCA;;;;GI:211265*&**0=9@?BAB55555579555421269A@=JJJFJCBBE:>1/0;BIGGJJJHFHFJJJIJJIEGGDJJJHJIJJJHJJJFHFJEBEB62*)''&))&$$$$&./1113978<?AB@=>:2*//+)((*+015;CJEBDEDJBBCADJ>8'''AJCBBCJJFC>65001,**12337A==>9611225/.--0/445//-//*(,,())''(63335=?><<:/:87002/:=@AEBBB.,400:767688?D=<<==@?-**;<IJIA?889:2222:6.,,,EJJEGIJHJHJIJJFJJHJJJG??>?EGEEB?>?2223;;:;;:@>???>D7865<;96654/-./BFFEJHIAJJFFFJJJJJJGJJJHDFJJJHHJFBFEE>:98447=====@C@CDCID@?=;;/..0500((((<44442334>8,***2./20++&''&%((&&%'())())('&&(.(6711++*&&&'000***-4..<JJJHHGFECEJJJFJFJJJIEHECC?;9;;CA0//:9'&%%''(*+7:A?>9;>7;;6660+++,1'&(%&'***14/01121887899?CEG@;:::CDEBA9/129BB?>=;;+*(&%%%%/0///...)))*)))*136EFFDDEDDJHFHGGJCJFJFECHF;::8060-&%%%*3>A?@A@CFFJJHJG---/JDDCCJEBCAAJCD@FFGHFDEIJJJIFEHJGJJIJJJJJCBBEJJJJEFCB@@IBABBGGHFJJIGFDDE?BCD@@?><3321003432444444?/+=>>?@55,(((('&(()*(('-/=AF5555HHJJJFHB@A@EGE653.--D@@A@JJJJFHHJIJIJHJJFGB;@J=9875551239774333>>BHBFFFJEE>;<:;:(((IB.--.))$$$%$$$##$$$$BCDJEJ=3@@>DFBBACJJJJJJHFDFHJJID=?80**--.456DCBBBHJJFHJJJJEEGC0/)&&$'7EED>:9:;A?>444::<GGJJ@@A953*''+..7ABCBEA???B?B?<9(((&'&((////+*2,,./;9:JHJGJCEDACBGGDHJJJGJJJGIJJJJJJJJJJJHJJJJJJB??>A444480---/5567?A@@>532/.--++./;;<JJJJIJGEHHIHDEIHDGJGDGEBEDCFGGE@A@;9:GJJCB?I,,+'&%$$$0'7*)))+)(&&&&)()*+41;9889AA@=BEF@DFDBCJCB@AIJIHJCCCEBAA??A??><>ACFJJJJJJGJGJJJJIJGE<<<<JIGHEJGIJJEDA;5,+-6--2/'',**,/5988800130017GJJHHJEFGJCA@CA:8:2GEHFB>JJHJJJJ9888EFEFGHJJEFEJJJGJJJJC54++*//0:;ABFFHJJJIABB5444845*HB8<;;<@DFDCBEDCF@FGHIJJHJHIGJIJFEGECCC@@AJ@?AJEDHHGJJDHJFJC?>?AB955;7667AEJGJJJFHHJFFJFHJGGFDDDGHGIJHJHJJ;;99=BDJ?>>>EJHJGJJGHJGGBBAAJJCB@?32224.2239:FEHFGEDDCADGED1/..1;;8679BA@ABIB8897,(((:DFGEB?>>AEC?>@@????9245//043((((1022-,'&&$%%$&-;;865268-,,.,,+()(;9:<@86678DBB9745:1CC>==>F?><<651&$%%'&(((17:AAEEFEIFGGA@@AHGIJF>ABE@86610-())(+*),&'7559;9?>?AFCIJEEHIGJ<<98<=>6556;0/,+))''046=8<A@B=::>CCDHGFIJIJFEFCGC?==@?=;66:96/.11*+()(*>=>>DA=3:.1277877BEEGJJJFIGIFBB@AB>>?A><<=770012BEGDDE<<;=HCCC/...21)'
@Glass_A2P_7_pDSG588_14
GCGGAGTGTATACTGGCTTACTATGTTGGCACTGATGAGTGAGTGGAGTCCCTCATGTGGCAGGAGAAAAAGGCTGCACCGGTGCGTCGAGCAGAATATGTGATACAGGATATATTCCGCTTCCTCGCTCACTGACTCGCTACGCTCGGTCGTTCGACTGGAGCGAGCGAAATGGCTTACGAACGGGGCGGAGATTTCCTGGAAGATGCCAGGAAGATACTTAACAGGGAAGTGAGAGGGCCGCGGCAAAGCCGTTCCATAGGCTCCGCCCCCCTGACAAGCATCACGAAATCTGACGCTCAAATCAGTGGTGGCGAAACCCGACAGGACTATAAAGATACCAGGCGTTTCCCCTGGCGGCTCCCTGGTCGCTGCTCCTGTTTCCTGCCTTTCGGTTTACCGGTATTCGCTTTGCCGCTGTTTATGGCCGCGTTTGTCTCATTCCACGCCTGACACTCAGTTCCGGGTAGGCAGTTCACCAAGCTGGACTGTATGCACGAACCCCCCGTTCAGTCCGACCGCTGCGCCTTATCCGGTAACTATCGTCTTGAGTCCAACCCGGAAAGACATGCAAAAGCACCACTGGCAGCAGCCACTGGTAATTGATTTAGAGGAGTTAGTCTTGAAGTCATGCGCCGGTTAAGGCTAAACTGAAAGGACAAGTTTTGGTGACTGCGCTCCTCCAGCCAGTTACCTGGGTTGAAAGAGTTCATCCTCAGAAGCATCGAAAAACCAGCCTGCAAGGCGGTTTTTTCGTTTTCAGAGCAAGAGATTACGCGCAGACCAAACGATCTCAAGAAGATCATCTTATTGAGGGGTCTGACGCTCAGTGGATCGAAAACTCACGTTAAGGGATTTTGGTCATGAGATTATCAAAAAGGATCTTAGCCTAATCCTTTTAAATTAAAAATGAAGTTTTAAATCAATCTAAAGTATATATGAGTAAACTTGGTCTGACAGTTACCAATGCTTAATCAGTGAGGCACCTATCTCAGCGATCTGTCTATTTCGTTCATCCATAGTTGCCTGACTCCCCGTCGTGTAGATAACTACGATACGGGAGGGCTTACCATCTGGCCCCAGTGCTGCAATGATCCCGCAAGCCCGCTCACCGGCTCCAGATTTATCAGCAATAAACCAGCCAGCCGGAAGGGCCGAGCGCAGAAGTGGTCCTGCAACTTTATCCCGCCTCCATCCAGTCTATTCCATGGTGCCACCTTGACGTCTCAAGACCGTTATTATCATGACATTAACCTATTAAGAATAGGCGTATCACGAGGCAGAATTTCGGATAAAAAAAATCCTTAGCTTTCGCTAAGGACTCATACTGGAATTCGCGGCCGCTTCTAGAGTTGACAGCTAGCTCAGTCCTAGGGACTATGGTTCACTCTAGAGAACTTTTCGATCAAGCTATGAAGGACGCAAAGAGGGAACTAAACACTTTACTAGAGAAAGAGGAGAAATACTAGATGGGTCAAAGTAGCGATGAAGCCAACGCTCCCGTTGCAGGGCAGTTTGCGCTTCCCCTGAGTGCCACCTTTGGCTTAGGGGATCGCGTACGCAGATGGTGCCGCTTGGCAGGGTGAGTTCGTCGGTTGGTATTGCACAAACTCACTCCTGAAGGCTATGCGGTCGAGTCCGAATCCCACCCAGGCTCAGTGCAGAAATTTATCCTGTGGCTGCACTTGAACGTGTGGCCTAATAACTCGGTACCAAATTTGCAAAAGAGGCCTCCGAAAGGGGGGGCCTTTTTAGTTTTGGTCCGCATCCACCTGTGCGGACCTCGGTACCAAATTCCAGAAAAGAGGGACGGGCTCGACGTCTTCATTTACGTGCCATCAGTGGCGCGCTTAAGTTCCTCGTTTTCTCTCGTTAGAAGAAGAAACGAGAAACTAAATACTAGAGTCACACAGGACTACTAGATGATGCAAACCGTTTTAGCGAAAATCGTCGCAGACAAGGCGATTTGGGTAGAAGCCCGCAAACAGCAGCAACCGCTGGCCAGTTTTCAGAATGAGGTTCAGCCGAGCACGCGACATTTTTATGATGCGCTACAGGGTGCGCGCACGGCGTTTCTTCTGGAGTGCAAGAAAGCGTCGCCGTCAAAAGGCGTGATCCGTGATGATTTCGATCCAGCACGCATTGCCGCCATTTATAAACATTACGCTTCGGCAATTTCGGTGCTGACTGATGAGAAATATTTTCAGGGGAGCTTTAATTTCCTCCCCATCGTCAGCCAAATCGCCCCGCAGCCGATTATGTAAAGACTTCATTATCGACCCTTACCAGATCTCTCTGGCGCGCTATTACCAGGCCGATGCCTGCTTATTAATGCTTTCAGTACTGGATGACGACCAATATCGCCAGCTTGCCGCCGTCGCTCATTGTGGAGATGGGGGTGCTGACCGAAGTCAGTAATGAAGAGGAACAGGAGCGCGCCATTGCATTGGGAGCAAAGGTCGTTGGCATCAACAACCGCGATCTGCGTGATTTGTCGATTGATCTCAACCGTACCCGCAAGCTGCGCCGAAACTGGGGCACAACGTGACGGTAATCAGCGAATCCGGCATCAATACTTACGCTCAGGTGCGCGAGTTAAGCCACTTCGCTAACGGTTTTCTGATTGGTTCGGCGTTGATGGCCCATGACGATTTGCACGCCGCCGTGCGCCGGGTGTTGCTGGGGTGAGAATAAAGTATGTGGCCTGACGCGTGGGCAAGATGCTAAAGCGGCTTTATGACGCGGGCGCGATTTACGGTGGGTTGATTTTTGTTGCGACATCGCCGCGTTGCATCAACGTTGAACAGGCGCAGGAAGATGATGGCTGCGGCACCGTTGCAGTATGTTGGCGTGTTCCGCAATATCGCCGATATTGCCGATGTGGTGGACAAAGCTAAGGTGTTATCGCTGGCGGCAGTGCAACTGCATGGTAATGAAGAACAGCTGTATATGGACGCTGCGTGAAGCTCTGCCAGCACATGTTGCCATCTGGAAAGCATTAAGCGTGGTGAAACGCTGCCGCCCGCGAGTTTCAGCACGTTGATAAATATGTTTTAGACAACGGCCAGGGTGGAAGCGGGCAACGTTTTGACTGGTCACTATTAAATCGTGAGATCGCTTGGCAACGTTCTGCTGGCGGGTGACCAGCGCAGTATGACTGCGTGGAAGCGGCACAAACCGGCTGCGCCGGACTTGATTTTAATTCTGCTGTAGAGTCGCAACCGGGCATCAAAGACGCACGTCTTTTGGCCTCGGTTTTCCAGACGCTGCGCGCATATTAATAACTCGGCACCAAAGACGAACAATAAGACGCTGAAAAGCGTCTTTTTTGGTTTTCGTATTTTGAAGTTTAGGGGATAGTCCAATTATTGAAGGCCTCCCTAACGGGGGGCCTTTTTTTGTTTCTGGTCTCCCTACTAGTAGCGGCCGCTGCAGTCCGGCAAAAAAGGGCAAGGTGTCACCACCCTGCCCTTTTTTCTAAAACCGAAAAGATTACTTCGCGTTATGCAGGCTTCCTCGCTCACTGACTCGCTGCGCTCGGTAGCTCGGCTGCGGCGAGCGGTATTAGCTCACTCAAAGGCGGTAATTTACCAATGCTTAATCAGTGAGGCACCTATCTCAGCGATCTGTCTATTTCGTTCATCCATAGTTGCCTGACTCCCCGTCGTGTAGATAACTACGATACGGGAGGGCTTACCATCTGGCCCCAGTGCTGCAATGATACCGCGAGACCCACGCTCACCGGCTCCAGATTTATCAGCAATAAACCAGCCAGCCGGAAGGGCCGAGCGCAGAAGTGGTCCTGCAACTTTATCCGCCTCCATCCAGTCTATTAATTGTTGCCGGGAAGCTGAGTGAGTCGTTCGCCAGTTAATAGTTTGCGCAACGTTGTTGCCATTGCTACAGGCATCGTGGTGTCACGCTCGTCGTTTGGTATGGCTTCATTCAGCTCCGGTTCCCAACGATCAAGGCGAGTTACATGATCCCCCATGTTGTCAAAAAAGCGGTTAGCTCCTTCGGTCCTCCGATCGTTGTCAGAAGTAAGTTGGCCGCAGTGTTATCACTCATGGTTATGGCAGCACTGCATAATTCTCTTACTGTCATGCCATCCGTAAGATGCTTTTCTGTGACTGGTGAGTACTCAACCAAGTCATTCTGAGAATAGTGTATGCGGCAACCAGTTGCTCTTGCCCGGCGTCAATCAGATAATGCCGCCACATAGCAGAACTTTAAAAGTGCTCATCATTGGAAAACGTTCTTCGGGGCGAAAACTCTAAGGATCTTACCGCTGTTGAGATCCAGTTCGATGTAACCCATCCTGCACCCAACTGATCTTCAGCATCTTTTACTTTCACCAGCGTTTCTGGGTCAGCAAAAACAGGAAGGCAAAATGCCGCAAAAAAGGGAATAAGGGCGACACGGAAATGTTGAATACTCATACTCTTCCTTTTTCAATATTATTGAAGCATTTATCAGGGTTATTGTCTCATGAGCGGATACATATTTGAATGTATTTTGACA
+
'(7=CCCFJGE?===@BA<---,---66<F7777??.,+*'&&'((((''%%%%&2;;=@G;;542'(:3/4...4333;=ACCI>?:,'')540/.,**,346@<;;>CFIHCA@@CBDDIBIHGJEJJJJJHHJJF:999;0//*(().*((('&&'(('(()*)*-13:CCACCCBD?AAA94//.)('(-..0//5:???0...1:566ABCD99=@>9>EHFFGJJFFEDBF44?1>;;3331334@=/+)()&'+,,3<::9:>@<DCA<<FFJJJJHJHIJFGHJGJHEJBAA@DBAFGIJJJJJJFH>>>HJ2112;*(((<==EHJJJJJJJJJHJIHECB11ADDG?<54,+'(/,(''%$%'%%%$'3)*(''(024318>:>><>811*&&'(((%%%$&'$%%$%)/./1,6;:=?5555<4,.--/5;;ABBEJFJJJJJJIJFJIJ@=>+55BA>=>98666&&$##%&468A;;;;CDGFFJAA@?<<<>EEA@7777JHJGJHJIHJJHJ::D9JJIJGJJIIJHJGFGDFFDABCFHHICHGGHGHHHIJFJFGHHGGEJ====>??JIGGHFFDFHJJIJEGJJFGIJIJGIJFJJIGJJJJJIG@IIJHJHEJHJJGJJFJJICCCC??>?JEGFHJFJE,++,6,+)).AHDDCD;::9<794/,*.-5....;<)))*0)(()(//,-&&'()*(&%&(&(('*((),:.''&%%&(/16523>7665)((=1.-.0>/.,)*-4468867?=?AB@CCEBA?7;@:203353342786=96*((+2..1--/8;<=;::<C??>:987/.-,,,,.5B;:::?EDIEEJC?>:91012E@ABACB><=:<<99:>BA??CCB?/.//2--..CEGJJJFJGIGEJJICEIJHFJFF5/-++''''**+?EEFBBBADBABBCEGEBA4444DEHIGJ????HJFEGBDBBDDBBCCFECGEEJCFAA@ACACD6665JDA=::999:=BCBBBBCB@?>>@BDDBCBEA@?@>;<99::A?>>B::9:;;:::<?>CCFA:979<8886;79;???BCDA>??AFA988455('&&-..0.)(((235=@=@?AEDEDA@?@A@@@BCBB<;:;?@CDFECA@>=?>>AAC@D?===6653123;>>?DCJEE@@BA7646787+=>>CE??C><@;9:875235423463/(''+*%')(((,++./000//0577331--133-,--../50,(&&'-23***+<:::<??999:;9435354)%%%*/./27=ABC@A?=:;<?>?322:*(''()*''''**)*244734?00002220./-,04>><;<A??A@?@A@=<<?@@ADCEDB?><.*)))))*),*,,,1>A@BEF*)(&)**+5;0/+)())'$'(*+9==>;;<=>===>@??@AJE@@@?ADDBABA@===?BHCBBAA@@@A@BBBB@@?>=??@@@@BBAAB<<<=@D::@5===??>?@GCCAAEDG??;9:;:==3337>?@?AA=A3/2248777<@?5.,,''''+,+,-*&%''''&&&&+,,2((5.0//030262233AABE>===DCB644:??@CEGIHJJJHIJICJDHGGGJCFEHIIHGHDEJJAB=<:9:<B<<;<76/+(((*+,+,+)'''3<>FBA@@CB@@AAJGIJABBADA@JFJEEEFEGAAB@DA9.'%%%%)68;;:66<51(40)+)0062-'''))'(%%%%*+'&'(,)*()++.--/CBEJGDBDIJDAABDEGJGGBHFH50)4855++.,++)&&&((((')*45:2+++-.('''))'*)&''48<?A<<987955::><CDEJGJIEE@<44/'''+,,86543/13220///)()1)((''''*.>>>=??FEDB<;94235ABCGFCCJJJGIFFJ@??4)(,)-))2-...;<>ACACE>9..+++++@>???JHHFEFHIJFJIJIJJJHJFJG0001DBAAEC*(((026<?ABD><??B@?@BHICDEDJJJCJIJJGEFFFJJGHGJJHIJJHJFEGJGJJFDFFBA650++*+06653569???>?<<<7888IFJAAAAIJHD<;:>HAJJGJJGJHB*)))BJHHF;:::DCA<>?=>DBJGJJJIHJEJHJJJIJJG;4442222C@@AAIJJJHJGJHJBACJHJJJHJJJJE=JGG;42257.=?AFGIB53<::IJHJGJJJFHGGJG=>==>=GJHJGICHGCHFHFDJJJJD=77DDFJH@@@AAH0+,91,,-48()((57:9;;;J=;<;;::>ED@9646877650,*+<<AGHIHJB.+**,>CHGGJJJJDDFHJJJJHJJEGHJJHJJHH@@A9::664$##$%&%(,233201598876-....CFJIJBBDACE@A@?<:548676446112ADHIJIGJJHEEGIIGEHIJJJIFFHGHGJJJJJFFABBBEJCCA=;21((,,//---*+889@AEJJ;:::<??(('&&&%$$%(')(),**3534556A987+++,445BEJF????JGG''''?DAA?=@2111<5443789CGDIFIJJJHFDHEFHJJJJJJJJJJJHJJJJJJJJHJCCCCE929>/...6655<DCBBBJJEHFEGJFGJJJHJCECBD1///7--)(((B@?@?92+66409888CABJF@==>IJIJJJJJGJDEDC;;;>@@=<99:910/..(&%%'-()'%&''%&%%%(*89;B?@>>FAA@A;7767ABA<<=@EDED:::*)))<=?H>A/...::BEHJJJJIJHJHI;986456***CJGFFIEEFFGIC@A@BD=:9888<@<BJEHGJFJID@211*((()&&(-/..-/FABABJJJHJJJJIJJJHJJJJJGJJJHJJIHIHGJJIHJJJJDB=>@??@ABEJFJGIJJJJFJJHJJJEEC@A)))*+*++*+,=>GGHF??@BJ<JGIJHIHJJJJJJJJGJIJJGHF2220101)(&&')&'*(&''&(./2298?<<976A877:EEHEJJJJJJJJJFJJJJJJGFJIJJIJJA;4320&')*54335=<;;<?GHJCCDEJJJJJIFGDJC<<<''''''&&&777D?@FJIFIJHJJIHFGHJ:)))$##$$%)&&%%$$%$$#$&''')2,-?><<?@A9667<3322;765:;C@@DA4666EECE?IBE;:=;8-,+,3..@ACHECHDCHJDC@@@8--/:;;;;::;?/.//EECABEJJJIEEJJJJJIIJJDJJJHID@AB@?84(%%$%$%)),36469FHHGJJJJIJIGHHGHEJJC??>>@BA5+(%&(01))*,01287?DBFCB987JJJJJGIHJJIGJHJIGHFJJFJJIJHJHJGHJGHJGGE@GIJJ@??ACBCD8889HJHHHIJJ<<<;<EGJFIJIJGJHIIHJIJJ556HJJEDDE651111334FHEJJHJIEJ=EFJEIJ74+,@FEGDHGIJJHGIGFGJGJJFGHGEDBADACB><<:?@FHHJJGIGJJJGGJHJ???9442''''''+,:JDGJFEHEGJEEJI*''';77ABDGGJJJFJGJJGIJJFJAFJJJJIEIJJIHIHCDCDIJJJEJJJJEDHJ2111HGJCEEJJJJJHJJJFJJJJJEGHHGJJJGJJGJFGEGHGIGJJIJJJJJJHHECJJECCFIFJJJGIJJIA??@CBFGJJJEHJFIJJJGFJJJIJJHFJJGJGGIIJ?<=<>AB>@?ECCCHEEJFJJIJJJGIGIIGIIFFJDEEGGDJFHJJJEHECCB>>(())6BFEFJGFCFDFEE@F53+**,24@CCFJJJJJEDDA@78,:8993420135,,+,))*1,,,-.++,.../CDFGEGGJJJIIJJJGIIIGJHJIJIGJJJGJJHA?<;;7-----.>ACHGFJIFFEEGHJJJEDJJC?>>AC32++,+**)+(*0@DJJJJBAA@CAC><=>JB==>?8<::89:;54677BBFJDA2013EFHJHJJEJJ=<<<AC9((()64325556:2122F<:933360+)*009:ABC@><7771'&&&&',.:;CFDFGEF===<>>>DFEFIIJGJGDJEJJIJGJJJDJJJHIGJJHJJJHHIJJJJEJGHGIEJHJABBCB?@?AIGHFFIJJGHFJJHJFJFCGJFJJJEGCA?;('''''&**-.-.-+/?@>??>?5/.,%$$$'&()121001..00///0557AAEECFGJJJHGFHJHIJGIEGFJIIIEEEGFG@?<?HE??>FJEC--**,.>@??D<?C9885650/***1+)))65///..***()&%$$#%'((4;@DADEEFGIC?@HI????EJI3225@;9:;;FEDBEEDD67795445***@544<AA>;;9799BA85201=>@G>>><@CB;7433@D<;;;<33:>DEGFGCBCBECF66634424;<=9;6555>=?@CB==A==?BDGIEFDDCCCCFCBA@ABA;:667689A@>=??><<<;:;6667=>;::4/))(&
@Glass_A2P_7_pDSG588_15
GCCAGGTTGACCTGAGTGCCACCTTTGGCTTAGGGGATCGCGTCGCAAGAAATCTGGTGCCGCTTGGCAGGGTCAAGTCGTCGGTTGGTATTGCACAAAACTCACTCCTGAAGGCTATGCGGTCGAGTCCGAATCCCACCCAGGCTCAGTGCAAATTTATCCTGTGGCTGCACTTGAACGTGTGGCCTAATAACTCGGTACCAAATTCCAGAAAAGAGGCCTCCCGAAAGGGGGGCCTTTTTTCGTTTTCGTATCACATCCACCTGTGCGGACCTCGGTACCAAATTCCAGAAAAGAGACGCTTTCGAGCGTCTTTTTCGTTTTGGTCCATCGAGTGGCGCGCTTGGTTAGCGTTCTTCGTTGGAAGAAGAAACGAGAAACTGAAATACTAGAGTCACACAGGACTACTAGATGATGCAAACCGTTTTAGCGAAAATCGTCGCAGACAAGGCGATTTGGGTAGAAGCCCGCAAACAGCAGCAACCGCTGGCCAGTTTTCAGAATGAGGTTCAGCCGAGCACGCCGGACATTTTTATGATGCGCTACAGGGTGCGCGCACGGCGTTTATTCTGGAGTGCAAGAAAGCGTCGCCGTCAAAAGGCGTGATCCGTGATGATTTCAAATCCAGCACGCATTGCCGCCATTTATAAACATTACGCTTCGGCAATTTCGGTGCTGACTGATGAGAAATATTTTCAGGGGAGCTTTAATTTCCTCCCCATCGTCAGCCAAATCGCCCCGCAGCCGATTTTATGTAAAGCCATTATCGACCCTTACCAGATCTATCTGGCGCGCTATTACCAGGCCGATGCCTGCTTATTAATGCTTTCAGTACTGGATGACGACCAATATCGCCAGCTTGCCGCCGTCGCTCACAGTCTGGAGATGGGGGTGCTGACCGAAGTCAGTAATGAAGAGGAACAGGAGCGCGCCATTGCATTGGGAGCAAAGGTCGTTGGCATCAACAACCGCGATCTGCGTGATTTGTCGATTGATCTCAACCGTACCCGCGAGCTTGCGCCGAAACTGGGGCACAACATCGACGGTCATCAGCAGATCCGGCATCAAATTCTGGCTCGGTGCGCGAGTTAAGCCACTTCGCTAACGGTTTTCTGATTGGTTCGGCGTTGATGGCCCATGACGATTTGCACGCCGCCGTGCGCCGGGTGTTGCTGGGTGAGAATAAAGTATGTGGCCTGACGCGTGGGCAAGATGCTAAAGCAGCTTATCAGCGCGGGCGCGATTTACGGTGGGTTGATTTTTGTTGCGACATCACCGCGTTGCATCAACGCTGAACAGGCGCAGGAAGTGATGGCTGCGGCACCGTTGCAGTATGTTGGCGTGTTCCGCAATCACGATATTGCCGATGTGGTGGACAAAGCTAAGGTGTTATCGCTGGCGGCAATGCCAACTGCATGGTAATGAAGAACAGCTGTATATCGATACGCTGCGTGAAGCTCTGCCAGCACATGTTGCCATCTGGAAGCAGCTAAGCATCAGTGAATTCCTGCCGCCCGCGAGTTTCAGCACGTTGATAAATATGTTTTAGACAACGGCCAGGGTGGAAGCGGGCAACGTTTTGACTGGTCACTATTAAATGGTCAATCGCTTGGCAACGTTCTGCTGGCGGGGGGCTTAGGCGCAGGCAGTTAACTGCGTGGAAGCGGCACAAACCGGCTGCGCCGGACTTTGATTTTAATTCTGCTGTAGAGTCGCAACCGGGCATCAAAGACGCACGTCTTTTGGCCTCGGTTTTCCAGACGCTGCGCGCATATTAATAACTCGGTACCGAAGCGAACAATAAGACGCTGAAAAGCGTCTTTTTTTGGTTTGGTACTTTGAAGTTTAGGGGATAGTCGAATTATTGAAGGCCTCCCTAACGGGGGGCCTTTTTGTGTTTCTGGTCTCCCTACTGGTGGCCGCTGCAGTCCGGCAAAAAAGGGCAAGGTGTCACCACCCTGCCCTTTTTCTTTAAAACCGAAAAGATTACTTCGCGTTATGCAGGCTTCCTCGCTCACTGACTCGCTGCGCTCGGTCGTTCGGCTGCGGCGAGCGGTATCAGCTCACTCAAAGGCGGTAATTTACCAATGCTTAATCAGTGAGGCACCTATGACAATGTGTCTATTTCGTTCATCCATGATTGCCTGACTCCCCGTCGTGTAGATAGCTGATACGGGAGGGCTTACCATCTGGCCCCAGTGCTGCAATGATACCGCGAGACCCACGCTCACCGGCTCCAGATTTATCAGCAATCAGCCAGCCCGGAAGGGCCGAGCGCAAGTGGTCCTGCAACTTTATCCGCCTCCATCCAGTCTATTAATTGTTCGGGAAGCTGAGTAAGTAGTTCGCCAGTTAATAGTTTGCGCAACGTTGTTGCCATTGCTACGGCATCGTGGTGTCACGCTCGTCGTTTGGTATGGCTTCATTCAGCTCCGGTTCCCAACGATCAAGGCGAGTTACATGATCCCCCATGTTGTGCAAAAAAGCGGTTAGCTCCTTCGGTCCTCCGATCGTTGTCAGAAGTAAGTTGGCCGCAGTGTTATCACTCATGGTTATGGCAGCACTGCATAATTCTCTTACTGTCATGCCATCCGTAAGATGCTTTTCTGTGACTGGTGAGTATCAACCAAGTCATTCTGAGAATAGTGTATGCGGCGACCCGTTGTTCTTGCCGGCGTCAATACGGGATAATACCGCGCCACATAGCAGAACTTTAAAAGTGCTCATCGTTGGAAAACGTTCTTCGGGGCGAAACTCTCAAGGATCTTACCACTATTGAGATCCAGTTCAATGTAACCCACTCGTGCACCCGACTGATCTTTCAGCATCTTTTACTTTCACCAGCGTTTCTGGGTGAGCAAAACAGGAAGGCAAAATGCCGCAAAAAAAGGGAATAAGGGCGACACGGAAATGTTAAATATCTGGTACTTACTCCTTCAATATTATTGAAGCATTTATCAGGGTTATTCTCTCATGAGCGGATACATATTTTGAATGTATTTAGATCACGCATCTTCCCGACAACGCAGACCGTTCCGTGGCAAAGCAAAAGTTCAAAATCACCAACTGGTCCACCTACAACAAACTATCTTCATCAACCGTGGCTCCCTCACTTTCTGGCTGGATGATGGGGCGATTCAGGCCTGGTATGAGTCAGCAACACCTTCTTCACGAGGCAGACCTCAGCGCTAGCGGAGTGTATACTGGCTTACTATGTTGGCACTGATGAGGGTGTCAGTGAAGTGCTTCATGTGGCAGGAAAAAAGAGCTGCACCGGTGCATCAGCAGAATATGTGATACAGGATATATTCCGCTTCCTCGCTCACTGACTCGCTACGCTCGGTCGTTCGACTGCGGCGAGCGGAAATGGCTTACGAACGGGGCGGAGATTTCCTGGAAGATGCCAGGAAGATACTTAACAGGGAAGTGAGAGGGCCGCGGCAAAGCCGTTTTTCCCATAGGCTCCGCCCCCCTGACAAGCATCACGAAATATTGACGCTCAAATCAGTGGTGGCGAAACCCGACAGGACTATAAAGATACCAGGCGTTTCCCCCTGGCGGCTCCCTCGTGCGCTCTCCTGTTCCTGCCTTTCGGTTTACCGGTGTCATTCCGCTGTTATGGCCGCGTTTGTCATTCCACGCCTGACACTCAGTTCCGGGTAGGCAGTTCGCTCCAAGCTGGACTGTATGCACGAACCGTCAGTCCGACCGCTGCGCCTTATCCGGTAACTATCGTCTTCAGTCCAACCCGGAAAGACGTCCGGAAAAGCACCGCTCGGCAGCAGCCACTGGTAATTGATTTAGAGGAGTTAGTCTTGAAGTCATGCGCCGGTTAAGGCTAAACTGAAAGGACAAGTTTTGGTGACTGCGCTCCTCCAAGCCAGTTACCTCGGTTCGAAAGAGTTGGTAGCTTCAGAGAACCTCGAAAAACCGCCCTGCAAGGCGGTTTTTTCGTTTCAAGCAGTTACGCGCAGACCAAAACAATCTCAGATCATCTTATTAAGGGGTCTGACGCTCAGTGGAACGAAAACTCACGTTAAGGGATTTTGGTCATGAGATTATCAAAAAGGATCTTCACCTAAATCCTTTTAAATTAAAAATGAAGTTTTAAATCAATCTAAAGTATATATGAGTAAACTTGGTGCTTGACAGTTACCAATGCTTAATCAGTGAGGCACCTATCTCAGCAATCTGTCTATTTCGTTCATCCATAGTTGCCTGACTCCCCGTCGTGTAGATAACTACGATACGGGAGGGCTTACCATCTGGCCCGAGTGCTGCAATGATACCGCGAGACCCACGCTCACCGGCTCCGGTTCTCAGCAATAAACCAGCCAGCCGGAAGGGCCGAGCGCAGAAAGTGGTCCTGCAACTTTATCCGCCTCCATCCAGTCTATTCCATGGTGCCACCTGACGTCTAAGAAACCATTATTATCATGACATTAACCTATAAAAATAGGCGTATCACGAGGCAGAATTTAATGGATAGCTTTCGCTAAGGATGATTTCTGGAATTCGCGGCCGCTTCTAGAGTTGACAGCTAGCTCAGTCCTAGGGACTATGCTAGCTGCTGAGAACTTTCGGATCAAGCTATGAAGGACGCAAAGAGGGAACTAAACACTTTCTAGAGAAAGAGGAGAAATACTAGATGGGTCAAAGTAGCGATGAAGCCAT
+
'&''(*'&$$%%*//1988859:<55,,,-7866<FE@?8741(()222340//444GIJB<;;<>?EFJGGJ@?>?BJACBBFC?==?GJFEDEEDDIJJGGBAB=>;EFFJJJDEEEJJGJ<;::<9715523E6,BDC?JJJJC@::;DHBDCCHG<;:::GHDHJJJAA<<;;@@@AA=75445+*+())*)*5300ABGHBGC?>?DAA?B///-,,))(&,0424/-,+)()+--8<20016;-***))++,,112379BA;;BBABFFECEEJJGFJFCJ41*1+0<@CCA?<;<<>A<::<?::3//,+,+,,,2B889;ECFI8667EJJBA??;9'&%$$$$$%'%*'%&()('&')*-+,160699;6424,++)))(('('()*:===JEJHEIFJH@>>AFJGJJJJJJJJFCDJ33479:5440/-+)))+/.--?AIIGJFAAA@A?>=;1/((&)+-DIDIF<<<>CA7+++((()++((**+.<=A?;<<===888>?=;;;??>>)(((,22335@AEFIJJJJJIJJA@@@BAAADAJGE>>?JEGC8776771./44:87:<EJC<5430///0/08@GJGA<;;;=BB?@ABJIECB@52//.2878FGCDDFEHGJJJJJJJGJGJGGGIGGDDFDCEB9//./11373346A:999@@,+++**37@<8889?52259JI>999JAGBFHHGF?@AHEH;:::JJIHHJJIJJJIFJJGCIJJC@@?@<882+%&'(&$##'&'%&'+53;5/9ABEEGDB;;;;6220/)())0//244566A6666BCDBEC;88?AAFEGDJDCACICJCCEJFJGJDCDFA??CDFEIJJJJIJJGJGGJEDB?>>:77..//BDJFHGIIEJJJJJ3222JJJHJJHJGGHJJJEJJHJGGJJGJJJJJDJIFDIJGJIJGJEIJJJJJJFHJJJGFIGGJGJJJJIJ((((:D<<<<GBBBCJIJJJJJBBAABCEIHHFCBCDEEGJJJJHGEEDJJJJ@??=?AFCDBABJG??777**('&(*.*)))))()('''*-+,.++++.+(+((,/029,,,DIEJFJBBDGJEHHJJJJIJFJGGJJJJIHJJHD==EBCGD?2119:99BB:888;--*+-++++656)(((649=999<77/**+:;@=>@>2224ABB@DC:999A?>@@A@@@B))(.0;;=>I?IB@E?ADB?@JIJ???>@,8&$##'*147;=;7776:7?@@DHJJJJ?@@AHJA55311///68A===;=<=?;<//..103,*(*/0*'''56//99?AA@?A=>==4.))*-61//0014556568A;<FFJHJF@HAIHFEJJJIGJJJHHJJDGFCJJFHGFJHJJJIJJ>>JJFJFIFEH@??=>@:80-,,))&%%'())**9;>?BCAGJCFA<896;A????DCFJFJJJJGJJJGJJJFJJEFJJFCDJCDEC@EEAJD=>00-,*2*0+*'(''.0&&%&))*..(&&&+%&*,7994=AB?@@<<::F??==B?@B66666666<<?:5456CCGDFEIIFGD>:22;555EHIGHHFEGCA?A@@@CECA@::98:;98:991112AAA@CDJJGJIJJHJJJGAB@666952++*'((((**)*'('%%&'/0//..09::;9545473353+***8F>?><8866<>-(001:9568EGJIJJJJDEBCB97769:545:4HDGJHIJECCDFFBBCBDEA1124:99:;=DJ8545<=<?@1../8=9::;9/..////77<<679'&&(,++//09BEGGDGAAB=?@@IG@<<:8784=B?''')=---,323DBJEDCCC1115HJC<:96''''96786>EDFIGJ=<:=..=;<<IJCA=;@BC>3-./@=<@<=>?EGFFDCEB-,,&&'))*6:<5556=>?CHGFJJJJGJJFIEEJHFIGDF?A@?FFGF;<DDFI678,)8741-)*,,DDAEABDGH=FJJFJJJJJJFJJJJJJIJFEFJJJJJJJJGJJJJHCGE@BCDDDEGHCCAC=;7415666<==?B=6566<<BCBEECEJCFDDHIJEFDFIIFGIJGG999*(()=CJJF.../..,,+()))*()*+,/34.-(&&554650'''''3440000/----+(().-,+*))$%&'()&&$%&'&$###($$,***+-.299977669:41-,-18879846@AEEDIFFJGHIJJJFHEEIJGB?=>F@?J=;;<777'%%%**)**/(:@DIJJDE@??=<;3''/123.,,*)$$'+-.+,,.(2/.+**,3400/.1)(((*6.***&%%'57300&&&'+,-1.../29:<;==>;DEFEGEFIJJDEFFCBDC=0**)'''%%%%&*+,=>4//+++,213467A88;9988G@@@?B3333A:66EHIDEJFHBGJJHJJ?>=7778I?@@IE>===;>?@>=<;@BACDHECF>;52--.553*'&&*(%%&(&')3(*+*21110//235567:6566@>>?=>BGGJJIJGGDCCCD<:*)))*79<EGJDIHFHJJJHJJJECBDCGFAA@;DEIEJFGJHJJJGJFJDICDDDC@BEDC?---(%%'')**((((****013>=;10/1127//<=<<?AABDJJGE@@A;;:95)''0**((++-2(0///-'''(667BJFJJJFJEACCDGHJFIFFGFGJJFFJB=HIJHJJGJCAB2))((+./4IC>>>=>=8889EB=3....,,//667>@DDC88:&&&'('%''.132*'%&&+,-6:78''')8@0/00EA@A>1111;;=7750'*))(,++-:98778D?<;;;AA?BBC<<-.--++++6,,,-78BAHB@=7+*./***&'&'*4?ABCJHGGJJEHEJJJFGEJ??@ADJ=;8&&&($$$&&&&%%%&%)2////....::8.00/1@?@A?BACC;::@A@>;<4+-0066<>>JI>>>?;:9<--,,/-/0077334363//1CA??@BA?96;?4GEJIJHFGJJJJGJIAA==JHHHJJJJJHJHA>==AFHJJJJEH.../HB?77+))*&&%%%*//)*+***)&&&++344BGDJFJGIA?FCJHJHJFIJGGJJJJHHJJJJHJ3222,+*+-3IJGIFC:889;))JJGJJJJJJHEJHJFJJIIJJJGB<<<<JJFIJIGJIHGJGJIJJJJJIJHJJFDA@AFGFABAGGFIJIJIGHIJJJBBADGEIJFFBGE7667;9:;65230//667/++,+*''()))'(**.-11366655446>>?DC??@CJJGC>==>JHJJHJDFCGHEEDC=?>CFEJEIJGHJIEJHDCCDJ???BHGJJJAAAAGJJHJJJJFGHFF@JJICBBIJIEA;778;877:<B<;:99:<6773791...<92?CBFFHJFJGJJJGHJJJABAAFJ:98:EJ886222.0.'-)((*0((((6=?CED<<>IB@B&&&&)((++./'''(:4333?DEEGJJFFHHFHH?>=DA..-.479D@@@@B?A76.+**/-00&%0+,(/02?@EHE<<:9::774,,,;<<<<::<HEEJ9HDJHJDJ72;;;BJJGJDBCAD:888GICJHJGJJC434543124/-*(&40..24))6:CCGBBC;;<<BCC3JFBJCDFJGFFH?:?;<>>>>D2111A>9,+''))/.-(&(5''22;@IJJFJFHJJHJFCJ@FEJHJFFHCDCC0/.059(%%%(11115922126340'(&'&&&+-<;9445+++*())=>>888:B??;<@JJIJHFFGJFIJGJIJDJ?,,:892@CEDDC?559:@?BCJIFJJD@21755223=DJJDCBDACAC@@AEJGJEJFFFEJFFA;=?@DAA@C>B>27666:2*(()9<991*??44341&%&&'++(((**56@JJFHFGEB@AH@;:77&&%%&&,3****;4421675555<))))>:;32//4:<(''(301(2''=7:AF@BB=BDGJJD=:21/,,++367:GJJGADAGFJHGFJJEJJGG=69652.0<DHJJJHE?@E??83/..0//01000/5:;6.&&&(345<A@<?8EBJJJJJFGGICEEJ))),----/000;FECBB@B@///;8889;6)'&'()&$%%%%%%&&**36/..01:;=<;<<<<>F<<;;65556455****555+**'''(112*(''(1--,-.,-.+<=><48@>>BCBCEGCDCDGFFG?><<=?A>?>EA<=9=<0-,+0'&&&**+*)%%%(135,''(89:::9@CCFFJGJIG:::;000.0001+&(''()&&00399>>??DJIIGBBABAB?A?<:95/.,+--++**++;>?BGEECA@?CEEHCG99:??@GI;@=30022223=<@<<,,,.++++22--.,,*))+/4>@BFEEGCDFDJJJIFJJABB<93100000:DCEBBCBAA@AG9988><;9.,+)*(((+('''***((2,9;;>ABAFGBB?=;,*+.5669547678:;;:42534>BBA?AIHDBA@ADH=4336CGB@ADJDICDBCI@<<A::9&&&49899<30.*'(**,:>AEECECECB;;;:<8878G>JCBAABC?@?@B--)*('(00)4?@@JGFJJJEICBCJEJFGDFGDDEBCD)'')1410.+&
@Glass_A2P_7_pDSG588_16
GCTTTCAGTACTCGATAACGACCAATATCGCCAGCTCCGCCCGTCGCTCACGGTCTGGAGATGGGCGTTGTCGCCGAAGTCAGTAATGAAGAGGAACAGGAGCGCGCCACTGCATTGGGAGCAAAGTTGCATTGGCATCAACAACCGCGATCTGCGTGATTTGTCGATTGATCTCAACCGTACCCGCGACTACAGAAACTGGGGCACAACGTGACGGTAATCAGCGAATCCGGCATCAATACTTACGCTCAGGTGCGCGAGTTAAGCCACTTCGCTAACGGTTTTCTGATTGGTTCGGCGTTGATGGCCCATGACGATTTGCACGCCGCCGTGCGCCGGGTGTTGCTGGGTGAGAATAAAGTATGTGGCCTGACGCGTGGGCAAGATGCTAAAGCAGCTTATGACGCGGGCGCGATTTACGGTGGGTTGATTTTTGTTGCGACATCACCGCGTTGCGTCAACGTTGAACAGGCGCAGGAAGTGATGGCTGCGGCACATTTGCAGTATGTTGGCGTGTTCCGCAATCACGATACTGCCGATGTGGTGGACAAAGCTAAGGTGTTATCGCTGGCGGCAGTGCAACTGCATGGTAATGAAGAACAGCTGTATATGGATGCGCTACGTGAAAGCTCTGCCAGCACATGTTGCCATCTGGAAAGCATTAAGCGTCGGTGAAACCCTGCCGCCCGCGAGTTTCAGCACGTTGATAAATATGTTTTAGACAACAGCAAGGGTGGAGCGGGGCAACGTTTTGACTGGTCACTATTAAATGGTCAATCGCTTGGCAACGTTCTGCTGGCGGGGGGCTCAGCGCAGTACAGCTCCGTGGAACAGCACAACCGGCTGCGCCGGACTTGATTTTGATTCTTGTGGATTCGCAACGGGCATCGGAACCGCACGTCTTTTGGCCTCGGTTTTCCGAGACGCTGCGCATGTAATAACTGGGTACAAAGACGAACAATAAGACGCTGAAAAGCGTCTTTTTTTCATTTCATGTTGAAGTTTCTAGGGGATAGTCCAATTCTCAAAAGCCTGCTAACGGGGGGCCTTTTTTTGTACTTATTCCTACTCGTGCGGCCGCTGCAGTCCGGCAAAAAAGGGCAAGGCGTAGCCACCGCTCTTGCCTTTTTACTTAAAACCGAAAAGATTATTTCGCGTTATCCAGGCTTCCTCGCTCCTCACTCGTTCCTCGCTGCGCTCGGTCGTTCGGCTGCGGCGAGCGGTATCAGCTCACTCAAAGGCGGTAATTTACCAATGCTTAATCAGTGAGGCACCTATCTCGGCGAATATGTATATTTCGTTCATCCATAGTTGCCTATAGCTCCGTCGTGTAGATGACTGATAAGGAAAACTGCATCTAGCCCCGTGCTGCAATGATACCGCGAGACCCACGCTCACCGGCTCCAGATTTATCGCAATAAACCAGCCAGCCGGAAGGGCCGCCAAGTGGTGCTGCAACTTTCTGTAGACCATCCATCTAATTTGTTGCCGGGAAGCTAGAGTAAGTAGTTCGCCAGTTAATAGTTTGCGCAACGTTGTTGCCATTGCTACAGGCATCGTGGTGTCACGCTCGTCGTTTGGTATGGCTTCAGTTGGCTCCAGTACCAACGATCAAGGCGAGTTACATAAATACCATGTTGTCAAAAAAGCGGGTAGCGTTCGTCCTCCTGGATGGTTGTCAGAAGTAAGTTGGCCGCATGTTATCACTCATGGTTATGGGCCTTCCGTAATTTTCTTACTGTCATGCCATCCGTAAGATGCTTTTCTGTGACTGGTGAGTACTCAACCGAGTGACTCTGAGAATAGTGTATGCGGCAGTCATTGCTCTTGCCGGCGTCAATACGGGATAATACCGCGCCGCGTCGCAGAACTTAAAAGTGCTGCATCGATTGGAAAACGTTCTTGAGCAACTGCTCAAGGATCTTCACTGTAGATCCAGTTCGATGTAACCCACTCGTGCACCCAACTGATCTTCAGCACATCTTTACTTTCACCAGCGTTTCTGGGTGAGCAAAAACAGGAAGGCAAAATGCCGCAAAAAAGGGAATAAGGGCGACACGGAAATGTTGAATACTCATACTCTTCCTTTTTCAATATTATTGAAGCATTTATCAGGGTTATCTCTCATGAGCGGATACATATTTGAATGTATTTAAATCACGCATCTTAACGCAGACCTGCGTAAAGCAAAAGTTAGAAAATCACCAACTCATTAGCCTACAACAAAGCTTCTCATCAACCGTGGCTCCCTCACTTTCTGGCTGGATGATGGGGCGATTCAGGCCTGGTATGAGTCAGCAACACCTTCTTCACAGGCCACAAGGGGCGGACGCTGGCGGTGTTGCTCTGGCTTACTATGTTGGCACTGGTGGGTGTCAGTGAAGTGCTTCATGTGGCAGGAGCCAGTAGTCACAGAATGTGATACAGGATATATTCCGCTTCCTCGCTCACTGACTCGCTACGCTGGGTCGTTCGACTGCGGGGCAAGCGGGAATCGGCTTACGAACAGGGCGGAATTTGGAAGATGCCAGGAAGATCTTAACAGGGAAGTGAGAGGGCCGCGGCAAAGCCGTTCCATCAGCTCCACCCTGACAAGCATCACGAAATCTGACCTGGATCAGTGGTCGAACCCGACAGGACTATAAAGATACCAGGCGTTTCCCCCTGGCGGCTCCCTCGTGCGCTCTCCTGTTCCTGCCTTCGGTTCTACAGGTGTCATTCCGCTGTTTATCGCGCCTCCTTGTCTCATTCCACGCCTGACACTCAGTTCCGGGTAGGCAGTTCGCTCCAAGCTGGACTGTATGCACGAACCCCCCGTTCAGTCCGACCGCTGCGCCTTATCCGGTAACTATCGTCTTGAGTCCAACCCGGAAAGACATGCAAAAGCACCACTGGCAGCAGCCACTGGTAATTAATTTAGAGGAGTTAGTCTTGAAGTCATGCGCCGGTTAAGGCTAAACTGAAAGGACAAGTTTTGGTGACTGCGCTCCTCTATCCAAGCCAGTTACCTCAGTAAAGAGTTGGTGACTTCAGAGAACCTTCGAAAAACCGCCCTCCAAGGCGGTTTTTTTCGTTTTCAGAGCAAGAGATTACGCGCAGACCAAAAACGATCTCAAGAAGAATCATCTTATTAAGGGGTCTGACGCTAAGTGGAACGAAAACTCACGTTAAGGGATTTTGGTCATGAGATTATCAAAAAGGAATTTTCTTCACCTGATGCCTTAAATCGAAACTGAAGTTTTAAATCAATCTAAAGTATATATCATAAACTGGTGCTTGACAGTTACCAATGCTTAATCAGTGAGGCACCTATCTCAGCAATCTGTTCTATTTCGTTCATCCATAGTTGCCTGACTCCCGTCGTGTAGATAACTACGATACGGGAGGACTTACCATCTCACAGTGCTGCAATAAAGATGCACAACCCACGCTCACCGGCTCCAGATTTATCAGCAATAAACCAGCCAGCCCCCGGAAGGGCCGACGCAGAGTGGTATAAAATTATCACCTCCATCCAGTCTATTCCATGGTGCACCTAACATCTAGAAACATTATTATCATGACATTAACCTAGAAAAATAGGCGTATCACGAGGCAGAATTTCAGATAAAAAAAATCCTTAGCTTTCGCTAAGGATGGTTTGGAATTCGCGGCCGCTTCTAGTTTGACAGCTAGCTCAGTCCTAGGGACTATGCTAGCTCTGGAGAACTTTCGATAGATGAAGGACACAAGGGGAACTAAACACTTTACTGAGAAATACTAGATGGTCAAAGTAGCGATGAAGCCAACGCTCCCGTTGCAGGGCAGTTTGTGCTTCCCTGAGTGCCACCTTTGGCTTAGGGGATCGCGTACGCAAGAAATCTGGTGCCGCTTGGCAGGGTCAAGTCGTCGGTTGGTATTGCACAAAACTCACTCCTGAAGGCTATGCGGTCGGTCCAATCCCACCAGGCTCAGTGCAAATTTATCCTGTGGCTGCACTTGAACGTGTGGCCTAATAACTCGGTACCAAATCCAAGAGAGCCTCCGAAAGGGGGGCCTTTTTCGTTTTGGTGCACATGCACCTGTGCGGACCTCGGTACCAAATTCCAGAAAAGAGACGCTTTCGAGCGTCTTTTTTCGTTTTCGTCCCATATGAGTGGCGCGCTTAGTTCCTCGTTTTCTCTCGTTGGAAGAAAGAAAACGAGAAACTAAATCTCAGAGTCACACAGGACTACTAGATGATGCAAACCGTTTTAGCGAAAATCGTCGCAGACAAGGCGATTTGGTAGAAGCCCGCAAACAGCAGCAACCGCTGGCCAGTTTTCAGAATGAGGTTCAGCCGAGCACGCGACATTTTTATGATGCGCTACAGGGTGCGCGCACGGCGTTTATTCTGGAGTCAAGAAAACGTCGCCGTCAAAAGGCGTGATCCGTGATGATTTCAATCCAGCACGCATTGCCGCCATTTATAAACATTACGCTTCGGCAATTTCGGTGCTGACTGATGAGAAATATTTTCAGGGGAGCTTTAATTTCCTCCCCATCGTCAGCCAAATCGCCCCGCAGCCGATTTTATGTAAAGACTTCATTATCGACCCTTACCGGAATTCTATCTGGCGCGCTATTACCAGGCCATACAA
+
>;::42/++,22)(()+++(((*,-++65472/1/.+,,11215:::;7450112<>FD@??==8+*&&&&&$$%(67DDB87868869;<:13;G@GJB??<:934(&&'1167743021.(((+&&$$###$()9CJEHJBAAACE4333DDFEDCGGGJGJD?=:9479;A::@ADDGBBBH:9)''++--,,,75666=IBA@>@BCJHJGIGIHJDA>>978889JIJIHE?77733393>FDCJCBBCECAC<>99623BDB4445?>AB>>IHIHJJIJF=55B;:;:2'&%''''DJIGGDH@?>?B;;;;>9889@CCCIDAACJ::::DJJJJIEJJJJHFJJIJJJEIEB@==>>?@CEGDH<11+*'()1***,-*)**+2=E@?@DD9JJIHGJ>?HGIGHJJDDCBAA@<:::=40./6:B4445?GIE@?://./3133032220//1=>:>EJJJJJIDCBC;HJGFJFIJJJJFCBD@8&&''+/-.---..92>@BBABFBG:J;::;IJEGHJ))))JJJHIGIGFHEGH?;81..+,CFHJIJGJJFGGEJFHEE0,,++*+2=?@IJEJJHFJJJJJJJHFGJJJFJFCC+++++++*6((&'(**)*((&)(((9<=FDDAB@G@FJHJA?@?JJJGJIGJJGGJIJ?>=?A?>J@111230)().+,''''(('49;@ABCHGJJGIGJJJD@>=B3224****+)*001312.2*(((0=>???===:<6555;;BAEFD>===BBBA@@99998887;:;=AJ>;;;;=/3:<>=70760../&%&&%&'')))))),,1/)),)/*&%$%%&)'2196<;743-'&%&*+'),,+(&''',,)$$$$##$##)&%'%'*633+('',-1.000,,47>82,--/;<;:9<@B52('')'')+((%%&(%%$$()+*+&&'()(&',/*)(()*++*'%$%%&$%)()*87643333425;8(&&&*&$%$$&'030..1.(%&)2HFB9--**''&+'(&$%&**('&%&&&)*)*/1+''&'&%%),.*)$$$$$$%$&'&&&$%%$$$$'*))*-113,,.99:/..A?;90-(('&&'%&&&'(&''&'$$$$$%'&*+*0+)))%&'++0***+56/,,*''(*//++013)'''16;==>=:8751+())*;4487642/36::?><7++++/.,-*'&'1;:;<CBCDDDFEEGIJGJJD>@EEJGIEECFGJEC=BC<B:9::HGJHCFHA<;9/...18:;<>=861'''''''+-**))--66310222542,***,,(((()'&%%%&'+1+&&'3'&((&'''&&(%$$$$%%$$$##%%%%$$%%((()&&((-//0,++'&%%)*+,0,,4381113;DE=?<>8753201.+'%$')*23=<=E@@BAA?@@=GDFBA@</*)(&)((**.''''(----,+('%$%$$%%'113.''),,-./)--))&&'(6>867,%%%,.024:9:;@GEHCJJEIJIGIHIJJFEDFGJDDE<;;<?GGJGJIJIB@>?@FHFDC>??DEDECJJHFEHA;::<)(((*'())/,,-++('')%%%&$$%&%**)++,-*-040/,+,(()*)(('$$$$))+0+*$$%'''()&$##$##$####$#$%&%%(''&'%%%&&&((+.:@C<9892((''--+(('*'*.3444::434454'&'('''%'''((+3..--/':;;A:998998;68/JDFJIFJFJJJJGGGFJJEGJJG==>>J<8867898853''''''8:;99CFEFECGAB8/..&%$$%&&%&'%%'&*5088:=6++++)(((GJFJIH<;::<:;*(&%&%%%''((/-&()-++('*),)**&&&'..07=A>4430.-)'''&''(%$$$%'(,+*+))%'((+/%%%'..(''*(++++,()()(&&)'(()789=<6765,+++,,))**)+*37630)466965544852230***)*('''(&''6..-010476569@IC33339669JJAE>CEHFCCCCJC6664522=?@C7777?@CF;::9>=BF7778;?>@?@)*+,ACA=?A>@@<3-+,,-,&&()+******''**-89:;===<@D=311578;<@BC75641,,3.--,,&&&&.,*(-1,)((''&&''&&),+,,38850%%%&')*,**++///&$$$$%&&)))**,((()-,-(*+-<33235++)**+,**+./5792/216770-,,333144BB0-,+*)+-39=::922((((459:@GFGHJJJAII;98'&$$&''&&'')11'&%$$#$$$#$&&(*)''((*/9ABFB@@??@>5/0<111132,+,,.+'&&&*:>>?===600012.-.,,&%$###$$$%%%'%%%'%$$&%&-021157><=070-2/2696??>555798800//-+,--///2'&&&-+*+-,+*+*(&%&()****--'.'&(---=CCC/.//))(08*('%%%,**+-.()(*-+&&&'-,'&&'&,4-,,-@H>>:654210-222***1000430//*.),+(&&(((&&'6;775+)((%%%'/(('..&%$&*&&%%&&'('''((%$%%%'/.399889>??AGJJGJHJJGGFJJIJJCBD9B<:45065550/16779EFFFEFDCJ@C?@7:775.0/*3301'&'*%%**690//0??;<=?;40./+&&''-,+*++,76677CFDHGEEJJJJJGEJEJDIDB<;+JJJEEBF@A@AF>==9:;JGGJJJJIJEFD@??993232555>B?>>::;=?FAEBAFJIJJIJIJJGJJDDEHFGJFHFE=>===(((..;<>=?GFJIJJJHJCD::;;?IFJFGJJGJJJJGJFHJIJ===<E;DA;0+++,:8>@AEHFGHGJJJHGADJJJJIJJJJFEEDDFEBBEEJJGEFEFHJJGHJF<;;;DIJFJHJJ?>>?:999A?**+0***,<=?@DCE>B<:+&%%$$'))*%%$*+((((*'*0/002334/)):;?JJC@:9954+**-68<9:96;8@>=-,+-6>1-*'))776C@@BBA?.///1.-,,-065JC43338***/13)%'&&&&&&''.../4557632124122&%%&)-01/1328<=?@A@ABA=AAE<@:::8226011-..-+,,-/...6::840,,,+(&'%&(++''&%%&%*&1.()'''(+'')2<99;G:8547555:778@CC<96543*((),-/3(((((''%%)&&%&%+2388<:::<JD8888GGEEB<<<;?A@?=<==,,,),++&&&'(()*-./2<==B:JHEBDBDIJHIIH>=<487;;<JEFHFDFJJCA=>??9..325+'%%'*.1)((('&&&))).3--,+.)'&&'*(())*+..@>B>>??CJBACBDJHDB?=>;8?4445===,++,7789;9874)());8:>884985((*2*(&&..0)(&%%&&&%%$$$$&&()0-,,,.0../5,,**)))))'&&'$%%'-)(%#%')')'('',++???5568::89@<:*%&*+;BB>=>=BAAAB33000135+*0**0)%%'++/5AFDAAB999;AHJDJD<222255100*&&&(&)++.1.-.08:=777/'&%&&-3.7;@?BB?@@A8888?CF=;;;JEFCGC?=5221+*%&&)-0013</+'&'&(&',0/..*(*))&(000/-..06;100/3..0,*-00/+'''''(,(('((()01,,--5;>@EFJGHEDHJJ>>B@JJJJFDGJJDBB@21)$$$(%(*<=>@AJ=;8899?8....*&$%*,,())()0147776774+++@@@CFDCBDIHCDJHJGHJB>==?@@D?>??GHJHC?@?@JGEEHHJJEEJJJFHJFGJJIEIC<<::7&%%)&'&(')/-*,+'??>E<7333?BBIJHJBCABDDJ?@@@EC33339<=>IHHI>??>D===:932.(((,--&&'&$%&%%%%%***/+*',/0>GJJJD@=:<B;64355><***),()),))2278==@?DCAJCE@AAE@EF9DA7G;IEDCGJGHEJJFHEGJGDC@@BJE>BIFBDF>3334E0+++..+%$)&&(6<BB<<::;:+))-,.3''''48,+**..035867873+*1/...,+**/1,,+,27'&%),.49:;;76760/..+,)'(29>@>@@A@CJIJJHJJFJEIA@JDJ9....456BDDJDHJCCDCD33-///1,779<ACEFJJJIIIEJHJ@AAJIJJJJIE=FI42-***('''(()*/03;;::9978CGECIDFFGEABCEEJJJJEI==<2--,++,-,+))+5--,+-.-55,*)*'&&%&&20-(''(-,**/02599?<22//14B>??AI====J9((()J?@@0//077A>AFCBHFJHIJG<<>E@CCDJHJJIC==>?@A@HA@@?A<;888<7780---01AEDECFHD@FIIJDECC>78333237--,-.<<::9:99=;2222CCCJJEDDJHG<;<<A?>?>?DCAC@770..,./13356:>??22-''''''%%)))),1>3322621.'.)'(*(),)&&$$
@Glass_A2P_7_pDSG588_17
TCAGGGTTATTGTCTCATGAGCGGATACATATTTGAATGTATTTAGATCACGCATCTTCCCGACAACGCAGACCGTTCCGTGGCAAAGCAAAAGTTCAAAATCACCAACTGGTCCACCTACAACAAAGCTCTCATCAACCGTGGCTCCCTCACTTTCTGGCTGGATGATGGGGCGATTCAGGCCTGGTATGAGTCAGCAACACCTTCTTCACGAGGCAGACCTCAGCGCTAGCGGAGTGTATACTGGCTTACTATGTTGGCACTGATGAGGGTGTCAGTGAAGTGCTTCATGTGGCAGGAGAAAAAAGGCTGCACCGGTGCGTCAGCAGAATATGTGATACAGGATATATTCCGCTTCCTCGCTCACTGACTCGCTACGCTCGGTCGTTCGACTGCGGCGAGCGGAAATGGCTTACGAACGGGGCGGAGATTTCCTGGAAGATGCCAGGAAGATACTAACAGGGAAGTGAGAGGGCCGCGGCAAAGCCGTTTTTCCATAGGCTTAGCCCCTGACGAGCGTCACGAAATCTGACGCTCAAATCAGTGGTGGCGAAACCCGACAGGACTATCGAGGATCCAGGCGTTTCCCCTGGCGGCTCCCTCGTGCGCTCTCCTGTTCCTGCCTTTCGGTTTACCGGTGTCATTCCGCTGTTATGGCCGCGTTTGCTCATTCCACGCCTGACACTCGTTCCCGGGTAGGCAGTTCGCTCCAAGCTGGACTGTATGCACGAACCCCCCGTTCAGTCCGACCGCTGCGCCTTATCCGGTAACTATCGTCTTGAGTCCAACCCGGAAAGACATGCAAAAGCGCCCACTGGCAGCAGCCACTGGTAATTGATTTAGAGGAGTTAGTCTTGAAGTCATGCGCCGGTTAAGGCTAAACTGAAAGGACAAGTTTTGGTGACTGCGCTCCTCCAAGCCAGTTACCTCGGTTCAAAGAGTTGGTAGCTCAGAGAACCTAGAAAAACCGCCCTGCAAGGCGGTTTTTCGTTTTCAGAGCAAGAGATTACGCGCAGACCAAAACGATCAAGAAGATCATCTTATTAAGGGGTCTGACGCTCAGTGGAACGAAAACTCACGTTAAGGGATTTTGGTCATGAGATTATCAAAAAGGATCTTCGCCTAGATCCTTTTAAATTAAAAATGAAGTTTTAAATCAATCTAAAGTATATATGAGTAAACTTGGTCTGACAGTTACCAATGCTTAATCAGTGAGGCACCTATCTCAGCAATCTGTCTATTTCGTTCATCCATAGTTGCCTGACTCCCCGTCGTGTAGATAACTACGATACGGGAGGGCTTACCATCTGGCCCCAGTGCTGCAATGATACCGCGAGACCCACGCTCACCGGCTCCAGATTTATCAGCAATAAACCAGCCAGCCGGAAAGACCGGACAAGCGCAGAAGTGGTGGTCTGCAACTTTATCCGCCTCCATCCAGTCTATTCCATGGTGCCACCTGACGTCTAAGAAACCATTATTATCATGACATTAACCTATAAAAATAGGCGTATCACGAGGCAGAATTTCAGATAAAAAAAATCCTTAGCTTTCGCTAAGGATGATTTCTGGAATTCGCGGCCGGCTAGCGTTGACAGCTAGCTCAGTCCTAGGGACTATGCTCACTACTGAGAACTTTTCGGATCAAGCTATGAAGGACGCAAAGAGGGAACTAAACACTTTACTAAAGAGGAGAAATACTAGATGGGTCAAAGTAGCGATGAAGCCAACGCTCCCGTTGCAGGGCAGTTTGCGCTTCCCCTGCGGTGCCACCTTTGGCTTAGGGGATCGCGTACGCAAGAAATCTGGTGCCGCTTGGCAGGGTCAAGTCGTCGGTTGGTATTGCACAAAACTCACTCCTGAAGGCTATGCGGTCGAGTCCGAATCCCACCCAGGCTCAGTGCAAATTTATCCTGTGGCTGCACTTGAACGTGTGGCCTAATTAATTGCAAACTCCAGAAAAGAGGCCTCCCGAAAGGGGGGCCTTTTTTCGTTTTCATCATCCACCTGTGCGGACCTCGGTACCAAATTCCAGAAAAGAGACGCTTTCGAGCGTCTTTTTCGTTTTGGTCCATCGAGTTGGCGCGCTTAGTTCCTCGTTTTCTCTCGTTGGAAGAAGAAGAAACGAGAAACTAAATACTAGAGTCACACAGGACTACTAGATGATGCAAACCGTTTTAGCGAAAATCGTCGCAGACAAGGCGATTTGGGTAGAAGCCCGCAAACAGCAGCAACCGCTGGCCAGTTTTTTCAGAATGAGGTTCAGCCGAGCACGCGACATTTTTATGATGCGCTACAGGGTGCGCGCACGGCGTTTATTCTGGAGTGCAAGAAAGCGTCGCCGTCAAAAGGCGTGATCCGTGATGATTTCGATCCAGCACGCATTGCCGCCATTTATAAACATTACGCTTCGGCAATTTCGGTGCTGACTGATGGAATACTTTCAGGGGAGCTTTAATTTCCTCCCCATCGTCAGCCAAATCGCCCCGCAGCCGATTTTATGTAAAGACTTCATTATCGACCCTTACCAGATCTATCTGGCGCGCTATTACCAGGCCGATGCCTGCTTTAATGCTTTCAGTACTGGATGACGACCAATATCGCCAGCTTGCCGCCGTCGCTCACAGTCTGGAGATGGGGGTGCTGACCGAAGTCAGTAATGAAGAGGAACAGGAGCGCGCCATTGCGTTATGGGAGGCGAAGATTGAGTCGCATCAACAACCGCGATCTGCGTGATTTGTCGATTGATCTCAACCGTACCCGCGAGCTTGCGCCGAAACTGGGGCACAACGTGACGGTAATCAGCGAATCCGGCATCAATACTTACGCTCAGGTGCGCGAGTTAAGCCACTTCGCTAACGGTTTTCTGATTGGTTCGGCGTTGATGGCCCATGACGATTTGCACGCCGCCGTGCGCCGGGTGTTGCTGGGTGAGAATAAAGTATGTGGCCTGACGCGTGGGCAAGATGCTAAAGCAGCTTATGACGCGGGCGCGATTTACGGTGGGTTGATTTTTGTTGCGACATCACCGCGTTGCGTCAACGTTGAACAGGCGCAGGAAGTGATGGCTGCGGCACCGTTGCAGTATGTTGGCGTGTTCCGCAATCACGATATTGCCGATGTGGTGGACAAAGCTAAGGTGTTATCGCTGGCGGCAGTGCAACTGCATGGTAATGAAGAACAGCTGTATATCGATACGCTGCGTGAAGCTCTGCCAGCACATGTTGCCATCTGGAAAGCATTAAGCGTCGGTGAAACCCTGCCCGCCCGCGAGTTTCAGCACGTTGATAAATATGTTTTAGACAACGGCCAGGGTGGAAGCGGGCAACGTTTTGACTGGTCACTATTAAATGGTCGATCGCTTGGCAACGTTATCCTGGCGGGGGGCTTAGGCGCAGATAACTGCGTGGAAGCGGCACAAACCGGCTGCGCCGGACTTGATTTTAATTCTGCTGTAGAGTCGCAACGGGCATCAAAGACGCACGTCTTTTGGCCTCGGTTTTCCAGACGCTGCGCGCATATTAATAACTCGGTACCAAAGACGAACAATCAAGCGCTGAAAAGCGTCTTTTTTCGTTTTGGTCCTTTGAAGTTTAGGGGATAGTCCAATTATTGAAGGCCTGCCTAACGGGGGGCCTTTTTTTGTTTCTGGTCTCCCTACTAGTAGCGGCCGCTGCAGTCCGGCAAAAAAGGGCAAGGTGTCACCACCCTGCCCTTTTTCTTTAAAACCGAAAAGATTACTTCGCGTTATGCAGGCTTCCTCGCTCACTGACTCGCTGCGCTCGGTCGTTCGGCTGCGGCGAGCGGTATCAGCTCACTCAAAGGCGGTAATTTACCAATGCTTAATCAGTGAGGCACCTATCTAGGCGATCTGTCTATTTCGTTCATCCATAGTTGCCTGACTCCCCGTCGTGTAGATAACTACGATACGGGAGGGCTTACCATCTGGCCCCAGTGCTGCAATGATACCGCGAGACCCACGCTCACCGGCTCCAGATTTATCAGCAATAAACCAGCCAGCCGGAAGGGCCGAGCACGAAGTGGTCCTGCAACTTTATCCGCCTCCATCCAGTCTATTAATTGTTGCCGGGAAGCTAGAGTAAGTAGTTCGCCAGTTAATAGTTTGCGCAACGTTGTTGCCATTGCTACAGGCATCGTGGTGTCACGCTCGTCGTTTGGTATGGCTTCATTCGGCTCCGGTCCCCAACAATCAAGGCGAGTTACATGATCCCCATGTTGTGCAAAAAAGCGGTTAGCTCCTTCGGTCCTCCGATCGTTGTCGAAGTAAGTTGGCCGCAGTGTTATCACTCATGGTTATGGCAGCACTGCATAATTCTCTTACTGTCATGCCATCCGTAAGATGCTTTTCTGTGACTGGTGAGTACTCAACCAAGTCATTCTGAGAATAGTGTATGCGGCGACCGAGTTGCTCTTGCCCGGCGTCAATACGGGATAATACCGCGCCACATAGCAGAACTTTAAAAGTGCTCATCATTGGAAAACGTTCTTCGGGGCGAAAACTCTCAAGGATCTTACCGCTGTTGAGATCCAGTTCAATGTAACCCACTCGTGCACCCAACTGATCTTCAGCATCTTTTACTTTCACCAGCGTTTCTGGGTGAGCAAAAACAGGAAGGCAAAATGCCGCAAAAAAGGGAATAAGGGCGACACGGAAATGTTGAATCTTCATACTCTTCCTTTTTCAATATTATTG
+
7544569878865322254445FFGEJGJGEDDDBJJIHEEBA2/,,+./../11323-.,'?@888790*''''?DFHEGJHJGGHIJJJJJJIJHA@@HFJJJJJIJJJJJJJGFEHGJAAC<>><555578J>>>=>DH@???;:1:..FJJJJJJJJGJJJJGIHJFJJJ:999B:9ACHEHHJGB1..01GJJJJJJJJJJFJF<@@6666>99:86655<=>JJIJGIFGHJIFJGJJGFJJGJJHJGFJHJFGJJGFJJJD@@AADCCB1(()@?==<986546AEBGJIII@726?;HJFJJJJEB@@>AC?>=<=?JIHHHJDFEEJJJJ??66ABJJJHJJJJJHGGEGJGIHGGHHGJJJJJGHJJJJIJJ3333==?GEDCCJGJHGEFFHJGGIJJFDCD><<6))*'''54+*))))+,,,57?<=CA@AAA?JEBCA?;652)*E<<;<FIJJ@?>?CFFJFEGDDIBCCJEIED@>?@<<0988<9;'$$%%*BA::>.--.00009110(('.((*>>?=@EEEJJJJJJJJJJGGEJJID((((76.)))*.&&&'%&%%&''&)--,(****9BJ>999;>@?>=?AJJJJJIJHJJJJ?JHJJJGJG>JGEJJFJEDBBAB????HJFJGJJJHH;:;;****73)2.../;9F@EJIHGJHI8882)((-/-)22>JGFJ=<<=CBBD773=AFJJJJJJJGHJJJJJEBA=;;<?JDDH:::?ABGFDF@ACDJDFHGIBCJJGGHIJJJHJHHIHJIJJJJJJJJFFGIJIIJHCB;<////9FBA0////::=FJGGJJJJJIJHJJJJHGJGGJDJDC@JGJHJJJHJF@;-111GACAAA33/-1030000<@CCEGEDDFFJHJJEEEDJHJIHEIHJGJHJHJJJHJJJJJJJHJGHJJJIJFJJJJHIGJJJJ@8=??@=<85*(*)1//1%%&'3IJGJJJFGHJIDAABH:97367>1002=@80.-01777>DHJEIHCBCAAE:;?789A<7670,2////=88B<?DJEICAAGDIGD765584/../876689A:::HH:877<ABFDEDJHAJEFFDEGJHJHGGGDEEEHIJJIFDEBHB@>4))((***++==>GFIEEDFAGGJJJHHIJJJJJJJJJJA@@AJJJJJJFHJJJEJJJFJJIBABAJJHHHJDHJIJJDHGHJIIFGHJIGEICEEIJJIFGJIJCAA;<<+***A@>6511@<7654299;;=IJJJJJJJJJHIFDDJDEHJJFJHJFDIHJJGHJCCDJJJJDG?9731/,+*+-++.05@BF>:;<JJJJJJFJJJJJHJGIFHJJGJFJ9888<B979;@C?76-.67+)((*&&'')45?A@ABDGEEC=:14).&%%%&%$$$%%-0((-/92213'&'%$$'//678CC<;;:GEIFEEJJJHJJJJJDEGFEFGJJJJIFIHJIHJHE>=<<@ABCBCBCJJJJJJJJJJEJJJGFGJA?00//7GIEA@@BA@@@JCHDDBBEJJJJEGJJJJHDBHHDJIE?@BGJHJIJJJJJJJJJJJJIJ>=<<D<;532242,,/,.-./)%('&'')+,-111<<==@E>;889BE3228DDBABD@@4455455/018:99=?????@JGBJGJJIJJJHJJJEBEAAFD@?@I<HJJGEIE4444B0..(((+)()/679=<9887789EFHJFDFHEFCCD==<=EIJJJHJJJDJIGCCDEJJCCHJJJHJHJJJCBAA@<64660'&%&:;)))*7/&''')1,-7IGJH@@?@?@JFJJJJIIHJJIFJJJIHJJA??@JJGJJIIJHGJJJJGJJGJJIHJJHJFF>>@@FE==@C>><DEJHJJFHJHFIHJ@8889<;5''()875?@BEGJJFJJJHJHJHJJJJGHDCFBDEIJJIJGJHFEEJJDHCA200.-&&&%$%%%$%$$&%'$%58CFJJFGDGDBF97?8;::9JCC?:8779?=A;-***-+)('%&'<>BFJFJJHJFB?>==54451112AB7CAJEHJJJJHBABCFBDBJA:99=@?>>;EA>6...5=5556@=?6,++++''(BBAADC>87?>@CGGHJJIJJBAEDEI:977>=@>>@@>=<99:99=?<@::HJIDGCBEIFJJHJFFJJJHJGGA433EDFJJHGFHJHJIJGJ?>?EJJJHDHCBDBGGEE<<A??BJFDED===>DJFJFHGGEEGJIGJJJJHHIJJJJIGJJHH>>>;3.9953311..000//1468==ACCCDIGHHGJJIJJJJIJJJHJIHJIJJIJJJGFGJDEIJIJHFJGFJJJJIJHFIJFHJJCDEJBEBDCADCEEBE??@@JFHF6555?=>>EJJJFIJ9/..4DBBDCCCGJJIJJJBCBDBDJHJFJJJJJJJGJJGJCCGEJJJJJJJJJJJJJFIJ@=<0&&)&&%$$&'')*,IFJEEEI;EDGJGC?66)))9B===?JGJJBCBEHHIJJJJFIHJJJEIGJGJDCBCCFC?=73377999667:;A<45?:<<=AE===>BJJGJGJJJIIDJDBBDJH523<?>;5321(%2<5555?;:899C===DGJHJ?>>?FDEJGJIGFADJJGJJHJEJDDEDJJJGJAAABJFIJGJJBJJJJJJJJJJFD;;<FGIFGDEGJFJJFFEFHGHAHC>>=::789776/7''&#%&$$&'&%%&&&'&'&&&*+*),9CDCDABCACAABDCGIGJJJJJJJJJC7667;<BB?:9@DFCGEHGIGJHIJHEFDGBB?989988233HHAA?@DIJJJGEDFDIIJJJFCABBJICEDJFJJJJJDEEFJJDEA>776?JGA<=41+)078I?>>?HHHGJJHFFJGJJ>;::<BGEDC>==>@@=<>EJJJJJJJJHJHHJJIJJJJJJJHH@=<<AEDFEFIJJJJJFJHJJJHIHFGJHGIFJJJJJGJJIDJGF<<<=?>?>CAAE??GJJJJJJBABDCCFJIJJFJJJJIJJHJIJIJJJJIJJIJGEJIJJJHJGJJJFJJFJJJJECDDDBHBA>>DJIJJJIJJIJDEJIAAJHDGGEJIJJHJJJHFIGG6100+*&&%%%%%:5ADJFHJJIGFHIFGIFDGJJHJJIJJJJGGJDDJFJJJIJJJJJHEJJIJJJFJJIJJHDFHHJJGEJJIGJJJJJJHJHIIGHE<HJJJFJGJHJJJGIJJJJJJJJIJJJJJFJJJIJJHFHJJHJJGFJHJJGJJJJJJIJJHIJDEFDJJIJJJCCBEHJJJJGJFJDCBGBG?EHJC@<?:9:;BADBGJGJJJJJGJJGIJIHEFFIGJJJJJIJJHJC=68DEHGJFJJJIJJFJJJHJJGJIJIJJFGHGIDBCD?)(((3335002***,.6-43%((*,4<;AA>;9;79<?DDBB@>=>DEBAAAIJJGJH>766A@?DGFIFIEEDJEFJHFBG<)68....;CFEHB;774.-,-...1265226FEJJJJEDF???JJ?>??@?>;>=?IJJJJEJJGJGEIJJJGFDBEBIFIJGA=@HEC:988DDCEDFJJJ@>3222'''(118111;;<;=HJHEJDJHJFJJ>464<A2..((((0,13>JHIIGJJJJHHHHIJJHGIIJFABAA7766(&&'23?EHFIGCD?>:E?GJE;>B@;99:EJJJJHJJJJCDDDFGGJJJHJHHEJEGEHHJE333JGEDD@>A@<===A;:>@@JIGHJDH;=E<<C>?<<7CJHJJCJFGGGGEGJJFJJJJJHJJJJHEDFFJIJJJGEFEJGJGIIEHJEJJJJGHIF>==@<767CDCFGBFBFG@@@7777;50002<>CGJFHJJHJFHEGJIEFGG???AHJGJGJJ===>FJFFFDBBC>;==****((((000<=ADJGGHHJJJJJIGHJJJHJJJHGJJEIJJE>?=><=E<<<>??>=<<22214003D@>?=@?<<59@AAGGEJJJJEFFFGJJ?@C3333JEDEDHIGJJEJEFFGFJDJCEDEGJGJJFIJFJCDCEJJIIJGJJHJHJJJJIIDHGIG?=2(%%'*-,--.=BECJEFJFFFGGJJFF<<)CCEHHIJGJJJJJJJJJJJJGJJJJJJHJCAJCDFDBBCHJJJFJIJHIJJJJJJIJJJJHJJJJGJHIJGJJGHIJJHJGJJJJJJJA@@@HJJIJJHJHJJHJJJHJHEFGJJJFDJ@?1112/.//1(&&'-41++,,,-2011+++,>??JJ5555<9:@B6666BFJFIEJHJJGG@@AJJJGF?>>93(&&&'0-*+;BJGD?;88;;4445<5***AJJEFFJGHJCF6555?FHFJJJJJJFGJGGHHIJIJJJJJHIFJJJJIAIEF=:D??@BGJJJHJJHJJHDJJJFIJIJEJHI@?>CDEJHJJJBA@BEA>;1112EEEJ>==>CD8779759EDGJHJHJJHJEJHA7667><BCCBJFJICECADJGDGEGGHJJJJIIGJJFFDFJJJHIJBBA<87=77@9/EJIJJHCDBCEFJJIJJJJJJFJJJJCC=B@BJJHJIJJJIB?:;@ACEE@?>4>@>AAA;:73-++/;0002-&&&)0'(,3;<><5554666CD<==>@@FA@>4012EAEBBC@833395?@ABJJJGJJJFEFEGJHDJEDEIJEHJHIGJJEFJJHJFEHGJJJ?JJGHHFGJJJGJJJJEJCFEBBEEJJGGC////(((((447;;AB>=;?A>ED@@A@DC=:*'
@Glass_A2P_7_pDSG588_18
GTCGGGGGGCGGAGCCTATGGAAAAACGGCTTTGCCGCGGCCCTCTCACTTCCCTGTTAAGTATCTTCCTGGCATCTTCAGGAAATGTCCGCCCCGTTCGTAAGCCATTTCCGCTCGCCGCAGTCGAACGACCGAGCGTAGCGGTGCCGGTGAGAGCGAGGAAGCGGAATATGCTGGTGCTCGCATCTCTGCTGACGCACCGGTGCAGCCTTTTTTCTCCTGCCACATGAAGCACTTCACTGACACCCTCATCAGTGCCAACATAGTAAGCCAGTATACACTCCGCTAGCGCTGAGGTCTGCCTCGTGAAGAAGGTGTTGCTGACTCATACCAGGCCTGAATCGCCCCATCATCCAGCCAGAAAGTGAGGGAGCCACGGTTGATGAGAGCTTTGTTGTAGGTGGACCAGTTGGTGATTTTCGAACTTTTGCTTTGCCACGGAACGGTCTGCGTTGTCGGGAAGATGCGTAATCTCAATCCATTCAAATATGTATCCGCTCATGAGACAATAACCCTGATAAATGCTTCAATAATATTGAAAAAGGAAGAGTATGAGTATTCAACATTTCCGTGTCGCCCTTATTCCCTTTTTTGCGGCATTTTGCCTTCCTGTTTTTGCTCACCCAGAAACGCTGGTGAAAGTGAAAGAAGTTGAAGATCGGTTGGGTGCACGAGTGGGTTACATCGAACTGGATCTCAACAGCGGTAAGATCCTTGAGAGTTTTCGCCCCGAAGAACGTTTTCCAATGATGAGCACTTTAAAGTTGTCTATGTGGCGCGGTATTATCCCGTATTGACGCCGGGCAAGAGCAGAACTCGGTCGCCGCATACACTATTCTCAGAATGGCTTGGTTGAGTACTCACCAGTCACAGAAAAGCATCTTACGGATGGCATGACAGTAAGAGAATTATGCAGTGCTGCCATAACCATGAGTGATAACACTGCGGCCAACTTGCTTCTTGACAACGATCGGAACCGGAGCTAACCGCTTTTTTGCACAACGTGGGGGATCATGTAACTCGCCTTGATCGTTGGGAACCGGAGCTGAATGAAGCCATACCAAACGACGAGCGTGACACCACGATGCCTGTAGCAATGGCAACAACGTTGCGCAAACTATTAACTGGCGGACTTGTCTGTTCCCGGCAACAATTAATAGACTGGATGGAGGCGGATAAAGCCCAGCCACTCTCGCTGGGCCTCCGGCTGGCTGGTTTATTGCTGATCGTGGAGGCGGCGTGAGTATCGCGGTATCATTGCAGCACTGGGGCCAGATGGTAAGCCCTTCCGTATCGTAGTTATCTACACGACGGGGAATCGCAGGCAACTATGGATGAACGAAATAGACAAATCGCTGAGATAGGTGCCTCACTGATTAAGCATTGGTAAATTACCGCCTTTGAGTGAGCTGATACCGCTCGCCGCAGCCGAACGACCGAGCGCAGCGAGTCAGTGAGCGAGGAAGCCTGCATAACGCGAAGTAATCTTTTCGGTTTTAAAGAAAAAGGCAAAGGTGGTGACGCCCTTTTTTGCCGGACTGCAGCGGCCGCTACTAGTAGGGAGACCAGAAACAAAAAAAGGCCCCCGTTAGGGAGGCCTTCAATAATTGGACTATCCCCTAAACTTCAAAGGACCAAAAACGAAAAAAGACGCTTTTCAGCGTCTTATTGTAGTTATTGGTACCCGCGTTATTAATATGCGCGCAGCGTGGAAAACCGAGGCCAAAAGACGTGCGTCTTTGATGCCCGGTTGCGACTCTACAGCAGAATTAAAATCAAGTGCGGCGCAGCCGGTTTGTGCCGCTTCCACGCAGTTATCTGCGCCTAAGCCCCCCGCCAGCAGAAACGTTGCCAAGCGATTGACCATTTAATAGTGACCAGTCAAAACGTTGCCCGCTTCCACCCTGGCCGTTGTCTAAAACATATTTATCAACGTGCTGAAACTCGCGGCAGGGTTTCACCGACGCTTAATGCTTTCCAGATGGCAACATGTGCTGGCAGAGCTTAGCGCAGCGTATCGATATACAGCTGTTCTCATTTACCATCAGTTTGCGCTGCCGCCCCCAGCGATAACACCTTAGCTTTGTCCACCACATCGGCAATATCGTGATTGCGGAACACGCCAACATGCTGCAACGGTGCCGCAGCCATCACTTCCTGCGCCTGTTCAACGTTGACGCAACGCGGTGATGTCGCAACAAAAATCAACCCACCGTAAATCGCGCCCGCGTCATAAGCTGCTTTAGCATCTTGCCCACGCGTCAGGCCACATACTTTATTCTCACCCAGCAACACCCGGCGCACGGCGGCGTGCAAATCGTCATGGGCCATCAACGCCGAACCAATCAGAAAACCGTTAGCGAAGTGGCTTAACTCGCCGCCGCCTGGCTGGTAAGTCTTTCGATTCCGGATTCGCTGATTACCGCACGTTGTGCCCCAGTTTCGGCGCAAGCTCGCGGGTACGGTAGAATAAATAACGGCAAACGCGCAATCACGGTTGTTTGATGCAACGACCTTTGCTTCCCAATGCAATAGCACGCTCACTGTTGCCTTCTTCATTACTGGTTTCGGTCAGCGCCATCTCCAGACTGTGAGCGACGGCGGCAAGCTGGCGATATTGGTCGTCATCCAGTACTGAAAGCATTAATAAGCAGGCATCGGCCTGGTAATAGCGCGCCAGATAGATCTGGTAAGGGTCGATAATGAAGTCTTTACATAAAATCGGCTGCGGGGCGATTTGGCTGACGATGGGGAGGAAATTAAAGCTCCCTGAAAATATTCTTCATCAGTCAGCACCGAAATTGCCGAAGCGTAATGTTTATAAATGGCGGCAATGCGTGCTGGATCGAAATCATCACGGATCACGCTTTTTGACGGCGACGCTTTCTTGCACTTCCAGATAAACGCCGTGCGCGCACCCTGTAGCGCATCATAAAATGTCGCGTGCTCGGCTAAACTAATATAAACTTCGCCAGCGGTTGCTGCTGTTTGGCTTCTACCCAAATCGCCTTGTCTGCGACGATTTTCGCTAAAACGGTTTGTCATCATCTAGTAGTCCTGTGTGACTCTAGTATTTAGTTTCTCGTTTCTTCTTCTTCCAACGAGAGAAAACGAGGAACTAGTTCGCACTCGATGGACCAAAACGAAAAAAGACGCTCGAAAGCGTCTCTTTCTAGAATTGGTACCGAGGTCCGCACAGGTGGATGCGACCAAACGAAAAAAGGCCCCCCTTTCGGGAGGCCTCTTTTCTCAAATTGGACCCAACTAGGCCACACGTTCAAGTCACGGCCCACAGGATAAATTTGCACTGAGCCTGGGTGGGATTCGGACTCGACCGCATAGCCTTCAGGAGTGAGTTTTGTGCAATACCAACCGACGACTTGACCCTGCCAAGCGGCACCAGATTTCTTTCGGTTGCGCAATCCCCTAAGCCAAAGGTGGCACTCAGGGGAAGCGCAAACTGCCCTGCAACGGGAGCGTTGGCTTCATCGCTACTTTTGACCATTCATCTTACTCTTCTCGTAAAGTGTTTAGTTCCCTCTTTTTGCGTCCTTCATAGCTTGATCCGAAAAGTTCTCTAGTAGCTAGCATAGTCCCTAGGACTAGAGCTAGCTGTCAACTGTAGAAGCGGCCGCGAATTCGCGAAATCATCCTTAGCGAAGACTAAGGATTTTTTTATCTGAAATTCTGCTCAGTGATATCGCCTATTTTTATAGGTTAATGTGATCTGATAATAATCGTTTCTTTTCAACATCTTCAGGTCGCACCATGGAATAGACTGGATGGAGGCGGATAAAGTTGACCACTCTGGCTCGGCCCTTCCGGCTGGCTGGTTTATTGCTGATGAATCTGAGGGGCCGATTGACGTAGGTTCTCGCGGATCTGGTCCGACGCTGGGGCCAGATGGTAAGCCCTCCGTATCGTAGTTATCTACACGGCGGGGAGTCAGGCAACTATGGATGAACGAAATAGACAAATCGCTGAGATAGGTGCCTCACTGATTAAGCATTGGTAACTGTCAGACAAGTTTACTCATATATACTTTAGATTGATTTAAAACTTCATTTTTAATTTAAAAGGATCTAGGTGAAGATCCTTTTTGATAATCTCATGACCAAAATCCCTTAACGTGACGTTCACTGAGCGTCAGACCCCTTAATAAGATGATCTTCTTGAGATCGTTTTGTGACTGCATAATGTACTTGTTCTGAAACAAAAAAACCGCCTTGCAGGGCAGTTGTTGGAAGGTATCTGAGCTACCAACTCTTTGAACCGAGGTAACTGGCTTGGAGGAGCGCAGTCACCAAAACTTGTCCTTCAGTTAGGCCTTTTAACCGGCGCATGACTTCAAGACCAACTCCCTCTAAATCAATTACCAGTAGTTTAGTGGTACTTTGTCATCTGTTTCCGGGTCAGAACTCCAACGATAGTTACCGGATAAGGCGCAGCGGTCGGACTGAACGGGGGGTTCGTGCATACAGTCCAGCTTGGAGCGAACTGCCTACCCGGAACTGAGTGTCAGGCGTGGAATGAGACAAACGCGGCCATAACAGCGGAATGACACCGGTAAACCGAAAGGCAGGAACAGGAGAGCGCACGAGGAACCACAGGGGGAGCGCGCCGTATCGTCCTCTCGGGTTTCGCCACCACTGATTTTAACGTCTGGGTATG
+
((((,,EJCHFEFJJDGBAA??EJHJJCGEGFD<<:7=BIEGBEAAAACAADIGGJJHAA?B>><;/(()'&('))).'(+-').-(('(12>ADCJFJGJEDGHJCCABCHGHGGJEHHIFJFEDCEFJJHJCDA@=>/..+++''&$&%%&%()*,,,-1410-*()('&&%&&%%%%&%&)+,5445CHHGJJJJJHGHHJJJJJFH;4>;DGGFBACJHHHHJHEJJGJJHJHJ;;;;DB??@@DC43/...-,-89:?F2222CJGFFGFFJDCDCEFFDEGJJGHGEEIJHJJHJHGJFFDF>?JJJJIJJFEDDDB?>>45:66,*+-08<<;;;D=<==F;;:<@@?5544100<>>?JDEFIJJEHJJGEDGFCG?@AIDHFFGFFJIIJHGJJGJFH???;>>?555333(((*7:<EFC/..EEFGJJEJHJJHJJJJJIFDFCJFDDCD:?>=;;99,,,*,&%((('&&99<ACCJFJJHJGIHFJGJJDABBJEFDEIGJJHGHJJJJJJJJG>333?A@<<;:<BDEJECFEGD??><<=BFFHJJJJJHGJJJJGFIJHFFICJJ@JJJJJG@98BIDDAB@FCCBIJJDDC;9766/)*++++'&$$%'26;GF@9667=DGJHIF000350-+&%#$)(&''(&%%.//1+''''+/339@FHHEHJJ?>?>GFCBG76456678934/-*(&''+,+''+.32224357;7..456@EJIJGEJHJ;JJHGJECCC//.-2.,,,)'%&&&'-00..357;JHGHJHJJIECCDJJJHGIJGDJJEE76851)(&&(/88=@JEC>6666<<---,*))*../.,+)**+-&&')'&&&(((((<?;::;DJE9:=;9=3--,+-+,11;FDEEIGHJJ95222:;99@?@?AEHIFEJIIJJJJJEJJJHJIJGGIJJHJJIIGIEFEFJGDJJJCCB@:;4,,+,,,)++)('()*)%$$%(,&'+,*+,-/.7;;<;<///()))3=AB>;::,*)*+3326693,,..-+)%%)688@BEBABBCDDCEFIJJJJJJJJJJIFGEE9888IFJFJ7777;///271')4335?@@BID=<<:9::BC?@=8..//0-,-,.12346,)((**#$%%%$%%&'%-.9<<>>>=2226778864--87//23;764-,+($$$&(((%&&&&%%')&&''))((&'))...042239574000+)(''''),,-'%&%')'&((*00099BCFIIHEFEJIJJJJJGGDA?83966455+**34433+-2BEFGJHGHJDDHIFEJJH>=<23665&%&%%&',.;;0001AIIGJIHGHEGJJBA@@1//0CDDFJIJJJIJJICJFF:887*&$$()-//...:A;<<<JFJJ::99F=8EFGGFJEGJJHJJJJGHJGCGJGJFCGEIJJHDFD=<<>ACADFEJJJ>7334IJHJHJIIGJHFJHJIJIHJEDBCEDDFGJDBADG5222=JJJJJ=90/0+,++(%$%('%$$$%%%%%'(,0./2'''&--,,,;;<=CFGFDCCFJJ>>==AA<<;66321.11,0.,+,/111-/./1022)))((55)(.4+46>@BBEDGGJJHE<=@FDCEJGIIECEDE@;862037>=667:FGFCFGD?=>JHHIJIJJFJJ<<;2.,+++''(&((()(('&%%'569CFCFIDF::9:655465334CIJDACBEGGIIJJJJBADFA0000<3011/../.00.,+**,.0/25657/---./,)())22100+++,/1457;;:;;<97;53556;@>BCHJIBC@BGIJHEC2223.,12854<A@A>44477;FHF??@;AB<=<=643*:<=>>>=???@<<<=@DBBA=<<??EBAAB98887D@;42,>ABJEIHJGGJGH><<=JJGDDC6666JJHJIJHGIJJJGJJJ744'').77787====CAFHFDHEFJJJJJJJJGJJJJJJJJJJJJHJJJJJJJGA=<<??.----;<<<?>>AAEJJFJJIJJJHEJ*(&(+*)())(+&%%$%&&'(''()+'(((+22@@ADE>>?>@??;45ADJJJFDFDCDFJCEB@DD2223JECCBEJEHJJHHIJ3333.'%&12+++,;;;;4445E@>>>CFGJJIHGHJJJIJJJJJJJJHJJJJJGJIJJHHHIDJHHIGJJHJJE::BJJEEEC333CJEEGGJJJFJJJGJJFGJJHDD==+++++BBGG<;;JDGJEGGIIJJJJHJHIJGJJHJGJEJCJF>>?:531./-/<==:BDEGGJIJJJIGIJJJEGHIJGJJGIFHJFIEGJHJFJHGJGJC?>?89855:@B??@::::EGJJFGIJHEEHGDJJDGEJJ@A@@511('((&''(&%%%&&&&-,.+*+*(%%((%%%()7<989954./,*(&%$%(-.*6:;>>GCBEEIE;;<JJHEAAC21002(,&%%%%+)''')**,&%%$%'),*+-.**((')&&&(**))'*(**)*((*'''(/15+++*')2,255766:'&&&+++5+))+-11,+,,2)(,*'&()..&&&(((()),++*'&&&<=BGJJJJJJJIJJJGJGJBCBADFA@??@333?>?=:978;;;;;EJ@:67DFIJHJJJJJHGJIJIJFJJB@@A8=<>>?FEIJFJJJJIIHGCCDFHJJ;1000ABBECBJEIJIJIJFJJGJJHGJIJJHFGCD=<;=<(''(?.+,,55:961000CCJJJ@>>;==HJIDCHBFF988998,,@;@@:=<>3/.*..**===>=;8***:9799>GDDFFEEGEFJFDDIEHDEFJDGFDHGGFJEJJJJJJFDDGH=<<<997989>@2110157=**)*0/1122AEEJHDDHDJGJJBA>;3-,,+++&*'$%,,)35=99897<9>:::=@CG@AD<=;<=<=5-677,,))+7:<=G;0//0.+++)&%%#$##%''&&%&''(/.122,*))/0-..,')+24+(()446:;BFGDGGGFFFIGJIGFDGEHJJIFJJGEGID((()2-,++->CDGIDDGEJJJJGJJJJJGJGGF?<;;>BDBCB><;DAACJJEGF<A=:<C@82000;<?>DABBADJGE<A;>/+)'%$$&%)(&''%(%')(())*---6A@A@=;((('&&&7?>0///)((0''$$&+,/-/<;<;;?@BDJIFJIDCBC>@=9862.,-13;A:)()1FFHJJJEFGFC<;CA<<<FECDEJE@<C?0,&%%&'/*)((()%&')**08?6534334))(()(%$##%%,)00034?>>>?BCBCAA?:.+)'()*1@BHJJFJGDCEFJGJHIHFIJJIJHJJGFFEIEIIA?@?6DC=833DJHJFEGIHJIFGCJIEJJJHJJJJJHJIJJ@?@>HA<;9462,++,**)(+*(''/6AAEEJJGFJJIGFGIGEHFJCAB7669EHIFFJEFABECGI::::BEFGIBAABGFFGEEAAABFJE?78875653.('(*+-+%$&$%)$#$')*(,&%'%&')&%%%')'''%'++&&&(,1)(((331959;>/0=5333676566GFGJDI8876888IEEGJBA<===>IJ?;:332/)()/BCCFIJJ>;:99((((9:=B==<=00/)))*+(((((135>=>?=C<=A987'-&&&,.77668A?A@<=@CGGGFIC:872((,**,@?>+)))=@CIGGJJEDGEHJJ?;:87&%%$$#$%##%())***-765320*)))))''(&-../31117824//04=?;:<<BCDIBC>A@920+*)))(&$##$%%++*)'%%%1389FJJJHHJJEEJFHJEDFJE;:::8889@>??>><9500432/''&&$#$#%%&%(***)(('''&$%$$$$%'$$$$%&''**,,,---459:>?@?C45(>AACAA<;;;EEDF@?CC3((()056(((&&''*++0//2347?@@CB99=>9888>9993889@@?@B@?>BDB6555>>641/>BJJHJEFJFEJFJDA4-(()((46<>??=<<??FFIGFFIJDEEJGHECJFDCDE98204:?AEHHJIHHIEJJG<4340../8:42/./.+++../,./---,0/0JIFJJJHJJJJHGJG<:9,+&%$%&)*()=;<;::;<85430++/7'7GEB@@G4222:5)()')''(()(*,1)'&$$$$$%%$%&'*''('%%'&))*,0--+*-.*'(*))''*'+((++*((%&&))''&&()'&'))****+,,324350/060BEJIGJJJIJJJJJJB=:9:=@DBE<////B?4444?>A9776;43,7*..-.'(''+3,,,,12,+,+))))22230)''(*)''()2336165*+<B?;;;<897.-,'%$%&$$$)46)''*.++(()'&&&&(04--+-&&'',(),'&%&(566666;ACCJJJFFDFEA@?>A2224111BB<;<<ACCHJ=<<=>?@EDDDFHJJHJGHGDHHBACC@???JJJEJIHGJFEDEEHDA@@CD76688=BHEJHE=87654;<5?A>??:999BBEDGEEGFJFDFBJ>9:;;>>B?=?>DEFFJGIHJEFJB@8,*,('(('&',*'&&%%%&(.654'%%&))*)'&$$$$%&&%&*/26@DBC<<==FBADB<;9:A-%%%%&&%&&)*)((
@Glass_A2P_7_pDSG588_19
AACAGCAAGCAAAAAAACGCGAAGCTGCCGCAACTGCTGGTGAGAAAGAAGACGCACCGCGCCGCGAACGCAAGCCACGTCCGACTACGCCACACCACAAAAGAAGGCGCTGAACGTAAACCTCGTGCGCAAAAGCCGGTAGAGAAAGCGCCAAACAGTAAAAGCACTCGCAAAGAACAGCACACCCAGTTATTAACATTCAGCTTTCTGACTGTCGGACAAGCCCTGAAGGTGAAAGCGGGTCAAAACGCGATGGATGCCACCGTCTGTCGATCACCAAAGACGGCGTCCGCGTCCAGCTGAATTCGGGTATGTCTTTGATTGTGCGCGCAGAACACCTGGTGTTCTGAACGGAGAACCACGGGCCAGGCATGAACATGTTTTTTAGGCTTACCGCGTTAGCTGGCCTGCTTGCAATAGCAGGCCAGACCTCACTATAAAGATATCACGCGTGCTGATCAAATTCCGGTATTAAAGGAAGAGACGCAGCATGCGACGGTAAGTGAGCGCGTAACGTCGCGCTTCACCCGTTCTCATTATCGCCAGTTCGACCTCGATCAGGCATTTTCGGCCAAAAATCTTTCAACCGCTACCTGGAATCTGCTCGATTACAGCCACAACGTGCTGCTGGCAAGCGATATTAAAACATCGCAAAAAGAAAACCGAGTTAGGCGATGAACTGCGTTGGCGAGTTCGACGTTTTGTAGATTGTCTGATCTGGCGCAAAAGCGCCATTTTCAGCGTTACCAGTACGCTTTCTGGGATTTTATGGAAAAGCCGATGGATTTCACCGGCAACGACACTTATAACCTTGACCGCAGCAAAGCGCCCTGGCCGAAAAACGAGGCTGAGTTGAACGCGCTGTGGGACCATAAAGCAATTCAACAAGTTAAGCCTGAAGCTATTGACAGGAAAAACGGATAAAGAAATTCGTGAAACCCTGACTCGCCGCTACAAATTTGCCATTCGTCGTCTGGCGCAAACCAACAGCGAAGATGTTTGCTTCGCTGGCAATGACGGCGTTTCACGTGAATGGACCCGCATACCAACTATCTTTCCCCGCGTAATACCGAACAGTTCAACGCTGAAATGAGTTTGTCGCTGGAAGGTATTGGCGCAGTGCTGCAAATGGATGATGACTACACCGTTATCAATTCGATGGTGGCAGGTGGTCCGGCAGCGAAGAGTAAAGCTATCAGCGTTGGTGACAAATTGTCGGTGTTCGTCAAACCGGCAAGCCAATGGTCACATAATAGCTGCACGTTCTTGATGATGTGGTTGCCTTAATTAAAGGGCCGAAGGGCAGTAAAGTTCATCTGAAATTTTACCTGCTGGTAAAGGGACCGAGACCCGTACTGTAACGTTGACCCGTTGAACGTATTCGTCTCGAAGACCGCGCAGTTAAAATGTGGTTGAAGACCGTCGGTAAAGAGAAAGTCGGCGTGCTGGATATTCCGGGCTTCTATGTGGGTTTGACGGACGATGAAAGTGCAACTGCAGAAACTGGAAAAACAGAATGTCAGCAGCGTCATCATCGACCTGCGTAGCAATGGCGGTGGGGCGTTAACTGAAGCCGTATCGGCTCTCCGGTCTGTTTATTCCTGCGGGTCCCATTGTTCAGGTCCGCGATAACAACGGCAAGGTTCGTGAAGATAGCGATACCGACGGACAGGTTTTCTATAAAGGCCCGCTGGTGGTGCTGGTTAACCGCTTCAGTGCTTCGGCTTCAGAAATCTTTGCCGCGGCAATGCAGGTTTACGGTAGTGCGCTTATGGTTGTGGGTCAACCGACGTTTGGTAAAGGCACCGTTCAGCAATACCGTTCATTGAACCGTATTTACGATCAGATGTTACGTCCTGAATGGCCAGCGCTGGGTTCTGTGCCATACACGATCCAGAATCTTATCGCGTTAACGGCGGCGGGATGCGCAACGTAAAGGCGTAACGCCAGACATCATCATGCCGACGGGTAATGAAGAAACGGAAACGGGTCAGAAATTCAAAGATAACGCGCTGCCGTAGGGGATAGCATTGATGCCGCGACTTATCTGAAATCCAGAAATTAACCGCCTTGAATACGGAGCTGCTGAAGGAACATAATGCGCGTATCGCGAAAGATCCTGAGTTGCCAGAACATCATGAAGGATATCGCGCGCTTCAACGCTATGAAGGACAAGCGCAATATCGTTTCTCTGAATTTCGCTGTGCGTGAGAAAAGAGAATAATGAAGATGATGCGACGCGTCTGGCACATTTGAACGAACGCTTTAAACGCGAAGGTAAACCAGAGTCGAAGAAACTGGATAATGTACCGAAAGATTACCAGGAGCCGGATCCTTATCTGGATGAGACGGTGAATATCGCACTCGATCTGGCGAAGCTTGAAAAAGCCAGACCCGCGGAACAACCCGCTCCCGTCAAGTAATATCAATCAGGCACAAGAAATTGTGCCTGATTTTAACAGCGACAAGATGCCGTAAATCAGATGCTACAAAATGTAAAGTTGTGTCTTCTGGTGACTTACGCACTATCCAAGACTGAAAATAGTCACGTAACCCATACGATGTGGGTATCGCATATTGCGTTTTGTTAAACTGAGGTAAAAAGAAAATTATGATGCGAATCCCGCTCTTTCCTGCTAACGAACCTGGCCGTAATGGTCGTTTTCGGGCTGGTACTGAGCCTGACGGATACGGTCGAGCAGCGTTCAGGGGCTGATGATCATGGCCTTGCTGTTCGGTTTTGGTGGTTGCCTTGGTTTCGCTTCTGATGTCCGAAATCGATGGCATTACGATCTGTTGGCGGGGAAGTGATCGAGCAACCGCGTAACGAAAGGGAACGTTGGCTGGTCAATACTGTAGCAACCCAGGCTCGTCAGGCGGGGAATAGCTATGCCGCAAGTGGCTATCTACCATGCGCCGGACATCAACGCTTTTGCAACCGGTGCGCGCCGTGATGCCTCTCTGGTTGCTGTCAGCACCGGTTTGCTGCAGAACATGAGCCCGGATGAAGCCAGAGGCGGTAATTGCTCACGAAATCAGCCACATCGCCAATGGTGATATGGTCACCATGACGCTGATTCAGGGCGTGGTGAACGCCTCGTTATCTTTATTTCCCGTATTCTGGCGCAGCTTGCCCGCGGGTTTTATCAGGCAGGAAATCGTGATGAAGGTGGAAGAGAGCAACGGCAACCCGCTGATCTACTTTGCGGTTGCAACGGTTCTGGAACTGGTGTTTGGTATTCTGGCGAGCATTCACCATCTGGTTCTACGCATCATGGTGAATTCCATGCTGATGCCGGTTCGGCAAAACTGGTTGGTCGCAGAAAATGATTGCCGCGCTGCAGCGCCTGAAAACCAGCTATGAACCGCAAGAAGCAACCAGCGCATGATGGCTCTCTGCATTTAACGGTAAGTCGAAAATGGCTGGTGAGTCTGCTGGTGACCACCAGCTGGATAAACGATTGAAGACTTTGTCGGTACGGGTGAATACCTGAAGTAATGAAGTAAATACTAAAAAGCGCGTGATCGACGCACTTTTTTATCCTGAATAGTGGCTGGTTGATACGTAAACCACTGACACAGGCAGCAATCACTGT
+
?AIFGJ<;:;(((?>8442444A@??@FB=@JJJJJGJ:::)))*00*BJEICFDJGHJJDDFDHIJIJJC=65566C33385;232:89:33))*)))*2@DA@CBA***),,-75**+;==:9;8987544<=B90/.((()***.*((+)*476678<=BA>00+(''((/3542)((),..10(&&*%###$&'((%))'(%&%(3:@JJJBA@A@EHEGJJJJJJJGJGEIJJGFEGGGEGGJFHHECFDBCDCA>****-,,)((()(-1110000009>>?CA@;<:9,*)/.+&$%')*,.1;=>?JFDBDCFJGFJFB<;:<:6553+++,522++++.-(('++(*(%$&&(&'(7EEGJGIGEJFJJIFBA>:=?:;:FJJGJFJJJJJA?@AJJIJIEGE<<;::;/.../7561114::&%%&%%%$%%,,+.-1011../.--.49;8;62./:===A:79A?JFGIJJIJGJJJHJGJGJJFABBBEJJFJHGICGHEGJJHFJICCA@?ADJF?FFAJDAAACGJHJIGJJJIFCDCI?>>@D@<==::::@.,-,4300031-,+)&&'(*3330/016)''()0/.1.,*))(***+,.,+,53445=<<<667+'&&&&'%('%&((('('&('(-@DGCFHGC4433774677---)**)++*'')%%%&&&%(%%&++++.;-+%$$$$&##'$$%'84345>>>>B@@544''''A2118AJHGJF:77890..(&%%))**,,,-*,22EHIIGFB>??AFJEJJB@A?@FFJIJJJFDB..--;<@??F:;DJEG<=?AAEJC@@??B:<;D@??AJJJ?@@@HGC;FFDIHIJDDDCFBA0.-))%%%$'()())--)&&&'(()))+1...)+1.)(%#&&'>::;:CJIJJFEFJJJJJJEFJD====FHJJJJJFJJJFJEDBGJGIEFDICCBEJGGH=88444368CEJH<<<=D:::9;;:><5---0-0*&&&'(666CD111$$$$$$,,,,())+-200*,))).5.99;4444@JEDEGFIBGC:9:BDDJJJJJF??@@1101'&&&'''&+00,(&&')56@:789ACHHFFJJHG:;<=<4444@?=666;=::;=B@@BJDJFJGHJDFFJGG9889BAA@967GJJJJJJ7778G>>=@CC@FA?;88::;=A?88EBAAAAC@A@A>@ABCDJBEA?@AA=<)(((,,281****.-.0''')22(((&'&%&%$%&(*&&&),&()')B<<::><=;:76632./.69@@DBACA@?;7<@93220///2-)(())*'(,4--..2848:FEGJFDJIF1:11))))113/<=<<<>>==///))))+)+*'(68;:9981...3::>?GJA@>><=*))*0-,,,*)&%%%%&*'*'')568@BCJJG:://00022?@BC?>@AJHJJJIHJJD@>>?::1.-.552/66577''&'*(($$$*,..16667;:2*(/=:=<<CJDBDDCC@BBCJBCBGHFGDF32224JF<<<<<JGGJDJFIFGJJJJIJJFJHJFJJ8779====7<)*))*&&%)1001=A:<<=?BE?>>>@GAC875500.+//-,,+17:CJJIJHEHJJJ;;;5554889FE=<<=GJJJHCDCEDGJJH=>=0000////;8/&&')//CFJJJIEEGFEFGIIJFG333*'''&%%&+'&&)12874377;60)*229=;<;;<>?>??@B;;;6-('&$%'%*..1-+++,-,,,*+014433++++((((A@A@>??B787GJJJJHAAA<==-,,,(((((((786677DGEEA=@:666870005@@BCGDJCJJJEJGDDDFHJFGCBEDFE====833371+&&&%'()*()34+,*+'&')',AEFGJJGJJEEDFFJ,,,,.*&%'++,-;444AEIEFHJJJIHDJEJBACCGDGGCGA@BB<<<AJJJBA?>?DH>=<<<EB///)'&%&(-,--+++,-+,495555;91,&&&%(),64*'%%%'*+5))))1----/'+)(()0(((+**/./0119:31019<565)(((+-.(((49:JJFIJJEEFEFHJGHE79JFB'''';<?;;65*:6335;;735@DCAAABE@ABACDGA@7&&&%**));<=DE@?<6/003211/.-.8866889////2*3'(***)+*''(6756789:9:>??=@:211099878799336>?H=<<<@<<11111))$%(''()44557@@AAB@<==??@@HJIJ;:::B+**/0(%%'.633/4-,--(()&&%&53<<DGG>=16528=0112--*+//04.278;95587224@ACHHJGJHG5555410125@@@F@AA@D@=45=>FGFJJJJFJJJDB::<<<94-:=9>?99:9IEFJFFEGJHEE7556JJJEGDJ@<>EEIHGJJJHJJGA1JBCCFEFFDBBDJJJFABH;;8789////000116=96:;<@:::;>73(''&&(*--.6CI==>=D33/01...-.*%(25,-8333,,,(&&&&..868897777BJJJFEFEC0,,)*)),-,----00/...=@IF:9<78BDIFJFIJJJJGJFHFGJ;...0((((12>?B>JDEJEGIIHJJGJJGIJA@?@JE****20013*'');FJIEJGE9988<=>=9(''(+'$$$$'')&('12665=@CFFGC@@@=?AAAB@@@AJJC.---22(('=;20.+..-,*&%&'&)*+20--1.++0897877***08(&&*69:5555:////=777*))*9;=B@;<((((334>767;<===DDE<;0DBJJJDCFHEJIJJJIJF<<<=JGJ>555JJHJGJDIJJI==7.---23/-..)***+..99AAHHJHHJHFJHJA??AH?>=/'')::;DJJHHJDHEC>;::5//0,**,-,,,ADECJAABGFGJHD?JFJEFFA>>?;77;CDIFGJIEJFJHJ877:E00'''%%()313.--.//**%%0()-,,+2.,5@?BJDEDIGJ@@@BIJHFJA@AAJJFJJJIJIIBA@:)))*,''')))',-..//01-8889;6641&%%)''8:;;=<<<7==;?JA8HDDHHHDJFIEA?@=4213,&&&'+/41-*)((())-++,3334AB@BDJJJHJG<2**2=**13?@EA@A;;;;=>:;88872)),1>;><<:85555<442-,,,;JJJJJJJJEGJJHGJHJJIIFH:9992..')2447'%%'*,(((*,,'&%%)),,,/0,,,,8<?AABADJFIFIHJHEHIGJJIEJA>>55.....'''5567>:::8AAAEEDIEJB@A5446=>?CJDECDDJIJFJJEGFGGFJGI@D00016441/19=>I?=<<>=33+,,,1/'/1)*)00-..,..+++((()-****(&$&$$%&$$$$$%&(''$$%1667321-(&%(*+,-+(((('())*+,,))*7:::;5545857:;765(//69:<??;6445>GDB@87,,('*)((())&%%(--/436,,+('&%&--.=AB?3321135/,,+/9CE66630.1,*1336778>>43330(
@Glass_A2P_7_pDSG588_20
AGGGTTTTGATACGGACGAAGCCAGAGAAGACGCCGGTTCGTTAAATGCAATATGACCGTCGTTACCTACACCGCCCATAAACAGATGAATTTTTCCGTAAGAACGGATTTTTTCTTCATACTGGCGGCACTCGGCGTCGATATCCGGGGCGTTGCCGTTGAGAAGGTTGATGTTTTCTGCTGGAATATCAACGTGATCGAAGAAATTACGGTGCATAAAGCTGTAGTAGCTTTCCCGGATGCTCTTTCGGCAGACCGACATATTCGTCCATGTTAAGGTGACAACGTGCTTAAAGCTGACCTGGCCTGCTTTATGCATTTCGACTAACGCTTTATAGGTGGTCATCGGCGTGCCGCCAGTCGGCAGGCCCAGTACAAACGGACAATCGGCAGTCGGTTTGAACGCATTGATACGATTGACGATATGGCGAGCAGCCCATTTGCCGACCTGTTCAGCGGTAGTCAGGGGGATCAGTCTCATTATTCACCTAATAAGTAAAATGTAAGCCGTTGGCGGATTAGGCATCTTTAAGCGTAACCTGGATTTGCGCAGACAGGCGTCAATCCGACCTGATTTTTGAATGATAAAATAAGTTTTCTCGAGTTAGCCAGTAAAAGGGAGTGATAATAACGATATTTGGTGACAAAACTCACAAAAGACACGCGTTTAATTTGCGATACGAATTAAATTTTCACACACTCTGTAGCAGATGATCTAACAATCTGATTACAGAACATCGGCAGTACAATTTGCAGCAAAATAAAAATACGGCTTGAAACGAGCCAAATAGGGTTCTGGTCGGGGGAATAAGATGAATATTTTAGGTTTTTTCCAGCGACTCGGTAGGGCGTTACAGCTCCCTATCGCGGTGCTGCCGGTGGCGGCACTGTTGCTGCGATTCGGTCAGCCAGATTTACTTAACGTTGCGTTTATTGCCCAGGCGGGCGGTGCGATTTTTGATAACCTCGCATTAATCTTCGCCATCGGTGTGGCATCCAGCTGGTCGAAAGACAGCGCTGGTGCGGCGGCGCTGGCGGGTGCGGTCAGGTTACTTTGTGTTAACCAAAGCGATGGTGACCATCAACCCAGAAATTAACATGGGTGTACTGGCGGGTATCATTACCGGTCTGGTTGGTGGCGCAGCCTATAACCGTTGGTCCGATATTAAACTGCCGGACTTCCTGAGCTTCTTCGGCGGCAAACGCTTTGTGCCGATTGCCACCGGATTCTTCTGCCTGGTGCTGGCGGCCATTTTTGGTTACGTCTGGCCGCCGGTACAGCACGCTATCCATGCAGGCGGCGAGTGGATCGTTTCTGCGGGCGCGCTGGGTTCCGGTATCTTTGGTTTCATCAACCGTCTGCTGATCCCAACCGGTCTGCGGCTGGGTTCTCTGAACACCATCGCCTGGTTCCAGATTGGTGAATTCACCAACGCGGCGGCTAGGTTTTCCACGGTGACATTAACCGCTTCTATGCCGGTGACGGCACCGCGGGGATGTTCATGTCCGGCTTCTTCCCGATCATGATGTTCGGTCTGCCGGGTGCGGCGCTGGCGATGTACTTCGCAGCACCGAAAGAGCGTCGTCCGATGGTTGGCGGTATGCTGCTTTCTGTTGCTGTTACTGCGTTCCTCTGACCGTAACTGAGCCGCTGGAATTCCTGTTCATGTTCCTTGCTCCGCTGCTGTACCTCCTGCACGCACTGCTGACCGGTATCAGCCTGTTTGTGGCAACGCTGCTGGGTATCCACGCGGGCTTCTCTTTCTCTGCGGGGGCTATCGACTACGCGTTGATGTATAACCTGCCGGCCGCCAGCCAGAACGTCTGGATGCTGCTGGTGATGGGCGTTATCTTCTTCGCTATCTACTTCGTGGTGTTCAGTTTGGTTATCCGCATGTTCAACCTGAAAACGCCGGGTCGTGAAGATAAAGAAGACGAGATCGTTACTGAAGAAGCCAACAGCAACACTGAAGAGGTCTGACTCAACTGGCAACCAACTATATTGCTGCGGTTGGCGGCACTGACAACCTGAAAGCGATTGACGCCTGTATCACCCGTCTGCGCCTTACAGTGGCTGACTCTGCCCGCGTTAACGATACGATGTGTAAACGTCTGGGTGCTTCTGGGTCGTGAAACTGAACAAACAGACTATTCAGGTGATTGTTGGCGCGAAAGCAGAATCCATCGGCGATGCGATGAAGAAAGTCGTTGCCCGTGGTCCGGTAGCCGCTGCGTCAGCTGAAGCAACTCCGGCAACTGCCGCGCCTGTAGCAAAACCGCAGGCTGTACCAAACGCGGTATCTATCGCGGAGCTGGTATCGCCGATTACCGGTGATGTCGTGGCACTGGATCAGGTTGCCTGACGAAGCATTCGCCAGCAAAGCGGTGGGTGACGGTGTGGCGGTGAAACCGACAGATAAAATCGTCGTATCACCAGCCGCAGGGACGATCGTGAAAATCTTCAACACCAACCACGCGTTCTGCCTGGAAACCGAAAAAGGCGCGGAGATCGTCGTCCATATGGGTATCGACACCGTAGCGCTGGAAGGTAAAGGCTTTAAACGTCTGGTGGAAGAGGGTGCGCAGGTAAGCGCAGGGCAACCGATTCTGGAAATGGATCTGGATTACCTGAACGCTAACGCCCGCTCGATGATTAGCCCGGTGGTTTGCAGCAATATCGACGATTTCAGTGGCTTGATCATTAAAGCTCAGGGCCATATTGTGGCGGGTCAAACACCGCTGTATGAAATCAAAAAGTAATCTGCTTTATGCCTGATGCGACGCTTGAGCGTCGCATCCAACAATGACAAGCGGTGGAGATCTTCTCTGCCGCTTTTTTTCATCAGATCATCCCCATAATCCTTGTTAGATTATCGATTTTTAAAAAACTAACAGTTGTCAGCCTGTCCCCGCTTATAAGATCATACGCCGTTATACGTTGTTTACGCTTTGAGGAATCCACGATGGTTGAGGCAGAAGCCCGCCCGACTAACTTTATCCGTCAGATCATCGATGAAGATCTGGCCAGTGGTAAGCACACCACAGTACACACCGGTTTCCCACCCCGGAGCCGAATGGCTATCTGCATATTGGCCATGCGAAATCTATCTGCCTGAACTTCGGATCGCCCAGGACTATAAAGGCCAGTGCAACCTGCGTTTCGACGACACTAACCCGGTAAAAGAAGATATCAGGTACTGTTGAGTCAATGGGAAAAACGACGTAGAGTGGTTAGGTTTTCACTGGTCTGGTAACGTCCGTTACTCCTCCGATTATTTTGATCAGCTCCACGCCTATGCGATCGAACTGATCAATAAAGGCCTGGCGTACGTTGATGAACTGACGCCGGAACAAAGATCCGCGAATACCGCGGCACCTGAACCGGGTAAAAACAGCCCGTACCGCGACCGCAGCGTTGAAGAGAACCTGGCGCTGTTCGAAGAGGTGGTTTTGAAGAAGGTAAAGCCTGCCTGCGTGCGAAAATCGACATGGCTTCACCGTTTATCGTGATGCGCGATCCGGTGCTGTACCGTATCTTTCCTGAACGCGCCCCAGACTGGCAACAAGTGGTGCATCTACCCGATGTACGACTTCACCCACTGCATCAGCGATGCCCTGGAAGGTATTACGCACTCTCTGTGTACGCTTGAGTTTCCAGGACAACCGTCGTCTGTACGACTGGGTACTGGACAACATCACGATTCCTGTTCACCCGCGCCAGTATGAGTTCTCGCGCCTGAATCTGGAATACACCGTGATGTCCGAGCGTAAGTTGAACCTGCTGGTGACCGACAAGCACGTTGAAGGCTGGGATGACCCGCGTATGCCGACCATTTCCGGTCTGCGTCGTCGTGGTTACACTGCGGCTTCTATTCGTGAGTTCTGCAAACGCATCGGCGTGACCAAGCAGGACGACGCCATTGAGATGGCGTCGCTGGAATCCTGCATCCGTGAAGATCTCAACGAAAATGCGCCGCGCGCAATGGCGTATCGATCCGGTGAAACTGGTTATCGAAAAGTATCAGGGCGAAGGCGAAATGGTTACCATGCCGAACCATCCGAACAAACCGGAAATGGGCAGCCGTCGGTGCCGTTTAGCGGTGAGATTTGGATTGATCGCGCCGATTTCCGCGAAGAAGCTAACAAGCAGTACAAACGTCTGGTGCTGGGTAAAGAAGTGCGTCTGCGTAATGCTTATGTGATTAAGGCAGAACGCGTCGAGAAAGATGCCGAAGGTAATATCACCACCATCTTCTGTACTTATGACGCCGATACCTTAAGCAAAGATCCGGCAGATGGTCGTAAAGTCAAAGGTGTTATTCACTGGGTGAGCGCGGCACATGCGCTGCCGGTTGAAATCCGTTTGTATGACCGTCTGTTCAGCGTGCCTAACCCAGGTGCTGCGGATGATTTCCTGTCGGTGATTAACCCGGAATCGCTGGTGATCAAACAGGGCTTTGCTGAACCGTCGCTGAAAGATGCGGTTGCGGGTAAAGCATTCCAGTTTTGACGTGAAGGTTACTTCTGCCTCGATAGCCGCCATTCTACGGCGGAAAAACCGGTATTTAACCGCACCGTTGGGCTGCGTGATACCTGGGCGAAAGTAGGCGAGTAATTTTAAGTTTCGCTATGCCGGATGGGGCGTTTTTACGTCGCATCCGGCAAGGAGAACAGACAAACAGTTTCAAACGCTAAATTGCCTGATGCGCTACGCTTATCAGGCCTACATGATCTCTGCAATATATTGAGTTTTATGAA
+
*,0632+*()((,**,-)'))('())**0..)),+(''.'((('%%'/,'''*-,,@DJEJFDJEJGC@?CCJJHJIIJJJJIJGJH<::;FIGD77/>ACFJFHGDCEJJGJHFIA>?JHFGJJIGJFFJJFDEDJJJDEFHJJJJJJJJJGJCD>;22----BFDEJGHJHJJJJJGHJJGJJJJJGH::;:C<;<83210++0//..*)),**2=AFHIJJJA??AHGJJJDC:7JGGD?>=<B;9DDJIGJJJEEGJIHJJ?<=<?0(((3'')78DDC::;<GDBCCIJJJHJHJJIJGJHGJHFHJGJFDJ?=>==>>@DJJJHDJGJJHJIDFJJJJHJJIJJJHJDGDJG>@@BBDGJJIJJJJJFHJ7777AA?>''''ABBIHGIGEDJC====9888??DIIJEEDGIJGJGJJJIJJFEFJJJJFJCBC:7CDFHJJJIJHJEGFDA>99963345B::70***)*)),21353///3'''-,*,**?GJDBCAAIF@??,,,**'&%$$$(-500154AFJGH?@ADEJJJHGJJHFJHJJJEJIJHHJAABBJHJFHJFEJJAJGEEIJJHFIJJJJFGJCBAA2/'%%%%'&))./===BBJGHDGEJHEJ???BJJJJIJJJJIJJJJJJJJJEFGHJFEGJGHHCC?@C?>EJIFJGHFGFIGIJJHFJIJJJJJI?=>9:EFHGGGHJGJJGHEHEEEHFEG<=<=IJIJJEJGDDCB:999@AJJJJGJJJJJJFJJJEGGJJHJJJJJGJJIJJJHJHJH=8666.,-E?>=<??;;((('(((JIJGEEA<>EB=>B::977456<AEJJGFJGHJIJJJIDHHFJJBDHJJGJHJIIJJGGIJJJJHJJJJGEJGFJCHJIHFFFIJJJD.@FDGIDEE41121///::9333;;@ABBJJGJJIFABCB=;:9:DDBJGIJGJJFFGEJJJJJFDFEJGJJJJJEEB@@@>ACBJJHFFJJJJJHGJJA@A?CDCCEJJFIJDFDDHJJJFCCFGFJHJJJIJJJJJJJHF>>-,.,98431''&(+3/.--/*///756BCAFHJJJGJJJIJIIJGJ9<788CDFJJJJJGJHJJGJHJJIJJIJGIJJIJJJJJJJJJJIIJHGIJJJEHJJGJGGCBIGJCC?@JFFJJJJHHJHJJJJG;;;=C;;B?EEJJIGJJEJJHIJJJFDDEJJJJIGJJGHFEJGDFHJDB@@6:6//403,)+(*(%%99:;JHJIGJJJJJHEJJFIJFA442CCDIHDIJJHDCBA<DC===>A7768=:;=?@DGGGDFEHDJFFJG2222<::8,+))3BBHJGJFJHEBFGJEIEHJJH988>9@AAFIHCIIGGFFD4333><;;86)&))8=>>;<<1+('(++.0-(,)()),-BJFEJJECEGJJCF@@>;98:;AFFHHGJJIJB@AA==665+(((&&'(866564BFGHJEJHFJJGJIJJGFHJJJGJJ@JJJJJJHEDDDAA>?EJEFDFC><;764556697232.41/<?EFEHJJFJJHGHFBDEDDDFHJJJJJEHC@A?@?===;622229CBEBCEFFGHJJFC<;;::<A@=DEFFEGGJJIJJIIGJJHJEJA>JHF<9<JHJJCCDFE=>='((/()..*(((678((((<;//))AGDDDGJEHJJEHJGB=6:@/BJHHHJJJCDEDJFFD?@BDCA<5569CDFIBCEEBIJJJHJJJJJIJFJAGGGH?>>@JJIGEDFJJJFGJCCBDHIFHJA@@><;,)@==GJJIJJHHJJJJJHGFHIFJJGJA@A@J84*&&&+&&.--.>>?;666?<<HD<FJGGHJFIGHEHEJJJJIIJFIJJJC:44?EGDJIEDIJJE>?<;<5348HFEJJGD??>>A>?ACFEJIJHJJGJGECBDEJECG5555B4000221119=<:9----//34247888<?>944545BHGJGJG???@IJDFE>??/***+%%%%&&'++..03788IJJJGJIJJJIJEJJJJJJHHGJGHJHIJGHHIJJ3200EA9<-*,-();>A@?@CDEEB<;<;974658:85588=0...??DDEFB>=88;<?=3JHFJIHJFEHJJ@@??D82001877+**+452..-,.''(3'&&'*+/1.--0<BHGJJJJFJGGJJJEJHHJJIJJGJJJEJEHFIB@/--0--36;GDJFHJGJJDCDIJJJJIJJJFJFFJJIFGJJJJEJJJJJJJGJJJHFJJ?>??CCAA@I///0A@BJJJJJHJJJJDEJJGJJHDCEDHJJII?))?>FJ7//==>>>A@@>?==0...:4489B>=>>BB@?.+++102344B<FEJJGJFJEJAEJ>>>9332/-,./7.../7:DBBCDJGJHF44441***<?JHFJIIJGHFJJIGJEGGJJHFJ@?JDHFGGJCBJA;;;;+))*,,++*%%&%338;A;:@@FE,,,,778:D@AA:80///00/101;AJGIFHJGFJFJJHJIHJHHEDAADJJFGD87411455ADCBCFEEJJCC@FHJJJHJEJFJEHGA?A6777ICFDBF?>>FJHEJJJJJJJJECCDJJHDCHIJIJGIJFA===<54454333CDH@A@AEFJJIGJJJF@@11124444AGC>>@A77ABGFGHJJIJJGFED72123>>7.(()*+10.++++***+/156443362//1>E>655'&&'-('((9;5444>BA??BBDIHIJAA@@AAAB?>>>63246:<@ACFIEIJJHGJJGEIEJJJJFGJFJJHJJIJFJFHJDJJJJIJJJGHIABCCFEH77669:?AA@FJFJJFJGIGJGED?>>>7=3-022<<<<A=7006>@:995+(&''10004449@@EGGJJJIJJJGJHJJC+***JGJ=<<FCA8744;=?AB@?<<;<@G<800366?/))311/2119<:;>@IGHGCEFEHGGJGEGEJDDCAJDC@511-.B@B((('('&%%&';>C@A@>CGCA@BCDCCA?DDFIEA=;:::9)'''<<9,+++..3778;;<C<;;<DJJJGJJ@@@BJHI=>>@G=<5>I4<<<7653)))*+,<<>==9888:CDEBA///023;6666@FGBBBA@<=>>IDFC@BCHB0/0/.,(*0/:;:<<>?BB@CBBFJJGJJGJJJJJIGEJFJFF9778<;;=DFJ?@@<=>>JJFJFEJJIBBABA@G,(%%()1--/2&&&&('(((('(,1/557=>>???ADGGJJIJJIJGGJJFJF@@JGFJHGHHJJJIFDCA>>EEFJIJ@==>DC75559AIICCE@>:BDFHEDFCB32332222BAAABA?@BJJIJHJHGJJJGDGJJFJJHHFGJJJJJDCG;:::>51,+),++++/,,,.23((''((%%&**)'&%&)5<<DEDG@C@B@BEDGIGJJJIJJJHJJIIJ87436420/3@DFFCA@AEF.--,)(&%%&55CBC??FGGJJHJJFJJECBAAHGIFDGGJJGJJJJJGEGEHFIJJJJHFIJEDG>:,++):<::9;;??BEBFIJIFGJDC>76,+%%%&&*)&&&&,*()))))225;<FJHIJD966((*999:==9:CDDDFJIEFC@AAGADJGFGDD@@77-++,555/000@FJJJJJJJDJHHHJGJGGJJFF@>=5555:;7....4--'(DDHACCBJJGHEJJJJIIJGJFHJJJHIJGEIH;;;86114>BFJEJJIHJFBIJE?HGCEDGI>>>>EJIGJJJJGIJJJI?<<JI>=D=:879AAGGFGGGDG000//8..56=<=?DJGFHJIJJIJJJJFJHJJFCJEDJJHFFJJHDCGGJFCGEJJHJJJGJJIBCACDJDJJIHHEHGJGFFJJHJGJJJIJJJJHEHIEHEFFHIBCECDC?A?AHEJHJJFJIJJFIHJJJHGDFBB0+**('&&+(''&''&3348767AIGED9/))-+()&';7./@AE<8GIEJA@>=A::::>FJEHJFD:95130000224+('(&%&+**+98688CEHEGHFECB>>:77751+,+,..//0;DDBHJGIGGJGHFJGFEFHIFJJIJFJJJJHJ>==>JEJHHEJHJIJJFJJ;::;54.)%%(88655....-/.(+()*,1.//0=77<>@?877599934:4ACBGJFJJFECCDJJJJEJIGFGJHJJJIJHJJJJHIJJGIJIJJJD>?AEBDDDFIEIIIJJGJJFJHFJGHIGJJJGED>7;:::6445BFFBGCCIHJJJJJHJJJIFHGJJGGJJHJGJIEJJHFJGBDBB<;;@==<999:-'.00---9:99<<<@CHJJHJHIJEFJJJJHIGIFFJFEDAAD@>>3//07?>??DCCHJEFJEHJJFGGCDCEAB@?B989CFCGHIJIFJJHJGJ211111GFEJJDF@@=>@@DFDEDHJJJJGJJJCEEDHDIJIJ?>=>FJIIJFDFGJEH?>>++++A=32231111;;<<<??FEHHFFHJJJJJJHGJJGJHJGIEJJJJJJJJJJJHIJGJJJCD;;99G7***/2?@BBJID:DDBDEFJHIJBBBJIJJJJJHJJHFAA444JFDJEFAA0000EJGFIJIGGGFJGJJJJJJJJJJJFJIFIFJIHHJJJIIIJIA??ACCCB::111??HGHJJJJFHJJJEEJJHJ999JJEGEB<;;;:@BDGGGJFIJBHGBDBABDABHECEEJJGDFEJGIJJGJDICD@EHGJJJHJJHJJEEJIIFDJFFHGGDGFIGGBD555495588578;=772*)))++(()'%$
@Glass_A2P_7_pDSG588_21
GCGCCGCATGGCAGAACTTTGAAGACCTGGCGTATCATACCGGAAAACGTTCTTCGGGGCGAAAACTCTGAGGATCTTACCGCTGTTGAGATCCAGTTCGATGTAACCCACTCGTGCACCCAACTGATCTTTCAGCATCTTTTACTTTCACCAGCGTTTCTGGGTGAGCAAAAACAGGAAGGCAAAATGCCGCAAAAAAGGGAATATGGCAACACGGAAATGTTGAATACTCATACTCTTCCTTTTTCGATGCTCTTGAAGCATTTATCAGGGTTATTGTCTCATGAGCGGATACATATTTGAATGTATTTAGATCACGCATCTCCCGACAACGCAGACCGTTCCGTGGCAAAGCAAAAGTTCAAAATCACCAACTGGTCCACCTACAACAAAGCTCTCATCAACCGTGGCTCCCTCACTTTCTGGCTGGATGATGAGGGCGATTCAGGCCTGGTATTAGTCGCACCATACCTTTCACGAGGCAGACCTCAGCGCTAGCGGAGTGTATACTGGCTTACTATGTTGGCACTGATGAGGGTGTCAGTGAAGTGCTTCATGTGGCAGGAAAAAAAGGCTGCACCGGTGCGTCAGCAGAATATGTGATACAGGATATATTCCGCTTCCTCGCTCACTGACTCGCTACGCTCGGTGGATTCAACTGCGGCGAGCGGAAATGGCTTACGAACGGGGCGGAGATTTGGCTGGGAAAATGCCAGGAAGATGCTCAACAGGGAAGTGAGAGGGCCGCGGCAAAGCCGTTTTTCCATAGGCTCCGCCCCCCTGACAAGCATCACGAAGATCTGACGCTCAAATCAGTGGTGGCAAAACCCGACAGGACTATAAAGATACCAGGCGTTTTTCCCCTGGCGGCTCCCTCGTGCGCTCTCCTGTTCCTGCCTTTCGGTTTACCGGTGTCATTCCGCTGTTATGGCCGCGTTTGTCTCATTCCACGCCTGACACTCAGTTCCGGGTAGGCAGTTCGCTGCCGAGCTGGACTGTATGCACGAACCCCCGTTCAGTCCGACCGCTGCGCCTTATCCGGTAACTATCATTGTCTTGAGTCCAACCCGGAAAGACATCCAGAAAGCACCACTGGCAGCAGCCACTGGTAATTGGTTTAGAGGAGTTAGTCTTGAAGTCATGCGCAGGTTAAGGCTAAACTGAAAGGACAAGTTTTGGTGACTGCGCTTCTCCAAGCCAGTTACCTCGGTTCAAAGAGTTGGTAGCTCAGAGAACCTTCGAAAAACCGCCCTGCAAGGCGGTTTTTTCGTTTTCAGAGCAAGAGATTACGCGCAGACCAAAACGATCTCAAGATCATCTTATTAAGGGGTCTGACGCTCAGTGGAACGAAAACTCACGCATCAGGATTTGGTCATGAGATTATCAAAAAGGATCTTCACCTCAATCCTTTTTAAATTAAAAATGAAGTTTTAAATCAATCTAAAGTATATATCAGTAAACTTGGTCTGACAGTTACCAATGCTTAATCAGTGAGGCACCTATCTCAGCGATCTGTCTATTTCGTTCATCCATAGTTGCCTGACTCCCCGTCGTGTAGATAACTACGATACAGGAGGCTTACCATCTGGCCCCAGTGCTGCAATGATACCGCGAGACCCACGCTCACCGGCTGAATTAGCAATGAACCAGCCGCACAAAAGCACAGCGCAAGTGGTGGTCAGGTTACTCACCTGCATCCAGTCTTCCATGGTGCCACCTGACGTCTAAGAAACCATTATTATCATGACATTAACCTATAAAAATAGGCGTATCACGAGGCAGAATTTCAGATAAAAATCCTTTTCGCTAAGGATCGTTCTGGAATTGGCCGCTGAGAGTTGACAGCTAGCTCAGTCCTAGGGACTATGCTAGCTACTGAGAACTTCGGATCAAGCTATGAAGGACGCAAAGAGGGAACTAAACACTTTACTAAGAAGGAGAAATGCTAAGATGGGTCAAAGTAGCGATGAAGCCAACGCTCCCGTTGCAGGGCAGTTTGCGCTTCCCCTGAGTGCCACCTTTGGCTTAGGGGATCGCGTACGCAAGAAATCTGGTGCCGCTTGGCAGGGTCAAGTCGTCGGTTGGTATTGCACGAAACTCACTCCTGAAGGCTATGCGGTCGAGTCCGAATCCCACCCAGGCTCGTCCGAGAAATTTATCCTGTGGCTGCACTTGAACGTGTGGCCTAATAACTCGGATACCAATTGCGGAGAAAGAGGCCTCCCGAAAGGGGGGCCTTTTTTCGTTTTGGTCCGCATCCACCTGTGCGGACCTCGGTACCAAATTCCAGAAAAGAGACGCTTTCGAGCGTCTTTTTTCGTTTTGGTCCATCGAGTGGCGCGCTTAGTTCCTCGTTTTCTCTCGTTGGAAGAAGAAGAAACGAGAAACTAAATACTAGAGTCACACAGGACTACTAGATGATGCAAACCGTTTTAGCGAAAATCGTTGCAGACAAGGCGATTTGGGTAGAAGCCCGCAAACAGCAGCAACCGCTGGCCAGTTCAGAATAAGGTCCAGCCAGCACGCGACATTTTTATGATGCGCTACAGGGTGCGCGCACGGCGTTTATTCTGGAGTGCAAGAAAGCGTCGCCGTCAAAAGGCGTGATCCGTGATGATTTCAATCCAGCACGCACTTTGCCGCCATTTATAAACATTACGCTTCGGCAATTTCGGTGCTGACTGATGAGAAATATTTTCAGGGGAGCTTTAATTTCCTCCCCATCGTCAGCCAAATCGCCCCGCAGCCGATTTTATGTAAAGACTTCATTATCGACCCTTACCAGATCTATCTGGCGCGCTGCCAGGGCCGATGCCTGCTCTAATGCTTTCAGTACTGGATGACGACCAATATCGCCAGCTTGCCGCCGTCGCTCACAGTCTGGAGATGGGGGTGCTGACCGAAGTCAGTAATGAAGAGGAACAGGAGCACACCAGTGCATTGGGAGCAAAGGTCGTTGGCATCAACAACCGCGATCTGCGTGATTTGTCGATTGATCTCAACCGTACCCGCGAGCTTGCGCCGAAACTGGGGCACAACGTGACGGTAATGAGCGAATCCGGCATCAATACTTACGCTCGTGCGCCGGTTACGCTAAGCCACTTCGCTAACGGTTTTCTGATTGGTTCGGCGTTGATGGCCCATGACGATTTGCACGCCGCCGTGCGCCGGGTGTTGCTGGGTGAGAATAACGATCTGTGGCCTGACGCGTGGGCAAGATGCTGAAGCAGCTTTATGACGCGGGCGCGATTTACGGTGGGTTGATTTTTGTTGCGACATCACCGCGTTGCGTCAACGTTGAACAGGCGCAGGAAGTGATGGCTGCGGCACCGTTGCGGTGTTGGCGCTGTACCGCAATCACGATATTGCCGATGTGGTGGACAAAGCTAAGGTGTTATCGCTGGCGGCAGTGCAACTGCATGGTAATGAAGAACAGCTGTATATCGATACGCTGCGTGAAGCTCTGCCAGCACATGTTGCCATCTGGAAAGCATTAAGCATCGTGAAACCCTGCCCGCCCGCGAGTTTCAGCACGTTGATAAATATGTTTTAGACAACGGCCAGGGTGGAAGCGGGCAACGTTTTGACTGGTCACTATTAAATGGTCAATCGCTTGGCAACGTTCTGCTGGCGGGGGGCTTAGGCGCAGATAACTGCGTGGAAGCGGCACAAACCGGCTGCGCCGGACTTGATTTTAATTCTGCTGTAGAGTCGCAACCGGGCATCAAAGACGCACGTCTTTTGGCCTCGGTTTTCCAGACGCTGCGCGCATATTAATAACTCGGTACCAAAAACGGAACAATAAGACGCTGAAAAGCGTCTTTTTTTGGTTTGGTCCTTTGAAGTTCCGGGGATAACGCGATTTATTGAAGGCCTCCCTAACGGGGGGCCTTTTTTTGTTTCTGGTCTCCCTACTAGGTCGCGGCCGCTGCAGTCCGGCAAAAAGGCAAGGTCACCACCTGCCCTTTTTCTTTAAAACCGAAAAGATTACTTCGCGTTATGCAGGCTTCCTCGCTCACTGACTCGCTGCGCTCGGTCGTTCGGCTGCGGCGAGCGGTATCAGCTCACTCAAAGGCGGTAATTTACCAATGCTTAATCAGTGGCGCCTCTATAGAGCAATCTGTCTATTTCGTTCATCCATAGTTGCCTGACTCCCCGTCGTGTAGATAACTACGATACGCGGAGCTACCATCTGGCCCCAGTGCTGCAATGATATCGCGAGACCCACGCTCACCGGCTCCAGATTTATCAGCAATAAACCAGCCAGCCGGAAGGGCCGAGCGCAGAAGTGGTCCTGCAACTTTATCCGCCTCCATCCAGTCTATTAATTGTTGCCGGGAAGCTAGAGTAAGTAGTTCGCCAGTTAATAGTTTGCGCAACGTTGTCGCCATTGCTACCGGCATCGTGGTGTCACGCTCGTCGTTTGGTATGGCTTCATTCAGCTCTCTCTCGTTCCCAACGATCAAGGCGAGTTACATGATCCCCATGTTGTAAGGAAGAGGTTGCTCCTTCGGTCCTCCAATCGTTGTCAGAAGTAAGTTGGCCGCAGTGTTATCACTCATGGTTATGGCAGCACTGCATAATTCTCTTACTGTCATGCCATCCGTAAGATGCTTTTTGAGCTGGTGAGTACTCAACCAAGTCATTCTGAGAATAGTGTATGCGGCGACCGAGTTGCTCTTGCCCGGCGTCAATAAA
+
(()''&()*--.0668::7/&%%''$$(+($$%&)(),(()''*>BJC@A@2<<5555JJDB@CF=;**''(.7:832-23144---.7779>E@DFJD8889D>>>DFHJJAA@@C5457....;<=4346-?EFEDCBDDG>444>5AEFGIJJJJFJJ=>?@<;;;554=<;66765546///HJBECCF<8@<DBA;-32**'&*+---.211;999:61,,/,,--((()++))))60-)'++''&&&&%%&%'6=FCJJIIJFDJFIJJJJJJJA???IBAABEFEJJJJJJJGHCDEDIHA<A1*''&'35((((50))2(<>DCDDEFA@A??BDBHBGFJJ@>??DJJJGJDIJCAAEIJIIJJJGHIJJJJGHJHHGDCJCCA@??93.4678>>:889AJE98A<BBJJJJJJIJHGIJGIGCC.'&'..*)*)&))**15554*)'&%&-''%%%$%%&)(*5)8><<;;=::997766;BEEJEEEHJGEJJJCD++++667JJBECCEGHFFJFHJIHJGEJHJJJJ<989:<<ABB:=<<>?A?4444830-9:>BEBHEFJEEJFEFJIJCBA?@@ECAA>;;;;>>>A??@GJH@@?>?>@@JCA@DBAJFIJEJEGHHI421234;<@2223.-,+(('''(009:>////;=86>=?644448////99:JJ@=81,,,(%$$$'(&'*,++*,,)**&)(&&&&'%%&'/<??FJFJGJJJEGHIIIFEJJ=>==DC;95554*(&'****0,,,.89:DIJ667****))''(')/++++***;CEHJGJJIJJJJHHJCBA,,,A?2///344:9:;<JA@HJJDCHC9?:4540,*..-...../00/0----4445DFDCA?;>>JJJJJGJJFCJJDEEEHJGJFCBHJIJJJJJJJJGIJEDDGGJJGDBBF77550,,--@@CCCBFFHJHJGJ4434@=A>AB?;;;<7611+'''())''''44DEBCAA<<9911//23=CDJ??@,++,;AGHHJJHJIEFGHJJ<=<<:::211396.*'''(*,.-///0;9>@EJFD@@<?;111-)*)))>=GAAB@CHEJJFJICBBDGGJJJJIEE;3)))),+++7@IJJEEB@?2*-<?>211+**)))))/11;>E>2''''3468CC?>:767;==;=>DCCGEE211.''(2;<?>FFIJIFJGF3)))*1&&&,;8((((?33342277==><<=@37:<AFJJEBAA;3AD>>=?GAB=986:8.,,.<C841..1=;;=6566596778GJEECBGJJ?....;11.-900A8<HEEA=:<FIJJJGFABB?@>5,,,,-33?5558966985/)%%%$$$'+1-064?AA@EC@<867=;<<JJGEJGEED;8888*(')((')--/--/9@ABCHJFDIHHJJGJEE:8/***,>>?JJJJD@@@B.---5:;44/&'(/4589('''*,427899992223:87888<?CF>899877:CE7666GJHJEGJJJ?>??JJGJJHJJJFJGJJJJIHGEDDC==;===IIHHEHGJHJH:6779&&&(4-*.0.-.,4;<=>AAJFIJJJIJJHJJHJJJJGG=<<>DBBBD>>988200/+++-*((&)&%%%%&$$$%,&''((($%$$(,,&$$%%/--*'&'((&&$$$$$&'*(''&%&&'&&%&(&%&(%&''+++.079871111:<=;>==88JJJJGJEJIHJJIJFFCDCFJJJHJFHHJFJJHJJIJJJI?>=?2+**)(((01111170,,+,,,,-.+**)'(((4=??BB@>:+(((',+++,,.%$$&&&()&&&,0708;<B<;99<=:666?GJ7555IJIHJJHG55550'&&('&(&''&))*5@BBC???>IEFFAA>762/(,2589?C@??@BH4449B110))'*+(((*)(''&%%$%%%&'//2999:AB===>@CCCABBH:::<AA@B@8HHIGGIJJHIGJIJGEBAFF<?@@@:79?>??:;;<J>2>?AGA@=CJJHIA@76223376552/,/444AFE@88788;=;>??JFACBE<<;<989;7553553355-,,58H;::::===9;<<<?==>?ACEC:899=:2.,*+:7233/199)94**&&&&(&')8:;99:<JJJDEFJJJJHGHBCCCIJJHFFG@A??J5556+('%&'(*'(()(&&&&&(+./.041197774>>IHJGIC=:78>?<=5'&&(58+''%'(/..00///287/////345(&&'***))),70421,5BHICJFJJEJJFFJFHF@@;=BA>AI8667@>766:>=FHCCDEDFGJJIFGE111>AJAJEFGGJJGEFCBCCEC>=<;:657448B>???B?>;==@EJDBA>::;<<<DFFJJFIIHJGE>>>A8777E@@EHJIIHFJJEDG311031*)($%$%*34679C?>==>;<<>A@@@?GIJFFIJJHJJJEFHHJGJJJGEFEJJHJB--+*--+)'&&%&&')(&&''*-,))-5556799A?@ACJJJEHJBCCBCJDDB?EFC:9?DJJJJFGGID?<<@9=879<FDHEFDECJJCECBGFEEHJFC****<9:=ACJFF@@@;<<=JEDIAB??<.+++)599::AFDHHJFJHGJJJIJJJJJHFDGHJJJIJJIJJGJHJJHGJD::;@DHJB@>>@8--;=JJJJJD:9445C@A=55588??@B@?@IFJ5556DDECC?@<<@B>><321164245:<<21/++4>?CBAABJ?JB---+-./16,,,-446-,'''&()&***)5222.../+*)$$%&.0445?7@BBFFGFJGJJJHDBCCIGJIGGIF?=?;<><;:433466<AD<;>::;9:=<?BDFDCEFGHEJGDDIFECJJFJEIFEED6666DC=<>9268);922114,+*+3DDGDJIJJFIJGJFJJEEJJJHIJJFJJ9778ABJGFHIIDJJHJJGJJE2223;79FIEFHFJFJFFHJJJJHGJJJIFJJE?99;IGA;:;GD??0000;433---)**'''('()),HFIJIJJEFDEIIGDJ===)&&&(&'(%$$$&%$$$%(8>>?HGJIHJJJIIGJJIJJJC?>ADJHFFB?@@D>>>>H?>>?D@HCEIFJJJFGGGJGJJFJEEBCJ??<7;75.+*&'()*+,*)()*)&%%$%%%'),,-./;987./..//0.65466445)(((2)(('(0(479:GIGFGJJHJFJGIE@<<=FJIHJJ@A>EHF???>DGJJGEJJGJHJJJJJGJEJJJJIGJIJIIJJJGJJEDFIJJEFJIFEEHHJEF@FJ95551-'&$$%*'(+*(&%'&&+*70...JJJIJIJHJJIHJJJFJJEDDCD;:9984334BEIG><>FDEHJJJJHJA=://009?EJFC<;;>DBDHJHIJJJIJGJJJE>@DHFDJJJJHGHGEHCBHCA8//46)+BCDEJHJJCA2)))*01168;6320./21((&%%&//1//00**))()))',++--010-----,251EDEFEEJDECCEGA?<<:=>888JJJFHGJJEEJGGEGI999:BCBHDDDFJJJJJIJGJEGJJGHJEG=<<<DDDEFGFHIEGIH3333BABGDFFJFIIEGABBCDF?>??FIEGFD<;;;EGEEDFJFHGJIJJJJHGJGGHEHGEDJF?>55<>::<FDHECDHIGEDCD@=<7778;<:74411238>433455699:870002C?>?>@AC;878BJJEJHJDF?C@@,++++@<<<>8200/2-*)-+*)*))*,0.-*)))(&'*'((3?@?+***+)(.89*))-67998885=;<==<;)&&'(/0/-*%$$$%$%,$)))*:@IDCF653098;789JCDC?>?A:AEDEFFHCEA@AAJJIHG>;87799;;;;BDGDFCDA////1843('(222&%%%%%%$#$$$()+-2:;<><=H;942,6@DAB?@CDJJ::521033AJGJFIFJHJJJJJJJJJJEDCEIJJ66665323>:99=:434111264445C?@@FABAAAAAAFCBB@A99?@>@@@EJEGJGFHJJJ;<<<FEGCFDAA>0)(&%$%%&''%%&('&%&+,,+),))'')+-.+))),('+*())())''''(&&&%%'..EBCDGJEEGEBGJIDD4444<1.((&*+,+.77?6667>?BCBFGJJFJJIGF6661((')35>;;JHGF;;;;CD=:;;=?>AAE??85@?CBD>>>BJJGJJJGJHJJGGHJJJIIG@////78.-,-;99:9DEC;::;CJC@>AEG>@A@GEDAB=..-)*)),,-6<6:85665;@CJIJHA@BGJ><<?:99?BBGGHJJHIJJHJJJJJIFFDEJ==>=?.,+,---+*)&''$(*26645++++<75612216=>A@CD<:;9=:;>>C>;:8633342-))''&$$%****11,,,-8556<<;;:3*+.1((*,33422/00,,(%%%%&&'&')'$##$%&(((()))+'&%%('(()26659;GFHB@AAIHJFFJJIEJJGHCE8..-.56:;AA@@:33(((+.+((33==ADFHFFJHECFFGGJJEIJFEJJJEJJJHGDCB;:9)'('+*2A>>>?>>=<6668CEDHFFJFIE;7:=@A<<;<CCCEJ@@A>??>+***738955/,,4303311.+++&%$
@Glass_A2P_7_pDSG588_22
AGTAATTGGTTTTCGCATTTATCGTGAAACGCTTTCGCGTTTTTCGTGCGCCGCTTCACCAGTATACACTCCGCTAGCGCTGAGGTCTGCCTCGTGAAGAAGGTGTTGCTGACTCATACCAGGCCTTGAATCGCCCCATCATCCAGCCAGAAAGTGAGGGAGCCACGGTTGATGAGAGCTTTGTTGTAGGTGGACCAGTTGGTGATTTTGAACTTTTGCTTTGCCACGGAACGGTCTGCGTTGTCGGGAAGATGCGTGATCTAAATACATTCAAATATGTATCCGCTCATGAGACAATAACCCTGATAAATGCTTCAATAATATTGAAAAAGGAAGAGTATAGAGTATTCAACATTTCCGTGTCGCCCTTATTCCCTTTTTTGCGGCATTTTGCCTTCCTGTTTTGCTCACCCAGAAACGCTGGTGAAAGTAAAAGATGCTGAAATCAGTTGGGTGCACGTAGGTTACATCGAACTGAATATCAACAGCGGATAAATCCTTGAGAGTTTTCGCCCCGAAGAACGTTTTCCAATGATGAGCACTTTTAAAGTTCTGCTATGTGGCGCGGTATTATCCCGTATTGACGCCGGGCAAGAGCAACTCGGTCGCCGCATACACTATTCTCAGAATGACTTGGTTGAGTACTCACCAGTCACAGAAAAGCATCTTACGGATGGCATGACAGTAAGAGAATTATGCAGTGCTGCCATAACCATGAGTGATAACACTGCGGCCAACTTACTTCTGACAACGATCGGAGGACCGAAGGAGCTAACCGCTTTTTTGCACAACATGGGGATCATGTAACTCGCCTGAATCGTGGAACCGGAGCTGAATGAAGCCATACCAAACGACGAGCGTGACACCACGATGCCTGTAGCAATGGCAACAACGTTGCGCAAACTATTAACTGGCGAACTACTTACTCTAGCTTCCCGGCAACAATTAATAGACTGGATGGAGGCGGATAAAGTTAAGGACCGCTTCTGGCTCGGCCCTTCCGGCTGGCTGGTTTATTGCTGATAAATCTGGAGCCGGTGAGCGTAGGTATCGCGGTATCATTGCAGCACTGGGGCCAGATGGTAAGCCCTCCCGTATCGTAGTTATCTACACGACGGGGAGTCAGGCAACTATGGATGAACGAAATAGACAGATCGCTGAGATAGACTGTGCCTCACTGATTAAGCATTGGTAAATTACCGCCTTTGAGTGAGCTGATACCGCTCGCCGCAGCCGAACGACCGAGCGCAGCGAGTCGTGAGCGAGGAAGCCTGCATAACGCGAAGTGATCTTTTCGGTTTTAAAGAAAAAGGGCAGGGTGGTGACACCTTGCCCTTTTTGCCGGACTGCAGCGGCCGCTACTGGTCGCGGGAACCAGAAACAAAAAGCTCGTTAGGGAGGCCTTCAATAATTGGACTATCCCCTAAACTTGGAAAGAACGAAACGAAAAAAGACGCTTTTCAGCGTCTTATTGTTCGTCTTTGGTACGTTATTAATATGCGCGCAGCGTCTGGAAAACCGAGGCCAAAAGACGTGCGTCTTTGATGCCCGGTTGCGTTCTACAGCAGAATTAAAATCAAGTCCGGCGCAGCCGGTTTGTGCCGCTCCACGCAGTTATCTGCGCCTAGAGCCCCGCCAGCAGAACGTTGCCAAGCGATTGACCATTTAATAGTGACCAGTCAAAACGTTGCCCGCTCACCCTGGCCGTTGTCTAAAACATATTTATCAACGTGCTGAAACTCGCGGGCGGGCAGGGTTTCACCGACGCTTAATGCTTTCCAGATGGCAACATGTGCTGGCAGAGCTTCACGCAGCGTATCGATATACAGCTGTTCTTCATTACCATGCAGTTGCACTGCCGCCAGCGATAACACCTTAGCTTTCTCCACCACATGGGCAATATCGTGATTGCGGAACACGCCAACATACTGCAACGGTGCCGCAGCCATCACTTCCTGCGCCTGTTCAACGTTGACGCAACGCGGTGATGTCGCAACAAAAATCAACCCACCGTAAATCGCGCCCGCGTCATAAGCTGCTTTAGCATCTTGCCCACGCGTCAGGCCACATACTTATTCTCACCCAGCGACACCCGGCGCACGGCGGCGTGCAAATCGTCATCGGCCACATCAACGCCGAACCAATCAGAAAACCGTTAGCGAAGTGGCTTAACTCGCGCACCTGAGCGTAAGTATTGATGCCGGATTCGCTGATTACCGTCACGTTGTGCCCCAGTTTCGGCGCAAGCTCGCGGGTACGGTTAAATGAATCGACAAATCACGCAGATCGCGGTTGTTGATGCCAACGACCTTTGCTCCCAATGCAATGGCGCGCTCCTGTTCCTCTTCATTACTGACTTCAGTAGGCACCCCCATATCCAGACTGTGAGCGACGGCGGCAAGCTGGCGATATTGGTCGTCATCCAGTACTGAAAGCATTAATCAGCGGGCCGTTCGCGTGTGATGGCCGGATCGATCTGGTAAGGGTCGATAATGAAGTCTTTACATAAAATCGGCTGCGGGGCGATTTGGCTGACGATGGGGAGGAAATTAAAGCTCCCTGAAAATATTCTCATCAGTCAGCACCGAAATTGCCGAAGCGTAATGTTTATAAATGGCGGCAATGCGTGCTGAATCAGATCCGTCACGATCACCTTTACGGAGACGCTTTCTCGCTCCAGAATAAACGCCGTGCGCGCGCCCTGTAGCGCATCATAAAAATGTCGCGTGCTCGGCTGAACCTCATTCTGAAAACTGGCCGCGGTTGCTGCTGTTTGCGGGCTTCTACCCAAATCGCCTTGTCTGCGACGATTTTCGCTAAAACGGTTTGCATCATCTAGTAGTCCTGTGCGACTCTAGTATTTAGTTTCTCGTTTCTTCTTCTTCCAACGAGAGAAAACGAGGAACTAAGCGCGCCACTCGATCAACCAAACGAAAAAAGACGCTCGAAAGCATCTCTTCTGAATTGGTACGGTCCGCACAGGTGGATGCGGACCAAAACGAAAAAAGGCCCCCCTTTCGGGAGGCCTCTTTTCTGGAATTTGGTACCGAGTTATTAGGCCACACGTTCAAGTGCAGCACAGGATAAATTTGCACTGAGCCTGGGTGGGATTCGGACTCGACCGCATAGCCTTCAGGAGTGAGTTTTGTGCAATACCAACCGACGACTTGACCTGCCAAGCGGCACCAGATTTCTTGCGTACGCGATCCCCTAAGCCAAAGGTGGCACTATCAGGGGAAGCGCAAACTGCCCTGCAACGGGAGCGTTGGCTTCATCGCTACTTTGACCCATCTAGTATTTCTCCTCTTTCTCTAGTAAAGTGTTTAGTTCCCTCTTGCGTCCTTCATAGCTTGATCCGAAAAGTTCTCTAGTAGCTAGCATAGTCCCTAGGACTAGAGCTAGCTGTCAACTCTAGAAGCGGCCGCGAATTCCAGAAATCATCCTTAGCGAAAGCTAAGGATTTTTTTATCTGAAAATTCTGCCTCGTGATACGCCTATTTTTATAGGTTAATGTCATGATAATAATGGTTTCTTAGACGTCAGGTGGCACCATGGAATAGACTGGATGGAGGCGGATAAAGTTGCAGGACCACTTCTGCGCTCGGCCCTTCCGGCTGGCTGGTTTATTGCTGATAAATCTGGAGCCGGTGAGCGTGCGGTTCTCGCGGTATCATTGCAGCACTGGGGCCAGATGGTAAGCCCTCCGTATCGTAGTTATCTACACGACGGGGAGTCAGGCAACTATGGATGAACGAAATAGACAGATCGCTGAGATAGGTGCCTCACTGATTAAGCATTGGTAACTGTCAGACCAAGTTTACTCATATATACTTTAGATTGATTTAAAACTTCATTTTTAATTTAAAAGGATCTAGGTGAAGATCCTTTTTGATAATCTCATGACCAAAATCCCTTAACGTGAGTTTTCGTTCCACTGAGCGTCAGACCCCTTGATCAGATGATCTTCTTGAGATCGTTTTGGTCTGCGCGTAATCTCTTGCTCTGAAAACGAAAAAACCGCCTTGCAGGGCGGTTTTTGAAGGTTCTCTGAGCTACCAACTCTTTGAACCGAGGTAACTGGCTTGGAGGAGCGCAGTCACCAAAACTTGTCCTTTTCAGTTTAGCCTTAACCGGCGCATGACTTCAAGACTAACTCCTCTAAATCAATTACCAGTGGCTGCTGCCAGTGGTGCTTTTGCATGTCTTTCCGGGTTGGACTCAAGACGATAGTTACCGGATAAGGCGCAGCGGTCGGACTGAACGGGGGGTTCGTGCATACAGTCCAGCTTGGAGCGAACTGCCTACCCGGAACTGAGGTGTCAGGCGTGGAATGAGACAAACGCGGCCATAACAGCGGAATGACACCGGTAAACGAAAGGCGACGACGGAGAGCGCACGAGGGAGCCGCCAGGGGGAAACGCCTGGTATCTTTATAGTCCTGTCGGGTTTCGCCACCACTGATTTGAGCGTCAGATTTCGTGATGCTTGTCAGGGGGGCGGAGCCCCTATGGAAAAACGGCTTTGCCGCGGCCCTCTCGCTTCCCTGTTAAGTATCTTCCTGGCATCTTCAGGAAATCTCCGCCCGTTCGTAAGCCATTTCCGCTCGCCGCAGTCGAACGACCGAGCGTAGCGAGTCAGTGAGCGAGGAAGCGGAATATCCTATCATCTCTGCTGACGCACCGGTGCAGCCTTTCTCCTGCCACATGAAGCACTTCACTGACACCCTCATCAGTGCCGA
+
'&'&&')++-=DJIDJIFFIJJ)(()JJHIJJHJEGJJJIJJJJFDCADFEHEE?967><<==JJJGJJJFEJFJHEIEGJ666AACC?>?;;;<CIHJJJJJJJJJJFEJJJJGGCBC==@D=@:+((55>ACCBJJGEEBCE55457>@CCCDIDDF>7<888<;9+**+;////:;;;ECEDGFAAACJJHJJJJHHJIF==<=JGHJEJJJJJGEEHJJGFFJFJIGIGHJCBCBEEFFJB??@DEDCDGHIJBDBCEDFJJIJJJJJJJJGJJJGJIIJJJJFJJJJJJIJJFJJFJJJJJHJJJJJDJJJJFJJGJJJJDCFIJJJGEGEHDEDB+++,<:;;5666IHJGJEACIJI@@@?JJDHJFJ99;DFDHIJJIJJJHJJIFGDB;:48403449:66DEJIIJJJGIHEHIHJJFIJJIJJGJHHJJJFG;''(''''*++,+)((((&'()/',++++--..&%%%)--.6679:12*(())+,(('$$'0;=<EJA>?A?55FEEEIJJJIJJJJGJGJJJJJHJDDDDAAAEJGFJJGJDCDCIEJJJJJJJHJJIEEBB<,FIJJIFJJF?>?@AGIFJJFA@?AHHHDDGFDEIFJJJFFFDJJEDBACIJGCCBCJEHFHFBBB@@@@@B><<=B::::BDFDB=221131544?C?==?JGJIJIEAADEBCGEIHIGFJHJJEJHJD;DDJFHHF,,,,HJIJJHA@A9:880;2223<8<;0,0450//32442111:89<<;<<=DJFJGHJJJHHJJHJJJJIGJ===87212CB@FJJJA@?>A=:::=(((')''%''(''&'*600100;;>@CCD<93332455:;;?EJEJFDDD::967>@BGJIJJJGJEIJGHHHJJJJJJJIJHJJJJHGJIEECDFFIJJJJJJFJJJJJFHJJJFBCJFDJ@9JJFGJJIGIJFJJJGJIEEDF?>?FCB@@??::954/''''../)**+/03122A>??JHJJIJFJJIIHJGJJFJJJJJJJGJJJJ<=<=JI@>=?=877/../,,&%$%&023DBGGFJJIJJIIGGJJHH555JF80002110))(112B==?3CHJDA@=<<<>HEC??77//0***46'&&&'9=6668@@ABGDHJJIGFJHHDDCD=;;;;CAB;776:*('&%&&'+-,;;=<;>>@DEGJGJFJIJJJHJJHGC<<;;>.))((+./25=;;--))))0---022889<<ACA@@AACBIHGJHJDGCD6+++3340++++**((),1:>BDFJJDDFDF1111JD?==669;<HB>21?>>>CCCEJCHJJFGJFJEJBDCBJ@JJFIDJJJCC<9::<@AB?@@DEGD===AC@-,,*)()+-3('(+-,.10(((0-+((''*2345>CBB@?D;:,,,-CCEHGJIEJIGCBEG??@>:921122720+)))*('&&'123310/1/----/@A@@A@JDJB533*+++440&&&%&%%')**=@FHJIGGDBJEHJHJGGHJJJJJIJGJEJJFBBCBAD833110100008=B4445210-+.(%%'/56CBE<=??AAEGJHJGCCBBJJ?FEGGJJFF::83+(40-....--2;;;CA455?ACJJ<<<>5445?FJIJJIDJJFJFJF?>B/BAAFJHIFGFGFJIDCD??BB@>>@5+++;74345BC77630+'&&%$#$&&*210.)'''54456;GDCFCCDGJDDHJHJHHJJHIJJGJB?>>CCEDBCBJCCC@@>=?@JCHJGJGEJJJJJFFJFJEJJJGIGJJJHJGFIJJHJJJFCBBCFBEJFJIJJJJJJJJJJHJFJGJJE@74)))*89GIHFIJJJGIHF@>>?EEIGJIHFDD>=>300..***%%%%,)%'((8<??ECC((((5555@7777FFIECHCCIB66660-/5?E::::?>;;=CCIGHEHDFDJDGI>>>?C?>=>87,,7888;CFFJJJIJJJHJIJGFFIJHIGIEJHDGFFGFJBBBDCDIFGJJJEFJJC@;:88;;>A??87777GFJI====7ECIFGJJJFGJDIGEIEGJJJJJ====C@?9(:DEHFFIJD;;;****EJ?@??HIJD999;EG998855588889:;0///63,(*,,,-(('&(//;444.-++,.8:B=??9:DFFEJD@=@@E@B@=97757---.((((*,=AHFGGHGJIJFJJGJJJJHJJJHEEJJJJFIJGHEJHJDCCGED>C9C966;JGDDDFJCCE@DGJJJJJII>==DBBCEJCDCD>=>?FFHEJ;;;;JHFJFHJFJFJIFJIJGIJJHJHJJC0/,-4,?ABG000*++**&&&&(/3:=0/)CHCABGDCGIDBDH4-%$$$$$#$*(&'''2''''6=FJJJIHJEFGJEBDCBJD:::93&&'655+++*,>C@ABCJJJJJIHAAABIFJH;;;9::*)))*))()$$%$$$$%&('**)---.001,**,2234?HJEJECFDBEACC588=>8667;CB@ABHJFA:99<HA=<87764445+++),,('')1;9;<==87//0,/22..**++1:<;8=21/'0+,9BD@==>ED9999>>@=@55423489ACB@BA???@J?<=ABCFEBCCFJ3323542,)))(%$$%%-(())/'%%(*+./12'&(++,,,6666EAA5/.-*,.7@?>>>>?>>=999990)@:;::>??00BDJDCECJHIJJJJ==<<<;?BAGC@@?DEDB=88.-----,+,031///02---CCGGEDCBJ:?:FCJGHEJEE=<6668BBDCHIJJGHJJHJFJIGEDFHBFIIJEGJJJFJEFFFFGIFJGGCCF88877>=@@::873+*+&%%%'()))*'&&&&445=DEAD?;@CBDHEJIDD99:50;)('(022:::9987794322;5331-*+(&%%(,/01-..;CJIFHJ7554-,,,<<///1100'%%%&%(%$%%%##%&&&&(/45=>CCDEDGC>=>A>??A;.--,..67865458366<.--8974.++***-21666986666>GECEDFCDHFGGAABAA>;989992222533)('',(()(-700/10//.<=;<;;99434:)((((/'(**-+)((&&(76866666@85;:>>=210+)(('(%&457JIGJHEHCBB<<<<<78:;'73=7<FJJEJAG@??@AA74??@HHIEEDG2111A?DD;:8:B@@@@JJJFF111((((25GJHFFF@?>?EB?843320/-/39@@BJIJFJA@AAFCBCA;;;;B@A/*:9:;988:888322234@A?DCEJJGIIGDFEFHJIGFEHBCBEJJJDHD?6H@?@?GJCDJGDCGH;<<;?(99=DCBC99:BCBHHHDFJIJHFFCEEIFF@AFGIJ,+++:D@?A?@E111.,++,?DEHJEFJGDC=;;=B9665=IGIB=<<:;</44224;CAA@BBB++*))*-0,('&''0366545??A;FACCJFIJHJJEFEJHJJJGBCCHJJHFJJGJJJJJJJIJJJ@@?BGICB44444IA@ABGJJGJJJDCEEGGJHFBEEGHDJHG@AABJJJJIJHFHE=@;;FFJJIJGIGJGHHJHJIJGJIJJHJGJJJJIJJJHJJJJJJIFJJJJIFJJHFHIJJJJFHHE?=<20-+)))-**..88;;:<<11/02333---.@@ADB=?=52346;;;=/6))/A@DCCFFDFEJHHJHJJJJIJJJJJIGEDECFJ:99<;:88:;FJIJCCAJG544455566656+***000488:99><@??FEJIJFG@@=55521000167;<HHGJHFIJJGJFJJJJFF8///:9=>?AJJJEJDEBD=<5..-..;??FADJBHCDC999993346<??:113,,,/6;;CJ1111656GFGGHIIJJJJJHJEGJIJJJJJHJJGE777@F=AA>@BDBA80--,--><.%&''&&&179::?8233++,,45@BAEHCDFJJCDCF==>>FJHJJHJGHHEJFCAB@-,,0CHHCECDEEJJIIGFIJFFG>@:A+&(79;>=BBDBBGIJHJJGDJC?>>?DJJGJIHJJJHJGIJJGJGHJGFFHJJFDEEJHJJJAA@IBCDAC76479GJHGJJJJJGED>:=EIJFIDJEDJHAB;:9<HFJJFGJJIJJGGDBIIJJJJJJFHIJIIJJJJEEA@;9=<<:5('((231-..==433134033,?54424449:<A?AF=<<<=E>99=<211157567754441003878@@DHFJJC=<8889A;99:;9944/FIF?:;>HJFHJJJHGJJJJHEAJJJJE7113((.---.7<<;54871111C>===HJHGFJJJJJJ8776<>FJHIHEGJFIJJJJF..77==:,&%%&%%'+.///---/)))<A?B?=***469<GJHJGBDEA@AADA<;;?GDD<;<<=9>@98867FED;:;<JIIFJHEJGJCCABFD7651//-,+,+,,,22-**((().><:821.+,*(''25;;DGHGFFFGDHJJJHF<<778;?C778,,,,*9?:@>:445755540*&&%%&$&&'(%%&;>@AA;855))),.94///>ABHJJJFFGGEJDA00/./0;:;<EFIHJI@==<@FE?@??CED8777>@BA954GGJ@?32-0(''%$''()(+((&&7;BDGEHJJJJFFEJD<;;766759,,,4:?<>@ABBBADA@9996888JFJFHAB4110((((.0&%
@Glass_A2P_7_pDSG588_23
GGCAGACTGGCAATATGGTCGTCATCCAGTACTGAAAGCATTAATAAGCAGGCATCGGCCTGGTAATAGCGCGCCAGATAGATCTGGTAAGGGTCGATAATGAAGTCTTTACATAAAATCGGCTGCGGGGCGATTTGGCTGACGATGAGAAAAATAAAACTTGCTGAAAATATTCTCATCAGTCAGCACCGAAATTGCCGAAGCGTAATGTTTATAAATGGCGGCAATGCGTGCTGGATCGAAATCATCACGGATCACGCCTTTTGACGGCGACGCTTTCTTGCACTCCAGAATAAACGCCGTGCGCGCACCCTGTTAGCGCATCATAAAAATGTCGCGTGCTCGGCTGAACCTCATTCTGAAAACTGGCCAGCGGTTGCTGCTGTTTGCGGGCTTCTACCCAAATCGCCTTGTCTGCGACGATTTTCGCTAAAACGGTTTGCATCATCTAGTAGTCCTGTGTGACTCTAGTATTTAGTTTCTCGTTTCTTCTTCTTCCAACGAGAGAAAACGAGGAACTAAGCGCGCCACTCGATGGACCAAAACGAAAAAAGACGCTCGAAAGCGTCTCTTTTCTGGAATTTGGTACCGAGTCCGCACAGGTGGATGCGGACCAAAACGAAAAAAGGCCCCCCTTTCGGGAGGCCTCTTTTCTGGAATTTGGTACCGAGTTATTAGGCCACACGTTCAAGTGCAGCCACAGGATAAATTTGCACTGAGCCTGGGTGGGATTCGGACTCGACCGCATAGCCTTCAGGAGTGAGTTTTGTGCAATGCAACCGACGACTTGACCCTGCCAAGCGGCACCAGATTTCTTGCGTACGCGATCCCCTAAGCCAAAGGTGGCGGCTGCGGGAAGCGCAAACTGCCCTGCAACGGGAGCGTTGGCTTCATCGCTACTTTGACCCATCTTAGTCTCTCCTCTTTCTCTAGTAAAGTGTTTAGTTCCCTCTTTTGCGTCCTTCATAGCTTAATCCGAAAAGTTCTCTAGTAGCTAGCATAGTCCCCTAGGACTGAGCTAGCTGTCAACTCTAGAAGCGGCCGCGAATTCCAAATAGTCCTTAGCGAAGACTAAGGATTTTTTTATCTGAAATTCTGCCTCGTGATACGCCTATTTTTATAGGTTAATGTCATGATAATAATGGTTTCTTAGACGTCAGGTGGCACCATGGAATAGACTGGATGGAGGCGGATAAAGTTGCAGGACCACTTCTGCGCTCGGCCCTTCCGGCTGGCTGGTTTATTGCTGATAAATCTGGAGCCGGTGAGCGTGGGTCTCGCGGTATCATTGCAGCACTGGGGCCAGATGGTAAGCCCTCCCGTATCGTAGTTATCTACACGACGGGGAGTCAGGCAACTATCGATGAACGAAATCGACAGATCGCTGAGATAGGTGCCTCACTGATTAAGCATTGGTAACTGTCAAGCCAAGTTTACTCATATATACTTTAGATTGATTTAAAACTTCATTTTTAATTTAAAAGGATCTAGGTGAAGATCCTTTTTGATGATCTCATGACCAAAATCCCTTAACGTGAGTTTTCGTTCCACTGAGCGTCAGACCCCTTAATAAGATGATCTTCTTGAGATCGTTTTGGTCTGCGCGTAATCTCTTGCTCTGAAAACGAAAAAACCACTTGCAGGGCGGTTTTTCGAAGGTTATTATCTGAGCTACCAACTCTTTGAACCGAGGTAACTGGCTTGGAGGAGCGCAGTCACCAAAACTTGTCCTTTCAGTTTAGCCTTAACCGGCGCATGACTTCAAGACTAACTCCTCTAAATCAATTACCAGTGGCTGCTGCCAGTGGTGCTTTTGCATGTCTTTCCGGTTGGACTTCAGACGATAGTTACCGGATAAGGCGCAGCGGTCGGACTGAACGGGGGGTTCGTCCGGTCTACAGTCCAGCTTGGAGCGAACTGCCTACCCGGAACTGAGTGTCGCGTGGAATGAGACAAACGCGGCCATAACAGCGGAATGACACCGGTAAACCGAAAGGCAGGAACAGGAGAGCGCACGAGGGAGCCGCCAGGGGGAAACGCCTGGTATCTTTATAGTCCTGTCGGGTTTCGCCACCACTGATTTGAGCGTCAGATTTCGTGATGCTTGTCAGGGGGGCGGAGCCTATGGAAAAACGGCTTTACCACGGCCCTCTCACTTCCCTGTTAAGTATCTTCCTGGCATACTCGGGAATACACCGCCCCGTTCGTAAGCCATTTCCGCTCGCCGCAGTCGAACGACCGAGCGTAGCGAGTCAGTGAGCGAGGAAGCGGAATATATCCTGTATCACATATTCTGCTGACGCACCGGTGCAGCCTTTTTTCTCCTGCCACATGAAGCACTTCACTGACACCCTCATCAGTGCCAACATCGTAAGCCAGTATACACTCCGCTAGCGCTGAGGTCTGCCTCGTGAAGAAGGTGTTGCTGACTCATACCAGGCCTGAATCGCCCCATCATCCAGCCAGAAAGTGAGGGAGCCACGGTTGATGAGAGCTTTGTTGTAGGTGGACCAGTTGGTGATTTTGAACTTTTGCTTTGCCACGGAACGGTCTGCGTTGTCGGGAAGATGCGTAATCTAAATACATTCAAATATGTATCCGCTCATGAGACAATAACCCTGATAAATGCTTCAATAATATTGAAAAAGGAAGAGTATCAGTATTCAACATTTCCGTGTCGCCCTTATTCCCTTTTTTGCGGCATTTTGCCTTCCTGTTTTGCTCACCCAGAAACGCTGGTGAAAGTAAAAGATGCTGAAGATCAGTTGGGTGCACGAGTGGGTTACATCGAACTGGATCTCAACAGCGGTCAGATCCTTGAGAGTTTTCGCCCCGAAGAACGTTTTCCAATGATGAGCACTTTTAAAGTTCTGCTATGTGGCGCGGTATTATCCCGTATTGACGCCGGGCAAGAGCAACTCGGTCGCCGCATACACTATTCTCAGAATGACTTGGTTGAGTATGCACCAGTCACAGAAAGCATCTTACGGATGGCATGACAGTAAGAGAATTATGCAGTGCTGCCATAACCATGAGTGATAACACTGCGGCCAACTTACTTCTGACAACGATCGGAGGGTTTAAGAAGGAGCTAACCGCTTTTTTGCACAACATGGGGGATCATGTAACTCGCCTTGATCGTTGGGAACCGGAGCTGAATGAAGCCATACCAAACGACGAGCGTGACACCACGATGCCTGTAGCAATGGCAACAACGTTGCGCAAACTATTAACTGGCGAACTACTTACTCTAGCTTCCCGGCAACAATTAATAGACTGGATGGAGGCGGATAGAGCCCCAGGACCACTTCTGCGCTCGGCCCTTCCGGCTGGCTGGTTTATTGCTGATAAATCTGGAGCCGGTGAGCGTGGGTCTCGCGGTATCATTGCAGCGCTGGGCCAGAATGGTAAGCCCTCCCGTATCGTAGTTATCTACACGACGGGGAGTCAGGCAACTATGGATGAACGAAATAGACGAATCGCTAGATGGTGCCTCACTGATTAAGCATTGGTAAATTACCGCCTTTGAGTGAGCTGATACCGCTCGCCGCAGCCGAACGACCGAGCGCAGCGAGTCGTGAGCGAGGAAGCCTGCATAACGCGAAGTAATCTTTTCGGTTTTAAAGAAAAAGGGCAGGGTGGTGACACCTTGCCCTTTTTTCCGGACTGCAGCGGCCGCTACTAGTAGGGAGACCAGAAACAAAAAAAGGCCCCCCGTTAGGGAGGCCTTCAATAATTGGACTATCCCTAAACTAGGGGAAAAAACAAACAAAAAAGACGCTTTTCAGCGTCTTATTGTAGTTCTTTGGTACCGAGTTATTAATATGCGCGCAGCGTCTGGAAAACCGAGGCCAAAAGACGTGCGTCTTTGATGCCCGGTTGCGACTCTACAGCAGAATTAAAATCAAGTCCGGCGCAGCCGGTTTGTGGCTACCCACGCAGTTATCTGCGCCTAAGCCCCCCGCCAGCAGAACGTTGCCAAGCGATTGACCATTTAATAGTGACCAGTCAAAACGTTGCCCGCTTCCACCCTGGCCGTTGTCTAAAACATATTTATCAACGTGCTGAAACTCGCGGGCGGGCAGGGTTTCACCGACGCTTAATGCTTTCCAGATGGCAACATGTGCTGGCAGAGCTTCACGCAGCGTATCGATATACAGCTGTTCTTCATTACCATGCAGTTGCACTGCCGCCAGCGATAACATTAGCTTGTCCACCACATCGGCAATATCGTGATTGCGGAACACGCCAACATACTGCAACGGTGCCGCAGCCATCACTTCCTGCGCCTGTTCAACGTTGACGCAACGCGGTGATGTCGCAACAAAAATCAACCCACCGTAAATCGCGCCCGCGTCATAAGCTGCTTTAGCATCTTGCCCACGCGTCAGGCCACATACTTTATTCTCACCCAGCAACACCCGGCGCACGGCGGCGTGCAAATCGTCATGGGCCATCAACGCCGAACCAATCAGAAAACCGTTAGCGAAGTGGCTTAACTCGCGCACCTGAGCGTAAGTATTGATGCCGGATTCGCTGATTACCGTCACGTTGTGCCCCAGTTTCGGCGCAAGCTCGCGGGTACGGTTGGATCAGATCGACAAATCACGCAGATCGCGGTTGTTGATGCCAACGACCTTTGCTCCCAATGCAATGGCGCGCTCCTGTTCCTCTTCATTACTGACTTCGGTCAGCACCCCCATCTCCGGACTGT
+
''(+*)*++3*(((((&&/;:::<@@D<BCBDBCCJJJJJJHJJJJJDCGJJJJGIJIGJJGJJHJJA@@@E=>>33221''((,,-FHJJJJJHFEJHJHJFHJGJFIIJJJJJ@AA@JIJJHJJFFJFJ8665<55///-2*)*+-.,,1.**)**)''(&&$%)+,9;400-3++67@CCDHJJJFJFJFDEGEJDCCIJJJJHHJJGJJJJGJHJIHGHIDJJHJJJJCAA1111D@>;;==::2110057CGF?@=9?@<--.CCDEJJHGJJGHFJGJFJGIJJJHJHJJFHGJJJJJJHJCG?>?@IDJ7()@BBGEEGJIIJJJJJJHHEAAGJJC@@AJJGJJEJFIJJJJJGJJJJJJJGJJIJGGJIJJHJGHD62=741235A>9966=?BJJEIJJIJJJJJFJFBCCJJFIGIJIFGCHJJHHEJEIFJHGJ<=<>7777BJJGIJJJJJFHIJHJJIDJGJJJJGFDJ=::;B976-=545823?=>=E?B@DJJFEA?BEDFDGFJEHGJEDJJJE=;;<,,,,/10287***,DJFGFICEFD>@?CHE>>>>--,?@?@?:8::::1*))+*(&&&%((-**)**(&$$%(&&&'066<BCD5339GEHIJGHEDB>@:84677;DEHHF=<;654<<54475827788860...*::889;A@@@@CCGJJHJIJJIJJHJJJFHHJGJJJEJFJFIECBCIA@==BD==<<;:5455EEJEHJJDDJGCBBCGJB@@EBD=**)).00,,+,--.,,,,:<<?@7777:67@EFJDEEDGJIFII?@<:96/.).21*9998---****?FGJEFFIJAAAFDC00.(((('&%&0DJEFCAACJJJF>???JJHHHFJHGIGEEJ>=953+''&%%&%$$%2,+*///+*+/%%&%&%%,,0;;<?:B@>B>?ABCDEBB=<3))1,/43556>==JJIHJGIHJJJBCB;323255556?/...41111878>=<<<;<>?@>;=>>;;>HDG@??AC87777:&&&&*%%%&126FAB@B<<88::?8/)&&1,,,,.=<111-+-''%&),456556<BEA<=...5<=JHHDFGFEFJJIJGJIIGFHJJIJJJIDFECEJIHFHFFHJJJFJJJHJJIFGJJJFGFHJJEIGCIEJFGJEJGIHJJJIJJJJJJJGJGIJJJJFHHJJJHGFJFGJJHJJJJIGJJJGJJIDFDBDEJJJJFIHIJFIEGIJIJIEIJJJJJJGIH>>=>EGGHGJIJIJJDAB@?/..//...FHDFCD;:::=?:::999799==?---6>=@@FCGFEJ654+>EIJJJC@@AJJJJHFGHFFCGJIJJIGH@?=9100256/---987672./.)(((..002>>ACFFJJGJJJJJIJIEDCA<?DBDC@;641467999:61)),-007669<CEEEEJHJDIJEFGG@?@CC==:&&&*JIJFHJJIJJJJJIJJJIJFGD<77,)'&''/5699;6///0<CCFC****;::JFJFFIHGJJIJJJJGHJGF97775>9'''>=D8DE====EHGJHIIJHJG@94<..--EBBFD@5*+-'99;;<CHC=>==CBCECJIEECCIHHCA?>DEA?:9.//34348;6777,('')+34999000/52EA9997=52&&&%&%'+-.--.51./@A<<<E?JEGJJJDGJJJJHDEBDJEFJIJHJJEJHHGI::::JFJBAB@JGJJJJ@CCBJIGGFHJJFHJJGHEJJJGGEHGJHJJGIJEFJHGIJJIJIIJHJHJIJJJJJJJFFJJJGEABCBFHJJFGIDFJJE???JJECCB5/**(-,,(%''&()),27=7667<AB@FEIGHHGIFG:994555667DFBAAB;<<HGAAA=77+))*)(''(56870..1??<<BJJDDDEJGJIIFCDC?IJJFJ4445F>9433=2)),,(''(12<=FFEDDDFIGJJD@@@?DCIGDEDDJJHJIJJJJJHFFJFJHFFIHJJ??<;0,,0+*+.,,-227>>?<B<8==CHJJJJJHFFJJHC>=;;;<@A<88:9+8:HFJGJJGE4445GIHIJJGIJFJIGEJJIJJIJJJJJJJFJIIGJJJ<8455DIGEBBBB?>>;;@DJJJJJJJJIFH?00018/..0-+,+,,00003E@JBD??ADIHDD=;?3DHJ;7&&&%'()33-+*&'+''0;>?B=<<<@BHHHGIIJJJGJFFFFGJJFGJHJJJHHFJIFDEDDI??@;(&'&&&&''23;?@BAAJJGJGJJJJHGJJGJEJJGEJIFHDFDCIJHGJJEJJJJEHFHJJJJ=;8878;;C?@>IJJHJEF8889=JGJJJJJGJHJJJJGJJGHHIFEEGHEFG66'&''149:9111199:<>>?@JGJFFJDJJJIJGJJJFJHGIHJFJJJJJJEJ;;99<>BCEDFFHJJJJFGJHGIIIJEBDCJCDIJIJJJHHJJJGJJHJJJJJJFEEFFJFGJGIFJHJHIJJIGJIHJJJGGJJJIJJJJJGJJJJJJHJJJIHJI;;;GHJGJJJJIFG=::<<((('''%$%(*-,,--5.++.,,,-,,,,IHFHJHFJGJJJJJJJJHIIEEFHEJJGJJJJIJJIIHIJJJJJFJJJJJIGFJIJJJJJJJJGJIJJJIHIHHJJGEIG)(()6896344@IGEGJGJJHIJEGE><89IJJJEJJGJJJJJJIJJGEJHH@AH40040((((*<<;==@HJJIJGDEIBBGJJJJGJJJJJHHA?FHB>976:/.--:99::5100029:;<<<E??55446679C@CEGE@?BDCEFCCD6666@C95)')CEEJCCB>=A=G?>DDGJGEJJGJJHGABJBDD;>>AEEFEIJJJJJHJJJJJJHEC>99?IIGIJJJJDECE1)DEJGJJIJGIDCHJJ=;>DD86673113C8885;;<DECBFDJGCDABDEJJJJFJDBCGG<:::4%%%((**++1.-**,,3AEBBCBJHDJJJJJJJJJHIJCCCCC=G>CHGJIJJJIIIFCBFDIJJJJIJJJJJHJJGJGEFIJJJJHJFIJJJJGJFJJFJJJGBBA87774200.+(''%$$$(*035688=@DCHFFJFJECECD;;;8988=GFDCEFJIB<<BCC?@?=5459<;7-+++CD@5555ICFCFEJEDIIGJEDJHHJEJDGFJFJFFJGGHD=>>=CCJIIJGJJJGIJJJJJJJIJJHJEEJIFJJJHJJID?;;;>CDIFJFHDEJGHHJ@BEDFBACHDHJFBHCBBA997<=>?IFJIJGJFJIJDIC:*)))(&%%'('''(.--/08773332,,-BCCBGJIJGGHJFIGDDJDFCCCCDEJHHJHIIGGGE@=<<?@A@A@))))0035:::::;FEEEFJIAJE77223&&&&((*)&(*)'(+.28:>@@F6587GCC22210//45ADAACB@@?@BAIJHE@>>?<+++0,-***-0-,,/**-1****)))*+555'&(.'((.0001=CFACDCGJJE699'AAEHJJIHHF?A?=DJ=>>?????IHIJJJHJJJEDDDJEFIDFJHHJDCCFJJGHDECDEDEDHD99:EFD=<<=>>:///49:;>?@=@==??CABDCFDGJB>>CBGJEDF>6/.-9:@@@?>@@JFGCBJCCFH@945>961;6>;0,)*/6;;?>>@AEEA>==BDC0//0333GBA@CDC>=C==65:C@?@A@GJJJEA>?<>?GGFBA@B837:<@HAEBHJHFJJDFIG><=;:%$%'/6855+*+*,//,**ADCEGF;;<;GJFGJB@A54434431(())'&((08:898)--.;ADFJJIEEGHGEBDAB@33227IHJJIJGCBBAA?>?AJHGJGGEGFCHJJJJJGGJJE>?2222=<>AA@BCJJJJHJJJJJA???BC?=<<<;;;=?@BED2212/,=6440(()('6=CIJIIHJIFFJAABA-))*832AB?A?>@CFJGJJIJJEFGIJJGJJEJGJJJJJJJIJJFIIDJJIJJEFFGEI@7773+++(66434+:;::D>A>2///:2000121/0//128888=>BBCDHHAADBB@>??AFFBGDCEFJIFEDEAFBDJDDDEFJJIJJJGJHJ>IJJGJIJJJJJECD?@??B52237;;<?JAABBHHEHH@@@@JEEJJJGJJJ9777CDFDEGJEHJJIJGJIJEHGIHHDBDEFE@?A4332**))*/0.?8:>GJGJGGJJJFJFJJI:::7999>6667BC@@@?DCEHJJJJGJIJJHGJJJJJHG>=<>>><>?AHFJJJJJJJJGJJ9JJJJJJJHGJJIJHJGJJJJIGJHA??AJJJGIGJDGJJJHJA@BCGG656588576--.2211333BBFB5334+@A>?>>B??JE;JFEGGJHJJJJHGIJJJJJHIJJJFJIIIHJIJJGJDCDEEJJHFHG8888::88997102379:AFBBFJIIJJHHJGJGCFFFHIJJJJJJJJJJJJJJJJJJJGJJJJJJJJIJJJJJBFDDJGJJJJIJJIGGCJG??@@FGHIJJJIJJJJGJJJJJGJJJJJJHJJJGEEJEHDHJD<<=AHHHJJJB??:<DCCC>>;=0)(-7.%$$%((+&&&',?CCC<:<BBDEAA?@CBGCCDJJJJJJIJIEFEGBHJJJGCCDHJIJJJJJEJHGIHJJJJHEJIJIFHDG@55545992-,-*.,++()))*114..//'('(+0)
@Glass_A2P_7_pDSG588_24
ACGGCAACGATTTCGCCACCAGCGTGCCGGATGACTGCCTGATCCTGACCCTCGCCTGTGGTAAATATCGCTTTAACAAACTTGAGTTTGGCGATATCGAAGGTCTGCCGCGTCTGGTAGATGCAGGTCAATGTAACGATGCTTACTCAGCGATTATTCTGGCTGTCGCTGGCAGAGAAACTGGGCTGCGGTGTCGAACGATCTGCCGCTGTCGCTGGTGCTCTCCTGGTTTGAACAGAAAGCGATCGTCATTCTGCTGACGCTGCTTTCTCTGGGCGTGAAAAATATCGTCACCGGCCCGACTGCACCTGGTTTCCTGACACCAGACCTGCTGGCGGTGCTGAACGAGAAATTCGGCCTGCGTTCTATCACCACTGTTGAAGAAGACATGAAGCAACTGTTGAGCGCGTAAGGAGTTTGTCGATGACGATGCCAACGAATCAATGCCCGTGGCAGATGCGGGTTCATCACATTACGCAAGAAACGCCGGATGTGTGAACTATCCCTGATTTGCCACGATTACCCATATCGCGCCGGGCAATATGCACTGGTCAGCGTGCGAAACTCAGCGGAAACGCTGCGTGCTTACGCCAGTTTTCCTTCCGCCAGGCGTGAGTGAATATATCACCCTGACCGTGCGGCGGATTGATGACGGTGTCGGCTCCCAGTGGCTGACGCGCGATGTAAAACGCGGTGATTATCTCTGGCTTTCGGACACGATGGGGAGATTCCCCTGCGACGATAAAGCAGAAGATAAATTCCTGTTGCTGGCGGCAGGCTGCGGCGTCACGCCGATTATGTCGATGCGTCGCTGGCTTGCGAAGAACCGTCCACAGGCCGATGTGCGGGTCATGTACAAGAACGTGCGTACGCCGCAGGATGTTATTTTCGCCGATCGTGGCGTAACTATCCGGTAACGCTGGTGGCAGAAAATAACGTTACCAGAGGCTTTATCGCTGGTCGTCTCACTCGCGAACTGCTGGCAGGTGTACCTGACTTAGCTTCACGTACCGTGATGACCTGCGGCCCGGCTCCGTATATGGATTGGGTAGAGCAGGAAGTGAAAGCGCTCGGCGTGACGCGTTTCTTAAAGAGAAATTCTTCACCCCAGTAGCAGAAGCGGCGACCAGCGGTCTGAAATTCACCAAACTGCAACCGGCACGATTTACGCCCCGGTTGGCACCACGCTACTGGAGGCGCTGGAAAGCAATAACGTTCCGGTTGTCGCTGCCTGCCGTGCGGGTGTTTGCGGCTGCTGTAAGAACAAAAGTGGTTTCCGGTGAATATACGGTGAGCAGCACAATGACGCTGACCGACGCCGAAATCGCTGAAGGTTACGTACTGGCCTGCTCCTGCCATCCGCAGGGGGATTTGGTTCTCGCATAATCGCCTTATGCCCGATAATATCCTTTCATCGGGCTATTTAACCGTTAGTGCCTCCTTTCTCTCCCATCCCTTCCCCTCCGTCAGATGAACTAAACTTGTTACCGTTATCACATTCAGGAGATGGAGAACCATGAAACAAACGGTTGCAGCTTATATCGCCAAAACACTCGAATCGGCAGGGGTGAAACGCATCTGGGGAGTCACAGGCGACTCTCTGAACGGTCTTAGTGACAGTCTTAATCGCATGGGCACCATCGAGTGGATGTCCACCCGCCACGAAGAAGTGGCGGCCTTTGCCGCTGGCGCTGAAGCACAACTTAGCGGAGAACTGGCGGTCTGCGCCGGATCGTGCAGCCGGCAACCTGCACTTAATCAACGGCCTGTTCGATTGCCACCGCAATCACGTTCCGGTACTGGCGATTGCCGCTCATATTCCCTCCAGCGAAATTGGCAGCGGCTATTTCCAGGAAACCCACCCACAAGAGCTATTCCGCGAATGTCGTCACTATTGCGAGCTGGTTTCCAGCCGGGGCGAGATCCCACAAGTACTGGCGATTGCCATGCGCAAAGCGGTGGCTTAACCCGTGGCGTTTCGGTTGTCGTGTTACCAGGCGACGTGGCGTTAAAACCTGCGCCAGAAGGGGCAACCATGCACTGGTATCATGCGCCACAACCAGTCGTGACGCCGGAAGAAGAAGAGTTACGCAAACTGGCGCAACTGCTGCGTTATTCCAGCAATATCGCCCTGATGTGTGGCAGCGGCTGCGCGGGGGCGCATAAAGAGTTAGTTGAGTTTGCCGGAAAGTAAAGCGCCTATTGTTCATGCCCTGCGCGGTAAAGAACATGTCGAATACGATAATCCGTATGATGTTGGAATGACCGGGTTAATCGGCTTCTCGTCAGGTTTCCATACCATGATGAACGCCGACACGTTAGTGCTACTCGGCACGCAATTTCCCTACCGCGCCTTCTACCCGACCGATGCCAAAATCATTCAGATTGATATCAACCCAGCCAGCATCGGCGCTCACAGCAAGGTGGATATGGCACTGGTCGGCGATATCAAGTCGACTCTGCGTGCATTGCTTCCATTGGTGGAAGAAAAAGCCGATCGCAGATTTTCTGGATAAAGCGCTGGAAGATTACCGCGACGCCCGCAAAGGGCTGGACGATTTAGCTAAACCGAGCGAGAAAGCCATTCACCCGCAATATCTGGCGCAGCAAATTAGTCATTTTGCCGCCGATGACGCTATTTTCACCTGTGACGTTGGTACGCCAACGGTGTGGGCGGCACGTTATTTTATCTAAAAATGAACGGCAAGCGTCGCCTGTTAGGTTCGTTTAACCACGGTTCGATGGCTAACGCCATGCCGCAGGCGCTGGGTGCGCAGGCGACAGAGCCAGAACGTAGGTGGTCGCCATGTGCGGCGATGGCGGTTTTAGCATGTTGATGGGCGATTTCCTCTCAGTCATGCAGATGGAACTTGCCAGTGAAAATTGTCGTGTTTAACAACAGCGTGCTGGGCTTTGTGGCGATGGAGATGAAAGCTGGTGGCTATTTGACTGACGGCACCGAACTACACGACACAAACTTTGCTC
+
'(*))(+',)((..:@BBHGIEEEFJJE@EAAB???;<<<:/+-432366-*('')1/.,,/''''((%&-23908:3223;3///-.*&&',+,*'(+-.===>>@A@;<==ACBDJFJHGJJFDFJDA@AJJIHH<<;<EFH8441'(9;EEGJJJEGHIJJJJ3***)2766444<C=IJGJJJJEA?6<;/)''(,,,,>:;?>DEIJGJJEEHEEJD??>?EGJJGJCDBE8888A<>>=?C<;;9:=7788>//.--78??@@:EFBGFJIJJIJJIJHJJJDDDJIHJJJHIFJFIJGJ???AFJJJGJJHJJJHJGJJJJJJIIJJJIJJJJHJ----'''*2+*)((+.:ACEECFDFFEJBCBAHDJEJEGHGJJIFB@B=GIIJIFGJIGHCCABDJGGGFJJGJIHJJIE7777?@JFFFDJEEGFFDJFDCDCHD?5446B---.59))*):88:D@@=>3//>?EEEJFJHDGCDFFHFJE>+)(%&&&-.>?EFFJJJHD=;51/1.-,68;EJGBBBA?>ABDAABAE=<<<JDFIGHED//..+((**/**7DDDEIEEAAA2-(*,.0*%$$&(%(((/8632+''&(-.445;>666765559919878879969BDJJGJJJJJJGDBCB>@<=>B?>,,,-?<<:345EJJJHHIEIEGJCFED??AJFEFJGJJJGJHJJJAA?@FIJJGCBB@((%&)(++9:+&&'%''''9:99?>>>>@;9;75574223ABFHEF@I3333IJIJIJIHJIIHF>++-/767789J@HJIJJJJJIHJGJHJA@AC6//././3234/,*+)*''/-+))*@???AEEFA@@@(((()))+*)(**EJJHHHJIGJGAC@CDCBCBDBAB@@,,,,011''''DDDJJFHGEEJJEHJGJJJJFFDJFHDIDJ?>=>>=>5555?8,,-,-CBDIDECBBFFJJBADCEFCDCDIJJGJJJJJJJJFJFJJJJ====<CCEI=EJDEFJFJGJJGJHJIJJJGJJJJJJHFJJJJFAA<BHEHIJJIJJGGHJC@?@@A@@<E<=GFJ?H85443012GEEAGDJ2222101)BJFJIJJJJIJJJJJJJJJEHEDJIGHGJJJJIH??>?FFBEEGEGHGJJHFGDEH>>>=EEF<;;;32200'%$(-.033:82,--=<DDDGFCCEJJJFFJJDHHEDIDDHEJJHJ>>>BJHEEGDA>=<FDD?????==<DJJCDCCCFEDGIHJJJHEGJJ<;<<@>>BIJIEGHJJJJJJJJGJHJJJJGJJBB;;<>F>>666564673554654447566.--,:DDJIJHHHJGJJEJI>;;;??@@JFJGJFHH;HJJJGFJ>G6545GJJ=<88=CHDCA@@AIGFED757)2(*;;=,)***,,-1,,<?EAFJ7777CEB?:(')2557>>;<<<<>@??D4---6==>9JHJHGE?>GDC::FJJJJJJJJFJDGIGDBBAIJJGJEDC;;4.-)(*)+1125223:::::DFDGIEJFJGJJIFIJHJJFJJFJEDJEJFEEB@AHIDD=7778D?>>>DJJIJJJGIJH6511'''8<DD76446//33<<<<555411>@GJJJJJD@BFJJDDCAA>::<8888B@@@@;;98:*)))44JIJJJJHDFB@9;;--,.7103593322222;<3-5556:?EF5555EGFEJEAAC@A;::<=CDDHJJJGJHJJIGIEIGB==<=/---1'(+,,327999=GJDAD?<?C@?>?6777<)((''''*%%%&:;<D////AA??@=512@ECDEDJFEGJJJIIFJHFEHGJIJJFFFIJJEFIFGJIJJHGHFHJFHDE6:1()=AFIH=>;2.-8;:;???AC@98789:8569;>)(((+++,CD@BB??@@;654)(('0--(*+..'&&(11540@EFGJJGGJJJIHFJJJGJJIHEG8889JB993++++074/.+/<DCEJIJEBA?FIIJJEDDD>@@@EIBC?>>AGGD?@@@CJJ<;<@?==CCJE=8;???9989667822=<@BEJGJDEG<<<<J??;655233;000011.1DJJGHBBJJJJJHDJJJIIJJEJJGGJHDFJJJGJEJEDHJHHHCBBCFGFFC@?AD>IFJGJJIIJHCBBEIGJJJFE?AACDF+*++:;?D?><9788D;:::??31/)/)@@/)))GFDBC@>>=DBCJ?JJJJIJJJJJHFJEIGJJGIG>>??FC>?@HHJJJJHJJJJJJJHJJJIJHJJHHCEED@IFFHJIJBAAAD?=<;>DBFFHEJJJB:<;;;<GIJJFGJJFFC=<<;??AJHJJJDHHDJFJJJJJJGJJJHHJIHGJHGJJJEJJJ@?@AGGJFJHGIJJJIGHDBE///.-40019--->?A=>@?F;;;;9=9884011100/////9:==>JGJJJHIJHHHFHGJJJFIHFJJGHHGFJJ?===JGCADGJIJIEIJAB<::=>>;==EBA?:A@DDDB?4.--.'''+0/23A@CBEHGJJJJJBBC>?@<JD??99855,,,-4/(%'.18AACGGGGID5444@766411233110-,+-./2:=////0;<A@AJJJFJJGJJJJJGIIJIJJIIGJJJHJIJJJJFCJGEGIA@A:99.../872233BB=<<;;;78:9=;;>@JGDCFDJBCII><;;D;;;-,,+./2,+++CE@@7:::DBB>==><<8----<.+&/07FCDBEDJJJJJJ;:;;IIJHHHJJGHJHIHFGHJIHGHHJJFDHDJJJJJHJEHJJGECA87=<=31-.-.0'''9EJJHIJJGIJJJJJEJEFGDGGIJJJJJ@??9989<244.00=4221-+.0**5234,+++*//37:))1)5/((87?B88768<600/++'&())-CJFJHIJGJJGHGIJJGGGJJC=9?>??I=@;;;BDGGGDDCCEJCDJD<<:<EGJJFGJJGGHFEFJHJJJJDDEEF7679?<2)'%%
@Glass_A2P_7_pDSG588_25
ATCGAGTGATGACGCTGAGCCAACTTTACTTCTGACAACGATCGGAGGCCCGAAGGAGCTAACCGCTTTTTTGCACAACCTGGGGGATCATGTAACTCGCCTTGATCGTTGGGAACCGGAGCTGAATAAAGCCGTCCGGAACGACGAGCGTGACACCACGATGCCTGTAGCAATGGCAACGACGTTGCGCGAAACTATTAACTGGCGAACTACTTACTCTAGCTTCCGGCAACAATTGATCGACTGGATGGAGGCGGATAAACCCGACCACTCTCACTGGCCCTTCCGGCTGGCTGACCTGCTGATGATTGAAGCCGGTGAGCATCAGTATCGCGGTATCATTCCGGCACTGCAGCAGGTGGCTGGCTAGCCCGTCGTTGTCGTTATCTACACAACAGGGAGTCAGGCAAACCTGATAAACAAATCGACGGATCGCTGCCATAGGTGCCTCACTGATTAAGCATTGGTAAATTCCCGGCCTTTGAGTGAGCTGATACCGCTCGCCGCAGCCGAACAACCGAGCGCAGCGAGTTCGTGAGCGGAGGGAAGCCTGCATAACGCGAAGTAATCTTTTCGGTTTTAAAGAAAAAGGGCAGGGTGGTGACACCTTGCCCTTTTTTGCCGGACTGTCAGCGGCCGCTACTCGTAGGGAGACCAGAAACAAAAAAAGGCCCCCCGTAGGGAGGCCTTCGATAATTGGACTATCCCCTAAACTTCAAAGGACCAAACGAAAAAAGACGCTTTTCAGCGTCTTATTGTCGTCTTGGTACCGAGTTATTAATATGCGCGCAGCGTCTGGAAAACCGAGGCCAAAAGACGTGCGTCTTTGATGCCCGGTTGCGACTCTACAGCAGAATTAAAATCAAGTCCCGGCGCAGCCGGTTTGTGGCTTCCACGCAGTTATCTGCGCCTGAGCCCCCCGCCAGCAGAACGTTTGCCAAGCGATTGACCATTTAATAGTGACCAGTCAAAACGTTGCCCGCTTCCACCCTGGCCGTTGTCTAAAACATATTTATCAACGTGCTGAAACTCGCGGGCGGGCAGGGTTTCACCGACGCTTAATGCTTTCCAGATGGCAACATGTGCTGGCAGAGCTCACGCAGCGTATCGATATACCAGCTGTTCTTCATTACCATGCAGTTGCACTGCCGCCAGCGATAACACCTTAGCTTTGTCCACCACATCGGCAATATCGTGATTGCGGAACACGCCAACATACTGCAACGGTGCCGCAGCCATCACTTCCTGCGCCTGTTCAACGTTGACGCAACGCGGTGATGTCGCAACAAAAATCAACCCACCGTAAATCGCGCCCGCGTCATAAGCTGCTTTAGCATCTTGCCCACGCGTCAGGCCACATACTTTATTCTCACCCAGCAACACCCGGCGCACGGCGGCGTGCAAATCGTCATGGGCCATCAACGCCGAACCAATCAGAAAACCGTTAGCGAAGTGGCTTAACTCGCGCACCTGAGCGTAAGTATTGATGCCGGATTCGCTGATTACCGTCACGTTGTGCCCCAGTTTCGGCGCAAGCTCGCGGGTACAGTTAGATCGATCGACAGATCACGCAGATCGCGGTTGTTGATGCCAACGACCTTTGCTCCCAATGCAATGGCGCGCTCCTGTTCCTCTTCATTACTGACTTCGGTCAGCACCCCCATCTCCAGACTGTGAGCGACGGCGGCAAGCTGGCAATATCTGGTCGTCATCCAGTACTGAAAGCATTAATAAGCAGGCATCGGCCTGGTAATAGCGCGCCAGATAGATCTGGTAAGGGTCGATAATGAAGTCTTTACATAAAATCGGCTGCGGGGCGATTTGGCTGACGATGGGGAGGGAATTGAAAGCTCCCCTGAAAATATTTCTCATCAGTCGGCACCGAAATTGCCGAAGCGTAATGCTTATAAATGGCGGCAATGCGTGCTGGATCGAAATCATCACGGATCACGCCTTTTGACGGCGACGCTTTCTTGCACTCCAGAATAAACGCCGTGCGCGCACCCTGTAGCGCATCATAAAAATGTCGCGTGCTCGGCTGAACCTCATTCTGAAAACTGGCCAGCGGTTGCTGCTGTTTGCGGGCTTCTACCCAAATCGCCTTGTCTGCGACGATTTTCGCTAAAACGGTTTGCATCATCTAGTAGTCCTGTGTGACTCTAGTATTTCGTCTTCGTTTCTTTCTTCTTCCAACGAGAGAAAACGAGGAACTAAGCGCGCCACTCGATGGACCAAAGCGAAAAAAGACGCTCGAAAGCGTCTCTTTCTGGAATTTGGTACCGAGGTCCGCACAGGTGGATGCGACCAAAACAAAAAAGGCTCCCCTTTCGGGAGCCTGTTTCTGAATTGGTACCGAGTTATTAGGCCACACGTTCAAGTGCAGCCACAGGATAAATTTGCACTGAGCCTGGGTGGGATTCGGACTCGACCGCATAGCCTTCAGGAGTGAGTTTTGTGCAATACCAACCGACGACTTGACCCTGCCAAGCGGCACCGGATTTTCTTGCGTACGCAATCCCCTAAGCCAAAGGTGGCACTCAGGGGAAGCGCAAACTGCCCTGCAACGGGAGCGTTGGCTTCAACTCACTTTAACCCATAGTATATTGTAGCGAAAATGTTTCAGTTCCCTTGTTTTGCTAATTTGTAATCAAAAACTCGTTAGCATAAATCCCTTTAGGACTTCGTCCTGTCCATTGTAAGAGCAGCAGCCAATTTCCAAAATCATCTTCCAAACAGTTTCTTGTCAATTCTACCTGTAGTAATCACCTATTTTTATAGGTTAATGTAGTGGATAATGACATCATTTCAACAGTGGCACGTGAATAAACTAAATCAAGGCAAGATAAAGTTTCCAACCACTTTGCGTAAAGTTATTCAGCCTGCTGGTTGAGGTTACTCCTGATAAATTAAAGTTACGGTGAGCGTCTGGTTGTTGGCGGATACATTGCAGCACTGGGGCCAGATGGTAAGCCCTCCCGTATCGTAGTTATCTACACGACGGGGAGTCAGGCAACTATGGATGAACGAAATGGACCAGATCGCTGAGATAGGTGCCTCACTGATTAAGCATTGGTAACTGTCAGACCAAGTTTACTCATATATACTAGATTGATTTAAAACTTCATTTTTAATTTAAAAGGATCTAGGTGAAGATCCTTTTTGATGATCTCATGACCAAATCCCTTAACGTGAGTTTTCGTTCCACTGAGCGTCAGACCCCTTAATAAGATAAATCTGTTGAGATCGTTTTGGTCTGCGCGTAATCTCTTGCTCTGAAAACGAAAAAACCGCCTTGCAGGGCGGTTTTTCGAAGGTTCTCTGAGCTACCAGACTCTTTGAACCGAGGTAACTGGCTTGGAGGAGCGCAGTCACCAAAACTTGTCCTTTCAGTTTAGCCTTAACCGGCGCATGACTTCAAGACTAACTCCTCTAAATCAATTACCAGTGGCTGCCCTGCCAGTGGTACTTTTGCATGTCTTTCCGGGTTGGACTCAAGACGATAGTTACCGGATAAGGCGCGGGCGTTAGGACTGAACGGGGGGTTCGTGCATACAGTCCAGCTTGGAGCGAACTGCCTACCCGGAACTGAGTGTCAGGCGTGGAATGAGACAAACGCGGCCATAACAGCGGAATGACACCGGTAAACCGAAAGGCAGGAACAGGAGAGCGCACGAGGGAGCCGCAGGGGGAAACGCCTGGTATCTTTATAGTCCTGTCGGGTTTCGCCACCACTGATTTGAGCGTCAGATTTCGTGATGCTTGTCAGGGGGGCGGAGCCTATGGAAAAACGGCTTTGCCGCGGCCCTCACTTCCCTGTTAAGTATCTTCCTGGCATCTTCCAGGGAATCTACCACGCCCGTTCGTAAGCCATTTCCGCTCGCCGCAGTCGAACGACCGAGCGTAGCGAGTCAGTAAGGCGGAAGCGGAATATATCCTGTATCACATATTCTGCTGACGCACCGGTGCAGCCTTTTTTCTCCTGCCACATGAAGCACTTCACTGACACCCTCATCAGTGCCAACATAGTAAGCCAGTATACACTCCGCTAGCGCTGGTCTGCCTCGTGAAGAAGGTGTTGCTGACTCATACCAGGCCTGAATCGCCCCATCATCCAGCCAGAAAGTGAGGAAGCGGTTGATGAGAGCTTTGTTGTAGGTGGACCAGTTGGTGATTTTGAACTTTTGCTTTGCCACGGAACGGTCTGCGTTGTCGGGAAGATGCGTGATCTAAATACATTCAAATATGTATCCGCTCATGAGACAATAACCCTGATAAATGCTTCAATAATATTGAAAAAGGAAGAGTATGAGTATTCAACATTTCCGTGTCGCCCTTATTCCCTTTTTGCGGCATTTTGCCTTCCTGTTTTTGCTCACCCAGAAACGCTGGTGAAAGTAAAAGATGCTGAAGATCAGTTGGGTGCACGAGTGGGTTACATCGAACTGGATCTCAACAGCGGTAAGATCCTTGAGAGTTTTCGCCCCGAAGAACGTTTTCCAATGATGAGCACTTTTAAAGTTCTGCTATGTGGCGCGGTATTATCCCGTATTGACGCCGGGCAAGAGCGACTGG
+
%%&+&%&'*0,,+)))$$$%&()),.0++'&'(()5..--./+(''/,%%'%++6=DCBA@AEC222200:7.))),-5,,,,,533.-./(&%%)333:744,-<50/.-.0<6669:5222.--.((()55))&&%&'()*11///1BC???((((@BCD@A@A==4./779;DD=<<++++775655(((23-%%$%('(&'35787666?>10/./115873325@CBC6667('''(((186-.=><<?><;9:331*)&%$%()++()(),,'&$(((,'**+)+0...'%$###&)'''$%$&&%%&,,+-)')(()*&&%%%&(&((+(((+(%%$&&%&%((&'%$%'),))(&%###$%$$%&%&%%%%$%$$$$#&%$%%//((('''*0**-)('$%(-,,,)''$%&()*,.'$$%&'&&%&&&(&''(*7;?>>5444=?<<>:565444411;CECBC++++2,,9>64459??>CA??>>AA;><001746=>>@9888''''655CED@@@A=;9.(&%%,,..&%&*,(.)(''*//0JHJGJIJGJIFIJIJJFJEDCEGJJJJGJE@DB@EIEJFEFGJJEECCDCHCA@<=H?FE8;AF:;;9<6543/'(/236540//,++((**,-8?>=?A@?@?HE=BGJJJGJDBEDFEJ=<457E>B@:;C?:+(((:9=ABB??AAIEEEFJFJHFIGJJJIHDH?1-33,,,443333-,()*())(''../03((():'&*,.5*45001('''7::;<;>FCDGJFAC?AB::7899FJJJJJFHJJJGIDFJJJHJJJEFJFGGBBBB@@@@8=<<BCEEDE8779??A><69DJHGJGD@CABD;60)5:BJIJGI8667<)(&%%%*')*,5;;;<<CABB@B;;86'''-1,*7>=A@@DCBCEGGCA@;5;:8DJG===>GJFGJJJJJJJJJJJJJIGJJJHJJJJJJGEHEI<<<:.-++4<@BDJGGCD;9++./;FJADACIJJFJFJEJFJJJFDFJAG,,,,343+'(-3557<=86558';;CJJJJJJJJJJJJJIJJJIJJJEFED?<449/**)(''(0,,JJJJJJHJHF86666722.'(5966411222667BGFJJHHJIJJDHDDBEJ>>;:<AFEIJEFGG><>3JAA@CBCCDEFJJGFD;:;;EIGFF??@BHJJJGEJGJGAAA?:3348:40.-3<<>?EDJJGGJHHFJFJJIHJHJJHGFCFDCJJ623222=6/1DCGCFJAE@@CBA@7666589:588FBC<999GH@AA@D5.--.44.0///CBCHJJGEJIJJIGH=7BBJJEJ@9>:?6**+0/,-11-..,,.51/0<6:920,-45:3ABAHEDEDFFJDJJJJ>=>ACA9878//0BBIGDFJJFJFJJEE>==6676<=>D((((EJHIJJJGJJIJJJJFFHJIFJJHJFDJ9878<1100-----/AHDIGEEFDHJJJJJJGJHJJJHJGJJJJIFJDEHFHEE>?CDD>=;<IC===IIIJJHGEEF@@@ACE3221'''++*((**+,.)'''//./5232299;E@AA@FGHGJJJFJJHECGJJGCCDAAE@GGFFJJHJJGFGDHFFCB2)(&0+/0@@@EBJJJGJHHJ<;;:@<::1110077?665644236;<+**++++-777992333=248(((+5-,,,45666FGIJGJGJHJIJIJGJEIFJJJJIHDDJJA896455:FJHJ7776665:771))*+*((),::;HGDCFIEGGEJGIGDEJJEJJGGDGHGJFIFEGCCCDJDCHDJJ>><660001<<9...,//7,++**0).'&&,-//*,145<CGJJJEEH56623:)(''(-,()0/.26?@@899799=>CCDBB1))**<CHIGIJGJJJGJGJJJD;:9&%%%(*)&)))))&&'''()9>GGJFCIIGFEFJGJJGEEJHIJFJB>B?>=;700?A?CBGJJJIJJJIIECGGGJJJJA89=CEFJ=====HEJJJJJGJGGJJFDA?;<AA;<<FCCA@4433;>JJJFEGIIIIEGJFHFCCBJJ=>B>?=>>8FE9878A97=>GJCEDAGBCEFJJJJJIJJJHGFEJEJIJJHDDCFJJGJJ=;<;;8888@?<<;??>>A@@@43'&&'())(((')-(*1+==:94,;808;/18888BFE@?BFDEJEEFJJJJDGHJIC@AA==>8664****-++,*%$$%)-1568877960++,132388644629018:9553488?>;<=::65232488<=<;99<7(&&121640*''*)'))((&&-45:=53253+().(((-+,**013-/006766:>A??<22339/./.89;,0118:::98:8967??@A@;:@A?DIGJHEIJJIFFJJHEDJDCBAABCEEFIFJJFFIAAAAIG::9;@B?=:<<642141122243339:-,,-++++>9;EJ@9GJJ@@JI@@?CJ;((((54522202124489----GFJFBCEGJHIEIDEFIJBCB0003AJJIEC<;555((('++(7933;897=64***('&'+&''&()%%%(,&%&%&%%$$$#$##%$&$$$$$%+,+&&&'%$$$&&('&'$%%&)&&&%''('&&#$'(''*,)$$######$#$##$#$$$$%*#$$$&'(%$$%&'&'&&%&('('&%&%'((**,.*(*)++)*((+,.&$$%$&%%%%(''&&&)&%%%+'&&&.''%%'&&(&&&%''&%%%%&&'')+)(''(''%'()*%%%$%%%''('&$$$#$$$))'&&%$%%%&%%%%%$%'&%%%'$$%&'&&'('&&&$$$%((%%&&'%$$$%$$%*%$$$##$$#$$%'&&&%%&&%%$$$&%%%%(+%'&%&,***(&&&'&())((%(&&'+'',+*$$$%%%$#$#$%$%&((&%%&%%%%++,,,14==;+**+()*4334@@=--..:==IEEABABJJJIEEIJDDB===CF33/*))+-..0./8:=>AAA@866:7&&&&,('+++:;;98888788;BGC;DEDIAGDCDJEIEJHACCCHJJJJC>?JGJBJEJJHJE@@ADJJBG?93))+?ADEFDEBCGC??;+*)*/<ECBABJADCDCB?AA>-,,.AFF@??>0///8:9;<(''(754800..1....@DDJEGFBB?@@?AAE=<<=BF:;::@BBCIB??ABBDCB4,,=;<779(&&&(+%%&%19:<=D@77?>?EBHBEJG>>///1@:9:4=>//***+222349DGJFJEFEEJHJJGJIH>>;:::FA<<=EGGI@@9887733130*))&&('((:DDEJIJFJHJJHJJFJEGJHGJFHH@@@GGJHC@AAHJJ@?>;<773>0-554<?>?>>=902JJFHJHIIFBBC@>7545668>?BFIJJHEIJJJJJJGIHIJGDB10009-))&,;4.../44/+*,<>?CEJJJJGJDCJBFJ>E9889>BA?@DBAGEJHJHJJFJJJJJJJIJ==2211-+*&&')***.//000AJHA><889>HEA@??DCJEFJA;../2345;CFEJIJGJHJFJIJJJIEFEDC40..-11002EJHJGGEEGJJJIIHGFHJHJJGHFFDCEJIEIFJD:;CFFGEIDJJGJJJIDBDC<;;<<:889?>65++-57;;:;**(+00FJFJ<;:90%%%%'0,*+;6?8888BBFGGFHHJJDF>?ECGJD>>>GFJHIHGGFJHJJJJIGFJHJJJJJGJDB3-+,,BDHG::9:>877678CHJJJHJIJJJJHJJ@?/..3DC239:54CC=BBC?@BF@@?@DCCA@CECJ<<<9-)+0,./,-.(((''')14-@FDABACIGIJJGFGEDJG?=>>79774489:=3332-)))9A=??BA>>7.---,++''&%3>=?BDJJGJ675457@=>GJEDJD7677EDGGJJJFJJJIJGJJJFF=98768;;=99CCIE=??AECGDE;;:53)))),+.459;;;BIJJJJJGC@AAE>==>JJJIJDJHIIGECFHJGJH43333;4++/45788878DJHGFJGJFJJJCGJFJJJ@?HJJJFGJGFGJDJF==<>GIJFJCDCE@@>>84251-,)()''(*,+,;>?@JGJGHEGFFJHEGJIHIHIJJGJHJJIJJJJIEEHD>888777CHFDDDICA:0000ADF=<;;@:84452522226531100==++++:99?@DHCHIHEFJJGGJJIFGHJFB88CCEHDF777332/5,/0DHHJJEGFDE666688662./BHJJHJIJJJJJHJDDCFFFJG@@??===75555DB=?>BE?8>DHJ?C?JJJGGHJFJJJJJJJGIJFJIIEDGJFABB;:@@?IJIDDF<4))*-9@;::8434HJCJDEGHGJFCB@9877676:,)))*/0227?HFDGGJJFBAACCB>?JF><??@FJEDA:3142288756768;9AGC?@;<33888=?;6666:75(89:JGEFGG877:JFHEJHJGJHGHHDGFGFGJIJAAA?J@EFB@;4?ABEDCJFE<:9@DEB>>?@1112(&
@Glass_A2P_7_pDSG588_26
CTTGTTGCTGGGCCACTTCGCTGGCTGGTTTATTGCTGATCGGTCGACCGTAGCGTGGGTCTCGCGGTATCATTGCAGCACTGGGGCCAGATGGTAAGCCCTCCCGTATCGTAGTTATCTACACGACGGGGAGTCAGGCAACTATCGATGAACGAAATAGACAGATCGCTGAGATAGGTGCCTCACTGGTGCCACATTGGTAACTGTCAGACCAAGTTTACTGGTGTACTACTTTAGATTGATTTAAAACTTCATTTTTAATTTAAAAGGAATTTAGGTGAAGATCCTTTTTGATAATCTCATGACCAAAATCCCTTAACGTGAGTTTTCGTTCCACTGAGCGTCAGACCCCTTAATAAGATCATCTTCTTGAGATCGTTTTCGTCTGCGCGTAATCTCTTGCTCTGAAAACGAAAAAACCGCCTTGCAGGGCGGTTTTTTCGAAGGTTCTCTGAGCTACCGACCTCTTTGAACCGAGGTAACTGGCTTGGAGGAGCGCAGTCACCAAAACTTGTCCTTTCAGTTTAGCCTTAACCGGCGCATGACTTCAAGACTAACTCCTATTAAAATCAATTACCAGTGGCTGCTGCCAGTGGTGCTTTTGCATGTCTTTCCGGGTTGGACTCAAGACGATAGTTACCGGATAAGGCGCAGCGGTCGGACTGAACGGGGGTTTTGCATACAGTCCAGCTTGGAGCGAACTGCCTACCCGGAACTGAGTGTCAGGCGTGGAATGAGACAAACCCAAGAAATGCCATAACAGCAGATAACACGGTAAACCGAAAGGCAGGAACAGGAGAGCGCACGAGGGGGGCCGCAGGGGGAAACGCCTGGTATCTTTACTAGTAGCTGTCAGGGTTTCGCCACCCACTGATTTAAACCGTTACAGATTTCGTGATGCTTGTCAGGGGGGCGGAGCCTATGGAAAAACGGCTTTGCCGCGGCCCTCTCACTTCCCTGTTTAAGTATCTTCGCGTCATCTTCCAGGAAATCTCCGCCCCGTTCGTAAGCCATTTCCGCTCGCCGCAGTCGAACGACCGAGCGTAGCGAGTCAGTGAGCGAGGAAGCGGATCTACCTGTATCACATATTCTGCTGACGCACCGGTGCAGCCTTTTTTCTCCTGCCACATGAAGCACTTCACTGACACCCTCATCAGTGCCAACATAGTAAGCCAGTATACACTCCGCTAGCGCTGAGGTCTGCCTCGTGAAGAAGGTGTTAACTCATACCAGGCCTGAATCGCCCCATCATCCAGCCAGAAAGTGAGGGAGCCACGGTTGATAGAGAGCTTTGTTGTAGGTGGACCAGTTGGTGATTTTGAACTTTTGCTTTGCCACGGAACGGTCTGCGTTGTCGGGAAGATGCGTGATCTAAATACATTCAAATATGTATCCGCTGATGAGCAATAACCCTGATAAATGCTTCAATAATATTGAAAAAGGAAGAGTATCAGTATTCAACATTTCCGTGTCGCCCTTATTCCCTTTTTTGCGGCATTTTGCCTTCCTGTTTTTGCTCACCCAGAAACGCTGGTGAAAGTAAAAGATGCTGAAGATCAGTGGGGTACAGAACGGTTACATTGAACTGGATCTCAACAGCGGTAAGATCCTTGAGAGTTTTCGCCCCGAAGAACGTTTTCCAATGATGAGCACTTTTAAAGTTCTGCTATGTGGCGCGGTATTATCCCGTATTGACGCCGGGCAAGAGCAACTCGGTCGCCGCATACACTATTCTCAGAATGACTTCATTAAGTATCACCAGTCACAGAAAAGCATCCAATGGCATCAACAGTAAGAGAATTATGCAGTGCTGCCATAACCATGAGTGATAACACTGCGGCCAACTTTCTTTCTGACGACGATCGGAGCCGAAGGAGCTAACCGCTTTTTTGCACAACATGGGAATCATGTAACTCGCCTTGATCGTTGGGAACCGGAGCTGATGAAGCCATACCAAACGACGAGCGTGACACCACGATGCCTGTAGCAATGGCGACGACGTTGCGCAAACTATTAAACTGGCGAACTACTTATTCTAGCTTCCCGGCAACAATTAATGGATCAAGGCGGCTAAAGTTGCAGGACCACTTCTGCGCTCGGCCCTTCCGGCTGGCTGGTTTATTGCTGATAAATCTGGAGCCGGTGAGCGTGCGTCTCAGCAACTAATTGCAGCACTGGGGCCGAATGGTAAGCCACCCCGTATCGTAGTTATCTACACGACGGGGAGTCAGGCAACTATGGATGAACGAAATAGACGAATCGCTGAGATAGGTGCCTCACTGATTAAGCATTGGTAAATTACCACCTTGAGTGAGCTGATACCGCTCGCCGCAGCCGAACGACCGAGCGCAGCGAGTCAGTGAGCGAGGAAGCCTGCATAACGCGAAGTAATCTTCGGTTTAAAGAAAAAGGGCAGGGTGGTGACACCTTGCAGCTGCCGGACTGCAGCGGCCGCTACTAGTAGGGAGACCAGAAACAAAAAAAAGGCCCCCCGTAGGGAGGCCTTCAATAATTGGACTATCCCTAAACTTCAAAGGACCAAAACGAAAAAAGACGCTTTTCAGCGTCTTATTGTTCGTCTTTGGTACGAGATATTAATATGCGCGCAGCGTCTGGAAAACCGAGCAAAAGACGTGCGTCTTTGATGCCCGGTTGCGACTCTACAGCAGAATTAAAATCAAGTCCGGCGCAGCCGGTTTGTCGCTTCCACGCAGTTATCTGCACCTAAGCCCCCCGCCAGCAGAACGTTGCCAAGCGATTGACCATTTAATAGTGACCAGTCAAAACGTTGCCCGCTTCCACCCTGGCCGTTGTCTAAAACATATTTATCAACGTGCTGAAACTCGCGGGCGGGCAGGGTTTCACCGACGCTTAATGCTTTCCAGATGGCAACATGTGCTGGCAAGCTCACGCAGCGTATCGATATACAGCTGTTCTTCATTACCATGCAGTTGCACTGCCGCCAGCGATAACACCTTAGCTTTGTCCACCACATCGGCAATATCGTGATTGCGGAACACGCCAACATACTGCAACGGTGCCGCAGCCATCACTTCCTGCGCCTGTTCAACGTTGACGCAACGCGGTGATGTCGCAACAAAAATCAACCCACCGTAAATAGCGCCCGCGTCATAAGCTGCTTTAGCATCTTGCCCACGCGTCAGGCCACATACTTATTCTCACCCAGCAACACCCGGCGCACGGCGGCGTGCAAATCGTCATCGGCCATCAACGCCGAACCAATCAGAAAACCGTTAGCGAAGTGGCTTAACTCGCGCACCTAGTAAGTAATTACAATCACTGGTACCGTCACGTTGTGCCCCAGTTTCGGCGCAAGCTCGCGGGTACGGTTGAGATCGATCGACAGATCACGCAGATCGCGGTTGTTGATGCCAACGACCTTTGCTCCCAATGCAATAGCACGCTCCTGTTCCTTCTTCATTCTCCACTTCAGTAAGCACCCCCATGCTCCAGACTGTCGACAACAGCGGCAAGCTGGCGATATTGGTCGTCATCCAGTACTGAAAGCATTAATAAGCAGGCATCGGCCTGGTAATAGCGCGCCAGAAGAGATAAGATCTGGTAAGGGTCGATAATGAAGTCTTTACATAAAATCGGCTGCGGGGCGATTTGGCTGACGATATATGGAGAAGATGAAGCTCCTGAAAATATTTCTCATCAGTCAGCCACCGAAATTGCCGAAGCGTAATGTTTATAAATGGCGGCAATGCATCTCAAGGATCGAAATCATCACGAATCACGCCTTTTGACGGCGACGCTTTCTTGCACTCCAGAATAAACGCCGTGCGCGCACCCTGTAGCGCATCATAAAATGTCCGTGCTCGGCTGAACCTCATTCTGAAAACTCGCAGGCGGTTGCTGCTGTTTGCGGGCTTCTACCCAAATCGCCTTGTCTGCGACGATTTTCGCTAAAACGGTTTGCATCATCTAGTAGTCCTGTGTGACTCTAGTCTAGTTTCTCGTTTTTCTTCTTCCAACGAGAGAAAACGAGGAACTAAGCGCGCCACTCGATGGACCAAAACGAAAAAAGACGCTCGAAAGCGTCTCTTTTCTGGAATTTGGTACCGAGGTCCGCACAGGTGGATGCGGACCAAAACGAAAAAAGGCCCCCCTTTCGGGAGGCCTCTTTTCTGGAATTTGGTACCGAGTTATTAGGCCACACATTCAGAAGTGCAGCCACGGGATAAAAATTGCACTGGGCACCGATAGATCGGACTCGGCACATCACCTTCAGGAGTAGAGTTTTGCAATACCAACCAAGGACAACTTGACCCTGCCAAGCGGCACCAGATTCTTGCGTACGCAATCCCCTAAGCCAAAGGTCGAACCTGGTTTTCAGGGGAAGCGCAAACTGTCCTGCAACGGAGCGTTGGCTTCATCGCTACTTTGACCCAGTCTCGTACTTCTCCTCTTTCTCTAGTAAAATGTTTCGTTCCCTCTTTGCGTCCTTCATAGCTTAATCCGAAAAGTTCTCTAGTAGCTAGCATAGTCCCTAGGACTGAGCTAGCTGTCAACTCTAGAAGCGGCCGCCAATTCCAGAATCATACGTCACGAAAGCTAAGAATTTTGCTTATCTGAAATTCTGCCTCATTGAATCACCTATTTTTATAGGTTAATGTCATGATAATAATGGTTACTTAGACGTCAGGTGGCACCATGGAATAGACTGGATGGAGGCGGATAAAGTT
+
$$(%%%$$%$%$$&&%%$$$$&'&+@GGJJHFFJB77/--%$$%&&&&)))&&'-520000000?<=??IGDAAA@ABB@BC,,,512(225456BFGJFHG5550@@A@@?>>>>HFEB==AA>=>999C975324:9(((*4410337:;;BCEGH=<<<,***)+++.-,/1-)(((((('(11-$$$&$$$&(88@FHJJIJE544478430..6598*)***''().22><>>@B:88861=:<10005@HFJJJJEJJ>==GHA:@<<<2349@B@75552112CGDFH4441211EFHHEIIIGGIIJJHEIHJJBA?>9JJA==@EHDEEGFGFIEJFJIJGJJG;798:5210+)))---6<5:3222444=D&&&&&%$$%()5578<::@<?A:77>>BFBAABEDFJEA>??@EDEFFEFI>=:8504832239??CDG?<+++577:6'''(%)*,9:ADFE?>=>>?ABFAA@ACCCFCDDED?AABJE7666@@C8776<,,47I@GEEJHHFFDA;6684,((((()2224?>==;;;1))*+''')''')0<=@FFHJGFHGJJHFJJHIJJE:57<;==;954786669>ECEEDDC;<@3CEBBCI>>=;=:8985556<8<5FJGEBCBDBAA@B<<=<?=8894233***;70.&&')/04468DEGDEHFD81//6223....;<=@@<<?>AEA???BDE@<=@;992(()+,(''+,,-0&%%$&&')&%%&''%%%$%&&(('&'''))*),,,:B?@@FGJJIIJJJJGGEGFAA?00//(()0:83+)(')))--?FFE@?54,)))+********)('((((**,/+'''+,,,-44/...(/+**)**%..05,4533/..-,'&'()*06:::;@(((.0BEFE?===::?65326=CFCC@AABJIEFJFI?>>=9:))7..==;AFG<=6+)-),***+/-)(&%%%&(,.*,/33+*(',0'(*25=?=BF==>???AC;8;:?J?HJIJJHIJJFJFA@@BABDBGDEJHFIIFIFDB44>>ACDG==<=DGB=83*&&&&'-.9A???==;;=;<=:8666ABCDDDDBBBGFJJG;450..@?DCDJJJIFCEDJGGGJJJJIJJJFGEJIJJJFIHFCEGJJJH=<<=G5555789;;@@?@=>2223==AGHEHJJJHJJJFHJ>>=>A?BBCFGJCCA?720&$$&().&&((**)/)&&&&3DDCFFHFJJIJJJJEGGIJIJHJHEHFFJGCABGEEEFHDH/.-,+&$#%+),>@AFDGC=9784333DBCF<<<<@@@DJJJJJIIHFECABDAB@@BBF44434----;;BCABABHEFGFEHJ:999HIGJJFGFJJIBBBFGHEDHDJF;;;'&&$$$%(,,156;?HGHE=>A>5100/025465210//ADGFHBBCCFFFJB,,,,;?@??EJDEFDA:0FCD@8889?9-,,,-//1335?@GJJFEFIIGHEGJJFHDEHDJDJEEFEDJDGIJHJJHIHJJJJJGJGJGJFHJJJE?=<;942021-,,,./760,)(&&%%$$%%%$%))+-/88666770//./155@@?878DDBA@<<=<<:4EIC@@@<66JHGJHIJJJJJIJHJFJIJJJJIJJJJJHJGJJGJJJJGJJJJJJJJJFGDDCJ53>@BC7DC4446JJDJHJJI6448;<0001B5445BEB:99:EFJFIGGEAA3117HFABECF,,,,-,,,'&%%+,,/-/210/383240''&%&(*,---.0(''&++((&(('.-...:===AAGGGJGIJJJJHID=:::<@F@?@>@>43336424,3-+'+,42<BBH>=>''''**(((*',,6?@B@@@EIJFGIHIJJJ=812---**)),-*'(-/,,**+777<<==('''.-+**+/31211/.--,-,-57<HEJFIHIHIEHDCE;;;;DB??;;B<9;;<A?@@@:8&&&%,--0,)'''(*+''''..)((*1)((%$%&,,,;9:::G;:9/,**)),,15535:0@@CDDDBDF<::'%$###$$&*'&$$$$()--*.01<IHIH@AAJFGB>>?@@@ACCC<681@>>5555EDEJI<<;<BHIIEEIHJJGGD@DDA==>....1100++))*&&%$$$$#$$%%&17878:677655&''&0888=<95''')//=BCGDI<<<<JGJHFFHJ>>>?DHFF><-***+*.-.--,,./3334DBCHC222221147?>?HJGJGGJJHJGGGHJJJIJJJGHFJCAA...&'''1,/0---6;(++/1444@:966;<9;;:::;@EEGEGFFEGHIJFFIJIIFBCFDIID@6111CCBA?>HFJEAA><:9;DDEFFB@@AD0.,,,)&&'&,4.1:=5/.,06<>?<;;;<755011.///)&%%$#$$&--666>;;:;?:;;;BBBDCB444499:FD?>?@???JH===BJF@75233535646&&'CHGHF?B@7)((,180.212<<?JHIJJJJIJIJJGJJJGJJIHGJJAAAGJJJJHGFJBCGJHJHG??>?H<;;:;811434;/.....'&**&&&0;=CECDFIHEFHJE=>>>F@?>87665(&%%*1;<A555??<<1..?9:;;AGEAA=?JGCDCE==<=JGJ@?>?DIIGGJJF====E<877;>;:==;<:;/*1'&&0301.../,*)))2227/))()**=>?DBEHBCCEJIHBCFC8@;*DGGIIEDDFDEFDJIFJIJIJJJJFIHE;9888:<FH;;83/.-'888BEAGDDJIIJJJIIHF@<99AHG9888?B@JIFJIIJJHJIGJFJJJJJJJIHIHIG=<:95-++,,-+///01215JJGIDJFJAJIGGJJ???AD:988?;<;/%%%'%&<=>JJGJGJJIIJJJGHJGJJJIJJIJFFCFIFIJJGGJHJJJJJIJJJJJIJJGJJJIFGJJJJECH/>?,)J@A>:56101**+*34:==853451111?@?=<>B<<=>=9::?CCCEDG6665610,+1233?BGFJJJJJJHIJJJJJGJJJIGIJIJIJHJJIFGGFFFJGFJHHCBCHEEIDEDC660,++-8+***,++,,)((&**)'*++--21143877==@<@AIJJGJGJJJGJHHJJJGGJJJECAAA>86(341239@C=:<<<===ABAACA====,)))33/0-,)),0***)--)'''0221.--+.././4:998:EJHJJJEJJIIGJGJJJJJJJJJJJHJJFFGFJIEEB)$$&++,(&&&%%#$''&&&&$$$%0++,DEGGHGJGGJJGJDCJ61444HJIGJJHDBJ@ADCCD((()))((..--/4///1,,.0,,,-//789A@55448870666HFA@A?ABCBJE>DC?B2)()2300/,,,+--.BADE8=9.67:+,72)))%'&%$$&(*&&&&&&(,-.*)-+,,-22642...7620//0131347875///056CBAA:///1CFCDCDJJJJJEIJJGG=JGE'''&((&%%%,,31**)'((*/122(((''&%(((''%%&+..-03,()46<:;EIDCHEA@9889GEEJGJCCEGJJIIJEEFJEA>==@D<../CA0/-,,)(*+,++*--*'''((&-/-,*)$%&')(%''08BEIJFEC7688AIGJGJD@??--//,..@EF;BD@FFJJFJFJFJFFEDIDBB:;997776>>::((((.-(()**3677:<888;77-,-*+///199>@=;>@DDDCFGEGIJJGHFCGBA@31-;CDDHCDCEDHJJJG77669;GFJJEFEDDFCDA@@<.2>6*)(%%&(*--9:;?==;=>@76899EJDHDC?=+))%%')-87889BBEHCCDEGHGJD8JJ====IFHJJJJIDEHJJHHHBB11100-+030///5:AJHA@BBFGJJGIDDFE????DJJJIIJIGJDFJ76+))%%'(/.++.-.;82+4365-56375@A9;8=:9.+*+*+)*)(../-..43.-)'(,,../+++,3('(,-&&&/>A??@CA@AB=;<>;@>>==***999===?@@;<;<C9989;;53/.---7?@ECBA@BEA00//;(((55+**3>;;;=BDGGJDBBJ=998;DC;;===:/,-<<AFJCBB>?<5889A?ADABC@EJJE>><8''''+*%&&&&',+*(&0---+0,)('(&'&'&$$$%'.00//--+&'-'%%&&%%$##$#######%&&()+(+(&$$&(()''*,,;8883222532100,%%%*((;>AAIHFCDHC?@??E@;:933(3317660/-++,6?ADDDAAAEE;;;:A=.+(&&%%$$###$$&))+ACB?>;:10/+*&%#$&/40//-.,33477:9::;:99:889;<<=;858=;6-))*)(((///.921*867;6AA>4222250'''/)%&*.(9A?A@?A>DCCEFGGABJEABBC86665432322..(.34111278A>?BCJ==<<?9>--><=F7777D?@B?@BD@?=>?>:77?;<88771,(%$$&&')**)),*)'%###$%%&(+,,-&%$$&$&('(%%&'5>???@CEG;;:9842*))&()((((..,-40022?>@BDFABABECBIEDFEDGFFF7521+(()()+,.:=CECCDDHHHJJEHFHJF@>>><)((((('-.'',,+,,,+)'
@Glass_A2P_7_pDSG588_27
TGGTTATGGCGGCGCTCCGTATAATTCTCTTACTGTCATGCCATCCGTAAGATGCTTTTCTGTGACTGGTGAGTACTCAACCAAGTCATTCTGAGAATAGTGTATGCGGCGACCGAGTTGCTCTTGCCCGGCGTCAATACGGATGGTGCCACCGCCACATTGGCAGAACTTTAAAAGTGCTCATCTGGTTGGAAAACGTTTTTCGGGGCGAAAACTGTAAAGATGTTTCCGCTGCTGATCCAGTTCAATGTAACCCGCTCGTGCACCCAACTGATCTTCAGCATCTTTTCTTCACCAGCGTTTCTGGGTGAGCAAAAACAACGGCAAAATGCCGCAAAAAAGGGAATAAGGGCGACACGGAAATGTTGAATACTGATACTCTTCCTTTTTCAATATTATTGAAGCATTTATCAGGGTTATTGTAAGATGAGCGGATACATATTTGAATGTATTCAGATCACGCATCTTCCCGACAACGCAGACCGTTCCGTGGCAAAGCAAAAGTTCAAAATCACCAACTGGTCCACCTACAGAGCAACTATCATCAACCGTGGCTCCCTCACTTTCTGGCTGGATGATGGGGCGATTCAGGCCTGGTATGAGTCAGCAACACCTTCTTCACGAGGCAGACCTCAGCGCTAGCGGAGTGTATACTGGCTTACTATGTTGGCACTGATGAGGGTGTCGTTGGAAGTGCTTCATGTGGCAGGAGAAAAAAGGCTGCACCGGTGCGTCGGCAGAATATATTGATGCCCAGGATATATTCCGCTTCCTCGCTCACTGACTCGCTACGCTCGGTCGTTCGACTGCGGCGAGCGAAATGGCTTACGAACAGGGCGGAGATTTCCTGGAAGATGCCAGGAAGATACTTGACCAGAAAATGAGAGGGCCACAGCAAGCCATTTTCCCATAGGCTCCGCCCCCCTGACAAGCGTCACGAAATCTGACGCTCAAATCAGTGGTGGCGAAACCCGACAGGACTATAAAGATACCAGGCGTTTGCAGCTGGCGGCTCCCTCGTGCGCTCTCCTGTTCCTGCCTTCGGTTTACGGTCATTCCACTGTTATGGCCACGTTGTTCATTCCACGCCTGACACTCAGTTCCGGGTAGGCAGTTCGCTCCAAGCTGGACTGTATGCACGAACCCCGTCAGTCCGACCGCTGCGCCTTATCCGGTAACTATCGTCTTGAGTCCAACCCGGAAAGACCCTGCAAAAGCACTGGCAGCAGCCACTGGTAATTGATTTAGAGGAGTTAGTCTTGAAGTCATGCGCCGGTTAAGGCTAAACTGAAAGGACAAGTTTTGGTGACTGCGCTCCTATCAGCACCATTGCTGGGTTCAAAGAGTTGGTAGCTCAGAGAACCTTCGAAAAACCGCCCTGCAAGGCGGTTTTTCGTTTTTGTCGAGCAAGAGATTACGCGCAGACCAAACTGATCTCAAGATCATATCTTATTTAAGGGGTCTGACGCTCAGTGGAACGAAAACTCACGTTAAGGGATTGGTCATGAGGATTATCAAAAAGGATCTTCACCTAGATCCTTTTAAATTAAAAATGAAGTTTTAAATCAATCTAAAGTATATATGAGTAAACTTGGTCTGACAGTTACCAATGCTTAATCAGTGAGGCACCTATCTCAGCAATCTGTCTATTTCGTTCATCCATAATTCCCCTGACTCCCCGTCGTGTAGATAACTACGATACGGGAGGGCTTACCATCTGGCCCCAGTGCTGCAATGATACCGCGAGACCCACGCTCACCGGCTCCAGATTTATCAGCAATAAACCAGCCAGCCGGAAGGGCCGAGCGCAGAAGTGGTCCTGCAACTTTCTCCGCCTCCATCCAGTCTATTCCATGGTGCCACCTGACGTCTAAGAAACCATTATTATCATGACATTAACCTATAAAAATAGGCGTATCACGAGGCAGAATTTCAGATAAAAAAAATCCTTAGCTTTCGCTAAGGATGATTTATGAATACGCAGGCCGCTTCTAGAGTTGACAGCTAGCTCAGTCCTGGGACTATGCTCAGCTGCTGAGAACTTTTCGGATCAAGCTATGAAGGACGCCAAGAGGAATTAAACACTTTACTAGAGAAAGAGGAGAAATACTAGATGGGTCAAAGTAGCGATGAAGCCAACGCTCCCGTTGCAGGGCAGTTTGCGCTTCCCCTGAGTGCCACCTTTGGCTTAGGGGATCGCGTACGCAAGAAATCTGGTGCCGCTTGGCAGGGTCAAGTCGTCGGTTGGTGTTGCAGAAAACTCACTCCTGAAGGCTATGCGGTCGAGTCCGAATCCCACGGCTCAGTGCAAATTTATCCTGTGGCTGCACTTGAACGTGTGGCCTAATAACTCGGTACCAAATTCCCAGAAAAGAGGCCTCCGAAAGGGGGGCCTTTTTGTCGTTTTGGTCCGCATCCACCTGTGCGGACCTCGGTCCCGAATTGCAAGAAAAGAGACGCTTTCGAGCGTCTTTTTTCGTTTTGGTCCATCGAGTGGCGCGCTTAGTTCCTCGTTTTCTCTCGTTGGAAGAAGAAGAAACAGAGAAACTAAATACTAGAGTCACACAGGACTACTAGATGATGCAAACCGTTTTAGCGAAAATCGTCGCAGACAAGGCGATTTGGGTAGAAGCCCGCAAACAGCAGCAACCGCTGGCCAGTTTTCAGAATGAGGTTCAGCCGAGCACGCGACATTTTATGATGCGCTACAGGGTGCGCGCACGGCGTTTATTCTGGAGTGCAAGAAAGCGTCACCATGAAAAGGCGTAAATCGTGATGATTTCAATCCAGCACGCATTGCAGCGTATAAACATTACGCTTCGGCAATTTCGGTGCTGACTGATGAGAAATATTTTCAGGGGAGCTTAATTACGTTCCCCATCGTCAGCCAAATAGCCCCACAAACTCAGTTTATGTAAAGACTTCATTATCGACCCTTACCAGATCTATCTGGCGCGCTATTACCAGGCCGATGCCTGCTTATTAATGCTTTCAGTACTATGGATGACGACCAATATCGCCAGCTTCCGCATCACTCACAGTCTGGAGATGGGGGTGCTGACCGAAGTCAGTAATAAAGAGGAACAGGAGCGCGCCATTGCGTTGGGAGCAAAGGTCGTTGGCATCAACAACCGCGATCTGCGTGATTTGTCGATTAATTCGACCCGTACCGCAGAGCTGCACGAAAACCGGGGCACAACGTGACGGTAATCAGCGAATCCGGCATCAATACTTACGCTCAGGTGCGCGAGTTAAGCCACTTCGCTAACGGTTTTCTGATTGGTTCGGCGTTGATGGCCCATGACGATTTGCACGCCGCCGTGCGCCGGGTGTTGCTGGGTGAGAATAAGTACCTGTGGCCTGACGCGTGGGCAAGATGCTAAAGCAGCTTATGACGCGGGCGCGATTTACGGTGGGTTGATTTTTGTTGCGACATCACCGCGTTGCGTCAACGTTGAACAGGCGCAGGAAGTGATGGCTGCGGCACCGTTGCAGTATGTTGGCGTGTTCCGCAATCACGATATTGCCGATGTGGTGGACAAAGCTAAGGTGTTATCGCTGGCGGCAGTGCAACTGCATGGTAATGAAGAACAGCTGTATATCGATACGCTGCGTGAAGCTCTGCCAGCACATGTTGCCATCTGGGAAAGCATTAAGCGTAGGTGAAACCCTGCCCGCCCGCGAGTTTTAGCACGTTGATAAATATGTTTTACAACAACGGCCAGGGTGGAAGCGGGCAACGTTTTGACTGGTCACTATTAAATGGTCAATCGCTTGGCAACGTTCTGCTGGCGGGGGCTCAGCGCGGATAACTGCGTGGAAGCGGCACAAACCGGCTGCGCCGGACTTGATTTTAATTCTGCTGTAGAGTCGCAACCGGGCATCAAAGCGCACGTCTTTTGGCCTCGGTTTTCCAGACGCTACGCATATTAATAACTCGGTACCAAAGACGAACAATAAGACGCTGAAAAGCGTCTTTTTTCGTTTTCGTACCTTGAAGTTTAGGGGATAGTCCAATTGAAGGCCTCCCTAACGGGGGGCCTTTTTTGTTTTCTGGTCTCCCTACTAGTAGCGGCCGCTGCAGTCCGGCAAAAAAGGGCAAGGTGTCACCACCCTGCCCTTTTCTTTAAAACCGAAAAGATTCTGGCCGCTATGCAGGCTTCCCTCGCTCACTGACTCGCTGCGCTCGGTCGTTCGGCTGCGGCGAGCGGTATCAGCTCACTAGAAGGCGGTAATTTCCCAATGCTTAATCAGTGAGGCACCTCTGTCGGCGATCTGTCTATTTGGTTAGTCCATAGTTGCCTGACTCCCCGTCGTGTAGATAACTACGATACGGGAGGGCTTACCATCTGGCCCCAGTGCTGCAATGATACCGCGAGACCCACGCTCACCGGCTCCAGATTTATCAGCAATAAACCAGCCAGCCGGAAGGGCCGAGCGCAGAAGTGGTCGTCAGTTTATCCGCCTCCATCCAGTCTATTGATTGCCGGGAAGCTGAGTTAGAGTAACCGACCAGTTAATAGTTTGCGCAACGTTGTTGCCATTGCTACAGGCATCGTGGTGTACACGCTCGTCGTTTGGTATGGCTTCATTCAGCTCCGGTTCCCAACGATCAAGGCGAGTTACATGATCCCCCATGTTGTGCAAAAAAGCGGTTAGCTCCTTCGGTCCTCCGATCGTTGTCAGAAGTAAGTTGGCCGCC
+
),+,+01135,++*+,+,(''&%)12-+**73445;=?CFHGEGGDGJHDJGECEJGJIJJIFGCIEJGJ9999CFFEHIGJFJJJIFEH@@:;>=;8;?>?JJJHIEJFJHJJDJIJJFJJEEJBFJJGJECHD<<<=D<<7;)'''+)''*&'''-())&&(&((('*,0--./-,(''&')**&&&&++((.1/,-.)'*()))45)((48'&%$%&((''&%&(&(&((()$$$%.1)((,'(((+/'(--,&&&&/24:==FA:;::87::F?45>EGJGCFGH823)@@BBJJJFGGIJDDDC////?;:92+&%&&&%(45JJEEJJEEBBHJHFJCGGJHJFHHGJGJJGFHJJJFJJJ<78?C=<7781///6B<@AA;9:5...+++++3224GD?>>?FIDEFCEDJJGJ<<3))))(04499FFEA::8726''()*+)()&,,,39AA=<9986538>5DDJGJHFHHJJJJHHJGHGHJJDCCDJFJJJJGGIJEEHJJFEB9<<?HEGDCGDEJ>5&&&%&%&&,**-.66666=::85440000,&(15848669:9987713567>>6++++**79FJJJGF@43333???JJJJFHIJJHG=99EEJGJHHJE>>8222;??;;;;CDEFDJJG;;;<HJIIGJFGEJIHAJJFGHGIJJBDBCJJF=+***)'(82222<=89BCDGJFJHGA?AJJJJJJB>=;:72233<<0//(''(545200&)'%&''((((*;<DDE@BA@H@JA>>JDDGJGIJJGIHJGIHCFCJFIJF>>??DFIF@AABJFJID=<96-(&<=FJFFFEG:;;;(((-;62.,('()()159@@BB;9;;:BDCEAA@<::-((+*((((''(-./048;;>00*))..)+,*43556>:1DB??@GFEBCB;4:<;443,*)&%%&%(--43412//0+*+((()158=ACEJFIGDDCFJDECEE?>==@BBHCBA=@>:98476--10*('&&)*'(*'&$%%%%&*(())&%$$%&'588>:<?AC@;:-2214-('%$$#$$%(.((,-20+**+,,(((*-,/.+*+7ADEE>>JEGJHJFF0000@?@>A?;@AA@?>>==?@CBDDFJIIIIJJJHJIEFIAA>==<:<6)'%%%%'*-79<CFGJGJGFGH;<<>HGGJIEJHIGFGFII10/01=:999;5/-.162.-'&((014JJJJGDFIEFFGGJJJIHHBABBGJ?==>EJGGHJGJJFFHJJHFIJJIIJHFJDEHFCFJFDJDFEHJJJJJJEJIJJJJJJJHJJJJHFIGJ>>=>@@>554*)&&%&&&(&%%$&&&&&''&''(.445667E;99983+(((71+*+,.349JFAA9:981>>??BFJJFG@EEF:66551@44-+**/0002378@>ABEEDCA<;:,*,*(%%(,-(')&(('''&''))(,/-&7AEFHJHJJIJ7777@A@BHHJH@??HICA@AEFJJFJHFA?8>'+3+++''(*'&)))0199DJ@<88CF=0055565555@;;;;:;;;ACCDIGFGJJIDEFJGGJJABABIJJJJJGIJHIJJ>=>?FJFEEEDIFEGJJJEBBCCJGDJJHJCA@AD====DFFHF9999??962155''''321//.'&&&+27212127=(&&&$(());<IJBBJFEJFFJHJEHJEGIJGGHDEDDJDDCGGEIDDECDAAB?;;;AJEGIIFJJGJJJJH===5666AA@EBDEFEE@BAABJBA@?@GB3..06;:=AAEECIG??@DHFGGGEGIHJHEBJEHBA7654683367;?;89866440//.-+'(&&)./3651223/4+**0)'&(+;ABEBFJFDIDEGHFCGC>=>DGJJJIGJIEGEEJHJFFJJDFEFJEGH2//@=EG<<<<CCCDEECDDCDJJJJEEDC@BCA@64;FJJGFDBDFGCCF98GF@@@?CA>>;98985'''&+*'&%%)''',5430*:55=>AC<@EDIEHA@@A?422256'''6554988;,***4589(&(23454775../5?=<=@@==??BB>::.-+(&&'-1/5....5>C=>>JDGGC?==<;8-898=?=>DA744/..124434336<>:::89::988895557>>88<8DC@AFGJJIJJEEHJJ=@??DEFGJAABDGFD=>>?E?.A@GHCCDHJJJHDD><<<;=<<DEJFEJJIJEJIEDEEB@BD899<G=:5025))'&&&''+-''(')&$%&)34722;?@DHGHHCJJJGEDF@@@<1//1896789>C>40&&&)))268==<=A>;8799EGJEDGJJG@?5444?AEJJEA???BBA@ABCJJFDDDB?86679585*DEGIJJGFHJIHBA/@ADGJJIGCABBACC>7'''368DAACEF=<<=DJEDFFJIDB43,+++/-,)('(%%%%)%%$$'(,-154:HJGDBAHC>?>?22002/.01.++38G===?EDE8667:3435510/.*..66=@@?@DFJHD?=3335@?<??A?:525//1.,*)),2101&&(3.*)(+...0BEEDCDEFFCGBC@@CDJEGEJJFJJIEJIGJ877766872-,-01247@ABA@A?:555689::?;;;::9;9:///10----.4:<@=BGABDF@@@:FI@;;GJJHFGFDHB@@=;435511114))*)).9..-./9>@@BBCCFCBFEG@?>?A@,,-EA>A?===AJ@@@BB?=:::8130/3&&%%&)**-.AC?=98''&&+()18?@AA?A7++++D111////<<4+)%$%$&'(+9?CEEGFGJEJC@;;@JJGJJIIJJJJJJJJJIJIIHJJJJJJJJIJ@>6:=?@200/'(((*'''%%(-87:&&&&.--/5,,,))))3701-*(%%$$./29<;;<?@JJJFGA?>?@CFCCEA?5=7-.CCCABCJ@@@@FEH?>;;=<;:9=A>BEJ?:99:DDGABAB8::7=?99877'%$$$%''()*39=>@@?AC>==<<2--,&'))+'((+%%%%%%%++()*,9:;BA@B<73666;55532219:CD3---***%%%(424=CGHGJJJJJEIJGHJJFE''''**.24---:JFJEFECGEJFGHDJ@?A@EIECJCDGEBBHDJFE>=9/...,+*'''*-162:4/3(965556:))((++01:6((((==22...'%%&546:1111:::>>>>EIJHIJJJJJJJJJGHHJHJJJJJJJJJGA=---=<<<>999;;ADEHHJJIJJHGA?>?DIHJIJJGJGGGJJIJJJJFJJHGJFJIJIJGHB@AA@758889<CC?>@AC?===>D<<<=1..-.,()(..----.46::@@DF<<;745A<HIIJHGJHFHJJIJFE;;2FCEJJJDBECFG?>??JJJJJJJJJGGJHJJJJJGJDGGJHJJJGJJJJJHGJIJGEJGJJJFJHJJJIJJJJHIHJIJJJJJJGIGJGEJJJJJJIJJJFHFHEDJE-)*>HFCC926*JFEJIJHIJJJHJIJFJJGJJJJJFJJH>>>?=>00?@FJFJEFJJJJJJJJIJJJJIJFHJHHJJJIJJJGJJJJJJIJJJJJJJJJJJJFFGIJHJIJECA???1&&&'''1)))),+-)(((34-0)(&&((1-).--...0022(''(=IGIHEFE?I=GB@B<6DC@;3061,,-7777A>>C9889;:1000*2/++,,FJJGHJJJJJJIDABFGHJFFGJFFJJJJJFJHJJJJDGEDF?;<=EIGJJHED@:::;BDDHFDBACCFGGG<940-.,)(('&'(&(&%&&)**+,,01>>BFJEHDEDF>>?@CBDFJJJJECA@BJJIDFDEJJJCBEDEFFFJIJGIDED::9:EBBBBD<;.-,-+&%&02,+079;>3333E9885<@?*&$$$$$%(''''*)((+();?AACA?@ABCCEGIJC?>>DDDDCCBBCCEHFADHHFHCCFABDDECB2110:A1''&''*,'46@DDDACADDFC811-,))))(+2ABC>=;:AB=>B>=>GIDCABD@93)()7971112B@B??8<6687677EJFGFHFEG@<6667:>@>(((BCABBJAGHEDIDBFDCHHJDEFE?A0:<=:844:5;<EB>111568***'&%&()++,/06689:=?>;<90;;=@BEGIGIGD85566646865698889>AABFIJEHDBCCE>>=<=433261.//(''''@?6666::::(((*34***1*112444;;CFC2223'&'&&%%%&)*(((('''((-((((0///2BD76((((=@EIJEC@DFCGCBJJGEIEACBBDCB444141144/..,/0/458CBCBADDDE777GJJHGFJEFJGGHIDC<==>A?@;91111=;2,.-><<8667?CCJFDFJ<<<>@@CD@??@?BAECJFCDFDAJ@?>?77005696000'&&%$$##%')/8;AABAB:;;;<;943.,+&&&'*)+*-05@3/.()))))$$%*(((*&+,,)))/,00/.//552++(&'+4554879C8889AA>?<=:5/0,((*+,,.1/))+-3,.6:@@@JHJJHJHIFGIGHHFJGIJGGJ<DBFJJJGJG0000JDEHIFIEIFBC982344<<<@BHDGFCCBCABFJDA@@ABCEDBGDCDD@03407787755672333<<:;:=EIDBEIJ:9::85&
@Glass_A2P_7_pDSG588_28
GCGCGCTCCTGTTCCTCTTCATTACTGACTTCGGTCAGCACCCCCATCTCCAGACTGTGAGCGACGGCGGCAAGCTGGCGATATTGGTCGTCATCCAGTACTGAAAGCATTAATAAGCAGGCGCATCGGCCTGGTAATAGCGCGCCAGATCAAATCTGGTAAGGGTCGATAATGAAGTCTTTACATAAAATCGGCTGCGGGGCGATTTGGCTGACGATGGGGAGGAATTCTGAAGCTTCCCTGAATGTTCTCATCAGTCAGCACCGAAATTGCCGAAGCGTAATGTTTATAAATGGCGGCAATGCGTGCTGGATCGAAATCATCACGGATCACGCTTTTCGGCACGGCGACGCTTTCTTGCACTCCAGAATAAACGCCGTGCGCGCACCCTGTAGCGCATCATAAAAATGTCGCGTGCTCGGCTGAACCTCATTCTGAAAACTGGCCAGCGGTTGCTGCTGTTTGCGGGCTTCTACCCAAATCGCCTTGTCTGCGACGATTTCGCTAAAACGGTTTGCATCATCTAGTAGTCCTGTGTGACTCTAGTATTTAGTTTCTCGTTTCTTCTTCTTCCAACAAGAAACGAGGAACTAAGCGCGCCACTCGATCAACCAAACGAAAAAAGACGCTCGAAAGCGTCTCTTTTCTGGAATTTGGTACCGAGGTCCGCACAGGTGGATGCGGACCAAAAAACGAAAAAAGGCCCCCCTTTCGGGAGGCCTCTTTTATGGAATTTGGTACCGAGTTATTAGGCCACACGTTCAAGTGCAGCCACAGGATAAATTTGCACTGAGCCTGGGTGGGATTCGGACTCGACCGCATAGCCTTCAGGAGTGAGTTTTTTGTGCAATACCAACCGACAACTTGACCCTGCCAAGCGGCACCAGATTTATTGCATACGCAATCCCCTAAGCCAAAGGTGGCACTCAGGGGAAGCGCAAACTGCCCTGCAACGGGAGCGTTGGCTTCATGGCTACTTTGACCCATCTAGTATTTCTCCTCTTTCTCTAGTAAAGTGTTTAGTTCCCTCTTTGCGTCCTTCATAGCTTAATGCAAAAGTTCTCTAGTAGCTAGCATAGTCCCTAGGACTGAGCTAGCTGTCAACTCTAGAAGCGGCCGCGAATTCCAGAAATCATCCTTAGCGAAAGCTAAGGATTTTTTTTATCTGAAATTCTGCCTCGTGATACGCCTATTTTTATAGGTTAATGTCATGATAATAATGGTTTCTTAGACGTCAGGTGGCACCATGGAATAGACTGGATGGAGGCGGATAAAGTTGCAGGACCACTTCTGCGCTCGGCCCTTCCGGCTGGCTGGTTTTTTATCTGCTGATAAATCTGGAGCCGGTGAGCGTGGGTCTCGCGGTATCATTGCAGCACTGGGGCCAGATGGTAAGCCCTCCCGTATCGTAGTTATCTACACGACGGGAATCAGGCAACTATGGATGAACGAAATAGACAGATCGCTGAGATAGGTGCCTCACTGATTAAGCATTGGTAACTGTGACCAAGTTTACTCATATATACTTTAGATTGATTTAAAACTTCATTTTTTAATTTAAAAGGATCTAGGTGAAGATCCTTTTTGATAATCTCATGACCAAAATCCCTTAACGTGAGTTTTCGTTCCACTGAGCGTCAGACCCCTTAATAAGATGATCTTCTTGAGATCGTTTTGGTCTGCGCGTAATCTCTTGCTCTGAAAACGAAAAAACCGCCTTGCAGGGCGGTTTTTCGAAGGTTCTCTGAGCTACCAACTCTTTGAACCGAGGTAACTGGCTTGGAGGAGCGCAGTCACCAAAACTTGCTCCTTCAGTTAGCCTTAACCGGCGCATGACTTCAAGACTAACTCCTCTAAATCAATTACCAGTGGCTGCTGCCAGTGGTGCTTTTGCATGTCTTTCCGGGTTGGACTCAAGACGATAGTTACCGGATAAGGCGCAGCGGTCGGACTGAACCGGGGGGTTCGTGCATACAGTCCAGCTTGGAGCGAACTGCCTACCCGGAACTGAGTGTCGCGTAGAAATAAGAAAGAAACGCGGCCATAACAGCGGAATGACACCGGTAAACCGAAAGGCAGGAACAGGAGAGCGCACAGAGGGAGCCGCCAGGGGGAAACGCCTGGTATCTTTATAGTCCTGTCGGGTTTCGCCACCACTGATTTGAGCGTCAGATTTAGTGATGCTTGTCAGGGGGGCGGAGCCTATGGAAAAACGGCTTTGCCGCGGCCCTCTCACTTCCCTGTTAAGTATCTTCCTGGCATCTTCCAGGAAATCTCCGCCCCGTTCGTAAGCCATTTCCGCTCGCCGCAGTCGAACGACCGAGCGTAGCGAGTCGTGAGCGAGGAAGCGGAATATATCCTGTATCACATATTCTGCTGACGCACCGGTGCAGCCTTTTTTCTCCTGCCACATGAAGCACTTCACTGACACCCTCATCAGTGCCAACATAGTAAGCCAGTATACACTCCGCTAGCGCTGAGGTCTGCCTCGTGAAGAAGGTGTTGCTGACTCATACCAGGCCTGAATCGCCCCATCATCCAGCCAGAAAGTGAGGGAGCCACGGTTGATGAGAGCTTTGTTGTAGGTGGACCAGTTGGTGATTTTGAACTTTTGCTTTGCCACGGAACGGTCTGCGTTGTCGGGAAAATGCGTGATCTAAATACATTCAAATATGTATCCGCTCATGAGACAATAACCCTGATAAATGCTTCAATAATATTGAAAAAGGAAGAGTATGAGTATTCAACATTTCCGTGTCGCCCTTATTCCCTTTTTTGCGGCATTTTGCCTTCCTGTTTTTGCTCACCCAGAAACGCTGGTGAAAGTAAAAGATGCTGAAGATCGTTGGGTGCACGAGTGGGTTACATCGAACTGGATCTCAACAGCGGTAAGATCCTTGAGAGTTTTCGCCCCGAAGAACGTTTTCCAATGATGAGCACTTTTAAAGTTCTGCTATGTGGCGCGGTATTATCCGTATTGACGCCGGGCAAGAGCAACTCGGTCGCCGCATACACTATTCTCAGAATGACTTGGTTGAGTACTCACCAGTCACAGAAAAGCATCTTACGGATGGCATGACAGTAAGAGAATTATGCAGTGCTGCCATAACCATGAGTGATAACACTGCGGCCAACTTACTTCTGACAACGATCGGAGGCCGAAGGAGCTAACCGCTTTTTTGCACAACATGGGGGATCATGTAACTCGCCTTGATCGTTGGGAACCGGAGCTGAATGAAGCCATACCAAACGACGAGCGTGACACCACGATGCCTGTAGCAATGGCAACAACGTTGCGCAAACTATTAACTGGCGAACTACTTACTATTAGCTCCGGCAACAATTAATAGACTGGATGGAGGCGGATAAACTCTGCAGGACCACTTCTGCGCTCGGCCCTTCCGGCTGGCTGGTTTATTGCTGATAAATCTGGAGCCGGTGGGTGGTTTATCGCGGTATCATTGCAGCACTGGGGCCAGATGGTAAGCCCTCCCGTATGGTCGTTATCTACACGACGGGGAGTCAGGCAACTATGGATGAACGAAATCGACAAGAAATCGCTGAGATAGGTGCCTCACTGATTAAGCATTGGTAAATTACCGCCTTTGAGTGAGCTGATACCGCTCGCCGCAGCCGAACGACCGAGCGCAGCGAGTCAGTGAGCGAGGAAGCCTGCATAACGCGAAGTAATCTTTTCGGTTTTAAAGAAAAAGGGCAGGGTGGTGACACCTTGCCCTTTTTTGCCGGACTGCAGCGGCCGCTACTAGTAGGGAGACCAGAAACAAAAAAAGGCCCCCGTTAGGGAGGCCTTCAATAATTGGACTATCCCCTAAACTTCAAAGGACCAAAACGAAAAAAGACGCTTTTCAGCGTATTTGTAGTCTTGGTACCGAGTTATTAATATGCGCGCAGCGTCTGGAAAACCGAGGCCAAAAGACGTGCGTCTTTGATGCCCGGTTGCGACTCTACAGCAGAATTAAAATCAAGTCCGGCGCAGCCGGTTTGTGCCGCTTCCACGCAGTTATCTGCGCCTAAGCCCCCCGCCAGCAGAACGTTCCAAGCGATTGACCATTTAATAGTGACCAGTCAAAACGTTGCCCGCTTCCACCCTTGGCCGTTGTCTAAAACATATTTATCAACGTGCTGAAACTCGCGGGCGGGCAGGGTTTCACCGACGCTTAATGCTTTCCAGATGGCAACATGTGCTGGCAGAGCTTCACGCAGCGTATCGATATACAGCTGTTGCTTCATTACCATGCAGTTGCACTGCCGCCAGCGATAACACCTTAGCTTTGTCCACCACATCGGCAATATCGTGATTGCGGAACACGCCAACATACTGCAACGGTGCCGCAGCCATCACTTCCTGCGCCTGTTCAACGTTGACGCAACGCGGTGATGTCGCAACAAAAATCAACCCACCGTAAATCGCGCCCGCGTCATAAGCTGCTTTAGCATCTTGCCCACGCGTCAGGCCACATACTTTATTCTCACCCAGCAACACCCGGCGCACGGCGGCGTGCAAATCGTCATGGGCCATCAACGCCGAACCAATCAGAAAACCGTTAGCGAAGTGGCTTAACTCGCGCACCTGAGCGTAAGTATTGATGCCGGATTCGCTGATTACCGTCACGTTGTGCCCCAGTTTCGGCGCAAGCTCGCGGGTACGGTTGAGATCAATCGACAAATCACGCAGATCGCGGTTGTTGATGCCAACGACCTTTGCTCC
+
997555:34342/)//7>FIGIJJIIJJHJHHHJEJEJFCB6CDJIIEEEGHJJJJIJJJIIGJFEIJIJFJJHGJEFE))))+**+25443698=6555FFJFJJJJGGIJJGJF9;99994*04-+++6;<>@(((((((<BBE=<75)('')*+*,38<=DHGGHGGGJJJJIJEJFJJJJJJ@5556BDEHIJIIJHGJJJJHJIFDEIEHA@@BDCB@1/)0+-,**,-,,,/*/124,(('&&&+*,:>FEGB<;;''''555ID??EADAHGJJJJFA;987;=GGJJJJJGIIIJJJJJ33329::D=;2112@@@=>::;AF/***1/0-)))*+-,01,+++<<=F=<<<B8887A=CHHFEJJJJHJHJHHHDDCFFJJGJH@?<<<;??@GHEFJIDEIEDD??JB@8887<B???FJ>=>?GGEFHHFFIJJJGFGJDECGIFDJIH.*)>=IHGGCJI;;::FHEHDDHBABBJHJJIFJJJFEFJEJ@33>=?@JFBCBDJFGIJJFJJJCBBBCE610DDFDFDFIJGHJJHEBCC<<>97?656/7../2?734;:>---*)*;>ACBACDGFFDIGEH77758556.,,,/,,,..8CC8889JJHFDGFJJJBABGIIDDDE544866E?88983323<6665632++4356:@@BB>><=G:5435<774.7=90//0JFGDICFGFJ@?7DBHHGGFJJIJ@?9A?:;:79B:>=9>D@DCBBBCIGHGGFGJJJFGHEDJFIJHHIGIJJIGGBCFFJHHIJJJGJJJGFJFJFFBCGIGHGIFIJFFHFJJJJJJJJGJFFJFJJHJJIFHHGHJJ70.B<;;==A@A?>6'''&&&&'((()%%''(8===9BDECBD?@?30022.*****&&&'/157:<BIJIEEGJGEIGJE>>B<0000569BJJJDC;::;JJJG<;;:@ACAA++*)*))),)*34:75-(()*-,,,9/:;@CBG?@;;<;9964;==B97790<42+,>>;97::::52139-2-.2003-=>?FCDHA>>AHFJJDBC>?88:FEJGFJCD<<<<<HFCDD@A<;<<<EDAAGJFG@??@HCGEHFH===<AA@??BEGJIJJJHJJGJJJHJJJJBACCJJJHJJBAB??AIDDB>>EGGA>;-BG@JDIEEJJHJJJJJJJHGGJHJJJIHDJJFJHJJGIHJEDFDIIHGIIIHJJJGJHJJJJDFHEJJJJ:::::@>=??BJHJJFHJHJIJJGJJJFHFIEIDF@BBBIFIJIJECAB@DDJIEFBDDFEJGGIJJJ?>>=GFJE<=IGJIIIGD<:.+(((/04(''',,,JD>>>?JJGJCDFDFHGHHHHJHHFIHGJHJEEFFHJFJJECCDF?>>798:83')))((,/119::;101-<FFGGGJHFJJJJJJIDE<;;3015,++*-///++-01@@ADGHHGGHGJH@>??=9889<<<>=<?BDDDGHHGGIDJH::DJGJHJ;;;9==9;;;41&&&.,*&&&::*)))9EEGJJGJIIJEDCE5555<888972+(''&(26BBDDHHJFGHEFEGG<87;@DBFB><;211FJICCG0000<;<JCCACBDDEDFGFIGBGEHJHIGJJJJIJFGIJFJJ????<;;::;??IGE?2333100435=BC<164334BCA@>><;;;@@BBBHJGJCABCHCDEDIJIHGIIIJJ>?>EIJJJJFJGFJHIHEJHJIJFGJJJ@4332:2/,,++/0;@ABDIEIIGIGJJHJIJJHJGJJIHJ>FJHJIGJIGHJJGHHHJFJ:999@@B987/-%%)*/(1553/006896BCHEHJAAA@;;;;<9;<=<,-33FDJJJJJEEEGFIFFFA@:,,,,0019011:>8@?CJJIIJJJJFBGDHJJJJFAJ@DFCA<;:;D?=@AEJGJJHGIJFJF=JJJGJJIJHEBAA)((&%%&)*,----''.GFB?<;;;?JCBAAJJGJGJJDFJGIJIE:888JJFGI6550,BGIHHH?<<;A1+*(+('().*'&&'*'&%&'/=DEEJJJJGJIJJGJHJJJJJGJJ;89:6558AAAADGJJJIJGHJ8777BIJFECCB,+++:<;:888=<:;;BFJJJFJFECEIEBE@878:=DEFJIJGJJHBIFHJJJEEJHIHJJHGF@@;8::999<76423,&&&&46;::0.8768:=JJHHIDJEECGGEIIJJJJJHGJEHIJJGC<<8889.0,+/13=?DIGHA862115111187>>=?@///2:51()DB?>=<==>>DEEHDJIHJGJJJJIJFFJHJFJGB<=>BDJJF@::<=?>??F:DDEIGIJIJIJ?99;GEGIDBECJIIJHGJJJJIJHJJJIGGIJJJJI@@FJJJHIJFHJGGHJJJJJFJJJ@<@>DFEEDGJJJJFJGJJGJIGJGGJJCCBBGH<<<<F=::<7877<<=?AECBCBBJJFJJIFJJIIFIFHIJIJIDDECJJJJJIJJJJJHHJJJJJGJIIIJJIFJJJJJEEDEJJJJGHHCJJGJJJHGEIEJ?=1**(313//18=FFGGHFHFEDGJFGJHGGIGGJJIJIJJHJHJJHJJHFGJJHJJIAA@ADG;////0@?AB=>?EFDGDGIIJI:>---/1334666688;;?=<?=@9((((../('((;;<BJHFHFH@DFDFGEFDEEFGADIJDC?BDGG???AHB>7788=>GHJEFCDBDFIJJEJJE@GIEJJJJIIGJJJFDDEJJHJJEEJIIJHJJJ>?HE><AAFJJ@AFIJHGDGHHJJGJJGJJHJJJHJHJIJJJIHJGJGDGCAA@@===>GJGJEBCCEJHEJHJJJJJIJIJJHJB9664+'',,,-,)))),+,**,38+../6435:D)))-0000778?BBCBCFBBAB00.,,448;=EJGA@;@CBEEGHJHJJJJGJF>GEGIE;;999756AEFJJJJJFJJHJHJHIHJJJJEDDDJJ??=0,/049>FJEFC??BEEGIHIFJGFJG@@@AB@<;<JHIJHIHFDE;678CJJGJJCFGEJJGIGJEF0...;BAHFFJJGFJJHGJJJGJHIJJEGJJIFJJGHHEHJJJFFJJHJJJJHJJEHFJJJJHJJIHIJJHJ>>>?GHGFGEFJGFJED@D;;:=@:;:;1>>>C*)))**/1024-&((127ADFGJEGHJJGJ?JJJIFCCD;99.-,,36766HAB9@??CDA==<=D3222222;<<=B?BAEHJJJCA><;=>>JGJJHIJEGJEFHJEDJIFEDGJJJJJJFHJFJJJJJGJJIGGHJJ433+++(*)''')%%(/;7699:GFGHJGFFEFIEB=98:6.../@@77AIGJJI===<8970))*+-35<FFECEEGHFJB@?34****77@BBDDDCD@G?=<;EF;;;FIJJCCGIJHJIHJJJJJJJHIJJJJJJEDFEIJJIJHJF7660'$%$%%)+')((,-::<;433256<>DABCBCEJJJJJJJHGFIHJGJEH::0.@>@////555EDDEDFIJIJH@?@JJFGJFFGIJFIIJDJGFDFCEH9/.21&%%'--,,,/-36664//////07ADDCC@B?:::<AAACDFFBDGFJJIEACDGHEEJIEEDIDJGEFFFFDGGA@>8558786*&'&()*-.358:<<==<;>@DGFA;777EGEDFEFEEABBA>??@EGDGDAB@@C7371007;1***AJJJIJJGHHJHDJJJBEFIHIFGHJFDCCA=7;@=8585?>.-*'))*0/(((1=ABBDBCEJD@==@BJIJAAAA>=<=GD<CA?A@75,(.76;1//,,-/,,*&&&''(57<BBB@??BDGJGHIJJCCJFFJHFHDD<654+*+45459@DJIECEEEEJJJJGIIA@*)+&'(%$%&((%&'%**&%&&)136:?AIJHJGDDEJJJ9999?>>@EJJJJHIJJJJJJJJJFAE<;6667=4022/0/6-201><743766ADJJJJHHHJJJFGJFGJJGHJHFHFEIEGJIA???=6?9799:BEA?;>>?<:88666531-,--5343464BD?@@:?<<99;9789(((<DHJGIEJGFJJIJJHJJJHHJJJJJJJJHHJJJCJJBCCHCC@>74131*-,')FIJJHJJEBBDJJJ6666GIDJJDDEDJJJJJJJJGHJGGDDFD8889'''/:BA@AGE7AD;;<<GJJHJJGGFE666599JJIJJGFJEGJDGD>?=>BBB:<JHJFFEHFHE==<=GH;;99<<6,+(&))>@A??ACBDGGJG@@@@HJJFEGFFJJJHJGGGJJJJJEJ:@?>?H@EIJIGIBAAB6555;;;;E322.../=@@@BDDA@EGB??@JJJJJJJJJJJJJJJIJJIIJJJJJJJJIGJJIJJJJHJHJJJFHJJFHHIBAAAJJIJJIJJJJJIEDBADAJJJFECGFJJJHJFEHIJJJJGJJJJDCB>?@AJJGHJJJDFI969=JFGJIGIJGFGGJIIIGJJJJJJJJJJJJG=A??C??EDJHGJ7778JHEFIJIFFJ???AJJGJIJHCHFIDDGGJICGGGJJJ:::0001?>?FIJJIJGIIJJJHJJGJJJIGHIIJHHDJ?CFGBCGDDJDGJDA888:EJGHJHIFJJJJIJJJGJF:::61--228;GIJJHJJIIGDIJJJHG5C9778JJJGGJGEGFCEJJJI??>?;66434/--/>??@5446:::;CCJEGCCA@BDGJGDFFCJGFIBBADECHJE<:'$
@Glass_A2P_7_pDSG588_29
TGCAGATGTACCATAACCATGAGTGATAACACTCCGGCCAACTTACTTCTGACAACGATCGGAGGACCGAAGAGAGCTAACCGCTTTTTTGCACAACATGGGGGGATCATGTAACTCGCCTTGATCGTTGGGAACCGGAGCTGAATGAAGCCATACCAAACGACGAGCGTGACACCACGATGCCTGTAGCAATGGCAACGACGTTGCACAAACTATTAACTGGCGAACTACTTACTCTAGCTTCCCGGCAACAATTAATAGACTGGATGGAGGCGGATTCGTTGCAGGACCACTTCTGCGCTCGGCCCTTCCGGCTGGCTGGTTTATTGCTGATAAATCTGGAGCCGGTGAGCGTGGGTCTCGCGGTATCATTGCAGCACTGGGGCCAGATGGTAAGCCCTCCCGTATCGTAGTTATCTACACGACGGGGAGTCAGGCAACTATGGATGAACGAAATAGACAGATCGCTGAGATAGGTGCCTCACTGATTAAGCATTGGTAAATTACCACCTTCGTGAGCTGATACCGCTCGCCGCAGCCGAACGACCGAGCGCAGCGAGTCAGTGAGCGAGGAAGCCTGCATAACGCGAAGTAATCTTTTCGGTTTTAAAGAAAAAGGGCAGGGTGGTGACACCTGCCCTTTTTTGCCGGACTGCAGCGGCCGCTACTAGTAGGGAGACCAGAAACAAAAAAAGGCCCCCGTTAGGGAGCCTTCAATAATTGGACTATCCCCTAAACTTCCAAAGGACCAAAACGAAAAAAGACGCTTTTCAGCGTCTTATTGTACGTATTCATTCAGTTATTAATATGCGCGCAGCGTCTGGAAAACCGAGGCCAAAAGACGTGCGTCTTTGATGCCCGGTTGCGACTCTACAGCAGAATTAAATCAAGTCCGGCGCAGCCGGTTTGTGCCGCTTCCACGCAGTTATCTGCACCTCGTACCGCCGAGCAGAACGTTGCCAAGCGATTAATTTAATAGTGACCAGTCAAAACGTTGCCCGCTTCCACCCTGGCCGTTGTCTAAAACATATTTATCAACGTGCTGAAACTCGCGGGCGGGCAGGGTTTCACCGACGCTTAATGCTTTCCAGATGGCAACATGTGCTGGCAGAGCTTCCACGCAGCGTATCGATATACAGCTGTTCTTCATTACCATGCAGTTGCACTGCCGCCAGCGATAACACCTTAGCTTTTTGTCCACCACATCGGCAATATCGTGATTGCGGAACACGCCAACATACTGCAACGGTGCCGCAGCCATCACTTCCTGCGCCTGTTCAACGTTGACGCAACGCGGTGATGTCGCAACAAAAATCAACCCACCGTAAATCGCACCGCATCATAAGCTGCTTTAGCATCTTGCCCACGCGTCAGGCCACATACTTTATTCTCACCCAGCAACACCCGGCGCACGGCGGCGTGCAAATCGTCATGGGCCATCAACGCCGAACCAATCAGAAAACCGTTAGCGAAGTGGCTTAACTCGCGCACCTGAGCGTAAGTATTGATGCCGGATTCGCTGATTACCGTCACGTTGTGCCCCAGTTTCGGCGCAAGCTCGCGGGTACGGTTGAGATCGATCGACAAATCACGCAGATCGCGGTTGTTGATGCCAACGACCTTTGCTCCCAATGCAATGGCGCGCTCCTGTTCCTCTTCATTACTGACTTCGGTCAGCACCCCCATCTCCAGACTGTGAGCGACGGCGGCAAGCTGGCGATATTGGTCGTCATCCAGTACTGAAAGCATTAATAAGCAGGCATCGGCCTGGTAATAGCGCGCCAGATAGATCTGGTAAGGGTCGATAATGAAGTCTTTACATAAAATCGGCTGCGGGGCGGATCTGGCTGACGATGGGGAAGAAATGGATCCTGAAATATTCCATCAGTCAGCACCGAAATTGCCGAAGCGTAATGTTTATAAATGGCGGCAATGCGTGCTGGATCGAAATCATCACGGATCACGCCTTTTGACGGCGACGCTTTTCTGCACTCCAGAATAAACGCCGTGCGCGCACCCTGTAGCGCATCATCGAAGTAGCGTGCTCGGCTGAACCTCATTCTGAAAACTGGCCAGCGGTTGCTGCTGTTTGCGGGCTTCTACCCAAATCGCCTTGTCTGCGACGATTTTCGCTAAAACGGTTTGCATCATCTAGTAGTCCTGTGTGACTCTAGTATTTAGTTTCTCGTTTCTTCTTCTTCCAACGAGAGAAAACGAGGAACTAAGCGCGCCACTCGATCAACCGAACAAAAAAAGACGCTCGAAAGCGTCTCTTTTCTGGAATTTGGTACCGAGGTCCGCACAGGTGGATGCGGACCAAAACGAAAAAAGGCCCCCCTTCGGGAGGCCTCTTTTTCTGGAATTTGGTACCGAGTTATTAGGCCACACGTTCAAGTGCAGCCACAGGATAAATTTGCACTGAGCCTGGGTGGGATTCGGACTCGACCGCATAGCCTTCAGGAGTGAGTTTTGTGCAATACCAACCGACGACTTGACCCTGCCAAGCGGCACCAGATTTCTTCGTACGCAATCCCCTAAGCCAAAGGTGGCACTCAGGGGAAGCGCAAACTGCAACGGGAGCGTTGGCTTCATCACTACTGAACCCATCTAGTATTTCTCCTTCTTTCTCTAGTAAAGTGTTTAGTTTCCTCTTTGCGTCCTTCATAGCTTGATCCGAAAAGTTCTCTAGTAGCTAGCATCATCCCTCGACTGGCTCGCTGTCAACTGTAGAAGCGGCCGCGAATTCCAGAAATCATCCTTAGCGAAAGCTAAGGATTTTTTTTATCTGAAATTCTGCCTCGTGATACGCCTATTTTTATAGGTTAATGTCATGATAATAATGGTTTCTTAGACGTCAGGTGGCACCATGGAATAGACTGGATGGAGGCGGATAAAGTTGCAGGACCACTTCTGCGCTCGGCCCTTCCGGCTGGCTGGTTTATTGCTGATAAATCTGGAGCCGGTGAGCGTGGGTCTCGCGGTATCATTGCAGCACTGGGGCCAGATGGTAAGCCCTCCGTATCGTAGTTATCTACACGACGGGGAGTCAGGCAACTATGGATGAACGAAATAGACAGATCGCTGAGATAGGTGCCTCACTGATTAAGCATTGGTAACTGTCAGACCAAGTTTACTCATATATACTTTAGATTGATTTAAAACTTCATTTTTAATTTAAAAGGATCTACGGTGAAGATCCTTTTTGATAATCTCATGACCAAAATCCCTTAACGTGAGTTTTCGTTCCACTGAGCGTCAGACCCCTTAATAAGATGATCTTCTTGAGATCGTTTTGGTCTGCGCGTAATCTCTTGCTCTGAAAACGAAAAAACCGCCTTGCAGGGCGGTTTTTCGAAGGTTCTCTGAGCTACCAACTCTTTGAACCGAGGTAACTGGCTTGGAGGAGCGCAGTCACCAAAACTTGTCCTTTCAGTTTAGCCTTAACCGGCGCATGACTTCAAGACTAACTCCTCTAAATCAATTACCAGTGGCTGCTGCCAGTGGTGCTTTTGCATGTCTTTCCGGGTTGGACTCAAGACGATAGTTACCGGATAAGGCGCAGCGGTCGGACTGAACGGGGGGTTCGTGCATACAGTCCAGCTTGGAGCGAACTGCCTACCCGGAACTGAGTGTCAGCTGGTGATGAAGACAGAGACGCGGCCATAACAGCAATGACACCGGTAAACCGAAAGGCAGGAACAGGAGAGCGCACGAGGGAGCCGCAGGGGAAACCGCTGGTATCTTTATAGTCCTGTCGGGTTCCGCCACCACTGATTTGAGCGTCAGATTTCGTGATGCTTGTCAGGGGGGCGGAGCCTATGGAGGGCTTTGCCGCGGCCCTCTCACTTCCCTGTTAAGTATCTTCCTGGCATCTTCAGGAAATCTCCCGCCCCCGTTCGTAAGCCATTTCCGCTCGCCGCAGTCGAACGACCGAGCGTAGCGAGTCGTGAGCGAGGAAGCGGAATATATCCTGTATCACATATTCTGCTGACGCACCGGTGCAGCCTTTTTTCTCCTGCCACATGAAGCACTTCACTGACACCCTCATCAGTGCCAACATAGTAAGCCAGTATACACTCCGCTAGCGCTGAGGTCTGCCTCGTGAAGAAGGTGTTGCTGACTCATACCAGGCCTGAATCGCCCCATCATCCAGCCAGAAAGTTGGAGCCACGGTTGATGAGAGCTTTGTTGTAGGTGGACCAGTTGGTGATTTTGAACTTTTGCTTTGCCACGGAACGGTCTGCGTTGTCGGGAAGATGCGTGATCTAAATACATTCAAATATGTATCCGCTCATGAGACAATAACCCTGATAAATGCTTCAATAATATTGAAAAAGGAAGAGTATCAGTATTCAACATTTCCGTGCTCACCCCTATTCCCTTTTTGCGGCATTTTGCCTTCCTGTTTTTGCTCACCCAGAAACGCTGGTGAAAGTCATGCTGAAGATCAGTTAGGATAACGAGTGGGTTACATCGAACTGGATCTCAACAGCGGTAAGGGCCAATCCTCGAGAGTTTTCGCCCCGAAGAACGTTTTCCAATGATGAGCACTTTTAAAGTTCTGCTATGTAGCGGTATTATCCCGTATTGACGCCGGGCAAGAGCAACTCGGTCGCCGCATACATTATTCTCAGAATGACTTGGTTGAGTACTCACCAGTCACAGAAAAGCATCTTACGGATGGCATGACAGA
+
%$&'''%#%()**:ADDIJJ3333?>A;;;<>?7667EFJDDJJHHJJHJIHJJID?>>=<<<B<;10.00/20329:;EJJDEDHA@A889CECBFBC,+,@JEFCJIDA6556>=;=;9945HEBDBBBHJEFJFABIAAAHGFCIJIHHGIIJJFJIJJGJEFFFJFIJJIFFDJJHJIJJHJJHGH;;;<JJ,++')))0+%'*+.347@78B>BDFEJHIIHJJHJFJAAC:8223;;8;J=JJGJGJHJJJJJJJHJDJFJDBJJD@;)'&%'%&()((&(.1233A@?<EIJFJJJDHJJGJG@BJJJJJJIHIJJJJJJHJJHJJHJGJIDCCCIFHJJIJ;<<;88)(()****;;HEIJGJJJHJJJJ;:;566DGE<<<>FJJJJGJGJJ??/)EJGFEC====FGJJJJIGJJJJFEJJJJICEJD>>>?JI....>;;<=//35/.001333444431,,,,++,/.,(*(,033;=EJIJBDDDHHJIGJJJGG---0;***+8<>ADJEGJHIJJJHJGJGEDDE@@AA@ABA????9==?CFDDG85336CBBFIFJFE9888@AABJJJHJDDCEFHJFADBHGC??@JJJHJHD?IHJEGEIHABBBD777'&%%'&&%$&%&'(-2::AA@IFJEEFCBCEIIEDEDEA@1///334B<;;;BBABI@@?AJEHFD?::;;?433.,+'((%&)))1111;;<??@CFEF<999:++B<<811.07AFDCC222::,,,/7989753346===@CB2212=888:?/,&&&'+''&&$$$$)7;=>DCCDDCEHACGHGHJHHJJJJJJFJIJJJJABBCED@::;BC;;99:7011000.((((985249/--.///-,.0+2.33411--..,,-<?AFGIJBB@A<<;731001200/0448655565521(('($$%$&''2/*(**@EGHJFID??>>?;<((((----2,--/---9ABA@>2112??279)'''(?>@@H9FFGHJJGEA@@AHJJJJJJJFCCBBGEIJIJJJJFJHJHJJJE>''''((-*,-142212202;?=ADJIJJIJJJGJJJJJFIIFJFJJFJIJJEJJJJJJJFA@?A@A8)*CFIGJJIHHHJIFIJFJFJGJJGGHGDAC@53556IJJGGHGEJ>>>>DFCDADEGHHEJJJAAABI998,()+55CDDJJJDE@A==>;999<?6435:>CAA@@EFF99::977:JJJJJHGJJGJIJJJD98101C1DJDCFDEJGJIHJJIGJHJJHJJJJIGEEHABCCJ=<?<===E9778@FJJHJIDFJGIFJ????EC999511+))&()**+88:CEJF@@@DCJJABACJFJJJHFFJFJJIEEED@??AFGGB7,664446DJJEJJHJFJJIFJJJIJJJDCFEFJ@@??86687;;8999>>AIIG=<<<444467@DABBDGJJJJJJJGJJJFJGDJJJJHGFB388:;:==?0000JI=667JJJHCDDDGHJJEJHGJJGHFJJHGFFJIAHFHIJIJJJJGHGJJCJJA<<;=HJJHJJFGEEDEGF<<:97=30//2/&%%'*)*+++,1'''(700<BGCGFJJE;988<EJGJJJHHJIGJJJFGJJJEDDF==<>JJJJJEFHG=:<DF9:FJHHEJGJHJJJJEJJ=211110*)*)*,,+/-112<JJEJJEHJIJFIDFHGJJJA????;<<78721101<9;<=JJJHIFJHJJHIIJJHEJEGJIJJFJJGJHJJJJGHHGGJJ98833314///)((+)%&7<IGIIIGFHJJFHEFEIJEGJGJJEJGEJJJJJJJIC==>CJD<<48573+,342377>=?////.-/-**'('&%$$$##$'+-((%%%$*)*IDHJHJJJFJJIJJJJJJJG;CCEFJJJJHJJJJJJHJGJJJGJJJJEFJJHGCCD5//..-,-2@@<;<=ICEGEJ>==>548<@>>889J@???IDBAA35//@@?=>343456BJJEGHDFHJ@@;<GFDB@FA87;<>----.(&&&&%%%%&*.21-,-.IFEEJFDABJJJHJJIIHFEJJJJGJIFJJGJJJJJJB<<EDCEHBBGF6445FJJEFJGHIJJJGHEA@CGJEJIHJHJJJEJHJJJJJEFCJJJCJC??:978;;@ABJCFEJFJIGIFJ;:::>A@907787?76:<D8;<+=0++<9;?>>555>>@:::;41131301/---,+-((%&10-./-'''*''''***5@DEIIJCCGJIFJIIJCCDC433<:;DG@>CBCC<<=;@+***8666341244?><;:<?;5310219;B>0005GIB>>=CIHJCDB3>ACGEDBBD:9585;;B@?BJDFCAGGIJJFJJJJGJJCDBCJGFCBDFHIIJJJJJJJJJJJEDDDJIJIGFGIGJJJFDEEAB8777111?DD@9637<:<<<HCCGCJEEGJJFFDJJGGA::;9766CFFJJDEC>;;GC<<<,,,,<89BDDGJJJGJDDA??@I;674029432&&&'***+069DHJFEHGJJEJHFJEJJJAA@==<=AJIH>>>?====@-)))06==@B7556:;<=??=>?))),-.''**2/,>CCA@CA>>>>D;:;9--393B?@AAECCCFD;:94*)(()29%>>A?:EHDEIFJGHGIDEA<.---32249?>:8,*)*+++**--(((%%$$$$$..''''0.-...+*+.8.&%%')))*6:>JJJIGBA@@JHIACA@@BHJCBAAAEJ:DEJJGJHEJFIJJGJ?@797970('0019HEJBAA@@<=@CFEFJEDDFJJFIJJJIJHJHGJIFJJHJJHIJIJIJJJIJJJJJIJJ66668EHFIIJJJIJJGFFJGJIJJJIIJFIJJJJJJGHGJJHJHJJFJEEFJJJFI>===CCEIFCF@444BIJJ>DHJFJJJJJJJJJJJJJJJJJJJJJFFGJHJIGJJJJJ@@@@JJEBACABFCHECFDHJDCCCDBBDBEB@CDHJHJFJJGJHFHIEHEH96)JJJFDC5444JJFDDCJFJJJECCJJEC>;99:ECCDEGDEFJFJJGJFEJID@AA<9:::GJFIJIJJJEFGIJHIIEJHJJHGJEJJEJFJJJJEJHJJIEDEEGEFGEIIJ?===EEJGJJFCJJJHJJJJFJJJEJJGEFGHJJJGJIJHEJJA@AEB21110)(%&(6:6667@<<=@BEEGI9999@ABEGJGJJJJJJJJJJJJGGJJJJJHJJJE>>?=@=JE???AFFFJJJJHJJJF@JJHDECG@AB785,,-&&,,//<=>EJGECEJJGED==-,,-0--17>@?@CIJHIJCBDJJJJFJAABAHJJEJHIJHD?>>>J=::;?F@<9:1155CJJJIJGFFJGGHGJIJJGGEIHHJIFJ0/.*)')-A=>D;:<999:8988BIG;<;<I=86;=89866F=<<<<801?@=>=6666DEAD>8;=?CEEFFHJGHFEE@@BD;CGDHDEJHHHJHGIHACBAD<;;<JGGJGFHEEACDGE@>>?D@7789A9889FGDJIDDCEIDFIGJJJEGJJGDFFH:9556,,,,,,,,<<;<>:;;GEFHGEBECIEHJJDDCBGBHFFA?422777>?DCEJEA@?A;7/-*+++,///+**&&''')())('&%&%%%&&%%&&+++(((),&&)(().21013037DGIJJECEFJHJFFEGFG>===DHED99650001...,,((%%''6682)'$&'(9;@CBAGIGJABCBJEDEA:::JB,8,,==EJJJIIGGGF::99IJJJJEGIC?>@9998A24340.**+DIGH@;<=<9;54*'$$$%%*+,+,0'+,-26E@44444445JHBCB@::8=8888BAJGJJHFFEJA<((FFJJJB?:92*9=6.GEFG@?@BADGHFHF?>E<<:3-.4.579<CGIHJHFIJDHIIDEJJGHEFJB333EFFJGIHGJJJJHJJJIJGC<<?GJJIJJJGHC::::JDJJGJJJHJJJJJIJJJJG@AF@DEIJDEJJJIJHHF;;;;GFG****DJIJJHJFEBJEJGHJJJHJJJIFI<<<<=JGJJJJJJJJFEFIJIJJIHEEJH@@??GCCCDJGEBDBEDJJJIJJJJFFDJDDFGJJJIHJEJJDIJJJHJHBCCABCJBAB@B66666900=0=622:FEDIEFJIHFJJJEEJJJJJJJJJJJFJIJ>>=>FJJFIFIJJJJGJJBBBDIGJJGEHFIHJIHHJJJJFGHHIJJJJHJJHJGHIJJHJJGIBC6666E@@BGHFAB=988GEJJJIEFGJ@?>4101122;:;;DHJGJGEJJGGIJJJGBA??BEJJFGHBDEGHFE@;;&+)&()((()7:@;<IGGGE@=<7<;0''')*+55**:;>EEF=<==FHJGJHJJHJJJIEJJHFIHGGFCEH67=;=9JIIJJJJJCEEDJH>75+*,))++2=821-'&&((&&&$$$$%'''')+//-40010345:@?@@@?95666JD>==8753//,)'&'(.+*&&'EJEEI;9;;>55A@DDCEGFIJJJHFJJJJEJJJJFDBBAA@AJJEJJIJGJHFEI<;<5444::89CBC7EDIJHJJJFJIGFJIDBIJHA@ABGGJJJFJFBBCDJCC((((DCDFFGIIJJIJF>::<)&&&'03444ABBBA@AJECBBFIIGFJHHJJJDHHEC3427223)(%
@Glass_A2P_7_pDSG588_30
TTGCTACTTAACAGCCCGTTAACTTTGTAGACCTCAATCGGATTTTTCTCTTTAAAAAACCAGAAAGTGTGATCCTGGCGAGAATAAGCCAACCCTTCAAAACCGCAATTGGTTGGGGAGTCTTGCAGCGGGATTTTTATTTTTTTGAGGATTTTTACTTCCGAGTTTGGGGTCAGTGAAATCACATAAATGGCGTAATCGCGCTCATCGCTAATGACAAACTGATTATCGCCAATGTATTCGATCGTCTCGAGATCCTTAACAAAATCCAGAGGAATTGTGCCAGTGAATTCACCATTGGTGGTCATTTCAACAATGGCGGCAGGTTTGTTGATAGTGCTAAAAAGAGTATTGCTTTGTGCCGACCAGGTCAGCGAAGAGATATTATTCGTTATGCCTGCAATTTCTTTGCCGTCAATGGTGGCGTGGTAATTCTGAAATGATGCTGCATGATTGCTTTTACGGGCGCAAGATTGCACGAAGAAAGTACACACTGCCACAATGGCAAAAAGAATCACAATAATGGAGATGCGTTTACTTAACGAAATACTTTTGTGCACGGTAATCCCTTTAAGGCAAATCAATAAGATATCGAGAAGTATACGTAGCGACCTTAATGAATCCTTAACGCGGAGAAACCCCGTAATGTGCAATGCAGCGCCAGACACCATCCTGCTGGCAATAAATTGACTCAGGTCAGCCAGGGATCACCCATTGTATTTCCTCGCCGGGGGGACAGGTCAGCCAAATGCATAACCCGCAGCCGCCGCGTAAATCACGGGGAATATCGCTGACGCGAAAAGTCATGCCCGCTGCCTGCAACGCTTTGCGGGTTTGTATGACGCCGACCGTGGAGTGAAATAAATAAAAACTCTTTCATCGGCGTGTCCTCACTCGTTGACCAATTACCGCCGCGCCAATTGCGCCAGCAAATTGCGCATCAGGATGGGTATTTACCGGCATTCGCAGGTCAGATTCCAGCATCCGGGCAAACTTCTGGCAATGACTAACGCCACCAGTAAACAGAATCGGCGCTTCACAGGAGAGACAGCAATGAAATTGGCACTCCTCCGCGCCATCGCGTTAATCACTCCTGCGAGAATCGCTTCTGGCGCGACGCCCGCTGAGCGCAGGCTGATCGCTTCTGATTCAGCAAACACTGTGCACATACTCGTGATGGCGTGCGGCGTGACATTTTCGGTAATGCTGTCGAGTTGCTCGACGCTGGTGCCAAGCGTGCGCGAGATCGCCTCCAGGAAACGCCCGGTGCCCGCCGCGCATTTGTCATTCATCAGGAAATCGCACAGGTTACCGTCATCATCAAGCTGAATCACTTTGTTGTCCTGACCACCGATGTCGATTACCGCGCGCGTTGCTGGCGCAAGAAACCGTGCGCCCAGCCCGTGACAGGAGATTTCCCCGTTACCTGTTTATCGGCAAAATCCACCAGTTGCCGCCCGTAGCCGGTGAGCGTCAGAAACGGCGTTGTCTCTAACCCTTCGCGCAGAGTTTCCCAGGCTTCAGTAATTGCTGTTGCCGGGCGAAAGGGGGCTGGAACGAGGAAACGGCGCGTGATCACGCCGTCTGCCAGTAAGATCCCTTTGGTGGCGGTTGAGCCGGAATCAATGCCAATCGAATATGCCACTGCCACTCCTTACAGCATCTCAATAAAGGCCGCGACACGGGTACTGAGCTGCCCGACATCCGAGGTGGAGTAGTCTGTTTCAATAGCGATATAAGGAATGTTGTGCTGCTGGCGCACATGACGTTTAATCGCCAGCGATTCCACCGCGTAGGTATGGCACGCCTGCAAAATCACATCAACTACGCCATCGACCTGATATTCCTCCACCATCTGGCTGAGCATTTTCAGGCGCTGATCGTTCGGCGAAACACAGGAGCAGCCAATCGCCAGATATTTATCCGCCAGCGCGTCGTAGACGTCGCCCGTTTCTGCCACGCATTGCTCAGGGTCACTCGCCCCGGTGCAGTTTTCATAACCGACAACCCAGCCGCCATTCTCTTCAATCGCGCGCACCACTTTTTCTGCTGCGCCGCCAATCGGGCAGCCGGTGATTGAATCCGCGGACGCGGGTCCAGTCGCTGGCCTTCTTCCCACTGCTGACGAACGCGGGCGGTCATTGCATCCAGTTCATTGATCAACGCCTCTTTATCGAACCGGAAGGTTGCGCCGTAAACCACTTTCAGAATGTCGCTGCCGCTAAGCGCCGGAGGATTTAACTGCCCAAGATGATAAAAATTAGCCAGTGCGCGACGTTCGCGGTTTTTTCAGCGCAATGGCATCGCGCAGAGCATCTTCGCTAATCTCGTGCCCAAAACGTTCTTCTACCGTTTTTTGCAAGCGCAGCATCAGCATAACGCACGCGAGGCATCGTCCTTAACGCTGTTGGGCAATTGCATCACATGAAAAAACAGCTTAAACTCCGCCATGTATTCATACATTTTCTTTTTGCCGTCGCAGGTGGTTTCACCGACCATCCGAAAAGTAGAAGTAGGGGCATTTATCGGTTTTGCCGAAGCCGTAGCTGCTTTAATCAGCGGCCAGGTTGCGCGGCAGATCTTTCTCCGCTTCTTCAATGGTTTCATCAGAGGTGGAACAGAGCGACCCACAACCGCACCGGCTGCCATCGGGATCTCTTGCGGCATAAAGGTGCAGTAAGTGCCAACCAGCGGAATGCCGCGCTCCTGAGATCCATGACGGTGAGAAAGCCTGTCTGGCGAGCTTCAGAGAACTGATCGAAAATGGCGGGTAAATCGGTGACAAGTGACATGATTTTCCTTCCCCCGTACCACGGGAGATAATGAAAAGAGGCCACATTATTACCATTCTTTTAGTATGGTTTATTTGATCTCTCTCGCGGTTAGCCACTTAGTTTTTCATGGATTTCTAAAAATTCCCGAGGGGGAACAAGGCCGGGAGCTGCGACAGCAAATATAAAATTAGCCCAATACAACCGCCAACCAGCGTACCGTTGACACGAATGAACTGCCAATCTTTGCCGATATTTAACTCTATTTGCCGCGACATATCCCGCGCATCCCAGCTTTTTACCGTATCGCTGATGTGGCGCGTCAGGAATGCGGAAAACTCAGGCGCGACGCGGTGCGCGGCTTGTTCAAGATGACCATTTAACGACGCCCGCAAGGCATCATCAGCAACACCAAACCATTGACCCGCTCGTGCGATGCGTTCTTTCACACGAGAATCTTCACTGTTGATATCCACTTTCAGCCATTCCCGTAAATCCCCCCACAATTCACTGAGATAGCGATTAAAAGCTTCATCTTCTTTCAGATAGCTTTACGGCATCAGCTACGCGCTGCCATTTCCGGATCGTTTTTCAGCTTGTCGATCAGGGCGAAGGTGGCGCGATCAAACGCATGGCGAATATAATACGCACGATCGCGACTAATATCATCAAGCAAAGAATTCACCGCGTCAGAAACCAACTCCGCGCTATGTTCGCCCAACCATTCGGTGGGGAGAATTTGGCTTTCAGTGGATGCTCGCTCTCCAGCCAGCGAACAATTTGCTGGGCGATAAACTTGCGCGATTTATCGCGCTGGAGAGGGCGATCAACTGTGCGATCAGCGTATCCAGCAGCACCTGATGACGATCGTTTTTGGTCATACTCTCCAGCATCAGAACGCGCTGGTACCGGAAAGATCGACCTTATCAATCGCCCGATGGACCGCGCGCTTAAGCAGGCGCTGAATACGCGCATCATGGACGAACTCAGGACCGCCCATGATCTGCAACAGATGCTGACCAACGCGGCGGGCGTTTTCTGGCTGGCTAAACCAGTTGCCAATCAGCAACGCCGGTTCGTGGCGTCGAATCAATGCCACCAGGGATTGGTATCAAGAAATTTTTCCTGCACGAACTGGCCGAGATTTTCGCCAATCCGGTCTTTATTACGCGGGATAATCGCCGTATGGCGAGAAATGATCGGAATCGGCACGCGGCGAAACAGCGCCACCACCGCAAACCAGTCCGCCAGCGCGCCGACCATCGCCGCTTCAGCAATCGCCTTCACGCCGCTCACCCAAAAATTGGGCGGCAAAAACAGCGTAACGACAAAGGTAGCAGCGGCGATAAGCAGTAAAGAGAGCGCCAACCTTTTGGCGCGTCTGGTTCAATAGTTGCCTGGTAGCCAGACGACCTGACGGCCGGATCGCGCAAAAATCACTGCTCCTCCACTAGCTCGGCTGCCTGATGCTGGCGCACGCGATTGAGCAATCCCGCCAGGGTGAAAACGACGATAACGCCCGCCACAACGGCTAACAGATGAAACGGCAAGCGACCGCCGTTGAACCATAGCCAGCGGCCGATTTTGACCGGTAAACGCACCATCACCATCAGGATCACCATATTAGCAATGCGGAGACGGTCCCTTTCGGTAACTTATTGGAAAACAGCGTAAAGCGGAATAAGGTCGGGAAAATCAAACCAATCCCGAAAGCATACAGACTGGTGCCCAGCACCGACCACAGCCGTAAGTGCGGCGACAGCAGGAATTTGCCGACAATCAACAGCGAGAGGCCGACCAGTTGAATGGGTACGGCACGCCAGATAAACCGCGGTTCGGTCGGATCTTTAACAAAACGCGCCACGATGGCATTGGCAACGATCGCCGCACGAACACCGGAACCTGTGTCCAGGCGAACAA
+
JJJJJJJJHEJJGGJIJJJFGJJJJJG@789;DJB:;;<JHJDJJGH;3//;40229333;FJIJIJIIB@?@CJGDFJGJFHEGB@@BHEGJJFJGFGJGJJHHGCFCEHGJFHJJJJJEEFJ>A333,--6--4675***9EJF>>?JJGBGJJJABE>JDFCDFGEECJJHCAB@76787::9;::0,==>?JFEFCIJIEJJJJJIJGJJGJJECBBBJHHEJHJDBAAAJJJGFFJ=;;;???;;::ACBFD<;;8=IJEGJHJD;JGGJIHFIJJCB)'((%&'')&%--.666>ABIJ6555=;5556;<9;<@DB?BCCD@;942220///0769;JJJJGFJJJIHJEJJJGJA666EHJJGHFA@?>?J>;888:61****FIJJHGHJHJHFJJGIJJDCJE:>//,,.JGFEJIFJGJJHHJJJHDGJHGJJJJJIJFIEIFJJJHEJJC@<<=A==::88897=>?CBEGIJJJFJGJIJJGJJJGJIJJJJJDGJJJHFC<;==<;=<<=HJHGGHHJHFJHHJJJEJGJJJJGHH;9JB>4''')<<@ADEGJHGJJJJHJFFGJI7667:;7899C:889AIJIJHJGFFHHEHJHH?866521115BDFABF00--/123378888??FJJJJJHGJJEHDHEJEHJJIJJHHJJJJJJJJJFJHEDDCD@'''.0//,()+((,(...=FIA@@BBCHGFJEJIHJG;9998=BEA:;335AE<;;;CGJGJEFJGJGFJJJIJIJJJIJJFJJJGJF>;<55HJGJHJJJJGHJJJGJJHJJJJIIIJJIIGGJEGJJJJIJJGHGIHFBF;<;;===B2223HEEFDJJJJJHGBDDIEC??1,12256;9860020&&&'*;<DGFDGGIJIJGJJJJJJJHJHJJJJJHHG:::;HA?:<99<=E<974788A;::7--67AFDCBEEJBBEBGJBCDJGEHAAA?@AB-(&&(;:B@BCCFCB==D?CBBBDFBDFFJIJHJJJIGGGJEJHGHJGJGJJJE44?44;;;==<=>@C??FID:454+*(*.47JFJJJGJJJIJJJJ?<5FGCFHFJIEJHD@EFJJGIJJGJEEFFDDJGJJHJGJJIJJEDCADJGJABF<==>JEEFEEHEGIJ44444>>;:;+,,*)***)))*08;EIDE>4333FEIJJGJJJJJDFIEJFDG.---GEJGEHEECCEAB4421155@@1111ABGDHJHJJ?@?@BA;:22))(')+-,,-:9<??HFGEJHJHIDHJJFHBJCDB@:GJHEHJJHJJJBBABJED=;:+(('(((66ICEE==<<??BJEGJGIJCDBAB???=@??CBEDCBIGJJ=<;0/-0*((((/:BHJGFEGFFJJJJJIJJJHIDIE@C8;85-,***,'66:<CFEFGCJGDB???@AA;77JFGJJJJJJJJGJFFFHIGDDD:1100763000----/55=@@BEJ555655421001;A@@>>>=D>>,)((JD;>;...<HHEJHJJJHHE>A@7DDBEGEGJHIGJGJEJFEHGIGJFFEEC?421(&&&)+-../4<BED;:;HJAB2222A@???<=;;=A81122*&-''DDDBA?BEJJJDBBB===>DDFDFGDFDEGJJ==<;=<<?AG?>>8988BA?BB::<=>@CDFEDDCA>>?IHJJJJJJJIJFFI@A@@94344@FAJJJG@AABGHHHJGHJJJJIE=FBHDFDFGFIJJHJJIIJIHGGJJGJIJIJJGJHGFJJJJJJJGHGGGGD??A@8??////.--.ABBFG@AFAFJJIGJGJJHJJEJIFHHGC88HJHJFFGJJGJIJJJJGFHHJEDEDHJJJJA@?>CBCFHJHFJGGFCE?>?=.--/==A>>?FEH:::;EAA=3333..,-+*&'01?=<<;<+**),,-BDEEJA?<8777::ADIGHDCDC@@/../--..662))*,.--.97965///*((%%&&%%%&%%$&+.,((777B33/.,,+*/00@DEFJCBCGGDJEBBBBJJJJJJFJJGJJGJJGFEGFGG:874....=AIDJGJJJED>)((*666JDGCD@??>><5)*))),,:FGJJJJFEHJHJHDFGEJI@@A@FJHFA5A>4JFGIJJHJHJJFJJHJJJHFJIGJGJJJGIJGFCA*(()1EJJJFDJFJJJJJIIJJHIHJFCGCDEJCB?>;<<9:4459>,,,.E<FEFJJGFJJJJHJJGJJJIHI652./2656FFIGIEJEEFA5446744659:8799*))+.2.--65677899,,,,551447??:;BFBBDEHJJJJGHJIJJ<8899:88;78AB<<;89645..07388JDCJGFJC@@>AJIJJIJJJHJJIGHIF:::44-'&&&,;>@DCHFJJFJJIJIJIHIGJEJ>HJJJJFHJHJIGGDBCBB11124340001456=:944=;=EDEGDFFJFGJFIDFFJEJFCJCI<---->??@<:;@?AAACFJECBCDBBB=<:0**-))*,.@9988;=DE;<<@IJECACEFFJFEJFJIJI@AACJIGIAAAAHJ32/.-'0332,++**++5=;;;;;;674444:98-==;7DDFCGCB?@CFJJJJJJJJFJJHEFBA>>>:5111*(())'))+6=<CEGA?@BJJEE@AA>>>=JIJFCFABGEDHEJJIGJIJJJJJIJJGFFJIEGDJHJJFJHJDED64*&)&&'''*+.1:::>=>EJGDDDEGIIDGGGC?>=BCJHEHFF@83123GEGBABBFAABEDEJJDBDDJ5444@DDGJJGEED655??:99:JGFE?=6>64=221565555?EEC@<;;:::CJJGFIFFJIJJJHGHJFJJJJJFDJC7556D::::?>:831177;75))''((36521230112679<9:?=;;?@@@EI@A@@JGGI8*&&&(&&)3463143129;766DEDDDEGDGGHJJIHJJJDA@IJA?@@>D@A@BJEHJJGGIJJHJJJJIGJJJJGJGFJFJ====((((=/-,(&&';<64CJDJJJJGJHGJHEFHDCGCIGGJJGJIGFFJHF@JBBEEB@97F=;76677HEDEDJJJHJFFJGHJJJIJEG@9?<;@7233112>>96435=?HGEFJGJJJJJHJJFIJJJ>>>>HEFHJJIHHJHIJHJJEFCFJ?>=>??>?JHG<22,'&&''$##&%+/6C?AC@@BAJIJJHGJFJGJJJJJJJGJJJG@@<=;=@?989BC;HEGC>=::;BIDB6;99CAJGEGFJJGG86;:@?A766>FHFGGIJIHHGGJHJJEJJJAA?>CDJHJGDFHJJJGGEDJJGHDFEJCA,+:39511+,+))))*))):@CDBC677@AF6C>AJJJJEIJH><9/007--.0<?>?@F;:;:FJ=:::?3333CHGJ>>8889?B=<<<<-------8824--23401=:;=?C?@CJJIIJFGEGJJJJJIGHJJIEJFGIJJFG=<=>GJJJJIHJJGJA,)((*)'(+**)''+*00///'&'&.224<11=1FEJ<<<<JDC???A544BBJHJFJDHJHJHGEGJIJJIHJJJHHGHEGJGBGEDEJHCFHIJAC=<=<::1.('76@@AJFJEGHJJ=''''HBDEGJJJIJJJIJJJJIJJJJGJJ@@ABBDEDCB@BJJGJHFJGDIJ<;:88,*%$&&)+&&'&)*(*)&(69::<;=C?JB@E;JJ=<<=IGG?<DEGHJGJDFFBGJIHEECEIJJF;:::@:7110054++*))''(&&%%%&*'&%%%*+-/0.156HIJDJIJHFJJJJEJEDHG@@AAGJIJDHJJJIJJJIJFEFFIJJIJJIJFA?>>:=?;BB<IDEHJJHJJEDDE>777DA@B=('''(>>>BJI==<8885655*&&%*+++()14.--34.--1555---9>6650*(*(-5:JGDJH9999EA@A@CA@=ACCBCDDFJJJFFJFJJHEGGJJJJBCA@@F9))))999FJHEBCEJEDBCFGEHGIJEHJHGEJJIHJJJIGJJJGJJ?>;@@4---84455>@CJHE@?@A>AA7:::<;;;DDHGJHEEEJ>.>?A<<;9)))27----EHFGECEHJHIIDHFFHJICFBEHGEIJJHFCDDEGGJEJJGGJJJIDEHHHJJHJIJCBBDIJJJJ@??@D;@>=3'&+'*)*(()(%%$%&&%$#$%%&%&'(''(367)((),*)*+*+13<<<C667>==9677;BBJJJIGCDC?99<@JJEJGJJJEJJIJGJJHJJFGGG7777;;<:?C?JGGJFA87668:99;<????GJJJGHJJIJIGJJEDBF@@?6434237<@0//.100,+,0&%%'21((()*''':AAFJHAAAA7555;5***-)(&$###$$$%%'())777=;1*'&%&$%$%%#######$%$&&*,4348EBA@>>B@8DDHGJIFJIEHDEJJGIJJGHJJJJJJJJJHJFJJJFGCB>BCJJJGJGGJJGBBCDJJHDEDACB;;:899<A==>>AA1...03,)*+,.)(')(&%%&(**2'''',,'))&&+)*212*6<9971115BBDCGGCC766IIGJHJJIJJJJIJJEFJJJJHFEHE>==5557EJE?<--,-/..--..4/++89;6,=EDEFHJFEJHJIGIGJJJJ;;:1//-/+('()(()*1-,,,647D?::JFHFJDDECDCBEE?5432$$
@Glass_A2P_7_pDSG588_31
TTAAGGGATTTTGGTCATGAGATTATCAAAAAGGATCTTCACCTAGATCCTTTTAAATTAAAAATGAAGTTTTAAATAAATATGAATTATTATATGAGTAAACTTGGTCTGACAGTTACCAATGCTTAATCAGTGAGGCACCTATCTCAGCGATCTGTCTATTTCGTTCATCCATAGTTGCCTGACTCCCCGTCGTGTAGATAACTACGATACGGGAGGGCTTTTTCATCTGGCCCCAGTGCTGCAATGATACCGCGAGACCCACGCTCACCGGCTCCAGATTATCAGCAATAAACCAGCCAGCCGGAAGGGCCGAGCGCAGAAGTGGTCCTGCAACTTTATCCGCCTCCATCCAGTCTATTCCATGGTGCCACCTGACGTCTTCAACCATTATTATCATGACATTAACCTATAAAAATAGGCGTATCACGAGGCAGAATTTCAGATAAAAAAATCCTTAGCTTTTTCGCTAAGGATGATTTCTGGAATTCGCGGCCGGCTTCTTAGAGTTGACAGCTAGCTCAGTCCTAGGGACTATGCTAGCTACTAGAGAACTTTTCGGATCAAGCTATGAAGGACGCAAAGAGGGAACTAAACACTTTACTAGAGAAAGAGGAGAAATACTAGATGGGTCAAAGTAGCGATGAAGCCAACGCTCCCGTTGCAGGGCAGTTTGCGCTTCCCCTGAGTGCCACCTTTGGCTTACGGGGATCGCGTACGCAAGAAATCTGGTGCCGCTTGGCAGGGTCAAGTCGTCGGTTGGTATTGCACAAAACTCACTCCTGAAGGCTATGCGGTCGAGTCCGAATCCCACCCAGGCTCAGTGCAAATTTATCCTGTGGCTGCACTTGAACGTGTGGCCTAATAACTCGGTACCAAATTCCAGAAAAGAGGCCTCCCGAAAGGGGGGCCTTTTTTCGTTTTCGTCGCCATTTCCACTGTCCGGACCTCGGTACCAAATTCCAGAAAAGAGACGCTTTCGAGCATCTTTTCGTTTTGGTCCATCGAGTGGCGCGCTTAGTTCCTCGTTTTCTCTCGTTTGGAAGAAGAAGAAACGAGAAACTAAATACTAGAGTCACACAGGACTACTAGATGATGCAAACCGTTTTAGCGAAAATCGTCGCAGACAAGGCGATTTGGGTAGAAGCCCGCAAACAGCAGCAACCGCTGGCCAGTTTTTTCAGAATGAGGTTCAGCCGAGCACGCGACATTTTTATGATGCGCTACAGGGGTGCGCGCACGGCGTTTATTCTGGAGTGCAAGAAAGCGTCGCCGTCAAAAGGCGTGATCCGTGATGATTTCGATCCAGCACGCATTGCCGCCATTTATAAACATTACGCTTCGGCAATTTCGGTGCTGACTGATGAGAAATATTTAGGGGAGCTTTAATTTCCTCCATCGTCAGCCAAATCGCCCCGCAGCCGATTTTATGTAAAGACTTCATTATCGACCCTTACCAGATCTATCTGGCGCGCTATTACCAGGCCGATGCCTGCTTATTAATGCTTTCAGTACTGGATGACGACCAATATCGCCAGCTTGCCGCCGTCGCTCACAGTCTGGAGATGGGGGTGCTGACCGAAGTCAGTAATGAAGAGGAACAGGAGCGCGCCATTGCATTGGGAGCAAAGGTCGTTGGCATCAACAACCGCGATCTGCGTGATTTGTCGATTGATCTCAACCGTACCCGCGAGCTTGCGCCAAAACTGGGGCACAACGTGACGGTAATCAGCGAATCCGGCATCAATACTTACGCTCAGGTGCGCGAGTTAAGCCACTTCGCTAACGGTTTTCTGATTGGTTCGGCGTTGATGGCCCATGACGATTTGCACGCCGCCGTGCGCCGGGTGTTGCTGGGTGAGAATAAAGTATGTGGCCTGACGCGTGGGCAAGATGCTAAAGCAGCTTATGACGCGGGCGCGATTTACGGTGGGTTCATTTTTGTTGCGACATCACCGCGTTGCGTCAACGTTGAACAGGCGCAGGAAGTGATGGCTGCGGCACCGTTGCAGTATGTTGGCGTGTTCCGCAATCACGATATTGCCGATGTGGTGGACAAAGCTAAGGTGTTATCGCTGGCGGCAGTGCAACTGCATGGTAATGAAGAACAGCTGTATATCGATACGCTGCGTGAAGCTCTGCCAGCACATGTTGCCATCTGGAAAGCATTAAGCGTCGGTGAAACCCTGCCCGCCGCGAGTTTCAGCACGTTGATAAATATGTTTTAGACAACGGCCAGGGTGGAAGCGGGCAACGTTTTGACTGGTCACTATTAAATGGTCAATCGCTTGGCAACGTTCTGCTGGCGGGGGGCTTAGGCGCAGATAACTGCGTGGAAGCGGCACAAACCGGCTGCGCCGGACTTGATTTTAATTCTGCTGTAGAGTCGCAACCGGGCATCAAAGACGCACGTCTTTTGGCCTCGGTTTTCCAGACGCTGCGCGCATATTAATAACTCGGTACCAAAGACGAACAATAAGACACTGAAGAGCCTTTTTCGTTTCGTCCTGAAGTTTAGGGGATAGTCCAATTATTGAAGGCCTCCCTAACGGGGGGCCTTTTTTTGTTTCTGGTCTCCCTACTAGTAGCGGCCGCTGCAGTCCGGCAAAAAAGGGCAAGGTGTCACCACCCTGCCCTTTTTCTTTAAAACCGAAAAGATTACTTCGCGTTATGCAGCTTCCTCGCTCACTGACTCGCTGCGCTCGGTCGTTCGGCTGCGGCGAGCGGTATCAGCTCACTCAAAGGCGGTAATTTACCAATGCTTAATCAGTGAGGCACCTATCTCAGCGATCTGTCTATTTCGTTCATCCATAGTTGCCTGACTCCCCGTCGTGTAGATAACTACGATACGGGAGGGCTTACCATCTGGCCCCAGTGCTGCAATGATACCGCGAGACCCACGCTCACCGGCTCCAGATTTATCAGCAATAAACCAGCCAGCCGGAAGGGCCGAGCGCAGAAGTGGTCCTGCAACTTTATCCGCCTCCATCCAGTCTATTAATTGTTGCCGGGAAGCTAGAGTAAGTAGTTCGCCAGTTAATAGTTTGCGCAACGTTGTTGCCATTGCTACAGGCATCATAGTGGTGTCACGCTCGTCGTTTGGTATGGCTTCATTCAGCTCCGGTTCCCAACGATCAAGGCGAGTTACGTGATTGCCCATGTTGTGCAAAAAAGCGGTTAGCTCCTTCGGTCCTCCGATCGTTGTCAGAAGTAAGTTGGCCGCAGTGTTATCACTCATGGTTATGGCAGCACTGCATAATTCTCTTACTGTCATGCCATCCGTAAGATGCTTTTCTGTGACTGGTGAGTACTCAACCAAGTCATTCTGAGAATAGTGTATGCGGCGACCGAGTTGCTCTTGCCCGGCGTCAATACGGGATAATACCGCGCCACATAGCAGAACTTTAAAAGTGCTCATCATTGGAAAACGTTCTTCGGGGCGAAAATTGTTCAGGATCTTACCGCTGTTGAGATCCAGTTCGATGCAACCCACTCGTGCACCCAACTGATCTTCAGCATCTTTTACTTTCACCAGCGTTTCTGGGTGAGCAAAAACAGGAAGGCAAAATGCCGCAAAAAAGGGAATAAGGGCGACACGGAAATGTTGAATACTCATACTCTTCCTTTTTCAATATTATTGAAGCATTTATCAGGGTTATTGTCTCATGAGCGGATACATATTTGAATGTATTTAGATCACGCATCTTCCCGACAACGCCAGCGGACCCGTTCCGTGGCAAAGCAAAAGTTCAAAATCACCAACTGGTCCACCTACAACAAAGCTCTCATCAACCGTGGCTCCCTCACTTTCTGGCTGGATGATGGGGCGATTCAGCCTGGTCTGGTCGCAACACCTTCTTCACGAGGCAGACCTCAGCGCTAGCGGAGTGTATACTGGCTTACTATGTTGGCACTGATGAGGGTGTCAGTGAAGTGCTTCATGTGGCAGGAGAAAAAAGGCTGCACCGGTGCGTCAGCAGAATATGTGATACAGGATATATTCCGCTTCCTCGCTCACTGACTCGCTACGCTCGGTCGTTCGACTGCGGCGAGCGGAAATGGCTTACGAACGGGGCGGAGATTTCCTGGAAGATGCAGGGAATTACTTTAACAGGGAAGTGAGAGGGCCGCGGCAAAGCCGTTTTTCCATAGGCTCCGCCCCCCTGACAAGCATCACGAAATCTGACGCTCAAATCAGTGGTGGCGAAACCCGACAGGACTATAAAGATACAGAGCATTCCCCGCGCAGCTTTGCCTCGTGCGCTCTCCTGTTCCTGCCTTTCGGTTTACCGGTGTCATTCCGCTGTTATGGCCGCGTTTGTCTCATTCCACGCCTGACACTCAGTTCCAGGATGGCGAATGCGCTCCAAGCTGGACTGTATGCACGAACCCCCCGTTCAGTCCGACCGCTGCGCCTTTATCCGGTAACTATCGTCTTGAGTCCAACCCGGAAAGACATGCAAAAGCGCCGCTGGCAGCAGCCACTGGTAATTGATTTAGAGGAGTTAGTCTTGAAGTCATGCGCCGGTTAAGGCTAAACTGAAAGGACAAGTTTTGGTGACTGCGCTCCTCCAAGCCAGTTACCTCGGGTTGAAAGAGTTGGTAGCTCAGAGCCTCGAAAAACCGCCCTGCAAGGCGGTTTTTTCGTTTTCAGAGCAAGAGATTACGCGCAGACCAAAACGATCTCAAGAAGATCATCTTATTAAGGGGTCTGACGCTCAGTGGACCA
+
553237:@A??BAIJFJHJFIJJEFEHIJHJJJEIHDBC@6651((''(==AHEF<<<>FEFIBC??HHCJHFH>?<))),()((0/322447653223?DHGCCBHIJJJIIGJHJIJJGGJHFHJHIJJGHEDACFHGCCC@BDA?=A@100097778?AJGHEJHJJJJJIJDEEEDE>:6888:8823:63348::=FFGJFDGACDCE;;692)''')'''')*5566IJJJJHIIJJEHGHICDFEJDBC@CCCEDGFC??@?FJB@A@AJHC?:98*;///0BBC:::;J?>?<@>>==AB;C@@?:-))*1731///344AEHFFDDDEDHGA?652446DEBEHCACBBEAACAECA9889CB>???***))(((%'11:;;;;;==@??AAABA???@CBCECAA@DBBA@A?<<<<?@@<<<<CDAA@@BDCECA@==A;GGDDAC?>7862,();888:<?=<BD///..((((*+/'%$%&%&)/.**.+-3+.5????@GFEJGGIDE=:::<B</...BDCBAA?E;989/.--1199<>==FC944.1::;<=JGDC>>?:9764,,3FEIDEGJFGJDEIGHGEJDECA;9?C?:8@?ABIHIJJHIJHGFJ<:71GDJFGJHEHDFDGDFJJFAAA?BC98@:DBCJGJJGJ8777?:>6666:<@>=556<AJD7656A?5556<8-&&+<;2/..-234;;/010:9.;?>>JFFEGCBFCHJEJGJIJFJHEDCCCJHJGJJHJGJJDGDFGJJJJFGIJEJHIJJJJJJFGJJ==<<:0005@;<<=EJECJEHHJIJJFDA?;;8788C=3;;;JJJJJHJIIE20007;@JJJG@AAAGHHJJJJJJHJJIJFIJJFJJIHGEJJHIIFIJJJHE1/;;>GJCFFDA?>HFDB@7666:E/--'&&'((((+,+*))3*))*=AGGB???=DDACB@D??CBDJJJFJHGJBAABD@7556((()):510//7:/...//71...10025<6667.,,..13//00@2....5564<0DCGDB@<==@>@D=DBAACHE>:99<322///0;?@BBAA@CBEECB@98:AIII==<<JGJGIEEG@@@CCCGJEE==<;<=ABBDDDGJIFCECBDCC?=<:52//03>BJJJJJJGJGJGIJIJIJJJ@@>2,+>B<;;=DHEHJJFH??=?G7667EHFJJJHJJJJJJJJHJHIJIJG=5+(()89;:''''88?@JJJJJJJJFJC,**65:889551*368:::;:999DEGGIJJHABAAGA@988=?@9:6//./EEDGECCE;;<<JJHGFEJJJJJFGIJJJJIJJIJJJJJHHJEJGJJHJJJEFGG>))*+233265321+''(,:86/./6'677=;?;+'(:633300249---->>>BJEHDDGHGFJJGJA@@>BCJJJIJIBJJHJJGEDFJEJE@C;55567@::9:;;J@@@?ECC8483''77HCBCDJJJH?+)&77;CFFDJHGBCBBFEHJJJDEJJDAAA621-,-,0>ADFFGCJGFDFDDDBHJJGF8887>;<9989=JHFHED8888FHJIHJEFCCB@@?88431033669;<<D?AC<><74411<<EEJJJJJCCCIFJ:99=GFE???@HI1111ADFJJJJIEDADCGGIDB1115@6>AB;78JJGHFEGJJIJHJJHGJJJ@?6*))798,*4>1111::>CIEJGFHCBB5444=<<;<ECEGJJHECBEIHDDDEEJGJDIFJJHJGJDHGFEHGJEGFIJJJHJFGHDIIII999DJJIJJIJFGHJJJJJIHHJHJJEFJJGJJJJJJJGJJJJJJIIJJHJEFJHIJJFHJIJHJJD@?CJGJJHA>>>JIJIFJIJJIBB==878;JFJJFGHJAAEJFJJEEFFFHJJJHHJJJIJJHJJHJDABE>GCCC(((,@@HC@>8@EHHIIJIHJJJJJF>?=>?7777;:9>IHIJIGJJHJJIJJIJHFJJJJJJJJJJJJHHEGG@A?>>>@:000CCCEECGAG<<<<IJJGJJJGIJGIJJJJJIFHJHJFIJHJJDFFJJJ8888GGGJJFJIJJGJJIGHJJJJJ7778<?AA=JD@@AAFJJHJJGJHEJJJJJJEHJIJJIC::DAA<=96612222011/(&((()+../GJIJHIHJGJIJIJEEEJJJJJJHFE?>@9452-?>>999?CEHJIFGGGJJG@?>>=<<=JJJJHCECEEGFJGDJJIJJJAIGJJJIGJHFHHFBA=<=?>DJJIJHJJHBCC@<<<J7777FJGFIHJJHJGHGJJIHJD??BFEE6///4++**,/1<<EGGJIJHJJGECHJJCAA<=99;<@@?@DJJEFFDFDIEEB>?@AJJHJJJIJJJJFJGJFIEEJ@@A@ABC@JJHGJJJJGIIJJJFGEGJJIEHJJJ?>=>JF9777IJHJIF<<;;DEIF@@>>JGFGJGGBI9B31123(()+,/33322134*)*)..''&%$$'+-2*))).)))+0/**<@?>@;<>JIIJJHIHJJJGGF?@?DEEJJHJ@@?DCCE333JD@A<=DAACIHD?DE?AAAJGEGFHJEJJA@@@FJIJFI2101;:;<<AJIHCCHFHFJJJJEGCEEJB?>AGGGJDDFFA65EABH32244=AHJIEJJJJJJJEABDGBGEECDE>30++**0/9<CEEFIHJIJJFJJGJHGJJJJJDFCBBDDJJJJJJJHJJJJGJAA@@J6677=FJJJIJJJJJIIJGIJJJJIIJHGHJJJFJHJJIGJJJIJJJJDBBBCA><??''''<<=2212>HFHGJHJJJIJJGJJJJIJJGFJIGFHE@F=<==B77@BJJJJJEJGJIHIEGHCBE>JE>=>?JGFFIGJFJG@?@IGJJFJJJJJBAAAHGJJFJJJJIJJFHJJFDEJIJHEGHCC:8E7777AACBDFEC<<<@??@@@BCBEJHDIDGDEIGBBJJJIJEJFHJ@<0///@BCCHFGJIJFJFJFJJIJ===<??FJHFJHIIJDDB>JJDE?=?CFIJGJHJJJJIIJJJGJJIJJJHJJIJJJIFI<;;;AFDDGGJJJFI665555...,-&&&'<>>JFFFFJHDCFCEDFEHIJJF3333DC@EEIJJFGDCFGHI?FA22203333336<:30//+,''&&&&%%%75A@?821--/09IJIJJJJJJJIEEGCGIA?DFGCEBC@@?====CJJIIJHJJHFFJGGEDHFA>=??JFCGE<<<<HJIJJJHJIGIGJGJJJJFJJIJJJHJDBJIJIIFIJJJJJJJJJJJJJJJGJGJIHJJFJGJGFJJHG@>?@GFHFDFGEIJJIJJJJJJJJDEIIIJJJJJJIJAB@>>=>...00./3234-230+136;64446999CJJJJJJJJJIGFJIIJJBCA@JJJIIHICJJJJGJJFGEDIIJJF??HHIJJGHHIF=>=@IH<::@C)'%%&',-/5111<;?=999:96221129@+++,3...1****4>6422587778DJ8889EEFJF:45:H@@>=>IB@?>@GCBDDCHEFDBEEDDGJG?@???;::@?88FIGCEEFFEFEBDDB0,-2BEHJBIJJJJJHJJJJJJJJHIIJJJJJGIJJJIJJJJHJJJJGIDCHJJJIEFFH?>>==GBFDJGJJJEIFEDHI><>043+)(%%%(111666ACHA@?<9<:7EIJJJJJJ==77::((((44446..--33----7''-((-13872DD=>=AJJJ@>>>DADFJBA@@CEHJGH.....-/GEJHHJJJHHJIFJJJGJIIHEGJJJACA@>>?BJJBABAEBIEIFEJJJJJJJJJJJJCBCHGCCB@411148;64+***,-00/89GJFJJFJJBJJJFJJJIIJJHJJJJJJGIJJJIIGJJJJHJEDEDDGIJHHDED=>=<@EJJJJJJIJJJJJJJJIJJJJJJGJJH<;:;@@78945-+*(-;<GGFEEJFJHHFJJHGHBCB777JJFJJJJJFGFIJJHFJJJJJJJGDJ=AAD>>?@FIGJJJJJJJJHJJHIJJJGJFJFDBBBA??@JJIIII?@@@HIGHJHCBDBIEF>>?GCCCIFA@94///6//01:8540--.))+(((*)&'/,-->BCH>IIJJJIJJJFDHHGC<6523455BD>>?>@GE>7GIJIJH>>=?>??DJD445HGIJJJHJFEJJJJJIIEJ3333H??@BJJIJIJEFFFJEJJIGHJEFGHJCCBB63-(&&%&&%%%%*,3((()''')*/.+,''''(2256G;::9=447>@DABDGFJCJFCJJFJJJJJDBAEJJGFIHJJJJJJJIGHJIJIJBCA=;<56@BDGJJJEEDIIJIJEIE=0,++,-'%%%'%%&$%%$%''(1.03@FHJEFJJJIFGECFBE::61114872.-'''1278<=>GFGJA>==:@93DEBBBAFFFCCC@@@BCB000;::BDFHJJJCFJEHFDG44323563('('(((<@JFJHIJFHGHJJJHFJIJJJGJJHIFJJJJJJJEIIBABAJFJJJJJJJJIJJJJIJJJF?;;:;77723/.....15;B<==IJ@A@AFJJJHJJFHJFGJJIJHJJFB;+*)'/++++/22287;<433366755642))47<GJHDEJCEDIJGGJIHFHE@BCECA===BJ@>>>BDJEJGDDDFEE@A@BHEECHFDGF=///0:77;;;75=45ICAECCIDBBDFFJFJJJJJEDJ??==//.-'%
@Glass_A2P_7_pDSG588_32
GCAGCAGGGCTGGTAATGAATTTAGAGGAGTTAGTCTTGAAGTCATGCGCCGGTTAAGGCTAAACTGAAAGGACGACTTTGGTGACTGCGCTCCTCCAAGCCAGTTACCTGGGTTCGAAGGACTGGTGAGTTCAGAGAACCTTGAAAAACCGCCCTGCAAGGCGGTTTTTTCGTTTTCAGGACGAGATTACGCGCAGACCGAAACGATCTCAAGAAGATCATCTTATTAAGGGGTCTGACGCTCAGTGGAACGAAAACTCACGTTAAGGGATTTTGGTCATGAGGTATACAAAGAAGGATCTTCACCTAGATCCTTTTTAATTCAAAAATGAAGTTTTAAATCAATCTAAAGTCTGTGTCGAGTTTGGTCTTGACAGTTACAGATGCTTAATCAGTGAGGCACCTATCTCAGCAATCTGTCTATTTCGTTCATCCACTGTTGCCTGACTCCGTCGTGTGAGATGACTACGATACAGGAAGGCTCCCCATCTGGCCCCAGTGCTGCAATGATACTTACGCAGAGACCCACGCTCACCGGCTCCAGATTTATCAGCAATAAACCAGCCAGCCGGAAGGGCCGAGCGCAGAAGTGGTTGTCCAACTTTATCCGCCTCCATCCAGTCTATTCCATGGTGCCACCTGACGTCTGAGAAAAACCATTATTATCATGACATTAACCTATAAAAATAGGCGTATCACGAGGCAGAATTTCAGATAAAAAAAATCCTTAGCTTTCGCTAAGGATGATTTCTGGAATTCGCGGCCGCTTCTAGAGTTGACAGCTAGCTCAGTCCTAGGGACTATGCTAGCTACTAGAACTTTTGGGATCAAGCTATGAAGGACAGAGCAAAGAGGGAACTAAACACTTTACTAGAGAAAGAGGAGAAATACTAGATGGGTCAAAGTAGCGATGAAGCCAACGCTCCCGTTGCAGGGCAGTTTGCGCTTCCCCTGAGTGCCACCTTTGGCTTAGGGGAATCATCGCAAGAAATTGTGAATACCTTGGCAGGGTCAAGTAAGTGGTTGGTATTGCACAAAACTCACTCCTGAAGGCTATGCGGTCGAGTCCGAATCCCACCCCAGGCTCAGTGCAAATTTATCCTGTGGCTGCACTTGAACGTGTCGCCTAATAACTCGGTACCAAATTCCAGAAAAGAGGCCTCCAAAGGGGGGCCTTTTTTCGTTTTGGTCCGCATCCACCTGTGCGGACCTGGGTCCCAGTAGGAAAAGAGACGCTTTCGAGCGTCTTTTTTGGTTTGGTCCATCGAGTGGCGCGCTTCGTTCCTCGTTTTCTCTCTTGATGGAAAGAAGGAACGAGAAACTAAATACTAGAGTCACACAGGACTACTAGATGATGCAAACCGTTTTAGCGAAAATCGTCGCAGACAAGGCGATTTGGGTAGAAGCCCGCAAACAGCAGCAACCGCTGGCCAGTTTTCAGATAAAGATAAGCCAGCACGCGACATTTTTATGATGCGCTACAGGGTGCGCGCACGGCGTTTATTCTGGTGCCGAAGCATAGCCGTGGGAAAAGGCGTGATCCGTGATGATTTCGATCCAGCACGCATTGCCGCCATTTATAAACATTACGCTCGGCAATTTCGGTGCTGACTGATGAGAAATATTTTCAGGGGAGCTTTAATTTCCTCCCCATCGTCAGCCAAATCGCCCCGCAGCCGATTTTTATGTAAAGACTTCATTATCGACCCTTACCGGATCTTATCTGGCGCGCTATTACCAGGCCGATGCCTGCTTAATGCTTTCAGTACTGGATGACGACCAATATCGCAGCTTTGCCGCCGTCGCTCACAGTCTGGAGATGGGGGTGCTGACCGAAGTCAGTAATGAAGAGGAACAGGAGCGCGCCATTGCATTGGGAGCAAAGGTCGTTGGCATCAACAACCGCAAATATCATGATTTGTTGCGATTGATCTCAACCGTACCCGCGAGCTTGCGCCGAAACTGGGGCACAACGTGACGGTAATCAGCGAATCCGGCATCAATACTTACGCTCAGGTGCGCGAGTTAAGCCACTTCGCTAACGGTTTTCTGATTGGTTCGGCGTTGATGGCCCATGACGATTTGCACGCCGCCGTGCGCCGGGTGTTGCTGGGTGAGAATAAAGTAATATTGGCCTGACACATGGGCGAGATCCTAAAGCAGCTTATGACGCGGGCGCGATTTACGGTGGGTTGATTTTGTTGCGACGTCGCAGGCGTTCAGTCAACGTTGAACAGGCGCAGGAAGTGATGGCTGCGGCACCGTTGCAGTATGTTGGCGTGTTCCGCAATCACGATATTGCCGATGTGGTGGACAAAGCTAAGGTGTTATCGCTGGCGGCAGTGCAACTGCATGGTAATGAAGAACAGCTGTATATCGATACGCTGCGTGAAGCTCTGCCAGCACATGTTTGCCATCTGGAAAGCACTAAGCGTCGGTGAAACCCTGCACCCGCGAGTTTCAGCACGTTGATAAATATGTTTTAGACAACGGCCAGGGTGGAAGCGGGCAACGTTTTGACTGGTCACTATTAAATGGTCAATCGCTTGGCAACGTTCTACTGGCGGCTGGGCAACCGCCCCGTGGAAGCGGCACAAACCGGCTGCGCCGGACTTGATTTTAATTCTGCTGTAGAGTCGCAACCGGGCATCAAAGACGCACGTCTTTGGCCTCGGTTTTCCAGACGCTACGCCGCATATTAATAACTCGGTACCAAAGACGAACAATAAGACGCTGAAAAGCGTCTTTTTTCGTTTTGGTCCTTTTGAAGTTTAGGGGATAGTCCAATTGAAGCCTCCCTAACGGGGGGCCTTTTTTGTTTCTGGTCTCCCTACTAGTAGCGGCATCAATCAAAGGTATCACCCGCCCTTGCCCCTGAAGCCGAAAGATTACTTCGCGTTATGCAGGCTTCCTCGCTCACTGACTGGCTGCACTAGGTCGTTCGGCTGCGGCGAGCGGTATCAGCTCACTCAAAGGCGGTAATTTACCGATCTTTAATCAGTGAGGCACTTATCAGCGATCTGTCTATTTCGTTCATCCATAGTTGCCTGACTCTGCCGGTCGTAATAACTACGATACGGGAGGGCTTACCATCTGGCCCCAGTGCTGCAATGATACCGCCGGAGCCCACGCGTCACCGGCTCCAGATTTATCAGCAATAAACCAGCCAGCCGGAAGGGCCGAGCGCAGAAGTGGTCCTGCAACTTTATCCGCCTCCATCCAGTCTATTAATTGTTGCCGGGAAGCTAGAGTAAGTAGTTCACAACGATAACTTACCAATTTATTGTCATGCTTCACCTGGTCATGCCTGGACCTGTTATGCCTGATTGAACTGGGTTTGCAATCAGGCAACATCAATACCCAGTGCCTACAAAAAACGATGGCTTCTCGACCTCCAATCGTTGTCAGAAGTAAGTTGGCCGCAGTGTTATCACTCATGGTTATGGCGGCATCTCGTCATTCTTGTTTGCTGTTCATGCCATCCGTAAGATGCTTTTCTGTGACTGGTGAGTACTCAAGTCATTCTGAGAATAGTGTATGCGGCAACTCAGGATTGCTCTTGCCCGGCGTCAATACGGATAATACCGCGCCACATAGCAGAACTTTAAAAGTGCTCATTCATTGGAAAACGTTCTTCGGGGCGAAAATTACTCAGTATCCGCTGTTGAGATCCAGTTCGATGTAACCCACTCGTGCACCCAACTGATCTTTCAGCATCTTTTACTTTCACCGCCAGCGCGTTTCTGGGTAAGCAAACAGGAAGGCAAAATGCCGCAAAAAAGGGAATAAGGGCGACACGGAAATGTAATACTCATACTCTTCCCTTTTCAATATTATTGAAGAATTATCAGGGTTACTGTTTCATGAGCGGATACATATTTGAATGTATTTAGATCACGCATGTCCGACAACGCAGACCGTTCCGTGGCAAAGCAAAAGTTCAAAATCACCAACTGGTCCACCTACAACAAAGCTCTCATCAACCGTGGCTCCTCCGGCTACTTCTGGCTGGATGATGGGGCGATTCAGGCCTGGTATGAGTCAGGCAGACACCTTCTTCACGAGGCGGAGCCTTCAGCGCTAGCGGAGTGTATACTGGCTTACTATGTTGGCACTGATGAGGGTGTCAGTGAAGTGCTTCATGTGGCAGGAGAAAAGGCTGCACCGGTGCATCAAGCAGAATATGTTGAATATCGGGTATCTCCCGCTCCTCGCTCACTGACTCGCTACGCTCGGTCGTTCGACTGCGGCGAGCGGAAATGGCTTACGAAGCGGCGAGATTACGCTGGAAGATGCCAGGAAGATACTTAACAGGGAAGTAGAAGGGCCGCGGCAAAGCCGTTTTTCCATAGGCTCCGCCCCCTGACAAGCATCACGAAAATGACTGGGGATGCGACTGATCGAAACCCGACAGGACTATGAAATTACCAGGCGTTTCCCTGGCGGCTCCCTCGTGCGCTCTCCTGTTCCTGCCTGGTTTACCAGTACTCATCTCGCTGTTATGGCCGCGTTTGTCTCATTCCACGCCTGACACTAAGATTTGCCGGGTAGGCAGTTCGCTCCAAGCTGGACTGTCGCGAACCCCCCGTTCAGTCCGACCGCTGCGCCTTATCCGGTAACTATCGTCTTGAGTCCAACCCGGAAAGACGTAAAG
+
,'$%%$&%'&*(('&&(&&(%&)(+-2;9><;65645302345,++*'&&'',,/.1111333453-,,/7:43+('''*'()'&%%'&&'*'())++-.0;77670//0010--'())((,,,./2&%$$((+/3448:::9*,,0AGEE>>=;8@C=<<=A@@?=504;0000@</../1<;<<AEFDE>>>>FDCDB1((2*+'(**))//2623--4/1688CCAACEHIGCFAA@54410..08BCC>>=EC<:989550-..(+(0,*(&((456344833622)))*('&-**45/*+5550/125?A@@CHDE?E?999F@@?DBBJHJGJFFEA2110432678+)))(&$$$%%%%%((&&'$)4(''(('&%''&((((*--/12<<<=:88987631,,44((().++,,45;=877722227631+),'%''('''%&$$&''')&&&&.+****&$%'()'(**,+,+,''());2222FHGJJGFDJJGD;::0//-,((')./3456>CEJFJ;;;<BC>=A9>=>;ABBCDBJA@@@CED<<<=E>=@:;;:;111@BDFBD=<;:;=++('&(///*(((,+-27;@9;9:8>===835:<>;830/04345<448;:7///289900/0'''()))**++),++29<<<>@@B?===>@@@@??@AC;93335:989<>?/..09:<;;89;:A?>:99:BBCBBBAA@@?>@?@A?>====>A@A<<<<ABBA@AC@@??D>==>;98534200575.3.(()*))*,0233433//00C>=<<=985463../(&$&&'(46&%%%&&%%%(.-,,,.,+'*'%&&)&&'/0,3:<=;<<=?A>>==GCC@80/00/-,/448=@AFB?>986695667EGBCA@>?>;<<=888:8+++,77222035//./68=322237://01113<7,,/48;:555273.044;3,,,;9/*(%%%%&'%'*+-)(%%$$$#$%$$*&(8@C@BA?6424)(&'*-,8:;=5444=<;+,3>>@>=@ABFE655:=<=32433401//17//241))70,?><??=<<@@@BBBDCCBGEH<;9889;>@AC;;4344====;<=:)((*4574+**+43338:99;><=8<1<9<???A>>62/((')*067<96110357A<7-,,-9''&,.++++;<<=??GIJJFC@@?D++*+&%''&%%%&)(689>??B@?::A:;;BD<<;<ABACB''&*=0//00031.--/,))'''')(&&(*24038:BCJ;8*','$$&('((-.,---)'*)1333;:880//;511.01:<ECFFJJJHGJIJEJ<;:7&&&%'''+CBABABD778<=?CBGA??>@@EFHIFCDFJJJDC:222376766<AHJJIIJJJJJJEHJJIJGJJJHJJGEF=E@,((')'&&%%$$$$%).//47:8833BHDEDJHHHFHIHDCE90--.457633452.)))@B>==@C895223;)&)%%&''%%&')*%&&'()3596?@<<=::/=::;788340---0FBBB9999::::G<7778;:558,,,-'''',**)''))+++,>>@ADCB>0000AAJFGJJJJFEDDIF;84/---)&&&&&&(*0.//(((33A?>??HJFE877::999@B65340,+++++*.//////AHGFGBB888:HG@A?B?FC538&'&&*/,')44;:;6944557::=DCJFJC:988<:6)(&%%,9:@<:JJ@ADC==::??GCJ@==@@BCFJD9;((1/2/,44/0-((&%%&''''479?BBCFJHGJFEEEJ555687477B;-++,233,,,,9::;=<>EAFIFJGJJHGJJHEFJDCCDEGIIGEGJI@@@BGJJ@@@?AB111175***+++++,-.89?420.///3/(*++60/1187899==9GFDE@?A>FCBC?CCIJJJJJJJJJHDEGJJJJJJJHJJFJGDJJHJJJIJJDD544445576<JJJIJJFJFCBA220341./03111289@@?AFFGFHJF541122679<===ADCEEFGJJDJGCHHIGJIEFIJJJFGCJHJHAA@CGIFDHIJIFEFGJIJJJFECJIJHEJB@?*,,/---;?A@??33((%%'(*)))0*(((<@@B?>??FAFCEGJH@A@@A?<;930/112>ACDDJ@<<<?;21,((((.****,))**+32,0,,-6<=>A@?AD>42229;16=>CBDHJJJFGJJEHJFEFJHHJGJFJJIJHG8++<=FHBJ>C>?@@BB//..56=955;9;?@HJHJIHJJJFGJJJHDFJJJJHJHIJJJIJJJJJIJIDF@AABFF;;;=EEFHEDEFIGFJJGJJJJJIGJCFJFJGJIGJDDG;;CA@<;78A<<;98687;=1):945,,+,,8/3-,('''34570-..---47//---''((0772---=6@CECBABH@@A@HJJJGGEBCD;99;9:9111//00791--/*999=A>?>AJJJJJIJJHJJJGJGBCA@BFJDCC:66657663..2../'((&'&&%%%%$$###%%%&'&$&&$%%&*043898:;=9733587666@CEDDA8IEDJB??B?JFIJGGHJJJJJJFHDEHEAB@@ECDCCCGE><<<A61028788;=@=///1731119JJ?=65--+,,%%%%('')*B><88FAA@A51-+,,+)),?@<::<?>?>;957769<899:@@<;;<<E@?@B>6689F/,,++(()769:<BBD;::BHF@0.,*)(()+&''(&'+,-366:?<>@I@7110532266<>@?@><<=EDB??876---*((%%%$&%$$$%#$'())&'##$%%$%'**+&&(&%$%%('%%(//071242,,,,9CGFJJEJJ11<23>/,*666@@A@ABICI7775;5,,,,,,/??===?==>C?=<:3222==>=<:842378888FGDJJJFJJFIEE>330''&')),'++)'&&&'&('&'((&%%&0.())()(('&,-/.,**'&&()+7;>??@FGFDIFHI-)''-,.-&%%$&'(++,.-++)*;44<>E?:89:.+&&&&0//04743556A@?A33?BDFHJ<843)'%'##$&(+,'%'(9;;<<>987799<<=A?;;:/..+++-('*''&&%('((89;>9,+*)++;:8344DJJJJFJGJJFDHEGEEAA@@A=A???>>974.*)(**+12,,*&&&&).*7666432232001,,,,(%%%&+''''&&&'%'&$%%$&$$$#&%$&))*'$##$%&&&%%%#$#####$$'(*-+-%%%'%%%&&%%%'%%$$%%$%$$)&%%%%$$###$$&(('''*,(''&&$$&'**+*&%$$##$%'$$$$$####$&'(&&'/-1,***07=>?>AHIGJGGFFJIJFJFJJJJHJFGHJJJDGB:;0/-'$$$#$&&'(('(+)++,+943460..0)'''6DEGDGDGJIHJGGGIJJGIGIJIJJGEECA??($#'*&$%%%%$#''''&''&&&&*+**+*&$$$&***'&$,+**,*.025>>;;;0000<0-***+,('()///1457;77:;EHFJIJHEJJJJJJEFEFGFGGJF:::;JJEGHGDGE611054)))240,('''&$$%%(*,68<??3/...(&&'*)('''*-,,///.11-..0458=@<====;<99562357AB;::;B*''()&%%&')***)&&'',/)*(((**')&),3-**+*55112548853/--))*<<<<=<A:50000:=;::9<//57;764%%%011%&()-6*)*'()(-///(((+43*,+(*+-((%')-,..0323-+(((3336@***+HEHJFJIJCA@BBCFJJFFBC9,**,-('%%%&%%%')454663643222;BDDGCJEIJJFHJFJHJJJIJJ???JJFCAABJJJGGJGJFJJJJIJFJGEJHIJHEBEC:99:?65+)))/0*(&%%%'&&'**79:EEA@@C?>>566AC6666/,,.,3CB8000--./2,'&&(+)(*2?A:755/AB><;::2+)),--9228:;AB9888EIGEIJFHCBBAIJFJJGEJJJGJJHH???:97*)&&(5454212,:8776234666??7677B>;1-.8/1''),(&&&&&&&',,)'(%'&%%&&&&%(,&++')+&$$%&%%)%$%0*;<&&>@GHJJJIJHJJJJJIJHJGJI>:::EEJGJCBBDJJ<:8+*)*''+,5>;9:9:54*))'%%('0../11*(('&&212853352170040)))()))-/0122AF65(((,.->C?<;;=@@C@:8.,++*+005.2///0677688::<;///---.))().,,,'('&'()()()(%%'%$#$%'(%$&&(7::56645.-+++,)))'%'((66;<<45554285@BB2111+**))*-.557<;63?;CDB8E@A0)('%&(,+)($&&'(%$%)%&&&+:>B@@@BADJDJFGJIFEBA;;<99:<DCCDDGGJ>>>;7446321.//37@B<<<111+,+,945899:A8888C-(''',,0///0<B><7/../9BGDACCJFJJFEFFIBGEDEECBD@@==----5<46777>8667?320///('%&$$%$
@Glass_A2P_7_pDSG588_33
GGAAAAAAAGGCTGCACCGGTGCGTCAGCGGAATGTGTTGATCAGGATATATTCCGCTTCCTGGCTCACTGACTCGCTACGCTCGGTCGTTCGACTGCGGCGAGCGGAAATGGCTTACGAACGCGGCAGAGATTTCCTGGAAGATGCCAGGAAGTACTTAACAGGGAAGTGAGAGGGCCGCGGCAAAGCCGTTTTTCCATAGGCTCCGCCCCCCTGACAAGCATCACGATCTGACGCTCAAATCAGTGGTGGCGAAACCCGACAGGACTATAAAGATACCCAGGCGTTTCCCCTGGCGGCTCCCTGAGTGCGCTCTCCTGTTCCTGCCTTTCGGTTTACCGGTGTCATTCCGCTGTTATGGCCGCGTTTGTCTCATTCCACGCCTGACACTCAGTTCCGGGTAGGCAGTTCGCTCCAAGCTGGACTGTATGCACAAACCCCCCGTTGAGTCCGACCGCTGCGCCTTATCCGGTAACTATCGTCTTGAGTCCAACCCGGAAAGACATGCAAAAGCACCACTAGCAGCCACTGGTAATTGATTTAAGAGACCATCTTCCGAAGTCATGCGCCGGTTAAGGCTAAACTGAAAGGACAAGTTTTGGTGACTGCGCTCCTCCAAGCCAGTTACCTCGGTTCAAAGAGTTGGTAGCTCAGAGAACCTTCGAAAAACCGCCCTGCAAGGCGGTTTTCATTTTCAGAGCAAGAGATTACGCGCAGACCAAAACAATCTCAAGAGAATCATCTTATTAAGGGTGTGACGCTCAGTGGAACGAAAACTCACGTTAAGGGATTTTGGTCATGAGATTATCAAAAAGGATCTTCCACCTCAATCCTTTTAAATTAAAAATGAAGTTTTAAATCAATCTAAAGTATATATAAGATAAACTTGGTCTGACAGTTACCAATGCTTAATCAGTGAGGCACCTATCTCAGCGATCTGTCTATTTCGTTCATCCATAGTTGCCTGACTCCCCGTCGTGTAGATCAACTACGATACGGGAGGGCTTACCATCTGGCCCCAGTGCTGCAATCATACCGCGAGACCCACGCTCACCGGCTCCAGATTTATCAGCAATAAACCAGCCAGCCGGAAGGGCCGAGCGCAGAAGTGGTCCTGCAACTTTATCCGCCTCCATCCAGTCTATTCCATGGTGCCACCTGACGTCTAAGAAACCATTATTATCATGACGTAACCTATAAAAATAGGCGTATCACGAGGCAGAATTTCAGATAAAAAAAATCCTTAGCTTTCGCTAAGGATGCCGTTTATGAACACGCAGCCACTTCTAGAGTTGACAGCTAGCTCAGTCCTAGGGACTATGCTAGCTACTGGATTTTGGATCAAGCTATGAAGGACGCAAAGAGGGAACTAAACACTTTACTAGAGAAGAGGAAATGCTGATGGGTCAAAGTAGCGATGAAGCCAACGCTCCCGTTGCAGGGCAGTTTGCGCTTCCCTGAGTGCCACCTTTGGCTTAGGGGATCGCGTACGCAAGAAATCTGGTGCCGCTTGGCAGGGTCAAGTCGTCGGTTGGTATTGCACAAAACTCACTCCTGAAGGCTATGCGGTCAAGTGCCAGATCCCACCCAGGCTCAGTGCAAATTTATCCTGTGGCTGCACTTGAACGTGTGGCCTAATAACTCGGTACCAAATTCCAGAAAAGAGCCTCCCGAAAGGGGGGCCTTTTTGGTTTTCGTGTCCGCATCCACCTGTGCGGACCTGGTACCAAATTCCAGAAAAGAGACGCTTTCGAGCGTCTTTTTTCGTTTTGGTCCATAGAGTGGCGCGCTTAGTTCCTCGTTTTCTCTCGTTGGAAGAAGAAGAAACAAGAAACTAAATACTAGAGTCACACAGGACTACTAGATGATGCAAACCGTTTTAGCGAAAATCGTCGCAGACAAGGCGATTTGGGTAGAAGCCACAACAGCAGCAACCGCTGGCCAGTTTTCAGAATGAGGTTCAGCCGAGCACGCGACATTTTTATGATGCGCTACAGGGTGCGCGCACGGCGTTTATTCTGGAGTGCAAGAAAGCGTCGCCGTCAAAAGGCGTGATCCGTGATGATTTCAATCCAGCACGCATTGCCGCCATTTATAAACATTACGCTTCGGCAATTTCGGTGCTGACTGATGAGAAATATTTTCAGGGGAGCTTTAATTTCCTCCCCATCGTCAGCCAAATCGCCCCGCAGCCGATTTTATGTAAAGACTTCATTATCGACCCTTACCAGATCTATCTGGCGCGCTATTACCAGGCCGATGCCTGCTTATTAATGCTTTCAGTACTGGATGACGACCAATATCGCAAGCCCGCCGTCGCTCACAGTCTGGAGATGGGGGTGCTGACCGAAGTCGTAGATGAAGAGGAACAGGAGCGCGCCATTGCATTGGGAGCAAAGGTCGTTGGCATCAACAACCGCGATCTGCGTGATTTGTCGATTGATCTCAACCGTACCCGCGAGCTTGCGCCGAAACTGGGGCACAACGTGACGGTCATGGCGCAAATCCGGCATCAATACTTACGCTCAGGTGCGCGAGTTAAGCCACTTCGCTAACGGTTTTCTGATTGGTTCGGCGTTGATGGCCCATGACGATTTGCACGCCGCCGTGCGCCGGGTGTTGCTGGGTGAGAATAAAGTATGTGGCCTGACGCGTGGGCAAGATGCTAAAGCAGCTTATGACGCGGGCGCGATTTACGGTGGGTTGATTTTTGTTGCGACATCACCGCGTTGCGTCAACGTTGAACAGGCGCAGGAAGTGATGGCTGCGGCACCGTTGCAGTATGTTGGCGTGTTCCGCAATCGCGATATTGCCGATGTGGTGGACGAAGCCGGTGTTATCGCTGGCGGCAGTGCAACTGCATCGTAATGAAGAACAGCTGTATATCGATACGCTGCGTGAAGCTCTGCCAGCACATGTTGCCATCTGGAAAGCATTAAGCGTCGGTGAAACCCTGCCCGCCCGCGAGTTTCAGCACGTTGATAAATATGTTTTAGACAACGGCCAGGGTGGAAGCGGGCAACGTTTTGACTGGTCACTATTAAATGGTCAATCGCTTGGCAACGTTCTGCTGGCGGGGGGCTTCAGCGCCAGTCGCTGGTGAAACGGCACAAAACCGGCTGCGCCGGACTTCATTTTAATTCTGCTGTAGAGTCGCAACCGGGCATCAAAGACGCAGCGAGAGTCTTTTGGCCTCAGTTTTCCAGACGCTGCGCGCATATTAATAACTCGGTACCAAAGACGAACAATAAGACGCTGAAAAGCATCTTTTCGTTTTGGTCCTTTGAAGTTTAGGGGATAGTCCAATTCTGAAAGCACTAACGGGGGGCCTTTTTGTGTTTCTGGTCTCCCTACTACATTGTAGCGGCCGCTGCAGTCCGGCAAAAAAGGGCAAGGTGTCACCACCCTGCCCTTTTTCTTAAAACCGAAAAGATTACTTCGCGTTATGCAGGCTTCCTCGCTCACTGACTCGCTGCGCTCGGTACGTTCGGCTGCGGCGAGCGGTATCACTTCACTCAAAGGCGGTAATTTACCAATGCTTAATCAGTGAGGCACTTTATTTCAGCGATCTGTCTATTTCGTTCATCCATAGTTGCCTGACTCCCATCAGTGTAGATAACTACGATACGGGAGGGCTTACCATCTGGCCCCAGTGCTGCAATGATACCGCGAGACCCACGCTCACCGGCTCCAGATTTATCAGCGATAAACCAGCCAGCCGGAAGGGCCGAGCGCAGAAGTGGTCCTGCAACTTTATCCGCCTCCATCCAGTCTATTAATTGTTGCCGGGAAGCTAGAGTAAGTAGTTCGCCAGTTGATCGTTTTTGCGCAACGTTGTTGCCATTGCTACAGGCATCGTGGTGTCACGCTCGTCGTTTGGTATGGCTACCATTCAGCTCCGGTTCCCAACGATCAAGGCGAGTTACATGATCCCCCATGTTGTGCAAAAAAGCGGTTAGCTCCTGGTCCTCCGATCGTTGTCAGAAGTAAGTTGGCCGCAGTGTTATCACTCATGGTTATGGCAGCACTGCATAATTCTCTTACTGTCATGCCATCCGTAAGATGCTTTTCTGTGACTGGTGAGTACTCAACCAAGTCATTCTGGAATAGTGTATGCGGCGGGTAAGAATTGCTTTGCCGGCGTCAATCCAGATAATGCCGCACATAGCAGAACTTTAAAAGTGCTCATCATTGGAAAACGTTCTTCGGGCCGAAACTCTTCAAGGATCTTTCCGCTGTTGAGATCCAGTTCGATGTTAATTCACTCGTGCACCCAACTGATCTTTCAGCATCTACTCTTCACCAGCGTTTCTCGGTAAGCAAAAACAGGAAGGCGAAATGTCACGAAAGGGAGGTGTAGAGGCGACGCGGAATGTTGAATACTCATACTCTTCCTTTTTCAATATTATTGAAGCACAGCGTTTGTCGGGTTATTGTCTCATGAGCGGATACATATTTGAATGTATTTAGATCACGCATCTTCCCGACAACGCAGACCGTTCCGTGGCAAAGCAAAAGTTCAAAATCACCAACTGGTCCACCTACGACAAAGCTCTCATCAACCGTGGCTCCCTCACTTTCTGGCTGGATGATGGGGCGATTCAGGCCTGGTATGAGTCAGCAACACCTTCTTCACGAGGCAGACCTCAGCGCTAGCGGAGTGTATACTGGCTTACTATGTTGGCACTGATGAGGGTGTCGGTGAAGTC
+
$()+,-1233310-/++8@CFED<<;;>?.---.)(()*%)+'''7<JJGEJDBC?DEEGDE6556?9999??@FFGJIJJFH=<;;A>?>GCEDDJJIJJJJIEE@;<IG>=;;=88332/,)&&'&&'&'+('''11299;-))).,..+++)))./.2:::::BJHG<;8988=2>44(''-00,**'''&*226/20*)(-('&(/015B<)))5657****-*''(;::;DEBEFHIJEJJGJJIHJJJJEDC<;;;C4333>BAJGIHJJJ<@=5-/.-/221..577AFD>>:<1126--,-.;?BA@?>@GHGJJJIJFJGJHCHEGJJHJE>=;;;<>??GJEIFHJJJIFGJHECCBFJFEBACIJEFFJHJJJJGGJCBCAB>43357::?=<=ABCBBBCDC@@@DCBEGJGJIFFIJJJBD...,--.:>922'''(2=9::ACJJJEJHDDH?ICBBEEIGD@??><<<=@0004594?>?EAE=H???=&&&&%$%.+(''')...//3:?C>999GG666743211+)((''&&&%&'''()/25BCDG@@>>A@JCCBACFE?2)))+88GFJJJJ=<<<@42126:;;<>?AAACGHEJAFEIJFEIJGFFGCCGFJJEJJIJHJIBHJEDCC;888@@GHDJJA<<<AJJJFHEGDDJGJJJJJJJE@JJ8344<JEFBFFHEBBJD<:987*)(()*+()-37?:((('/.053467?;;IHHEJA=96533681))(23332355<98:<9==CJECDEFIJJEAA;98876524?JJFJGGFGJCJBAABD=<30-)))&&$$'(%%%%)'''*2))*35+EJIFFDJFJEJJJJGFD@8887:::@AE553333+*((*((56898?BCIHGJ??==BAHHJJGJJJJJJDCEDJFFGJ@?@@@?8555;:///.211889;EE>>>?DIIJJ@B=669-++-=?AA<<=>00/044600/-+,..47>BDBAH@A@B?65420-,..;===>GHIJGDAABF=8/-(&%'(*,-367;;?HGHFCDDDJJJJJJGJJ8667<53997444CHABACGDDGJIA??;HHDJJICD8656;@88?@BJIGGHJJJHJJJJJJJJFD@GFHGC?JGIIJFJJHEJHJCBCDEGJJ@@A@GJJ==<>EA@@ABGFDDFFIEJE>==<97**)*8>@@CBCJJJJGGJJHEEJIHJ??@@JJEDJ>>?<>>=??>AEFHCBD:3<>0>>=><:=>CB@>539+($$$%+**)).-/--.))*,+++,//00564557EHIFIDEIFEEEFDFGCJCEJJGJFJHJ@?@A<99232121-&&&4>BBACBFEDDCHIFGDCA?ACACEHJEJIFJFJ=<<<H877-,)('(%(*))*63,++*&)'%&0:;<<BFBDCAAB>>?AABAEJDCFDDB>JJJJDBBG?*(')-'))*6405A<(((8=A<800/95)))).0+,,;>/////@;;;:5-+,1+(''&'(*,+,,.611?<CHAF9757>==BDEJGGJIJJDGEEDDBBJJJHJJJJGGJJJIJJIEDD=>::3.'%%)%%&%&&&)+-):?BAJGFIA??@DCFD=8888===@BGDBHJJJGEIH??=4+()5245=BABACBBDCCCCDAC=E73B7;2/-39B;4.'(/+*1.:<==E><94---252'''+.9>,(((,&'')*1::<JIEFJJGIB?::9(((/../891;8;88>@ACDB:8>=878D?EEFJDH<=ECDJJ5122<:9<;;<<@20/04//266233356::9:D1111AC1/---04599;;786145436?=;9768<9957:@92.--2579CGJJJIFFJEFBAABDGGJJJIHJIJJFDDHC8889:HIJJJFEGDCDJJJJJFHJGDFA<8874:322252..,-12565AABFJIJJIDCFE;::9FHFA@JJEJGJFJJBAA@HA?>;4600>?FEGJGJJJIIJHJJGIFJJJJGJJJJIHEJA@??EJJJJFJIBB@@?@CAA?977.()&%&((''''68?BEDJFFE888:C9C:;:65545,''')@==>???D????HIFDIJGIJJJBDEICA>>?;:98-8?AFD>>>>ABBDHJDCD34>ADFEFJJEJFBJG0003BJJ?==<97;;>A<<;--/77JCDEBACJJJEFCFGGFJJHEGJJHBCBAGJFJGGJJIJJCJ,++-==DDAAAG9J>17<<ABA@@==CGIJJJJFJJIJGIJA@@AFF8763334C>;;;FFFGHJJFJJHCBBEJJJJFFHJJ<;;=<=:8:+++&''&&&%**-.CBDDEHFHHJIJHJEGD=&&&:;98))))44799:;0+*'((+,<?CCFEFJEFGGJJJGCAJJHGECBBC@<EGFFGBBEIJG;::;@@A88'&&&,///..=@EFEEHJFJGEJFJJ:889?<>DFCABCBCBIGJJHJGJJGEFJJJIJJGJHJHIHFEHJJIJJJHIFGD:::(((((&''&'((->@@FIFH;;;JJEEDEIJG?:444AJHD6655.*,4=FFFED;<<=JHGHEHGJJJHEDIJGIEHFFJG>>>)))((()8/99:>A?=<?82('&%,/12112;B@A@CHHFJIFJJBDAADCBGIFJJIHJIJC@,++,BGDEFJJGIHJFIHIJGJIJJJHJJBBACJFJFFDJEDDJDIGBCEAD:7.--,..-10029>?A:::++++56@96899@?>B@A77778CCIIGJIGJJJDJJEHEHIFGEHHHJJEA5------.021237677:;;88;9:99=12+02455++($%'%&'*;<BCDIEHD<997---/:3+**/2344?DCEHJJIGFJJJFJJJJFDGAB....CGJDJJJGFFCDHIJIHIJFEJJHJJJJJJHJJJJDA@?@??<7666:7777>;DC@@??AAJJJJJFHECFDC:930002ABFJCCB****(**/396566=>:675588=?9DGJJJGJGJJJJFGDDD@@@BDEDFHJJJJHCGHDA??>BB??;;=;65133DJJDBBBIJEEHJFGFGJJJJIJJCABGFFGEFDHJGDGHHJ;:42220.(%%%&'(,*.-)''((+,9AB;:555)))*:?AEFIJJJEJJJDEA<A?*)))-::>?FFGJFDJJJGGJJJFJGHFFCJIEHD>:989.+**((''(,+,.0122>987781.,,.20/3/@EDFJJA:877:45/..-/99:?@?6662333DHJGFBFDD==>@JJHGAAB7998999(((+488)))-5B9999>??;6<98002...JJJIJIHJHEF?I64/)))&%$#%(69222JD>877AA8)((('-)*0)*:<CGGJG9880.&%%%%%-..96E@@@?D;:3,)'779@FFDA@BJJIFHEHJGJDCCDJJGFIJC630//;21.(2<@?>>@CCJJJJJEJEJ?GEJFJFHJJEAA>?DGJD?999;-,,,-.>>;<DBJCAD<643*(&&**+++:954469<;<,,+-/,,,,,+,4=>EBGJJJJJD5555AAAA?@@DEGFEFG=:::433740/((&&)***+/0101-//.++))***003.=>ACFJCCBCGJJJHJHD=;1'&&&&&(,+0013:899:6678F@AED?5323756<=E::::GJJJJFJJJJFJ@?A<<=77754//03:::<><=??AE?889EJJHJIJJJIJ:(''*.-***:EEIJIEJFJGJIHJHJCHEED@@6**-.-5CFCFFJJEDGJJJJGJIF:999;:=FGB>>7220.../?@<=:66/(=;<:640+((())**--,,,89<?<=<80/--++++-=<>CDJFFJJJJGJJJHIJJJJJ>?.'''DJJJHCEDDJHJJGJIB>?544491-,**)*33((*)+<-CDGGFJC@7>./*(&&)&(7778BDCA@A@>@?A@ACD>7AA?AGHFGJ@AECFJJJJJDFGJFGBEE@5'')456543233<=??H>===?@D>;:;AEGFGDDDDFCGFADHGJJCBEBDBCJDEFI@?;5557@EJJHEJJJJCJ...0;<<=>@GAA??,JEHJJHJHGJJJJFJJJJGJIJJJJGJIDIJFEIHEEFJHAAA8654//..//1855664452/&&$%$%%%%%&%%(&+0(()+-(%%%%%###&&''*,--967>?CCBCJIHJJJJJJJJJJHGJFGEEEJGA>>CHIJFEIGGE<9898-(''(/1'''&++++2321/+(+(***+)(*-/49<:;920++++1,),(((''6008;DAAAA7777878:@95*'')12'&&&21353122343*(&&&()*00/...;423=:66EDB=>;(((+54''%%$$%,+*.+.'%%%%$&%(&&%%&'%&*,$11/**,.*)('*331/..00;=60+<;6662---.534971(%$%(((((%%%%&&BHHGHEG;:99G>???JJJJHDBBA??96DFJJI@@?;;3413;;;;GJFJD>I@:@?;<;:=.)'''%89/9'@AHFJJFJFFGIIC=<3(((EIEEDDCCCDFEGFJFGHJ@?,,,,.-*''''''8:9>?DBJCBBCCA@@ABJJH7,A?ADC?H>AA@G444JF?>>>A?>?A>;=AB@?++++01017AGGJHGJFJC<DFCDDFIHJJIDC>;==JFJIFGJHDCA<9787.+*/3;=<CCCCE@:23400009667///1/('%&&)+('$#
@Glass_A2P_7_pDSG588_34
CCCTTAACGTGAGTTTTCGTTCCACTGAGCGTCAGACCCCTTAATAAGATGATCTTTGAGATCGTTTTGGTCTGCGCGTAATCTCTTGCTCTGAAAACGAAAAAACCGCCTTGCAGGGCGGTTTCAAAGTTATCTCAAGCCAACTCTTTGAACCGAGGTAACTGGCTTGGAGGAGCGCAGTCACCAAAACTTGTCCTTTCAGTTTAGCCTTAACCGGCGCATGACTTCAAGACTAACTCCTCTAAATCAATTACCAGTGGCTGCTGCCAGTGGTGCTTTTGCATGTCTTTCCGGTTGGACTCAAGACGATAGTTACCGGATAAGGCGCAGCGGTCGGACTGAACGAGGATGGTCCGGTATCCAGTCCAGCTTGGAGCGAACTGCCTACCCGGAACTGAGTGTCAGGCGTGGAATAGAACAAACGCGGCCATAACGGCGGAATGACACCGGTAAACCGAAAGGCAGGAACAGGAGAGCGCACGAGGGAGCCGCCAGGGGGAAACGCCTGGTATCTTTATAGTCCTGTCGGGTTTCGCCACCACTGATTTGAGCGTCAGATTTCGTGATGCTTGTCAGGGGGGCGGAGCCTATGGAAAAACGGCTTTAGGCCCTCTCACTTCCCTGTTAAGTATCTTCCTGGCAGCAGAAATGTCCGCCGTTCGTAAGCCATTTCCGCTCGCCGCAGTCGAACGACCGAGCGTAGCGAGTGAGTGAGCCGCGAGGAAGCGGAATATATCCTGTATCACATATTCTGCTGACGCACCGGTGCAGCCTTTCTCCTGCCACATGAAGCACTTCACTGACACCCTCATCAGTGCCAACATAGTAAGCCAGTATCACTCCGCTAGCGCTGAGGTCTGCCTCGTGAAGAAGGTGTTGCTGACTCATACCAGGCCTGAATCGCCCCATCATCCAGCCAGAAAGTGAGGAACCAGTAATGAGAGCTTTGTTGTAGGTGGACCAGTTGGTGATTTTGAACTTTTGCTTTGCCACGGAACAGTATTCAGTTATCGGGAATTGTCGTGATCTAAATACATTCAAATATGTATCCGCTCGTCGACAATAACCCTGATAAATGCTTCAATAATATTGAAAAAGGAAGAGTATTCATCAACATTTCCGTGTTCACTCCTTCCGGCATTTTGCCTTCCTGTTGCTCAGCCAGAAACGCTGGTGAAAGTAAAAGATGCTGAAGATCAGTTGGGTAAGCATGGGTTACATCGAACTGGATCTCGTAGCGGTAGATCCTTGAGAGTTTTCGCCCCGAAGAACGTTTTTCCAATGATGAGCACTTTTAAAGTTGTTGTGGCGCGGTGTATATCCCGTATTGACGCCGGGCAAGAGCAACTCGGTCGCCGCATACACTATTCTCAGAATGACTTGGTTGAGTACTCACCAGTCACAGAAAAGCATCTTACGGATGGCATGACAGTAAGAGAATTATGCAGTGCTGCCATAACCATCAGTGATAACACTGCGGCCAACTTACTTCTGACAACGATCGGAGGACCGCAAGGAGCTAACCGCTTTTTTGCACAACATGGGGGATCATGTAACTCGCCTTGATCGTTGGGAACCGGAGCTGAATGAAGCCATACCAAACGACGAGCGTGACACCACGATGCCTGTAGCAATGGCAACAACGTTGCGCAAACTATTAACTGGCGAACTACTTACTCTAGCTTCCCGGCAACAATTAATAGACTGGATGGAGGCGGATAAAGTTGCAGGACCACTTCTGCGCTCGGCCCTTCCGGCTGGCTGGTTTATTGCTGATAAATCTGGAGCCGGTCAGCGTGGGTCTCGCGGTATCATTGCAGCACTGGGGCCAGATGGTAAGCCCTCCCGTATCGTAGTTATCTACACGACGGGGAGTCAGGCAACTATGGATGAACGAAATAGACAGATCGCTGAGATAGGTGCCTCACTGATTAAGCATTCGTAAATTACCGCCTTTGGTCGAGCTGATACCGCTCACCACCGTCAACGACCGACGCAGCGAGTCAGTGAGCGAGGAAGCCTGCATAACGCGAAGTAATCTTTTCGGTTTTAAAGAAAAAGGGCAGGGTGGTGGATTACCTTGCCCTTTTTTGCCGGACTGCAGCGGCCGCTACTAGTAGGGAGACCAGAAACAAAAAAAGGCCCCCATTCAGGGAGGCCTTCAATAATTGGACTATCCCCTAAACTTCAAAGGACCAAAACGAAAAAAGACGCTTTTCAGCGTCTTATTGTAGCATCTTGGTTACAGGTGTATCAATATGCGCGCAGCGTCTGGAAAACCGAGGCCAAAGAACGTGCGTCTTTGATGCCCGGTTGCGACTCTACAGCAGAATTAAAATCAAGTCCGGCGCAGCCAGTTGTCGCTTCCACGCAGTTATCTGCGCCTAAGCCCCCCGCCAGCAGAACGTTGCCAAGCGATTGACCATTTAATAGTGACCAGTCAAAACATTCCGCTTCTCCACCCTGGCCGTTGTCTAAAACATATTTATCAACGTGCTGAAACTCGCGGGCGGGCAGGGTTTCACCGACGCTTAATGCTTTCCAGACGCCATATATGGCCGACTTAGCGCAGCGTATCGATATACAGCTGTTCTTTGAGTTACCATGCAGTTGCACTGCCGCCAGCGATAACACCTTAGCTTTGTCCACCACATCGGCAATATCGTAGTTGCGGAACACGCCAACATACTGCAACGGTGCCGCAGCCATCACTTCCTGCGCCCTGTTCAACGTTGACGCAACGCGGTGATGTCGCAACAAAAATCAACCCACCGTAAATCGCGCCCGCGTCATAAGCTGCTTAGCATCTTGCCCACGCGTCAGGCCACATACTTTATTCTCACCCAGCAACACCCGGCGCACGGCGGCGTGCAAATCGTCATGGGCCATCAACACCGGAACCAATCAGAAAACCGTTAGCGAAGTGGCTTAACTCGCGCACCTGAGCGTAAGTCATACCGGATTCGCTGATTACCGTCACGTTGTGCCCCAGTTTCGGCGCAAGCTTTCGCGGGTACGGTTAAATAGATCGACAAATCACGCAGATCGCGGTTGTTGATGCCAACGACCTTTGCTCCCAATGCAATGGCGCGCTCCTGTTCCTCTTCGTTGCTGGCTGGGTCAGCGCCATCTCCAGACTGTGAGCGACGGCGGCAAGCTGGCGATATTGGTCGTCATCCAGTACTGGACTGGTTAGAATAAGCAGGCATCGGCCTGGTAATAGCGCGCCAGATAAAATGGTAAGGGTCGATAATGAAGTCTTCCATAAAATCGGCTGCGGGGCGATTTGGCTGACGATGGGGAGGAAATTAAAGCTTCCCCTGAAAATATTTCTCATCAGTCAGCACCGAAATTGCCGAAGCGTAATGTTTATAAATGGCGGCAATGCGTCTGGAATCGAAATCATCACGGATCACGCCCTTTGACGGCGACGCTTTCTTGCACTCCAGAATAAACGCCGTGCGCGCACCCTGTAGCGCATCATAAAAATGTCGCGTGCTCGGCTGAACCTCATTCTGAAAACTGGCCAGCGGTTGCTGCTGTTTGCGGGCTTCTACCCAAATCGCCTTGTCTGCGACGATTTTCGCTAAAACGGTTTGCATAGTACGTAGTCCTGTGTGACTCTAGTATTTAGTTTCTCGTTTCTTCTTCTTCCAACGAGAGAACGAGGAACTGAGCACGGCCGCTCGATGGACCAAAACGAAAAAAGACGCTCGAAAGCGTCTCTTTTCTGGAATTTGGTACCGAGGTCCGCACAGGTGGATGCGGACCAAAACGAAAAAAGGCCCCCCTTTCGGGAGGCCTCTTTCTGGAATTTGGTACCGAGTTATTAGGCCACACGTTCAAGTGCAGCCACAGGATAAATTTGCACTGAGCCTGGGTGGGATTCGGACTCGACCGCATAGCCTTCAGGAGTGAGTTTTGTGCAATACCAACCGACGACTTGACCCTGCCAAGCGGCACCAGATTTCTTGCGTACGCGATCCCCTAAGCCAAAGGTGGCACTATCAGGGGAAACGCAAACTGCCCTGCAACGGGAGCGTTGGCTTCATCGCTACTTTGACCCATCTAGTATTTCTCCTCTTTAGTAAAGTGTTTAGTTCCCTCTTTGCGTCCTTCATAGCTTGATCCGAAAAGTTCTCTAGTAGCTAGCATAGTCCCTAGGACTGAGCTAGCTGTCAACTCTAGAAGCGGCCGCGAATTCCAGAAATCATCCTTAGCGAAAGCTAAGGATTTTTTTATCTGAAATTCTGCCTCGTGATACGCCTATTTTTATAGGTTAATGTCATGATAATAATGGTTTCTTAGACGTAGGTGGCACCATGGATCAACTGGATGGAGGCGGATAAAGTTGCAGGACCACTTCTGCGCTCGGCCCTTCCGGCTGGCTGGTTTATTGCTGATAAATCTGGAGCCGGTGAGCATCGGTATCAGCGGTATCATTGCAGCACTGGGGCCAGATGGTAAGCCCTCCCGTATCGTAGTTATCTACACGACGGGGAGTCAGGCAACTATGGATGAACGAAATCGACAAATCGCTGAGATAGGTGCCTCACTGATTAAGCATTGGTAACTGTCAGACCAAGTTTACTCATATATACTTTAGATTGATTTAAAACTTCATTTTTAATTTAAAAGGATCTAGGTGAAGATCCTTTTTGATAATAATA
+
:99==>GJJJJEGJJJJIABBDJ6DD????7743621111//(5:9946?::::@=2(*0012<;@=>=<??CCCGJCIGGGHJDDCD7766=DHIJF??>CJJJIIDIDEJJJ@>HA7::6/95&%%+&'('&&$$$$$%%%&+''//>AEEHJHEIGJJJJJJGJJG?@EGIIGCCCEJI9899JJJDCBAFGEHHJIJJJIJEHHBAC=AHH==<5555665<<9;EDJGFEJEJJHHIJJGJJIHFFEJDJHJGJJFHGIIIJJHJJHHJJJEGGJJEJJJJEJE56:/4(>5544978<;?HEHIDFDB?EFAJJGGJFJJB@:::///.***+75559)&&+)'&%&%&&&&%%$$$$$$)*/332))ABDBCBCIFJGJJJGJHGJJJJJDFHJGJFGIJGGJ@=?=)((4()=?=DCDDIFED888+***1033'''&-0*+,/=?@97558;:71-*))()-20-,,2.0+*(()77?=98560/289JJJJA>75,)'&&&'+,,1.3:>>@D9JH=<<<EJJJFDHCJJJGJHJDDFADC?995423588544,+++-,+)*+,135JB>>310101799:9;IJE=;/...6-%&&'8DC@??===<?JHFF//..581000-)*..,+'&%$$'-7;<877631/:2-,/,-3588:<?BH>JJH<<<;?EEHGCGDFDEEA666788''''(%%$%$%$$$$$((278HFGJEGDBEDA>;:3237855DFEDE@@@@CEECFHHJHHEECADCHFGF610;6@CBJJGGCJ;;/.--1)))*+-;?FJGEBCCJIHJJHJJJFGIHJEE6666<FJD===?@3100..)6798??@G7666GJJJEJIJHIEJFIJIJJJJHJGJFJJJJCBBBF?9>J@HJA@?AB@??DEDFHJJGJJJHFGJJC@AA:))/-/:;:::44425547<<=?;?BCCJDDFJGJJGIGJIEGJFJJJJJFJHJJJJJIJBCAAIJC83.,,3)((%%%#%%$&%&&'-/1,'(&%%%&*+,0///9FHBDCFCJJHFJJEJJHIG??9'%%%'()347;JFHDJGFIDJJFHHHJIJGEJJJJFJCJHHJB?.-,'/&%&)*&&'$&-3-,,,,8,775)($$&&(.2---.?HJHJIJJHEJF@@>,)'*)%%&')*>>CJHJJJBHJJIJJGJJJJJJEGEDA;980(('&&&,'**+)&&&%%%%,.4.//1..-..70)((&&%$$$$%&'&&%$$$*+*()0:90/-../8;GGHHJJFJFCIGGGFA>399;EHA@BAA@@AJGF@B?@8*((%%''(*-*,,%%')()<@=;<<BFAA?+++*-,*)'')+''00121333333;?IJJIIJJGCEDDJHJGJFFHFE-)*25322677<89AIJHFJJJJHJJJJFHHJJJJFFAAJJEHFJHEEE111//1A=<@@>>??@FFJHJGJEGFGGJFJJJ****HJJHJJGEHGJFEEJEGHCFCBF?8==>G4440002*)*,++(((&%&(-25,+++@EJJEEDEEBBCEJFGI77--.AEDAACF?=,,7776ABDGHGJGAA?<??IJJJJHJIEIFJJJJJJJJHJJJJJIIJFCAD0001GJJJJGEFDFFDEGIJJJJGDI0003JJDGJ;:;:<;6B;;:9>>>:89:;<=EJHHFDJJFCCD?AA=>A;:=<9981@ACJFIJEIEGFJJGGJI?=;5/04;98644220(('%-,,,-254543679??>@<:<<AEIE<JADIJEFFGJJFGHEHJJJJ@@@2/./.112>>??<::((((4403566556BCGJJJDA@?@C>>>>@@555?>8,,,-02::;<FHEIEDCAIJFGHD>>>=HIIJIGIJIJHFHHJJDDF>?>>JHBD@ACDEFJIJJDJEJEEDDH99999CADABDCJJDDH></.-.AE511.99=>ECE2222;:;B?CC=@==>7'&''(''+-+/5222022)%%&%'&###$%%,/0*)*'''229>EDCBA??<<<=+*)<?HB?@?=<<<IJGDJFFEHJCJDBCCEED88;AIGA===A86756451)))..)((''%$$$&),/*-=;>9?<AE<;<<DFFIJJDCB999::77((*+......ECBA@52102)(%%+10...01559,++('''4584112+))/0581:;;?BCEJBABFJIIJHJJHJJJGGFJE-+0@=...1IJJJHJHIJJGJFFHHEFCCJ>>=97&%$%%$$&%&((%%$$%%$$$%$##$')%%*+120//--..34/:=977**)*220/4;<<7578HFE@A@EDJJIHJJDJ@ABA;9:;77:;>>EEAAC:80))*6**19=@AFJJFIJJHI44356@866:6593:JJEGJIDJGJJJJJHFJJGIDF@FI>?=:888>EB@6550334A>?A@@AJJJJHIJHJEGJFFIJGJJIE?---;8'''&(&0+('+()*/78JGGJJEI<>;0-,.>JJCCB?AJJFJFHJIHIJFJFJJJIJJHJHJJEFEIJEEFFGBC;;>=JJIJJIJJJ?///658.-($$%$$$%'&(**62,+**+(*++0;=CIJHIHHEFJGHJJJJHJJJFIF;665564>@?JIJJJJGIJJJFGJFHEGFJIIFIJJJJJIGD;ADA?=;?DF><<:966////@JIFC<;;,+++,7><<@C9888CCGJJFJIFHHJJJGJJJGGGJJJF0//..2225:;976:94/21651122A?<<>?>JJJIJJJJJFJJGGIJ5555JDJAA;::::<87313,+++)**().'((2445766:<?63/'%%%3344>45550001=>?@CCJHECCDHJFJ=8???B88885+++''&&(((&23;;99667<??>EAA96699<<=JD::8:?:;1---)((%&%%+73336;::<::3000/.-,*++,=43447...0**,*,.031-('&&'$$$$####***9?>A>=JDJFJJIJJHJ====>A>?@@FJJ@?>>F@BCJED=<==61.((*-03BBC7778)'''%%%%&...''((*++*+++,-2756743214:<?DHEGEHCFFIJHJFD>34A8JGJJJJJGJGEEGGJGHJJDGFIF:9;3''')'&%&'*'&&&)*,----,5/.**46:99@EBADD@<<7**+;:1-,,..../00****+:<<<000/3.++,45+*'$%%%&&'((*+356<ABCCJJJHJJJJGGJA@A<<;9:899--,.+&%%%%)3465732.,+,*++-224=;;;,%%&)*3DJA<<;=@8222JE=<<<>87667778:@ADAEJ?>>;896*)(*34/()45:;99975400**+'(,,,242110/1119:BJDABJ@BACJFJFFJ@GGDDG@??=@ACEHJIFHIJ?>///<9:<<BCBJJJFJGID>><>A6645830730GHEBAAFDBBDBD?@9663455>8AEEGEJFHJJHGJIHJHCCCABCCC=//BEIGE;9:99BIJJJEIJCABJJJJCCCDFDFDJI6556DGIJIJFJJJJJJJJJGHFIHHJHEJHA>BBJ<<B@HG;98:>,*++>?>>>DJHGJGJJIHJDED>JJHCFGACDGJ<<;<FF>*(%%&&(((+000CABCHFFCCC=<3000////013/+988::=7>>7BA8CB>JBA>2100,+)&+((++*,-)))*+,++,-***)*368>??@411346669JGIFDD<<<=>?@JGFHJCB567;98==::?;;74556821../0--(''(,-6<CCABJFHGFGDDIGJG?==CFG=;;=?@A@AB?;9788>@;523/++97<7(&,(./(<C>>>=@BEIGJC@AACHFJGIJGBC@ABCFJDDC>@JIGGHJIJJJJJHGIIGGBAB==5667:9994445=CDJJEJJFJGFFDCJDGG=CCDEJJEDA?=;;;ADCHHJJJEECEA<;;65424/:CD@9EEIFIGDBDDDJ?<?G=;:9>DBCCA=AFG<::;EJJGABIFJJGHH==;;9--,&&%%'((@F>8777555=FEJHHJHGJJJJHHJJJJJJJJJJJJFJJJJJJEJGGEHEJJIJIG55569GGHJEJJHJG8559**FDJJHHHDHDFDG@=--:=6DDFHHJEDBGJJIHF====D>?AJJIIHGGJJJJJIHJH@??7769;9831,++,-/)))*111114B?===ABB?>AEFGJJFJCCAAEIIEB>@I@@ACJJHJJJJJJJJJGFB?71576420112;;A@>>>GJJJFFJGA;<AJFFJJJFGEHDIJJJJHFIEJHIJIFFGHJIHEDGJIFJJJJJJJJJJ99999C***23A>...+++))+*(&%&*14=:879A?JFFIHIJJJJJJJFJHJIGHJGEJJJ=<<<:;<DGJG>>IJEG3223+++.9..../3459FDCCGHH8777<)(((((())'&&(+,*)((*2211('&)'+229;??;=;>?;4444220;=<=GCH54/+521.,+*++,249956;=88=ADJJJJI@@@?A///144((((<;<;3//42)''(1../02*)**79=>@?AJHB??5555>>?ABBCDHF?ACCFCBCC4/../68>>>@A@EDDCDEICGGJGE>=CAC?<:<<7677B888667<=FJFJBDJ655>;2/.((&%(0389:::;4444=B?DA.--&&%%
@Glass_A2P_7_pDSG588_35
GCCTCCAGGAACTGAGTGTCGCGTGGAATGAGACAAACGCGGCCATAACAGCGGAATGACACCGGTAAACCGAAAGGCAGGAACAGGAGAGCGCACGAGGGAGCCGCAGGGGGAAACGCCTGGTATCTTTATAGTCCTGTCGGGTTTCGCCACCACTGATTTGAGCGTCAGATTTCGTGATGCTTGTCAGGGGGGCGGAGCCTATGGAAAAACGGCTTTGCCGCGGCCCTCTCACTTCCCTGTTAAGTATCTTCCTGGCATCTTCCAGGAAATCTCCGCCCCGTTCGTAAGCCATTTCCGCTCGCCGCAGTCGAACGACCAGGCGTAGCGAGTCAGTGAGCGAGGAAGCGGAATATCTGCTGTTATCACATATTCTGCTGACGCACCGGTGCAGCCTCCTTTTTTCTCCTGCCACATGAAGCACTTCACTGACACCCTCATCAGTGCCAACATAGTAAGCCAGTATACACTCCGCTAGCGCTGAGGTCTGCCTCGTGAAGAAGGTGTTGCTGACTCATACCAGGCCTGAATCGCCCCATCATCCAGCCAGAAAGTGAGGGAGCCACGGTTGATGAGAGCTTTGTTGTAGGTGGACCAGTTAGTAATCTGAACTTTTGCTTTGCCACGGAACGGTCTGCGTTGTCGGGAAGATGCGTGATCTAAATACATTCAAATATGCGCATGAGACAATAACCCTGATAAATGCTTCAATAATATTGAAAAAGGAAGAGTATGAGTATTCAACATTTCCGTGTCGCCCTTATTCCCTTTTTTGCGGCATTTTGCCTTCCTGTTTTTGCTCACCCAGAAACGCTGGTGAAAGTAAAAGATGCTGAAGATCAGTTGGGTGCACGAGTGGGTTACATCGAACTGGATCTCAACAGCGGTAAGATCCTGAGAGTTACGCCGAAGAACGTTTTCCAATGATGAGCACTTTTAAAGTTCTGCTATGTGGCGCGGTATTATCCCGTATTGACGCCGGGCAAGAGCAACTCGGTCGCCGCATACACTATTCTCAGAATGACTTGGTTGAGTACTCACCAGTCACAGAAAAGCATCTTACGGATGGCATGACAGTAAGAGAATTATGCAGTGCTGCCATAACCATGAGTGATAACACTGCGGCCAACTTACTTCTGACAACGATCGGAGGACCGAAGGAGCTAACCGCTTTTTTGCACAACATGGGGGATCATGTAACTCGCCTTGATCGTTGGGAACCGGAGCTGATAAAAGCCATACCAAACGACGAGCGTGACACCACGATGCCTGTAGCAATGGCAACAACGTTTGCGCAAACTATTAACTGGCGAACTACTTACTCTAGCTTCCCGGCAACAATTAATAGACTGGATGGAGGCGGATAAAGTTGCAGGACCACTTCTGCGCTCGGCCCTTCCGGCTGGCTGGTTTACTGCTGATAAATCTGGAGCCGGTGAGCGTGGGTCTCGCGGTATCATTGCAGCACTGGGGCCAGATGGTAAGCCCTCCGTATCGTAGTTATCTACACGACGGGGAGTCAGGCGACTATAGATAAACAAATCGACAGATCGCTGAGATAGGTGCCTCACTGATTAAGCATTGGTAAATTACCGCCTTTGAGTGAGCTGATACCGCTCGCCGCAGCCGAACGACCGAGCGCAGCGAGTCGTGAGCGAGGAAGCCTGCATAACGCGAAGTAATCTTTTCGGTTTTAAAGAAAAAGGGCAGGGTGGTGACACCTTGCCCTTTTTTTGCCGGACTGCAGCGGCCGCTACTAGTAGGGAGACCAGAAACAAAAAAAGGCCCCCGTAGGGAGGCCTTCAATAATTGGACTATCCCCTAAACTTCAAAGGACCAAAACGAAAAAAGACGCTTTTCAGCGTCTTATTGTTCGTCTTTGGTACCAGTTATTAATATGCGCGCAGCGTCTGGAAAACCGAGGCCAAAAGACGTGCGTCTTTGATGCCCGGTTGCGACTCTACAGCAGAATTAAAATCAAGTCCGGCGCAGCCGGTTTGTGCCGCTTCCACGCAGTTATCTGCGCCTAAGCCCCCCCGCCAGCAGAACGTTTGCCAAGCGATTGACCATTTGATAAGTGACCATGGAAAACGTTGCCCGCTTCCACCCTGGCAGTTGTCTAAAACATATTTATCAACGTGCTGAAACTCGCGGGCGGGCAGGGTTTCACCGACGCTTAATGCTTTCCAGATGGCAACATGTGCTGGCAGAGCTTCACGCAGCGTATCGATATACAGCTGTTCTTCATTACCATGCAGTTGCACTGCCGCCAGCGATAACACCTTAGCTTTGTCCACCACATCGGCAATATCGTGATTACAGGAACACGCCAACATACTGCAACGGTGCCGCAGCCATCACTTCCTGCGCCTGTTCAACGTTGACGCAACGCGGTGATGTCGCAACAAAAATCAACCCACCGTAAATCGCGCCCGCGTCATAAGCTGCTTTAGCATCTTGCCCACGCGTCAGGCCACATACTTTATTCTCACCCAGCAACACCCGGCGCACGGCGGCGTGCAGATCGTCATGGGCCATCAACGCCGAACCAATCAGAAAACCGTTAGCGAAGTGGCTTAACTCGCGCACCTGAGCGTAAGTATTGATGCCGGATTCGCTGATTACCGTCACGTTGTGCCCCAGTTTCGGCGCAAGCTCGCGGGTACGGTTGAGATCAATCGACAAATCACGCAGATCGCGGTTGTTGATGCCAACGACCTTTGCTCCCAATGCAATGGCGCGCTCCTGTTCCTCTTCATTACTGACTTCGGTCAGCACCCCCATCTCCAGACTGTGAGCGACGGCGGCAAGCTGGCGATATTGGTCGTCATCCAGTACTGAAAGCATTAATAAGCAGGCATCGGCCTGGTAATAGCGCGCCAGATAGATCTGGTAAGGGTCGATAATGAAGTCTTTACATAAAATCGGCTGCGGGGCGATTTGGCTGACGATGGGGAGGAAATTAAAGCTCCCCTGAAAATATTCTTCATCAGTCAGCACCGAAATTGCCGAAGCGTAATGTTTATAAATGGCGGCAATGCGTGCTGGATCGAAATCATCACGGATCACGCCTTTTGACGGCGACGCTTTCTTGCACTCCAGAATAAACGCCGTGCGCGCACCCTGTAGCGCATCATAAAAATGTCGCGTGCTCGGCTGAACCTCATTCTGAAAACTGGCCAGCGGTTGCTGCTGTTTGCGGCTTCTACCCAAATCGCCTTGTCTGCGACGATTTTCGCTAAAACGGTTTGCATCATCTCGTAGTCCTGTGTGACTCTAGTATTTAGTTTCTCGTTTCTTCTTCTTCCAACAAGAAGAAAACGAGGAACTAAGCGCGCCACTCGATCGACCAAAACGAAAAAAGACGCTCGAAAGCGTCTCTTTCTGGAATTCGTCGGTCCGCACAGGTGGATGCGGACCAAAACAAAAAAAGGCCCCCCTTTCGGGAGGCCTCTTTTCTGGAATTTGGTACCGAGTTATTAGGCCACACGTTCAAGTGCAGCCACAGGATAAATTTGCACTGAGCCTGGGTGGGATTCGGACTCGACCGCATAGCCTTCAGGAGTGAGTTTTGTGCAATACCAACCGACGACTTGACCCTGCCAAGCGGCACCAGATTCTTTGAGTTACGCAATCCCCTAAGCCAAAGGTGGCACTCAGGGGAAACGCAAACTGCCCTGCAACGGGAGCGTTGGCTTCATCGCTACTTGACCCATCTAGTATTTCTCCTCTTTCTCTCTAGTAAAGTGTTTAGTTCCCTCTTTGCGTCCTTCATAGCTTGATCCGAAAAGTTCTCTAGTAGCTAGCATAGTCCCTAGGACTGAGCTAGCTGTCAACTCTAGAAGCGGCCGCGAATTCCAGAAATCATCCTTAGCGAAAGCTAAGGATTTTTTTTATCTGAAATTCTGCCTCGTGATACGCCTATTTTTATAGGTTAATGTCATGATAATAATGGTTTCTTAGACGTCAGGTGGCACCATGGAATAGACTGGATGGAGGCGGATAAAGTTGCAGGACCACTTCTGCGCTCGGCCCCTCCGGCTCGCTGGTTTATTGCTGATATAAATCTGGAGCCGGTCGGCGTGGGTCTCGCGGTATCATTGCAGCACTGGGGCCAGATGGTAAGCCCTCCCGTATCGTAGTTATCTACACGACGGGGAGTCAGGCAACTATGGATGAACGAAATAGACAGATCGCTGAGATAGGTGCCTGGCTGACTAAGCATTGGTAACTGTCAGACCAAGTTTACTCATATATACTTTAGATTGATTTAAAACTTCATTTTTAATTTAAAAGGATCTAGGTGAAGATCCTTTTTGATAATCTCATGACCAAAATCCCTTAACGTGAGTTTTTCGTTCCACTGAGCGTCAGACCCCTTAATAAGATGATCTTCTTGAGATCGTTTTGGTCTGCGCGTAATCTCTTGCTCTGAAAACGAAAAAACCGCCTTGCAGGGCGGTTTTCGAAGGTTCTCTGAGCTACCAACTCTTTGAACCGAGGTAACTGGCTTGGAGGAGCGCAGTCACCAAAACTTGTCCTTTCAGTTTAGCCTTAACCGGCGCATGACTTCAGAACTAACTCCTCTAAATCAATTACCAGTGGCTGCTGCCAGTGGTGCTTTTGCATGTCTTTCCGGGTTGGACTCAAGACGATAGTTACCGGATAAGGCGCAGCGGTCAGGACTGAACGGGGGGTTTAGTGCATACAGTCCACTTAT
+
3336('%''&,,,,,,***-('(6666<A;;;;EFFHJJJEGGJHGJEC222@DFJJJJHJIJ:;IJHJJJJJJJJJHJJJFGJJEHJJJIE884411278=31411'',,JIJJJJJJFEEDJFB;:<>>HDCFEGFJJJJJFFJJJDFHFJIJJHJHIID@@@?BD9888>>=>BJJJJJFGJJE;;9;<JEIJ:999=664365;@66568941--,.2))().9=9A@ABDFJGHJJJGJJJGGJJEFHJJJ>CA:<<<=93/1AC@@@@BA@<EFEEEHGJ;::;JABCBDBCJBJJFFCGGJIHHJJGIHCBDA443229//0165932,,-?@AJGEJJJHIHGJIDGE.-----8.&)6552237829ACFHDJIJGEJFJJJI11211+**-113>?BCBJHJFEJJIJJJIHHCFIJJJEIFEDEDDED??FJJJIJG2222D5556DIJHEHCDFHJDDDEJHGJIFJIJJJJJIHJJJIGJCBABDEFJJJJGEHJGGHJJJJA=<;<-))54;@)))(*''')))6@DJHCABCDHIHBBB=0-+-,.21117>CHJJFGIJIFJIJJJJJJJIHJGFFGCDB6551***))))-,,0>A@JJGJJJJJJHHHFHGJEHFFIGJEJHJIJJEGGJJCBAAC980/0/0'''''''(2-0000)((((''+>>?CEBBDFJHFJGHHJGHJJHGJJFIJJJJJGJA+++,<?ECEHIJGJEC;:;;CBF<<BFDBAA971;:9659:;<912@ADIFFEFJJEJIGJJJIJJJHJDFCDJDCACCDAB?--////@CBAAGGHEDJJEFJHD?7:JEFF@A@;950+,-.//1/../0))))125;?CBDAEJJE<;;<AGBDDCA=>BACJFDFEC86876424762235&&%&%&9<<ABA@CD66332=ABEJJJJJJFGGJJHJJJJJHJJFIGHAC?@CCC>>?>B>88//6.78AA@ADBE><<AHJFJJJJ6667GDHJDFDC=???BC=<<::8)359?FJJ?>=976:<<>=>=><=<<BFFIJJIJGGJJJJJJA@/../>IJHH<;;<JHJJ>>=+++-----=?BHIJGJJJJGCCDHHIHIJJ?>?>JGGIJF=<<=BAADA??>BEDJFJBJDDB:::8999=>=B====>FHHHJJFEHHJJIJJCJJJIIJGI??@55103EIEJEJGJF@@FJJGFHJGAAA=-,,***,'$$$%**&&(,'&&((9<DGHJJFHHJHJJFHJJFJJJJGIFFEJIJJGJJJJJJHGJJGJJHJJJ6666JF3/AAC?>?ED:9:>?JJIJJJHJEJJJFD8767998:=AAA=;D?IJJJGJHEIJI==HJDJGJJJEJJIJFJGJGJ;::,,++1789::9:AGIHGHGGJJJIFHJCCJJJHGJCEIJJIHH****JGJIJIJJIGHJJJJJJIJIDGJGE;99@A?@@EDJGJIHJEIIJA@?9998=;>>@DECFJIJJJJJJAJ885DJJJHHJHJJJGHJJHIJJJJIIIHJJEF:::8)(((>>....***.)))0*(((5679<CDDGEEDCIGEGJJ=;;9=;((*+ADJJFEFFJFJGIJJJGJBACCJH@FIFHIEHJIJJJJJIJIJHEEHICD=64??BFEJJAA@A??::;0///3//0?@@?BAABGJEHJEJHJJGJHJJGEJJIJHGJJJH2...@JJDCJCJ?ABABBEFACBDF@=;66647662/020.3208>C?@?<B@@HIFBBDDHJEFGFGIH>=>=>?@GHDEEFGFIJF>EDJJJEEA><64230'(*:;<;67<4//120000@@@BEGFJFIJJ>?FFBDBDEDFJEDCCCDIC999:IJJFEJGJEJGDEHJHB@??C442..,**+-/0/-,,+./&&)0555A@BBBCDBC>?ABG;;;;JEFHGIJEGEFGEJJJEJJJJJIIJJIJJJJGJEJGEC<D@ACDBBBDFCHGFDCE:5>=ECJFJJJEHJJHHDFEGJFJJJDC@BGFGA;;99::BDBJHJJFJEDH@@==CBF=??DDG:??<<110)(''))*)+/.0*@D<???AAAB>>==3221'''%%$$$%'&$###&(0FD4@H*5565::9::BDFC@<86++++<<97447EHAB>;;==CHGJJJJJFHJJIHJJ9888JIFJDJJJGHGFJ=?::JJJHJHJJJFHJGHJGJEHIGJJHGJJIGJJJJJJJJFGJDDCDA<=ADEIIHHJGHGFJJFFHJJJJJGHD>>>54>:46547AFCEFJIGHGJGJJGIJDJJEJJJJIJJDEH?BCGJGDJEC@HJED===9::..../.+-,-0/'&''++98((((//9C@A@CDFFDHJFIJEGEEIDDECFHFJHGHGJIJGJJJJBEC.BBECJJJIJJJJJJJJFFJ766763337;;CJIJFB9666DEBGFJJJ@AABEFEEFGFCBBFEGJFEJJJHJJHJEJCCHEIHEE<6BACIJDEJJHJIEEDC><:0-569<<<JJIJJJGEEGFJJJJJIIJJCDHAAA;;:;9.---AABHGFJJFGJJHA@B?@>7788>,,,,;;<AFJJJFJE?>=/+,3455:=::D3999EDGGDJGJJIJDCACFJEF:0.0-060??FJJGIHGJFJJGJIGFJHHGJEJJJHJIJ>CEJJBCBHJJHHGJJFJGJJJJJJI@@5-,,,-/../2220***'%$$'((,++AAEJJFJJHJJJJGJBCAAGHJJJJEGD@@52239,***('''+**+**,>AA=BCIEDEFFJHJHJGJJJIEJJJJJHHJ>HHIHJ1001:;ABCGJJJJJDCA2111991.--19:D?>>>B@?@IGGCGGJIJJJJHJGGJJJJJ<<<;JJGGJGGJJJJJJ=<<=HIJJ9998888I?@JBHC>8))+?EGEJCFHCCD6+++(++-1025/.//ABFGJJJJGGJJDJJJHHFJEGFF@@@AJHJEFA?@FGJIJFJJGGGJ?<<?:9111111:<,**'''&1+)+:7443+***+33147=EC==>=>BJJJJJHIJJJ64ECEHFJGJJJFIGIJJFJ@@?@A@@CA@=?@>??>>G::;<JGJCCCDHJGEJGDAB5555=6/--.42<FEFDCGGGJECFFEBBBEJGJDD?@BADD=IG>=>>B???>>..,,,*()))/01A@BBCFJFJEJJBAA@JJEJHGGJIJJJJJJJFJGGIJJEEIJFG;6<)(((.><7:78HGA@>;ADEDBFCCJJFJIHHJFIJHJJJDJFFGJJ9999B50--'''&+(')()-.8BAB>=>:563/0245344478A-.54;DCDCGB=EA:<<7?...,,++,/69766;>ABFJJEIGIJ::99A8887878(''(0.--14+++0JDDCC@77771/--=;;=@A888?5550--20(((&%$%&))12488:;6555>ACAACCDBDEE656<JFJIEFCFDJ66862112>FJFFJDD@=;6411143453@EACFIJJJJIFIHIIHJJHEAA;92:@AAJDEEDGEHFDJIJJJGGHFJGJIEHEDEEEJJFE=@DD<9787;=>5333DCEJJEDDB?3((?AEIJGI685-)*CEHHEFDHHGEFHFHJ>?>?JFHJJHJJJJEHJGJJJCD;8651-'020,+++*(*=>....JHJFEGJGIJJIGJJJIFJJJF@>@AJHD))))+,49==8889BB777//&2'%'%&%%47<;410/552000%%&&-,16669@?665477;@85640-**:;;:=::;:=>=<:9<=ABJJJFGBJDIFHFFFJIEEA>>>=::::ACBHJIIFJCHCECFEGGHGJJHJJHJFIJFGJDHHJH>=;<<999:22433351100:=AH:::;110077965/007DGGGIJJJF>>>><<A@?>957766563==DG?=9::FJIFFHJJGECGBCACJEJ@?@ACFJJJJFHFEHJJJJJHGJJJFEJJIJHFHDCDEJHCA??BGCE@?@BEFGEGDJHJGJFIJJJGJGHJJFJJEFDEGHFI@@C?96.-+*,))*+01256:<733.-/06940()693<,+++,''(713)''''******,-221118::...*)(('---...---EEIEIJJJIFJJJJJGHJGJJJJJIIIJFJJJJJGF>J5460DEGJFJCEGFHGHHGJGCBIJ@@@JJJFGEEIJJJJGGHJIHJJJJJGJHJF7677;;<<=EDJE@@A@IHEHFEEE000026-,,,33446/00++++-./--700:CABHFGJFJJGHJIHJJGJDCDBGFJHFIJEJHJECECJJDGJJJEEFJGJGJJDDDJB<<=?EAB>==9***1242562222===CBDFFFJHGJJJIIJ?BBBBB=>E<GJD@<=DGJEHGEFGFCACEJDDDJEB@:@JJEGGHFEBAD:/0/-44577<<=CECA@AB=;777;43335122*7888>>==BD777=HHGFDABCAGJJIFGIF5544<7''''5=?B?@6655:<ACDJDIJGA@B@>CEDGFEEGGHJGFJJJIJJJIHEHGFCECDFEFGCEGEJFJFJJIFIIJCGFIJGEDBECG@==****IGBBAAB82.-&&-()33>BB@A>=:;FHJEHEGGEIGGGJIEEHJDAB:.+++7A=:77BCBDEDGFEDHJGD>>?<C60/.2-.2;??B@@AEBBBJFDIJJIDCIHCE===++++,((*;;///0:<=F?532)((().>??>;97671))()$
@Glass_A2P_7_pDSG588_36
ATGACAGTAAGAGAATTATGCAGTGCTGCCATAACCATGAGTGATAACACTGCGGCCAACTTACTTCTGACAACGATCGGAGGACCGAAGGAGCTAACCGCTTTTTTTGCACAACATGGGGGATCATGTAACTCGCCTTGATCGTTGGGAACCGGAGCTGAATGAAGCCATACCAAACGACGAGCGTGACACCACGATGCCTGTAGCAATGGCAACAACGTTGCGCAAACTATTAACTGGCGAACTACTTACTCTAGCTTCCCGGCAACAATTAATAGACTGGATGGAGGCGGATAAAGTTGCAGGACCACTTCTGCGCTCGGCCCTTCCGGCTGGCTGGTTTATTGCTGATAAATCTGGAGCCGGTGAGCGTGGGTCTCGCGGTATCATTGCAGCACTGGGGCCAGATGGTAAGCCCTCCCGTATCGTAGTTATCTACACGACGGGGAGTCAGGCAATTATGGATGAACGAAATCGACAAATCGCTGAGATAGGTGCCTCACTGATTAAGCATTGGTAAATTACCGCCTTTGAGTGAGCTGATACCGCTCGCCGCAGCCGAACGACCGAGCGCAGCGAGTCAGTGAGCGAGGAAGCCTGCATAACGCGAAGTAATCTTTTCGGTTTTAAAAGAAAAAGGGCAGGGTGGTGACACCTTGCCTTTTTTTGCCGGACTGCAGCGGCCAGCTACTAGTAGGGAGACCAGAAACAAAAAAAGGCCCCCGTTAGGGAGGCCTTCAATAATTGGACTATCCCCTAAACTTCAAAGGACCAAAACGAAAAAAGACGCTTTTCAGCGTCTTATTGTTCGTCTTTGGTACCGAGTTATTAATATGCGCGCAGCGTCTGGAAAACCGAGGCCAAAAGACGTGCGTCTTTGATGCCCGGTTGCGACTCTACAGCAGAATTAAAATCAAGTCCGGCGCAGCCGGTTTGTGCCGCTCCACGCAGTTATCTGCGCTAAGCCCCCCGCCAGCAGAACGTTGCCAAGCGATTGACCATTTAATAGTGACCAGTCAAAACGTTGCCCGCTTCCACCCTGGCCGTTGTCTAAAACATATTTATCAACGTGCTGAAACTCGCGGGCGGGCAGGGTTTCACCGACGCTTAATGCTTTCCAGATGGCAACATGTGCTGGCAGAGCTTCACGCAGCGTATCGATATACAGCTGTTCTTCATTACCATGCAGTTGCACTGCCGCCAGCGATAACACCTTAGCTTTGTCCACCACATCGGCAATATCGTGATTGCGGAACACGCCAACATACTGCAACGGTGCCGCAGCCATCACTTCCTGCGCCTGTTCAACGTTGACGCAACGCGGTGATGTCGCAACAAAAATCAACCCACCGTAAATCGCGCCCGCGTCATAAGCTGCTTTAGCATCTTGCCCACGCGTCAGGCCACATACTTTATTCTCACCCAGCAACACCCGGCGCACGGCGGCGTGCAAATCGTCATGGGCCATCAACGCCGAACCAATCAGAAAACCGTTAGCGAAGTGGCTTAACTCGCGCACCTGAGCGTAAGTATTGATGCCGGATTCGCTGATTACCGTCACGTTGTGCCCCAGTTTCGGCGCAAGCTCGCGGGTACGGTTGGATCGAATCGACAAATCACGCAGATCGCGGTTGTTGATGCCAACGACCTTTGCTCCCAATGCAATGGCGCGCTCCTGTTCCTCTTCATTACTGACTTCGGTCAGCACCCCCATCTCCAGACTGTGAGCGACGGCGGCAAGCTGGCGATATTGGTCGTCATCCAGTACTGAAAGCATTAATAAGCAGGCATCGGCCTGGTAATAGCGCGCCAGATAGATCTGGTAAGGGTCGATAATGAAGTCTTTACATAAAATCGGCTGCGGGGCGATTTGGCTGACGATGGGGAGGAAATTAAAGCTCCCCTGAAAATATTTCTCATCAGTCAGCACCGAAATTGCCGAAGCGTAATGTTTATAAATGGCGGCAATGCGTGCTGGATCGAAATCATCACGGATCACGCCTTTTGACGGCGACGCTTTCTTGCACTCCAGAATAAACGCCGTGCGCGCACCCTGTAGCGCATCATAAAAATGTCGCGTGCTCGGCTGAACCTCATTCTGAAAACTGGCCAGCGGTTGCTGCTGTTTTGAGGGCTTCTACCCAAATCGCCTTGTCTGCGACGATTTTCGCTAAAACGGTTTGCATCATCTAGTAGTCCTGTGTGACTCTAGTATTTAGTTTCTCGTTTCTTCTTCTTCCAACGAGAGAAAACGAGGAACTAGTACGCCGCCACTCGATCGACCAAAACGAAAAAAGACGCTCGAAAGCGTCTCTTTTCTGAGAATTCGTCAAGATCCGCGCGGGTGGATGGAGCACAAAACGAAAAAAGGCCCCCCTTTCGGGAGGCCTCTTTTCTGGAATTTGGTACCGAGTTATTAGGCCACACGTTCAAGTGCAGCCACAGGATAAATTTGCACTGAGCCTGGGTGGGATTCGGACTCGACCGCATAGCCTTCAGGAGTGAGTTTTGTGCAATACCAACCGACGACTTGACCCTGCCAAGCGGCACCAGATTTCTTGCGTACGCAATCCCCTAAGCCAAAGGTGGCACTCAGGGGAAGCGCAAACTGCCCTGCAACGGGAGCGTTGGCTTCATCGCTACTTTGACCCATCTAGTATTTCTCCTCTTTCTCTAGTAAAGTGTTTAGTTCCCTCTTTGCGTCCTTCATAGCTTGATCCGAAAAGTTCTCTAGTAGCTAGCATAGTCCCTAGGACTGAGCTAGCTGTCAACTCTCAAAGCGGCCGCGAATTCCAGAAATCATCCTTAGCGAAAGCAACTTTTTTATCTGAAATTCTGCCTCGTGATACGCCTATTTTTATAGGTTAATGTCATGATAATAATGGTTTCTTCAACGTAGCGGCACCATGGAATAGACTGGATGGAGGCGGATAAAGTTGCAGGACCACTTCTGCGCTCGGCCCTTCCGGCTGGCTGGTTTATTGCTGATAAATCTGGAGCCGGTGAGCGTGGGTCTCGCGGTATCATTGCAGCACTGGGGCCAGATGGTAAGCCCTCCCGTATCGTAGTTATCTACACGACGGGGAGTCAGGCAACTATGGATGAACGAAATAGACAGATCGCTGAGATAGGTGCCTCACTGATTAAGCATTGGTAACTGTCGACCAAGTTTACTCATATATACTTTAGATTGATTTAAAACTTCATTTTTAATTTAAAAGGATCTAGGTGAAGATCCTTTTTGATAATCTCATGACCAAAATCCCTTAACGTGAGTTTTCGTTCCACTGACGTAGACCCCTTAATAAGATAAATATCTTGAGATCGCTTTAGTATACGCGTAATCTATTTGTATGAAAAAAAGAAAACGAAAAAACCGCCTTGCAGGGCGGTTTTGAGAAAGGTACTCTGGCTCAACTATTTTGAACCGAGGTAACTGGCTTGGAGGAGCGCAGTCACCAAAACTTGTCCTTTCAGTTTAGCCTTAACCGGCGCATGACTTCAGAGCTTAACTCCTCTAAATCAATTACCAGTGGCTGCTGCCAGTGGTGCTTTTGCATGTCTTTCCGGGTTGGACTCAAGACGATAGTTACCGGATAAGGCGCAGCGGTCGGACTGAACGGGGGGTTCGTGCATACAGTCCAGCTTGGAGCGAACTGCCTACCCGGAACTGAGTGTCAGGCGTGGAATGAGACAAACGCGGCCATAACAGCGGAATGACACCGGTAAACCGAAAGGCAGGAACAGGAGAGCGCACGAGGGAGCCGCCAGGGGGAAACGCCTGGTATCTTTATAGTCCTGTCGGTTTTCGCCACCACTGATTTGAGCGTCAGATTTCGTGATGCTTGTCAGGGGGGCGGAGCCTATGGAAAAACGGCTTTGCCACGGCCCTCTCACTTCCCTGTTAAGTATCTTCCTGGCATCTCCAGAAATGTCCGCCCCGTTCGTAAGCCATTTCCGCTCGCCGCAGTCGAACGACCGAGCGTAGCGAGTCAGTGAGCGAGGAAGCGGAATATATCCTGTATCACATATTCTGCTGACGCACCGGTGCAGCCTTTTTCTCCTGCCACATGAAGCACTTCACTGACACCCTCATCAGTGCCAACATAGTAAGCCAGTACCCGCTAGCGCTGAGGTCTGCCTCGTGAAGAAGGTGTTGCTGACTCATACCAGGCCTGAATCGCCCCATCATCCAGCCAGAAAGTGAGGGAGCCACGGTTGATGAGAGCTTTGTTGTAGGTGGACCAGTTGGTGATCTCGAACTTTTGCTTTGCCACGGAACGGTCTGCGTTGTCGGGAAGATGCGTGATCTAAATACATTCAAATATGTATCCGCTCATGAGACAATAACCCTGATAAATGCTTCAATAATATTGAAAAAGGAAGAGTATGAGTATTCAACATTTCCGTGTCGCCCTTCTCCCTTGCGGCATTTTGCCTTCCTGTTTTTGCTCACCCAGAAACGCTGGTGAAAGTAAAAGATGCTGAAATAAGTTGGGTGCACGAGTGGGTTACATCGAACTGGATCTCAACAGCGGTAAGATCCTTGAGAGTTTTCGCCCCGAAGAACGTTTTCCAATGATGAGCACTTTTAAAGTTCTGCTATGTGGCGCGGTATTATCCGTATTGACGCCGGGCAAGAGCAACTCGGTCGCCGCATACACTATTCTCAGAATGACTTGGTTGAGTACTCACCAGTCACAGAAAAGCATTTTCTACTGGTAATG
+
)+45555656.9755333345DCGHHGIIJJJIIJJ?>>?FCIJJHJJIJJJHJHHJJJJJJJJIHGGEDGEFJC@FDCDAA@@@??HGJGJIJJHJFGHDIJFFFHJEA;<5550/..2E@A>****4455CA<<=>B=>EJJJFIHGJJJHGFFCBCDJFJCJJIIJHJJJJJJIHHFJECDCIJHIGJJJIJEJJHGJHJGJFJIHGJJJFCC>??<>=4----:<<FA<;;<FFIJJJIHJFFCJC<<<9:55<?BAF?6JEJJJDBD@?>ACAAECJFGEJIEEECJHJHJHJIFJGJGHIJJJJJJJJJGFJHGA===DJGJCFJJJIJIJG@@@FHFGDGFJJJHJ===>JJJJIGGGJHABAAHE,,,,,,,,EEJJIJJHJJIJJHJJJICFHIGJJJJGJJHJIHJJHIFGE?JJGIGFEEFGHJJGJJJJDCA>=<<>.+,,.51('&(*+..;;ACD?'''9:)%%&(((*+:::@JJJIHJGJHHFGJHIJFJFIDJGHHJDCJHJJJJJJJJIIIHGHBBCBDEIDHJIJJJHJJFDA@EEJA@C6355==>AJGJHJHJJJJJJJFEC??B??@>>=@>GD=<=HJJJJJJJFJFHJHIJJJJJJJJ???DGI964:>931167:BFDCCCFCA>BAB>?=<:4++(---.8?<>=;9;@FCDAAB3220*('(.01.---/;<JJFEGJJCBJDBCEIJJJJJJEC@8'''(**/BCIBAHF7:::<BD=??FD@@BCJIIGHJJJJJEGJGJGIJHIJCJHDGFIJJJJJJIJIJJJJHJIFFDEG222-,,*,.34=3....12/18;@FGFHJJJGJIJJCFJFHEFIFIIJJGHIE@??<;:69<HHGCDD???>DJGJGIHJJIHCB@AE?<;<CDBFJIJJFGHJJGIHJJFJJGJHIJHIHEHBBJE0//04,1..//-*'(/:>?C@GGFJCA98F<.-23370*<@?EDEHIJJFJF8889999DIGJJJFJJJIJJIJJJJGHHJIJJHJJJACAJGJGGEHC@;>?1-.,9?@JFJIHHFJJHGJDEJJJIJJIEJHE?@@@JIJJ<<GHGJIJJFHIJJHIJIDGJFDG85+*+''''',/49FIJDGJHGJIJJJEDJJGIGHJIJJJJHJHJJJHIJJJJJJHJIJJHJGIEJJFJEGJJJIIJEAA9;FBFHGJIJJIJIJJJFJJGHEEGHJJGJIJGJHHIFJ=EJFJIHJJJGJJJJGEDDJGIJJJJJGHIJFHGCA0''88:<=8557FJHFJJIEBEACABGJCCDJEJJJJIJGJJHJJJIJIJIJJFJJJIJJJHIIJJEGJHJJFJJJJJJJGJGEJJJJEFEJHJFJHGJIJJJHJJJJHHHDGECC455A@DCFJBEE>8FFHEGHF==>B=IDDGHJIJJJHJFHJ;:99*'8888;;CDBCDDAAACHJHIIGHEJJ@A?AJGGHGID6668HGCDJ0///FFH(((((442128C=<==FHHJJJJIJJJJJJJJJJJJHJJJJJJJEHCCFECHD==:889@@@B?=2222CBD=IJIJJFJHJHFJJJJJJJBCBFH<9<=D=96556=1(((AHFHEJJD>?<=CBFH,,,--,*+5+*))))*,7.../+**+<8:BBFGEHIJHIJJIJJEHGEDCJJJFEFJHJCJJBCDFJGJJIFJJJIJJ?>>;;7+<5JEHEHJIJJHJJJJJIGJJJIHH==<<CED@....<AHGFEIIJJJHJIFJIHGGIJFIJFHJJJHJB@@BJJJJJIJJIJJJJJJGJJJJJ000/////-/6<=9CEIIHJJGJJJGIJ<;;11002)))*)(()*DCBGGHFJJJJGDDFHJJEHJGIFJDCDCBC54448555BJJEDIJJ@?>>ABCFJJHJ@A@?HEIJEGFFJFGJIJH@@>=DBBBA@JJHECD?;>=AJJIJJDAA?8874689JHJFHEEFGJHJJGECJH44@?ABDIHJEIEGGIFF22+**&'''+...:DBDCCBJ@@BJIIGEJGGIGJHIHEEH@>>?GFCFFFCEJHEEC=89BA>AJGJGGIIIJHHGDECADHIIJJJGJHJJ64545@@:;5566=:;@@GJ>>;<;931/-((>?@DJJHJJGJJJGJJJHGHHJJJGJHJJ=@@6''')15:::??@JHECEIJIJGJJHJJJJJJHJGJJJJGFFEHHJJJJIJFJJJJJJJGHCCCCJFEGICCBBJEJGFJJI;::98999ICH;<A:9:<A@@?9?B==DAC@=;/1130;7778<<<?><;<<41,+'&''))&&('))+)%%'))(/223335JFFJJECEEDCECJJJBCBA=:753(('''*,,,)+-)))***(&')'(&&''-**&&$&*&%%%'6:9)(()7;BCFCCIJD?A@B9:8:CBA==@7657;;EGGHIJHH>>=5555>>?CBFHFDDJJJGHFJJJJJFIJJJJGJGJIEEGIJJDIEIJFJIJGA@@>;;0000+**+0-**004???DGHEFDDHIJGJJHGDFJIEHFIIJGEGJCCFGFJGIE@AB@@AACCD>8:>A>><=@;<A?::AAJHHJFA=:9=>552///<>99;;DHJFD@:<GHIIJJFJJGHEIHCGEHJJG::<;89DAE@BEC@EHCDDEEGHJJIFJFFGJGJJJJJJJJJFJJJFJEIEJJJHFJJJJIFJJJJEDAC<EDCFDJFJEEJJJF<;++><@;8=.->;JCCEDFJJHGEGGIG7777GHFEEJFJJHJHJIJJHJJJFDGEGJJIIJJHHIFIJH=>=>D?@BJJJ>:98:,)))234CCCCECB=<=>I?;:<GEJHIJJJGDFBFB<943.+)((().3565:456?JJGJGJFJJJJHJJGJIJHFGJHEIJJJIJGEHJJJJFJIFEEEHEFJFJEI4444JJJJBCAA=>&&%&'().-,-:;DJEIJJGFJJJJGJGJFC654447785400105:<>@CCJEJIJJJHD;;:=JE4,.EGIJEJJJJJJJJJEJIHHJHJHA@@@JJGJIJJJHEB@AAEEFE94<===GCEFGJJJJEHFJIJJJJCECJJFJIIEF@@>??AB?<>>D?IEDJIHFDGEJJJFIJIFEBD==<A@;989;;?4447896677GEFFFBBFE8555+)&&'888:767865667:6400CJJJJGJJJIJJIGHGGJGJHJ1--.4=CABHIGHJGFHJJEJGB@BIIIJJJJJJGJHGJJFIHJJGJJJJJJFJJJJJE@@@EFD60014EGFFFC9889JGJHJ9997<;;EGFGJCAAIJFGIFJ@@E,,+,2002=<;;<<C332+)(()((*+-3BC938=::806,,,*)*((-,11...;:;?B2113310//''&&.++**+))+++***)*.///-.0//--/1CDDED>>>>HB:6672.***)/5)&$$$(*.-)(()-+(((%$%%(&&&&225<?BBBADJHJJHED=;867@AFCE>>?@BEEE?;9:CHCEGDEIEEJGEIIFIDCBABA<8;C>>==<;<<?=:86''&%(%''''7<<;FCCGCEICABBHJIJJIJJIHJJJJHJJJIHJJJIA?AJB?;<=HJJJHFJJJJJEJJJJJJJJJJHJFJJJHIJFIJJJJFJJJJJFJFGHAABC><:<>=9:9&&&/.('')***/0/008:@@BAFJGEAAIGG;:::EIJGJHJGJHJJJIJJJIJGJJJJJJHF<::>>C???@DHHJJJJJJJJJJJJJJGJJJJJJFFBC?6679ADBB9CDBEHJJGGGFB9:<<JJJGJJA@>>>?A?DFEEGGDDJJJJJJJJHHGFDECCC=:;;AEBCBD?@?=555.39;::=???>>CD98AAJJJGFJDJIHJJJJJJJJJGHJHJHJ///17JJHJEFGFJDC>>=;;????@IFHFEFCA<110178JADDAA@@BIHHJFEFA=:?+++++,44557/0/01+()&%''%%%'.03;8:IJJJJHGIJJJJJDDGJJJJJJIGHGIJHGGJJGFIEA??@JEEJJFFFJ==>=9999A==JFJJJ8888>98200012355@>966BBBCJFJFJJJJHJJJJHJJGHFFC:=>=ACDFIHJGJJGJIIJJJJ:9::FDJGEJE;::<DDCHJIJGJJHCCBBE66669@AEA<941)''+000227GDHDHJJFGJJHEEFFHIGJJIJEC@A555322222>DAJCIJGHJAHHJJIJFGIGHJGJIHJIJFDGJFIFGD54644821-0579FJGJECEFIJCCECEEFEJJIIHCFEDFFEA1((&&(%&$%&&.44=E?960-)*/.7AEJJJIJJJJHJJJJJJJEIEIIDDBBG@?:9;=??>JJJHJJJJHJFFHGJEHJJGHIJDDDFDDGBBABJJFJIJJFJJJJJJJGIJJJHIJHJJHIJJGJJJFFJFJFDGD;::<><<9:<>:;:88000077555>>5**,-/))&3;?GFFJJIJFBEC>=<=5434878:67////C@BJE>A=<=>EDDGFJJJJJJJHHGJ@<9''&&&'(&''*&%%%(*)*'+67>76688/,,,08;9@AB@@JDEGHCED74335554423BAEGAJJF@@<>77JJJGIGHJHHJGG9JGJFHJJJJGGDFJHJJJHJJJJJHJIJJJ@??@C1111?2023.*./0111DCGB@BIHJ;89;:5558:9>?DFCHGJJFGIHGIGJHECA==?A>AH?B-**48----==@@?A9899>...,..000,(('%&%%#$&).0***(
@Glass_A2P_7_pDSG588_37
ACTGGCATGAGTGAAGTGCTTCATGTGGCAGGAGAAAAAAGGCTGCACCGGTGCGTCAGCAGAATATGTGATACAGGATATATTCCGCTTCCTCGCTTACCGCTGACCGCTACGCTCGGTCGTTCGACTGCGGCGAGCGGAAATGGCTTACAGACAGGGCGGAATTTCCTGGAAGATGCCAGGAAGATACTAACAGGGAAGTGAGAGGGCCGCGGCAAAGCCGTTTTTCCATAGGCTCCGCCCCCTGACAAGCATCACGAAATCTGACGCTAGCAAATCAGTGGTGGCGAAACCCGACAGGACTATAAAGATACCAGGCGTTTCCCTGGCAGCTTGCCTCGTGCGCTCTCCCTGCCTGCCTTCGGTTTACCGGTGTCATTCCGCTGTTATGGCCGCGTTTGTCTCATTCCACGCCTGACACTCAGTTCCGGGTAGGCAGTTCGCTCCAAGCTGGACTGTATGCACGAACCCCCGTTCAGTCCGACCGCTGCGCCTATCCGGTAACTATCGTCTTGAGTCCAACCCGGAAAGACATGCAAAAGCACCACTGGCAGCAGCCACTGGTAATTGATTTAGAGGAGTTAGTCTTGAAGTCATGCGCCGGTTAAGGCTAAACTGAAAGGACAAGTTTTGGTGACTGCGCTCCTCCAAGCCAGTTACCTGGGTTGAAAGAGTTGGTCGCTCAAGAACCTCGAAAGACCCGCCAAGGCGGTTTTTTGGTTTTAGAGCAAGAGATTACGCGCAGACCAAAACGATCTCAAGAAGATCATCTTATTAAGGGGTCTGACGCTCAGTGGAACGAAAACTCACGTTAAGGGATTGGTCATGAGATTATCAAAAAGGATCTTCGCCTAATCCTTTTAAATTAAAAATGAAGTTTTAAATCAATCTAAAGTATATATGAGTAAACTTGGTCTGACAGTACCAATGCTTAATCAGTGAGGCACCTATCTCAGCGATGTACTATTTCGTTCATACCATAGTTGCCTGACTCCCCGTCGTGTTCAGAGATAAGCTCATACGGAAGGCTTACCATCTGGCCCCAGTGCTGCAATGATACCGCGAGACCCACGCTCACCGGCTCCAGATTTATCAGCAATAAACCAGCCAGCCGGAAGGGCCGAGCGCAGAAGTGGTCCTGCAACTTTATCCGCCTCCATCCAGTCTATTCCATGGTGCCACCTGACATCTTCAACCATTATTATCATGACATTAACCTATAAAAATAGGCGTATCACGAGGCAGAATTTCAGATAAAAAAAATCCTTAGCTTTCGCTAAGGATGATTTGTCTGGAATTCGCGGCCGCTCTTAGAGTTGACAGCTAGCTCAGTCCTAGGGACTATGCTAGCTACTAGAGAACTTTCGGATAAAGAGCTATGGACGCAGAAAGAGGGAACTAAACACTTTACTAGAGAAGAGGAGAAATACTAGATGGGTCAAAGTAGCGATGAAGCCAACGCTCCCGTTCCAGGGCGGTTCCGCTTCCCCTGGTCCACCTTTGGCTTAGGGGATCGCGTACGCAAGAAATCTGGTGCCGCTTGGCAGGGTCAAGTCGTCGGTTGGTATTGCACAAAACTCACTCCTGAAGGCTATGCGGTCGAGTCCGAATCCCACCCAGGCTCAGTGCAAATTTATCCTGTGGCTGCACTTGAACGTGTGGCCTAATAACTCGGTACCAAATTCCAGAAAAGAGGCCTCCCAAAAGGGGGCCTTTTTCGTTTTCGTGCCGCATCCACCTGTGCGGACCTCGGTACCAAATTCCAGAAAAGAGACGCTTTCGAGCGTCTTCGTTTTGCGTGCCATAGAGTGGCGCGCTTGAGTTCCTCGTTTTCTCTCGTTGGAAGAAGAAGAAACGAGAAACTGAAATACTCGTCACACAGGACTACTAGATGATGCAAACCGTTTTAGCGAAAATCGTCGCAGACAAGGCGATTTGGGTAGAAGCCCGCAAACAGCAGCAACCGCTGGCCAGTTTTCCAGAATGAGGTTCAGCCGAGCACGCGACATTTTTATGATGCGCTACAGGGGTTGGCGCACAGCGCGTTACTACTGGAGTGCAAGAAAGCGTCGCCGTCAAAAGGCGTGATCCGTGATGATTTCGATCCAGCACGCATTGCCGCCATTTATAAACATTACGCTTCGGCAATTTCGGTGCTGACTGATAGAAATATTTTCGCGGGGAGCTTTAATTTCCTCCCATCGTCAGCCAAATCGCCCCGCAGCCGATTTTATGTAAAGACTTCATTATGACCCTTTACCAGATCTATCTGGCGCGCTATTACCAGGCCGATGCCTGCTTATTAATGCTTTCAGTACTGGATGACGACCAATATCGCCAGCTTGCCGCCATCACTCACAGTCTGGAGATGGGGGTGCTGACCGAAGTCAGTAATGAAGAGGAACAGGAGCGCGCCATTGCATTGGGAGCAAAGGTCGTTGGCGCATCAACAACGCGATCTGCGTGATTGTCGATTGATCTCAACCGTACCCGCGAGCTCTTGCGCCGAAACTGGGGCACAACGTGACGGTAATCAGCGAATCCGGCATCAATACTTACGCTCAGGTGCGCGAGTTAAGCCACTTCGCTAACGGTTTTCTGATTGGTTCGGCGTTGATGGCCCATGACGATTTGCACGCCGCCGTGCGCCGGGTGTTGCTGGGTGAGAATAAAGTATGTGGCCTGACGCGTGGGCAAGATGCTAAAGCAGCTTATGACGCGGGCGCGATTTACGGTGGGTTGATTTTGTTGCGACATCACCGCGTTTGCGTCAACGTTGAACAGGCGCAGGAAGTGATGGCTGCGGCACCGTTGCAGTATGTTGGCGTGTTCCGCAATCACGATATTGCCGATGTGGTGGACAAAGCTAAGGTGTTATCGCTGGCGGCAGTGCAACTGCATGGTAATGAAGAACAGCTGTATATCGATACGCTGCGTGAAGCTCTGCCAGCACATGTTGCCATTCTGGAAAGCATTAAGCGTCGGTGAAACCCTGCCCGCCCGCGAGTTTCAGCACGTTGATAAATATGTTTTAGACAACGGCCAGGGTGGAAGCGGGCAACGTTTTGACTGGTCACTATTAAATGGTCAATGGCTTGGCAACGTTCTGCTGGCGGGGGGCTTAGGCGCAGATAACTGCGTGGAAGCGGCACAACCGGCTGCGCCGGACTTGATTTTAATTCTGCTGTAGAGTCGCAACCGGGCATCAAAGACGCACGTCTTTTGGCCTCGGTTTTCCAGACGCTGCGCGCATATTAATAACTCGTTACCGAAGCGAACGATCAACGTAAAGCATTGATTTTGGTTGAAGTTTGGGGATAATGCAATTATTAAAGACCTGCTGTGGAACCTGCTGTTCTGCAACTATCCCTATGGTCGCAGCGGCCGCTGCATTAAAAAAGGCCTGACGCCTGCACTTTTCTTGAAAACCGGCAACCTTTTCCGGCATATCCGCTTATTCACTCATAACTGGCGAGCATTGAGTCATCAACCTCAGCAACGGTATCAGCTCACTCAAAAGCGATAATGCCATTGCTCCCTTTAGGTCGCCTGTCTCGCAATCTATTATTCATCATCCTGATTGCCTCAACTACCGTCATAGTGGTAAGCCAGATACGGGAGGGCTTCCATCTGGCCCCAGTGCTGCAATGATACCGCGAGACCCACGCTCACCGGCTCCAATTATGAGCAATAAACCAGCCAGCCGGAAGGGCCAAGCGCAGAAGATGGTCCTGCAACTTTATCCGCCTCCATCCAGTCTATTAATTCTTAGGGAAGCTAGAGTAAGTAGTTCGCCAGTTAATCGTCGCAACGTTGTTGCCATTGCTACAGGCATCGTGGTGTTAGCGCTTCGTCGTTTGGTGCTGGCTTCATTCAGCTCCGGTTCCCAACGATCAAGGCGAGTTACATGATCCCCCATGTTGTGCAAAAAAGCGGTTAGCTCCTCGGTCCTCCGATCGTTGTCAGAAGTAAGTTGGCCGCAGTGTTATCACTCATGGTTATGGCAGCACTGCATAATTCTCTTACTGTCATGCCATCCGTAAGATGCTTTTCTGTGACTGGTGAGTACTCAACCAAGTCATTCTGAGAATAGTGTATGCGGCGACCCGTTGCTCTTGCCCGGCGTCAATACGGGATAATACCGCCGCATTAGCAGAACTTTAAAAGTGCTCCATGAATTGGAAAACATTTCTGGGGCAAAACTCTCAAGGATCTTACCGCTGTTGAGATCCAGTTCGATGTAACCCACTCGTGCACCGAACTGATCTTCAGCATCTTTTACTTTCGCCAGCGTTTCTGGGTGAGCAAAAACAGGAAGGCAAAATGCCGCAAAAAAGGGAATAAGGGCAACGGAAATGTTGAAGATCTCATCTCTTCCTTTTTCAATATTATTGAAGCATTTATCAGGGTTATTGTTTCATGAGCGGATACATATTTGAATGTATTTTCAATCGCATCTTCCCGACAACGCAGACCGTTCGTGGCGAAGCAAAAGTTCAAAATCACCAACTGGTCCACCTACAACAAAGCTCTCATCAACCGTGGCTCCCTCACTTTCTGGCTGGATGATGGGGCCATTCCACCTTCATATAGTCAGCAACACCTTCTTCACGAGGCAGACCTCAGCGCTAGCGGAGTGTATACTAGCTA
+
''(**%###$%&)+,022110-,+,-./21463+'*=<<;;<=<;84/54>A33224///.../0+)*/..?IA:::AIFHA4433<<=<;<7,)''0*)($$%%$#$*+357<=;'&&&..--0147:====FCCDD<<>AHD;;;;?;:(''(%'(/11,,)'()&*+8;JHECBBEA;AB=7:1++,856:<?CJJFEJJJJIIHJDC==644***+///7887<<A5GDFCFD3334HA@DB@@CEA?@CDBCFFGGDEFF?<=888*&&))/34CDBDEIEFGDDGIG@>>?FFIGE???JGJHHIDEFJJJIJ<;;;6/1++*)'%%%%$'*(&&&*4:9:23144)2,..>B;<6*?@CJHIHJFJHJGIJJIJJGJGJJIEG@ABB;9)(((331123DDDEJJBCBB@A@A@@??:;@'(&>DDHJJG@A?=;....--0-.>?AEDEHJEF@@;<...-45:@;77.../7:556:=AC?>::77();;;;6)((+((((59;=<===A@ABCBJHHDGFJHE7766977=;<334376532233338:8:;:DGBDEA>>@@JGJJHJJJJJ5555;?==?CA75555A?0/0<BJJGJHFIHFGFJ@CHJJJIBABBJCB@AEEFHED=;;>:955/+*)*--//,*..+)((*,++++2(''*%''&&&(&'*)*5127((24<:3-+)'*+,+()8;:88/./8'''':=0/034?CBECFHDJE99::<;877679><+*+,97796;84322C=@@???EBJEJJIJJJJGJBA?8544788::02145542//0<;/=<?:::<7::/..''''*+'()+,,:>;+)))'&%&'(799:>EJJJJJJIEJEJJHGJJIJJGHJG:<<>31115889FGEIFJEEGHCDBABDAAA8775510/--,,-724;?AA9665)'''/-0100111///.+((''()''(&&')*++0119;<(''&'&%%&4789::::7750''(+--.)%%%$%&*)+)))$##%)&&',&)&()*,-)<:::;JGJI>:::DFA:87;11215535++*,203*)''+055224=@EBBDFDFECF0//0BFHDFJFHFFE861287=?<@9<9;4422590//09=@?>BDEBECACCBF<==?ACBAIHFJFJ876431..-.+,89:;EE===<778++++-))01?@?@?BCJEJGCDFJJFFJJJJIIJJJJJJGGCGFCCBFJJFECDGIJGHE??@00//==>?FIIGFC888612CBFIEGJDFJJHHC7455=-(%%$$'&)'%%*(&&'&&&%*7))<=@BHFJIFIHEDHDIDDBBDA-,,//2..044:3222,-,*))187445;/+)(*'&&&)''*())&&&&'''&'(+7;>@DJACBAJHEJD@@;::73-++20<=>BJIJJJJFJECDJAIGFJIJJHFEGJFDJFJJJJJBCB;;;77.*66)('',-62111****63./9:;.,,//-,-,98+,,,:*'''FB>>;:8410000.,,-,),,,+,,,,,,-1-/<<<==HA@<;?<;<68;;EJDJEEEDIJFCECJFJ;8778FA?@BJFEGBAEC72.,*('))/16535;3,555=@FDCDCFGJHJFIJJEEHDIJEFDEBIEIEB>=<=CB;;:7,++**%%+**),)(*))*,))33643075549:?;866821/(((-29@<2***34540./.4?*))((((/79=>>AA@E?@>>?>FGJ22227663667D:B;?<DJGJJGJJJEJJHF;;;;--*&&&--.4;)&%%')))5(&&(678<>>5320**+*,*-30011?G-,,,/-..))))//.-3936?B;<865321.(()*3/,*&$%&=>=>99BAJE><;3225666:ADBHH<9::?I111>A@B@A43337BBDFDEJHJHJHEJJJJFAJBBB50//08;DJI<;;;=<;=<4434433(&&&'*:91,.>?JAB@CIF////D:999CAFIJEJJGEHJJA?>?AJF?97430/-,-,,('''-+*%%,,/*)(%''&&'&)*,-+)().456<722229:;;>?CDGHDJDG;99?;5789JHEE:<3../1F6665555:<<:B@@JJJIGHJFBBIJJDDBJJFJGE:::=???F9778;989<B@0000..:=<9888=211012FJJJFC:9@@BEBB<9:3-0---+,+,;8;;=@FJIJHIFAAFC:996/+)&%(8:@BCCC423569=)((-.131(-,'((-.234;=@BJBDCCFBC@?B@?@BE@:::?JE@;99;9BA8HJJHGEJC>=?D3233JJFJJD>AHDDCA@??C@<=BBD>=<000)**'''(561224@BCJEJGHHEEJBC<;;;G>989:<1(&'(35*,+78AACFDHFEIDBCEBGJIJHHIEF;:;<JIG@?>=HGDCCB888=:;>>;<9)((%*0/1+,+*((++2/''''''3,,,,3126@C@@>>?B<GDFE==**02<663138DCHJJJJJGDFIJFEHJGJGJGEF<?>?;:999DCEJFFDDHJGEFGDDIBE@=;;;BIDC><::300CDJDCDFBB@AEAHDA=EFIEA@<<G;;<<<6677774552223@67568100/-./<=>AEGJHIIBC6988EJJDEFFDHDEHGD??@>;=ADEEJFFJIHEFDDFE::::(((8///27....9?BHCACBD765698:4433655686527==FFJGB7333;EGC7667CBJJJH7775888A=2<<>>=<<=AA?CHFGJJJJIBAJJGJIEIHFJEFHH66:>GCABCBEHEHFJGJE<ECJIJFJJHCE3334FJJJJJGJHJGFJIJJJJHHIHGHHGDB>55:DEFGDEJIJHDFCCIJGDCA>;:::<;<<;((((33*+***1&?ABCIFDEBFJJJJHJIJJJFJEDGEHJEIFFJH=CB>>>>DA85542210468;<>9334<9<97776666<CEDE111180+*357.AABBCDDABBEGEGCGJJJJFJFJGB76AC@B@D?AABIJJHIJJHJB:;JG>?CD?@?BBBAFBCBGFFHGFJGJJA<2224::9;;>4444EIHJIHJJJIDEBJHAB>::;EC><<<:9;?DEGJJFHHJJJIGD>>>?>9/./-6)'&3688>A=9862332237678=@>AADFIDDCC@@9778CBAAECDDJD@JJJFJJJJB@A;;9998985))),>::;;BEJ:8,,-<DFA;7544=<:531--65532)'%&&%&%$$'&%%%$%%$%%%%%$#$')(&$$#$$$&*&$#$%&''***$&'+,*'$$#$$$&&%%%$&&'&$$&'''%&%%%&%%%%%$$%'%&%$$####$$$$$$%%$%$%%$%%$$$$%$$$&$&'##$((((%$$###$$$&&&'%%$$'(''(&*+-,,(%$$$%$##%+**&$$%&('&'%$$&(%$$#$$%%####$'$$$$$$%%$$##$$%%&$$$#$&%&%&&%&%&&%%%%%$'$$%(&%&&*/'&&&%&'$$%%))%%%$%$$%&$##%&%%%%%%#$#$$#%%%$$$%#$$$#$##$$$$##%%$&(''&&&'#%%$*(%&%$##$$$###%%'(+.26;=AB?=;<8'&%)*+--./000.12B>:99:D????DB<IBAHEEIJJGJJEGIIEDC@B@85&&).:((((5560113:55442200'))*95:4:432222*('&'())-64444@==?>JJBF?=9??>AB<?IIDFE<;755-72.,,-)*))*D@AA<;<=?:98921014221-335344*))&&&*++-11.0,,-546547921-,,,2133588889*(((((7-'%'''''(134'&&%&)).++-/55557//7;???EECCC>=>>A==?A?>>?G@@;;6666>:;BAHFDGDA77@ACJJJJJHHG@:88:55:))89A@A<91,++(()(...-,@FE?8==@AF<HHFIFJGFFEGFEJJ4444?CCCBGFIJIEJFHFJFJIGCJ>=;;;3;ABAAABJJJJEJHAJEEDB@AAA;60/..0..<?BCJ@@@@E>>>1111==>@DADA:8667753;>?@GJGJF==<222-+**,/9988759;.'712?41111111@BIEGF=?;-,'&&'(+()+,:@A@?@HBCBJEJBB?40*.&&&%+,,++,-+(((&&)''(34)&'---*)(())+.699:9GEEFFECCBB;99:E?BBC4:::?FB@??@'''&'')2115*('&))()'*(%%34786676:/.-/84)))&732264./-02@<;;;>557AA@ADEEHCABFJJHEFE@A223IJJJJHJFB><9:77)'&%049??=;5-,+'$$$'')-4889>:<7ABC?....884/2944?GD=>A<:;888:9250/(%%%''';GFHJJEEJIJIJJJB><?@BJE:885/,*('(&$%&**++--(=?===>JD====;=74**36G((((EAAAJ7666;@?DDEJJJCBBDGHJJJEJJFJJCDCBBDDAA;823:ABA@B::777721/.15=ABHHGJFEHJIFIHFI999ID5322)('&&&'$$$$($$'.3223EJJHFJJECE>>?=?>??DAA777:9;>AGEEECA>=<;:997-,,%%%%#
@Glass_A2P_7_pDSG588_38
GAAGCGTTGCTGGGGTTACGCTTCATGAGCGGATACATCTGAATGTATTTAGATCACGCATCTTCCCGACAACGCAGACCGTACCGTGGCAAAGCAAAAGTTCAAAATCACCAACTGGTCCACCTACAACAAAGCTCTCATCAACCGTGACTCCTCACTTTCTGGCTGGATGATGGGGCGATTCAGCCTGGTCTGAGTCAGCAACACCTTCTTCACGAGGCAGACCTCAGCGCTAGCGGAGTGTATGCGGCTTACTATGTTGGCACTGATGAGGGTGTCAGTGAAGTGCTTCATGTGGCAGAAAAAAGGCTCACCGGTGCGTCAGCAGAATATGTGATACAGGATATATTCCGCTTCCTCGCTCACTGACTCGCTACGCTCGGTCGTTCGACTGCGGCGAGCGGAAATGGCTTACGAACAGCGAGATTTCCTGGAAGATCAGGAAGATACTTAACAGGGAAGTGAAGGGCCGCGGCAAAGCCGTTCCATAGGCTCCGCCCCCCTGACAAGCATCACGAAATCTGACGCTCAAATCAGTGGTGGCGAAACCCGACAGGACTATAAAGATACCAGGCGTTTCCCTGGCGGCTCCTGCGTGCGCTCTCCTGTTCCTGCCTTTCGGTTTACCGGTGTCATTCCGCTGTTATGGCCGCGTTTGTCTCATTCCACGCCTGACACTCAGTTCCGGGTAGGCAGTTCGCTCCAAGCTGGACTGTATGCACGAACCCCCGTTGCATCCCGACCGCTGCGCCTTATCCGGTAACTATCGTCTTGCAACCAGAACCGAAGAAGCATCCAAAAGCACCACTGGCAGCAGCCACTGGTAATTGATTTAGAGGAGTTAGTCTTGAAGTCATGCGCCGGTTAAGGCTTGACTGAAAGGACAAGTTTTGGTGACTGCGCTCCTCCAAGCCAGTTACCTCGGTTGAAAAAGTGGTGGCTTGAAGCCTCGAAAAACCGCCCTGCAAGGCGGTTTTTTCGTTTTAGGAGCAAGAGATTACGCGCAGACCAAAACAATCTCAAGAGAATCATCTTATTAAGGGGTCTGACGCTCAGTGGAACGAAAACTCACGTTAAGGGATTTTGGTCATGAGATTATCAAAAAGGATCTTCACCTAGAATCCTTTTAAATTAAAAATGAAGTTTTAAATCAATCTAAAGTATATATCAGTAAACTTGGTCTGACAGTTACCAATGCTTAATCAGTGAGGCACCTATATTCAGCAATCTGTCTGTTTGGCTTCATCCATAGTTGCCTGACTCCCGTCGTGTAGATAACTCAATTCGGAAAACTGCATCTGGCATGTAGATGGTACCAGCGAGACCCACGCTCACCGGCTCCAGATTTATCAGCAATAAACCAGCCAGCCGGAAGGGCCGAGCGCAGAAGTGGTCCTGCAACTTTATCCGCCTCCATCCAGTCTATTCCATGGTGCCACCTGACGCCAAGAAACCATTATTATCATGACATTAACCTATAAAAAATAGGCGTATCACGAGGCAGAATTTCAGATAAAAAAAATCCTAGCTTTCGCTAAGGATGATTTCTGGAATTCGCAGCCACTTCTAGAGTTGACGGCTCGCTCAGTCCTCGGACTATGCTAGCTACTAGAACTTTGGATCAAGCTATGAAGGACGCAAAGAGGGAACTAAACACTTTACTAGAAGAGGAGAAATACTAGATGGGTCAAAGTAGCGATGAAGCCAACGCTCCCGTTGCAGGGCAGTTTGCGCTTCCCCTGAGTGCCACCTTCGCTTACCAGGGGATCACGTACGCAAGAAATCTGGTGCCGCTTGGCAGGGTCAAGTCGTCGGTTGGTATTGCACAAAACTCACTCCTGAAGGCTATGCGGTCGAGTCCGAATCCCGCCAAGCTAGCAGTGCAAATTTATCCTGTGGCTGCACTTGAACGTGTGGCCTAATAACTCGGTACCAAATTCCAGAAGGACCCCGAAAGGGGGGCCTTTTTCGTTTTGGTCCGCATCCACCTGTGCGGACCTCGGTACCAAATTCCAGAAAAGAGACGCTTTCGAGCGTCTTTTTTTGGTTTGCATAATGAGTGGCGCGCTTAGTTCCTCGTTTTCTCTCGTTGGAAGAAGGAACGAGAAACTAAATTCTAGAGTCACACAGGACTACTAGATGATGAAACCGTTTTAGCGAAAATCGTCGCAGACAAGGCGATTTGGGTAGAAGCCCGCAAACAGCAGCAACCGCTGGCCGGTTTTCAGAATAAGGTCGCCAGCACGCGACATTTTTATGATGCGCTAGGGTGCGCGCACGGCGTTTATTCTGGAGTGCAAGAAAGCGTCGCCGTCAAAAGGCGTGATCCGTGATGATTTCGATCCAGCACGCATTTGCCGCCATTTATAAACATTACGCTTCGGCAATTTCGGTGCTGACTGATGAGAAATATTTTCAGGGGAGCTTAATTTCCTCCCCAGTCAGTCAGCCAAATCGCCCCGCAGCCGATTTTATGTAAAGACTTCATTATCGACCCTTACCGAAACTATCTGGCACGCTTTACCAGGCCGATGCCTGCTTTAATGCTTTCAGTACTGGATGACGACCAATATCGCCAGCTTGCCGCCGTCGCTCACAGTCTGGAGATGGGGGTGCTGACCGAAGTCAGTAATGAAGAGGAACAGGAGCGCGCCATTGCATTGGGAGCAAAGGTCGTTGGCATCAACAACCGCGATCTGCGTGATTTGTCGATTGATCTCAACCGTACCCGCGAGCTTGCGCCGAAACTGGGGCACAACGTGACGGTAATCAGCGAATCCGGCATCAATACTTACGCTCAGGTGCGCGAGTTAAGCCACTTCGCTAACGGTTTTCTGATTGGTTCGGCGTTGATGGCCCATGACGATTTGCACGCCGCCGTGCGCCGGGTGTTGCTGGGTGAGAATAAAGTATGTGGCCTGACGCGTGGGCAAGATGCTAAAGCAGCTTATGACGCGGGCGCGATTGCCGGTGGGTTGATTTTTGTTGCGACATCACCGCGTTGCGTCAAACGTGAACAGGCGCAGGAAGTGATGGCTGCGGCACCGTTGCAGTATGTTGGCGTGTTCCGCGATCACAATATACCCGATGTGGTGGACAAAGCTAAGGTGTTGCCTACGCTGGCGGCAGTGCAACTGCATGGTAATGAAAGACGCTGTATATCGATACGCTGCGTGAAGCTCTGCCAGCACATGTTGCCATCTGGAAAGCATTAAGCATCAGTGAAACCCTGCCCGCCCGCGAGTTTCAGCACGTTGATAAATATGTTTTAGACAACGGCCAGGGTGGAAGCGGGCAACGTTTTGACTGGTCACTATTAAATGGTCAATCGCTTGGCAACGTTCTGCTGGCGGCTGACAGATAACTGCGTGGAAGCGGCACAAACCGGCTGCGCCGGACTTGATTTTCAATTCTGCTGTAGAGTCGCAACCGGGCATCAAAGACGCACGTCTTTTGGCCCTTGCATTCCAGACGCTGCGCGCATATTAATAACTCGGTACCAAAGACGAACAATAAGACGCTGAAAAGCGTCTTTTTTTGGTTTCGTGAAGTTTACCGGGATGACATATCCAATTATTGAAGGCCTCCCTAACGGGGGGCCTTTTTTGTTTCTGGTCTCCCTACTAGTAGCGGCCGCTGCAGTCCGGCAAAAAAGGGCAAGGTGTCACCACCCTGCCCTTTTTCTTTAAAACCGAAAAGATTACTTCGCGTTATGCAGGCTTCCTCGCTCACTGACTCGCTGCGCTCGGTCGTTCGGCTGCGGCGAGCGGTATCAGCTCACTCAAAGGCGGTAATTTACCAATGCTTAATCAGTGAGGCACCTCTGTTCAATGTGTCTATTTCGTTCATCCATAGTTGCCTGACTCCCCGTCGTGTAGATAACTACGATACGGGAGGACTTCATCTGGCCCCAGTGCTGCAATGATTGCGAGACCCACGCTCACCGGCTCCAGATTTATCAGCAATAAACCAGCCACACGGCAGAAGTGGTCCTGCAACTTTATCCGCCTCCATCCGTGTCTTAATTGTTGCCGGGAAGCTAAGTTAGTCGTTCGCCAGTTAATAGTTTGCGCAACGTTGTTGCCATTGCTACGGCATCGTGGTGTCACGCTCGTCGTTTGGTATGGCTTCATTCAGCTCCGGTTCCCAACGATCAAGGCAAGTTCCTCATCCCCATGTTGTGCAAAAAAGCGGTTAGCTCCTTCGGTCCTCCGATCGTTGTCAGAAGTAAGTTGGCCGCAGTGTTATCACTCATGGTTATGGCAGCACTGCATAATTCTCTTACTGTACCATGCAGTCCGTAAGATGCTTTTCTGTGACTGGTGAGTATTCAGACCATCATTCTGTGAGAATAGTGTATGCGGCGAGTACAACTGTCTGCCACATAATACGGGATAATACCGCGCCACATAGCAGAACTTTAAAAGTGCTCATCATTGGAAAACGTTCTTCGGGGCGAAAACTCTCAAGGATCTTACCGCTGTTGAGATCCAGTTCGATGTTAAGGTACAACTAGTGCACCCGACTGATCTTCAGCATCTTTACTTTCACCAGCGTTTCTGGGTGAGCAAAGCGGGAAAGCAAATGCCGCAAAAAAGGGAATAAGGGCGACACAAGGAAATGTTGAATACTCATACTCTTCCTTTG
+
55698('&#%%%%&)))''%%%&&(5+**+11454/./0122AB@A;9:*')),.AAACFJFJJJJHHJI??@>CC@=:;55000,---1033:779<JJ==444578:;;865113AEBDCCB@?@<:;;?>955'&''676679)(''))&().-/16A9B>???43222344;;=>.---..-((8621%$%&''--=?>>>=@>>B=@?;:B@EGHGEJJJCI@?A@@DB1//.,+*((*+(%$%%%0=7779<<<CCDFJHHHJGJJFEFFHJHJHDJIJJIHGJJGCCDB7781/*+//000112((*227<;<9:=>FJFJJJHJJJGJJJJJIGJIEJHJEDE@=>AA;>;<BJHJJJJFJFI=>9899DHJ@@@AJ@AAAEFIFJFIJJDCBC?ACDJJA@A@HB@200(&').04:;<?<<=BA@<2211''210.+)*,7657=CEFJEJA=,+'''<>FCC@ABBBC98(''&&745DBBDE??9BACAIJF222@A??3222BCD???>?@>F9:9+***-)'''-1:9877==EEJE111/1003338//66-,,41//769;;:42=?AEF=<<2+*(()))1<EEJJCCEDFDFCI>FIJFHJG;;::4---,348:<==?JHJJIJJJGG888<;::2)B@=<<DHGIGJJJEBBGJEJJFJEAA@B?<5IJCIDEEIJHJJEED000555E@<=<?B=653344--.457;D656)&$$$$+'55;ADEEDACA>@67:9<<?BGCCBA***)--(&##$%%&$%&1,,+*),)&')*(((268A@@CCEEEJJFFIJFGI?=>>JJJFEFDCCB>3227<GFJFFFEBC=88>@B,++++448:?=FADACA=-&%%'./A@FJHDA@>?A?=<@FJFFGFFJJJHECGIEHIDGFBFC<A@C40/&,%%$&,**.*+2+**+,)+-16<=8799>JJIFHDE@@@@HDEGE?>666?@<6344:='''(++))))*=?ECB;<<;?<;:769@FE4332410/28..76:988:<9:;9:<=BHJJGDEE99971///745<76299333268:>9:?ADBBBEJHGED@?99979:994444ADCABCBC@78997-,,-)+74;@D>>;4=433<?=:;B?==AD2227@....;;;JGFDECCBE,++,:;A=>=667652232889>CFEJJEJCDDGJBDCBGDGJGFEGJDB,,)('))'(((/,+++)&&($$$%+'*:9<;<<<>=:952$$$())**><;<<B5543/-,/(%%%&$$$&)&&%&$$$$%%'''',**)())**))),&%&%('&&'(+52223:IABDDFJJCEBBA99==>@BGDDB?@A>9988721105?EHJGBE>;9:8:-,**++12-0000399:BEJJFEBABADJI>GIHHJCCBEBB=?66*))*9;,,,,544***1;7777:DACBCDJHJJGJDBCACCAHJJHJDBBHBHEG@BBAFCDCD>?::BGFIGJFCCC5333:9//=JJEEE;@610697877ABD@=@A@<;<<EFDCCBCEE7))&&*++++,4=66@ADGAFE*****))++)(()14%%%'1,-0=33-,--+++&%$((()4***,/112:@>BABIJIDD====BC:8<D;JJFDEDJ;;;<JCHG1*-4.7>?@DIFJHGJF66@GCHIJJHJJGJEE=313////EB=>==>>00;7EIHIBEFJIFJJJIGDA@CC<<@@@98:DDJGDFDFG*(((180((((3BC@5--'(''(())-,..,3778AGCDBDCHEJFEJJGJE=<:===><?B@FCDD9999?AA>==GJEECAEFHJJJJFJHJJJHIJGJ>;96776((()489011,,,,8/+((()()--.7;;554369GGDJIJGGIJGFEEJ@??@CDCFJJJE@??@BAA@76768615-.--''&'%$$&((*,48A@?>;:89<EA2//458B/*),--./0550112::983---22+(('-122<=:=7406:=JJJDBAC>???H<1112*)))1+,38A(''+5*$###%&%&(+-00**))))**-0123,,33CA.--8=00///*+2220-./.-,,,.,*)&&'*'%%%)((*/;<;;>?@@BC@?@6111422-'''6?>>BAC000-...23*'&%$$$'/0,-..>DHFJHBAB@@@?@CCHJGGECIGJHHHFHGFHFJEJJJFHCACBJF.+*)((('&%$##$%(**))((56@ECCFEGJEJJJFDA>:,''(BDFFDBEEJCFFCJJIGJJBB8-++2+-&&')*885464235<=:555;>;9:;1111F000/78788:8++*+<+**()'&+-41.9=?FEIFCABD@ABFFDJEEEDJD>:;>IGHEJE@>=>;;;;A?<<EBJHGGJJE@;@C433677830110>A@A@@@121//3.--+*'%%%5=>FDEHHEFIGJJHJGEFJEJIJHEHIJJJJHIHIGDDBD6448=0=;,-,&&&)''''))))*&'%&&&'&*,-::7:100.../2100(%&339<=EBCGJIECAEDJGIIEFDD@??FJHJJIJGJJHHHJJGGHJJJJHIJJ>>>>J@<<-,,,001/--*((*&&&''',-+++.177?>AC@@IIEJHHJJJGJBJ@A@@JGBDA;<FFFCJHFGIGHJJJJJJIJJJFFBGDFIG8888IJJJGHGGFJGE<98::1CEFG@CGHFIJFJGHDJJHFIJJJJJIEBCEGJHAABDEAEBA@@BCDFAA@=?>@DAB**++4JJJFIJJ7779=7611126:;<??>>=>55341/0ECJHJHGJHJIJJGJGJJJIJJFJJJAA@AB996,,,,/0087788>>@EECDFHCGHGA@A@G@788:((('00IJIJIJJEFJFGCACGFFHIGJJJHFHJEJJIJJGJGG@@ABJJJHIJJG33;>HJJJFGJJJJJJJGGHHCB;:/.)%%%(,8:::>:9:::9<0/00644577DCGJDGHJJDC-,)(((067//6CJJJGIH7665<FGDGGHJJJJHJJHIJG?;;:..212244.))9=A=;:89<=5445..&&&')'&&'(-,01201/..)'%%(..,/026/-,&%%%%&)*6337777++*&&&',8:;BA222298((()+($$')77@@@DJJJJJIEJJJJJJIFJHJJHJJJJFHJBCDDHHJGGEDDDIJJHHJJH9988;;<''''&&(3366665(''*,7:;6F>?@@FF?;;;6555944410000000997-))))//.222575<90.,**(((486667AAAJBCABBAIGJFGGEFGCFBCFDD:9::<<;733@EEB>>?9:987)(''&$'(&&&')(%'')*)**<<>?JJDADDEA=AFHCEGEJJEJ;3377BH=>>==:''''DIHJJDJIC@?ABF@?<<>@HGGBJJJJIJJGFECEFEEA@@=4(((/.)*&'*+++116ACEDED@@B<JGEHFDJCJEGHJHJFCDDJJFDGB=<<BFEJJJIJJGEBEEIIHJFB44.---/8?>''&(7)((%&2234/-,'&'+0/&$$$'&'((-)'*)()(+*()&'%%$),'(5122JG2,,,0856767;?==;<@AJJGGJJFD@@ABEHDJIIEDBADCEBBBJIFGEHJGECJHJFDDHGIJJJJGCBCEFEIJ=CHCEH<889,FJJJJJGGJJHCCB>>>?=EJ?==<E:922523GEEGJIEIHGFEEDDFJJFFFJJIJEACBDEDDGJGJJJGHJJJJHHJJHJH<5223=<>@IHJJJJJHIJFFJJIJJJFFFIJJF:::5656>EDCA2111-))+)&%'''(''**+,89,,,-7ABDJIJ5555EEJJHGJG??ECHCE===EEDGDJCFE>:0.//3,,542/(''&$$$1146@GEFHFFGHHIJ98701/,(*'(+5>AFCC@??>>?B?DACBA?@ECGIIJECFEDDEFJJJG>====('&&&+379BBCIJIJJJGJJJIJFJEJEF>993*(&&'((&$$$%%%+479=;9:;9D@<F;:8(%%%'&$%('').8:DJDGJ7776667>;:96677:;<?;;;;JJJHHGJ>9(((8889CHJHIJJJCJFFJDFCCDEEHJGFB6666GDGDGJGEFEFE9IFJDHJ444100621129'&&&+''%%%&(,178>7777;78>>@JDDCECDGEGICGEFA@9:AB>==;<>>A?==>?FFJJIJJJ;99=J>JFJJJ<<<<EG?BIEJF>===FDF??==@FFEAAB=>>>EFBHCC@>D98899&%%%'$$%%&&&--''()(''../63336==?FEIJ92111((&''&&&&%%&'''&&+,.469=?BBBGFHEEECE=?;:32.-./.-++,-/.0$$$$$''&&'1:99:666,,-,1056899::DGFB<=6/EIJJHJFJ====JJJCCCJFJG@A?>CA5112AB7447H8733((***:888?>@D@CFDHI<85457-****,****)(&')(('(%%%%('''22274'''''&&&)*&)1278779876896/****72***))-))******))('&&&)*)')',46;110-.,'',555<=@A@??=?AB>>><?*))),9FEB@<8889.---03('''())*-,)%
@Glass_A2P_7_pDSG588_39
GGTGATTAATGAAGTCTTTACATAAAATGGGCTGCCAGGCGGTAAACATTCGATGGGGAGGAAATAAAGCTCCCTGAAAATATTTCTCATCAGTCAGCACCGAAATTGCCGAAGCGTAATGTTTATAAATGGCGGCAATGCGTGCTCGATCAAAATCATCACGGATCACGCCTTTTGACGGCGACGCTTTCTTGCACTCCAGAATAAACGCCGTGCGCGCACCCTGTAGCGCATCATGGAGTACCGTCGTGCTCGGCTGAACCTTCATTCTGAAAACTGGCCAGCGGTTGCTGCTGTTTGCGGGCTTCTCCAAATCGCCTTGTCTGCGACGATTTTCGCTAAAACGGTTTGCATCATCTAGTAGTCCTGTTCATTCTCGTATTTTAGTTTCTCGTTTCTTCTTCTTCGGACGAAACGGAGACTAAGACGCGCCGCTCGATCGACCAAACGAAAAAAGACGCTCGAAAGCGTCTCTTTCTATAAAATCATACGAGGTCCGCACAGGTGGATGCGGACCAAAACGAAAAAAGGCCCCCCTTTCGGGAGGCCTCTTTTTCTGGAATTTGGTACCGAGTTATTAGGCCACACGTTCAAGTGCAGCCACAGGATGGGTCCACTGAGCCTGGTAGGGATTCGGACTCGACCGCATAGCCTTTCAGGAGTGACTTTGTGCAATACCAACCGACGACTTGACCCTGCCAAGCGGCACCAGATTCTTGCGTACGCGATCCCCTAAGCCAAAGGTGGCACTCAGGGGAAGCGCAAACTGCCTGCAACGGGAGCGTGGCTTCATCGCTACTTTGACCCATCTAGTATTTCTCCTCTTTCTCTAGTAAAGTGTTTAGTTCCCTATTTGCGTCCTTCATAGCTTGATCCGAAAAGTTCTCTAGTAGCTAGCATAGTCCCTAGGACTGAGCTAGCTGTCAACTCTAGAAGCGGCCGCGAATTCCAGAAATCATCCTTAGCGAAAGCTAAGGATTTTTTTATCTGAAATTCTGCCTCGTGATACGCCTATTTTTATAGGTTAATGTCATGATAATAATGGTTTCTTAGACGTCAGGTGGCACCATGGAATAGACTGGATGGAGGCGGATAAAGTTGCAGGACCACTTCTGCGCTCGGCCCTTCCGGCTGGCTGGTTTATTGCTGATAAATCTCGGAGCCGGTGAGCGTGGGTCTCGCGGTATCATTGCAGCACTGGGGCCAGATGGTAGCCCTTCATCGTAGTTATCTACACGACGGGGAGTCCGGCGACTATGGATGAACGGAATCGACAGATCGCTGCGATAGGTGCCTCACTGGCTTAAGCATTGGTAACTGTCAGACCAAGTTTACTCATATATACTTTAGATTGATTTAAAACTTCATTTTTAATTTAAAAGGATCTAGGTGAAGATCCTTTTTGATGATCTCATGACCAAAATCCCTTAACGTGAGTTTTCGTTCCACTGAGCGTCAGACCCCTTAATAAGATGATCTTCTTGAGATCGTTTTGGTCTGCGCATAATGTCTTGCTCTGAAAACGAAAAAACCGCCTGCAGGGCGGTTTTTCGAAGGTTCTCTGAGTTACCAACTCTTTGAACCGAGGTAACTGGCTTGGAGGAGCGCAGTCACGAAAAATTGTTACCTTCAGTTTAGCCTTAACCGGCGCATGAGCTTCAGAGACTAACTCCTCTAAATCAATTACCAGTGGCTGCTGCCAGTGGTGCTTTTGCATGTCTTTCCGGGTTGGACTCAAGACGATAGTTACCGGATAAGGCGCAGCAGTCAGACTGAACGGGGGCTGGTGCAGCCAGTCCAGCTTGGAGCGAACTGCCTACCCGGAACTGAGTGTCAGGCGTGGAATGAGACAAACGCGGCCATAACAGCGGAATGACACCGGTAAACCGAAAGGCAGGAACAGGGAGGACGCACGAGGGAGCCACCAGGGGGAAACGTTAATTGTATAGTCCTGTCGGGTTTCGCCACCACTGATTTGAGCGTCAGATTTCGTGATGCTTGTCAGGGGGGCGGAGCCTATGGAAAAACGGCTTTGCCGCGGCCTCTCCACTTCCCTGTTAAGTATCTTCCTGGCATCTTCCAGGAAATCTCCGCCCCGTTCGTAAGCCATTTCCGCTCGCCGCAGTCGAACGACCGAGCGTAGCGAGTCAGTGAGCGAGGAAGCGGAATATACCCTGTATCACATATTCTGCTGACGCACCGGTGCAGCCTTTTTTCTCCTGCCACATGAAGCACTTCACTGACACCCTCATCAGTGCCAACATAGTAAGCCAGTATACACTCCGCTAGCGCTGAGGTCTGCCTCGTGAAGAAGGTGTTGCTGACTCATCCAGGCCTGAATCGCCGTCACATCCAGCCAGAAAGTGAGGGAGCCACGGTTGATGAGAGCTTTGTTGTAGGTGGGCCGCTGGTGATTTTGGACTTTTTGCTTTGCCACGGAACGGTCTGCGTTGTCGGGAAGATGCGTGATCTAAATACATTCAAATATGTATCCGCTCATGAGACAATAACCCTGATAAATGCTTCAATAATATTAAAAAGGAAGAGTATGGTGCTTTCAACATTTCCGTGTCGCCCTTATTCCCTTTTTTGCGGCATTTTGCCTTTCCTGTTTTTGCTCACCCAGAAACGCTGGTGAAAGTAAAAGATGCTGAAGATCAGTTGGGTGCACGAGTGGGTTACATCGAACTGGATCTCAACAGCGGTAAGATAGCGCAGAAGTTTTCCGCCCCGAAGAACGTTTTCCAATGATGAGCACTTTTAAAGTTCTGTTATGTTGGCGCGGTATTATCCCGTATTGACGCCGGGCAAGAGCAACTCGGTCGCCGCATACACTATTCTCAGAATGACTTGGTTGAGTACTCACCAGTCACAGAAAAGCATCTTACGGATGGCATGACAGTAATTGTGCGGTGCTGCCATAACCATGAGTGATAAGTTGTAGGACGAACTTACTTCTGACAACGATCGGAGGACCGAAGGAGCTAACCGTTTTTTTTGCACAACATGGGGGATCATGTAACTCGCCTTGATCGTCGGGAACCGGAGCTGAATGAAGCCATACCAAACGACGAGCGTGACACCACGATGCCTGTAATGGCAACAACGTTGCGCGAATTAACTGGCAACTGCTTCTTCTAGCTTCCCGGCAACAATTAATAGACTGGATGGAGGCGGATAAACTACCCAGCCACTTCTGCGCTCGGCCCTTCCGGCTGGCTGGTTTATTGCTGATAAATCTGGAGCCGGTGAGCGTCGGTATCGCGGTATCATTGCAGCACTGGGGCCAGATGGTAAGCCCTCCCGTATGGTCGTTATCTACCAGACGGGGAGTCAGGCGAATATGGATGAACGAAATAGACAGATCGCTGGAGTAGGTGCTCAGCTGATTAAGCATTGGTAAATTACCGCCTTTGAGTGAGCTGATACCGCTCGCCGCAGCCGAACGACCGAGCGCAGCGAGTCGTGAGCGAGGAAGCCTGCATAACGCGAAGTAATCTTTTCAGGTTTTAAAGAAAAAGGGCAGGGTGGTCATTACTTGCCCTTTTTACCGATGCAGCGGCCAGCTACTGGTGAGGAAGCAAAACGAACCATAGGGAGGCCTTCAATAATTGGACTATCCCCTAAACTTCAAAGGACCAAAACGAAAAAAGACGCTTTTCAGCGTCTTATTGTTCGTCTTTGGTACCGAGTTATTAATATGCGCGCAGCGTCTGGAAAACCGAGGCCAAAAGACGTGCGTCTTTGATGCCGGTTGCGACTATACAGCAGAATTAAAATCAAGTGCAGCAGCGGGTTTATGCAGCTTCCGCGCGGTTCTCTGCGCCTAAGCCCCCCGCCAGCAAAACGTGCCAAGCGATTGACCATTTAATAGTGACCAGTCAAAACGTTGCCCGCTTCCACCCTGGCCGTTGTAAAACGTATCTTATCAACGTGCTGAAACTCTGGGCGGGCAGGGTTTCACCGACGCTTAATGCTTTCCAGATGGCAACATGTGCTGGCAGAGCTTCACGCAGCGTATCGATATACAGCTGCTGCATTACCATGCAGTTGCACTGCCGCCAGCGATAACACCTTAGCTTTGTCCACCACATCGGCAATATCGTGATTGCGGAACACGCCAACATACTGCAACGGTGCCGCAGCCATCACTTCCTGCGCCTGTTCAACGTTGACGCAACGCGGTGATGCGCAACAAAAATCAACCCACCGTAAATCGCGCCCGCGTCATAAGCTGCTTTAGCATCTTGCCCACGCGTCAGGCCGCATACTTTATTCTCACCCAGCAACACCCGGCGCACGGCGGCGTGCAAATCGTCATGGGCCATCAACGCGAACCAATCAGAAAACCGTTAGCGAAGTGGCTTAACTCGCGCACCTGAGCGTAAGTATTGATGCCGGATTCGCTGATTACCGTAAGCATATACCAGTTTCAGGCGCGACTTCGCGGTTGGGTTGAATCGATCGACAAATCACGCAGATCGCGGTTGTTGATGCCAACGACCTTTGCTCCCAATGCAATGGCGCGCTCCTGTTCCTCTTCATTACTGACTTCGGTCAGCACCCCCATCTCCAGACTGTGAGCGACGGCGGCAAGCTGGCGATATTGGTCGTCATCCAGTACTGAAAGCATTAATAAGCAGGCATCGGCCTGGTAATAGCACGCCAGGGATATG
+
/.+*&&&$%()**1***/+()01(''()))*0132,**/++/-(**+((($%&'+**++(('')'%&')&&&(9:CJJJHJ876569:;>@1...?JJBCA@CBJGJ@AB9DBJJHHJFIJFFHJIGFIIJJJJIJJEEGGAB777('',.'''<<889<=C?@?AJDIEFDBFJHFJHEFIEEJGCDFCA@A>AIFDBE6FFJG>>>>CGFCJHEC97@CFJHJJDABC?>>>;88%%%%((%%%%&&'/375***+&%%&(())+0338:;;=@A@A@ABBAA>=>?EDEDFJD=9>>B@?@?CI:843-57A?>==FIIFGJEJJJJJJJJJG=<<=>>>EG8666><=10)(('(''''9<>A=@2+&%%%&'((((.445.--//0666:@A10/)><11<6****.,(**('%,%%''((('(()),'(('---+&&&(---.+().@A@@?@4434==>@CD??<:-)*;-+''(())(%$%$&'(3<BGF>@>?BDGH>?>?JG>988;:?@C<(''2=>==??BFIJ<?=0,8<<CBB@;<0/+((33?A@FHEHH=<<;?ACGGIGJJJCCCDJFEFBDHFHJJJIJJBABC@8325.0'&&',+&$$%+-++,**%(''(/3300524BBACAE>>>@A46=;83+88779<,,''''%%%&334:>>=>?>@?>('''429;;;@DH<73336556>*%$$%*(..)+3668::+++,:5JG;;;<C>>?=;658:4443336:JIF@=65*'&$%%%'$''%+02<9@=<>1'(999888F@@BBADDF1101?2IGCEGJFACABJGJEHJIJDJA=7444==@A;:5>77784346'&&'+4,,--<1-.CCFJ?>333384347FFJHJJJJDEHHJFG>>??D9989:EJ::HJGJDDFBD<;<<CGCBCBC@@BAJIHFJJGJFJG66674533<5555BBCBGJ?ACBA@EAB@;884:888:9:?767=>769@G7D::;79:@@JJIE@@@AFEDEEGJIEGFHJDCDEJ32224<?FFGGJJIHJJIGJABAABIFA@C@BDEAFI99543552335:122272/21*''$$&/1-+++079::::;BBA:B?CHII><>>GHJE>HGHCJJDFJJJJJJJJJIJJEBGBDBBA=*('(7954331/--)(&&''''&'33AB@A@?>>32114689+++77)$%%&()'$#$$%&+$%&/01-,,,FI@?==CB433+((*+%%(&%%)443344:::;CHDE<''+'***+,))*(('(3,%$%''').--,)(((%&%&((+6733329<7778?A96339:5;:;>?=;=44CCDCJ?=<=C?BCFCJJAA;6;;J9989AEFJJHHGDIHJDFBBBBHI=;::>FHA??>>;:9==DABC))))434EJJFJJIJJJJJHGJJJIJJJHHJJIJ9888JJCEFCDDDGJ:988;;;??9/6===89FE@BBC?111-58:::6557C3330///==)))-/&%%%'29:88;@ABGF;<<CEEGFICDA?6:32>?IDAA?A?D6113=JFE>>:9521'''(:299<CEJEIJJGGJHIJJJHJIJJJJFIGDJGJIDDC8888<8''))..++(.1013330-.12A;<<BDD9::8889AA<=>?3,,,113)))1-,,-677G44+,:</---///068:EGFGJFHAC?:<;899.-,->>8555HFIJJGFJFJJDE?@@@@2-)(+(($%%%%&&*74?FJJICJDFJ877,++''(&'4,&')''&(*))-,..2/-+*%%&')1:995.)*1**-68<CB@=<?B:1IDFIJFECACC@ABGHFJGB>@=665689:?@JGEEIIJIIIJIGJIHJJJJJFEGCDJDJJJJ?>==FCD@65776/)(((051/*)*00++-.35611)(((067EJI732-)&$$$&$%((45>@EGFGE==;<@A>3334==<==1111D???@EIDEEDCC?@CDJFJJJFC,A:88=?A<851---.,--.<>AJFFHGFEDJHH9998;55324((&%%%+,-/1*;75/02****,;6>>AAD,,,0<.+'+30:810.+*(()211:D???A@AAJJHEDCD:>=;543334FJD;;;;>??@<<;ABD<?@CDDC>?BCCGJJJJJJFJD@:857678/'''':A@@EIGJJJ;;;=GIJJJJJJJIJFJJJJFGFC@BB>DJBD@AHGFEFJHJGDIJJ>>>=>AGF;<G0001?/..//::;JF<@?BH;;;;JJFJJGDCEJFJFFHGIFJFDGABA765111111;::999GJJJIJJJGFEJEC9.,,**+,,(..(*-+*+*+()(%)&$$#%')&(((0;=64630/---,-+,-778;<BCJGJJGGJGEJJJ:;E?>=<+*''&$$%(),222133+)))+4=@I?599DAI@CGFDJJJCBECI?=;<=DHHEFHDJJIEJJDB;;<;;556996435778=EJJAAAAHJFHD;;;55677,,,-?:9:CEFJJJJJBHJJJFGFHJJJJI999GJGHGJA;661/,&&%%%%%$,=>AJJEJB?@JJGBEHFJJAEJGJIJIJIJJGGJIGIHJJJJJG@E4.D<@>=>AGC999:GEFDHIGJJJHJDFDJGGJGJJDEGJJFBD@>8899;92//../092000/0488>?EIHGB@A==>>@00000000<=<?@644-)&'(''(()'''*.078<2-((.2/,..10287777@788BBDHGHEFG///6ECBBDBA=***)*()9;4)*CCJHJFCJHCE;::3BCGJFGIEJJHEA=7,+-//002699<==<<<?A>?::5557??77..?DEBAIC@:669:B>==>9888JGHGGCB@?>=>@@>644-+++5FDGEJHFDF@CD21+%%$%)****))):;;=A>@@BJJ>>65676552)('&$$$%&&'%%&'4/))>?5E@BC976+++,43341003244:::633289:2////2<>@??@A;;;:<;;EJDCCFCCDCBBEIE77774(()'%%$$$%((&'''%(''((46:<<<CD@B@ACDJJEJHDIIHIIJIJGJGJDI@??@JEF;5(&&257433****/.('''*)&%&'(+,,,7*)(1///*'&&**+*,034571JJHGJJJJJHIJJJEE;:::JFEIEEJF???44.&'((*)*---.9898:;96553---=ECD;<IJGJHFJJHJJJIJJIHJJJJJGDEDFJHEDBCE?>=...722((()*+++?@B@DFJEGCCJ7775555:7851+***09?CGFGJIJ6665>@?'''''''3510,,)'(()-..A@:8-+'&%&'&&&(-/15555650/33.../668:=...,-,.,)(')))((*(&().1==CDGFFJJJJJGIJJJGD>>==CA8FFEEHB@AAFJHJJEJJHBDEBCFGGJJIFFHFJJCBCAEC@AB77770)((++,3433441*((&'()9;>?IHJFGJEEEDCBBA+&&(%2--,-2;99>EDBDEJ777?>/,+(())))**)+11:50,3)))()**+,,70002+''(/22-.-('''''%$#$',0-%%%*%&'(*+/63./22&%''26540,,++,////8878DAA?8///0:986456>?<@@GJJJIED9811<;:<<<ADABD@@>;::89ADCB:8666;:2134;>FIGGIJFJIGCCCJHGGHEJJIHJJIJJJJJJJFJJGFJHJA@@@?<445///08<0(.-.21+))(''')45:@@<===;3.-.-0001''&&((//'&'(0/&&%$%%&'(''%((+'&%'%&'+330/1177<<<37BBBJHEFB8))))//.1889:=8778<==////JHFGJJJJHGJIJFIHJHFE2450.+'(**0/10555JCCJH::9-,&&'.2(&%&&%&&+*)**+0++,,30*()&%%%';;;;;????AA=>8899EEJIJJJJJIJCBJFE2GHJJFJFEJ?=('''56>IFJJJDC?954;<<=B;;88-,--11*(((*,(%%%$$$&'+/0779-,99;<EIJJHJFJGDGA<DGJJIDEGDJ5DJIJJHJJFJHJGFDGDGJGFJJIJ<<;9;;;GJJB@BA33231-16<FFEHEF>>>>FDHJFCD@B@=DJJJFJCCBCEGJGJJFFJIJJJGJIIJFJJFIJAA?@J@@@A++,ADBFJHJJGGJJJJJJHIJJJIJHEDFGEJJCB@@DCJJIJJJGD=B313357?@A>JB?5ABDFD34:967)(((+++081@DCJHJFFJJJJJHIJJJJFFJAAB@@BA?@B5444((<AC@?ADJGGGJJJJ5555:=,,68GDJGJJJJJHJJJFFJCEEBCEIJJJFJJJJJJHCCBDHFJHEJFEGFFJJJFJGCDB===3/*)/+,-.-.--200,.)$$&$$$$#$%%'''/(*(()+-,,-./0.0*+&%$$&','&&%)'''(067B4445;;;;DDHIJFEHDFCEDJJIIJJIEJIECECJIF@=<;=I<<>EECFIHJGJJJFJJGHJJJCJJJFJEFCBBEFFABDCF>>??21123321<>B0000??999DE5555@>=>@EGHHJGCFHBAB>?>:9656865778A??CDBACICCED=B@@CABB?@??32117:833356677)))(**((&'''*++*&%%$
@Glass_A2P_7_pDSG588_40
CAGGATATATTCCGCTTCCTCGCTCGCTCGACTCGCTACGCTCGGTCGTTCGACTGCGGCGAGCGGAAATGGCTTACGAACGGGGCGAGATCGTCTTGGAAGATGCAGGAAGATACTTAACAGGGAAGTGAGAGGGCCGCGGCAAAGCCGTTTTTGGATCAGCTCGCCCCCCTGACAAGCATCACGAAATCTGACGCTCAAATCAGTGGTGGCGAAACCCGACAGGACTATAAAGATACAGCATTCCCCTGGCGGCTCCCTCGTGCGCTCTCCTGTTCCTGCCTTCGGTTTACGGGTCATTCCGCTGTTATGGCCGCGTTTGTCTCATTCCACGCCTGACGCTGGGTTCCGGGTAGGCAGTTCGCTCCAAGCTGGACTGTCACAACCCCCCGTTCAGTCCGACCGCTGCGCCTATCCGGTAACTATCCTCTGACTCCAACCCCGAAGAGCATCAGAAAGCACCACTGGCAGCAGCCACTGGTAATTGATTTAGAGGAGTTAGTCTTGAAGTCATGCGCCGGTAAGGCTAAACTGAAAGGACAAGTTTTGGTGACTGCGCTCCTCCAAGCCAGTTACCTGGTACAAAGAGTTGGTAGCTCGAGAGAAGCCTCGAAAAACCGCCCTGCAAGGCGGTTTTCGTTTTCAGAGCGAAGAGATTGCGCAGACCAAAACAATATTAGAAATAATCTATTAAGGGGTCTGACGCTCAGTGGAACGAAAACTCACGTTAAGGGATTTTGGTCATGAGATTATCAAAAAGGATCTTCACCCTAATCCTTTAAATTAAAAATGAAGTTTTCAAATGAATCTAAAGTATATATGAGTAAACTTAGTAACAGTTGCAATTCTTAATCAGTGAGGCACCTATCTCAGCAATCTGTCTATTTCGTTCATCCATAGTTGCCTGACTCCCCGTCGTGTAGATAACTACGATACGGGAGGGCTTACCGTCTCGCACCAGTGCTGCAATGATACCGCGAGACCCACGCTCACCGGCTCCAGATTATTCAGCAATAAACCAGCCAGCCGGAAGGGCCGAGCGCAGAAGTGGTATCCGGTTCTGCACCTCCATCCAGTCTATTCCATCGTGCCACCTAACATATAAGAAACCATTATCATGACATTAACCTATAAAAATAGGCGTATCACGAGGCAGAATTTAGATAAAAAAAATCCTTAGCTTTCGCTGGATTAGTACTGGAATTCGCGGCCGCTCTAGCGTTGACAGCTAGCTCAGTCCTAGGGACTATGCTAGCTACTAAGATTTCGATGGAGATGAAGGACGCAAAGAGGGAACTAAACACTTTCTCGAGAAAGAGGAGAAATACTAGATGGGTCAAAGTAGCGATGAAGCCAACGCTCCCGTTGCAGGGCAGTTTGCGCTTCCCTGAGTGCCACCTTTGGCTTAGGGGATCGCGTACGCAGAATCTGGTGCCGCTTGGCAGGGTGAGAGTCGTAGGGTTGGTATTGCACAAAACTCACTCCTGAAGGCTATGCGGTGACCAAATGCCGCCCAGGCTCAGTGCGAATCTATCCTGTGGCTGCACTTGAACGTGTCACCTAATAACTCGGTACCAAATTCCAGAGGCCTCCGAAGGGGGACCTTTTTCGTTTAGTACCACATCCACCTGTGCGGACCTCGGTACCAAATTCCAGAAAAGGGACGCTCGAGCGTCTTTTTTCGTTTTGGTCCATCGAGTGGCGCGCTTAGTTCCTCCGTTTTCTCTCGTTCGAAGGAACAGAAGCTAAATACTAGAGTCACACAGGACTACTGATGAGATGCAAACCGTTTTAGCGAAAATCGTAGCAGACAAGGCGATTTAGTAAGCCCGCAAACAGCAGCAACCGCTGGCCAGTTTTCAGAATGAGGTTCAGCCGAGCACGCCGGACATTTTTATGATGCGCTACAGGGTGCGCGCACGGCGTTTATTCTAAAATGTGAGAAGAAAGCATCGCCGTAAAAGGCGTAATCCGTGATGATTTCGATCCAGCACGCATTGCCGCCGTTGCTAAACATTACGCTTCGGCAATTTCGGTGCTGACTTACTGGATAGAGAAATATTGCGAACTCGGTAGCTCCATCGTCAGCCAAATCGCCCCGCAGCCGATTTTATCTAAAGACTTCATTATCGACCCTTACCAGATCTATCTGGCGCGCTGTACCCAGGCCGATGCCTGTTCTAATGCTTTCGTACTGGATGACGACCAATATCGCCAGCTTGCCGCCGTCGCTCACAGTCTGGAGATGGGGGTGCTGACCGAAGTCAGTAATGAAGAGGAACAGGAGCGCGCCATTGCATTGGGAGCAAAGGTCGTTGGCATCAACAACCGCAATCTGCGTGATTTGTCGATTGATCTCAACCGTACCGCAAGCTGCGCCAGAACTGGGGCACAACCTGACGGTAATCAGCAAATCCGGCATCAATACTTACGCTCAGGTGCGCGAGCTAAGCCACTTCGCTAACGGTTTTCTGATTGGTTCAGCGTTGTCGGTGCATGACAATTTGCCGCGCCGTGCGCCGGGTGTTGCTGGGTGAGAATAAAGTATGTGGCCTGACGCATCGGCAACGCTAAAGCAGCTTATGACGCGGGCGCGATTTGTGGGTCGGTAATTTTGTTGCGACATCACCGCGTTGCGTTCAACGTTCGAACAGGCGCAGGAAGTGATGGCTCGGCACCGTTGCAGTATGTTGGCGTGCTCCGCAATCACGATACTGCCGATGTGGTGGACAAAGACTAAGGTGTTATCGCTGGCGGCAGTGCAACTGCATGGTAATGAAGAACAGCTGTATATCGATACGCTGCGTGAAGCTCTGCCAGCACATGTTGCCATCTGGAAAGCGTTAAGCGTGGGTGAAACCCTGCCCGCCCGCGAGTTTCAGCACGTTGATAAATATGTTTTAGACAACGGCCAGGGTGAAGCGGGCAACGTTTTGACTGGTCACTATTAAATGGTCAATCGCTTGGCAACGTTCTGCTGGCGGGGGGCTTAAGCACGGTATTAACTGCGTGGAAGCGGCACAAACCGGCTGCGCCGGACTTGATTTTAATTCTGCTGTAGAGTCGCAACCGGGCATCAAAGCGCACGTCTTTTGGCCTCGGTTTTCCAGACGCTGCGCGTGCATAACTCGGTACCAAAGACGAACAATAAGACGCTGAAAAGCGTCGTTTTGGTCCTTTGAAGTTTAGGGGATAGTCCAATTATTGAAGGCCTCCCTAACGGGGGGCCTTTTTTTGTTTGCGTCTTACCTACTAGTAGCGGCCGCTGCAGTCCGGCAAAAAAGGGCAAGGTGTCACCACCCTGCCCTTTTTCTTTAAAACCGAAAAGATTACTTCGCGTTATGCACGAGCTTTCCTCGCTTCACTGACTCGCTGCGCTTAATAATAGGGCTGCGGCGAGCGGTATCAGCTCACTCAAAGGCGGTAATTTACCAAATCTTAATCAGTGAGGCACCTATCTCAGCGATCTGTCTATTTGGTTCATCCATAAGTCCACGGACTCCCCGTCGTGTAGATAACTACGATACTCCAGGAGGCTTCCATCTGGCCCCGGTGCCTGCGATGGATACCGCGAGACCCACGCTCACCGGCTCCAGATTTATCAGCAATAAACCAGCCAGCCGGAAGGGCCGAGCGCAGAAGTGGTCCTGCAACTTTATCCGCCTCCATCCAGTCTATTAATTGCTCCGGGAAGCTATGAGTAAGTAACTTCCACCAGTTAATAGTTTGCGCAACGTTGTTGCCATTGCTACAGGCATCGTGGTGTCACGCTCGTGGTTTGGTATTCCTTCATTCCAGTTCCGTTCCCCAACGATCAAGGCGGATTACATGATCCCCATGTTGTGCAAAAAAGCGGTTAGCTCCTTCGGTCCTCCGATCATTATCAAGAAGTCAGTTGGCCGCAGTGTTATCACTCATGGTTATGGCAACATCATAATTCTCTTACTGTCATGCCATCCGTAAGATGCTTTTCTGTGACTGGTGGTTACGACAGAATCATACTGAGAATAGTGTATGCGGCGACCGAGTTGCTCTTGCCCGGCGTCAATACGGGATGATCCCGCGCCACATAGCAGAACTTTAAAAGTGCTCATCATTGGAAAACGTTCTTCGGGGCGAAAACTCTCAAGGATCTTACCACTGTAAATGCCGTTCAATGTAACCCACTAGTGCACCCAACTACATCAAGCCTGCTTTCACCAGCGTTTCTGGGTGAGCAAAACAGGAAGGCAAATGCCACAAAAAAGGGAATAAGGGCGACACGGAAATGTTGAATACTCATACTCTTCCTTTTTCAATATTATCAAAGCATATCAGGTTGTCTCATGAGCGGATACATATTTGAATGTATTGAGATCACGCATCTTCCGACAACGCAGACCGTTCCGTGGCAAAGCAAAAGTTCAAAATCACCAACTGGTCCACCTACAACAAACTTATCATCAACCGTAGCTCCTCACTTTCTGGCTGGATGATGGGGCGATTAAGGCCTGGTATGAGTCAGCAACACCTTCTTCACGAGGCAGACCTCAGCGCTAGCGGAGTGTATACTGGCTTACTATGTTGGCACTGATGAGGGTGTCAGTGAAGTGCTTCATGTGGCAGGAGAGAAAAGAGCTACGCATCGTGGGCAGGTT
+
<=>JDDEF;9756;<<;9CE54455))))''&**+-1...14/045ECCDCFEDDJHGJIDCCDBBACHEGBEDA@@:9:<322891&'(&&%%&&+((@FB@?=<'&+13542012,*+--022?FADEGFJC?@>8752334>=<=:--,+-.+%$$$$$%&)#&5638==99</,(+(&&&,001118988>2222A@BCEFHIJCGFJFFFEGIEDDDHECIFFJBCABH@=;44*)***+)+,.-'(121000//+0/1381111111@722.5500026'.-+-)'($#&&$%'&'.(6ACHFABABFIJHF?>==??>7777::-0-,+))+,'''',,,,*+)..-.-..$$%%&')*.12778>9;211*(%$%%%&(./9=<?CBCDJEFA?>?::::::;53'&*+--.('&%#$%$%$%&&&&&)+++-53.%%%&''&&%$$%%+00-,//1109:4445:=:9989=FEJGFHHIDEC@BFJGGJFH@?CBB;;ABC,,,,,33.+,,,-+,./.***4559:@B?G7666878....=4444==@@@??=66===9:9920/.&%'&'&&'<><;;178---.----,+142023'&&'<AHCCBBB@BEFDACDC210-47,*(),0)))(*:)((*/,&&)$%%)-+,))(++.0..-**)%%%&(*&&&%&$$.+-6ABJHAAAAIB?@85457878A--,07.---777;55=?@@?=>;>DDCAFCJD;;;10'&&&6>>10/...,/442420+588:=667;=9769--.9876679***+1&&'(6445<C@><=<>A>>??866576%$$#$%&%&%$$&&,,***268)((),,+,011.(*++*(&''''')/***+01<;::=>AEJGCCFGDHHEDDDDDFD?A@??FCEDEFEGCACAABBA321184422*)(')/+**''')))*+/++,,<=>;<;<A<<;6666>3334;<@3333><;<;443432((((*'''&(/14999==><67=ABAA@>??AA??:-+,++,-+(''--+++()&%$$$$$$$%$%%&+,*/..5:;9::899;<=)'''1223=?100//.-./755899)(%%(*)+,,,++--5:;B;<<<CJID?==>0000?770015?A54735+%%%((+.667CCB;:793390+B6---%%%'(%%&$$&')596<54845560..,0/,+)))(*011322455/---12=55<?EJCBBC?>755;222*)))&&(*+%&+((((')-:<><;431./;==@ABC@?222420038*+('''28ABBBBDDEEDCC@A<;=?3+++++++35///3998<:=A74446CCBJGDJHJJJEJJJEB>>69<3333458/'%')*761112:2+47:B:669:9)%%$%'&&%&'&-1(.---2232224646?54592*(&&&)/./)((')4100,,-,.??;78CAB>>EDAB<HJEGJDJDB80/-+(%%&%'''%%%%****,,-51-''(,)'(*''&&))07<<<DEGJ@@8.****,/13-'''(2752234-,-./0/*((&),)''&)+&'-)(((-/,48;4**+-;<:-,,,5&%%%%%$%**42.//144,,34<>;:9:<<4334@?=>51()(*543'(((,(&%&((*+*++/./00-(()+6///002=<;::<=AJGJ6654/..015240))AIIE>96+**+'&&((%#&''))-+))&&&,+)('-79;@@E?>=>A@AA322'%)'&%()/2223@B9;;=?,,,+,.9;91,,'''')129==AC2210,&%%&'*+-/.;FEJJJIJJJIFGJJDHJJHHJJGGDFE2,)&',68::D<-+++30433.--.)%&()./67;GBBCJGJJGJJJJIHJEHHJJGDFFH>??BDA@>>;54''&&&&&%%&+127:::9'''(6645-,-67B??>****<:;>@D<;::?.''''?>>@:985211/34--+''&%$%#$.245?@EFCGG@ACG::9:H6.....-,%%%%%('&((('&&&''*10'&%%%%'-0.)(&&('&&)'8;::6666:7***(*'')-.89:JEDA><9623)(():EB;;:9;?ACFC1001/,1&&((3348=/.++/--&&&&(&'%%''',,,-)((%%%&,**%%%&4/...;:115BJFJHEJJJBCDFHEHJHJGJJJJGIJEIJJJHJJJHFJFJJHJHGJJIJJJJGJEJEFH?=62(((16==;:;<BJJGGFFFFHJJJJIJIJFFG<=A@IJHJ8873432;5011776522268BAD@?BAEJJHFG)(()JJJJJJJHFJEE8799;0010/.-11;7:64++-''(+/&&'(('''))400266((()0&&&&,,.40002ECD/--.2EDCHEIEA@@<==?=A@>?:77:9<;<<6/.+,+,;>E@?ABGGGJEIIFHJGJE544541)))*(&&&(+,%&%$$$$*)*-.4***+0(''$')),,114--,*124@??@@A:977/-,,++))+++++,47:<>CB@?44))'%'(-,+'''%&().+****'(&&&(*-./24300000**'')()&&&(&$*)('))'(''('(()00/223<:97870/12---)'%&(4+++22&&''=9:>>C=:89*))0AHGCBCEGAA?==<;=9:=886'&&'0G?@A<<<<@@=4444E?@@BFHB?GJHFFDDC;43./=?GI4434JFGDCGJGEEJJJJJGJJJJJHJJIJJJJGJFGJJGJJJJJHGJHHBACBJJIJJJ@???JFJJJCABD7.+(()99;;=<@6(''(,,,-5>=...-210-,''('2;<>?>AB???A<ABJFDGCEB@ADJJGHJGCDDBGFEHHIB;ABBB87667=DDDDBCJG@82))0.,,.9GHDGJJFDEDBF7778BB@=<;:;A@BDA@...(''':9;@GJJIJFJIHDCBCB<3874112+'%%%%%$%%%&'%&*+/***,523;:99:9:99FJABACJJHGJIBJFGE=:<EEEI@ABE433133;50/053358>@@ECC;9551104(((23444466:0000BCDCCCJG543465411,+++,..))*10457567BBDCDGIF?;;;<===@>;<A995)))8EB@)('(*+/4,*,//0//.2;<<=;734>GJGFDEDECEGJIDFACFEJJEEA@AA434468JD?<:<==7135)'(.)'&('''%&++,++)))*-..CHICCBCG@=))*))*,12567452*21135565333266454268930-30./,(-AICD@??CJDBA994442>???B>=5%%%%%%%)/3*9:1**),('((%))(((-000../*'&****''''&27545<0000?@@CC=98893'''(<?@AHF<<;3333.++)&(),$$')*02666((((;10/--4111488222/2.-*+''&&'(()0/05=89)&%'%')*'&%%+,,../@@BEJJJEJHJJJJ?>,,,-3-)(&'''&&%%(%%%*.+*,/8::)))*81..0))))*&'*'((3110124@=@8899JJIJJFHJJHJJJIHIIHFHI>>>>HF@F>?@@CEJECBDFAJD@E<;98222,*+),;B?<<<=GGJEJJJIHEC?IEIIDEHF=:::<A75+'')+5,+((*.7EFDB>:7***,*''*)(''(')%&((321---*))'''(01;@AAFFEJJFFC=<<=8711000+&*&%%%%%&'+.32.-**/((((0116.0+'''(*''''&%$$$%((%&'''))..)**+00/47**((*),12,,--1155<;:91/*)%%%32121,,+/////..4.*+>>HIG?60..0&%%&''':9:<<<0--.7,67:HEBB?;74..,'&%&,/*++3:;1((&&&(.((+>@@BDEB>A52101568<>HGJDBCEEFJJJGJEEFJGJIF7777GGD=<=5))''(*'')%&))%##$&,,,-6998AAAAJDGJHDDG3222C=CA=546<<:000++*&((&'''62<'&&&)))DDCF<<;;6599AGJJFJJCJJJJHJJH;;:222222223JJBCB>=:1(((AB977CIA?4322899?@??@567&&&+3&&)1,))()).''')+%%$'('*.'''(81162*****&$$$%%$%&'&&&&83;;878988888858:;((((/))+,0001:4//,.0:,,,((((/280/-88==>AAADB*))))(-5=DFHEA?>>@=<;0.-&&&%)'&(35<>B<;::655*+&%%&+0**((%&**(-&&%%''0028=CDBBIJJHIIDHDJJJHDJIC6666>>21..0031108*=><===@A55555?A@D;IEGHGJEIFHHJJFDC=:99>=ABA@2113//844234611118564(((%%%%*7566886'''0-/+1+,,4<8;45674338:;A<::;<:875''''334456//,-.0455:=>>>BBCB@@D<?B999:D???933..46;<C;;;:22?=:8565566>@AB@>><=<<A=?A?>=5566BCCFJFHBAACJJGFCDDD;866==::;/.)**((./=;853+,)('*''%$%%'('**(&$
@Glass_A2P_7_pDSG588_41
GCGGTATTAGATCACTTGCAGAACGCCCCAGCTGCTCTAAGGCGTTTCAGTTCCGGCTGTTCGTTAAGAAATTCACCGTATTTCACAATCAACTGATAGTCGCCACGTTTAAGCTGACCGGCGCTCATATCCCACAGACGACCAGCTGCAGTATTGTTATCTGCGAGAATCGGTTCAAGTTGTTCGCTCAGCGTCATGCGTTCCTGAACTTCACTGGACAGATTCTCGCGTTCTTCTTCTAATAGCTGTTGATTTAACGTCGTTGCTTGCACGATCAGACTTAAACGCCAACGCTGGAGAAAAAGCGTGTGTAACGCTAAAGTGATCGTGCTGTTAGCATCAAGCCGACTGTCGGGCTTGTTCTGCCCATGGAGAATTCAGACGATGCAGTAAGTCCAGATCTGTGGTAGCTGCACAATAAACTGTGGCGTGGAGAGGAGCTGGCTTTGCTGATAGCACATCACCTCTTCGGTGAGTTCCCAGGCGGGACTCGGGCATCTTTCAGCCGACTGCGCAGCGCTTCACGCCAGCGGGGAACATCATCAGTGATTGCCGCCTTCAGGCGTGGGAATTTTTCAAAGAAGACCGCCAGCTGCGGTGAGGCCAGCAGTGCGGATGACATTCTCTCGATCAATCCCTCTTCGCTGACGGCCAGCATCACATAAGCGTATCCAGCGTTAGCATTGTTGTGCCTGGCGAATCTGTGCACCGACATCCTGTAGGCTGGCTTCAATGCGACCTAACCAGTCGCCAGGGATAAACAGACATTTTTGCTGTTCGCTGAATAAAGCGTGTTGCTTGCGCCAGTCGCTTTCAAGCTCTTCCAGTTGTTGTTTTATTTCACCAGGCAGACCTTCAGCCGATGAAACCGGGAAGTGCCAGCGTACTGCCTTGTAAACTTACATCGCGAACGACAAGATGTTGGGCGCTATCAACTTCCAGATTCAGTTTCTGGGCAAAGCCGATACCGTTCAGTTTACCGCGAATTTCACCACCTTTGCTCAGCCACTGTTCCAGCGCGCTACGCTGAAGGAAATGAACCACTTCCATATCATGCAGGTTTAACGGTCTTTGCAGCAGTAGAGTCAGAGTGGAAGCAGTAACGTTGGGCGGGAAGTTGATACTGCTGACGACGGCTGAAAATGCCGCCCAGACGAATTACCGTTAAGGCTGTTTATCGCTTTGTTGCTGCTGGAGTTGCAGGGTGACGTTTGCACAATCGCGCCAAGGCGAGTCAACATCCCTTGCTGTTGCCAGGCGTGACCGGTCATCAATACATCAATTTGTTGTTGTATCAAATTCAGGCTTTGCGCGTCATGCCGCAGGCAATCTTTCACGAATGAAATGTACCGGGGCAACAGCACTGCGACCGCTAAAAAAGGCGCTGGCCTGCAATAATCGGATCGCTTCCAGCGACGATCCGAGACATAAGGCGCATCCGGTAATTTATCCAGTTGCTGGCGCAGCATAAAAATCAGCTGAATACATGATCGGGCAGCGTAATTTCACCGATCTCTTTCCAGCGTTCATATTCTTCATCTGTGACCTGCAAGGCATCAGGAACCGGATTGTCGTTTCATCCTGTTGACTGGTCAGCATGGAGCGGAAATTGGCGGACTTATATTCCTGCACTTTATCTAACCAGACGAATCAGCATGCGGTCATATAACGCTTCCCAGACTGCTGTCTGCTTCCGCATTAGTTGGAGGCCGCCACCAGCAGACGCATCGGGATTTTTTCTACGTGTGCACCGTTGCGGAACTGGCGCTCGTTAATGGCGGTGAGCAAGGTATTAAGAATTGCCGGGCCCGCTTTCCAGATCTCATCCAGGAAAGACGATTTTCTCCGGCAGGTAACCGCTGGTTAAACGTTCATAGCGCCCTTCATCTTTTAGCGCCTGAATAGAAAGGGGACCAAAAACTTCTTCCGGCGTGGAGAAGCGGGTCATCAGATATTCAAACGCGCGGGCATTCTGAAAGGCGAATTTTAAGCGCCGGGCGATCAATTTTTGGCAATACCTGGCGGGCCAAGGAGGAACACGCTTTTCACCACTTAATGCCGCTAATAAACGCAAGCGGATCGCGTGGCTACGTTCATAAAGCCCCTTTTCCAACGAACTGCTCAGGCAAATGTTTTCCGCTAATAAAGAGATGAATCGCTCCATAATGAAGATGAGCATCCTTTCGTCAAAAGTTCTGCGTAAATTGCGGGTGTTTGACGTTTCTTGCTGGTGTATAAATAGTATAAAGGGGGGGTATTTTTCTTTGAGCCAGGTTAATGTGGCCGCATTTAGGAGTACGATTTTGCCGTTAATCGTGCATACTGTGCGCTTTTTTGTGGCCAAGGGACTAAGCACGCGTTTGGTATTTCAACGAAAGACTAGTCTATGAGCACTGATAATAAGCAATCATTGCCCACAATTGCCTCGCGGCGATTGGATTGTCTACGGCGATATTAGTACAGCCGGTTGTATGCACTTAGTGAATGTTTGTCCGGCCAGTTTGGTTTTGGCGTTGAACGCGATGCCGGTGTTTTTCAGCTTTTATCGCTGATCTCTCACTGCTAATCTTTGTGGTTTCCATTAAATATCTCACCTTCGTGATGCGGGCAGATAACGCCGAGTGAGGGGGGATCCTAACGTGGGATTGTCGCTTGCCGGGCGTAATACGTCGGCGCGAACCACATCAATGCTGGTGATTATGGGGCTAATGACAACGTTTGCTATGGTGAAGTCGTCATAACACCCGCTATTTTGGGTGATGTCAGCCATTGAAGGTCAATCGTCGCCCCGCAGCTGGATACCTGGATAGTTCCCTCTCAATTATCGTTCTCACTTTATTATTTATGATTCAAAAACATGGCACGGCTATGGTCGGTAAGCTGTTTGCGCCGATCATGCTGACCTGGTTTTTGATTCTGCGCAGCTGGGGTTACGTAGCATTATTGCTAACCCGGAAGTGCTGCATGCGCTGAATCCAATGTGGGCGGTGCATTTCTTCCTTGAATACAAAACGGTTTCTTTTATTGCATTAGGGGCAGTGGTGTTGTCGATTGCGGGGATCGGCGCTGTATGCTGATCGGGGCACTTTGGTCACTTCCCTGCTGCGCAGGTAACAGTGCACCATCATATACCTTCCTGACCTAATTACTTCGTAGGGACACTGTCGGGAAAGGACTGGGAACCTGAACCGCTGGCTTCCTGTTGGCACCGGACTGGGCGCTGATCCCGCTGCTGATCATCGCCGCACTGGCGACGGTAATTGCCTCGCAGGCGGTTATCTCTGGCGTCTTCTCATTGACGCGTCAGGCAGTAGCATCTGGATGTGTCGATGCGCATTTATTAGCCTGGAGATGGAATAAGGGCGAATGTTTGCAGTTTGTGAACTGGATGCTCTATGGCGCGGTCGTGATTGTGATTGTAGAGCTGAGCACTCCAGCAACCTGGCGGCGGCGTAGGGATTGCGGTGACCAGGAACCATGGTGCTGACGTCTATTCTCTCGACTACCGTGGCACGTCGCAACTGGCGCTGGAATAAGTATTTTGTTGCGCTGATCCTGATTGCTTTCCTTTGTGTCGATATTCCATTGTTCACCGCTAACCTCGATAAACTGCTCTCCGGCGGCTGGTTGCCATTGAGCCTCGGTACTGTGATGTTTATCGTGATGACCGCCTGGAAGAGCGAGCGTTTCCGCTTGCTGCGGCGGATCATGAACATGGTAACTCTCTGGAAGCGATGATTGCTTCGGCTGGAGAAATCACCGCCTGTTCGCGTGCCCGGGACCGCGGTGTATATGTCGCGTGCAATCAACGTCATTCCCTTTGCGCTGATGCATAACCTTAAACATCAAGGTATTGCATGAGCGGGTGATTCTGTTAACTCTGCGCACCAGAAACCTGCATATGTCCATAACGTCCGTCGGGTACAGATTGAACAACTGTCGCCCACTTTCTGGCATGGTGGCAAGTTATGGTTGGCGAGAAACGCCAAACGTAGAAGAAGTTTTCCACCGCTGCGGTCTGAAAGATTAAGTTGCCGGATGATGGAAACCTCCTTCTTTATGTCGCATGAGTCAGTTGATCCTCGGCAAACGCCCGTGGTATTTGCGTCTGCGCGGCAAGCTGTGCTTGCCTGTACAACGTAATGCGCTGCGTGCACCGAATCAATTTGAAATCCCGCCAAACAGGGTTATCGAACTGGGTACTCAGGTCGAAATCTAACGCCAGACGCCTCCTTTCTTCATAAGGGGGCGTTTTTGTTTTCATGGTTAATCACCATGTAAAACGTTTCGAGGTTGATCACATTTCCGTAACGTCACGATGGTTTTCCCAACTCAGTCAGGATTAAACTGTGGGTCAGCGAAACGTTTGGCTAAATAAAAAAATGAAAAAAGGCACCGTTCTTTAATTCTGATATTTCATCGGTAATTACCATACTCGGGACATACCGATACGCTGGTGGTGTGTGATGCTGGTTCCCCATCCCCAAAAGTACAACGCGTATCGATATGGCATTAACCCAGGGTGTACCTTCTTTTATGCAGGTGCTGGGCGTCGTCACGAATGAAATGCAGGTCGAGGCGGCCATTATCGCGGAAGAGATCAAACACCATAATCCGCAACTCCACGAAACGTTGCTCACTCGCCTTGAGCAGCTGCAAAACACCAGGGAAATACCATTGAAATTCGTTACACCACGCATGAACAATTCAAACAACAAACCGCAGAAAGTCAGGCGGTAATTCGCAGCGAAAATGTTCTCCGTATGCGAATATCGTCTGTGCTGGCGTGACGTTCTGAGGCCGTCATGGAAGCATCTCAGCTAAAGGCATCGATAAAGCCTTCCCGGGCGTAAAAGCCCTCTCGGGCGCAGCGTTAAATGTCTATCCGGGCCGCGTGATGGCGCTGGTGGGCGAAAACGGCGCGGGTAAATCCACCATGATGAAAGTGCTTACTGGCGCGTCTGCTCGCGATGCCGGTACGCTTTTATGGCTGGGGAAAGAAACGACATTTACCGGGCCAAAATTTTCCAGGAAGCCGGGATTGGGATTATCCATCAGGAACTGAACCTGATCCCGCAGTTGACCATTGCCAAAACATTTTCCTGGTCGTGAGTTTGTTAATCGCTTTGGCAAAATTGACTGGAAAACCATCTATGCCGAAGCGGATAAACTGCTGGCTAAACTTAACCTGCGCTTTAAAAGCGACAAGCTGGTGGGCGATCTGTCCATCGGTGACCAGCAAATGGTTGAAATCGCCAAAGTGCTGACTGAGTCGAAAGTCATCATTATGGATGGACCCGACCGATGCGCTGGATTACCGAAACCGAATCCCTGTTCCGCGTCATCCGCGAGCTGAAATCGCAAGGCCGCGGTATTGTCTATATCTCCCACCGCATGAAAGAAATCTTCGAGATTTGCGATGACGTTACCGTTTTTCGTGATGGGCAATTTATTGCTGAGCGCGAAGTGGGCATCACTGACCGAAGATTCGCTGATTGAGATGATGGTGGGTCAGCAAGCTGGAAGATCAATATCCAGCCACCTGGACAAAGCGCCGGGAGATATCCGCCTGAAAGTCGATAATCTCTGCGGACCTGGCGTTGACTCAATGTATCTTTCTTACACAAAGGCGAAATTCTTAGCATCTGGTTTGATAGGCGGCGTACCGAACTGATGAAAGTGCTCTACGGCGCTTCCGCGCACCAGCGGTTATCACCTTGGATGGGCATGAAGTCTCTT
+
67455575)&$%%((()*,++1411111106569:?54%%%%23=;65776688988>IDC*))(&&&')*=FJDEEFFCAB>@@ADDDBFDCJGJJ?>>>?DGJFJHJJEJJEJHEJEJIEJGJJJJGFFJIIJJDGJFFFFGJJJJJEDC>*))*91;,++.3-*3555///1,.)))51//..3EC@@CJJJJJJHJGA<=8007CFG@;;;2111,+*+-''&'))-768;7@7015566667JJJFJFHFEJE554/.+**+-))&&%%&(&%%&1458DEDFGFIF@?@@::9::@CHECCDEGDHJEFJFI///04311,**+00+++(&%%%$%%&%%%%%%)+++,+(:<4554767:AAB@?@ABBDEFGJFHDGJFIIJDB@?>5.,-&',./3@A?76666?@AAFC;;;;GDGFEJHHFC>?@??@AA?@??87A8C@657A@@@BDGIJIIJHJGECCA@><874$&%'('569988/,,./0/)*00(678ACGJJFJFG;62-*()(/0@BEDJJEFJJF?=88...*+++BHJJFJJJEJJJB@@>77>348(BBHJJJFJGEJJHB@?=9@84<;;?@@@@EFCFJG?>?==><=5,*+*%$$%*')..+*++-7661222?>?EDJFGJJJFFJJEJ9995624-,+,2000<??DDDJJFHFGJJFJJGEFIIJJJJE@@@AJJJGFHJJGJDIJGJJJDA@C?G@<==100044765779@AJFA?;;<@?>BEEDH:::;GGFJDBDCBJHHEDJJ=<=?A<<HGJJGJ=>==A:/+)(+*+1001>EEEFGDCBBBJCC96:8ACEDB<64152*)+,.:??>GFA;22222<67BF44334331+<5=?HIEABA:843,,,*((*/15-2447:>A>@BFDCGFGEJ5555C?<7658556;7774-&&''2'&(&545831111,,,,:CJ1112JDD??653333-,,,8;:985667;BEIEJJG222402--..21133472333;6A<;;3651/..1((((0/(''%()/41556:=8B,+.001100//874@DEAC+++D>B??B110-'&&&.0009<:97=:;111198/,-()('.-+(7544((((;;;AGEGJCAA>><A@;::99544-..0<1110066;:;><BB??JIJIGC=;:@EGJGEJFBDCDEHGJJIJIJF>=//0/(-,,*++****+55=@@A>@<:767C++++:6667JEA;/J@@HJIHJGGJJJJJJ?>>7667ABBCIJJIGHJHJJHJJJJJHJHEB7:=1.../+++,/<=?<?9900//1...+,,,54''''.*('$$##%'*(%%%&*%%((8=JJ433'&&&&&&889=@FIJ@@BIJJJJFJJJIFJGJJJECC5441223>B:953'689:9;;22237.++,../8988HEDGDJJJJJJJIIJ@:764EGJJJJDGHGG444)'''-0/0)))(+'%&'((((::<<>>>>988690./0C=776----D6322)&'./0<:7@GFJIDJJJJJJJJJGIHIJGGFC:97421...+,58:?AFHDC>=>=:7//8GJCJ<.:DDJJJIJJIJFEBAAA3339=<:((((*('*,*+)))')111+*+,5/)((&&')'&(),,--.77>AC;;:;@CJDEEADFBAA?76/)AEEJHJJJGHGEJHC:1())-/*'')-3AFDDJIEGJGJJJJIJJIJDHIECBCFDGJJHG??>BHHEJFGGJJJGGEC?><DBF@A@CED743335?GJEIGF=??ACDDDFEF967BAH@ABG>9::AJG544495913228;21100'**'*7:83''((63*)%'8BDEEFFGIJFJJJFJIHIJGBA@F@DC;;::AGCDEBEJGHFIJ=<=EIDFBBBB8558@EJJJJFIHFJJJ@?>?JGJJDHGJHHJGJJJIJHJJJGDEDDBEEGCC:999C<=9966770///0<<>=FGGHEFFJHJIHJJDD:899<))))((%,,/76:;;=<31/0222***)0/.-.*-*,&%%*))))0/0<ABCEDHFHEFJJIDE?A@?>??**)(*)&%%%%%%%*)*+,+)**///08<=?@>?A?AJJHD@ADBCC@JGDD-,++,'$%(%%&%&&'(*+*..*)(((()*+)*)*../**%&')*')+)*%&&*)),-/665*''&'68IIJIGDGIBA7200-(((')'00..(()9<BDEJH@BA(&&**'&%%./(&&''''(-35754+(((+**../1+(>@ACEJJJJBDECC100011234411118;346556@><95356488-,,-63642113202225:;@B><64)BDBBBA@CA;:9900**''*)&&&$%')*....55590,,()**,,,//1,))+*./---..-.....3441011,-++++%&&%88<@DG>=>=@42***58644BBDCDDHFB,,,.3*)*+(*&&&&&*&%&&.*((((9CD@A@?@DIEEGDCIFHJJGJIJJGEDG65532245<5556J=4-)*20..4-,-,+,.+,00/00-,,,.('%%**&''',-++,1,>8889BGJBBA@@@DJEBB>****60233?@>866843334<99-,,()&'&(&'(+,+++)))'((&'''748=88CACBDJJJFCDGGE;:;((((''''->;<>?E::99BABBDFFJJGJJJJHD@??FFJ=;<0.,(%%%&'++)**-;;FIIJJJJGFJFHDJC;852111-...6(().>?A@FA9975////4811/('&&/::=EEEIGC@76691+++)*()*,36?;;;8:9443+,>CGEJJHFB==<?>>@C899975=AA---.999:C@98899=5555;<==9998888?AAAJFHFDBEAA>/...,,*))(()))(((3334/0-0+)(&&%$%$)+,,744+)'&%%%%&**01110./24;=?HJJGJCCACBCEC:8424423656=88***388810/..--3344;;66FJIJHEJJDCFBHJHIIJFBFDDJJDJFJJGHJ=>==B?333(((&'&($&&()))')(()////.,(''--10')))65''''+&&'$$%#%%&(/.++))**/.-,&$$$&(%&'(*&''()).))..7'666696422277771-,-,./2/2'&&(.&%%%'('(&%$$$%%()'''&%%%'')('%%%(''(:<6/09ABEBBECBBCBIGGJCFJJGD;DAA><68=BC@AAABDJGJFJJJJJIIFJGIIE>>>=1005<@@<<<;::))(***012,++())),--332333//./*%%%%%%$%&&))'*'&%%%##$''%&$##&%&&%$%&,/-+((((($)%$$$$()'&%%$%%##$$$(&&%%$$/27898:711,()+,(')*((+)888>CA;;////990.--,,)'+;66456222))))CGJJ;::9995($$#$153/021-*%%%$+//::<>DDCDEFG@>>>C>?>>@<<4210556<;9256CF4322/'&&''112=)))**)0*.,(+000176975899=98>FCC<<=?CIGJJJDCEF;DB@?@?@CBABDGGDC7778HFGHE)))*-''++.004:22ADIDD@@>8778=;;;654433338777435:0001CFJHHGJJJIEECFEJJIB:)(()@AJJJ@@?<<;@/,+8,7459975777IIC>>64---377864../8B8888@DGCBCC8656B@AEECE=654/189CBC=>=>JFA@@ADGBC:7734235=5885885333;111166;1,,-6<CJ>>>>CAC@B65566?BCHJ@ECD<666878BCFEFGJCEJHCA0//478?8889A@<<=<BCBA2111++)))')))'&%*,,-+,*,,,+(''')((.+,.459DEFD=?>>999@A@B=<//,,2,,..0.179877::;8AFHB@A>::,789=764,****)677@ACDGHFJCEJE=>==EDIFGA:99=DEH??@864-37455.-'&&$$%%&*.-)(%$$%&%)))***766455<<<21/.12.-.538::656::76786+'&&+347:3/()2AEEGEDDCDHGJJIJDJCIGJFJGJJJCGH?>=>G:7&&'(./,'(&%$$%.=CDIJHFJFGJJFFGJJFB/.../=:<<A7;:00//10995=;;11=;7B9@>5445=A@AA;52-,,,1121289;:44;<BE@JDFEJJGJGFJGDJGDCDCCDHIFJF9997::8:8<;;BJJFJJBBBA1113323'''')++,+(''(9A<2112><;;@A@=2245DA@@BEGFIHHJIJGCA4-BGGB:16''77@BB>ABCFHHCBCCGGFD>==C>((''(&''&$%$$'&0-.24226:GB><:9=5434;-005,;AFBDEEJGFED@?@.---***(&&&&'&&)'%%'/-+,,//.9;AEEJEJJJDCABD>E??HEFG@8294///0A==?DBCEJJFEDDIHFJCBBB-,,,11))+5:<58:2122;BE</....3./1699CFJDCFFHHJ>;:<53.---11****<>?BGBB;9981+)()-4445==9-,,(((,)*,(&&'')(,*04423/001D;E??@BBA=:777<B??>9751.-,'%%(*1*)**,.269984983*('&'((;@<<<<>5330233AC=;<=GJIDHBAABFDADBF2222=989>@?@?EEGJ?A56HJGJJD?>@AHJIGHEFA=<7781&&('&&',$$,..-/4///./....)**),9<=HGJJGJGEEDDB@C666:=@110.1003/-,(&$&%&++,(+-=@A==4+**'&&&(***(()(9<AIDDIFJG???G22,,,,EHFCEC;;)&(-/1/,++....26>;3223BADHGIIIGJGFEIB9=:8>==:98660002('''*-,-//0-.7;=@CB=<;<<;@?511*('&%%%###%&'/09<5333<=<==;EDCDB@C<456JJJHE??DA:::999:>=?65442**+1/''(*0(BJFJDJJ<95+<8,---8988:98>=:<>CEGG....<=99<=?8-@EEEEBCCEC@@2/.())5895334479...77766666<<HA;?DABAA@@AAJHGHFFGFJJJF?=BHED==>.---AAD:99:D.)))*0-+,+*,((()&&%%%&%>@GFJJHGJJJFGFJJGJJJHJJJG==;>>85..../+)'(-499;;BBCBEED)(()510///0.,1232///BCCA90*'%%&))-,,,<772///.//,-''((+(&&&*%&&*)+657001/00133587ACGCGBCA@@BCCB00//0//899:(((2?DBCCEDHFG=<<9::;AA<<774410..*&%')*..*+2)77799<BCDGHGECCCFD++++5:@J@=::;<=>??<78=<???<=1***332444-&&&&&&&&'---02=?AA@@<.-,(.-..669<@=11.15974//0-0130889<8772//'&&&++(&&'''*+1/=<<>E767573/*'&&&',.5<>B999;=33-,-6??>>?@=9779>;==BB@-''''+++,**''%%%&-0000,,,+++)'&&'&(''))*-((&%)''''./;<&%%06-%%%$%%&(((*+00,'''&&&'()))).//.356>@=?<==>FDBBC>?54(''%%%&%%%*+/255246..++$#$$%&%&%&;<CDFFJGBA@<93310+
@Glass_A2P_7_pDSG588_42
CCAGAAATCATCCCTAGCGAAAGCTAAGGATTTTTTTATCTGAAATTCTGCCTCGTGATACGCCTATTTTTATAGGTTAATGTCATGATAATAATGGTTTCTTCAACGTCAGGTGGCACCATGGAATAGACTGGATGGAGGCGGATAAAGTTCCGGGCCGCTTTGCATCAGGCCTATCCTGGCTGGCTGACCTGCTGATAAATCTGGAGCCGGTGGCGTGGGTCTCGCGGTATCATTGCGAGCGCTGGAGCAGGATGGTTACATCCACTTGCGTATCGTAGTTATCTACACGACGGGGAGTCAGGCAACTATAGATAAAGCCAAATGGACGAATGGCTGATAAGGTGCCTCACTGCATTAAGCATTGGTAACTGTCAGACCAAGTTTACTCATATATACTTTAGATTGATTAAAACTTCATTTTTAATTTGAAAAGAATATGACGGTGAAATTGTTTTTTGATAATCTCATTGACCAAAATCCCTTAACGTGAGTTTTGGTTCCATCGAGCGTCAGACCCCTTAATAAGATAATCTTCTTGAGATCGTTTTAGTCTGCGCGTAATCTCTTGCTCTGAAAACGAAAAAACCGCCTTGCAGGGCGGTTTTTTCGAAGGTTCTCTCTGAGCTACCAACTCTTTGAACCGAGGTAACTGGCTTGGAAGACGCAGTCGCCAAAACTTGTCCTTCAGGTTCCGCCTTCACCGGCACATGACTTCAAGACTAACTCCTCTAAATCAATTACCAGTGGCTGCTGCCAGTGGTGCTTTTGCATGTCTTTCCGGGTTGGACTCAAGACGATAGTTACCGGATAAGGCGCAGCAGTCGACTGAACGGGGGGTTCGTGCATACAGTCCAGCTTGGAGCGAACTGCCTACCCGGAACTGAGTGTCAGGCGTGAGATCGACAAACGCGGCCATAACAGCGGAATGACACCGGTAAACCGAAAGGCAGGAACAGGAGAGCGCACGAGGGAGCCGCAGGGGAAACGCCCGCGTGTCTATCATGCTGTCGGGTTTCGCCGCTTCATTTGAGCGTCAGATTTCGTGATGCTTGTCAGGGGGGCGGAGCCTTGAAAACGGCTTTGCCGCCCGGCCCTCTCACTTCCCTGTTAGTCTCTTCCTGGCATCTTCGGGAATTGTCCGCCCCGTTCGTAAGCCATTTCCGCTAGCCGCAGTCCAACGACCGAGCGTAGCGAGTCAGTGAGCGAGGAAGCGGAATATATCCTGTAGCGTCTGCCTGACGCCGCGGTTAAGCCTTTTTCTCCTGCCACATGAAGCACTTCACTGACACCCTCATCAGTGCCAACATAGTAAGCCAGTATACACTCCGCTAGCGCTGAGGTCTGCCTCGTGAAGAAGGTGTTGCTGACTAATACAGAGCCTGAATCGCCCCATCATCAGCCGGAAAGTCGGGAGCCACCAGTAATGAGAGCTTTGTTGTAGGTGGACGAAGTAGGTGATTTTGAAACTCTGCTTTGCCACGGAACAGTATGCGTTGTCGGGAAAATGGTATGAATGCATTAAATATGTATCCGCTCATGAGACAATAACCCTGATAAATGCTTCAATAATATTGAAAAAGGAAGAGTATCAGTATTCAACATTTCCGTGTCGCCCTTCCCTTTTTTGCGGCATTTTGCCTTCCTGTTTTTGCTCACCCAGAAACGCTGGTGAAAGTAAAAGATGCTGAAGATCAGTTGGGTGCACGAGTGGGTTACCATTGAACTGGATCAACAGCGGTGAGGTAGCCGAGAGTTTTCGCCCCGAAGAACGTTTTCCAATGATGAGCACTTTTAAAGTTCTGCTATGTGGCGCGGTATTATCCCGTATTGACGCGGGCAAGAGCAACTCGGTCGCCGCATACACTATTCTCAGAATGATTTGGTTGAGTACTCACCAGTCACAGAAAAGCATCTTACGGATGGCATGACAGTAAGAGAATTATGCAGTGCTGCCATAACCATGAGTGATAACACTAGGCCAACTTACTTCTGACAACAATCGGAGGACCGAAGGAGCTAACCGCTTTTTTGCACAACGTGGGGATCATGCCAACTCGCCTTGATCGTTGGGAACCGGAGCTGAATAAGACCATCCAAACGACGAGCGTGACACCACGATGCCTGTAGCAATGGCAACTCGACGCTCTGGCAGAACTATTAACTGGCGAACTACTTACTCTAGCTTCCGGCAACAATTAATAGACTGGAGTGAGGCCAAGTCAACTCCAGCCGCTTCTGCGCTCGGCCCTTCCGGCTGGCTGCGTCTATCCCTAAGTGAAACTCTGGAGCCGGTGAGCATGCGTATCGCGGTATCATTCCAGCACTGGGCCCCGGTGACGCGCTCCGCTCCCGTATCGTCGTTATCTACACGACGGGGAGTCGGGCGACTATGGATGAACGAAATGACAAATCGCTGAGATAGGTGCCTCACTGATTAAGCATTGGTAAATTACCGCCTTTGAAGTCATGATACGCTCAGCAGCCGAACGACGAGCGCAGCGAGTCGTGAGCGAGGAAGCCTGCATAACGCGAAGTAATATTTTGGGTTTCAAAAAGGCGGGCGGTGACGCCTCGCCTTTTAGCCGGACTAAGCAGCCGCTACTAGTAGGGAGACCAGAAACAAAAAAAGGCCCCCCGTTGGCGAGAAGCGCCTTCAATAATTGGACTATCCCTAAACTTCAAAGGACCAGAACAAAAAAGACGCGCTTCAGCGTCTTATTGTACGTATTGGTACCGAGTTATTAATATGCGCGCAGCGTCTGGAAAACCGAGGCAAAAGACGTGCGTCTTTGATGTACCAGTACGTTTCCACGAGAATTAAAATCAAGTCCGGCGCAGCCGGTTTGTGCACTTCCAGCGCAGTTATCTCGCTAACGCGCACCGCACAACGTTGCGAAGCGATTGACCATTTAATAGTGACCAGTCAAAACGTTGCCCGCTTCCACCCTGGCCGTTGTCTGGAACGTTATTGAGCATCCTGAACTCGCGGGCGGGCAGGGTTTGCACCGACGCTTAATGCTTTCCAGATGGCAACATGTGCTGGCAGAGCTTCACGCAGCGTATCGATATACAGCTGTACTTCATCTACATGCAGTTGCACTGCAGCCAGGCGATAACGCTGACTTTGTCCACCACATCGGCGATCCGTGATTGCGGACGCTGGCGACCTGCAACGGTGCCGCAGCCATCACTTCCTGCGCCTGTTCAACGTTGACGCAACGCGGTGATGTCGCAACAAAAATCAACCCACCGTAAATCGCGCCCGCGTCATAAGCTGCTTAGCATCTTGCCCACGCGTCAGGCCACATACTTATTCTCACCCAGCAACACCCGGCGCACGGCGGCGTGCAAATCGTCATGGGCCATAGACGCCGAACCAATCAGAAAACCGTTAGCGAAGTGGCTTAACTCGCGCACCTGAGCGTAAGTATTGATGCCGGATTCGCTGATTACCGTCACGTTGTGCCCCAGTTTCGGCGCAAGCTCGCGGGTACGGTTGAGATCAATCGACAAATCACGCAGATCGCGGTTGTTGATGCCAACGACCTTTGCTCCCAATGCAATCAGCGCACTCCTGTTCCTCTTCATTACTGACTTCGGTCAGCACCCCCATCTCCAGACTGTGAGCGACGGCGGCAAGCTGGCGATATTGGTCGTCATCCAGTACTGAAAGCATTAATAAGCAGGCATCGGCCTGGTAATAGCGCGCCAGATAGATCTGGTAAGGGTCGATAATGAAGTCTTTACATAAAATCGGCTGCGGGGCGGTACGCTGACGATGGGGAGGAAATTAAAGCTCCCCTGAAAATATTTCTCATCAGTCAGCACCGAAATTGCCGAAGCGTAATGTTTATAAATGGCGGCAATGCGTGCTGGATCGAAATCATCACGGATCACGCCTTTTGACGGCGACGCTTTCTTGCACTCCAGAATAAACGCCGTGCGCGCACCCTGTAGCGCATCATAAAAATGTCGCCGTGCTCGGCTGAACCTCATTCTGAAAACTGGCCAGCGGTTGCTGCTGTTTGCGGGCTTCTACCCAAATCGCCTTGTCTGCGACGATTTTCGCTAAAACGGTTTGCATCATCTAGTAGTCCTGTGTGACTCTAGTATTTAGTTTCTCGTTTCTTCTTCTCCAACAAGAGACGGAGGAACTGACGCCGCCGCTGGATCAACCGAACAAAAAGAAAGCCGCTCGAAAGCGTCTCTTTTCTGGAATTTGGTACCGAGGTCCGCACAGGTCAATCAGAGCCAAAACGAAAAAAGGCCCCCCTTTCGGGAGGCCTCTTTCTGGAATTTGGTACCGAGTTATTAGGCCGACACGTTCAAGTGCAGCCACAGGATAAATTTGCACTGAGCCTGGGTGGGATTCGGACTCGACCGCATAGCCTTCAGGAGTGAGTTTTGTGCAATACCAACCGACGACTGACCCTGCCAAGCGGCACCAGATTTCTTGCGTACGCAATCCCCTAAGCCAAAGGTGGCACTCAGGGGAAGCGCAAACTGCAACGGGAGCGTTGGCTTCATCGCTACTTTGACCCCCTCGTATTTCTCCTCTTCTCTGGTCAAGTGCTCAGCTCCCTCTTTGCGTCCTCATCGCTTGATCCGAAAAGTTCTCTAGTAGCTAGCATAGTCCTAGGACTGAGCTAGCTAGAATCTCTCGAAA
+
=CAEDEJJJJJFD)=))JHJJJIJJHJJFCAJ=:;>;112HGIJIJHJJJJJHJJJIHJJGHGIJIIJJJJJJJJGHJJHJJJJJFJGFGDF@??=;;;8544,(&&&&$''(*7BB@@AAHGDEEJJ;:::EB@ADFJFGG>;760/1---&)%%&)*'''))'(&&&&%&&**&%$$&%%$*,+++&$##$$+BCJJJDCDDJJJGHII61/-**,1*(((((((44887:1-+,***'''*///1,,/+)&%%%$$$####%%'(,*()*,ADEJGFDBCJGJJJJHHIJG===JEEDC>?=7333587)(())(()('&''*)))*'''')((*'%&'&&&(////8312'''(00123=:977A??@@B=-,++040+++-55:83/../'(%$&&''*)*+&&&'*55<4343456AJC1*&+.'''*,0(((&%$$&%%&*&&(&'%$%%)3?<<;0.('&&%-,&*62000DCDEFA:4>@?C@@AA?@=((()-*('&%$$(:=<;<>BDJJIA;=DJEB9:'''(97233*.---+--,++(+GFIFFECCDGGDDFDCGA;;;;==<=?=899BFCDDBCBDEJJJHGDHFCCDCB=CB@6667A<<000050../7BDIEDBDEDDFFFHGB>=>@DGEEFE<<<::3+))%&%&'$$%%%&''.0100/)(&&'+(((((,(+'''%(&&&'*+1****(''',-2?ABD?>=?DJIEEIDBHJEABBCCEC<<<=GHJJ@???E>=><==;977=A?>==>?FCEIFJ@FC@@=<=@JGAA@ACAAB3332110-08DG?BCECC9::)))()&%%%(*09A@GD<99544240-))))--17::<;669:>6676::9;>>>A==CFEEJGFHGGJA??BB>9*&&&''&&'+-2488:::AAF--,**.:AAHJGHI?>==CCHGGHFCDDGFFIJFJJHJJJGHIJGF@@@AAA@CA@?;;74''-/2220.)(''%'%&&%'&&(*%%%&+))&%$%(*,*''(%'((&&(,/)))*03//213699=>DDGJGJHGGBA@CDJJDEAAA><5(*$$&**)))((**&((&((&%&+,87))*)+-.18952,,''().-,.,++-/2...060,,1763.+++,/384/0@EBCGEDFEHB@?>?@885(&&&&(&&''&%%)0127/--.6888878980.+,,9890,*:;@?3332::99432285.'$$$%&*+))&(*((((%&**/0,''%%'*))--8;>CEDIGHGB988::55////???BCDDEEA*''(357DIHJFJJJ;;;;JFJJDAACD551****/=A;9889=7666822228600018>BABA=:43/,*)''((&%&&)(&&%&#%'))(-*))*(&'&%%$$&&'%&%&.-*(&%(,,++(((),++++)**+/8;=JEDJHJAD@B/.-*%$%$'(%%%&##$%&$%)(),%%'&'(13;;85-,)-+(((')(((()'&%%''*0-(&%$$##$$%%$$####&'56668;;EECDFCDFD@@@@;::8888>;////BHDGGF=-,,,..,20.**<BHJJJFJIJJHHD4444AB@==HJJJHJJJCBBE:00.*((&*32<CEJJJGJGJJFGJJJDJHA:8789743559=77:42017AFDGEJJJEJB@FGJHIJHJHJJEGHJB??A@7450***,&$$$%)(('&&')%%%$&%%%%(-)))(&&'(+-..5;,,,,,*()((&%&'()/1../43/.44=?DJIEGJJ@?=?@AGJJGHCCDBAABEJGJJJJJJJGJJJJHHJIJDEDDEGAAEC9677<C33301))++))(*,,,--.0,,,,,,-7778>AGEG?:965548:=98:/))*.A@H@@@=1'''(5555EJJJEEJJJJJIJJFGJJFJJJDHJIHHJH999666:44;@IDJJHGGJJJJJJJGFJIJJJJHFGGJJJ@@A>A;&&&(,--,-/(++-22114.--''''---:400229888<?=>9>>?CGEDEEB><=>@>AC00025443(''&,,&15A?:;<<63224567778@B@@@A<;;;7(('%$$'%%'1*)(+-,9;=>@?@DBA@AAABA@;:;;FDB72.00,,,-/-)'&%##$%$$&%&%#$#''''*))0027:;;A<;<<A?941('''.-.10,'*(<@BDD=<;<)(((&&&'+'&%##$&&%%%%$&&$$$%$$$$%('()*(*'&%&&%(**,**/',),,10../-*%&%&&'$$$$$%$$%%((&%$$%&&''%%''('')))(&%&(11/320/..////***+9)))),+++,+'&%%%%$$$$&%'$$%%')&001/..***)%%%&%$'6''9899JG<<0***++*''//((''***))((0.,,,44458667??DDF?>>A??99-,+*$%''0138=BC@DCDDDFDBB>::9:C1.++*)%$$$&)%%$#$#$$$%''(****''(%&'((),,-.5541('(333999:?@:4443'''()3-+&&(*)&&'%###%$%&().,'&'/,/*&'&&'$$$&&&$$$''%%&&'**&$$%&*&%&$##'&%&&%$$%'('')*+++JDCFDBA@BJCFDGJJJJFGABGJJD.,(%$$#$$&()**&&&&+,445@?AA@AFFJD=?<=-0230,&')*+/--+''%'),*+24./,+*+))-.19BCAACCI@??;;-)&&&')&(()-++,-8<@@FCBCCBDAEDACDGHA@?AEDCC20//**(+)%&(**+*&&&&&'''(()-.,+&&')(*$$$$&+&&&''&'&)0356>IF8>==;<=>>=77//12*))-0'*('''''*,///--(''(&%$$##%'$%%%&&''&'&('&%&)*.,%%#$%+566??CEJDCABJBBADDEEJJI@A@@CBFJFHBE=CA=6::610/5554<=CC>>=;<65+(&&)%%'%&&#$%%$%%%&&''%20046798<<7333=7267.,,,3//>CJHFJJJHGCFF??<=<=<<=@@@<<:::>FJIGJGJGGJEDEBAA@@HHJF=65567532/..012'&%%%*-++,/))9:44:>BBCCB87,+,+*'&%%&''&&%&')+++,47:5555DACBB8444***%&$&7:=>B@1-(%%&&%&&%%$$%'-''.@CDHJJJIJFJJJJJJJJIGHGJJGJJJJFJC=<<;>>?HHJIABBCGJFHGJIHEBAAFGJHJGJEIJIJHHJIJGJJJHJHJFFDGGJIJJJJGJDCCCJC87/*,<BCBABAJJF;999CEDEDFDE;<88//..,0-+-/1:::88800/,--+,--:;4433:9;;:==>887;75569CCCEFIJG*))*/221;;;@***)))(.=<9878ABDD=>>=C>>>?A??CIFDHEDGHJJDFFBCFGJJHGHJHGJIJJGJIJHICHEFJIHEHICC>====ABHFIJHJGICI87335;DCJGGJGGFDFJJIHHHJA60.-./6445::::''''/../'&)*,1167:993323;;=;9;;>ABBFJIEJHFJGGJGE?+++)&&&&/*(((*+-0345;==;5;=?>=?>@?DDBEBCGDCA@@???A@JJJGEJIJJJIJHJGHIHJJIJJIJJJJJGGJJJIJJJFJJGIJJJJJJHIHGHJEFJJJJJCBBCJFDDCA@EFCFGGJJJJJFIJJIHHJF??=>@6543)&&(-/02@?C8CC8<::<<@@AJGJA@?JC>JDFJEHFJ86679;733465.&&&&'''----47?@@JJECDGJJJJJFJDD=<<<=@EEJJJFFD@BBBHGJJJHGJJHJJ=;<=GJHGJF4333JJIJJJHDFFDJHJHGJJJJJJIEFHJDC=<;/-,,1<<<>CCFDJDHEDDGJJHJHIFJGJJJJJGJJJJGJIGJHIJHJJJHJG6668<>EEJJFJJGHJCDADGCDGJJE>>@::::;9:556@?>774453//65445B@DB?=>=@546434==AAJCFFJIJFJIBABAEFHE?A:<540.--13<<2100FB788:EDHGEJHFJFEJGFJFIFIJJHFFGGGGJEDEBEFCGFFFDCACBCF@BBBJFJJEDEDDFFGCBB=999:>>@:9</-..3413.=;64--,02,+*,((''+))+('-.4533397::///''''&$$$'((()'((--.**)(&%$&',22388411221/0433@EDHDGCB=BC=>:788?HEDCBCA?>>=)((()&&%%'''24>=2225GGDBB@>??B@>>D>>>FGD>:9<,++.****-.//,+--+334789:<>>66652&%''(,-1/1>?BJJJCDFEH>=?@HHJFGEEEJEGHGGJEBBAAGGBJHGFJJFCBBJCCCBHGHEFDEECAB8;;;DIEEDDDDFFDEIDHGJEDCABCC7773223++:<=?FBECHFEEIDFHEFDGBA=7673<<<<=66''')@DHJ@@FGIHHEGHFFFI;:;///4GJJJ@?>><=><>')+-68::>FGCBC@AAAFGBA@99:8830+%%$$%*//&&)()))*499<653)2-,((((((()*(('&&%(')585402.22100/''4/...1+++,989@BGGEJHJFIIIIJFJJC@@76559;32,,-39C<;:<=-,,,%$&'(*+))&&'''
@Glass_A2P_7_pDSG588_43
ATTTAAAACTTCATTTTTAATTTAAAAGGATCTAGGTGAAGATCCTTTTTGATAATCTCATGACCAAAATCCCTTAACGTGAGTTTTCGTTCCACTGAGCGTCAGACCCCTTAATAAGATGATCTTCTTGAGATCGTTTTGGTCTGCGCGTAATCTCTTGCTCTGAAAACGAAAAAACCGCCTTGCAGGGCGGTTTTTCGAAGGTTCTCTGAGCTACCAACTCTTTGAACCGAGGTAACTGGCTTGGAGGAGCGCAGTCACCAAAACTTGTCCTTTCAGTTTAGCCTTAACCGGCGCATGACTTCAAGACTAACTCCTCTAAATCAATTACCAGTGGCTGCTGCCAGTGGTGCTTTTGCATGTCTTCCCGGGTTGGACTCAAGACGATAGTTACCGGATAAGGCGCAGCGGTCGGACTGAACGGGGGGTTCGTGCATACAGTCCAGCTTGGAGCGAACTGCCTACCCGGAACTGAGTGTCAGGCGTGGAATGAGACAAACGCGGCCATAACAGCGGAATGACACCGGTAAACCGAAAGGCAGGAACAGGAGAGCGCACGAGGGAGCCACCAGGGGGAAACGCCTGGTATCTTTATAGTCCTGTCGGGTTTCGCCACCACTGATTTGAGCGTCAGATTTCGTGATGCTTGTCAGGGGGGCGGAGCCTATGGAAAAACGGCTTTGCCGCGGCCCTCTCACTTCCCTGTTAAGTATCTTCCTGGCATCTTCAGGAAATCTCCGCCCCGTTCGTAAGCCATTTCCGCTCGCCGCAGTCGAACGACCGAGCGTAGCGAGTGAGTGAGCGAGGAAGCGGAATATATCCTGTATCACATATTCTGCTGACGCACCGGTGCAGCCTTTTTTCTCCTGCCACATGAAGCACTTCACTGACACCCTCATCGCAACTGCCAACATCATCGCCGTATACACTCCGCTAGCGCTGAGGTCTGCCTCGTGAAGAAGGTGTTGCTGACTCATACCAGGCCTGAATCGCCCCATCATCCAGCCAGAAAGTGAGGGAGCCACGGTTGATGAGAGCTTTGTTGTAGGTGGACCAGTTGGTGATTTTGAACTTTTGCTTTGCCACGGAACGGTCTGCGTTGTCGGGAAGATGCGTGATCTAAATACATTCAAATATGTATCCGCTCATGAGACAATAACCCTGATAAATGCTTCAATAATATTGAAAAAGGAAGAGTATGAGTATTCAACATTTCCGTGTCGCCCTTATTCCCTTTTTTGCGGCATTTTGCCTTCCTGTTTTTGCTCACCCAGAAACGCTGGTGAAAGTAAAAGATGCTGAAGATCAGTTGGGTGAACGAGTGGGTTACATCGAACTGGATCTCAACAGCGGTAAGATCCTTGAGAGTTTTCGCCCCGAAGAACGTTTTCCAATGATGAGCACTTTTAAAGTTCTGCTATGTGGCGCGGTATTATCCGTATTGACGCCGGGCAAGAGCAACTCGGTCGCCGCATACACTATTCTCAGAATGACTTGGTTGAGTACTCACCAGTCACAGAAAAGCATCTTACGGATGGCATGACAGTAAGAGAATTATGCAGTGCTGCCATAACCATGAGTGATAACACTGCGGCCAACTTACTTTCTGACAACGATCGGAGGACCGAAGGAGCTAACCGCTTTTTTGCACAACATGGGGGATCATGTAACTCGCCTTGATCGTTGGGAACCGGAGCTGAATGAAGCCATACCAAACGACGAGCGTGACACCACGATGCCTGTAGCAATGGCAACAACGTTGCGCAAACTATTAACTGGCGAACTACTTACTCTAGCTTCCGGCAACAATTAATAGACTGGATGGAGGCGGATAAAGTTGCAGACCGCTTCTGCGCTCGGCCCTTCCGGCTGGCTGGTTTATTGCTGATAAATCTGGAGCCGGTGAGCGTGGGTCTCGCGGTATCATTGCAGCACTGGGGCCAGATGGTAAGCCCTCCCGTATCGTAGTTATCTACACGACGGGGAATCACAGGCAACTATGGATGAACGAAATAGACAGATCGCTGAGATAGGTGCCTCACTGATTAAGCATTGGTAAATTACCGCCTTCGTTGAGCTGATACCGCTCGCCGCAGCCGAACGACCGAGCGCAGCGAGTCGTGAGCGAGGAAGCCTGCATAACGCGAAGTAATCTTTTCGGTTTTAAAGAAAAAGGGCAGGGTGGTGACACCTTGCCTTTTTTCCCGGACTGCAGCGGCCGCTACTAGTAGGGAGACCAGAAACAAAAAAAGGCCCCCCGTTAGGGAGGCCTTCAATAATTGGACTATCCCCTAAACTTCAAAGGACCAAAACGAAAAAAGACGCTTTTCAGCGTCTTATTGTTCGTCTTTGGTACCGAGTTATTAATATGCGCGCAGCGTCTGGAAAACCGAGGCCAAAAGACGTGCGTCTTTGATGCCCGGTTGCGACTCTACAGCAGAATTAAAATCAAGTCCGGCGCAGCCGGTTGTGCCGCTTCCACGCAGTTATCTGCGCCTAAGCCCCCCGCCAGCAGAACGTTGCCAAGCGATTGACCATTTAATAGTGACCAGTCAAAACGTTGCCCGCTTCCACCCTGGCCGTTGTCTAAAACATATTTATCAACGTGCTGAAACTCGCGGGCGGGCAGGGTTTCACCGACGCTTAATGCTTTCCAGATGGCAACATGTGCTGGCAGAGCTTCACGCAGCGTATCGATATACAGCTGTTCTTCATTACCATGCAGTTGCACTGCCGCCAGCGATAACACCTTAGCTTTGTCCACCACATCGGCAATATCGTGATTGCGGAACACGCCAACATACTGCAACGGTGCCGCAGCCATCACTTCCTGCGCCTGTTCAACGTTGACGCAACGCGGTGATGTCGCAACAAAAATCAACCCACCGTAAATCGCGCCCGCGTCATAAGCTGCTTTAGCATCTTGCCCACGCGTCAGGCCACATACTTTATTCTCACCCAGCAACACCCGGCGCACGGCGGCGTGCAAATCGTCATGGGCCATCAACGCCGAACCAATCAGAAAACCGTTAGCGAAGTGGCTTAACTCGCGCACCTGAGCGTAAGTATTGATGCCGGATTCGCTGATTACCGTCACGTTGTGCCCGGTTTCGGCGCAAGCTCGCGGGTACGGTTAAATAGATCGACAAATCACGCAGATCGCGGTTGTTGATGCCAACGACCTTTGCTCCCAATGCAATGGCGCGCTCCTGTTCCTCTTCATTACTGACTTCGGTCAGCACCCCCATCTCCAGACTGTGAGCGACGGCGGCAAGCTGGCGATATTGGTCGTCATCCAGTACTGAAAGCATTAATAAGCAGGCATCGGCCTGGTAATAGCGCGCCAGATAGATCTGGTAAGGGTCGATAATGAAGTCTTTACATAAAATCGGCTGCGGGGCGATTTGGCTGACGATGGGGAGGAAATTAAAGCTCCCCTGAAAATATTTCTCATCAGTCAGCACCGAAATTGCCGAAGCGTAATGTTTATAAATGGCGGCAATGCGTGCTGGGATTGAAATCATCACGGATCACGCCTTTTGACGGCGACGCTTTCTTGCACTCCAGAATAAACGCCGTGCGCGCACCCTGTAGCGCATCATAAAAATGTCGCGTGCTCGGCTGAACCTCATTCTGAAAACTGGCCAGCGGTTGCTGCTGTTTGCGGGCTTCTACCCAAATCGCCTTGTCTGCGACGATTTTCGCTAAAACGGTTTGCATCATCTAGTAGTCCTGTGTGACTCTAGTATTTAGTTCTCGTTTCTTCTTCCAACGAGAGAAAACGAGGAACTGAGCGCCGGCCGCTCGATCGACCAGAACGAAAAAAGACGCTCGAAAGCGTCTCTTTTTTCTGGAATTTGGTACCGAGGTCCGCACAGGTGGATGCGGACCAAAACGAAAAAAGGCCCCCTTTCGGGAGGCCTCTTTTCTGGAATTTGGTACCGAGTTATTAGGCCACACGTTCAAGTGCAGCCACAGGATAAATTTGCACTGAGCCTGGGTGGGATTCGACTCGACCGCATAGCCTTCAGGAGTGAGTTTTGTGCAATACCAACCGACGACTTGACCCTGCCAAGCGGCACCAGATTTCTTGCGTACGCGATCCCCTAAGCCAAAGGTGGCACTCAGGGGAAGCGCAAACTGCCCTGCAACGGGAACATTAGCTTCATCGCTACTTTGACCCATCTAGTATTTCTCCTCTTTCTCTAGTAAAGTGTTTAGTTCCCTCTTTGCGTCCTTCATAGCTTGATCCGAAAAGTTCTCTAGTAGCTAGCATAGTCCCTAGGACTGAGCTAGCTGTCAACTCTAGAAGCGGCCGCGAATTCCAGAAATCATCCTTAGCGAAAGCTAAGGATTTTTTATCTGAAATTCTGCCTCGTGATACGCCTATTTTTATAGGTTAATGTCATGATAATAATGGTTTCTTAGACGTCAGGTGGCACCATGGAATAGACTGGATGGAGGCGGATAAAGTTGCAGGACCACTTCTGCGCTCGGCCCTTCCGGCTGGCTGGTTTATTGCTGATAAATCTGGAGCCGGTGAGCGTGCGTATCAGGATGTCAAGTTGCCGAGCACTGGGGCCAGATGGTAAGCCCTCCGTATCGTAGTTATCTACACGACGGGGAGTCAGGCAACTATGGATGAACGAAATAGACAGATCGCTGAGATAGGTGCCTCACTGATTAAGCATTGGTAACTGTCGAGACCAGTTTACTCATATCT
+
[truncated: 17,241,477 more chars]
