# Supplementary material for: Preventing Multimer Formation in Commonly Used Synthetic Biology Plasmids
Source: ACS Synth Biol. 2025 Mar 18;14(4):1309–15. doi: 10.1021/acssynbio.4c00508 (PMC12012879; doi:10.1021/acssynbio.4c00508)
Supplement: Supplementary file 2 — sb4c00508_si_002.zip [file sb4c00508_si_002.zip › DataS1/data/fastqs/Glass_F3P_10_D3_6_24.fastq]

@Glass_F3P_10_D3_6_24_0
ACGTAAAACAGGTGAAACTGACGCTAGCCGGTCTACTGGTCGCGGCCGCTGCAGTCCGGCAAAAAAGGGCAAGGTGTCACCACCCTGCCCTTTTCTTTAAAACCGAAAAGATTACTTCGCGTTATGCAGGCTTCCTCGCTCACTGACTCGCTGCGCTCGGTCGTTCGGCTGCGGCGAGCGGTATCAGCTCACTCAAAGGCGGTAATACGGTTATCCACAGAATCAGGGGATAACGCAGGAAAGAACATGTGAGCAAAAGGCCAGCAAAAGGCCAGGAACCGTAAAAAGGCCGCGTTGCTGGCGTTTTTCCACCAGGCTCCGCCCCCCTGACGAGCATCACAAAAATCGACGCTCAAGTCAGAGGTGGCGAAACCCGACAGGACTATAAAGATACCAGGCGTTTCCCCCTGGAAGCTCCCTGAGTGCGCTCTCCTGTTCCGACCCTGCCGCTTACCGGATACCTGTCCGCCTTTCTCCCTTCGGGAAGCGTGGCGCTTTCTCATAGCTCACGCTGTAGGTATCTCAGTTCGGTGTAGGTCGTTCGCTCCAAGCTGGGCTGTGTGCACGAACCCCCCGTTCAGCCCGACCGCTGCGCCTTATCCGGTAACTATCGTCTTGAGTCCAACCCGGTAAGACACGACTTATCGCCACTGGCAGCAGCCACTGGTAACAGGATTAGCAGAGCGAGGTATGTAGGCGGTGCTACAGAGTTCTTGAAGTGGTGGCCTAACTACGGCTACACTAGAAGAACAGTATTTGGTATCTGCGCTCTGCTGAAGCCAGTTACCTTCGGAAAAAGAGTTGGTAGCTCTTGATCCGGCAAACAAACCACCGCTGGTAGCGGTGGTTTTTGTTTGCAAGCAGCAGATTACGCGCAGAAAAAAAGGAATTTCAAGAAGATCCTTTGATCTTTTCTACGGGGTCTGACGCTCAGTGGAACGAAAACTCACGTTAAGAGGATTGGTCATGAGATTATCAAAAAGGATCTTCACCTAGATCCTTTTAAATTAAAAATGAAGTTTTAAATCAATCTAAAGTATATATGAGTAAACTTGGTCTGACAGCTCGAGGCTTGGATTCTCACCAATAAAAAACGCCCGGTGGCAACCAGCGTTCTGAACGAATCCAGATGGAGGTTCTGAGGTCATTACTGGATCTATCAACAGGAGTCCAAGCGAGCTCGATATCAAATTACGCCCCGCCCTGCCACTCATCGCAGTACTGTTGTAATTCATTAAGCATTCTGCCGACATGGAAGCCATCACGAACGGCATGATGAACCTGAATCGCCAGCGGCATCAGCACCTTGTCGCCTTGCGTATAATATTTGCCCATGGTGAAAACGGGGGCGAAGAAGTTGTCCATATTGGCCACGTTTAAATCAAAACTGGTGAAACTCACCCAGGGATTGGCTGAGACGAAAAACATATTCTCAATAAACCCTTTAGGGAAATAGGCCAGGTTTTCACCGTAACACGCCACATCTTGCGAATATATGTGTAGAAACTGCCGGAAATCGTCGTGGTATTCACTCCAGAGCGATGAAAACGTTTCAGTTTGCTCATGGAAAACGGTGTAACAAGGGTGAACACTATCCATATCACCAGCTCACCGTCTTTCATTGCCATACGAAATTCCGGATGAGCATTCATCAGGCGGGCAAGAATGTGAATAAAGGCCGGATAAAACTTGTGCTTATTTTTCTTTACGGTCTTTAAAAAGGCCGTAATATCCAGCTGAACGGTCTGGTTATAGGTACATTGAGCAACTGACTGAAATGCCTCAAAATGTTCTTTACGATGCCATTGGGATATATCAACGGTGGTATATCCAGTGATTTTTTTCTCCATTTTAGCTTCCTTAGCTCCTGAAAATCTCGATAACTCAAAAAATACGCCCGGTAGTGATCTTATTTCATTATGGTGAAAGTTGGAACCTCTTACGTGCCCGATCAACTCGAGTGCCACCTGACGTCTGGGAGTTCACCAGTTATTATCATGACATTAACCTATAAAAATAGGCGTATCACGAGGCAGAATTTCAGATAAAAAAAATCCTTAGCTTTCGCTAAGGATCATTTCTCTGGAATTCGCGGCCGCTCTTACAGTACTGCGATGAGTGGCAGGGCGGGGCATGACTCGACGTCTAAGAAACCATTATTATCATGACAATGCGCGCCTAAAAATAGGCGTATCACGAGGCCCTTTCGTCTTCACCTCGAGCACAGCTAACACCACGTCGTCCCTATCTGCTGCCCTAGGTCTATGAGTGGTTGCTGGATAACTTTACGGGCATGCATAAGGCTCGTATAATATATTCGGAGACCACAACGGTTTCCCTCTACAAATAATTTTGTTTAACTTTTTAATTAACGGCCGGCTTGTCAACAACAGCAGTATCCGTCGTCAGGATCATCCGGGCATCGATCGTACGTCCGGCAATTAAAAAAGCGGCTAACCACGCCGCTTTTTTTACGTCTGCAGGCGCCACTCGATTCTAGGGCGGCGGATTTGTCCTACTCAGAGCGTTCACCGACAAACAACAGATAAAACGAAAGGCCCAGTCTTTCGACTGAGCCTTTCGTTTTATTTGATCCTCTCTAGCACGCGTACCATGGGATCCCCCGGCTGCAGGAATTCGATATCAAGCTTTTATTTGTAGAGATCATCCATGCCATGTGTAATCCCAGCAGCTGTTACAAACTCAAGAAGGACCATGTGGTCTCTCTTTTCGTTGGGATCTTTCGAAAGGGCAGATTGTGTGGACAGGTAATCGTTGTCTGGTAAAAGACAGGGCCATCGCCAATTGGAGTATTTTGTTGATAATGGTCTGCTAGTTGAACGCTTCCATCTTCAATGTTGTGTCTAATTTTGAAGTTAACTTTGATTCCATTCTTTTGTTTGTCTGCCATGATGTATACATTGTGTGAGTTATAGTTGTATTCCAATTTGTGTCCAAGAATGTTTCCATCTTCTTTAAAATCAATACCTTTTAACTCGATTCTATTAACAAGGGTATCACCTTCAAACTTGACTTCAGCACGTGTCTTGTAGTTCCCGTCATCTTTGAAAAATATAGTTCTTTCCTGTACATAACCTTCGGGCATGGCACTCTTGAAAAAGTCATGCTGTTTCATATGAATCTGGGTATCTCGCAAAGCATTGAACACCATAACCGAAAGTAGTGACAAGTGTTGGCCATGGAACAGGTAGTTTTCCAGTAGTGCAAATAAATTTAAGGGTAAGTTTTCCGTATGTTGCATCACCTTCACCCTCTCCACTGACAGAAAATTTGTGCCCATTAACATCACCATCTAATTCAACAAGAATTGGGACAACTCCAGTGAAAAGTTCTTCTCCTTTACTCATGGTACCTTTCTCCTCTTTAATGAATTCTTAAACAAAATTATTTGTAGAGGCTGTTTCGTCCTCACGGACTCATCAGACCGGAAAGCACATCCGGTGACAGCTGTAGCATCAGGGGTTTGTACCGTACACCACTGAGACCGCGGTGGTTGACCAGACAAACCACGACGCTAGCCCGCCACCTAAGTTATGAGTCAGGAAAAAAGGCGACAGAGTAATCTGTCGCCTTTTTTCTTTGCTTGCTTTGTAATCACTCGATGACCAAAAGTAAAAACCCGCGATG
+
66,--.<D?65412;;BJFHDEDCE7443.+)))''+*//.../9;B<@@EGBEABDAFB<==JJJIEJIIHJFDHJBAJIHJJEFIA?3179:1225299EFE@>@JHJHJEFDHFJJGHJJJJJJIJJGJHIIJGHHJFEJHJJHJJECHJG;:::---))+14:=>FJHDDA6555////:----6CCDDFFJJJJJIJJ>==>E<:9:DFDHEJJFBEA9:5:7D>7(''&+)),++.,0/+-4//./44:;EIEIJFCIFJGJHJHFJJJECB@700.23CIDHGIFHIHIGJJJJF@JIFJ?CD9?645GCGEFCGAJ?EGD???ICGFDGJGHJGFF99'&&&&'+&''''&%%%(()443122>:3333=AHEFDJEHIJIJHGFFJDIJIJFJF94IJHH@JJEJJGDB?<%%%():;<>>=>JBJJJFB=GFHGJGJIA??=9<84699+))+22''(43/10*979<8FCJJFJFGJJJGIGIJJGFFJBBIJJIIJJIHIFEG8889=42200=>CACJJIJECEEA@@@GCFGIJIHHHFIJJJJJHHDJG3333=444=DGEIDEEJHIGJJHJJJEJFIFECC8IJGHIFJHJGFDEJJBBA@BBABHFEJJGJJJGDJGJEFFEHJHJJJGHJGJJJIGHJJ>=>>:987::;GCEFHHFC<67JIJGJHFJJJJJJJCCCC>@<?;999BEJJIJJHHJJJJJ?>==AA@@99;<EECHJJJJHJIGFEFFFJCGGJJHHGFHJJGJJJJJJJJJJJJJJJJJJJJJJJJIGJ@6424;::::2,*)>?ACABAAEACJJJJIJJDHHJIJFHDGEGIFJGJJJJJHIB631//=89:;>@;:;;;;=CAABCCC)*)*==>?ABEGHJA??<7611-*)((././133+7:??<::***,666ABJGCHGCFD9877;>>?@355@DA>54445?=<;75;600&((*7758899:9:<=;;<FC@<>:984++++-**,/98:???B@>AEIJJDCBFHIJIJJBIHGJ@???CBBDEJHFFFDE===CEBCCJF=>>@JJGJ@A?@:999BJGF@>?AGIJHJJFHHFFHFIJJJDDDEEEA((&:>=6.--?@BCD=:9;))))6AA@CD@<<;FIJHIGHJJJIDJFGHI:988?921*((()BDDJJJJDEIG@>?@JFEDDGJHJJJJFGGJIJJJEGD@9EAA;CFDEJHIIJJJJJGJGFGEJJJJJGJJJJFHFJIIJJJDBA224EJHJJJJIJHJJ))))IJJJJJJJJIJFJJJJIHJFFIEJGJJJJJJJJH????IBJIJJJFJDDJJIHHDFDCCCDDE>=?>::9;9;==555JJI@>>>HFJB=:<<<8B:9999JIEECBEEFJJEEIGEEBCD?@>76////3765551/003,+,-+)'&(,//2555221763644665::?=<===333@ABA::2228877IEEJEABA@A>@>7766640.-*(&%'))*.46453211..445@ADJJAAA<<<:1111<845CCCGHJJJG=<<=JHFJHJGJJHDECGGBAJHJJGGEHJHHJDCFI/../JEEFD?6<8<++++777--566=:;==ADFFBEEFHJIFFEDB>77404<3322225@JF7556CC7778ABB;:;88799666<DBBFDDED@@CDGJHGJJCJIBB???J;;;:CEBEC??>?II=4494C<<=DJGF@JIIIJJJDDDEBACDD@=@CFFIEABBACFDEB;4823339EIEIEFJFFJJJJJIEJIGJJJJJJHHJIGJEIGBDGGJGCBCBJJJHC9988DED?B;8887::8;84557AADFFEJJCGJJJGFCDA8;FGJIHJGFHJDI?JJJIJJDCCDED>=77:78:HJJGCGJJFFGCA@BHCAA440/0244430001;<CBHDFGJJJHJJFA=99DFJCCFDIJJJIHF....?>>BF@?@AHJD7777???3320'&&((()'(*)(*+..>ABDJGJJGJIJJJJJJJHJGJFJEJ,,,,CA?>>?FIGGFEDFJJ?HHB<<;<797<DGJIFJJJIHJJJJH><;<6666::(&&';56.-@AIFBA811((((243((,))(((+A>>?HGJCAAB5554;>?:61*((((&&&2114///67??CBJJGIFCA?<<??633*'&$%'$#$$##%(+,>ACBCDCEJJJJJJJJEJJFJEJJJB;;<=FGECDJHDHJJJJJJHJIJJA@ABJEHFFJHHFECA;:8797:57366;A>><=<<=>;::;;:9)))*<<8779:=::<;=:1011?@>?EFBBGIJGDE@=221-&&'<=>>ACHJIJJJJJJJGDEBCJIIJJJJHJGIHGJDDJGJJJJJJHJHJHGGGGIEHCHJJF<'&&&((%&&&(('&&'..//52213376666;9FE=110---,,,,633::///899:>=DJG4301168;:@@@?=<=9?6=;:=>E@=<=>=><;;822<4/..-+))-+++**;=DIDAA;8<A@B?=>'''(*))55A=;:FGG;;;5557:88;JFDCFDJH>>>@CGJHH=:88:ADB>>@B>>JJIFGG=888=?::91/-.45350.8//002;<CCDDIBE/..7/-/06810.@JH@C>>AAC@@BBCIGEHHJJJJJJJIAAE.-++---3446EGIJHFJIJIIGHEIDD999GIJJJJJJGIAJEFA>==>=67JFJJFJIEEJFGHJD@?;:7/...)()()--.(.00;<580---13*)''*+,,,...022----775577<224.+()())*,;:;GAAA@FFFGGJJJGJJJIJFJHIHHHJIJEBBC====IJGJJGHDJJJJGHHJJJJJJJIJHFHCFC;::A>???JJJJGJIJJJJJIJHG@::::IEIJHJJHJGIFJFJJJJJJJGJGEJIJJJGIJHIDIDB55556HEEJFHEGIJIJJJJEHIFHJJBAGE?AE?HJJHIJIJEFBJJJHJHJJIIIJIEHHJF@@@DBB=>?<>CFGDH?>;;<>IGDA;?IJB>==?AHJJJJJJJFEJHJJFFG@@@B>FA5<;:=;<>;5;:<FCABA@??BBEJGJJEGFIJJJGFGIJJFCCCC??6666;6/.,**,0@?>@FGJGHJFG=3*)'')210+,63355>=<=>=A@DHHJHHFFFGEIJGHHGHJIEHJGJC??ABBH7777FJ9777BDIG@AH@998800/5:D=5+DDCAAABCCJHJJJEGEHJJJJJIDDBDJGGC;FDFGHEGGGGJJJHEIJDCEEGJJEJFJJGJGJJFJJJECCFFDCHJGIHBGFEIHJGIHHJJHEHJJJFFGFICA@@=>><=7677FFIB?>@A@EFFJFJJJJFJFIFCJFEGGIJFEDF@GA>DAAHDEDECDJ9999HEEGEGJFFEGGIJFIHJJDGEHGDGJ=?>>>AEDDJJHFDBABAABB;;:7951==@GGEJJHGFDEGDEJG855579*''&&'''''JGDDCFACCDDDFEDEDDGGIHFJEDHIGJJJED>=>8754.+''*87<;;<>JIHJEBGIEEGHJECA@@CABBABD>=;.''7:?DCDGDIGE77EEIEDEHEHA<<<<9:5>B;::>=CEJE;;;A=?==DDEDDDGFJJEIIGEFGBABACE><((((*))'
@Glass_F3P_10_D3_6_24_1
GCCGGATAATGTGACGACGGAGACCGCCGTCGTCGACAAGCCGGCCGTTAATTAAAAAAGTTAAACAAAATTATTTGTAGAGGGAAACCGTTGTGGTCTCCCTGAATATATTATACGAGCCTTATGCATGCCCGTAAAGTTATCCAGCAACCACTCATAGACCTAGGGCAGCAGATCAGGACAACGTGGTGTTAGCTGTGCTCGAGGTGAAGACGAAAGGGCCTCGTGATACGCCTATTTTTATAGGTTAATGTCATGATAATAATGGTTTCTTAGACGTCGAGTCTTACGCCCCCGCCCTGCCACTCATCGCAGTACTCTAGAAGCGGCCGCGAATTCCAGAAATAATTCCTAGCGAAAGCTAAGGATTTTTTTATCTGAAATTCTGCCTCGTGATACGCCTATTTTTATAGGTTAATGTCATGATAATAATGGTTTCTTAGACGTCAGGTGGCACTCGAGTTGATCGGGCACGTAAGAGGTTCCAACTTTCACCATAATGAAATAAGATCACTACCGGGCGTATTTTTCAGTTATCGAGATTTTCAGGAGCTAAGGAAGCTAAAATGGAGAAAAAAATCACTGGATATACCACCGTTGATATATCCCAATGGCATCGTAAAGAACATTTTGAGGCATTTCAGTCAGTTGCTCAATGTACCTATAACCAGACCGTTCAGCTGGAATATGCACGGCCTTTTTAAAGACCGTAAAGAAAAATAAGCACAAGTTTTATCCGGCCTTTATTCACATTCTTGCCCGCCTGATGAATGCTCATCCGGAATTTCGTATGGCAATGAAAGACGGTGAGCTGGTGATATGGGATAGTGTTCACCCTTGTTACACCGTTTTCCATGAGCAAACTGAAACGTTTTCATCGCTCTGGAGTGAAAATTGCAACAATATCCGGCAGTTTCTACACATATATTGGCAGAAATGTGGCGTGTTACGGTGAAAACGTTGGCCTATTGCCTAAAGGGTTTATTGAGAATATGTTTTTCGTCTCAGCCAATCCCTGGGTGAGTTTCACCAGTTTTGATTTAAACGTGGCCAATATGGACAACTTCTTCGCCCCCGTTTTCACCATGGGCGAATACTTATACGCAAGGCGACAAGGTGCTGATGCCGCTGGCGATTCAGGTTCATCATGCCCGTTTGTGATGGCTTCCATGTCGGCAGAATGCTTAATGAATTACAACAGTACTGCGATGAGTGGCAGGGCGGGGCGTGATTTGATATCAAGCTGGCTTGGACTCCTGTTGATAGATCCAGTAATGACCTCAGAACTCCATCTGGATTTGTTCAGAACGCTCGGTTGCACCGGGCGTTTTTTATTGGTAAATTACGACCTCGAGCTGTAGGACCAATTTTACTCATATATACTTTCAGATTGATTTAAAACTTCATTTTTAATTTAAAAGGATCTAGGTGAAGATCCTTTTTGATAATCTAGTGACCAAAATCCCTTAACGTGAGTTTTGGTTCCGAGCTGGTACGTCAGACCCATCAAAAAAGATCGAAAGGATCTTCTTTGAGATCCTTTTTTCTGCGCGTGATGTGCTGTGCAAACAAAGAACCACCGCTACAGCGGTGGTTTTATTTTCGGATCAAGAGCTACCAACTCTTTTTCCGAAGGTAACTGGCTTCAGCAGAGCGCAGATACCAAATACTGTTCTTCTAGTGTAGCCGTAGTTAGGCCACCACTTCAAGAACTTTGTCTCAGCGCCTACATACCTCGCTCTGCTAATCCTGTTACCAGTGGCTGCTGCCAGTGGCGATCGTCGTGTCTTACCGGGTTGGACTCAAGACGATAGTTACCGGATAAGGCGCAGCGGTCGGGCTGAACGGGGGGTTCGTGCACACAGCCCAGCTTGGAGCGAACGACCTACACCGAACTGAGATACCTACAGCGTGAGCTATCAGGAGGCCACGCTTCCCGAAGGGAGAAAGGCGGACAGGTATCCGGTAAGCGGCAGGGTCGGAACAGGAGAGCGCACGAGGGAGCTTCGGGGAAACGCCTGGTATCTTTATGGTGTGTCAGACGCCGCCTCTGGACTGAGACGTCGATTTTTGTGATGCTCGTCAGGTCAGCCTGTGGAAAAACGCCAGCAACGCGGCCTTTTTACGTTTCACCTGGCCTTTTGCTGGCCTTTTGCTCACATGTTCTTTCCTGCGTTATCCCCTGATTCTGTGGATAACCGTATTACCGCCTTTGAGTGAGCTGATACCGCTCGCCGCAGCCGAACGACCGAGCGCAGCGAGTGAGTGAGCGAGGAAGCCTGCATAACGCGAAGTAATCTTTTCGGTTTTAAAGAAAAAGGGCAGGGTGGTGACACCTGCCCTTTTTTGCCCCAGACTGCAGCGGCCGCTACTAGTAGACCGGCTAGCGTCAGTTTCACCTGTTTTACGTAAAAACCCGCTTCGGCGGGTTTTTACTTTGGTCATCGAGTGATTACAAAGCAAGCAAAGAAAAAAGGCGACAGATTACTCTGTCGCCTTTTTCCTGACTCCATAACTTAGGTGGCGGGCTAGCGTCGTGGTTTGTCTGGTCAACCACCGCGGTCTCGAGTGGTGTACAGATACAAACCCCGACGTGCACAGCTGTAACCGGAATATGCGGTCTAATGAGTCCGTGAGGACGAAACAGCCTCTACAAATAATTTTGTTTAAGAATTCATTAAAGAGGAGAAAGGTACCATGAGTAAAGGAGAAGAACTTTTCACTGGAGTTGTCCCAATTCTTGTTGGATCTAGATGGTGATGTTAATGGGCACAAATTTTTTGTCAGTGGAGAGGGTGAAGGTGATGCAACATACGGAAAACTTACCCTTAAATTTATTTGCACTACTGGAAAACTACCTGTTCCATGGCCAACACTTGTCACTACTTTCGGTTATGGTGTTCAATGCTTTGCGAGATACCCCAATCATATGAAACAGCATGACTTTTTCAAGTTGCCATGCCCGAAGGTTATGTACAGGAAAGAACTATATTTTTCAAAGATGACGGGAACTACAAGACACGTGCTGAAGTCAAGTTTGAAGGTGATACCCTAATGGAATCGAGTTAAAAGGTATTGAATTAAAGAAATGGAAACGTATTGGACACAAATTGGAATACAACTATAACTCACACAATGTATACATCATGGCAAAACAACAAAAGAATGGAATCAAAGTTAACTACAAAATTCAACACAACATTGAAGATGGAAGCATTCAACTAGCAGACCATTATCAACAAAATACTCCAATTGGCGATGGCCCTGTCCTACCAGACAGACCATTCTGTCAACACAATCTACCTCAAAATACAAAACAAAAAAAAAACCAACAAATAATTATTGATTTATTTAATAACTTATAAAAAATACATAATGAAATGTCAATGAAAGCTTAATTGAATAGTTAAACCCAGGGAAATGCCTGGTTGGTAGCATGAAACATAACAAACCAAACAAACAAAAAACAATGGGAAAGCAACCTTGGCTTATTGTAAAGCTTACAATTGAACAGGCCACAACCAACAAAACCAGAAAAGAACCAAACAGCCAAGCAAAAGCCAGGGAAAGGAAAGACCAGCACCAAAAGAAGAAAAGGCCGACCCGACGAGGCCAGGCCAGGCCAGGAAAAAAAGCCACCGGACAAACGACAAACAATCAATCAATCAATCAATCAATCAATCAATCAAACAAACAAACAAACAAACAAACAAACAAACAAACAAACAAACAAACAACCCCCCGAA
+
/.)&%'&$%$$%$$-34>CEBACCC88868889;;?@?ABDB;:9:9886762)()6;79554543334AAB:;<;:<30/0447;>>:779:=99;<DBBGE>A??77)(((/<=DEJIBAA7EHGIIHGJJDJ<;JBB@@G??@HEEHHGIIJCCDJDDEED5431(543320/)''/'82222::;J?JHJJJJHJHGJJDFEHFJJHJIB;>>ADD@?BAGA@=?;>>>>A?>ADJJJHHFFHJIHJIHJIHHIJIHJGFHIGHJJJJJI<<<<<F?+***-***16686187;<<EGJJEFEHGGA??=AAABB>?<3333?.--'&%&+-+*&&**..0/(''&%(+''.,/175543488;<;;89;9/00//0=CDE,+****----1)))))3>@??@GHEABADFJ@@A;=((((8;=?>?BECBCFE0/,%$%%%D==<=JJJFJEIJHB@BECHJF???>ECDCGHA@??JJA@?@@A@>-----9;BC<77?79;6766311...-00100//<5<D....9BBH:::;C;??@FHIIJJHJHJJJJJJIEHJJJIIJA>>FJJJJEFA>>?JIJIHJFJGJIGJHJIJJJJGJGFJJF@@@AJGGIHFJJFJJJJJJJ?>?JJJJJJJJJGJHJIJJJJIEJJJJJEABBBFHJJJIJFD@@B40//1//.,'*,'&%%%',11258<<>>DBAA<A@AFDA*)0**'%%%)*,,-,,678@DCAB@BJJJIJJGA@@DGAFFAA@F>==DGJJABBGFGB::::JFHHGIGI?>>23GJFHIJAIJCHD@ACEIHHGEFHEFDIDB@@AEJI@AACJHIJJJJHJJJIJGIJGJIIJJJDGEFJEGGGFJGJJJFCEDBHECDA999:?;++*)))2779810*,.('()**,//0)((()43/0.,)*-1+.,*++&&%'(''*)(&*)'''&&%&/8..<<<+)%%%,-/.--'')*//0CEFCCECFD555=CCCB@@ACCHCECFHEEIJC+++,GJJBJIJFC@??A?=5>)98:BB@;?><4324.-,-..-.-.//0;?CFDBDEIJ1111:5>879@>>>?EED@@@D,,,,9-)((,*+--6=>@JJJGIC?BCJDF?>JJJGDEFA@A?@A@@DJDGJ<9:22222<4(++4,2((88>??CCC@B@A52332++2++/3489:8987;6655611187444CDIDBBEDJGGFJJG?>?EH=<'''&''(-775((((72445D>@ABBCCJHB:89==+***C79:.--))))-**@CJJJIJGGHEFDIFJJ:8746<>??A>=2('')''''/((6;7779==>1221;:,)(('%&$%&)12,)))18:3237@@8669>IF?>==JEEBECBDB8(''''(3444949=H8773445ADC@@@AH?CBB>=>A=0/1143330000..-33::?@.--*-&&''(AD=>?IJJHGHIADFDCD@BC@A?*))))'&%%(+('$$#$&'(13326/2.,,,9867,,-)()+0933??6001.),***(&&%&&'.)**+4437,,,+-+*++&&&+))33++2''&5/3338831%&((,.-*)***&%%'0/())35677>=<><<A::9:<@BA@@?BEFDGGI???@>=>=JGJDJF99<<:;;=DGCCB==>@>=>777675336366F8888:E3222@@AADBBB''''..-*+-(()('())'&(''(1422320023337><99:='''(EGJEC>?GFEGHHFJICGAC?)''&../66-+++-/)'',/,2226:6F;:9899722500010////??=BAEFFEDB=<2237:;:8777H887455=JJJHEB@A@CDCGJJHJJJHE?><56<@A,,,,'&&''(''(=;@DHHDDBFBDCEDFHIGGHJHHGHJA?/('&&((%%''()3555=8998=<?;;>A?EHJGJGCCDBGDJJJJJJJJJDA=8678?989;BHAA@?EIHHFDA>--,3983001+&&*ABC>;10''()/.0+**+.6000-)'''&&&%%+*&&&&&%'()*,.---*;>EA@?@EH@3)%%))))(++(&$#$$$%&*,69966>EIFGBEA@?><<=((((99799::)&$$(+')('((/<?DDGJI54339:DBAB@??A:9:;??>9==8:>;;??@AAA000FFGGHJHGJJHFHJJJFIDG<<;:>>6666HF9CCDCCBCHHGFFGI@=<32227:BBCCDJGGA@A@>=>?BD?@A@CCB,,,,,...EJJJGHGDHJBCCCGDDEEGEHFIHJJHGJIJF88<EHJJJGIHFJJCEJJGCCEGHGFFCCD?@>;,,/4512/3</-,)(%%$'+,344:AHHGFCFGJJ::::::=BDDEFFIJA=004--6-66:;FGCCHFD@B<<>GJEGFDDCCCCHGJFBC;41=1---4/=@@DC?>>>AFEEDECDCDC@755588=FEHIJJGJFJ@??@GHIJEFFJIJG=<<:24=?@><700..,*''02/.)&&)/?>;9:<=A9332389?@AHEJ?=/--.57774733*''&'&&&(((((*(&&&&&%%%&$%&&..345+))*,*)&&&''(*+&$%%&(&)$%$#$%((&&%%&*,++''&(*28BCD333=A=<;<BCB;;9943669;>A722/)==CCCA76666?;8530+0/4:8@?>?@AFCCDCCCCCH;=<=:@C=>>EEB@><5579CJJGIJJJH@IFGFDEC42,(''&**++9@A@BDJJFHIIJEIJCA@@;?==?-,-54456HIIDDCHJJFGIHGDBCCJJGHGHEICBADJJGHIGEH;GD7EJJJJJEJIIJJJJJGIIFEJHGJGJGJJJJHJHJJFGJEJJFGJJJFFJGJJJEDJDADEEJFEFFIJE74++,3544;,****/017785/((+BFEGFFFJHC@@BD99871;:A98674934DBDCFJGCCCCJJHFJGDFD<<<<IHJEIFJJJJGJFHJJJJDFA@43339;;EDCCE<6579:;5556JFGFDA==?:99:<F@BCA5550,++(%%+(''(%'((((('*+><97:66430-/&''(+**)*+)**('''//&'**-/+))()**/2,,,,////.++,.01433//0,,*)&%%%$$&&%&&'))(&%%+-.00..)**+1+01.+,)*)+*/''''0421)((()121000011322100.3/.,,.((((*+**+)*((,,.-./02445670///3454.-,-/---068998.-&%%$&'&'&'('%%((((%%%%%$'*)''(+'&%$$##$%),,('&'+/*((+62-('),''&')()'''(((&&''((*1****%&%%$$$&%'$$$$%&&%$$%%%$&%$&(''%&'&)&&*)&$$#%%'%$$&&%%%###$'('&%$%&'&$$$$$$$$##########$'%$%$%%'(*'%$%&%$%%$#$'()(%$%&#$%&(('&$%())*&%$$&%('&&$$$&'%&&&&'&&$$$%)'&%%'(%%&&%%$%%&&&&%&%%'*)&%$%&'&%$#$$&&%&'&&%&$$###$#$%$$#%''%&%%%#####$***)*')(&')%$%%&$####$$####$$$$$%%$##$$############$#####%$$$%%$%$%(&$$&''(''((((((())(()(((()($##$&%$%''%&''%&&&%&&&&'(('''(*+.*(()((('''('('')**()'$#%%$###%%&
@Glass_F3P_10_D3_6_24_2
TTTCATCTCGCTCTGAAGATGAAACTCCGAAGGGCAGCCGTGATACGCCTATTTTTATAGGTTAATGTCATGATAATAATGGTTTCTTAGACATATGCAGGTCTTACGCCCCCGCCTGCCACTCATCGCAGTACTCTCAAAGCGGGCCGCGAATTCCAAATAGTCCTTAGCGAAAGCTAAGGATTTTTGTCTGTGTAAAATTCTGCCTCGTAAATCCTATTTTTATAGGTTAATGTCATAATAATTAGTTTCTCAACGTCAGGTGGCACTGAGTCTGATCAACAGTAAAAGGTTCCAACTTTCACCATAATGAAATAAATCGCTACCAGGCATATTTTTGAGTTATCGAGATTTTCGAGAATCAGGAGCTAAAATGGGAGAAAAAAATCACTGGATATACCACCGTTGATCTCCCAATGGCGTCGTAAAGAACATTTTGAGGCATTTAATCAGTTGCTAAATGTACCTATAACCAGACGTTCAGCTCGATATACGGCCTTTCTAAAGACCGTAAAGAAAAATAAGCACAAGTTTTATCCGGCCTTTATTCACATTCTTGCCCCTAATGAAGTGTCCTATGCAAATTCGTATGGCAATAAAGACCGGTGAGCTCGGTGATATCGGGATAGTGTTCACCCTTGTTACACCGTTTTCCGTATTGAGCAAACTGAAACGTTACTTCCTCATCGCTCTGGAGTGAATACCACGACGATTTCCGGCAGTTTCTACAGCGACCTATTCGCGAGGATCGTGTTCGGTCAACACCGCATCCTCTAAAGGGTTTATTGATGAATATGTTTTTCGTCTCGGCCAATCCCTGGGTGGCTTCACCAGTTTTGATTTAAACGTGGCCGATATGGACAACTTCTTCGCCCCCGTTTTCACCATGGGCAAATGCTTCTACGCAAGGCGACAAGGTGCTGATGCCACTGGCGATTCCAGGTTCATCGTCCGTTTGTAATAGCTTCCATGAGCAATTGCTTAATGAATTACAACAGTACTGCGATGAGTGGCAGGCGGGGCGTAATTTGATATCGAGCTCGCTTGGACTCCTGTTGATAGATCCAGTAATGACCTCAGAACTCCATCTGGATTTGTTCAGAACGCTCGGTTGCCACCGGGCGTTTTTCCTGGTGAGAATCAGAACCTAGCTGTCCAACCAGTACTGTGGTTTTCTACTTTAGATTGATTAAAAATTTAATTTTAATTTTCAAAAGGATACTAGGTGAAGATCCTTTTTGATCATGTCATAACACAAATCGCTTAACGTGAGTTTTTTAGTTCCACTATGAGCATGAACCCCGTAGAAAAAATCAAAAGAATCTCTTGAAATCCTTTTTATTACCACGTAATTGCCTGCTGCAAACAAAAAAACCACTACCAGCGGTGGTTTGTTTTACAATAAGAGCTACCAACTCTTTTCCGAAGGTAACTGGCTTCCAGCAGAGCGCAGATACCAAATACTGTTCTTCTGGCATGTAGTCGTAGTTAGGCCACCACTCAAGAACTCTGTAGCACCGCCTACATACCTCGCTCTGCTAATCCTGTTACTAGTAGCTCTGCCAGTGGCGATAATTCATGTCTTTACGGATTCGTAGAACAATAGTTACGGATAAGGCGCGGCGCGGTGTGGGCTGAACGGGGGGTTCGTGCACACAGCCCAGCTTGGAGCGAACAACATACACCGATGGAATACCTACAGCGTGAGCTATGAGAAAGCGCCACGCTTCCGAAGGGAGAGAGCGGACCAGGTATCCGGTCACCGGCAGGGTCGGAACAGGAAAGCGCGCCGAGACTCTGGGGGAAACGCCTGGTATCTTTATAGTCCTGTCGAGACCTGACCCACCTCTGACTGAGCATTAGATTTTTGGGTGTGTCGGTAGGAGCCTGTGGAAAAACGCCAGCAACGCGGCCTTTTTACGGTTCCTGGCCTTTTGCTCACCTTGCTCACATGTTCTTTCCTCTCGTTATCCCCTGATTCTGTGGATAACCATTTTACCGCCTTTGAGTGAGCTGATTGCACTTTCGCGCAGCAACGACCCCCGAGCGCAGCGAGTCGGTGAGCGAGGAAGCCTGCATAACGCGAAGTAATCTTTTCGGTTTTAAAGAAAAAGGGCAGGGTGCTGGTGCCCCTTGCCCTTTTTTGCATTGCAGCGGCCGCTACTAGTAGACCGGCTAGCCCTCGTCACCTGTTTTACGTAAAAACCCGCTTCGGCGGGTTTCTTGGTGATCGAGTGATTACAAAGCAAGCAAAGAAAAAAGGCGACAGATTACTCTGTCGCCTTTTTCCTGACTCATAACTTAGGTGGCTAGCGTCGTGGTTTGTATCGTAGACCACCACAGTATCAGTGGTGTTACAGTACAAACCCCAACGTGCCCAGTTCACCGGATGTGCTTTCAGTCTAATAGTGCTCCGTGAGGGAGCAAACAGCCTCTACAAATAATTTTGTTTAAGAATTAATTAAGAGGAGAGGACCATGAGTAAAGGAGAAAAACTGTTAACTGGAGTTGTCCCAATTCTTCTGAATTAGATGGTAATATTCTGTAAATGGGCACAAATTTTCTCAAGTGAAAGGATGGAGAAGGTGAATGAAACATACAAAATTACCCTTAAATTTATTTGCACTACTGGAAAACTACATCTTTTCCATAACACTTTACACTACTCAGTTATCATATTAAATGTTGCGAGATACCCAAATCATATGAAACAGCATGACTTTTTCAAGAGTCCCATGCCCAAAGGTTATGTACAGGAAAGAACTATATTTTTCAAAGATGACGGGAACTCACAAGACACATGCTAAAGTCAAGTTTGAAGGTGATACCCTTGTTAATAGAATCAGTCTAAAGGTATTGATTGAAGAAAATGAAAACATTCTGGACACAATTGGAATACAGTTATTAGTTCACACAATGTATACATCATGGCAGACAAACAAAAGAATGGAATCAAAGTTAATTTCAAAATTAGACACAACATTGAAGATGGAAGCGTTCAACTAGCAGACCATTATCAACAAAATACTCCAATTGGCGATGGCCCTGTACTTTACAGAACAACCGCTTACCTGCCACACAAATCTGCCCTTCGAAAGATCCCAACGAAAAAGAGAGACCAGCATGGTCCTTCTTGAGTTTGTAACAGCTGCTGGGATTACACATGGCATGGATGATCTCTACAAATAAAAGCTTGATATCGAATTCCTGCAGCCCGCAGGCGATGCCACGTACGCGTGCTAGAGGCATCAAATAAAACGAAAGGCTCAGTCAAAGACTGGGCCTTCGTTTTACCTGTTGTTTGTCGGTGAACACTTCTCCTGGTCGGACAAATGACCAGCCCTCAGTCGGATGACGCTCCAGACGTTAAAAAAAGCGGCGTGGTTAGCCGCTTTTTTAATTGCCGGACGTACAATCGATGCCCGGATGATCCGACGACGGAGACCGCCGTCGTCGACAAGCCGGCCGTTAATTAAAAAGTTAAACAAAATTATTTGTAGAGGGAAACCGTTGTGGTCTCCCTGAATGTGTCTGCAACTCTATGCATGCCCGTAAAGTTATCCAGCAACCACTCATAGACCTAGGGCAGCAGATAAGAA
+
)(,)''&&$%&($$##$%%$%&''$$#$&'(*262)'%%%'6;?AIDEFJGFGFGJDDA@@B)((()8.-31220//16733348&&&&&''%%%%%%&&**)(((/)/,,,3375*//72.**+3267699:=?1/,*))+65554IBD=;<<?2-,*,2(((()=?;=CBJDGCD9002320-.43**))++)''&&'))()'&&&''(%%%%&&((-349>>A@@ADFBCB97+&&%&%%%%&%%&&*+-'&(+,;*)))9??5;::(((/)%$%')&%%&'%%&)-/&%%$%%(),/.+..+%&%'''&')&%()+.'&&&4/(()(**'(++/0***+./0'&'':<>?;)&%%&&###%//--.*)*-121+*0-08788:<89>=CECEIB9862597771-,'(%%)''*,,,%%&&,,/CABBB<<<<I;::<>000+(((()..3012''(+11'&&)&&&&))***+''(&(((0&&&'',(*('(.7870'''479764623:;77=?78211+++59:68:A;;6/,-0<EIJ994/(((--&((&&'&&%$$%&()&%%&%%$%%%&%$$')$$$%$&)2/00)(')(%%&'.21//1&$$$&&'*'&&&&3596778842223F=;885888;663..'&%%&'(*+.1+)*-3328@A444/....-(()3734445569:==>>9.-,&./08;?A@EAA?>A@A@@?.,)**,,,(''&(()&(*&'')''%$%''(%'&&'%$$%%&%&&%#%',*)-;JJHJHIA@8.(&%'*,+++,5339100030*))((''(***/223'&&'.--...0/08:9:<?@BC77))(())*'&&(&&)....-5343135984B7666::;>>=C))))..--('(&$%')66<?EJF;;:;B@ADCCEDDC:52''')2-('(),.*+973+))%$$$'')*++,))**))),'*.3,+++,&%&&&0447>76558753334458;;6.**+)))+'&&%&&&*-.:;7720-12/0013-(()*222341..51122<;:93341)(*+2,,,.23,,,''&(,*,025,&&%(47DFDEDIGFEJIHECEG>666:?>@9:;79884424:=2,,(),(&&**+-(%'*(),%$%))''%&&&()''$$('+++00..)*))+,(&((48;;<==BABAA>:+'&()0/4149.''''36311*(''+--2210,++((((03257200./&&-**,((%&(()'&'+***)+))))**)-.'&&%&''*,)(%&)&&&%$$%)..%%%&,378,+./++,24%%%$$$%/-3123332359:'&&&(('*'(%%(%$%'&%%%$)''.7:9;C@61//.--,/./11.///00/+)))()(+-.2555<<:9325..---,,-//2:966:8100555;::62,-.)&%')'&&'*)*,//386;<>97738:33*)(&'''%%&%&&%'((%%&&/233(((%)+-/-&(,+,,*))**.%%%&))**)*7733??ACFFC5.'/>?+**)-*%$$$$$$#$'()(00155,,,'('%$$%'')()(()%%'',%$$$&(+'('''$#$$'*+39999:=((&&%&('((&&&'(&'&&)+++,-,*''&%%%&007766:=A<<7565;==@4,,,'&%%%$%(*,))&$$%$%%&(''))*779,,,,<9:33489?9966651154311,11/<472**,*&&*('%$$&(('%$%%&(&&&'-,-+,2-+*+**('%%$'+,+'(%%%%&&&$%%%%%&ABAA@@//--**++%%%)*)//7989966.*)))(&&$$$$%%-01--+-./*)*,.-*(((.+36.)'%$%%%%$$$$#$#%&*,321/16:=>A?;;>>>>ECCAABCCFEDJJC8,(((1/143468>E@A@=>?>@>>B=?@A@G??<><445.-650/+((((/)))5<-,,44331)))****(&%%%&%&&&---7,'++-))))+'&''&(''&&(&%&$%'''&'(****(((()'&')&'''''('&'''++,-5:?;B@>=?A>99:;;831227@>@??@>>@:=<=?BFCBCCC?DCB;::<73360-(('%%%%%&&&('(+-/-1/271,*(('')+46::=5445>>=<>877677:781-*'&&$$%%&*,-=><@B?><<=<AACBBC4333055600/-/.)))'23((((989<AA?>>=>>@A@>?==;:569455?<<><;;;::988/---/62++5635?>=@?;;===<=?@>>?@*))**%&))))*+2354555:53.-&$''(()*02211*******12/,+++*()%%%%(((,578<433++**'&%%#$$#''(-/13000225-&&&'+))+'&&%%%%&(*+,)*+:887588766689:::<<=>D?>A?@>=@AAC>=<;=--(((),//,,,('*)((''&)*.234580.-00-,'''&&%$#%%,,,,.31''&&*&)'''%%$%&&*&&)-.12001///*)&$%%/)++++13248*((/*)''''&&(*.,)&%&&+,/1587+'%%$$%'(*-'&%$',(''(123723=@AEA@@BBCDB????CABECEB@75550/+***10/%%%(()('$$$%))**'&%%&))'&&&()&')+'$##$%$$%*)-/0((()101)((*/1AA?>?>??>7599::<:9;32-,,,0,,,43555;87+)''()+/85DD?8657771***/4*'''+./(''&&&'-,,(''')/2+++''''9((((9::;767==BEHFE@@?@CB>?2-.1'((''&(-,+))/++-3561+**)*'&%))*+,*)*0//686(((')$$'((('))-(,()&'&$#$%$&(&&'')397<45@@@@BIDGH988557222414;<::>GD555=<=>>8=;=<:879++**5>BEBB;;;<889;@<;;:B?>??3324@@<<94)))+****269;6666=533330224200,((*(88>G:9:9=<76620((()-*-'&&&')**+/-,,+-..*+++59:102-/,,,1+03&42239664(''(*''''-11''''((**1**+56?@DEHCDA75534529445678;??HBDDDBFB?;9023499;====('''.++--(%%%'()12**)('(,))--.4<<@>=>>>=8420/232'%&%'*('$$$''&&(466/&'(78>@AAAGGFEGFC>>?EJJJG=943+))*70''&%&&+-+%&&(22,(&&'+22300000(''&&*/,,,,,+++=*&&&&&&2+*)+&%$$%&%&0:*&$$$%&%'(''%&%%(%%&(/--+-0:<>BC@><<<@B?@855==;>?=<<>A:::AA@B>@?@@A98000)((())***/-+,-0++&&&,-57788986++)&&&&&&'..13023/97>@??==??@CFIHDAAA@??40066648<<?EDDDJJBJJJEE<<<9:421276601+)**%$$$###$$%%%%%')***+...02C:99<DB:BBCDFIJFJJ9889;;65668822465/..&&%&%$$$$
@Glass_F3P_10_D3_6_24_3
TCGATGTTGTGTCTAATTTTGAAGTTAACTTTGATTCCATTCTTTTGTTTGTCTGCCATGATGTATACATTGTGTGAGTTATAGTTGTATTCCAATTTGTGTCCAAGAATGTTTCCATCTTCTAAAATCAATACCTTTTAACTGATTCTATTAACAAGGGTATCACCTTCAAACTTGACTTCAGCACGTGTCTTGTCGTTCCCGTCATCTTTGAAAAAATCATTTTGCTGTTGGCTGAAGCCTTTCCAGGGCATGGCACTCTTGAAAAAGTCATGCTGTTTCATATAATCTGGGTATCTCGCAAAGCATTGAACACCATAACCGAAAGTAGTGACAAGTGTTGGCCATGGAACAGGTAGTTTTCCAGTAGTGCAAATAAATTTAAGGGTAAGTTTTCCGTATGTTGCATCACCTTCACCCTCTCCACTGACAGAAAATTTGTGCCCATTAACATCACCATCTAATTCAACAAGAATTTGGACAACTCCAGTGAAAAGTTCTTCTCCTTTACTCATGGTACCTTTCTCCTCTTTAATGAATTCTTAAACAAAATTATTTGTAGAGGCTGTTTCGTCCTCACGGACTCATCAGACCGGAAAGCACCATCCGGTGACAGCTGTGCACGTCGGGGTTTGTACCGTACACCACTGAGACCGCGGTGGTTGACCAGACAAACCACGACGCTAGCCCGCCACCTAAGTTATGAGTCAGGAAAAAAGGCGACGAGTAATCTGTCGCCTTTTTTCTTTGCTTGCTTTGTAATCACTCGATGACCAAAAGTAAAAACCCGCCGAAGCGGGTTTTTACGTAAAACAGGTGAAACTGACGCTAGCCGGTCTACTAGTAGCGGCCGCTGCAGTCCGGCAAAAAAGGGCAAGGTGTCACCACCCTGCCCTTTTTCTTTGAAACCGAAAAGATTACTTCGCGTTATGCAGGCTTCCTCGCTCACTGACTCGCTGCGCTCGGTCGTTCGGCTGCGGCGAGCGGTATCAGCTCACTCAAAGGCGGTAATACGGTTATCCACAGAATCAGGGGATAACGCAGGAAAGAACATGTGAGCAAAAGGCCAGCAAAAGGCCAGGAACCGTAAAAAGGCCGCGTTGCTGGCGTTTTTCCACAGGCTCCGCCCCCCTGACGAGCATCACAAAAATCGACGCTCAAGTCAGAGGTGGCGAAACCCGACAGGACTATAAAGATACCCAGGCGTTTCCCCCCTGGGAAGCTCCCTCGTGCGCTCTCCTGTTCCGACCCTGCCGCTTACCGGATACCTGTCCGCCTTTCTCCCTTCGGGAAGCGTGGCGCTTTCTCATAGCTCACGCTGTAGGTATCTCAGTTCAGTGTAGCGTCGCTGCCCAAGCTGGGCTGTGTGCACGAACCCCCCGTTTAAGCTTGACCGCTGCGCCTTATCCGGTAACTATCGTCTTGAGTCCAACCCGGTAAGACACGACTTATCGCCACTGGCAGCAGCCACTGGTAACAGGATTAGCAGAGCGAGGTATGTAGGCGGTGCTACAGAGTTCTTGAAGTGGTGGCCTAACTACGGCTTACGCTGAGAAGAACAGTATTTGGTATCTGCGCTCTGCTGAAGCCAGTTACCTTCGGAAAAAGAGTTGGTAGCTCTTGATCCGGCAAACAAACCACCGCTGGTAGCGGTGGTTTTTTTGTTTGCAAGCAGCGGATTTTACGCGCAGAAAAAAAAGGATAAGAGGATGGCTTAATCTTTGCTACCGGGGTCTGACGCTCAGTGAAAACTCACGTTAAGGGATTTTGGTCATGAGATTATCAAAAAGGATCTTAGCTGATCCTTTTAAATTAAAATGAAGTTTTAAATCAATCTAAAGTATATATGAGTAAACTTGGTCTGACAGCTCGAGGCTTCAATTATCGCACCAATAAAAAACGCCCGGTGGCAACCGAGCGTTCTGAACAAATCCAGATGGAGTTCTGAGGTCATTACTGGATCTATCAACAGGAGTCCAAGCGAGCTCGATATCAAATTACGCCCCGCCCTGCCACTCATCGCAGTACTGTTGTAATTCATTAAGCATTCTGCCGACATGGAAGCCATCACAAACGGCATGATGAACCTGAATCGCCAGCGGCATCAGCACCTTGTCGCCTTGCGTATAATATTTGCCCATGGTGAAAACGGGGGCGAAGAAGTTGTCCATATTGGCCACGTTTAAATCAAAACTGGTGAAACTCACCGATAGGCTAGACGAAAAACATATTCTCAATAAACCCTTTAGGGAAATAGGCCAGGTTTTCACCGTAACACGCCACATCTTGCGAATATATGTGTAGAAACTGCCGGAAATCGTCGTGGTATTCACTCCAGAGCGATGAAAACGTTTCAGTTTGCTCATGGAAAACGGTGTAACAAGGGTGAACACTATCCCATATCACCAGCTCACCGTCTTTCATTGCCATACGAAATTCCGGATGAGCATTCATCAGGCGGGCAAGAATGTGAATAAAGGCCGGATAAAACTTGTGCTTATTTTTCTTTACGGTCTTTAAAAAGGCCGTAATATCCAGCTGAACGGTCTGGTTATAGGTACATTGAGCAACTGACTGAAATGCCTCAAAATGTTCTTTACGATGCCATTGGGATATATCAACGGTGGTATATCCAGTGATTTTTTTCTCCATTTTAGCTTCCTTAGCTCCTGAAAATCTCGATAACTCAAAAAATACGCCCGGTAGTGATCTTATTTCATTATGGTGAAAGTTGGAACCTCTTACGTGCCCGATCAACTCAAGTGCCACCTGACGTCTAAGAAACCATTATTATCATGACGTAACCTATAAAAATAGGCGTATCACGAGGCAGAATTTCAGATAAAAAAAATCCTTAGCTTTCGCTAAGGATGATTTTCTGGAATTCGCGGCCGCTTCTAGAGTACTGCGATGAGTGGCAGGGCGGGGCGTAAGACCGCGACGTCTAAGAAACCATTATTATCATGACATTAACCTATAAAAATAGGCGTATCACGAGGCCCTTGCGTCTTCACCTCGAGCACAGCTAACACCACGTCGTCCCTATCTGCTGCCCTAGGTCTATAAAGAATGGTCTCAGATAAGCTTACGGGCATGCATAAGGCTCGTATAATATATTCAGGGAGACCACAACGGTTTCCCTCTACAAATAATTTTGTTTAACTTTTTAATTAACGGCCGGCTTGTCGACGACGGCGGTCTCCGTCGTCAGGATCATCCGAGATGAATAGTACGTCCGGCAATTAAAAAAGCGGCTAACCACGCCGCTTTTTTACGTATGCAGGCGCCACTCGATTCTAGGGCGGCGGATTTGTCCTACTCAGAGCGTTCACCGACAAACAACAGATAAAACGAAAGGCCCAGTCTTTCGACTGAGCCTTTCGTTTTATTTGATGCCTCTCACACGCGTACCATCGGAATCCCCCGGGCTGCAGGAATTCGATATCAAGCTTTTATTTGTGAGGAATCATCCATGCCATGTGTAATCCCAGCAGCTGTTACAAACTCAAGAAGGACCATGTGGTCTCTCTTTTCGTTGGGATCTTTCGAAAGGGCAGATTGTGTGGACAGGTAATGGTTGTCTGGTAAAAGGACAGGGCCATCGCCAATTGGAGTATTTTGTTGATAATGGTCTGCTGGTGATG
+
8'%%%&**)./063,,@FJH@<<=AA25..-5456AGHJJJJJJJHFJJGJIJJJJJJJJJJEJHJHJJJJJIJ@BABIJJJFEJHJJJHJHJEIEJJJJHCHIDB@AIE>A=82/)>BCB>0'(>JHEA@@@B<<DFC'''*%%%)-,,,0027/--.;:,**&''(;*78<DDDCFJDJE@@@CD?@CE??@=>/,,,,752<>>B<;77669:97.,%$$#&*''('+)$$$$%%%%$%$'(%%$$&'?HDEFIFEGIJJHIIHJJJJCFJJJGGJGEHIHA@++++EFFJJHJJJ??>?EJHHIJJJJJHFJJIFJFJJHGHJJJJIHJJJJJJJHIHHJJHHFJJIJJJFJGJJJJFJH@89@8889JGJJHJFGJJJJJEGJGJGJJIJ<>J9FIJIFHHJFHHEJHEJEIJEFEJDEGHJE;;9+**,2JJJJGJAACDEHHHFEJJJEGDIJJJJJHJ@>>=;9855,,)&)'7;>?@@?@CAEFJEJJJJJHJHIFJJJJJJJ<;='&&%)('+83EFFGJEEJFHJJDDEGIGIDCCCAGEFEJFAA@AEJFEFFJJFJGHECEDEJJJJAABCJGHDFDHIFCE@@:9990,3((EECDCEJE=;;=<>+*)*/01122JJIHJJJJJJGJJJJJJHFBCC@A@BHJJJJHJIIFFJJGGIIJIJGGGJJJEJJIGFJJJIIJJJJJJJJIGJFFHGGGJI?A?BBEIGA00/---/9::;@@<8----5-*6:&&&3+=>?7FJIIIFEJJJJGJJJJJJIHJGHJJIJJJJJGJJJJJJHJJJJJJIJJJJJFCEDBBB<...6@JJFFJJIHFGGICAAF@;67B,++&&&&'''IJJEBDCIEJCFJIJGDBCJJJJJIHJJJJJGJJGJJJJJJIJJGEJFFGJ4322-+++/:09:;JJJJIJJJJGJIFJFHJ<922DEIEGJJDBCJJJJIJJFJFJDJFJJEJJ???==?BDJHJHJHHJJJJJIGJHEG;3001=??GHJJJJJHJJJJJGJJFJGJIJJIJGD:9<;-*)*-85***)))*++,*/,9:98888:=ABABEJJFBD8000=DJFJJHJJJGJFDDGJJJJJHJJJJJGJJJJGJGJIGJJFJIJBE--A@FACBGEGFGJE<=??@??CCJJJGJJGJJEJJGIIIGCBBFFJIJIGJIGGGFFJHFA:::9>==CEDGJJJJJEJI5/+885697421,*/2235,)2((()*.04345CEEFJHEFJGJDAE@@BCIJGDJFJJJJJFFFJJJJJHJJIJFFJDJJEIHJGFJ<;;;JJJIJJHJHJJGB=89669:;?@=9:9;<760/000/*)()-+*)((+-.,++''&$%%((())025634;FIIFEDJHJJ)(((946;;-,--,,**)'%%&<AEEFDDFB=D8EGIFJGIJEEJGFDFEED11111:9EEGDGEHJFCDA44669;C=DF?@ACJJJJJ9886666<;;;CJGJHEJGEJHJIGJJJJHGDFHJFJIB++,DFEFGFEGD===<741445CJJJJJHHJJIJ2224A?-,++)&'&')%$%%);BFDGJJF@?;9?BBJJEJGGHFIJJJJJJJJJJJJJJFFFHGCFDDIJJJJJJFJDJJJJGJJFF9888FHJIJFJJDFIJD>=>>GDJJHJJGJJIEEJ9B>>CF?>?BBG<*))&%%%()%%%*+,******5878657:91+*&%%'%'+(('((.**(,/.+(''(,811;JHA@@DH:990**)'$%4B,,,,;@AHCCEA<887/))8::::;FGJDDEEDB@@>A@:553/-%&&&&&&(:;>?EB@@>C=7(')%'=<>>>JGJJHEJGEJJJJJIEJFIDCGDEDEBABABE;;<<???H<<<<-++,/223-***.,++**,-801>>?@DJJFBBBCJEJHHJFGD978;CFDDDFDDFECGEGHHCIDJJA@==?11////:<777566346664446.--)))'*(''&'....::F:889EEDIHIJEDDCCFJJ?;9864/.-(())9FDJIJHFIFFFEIGHIGJHJGIIHJJGHJFFHHFHEGHJFJGJIJIHJJJHJGJJDHEGJHHC>;<<CJACDFIECGCJJHJJJJ><<<A@@@ICJ3113>>1=EGEBBABEJHB@A@@@JJHGJGEEEEBCCHGJ???@JFHCCBCDDDFEDDFHGFCHECEEGJIJDGJHJFJGFGJFFJIJE762(&(''((,(''7455<FJJGJJJJJJIJJJJJJJJCHJJB?CGJFD@0(()8999>CIIGDGHFGGJJIFIJEACEJEEGDEDGHFJJJIFEJG?87442589?=>@DEE<9889CCEJG>>>6777EHFJGJDCGJJJJJICFJG@=>?IJJ@?><?JHGJJJJBCBFJIJGECABDFBAB?+**,2))5*EJFJJJCDBBDFJJHJIJJJJHJGJIFFGGHJFHJJFJGFAEAB5423354...+*))*666789:EGJCD==>?GGJEJJJEIHHJJJJCAB@EHJHJJJIFFA?89:5CHJIJGJGIJJJJJJJJDJCJEDD@D?A@GFJIJGFJJIJIFGJGDEGEJJIEJHEGJJJJJIJJJCFJJIIHGJJHGGJJIJJGJJJJFEHDHJJJIIJJJJE==9?><<=DJGIFJJGJGJIIJGIJIGHJJJJJJCJJHJJJ;;;>?:9??:BHJJGFJJJJIJJJ889:JHJIFA?@JJHGHJHIHJJIJ8886998888?@?@:?ABIJGJJJJJJJJJHGEDJF....7767<I:'&&&'%%)(%&%&34:5431+,-))()((00008?:899@?))((,&&'&'''0/0*)(('''*$$%&&))(*++,/068F>>@99=+***0/-.DGJICC?>=6/...07,9@DBCGEHC@@?8JA>:9>FJFFIFD@??@??=60;659866:334<CB?777554,,,-)7545500(&&%''%%'*57766779:B@:DBCEEEDFJJJJJJJJFJFFJJFJJJHIJJJJEIGEAAAC@@<<<=DEIB;0../9<@<EJEB==>?FGJDDDFIJGHJJFJBB@?BDD?@>@ADHJEIJJJFDJJFED;9.,+'%%&%%%#$$$$$%&''%%&(4;=>ACABCJJHIEGJJHIFHJIJGJF998';<CJJJJGJIGEHFCBADHBBB@222ACBGGJJHJJJF>CE>FDJJJHJJF8><<<ACCEEGGIFIJEBABEJE=<=<==8:9:;=<9:0...3<=>?=91...3---+,,,/588>@=@CGJJJCFJJJJJJHEIHJJFE;;;<G::5.0004+''*&&&&55449G;2...?AACHJ====EGEFDJGGIGFJJGD?432-('**9:;6;>B,+++9::669:9:;><<DJCAAEEEHJHA>833-*',14400443466+)(()0('')+,-&&'&()'',,-,,<>:=<:A*)))5+-/.3>::;1112EFDFJDHGDCFHHFHHJIHJJJGHJFCB*))4+,+-33..;>EFJGFEJGIHJGFDHFJHJJFGCDEFHEJJIGGEFDIA99IJIGJFJJGJFJEGCDCBA6344+'&'&'((('*,,.?ACHFAA?@C>95EEJJDHGEEJFFGGHHGAAAAFDJJHDG?<4115@JJJ5332385>GJJJJJJIJJJGIJGJJIG111020--))+&&&%
@Glass_F3P_10_D3_6_24_4
GTGACGAACAAACTATTACGCGTGCCCGATCAACTCGAGTGCCACCTGACGTCTAAGAAACCATTATTATCATGACATTAACCTATAAAAATAGGCGTATCACGAGGCAGAATTTCAGATAAAAAAAATCCTTAGCTTTCGCTAAGGATCATTTATAAAAAGGGGTTGAGGCCGCTTCTAGAGTACTGCGATGAGTGGCAGGGCGGGGCGTAAGACTCAACATATAAACCATTATTATCATGACATTAACCTATAAAAATAGGCGTATCACGAGGCCCTTTCGTCTTCACCTCGAGCACAGCTAACACCACGTCGTCCCTATCTGCTGCCCTAGGTCTATGAGTGGTTGCTGGATAGCCACGGGCATGCATAAGGCTCGTATAATATATTCAGGGAGACCACAACGGTTTCCCTCTACAAATAATTTTGTTTAACTTTTTAATTAACGGCCGGCTTGTCGACGACGGCGGTCTCCGTCGTCAGGATCATCCGGGCATCGATGGTACCGTCCGGCAATTAAAAAAGCGGCTAACCACGCCACTTTTTACGTATACGCAGGCGCCACTCGATTCTTCGGCGGCGGATTTGTCCTACTCAGGAGAGCGTTCACCGACAAACAACAGATAAAACGAAAGGCCCAGTTTCGACTGAGCCTTTGGTTGTTTGATGTTCTCAGCACGCGTACCATGGGATCCCCCGGGCTGCAGGAATTCGATATCAAGCTTTTATTTGTTGAGATCATCCATGCCATGTGTAATCCCAGCAGCTGTTACAAACTCAAGAAGGACCATGTGGTCTCTCTTTTCGTTGGGATCTTTCAAAGGGCAGATTGTGTGGACAGGTAATGGTTGTCTGGTAAAAGGACAGGGCCATCGCCAATTGGAGTATTTTGTTGATAATGGTCTGCTAGTTGAACGCTTCCATCTTCAATGTTGTGTCTAATTTTGAAGTTAACTTTGATTCCATTCTTTTGTTTGTCTGCCATGATGTATACATTGTGTGAGTTATAGTTGTATTCCAATTTGTGTCCAAGAATGTTTCATCTTCTTTAAAATCAATACCTTTTAACTCGATTCTATTAACAAGGGTATCACCTTCAAACTTGACTTGGGCGCCAGTGTCTTGTAGTTCCCGTCATCTTTGAAAAATATAGTTCTTTCCTGTACATAACCTTGGGCATGGCACTCTTGAAAAAGTCATGCTGTTTCATATGATCTGGGTATCTCGCAAAGCATTGAACACCATAACCGAAAGTAGTGACAAGTGTTGGCCATGGAACAGGTAGTTTTCCAGTAGTGCAAATAAATTTAAGGGTAAGTTTTCCGTATGTTGCATCACCTTCACCCTCTCCACTGACAGAAAATTTGTGCCCATTAACATCACCATCTAATTCAACAAGAATTGGGACAACTCCAGTGAAAAGTTCTTCTCCTTTACTCATGGTACCTTTCTCCTCTTAATGAATTCTTAAACAAAATTATTTGTAGAGGCTGTTTCGTCCTCACGGACTCATCAGACCGGAAAGCACATCCGGTGACAGCTGTGCACGTCGGGGTTTGTACCGTACACCACTGAGACCGCGGTGGTTGACCAGACAAACCACGACGCTAGCCCGCCACCTAAGTTATGAGTCAGGAAAAAAGGCGACAGAGTAATCTGTCGCCTTTTTCTTTGCTTGCTTTGTAATCACTCGATGACCAAAAGTAAAAACCCGCCGAAGCGGGTTTTTACGTAAAACAGGTGAAACTGACGCTAGCCGGTCTACTAGTAGCGGCCGCTGCAGTCCGGCAAAAAAGGGCAAGGTGTCACCACCCTGCCCTTTTTTCTTTAAAACCGAAAAGATTACTTCGCGTTATGCAGGCTTCCTCGCTCACTGACTCGCTGCGCTCGGTCGATTCGGCTGCGGCGAGCGGTATCAGCTCACTCAAAGGCGGTAATACGGTTATCCACAGAATCAGGGGATAACGCAGGAAAGAACATGTGAGCAAAAGGCCAGCAAAAGGCCAGGAACCGTAAAAAGGCCGCGTTGCTGGCGTTTCCCGCCAGGCTCCGCCCCCCTGACGAGCATCACAAAAATCGACGCTCGCAGTTCGGAGGTGGCGAAACCCCGACAGGACTATAAAGATACCAGGCGTTTCCCCTGGAAGCTTCCTCGTGCGCTCTCCTGTTCCGACCCTGCCGCTTACCGGATACCTGTTCGCCTTTCTCCCTTCGGGAAGCGTGGCGCTTTCTCATAGCTCACGCTGTAGGTATCTCAGTTCGGTGTAGGTCGTTCGCTCCAAGCTGGGCTGTGTGCACGAACCCCCCGTTCAGCCCGACCGCTGCGCCTTATCCGGTAACTATCGTCTTGAGTCCAACCCGGTAAGACACGACTTATCGCCACTGGCAGCAGCCACTGGTAACAGGATTAGCAGAGCGAGGTATGTAGGCGGTGCTACAGAGTTCTTGAAGTGGTGGCCTAACTACGGCTACACTAAAAGACATCTGGTATCTGCGCTCTGCTGAAGCCAGTTACCTTCGGAAAAAGAGTTGGTAGCTCTTGATCCGGCAAACAAACCACCGCTGGTAGCGGTGGTTTTTTTGCTTGCAAGCAGCAGATTACGCGCAGAAAAAAAGGATCTCCGGGATTAGCTCAATCTTTTCTACGGGTCTGACGCTCAGTGGAACGAAAACTCACGTTAAGGGATTTTGGTCATGAGATTATCAAAAAGGATCTTCACCTAAATCCTTTTAAATTAAAAATGAAGTTTTAAATCAATCTAAAGTATATATGAGTAAACTTGGTCTGACAGCTCGAGGCTTGGATTCTCACCAATAAAAAACGCCCGGTGGCAACCGAGCGTTCTGAACAAATCCAGATGGAGTTCTGAGGTCATTACTGGATCTATCAACAGGAGTCCAAGCGAGCTCGATATCAAATTACGCCCCGCCCTGCCACTCATCGCAGTACTGTTGTAATTCATTAAGCATTCTGCCGACATGGAAGCCATCACAAACGGCATGATGAACCTCGATCGCCAGCGGCATCAGCACCTTGTCGCCTTGCGTATAATATTTGCCCATGGTGAAAACGGGGGCGAAGAAGTTGTCCATATTGGCCACGTTTAAATCAAAACTGGTGAAACTCACCCAGGGATTGGCTGAGCAGGAAAAACATATTCTCAATAAACCCTTTAGGGAAATAGGCCAGGTTTTCACCGTAACACGCCACATCTGGAGTCTATTGTGTAGAAACTGCCGGAAATCGTCGTGGTATTCACTCCAGAGCGATGAAAACGTTTCAGTTTGCTCATGGAAAACGGTGTAACAAGGGTGAACACTATTCCATATCACCAGCTCACCGTCTTTCATTGCCATACGAAATTCCGGATGAGCGTCATTGGCGGGCAAGAATGTGAATAAAGGCCGGATAAAACTTGTGCTTATTTTTCTTTACGGTCTTTAAAAAGGCCGTAATATCCAGCTGAACGGTCTGGTTATAGGTACATTGAGCAACTGACTGAAATGCCTCAAAATGTTCTTTACGATGCCATTGGGATATATCAACGGTGGTATATCCAGTGATTTTTTTCTCCATTTTAGCTTCCTTAGCTCCTGAAAATCTCGATAACTCAAAAAATACGCCCGGTGGTGATG
+
&'(/0%%%%&%&'*'&%$%''%&(-3-*/,-111>8777=JJJGIHJJHJIJIJJHGHHJJHHFIJFJGFJJHHJJJJJJHJIGHJJHJJJJIIJJJJJJJJJHDDEJJEJHGJJC>==>:56<?B?>>99:;9<;;;A<??A@>>;:;-,,-301/.//++*.+))&%%%%&('(),023:=>BDEGHHJHDBCBHJJJJGJJIJGJJJGDH@@=<3('''''',,.6FCFHFHGJJHGGJFHJFIJGJJJJJHJIJJGJJJJ9999732556@ADJHJ@899;DGDGIFJJFHGEFJJJJJHJJJGFJJJJJJJJJJJGGFJJJIHJJEHBAIJJJIICCCBCDDC>;9**'/,((((&&'4<9833448888?C?4332-----***),-.CFGJJD8888JGFFJJJJJHE?@J;;;JAA?AHJ:773/@CBAJJJJJHIDDEFJFJDHEEJIJBBDCJJFFJJEEDCJFH@DB?B//./01.,,,03:<=886011+**(*('(++*-;;:::@DEJJIJJDICJJFGE66446***-001-,))))('(('-78@FA???;<:;==?9.---BA@>=:9744877A889.../:AEDIGEFGJGHEEEDJJIHJEB>>88?@JE;::<?<9:7/&$$).469><;=A<;>=&&&')))(*,)&''(+21339=AAAA11/,.,,+2,+,,.3*))*20,((*****118:<>FDEDED@AA?@B=:@+)))(,,....;;;//.0<@ABDEDHGJHIFHHJGJGJGJFGFFHEJJJJFBBFIGHEJGJJFGJCD77664100//01654433-//1AECB>>=;<:;:7EHFEC@?C???1111,,++01534431542/./1D;9:7899655>HFGHGHIJEGGJJFGGIHHGJJCDF@CAAEEJEICCDFEJIGHIJJCABBHJIFCBAFEIFGHFJIGFHJJGECEHGCC?=:<79@@CECE@<<:;????@JHJHEFEECGABACJJDJFHCB?AA@DCAABBDABABCCBCFHE@@877657424449800@@?@JIJJJFHHFCDEED@>JJGGJJJE==>?DD;10/0611225<4498877;69::=<;7;<>@*)))('%$%(,3,,--;22235997ABAD@>>C:==?GJJFGIDCDFCDGFHCEEA??@666564&&'+,..'%%$%%%&%7?DGGEBBAABCHB@@A811<;,+++334;8>=?>=;>==>?DGCA==;<<;>?????;999BE@===>???>?@A>>==??@@A@@B?@AACD@ABBEGECB>>=?AAA@@@?@AAADCB>FGDA@?@>===?6;:<<<>=======<;B6>><54999:;B??==@>@??A@@BBCDECCCB@???=;<<?CBBBAABAD?7777626661001C@JHJJJ?<=;;ACJJHJEHJJDFC?:CA99974227@7777GB>C>:9;A7)=BDJHFHFEHJHJJJJJJJJJGJJIJJJJHJJJHEJ;9779=H?>=;<=7777>999:<A=BFGJA?7788JGGGGJJJIIFEGI><7722/**-9::;:;==@BJJJJJJJGJJJFJFJFJIHIJIJI::9:JIJIIJJJJGIHDJFJJJJJJJHJFJJJIJJJJJHHDJHGJGF@@ADJGDCD=6555<==@>>>?EFE=;:<;9A@DF@?5/?@BCIFJJJJJJJJJGJJIJDJJJJJJJJJJIJHJJEJG8877>@C?>>@CFDB?6677656EJ=;;;DHFJHI<;:99EEJHJEJIIJ;::21112215444457==>335:@=778JJJFGJIGIJJIHJIHJJAB@BEJBB3598AGC66532566431224IJEIAA@BBBJJJJJJJJJIJGIJJJJJJJHJGEJJJJIJGEIJJJ==:,,,,83,))*<<=EHJJJGIDCCGJGGJJJIJJGDCFDIJIJJJJJIJFJJIGJJJJJJFGG6''1-.4457JJJECCDHCJFBIJJJIEA@@@==CAJIJJJHHJJJIJJJGJHGJHGA6;5754001HHGIEEJDDJFEJJGGG==;722/&&&&&><A?>8877889:99:86340111B>8E><<9889433/+)%&&'&&+,-1,%%%&&&*-....7979;5988:EEJJFD<<<<EJHDCIB<;655;614-,)&&&&**48BDGFFDIIFJJFHFJFGJJFGJFAC@AFAC77EJJGJFB=+++,=<ED>DBH>=E?ACDJIJGJEHJDIA@@H@>44HHJJFGHJJJJJF888=AJ@>>75558788JJB?@>6444:;;<9:;EEEHJJJGGGJJJFJHJ;<<<ECEJJGGJFDEJFFEEBEJJFIDJGFJJAGDJJJJJGJHJJJJJJIF0,,,/BGHJHHHHGIJIJJGF@@6A;)JHFEFA@@CJHJGJCDBC9---AICHFJJ?=>6011,*)*6@CCCC;2-()''*@ABBDEEFBBDDCIEJJIJJJGJGIFJIDHCBCDJJEJJJJJBA@9...13-+*%%&%(((+))),-@ECIJIEIFIJJIJJJIJJHJIEB@?>AHG><:;5CJGFE<746')7?BABGGIG1**+5817.++,68>7776332/+++.59<60//0;4445GFIEJIJIGJFFDEFJJDD?BEJG?9:;8&$#$'/'&%%&'('((*///AAB?<7)''%%%&,()()023CGIDB9=>@A8888=88>78;?AACDHFAACAA@9:::@@>?9578JJJCEE@>=22220+(((*+*+><8888@@DFGGFCEEJFFJIE44/55446GJFHJJHCCEBC***+JIJHJIGJGJIJJH66672222A@@@@?EFJDCBABDAHFGDJJJJJGGGIJJIJHHJFJJCCBB===553-.D****6677<>BFFFJJJGJJJHHJDFF>==''((2248;<ABBJCBCD@?=>AA>>?@C:9:>==:;=AFHFF>>>GGDDEEIJJJBAA@DJCDDCIJGIJJJJIJJDJGJEGJIEIJJJIJHHFB>==AJJJJJJJGHIJFJGJJHGGJJGGGJIJJJFF3////JJGJJJFHHEE@7776665<9=D=>>>JDEGJJHEDIBACCGCCEGGGJJGDJJJJHHIJJJCDBCFIIFECGHJJJIGHJGJJIJJFJJJJJIGFFJJJGFIGHJEHFGB100,(((,--.)'''(''))('&'7ADD??ACGJJEJJIJJIJJDJJG>??BJIFDA?@BIEFGEJJJGJJGJJHHIEGA@A...141+)'*'%$%&-++00/,**3//..1177GJJGEJ?@??JJBJHJGJIDE>GHJHJFGJJJJJHJFJJIJJJIJJJJJGHJJBDFEGDDDJFFFCEEEJJGJJJF555543&**BFJHGJIHGJIHFJHJHJGIIFGJEJGIGJJDBDHJJHHJBAAB:866)(''+)%%&4206;;;=EE??==@@@@ABDD7676<866768400A<<<=FGHJJ;9;.);<CDB@BECJGJJHJJJACBHJJJIGEGJJGJIIJHJIIFJJJJIGJJJJGEJHBBCBGFJJGHFJJGJJJJJJJJGFIJHFGJJJJJJGEFHGHJJGJHJFGGGHCHEEHHGJGJFJGJHJD<:;;JHHGJJEEIFFABB???FIJEJEE@JG8FJJGGJGJFJJJIJECFDFHFJE>>>JJFF76)))*+))%%$&&&&
@Glass_F3P_10_D3_6_24_5
TAGCGCAACTCCTGCTCAGGAGAGCGTTCACCGACAAACAACAGATAAAACGAAAGGCCCAGTCTTTCGACTGAGCCTTTCGTTTTATTTGATGCCTCTAGCACGCGTACCATGGGATCCCCCGGGCTGCAGAATGATATCAAGCTTTTATTTGTAGATCATCCATGCCATGTGTAATCCCAGCAGCTGTTACAAACTCAAGGACCATGTCATCTCTTTTCGTAGGGAATTTTCGAAAGGGCAGATTGTGTGGACAGGTAATGGTTGTCTGGTAAAAGGACAGGGCCATCGCCAATTGGAGTATTTTGTTGATAATGGTCTGCTAGTTGAACGCTTCCATCTTCAATGTTGTGTCTAATTTTGAAGTTAACTTTGATTCCATTCTTTTGTTTGTCTGCCATGATGTATACATTGTGTGAGTTATAGTTGTATTCCAATTTGTGTCCAAGAATGTTTCCATCTTCTTTAAAATCAATACCTTTTAACTCGATTCTATTAACAAGGGTATCACCTTCAAACTTGACTTCAGCACGTGTCTTGTAGTTTCCGTCATCTTTGAAAAATATAGTTCTTTCCTGTACATAACCTTCGGGCATGGCACTCTTGAAAAAGTCATGCTGTTTCATATAATCTGGGTATCTCGCAAAGCATTGAACACCATAACCGAAAGTAGTGACAAGTGTTGGCCATGGAACAGGTAGTTTTCCAGTAGTGCAAATAAATTTAAGGGTAAGTTTTCCGTATGTTGCATCACCTTCACCCTCTCCACTGACAGAAAATTTGTGCCCATTAACATCACCATCTAATTTGACAAATTGGGACAACTCCAGTGAAAAGTTCTTCTCCTTTACTCATGGTACCTTTCTCCTCTTTAATGAATTCTTAAACAAAATTATTTGTAGAGGCTGTTTCGTCCTCACGGACTCATCAGACCGGAAAGCACATCCGGTGACAGCTGTGCACGTCGGGGTTTGTACCGTACACCACTGAGACCGCGACGTAGCCAGACAAACCACGACGCTAGCCCGCCACCTAAGTTATGAGTCAGGAAAAAAGGCGACAGAGTAATCTGTCGCCTTTTTCTTTGCTTGCTTTGTAATCACTCGATGACCAAAAGTAAAAACCCGCCGAAGCGGGTTTTTACGTAAAAACAGGTGAAACTGACGCTAGCCGGTCTACTGGTCGCGGCCGCTGCAGTCCGGCAAAAAAGGGCAAGGTGTCACCACCCTGCCCTTTTTCTTTAAAACCGAAAAGATTACTTCACGTTCTCCAGCTTCCTCGCTCACTGACTCGCTGCTCGGGTCGATTCGGCTGCGGCGAGCGGTATCAGCTCACTCAAAGGCGGTAATACGGTTATCCACAGAATCAGGGGATAACGCAGGAAAGAACATGTGAGCAAAAGGCCAGCAAAAGGCCAGGAACCGTAAAAAGGCAGCGTTGCTGGCGTTTTTCCACAGGCTCCGCCCCCCTGACGAGCATCACAAAAATCGACGCTCAAGTCAGAGGTGGCGAAACCCGACAGGACTATAAAGATTACCAGGCGTTTCCCCCTGGAAGCTCCCTCGTGCGCTCTCCTGTTCCGACCCTGCCGCTTACCGGATACTTACCTTCTCCCTTCGGGAAGCGTGGCGCTTTCTCATAGCTCACGCTGTAGGTATTATCTCAGTTCGGTGTAGGTCGTTCGCTCCAAGCTGGGCTGTGTGCACGAACCCCCCGTTCAGCCCGACCGCTGCGCCTTATCCGGTAACTATCGTGTTCCGAGTCCAACCCGGTAAGACACGACTTATCGCCACTGGCAGCGTCACTGGTAACAGGATCACAAGCGAGGTATGTCGGCGGTGCTGCCAGAGTTCTTGAAGTGGTGGCCTAACTACGGCTACACTAGAAGAACAGTATTTGGTATCTGCGCTCTGCTGAAGCCAGTTACCTCGGAAAAAGAGTTGGTAGCTCTTGATCCGGCAAACAAACCACCGCTGGTAGCGGTGGTTTTTTGTTTGCAAGCAGCAGATTACGCGCAGAAAAAAAGGATCAAGAAGATCCTTTGATCTTTTTTCTACGGGGTCTGACGCTCAGTGGAACGAAAAATTCACGTTAAGAGGATTTGGTCATGAGATTATCAAAAAGGATCTTCACCTAGATCCTTTTAAATTAAAAATGAAGTTTTAAATGATATTAAAGTATATATGAGTAAACTTGGTCTGACAGCTCGAGGCTCAGGATTCTCACCAATAAAAAACGCCCGGTGGCAACCGAGCGTTCTGAACAAATCCAGATGGAGTTCTGAGGTCATTACTGGATCTTATCAACAGGAGTCCAAGCGAGCTCGATATCAAATTACGCCCCGCCCTGCCACTCATCGCAGTACTGTTGTAATTCATTAAGCATTCTGCCGACATGGAAGCCATCACAAACGGCATGATGAACCTGAATCGCCAGCGGCATCAGCACCTTGTCGCCTTGCGTATAATATTTGCCCATGGTGAAAACGGGGGCGAAGAAGTTGTCCATATTGGCCACGTTTAAATCAAAACTGGTGAAACTCACCCAGGGATTGGCTGAGACGAAAAACATATTCTCAATAAACCCTTTAGGGAAATAAGCAAGGTTTTCACCGTAACACGCCACATCTTGCGAATATATGTGTAGAAACTGCCGGAAATCGTCGTGGTATTCACTCCAGAGCGATGAAAACGTTTCAGTTTGCTCATGGAAAACGGTGTAACAAGGGTGAACACTATCCCATATCACCAGCTCACCGTCTTTCATTGCCATACGAAATTCCGGATGAGCATTCATCAGGCGGGCAAGAATGTGAATAAAGGCCGGATAAAACTTGTGCTTATTTTTCTTTACGGTCTTTAAAAAGGCCGTAATATCCAGCTGAACGGTCTGGTTATAGGTACATTGAGCAACTGACTGAAATGCCTCAAAATGTTCTTTACGATGCCATTGGGATATATCAACGGTGGTATATCCAGTGATTTTTTTCTCCATTTTAGCTTCCTTAGCTCCTGAAAATCTCGATAACTCAAAAAATACGCCCGGTAGTGATCTTATTTCATTATGGTGAAAGTTGGAACCTCTGGTCCCGATCAACTCGAGTGCCACCTGACGTCTAAGAAACCATTATTATCATGACATTAACCTATAAAAATAGGCGTATCACGAGGCAGAATTTCAGATAAAAAAAATCCTTAGCTTTCGCTAAGGATGATTTCTGGAATTCGCGGCCAGTTCTCTAGAGTACTGCGATGAGTGGCAGGGCGGGGCGTAAGACTTTGACGTCTAAGAAACCATTATTATCATGACATTAACCTATAAAAATAGGCGTATCACGAGGCCCTTTCGTCTTCACCTCGAGCACAGCTAACACCACGTCGTCCCTATCTGCTGCCCTAGGTCTATGAGTGGTTGCTGGATAACTTTACGGGCATGCATAAGGCTCGTATAATATATTCAGGGAGACCACAACGGTTTCCCTCTACAAATAATTTTGTTTAACTTTTTAATTAACGGCCGGCTTGTCGACGACGGCGGGATCTCCGTCGTCAGGATCATCCGGGCATCAATCGTACGTCCGGCAATTGAAAAAAGCGGCTAACCACGCCGCTTTTTTACGTCTGCAGGCGC
+
&&%%%%%&%&%%+&&''-,,-<GBIAC>2GJJGEJBEFDGGHEDDIHJJFJAJDFFIIJJHEJDIGA@@A@?55AEHBE73334D?;:9=8FJFBDDDJFHGFDFDBC?@866,,,84333;@=@>>@753*()&$%$'246889GGA@8::A:='&%'%()38@@CDGDGIJGJIFJGJIDDBDDCC@<96677;6871..14331300(())+--247+++(((')/-()**2<<DJJJJHHHFIGJGBDDHJDCGEGGHEEFG6666889114JJGIJDCCGHGEJHIJJEGJGJJJJJEIEGGH7666IJJHGJJGJIJJ;::>ACCACBCAAC9AB@?-55:HGHJJJJFFHIIJHHICFDCC?E@==J>DGDGJEEGGGGGIJFJECJJJGIJIJGIJGJJ6566788;<<;:988887767888677;977:;:;:9955457899999;>:999:<==EC><<;98776678=A@>;99855579995554876787666799==@<;9:99:;:;::;=<;:75557<;<=:988:.34,778:;:::67/2/-/,,++1368:?@A<:8776766966>37779<;::<8995775><;<=;9:::;;<<976222,,('((9<=<;987863334;;;<8999;;:9::666685449<6554778889::6767:::9:88;95555:9898<<;:974458<<===<;;<:;:99:<=>=<??B>>:0667::;;<=999:==@=>?=3,88676A?><=>>=<<>=<=<===>A@><;;;;;<;;<8841..11+('(21108:<<?=<=<===?=;9:99:889:>@AE?==AB?>>=>=<;:9:::=@@><<@BCF<<<;;;;;?:<<;<<<;;=?=>;;<=>::99;<=?@?:72,,-8?@><:9:;>=87.++&&4239=?=<<=;:;:==<<=>;;<<B=1,*)**:;==B8666;:9::<:;;=A:;;;:9;872,'%$%%/0057><?ACGJGFJJJJJJGJJJJJHDJEEGF<<<?DDJ2227721-*)/499;97..--+****---323433651@@@>=<51=>@>AAAFHHHEJJJGJFHFJGJJJFJJJJEHGHJIIJJIJJGJJJJGHDD@;6733330/.,.,,,/07::::FFECECJFGGC?<;;>100'(())))FJJHJFGJEGIHJGFF@@CHD@?@GJDJEFFJGJJJGJEGIFFAJ=EHECD---4-66876/59@JE<;93000)((%%.((%%'(/066:;955610/0:;ADDBACGDD,+++,434465AEHIJJJFFHEHJAA@BCDIFFIBAFFADIJJJGGJJGFJB>>>BIDFCJ@JJJJIJHCJJJJJJEA@>B@CBBJJEJIF7666--2...8CCGHJJJFIFJJJJGEDD?;;<>>A??DC22-)$%%%%))078@GCE@?>9;:58112(<31./46<ACA:=<87669876<9:>?BFAAGEFHFDGGJJHIJHJJHEDDA>=3,*)((*,-0/687('')))))((*(679:8388<=IJHCHHJIGGGIJJJGEJGIJGJGCJAGJJ>H6EJJHJJJJJHA?;;85211-*(($&)-.*324A:JCCDDJJGGEFIJJGJJFJB;45AJJEJHHHJJJJH?>==:6308:=<<FJJJIJJJHJHEJB6557633/06:?BHEFIJJJJJJJJJIGEIGIGGJDEJBBEGJJIEFFJGHIJIIJJJHBJJJJJJHGH;''''''+,+,,,/9;=?BDBAEC<JE@I?5599@CD:C>223--,-/,'%%&)(((/0<@DDD>=:9:''&&&((>88883///'''(9999-*((-&%&(,-+**+/9=BADEGCCCC??@@FEJJGJJHHJJGGFGFHIJJHJFJIFFIJHFIJJIJIJJGIJJGJFJGJHJHJ?;<1.-0BFGJJJEIJGIJFGJIJD?722:<GFEJIJIJCJJGECEEDJHIJJJHJGJJFCA=;:<6.---.20/02BBJFFJGFCJ0200<3111.56991)(()+('''(/4878;25532/,)16''''))),,,,,-B<<<0--.:BED@-,+,32&&&$'''.,-,,++-5525;:((((=>@BBBGEDDGJJJJHJFJJE,,,*+)()+@@ABFE@==E1FIJJIGJIJIGJJAA=?)))++++,EJEJFHJIJJEFIJJJJIJJHFJJJJJ66661./1747/////78.-,,:?;<=JJJJJIJJJGAEEJJIJJJJE6557CEHGJHIGD@==>@JJEJJ@HJJJJBBBBJJJJGJJE<:32++8-/''5>CHIJJJJJJJJJJJJJIFI<2222:::HJJJJI@G@IDGHBCB?81*34123IGJDCFFJGJGFFGIIIJJEEFGJJJEGFGJIJE<;;>GIHGJJJHJJJIJJEGIIJJHJJJJ;;:;?A0//.0:;:@AADCCCIFIEFJJJJJGEIIJJIJHGJFJF5555546??BCCJIJIJIIJJJEJJGFDCDCCDJJJHJJHJJJJIJJJGJJJJJJJJJHJJGJJJHJGJGFIGJHHJ;;;;;7<=<==;;<>;978=GFJJJJJIE:999JFGFIJJJJJEFJB768FF521/,,,/000JIHJGEHGJJHHJJIFFGJJJJJFJHFIJJGJJIIJHJIJFJJJJJJJIJGIJJGGEH>???EGJJJJCCDCGJJJJIDECDHJJJIBDCD>:86787:88;JJJJHJJGFJEIJIEGHIEHJJIGJI====@6695@ADCGEGFECCEJHJJJFGJJJIEIJIEA@>>66@HJIDCCCEHFFFGFJJHJJIJJIJJGFJHFCBA<8;--89FJIGJHEEEFJJJIJJFJJJJJJJHJJFGI=:;:4/&&);;:=:JJJJECA?=<<;<4420*6=>AEEHGJJJJHJFGHI@@@AJJJJJDDEE0002811JFEEEJBIHHJHHGJJJJHGFJJJEJJJJJJGFJJJJJGJJFJJJIGJJJJIGJIJJHFIDFFDJ@E?CJA333><DEFHDAEJJJJJIEIDEIGBJIGEDGJFJDFJJJJGHHJJJJJJJJFDG@?B@77745666648?6?67CDIHFGJJJJFJIDCCJDEJ11+***---:;=JJJJ@>=>AGJHJJJJJGHIHEFGJJIJGIJHGJHDGFCHJJJHJJFJJJHJHDECFEIJJHJJJJEJHJJHFFIFJJJHJJJJJJIHF>A@=DDJEGGIHJHIHIJIB@?@>>>>==:9987&%&&'-'-&&'&((*/+))()((006@ABCCFFIHIJJJJHJJJHGHJ<;;AB==,+))*()(&'()))1''?AGIHJ;:::EIEGJJJIJJJJFJJGJJHJJJJJJJHJJJHFJFJHIJJJJJJCJA/5./;>FFJHJHAADBIJFDIJJJJJJGHHJGFFIJHGJGIJHJJGFJJJJJEEIGHJFJIFGJFEJJA@?<>8700113429))*;CCBBGGIJFJFJJDEBB>>>;;88;2345<FFDFG==;;?AFEF8777:77DGDFGIHJJJJJIJJFFJFCDJJJDD<JGIGBCBJFJBGIJJG<<<9::''')-*()*+))/399?<6556J==99999>?771('''::>BAADDDFFFJJB3115ACHFEDIHEF@?ABJJGHFH@>5;;HEDBBBGFGFB@42)
@Glass_F3P_10_D3_6_24_6
GTAACTTTATTTGTAGGAATCATCCATGCCATGTGTAATCCCAGCAGCTGTTACAAACTCAAGAAGGACCATGTGGTCTCTCTTTTCGTTGGGAATCTTCGAAAGGGCAGATTGTGTGGACAGGTAATGGTTGTCTGGTAAAAGGACAGGGCCATCGCCAATTGAGTATTTTTGTTGATCATGTTCTGCTCGTTGAACGCTTCCATCTTCAATGTTGTGTCTAATTTTGAAGTTAACTTTGATTCCATTCTTTTGTTTGTCTGCCATGATGTATACATTGTGTGAGTTATAGTTGTATTCCAATTTGTGTCCAAGAATGTTTCCATCTTCTTTAAAATCAATACCTTTTAACTCGATTCTATTAACAAGGGTATCACCTTCAAACTTGACTTCAGCACGTGTCTTGTAGTTCCCGTCATCTTTAAAAATATAGTTCTTTCCTGTACATAACCTTCGGGCATGGCACTCTTGAAAAAGTCATGCTGTTTCATATGATCTGGGTATCTCGCAAAGCATTGAACACCATAACCGAAAGTAGTGACAAGTGTTGGCCATGGAACAGGTAGTTCCAGTAGTGCAAATAAATTTAAGGGTAAGTTTTCCGTATGTTGCATCACCTTCACCCTCTCCACTGACAGAAAATTTGTGCCCATTAACATCACCATCTAATTCAACAAGAATTGGGACAACTCCAGTGAAAAGTTCTTCTCCTTTACTCATGGTACCTTTCTCCTCTTTAATGAATTCTTAAACAAAATTATTTGTAGAGGCTGTTTCGTCCTCACGGACTCATCAGACCGGAAAGCACATCCGGTGACAAGTTTTGTGCACGTCGGGGTTTGTACCGTACACCACTGAGACCGCGGTGGTTGACCAGACAAACCACGACGCTAGCCCGCCACCTAAGTTATGAGTCAGGAAAAAAGGCGACAGAGTAATCTGTCGCCTTTTTTTCTTTGCTTGCTTTGTAATCACTCGATGACCAAAAGTAAAAACCCGCCGAAGCGGGTTTTTACGTAAAACAGGTGAAACTGACGCTAGCCGGTCTACTAGTAGCGGCCGCTGCAGTCCGGCAAAAAAGGGCAAGGTGTCACCACCCTGCCTTTTTCTTTAAAACCGAAAAGATTACTTCGCGTTATGCAGGCTTCCTCGCTCACTGACTCGCTGCGCTCGGTCGTTCGGCTGCGGCGAGCGGTATCAGCTCACTCAAAGGCGGTAATACGGTTATCCACAGAATCAGGGGATAACGCAGGAAAGAACATGTGAGCAAAAGGCCAGCAAAAGGCCAGACCGTAAAAAGGCCGCGTTGCTGGCGTTTTTCCACAGGCTCCGCCCCCCTGACGAGCATCACAAAAATCGACGCTCCAAGTCAGAGGTGGCGAAACCCGACAGGACTATAAAGATACGAGCGTTCCCCTGGAAGCTCCCTCGTGCGCTCTCCTGTTCCGACCCTGCCGCTTACCGGATACCTGTCCGCCTTTCTCCCTTCGGGAAGCGTGGCGCTTTCTCATAGCTCACGCTGTAGGTATCTCAGTTCGGTGTAGGTCGTTCGCTCCAAGCTGGGCTGTGTGCACGAACCCCCCGTTCAGCCCGACCGCTGCGCCTTATCCGGTAACTATCGTCTTGAGTCCAACCCGGTAAGACACGACTTATCGCCACTGGCAGCAGCCACTGGTAACAGGATTAGCAGAGCGAGGTATGTAGGCGGTGCTACAGAGTTCTTGAAGTGGTGGCCTGGCTTCCGGCTACGCTGAAAGAACAGTACTTGGTATCTGCGCTCTGCTGAAGCCAGTTACCTTCAGAAAAGAGTTGGTAGCTCTTGATCCGGCAAACAAACCACCGCTGGTAGCGGTGGTTTTTTGTTTGCAAGCAGCAGATTACGCGCAGAAAAAGAATATCAGAGAAGATCCTTTGATCTTTCTTACGGGGTCTGACGCTCAGTGAATAGAGAAAACTCACGTTAAGGGATTTTGGTCATGAGATTATCAAAAAGGATCTTCACCTAGATCCTTTTAAATTAAAAATGAAGTTTTAAATCAATCTAAAGTATATATGAGTAAACTTGGTCTGACAGCTCGAGGCTTGGATTCTCACCAATAAAAAACACCGGGTGATCGCCAACCCAGCGTTCTGAACAGATCCAGATGGAGTTCTGAGGTCATTACTGGATCTATCAACAGGAGTCCAAGCGAGCTCGATATCAAATTACGCCCCGCCCTGCCACTCATCGCAGTACTGTTGTAATTCATTAAGCATTCTGCCGACATGGAAGCCATCACAAACGGCATGATGAACCTGAATCGCCAGCGGCATCAGCACCTTGTCGCCTTGCGTATAATATTTGCCCATGGTGAAAACGGGGGCGAAGAAGTTGTCCATATTGGCCACGTTTAAATCAAAACTGGTGAAACTCACCCAGGGATTGGCTGAGACGAAAAACATATCTCAATAAACCCTTTAGGGAAATAGGCCAGGTTTTCACCGTAACACGCCACATCTTGCGAATATATGTGTAGAAACTGCCGGAAATCGTCGTGGTATTCACTCCAGAGCGATGAAAACGTTTCAGTTTGCTCATGGAAAACGGTGTAACAAGGGTGAACACTATCCCATATCACCAGCTCACCGTCTTTCATTGCCATACGAAATTCCGGATGAGCATTCATCAGGCGGGCAAGAATGTGAATAAAGGCCGGATAAAACTTGTGCTTATTTTTCTTTACGGTCTTTCAAAAGGCAGTAATATCCAGCTGAACGGTCTGGTTATAGGTACATTGAGCAACTGACTGAAATGCCTCAAAATGTTCTTCAGATGCTG
+
%$##%&&.'()1440/,,%%%''%9@FEEFDJJJHJJGJGJJHJJHGJIJJIJHFEGGIGFJJGE@AFJJHJJGJHJFDGDGIBEB/../'''--+,//,1<<CJJJEJHJEDBC@;BBJJHJJGJGIGFJJJH>=>?JHGJJJFFE8677IGJJJGGDCHAC0++.---/==88423510/*&&'&&&*****=>BDB@@@@>78ACC@@ABGJJGEA@JHFJJJJJJGGJHEDFGDDJGDEHIJB:?'-,-827:;0ADFGEJIGJJJJJIDGEEDCJEJGJDJFIFFGJHDJHGDDFGGDJEE91'&''-,,06666@37@1;GJJGIJFJFGJGEJIGHIFJJHJFJIEF@AAAJIEFECEEFGIHEHFDHFDDCJCFIEFIFJJCDEEJJJAA?>CCCCBAC116414:2A?>?5557+++C@@<;,-785<=@;E@EHDEJJFJJFB8-+++5>><<?@A?;;<<CCCJGFC;:BCFDIDBABGF33***+---:>EA33((((12:>?@E====ABBCFCDFCAA@FEBDCDDDEEDFFGEDBCFDDGEB>B?>=;:8756,1135<?@AGFEEHECDFCFCC@FIJJBCDCB;98.2<CCDE@AAABBFGHG@FECBEECBFCFJJDGGEEDEECFHDCB>??>DEA@AABBAHCCIGABBIIEBBB???<;85.//6:<<:;<<9><:))53/*)(()8?BDBGA>EEEBBC@@??>>AF@D<<A<44=<>AACBAB???>A@@AAFFJDAACFD?=<;9:?JDJECC>>>>IEFEB@AEEDCB@:87;;3DEEJHHDA8788211144.(&&&&&&--((*:@CEFDHJJJJGDDEDJEBB@EEEJ??AFJJ@BBCJAA@A99668@AC@ACJJ888:BEJJFEFFFFJEEJIJIJJJJJIHEDJ?<<<<<CJFIIHJB@A:1017=>??FB>))4555.347732346@AACEIHJIJHJJJBBC====EGEJGJJJGEJJGJJJIHJJJGGJJJBAAAJJGGGFDJCJJJB@>>@J@?JJJJJJIJJJJJJJJJJHGHJHHHHJHHJJHGEIFHEC556@DA1/0CEFIEEJ<;;>DJCCACIEFGFE@67(C=<C666=;;;?@E@EGJHGGGJJIFGIJIJJJJJHDDCHJGJJHI@877666601AHHJJHJJFIJCDB>B@@ACCJJFJJFGGHJJFGJDGJJHGJHFAD>DJJJJIJJJJJJHJGJFJEED54122./34))*-0;7.---**+0228@AHE@AEEEDHJJDCEJGJEJJCD2218840&%$%%&)039>EE@@?CBBBBFDGFDBCC><;9=2/%(%%''-0-))++)+8900/-*''%$$(+,,2ACBB5330/.-)'(12:?EGHJJ?@@?ACHJEF3222BA@>>>JJGDHGBC?'&&&)++(-3100//0)'&''::ABEHGJFIJJJFGDHF?=;;?DGCGJJFFEGCCA@AJJHJIJFH@A?@?>AJJGJJJJJIDCDJJGHIHGJJGEJEEEA88EHGIFIJHIJJJJ==>=HFIJIFFJJEJJJI4444CEEIB?ABJBA@99:JDJHGFJGJFJGFIHDEIHJFJGJJGHGJJJJGGFGJJIJJJJJJJEJJJHJEJJJJGGHDFJJJDGCEFI??>AJFGGGJEDE:9;<?CJEIGGGFFHJJJIFJJBA@BJEJIHJJJJJJJJJJJIJJJJJEEDJIGJGJB@@AHIJJJJIJJJGJJJJCGCDGJHGA@;+(''),-,-001/266>='''$$&),0/))+)*()))2AJIJIJJJJJJDJJJ@DDJJJJJHJJJGGJ<***,=<=<9885FIJEIJJJI?A>?FHHEDC:2,+,-/0266DEJJJJJJJHJHGC<DCFI==>8880'''%%%&')((')1122513/**/5((%''&((&'&**1/052340131;:><70,.;;;JJJIIJEBAA@421/%%&$$$%)*5BBA?=AABJGJJJ/>.-1,/:?BGCDJHHGHGJA>@?GJFIGJIJGB888710011=:998.*)*,-;BEDEBCHJJJJJHJJIHBCBEJGGJJEJEFGJJJJIJJJIJJHGGJJIJJJFIFIDCDFJGJHBDHJJJJFIJJCDADJEEF<8)))%-*&%%%%&&'%%'*2.45;;;4333<<2,+++AAGJJHEJHJJJI=<<<EFJJJJJHA;<;<;88;5557>?<>889<CHJEDEEGEGJIJJJJJGJJIJIGAHCABGDJJJJJJJJJDFHJEEGFGGGHJFJHHGJJHFJJJJHJFJHJIJJHJGEHFJJIGJJJJIIJJIGJGJIGJJJJJJJJJJHJJIHIJHIJFGJGJJJJJJHJGEHGJJIIJGFBBHGJGIJE@DE@8@@AAIFJJHJJJHGDCEFHECA?=>>@:76645(++77+:HEFIHJJJJFHFD<<<HHA:::;==;70*)))'%%%'(*-**-.+*)*23323585,,,0''*+=>@HJIJEHJJCHJGJHJJF>>JJEECFJFIHCABAJEEJ9899845>@@AB>?===CIJJJIJIGA@CHIIE>==>BFGJJJHECBCEJJJJJJEHFDFJJJE=<:;CFJJJJIJJF?==>FJHHJIJIJJJJJJJJJJJJFHFJHJJJHDBA@?@?>=446,DHEFDB=:999:>CFHJHJJJJFJJGGHJJIJJJEFDHHFEIHJGHJJJJFJJJJJJHGJDJDEEBGIBEJ@@FGHJEJJJBAA@JJJJJJJHJHGJJIIJFGIG6451,<//,000.,--2<:;8///066888:9>BC@B@;111<=?@IGIHIFFFGGGJFJIGJEEDGJDGEGGJJJEHAAB@?CEG996..-&)*),,++(
@Glass_F3P_10_D3_6_24_7
CTGGGAAAGGCCACAAATTCCAGAAATCATCCTTAGCGAAAGCTAAGGATTTTTTTATCTGAAATTCTGCCTCGTGATACGCCTATTTTTATAGGTTAATGTCATGATAATAATGGTTTCTTAGACGTCAGGTGGCACTCGAGTTGATCGGGCACGTAAGAGGTTCCAACTTTCACCATAATGAAATCAGATCACTACCGGGCGTATTTTTTGAGTTATCGAGATTTTCAGGAGCTAAGGAAGCTAAAATGGAGAAAAAAAATCACTGGATATACCACCGTTGATATATCCCAATGGCATGGTAAAGAACATTTTGAGGCATTTCAGTCAGTTGCTCAATGTACCTATAACCAGACCGTTCAGCTGGATATTACGGCCTTTTTAAAGACCGTAAAGAAAAATAAGCACAAGTTTTATCCGGCCTTTATTCACATTCTTGCCCGCCTGATGAATGCTCATCCGGAATTTCGTATGGCAATGAAAGACGGTGAGCTGGTGATATAGATAAGTGTTCACCCTTGTTACACCGTTTTCCATGAGCAAACTGAAACGTTTTCATCGCTCTGGAGTGAATACCACGACGATTTCCGGCAGTTTCTACACATATATTCGCAAGATGTGGCGTGTTACGGTGAAAACCTGGCCTATTTCCCTAAAGGGTTTATTGAGAATATGTTTTTCGTCTCAGCCAATCCCTGGGTAGCTTCACCAGTTTTGATTTAAACGTGGCCAATATGGACAACTTCTTCGCCCCCGTTTTCACCATGGGCAAATATTATACGCAAGGCGACAAGGTGCTGATGCCGCTGGCGATTCAGGTTCATCATGCCGTTTGTGATGGCTTCCATGTCGGCAGAAATGCTTAATGAATTACAACAGTACTGCGATGAGTGGCAGGGCGGGGCGTAATTTGATATCGAGCTCGCTTGGACTCCTGTTGATAGATCCAGTAATGACCTCAGAACTCCATCTGGATTTGTTCAAGACGCTCAGGTACCACCGGGCGTTTTTTATTGGTGAGAATCCAAGCCTCGAGCTGTCAGACCAAGTTTACTCATATATACTTTAGATTGATTTAAAACTTCATTTTTAATTTAAAAGGATCTAGGTGGAGGATAGCTTTTGATAATCTCATGACCAAAATCCCTTAACGTGAGTTTTCGTTCCACTGAGCGTCAGACCCCGTAGAGATCAAAGGATCTTCTTGAGATCCTTTTTTTCTGCGCGTAATCTGCTGCTTGCAAACAAAAAAACCACCGCTACCAGCGGTGGTTTGTTTCAGAATAAGAGCTACCAACTCTTTTTCCGAAGGTAACTGGCTTCAGCAGAGCGCAGATACCAAATACTGTTCTTCTAGTGTAGCCGTAGTTAGGCCACCACTTCAAGAACTCTGTAGCACCGCCTACATACCTCGCTCTGCTAATCCTGTTACCAGTGGCTGCTGCCAGTGGCGATAAGTCGTGTCTTACCGGGTTGGACTCAAGACGGATAGTTACCGGATAAGGCGCAGCGGTCGGGCTGAACGGGGGGTTCGTGCACACAGCCCAGCTTGGAGCGAACGACCTACACCGAACTGAGATACCTACAGCGTGAGCTATGAGAAAGCGCCACGCTTCCCGAAGGGAGAAAGGCGGACAGGTATCCGGTAAGCGGCAGGGTCGGAACAGGAGAGCGCACGAGGAGACTCCAGGGGGAAACGCCTGGTATCTTTATAGTCCTGTCGGGTTTCGCCACCTCTGACTTGAGCGTCGATTTTTGTGATGCTGGTCAGGGGGGCGGAGCCTGTGGAAAAACGCCAGCAACGCGGCCTTTTTACGGTTCCTGGCCTTTTGCTGGCCTTTTGCTCACATGTTCTTTCCTGCGTTATCCCCTGATTCTGTGGATAACCGTATTACCGCCTTTGAGTGAGCTGATACCGCTCGCCGCAGCCGAACGACCGAGCGCAGCGAGTCAGTGAGCGAGGAAGCCTGCATAACGCGATTGTGCTGATCTTTTCGGTTTTAAAGAAAAAGGGCAGGGTGGTGACACCTTGCCCTTTTTTGCCGGACTGCAGCGGCCCACTTAGTAGACCGGCTAGCGTCGTTCACCTCTTACATAGAAACCACTTTTCGGCGGTTTTTCTTCCGGTCATCGAGTGATTACAAAGCAAGCAAAGAAAAAAGGCGACAGATTACTCTGTCGCCTTTTTCCTGACTCATAACTTAGGTGGCGGGCTAGCGTCGTGGTTTGTCTGGTCAACCACCGCGGTCTCGTGGTGTACGGTTCAAACCCCGACGTGCACAGCTGTCACCGGATGTGCTTTCCGGTCTGATGAGTCCGTGAGGACGAAACAGCCTCTACAAATAATTTTGTTTAAGAATTCATTAAAGAGGAGAAAGGTACCATGAGTAAAGGAGAAGAACTTTTCACTGGAGTTGTCCCAATTCTTGTTGAATTAGATGGTGATGTTAATGGGCACAAATTTTCTGTCAGTGGAGAGGGTGAAGGTGATGCAACATACGGAAAACTTACCCTTAAATTTATTTGCACTACTGGAAAACTACCTGTTCCATGGCCAACACTTGTCACTACTTTCGGTTATGGTGTTCAATGCTTTGCGAGATACCCAAATCATATGAAACAGCATGACTTTTTCAAGAGTGCCATGCCCGAAGGTTATGTACAGGAAAGAACTATATTTTTTCAAAGATGACGGGAACTACAAGACACGTGCTGAAGTCAAGTTTGAAGGTGATACCCTTGTTAATAGAATCGAGTTAAAAGGTATTGATTTTAAAGAAGATGGAAACATTCTTGGACACAAATTGGAATACAACTATAACTCACACAATGTATACATCATGGCAGACAAACAAAAGAATGGAATCAAAGTTAACTTCAAAATTAGACACAACATTGAAGATGGAAGCGTTCAACTAGCAGACCATTATCAACAAAATACTCCAATTGGCGGCCCTGTCCTTTACCAGACAACCATTACCTGTCCACACAATCTGCCCTTTCGAAGAATCCCAACAAAGAGAGACCACATGGTCCTTCTTGAGTTTGTAACAGCTGCTGGGATTACACATGGCATGGATGATCTCTACAAATAAAAGCTTGATATCGAATTCCTGCAGCCCGGGGGATCCCATGGTACGCGTGCTAGAGGCATCAAATAAAACGAAAGGCTCAGTCGAAAGACTGGGCCTTTCGTTTATCTGTTGTTTGTCGGTGAACGCTCTCCTGAGTAGGACAAATCCGCCGCCCTAGAATCGAGTGGCGCCTGCAGACGTAAAAAAAGCGGCGTGGTTAGCCGCTTTTTTAATTGCCGGACGTACAATCGATACCGGATGATCCTGACGACGGAGACCGCCGTCGTCGACAAGCCGGCCGTTAATTAAAAAGTTAAACAAAATTATTTGTAAGAAGGGAAACCGTTGTGGTCTCCCTGAATATATTATACGAGCCTTATGCATGCCCGTAAAGTTATCCAGCAACCACTCATAGACCTAGGGCAGCAGATAGGGACGACGTGGTGTTAGCTGTGCTCGAGGTGAAGACGAAAGGGCCTCGTGATACGCCTATTTTTATAGGTTAATGTCATGATAATAATGGTTTCTTAGACGTCGAGTCTTACGCCCCGCCCTGCCAT
+
''')'()*)+))'&$$'',+,14BCEJJJHJIJJ:::89:EH=B44BFA@A=14=EB@<<=ABBJEBJGIGFHJJIJGJJJJJFJJIJJJJJFCCHJJJJIJJJFJIJJJJJIJJJJJIJJJJGJIJHHEFHEHJJEEEEFIJIF=<==B??;)((*<;7<+,>>===?@DJJJFGJAAAAB,,,72*'')++;<<=FJJJJFGDGGJGCJF++++4AGGJJFFJJGJBABDHGBAACJJJJFHICCGHHABBDFBHJJJGGDDJFIJIIJFJBBCCJGEEFIJJJJEGIFJCC=AAAAE)))'*,5>A?BJIEG@??B??DIH2223FEIJJIDJ@655,---<8:=AGHJHJJEJCEJHFJGJJFJJJJGJIFFGGJJJJIJJJHJHJ968IHJJ>JJJJJJGJJJJJJJJJJJHJJHHJGJJJJJGJGGIFE@AB8773)>?EHGEDHFIFGDFJHJJIJJJHEGCHGHJHGJJJFIHFJIJJGFJGHJDHDC@22100,&&'32..00100011AA:@@DEHIIJJJJJHH@IEIIJA?ADC@@?BG=>=>IGHEHA?AA@BDEFEIJJJJEJJJJEJJHGHHJJFIJIJJFGD???EG@DDE87555HIJJJHIGIJIJJIJIJJGGGGFGJJHJHJJJJIFDHIEIFD99HJJJJJJJIJJEJGIJJJIEJGJGGCDHGHHJJI0001@ACI=,*+++*,-18:9FBGHJ8788IJJJJHJEJDGFIFGHIJJJJFAABAJ=;9::;8E@IGGGJJHJFJGFJJJJIJJJGCCFGFEJHEJJGFHJIHIJJJJIJJGJJBCCFGJHFFCB@AJFJHGJJJGIGJIJJJJJHJJJHIJJDC<;;;0//011..6(.,--7>FHJHHJIIJJG888:JCBEJIHF@?@@JEGJJJIHEIIIJJDDFHJDJICJ8788EHGFFHFJJJFJJHJJCA6999-,//@>=@DFD5555955=DJFJGHJJJJJJJGJHDC@/*&&,((143....5444996875,,,,<ECCCFEJJJJIJGFHJJIIGIFJJGJJJJJIJJJJJGFJJJJJEGJGHJFGJC@?CJJJFJJHFIHJJJGGJFGFJDIJJJJJJJJJJJJJGFJHE?;<>9))&&&&))))1<=9:88;;;GC>===HJJFHJJGJJJJCDJFF<<;;GJJGAAADJDGD???BBH?;932266*)&%%'&',,,.6:?CCC@:;>7ADDA5214:9BFJEDBBJGBE....224CB?C@>JDDFBJFEGJJJJJJIGJJIJFD@@DDHJE:::<G86306;?@>@E@CBBECDIHGHJFJJGGJIHHHFJJFFEJEIIJIGJFJJJEDBB=<;<ABBHIDJEJFFHJ88870+-BCFFJJJGJFHJIGDJJIHHGJGEIDD>?FJJHHHJJJFBAC??@AJHCD>981111>?CEGEEJJCDDJJHJED2?ACJJIJJJIAABBJFIJIJJJIJGHHFJGJIFIFJJFGCEFIGHFJ@ABBEFFHJJJJJFJJ@7?;AJJJJGJJJJIGB?@@@BABGJAAAA3119DF@??>@DGDBEDDEJJIEJGF:899BFDEJFB@@AFHJGJJGGJJJIJJJJJGJGJJJIHJJIJJJJIJJHJHJJJJJGJJJJJJJGJ>=HA;HJGHJIJJJJHJJJ><<=CECDGHJJJJGJJGJJJJJFGGIJJHJJHJJIJDCCA:::806)))((-96:EDJ+**+2.&%%%&/--.3.=ABFBJJJJIJJJHJ@A:;DIGHJJIHJHIIJJJJJGJGGJJJJJICFIIGJF''''+((-4>HIGCA=;:?DA@88DHHFJBC='CECJGJJGJJFJJGJJJJIJJJJJJJIJJJJHJJEJBCHJJHJJJHJJIHJJJHJJJJCFFAEDHC=:<@FDEJ:00A223111>DJJIJJJDJDGJG@@?>DG>FDE@AAAEHJIHGJHJE?>FFGJJJJJJGJJIGGJEJJIJFFJHIHJJFD<<.../=JJJJGB@>;32**+,<66((%%%&$$%$%&&'''<;788FGJHJJJEJJHFEJJJJFJJIIJJDJJFDFFCCAJCJFEAGIBFC?DB?>69,,0,)'-,,--(%&&&')/23==?@=>662..//332.'%&%+))%%%&*)*'(((+((((((+**.-0(''%((-19<>?@@ACIJGIFJGFJIJFCDE<;;0../7999;CCCCEIJGJABB=:;<=8870.:7?==89>BA@@JFEDGGIJHJJGIFFEDEFDEFJJJJJHJJJECB@?CJJGGJHJHHFD@?>88/,,'''(/**'&%$$$$6;@AECEDCJHHEDEFJJJEBCJEBDBEGD?211558+DCDJB@@<=>IBA=CDDJJGJ@??FFCCECJ:999JGGJJIIIFHJJJEDIJHIEFDDDECHIIHGFHIIIFJHJGEGHI;;;=CIHJJFFJJJDDCBCJJJFDJEFFFGJHHIEHFDDFDJFCCD@A@ADJBCECHEDHFIGFGJIJJHJFHHDJFHHJIHGDJCDCFFJJCCCDJCCBAHCDADEJJHHHJAA??@BIJJEE@@@6@B2BB@FEB@@ACC===87700:>JJ@??@EEFFIJJDI:::<GFEEGGHJJIJJHJJJFJJCBBCCBCAIJEHFDDGGCCBJGIJB><<>@;1('''/@?@AAAEIFGIEIEJHF79CDEBJGGDHFIE>5555CF:99;JCGDFDACBABBBHEI=:9<:;10/.4:=(&&(-)&%()+58@CAEBDDBAAADB@@BFFGEJEFJFGHDDDGFCCAA@??>==?BGDJFJHEFCCDFB5555DBDDFJCAAABCCBDJG<<<BA<89=>BABBCADCCCGC@AA@DCB@?CCCEEEEDDDBDBBAABBABDDBDFGCABA@@AFECCDGFHEFCCAEJFGIHG>=?D?>F@GDHHCABBBCDHJJJHHFFEBABACEJJJJJJGJJIJGJHJJJ>=>=444<CCFFHJJEGJHHGIJGGHJJJHHIJJJAA<9640.*)-.//286464/660CCEJGHJIJJGJHJJJFIGJEBBCFEJC;<757/*001.0//245244*)*==>?EFEEEHCFJJJJJJJHJJIIJJJJFFJJGFJGHJJIJJJHGJJJJIJIABD@E?AAA7777J@@@BIGJJHJJJFBABBIEJFHJJGJJJJJJJJEHJE9::JJJCDIIJIJJJJHIJGJHJFFDEHJIJJJHJJJFHJJJBA?DFJDC;:99;>==CJHDDCHJJHJJI;70.>8888@BFA@?=?C<=>>DJJGFECAA,,,//../:;BJJJFGIJCCEFFJJI@>>CFFFEFHJJJHFFFJFJJJJFE932?FJJJJJFJIJJJJJIHIJJHEHHGGFHBB@<99899<9955'''&++.(''%''((((,>FHEJEFFCCADECD332.2101..01:653/.26GJGIJJJJHJJJJJIJFJJJJJJJJJJJFJJJB1++1*+A8GJCGFEGIGJIHJJJFEFCJECEFF@>==GEIJJJIHJFIJJJHJEGJDJGJFGGFJHIJGJJGJHGEFDGJJHBD>>GBAJFICC?&&%)('()8A;;;<JJGJHJJHJGJJDFJJFFGFHHFB>=>=100FJHIJHDDDDDEJJHBABEGHJJHJIHEJGJIJGGFJJJJJFGJHGJJJJJGIIIGI==>>=IJ8666.,,*689;AB=;:>=75*&%
@Glass_F3P_10_D3_6_24_8
GGGACGGATGGTACCGGATAAGGCGCAGCGGTCGGGCTGAACGGGGGGTTCGTGCACACAGCCCAGCTTGGAGCGAACGACCTACACCGAACTGAGATACCTACAGCGTGGTATGAGAAAGCGCCACGCTTCCCGAAGGGAGAAAGGCGGACAGGTATCCGGTAAGCGGCAGGGTCGGAACAGGAGAGCGCACGAGGGAGCTTCAGGGGGAAACGCCTGGTATCTTTATAGTCCTGTCGGGTTTCGCCACCTCTGACTTGAGCGTCGATTTTTGTGATGCTCGTCAGGGGGGCGGAGCCTGTGGAAAAACGCCAGCAACGCGGCCTTTTTCAAGTTTACTGGCCTTTTGCTGGCCTTTTGCTCGCATGTTCTTCCTGCGGCTCTGCTGGGCTGTTGTGGATGACTCGTCTGCCGCCTTCCATGAGCTGATACCGCTCGCCGCAGCCGAACGACCGAGCGCGCAGCGAGTCAGTGAGCGAGGGAACCTTGTCATAACGCGAAGTAATCTTTTCGGTTTTAAAGAAAAAGGGCAGGGTGGTGACACCTTGCCCTTTTTTTTACCGGGGATGCAGCGGCCGCTACTAGTAGACCGGCTAGCGTCAGTTTCACCTGTTTTACGTAAAAACCCGCTTCAGCAGGTTTTTTTGTTGGTCATCGAGTGATTACAAAGCAGACAAAGAAAAAAGGCGACAGATTACTCTGTCGCCTTTTTTTCCTGGTTTTCATAACTTAGGTGGCGGGCTAGCGTGGTCCTCTATGGTCAACCACCGCGGTCTCGTGGTGTAGACTCAAACCCCAACATGCACAAGCTGACCAGATGTGCTTTCCGGTCTGATGAGTCCGTGAGGACGAACGCGGCCTCTACAAATAATTTTGTTTAAGAATTCATTTAAAGAGGAGAAAGGTACCATGAGTAAAGAAAAGTTTCACTGGAGTTGTCCAATTCTTGTTGAATTAGATGGTGATGTTAATGGGAAGCAGAAGCTAGATGGAGAGGGTGAAGGTGATGCAACATACGCAAAATTTACCTTTAAATTTATTTGCACTACTTAGAAACTACCTGTTCCATGGCCAACACTTGTCACTACTTTCGGTTATGGTGTTCAATGCTTTGCGGAATACCCAAATAATATGAAACAGCATGACTTTTTCAAGAGTGCCATGCCCGAAGGTTATGTACAGGAAAGAACTGTATTTTCAAAGATGACCGGGAACTACAAGACACGTGCTGAAGTCAAGTTTGAAGGTGATACCCTTGTTAATAGAATCGAGTTAAAAGGTATTGATTTTAAAGAAGATGGAAACATTCTTGGACACAAATTGGAATACAAGAAAACTATAACTCACACAATGTATACATCATGGCAGACAAACAAAAGAATGGAATCAAAGTCAAAATTAGACACAACATTGAAGATGGAAGCGTTCAACTAGCAGACCATTATCAACAAAATACTCCAATTGGCGATGGCCCTGTCCTTTTACCGGACCAACCATTACCTGTCCACACAATCTGCCCTTTCGAAAGATCCCGAAAGAAACCTACATGGTCCTTCTTCAGTTTGCTGACGAGCTTCTGGGATTACACATGGCATGGATAATCTTACAATAAAAGCTTGATATCGAATTCCTGCAGCCCGGGGATGCCATGGTACGCGTGCTAGAGGCATCAAATAAAACGAAAGGCTCAGTCGAAAGACTGGGCCTTTCGTTTTATCTGTTGTTTGTCGGTGAACGCTCTCCTGAGTAGGACAAATCCGCCGCCCTAGAATCGAGTGGCGCCTGCAGACGTAAAAAAAGCGGCGTGGTTAGCCGCTTTTTAATTGCGGACGTACAATGAGTGCCCGGATGATCCTGACGACGGAGACCGCCGTCGTCGACAAGCCGGCCGTTAATTAAAAAGTTAAACAAAATTATTTGTAGAGGGAAACCGTTGTGGTCTCCCTGAATATATTATACGAGCCTTATGCATGCCCGTAAAGTTATCCAGCAACCACTCATAGACCTGCTGGGCAGCGGATGGGACGACGTGGTGTTAGCTGTGCTCGAGGTGAAGACGAAAGGGCCTCGTGATACGCCTATTTTTTATAGGTTAATGTCATGATAATAATGGTTTCTTTGACGTTGGGGTTACTTTCGCCACCTGCCACTCATCGCAGTACTCTAGAAGCGGCCGCGATTTCCAGAAATCATCCTTAGCGAAAGCTAAGGATTTTTTTTATCTGAAATTCTGCCTAGTGATACGCCTATTTTTATAGGTTAATGTCATGATAATAATGGCTTCTCAACAGTCAGGTGGCACTCGAGTAATAGGGCACGTAAGAGGTTCCAACTTTCACCGTAATGAAATAAATCACTACCGGGCATGCTTTGAGTTATCGAGATTTTCAGGAGCTAAGGAAGCTAAAATGGAGAAAAAAATCACTGGATATACCACCGTTGATATATCCCAATGGCATCGTAAAGAACATTTTGAGGCATTTCAGTCAGTTGCTCAATGTACCTATAACCAGACCGTTCAGCTGGATATTACAGCA
+
&%%%&))%&&%%$%))2=ABAABCGGHCD?A@=FCFFJCCEE888JJCBB>==<=233388:<;6889B>>?EDA@@ICCBAJ.../4.599DDBCCEDDEJ@?8898:+'&&&%%&,-:<<<<@?B=<=<1-*&&'*24799;?>?FGFFD?AABBBDJHIDIIJGCFHJIJIDD???DBCJIJJJJDBC<;99;:52=;<<4..02EJJJFG@A/..074344:>=B=>?>E7EFDBCB?D6A55C<JJJJGIIFJIIJFJJED?>?@ABAAJJJJHJFHHJCBBDCGBBD><:96597767@HGJHIDEA@CDGJJJFIGDC@JJJ>-,(&&*2(''(:=ACJJFJJD?@JDFHJGJJC62,''''+&&&$&'(&%%$%%%$%%$&%$%%$%$%$%&(%##$%$&()&&(*379<8733&&''5-**+.64899;;>GJFHHDC?=711261003:-)226:777665567???=;9?A?>=>;1/-$#$%()/7789=A)))*5/--,''&+686699AHHJJJGFF977<=/*'1221111/+*++-(&()/54('&&))((&$$%&(+0;=7765666<<;=>?@=HJDF:9:9A@?@AEFDCIGJDGEJEB==<=BJED=;55552&&&'0-))((),.*))(<A9999CAACHHCCA>;899:9(((((/62*-?ABACA<=<:54,1'&&&))*)&''&)'&).2'&&*&&'(('*-.5441,77=CD@==>>F3.-))(((&%%$$%&((/0666=ACFAA@?A@CJ<<,,+,5*&&'''&')1;<A/...//0''&&&#$$#$$$$$%&&'+++,*-/33.--.6....34252,+-*'&&%&''$$%%'&'()))/;A@DEGID=60+?==<9:6322/,3-*56;=AAAEDEDFECCBEGHI?F?6122/+'',/2337;?A<;::--,-5CAJFEICBCDCHDBCACDJCBBABD87-,)&'%%$$$$$$$##$&)*07<>=FGJIJFIHI6431/..00/,,)'$%'/&%'*,-(./)1:;BF??=>AFJIGA=3,%$%'26777JGFJJFGCJEGDD???@EC848;@CHFFGEHJDDEGEJEDJIFIJ<<<<C?1103*'&%&&)**.//1''''213=GG?>>@EBB<?;=<?-+)')((00766A?@?7555C=>::<>::762-1/.*(&'%%$%(+*)(014;9555/*-5;64421-..51234355EBCFBIGFJFCEHFDEJHGFFHDJJJJGD>:56@=44441111;A4@DFGJFJJFHHDFFJCEFGFA<<>>>>EJIB?:.00026;>@>BDDIEJJJIHF<20)&'&'('(**8952345;<;G<<<<CCJEJJJJIFIIJ@A@;;::@A<<4433740--('%$$%3FA>:9:::>;334JB>?EGEIIJIHJJDCDDJJJIJJJ?==FJIGICHIJGJJGHJGDJB87<>CDGIG====IEEJJJHJEEJEF?C=0///;./6;=@?>?A@>=:::HHJJGIIJH@@2588/(''*5''',*('',)*)(%%&$$%6=>BFDFGB@8)('')0/,&&&&%%%%'*(+/6FJHJCCCCBBCDJGC;<)))&&$%'$%$$%(./@@<<>=CJJHGAAABJFIJJJGFDCE;;=5/'&)))/444AJ?@==?@FECEGGEBCBDCGEDJGJJ?DDEFFBB52,,-888=A>;=778?B<B:///1CB???DGFJEEIFFEBAAAIJJJGHJJFDA@:300***+1/+++,>6BDDJFJGJIFJHH:99:300//(&'(,-;=>?434IJJJJGAA@8775654689<?;:ECGA>=40/((259987445&%%%'*330100(''(@EFFGFJHJJJJIGDCBAAJBBDDHHDA@AB9:,''(()35489;>JJJJHHJHJJIJHJJIJHJJJFIIGJIJJIEBACIJJJJJJJGGIJEJJJHHB<<<=FCCCEEJJJFJJFGJIHJHEDFDJJHJGEFG??>?EEJAAA=<;3....6''&$%&,'''&(''%$$)7554223:IJEFFEFIIJIIJCC@ADEIGJJHCBADJJIFEFCEDECCD??2211/0;=9@<7733213-5;@BBACEHFJJGIDG<<<<JF@@4.($&&%$$%%%%%%%%&%%%&'),,.277?AAAD0///?ABJI3333=?BD??<<.-+*'&'$&&'.7@DDEEEFIJCEFBFCIE;/))*+++*())).844)))4ACDG*)%%&&&'++14;;::A@EBFHJ=34>??AHC@@@BDGHDGEDCE><;(''')(($#%%&%&%'''(+;6,,,-/...015(''(2****...234765;489:GC<662./'&'*))/3--51832203.++,(+*('''1-//098@::>?HJHJJ@:9:;BEEECGHJIJECBEHEE?::112>?CBBD@AHFFJIJBA-,++--.11545@BABCCBC@?@21117002ABFCD?:888@?CBEFIJFG43339DFJGJJFF==<JCCCDHEJGFGDEECDEDHFGHGJIHJJJJIDCC((&#
@Glass_F3P_10_D3_6_24_9
GGTTGCGTGCTGAAAGAGGTGAAGACGAAAGGGCCTCGTGATACGCCTATTTTTATAGGTTAATGTCATGATAATAATGGTTTCTTAGACGTCGAGTCTTACGCCCCGCCCTGCCACTCATCGCAGTATCTAGAAGCGGCCGCGAATTCCAGAAATCATCCTTAGCGAAAGCTAAGGATTTTTTTATCTGAAATTCTGCCTCGTGATACGCCTATTTTTATAGGTTAATGTCATGATAATAATGGTTTCTTAGACGTCAGGTGGCACTCGAGTTGATCGGGCACGTAAGAGGTTCCAACTTTCACCATAATGAAATAAGATCACTACCGGGCGTATTTTTTGAGTTATCGAGATTTTCAGGAGCTAAGGAAGCTAAAATGGAGAAAAAAAATCACTGGATATACCACCGTTGATATATCCCAATGGCATCGTAAAGAACATTTTGAGGCATTTCAGTCAGTTGCTCAATGTACCTATAACCAGACCGTTCAGCTGGATATTACGGCCTTTTTAAAGACCGTAAAGAAAAATAAGCACAAGTTTTATCCGGCCTTTATTCACATTCTTGCCCGCCTGATGAATGCTCATCCGGAATTTCGTATGGCAATGAAAGACGGTGAGCTGGTGATATGGGATAGTGTTCACCCTTGTTACACCGTTTTCCATGAGCAAACTGAAACGTTTTCATCGCTCTGGAGTGAATACCACGACGATTTCCGGCAGTTTCTACACATATATTCGCAAGATGTGGCGTGTTACGGTGAAAACCTGGCCTATTTCCCTAAAGGGTTTATTGAGAATATGTTTTTCGTCTCAGCCAATCCCTGGGTGAGTTTCACCAGTTTTGATTTAAACGTGGCCAATATGGACAACTTCTTCGCCCCCGTTTTCACCATGGGCAAATATTATACGCAAGGCGACAAGGTGCTGATGCCGCTGGCGATTCAGGTTCATCATGCCGTTTGTGATGGCTTCCATGTCGGCAGAATGCTTAATGAATTACAACAGTACTGCGATGAGTGGCAGGGCGGGGCGTAATTTGATATCGAGCTCGCTTGGACTCCTGTTGATAGATCCAGTAATGACCTCAGAACTCCATCTGGATTTGTTCAGAACGCTCGGTTGCCACCGGGCGTTTTTTATTGGTGAGAATCCAAGCCTCGAGCTGTCAGACCAAGTTTACTCATATATACTTTAGATTGATTTAAAACTTCATTTTTAATTTAAAAGGATCTAGGTGAAGATCCTTTTTGATAATCTCATGACCAAAATCCCTTAACGTGAGTTTTCGTTCCACTGAGCGTCAGACCCCGTAGAAAAAATCAAAGGATCTTCTTGAGATCCTTTTTTTCTGCGCGTAATCTGCTGCTTGCAAACAAAAAAACCACCGCTACCAGCGGTGGTTTGTTTGCCGGATCAAGAGCTACCAACTCTTTTTCCGAAGGTAACTGGCTTCAGCAGAGCGCAGATACCAAATACTGTTCTTCTAGTGTAGCCGTAGTTAGGCCACCACTTCAAGAACTCTGTAGCACCGCCTACATACCTCGCTCTGCTCATCCTGTACCAGTCAGCTGCCAGTGGCGATAGTCGTGTCTTACCGGGTTGGACTCAAGACGATAGTTACCGGATAAGGCGCAGCGGTCGGGCTGAACGGGGGGCGTTTGCACACAGCCCAGCTTGGAGCGAACGACCTACACCGAACTGAGATACCTACAGCGTGAGCTATGAGAAAGCGCCACGCTTCCCGAAGGAAGAAGGCGGACAGGTATCCGGTAAGCGGCAGGGTCGGAACAGGAGAGCGCAAGAGGGAGCTTCCAGGGGGAAACGCCTGGTATCTTTATAGTCCTGTCGGGTTTCGCCACCTCTGACTTGAGCGTCGATTTTTGTGATGCTCGTCAGGGGGGCGGAGCCTGTGGAAAAACGCCAGCAACGCGGCCTTTTTACGGTTCCTGGCCTTTTGCTGGCCTTTTGCTCACATGTTCTTTCCTGCGTTATCCCCTGATTCTGTGGATAACCGTATTACCGCCTTTGAGTGAGCTGATACCGCTCGCCGCAGCCGAACGACCGAGCGCAGCGAGTCGTGAGCGAGGAAGCCTGCATAACGCGAAGTAATCTTTTCGGTTTTAAAGAAAAAGGGCAGGGTGGTGACACCTTGCCCTTTTTTTGCCGGACTGCAGCGGCCGCTACTAGTAGACCGGCTAGCGTCAGTTTCACCTGTTTTACGTAAAAACCCGCTTCGGCGGGTTTTTACTTTGGTGATCGAGTGATTACGAAGCAAGCAAAGAAAAAAGGCGACAGATTACTCTGTCGCCTTTTTTCCTGACTCATAACTTAGGTGGCGGGCTAGCGTCGTGGTTTGTCTGGTCAACCACCGCGGTCTCAGTGGTGTACGGTACAAACCCCGACGTGCACAGCTGTCACCGGATGTGCTTTCCGGTCTGATGAGTCCGTGAGGACGAAACAGCCTCTACAAATAATTTTGTTTAAGAATTCATTAAAGAGGAGAAAGGTACCATGAGTAAAGGAGAAGAACTTTTCACTGGAGTTGTCCCAATTCTTGTTGAATTAGATGGTGATGTTAATGGGCACAAATTTTCTGTCAGTGGAGAGGGTGAAGGTGATGCAACATACGGAAAACTTACCCTTAAATTTATTTGCACTACTGGAAAACTACCTGTTCCATGGCCAACACTTGTCACTACTTTCGGTTATGGTGTTCAATGCTTTGCGAGATACCCAAATCATATGAAACAGCATGACTTTTCAAGAGTGCCATGCCCGAAGGTTATGTACAGGAAAGAACTATATTTTTCAAAGATGACGGGAACTACAAGACACGTGCTGAAGTCAAGTTTGAAGGTGATACCCTTGTTAATAGAATCGAGTTAAAAGGTATTGATTTTAAAGAAGATGGAAACATTCTTGGACACAAATTGGAATACAACTATAACTCACACAATGTATACATCATGGCAGACAAACAAAAGAATGGAATCAAAGTTAACTTCAAAATTAGACACAACATTGAAGATGGAAGCGTTCAACTAGCAGACCATTATCAACAAAATACTCCAATTGGCGATGGCCCTGTCCTTTTACCAGACAACCATTACCTGTCCACACAATCTGCCCTTTCGAAAGATCCCAACGAAAGAGAGACCACATGGTCCTTCTTGAGTTTGTAACAGCTGCTGGGATTACACATGGCATGGATGATCTCTACAAATAAAAGCTTGATATCGAATTCCTGCAGCCCGGGGGATCCCATGGTACGCGTGCTAGAGGCATCAAATAAAACGAAAGGCTCAGTCGAAAGACTGGGCCTTTCGTTTTATCTGTTGTTTGTCGGTGAACGCTCTCCTGAGTAGGACAAATCCGCCGCCCTAGAATCGAGTGGCGCCTGCAGACGTAAAAAAAGCGGCGTGGTTAGCCGCTTTTTAATTGCCGGACGTCGATCGATGCCCGGATGATCCTGACGACGGAGACCGCCGTCGTCGACAAGCCGGCCGTTAATTAAAAAGTTAAACAAAATTATTTGTAGAGGGAAACCGTTGTGGTCTCCCTGAATATATTATACGAGCCTTATGCATGCCCGTAAAGTTATCCAGCAACCACTCATAGACCTAGGGCAGCAGATAGCG
+
20001-&%#%*('&(()')25=BCCA?>@BFJIIJIGFGJIHIJIJJJJJJIJJJHJJJGJJJJJJJJJJGJFJJA@@****?::9+++,.2226679885>;;;>FBACEEEHJJJJJJJJJJ;;;6'%%%&47@IGHIHHHBBCBJDJJJJBCBCEJ=;;>;BEGJHJJJIEJJJFJ@JGJFIFFFHJJHJGJJGJJJDDJHJJJJJHGIJJGJIJJJJEJJFGGHJIJJFJJJHIJJJEF>==>ICBA)&(&&D<;;<EIJEEEDEAAAACBACA?@@A5555FEGG<<JEG?;9;<BBB=@>:@322265;5,++-34:889>A771*6666?8=??:::<IFGJGJIHJJJJJJGHJJEJGFFJFIHIEEJJIEHJJDD=?CIGIJJEDCBDJJJJJJJIHIHJFJJIHIGHF@<=7B>EFI??>ACCGJHJJFJJJJJJJJGJHJJJIJJJHJHGJIIJBIIJFJJJIHIHJIGJJJJJJJIIIJJJJIJIJIJJJJJIJJJFJJJGGJJFJD@CAEJJJJHIHFJJJJJJJJJJJJJJJJJCDEDGJE;>>0??@JECJJBGJGEFJJJJIEJJJGDG@@AAD>JJJ;;;;HJJGHJJJJEJJJJJJJIJJHJHJHJJJJJJHJJIHJHJFEGJJHJJJGJA8/000IDIJHJJJIJ@HJJJFGJIJJJJJJJJGJJJJJJJFJIIHIJFJJGJJIJJDCECEHFJEIJIJJJDJIJF4444<<<9;=:8=>:9;;ECHGFJJHHJJIHHJJHJGECFJJJHJ=<;<DADEGJJ7>11JJIJJJHJJJFJHJJJHHHFDEGEHBAFHJFJGC<;;<EEG5?DC6555>@9GDFHFJGJIJGJJJJJFJEF;;;;9998866::=>76;;EFBA@DD?FEJHJJJHEGDE=?@JJJIHJEE@BABCDDEDFJHJEJJJIJJEBCDJGJJIHEGJJ====CCABCJDDJIHJIJCACCJJJJJJJFGJIHIHJJJJJJHHJJJIEGGGIJJEDJEJFH<87<;<;:99;GHFCCBDCIJGJJJJBABIGHGGFJJJJFJEHJ;:::A>>@DJFBCABGHIJJJJHJ@--99JJJJIJJEEFFJHEEDFEDCCCDIFJJJHFJJJGHJJIJFFJJJGJJJGJJIJHIJJHJGJJIJJJJGEJGJJJIJJJJJHHGHHIJHIJJJJIIHHJFFJFIGJJDFJJJJJEEIIGJJJJIIFHJDIJJHJJGEHBCCEJJJJJDIJJHJGE;550/))*+?@@>;;:9999JJFGH?@><>>>JFHJHJIIGJJJJJJEJJIEIGGFIJF3228<<2??875/00BBA?@@AJ>>;;;:@A7-''..26767885011)76:;5-++/.;HC3237@AAHEGDFJJFFECGJDJJJHJJJIJJJJA@@@HEEJJJJIJJJJJJFHJH946*+554<:@FB@@>=;<89CDCDDDEFEJHJJHJGJJJJHHJIJJGJJGJJJGHJJJIIJJIJJJHFJJGJFF<<<=JJJHEGDGJJEJGJFHEEHHDHD+++,552/0449:8;??BC>==>>A>@A@?>?>CE<;;444333-,((*)++,*$%%$$$%)))-(,/+,,,/./55/**08:9=>>A5>=?IFBJGGECF22ABC@@DGEFHD4HGFJJJGJJJFJGIJJFJFJGEECJHJJE877=9.-.4-*'*..5;88?=B@AA@FBCJJJJJJJGJFHGEJAA:3--/2/))''****8556ACEGJGJHHJ>>>EGJJIJIIJFHFIH@@>64402-'%&+(+,)()+++./3668GFDFJH@@?HFJJJJIHB@CD00003++*(*%%%&(69<???A??6457FEEGFC;:1-)'''.//1324CIJFHFJJHJFFGJGJFHJJHHJJJJHJGHJIJJGG98745?>CAEEEGJJGGDD<7566GEHGJJGIEDG@?523<?AFDCEFDHJJHJJJJJJ?<GEFJGGJIFIGJGJGJJIJJJIIJJIJJFJIJJJJJJJIJJJJGGJ=CDAJJJJJIJHIIJIJJJGHHJJJJJJJJIJGJHJJJGJHJJFJJJJFJHIGEJJJHFHJDFD644JJFHJIB@??@CFEAB@CECDABBEJJJ1)))>>>/**CDJICCCGJIGIIDJJIJGFJEDEDGGEG;;;;DHJJJJJHDGGIEHGI=BHEEGABJIJAAABF@EJGG?618?E:62..--11000?DGGFCBAHJHIJDIJJJGJIJJFGJFJ>:77B@<CBCB=@@AGFEDJFEFIFCGJ==<<>66542/.*)*+)))).*,,&&&&+(*,--.2,,----4101255CB;>CFJJJJGEFJFGDEFC?>768<<::9970-@?///222767BDFEGEGGGJJJFECEFEGHGHEFEJJJJHIJJHEHEJIFJIJGJFFIFGJECEGIJIJIIJJE;;;8:99@?@AEB@@BFJJIJ??@@IHGBEDGHFGIGD?=<:9>BDEFJIHJDCFJIFDFC@=<94,++480//01??A@>>>>B@>@BJGBFFFJIFIJHGJEJHJIIHDECIGJIJGJGD@>>66666BEJJDGFGJFIDIJJJJJJGJFFJHHJJIFHJIFJGEGJGIECCEGGFEJHGHGIFHEHGFJJIJIJFJJGDHJIJJHJB?@@@D@@?<:>EIDAGHJIIEIJHJJJGGFFFGJJJB@A@GI@HJBIJFJJHCGEFJGJEEEGFGDJHFBBCBFJGEJJJFEFDBCEGEGGEJJHJHEDDDEEJJBBBCBCCAGGBGEHFFGEBBIJHECCFEGDF1*,,+,ABCEBCJJJ<<=BE>=<88==''&)-*+**?AA===>::99ABCCDDCJFDACAIFJJJGFHEGJJFHJHDGJJJIGGCAAAEGFEJDIJIEFJJFJGGJJJHHJJJDCEF9999JDBCCFDFEDFJGEHFFJ>6556<>>?BA<<FIIGFFAA@@B@AJGJHIGFJFJI<:JGJ@A@<>=>AECDDGJHHFFGHIHCABBDIJDEFDDEFEJDDFIGFECCEDGGEBECEEJFFGEJGCBGGHACBFJEJJFGCFHEEEJJDGGJJJJJHFEEEHDJJGFJGFJJHGFFEFEJJCCEDHFEGDDEGDGIGGGGFFEDFGFFFIJJFJDB>>DEEJHCCBCCDBCECDHE>CA>@@:;;?@EJHGIFDGGEJHEFDEIDCCBDBBBDEDEFEDFEDJJD@AEC;9950-::69<>?@@BA?@?>@@AAFFEA::;;<;6@<<=>>>ACCDDD?B>>>>>?=JJJHBBB@FEGGEDC33EEHJJJJJJIJJHJIJJHIJFCEEHJHJJJJJJJE89:JJJJGJJIEFHGJJJJIJIJH6346<CFJFA@@@ABCFFJHGJJJJJEB;<>@@@CJJJJHGIHJDGE::::C@?BAAACCACGJJGJFJIJJJHJJJIHHEG?444./098334=>EEFHJJJJFJABJJCCFEDJGGJJ1///IHIHIJDBEIEFGGJGFIGJJJJJJFJHB>;2325****)((&(''.,'''58<:<>BB@;>;=<;:<B@ACGEGHJHJJIJHDDDBJGJJGHJFIGJHHCF=BBACGJDJGJHIJJHJHHJHFJJJJJIJJJJJJJJIIJJJJFCCECFJEGJIJHHFJ<BGJJJHBDCCFEDFEBA@CCJIJHJJJJJEJDFJDD7+*'&+,3:BAA3333AA:56855.+,,2321..,,('%%
@Glass_F3P_10_D3_6_24_10
TAGTTGTATTCCAATTTGTGTCCAAGAATGTTTCCATCTTCTTTAAAATCAATACCTTTTAACTCGATTCTATTAACAAGGGTATCACCTTCAAACTTGACTTCAGCACGTGTCTTGTAGTTCCCGTCATCTTTGAAAAATATGACGTTCTTTCCTGTACATAACCTTCGGGCATGGCACTCTTGAAAAAGTAAGTATTAATGATATTTGGGTATCTCGCAAAGCATTGAACACCGTAACGGAAAGTCAGTGACAAGTGTTGGCCATGGAACGGGTCGTTTTCCAGTAGTGCAAATAAATTTAAGAGGTAGCTCCGTATGTTGCATCACCTTCACCCTCTCCACTGACCAGAAAATTTGTGCCCATTAACATCACCATCTAATTCAACAAGAATTGGACAACTCCAGTGAAAAGTTCTTCTCCTTTACTCATGGTACCTTTCTCCTCTTTAATGAATTCTTAAACAAAATTATTTGTAGAGGCTGTTTTCGTCCTCACGGACTGGCGACAGACCGGAAAGCACATCCGGTGACAGCTGTGCACGTCGGGGTTTGTACCGTACACCGCTCGACCCGCGCGGTGGTTGGCCGGACGGACGCGTAGGCCGGCCCAGCCTATTTAAGTTATGAGTGAGAAAAAGGCGACGAGTAATCTGTCGCCTTTTTTCTTTGCTTGCTTTGTAATCACTCGATGACCAAAAGTAAACGCGGAGCGGGTTCATCAAAGCAGTTGAAACTGACGCTAGCCGGTCTCTCGTAGCGGCCGGGAGTCCGGCAAAAAAGGGCAGGTCACCACCCTGCCCTTTTTCTTTAAAAGTTCCGAAAAGATTACTCGCGTTATGCAGGCTTCCTCGCTCACTGACTCGCTGCGCTCAGGTTGGTTGGTTGGGCCAGCGGTATGAGCTCCTCCACTCAAAGGCAATACGGTTATCCACAGAATCAGGGGATGACGCAGGAAAGAACATGTGAGCGAAAAGGCGGCAAAAGGAGCGTTAAAAAGGCCGCGTACTAGCATTTCCACAGGCTCCGCCCCCCTGACGAGCATCACAGAAAAATAGACACTCAAGTCAGAGGTAGCGAACAGGGTACTGAACCCAGGCGTTTCCCCCTGGAAGCTCCCTCGTGCGCTCTCCTGTTCCGACCCTGCCGCTTACCGGATACCTGTCCGCCTTTTCTCCCTTCGGGAAGCGTGGCGCTTTTGTACCATAGCTCACGCTGTAGGTATCTCGTCGGTGACCGTCGCTCCCAAGCTGGGCTGTGTGCACGAACCCCCCGTTCAGCCCGACCGCTGCGCCTTCTATAGGGTAACTATCGTCTTCGTCCAACACCGGGTGAGAGACACGACTTATCGCCACTGGCAGCAGCCACTGGTAACAGGATTAGCAGAGCGAGGTATGTAGGCGGTGCTACAGAGTTTGAAATAACGGTGGCCTAACTACGGCTACAGTATTTGGTATCTGGCTTCTGCTGAAGCCGTCCTTCGGAAAGAGTTGGTAGCTCTTGATCCGGCAAACGAACAGCTGGTAGCGGTGGTTTTTTTGCTTGCAAGCAGCAGATTACGCGCAGAAAAAAAGGATACGGAGTAGCTTAAATCTTGTTACGGGGTCTGACGCTCAGTGGAACGAAAGTCGCTAAGGGATTTTGGTCATGAGATTATGGAAAAAAATAGCCTCAATCCTTTTAAATTAAAAACGAAGTTTTAAATCAATCTAAAGTATATATGAGTAAACTTGGTCTGACGGCTGGACTCGATTCTGGCCACCGATAAAAAAACGCCCTGACTGTGAACAAATCCAGATGGAGTTCTGGTCATTACTGATACTTAACAGGAGTCCAAGCGAGCTCGATATCAAATTACGCCCGCCCTGCCACTCATCGCAGTACTGTTGTAATTCATTAAGCATTCTGCCGACATGGAAGCCATCACAAACGGCATGATGAACCTGAATCGCCAGCGGCATCAGCACCTTGTCGCCTTGCGTATAATCTTGCCCATGGTGAAAACGGGGGCGAAGAATTATATTGGCCACGTTTCAAACTGGTGAAACTCACCAGGGATTGGCTGAGACGAAAAACATATCTTCAATAAACCCTTAAAAAAGACCGGTTTCACCGTAACACGCCAGCATCTTCAATATATGTGTAGAAACTGCCGGAAATCGTCGTGGTATTCACTTCCAGAGCGATGAAAACGTTTCAGTTTGCTCATGGAAAACGGTAACAAGGGTGAACGCTGTCCGTCGCCGCTTCACCGTCTTTCATTGCCATACGAAATTCCGGATGAGCATTCATCAGGCGGGCGAGAGAATTTGGAATAAAGGCCGGATAAACTTGTGCTTATTTTTCTTTACGGTCTTTAAAAAGGCCGTAATATCCAGCTGAACGGTCTGGTTATAGGTACATTGAGCAACTGACTGAAATGCCTCAAAATGTTCTTTACGATGCCATTGGGATATATCAACGGTGGTATATCCAGTGATTTTTTTCTCCCGTTTAGCTTCCTTAGCTCCTGAAAATCTCGATAACTCAAAAAATACGCCCGGTAGTGATCTTATTTCATTATGGTGAAAGTTGGAACCTCTTACGTGCCGATCAACTCGAGTGCCACCTGACGTCTAAGAATTCATTATTATCATGACATTAACCTATAAAAATAGGCATCACGAGGCAGAATTTCAGATAAAAAAATCCTTAGCTTTCGCTAAGGATCATTTCTGGAATTCGCGGTTTTTCTAGAGTACTGCGATAACTGGCGGGGCGTAGAGTTTGACATCTCTAAGGAAGAAACCATTATTATCATGACATTAACCTATAAAATAGGGTCCTCACGAGGCCCTTTGGTTCCACCTCGAGCACAGCTAACACCACGTGTCTATCTGCTGCCCTAGGTCTATGAGGATTTCGACTGTATGGATAACTTTAGCGGCACATCATAAGGCTCGTATAATATTGTGGGAAAAAGCAACGGTTTCCCTCTACAAATAATTTTGTTTAATTTTTTAATTAACAGCAGCTTGTCGACGACGGCGGTCTCCGTCGTAGGATCATCCGGGCGTCAATAACATACGTCCGGCAATTAAAAAAGCGGCTAACCACGCCGCTTTTTTCGTCTGCAGGCGCCACTCGATTCTAGGGCGGCGGATTTGTCCTACTCAGGGAGAGCGTTCACCGACAAACAACAGATAAAACGAAAGGCCCAGTCTTCAACTAGTATTTCGTTTTATTTGATGCCTCTAGCACGCGTATCGGGATCCCCCGGGCTGCAGGAATTCGATATCAAGCTTTTATTTGTGAGATACATCCATGCCATGTGTAATCCCAGCAGCTGTTACAAACTCAAGAAGGACCATGTGGTCTCTCTTTTCGTTCAAGAAATGTCGAAAGGGCGGATTTGTGTGGACAGGTAATGGTTGTCTGGTAAAAGGACGGGCCGTCGCCAATTGGAGTATTTTGTTGATAATGGTCTGCTAGTTGAACGCTTCCATCTTCAATGTTGTGTCTAATTTTGAAGTTAACTTTGATTCCATTCTTTTGTTTGTAATG
+
HDCDCHGAB@=A=FDJJGCA>74/,(((('':/'6,1GIIEFHJEHHIJHJJGGJFEJJJJJGF53347?>.+**,;>AADDDDCC:::;>/))))=>:;<?BAICDDIDEEFDBBBE5444<>2-A;:;:;>+*)((**-))%%%((*+,1-,2+-**+5:=>C:9?8<<<BAAAABBFB444//-++*))%%$$$%'&')*---../009BCA==98:79:=C44414430..''')+$$&',+(%$%&)++2237=ACBCADEB966;722222222@DCA9<<9:::=CDBC7770/,''%&%()'&%%#$&)9<=;:.,%%%&'()-'(,0*(7550'?=2/,*()-46;9778:<<@ABDF@EH@??=-++,7;::=?3&%%$%&&)+-*-(9:::=<<>>ABCDDGHGHJJJJJBABJCBEFEFJDCA4=919:''')./132,<?4444A;=>4346::;EEJCA@ABEBCFDDDE>>>==.--,.-&$$&&$%*+*)'&&%$$&)*.4=CB;999:;;>@<CJF:99986--,,006446=53212,,,-0,,,,-&''&*+,//.730668333/*'&%)((((&$#$%$%$&+%()*(*0*,)))-*(%%%(///5'&&('%$$'-+,,,,***'''+8==9888900/-1;5B<2-+-),,-+>=AHBEBADB:981///-*''(,/355-'+.))%%%&')))('%$$$$$%'))(&&(&&*+,..9555.-,--,*+---,,---.-.-.((''%&'*',)&%',+***)('&%&(,,-.8:<DACJ?CBFDD777+&''''''''&'(*=>743/..''++0)&&&'679/--.3.AACCCEEFDCCJ5101.+'&)%$$%%,''(+'$$%+())(&''''''(&%$%(&$$%%%'*&&&''22+**-767;FBCCECF50032+*((,BB<''''*'&'&'*(--*+-//&&',(''*;;82&&&&))*)%#$%&&*(*.30//05**()('&%&+,--.09/0::::A??999:=AC@4230/..,---:-*&')7773.-.+**).-,-0..,,.-&%%%%&%&&'(-)''&&&&%()'**4664358<;<78=EHJDCEJFBACCE?===>ACBHA<89.--50)53.*('))-1248:877766()1..0-)))*-7>@>3233CC@?>;----/.-3/)($$%&)+,.//./,+++2,)))+*)+'$$$$$$%$$$$%'(('&%('))+-+/5EEEEFDGEJICEBAABEEFBBBAACHGJEDDEIJH<8510/4*'%&&%&(((&&'&&'(459<2*((1))))+,(+.+*''''*//.))))503)''(+01168>?>5445;;8458@D><<;;><:::43115*)(**'''(*))*,,+*++++&&%(&'''/2++'%%%%'144;<445+))&&*,*(&%$%%%%%/422220///1'''')'%%%%%%(&'(+)(('),.+&&'&,/2210.0/*+01:::BDDB<+))))&%'&',13336=:997<?AC@=5455A:889=>JGDJAA?@;;::840-/+,)./)&&&%%##($$%'')*-29443*00//'''ED??::;8883++.09954.-+-)&%$$%$%'*14435>::;AEFCAE45A87-,,/241&%'%%%&(('''16669<.)&&)((*,,(&&'5=?AJGJGGH999:F>=?930,,,6::<<=@CJGJF9999@AAE4323''''/)(((,**&&&%$%%$$%%+)(*.1.)))&####$$&&&.-.-,,,---//,+)*(('('',5455>;;*&'.+*('''1666;999=BEA)''(=1//045998458..,,,@>>>?ADFH===6444.../773,+-6048?CBEDCF@@?>+++-::40)((4788CGFJJEJJEGJHHJBDCDJBA@6668<=7889?FFJIFDJJHJJ>===666:>6878=CEJEIHEEF433&&&$&')*3567BDHGJJ???HIC:730('$$&(-/../.843,,,+%$%&2646>>??2//+*,-*9:<EA?::<;2112:7788987--,+((.()11@BFGHCFB###%&.,''&$()+--14322288564580*%$%$%&$$#$&'$%%)..,,08::=;<;7;;AJGA@AADJDGDEJC3-,+)((19GIJDBCEJEIJJCDD<;:778I=9?8,++*-((''('((+7:944;A>===0///:4/'''%%%%%%/**DCFEIGJECHDFIJHIJHIEJGGJEHGJFDEEEABEIGGJJ4334??>8=((((*)2+,,,++)*17:9<<=@B?D?@?==;;>C>>><>>>>E;99=4DFIJFEJJHJJJJJJJJIJEJHJHJDBDJGEJJJIGGJJJHJIJDDECG>@77655868;JIGEGFHJJJJAJDECGFDJJCCDBEB@9@?@AFJHIDC:757...-44578@HFJJJGGFHCCBCG@?>?><:;=8867+())9;DCFCCHAC>=CHJICGFGD;<?@4346=CCDB=>>JJJJIGFJJGIJJIJJDFCF@;78B=B==JFFJGJJHJHJJJJJEJJJGFEFEHAB<:;3322222486679CFGGGIIIFF::99('&%&$$#$%'%%*-0:>EGJHJEJDEJJFECACB>;;420)%$$'+'&&'&&&%%$$%&)**../4:AFJ@@@?H@BD1.BB@ACCD??;;2///8333ADBDC611*(''(*+%&$$%(*''-/0100($$#$%'899JJFEA511073---.100))('((;;AFFH??<=?AFGFJFFIIJHGFFDIEJF?=74543-,,-+'''')1,,24243430&&&'..():://45FFJEDIACA@763+1+'%%&',.3233??@DEF:53310000/./.+++)&%$%%&%$%%26>==:98(%%%&*('&('*+?>=?AB64421*)()++(&%%((())*+/016??>@CCBEB64++,,<IC@?CJJ=1//*,&%&-171/.4/11)))'''(.()'')*244679211187522+++++-*+,,//-,-07/-)%%&'(((((,2378678=>==DEEJJJJFGJJHJHEF?=:64...-.477)')-../4466ECC8889=;;?;:534589651,&&&'&*((5334('')*)+*+++-.*+7>7779FJIDHCEBBCEAEEFBACFFGJEHJFB??>,('')&&&&&&&+***.--0/0(9D===<@A??BB@:954+'%%%%34(''5@555:JJHDJJJIHJFEDDEGI>;;<7475()677>)(().'%$%&)((((-,3:=AEIEDJJJJDEECEJJDE<;3322>:://1955B???ABB--,,//.,+''6/(((%$$$%&'(+*&(/0;=650'&%%(*+3439<<??ACD<:7===<77/.-,.)**AA???,++03''''))+3,21-.----.5878DAGEJJJ?>>8998A777BGIJJDBECHJDFDGE?@FJJJJBF>:@@988=EJ999IJJJHHEEJECADFGAAAB==BD>87,**$$%'
@Glass_F3P_10_D3_6_24_11
TTTCAAAAGGCCGTAATATCCAGCTAGACGTATGGTTATCAGTACATTGAGCAACTGACTGAAATGCCTCAAAATGTTCTTTACGATGCCATTGGGATATATCAACGGTGGTATATCCAGTGATTTTTTTCTCCATTTTAGCTTCCTTAGCTCCTGAAAATCTCGATAACTCAAAAAATACGCCCGGTAGTGATCTTATTTCATTATGGTGAAAGTTGGAACCTCTTACGTGCCCAATCAACTCGAGTGCCACCTGACGTCTAAGAAACCATTATTATCATGACATTAACCTATAAAAATAGGCGTATCACGAGGCAGAATTTCAGATAAAAAAAATCCTTAGCTTTCGCTAAGGATCATTTCTGGAATTCGCGGCCGCTTCTAGAGTACTGCGATGAGTGGCAGGGCGGGGCGTAACTTAACATATAAGAAACCATTATTATCATGACATTAACCTATAAAAATAGGCGTATCACGAGGCCCTTTCGTCTTCACCTCGAGCACAGCTAACACCACGTCGTCCCTATCTGCTGCCCTAGGTCTATGAGTGGTTGCTGAATTGTTTACGGGCATGCATAAGGCTCGTATAATATATTCAGGGAGACCACAACGACTCCTCTACAAATAATTTTGTTTAACTTTTTAATTAACGGCCGGCTTGTCGACGACGGCAGTACGGTAGTTCGGATCATCCGGGCATCGATCGTACATCCAGCCAATTCAAAAAAGCGGCTAACTTGGCGCCGCTTTTTTACGTCTGCAGGCGCCACTCGATTCTAGGGCGGCGGATTTGTCCTACTCAGGAGAGCGTTCACCGACAAACAACAGATAAAACGAAAGGCCCGATCTTCGACTGAGCCTTTCGTTTTATTTGATGCCTCTAGCACGTCATCGGAATCCCCGGGCTGCAGGAATTCGATATCAAGCTTTTATTTGTGAGGAATCATCCATGCCATGTGTAATCCCAGCAGCTGTTACAAACTCAAGAAGGACCATGTGGTCTCTCTTTTGCATTAGGAAATCTGGAAGATCTGTGGACAGGTAATGGTTGTCTGGTAAAAGGACAGGGCCATCGCCAATTGGAGTATTTTGTTGATAATGGTCTGCTAGTTGAACGCTTCCATCTTCAATGTTGTGTCTAATTTTGAAGTTAACTTTGATTCCATTCTTTTGTTTGTCTGCCATGATGTATACATTGTGTGAGTTATAGTTGTATTCCAATTTGTGTCCAGAATGTTTCCATCTTCTTTAAAATCAATACCTTTTAACTCGATTCTATTAACAAGGGTATCACCTTCAAACTTGACTTCAGCACGTGTCTTGTAGTTCCCGTCATCTTTGAAAAATATAGTTCTTTCCTGTACATAACCTTCGGGCATGGCACTCTTGAAAAAGTCATGCTGTTTCATATGATCTGGGTATCTCGCAAAGCATTGAACACCATAACCGAAAGTAGTGACAAGTGTTGGCCATGGAACAGGTAGTTTTCCAGTAGTGCAAATAAATTTAAGGGTAAGTTTTCCGTATGTTGCATCCACCTCACCCTCTCCACTGACAAATTTGTGCCCATTAACATCACCATCTAATTCAACAAGAATTCGACATTCCAGTGAAAAGTTCTTCTCCTTTACTCATGGTACCTTTCTCCTCTTTAATGAATTCTTAAACAAAATTATTTGTAGAGGCTGTTTCGTCCTCACGGACTCATCAGACCGGAAAGCACATCCGGTGACAGCTGTGCCACGTCGGGGTTTGTACCGTACACCACTGAGACCGCGGTGGTTGAGCCACGAGACAAACCACGACGCTAGCCCGCCGCCTAGTTATAAGTCAGGAAAAAAGGCGACAGAGTAATCTGTTGCGCCTTTTTTGTTTGCTTGCTTTGTAATCACTCGATGACCAAAAGTAAAAACCCGCCGAAGCGGGTTTTTACGTAAAACAGGTGAAACTGACGCTGCACCCAGTACTCATCACGGCCGCTGCAGTGCGGCAAAAAAGGGCAAGGTGTCGGCCCCACCCTGCCTTTTTATTTAAAACCGAAAAGATTACTTCGCGTTATGCAGGCTTCCTCGCTCACTGACTCGCTGCGCTCGGTCGTTCGGCTGCGGCGAGCGGTATCAGCTCACTCAAAGGCGGTAATACGGTTATCCACAGAATCAGGGGATGACCCAGGAAAGAACATGTGAGCAAAAGGCCAGCAAAAGGCCAGGAACCGTAAAAAGGCCGCGTTGCTGGCGTTTTTCCACAGGGCTCAGCCCCCCCTGACGAGCATCACAAAAATCGACGCTCAAGTCAGAGGTGGCGAAACCCGACAGGACTATAAAGAAGCTCGGCGTTTCCCCCTGGAAGCTCCCTCGTGCGCTCTCCTGTTCCGACCCTGCCGCTTACCGGATACCTGTCCGCCTTTCTCCCTTCGGGAAGCGTGGCGCTTTCTCATAGCTCACGCTGTAGGTATCTCAGTTCGGTGTAGGTCGTTCGCTCCAAGCTGGGCTGTGTGCACGAACCCCCCGTTCAGCCCGACCGCTGCGCCTTATCCGGTAACTATCGTCTTGAGTCCAACCCGGTAAGACACAGCTTCTCGCCACTGGCAGCAGCCACTGGTAACAGGATTAGCAGAGCGAGGTATGTAGGCGGTGCTACAGAGTTCTTGAAGTGGTGGCCTAACTACGGCTACACTAGAAAGAACAGTATTTGGTATCTGCGCTCTGCTGAAGCCAGTTACCTTCGGAAAAAGAGTTGGTAGCTCTTAATCCGGCAAACAAACCACCGCTGGTAGCGGTGGTTTTTTTTTGTTTGCAAGCAGCAGATTACGCGCAGAAAAAAAGGATACCGAGAATCCTTTGATACTGCGTATGACACTCAGTGGAACGAAAACTCACGTTAAGGGATTTTGGTCATGAGATTATCAAAAAGGATCTTCACCTAGATCCTTTTAAATTAAAAATGAAGACTAATCGATCTAAAGTATATATGAGTAAACTTGGTCTGACAGCTCGAGGCTTGGATTCTCACCAATAAAAAACGCCCGGTGGCAACCGAGCGTTCTGCGAACAAATCCAGATGGAGTTCTGAGGTCATTACTGGATCTATCAACAGGAGTCCAAGCGAGCTCGATATCAAATTACGCCCCGCCCTGCCACTCATCGCAGTACTGTTGTAATTCATTAAGCATTCTGCCGACATGGAAGCCATCACAAACGGCATGATGAACCTGAATCGCCAGCGGCATCAGCACCTTGTCGCCTTGCGTATAATATTTGCCCATGGTGAAAACGGGGGCGAAGAAGATTGTCCATATTGGCCACGTTTAAATCAAAACTGGTGAAGCTCGCCAGGGATTGGCTGGACGAAAAACATTATTACGATGGACGCTTAGGGAAATAGGCCAGGTTTTCACCGTAACACGCCACATATCAATATATGTGTAGAAACTGCCGGAAATCGTCGTGGTATTCACTCCAGAGCGATGAAAACGTTTCAGTTTGTTCATGGAAAACGGTGTAACAAGGGTGAACACTATCCCATATCACCAGCTCACCGTCTTTCATTGCCATACGAAATTCCGGATGAGCATCATCGGCGGGCAAGAATGTGAATAAAGGCCGGATAAAACTTGTGCTTATTTTTCTTTA
+
'''':<=JJJJJFJIIJ@A>=,+*)'&&&&+,--/6;<?++*+0;@?C=<=<:9::?>>?FHIJJGJIIE<<<JD?JE687?9@A@EAJ@344=BDHFJJDFA=778GGFHJJGGJGJJJJJJJFJJEEGJDA977AAJFDFIJDEA4***,*+,39JJJJJGDCHGIJGJD???HEFGJGJEC81EJDDBBGJJJJ@AEAF<@@@FFDDABBCGEEDJDGFJJ<998=BACDIA,++-7778B:::;FJJFGJJJJJCDBBDCCJJJJIFHFDID/.(''&(*+0/,--?JDDCCGJIJIJIIFJJJEJJJEJGJJFDF@>9/(((+))(4HDFFFJ@?;.----5057JC?<<=>)'''?@GIIIHJIGJJCBEBJF@>+*+,46665///1%'(''')CFEJFJJ999AA;;.)%&%$$&((&&)*139@DHFCCBED?A/,,,212460199=44013124335?HC99>ABFGHJJJJJJGB><<=CHJJJJIEJHJGJDBBCGJD<;<<I???;;:;DABA::::=80006A@CDGJED98781132.--+((()(((&(++,0=JEDDDJFEGJJFD;;:=<@DGHA>8-334AJDA@@>>)))*('(())))%$$'*<A@AHGGECC3+HGGGJIJJGEJFFJIJJEBBBBJIF,((()))()($('$$##$%$%$#$015//..924460/(&&'%***02222----+)(,&&&'BCCCA>>>?60(((%$%&,+&'**/2255<<>??D9999?AFE:775000001**++,FHECHCEGCAB<<<++**++,2689;894...:8;;<A>9EDFCCDJFJGJJCJFEJJB@:*&&',,&02:?:;JIJJJJD@?DHG6>@A333,,,0++001+''(223100-2./02;:??>JCD>?CHJIHJJFFHIG<;;>JFEB<54321&%&((*(*...-./78:9;FJIJJIJBD>>HJHJJHJHJGGJFJCCBBEJJGDGHJEFEEJFEJDEDEEDBA?-(%%&$%&&+((''$$&*%')%%02>?GJECDJJFJIHGIJJA@?666@?JIFFA0///JJIJGHEHEFEGABDGJGHJJJJGHFEHIJEJJHIJFFEJJHJJFJGJCBA9:23BBHDJDEJA@@AGCJIIFJIJJIJJJJJJJGJFHJHJJGIGJJJJJJIJEJJJJJHGJJJJJJJJHJJIGFIFJJJDGDGJJDF43349;<><89>?DFF@@><.--)')*))2539'(DDEEJJHGHJJJJGIJJGIJIJHJJGIJJJIHFJDDFBEC//..;GEEJ@A@AJEJJFIFC99:@IGJGIIJJJJJJJJJJ7777?JJGEJJJJHIGAB@IJJIJAABCHFGGJJEEDCFGEJHIJJIJFBAJJID?===?=88;9;FJGFBC12///75-(''(<:;;;F@???FGDJ<;::A@DJHJHJA==>BEEHGJFGFJJGGEEJBBCGGGEJJIJJIFJFJJJA7.6...1143347;8:56666??BCCBIIFIIJIJFCIJJA>==><6,+++,?AB@<<772*(,..&'<=@BCA><8C?223*(9:<>AEBBEFGHGFDHCCFAECEJA<::9:2-,,))&&))*'$$$'-0-39;BGDGHJICECCDDCHFDBFDA?98<3444?0/;?9?44@?C@86@DEFIEGGJJCJJDDGFJHJHCDDEGC<:::AAEA7765<BCECGIDBBCH=98..--133;AIJGJBB@ABB=>?>FF?988-*565..433344JHGFIHCFDCHFGBBFDJCBADEFFCCCCE88871100527522275447;7@<<<99931111144(((*+&'0-4)((()))*25<?ABACBBCCE??@CBBA@A@<1+++.10532:<,++,0...-:;;;:///=@88720021111122<;:226IEGF>:>:9:EIJGIIJEGJGA=11/15=;79:5>AEJFA10/++*(())**&&%%&($$$###$&),++*++++*'(''1/11<JFJJJJEHIHDJJ**)*./40112:3/.+-+++'&&&(/5JHEABBFHJFGDJIEHGDFFFJEEHDJGFJFJJJBJDDEHGJE9998**47:;322+))'/../46;<GJJABC>@?@//.0335879><<==DJJJJJIFJJJJJJGJFFEFEHHJA;:9311//7JC;***(***=>CJGJIGCCBCAAABHEEJJJHA><<<?CDEIJI=652;3:4DBBCJJGFIE??=>CBFJDDHJCCDJFBC@@(((')40((--99?@CBADFIGDH@>=67=<=?BADGJGGJFHGJFJC?><=@BDJEFB@=<,,+,;8777AB@=10/..,*&%%$%&+,,,*00411();A@?>9967322494330/07@?985=7GHHJJJJJ@?<;:A:66CCBBDJFG7767<<C<8GJJBGE@ABCGJJGHFJHHBA@@FECBAIAAAB@ACCCCDI@A@HJHEF7666CBAC@FIAAAD.***,*'&'*,-34=...AIHDE@=9340//08;=@?8**4467GJECDGFEJJJDIHJJDJHGJJIFIGIFEBAAADE;989;G=>=>?AB;<::;:99%%%%()())77>DDCCIDEC6667=>=61.+++689:>?>EJJIJJEDIFJJDGA=667JIHDGGFJJIHFIGGGJHIJGJHJJHIJJHJGDJIIJGIHJIJ;9956661(43.00-,,221BCFJGGHFJIJHJJFGHJJIJHD8AB?>?@A99BCJHFHJJJJE?EC54443451542227BDGHDFHJIG=>=<==700+++,/3=>=;?9>DDFG>?BFFJGDFEGGJJEGIFDDAAADEE?=>@BCC?74431-***))())))2&))'(&####$((*4*>?999:FAA>:4326<::::HJHJJJJJJHGHBA@AJIJIHJIHJJGJJFA?AJJJDIHEC98887)'')4968;<50.(1---/./+,1,*('&&)+*)**223IFBBDJJHIAAABGJJJGD;ACFJJJJIHBB66;;@ABBBBEEI9874631..,14=?HGCCB?8888FB:;;<3223==?()))''(/:883:CJJHJIIJJIJGFDDJFHJIJEEEG998943./66::<EAA??=<=;<777<<G+**+-''334@@<=,,,.45BFFEHJJCCCDJJCCCCFJJEFFDGGJGIEGEDBGDJHD?DC?@>=>8;:;GDDFJJFDEEJHJFFJJHFJJJJJJ@B@AJHDCECHFJJGHFFJJJJHJFJ888;B9@8888@@;;IJHGGJHFF?574445D??@ECACFE???BBB?64211.,'&%&...766666CAGFHJJHJ>===433<;;,,--66('''((('++,(/+''''&$$$*--/5,('''%%%$))))('''(((,'-./>JGI75458811@A@BCFJFJGFJJ>=<<3-++,''%$%&3329;<FJAAAJJGHJJFJHEJIJIEJGHEFHFJJJHJ?>::CDDJDECBEJFJJJHFG@@<;33D:))))DHIFJJIGACCCD@>:;;>>GGEHIJECF87?>>6JFJEJJ:79BFABJEFJJIJJJJGJHJJFJJJDFGGGFD?3CDFDJDB,***+21226535-)()*%%***.:CGHHIHDBBBJFGIJDEEDACCCEIJFEJD632*&
@Glass_F3P_10_D3_6_24_12
ACCCTCTAAAAAATAGGCGTATCACGAGGCCCTTTCGTCTTTACCTCGAGCACAGCTAACACCACGTCGTCCCTATCTGCTCCTCAGGTCTATGGTGACGGTCTTGGATAACTTTACGGGCATGCATAAGGCTCGTATAATATATTCAGGGAGACCACAACGGTTTCCCTCTACAAATAATTTTGTTTAACTTTTTAATTAACGGCCGGCTTGTCGACGACGGCGGTCTCCGTCGTCAGGATCAGTCCGGGCATGAATGGTACGTCCGGCAATTAAAAAAGCGGCTAACCGCGCCGCTTGCGTCTGCAGGCGCCACTCGAAACCTGGCGGCGACTCTCCTACTCGAGCTCGTGGCCCGACAAACAACAGATAAAACGAAAGGCCCAGTCTTTCGACTGAGCCTTTCGTTTTATTTGATGCCTCTAGCGCGTAAGATGGGATCCCCCGGGCTGCAGGAATTCGATATCAAGCTTTTATTTGTGAGGAATCATCCATGCCATGTGTAATCCCAGCAGCTGTTACAAACTCAAGAAGGACCATGTGGTCTCTCTTTTCGTTGGGATCTTTCGAAAGGGCAGATTGTGGACAGGTAATGGTTGTCTGGTAAAAGGACAGGGCCATCGCCAATTGGAGTATTTTGTTGATAATGGTCTGCTAGTTGAACGCTTCCATCTTCAATGTTGTGTCTAATTTTAAGTTAACTTTGATTCCATTCTTTTGTTTGTCTGCCATGATGTATACATTGTGTGAGTTATAGTTGTATTCCAATTTGTGTCCAAGAATGTTTCCATCTTCTTTAAAATCAATACCTTTTAACTGGATTCTTGCTAACAAGGGTATCACCTTCAAACTTGACTTCAGCACGTGTCTTGTAGTTGCCCGTCATCTTTGAAAAATATAGTTCTTTCCTGTACATAACCTTCGGGCATGGCACTCTTGAAAAAGTCATGCTGTTACCATATAATCTGGGTATCTCGCAAAGCATTGAACACCATAACCGAAAGTAGTGACAAGTGTTGGCCATGGAACAGGTAGTTTCCAGTAGTGCAAATAAATTTAAGGGTAAGTTTTCCGTATGTTGCATCACCTTCACCCTCTCCACTGACAGAAAATTTGTGCCCATTAACATCACCATCTAATTCGACAAATTGGGACAACTCCAGTGAAAAGTTCTTCTCCTTTACTCATGGTACCTTTCTCCTCTTTAATGAATTCTTAAACAAAATTATTTGTAGAGGCTGTTTCGTCCTCACGGACTCATCAGACCGGAAAGCACATCCGGTGACAGCTGTGCACGTCGGGGTTTGTACCGTACACCACTGAGACCCGCAGTGGTCAGCCAGACAAACCACAACGCTAGCCCGCCACCTAAGTTATGGGGGGCGGAAAAAAGGCGACAGAGTAATCTGTCGCCTTTTTTCTTGCTTGCTTTGTAATCACTCGATGACCAAAAGTAAAAACCCGCCGAAGCGGGTTTTTACGTAAAAACAGGGTGAAACTGACGCTAGCCGGTCTACTAGTAGCGGCCGCTGCAGTCCGGCAAAAAAAGGGCAAGGTGCCGACCACCCTGCCTTTTTACTTAAAACCGAAAAGATTACTTCGCGTTATGCAGGCTTCGCCTCGCTTCACTGACTCGCTGCGCTCGGTGGCTGTTCGGCTGCGGCGAGCGGTATCAGCTCACTCAAAGGCGGTAATACGGTTATCCACAGAATCAGGGGATAACGCAGGAAAGAACATGTGAGCAAAAGGCCAGCAAAAGGCCAGGAACCGTAAAAAGGCCGCGTTGCTGGCGTTTTTCCACGGCTCCGCCCCTGAGACAGCATCACAAAAATCGACGCTCAAGTCAGAGGTGGCGAAACCCGACAGGACTATAAAGATACCAGGCGTTTCCCCCTGGAAGATTTCCCTCGTGCGCTCTCCTGTTCCGACCCTGCCGCTTACCGGATACCTGTCCGCCTTTCTCCCTTCGGGAAGCGTGGCGCTTTCTCATAGCTCACGCTGTAGGTCTGTCATTCAGGTGTAGGTCGTTCGCTCCAAGCTGGGCTGTGTGCACGAACCCCCCGTTAGGCCCGACCGCTGCGCCTTATCCGGTAACTATCGTCTTGAGTCCAACCCGGTAAGACACGACTTATCGCCACTGGCAGCAGCCACTGGTAACAGGATTAGCAGAGCGAGGTATGTAGGCGGTGCTACAGAGTTCTTGAAGTGGTGGCCTAACTACGGCTACACTAAAGAACAGTATTTGGTATCTGCGCTCTGCTGAAGCCAGTTACCTTCGGAAAAAGAGTTGGTAGCTCTTGATCCGGCAAACAAACCACCGCTGGTAGCGGTGGTTTTTTTGTTTGCAAGCAGCAGATTACGCGCAGAAAAAAAGGATCTCAAGAAGATCCTTTAATCTTTCTACGGGGTCTGACGCTCAGTGGAACGAAAACTCACGTTAAGGGATTTTGGTGATAAAGATATAAAAAGATATTCACCTAAATCCTTTTAAATTCAGAATTGAAGTTTTAAATCAATCTAAAGTATATATGAGTAAACTTGGTCTGACAGCTCGAGGCTTACGGATTCTCACCAATAAAAAACGCCCGGTGGCAACCGAGCGTTCTGAACAAATCCAGATGGAGTTCTGAGGTCATTACTGGATCTATCAACAGGAGTCCAGAAAGCGAGCTCGATATCAAATTACGCCCCGCCCTGCCACTCATCGCAGTACTGTTGTAATTCATTAAGCATTCTGCCGACATGGAAGCCCATCACAAACGGCATGATGAACCTGAATGCGCAGCGGCATCAGCACCTTGTCGCCTTGCGTATAATATTTGCCCATGGTGAAAACTGGGGGCAAAGAAGTTGTCCATATTGGCCACGTTTAAATCAAAACTGGTGAAACTGACCAAGATGGCTGAGACAAAGAGAAAGACGTTTCTTCTCAATAAACCCTTTAGGGAAATAGGCCAGGTTTTCACCGTAACACGCCACATCTTGCGAATATATGTGTAGAAACTGCCGGAAATCGTCGTGGTATTCACTCCAGAGCGATGAAAACGTTTCCGATTTGTACATGGAAGCAGTCGTCCAGGGTGAACACTATCCATATCACCAGCTCACCGTCTTTCACTGCCATACGAAATTCCGGATGAGCATTCATCAGGCGGGCAAAAATGTGAATAAAGCCATAAAACTTCTGCTTTATTTTTCTTTACGGTCTTTAAAAGGCCGTAGATGTCCAGCTGAACGGTCTGGTTATAGGTACATTGAGCAACTGACTGAAATGCCTCAAAATGTTCTTTACGATGCCATTGGGATATATCAACGGTGGTATATCCAGTGATTTTTTTCTCCATTTTAGCTTCCTTAGCTCCTGAAAATCTCGATAACTGAAAAAATACGCCCGGTAGTGATCTTATTTCATTATGGTGAAAGTTGGAACCTCTTACGTGCCCGATCAACTCGAGTGCCACCTGACGTCTAAGAAACCATTATTATCATGACATTAACCTATAAAAATAGGCGTATCACGAGGCAGAATTTCAGATAAAAAAAATCCTTAGCTTTCGCTAAGGATGATTTCTGGAATTCGCGGCCGCTTCTAGAGTACTGCGATGAGTGGCAGGGCGGGGCGTAAGACTCGACGTCTAAGAAACCATTATTCG
+
++*((&'()31667)''';767=7666873CDDFB977576/..0?7336BEGEJEEDFH:::;I@B@>:9?;=3234668&%$'&&***''*&%$$$###%$$%$'((((((),&%(();??><5445=@CC73323//.'&&&:5448<GEECCAA>>AGFFHJJFGD?=?AA?=<D>?>@D;99;:GJFJJJJJJFGHJJIIJIEEECHHC867<?FH555'''',,2,,//0+)'&&&&%%%((/00443'''(/..++()014:<GFGI:99CJEEEDDFGJ==<89761+(''$$$%++,434668B:5442/&%''('%&'3331/..*(()9+(%&&$$%%##$$%&'('.,(()&)))),.0../56>@@DFDIHE:99:=?522135002<<7==5877?7*****/78;=>;;**)''*++)+*+*+-54333:B@BCCJH@343127899EJGJGFFFJEIIJBEHBB<'&'*,--/2233688=B=JJHHJFFF8888HDGJHJJBA?AAA@==<<IHHHFJJGJJHJHCBCFGJJE>;A92++,(&&&''%%%//..8<4/-'&%$$$%&''))))*8?>:999=<20-.>;<<JEEJH????EFJIJABA?@>A>?@CEBBAAHGIFDGFJJJB?@655))((/155:8....7809ICD:BADJHG=<==66312///-/.252>@@CD777;AG>GJEHEFCA@A9/8;=BBBABDFECGBBBAAACDDIHBBA?A@>==>ACAA@?>AAABDICDA@AADBBCGJHCFHHF>B????EEJFJHJFDBBDCBA@EJECAFA%%%%%(%%%%$%(((((+,?@?DBGDCD88FEBBCBCBBDFHDDD@>=>?ABCA@651/*)))/21160///7=CGGHDCB@==A@BGJJGDFDAA@A@BBCB?6566<CBBAABB@?>><?@?GFFC?>>@JGB5+(&'(,//)()((((545620-,,.29BJGFB6555@@AAFEFC@=<<AFECDBEBBAAAEDDDCBCDDFGB@E<963201139AG<CCCBBEBABBJDCDFJEEJDGFHJFAA?3)''.8:=BBD>?@@956893()**0,/03235:8:;;>BCBDBCDCGGGGGD;<<EFDDHJFEEGBCDEJD+'&'''-.413233440112<;<=CEFJEDF@AA?BIEJIJIHEJGJHFCDJ86DGBEAADIIJC@CEIGFJGGJEFGFGIEGIEGJEIGHICCBCDJJFEB<9001;CECCABEFH7)((((((,479><?<8867?CBDDGIJ>=<=9523559;899:HBA@@DFDDCECBDBJA@A8/-3..*&.,,,+-.+*)).043301126'&$$&'054:@CC9995678>=>>DA>./0/000,*)+.7>>=>?@DAA99?AACB;;;;978759:4GC;8818>>9DFEFEEFGHHDAB;;>@5546:;HJFEIDFEGJIJCB>=@DADB3222318-*&&&'+,.+'''''244445449::A@AAABGHEEEGJEECEGJGHJJCAJGJ?===A@=:21132223))&%&&(,&%$$%&((**,50/+&('&&%&&.&?>HCA=;;<IDECD@JGIJGGHJJJJJ@...-1/*'&%&''))0))887677*)2697.-.++*,'%%$%$%%)6:DJJGEF@AAAIJEIE7666<?5555==<IJGJJGHJJJJJFGJHGJJCG;7:?>?JJGJIJI???44))55CGJJJGBCBB=:;??@CFBBA>;;:567HEEJFCC:775410++,>CGEFDDDCDJEGCHGJBF?AJJIF@?--,732''()1232/+---/40'')59=JJHGBAA>AA:2+)))*39@DFFHC:::JI?>8885444:@>B@>=;?::@@?CDD>??>?>:;>>E>8;5*(((+4@8C>?@JFEIJJEC@=?;)))9=ACJICGDJFJJGJFJGGA??@@B<;<<CAJ>7GEFHFA1//0@JJFGJIIGD>>;945//5EGJJGJGIJJHJ@><9'&'&%%+,-4---@JHIEJDCECIJJGEFC>99FJJJJHJGJJJJJJ8774,++./)))----.?@=>DIJGIGGI?=J=JJGJJJJJHJJJIJJJHH:::;@IIJHJFIHDJJJJJBD@?AAB9>2+*5;?DCJJJJJJJJJJJIJJJIJJJIIIJJHJFJB?>B95278=<<;888@IJJHIJFG;55:B80ACFJJJJJJEGGEGC))))()))(<=>+++&&&)*+*())*((((>GJHJFHJHFHIGIJIIEIHHE884422229''73EJGHGGJEDAJFCFF?<=<3111HIFD///036850+4/+-0<=EBDDFJJJJDJHFED=878<@DDABEJJJHJJFFDGEEEFDC?>939;8>3,,,+**0/26785699:;752))**+,(*778IEJJIJFC??==>>DHFJJDFEJJDDABFHCJDDCJGFCB6589;((((11101/.'%%,/0-,+,.('''''&'),+*+365,*)-(%%&''*''36<@FJHJJFJHHJHJJJJHJJJJJJH8778AJJJHH9999@>==73110.//0--;51///4:6556CG=>=?;<ADFJ<;;;9::;A343333000211.8//00DAA@AHJJJHJHFFJJJIJHJJFI<<<;?><@=IJJ@?96557G9741/0-+('&%&('''))+59<:4445==7====;78?ACJJJJJJJJIJJGJCEGEEDEEDFEIHJG655566EGFHJCFBEJ86512//1**)*/-4---05=DCDGDJDEACEBDDC?>>:&&&&'').///@@766///182?9757HD9BADHEGEGJJI=:96110.//'''(5550001/-((()///----,+*>CDFGJFJJJIIJEE==<=>=?C?@ACIJHJFE7&%%$&$$&%#%'''%%%)''&&'''/.-*(())%&')'**+7HBAACFBEBJ;=>HIFEC80034422:ABIF?@JIJGIJJIHHFJIJJHDGFJFJJHGJJJJGJJCAC7669333*;@<<<:;;75542222533=<///EEHIGJFGJJJIE<<<;51&%$$%&%%%%&''')&%$$###%$%%&*0CC@@C66656446@AEFCFA@?==>>>>::/..,)+)),,<AHEJHJHJJJJIEFCJ;:;;@BA433223350//03,'('(&&%%***+//044459@A<<7(((*112,+*+,115540=:994444(''15,('&&&%#$'++++,551025<=CGGJJEIJJFDHJJJHHGJJJJDDBFHJJJIJJJJJFGHAAAEJJJJJJJJJIJBDEDGIFGEHJIJGJJGJDCCEJGGJJJHJFGA@888:@ECBB?AEGFA>6IJIJJJHJJJJJH=BDJEC@AHE<<<<IFDJJJJJD((()EJJIJJJEJBAHD<<;;??@JIB?=9=79HDFFEJFJFFDDC<=ADGHEAA@AJHGIGJJ:889JJEJA1111IJJIJJHIIJ??>@IFJJHJJJJJJIJJJEJJJJFJJHJJHJIJECB@H?EJFJIFDCHFJGJ>==>JJEJJHHJ9888=:9:AJJJJGGGFJJJFGJIHJDJGFIJGJ3222G;::?FJGJFGG7777CEC@=B;<EGDGHGJJJGHFJJGHHJJJFJJEEEIJJJB?AA?><;FEEDDC=9:<GC?8...*&&$#
@Glass_F3P_10_D3_6_24_13
CTAAGGATTTTTTTTATCTGAAATTCTGCCTCGTGATACGCCTATTTTTATAGGTTAATGTCATGATAATAATCGTTTCTTCAACGTCAGGTGGCACTCGAGTTGATCGGGCACGTAAGAGGTTCCAACTTTCACCATAATGAAATAGATCACTACCGGGCGTATTTTTTCAGTTATCGAGATTTTCAGGAGCTAAGGAAGCTAAAATGGAGAAAAAAATCACTGGATATACCACCGTTGATATTCCCAATGGCATTCGTAAAGAACATTTTGAGGCATTTCAGTCAGTTGCTCAATGTACCTATAACCAGACCGTTCAGCTGGATATTACGGCCTTTTTAAAGACCGTAAAGAAAAATAAGCACAAGTTTTATCCGGCCTTTATTCACATTCTTGCCCGCCTGATGAATGCTCATCCGGAATTTCGTATGGCAATGAAAGACGGTGAGCTGGTGATATGGGATAGTGTTCACCCTTGTTACACCGTTTTCCATGAGCAAACTGAAACGTTTTCATCGCTCTGGAGTGAATACCACGACGATTTCCGGCAGTTTCTACACATATATTCGCAAGATGTGGCGTGTTACGGTGAAAACCTGGCCTATTTCCCTAAAGGGTTTATTGAGAATATGTTTTTCGTCTCAGCCAATACCTGGGTGAGTTTCACCAGTTTTGATTTAAACGTGGCCAATATGGACAACTTCTTCGCCCCCGTTTTCACCATGGGCAAATATTATACGCAAGGCGACAAGGTGCTGATGCCGCTGGCGATTCAGGTTCATCATGCCGTTTGTGATGGCTTCCATGTCGGCGGAATTGCTTAATGAATTACAACAGTACTGCGATGAGTGGCAGGGCGGGGCGTAATTTGATATCGAGCTCGCTTGGACTCCTGTTGATAGATCCAGTAATGACCTTTCAGAACTCCATCTGGATTTGTTCAGAACGCTCGGTTGCCACCGGGCGTTTTTATTTGGTGAGAATCCAAGCCTCGAGCTGTCAGACCAAGTTTACTCATATATACTTTAGATTGATTTAAAACTTCATTTTTAATTTAAAAGGATCTAGGTGAAGATCCTTTTTGATAATCTCATGACCAAAATCCCTTAACGTGAGTTTTCGTTCCACTGAGCGTCAGACCCCGTAGAAAGAATCAAAGGATCTTCTTGAGATCCTTTTTTTTCTGCGCGTAATCTGCTGCTTGCAAACAAAAAAACCACCGCTACCAGCGGTGGTTTGTTTCCGGATCAAGAGCTACCAACTCTTTTTCCGAAGGTAACTGGCTTCAGCAGAGCGCAGATACCAAATACTGTTCTTCTAGTGTAGCCGTAGTTAGGCCACCACTTCAAGAACTCTGTAGCACCGCCTACATACCTCGCTCTGCTAATCCTGTTACCAGTGGCTGCTGCCAGTGGCGATAAGTCGTGTCTTACCGGGTTGGACTCAAGACGATAGTTACCGGATAAGGCGCAGCGGTCGGGCTGAACGGGGGGTTAGTGCACGCAGCCAGCTTGGAGCGAACGACCTACACCGAACTGAGATACCTACAGCGTGAGCTATGAGAAAGCGCCACGCTTCCCGAAGGGAGAAAGGCGGACAGGTATCCGGTAAGCGGCAGGGTCGGAACAGGAGAGCGCACGAGGGAGCTTCAGGGGGAAACGCCACCGTATCTTTATAGTCCTGTCGGGTTTCGCCACCTCTGACTTGAGCGTCGATTTTTGTGATGCTCGTCAGGGGGGCGGAGCCTGCTGGAAAAACGCCAGCAACGCGGCCTTTTTACGGTTCCTGGCCTTTTGCTGGCCTTTTGCTCACATGTTCTTTCCTGCGTTATCCCCTGATTCTGTGGATAACCGTATTACCGCCTTTGAGTGAGCTGATACCGCTCGCCGCAGCCGAACGACCGAGCGCAGCGAGTCGTGAGCGAGGAAGCCTGCATAACGCGAAGTAATCTTTTCGGTTTTAAAGAAAAAGGGCAGGGTGGTGACACCTTGCCCTTTTTGCCGGACTGCAGCGGCCGCTACTCGTAGACCGGCTAGCGTCAGTTTCACCTGTTTTACGTAAAAACCCGCTTCGGCGGGTTTACTTTGGTCATCGAGTGATTACAAAGCGAGCAAGAAAAAAGGCGACAGATTACTCTGTCGCCTTTTTTCCTGACTCATAACTTAGGTGGCGGGCTAGCGTCGTGGTTTGTCTGGTCAACCACCGCGGTCTCAGTGGTGTAGCGGTTGCAAACCCCGACGTGCACAGCTGTCACCGGATGTGCTTTCCGGTCTGATGAGTCCGTGAGGACAACAGCCTCTACAAATAATTTTGTTTAAGAATTCATTAAAGAGGAGAAAGGTACCATGAGTAAAGGAGAAGAACTTTTCACTGGAGTTGTCCCAATTCTTGTTGAATTAGATGGTGATGTTAATGGGCACAAATTTTCTGTCAGTGGAGAGGGTGAAGGTGATGCAACATACGGAAAACTTACCCTTAAATTTATTTGCACTACTGGAAAACTACCTGTTCCATGGCCAACACTTGTCACTACTTTCGGTTATGGTGTTCAATGCTTTGCGAGATACCCGAATCATATGAAACAGCATGACTTTTTCAAGAGTGCCATGCCCGAAGGTTATGTACAGGAAAGAACTATATTTTTCAAAGATGACGGGAACTACAAGACACGTGCTGAAGTCAAGTTTGAAGGTGATACCCTTGTTAATAGAATCGAGTTAAAAGGTATTGATTTTAAAGATGGAAACATTCTTGGACACAAATTGGAATACAACTATAACTCACACAATGTATACATCATGGCAGACAAACAAAAGAATGGAATCAAAGTTAACTTCAAAATTAGACACAACATTGAAGATGGAAGCGTTCAACTAGCAGACCATTATCAACAAAATACTCCAATTGGCGATGGCCCTGTCCTTACACAACAAGCATTACCTGTCCACACAATCTGCCCCTTCGAAAAATACCAACGAAAAGAGAGACCACATGGTCCTTCTTGAGTTTGTAACAGCTGCTGGGATTACACATGGCATGGATGATCTCTACAAATAAAAGCTTGATATCGAATTCCTGCAGCCCGGGGGATCCCACGTTAGCGTGCTAGAGGCATCAAATAAAACGAAAGGCTCAGTCGAAAGACTGGGCCCTTCATTATCTGTTGTTTGTACGGTGAACGCTCTCCTGAGTAGGACAAATCCGCCGCCCTAGAATCGAGTGGCGCCTGCAGACGTAAAAAAAGCGGCGTGGTTAGCCGCTTTTTTAATTGCCGGACGTACAATCGATGCCCGGATGATCCTGACGACGGAGACCGCCGTCGTCGACAAGCCGGCCGTTAATTAAAAAGTTAAACAAAATTATTTGTAGAGGGAAACCGTTGTGGTCTCCCTGAATATATTATACGAGCCTTATGCATGCCCGTAAAGTTATCCAGCAACCACTCATAGACCTAGGGCAGCAGATGACGTGGTGTTAGCTGTGCTCGAGGTGAAGACGAAAGGGCCTCGTGATACGCCTATTTTTATAGGTTAATGTCATGATAATAATGGTTTCTTAGACGTCAAGTATTACGCCCCGCCCTGCCACTCATCGCAGTACTCTAGAAGCGGCCGCGAATTCCAGAAATCATC
+
A@@AJJEFJIJJEEJJJJGJJJJJJJJ32239:>EJJJJJJGF@JDGDEIGDDGJJGJGJJ;999;J@B@)))'((*8.--()))*DBAABHJIJIJJHHHJJIHJJHA@DC??>@JJJEIGHHDD?555EHJEDC@?@AJ988=81((--5566>BEGJJFCDED>5330&&&-01CBACDGB==966DJJHGIJJIJIJJJJJHJGJIIIGECJJJJJJJHJJJJHJI>?>2224:;//./0,)*5034;>?990*)(')*@ABBIJJHIHFFJGCJDEH==??@?@521000IGGJFDECBAJJJGJJHGJJJJJJJJJIGHJFJJJJJJIGJIJGJIFJJJJJ@HEJJ=CA6EIGJFJHJJJJJJIJGJJJIJHJJJJJJJJJJGJJJ@@?>;43011@BHHIJJHIJDDEHHGJGGJ;:::DFDJFGFGJJJFIJJJGIJJGGCCC<88EJJDB999GGJJFJIFJGHJIJIJFGFJGJHJHJJJJICJEHDH2222IJHGJJJJHJJIJJJJIGJJIJEGJFFJJJJJ6HCDJFIIIF@??ACIHEHD@101>E@JJJJJJJJFHGFGFJJBEEGFJEGHJHJJJFJJHDGJJJJJJJJJHJJJGIHJHGJJIJJHJJJJJHFJJJJJJGFB>>=>/+++.**)*+,,7=??;::9:99:;==HJGFICCCJJJJJJEJ??@@4441111@GGDADDDF=955889ECEJJJJJHJHJJJFIJJJJJHIJHGEJJIJIJFDHBA1)*5?IGHJJIJJHJJJIJGFJJJIJHJJ=<<=HJJFJFGJJJJJGHJJGJJJJJJJJ987510/1;0//177;EFDJEJJJJFJ888;>=<=@BBJHIHHHJHJJJJFJFJIHIIJFGHIJHGJFCAA@BA@EGJFGIFIA@?@EGCCD8778=DBEA@B@33323+*)*139;<<<;@666GHJGJJJJFJJJFD??@99CDJHHIGHFHEFJ?><;<><;=50CHGJJIEJIJIFHJDHGEJJHJHJHFCECCBEDFGGH;::9>AFCEC@AD<;>>JJJJFGJJJJJJJIJCJHJJJJHJIJJJJBJA<=963356HE@?>?95557CG===9888@@?EFJJEGIJGGIJJHIBCIJJJJJFJJJF>AB@J011/444;;54678555231213<=AA@?;;<=931000**)%%%'((:87<:=AFIJCCGHJFGJJJHIF@@A@GDBCJJJJJHEFJEFJGAA<;<<?@A?EBBDBCEECD8142''',,24334@BCFJFIIEJJJHJEDHGJFJGHJJJJIJJJGJJJGHJHHJIJFEGFJGBB=:;;B=::986224588699?<<<<<B7****+>@GECE7677?FGHFHDJFJJEEDJJF>>>>ECFDD666677>>@A@GEIIDHJHJJJFGHJJHHJJGIJJGJFBFGJJD???664;==?;90...=AAEGIJ7777@A@EJHJJGJHJEJJJGGJJJIHEJJJGGFE9:910000000><@@BH?886+++,;BA86++,/.)(0.&&79@6566999;>DFJG>4DDCJFJJJHHJGFFEJIJJJGJJJJJJIDDDHJJJJIJIHIHJICD;499580/-+++*+@BAAB@?ACGFJJIJJJIJJIJJAGFJFB>;9;600023)),''+/139A@BCADC73233ADB.---0.('%&&'((')+-6@CEFHJJJHJFJGJJIFJJJGJJGJJJJIJJJIJJGHJIJJJJJJEGFIEEGA@?=<;C@@;<<>>:50+)*,()*13DCHB@AABBBDJFHIGEJGDBGIJ8778<C<<:FFJJFJJJJJGHJGGJIJFJJGJJJJJJGJHJJJHJBBGIFIJJDHFJEGJJFFJJJEJJJGIJJJEJJFJJEDIFFJJBBBCIJHHJJJHJJJGJHFCFGDHGIJJJJJJHHHFFGDGJJGIIJCH?9111;;<ABDBBI@;:96677BDGHJGHJHJDHJIG@@?>99>GIJIJHICFJJHGDJJDHIJJIJJHJJDDJGJJHJBB@C>F<:6079222@7776885***,56,+,,5?@CEDFEECI<<8832825--BEJJIHJJGDEEJEJHFJGFFDEFCBEC;975:(((*92;?DHHB??@JIHJFFIFADFE((((//*.36HFIJHJHEIJJJJIIJIIJJJE>=<;;3-@9..-6669:89EJEEIDHGIJFA?><;BCCJJIJIJJJJJHJHJHGJJHJJFJJJJHEJFJJJE***+<<;<.,.((('**+,6::;G<;;<FEECBHIHJIEFDJJJJJJJHGA>>BAJ;JDFJJJJIJIIJJAJC?@JHJ@>=+++,47556@BAEHFGJGJJJ<E=JJJJGIHFFIHJJJJHHJJJJJJJHJFECBDEFJGJJJGJJHFJJIECFJJJFFEGJHJJFCDJFIFJBIHJJIJGJHJJJJIFJJJJIJIHJJJJJJJGIJFIHJEJJJJGJGD;667JHJDHHFJJFJJJJJIHIGJGHJEEIDEEIJJ@??>JH@HC9:JEJGHEIFFFIFACCDGCDHJHFJFHEHEEHGGEJDCAAADCDFFFA@@ABCCDDEJJA@ABA@A@CCADCEIDE@?=A?ADDEBDDDC?++++>BAABAACCFECDCBFEECCCB>7444@ADEEB>>=:<<;??AFEEAA@@>;+***;CEBB@DCCBCCFIGJEIHJHBAB9001:GBDDBB?>??BEBBAAJFJDDBCEFGCFEGHBAABBAAB@AAEJCEFEDCC?>?@?@:>??:;;ECBAC@AAADDEG545200/14>CBAB=2229:DECDCDCECEFFGABABCFDCCCAABCAB@?AABB?@====@AB@AACFBBABDEFEGFGJDCCF?>E>@A@DDAA@AA@AAFGGJGEB@@BADCCCCBACD@?>>?@BDEFA@@ADGHHFCDCCBCCCCBA?>;<=ADBCB5/*''())9;=B@@?????=?:;**41--,*''&,-('**.**6=>??@@DBAA@A=<<:<:794,655-,(('&&$)-1239EEABCA@@@@B@@??>>>>GFEC====??@==<<>>>??@C@IJFFJIEFEDEGDIHEJDCB****-++++01>HCBHJDBAB?@9888989:JDHJJHHFJDI979B86(')*&&&')(&')4<;<<<>?HHEFEFEHECJDJJ/--ADHFE:5221-++,7*))(((+.+*.&'''(2--..67;<>>?,,++=EJJGGEFHHIEE<<<=:;;@AHFFGICCGJGFIIGJHGJFC>>>AHJJHFEEFDEJFE22++,<?>>>??@DJJIJDHFGDC@@A=FCJF@>;;:;;9=;?<<76000.+++,,.84<<@4444IFEHEGEFGIFFJJJIJD@?=<?8888>B@A=:98:422----*)*>G6445>BAHDEJFJFJGJFJICFGJFIHJGDAABDJ<;;;JJEIEEJJIJGJHJFHJHCCJEJDJDDC>=9/*++(@DDJJJGC@*('''()(*''''):FEJJGHF;;;=655('''&%%(+8CGJAB@@HFDFGJIA?>?EHJIIJIIHJHIJHJJ=<<:>BBFDDBDDEIEEJJGHJJJJIGJJHJIGEJJJGJIJIHFJJJHJIJJHEFEAC/)(&'&%&'889=CF>>?@FJJJDFHEHJJGGJIFEJJEJHCFGJGCFJGJJDCGGJIJGJIECC:63'
@Glass_F3P_10_D3_6_24_14
TCTAAAAGTATATATGAGTAACCATATAAACAGTTCGAGGCTCGGATTCTCACCAATAAAAAACGCCCGGTGGCAACGCGGCAGCTCTGAACAAATCCAGATGGAGTTCTGAGGTCATTACTGGATCTATCAACAGGAGTCCAAGCGAGCTCGATATCAAATTACGCCCCGCCCTGCCACTCATCGCAGTACTGTTGTAATTCATTAAGCATTCTGCCCGACATGGAAGCCATCACAAACGGCATGATGAACCTGAATCGCCAGCGGCATCAGCACCTTGTCGCCTTGCGTATCTAATATTTGCCCATGGTGAAAACGGGGGCGAAGAAGTTGTCCATATTGGCCACGTTTAAATCAAAACTGGTGAAACTATACACCAGGGATTGGCTGAGACGAAAAACATATTCTCAATAAACCCTTTAGGGAAATAGGCAAGGTTTTCACCGTAACACGCCACATATTGCAAGATATTGTGTAGAAACTGCCGGAAATCGTCGTGGTATTAGCTCCAGAGCGATGAAAACGTTTCAGTTTGCTCATGGAAAACGGTGTAACAAGGGTGAACATATCCCATATCACGCTCACCGTCTTTCATTGCCATACGAAATTCCGGATAAAGCGCTTCATCAGGCGGGCAAGAATGTGAATAAAGGCCGGATAAAACTTGTGCTTATTTTTCTTTTTCCGGTCTTTAAAAAGGCCGTAATATCCAGCTGAACGGTCTGGTTATAGGTACATTGAGCAACTGAAATGCCTCAAATGTTCTTTACGATGCCATTGGGATATATCAACGGTGGTATATCCAGTGATTTTTTTCTCCATTTTAGTTTCCTTTAGCTCCTGAAAATATCAATAACTCAAAAAATACACCCAGTAGTAATCTCTTTTCATTATGGTGAAAGTTGGAACCTATTACGTGCCCAATCAACTCGAGTGCCACCTGACGTCTAAGAAACCATTATTATCATGACATTAACCTAGATCGGCGTATCACGAGGCAGAATTTCAGATAAAAAAAATCCTTAGCTCGCTAAGGATGATTTCTGGAATTCGCGGCCGCTTCTAGAGTACTGCGATGAGTGGCAGGGCGGGGCGTAAGACTCGACGTCTAAGAAACCATTATTATCATGACATTAACCTATAAAAATAGGCGTATCACAAGGCCCTTAGCCTTCACCTCGAGCACAGCTAACACCACGTCGTCCCTATCTGCTGCCCTAGGTCTATGAGTCATTGGATTGGTCCCGGGCATGCATAAGGCTCGTGATTGTCTCAGGGAGACCACAACGGTTTCCCTCTACAAATAATTTTGTTTAACTTTTTAATTAACGGCCGGCTTGTCAACAACGGCGGTCTCCGTCGTCAGGATGATCCGGGCATCGATGTACCGTCCGGCAATTAAAAAAGCGGCTAACCGCGCCACTTTTTACGTCTGCAGGCGCCACTCGATTCTAGGGCGGCGGATTTGTCCTACTCAGGAGAGCGTTAGCCGACAAACAACAGATAAAACGAAAGGCCCAGTCTCGACTGAGCCTTTCGTTTTATTTGATGCCTCTAGCACGCGTACCATGGGATCCCCCGGGCTGCAGGAATTCGATATCAAGCTTTTATTTGTAGAGATCATCCATGCCATGTGTAATCCCAGCAGCTGTTACAAACTCAAGAAGAGGACCATGTGGTCTCTCTTTTCGTTGGGATGTTTCGAAGATTGTGTGGACAGGTAATGGTTGTCTGGTAAAAGGACGGGCCATCGCCAATTGGAGTATTTTGTTGATAATGGTCTGCTAGTTGAACGCTTCCATCTTCAATGTTGTGTCTAATTTTGAAGTTAACTTTGATTCCATTCTTTTGTTTGTCTGCCATGGATGTTATACATTGTGTGAGTTATAGTTGTATTCCAATTTGTGTCCAAGAATGTTTCCATCTTCTTTAAAATCAATACCTTTAACTCGATTCTATTTAACAAGGGTATAAGCCTTCAAACTTGACTTCAGCACGTGTCTTGTAGTTCCATCATATTTTGAAAAATATAGTTCTTTCCTGTACATAACCTTCGGGCATGGCACTCTTGAAAAAGTCATGCTGTTTCATATAATCTGGGTATCTCGCAAAGCATTGAACACCATAGTCAAAGTAGTGACAAGTGTTGGCCATGGAACAGGTAGTTTTCCAGTAGTGCAAATAAAGTTAAGGGTAAGTTTTCCGTATGTTGCATCACCTTCACCCTCTCCACTGACAGAAAATTTTTGCATTTAACATCACCATCTAATTCAACAAGAATTGGGACAAGTACAGTGAAAAGTTCTTCTCCTTTACTCATGGTACCTTTCCTCTTTAATGAATTCTTAAACAAAATTATTTGTCGAGCTATCGTCCTCACGGACTCATCAGACCGGAAAGCACATCCGTGACAGCTGTGCGCGTCGGGGTTTGTACCGTACACCACTGAGACCGCGGTGGTTGACCAGACAAACCACGACGCTAGCCCGCCACCTAAGTTATGAGTCAAAAAAGGCGACAGAGTGATCTGTCACCTTTTCTTTGCTTGCTTTGTAATCACTCGATGACCAAAAGTAAAAACCCGCCGAAGCGACTTTCGTGAAAGCAGGTGAAACTGACGCTAGCCGTTCTACTAGTAGCGGCCGCTGCAGTCCGGCAAAAAAGGGCAAGGTGTCACCACCCTGCCTTTTTCTTTAAAACCGAAAAGATTACTTCGCGTTATGCAGGCTTCCTCGCTCACTGACTCGCTGCGCTCGGTCGTTCGGCTGCGGCGAGCGGTATCAGCTCACTCAAAGGCGGTAATACGGTTATCCACAGAATCAGGGGATAACGCAGGAAAGAACATGTTGAGCAAAAGGCCAGCAAAAGGCCAGGAACCGTAAAAAGGCCGCGTTGCTGGCGTTTTTCCACAGGCTCCGCCCCCCTGACGAGCATCACAAAAATCGACGCTCAAGTCAGAGGTGGCGAAACCCGACAGGACTATAAAGATACCAGGCGTTTCCCCAGCGAACTTCCTCGTGCGCTCTCCTGTTCCGACCCTGCCGCTTACCGGATACCTGTCCGCCTTTCTCCCTTGGGAAGCGTGGCGCTTTCTCATAGCTCACGCTGTACGGTATCTCAGTTCGGTGTAGGTCGTTCGCTCCAAGCTGGGCTGTGTGCACGAACCCCCGTTAACTTACCCGACCGCTGCGCCTTATCCGGTAACTATCGTCTTGAGTCCAACCCGGTAAGACACGACTTATCGCCACTGGCAGCAGCCACTGGTAACAGGATTAGCAGAGCGAGGTATGTAGGCGGTGCTACAGAGTTCTTGAAGTGGTGGCCTAACTACGGCTACACTAGAAGAACAGTATTTGGTATCTGCGCTCTGCTGAAGCCAGTTACCTTCAAAAGAGTTGGTAGCTCTTGATCCGGCAAACAAACCACCGCTGGTAGCGGTGGTTTTTTTGTTTGCAAGCAGCAGATTACGCGCAAGAAAAAGGATCTCAAGAAGATCCTTTGATCTTTTTCTACGGGGTCTGACGCTCAGTGGAACGAAAACTCACGTTAAGGGATTTTGGTCATGAGATTATCAAAAAGGATCTTCACCTAGATCCTTTTAAATTAAAGATGAAG
+
***('),*+)*,,*+%%&'(&'&$$%)$$&''&%(%$$%&$$$#%')+-.,+./+,,.03233/---)''(0+**,*&$&'%%&$$$#%%04*(((/310/0.,++++$$%%*,340//----04431//1-,,.9>>;;::;<HJCBBBFB???BGA?>>==:8))*9:9==>CJFGEGFGJJECECIHJGGJHIJJBCBB=882/-.--/.,/011/)44+***:DEDCCHJHJGEFDEDEGGBCB;;75;?))))5:::BGB9999@@ACHEIGCFCE<<@ADJHJ98))&%%&+*+&&&,9:9:::C@?<<<==>>HGGB@@@==99544534599<<CEDECDEJFJEDC@@@CG>;545555('&&&'')((()++@BC>>>>322237778DD?765696:77GJGIJJJEFGH?FCGFC688667*))*=81../5323448:>8730/,,)()&('&'())+*&%&'*),586555C<=>CHJFFEBCF@@@?B9)))('),3667<>?DGDHIJBCBB@CIEEGEEF>>DEFEHEC@88872232:8668:98983.+**,1'322/)($$(&(2=;<<<?7/-:::AA??96115:>=44,0**1+*()%%%''(*0,++,>??BBABDIEDD7777>@@DGC@@?@JHJGJHEGADCCFJIJGFG?402.-0(%%&-,,,-+15=GCBCACBCGJJGC>8::<43335555566CDCCCBDCDHDCD:99;+**,'%%%61/..//016=11/04:7;2227;9.//*233=<<-/+'&''((999<=8=>?>=?:;=?>@?@BAB><////2+('')*+327/:889:?67?:0-('%%**-//-*))*=40000(((&%%%%))%%$'*((./;66666<;;>==?DDDED::B:DE.--.<665792'''(43576343388?:::99:722****4333==<;@@AB??:77453499.,,,4*%%$$$%&'))*-,,)))*-3114337+)((,++,133491)))((*+)&&'-//35337789;6565;<<@:::788810/1***+9:;::887@???>>?@FGBDCHJ3229:76,**+*0)'***0+**+46:;BCAACDDCBCCBCDCDCCEBBCCDCCDCFJFEAAAB;;;;9,,)&''002/(&'(/0011B@@<<@ABFG>>FCDDBDEDGG===<>>?>E=<>>?@B@A@:401:<=?55(((((&&&'(**(%'($$%$&.344442223::;;2**&%'&$%%%$&+,4DB=;;9999<??>@EEEDCDAAHIJJIJJJEFIFCDA?JFGJGJJ=9-ABDHBDA6666JJ<;:000022288798565693.-..('')/&%%%(*,2222.,,,+((((&',.,--3762000=>;:522388865)((')%))*--0++,,-;A?>>@@?AA777,+*,,&,*+07<JCDCF=::;7999>555564449888@BB21110777???==>?ACCDBEJF?@?@DDDFFB?83*()110+*+,**+1())):9,,,/466666755569:>::::<<:56-,+,++//8B8889GEDBABFHGCB4444>===A?<;JA100/,*%%$$(,,7689>AABABBABA>>==>>AA@B?>>?>;;<==<96;962-/++5./8667>>B@AA>?>>:::88((('((()/((()-+))*'**)*()67788999><<<=?>92,+++1678@>;70'''7;:9/--,,-)179;8878:?A>9978;;:;;::99:;;5223***)20122878;;;<:9889::;98((')''',,.85666;755>76668;7899;<;=:8881/.---,++*(./12412688864477,,..519111110.-.-0169<=<>76433///6922864?8;==??BAB?@?A@<<;;;;::=;7:;=:,,,,,,,.10,58;99::=<;/...)%((*00:998<9787=<;:85557>=?><97677:'((+/&&'&20123@B@;;,,5799;<===;944452;;:9<..//98777:;<<>?A@@><<=9876889<=:7664422,+,-99::9888821228;=?@?<655588:95,+&$$'(-.,,..:::;<==9998;;:9:986366;?<:::=DA>999///075'''&('&&'%28=><<99;;<;31-557::=<=>=>8987737>>>A><:;9B?==<6559:;6560''&''3/(667999:><<<<<==?>9998743751,,-+---((&%&&;;=<==9999;=?BAAB@@?>@@=<<:;;=?;A?642''(604=....655857=<<;>>=;(((*))&%%%')%$$$.//A?>>;::;>@:8('&&+0.557>==44)))+*('''(((,+*()%%%'./01@21118:989::;;;=<?=;<<=;;9889<>>;<;<=<=<<<;<>EJJJBBBBEE:99:><<<AFIF@???GFE1,+++,&';=CB@>654888=?****42,'%%&+,BA000A8CDCJJJHIIGHBHJJEHGJJJGIIJJJJJJFEFGJGJGG995448870'%%%*+++&&&*+&&&24=IIFJJDCD<<<32231(''',,5)&&'../;7>=<=FHGJ@@CJFIBAA?JJCJJJGJIIJJJ@?CCABBBJJG7)AA@J?@A??HJJJJIJJJJJHFJJCHFCGJIFJGGJJA??ACCBHECAGHJHJJJIHIJDGEEJEJEIJGHHJJJJHIJJJHJJJJJJJJJJFJ<<<<H@@HJJJJJHJJIHHJJJJJJDJGHFJHHEFEJIHIGDIGJIE---->9;A;;@<BB>::994..02119ABCCEHJJJJFFJIJ>63437;A=CDECHHJJB:99<CCBGJJJJ<FI:9776,655B@DBA?AEDEJIJ?>?B@@A>>>?JJFJJFHEGJJBAA?HJGJJJJJFIFJJJJJIJJGJJGJJIIJJGJJHEJJHA4-*+=>;9;99-+-0-**)((%'&%&)''');212..-.9433482@ACFIGJFCHHFBJ;51++)'(,))778A@?FFBJGDJJC///6?BEFBJGJIJFJC@A99GJJJFDBB?>62.,+)+,+***6456DEGJJJECCFJEFHJJIJGHHEAABBBGHJJIJJJJJJG??>@BJHG?;;00--*'+*./78>GJHJJGJJJICDGJJJJIJIJFJHJHJJJGJEIGFFJJJJHJDGJHJJHHEECGJB92,,,,-..0/-.-,-12228:EJHFHJHJHIJFDF111=EIEJHGFHJB@@?GGFHJJH<<<;HHJEBBECJJHJJDGJEGEI:::;GEJFJGJJJFJG>>FEJIC544F<=<<JGJJHFJJJGGIIJHJIHEJDJFIID@?=;1+'')67877)(1:22222<@<@DDJJJJEFFD+**+1''&'++4<D>===EDEJF>ECGIE?9;A:CEABB?@BEJFFGJJAB;;3,))*<=:;54553.)(((((),,./31*..79842333'(D?:::7778?766+*((-CABD???IJEGDDDGJF@GCDCCEEBEECD???@IGBAB@FE;;:CC@>==??=8''''20/12=?@AC>:87:)((+('(+,&
@Glass_F3P_10_D3_6_24_15
CGGTGATCCGGGGGCGGAGCCTGTGGAAAAACGCCAGCAACGCAGCCTTTCGGTTCCTGGCCTTTTGCTGGCCTTTTGCTCACATGTTCTTTCCTGCGTTATCCCCTGATTCTGTGGATAACCGTATTACCACCTTGAGTGAGCTGATACCGCTCGCCGCAGCCGAACGACCGAGCGCAGCGAGTCAGTGAGCGAGGAACCTACGTGAAGTAATCTTTTCGGTTTTAAAGAAAAAGGGCAGGGTGGTGACACCTTGCCCTTTTTTGCGGACTGCAGCGGCCGCTACTAGTAGACCGGCTAGCGTCAGTTTCACCTGTTTTACGTAAAAACCCGCTTCGGCGGGTTTCTTTTTGGTCATCGAGTGATTACAAAGCAAGCAAAGAAAAAAGGCGACAGATTACTCTGTCACCTTTTCCTGAGCTGATAACTTAGGTGGCGGGCTAGCGTCGTGGTTTGTCTGGTCAACCACCGCGGTCTCAGTGGTGTACAGTACAAACCCCGACGTGCACAGCTGTCACCGGATGTGCTTTCCGGTCTGATGAGCTCCGTGAGGACGAAACAGCCTCTACAAATAATTTTGTTTAAGAATTCATTAAAGAGAAAAGGTACCATGAGTAAAGGAGAAGAACTTTTCACTGGAGTTGTCCCAATTCTTGTTGAATTAGATGGTGATGTTAATGGGCACAAATTTTCTGTCAGTGGAGAGGGTGAAGGTGATGCAACATACGGAAAACTTACCCTTAAATTTATTTGCACTACTGGAAAACTACCTGTTCCATGGCCAACACTTGTCACTACTTTCGGTTATGGTGTTCAATGCTTTGCGAGATACCCAAATCATATGAAACAGCATGACTTTTTCAAGAGTGCCATGCCCGAAGGTTATGTACAGGAAAGAACTATATTTTCAAAGATAACAGGAACTCCCAAGACACGTGCTGAAGTCAAGTTTCAAAAGGTGATACCCTTGTTAATAGAATCGAGTTAAAAGGTATTGACTTTAAAGAGAATGGAAACATTCTTGGACACAAATTGGAATACAACTATAACTCACACAATGTATACATCATGGCAGACAAACAAAAGAATGGAATCAAAGTTAACTTCAAAATTAGACACAACATTGAAGATGGAAGCGTTCAACTAGCAAGACCATTATCAACAAAATACTCCAATTGGCGATGGCCCTATTCCTACCAGACAACCATTACCTGTCCACACAATCTGCCCTTTCAAAAATCCCAACGAAAAGAGAGACCACATGGTCCTTCTTGAGTTTGTAACAGCTGCTGGGATTACACGCATGGCATTGATAATCTCTACAAATAAAAGCTTGCGATATGGATAAGCTGACCCGGGGAATCCCTCTGGTACGCGTGCTAGAGGCATCAAATAAAACGAAAGGCTCAGTGGAAAAAGTGGCCTTTCGTTTTATCTGTTGTTTGTCGGTGAACGCTCTTCCTGAGTAGGACAAATCCGCCGCCCTAGAATCGAGTGGCGCCTGCAGACGTAAAAAAAGCGGCGTGGTTAGCCGCTTTTTTAATTGCCGGACGTACAATCGATGCCCGGATGATCCTGACGACGGAGACCGCCGTCGTCGACAAGCCGCAGTTAATTAAAAAGTTAAACAAAATTATTTGTGAGGGAAACCGTTGTGGTCTCCCTGAATATATTATACGAGCCTTATGCATGCCCGTAAAGTTATCCAGCAACCACTCATAGACCTAGGGCAGCAGATAGGGACGACGTGGTGTTAGCTGTGCTCGAGGTGAAGACAAAAGGCCTAGTTGGATGCACTATTTTTATAGGTTAATGTCATGATAATAATGGTTTGCTAGACGTCGAGTCTTACGCCCCGCCCTGCCACTTCATCGCAGTACTCTAGAAGCGGCCGCGAATTCCAGAAATCATCCTTAGCGAAAGCTAAGGATTTTTTTATCTGAAATTCTGCCTCGTGATACGCCTATTTTTATAGGTTAATGTCATGATAATAATAGAGCTTCTCAACGTCAGGTGGCACTCGAGTAATCGGGCACGTAAGAGGTTCCAACTTTCACCATAATGAAATAAATCACTACCGGGCGTATTTTTTGAGTTATCGAGATTTTCAGGAGCTAAGGAAGCTAGAATGGAGAAAAAAATCACTGGATATACCACCGTTGACATATCCCAATGGCATCGTAAAGAACATTTTGAGGCATTTCAGTCAGTTGCTCAATGTACCTATAACCAGACCGTTCAGCTGGATATTACGGCCTTTTTAAAGACCGTAAAGAAAAATAAGCACAAGTTTTATCCGGCCTTTATTCACATTCTTGCCCGCCTGATGAATGCTCATCCGGAATTTCGTATGGCAATGAAAGACGGTGAGCTGGTGATATGGGATAGTGTTCACCCTTGTTACACCGTTTTCCATGAGCAAACTGAAACGTTTTCATCGCTCTGGAGTGAATACCACGACGATTTCCGGCAGTTTCTACACATATATTCGCAAGATGTGGCGTGTTACGGTGAAAACCTGGCCTATTTCCCTAAAGGGTTTATTGAGAATATGTTTTCATTCTCAGCCAATACCCTGGGTGAGTTTCACCAGTTTTGATTTAAACGTGGCCAATATGGACAACTTCTTCGCCCCCGTTTTCACCATGGGCAAATATTATACGCAAGGCGACAAGGTGCTGATGCCGCTGGCGATTCAGGTTCATCATGCCGTTTGTGATGGCTTCCATGTCGGCAGAATGCTTAATGAATTACAACAGTACTGCGATGAGTGGCAGGGCGGGGCGTAATTTGATATCGAGCTCGCTTGGACTCCTGTTGATAAATCCAGTAATGACCTCAGAACTCCATCTGGATTTGTTCAGAACGCTCGGTTGCCACCGGGCGTTTTTTTATTGGTGAGAATCCAAGCCTCGAGCTGTCAGACCAAGTTTACTCATATATACTTTAGATTGATTTAAAACTTCATTTTTAATTTAAAAGGATCTAGGTGAAATCCTTTTTGATAATCTCATGACCAAAATCCCTTAACGTGAGTTTTCGTTCCACTGAGCGTCAGACCCCGTAGAAAAATCAAAGGATCTTCTTGAGATAGCTTTTTCTGCGCGTAATCTGCTGCTTGCAAACAAAAAAACCACCGCTACCAGCGGTGGTTTGTTTGCCAAATAAGAGCTACCAACTCTTTTTCCGAAGGTAACTGGCTTCAGCAGAGCGCAGATACCAAATACTCTCTTGCTCGTGTAGCCGTAGTTAGGCCACCACTTCAAGAACTCTGTAGCACCGCCTACATACCTGGCTCTGCTAATCCTGTTACCAGTGGCTGCTGCCAGTCGGGCGATGTAAGTCATGTCTTGCCGGGTTGGACTCAAGACGATAGTTACCGGATAAGGCGCAGCGGTCGGGCTGAACGGGGGGTTCGTGCACACAGCCCAGCTTGGAGCGAACGACCTACACCGAACTGAGATACCTACAGCGTGAGCTATCAAAGCGCCACGCTTCCCGAAGGGAGAAAGGCGGACAGGTATACGGTAAGCGGCAGGGTCGGAACAGGAGAGCGCACGAGGGAGCTTCAGGGAGGCGGGAGACGGCTTGGTATCTTTATAGTCCTGTCGGGTTTCGCCACCTCTGACTTGACGT
+
&'())%&%&#$*.-,+,+,++///++-/20/-,-*))*07755**+-/..(').0.0.47:@?EFJHGJCEEEFJGJJFGBA@?C8?@5==<9J@///9:;>;::BB88:?9888=<?CEDJC@A75+'''&&+*,),,,.53232364675<F@ABIGIJGJGCBACHEIA<<<>=>:::5--,(&''+0130/.-+/'()((&&(8;BB2212:::J:665::JJJJJHDGGJJJJJDFIJIHFJJCCCEA:955BADCABF@;3)*(.//555@FHGJEDEFIEEGBEFJBBDFFJIJJJHJDEJFJCIEJJJJJJJGIEDBBJG==;<;6369?BB<43,*5'&%)(*&')/../@@@FHHJCDEDFEJJFECHCJFEJJJJJJJIE99945466111168=:&&&),@;22263)'''***11297<<?HGJDIHJHEBE@@>=@3333I>>8678EJEJHF>=>;><=>>@>:9::AA?887('''-..:10/3348:>FFJJHJJGJFJHFJJJJGJJEGDCGGE43339(((),+(()+,**5++,6+))+2?==?@CA@@?@DJIGGIDJCB>32A100069:<<=CACA<:<A@A@;5201389889;=CCBBCDFFFFCGDEC>?EEDDDCGEFFDCBBAHCDEAB>;55;;;7856;@@@?@BCBBBBB::99666588???@BCCFGDGGJDDCDCCBBB@AA@BCBCEDHA@A>??AHJCACBJC9@A79B@CCA>=>?C====><<=>DBD===<?@A@HCEABABB@A@ABACBB@A@BAA@ABJA888;?>>?@A??AACA@??AFIEBA>>=>??8*'''79:9;::@DC**)*)(()-.--00588:<<=>=????@;7888@76559;44//0+55:2103652256>+***+/0'%%%(.,+()'''(''((4545==ECCEAA>=<<::9%%%%))*25,,==??AGB@@@@@><<CC?;;;<AABBEB@>?A@*)''')'(()*((*+.,,089853011--799;442*/,-1678779;==<===>=;<8654346444446@@?>==??@AA@DC??CFC>>>A0/>/5001899:=;999>@?@>?>;;;:=22200002433-+--8;<:::855583333)&)//*))(+*%%'9;?B?<<=>A@A;=<=<.--,.,+,+)$$#''%%77;;:;;<>>:99:<=;:;;=A?>><;;<>@>;:;95(((4))(,,,2/))),;87676677:>;9877889A;=5100024,722/00060///4598879873111864+&&%&2)))):99::99;:3229812/(&%%)-2))()'''&'%$#&(*2287+)()(&''%'(())))+45555;;>??FDFEIIDBEJF<;;>AHJE,+++3113<F@9866-:9<<*('(.66:9:;8889??:54332/00*4-,((().0('%&(**-///89DHGEE?<=@>D::=><;;<EHJJJJJIJGIJHHCE?=DGJJJGFGJJJJIJFHJGIG7667;;C7,,,@<<<<CBD@?:8*))),,,.034.0.4*)**:<<=JEJHAA@BBCC==<;<8789?@AAA??2*()--.8<>=111D>=9:111.*,)./8.55774('&*+<EGJDEEGDFHJJHJ@?ABBJIGJJGEDCHJH;=<;;82++EEGGGFJJFJ<<<JFHEGJIEJFIJJJ;;;;CC;:::<B@C>DG=;;.--.+++*2../..568JJFDBCDGBA@?@FAAAAA:98786,,,23/(-*%$%%%%)*)(%%&')-/2<<DCHJHHICD?9''''),-.10/+,+++<'&&%%&)*-88779CFE3HJGJFIAB@EEE</--0,((?BDFIJJJJIJF@>?BBEADBFDG=<=BJBBAAGJJJJHJ;....=EJEJIE<>.++)*('(2ADJJHGGJJJJJJDCEC>88CCCDIJJHGFHJJIJJJHJIEIFJJHHII*****?433111&%%%%))&('*133C;;;;CGJHEFJ85444--/*++,<))(((('($%*/)))0;=?B@ACJDJIEJ944>452+*,=A@AEGCBEG@???JB;GI:888?@AFEDFGIHJH6466DFGJCDGAEB>::*)''&)())(,6<>===:7777EGJIFDDD===;<=<?((((<=>CAFHJHGDDC>==>BCBDAACCDHGEDJHJIJJEGFIEHJJJJJFGDCCHHEA><<=FHJHJJJJJHIJHIFFJIJJJJJJFJJGFHJJJHH<@CJ>=;---:B@;<=BCEB@@@@?>;80//23;??<==>EE<)))'''')**289@CHIIJGJGJHGFBABAAGCBJFIJIDCA7778=>>DDFF=>=?BDEGHJ=<;<>IDD?>>>BEJJJJIJHJFJJJFJHJJJJFJGEFDDIIJHJJFJJJJIGGJEJJIJJJEDEJJIJGIJJFHJFJGFJHHIGJJJJJGGJCA>AHFG8FGJJGJGJFJJFD@FJJBIJ?>?84--../37><>?=?;=ABJDDJJIDIIJJJJJJFJJJJEC;;JJGIJIJJJHEJFGCCCH611:8/''&%'+*+*-+1/('''69<762.*(().3445;:;BE((((ABJFFA>??731919899ACDJ?>>=@?43443/>/../A==>BB@B@HJJJJIJJJHFCBBDGJJJGFJFIJJGJJGJEFEFA=7>DFHJJEJJJIJGJJEED@BBC:634GEJEJGJHCCCCJECJJF9((((66989<??BCD7888A?BDACDBBJJIDEJGJFABBCJJJJJJJEJHJJEE?>?@C@?<:;+++-/.+(((,))...**///-(()'(((+*''''37('''*'&**+'''';EFHFFEHGIJJIFJGIGEDJF@?@@GJJGJFJ<<<754320<@?7889<EIFDEEIHDH@>==>B<;<=JDD@>>?JJJIJIJJJFCDCEHG>ACBCJJEJHJFJGDDHFJJJJFDAAB@FGJ==:@='&&+*''((*'&,-120+*+..05?@444:AAAEBACBJFHGJJIJJJJJJCGHBB@@?A:DJC@@ACC44JEHDC==8644356:.--12560+-++--..//./,''($%$#$%''&'447(('&&&&'89>8777@@@IDJJGJJJHIIJJJHJJJGGEEIFECBDDJJJHDCCA:540,+*)*.1??>ACBBDCGEFIJHJJJBJIJIGHJJJIJJJJIEJJIJJJFGJJJGE@@@?BH8-,,,)'%%'(()),--***82390//,,,-3?@BJJGJ7777?==?@FDA9875...98667?BGDIECDCB***+42*)*'(),4443429:0/.+))+-+,156****-,-,)((('&%'')''&',,.'''';;64335@IGCBCBA=<>8878;==454CBEEFJEE:::0110000;>;::;BBBJJD??>=@ADCFFCIJFJJECFCB:88;943333:8;8<<EGD5555IJJJJJJFJJFJJJGGJFCB@@>>&%%&12244;<=@DD64-+21/37<=<=@ABBBB>5337758))((./223,,,+6678531+DABJDEDBABBCBF==>E<98446*''(*+(%$%&*-&$%%%%%%$%)13223;?CDEDBGEGDD;;;EGEC?AA?GB;//))))5-($$#
@Glass_F3P_10_D3_6_24_16
ATCAGCTCACTCAAAGGCGGTAATACGGTTATCCACAGAATCAGGGGATAACGCAGGAAAGAACATGTGAGCAAAAGGCCAGCAAAGGAACCGTAAAGAGCAGCGTTGCTGGCGTTTGCACAGCTGCACCCTGACGACATCACGGAAGAATGGACAGCTTTCAAGTCAGAGGTGGCGAAACCCGACGGACTATAAAGAGTGAGCGTTCCCCTGGAAGTTCCCTGGTGCGCTCTCCTGTTCCGACCCTGCCGCTTACCGGATACCTGTCCGCCTTTCTCCCTTCGGGAAGCGTGGCGCTTTCTCATAGCTCACGCTGTGGGTCTCTGAGTTCGGTGTAGGTGGTTCGCTCCAAGCTGGGCTGTGTGCACGAACCCCCCGTTCAGCCCGACCGCTGCGCCTTATCCGGTAACTATCGTCTTGAGTCCAACCCGGTAAGACACGACTTATCGCCACTGGCAGCAGCCACTGGTAACAGGATTAGCAGAGCGAGGTATGTAGGCGGTGCTACAGAGAGTTCTTGAAGTGGTGGCCTAACTACGGCTACGCTCGGACAAGAATCTGGTATCTGCGCTCTGCTGAAGCCAGTTACCTTCGGAAAAAGAGTTGGTAGCTCTTAATCCGGCAAACAAACCACCGCTGGTAGCGGTGGTTTTTTTGTTTGCAAGCAGCAGATTACGCGCAGAAAAAAAGGATCAAGATCCTTTGATCTTTTCTACGGGGTCTGACGCTCAGTGGAACGAAAACTCACGTTAAGGGATTTTGGTCATGAGATTATCAAAAAGGATCTTTCGCCTGATCCTTTTAAATTAAAAATGAAGTTTTAGATCAATCTAAAGTATATATGAGTAAACTTCGTCTGACAGCTCGAGGCTTGGATTCTCACCAATAAAAAACGCCCGGTGGCAACCGAGCGTTCTGAACCAGGTAAATGGCAACTATGAGGTCATTACTGGATCTATCAACAGGAGTCCAAGCGAGCTCGATCCTTATCAATTACGCCCCGCCCTGCCACTCATCGCAGTACTGTTGTAATTCATTAAGCATTCTGCCGACATGGAAGCCATCACAAACGGCATGATGAACCTGAGATCGCCAGCGGCATCAGCACCTTGTCGCCTTGCGTATAATATTTGCCCATGGTGAAAACGGGGGCGAAAAGAGTGTCCATCTGGCCACGTTTAAATCAAAACTGGTGAAACTCACCAATGGCTGGACGAAAAACATATTCTCAATAAACCCTTTAGGGAAATGGCCAGGTTTTCACCGTAACACGCCACATATTGCGAATATATGTGTAGAAACTGCCGGAAATCGTCGTGGTATTCACTCCAGAGCGATGAAAACGTTTCAGTTTGCTCATGGAAAACGGTGTAACAAAGTGAGAACACTATCCCATATCGCCGCTCGCCGTCTTTCATTGCCATACGAAATTGGATGGAGCATTCATCAGGCGGGCAAGAATGTGAATAAAGGCCGGATAAAACTATACTATACTTCAGGGTCTTTAAAGAAAAAAGGCCATAATATGCAGCTGAACCGTTGCTGGTTATAGGTACATTGAGCAACTGACTGAAATGCCTCAAAATGTTCTTTACGATGCCAATTGGGATATATCAACGGTGGTATATCCAGTGATTTTTTCTCCATTTTAGCTTCCTTTTTTAGCTCCTGAAAATCTGATAACTCAAAAAAATACACCCAGTAGTGATCTTATTTCATTATAGTGAAGACTGTGGAACCTCTTACGTGCCCGATCAACTCGAGTGCCACCTGACGTCTAAGAAACCATTATTATCATGACATTAACCTATAAAAATAGGCGTATACACAAGCAGATTAGATAAAAAAATCCCTTTTTAGCTTTCGCTAAGGATGATTCTGGAATTCGCGGCCGCTAGAGTACTGCGATGAGTGGCAGGGCGGGGCGTAAGACTCGACGTCTAAGAAACCATTATTATCATGACATTAACCTATAAAAATAGGCGTATCACGAGGCCCTTTCGTCTTCACCTAGCACAGCTAACACCACGTCGTCCCTATCTGCTGCCCTAGGTCTATGAGTGGTTTTTGGGTAGCTTACGGGCATGCCTAAGGCTTCGTGTGATTCTATTAGGGAGACACAACCGTTTCCCTTCTACAAAATAATTTTGTTTAACTTTTTAATTAACAGCCGGCTTGTCAACAACGGCGTGTCCGTCGTCACAGAGATTGCATCCGGGCATCGATGGTGCCGTTGCAAATGAAAGGGCTGACCGCACCGCTCGTCTGCAGGCGCCACTCGATTCTGGCGGCATTCTCCTCTCAGGAGAGCGTTCACCGACGAACGACAGATAAACGAAAGGCCCAGTCTTTCGTTGAGCCTTTCGTTTCTTTGATGCCTCTAGCACGCGTTTACCATGGGATCCCGGGCTGCAGATCGATATCGAGCTTTTTTATTTGTAGATCATCCATGCCATGTGTAATCCCAGCAGCTGTTACAAACTCAAGAAGGACCATGTCGTCTCTCTTTAGTGGAATATTTCGAAAGGGCAGATTGTGTGGACAGGTAATGGTTGTCTGGTAAAAGGACAGGGCCATCGCCAATTGGAGTATTTTGTTGATAATGCGTCTCTAGTTGAACGCTTCCATTTTATTAGAATGTTGTGTCTAATTTTGAAGTTAACTTTGATTCCATTCTTTTGTTTGTCTGCCATGATGTATACATTGTGTGAGTTATAGTTGTATTCCAATTTGTGTAGGAATTGTCCATCTCTTTAAAATCAATACCTTAACTCGATTCTATTAACAAGGGTATCACCTTCAAACTTGACTTCAGCACGTGTCTTGTAGTTCCCGTCATCTTTGAAAAATATAGTTCTTTCCTGTACATAACCTTTGGGCATGGCACTGCTAAAAGTCATGCTGTTTCATATAATCTGGGTATCTCGCAAAGCATTGAACACCATAACCGAAAGTAATCATTAGTGTTGGCCATGGAACAGGTAGTTTTAAGATGATGCAAATGAATAAAGGGTAAGTTGTTCCGTATGTTGCATCACCTTCACCCTCTCCACTGACAGAAAATTTGTGCCCATTAACATCACCATCTAATTCAACAAGAATTGGGACAACTCCAGTGAAAAGTTCTTCTCCTTTACTCATGGTACCTTTCTCCTCTTAGATGAATTCTTAAACAAAATTATTTGTAGAGGCTGTTTCGTCCTCACGGACTCATCAGACCGGAAAGCACATCCGGTGACAGCTGTAGGCGTCGGGGTTTGTACCGTACACCACTGAGACCGCGGTGGTTGACCAGACAAACCACGACGCTAGCCCGCCACCTAAGTTATGAGTCAGGAAAAAAGGCAACAAGTAATCTGTCGCCTTTTCTTTGCTTGCTTTGTAATCACTCGATGACCAAAAGTAAAAACCCGCCGAAGCGGGTTTTTAAGTCCAAGAACAGGTGAAACTGACGCTAGCCGGTCTACTAGTAGCGGCCGCTGCAGTCCGGCAAAAAAGGGCAAGGTGTCACCACCCTGCCCTTTTTCTTTAAAACCGAAAAGATTACTTCGCGTTATGCAGGCTTCCTCGCTCACTGACTCCGCTGCGCTCGGTCGTTCGGCTGG
+
11?CEFFD?BBBGDEDGBA@?@A@AAAA;@<<;:5522<>>CACDBJFB??@8977BBCCEEC?>@@ADGBC@?CCBD?<41/-+-+&$'%'((&',2'&(////7;89;....30+)))*-.1265,,+..+&%$###$%&*$%'''&'&%%%)*&%%'(('&$%)('&'((79:9;;AA//-,/)))6::<875/,)%$$&((((',..,)('((&&&+-/,++*...0023;?;::65103754344((((+('%%&(''(&(.++(21/33,+33/.3+3;?CIEDDJGGGEBB987965:&&&.,+-++++9)(((*(()&%&&16;<<?B?@@B99993@A@;967;<GGJGJIIEHDHJEF>CA@@@ADCB<<2//0?BA?=:88953130//,-35?@AEFB@??@@BCE:888@@B/../*,-)>CDEDA@AAGDJJJGEBBCJDF@?;:=>>?=:776:?=@?;97((((((33467?>>@B<556888;===>DE?<.('(*.--%'%$&*9+++8:;;;A977:?@888800(((&''%(***)*&&&&&99:::::DCEGHJJJ==>=CGEFBAABBD@9.-03;@@@ABEDFJJC@B@@BB.---;::=76663-+.*()207<@BJABABFG=:738?@FE?9<A@DFCFFCDEEHH==<<ABBBF@;7949;??.--*'(&+/-&&&6&7>EB>?=//-///00021017000****678<8/.---./..95444673,,*()--:>222+++-+,,,559?DHE@9<B>;6(0/,*&%%/?=ACFEDG@HECEIGIBBCEBGEF,&%&'*)))334DGI=?55<<665678EADF++++>AED**)*(%%$&$%&%%,770//0777FJHDFFJJFFIJGIJJJJJ:::;7666766//((((*((%$%&'('&&%$#$$$(,018-+++2679A>CGC==.,,,0556A;;:434488::>)((()%$%%*)''%*''%&+8::ABEJHGJIFJGDDEJJHJJJEJIFJGHDFABC=>211286777?<80,,,.0:;EJHJIFDBAFDGGJHIFEJJHJHHJBBA2+))*,555:DGCCDBJ@:::GG><E<FJEGGJJHHHIFFGGGDBC:6?997567IGFBGIBAADGB<84.'&',()(+,-.3----DDEGGFJHJFHGFGIHFJEJJJJFIJFG3)))(**-0111))),,3:GJGFEFBA=@DCGGAEIC:::;;5223@<:3+*)'&&&/34446<??BCCFBB655---0.-*&()68:ECAAAAFC@@@EEFEGJGBBCCEJDEFCEJIIEJEIIEHGJJCDA@@>@@?AADDDCACGGHDFEGJG@?==>>AEFED?@@@DA@?65-0,''&&'&$$$$%%%0%488:22-&%&'&&&+20132556:2A<6611002884))&''&%&))**('''&&*19>??=<466589111155652..-,**,,+*((%%&&'')$#%$$%%&(%***++.+*&'+<?>=<<=++*+)+'(*%%*-.132+'''*3448:83755678777<))))558:88A@<;?@A::99+))).0,,)%%&&&'%$$$%$#$%,,,/2778741004((('''&(+-,,012:;;545:?=<88<<?@C=<<51/66.,+-55;;>;959;;:2,++'&'+/11(()*58853,($$&&%%%%%&%&(&&&*344447924((()0.*.%%&(&(00+,,4454899:;?;0000?=>?8544587<<<>>??@54447324=@BC>=>>DCDJFDEGFJDDD@@C>?<;;:=?CD>=>>8777,++-,*)(()&%%#$#$%&%-7:88774,*)(*)''')+'*+.058774****+,-3??@C>@?2222653%$&'*,,.-----1,,,88<;>=?G@?AGH<<.--.,,))--254600ACBFDC6667@AAA>==::<=>><>@@D6412ABC@:>>?@@@@B@@::=AGDCFC@977678'*++,*((/1))67:@BAAB8878.---41//0))))657<<=<;<<??>><<<:++++2-1''''&%$$$&('(,*+*)'$$&')*++,'&*)*))**'&&%&%&)002++(('(+*)+-656?>733.-,+++,,+*,-.-+,./5699AFJFBAC222(CB8787>?:90&%'&''%))($$$$$&(((+*('$$%%%%&&''')/88><00/*+*%%$%$%%%&$%$%&%(+++,,6-<322244+)))..'%'/0//./017<<988,'&'(&'%&&---''('(()7++&'()28=>@@?@:5555=>5444*)((-040037=>>AJFFDJ.--*)*.+)%&&*021122(**+3(((((++*+**+*))+**+,345/*))&&&&&*)&$%'((&**)*((&&(13342(((++*..7:9=<>AB-,,/54446=>89<<=>ABFEFDIJIEEDCCB?889/-**+,111114547@?@AD@C'&&&-+,-,+)%$$$'%+&'$$$%)**3:;>ACB@@>;===>>FDHIJJJJIJJJJIJCFC7654576855555656784000****/033211001/.-)+611/('$$$%%&()))()))('''))()*0/*((%&&*+33346545555689;95221253334;9654588663445=0)(,35457:<;;9887532134457798654333222234332247643466731)((&'*'$%$%''')&')--..445543/....'101,+++/23222122222221,**+036;585100003455225542///043454****,..*-(((().+*+54655400//2245:::8621001100110-&((.33''''-,&%%%)0,,,2246677544101..*)*&&&(./)(&&%%)(**+5445....55520/024+*))+)(&%%$$$#$$110-./1642//1-'&&&++++.0'&&&&%$()+...1-+++0/10;>D8657;1'''1(9;;<<FB>=EE@@@?J=GEJJFH@;86DC67989@@>BAAEFF=<AABJGGEHEHJGE::::JGJHE<777773//-4124=AAA==8789:7566AA@BAA@AFHEJJFEHJJJGDJJ4AA8?624,,,644%+'''/05533329JDHEGHJJHFJIGJIEJGIFIH7;>8779<JJJJCAAAJ;99.....96667CC=999988;BCDIG@A@A>8)(('',..105540,1))21EDCBBEDJJEBDIDGEHJGJHJJJEGJJ@???><:985::;;666589.<<>>?AB@7556:;<:::<42342347:;;;9&&&)(()212-**+(('((*11179<5;;<4877JDDDECIEGJC@@AJHIDEFFJHEGEGGJJHJHIECCCEG<;;::1..'$$$%&$$$%%$((07;:;=>B@A>>>@BBD@;??AJA?A66645556CG5557JBA772//4:@CHHFEHJJHDCDFFEEDDFDEDBEC@?028>>>11191;@GJDABCGJFGEEEBCA<;;:<@9965-,-+,,,59954689:91011-,*+1/,((++*+.)*'''&&&(-&
@Glass_F3P_10_D3_6_24_17
TGGCGATTCAGGTTCATCATGCCGTTTTGTAATGGCTTCCATGTCGGCAGAATGCTTAATGAATTACAACAGTACTGCGATGAGTGGCAGGGCGGGGCGTAATTTGATATCGAGCTCGCTTGGACTCCTGTTGATAGATCCAGTAATGACCTAGAACTCCATCTGGATTTGTTCAGAACGCTCGGTTGCCACCGGGCGTTTTTTATTGGTGAGAATCCAAGCCTCGAGCTGTCAGACCAAGTTTACTCATATATACTTTAGATTGATTTAAAACTTCATTTTTAATTTAAAAGGATCTAGGTGAAGATCCTTTTTGATAATCTCATGACCAAAATCCCTTAACGTGAGTTTTCGTTCCACTAACGTCAGACTTACCGTAGAAAAATCAAAGGATCTTCTTGAGATCCTTTTTTTCTGCGCGTAATCTGCTGCTTGCAAAACAAAAAAACCACCGCTACCAGCGGTGGTTTGTTTGCCGGATCAAGAGCTACCAACTCTTTTTCCGAAGGTAACTGGCTTCAGCAGAGCGCAGATACCAAATACTGTTCTTCTAGTGTAGCCGTAGTTAGGCCACCACTTCAAGAACTCTGTAGCACCGCCTACATACCTCGCTCTGCTAATCCTGTTACCAGTGGCTGCTGCCAGTGGCGATAAGTCGTGTCTTACCGGGTTGGACTCAAGACGATAGTTACCGGATAAGGCGCAGCGGTCGGGCTGAACGGGGGGTTCGTGCACACAGCCCAGCTTGGAGCGAACGACCTACACCGAACTGAGATACCTACAGCGTGAGCTATGAGAAAGCGCCACGCTTCCCCGAAGGGAGAAAGGCGGACAGGTATCCGGTAAGCGGCAGGGTCGGAACAGGAGAGCGCACGAGGGGAACCAGGGGGAAACGCCTGGTATCTTTATAGTCCTGTCGGGTTTCGCCACCTCTGACTTGAGCGTCGATTTTTGTGATGCTCGTCAGGGGGGCGGAGCCTGTGAAAAACGCCAGCAACGCGGCCTTTTTACGGTTCCTGGCCTTTTGCTGGCCTTTTGCTCACATGTTCTTTCCTGCGTTATCCCCTGATTCTGTGGATAACCGTATTACCGCCTTTGAGTGAGCTGATACCGCTCGCCGCAGCCGAACGACCGAGCGCAGCGAGTCGTGAGCGAGGGAGACCTGCATAACGCGAAGTAATCTTTTCGGTTTTAAAGAAAAAGGGCAGGGTGGTGACACCTTGCCCTTTTTTGCCGGACTGCAGCGGCCGCTACTAGTAGACCGGCTAGCGTCAAGTTCACCTGTTTTACGTAAAAACCCGCTTCGGCGGGTTTGCTTGGTCATCGAGTGATTACAAAGCAAGCAAAGAAAAAAGGCGACAGATTACTCTGTCGCCTTTTTTATTGACTCATAACTTAGGTGGCGGGCTAGCGTAGTGGTTTGTCTGGTCAACCACCGCGGTCTCGTGGTGTCAGTACAAACCCCGACGTGCACAGCTGTCACCGGATGTGCTTTCCGGTCTGATGAGTCCGTGAGGACAACAGCCTGTACAAATAATTTTGTTTAAAGAAACTCATTAAAGAGGAGAAAGGTACCATGAGTAAAGGAGAAGAACTTTTCACTGGAGTTGTCCCAATTCTTGTTAATTAGATGGTGATGTTAATGGGCACAAATTTTCTGTCAGTGGAGAGGGTGAAGGTGATGCAACATACGGAAAACTTACCTTTAAATTTATTTGCACTACTGGAAAACTACCTGTTCCATGGCCAACACTTGTCACTACTTTCGGTTATGGTGTTCAATGCTTTGCGAGATACCCAAATCATATGAAACAGCATGACTTCAAGAGTGCCATGCCCGAAGGTTATGTACAGGAAAGAACTATATTTTTCAAAGATGACGGGAACTACAAGACACGTGCTGAAGTCAAGTTTGAAGGTGATACCCTTGTTAATAGAATCGAGTTAAAAGGTATTGATTTTTAAAGAAGATGGAAACATTCTGGACACAAATTGGAATACAACTATAACTCACACAATGTATACATCATGGCAGACAAACAAAAGAATGGAATCAAAGTTAACTTCAAAATTAGACACAACATTGAAGATGGAAGCGTTCAACTAGCAGACCATTATCAACAAAATACTCCAATTGGCGATGGCCCTGTCCTTTTACCAGACAACCATTACCTGTCCACACAATCTGCCTTTTCGAAAGATCCCAACGAAAAGAGAGACCACATGGTCCTTCTTGAGTTTGTAACAGCTGCTGGGATTACACATGGCATGGATGATCTCTACAAATAAAAGCTTGATATCGAATTCCTGCAGCCCGGGGGATCCCATGGTACGCGTGCTAGAGGCATCAAATAAAACGAAAGGCTCAGTCGAAAAACTGGGCCTTTCGTTATCTGTTTATTGTCGGTGAACGCTCTCCTGGTACAGGATAAATCCGCCGCCCTAGATTGAGTGGCGCCTGCAGACGTAAAAAAAGCGGCGTGGTTCACGCTTTTTTAATTGCCGGACGTACGATCGATGCCCGGATGATCCTGACGACGGAGACCGCCGTCGTCGACAAGCCGGCCGTTAATTAAAAAGTTAAACAAAATTATTTGTAGAGGGAAACCGTTGTGGTCTCCCTGAATATATTATACGAGCCTTATGCATGCCCGTAAAGTTATCCAGCAACCACTCATAGACCTAGGGCAGCAGATAGGGACGACGTGGTGTTAGCTGTGCTCGAGGTGAAGACGAAAGGGCCTCGTGGTGGCCTTTTTATAGGTTAATGTCATGATAATAATGGTTTCTTAGACGTCGAGTCTTACGCCCCGCCCTGCCACTCATCGCAGTACTCTAGAAGCGGCCGCGAATTCCAGAAATCATCCTTAGCGAAAGCTAAGGATTTTTTTATCTGAAGATTGTCCCCTCGTGATACGCCTATTTTTATAGGTTAATGTCATGATAATAATGGTTTCTTAGACGTCAGGTGGCACTCGAGTTGATCGAGACGTAAGAGGTTCCAACTTTCACCATAATGAAATAAGATCACTACCGGGCGTATTTTTTGAGTTATCGAGATTTTCAGGAGCTAAGGAAGCTGAAGTGGAAAAAAATCACTGGATATACCACCGTTGATATATCCCAATGGCGTTGCGTAAAGAACATTTTGAGGCATTTCAGTCAGTTGCTCAATGTACCTATAACCAGACCGTTCAGCTGGATATTACGGCCTTTTTAAAGACCGTAAAGAAAAATAAGCACAAGTTTTATCCGGCCTTTATTCACATTCTTGCCCGCCTGATGAATGCTCATCCGGAATTTCGTATGGCAATGAAAGACGGTGAGCTGGTGATATGGGATAGTGTTCACCCTTGTTACACCGTTTTCCATGAGCAAACTGAAACGTTTTCATCGCTCTGGAGTGAATACCACGACGATTTCCGGCAGTTTCTACACATATATTCGCAAGATGTGGCGTGTTACGGTGAAAACCTGGCCTATTTCCCTAAAGGGTTTATTGAGAATATGTTTTTCGTCTCAGCCAATCCCTGGGTGAGTTTCACCAGTTTTGATTTAAACGTGGCCAATATGGACAACTTCTTCGCCCCCGTTTTCACCATGGGCAAATATTATACGCAAGGCGACAAGGTGT
+
J@AB=<=<GABEEH:99.--***+))4446''')1115564;JIA@BAGEJHJIIJJJJJHGGEEBBDFHDCEFJEEHGBD666;&')*++-/566JHJFGECHFEGJFJHAAACJD=>EG9898::;HJJJJJJF>>@AJJHJHIF88841&%&)'('(11?AEJJJGHGDD;99?A=>@@>3334===79::EJJJJIEFJIBA?:BCDJJJFJFIEHHIFHJJEEFJJJEBBBJHJGEIJHED;2/03B@EIEHJ975588DDCBA?CHG2111BEJJIJJJHJH666CB?=?>51003=BA>8788778@EBCG<<<<HHDGJGHJFJJGJHJJJJFEJJF?;:99>EB@DDFG566*))(***))*()()-*767899600)'()1855;>5002.../0/11264@BDEBFFIJDJFBECEGIJJJJE77345@A789DC@>==32..)(*)+-13:@B?;;;=@((();861//289:GEEJGJFJGJJGHG?>DDE>CCEIIJHIIJJJJ?@@@GIHHHJEDCHJJJGHJFFJJJDDCF@EJJG<;;;JDBACHIJFHFDACBB===///0FJIEGDCB==A<2122221678311111CD99GJIJJIJIFGJGJJJE?JIGJJJJJIGFBBBE888ACAFCB<7779FFJIIJJJJJJJJJGEEEFJDDE=B<<<JJJIGFJJIJJJJIJJHJJJJHJJGGCBFCG??>>BBJGJJCEEBDGIHJJEHFFHJJHJJ@<<GGJFJFJHJID@<=JJJ=<==JJ@BEBBCFIIGJJJJJHJIJIJJ?>>@BJDGGFIHJIIHHAEJG;:::JIFFFJIJJJHJJJGHJIJJBBADCJGJIJIJGHJJF::81<;5555@FFFHJB@+,420-,%$$%)-.JJJIHIFJGGEJFJJDEDB@C>??@EIHC=<==?IDA?@C@EGFIJFJJEHGJJJJJIJFGFDF9,+**@JEJC@?:3223JFGE<;;;=30)))():DHEDCFGJEJGHHHJJJJGJJJJHJHJJJHHEJJJJJJJJJIJJGJFJIJIIJJA?=99669(,,+-8279:<?GJJJJFFGJJIDBEC?@JIHIFIEE2222EHHHDBED@@@AFJJJEJJGJJGFGJJJJJJJJJHHHIJJGGHHHE?>0CBDEEDDG@;:95542225.*)('')...0JJJGEEHEFHIFJJJHJJFDBEJHJJJIJJIJJGHHIJFJGJJFJJJGEEID>/++:7:<@AHH111/BECEGCEEHJJJIEEIHJFFHJ9:;?A<A@BBCFEE:.+'/3)3346<444>8778::<JIJJJ?@@A?7776,)&%*'''((58;::....@@@DIGDDEFJJ@@?@HFJEAADFJFJJHEEFJJEHIEJHFEIJJ3333:/*69'&&&&12568:FJHFECEFIIEEDDCGFBD;;,++,GJFHA?6435988779:::;ABBDDI865)(((('&)*))))<?<;<9;;?JEJHEFHJJHJJHIHGJGIJJJIJFID>;<=?CA@@72***0/4%%%())(((.//13****,,,.0458??6/./*,+)&&,'%%%(()0:>DFEEJFIJJJJDEHGGGGIJIJHJJFGGFHFFGEJHJI@EFJHJGEJJJGJFHDAJ;=:663*++BA@@BBGBFGJJJJFIHJFJJJFJJJFJHGA=;;:3112?<;98769::;:>>=<==CHFJ5555>==CFJFGF@;:+;0*7:1BFFEFGJHJJEFJIGECJJJGDDCEGDJHFE2????EIJEJEJJJJJJJJIGJJJGGJFFEDHFFFGDDDHJJF?:;;;B=<=>>>;7343349;/.**BG@222@JCF<-**6894333ADDCFEJF@??@HFE>?65656688ACJEIDHHJGFGHJJGEJGIJJ:999C@DDA@AA@@BBDCE55556133/@=?@?ABCIEDCEEFCEEJGJJJIGHGGIGEEGD;:;;BFDJHJEF))))>656304+)),432588:9544000'(''>@BB@FFCHGFIHJGGDHFGJGEFFFFHIIJEFHEDEBA>=>4443=@DFD>:;;:/--?@BAAFFJJEJJFIJIIJJJJJJGHJJJJJJJJHEGJJGHHJJJJJJGJJJJIDDE<;;9:::@@DBCB@CC?@GDJIJIGGFJIJGHHJFJJGJJJFJFJJHHFEIDAB<9::=2223*))BACCFGJJEDDED@@@===<@<;5(4432434=J721+++,1055:68/.,,(&'(467CBBDJEJJJB666663)?A@FDEIFJFF:::JJJHJIJIGJGJIF****98884)-;<DA>?@CFJJGCDEJJJGJJFGJIGJJJJJEJJGABAGJG@BJFEBCDFJJJHHJJ@?=>ACIHIJJEJJJJJJHI@BCJIJJJ2212655854112/.../554,1232221++,*)**)76699?HHF333/0)))*--)*&&('&%&&(*4<>EBFEDG1))&%%$&*+++))((*.)).//3112GEEJJJ===9:830/+''''--147<88((((535560/,+))*,.-,.627234ABABBFB99EDEHCGBEJJJFJDABABED<<<=:9:1001GJHHIJHJGJFJJGIJIJJIIEJJJJFHEFHG<==>D@IIFH<....7523333498((EIJJJJJJGFEDIEJIIIEJHDC?B@@:6<445BB@<==>=>?;;;=3331486'':>C979;?<;;;=?@:::;IF:999?;JFHJDCDDCJIJED?<<<?GHGDB:2--.6:><<52)((*+++*)'*((8C@BABEHJEGJJGJHJGJJJJFJJJJJJJJJJ@789;;<G;99:322259:CFA?EEJJHJJHJIJJGHJFFGJJIJJHEEFIHHJJF>=<<?EFJJFEGJJJJHGJJJJJBFDEIHJJAA645443,*)*,-.510..-*)((''&&&(()))2CJJJIJIHHGJJJJJHE@AJIDFGGJJJJHEJIJIJIJGJJJJJIJJGFFJGJJIJJFFJJJJA53346)(()3232'(1/007::AC>?;9778<EGFJGJIJHJFJIJJJJFEGBDCCICDDDEFD@AA=7D?///=CBC/**-2?BCC7))68AB@ABFJJJFDE99:88655038>A767EGJJJJJJGGHIJJJGJJJJJJFJJJJIHJFEJG1,+++-.146BBD@7777J554511=>>EJEJCA@=<<8788JJJJJJGHJJJJJJJJJJJJGJJJJHJJHJJJJJJJJIFFJJGJHJJJJJJIGDDJIA>20++/**9<FDIGHJDFHHJIIJJEJJHJGBA8999?<2334@>:6>>@AJHJHJJJJGJHJJJJJJJFJJFGGGJJEJHJJJJJJJJJJJHJJJFFHFIIJJJJ@@AHJJJJIFJHJGGGGJGHJGJJJJHHIJJJJDJIJIJ;:;:FJJGJH>?>?JC@@@>>@>>><<=>BA;<77766=?CDCDDJJIEJGGHJJJGGGGJJFHJIGJGIJJJFHJFJJJJJJJJJJJJEJFIJGJFCJJJHJFJFJJJIJJFJFJGIJHEFCC>?76:766666?ADJJFCBB@@JJFIHFGJJI=HJJIJHJDFFIJIGJHHFGA@@AJIDD@3314;<5443333GIGJJGJIGJIJH@GBHDJIJJJ??IGJEGHJGGEEEGIGEEDDCCCCC?000/21132)
@Glass_F3P_10_D3_6_24_18
TCAACGGTGGTATATCCAGTGATTTTTTTCTCCATTTTAGCTTCCTTAGCTTGAAAATCTCGATAACTCAAAAAATACGCCCGGTAGTAATCTATTCATTATGGTGAAACTTGGAACCTCTTACGTGCCCGATCAACTCGAGTGCCACCTGACGTCTAAGAAACCATTATTATCATGACATTAACCTATAAAAATAGGCGTATCACGAGGCAGAATTTCAGATAAAAAAAATCCTTAGCTTTCGCTAAGGATGATTTCTGGAATTCGCGGCCGCTTCTAGAGTACTGCGATGAGTGGCAGGGCGGGGCGTAAGACTCAACATCTTAAGAAACCATTATTATCATGACATTAACCTATAAAAATAGGCGTATCACGAGGCCCTTTCGTCTTCACCTCGAGCACAGCTAACACCACGTCGTCCCTATCTGCTGCCCTAGGTCTATGAGTGGTTGCTGGATAACTTGGGCATACATAAGGCTCGTATAATATATTCAGGGAGACCACAACCGTTTCCCTCTACAAATAATTTTGTTTAACTTTTTAATTAACGGCCGGCTTGTCGACGACGGCGGTCTCCAGTCGTCAGGATCATCCGGGCATCAATCGTACATTGCCGGATTAAAAAAGCGGCTAACCACGCCGCTTTTTTTACGTCTGCAGGCGCCACTCGATTCTAGGGCGGCGGATTTGTCCTACTCAGGAGAGCGTTCACCGACAAACAACAGATAAAACGAAAGGCCCAGTCTTTCGACTGAGCCTTTCGTTTTATTTGATGCCTCTAGCACGCGTACCATGGGATCCCCCGGGCTGCAGGAATTCGATATCAAGCTTTTATTTGTGAGGAATCATCCATGCCATGTGTAATCCCAGCAGCTGTTACAAACTCAAGAAGGACCATGTGGTCTCTCTTTTCGTTGGGATCTTTCGAAAGGGCAGATTGTGTGGACAGGTAATGGTTGTCTGGTAAAAGGACAGGGCCATCGCCAATTGGAGTATTTTGTTGATAATGGTCTGCTAGTTGAACGCTTCCATCTTCAATGTTGTGTCTAATTTTGAAGTTAACTTTGATTCCATTCTTTTGTTTGTCTGCCATGATGTATACATTGTGTGAGTTATAGTTGTATTCCAATTTGTGTCCAAGAATGTTTCCATCTTCTTTAAAATCAATACCTTTTAACTCGATTCTATTAACAAGGGTATCACCTTCAAACTTGACTTCAGCACGTGTCTTGTAGTTCCCGTCATCTTTGAAAAATATAGTTCTTTCCTGTACATAACCTTCGGGCATGGCACTCTTGAAAAAGTCATGCTGTTTCATATAAATTGGGTATCTCGCAAAGCATTGAACACCATAACCGAAAGTAGTGACAAGTGTTGGCCATGGAACAGGTAGTTTTCCAGTAGTGCAAATAAATTTAAGGGTAAGTTTTCCCGTATGTTGCATCACCTTCACCCTCTCCACTGACAGAAAATTTGTGCCCATTAACATCACCATCTAATTCAACAAGAATTGGGACAACTCCAGTGAAAAGTTCTTCTCCTTTACTCATGGTACCTTTCTCCTCTTTAATGAATTCTTAAACAAAATTATTTGTAGAGGCTGTTTCGTCCTCACGGACTCATCAGACCGGAAAGCACCATCCGGTGACAGCTGTGCACGTCGGGGTTTGTACCGTACACCACTGAGACCGCGGTGGTTGACCAGACAAACCACGACGCTAGCCCGCCACCTAAGTTATCGGTCAGAAAGAGCGACGAGCTGATCTCTGGCCTTTTTTTGCTTGCTTGCTTTGTAATCACTCGATGACCAAAAGTAAAAACCCGCCGAAGCGGGTTTTTACGTAAAACAGGTGAAACTGACGCTAGCCGGTCTACTAGTAGCGGCCGCTGCAGTCCGGCAAAAAAGGGCAAGGTGTCACCACCCTGCCCTTTTACTTAAAACCGAAAAGATTACTTCGCGTTATGCAGGCTTCCTCGCTCACTGACTCGCTGCGCTCGGTCGTTCGGCTGCGGCGAGCGGTATCAGCTCACTCAAAGGCGGTAATACGGTTATCCACAGAATCAGGGGATAACGCAGAAGAACATGTGAGCAAAAGGCCAGCAAAAGGCCAGGAACCGTAAAAAGGCCGCGTTGCTGGCGTTTTTCCACAGGCTCCGCCCCCTGACGAGCATCACAAAAATCGACGCTCAAGTCAGAGGTGGCGAAACCCGACAGGACTATAAAGATACCAGGCGTTTCCCCCTGGAAGCTCCCTCGTCACTGTCCTGTTCCGACCCTGCCGCTTACCGGATACCTGTCCGCCTTTCTCCCTTCGGGAAGCGTGGCGCTTTCTCATAGCTCACGCTGTAGGTATCTCAGTTCGGTGTAGGTCGTTCGCTCCAAGCTGGGCTGTGTGCACGAACCCCCCGTTCAGCCCGACCGCTGCGCCTATCCGGTAACTATCGTCTTGAGTCCAACCCGGTAAGACACGACTTATCGCCACTGGCAGCAGCCACTGGTAACAGGATTAGCAGAGCGAGGTATGTAGGCGGTGCTACAGAGTTCTTGAAGTGGTGGCCTAACTACGGCTACACTAGAAGAACAGTATTTGGTATCTGCGCTCTGCTGAAGCCAGTTACCTTCGGAAAAAGAGTTGGTAGCTCTTGATCCGGCAAACAAACCACCGCTGGTAGCGGTGGTTTTTTTGTTTGCAAGCAGCAGATTACGCGCAGAAAAAAAGGATCTCAAGAAGATCCCTTGATCTTTTCTACGGGGTCTGACGCTCAGTGGAACGAAAACTCACGTTAAGGGATTTTGGTCATGAGATTATCAAAAAGGATCTTCACCTAGATCCTTTTAAATTAAAAATGAAGTTTTAAATCAATCTAAAGTATATATGAGTAAACTTGGTCTGACAGCTCGAGGCTTGGATTCTCACCAATAAAAAACGCCCGGTGGCAACCGAGCGTTCTGAACAGATCCAGATGGAGTTCTGAGGTCATTACTGGATCTATCAACAGGAGTCCAAGCGAGCTCGATATCAAATTACGCCCCGCCCTGCCACTCATCGCAGACCTGTAATTCGTCAGGCGTCTGCCGACATGGAAGCCATCACAAACGGCATGATGAACCTGAATCGCCAGCGGCATCAGCACCTTGTCGCCTTGCGTATAATATTTGCCCATGGTGAAAACGGGGGCGAAGAAGTTGTCCATATTGGCCACGTTTAAATCAAAACTGGTGAAACTCACCAAGAGAATGGCTGGACGAAAAACATATTCTCAATAAACCCTTTAGGGAAATAGGCCAGGTTTTCACCGTAACACGCCACATCTTGCGAATATATGTGTAGAAACTGCCGGAAATCGTCGTGGTATTCACTCCAGAGCGATGAAAACGTTTCAGTTTGCTCATGGAAAACGGTGTAACAAGGGTGAACACTATCCCATATCACCAGCTCACCGTCTTTCATTGCCATACGAAATTCCGGATGAGCATTCATCAGGCGGGCAAGAATGTGAATAAAGGCCGGATAAAACTTGTGCTTATTTTTCTTTACGGTCTTTAAAAAGGCCGTAATATCCAGCTGAACGGTCTGGTTATAGGTACATTGAGCAACTGACTGAAATGCCTCAAAATGTTCTTTACGATGCCATG
+
@-,,-99:CJJIIEEGFGJHIJHIJJJJIID==)<@AH>>>EHE6:>2:;>*&&<=IJJJFFHGIIFJHBABJJJJGF????@@9532'''&'&')&*****'&')443-,+'((47::1//.0379?JC1000..-1,,//1@BBCCFGJFJJJGGIJJJJJJJIGJIGJIJJJJJGJJJJFFIJJFEDJEHGJIIJHGIIJJJJJJDEJJHJJJJJ:9878579BDC>>?98775677:D@@??JJJJJJ;;;;I9777FJGHJIH?>??+**+2;23BEJJJHHFJGIEIGJJJJFJJJFEGGJJAA7''+--&$%%&'''.()GHGIJJHGFGDEFJJGJJJIJHGJHGHHJJJJJJJJIGJJHJJHJFJIJIJJIJFJIHJIJGJJJJFI?@CDJGFIIGJJHFJJIJJJGFBBBDHEEHEHJJE>>;5.:;GJJJJE<<<=JGGFGEGCCEF<940,%%%'**&&&'--/035-''()((')(('''169EGGGGD97562''''A@AD@==?AJJJHJJJJJJJJIIGJEJFHHJJIJEEJHHFJJDHJHJJHHEIJJIJCFF8888?=>.---5666;:;<655476:99...))*(((*..-/..,'(BCFIGJJJJJJFFJDIBEDEJJHIDJH?98=?ECDBBCEHFEHGJJJJJHJJJJJGJJJIJJFJIHJJFCJIBFJGJGGFGJDJJEEHDJJJIJIJJJIJJJGJHJJJJJJJJJGEJIJJJEIIJJIJFJJBEFGHDJJJG>EFCDEDJJDEFGEJJGFFDEGFFJEECIGGF@;;<///30///05*++>JHJGHHIJJHJECGDJ<;77766><7;;>;,%&'''(()55;<?FFGJJJFJJJJJJJJIJJHJJJJJJJEFGEC@JIFFGFG@BIGJIJJJJJFIEJF>=<CDA633114AD<;;96@CDFJIJJJFJJJJJJGJJIIGFIJJHIHGJIGJAA??ABEJIEGJF>>??IJFJCCABIJEEJGGFGIEHJJJHJGJFGJJJJJJHJGJC66:4467A?;:::67EHJIGJJJJJHJHDGJJIJIJJJGJJJJFJJJJHHIHJIJJJD:=;D@@BEFDHJGIJJJJJJJGJJGJHJJFJGJJFGFFJJJJJGHFJJJJJFGGJJJIIHDFIFHJJJJJJJEEG<>FGJGGJHFJJGE8666<AA?BGGHJFIDCCCHDFGGFIJGHJCJJJJJJ?>>=82BFIEGGGHEEEHJJJJJIHJJJGIJJ>==@ACC>JHJJJGJJAICJJJFJHA97:=CBDCGHEJGCGJFFEHJIDEEADJDGFJIEJ@@=:;=AJJJJGGHHJJDFHD@?A76+*++'''2=@A6555A@EEJJFJJJJEJEGIIJHJJEJGHGJHCGDFJJJJIHJGJJJJJHFJHIJJGFJGIIGJJJED6HIJIIFFEFHJIHJJJHJJIIJJ99:;HCDAA4.CFIHJFEGGDF11139.CCJFEIEFJJHGJJJJIJHJJJJGJIEGJJFJJIJJJEGHJJHGJIJJJJJJJHHC??A?7+++039;11118CEEFJJJJEGDJGAGGJCFJDA@@BB8887:31:@=CACIBBA>;D@8999JIFICDJGJJJJJJD.../DJJJJIFF@AAA???@FJJFIJDEDIB@A;;:88:/2,0/-*((*)1;??BFFJJ;;::987768:=>ADDHFGHHIFGJJIEGGJJJJIFJJHFIGJJJJGJJJJJJJHJJJGCFFHJGECEJFGIJJJJIHGDJJHJJJJJIG;554/.,+...)&%%+*&&&&/---+.(()(()//.+/45+(()/<>?7BC?>>?EHFB1112:::788:/?GJGHFJJJJJJJGJFJFEFJHDFCGGED7666@CJHG@@ABJJJJJJJJJJJJJJJJJJJJJHFG>=>=JJGJHJJIGJGHJ??BHHF@ACEB@@@CCC??@CGJJJJJIEJHJJFJ@;:<91-*,+9=@BC?BBGJGGGCCJHGB8888=889966@AJJFJHJDFEJJJJJJJHGHGJJJJIJGJHJJDJEJHJFJJJJHJIJEJHJFJJ@>:899:>CDDIGJJJIIFHHJJJJJGJFJHJJIJJJHJEA???JDA76657/-,4,;<46BBCDHHGJHJJJJEHIJGDJJJHGJJHJJCDABABBEFJJJGGEBCEIEEEJFJHEIDBA711187677CB@8784288../=>@CFJIECFDJJJIHJJFJJJHIIIJ=<<<CBDGJJBAAJJ433389<55555DJHJIJJGJJGFIGJJJJEEEAGE===F=<7000,0078///1322././.74>>=73IEJFHGJJJJJGJHJJHHJDAAAGGIJJDJFEJGGCAEDJJIJHHFGEABA@C10//1;<;<..CGJJJHEEGDJJ;73244?CEJJJJDFJJIJIJHJJGJJJJJJJJIIJJJEJC?@@ADDEJFCHGJGDDA?BCJHJGHGHJJJFJF41''@@JJFJJJIJJJIJJGGJHJHJJFJJFDDHJJJJJG<<<<FFB8DHCAA@JI??>-,,,12214;<HDJHHJJGJJJGHJJIJHIGJGJHHHGJECFHHJEGJGJJHFJIJHFFJIHJGJJJJJJJHJCCDBEDJJJJGJCB>1/042295+**61000;EFJJIJHJJIJJIJJJGJFIJGJJJIJJF@1,*)+/CDIJA@?>FJDBBB766/?FBHJJFIEIIIJHJJJJJJGJGJJJIFJJHC@?8979=?52>?=DA999B@B544983?==<=@?=8=9<=AC?9984-+(''''(((*/)2-22285676323<=?JEJGJFJDGCDECCF76;6,**('&&&$%&%(''=A>;?C???@J>=<...71112A@ABGJJECDJE?/9;;:><;<:B:@??=@@?FJJHGIJGJGHJJJJJJJJJGGFHJHGFFGJJJEEEEEGDFJJJGJJGIJJJJJJJIGGGJJJGFJJJJIJFHJGEIIFHJJJJJJJ:988497:?;..--('((1110000AC3-,,,JEHIJDJGFJJJJIGJIJJFJJFFFDBBBBB221/.45;<<FFEDDFGEJFJEJHIFIJJJFEEDIFJHJJJJJCJHEDJJECCA=?3*)'($##%%%%),.)%%$%%%&'-&&--0.142333=?@==;>JJJIJJJGJJJJJEJFJGIJJJGJHGAABAJJGEFFIJHEJGJHJJJHIGJJJJHJJGGJJJJJJJJJJJHJJGIG===EIG==?JJJA?@@><82(&&---DDJJJGGJFJJHJJJJJJJJJJJJJFJHHHJJJFA''&%&%%%$%%%&**''$&&&*.56223))))8.,,,(((*16541(,,-FGEBDBACEIGHJJGJJIJJJIIFJJHHFJHFJJ>==<IEJIJJJJIGJJJGGHJJJJGH@999BJGIFDEIEFIJJJJHGBBCCHJJJJGJJIHEGGHFJHJJJGGJJJFFIJEJJGGJJJHJJJJDGH////0<@?@BGCA?=99D:JEGGCCA?;<6++EFGE<<=<DDBECFFIJJC@@@JGIC>3C?AGDAB111(''(...9ABAA?@@EJ@@D====JIFJJIE?=<=433@<<7*)('(()+8>EJJDDJ7GEHJJGJJJJJJHHHFHEJEGJJJJJIJHGGJJHHDEEJFIHEEJEDBDJJJFJJJJJJIIGFGHJJJJJJ;:::1000045772555241/00/0('$
@Glass_F3P_10_D3_6_24_19
GCTGCAGATCCGGCAAAAAAGGGCAAGGTGTCACCACCCTGCCCTTTTCTTGAAAACCGAAAAGATTACTTCGCGTTATGCAGGCTTCCTCGCTCACTGACTCGCTGCGCTCGGTCGTTCGGCTGCGGCGAGCAGGGGTCCTAGCTCACTCAAAGGCGGTAATACGGTTATCCACAGAATCAGGGGATAGCGCAAGGTCCTGCTGACAAAAGGCCAGCAAAAGGCCAAGGAACCGTAAAAAGGCCGCGTTGCTGGCGTTTTCCGCCACAGGCTCCGCCCCCTGACGAGCATCACAAAAATCGACGCTCAAGTCAGAGGTGGCGAAACCCGACAGGACTATAAAGATCCAGGCGTTTCCCCCTGGAAGCTCCCTCGTGCGCTCTCCTGTGTTCGACGCCCCTGCCGCTTACCGGATACCTGTCCGCTTCTCCCTTGGGAAGCGTGGCGCTTTCTCATAGCTCACGCTGTGCATCGGGTCTCGGTGCCGGTCGTTGGCTTGAGGAGCTGGGCTGTGTCACGAACCCCCCGTTCAGCCCGACCGCTGCGCCTTATCCGGTAACTATCGTCTTGAGTCCAACCCGGTAAGACACGACTTATCGCCACTGGCAGCAGCCACTGGTAACAGGATTAGCAGAGCGAGGTATGTAGGCGGTGCTACAGAGTTCTTGAAGTGGTGGCCTAACTACGGCTACACTAGAAGAACAGTATTTGGTATCTGCGCTCTGCTGAAGCCAGTTACCTTCGGAAAAAGATTGTATTTTTCATGCGGCAAACAAACCACCGCTGGTAGCGGTGGTTTTTTTGTTTGCAGACAGCAGATTACACGCACAAGAAAAAGATATTCAAGAAGATCCTTTGATCTTTTCTACGGGGTCTGACGCTCAGTGGAACGAAAACTCACGTTAAGGGATTTTGGTCATGAGATTATCAAAAAGGATCTTCACCTGATCCTTTTAAATTAAAAATGAAGTTTTAAATCAATCTAAAGTATATATGAGTAAACTTCGTCTGACAGCTGAGGCTAAGAGATTCTCACCAATAAAAAACGCCCGGTGGCAACCAGTGACTTTCTGAACAAATCCAGATGGAGTTCTGAGGTCATTACTGGATCTATCAACAGGAGTCCAAGCGAGCTCGATATCGATAACAGCACTGCCACTCATCGCAGTACTGTTGTAATTCATTAAGCATTCTGCCGACATGGAAGCCATCACAAACGGCATGATGAACCTGAATCGCCAGCGGCATCAGCACCTTGTCGCCTTGCGTATAATATTTGCCCATGGTGAAACGGGGGCGAAGAAGTTGTCCATATTGGCCACGTTTAAATCAAAACTGGTGAAACTCACCAAGAGGATTGGCTGAGACGAAAAACATATTCTCAATAAACCCTTTAGGGAAATAGGCCAGGTTTTCACCGTAACACGCCACATCTTGCGAATATATGTGTAGAAACTGCCGGAAATCGTAGTAGTATTCACTCCAGAGCGATGTAAAAACGTTTCAGTTTGCTCATGGAAAACGGTGTAACAAGGGTGAACACTGTCCATATCACCAGCTCACCGTCTTTCATTGCCATACGAAATTCCGGATGAGCATTCATCAGGCGGGCAAGAATGTGAATAAAGGCCGGATAAAACTCTGCTTTATTTTTCTTTACGGTCTTTAAAAAGGCCGTAATATCCAGCTGAACGGTCTGGTTATACGGTACATTGAGCAACTGGACTGAAATGCCTCAAAATGTTTGCCGTTGCCATTGGGATATATCAACGGTGGTATATCCAGTGATTTTTTTCTCCATTTTAGCTTCCTTAGCTCCTGAAAATCTCGATAACTCAAAAAATACGCCCGGTAGTGATCTTATTTCATTATGGTGAAAGTTGGAACCTCTTACGTGCCCGATCAACTCGAGTGCCACCTGACGTCTAAGAAACCATTATTATCATGACATTAACCTATAAAAATAGGCGTATCACGAGGCAGAATTTCAGATAAAAAAAATCCTTAGCTTTCGCTAAGGATGATTTCTGGAATTCGCGGCCGCTTCTAGAGTACTGCGATGAGTGGCAGGGCGGGGCGTAGACCTTCGACGTCTAAGAAACCATTATTATCATGACATTAACCTCTATGAATAGGCGTATCACGAGGCCCTTTCGTCTTCACCTCGAGCACAGCTAACACCACGTCGTCCCTATCTGCTGCCCTAGGTCTATGAGTGACTTCAATCTTGCCGGGCATGCATAAGGCTCGTATAATATATTCAGGGAGACCACAACGGTTTCCCTCTACAAATAATTTTGTTTAACTTTTTAATTAACAACGAGCTTGTCGACGACGGCGGTTGCTCCGTCGTCAGGATCATCCGGGCATCGATCGTACGTCCGGCAATTAAAAAAGCGGCTAACCACGCCGCTTTTTTTACGTCTGCAGGCGCCACTCGATTCTAGGGCGGCGGATTTGTCCTACTCAGGAGAGCGTTCACCGACAAACAACAGATAAAACGAAAGGCCCAGTCTTTCAACTAGAGCTTCGTTTTATTTGATGCCTCTAGCGCGCGTACCATGGGATCCCCCGGGCTGCAGGAATTCGATATCAAGCTTTTATTTGTAGGAATCATCCATGCCATGTGTAATCCCAGCAGCTGTTACAAACCAAGAAGGACCATGTGGTCTCTCTTTTGATCCGGGATGCTTCGAAAGGGCAGATTGTGTGGACAGGTAATGGTTGTCTGGTAAAAGGACAGGGCCATCGCCAATTGGAGTATTTTGTCGATAATTGGTCTCTAGTTGAACACTTCCATCTTCAATGTTGTGTCTAATTTTGAAGTTAACTTTGATTCCATTCTTTTGTTTGTCTGCCATGATGTATAGCATTCTGTTGATTATAGTTGTATTCCAATTTGTGTAGAATGTTTTACCACGCTATTTTCTTTAAAATCAATACCTTTTAACTCGATTCTATTAACAAGGGTATCACCTTCAAACTTGACTTCAGCACGTGTCTTGTAGTTCCCGTCATCTTTGAAAAATATAGTTCTTTCCTGTACATAACCTTTGGGCATGGCACTCTTGAAAAAGTCATGCTGTTTCATAATAAGGATATCGCGAAGCATTGAACACGTAACCGAAAGTAGTGACAAGTGTTGGCCATGGAACAGGTAGTTTTCCAGTAGTGCAAATAAATTTAAGGGTAAGTTTTTCCGTATGTTGCATCACCTTCACCCTCTCCACTGACAGAAAATTTGTGCCCATTAACATCACCATCTAATTCAACGAGAATTCGGACAACTCCAGTGAAAAGTTCTTTCTCCTTTACTCATGGTACCTTTCTCCTCTTTAATGAATTTCTAAACAAAATTATTTGTAGAGGCTGTTTTCGTCCTCACGGACTCATCAGACCGGAAAGCACATCCGGTGACAGCTGTGCACGTCGGGGTTTGTACCGTACACCACTGAGACCGCGGTGGTTGACCAGACAAACCACGACGCTAGCCCGCCACCTAAGTTATGAGTCAGGAAAAAAGGCGACAGAGTAATCTGTCGCCTTTTGTTTGCTTGCTTTGTAATCACTCGATGACCAAAAGTAAAAACCCGCCGAAGCGGGTTTTTACGTAAAACAGGTGAAACTGACGCTAGCCGGTCTATGT
+
<;>B;6641124@AAADGGGHFHJEEGEIJBAABFDA@CGB@?7;8CD<=<:=<>BB@>?@AGJC@??>?@?CJEDDBBDACA@DEHEDCCABBC@@@999:?;;;<>51,*/:<<<<<E>=>>IDC@A***+*)(*,+)'$%).9>BDHEGDDFEE@BB><<=?CGDJDCCB>B-((++*+,.8C>72(''''%%(&$$$$$%%'**+8BADCC433355773.)&$%((*)*,/246ADDCB<:::@@AFJ??<97341,+())*369<<GEDA=;BAGB666860/.../<41-,))&'&&'&&&5<?AGCFDGCCHHFHDFHJEJCCB???@JFEE<;82.*%&'+,-8:::9><<EA99?JJB<:;ABJ???ACCCFCCB@;2-(&$%%%&&&)+,//.+---11-+,--,,,-*)((+/(,)--7887***./+*'')69??>>DC?==C@@@@HDFABA?3*)')*'&&&%&&%%&(((&&'%%&&&$')+''*)&'&&%$&'-430.&&&4788>=<?F<:;:211262HIJIHJJJJFDDF:FJJJJJHJJIFCCACEDD@@@@JHGJHJEJJGECDEDCBDHEJHFFEEBECDJAJHJHJJDGJCCCDJJIIGIJD<=4-23==CEB>;899BBB=>>>JGJHHJJJJ65440000;8@JJJDIGCBAAD((()@5336CGDBBB??@BEHJDBDAF;;;:CEHEJFJJIJJHHFGJJJJJIJJIJIIJEJI<5/*,/,()(%%$$$$$&&(&''$%%&.+++,''++-,-./0:=IGCDCCHIIJBFJJIDA>;=?443..-'&%%%&&)**&$$##$'(0/022744**10((.05<:9862128189:A@?B<<:8,,.JGGDEGJHJJ;::;HFEB<3/,;>>>>=@BCJHHEEFEFGEGHJJJJJJJIEEJHI;:::JHGGDCA?=16775(&&-B??@A>:1)?778>:<66:FJFJJE<A1B<;;<JJHJJDEJJGHF><;<54559.'''&**,3+++,'&&(()((&&''(-++++.//39@EJJJCA>>?AEEFEHJ*)))(&%%%%%%'())(*34**)+BDJHJFHJJFJJIEJEEJB=<<?@B4311('''?@BBJJIHJFHFB?=:1-+)))*+((1/&&&%####&&&'(2<>@GDEGGDDECFJJJJEJFJFJJJJIJAADGJIJEJJJJJAAA@FFIJJJJIIJGJJCDDC@??AJJJJ=<<<ACBCHEC3333HHCBAAJJJJGJFFEGIHGJFIEJJJHJEJEGIHEJEBABDDEDHEFHFGIHJHJJJHJJJJFJ@@AAGEDJHGHHJJHEDDFHJDB@@=@@CD>6556?>93231'''&)''''&'+''4B?9<=EHCGIC7634000+,))++022122379/99;JJGJA@ABJIDCJJJIJJFJJIJJJIJIHJIIJJFFIECABAGIJJFEICD==>JFGECCA<=><<<2//&&&&&&&),''30..-113<66650**+<JEJDEGHHDFJJHJJJJHJJJJGJJ>?>@JEC?/...54>B??***+1..((())'('()**,4=EFGGJJJ@=44((((8/(((-7>1+**2:@>::9:<<:<CECJIJIHJF;778944-,,-26889;89><9:---.01+,-,217+54BFJ<<</)IFIJJJJGJFJJJFGJFHEGJJIIJJGJDJ====<<<9999FEFG/*(()37<>B541002;8*)&(:;?JHFED??<67HJE==5.,+*&$$%'('''%&&&0000;:;@BDHFJJJHIFIJJJHIJJFFHJFEJ==80)445:((((),)(**-44488:JGFHJIGJJHJIHJJ?>FJJJJJIIDHHJJIJFGFIGJJJJBBDJJIJJJJHIJJHJJIJJEE?=:5556?;<CCHGJE9888HJJFJAABBJHF>=>><>>00.*&&'9<>?DCEJJJIJJGJGIJFGJGIGJJFIEDHJGJHFFDEBA@A<<?@ABFGHIJJGIJ1000<8<BEFHJA@@JJJGJJJJIJIJIJJJJJIJDDID;;;AD?JIDDJFIJJ::8779'&'(,+*&&'))..//02@A?CACGB?>A@871,+---0,-BA>><=>>IEJJCFHJHJEIGJIJJGJECEEDBB63)(&&%%)('&'+BBDCH<<<;BB>>=>>@;BCEEJJGJEFDEHCACB>>?CHEFFJJGJJJFGFHGJJJJIDHJJDJJJJJFJJHGGC**)*&%%%%#$%%&&'&()&'..?@3333ECAAEJFFJJJIGHFJ<;;..---4:5222B>>=?CCGJFE3/33>AEJHJJJJJJJJJJE?FJJJHJJHG<DBEC/..''('(,*,//1489:((((0/'&%%''))(')+020+,'&&&+..0:;;8((((---6667<*JGHIGJGGHJJJJJFHDFJJGJJHJHIDE?GB@JDE>><<1/++++06<<<555/../3542245;JFJJFCDBGBEGFH?<<<?HDGJIJFHGJJJGFGHJFHJJEJFJJJJGHJJJHEFJJJHHGFJFCCE63&%%'&%%&&%(&478CJ?@?JIFJFEIGEC*))()(*)301459999EG@?=AC777?D?@443.-21..9<<FBB@BB?>HJB@A@@8--)&(&&''''>=>=98888@BHFGIJJIJJJJJJJGJCF?:<3+))***)0799:?==5569;541/242(&%%%%&*,)'&&&(+23=IJJJJJJGJJJJHGA?@@FGEHJJIIGHIJ>>;:=>EGFAFAB2222CHJJJ>?>>C@CFHGFGFEEJID@('''*+/5)((%%%'-/5<=@DD((((==59998*58AGJFEFDDHDHGHJJJJIJIEHJIDCGG?ECDEJEGJ=>=CABJIHFJECFJGGJA@@@;/+&$%()*****,&&&&(7=>>?FDFGDDDFEHJHEC85,**10&&&).&$$$)++,,/0354::=<CCHHECDCAB=;<FABECEDCCCFIDHHICEGIFGFGGDEEEEEFC8HFJJJGJJIFEEJJJJIEHIGGJFIJBDCDBJG<CDHJJJIIIGHJJJHHJIDCHFEJIIJJJJGDFHEBB@7A)''(C<:98:*)&&(+')01JJ@:33<@BI>;:0+'&$$$%%$%'(&(-**)))-3(''&&(+*)%%%'+//011=D@ABEFDDDFEIDFDEJGHC31(/)))424@<<=AAC5EHGJEJJIIJIIJJIJHJGGJJJJJHHHGEA4/++5?BBHCBCAB@AE:>3:AC@9CC@CJJFDBBCHEJEJFDEEEFDHD9888AD33328>?@DEDCFG0+++'(')//5.//1>@@??;:34228>>==9:40/-,227:;65;=35D0000A31?DAJJDDIJFGJGJCBBCF,<1,,FGHFGIFJHDHHEEJDDBBFFFGGA@;111IGJJJFFEFJGIFA@;9973549B@>>>CDJHDDJFJJBABCFF?=<<?@CJGJJIIEA@=<>>BEDDDJHJJ@@@EGJEJJGFJGJIEJGC>><?('')>773343222?AACBFDGFGGIJDEJCF0//0542-((47:::7756520/04)),*//.0*())4<<)'''(2884@?AHFJFGFFDFGHGFJHDDC@@AJJFEDDHJFIJHIHIFGJJAA@?JEJ@;423268F>50.,/34EBA@BEDGJGEJGA@?>=1('%
@Glass_F3P_10_D3_6_24_20
CGGAATGGCTGAGACGAAAAACATATTCTCAATAAACCCTTTAGGGAAATGGCCAGGTTTTCACCGTAACACGCCACATCTTGCGAATATATGTGTAGAAACTGCCGGAAATCGTCGTGGTATTCACTCCAGAGCGATGAAAACGTTTCAGTTTGCTCATGGAAAACGGTGTAACAAGGGTGAACACTCCATATCACCAGCTCACCGTCTTTCATTGCCATACGAAATTCCGGATGAGCATTCATCAGGCGGGCAAGAATGTGAATAAAGGCCGGATAAAACTTGTGCTTATTTTTCTTTACGGTCTTTAAAAAGGCCGTAATATCCAGCTGAACGGTCTGGTTATAGGTACATTGAGCAACTGACTGAAATGCCTCAAAATGTTCTTTACGATGCCATTGGGATATATCAACGGTGGTATTCCAGTGATTTTTTTTCTCCATTTTAGCTTCCTTAGCTCCTGAAAATCTCGATAACTAAAAAATACGCCCGGTAGTGATCTTATTTCATTATGGTGAAAGTTGGAACCTCTTACGTGCCCGATCAACTCGAGTGCCACCTGACGTCTAAGAAACGATTATTATCATGACATTAACCTATAAAAATAGGCGTATCACGAGGCAGAATTTCAGATAAAAAAAATCCTTAGCTTTCGCTAAGGATGATTTCTGGAATTCGCGGCCGCTTCTAGAGTACTGCGATGAGTGGCAGGGCGGGGCGTAAGACTCGACGTCTAAGAAACCATTATTATCATGACATTAACCTATAAAAATAGGCGTATCACGAGGCCCTTTCGTCTTCACCTCGAGCACAGCTAACACCACGTCGTCCCTATCTGCTGCCCTAGGTCTATGAGTGGTTGCTGGATAACTTTACGGGCATGCATAAGGCTCGTATAATATATTCAGGGAGACCACAACGGTTTCCCTCTACAAATAATTTTGTTTAACTTTTTAATTAACGGCCGGCTTGTCGACGACGGCGGTCTCCGTCGTCAGGATCATCCGGGCATCGATGGTTCGTCCGGCAATTAAAAAGCGGCTAACCACGCCGCTTTTTACGTCTGCAGGCGCCACTCGATTCTAGGGCGGCGGATTTGTCCTACTCAGGAGAGCGTTCACCGACAAACAACAGATAAAACGAAAGGCCCAGTCTTTCGACTGAGCCTTTCGTTTTATTTGATGCCTCTAGCACGCGTACCATGGGATCCCCCGGGCTGCAGGAATTCGATATCAAGCTTTTATTTGTAGATCATCCATGCCATGTGTAATCCCAGCAGCTGTTACAAACTCAAGAGGACCATGTGGTCTCTTTTTCGTTGGGATCTTTCGAAAGGGCAGATTGTGTGGACAGGTAATGGTTGTCTGGTAAAAGGACAGGGCCATCGCCAATTGGAGTATTTTGTTGATAATGGTCTGCTAGTTGAACGCTTCCATCTTCAATGTTGTGTCTAATTTTGAAGTTAACTTTGATTCCATTCTTTTGTTTGTCTGCCATGATGTATACATTGTGTGAGTTATAGTTGTATTCCAATTTGTGTCCAAGAATGTTTCCATCTTCTTTAAAATCAATACCTTTTAACTCGATTCTATTAACAAGGGTATCACCTTCAAACTTGACTTCAGCACGTGTCTTGTAGTTCCCGTCATCTTTGAAAAATATAGTTCTTTCCTGTACATAACCTTCGGGCATGGCACTCTTGAAAAAGTCATGCTGTTTCATATCTAATCTGGGTATCTCGCAAAGCATTGAACACCATAACCGAAAGTAGTGACAAGTGTTGGCCATGGAACAGGTAGTTTTCCAGTAGTGCAAATAAATTTAAGGGTAAGTTCTCCGTATGTTGCATCACCTTCACCCTCTCCACTGACAGAAAATTTGTGCCCATTAACATCACCATCTAATTCAACAAGAATTGGGACAACTTCAGTGAAAAGTTCTTCTCCTTTACTTCATGGTACCTTTCTCCTCTTTAATGAATTCTTAAACAAAATTATTTGTAGAGGCTGTTTCGTCCTCACGGACTCATCAGACCCGGAAAGCACATCCGGTGACAGCTGTGCACGTCGGGGTTTGTACCGTACACCACTGGACCCGCGGTGGTTGACCAGGACAAACCACGACGCTAGCCCGCCACCTAAGTTATGAGTCAGGAAAAAAGGCGACAGAGTAATCTGTCGCCTTTTTTCTTTGCTTGCTTTGTAATCACTCGATGACCAAAAGTAAAAACCCGCCGAAGCGGGTTTTTACGTAAAACAGGTGAAACTGACGCTAGCCGGTCTACTAGTAGCGGCCGCTGCAGTCCGGCAAAAAAGGGCAAGGTGTCACCACCCTGCCTTTTTCTTTAAAACCGAAAAGATTACTTCGCGTTATGCAGGCTTCCTCGCTCACTGACTCGCTGCGCTCGGTCGTTCGGCTGCGGCGAGCGGTATTAGCTCACTCAAAGGCGGTAATACGGTTATCCACAGAATCAGGGGATAACGCAGGAAAGAACATGTTGAGCAAAAGGCCAGCAAAAGGCG
+
(&%%*(()/.&%%&)),,,GJJBE=<<9<6667GJFGFDJJFB<A@F?;9'&&%%%%+,791/089CDFJFGGEGHFJJJJJJJJJHHHIJJJJHHHJJIGFJ??>9>@BA@7666=AAJJJJIJJEIBAGJJJIBABCFCGJHCD@;7?<BCEFCCGEJJJJJJJJIFIHJJIJJGJHIJEDCCA=0&&%*@AIFGJEFGHJJEGJDIJJJJHJGGFFHJJFACGJJJHE?=:;;8668:;:?@AFJJJIJJHJGGJJDGJFIJHIJGJJJJJHJJIJJJ<<<<JGJJJIJJJJJ?;<GEJFJJJGJJIJJJJJJFHJJFIGGGFFCFJHJJHJIJJJJJJJIFJGGJJIDBBCCJDD<<<=CDAFCCJJJJIJJJIFJIJEJJEJJE?A@HGGIJGJIHGJJGHGEJHCJFFJJHGB><+&'7@ABGGDJJJJGGFECJGJJJJIGEJJJJJHHHFFCGJGFH@?@>AA@FJDC?>//0JGFGFGDEDEIJGGEDHEDA@@AEFDC?BDDEHJFIHGJIFJGHJGGGJFJFFFFJHJ><99*,EGJHJ????JGGEEJIFGH88791-,0260++++.?IIJHJJHJFFJJEGJJGFFIFJJJJIJJJFJJJJIJJJIJGJIJJJJJGJFCB89;FGEJHJCJI?==B??FAFJGGIHJHFJDB@D11/12265102/036;;;;;>CBEJFJIJJGHFHEEJJJJHEJJJJDJIJJJJIGEFFJJCIEFCDHIGJJJHJIGJJJJIJJJEJJJJJFEGGJJFJJJJHJJHIIJIGEEFJJJJJFJJJHJJJEEJJHJIJHJJIEIGJIHFFJGJJHHJFFJJJJJEJFJJ544;???<=:=9??DFEG86'''(*,10.-+*+:?JGA@@DDJEIGFJJJHJHGHIGJJJJIJJJIJIG?;7./01GFIF<<9:<=DEHGCEDBDA<<788;C@@@EGJJCBBE>JJFHJJJJJEJEJHJJJJJJIJIJIGBA>25=8777:96775*2--/<==;:95654588?@BEA==<''''.+++.127=>8:(''),-)))*187:;?A>>@?E7-3297611226<,,,-<IB<9966646451---.@??<<;<?<9>==DGJGE@>>>IEHHJIEEFEJEGFFJJEFIJGGGE@AEGG=<=@DIFJIDA<<<DDC>>>@<<JHHJJJCGJJJJGG?HFHJGIEIFD++++,..<=?@EDJ777B@>?>ID>>>?DEFEBHDDEEECDBCHFCEFDFDJIEJCB?C32243555>=CE??>?ABCGGCCCCEHGGCBAABBECC==>=?32227347223<;:....//0*)(,+*++--...1.../7:;BEEFAABACCDFEBDB@A?BBCA??@AFFA@==>>G>=>HGFCABCBBCBDBA??@@C<BABBBABBBBFFEFC@??>@@>@?@B><::<?DD?=;::;>CABBDCBB@?>?@CCE@AAA@ABEGHB=<<=A@B@@JB@@?@CCCCBBCDJB><AADA@ABDA@@>>==;:::<<=?@BAA>==>>>>>@BC@@==>?E@?BDCEBA??????@BCABBFF>AAABAJGHDHDEDAA??BA@ACEJGCCB<::;?BBBAA@?@<;9=B??>@ABBBJ<GECDCCEJEBBADDGD?===@@AABE??>>:@@8G,,,,,;9388<?@@AB>>?@CCDIHDCBA??>>>=>?@FA=<;<;;:;=@??=>;0005?@>>>?@AAD>773++**+(&%&(***+999:;;87778>>=>;=<<==6666;:999766;?@555557?>=>?<><<=<==>=?@?::::@@?ADH=9.;;4444@DDDEEBDFFFGFGGIJJJJJI6657>JDEJJJGHJFF>>=<A61114411>BDJFFFJHEGJJIHJJJJFDIDDJJFGFJJJJJHFJGJJEGJHJJJJJHJGHH6666=<7//****+,FIGGJJJGJJGGJGJI@7B@/,,C>>?=H;7BG?EGJGEED73EFCBDDHIJJJHJIFFJGJJJFJHJJIEBBB@JJJBD8666=FJFIFDFBB?<?<2../00+7?BJJJGJFEJJGJJJJJECJFGJ=<::=>@>?>GJECEGA?<;=BA@A<4'&$%%%).(9<=>===>HI?;670,,246BGBBA@B?FD>//:3-ACBGGHGFBBEBB'''(5557?CEJGIJGDEFGAA??DJFDGJIHG???>>40BI:6683>BA8@??GFJJJJJJJJIJJHJJJIEDGJJJJJIJJJJH??==B??999==ABGF@?8877>CA8666DJJJHCJJJGFJ88888JJHIIIJBBBAHJIIJJFJJJIAA=>@JHG445JJJEEHGJHGHEGJF=>?<E>EEC?6*A?=E>;661<FIIHBABDJC?:989?A@@FEGFECGIJEJIIFGIIJJJJJJGIJJJHJJJJFJGJJHJJJHJGJJGDEGJJIIJ<<;<AAA>)(((07,,BDGJIGFJJHFCFDJJJGGGHGEIJGJC97545789AJIE9888<4321225540/220*''-8>ADHIBC?>>>654685-'
@Glass_F3P_10_D3_6_24_21
TACAACAGTACTGCGATGAGTGGCAGGGCGGGGCGTAATTTGATATCGAGCTCGCTTGGACTCCTGTTGATAGATCCAGTAATGACCTCAGAACTCCATCTGGATTTGTTCAGAACGCTCGGTTGCCACCGGGCGTTTTTTATTGGTGAGATTCAAGCCTCGAGCTGTCAGACCAAGTTTACTCATATATACTTTAGATTGATTTAAAACTTCATTTTTAATTTAAAAGGATCTAGGTGAAGATCCTTTTTGATAATCTCATGACCAAAATCCCTTAACGTGAGTTTTCGTTCCACTGAGCGTCAGACCCCGTAGAAAAATCAAAGGATCTTCTTGAGATCCTTTTTTTTCTGCGCGTAATCTGCTGCTTGCAAACAAAAAAACCACCGCTACCAGCGGTGGTTTGTTTGCCCCGGATCAAGAGCTACCAACTCTTTTTCCGAAGGTAACTGGCTTCAGCAGAGCGCAGATACCAAATACTGTTCTTCTAGTGTAGCCGTAGTTAGGCCACCACTTCAAGAACTCTGTAGCACCGCCTACATACCTCGCTCTGCTAATCCTGTTACCAGTGGCTGCTGCCAGTGGCGATAAGTCGTGTCTTACCGGGTTCAAGATTTCGAACAGATAGTTGCCCCGGATAAGGCGCAGCGGTCGGGCTGAACGGGGGTTCGTGCACACAGCCCAGCTTGGAGCGAACGACCTACACCGAACTGAGATACCTACAGCGTGAGCTATCGAAAGCGCCACGCTTCCCGAAGGGAGAAAGGCGGACAGGTATCCGGTAAGCGGCAGGGTCGGAACAGGAGAGCGCACGAGGGAGCTTCGGGGGAAACGCCTGGTATCTTTATAGTCCTGTCGGGTTTCGCCACCTCTGACTTGAGCGTCGATTTTTGTGATGCTCGTCAGGGGGGCAGAGCCTGTGGAAAAACGCGCGCAACGCGGCCTTTTTACGGTTCCTGGCCTTTGTCACCTTGCTCACATGTTCTTTCCTGCGTTATCCCCTGATTCTGTGGTAGCCGTTCTTACCGCCTTTGAGTGAGCTGATACCGCTCGCCGCAGCCGAACGACCGAGCGCAGCGAGTTCGGTGAGCGAAAACCTTGCATAACGCGAAGTAATCTTTTCGGTTTTAAAGAAAAAGGGCAGGGTGGTGACACCTTGCCCTTTTTTGCCGGACTGCAGCGGCCGCTACTAGTAGACCGGCTAGCGTCAGTTTCACCTGTTTTACGTAAAAACCCGCTTCGGCGGGTTTTTCTTTTTCGGTGATCGAGTGATTACAAAGCAAGCAAAGAAAAAAGGCGACAGATTACTCTGTCGCCTTTTTCTAAGCTCATAACTTAGGTGGCGGGCTAGCGTCGTGGTTTGTCTGGTCAACCACCGCGGTCTCAGTGGTGTACGGTACAAACCCCGACGTGCACAGCTGTCACCGGATGTGCTTTCCGGTCTGATGAGTCCGTGAGGACGAAACAGCCTCTACAAATAATTTTGTTTAAGAATTCATTAAAGAGGAGAAAGGTACCATGAGTAAAGGAGAAGAACTTTTCACTGGAGTTGTCCCAATTCTTGTTGAATTAGATGGTGATGTTAATGAACAAACTTTCTGTCAGTGGAGAGGGTGAAGGTGATGCAACATACGGAAAACTTACCCTTAAATTTATTTGCACTACTGGAAAACTACCTGTTCCATGGCCAACACTTGTCACTACTTTCGGTTATGGTGTTCAATGCTTTGCGGGATACCCAAATCATATGAAACAGCATGACTTTTTCAAGAGTGCCATGCCCGAAGGTTATCCAAAAGACTGTATTTTTTCAAAGATGGCACGGGAACTACAAGACACGTGCTGAAGTCAAGTTTGAAGGTGATACCCTTGTTAATAGAATCGAGTTAAAAGGTATTGATTTTAAAGAAGATGGAAACATTCTGGACACAAATTGGAATACAACTATAACTCACACAATGTATACATCATGGCAGACAAACAAAAAGAATGGAATCAAAGTTAACTTCAAAATTAGACACAACATTGAACTGGAAGCGTTTCAACTCGCCAGACCATTATCAACAAAATATTCCAATTGGCGATGGCCCTGTCCTTTTACCAGACAACCATTACCTGTCCACACAATCTGCCTTTCGAAAGATCCCAACGAAAAAGAGAGACCACATGGTCCTTCTTGAGTTTGTAACAGCTGCTGGGATTACACATGGCATGGATGATCTCTACAAATAAAAGCTTGATATCGAATTCCTGCAGCCCGGGGGATCCCATGGTACGCGTGCTAGAGGCATCAAATAAAACGAAAGGCTCAGTCGAAAGACTGGGCCTTTCGTTTTATCTGTTGTTTGTCGGTGAACGCTCTCCTGAGTAGGACAAATCCGCCGCCCTAGAATCGAGTGGCGCCTGCAGACGTAAAAAAAGCGGCGTGGTTAGCCGCTTTTTTAATTGCCGGACGGTACAATAGATGCCCGGATGATCCTGACGACGGAGACCGCCGTCGTCGACAAGCCGGCCGTTAATTAAAAAGTTAAACAAAATTATTTGTAGAGGGAAACCGTTGTGGTCTCCCTGAATATATTATACGAGCCTTATGCATGCCCGTAAAGTTATCCAGCAACCACTCATAGACCTAGGGCAGCAGATAGGGACGACGTGGTGTTAGCTGTGCTCGAGGTGAAGACGAAAGGGCCTCGTGATACGCCTATTTTTATAGGTTAATGTCATGATAATAATGGTTTCTTAGACGTCAGTACCGCCCCGCCCTGCCACTCATAGATACTCTAGAAGCGGCCGCGAATTCCAGAAATCATCCTTAGCGAAAGCTAAGGATTTTTTTATCTGAAATTCTGCCTCGTGATACGCCTATTTTTATAGGTTAATGTCATGATAATAATGGTTTCTTAGCAACGTCACAGTGGCATCAAGTAATGGGCGCGTAAGAAGGTACCAACTTTCACCATAATGAAATAAGATCACTACCGGGCGTATTTTTTGAGTTATCGAGATTTTCAGGAGCTAAGGAAGCTAAAATGGAGAAAAAAATCACTGGATATACCACCGTTGATATATCCCAATGGCATCGTAAAGAACATTTTGAGGCATTTCAGTCAGTTGCTCAATGTACCTATAACCAGACCGTTCAGCTGGATATTACGGCCTTTTTAAAGACCGTAAAGAAAAGATCAGCACAAGTTTTATCCGGCCTTTATTCACATTCTTGCCCGCCTGATGAATGCTCATCCGGAATTTCGTATGGCAATGAAAGACGGTGAGCTGGTGATATGGGATAGTGTTCACCCTTGTTACACCGTTTTCCATGAGCAAACTGAAACGTTTTCATCGCTCTGGAGTGAATACCACGACGATTTCCGGCAGTTTACACATATATTCGCAAGATGTGGCGTGTTACGGTGAAAACCTGGCCTATTTCCCTAAAGGGTTTATTGAGAATATGTTTTTCGTCTCAGCCAATCCCTGGGTAGCTTACGCAGCTTTGATTTAAACGTGGCCAATATGGACAACTTCTTCGCCCCCGTTTTCACCATGGGCAAATATTATACGCAAGGCGACAAGGTGCTGATGCCGCTGGCGATTCAGGTTCATCATGCCGTTTGTGATGGCTTCCATATGAGCAGATGG
+
*+,--.'&&%&&%'&&&'014<JJGJIHGJJJJIEIAEADD<EFHFJGEBAA5/..-++-.,,,6?AA,-/<....JFDEJEFDEB@>7554644114333:;DHJJJFJJJJGJFGJJJHIGFEEGFJJJGJJ>;::>A?;7*%%&(&&(*.+,,0278:8::=GJF8322;>?GEIJFIJJJJJJGJJC>88?///?BJJJJJJHJJJFJJJJJJJJH>;B8567A665596*()+,78.+++,+,69B@BFEDCDIJFJJJJHIJJJHHJJGJHJJJJJJIHGJJJGEII<78GDGEDFE=;:889:://+++35.*+**)*247:888123.>=>>=B9>=???@EEDGGHJDJEJFJJG@*((():<EDEIGFJHJJIJJJHGJFFIJE=<99=?@AEA?44676775225/04234:99A>?DBEJJJHJJHJJHGJHIJGJJJJIHJ9888EJGIGGFCAAEIDJHJDFEJJIHGBCBCJFJFCFFGJJJJJFEDGEHFJJJJJH====JJJIIJDCCCHEDGFJEDFDDCCDDDFB<<))()00/0444>@HJ<;9*=A@CF@??@D;;;<GHEB200+*++,*,+''&&**4.567?<;5)'%$%%%&%''&&&&$%%&&&''--44FJJIIJJJFDDCEBCBA;;;9><<A@JCDJJG?<;;CEJFHGIGIGJJGJCD@?@BD???>GGJJDHFIJI>?>>JIJGJGGDFJCCCDCCJ?5555-+&%&&,?A@AFIFFGJGCJJCFGEJIJGIHGBEE87777677;<<;DDHFJEEIHJ@JIIGFAB@DDCBDCIJJDA@430/.0,01,-/++./DGJDC>??3334HJA@@DGGHEEEEJJIGJDJHIJ=F<<GFFIDFEDDBECAIEEIJIJJIHJJJHJHGFJHJ932....5HB;90../;;>>?@?@F>>9979-**++4>FJFGFGJHFJIB@@@DA><922225</,+++-69?4888?DJGJGFJJJJFJJ?>=>ADCFFIGE80+-/,-.('$$$%%%&('*('%'%&'(0-*++@AFHGJJJGJGGHCFDJFJHHHIHEHHJIJGEI;;;;?=77730/72(%''9<;<,+,.7/---*%'(67BJE@BBAFBHGCE@D??CDFGJJIGFG@B@@CCEFA766;>EFFJJHFEIDHCDG=A;30;A=<;9<==A@?<=@CJJD?@?@CHDDEFHEJHGJGJJB@@B,)))*C=CDHBDCHIJIFHGFIJFJJJH<;885667BC8;;::>0///.3)(()+++,666=;;778:>?DJJEDCD===IH@DIHFHGDCFBBABDE=??ABDI?553/.647.+&&&&((3;DIFGJEFHEJJHECEGJFBFDIJJJHFHFFB@@><:83333>4445A66655/---.CBB@>?7774633981111BBBFJHJJJJGGJHJHJJJJJJJGGIEJJJJABCDJJHHD4444GCJFHDJIG?>=JC9889?5444>>?GFEHHJIGCA<5IEJHJJGJJJFHJGJJ?<<;AB?C@=;::<;<<>EIEJGFHFJJJHEJJJHJHJJJJJGHGIEHGA?D:D1000999;<<AD@?@AEHFHA@@>00/-(((),0***=AA@@JDEEIJJGHJFJJFJFJIFA?@AB7778853.,*+/52111:A8=@8;IEJJHJJJJJJJJGGI>>AJJJFDGGJHJEI:83JEJJHJJFDDBBJJGJJGJHEJGJFFGHHJGJJJJJGGFFFBBAJ?@6321-''()*)))+,,+/+/ADHFIJJGJJA?>FBJ<888>>>=754577>:++++A7755++)-/@@>??BCB989BJG:999B>=5-,-.138@@6666ABCGHJIBCBCJ??@IJHGGDJFJJJJIJJJJEHJFJJJF8888JJDGEEHGDFEJFJGJHJJJJGHFJHHJJCJJIJB>,)56AJG766*,()<?DDAB@9@9=9ACDGFFJJIJGJIJJCFEB?@;?@;;<=HJ@@@?AFHFDCCFJG:;;A>=,,)09;<?BJGIHGIHGCBCBACBGGG?@@A9999:--,'&'%%%&)*++++*+)'''(''(%%')**2---/41239535:<((((6DAGDFEFIHJEFCAB2,)('(444?B>=:;<GJGIJJJJJJHJFIHJ2113<0000/(6/+269:A4344/-++))**>?B7;HJIJJGJHFJJJJJJJJJI6666EF?JBCHJJIJFCC:99C2223CJCJHEJIJADCC210161100/****8:BA@ACEJHJFE??>AGFIJJFIHEDF=<=JJJJJJEEEDDJGFJGEGJJHJFEDIHJJEBDBFB?>AB=<=BIHEC74001;:;JJE>>;=>AC@DB0//0200;9878A-;<>AF8888HFJGIDEEFB?<434?555JGHEJFGEEII;;<=DHGCGDC;99:EJJHJJJJJJJJIFF@=?GEJJJGGJJHEIJGJJHDHJF><CBFF;953110,,,,*)(%&%%((''*../1.,,-*)*6CBFFHHJHJIHJJGJGJGDIIHGFB@@BAAA?=D@IJIJEEJGJIIJJJJFFJJJJHJJJGHJJJJG;;;<DHBJJIFHJJIJJHFJJGJGEJJGJJJA@@=CJHJGJJJJGIGHJJHJGJJFEFJJJJJGDJGDIJJJJJGFJGFJJJFCBB98<@FBBB<<<;8785863244AJJJHIJ====GHIFJJGGJJJJJJIFC6>?FJJJJJIGBACGJJJJHJJJHJJJJJJJJJGIJJIFEGJEIDGJJJJBB7666F881++,,,.)(&''&)&&5>CAJFJJJJGBBA;12%$$$$$%(-()69CJDBCA*)))561((()=<ABCJDIEIG>FCJJJIG>=98988666558??C<==HHJJJIJFEHAAJGDJJEHEEGGIHJJJJIHFFIJJIHGJJDFGGGGJIH?GE@?@?JDC=++*&&()/(&%$%&')&&&'&&%(()5111B((((4.)*4)*0)))(/1:AHEDCF=>=>>5556=>-,1,->>>?CGBJFJGIBDJJGI72124>==51008400119B@@@@?;<EHJGJEJHJHJDGIHCB>@BHJGEGJIJJHJJJGHHFFJ;99;==741.2..//44CIEJJJGFEFJJFJFEJGEJ:;;JJEGJJJJIIHHJJIJJJJJFJJHJJIJHJGHDJ:::<A;HECBCCJJJJHHJHHHJEJJJJJIJJJJJIJJJDCGG>CCACI''''&&68BBEEFFJJJJFJIJJJJJFJFHCCBFE;==6<;9478;DCEDJ>=9783344IDFHG>>>:;<=???G4444JFJJGDDDJHFHEGJJJJ??@A===BJCCAAJJIJJJJGJIEIEFFJIIJJJJJHGJHIJJ>?>?JJEJJJJFJJJJJJFJGHFJJJJJJIJJHJJJFJJDF:999DEH8874666JB?<;7966=A>6ABEHJJJGJJJHIJJFFGEEDGHIHIGHFC=>=:988<?DC=611HJFHGJJJJJ>:84333444C>@??;;@BGABB:11/)*))688:7((((,+&'(-75583334?AEGJBDAAHFJHHGJ@?CHJEFEGHHJIFEGJJIGHHJJHGDBBE?@AIIJJGJFFCEHDDBBCBDCBCCDEHEFEEJHGGF===@AAEGHCC@10002456:9>@CE@?ABD><JJE>=76/++)+33)))*/.,(&&
@Glass_F3P_10_D3_6_24_22
GGTGATCGTGATCGGGCACGTAAGAGGTTCCAACTTTCACCGTCAATGAAATAAGATCACTACCGGGCGTATTTTTTGAGTTATCGAGATTTTCAGGAGCTAAGGAAGCTGAAAATGGAAAAAAATCACTGGATATACCACCGTTGATATATCCCAATGGCATCGTAAAGAACATTTTGAGGCATTTCAGTCAGTTGCTCAATGTACCTATAACCAGACCGTTCAGCTGGATATTACGGCCTTTTTAAAGACCGTAAAAGAAAAATAAGCACAAGTTTTATCCGGCCTTTATTCGCATTCTTTGCCCGCCTGATGAATGTTCATCCGGAATTTCGTATGGCAATGAAAGACGGTGAGCTGGTGATATGGGATAGTGTTCACCCTTGTTACACCGTTTTCCATGAGCAAACTGAAACGTTTTCATCGCTCTGGAGTGATTACCACAACCGTTTTCCGGCGGTTTACACATATATTCGCAAGATGTGGCGTGTTACGGTGAAAACCTGGCCTATTTCCCTAAAGGGTTTATTGGGACTGTGTTTTACGTCAGCCAATCCCTGGGTGAGTTTCTCACCAGTTTTGATTTAAACGTGGCCAATATGGACAACTTCTTCGCCCCCGTTTTCACCATGGGCAAATATTATACGCAAGGCGACAAGGTGCTGATGCCGCTGGCGATTCAGGTTCATCATGCCGTTTGTGATGGCTTCCATGTCGGGCAGAATGCTTAATGAATTACAACAGTACTGCGATGAGTGGCAGGGCGGGGCGTAATTTGATATCGAGCTCGCTTGGACTCCTGTTGATAGATCCAGTAATGACCTCAGAACTCCATCTGGATTTGTTCAGAACGCTCGGTTGCCACCGGGCGTTTTTTATAGGTAGAATCCAGACCTTGAGCTGTCAGACCAAGTTTACTCATATATACTTTAGATTGATTTAAAACTTCATTTTTAATTTAAAAGGATCTAGGTGAAAATCGCTTTTGATAATCTCATGACCAAAATCCCTTAACGTGAGTTTTGGTTCCACTGAGCGTCAGACCCCGTCAAGAAGATCAAAGGATCTCTTGAGATCCTTTTTTTCTGCGCGTAATCTGCTGCTTGCAAACAAAAAAACCACCGCTACCAGCGGTGGTTTGTTTGGATCAAGAGCTACCAACTCTTTTTCCGAAGGTAACTGGCTTCAGCAGAGCACAGTACCAAATACTGTTCTTCTCGTGTCACGTTCATAGTCGCCACCGCTTCTCAAGAACTCTGTAGCACCGCCTACATACCTCGCTCTGCTAATCCTGTTACCAGTGGCTGCTGCCAGTGGCGATAAGTCGTGTCTTACCGGGTTGGACTCAAGACGATAGTTACCGGATAAGGCGCAGCGGTCGGGCTGAACGGGGGGTTCGTGCACAGCCCAGCTTGGAGCGAACGACCTACACCGAACTGAGATACCTACAGCGTGAGCTATGAGAAAGCGCCACGCTTCCCGAAGGGAGAAAGGCGGACAGGTATCCGGTAAGCGGCAGGGTCGGAACAGGAGAGCGCACGAGGGAGCTTCGGGGGAAACGCCTGGTATCTTTACTGACGTCCTGTCGGTTTTCGCCACCTCTGACTTGAGCGTCGATTTTTGTGATGCTCGTCAGGGGGGCGGAGCCTGTGGAAAAACGCCAGCAACACAGCCTTACGGTTCCTGGCCTTTTGCTGGCCTTTTGCTCACATGTTCTTTCCTGCGTTATCCCCTGATTCTGTGGATAACCGTATTACCGCCTTTGAGTGAGCTGATACCGCTCGCCGCAGCCGAACGACCAGACGCAGCGAGTTCGTGAGCGAGGAAGCCTGCATAACGCGAAGTAATCTTTTCGGTTTTAAAGAAAAAGGGCAGGGTGGTGACACCTTGCCCTTTTTTGCCGGACTGCAGCGGCCGCTACTAGTAGACCGGCTAGCGTCAGTTTCACCTGTTTTACATTAAAAACCCACTTCGGCGGGTTTTTACTTTGGTCATCGAGTGATTACAAAGCAAGCAAAGAAAAAAGGCGACAGATTACTCTGTCGCCTTTTTTCCTGACTCATAACTTAGGTGGCGGGCTAGCGTCGTGGTTTATTGTGGTCAACCACCGCGGTCTGGTGAGTGTTCCAGTTGCAAACCCCGACGTGCACAGCTGTCACCGGATGTGCTTTCGGTCTGATGAGTCCGTGAGCAGAACAGCCTGTACAAATAATTTTGTTTAAGAATTCATTAAAGAGGAGAAAGGTACCATGAGTAAAGGAGAAGAACTTTTCACTGGAGTTGTCCCAATTCTTGTTGAATTAGATGGTGATGTTAATGGGCACAAAATTTTCTGTCAGTGGAGAGGGTGAAGGTGATGCAACATACGGAAAACTTACCCTTAAATTTATTTGCACTACTGGAAAACTACCTGTTCCCATGGCCAACACTTGTCACTACTTTCGGTTATGGTGTTCAATGCTTTGCGAGATACCCAGATCATATGAAACAGCGTGACTTTTTCAAGAGTGCCATGCCCCGAAGGTTATGTACAGGAAAGAACTATATTTTTCAAAGATGACGGGAACTACAAGACACGTGCTGAAGTCAAGTTTGAAGGTGATACCCTTGTTAATAGAATCGAGTTAAAAGGTATTGATTTTAAAGAAATGAAAATAGTATTTGAACAAATTGGAATACAACTATAACTCACACAATGTATACATCATGGCAGACAAACAAAAGAATGGAATCAAAGTTAACTTCAAAATTAGACACAACGCTGAAGATGGAAGCGTTCAACTAGCAGACCATTATCAACAAAATACTCCAATTGGCGATGGCCCTGTCCTTTTACCAGACAACCATTACCTGTCCACACAATCTGCCCCTTCAAAGATCCCAACGAAAAAGAGAGACCACATGGTCCTTCTTGAGTTTGTAACAGCTGCTGGGATTACACATGGCATGGATGATCTACAAATAAAAGCTTGATATCGAATTCCTGCAGCCCGGGGATCCCCTGGTACGCGTGCTAGAGGCATCAAATAAAACGAAAGGCTCCGAGTCGAAAGACTTGGGCCTTTGAGTTTTTATCTGTTGTTTGTCGGTGAACGCTCTCCTGGTCAGGACAGATCCGCCGCCCTGAATATCGAGTGGCGCCTTGCGAGCGTAAAAAAAGCGGCGTGGTTAGCCGCTTTTTAATTGCCGGACGTACGATCGATGCCCGGATGATCCTGACGACGGAGACCGCCGTCGTCGACAAGCCGGCCGTTAATTAAAAAGTTAAACAAAATTATTTGTAGAGGGAAACCGTTGTGGTCTCCCTGAATATATTATACGAGCCTTATGCATGCCCGTAAAGTTATCCAGCAACCACTCATAGACGCCGGGCAGCGAATAGGGACGACGTGGTGTTAGCTGTGCTCGAGGTGAAGACGAAAGGGCCTCGTGATACGCCTATTTTTTATAGGTTAATGTAGTGATAATAATGGTTTCTTAGAGACGTCGAGTCTTACGCCCCGCCCTGCCACTCATCGCAGTACTCTAGAAGCGGCCGCGAATTCCAGAAATCATCCTTAGCGAAAGCTAAGGATTTTTTTTATCTGAAATTCTGCCTCGTGATACGCCTATTTTTATAGGTTAATGTCATGATAATAATAA
+
-((&$$$$%%(,-666D----.'&&%&+.)*($$'+8/9:9**''''2:=AC6557@ADCI<<<6==FJFGBAD@FF;;;<D>EDBABDGFJHDCBCA@??31/+**''''+,-+,,,.(*.;;657DDGIGJHJGJHJIJIHGJJJJJIJJJJJJJEFJJ==<<?>?DIJJJJJHJJJGJJHJIJJJJJEJEGJHJJJHDBCFGHJJFJGIJJJGJJGJGJJJJGIJJIJGJGJEIHGEIHJJJJIIIJGIFEGCCDAF;7542://>DJFHJJJJJJJFJIGGJJDIE:861((''-)***(---(**,*(())))-*)')48JGIIJIJJFDEBDCEJIJHEJFJJHFIJJA@AACBBJHJDF?@DFJJIIHHGJJJFJJJIHJJHJJJJJJJJJJJJJJJJJEFDFJJJJIJGJJJJ=<<D=>?>FE??A=.-**)(*),'%%%$$$%-,0/21++++?20/,+13428738>?ACDDAGEFIFJIHFJJ>>>786..)'(&''>DCBFCIJIHEEJJJHJHI?=:.*''())).078=/../4455666624308GHF?=;;=;4/()92122?II?>@CHIIJJJJIIJF@@ABEFJJJEEJHFDF1.0IAB;IEEFJIJJIHIJFJJE?>==>=>=;77=?BDJIHJFJHEGGJJJFJJJFFGBBBCJIGFHIFJCEEHFHJJHD??<:22=3857@AA<<98<:DCB/..066222/3379=AFEFBBD?BCCGJHJJJJHGHFJJGJJECE8:=?DHJFJGGD==<7668EA;*(()??<9:;<HJGJJJJHJFBACJE3222E@EEACF>==<@?;<?@CDBBCJGI?@@AJJJB:++**13=>>>?>>?BADADC@BBH;;;:<;7,,'&''(&&('),,,+**0,&&&+?CJJGJJJFJIIGGIHD<:;><=@FEJGF<7?>DJJGEJJJHGJIDD5333CHJJJIJJJJJJJ><=>;336::;;---+&&&(22167..-----448B>=>@JJJJJJIFJJFEEDC>><@)))*;8++>''''6;<<>;;;:6''%&&&&&%'&&(**,20///++6311111;9=AAECDDABAJFDIAA@5410/)(((/134=B>@GGFEGFEHJBABAJGJHEE????BAA@95/0)*&+-+++089FJEJJJJJFHA=:?AA<?AAJFFJIEBAACF2*))((*$%&&'*+)'*(+/8//6003245./((((:-,-,..(*,'%%$))*,/0+//+))()'&')&&(&'.22267@=@BACGFE@HGDHCCBDGA@JCDDFHGJJH?AFIJJGJJJIJHIHC>>>AEH?>=((+.201--34757:66DCEDECGGJJHJFJHJJJJEDCJF=JJJIFHGHHJA@?///+''.-72122448@=865*))*.--((+'((+/5434CGJFDGD8989AJEJFGFCJGJJJIFFHJFJJJJHHHFGFHJIAB)'&')0-..159:99963482333@;>952303;>=884556EHDCBCJIHJEHHG?ABIC:999>?:::;JJFDGJBA><=?<<64430../BDB>>>?CEECEECI<;;8(('&'&$$%&&(/2110ABB>;;;9DCC?<<=GEFACB@FFF@>>BDFJE@@@AJJG5///87<>GFEDA@@>;:;==>?BJJHBB553134---'&%%'*:5(5::;FCFAFIJIGJGJJJIJHJJFJHJJC=..0679>:79=D@GEEEIIFJIJFGFE99::876567>@===>==100*14/000@/-..2----85225542561134<@@@@?98899667*((*++022,,,,+%&*,1161**2*(/((),)))1247>1122?,,22668>====CJGD?>8659II=GJHHJGJIIFEJHJJJJHJEHJBDEDBFH@?=9@?>BCDAABEJIHFIJHGJEDDDDFHJDEEJJJJGJCA@AIHEHJJGJJJJJBE.++))789521)&%&'*4420/.,)(,&'(*64@JFCEB?@@CJIJHJJHJJHHA???BJJJDHCHFGIJBBA@DCFGD?ABCEJFJEECBFJJIGEE>@@?=9=?GHFJEJJFJIHJBBCACDCF?=0///=>>B66555225>AABH@??<>=5-,,)'&%'$$&('$%%&%&')246677=333399:211268<;<9><3B@BGJD?;941)*./:;<E<;;?:8+.(&'-+)(*(&&'-/****77@BHGCBCCB?>@:CCBCAB,+++-57:=>>?EEEEFGFFBBBBDJJEHFJHHCCDGGGD@ABIJJFGHEDFFCHGJHFED@?=3555??==?ADCA?A>?DEIFIGG<>2:A@D?>;:7870/0,,,,.--,,,:?@>>BECEBBDDA@BBCCCBCBAB@@ABDE?==<@9=D@::BAHFGAABBCDDBBAA=<?DCD@?>=>>>>:767)B???>?@@?@??>?@AB@===@EF==<=>>=<>86,&&34@??>C@?=<;<==A@?;3334=<:9633?8'&&$%'')./2370-((*,,,****./226)(():42211643///.49<:99:;<<;:<?=10./074.,,-19:A===>?>>???>;;;<@AAA@ABEDEECD@A?>==<98779=@B?::445,,,-99888;;88<??<;<;=<;;<??+)((('('&'&,-&$####&&%&((-,/)234:>:::99:989998999;<::::<;::9::<<::99;<9:::?AB??@A@<<=?>=B=<<<?@>=>>???@EECC@?=;:::<<;;-,)((/.----.:73334+33486688AA<<::;<AHDFHEJJJJJHJJJJJJJJJGJJGJJJJJJJJIIEJJJHJGFGAA662=///033361-.-<@@112386676531&&&*1++)+,)'''5/7;9:=BDDJJG<;;;FDGFJFJB>7+'''*4487:BFJHJHJJFGFJGGJGGICEDJECE6666(((()%&-.4>=>@GC@BB4333752334;8>?:911110,+./-*,331+++BJHEDJEEEJA@@BEHGGEDDFGIHJIJ@==@F>?;3,('%'(./35F=:2-&(?DHJIJ('''(,/55>>>@@C@CDBDJ;:::CJFFCCC?>9<?6((((((036((((G<<;...,*(&&%&%'&&&'3<<0///0)*)((((*037:<CFIGJGJJHJGJJGJJHJJFAIEJGIIJFJHFJEEGC>:33370/.-/238;:AHEHG@=;;<DGFJIIIGIFDC@::4335<>>@@AECBC@C>>>7766101JF@@B3CGJJJIJJJFHHJJJJEJEHJHJJ?=;;>@C6556=<<?@964<<;:921227??@CIIHFJHJJFHJGIFJJEJJGIJJJIGJJIIJJA@A4&&%$$%$%&%&+&/..)%%%&(()BF<;<<EDFCDJEBAA=::GHJ>=<788HJFJIGBABEJJJJJEF555HDFDA@?<34<>@CEDJBBBAHGFGHE*****8/058?@2222;....+('&*,;><<<<>>>>EEDEJHGEEHHJJJHFJCDJC@@@@DA<:33347>BF55560/.-10/()*)'(*.02356<A7:BDEGJJJEGEJGHHAEAICBCBA@CCDJJHGDDBC><6666?>=<;;@DA?FFEIGJEFJIJJIJHEABC@@D222122&%
@Glass_F3P_10_D3_6_24_23
CCTGTTACCAGTGGCTGCTGCCAGTGGCGATAAGTCGTGTCTTACCGGGTTGGACTCAAGACGATAGTTACCGGATAAGGCGCAGCGGTCGGGCTGAACGGGGGGTTCGTGCACACAGCCCAGCTTGGAGCGAACGACCTACACCGAACTGAGATACCTACAGCGTGAGCTATGAGAAAGCGCCACGCTTCCCGGAAGGGAGAAAGGCGGACAGGTATCCGGTAAGCGGCAGGGTCAGGAACAGGAAAGCGCACGAGGGAGCTTCCAGGGGGAAACGCCTGGTATCTTTATAGTCCTGTCGGGTTTCGCCACCTCTGACTTGAGCGTCGATTTTTGTGATGCTCGTCAGGGGGGCAGAGCCTGTGGAAAAACGCCAGCAACGCGGCCTTTTTACGGTTCCTGGCCTTTTGCTGGCCTTTTGCTCACATGTTCTTTCCTGCGTTATCCCCTGATTCTGTGGATAACCGTATTACCGCCTTTGAGTGAGCTGATACCGCTCGCCGCAGCCGAACGACCGAGCGCAGCGAGTCGTGAGCGAGGAAGCCTGCATAACGCGAAGTAATCTTTTCGGTTTTAAAGAAAAAGGGCAGGGTGGTGACACCTTGCCCTTTTTTGCATGTCAGCGGCCGCTACTAGTAGACCGGCTAGCGTCAGTTTCACCTGTTTTACGTAAAAACCCGCTTCGGCGGGTTTTTACTTTGGTCATAGAGTGATTACAAAGCAAGCAAAGAAAAAAGGCGACAGATTACTCTGTCGCCTTTTTTCCTGACTGATAACTTAGGTGGCGGGCTAGCGTCGTGGTTTGTCTGGTCAACCACCGCGGTCTCAGTGGTGTACGGTACAAACCCCGACGTGCACAGCTGTCACCGGATGTGCTTTCCGGTCTGATGAGTCCGTGAGGACGAAACAGCCTCTACAAATAATTTTGTTTAAGAATTCATTAAAGAGGAGAAAGGTACCATGAGTAAAGGAGAAGAACTTTTCACTGGAGTTGTCCCAATTCTTGTTGAATTAGATGGTGATGTTAATGGGCACAAATTTTCTGTCAGTGGAGAGGGTGAAGGTGATGCAACATACGGAAAACTTACCCTTAAATTTATTTGCACTACTGGAAAACTACCTGTTCCATGGCCAACACTTGTCACTACTTTCGGTTATGGTGTTCAATGCTTTGCGAGATACCCAAATCATATGAAACGAGCATGACTTTTTCAAGAGTGCCATGCCCGAAGGTTATGTACAGGAAAGAACTATATTTTTCAAAGATGACGGGAACTACAAGACACGTGCTGAAGTCAAGTTTGAAGGTGATACCCTTGTTAATAGAATCGAGTTAAAAGGTATTGATTTTAAAGAAGATGGAAACATTTCTGGACACAAATTGGAATACAACTATAACTCACACAATGTATACATCATGGCAGACAAACAAAAGAATGGAATCAAAGTTAACTTCAAAATTAGACACAACATTGAAGATGGAAGCGTTCAACTAGCAGACCATTATCAACAAAATACTCCAATTGGCGATGGCCCTGTCCTTTTACCAGACAACCATTTACCTGTCCACACAATCTGCCCTTTCGAAAGATCCCAACGAAAAGAGAGACCACATGGTCCTTCTTGAGTTTGTAACAGCTGCTGGGATTACACATGGCATGGATGATCTCTACAAATAAAAGCTTGATATCGAATTCCTGCAGCCCGGGGGATCCATGGTACGCGTGCTAGAGGCATCAAATAAAACGAAAGGCTCAGTCGAAAGACTGGGCCTTTCGTTTTATCTGTTGTTTGTCGGTGAACGCTTTCCTGCGTAGGACAAATCCGCCGCCCTAGAATCGACTGGCGCCTGCAGACGTAAAAAAAGCGGCGTGGTTAGCCGCTTTTTTAATTGCCGGACGTACGATCAGTGCCCGGATGATCCTGACGACGGAGACCGCCGTCGTCGACAAGCCGGCGGTTAATTAAAAAGTAAACCAAAATTATTTGTAGAGGGAAACCGTTGTGGTCTCCCTGAATATATTATACGAGCCTTTATGCATCCCCGTAAAGTTATCCAGCAACCACTCATAGACCTAGGGCAGCAGATAGGGACGACGTGGTGTTAGCTGTGCTCGAGGTGAAGACGAAAGGGCCTCGTGATACGCCTATTTTTATAGGTTAATGTCATGATAATAATGGTTTCTTAGACGTCGAGTCTTACGCCCCGCCCTGCCACTCATCGCAGTACTCTAGAAGCGGCCGCGAATTCCAGAAATCATCCTTAGCGAAAGCTAAGGATTTTTTTATCTGAAATTCTGCCTCGTGATACGCCTATTTTTATAGGTTAATGTCATGATAATAATGGTTTCTTAGACGTCAGGTGGCACTCGAGTTGATCGGGCACGTAAGAGGTTCCAACTCTCACCATAATGAAATAAGATCACTACCGGGCGTATTTTTCGTTGTGTGATTTTCAGGAGCTAAGGAAGCTTTGAATGGAAAAAAATCACTGGATATACCACCGTTGATATATCCCAATGGCATCGTAAAGAACATTTTGAGGCATTTCAGTCAGTTGCTCAATGTACCTATAACCAGACCGTTCAGCTGGATATTACGGCCTTTTTAAAGACCGTAAAGAAAAATCAGCACAAGTTTTATCCGGCCTTTATTCACATTCTTGCCCGCCTGATGAATGCTCATCCGGAATTTCGTATGGCAATGAAAGACGGTGAGCTGGTGATATGGGATAGTGTTCACCCTTGTTACACCGTTTTCCATGAGCAAACTGAAACGTTTTCATCGCTCTGGAGTGAATACCACGACGATTTCCGGCAGTTTCTACACATATATTCGCAAGATGTGGCGTGTTACGGTGAAAACCTGGCCTATTTCCCTAAAGGGTTTATTGAGAATATGTTTTTCGTCTCAGCCAATCCCTGGGTGAGTTTCACCAGTTTTGATTTAAACGTGCATATGGACAACTTCTTCGCCCCCGTTTTCACCATGGGCAAATATTATACGCAAGGCGACAAGGTGCTGATGCCGCTGGCGATTCAGGTTCATCATGCCGTTTGTGATGGCTTCCATGTCGGCAGAATGCTTAATGAATTACAACAGTACTGCGATGAGTGGCAGGGCGGGGCGTAATTTGATATCGAGCTCGCTTGGACTCCTGTTGATAGATCCAGTAATGACCTCAGAACTCCATCTGGATTTGTTCAGAACGCTCGGTTGCCACCGGGCGTTTTTTATTGGTGAGAATGCAAGCCTCGAGCTGTCAGACCAAGTTTACTCATATATACTTAGATTGATTTAAAACTTCATTTTTAATTTAAAAGGATCTAGGTGAAGATCCTTTTTGATAATCTCATGACCAAAATCCCTTAACGTGAGTTTTCGTTCCGCTCGAGCGTCAGACCCCGTAGAAAAGATCAAAGGATCTTCTTGAGATCCTTTTTTTCTGTCGCGTAATCTGCTGCTTGCAAACAAAAAAACCACCGCTACCAGCGGTGGTTTGTTTGCCGGATCAAGAGCTACCAACTCTTTTTCCGAAGGTAACTGGCTTCAGCAGAGCGCAGATACCAAATACTGTTCTTCTAGTGTAGCCGTAGTTAGGCCACCACTTCAAGAACTCTGTAGCACCACCTACATTGCTATG
+
::;AAC987122.-./5/37;<8=??HJJJJI502EHJJJHIHGGHEFF:D))))588CDGHIIJIJJIIJHIJJHGJJJJJGFJFDJJA????@>?@?FEJJJJJJIHJJJGEGFJJHGJGJHCA41,,.,+,.0////::8897=??CB::::CGFFABJJJHJJIJHGJE../?EEDJFEDEGBCEA98,(+().3589:<FGFJHJHGFFJFJJJJJJJJJIJGJJ?EI<9,&&'%,&)----((),.+***010/)''(++/001IFDA;:990((((-10/045>?@ACJJJGFJEGJJJIBCB@DCCGD@@CGFDEFCJJB@ACFJJJJJGGHJFJGGJC>><?ID@@+***34???AAFJJJJJGJIJIJJJJJJIFJGFJJJH0+**,<=?>EGJHEJJIJGJJJJJJJJJFCB5588BCDJADB=?FCJJHHEJJHJJJJHGJJJFJJJJIJJJFIIFHJHJDJJDGHJB@?:B54<<986898:9=A>>?FJJFHJJDGHIBCACFDFFHFDCEHHFD@662222/*'-0434475555DBCCHEDEEGJFIFDJGJJEEDFJGGJJJGBCCDEFJFJFEJJGJGJJJFG>>@9>H@F<?;?<,(%$$&&'(/579<8888;:11:<AEEJFGGJJHEIIGFJFJJHHJHIJJJFEFGECBBJJJJHFFGJ?77HJ?=:55/-51..-*'%&111''''0>ADCABDDEGJDDDDAF@@?;=EFJJJHGHGFJJHJHJJJJGG=;:::7?<BG*&&&')*)-.))**3/015CJFEDEFJIIEIFBADDJGFIFJJJHFIJJJJI>>=<@><;<F;/...555<960.---((*37896887778:9764533::CCEEGIJIJ=96879>JFEJJHJIJJJFGIGJJJHJJBDDFGFGGCBB>>GFFJJGIGJGJJJIH@JJJHJJJJJHBE?;=ABCHJGJHJFECGCEFEGJ@>;9<1203035//069:CJJGIIJGJJFIJJJH<F<<86/.))*+AEGGJJIJJIJJGHCDIIGHFEDHDJBDFJ?===BAEDDE;B>;9<>B@ADDE7751...7CECDDDFJJHHJGHFFBEGBEHEIIJHEEGHJEDJJHJJJJJJJJ64AAAAJJJADFEGFJJJGJJIJJJJJJJJJJJJHDBIIJFJGIJFJGJJJGIEIIGJHEJGJJJA822213333102=5+'''.---6.,44;:;;;DGJFEFGJJIJHBDCEJGJHFJDJJIGGGHJJJJIGJJHJJJJJJFIJFIJHFGDCBFIJJIJEDDJJEHHJIJJJJGIJJGHEEEHEBDGFJDFFGJJIGJHEJ8885531**/-.12003IEJAA3333DFJB:9<CFECFEFJJGIHHA>,66**<HIJJFBFFFIGJJJJFJJHHJFFHJGIJJFHJGJJJGJJJJA?@AAJJGHJEDFJJFJJJJJJJJJJIJJJJJFIJJHJJJEIJJIIJJEJDGCDE===;AA4446<<@><;<;7677<999:?IJJJJJHIIJIJHHJJJJFJJJC72123:DEDCEJJHIGJJJ?@AD@ECCBBB555521-((*,.23<<>JJHHHIHJJJJ>AJC9:55DJ<;;F8,++,63345778--///8:;?@FIFDDDJJ@@@CBC;JJFDGJJJJFJEIJJJGFJGJHJEDCCG////22213((((125ABAEJJJJJIIJHJJGDFDHHJIJJEDJJD<<<BDCA<:''&&04777:>>>A3//09ABA@@AEIHJJJJCFFHJJJJFEEG;::=EF11111257799....544@>??AA<>ACB>4---.84,,+*)'&()0//0199BG8888GC::9..-,/+++,.-,++-.9=HFFJHJJGJHFC779<EJJJECBBCJJJJIJFJEGHE?JFE3)('%%%%%448;<:8000/(&&&(..*2;DIHEEHFHFJFGG??BGGCFBDBBJA>==?CD==<=<42/((((...--../))(''))*))-77713334?>@CEIFHJGHJFJHGGEGFFHJJJHEJJJJJIGFDJJFEFGJJJJJED@988)))8573333954667>B;<GJFHJJIEJIJGHJJJEJJJGJJDFDC?>>?IE?>>?FGGJHED=ABCHJHJJHJEFHHJGHCB@8569E<85/*,)*/77>9887;:<=?JGAA@BBFJJJEIFHIHJGJJJHHJGJJJJFJGJ;6638<4433:;:;:BBCEIGIFJJJJJJJJJHJGGGJJGJFJHCBBADGJHJJJICBA=>>>4333AAGJIJHG;:;;AJJJJHHHA>?FJB@:A?HDJFF?>?CJIJJJEFDDABEJFJJJIJJHHJJIJJJJFJJIIJJGJJFA?:;;<HHJJHICCCCJJGJ??A@?EGFCEJHGJBCCDJ??>@=@ABCABB=<<>=;81050.+)&&'*%$%%)))2112;<;>>;:7889@?EDBIGIJFIJJJGJII7112A96((((9;JD?A>;965...'&(%$$$%#%)((('(17A?:99@AAEGJJJJIEGJHJJIJJJGJJCJ::8223578:7-/3378FBCB;:::EDCCJJJJJJJJJJFGJJHJJJIJJJJFJHFJJEEJEJJJJJJDEFDGJJHJJJJJJIFEA>==:554>>EJJHDEAJHGJH@<>A==.,(())02433>BABFFBCBJEJJDJJJFGHJJIJJBFJHJFFFHHG/''''+(&&(6AFFEIFEGECDCFIGJJFI=?>?IGIFEJIHGCHC<<<DI@@?CCJJJHHJHJJJJJDJHEGJDEJIHJJJJJJJHJHEJE=;;;DJJFJJIECDJHJHIJHJDDEDIJJJGJJJJFJIJJGGJJIJJJEJJJJJJJJJHJJEFFGE?IHGIJJGJJJJEADGEFHFGJGFIJEJHJGH?>77ABF>>AEJIJBDCEJJHJJHEG>77=GHEEGJJEGIJJJJIJJJJJGJIJHJJJJJHEJHJIIJJJJJJHJJJJJIIJJA??<(&$$$%&%%'0@BB@FDCD?:56741GDHJJHHGGGJJGGFBE<<<<<<<@8889===GJGJJJGFFJJJGJGJIJJJJHGHJJJJJJJJHJJJJJJHJJJJHGJJJJGFHJGDEB?DDJJJGCHFFJFJGGGEDFDIFHJGGJJJJJIGJJFGJGJGH;;:;<<11111FGCEJJJJIJCJGFGJIJC?>A>=;:<=E@AIHJIFHD;;:;C88723H?EIGGGHJJHFA@JJIEEFDJJIGJJHJJJIJJDJFJIJJJJHEJJJJJIJJJFJJHHFCC=ED>B6677A@@@57)))')))*2122BIFEJHJHJJEGGFJJJEIFIJJFFFI8.4'55CDGCJJJDGJJCDCCEJDDJJJEJIJJJJHJECDDD<;BCE<>:7765449CE@AB>==<@@?BCIFJIJHHJJHJJGHJJJJDFGHHIJ52236.%%((***..,*)))/072*)%$%((+,''&+,-110488/((*(.//89:98@BDCE21/,*(()*99:9:::DAAGJJJDEIFGCBE?@HGJJJJEHGIIJEJEJHJJIFFFC;:;,+*)+*.8788<;<D@AFGJJFFJJJFJJF?AAJJJJJGJIIJJJJIJEJAAHG?===41123ABIJJFFHDFEHGJJJHFGEFFJJAA5556///=FJJG>>>?EBDCDG?CAB@>...-.-,,)(&%&&,,,%&'&
@Glass_F3P_10_D3_6_24_24
CTCATGACCAAAATGTAGGCTCAACGTGAGTTTTTCGTTCCACTGAGCGTCAGACCCCGTAGAAAAGATCGAAAAAATCTGTTGAGATCCTTTTTTTCTGCGCGTAATCTGCTGCTTGCAAACAAAAAAACCACCGCTACCAGCGGTGGTTTGTTTGCCGGATCAAGAGCTACCAACTCTTTTTCCGAAGGTAACTGGCTTCAGCAGAGCGCAGTACCAAATACTGTTCTTCTAGTGTAGCCGTAGTTAGGCCACCACTTCGAGAAAACTGTGGCGCCCCGCCTACATACCTCGCTCTGCTAATCCTGTTACCAGTGGCTGCTGCCAGTGGCGATAAGTCGTGTCTTACCGGGTTGGACTCAAGACGATAGTTACCGGATAAGGCGCAGCGGTCGGGCTGAACGGGGGGTTCGTGCACACAGCCCAGCTTGGAGCGAACGACCTACACCGAACTGAGATACCTACAGCGTGAGCTATGAGAAAGCGCCACGCTTCCCGAAGGGAGAAAGGCGGACAGGTATCCGGTAAGCGGCAGGGTCGGAACGGAGAGCGCACGAGGGGACTACGGGGGAAACGCCTGGTATCTTTATAGTCCTGTCGGGTTTCGCCACCTCTGACTTGAGCGTCGATTTTTGTGATGCTCGTGGGGGCGGAGCCTGTGGAAAAACGCCAGCAACGCGGCCTTTTTACGGTTCGCCTGGCCTTTTGCTGGCCTTTTGCTCACATGTTCTTTCCTGCGTTATCCCCTGATTCTGTGGATAACCGTATTACCGCCTTTGAGTGAGCTGATACCGCTCGCCGCAGCCGAACGACCGAGCGCAGCGAGTCGTGAGCGAGGAAGCCTGCATAACGCGAAGTAATCTTTTCGGTTTTAAAGAAAAAGGGCAGGGTGGTGACACCTTGCCCTTTTTTGCCCGGACTGCAGCGGCCGCTACTAGTAGACCGGCTAGCGTCAGTTTCACCTGTTTTACGTAAAAACCCGCTTCGGCGGGTTTCTTTTGGTCATCGAGTGATTACAAAGCAAGCAAAGAAAAAAGGCGACAGATTACTCTGTCGCCTTTTTTCCTGACTCATAACTTAGGTGGCGGGCTAGCGTCGTGGTTTGTCTGGTCAACCACCGCGGTCTCGTGGTGTCTGGTACAAACACCGACGTGCACAGCTGTCACCGGATGTGCTTTCCGGTCTGATGAGTCCGTGAGGACGAAACAGCCTCTACAAATAATTTTGTTTAAGAATTCATTAAAGAGGAGAAAGGTACCATGAGTAAAGGAGAAGAACTTTTCACTGGAGTTGTCCCAATTCTTGTTGAATTAGATGGTGATGTTAATGGGCACAAATTTTCTGTCAGTGGAGAGGGTGAAGGTGATGCAACATACGGAAAACTTACCCCTAAATTTATTTGCACTACTGGAAAATTACCTGTTCCATGGCCAACACTTGTCACTACTTTCGGTTATGGTGTTCAATGCTTTACGAGAGATACCCAAATCATATAAAACAGCATGACTTTTCAAGAGTGCCATGCCCGAAGGTTATGTACAGGAAAGAACTATATTTTTCAAAGATGACGGGAACTACAAGACACGTGCTGAAGTCAAGTTTGAAGGTGATACCCTTGTTAATGAGAATTGAGTTAAAAGGTATTGATTTTAAAGAAGATGGAAACATTCTTGGACACAAATTGGAATACAACTATAACTCACACAATGTATACATCATGGCAGACAAACAAAAGAATGGAATCAAAGTTAACTTCAAAATTAGACACAACATTGAAGATGGAAGCGTTCAACTAGCAGACCATTATCAACAAAATACTCCAATTGGCGATGGCCCTGTCCTTTTACCAGACAACCATTACCTGTCCACACAATCTGCCTTTCAAAGATCCCAACGAAAAGAGAGACCACATGGTCCTTCTTGAGTTTGTAACAGCTGCTGGGATTACACATGGCATGGATAATCTCTACAAATAAAAGCTTGATATCGAATTCCTGCAGCCCGGGGGATCCCATGGTACGCGTGCTAGAGGCATCAAATAAAACAAAAGGTTCAGTCGAAAGACTGGGCCTTTCGTTTTATCTGTTGTTTGTCGGTGAACGCTCTCCTGAGTAGGACAAATCCGCCGCCCTAGAATCGAGTGGCGCCTGCAGACGTAAAAAAAGCGGCGTGGTTAGCCGCTTTTTGAATTGCCGGACGTACAATGATACCCAGATTGTAGATCCTGACGACGGAGACCGCCGTCGTCGACAAGCCGGCCGTTAATTAAAAAGTTAAACAAAATTACTTGTAGAGGGAAACCGTTGTGGTCTCCCTGAATATATTATACGAGCCTTATGCATGCCCGTAAAGTTATCCAGCAACCACTCATAGACCTAGGGCAGCAGATAGGGACGACGTGGTGTTAGCTGTGCTCGAGGTGAAGACGAAAGGGCCTCGTGATACGCCTATTTTTATAGGTTAATGTCATGATAATAATGGTTTCTTCAACGTCGAGTCTTACGCCCCGCCCTGCCACTCATCGCAGTACTCTAGAAGCGGCCGCGAATTCCAGAAATCATCCTTAGCGAAAGCTAAGGATTTTTTTTATCTGAAATTCTGCCTCGTGATACGCCTATTTTTATAGGTTAATGTCATGATAATAATGGTTTCTTAGACGTCAGGTGGCACTCGAGTTGATCGGGCACGTAAGAGGTTCCAACTTTCACCATAATGAAATAAGATCACTACCGGGCGTATTTTTTCAGTTATCGAGATTTTCAGGAGCTAAGGAAGCTAAAATGGAGAAAAAAATCACTGGATATACCACCGTTGATATATCCCAATGGCATCGTAAAGAACATTTTGAGGCATTTCAGTCAGTTGCTCAATGTACCTATAACCAGACCGTTCAGCTGGATATTACGGCCTTTTTAAAGACCGTAAAGAAAAATAAGCACAAGTTTTATCCGGCCTTTATTCACATTCTTGCCCGCCTGATGAATGCTCATCCGGAATTTCGTATGGCAATGAAAGACGGTGAGCTGGTGATATGGGATAGTGTTCACCCTTGTTACACCGTTTTCCATGAGCAAACTGAAACGTTTTCATCGCTCTGGAGTGAATACCACGACGATTTCCGGCAGTTTCTACACATATATTCGCAAGATGTGGCGTGTTACGGTGAAAACCTGGCCTATTTCCCTAAAGGGTTTATTGAATATGTTTTTCGTCTCAGCCAATCCCTGGGTGAGTTTCACCAGTTTTGATTTAAACGTGGCCAATATGGACAACTTCTTCGCCCCCGTTTTCACCATGGGCAAATATTATACGCAAGGCGACAAGGTGCTGATGCCGCTGGCGATTCAGGTTCATCATGCCGTTTGTGATGGCTTCCATGTCGGCAGAATGCTTAATGAATTACAACAGTACTGCGATGAGTGGCAGGGCGGGGCGTAATTTGATATCGAGCTCGCTTGGACTCCTGTTGATACAATCCAGTAATGACCTCAGAACTCCATCTGGATTTGTTCAGAACGCTCGGTTGCCACCGGGCGTTTTTTATTGGTGAGAATCCAAGCCTCGAGCTGTCAGACCAAGTTTACTCATATATACTTTAGATTGATTTAAAACTTCATTTTTAATTTAAAAGGATCTAGGTGAAGAGCGGTGGTG
+
ABABD@@=;64410'%$$&),*)*+8<@??A@=C@=78CIJEJJHJJGHHJGEEBBAFA@5246753(('+++34((-'*''')))(((DBDDFJHEFCCBFHFGDJHGFJIFEAFDEIJJJJGFGHFJJEJGJJFGGGJJHHJIJHIJJJF:9:9452*/,,2345>CDEGDHJJJJHJJJJJEJDJIGJHJGJHBABAJFCBC9.-..-,*))+,66<HJJJJJFDBCCBD@>>>IGEC@?@AEDABCDJJIJJJGFJC43349778:''*)**+)(():>?DBFFHJIFJJGJJJHJJIFJJJJIDCBCJFEFCJHGJDCAAGDFEJJD544-*')'&'((&')'6656697.-,-///13778=?<<<<=<<;>FJGJJEEEE888((((,(*-71//7888IJJ====IGJJEGIHJJFJGJJJHEEEDF322358>>?>>DCG@A@AJIGJGGHIJJJJEFDEHEABCIGEAA@CJJHJEIJFJFJGJ87>3::;ECBA@AGDED??>JFDJHCDC@>A?<==?7656;;;?;5/+,-)))/::<<<:;5556955--%%%%):FDDDA:6-+)**,../357>?CCBD=IFJHJIJJGJDDFEFJHJHJJHIHGIJJIEFIGJFJJJJFHFHJJJG;;))9BC:7655336,,+-8=HGHGEJCBCCJJJJJJHGBGJJJH80///0*%$$%(046AEFJGFEHGJJGIHJHJJJJJFHJJJDJFFDJB0008:6?;;<CD2112CCIJHFJIGGJGFJFEGFFHFJJJJHFIGJJBBBDBGGFGFGJE@=B@>JJJJFJIEJFFGHJCEEAE=<@????;555DGG;89C2?322434::BDJFEEEEIJEFGJFHGEI@>=DHJ7665317BJCFEJ=>=DI9889A?99546.<<:777>@@/**)'017><444;FFDFDECHHFDFIFJJHFFGGFFGGJE<<;<JJJJJGJJIJHJJJGCJEJJJGJJHGEG@==><1/,,-(((-./<B5445BABDHEGJJG?>@?D8888=?AEI=BJJJIHJHHHEHIJHBCDCHJJFACCC3<;==---7999DDGIIEFJAAAGJGJHEIJGJJIIHICEEDGED>7-,,->AFJDFDCF99779991'''10,,(&&&&'''',++*+*/01855446556:;;4555;4445@=E@@@A;GHIHJJIHJJJIG=JIIE866,++683324;::99::AEJJGHEJC?=>5FGFIJJIEEB77438=?>EEEGGJD=>>=B99:;BEIJJDDEA77759<<65--CIJJJEHHIFC<8JJJFHIJJJIIJGJJHHJFJJJJJJJGFFIJJHGHGJJIJJJJJJJJH@??BJJHJJGFJGCFGGI4==<DBDDHGJGCDDJJJJGF>=>=<811DEJJ===>DJCBB@@<3358>@))))BDEDIFCIJCEJFEFEGJJGJIGHFEEIGGJC;;;?ED???=:5**--212/1**)),+,2200113555977**%%%()&%%%''(-.----4449>?DCBBBEEIFBBAAHFFGDDHE?4479BDDDDGFDDGEGJJJFBDIEJEFDH@@?AECBCBIDC@==?>A@CDDDFFJIECBBBFFFDCAB99766656>61.-/4''''.+)(()=??FGJFCBBBCEEFFFHJJDIHF@BD@DFIGECCDDEFFCCBCDCCEGGEDEHJCEBBBGDFDBBBBAEBBABCFCC@?BBDGHCCEFIFJFFGGECBGHF::;?>>FEEJIGFCDCCBCFIJGGJHJGECCDECEGEBGEHFFFCCAAEBECBDEA@?CDDCDFEGDECDBED@AABCFJBDBBAADD???@ECBB@@A@>A??A??@???@ECB>?;<==@@@?@???===>HBA@>>>?@A?*>>8(((3+++--'22022489:;944899A>>=<=>>?B??2/.///0'7669<<>?==<789?======::::???>>?@----=<<>?>@A@===B?>>???:::99888<=??>>988:=688@641165386679:89667792---..22/012530001'&'+.0('%%&.12114<99:67<><:?B5334=;;A??@AJEJJJJJIJGJHJJJIJJJIJJGIGGJHJJJJIHFFJGJJJJIIHI=58<=;;<?FJJJIFIJJJJJIHEF@>9GEHHFFIEJJHJGJJGJHJ9986>=>&&&&*''''(((0-+++,,+,,*)('&())*,+,,***+5AGJIJEHEJJJJJBCCCHJHGFGJJJJJJFEGCGIJIFJJJJHJJJJGJJJJGFJJGJJJ*''(JIJJHJJIJJDIIEIIJEHHFJJJDCIHJJJJ;;86?@?;;CEEHJHGJJHJGJHJEJFIJJJJJGFJIJGJJJJHJHJJJHGJJJJCAAHDJHEFB>B<899>E.---JJJJJJJJJJJJJJJIJJHJJJJIJJGJJJIJJJJJGHHIGJJJJJJJIEIFCHJJEJDHFFGEHJIDHJFGJIJJJFJJ@???H<60&'((*;65459@@@6@BCCC@>ABEIHJJIE@?CDJJJJHHGEJEEBBIHJJGFJJ@@?>@???BEIJEJJHJJJIJJHFJJJFJGA?410,,+++-/03:8:9>>BJJJJIJGEE7@@CDHJIJGHGJIJJJJJJJFFJHJJGIIEDEGDDJFFGJJJEIJFJJJI>?@?>JGDHFHJJJ@??::89<<4333:998???@EFFH::AD===FFFIJJIIJDJIJJJ?=E>91.+++>>?>@CBGJFGJJGFJ;IC)(('-..ECHEHJIJJJJJJHJJGJJEHGJ@@ABIEFI;+'+//76>C??>BCJJJJGJGJHFBIFJHJJIJJJJJIJIDCBBDE66.--/466FBBDDEDJABAIGJFJJGFJEEFDIJJDFIIJJIJHJFEJEGGHJJJJJHDCB6545=EGJGJJJJJGJHGFJJHJGFIJJFFEJFGJFD@CJIIHJHJIGGJJJJJJJJJJJJJJIJJJJJGFHGIGFGJBIEJHJB6JJFJJJGJJJJJJJGJIJJGJJGJJJJFHHJIJJFJEJGJEFH43336DBC7777CCFHJJJJGJEFA@@@@JJJJHJJHJJJJFJJJJGJHEJJ8778ECBFJFA?@?IFCAHJIFJJJJJJJJJJJJJIJEB@BGJEFHJJGEJJJJJJJJHJIJFFJJGJJJJJJJJJGHJHHGIHJGJBDCCEEEIJJEJEJJJJJIGJJJJ4>''JJJJJJJJEB-+%&))(*0178.(((.**559('''EDI8BJJ@>;<=@@HJJGFJFJG@>A@JJJJGGJJJJJJJJJJDGEGBC><<88;;>?ACCJBGGJIHFJJJJEGGJJIJJJJJHICA>>>?DEEJJJGIJJGJJJIHJJFGJFDFHJJFDDFFDCEJ@AAAIHIJHFDCFGJFJHHFCEFCJGFJIJJFJJJIFJJEJHECICDDBDFJJHJJIJEBBBCDCCCCEJGJJJFGJFDABIGJJDDCBFEFJEH;::;?CE>>??GCCDCJGE;43/=?,+))/2DFHBDCEBDEBA88AADDCCBDDCGDCDCCDEEIJJJIJHBEDC?>>>;555@BAADHCB6ADBD?CDAAA=:9;30388889999899;HGGFF?>??<CEEEFEBEBADB?>>@DDJHE@??@CDEEEFHGECAD?9>ACIIEC@DDCEEJC5330/''7:<33-)%$$%%&$$$
@Glass_F3P_10_D3_6_24_25
GCTGGCCTTTTGCTCACATGTTCTTTCCTGCGTTATCCCCTGATTCTGTGGATAACCGTATTAGCGTTTGAGTGAGTTGATACACCGCTCGCCGCGACCAGAACGACCAAGCGCCGCGAGTCAGTGAGCGAGGGAAGCCTGCATAACGCGAAGTAATCTTTTCGGTTTTAAAGAAAAAGGGCAGGGTGGTGACACCTTGCCCTTTTACCGAGCTGCAGCGGCCGCTACTAGTAGACCGGCTAGCATCAGTTTCACCTGTTTTACGTAAAACCCGCTTCGGCGGGTTTTTTTTTTTGGTCATCGAGTGATTACAAGCAAGCGAAGAAAAAAGGCAACAGTTACTCTGTAGGGCCTTTTTTCCTGACTCATAACTTAGGTGGCGGGCTAGCGTCGTGGTTTGTCTGGTCAACCACCGCGGTCTCAGTGGTGTACAGTACAAACCCCAAGTGCACAGCTGTCACCGGATGTGCTTTCCGGTCTGATGAGTCCCGTGAGGACGAAACAGCCTACAAATAATTTTGTTAAGAATTCATTAAAGAGGAGAAAGGTACCATGAGTAAAGGAGAAGAACTTTTCACTGGAGTTGTCCCAATTCTTGTTGAATTAAATGGTGATGTTAATGGGCACAATTTTTGTCAGTGGAGAGGGTGAAGGTGATGCAACATACGGAAAACTTACCCTTAAATTTATTTGCACTACTGGAAAACTACCTGTTCCATGGCCAACACTTGTCACTACTTTCGGTTATGGTGTTCAATGCTTTGCGAGATTCCCAAATCATATAAAACAGCATGACTTTTTCAAGAGTGCCATGCCCAGAAGGTTATGTACAGGAAAGAACTATATTTTTCAAAGATGACGGGAACTACAAGACACGTGCTGAAGTAAGTTTGAAGGTGATACCCTTGTTAATAGAATCAGTTAAAAGGTATTGATTTTAAAGAAGATGGAAACATTACTGGACGCAAATTGGAATACAACTATAACTCACACAATGTATACATCATGGCAGACAAACAAAAAGATGGAATAGAAGTTAACTTCAAATTAAACACAACATTGAAATTGGGAGCGTTTTTAACTGGCGAACCATTATCAACAAAATACTCCAATTGGCGATGGCGCTGTTCCTTTACAACAAACGCGTACTCTGCACGCAACTGCCCCTTTAAAAAAGATCCCAACGAAAAGAGAGCACATCGTCCTTCATTCTAACGTCTGGGATTACACATGGCATGGATGATCTCTACAAATAAAAGCTTGATATCGAATTCCTGCAGCCCGGGGGATCCCATGGTACGCGTGCTAGAGGCATCAAATAAAACGAAAGGCTTGAGTCGAAAGACTGGGCCTTTTTGCTTTCGTTTTATCTGTTGTTTGTCGGTGAACGCTCTCCTGAGTAGGACAAATCCGCCGCCCTAGAATCGAGTGGCGCCTGCAGACGTAAAAAAAGCGGCGTGGTTAGCCGCTTTTTTAATTGCCGGACGTACAAATGATGCCCCGGATGATCCTAAACAACGGAGACCGCCATCATCGACAAGCCAGCCATTAATTAAAAAGTTAAACAAAATTATTTGTAGAGGGAAACCGTTGTGGTCTCCCTGAATATATTATACGAGCCTTATGCATGCCCGTAAAGTTATCCGGCAAGGTCTTCATAGACCTAGGGCAGCAGATAGGGACGACGTGGTGTTAGCTGTGCTGGTGAAGACGAAAGGGCCTCGTGATACGCCTATTTTTATAGGTTAATGTCATGATAATAATGGTTTCTTAGACGTCGTCTTACGCCCCGCCCTGCCACTCATCGCAGTACTCTAGAAGCGGCCGCGAATTCCAGAAATCATCCTTAGCGAAAGCTAAGGATTTATATTGAAATTCTGCCTCGTGATACGCCTATTTTTATAGGTTAATGTCATGATAATAATGGTTTCTTAGACGTCAGGTGGCACTCGAGTTGATCGGGCACGTAAAAGGATCCAACTTTCACCATAATGAAATAAGATCACTACCGGGCGTATTTTTTGAGTTATCGAGAATATTCAGGATTAGGAAGCTGGAATTGAAAAAAATCACTGGATATACCACCGTTGATATATCCCAATGGCATTAGTAAAAGAACGTTTTAAGGCGTTTCGAATCAAGTTGCTCAAATGTATGTATAACCAGACCGTTGAGCTGGATATTACGGCCTTTTTAAAGACCGTAAAGAAAATAAGCACAAGTTTTATCCGGCCTTTATTCACATCTTACCACCTGATGAATGCTAATCCGGAATTTCGTATGGCAATGAAAAACAGGTGAGCTGGTGATATGGGATAGTGTTCACCCTTGTTACACCGCTTTCCATGAGCAAACTGAAACGTTTTCATCGCTCTGGAGTGAATACCACGACGATTTCCGGCAGTTTCTACACATCTGTTCAAGATGTTGGGCGTGTTTAGGTGAAAACCTGGCCTATTCCCTAAAGGGTTTATTAAAAATGTTTTTCGTCTCAGCCAATCCGCGGTTAACGCGCTTTCGCTGCGGATAACTTCGCCAGTTATCTGAACTTCTTCACCATTTTCACCATGGGCAAATATTATCGCAAGGCGACAAGGTGCTGATGCCGCTGGCGATTCAGGTTCATCATGCCGTTTGTGATGGCTTCCATGTCGGCAGAATGCTTAATGAATTACAACAGTACTGCGATGAGTGGCAGGGCGGGGCGTAATTTGATATCGAGCTGGCTTGGAACCTGACTGATCAATCCAGTAATGACCTCAGAACTCCGTCTGGATTTGCTTCAGAACGCTTCGCGTTCCACCGGGGCAACTTATTTATTGGTGAGAATCCAGACCTCGAGCTGTCAGACCAAGTTTACTGGTGTTGTTATAGGTATTTGATTTGAAACTTCGTTACCAACCAAAAGGATCTAGGTGAAAATCCTTTTTGATAATCTCATGACCAAAATCCCTTAACGTGAGTTTTCGTTCCACTGAGCGTCAGACCCCGTAGAGAAAGATCAAAGGATCTTTGTTGAGATCCTTTTTTCTGCGCGTAATATGCTGCTTGCAAACAAAAAAACCACCGCTACCACGGCGGATGAGTGCTTTACGATCAAGAGCTACCAACTCTTTTCCGAAGGTAACTGGCTTCAGCAGAGCGCAGATACCAAATACTATTTTCTTCTGGTGCCGCCGTAGTTAGGCCACCACTTCAAGAACTCTGTAGCACCGCCTACATACCTCGCTCTGCTAATCCTGTTACCAGTGGCTGCTGCCAGTGGCGATAAGTCGTGTCTTACCAGGTTGCGACTCAAGACGATAGTTACCGGATAAGGCCGCGGTCGGGCTGAACGGGGGGTTCGTGCACACAGCCCAGCTTGGAGCGAACGACCTACACCGAACTGAGATACCTACAGCGTGAGCTATGAGAAAGCGCCACGCTTCCCGAAGGGAGAAAGGCGGACAGGTATCTGGCGACGCTGGAGCTGGAGCAGGAGAGCGCACGAGGGAGCTTCAGGGGGAAACGCCTGGTATCTTTATAGTCCTGTCGGGTTTCGCCACCTCTGACTTGAGCGTCGATTTTTGTGATGCTCGTCAGGGGGGCGGAGCCTGTGGAAAAACGCCAGCAACGCGGCCTTTTTACGGTTG
+
:::5578CHCC62225EJJHJIIJJJFHIJHIHJEGJGJIJHHFJHIJGEEHHJJJIAB?@4-+*&%%&'&&&$#$#%#$&$$%$&$'+%%%&-0)'(**))*(*)*-)'&&-.+(&%)&&%())*33498774+AB=<;8877=>EFJJFDEJ221+++.<;888BIHDEDAA<@AD@@EJDFHJJFJDFJJJJFE2,-@<<096'&&'((''(4...+---+))(*-88:9=@EECDBD7*)))())--/*6;;=EECBGDH773342.//4433669:><<91-.463(&(32452444999ADECB52&$$$%&')(*+;33;;7776,')(('''%('%&('&%''(./.-,-,''&*)()'&-233352337>><10/.4+*)))))*2369?88655589:9::@?=((((1''''./0<:<521---,-&&''))3,(&&(-//,,,,/('%'''777:950-++*+2278?>>>522100/'0**/2/4,++/6422563=:::<9789<>=@401<=??B600/-/./1.*))(,0+732001<1111;;<?@?=>><:92229EHEBA@???ACDCA<;:>?BACEB@?;;514+(((''*7888:8668:;7666.,(-0.'%&%%%%%(+1001>=B@@BDDAA@@?<<==>885567;;21119@>CB=?BACHDCBCCGED@93222;===9744:9<??=@:>=<<=>@@AAB@<==>A@@ABDID<<;;<=<<?BDCB@BCA@=8900*))*)'%%&',2268810--.::7556:....1--..689;>>?<<99::=<.*)*4@@?;;;://**=;?=<<9789<56>AAC;:::FGIDE>>?BEJGJJJFCCEFEBBCFDD>::;8'&&)50001DCC@@ACDDBFG<7777D?:892((((><=@JIJEIIJJJGGJJDDGHJIJGGEBA<<;<=;%%$$%'),,++,((('**29544;<;;@@>???CGDIHEJ@@@?FEHFGEGJJJIJG????2105::1.-..0.)%%&)'('(..-)(()33/((((.//-)(''24(('&''-&%,++)'*%$%(*))$$$%*2*))+-,06>JDJJEDEDC>;86596****85,+++/-)+*.0./('(()//'&%&'')%$$%%%%%$%%%$$',000+%%&*1400-.9976658-,,/0*))(&').,+++/0/'#####$$%%&&&24:=::44---////.112<?7666B8888>>>?@@JJI::::=?<:7999EFFJGGJJGFJJABBJHJECCEBDGHJIHHFFHJEJ:889@@HFHJFEECCJJECCCCGF:;*%%'),/78CGEGJ88DE?8<===:64220015BCAECBHEEADIJGJC@B@DJJJFGIJGIEJGFDJDDDJJ@?@@FDACDABCJIGA@DBFBCBC@AJDCDDJJIIIEAB=;>EJJJJJJGDHIJFJJEJEJFD@:HFGJDE?=<=3..043211(%%%&&)'')*0.008544254)'%%%&'(++0322****124445::<=AA;((()(((179BJFGJJEJIHJJJJJFJGGFGCC@@,+*+143@<<7345:G@@@@A@AGDEEJFJIIIGFJJHEJIJHFJIHGGDE=DIGEHEJFHDF@>'&$$&,/*,*%%%%&)+++-36))45GGDF<;;=??ABHJ4333HJJFJGIJIJJGJ==@522=@B>=546:<JGGDBB@;;;=<211170,,--.>>CCFIJJIJJJFHGEDHJ:9:4331116;885..0003*'&'3315;;?CDBIJJHIJJJGFJIJGCCABIFGJHIA?@DBFGD=A:;:;><=;===<<=?CCA=<==9;A@@AA=,,''(((''-4:*3))*6442++---,:@JIHJJFBECFCDBCIJEJA@AAIGHEJJEAJJJJHJJJJF4333>:83***))2----BCEEDDC9989=9.----,,,0.'')()/2/,,+-21247/-+,;<=?AJDJHJJC('6''DDGDD@;<<@DD<<??>JD-,,,/59+'&&%))('''*,,&##$$$$&%$$$)((,*&$)/<>>>><<<<9;@ABB6442864430,-12'+++/040)'')((##%')29;886****:+(&&('(())-,+&$%%%%''*/%%%')--'&&%''7789=87560:5-,++17??ACCJAB999;;;?A6+**0+))&&&&86727;<;;;?JFGDDACFJEA<632-66951/.**+))%%%%)0,--.:89+**+/12**%)(('*577644567=?C;;<11.63((((((AEIFIGIFGFJJJCFDIHJ@@@AGD<<<<D?322000002...3237;:;<B@@ABJJIJJJEEHDJJHFJ====BBCCGDFFJJGJG=<<=DA>??C9<78566331/-''&&&(**,,+%$%'')&&&%&.(--**,((%%'.012<83333423113(43+45@CGBCD@653///0,+*,-/20&&&+/+*--/)()%&%'%%%%$$##''(**+'&%&&&$$%&&$$$%&&''&('&$#$$#$%%&&&*.-***)***D?===89212320.0-+-*/,,.:>IHFJJJEGJJJJGHCGFDGJDFFGJJCECDA<;;:?>>BDGJJGHEFFJJJ>==92220.2))((.++,:3:1,778767E:;99;6546976630../?@A<<<<999468;8989BB@?.---4448=C?>??B@100080-,)%$&''%%&(./---.4445>?B55546/...1,,++..,-/4231))+-.-/322/((('%&(/.,))'(*'*)(''&&%%$%'(),+*05***+/-,+,'(((*'''(4;?@:879:=:86676.--$$&%&&$%%$**)./%&-(&''(,&&&-.0+%#$$$%&&&%%$%'-.(''%&&&+---,**))(((/14356---+---46688:<HJJJDHJJBDGEJD@@@4BE964/.1/?C;;;<FGHIGHJEJH??4/-+,532+(&%&'8756544&%&&&432114.345<D1/,,+,02,++**)).+*++,,(()1555JEGHHE;;;:BA@C?:5%%&'('&('%%%'''*)'$$%'))-3+,52/&%%')''*20,+(++7GHCC=<;;@>@>>@@>;::;9:98411174454433(''''&((%%$$&&&%$$%*0228:<AAAFHJG0000ABGDEJBCCBHJGFEIJJFFIIFJJJCFDE?=@B@DD6556BJJIJGC=@FGGGFJJJJGFHJJIJFJJJGJFGJCDJJHHDECB=>,&&&'6/.+++---9<?B@AA>>>??;5/05899975&$$&,++++,6=5557887BHHA:888<AEGGFFDGDD?@==<99:;>*&&('&&%-,--7</<=?JCAAEJ:::<AA==>?B7*))*()(%%%$%%%%&%$&&&-./-5.776A=@DA@DAEB6443)(()+,)(''('&%$$%%'%%##$#$&$$%++13233222**/0,+****---./EGGJJ;:955558883243131222/0-+((((?F?E=>GDJCB@>87787456666ABCFDCJJAA;;DFFFB542,**+B;::8754.)*+-+-.<CED@ABBHEHDDGBBBCG::BDD@50('&&$
@Glass_F3P_10_D3_6_24_26
GGACGGGAACTACAAGACACGTGCTGAAGTCAAGTTTGAAGGTAATACCCTTGTTAATAAGATCGAGTTAAAAGGTATTGATTTTAAAGAAGATGGAAACATTCTTGGACACAAATTGGAATACAACTATAACTCACACAATGTATACATCATGGCAGACAAACAAAAGAATGGAATCAAAGTTAACTTCAAAATTAGACACAACATTGAAGATGGAAGCGTTCAACTAGCAGACCATTATCAACAAAATACTCCAATTGGCGATGGCCCTGTCCTTTTACCAGACAACCATTACCTGTCCACACAATCTGCCCTTTCGAAAAATCCCAACGAAAAGAGAGACCACATGGTCCTTCTTGAGTTTGTAACAGCTGCTGGGATTACACATGGCATGGATGATCTCTACAAATAAAAGCTTGATATCGAATTCCTGCAGCCCGGGGGATCCCATGGTACGCGTGCTAGAGGCATCAAATAAAACGAAAGGCTCAGTCGAAAGACTGGGCCTTTCGTTTTATCTGTTGTTTGTCGGTGAACGCTCTCCTGAGTAGGACAAATCCGCCGCCCTAGAATCGAGTGGCGCCTGCAGACGTAAAAAAAGCGGCGTGGTTAGCCGCTTTTTTAATTGCCGGACGTACGATCGATGCCCGGATGATCCTGACGACGGAGACCGCCGTCGTCGACAAGCCGGCCGTTAATTAAAAAGTTAAACAAAATTATTTGTAGAGGGAAACCGTTGTGGTCTCCCTGAATATATTATACGAGCCTTATGCATGCCCGTAAAGTTCTCCAGCAACCACTCATAGACCTAGGGCAGCAGATAGGGACAACGTGGTGTTAGCTGTGCTCGAGGTGAAGACGAAAGGGCCTCGTGATACGCCTATTTTTATAGGTTAATGTCATGATAATAATGGTTTCTTAGACGTCAAGTATTACGCCCCGCCCTGCCACTCATCGCAGTACTCTAGAAGCGGCCGCGAATTCCAGAAATCATCCTTAGCGAAAGCTAAGGATTTTTTTTATCTGAAATTCTGCCTCGTGATACGCCTATTTTTATAGGTTAATGTCATGATAATAATGGTTTCTTCAACGTAGGTGGCACTCGAGTTGATCGGGCACGTAAGAGGTTCCAACTTTCCACCATAATGAAATAAGATCGCTCCCGGGCGTATTTTTTGAGTTATCGAGATTTTCAGGAGCTAAGGAAGCTAAAATGGAGAAAAAAATCACTGGATATACCACCGTTGATATATCCCAATGGCATCGTAAAGAACATTTTGAGGCATTTCAGTCAGTTGCTCAATGTACCTATAACCAGACCGTTCAGCTGGATATTACGGCCTTTTTAAAGACCGTAAAAGAAAAAATAACACAAGTTTTATCCGGCCTTTATTCACATTCTTGCCCGCCTGATGAATGCTCATCCGGAATTTCGTATGGCAATGAAAGACGGTGAGCTGGTGATATGGGATAGTGTTCACCCTTGTTACACCGTTTTCCATGAGCAAACTGAAACGTTTTCATCGCTCTGGAGTGAATACCACAACGAATTCCGGCAGTTTCTACACATATATTCGCAAGATGTGGCGTGTTACGGTGAAAACCTGGCCTATTTCCCTAAAGGGTTTATTGAGAATATGTTTTTCGTCTCAGCCAATCCCACGGTAGCTTCACCAGTTTTGATTTAAACGTGGCCAATATGGACAACTTCTTCGCCCCCGTTTTCACCATGGGCAAATATTATACGCAAGGCGACAAGGTGCTGATGCCGCTGGCGATTCAGGTTCATCATGCCGTTTGTGATGGCTTCCATGTCGGCAGAATGCTTAATGAATTACAACAGTACTGCGATGAGTGGCAGGGCGGGGCGTAATTTGATATCGAGCTCGCTTGGACTCCTGTTGATAGATCCAGTAATGACCTCAGAACTCCATCTGGATTTGTTCAGAACGCTCGGTTGCCACCGGGCGTTTTTTATTGGTGAGAATCCAGAGCCTCGAGCTGTCAGACCAAGTTTACTCATATATACTTTAGATTGATTTAAAACTTCATTTTTAATTTAAAAGGATCTAGGTGAAGATCCTTTTTCAATAATATTCATGACCAAAATCCCTTAACGTGAGTTTTCGTTCCACTGAGCGTCAGACCCGTAGAAAAGATCAAAAAGGATCTTCTGAGATCCTTTTTTTCTGCGCGTAATCTGCTGCTTGCAAACAAAAAAACCACCGCTACCAGCGGTGGTTTGTTTGCCGGATCAAGAAGAGCTACCAACTCTTTTTCCGAAGGTAACTGGCTTCAGCAGAGCGCAGATACCAAATACTGTTCTTCTAGTGTAGCCGTAGTTAGGCCACCACTTCAAGAACTCTGTAGCACCGCCTACATACCTCGCTCTGCTAATCCTGTTACCAGTGGCTGCTGCCAGTGGCGATAAGTCGTGTCTTACCGGGTTGGACTCAAGACGATAGTTACCGGATAAGGCGCAGCGGTCGGGCTGAACGGGGGGTTCGTGCACACAGCCCAGCTTGGAGCGAACGACCTACACCGAACTGAGATACCTACAGCGTGAGCTATGAGAAAGCGCCACGCTTCCCGAAGGGAGAGGGAGGACAGGTATCCGGTAAGCGGCAGGTTGGGACAGGAAGACACACGAGGGAGCTTCAGGGGGAAACGCCTGGTATCTTTATAGTCCTGTCGGGTTTCGCCACCTCTGACTTGAGCGTCGATTTTTGTGATGCTCGTGGGGGCGGAGGAGCCTGTGGAAAAACGCCAGCAACGCGGCCTTTTTACGGTTCCTGGCCTTTTGCTGGCCTTTTGCTCACATGTTCTTTCCTGCGTTATCCCCTGATTCTGTGGATAACCCGTCTTACCGCCTTTGAGTGAGCTGATACCGCTCGCCGCAGCCGAACGACCGAGCGCAGCGAGTCAGTGAGCGAGGAAGCCTGCATAACGCGAAGTAATCTTTTTTTTTCGGTTTTAAAGAAAAAGGGCAGGGTGGTGACACCTTGCCCTTTTTTGCGGACTGCAGCGGCCGCTACTAGTAGACCGGCTAGCGTCAGTTTCACCTGTTTTACGTAAAAACCCGCTTCGGCAGGTTTTTTACTTTGGTCATCGAGTGATTACAAAGCAAGCAAAGAAAAAAGGCGACAGATTACTCTGTCGCCTTTTTCCTCATAACTTAGGTGGCGGGCTAGCGTCGTGGTTTGTCTAGTAGCCACAAAGACGATCTAGTTGATTGCAACGCAAAACCAGAACATAAGCTGTAGCGCGTTGTGTTGCGTTTTGATAAGTCATCGAGACAAAACCAGCCCTTTTTCAAATAATTTTGTTAAGAATTCATTAAAGAGGAGAAAGGTACCATGAGTAAAGGAGAAGAACTTTTCACTGGAGTTGTCCCAATTCTTGTTGAATTAGATGGTGATGTTAATGGGCACAAATTTTCTGTCAGTGGAGAGGGTGAAGGTGATGCAACATACGGAAAACTTACCCTTAAATTTATTTGCACTACTGGAAAACTACCTGTTCCATGGCCAACACTTGTCACTACTTTCGGTTATGGTGTTCAATGCTTTGCGAGATACCCAGATCATATGAAACAGCATGACTTTTTCAAGAGTGCCATGCCCGAAGGTTATGTACAAAAGACTATTCTG
+
'''''/289////511=>ECIGFFFGCDDE3222115899;EC(((*223?JC76*****)*))75579BDHJJJIFJIHFJC=<556JJJJIJGIJJJIGJJ@>>=FJIJJIJJJGHJJIGFJEEJHJJJJGJGFJHHGGJJJEJJJEJJJJJJJJJGJGJIJJJJHJJJJIJGJJJJIJJJFCHJDE4222:9=>=?@ACGFJJIJIJGJJHJGJJJIFGDA:99>21112FHIJJGDCIIHJEJJJJJHJFJJJJIJJJFHJCC=@@@=@::85422:877:;@GJGIJJJGJGFEJGIJJJ8888JJGJ;>J=73110-'''070:;.//;JHFFJFGJJACBDIJJJFDEFHG>?>@J?:JHHJJFJJIJGFJJJJJHJGJEJDIHCB888898731(('(-.8;CGJIJJJGJJJGHHJDDEJIJJJJJHFJJBBCJIJJIFB;FEGHHJFJGJJFF.---EJGJEDCDJIEJJJEJJJJJJJB?>?BBACGJEGG::==JEHD:993AAAEGEHJJDJJJJIJDDFEHFJJJF78CB@)&)+,114A@=>?@JCJJJJJJIFFDFJJHEEEJIJHJJJJFJJJJEG@?6JGHHD=7788DBCDCEHJJDB>6.-/7798A?@=789;::6>7788;;:;JFI;:9;HJJHJHJJIJBCFCDGBBBBDE<<<<A4333JHJGJHEBJIJIJJIIJJGJJJGJJJHJIJHJFJFGHJGJ@?@DJJJJJHHJJJFGJJJJIJJJJGIJHDA((''9CECHE@=>G?HJJA@>@::4;:;<<<;))))5:>=?ABJGCBCEF?=FFHA?>?DJEJCA@=9111@J3334ABDIJJJJJJJJFEIJIJGHJJJGGGJJJJGHJJGJGFEDJFHFJJJFJHFDFGJIJJJJJJIJJJJJJJHJIJJIJ<=<555<=??:557=>A4++*1(('&*--8989CEFJJJJHGJHJFJIHHFJJJHDDBBEEJJIJIEJJEIEEHJIEJGIJHJJJJCAC=DGGGFGE>=67GCCDB?888:EBB=>>GJJJI:8221-,--/<EA>??BJEJJJJJJJJCFEJJJJJHJEIIJFJIFJFE;;;;GBA@855567+**+1=8000'&&')/&&&'((1(<=65569:::II999CBB@.01(.;?CHJEFJGFH;82533*))&&'(=BGDGEFJGAJ@....549EEFHGIGJGGBFDDD???@JDFFJJFEBDJF('',))/2DGBJAAFFCFJGF=7576>>;@CHJJJJJJHHJJJIJJJHJDDD333BGHCD@@AJHJJJIJFJJ3222@?DDEJJJHJJ?CDBBCEJJEHJJ??>CB:::66.12>9CDHJJGJIIJJJJHJJCD@B=773211/24657@?===<777ACDAAJGGIJJJJJJJJJIJJHIDJJJEJFEIJJ;;;;GHEIJJJIJFHEJFHCIJFJJJFHJJJFGJJJJJJJJGJIJJJIJGGHJJJJIFGHEGJJJJGHIJJFDJDEFJJJHFFCBAAAFJHJ>,GFHJIJIJJJIHJJJDCFEJJJJJJHJJJIJJJJFIGJ@??9:))))4/-0/9;FGIHJJJIFDHHJGJGEDJHIJIJFJJJJJJJJIJJGIF<889EJIJIH??(((*HDFFGGJA?EIJJGJJJJJJEFIHJJHJIGIJGHJA@@@C?888865,,)*'%&)(,+****:AE@JEJJJGJJJJJJIIIJGECH5555CCEJEGGJFJAA958AAA@EEGGJJJGFHEC???@IJJJIJJHHJJGJJEJGFHGGJJGHJJJJHJJJG=889:AG++++<::;CIEBHEJJJJCCDJJIJJJJJJJJJIJJIJIJGIFJFJJIIHED@CIJGJJJEFECCEEGF;888DJFJIFJGJJGJJJJGEJIJJJDDEGJJJFJEF;;;<JA@@BJGHHGHJJJIGEA@A1.-.3CABCIGJJHHAA:8=IJJHEFJGJJJHJJJJGJC>77DG?:8876::???>:::9;;;9544486..--1@=;8841)'''1.-./33448CFF3333>==>GJGHJFJHFJIEDGJEDHHAA@BCEBBCE@HEJCDBDEIIJJJJIHHJE8854647/+(&&'*==;=<<11019<+))),..---'(DGJGJGFHJJIJJJJEGJ7722239?>6669BA577***+9:;77658:*'')))+561..(((2:@3.///.'&$$26<?635778BGHCBDFJFFJJJHAB?>>=CA?EDFGGDIJJJJJGHJIIJFJJJJJJEJJJIFGJG=487////1/283/,,+,?;;C>>JJJJJHJJFEIJJCJGJJJJJJJJGJA@@@CCD;;?:7667,)))659EIIJJJJIIIJJJGGJGJJJJIJJDA@??@BCFAAA4445?CCIJIFEJFHJIHGHJGGJGJGEJH=<<9DDJJJHJJJEFFFGJJJJJGJJFHJJJHJGJGJIIFD///0::4566=CJFGFFEEGD=>>;I>=>8888@CGDCCJHHJFEFFFJIJJFHJJFJJJJHJJJE>CBJEJGDJFGJJH???=BDDJHFJGHJJJIJJFEDJFFEBAAA?@@@BDEGDDBDCDDF;;;;BACB?AHIJHJJJFJJHE?3333B4@@BFJIJFE=6889:57210)'&'**,,,.----22?AHIJJIEE?>>*)(''&&'/++1148:91125989=@?C?<<<9--12JIJJGEJJFDCEEI??@DHFIEHGJJJJG6444CJJGHIJJJJJJJEGJIJIHIGJJJGJJJJJGEFCDFFGG32215>DB@2-,.-+---/-,+25BBAEDCD====HJJJHHJJJJJHJJ@>;<>EBCAGIJJEJIJHFJHIJHJJJJJFC801CEGFHFHJIHJJGGIFFFHJJJJD:9GJFJIGDFFJ53334)61122GEAABBG@=?@GBGDEFGJHJJFIEHFFJJHHJJJFFGJE::::GHDBAABDGGJGHD;222DED@==JGJCHAA??DFEECDC??@@E2112891+-69<@?99:CFJGIJHJFFGJEJJF888@DB@@DDE98877//<<=696@A4-*,,+--8889>CIDDCADF@>>?<=BFD;=<B1////9211;@9?BHJJFJJJFICCCBHGIEED9988,***)((')),/7-(''-0;=;;;4445DIIJIGFFIJJJBBBB@BAC@<EEIGJEFHJBF??ADCC=;;@BB8988:A??10-'$%&/2:ACBCEHHGEBFBFECHFGGJFHIJJFCC98''''$#$'('''''&$$$%%##$&%%%%$&&&''(&&(*((')''%'(('%'+((%$$$$%&&&')%%$&$$&),)**((&'%$$$#$%&&',**)))(&%%$%%',,-15>F@BB??3,+&/4555@51223;?????BGHJJJHJEJDJE?>>AHJHJJJJHJIJJJJFJJJFJJHGEFFJJJGIHJJJJHJJHJJJHGJJIEIEHJFIJHJGJJGHJJJIFJIJJIJJJJJJJ@@?AFHIHJHJHHIJJJJGHGHJJHFJJJCJ@AIJHJAAA?>65?=5>GGJJD@AADJIJJHJJJJIJJGIJJFFJJCF@E2EIDFGIJJGGJGJJJIFJHFHJJJEEFFAABAJHGHJJJHJCFEFEE=;<GGB@@:66665>>?A@CJHGFEFFEG@;542154444?CDDEFHJIJJECCDDJJJFJAA652(+.0/&&'.,**(
@Glass_F3P_10_D3_6_24_27
TCAGTTTCACCTGTTTTACGTAAAAACCCGCTTCGGCGGGTTTTTACTTTTGGTCATCGAGTGATTACAAAGCAAGCAAAGAAAAGGCGACAGATTACTCTGTCGCCTTTTTTCCTGACTCATAACTTAGGTGGCGGGCTAACGTCAGTGGTTTGTCTGGTCAACCACCGCGGTCTCAGTGGTGTACGATTAAAACCCGACGTGCACAGCTGTCACCGGATGTGCTTTCCGGTCTGATGAGTCCGTGAGGACGAAACAGCCTCTACAAATAATTTTGTTTAAGAATTCATTAAAGAGGAGAAAGGTACCATGAGTAAAGGAGAAGAAACTTTTCACTGGAGTTGTCCCAATTCTTGTTGAATTAGATGGTGATGTTAATGGGCACAAATTTTCTGTCAGTGGAGAGGGTGAAGGTGATGCAACATACGGAAAACTTACCCTTAAATTTATTTGCACTACTGGAAAACTACCTGTTCCATGGCCAACACTTGTCACTACTTTCGGTTATGGTGTTCAATGCTTTGCGAGATACCCAGATCATATGAAACAGCATGACTTTTTCAAGAGTGCCATGCCCGAAGGTTATGTACAGGAAAGAACTATATTTTTTACAAAGATGACGGGAACTACAAGACACGTGCTGAAGTCAAGTTTGAAGGTGATACCCTTGTTAATAGAATCGAGTTAAAAGGTATTGATTTTAAAGAAGATGGAAACATTCTTGGACACAAATTGGAATACAACTATAACTCACACAATGTATACATCATGGCAGACAAACAAAAGAATGGAATCAAAGTTAACTTCAAAATTAGACACAACATTGAAGATGGAAGCGTTCAACTAGCAGACCATTATCAACAAAATACTCCAATCTGGCGATGGCCCTGTCCTTTACCAGACAACCATTACCTGTCCACACAATCTGCCCTTCGAAAAATCCATCGAAAAAGAGAGACCACATGGTCCTTCTTGAGTTGTAACAGCTGCTGGGATTACACATGGCATGGATAATTCTACAAATAAAAGCTTGATATCGAATTCCTGCAGCCCGGGGGATCCCATGGTACGCGTGCTAGAGGCATCAAATAAAACGAAAGGCTCAGTCGAAAGACTGGGCCTTTCGTTTTATCTGTTGTTTGTCGGTGAACGCTCTCCTGAGTAGGACAAATCCGCCGCCCTAGAATCGAGTGGCGCCTGCAGACGTAAAAAAAGCGGCGTGGTTAGCCGCTTTTTTAATTGCCGGACGTACAATCGATGCCCGGATGATCCTGACGGACGGAGACCGCCGTCGTCGACAAGCCGGCCGTTAATTAAAAAGTTAAACAAAATTATTTGTAGAGGGAAACCGTTGTGGTCTCCCTGAATATATTATACGAGCCTTATGCATGCCCGTAAAGTTATCCAGCAACCACTCATAGACCTAGGGCAGCAGATAGGGACGACGTGGTGTTAGCTGTGCTCGAGGTGAAGACGAAAGGGCCTCGTGATACGCCTATTTTTATAGGTTAATGTCATGATAATAATGGTTTCTTAGACGTCGAGTCTTACGCCCCGCCCCCTGCCACTCATCGCAGTACTCTAGAAGCGGCCGCGAATTCCAGAAATCATCCTTAGCGAAAGCTAAGGATTTTTTATCTGAAATTCTGCCTCGTGATACGCCTATTTTTATAGGTTAATGTCATGATAATAATGGTTTCTTAGACGTCAGGTGGCACTCAGGATTTTGATCGGGCACGTAAGAGGTTCCAACTTTCACCATAATGAAATAAATCACTACCGGGCGTATTTTAGTTATCGAGATTTTCCAGGAGTTCAGAAGCTTTGAATGGAGAAAAAAATCACTGGATATACCACCGTTGATATATCCCAATGGCATCGTAAAGAACATTTTGAGGCATTTCAGTCAGTTGCTCAATGTACCTATAACCAGACCGTTCAGCTGGATATTACGGCCTTTTTAAAGACCGTAAAGAAAAATAAGCACAAGTTTTATCCGGCGTTTCTTCACATTCTTGCCCGCCTGATGAATGCTCATCCGGAATTTCGTATGGCAATGAAAGACGGTGAGCTGGTGATATGGGATAGTGTTCACCCTTGTTACACCGTTTTCCATGAGCAAACTGAAACGTTTTCATCGCTCTGGAGTGAATACCACGACGATTTCCGGCAGTTTCTACACATATATTTCGCAAGATGTGGCGTGTTACGGTCGAACACCGGCCTATTTCCCTAAAGGGTTTATTGAGAATATGTTTTTCGTCTCAGCCAATCCCTGGGTGAGTTTCACCAGTTTTGATTTAAACGTGGCCAATATGGACAACTTCTTCGCCCCCGTTTTCACCATGGGCAAATATTATACGCAAGGCGACAAGGTGCTGATGCCGCTGGCGATTCAGGTTCATCATGCCGTTTGTGATGGCTTCCATGTCGGCAGAATGCTTAATGAATTACAACAGTACTGCGATGAGTGGCAGGGCGGGGCGTAATTTGATTGGACTCCTGTTGATAGATCCGTAATAACGTCGAACTCCATCTGGATTTGTTCAGAACGCTCGGTTGCCACGGGACCATTTTACTGGTGAGAATCCAAGCCTCGAGCTGTCAGACCAAGTTTACTCATATATACTTTAGATTGATTTAAAACTTCATTTTTAATTTAAAAGGATCTAGGTGAATCCTTTTTGATAATCTCATGACCGAAAATCCCTTAACGTGAGTTTTCGTTCCACTGAGCGTCAGACCCCGTAGAAAAGATCAAAGGATCTTCTTGAGATCCTTTTTTTCTGCGCGTAATCTGCTGCTTGCAAACAAAAAAACCACCGCTACCAGCGGTGGTTTGTTTGCCGGATCAAGAGCTACCAACTCTTTTTCCGAAGGTAACTGGCTTCAGCAGAGCGCAGATACCAAATACTGTTCTTCTAGTGTAGCCGTAGTTAGGCCACCACTTCAAGAACTCTGTAGCACCGCCTACATACCTCGCTCTGCTAATCCTGTTACCAGTGGCTGCTGCCAGTGGCGATAAGTCGTGTCTTACCGGGTTGGACTCAAGACGATAGTTACCGGATAAGGCGCAGCAGTAGGGCTGAACGGGGGGTTCGTGCACACAGCCCAGCTTGGAGCGAACGACCTACACCGAACTGAGATACCTACAGCGTGAGCTATGAGAAAGCGCCACGCTTCCCGAAAGGGAGAAAGGCGGACAGGTATCCGGTAAGCGGCAGGGTCGGAACAGGAGAGCGCACGAGGGAGCTTCCAGGGAGACGCCGGTATCTTTATAGTCCTGTCGGGTTTCGCCACCTCTGACTTGAGCGTCGATTTTTGTGATGCTCGTCGGGGGGCGGAGCCTGTGGAAAAACGCCAGCAACGCGGCCTTTTTACGGTTCCTGGCCTTTTGCTGGCCTTTTGCTCACATCTGTTCTTTCCTGCGTTATCCCCTGATTCTGTGGATAACCGTATTACCGCCTTTGAGTGAGCTGATACCGCTCGCCGCAGCCGAACGACCGAGCGCAGCGAGTCGTGAGCGAGGAAGCCTGCATAACGCGAAGTAATCTTTTCGGTTTTAAAGAAAAAGGGCAGGGTGGTGACACCTTGCCCTTTTTTGCCGGACTGCAGCGGCCGCTACTCGTAAG
+
?CCDDIIIJEJJJFFJHIFGDGHJJJFJJDCB=99HEEIF:<=;74111554:=>?AAABCDJJJIJFIGGHJ.../189700@GGGFDB?60//0455459<A@AD?A?8HFFEA?>AA?>JEFDFEDCCJFIJ5353CC111130***CD::772001AGFJJGJJJAA?>@AF;4223CDCA@=5'''&''**'(%&'((()114:;;EID??><>>??8+'&&,(6:HIIGJGGEDIFIHJJJJJGIG>;<GH<<:98,++,JJFDJHGHEHIJH,(@AGJIJHIJHEJHIHFGHEJJJJII8>;9:1115<?BB<5110/./'%&&&''+187:CEEGED9:3*==D?CCA@@<<<>AFJHFGHJHJJJHJJJGJJJIHJJFJHJJJ=;::+**+4=<>>>@IHJHJHJIFJJHJGJHFIEF78>DGJ<<<<CA4<<4<CBJFFHJFJJJGEIDFJHFJJJFGCCJDFIIDCBACCBDHJFJJGIGG888HEBABJHABBJ>???EJEGJJHJJHIEJFIA?>>?;:<:+''''8<<=BCEJJFFJJFJH?@27565666:ACCHEFIEJIIGECJJJJJJIJGJIEFGJJJ;86533-.3-(29-+))--'&&''''(?A=<<;8=ABABBEHJGGJJGJJGIDGJJJJJIJJJHHEHJGFHIJJHIJHJJJJJHFHJJIHJHJJJGJJIIIFIJJJIGJJJJGJGHFIJG?FJBFFCJJJJJIJJJHJJJJGJDJJJJJJJJHJJIJJJGGFEG759:8878JEFHFJJFBFDC?@@IJ333DCCDH99:;:887AB@=<;<>IGG43333CAJJJGJIGGHIGEFJFJI===>ABAA<;;>><85/))))46:<AJJJJFJCB>4,)&&&'ABCB>>>>@A:843-*-(.83FHHHGJJJJJIJJFJJJIJJIF)))*CD?A;=9+***-/--++*130014@BDEJFJHJFFF;74;ACJID=<8/.+,.)9=>?CCBCA==99:EFHHJHFHJHGJIH>>>?BD>>''&*&&-.//0A:112144:ADBCCEHGJJIGB@GGEACAA?<77:8)('()***.06=>C?>>?GJJJJFFJIHJJJHFFJJJJFIHEJD<5446JB@CGJGGJBGE211052397;:6;(8@BBF====JGJJFGJIFFGHC322...7:71112<1111:<BHC;;D?>EFFEHJJGJGDCFDFIEBD=<8JEEJJHJJGJIIJJHIHJGDD@DDJHJC?;>;;;:=490100****11200046669999:<<;;=<66982/32211357@@?@BBCCEFEJFDDCJIJJJJIJJJHJJJHIJHGIHHJJJJFFDDDJJHEJJJJJIJJFGGJJFFJEEJE7:EGGHJI@A>=?DF::;DEGFJFJJJJIJEJHEJGIJJJHJA??@GJJJJIJE00001;;;=<:;?@888)((*,+,/692222;=BIG>><<C@=<777///4=>JIFJGC??@FJIGGEDJGHGJJJGJIJIJJIJJJJJJHHJJGJJJFGGHJJJGGIJJH==<<GH@702677>=<;;<GCD?EJEJJGA::6,::;;JJ>==>JDCBCDGGJE=::;==JIJJJJJFDBCHD:85647;9,,.511118BBBCGGEC::BJIIFEFFGE@@@AAADFHBDBAA>==CIJJJJHDFHFFGJJJHFDEJJJJEFHHGDCDHJJJJJJJJJJJJJJJIFJFFJ?=<;:;GB754(%%(((((**...223GCDCEGJGJHGJJAA>8668:9<:86989<20011.123<=<<8877;;84334<CH878AFFE=<<?8:976(##%&&%%#$$(,(%%%('(**22=667D=JJJJJJJJJJGIJJGDIGDIHJJGJJJJHIBCHGIJIJJFJGIJFJJJHHJEJJGJJJJJJJJJJJDGJHJFIJJJJJJJJGEJFFDFJGJJJJJJHJHJIDJGFJJHIJJJJJJBCC@?A@?AA?DEA<>7<7;A6610::889;;<<AAFBJJJ@>.+(()+++)(+-+2<<=@:<8333<;::>IJJHHIJHJJJJHIJ@JJJFJGIGJBBJ=CJIGJEJJJHHFJJBB@@HCJDD<;::+++EJD==>=A7775.-0,..*.;==;::BEDFAHFEDIJJJJGGJJJJ:::;E?;;FFJIFIHHJJJGGJJJEJGJ=>=>JGGIJFGIFHGJJG8720--+-,-.3/.,19@CJJJJFGJEEIDFJ<:1/+&%%&()***46AFHJJGIJIJCDGHJJJJGIGJJJJJJJHEJJGFJHFGJHJFCJJJJGGFJHJ=JJIIIJJGGGJJJJJJJJJJJJJJHJJGJGJHJJIJHJJJJJFJGECFFID9778:=EFGJJHHACBCHDJHGHGJJJJHJIJHIFJJGIHJGFGIIJGJIJJJJHB<786678///021125777>AIJJGEDBCB@83377>==@AJ@@??HCFDJGJJFJJHGEFJFJHFDDA@?@-,,//,-.;;<----=FDDJJJGCAAJJCC:866++)*'&'5>ABAFJ?:99;6.,''/'''21(''$$$&)(*++,9>A@DFGFIJFHJ===>GFIJJJ::::><;05.--+)'$$&*:7*(((@?=<<<>>>9(((9:BBFIJJHGGEFDIAJIIFJJJEIGFJJJEJHJGJ?<=>DBIJGIJJJGIGIJI8AE?JJGHHJJGJJHEA?77657=?@;)+-123=?8//=9:92222>7650('(+JEFJIJJFIGHFHHJIJJJB?A@FJBJJEGJGAADEJGDGJIC=>B?BC?@;8,,./EJGGIGJIJ;..<EGHJE?DCJJJJA?AIGCIEGHA@>763010'../:;<<AJJDEBAEJIHFDCAB?BJCBCAD===>97941.-?=?:99;@<;=;=DFHIJGJGJJHIJAHIJJJJGJHJJJJJJGHJHBFDJCEBC6555>>>GJJEGJEEECJDGAABBJJJJIIHBBAAACCEIJJJJIJHHJJJJJJJHJJC>4398757;;>?ACFHJHC?>EDBFCGA@BAJGHJJJIHJJJJIJJJHGGJ>::@@GGFID=1..=<<<=;:<3@?>D><JCGCAEBAJFFFCHFIJJJCJJEGJHIC?BEEFHID>>>=;;AIJAAA@BACGJJJJIHJHJJJIJHFCGJJJEBB;5432*)-/9<>EHHJGJJJJJJGJJGJIJJJJJJJJJGJJJJJJHJHJJJJJJHJJJIJHJJIEE?9;84/911.-.5467:22222:;DFCEDCEA=<555:CDFIEB555BHIGJJJHFE@A862133.-1++-/0,-.-1&$$%''()*-/*+-1*5=;=CJ?HGJFIJJJJJIHJFJJJJHFJJJJFGJIJGJJJJHGJJJJFEJJEDE=>-(((9JGC><70--/9:9;CJJGHIEJJHGJFDHJHCDGAH;747445668582?EHFCJFJGEJ:;JFGJJIJJ@::A<;*))*;89@E?JDGJJJJHJIJJJG==JHCECCIIJJJJJECEEFHJJHJJHJJECCCG3222889JIJJFJJBDJHHJIJJFHJJJ77669445=>CCEIJGFB777CIBABBG:HA<<<DFJIHJJFJGEEGJJJJHGIJJC::BJHJHJJJFEGFD@JJJJFFJJFJJJJHIJDGJ@JJJGJJIHI884223877;BBDDIIIGFIJC;.**&&$
@Glass_F3P_10_D3_6_24_28
GTGGCGAAACCCGACGGACTATAAAGATACCAGGCGTTTCCCCTGGAGAGTTCCCTCGTGCGCTCTCCTGTTCCGACCCTGCCGGCTTACCGGATACCTGTCCGCTTCCCTTCGGGAAGCGTGGCGCTTTCATAGCTCACGCTGTAGGTATCGATTTCGGTGTAGGTCGTTCGCTCCAAGCTGGGCTGTGTGCACGAACCCCCCGTTCAGCCCGACCGCTGCGCCTTCTCCGGTAACTATCCTCTTGGGGACAGGGACCCGGTAAGACACAGACTTATCGCCACTGGCAGCAGCCACTGGTGACGAAATAGCAGAGCGAGGTATGTAGGCGGTGCTACAGAGTTCTTGAAGTGGTGGCCTAACTACGGCTACACTGAGAAGAACAGTATTTGGTATCTGCGCTCTGCTGAAGCCAGTTACCTTCAGAAGGATTAATGCCTGTTTAAATCCGGCAAACAAACCGCTGGTAGCGGTGGTTTTTTGCTTGCGAGCGGCACATTACGCGCAGAGAAAAGTCAAGAGATCCCTTGATCTTTTCTACGGGGTCTGACGCTTCAGTGGAACAAAAACCACGTTAGAGGATTTGGTCATGAGATTATCAAAAAGGATGCTTCACCTAAATCCTGTAATTTGAAGCATTGAAGTTTTAAATCAATCTAAAGTATATATGAGTAAACTTGGTCTGACAGCTCGAGGCTTCATTCTCACCAATCAAGAAAAAAAGCGCCAGTGGCAACAGAGTTTGTGAACAAATCCAGATGAAGTATGAGGTCATTACTGGATCTCTCGACAGGAGTCCAAGCGAGCTCGATATCAAATTACGCCCCGCCCTGCCACTCATCGCAGTACTGTTGTAATTCATTAAGCATTCTGCCGACATGGAAGCCATCACAAACGGCATGATGAACCTGAATCGCCAGCGGCATCAGCACCTTGTCGCCTTGCGTATGATATTTTTCCATGGTGAAAACGGGGGCAAAGAAGTTGTCCATATTGGCCACGTTTAAATCAAAACTGGTGAAACTTCACCAGGGATTGGCTCAGACGAAAAACATATTCTCAATAAACCCTTTAGGGAAATAGGCCAGGTTTTCACCGTAACACGCCACATCTTGCGAATATATGTGTAGAAACTGCCGGAAATCGTCGTGGTATTCACTCCAGAGCGATGAAAACGTTTCAGTTTGCTCATGGAAAACGGTGTAACAAGGGTGAACACTATCCCATATCACCAGCTCACCGTCTTTCATTGCCATACGAAATTCCGGATGAGCATTCATCAGGCGGGCAAGAATGTGAATAAAGGCCGAGATAAAACTTGTGCTTATTTTTCTTTACGGTCTTTAAAAAGGCCGTAATATCCAGCTGAACGGTCTGGTTATAGGTACATTGAGCAACTGACTGAAATGCCTCAAAATGTACCTACGATGCCATTGGGATATATCAACGGTGGTATATCCAGTGATTTTTTTCTCCATTTTAGCTTCCTTAGCTCCTGAAAATCTCAATAGTTCAAAAAATTCACCCGGTGGTGATTTTATTTCATTATGGTGAAAGTTGGAACCTCTACATACCGATCAGTTCAATCTACACCTGACATTCTAAGAAACCATTATTATCATGACATTAACCTATAAAAATAGGCGTATCACGAGGCAGAATTTAGGATGAAAAAAAATCCTTAGCTTTCGCTCCGGTCGTTCTGGAATTCGCAGCCGCTCTAGAGTACTGCGATGAGTGGCAGGGCGGGGCGTAAGACTCGACGTCTAAGAAACCATTATTATCATGACATTAACCTATAAAATAGGCGTATCACGAGGCCCTTTCGTCTTCACCTCGAGCACAGCTAACACCACGTCGTCCCTATCTGCTGCCCTTTAGGTCTATGAGTGGTTGCTGGATAACTTTACGGGCATGCATAAGGCTCGTAAATATATTCAGGGAGACCACAACGGTTTCCCTACCGGAGATACGTTTGTTAACTTTTTAATTAACGGCCGGCTTGTCGACGACGGCGGTCTCCGTCGTCAGGATCATCCGGGCATCAATAGTACCGTCCGCGGCAATTGAAAAAAGCGGCTAACCACGCCGCTTTTTTACGTCTGCAGGCGCCACTCGATTCTTCGGCGGCGGATTTTGTCCTACTCAGGAGAGCGTTCACCGACAAACAACAGATAAAACGAAAGGCCAGTTCTTCAACTGAGCCTTTCGTTTTATTAAATACTATCACGCGTACCATGGGATCCCCGGGCTGCAGGAATTCGATATCAAGCTTTTATTGTCGATCATCCATGCCATGTGTAATCCCAGCAGCTGTTACAAACTCAAGAAGGACCATGTGATTCTCTTGGTTGGGAAGAGAGATCTTCGAAAGGGCAGATTGTCCTGAAGGCACGGTAATGGTTGTCTGGTAAAAGGACAGGGCCGTGGCCGATATGGAGTATTTTGTTGATGATCGTTCTGCTGGTGAACGCTTCCATCTTTCAATGTTGTGTCTAATTTTGAAGTTAACTTTGATTCCATTCTTTTGTTTGTCTGCCATGATGTATACATTGTGTGAGTTATAGTTGTATTCCAATTTGTGTCCAAGAATGTTTCCATCTTCTTTAAAATCAATACCTTTTGACTCAATTCTATTTTGACCAGGGTTCTAGCCTTCAAACTGACTTGGGCGCCGTTGTCTTGTAGTTCCCGTCATCTTTGAAAAATATAGTTCTTTCCTGTACATAACCTTCGGGCATGGCACTCTTGAAAAAGTTCAGGATGCTGTTTCATATGATCTGGGTATCTCGCAAAGCATTGAACACCATAACCGAAAGTAGTGACAAGTGTTGGCCATGGAACAGGTAGATTTCCAGTAGTGCAAATCAATTTTAAGGGTAACTGTTTCCGTATGTTGATCACCTTCACCCTCTTCACTGACAGAAGTTTTGCCCATTAACATCACCATCTAATTCAACAAGAATTGGGACAACTCCAGTGAAAAGTTCTTCTCCTTTACTCATGGTACCTTTCTCCTCTTTAATGAATTCTTAAACAAAATTATTTGTAGAGGCTGTTTCGTCCTCACGGACTCATCAGACCGGAAAGCACATCCGGTGACAGCTGTAGCGTCGGGGTTTGTACCGTACACCACTGAGACCGCGGTGGTTGACCAGACAAACCACGACGCTAGCCCGCCACCTAAGTTATGAGTCAGGAAAAAAGGCGACAGAGTAATCTGTCGCCTTTTTTCTTTGCTTGCTTTGTGATCACTCGATGACCAAAAGTAAAAACCCGCCGAAGCGGGTTTTTACGTAAAACAGGTGAAACTGACGCTGGCGTACTAGTAGCGGCCGCTGCAGTCCGGCAAAAAAGGGCAAGGTGTCACCACCCTGCCCTTTTTCTTAAAACCGAAAAGATTACTTCGCGTTATGCAGGCTTCCTCGCTCACTGACTCGCTGCGCTCGGTCGTTCGGCTGCGGCGAGCGGTATCAGCTCACTCAAAGGCGGTAATACGGTTATCCGCAGAATCAGGGGATAACGCAGGAAAGAACATGTCGACAAAAGGCCAGCAAAAGGCCAGGAACCGTAAAAAGGCCGCGTTGCTGGCGTTTTCCAGCGGCTCCGCCCCCTGACGAGCATCACAAGATCAAACAGA
+
--/88...0.-+**,&&&+-.5)(&&''%&'%%%',---+0+'&'+05332459B<0))*@9999922<@@>=><@ADEIBB42/((5//0()>@@>:879::899::@>>B8;;<IFGFDJCBB@<541+*/1<<:44JHJJFF=;:2'&$#%%(*(,,->@<=AE=:::<877675445=8;DFJJGHJHJHJCEDECBBJC655/-,-06976;5;;0,+,.22./+'&'+=EAB?>>87777('%$$$$%&$$$$&&).)(.+)&&%%%&*+%.56@@@ABAEJJIJFEFGJIHC>>+))'&&,(&&&&-.1<?:::;4210588:EEGAA??@40//26':??ABEJCHDDHGFF>==?11112B>=+++*--,0882++-,-063/9;ADJJIJJJJIFJJH4333?J88782113.(''&(50(&%$%%%&&'')*,(''%)55594434///.)%&%&&.+,,,,622223396+*)*-:)(()(((()%%&,,3445-'*++1+(%%%'&&(++)'''',('''(()-&&%%337>?;;222+++&%&'')3?@@(''55.(%&)-5+)&')-010/5/*)))..-./**..23:77(((&&&'''0.-'%%&'''%&'*(40'**&&%&&(*10100325<=??@=8778GEFABAADD---.DJEI>2.-.,,+,+**,-(%%''&&'&'%%&%&')5'''&''()+*,57;91031''''32,++'()(()+(+,,3/,+**+-1/0//&%%'%$%%'''?A@ABDI;:=>@>+*+)***110422346>@E:;;<@>>>DJFEHFGJEC<;2=C?@?ADHDC;=?;<FHHHAC@CHJHJIJJFFEGEB@A@@?@3440/.0/03224DDJJJJJBCDCJHFHIJHHJJEGI?CGEEH=====HHHJJJHJJJJJJIJIGIHIIJHGJJJJFJJJJHDGB997888(((;DDFGHGJFJBBBJJH3224200((((269@AACABCJJIIJJFD>=>>???DA?AACDHED>E4/088+==;:::3221,,--3,+*BHGF4447A36338-5::=A@@C9/00=C;99+'''.///8>GJGA@A@DEGFFFHHJJHIIFJGCJEIEIHG@@::94%%%((*,''))4:?JHIJI@@A@GJJJJJGHFFGDCCCB(((%%%-69?AB<999JIJA>::<JFEHJJJJGFDFJIHIHGHJJJJGJJJDJGC99<5JGJGDG>=>>@=>GEEJFJJJJHJJJJHJJJHGHIHIH.***+94321->>=DDABCBJHJFH==>@CB761122***,2/.)&$&(*,-/2455:::<<ABDECD.))4/-+,,:;;9:;=IFEFJGEJHJEHF@,*++4789;IJJGJJJEHEJ----000184455@CCGFFIHIIJJJCEBA4,+++//.++*)((++-.CHBACCJFIJFDBE0//1DDIIJHGEDJHC<<<<?9,++;=DEB;749AED112<<<68</558521+*,,23))$#%%'%&'&'-040,*)&%&&%&(5444366443(&%0376699@AA>=9'.&&%&&'(+(&&%%+*))*&'()*'''(&&&''&'$$%&$%&&&&%%'&(,8:@BABIIJJFJFHJJJIIFJIJGGJIJDJ?AJJCEDHFEEFJFJDBEEGI=<5110((((,/+,04<=6564344.///0.*()+('%%&%$$$$%&%''()&&*'()).00&&()))*,0::;FCB@8888EJA@A@;A@@DF5520-+'('&((()(()+/145AFDDFJIJGJEFDEDDDCC6669C@>>?JJDEEEDIGEFFJGA@@AHIJJIEAAE<AD=4445A>>=<55,,60../28::<::<89998988BAEDG>==<=6(&)?IECGE;;;FDDDED;869@JFEFGJGAF=<DCJGEFDCDCABBBD772,4.76//0((()58=:6523;<EEBBBFD@04/0*&(++('%&&%&0)((()64567@@DFHGGJFHI@;;67>=@///0540,,,;;;44490:600004;AC@@@?@@@BB@?7)(('&&%&'&),,&)&'51111+++-?@CB?AAB?@@CBAC@?>///-../33=?CHJGGCCEFGEC:;;/(())25.''''97665.,,++*,1,-,-0++4?EJHJGEJJIJJHDEF?@?@EEJIGJJIEGJB33365301*&('$')&)**-;:;A?;@E300/44)))$%%&'&&&&&'')+1230((('''',*((//44=DBG>?JHJJIHJGJGJJD7773/<;:60(;,(')100093?=B32222CC)(((:2*****--..,'(---0?7677;;>=>;;9:<=521133755$%%%'((()*-./..000/,(()54-'&&&&%()0+)((')&*$$%%&--,,,-+*(%%%&'+.13<=<87+))*:D&&&&&&&'(())*-)(((+***--**,*******'()()&&&%(..74430005;=?3*888BJHAC@@CAAAJJIHEBDJJJIJJIEJDCJJHJJGEHJJJJIGEJHJDCDDGJHJHJHJHHHEFDJGJJD>>>=EDDCIDGJJIJJJJIFD=4331/-,+))(**--/0-:6<HEH:9:2+++.4--?DA??>@JE****++--933/---/-/,-/225.,//013243)&%')&%((())+,-&&&&((%('''(4**)*,31+??@DDEB@<52;:76562112>BCADH>GFFCBD6568:3,,/0BCBIEJHGJABD=9=?H?<;1((''(()*++,,+)289658:>CBA@@@ADC@@E===?JJJJ?@@BHGEGDCCB?>AAJIJ==<<@6556EGIJJGEHHGIIFJF&&&&*)(''-31'(=???AJA555.***697545954,(&&&&&&%&&21/,,2*%%&)+*+7/2320//.++++..00+*''%%&)&%%&(.33(<>::::CBDJJJEIJJCCCCDD@;::A??CHJ<;;<IJAAADIJJJ=<<....;66;;-(69()@<=<=JA@DFDE@@JHIFEHJJ===<@+<1*+>EA>BHG>722127---./36--,.-)**3:000//-.;;;==?;:986:7GHEG<=;<AAAGIFHJGCBF;;.''''**..DCGC@@<;8766555:5777CB;;;<JHJJHJGJJJHJBDEDJHHJFEHEC@>@<;999986555:;A@<=@=A3336?BDDDFJIJJJJJEGE=4124@@A?J>;9333274.62++,B:DCEIEFEHI@))))22224568==<2((221/+,55267>DDBCEJIJJHJJJJH?>>??5568:9971((ABCBA>;;<''''8442('''///CBEA?@@I?@>?DDD:;:;IJJJDFJJI5<5491****+,.4,-?CBCDIH;96*34710/17<JJHJIJJGIGGEDGGEJGJGJJJIJII?311234FHGFHJA;;;:877<))))?>==@HIEJDDJFEDDEFJHHII@??>JDEDDGIJJJHJJJJJJJJIJJIGJJFB--''003*),34JF==8720*))*'/)5644655.,,+()3?@AG6555/.0BABDGBCB?>=>78566HJJGG@<;87::;98:A=;;:>44+*'$$(,9310243/--7:<=<>::722,++++'&%&(((&
@Glass_F3P_10_D3_6_24_29
GGTCGGTGCTACAGAGTTCTTGAAGTGGTGGCTTCGCTCCGGCTACACTAGAAGAACAGTATTTGGTATCTGCGCTCTGCTGAAGCCAGTTACCTTGGAAAAAGAGTTGGTAGCTCTTGATCCGGCAAACAAACCACCGCTGGTAGCGGTGGTTTTTTTGTTTGCAAGCAGCAGATTACGCGCAGAAAAAAAGGATCTCAAGAGGAATTCCTTGAATCTTTTCTACGGGGTCTGACGCTCAGTGGAACAAAATTCACGTTAAGGGATTTTGGTCATGAGATTATCAAAAAGGATCTTCACCTAGATCCTTTTAAATTAAAAATGAAGTTTTAAATCAATCTAAAGTATATATGAGTAAACTTGGTCTGACAGCTCGAGGCTTGGATTCTCACCAATAAAAAACGCCCGGTGGCAACCGAGCGTTCTGAACAAATCCAGATGGAGTTCTGAGGTCATTACTGGATCTTATCAACAGGATGCCAAGCGAGCTCGATATCAAATTACGCCCCCGCCCTGCCACTCATCGCAGTACTGTTGTAATTCATTAAGCATTCTGCCGACATGGAAGCCATCACAAACGGCATGATGAACCTGAATCGCCAGCGGCATCAGCACCTTGTCGCCTTGCGTATAATATTTGCCCATGGTGAAAACGGGGGCAAAGAAGTTGTCCATATTGGCCACGTTTAAATCAAAACTGGTGAAACTCACCAATGGCTGAGACGAAAAACATATTCTCAATAAACCCTTTCAGGGAAATAGGCCAGGTTTTCACCGTAACACGCCACATCTTGCGAATATATGTGTAGAAACTGCCGGAAATCGTCGTGGTATTCACTCCAGAGCGATGAAAACGTTTCAGTTTGCTCATGGAAAACGGTGTAACAAGGGTGAACACTATCCCATATCACCAGCTCACCGTCTTTCATTGCCATACGAAATTCCGGATGAGCATTCATCAGGCGGGCAAGAATGTGAATAAAGGCCGGATGAAAACTTGTGCTTATTTTTCTTTACGGTCTTTAAAAAGGCCGTAATATCCAGCTGAACGGTCTGGTTATAGGTACATTGAGCAACTGAAATGCCTCAAAATGTTCTTTACGATGCCATTGGGATATATCAACGGTGGTATATCCAGTGATTTTTTTCTCCATTTTAGCTTCCTTAGCTCCTGAAAATCTCGATAACTCAAAAAATACGCCCGGTAGTGATCTTATTTCATTTATGGTGAAACTTCGGAACCTCTACGTGCCCGATCAACTCGAGTGCCACCTGACGTCTAAGAAACCGTTGCTTCTCATGACATTAACACTCAATTTTCGGCGTATCGCAAAGCCAATTTTCAAATGAATAGTTTTAGCTTTCGCTAAGGATGATTTCTGGAATTCGCGGCCGCTTAGAGTACTGCGATGAGTGGCAGGGCGGGGCGTAAAGTTGACGTCTAAGAAACCATTATTATCATGACATTAACCTATAAAAATAGGCGTATCACGAGGCCCTTTCGTCTTCACCTGAGCACAGCTAACACCACGTCGTCCCTATCTGCTGCCCTAGGTCTATGAGTAGAGAATTATGGATAACTTTACGGGCATGCATAAGGCTCGTATAATATATTCAGGGAGACCGCAACGGTTTCCCTCTACAAAATAATTTTGTTTAACTTTTTAATTAACGGCCGGCTTGTCGACGACGGCGGTCTCCGTCGTCAGGATCATTAAGGACAATGAAGCGTACGTCCGGCAATTAAAAAAGCGGCTAACCACGCCGCTTTTTACGTCTGCAGGCGCCACTCGATTCTAGGGCGGCGGATTTGTCCTACTCAGGAGAGCGTTCACCGACAAACAACAGATAAAACGAAAGGCCCAGTCTTTCGACTGAGCCTTTCGTTTTATTTGATGCCTCTAGCACGCGTACCATGGGATCCCCGGGCTGCAGGAATTCGATATCAAGCTTTTATTTGTTGAGATCATCCATGCCATGTGTAATCCCAGCAGCTGTTACAAACTCAAGAAGGACCATGTGGTCTATTCTTTTCGTTGGGATACTTCGAAAGGGCAGATTGTGTGGACAGGTAATGGTTGTCTGGTAAAAGGACAGGGCCATCGCCAATTGGAGTATTTTGTTGATAATGGTCTGCTTAGTTGAACGCTTCCATCTTCAATGTTGTGTCTAATTTTGAAGTTAACTTTGATTCCATTCTTTTGTTTGTCTGCCATGATGTATACATTGTGTGAGTTATAGTTGTATTCCAATTTGTGTCCAAGAATGTTTCCATCTTCTTTAAAATCAATACCTTTTAACTCGATTCTATTAACAAGGGTATCACCTTCAAACTTGACTTCAGCACGTGTCTTGTAGTTCCCGTCATCTTTGAAAAATATAGTTCTTTCCTGTACATAACCTTCGGGCATGGCACTCTTGAAAAAGTCATGCTGTTTCATATAATCTGGGTATCTCGCAAAGCATTGAACACCATAACCGAAAGTAGTGACAAGTGTTGGCCATGGAACAGGTAGTTTCCAGTAGTGCAAATAAATTTAAGGGTAAGTTTTCCGTATGTTGCATCACCTTCACCCTCTCCACTGACAGAAAATTTGTGCCCATTAACATCACCATCTAATTCAACAAGAATTGGGACAACTCCAGTGAAAAGTTCTTCTCCTTTACTCATGGTACCTTTCTCCTCTTTAATGAATTCTTAAACAAAATTATTTGTCGACTCTGTCGTCCTCACGGACTCATCAGACCAGGAAAGCACATCCGGTGACAGCTTTGCCACGTCGGGGTTTGTACCGTACACCACTGAGACCGCGGTGGTTGACCAGACAAACCACGACGCTAGCCCGCCACCTAAGTTATGAGTCAGGAAAAAAGGCGACGAGTAATCTGTCGCCTTTTTTCTTTGCTTGCTTTGTAATCACTCGATGACCAAAAGTAAAAACCCGCGAACGAGTTTTTGCGTAAAACAGGTGAAACTGACGCTAGCCAGTTGTACTGGTGGCCGCTCATCCAGCAAAAAAAGGCGGGGCCGCCGCCTCTTCTTTAAAACCGAAAAGATTACTGGCATTAGTTTGCTGGCTCACTTCTGGTTAAGTTGGTTTTCGGTCGTTCGGCTGCGGCGAGCGGTATCAGCTCACTCAAAGGCGGTAATACGGTTATCCACAGAATCAGGGGATAACGCAGGAAAGAACATGTGAGCAAAAGGCCAGCAAAAGGCCAGGAACCGTAAAAAGGCCGCGTTGCTGGCGTTTCCACCAGGCTCCGCCCCCTGACGAGCATCACAAAAATCGACGCTCAAGTCAGAGGTGGCGAAACCCGACAGGACTATAAAGATACCAGGCGTTTCCCCCTGGAAGCTCCCTCGTGCGCTCTCCTGTTCCGACCCTGCCGCTTACCGGATACCTGTCCGCCTTTCTCCCTTCGGGAAGCGTGGCGCTTTCTCATAGCTCACGCTGTAGGTATCTCAGTTCGGTGTAGGTCGTTCGCTCCAAGCTGGGCTGTGTGCACGAACCCCCCGTTCAGCCCGACCGCTGCGCCTTATCCGGTAACTATCGTCTTGAGTCCAACCCGGTAAGACACGACTTATCGCCACTGGCAGCAGCCACTGGTAACAGGATTAAGCGGTAA
+
...,,-.=?A9988;;=>:<=<A@=931/*'&%$$%(,''*-;=98:;?11;<EGJA>==AAAC>FHHFJFJJJJJHJJHJJJJJGJJJHHJFJJF***13CHDC>=;9>@7444356,9?CIHGJHGJGDFFCFBBHHFIGJJJIGHJJJGJHJJJFECBCICGDCBCFDEGGIDHEHGJHFJDD<>2BBB?<8831++2255578654635---'(333A@ABAECFJJJHFJJHJJJIIGFEDE>+)&&%$#$%%((&588:86520/06;?CAA@BDFGDF?>>D?<432./003777/-,,,>>BHGGDCBG?@CCBBACCDIJJJJJJFE??DDIHHJHJJEHHGFJJIHJJJJJJDFEEJJIJJEGI>>DGJJJFEDHJJJJJFGI8668JJJJJCEEGCCGJHGJGGIH@@@A???7777FD><<;JFFGJHBDDHCHGEGJJHJJHJIJJJ876621.*,*&&&'+*/))()(.<;88::DBABDHEJAB?@B=>==<?:@9:::EFDJFIIFIJJEFFJFHGIJJHDFCDEHJGEJEIJJJGJJJJHJDBCFJ==;@C><889AGEIFEEFDEHJJJJIGJJHE>>=>JIJGAJIJJJJDDDCHJEGJBJJIJJFIGJJJJHJJHB>;?411313358A:9FHJBBBJIH;;;;JGJJFHJJJJJIJJJJCDECCGDDJCBABIJHJJJJJJAA@CDA-''&%&&++++.**+:<>?BJJJABBDJJJJEJJJFJJFBDC>)(()AJJGD><;<AAA@JIJJJIJIHJHFIJHGGEEJJJJJIHJHBDAEJECFDGJFHEJJFGHJA=>>BJFFEFCDJHIJIJJIGIJHJEIGIDDBCCDEFJJHJGIFBCGGJIIJHHIIFIHIJIFFEFJJDD?@@@DJJHFJABDA>544+DDJHJJJIIEGDIJJGJDFGDI6::8DD@?93'(.;761001?GJFHHHFJGJJHIFJJJHEHJJJGJJJJGGJJIFGFH?>6:294444F----FBBJEFGD@@=;88F?GJFEGFIDABIGJJJIJEJDHGJJJJJJIHJIJJA@@===>ADEAB@B@GJIFDBDCB,,,,('(0;322277@FHJIJJGJIICFFEEDJA555EJJIHJJIJJFH?>>>GGFJJHHGIJJIJGJFJHEFEFB;91999C91111449200299JIEHFIJJIJJJJIJGJIFGGJJJJJJJEEJEFH?+***789=;1010,6542143499;:2/.*&%%'***,((''((*.13+*)*4445@;;;<<99:AFFHJI>=>?D>=?>@=?&%$$$#%&'&'((+-,.+%$$$%&$%'&))(&&%$&#$&%$%$%%&$$$$#%%%%$$%*)(('%%%%(.(()./247:<<889;@2222F>>>?HGHGGFG>>>?<779+**(*02222JJJ@?@AJJJHJIJI@??CC88/,++)((,3444497889:EBBBCGFJIFIHJJJJIEFJJJJFJJHGJJJHJJIJHGDDJJJJFHJFJJJGH@<<<>EA;<;;000<BCIFDFJJJJJJJGJJHJJGIJJJJJJJJFEGGGJCBGIHDCD5/,*%$$$$$%%%&&&9;DGFDHJBEAAFJJ@>;<=?A?@HJ<999<;<<6555898=>1,/67:''''B::9>D>;;86600@GB?GJFGJJJEJBFBJJGJJJJJFGJJJHJJJFDB<<A>C;;<<AAB>?>7664534(//5;:;:988+))(,,,,,.)(&&'&&##$(*11..,22;=>>788JIGEIBCEFIGIIAB@?DAD;/00=><<<=IIGGEHJJJJC??:889;=B>=>?DFFJJJHJJHFFJGEJJFEJJJJFF::7799<=>DFGJIJJGHJJJJJGJJGGHEJJJJIJIIEEBDJ:,'&&(*)*-)(*2+68BFJGEFGBHFJJJI><6565<>?DDBCA=<)))?:9:890003>;7543345544>?AHJDJHJGFGJ@=<:93*(()366FHCIHIHJFJIJJGIHJJJJIHJGJJJJHGJHGGJHJFIJJIJA55JEGABA@95510.***/9;;1(((')()'&&&&'(***AFJIGGJJIGHJGJJIJFFJGJJJJJIJJJ989?DDFJJJGJJ???@FFGDGBBCBJEHEGJJIHJJJJJGJHJJJJJ;::88-++)&'03>EDFECFEGD@JIFIGJJJJJJHJGEIDFHJJJEJJHJJJIIJJJJJJIJJJGJJGJJJJFJHJFJIHHJHJJJJGJFGJIIGGFJJJHJDFJHJHIHIIGJJJJJJJJHJJJJJIJJHJJJJJJGJ>CH6@JIGF97HEJJIEFJJGJIGIIGJJHJJJDHIJJFHGDGGHHHJFJJJJGJJGHDAAJJJIHJIFDFFIGJGEGEJIHIFGJ4333:GC4JJJJJGJJIGJJHFDCC>>@@CEJJHJAFDGEEHHEGJFGEJHFFJEFJJGICBBA?BCCJJJHGGFIIJCCBHEGEDF?>?@FJJEGJEDA<8899CEEGBECBEFHEHHJHIIBAA@EJJHJEJJHEJIJJJHIFIFJJDD9?8222387***(((+:8;=CC@??JJGEGGFJI@JJHFGFHJGHJC=?ACGJJJFDEE???8;25JD=;>=>ACJGDCJIHFJEJHDHIEDGJGFFGHGEFEEEDJEHGHHGEGF:99442330/*::AF?>>?BA?@CBEEAC@?@ABFJIECEGA>ACB@BEEECBBBFEEJJJIJJHFCFH@?@?CDFGGDDC<;<D:::;=<54*)(&,****++249DFCECA@>>322257682))))?GFFA@??@A?@@?C?+*),-*(')))+,,.01A888896666A?@@?IFCFDHCHJEHGGJJIHEJDEJFGJEHCFJIJEEB@ABJEIIGHECDBDFIJD>==>;<4445FJJDBCDJECB96)('')),-565444<2111741:;788=5JFFHJJFJICGDGHFJDDDHGFEIJHFGEEHEDEFJA=:20)(**((())++/)))*-.2JC?>?BGFJJHD755001/111)(&$##%%'$%%$$$$##%$$$#$%%%%%(..,,,(&%&&&####$$$%&&'(%'('&%%))'%%%**,(''%%%$&(&'&$##$&$%%$&&&&%&&'%%&%$$####$#%%%%&&+9:FGEGIGEGIIJDFGGIHJA@?@FIEJJGG=<<=??>A777CA899:B??AEDGEJHJIHIEJD?BDJJIDHGJ-,,.A?CJGJHJIJJGJJJGJDEJJJJJIJJFJHIJJIFC99DEFDCDCJEGHHJJJJJJJJJJFAAA>B?<:,-.(&'*(,0+((*,*45(((2++*-.33<??JGHIJEEJJJJHJIJJJJJFFFFCBBA?>@?9:78:8666>?@C?>>962..)),-/0::73531;;99DJBBABABBBCDDHIJIGJCJJGJI5545>BCCEGC1CDBDFHJDEA=<9683(((000:60:@BCEFBBDCJJJJJHGJFJJJGJFJDEEIJJGJIIJHJHIFEGI8610//32348;<JEJIHEEFGGHCB?=?==@@C444>EEFHEJJJJ=<<<=??EEA==5456FGFEFGJFJJJFFFIIDD@@@AJHHJJGGEFEJHJJJJJHJJHHJGJIF><<=??</.,,,,,,-23;CDEHJJJJEGGHEEEEJJJJHJJH@?A2312&&$$#
@Glass_F3P_10_D3_6_24_30
TCGATGGAGTTTAAAAGGTATCGATTTAAAGAAGATGGAAACGTTTGTTGAACAAATTGGAATACAACTATAACTCACACAATGTATACATCATCAGCAACAAACAAAAGAATGGAATCAAAGTTAACTTCAAAATTAGACACAACATTGAAGATGGAAGCGTTCAACTAGCAGACCATTATCAACAAAATACTCCAATTGGCGATGGCTCTGTCCTTTTACCAGACAACCATTACCTGTCCACACAATCTGCCCTTTCGAAAGATCCCAACGAAAAGAGAGACCACATGGTCCTTCTTGAGTTGTTAACAGCTACTGGATTACGCATGGCATGTGGTAGATCTCTACAAATAAAAGCTTGATATCGAATTCCTGCAGCCCGGGGGATCCCATGGTACGCGTGCTAGAGGCATCAAATAAAACGAAAGGCTCAGTCGAAAGACTGGGCCTTTCGTTTTATCTGTTGTTTGTCGGTGAACGCTCTCCTGAGTAGGACGAATCCGCCGCCCTAGAATCGAGTGGCGCCTGCAGACGTAAAAAAAGCGGCGTGGTTAGCCGCTTTTTTAATTGCCGGACGTACGATCGATGCCCCGGATGATCCTGACGACGGAGACCGCCGTCGTCGACAAGCCGGCCGTTAATTAAAAAGTTAAACGAAAATTATTTGTAGAGGGAAACCGTTGTGGTCTCCCTGAATATATTATACGAGCCTTATGCATGCCCGTAAAGTTATCCAGCAACCACTCATAGACCTAGGGCAGCAGATAGGGACGACGTGGTGTTAGCTGTGCTCGAGGTGAAGACGAAAGGGCCTCGTGATACGCCTATTTTTATAGGTTAATGTCATGATAATAATGGTTTCTTAGACGTCGAGTCTTACGCCCCGCCCTGCCACTCATCGCAGTACTCTAGAAGCGGCCGCGAATTCCAGAAATCATCCTTAGCGAAAGCTAAGGATTTTTTTATCTGAAATTCTGCCTCGTGATACGCCTATTTTTATAGGTTAATGTCATGATAATAATGGTTTCTTAGACGTCAGGTGGCACTCGAGTTGATCGGGCACGTAAACTTAACTTTCACCATAATGAAATAAGATCACTACCGGGCGTATTTTTTGAGTTATCGAGATTTTCAGGAGCTAAGGAAGCTAAAATGGAGAAAAAAATCACTGGATATACCACCGTTGATATATCCCAATGGCATCGTAAAGAACATTTTGAGGCATCTCAGTCAGTTGCTCAATGTACCTATAACCAGACCGTTCAGCTGGATATTACGGCCTTTTTAAAGACCGTAAAGAAAAATAAGCACAAGTTTTATCCGGCCTTTATTCACATTCTTGCCCGCCTGATGAATGCTCATCCGGAATTTCGTATGGCAATGAAAGACGGTGAGCTGGTGATATGGGATAGTGTTCACCCTTGTTACACCGTTTTCCATGAGCAAACTGAAACGTTTTCATCACTCTGGAGTGAATACCACGACGATTTCCGGCAGTTTCTACACATATATTCGCAAGATGTGGCGTGTTACGGTGAAAACCTGGCCTATTTCCCTAAAGGGTTTATTGAGAATATGTTTTTCGTCTCAGCCAATCCCTGGGTGAGTTTCACCAGTTTTGATTTAAACGTGGCCAATATGGACAACTTCTTCGCCCCCGTTTTCACCATGGGCAAATATTATACGCAAGGCGACAAGGTGCTGATGCCGCTGGCGATTCAGGTTCATCATGCCGTTTGTGATGGCTTCCATGTCGGCAGAATGCTTAATGAATTACAACAGTACTGCGATGAGTGGCAGGGCGGGGCGTAATTTGATATCGAGCTCGCTTGGACTCCTGTTGATAGATCCAGTAATGACCTCAGAACTCCATCTGGATTTGTTCAGAACGCTCGGTTGCCACCGGGCGTTTTTTATTCGTGGAGGAGAATCCAAGCCTCGAGCTGTCAGACCAAGTTTACTCATATATACTTTAGATTGATTTAAAACTTCATTTTTAATTTAAAAGGATCTAGGTGAAGATCCTTTTTGATAATCTCATGACCAAAATCCCTTAACGTGAGTTTTCGTTCCACTGAGCGTCAGACCCGTCAAAAAATAGAACAAATCTCTTGAGATCCTTTTTTTCTGCGCGTAATCTGCTGCTTGCAAACAAAAAAACCACCGCTACCAGCGGTGGTTTGTTTGCCGGATCAAGAGCTACCAACTCTTTTTCCGAAGGTAACTGGCTTCAGCAGAGCGCAGATACCAAATACTGTTCTTCTAGTGTAGCCGTAGTTAGGCCACCACTTCAAGAACTCTGTAGCACCGCCTACATACCTCGCTCTGCTAATCCTGTTACCAGTGGCTGCTGCCAGTGGCGATAAGTCGTGTCTTACCGGGTTGGACTCAAGACGATAGTTACCGGATAAGGCGCAGCGGTCGGGCTGAACGGGGGGTTCGTGCACACAGCCCAGCTTGGAGCGAACGACCTACACCGAACTGAGATACCTACAGCGTGAGCTATGAGAAAGCGCCACGCTTCCGAAGGGAGAAAGGCGGACAGGTATCCGGTAAGCGGCAGGGTCGGAACAGGAGAGCGCACGAGGGAGCTTCAGGGGGAAACGCCTGGTATCTTTATAGTCCTGTCGGGTTTCGCCACCTCTGACTTGAGCGTCGATTTTTGTGATGCTCGTCAGGGGGGCGGAGCCTGTGGAAAAACGCCAGCAACGCGGCCTTTTTCAGGTTCCTGGCCTTTTGCTGGCCTTTTGCTCACATGTTCTTTCCTGCGTTATCCCCTGATTCTGTGGATAACCGTATTACCGCCTTTGAGTGAGCTGATACCGCTCGCCGCAGCCGAACGACCAAGCGCGCAGCGAGTCAGTGAGCGAGGAAGCCTGCATAACGCGAAGTAATCTTTTCGGTTTTAAAGAAAAAGGGCAGGGTGGTGACACCTTGCCTTTTTTGCCGGACTGCAGCGGCCGCTACTAGTAGACCGGCTAGCGTCAGTTTCACCTGTTTTAAGTAAAAACCCGCTTCGGCGGGTTTTTGTTGGTCATCGAGTGATTACAAAGCAAGCAAAGAAAAAAGGCGACAGATTACTCTGTCGCCTTTTTTCCTGACTCATAACTTAGGTGGCGGGCTAGCGTCGTGGTTTGTCTGGTCAACCACCGCGGTCTCAGTGGTGTACGGTACAAACCCCGACGTGCACAGCTGTCACCGGATGTGCTTTCCGGTCTGATGAGTCCGTGAGGACGAAACAGCCTCTACAAATAATTTTGTTTAAGAATTCATTAAAGAGGAGAAAGGTACCATGAGTAAAGGAGAAGAACTTTTCACTGGAGTTGTCCCAATTCTTGTTGAATTAGATGGTGATGTTAATGGGCACAAATTTTCTGTCAGTGGAGAGGGTGAAGGTGATGCAACATACGGAAAACTTACCCTTAAATTTATTTGCACTACTGGAAAACTACCTGTTCCATGGCCAACACTTGTCACTACTTTCGGTTATGGTGTTCAATGCTTTGCGAGATACCCAAATCATATGAAACAGCATGACTTTTTCAAGAGTGCCATGCCCGAAGGTTATGTACAGGAAAGAACTATATTTTCAAAGATGACGGGAACTACAAGACACGTGCTGAAGTCAAGTTTGAAGGTGATT
+
0&%%%%%$$%')(+-2431'&$###%,+/26==950///083)''&%%%&-235=?8BIDJHJFGIJJJGJIGIJJJIJGJJFGJIDGE<:+)'%+,,//100006@@JC887<=<=;<DJHIJGIJEJIJGJJJJJJFDC<<<>JHJHDJGDB<888DED><<=?B@D::::;JJJDABBGJFDFHJJJJHJHJJBB>C9997777?*)''''88@BCGDEEEIJJJJJJHJJJHGHJDJJJJHJ@@AAJJJI>=JJ>@==>FCEDJGCBD>BBFB>988;:???DJJJJIJHFH@>,&$$%&),+%&'()))(''(*'((')))--..014//.++***+,>;<>?>>@CGIJJIFJIIJFJGJ@999:JFBA>===@A?A=BBFCCGD@<<=JIJEI<<<<D../5>DIJGIGJJJJJJJGGEJJIJJEHGCIJEGJJCA@=1000124-.//@<<@8778B@ACEBFD@@?CJFD>==210183+*++..33*))*-CDFG@@@HJEHEEJJJFJJJJIHJHJJHIJJJJDEJEJJJJIJJFJHGJJJJHGJE/--.0-333EJIFHICGIJDC??9885.-,'(/.0.8875447GE@?=666;;;@>=<9==9<;<<9999))))=:<6EBFBBFJ><<=JFF@A6653&&&*/*****+15(&(19CFGHEGEEHGJHIJIJJJHJ<<<<IJFIA=DCADCCDFDJBCJJJJJJJJJJJJJJJGJJJIJIJJHGJJJJJJJIJGIJHIFJJJJEJJJIJGIJIHJHGJEIJIJJHJJGJJJJHJJJJJJIJJGJJFDCAAGJGJJHFJGFGJJAA=====<AFFJFJEHHFJJJJIJJFJJGJJJHJGHJHHJJJGF<<<<=AJJJJJGBCDJJGJJJFJJJJJJHJJJJJIJJJIJJJJJJGCCGJJJJJIGJHECGJJHFHJJHIGFJJJ@@B=DCBEDAFA@623//...-28==EFHJJJJJHJJJJIF>===HJJD<<<=B000FJIFEFHJJGJHHJJHFJHJJJJHJJJJIJJJHHDCECEFIGJJJJFJJHHJGGJJJFDGDEGDE;;9:9'%$%%%&&*,2;??HEJEGJJJJJJJ@=@<<?>>=ACAGIJFJIJHJIJJ====IJJIFGJFJJJJJJFHJJHJIJEGJJEJFEIGGJ>877758EIJFDECBBDJJJJ@@>>=BEIJJIGGJIIFJJJJJJFDCHJJJIIHGJJJJHJGFJ6667;*)&%%%**)))*CBEJBEJIIHJEJJHFIJGJJJJJJHJGHHJJJJJJJJJFGJCAEHGFJHJJJJFFGIHFJJJFB<:IHEJHJEJEJJJGJJJFHGJJCHJJJJJ@@@@GJGHIJIHJJJGEEFHJJIGJGIFFJFGIJCGGGEFFCJGGFFJJIIEEEBJJFDCJHGJJFJJJFHFGGGJJGJGJJIJJGHJJJFJJGGGIIGGJJJIJJJJGJEIGJGJHJHJIJGJJJHJG?;:6*)))@AGDHIHJJJJJHFJIHJFJJHJJJJJHJGJJJJIHJIJHEJFFJJJFJJJJJJJFGFCFEBBA43338DGIJJHJHEHJJJHJGJJJIF:::CJJJJJJJJIJJGJJIGGA?>?B?><>FBBIJHJIHJIJJ>JJDA?<<<=-*3>=HEFFJ@9?AIJJJJIJIJJJ====EDDJJHHFGIGJJJJJEJCC322CB64477F877:EJFIJIHEHHEJGJHJJJHJJIJJJJHJ@<<;9===FHEJJA@??555557;@EHJEJFJIJJGJJHHJED><1111>GH@?@AHHGHGJJFGFGJFJCHJFIJFJFJJ=::;<BCFDEDCJIJJJJJJHIJIJJJJJJJJJJJIHJJJIIJEDFDJBEFBGCEJIDBABCJCBADHBBFJJJFFBBIBCHJGEIJJJJGJEGJJFJJJIJJEEIFHGJFCGDGFJJJIIHJJJHJJHJJJHC;111..++)'(+**)-1*)(((ACGJJIIFGBEIHHIFJEFFEGHJJJJJHJJJJGJJJIJJFDJEJGJJJJGJJIJHJJJGHJJJJIJJJJJEGHF?@CIJJA??=...5BF>>?544''''///@<9::CECJJHI>@B66&&&)-.-+,-378=?G===>IFHED<9;<61/-&&2/-.*))).)((*)'&&''@AAA71111479@@C@BJJCEJJJJJJJJJJJJIHJJJGEJGGFJEHJBDDDJJIJJJJJHJJJJJGIH8888CA;A=?EC@BB??JJJJGFGHIJJJHJJJJJJHIJGJFFJJFHJGJJGJJHJJJJEJJDHIJFJGHJJIJEHHFHJJFGJJJIFJGFJEDDDHJFHJFJIJJJHJIGJJHCCCEJHJJIJFHGJHJJJJJJJHJJJJJJJJIB?>>AJJJGFHJJGJJJJJJIEFJFJJFEGJJJIJIFGEJHJJHEGGGGJBAB<I665455'&/10012-)))*;<:;?AHCABCFD8882111223GJDIHGJIIJJJIFIFFFF;:89CCEJFJJJEA@BBGJHJGJJJGJJJJJJJJGHJJJJJIJHJFJJHJJJJJJJHJGIF33367?;EEDD===>B<78*666;@BB@AJJJJJJIGHJJGJJJJJIJJJGJJEJ@;;A>4)))FDJHDFHIHHBF97/..23:/-.2---..5>A:64/...8954233:>=BCFFFJJJJJJJGJJJJJJFIGJIJJIJEJJIJJJHCEB>@FCHDCBCGEJJEB99.((()4CA?>=<84-121/1:>GJIFFJJJJJJJJFJDIC@EIJJJ&&&&'288;IJJJJJHJGGJJJJHJIIIJIDEHEEDJFHJEJGJJJJJJIJJJIHJJGGJJEFFECHDJJIHIFEEDJHGJE@@=>C@;;;>HGJJJJJEJJGJEJJJJIJJDJJF=<<<<::0)))-10*,3488FCD=2+++DJFJJJFJJJHJJFHCEFGJJJEDDCCDEFJIJJJHBBCHJJFFIJFGJJHFGJFGEIJJEDJIHJCBBAD92/,+))***/20ACEIFC@CDDDGJEFHEFJJJJGFJJJEIIJJIIFFJJJJJJJJJJHJI@E:-%%&(+3;FA;:967:::;544/.-,/0((('**'&&&)))-88;;;=??@DJABA@BBBFDGFGIJHFE7777A>>9-))+7;<933)&)((,7331345:-,,,;;;?745<FFC888:HEEEEJJJGGJJJJGI@?58.BBAADCDDADCDJJJA=<<>FJGHEJ;::8:66656787;;0//0FFBACDJFIIGJHJHHJGFFJFJJHBC@AJIJJIIJIJJFJJGJHJJFIJIJJDFGHJJGHJJIJJJFJHIEEGDAHGJGJGFJHHGFJIJFJJJHFJHJJIGGGEIIGHFEJIJJHGJJJFIFJJJHJJHIJFIFJJJJIGHGIJIIHIGGJJEFJIEJEFJJJJJHJJJHJGJHGIJJJFJFEB655<JGJJJJIJDABDHFEDJJJJHIFIFGFA@<;77GJFIEEDFJHFJGAIDFJJGGJJFJJGIGEHIJJIJHJGDCJFFFGJJGGGFFEFFJEEJHHFJJJHHFFHJ@<<<AFIEFGEFEFGGGEGJJJIIICCACCDD3-&&&*<;;<==DJEB@@DDDEBCCJJJGHEEJDCEGCCFFEHD@@?AJHHCCC@AAACBCHGDDDDEDF>=<?@???BFIEHGF<<<<D@AADA@@@BDCA@BCIIEDCEDCDDFFFJCBAAA0/&%
@Glass_F3P_10_D3_6_24_31
CAGGGGATGACCCAGGAAAGAACATGTGAGCAAAAAGGCCAGCAACGGCAGGAGAACCATGAAAAAGGCCACGTTCTCGCGTTTCCCAGCAGGCTCCGCCCCCTGACGAGCATCACAAAAATCGACGCTCAAGTCAGAGGTGGCGAAACCCGACAGGACTATAAAGATACCAGGCGTTTCCCCCTTGGAAGCTCCCTCGTGCGCTCTCCTGTTCCGACCCTGCCGCTTACCGGATACCTGTCCGCCTTTCTCCCTTCGGGAAGCGTGGCGCTTTCTCATAGCTCACGCTGTAGGTATCTCAGTTCGGTGTAGGTCGTTCGCTCCAAGCTGGGCTGTGTGCACGAACCCCCCGTTCAGCCCGACCGCTGCGCCTTATCCGGTAACTATCGTCTTGAGTCCAACCCGGTAAGACACGACTTATCGCCACTGGCAGCAGCCACTGGTAACAGGATTAGCAGAGCGAGGTATGTAGGCGGTGCTACAGAGTTCTTGAAGTGGTGGCCTAACTACGGCTACACTAGAAGAACAGTATTTGGTATCTGCGCTCTGCTGAAGCCAGTTACCTTCGGAAAAAGAGTTGGTAGCTCTTGATCCGGCAAACAAACCACCGCTGGTAGCGGTGGTTTTTTTGTTTGCAAGCAGCAGATTACGCGCAGAAAAAGAATATCAAGATCCTGATCTTTTCTACGGGGTCTGACGCTCAGTGGAACGAAAACTCACGTTAAGGGATTTTGGTCATGAGATTATCAAAAAGGATCTTCACCTAGATCCTTTTAAATTAAAAATGAAGTTTTAAATCAATCTAAAGTATATATGAGTAAACTTGGTCTGACAGCTCGAGGCTTGGATTCTCACCAATAAAAAACGCCCGGTGGCAACCGAGCGTTCTGAACAAATCCAGATGGAGTTCTGGTCATTACTGGATCTATCAACAGGAGTCCCAAGCGAGCTCGATATCAAATTACGCCCCGCCCTGCCACTCATCGCAGTACTGTTGTAATTCATTAAGCATTCTGCCGACATGGAAGCCATCACAAACGGCATGATGAACCTGAATCGCCAGCGGCATCAGCACCTTGTCGCCTTGCGTATAATATTTGCCCATGGTGAAAACGGGGGCGAAGGGAACCTGCCATATTGGCCACGTTTAAATCAAAACTGGTGAAACTCACCCAGGGATTGGCTGAGACGAAAAACATATTCTCAATAAACCCTTTAGGGAAATAGGCCAGGTTTTCACCGTAACACGCCACATCTTGCGAATATATGTGTAGAAACTGCCGGAAATCGTCGTGGTATTCACTCCAGAGCGATGAAAACGTTTCAGTTTGCTCATGGAAAACGGTGTAACAAGGGTGAACACTATCCCATATCACCAGCTCACCGTCTTTCATTGCCATACGAAATTCCGGATGAGCATTCATCAGGCGGGCAAGAATGTGAATAAAGGCCGGATAAAACTTGTGCTTATTTTTCTTTACGGTCTTTAAAAAGGCCGTAATATCCAGCTGAACGGTCTGGTTATAGGTACATTGAGCAACTGACTGAAATGCCTCAAAATGTTCTTTACGATGCCATTGGGATATATCAACGGTGGTATATCCAGTGATTTTTTTCTCCATTTTAGCTTCCTTAGCTCCTGAAAATCTCGATAACTCAAAAAATACGCCCGGTAGTGATCTTATTTCATTATGGTGAAAGTTGGAACCTCTTACGTGCCCGATCAACTCGAGTGCCACCTGACGTCTAAGAAACCATTATTATCATGACATTAACCTATAAAAATAGGCGTATCACGAGGCAGAATTTCAGATAAAAAAAATCCTTAGCTTTAGCTAAGGATGATTTCTGGAATTCGCGGCCGCTTCTAGAGTACTGCGATGAGTGGCAGGGCGGGGCGTAAGACTCGACGTCTAAGAAACCATTATTATCATGACATTAACCTATAAAAATAGGCGTATCACGAGGCCCTTTCGTCTTCACCTCGAGCACAGCTAACACCACGTCGTCCCTATCTGCTGCCCTAGGTCTATGAGTGGTTGCTGGATAACTTTACGGGCATGCATAAGGCTCGTATAATATATTCAGGGAGACCACAACGGTTTCCCTCTACAAATAATTTTGTTTAACTTTTTAATTAACGGCCACTATAAACGGCGGTCTCGTAGTACGGGGGACCATCAGGGCATCAATCGTACGTCCGGCAATTAAAAAAGCGGCTAACCACGCCGCTTTTTTTACGTCTGCAGGCGCCACTCGATTCTAGGGCGGCGGATTTGTCCTACTCAGGAGAGCGTTCACCGACAAACAACAGATAAAACGAAAGGCCCAGTCTTTCGACTGAGCCTTTCGTTTTATTTTGATACCTCTCACACACGTACCCATGGGATCCCCCGGGCTGCAGGAATTCGATATCAAGCTTTTATTTGTAGAGATCATCCATGCCATGTGTAATCCCAGCAGCTGTTACAAACTCAAGAAGGACCATGTGGTCTCTCTTTTCGTTGGGATCTTTCGAAAGGGCAGATTGTGTGGACAGGTAATGGTTGTCTGGTAAAAGGACAGGGCCATCGCCAATTGGAGTATTTTGTTGATAATGGTCTGCTAGTTGAACGCTTCCATCTTCAATGTTGTGTCTAATTTTGGACGAGTGCAGCTTGATTCCATTCTTTTGTTTGTCTGCCATGATGTATACATTGTGTGAGTTATAGTTGTATTCCAATTTGTGTCCAAGAATGTTTCCATCTTCTTTAAAATCAATACCTTTTAACTCGATTCTATTAACAAGGGTATCACCTTCAAACTTGACTTCAGCACGTGTCTTGTAGTTCCCGTCATCTTTGAAAAATATAGTTCTTTCCTGTACATAACCTTTGGGCATGGCACTCTTGAAAAAGTCATGCTGTTTCATATAATCTGGGTATCTCGCAAAGCATTGAACACCATAACCGAAAGTAGTGACAAGTGTTGGCCATGGAACAGGTAGTTTTTCCGAGTAGTGCAAATAAATTTAAGGGTAAGTTTTCCCCGTATGTTGCATCACCTTCACCCTCTCCACTGACAGAAAATTTGTGCCCATTAACATCACCATCTAATTCAACAAGAATTGGGACAACTCCAGTGAAAAGTTCTTCTCCTTCTTTACTCATGGTACCTTTCTCCTCTTTAATGAATTCTTAAACAAAATTTTTTTGTAGAGCTATTTCCTCCTCACGGACTCATCAGACCGGAAAGCACATCCGGTGACAGCTGTGCACGTCGGGGTTTGTACCGTACACCACTGAGACCGCGGTGGTTGACCAGACAAACCACGACGCTAGCCCGCCACCTAAGTTATGAGTCAGGAAAAAAGGCGACAGAGTAATCTGTCGCCTTTTTTTCTTTGCTTGCTTTGTAATCACTCGATGACCAAAAGTAAAAACCCGCCGAAGCGGGTTTTTACGTAAAACAGGTGAAACTGACGCTAGCCGGTCTACTAGTAGCGGCCGCTGCAGTCCGGCAAAAAAGGGCAAGGTGTCACCACCCTGCCCTTTTTCTTTAAAACCGAAAAGATTACTTCGCGTTATGCAGGCTTCCTCGCTCACTGACTCGCTGCGCTCGGTCGTTCGGCTGCGGCGAGCGGTATCAGCTCACTCAAAGGCGGTAATACGGTTG
+
;332../)&%%$%&)512B>FDB8888>@AB678BEHEEE211/,)%%$$$&%%%&&&#$$$./33322-(%%&'%%(+.---**)'&''(..-80/*+31399<=GJJIJIJHHGJBHGJJGFIIJJJFHIEJJIJJJIFIGDDJEIJHG>===DDEJJJJJJJJHJGJ>9<ACDJFH@=;9760++;GCAA@BBAAACBFGEF;4,<BGJIBDADDFJJHFIJFHJJJJEHFHJJJIJGDBAGACJD@JA@?CC=;<>EIHJJJGJJGJIGIFJGJHJJJJJHJJJJJHHIFIJJJJHFHEHHJIGJJHJIIJJJJHHJJGHJFJFJADEECDGECAB>@@>=000>ADCFGC<<>FEDEJHJIJFIIFIHJGJJJJJJGHGJEJHJFJJIGJGFFIJGJHJJJJJJJJJGFFEEHJFFJFJGHJJIJHJJJGGGFJDGJJJJIHJJIHGHIJGGJIIJEDDEHHJFF<<<@GFGFJFHJIFJJHJJIGFFJJGJJJFJJGJGGJJIJIGJJGJJ>?,,,,1...<CDFCCDBJIJJIJJJJJDJIHJJGJJJJIIJJHJJIJIEIEEHJJJIFCD=:>7?>=;301.<ACFIJJGJJJHJGHJFFDDJHJHJ9888HHGBA:>?@BE=<<><CD888&&*,-(**)3****5...778:5511445%%*&((()*<<<;>CABA>::<JH??@FF>>?:6556HGJJCICJJJJJGJHHH??EGIBCCCEDIE>=>;==33A??,+++?GB@=@CJ1.--0/*()26==?AB?>=9@>GJJJJJJJJIHJJGHJIJFJEJJJJIJHJEIJFJDIJDJGJFEEDBFDJIJJHIFGECGDFJFB<=>CGF@=?HFEGFEHIJJJJGEFDEGBFFJFGJJ?==?DGD???@EEF><==EEEJFD?<<<=1/'%%////66668=?432469<<?DFIJ@<</*CEJGJJJJJEDDEGIJJJJHJJHJJJIDGFDH?>?;?DCJJGGHJJJFJJFEEGJJFJHHFJFGIEJBECDJFEA>@BCJEFHJJGJ@@@@JJFFJJIJIJGEJFFGFJI?GGJJIEJIJIJJHJIGJJJJGJJIJGEDDHEHJGGEJIECA;87788:99?@AD@@@DDFBDDJJJ=753)&'('()-/0/<....0JJJJIJJIB2112JJJJJJHJJIJJJJJA6520/1228=>>?DC<9768CCCJJJJBACF@=?@@CAJDJJGFJJJC?E@E<;;/--/****8GFJFAABCJJJJHJIHJHJJJJHJHIJJJFJFJIJJJJJBDFJJJJJGBCFEFF2222999HJJJJ??==<<CFEGHEFEJIFJJHJJJJJFJFJJJJIHJJIFJHJJGFFJJJHIJJJJJJGJHJJJJJEHEC82FJFJ;;:9933.0BIIJFDEEA::::C7443/../:6656=DFIJJJGHJGGJHEJGJJGFFJJGJJJIFHFEHJFJHHIGC:A?B>?AJC???BCDDC:9CEGJBCDB@FEHIJEJJGJJJJJJJJJIIGJHJJIAFDB><>CEFJIJJJJJJJEDEBCD@@A889:@@DEFDJJJIFJJFDIIJEJJJJJJJHGJJJJJJHJFD@>?<@AGJJJGJIJJHJGJJFHJJCHGC>@?<>??<;:;>;71-*&&&0())58>EJB<CDI@;733:<HJAAABJJIJJJI@??JJJJHJJJJJGJHA@@++++J=6;=?E>EJHFIGJGHJIHJJJHHDCEJ=;;<JHJGE?4...25549/-,,0?A@6666CFD,++1*+47;=HJJJJIJJIJJHJJJJ:888GHCH8+++9A@@=::<DCCCHJE??BDGJFJJHJJJJIJH>@BFFFJIJJGJJGCC7580)''():=AC?==:DGJFCCEBC=<=---..--96434>BADHJIFIHIJFFHEEJAJJEB?;;EEJJBA@AB@@@DFIEA?>>HJHJJJFHJJGJIJJJJIJGJJJGJHJJHJHJJJJJHJIJHJA<.,-89>>=HGFC80000<<6566743;AGEFBCJEJGHEFJJIGFJFGIHJJGGJGJJJHEEJJBDIJJEGJ::::JJJEIGHJEID7677741@??@FGJFGHJJDDEJJHA?8856B==89:2347HJJH??>?DHHJIFJJIGHD==<ADGJHIHFIGJFBA>5@B88ABF65)60--****)$$%%$$$%&'%&((%%##%$$$$$#$%++(&&'(0//01IEJF???:::::99:?788BBDFDGHIJHJJDJIGJHJJJJHJJHG>?6CEFG=977+*%%&&+599::;=:;AACBC@>@@DJJJJFFGGHGIJHGHFHFEHJJGJJEDCI=?>AAFJ444DDCFGHJJGJGJJGFHGJFJJJIJJJJJGI@@@BFFDIHHGJ=;<7A=3323>;;;/../87223322223661-)2125866:;FE667FJHJHJGIGHFJJJJHJJGJJJIJJJJFGJIC1/'(+,,C@@CEEIFJJEIIJECCDAA@BEDJGJHHIJFJFJIFJEEHJJ@<<JJIJGJHIJGJJDGD@=DD7111156@>98885==>DIJJHCCBCAAFJGJGIJJJGJJJJJJJJJJGJJIJJJJJJJHJ;:::JHJJ<::<C@=?79=?=<<AEIECCACEFEJ666795444:;<@ADA4444,*****B<DCEDHCBA6188++50///865'''+2+'''''%&&))*/<CCHCDDCDE>6EDGFJJJJIGJJJFDFJEHGIGJGDDDBJJJFFDHJJGHHHHJJJJGGG?=>><.*0*1))2.)0*+**)&'*)(-9JJCBBDEJIIHJJJIJJJGCEFHJJDFGFEHFEFJJJD=((((879:<;;<;DCCCBGJFGEEGJEIDEDJJEFEEHD;D===<@@@?EEIJJFFJGDIIEJFJHE?JEEEEJJGJGIF6,**@211169<<9:<1000JJDFCDGJJFDGD>8HJ??6566<<=JHHGFG<9::<ACEJJE6666GGDFGFEE@>>>DHDEDJJECFDGDFEEFDFHDJHE?;:))(((-++++..//,++0BGFECCCJECEHFGDDFCIEEDBCA??>6/..???AAEFCHCA@@@@G7FFGCJFFEJIGFGGGJJJJHFDDEDB@ACCDECADBDDDECGDHCFEDBHDGFJEGDHFDEDJJHB>>=@,((():FFJGJHEJFJIEB:3:401?<CFGJJFJJIJFIJJJJGDEFII<<AFFCEBE>A=5..-*,+//.++*-0-+)),,),((''*('((9;<B<=>AGEIJADGEHJEDDGJJGGHGFJJJJJJJJABABD<.**+*+-...G@@A@CCBCBJHGGFJIIJJJJJJJEJGFJJJJJFJJJEDC><=>FJFJDCA>??>=>?@><52@JGHJFIJHJDDCD8100/27AHDC@=@@B;999>44368761.--001)/9:2110+557AHHIJHIIICJJGJJGJIJJIJJJJJJJJGJJJHJHIJHJGFHGGJCAEFE@4334=>EJGEJHEIJGJD@@AEEGJGHGFJJJIJJHGIIJJGJGJJGCEFEGJJJHJGGIACDJJJIHJJFGEHJIGHJJJJJJFFJHB8;644=2111279CHDBFFGIIBBCA6555JHJGJHJIFJGGJJJIJEJJFJJFJJJJIIFIHJJJEIHF:::A??AJGIHIHIHJEHGHI0000DBCFGJJDGCDFJJJJJJGHBAA@A;63(&
@Glass_F3P_10_D3_6_24_32
TCCTCTTTAATGAATTCTTAAACAAAATTATTTGTAGAGGCTGTTTCGTCCTCACGGACTCATCAGACCGGAAAGCACATCCGGTGACAGCTGTGCACGTCGGGGTTTGTACCGTACACCACTGAGACCGCGGTGGTTGACCAGACAAACCACGACGCTAGCCCGCCACCTAAGTTATGAGTCAGGAAAAAAGGCGACAGAGTAATCTGTCGCCTTTTCTTTGCTTGCTTTGTAATCACTCGATGACCAAAAGTAAAAACCCGCCGAAGCGGGTTTTTACGTAAAACAGGTGAAACTGACGCTAGCCGGTCTCTCGTAGCGGCCGCTGCAGTCCGGCAAAAAAGGGCAAGGTGTCACCACCCTGCCCTTTTTCTTTAAAACCGAAAAGATTACTTCGCGTTATGCAGGCTTCCTCGCTCACTGACTCGCTGCGCTCGGTCGTTCGGCTGCGGCGAGCGGTATCAGCTCACTCAAAGGCGGTAATACGGTTATCCACAGAATCAGGGGATAACGCCAGGAAAGAACATGTGAGCAAAAGGCCAGCAAAAGGCCAGGAACCGTAAAAAGGCCGCGTTGCTGGCGTTTTTCCGCAGGCTCCGCCCCCTGACGAGCATCACAAAAATCGACGCTCAAGTCAGAGGTGGCGAAACCCGACAGGACTATAAAGATACCAGCGTTCCCCCTGGAAGCTCCCTCGTGCGCTCTCCTGTTCCGACCCTGCCGCTTACCGGATACCTGTTCCACCTTCTCCCTTCGGGAAGCGTGGCGCTTTCTCATAGCTCACGCTGTAGGTATCTCAGTTCGGTGTAGGTCGTTCGCTCCAAGCTGGGCTGTGTGCACGAACCCCCCGTTCAGCCCGACCGCTGCGCCTTATCCGGTAACTATCGTCTTGAGTCCAACCCGGTAAGACACGACTTATCGCCACTGGCAGCAGCCACTGGTAACAGGATTAGCAGAGCGAGGTATGTAGGCGGTGCTACAGAGTTCTTGAAGTGGTGGCCTAACTACGGCTACACTAGAAGAACAGTATTTGGTATCTGCGCTCTGCTGAAGCCAGTTACCTTGGAAAAAGAGTTTGGTAGCTCTTGATCCGGCAAACAAACCACCGCTGGTAGCGGTGGTTTTTTTGTTTGCAAGCAGCAGATTACGCGCAGAAAAAAGAAAGAATATCAAGAAGATCCTTGATCTTTATTACGGGGTCTGACGCTCAGTGGAACGAAAACTCACGTTAAGGGATTGGTCATGAGATTATCAGAAAAAGGATCTCGCCTAAATCCTTTTAAATTAAAAATGAAGTTTTAAATCAATCTAAAGTATATATGAGTAAACTTGGTCTGACAGCTCGAGGCTTGGATTCTCACCAATAAAAAACGCCCGGTGGCAACACAGCGTTCTGAACAAATCCAGATGGAGTTCTGAGGTCATTACTGGATCTATCAACAGGAGTCCAAGCGAGCTCGATATCAAATTACGCCCCGCCCTGCCACTCATCGCAGTACTGTTGTAATTCATTAAGCATTCTGCCGACATGGAAGCCATCACAAACGGCATGATGAACCTGAATCGCCAGCGGCATCAGCACCTTGTCGCCTTGCGTATAATATTACCAGATGGTGAAAACGGGGGCGAAGAAGTTGTCCATATTGGCCACGTTTAAATCAAAACTGGTGAAACTCACCCAGGGATTGGCTGAGACGAAAAACATATTCTCAATAAACCCTTTAGGGAAATAGGCCAGGTTTTCACCGTAACACGCCACATCTTGCGAATATATGTGTAGAAACTGCCGGAAATCGTCGTGGTATTCACTCCAGAGCGATGAAAACGTTTCAGTTTGCTCATGGAAAACGGTGTAACAAGGGTGAACACTATCCCATATCACCAGCTCACCGTCTTTCATTGCCATACGAAATTCCGGATGAGCATTCATCAGGCGGGCAAGAATGTGAATAAAGGCCGGATAAAACTTGTGCTTATTTTTCTTTACGGTCTTTAAAAAGGCCGTAATATCCAGCTGAACGGTCTGGTTATAGGTACATTGAGCAACTGACTGAAATGCCTCAAAATGTTCTTTACGATGCCATTGGGATATATCAACGGTGGTATATCCAGTGATTTTTTTCTCCATTTTAGCTTCCTTAGCTCCTGAAAATCTCGATAACTCAAAAAATACGCCCGGTAGTGATCTTATTTCATTATGGTGAAAGTTGGAACCTCTTACGTGCCCGATCAACTCGAGTGCCACCTGACGTCTAAGAAACCATTATTATCATGACATTAACCTATAAAAATAGGCGTATCACGAGGCAGAATTTCAGATAAAAAAAATCCTTAGCTTTCGCTAAGGATGATTTCTGGAATTCGCGGCCGCTTCTAGAGTACTGCGATGAGTGGCAGGGCGGGGCGTAAGAGTTGGTACAAGAAACCATTATTATCATGACATTAACCTATAAAAATAGGCGTATCACGAGGCCCTTTCGTCTTCACCTCGAGCACAGCTAACACCACGTCGTCCCTATCTGCTGCCCTAGGTCTATGAGTGGTTGCTGGATAACTTTACGGGCATGCATAAGGCTCGTATAATATATTCAGGGAGACCACAACGGTTTCCCTCTACAAATAATTTTGTTTAACTTTTTAATTAACGGCCGGCTTGTCGACGACGGCGGTCTCCGTCGTCAGGATCATCCGGGCATCGATCGTACGTCCGGCAATTAAAAAAGCGGCTAACCACGCCGCTTTTTTTACGTCTGCAGGCGCCACTCGATTCTAGGGCGGCGGATTTGTCCTACTCAGGAGAGCGTTCACCGACAAACAACAGATAAAACGAAAGGCCCAGTCTTTCGACTGAGCCTTTCGTTTTATTTGATGCCTCTAGCACGCGTACCATGGGATCCCCCGGGCTGCAGGAATTCGATATCAAGCTTTTATTTGTGAGAGATCATCCATGCCATGTGTAATCCCAGCAGCTGTTACAAACTCAAGAAGGACCATGTGGTCTCTCTTTTCATTAGATTTTCGAAAGGGCAGATTGTGTGGACAGGTAATGGTTGTCTGGTAAAAGGACAGGGCCATCGCCAATTGGAGTATTTTGTTGATAATGGTCTGCTAGTTGAACGCTTCCATCTTCAATGTTGTGTCTAATTTTGAAGTTAACTTTGATTCCATTCTTTTGTTTGTCTGCCATGATGTATACATTGTGTGAGTTATAGTTGTATTCCAATTTGTGTCCAAGAATGTTTCCATCTTCTTTAAAATCAATACCTTTTAACTCGATTCTATTAACAAGGGTATCACCTTCAAACTTGACTTCAGCACGTGTCTTGTAGTTCCCGTCATCTTTGAAAAATATAGTTCTTTCCTGTACATAACCTTCGGGCATGGCACTCTTGAAAAAGTCATGCTGTTTCATATGATCTGGGTATCTCGCAAAGCATTGAACACCATAACCGAAAGTAGTGACAAGTGTGGGCCATGGAACAGGTAGTTTTCCAGTAGTGCAAATAAATTTAAGGGTAAGTTTTCCGTATGTTGCATCACCTTCACCCTCTCCACTGACAGAAAATTTGTGCCCATTAACATCACCATCTAATTCAACAAGAATTGGGACAACTCCAGTGAAAAGTTCTTCTCCTTTACTCAT
+
FIGJJJJJGHJJEJJJIDFEJJJFIJJJJIJJIIJ@?@JJJJJJJJDBDDHDJFJJJJJGJFJGEGDB@:>=@D>75330---15DJB@@@FFJB?<;::99;=JEDCBE>==;<432267AAAJDFJGEJJEJJJJJEFIIJFGCEIJJJEJFEFHGJJJJJJJGJJGIJJIFIJJJ75567:@A@=CGGJHEJJJFCA@AH7556G@7411/.*,--8<@<AGC?988>52B@BEHJJHJJJJHJJIIJJHJJGJIJJHJDJDAIJGGC>=<=;:B4334:=;=>99?BIJJJJJJIJJHG=<<=;9878,++/4599;DFCBABFGGJJJJGIIHJEJJDCEEC;::;EGJDFHFIGGDDIJHCIHDDJ;==EDJHJJIGIIJJJGGJJJIJHJJJGJHJIG99DEJJJIFIJIJJJIIJJJJJJIHJHFJJC===DFFFC@A=HJFJJF;::;FJC:,++++10.1119:AEFJJHJJJJJHHIJJEG@C9996330089<BHDA111041-.87<CCDA??BCB<;;<BE?GHGJIHGCIFGJJJFJJFF@JCA@AEHHJJJJJGIGGHGIFJ>>?>B<209+(',''()822275<;B@...8889('''AJEHJJFJDDDEJJD@>;====:GAC98521161((((/242-.78944430.,,('+))),',3299@BGJJHJEJIJJIJIJJFEJB=FAGCB:A+//-?G?FGJIHGDFGGJHJJFFJGG0-+'''0;(<99BCC311/79))))<?JHFHBEAE88GGFJJJJDGHJJJICFHJJDBCCGIJ@>?@GFHIJJJGFJJJGJJJDBABF>?IJFGJJHJJFJECCDJJHJJ@CDCDJJJDBCCJJJJJJIJJJE@BJHHJIJJGGHJEJGJJD21112@@HJJJJJFJHGJHFBA@FGJEFJJJGJJJHIFJFJIJJJIJGGJJJJJDFJFFJJDJJEJJJHIFJJJHHFBAAEIJJJGJJJHJEIJJJGIIJJJGGJED>?@ABBAEDE775DH@432/08:;BHFJJJJGGHCIJFJJJFJHIIIJFJJJJHGJJIGJHAA?>7%%%&&0.-.)((('()4888796+24;DCGIFEFFCCFEHHEHIIGFHJJJIFJGJGG;CABBH?AAEDJGGGDDCGBBB?>9?;;::.-()-,--.*)+.-,+++,,89;=<;997.-&'((***&'''(899DG@@@@J;:966548;?B>)))-F43339>EE89JG?C?>531&&&%(('(((//)(((2<=<21110(%&&)%%%(*--,.22753<:>@FEC::HHJGJJJJJJJDBDEJJJHJJGFIIJFIJGJJJEJGD4444:9:>65111.001:@@53016/+**6@999:JJJJJJEFFCCCB9:9:@;)(((-<><1111?==<<?DDIIHGFJEHEJJJ6666GJBCBBHD889:B@::=@FJJIJJGJJJHFJFHID>>>>IJFJFJHJJIGIEIJJFHBAJHFIEABCBJEHHEEGHIIJJJIJJ????433*))*/))))-,,*'''5DEDJGFJJIJJJJGIGGGHIIJJJIJJJJJGHJIFJJJGJJJJJJJJJJJJJJJJIJGJJJJJJIFGJJF;::530))))+)*,>HGGFJIJGIFJJJIFJEJIC988ACDCEEDF@ABAIGFDHEA998:DGHJJHHGFHJFJJIIA@@<8=;959.../>;9667>@:JFJFEG:9+(9((ECJJJIHEEJJBABGGJGIJJJGHFJJJJJJJFFHGJJIJJHHJJJGHHHJHFJFCBCJIGFAAEHJJJJJJHJJJJGEJJJHHGIJJJJJJGGJGDDBE?ECEHGIGIJJJJGIJJJJJJFJHJJJJJJJJJIJJGIJIJJJFIFJJIJJJFJJDCD>>774,=9:@;<954...@JJJIJGJHJAJIJJJJHJIIHJIJJJEGHGFGJFG:998<>6555CHHJJJJJJJGF73336JJJJHJGHHIJJJJJJJJJHJFJFJIFFGI::;<9JHIJHDFC9;EJJCEE;:;;JJJEG@3JEJ???AGHJJFJJIJFFEJJFIJJGH>>??JJJJJJGHJJJJJJJFFEDJGJJGJJEEGJDJGIJJJJ</0EJJGJJEDECDCCIFIJJGJGCJ>?>FJHJJEJIJFJGJHJDFGIIJJJJIJJJJDIIJJJIJHJEECEJEJJGHGGJGJFJJJJJIHJIJIJJJHGJHJEID=88:;A?CFHJHJHJHIIJJJEEB@?>?>>?=@JGFJF=BCCCHIJJJGEDCJJJIJJJHJJ?A>=??EJJGJIJJJJJJHJJIHJJJJGJJJJFJGJJHJJJJJFJJJHJJJHJJJHJJJFJJJIJJGJIJ>BHFJJJIHDGFFBBDACDA??@>>:D;;9369=7678E@DGC>?4457<:;9/?CDIHJJFCDCIJJJJFJJJJJIJJGFIJJJ==742-,,+($$$$$$%06:HHHHJJJIFJ?22100////;AAGHHJFJJJJHFIHJHFEJIJJJGJHJJJJ<;@@@GJGFJJGIGJHJJJJJHJJJJJJJJGIJJIFJJJJJJJJHHFFJGCDGDIGJJJJJJEFEEEGGDEHFEGDACAAD>JEHJIHJIHJJHFEJIHJIJJJGGFJHFE7+==AJGJGIJCDACIDHGEJJJIHHFEIIGJJJJHJJJJD@C?JIHJJGJJJJIGHJIJGIEGEHJJJGDDBBJJDCCDJDFJJD:97998<:;>?ADCBCCDHG::8*)((*)**,,3>>DDEHGEDGHJJJFJBCBBIGJIGJGJJGFBEA?JFHJI???AI9999@EJJEJDEHDEHJJJFGJJIHJGJEDEHBJJFFDDHGHEIGFICF@@AGEDJDGDEJJGHIJJEHJJFJFCAAADJCBDGJIIJJFJHA?@ADABE@?CC;<<>EF95521125551/101168=>DFA?BBB@CCFFH==>?777=GDB<<<=CDFFDBBACDBDFDGJHFGHDFEG*)))4:<;?=>@AACBBB@@BCAA@ABBFECB@A@CEFEA@B@DACAAA>@?<;>?@DC@<%%%&&%%+.1<?)$''&'')+-11136:BCE@BAAAABCA?A>===@@@@====@A@@>??@AA@ACCEBB===?JEDC7666:;:?A????A??@BA@@@?@B?@@@@>?>?=777>AA@?:;;<BDBCEHDF@>>==??@AA>=<;=?CJEB<;;;>>?>?EDB@@?C@BD@@ACED?????==>AD@?@@@@><<;<<=>?AA??=<<=>><<<>?>=667:;88:<<<<::;;=<;;;;;:5<:3988:<@CCB>;;;;<;;::9:?CA?;9876777;;;:98987789976679;=>=5667=<>?>=<<=??>>:8889=;<<:9889;=@;998<<<=B>>>>@?=;::99?>>?@A?=;9888888:<>H:998=;899;<<=>>??>>>?A>=;;<>>??>>>?><43**+.788;::89:75667=<<;9988889:;<::99:3337;9999;9:989999+,2'<<::88:89::::9:<=CBA<<766699::::889;<>=;;;;;;9:::=@?8443588:;;;999:<<?=9988<:<=???=<;;<<<;;<;<>=<<<==><;::::999:>==<<;;;=<=<<99:9>=<;;;==<<=??D?<;:;:::7789<@???==?;9::/-)
@Glass_F3P_10_D3_6_24_33
CTAAGGATTTTTTTTATCTGAAATTCTGCCTCGTGATACGCCTATTTTTATAGGTTAATGTCATGATAATGATGACTCTTACCCGTCGGTGGCACTCGAGTTGATCGGGCACGTAAGAGGTTCCAACTTTCACCATAATGAAATAAGATCACTACCGGGCGTATTTTTTGAGTTATCGAGATTTTCAGGAGCTAAGGAAGCTAAAATGGAGAAAAAAATCACTGGATATACCACCGTTGATATATCCCAATGGCATCGTAAAGAACATTTTGAGGCATTTCAGTCAGTTGCTCAATGTACCTATAACCAGACCGTTCAGCTGGATATTACGGCCTTTTTAAAGACCGTAAAGAAAAATAAGCACAAGTTTTATCCGGCCTTTATTCACATTCTTGCCCGCCTGATGAATGCTCATCCGGAATTTCGTATGGCAATGAAAGACGGTGAGCTGGTGATATGGGATAGTGTTCACCCTTGTTACACCGTTTTCCATGAGCAAACTGAAACGTTTTCATCGCTCTGGAGTGAATACCACGACGATTTCCGGCAGTTTCTACACATATATTCGCAAGATGTGGCGTGTTACGGTGAAAACCTGGCCTATTTCCCTAAAGGGTTTATTGAGAATATGTTTTTCGTCTCAGCCAATCCCTGGGTGAGTTTCACCAGTTTTGATTTAAACGTGGCCAATATGGACAACTTCTTCGCCCCCGTTTTCACCATGGGCAAATATTATACGCAAGGCGACAAGGTGCTGATGCCGCTGGCGATTCAGGTTCATCATGCCGTTTGTGATGGCTTCCATGTCGGCAGAATGCTTAATGAATTACAACAGTACTGCGATGAGTGGCAGGGCGGGGCGTAATTTGATATCGAGGCTGAGCTTGGACTCCTGTTGATCAATCCAGTAATGACCTCAGAACTCCATCTGGATTTGTTCAGAACGCTCGGTTGCCACCGGGCGTTTTTTATTGGTGAGAATCCAAGCCTCGAGCTGTCAGACCAAGTTTACTCATATATACTTTAGATTGATTTAAAACTTCATTTTTAATTTAAAAGGATCTAGGTGAAGATCCTTTTTGATAATCTCATGACCAAAATCCCTTAACGTGAGTTTTCGTTCCACTGAGCGTCAGACCCCGTGAGAAAGAATCAAAGGATCTTCTGAGATCCTTTTTTTCTGCGCGTAATCTGCTGCTTGCAAACAAAAAAACCACCGCTACCAGCGGTGGTTTGTTTGGGATCAAGAGCTACGACTGTTTCCGAAGGTAACTGGCTTCAGCAGAGCGCAGATACCAAATACTGTTCTTCTAGTGTAGCCGTAGTTAGGCCACCACTTCAAGAACTCTGTAGCACCGCCTACATACCTCGCTCTGCTAATCCTGTTACCAGTGGCTGCTGCCAGTGGCGATAAGTCGTGTCTTGTACCGGGTTGGACTCAAGACGATAGTTACCGGATAAGGCGCAGCGGTCGGGCTGAACGGGGGGTTCGTGCACACAGCCCAGCTTGGAGCGAACGACCTACACCGAACTGAGATACCTACAGCGTGAGCTATGAGAAAGCGCCACGCTTCCCGAAGGGAGAAAGGCGGCCGGTATCCGGTAAGCGGCAGGGTCGGAACAGGAGAGCGCACGAGGGAGCTTCCAGGGGGAAACGCCTGGTATCTTTATAGTCCTGTCGGGTTTCGCCACCTCTGACTTGAGCGTCGATTTTTGTGATGCTCGTCAGGGGGGCGGAGCCTGTGGAAAAACGCCAGCAACGCGGCCTTTTTACGGTTCCTGGCCTTTTGCTGGCCTTTTGCTCACATGTTCTTTCCTGCGTTATCCCCTGATTCTGTGGATAACCGTATTACCGCCTTTGAGTGAGCTGATACCGCTCGCCGCAGCCGAACGACCGAGCGCAGCGAGTCGTGAGCGAGGAAGCCTGCATAACGCGAAGTAATCTTTTCGGTTTTAAAGAAAAAGGGCAGGGTGGTGACACCTTGCCCTTTTTTGCCGGACTGCAGCGGCCGCTACTAGTAGACCGGCTAGCGTCAGTTTCACCTGTTTTACGTAAAAACCCGCTTCGGCGGGTTTTTACTTTGGTCATCGAGTGATTACAAAGCAAGCAAAGAAAAAAGGCGACAGATTACTCTGTCGCCTTTTTCCTGACTCATAACTTAGGTGGCGGGCTAGCGTCGTGGTTTGTCTGGTCAACCACCGCGGTCTCAGTGGTGTACGGTACAAACCCCGACGTGCACAGCTGTCACCGGATGTGCTTTCCGGTCTGATGAGTCCGTGAGGACGAAACAGCCTCTACAAATAATTTTGTTTAAGAATTCATTAAAGAGGAGAAAGGTACCATGAGTAAAGGAGAAGAACTTTTCACTGGAGTTGTCCCAATTCTTGTTGAATTAGATGGTGATGTTAATGGGCACAAATTTTCTGTCAGTGGAGAGGGTGAAGGTGATGCAACATACGGAAAACTTACCCTTAAATTTATTTGCACTACTGGAAAACTACCTGTTCCATGGCCAACACTTGTCACTACTTTCGGTTATGGTGTTCAATGCTTTGCGAGATACCCAGATCATATGAAACAGCATGACTTTTTCAAGAGTGCCATGCCCGAAGGTTATGTACAGGAAAGAACTATATTTTCAAAGATGACGGGAACTACAAGACACGTGCTGAAGTCAAGTTTGAAGGTGAATATTGCCTTCTAATAGATCGAGTTAAAAGGTATTGATTTTAAAGAAGATGGAAACATTCTTGGACACAAATTGGAATACAACTATAACTCACACAATGTATACATCATGGCAGACAAACAAAAGAATGGAATCAAAGTTAACTGGAACCGATCACAACATTGAAGATGGAAGCGTTCAACTAGCAGACCATTATCAACAAAATACTCCAATTGGCGATGGCCCTGTCCTTTTACCAGACAACCATTACCTGTCCACACAATTGCCCCTTCGAAAAATCCCAACGAAAAGAGAGACCACATCGTCCTCTCTAGTTGTAACAGCTGCTGGGATTACACATGGCATGGATGATCTCTACAAATAAAAGCTTGATATCGAATTCCTGCAGCCCGGGGGATCCCATGGTACGCGTGCTAGAGGCATCAAATAAAACGAAAGGCTCAGTCGAAAGACTGGGCCTTTCGTTTTATCTGTTGTTTGTCGGTGAACGCTCTCCTCGAGTGCAGCAAATCCGCCGCCCTAAAATGAGTGGCGCCTGCAGACGTAAAAAAAGCGGCGTGGTTAGCCGCTTTTTTAATTGCCGGACGTACAATCGATGCCCGGATGATCCTGACGACGGAGACCGCCGTCGTCGACAAGCCGGCCGTTAATTAAAAAGTTAAACAAAATTATTTGTAGAGGGAAACCGTTGTGGTCTCCCTGAATATATTATACGAGCCTTATGCATGCCCGTAAAGTTATCCAGCAACCACTCATAGACCTAGGGCAGCAGATAGGGACGACGTGGTGTTAGCTGTGCTCGAGGTGAAGACAAACGGCCTCGTGATACGCCTATTTTTATAGGTTAATGTCATGATAATAATGGTTTCTTAGACGTCGAGTACGCCCCCGCCCTGCCACTCATCGCAGTACTCTAGAAGCGGCCGGGGACAGGAATCATCG
+
HJFJJIJJGFGJJJJHEJJGIJJGJJJGEFHJGIHJJJIGIHJIJHJJJJFJIJFJJJJJJIJGJJJHFC7667432)()(*/.+.-('')?>75445@@DEADFHDFFF:::;JJHFDFGJEDA999=CFCJFHEHGJCJJFFF53<33?===BGJGIJHGGJJJJJJ<::9IIJ5555CJJJJJJGHJIGJHHJJJHJJFFGGIICGJAAAGJJJJJJIJJJJJHJJJHJJJEFFEJJJHJIJJJJHJIJJHJF9887<=BCCB@@AAJBCAHJJJJJJHJJJJGJGJ,,++224:68652457DHIHIJJEJJJGDFJFJJJJFF55,+*,,-,,66BGJIJJECDDH@F87BEJ@A>>?@FHFJJJJIGEHFHFIGJJJEGJFJHJGEJF=JJJFJIJJJHIJGFJEH:::;DDHHJIJECAA@ADDIJHJJJJHIJJJFJJJGGJJJGJIJJJEFEJJHFEFHJJJJGJJHFEDFEHJGJJJJJJJHHFJJGFFIIJJJJJJFCEDGJJHJFJEHJIHHEHGHJJHJJJJGJHDHCHJIJFEJHJJJGJJJIEFBJEB=C>>>GC?>@>=4/13368DG?@?@CCJIJJE:6/./)'')/249;/DEJJIJJJJJHJJGGHJJJGJHJJJJA666:-+++*)('&&&%,.1CABA@DFFCFFDGJHJIB@BBJJJJJHH1116DJIGHIEFJJHFJJJJC?ABCIBJEECGJIA?@?J>>?JJJJJJJJHGJGJJIGJHIHIJJJJFJJHJHJJFB:777/55.,,,(++,2BBBDIHJJJJFGFEJFJJJJJGJGEJHIJJGJJJJJJJJJJGJJJJFDGFIC?>>>JIJJJFJJHJJ?@?@IJHIJJJIHJJJJHGGFBGIIHJJJ9200.'))((()1./:?@B@@:.*)++-,(((JJEGJJJJJEEFJJGJHFIJGJJIJJJGIJJJJJJJJJHJJJJHBAAEDCD<ADCJJJGJIEHJHJEEJGHJJFDDDDEJIHFJEJJJJJJJJBBABDJJJJJJJJJJJJGJJHGGJJJJEDCJJFFJJJDJJJJFJJ@JIJJHJFHJJIHJHJIJJIE6566IECBA?8('''<?>@A<<<<<:;DIHIJJFJJIJJJJJGJJJJCACBJJG<::89:9AC7777DJIJFHECE90*$#$%(*...&'118<CBFEF?+*%&//097761,0:>8443113@8777<=<HEDHE5EGGIJEFIJJJJFI3332:;>>E@JJDHFEEGFG@>4,&%%(3:333477<;3('&''**3375;GJHGJIJJIJJJJGHJJJJJJGJIGFJFJGEDEEGJJGJGJFJJIJIEDEJJJJJJJGEIDIJEFIJJJJJGJJHJJJJIGJJJFEDFJA?>??@<<<=988:9:ACGFGJG=<;<JJHJICHJJJJJJJJJJJIJJHGIJJJ?>>9868400..-,-''''//4?8HC@:8999??A??AEFJJJJIJJJIFHJFGHIEGEFFGJFCAABJIJGEFFEJJJEIEEEJJGEJHJJJGJJFDHC>?IHEECBDGFJ<<<<JJJFIHJJJGJGJJFJJGFJFJJJJJJIIJG??>66I@JDCCCEJJIJA@D98877;:=:<?:;9+)(''(+9;BCCGIJIJJJJGJJHJJEHFEJJHFIJGHIHHJJE<<<H>C:::;<95799JJJJJD::88::=53**++9DDGFEJJJIJFJJHJJJJGHJGGHGJHJJJJFIGHIJGDHEEFJHJFIJJJJJE>?;1011E@==6312,,8;=?=>HGJEEEFEFJIJJJGIGIJDDFJJB4233:;789JGIGIJJHJFH+***+++++?ACIJJJJJJJJJJJIGJJJJIJJEJDHHDFFJJGJJJHHHJJHFJIFJJJEB@DFHJD>>>@JHDJEJJJJJJGJJH??CDIHIJIHJJJJIJFBAB@DB@DCJIED6''(BFDBA@FJJEGEJJJIJJHJJGHGEEHCJHJJJJJJAABEJJJHJJHFHJEJGIJAFGJJHJGJIGIHHIC=:9366=>@FCFDDIHHIHHHIHJJJHJHFJJGDJHGJHGJGHIJHHFJJA@::B@=FFJJJFJJJJHFHEEJFHFDC6666@<;9<>::;867''&(3-@FGJJJJGEHJJJFGHGIJJJIDDDDC@>958=BJJGBHJGJJJJFEJJHGEGFCC>;AEJFHJCBCBA99IJEEEEJJJGJJJIJHFJGFGJJCAEHJJIIJJHJJIJEIEHHIJIJIEFDDHGBBCJJJJFJJBCABDCABB:;;8:::<<=11134489BBJFHGIJIJJFEGEIG?CBCHJJJ=;43558HGHJJJFAABCH=<<?HJJJJIJJJIJJJJJJACB<CDHJDIEHJJJJJJJJECEJJJJJJJEFDEFFHJIJIJFIIDEEGJCEDIJJJGJJJGJJJHIJJJIJJIJJIJJJJIJHFIHJFFIGIJJJFJIJJJJJJGJIJJJJJJJJJJ8777EJGJGDCHJJHJJJJJJJGIFJJJJJJHJGJJIHIHA<?;A@8:B=IJ=>>=?FIHDIGJGEDJJJJFHEJIJJJIIJGIGFFIJJJFJIIJJJJGJGEHJJJGFEGJJJGJJJIJIJEDEDHJJJJHJJIFEB65544988///=JJ?<<>?89544<;;++++DEHIBCCAJGJJDFCDJHJFGFJGE==@;HA=A55543398BHIJJJJJJJGJHEEJJGJJJJHIJHIJJGHGGJJJIJJHHIFJIHIIHDC*)(&.10&&)*:('$$('%%'),*+,//9:JJJJF@@10//0D3113>802?BDEGJIFJJ;++++:AAA;<BCGHEJJIHJJGJGJJJJJJJJJJGHGJGGHJ<;;;86666HCB@?==@DEJJJGBAAFA@HA>:879?@542.**+202/.-,--.//1444DIHJJJJJJGJJJIDCECJFJJFJJJJJIJGJJJJGEIJJJGFJIIGJGGJIJGGIFFC7777HJDCC?=89>/FFIGIFHIJJJHGJJEJFHJA>::6)((30,*+*.,,-****+.3223;;@EE=:961..16++'$$&*,**'*))-.0800EIHJJJJHHGJJJJJFHIDJFECFIFJJD=;<<I<>?>....DGJIH@@A@JGGJGABDDBBBECE@A=9;223JCDABA?8656>HHCCEJJIF:::;JIJJGJJJJJDJJG?BADHGDH10//6BCEEGB93++??=;>@.---4<<DACBCIDJJJGJF====E>=;<;////6.,,,0('%%''')6<A<E@<<<>G42255(((/4BA;;:;EDFGJDBA+**CJGFJHEDIJEGGGEFIHJGI>5JEJJEJDIDJE:999;521***())*((*,+-->8889@@><=99:,,.?AAAAEHDDB?@CCEHHJEJJJHBDCFFEFGFHIGJJGIFFIJDDHEGFJGJJJJGHIHGIHJJJJJHFIGJJJJJJEHEEEHIJHJ00/,0..,++++)*'(=@EJFJHEGIEJIJHJJJHJJJJHJJGIFHJJJEBBFIJ=>BBDFDA/.-/0/01DHBBCCJJHJJHJJJFHJIIHJJDDACI776.+*'(')&$$&'*)+<BCDJCECEAJJJJJJHHIIJHHGJHJJJIJJIJGIHGJJJGJJJGJHEEHJJB,,,-772123>EBIHFJJJJJJJJJJJGIGIFIGJHH>=>>?B)((*'%%$&$$$'&*'.//)&
@Glass_F3P_10_D3_6_24_34
GAGGAGAAAGGTACCATGAGTAAAGGAGAAGAACTTTTCACTGGAGTTGTCCCAATTCTTGTTGAATTAGATGGTGATGTTAATGGGCACAAATTTTCTGTCAGTGGAGAGGGTGAAGGTGATGCAACATACGGAAAACTTACTCTTAAATTTATTTGCACTACTGGAAAACTACCTGTTCCATGGCCAACACTTGTCACTACTTTCGGTTATGGTGTTCAATGCTTTGCGAGATACCCAGATCATATGAAACAGCATGACTTTTTCAAGAGTGCCATGCCCGAAGGTTATGTACAGGAAAGAACTATATTTTTCAAAGATGACGGGAACTACAAGACACGTGCTGAAGTCAAGTTTGAAGGTGATACCCTTGTTAATAGAATCGAGTTAAAAGGTATTGATTTTAAAGAAGATGGAAACATTCTTGGACACAAATTGGAATACAACTATAACTCACACAATGTATACATCATGGCAGACAAACAAAAGAATGGAATCAAAGTTAACTTCAAAATTAGACACAACATTGAAGATGGAAGCGTTCAACTAGCAGACCATTATCAACAAAATACTCCAATTGGCGATGGCCCTGTCCTTTTACCAGACAACCATTACCTGTCCACACAATCTGCCCTTTCGAAAGATCCCAACGAAAAGAGAGACCACATGGTCCTTCTTGAGTTTGTAACGCTGGGATTACACATGGCATGGATGATCTCTTAAATAAAAGCTTGATATCGAATTCCTGCAGCCCGGGGGATCCCATGGTACGCGTGCTAGAGGCATCAAATAAAACGAAAGGCTCAGTCGAAAGACTGGGCCTTTCGTTTTATCTGTTGTTTGTCGGTGAACGCTCTGAGTAGGACAAATCCGCCGCCCTAGAATCGAGTGGCGCCTGCAGACGTAAAAAAAGCGGCGTGGTTAGCCGCTTTTTTAATTGCCGGACGTACGATCGATGCCCGGATGATCCTGACGACGGAGACCGCCGTCGTCGACAAGCCGGCCGTTAATTAAAAAGTTAAACAAAATTATTTGTAGAGGGAAACCGTTGTGGTCTCCCTGAATATATTATACGAGCCTTATGCATGCCCGTAAAGTTATCCAGCAACCACTCATAGACCTAGGGCAGCAGATGGGACGACGTGGTGTTAGCTGTGCTGAAGATCAGCGCAAAGGGCCTCGTGATACGCCTATTTTTATAGGTTAATGTCATGATAATAATGGTTTCTTAGACGTCGAGTCTTACGCCCCGCCCTGCCACTCATCGCAGTACTCTAGAAGCGGCCGCGAATTCCAGAAATCATCCTTAGCGAAAGCTAAGGATTTTTTTATCTGAAATTCTGCCTCGTGATACGCCTATTTTTATAGGTTAATGTCATGATAATAATGGTTTCTTAGACGTCAGGTGGCACTCGAGTTGATCGGGCACGTAAGAGGTTCCAACTTTCACCATAATGAAATAAGATCACTACCGGGCGTATTTTTTGAGTTATCGAGATTTTCAGGAGCTAAGGAAGCTGAAGTGAAAAAAATCACTGGATATACCACCGTTGATATATCCCAATGGCATCGTAAAGAACATTTTGAGGCATTTCAGTCAGTTGCTCAATGTACCTATAACCAGACCGTTCACCTGGATATTACGGCCTTTTTAAAGACCGTAAAGAAAAATAAGCACAAGTTTTATCCGGCCTTTATTCACATTCTTGCCCGCCTGATGAATGCTCATCCGGAATTTCGTATGGCAATGAAAGACGGTGAGCTGGTGATATGGGATAGTGTTCACCCTTGTTACACCGTTTTCCATGAGCAAACTGAAACGTTTTCATCGCTCTGGAGTGAATACCACGACGATTTCCGGCAGTTTCTACACATATATTCGCAAGATGTGGCGTGTTACGGTGAAAACCTGGCCTATTTCCCTAAAGGGTTTATTGAGAATATGTTTTTCGTCTCAGCCAATCCCTGGGTGAGTTTCACCAGTTTTGATTTAAACGTGGCCAATATGGACAACTTCTTCGCCCCCGTTTTCACCATGGGCAAATATTATACGCAAGGCGACAAGGTGCTGATGCCGCTGGCGATTCAGGTTCATCATGCCGTTTGTGATGGCTTCCATGTCGGCAGAATGCTTAATGAATTACAACAGTACTGCGATGAGTGGCAGGGCGGGGCGTAATTTGATATCGAGCTCGCTTGGACTCCTGTTGATAGATCCAGTAATGACCTCAGAACTCCATCTGGATTTGTTCAGAACGCTCGGTTGCCACCGGGCGTTTTTTATTGGTAGAATCCAAGCCTCGAGCTGTCAGACCAAGTTTACTCATATATACTTTAGATTGATTTAAAACTTCATTTTTAATTTAAAAGGATCTAGGTGAAGATCCTTTTTGATAATCTCATGACCAAAATCCCTTAACGTGAGTTTTCGTTCACTGAGCGTCAGACCCCGTAGAAAAGATCAAAGGGATTTTCTTGAGATCCTTTTTTTCTGCGCGTAATCTGCTGCTTGCAAACAAAAAAACCACCGCTACCAGCGGTGGTTTGTTTGCCGGATCAAGAGCTACCAACTCTTTTTCCGAAGGTAACTGGCTTCAGCAGAGCGCAGATACCAAATACTGTTCTTCTAGTGTAGCCGTAGTTAGGCCACCACTTCAAGAACTCTGTAGCACCGCCTACATACCTCGCTCTGCTAATCCTGTTACCAGTGGCTGCTGCCAGTGGCGATAAGTCGTGTCTTACCGGGTTGGACTCAAGACGATAGTTACCGGATAAGGCGCAGCGGTCGGGCTGAACGGGGGGTTCGTGCACACAGCCCAGCTTGGAGCGAACGACCTACACCGAACTGAGATACCTACAGCGTGAGCTATCGGGAGGGCATCACTCCCGAAGGGAGAAAGGCGGACAGGTATCCGGTAAGCGGCAGGGTCGGAACAGGAGGCGCACGAGGAGGCTCAGGGGGAAACGCCTGGTATCTTTATAGTCCTGTCGGGTTTCGCCACCTCTGACTTGAGCGTCGATTTTTGTGATGCTCGTCAGGGGGGCGGAGCCTGTGGAAAAACGCCGGCGACGCCGGCTCCGTTCCTTGGCCTTTTGCTGGCCTTTTGCTCACATGTTCTTTCCTGCGTTATCCCCTGATTCTGTGGATAACCGTATTACCGCCTTTGAGTGAGCTGATACCGCTCGCCGCAGCCGAACGACCGAGCGCAGCGAGTCGTGAGCGAGGAAGCCTGCATAACGCGAAGTAATCTTTTCGGTTTTAAAGAAAAGGGCAGGGTGGTGACACCTTGCCCTTTTTTGCCGGACTGCAGCGGCCGCTACTAGTAGACCGGCTAGCGTCAGTTTCACCTGTTTTACGTAAAAACCCGCTTCGGCGGGTTTACTTTTGGTCATCGAGTGATTACAAAGCAAGCAAAGAAAAAAGGCGACAGATTACTCTGTCGCCTTTTTCCTGACTCATAACTTAGGTGGCGGGCTAGCGTCGTGGTTTGTCTGGTCAACCACCGCGGTCTCGTGAGTGTGACACAAACCCCAACATGCACAGCTGTCACCGGATGTGCTTTCCGGTCTGATGAGTCCGTGAGGACGAAACAGCCTCTTCAAATAATTTTGTTAACG
+
87ABDFGJJJJHGEGEJGHFJHJJJGFGJJFDGGFHJJHJGJEJJJGJIJJJGJEJJFIDDCDJDDCHDDEFGEJJIFJHJGJHJJEECCDDJFHB:222:BAEJIGJIHIJJJJFHJIHGDJFJJIJJHJFFEGJIJJED20(&%'''5=DFDEBBBHIJGHHJHIJGJJJIFFEEJJHJHJJHHFJJJJHGDEEFJJJFHIGJJICEDFCDCBJFDEJEJJJDDCJJ?===AAAB>>7-,,,DCBBCCGIJ@AAAJ;99754344889FGCFIEEDGJJI@??AJFFDECEECA@@>FJGFB>?CD>***@HJJHEJGGC@>88;AGCDIJEFEEDFHAABBJIJGJEGEIEEJDJHEEEDDCDDABCFJBJECGJE@?@AC@??@CAAEJGDGEBEEIGBCDDHFGDC?=:9977DECFIBFCBDIJJDEGEBFFGHJJFJJJJJJEDEEGHJICCCFFECCA@BBDEGDIFCHJFIFIHDIHHHGFEEGBBJFECEEFCCBBDBDDDGEHFJGDCCBCDDEDEFCDIA?<<=EJEEAA?9999DEDDEDBCBDEDDBDCEDDCEFDFDGDEFFEEGJIHGGJJJJJJHIJJJGHFJJJJHJHJJHIGIJJJIHJGJJ?JJEHJJJJJCD5@D=75//0A8229999>?D=JJD;@B@?<=@JHHFEIJJJJJHE8778<726.-+'&&*5<JJGHJJJCDBBIEE?>==('''/++,%%'357>HEDFE>?A@GFAAA@BAAFEC>:76B9:9HHIJJJJGFHJFJJ?@??EGJ6555CDFJIHJHJHEJJJDDHHJIJI5445JJJJJJJJJIFGHJDHG31123007+))*@:@BEHIIFDEJJJH655.-&&'')128:.--05A;@D9999J.)())'''(:EJJJDEDHE?:9756565JFHGIGGJJJFJJGJHFJJJJBB<;;@43(3557677CBBB@?@CA:::9>=:6;:BHIGDCB=>>97579;BGGGDJIJJJEGCBBADJHJJJEEJJGJFJJIJJHJJGJJJJJJGJJJJJIGHJEH@('9=1,788=<<?BFHGJIJJIJEJGJJJHHJFIEJEGJJHHJJIJHJIEEFEJGHIHJJJHHJIFFJFHJGIJGJCCGJGIGIHHJJJIIEE;;8+'''12****>@BJJEGACBCB91.-+&(((('%%%&%%%*>BAHFBCEHJJJJGGJHJHGJJJJJGHJJEJJJJJIJJHIJFHJGIJHJJJJJIJJJDHFGHJJGFHFFHEF999FC?A>JJJJJJHHJIGB?B@AB=93.,-49@GJIGFJFE??@@JEDCCJCDCDHJGJJHFJIIJJJJJFJJJJIDEF;??GEFIGJGJJJJJHHJJJJGJJJJIJJJFJFJJJJJJFHGJJJJJJHEJIHJJJFJHJHJHGIJJJEB*****JD@@@BEIE???>A@@DE>AA@----5546:976117745-,,..9677;<CADFABBCHB@>?C@AAFDE@>?JJJJIJJHGHE:999?JJEDEFGJJEJBAAB?>@;-*)('(*%%%%&%)(%%*5>=555BJGGJJJIEDJFEJFJJJIJFJGJJJJJ:::;@B@JJEIDEIJJJJCDDEJDBAIHJGIJJJJFA?@@JJHJ.--.@@?>H:DDHEJHFGCCB----+(((,:>?AHFA?889CEJJGJJJJJJJJGJIJJDB3;??@@AD@ABFJJJIJJJJGJIFCGHJFA0000<<AC=???IJEBD@9CGJIGJJJHJIJJJJHIJJEJJGGGFGDEJAAABJJHJB?..-.+(((+,098845444JJJJGIJJIFFJJJJJJJJJFJJGJGJJJJEJGHGJIGJJJJJJJJJJEJJ;:::>?HB?@HEJJJJJJJGJJHFJJJHJJJJHGJGJGJJIJJJHJHDGJHJJJGJJHJJJJJFJJFGFHHJGJGFHJJJJJJJJJJJJJJJJJJHJGEHJJJHJJIJJJJHJIGJJJJJGFJJICFDCBFJFHGJFFJJIEJHJI====EFHJJJJJJJJGFFJHJGJJIHJJJJGHEJIJJJJFEJFE@DCC?CB:.B@JGGGHGJGJHJHJIJJJJJGJGFDGJJIIJJJIJGJGHEFJJFJGJFJJJHJIJGJJJGHFGGJIJGEJIJHJJEJJJIJJJJHJJJJJJJFJJJFGJJIIGHBFEFDGIIIJHJFJIJGIJJJJIJJJJJJCFHCHEJEIJICDEJJFJDBFFI.---=9768=?5433A::EJHJIJEGG<IDD?>DEJHJJBBE766./)(.@GFEFEJJJJJJJJJJJJGJJJJJJJJJIDFEDIJJBBB?DFAGF>;9>C=6666?533>55???DDGHHDHGGJJHJHJIJEGHJJJJJEIIJIJJFJJFJJA>@?AA////739;:332-,,..4==AAEFACBG<98::6339:EJJHHIF??ABJJHJIHIJJJFEGJJJJJJJJIHJJJJFHJJJ;::;ABD6214.//JFEIJJEHJJJJHJJHGDBEEGEI22201121*'-)*-****4:;;>9;=AFGEJEBCDGEDIDJJGIIHIDBECFIJGGJBBDJJJHJGHIGFECGJJJJJHIJJJJJHH786)**+5/542239:;FEIDEFJGGHIIFJEGJJFIIJJGJJIGJJIJJGJJJFJJIHGJJJHIFEJJJJJJJDDEEJGGJIJIJGGJJJI7777??EFJJJJJJJJJJEGJEDGGJGEDDGEJHBBBBFDBGJJJFFDDIFHFDBADDEGGIGEGJJJGJJJJJJCCBBHEHJHJGIFEHJEFGEJIJHJJFGCCEEDJHHEIJJJJHGJJJJDJEEIJJGGJGECCFJHFJGJBCB==<<<?8788DDCDDDB=7445722/+8555=CDDFCCDJFD7667>>>?HIFJIJDCBAIIGEE@9999<7+++;>4443;++&%&'+(''&&'''(+()/)8;AIHFBA@BBDJJHEFIFJJJHGEHIJGFJJIFJJJJIJ?-,+,1111375101/*%%(0(-+(*(''%+BEEG<<:;9740-,**+.>;BBCDEJJGF8333@EED????JFICC;;<DEBCCDHJHFJJFJJJJFIJJJJJ=::4+**+6JGFCCCA>=?;:9:@<=<==--(%&(&''%&%$&(**(''***)(%&)*-....;ACFJJJJJJHHJHFHIJJJJFJJEGIGJHGHJJJJJJJF@((77678@BJGJEEIEJHJFDFFGDGEFFHJJIJJHJJJJHEDGHHIEHJJJGGGGGHDFCBCJDGEIJ?@>?B@?>?2**+9:9533445?@BA?B0001@=>7675=?A@BCA@BAAA@DIHJFFE4:A?CEFHDBHGGGJEIJJJHECHFJE@A6?:>@;;:9:77>?A?@@AFGCBCBADC+**)()+,+13EEBBBC=<>>FHHIIJJJJIEJHIDDFDEDHDIDA@AACA@?92.,--''(*111AB@?@@B@ACJFGFCDEBBCC??>>14:@2/4:DBACBABBBIFJHCDDBBC@?))))0><;/.-**++88977776///@FGB=<<<DFCFDHEEFIFCBCDJICCEJ>===DAAA>@>>A@J5()++**,1)&&%'(*3/006+**+113,,'''(****+756;DGCGFBB?==;<=>EAA?444521,.&')*)*'''1/-,,-,)('&((3;A??CDH/..&+(&
@Glass_F3P_10_D3_6_24_35
TTGACTGGCTTTAACGATGATTTCTGGAATTCGCGGCCGCTTCTAGAGTACTGCGATGAGTGGCAGGGCGGGCGTAAGACTCGACGTCTAAGAAACCATTATTATCATGACATTAACCTATAAAAATAGGCGTATCACGAGGCCCTTTCGTCTTCACCTCGAGCACAGCTAACACCACGTCGTCCCTATCTGCTGCCCTAGGTCTATGAGTGGTTGCTGGATAACTTTACGGGCATGCATAAGGCTCGTATAATATATTCAGGGAGACCACAACGGTTTCCCTCTACAAATAATTTTGTTTAACTTTTTAATTAACGGCCGGCTTGTCGACGACGGCGGTCTCCGTCGTCAGGATCATCCGGGCATCGATCGTACGTCCGGCAATTAAAAAAGCGGCTAACCACGCCGCTTTTTTTACGTCTGCAGGCGCCACTCGATTCTACGGCGGCGGATTTGTCCTACTCAGGAGAGCGTTCACCGACAAACAACAGATAAAACGGGAAAGGCCCAGTCTTTCGACTGAGCCTTTCGTTTTATTTGATGCCTCTAGCACGCGTACCATGGAATCCCCCGGGCTGCAGGAATTCGATATCAAGCTTTTATTTGTAGATCATCCATGCCATGTGTAATCCCAGCAGCTGTTACAAACTCAAGAAGGACCATGTGATCTCTTTTCGTTGGGATCTTTCGAAAGGGCAGATTGTGTGGACAGGTAATGGTTGTCTGGTAAAAGGACAGGGCCATCGCCAATTGGAGTATTTTGTTGATAATGGTCTGCTAGTTGAACGCTTCCATCTTCAATGTTGTGTCTAATTTTGAAGTTAACTTTGATTCCATTCTTTTGTTTGTCTGCCATGATGTATACATTGTGTGAGTTATAGTTGTATTCCAATTTGTGTCCAAGAATGTTTCCATCTTCTTTAAAATCAATACCTTTTAACTCGATTCTATTAACAAGGGTATCACCTCAAACTTGACTTCAGCACGTGTCTTGTAGTTCCCGTCATCTTTGAAAAATATAGTTCTTTCCTGTACATAACCTTCGGGCATGGCACTCTTGAAAAAGTCATGCTGTTTCATATGATCTGGGTATCTCGCAAAGCATTGAACACCATAACCGAAAGTAGTGACAAGTGTTGGCCATGGAACAGGTAGTTTTCCAGTAGTGCAAATAAATTTAAGGGTAAGTTTTCCGTATGTTGCATCACCTTCACCCTCTCCACTGACAGAAAATTCCCAGTTGACATCACCATCTAATTCAACAAGAATTGGGACAACTCCAGTGAAAAGTTCTTCTCCTTTACTCATGGTACCTTTCTCCTCTTTAATGAATTCTTAAACAAAATTATTTGTAGAGGCTGTTTCGTCCTCACGGACTCATCAGACCGGAAAGCACATCCGGTGACAGCTGTGCACGTCGGGGTTTGTACCGTACACCACTGAGACCGCGGTGGTTGACCAGACAAACCACGACGCTAGCCCGCCACCTAAGTTATGAGTCAGGAAAAAAGGCGACAGAGTAATCTGTCGCCTTTTTTCTTTGCTTGCTTTGTAATCACTCGATGACCAAAAGTAAAAACCCGCCGAAGCGGGTTTTTACGTAAAACAGGTGAAACTGACGCTAGCCGGTCTACTAGTAGCGGCCGCTGCAGTCCGGCAAAAAAGGGCAAGGTGTCACCACCCTGCCCTTTTACTTTAAAACCGAAAAGATTACTTCGCGTTATGCAGGCTTCCTCGCTCACTGACTCGCTGCGCTCGGTCGTTCGGCTGCGGCGAGCGGTATCAGCTCACTCAAAGGCGGTAATACGGTTATCCACAGAATCAGGGGATAACGCAGGAAAGAACATGTGAGCAAAAGGCCAGCAAAAGGCCAGGAACCGTAAAAAGGCCGCGTTGCTGGCGTTTTTCCCGCAGGCTCCGCCCCCCTGACGAGCATCACAAAAATCGACGCTCAAGTCAGAGGTGGCGAAACCCGACAGGACTATAAAGATACCAGGCGTTTCCCCTGGAAGCTCCCTCGTGCGCTCTTCCTGTTCCGACCCTGCCGCTTACCGGATACCTGTCCGCCTTTCTCCCTTCGGGAAGCGTGGCGCTTTCTCATAGCTCACGCTGTAGGCGCTCTATTCAGGTCGTCTTCGTCGTTCGCTCCAAGCTGGGCTGTGTGCACGAACCCCCCGTTCAGCCCGACCGCTGCGCCTTATCCGGTAACTATCGTCTTGAGTCCAACCCGGTAACAGAGACTTATCGCCACTGGCAGCAGCCACTGGTAACAGGATTAGCAGAGCGAGGTATGTAGGCGGTGCTACAGAGTTCTTGAAGTGGTGGCCTAACTACGGCTACACTAGAAGAACAGTATTTGGTATCTGCGCTCTGCTGAAGCCAGTTACCTTCGGAAAAAGAGTTGGTAGCTCTTGATCCGGCAAACAAACCACCGCTGGTAGCGGTGGTTTTTTTGTTTGCAAGCAGCAGATTACGCGCAGAAAAAAAGGATCTCAGAGGATGGCTTGATCTTTTCTACGGGGTCTGACGCTCAGTGGAACGAAAACTCACGTTAAGGGATTTTGGTCATGAGATTATCAAAAAGGATCTTCACCTAATCCTTTTAAATTAAAAATGAAGTTTTAAATCAATCTAAAGTATATATGAGTAAACTTGGTCTGACAGCTCGAGGCTTGGATTCTCACCAATAAAAAACGCCCGGTGGCAACCGAGCGTTCTGAACAAATCCAGATGGAGTTCTGAGGTCATTACTGGATCTATCAACAGGAGTCCAAGCGAGCTCGATATCAAATTACGCCCCGCCCTGCCACTCATCGCAGTACTGTTGTAATTCATTAAGCATTCTGCCGACATGGAAGCCATCACAAACGGCATGATGAACCTGAATCGCCAGCGGCATCAGCACCTTGTCGCCTTGCGTATAATATTTGCCCATGGTGAAAACGGGGGCGAAGAAGTTGTCCATATTGGCCACGTTTAAATCAAAACTGGTGAAACTCACCCAGGGATTGGCTGAGACAAAGCATCTTCTCAATAAACCCTTTAGGGAGATCAGCAAGGTTTTCACCGTAACACGCCACATCTTGCGAATATATGTGTAGAAACTGCCGGAAATAATTGTCGTGGTATTCACTCCAGAGCGATGAAAACGTTTCAGTTTGCTCATGGAAAACGGTGTAACAAGGGTGAACACTATCCCATATCACCAGCTCACCGTCTTTCATTGCCATACGAAATTCCGGATGAGCATTCATCAGGCGGGCAAGAATGTGAATAAAGGCCGGATAAAACTTGTGCTTATTTTTCTTTACGGTCTTTAAAAAGGCCGTAATATCCAGCTGAACGGTCTGGTTATAGGTACATTGAGCAACTGACTGAAATGCCTCAAAATGTTCTTTACGATGCCATTGGGATATATCAACGGTGGTATATCCAGTGATTTTTTTCTCCATTTTAGCTTCCTTAGCTCCTGAAAATCTCGATAACTCAAAAAATACGCCGGTAGTGATCTTATTTCATTATGGTGAAAGTTGGAACCTCTTACGTGCCCGATCAACTCGAGTGCCACCTGACGTCTAAGAAACCATTATTATCATGACATTAACCTATAAAAATAGGCGTATCACGAGGCAGAATTTCAGATA
+
('&)*)%%%%(*$$$$$#((()+2569CDEJCDDHJHIJEJFGJCCIJJHJJJJGEF@@@BCCC622708857))(()**2++=ADFDDEGJJJJJJIJJJJJHJJJGJJJJFJJHJJJIJJJJJJJIFHHGDHJJFEFCJEJJDJJJJHJJHJJJGJHHFFIHJI99CDJJJHJIIJJJJFJJHHJJJJJJIJJJJJGHGJHJJJJBBABEJBECAC@BBBCBBBFGAF@?@GJHGEFDJJDHDE>66666<B@A@?B>IEJEJEFCGJDHJIFJJIJJJJJJJJJJJJIJJHHJFFFIDAFHFEJJJGGIJJEEGJIJDEDDEIJHJFEGJJFFDEHEBBBB8===?855322&&&&)()*&366.---322478=@?ABCEFHEJJJGIJJAB><==DG>>>>EBHC93178B??::::B?@@ACJDHCED766787<5.**+BDCDCFGFGGGJJJAA@@@CIJJGHGHGHJGJJFFFFJHJJFJFGDJ61121('''3347<8989BBAC74<<=D=>JIJ@HIBFEHGJGJJJJIGFCFDB>444454445)(%$&%(&2()../43:<BDCC?@BACCFECBEFF?<,,,,*41+,.006''')))((*45/+*,1>?CCAA@CJJFJJJJHJJGIFFEGIGJJJIJJH>=JEJGB;:.'&&'*,13;600-*+,779:=:45559?A;97310001++32764455ECEFIGHJJGIFGHGIJHJJIG><<<JJGJGDGDDGGFJJJJJJFJJJJJHIHJJJJHGJCBD<<:44;55ADA@@?@B.HIHJJJHJJJJFJIGJJJFJJJJGGJJJJJJJGJJJJIHJJIJIGJJJJJJJEDJGGJJIGJJJJIFJDFFDEGJJJJGHHFIGFJHEFHIDGEDJJFJJJGJGIJJJCCCGC<?@0.206GHJA8571DJIJJJJJJJFFJJIJHIHIEFJHEGEDIDHJIBDJIJIH>;:8700CEHJB===GEJJEHHCBCDJ;;;<JCGDACFICGHFJJGIGGEGEC=><<;67B?BIJFJFHGFGFCDEIJJJF@@BGCCCEIDEGHJGACBFFHGDGFEJFJCCDE?==33((()DDEFFGDEB@?@??BBCEDCACCA@ABBHCBB?>>>BFC10/,&%$$%&**0167><;;?AC@?>>?CD99:ECA972.+-.//13=99:4323>@JEJHCCCEJJJD?@ABEBDBDA@A@@AAJEJHCCAB?:;5B?;:95555430/(**(,++*,,'))()&%&'+/026:899432012/,,,>B@A@FD?>>>>CAJJJJIGJIFHJJJJJBEE@=>3332777BJAE?>G;AAD?JFJGJGJJJHJJJJJJJJJJEJJJJJEGFIJJFIJJJD@?@AJIJHDCBDFJHJC>;:<>4BBGJJJIJEDHE??@?GG...2-.0.-./77<BCJJIJFHEEEFFGDFJJJJIIJIJJIJJJJGEJFGDBBA@BFJEFJJHHJHJFIJJJGJJHJJIJJJGJJJJJIJJFJGJ>GB=?FHJJJJG>>>>99BB//./GGJJFCD<==:FJ:;<>6@??6IJJJJJIJHIJJJHJJHIJJJIHIFJEH==CFJJFCCA@HJJJ@?>?A@?<32228=@<<8222@??JJGGJJJGIHFEJEBBCH=<=89988<=EBCCDGECFJJJJHGGJJJJJJJFJJJJFJGHIJJJJFDDJJJJJ;GHJH;667JDJJGJIIJJFJJJJIDG:<77GJGJFJGF::JFJJIIIJHHJJJFJIJGJIEEEHJJJFJJJIJHJJJJHGIIJIIEJIHJBAB=?*(((238<?<<<>GJJIGIJJJGJEHJIIJJJFJA>===:89>AJJEJJJBC<=A@IGJGJFACDCBJDIJJJJHJJJJJHJJJJIHFJJJJAIJJFJFJJJJJJG9889?JFHJJJHFABC@@0/-),%%&%+('&(0009@@111665233??CEBFJ:::IHJHFFIJJJGJJJIFFGGECCGEGJEBACECDB;<<;<20.*)((,12:::433428999==6C...-259CAABA=<<<80((:=@CBCDHJJJHHJJGJDB>F@>>FJFJJJJJ@?>A<<=B;?<<HE@+++,8<****::HF@@AFGC>>HGGJFIA???><6,*'&'()'*'&%%%&%$&&&%%&#%%%)+,38EDBGCHGIJGJJJJJJD?10//,+,+,-.9A<<<6;@AJHJJJJGJJJHJGIFA=>EGFFGIEGHJJJGJJJFCBBCCEEJFJG>>=<>=.**/.////9CAJDCGJJJJJJGFCFEJHJJJGJJJHHGHJJJJGD;778>96667788>=>@AAAAJJJJJJJJJEAEI8JGJJJJJJJJJIGJGIJJHHJJJJJFFFDGIHIJIIIJJDFDEJJIJJHGHIGJJHGJJJJJJJJJJEHJJGJE64325?GGJ==<A<>?754445*'(,1A@EBGJDEFEJJHFDEFJIHHIIJJIJGHDB8D?JHG>?AGEGJGGJJJIJJGBBABCEC@@?98=9::9:74541,*'(%&'''$$$++288<;:=<<<===BJJGHIJJ>>=9889GJJJJDEEJJJJJIGJJJJJJJJGJG425<CEDCFJJGDC==<977@CDC<>=94.,,-+*((+?>@EHFED=EGJJJJJJJJJJJJJJIJJFJHIEJJJJJJGJJGFF@>@@HJIJIJJJJJJIJJJJHJE?>?CEIIGJHJHGJEHJJGJJJJJJJJJHJFGEIFJJJJJJHDCDCGCGDFB@AC21135:/..030-)'&%&%&):FFEEBJJJ001289678899:::4>;5422??>>@ADDGFFHJJJJJJIGIHJJJJDIJJHJJJEFJIGJIFHFFDIIGGJD=4/.//B@CBBCCJGGHJGJGJFGFIJEJJJHJJIJJJJJJJJJJJHJJIJHGJHHJFJHJJFJHFJHJJJJGJJJJFIHFHGDJJJJJJJHJFJA-,,,,,/7=BC@FJFIJFJJJJJJFJJJA=>=GIGFFEEJJJJIJJIIHGJIGJIIE5556JEJJJJHJJJJJJJJJ<<;;6666GEF???>)''',,23>86666626<<DCJIFH?==1>44555*()*((()***8DGEHHGGFFIHJHJIJFJGHJ774,,+++47866-,+*+***+,6---+-)*)''''(())))8DJIJEFHJJGGIHIJJHJIHJGJJJ?DG0,==CJJJEJJGIJIJJIJJIIFJHJJDEEDJJJJJJJFJDDJJJIHJJIIJIHJJJJJGJJJFJHJJJBJJJJJJJHJGJJIJJIJJHHGJGJHDJ>;;=JIIJFJHGH?BBC@875558@GJJIJHFEDEIHJJJJHGEJJFGEEJGJJJG:9;3FFCFCBDEHJJJJJIJHJJGHJJCFGGFJGIJJGJHIIJHJJHHJJIJJIJIFJIJIH5557>>@=78JEJDEEC==>GHIHJJFJFJC@-,,)(&&''0149GIDCF11111EJHFJJJHJEJJJJFJJJJJEEIJDGI?JIJHGJHJJGFEHAGJJEJJHJJCDCAD<;ABAEBBBDJJJJJJA@>>:':BHDECDCDGB9789;GFJGHJHGJIFJJGGJJDJHJFCCDBHECC:;4*.--<<<>BAEDHJHJJDCCDIC??210-,,.24903336*(7756...../1256EEGDDJGJFFIGGGGFDECI===@CFDEE?@?2//.,(
@Glass_F3P_10_D3_6_24_36
GTGAGTTATAGTTGTATTCCAATTTGTGTCCAAGAATGTTTCCATCTTCTTTAAAATCAATACCTTTTAACTCGATTCTATTAACAAGGGTATCACCTTCAAACTTGACTTCAGCACGTGTCTTGTAGTTCCCGTCATCTTTGAAAAATATAGTTCTTTCCTGTACATAACCTTCGGGCATGGCACTCTTGAAAAAGTCATGCTGTTTCATATGAATCTGGGTATCTCGCAAAGCATTGAACACCATAACCGAAAGTAGTGACAAGTGTTGGCCATGGAACAGGTAGTTTTCCAGTAGTGCAAATAAATTTAAGGGTAAGTTTTCCGTATGTTGCATCACCTTCACCCTCTCCACTGACAGAAAATTTGTGCCCATTAACATCACCATCTAATTCAACAAGAATTGGGACAACTCCAGTGAAAAGTTCTTCTCCTTTACTCATGGTACCTTTCTCCTCTTTAATGAATTCTTAAACAAAATTATTTGTAGAGGCTGTTTCGTCCTCACGGACTCATCAGACCGGAAAGCACATCCGGTGACAGCTGTAGGCGTGGGTTTGTACCGTACACCACTGAGACCGCGGTGGTTGACCAGACAAACCACGACGCTAGCCCGCCACCTAAGTTATGAGTCAGGAAAAAAGGCGACAGAGTAATCTGTCGCCTTTTTCTTTGCTTGCTTTGTAATCACTCGATGACCAAAAAGTAAAAACCCGCCGAAGCGAGTTTGCGTAAAACAGGTGAAACTGACGCTAGCCGGTCTACTGGTCAGCGGCCTTGCAGTCCGGCAAAAAAGGGCAAGGTGTCACCACCCTGCCCTTTTTCTTTAAAACCGAAAAGATTACTTCGCGTTATGCAGGCTTCCTCGCTCACTGACTCGCTGCGCTCGGTCGTTCGGCTGCGGCGGCGGGATTGTGTCCACTTCACTCAAAGGCGGTAATACGGTTATCCACAGAATCAGGGGATAACGCAGGAAAGAACATGTGAGCAAAAGGCCAGCAAAAGGCCAGGAACCGTAAAAAGGCCGCGTTGCTGGCGTTTTTCCACAGGCTCCGCCCCCCTGACGAGCGTCACAAAAATCGACGCTCAAGTCAGAGGTGGCGAAACCCGACGGACTATGAATTACCAGGCGTTTCCCCCTGGAAGATTTCCTCGTGCGCTCTCCTGTTCCGACCCTGCCGCTTACCGGATACCTGTCCGCCTTTCTCCCCTTCGGGAAGCGTGGCGCTTTCTCATAGCTCACGCTGTAGGTATCTCGTTCGGTGTAGGTCGTTCGCTCCAAGCTGGGCTGTGTGCACGAACCCCCCGTTCAGCCCGACCGCTGGCCTTATCCGGTAACTATCGTCTTGAGTCCAACCCGGTAAGACACAACTATCGCCACTGGCAGCAGCCACTGGTAACAGGATTAGCAGAGCGAGGTATGTAGGCGGTGCTACAGAGTTCTTGAAGTGGTGGCCTAACTACGGCTACACTAGAAGAACAGTATTTGGTATCTGCGCTCTGCTGAAGCCAATTTCTCCTCGGAAAAAGAGTTGGTGACTCTTGATCCGGCAAACAAACCACCGCTGGTAGCGGTGGTTTTTTTGTTTGCAAGCAGCAGATTACGCGCAGAAAAAAAGGATCTCAAGAAAATCCTTGATCTTTTCTACGGGGTCTGACGCTCAGTCGAAAAATAGAAAACTCACGTTAAGGGATTTTGGTCATGAGATTATCAAAAAGGATCTCACCTAAATCCTTTTAAATTAAAAATGAAGTTTTAAATCAATCTAAAGTATATATGAGTAAACTTGGTCTGACAGCTCGAGGCTTGGATTCTCACCAATAAAAAACGCCCGGTGGCAACCGAGCGTTCTGAACAAATCCAGATGGAGTTCTGAGGTCATTACTGGATCTATCAACAGGAGTCCAAGCGAGCTCGATATCAAATTACGCCCCGCCCTGCCACTCATCGCAGTACTGTTGTAATTCATTAAGCATTCTGCCGACATGGAAGCCATCACAAACGGCATGATGAACCTGAATCGCCAGCGGCATCAGCACCTTGTCGCCTTGCGTATAATATTTGCCCATGGTGAAAACGGGGGCGAAGAAGTTTCCATATTGGCCACGTTTAAATCAAAACTGGTGAAACCGCCCAGGGATTGGCTGAGACGAAAAACATATTCTCAATAAACCCTTTAGGGAAATAGGCCAGGTTTTCACCGTAACACGCCACATCTTGCGAATATATGTGTAGAAACTGCCGGAAATCGTCGTGGTATTCACTCCAGAGCGATGAAAACGTTTCAGTTTGCTCATGGAAAACGGTGTAACAAGGGTGAACACTATCCCATATCACCAGCTCACCGTCTTTCATTGCCATACGAAATTCCGGATGAGCATTCATCAGGCGGGCAAGAATGTGAATAAAGGCCGGATAAAACTTGTGCTTATTTTTTCTTCAGGGTCTCTAAAAAGGCCGTAATATCCAGCTGAACGGTCTGGTTATAGGTACATTGAGCAACTGACTGAAATGCCTCAAAATGTACTTTACGATGCCATTGGGATATATCAACGGTGGTATATCCAGTGATTTTTTTCTCCATTTTAGCTTCCTTAGCTCCTGAAAATCTCGATAACTCAAAAAATACGCCCGGTAGTGATCTTATTTCATTATGGTGAAAGTTGGAACCTCTTACGTGCCCGATCAACTCGAGTGCCACCTGACGTCTAAGAAACCATTATTATCATGACATTAACCTATAAAAATAGGCGTATCACGAGGCAGAATTTCAGATAAAAAAAATCCTTAGCTTTCGCTAAGGATGATTTATGGGAACTCGCGGCCGCTTCTAGAGTACTGCGATGAGTGGCAGGGCGGGGCGTAAACTTTCGACGTCTAAGAAACCATTATTATCATGACATTAACCTATAAAAATAGGCGTATCACGAGGCCCTTTCGTCTTCACCTCGAGCACAGCTAACACCACGTCGTCCCTATCTGCTGCCCTAGGTCTATGAGTGGTTGCTGGATAACTTTACGGGCATGCATAAGGCTCGTATAATATATTCGGGAGACCACAACGGTTTCCCTCTACAAATAATTTTGTTTAACTTTTTAATTAACGGCCGGCTTGTCGACGACGGCGGTCTCCGTGAGTCAGGATCATCCGGGCATCGATCGTACGTCCGGCAATTAAAAAAGCGGCTAACCACGCCGCTTTTTTTACGTCTGCAGGCGCCACTCGATTCTAGGGCGGCGGATTTGTCCTACTCAGGAGAGCGTTCACCGACAAACAACAGATAAAACGAAAGGCCCAGTCTTTCGACTGAGCCTTTCGTTTTATTTGATGCTTCTAGCACGCGTACCATGGGATCCCCCGGGCTGCAGGAATTCGATATCAAGCTTTTATTTGTTGAGATCATCCATGCCATGTGTAATCCCAGCAGCTGTTACAAACTCAAGAAGGACCATGTGGTCTCTCTTTTCGTTGGGATCTTTCGAAAGGGCAGATTGTGTGGACAGGTAATGGTTGTCTGGTAAAAGGACAGGGCCATCGCCAATTGGAGTATTTTGTTGATAATGGTCTGCTAGTTGAACGCTTCCATCTTCAATGTTGTGTCTAATTTTGAAGTTAACTTTGATTCCATTCTTTTGTTTGTCTGCGATGATG
+
;<B?>;;8811222;95*'-(.?DJDEA?ABC::;A@?A@994.0ACCDHGFFGEFFFJJEBCBBFJFIEFJFBBABCBA@BADCA@@BCCBBABCECH>CHGEBCCFGHHHJJGFB?>?ACDCDDB@??>AC>CBBJEJGJBAABHBBA=98:>?AEFGEECA@@????@CBIEEEDCFF??AAFEDBECIAEHGEDCBHFIEGBA<-,,,-'&&&,11123986555<;;=@BDDF7777?=?>?@AB@?>>CHEABBBBBCBBDCBB@@CBBBCCDGBCDEEGHHJJJAA-FCB@?A@A@@CCBBIGEFIBDGBDCDCDEDG>8<=?BDDDEBAA@@>>F>BBA@A@??ABIDFDI>>>>FDBECEC==ACCE@@@@BAAABECABA@BAFCCEEGIHDEC?<=<BCACBJFBBBCBB?>?==?@CJEGJ@AGDDAA?@AB@A@?@AFJGHA@A@A;=9?>????@>>?>A@@@@@EBECBBDE?>>=???@ADC@B6667FEIB<;<;@?>@EDDDGEBCABBCA?@A@@@?A?@A@??@@B;'''&&)**,4>><=88>?EDFJFIEDJ?HFIJJJJHJJCHHDAAABGHGEDHJJJJIJJJJJGJJFJJJEJEJGJJEDEFJJDAAADIJFBDFJJJJJD6666:9:?A@HA>>?>::964B@B;<<74??CC@??GEJJJJJDJJFEFGECC=760132((,8@@BGH==638866410//1))))///D==>@AGJFJE@@@BDFFCIDHBDHFJ755///'&&&%%%&(((*4669;<DGABDJJEJJJGFHEHHJJIJJJ===@E?AC47>::=0-,@889JEDCDCJIJFED655?5JIJHJJJED@EFEFJJJFJJHGHGIJEFJHJJJIJJGEHCA@??@=>8666;;7212))%'(1-1,(())((&%&')/9:3233JJJHJJJGIJJGJIIIJJECGC>=>>=>CBFJIG211.0--//<ABFFF??>?4455DCEEDJJCA-***<GFJDDBBA=DAD@JJEHGJFJH5555CCDBAA@D>><426681213<<IDD<?@@<AGCBC?;988+**+;;;BJJJEBAB5555>EFEEGJJJB@0..3::<;43,*)&'&()()'')&+**+)/9:EFFDCJDDJE@A:;-+&&&)2(?BBEJGJJFG444CCH>A=>@AFIEIJFC<649FEJHIJHGJHDA?>?9+(95955:<><6?@?=JF>>?DFGDDCEDCB<=EHHJFIHGJJJJJ544399(('&'',-1384566:@:::.-.1)*&&&(+'(5EJJJJJEHIJA@@>IFJGJGJI=<=>CEDFD<444(&&&)1)8IFFHIJJJJJJFJHGJIB@AFGJJJJIHJGJJJJJFGD''','(789EB=<=JJGJH<999:999JJIHJJGJFJJJFJJIJJHGDDJFJJJJIFHJIFJFIFJEGGGIJJ=>?JIJJEJIIIJJDD666:99FCDJHJJJJJDEEFGGIJJJHJJJJIJJJJJIJGFGJEJIJC>>?@4,(&&'%(&')+,/1244562.(((3=*)))+39,577JDHJJGHFBEGEG;;;;BEEJFIGIIJFFFI<GFFHDABGIJEDDCD==>DEDA@?@+-+-C76696447:3///.'&%$&)'''&+&,*+--444>334;ABBJJJJJJJ2221111//--+,+,,))1281101:>@EAAC><9;==>?A@=<=;==97778=;===74'''&&$$%&%%''(*)(*45222-988AD=J:;DDGJJJGJJFJ?>?BJJJJJIIEJJHJJJHFHJJJJGJGJJFJJJHJJFGFIJJEGJ:99;EB>=8995556ABJHGEAA@83EHIHGJJHE;:;;FGFDH??BIEDFGGJJJIJJJJFJGJG8669791115<<))*,++(''&&&*0,-1*'**++))*:;>B>?ABGJFJJJFHFGHJJHJJJIJJJJJJGJJJIHJIFHJDGGEJJEFGJJJFJ866@H6556IBA?9998;<<IJIGDDBBCDAAABA@@@EIDJECCFJJJJJJJJIHJJGJJJJHJJHJHEECJEJJGJIJJIGJGJJJJJJJJJJIJJIJJJGGGDJJJEJJFHB;8754/,*)&%'*/389:;JJJGJJJJJJJGJJHJJJJGHG>:::1('())0333BB@=>==8655:;<=?JIJJIJHJHJJJJJHJJJFCJIC645==;:6.&&)////>@BEA;:9/0088DDABAAJJJDBCAJCDFGJJIJJJHHEDCGICHECBCJJJJJHEEJJJJIJJJJJAAABD;JHIJFHGJHJJJJJJJFJGJJJJIJGJIFGGGHJJIJGGJJGHH==@@JJJJIJJHJJI==@9JJJIJIJJJFIIHJJJJHJJJJJJJHHJJJGJJIJJJGJIJGJGGJJHHGJHJIJGJIGFJHJEGIGJ==?3223DFIJJJEFHHJABCJHIGIJHJIIJJJAJJI643)*().,33---.?JJJJEJJHJJJJDFI9IJIIJIJJGFJJJJGJJJFHHEGGDDDBBEBBBBEHEJHFJIJIDEDD?<777:7<-,()1135564;=111299JJIJFGHFJHHJJJJJJHJIJHHJJGHFEIEFJI//--++/1E;;;HFCEBB?BEHEA9HIJJGIGJHGGJJJJJGIIJJJJFGJGIEEIJGFJIJJHJJJA====JEJFJIIHJJJJJJJJJJJJGJJIFGGFHJJFJABBA?>9988A@AJIIJHJHJGJCBCACDDFHJJJJGCDB@JFIJJHJIJEJJJEGJJEFGIE??:HGJEBCB>;;669<CACCC?CD-,,,3,-24JJJJJIGJFFJGJJECDHJGEJFJJ<<<=8(%%&,)>5555@444600/0799=DHDGIIJFJJGBC@AGGHJFJJJB@BED443+('(00(2448:::@>@@IIEJEDEFJJHJIDBIHIJHGHIJJIGJJIJJJJJJIGIGIJIJJIJJJJGIJGD;EECDGJJGJHGJJJJJJAAGDJHJ??>>IIJIFJJDDCEJJJJFHJGC?9?@FGJIFJ6666=<=?><:56<FIJJIJIDJBBBJJJJHJGJJEFJJFFJJFJHJBA=4.()))BFFFECA@AABCBB?>B@9=<:<FEIJJIJJJIJJJGBJJIJJIJJJJHDCCDEGJHGHFJIJD000134*******++,'2+*'('((+*)(*,*+7ADB221-,,-653323688>@,,,,==@BBCBD999:CAEFGJAAB>:8778:;AAFDJJJIA@?@CIJJ@???????DF:9:<DDFCJJGEHJBF@@DDDF9--@FJFGEJDGFJJJHHDFJJJJFJJJJFIJJIJ;::;9B??:98678?@IBAAB77>DDFJEC@FFJHJIEJ>>>:2.//100002?ACCA?;::5568><=>DH>>=@JEG@=?>@@FCCGEDJJFGJEDAIF>ABCAB)''(/44C??DFJJJJJJJFJJJEJJFJGGFJJJHHHEFHHJJJIJGJJJFDIJJFJIIJ=<<<@7666>DG=:::;;>C=(''/(2224JHJIJJJHJJJJEJJFHJJJIFGGJHJIJJGJJJHHFJJJJHJFCCHJHHGI@?@?DACCDFHJJHJFJEEEBBCJJGJGFFHF:99:?@?@HF?@?@IHEJJIJHIJJJJJJJFDJJJJGJJJJJJJJJEGCAA<<=BIHJJHJJJJJJFJJGIJCAA3*))),1*
@Glass_F3P_10_D3_6_24_37
GGCCCTGTCCTTTTACCAGACAACCATTACCTGTCCACACAATCTGCCCTTCGAAAAATCCCAACGAAAAGAGAGACCACATGGTCCTTCTAGTTGTAACAGCTGCTGGGATTACACATGGCATGCAACATGTACCAAATAAAAGCTTGATATCGAATTCCTGCAGCCCCGGGGGATCCCATGGTACGCGTGCTAGAGGCATCAAATAAAACGAAAGGCTCAGTCGAAAGACTGGGCCTTTCGTTTTATCTGTTGTTTGTCGGTGAACGCTCTCCTGGTGCGGACGAATCCGCCGCCCTAGAATCGAGTGGCGCCTGCAGACGTAAAAAAAGCGGCGTGGTTAGCCGCTTTTTAATTGCCGGACGTCAATCGATGCCCGGGTCATCCTGACGACGGAGACCGCCGTCGTCGACAAGCCGGCCGTTAATTAAAAAGTTAAACAAAATTATTTGTTGAGGGAAACCGTTGTGGTCTCCCTGAATATATTATACGAGCCTTATGCATGCCCGTAAAGTTATCCAGCAACCACTCATAGACCTAGGGCAGCAGATCGGGACAACGTGGTGTTAGCTGTGCTCGAGGTGAAGACGAAAGGGCCTCGTGATACGCCTATTTTTATAGGTTAATGTCATGATAATAATGGTTTCTTAGACGTCGAGTCTTACGCCCGCCCTGCCACTCATCGCAGTACTCTAGAAGCGGCCGCGAATTCCAGAAATCATCCTTAGCGAAAGCTAAGGATTTTTTTATCTGAAATTCTGCCTCGTGATACGCCTATTTTTATAGGTTAATGTCATGATAATAATGGTTTCTTAGACGTCAGGTGGCACTCAAGTAATCGGGCACGTAAGAGGTTCCAACTTTCACCATAATGAAATAAGATCACTACCGGGCGTATTTTTTGAGTTATCGAGATTTTCAGGAGCTAAGGAAGCTAAAATGGAGAAAAAAATCACTGGATATACCACCGTTGATATATCCCAATGGCATCGTAAAGAACATTTTGAGGCATTTCAGTCAGTTGCTCAATGTACCTATAACCAGACCGTTCAGCTGGATATTACGGCCTTTTTAAAGACCGTAAAGAAAAATAAGCACAAGTTTTATCCGGCCTTTATTCACATTCTTGCCCGCCTGATGAATGCTCATCCGGAATTTCGTATGGCAATGAAAGACGGTGAGCTGGTGATATGGGATAGTGTTCACCCTTGTTACACCGTTTTCCATGAGCAAACTGAAACCGTTTTCATCGCTCTGGAGTGAATACCACGACGATTTTCCGGCAGTTTCTACACATATATTCGCAAGATGTGGCGTGTTACGGTGAAAACCTGGCCTATTTCCCTAAAGGGTTTATTGAGAATATGTTTTCGGTCTCAGCCAATCCCTGGGTGAGTTTCACCAGTTTTGATTTAAACGTGGCCAATATGGACAACTTCTTCGCCCCCGTTTTCACCATGGGCAAATATTATACGCAAGGCGACAGGTGCTGATCCGCTGGCGATTCCAGGTTGATCATGCCGTTTGTGATGGCTCCCCATGTCGGCAGAATGCTTAATGAATTACGACGGTACTGCGATGAGTGGCAGGGCGGGGCGTAATTTGATATCGAGCTGGCTGGACTCCTGTTGATAGATCCAGTAATGACCTCAGAACTCCATCTGGATTTGTTCAGAACGTCAGGGTTGCCACCGGGCGTTTTTTATTGGTGAGAATCCAGACCTCGAGCTGTCAGACCAAGTTTACTCATATATACTTTAGATTGATTTAAAACTTCATTTTTAATTTAAAAGGATCTAGGTGAAGATCCTTTTTGATGATCTCATGACCAAAATCCCTTAACGTGAGTTTTCGTTCCACTGAGCGTCAGACCCCGTAGAAAAATCGAAAGGATCTTCTTGAGATCCTTTTTTTCTGCGCGTAATCTGCTGCTTGCAAACAAAAAAACCACCGCTACCAGCGGTGGTTTGCTTGCCGATAAAGCTTTACCAACTCTTTTTCCGAAGGTAACTGGCTTCAAGAGCGCAGATACCAAATACTGTCTCGTGTAGCCGTAAGTAGGCCACCGCTTCAAGACTCTGTAGCACCGCCTACATACCTCGCTCTGCTAATCCTGTTACCAGTGGCTGCTGCCAGTGGCGATAAGTCGTGTCTTACCGGGTTGGACTCAAGACGATAGTTACCGGATAAGGCGCAGCGGTCGGGCTGAACAGGGAGCGTGCACACAGCCCAGCTTGGAGCGAACGACCTACACCGAACTGAGATACCTACAGCGTGAGCTATGAGAAAACGCTTCCGAAGGGAGAAAGGCGGACAGGTATCCGGTAAGCGGCAGGGTCGGAACAGGAAGCGCACAAGGAGCTTCCAGGGGGAAACGCCTGGTATCTTTATAGTCCTGTCGGGTTTCGCCACCTCTGACTTGAGCGTCGATTTTTGTGATGCTCGTGGGGGCGGAGCCTGTGGAAAAACGCCAGCAACGCGGCCTTTTTACGGTTCCTGGCCTTTTGCTGGCCTTTTGCTCACATGTTCTTTCCTGCGTTATCCCCTGATTCTGTGGATAACCGTATTACCGCCTTTGAGTGAGCTGATACCGCTCGCCGCAGCCGAACGACCGAGCGCAGCGAGTCAGTGAGCGAGGAAGCCTGCATAACGCGAAGTAATCTTTTCGGTTTTAAAGAAAAAGGGCAGGGTGGTGACACCTTGCCCTTTTTTTGCCCGCAGCGGCCGCTACTAGTAGACCGGCTAGCGTCAGTTTCACCTGTTTTACGTAAAAACCCGCTTCGGCGGGTTTTTACTTTACAGTAATGAGTCATTACAAAGCAAGCAAAAGAAAAAAGGCGACAGATTACTCTGTCGCCTTTTTTCCTGACTAATAACTTAGGTCACACTTATAGGCGTGGTTTGTGTCATTGAGAACCACCGCGGTCTCGAGTGGTGTCAGTACAAACCCCGACGTGCACAGCTGTCACCGGATGTGCTTTCCGGTCTGATGAGTCCGTGAGGACGAAACAGCCTCTACAATGATTTTCTTTAAGAATTCATTAAAGAGGAGAAAGGTACCATGAGTAAAAGGAGAAGAACTTTTCACTGGAGTTGTCCCAAATTATCCTTGAATTAGATGGTGACGTTAAATGGGCACAAATTTTCTGTCAGTGGAGAGGGTGAAGGTGATGCAACATACGGAAAACTTACCCTTAAATTTATTTGCACTACTGGAAAACTACCTGTTCCATGGCCAACACTTGTCACTACTTTCGGTTATGGTGTTCAATGCTTTGCGAGATACCCAGATCATATGAAACAGCATGAGCTTTTTAAGAGTGCCATGCCCGAAGGTTATGTACAGGAAAGAACTATATTTTTCAAAGATGACGGGAACTACAAGACACGTGCTGAAGTCAAGTTTGAAGGTGATACCCTTGTTAATAGAATCGAGTTAAAAGGTATTGATTTTAAAGAAGATGGAAACATTCTTGGACACAAATTGGAATACAACTATAACTCACACAATGTATACATCATGGGCGAACAAACAAAAAAATGGAATCAAAGTTAACTTCAAAATTAGACACAACATTGAAGATGGAAGCGTTCAACTAGCAGACCATTATCAACAAAATACTCGA
+
88*+;=:;A@A<8657.*)(()@@BDEGJJHHJGJJEJJHGJJFJIJB1;=+=;985--.::7<;787<;8=>=@EDHGGFJBCEEFIE98&&,.(512AFIJJJEGDJJGHGJJEICC==://*%$$%%%%&*+0**CCIJJGJHJGFJEJJ6555@FIJJBB?=22>=>=>JCA61221=AAGJE????@JJA?A@DJIJDFDDFECEHA>==CFIHG9878????BC;55139BE@DID?C=EDA????@@7=>>?D<;>?BDCB761&&'(20++&%$%'/''''22244000;BBAAFDA=<<@HJJGGCDFG:::889104DABGIGJGEGJDJGJEEJJ9886)((&'&'%%%$,(),,)))%/''(+++,//(&%$%%.../1.---AACFDJABAAGDBDCJFJJJIJGEEAEIIJGGHJJIJJJJGHFJJJGJIGIHFB@?;5*'''138JHJDCDIGJJIJJJJJIIIJJJIEFI>;<>DDFEGIEJGJHJGDIJJC>ABCJJFJAA>=222JJJJHHIIGIJJJJEIEEFJFICE-,,/(&''55,,,-=??HJJJJJJGHJGFHJGHGJHFHFFB;;;?CGJJFD@CCGJJJJHDFFJ?<;;DH??@AFFEFEFFJIJJIGJHJJGEEHIJJJJJJFJJJJJIIEDJ<;879978A9:;;HJJJJFHJJJJJJGJJJEBCCJJJJHIIJGJIGJHHJIGHJJJEDDFFHJJJJJJJJHJJJEHEEJJJIAJGFFHFEIIHJFJJJHJBDD<99::FJJIFJDBB@CFJJIJJEJFJJJJJECBAEGGEHGGHJ=<<<:752-.124@?>>@EJHE443('''.)))*000A<;;<DHDBABEI998>?>FGFJJJGJGGI<?@DE:98:ABFDCFGJHJJHJJIJIFCJI>>>HEJFICCBEHJJDF89JJJIGJJJIIJCBC93)%&'))'')29>AHGGIFEHJJJGEEHJEEECJJJJIJJJJJGIGHJJHJJGJIJJJJJJJJJJJJJJHEJJJGJJHHIGFCJJB55559<>6666BCDBJGGHHBBCBBDG?>=>JHJFJJIGJHFFJJIJJJJIHJJJJIJJIJJJJJJJJGHHJJJJFJJCCEFIHJJJJHJGJJJFJJFJJIJ7777EHJIJIJJGJJJJJIJJHEIJJJJJJJJIHJJDCDCFFJDCJEJJJJEHJEJGGJJJJDDHDF>@@HF@@@@10+++++JJDJFCFJJHECEGIJFBFGGJF999:C+))7.'%&,-77@JJIEJIGJJJIECDBDBJI;;;<C===:C?:883,-'''*4/'(>A@BGFHJJHIHGFJIFJI7677??>>:<>>?ACAEHDJG@??@JGDGEA;EA>?FGJIFHJDE@@BBCGEDDDD=GDB=AACFBAHEHJIJJJJJ=JJJ88779979BGIFJJJJC>77EFEGDJJJHIH.......FDDGAABAE?;43343<;EJJJJFIHFJCHHJFJIJJJJJJFHHJFHFIJ=;9,+10/00/03..-334;<431.),))1051111BFGC:999DBA??AA<88+++++9?@?@ACIJJJEIDJGFGJDDCEHDC*))((()A@@CGIFJEGJIHJFJJFGJIFJJIJJCFCA?@BDGA54335'''(*1006::A><62411/.24HEEBEJI>;=*'&&/59@CFEJJJJJJJJJJJFFA=<<;52*&%$$%&20/00456<=@,,,,>JD;76446..-,('&%%&&*-1''&'(=@E9900000A@@EFB=:3/1--23,,//2/0089@@BBA@JFH?>>:<<<JJIJHIFJIGJJJJHJGHBBBDJFB<;:0//06=C=?>33336--EHFDJGGJHJJJJJJHJJJHJIJJGJJIHHHIGJIFJJIJHE??<:9:75''%(()*+)(%%&'+50,,01/&&+*/134321128<<??B@ABC@A8880//0420+*).))*-@BFGJFJJEIGJHJJHJJGJJDDJIDIIFB,,,,=9211000/91..-.;=EIIGJJFEJGC9@BJJJIIGD5555640/0/01550('&&(*'(,*,+)))&'/023C@@@?33)'''''((**))(*++(&%%,&&((,066731..02=>@;;:888--DFJGJJI>>JGJJIIFEEFHIGIJJHJDDCED888FJGFGIEFFJGJIGJJJGEG93364A''&$'%%%(*'(()+668@FJDFJJEIJHHJJHJJGJJF=<<221187'&&(0&&&'13==>@HJJIJGIJJDCDJIJGDEE989@>FEFJHAABBHHHIJJJJJHFJJJJIJJDFJJIC2'&'&'&%'(,,*+,.+&11:98;CCFJDB@?8889FFFEHJJIFGJJJF;BDIDA75468,+)+(&(*+++***+3+'&)((&&'+59:;CBAAIGJEGJJFJJJJIFFEJIFJJJ99:DC<:4443=:2.,*+.3@99;;BFC;;:;@A>;:<=JCED;64--99866544568@CC::?JGGFABIDEIDBDAA;76/,059>=@>>A=9859DJJJH@@@AJGIJHJEGIJFAABIEFCFIDJIA@DCGFACDBJBADDD?>DJJEJJIJJHEJFJFJCBIGJGDEFDJJEDEJJJFHGGGHJJIGJF766767:B??=??BDEGFEJJJGE;<FJJEBBJIHDHDEFEDJEJICC@8323:ACGIGHEFG@AA@CDGHJGICGJH@8:/../;<:<@C;==D?DGFDGHEJEEFACGCD?529?6(''%$$%+.+***)(),-.--.09:;DEHCJJCECEE>87=;9<<A=8?ABGDCAACCGJFDEJ9953.))(+*(&&&&*()))*&'%%%&,,''')'&&&46858CC9899---BD63=JIJGJJDEDDGECB:>=>CE@>66645:5B;...<<;7((((/.,)'''132222860/.--+&'2:<:9785(&$$%%&&&*+.*++()))*('&&&&'*111/''.*+8767467<8778??B@A>?@AFD><<<<?>AAA:,++2,:4<;;?@@@@??>=<;>>@??<:1//53;:::=@@??53)65../6-**+0/,))),,.379;AA????@@@BBA>>=>?@BAAA=A<9:=5????????BIJJECA>=>?>ABB@@=:=0/=%%%$$$$-8:<;99:21011&&&&,,/+;<<;<<8777:<A98784344:<AA@?>@A>=;;<=?>>=>>>??>??<<<<>>==9333147))=<CA=<<<?A?=<;;<=>@A@A==<;9999<;:2@<;;;=;;433,*+44:?==BDHD?>>>>>>=?@@ACBCCA@??FCBA@>>??@?9/((''131211457//.++'%%$'(**-(&&1,3,,989<>@A;:::B?@>><<<=?C@?B@A@?@??==<=AJEDGDDBBA??><<9<?=?===;;;<><999;@@A@BA@@?>=>???===<=;:999<>B@=<::<31139966678//6BA><<;===?>@B4)()21/2558:BFA>=:,+++68<;?==?>>?>AC<;;:===><;:;=>>><<+++,61/''&&+-2&''&((((,011//3;9001;75:69989;:;:<==>>AABB??=;;;;<;;<<<<=>@?>==>?CBB;;;83337657///01/11/15778>?AC@=<>7('
@Glass_F3P_10_D3_6_24_38
GGCTGCACTGAGCAGTATTTGGTATCTGCGCTCTGCTGAAGCCAGTTACCTTCGGAAAAAGAGTTGGTAGCTCTTGATCCGGCAAACAAACCACCGCTGGTAGCGGTGGTTTTTTGTTTGCGAGCAGATTACGCGCAGAAAAAAAGGATCTGAGAAGATCCTTTGATCTTTTCTACGGGGTCTGACGCTCAGTGGAACGAAAACTCACGTTAAGGGATTTTGGTCATGAGATTATCAAAAAGGATCTTCACCTGATCCTTTTAATTTAAAAATGAAGTTTTAAATCAATCTAAAGTATATATGAGTAAACTTGGTCTGACAGCTCGAGGCTTGGATTCTCACCAATAAAAAACGCCCGGTGGCAACCGAGCGTTCTGAACAAATCAGGGATGGAATTATGAGGTCATTACTGGATCTTATCAACAGGAGTCCAAGCGAGCTCGATATCAAATTACGCCCCGCCCTGCCACTCATCGCAGTACTGTTGTAATTCATTAAGCATTCTGCCGACATGGAAGCCATCACAAACGGCATGATGAACCTGAATCGCCAGCGGCATCAGCACCTTGTCGCCTTGCGTATAATATTTGCCCATGGTGAAAACGGGGGCGAAGAAGTTGTCCATATTGGCCACGTTTAAATCAAAACTGGTGAAACTCACCCAGGGATTGGCTAGACGAAAAACATATTCTCAATAAACCCTTTAGGGAAATAGGCCAGGTTTTCACCGTAACACGCCACATCTTTGGAATTATATGTGTAGAAACTGCCGGAAATGACGTGGTATTCACTCCAGAGCGATGAAAACGTTTCAGTTTGCTCATGGAAAACGGTGTAACAAGGGTGAACACTATCCCATATCACCAGCTCACCGTCTTTCATTTGCCATACGAAATTCCGGATGAGCATTCATCAGGCGGGCAAGAATGTGAATAAAGGCCGGATATGATTTATCTTTTCTTTACGGTCTTTAAAAAGGCCGTAATATCCAGCTGAACGGTCTGGTTATAGGTACATTGAGCAACTGACTGAAATGCCTCAAAATGTTCTTTACGATGCCATTGGGATATATCAACGGTGGTATATCCAGTGATTTTTTTCTCAGTTTAGCTTCCTTAGCTCCTGAAAATCTCGATAACTCAAAAAATACGCCGGTCGTGATCTTATTTCATTATGGTGAAAGTTGGAACCTCTTACGTGCCCGATCAACTCGAGTGCCACCTGACGTCTAAGAAACCATTATTATCATGACATTAACCTATAAAAATAGGCGTATCACGAGGCAGAATTTCAGATAAAAAAAATCCTTAGCTTTCGCTAAGGATGATTTCTGGAATTCGCGGCCGCTTCTAGAGTACTGCGATGAGTGGCAGGGCGGGGCGTAAGACTCGACGTCTAAGAAACCATTATTATCATGACATTAACCTATAAAAATAGGCGTATCACGAGGCCCTTTCGTCTTCACCTCGAGCACAGCTAACACCACGTCGTCCCTATCTGCTGCCCTAGGTCTATGAGTGGTTGCTTTGGATAACTTTACGGGCATGCATAAGGCTCGTATAATCTATTCAGGGAGACCACAACGGTTTCCCTCTACAAATAATTTTGTTTAACTTTTTAATTAACGGCCGGCTTGTCGACGACGGCGGTCTCCGTCGTCAGGATCATCCGGGCATCAATAGTACGTCCGGCAATTAAAAAAGCGGCTAACCACGCCGCTTTTTTTACGTCTGCAGGCGCCACTCGATTCTAGGGCGGCGGATTTGTCCCTACTCAGGAGAGCGTTCACCGACAAACAACAGATAAAACGAAAGGCCGAGTCTTTCGACTGAGCCTTTCGTTTTATTTGATGCCTCTAGCACGTACATGGGATCCCCCGGGCTGCAGGAATTCGATATCAAGCTTTTATTTGTAGAGATCATCCATGCCATGTGTAATCCCAGCAGCTGTTACAAACTCAAGAAGGACCATGTGGTCTCTCTTTTCGTTGGGATCTTTCGAAAGGGCAGATTGTGTGGACAGGTAATGGTTGTCTGGTAAAAGGACAGGGCCATCGCCAATTGGAGTATTTTGTTGATAATGGTCTGCTAGTTGAACGCTTCCATCTTCAATGTTGTGTCTAATTTTGAAGTTAACTTTGATTCCATTCTTTTGTTTGTCTGCCATGATGTATACATTGTGTGAGTTATAGTTGTATTCCAATTTGTGTCCAAGAATGTTTCCGTCTTTTCTTTAAAATCAATACCTTTTAACTCGATTCTATTAACAAGGGTATCACCTTCAAACTTGACTTCAGCACGTGTCTTGTAGTTCCCGTCATCTTTGAAAAATATAGTTCTTTCCTGTACATAACCTTCGGGCATGGCACTCTTGAAAAAGTCATGCTGTTTCATATAATCTGGGTATCTCGCAAAGCATTGAACACCATAACCAAAGTAGTGACAAGTGTTGGCCATGGAACAGGTGAGTTTTCCAGTAGTGCAAATAAATTTAAGGGTAAGTTTTCCGTATGTTGCATCACCTTCACCCTCTCCACTGACAGAAAATTTGTGCCCATTAACATCACCATCTAATTGGACAAAATTGGGACAACTCCAGTGAAAAGTTCTTCTCCTTTACTCATCGTACCTTTCTCCTCTTTAATGAATTCTTAAACAAAATTATTTGTAGAGGCTGTTTCGTCCTCACGGACTCATCAGACCGGAAAGCACATCCGGTGACAGCTGTGCACGTCGGGGTTTGTACCGTACACCACTGAGACCGCGGTGGTTGACCAGACAAACCACGACGCTAGCCCGCCACCTAAGTTATGAGTCAGGAAAAAAGGCGACAGAGTAATCTGTCGCCTTTTTTTCTTTGCTTGCTTTGTAATCACTCGATGACCAAAAGTAAAAACCCGCCGAAGCGGGTTTTTAAAACAGGTGAAACTGACGCTAGCCGGTCTACTAGTAGCGGCCGCTGCAGTCCGGCAAAAAAGGGCAAGGTGTCACCACCCTGCCCTTTTTCTTTAAAACCGAAAAGATTACTTCGCGTTATGCAGGCTTCCTCGCTCACTGACTCGCTGCGCTCGGTTGATTCAGCTCGAGCAAGCGGTATCAGCTCACTAAAGGCGGTAATACGGTTATCCACAGAATCAGGGGATAACCCAGGAAAGAACATGTGAGCAAAAGGCCAGCAAAAGGCCAGGAACCGTAAAAAGGCCGCGTTGCTGGCGTTTTTCCACAGGCTCCGCCCCCCTGACGAGCATCACAAAAATCGACGCTCAAGTCAGAGGTGGCGAAACCCGACAGGACTATAAAGATACCAGGCGTTTCCCCCTGGAAGCTCCTCGTGCGCTCTCCTGTTCCGACCCTGCCGCTTACCGGATACCTGTCCGCCTTTCTCCCTTCGGGAAGCGTGGCGCTTTCTCATAGCTCACGCTGTAGGTATTATCGTCGGTGTAGGTCGTTCGCTCCAAGCTGGGCTGTGTGCACGAACCCCCCGTTCAGCCCGACCGCTGCGCCTTATCCGGTAACTATCGTCTTGAGTCCAACCCGGTAAGACACGACTTATCGCCACTGGCAGCAGCCACTGGTAACAGGATTAGCAGAGCGAGGTATGTAGGCGGTGCTACAGAGTTCTTGAAGTGGTAG
+
'''()'&&(%$%'&'(''))'0;997678.+('&''')079BDGGIJFGDE@931118<99-(&&&('(&&&&++)*.0DJEJ<;;:654*('',-;@DCCDJGDJIAAA:A?>@;=>=63(''*=ABCBBDDCECJA<<:4:D<=A>?86&&&*.16334356-././,--,-/257<JJEDDJJFJE=<99;FGEEBECJJGJIJJHJJIJFJJFJJJJJIJJJJJHI?=?>?A@?@HJEEEJEGE88884(((2?9=?@99.97-EIJJFGJJJJJJJJJJFGJJJFFIJHJIJEFDDJ<<<<FHJIGF?>?=>>>EJD@B?@DIHJGB>?>BJJHHJFHGFE<DHIFEJEGEEDGEJIG8775+++,...+***22.,,))''')'*0/0/00000045D;;;<A@>31./20-(*9>BCFFEDJF==::;998<;820010.,..0/0-.())=A@@@AFJJJJIJIGHJEJGJGDFFD????EJIJJHJJJJJFFCIJJJIEBBD>=;99<<3+++23==?HE4444A?AE:99:EC6555;IG@?@@JJGCA,.''7:55;7AIHCHGJJJ;;;;+**((((+*+*)0=>JJJJIJHBDDIE>;:4027:BCBFEFDJJIJJJIIGJFJJJGJEDGJHEJEECF@?@?>::7+++++,,,DJJ8875+*+/8==@JJGDBCBCCDEHHFJJJFGEJJF:01:>7554444CDEEJIJJHDCGEJJFJIEFEBBDEC9670)('&)&%%****665333201&&'&179::&&''(3BDGFJJFBA>>;DEDJBAABEHJHGFJHEJJJEFJGFJJGFJFFHFJDIFHJEJGJD@<>?>:::74.++,1282>::C554467<//AHDDAA@A0(&&&'****.644>@EI8777JHJFGDIDJJJGHIGIJ?@>0...8988911306779974,(&**&&%$$%%&&$$-::885+=ABCJFJGGJIHFJ><<:77GFDIFJFFFDB><1))),.05;ACHAABCJHJFFCCEEHJFFJHFFIJJJHJJJGGEJJJJJHB?>?C>JGGDCJFA<=EJJGFIJJFJJIJFGGHJHHJIJFHGIFCDC>GAABEF@.,+()AEGIJIHJJJFJFGCDD??<?>95336;=HFBE:889DD9766%%&&+0)(((,//3314@?>;;<;=&&&(+,1212228BJFE??<68;:9886''''::=EB@CDDJJIJJJJJJFCHCCHIJHFJJJHIJJIJFHJJJJJJHJJJJJIJJFFFGJJJJIGJJHFBJJFEDJGGJFED@AA75557446=FFFJBHC:B<>AACDE----=>CEH9999FBFEJJHJJJFJHJEI=<852A:9ACEDECBCBB<0/./1:;BDCDFCBCJJHGFBABAC4/006===@@IJFJGHJJIJFGGJFACAJFJJFBAADJA@??EIFD0/.),+++467@ADFHGHGHJGFJFJJJJIJJHGGIJJJFJJIJJF;;;<A==@??@GGHFEJJJHEHF?=><9;;?C66''(+....3/+'('(46;<<>@@??88DDA@==>>=<;;@@7('''+**&&&'-(*))07AA;:77::JGCCCGJJBA98;>JDEHJFIJJJJECFFJJHJIJJJIJGEJFJFJJIJDFJFJJIGIBBD>?@554++))&&'(/-,,+-158:<ABBIJ??6+**''''+)),/28BJJFJEJFJJJJG?@@AJIJJJJJEJEJ@<@?FHA744578-.7<=@EFH>:::?>??CB?==:<;9821...0-4212*74447=?CEEHFIEGGJIGJHIDHFJHJJGGFDBACDC43343967+***53362=<<=@><;74672578CC>BCEDFGEJFHBB766/)&)++'''()79667<;7689BJ>778BJJJJGJHGJJGJJJJJJJEJJFCC32,***+::89CFJEFFJJHJJJJJIGHJHIHJHIFJIFFGIJJGFJJJJGDIJFHJIJA?>?HGHGFECJHB::99<@JD=;:83=@ADJJJGJGJJHJA85,,..2347?;?EFFFGD@@CBJEIFJFJEA/...HJGJA@@@@@AEJHGEIGAAAFEGEFIGJHI@???DFHG??@@GHJHEGFEEGJJJGHJJJJJGJJIJJD@;;JJJJGICGFHJFFFEJGBAEDB==JGFEGFFFJJIJJJJEIIFIJJJIGGDJJJJHJJFJIFDHFDHGJJJHHGJJJGJHJJJF76?834<=??8871+.%&&'(')*57<<>>GFJCDECB32CEJGDHJHBABCEJGGDEJCJHDEJEFFJ@?>=@/1121554:5664:9:CD==FFJEJJJJJJGEJ>;DEGHIJIGAAAEHDHA<::?BACEGFFFEECACCCGJFHJ;<;<GFCBDCEJEEIA<=>AFH3222?>:::9::@ADDD?@C<==<EBEEFGB@DBFJHJJFJCBBE>?=:<<=@9(((+)''(()**-12558689@==84.0,,,,/*'&',0??DCHJEEEFJJJGJJHJEGJHIJJJJHJJJJJHJEBJHGJIJJJJJJ<<<?B;GE@45;<>@EJJJFJJJIJJJIEJGCA?@@@FFFJJHJHFJDDGHHJFJC----,,(*+/,-2AEHIDJEIJFIJGEGG<973222><<>FJ?>=..-&%&&(''(2)6=><BEJ@;EJGHFFJGJFEJJJJJJGJJGGJJJJHIJHJJJIJBA>449CJHJJHHHFJJJJFHJJHFJJIIGIJJGJJHJHJJJJJ777120+++,('()11HBBCAC>=4238778BAEE?@JFGJGEFJJIHGE=<=<=;;=9887?<=+*)+65,,///.12>BBAEBCIJFJ<;;;720-*+9>CEEEA@@BA>>>DDJHFEJED;:::>84:@>&%%))@?A8JHJJJEJJJGJJGJEGIJJJJJJJIJJJJJJGJJJJIJEJJJIHJJJDJFG)&*30..78<GGJF?>>>;::7788;@@@J<;;,,,***+22@<<==ABEDEJJJJ<==JJJJGJJIEIFJJHF6666BEBDJHI0.FCD@76694CJJHHCDFFJIIFHJJIIHJHGFJHJIJCBCFJJJJJJGGJJJJGJEHJDHJJJG@@A@;:9.+++/+*++,%%%$$$$$&*,++*)(((+'())('')09?AABCBBBBCGJEIGGJH>:;;=6668;JJI;;;((((55AFJJJJGGHJHIJHGJIIJJGHECEFEGFJJJEFGFGIJJJJGIJJJGFG====BECDJJJJJIJEJHJEBJ7677EED<<=8.<7=114AACBCJECG==>HJJFDBA6666FGFDJFJJJFGGFJCDD<CB?8899@==???DAAAA?<;;546::7653042355((+>B?0-/'4..0A??B?=;;9FDA8D>??DJJ>JJEJFGCFIGGJGJJJGJF;;8HBCDF@JIJJJJ?>>>JJFJFF??@BBBBJHJCAFIEDGJEFFHJE>(&&&&%$#$$$'''((><888@?8888)))).''')1./4;IEJJJGEGIBCA@BEHGFFDDA??CFGDDGDCDCEHIIGEIFHIJJJJJJGJEJIJJIJGEEGGJJJEEFBCJFECEFFJJD@:;<4<7666:>EEGJJGGEHGJGHFIJJJJJFGFJFEDEFGJJJHIHFFJJBA@****FJDEFFHF@56::E>??<580.+((&%
@Glass_F3P_10_D3_6_24_39
CTGACTTGAGCGTCGATTTTTGTGATGCTCGTCAGGGGGGCGGAGCCTGTGGAAAAACGCCAGCAACGCGGCCTTTTTACGGTTCCTGGCCTTTTGCTCACTTGTTCACATGTTCTTTCCTGCGTTATCCCCTGATTCTGTGGATAACCGTATTACCGCCTTTGAGTGAGCTGATACCGCTCGCCGCAGCCGAACGACCGAGCGCAGCCAGTCAGTGAGCGAGGAACCTTGCATAACGCGAAGTAATCTTTTCGGTTTTAAAGAAAAAGGGCAGGGTGGTGACACCTTGCCCTTTTTTGCGACTGCAGCGGCCGCTACTGGTCGACCGGCTAGCGTGAGTTTCACCTGTTTTACGTAAAAACCCGCTTCGGCGGGTTTTTATTTTGGTCATCGAGTGATTACAAAGCAAGCAAAGAAAAAAGGCGACAGATTACTCTGTGGCTCCTGACTTCATAACTTAGGTGGCGGGCTAGCGTCGTGGTTTGTGGTCAACCACCACAGTCAGTGGTGTACAAGTAGAAAACCCCGACGTGCACAGCTGTCACCGGATGTGCTTTCCAGTCTGTGATGAGTCCGTGAGGACGAAACAGCCTCTACAAATAATTTTGTTTAAGAATTCATTAAAGAGGAGAAAGGTACCATGAGTAAAGGAGAAGAACTTTTCACTGGAGTTGTCCCAATTCTTGTTGAATTAGATGGTGATGTTAATGGGCACAAATTTTCTGTCAGTGGAGAGGGTGAAGGTGATGCAACATACGGAAAACTTTACCCTTAAATTTATTTGCACTACTGGAAAACTACCTGTTCCATGGCCAACACTTGTCACTACTTTCGGTTATGGTGTTCAATGCTTTGCGAGATACCCAGATCATATGAAACAGCATGACTTTTTTAAAGAGTGCCATGCCCGAAGGTTATGTACGGAAAGAACTATATTTTTCAAAGATGACGGGAACTGCAGAAGCACGTATGAAGTCAAGTTTGAAGGTGATAGGTTGAATAGAATCGAGTTAAAAGGTATTGATTTTAAAGAAGATGGAAACATTCTTGGACACAAATTGGAATACAGTATAACTCACACAATGTATACATCATGGCAGACAAACAAAAGAATGGAATCAAAGTTAACTTCAAAATTCAGCACAACATTGAAGATGGAAGCGTTCAACTAGCAGACCATTATCAACAAAATACTCCAATTGGCGATGGCCCTGTCCTTTTACCAGACAACCATTACCTGTCCACACAATCTGCCCTTTCGAAAGATCCCAACGAAAAGAGAGACCACATGGTCCTTCTTGAGTTTGTAACAGCTGCTGGGATTACACATTAAGGATAATCTCTACAAATAAAAGCTTGATATCGAATTCCTGCAGCCCGGGGGATCCCATGGTACGCGTGCTGAGGCATCAAATAAAACGAAAGGCTCAGTCGAAAGACTGGGCCTTTCGTTTTATCTGTTGTTTGTCGGTGAACGCTCTGCCTGAGTAGGACAAATCCGCCGCCCTAGAATCGAGTGGCGCCTGCAGACGTAAAAAAAGCAGGGCGTGGTTAGCCGCTTTTTTAATTGCCGGACGTACGATCGATGCCCGGATGATCCTGCTGACGGAGACCGCCGTCGTCGACAAGCCGGCCGTTAATTAAAAAGTTAAACAAAATTATTTGTAGAGGGAAACCGTTGTGGTCTCCCTGAATATATTATACGAGCCTTATGCATGCCCGTAAAGTTATCCAGCAACCACTCATAGACCTAGGGCGACAGATAGGGACGACGTGGTGTTAGCTGTGCTCGAGGTGAAGACGAAAGGGCCTCGTGATGCGCCTTTTTTATAGGTTAATGTCATGATAATAATGGTTTCAACGTCAGGTCTACGCCCCGCCCTGCGGCTGCATCGCAGTACTCTAGAAGCGGCCGCGAATTCCAGAAATCATCCTTCGCCGAAAGCTAAGGATTTTTTTATCTGAAATTCTGCCTCGTGATACGCCTATTTTTATAGGTTAATGTCATGATAATAATGGTTTCTTAGACGTCAGGTGGCACTCGAGTTGATCGGGCACGTAAGAGGTTCCAACTTTCACCATAATGAAATAGAATCACTACCGGGCGTATTTTTTGAGTTATCGAGATTTTCAGGAGCTAAGGAAGCTAAAATAAAGAAACCACTGGATATACCACCGTTGATATATCCCAATGGCATCGTAAAAGAACATTTTGAGGCATTTCAGTCAGTTGCTCAATGTACCTATAACCAGACCGTTCAGCTGGATATTACAGCCTTTAAAGACCGTAAAGAAAAATAAGCACAAGTTTTATCCGGCCTTTATTCACATTCTTGCCCGCCTGATGAATGCTCATCCGGAATTTCGTATGGCAATGAAAGACGGTGAGCTGGTGATATGGGATAGTGTTCACCCTTGTTACACCGTTTTCCATGAGCAAACTGAAACGTTTTCATCGCTCTGGAGTGAATACCACGACGATTTCCGGCAGTTTCTACCACATATATTCGCAAGATGTGGCGTGTTACGGTGAAAACCTGGCCTATTTCCCTAAAGGGTTTATTGAGAATATGTTTTTCGTCTCAGCCAATCCCTGGGTGAGTTCCACCAGTTTTGATTTAAACGTGGCCAATATGGACAACTTCTTCGCCCCCGTTTTCACCATGGGCAAATATTATACGCAAGGCGACAAGGTGCTGATGCCGCTGGCGATTCAGGTTCATCATGCCGTTTGTGATGGCTTCCATGTCGGCAGAATGCTTAATGAATTACAACAGTACTGCGATGAGTGGCAGGGCGGGGCGTAATTTGATATCGAGCTCGCTGGACTCCTGTTGATAAATCCAGTAATGACCTTCAGAATTCCATCTGGATTTGTTCAGAACGCTCGGTTGCCACCGGGCGTTTTTTATTGGTGAGAATCCAGACCTCGCTGTCAGACCAAGTTTACTCATATATACTTTAGATTGATTTAAAACTTCCGTTTTAATTTAAAAGGATCTAGGTGAAGATCTTTCATAATCTGATGACCAAAATCCCTTAACGTGAGTTTTCGTTCCACTGAGCGTCAGACCCCGTCAAGAAAGAATTCGAAAGGATCTTCTTGAGATCCTTTTTTTCTGCGCGTAATCTGCTGCTTGCAAACAAAAAAACCACCGCTACCAGCGGTGGTTTGCCGATAAAGCTGCAACTCTTTTCCGAAGGTAACTGGCTTCAGCAAGACGCAGATACCAAATACTGTTCTTCTAGTGTAGCCGTAGTTAACCACTTCAAGAACTCTGTAGCACCGCCTAGTTCCTCGCTCTGCTGATGCTTGCATGGCTGCTGCCAGTGGCGATAAGTCGTGTCTTACCGGGTTGGACTCAAGACGATAGTTACCGGATAAGGCGCAGCGGTAGGGCTGAACGGGGGGCGTTCACACAGCCCAGCTGGAGCGAACGACCTACACCGAACTGATACCTACAGCGTGAGCTATGAGAAAGCGCCACGCTTCCCGAAGGGAGAAAGGCGGACAGGTATCCGGTAAGCGGCAGGGTCGGAACAGGAGAGCGCACGAGGAGGCTGGGGGAAACGCCTGGTATCTTTATAGTCCTGTCAG
+
**)++++))**.9=;=>>CF<322::JJJ200/2234EEABA@=<;71.,(')+001000,***8>?@@ABDJJJJJJEEDCEGJIEEJECBHJFA>1'&%$&&,,,-JIJIJJ9<;B<JJJFJGJEDGJJJIDDHJGJJFA@ABA??:,,++1)))())*..--.6/./35555*)(')))),,04:<AB@A@@>>?@DBB?:9567*'''1344699:-,,.0,++.)$%&')*430//07=>??@B>>@?CEHIJJJGIIJGGFIGJIJFJJJJDEFFJFJJHJE@AC?===;A<,(%%+-0,,,5597<3333::)))&$$$3348?A2222///06;8@A@AC///7220011=EJCEF@@@AJJJJJJJDDFJB2(()<4446=BDDDFJJJJIJGGHHJI????DGFADEGIGGFJH=<=<@>=>5,,))*)''&'&&&%)'&'&1476753,-,,+'&())*+,(()*))))///6/-++39989;222((''''',,0777843(&%&%$$%'+))*4478:?>???@@CDD@<:<?>AABCHB@;;;5-()+''%&((-----68998554+0***.3/.,.4,,,,.)(<=<<?CF?=>:6BA@?>D/...@BEF?<;30-4>=>><<<>A@@@@>?BA9:;<>><<;=?EEJHA@???@?ABB@?3.1,9/220....;=><:::;<?A@AB@@@@@>>>>;;99:;;;<:><=72223:>?====A?=;<==9546644;?>><889<CF>>>4154.41();<AC><;;=?A>;::;?>>@?@;::9;===>>?<=;;<<><<;;;<<;=;<=<7668544223499<;:;;;:88788;:;832998;<=;:879;97766678888889:;<<@BB6((((+,-3...078<;8667;:<;<:8&&('(19=;88876667=AC@><<;:;333''('.-/))('''&((),-()))7899898889::9876643/&&'*(+-++**+,+**+07477;9866566688<A@=<;:::99867<=<:999:;<:998;99:9;:('/'.)'%%%%)*,,,,66698886644447766779;6776:<;9:<?<::::98;JJJBJJJJGHHFJIIIIIJC''''''8;BCDJFEJJIJHGJJIJDJGJIHJJ>>>;*)))*<;;<@BBBDJJHEJHJJJIGHJJJJGFJIJJCAD@BJC>AAB63/(+*+,.0:BIJHJJFJJJJGJGJCDDCJIJJBHJHA,++7:1122-)'&$%(,544569@AA?@AAJIIJIJJ;;52++((**212=BGEHDHE<>@CDE;:0/--,''-./1+**,4-/*)))5===FJGJJHJJIHHJIHGDIHJEHA20+++57:IED@BJI?:::IHGCE??@@D,,,FDJJJJGJJJJHJJHFFGJJIJC@ABEJJGIJEGF:::>93:6--//633::;?@DBIJJHJD?@@@5332,+))&'''/,.98:9:B6556?BDFDEJJJHFCBCHJDBCCHJFJDGFEHGDACA@65;DA?<>0/0559ADFEIFEIGJJJEJJGJJJIJJJJFDDEEJJFD55556566GGJDECC***+6550-*))*++>@@B=??=?(''(334;;;<@9889110/36....GJJJDFJJJDDBCA>:8888@>?DFJHFJJGJHFFJJFJJEJJJ?@...9::98622....1;BEIDIEIIGHJIFJJGFGJFJHJJHJIJJJJJJFFJFJEACE;,-***+)'''*566:<?GJDECDGJJIJHHHFJIJJJHJHHHJIHJJJJHFCCJHGJ?><;2000-/''''-,(&'*/08=BCDJJJJJJICACBI888++++++,-**+--.,&%&$%''(/016?===@JD<554666433348=?>>??AECJFJJDECDJJDA=;;,,*-0-/../0//16*(((()*+,(((07@AA=@7>@AAFJHJJJJJJHJFDA?1&&&/26:7;988:HHJJGJCDEFGGFFEFB>>>@FJJHHJJIJJJJJJIC;;CBAB@@AIJHJCBA87*)),-7?@DCCGJJJEHHJGIFHH999BBEGJJ?CDCJ@@?2228;2''4'(====CHJJJJJJDEDBGGE=;<=EGJJFJJHHJGJB==B?==:-*('&'*&&$%%&($$%+'(5+)'(+,::EC@@DEFJGJJJHJJJJJHIJGHEB:7656('''*/99:;:8768C,,,-8+*+,)-----22;66667@JHJJIHE@A@AFGGJJHGGJHJJFGJJIGHJDJ54&%&&&(;8DJJGDGJJCGHGJAHJIJJJHGJJHEJDGIEECCDBBDGGJJDABBGIBBD====>@AAJEIHJJIJIDHDIEEHD=4ACHEECAACDHJJJBBCDEHJJCAAEJAABAE><;520--/00CJJCBC;<<<EIJJJJJGJJJIHDBCFJJIFC4-+,*)))9ABFGJCCBDJJIJB=<==>4/./0575511116558>BBDEIIGFHJGJJIFJGJJII?A?@AE>78=@;9=88CB@A==>>@+(&&)CJEGGJJHGEJGJHJHJJJHCIEJJJIJJJJHJJJIJJGJFJJIJGJCA@BGEEHGIDFCGJJI@GHE<8778*/++=AFEFJIDFDIJIJHIBDDFJHGFDDHIDHJJJHHJHFC7557325----C/..,*-()1DEDGJJFHJHGJHFJHGJJJJFIJHFIFEA,+*)++,59;BJ9888CDDDDB9:;:?@?@:877?>B;9:;///8=ABBDCEAACJFEIDB@@-**)+***10123;GFJGJGJJDC@20155IGGJJJJCCCJHJJBAA@DBDHDC;(''&(''+,():9:::B@97333'&&''&$$'/13./..+.(*134++++>G@A@JHFHJI@,+,.7:23DFB:;;;>==4441630+'''0>DCAA?@BHFFBAABHA++++,/,*)-/2//257;JBBJJI@A@AJJJJIJDA@HIEJEGJDDJG;::>52+)'%%(/103//0/13;:53333../4.--*((&%%')**+0.**((87;A@BFFIHIJJHIFJJJJHFGJJJJ>:::EEFFF8888BF20./0157**''&%&(()''',&'**,-('%%&&%%&&/-+**;9:?>@DD%%%%%(&+--1**)*0++++,/*++.)))ACDDCHGCDABAAGFDIB=9999123(%$$#%(,+,15.-,,*,('(00025:>?IEIGCH@>21110119**-))):>JCHFD<::9?<;1&&+,/1333;;JDCHC9*))))%$$$%'**-1=?GEFFBCBECAC=:-++,*()'%%'+&&++(''%%%%%##$$$$$%&&.121212<9===IJJHJHIFGGIIDEDFFEFJHFJJIEFGHGHIGFFEEEDHJIIJIFCDDHIGJGJJEIJF333)***6CA@=721165+&%%&%&'**''()3+0//,,./433:;;;;;CAA=<:55667,$&%%%&&&25:;GEEFHIHJ--.BDHJJGJJJFEFEJA?G=A?HHJF@BDEEJJGJJJJIGJHJHJGGCJGGJJJJAHIHJI6//31;>>?CCCBBB;:4333,,*''&&'<==;::9;5'&&&'1'&&96=>@BCIFDH:'&
@Glass_F3P_10_D3_6_24_40
CTCAGTAGTACAGTTGCAAACCCAGGCGTGCAGGTATCACCGGATGTGCTTTCCGGTCTGATGAGTCCGTGAGGACGAAACAGCCTCTACAAAATAATTTTGTTAAGAATTCATTAAAGAGGAGAAAGGTACCATGAGTAAAGGAGAAGAACTTTTCACTGGAGTTGTCCCAATTCTTGTCAAGATATTCAATGGTGATGTTAATGGGCACAAATTTTCTGTCAGTGGAGAGGGTGAAGGTGATGCAACATACGGAAAACTTACCCCTTAAATTTATTTGCACTACTGGAAAACTACCTGTTCCATGGCCAACACTTGTCACTACTTTCGGTTATGGTGTTCAATGCTTTGCGAGATACCCAGATCATATGAAACAGCATGACTTTTTCAAGAGTGCCATGCCCGAAGGTTATGTACAGGAAAGAACTATATTTTCAAAGATGACGGGAACTACAAGACGCATGCTGAAGTCAAGTTTGAAGGTGATACCCTTGTTAATAGAATCGAGTTAAAAGGTATTGATTTTAAAGAAGATGGAAACATTCTTGGACACAAATTGGAATACAACTATAACTCACACAATGTATACATCATGGCAGACAAACAAAAGAATGGAATTAAAGTTAACTTCAAAATTAGACACAACATTGAAGATGGAGAATGATTGAACTAGCAGACCATTATCAACAAAATACTCCAATTGGCGATGGCCCTGTCCTTTTACCAGACAACCATTACCTGTCCACACAATCTGCCCTTTCGAAAGATCCCAACGAAAGAAAACCGCCACATGGTCCTTCTGAGTTTGTAACAGCTGCTGGGATTACACATCGCATGGATGATCTCTTACAAATAAAAGCTTGATATCGAATTCCTGCAGCCGGGGGATCCCATGGTACGCGTGCTGAGGCATCAAATAAAACGAAAGGCTCAGTCGAAAGACTCAGCCTGGTTTATCTGTTTATTTTGTCGGTGAACGCTCTCCTGAGTAGGACAAATCCGCCGCCCTAGAATCGAGTGGCGCCTCCAGTAAAAAAACCAGACATCGTAGCCGCTTTTTTGGCAACATGCCGGACGTACAATCGATGCCCGGATGATCCTGACGACGGAGACCGCCGTCGTCGGCACCCAGGCCGTTAATTAAAAAGTTAAACAAAATTATTTGTAGAGGGAAACCGTTGTGGTCTCCCTGAATATATTATACGAGCCTTATGCATGCCCGTAAAGTTATCCAGCAACCACTCATAGACCTAGGGCAGCAGATAGGGACGACGTGGTGTTAGCTGTGCTCGAGGTGAAGACGAAAGGGCCTCGTGATACGCCTATTTTTATAGGTTAATGTCATGATAATAATGGTTTCTTAGACGTCGAGTCTTACGGCCCCGCCCTGCCACTCATCGCAGTACTAAGAAAGCGGCCACGAATTCCAGAAATCATCCTTAGCGAAAGCTTAAGGATTTTTTTTATCTGAAATTCTACCTAGTGAATACGCCTATTTTTATAGGTTAATGTCATGATAATAATGGTTTCTTAGACGTCAGGTGGCACTCGAGTTGATCGGGCACATCGGCAGCAACTTCACCATAATGAAATAAGATCACTACCGGGCGTATTTTTTGAGTTATCGAGATTTTCAGGAGCTAAGGAAGCTGAGAAATTGGAGAAAAAAATCACTGGATATACCACCGTTGATATATCCCAATGGCATCGTAAAGAACATTTCGCCAGCATTGGATTCAGTTGCTCAATGTACCTATAACCAGACCGTTCAGCTGGATATTACGGCCTTTTTAAAGACCGTAAAGAAAAATAACGCCAGTTTTATGTCACCTTGTTCGCACATTCTTGCCCGCCTGATGAATGCTCATCCGGAATTTCGTATGGCAATGAAAGACGGTGAGCTGGTGATATGGGATAGTGTTCACCCTTGTTACACCGTTTTCCATGAGCAAACTGAAACGTTTTCATCGCTCTGGAGTGAATACCACGACGATTTCCGGCAGTTTCTACACATATATTCGCAAGATGTGGCGTGTTACGGTGAAAACCTGGCCTATTTCCCTAAAAGGTTTTATGGAGATTCTGTTTTCGTCTTCAGCCAAATTCCCACGGGGTAGGTTTCACCAGTTTTGATTTAAACATGGGCCAATATGGACAACTTCTTCGCCCCCGTTTTCACCATGGGCAAATATTATACGCAAGGCGACAAGGTGTCCTGAATACCGTTGGCAATTCAGGTTCATCATGCCGTTTGTGATGGCTTCCATGTCGGCAGAATGCTTAATGAATTACAACAGTACTGCGATGAGTGGCAGGGCGGGGCGTAATTTGATATCGAGCTCGCTTGGACTCCTGTTGATAGAATCCAGTAATGACCTCGGAGACTTCCATCTGGATTTGTTCAGAACGCTCGGTTGCCACCGGGCGTTTTTTATTGGTGAGAATCCAAGCCTCGAGCTGTCAGACCAAGTTTACTCATATATACTTTAGATTGATTTAAAACTTCATTTTTAATTTAAAAGGATCTAGGTGAAGATCCCTTTTTGATAATCTCATGACCAAAATCCCTTAACGTGAGTTTTCGTTCCACTGAGCGTCAGACCCCCCGTAGAAAGAATCAAAAAATATTCTTTTTGAGATCCCTTTTTTTCTGCGCGTAATCTGCTGCTTGCAAACAAAAAACCACCGCTACCAGCAGTGATTTGTTTGCCGGGATAAAAGCTACCAACTCTTTTTCCGAAGGTAACTGGCTTCAGCAGAGCGCAGATACCAAATACTGCTTCTAGTGTAGCCGTAGTTAGGCCACCACTTCAGCAAAAACTATCTCGTTCGCGTACATACCTCGCTCTGCTAATCCTGTTACCAGTGGCTGCTGCCAGTGGCGGTGAAGTAGTCTGTTGCCAGGAGACCGGAACAAGACGATAGTTACCGGATAAGGCGCAGCGGTCGGGCTGAACGGGGGGTTCGTGCACACAGCCCAGCTTGGAGCGAACGACCTACACCGAACTGAGATACCTACAGCGTGAGCTATGAGAAGCGCCACGCTCCCGAAGGGAGAAAGGCGGACAGGTATCCGGTAAGCGGCAGGGTCGGAACGGGAGGCGCACGAGGGAGCTCCGGGGGAAACGCCTGGTATCTTTATGGTCCTCTGGTTTCGCCACCTCTGACTTGAGCGTCGATTTTTGTGATGCTCGTCGGGGGGCGGAGCCTGGAAAAACGCCAGCAACGCGGCCTTTTTTACGGTTCCTGGCCTTTTGCTGGCCTTTTGCTCACATGTTCTTTCCTGCGTTATCCCCTGATTCTGTGGGATAACCGTATTACCGCCTTCAAGTGAGCTGATACCGCTCCGCAGCCGAACGACCGAGCGCAGCGAGTCGTGAGCGAGGAAGCCTGCATAACGCGAAGTAATCTTTTCGGTTTTAAAGAAAAAGGGCAGGGTGGTGACACCTTGCTTGCCGGACTGCAGCGGCCGCTACTAGTAGACCGGCTAGCGTCAGTTTCACCTGTTTTACGTAAAAACCCGCTTCGGCGAGTTTGTTTGGTCATCGAGTGATTACAAAGCAAGCAAAGAAAAAAGGCGACAGATTACTCTGTCGCCTTTTCCTGACTCATAACTTAGGTGGCGGGCTAGCGTCGTGGTTTGTCTGGTCGA
+
.-,)))'''&&%%&'(*++0144,++(*-*)'&&&%&**,<=@DCFHFEFCD@@<:45925722246:9;..--,--++-0111251113A@??G??@@FJ<76(:ADFDF1...,,,-,)*8<?AGGGDB?@ABA=;;=BEIGB@BBACA;99>B?==C=<564143&&(*202/..+)%$$&')((,''./14@@ABBEB@B:EHCCABEDEEEDE?==@:99:@CJECDDFF>===EJBAAAEIHHGGIGCBCEJHIA<0/04446//DFHI>999;AAACBABBBBJGFBAA@BADCJJFFJBBCBCEGDDFJDEEDEEFDEJJGBBBAEFB?BACEDDFGB?@?FB;)))376213:((((;==@>@CDECBBBBDGB@?HJJJJHA@9988<;5---0+'''9:>:=;7/.++-+/3.1/+,0422244---35;;9:;89:?C@BA?8/('&%%&&&%&&&()4101112=>AA@@@??@??AADJDACABA>>=>=<6655:666?>57-''$'&&)))+.27658;9:?HGCBD@;:;=BAAB?>?BCFCDGJC?@?@BBGEDBCBB@@AA@A@@?=<=>?AAAA?887553111,+,,BA<<<;9:;=7667?<<9@?@@?@@@JG=53446;<=?..-+*+)((''('%'$%%%'))*,A>>?AJJJIJJGJJ=<<<GJJJJJJJJJGJJJHIJJHHJJHJGGIFJJIIDEGEJHJFEJJJIB??999:AB??;>><=>BAHJHJ;;DC:4112734465/--+-.-,)*01.-))(')+,+**(*,+)*((''*+'.,,06=@A988698<88772224(''(5.../0000F556..;:;===@CB>=:99<IJJJGJJFHJJHJ=8681:;JIHJGJG@=10106'('',++'''/)/12237:9;;FD;::@B?89('++,,../9/-.+*++,*%%'.8.568:9=<8949<))((33JHIFFB@**.3<5/00/36<??>BDFJEDC@DBEE@32221)(()11201-)&&&&(()*,0.)(+++&&''&$$$$&'(+++*()('''%%%$$$$$#&%&-+))''('))**,0114=B<<;<IG?A?7768437889../,,+***+-,+*),(---BFGJJJJJGJHJJJJIFJGJJJJJJGIJJFHFDEDFEJFJFJF????JGGBDJEJIGFJJJJHFFGJHEFCEFHJGHJJJGIJFJJGBB>?BDDA2001>BEDEEFFFHIGFJEJEGHB>@@AGFD>;;:6667=@689<BEJJHJJAABDGHIEGJJHGHJJGJGC<;:>@HJHGBA?888;;.,((,)56;?EJB@=<<=ECEHGFJFHIJJHIJHFF((((HJ?;3567441&%%&(+++31135;IDFJJIGJIC@;44:755//./0/''&%(++;::=:----?>?:;999AHFCBBB@A2+//9898:22,&'08==:A=@>=<22&&'04632('&%&'%&'+1>>>?64/&&())7@@BFBDEJJJJJJFEGDGEGJJJFJJJJJJJIHA>>DEC5334?=@>88810/-..*88;9897,,))('))*..+*++,&''''(()-022654003116677ABEEFJJJJJJJHIF7666AJGJIEJJJHJF:9:=8;;:30/-0&%%&&&(().*)&&/..,*,<??><66633.-++%%%%((&(*(()((&(&%(%'(),'&&&&(/142110)))('''&'('*-*%%%%&&'..//..,,-.&&&&.-..5=IJJJGJJJJHJJJFJHJJJHJJEJ?;953447?>ABE;653/06895/../../((((&'&'*()/('&%%&(+&&'&%%''(+-&'''=FHFJJHIJJHIFECA@)(('>?BJGJII;:;9>:;D@@B<==@BE@=??FFCCAGGJHHHHFAAAJIIDDFDEEBEJ@DD:991:>DA=;:?BDD;<GCIDCGIJJJJIJJGFFJJJIJIJGGIJHJDB??AJGIGGHHGBJCFDEHFFEJJHIJHEG@22.-,,---0,,,69;@AABJABBCC<<<<?>>@ACDDECCDCBHEI@><741///1544338:;./&&)*'&&%%&),/:.,,,1-%%&$%.++(*''('-...--(&%%&+*./2188:>A877:?=>>>***(+*-.--/959@DDICFDDFJCECCG?FEGGFJJFJJJJJJJJJJGHJJJIJFDFIJHJHJI@?7768:4,'&(&&'&'%%$&%%&(&'((&,./12001CGJHDECCEJJJHFJGG@@@@EHJJJBAFJJJGIIFHDDCCGIJH****JDHIFFJGJIHIHJIIIJIJJ8128BJEHJHIJ>???GGDDDF>777AA>5556CBCCC;3.,-1/4?B73329@BCBABB421121'&&',&&(&*464543<;=;954012684345//67<<=>776578;65559:866767?922666668677:;98779?@CFHGJJIJGEJJIJB989A@BAC:88:><CABBJDGHJJJIJAAA??CCEJJJIGJEB@@A=6558:7679:;6.+))('')8><;=BIEFAC?>???FDADFHGGFHJJBAHJIA9999=?3112;?:=>///333999<55;;BB43---00/''&-)(''&%%&'('***-4)(''''2,/02038>=ABBDF<>6//-,(((%&&&),****=>AHBDDCEEJ=>>;<;874.--(&%%%'',,,,,+*(&)*)(**/2''=>?EFA@@2042111//2(((-/..11=?==A:7679<<=>7657=88;:BBD4-&&(568==EDEJJCA4//2-(.0B9888;.+&'&&'&%%&&'$$$%%$$%%$$$$$%))*+012--.))*'((,1>EDB@>:=ABBC?>@BI>>=>?7661221--)''%()))),/.,)54032,-,)&&'''%$%2469;==<;;;=><=AJFBBDGHEBAB<===@@AJJGHGECDCJGG?===AFJGEJEJJJJJJJFDF@@BGI><<=JEGHHEHGJH<;;;HFGBA>:;:=@EEEJEHA:8::0/(''(*&''(+)))'&%()'155988:8;BDDGDC>A<<<<=76688;=BBEJHHGFGHCE81.1-)(&(0/-,,)(&&'*++)%%#$$%,=>>A:;11($$$$%%')))'&$#$%+1*'('%*)))*A=JJIIH<<<<EDFJD9982103127111156-.-/1,))*89641+())*1.,+''(0//1539;@CDEFEHCC>A=;>A@>==?B.+*&&&&'''''5@?BHDFGJHHJFJJJFHIJJFGJIHJEFGJHDGDFGIJJFBCG>>=74354543459=7667?A99988('&%',-++,*''&','))%$$*,133311822220/..2:89<;;9931//324)'(-167000:;<<?=<;<99<<?0004334A>=;7<=>=?CDEBHHIJHIJGJFIJEDJJIH6666<.,%$$%%&5432////79BFFEDDBC@32216789>A=?E:999ACCBGEDEJJJJHHJHJJCCEBEJFJJH@:9:23331'&&&+%%%)+8<3111799<>ABDAAGBGIH@???CDFFDEGJJJHGECAABGEJJGFGGJGD4001*(>;20()288HFFJGFIHFFIJJJJAA@AJCABBC?>?AIGHJGIDE4((((%
@Glass_F3P_10_D3_6_24_41
GGCTGCCCAGGCGGCGGCGTACTGTTGTAATTCATTAAGCATTCTGCCGACATGGAAGCCATCACAAACGGCATGATGAACCTGAATCGCCAGCGGCATCAGCACCTTGTCGCCTTGCGTATAATATTTGCCCATGGTGAAAACGGGGGCGAAGAAGTTGTCCATATTGGCCACGTTTAAATCAAAACTGGTGAAACTCACCAAGAGAATGGCTGAGACGAAAAACATATTCTCAATAAACCCTTTCAGGGAAATGGCAAGGTTTTCACCGTAACACGCCACATCTTGCGAATATATGTGTAGAAACTGCCGGAAATCGTCGTGGTATTCACTCCAGAGCGATGAAAACGTTTCAGTTTGCTCATGGAAAACGGTGTAACAAGGGTGAACGCTGTCCATATCACCAGCTCACCGTCTTTCATTGCCATACGAAATTCCGGATGAGCATTCATCAGGCGGGCAAGAATGTGAATAAAGGCCGGATAAAACTTGTGCTTATTTTTCTTTACGGTCTTTAAAAAGGCCGTAATATCCAGCTGAACGGTCTGGTTATCGGTAGATTGAGCAACTGACTGAAATGCCTCAAAATGTTCTTTACGATGCCATTGGGATATATCAACGGTGGTATATCCAGTGATTTTTTTCTCCATTTTAGCTTCCTTAGCTCCTGAAAATCTCGATAACTCAAAAAATACGCCCGGTGGTGATTTTATTTCATTATGGTGAAAGTTGGAACCTCTTACGTGCCCGATCAACTCAAGTGCCACCTGACGTCTAAGAAACCATTATTATCATGACATTAACCTGTGAAATTGGCGTATCACGAGGCAGAATTTCAGATAAAAAAAATCCTTACTTTCAGCTAAGGATGATTTCTGGAATTCGCGGCCGCTCTAGAGTACTGCGATGAGTGGCAGGGCGGGGCGTAAGAACTCGACGTCTAAGAAACCATTATTATCATGACATTAACCTATAAAAATAGGCGTATCACGAGGCCCTTTCGTCTTCACCTCGAGCACAGCTAACACCACGTCGTCCCTATCTGCTGCCCTAGGTCTATGAGTGGTTGCTGGATAACTTTACGGGCATGCATAAGGCTCGTATAATATATTCAGGGAGACCACAACGGTTTCCCTCTACAAAATAATTTTGTTTAACTTTTTAATTAACGGCCGGCTTGTCGACGACGGCGGTCTCCGTCGTGCGGATCATCCGGGCATCAATAGTACGTCCGGCAATTAAAAAAAGCGGCTAACCACGCCGCTTTTTTTTTACGTCTGCCAGCGCCTTCGAACGTCTGGGCGGCGGATTGTTCCTACTCAGGAGAGCGTTCACCGACAAACAACAGATAAAACGAAAGGCCCAGTCTTTCGACTGAGCCTTTCGTTTTATTTGATGCCTCTAGCACGCGTACCATCGGGATCCCCCGGGCTGCAGGAATTCGATATCAAGCTTTTATTTGTCGATCATCCATGCCATGTGTAATCCCAGCAGCTGTTACAAACTCAAGAAGGACCATGTGGTCTTCTTTTCATTGGGATCTTAGAAAGGGCAGATTGTGTGGACAGGTAATGGTTGTCTGGTAAAAGGACAGGGCCATCGCCAATTGGAGTATTTTGTTGATAATGGTCTGCTAGTTGAACGCTTCCATCTTCAATGTTGTGTCTAATTTTGAAGTTAACTTTGATTCCATTCTTTTGTTTGTCTGCCATGATGTATACATTGTGTGAGTTATAGTTGTATTCCAATTTGTGTCCAAGAATGTTTCCATCTTCTTTAAAATCAATACCTTTTAACTCGATTCTATTAACAAGGGTATCACCTTCAAACTTGACTTCAGCACGTGTCTTGTAGTTCCCGTCATCTTTGAAAAATATAGTTCTTTCCTGTACATAACCTTCGGGCATGGCACTCTTGAAAAAGTCATGCTGTTGAGTATTGATCTGGGTATCTCGCAAAGCATTGAACACCATAACCGAAAGTAGTGACAAGTGTTGGCCATGGAACAGGTAGTTTTCCAGTAGTGCAAATAAATTTAAGGGTAAGTTTTCCGTATGTTCATCACCTTCACCCTCTCCACTGACAGAAAATTTGTGCCCATTAACATCACCATCTAATTCAACAAGAATTGGGACAACTCCAGTGAAAAGTTCTTCTCCTTTACTCATGGTACCTTTCTCCTCTTTAATGAATTCTTAAACAAAATTATTTGTAGAGGCTGTTTCGTCCTCACGGACTCATCAGACCGGAAAGCACATCCGGTGACAGCTGTAGCATTCGGGGTTTGTACCGTACACCACTGAGACCGCGGTGGTTGACCAGACGAACCACGACGCTAGCCCGCCACCTAAGTTATGAGTCAGGAAAAAAGGCGACAGAGTAATCTGTCGCCTTTTTCTTTGCTTGCTTTGTAATCACTCGATGACCAAAAGTAAAAACCCGCCGAAGCGGGTTTTTACGTAAAACTCAGGTGAAACTGACGCTAGCCGGTCTACTAGTAGCGGCCGCTGCAGTCCGGCAAAAAAGGGCAAGGTGTCACCACCCTGCCCTTTTTCTTTGAAGCCAAAAGATTACTTCGCGTTATGCAGGCTTCCTCGCTCACTGACTCGCTGCGCTCGGTCGTTCGGCTGCGGCGAGCGGTATCGCTCACTCAAAGGCGGTAATACGGTTATCCACAGAATCAGGGGATAACGCAGGAAAGAACATGTGAGCAAAAGGCCAGCAAAAGGCCAGGAACCGTAAAAAGGCCGCGTTGCTGGCGTTTTTCCGCAGGCTCCGCCCCCCTGACGAGCATCACAAAAATCGACGCTCAAGTCAGAGGTGGCGAAACCCGACAGGACTATAAAAAGATACCAGGCGTTTCCCCCTGGAAGCTCCCTCGTGCGCTCTCCTGTTCCCGACCCTGCCGCTTACCGGATACCTGTCCGCCTTTCTCCCTTCGGGAAGCGTGGCGCTTTCTCATAGCTCACGCTGTAGGTATCTCAGTTCGGTGTAGGTCGTTCGCTCCAAGCTGGGCTGTGTGCACGAACCCCCCGTTCAGCCCGACCGCTGCGCCTTATCCGGTAACTATCGTCTTGAGTCCAACCCGGTAAGACACGACTTTATCGCCATTGGCAGCGGCCACTGGTAACAGGATTAGCAAGGCAGGGTGCTGTAGGCGGTGCTACAGAGTTCTTGAAGTGGTGGCCTAACTACGGCTACACTAGAAGAACAGTATTTGGTATCTGCGCTCTGCTGAAGCCAGTTACCTTCGGAAAAAGAGTTGGTAGCTCTTGATCCGGCAAACAAACCACCGCTGGTAGCGGTGGTTTTTTTGTTTGCAAGCAGCAGATTACACGCAAGAAAAAGGATCTCAGAATCCTTTGATCTTTTCTACGGTATGACGCTCAGTGGAACGAAAACTCACGTTAAGGGATTGGTCATGAGATTATCAAAAAGGATCTTCACCTAGATCCTTTTAAATTAAAAATGAAGTTTTAAATCAATCTAAAGTATATATGAGTAAACTTGGTCTGACGGCTCGAGGCTTGGATTTTCACCAATAAAAAACGCCCGGTGGCAACCGAGCGTTCTGAACAAATCCAGATGGAGTTCTGAGGTCATTACTGGATCTATCAACAGGAGTCCAAGCGAGCTCGATATCAAATA
+
))))(+)'&(&%%&$&%%&%%%''*9,,DEGGJIJIGJJJCCD;:::C@@889ABCFJIJGGJJJJJGJJJIJJJJHCIJHJJJHJJJHGJFGHGJJDDEEFJHJFFJIJHGGJJJJIJHJJ;;;;:;;AEJJJHJHGGHEJHJ988JGD,+++DDB??>@FDACFEDADAHEJGFGFG@??@EEJJGEIJJJGJGJJB553.*''&%&&%$$%%$$$')&'4=DG==<?ACJJIJGJJGFHGJJ?+*+-6?987))('&&&2=GHHCCDCGJJIJJHJFDFFE761/+**)--.++(*,.+**674>::::A@DIJIEGDEFHGIEE>933336=GHGFGGHJJJJJJJHDH@DFEDD?><<AGGHJIJJJFHJFFFEEHHJJJHDID;222+****5336?G?=;7756E<999@BAF?AGJJJJIGIIGHJJJJGEB@JCDA@BDDDEJBCBBIDBFG;::992-'%*(%::?AEIABABHHJJJDEHCHGIHJJJJJJJJ63B9DHJJJJJJHJJJJHJGJFJGJHC@><5?@A<<DDEEFIJIJJJJJ2/..,&&&%''+,01451,,02789CCACCDEJJJGJFJGJJFEJJJIJIJI::DJGHJJJHJIJJJFIGIJJIGIHJJJJJJJJJJFJEGGGD@:22275889@=>?@4=DJJJDCFEFJJJJJJFGIJJHHB@AJJGHJJJJJJFJJJJJ>>>=FEDID=?2>C@FIFJJJIJHHJJGEFJJJBBAADDCDIJD5444FHGF90000BJEEGIJHJJA@@A@AIJJJC@>===CBDIJFDFJDFJJEGCCD0/(%%'')&&&+%%%%010168JCCDEGIG>@?>64779AJDBBAED?7001?:,*)*11=?=;6666DBD@66:6<56<21132-+'',,37@FDGIEFEHFEFHFJJGJFIJIGFHG;;9741/()11>A8777==ABCIJD?@ABGGJJJGJJJJFGJHFEJJ==0/.014-,---***-3<77<<EJGHGE?CGCDIGHJIA4444GGJDEDFEIJCFDEE;;0-,,,+,./2233;69;AB>FFJGDDJ><;<FJFFC@@:;;<977854,699=BDFA?873101>?;2200'''(2''30/236;722233=BFAA@AJJJHF<:../06@CEDJJJJJC75(HCGFJJGIFDJGFJHHGBBA?BG:JCAABGIFEFDBDHEJGJDD533)('((++-67?AB????=,,,&&&'355>CACC::::;=96>AHFFCEDFIHEGFHFHJHJ5<3/46>EHDA@@DEJC/+-669-&'()--/.-))(((+333330/0'0+'(50/345344>>>@BCJHHHJJJIJJJJFDH=866114==;<<AGGJIJJGIAGFC?=;<A>>DC86EB:;;=B=2///(')&),-..//35688@@?B.--+'((8<888CJCCB>E?;330118:;;DIFJJC@@>9.0//>>>;</(''-<9:=AFEFEDDGJJF9996888IDHF=<<:>>?1012D>=?;968>B@ABJFD...-/,'*/18*'''',/79567)***-BEGDBCAA@BCA<CDEEIJGJJJJIHJJHJHJIJJHIJIJIDF+**+HIDD;::;>J?IGGFEEJJHJJJEJFEHJJJJJJGIJDIBDA?<<FC<<;;=?;CJFJJJJJHEJJJA>JJCBAFJGFEJFFHFHDFEIGGDFEJEJJJJJJJIJGJJJJIJHJFJJEJJJJJJHHIJJHJJJEGGJFJIFJHIIJJIHFJHJJJHGDBJEFJHHHJJDE=DF:GHJGHGJJGIJJJFIJJGFAABA<;;;>BADDECCDEDCICDDJHHIJFJJGDIJBBFHFEECFACACIEJHJEGHGJGGHJ00001;6/;;;A99:=<@CHJBG@?8<>@:<?><>>7533>?BDJJGJECCDE====IC@9/./-033<6.+%%%%,,,14)(((((/''22C@AEEDHJE>;<23322100**++;;<8778HFDDFHJHIJJJJJFJHJJJJFJFJJHGIJHJEHJIIJJJJJJJDJIAABBFJHHJJFIIEEFCEGHHHGCCCGFDA9<=<?=5))*5679:@8?EGCDEFCC9JDDDI@=<?GJA?=:967999FA?@BHDGEED@BABIFEH?7777EBCGEIHJJJEJIFE<878?>@AAFCAB:5566GEDIGGHFFIGGGJEJ@=GFEJEIHGJJJJJJECJJIFEJGJIGFJJJJJJJFHJJHGFJGJJIIGJJ====JEJFBB@?@;::81/./00212621,,+,4555855555>C?=1.-++*'(*+EA@A@B????F==<>GDDC<BAD@><=CGEGJDJFIJHFEB@+***DG====DDHFFJ8CCGEEJC:876<FAA9::<CAB::9=?CB@@C?>><<;;@6669?>752243:GBF?<=76FDDA;;;JGD6666HJFFFHDDBECDDDFDFECEHJIHJ9999FEEF?@@?DA@D?>:=533<3.(((-0A>>HHGFGGJGEGDJFJJGJG@>=33448?@JDGGFGIEHGJCJ@EF<<<JJJJJIHJJJJJJEJFGFBECDFDEF;9>CFE>::/*++'%%%.0JJHIJIJJHJHJJHIIJIJJEIGHJJHJJHFHFFJJHJJJJIJFJJJFG:556?CEBBCCCFJIGICHFHE;;:9<9333:3333GJJHJJFEEJFJJJIJJJFJE@.-,,010/,,04IFJJGIFJCFFHFJJJJJ:::::BAD>>?FDEC9755:=>GCEDIJJJDIHJGIHJHHGFCF<776491;CB@BBCABGJ=<---.:5710/2740<@@:;C@B?=<>BDDEEC@:::JGFJHHGDDGEJJGJJIGJJIJIJJGGC@@?<=98888@63/*5511/010:81010,*--.34<=CJD<<;;B?CCBHJHEGJJFHCD;;21.(669CFHEJGDIE>JDHJHGJEJFGD==?@@;D<6FFEJJJ>;;=IJHIIJGGJIGJJJFGCDJIJJJJIJJJJJFFBDEHF=:3122<;:;<IFCACJGEE:::971/+/12657>CEJCHEJFJJGEEBAAEEEBC@967<@EABBCJJGJJHJHHJAC><<<@JGJFHJECEHIE999;ACEIHHBCC?CCEFDHB0/0031)583333))))6.--)))),*,,.@GGE;987<<73351---('',')&&&(''')BFFGJIJFEBCHDE:6:/CDCHJJIJGEEF<<<>A?9:;JJF=>>>BDCHHIJJJI@?@?BJJIEJJJJIGJJJHHHICFIGHCA@:&***82013<JIIJFJJF@GJHJJJJC:679AFEFEGJDFHGGFGCDDHFJJHJGHDBGCDA?;?GBDFA@?A@JH=<<99<322222<***+2../.8<>>-(()('')(*(,457;7;@?>;;<11/00'/'''':=CC9878>EGGC:::AJ>===GDFB;:?<;<98/..++*&((42334A888FJFGCJB>84*)))-+**+;:?EEBGFEJDCEEGIJJIHGIJJJJIEFBBCBJGJJJEJGJGEJ////JHJDB?0002:655)(((+))),,,/'&&'(('&'((',,-.>=BA?5565/:78?4---..-..78:675677?=>=BIBDBBBADAAI9888DGJD==<<CB2222--))+,112@<<<=A@BA@=<;>>;+**,)*)),+''
@Glass_F3P_10_D3_6_24_42
CTGGACGATGATGACTGCGACAAACCACGACGCTAGCCCGCCACCTAAGTTATGAGTCAGGAAAAAAGGCGACAGAGTAATCTGTCGCCTTTTTCTTTGCTTGCTTTGTAATCACTCGATGACCAAAAGTAAAAACCCGCCGAAACGAGTTTTTGCGTGAAAACAGGTGAAACTGACGCTAGCCGGTCTACTAGTAGCGGCCGCTGCAGTCCGGCAAAAAAGGGCAAGGTGTCACCACCCTGCCCTTTTTTCTTTAAAACCGAAAAGATTACTTCGCGTTATGCAGGCTTCCTCGCTCACTGACTCGCTGCGCTCGGTCGTTCGGCTGCGGCGAGCGGTATCAGCTCACTCAAAGGCGGTAATACGGTTATCCACAGAATCAGGGGATAACGCAGGAAAGAACATGTGAGCAAAAGGCCAGCAAAAGGCCAGGAACCGTAAAAAGGCCGCGTTGCTGGCGTTTTTCCACAGGCTCCGCCCCCTCGACGAGCATCACAAAAATCGACGCTCAAGTCAGAGGTGGCGAAACGCGACAGGACTATAAAGATACCAGGCGTTTCCCTGGAAGCTCCCTCGTGCGCTCTCCTGTTCCGACCCTGCCGCTTACCGGATACCTGTCCGCCTTTCTCCCTTCGGGAAGCGTGGCGCTTTCTCATAGCTCACGCTGTAGGTATCTTCAGTTCGGTGTAGGTCGTTCGCTCCAAGCTGGGCTGTGTGCACGAACCCCCCGTTCAGCCCGACCGCTGCGCCTTATCCGGTAACTATCGTCTTGAGTCCAACCCGGTAAGACACAGACTTATCGCCACTGGCAGCAGCCACTGGTAACAGGATCAGCAGAGCGAGGTATGTAGGCGGTGCTACAGAGTTCTTGAAGTGGTGGCCTAACTACGGCTACACTAGAAGAACAGTATTTGGTATCTGCGCTCTGCTGAAGCCAGTTACCTTCGGAAAAAGAGTTGGTAGCTCTTGATCCGGCAAACAAACCCACGGCTGGTAGCGGTGGTTTTTTTGTTTGCAAGCAGCAGATTACGCGCAGAAAAAAAGGATCTCAAGAAGATCCTTGATCTTTTCTACGGGGTCTGACGCTCAGTGGAACGAAAACTCACGTTAAGGGATTTTGGTCATGAGATTATCAAAAAGGATCTTCACCTAGATCCTTTTAAATTAAAAATGAAGTTTTAAATCAATCTAAAGTATATATGAGTAAACTTGGTCTGACAGCTCGAGGCTTGGATTCTCACCAATAAAAAACGCCCAGTGGCATACGAGCGTTCTGAACGAATCCAGATGGAGTTCTGAGGTCATTACTGGATCTATCAACAGGAGTCCAAGCGAGCTCGATATCAAATTACGCCCCGCCCTGCCACTCATCGCAGTACTGTTGTAATTCATTAAGCATTCTGCCGACATGGAAGCCATCACAAACGGCATGATGAACCTGAATCGCCAGCGGCATCAGCACCTTGTCGCCTTGCGTATCATGTTTCCATGGTGAAAACGGGGGCGAAGAAGTTGTCCATATTGGCCACGTTTAAATCAAAACTGGTGAAACTCACCCAGGGATTGGCTGAGACAAAAACATATTCTCCGAAAATAAACATTTTAGGGAAATAAATGCGGTCACCGTAACACGCCACATCTTGCGAATATATGTGTAGAAACTGCCGGAAATCGTCGTGGTATTCACTCCAGAGCGATGAAAACGTTTCAGTTTGCTCATGGAAAACGGTGTAACAAGGGTGAACACTATCCCATATCACCAGCTCACCGTCTTTCATTGCCATACGAAATTCCGGATGAGCATTCATCAGGCGGGCAAGAATGTGAATAAAGGCCGGATGAAACTTGTGCTTATTTTTCTTTACGGTCTTTAAAAAGGCCGTAATATCCAGCTGAACGGTCTGGTTATAGGTACATTGAGCAACTGACTGAAATGCCTCAAAATGTTCTTTACGATGCCATTGGGATATATCAACGGTGGTATATCCAGTGATTTTTTTCTCCATTTTAGCTTCCTTAGCTCCTGAAAATCTCGATAACTCAAAAAATACGCCCGGTAGTAATCTTATTTCATTATGGTGAAAGTTGGAACCTCTTACGTGCCCGATCAACTCGAGTGCCACCTGACGTCTAAGAAACCATTATTATCATGACATTAACCTATAAAAATAGGCGTATCACGAGGCAGAATTTCAGATAAAAAAAATCCTTAGCTTTCGCTAAGGATGATTTCTGAAATCACAGCCACTCTAGAGTACTGCGATGAGTGGCAGGGCGGGGCGTAACTTCGACGTCTAAGAAACCATTATTATCATGACATTAACCTATAAAAATAGGCGTATCACGAGGCCCTTTCGTCTTCACCTCGAGCACAGCTAACACCACGTCGTCCCTATCTGCTGCCCTAGGTCTATGAGTGGTTGCTAGAGGATAACTTTACGGGCATGCATAAGGCTCGTATAATATATTTCAGGGAGACCACAACGGTTTCCCTCTACGAATGATTTTCTTTAACTTTTTAATTAACGGCCGGCTTGTCGACGACGGCGGTCTCCGTCGTCAGGATCATCCGGGCATCGATCGTACGTCCGGCAATTAAAAAAGCGGCTAACCACGCCGCTTTTTTTACGTCTGCAGGCGCCACTCGATTCTAGGGCGGCGGATTTGTCCTACTCAGGAGAGCGTTCACCGACAAACAACAGATAAAACGAAAGGCCCAGTCTTTCGACTGAGCCTTTCGTTTTATTTGATGCCTCTAGCACGCGTACCATGGGATCCCCCGGGCTGCAGGAATTCGATATCAAGCTTTTATTTGTAGAGATCATCCATGCCATGTGTAATCCCAGCAGCTGTTACAAACTCAAGAAGGACCATGTGGTCTCTCTTTTCGTTGGGAATCTTCGAAAGGGCAGATTGTGTGGACAGGTAATGGTTGTCTGGTAAAAGGACAGGGCCATCGCCAATTGGAGTATTTTGTTGATAATGGTCTGCTAGTTGAACGCTTCCATCTTCAATGTTGTGTCTAATTTTGAAGTTAACTTTGATTCCATTCTTTTGTTTGTCTGCCATGATGTATACATTGTGTGAGTTATAGTTGTATTCCAATTTGTGTCCAAGAATGTTTCCATCTTCTTTAAAATGATCTCTTTTAACTCGATTCTATTAACAAGGGTATCACCTTCAAACTTGACTTCAGCACGTGTCTTGTAGTTCCCGTCATCTTTGAAAAATATAGTTCTTTCCTGTACATAACCTTCGGGCATGGCACTCTTGAAAAAGTCATGCTGTTTCATATGATCTGGGTATCTCGCAAAGCATTGAACACCATAACCGAAAGTAGTGACAAGTGTTGGCCATGGAACAGGTAGTTTTCCAGTAGTGCAAATAAATTTAAGGGTAAGTTTTCCGTATGTTGCATCACCTTTCACCCTCTCCACTGACAGAAAATTTGTGCCCATTAACATCACCATCTAATTCAACAAGAATTGGGACAACTCCAGTGAAAAGTTCTTCTCCTTTACTCATGGTACCTTTCTCCTCTTTAATGAATTCTTAAACAAAATTATTTGTAGAGGCTGTTTCGTCCTCACGGACTCATCAGACCGGAAAGCACATCCGGTGACAGCTGTCAGCGTCGGGGATGG
+
&&%%$$$##$'(###$%&((*359ADBA<=>899(((((6CA>@DBEDEFGHHJFJHJCJJC<FGJJJGFGIGIFEGGFJJJGHB433379A==21142<>@9@B@JFIJIFHJJJJJJJJGJJJHJJJGHJIJJJJE66-+*,,))))+12371///++*,322456GFJJJGHIJJGJFFCCEHJJHJJJBBACHEGJEF9989JGEGJIIJE:::FGFFJJFJHJIGJIJJJJHJJJIJFJ>CGEJJH?==JHJGJJHFJIJJIIIGJHGGGHJJJIJGJJGJHHHJJGHJGJHJIJJJJGJIJJGHIJJIJGJJGGGJJHJJJJJJIJJJIJIGHEJJJJJGHFGFGIJJJJJJJJJGIJJGIJJGEFJFJ?>?>=;;;=IHJJJJGCDDDJGJGJJJJJJIJJJHGIDIHJFHJJEIEGGJIJJJJJJHJFHJJGJIJJIIJIJJIIJIJHGJJJGBIJI??=?+***@66222218:++++6...;===DGJJFIJJIJJGFDB7++++?CBEBCECBBDB<*&&&'028879;/.++++??;=411:66<;;8-56<>?GDAB2032==>?JGJJHHFIJJIJJJJJJJJJGGJHHJJFGJHJIIJHIJEF???ADBJC@@<=>>D9DFHJJJJGJJJGFHGE?<GABJJHJGJJJJGJGJ7)))77.,,*...051119EAACDFAA?>BDJJJJIIJJJHJJJGJJJFJDDA@ABGFFGHHJJFEGJEEGHHGJJGJJBJJJJEHJJGJJJFIJHFJGGIJIFJFJJECBEEIJJJGJFJIJA4334>=:=GFGIFJJJIJIGJJIJGJJJJJHIJH=;666.--.<;<=GDEDEJJJJ@?@@JGJJJJJIHJJHJJJJJJJJIGJDJJJIJJJECCEIGHHFHIJEA=)(()=CGJJHJJJHGJJIGJJGJJJJJHFIHJJJJGJJJJJJJJJJJHFACEJJJJJHIG6IFB===:92..3?F>DE////*+..,+'/((((:;?;;;;IHEDG@IFJGFBDDEBFHFJECBJJJJJGEIFHGIID=<73<AD677=<94,))*-()))740+-799352((),,,,@B?>>?EGJFJGEEJEDJC@BCHJFGIFIFJJFJHJHFFIBCBCIGHCC?@?;:9;;<=JJIJECEB?>49::;7522278?AFAB7>?5HIJJGJJJJJJJHGJJFJHJJHJJGGF@@AFFHJGJJJEIJDFFEJJJJJJIJHIJDCCCEJJH;==?GDEADFDEDCJFJGJGF>==<76112:68899666:;B?DB;8>(--.1BDDJGEIJHFJJF<;:@EJJJJBAC57785500::;;;?>==90/0''''):;>B@CGFGHJIJJJIFDGIJJHFCJH:,,-?EC=>JJHHJJIJJGJJFHJJFIIIJJJJJJJJFEGCC><=<CFIHJJIIJADGHFHGJHFJJHI@@<+++,85++++-../245;;<=FHDEJ6448@6HEGGFFJJJECC?%%%%'')%()+037987987''(IFE<;;;FJG=<;==;59<<AABCJJFHJJJJFHGJIHJJIHJJJIGJJJJI''')977>JCBB@CE:-+*+)&&.+)()((('*0*&&)*))%%&($#$%.***1.//-&$#####$$&&(()734ECGJIJHHGJJGGCJJHJJIJFIGDFJDDIJJGJGJJAB@BJHGJI>>>>JJIJJJIJJHIBEDIJHFFIHJJJFHHJHFCDHJJJJJGHFIHGFIGJGJIIJJJJFJFHJJJJIF====>=>83FFEJJEA99AB>:<JIJJJJHJJJIEJJBA@?@@CJJGJJFHJJIJGJGFGDIJGJFEF7779ABDEJCDHEEHHJJJGEIA8222/-+,),1,1446667:?JFDA?A<JIJJJHJJHJJJJJJJJJJGIIJHHGGDEJJJHJJJJIJJJJIIEHJIHJIFJJJIIJJGJFJJIEJFFIJJJJJJHJJJIJJJJGJHJG:888@1000=>?CHJJDD?==>EJJJGJIGJGGHGHJIJHJEIJJJJJEJJJJJIJJHJJIJJJ@EJJJGJJHJFGJEHGJIJIJJJEBABJJIIFC<4359<:...-...11016768<BAFFJEJIEJFJJGIJHJFG7555CFJIEJI6544IBEHEDCDEHHGDFEFJJHFIJGABIHGJJGJFHJJJJHJJJJIIJJJHHJIFJGJJIJJJIJIIIJIFJHJJFJHJJIJIJJJJGJHE?@AGJJJJFGJJF<::751///;===>DJ>>>>>,**)/33/++))+,)))*1()58?FA;;;HHFJJHEJGCFJJJJEBDJG;;3'$%(%'))(((*''-455@JJJJJIGHDCBCJJJJJIJIJJJJJJJJJJJIJHFIEGDHJGHHJGJJCFB:9ACFFEBDJJJJJIGJJJJGHJJJJJJJJHJIJJJJIJJJJJJJGJCJGJG??JJJGGJ00004CBB<:9'&&&();<;:9</*?:::@>>?>HGJJJHIJJJHJEJJHGIBBB/-;>DHJHD@@:::;GA@@BE=>16***+'''*+))*:A+(((0<HDDHJJJJAIJDGEEGJGJJHJJJIHJHJHIJEGJEEDIEE6@??@:7750.,--.79:;<:9921116667//56<HGIHGJJDJJJJJGFJECFFGJEIHIBAC@G;:CFI6100**++.7:;CEGDCC?4433,+*+/24DIBC;68===C@?C<:::?HJJJHJJHGJJJJGFJJHGJGHJJHJJJHHJJDEEIIHJJJJIHJFJGJJDCCEJJJJJGHJEBBDIJ4324...2562286788;>>A@CCAAD886878;<==3334===<:9998:73333::99999;BB<989;:2.,,+--<:887888:::::9776688=<<<:989:77679:60333;<;::88889899998666756488(''',+,,+%'+,)2338<<>?>;643123210001111766779:9999:;754477:970//08:;88445686878986666:<;77779755656657896667888311158;99:9:;:543367997877558:><9544466667:85455897899;=>:777785557:888555555455555688876564433355543458:889:::886677877766669;766667995+**,,%%%%&&')8<:85542212567654543345543347889>9=;9889;98788;9:9844457@@BF?>>?;=>;CCCFJJIIIIGJJJGIBA@?CDFHGJIJFCBAA?>>@@AE<=>>C@>??BDDC>>?;?DDECDB?>@ADB@>?<:6611))((222AAA@BB><=<=?@A@???ADA@???@???>:::?C>>==>===<=>?<<<<?@>>>==?>=>>?@?@AAHGFC@=;;;==@@A?>==AAAB@=>?>?@?AABADA;99=750,,--33377@6+BAC:/?<;<;EDBDDEDCCCCBDCBD5444488:BBB@@@?AA@AABECDCACEEDA@CBECADBG?>55446568CBAC?@@AEFDJJFIGJHCBA?CD@CA@A@BFDEDCECCDJFDA????ABCJFBC<3//@>@=?ABGBB@@AADDC@???;<<<DBCJ?@AACBACDEBBB@>??AEIGCC?>>??A>>???ABCD?'&&&+-*))'(''*'
@Glass_F3P_10_D3_6_24_43
ATGGAAGCGTTCAACTAGCAGACCATTATCAACAAAATACTCCAATTGGCGATGGCCCTGTCCTTTTACCAGACAACCATTACCTGTCCACACAATCTGCCCCTTCGAAAGATCCCAACGAAAAGAGAGACCACATGGTCCTTCTTCAAGTTGTGACGAGCTGGGATTACACATGGCATGGATGATCTCTACAAATAAAAGCTTGATATCGAATTCCTGCAGCCCGGGGGATCCCATGGTACGCGTGCTAGAGGCATCAAATAAAACGAAAGGCTCAGTCGAAAGACTGGGCCTTTCGTTTTATCTGTTGTTTGTCGGTGAACGCTCTCCTGAGTAGGACAAATCCGCCGCCCTAGAATCGAGTGGCGCCTGCAGACGTAAAAAAAGCGGCGTGGTTAGCCGCTTTTTTAATTGCCGGACGTACGATCGATGCCCGGTCGATCCTGACGACGGAGACCGCCGTCGTCGACAAGCCGGCCGTTAATTAAAAAGTTAAACAAAATTATTTGTAGAGGGAAACCGTTGTGGTCTCCCTGAATATATTATACGAGCCTTATGCATGCCCGTAAAGTTATCCAGCAACCACTCATAGACCTAGGGCAGCAGATAGGGACGACGTGGTGTTAGCTGTGCTCGAGGTGAAGACGAAAGGGCCTCGTGATACGCCTATTTTTATAGGTTAATGTCATGATAATAATGGTTTCTTAGACGTCGAGTCTTACGCCCCGCCCTGCCACTCATCGCAGTACTCTAGAAGCGGCCGCGAATTCCAGAAATCATCCTTAGCGAAAGCTAAGGATTTTTTTATCTGAAATTCTGCCTCGTGATACGCCTATTTTTATAGGTTAATGTCATGATAATAATGGTTTCTTAGACGTCAGGTGGCACTCGAGTTTGAATGGGCACGTAAGAGGTTCCAACTTTCACCATAATGAAATAAGATCACTACCGGGCGTATTTTTTGAGTTATCGAGATTTTCAGGAGCTAAGGAAGCTAAAATGGAGAAAAAAATCACTGGATATACCACCGTTGATATATCCCAATGGCATCGTAAAGAACATTTTGAGGCATTTCAGTCAGTTGCTCAATGTACCTATAACCAGACCGTTCAGCTGGATATTACGGCCTTTTTAAAGACCGTAAAGAAAAATAAGCACAAGTTTTATCCGGCTTGCTTCACATTCTTGCCCGCCTGATGAATGCTCATCCGGAATTTCGTATGGCAATGAAAGACGGTGAGCTGGTGATATGGGATAGTGTTCACCCTTGTTACACCGTTTTCCATGGCAAACTGAAAGATCGTTTTCATCGCTCTGGAGTGAATACCACGACGATTTCCGGCAGTTTCTACACATATATTCGCAAGATGTGGCGTGTTACGGTGAAAACCTGGCCTATTTCCCTAAAGGGTTTATTGAGAATATGTTTTTCGTCTCAGCCAATCCCTGGGTGAGTTTCACCAGTTTTGATTTAAACGTGGCCAATATGGACAACTTCTTCGCCCCCGTTTTCACCATGGGCAAATATTATACGCAAGGCGACAAGGTGCTGATGCCGCTGGCGATTCAGGTTCATCATGCCGTTTGTGATGGCTTCCATGTCGGCAGAATGCTTAATGAATTACAACAGTACTGCGATGAGTGGCAGGGCGGGGCGTAATTTGATATCGAGCTCGCTGGACTCCTGTTGATAGATCCAGTAATGACCTCAGAACTCCATCTGGATTTGTTCAGAACGCTCGGTTGCCACCGGGCGTTTTTTTATTGGTGAGAATCCAAGCCTCGAGCTGTCAGACCAAGTTTACTCATATATACTTTAGATTGATTTAAAACTTCATTTTTAATTTAAAAGGATCTAGGTGAAGATCCTTTTTGATAATCTCATGACCAAAATCCCTTAACGTGAGTTTTGGTTCACTGAGCGTCAGACCCCGTAGAAAAAATCAAAGGATCTTCTTGAGATCCTTTTTTTCTGCGCGTAATCTGCTGCTTGCAAACAAAAAAACCACCGCTACCAGCGGTGGTTTGTTTGCCGATCAAGCTTTACCAACTCTTTTTCCGAAGGTAACTGGCTTCAGCAGAGCGCAGATACCAAATACTGTTCTTCTAGTGTAGCCGTAGTTAGGCCACCACTTCAAGAACTCTGTAGCACCGCCTACATACCTCGCTCTGCTAATCCTGTTACCAGTGGCTGCTGCCAGTGGCGATAGTCATCTACCGGGTTGGACTCAAGACGATAGTTACCGGATAAGGCGCAGCGGTCGGGCTGAACGGGGGCTCGTGCACACAGCCCAGCTTGGAGCGAACGACCTACACCGAACTGAGATACCTACAGCGTGAGCTATGAGAAAGCGCCACGCTTCCCGAAGGGAGAAAGGCGGACAGGTATCCGGTAAGCGGCAGGGTCGGAACAGGAGAACGCCGAGGATTTCAGGGGGAAACGCCTGGTATCTTTATAGTCCTGTCGGGTTTCGCCACCTCTGACTTGAGCGTCGATTTTTGTGATGCTCGTCAGGGGGGCGGAGCCTGTGGAAAAACGCCAGCAACGCGGCCTTTTTACGGTTCCTGGCCTTTTGCTGGCCTTTTGCTCACATGTTCTTTCCTGCGTTATCCCCTGATTCTGTGGATAACCGTATTACCGCCTTTGAGTGAGCTGATACCGCTCGCCGCAGCCGAACGACCGAGCGCAGCGAGTCAGTGAGCGAGGAAGCCTGCATAACGCGAAGTAATCTTTTCGGTTTTAAAGAAAAGGGCAGGGTGGTGACACCTTGCCCTTTTTTGCCGGACTGCAGCGGCCGCTACTAGTAGACCGGCTAGCGTCAGTTTCACCTGTTTTACGTAAAAACCCGCTTCGGCGGGGTTTTTACTTTTGGTCATCGAGTGATTACAAAGCAAGCAAAGAAAAAAGGCGACAGATTACTCTGTCGCCTTTTTTTCCTGACTCATAACTTAGGTGGCGGGCTAGCGTCGTGGTTTGTCTGGTCAACCACCGCGGTCTCAGTGGTGTACGGTACAAACCCCGACGTGCACAGCTGTCACCGGATGTGCTTTCCGGTCTGAGAGATCAGTCCGTGAGGACGAAACGACCTCTACAAATAATTTTGTTTAAGAATTCATTAAAGAGGAGAAAGGTACCATGAGTAAAGGAGAAGAACTTTTCACTGGAGTTGTCCCAATTCTTGTTGAATTAGATGGTGATGTTAATGGGCACAAATTTTCTGTCAGTGGAGAGGGTGAAGGTGATGCAACATACGGAAAACTTACCCTTAAATTTATTTGCACTACTGGAAAACTACCTGTTCCATGGCCAACACTTGTCACTACTTTCGGTTATGGTGTTCAATGCTTTGCGAGATACCCAAATCATATGAAACAGCATGACTTTTTCAAGAGTGCCATGCCCGAAGGTTATGTACAGGAAAGAACTATATTTTTCAAAGATGACGGGAACTACAAGACACGTGCTGAAGTCAAGTTTGAAGGTGATACCCTTGTTAATAGAATCGAGTTAAAAGGTATTGATTTTAAAGAAGATGGAAACATTCTTGGACACAAATTGGAATACAACTATAACTCACACAATGTATACATCATGGCAGACAAACAAAAGAATGGAATCAAAGTTAACTTCAAAATTAGACG
+
::JJHJJJFHJE7777====JJIJHDJJJJHJJJJIJJJJJJIIJJIJJJHJJJJJIJGGJJJFJFHGHDBJJJEHFHFJJJJJJGHGGGHJJFIHJJGJ@9461'+*+/1***0.,./../2BGAGDHFFJEJHI8888C@;785**+*.1-72222211.0/1HC@==998;HII??>>EGFJEFGHFIFJJJFGJJJJJHJHJIJJJJJHJJJJJHJFHC@D;<<JHGFJJJJJJJGJJJGFGGA@****AHIIJJEGJGJJIHEDEJJJJF87569FJIIIJJD==DHJDIJBAAAJDCFEEGIDFIJJIJHIJJGGJJHJJGIGJDFJEG<<<IJJJFGJJEIJGJIJJJCEFIDDGFHJJIJJJJJGJJIJHJ989EEEJJJJJJJJHJGJJGFJJJDGEEGJFB?>86555558865))))***,,,/.-)((()3@EHEJJJJIJIJJFF<<<EJHHDBCBC===>A=@@JIJHJJIJIJJJJJJHGJJHGFJIJJJJJJJGJEHJJD?GF<86689AJFJHFIHHFJJJGJFGGJJFGHJHHJJGHHJJJJJJFJJJGJJIJIGJHHJJJJIJHJIJJJJJJIIJJHJIJJHJJIHGGFFEGJJJ9888JJHJJHGJFJJJJJFJJEJJIJJJJJFGCCCDIJGIJJJEJJJJGGJHJJGJJEJJJHHJGFJHJJJJJHGIJJHJHJJHHJIJIJHJHFJIIJJJJJJJJJJJIJGGJHJJJJJJJHJJGHJEHJJFJJJJJJJIJJJJHJFJBCDCFJJJGCFDJJJJJJJHFJBGEJIJJJGJFJHJJ9CJ=@?@>@,,,ADJJJJJHJJGJGGIDJFIHIFJJJJJJJJJJHIJJHJJGJHJJJJJIJHHJHJJJJJJEGBFGHIGHJGHJJJJJJE6654552)1-'&&&?6656101<ABFJJFIJHHGGJJIJJJGJJGCGHJ?<;>;;CCDECEFHJEIEJJJJJJJJFHEJJGJJGJJJJJJHHJJJJJJCCA@EF><;;<<BB=9;766HIFFJEECJEFJJEJJJJEJJJFGIJHGGJFHJJJJHJJJJJJJJJIHJJJJJJHJJJJJIGGJJJIBA@BCA?DG8889GHGJHJEHJJJJJJJJJGJIHIF;===GGJIJJJJHHFDHJJJHJJJIIJFGG@FDG<<><@GCEDC:778CCBEEJJIB//)((()(%%%'32111/0116775777BGG???EA@B***'&%%&30330;<<=;9:.---278DB@??AEJGIJHIEECA;8455FJE@@BA4333CAFG@?>/..-.++/4=7522('''('(/1&&++))(((0442./?CJHGJIJFFEAA@B<<<<A44>43334;G:DEGIIJJJFCCEC?IGEDJJJFJJJJHGJJJJIJJFJGHIIJFJGHJJJJJJIIJJIFIFJJIJGHIJJJIIHJJJJJJFFJJIJJGEHJHFGIGFCGJJJJJJIJH>JJJIJGDJJJJJJIJJJJHJGFJJJJJJJJIIJGJJJGJJJGIJJGDFHJGJIBDJ>JA?@B?=BAJFGJIHJIGGJIIJJJFJJIJJJJJJIEIGJJJIJJJHJJGHFFIFJJ<;<<F@AGFE===>GFHEFDDJJJJJJGIJJJA@ABIIJBBACGFGJJFJBA@AJJJIJHJFHJHJFFJJGJGJJJJEGJJJJHJJIJJHJJJJHGEEFIIJJHEFCDDBDA::>//FEGHJJJGJJJGH@??@IDFDFHJ;::9<88;=CJFIJIJJJIJJJJJIJJ<<===;;;44349DFEEGGFFHGGB>9629IJC@@>@IIGHJHJHJHJJJJJIJFJJJJJJGJJJJHJGJHJFHHJJGJGIGJJIIJGFHGJJJIHJJJJJJJJJJGJJJJIIJJJJIJJFECGFJ@@@ACEJ@>>:....>@?DE====A@?GDDJHJGIJHJJHHJ;;;3333333CD///04//3142./1>=:867:5)&&((),/.,--+,,-*'')))&((&(()*,32377;<?:958@BABAAA>@?>ECEIJJHJJJJ=BFGFJFEJJJJGFEGJJJJJHGJJGJHH?945.,*)(%&'''+*)('(1255676610;<?<FGIJFDEBCBAEEEC=<B<8:;BDDBFFIHIJHIIJGJJHJF=B@@HCCEEJDCB>:9889<8999;99:888788ABEA>?AA@DFCH9989>?@A>>?@@CC@>>?A==?E???@DD>B8,/:9;AFIJGF@??@CBAA@GAEED9982)(%($$12@DDFCBDDGEEJJECCBF9999A7A@DDJJFCEJJHJHJDCDDIDHEH7778552JI,+++@ACA?>>AFJJHEDBBC<;ABC20090002832///,9;:?4)&'''+,**0=EJEJJHHJJJJ88445J=@AAH@?==AA>@>9BEDJED@=987546:7;::<<JJFJJIHJJJJ@ABCACDAA1.-.-'')()'&%%&&$%&*+'''(.16=JJJJJGFFEGHHJI>>=EIGGGJFGJJJGJJJJGJJJJGJIJJJJHJJGGJJHJHJEJIIJJJJJJFGHEIGJD??98977AEBCBAA@??G???==@GHGFIGJJJJJJJFJJJJDDJJIGFEJIJJIJGJJJJJHJGJJJJHHJGJJJGJJJHFJHJJIJJH>=JEJFHJGJIJJJJJJGFFJJJJIJHJJIHIJJJJJJJD@CBBJ><<=JFFIBAABIGJJJGI@77FJJJHIJJJFGHJJJGFJEECBFJJHJJJIHF?@?@EJIJGIJJJJJHHJHJJGFJJJJJ=<:,,,5<2++,:?A>AA;48=<=CDJJDEGJJGJIHHDCCBG:BE=@4=7=DBD><A>==;545=EJFFJJJJJJHFJBEEJJGIGJJIEIJJIHJJJJHFJJIGDEJJ<33349BABEE=7357@BG<<--,**,/+++)-11<B<::;ECFDIJEGGJJGHHG8888=@BB<:?FJHIJIFJGJJHJJIHIJHJJJ@AB>6545>@;;;=?DEDFJJHJFGCCAJJJJBBCBHEEJJHIEJJJGJJJJJJIJJBFFFIHEDBDABDAA?<;;<GJJIEJ5444=99;0//51334<==000077<=>?CFJJGJJJHFHB@@@;9878('''(++,***39:<==@@>=*))+*****+;<@CCDFJJJJJJHHFJB8JJJJJJGDJGCGEGJJJJIJJJJJIHJFFEFJJJHHFGIGIGJEEA;:;>>=DCCDCBDCAABC@.,..<@JHFHHHEJJJ@@?AFJJEHGHJJHJJJHJJDDFBJFJJJIJJFJ87:9997666898877777655569995552444:;988566798128999966768664456:;;;998655567555777657786655777665554457<;00005554776787776789=<711015567<0/.,1134555899989655589:<=?=:665555698655640..075654434457667776777522238;<<;9976644311139776543345752225<<::96766766787665565433378<9797733224430/01767798665576667<C550176567779;;;:;;999:9887775766669944335686322256796655776532335655557866668998:;=:665755955569955578666687775(&%%#
@Glass_F3P_10_D3_6_24_44
TCTACAAATAATTTTGTTTAAGAATTCATTAAAGAGGAGAAAGGTACCATGAGTAAAGGAGAAGAACTTTTTCACTGGAGTTGTCCGAATTCTTGAATTAGATGGTGATGTTAATGGGCACAAATTTTCTGTCAAGTGGAGAGGGTGAAGGTAATGCAACATACGGAAAACTTACCTTAAATTTATTTGCACTACTGGAAAACTACCTGTTCCATGGCCAACACTTGTCACTACTTTCGGTTATGGTGTTCAATGCTTTGCGAGATACCCGAATCATATGAAACAGCATGACTTTTTCAAGAGTGCCATGCCCGAAGGTTATGTACAGGAAAGAACTATATTTTTCAAAGATGACGGGAACTACAAGACACGTGCTGAAGTCAACTTTGAAGGTGATACCCTTGTTAATAAAATGAGTTAAAAGGTATTGATTTTCAGATGGAAACATTCTTGGACACAAATTGAGATCAACTATAACTCACACAATGTATACATCATGGCAGACAAACAAAAGAATGGAATCAAAGTTAACTTCAAAATTAGACACAACATTGAAGATGGAAGCGTTCAACTAGCAGACCATTATCAACAAAATACTCCAATTGGCGATGGCCCTGTCCTTTTACCAGACAACCATTACCTGTCCACACAATCTGCCCTTTCGAAAGATCCCAACGAAAAGAGAGACCACATGGTCCTTCTTGAGTTTGTAACAGCTGCTGGGATTACACATGGCATGGATGATCTCTACAAATAAAAGCTTGATATCGAATTCCTGCAGCCCGGGGGATCCCATGGTACGCGTGCTAGAGGCATCAAATAAAACGAAAGGCTCAGTCGAAAGACTGGGCCTTTCGTTTTATCTGTTGTTTGTCGGTGAACGCTCTCCTGAGTAGGACAAATCCGCCGCCCTAGAATCAGTGGCGCCTGCCAACGTAAAGAAAAAGGGACATGGTGCACCACTCTTTAATTGCCGGACGTACGATCGATGCCCGGATGATCCTGACGACGGAGACCGCCGTCGTCGACAAGCCGGCCGTTAATTAAAAAGTTAAACAAAATTATTTGTAGAGGGAAACCGTTGTGGTCTCCCTGAATATATTATACGAGCCTTATGCATGCCCGTAAAGTTATCCAGCAACCACTCATAGACCTAGGGCAGCAGATAGGGACGACGTGGTGTTAGCTGTGCTCGAGGTGAAGACGAAAGGGCCTCGTGATACGCCTATTTTTATAGGTTAATGTCATGATAATAATGGTTTCTTATAAACATCATCTCCCCGCCCTGCCACTCATCGCAGTACTCTAGAAGCAGCGAATTCCAGAAATCATCCTTAGCGAAAGCTAAGGATTTTTTTTATCTGAAATTCTGCCTCGTGATACGCCTATTTTTATAGGTTAATGTCATGATAATAATGGTTTGTTCAACGTCAGGTGGCACTCGAGTTGATCGGGCACGTAAGAGGTTCCAACTTTCACCATAATGAAATAAGATCACTACCGGGCGTATTTTTTGAGTTATCGAGATTTTCAGGAGCTAAGGAAGCTAAAATGGAGAAAAAAATCACTGGATATACCACCGTTGATATATCCCAATGGCATCGTAAAGAACATTTTGAGGCATTTCAGTCAGTTGCTCAATGTACCTATAACCAGACCGTTCAGCTGGATATTACGGCCTTTTTAAAGACCGTAAAGAAAAATAAGCACAAGTTTTATCCGGCCTTTATTCACATTCTTGCCCGCCTGATGAATGCTCATCCGGAATTTCGTATGGCAATGAAAGACGGTGAGCTGGTGCGATCCGGATAATGTTCACCCTTGTTACACCGTTTTCCATCGACAAACTGAAACGTTTTCATCGCTCTGAAGTGAAACTGCAACGATTTACGGCAGTTTCTACACATATATTCGCAAGATGTGGCGTGTTACGGTGAAAACCTGGCCTATTTCCCTAAAGGGTTTATTGAGAATATGTTTTTCGTCTTCACACAATCCCTGGGTAGCTTCACCAGTTTTGATTTAAACGTGGCCAATATGGACAACTTCTTCGCCCCCGTTTTCACCATGGGCAAATATTACGCAAGGCGACAAGGTGCTGATGCCGCTGGCGATTCAGGTTCATCATGCCGTTTGTGATGGCCTTCCATGTCGGCAGAATGCTTAATGAATTACAACAGTACTGCGATGAGTGGCAGGGCGGGGCGTAATTTGATATCGAGCTCGCTTGGACTCCTGTTGATAGATCCAGTAATGACCTCAGAACTCCATCTGGATTTGTTCAGAACGCTCGGTTGCCACCGGGCGTTTTTTATTTGGTGAGAATCCAAGCCTCGAGCTGTCAGACCAAGTTTACTCATATATACTTTAGATTGATTTAAAACTTCATTTTTAATTTAAAAGGATCTAGGTGAAGATGTTTTTGATGATCATGACCAAAATATTAACAACGTCATTTTTAGTTATTGGAACGGTGGTTCAGAAGCCGTAGAAAAGAATCAAAGGATCTTCTTGAGATCCTTTTTTCTGCGCGTAATCTGCTGCTTGCAAACAAAAAAACCACCGCTACCAGCGGTGGTTTTATTACAATAAGAGCTACCAACTCTTTTTCGAAGGTAACTGGCTTCAGCAGAGCGCAGATACCAAATACTGTTCTTCTAGTGTAGCCGTAGTTAGGCCACCACTTCAAGAACTCTGTAGCACCGCCTACATACCTCGCTCTGCTAATCCTGTTACCAGTGGCTGCTGCCAGTGGCGATAAGTCGTGTCTTACCGGGTTGGACTCAAGACGATAGTTACCGGATAAGGCGCAGCAGTCGGGCTGAACGGGGGGTTCGTGCACACAGCCCAGCTTGGAGCGAACGACCTACACCGAACTGAGATACCTACAGCGTGAGCTATGAGAAAGCGCCACGCTTCCCGAAGGGAGAAAGGCGGACAGGTATCCGGTAAGCGGCAGGGTCGGAACAGGAGAGCGCGCCAGGAGACTCCAGGGGAAACCCTGGTATCTTTATAGTCCTGTCGGGTTTCGCCACCTCTGACTTGAGCGTCGATTTTTGTGATGCTCGTGGGGGGCGGAGCCTGTGGAAAAACGCCAGCAACGCGGCCTTTTTACGGTTCCTGGCCTTTTGCTGGCCTTTTGCTCACATGTTCTTTCCTGCGTTATCCCCTGATTCTGTGGATAACCGTATTACCGCCTTTGAGTGAGCTGATACCGCTGCATTAGCCGCAGCCGAACGACCGAGCGCAGCGAGTCGTGAGCGAGGAAGCCTGCATAACGCGAAGTAATCTTTTGGTTTCAAAAGGGCAGGGTGGTGACACCTTGCCCTTTTTTTGCGCTGCAGCGGCCGCTACTAGTAGACCGGCTAGCGTCAGTTTCACCTGTTTTACATTAAAAACCCGCTTCGGCGGGTTTTTATTTTGGTCATCGAGTGATTACAAAGCAAGCAAAGAAAAAAGGCGACAGATTACTCTGTCGCCTTTTTTTCCTGACTCATAACTTAGGTGGCGGGCTAGCGTCGTGGTTTGTCTGGTCAACCACCGCGGTCTCAGTGGTGTACGGTACAAACCCCGACGTGCACAGCTGTCACCGGATGTGCTTTCCGGTCTGATGAGTCCGTGAGGGCC
+
:9B@@GIGHHGHFEJHJEHGJGFGDFFCCD<@@?CCEEFDJGCIF:<<<A@?>>@@AHIDGGFEC?;97--2+)))*00,++*-,*&&&%,'('&'-1A@;;;;A@88866534<:<<>;:67?:566))(+''(',.0=>DCEJFD??>C=++*+///08>;;99:?@?::6/--(812DFFF?>>>@JJJECBA++AEHJ7666GJGGJJJCJJEJEJJGJFIJFJJGJJJJJJJ=;<;FDFHDGGGGCCDCIDDBGIIIDBAAAFJ?1///4??>@@BJGJHFIGFHFDBDHJIGHFGEEJEJGFDEJFB<;;=JEEGGFB99:;DGHIFJEJGGJD@AAEJGHIJJHEFHHCCADICGCCE@CABEFBCBCJDA@>6(''&&&+.26ACDA@@999;AE896-./&$$%($$&,:9=BAA>=6..(//,,+(&$$+-./6;4222.//018??@=>?=>8.--,''':;>@?@EEHCDGCFHFGEGFDECIJHIJJJHJJJJJJJEDDJG:961.*.,-000DEGGJGHJJJJJJFHJJJJIFFJJJJJJIJGJJJHJHGJJFJIJJJGJIJJJHJJJJIIGJJJJJJJJHJGIJJJJJJJHJJJJJJG1111EJGFECC?BH=GIJGDJIIJHIJJJJJJJHGJJIJJJJJIJCJJG;7555?C:9JDCCE@JHFGCEBBDFDIFGGJJJHIIJJJJEE<<<<D@G;;AJJHJIFG@CDJIE=<6520..1;=5566@>@?B)*??JJJGIHGJIGJFGIJJJJJGHEEJJJFC>>??IEGGJHJJHJG@>>?JJJJGJEIFG7667GEIJGHJJJCBAEE9>?FJGJG=1,,-.,,,<FEJGFEIDAIC3335988?<==DEFIJJHJEJJHJGJJFGECA<>92+(()**,89++++B>B@>@AEE-,,-.+($##$#$$%&(.'''''*'')*''+***&%$$%%&')%%%%&&&'&&)809:5-******;;:9/-./&&'%%%%&06:IIFIGGFEJIFIFEGIIHIFFGFJJJFJGHIIJJJCCCBHJJFGJJFJGIJJJHHJIJJHJIJJJHJJJJFGHEIJHJIHJF>>>?JJJHJJJGHIFJJJJJJJJEJGIIJIGIAJBDJJJIIJJJHGHHIJJJGGIJJJJFCDD998223,'(*+1++++0-,,,-1//023GHDC@DIJHJJJJJIJGJJIEJCA@CIJJGDGD?0//<;7.,**&&((((3;////744:<GJJGIEDH???=?>=?:9:;JJHIJEDDFF=;9%%%%&(%$####$$$&++,-2324C?@BCJJIGJEGIGJJHD1.-.15/..%%%(*()12DEJJHJJJJDFCIIJGGJJFIJHHIDG?H:GJJEDIEGFIJJJJHJJJIJHEGGHJJIFIJHJJHJJJJJEJEGJGJGJEHIJHFJIHJJFJ5555F+**&%%%&:<:;;BJJHEJJFJFFJGEEFGEFEEFFCEIIHGDGFHHD>???DJJCHGA@ACJGEIJE;<;><=>==>BHGIJGEEEFJJGJA6556EABEFFIIJCJJ<00;BFIJHHIJIGEHC311AC@@@::9<CJFGFCCDEIJJJIDEEDFJEJJJJJGFEGJBA@?CDBGEA@.,-.34F??>=>=>I==<JJJJJJJJJF-***AAFE>111=ABAJFFGJJJJJJIJFHDGJJJJGJJHJJIJHECDCHJJGJIJJGIFHJFJGHJ<@06>EFEHIJGGJJJJJJJJJJGHJJHIJJJFJJJJJJJEDEBJJJBDFJJJEJJJHIJJB86441;E>DDB:::;B60(0001><8>100=@?><<:=?>80*))&%$$%&))(()--.8??JJEJJGJJJJDDBDI++**%$#$&'+'.,,-.8878441//*((('%%&')(''(($$$$$%&%&'()&&&&0>DAA???@FJJFJJGFJJGEEFHIIJJJHJHJHJGIJJHHJEJJJFJJFDJIEJHCJHJFG;CBJJGHJJJJHFBA?AEEBBBAFFGJ;:;:C2-**'&%'*)*-,2324'&&')()?DBEIHJFFFJGIJIGGJGHFHJIIIJGFHJJJJGDGHHJHEHJGBHDJJJJJEIFJJAAAIDBBA>:4)&+-<BEGJHJJFJHJJJFJJGJIHJJJEIJJIJJJHJJHJJHJJIJGJJH@DJFCJFFIJJJEGJIJJJJJJGJJJJJJJIJGFFIJJJJJJ?<5551''-)(&'@EEEECDIJJIHJJGEFEJIGFEJJFJJJHGJJJIGDJJHGHJGEFEJJJJFJGFJGB>>>>JEHJJJJJIJJJHGIHJJHFEIJGJFEJJJJJIE6224868:90001DAAA@GJJJIJJGGFFJJ;:28+@ACGHGJJJCDBBABDDCIEJJJGJFCEDCJIHJGJIJGJJJJJIGJHJJFIJHJJIGGJJHHJJJJHB=?EJJJJJEJJJFHJJDBJ=>7,,,,20+)(')*)*,*+,'%')((%%()0./..('&$$$$$&&&$$$$%+,&%%&%&&%&)*'(*((()($$$#$%&&'*../0012,,*-.//3<;;<>://2,:;<<=<:9<<BEE>?>==<=>><<;99:99::@EDHJJFHJJFEHJIHEIHJJFJJJIE;;;65579=//-%)%%%%(,122855><=HJGFJECJ?22EJJJJJJJJJJJFJFEGJEJJIFGFCB@<:311ABJJFHHJIJJJJGJJHFHHGIDG.---FDIFJBEDBA>7.+++2234557:99DDJGEEHEJHIJJFIJABEFHJGJJHJJJHIJHI?BGDBDBHJHJ>>>>IECCBA@CGCB==>ACB>>:::8EDCGJDHJJJJEFJFDHEEJFJJHJEJGGJJJJJFJJIJ=<<....,+,,;8557BBGJJJDDA?ACF;999:968;5??A;33>JH?>>>HDEDC===BE<=BCJIGGHHFGGJHGEHJJEJHJJGJJ@@?GGJHGJGJJJJJJJ=>HGJHJJIIIHJJJJHJHID65567777975)*0**+556786422074,++&:98800'''&(((*)&&%%)+2223+)'%&&+0.--**,,/6347,++)*99>?JJJJEDDFHJJFGJJJJJHJJJJGJGJJJJJJJJIJFGIE.--''')***+/*+++-9<<9:;77::???BFEGEIIJJHGJJHJIJGCCCFGJHJJHJJJGJJIGJ988:FHHJIHJJJJJGJJJDBC4/79;;;;?;>@BBJJ967=BB@800BEJGJJJI@>??FFACAAF?8>?@7788A@9;1.,)**)+&%%%%&'<DBJJHJHGD4444>>>B;<2211311+(()@BE=::D@D<7545=>@GHJIIJJJGJFHEHGFD@(''),(%%&111+))))-/=<=7774565.))><;61-/76*)%$%&2458DJFGEIFHJJGFGDFJGFJIJJEGIDDB111BB>EJJEJFJJJB?21113JHIGGHDGGGBEHF@=300/163112::ECGEHIJEFJHJFIHJGEJJJ?===AJIBJFFJJJFIJ4210+)((((***++,,,.12,)/8@999898:;<?IJIIJFDJJJJGEEEDGFDJDDCFJJJIJGJJJHIJJJJJHJEHFCCAACCJ@6345>??;72(&''---7<>?@=?>@JGJFHGJJHJJJHJCDJFJJJJFE====?>>>>?=>433333-4/00/.,%
@Glass_F3P_10_D3_6_24_45
AGCTCCAAAACAAAAAAACCACCGCTACCAGCGGTGGTTTGTTTGCCGGATCAAGAGCTACCAACTCTTTTTCCGAAGGTAACTGGCTTCAGCAGAGCGCAGATACCAAATACTGTTCTTCTAGTGTAGCCGTAGTTAGGCCACCACTTCAAGAACTCTGTAGCACCGCCTACATACCTCGCTCTGCTAATCCTGTTACCAGTGGCTGCTGCCAGTGGCGATAAGTCGTGTCTTACCGGGTTGGACTCAAGACGATAGTTACCGGATAAGGCGCAGCGGTCGGGCTGAACGGGGGGTTCGTGCACACAGGCCCAGCTGGAGCGAACGACCTACACCGAACTGAGATACCTACAGCGTGAGCTATGAGAAAGCGCCACGCTTCCCGAAGGGAGAAAGGCGGACAGGTATCCGGTAAGCGGCAGGGTCGGAACAGGAGAGCGCACGAGGGAGCTTCGGGGGAAACGCCTGGTATCTTTATAGTCCTGTCGGGTTTCGCCACCTCTGACTTGAGCGTCGATTTTTGTGATGCTCGTCAGGGGGGCGGAGCCTGTGGAAAAACGCCAGCAACGCGGCCTTTTTACGGTTCCTGGCCTTTTGCTGGCCTTTTGCTCACATGTTCTTTCCTGCGTTATCCCCTGATTCTGTGGATAACCGTATTACCACCTTGAGTGAGCTGATACCGCTCGCCGCAGCCGAACGACCGAGCGCAGCGAGTCAGTGAGCGAGGAAGCCTGCATAACGCGAAGTAATCTTTTCGGTTTTAAAGAAAAAGGGCAGGGTGGTGACACCTTGCCCTTTTTGCCGGACTGCAGCGGCCGCTACTAGTAGACCGGCTAGCGTCAGTTTCACCTGTTTTACGTAAAAACCCGCTTCGGCGGGTTTTTATTTTGGTCATCGAGTGATTACAAAGCAAGCAAAGAAAAAAGGCGACAGATTACTCTGTCGCCTTTTCTGACTCATAACTTAGGTGGCGGGCTAGCGTCGTGGTTTGTCTGGTCAACCACCGCGGTCTCAGTGGTGTACGGTGCAAACCCCGACGTGCACAGCTGTCACCGGATGTGCTTTCCGGTCTGATGAGTCCGTGAGGACGAAACAGCCTCTACAAATAATTTTGTTTAAGAATTCATTAAAGAGGAGAAAGGTACCATGAGTAAAGGAGAAGAACTTTTCACTGGAGTTGTCCCAATTCTTGTTGAATTAGATGGTGATGTTAATGGGCACAAATTTTCTGTCAGTGGAGAGGGTGAAGGTGATGCAACATACGGAAAACTTACCCTTAAATTTATTTGCACTACTAGAAAACTTCCTGTTCCATGGCCAACACTTGTCACTACTTTCGGTTATGGTGTTCAATGCTTTGCGAGATACCCGAATCGTATGAAACAGCATGACTTTTTCAAGAGTGCCATGCCCGAAGGTTATGTACAAAGAAGCTCTATTTTTCAAAGATGACGGGAACTACAAGACACGTGCTGAAGTCAAGTTTGAAGGTGATACCCTTGTTAATAGAATCGAGTTAAAAGGTATTGATTTTAAAGAAGATGGAAACATTCTTGGACACAAATTGGAATACAACTATAACTCACACAATGTATACATCATGGCAGACAAACAAAAGAATGGAATCAAAGTTAACTTCAAAATTAGACACAACATTGAAGATGGAAGCGTTCAACTAGCAGACCATTATCAACAAAATACTCCAATTGGCGATGGCCCTGTCCTTTTACCAGACAACCATTACCTGTCCACACAATCTGCCCTTTCGAAGAATCCCAACGAAAGAGAGACCACATGGTCCTTCTTGAGTTTGTAACAGCTGCTGGGATTACACATGGCATGGATGATCTCTACAAATAAAAGCTTGATATCGAATTCCTGCAGCCCGGGGGATCCCATGGTACGCGTGCTAGAGGCATCAAATAAAACGAAAGGCTCAGTCGAAAGACTGGGCCTTTCGTTTTATCTGTTGTTTGTCGGTGAACGCTCTCCTGAGTAGGACAAATCCGCCGCCCTCAAGAATCGAGTGGCGCCTGCAGACGTAAAAAAAGCGGCGTGGTTAGCCGCTTTTTTAATTGCCGGACGTACGATCGATACCAGGATGATCCTGACGACGGAGACCGCCGTCGTCGACAAGCCGGCCGTTAATTAAAAAGTTAAACAAAATTATTTGTAGAGGGAAACCGTTGTGGTCTCCCTGAATA
+
'(+,))*+.4.'''1200194543678=@@EHCIDAA@@A;.-,(,,,*&(('''))),,,99DGFIJJJIIJJEJJJJJJJHC7666<756JJJJJJJEGGEECED@BJJFJJGFHGEJJJJIJJJJHJJJJHEGFJJIJJIJI@@AAGJHJJHFHJGHJHJHIJJGJHJJJEJIIHD01IJJJJJJEF?JHJIFGFDJJIJJHJJJIJJJJFJGFJJJFJJEHHJFJJFJJFCCA<=>6G88551-++0=>??EDCDEHFJBH@CEBBBGCDDFIDIJFIFGFFEEGDDHHJFGBB@<=888833.-,(+75465**=FE=<<=@@@ACJDJJJAABCEJJJIJHHJJGHJGJHJJJJFHHFDB=<@HJHJJIHGHJJEIIA;D@@IJHJGJJJJJJDJG))))*))*?ADGHGJDDG>JJJEA3226;>>>>HDBH<::955587:9565-023JIJJJIFJ><<=FJDA@BEEGABBAG=JG=:8666(('';<BE>86574540176:;9555<=CB=;;<=HJJHDJA>=??E???A:84+,21/-.14<A>>:CBBCEHJHHDBDG>CJB71'&%&(/.//=GJGJHJJJEEDDJBAGJJJHA11DGJGJFHJJBEGFEIJIGJJGJJIJJIJIJGJJJIJJJJG---)**+440//0?8999=CGEJHJJJJJJJJIJJFIJJJJJJJJJJJID@@A@AB=?JFHEJDBBC@ACDF@>DFJJJIHGEJGJJJJHFHFJI>?@AJIHG9000>AFAB6689=FDDGJJEJFJHABCCJD-,,,5-,,*-.-,.+,+++-:<<EDDEJJJFFGIJGJJFIJJJJJJJJJJHJJJIJIJJHJJJJHJGIJIJGJJHJHIJJGJHGFGJJJJGDD66:9:1&&&88?JDJHBA@AHJJJJJIHEJJJ><<<;=9988>CHGJFF>>=76284,++++;?C76660?</++1:>=CJGJHEFDHJGJJGDECCE>==12--.-0///*-))**---,,-26::===?>?@<>><==>@87**))*/14GCDEBBBAJIJIHHJGJJFJGHJFEEJJJGJJJJIJEEEGHJJJ>>>>B?==0++8;;544597779:.-,-799>GBIEEFHDA4.CDJGDI3.-*'(>;CCDFGHJJHJEFFEGFJGJFAJGEJDFGJJJJHFFJJGJIGJIJIIJHGDC0)B?JAD>>??2..16323388HHIFGGJAAABJJHCCCBEJHHJJEBEE745ADCC>=>>IIJFDHJJJJJJJJJIJIJGJJJJIGFGGJE;BE:BJJHJJA@@@EFGHFGD'&&'/-++($$%%%&%&&(''''0123/**)3>FCJJJIGJHGGHJIJJHJJJJHIJJIIFBCCBIJHHHIHJ=-,-,('''/2278CACGDI>==9:7796555>EE?=5432*('&'14CJIEJ>=86'%*05.,)*(((*878AADJJJGDJJHDEGFGJIIF?>>C@?IJJFEJJJJGJC73016::ABCEECCEEFHFIJHGJIJJJIFHJIJFFJJJIJJGJJJJJJJGJGG@??GJFCEJGFCJIJFGEA@=44JHJJJJJJJHIJJIJGJJDDEEHJHJIGHGHHJJJJHJGJGH@>@?EJJJHJGIHGFDFJJGEFFB@B@AHGIJFIGJGJJHGJJJJJGJJJIJFJJJJHHJIIJJJJIJJJ??>::::>65556766-,,,-8:;?DEJJJJJJJJJIDJFJJIFHFFGEBGCEIJCJJHJEFGDCEGJJGJJIIGHJHJJJJJJEHJJJIHGF8@GC<FHFBFEDFIJ@@@=2.56/2::79::>=>EFJJJJJHJGFFD@@@=JJIGJJJIJGJJJJIJJIJGHHFJJGJJ88889999?79<<ABIHIJJJIJFFGJGGJHA=;99223.-++,46777IJJJGIFCFAEGJGA@??>993334DFHFIJGHJECBCC:67;;;<?A8665===DJJFC77BED;GB,+++;8:?322:><=BFCFJJFJJFJIJJHJJGJFGHJED999:>>>A@JABA;::;<((('(*,,--.=CGJHEDHIGFJGEED888JJEGJGJGJJJJJHJEFEJCFCCBADJEGJJCJB888:>===111////,**,015A7777BA?@FDBEFJHJHJIABA@EEDH++++8646:1??EDJGGHGHEJGJJJJHJJJIHJJIJJJHJGHA222>??JIJJJ:999A;,+''')+,0275/
@Glass_F3P_10_D3_6_24_46
GCGGCGGTTGCTGTTGTGATTGGTACAGCGTTCTGCTGACATGGAAGCCATCACAAACGGCATGATGAACCTGAATCGCCAGCGGCATCAGCACCTTGTCGCCTTGCGTATAATATTTGCCCATGGTGAAAACGGGGGCGAAGAAGTTGTCCATATTGGCCACGTTTAAATCAAAACTGGTGAAACTCACCCAGGGATTGGCTGAGCAAAAAGCCTTTTCTCAATGAACCCCTTTCAGGAAATAGGCCAGGTTTTCACCGTAACACACCAGCATCTTGCGAATATATGTGTAGAACTGCCGGAAATCGTCGTGGTATTCACTCCAGAGCGATGAAAACGTTTCAGTTTGCTCATGGAAAACGGTGTAACAAGGGTGAACACTATCCCATATCACCAGCTTCACCGTCTTTTTCGACTTGCCATACAGAATACCAGATGGCGTTTCATCAGGCGGGCAAGAATGTGAATAAAGGCCGAATAAAGTTTCCTATTATTTTTCTTTACGGTTTTTAAAAGGCCGCTGAATATCCAGCTGAACGGTCTGGTTATAGGTACATTGAGCAACTGACTGAAATGCCTCAAAATGTTCTTTACGATGCCATTGGGATATATCAACGGTGGTATATCCAGTGATTTTTTTTCTCCATTTTAGCTTCCTTAGCTCCTGAAAATCTCGATAACTCAAAAAATACAGTTGTAGTAATATATTTCATTATCGTGAAAGTTGGAACCTCTTACGTGCCCAATCAACTCGAGTGCCACCTGACGTCTAAGAAACCATTATTATCATGACATTAACCTATAAAATTAGGCGTATCACGACAAATTTCAGATAAAAAAAATCCTAGCTTTCGCTAAGGATGATTTCTGGAATTCGCGGCCGCTTCTAAAGTATACTGGGATGAGTGGCAGGGCGTAAGACTCAACATCTAAGAAACCATTATTATCATGATTGACTAAAAATAGGCGTATCACGAGGCCCTTCATCTTCACCTCGAGCACAGCTAACACCACGTCGTCCCTATTTGCTGCCCTAGGTCTATGAGTAATTCAACGACCGGGCATGCATAAGGCTCGTCTGATCTATTGTCAGGGAAGACACAACGTTTCCCCTCTACAAATAATTTTGTTTAACTTTTTAATTAACGGCCGGCTTGTCGACAACAGCAGTCTCCGTCGTCAGGATCATCCGGGCATCAATCGTACGTCCGGCAATTAAAAAAGCGGCTAACCACGCCGCTTTTTTTCAGTTGCAGGCGCCACTCAAATTTTAGGGCGGCCGGATTTTGTACTTCGGAGAGCGTTCACCGACAAACCAACAGATAAAACGAAAGGCCCTCTTTAAACTGGAGCCTTTAAGCGTTTATTTCATCCTTGTCACACGTCATCGAAATACCGGGCTGCAGGAATTCGATATCAAGCTTTTATTTGTAGAGATCATCCATGCCATGTGTAATCCCAGCAGCTGTTACAAACTCAAGAAGGACCATGTGGTCTCTCTTTTCGTTGGGATCTTTCGAAAGGGCAGATTGTGTGGACAGGTAATGGTTGTCTGGTAAAAGGACAGGGCCATCGCCAATTGGAGTATTTTGTTGATAATGGTCTGCTAGTTGAACGCTTCCATCTTCAATGTTGTGTCTAATTTTGAGAGTTGACTTTTTGATTCCATTCTTTTGTTTGTCTGCCATGATGCATCTGTCAGTTATAGTTGTATTCCAATTTGTGTCCAAGAATGTTTCCATCTTCTTTAAAATCAATACCTTTTAACTCGATTCTATTAACAAGGGTATCACCTTCAAACTTGACTTCAGCACGTGTCTTGTAGTTCCCGTCATCTTTGAAAAATCAGCTTCTTCCTTGCATGACCTTGGGCCCTGGCACTCTTGAAAAAGTCATGCTGTTTAGTATGAATCTGGGTATCTCGCAAAGCATTGAACACCATAACCGAAAGTAGTGACAAGTGTTGGCCATGGAACAGGTAGTTTTACAGTAGTGCAAATAAATTCATCCTGCGTGTGTTTTGCATCACCTTCCACCCTCTCCACTGACAGAAAATTTGTGCCCATTAACATCACCATCTAATTCAACAAGAATTGGGACAACTCCAGTGAAAGACTTCTTTTTCTCCTTTACTTGATCGTACCTTTCTCCTCTTTCTTAATGAATTCCTAAACGGAACCTGTTTGTGTAGAGGCTGTTTCAGTCCTCACGGACTAATCAACCCGAAAGCACATCCAGTAAGCATTGTGCACGTCGGGGTTTGTACTAACATACACTGAGCGCGGTGGTGCGCCCAGACGAACCCGCAGACGCTAGCCCGCCACCTAAGTTATGGTAGGAAAAAAGGCGACAGAGTAATCTGTCGCCTTTTTCTTTGCTTGCTTTGTAATCACTCGATGACCAAAAGTAAAAACCCGCCGAAGCGGGTTTTTACGTGAAGACAGGTGAAACTGACGCTAGCCGTGTCTCGTGGCCAGGCACTTGCAGTCCGGCAAAAAAGACAGCCGTGTCACCACCCTGCCCCTTTTCTTTGAGAACCGAAAAGATTACTTTTTTTCGCGTTATGCAGGCTTCCTCGCTCACTGACTCGCTGCGCTCGGTGACGCGGCTGCGGCGAGCGGTATCAGCTCACTCAAAGGCGGTAATACGGTTATCCACAGAATCGGGGTAGGCAGGAAAGAACATGTGAGCAAAAGGCCAGCAAAACAGAGCGTAAAAAGGCCGCTTGCTCGCATTTTTCACAGGCTCCGCCCCCCTGACGAGCATCACAAAAATCGACGCTCAAGTCAGAGGTGGCGAAACCCGACAGGACTATCTGGAGAACGAGCGTTTCCAGCGAAACTGCCTCGTGCGCTCTCCTGTTCCGACCCTGCCGCTTACCGGATACCTGTCCGCCTTTCTCCCTTCGGGAAGCGTGGCGCTTTCTCATAGCTTACGCGCTGCATGTCGTTCGGTGTAGGTCGTTCGCTCCAAGCTGGGCTGTGTGCACGAACCCCCCGTTCAGCCCGACCGCTGCGCCTTATCCGGTAACTATCGTCTTGAGTCCAACCCGGTAAGACACGACTTATACGCCACTGGCAGCAGCCACTGGTGACCGGATTAGCAGAGCGAGGTATGTAGGCGGTGCTACAGAGTTCTTGAAGTGGTGGCCTAACTACGGCTACACTAGAAGAACAGTATTTGGTATCTGCGCTCTGCTGAAGCGAGTTTTGTTGAAGAAGTTGTTGGTGACTCTTGAATCCGGCAAACAAACCACCGCTGGTAGCGGTGGTTTTTTCCTTTGCAAGCAGCAGATTACACGCAGAAAAATATCCAAAATATTTAATATTTTCTAAGGGGTCTGACCTAGTGGAACGAAAGTCACATACGGATTTGGTCATAAGAGTATCAAAAAGGATCTTCACCTAGAATCCTTTTAAATCAAAGTCAAGTTTTAAATCAATCTAAAGTATATATGAGTAAACTTGGTCTGACAGCTCGAGGCTTGGATTCTCACCAATAAAAAACGCCCGGTGGCAACCAGCATCTGAACAAATCCAGATGGAGACTGTAAGGACATTACTTGAACATATCGACAAATGCCGACGAGCTGGATCTCAAATTACACCAA
+
+,'''&&'''&&&*+*,&&'&%$$#%%%&%&(%&&&'%%&/../:DJJFIGHJJHFJJJJHJJJGJJIJJJJJHJJJHJJGJJJIHJIJHJJJJEEJGJJIJIJJHFJJIJIFHIJIJJHIJIIHJJJJGJIJ?@@JCEEF@@DC;????JJEHHIJJJJJDHJJJHE11101116456:;8:;965.+++,2988587///1)('%%'+-/&%%%&+--70066'''(3///0.&''3'911(((('('(024500276<01@<<((('+(((0//,/..00111110/*'%%%%&%%%&;@FJHC5522547:>@???B@CEGJJGJFHDFJJJJJJJGJJJJJJJJJHEJJJEFHJJJFFHIHIJJHJJJJJHJJGJHGCDCBFEJJJB?A2-...6,-7739/,+*+5-))('''49//-+%$#%''%&$%%&'&&'(((',--****267@===?E@;74455,,,-31.'$%('())&%&(+,--/-0444:8990,/&'''%&-'((.3+&&'&&&%&&*,,-128CDEEFCFDHJIJIFCDCFDJHJIHIJJFHJJHIJHJIEGGHHGFEDGEJJJJJIJJJJJJJFEIHIJIJJHJIIHGFCDE>>>?GEHIEIHEFHIHJIJJEGBA>>DGAA@FEHJJJJGJGJJJEHFFJJHHFJHJIJIHFFEEGEJJI9888G>::3+(('''))))'(*)(((-+,00136100.0.-('''*+>BGE1111?885455388:@?BG;4334?FA3333;;;:<877889?<:==?B>>>?J;;;444/--)*227-+''(-+*&&&,//23-+-*(()*+&''(42234113:<==</-,%$$&&3136::=>@AA?9<;90445BIHEB99/,,-.---6<;788:65434,'&'''%$$%%&&&&2622('&&)-&&0011))**/055>ABCEFDE@?)((()))'&&&)-6C@@10009999HAC88;555B@<0411185667+5/()*9;89@@HJFDDFCJ>>><=>@JE9<))))ACJFDF?@@BEIB?/-+,&&&(%())'&%%()*+%%&&&&001357%#$#%$$&%&%%((+**,./2)%&&%&')*)&'-+))+,**,7CAIJJJFIHJC8877?@<=BDD?7780//.//312//756'&&'())'(('(&&'&%$%'%%%%+++,*'''*+2<>65,***,--,1013;:CFCCFB222DGDEA>=>@JDDFIIGGDDE:;63=@:-'&%&')....064///'&'&%(*&%&'*0*)((()('(()&$$$'&$&%%'''',,-(-.0((()/-(.((47778BCFJD???AAA>?3)&&(*%%%&)'%%%%$$%,&$$$$')--..,)$%*14600*))**'',,.*)'')))))%55482,**)(())()55200<<<?=:AA=??C?@(('()+7A@BCDEHJJJJHJJIJJJHFJJJJJJJIJFGGHFJJHHJGHJHEA@JHEJJIJJJJJJ@A>@@?A>9::9:=CC:9899===BJJGJJEJJGJFJGJGHEGJIJIEHJIJGJJJHHIJHJIJEJFD;:::JHEDE@BABG?FHJJHJJGJJJFG72111:<2333?74413348??@4333(''&&(0+,,-9::7<--54235;=3/,(&&&,''++,233**,,./..=?@ABECB@><<;:88,**)+/)$%&&&'+'''&..0,,,,899=>88777EFAFDBIFIHFEHDHGJHIHBDECFHJHJIGIJEIFJJB@@@DJJIFEGEBCECCBBACACCA@ACCBCCCGHHHJ?IIGGEEDGDDDCDCEFDBABDFFEHJFJFHHJJBDDDIGJFFBCC@@=;())))+'&&&55+('''&%%&+*%&()'%%&'**))((**.2CGFDEA@GIGJEJIA/////::5-.877JJJDDF@AC;;;=JJJEDGFFFCFHGFIF@>>>DGEGFEFJFJFJHGHF>D?@@@BCDIHDEGEJFDCGJ))()47888:433321120&%%$$%%##(%'000.,+****)+)',)/+,=??A?;<:>?>>B==@AADBBCBCA@IA@A@A@AAFFA?>>AEB>>>?7)))(*))*,5....>888840))**,,/=2111.00*)2--((-*5-00'$$%%'&&'*&'0(7732,**0)66.0;320-/'((((('%$#%$$$$%&'*,)(..../33100/'$$%''(%%&&()),'''((),-61..661**)))+)&$$$%%&&++-23--6668<=@:::94(&%$&(&&%%%%&%%&&%''('%%%%'$$&)%''()+,,22*+*))((/8;==:@?BC@@@>1024:7:-)&$$$&'//5A?@@ACE<777ADEDEHD?>///(52181..3264336;;A@CHCGE@A@>===>ECE=JJJGCDCDFHJ@?>>@@FCDF>>=:<<A?30//+++*&%&&(,??>CCC;:9655+***''%%&')*)'('&$$%%%%%&*.233489>>888A;32%$#$%))'&''&&&%&&'))()*--024)()*,+((('%#$%,55-,,)'')./03AABBCDFGGH@>>>BJJHFB@:;:;11108888(&'(@8540,,,'&%%%$&*3=;;;@A@?>11115//-.0++//....18667/*))))))4:::66//'&&&,'%%)0+)'''%(.5>AJEDB8777<:;;78?DECB@4320,++(&&&*,-.256=A==90,,)1.14)((&&&&,,-)*;=AADEFCCDAAJJC99:GJGEJJJFJGHJJJIJHEFEJGJGJJJIHEHJJJGIIJGIJICCCFFDHIHJJHH664,+,1/,&&&',+++),'&&%&')))((((0/01FCCBCHEIEGEDEF?GIJJJJJJD@631??=?DACBDFHJIGJFEBJC=FGJJJJEGFGJJGGHJJJJHJGJJJJ==HE@??-&&&&.2/,(%$##%%+*''23=D>;;:6..55----9413453011DIDEE:988?=<;<<>BA;75*('')034;@AFJFE>==>?9;@CBBA??<<<<=>D?>>;:;??A:EDEGEI@B?@CD??3111?..*)))99CCCGGJJFBBAC666433+++****05//22469?@??FGGFFFJEJJFDDFIJIJHJJGEHAGEDJJJFGJFJGEJIABABJJDCCEJFJHHB>?BJDECHFGG@@?>?@<==<AAJJEHJJJJHHJFE554152-(&&%&&&&&&%'&'))**&&&&'++%%&&()).99=<>999944576<=<==*))*.0,,,,0168+))))-80+++))+*)(''')))&&(''&&'''(('&&%$&%%%&&'****)))'''''%%%%%%%&**+**24--7--*)++(&%&$$$###,383/00***(''&%$$&'%&&-98****.-,'(('.*&&'1<:9:<'&&&$$%&.0*))*,--?==DEJJGFFIJGEEEBBCCDD;;;;DEFBECAA@ABCC@''')+),,0=B?6666:7666=>::;<BDFFHHDEDDEEDGGG942-'&$$$#$%&'*1000;<3221.)(),*+**&%%%())*-*++'$$$&'('''((*(&&%%%%%%%%&()2)(('&&&&--+/(&%$%#$
@Glass_F3P_10_D3_6_24_47
CTTCCATCTTAGATGTTGTGTCTAATTTTGAAGTTAACTTTGAGTCCATTCTTTTGTTTGTCTGCCATGATGTATACATTGTGTGAGTTATAGTTGTATTCCAATTTGTGTCCAAGAATGTTTCATCTTCTTTAAAATCAATACCTTTTAACTCGATTCTATTAACAAGGGTATCACCTTCAAACTTGACTTCAGCACGTGTCTTGTAGTTCCGTCATCTTTGAAAAATATAGTTCTTTCCTGTACATAACCTTTACGGGCATGGCACTCTTGAAAGAGTTCATGCTGTTTCATATGATATTTGGGTATCTCGCAAAGCATTGAACACCATAACCGAAAGTAGTGACAAGTGTTGGCCATGGAACAGGTAGTTTTCCAGTAGTGCAAATAAATTTAAGAGGTTAAGTTTCCGTATGTTGCATCACCTTCACCCTCTCCACTGACAGAAAATTTGTACCATTAACATCACCATCTAATCCGACAAGAATGTGGACAACTCCAGTGAAAAGTTCTTCTCCTTTACTCATTCAGCATACTTCTCCTCTTTAATGAATTCTTAAACAAAATTATTTGTAGAGGCTGTTTCGTCCTCACGGACTCATCAGACCGGAAAGCACATCCGGTGACAGCTGTGCACGTCGGGGTTTGTACCGTACACCACTGAGACCGCGGTGGTTGACCGAGACAAACCACAACGCTAGCCCGCCACCTAAGTTATGAGTCAGGGAGAGGAAACAGTAATCTGTCACCTTTTCTTTGCTTGCTTTGTAATCACTCGATGACCAAAAGTAAAAACCCGCCGAAGCGGGTTTTTACGTAAACAGGTGAAACTGACGCTAGCCGGTCTACTAGTAGCGGCCGCTGCAGTCCGGCAAAAAAGGGCAAGGTGTCACCACCCTGCCCTTTTTCTTGAGAACCGAAAAGATTACTTCGCGTTATGCAGGCTTCCTCGCTCACTGACTCGCTGCGCTCGGTCGTTCGGCTGCGGCGAGCGGTATCGCCGCTCAAAGGCGGTAATACGGTTATCCACAGAATCAGGGGATAACGCAGGAAAGAACATGTCAGCAAAGGCCAGCAAAAGGCCAGGAACCGTAAAAAGGCCGCGTTGCTGGCGTTTTTCCACAGGCTCCGCCCCCCTGACGAGCATCACAAAAATCGACGCTCAAGTCAGAGGTGGCGAAACCCGACAGGACTATAAAGATACCAGCGTTCCCCCTGGAAGCTCCCTCGTGCGCTCTCCTGTTCCGACCCTGCCGCTTACCGGATACCTGTCCGCCTTTCTCCCTTCGGGAAGCGTGGCGCTTTTTCTCATAGCTCACGCTGTAGGTATCTCGTCGGTGTAGGTCGTTCGCTCCGCAAGCTGGGCTGTGTGCACGAACCCCCCGTTCAGCCCGACCGCTGCGCCTTATCCGGTAACTATCGTCTTGAGTCCAACCCGGTAAGACACGACTTATCGCCACTGGCAGCAGCCACTGGTAACAGGATTAGCAGAGCGAGGTATGTAGGCGGTGCTACAGTTCTTGAAGTGGTGGCCTGACTAGGCTACGCTCGAAGAACAGTATTTGGTATCTGCGCTCTGCTGAAGCCAGTTCCTCCGAAAAAGAGTTGCGTATTCTCCGATCCGGCAAACAAACCACCGCTGGTAGCGGTGGTTTTTTGTTTGCAAGCAGCAGATTACACGCAGAAAAAAAAAAGAATATCCAAGGAATACCTTAAATATTTACTACGGGGTCTGACGCTCAGTGGAACGAAAACTCACGTTAAGGGATTTTGGTCATGAGATTATAGAGAAAAGAATCTCACCTAAATCCTTTTAAATTAAAAATGAAGTTTTAAATCAATCTAAAGTATATATGAGTAAACTTGGTCTGACAGCTCGAGGCTTGGATTCTCACCAATAAAAAAGACGCCGGTGAGTGCGGCGTTTGAACAAATCCAGATGGAGTTCTGAGGTCATTACTGGATCTCGACAGGAGATTCCAAGCGAGCTCGATATCAAATTACGCCCCGCCCTGCCACTCATCGCAGTACTGTTGTAATTCATTAAGCATTCTGCCGACATGGAAGCGGTGACCACAAACGGCATGATGAACCTGAATCGCCAGCGGCATCGGCACCCTGTCGCCTTGCGTATGATCTTTGCCCATGGTGAAAACGGGGGCGAAGAAGTTGTCCATATTGGCCACGTTTAAATCAAAACTGGTGAAACTCACCCAGGGATTGGCTAGACGAAAAACATATTCTCTGAATAAACCCTTTAGGGAAATAGGCCAGGTTTTCACCGTAACACGCCACATCTTGCGAATATATGTGTAGAAACTGCCGGAAATCGTCGTGGTATTCACTCCAGAGCGATGAAAACGTTTCAGTTTGCTCATGGAAAACGGTGTAACAAGGGTGAACACTATCCCATATCACCAGCTAGCTGCTTTCATTGCCATACGAAATTCCGGATGACAGCATTCATCAGGCGGGCAAGAATGTGAATAAAGGCCGGATAAAACTTGTGCTTTTATTTTTTCTTTACGGTATTAAAAAGAGCCATAATATCCAGCTGAACGGTCTGGTTATAGGTACATTGAGCAACTGACTGAAATGCCTCAAAATGTTCTTTACGATGCTAATTGGGATATATCAACGGTGGTATATCCAGTGATTTTTTTCTCCATTTTAGCTTCCTTAGCTCCTGAAAATCTCGATAACTCAAAAAATACGCCCGGTAGTGATCTTATTTCATTATGGTGAAAGTTGGAACCTCTTACGTGCCCGATCAACTTGAGTGCCACCTGACGTCTAAGAAACCATTATTATCATGACATTAACCTATAAAAATAGGCGTATCACGAGGCAGAATTTCAGATAAAAAAAATCCTTAGCTTTCACTAAGGTAGTTTATAAAATCGCGGCCGCTTCTAGAGTACTGCGATGAGTGGCAGGGCGGGGCGTAAGACTCGACGTCTAAGAAACCATTATTATCATGACATTAACCTATAAAAATAGGCGTATCACGAGGCCCTTTGCGTCTCACCTCGAGCACAGCTAACACCACGTCGTCCTTATCTGCTGCCCTAGGTCTATGAGTGGTTGCTGGATAACTTTACGGGCATGCATAAGGCTCGTATAATATATTCAGGGAGACCACAACGGTTTCCCTCTACAAATAATTTTGTTTAACTTTTTAATTAACAGCCAGCTTGTCGACGACGGCGGTCTCCGTCGTCGGGTCGTTCCGGGCATCAATGGTCCCGTCCGGCAATTAAAAAAGCGGCTAACCACGCCCACTTTTACGTCTGCAGGCGCCACTCGATTCTACGGCGGCGGATTTGTAGCTACTCAGGAGAGCGTTCACCGACAAACAACAGATAAAACGAAAGGCCCAGTCTTCGACTCGAGCCTTTCGTTTTATTTGATGCCTCTAGCACGCGTACCATCGGAATCCCCGGGCTGCAGGAATTCGATATCAAGCTTTTATTTGTAGAGATCATCCATGCCATGTGTAATCCCAGCAGCTGTTACAAACTCAAGAAGGACCATGTGGTCTCTCTTTTCAGTTGGGATCTTTCGAAAGGGCAGATTGTGGACAGGTAATGGTTGTCTGGTAAAAGGACGGGCCATCGCCAATTGGAGTATTTTGTTGATAATAGTCA
+
#$&,0/0+((')**+FFGGDACCBAJJHJJCDDD@33122*'&%%%%/0>778;DA?BECFJJHGJHGFJHGIJHGIGCGJJJJGJGIJJHGGJIJJHJFJGHFJJJJJGAEDCJDHEIBAA=<..DFECB@>:DIGGJGHJIHJJJJJJJJJ@>=>AA@?==9>GCAGEIFGFIJJEEG7888FJHCHBAB@BAFJHDCEGDBBCJ>>>>GH/CA@B>><;7BGGFGFFD/0<BAHGGJJIFFIFCD/-,,111/,++,=CC///332229---5<-,+(%%&'((()5.*8:99''''+&&%'243342))))@FJJJHJDHHFJEJJFJGJJBAAEJJJFJJEJJDJJJE8593FCB9::JGFJJJHJDFFJFJAJJFDJJJJHJGECBCGH9/-,)).,)'&&'(()*24>FFJJJJHJDDBAJAFIIA>B@?FAJEAAB@GBACC4431.++,,1/...6;>;<9///0+*(%%%&'**'&&)&&&)*>>===BDC?>=??@HHIGJJHJIE=</5'%%')-+''*+02210006?>=EJD86;=AAACG@AB@ABB>>?JJI8877=JDDCEIJDIJC<;;;ADJ<;:/-*+8600.'')*,4?=BJGIBDDBAA1999?=0/.011,*'(,-....==??=>66659;<<<A...//07;AAFGJJFEEJJ@CC31116,,,/4.9+++,65,))*1011=EFJFDG?@>A---.220.*)'(()&+*&$$$%%%&&&&-%&&'):;)((,4??><CCCCGHJHB><;<5568CDEECIJJJJJJDEJJJJFE<98966668889??31))%%),6334BCGFJJEEGEDFJIFEDCDBCBAA?@A@ABBHDJ9999FDD??@BB<...FHJDJGHJFHJIHFHJJHIJJEIGEJ?@=<=E22103-,,,@6<<@?>::746564;DGFJJDGA==@>>40009889:DHGAEB??>>DEJFJIDA@@<7334BEEJJGJGF@?>A22203*&%%''(*257EJJEGGCHFE>>>>FEHE;1GCACCC7555;JJJ@>==?AE?><IAJEA///0('&'))02,,****00@DCFFC=88<>=?<=**+E=;;BFIHEFHJFHGJJJEB<;=89+GA@BEJGHAB@EDE@?,,,6678<=@AJBBDHJJCACBABCDJDECIGFEFHB>==999BB?=8888;31//0C3.--'&$%('((1::676:;:++3IJHFFJJJJFJIGJJJJJFIJGJG>B<<=HJJDJCCCCD@BGGGHFEEDFG;665788B92@>?87A<CECDGFFDC5454331,-::4-->@ABE8787:CEA20022400(%$$&'()9533311114****+')')*+3&&):CCCECFEGFEEJJJHIHJECEGEECD>:78;ADCJJFDBEA6ACFFJEJHJFJGEGDHJJDB@BDHIFJGDGGDJGEIJJF;:::IAFB===<998=>111233576858:EEDGFEFJHEEFFGEDGCEDJEJFF=;;;=@B@A@?;9)%%21112;;97)))%&%%'''')($$&-87''''&&'8;<>?9830000;@FDGJGHJIHGGHFJJJIJJ:888A<<<4-((+.>AAB>?@....77843/.)))+?ACB21123588667>BEIFJIHDHJHJJDA9A@>844377A;:::655571//19'''(8646:6:4),325.*)())'''''(),,)(,,%&&*---/+))+3...@B@?@?IBCCBJGJGGFGC6559H>>88::<B5>>:<:<<;=>?A===>ECAAA;;+'&'&---+''%&((+3350(&&),,-/446;AFBCFJHJDDGGHIFJGGE@H??>?EABGGC>=8734)(((1:;=HIDDJCFIJFGEFA4223ADD>899@D@@99BE?A?430+334&%&('%&&&$%')((''%&&%$$$%&'))'&&'-.67:::98832/00=?>?322&%%%%'%%))*431.)%%%'+-47<>EEFDFJGJJJJGICICD888666<=>AHJFHIDJGFJJIJJJJJIJFHJGIEJHJJE@=<;<3333?::65559=664977'&&%%$$%%.0CJECDHJGJJJJJJGJ@@A@IJGIJGJCCEDJ6323,+)%&'***+-44)-..-.(&&&&&&&///.2+++.//6@=;=BFFHBA@<;2)'&'/20017441133;<::;CA999:HGJFG=;;8JDCJJGE>><;3...9=?<;=<***/79:;JJH4445<45+,++++577:77617+++2=8862,,.))))@EJJJJDI=>?JJ<<<=J==<=763/----FIFGFEDHHHAABECE@@,)))---,333@ACHJJGJJHHHJJJJHEHCFECJEIJJIJGJHGJGJIHJJEEHJHEHJHJEBA<1128CECJIFHAA?///''')0+0/01,,,,2--+++.0112<A;@D?HIDG=:899:9</...7722/+*+*../3720158BEBEJDBC=944123378>=?>=<==DIEFGJH@9876.'%&&(()*+4,*+1.*%%'(((%&&*230*((('&%&()())+++.06:5555<==;767((()5655@<9873344>?@BCACDE760-('(27:2222;;>72,+,3:86668@@?ABAB>CCDCD<==DJJIGFIDA;;;8778<<=ABAEDFGHJIJCCCJF@A;924@@;;;GFIFHEFJHCDBDIEHJHFJJJJJJE@?@?FHBFJFCJJHIG.--.8@@BAJEGHJJHJJJA>?BACDG:90*(((+5740--/(((*.)++-22549;;@AB====BFFFGJJFACDHJHEJFJJJJJJJFDJJIHJ@?@GJJJDACFDJFJD?><<DEGJGJF?ED;::;?3227ADJJJJGGJGFDECC7''''))*155444)(&%%&*&&,,//2'''(('&&(1311567CHHA@@ABIEFDJJJEEJJJHJCC@EAA87:;;C@>9:JCGJBIHDJIDFHHFCFEJJGJFEIIGFJJGEJIFJ++++.--.,*--.087>??2*))(,*(%%6889667;=>ACCEGJFJIJJJIFJGHJF(0((BDGGFCJDGD@?@BCD73----((('(%%%'*+:;:;>6.8//8JAC>>BAFCCCJJJAABA8876757;778<ADJ@@868899/../ABCC=DA@BGEJIJJJIFIGG71.JIJJJIJJE@B,,,)))())((6'))'')&&&&''',,)),100+**(''%%%$%%%%&&'+)))&&&&%%$$$%'*1..0<>>??@?JJJDFCBBFDDBC00.-0.,..-8::BCEGFJJIEFJHJEABC1)))*))'%&&);;;87211.*)$$#$&)-+,1178999?>?<@BCDJJJJHHEHEJJEHA7778>>=@ACCE:643357,+*+-*'''-2278,,,-B<:98:''')00211///./113466523+))'2'(..=9::9F?>:::;?EJEJJGIJJJGFEBFHF@@AEB6+*),,,),,24CFDDHDIGHGH422),+)*3:=<<:9959;;==?85210+)+8../AEJIJEIHIFBA?@@</&&')&')&%&)*178:AJJHD?10/.()-..//../49:8999::43/0331267667(((+=<<633355(@CFFHEGJJJGIEH555---(''$#
@Glass_F3P_10_D3_6_24_48
GGCCGAGTACGGAATTCGATATCAAGCTTTTATTTGTAGGAATCATCCATGCCATGTGTAATCCCAGCAGCTGTTACAAACTCAAGAAGGACCATGTGGTCTCTCTTTTCGTTGGGATCTTTCGAAAGGGCAGATTGTAAAAAATTAAATCGTTATCTGGTAAAAGGACAGGGCCATCGCCAATTGGAGTATTTTGTTGATAATGGTCTGCTAGTTGAACGCTTCCATCTTCAATGTTGTGTCTAATTTTGAAGTTAACTTTGATTCCATTCTTTTGTTTGTCTGCCATGATGTATACATTGTGTGAGTTATAGTTGTATTCCAATTTGTGTCCAAGAATGTTTCCATCTTCTTTAAAATCAATACCTTTTAACTCGATTCTATTAACAAGGGTATCACCTTCAAACTTGACTTCAGCACGTGTCTTGTAGTTCCCGTCATCTTTGAAAAATATAGTTCTTTCCTGTACATAACCTTCGGGCATGGCACTCTTTGAAAAAGTCATGCTGTTTCATATAATCTGGGTATCTCGCAAAGCATTGAACACCATAACCGAAAGTAGTGACAAGTGTTGGCCATGGAACAGGTAGTTTTCCAGTAGTGCAAATAAATTTAAGGGTAAGTTTTCCGTATGTTGCATCACCTTCACCCTCTCCACTGACAGAAAATTTGTGCCCATTAACATCACCATCTAATTCAACAAGAATTGGGACAACTCCAGTGAAAAGTTCTTCTCCTTTACTCATCGTACTTTTCTCCTCTTTAATGAATTCTTAAACAAAATTATTTGTAGAGGCTGTTTCGTCCTCACGGACTCATCAGACCGGAAAGCACATCCGGTGACAGCTGTAGCGTCGGGGTTTGTACCGTACACCACTGAGACCGCGGTGGTTGACCAGACAAACCACGACGCTAGCCCGCCACCTAAGTTATGAGTCAGGAAAAAAGGCGACAGAGTAATCTGTCGCCTTTTTTTACTTTCTTGCTTTGTAATCACTCGATGACCAAAAGTAAAAACCCGCCGAAGCGGGTTTTTACGTAAAACAGGTGAAACTGACGCTAGCCGGTCTACTAGTAGCGGCCGCTGCAGTCCGGCAAAAAAGGGCAAGGTGTCACCACCCTGCCCTTTTTCTAAAACCGAAAAGATTACTTCGCGTTATGCAGGCTTCCTCGCTCACTGACTCACCCGCTGCGCTCGGTCGTTCGGCTGCGGCGAGCGGTATCAGCTCACTCAAAGGCGGTAATACGGTTATCCACAGAATCAGGGGATAACGCAGGAAAGAACATGTGAGCAAAAGGCCAGCAAAAGGCCAGGAACCGTAAAAAGGCCGCGTTGCTGGCGTTTTTCCACAGGCTTCGCCCCCCTGACGGCGTACCACAAAAATCGACGCTCAAGTCAGAGGTGGCGAAACCCGACAGGACTATAAAGATACCCAGCGTTCCCTGGAAGCTCCCTCGTGCGCTCTCCTGTTCCCAGACCCTGCCGCTTACCGGATACCTGTCCGCCTTTCTCTCCCTTCGGGAAGCGTGGCGCTTTCTCATAGCTCACGCTGTAGGTATCTCAGTTCGGTGTAGGTCGTTCGCTCCAAGCTCGGGCTGTGTGCACGAACCCCCCGTTCAGCCCGACCGCTGCGCCTTATCCGGGACGGATTTATCGTCTTGAGTCCAACCCGGTAAGACACGACTTATCGCCACTGGCAGCAGCCACTGGTAACAGGATTAGCAGAGCGAGGTATGTAGGCGGTGCTACACAGAGTTCTTGAAGTGGTGGCCTAACTACGGCTACACTAGAAGAACAGTATTTGGTATCTGCGCTCTGCTGAAGCCAGTTACCTTCGGAAAAAGAGTTTGGTAGCTCTTGATCCGGCAAACAAACCACCGCTGGTAGCGGTGGTTTTTTTGTTTGCAAGCAGCAGAGTACGCGCCAGAAAAGAAAGAATATCAAGAAGATCCTTTGATCTTTTCTACGGGGTCTGACGCTCAGTGGAACGAAAACTCACGTTAAGGGATTTTGGTCATGAGATTATCAAAAAGGATCTTCACCTAGATCCTTTTAAATTAAAAATGAAGTTTTAAATCAATCTAAAGTATATATGAGTAAACTTGGTCTGACAGCTCGAGGCTTGGATTCTCACCAATAAAAAACGCCCGGTGGCATACAGCGTTCTGAACAAATCCAGATGGAGTTCTGAGGTCATTACTGGATCTATCAACAGGAGTCCAAGCGAGCTCGATATCAATTACCGCCGCCCTGCCACTCATCGCAGTACTGTTGTAATTCATTAAGCATTCTGCCGACATGGAAGCCATCACAAACGGCATGATGAACCTGAATCGCCAGCGGCATCAGCACCTTGTCGCCTTGCGTATAATATTTCCATGGTGAAAACGGGGGCGAAGAAGTGTGTCCATATTGGCCACGTTTAAATCAAAACTGGTGAAACTCACCAATGGCTTAGACGAAAAACATATTTGTCAAATAAACCCTTTAGGGAAATAGGCCAGGTTTTCACCGTAACACGCCACATCTTGCGAATATATGTGTAGAAACTGCCGGAAATCGTCGTGGTATTCACTCCAGAGCGATGAAAACGTTTCAGTTTGCTCATGGAAAACGGTGTAACAAGGGTGAACACTATCCCATATCACCAGCTCACCGTCTTTCATTGCCATACGAAATTCCGGATGAGCATTCATCAGGCGGGCAAGAATGTGAATAAAGGCCGGATAAAACTTGTGCTTATTTTTCTTTACGGTCTTTAAAAAGGCCGTAATATCCAGCTGAACGGTCTGGTTATAGGTACATTGAACTGACTGAAATGCCTCAAAATGTTCTTTACGATGCCATTGGGATATCTCAACGGTGGTATATCCAGTGATTTTTTTTCTCCATTTTAGCTTCCTTAGCTCCTGAAAATCTGGATAAGGCTTCAAAAAATACACCCAGTAGTAAATATATTCATTATGGTGAAAGTTGGAACCTCTTACGTGCCCAATCAACTCGAGTGCCACCTGACGTCTAAACAGGTATTTTTATCATGACATTAACCTATAAAAATAGGCGTATCACGAGGCAGAATTTCAGATAAAAAAAAAATCCTTAGCTTTCGCTAAGGATGATTTCTGGAATTCGCGGCCGCTTCCTAGAGTACTGCGATGAGTGGCAGGGCGGGGCGTAAGACTCGACGTCTAAGAAACCATTATTATCATGACATTAACCTATAAAAATAGGCGTGCTACAAGAGGCCCTTTCGTCTTCACCTCGAGCACAGCTAACACCACGTCGTCCCTATCTGCTGCCCTAGGTCTATGAGTGGTTGCTGGATAACTTTACGGGCATGCATAAGGCTCGTATAATATATACAGGAGACCACAACGGTTTCCCTCTACAAATAATTTTGTTTAACTTTTTAATTAACGGCCGGCTTGTCGACGACGGCGGTCTCCGTCGTCAGGATCATCCGGGCATCGATCGTACGTCCCGGCGATTAAAAAAGCGGCTAACCACGCTTTTTACGTCTGCAGGCGCCACTCGATTCTAGGGCGGCGGATTTGTCCTACTCAGGAGAGCGTTCACCGACAAACAACAGATAAAACGAAAGGCCCAGTCTTTCGACTGAGCCTTTCGTTTTATTTGATGCCTGTCACACGCGTC
+
&&&&&&#$$%%%'2.--->@CHDDEDIIGJJFBDD@>''&/445A@ACCFHJHIGHJJJGDDHFIHFHFEEFGGEDJ<<<=B@A?@?==>FFFFHJJHFJFE@???FED8,++/-../'''+(:9:=FEGB=;7664/&$%'&&%&&')+&%%%$$$$&*3*++51.)'&&(*=DABC@@??801@BEFIGGFEIJHGGJJFFCGDJHGFJGFDCDEBCA;;;:?>;<CCE?JGJJJJHJHEIFIFGHFGJJFEGFFDEEEJ<=;77;8?FEFGHGEBBB;??@ADFGGGDJGGCB@ABBEJJJJJHDEFEG....@@?>CADHCAA?=:5-++,--08:455322-.250,,/C>AABDBABB@?<;@C>==?BB>><===>>>>;AA?@@?>>>??@BAH4FEDBAA@@A@DCHA@?=>>>BCCFGD;9:;1<90??BGCCDECJCDFIFB?<;=??ACEFI;@@>>??@ABCEFCCCBBB@???@BB@@<.*7AEHECA@AACED7,-+))*)*&&')-,.=@AA>><<@999:GDC@??AA?@:544;=<>>>FHGBBBDFCFCDCGDCCBCBBBDCDICDDAEGJBCDIGB<EDBCBDFDCDEDDEGEFFBACCDDBBDCBDB?<>=@FCB4444E555565:::;@;:67;FJFGFECCDCFEEGEEDCDECDCBDBFCFBB@@ABB?@EG;877557677:::?JC8878FC777;::<DA@CDJFHH@<:?.(67213+'&*/..;<<?=;=@DDC@DFCDDJD?AB=DA@??EHJFECEDEHBAABCGFEB@A@<==>HDBBBB:4EDCDCCCCBB9DBJJJD;;,,*)***111344574'&&&'2;CIJJEHFFJJDEDDFEEJ??=556>?A>IIGJJHEGDCCFDDBBCAEFGEJCAC>>=/**476775677DBGHGJG>===FAA?=>?ACBBC@<===?=<=BCDAB@?43852-.2944,*'&3''')>AAHFCEADC>>>::?EFIEHGIJJJJHJJHJEEFEFEDBEDIDDDDAA==42.../<D@0000BFEJJEJJFAAABEDEA@>58555****888ABB8779CAD??AGJF<;<JJFBGJCGDDDD@=60000=<B@@CA;<ED@J73-.CJJC@AAFIHEG<:5566FEFEDEFGEDJCDEDC@;0,,-+/783454+''*)&,<BDAAA:9989>=?@@AADHJFHJBAB@?=<;81005:78=>?DEEEJGIEJ@?@@GDA:@>?@A@C:44454345=JFI''''767<77=8BDCEGFC9:BBGDEIJJJGDBBAGJFHFJ97008@>G>FIFJGGFGJGGHJCIIFJJJJEJFJIH<4(333B:7)'''8=<AG>0000&%$%$%&&'12:>FFFDDEDGFGJEHJJJJJGJJHIJHEJFJFH?@?EEGHGFGGFEGFB;331'((%&**%)+--/2BABB@@EE@??@JFJGJE>>;BA?98-*2000665;==IBC@C:::EECCDGGA995>>>@751+);=HJI@?@?JJJJEE98(::99B=:88HJGJJIGJJJJJJGFJFJJJIEEJFJFFJJJEIJGJIEJFD>>><>4777:+)))GIJFIDFEHI=<<<FHJHEDDB2111DICCBEHJIJJEJCC?,,..1/,'0*(%$#%$(23=BGD8;;BFGBA@?A:9885575**,,./;2>?@@BDHGHJJIJJJHJIIGHJGJIGJCA888677844-.60009740015223===<@;76/JIHJIFHADFEIGIJIIIEEBDF=>>>ECBA@DDC8887778::60?><<9:;9EFHEJIGJHGJHJIJGJJJIGJ@AABDEHJJ;445888::.(%%&)/3(((*)+)$$&3<<A@88857:?@@>AC@@BBHGGHJJJGJDE:JJEDD?>?<9@7323/..('&(&&')(''(%&'(320+*..)*(),((,+)(')))024/-111111>>@00,,,JGEEIECDCCGJEEGJGFF;>@FFGJEGIFDECAFCCCDCCECFHEDCDFDBACBF@?ABE=<9996550.++*&%&%%59>@C@AB>DCCEHJIEGDDDJJJHJIHFDGEGJIIHHBCCDBBD=>>>IDGBCCACEDDEEGDDFE@>=?A=G@651,-,-+,9:;?@?DGHJFG77774211/*%&%,117++++//-.:@?A@BEJJJJGJJJJHJJECEHIJIFIIFJ////((&'=1001@CEIHHHHGEIBBCCJ=:996/+,,&-..-&''%78<FDEJBBB;;I843/1112229:77??@BBHI<:;HJJHHHIJJGFGFGFDEIJJJGHDIJJIIJJJEJJGJJF999BHJJIJJGIJJFJJIFJIJBBACJDJJIIIEEFGGJFF77771111//0--+/9:JJGGGJJDBDJJJBA>:0-,(&%&'....,))((2DGIJJJJHEF@DFJJJJJGJIIGJJGJ>766+))*../0,,-=@CEJFJJDFDBA+)&&'-+,/>AHB?EJJDICGJJHI@@@@EDHEJJIJJJJJJGHJJGCEEDJJJIFJGGGGHGJJFHJFEE8''*++-2111016>>>>DEFGJJJIIHJJIEGED@@EFHBDDDF;FGJHJJDCBCFHJEJ==DDFFFJJJJEGJIFDDBDD?BIJJJIJIEDAC=<63:9:=8:-++-023AA@??@CGE???>GD==;<99:D>755466:;888;<<:>???AB>===>>>=>?>==<==<;;<@A@><<>>B@@A><==@@====AA===755<8=::<@BB?;AAHC@>=4444;;:::<=A@>>><;99;<@A@<;:80000;=4442%%&/1014127<=:;::0...77:;<<=@??<8879?8755?==<:87+*&&++,/019998777767=>>>?CFGC@A@?=>@<<<B:::<=?<<?999:<=<=><:;::;...-.*'''()*,.1>3)(),(''&')&'**(((*)))))'55568(&%&.122122664433****3///032+,++-,,-2*(()3452233--/))(-&&+211***+91000:988:7877899:;<<;:;;>=;:8886777;;97788<><;;9;>=<9977798<=BEBIGJGGB*))++@:>?@C??>CF6656C+++=EJHEBBDHJJIDC>90-**/3>CD?9::DEEDFFHEEJ?DFGE888DDFJ75579:52555<;<558<@EEFDEJFJGJFJGJJJEJJJJIGGJGJDA;>DEA@?@10'&&%&'''()9;@?A?3+++;=?=>BDE7666EHJCBGGHJGBBBCJFFGJJA?9<55FJGHJCJFFD<;;?GJJHFEGIDEDBFGC899CJIIGH=;JBBFIJGJFJHG@>?@EC>>CJ99999-,&&&'(%8999.--->==>@FFFB<777JICJJHJIJJGHGDFCHGGHGJJJJGIJFJFEJDAABCHEI>((((,,,88>ACBGBA.>??E;;;;BCBDDDA=@>:>?,,,++*+((&&&+,&('-,,,336>?>>::;?AE8777=65,+--12599:EJGFHGFJHJEHF1++,-31)'''(FEDDECFIGDJICF7778@EEEDCCE==<678>:>=9:<@AABDGIFFHIIJFIEGEIJGHJFBEIJA=///055?ACCDC9777;400.+)()())*''''*((('(((
@Glass_F3P_10_D3_6_24_49
GTGTGGACAGGTAATGGTTGTCTGGTAAAAGGACAGGGCCATCGCCAATTGGAGTATTTTGTTGATAATGGTCTGCTAGTTGAACGCTTCCATCTTCAATGTTGTGTCTAATTTTGAAGTTAACTTTGATTCCATTCTTTTGTTTGTCTGCCATGATGTATACATTGTGTGAGTTATAGTTGTATTCCAATTTGTGTCCAAGAATGTTTCCATCTTCTTTAAAATCAATACCTTTTAACTCGATTCTATTAACAAGGGTATCACCTTCAAACTTGACTTCAGCACGTGTCTTGTAGTTCCCGTCATCTTTGAAAAATATAGTTCTTTCCTGTACATAACCTTCGGGCATGGCACTCTTGAAAAAGTCATGCTGTTTCATATAAATATGGGTATCTCGCAAAGCATTGAACACCATAACCGAAAGTAGTGACAAGTGTTGGCCATGGAACAGGTAGTTTTCCAGTAGTGCAAATAAATTTAAGGGTAAGTTTTCCGTATGTTGCATCACCTTCACCCTCTCCACTGACAGAAAATTTGTGCCCATTAACATCACCATCTAATTCAACAAGAATTGGGACAATTCCAGTGAAAAGTTCTTCTCCTTTACTCATGGTACCTTTCTCCTCTTTAATGAATTCTTAAACAAAATTATTTGTAGAGGCTGTTTCGTCCTCACGGACTCATCAGACCGGAAAGCACATCCGGTGACAGCTGTGCACATCAGGGGTTTGTACCGTACACCACTGAGACCGCGGTGGTTGACCAGACAAACCACGACGCTAGCCCGCCACCTAAGTTATGAGTCAGGAAAAAAGGCGACAGAGTAATCTGTCGCCTTTTTTCTTTGCTTGCTTTGTAATCACTCGATGACCAAAAGTAAAAACCCGCCGAAGCGGGTTTTTACGTAAAACAGGTGAAACTGACGCTAGCCGGTCTACTAGTAGCGGCCGCTGCAGTCCGGCAAAAAAAGGGCAAGGTGTCACCACCCTGCCCTTTTTCTTTTTAAAACCGAAAAGATTACTTCGCGTTATGCAGGCTTCCTCGCTCACTGACTCGCTGCGCTCGGTCGTTCGGCTGCGGCGAGCGGTATCAGCTCACTCAAAGGCGGTAATACGGTTATCCACAGAATCAGGGGATAACGCCAGGAAAGAACATGTGAGCAAAAGGCCAGCAAAAGGCCAGGAACCGTAAAAGGGCGTTGCTGGCGTTTTTCCACAGGCTCCGCCCCCTGACGAGCATCACAAAAATCGACGCTCAAGTCAGAGGTGGCGAAACCCGACGGACTATAAAGATACCAGGCGTTTTCCCCCTGGAAGCTCCCTCGTGCGCTCTCCTGTTCCGACCCTGCCGCTTACCGGATACCTGTCCGCCTTTACTCCTTCGGGGAACGCGTCAGCCGACTTCTGATAGCTCACGCTGTCGGTCTGTCAGTTCGGTGTAGGTCGTTCGCTCCAAGCTGGGCTGTGTGCACGAACCCCCCGTTCAGCCCGACCGCTGCGCCTTATCCGGTAACTATCGTCTTGGTCCAAAACCGGTAAGACACGACTTATCGCCACTGGCAGCAGCCACTGGTAACAGGATTAGCAGAGCGAGGTATGTAGGCGGTGCTACAAGTACTGAAGTGGTGGCCTAACTACGGCTACACTAGAAGAACAGTATTTGGTATCTGCGCTCTGCTGAAGCCAGTTACCTTCAGAAAAAAGTGGTAGCTCTTGATCCGGCAAACAAACCACCGCTGGTAGCGGTGGTTTTTTTGTTTGCAAGCAGCAGATTACGCGCAGAAAAAAAGGATCTCAAGAAATACCTGATCTTTTCTACGGGGTCTGACGCTCAGTGGAACGAAAACTCACGTTAAGGGATTTTGGTCATGAGATTATCAAAAAGGATCTTCACCTAGATCCTTTTAAATTAAAAATGAAGTTTTAAATCAATCTAAAGTATATATGAGTAAACTTGGTCTGACAGCTCGAGGCTTGGATTCTCACCAATAAAAAACGCCCGGTGGCAACCGAGCGTTCTGAACAAATCCAGATGGAGTTCTGGTCATTACTGGATCTATCAACAGGAGTCCAAGCGAGCTCGATATCAAATTACGCCCGCCCTGCCACTCATCGCAGTACTGTTGTAATTCATTAAGCATTCTGCCGACATGGAAGCCATCACAAACGGCATGATGAACCTGAATCGCCAGCGGCATCAGCACCTTGTCGCCTTGCGTATAATATTTGCCCATGGTGAAAACGGGGGCGAAGAAGTTGTCCATATTGGCCACGTTTAAATCAAAACTGGTGAAACTCACCCAGGGATTGGCTGAGACGAAAAACATATTCTCAATAAACCCTTTAGGGAAATAGGCCAGGTTTTCACCGTAACACGCCACATCTTGCGAATATATGTGTAGAAACTGCCGGAAATCGTCGTGGTATTCACTCCAGAGCGATGAAAACGTTTCAGTTTGCTCATGGAAAACGGTGTAACAAGGGTGAACACTATCCCATATCACCACACCGTCTTTCATTGCCATACGAAATTCCGGATGAGCATTCATCAGGCGGGCAAGAATGTGAATAAAGGCCGGATAAAACTTGTGCTTATTTTTCTTTAGGTCTTTAAAAAGGCCGTAATATCCAGCTGAACGGTCTGGTTATAGGTACATTGAGCAACTGACTGAAATGCCTCAAAATGTTCTTTACGATGCCATTGGGATATATCAACGGTGGTATATACAGTGATTTTTTTTCTCCATTTTAGCTTCCTTAGCTCCTGAAAATCTCGATAACTCAAAAAATACGCCCGGTAGTGATCTTATTTCATTATGGTGAAAGTTGGAACCTCTTACGTGCCCAATCAACTCGAGTGCCACCTGACGTCTAAGAAACCATTATTATCATGACATTAACCTATAAAAATAGGCGTATCACGAGGCAGAATTTCAGATAAAAAAAATCCTTAGCTTTCGCTAAGGATGATTTCTGGAATTCGCGGCCGCTTCTAAGTGCTGCGATGAGTGGCAGGGCGGGGCGTAAGACTCGACGTCTAAGAAACCATTATTATCATGACATTAACCTATAAAAATAGGCGTATCACGAGGCCCTTTCGTCTTCACCTCGAGCACAGCTAACACCACGTCGTCCCTATCTGCTGCCCTAGGTCTATGAGTGGTTGCTGGATAACTTTACGGGCATGCATAAGGCTCGTATAATATATTCAGGGAGACCACAACGGTTTCCCTCTACGAAAATAATTTTGTTTAACTTTTTAATTAACGGCCGGCTTGTCGACGACGGCGGTCTCCGTCGTCAGGATGAATCGGGCATCGATCGTACGTCCGGCAATTAAAAAAGCGGCTAACCACGCCGCTTTTTTTACGTCTGCAGGCGCCACTCGATTCTAGGGCGGCGGATTTGTCCTACTCAGGAGAGCGTTCACCGACAAACAACAGATAAAACGAAAGGCCCAGTCTTTCGACTGAGCCTTTCGTTTTATTTGATGCCTCTAGCACGCGTACCATCGGAATCCCCGGGCTGCAGGAATTCGATATCAAGCTTTTATTTGTGAGATCATCCCATGCCATGTGTAATCCCAGCAGCTGTTACAAACTCAAGAAGGACCATGTGGTCTCTCTTTTCGTTGGGATCTTTCGATA
+
))024;;<>?DGJIIHJJHFJDCDCEDDDEHICB???BJIJDHFGGFHGHEJJJFJJJJJJHEGJJJFJHHJFJHIJJFJJJJIJFGFC?7/0FIJJJJJIJJIJJHJJJJJIJJFEGHJIEJGEEGHHJGJJFJHJIGJJIJJJJJEFFGJJJJFFIEJFEEFGFJJJHJJJJJHFDFFEIJGEFHJJJJGJJGHEJGHIIJIEJEJ@CH?CDFEDHFGEHGIJIHJGJFIDHJJJHFGFCECGJJGGHFGFEHJJEDEHJCDBEJ>JJIJIJGJIEEHJJGJDAAAB>=?;4----++'&)155<;;=8ABDJHIJFECCJGHFJGJJFCFEEJIFJHEJCCBBFGDEEGFJJJJJIJDDHHJEDEGJJEGEEIFCB971,,,+)())()))(((+**.0:BBDAB@@CBEEGFDEB@@@DEFHDGBA@AAACCABA@BCBECCCDB@@ABFDBEEJEEAEJ>>>>HDCCCCDHEJHF???@HA>?>?CJJ?;=<AD?JIGEBD9::;E48;;AB50-/79>()00@BDIIJJJJJHEJHJJJJJJJJJJFJHJJJJIJJF?>>?ECBB;4/.*)&%&%%&)47:<CEECC??/''11@EIJJJIJDJEDEDAA<;BGDJGFEJHIHEJHHFJIJHJJGIJIJIJJJJHJHIJJJHJGJGJJJFGC7778BCEJFEFHIIGD@?GJFH9IFJJJGJJJHJIGJIIFI777575'&$%&*.//00JJJGFDHEJIJIHJHJJFHGFJJJIIHHGEHJEFJIG?>>@H@@@BGC@;;<=DEA?>@AAJFCBECICDHJEJ6../.12049=JGDDHEBCD@999?CDGCJGCAAJ?;A<;A?644>5DCFEDEDJJJHIJF8888FDE>==>DCEGDJGDEJJJJJHEJJJJFEAA?98437+)()7;>JF<666ACGJJJJJGGGDAACBFHIGDEDC8777AACJJJFIFG<00/01340**+=:8566?>EACJEJJJJEFDDJFDEDD?=<GEJ<7,*)??GJJJECAADJHC@>=?@A?HCEEEFJ==5499?A@GEIFGJJGHJJJHJJIIJHJFFJGDCDC@=>?@JJJJHGGC=;;;AAAAE=;3//02:;<FFFJJJJHGJJJJJHIJJJFHFCF<55834EFJJJJJ>;;56*(,99DHGDE=<>=;(((,>>?JJJJJDBBDGJEJJJFFAI;A;9443469:40*%%&-/63441450/023.)))23=,,*+566AB20099776687;334;;<?@@ADCC>8444A8/...1)),*++('%&&'++*+3457:9=?>955;8AA9;=9:83/GCJJCFGJJJIECFAEEJJJJJJJJFDFHJJJH?JJIJJJHJJJHIIJJGJJHJJJJJF<;4444>5'&&(,+9,454/+'$%$%(%%&(/1100111***()**)*-5566@-+++-../.-115@DEJFJ???@IEDEFJDJCC@88898>?GIIDFHJJHJ@?@?FIFGJDEG?DFDJHGHIGGJJIEJJJDJBJJFFIEJIEHJE?=>>FC84448621198/ABCBAA<7;::ABJGEIHJJJJJGJJHCGDDDE===<?IJJGFJGHJGHHJIJJJJJJJJJDFG;545:HFEFEE:8/&%''''%&:=HJJJGHEEGEDCFJJJIGJJEGFD?ADHJJHJJHJJJJJJJJJJIFFJJJJJGIJJGJJJJJHFGFFJJJF:((()/..)(&%%&&'&&&(,(09?BAB??>=?==?BBCEIJJGJIJJJCCBB:990A>AGJADEFCD<777,+-<==?B?A?><<<965;2:>@>:3351--+,/1**'&&'&'88<;;<788>CFEIE@??AGIJE@BCDJCB11126GIECCBJHJHEDFDJFEGGJJJGFJGHJJJHHIJE<<<JJJHCJBDA4>A@??>B@BFHHHGGHHBC>=?EJEEFJJJIJJJJJHEJFIHJJGJJJJHFDDEHJGJHGEBCCDJHHJJJJFHDDHFHIJJGHJJJJJJIGIJJDDGEFJJJJHHDHCAF@BFAA@@=5334ABB>?@=@J90001JJHJJHJJHGI:6(&&;<=<===;=?AIE@?@BDFEJIJIJJJHGHHGJJFJIACBADCBBACJCCEJB@8;;IJJJJJJJJHJIJEGJJJHJJHJJJJJJI?883&+-//08:BBDDCGEJEJFJHJJHHJIIJHJJJJJJJJJIJJJIJHJJJJIJIJJHIJJJJJHJHJJBA>>F?H?>>>BF@AJJJJDFEFBDB?JFIGJJJJJJHJHDBBBJHJ=:96542-,++,,-:BJFEJFJHJJJJJFBC@?656:777<@?>=B@8+)))*+67?IJEBAAC><<<EGEDJJJGJGJGJHJJHJJJJJHIDJGGB?FFJIIJHEJHJJHJIJJIJJEGFJIFI>?>?GDDEC;;:5<AAADJJHJFGJJJEJJJJJHEJDFFHHEIGFEJJHIJJJJJJJH>833667:;<FHGJIJGJIJGJHGJJJJGCCD:556>?>::<CFHHIFJFJJJHJIJFHFFHECCAJGEC654((''=;<CBCJJJJJJJGJHJEHIGJJIJJJJIJJJJJBBBCJJGJJHJJGJJJJJIJJFCCCFIIJJJJJHFEHHIJJJJJJJJJIJIEIIDD@,,,,)&&&2252135@=@5.,))++7-+**,/;<GDDGFEJJGIHJHJFFGJJGCAABHHGIJGJEDBBJEEHJJCBBB?=?EJJJJJHJIJJJJFHJEJJJDJJEJGGJBJ:999HFJJIHGJ?@***+BCJJEEIIEEIFHEFJFIJJCACDF=CF=1DJIEGGGGEJJGEJA?@AIIIJCBGGJJJIJHGHFJDCC****566:9/..1410)7:=EJGIJJGJJJIFJHJF@@<9<;<<=?7+++1GCGGGEFJEJIJJHHJGJJBCDBGCFJIJFJGGGGFJJIIHGJIIJJJHJJJJJJJJJJJJJJJJFD=<EFGGGDGJJHFJJIJJJJIJECEFJJJGGHJJJHJGHJJJIGJJJJIJGJIIJJ@BBDGJFJGDI999:@>73('''+-++**.//80000DFHEGJIJGFJJIJGIIEHFDA====DBCBBFGJJJIFJJGJIHJIJJJHJFGIJJFJJIJHJJJJJIHGJGFGFI;<<<HFJJEJGACAACIGIGJIJJFHFJJGIJJJIJHEGD@IGHFIGGJGJFFJFJD=><>?CDDHGJJJJAAAAJJJJFDE:44554/./.+5338EFBBAIIJDDEEJDA@@A??A@@<64)**,@A40/1/99:CJFJGJJHHJGJA?****FEJJEJGJ?>>3-DJHGJJJJJFIJJHJGJGFJJHFJJJHHHJJJJJG?>>?EDB;C000/.-.*-%%%%((()@...*++*,--0349<=BCADEB666GJJJJIJJGHHEHFHJFFEFA@FDGJJJJDIIJJJEDEHJIJJIHJIEEFGJHJJJGHGJJJGJJHGHJJJGDED@AJJIHEFHFJJJJJJIJGJJJHIIJJIJJJHJECBBFJJFJ?;;88:ADAA@@B::<GEBGJ@FJJJJHEJJJJHHGEDGJCEC9888>?BDB22&%%%+'*-.88ABAHJGEEFJJHJIFHFJGHIFHJGDGB:::?@C++++5/--,++&-358:@HGJB@@@HJHJJJJJJJJJIEFFHJFHE???AB:9C>>>HJJGJJIJEEEHHEF?;;=>>===>>><6/--(
@Glass_F3P_10_D3_6_24_50
ACCAGTTTTGATTTAAACGTGGCCAATATGGACAACTTCTTCGCCCCCGTTTTCACCATGGGCAAATATTATACGCAAGGCGACAAGGTGCTGATGCCGCTGGCGATTCAGGTTCATCATGCCGTTTGTGATGGCTTCCATGTCGGCAGAATGCTAATAGAAACGCAGACGGTCCTGCGATGAGTGGCAGGGCGGGGCGTAATTTGATATCGAGCTCGCTTGGACTCCTGTTGATCAATCCAGTAATGACCTCAGAACTCCATCTGGATTTGTTCGGAACGGCTCGGCTTGCACCGGGCGTTTTTTATTGGTGAGAATCCAAGCCTCGAGCTGTCAGACCAAGTTTACTCATATATACTTTAGATTGATTCCGAAACTTTGGTCTTTTTAATTTAAAAGGATAATCCTTTTTTGATAATCTCATGACCAAAATCCCTTAACGTGAGTTTTCGTTCGCATCGAGCATCAGTTACCATAGAGATGGAAAAAAATTCTTGAGATCCTTTTTTCTGCGCGTAATCTGCTGCTTGCGGATTCAAAAAACCACCGCTACCAGCGGTGATTTCTTCAGATCAAGCTGCAACTCTTTCCGAAGGTAACTGGCTTCAGCAGAGCGCAGATACAAATACTGTTCTTCTAGTGTAGCCGTAGTTAGGCCACCACTTCAAGAACTCTGTAGCACCGCCTACATACCTCGCTCTGCTGATCCCTGTACCAGTGGCTGCTGCCAGTGGCGATAAGTCATTGTATTACCGGGTTGGACTCAAGACGATAGTTACCGGATAAGGCGCAGCGGTCGGGCTGAACGAGGGGCTCATGCACGCAGCCACTTCGAGCGAACAGACCTACACCGAACTGGATCTACAGCGTGAGCTATGAGAAAGCGCCACGCTTCCCGGGAGGGAAAAGGCGGACGGGTATCCGGTAAGCGGCAGGGTCGGAACAGGAGAGCGCACGAGGGAGCTTCAGGGGGAAACGCCTGGTATCTTTATAGTCCTGTCGGGTTTCGCCACCTCTGACTTGAGCGTCGATTTTTGTGATGCTAGTCAGGAGGAGACGAGCCCTGCTGGAGGCCCAGCAACGCGGCCTTTTTTACGGTTCCTGGCCTTTTGCTCACCTTGCTCACATGTTCTTTCCTGCGTTATCCCCTGATTCTGTGGATAACCGTCTTCGCCTTTGAGTGAGCTGATACCGCTCGCCGCAGCCGAACGACCGAGCGCAGCGAGTCAGTGAGCGAGAGAAACCTGCGTAAGCGCGAAGTGATCTTTTGGGTTTTAAAGAAAAAGGGCAGGGTGGTGAAACCTTGCCCTTTTTTGCCGGACTGCAGCGGCCGCTACTAGTAGACCGGCTAGCGTCGTTCACCTGTTTTCCATAAAACCCGCTTCGGCGGGTTTTCTTTTTGGTGATCGAGTGATTACAAAGCAAGCAAAGAAAAAAGGCGACAGATTACTCTGTCGCCTTTTTCCTGACTCATAACTTAGGTGGCGGGCTAGCGTCGTGGTTTGTCTGGTCAACCACCGCGGTCTCAGTGGTATTCATGCAAACCCCGACGTGCACAGCTGTCACCGGATGTGCTTTCCGGTCTGATAAGTACAGTAAGACAGAGACAGGCCTGTACAAATAATTTTGTTTAAGAATTCATTAAAGAGGAGAAAGGTACCATGAGTAAAGGAGAAGATTCACTGGAGTTGTCCAATTCTTGTTGAATTAGATGGTGATGTTAATGGGCACAAATTTTCTGTCAGTGGAGAGGGTGAAGGTGATGCAACATACGGAAAACTTACCCCTAATTTACTTGCACTACTGGAAAACTTATGTTCCATGGCCAACACTTGTCACTACTTTCGGTTATGGTGTTCAATGCTTTGCAGATACCAAATAGTATGAAACAGCATGACTTCAAGTTGCCATGCCGAAGGTTATGTACAGGAAAGAACTATATTTTTCAAAGATGACGGGAACTACAAGACACGTGCTGAAGTCAAGTTTGAAGGTGATACCTTGTTAATAGAATCGAGTTAAAAGGTATTGATTTAAAGAAGATGGAAACATTCTTGGACACAAATTGGAATACAACTATAGCTCACAATGTATACATCATGGCAGACAAAAACAAAAAAATGGAATTGAAAAATTAACTTCAAAATTAGACACAACATTGTAGATGGAAGCGTTCAACTAGCAGACCATTATCAACAAAATACTCCAATTGGCGATGGCCCTGTCCTTTTACCAGACAACCATTACCTGTCCACACAATCTGCCCTTTCGAAAGATGCAACGAAAGAGAGACCACATGAGTCCTGTAAGTTGTAAGGCTGGGATTACACATGGCATGGATGATCTCTACAAATAAAAGCTTGATATCGAATTCCTGCAGCCCGGGGGATCCCATGGTACGCGTGCTAGAGGCATCAAATAAAACGAAAGGCTCAGTCGAAAGACTGGGCCTTTGCGTTTTATCTGTTGTTTGTCGGTGAACGCTCTCCTGAGTAGGACAAATCCGCCGCCCTAGAATCGAGTGGCGCCTGCAGACGTAAAAAAAGCGGGCGTCATTACTCGCTTTTTTAATTGCCGGACGTACAATCGATGCCCGGATGATCCTGACGACGGAGACCGCCGTCGTGGACAAGCCGGCCGTTAATTAAAAAGTTAAACAAAATTATTTGTAGAGGGAAACCGTTGTGGTCTCCCTGAATATATTATACGAGCCTTATGCATGCCCGTAAAGTTATCCAGCAACCACTCATAGACCTAGGGCAGCAGATAGGGACGACGTGGTGTTAGCTGTGCTCGAGGTGAAACAACAGAAAGGGCCTCGTGATACGCCTATTTTTATAGGTTAATGTCATGATAATAATGGTTTGCTTAGACGTCGAGTCTTCGCCGCCCTGCCACTCATAGCGGTGTTTTAGAAAGCGGCCGCGAATTCCAGAAATCATCCTTAGCGAAAGCGACTTTTTTATCTGAAATTCTGCCTCGTGATACGCCTATTTTTATAGGTTAATGTCATGATAATAAATGGTTTCTTCAACGTCAGGTGGCACTCGAGTTGATCGGGCACGTAAGAGGTTCCAGACTTTTTCACCATAATGAAATAAGATCACTACCGGGCGTATTTTTGAGCTATCGAGATTTTCAGGAGCTAAGGAAACTAAAATGGAAAAAAATCACTGGATATACCACCGTTGATATATCCCAATGGCATCGTAAAGAACATTTTGAGGCATTTCAGTCAGTTGCTCAATGTACCTATAACCAGACCGTCAGCTCGATATTACGGCCTTTTTAAAGACCGTAAAAGAAAAATAAGCACAAGTTTTATCCGGCCTTTATTCACATTCTTGCCCGCCTGATGAATGCTCATCCGGAATTTCGTATGGCAATGAAAGACGGTGAGCTGGTGATATGGGATAGTGTCACCCTTGTTACACCGTTTTCCATGAGCAACTGAAACGTTTTCATCGCTCTGGAGTGAATACCACGACGATTTCCGGCAGTTTCTACACATATATTCGCAAGATGTGGGCGTTGTTGGGTGAAAACCTGGCCTATTACCTAAAGGGTTTATTGAGAATATGTTTTTCGTCTCAGCCAATCCAGC
+
44=<=<<@@989ACAABAIGEFJGGGG@@??DIIJJJJIEA0+++,/<:72211;<BCG77777877102234489<CHIDIDEGBDFDJJIJGGEDGEGG==H@??@GCIHEHDFHJHGGHD@@B><>>AJDCBBCAABEBG)(((&%%')&&%%'))(((*)+,&&'()('$$$$(:=@=<;<348344=EDDDJJIECAA?@??DED:88:C:1,,-.:;?@@BBDD@<:;>,,,,/FFEGGGE??><;=:=<@BC>>BF434=78;;4/-('&&)))'&'&%%''(())),&%&''&'',3:89769BGA9999=5,**+,.*)**8=<<43225AABGGJFHJIFEGJEDEA=@DA3+++,1/+)(((()24-,+&**((**2633*83,')11,)&%&'('&)+.2523533014-,,,.95455DCAFBBB:;?=<20034=?/('**$$&$##&'.,-++*))&%'%&&%&%%$$&&(*)***)'$&&')((('0..0049-,,+,,46667('''86442,,'&&&(')*,4667:''''=A?@?654-+*('''&&&,,(&%&(+**+.('$$%&$$)-+36>BEJJGJJHHJJJ@>==CH=889/.++'&$%%&--133...(/5280-.1>:981/100013489E:::111210((,8.00023=>?A?@?@EHJJJGBB?8633446,))+,,-4/*0/00834;9;==CABBB?3113@@644('&&(()('(&%%%)88@DHIECBBGFEJJIGJJJJJHHFJEEHIHJJJJGJJJJGEGJG=<<<JD==:,'')23++((++0221/..368***((((,--784212:=*)'')()*-..(()(&&(-/5<IFFFDFGI@AAIJJIEJJEC=;<?9100.3331/-0+134662110,,,+988:EGJEFCDA;;=>>A>@=:56=?FCBA?>?<<0/./6?GGHHDB@10?AJJJJEE<6&%%&,.)))+++5?ADCJGJJJDJHJEDICCA:JJJGFHFHGJIJJJHJ=;;<DGJJFE=<=;;=(''''''(,+'&''+*++/1..-++***--+**+))--))))+*(&&4599BCBEG,,-CFJJJHEHE:7.--.1:68>=>CCGG@A=@@?:98++:>?=?544=<425:33348888211134****((++7.&,-/5888=<;=1---33**+)(()5555887667:785622+,65776-,,,3979.,,**()(%%%&*&'***(,,9:::=11/)'&&*())-6=;0.-,,,->>99;E?>>BD222/*'&&'/138A>B6CBI@/...33265688=9::;2223=;311../1378356+***,('('/234;431-)(''((+36892100*)**53-**)))''()++;A6665999@HJDEABFCEIICCCB77691-;?C???CDBCEIFFEDECBBCDC<;;;/FBC?<911369:<==<;;9:<?HHCCBCCF9996877:;DBBCAA>>>?EFFEBGGJGAA??@==70//)''%$&#$%&&'(0***4++*+1))))66;=DCEJIFIJJGHFJ;:566704335++,''')((''(''&'5/--,,+(('%))%%$$%%(.;;<>BFD@>A@JABBBFB?@101<:<A>8=@CGB7665422-+((((()&&&%(%,'''-2400JGEFGJ7610.2200021///-)%%(268<55520/--58;<HCBFFFIGJJGIDF;;;<CGJG?>>>GC@@@AB;:;;A@@@8844341<76,,+*+/...,/.:57+***HDDC;;:44;>A@:7'$$$%4125;@ACEGEJJJIF;989:=:955GB666?::::BBBAADHEDC@AJ::5,()()&%&),+****9:BDF?><<>;99.*'&%$$%$%''(*,-)**+27===?@875670;4472()0333;<<D>:=>F<<<A?>?@DJFJHHHFEEGFH<::;F:99BJGHHJHEHJHIHEJ<<;;10-212778EGDDHJGBCBBHFHJJJJJJCD=:,*;555<DFCEFJGJHJG@A?78724HEEECDEJHHJHFGGDCBBB@=(%$$$%')+)89:;CE??<<<7774+)(&(,-22('(>7...0-,/-0(%%'&('&$$%(((**+;0/..032335<))))''--4589A???>>9/..1322//.++4444=4///1AEIH@A@=>8849::A;;;:<;0001:432210182*+00033??>EIJHFJEFFJJHDFFDEIEGC3293.0//0-*+%%&&+'%&+*'')(111.,*+%$$%%&'''$$$%('(%%&&&',29FBFECECCCCFHJJ////((((D4445EEJHGIFGHJJHDGDECDABBA?9989<?A<@C9;;JHGDDIJGA<<>>DBBCFHIJGIJHJJJJFFCGJHDFFJBCCGJJBCCC@ACIFEJJHEJJJJFIJF;0-((+31264455@=?A?=EC@AC?=<=8999@:;:('''(219=434;B;8;?@CBIJH;:;:910018889=1//002:;7..21;=>D?434/--,,++*(+))-/155589***;77:9:=>@E??)(((3344443++,9/./.;=99966899BGA>?<@@;=544((((789;;==7><=??FJHJJHJJJJEJJJH<:;ED@<;;=>G:9::J9=DA@84446HIJFJJJJGIIJJJJJCAA@BIJEHGJEGJDJJJJJJJJHHJJIIJGG44/.//24::=655345536;98***22.--*)*+****4;-,,,:99:----2332,''-((()-(*+,((''%(&&'3>EDGGEHJJJHJJDFDB=CCDFJF@=<<?6666DEG-,-,-2233///&&&':+(('((,./31*('(-//+,.,*99;<?HE888755&%%$&%)((()())+.0AACDJDIBCIFJHJHGJJJFIHIJ>=B:EJCHDBB3&$%)*1257563423IFHJEFCHEGEHFJJGHJEFHJFJJJJJGJHFJGJJJJHF@???@H?>=+())---/98751**+.:0/11ADFJ>?>>DCDDE==>==<;:-,,/345823560/..,-..-5A@BAJJGHJJBJDIJ64466876655:8?@HHGJJHHJ=/..'(()::<=@@BDE555:6=::,*)'''&%&&&()*--*+,/>@?@>??@?GEEC<6644455<?@AJJIFJEJHFGFHIJJJJJIGJIJIICDJDED;??HHGIGJJJJHFEEJJJJEGCDDDJIGIGDC>??;9+,+*+1,-003.''&/51++*+,0011?GDJFJCAA2511799362;9::;633399;::;5///;8=<AGGECBA>8899D>>>9::=888;ACA@BHIIJJHGFJDA@?>CJC:==:<DDF>>?<<8<?0/-.-+('')()6??A64*)).2.--.32/00/59.?BCEDFGACABJDB;;5-)'(&%*0133H@@A@H?==<<<<99:>?@A?<<=;:7***+1112---0,+)--++*)(&%%%$%%'%(%%(67:?>>=;434810.*,63456?===;900,,-.42//%%%%/35ADBCCB?>6012>?CBD=>>=ACB:::=11;99****1','
@Glass_F3P_10_D3_6_24_51
TGAGATACCCAGAATCATATGAAACAGCATGACTTTTTCAAGAGTGCCATGCCCGAAGGTTATGTACAGGAAAGAACTATATTTTTCAAAGATGACGGGAACTACAAGACACGTGCTGAAGTCAAGTTTGAAGGTGATACCCTTGTTAATAGAATCGAGTTAAAAGGTATTGATTTTAAAGAAGATGGAAACATTATTGGACACAAATTGGAATACAACTATAACTCACACAATGTATACATCATGGCAGACAAACAAAAGAATGGAATCAAAGTTAACTTCAAAATTAGACACAACATTGAAGATGGAAGCGTTCAACTAGCAGACCATTATCAACAAAATACTCCAATTGGCGATGGCCCTGTCCTTTTACCAGACAACCATTACCTGTCCACACAATCTGCCCTTTCGAAAGATCCCAACGAAAAGAGAGACCACATGGTCCTTCTTGCGTTTGTAACAGCTGCTGGGATTACACATGGCATGGATAATCTCTACAAATAAAAGCTTGATATCGAATTCCTGCAGCCCGGGGGATCCCATGGTACGCGTGCTAGAGGCATCAAATAAAACGAAAGGCTCAGTCGAAAGACTGGGCCTTTGGTTATTCCTTGTTTGTTCGGTGAACGCTCTCCTGAGTAGGACAAATCCGCCGCCCTAGAATCAGTGGCGCCTGCAGACGTAAAAAAAGCGGCGTGGTTAGCCGCTTTTTTAATTGCCGGACGTCAATCGATGCCCGGATAATCCTGACGACGGAGACCGCCGTCGTCGACAAGCCGGCCGTTAATTAAAAAGTTAAACAAAATTATTTGTAGAGGGAAACCGTTGTGGTCTCCCTGAATATATTATACGAGCCTTATGCATGCCCGTAAAGTTATCCAGCAACCACTCATAGACCTAGGGCAGCAGATAGGGACGACGTGGTGTTAGCTGTGCTCGAGGTGAAGACGAAAGGGCCTCGTGATACGCCTATTTTTATAGGTTAATGTCATGATAATAATCGTTTCTAGGACGTTAAGTATTTGCCGCCCTGCCACTCATCGCAGTACTCTAGAAGCGGCCGCGAATTCCAGAAATCATCCTTAGCGAAAGCTAAGGATTTTTTTTATCTGAAATTCTGCCTCGTGATACGCCTATTTTTATAGGTTAATGTCATGATAATAATGGTTTCTTAGACGTCAGGTGGCACTCGAGTTTGATCGGGCACGTAAGAGGCTCCAACTTTCACCATAATGAAATATAATCACTACCGGGCGTATTTTTGAGTTATCGAGATTTTCAGGAGAGCTAAGGAAGCTAAAATGGAGAAAAAAAATCACTGGATATACCACCGTTGATATATCCCAATGGCATCGTAAAGAACATTTTGAGGCATTTCAGTCAGTTGCTCAATGTACCTATAACCAGACCGTTCAGCTGGATATTACGGCCTTTTTAAAGACCGTAAAGAAAAATAAGCACAAGTTTTATCCGGCCTTTATTCACATTCTTGCCCGCCTGATGAATGCTCATCCGGAATTTCGTATGGCAATGAAAGACGGTGAGCTGGTGATATGGGATAGTGTTCACCCTTGTTACACCGTTTTCCATGAGCAAACTGAAACGTTTTCATCGCTCTGGAGTGAATACCACGACGATTTCCGGCAGTTTCTACACATATATTCGCAAGATGTGGCGTGTTACGGTGAAAACCTGGCCTATTTCCCTAAAGGGTTTATTGAGAATATGTTTTTCGTCTCAGCCAATCCCTGGGTGAGTTTCACCAGTTTTGATTTAAACGTGGCCAATATGGACAACTTCTTCGCCCCCGTTTTCACCATCGGGCAAATATTATACGCAAGGCGACAAGGTGCTGATGCCGCTGGCGATTCAGGTTCATCATGCCGTTTGTGATGGCTTCCATGTCGGCAGAATGCTTAATGAATTACAACAGTACTGCGATGAGTGGCAGGGCGCGGCGTAATTTGATATCGAGCTCGCTTGGACTCCTGTTGATAGATCCAGTAATGACCTCAGAACTCCATCTGGATTTGTTCAGAACGCTCGGTTGCCACCGGGCGGATTTTTTATTGGTGAGAATCCAGAACCTCGAGCTGTCAGACCAAGTTTACTCATATATACTTTAGATTGATTTAAAACTTCATTTTTAATTTAAAAGGATCTAGGTGAAGATCGTTTTTGATAATCTCATGACCAAAATCCCTTAACGTGAGTTTTCGTTCCACTGAGCGTCAGACCCCGTAGAAAAGATCAAAGGATCTTCTGAGATCCTTTTTTTTCTGCGCGTAATCTGCTGCTTGCAAACAAAAAAACCACCGCTACCAGCGGTGGTTTGTTTGCCGGATCAAGAGCTACCAACTTCTTTTCCGAAGGTAACTGGCTTCAGCAGAGCGCAGATACCAAATACTGTTTCTTCTAGTGTAGCCGTAGTTAGGCCACCGCTTCAAGAACTCTGTAGCACCGCCTACATACCTCGCTCTGCTAATCCTGTTACCAGTGGCTGCTGCCAGTGGCGATAAGTCGTGTCTTACCGGGTTGGACTCAAGACGATAGTTACCGGATAAGGCGCAGCGGTCGGGCTGAACGGGGGGTTCGTGCACACAGCCCAGCTTGGAGCGAACGACCTACACCGAACTGAGATACCTACAGCGTGAGCTATGAGAAAGCGCCACGCTTCCCGAAGGGAGAAAGGCGGACAGGTATCCGGGTAAGCAGCAGGGTCGGAACAGGAGAGCGCACGAGGGAGCTTCAGGGGGAAACGCCTGGTATCTTTATAGTCCTGTCGGGTTTCGCCACCTCTGACTTGAGCGTCGATTTTTGTGATGCTCGTCGGGGGGCGGAGCCTGTGGAAAAACGCCAGCAACGCGGCCTTTTTAGGGTTCCTGGCCTTTTGCTGGCCTTTTGCTCACATGTTCTTTCCTGCGTTATCCCCTGATTCTGTGGATAACCGTATTAGCCTTCAGTGAGCTGATTCCGCTCGCCGCAGCCGAACGACCGAGCGCAGCGAGTCGTGAGCGAGGAAGCCTGCATAACGCGAAGTAATCTTTTCGGTTTTAAAGAAAAAGGGCAGGGTGGTGACACCTTGCCCTTTTTGCCGGACTGCAGCGGCCGCTACTAGTAGACCGGCTAGCGTCGAGTTCACCTGTTTTACGTAAAAACCCGCTTCGGCGGGTTTTTACTTTTGGTCATCGAGTGATTACAAAGCAAGCAAAGAAAAAAGGCGACAGATTACTCTGTCGCCTTTTTCCTGACTCATAACTTAGGTCAGACGCTAGCCGTGGTTTGTCTGGTCAACCACCGCGGTCTCAGTGGTGTACGGTACAAGGAAAAACCCGACGTGCACAGCTGTCACCGGATGTGCTCTCCGGTCTGGTAGCGTCCGTGAGGACAGAAACAGCCTCTCTACAAATAATTTTGTTTAAAAAATTGATTAGAAGAGGAGAAAGGTACCATGAGTAAAGGAGAAGAACTTTTCACTGGAGTTGTCCCAATTCTTGTTGAATTAGATGGTGATGTTAATGGGCACAAATTTTCTGTCAGTGGAGAGGGTGAAGGTGATGCAACATACGGAAAACTTACCCTTAAATTTATTTGCACTACTGGAAAACTACCTGTTCCATGGCCAACACTTGTCACTACTTTGGGTTATAACG
+
.*%%(%&'((&)()),,,+,,,39=<77B@BA?=9JEIBJEHECGCECHJGIJCCDBGJJJHHIFGIFHJIJIJFFAACAJF>F?F<=<?AGJ???<<>>FGJFIJEJHGDJEGFGJIHIIIIGJFJFJIFJGGJEFGHJJGHJFDHIIJJCCDAEEEDEFHGIIJJJJFFFHIJJJJJJGFJGFFEFEHJH9:9)&&&)5=??=?BCEHGJFF>===JDFHJIHJEIFFDIHJFIGEGEJGJGHHIJJDEJGJFFEGGIJEHIIGGHGJEGGEGDCECDGFEJJGJJJFFDDECFDIDGFHFIDGFHFJHJGJGJJJJJJJFFGGFDDAAABFEGJFIHJJFJJHDAD>FDDA@@?BDF>>>>EGCFFIJJJGHJAAAADEECCABCDA@??>FEACEFDJHHH>EECA633:/.((;;2222:7=>=9;;>=;;9987/...331,,1*)(((.(,))*>?CC=<:8<<B@@@ABB@??@DGEBCDD3335C23<<:=DE?==><655567@B?><<=B@CEEGAAAA;679FFGBBCC@=>=?CC?>:;:;>.--/801>>>?@?>@@D?<<<@ACIB?==>AAA@BD@@A==EED9C>2101(64&%%&(2551=:)(++=BA?8887?>;::>AEJFDJHJDDFJFJFJGGJIHFDIII9+++224----;<<<@B--,,1=@@EEDFEGJIJJHHEJGJDHEAA>?<4426//-%(%&-*'&&(,---+,0//2./)(()DBCIJCDCBJGFHJHJGIJJJGJHFJCJFHHGGFHJJJJEFCD777FBB>;-0189=?CBDC>>>>DGFDEJFJIJJEIEIDJGHJJJJJJIIIJJHHEHEGEHD;<980.2-:++*+*''/4HEJJJJEHFJIJJJIJJJJJGHJHIJJGHHIJJJJFDJ,++.)));CD,,,,AADGGGGHIFJJJJJEIJFJJJJEGJEBABGJJJJJJJ@@AACJGJHEIGGEJJJJJJJJIJJIJJJIJJIJHJ???AEA((((;75&%%%%1%&$%'(&&&%%&'&))7866CFGJHJJHEDBDC;?@=<;<GGJGJJJIJJJEDFB20....91:=>FFAIBBGJIIGJJJHEFJIG@C9>>?C?>-**+DGJH:93210=AJEEEFJECDDFHHJJJJJEJHGGIHJJJJGJJJJHJJJJJFJJJIJJJJIJJJJJJFJJJJJ???860-..0&((()(+-/-))'')+*/''')1:;;=GECEECHJJJH?>C?6+)(%08=@CBIHJJJGFIJJHFJ>>AAHEJB999:;:85)(((((+,,-.4=<@FEDB;555680.30-/7JJGCEDIJJFIGJJJCCCBEJFGHJJJHIFJDCEDFJJJJDC=>>435=AFA@BAAHBFEHFFEHJGDDB=<<<4///-(()44338:6655JFIGGIHJJJJFIFIJJJJJGJJJIJJJJJJJJJJJJHJJJDCAB?96?A?=73229>DCDJEJJJJJ??B@HJJF@>=3FJGHECDFEHJCACEIJJJECHHDGDEEJJHIGGJFFDBIGFFHJGGJHHJJJJJFEIJ>>??JJDJ6666>222EFBABAAFDIJJJJJJJJJJGEGJJJJJHG;JJHIJEEIIHGFJJHCDECJJFCDJHFHJJJGGJ?@??664--++,2CBEIJFJEJJIJHIJJEHEICJJJJJFJIJFJJJJJJJJJJJJJJGFGHJJHGJJJIIJGJJJJGIJJGJ@GJJIHIJJJJJIJJJJIJIJJJDCB9&%&)334<=>4334=DBEFJF=;;::;;?BA???@BJ===FF3334'&&'++((((((*0:<>8888EGBA@;DBFEJGFJDAABCE''''A4526334134445?EEJJGJHFCADDG????IJGIHJIGIJJJGHHJJIJJJJJJJJJFJHDJJJJIJJDJGJJHA:<EFHJJFJJJHEJJJGHHJGJHJHIJJIIJJJJHJGHICD<....6<89985655:;?HGCCEJFCCA?-,,.:9/,,.3,,-<>EDDJ@?8?H84334E?@?=?E;;;9<1..--(*20/00011;><<:;<:>FGJGJJJC@@ACEFD@C?<>BDCC??;:@HG@==>?F=55/,,*)&%'*&&953---@DFD<<BCEHFFIJJJGIGJJJJDFGHHGJHJIFHIFJJGIJJJHJG9888<JJ7507;045B>?>HD?/--.DEDB@B:////GJJHJ@A@AGEBEDGJJJFHJJJHJGJ@JJJHHJHJHJJJJHIJGECB000/02,++1118732,++-002*()'''-76676.)*'',,-+)))335AEGGEGHIJDJIDGJEGDEIBCFBGCGHJJJIJJJJHJIJJFHJJIGDEDFJJJEDFFE>>=55301)45310179;9862)))*%&&))*9BBCDJJJJGJHHHFJJJFJHCABHCDCD>;93312>?AAB<94/*1/.3((()JCABAJD<;;<65567::6(&&(++**-2++4468=?@ABBBJDEFGEEFFJJJJGGIJJGFJCGFFJJJJFJJHJJJJJJJECBC;8922??:::65220---0211'7767?7;5...777<@?>8882334<;;;BJHEBDDGEECCEAABA@???CA@AB;;<JJFBA@@AEJJEFDFEFHJJJFJIHJJFGGHJJABBCGCEEA:56BAJIJIJIGHFHFJJGGHJJABFFHJCDFJIJIJJJJFHIJJFEJGFHIHJJGEEEDFHIGFEEGGJFJFDJAJ@1:889'''*9;88,))),.++*+3:9:88-,,-:=??A=<92*)*+8==8630.)'''((,*++,:@@AGEGJIFFGFEEHEHBADBJJJID88:9A@CA?;;9222=FDFA?>?CGGF410,)))244332011.377:?AEHJEDBECDEGIJJHJCCCCIJIB;0****>7<<>@IEFFGHHJJJGGDDJJGHJJGJJJHJJJHIHHJIJHJJJHJJJJJIJHIJFJID7688?;87411112)&'),4*(%%%(((//332-/()222339<===>ADEBABEA:9:>BDBCEDGGD5)))455<;;>4C54231-+,2@CECCCDEGHHJJIGJHFBB@GIJFGCGD37@CGFHF@BFJJIDCEJJ:999=:?EEE<<:@210-01144777<?DEEBAACEF==>=?@AFFCJEGAA?@A4212607?GEJHDEEDA====BJFJEJBB:52000?A@AA??;7552777BH@B?=>>>DJJEIIFGEJJG=<<;<;<<A=@AB7757:C@@AABC@DCDEHHB::86/<86...468888BBEBA?<:;7,)&$$%%%$###$%)=;@B@A=>??DHHGEGEFHIF@@@AJJ?=<7888A:8.-,'('&%&&',./(((<=@BDDIIHFJFDIDCDCJDJFEDEB?>)))*./../.''%$$$$%&'('')),(&%((23,,,.*)*(*,-9:=DGCGCDG@=.:0.,+/0'&$%&%$%&&&579;CDEHGGIGJ@>>7788<;::80//3488./8;A?@BJGIFFIEJGEGHJFEJIJHHJEEBEDGGFFDFFDGEGIDGFGJJGJFGDDJGFHGHJJJC8444564399:CJE@AAB>5558@BBHJHGEDFCCIHHFF<<<9@7'';B@D?>?AFJHFBF?D))BJJJFGJDHFFFJJHJHBBCEJIHEDA@@@HCCFC?99@...-723.-+&
@Glass_F3P_10_D3_6_24_52
AACCGGGCGTTTTTTTATTGGTGAGAATCCAAGCCTCAGCTGTCAGACAAGTTTACTCATATATACTTTAGATTGATTTAAAACTTCATTTTTAATTTAAAAGGATCTAGGTGAAGATCCTTTTTGATAATCTCATGACCAAAATCCCTTAACGTGAGTTTTCGTTACACTGAGCGTCAGACCCCGTAAGAAGGATTCAAAGGATCTTCTTGAGATCCTTTTTTTCTGCGCGTAATCTGCTGCTTGCAAACAAAAAAACCACCGCTACCAGCGGTGGTTTGTTTGCAAATAAGAGCTACCAACTCTTTTTCCGAAGGTAACTGGCTTCAGCAGAGCGCAGATACCAAATACTATTCTCTAGTGTAGCCGTAGTTAGGCCACCACTTCAAGAACTCTGTAGCACCGCCTACATACCTCGCTCTGCTAATCCTGTTACCAGTGGCTGCTGCCAGTGGCGATAAGTCGTGTCTTACCGGGTTGGACTCAAGACGATAGTTACCGGATAAGGCGCAGCGGTCGGGCTGAACGGGGGGTTCGTGCACACAGCCCAGCTTGGAGCGAACGACCTACACCGAACTGAGATACCTACAGCGTGAGCTATGAGAAAGCGCCACGCTTCCCGAAGGGAGAAAGGCGGACAGGTATCCGGTAAGCGGCGAGGTAGGAACAGGAGAGCGCACGAGGGGGACTTTCAGGGGGAACGGCTGGTCTATAGTCCTGTCGGGTTTCGCCACCTCTGACTTGAGCGTCGATTTTTGTGATGCTCGTCAGGGGGGCGGAGCCTGTGGAAAAACGCAGCAACGCCGCCTTTTTTACTTTTCCTGGCCTTTTGCTGGCCTTTTGCTCACATGTTCTTTCCTGCGTTATCCCCTGATTCTGTGGATAACCGTGCTTGCCCCGCCTTTGAGTGAGCTGATACCGCTCGCCGCAGCCGAACGACCGAGCGCAGCGAGTCAGTGAGCGAGGAAGCCTGCATAACGCGAAGTAATCTTTTCGGTTTTAAAGAAAAAGGGCAGGGTGGTGACACCTTGCCCTTTTTTGCCGGACTGCAGCGGCCGCTACTAGTAGACCGGCTAGCGTCAGTTTCACCTGTTTTACGTAAAAACCCGCTTCGGCGGGTTTTTACTTTTGGTCATCGAGTGATTACAAAGCAAGCAAAGAAAAAAGGCGACAGATTACTCTGTCGCCTTTTTTCCTGACTCATAACTTAGGTGGCGGGCTAGCGTCGTGGTTTGTCTGGTCAACCACCGCGGTCTCAGTGGTGTACGGTACAAACCCCGACGTGCACAGCTGTCACCGGATGTGCTTTCCGGTCTGATGAGTCCGTGAGGACAAACAGCCTCTACAAATAATTTTGTTTAAGAATTCATTAAAGAGGAGAAAGGTACCATGAGTAAAGGAGAAGAACTTTTCACTGGAGTTGTCCCAATTCTTGTTGAATTAGATGGTGATGTTAATGGGCACAAATTTTCTGTCAGTGGAGAGGGTGAAGGTGATGCAACATACGGAAAACTTACCCCTAAATTTATTTGCACTACTGGAAAACTACCTGTTCCATGGCCAACACTTGTCACTACTTCGGTTATGGTGTTCAATGCTTTAGAGATTACCGAATCATATGAAACAGCATGACTTTTTCAAGAGTGCCATGCCCGAAGGTTATGTACAGGAAAGAACTATATTTTTCAAAGATGCACGGGAACTACAAGACACGTGCTGAAGTCAAGTTTGAAGGTGATACCCTTGTTAATAGAATCGAGTTAAAAGGTATTGATTTTAAAGAAGATGGAAACATTCTTGGACACAAATTGGAATACAACTATAACTCACACAATGTATACATCATGGCAGACAAACAAAAGAATGGAATCAAAGTTAACTTCAAAATTAGACACAACATTGAAGATGGAAGCGTTCAACTAGCAGACCATTATCAACAAAATACTCCAATTGGCGATGGCACTGTCCTTTTACCAGACAACCATTACCTGTCCACACAATCTGCCCTTTCGAAAGATCCCAACGAAAGAAAGCCCCACATGGTCCTTCTTGAGTTTGTAACAGCTGCTGGGATTACACATGGCATGGATGATCTCTACAAATAAAAGCTTGATATCGAATTCCTGCAGCCCGGGGGATCCCATGGTACGCGTGCTAGAGGCATCAAATAAAACGAAAGGCTCAGTCGAAAGACTGGGCCCTTCGTTTTATCTGTTGTTTGTCGGTGAACGCTCTCCTGAGTAGGACAAATCCGCCGCCCTAGAATCGAGTGGCGCCTGCAGACGTAAAAAAAGCGGCGTGGTTAGCCGCTTTTTTAAATTGCCGACGTGCCGATCAATTACCGGATGATCCTGACGACGGAGACCGCCGTCGTCGACAAGCCGGCCGTTAATTAAAAAGTTAAACAAAATTATTTGTAGAGGGAAACCGTTGTGGTCTCCCTGAATATATTATACGAGCCTTATGCATGCCCGTAAAGTTATCCAGCAACCACTCATAGACCTAGGGCAGCAGATAGGGACGACGTGGTGTTAGCTGTGCTCGAGGTGAAGACGAAAGGGCCTCGTGATACGCCTATTTTTATAGGTTAATGTCATGATAATAATGGTTTCTTAGACGTCGAGTCTTACGCCCCGCCCTGCCACTCATCGCAGTACTCTAGAAGCGGCCGCGAATTCCAGAAATCATCCTTAGCGAAAGCTAAGGATTTTTTTTATCTGAAATTCTGCCTCGTGATACGCCTATTTTTATAGGTTAATGTCATGATAATAATGGTTTCTTAGACGTCAGGTGGCACTCGAGTTGATCGGGCACGTAAGAGGTTCCAACTTTCACCATAATGAAATAAGATCACTACCGGGCGTATTTTTTGAGTTATCGAGATTTTCAGGAGCTAAGGAAGCTAAAATGGAGAAAAAAATCACTGGATATACCACCGTTGATATATCCCAATGGCATCGTAAAGAACATTTTGAGGCATTTCAGTCAGTTGCTCAATGTACCTATAACCAGACCGTTCAGCTGGATATTACGGCCTTTTTAAAGACCGTAAAGAAAAATAAGCACAAGTTTTATCCGGCCTTTATTCACATTCTTGCCCGCCTGATGAATGCTCATCCGGAATTTCGTATGGCAATGAAAGACGGTGGCTGGTGATATGGGATAGTGTTCACCCTTGTTACACCGTTTTCCATGAGCAAACTGAAACGTTTTCATCGCTCTGGAGTGAAAATTGCACAATTTCCGGCAGTTTCTACACATATATTCGCAAGATGTGGCGTGTTACGGTGAAAACCTGGCCTATTTCCCTAAAGGGTTTATTGAGAATATGTTTTTCGTCTCACCAATCCCTGGGTGAGTTTCACCAGTTTTGATTTAAACGTGGCCAATATGGACAACTTCTTCGCCCCCGTTTTCACCATGGGCAAATATTATACGCAAGGCGACAAGGTGCTGATGCCGCTGGCGATTCAGGTTCATCATGCCGTTTGTGATGGCTTCCATGTCGGCAGAATGCTTAATGAATTACAACAGTACTGCGATGAGTGGCAGGGCGGGGCGTAATTTGATATCGAGCTCGCTTGGACTCCTGTTGATAGATCCAGTAATGACCTTCAGAACTCCATCTGGATTTGTTCAGAACT
+
'**.,,,+**+)&(5:*)))+0'&&'('(),(''(),+++36=,*'('''013<?7666JJGGHJHIJJJHJJJHJJJGGJJJJHJEGJBCJJJJJJJJJJJHGFDC>++89>H?97662128:@?EB8888<==JJJGJJJFGJJJJJJEEJJJFB@?;99,))),&&)5234367JIHHC@AA.-)))+*)(%%&$$(5>CEJHEA320+,.//08;>CBDAAAEFIHJCFDEG<<;<AD<;;;ABCBIEFFJJJJGJJJJFHJJIJJJIHIIGHEDA<>9?;<0)))**+-88D@@DDHJJHJIEEJIJJIFHJJJJJFAABBFC;;;<,,1++/)))*---(((''''%$$$)'',,67IIJJEDCDEIA>=>?EFJJDEDDDIIIFJJIFDJFJFFHJHJDJGIJFGFHFJHFHIIHJJJHFJHIJJJFDGHGEFDCAC?7755:3888@A988,,+,,,,137:<:HDDGIDGFFGFJFFJHHJFJJJEJJJFJCGJFIA?@GIJIFJIEJ1//05A?@BA<<<JJBA@><<=DBC@?>=@DJFGD?==DFGDDCDGBBABJ44CGGEDEDEEJJHFCB@<55IGGHGHFJFIJH::;EJJJJHJGHJIHIJGJE>AAAJJEDBFEDHFHFJHJDGHJIFJJJHGIJJ>=:&%%'+(''7@ADJJIHFJECDBA>?<C@@>7...9+//18GCD7/30./'&&&*'(1266:5AA,,,+*;758;@AIJJJJJJJHJIJJJGHHJHJHJJJJJJHJIGG655.(&&'CCCDA@<:99>/,,,23..,)))&&+,/3787455//.,.0(%%%%&'(-14=EIGGJJJHJJGEGHJHJJJJJJJJJJJIJJJJJFIGJJIJJJJJIJGACJIJJJGJJJEFC867))((())+,,112>/---.,,,,2020.0546:B<<<=JDECCCFEDGEEJEDB>;;9:;;=8921///FGHB@@JJJJIGJBD@AEEFFJJHJIHDEFCB1C?5000=BGDCA>66;EJEEDJB@AEGHEGGGJ?>>>JCAD=<2:9;?-,+*:88:9.--9HHJBBB@EJ@=<=BGJHGJJJIHIJ=<:)))<<7==JFIFEJJFGCFEECJJGJJFCDA=FEDHJGJA@>?4////1134433.---2.--.-/69;<=9110((-8:;BGJAAA???=@@?BC====A<:500//4//79550247978ACFJJHFJHGJGJ@@@>A<55'&&&--/+++*,+,,.=DDGFFEJFEEDHHFDB><==GJIJGEBDB??989=?@A?A@?AAADEGHFIH=<=<>==>>>==>??@AC<;::??=<;9:::<;==88;98)(()***+.)'''89?@=;;=>CB??:5=;<<=>=<=<;<>>@?>==>>?@?<999;=???==<=??><;;;;<;;<AGB>=>=?>>>?>>=<?>>=?=?BBA@><<;<:::;<<=<;;<;<<<<;::;<==<=<<=@???>?@>@A@A@>?>>?<<;;<==;;:;=>?><==9:9<>@?>=:::87745?@@@@==>>><<999:??>@<=<;<;;;;;;<>>=<<>><;:;@A9789::88774-2257::;:;;9::;==;<>?A.--0++-'&&%**(44436569;;::::9:875/77><=<:9:::;;<;<<><7556=;<;;:99:9;;;=>>=;:987777556-,,,,)*&&&&),/5;76558898899788:>====>>>>=<<=>><<;:;9:99;;>A?===<;999<?622236124@<988677777;?>AABA>;:667;BA@?>>>?A@>>=<>==<=><//...7:=9987887889:;;;:;:987787877777786888;>=>==><999;99<8888?<8889::<<>???=<43333<777555476565556;9;7786;997777:7888;8666789=;;::9776899:898992223;<))))6;:;A@?<;;:9666688:997789:8777:8886777:>>0392.,**15*)''('(+*++--('&%&%&%%2ADHEHFEEGCB?78<>?@;;98;=BEJEABADEG@>??JCBFCEHDGACCDIEJ<;67??CAFEIGHJJB@A@BDJJA>>>GFHJJFF<<;<<3/0@;;:<A><<<=FIJGGEDIHJGGJJJJJA@A?EJHEFJDBABHFJHE8,(((+**.1-,,+)))),)*''(,211=?ABBDDEFGJJ;;:<CJJHA?>>>223((((1=<DGDCGGHJCHD?>=@D;))1010001<EE@AA@JJIGFHFD?>8BEEIHECCDDJIDFHIGJJJGDBBBDB:0-(,++*)/.-.'&&&&)(&&&&$$%%-,0/.//7::<;3101/2?===9>?=@@BEGDGG?@@@?==89777788?CIGJIJHJJGJJ@FJHHJJJJJJJJJJJIGGJJJJEJGGJJIJJGFEDD9::;BD6666BJBBFGDB>J>>JJFG>>=HFCFDIGJFIGJJHFHJJJHHGIJJFJJIHFGJIJJJJEGHJJJDCCDJEA@@@JEHCFCECDHJJEGGJJJHGJJJGGHGCADGJHJJGFFD@@@AJGHJIFJIGJJJJJFIFIFHJIHJJHEJJIHGGG55500//0.+*'*+++82-++--...3568CFCFBDIJJHJJJJDJHHFHGJJEHJFDEDGFJHGFIDCC?=AC>@:=?>JIFGJGE:B679JJJJIE?=<BBE<@G:EBAGEJGJJJJJJHJJIICAABIJJJGJJJJJJHJJJJJJ@>>>JIIJJ?===FIJJIJIJHJIGJHJJHHJGHJJJGJJJJJJGIG<<99;<;=CFEEFHJBBC?;:<;<BD@D?CEFJDA<=<65458-1598720322:9;;?JGFJIGJJIHJDF?2000:8C@===ADDJI=:;<EJIJGGJJIJJJIFJJJJCDECECJIJJJJJEHIGJHJJDJJJJJJJGJJIJJJEJJJJJHJJIJJFJJJIJJJJGIHJJJJJDHJIAAABHDCEGJJJJJJJJIIGFHIJJIIJJJJJJJJJIGJJFEEHIIGJJHDG;:99<EJGDEG;;79.++-23=DFJCHJJGJJJGGJJJJJIJJJJJJJJJIEIJJJJJJIJJIB@ACJJG@BBDJJGFJJGJJJ>=>>JGJGGJGC@A@BIFGJJGJHEGJJ@>;<79435BCG21101---9FCCCJDA@?@JEGJE===?JJCABAJJHFECGJJICGDHJJIGFJACAAJC???<>>>@<678=9<=>>??21.-(*)+,-5;BJJJIJGJJIJHJHGJIGJHJJJJFJJJIJJJJJJJJJJJFJEDJJF@:33237;C4334++*'/17=G?EIFDG>96778A?@C><<?B921/1,%%%&..28<;>@BB=<;;@=:2222778>C767<BDJGJIGJJCJ??>@JD?AD7777DAAD@FJGE@JJJIJGJCABCJHHJJJFGJEH?:='''',.-34998:=<DHJJGJGJJGJIJFJGJGJGJ7556FJDDEHJJJHFJJGIFJJJIJJGGJFIHIIJEDFDJJJJGDFIDDGFGDFFJJDA@BFGEFFFEJHJJJB@@BJJHJJJGHGGJIJJGJJJGJGJJGDDDDHJJGJFFHFEDEDBC941,*+5('((AEGFAA@.....0++8ACGGCDIIGIGJJFIJJCAA@C><-'
@Glass_F3P_10_D3_6_24_53
AAGGAGAAGAACTTTTCACTGGAGTTGTCCCAATTCTTGTTGAATTAGATGGTGATGTTAATGGGCACAAATTTTCTGTAGTGGAGAGGGTGAAGGTGATGCAACATACGGAAAACTTACCCTTAAATTTATTTGCACTACTGGAAAACTACCTGTTCATGGCCAACACTTGTCACTACTTTCGGTTATGGTGTTCAATGCTTTGCGAGATACCCGAATCATATGAAACAGCATGACTTTTTCGAAGAGTGCCATGCCCGAAGGTTATGTACAGGAAAGAACTATATTTTTCAAAGATGACGGGAACTACAAGACACGTGCTGAAGTCAAGTTTGAAGGTGATACCCTTGTTAAATAGAATCAAGTAAAAGGTATTGATTTAAAGAAGATGGAAACATTCTTGGACACAAATTGGAATACAACTATAACTCACACAATGTATACATCATGGCAGACAAACAAAAGAATGGAATCAAAGTTAACTTCAAAATTAGACACAACATTGAAGATGGAAGACGTTCAACTAGCAGACCATTATCAACAAAATACTCCAATTGGCGATGGCCCTGTCCTTTTACCAGACAACCATTACCTGTCCACACAATCTGCCCTTCACGAAAAATGCAACGAAAGAGAGAGCCCGCGTGGTTTATTCTTGAGTTGTAACAGCTGCTGGGATTACACATGGCATGGATAATCTCTACAAATAAAAGCTTGATATCGAATTCCTGCAGCCCGGGGGATCCCATGGTACGCGTGCTAGAGGCATCAAATAAAACGAAAGGCTGAGTAGAAAGACTGGGCCTTTCGTTTTATCTGTTGTTTGTCGGTGAACGCTCTCCTGAGTAGGACAAATCCGCCGCCCTAGAATCGAGTGGCACCTGCCAACGTAAAAAAAGCGGCGTGGTTAGCCGCTTTTTTTAATTGCCGGACGTACGATCGATGCCCGGATGATCCTGACGACGGAGACCGCCGTCGTCGACAAGCCGGCCGTTAACTAAAAAGTTAAACAAAATTATTTGTAGAGGGAAACCGTTGTGGTCTCCCTGAATATATTATACGAGCCTTATGCATGCCCGTAAAGTTATCCAGCAACCACTCATAGACCTAGGGCAGCAGATAGGGACGACGTGGTGTTAGCTGTGCTCGAGGTGAAGACGAAAGGGCCTCATGATCGCCTATTTTTATAGGTTAATGTCATGATAATAATGGTTTCTTAGACGTCGAGTCTTACGCCCCGCCCTGCCACTCATCGCAGTACTCTAGAAGCGGCCGCGAATTCCAGAAATCATCCTTAGCGAAAGCTAAGGATTTTTTTTATCTGAAATTCTGCCTCGTGATACGCCTATTTTTATAGGTTAATGTCATGATAATAATGGTTTCTTAGACGTCAGGTGGCACTCGAGTTGATCGGGCACGTAAGAGGTTCCCAACTCACCCATAATGAAATAAGATCACTACCGGGCGTATTTTTTGAGTTATCGAGATTTTCAGGACTAAGGAAGCTAAAATGGAGAAAAAAATCACTGGATATACCACCGTTGATATATCCCAATGGCATCGTAAAGAACATTTTGAGGCATTTCAGTCAGTTGCTCAATGTACCTATTCAACAGACCGTTGGCTCGATTATGTCGGCCTTTTTAAAGACCGTAAAGAAAAATAAGCACAAGTTTTATCCGCCTTTGTTCATTCTTGCCCGCCTGATGAATGCTCATCCGGAATTTCGTATGGCAATGAAAAACGATGAGCTGGTGATATGGGATAGTGTTCACCCTTGTTACACCGTTTTCCATGAGCAAACTGAAACGTTTTCATCGCTCTGGAGTGAATACCACGACGATTTCCGGCAGTTTACCGCCATTATACTTCGCAAGATGTGGCGTGTTACGGTGAAAACCTGGCCTATTTCCCTAAAGGGTTTATTGAGAATATGTTTTCCGTCTCAGCCAATCCCTGGGTGAGTTTCACCAGTTTTGATTTAAACGTGGCCAATATGGACAACTTCTTCGCCCCCGTTTTCACCATGGGCAAATATTATACGCAAGGCGACAAGGTGCTGATGCCGCTGGCGATTCAGGTTCATCATGCCGTTTGTGATGGCTTCCATGTCGGCAACGCTTAATGAATTACAACAGTACTGCGATGAGTGGCAGGGCGGGGCGTAATTTGATATCGAGCTCGCTTGGACTCCTGTTGATGAATCCAGTAATCACCTCGAACTCCATCTGGATTTGTTCAGAACACTCAGGTTGCCACCGGGCGTTTTTTATTGGTGAGAATCCAAGCCTCGAGCTGTCAGACCAAGTTTACTCATATATACTTTAGATTCATTTAAAACTTCATTTTTAATTTAAAAGGATTTAGGTGAAATCCTTTTTGATAATCTCATGACCAAAATCCCTTAACGTGAGTTTTGGTTCCAGCTGACGTTCAGACCCATAGTAGAAAAATAGAAAAGATATCTTGAGATCCTTTTTTTCTGCGCGTAATCTGCTGCTTGCAAACAAAAAAACCACCGCTACCAGCGGTGGTTTGTACCGATCAAGAGCTACCAACTCTTTCCGAAGGTAACTGGCTTCAGCAGAGCGCAGATACCAAATACTGTTCTTCTAGTGTAGCCGTAGTTAGGCCACCACTTCAAGAACTCTGTAGCACCGCCTACATACCTCGCTCTGCTAATCCTACAAGTAGCTGCCTGCAGTGGCGATAAGTCGTGTCTTACCGGGTTGGACTCAAGACGATAGTTACCGGATAAGGCGCAGCGGTCGGGCTGAACGGGGGGTTCGTGCACACAGCCCAGCTTGGAGCGAACGACCTACACCGAACTGAGATACCTACAGCGTGAGCTATGAGAAAGCGCCACGCTTCCCGAAGGGAGAAAGGCGGACAGGTATCCGGTAAGCGGCAGGGTCGGAACGCAGAGCGCGCGAGGACTTCCAGGGGGAAACGCCTGGTATCTTTATAGTCCTGTCGGGTTTCGCCACCTCTGACTTGAGCGTCGATTTTTGTGATGCTCGTGGGGGCGGAGCCTGTGGAAAAACGCCAGCAACGCGGCCTTTTTACGGTTCCTGGCCTTTTGCTGGCCTTTTGCTCACATGTTCTTTCCTGCGTTATCCCCTGATTCTGTGGATAACCGTACCTTCACCTTGAGTGAGCTGATACCGCTCGCCGCAGCCGAACGACCGAGCGCAGCGAGTCGGTGAGCAAGGAGGAAGCCTGCATAACGCGAAGTAATCTTTTCGGTTTTAAAGAAAGGGCAGGGTGGTGACACCTTGCCCTTTTTTGCAACTGCAGCGGCCGCTACTAGTAGACCGGCTAGCGTCAGTTTCACCTGTTTTACGTAAAAACCCGCTTTGGCGGGTTTTTACTTTGGTCATCGAGTGATTACAAAGCAAGCAAAGAAAAAAGGCGACAGATTACTCTGTCGCCTTTTTCCTAAACTAATAACTTAGGTGGCGGGCTAGCGTCGTGGTTTGTCTGGTCAACCACCGCGGTCTCAGTGGTGTACAGTACAAACCCCGACGTGCACAGCTGTCACCGGATGTGCTTTCCGGTCTGATGAGTCCGTGAGGACAACGGCCTCTAGAATAATTTTGTTTAAGAATTCATTAAAGAGGAGAAAGGAA
+
23>?CFDBEBDAA@EJGFFJFJJIHJDFJC?:JJIJJIJFIFGJJJDCCEIIJ=<;;@@@BGDA@B?A@@EJGHHDF9.))'+-CICDCFFDIGJHFIEIHIFGGHJJJJGJJJIJE968@;@B:>57BC=.--/?JJGHIGJJJJHHJHJJECJBD5++230667=AEECBJFFJJJCFJA;<<<IIEIHJHJJJGJDJFBAE8545;===CC96889?JEDC@@JJJJJJGJJII:A??@/('()+)0))74455:8,,,4@@>:>=@??>>@>JBD64250...//4><889HJHGEBBGGEJIEGGDAADFJHHJHJGJJJJHFGIDJFEJHFGJGJGDHB=9;<8:=50,)*))*+/)(',&&;C@A=@==63..1,+,.,,-156;;IJIEEF@@@@IHJEFJFHGIJIJJFJJIIJJJJHHIJGJIGJHJIJHJHFIJJA@?AAGHGJIEGGHBDDJJFFJJGGJGJJHJJJJJJJGJFIJJHIGD@??>@CEJHJJJJJGD>=2124.)(),()22<@@BDEJIHHEBDFC----DCDB<9777683989;>>>>BC9999BDB48766CJGJCEDDJFJHHEFEJJFJGJGJG@@ACJECB871()%$$(..)(&'%%(''(03-*,('+&&''&%&'&''&%'($%(&&''+)AABBJJJJEIHGJJJIJJDCE@F??>DBABD@/.//F>>=;;;=AFEJIHEJJHJJJJJJJGJHJJJHJCA@;4/DFGJJJHJJGEDDHGJGD?>>98../22A?IDEFFHFJJHJ@A@JJGEH6-))''''2/0/1,-/4839800129=<@>>?AF8DEAGJCBCEJJJJJJFGFJIJBJJFJDFJIBECBJJ??:6DCEA3225531002:<@((()8;,,++((()768?EJFCFDGJJHGHGDEGC??=957<;787DBCF@IDD???@5555>CEDJIIJIIJJHHJDEDC=?@DIECGHC?777788784355;6355000010000/.-.6IJ?C?;ABB556GDDB>>>>JDCDHJJIJJJJDJJEIFJFJGJJIJEIJJJJJHJJGJIJEGIDEGBIJJFGJJJJIIFHEDHJC>=>?JGIJJJJGJGIGJEIJJJIJEJJFFC99996556?CGDFGJJJJJJIGHJJGC@?D9778:5('''&%%''(5557;8:66../))*)/''69;A?CBBGJFGJEJJJJJGJHGJDJJJB@AAJIJA33344<EDDCFFJJ=JJHGJJHFJGJJJJI@ABGJEEJFECFGEDF??@@BJIDGJ>==<AAB/...=GJJJJJJJJJIIFIJJJJJIECCB@A@D8EJJEJCBCCDIGJIBE@@<54000196222>ADBJJJJEIGJIFJFFJEJFGFGJFIHJHJJIFGHGEE=32222C765688:688889==>A;;;8888;2222754307/4-**)**+()-,+%&&&&&*(+*-*),++>?@BFJIJGHGGJJJJFJJJHGHFJEB<<;<?@DI67760*'%&(;CJFGG<<<BA@BGJJDJIJJJHJJJJJJJIJJGJJDCJDJHFHJJIFIFCFBIIJHEFIJGEJIGFFGIBBAEJ@ABJJJGHJJJJHIHHFJJHJJFDDFJ>;7.)(*'(()+,,-*)((&&&&)''))'(,,+&%&23568;8:;71...879JJ@CHJJJ@??ADCFJEJJHHFG:9/**09*'(***,1-24'2221:999=>DHEEGEI9889B7DBD?@A=3211;>D000,--0/)''&&$$&&+,-677610/11JJJHJGJFJJJJJJJGCABCFHJJFJJGHD8FIJJGFJFEJJGJJJHJJDJJHJIJJJJFJJIGHJEGEHJIIGBBCDG?IJGD8==78669)%&%&&%%)''.+)('()'(.222789DFFJGJEF<;;;=?;930--..@HFEHGJIJDCCIHJJHIJJJEFJGJIJFE???>C.($$$&%$'123;;;CDBEDEJ@?<=?@3000/113;810....67711140A999:?>>FIJHADDBJGGJIIJJJGIJHJFEDDEEGJJJJJHJHIIJJEDDHGJJJJFFDCAA@AJHHJJJJJFCCGFJJEGIFJE@A??(''%'(6;,+++79E@@@>?>?BAC?B>=,&&&&'%%%%/23?>@@AICDD@DIJJJ@::;GFEFFFFGFDIIFJJGEEJJJGHFHGJFJFJGH=<<8444<DB889@IFFJFB?;9:+**/0?@ACBBC1---/2*)),0..77DDEABCFGAB=..+*,(%$%%()**0-,+),+*,9@CB@@?C@*''''+5443655=><<=??<;BDEJDA8799@CDDJFFJHJJJJJJHEIECEBA=7665-++,43>CJ;::99=>?BF53011-24<3.,++*)*,.//.,()&&&)2:8:;9999=;9;==FJIJFHJGJJJJCDJDEDDBBCJH*)()+*&&%(&&'&%%#$$%*,0('&&&&()+0.''%%%%)+*%%$%$%(&)''('***07@BE<888:<<<7665751121238>@@ECDEEGJJJIEIEHGJEBFBABADJE>4448.'&&-))'),,,>?AHJJGBABCB-(>;?CGHIJJIJJGFEEGJJIIGJJJGGCAACIEGDCACJGEJJFJGEFA?@ABBBHJJEJGFDDFCFEJJJFIIHFFHDJFGGHIDGFJGHJJJGFGIJGJJHEFEHJJJIIGJJIF>>=6,*%%$$%&)))+*('(%&$%./36*****;=GDHCC?=>;<CEIHJHF??CJHFJIJJFJJG??:0HGGHHJGJFJJJJIIJEJH>778=A4333CDFIJJJJDEEDFJJIJJGJJJJIJJF:;<JJFFCJJIJJEJHJGJFJJJEJHEFGEJIC<>HGGGGJJJJJIJJJJJJJJJJJJJJJIJJHID=FFHJJIEGJGFHEFIGIJJJJJJFJIJJJJJGJJGJJIGD?3/*0-*)(('()46++)()*&&*+%%((()CEFJAAAADAEJHIJDCCEFI7777CJBBA9976@/1./55;>?B?=>EFE<==?FHCBAFFJEJJDFHDJGJH877;?AAAB>>=98<BB=?EGJJJFCDJJJJJJJFJIJEJGJJJJJBCEGGEJJJGFIJJJJJGE66JJJJGJJJEHJJGEHJH888DBEJJGHEJBC988EB99EE....(()((''%%&&'%%%%%%&35&--1=IJJJJEJFJJ>=84,,-++-77;>>@BCDFCDDDC@@45;;1/.)((((///7767<<830.***4;=>EJGGFGGEIJDGFFJGIHECA@GJJ<:90//5=?A=:99;EJFFCCC?@>>E9==6=<;9><1/,)&%%%%%*,,4<8776853..257:=BIJIJCDDBC999BGCFJJJGJJGJIJBBBBIJHJF@73/1*(((-.)'''*+(''(-2>@BJEJCBDIFJJGHHIJJHIC==<=?AJCDDGJJGIE;:;;JGGHIFGFFFJJ98843E@B90/'%%%')&&%'''((.09=DD=??@GF<==>>;<=A@AC;;785556-,,1)21''&&((*&$&()5700//6788;5556:::4126778:;99<<?F>=???JIJFHD;8787;,BABHJJJDEEEEIH@?;73*)'''*''',(('(+++6556JI7680,ADEFGGC?@=8:;9:<7453.,,+()
@Glass_F3P_10_D3_6_24_54
TACATACCTCGCTCTGCTAATCCTGTTACCAGTGGCTGCTGCCAGTGGCGATAAGTCGTGTCTTACCGGGTTGAGAACTCAAGACGATAGTTACCGGATAAGGCGCAGCGGTCGGGCTGAACGGGGGGTTCGTGCACACAGCCCAGCTTGGAGCGAACGACCTACACCGAACTGAGATACCTACAGCGTGAGCTATGAGAAAGCGCCACGCTTCCGAAGGGAGAAAGGCGGACAGGTATCCGGTAGCGGCAGGGTCGGAACAGGAGAGCGCACGAGGGAGCTTCCAGGGAGAAACGCCTGGTATCTTTATAGTCCTGCTGTCGGGTTTCGCCACCTCTGACTTGAGCGTCGATTTTTGTCGATGCTCGTCAGGGGGGCGGAGCCTGTGGAAAAACGCCAGCAACGCGGCCTTTTTACGGTTCCTGGCCTTTTGCTGGCCTTTTGCTCACATGTTCTTTCCTGCGTTATCCCCTGATTCTGTGGATAACCGTATTACCGCCTTTGAGTGAGCTGATACTCACTTTTCGCCGCAGCCGAACGACCAGGCGCAGCGAGTCGTGAGCGAGGAAGCCTGCATAACGCGAAGTAATCTTTTGGTTTTAAAGAAAAAGGGCAGGGTGGTGACACCTTGCCCTTTTTTGCCGGACTGCAGCAGCGGCCGCTACTAGTAGACCGGCTAGCGTCAGTTTCACCTGTTTTACGTAAAAACCCGCTTCGGCGGGTTTACTTGGTCCTGAGTGATTACAAAGCAAGCAAAGAAAAAAGGCGACAGATTACTTGTCGCCTTTTTCCTAACTCATAACTTAGGTGGCGGGCTAGCGTCGTGGTTTGTCTGGTCAACCACCGCGGTCTCAGTGGTGTACGGTACAAACCCCGACGTGCACAGCTGTCACCGGATGTGCTTTCCGGTCTGATGAGTCCGGTGAGGACGAAACAGCCTCTACAAATAATTTTGTTTAAGAATTCATTAAAGAGGAGAAAGGTACCATGAGTAAAGGAGAAGAACTTTTCACTGGAGTTGTCCCAATTCTTGAATTAGATGGTGATGTTAATGGGCACAAATTTTCTGTCAGTGGAGAGGGTGAAGGTGATGCAACATACGGAAAACTTACCTTTAAATTTATTTGCACTACTGGAAAACTACCTGTTCCATGGCCAACACTTGTCACTACTTTCGGTTATGGTGTTCAATGCTTTGCGAGATACCCCAGATCATATGAAACAGCATGACTTTTACGAAGAGTGCCATGCCCGAAGGTTATGTACAGGAAAGAACTATATTTTTCAAAGATGACGGGAACTACAAGACACGTGCTGAAGTCAAGTTTTGAAGGTGATACCCTTGTTAATAGAATCGAGTTAAAAGGTATTGATTTTAAAGAAGATGGAAACATTCTTGGACACAAATTGGAATACAACTATAACTCACACAATGTATACATCATGGCAGACAAACAAAAGAATGGAATCAAAGTTAACTTCAAAATTAGACGCAACATTGAAGATGGAAGCGTTCAACTAGCAGACCATTATCAACAAAATACTCCAATTGGCGATGGCCCTGTCCTTTTACCAGACAACCATTACCTGTCCACACAATCTGCCTTTTCGAAAGATCCCAACGAAAAGAGAGACCACATGGTCCTTCTTGAGTTTGTAACAGCTGCTGGGATTACACATGGCATGGATGATCTCTACAAATAAAAGCTTGATATCGAATTCCTGCAGCCCGGGGGATCCCATGGTACGCGTGCTAGAGGCATCAAATAAAACGAAAGGCTCAGTCGAAAGACTGGGCCTTTCGTTTTATCTGTTGTTTGTCGGTGAACGCTCTCCTGGTCGGACAAATCCGCCGCCCTAGAATCGAGTGGCGCCTGCAGACGTAAAAAAAGCGGCGTGGTTAGCCGCTTTTTTAATTGCCGGACGTACAATCGATGCCCGGATGATCCTGACGACGGAGACCGCCGTCGTCGACAAGCCGGCCGTTAATTAAAAAGTTAAACAAAATTATTTGTAGAGGGAAACCGTTGTGGTCTCCCTGAATATATTATACGAGCCTTATCGCTGCCCGTAAAGTTATCCAGCAACCACTCATAGACCTAGGGCAGCAGATAGGGACAACGTGGTGTTAGCTGTGCTCGAGGTGAACAAAAAGGCCTGCGTGATACGCCTATTTTTATAGGTTAATGTCATGATAATAATGGTTTCTTCAACGTCAAGTATTACGCCCGCCCTGCCACTCATCGCAGTACTCTAGAAGCGGCCGCGAAACGCAGAAATCATCCTTAGCGAAAGCCAGTTTATCTGAAATTCTGCCTCGTGATACGCCTATTTTTATAGGTTAATGTCATGATAATAATGGTTTCTTCAACGTCAGGTGGCACTCAAGTAATCGGGCACGTAAGAGGTTCCAACTTTCACCATAATGAAATAGAATCACTACCGGGCGTATTTTTTGAGTTATCGAGATTTTCAGGAGCTAAGGAAGCTAAAATGGAGAAAAAAATCACTGGATATACCACCGTTGATATATCCCAATGGCATCGTAAAGAACATTTTGAGGCATTTCAGTCAGTTTGTCAATGTACCTATAACCAGACCGTTCAGCTGGATATTACGGCCTTTTTAAAGACCGTAAAGAAAAATAAGCACAAGTTTTATCCGGCCTTTATTCACATTCTTGCCCGCCTGATGAATGCTCATCCGGAATTTCGTATGGCAATGAAAGACGGTGAGCTGGTGATATGGGATAGTGTTCACCCTTGTTACACCGTTTTCCATGAGCAAACTGAAACGTTTTCATCGCTCTGGAGTGAATACCACGACGATTTCCGGCAGTTTCTACACATATATTCGCAAGATGTGGCGTGTTACGGTGAAAACCTGGCCTATTTCCCTAAAGGGTTTATTGAGAATATGTTTGGTTACTCAGCCAATCCCTGGGTGAGTTTCACCAGTTTTGATTTAAACATGGCCGATATCGACAACTTCTTCGCCCCCGTTTTCACCATGGGCAAATATTATACGCAAGGCGACAAGGTGCTGATGCCGCTGGCGATTCAGGTTCATCATGCCGTTTGTGATGGCTTCCATGTCGGCAGAATGCTTAATGAATTACAACAGTACTGCGATGAGTGGCAGGGCGGGGCGTAATTTGATATCGAGCTCGGCTTCAAACTCTGCTGATAGATCCAGTAATGACCTCAGAACTCCATCTGGATTTGTTCAGAACGCTCGGTTGCCACCGGGCGTTTTTTATTGGTGGAATTCCAAGCCTCGAGCTGTCAGACCAAGTTTACTCATATATACTTTAGATTGATTTAAAACTTCATTTTTAATTTAAAAGGATCTAGGTGAAAATCCTTTTTGATAATCTCATGACCAAAATCCCTTAACGTGAGTTTTCGTTCCACTGAGCGTCAGACCCCGTAGAAAAGATCAAAGAATATCTTGAGATCCTTTTTTTCTGCGCGTAATCTGCTGCTTGCAAACAAAAAAACCACCGCTACCAGCGGTGGTTTGTTTGCCGGATCAAGAGCTACCAACTCTTTTTCCGAAGTCGCTGGCTTCAGCAAGCGCAGATACCAAATACTGTTCTTCTAGTGTAGCCGTAGTTAGGCCACCACTTCAAGAACTCCA
+
DFIJEJGHHGHJEFEHJJ8889GJBF>66=?GGHJIFDDEFHHAEJHJIHFJDDCEDCEBCCCB=@>8994(&&'(,()++7:=>>@BBABB12<;EGJJJGJJDC6554679777?D3222CFDJJJJFB?>>B@@=>;<EGJBC>=><@DJJEEDC999=AIIJIFDGDEJGJHJJIGJJJJIJHIJGJGJFGI222;;JFJCJJFJGIJI@A2;<<=?F@?@FFHJGJFFFDGJJHED764+*)''$$$'))%%&),./>BBHGJHJJ9656;<:;765663./.-,101?;??=;;:667**.0+=00009::0,02:777?JIHDFIHJJJJJFDJJJGGGHIIHJIJJJJJDA82223A=21124457JJEFBAA@JDJGDGJEJJJ<<:>8667---.?655471,,,-32104678@AGGEJHGJIJFIH>=EJJJGJJJJHJJJJJJGJJGJJJIJJJJJGJJF22;D87:>JFJGJHJJJHFFGHHHIJJJHHC;;<;ABCJIJIFC95558876***;;?CECA<88B>==:.,+*+31?ADDAA9--,002865:<=76663334BCECD0///HCDE=<<=J&&&,FF;7@=;>CCCCFGJFHFGHGDDDBB>@>>?:?C=;?=@CB8+++,,234;...((((.36///@DJ??>?EDJJJHFGIJFGEJIHIJJHJHFHHFEGJ=;////28:6773344.235><9+,3)(((&%%$$$##$'**+*((%$&53//01225<<7:JGHJFGFEDHHGFJGIJJAGE<<</-CE2('''(--**+0CJEFBEDJJHJ?@@?GFECCD@@F::::JCA2218=AABBD?>>:;;:;:::9>>>EJEE<3///-,,,78;:;:=>EJJJHJJJIJJJA@@AADCDJJFBE=99<?AFEIFJF8777/..,')++*)***-35;:;;@@@ADIFJHJJJJHJE>9>8EJJFJJ5///.-34)(/1;>AGIIJ>HAAB:0..1ADFDFJFGIDE<>@BJIFGFJJJHIEBH44423)1*''$$%(../AEIDHIJJIFJGFHIJJJIJJJGJJHJFGECA@@?>=?D?88@:7669>EIJHJJHJJJHJHDHFJGFGJHEI;*<9*:EEJHJICEBIJJJJJJ88FJJJBC;:@>CHF5+'(7765336<>?@FHHEJEIFEJG?;734>ABAIHJIFIJJIIJHGFJJDCCBCE@>4,,222;92111IJJFABDGCB>9:;:/**))+0+,,,;==GDJH>AACJFGJHJJGIABCAHIJEJDGJD@?BBC80/1:>IFEFFCEBDEIHFFJECFE?>@@FJJIJGGJACCD999>>?FJIJJJJHGJEJG?=<111.,+,22,,,-=>AGIFJJGFJEEJHGJFEEHJGBB?>DDJJJHJGGJIEHHFIEJFFJJHJIJJEIGIJHJJEDCDCA??A@GFFGJJJJJJHJJGJGD777+*)*,-1IFDJFJDJGJHJGJHJJIHIJJJJJJJHF999:++++?A=:5599BACFHIJF>=:7:::<===DDDEHJJIJJJB@@<FIJJGJJJHEJGGJIJJJEEEGGEICCJJAEJIEJHJJHJGJGJFJJJJJJJIAB3DCD78A@FB=9*1443**9:BB=<;4.,,*++4CDEDGJJJJHJIJHJJJJGJAA<548,,--CAAIFCBDGJJJJJJFJIJFJIJIJJJG98884333IBBECJJJHJJJJIJJJJJJJJI>=>>HJJJHJJGFGBAJDJA?87B@;777FJJHJIHJFIJJJJJJJJJGJJJEFIJJGJIJJJGIG=::9==>CJJ@=89GGFGJJ:599CC@A@B>>D2CCJGF>>>>ADB@<7710/12-'''''(:::=?ADDEFBCDHJEEFFDH7666GJIIFHGJJJJJJJJCC8HFJJFCHHJIGIJGHJJFJIEF@?>BGB>8:7740000--,,)))*1111:;5//.0'&%&..25466:2//;766//*&&&---2443212166(55556766111DDE999<GJIIJJJJJFIIJJGBABB7=J>80,-65722222221:*+?AFJ@@=<BC@:9;<?<</0(%$$&'+++3;BDGHJFEJEJJEJJIJJJG9998::::=45CDFGDA88881011JC.---EGGJJFFGHJJGHJJGFAA?@?2102256?FC<82.(&%%%&'9;;<BDJJJFGJHJJEEGEFJFDFHEGGJD999,,-5667?>=9,(*)*-*''',)))%%%%'*)./1=@AB?A@77JJJJEJEJGF76-,-.68,,,.((''+*(*++.8:FHJJGFJJJBFE@89DB0*'&&&-1;,,,@EFJIEEABB=99:>BDDGDCDFFCFDJJJJGHGGD7779D::::;J;;;666'&&&,,,.)'))+2)()),+,''&&$$$$+,-33CEFIGCCBHI@>==BG888ABBDHFACGHJFBAADEDD7))-),?BBCDHFIJJHJJGIJGJJCB:@GCJJIEJIJIJJHJHJJJHJJIHJHJJIGIJJJJIJIJHGJJJJIFFJJJJJJJHHHHJJJFJJJJJJGJJJJFJJJJJHJGJJJJEJJJJJJJHFJJGHIJJJJJJH98843325/..''((<=??GEHGIJJHGFJFDIFJCDEHIIJJGJJJJJJJJGEJIJJJJJJGFIJGJJJJJEJJJJIH====JGGIJJJJJHJGDHEGG=65337?@JGJJJFJGGHFJJJGG10/.30//..-.256=787((((--.BEHJHEHJJJJGIJIEGHHHDHGHIDDHDJJJHFDJJIFFJCEHJDIJJJJJIJJJJJJJJJJJIJCBAAE+**DJFEHJJJJIJJJIIHJGGJJCFIJDDC=<<=A@BADGGIGIEJJJIJJBAADFBDJHEHHJIJJJJJJGHJJJIHHDD@@>>D<=<>CBDB??@BFEGDHJJGE<<EJJJJJJJJJJEDCEDBB>=:0+))(''&''(''(99>DJJ=JJJGHFFFGDJJJJICEJJFFCCHJJJF10&%&',&&&)'$$&(*+.1013:=BBJ@JCABBHF;;;=@9::=65-/++-,.('((@IFJJJJFGHJJJJJJJIHGJJJEJJIF<<<=>6556?@DJIJJFJC?@BB<JGIJHIJIFCFEJJFJFIFGJFIFFHJA@@HGGGHJJHGJGJJJJGIJEJJFCA@?@BJJJJJHFJJIIJF43338889FHAA@@AA=8/()7.,,)''%%&'''+773333J988:JGDCBCB;:??CDGGFFGJGJGJJHJGFIBA?FGBDJDEGFGFFIJGJJJJJGIDBDCEJ;@>=<<.***-,().-//23989:GJJH70//09<>;99:<DCEEHFJAJDECDGAEFFJGHGJJJFJJCEBBGJIJJJJDEJJIEEGGB?;973355=BC)''(22228.**D5445EGEIJJJFIGJJJJIIJJJFJJJ4444BJJFEEJJGJJJJGDEIJJFAB<<=?90*))*,,-+)'&''+%%%%%%&*(577:;33077=AH>;9777ADBAB999:CA9;9+B==AA::9;?GJJFFGIGHJGFJJJGHJGJJJJHJA9B;;:5C@ACA?AAAADJFDCBEFHJJJFJ@=5+&&$###$%%&&(&&''&$%%&&()*33387>BGJJFEEGJFJGE<<<=A11104:;<==GFJFGHHH8889JJEBCB=92*&
@Glass_F3P_10_D3_6_24_55
ATCATTTTATTCCAATTTGTGTCCAAGAATGTTTCCATCTCTTTTTCAAAATCAATACCTTTTAACTCGATTCTATTAACAAGGGTATCACCTTCAAACTTGACTTCAGCACGTGTCTTGTAGTTCCCGTCATCTTTGAAAAATATAGTTCTTTCCTGTACATAACCTTCGGGCATGGCACTCTTGAAAAAGTCATGCTGTTTCATATGATCTGGGTATCTCGCAAAGCATTGAACACCATAACCGAAAGTAGTGACAAGTGTTGGCCATGGAACAGGTAGTTTTCCAGTAGTGCAAATAAATTTAAGGGTAAGTTTTCCGTATGTTGCATCACCTTCACCCTCTCCACTGACAGAAAATTTGTCTCCATTAACATCACCATCTAATTCAACAAGAATTGAACATTCCAGTGAAAAGTTCTTCTCCTTTACTCATGGTACCTTTCTCCTCTTTAATGAATTCTTAAACAAAATTATTTGTAGAGGCTGTTTCGTCCTCACGGACTCATCAGACCGGAAAGCACATCCGGTGACAGCTGTGCACGTCGGGGTTTGTACCGTACACCACTGAGACCGCGGTGGTTGACCAGACAAACCACGACGCTAGCCCGCCACCTAAGTTATGAGTCAGGAAAAAAGGCGACGAAGAGTAATCTGTCACCTTTTCTTTGCTTGCTTTGTAATCACTCGATGACCAAAAGTAAAAACCCGCCGAAGCGGGTTTTTACGTAAAAACAGGTGAAACTGACGCTAGCCGGTCTACTAGTAGCGGCCGCTGCAGTCCGGCAAAAAAGGGCGAATTGTCAGCCACCCTGCCCTTTTTCTTAAAACCGAAAAGATTACTTCGCGTTATGCAGGCTTCCTCGCTCACTGACTCGCTGCGCTCGGTCGTTCGGCTGCGGCGAGCGGTATCAGCTCACTCAAAGGCGGTAATACGGTTATCCACAGAATCAGGGGATAACGCAGGAAAGAACATGTGAGCAAAAGGCCAGCAAAAGGCCAGGAACCGTAAAAAGGCCGCGTTGCTGGCGTTTTTCCACAGGCTCCGCCCCCTGACGAGCATCACAAAAATCGACGCTCGTCAGAGGTGGCGAAACCCGACGGACTATAAAGATACCAGGCGTTTCCCCTGGAAGCTCCCTCGTGCGCTCTCCTGTTCCGACCCTGCCGCTTACCGGATACCTGTCCGCCTTTCTCCCTTCGGGAAGCGTGGCGCTTTCTCATAGCTCACGCTGTAGGTATCTCAGTTCAGTGTAGGTACGTCACTCCCCAAGCTGGGCTGTGTGCACGAACCCCCCGTTCAGCCCGACCGCTGCGCCTTATCCGGTAACTATCGTCTTGAGTCCGATCCGGTAAGACACGACTTTATCGCCACTGGCAGCAGCCACTGGTAACAGGATTAGCAGAGCGAGGTATGTAGGCGGTGCTACAGAGTTCTTGAAGTGGTGGCCTAACTACGGCTACACTAGAAGAACAGTATTTGGTATCTGCGCTCTGCTGAAGCCAGTTACCTTCGGAAAAAGAGTTGGTAGCTCTTGATCCGGCAAACAAACCACCGCTGGTAGCGGTGGTTTTTTTGTTTGCAAGCAGCAGATTACGCGCAGAAAAAAAGGATCTCAAGAGGAATTCCTTGATCTTTTCTCCAGGGGTCTGACGCTCAGTGGAACGAAAACTCACGTTAAGGGATTTTGGTCATGAGATTATCAAAAAGGATCTTTGGCCTACCAGATCCTTTTAAATTAAAAATGAAGTTTTAAATCAATCTAAAGTATATATGAGTAAACTTGGTCTGACAGCTCGAGGCTTGGATTCTCACCAATAAAAAACGCCCGGTGGCAACCGAGCGTTCTGAACAAATCCAGATGGAGTTCTGAGGTCATTACTGGATCCAACAGGAGTCCAAGCGAGCTCGATATCAAATTACGCCCCGCCCTGCCACTCATCGCAGTACTGTTGTAATTCATTAAGCATTCTGCCGACATGGAAGCCATCACAAACGGCATGATGAACCTGAATCGCCAGCGGCATCAGCACCTTGTCGCCTTGCGTATAATATTTGCCCATGGTGAAAACGGGGGCGAAGAAGTTTGTCCATATTGGCCACGTTTAAATCAAAACTGGTGAAACTCGCCGGATCGCTAGACGAAAAACATATTCTCAATAAACCCTTTAGGGAAATAGGCCAGGTTTTCACCGTAACACGCCACATCTTGCGAATATATGTGTAGAAACTGCCGGAAATCGTCGTGGTATTCACTCCAGAGCGATGAAAACGTTTCAGTTTGCTCATGGAAAACGGTGTAACAAGGGTGAACACTATCCCATATCACCAGCTCACCGTCTTTCATTGCCATACGAAATTCCGGATGAGCATTCATCAGGCGGGCAAGAATGTGAATAAAGGCCGGATAAAACTTGTGCTTATTTTTCTTTACGGTCTTTAAAAAGGCCGTAATATCCAGCTGAACGGTCTGGTTATAGGTACATTGAGCAACTGACTGAAATGCCTCAAAATGTTCTTTACGATGCCATTGGGATATATCAACGGTGGTATATCCGGTGGATTTTTTTCTCCATTTTAGCTTCCTTAGCTCCTGAAAATCTCGATAACTCAAAAAATACGCCCGGTAGTGATCTTATTTCATTATGGTGAAAGTTGGAACCTCTTACGTGCCCGATCAACTCGAGTGCCACCTGACGTCTAAGAAACCATTATTATCATGACATTAACCTATAAAAATAGGCGTATCACGAGGCAGAATTTCAGATAAAAAAAATCCTTAGCTTTCGCTAAGGATGATTTTATTGGAATTCGCGGCCGCTTCTAGAGTACTGCGATGAGTGGCAGGGCGGGGCGTAAGACTCGACGTCTAAGAAACCATTATTATCATGACATTAACCTATAAAAATAGGCGTATCACGAGGCCCTTTCGTCTTCACCTCGAGCACAGCTAACACCACGTCGTCCCTATCTGCTGCCCCTAGGTCTATGAGTGGTTGCTGGATAACTTTACGGGCATGCATAAGGCTCGTATAATATATTCAGGGAGACCACAACGGTTTCCCTCTACAAATAATTTTGTTAACTTTTTAATTAACGGCCGGCTTGTCGACGACGGCGGTCTCCGTCGTCGCGAGGATCATCCGGGCATCAATCGTACATGGCAATTAAAAAAGCGGCTAACCACGCCGCTTTTTACGTCTGCAGGCGCCACTCGATTCTAGGGCGGCGGATTTGTCCTACTCAGGAGAGCGTTCACCGACAAACAACAGATAAAACGAAAGGCCCAGTCTTTCGACTGAGCCTTTCGTTTGTATTTGATGCCTCTAGCACGCGTACCGTGATCCCCCGGGCTGCAGGAATTCGATATCAAGCTTTTATTTGTGAGGAATCATCCATGCCATGTGTAATCCCAGCAGCTGTTACAAACTCAAGAAGGACCATGTGGTCTCTATCTTTTCGTTGGGATGCTTCGAAAGGGCAGATTGTGTGGACAGGTAATGGTTGTCTGGTAAAAGGACAGGGCCATCGCCAATTGGAGTATTTTGTTGATAATGGTCTGCTAGTTGAACGCTTCCATCTTCAATGTTGTGTCTAATTTTGAAGTTAACTTTGATTCCATTCTTTTGTTTGTCTGCCATGATGTATACACA
+
,,)((('*)*2,/.;9BA>?>?GGCBEIJECCB7;<3--.++:32<90/58:D?>?<>>=ACDAIFJDBABGJJJHJFIFJFJIJJIJHECCAGCJJJIJIIJJHJHJJIFEEEJI9888J;98:9:9*DJFFIFJIEECEJA@31*%%%(),25>F==88@FGGJHJJCCDDIJFFFGHJJDGFCCJIJJGJHJGFIJD?><<BF>>:;=>IEGHJIFHHECDEJJIJIJJHGGIEDDDFGEIDBA@CHEHFEJFJJHIJJJGJJFGEHIEIHJJGJGJJJJJJGH=IJ?>??JHGJJJJJJJA?<;<=<64/--.223-5:CCB>:;GFHJIFCB<>==75=8523JJCCB2228=?=>?<6)'&((.+..<FGJJGJHJHGHFEI*)))((&%'()$$%(332146>B@DGJJJJFGFHFJJHCJFCJJA>@>>@ACEAFFCJFFJJJFHHIGIJHGJHJJFEEEFJIHJJIFGCEJJHFEFJFG==<:223@JIJIGIJGJJEFFHJJGJDEDFJFDDB@@DECDAGJJ@@;:77??>=>?ABGFJHJJGJJJDGDCCCEGHDECCHAAAAJCJJEFEG:99::;2((((86340001<@?ACEGEDFFFFED=<;;;A988;ADJ?<=CGIECA7888*''(+59;<<<FC?<))))(==41170?A@AJJJJJJFJGJJJJJIJJJIJJFJHJJJJHIJIJFJCHGJJGJGJJJIGGJHF9666:?FJHFDCCJEFJGJFJJFIHJGJJGJJJIHJGBABAFJIJJJFGICHDGGGJIJI<<<JJJJJJI9866<9;)&&&&&110+8:B@>FFEJ:;5(9HJFJCBCBJJJJHJJJJJJJJJJJJJJFFJJJJJIJ5445((1FEHJJJIGGFJJFJHIJJGJJJIJGHIJJJJJJEFCDCEFJJJJJEHDJHHJJGJJJJJJJJJJJJJJJJHGEEDD98C78EGJJHJJHJGGC=@;:<:;;<:=BEE@@HEIJJJHJIIHGJJJJJJIJFJJEFF4334AIFJJHJJJJJJJHJIJJIJHJIJJJJJHJEDEDJHF;;7:7?@))(,+,-5577GGCIJEJHCFBCGD/''(9::@@CDCE=>=;1/.,,)((''))-45345434638B==JC=9ABJJ@>4=42112A<B@@?HJJJJF<<<CF@5=889;DDECDDJ?<:D:77JGJIJGJGABBEGCJEBC8479>*DGJJHJJIJJJGJJHIIJB99DFHFHIJIIDJJGDEFJJFFGA1111/-)+,0+*++*%%&%$%%$$+--9<>EAHJIHJJJFJJJD>><<=<=>B:88666455;?@CGJJHIJJIJJCJHEGHDHJJGJFGJHIJE2223AA*****(GDJGGJEEC11.-.3+:FFHHIFJJGJJHJJHIIJJJJJJJHJJJFA@844444BCHFJEJIIJID:::IJHGG<999CCBAFB3AA=JJJJGJJHJJHEBACDGFFHGIHEFGJGDEJHJJJJGJIEBBBJGHGHGJJJJIJJJJHJJJJJJJJJJJJJGIE>>FIJJJIGJHJFJJIGJHHJIFHJJGJGIJJJIHJJIJIJJJGJIIJHDGDJJHDD5DADDFD;:::HEHIFFHHJJJFJJFDEEFGC89A;ACJF=7885+)'&'%%+,-,*+,3)-77CBDC>>**'''(JJDCJJJECF=2001>>BA<@?JJGCCBGDE>933)6)3+(&&,,++++A?@ACBF@777@A@A@@CG>*%%%%(-('&(()*717;A??@9D@EJJJJDJJIFIJJIGJIIJJJIJJJJHFJJFHJH5556JJJEJJHFJJFJJJJGJGC;;;;HEA;::<CDC<;<:79:;?EGJGG77775856??=60((((48::9;99;>@@CCEJHHJJDJJGJC554455>3+))(&&&%%%%(()5=GHFIHJFJJJJJHJFJIJJGJJHEJJGJFHIHGHJJFGJJJJIJIJJJJHDEEGFJJGJIEFDJFJJIJEFEGHGHJHIEJHIB??;<==>><::8ADFFCEEFJJJHJHJI9::DEJFJIHGGHFGGIJHJJGJFEFECBBJDJHHGJJJHJHJJJGIHIJC5344;99512::::EB?ABHHJEB@??<7301)5:95?ABJEJJGFEEJJJJJJJIJBJJJJJGHJGHJFG7--,(((-,+++)'(*-236CJJJEJDEGIJJGJGJJHJHGJJGDJJJGEE=55;0000EIIJJEGGEDIJJJJIGJJJJJJJGGJGHFDJJHJJGJJ@AHGGJJHJIJJJJJJJHFJEJJJJJFJJ,,,,@.BFEHIGJJJJJJJCBD0-225<JE=878<GJHJJJJJJJJHJJJJHBJJHJDEF;980/447;JJGJJJJJHJIGJFJJJJJIJIGJJJJJHGJFFJGJJJHIIJJJJJJJFJFEHCC?===7655;<<<?=9+***,DJJGDD>:98:EEHJFGEGGJJJJGIJJJIIJJJJJDFED>=B9BDGHJJGAACHJJEB9869FJJJJFJJJJFJHJJJIEJDJJJIHJGGHFHFJJJFHJ?DJHGA???HFHEIGIJJGFJGCJHIJJJIJJJEJJJJJGFFJHJJJJJJJJIJFJB=))(&'$$%&29788;85)333F100007;AB??@B10+?@FIHH??;5666A?@66JFJJJJJJJJIJGJJ?>??JJJJB::>BBDJFHJEFEJJJJJHJJJJJJHGDCCEJJIJJDF2111HEJHGJJJJJJJHFJJJJJHJJIFJJJJJJJFJJJIJJHJJHGGHJFJJHJIGIHJJJJJGJIJJGGJFJJHFIJIIHJJJHJJJEBDB?<@FJJJJGHHIFE>?989-<HJGJEFJJ0000><)(('(/1,-,,<5556?@>><?::ADGFGEHFJGJ@8778JFJJJHJDEFGHIJ;4233530298889>;=?CDGJHIECBBCHEDHFJIJJJJIFGEJJFDJHEFJGJIJJGJJHFHHJJIJJJJJGJEEJIA<<<=9999JGGHJJJEIJJJJJHJGJIJJGJJHFGJJIJBEHIC>65<>AJ>>/....223+))'((000./129ABBDHIFJFHGHHFFJIJHIJJJHCEJ76669?<JJJFFJJEA@@===G??FC<DCCHEFJJIIJIFF@HB3JJFJJGJJJIJFIIJJFBABDDJHI@5556>?>BAA@>=>@@7:*)(',*'&'*&')'(*35569877343(''&)'$#$%$$$$%&(5BBABBBCBHGGJIFJJJHG85546*(((,.././99EFJ=;;:@BBCBC<<==AIFEIJEJHGEJGJJ@:987:;<JFJJJGFGJJJFGIFFJFJJJJIJFIIJJJJJGJGJJJJC?>=<?@9:9;B555<=:AA8CECI@>422+(+0,,,,5<?@@==:9;;AB;/.-,+-../HCDDCJJJJJIFJHFJFEEDEAA@@CCAJJECCJB?.---4788EJGGIJGIFJJJJJJHJJGEJIIJJJIGJJJJJFJHHJIHJJJJCIJJHDGDB8888;44/('(*+0.))&%'&(''&&&+)''(<G76ECDJGDBB???@@JGJJJGJJIJJJGCCABFHJIJJIBD111195/,*))+-1+9>>??@@AACB;4)'&)*9ADCJCECBFEEDDEEEFGEIEJJCFJJICJJJJJJHJJJJJFJGJGGIJFBJJ::2006>??@EFJJFJJGJJIIJJJJJGJJIJGJFEIG==@@.)&
[truncated: 2,020,141 more chars]
