# Supplementary material for: Preventing Multimer Formation in Commonly Used Synthetic Biology Plasmids
Source: ACS Synth Biol. 2025 Mar 18;14(4):1309–15. doi: 10.1021/acssynbio.4c00508 (PMC12012879; doi:10.1021/acssynbio.4c00508)
Supplement: Supplementary file 2 — sb4c00508_si_002.zip [file sb4c00508_si_002.zip › DataS1/data/fastqs/Glass_F3P_1_D3_4_2.fastq]

@Glass_F3P_1_D3_4_2_0
CCTGTTTTACATTAAAAAGTACAGCATTTTGAGTCGGCGGGTTTTTACTTTGGTCATCGAGTGATTACAAAGCAAGCAAAGAAAAAAGGCGACAGATTACTCTGTCGCCTTTTTTCCTGACTCATAACTTAGGTGGCGGGCTAGCGTCGTGGTTTGTGGTCAACCACAGTCAGTGGTGTACAGTACAAACCCCGACGTGCACAGCTGTCACCGGATGTGCTTTCCGGTCTGATGAGTCCGTGAGCGAAACAGCCTCTACAAATAATTTTGTTTAAGAATTCATTAAAGAGGAGAAAGGTACCATGAGTAAAGGAAAGAAACTCACTGGAGTTGTCCCAATTCTTGTTGAATTAGATGGTGATGTTAATGGGCACAAATTTTCTGTCAGTGGAGAGGGTGAAGGTGATGCAACATACGGAAAACTTACCCTTAAATTTATTTGCACTACTGGAAAACTACCTGTTCCATGGCCAACACTTGTCACTACTTTCGGTTATGGTGTTCAATGCTTTGCGGATGCCAATCATATGAAACAGCATGACTTTTCAAGAGTGCCATGCCCGAAGGTTATGTACAGGAAAGAACTATATTTTTCAAAGATGACGGGAACTACAAGACACGTGCTGAAGTCAAGTTTGAAGGTGATACCCTTGTTAATAGAATCGAGTTAAAAGGTATTGATTTTAAAGAAGATGGAAACATTCTTGGACACAAATTGGAATACAACTATAACTCACACAATGTATACATCATGGCAGACAAACAAAAGAATGGAATCAAAGTTAACTTCAAAATTAGACACAACATTGAAGATGGAAGCGTTCAACTAGCAGACCATTATCAACAAAATACTCCAATTGGCGATGGCCCTGTCCTTTTACCAGACAACCATTACCTGTCCACACAATCTGCCCTTTCGAAAGATCCCAACGAAAAGAGAGACCACATGGTCCTTCTTGAGTTTGTAACAGCTGCTGGGATTACACATGGGACATCTTTACAAATAAAAGCTTGATATCGAATTCCTGCAGCCCGGGGGATCCCATGGTACGCGTGCTAGAGGCATCAAATAAAACGAAAGGCTCAGTCGAAAGACTGGGCCTTTCGTTTTATCTGTTGTTTGTCGGTGAACGCTCTCCTGAGTAGGACAAATCCGCCCTCAAGTCAGTGGCGCCTGCAGACGTAAAAAAAGCGGCGTGGTTAGCCGCTTTTTTAATGCAGGACGTACAATCGATGCCCGGATGATCCTGACGACGGAGACCGCCGTCGTCGACAAGCCGGCCGTTAATTAAAAAGTTAAACAAAATTATTTGTAGAGGGAAACGTTGTGGTCTCCCTGAATATATTATACGAGCCTTATGCATGCCCGTAAAGTTATCCAGCAACCACTCATAGACCTAGGGCAGCAGATAGGGACGACGTGGTGTTAGCTGTGCTCGAGGTGAAGACGAAAGGGCCTCGTGATACGCCTATTTTTATAGGTTAATGTCATGATAATAATGGTTTCTTAGACGTCGAGTCTTACGCCCCGCCCTGCCACTCATCGCAGTACTTCAAGAAGCGGCCGCGAATTCCAGAAATCATCCTTAGCGAAAGCTAAGGATTTTTTTTATACTGAAATTCTGCCTCGTGATACGCCTCTTTTTTCTATAAGGTTAATGTCATGATAATAATGGTTTCTTAGACGTCAGGTGGCACTCGAGTTGATCGGGCACGTAAGAGGTTCCAACTTTCACCATAATAAAATAAAATCACTACCGGGCGTATTTTTTGAGTTATCGAGATTTTCAGGAGCTAAGGAAGCTAAAATGGAGAAAAAAATCACTGGATATACCACCGTTGATATATCCCGGGATGGCCATCGTGACAACTGATCGAGGCATTTCAGTCAGTTGCTCAATGTACCTATAACCAGACCGTTCAGCTGGATATTACGGCCTTTTTAAAGACCGTAAAGAAAAATAAGCACAAGTTTTATCCGGCCTTTATTCACATTCTTGCCCGCCTGATGAATGCTCATCCGGAATTTCGTATGGCAATGAAAGACGGTGAGCTGGTGATATGGGATAGTGTTCACCCTTGTTACACCGTTTTGAGCAAACTGAAACGTTTTCATCGCTCTGGAGTGAATACCACGACGATTTCCGGCAGTTTCTACACATATATTCGCAAGATGTGGCGTGTTACGGTGAAAACCTGGCCTATTTCCCTAAAGGGTTTATTGAGAATATGTTTTTCGTCTCAGCCAATCCCTGGGTGAGTTTCGCCAGTTTTGATTTAAACGTGGCCAATATGGACAACTTCTTCGCCCCCGTTTTCACCATGGGCAAATATTATACGCAAGGCGACAAGGTGCTGATGCCGCTGGCGATTCAGGTTCATCATGCCGTTTGTGATGGCTTCCATGTCGGCAGAATGCTTAATGAATTACAACAGTACTGCGATGAGTGGCAGGGCGGGGCGTAATTTGATATGGAGCTCGCTCGGACTCCTGTTGATAGATCCAGTAATGACCTCAGAACTCCATCTGGATTTGTTCAGAACGCTCGGTTGCCACCGGGCGTTTTTTATTGGTGAGAATCCAAGCCTCGAGCTGTCAGACCAAGTTTACTCATATATACTTTAGATTGATTTAAAACTTCATTTTTAATTTAAAAGGATCTACGGTGAAGATCCTTTTTGATAATCTCATGACCAAAATCCCTTAACGTGAGTTTTCGTTCCACTGAGCGTCAGACCCCGTAGAAAAATCAAAGGATCTTTGTTGAGATCCTTTTTTTCTGCGCGTAATCTGCTGCTTGCAAACAAAAAAACCACCGCTACCAGCGGTGGTTTGTTTGCCGATCAAGAGCTACCAACTCTTTTTCCGAAGGTAACTGGCTTCAGCAGAGCGCAGATACCAAATACTGTTCTTCTAGTGTAGCCGTAGTTAGGCCACCACTTCAAGAACTCTGTAGCACCGCCTACATACCTCGCTCTGCTAATCCTGTTACCAGTGGCTGCTGCCAGTGGCGATAAGTCGTGTCTTACCGGGTTGGACTCAAGACGATAGTTACCGGATAAGGCGCAGCGGTCGGGCTGAACGGGGGGTTGGTCCGCGGCCAGGACTTGGAGCGAACGACCTACACCGAACTGAGATACCTACAGCGTGAGCTATGAGAAAGCGCCACGCTTCCCGAAGGGAGAAAGGCGGACAGGTATCCGGTAAGCGGCAGGGTCGGAACAGGAGAGCGCACGAGGGAGCTTCCGGGGGAAACGCCTGGTATCTTTATAGTCCTGTCGGGTTTCGCCACCTCTGACTTGAGCGTCGATTTTTGTGATGCTCGTCAGGGGGGCGGAGCCTGTGGAAAAACGCCAGCAACGCGGCCTTTTTACGGTTCCTGGCCTTTTGCTGGCCTTTTGCTCACATGTTCTTTCCTGCGTTATCCCCTGATTCTGTGGATAACCGTATTACCGCCTTTGAGTGAGCTGATACCGCTCGCCGCAGCCGAACGACCGAGCGCAGCGAGTACAGTGAGCGAGGAAGCCTGCATAACGCGAAGTAATCTTTTCGGTTTTAAAGAAAAAGGGCAGGGTGGTGACACCTTGCCCTTTTTTGCCGGACTGCAGCGGCCGCTACTAGTAGACCGGCTGA
+
))-////1.-)))&''()'$#$$$%$#$$)''&&''))@A?>=>==4/,+75;?BBDEHFGG>>??JJIEEEJBABCAABC?9>>A@@=;00007410/)'''+.213<=ECCJJBA8::8://EHJJHJHJJJJJJEGIEIGJJ;;0/129>?>22&&''*))*+,&&'&&))/787823(())/--08??C@BADEJJHJHJJGFGD@BAAJJJJJJJJJ<?D8CBEFJFGJCCCCDA;.(('%%(<-===<>BBEJJJJJJIJJJJF?;D@FEECBCA>?=:=DJJFIHIJFHIJJFGEFG<:787766*&*.,((*')%%&'''?B@@@B9982C>JJJJJJJHIIGJIEDFFIJIECE@@@AJGJJHJIJJJGIJJJEEEBBABJGIJFJEGJGFEGJJJJJJJJJJGHEGBD?HIJDJI:::118.7IEGJFJFJGJIFJEGE??DA??A6//::<CHHJDJHJJEEJJJJHJIJJJJJIDIHJJHJJJDDJGGEFJJJIFJEDHF??8--1//0./49EDEBCCGJJDBCDCEG/867756336AAAABHDJIIFDBCEJJHDDGDDD86537CC<888:?51116@?<<=>B@53/((+13./..>::;88:>?CBIFJJJJHJJJJJGJJEIJGIIJJJGJGJGDIIJHJIFJJECDCFJJIJJJIFGIIFJJFJI@BEGJFBC999DIJJGJJCHJIIJJGIGJFHJGJJIJJJJHA?@@JJEJGFGJIFEFJGJHJJGE20000FFEDE??F@>BBHDFB78<<C=>===:9910034((()JDCBDGFFIJIJJJIIJJJIJHJIJGGJGHEJJJJGGEGJGJJJIJIGJGHJFJJIJF:989AJFJJJJHJIJIHJDJFEJIGJJJJHJJJHHHGJJHHJJFCDEBEEBECA<<>>??>@5685//,/(3+&&863449<<>FGJJJJJJGJJJJDFJEHJJJJEF====GHE?>><965/--/4;>?A??55--)&%%$$$$)'''*;<>JEEJJJJJHGFIGJJBCBCJJGJEGCABA5-@@JED55;;:GBHEEJFGGJGJHFJJHJFJEJIDFGFHIJDA@AJJHJJ;:9:<:;>CH<<;44JGJEGF77669445**+,1.4449?9:@BEJJIDGEDHFFJC;<<;@CBC987:;9//,-2'&'&&&&'':EJFCDDJJJJJJJE:>=CCIHJJGJGEIBCABBAEH:997578@998675588;=><=-----,,/541,--;++++CCAA?<;<=>>?EECHDC@@?>@=>??FGFIJ;:9<@?C9IDDECEJJJJFIGJFIGJIJHHDGEBD76689-;<=/**55?@@BAAACGEGGJEGJG@A?@FEBCBAA?H@DJJJJGJFCBICFJJGFEJJFHHHJHIFJJJFJHEJJHJGHHJJJJGGJJJJIJJHDJFJJHHJHJJGHEFGEIJIJJJGCFGHGJJEB?:::<FHHJJFFEHJIFHG@@?ADDC9HG>>CFFFJJJIJJJJIEJIHJJJEJFJIHJHG?8669?EJFJJHA@A;C@ACJGHHJJHHJJBBCCDGA?@55431-(%&'&&))+++,GBCAAGJJ@B?@IFHJJGJJIJJHJJJJIFFGDG?FFJJFJ8;?CB96*&&&,=<>>21110,.38EIJJEBAA?1//.23=40009655<JCGGFA=>>JHHJJJJJJJHJJHJJJEDGDEJJJJJEGJH===::::D>;<BBCADGIJFJI@@B78B@<=***6<1+/0/.0022'%%&)&%%***((((**++,C@?>@EA>@?:99:>@C9888AGJHJJJIJJJJJJJIJJFJIGDAEGB?A@==;B@@<43+***+,:BCCADIEGJJJGJJFJF2600/,('&')(((,,+*+''')(((%%%$$''.2:;>>?@AFJHHJHFJJF<<<EHEEIEJGHHJJIJJJJJGJFJIJJJJJIHFIDE?@AD=@?@HJJJJGIIJC=JGJA=AJJFDD=877<>GB@CEEJJJJJIGGJJJJIGECBJGDGJCIIIEEFJIIJFJJHGGH54435(:BDJFI@CCCF))))43365;=?666CDHJJJJJJJJJIJHHDGFJJFGJJ;ECFCIEBDDEEIJJJHGJJ==>@EJEGJJJJJEEHCDJIEIFJJJCABGFHJIJIJJJJJJFIJGIDJJJJFGJFFJJGIJGHJEHGJJHIJJIHCAAE@@E99;;>B><23225@@@IJEJJFCGJJJJJJJJJJAAJJJJIIHJJJJFFJIJJJHJDDDHA?>>F11;;CHJJA?>;9H@=:655786/...999B>9999GJJIJJEJGJIGHJIGGHJIFEHEJJJJEJJFHHFBJHFG?89F<<;;AC5547<73220001>JFDHGGJJGJHHJJJFHJIJGGFEIJJJJJIJDGFJIHIHHJJJJJIJJJJJJGJJJGHJIIJJHJEJFJHJJGHFDCEBDHGDJEJFDCCJGJJJIGJFJJJJGDHEJJIJJJJDEFJFJJEEACHDJIJD(''(//-,,-,'''8888>>;9434;21++GABBDHI@@??CGHHFJFIDJJJIJJJHJJJIEJGFGGJGIJGDCCDHJIJDDGCFBCJ@;=<EH<976796334543487;;BDECDEDHJG=//?CAA???DGEDJ@<:=?CGJEGFJJJJHIJJJIHJJJHDC?::88<DFHJFDFGJJJEEAC?;+*''*-4467662112=A@CEHCEEJGGHJJJGEJIGGJJIJHBCHJH????IJJ?>>AJJEJJ6666ABBA?<99>A67401665123223BFDGHGB,+++(24;>C@????CJHC@BE?>=>0002<;;?@;::;GEFDEDEBGJJJJJIJGIJGIJHJJJJHHJJJIJHABB<=<5&'*,)()()489<?AEGIFHFIHJHFHJHHHJFHGGHIEJG@AJJHIJFGHEHIJJJA::=>A>?>@CBEIIGHFFGJJIEJJJJHGGIJIJJGJJ0001;::;AIJHDBFB?>@<9425:<?@EGHJJHDJEJJJJJJ><<=DEDEIIHJHJFJJHIJJJJJA)(((BB7778C?BBCEEEBADAJJGJJEJHJHJJFJIGFGJJJHAA@<<956DFFGFJJJGFFGCDI@====J>==:788D<3//%%&&'&'%%%%)&&$#%%')=@D=>>=@AA@JFFJIA=<CCJ@>?BBBJJGJJGJJHJHJJJFJJFEFJIJJJJJJGJHJJG?3JBEEEJJJJJIGGIJJJJJIJHJGIJJJJJJGJJIJGAECD<;1.--50...>FCJEIFHDEFFBE::::;+((+GJJIIJDD;7798864344;JEEFJJJJJEJFFJJJJJJGJJJJFJJJJJJJHJGJJJJJJJJJJJJJJJIHJFGEI@>?AIJJGDCB@<8795449;EEHJJEHGJFJJJJJJJJJJJHHH><;:=C=B=@CBHJGHJICIJJJJFIIJJJEJFJJJJIIDJGGJJJJGJJJGGJJJJJIJJJJIJJIGJJJFJJFFFEI55JDJEJJJHIJIJJGJGJJJJIIJDE;34GEIFFEFDDC>?>?E@@@B@F99:6654**%&')9ECIHFHHJHJHGHJIJHGIHHEGFGIGIHJJJHJ6664@JG::;CJ?HGHIJJJJJHGJJJHJGJHGHFJCCJ8DDEDIEEJDBEJHJFIHGJFFIFHGGJHGHECCCFED<<96(%
@Glass_F3P_1_D3_4_2_1
CGCAAGATGTGGCGTGTTACGGTGAAAACCTGGCCTATTCCCCTAAAGGGTTTATTGAGAATATGTTTTTCGTCTCAGCCAATCCCTGGGTGAGTTTCACCAGTTTTGATTTAAACGTGGCCAATATGGACAACTTCTTCGCCCCCGTTTTCACCATGGGCAAATATTATACGCAAGGCGACAAGGTGCTGATGCCGCTGGCGATTCAGGTTCATCATGCCGTTTGTGATGGCTTCCATGTCGGCAGAATGCTTAATGAATTACAACAGTACTGCGATGAGTGGCAGGGCGGGGCGTAATTTGATATCGAGCTCGCTTGGACTCCTGTTGATAGATCCAGTAATGACCTCAGAACTCCATCTGGATTTGTTCAGAACGCTCGGTTGCCACCGGGCGTTTTTTATTGGTGAGAATCCAAGCCTCGAGCTGTCAGACCAAGTTTACTCATATATACTTTAGATTGATTTAAAACTTCATTTTTAATTTAAAAGGATCTAGGTGAAGATCCTTTTTGATAATCTGCGACCAAAATCCCTTAACGTGAGTTTTCGTTCCACTGAGCGTCAGACCCCGTAGAAAGGATCAAAGGATCTTCTTGAGATCCTTTTTTTCTGCGCGTAATATATTGTACTTCGAACAAACCACCGCTACCAGCGGTGGTTTGTTCCGGATCAAGAGCTACCAACTCTTTTTCCGAAGGTAACTGGCTTCAGCAGAGCGCAGATACCAAATACTGTTCTTCTAGTGTAGCCGTAGTTAGGCCACCACTTCAAGAACTCTGTAGCACCGCCTACATACCTCACTATGCTGATCCTGTTACCAGTGGCTGCTGCCAGTGGCGATAAGTCGTGTCTTACCGGGTTGGACTCAAGACGATAGTTACCGGATAAGGCGCAGCGGTCGGGCTGAACGGGGGGTTCGTGCACACAGCCCAGCTTGGAGCGAACGACCTACACCGAACTGAGATACCTACAGCGTGAGCTATGAGAAAGCGCCACGCTTCCCGAAGGGGGAAAGGGAGGACAGGTATCCGGTAAGCGGCAGGGTCGGAACAGGAGAGCGCACGAGGGAGCTTCCAGGGGGAAACGCCTGGTATCTTTATAGTCCTGTCGGGTTTCGCCACCTCTGACTTGAGCGTCGATTTTTGTGATGCTCGTCAGGGGGGCGGAGCCTGTGGAAAAACGCCAGCAACGCGGCCTTTTTACGGTTCCTGGCCTTTTGCTGGCCTTTTGCTCACATGTTCTTTCCTGCGTTATCCCCTGATTCTGTGGATAACCGTATTACCGCCTTTGAGTGAGCTGATACCGCTCGCCGCAGCCGAACGACCGAGCGCCGCGCAGCGAGTGAGCGAGAAAGCCTGCATAACGCGAAGTAATCTTTTCGGTTTTAAAGAAAAAGGGCAGGGTGGTGACACCTTGCCCTTTTTTGCCGGACTGCAGCGGCCGCTACTAGTAGACCGGCTAGCGTCAGTTTCACCTGTTTTACGTAAAAACCCGCTTCGGCGGGTTTTTACTTTCTGGTCATCGAGTGATTACAAAGCAAGCAAAGAAAAAAGGCGACAGATTACTCTGTCGCCTTTTTCCTGACTCATAACTTAGGTGGCGGGCTAGCGTCGTGGTTTGTGGTCAACCACCGCGGTCTCAGTGGTGTACAGTACAAACCCCAACATCACCTTTGTGGCCGGATGTGCTTTCCGGTCTGATGAGTCCGTGAGGACGAAACAGCCTCTACAAATAATTTTGTTTAAGAATTCATTAAAGAGGAGAAAGGTACCATGAGTAAAGAGGGAAGAACTTTTCACTGGAGTTGTCCCAATTCTTGTTGAATTAGATGGTGATGTTAATGGGCACAAATTTTCTGTCGAGTGGAGAGGGTGAAGGTGATGCAACATACGGAAAACTTACCCTTAAATTTATTTGCACTACTGGAAAACTACCTGTTCCATGGCCAACACTTGTCACTACTTTCGGTTATGGTGTTCAATGCTTTGCGAGATACCGAGAATCATATGAAACAGCATGACTTTTTCAAGAGTGCCATGCCCGAAGGTTATGTACAGGAAAGAACTATATTTTTCAAAGATGACGGGAACTACAAGACACGTGCTGAAGTCAAGTTTGAAGGTGATACCCTTGTTAATAGAATCGAGTTGCAAAAGGTATTGATTTTAAAGAAGATGGAAACATTCTTGGACACAAATTGGAATACAACTATAACTCACACAATGTATACATCATGGCAGACAAACAAAAGAATGGAATCAAAGTTAACTTCAAAATTAGACACAACATTGAAGATGGAAGCGTTCAACTAGCAGACCATTATCAACAAAATACTCCAATTGGCGATGGCCCTGTCCTTTTACCAGACAACCATTACCTGTCCACACAATCTGCCCTTTCGAAAGATCCCAACGAAAAGAGAGACCACATGGTCCTTCTTGAGTTTGTAACAGCTGCTGGGATTACACATGGCATGGATGATCTCTACAAATAAAAGCTTGATATCGAATTCCTGCAGCCCGGGGGATCCCATGGTACGCGTGCTAGAGGCATCAAATAAAACGAAAGGCTCAGTCGAAAGACTGGGCCTTCGTTATCTGTTGTTTGTCGGTGAACGCTCTCCTGGTCGGACAAATCCGCCGCCCTAGAATCGAGTGGCGCCTGCAGACGTAAAAAAAGCGGCGTGGTTAGCCGCTTTTTTAATTGCCGGACGTACAATGTCGGATTGCCCGGATGATCCTGACGACGGAGACCGCCGTCGTCGACAAGCCGGCCGTTAATTAAAAAGTTAAACAAAATTATTTGTAGAGGGAAACCGTTGTGGTCTCCCTGAATATATTATACGAGCCTTATGCATGCCCGTAAAGTTATCCAGCAACCACTCATAGACCTAGGGCAGCAGATGGGACGACGTGGTGTTAGCTGTGCTCGAGGTGAAGACGAAAGGGCCTCGTGATACGCCTATTTTTATAGGTTAATGTCATGATAATAATGGTTTCTTAGACGTCGAGTCTTACGCCCCGCCCTGCCACTCATCGCAGTACTCTAGAAGCGGCCGCGAATTCCAGAAATCATCCTTAGCGAAAGCTAAGGATTTTTTTTATCTGAAATTCTGCCTCGTGATACGCCTATTTTTATAGGTTAATGTCATGATAATAATGGTTTCTTAGACGTCAGGTGGCACTCGAGTTGATCGGGCACGTAAGAGGTTCCAACTTTCACCATAATGAAATAAGATCACTACCGGGCGTATTTTTGAGTTATCGAGATTTTCAGGAGCTAAGGAGCTAAAATGGAGAAAAAAATCACTGGATATACCACCGTTGATATATCCCAATGGCATCGTAAAGAACATTTTGAGGCATTTCAGTCAGTTGCTCAATGTACCTATAACCAGACCGTTCAGCTGGATATTACGGCCTTTTTAAAGACCGTAAAGAAAAATAAGCACAAGTTTTATCCGGCCTTTATTCACATTCTTGCCCGCCTGATGAATGCTCATCCGGAATTTCGTATGGCAATGAAAGACGGTGAGCTGGTGGTGATAGTGTTCACCCTTGTTACACCGTTTTCCATGAGCAAACTGAAACGTTTTCATCGCTCTGGAGTGAATACCACGACGATTTCCGGCAGTTTCTCT
+
''''(0345945>?DHFDGGGDEB76FGG>>1124>;:;5;<>=@?FJGJGGJJFD?<:9:<<=;;<FDJD555?>?JJFHCBDJJFEFAA=999:?>A@@6977;::?BHHIJJJJFHJGEABB?>.,*(()4565:8301997::DEJJJJJDGJ>==>ICEGJGF?D1112EHCFJEJC==;;=CJC?<94331<>@JJ@@@@HFJJJJ>===EJFFIHJGJJHJJHJJJJJIGJJJGDDDEFJJIEEHCIABJCB@A@@@@AGJFJIJJJJHJGICDFEJJGHGJJFHJJFJJIGJJJJHEHJ=889?@7666?78ABAABGJ63+/02++++;:;BEJFAAA@EC@@AA;;;;JEFEIJJGJJJJJJJJJJJJJJJJHBA@AJFCB>@AIJGEFDFBA<===JGFJIJFJH?FDDJGEBDJFJHJEBABCD;JJFJJJGGFJGJIJJJDJJIJJGJIJIJJJJJJJJGJEGHDJJJHJFJJHJJJJB>>@=))024CC>=<<762232(((*/./3(&%&*-.9@JHEJJHJHJGIGFJFJJJJAA@@@D8FIGJC888DF><<<AB96)()23.1++/0565<=>DDA::<4222..:499:;>?4444@@:<555++)*''(((()+++,.*(11589<6BCBGJJIGIJJH@@@A>94')'.++///0@>@DHGEDEFIHHFJJJIJBJJJJJHIDIBCBBDCA@JJIGIJJEJJJJFEG6556C??75556=033000FDDG:99899:FGCJJJGHJFHJJJJJJJFJJHIHECFGJJC@B>0..0@@DC,'''%%%%2//11<=333165666;?>@GCCDBJJJIIJIGJGBA@CIGHJJDCDEEGCEGJJFGICEHFJJJJJJIJJJJIIJJHJJHGJJFIJHIJIFJHBABBJA@@A233HHB><===CD:;;<FJEGGECJD>99FJJGBCCBCBCIJJJJHGFIJJJDDEHIJJJJGJJJJIAABBJJJ555;;EDDJJIIJGHJJEG?;;3400-)**000//211766::FJJGJHJJHJJJJJFJJJJJGHDIJCCEFIJJJJHJI777B:<6555761578FJGFJFDDBAIJHDC>>>ABJFJJFI7IJHJHIGJJJIFJJJGJIJIJJHJJJIFJJHADBDJJJJGFHEJJJ=<<68778EA@@?><==97371159DEBB=>;8=<>JHJIA??>;HHEHEEB@@DCJJJJGJEJJJJFJJJJFJJHJJIJIFJHJHGGGEFFBJJJIJJJJJJJJJJIGEJIFJIJJJJJJJGJJGGJFJJIFGGGJCBBCHGJIJJHJJJGEJFB;:::BA?>;799;''''(((((+-&%&,&%$$%$&&((*('''(,*''',**,@FFGJFEGJJHGEGFJHJJBBCFHHJFJEICJJFJGJECJGIGDJJJIJFFEG:77@:;DJDJFCDCA?=<>=@??BCIJDEDDJFJFFDCCECCDFDEDACBBIFHJIGGJFJFJHHHJJECCEJGHDB@>;:980(()8540/+*-(&&)0+///9@FJGJHIJA@=>30'''+3-+,,334><:=EJFGIFFHEDJGJF@DGBBCBB<=;:5@@A/..::;;EDJGHEJHDBBEGFJGGJJHB@@880,('%%&(&&%&/****02998?<<=>CA1+++G>EG??8788A<<=:889))))-(&&%&')',&&&&())4449?@CCDJ9GGFJJIIHGIHJJJJJJJJJH=<<>>@?>?B?>>?JDEJIIJJJJGCA41JIHJJJIFDJCJIJJHFEHJGJIJJ<AA@C@@CA<:98.(-**(+,.(./266?AFHHGFHJJGIJHJJJJHJJE4431401)((''(:;;;<><88<9:47****,'((867..--*))*669?;;AEFEFDJE;;;;BGDJDGDEFGJIJJJJJFEF;FJ:EJJJJJJGJIGJJHJJJGJ=JIIFJJEJEHJJJJJJHEFEJJJJJJEDFDH>===FEJJJJJJFEEFJDC@6555FBB?A>A73121111(''&,)+88???AJJEJJIGJHIJGFJJJFEJFGGJEA?<;@CEDBABCJGJJF>7665555@DECDDJIHHCCJJ?4444CJGJJJGCCFJDABBIFHHJJJEJFJJJJJIJJEFGFEFEDHJJEEDEFGEA@>2AHBGJ>A<:65433'(*)))*JIJHJHJJJJIJJJHIJHJJIIFFJJGF??><???GIGHJJIJJJJJHHJJJHGJJJJHGFJHJJJFIFJHHJIGJEEFGFHIIJIJI<<AA@?@FC;;<99<=ADDJGJJFJJJJFGFJJJHI766799DGHJEJHJJJJHJJJGJJJGIJJJJGJHGGGJGIJJGJGIFJIHJJJJJJHCD:ICJJJE545488((((?D>B=FJFJJJJGGHJHJHJJFJGJIJHIJFJJJGEJJHGF66;40+*..6=:9?A<<<;@@CGJFEDGJGIIIEEJHJJGEEABD??@@EE<JIFJJJJJFJGFJJJJJIJJJFFDBE>>00013222=))44=<<<CEEDECCFBECDJJJEDEEGJJJJGCEBA655FBA>;;<:;<=@HJJJGHJFJ@>?AIHJJHHIJGGJIJHDDDJJJJJ>;<;GHFEGJFCB???E=*3&&&&%+,-24=8=?<<>EDFG@???CBCBGBDC5///..,??9999A=IGGJJJJHGDJJJEACEFJHJFJJJJC???***,8;>FIIJEJJIJEJJJFCCB))))--.4485A?@@?AAD==**&%#%&$$%%&))()))*:>====DG>;=9::;@?JGGF89979876211200/11011HCGEGHDHHIIJJJJGFJJEBCEJJHHEGIJHJGFIJCJJJJJCCCCJJGGJJJGEE??@EHFFAAABGFFFDEEJFGJJGICEJJJHJHEGGGIJJIJJJGJJJJGGJBAA@>??=B22445333))(*)()8A4333;GFHJJJIJJHJJJJJJJEGFJIHJJHIGEJJJJJJDCB;;:@@BGJJHFJJHJJJDC1000*'*)59777JFIIJJEFJGJJJJJJJJIJJGJJJJJJJIJHJJJJJJJJJJJJIJJIGJJJJHJIJHJFHGJDDEIJFJJJHJFGEFGJJGFJJJJFJJJJIJJGGJJJFIGFE=<==9201247?GDBEIFEDHEI>=8777;>@EJDJJIDJJHFGJJJJJJJHJJGJJJJJJIJHI999AAA1003C55577<=@JJJEIIJJJHJJJAA@@945:3222:2200223655?<:?9@@BFHJJEIIIIJJCGFFEECAF@@FEFGJJIFJJJJJJJFD.)))4@FJGFFGJFJFIJHJIJJGC<:83.,'''(),-('')(+9FDGHJJJJHHJJJIJJIJJJJJJJJJJJJJJGHHCGBEBBBJEFJGJJJIHJJFJJJFHEJJHFJJJFIJJIJJJJJJJEGHFJGJJJJJJJDGJDCB>9@DIJHJJJJJJJJIGJGFJJJJJJJHFFJFGE<JCHGD?=FJJGHEJCDFGFIGHFJJHFJJIEIIJJHJHHFD>>?>EHFIJGGFGIJJJGHFJHJJCBB>:)DHDJFDCCCDIJFJ333388=?>2/13BAB@C:44-*''*,,--/5BEEJIJJHIHHIJFFHGJHJJC=8JEJEBACBBJ====EDDBEJFFJJCEDEFJJEEGFHIHJHHGJJCFDDBJJJF<=<:;;<H@@)'
@Glass_F3P_1_D3_4_2_2
GTCGGACACGGAGGCGCAGAGGATTTTCAGGGGGAAACGCCGCCCCGTATCTTTATAGTCCTGTCGGGTTTCGCCACCTCTGACTTGAGCGTCGATTTTTGTGATGCTCGTCAGGGGGCGGAGCCTGTGGAAAAACGCCAGCAACGCGGCCTTTTTACGGTTCCTGGCCTTTTGCTGGCCTTTTGCTCACATGTTCTTTCCTGCGTTATCCCCTGATTCTGTGGATAACCGTATTAGCCTTCGAGTGAGCTGATCCCGCTCGCCGCAGCCGAACGACCGAGCGCAGCGAGTCAGTGAGCGAGGGAAGCCTGCATAACGCAAAGTAATATTTTCCGGTTTTAAAGAAAAAGGGCAGGGTGGGGCCCCTGCCCCTTTGCCGGACTGCAGCGGCCGCTACTAGTAGACCGGCTAGCGTCAGTTTCACCTGTTTTACGTAAAAACCCGCTTCGGCAGCTTACTTTTGGTGATCGAGTGATTACAAAGCAAGCAAAAAAAGGCGACAGATTACTCTGTCGCCTTTTCTGACTCATAACTTAGGTGGCGGGCTAGCGTGGTCCGTTTGTGGTCAACCACCGCGGTCTCAGTGGTGTACAGTACAAACCCCGACGTGCACAGCTGTCACCGGATGTGCTTTCCGGTCTGATGAGTCCGTGAGGACGAAACAGCCTGTACAAATAATTTTGTTAAGAATTCATTAAAGAGGAGAAAGGTACCATGAGTAAAGGAGAAGAACTTTTCACTGGAGTTGTCCCAATTCTTGTTGAATTAGATGGTGATGTTAATGGGCACAAATTTTCTGTCAGTGGGAGAGGGTGAAGGTGATGCAACATACGGAAAACTTACCCTTAAATTTATTTGCACTACTGGAAAACTACCTGTTCCATGGCCAACACTTGTCACTACTTTCGGTTATGGTGTTCAATGCTTTGCGAGATACCCGGAATCATATGAAACAGCATGACTTTTTCAGAAAGTGCGATGCCCGAAGGTTATGTACAGGAAAGAACTATATTTTTCAAAGATGACGGGAACTACAAGACACGTGCTGAAGTCAAGTTTGAAGGTGATACCCCTTGTTAATAGAATCGAGTTAAAAGGTATTGATTTTAAAGAAGATGGAAACATTCTTGGACACAAATTGGAATACAACTATAACTCACACAATGTATACATCATGGCAGACAAACAAAAGAATGGAATCAAAGTTAACTTCAAAATTAGACACAACATTGAAGATGGAAGCGTTGGACTAGCAGACCATTATCAACAAAATACTCCAATTGGCGATGGCCCTGTCCTTTACCCAACAACCATTACCTGTCCACGCAATTGTGCCTTTCGAAAGATCCAGACGAAAGAGAGACCACATGGTCCTTCTTGAGTTGTAACAGCTGCTGGGTAGAGTGGCATGGGGACATGTTACAAATAAAAGCTTGATATCGAATTCCTGCAGCCCGGGGAATCCCATGGTACGCGTGCTAGAGGCATCAAATAAAACGAAAGGCTCAGTCGAAAGACTTGGGCCTTTGGCTTATCTGTTGTTTGTCGGTGAACGCTCTCCTGAGTAGGACAAATCCGCCGCCCTAGAATCGAGTGGCGCCTGCGGACGTTAAAAAAAGCGGCGTGGTTAGCCGCTTAAAGTCCAGACGTACGATGGATTGCCCGGATGATCCTGACGACGGAGACCGCCGTCGTCGACAAGCCGGCCGTTAATTAAAAAGTTAAACAAAATTATTTGTAGAGGGAAACCGTTGTGGTCTCCCTGAATATATTATACGAGCCTTATGCATGCCCGTAAAGTTATCCAGCAACCACTCATAGACCTAGAGGGCAGCAGATAGGGACGACGTGGTGTTAGCTGTGCTCGAGGTGAAGAACAAAGGGCCTCGTGATACGCCTATTTTTATAGGTTAATGTCATGATAATAATGGTTTCTTAGACGTCGAGTCTTACGCCCCGCCCTGCCACTCATCGCAGTACTCTAGAAGCGGCCGCGGATCAGAAATCATCCTTAGCGAAAGCTAAGGATTTTTTTTATCTGAAATTCTGCCTCGTGATACGCCTATTTTTATAGGTTAATGTAGTGATAATAATGGTTTCTTAGACATTCAGGTGGCACTCGAGTTGATCGGGCACGTAAGAGGTTCCAACTTTCACCATAATGAAATGAGATCACTACCGGGCGTATTTTTGAGTTATCGAGATTTTAGGAGCTAAGGAAGCTAAAATGGAGAAAAAAATCACTGGATATACCACCGTTGATATATCCCGACGCATCGTAAAGAACATTTTGAGGCATTTCAGTCAGTTGCTCAATGTACCTATAACCAGACCGTTCAGCTGGATATTACGGCCTTTTTAAAGACCGTAAAGAAAAATAAGCACAAGTTTTATCCGGCCTTTACTCACCTGTTCGCCTGATGAATGCTCATCCGGAACTTCGTATGGCAATGAAAGACGGTGAGCTGGTGATATGGGATAGTGTTCACCCTTGTTACACCGTTTTCCATGAGCAAACTGAAACGTTTTCATCGCTCTGGAGTGAATACCACGACGATTTCCGGCAGTTTCTACGCATATATTCGCAAGATGTGGCGTGTTACGGTGAAAACCTGGCCTATTTCCCTAAAGGGTTTATTGAGAATATGTTTTTCGTCTGCCAGCCGATCCCTGGGTGAGTTTCACCAGTTTTGATTTAAACGTGGCCAATATGGACAACTTCTTCGCCCCCGTTTTCACCATGGGCAAATATTATACGCAAGGCGACAAGGTGCTGATGCCGCTGGCGATTCAGGTTCATCATGCCGTTTGTGATGGCTTCCATGTCGGCAGAATGCTTAATGAATTACAACAGTACTGCGATGAGTGGCAGGGCGGGGCGTAATTTGATATCGAGCTCGCTTGGACTCCTGTTGATAGATCCAGTAATGACCTCAGAACTCCATCTGGATTTGTTCAGAACGCTCGGTTGCCACCGGGCGTTTTTTATTGGTGAGAATCCAAGCCTCGAGCTGTCAGACCAAGTTTACTCATATATACTTTAGATTGATTTAAAACTTCATTTTTAATTTAAAAGGATCTAGGTGAAGATCCTTTTTGATAATCTCATGACCAAAATCCCTTAACGTGAGTTTTCGTTCCACTGAGCGTCAGACCCCGTAGAAAAGATCAAAAAGGATCTTCTTGAGATCCTTTTTTTCTGCGCGTAATCTGCTGCTTGCAAACAAAAAAACCACCGCTACCAGCGGTGGTTTGCTCAAGAGCTACCAACTCTTTTTCCGAAGGTAACTGGCTTCAGCAGAGGCGCAGATACCAAATACTGTTCTTCTAGTGTAGCCGTAGTTAGGCCACCACTTCAAGAACTCTGTAGCACCGCCTACATACCTCGCTCTGCTAATCCTGTTACCAGTGGCTGCTGCCAGTGGCGATAAGTCGTGTCTTTACCGGGTTGGACTCAGAACGATAGTTACCGGATAAGGCGCAGCGGTCGGGCTGAACGGGGGGTTCATGCACACAGCCCAGCTTGGAGCGAACGACCTACACCGAACTGAGATACCTACAGCGTGAGCTATGAGAAAACGCCACGCTTCCCGGAAGGGAGAAAGGCGGACAGGTGCAG
+
&&&%%%''(%%%%%%%&&&&%'''&')('')-HFF;8878.*(-+**-/0--.6199888@,C=7777HFBJ==?>JJJJIJGJJJJHJJJEGJIGIJJJJGIIJFJJ<---/.00=@;;;;A@?CCFA??FFJE32238BE>???BCBBDBEBDC>=<>HJGJJ>>HHHJIHJGDJEJJFFHJJJJ?;;11006(().(8<++++,**/ACJGEDEEFIHIGDFJFCBB;<556(&&&'.(())-,***-,+-))0*9;7677>DCCDDDCED?>?>BAAC9955>=?>?;97745562./90(/.,,,-/0024<95)))+1''&*,*+,,'(*.9AA?BA<;9<=BBAB@:55950.'$$$$()&'+,/**8121-995555<<BDCDD@A@@@;....344;?BADFADACDB@BBJJGJJJJJHJJJG:999A?7520((((1./0&%%&&&()''('-)+***778@FEDGJFJJJJJ77775(*9=<04)))9;<>=>=;<<=AFDC9999.>;-++/>>BBJFDEEECCCJJIGIJHJEC<<11&%%%$$$$,*)&&.++++8;>AADCCHHJIHJHGJIFCA@<=>:;::DBBCEBEECIHFJFJJJJEJ@>?A;DEJEJD<::>9:67644/.//../296H?A?@<;1--,,+((*-&%%&145DDAFD:;9:C'DIHIJHEBE@<>@@B>929>><42:,,,,:@@ACCJJHJFGIGJHJJJJJJJJJFHIJJJJJIJGHFFIJJHJGHJHGHJHEEEJGJJJIFDA@>?BHJIFGDFEIFJJHJJHJ995336,*:@@AJJGEGEGJ@@@@HCDC5555@A@AJJDHJIJB66?89FHJGIEIJGHJFJB<;9:EJJJJF<;<<=BC1.'.1,---.?<<<=?C?@FGGEEE?;//0?>>AAEGGD?ADJGJJJHJGIFIJFJJI4.+((-4<>:99:IJIFJIJHHE;2,,*++-,*+('(*&%%&/5799BDEJJJGJEFED?>??FFJFGDFHJCBA@AD:99>CGEEJIGEDGJHIHFIHJFHJJFDGB=0,.45003334ABBBJFJJFIA><<@==:@DDEJF::DC<999::5=>JHJJHJJGHDHJJIEGJJEFEC@>=GJFHFIAA@<=EJJJEEFHHEHHJJFCBCDHIJHIHJHJIJIHJFJDGFDDDHHJJJGGIIIJCCCDJJJJICHDBDDIJJJIHJGGJHJJJJDIJJJJEEFFDJEGJJFIFFFIHDDFJJJ?987('''(,,01;?A?;::;;>77<HGEIJJFH:;JIFHCEA0///50)(()5::59,-44-+''(:;C7777<=9873346+*))2*''')-*58,::;=@<769+4**+..5<?AFGJJJGJJJEJJIJJJJC<42255-33355322.*+*,3444333,,,,1..,)*'&$$',),45@BEFFIJEFCA><<G4---/5+*).,+++--.1184+))332455FDH>><=@B>(''(-09=;8=@D>==CBBCGGJIJJ8887@648CIDC@.));A::>7)%$#$$.14=AEBBDEDE4334AGHI==<99:;>(&&&&,,-5(',,333396778B3'%%%,)&%'+++'&&(652234730./37>?GB@;;;;<3221%$$$$#$%%()'&$##&%'.---&&&%&&&,'(./47550012AIJGJJJIGJEJFJD===9:111165532234667@DDDBJEGIJJJJGFJFIJJJGJJJGJJGJJJ<52-.46EEJBCDCFJCDBEJJJ?AAA@?DC=@?<>;;:88689B?FA?@@GJJGBEFHJJJH763356@FJJIJGIJJJGFJ=82++(&'2;>>>=<8<5699JFCICFJJGJJJJJJJJJJHIJJGGDJGC:97-+&%%(-0...''&'.=DIDDFHFADBEEHGH?<<>JJFDBC/,,+,--.89CE;;;;HGJA89>>>A:3335JDA<?EHDFJHIJJJIJJJJJJFJCDABJCA?>4449:;:I;:65211--,,++/49@EECIDHIDGEJHGJHJJGJCG?;8:6?BDH>=4223FIJJFHIJJCFJJIJJGIHJGFIJHJJJGJJGJGHFJIEH/////BDDBBJF8777E972*(()((('(-/3>JBBDDA<;::7((((***?AA@?DBDD00FCA@89GEHGC8?>::7:A<<=@=)(($'&%'').1.56FJCA@CJGHC?<@AAC6+***235;000<=FJIJIGECABD@@@AB>;;@BBIJJJJIGJJJJ@@@BJ6543211395;@FB>?432(((**+.2577>FJFJFEEFDJDDBJJIJJHEIDG>=<=@522114277531013;=?>>>EGHBDFEHHEHJJJJJJJIEEDD?=BFDC55;EDDEJJIHJJGAGGAA988ADJEFCECJGJJJEEF@DCD?51.$#$$#$$####*,''(9::;<<;//1.,,-*6((((;<;>@@E***(,,,HD?ABJJGJCE@><866<6444JGJCCECG@BJHJJJJJJFHJJJJJJJHJD;42100,,,,?<;;<F:999I('&'(,--00277878DD??<11,-;7777E?===DHIGFGFD==))))1))+*)*7<@@EFED?@FJJB??@CHHJ444>>:*****1?,+++4==+?GIJHJJJJJFGHJJFEJFD;:<524,(((,)((')++*---=>BDJGIDABBCG65666DDGHJHDFFJJIJHJJHJJF,,,-++3@DJF?@A@D>:1155?FCEEJJ:999:;779EECGICFG?FBEGGDECFJEJJEJIJGJJJJJFJJJJIJIIJJFIIGIBAAA6334AGHEEBBFJJFHIJHHIJG@92122;<@CBBCB==>>>AHJGJHIIIJIJJGIJIIIGGGJJGIFJHJJEJGJJAFFJJJJCBCCJFGEGIG;::<;83342**788;:<93322:76679JDGJJIJFEJFEB@AIGDEEDDHJHJGJJJJJEJGEIJJJIFDHFGJJJJJJJGJEHI>>==CJIDB@@CGABFEJEIIJJIEIJJEDGEJJFAADFJHEJIJJJJJGIHJF?2203::<999BCIFJGJIJJJDFDC@EDHJJJGDIJJIEJHJHFFECDCDEGJJJEEEHCBCIJFHHJCDEJEJJGHIIJHGFJJJJGEEJJGJFHJJJHC>AAJHDB@....1130--*'''&210//167/))3-..7:+**)+,)*.+:;=@@DBBGJGFHJJJHFJCGGIJJJJJGJFEGFFABBCBBCGFFJEFJIJHJJGHFA@@BIDCAA@A9.+&';>CEJJJJJJIGJFEDB@FGFBDEHJJIJGF?<4.*('(*(('&&'*001-,--203ACB:;;CC=>@=ICDBDHFE?;;;<HCCFEIGJGJJBCB=:875453322021139:6555?;::<BDGB?>IGHJJIJDHJHIJJEDEBJFFFFJJJHGFDDC-,,,.0433346873334555.+43122251-*''&&&&+''***5554555DCCDBBDDDG988210/.../B<84):;;JGBA:0)))*75236112?CDFDFACDGDA?>?JJGIJJJJIH>==>ED>??@HFHJGJGEJIFFGJJJHE:101/0/)))+)(),-0---)+)++.12./054592.,,-,+,))'%
@Glass_F3P_1_D3_4_2_3
GTTGATATATCCCAATGGCATCGTAAAGAACATTTTGAGGCATTTCAGTCAGTTTCTCAATGTACCTATAACCAGACCGTTCAGCTGGATATTACGGCCTTTTTAAAGACCGTAAAGAAAGATGGCGCAAGTTTTATCCGCCTTACTTCACATTCTTGCCCCAGCCTGATGAATGCTTCATCCCGGAATTTCGTATGGCAATGAAAGACGGTGAGCTGGTGATATGGGATAGTGTTCACCCTTGTTACACCGTTTTCCATGAGCAAACTGAAACGTTTTCATCGCTCTGGAGTGAATACCGCGACGATTTCCGGCAGTTTCTACACATATATTCGCAAGATGTGGCGTGTTTCGGTGAAAACCTGGCCTATTTCCCTAAAGGGTTTGTAGAATATGTTTTTCATTCTCAGCCAATCCCTGGGTAGCTTCACCAGTTTTGATTTAAACGTGGCCAATATGGACAACTTCTTCGCCCCGTTTTCACCATGGGCAAATATTATACGCAAGGCGACAAGGTGCTGATGCCGCTGGCGATTCAGGTTCATCATGCCGTTTGTGATGGCTTCCATGTCGGCAGAATGCTTAATGAATTACAACAGTACTGCGATGAGTGGCAGGGCGGGGCGTAATTTGATATCGAGCTCGCTTGGACTCCTGTTGATAGATCCAGTAATGACCTCAGAACTCCATCTGGATTTGTTCAGAACGCTCGGTTGCCACCGGGCGTTTTTTATTGGTGAGAATCCAAGCCTCGAGCTGTCAGACCAAGTTTACTGGTGTACCTACTTTAGATTGATTTAAAACTTCATTTTTAATTTAAAAGGAATCTAGGGTGAAAGGGCCAATCCTTTTTGATAATCTCATGACCAAAATCCCTTAACGTGAGTTTTCGTTCCACTGAGCGTCAGACCCCGTAGAAAAAATCAAAGGATCTTTCTTTGAGATCCTTTTTTTCTGCGCGTAATCTGCTGCTTGCAAACAAAAAAACCACCGCTACCAGCGGTGGTTTGTTTTCCCGGATCAAGAGCTACAACTCTTTTTCCGAAGGTAACTGGCTTCAGCAGAGCGCAGATACCAAATACTGTTCTTCTAGTGTAGCCGTAGTTAGGCCACCACTTCAAGAACTCTGTAGCACCGCCTACATACCTCGCTCTGCTAATCCTGTTTACCATAGCTGTCCAGTGGCGATAAGTCGTGTCTTTACCGGGTTGGACTCAAGACGATAGTTACCGGATAAGGCGCAGCGGTCGGCTGGGCTGAACGGGGGGTTCGTGCACACAGCCCAGCTTGGAGCGAACGACCTACACCGAACTGAGATACCTACAGCGTGAGCTATGAGAAAGCGCCACGCTTCCCGAAGGGAGAAAGGCGGACAGGTATCCGGTAAGCGGCAGGGTCGGAACAGGAGAGCGCACGAGGGAGCTTCCAGGGGGAAACGCCTGGTATCTTTATAGTCCTGTCGGGTTTCGCCACCTCTGACTTGAGCGTCGATTTTTGTGATGCTCGTAGGGGGGCGGAGCCTGTGGAAAAACGCCAGCAACGCGGCCTTTTTACGTTCCTGGCCTTTTGCTGGCCTTTTGCTCACATGTTCTTTCCTGCGTTATCCCCTGATTCTGTGGATAACCGTATTACCGCCTTTGAGTGAGCTGATACCGCTCGCCGCAGCCGAACGACCGAGCGCAGCGGAGTCAGTGAGCGAGGAACCCTTGCATAACGCGAAGTAATCTTTTCGGTTTTAAAGAAAAAGGGCAGGGTGGTGACACCTTGCCCTTTTTTGAGCTGCAGCGGCCGCTACGTAGACCGGCTAGCGTCGAGTTCACCTGTTTTACGTAAAAACCCGCTTCGGCGGGTTTTTACTTTTGGTCATAGAGTGATTACAAAGCAAGCAAAGAAAAAAGGCGACAGATTACTCTGTCGCCTTTTTTTTCTGACTCATAACTTAGGTGGCGGGCTAGCGTCGTGGTTTGTCTGGTCAACCACCGCGGTCTCAGTGGTGTACCAGTACAAACCCCGACGTGCACAGCTGTCACCGGATGTGCTTTCCGGTCTGATGAGTCCGTGAGGACGAAACAGCCTCTACAAATAATTTTGTTTAAGAATTCATTGAGGAGAAAGGTACCATCAGTAAAGGAGAAGAACTTTTCACTGGAGTTGTCCCAATTCTTGTTGAATTAGATGGTGAC
+
335;<FFECEFFA::983211301011/00-/))*4(((730234*&%%&&'&(&&((.<<<=<<C@==<=GCCDDEDEGG?@@BIEGIIJJJHEEEEIJIFJJ;=?C886455;E;4542)((&''((',+./008-,+/19910113;<98768=00/14/-++/?FB9988/..)'+/))*)7889;;,,,,,,-G9999CBED:445A@5444935;;;::;CEJGIJGJJEDHEIJJJJEHHHJGJJGJJJJJEIJHJJ9988JHJIJJFGEDHJDJIDFGDA?=99<;<992/,''((27778=<:7::<55564433871ACHEC=.---4DEFJGJJJJHGHC**))01..4:999879@A?@BB?@><88>=@6440''%%&,/--,/0032)(''--::?AC5445FIB=:2-*)))*())3..--DB6257JHJGGHJHJGJJGJGHJDHHJHGGFDJJ1002999CDGJHGGHGIJJJJD???82--/./4557DJIEBDCFEJJHJIHJFJJJIJJJFGJIJIJJJJJJGJJJIHJJJFDCFHJJGJJFJJJJGJIHJC@@@765541/+++,C?EGJJGJJJJ@??CJIJJHIGGDEFHJJDGGIJHJJIHJJJJJJJJJJFJJHJID?0/55GFDFBBBAEGA4125)))*+BCFDAAA444350))EEEHJFBE<<2222:D982((('424;AEBFFDJEHJGJJJIJJJHCIGH@EEAGJJIFHDD110177;==<<<=GB@1000;=DCBACB1-+'&&()*)****-+=<<=GFFHBEA=DCJ5544::BGJJJHJFFJCBCA3.,'(*)*,.6=BCA@D?::0.-,,,-236''')12331134>EJDJJIEJJGGEABHJJJGGIIJJ9878>C)>=''''773+((())2)(&%$%(,+))*++,/,*)()))%&'('((,+)+++--<BJEHGFFJDDCEE??965)(((45,++<:;?BAAEBFDFBBABGEFHIJJJGFB??>43358..+'0./76668<;;,'$%'400>@AB@EAEEEJIJJIJFFHJHC=;:9))4)))00*)),117:<<<<62222I?GFDDIJIGDJD@>>ADBBAA?111+***7@DABB>A@BCFCBFJGE>>==EDGEJHH:@?FGJIJFFGGJGJE>:4+*-,'%%%()('%((63336////3.120011.,,-09=;;DDD>>>>GA?@?AHEDGIJJJDFEDDFIJEEEDHE888'''&)%$%&'(+<7669;>?JJA>=::<>@;;;<76;?;777AAABEGDECFDCBABGHIHIA1BCAJHGIIGEGEIIJJJJGGGCHEHJJEDEGIIJGCFDIJDHFGA?J<;;<ADA7<=GDFJHHEFGEFFHJGEJIGDGCB@>96+*-),(&&&.47;<B@?>;:;=::;HJE@???80../4A<;=95..+*'()699:??9:::AAB8BG====JGJHEJJFEECHFB??BB==<;331(&%%))4028;>EFC854-(((+3***/000027677;>@EBB@ACDEJJGGEFEIJ;;=?==-*)''()((.<?;>4445A(((''-)()0101BEJJFJCEJJJIHGJGGHGJIJJJHEJEFDFFFCBHJJHCGCD<;;461++++0-%%&'*+++8678>>DJEH<448889CA=;;<@@?BABDBECD2110*''-+()*2336*))*((&&))+''45HDCHIDDEDJDEF<;;<F00009??3321112<@BFFG8778IEEF;::100062133343496&%&%%(/((*-../,++))((*112@ABBB<44223/-,.2.67545.,,-+,+,01?FICIJEBEIDJFFJEGBADBA:87674'''%%%%)))>DHFFEDCACFJEBB>48;;336CFFGFF@A@@EEHHFIGJJJJ?8899A4)49@A)'%&@ADECFFHFHDDIIJHEDDDFJFAB?@DCFJJFCDCFGDGIGJDGDFAA@4445644301118873+++%&)),,,648<>=ABCHIGGJEEEFGIEEIDCFEGJGGB>>?886;<>DDDJ9999EA?@34DFGI>=>GJ<<;;?211222?AGA@JEHA44..45=@=>2122)(''(***0265*))+/(&&'22368--+,-**)-./77@ADHEFIEIA?**((+).013222,,-0.**++-,,((&
@Glass_F3P_1_D3_4_2_4
GGCGCCACTCGATTCTCAGGCGGCGGATTTGTCCTACTCAGGAGAGCGTTCACCGACAAACAACAGATAAAACGAAAGGCCCAGTCTTTCGACTGAGCCTTTCGTTTTTATTTGATGCCTCTAGCACGTACCATGGGATCCCGGCTGCAGGAATTCGATATCAAGCTTTTATTTGTAGAGATCATCCATGCCATGTGTAATCCCAGCAGCTGTTACAACTGCAAGAAGGACCATGTGGTCTCTCTTTTCGTTCGGAATGTTCGAAAGGGCAGATTGTGTGGACAGGTAATGGTTGTATAGGTAAAAGGACAGGGCCATCGCCAATTGGAGTATTTTGTTGATAATGGTCTGCTAGTTGAACGCTTCCATCTTCAATGTTGTGTCTAATTTTGAAGTTAACTTTGATTCCATTCTTTTGTTTGTCTGCCATGATGTATACATTGTGTGAGTTATAGTTGTATTCCAATTTGTGTCCAAGAATGTTTCATCTTCTTTAAAATCAATACCTTTTAACTCGATTCTATTAACAAGGGTATCACCTTCAAACTTGACTTCAGCACGTGTCTTGTAGTTCCCGTCATCTTTGAAAAATATAGTTCTTTCCTGTACATAACCTTCGGGCATGGCACTCTTGAAAAAGTAAGTATGTTTCATATGAATCTGGGTATCTCGCAAAGCATTGAACACCATAACCGAAAGTAGTGACAAGTGTTGGCCATGGAACAGGTAGATTACAGTAGTGCAAATAAATTTAAGGGTAAGTCCCGTATGTTGCATCACCTTCACCCTCTCCACTGACAGAAAATTTGTGCCCATTAACATCACCATCTAATTGAACAATTGGGACAACTCCAGTGAAAAGTTCTTCTCCTTTACTCATCGTCTCCTCTTTAATGAATTCTTAAACAAAATTATTTGTAGAGGCTGTTTCGTATTCACCAACTAATAAGACCGGAAAGCACATCCGGTGACAGCTGTGCCACGTCGGGGTTTGTACCGTACACCACTGAGACCGCGGTGGTTGACCAGACAAACCACGACGCTAGCCCGCCACCTAAGTTATGAGTCAGGAAAAAAGGCGACAGAGTAATCTGTCGCCTTTTTTTCTTTGCTTGCTTTGTAATCACTCGATGACCAAAAGTAAAAACCCGCCGAAGCGGGTTTTTACGTAAAACAGGTGAAACTGACGCTGACCGGTCTACTAGTAGCGGCCGCTGCAGTCCGGCAAAAAAGGGCAAGGTGTCACCACCCTGCCCTTTTTCTTTAAAACCGAAAAGATTACTTCGCGTTATGCAGGCTTCCTCGCTCACTGACTCGCTGCGCTCGGTCGTTCGGCTGCGGCGAGCGGTATCAGCTCACTCAAAGGCGGTAATACGGTTATCCACAGAATCAGGGGATAACGCAGGAAAGAACATGTGAGCAAAAGGCCAGCAAAAGGCCAGGAACCGTAAAGGGCCGGTTCGTTGCTGGCGTTTTTCCACAGGCTCCGCCCCCTGACGGCATAAGAAAAATGGACGCTACAGTCAGAGGTGGCGAAACCCGACAGGACTATAAAGATACCCAGCGTTCCCCTGGAAGCTCCCTCGTGCGCTCTCCTGTTCCGACCCTGCCGCTTACCGGATACCTGTCCGCCTTTCTCCTTTCGGGAAGCGTGGCGCTTTCTTCATAGCTCACGCTGTAGGTATCTCAGTTCGGTGTAGGTCGTTCGCTCCAAGCTGGGCTGTGTGCACGAACCCCCCGTTCAGCCCGACCGCTGCGCCTTATCCGGTAACTATCGTCTTGAGTCCAACCCGGTAAGACACGACTTATCGCCACTGGCAGCAGCCACTGGTAACAGGATTAGCAGAGCGAGGTATGTAGGCGGTGCTACAGAGTTCTTGAAGTGGTGGCCTGACTCCCGGCTACACTAGAAGAACAGTATTTGGTATCTGCGCTCTGCTGAAGCCAGTTACCTTCGGAAAAAGAGTTGGTAGCTCTTGATCCGGCAAACAAACCACCGCTGGTAGCGGTGGTTTTTTGTTTGCAAGCAGCAGATTACGCGCAGAAAAAAAGGATCTCGAATCCTTTCAGAATCTTTTCTACGGGGTCTGACGCTCAGTGGAACGAAAACTCACGTTAAGGGATTTTGGTCATGAGATTATCAAAAAGGATCTTCACCCTAATCCTTTTAAATTAAAAATGAAGTTTTAAATCAATCTAAAGTATATATGAGTAAACTTGGTCTGACAGCTCGAGGCTTGGATTCACCAATAAAAAACGCCCGGTGGCAACCGAGCGTTCTGAACAAATCCAGATGGAGTTCTGAGGTCATTACTGGATATTATCAACAGGAGTCCAAGCGAGCTCGATATCAAATTACGCCCCGCCCTGCCACTCATCGCAGTACTGTTGTAATTCATTAAGCATTCTGCCGACATGGAAGCCATCACAAACGGCATGATGAACCTGAATCGCCAGCGGCATCAGCACCTTGTCGCCTTGCGTATAATATTTGCCCATGGTGAAAACGGGA
+
$%(.1/.../++)))(%&%&&233344::<9>??FCDFEACFFCCDB@BBBEFJ<=<9::;FBBC::A@CEJFEDBFJJCJ@?>=?CJ@=((((@?>>??CG>::=:8@<<@CEJHDB@><<;8861--+''&+'''421335636985578@BDEEFJJDHJFJJGJJIJHJJFE33-,,77;8:EJIGJJJFJJJHJFH@@?@GF??@?;-((*113:(&&'<>>;<GJJFJJJJHIFJ??:;=C>-,,,'&&%)&&&'&)12=JJJJHFIEJDEAAEEJJJJGJBBA997751)(&&((444?@=:=::;=HEDDCABB665ACCCFHIJFHHEFCBBDJHD11117879744438>==<;87401EFHDFFHHJJJJGDHEJGHJJIEEDJEGDHJJJHHHEHFFDHC975JGEEIDEB?>?@JJFHJJGJFJJGGHJJJJJEDDEJGJFJJIJJIEICC<==BBACFJBC@=7314/.5.0''DFCGBC?=FIJGGJJIJJJDAEEDCHI@666743223.5DDAFEJJGJJEC>=F2HEIJHJEEAA?+'&&''&'294223G@@@A9J6/>>CFIJJJBIJIJJJGJJDEFGHJJBF<??@AJDFJJEGJ<::;DFCDCEGGD>==9:=?J>=<(%$%%%%%)'&&((+'(+)*;;<GEJCDD99:9@@BDJGFDIJHCCCBD@?DA==>@JJFHFIDDFHJIJJGEFFEEHJD@E@))))('')*&...0144.,(()<988<>>998:9;8777++.(FJHJHHJJJHJ@??>955EDCB>@99?ABBAJGECEGJJJJJJEGDEGJJBGJJHJJFJGFGJJJGA,'%%(('/468<C:86631+''(7<=JHDDDHJJJJ@9>42::6,('%%$$+1;98;/-1JJGEJEJHJEHJGIJJJJJIJGJJJGHJEJJJJJED;..())'(*&$$$%(((''')8:5?DFJJGFCBACECBACHJ,,,-,+((*(*-//144GFGDEJJDHFFJJFGJ9996998?@AEEJJGHFH===>BC?AACCJIIH=<=<AA3333>=EH>>>>JHGJJEI>=>>FCJBEGJJJJGJFJJGEAAAG??@@FFFB7766>2+4:9***.3678=EJHJFJHIFHJGJGGJHJJJJFJJJHJJGIJJJHJJFEFEJHJCBA@A41300---./;1006:?>?@@>>>D888'&&&%4334-,,('''++,.@FCGFJGJDJJJJJJBBDJJJJJJJFJFGGFJBADDFHJJJJJDEGCCCC77883=>FGD>BBCFJEJ=GDGJIJJJFJJJHHCCJEEGJC@766<@AABHEJJJHJHJJJJJJHIIGABBJEHFIJJJJI=<<<<<;;1'''(9=>ABEJJFJJIIJJJJJJIHJFJHHJHJJHFJJJGGJJJIJIDDC4=++>?IJHHJJJEEHJEFJIJEJGJJJ9889>>@@B=952.(&$%%$$%'13312...1,+*,34?@IJDABCEJ986C?=?;<7778;;8BBBDC3++(*&')))*-,,&&'(-,-*(&%&3<@<=>><<;<A@CC><9899>><BDBE876640+++)&((7;:011??<?>GJDGDD==657:IIJJFHAC<I@?=@9GDJGHHFJGJJFDCCDFCJFGGDJF?@?DB?@6555=3=0*,,-IIAA@A@?EBDBCFDA2/2ADJFJJJHHJJJJ97779742222139:DJJ@???C=***?ABCBF;2211///-?==:711228889;:;FHADDGGEIJJJHJJJGFJJJGBA2&&ACFHJJGHIGFJGJECB@>BCB>:IJJHJJFJJJJGHJIHHIJJJJJFEJEHJJJHFF888;ACBAJJGJJEHJJJIHBCJFCCCFFIJJJJJJEDFHFHJIFDGHECEFJHIGFEGEJJ221&%%%&%$$%%&))55587,,,(&%%'+,,..-.+---<GJIJIJJJJJIHJJJFGEDEJJHFD5555ICDGHFJJIJIJFJCDGCFCB1//+,++@??E>>>@BAB@:548?ABHJJJJEDDCFFCBFJFEABFEEHFGDDJHE@>>:;;<./.0?=9<>=@AFD;;<9:0&&&+.89:5&&%%&'&''(20211+++=;10011.--*+**+<<<A<?AHIFJJJHJEC<==CEHCA;879F?BA@EFJFIIJJFGHFF<5(%%%%%,+++)31+3679>EEBEBHJJIJJJCIJJJJJJIIHGIGHFHHJHJJIGHFIJJEBDGJJGHFGDIEJJGCE86565688GCJ<+++,-((;?7::;A?FFFJJJJJEIEHHEJJGE@AABHHJFFIJJHDFBCFJJJHJHJJJHHHJB@?@BA??=666'%%%%)&$$55<=BGEIFDDDCCB?>;;;=6447671/..))(***,.0-.../67=;>@@CHBCDGJEIGJIEJJHFJIHIJJGGGIIFEJJJJJC>>?GJJGHJHFDDDIHHFJGJJDFGIFJICBAEJH8JFCGJHJJJIEFIJIFFJJ<<<;@;<@>>=@@766789110////6:::<AGEJBA<987+)'$
@Glass_F3P_1_D3_4_2_5
ATCGTCTTGAGTCCAACCCGGTAAGACACGACTTATCGCCACTGGCAGCAGCCACTGGTAACAGGATTAGCAGAGCGAGGTATGTAGGCGGTGCTACAGAGTTCTTGAAGTGGTGGCCTAACTACGGCTACACTAGAAGAACAGTATTTGGTATCTGCGCTCTGCTGAAGCCAGTTACCTTCAGAAAAGAGTTGGTAGCTCTTGATCCGGCAAACAAACCACCGCTGGTAGCGGTGGTTTTTTGTTTGCAAGCAGCAGATTACGCGCAGAAAAAGGATCTCAAGAAGATCCTTTGATCTTTTCTACGGGGTCTGACGCTCAGTGGAACGAAAATTCACGTTAAGGGATTTTGGTCATGAGATTATCAAAAAGGATCTTCACCTAGATCCTTTTAAATTAAAAATGAAGTTTTAAATCAATCTAAAGTATATATGAGTAAACTTGGTCTGACAGCTCGAGGCTTGGATTCTCACGATAAAAAACGCCCGGTGGCAACCGAGCATTATAAACAATCCAGATGGAGTTCTGAGGTCATTACTGGATATTATCAACAGGAGTCCAAGCGAGCTCGATATCAAATTACGCCCCGCCCTGCCACTCATCGCAGTACTGTTGTAATTCATTAAGCATTCTGCCGACATGGAAGCCATCACAAACGGCATGATGAACCTGAATCGCCAGCGGCATCAGCACCTTGTCGCCTTGCGTATAATATTTGCCCATGGTGAAAACGGGGGCGAAGATGCTCCATATTGGCCACGTTTAAATCAAAACTGGTGAAACTCACCCAGGGATTGGCTGAGACGAAAGACGTATTCTTCAATAAACCCTTTAGGGAAATAGGCCAGGTTTTCACCGTAACACGCCACATCTTGCGAATATATGTGTAGAAACTGCCGGAAATCGTCGTGGTATTCACTCCAGAGCGATGAAAACGTTTCAGTTTGCTCATGGAAAACGGTGTAACAAGGGTGAACACTATCCCATATCACCAGCTCACCGTCTTTCATTGCCATACGAAATTCCGGATGAGCATTCATCAGGCGGGCAAGAATGTGAATAAAGGCCGGATAAAACTTGTGCTTATTTTTCTTTTACGGTCTTTAAAAAGGCCGTAATATCCAGCTGAACGGTCTGGTTATAGGTACATTGAGCAACTGACTGAAATGCCTCGAAAATGTTCTTTACGATGCCATTGGGATATATCAACGGTGGTATATCCAGTGATTTTTTTCTCCATTTTAGCTTCCTTAGCTCCTGAAAATCTCGATAACTCAAAAAATACGCCCGGTAGTGATCTATTCATTTATGGTGAAAGTTGGAACCTCTTACGTGCCGATCAACTCGAGTGCCACCTGACGTCTAAGAAACCATTATTATCATGACATTAACCTATAAAAATAGGCGTATCACGAGCAAAAATTCGGTGCCAAAAAAAATCCTTAGCTTTCGCTAAGGATGATTTTCTGGAATTCGCGGCCGCTTCTAGAGTACTGCGATGAGTGGCAGGGCGGGGCGTAAGACTCGACGTCTAGAAACCATTATTATCATGACATTAACCTATAAAAATAGGCGTATCACGAGGCCCTTTCGTCTTCACCTCGAGCACAGCTAACACCACGTCGTCCCTATCTGCTGCCCTTGGTATGAGATGGTCTGGATAACTACCGGGCGTGCACCGGTTCGTGTGGTGTCCTTCAGGGAGACCACAACGGTTTCCCTCAAATAATTTTGTTTAACTTTTTAATTAACGGCCGGCTTGTCGACGACGGCGGTCTCCGTGGTCAGGATCATCCGGGCATCAATAGTACGTCCGGCAATTAAAAAAGCGGCTAACCACGCCGCTTTTTTTACGTCTGCAGGCGCCACTCGATTCTAGGGCGGCGGATTTGTCCTACTCAGGAGAGCGTTCACCGACAAACAACAGATAAAACGAAAGGCCCAGTCTTTCAACTGAGCTTTTCGTTTTATTTGATGCCTCTAGCACGCGTACCATGGGATCCCCCCGGGCTGCAGGAATTCGATATCAAGCTTTTATTTGTAGAGATCATCCATGCCATGTGTAATCCCAGCAGCTGTTACAAACTCAAGAAGGACCATGTGGTCTCTCTTTCATTCGGGATCTTTCGAAAGGGCAGATTGTGTGGACAGGTAATGGTTGTCTGGTAAAAGGACAGGGCCATCGCCAATTGGAGTATTTTGTTGATAATGGTCTGCTAGTTGAACGCTTCCATCTTCAATGTTGTGTCTAATTTTGAAGTTAACTTTGATTCCATTCTTTTGTTTGTCTGCCATGATGTATACATTGTGTGAGTTATAGTTGTATTCCAATTTGTGCTGAGAATGTTTCCATCTTCTTTAAAATCAATACCTTTTAACTCGATTCTATTAACAAGGGTATCACCTTCAAACTTGACTTCAGCACGTGTCTTGTAGTTCCGTCATCTTTGAAAAATATAGTTCTTTCCTGTACATAACCTTCGGGCATGGCACTCTTGAAAAAGTCATGCTGTTTCATATGATCTGGGTATCTCGCAAAGCATTGAACACCATAACCGAAAGTAGTGACAAGTGTTGGCCATGGAACAGGTAGTTTTCCAGTAGTGCAAATAAATTTAAGGGTAAGTTTTCCGTATGTTGCATCACCTTCACCCTCTCCACTGACAGAAAATTTGTGCCCATTAACATCACCATCTAATTCAACAAGAATTGGGACAACTCCAGTGAAAAGTTCTTCTCCTTTACTCATGGTACCTTTCTCCTCTTTAATGAATTCTTAAACAAAATTATTTGTAGAGGCTGTTTCGTCCTCACGGACTCATCAGACCGGAAAGCACACATCCGGTGACAGCTGTGCACGTCGGGGTTTGTACCGTACACCACTGAGACCGCGGTGGTTGACCAGACAAACCACGACGCTCCACCTACCGCCACCTAAGTTATGAGTCAGGAAAAAAGGCGACAGAGTAATCTGTCGCCTTTTTTTCTTTGCTTGCTTTGTAATCACTCGATGACCAAAAGTAAAAACCCGCCGAAGCGGGTTTTTACGTAAAACAGGTGAAACTGACGCTAGCCGGTCTACTAGTAGCGGCCGCTGCAGTCCGGCGAAAAAGAGGGCAAGGTGTCACCACCCTGCCCTTTTTCTTTAAAACCGAAAAGATTACTTCGCGTTATGCAGGCTTCCTCGCTCACTGACTCGCTGCGCTCGGTCGTTCGGCTGCGGCGAGCGGTATCACTTCACTCAAAGGCGGTAATACGGTTATCCACAGAATCAGGGGATAACGCAGGAAAGAACATGTGAGCAAAAGGCCAGCAAAAGGCCAGGAACCGTAAAAAGGCCGCGTTGCTGGCGTTTTTCCACAGCTCGCCCCCCTGACGAGCATCACAAAAATCGACGCTCAAGTCAGAGGTGGCGAAACCCGACAGGACTATAAAGATACCAGGCGTTTCCCCTGGAAGCTCCCTCGTGCGCTCCTGTTCCGACCCTGCCGCTTACCGGATACCTGTCCGCCTTTTCTCCCTTCGGGAAGCGTGGCGCTTTCTCATAGCTCACGCTGTAGGTCTGTCGTTCAGTGTGGAGTTAGTACGCTCCAAGCTGGGCTGTGTGCACGAACCCCCGTTCAGCCCGACCGCTGCGCCTTCC
+
66221****0134?>FEEJFJBAAAABAA?BDBIGJJDEDEJJJJGHJJIJJGJJFJJIFJJJIHFJ<:9:JFJJJBAAEJJJJGJDHJHIIHEJGHJ><<<8000.99C<<=:7655:'''0''/07DHF97745:=CJJJJJJHECCBHJGJIHGJHJJIJIJFJJJJJJJGIJEJJJI72113ADD111402>444449:+***=>>AEJHJDFJJHAJHHJJIJJGJEIJJJIH9A?@=,,,,2A@;;7.../.++*(-+-,-/*(()/121-.0.+,0....555:5?839:9988>>B@>::>FH>>??H???78870+*'&&&&/5****99;E<AB<:865-'(36+***4434656658;JFJJFJGGD=4544+*(((BBJJJHFJFJEEGIJJJGJJJJJJJJHJJEFEFJJJJJJJJGEGIDEFDIJJJHJIJFIHJJJJHJGB;:;E;DD@@>>:20..1))))87ACJH@??703..4.*)(''''(0////--./((()*)((*-***0'''''9EJHGJIGEHA7660'''(::=?JJJJHJHJFJJJGCDEJ*%%&&*))>EEECHC@A>88???HDIJJJJIJJFGHFFJJIJGEJGHDCDGJIGDCEHJHJJJFJJFEECDJJJJJJGJIJJJJFEDDJIJHJIJJJIJJJJEJJJE@??77622//0+((('*)(+')++++;JBDGICBBBCEEECCGFHJJJIJJJJJJJCDDJJJ<884*%&&%$$),1376IJHJJFEJJJJJHJHJJJJJJJIIHHJIEB;:73.22378:6667-+((*())*.(%%&%&((/)&&>@DDEGGCJJB99;JGJIJHJJJJHGJIJJJJGJIJJJJGJJJIHJJJGJGJDJGEGIJJJJJJJJJBDCFBBDDH?BDEJJJHHDBBBDDDJDAAC<::9GIFJHJJHDJJIJJHJJJEJJHJJJGCHIEJJJJJJJJJJGJJJIHHJJJJJJJHJJFD@@1*>=>:5510010-.3CCJGJJDA>BBDJJJJDGCBIJFFDG?HEJ@@?BFJGFFJGJFJJHJJGJJJHJIFD???@IJJJJFEDFFJJGJJJJJBFCDJJHFGIJI@:;?;;GGJJJJJJBJIJGGJEIGJGIJIJIJJJJHJJJJJJGJIJJJIGJDEGFC+)))4444:=AB<<?DJJHJIEBDC@/+++JJIHIECFJFJJFJJHJJFHJJJJJIJHE5556JHJJJJJGGJJEEGEEGF@?BFEJ=<;<8;:;GBD@CCADJJHJGGJIJJFGJFDEIGJJIJGEGJJFJJJJJJJGJHFBEA---+-//0().-01763;;=DHJJJJJHCECDEEF66547::443+2((CBCDGAA@BFJGA?<<<?C8764334<ECFIHHIHJHEEJGCFJJJGJJJFJHFJIHGJJFIJIJCCCB?:6)('%$''*(*,&&&'(&&&,,0DCGHJFFJGCACCEEDBAA744433323296,++0>@DC@ABEHJGBAA?8720...6>777GGF>==@DDGFEHJJD@AAB?><1.5*+*)--,.+*&%$&&(0'000@@FJIGEJJJJIJJJFJGJJIJJJJJJJJJJJJJJGCECIHJJGJHGIECDEJIBAB8><>@EFEJJJJGHJJGIGIGGJJJJGJGGGEFE@?5431//&&'-/-+**'&''&&&''(()()&&'%+00%%%%$$$$%$&&&(&'%$$#%%$$&&**+8?DDCCBCCEEDEDCJGE88+012743:<<C=<5,'=BGJDJD:98JDJJJGJJDJJGHJJEFDEJHHDDB=<;899A8B///.4.,*+)))()(*16----134334<<<@FFFGIJJHDJJJGIJHCGHDGJJJGHIFGJCB=:8:;CA@>?@@JHGJFDDJJCFCG::99=@@@@AIJJJHFJJJJJJJFJJJIGCEJHHFFJJFJGJFIHEHHJJHGJDEGEHCBDJEDCDJFJHJJJHI@@9/+&&&+)(06**1239<@JFABAC8776621004:>>BEFJEFJGAC;;:A<;:66:C===DJHJIJJA@<<5555??=988:65;88BBA@H****37:9779@CGBCEFFJJJFEFGJJJGJJJHJJHJ=@>??AE>=CFDE??GCAAFC@53334/////32(''''''7;=>=61899FFJIJJHJEGIEGDGJHFDHGJ:7889;<999:==<;9:=<@<<;;;?>>>=:888:<9;:9:99:99<@@<=<;;:9:;9:99::83345:?<8667:=>78;;=>;9989;<>>=;;;;>@@A@>::99;;:99?=<<<=?>=>=<=@A?>>>==;;;<=<<<9:99:9899:;<=?>>;:9999998:;::889;>=;<>=9*&%$$%%'*&&.)&+-5:::;=?;:99?>><<::989=CD@=;;:6656;;<:8788878==:989::<;A<@?>;:;:<<9:6777<86778<<<=:866859.001:)))))9:<A>>:95588888?:?;:866687789:>;7777:999;>==<<;6578=;9977<=<==<<=?=<66((&&11298776610115=><=66558999;;887884447:877787899:;<9998:;;::::<;;<<<<;:::>>@8>9999<9999;::9<;<;:9<<:::;=<<=>9677:::;-'22:8788?;><<;;=<<@??:999;<=>=>;:;9;::;=><:999:8999<;97879;=/++++0+***64575887787769:9:9;<8778:;<=<>>@@?>;:778676568:<;=;:::=>87545555:031--8988;<:;9889:86546679:98881111<<:84344:766555455233587754*)//888;99999999;:;;88444489=99::877676567JGJJHGJHJHJHJIIHJJHJHJJJJGJJHJJGH::55631/)(&&%$%%%':=AGIJJJHEFFJ75569<A??@GJJJJHGA@A30//<<?@@FA;879::0213DC===A>DCDAEFJJJGDGGEGJJJIJHHJIGJHJGJJJFHJJJIJEGDEGHHH?1100404,*)*-352)((,-1;<?AACJJJHGEEJJEJJGGIJJCBBBFGGHJDCBDAA::41111-*((*1112..BACBBFJJJHIJIEIFDJH9=2.9:>I521JCHFJJFJJHJHJIJGIGGJEJJJHJJFJFECBBCGA921000><<>>JJJHJIJHHJJI><<==7223;<<BEB<<<8888222./.,**)'(9:;@CAEFEFIJJJJHJIHJHJJGGGHJJJJIJHJJJJJI?>><?:>>AHIJJJI9989?HJJDFFJJJG////DHJJJJJJIGJHFEJHJIJGGGGJIJFHIFIJJHHJJBCBB@867,,(((('&&,-,.;:534....9<DCEHFGJ=<<BDD999:BJJHIJJGHJJJJJIJJJJIJEEI>>==DDGHCFCB@3124;AA=<862..AAB>BIJ>>><<68)))),+*-/1<;AC??<>CDJFGG@51131>A>FA=8556:923+>==I@=?C55HFG=<<=EJHFHJHHJJJJJGDE?>JJJHIJ?@2112=/..*''''(&''122019+++,.,%%%%&&&42231100//;EIJJFJCDFCA?@ADDJJJ@@CDCCIJGGGJDBBDHGHDE;,'
@Glass_F3P_1_D3_4_2_6
AGTGACATGTTGGCCATGGAACAGGTAGTTTTCCAGTAGTGCAAATAAATTTAAGGGTAAGTTTTCCGTATGTTGCATCACCTTCACCCTCTCCACTGACAGAAAATTTGTGCCCATTAACATCACCATCTAATTCAACAAGAATTGGGACAACTCCAGTGAAAAGTTCTTCTCCTTTACTCATGGTACCTTTCTCCTCTTTAATGAATTCTTAAACAAAATTATTTGTAGAGGCTGTTTCGTCCTCACGGACTCATCAGACCGGAAAGCACATCCGGTGACAGCTGTGCACGTGGGTTTGTACCGTACACCACTGAGACCGCGGTGGTTGACCAGACAAACCACGACGCTAGCCCGCCACCTAAGTTATGAGTCAGGAAAAAAGGCGACAGAGTAATCTGTCGCCTTTTTCTTGCTTGCTTTGTAATCACTCGATGACCAAAAGTAAAAACCCGCCGAAGCGGGTTTTTACGTAAAAACAGGTGAAACTGACGCTAGCCGGTCTACTCGTAGCGGCCGCTGCAGTCCGGCAAAAAAGGGCAAGGTGTCACCACCCTGCCCTTTTCTTTAAAACCGAAAAGATTACTTCGCGTTATGCAGGCTTCCTCGCTCACTGACTCGCTGCGCTCGGTCGTTCGGCTGCGGCGAGCGGTATCAGCTCACTCAAAGGCGGTAATACGGTTATCCACAGAATCAGGGGATAACCCAGGAAAGAACATGTGAGCAAAAGGCCAGCAAAAGGCCAGGAACCGTAAAAAGGCCGCGTTGCTGGCGTTTTTCCACAGGCTCCGCCCCCTGACGAGCATCACAAAAATCGACGCTCAAGTCAGAGGTGGCGAAACCCGACAGGACTATAAAGATACCAGGCGTTTCCCCCTGGAAGCTCCCTCGTGCGCTCTCCTGTTCCGACCCTGCCGCTTACCGGATACCTGTCCGCCTTTCTCCCTTCGGGAAGCGTGGCGCTTTCTCATAGCTCACGCTGTACGGTATCTGAGTTCGGTGTAGGTCGTTCGCTTCAAGCTGGGCTGTGTGCACGAACCCCCCGTTCAGCCCGACCGCTGCGCCTTATCCGGTAACTATCGTCTTGAGTCCAACCCGGTAAGACACGACTTATCGCCACTGGCGAGTCGCAGCCACTGGTAACAGATTAGCAGAGCGAGGTATGTAGGCGGTGCTACAGAGTTCTTGAAGTGGTGGCCTAACTACGGCTACACTAGAAGAAAAACAGTATTTGGTATCTGCGCTTCTGCTGAAGCCAGTTTCCTTCGGAAAAAGAGTTGGTGACTCTTTGATCCGGCAAACAAACCACCGCTGGTAGCGGTGGTTTTTTGTTTGCAAGCAGCAGATTACGCGCAGAAAAGAATATCAAGAAGAAGATCCTTTGATCTTTTCTACGGGGTCTGACGCTCAGTGGAACGAGAAAAATTCACGTTAAGGGATTCGTAATGAGATTATCAAAAAGGATCTTCACCCTGATCCTTTTAAATTAAAAATGAAGTTTTAAATCAATCTAAAGTATATATGAGTAAACTTCGTCTGACAGCTCGAGGCTTGGATTCTCACCAATAAAAAACGCCCGGTGGCAACCAGCGTTCTGAACAAATCCAGATGGAGTTCTGAGGTCATTACTCGATCTATCAACAGGATCCAAGCGAGCTGGATCTCAAATTACGCCCCGCCCTGCCACTCATCGCAGTACTGTTGTAATTCATTAAGCATTCTGCCGACATGGAAGCCATCACAAACGGCATGATGAACCTGAATCGCCAGCGGCATCAGCACCTTGTCGCCTTGCGTATAATATTTGCCCATGGTGAAAACGGGGGCGAAGAAGTTGTCCATATTGGCCACGTTTAAATCAAAACTGGTGAAACTCACCCAGGGATTGGCTGAGACGAAAAACATATTCTCAATAAACCCTTTAGGGAAATAGGCCAGGTTTTCACCGTAACACGCCACATCTTGCGAATATATATCTGCAGAAACTGCCGGAAATCGTAGTGGTATTCACTCCCAGAGCGATGAAAACGTTTCAGTTTGCTCATGGAAAACGGTGTAACAAGGGTGAACACTATCCCATATCACCAGCTCACCGTCTTTCATTGCCATACGAAATTCCGATGAGCATTCATTGGCGGGCAAGAATGTGAATAAAGGCCGGATAAAACTTGTGCTTATTTTTCTTTACGGTCTTTAAAAAGGCCGTAATATCCAGCTGAACGGTCTGGTTATAGGTACATTGAGCAACTGACTGAAATGCCTCAAAATGTTCTTTACGATGCCATTGGGATATATCAACGGTGGTATATCCAGTGATTTTTTTCTCCATTTTAGCTTCCTTTAGCTCCTGAAAATCTCGATAACTCAAAAAATACGCCCCAGGTAGTGATCTTATTTCATTATGGTGAAGCTGGAACCTCTTACGTGCCCAATCAACTCAAGATGCCACCTGACGTCTAAGAAACCATTATTATCATGACATTAACCTATAAAAATCGGGCGACATCACGAGGCAGAATTTCAGATAAAAAAAATCCTTAGCTTTCGCTAAGGATGATTTCTGGAATTCGCGGCCGCTTCTAGAGTACTGCGATGAGTGGCAGGGCGGGGCGTAAGACTCGACGTCTAAGAAACCATTATTATCATGACATTAACCTATAAAAATAGGCGTATCACGAGGCCCTTTCGTCTTCACCTCGAGCACAGCTAACACCACGTCGTCCCTATCTGCTGCCCTAGGTCTATGAGTGGTTGCTGGATCCTTTACGGGCATGCATAAGGCTCGTATAATATATTCAGGGAGACCACAACGGTTTCCCTCTACAAATAATTTTGTTTAACTTTTTAATTAACGGCCGGCTTGTCGACGACGGCGGTCTCCGTCGTCAGGAATAATACGGGCATCGATCGTACGTCCGGCAATTAAAAAAGCAGCTAACCACGCCGCTTTTTTACGTCTGCAGGCGCCACTCGATTCTAGGGCGGCGGATTGTCCTACTCAGGAGAGCGTTCACCGACAAACAACAGATAGAACAAAAGGCCCGTCTTTCGCTGACTTCGTTTACTTGATGCCTCTAGCACGCGTACCATGGGATCCCCCGGGCTGCAGATCGATATCAGACTTTTATTTGTGGATCATCCATGCCATGTGTAATCCCAGCAGCTGTTACAAACTCAAGAAGGACCATGTGGTCTCTCTTTTCGTTGGGATCTTTCAAAGGGCAGATTGTGTGGACAGGTAATGGTTGTCTGGTAAAAGGACGGGCCATCGCCAATTGGAGTATTTTGTTGATAATGGTCTGCTAGTTGAACGCTTCCATCTTCAATGTTGTGTCTAATTTTGAAGTTAACTTTGATTAATTTGTTTGTTTGTCTGCCATGATGTATACATTGTGTGAGTTATAGTTGTATTCCAATTTGTGTCCAGAATGTTCCCATCTTCTTTAAAATCAATACCTTTTTAACTCGATTCTCTAACAAGGGTATCACCTTCAAACTTGACTTCAGCACGTGTCTTGTCATTCCCGTCATCTTTGAAAAATATAGTTCTTTCCTGTACATAACCTTCGGGCATGGCACTCTAAAAAGTAAGTATGTTCATATAATATTGGGTATCTCGCAAAGCATTGAACACCAT
+
%%'%%%$%$&-*,-445767<=8777..446::;.//DJFJGGFHIIGJJFJJIHFJJIJHJJJIGEBDFGJJJJJFJH/...:49CEB?CCBDIGJJGHJJJJGHJJJIHJJJJDDDBJJ?>><;9::BCAAA@3)))).../.89ABHG=<==DECEJIJGEJA></222?CJJJGFJDABG544./,+-=9@?AGHJIA@DHJHEJJJJJJHIJEJJIFJHJIJJGJJJJIJJ>@?A+))):<<=?JJHDJGIJIEIGJJJJJJJJJEEDGJJHJDECB7778==53211210122318.-,,-*--35+8=8776998BFEFEFEFJHB;:855,*&%*)(&('')72..../<<<HHJGJFHFHJGJJJJJJEACFJFIIHDEJF8666ABBJGJHCB<<<8-><=2111433)>BAHFJFJFJEJ@966:;<;==;;EFFFGHHEIEJEJEEJJJGF@A@@9773/,--37FHE8888HEJGJGJIGFGF98899;:9<232++++9::GEIFEBBCBGJHJDJJ>>=JJGHFHHJEDEFEEB@BFDDEFJJE4;??B?:<<85BCHB7777BHJGFICB@ABEIIGJEFJI<<<<JEEFDEGEIJJJJJIGJIJDGIJJIC-,,-:?>>BCEFJJJJFGEHGJJJEJE:999C@@GJJIJJHJGFFJJJJFEHJHJJJJJJIG@@AAJFECBHF?+++())*/-+76BBCEDCB=>??BHHGGHJ@<;;=EIIJHJJJIHB?BGBJGFIJJGGJIBB==>;EGIFIFCD;9=:86;5566<;:4534/75/./..,)))++456?>;;8668?@AA>;:;511--:::94)));>@<76532228=<>877=920296??>=B440/--89BFIJEDA@AA>GJEJJIJJJJGJJFDC4B<AABJIGJJDCB>:;CAAJJJGJHIE@?5442;.)669AA8138;AA=;55574=>==G@=77EDD@>66><>>>3'&$%(0000'&&'-9;@BI2000H5//0***+*%%$%','(18JACA?A@@@99734548;;DB<=BDJGEFGJJIJJJJJJEJCDBAABDEHJJIJDBFDGJFJGIJJCDFEGHJJGEJJGJJHIEFJFI<:::7777>@)&&&&&&)//14;=>DEBAD.-)*1+,---;<AEGGJJJHIBAAAGJJEEJJJJ>=<<>@;;;:CIHJHJHIBBA>:::<==33CFHFFED<988525.--.222@BBCAJHJIFDDE?>90(),-1-./>@@;8668799:*(('+0/432,+,(,,'&&&',..-.1:@?@>ACBC;;;<JA@A?EGCJJJHJHJG5100.01=645:753234BACJIFDGEFFIFCG>:143301((5-*),3600955545256))))=;93//08==>IJIJIFJEGI8777AABB=0/-,-771'&&(+''(*-.---23/../23++++21+:BBDJJGDD<@DC:2311-,'''*2789>=A@>C?<<=3524GGFJHJJHJJIFEGJEGCCBA99779:=>>>JJJGJE((((:555''&%&'2288?@@@CJJBA>****+,,--?FHIABCBAJFGJHBBB@111ACABFDCIJ=999;JFJJJCJGJGJJG777?E?===JEC))),))'''&''(-,+)()79??7666A'''&&&&'17;?<?>>==A@FJBAJHFCAAAAA6***5588778@DGFGIJFIJ2000E;A@?ADB857;:>AAIJJHHHIGGEFEGJEEGFJJJF<=<=JJJHEEJCCEDGCDJFHFCA@AFGFJJFJJIEJJJFJGJIJEICE;+++,GIJEJIJFCEEI><<<JJJFHGEGFA@;5?EE<FIHJGJJJJJJJJFAB@BDHFJJGJGJJGHJAA@''''0&9;;>??=>@@?:::;9567BJJIDDEGEDA@BCHJGFB?CCD8DD@@FFA22217666CE@@0)*&%%%7CAA>?@;<<>7764754-+-000/1('&&(&%&'''%%&&(((=<555('''DHFIIGECG88.(;;;>===999<HHECDBBAAJJJJEGJJJJGJJHJEBCCDJEGGIJIHJJHBBB@?@??99>8JJJEFC;999:9:>GJJHJJJICFGJIJJGJJJJFJJJFC?BJJDEC:93+**'$&&=>>><;1996453346<?>?@B53226999=<=>>BCDFIGJJJJJGAAJDJJJJJEJHHHJJJJJJJJGFDFGDGH@FHC<<<>JHHJJJJJHHIABBB@CA@:,,,,IHJAB@??;;BGGCGAABAEIJJFJIDCDGDHJHJHJG==>JHGJGJGGH>>>>JJJHJJGJIE4(&((*599>=A?>93?;9:BDI=<>>=95563.//200766@ACECDGBACCJJI@?==>,*)+,++.+*('')''''(0034**+0/0//1;+**++,/0..0;EGJJFFDAAEJIJGD(''(5551(&&&'(%&;;=@AFFA11+++39:==JJIIJHFJJDHJJJJFGJFDJJ98****-,,-,&%%%'&%&()))(+,4:AGDB@A@;5569445BJJFEEFJJJBBBBBJGGJJJHGJIGJFJGJDA>>?FIJJJJ,,,.33,)(2.0:;<@B@AH965('''((**4454??@IIAB;8.0+*&';>CHDCGEJJJJJJJJHJGJGJJIJJJJJJD=>JJHEJHHJJJJJJJJGIJFGBB@BHHJI:EC<<...AECJEIDIJHHJJJIGGJIJJJJGGJJJJJJHC=@33JJJIIFJJJJEFECIJFF-,,,-(('&%&&(,,.**,/*../2BAA@BHEEDCDBIH;:666789<55:7;;?>??=>?ACHDGHCBDE><8276/0-,-DDDJGFFJ@@AAGJJJJHJJJFJEHJFDCEDDBDD:3/.//66?@BA7776<;>98,++)(((/5.(((&%%%+277,('('''(*-.27388CF@?:::IJ<<;)(((9:;<999<@;>:8769BA@@@BCEA44547=<77:1/,*+)0'''(,32/.*)((&.99>96566:@B<<<<CB;877==AA@CBDFC?32744)(()+++:998;5'&&,*(&&$$%%%&*)('''&&&*)9DCCABBE?>>=><=ICFBE@??@@BC*((5:9AA=HJI72/**....222,((((../;:5/7*))*/.../@AHCAABEJJHHJJHFHFJJEIDBFDJJJ@===>64-+***8@@CEGIHJGJIJJEDEFFI544412:@>=;;3,'')5=>EIFEDFBB><EHDA@AAGJEEGGJIJJ?>2222<?;910/))*9>::5)(((++8<<@CAGJJJIJF?<<<GJJFHFADB?@;;<CEJEJCBBDGGDFGD:999JJJJJJB?BCA@AA@@>>?IJI,,,:D:743-'&&&)'''**'&049;<?BJJFIGJGJHJGHJJJJJJJHCE<<=>BCBCFJIJJJHJHJJJJJBA@><((/-,--(65(BGJJJFHJFIFGJHJFJJJC@<0/888780,+,,((%%)*A@AACEIFDGBBBBJ;GEJJJIBDCCC@EDJEFBBEEIJJDJ66666ED8DIJJJJFGCJFJHBBCA9999<=>ACJDHHHFHJJFCDDB('''6AB@?B;;622&'*A<::2*(((*)*+&,/+,&&&&&&&&668;6532369;>C;;;9<<;//.*&
@Glass_F3P_1_D3_4_2_7
TGAGTGGTGCTGCAGTTGCAAACCCCGACGTGCACAGCTGTCACCGGATGTGTTTTCCGGTCTGATGAGTCCGTGAGGACGAAACAGCCTCTACAAATAATTTTGTTTAAGAATTCATTAAAGAGGAGAAAGGTACCATGAGTAAAGGAGAAGAACTTTTCACTGGAGTTGTCCCAATTCTTGTTGAATTAGATGGTGATGTTAATGGGCACAAATTTTCTGTCAGTGGAGAGGGTGAAGGTGATGCAACATACGGAAAACTTACCCTTAAATTTATTTGCACTACTGGAAAACTACCTGTTCCATGGCCAACACTTGTCACTACTTTCGGTTATGGTGTTCAATGCTTTGCGAGATACCCAGATCATATGAAACAGCATGACTTTTTCAAGAGTGCCATGCCCGAAGGTTATGTACAGGAAAGAACTATATTTTTCAAAGATGACGGGAACTACAAGACACGTGCTGAAGTCAAGTTTGAAGGTGATACCCTTGTTAATAGAATCGAGTTAAAAGGTATTGATTTTAAAGAAGATGGAAACATTCTTGGACACAAATTGGAATACAACTATAACTCACACAATGTATACATCATGGCAGACAAACAAAAGAATGGAATGAAAGTTAACTTCAAAATTAGACACAACATTGAAGATGGAAGCGTTCAACTAGCAGACCATTATCAACAAAATACTCCAATTGGCGATGGCCCTGTCCTTTTACCAGACAACCATTACCTGTCCACACAATCTGCCCTTTCGAAGAATCCCAACGAAAAGAGAGACCACATGGTCCTTCTTGAGTTTGTAACAGCTGCTGGGATTACACATGGCATGGATGATCTCTACAAATAAAAGCTTGATATCGAATTCCTGCAGCCCGGGGGATCCCATGGTACGCGTGCTAGAGGCATCAAATAAAACGAAAGGCTGAGTCGAAAGACTGGGCCTTTCGTTTTATCTGTTGTTTGTCGGTGAACGCTCTCCTGAGTAGGACAAATCCGCCGCCCTAGAATCGAGTGGCGCCTGCAGACGTAAAAAAAGCGGCGTGGTTAGCCGCTTTTTAATTGCCGGACGTACAATCGAATTTTACGGATGATCCTGACGACGGAGACCGCCGTCGTCGACAAGCCGGCCGTTAATTAAAAAGTTAAACAAAATTATTTGTAGAGGGAAACCGTTGTGGTCTCCCTGAATATATTATACGAGCCTTATGCATGCCCGTAAAGTTATCCAGCAACCACTCATAGACCTAGGGCAGCAGATAGGGACGACGTGGTGTTAGCTGTGCTCGAGGTGAAGACGAAAGGGCCTCGTGATACGCCTATTTTTATAGGTTAATGTCATGATAATAATGGTTTCTTAGACGTCGAGTCTTACGCCCCGCCCTGCCACTCATCGCAGTACTCTAGAAGCGGCCGCGAATTCCAGAAATCATCCTTAGCGAAAGCTAAGGATTTTTTTATCTGAAATTCTGCCTCGTGATACGCCTATTTTTATAGGTTAATGTCATGATAATAATGGTTTCTTAGACGTCAGGTGGCACTCAGGATTTGAATGGGCACGTAAGAGGTTCCAACTTTCACCATAATGAAATAAGATCACTACCGGGCGTATTTTTTGAGTTATCGAGATTTTCAGGAGCTAAGGAAGCTAAAATGGAGAAAAAAATCACTGGATATACCACCGTTGATATATCCCAATGGCATCGTAAAGAACATTTTGAGGCATTTCAGTCAGTTGCTCAATGTACCTATAACCAGACCGTTCAGCTGGATATTACGGCCTTTTTAAAGACCGTAAAGAAAAATAAGCACAAGTTTTATCCGGCCTTTATTCACATTCTTGCCCGCCTGATGAATGCTCATCCGGAATTTCGTATGGCAATGAAAGACGGTGAGCTGGTGATATGGGATAGTGTTCACCCTTGTTACACCGTTTTCCATGAGCAAACTGAAACGTTTTCATCGCTCTGGAGTGAATACCACGACGATTTCCGGCAGTTTCTACACATATATTCGCAAGATGTGGCGTGTTACGGTGAAAACCTGGCCTATTTCCCTAAAGGGTTTATTGAGAATATGTTTTTCGTCTCAGCCAATCCCTGGGTGAGTTTCACCAGTTTTGATTTAAACGTAGAATATGGACAACTTCTTCGCCCCCGTTTTCACCATGGGCAAATATTATACGCAAGGCGACAAGGTGCTGATGCCGCTGGCGATTCAGGTTCATCATGCCGTTTGTGATGGCTTCCATGTCGGCAGAATGCTTAATGAATTACAACAGTACTGCGATGAGTGGCAGGGCGGGGCGTAATTTGATATCGAGCTCGCTTGGACTCCTGTTGATAGATCCAGTAATGACCTCAGAACTCCATCTGGATTTGTTCAGAACGCTCGGTTGCCACCGGGCGTTTTTTATTGGTGAGAATCCAAGCCTCGAGCTGTCAGACCAAGTTTACTCATATATACTTTAGATTGATTTAAAATTGCATTTTAAATTAAAGGATTTAGGTGAAGATCCTTTTTGATAATCTCATGACCAAAATCCCTTAACGTGAGTTTTCGTTCCACTGAGCGTCAGACCCCGTAGAAAAGATCAAAAGATCTGTTCAATCCTTTTTTTCTGCGCGTAATCTGCTGCTTGCAAACAAAAAAACCACCGCTACCAGCGGTGGTTTGTTTTACCGGATCAAGAGCTACCAACTCTTTTTCCGAAGGTAACTGGCTTCAGCAGAGCGCAGATACCAAATACTGTTCTTCTAGTGTAGCCGTAGTTAGGCCACCACTTCAAGAACTCTGTAGCACCGCCTACATACCTCGCTCTGCTAATCCTGTTACCAGTGGCTGCTGCCAGTGGCGATAAGTCGTGTCTTACCGGGTTGGACTCAAGACGATAGTTACCGGATAAGGCGCAGCGGTCAGGGCTGAACGGGGGGTTCGTGCACACAGCCCAGCTTGGAGCGAACGACCTACACCGAACTGAGATACCTACAGCGTGAGCTATCAAAGCGCCACGCTTCCGAAGGGAGAAAGGCGGACAGGTATCCGGTAAGCGGCAGGGTCGGAACAGGAGAGCGCACGAGGGAGCTTCCAGGGGAAAGGCGCGTATCTTTATCATCCTGCGGCCTTCGCCACGCCTGACTCCAGCGTCGATTTTTGTGATGCTCGTCAGGGGGGCGGAGCCTGTGGAAAAACGCCAGCAACGCGGCCTTTTTACGGTTCCTGGCCTTTTGCTGGCCTTTTGCTCACATGTTCTTTCCTGCGTTATCCCCTGATTCTGTGGATAACCGTATTACCGCCTTTGAGTGAGCTGATACCGCTCGCCGCAGCCGAACGACCGAGCGCAGCGAGTCGTGAGCGAGGAAGCCTGCATAACGCGAAGTAATCTTTTCGGTTTTAAAGAGAAGGGCAGGGTGGTGACACCTTGCCCTTTTTTGCCGGACTGCAGCGGCCGCTACTAGTAGACCGGCTAGCGTCAGTTTGACCTGTTTTACGTAAAAACCCGCTTCGGCGGGTTTTTACTTTTGGTCATCGAGTGATTACAAAGCAAGCAAAGAAAAAAGGCGACAGATTACTATCTAGCCTATTTTCCTGACTCATAACTTAGGTGGCGGGCTAGCGTCGTGGTTTGTACCGTCAACCTA
+
*'&&*+-,*))(()+2368<>H><=?=?@?JJHIJJJHHIGE;:;:EFJDE@/))**:1DJJJFFJBAAAIFDEGEHJJJJFGIJGFFFGGFFJIJGJJGIHJJJ>@;7FDJJGJIFHGJJJD<74056;@DJGGDFFJ:::DCJGJJIJJJHJJJGJJJJJGIJJJIJJJJJJJJJFJHE@?>=??CBFEIHHHHJJIHIJFFHIJJJHJJA?>ADAGA@AA><<>CFGJJJFJJJHJJJHJJGHJEIJJGJGEICFJJCDCBHE:@B8AJCHJJJEJIJHJJJHJHJJJJHJHIJFHJJIJHJJIFGJFJJGJJJJJJGJJIJJHJGCDCEGJJHJIJEFIIHJJJEHEE@><944A@3(('''877=AAHJFFGHGJBDA<>FFGA>>AADCFJAAA@AF;-..;CFGECGEJIIJHIJGGJJEJHHGFGFBJHJJJJJJFJJEDEGJJFGIIGGFJJJIEGEEGGJIEIHJJJJIJGJJDJGGFFJDHGJJGFGJJHIFFEFBDDDJHIHJFIEIDIGHJJIHIJFIJEDFGJDFIFIA@='''''@FEEDDC@DDJHFEIJIGHFHGJJJJGFJGFJJEHEEDDDDFGJJJIFHJII>>>>FCGJFC@<<7674''(),(((3=?>;=JJGHJ;<;;<GJGJJJJJJJJIJJJIJJHIJIJHHJJJJIJGJGJJJJHJCFIB@A@=;/-,+--//7@C<JEFHJJJJHJJJJJJJJJGJJJJFJIJFJJJJJJJJGJJIIHJJJIJJJIG<?GB:54533349;<<BCAFFHJFJGIJJJJEGIHJGJJHJJJIJJIJJJJJHGGJJJJFJFH??JJJFIDHGJH>>?>DBABBEEIDD66IJFGJJJFJGGJJIJJFIFJDDCBJJJGFJIJEJIFHHJED?@ED<:::DDC6768BEE:99:GIEJGEDFEDGEJJ;::BE<83***+1;?>BHHFA>??EJJGC1000535;22113*445944446ABB=:9::>;53*&%'(77@CCCGFDJHJJFJGJHEFEFJDAABCHJIGIIFJIGCCJFJ:9=JFGIEE??@????FJJIHH431/333377B@@AAFHDDBA>,,+('&&''*))))*2999:>DH;A<::<9:4;BAA@JHJFHFJFBCECFFE?>>>JGHJHGHJJJGJJHJJGIJJEJIJJJFJJHJJF;:::EBIHBA@@FDH@@?@JDDIGFJIJJJHJGGJJJEHJJFHIIIJGIJHGGJGGJIJJJJEHJJJHIIJHJHJIJGGJJIJIIHH=JEJIFEDDE>==?JJBBBBJGJJJJFGHFJJFJJJJIFDEJGIHJFGBBCEJJJJGGHEJJJIJGJJJHJJJJJJGJGJGJJJJIJJJIGJHHJFHGHHJJJJJGJGIGCFEJI6//0CCD@GDIGFHEFHJIJJJJEGFCJJIHJJJJJJJJFDGJHJIJJJJIIIGFJJHCICBDEEGH---6..ABDGGEJJDHJIJFCD:>>DEEEFHJJJJJJJFJFIGGJGEJGGEHJJFJHHGJJJA?@BGFJJJGF?>>>JGEEJJJA@@@JEGC/1113<ABABFJJJFCG1''''''(')('(((8A??>BBFFJHJIJIIDGJJJJGGHGJIHE@JHJGB3,:,-::::HJHJJJHJJJHIJJJGGIIJJEBAA@DJIHJGFJHJJJFEB?<&+*)))+:;<AJIHH=>HJJJJJGJGJGIJJFFFHFJJFJFHJGJJCB;:+())....7;;==?JEJFDBA@AGHJJJJJDIFEDDCFFACD@4444JEHHJJJJHJIIJIJHJJFFCJCDFFHHJJJJGJGJJJEJJJJJJIJJJGIHHGFJHHJ>CJFJ@BDCEE<;::;JJGJGHGHJFJEJGGJJGJJJJHJJFIJFEJEFEIIGJJJJJJJIJIJJJJJCIG7778HFCH333.//001347AEGJFJIJGHJGIJA?AJJIFHFJJ>????HHFJJDJJJJJJJJJJJDF>@@GJJJJJJJIJJGJFEJJIGGIJIJEDJDEJFJJJJJJJJJJJHJECJJA8@>IJJJJJCBAJHFJGJFJIJJJJJGJGJJAACCJJEJCDCDJFEHJJJJJFIGJJJJJJJJJJDDJJJJJJHJJJJJHJJJJJGHGHDJHCDJFJIJJHIJJJHJJHJJIJFEIDJJIJJJJJJJJ5455HGJHH73%%%'&+,+,/JDFEEJHIJHEB>D>EAEDEFEGJIJJFJHHGFJHIJJJHJJHFJJGGJJJJJJJHHJJIJGIH8777JGJIFIGEJHJJHJJJJIIHJJGJJJJHGEHJHHEEFGJBABB@>??EJJJDHJJB>IIFGJJGGJHIJBHEF7111CFJC?@ABJJJJJJHFHFJJJGIEIIHJIJJHHIJGGJHJGFFJJJJJJJJJGGJGFB;;BFJJJFHGF'''(:00//559<<FFFJJJJJJJGJJDGJIJJHJJJJJJIJJJJHEFFJJJJJJJJJ>>:69=HJJJJHJJJHHJHJGIGIJJIJHDCEJJHJGJHJJFJJHJGJFJJJIJJJJJIIF>EGG::9:*)&$%%&(+*,*(,),,)(''$&%'((*;<7333000376++,/222445FFFGGJGGHGHJEGF@BJGFJJJIJJJJGJGJJJJEBBBGJJJH@@HHFHDIIDEJJEJ''/'''5910/0((()))))@?DDHCBFFCBJFGCFEEJCABBFGGHHDHEJJJJIGJJJJJIGJFIIJJJJJJJDDFDIJGJ:64/.'&&&''3=;;:;;;><=ECCHJFEFJBHIJFJJFHJJIJJJJJJHHCDFIGFJIJFGHJHJJJHGJFIJJJID@@?<AACCDJJFIJJGBABBJJJJJHJJIGHFGGIGJJJGJJJFDFFFDEGEFGJJEFIFGJAAEJJJJJHIIJGJJJJJDJJIJJGJJJJJJHIJGGJHJD:991.+--,->GJEEJIJFHIEJJIBJJGEJHJJJJJJJJJJJJJGJJJIIIJJJJJJ====4//0>GECGAFFIJJJJHJEJHJJJJGHEJJJ;<;;>43/0CAEIHHGJJGGEJJGHJHJJJJIJIGJFF?>>>@881*&&&%%$##$(,,-.,,..12010<=>HFJFEJHEGJJEAC::::A=>?BHFDEGGIJJEJJJJEJGJFJ????JJJJIFFEB?@FC>A?>?;1,++'&'''&&%%%%&$$$%&&&&$###%*(%#$#$$%$$')''%$&&())+'&%&,@HIIIFHJJJJHFGJJJJJGI?5445FFCEFBDB?<BEFDDBFJJJEHIIJHJHGHFEHHHJJJGJJ@8668GDJCJGJGDJJHJJIJJJJFJGJIHJJJJJJGJJJJGJGJJ<<GEB<>@@@JJCCCJJJJIJFJJJJJEFFHJJJJJGHHEJIAFJHEEEHJJJGGGJHJJJJIHJJIJJIJJHJ;::;DCB=<===@@ICF@656CDBJJJGIJJFHJJHHJHGJHEJHJGHIJJJJJIJJJFGJJJ538;2*()*-.,../12GIJEIJIFIHJHJJBF9==@J:985HHJJHJJHHJJJJGHBFIJ877788;?7BAECBA===67++4(***;<777DDF::88:?HEEG544527646;42/.//-)&&(//?@BCECIAEGJJHHJEJFJJHJEFIEFJJJJJEJJJFEFGB?=:;:3./((((((()3+))08+++''),,-<=?DCCACCHFHFGGFIJFBB>>99:000/96532200(&$%&%$
@Glass_F3P_1_D3_4_2_8
CCCGGTAAGACACGACTTATCGCCACTGGCAGCAGCCACTGGTAACAGGATTAGCAGAGCGAGGTATGTAGGCGGTGCTACAGAGTTCTTGAAGTGGTGGCCTAACTACGGCTACACTAGAAGAACAGTATTTGGTATCTGCGCTCTGCTGGAGCCCCCGGTTGCCTTCGGAAAAAGAGTTGGTAGCTCTTGATCCGGCAAACAAACCACCGCTGGTAGCGGTGGTTTTTTGTTTCCAAGCAGCAGATTACGCGCAGAAAAAAAGGATCTCGAATCCTTGATCTTTTCTACGAGATGACCCTCAGTGGAACGAAAACTCGCGTTAAGGGATTTTGGTCATGAGATTATCAAAAAGGATCTTCACCTAATCCTTTTAAATTAAAAATGAAGTTTTAAATCAATCTAAAGTATATATGAGTAAACTTGGTCTGACAGCTCGAGGCTTGGATTCTCACCAATAAAAAACGCCCGGTGGCAACCGAGCGTTCTGAACAAATCCAGATGGAGTTCTGAGGTCATTACTGGATCTATCAACAGGAGTCCAAGCGAGCTCGATATCAAATTACGCCCCGCCCTGCCACTCATCGCAGTACTGTTGTAATTCATTAAGCATTCTGCCGACATGGAAGCCATCACAAACGGCATGATGAACCTGAATCGCCAGCGGCATCAGCACCTTGTCGCCTTGCGTATAATATTTGCCCATGGTGAAAACGGGGGCGAAGAAGTTCCATATTGGCCACGTTTAAATCAAAACTGGTGAAACTTCACCAGGGATTGGCTGAGACAAAAACATATTCTCAATAAACCCTTTGGGAATAAGCAAGGTTTTCACCGTAACACGCCACATCTTGCGAATATATGTAGAAACTGCCGGAAATCGTCGTGGTATTCACTCCAGAGCGATGAAAACGTTTCAGTTTGCTCATGGAAAACGGTGTAACAAGGGTGAACACTATCCCATATCACCGACTACGCATTGCTTTTCATTGCCATACGAAATTCCGGATGAGCATTCATCAGGCGGGCAAGAATGTGAATAAAGGCCGGATAAAACTTGTGCTTATTTTTCTTTACGGTCTTTAAAAAGGCCGTAATATCCAGCTGAACGGTCTGGTTATAGGTACATTGAGCAACTGACTGAAATGCCTCAAAATGTTCTTTACGATGCCATTGGGATATATCAACAGTGGTATATTCAGTGATTTTTTTCTCCATTTTAGCTTCCTTAGCTCCTGAAAATCTCGATAACTCAAAAAATACGCCCGGTAGTCGTATTTTCTTTCATTATGGTGAAAGTTGGAACCTCTTACGTGCCCGATCAACTCGAGTGCCACCTGACGTAAGAAACCATTATTATCATGACATTAACCTATAAAAATAGGCGTATCGCGAGGCAGAATTTCAGATAAAAAAAATCCTTAGCTTTCGCTAAGGATGATTTCTGGAATTCGCGGCCGCTTGTAGAGTACTGCGATGAGTGGCAGGGCGGGGCGTAACTTTCGACGTCTAAGAAACCATTATTATCATGACATTAACCTATAAAAATAGGCGTATCACGAGGCCCTTTCGTCTTCACCTCGAGCACAGCTAACACCACGTCGTCCCTATCTGCTGCCCTAGGTCTATGAGTGGTTGCTGGGGACCGGGCATGCATAAGGCTCATCTATAATATTATTCAGGGGAGACCACAACGGTTTCCCTCTACAAATAATTTTGTTTAACTTTTTAATTAACGGCCGGCTTGTGACGACGGCGGTCTCCGTCGTCAGGATCATCCGGGCATCGATCGTTAGTCCGGCAATTAAAAAAGCGGCTGACCGCGCCCCGCTTACGTCTGCAGGCGCCACTCGATTCTTCGCGGCGGCAACTGTCCTACTCAGGAGAGCGTTCACCGACAAACAACGGAAGATAAAACGAAAGGCCCAGTCTTTCGACTGAGCCTTTGGTTTATTTGATGCCTCTAGCACGCGTACCATGGGATGCCCCAGTCTCCAGGAATTCGATATCCGTTTATTTGTGAGATCATCCATGCCATGTGTAATCCCAGCAGCTGTTACAAACTCAAGAAGGACCATGTGGTCTCTCTTTTCGTTGGGATTGTTCGAAAGGGCAGATTGTGTGGACAGGTAATGGTTGTCTGGTAAAAGGACAGGGCCATCGCCAATTGGAGTATTTTGTTGATAATGGTCTGCTAGTTGTAACACTTGCCATCTTCAATGTTGTGTCTAATTTTGAAGTTAACTTTGATTCCATTCTTTTGTTTGTCTGCCATGATGTATACATTGTGTGGCACATTCAGATTTGTCTGCAAGAATGTTCCCATCTTCTTTAAAATCAATAGCTTTTAACTGAATTATCTAACAAGGGTATCACCTTCAAACTTGACTTCAGCACGTGTCTTGTAGTTCCCGTCATCTTTGAAAAATATAGTTCTTTCCTGTACATAACCTTCGGGCATGGCACTCTTGAAAAAGTCATGCTGTTTCATATGAATCTGGGTATCTGGCGAAAGCATTGAACACCATAACCGAAAGTAGTGACAAGTGTTGGCCATGGAACAGGTAGTTTTCCAGTAGTGCAAATAAATTTAAGGGTAAGTTTCCGTATGTTGCATCGCCTGCACCTCTCCACTGACAGAAAATTTGTGCCCATTAACATCACCATCTAATTCAACAAGAATTGGGACAACTCCAGTGAAAAGTTCTTCTCCTTCTTCTTCATCATATTTCTCCTCTTTAATGAATTCTTAAACAAAATTATTTGTAGAGGCTGTTTCGTCCTCACGGACTCATCGACCGGAAAGCACATCCGGTGACAGCTGTGCACGTCGGGGTTTGTACCGTACACCACTGAGACCGCGGTGGTTGACCAGACAAACCACGACGCTAGCCCGCCACCTAAGTTATGAGTCAGGAAAAAAGGCGACAGAGTAATTTGTCGCCTTTTTTCTTTGCTTGCTTTGTAATCACTCGATGACCAAAAGTAAAAACCCGCCGAAGCGGGTTCATTAAAACAGGTGAAACTGACGCTAGCCAGTACTCGTAGCGGCCGCTGCAGTCCGGCAAAAAAGGGCAAGGTGTCACCACCTGCCCCTTTTTCTTTACAGAAAACCGAAAAGATTACTTCGCGTTATGCAGGCTTCCTCGCTCACTGACTCGCTGCGCTCGGTCGTTCGGCTGCGGCGAGCGGTATCAGCTCACTCAAAGGCGGTCATCGGTTATCCACAGAATCAGGGGATAACGCAGGAAAGAACATGTGAGCAAAAGGCCAGCAAAAGGCCAGGAACCGTAAAAAGGCCGCGTTGCTGGCGTTTCCCCACAGGCTCCGCCCCCCTGACGAGCATCACAAAAATCGACGCTCAAGTCAGAGGTGGCGAAACCCGAGCTATGAACTACAGAGCGTTCCCCTGGAAGCTCCCTCGTGCGCTCCTGTTTCCGACCCTGCCGCTTACCGGATACCTATTTTGCCGCGCCTTCTCCCTTCGGGAAGCGTTGGGCGCTTTCTCATAGCTCACGCTGTAGGTATCTCAGTTCGGTGTAGGTCGTTCGCTCCAAGCTGGGCTGTGTGCACGAACCCCCCGTTCAGCCCGACCGCTGCGCCTTATCCGGTAACTATCAT
+
EFDCGFJJIIFGIEIJGJ;JHHJFIIHJJJHJIDCBEEEJJJJJJGJEJJGCBBBJJHIIEEDDGJJJEEEFJHIDFHJFJIJHIJJAB@AHJJJJJJ?=>>A@A@AEBHJJJGJGEICCBBCJJJDDG@9998<<=JDCDB=<<****)*''(&&((++..373326046=?FHHGE??><@B;9992.-)369:9:@FJGECAIJHJJJGGJIJJEEDBDH?=<6:9;;/.-*'(&(4;>?JJGIJFEJ????D;84315477,**))'$#$%(')*'),-557:**))/,+'((('%%%%)((*,+.+(((**('&%)()523B@HEHJJJJFB<<<;CB55756((((9BA?>>>=:2''''2002<>B<<;;CCJCJJJJJGJJJJHJHIJFJECBCDJJJGIIE@--:;:::<DHJGDD;;;;JGFEJDDGDBBDBHGJFFIJJJJJDJEABBC>=BHGIFGIDDEDGJFJJJH<;;<C@@=;::<<543/5445AABJJFCJIEDEDJJJHJJFIJBBCDDE?>822239700-&%&).))*<=JGDHJFGJIJJJHFFHJJJCDJEGJJJJHJJJJJJJGJIFHHJEJIJJGIFHHJICDEJJ?>??EGJJIJJHFFJJIHJJJJJJHJJJJJGJJHIJGJJJJJJJJJJIJJJJJHJJIIJJJIJCDBBJDJJCEGGFFIJJJEEEC???;9::=@BBDFJEG@@>:966-,*('%&&%$$$$')*60+<BEEDCEEB=7637=:=?84335*)),++(&()('.,+---))''&%%%()**6>><=44413(''(-...-,,-1+)*4)&''''////=AACDCCGGJGJHHGGCFHJFJ;999JB@?AA@//.-+((13/5..+)+1--,,++**+/CCGFIIDEDBCCJIIHHJIHJGJJHGIGGE@@EHJJJJEJJ6DEJJJJJJHJJHJJI=:;JFJ?AJJGJB@@@B>CAA=--,&%$%&%%%%#$$$))9;;=DJEDEFHJGGFIJGJEE@E@FJIEHBDD7777GEIFJHJI=@FGFBEB?>?AJJJJJHJFGIJIHHHDDFDJEJJJJFJIJJJBB=3GJJJJHJJ===JJJEDEFEGJDDB<;6BBIJJJHGEJGJHJJJJJGIJGJJJFHHJJJ7778<;;=A@A=742+*)*+,IHJIIHEGFBBBB@JIGIJJDJGJIEJEJ/---))))7422.2('((;?DG?B>FGJFFEJG@?@C;::>>@<>727GGJ<978HJEJ==<=BBDDAA@@IIJJJHHF???AJ@9/..+))&'')0****425?>@;<<>GJJHFJGJFICIJIGJFJHIIFJ>7767JHJGEGEEDJJJJFEGBCB55&%)))*9A;<<=?@;>/---789<?<>ACGJHIHJJJEIJJJ???>3)($%()47>888@AAGE@?;:<=FFJJJJDABADJJJGJFHIGJHJJJGIFJJGJDEHJJHGJFFHHE<;;<9:&%&+2//223BDB55558JGFJFIJEHHJIGF60)-/.*.//'''*''0122ACEDIJJJGJEFJGGJIJIHJIHGFHJJJFGJJHJEDBCCE>>>>DHJJGJGB=966555BDFF>:9:?AE666977798:4>99@ADHEJHDDAA<:445554559<?C@@<;;;<;9:531++**'$$&'2>1...55@A?CEF:++++++*))()(%&'$%%'*7<0---,)(),/126989<;1008JJJJJJGJGJJJJIJJGJJJJJJFJF?>?0///.-*+0,,&&'8:=655565433312324-++++33567CGFFEA@,)))%&&&%$%%.---)))*'&&,..-(%%%$###%%'&((((',)(',1224BAAAGDGE?=77/&&&'.,)%%%'))+*)('&'%%&&***//2245689943212<?,,,+112-,)''&'(&$%(497557<CFEHDDDB><=<7>?EF=>DF;;?0+++-6666773322567400022-+*)++)((*,)-)''')/-(&$&%''+))))*&%&')*)$##%*-06765,,,011234576667765553210236767556573211346556444355766654344532347888::+(()))10''%%%%,//27799975333476733225544224445435567421143454.--.278631123212135523338:965533201222222751,,.-1/..((()0/002323343333456555342278<:5221122334:632226766765770,)(&*)*567666444221133663320&%$%%$&'&('')++(('(++--0010/0227;4533359<=:86755331*&%%)443545,+**,'''%%%22244300/034312..--,00/02.,++0343111344475431224931126666=9544676421001156999973322221134:6322355557831,+,,2227644656777756787654**)(****323222,,,+++,677452222324543221,,,/52112223344563444679742/411122-,+,)(%&&)-.///044764335677646420/'&&&(&%+/0<<84478;-,,.**)*1(1112,CGDJHIJJJJIJGJJFGJFGEJJEHHJJJJIGDJIJHJJJJJJGHJGFD@D?AAGJFCA>3113;=JEFGJFEDJC==6531.,0()(''+%$##&(*0446@=??D@HJ>>>>JEECBCJIDGJJJJJJJJFJDDCEJIIGJDD<;<;CGABA93223,,,,---..1=AJJIGFGFFHEFCJJJ54431045678C;<;<JDIGFICEEDJIIHDDCJJHDFDFGJFJJJJGJJFGGIJIJHJJJGJAA@@DCJHDBDED:@??FHHJGIIHGB+''')+,-./0DJEHDE.---4101,,*+,(-**+01253;<67766??A=EEGGJJCBJI6666...-....--222115>A?@?>=>>BBEH;76/-,)&&&'10)((013CBFDAA?@???4330***,,,(((+999<972223@ABABIDDD<GFJEEJCDA::9;;6/*&&&&)(&+.8868;::=11/,(*'&''335,((*.EF@@?>7566DJGGGGJJIIIFHHIDA=6::;>DJJJGGJHJHHIJIJJBA@7===?FJJJJHJGGEJJEC999:=<=FEGFGCEFFBEDFE;;7.--*++,;----3.)(+,..2238FCD333./.15--859866764005653377=>CCCBDDFIJHJ??A?AHCEBDEGIJEGHFHFIIFJGJI9998:5-**))'(((((8:6,-:<DJEJABCHJIJIJEJJGEJJJFECBC8889;877933449>ABBAC?<822/.,'''**(&'***''%$%&)(&3=?<<<@BH>95572-++''&)('1987832/++/BDJIIEDCAGBJB@ACJ==<=21..+%%%&)+,*)-)-./@=C69::EJBC43/-.2.<888:65((>871.++AABEEI///7776>>AFGJJFJIJFEEDGIEGDCFDGEJ>;;96**99GGJFHFIHJGJIGAAAJGFJJJGGIHJGCFDJGJHJJFJFE@A>=?@BB@>>41,('
@Glass_F3P_1_D3_4_2_9
GCATAGGAGCATAAAAATCAAAGGATCTTCTTGAGATCCTTTTTTTCTGCGCGTAATCTGCTGCTTGCAAACAAAAAAAACCACCGCTACCAGCGGTGGTTTGTTTGCCGGATCAAGAGCTACCAACTCTTTTTCCGAAGGTAACTGGCTTCAGCAGAGCGCAGATACCAAATATCTGCTCTTCTAGTGTAGCCGTAGTTAGGCCACCACTTCAAGAACTCTGTAGCACCGCCTACATACCTCGCTCTGCTAATCCTGTTACCAGTGGCTGCTGCCAGTGGCGATAAGTCGTGTCTTACCGGGTTGGACTCAAGACGATAGTTACCGGATAAGGCGCAGCGGTCGGGCTGAACGGGGGGTTCGTGCACACAGCCCAGCTAGAACGACCTACACCGAACTGAGATACCTACAGCGTGAGCTATGAGAAAGCGCCACGCTTCCCGAAGGGAGAAAGGCGGACAGGTATCCGGTAAGCGGCAGGGTCGGAACAGGAGAGCGCACGAGGGAGCTTCAGGGGGAAACGCCTGGTACTCTTATAGTCCTGTCGGGTTTCGCCACCTCTGACTTGAGCGTCGATTTTTGTGATGCTCGTCAGGGGGGCGGAGCCTGTGGAAAAACGCCAGCAACGCGGCCTTTTTACGGTTAGCTCACCTTGCTTACCTTGCTCACATGTTCTTTCCTGCGTTATCCCTGATTCTGTGGATAACCGTATTACCGCCTTTGAGTGAGCTGATACCGCTCGCCGCAGCCGAACGACCGAGCGCAGCGAGTCAGTGAGCGAGGAAGCCTGCATAACGCGAAGTAATCTTTTCGGTTTTAAAGAAAAAGGGCAGGGTGGTGACACCTTGCCCTTTTTTACCCCGGACTGCAGCGGCCGCTACTAGTAGACCGGCTAGCGTCAGTTTCACCTGTTTTACGTAAAAACCCGCTTCGGCGGGTTTTTACTTTTGGTCATCGAGTGATTACAAAGCAAGCAAAGAAAAAAGGCGACAGATTACTCTGTCGCCTTTTCCTGACTCATAACTTAGGTGGCGGGCTAGCGTCGTGGTTTGTCTGGTCAACCACCGCGGTCTCAGTGGTGTACGGTTCAAAACCCCGACGTGCACAGCTGTCACCGGATGTGCTTTCCGGTCTGATGAGTCCGTGAGGACGAAACAGCCTCTACAAATAATTTTGTTTAAGAATTCATTAAAGAGGAGAAAGGTACCATGAGTAAAGGAGAAGAACTTTTCACTGGAGTTGTCCCAATTCTTGTTGAATTAGATGGTGATGTTAATGGGCACAAATTTTCTGTCAGTGGAGAGGGTGAAGGTGATGCAACATACGGAAAACTTACCCTTAAATTTATTTGCACTACTGGAAAACTACCTGTTCCATGGCCAACACTTGTCACTACTTTCGGTTATGGTGTTCAATGCTTTGCGAGAAAATGTTGAATCATATGAAACAGCATGACTTTTTCAAGAGTGCCATGCCCGAAGGTTATGTACAGGAAAGAACTATATTTTTCAAAGATGACGGGAACTACAAGACACGTGCTGAAGTCAAGTTTGAAGGTGATACCCTTGTTAATAGAATCGAGTTAAAAGGTATTGATTTTAAAGAAAATAGGAAACATTCTTGGACACAAATTGGAATACAACTATAACTCACACAATGTATACATCATGGCAGACAAACAAAAGAATGGAATCAAAGTTAACTTCAAAATTAGACACAACATTGAAGATGGAAGCGTTCAACTAGCAGACCATTATCAACAAAATACTCCAATTGGCGATGGCCCTGTCCTTTTACCAGACAACCATTACCTGTCCACACAATCTGCTCGGAAAGATGCCAACGAAAAGAGAGACCACATGGTCCTTCTTGAGTTGTAACAGCTGCTGGGATTACACATGGCATGGATGATCTTCTACAAATAAAAGCTTGATATCGAATTCCTGCAGCCCGGGGGATCCCATGGTACGCGTGCTAGAGGCATCAAATAAAACGAAAGGCTCAGTCGAAAGACTGGGCCTTTCGTTTTATCTGTTGTTTGTCGGTGAACGCTCTCCTCGTCAGGACAAATCCGCCGCCCTAGAATCGAGTGGCGCCTGCAGACGTAAAAAAAGCGGCGTGGTTAGCCGCTTTTTTAATTGCCGGACGTACGATCGATGCCCGGATGATCCTGACGACGGAGACCGCCGTCGTCGACAAGCCGGCCGTTAATTAAAAAGTTAAACAAAATTATTTGTAGAGGGAAACCGTTGTGGTCTCCCTGAATATATTATACGAGCCTTATGCATGCCCGTAAAGTTATCCAGCAACCACTCATAGACCTAGGGCAGCAGATAGGGACGACGTGGTGTTAGCTGTGCTCGAGGTGAAGACAAAGGGCCTCGTGATACGCCTATTTTTATAGGTTAATGTCATGATAATAATGGTTTCTTAGACGTCGAGTCTTACGCCCCGCCCTGCCACTCATCGCAGTACTCTAGAAGCGGCCGCGAATTCCAGAAATCATCCTTAGCGAAAGCTAAGGATTTTTTTATCTGAAATTCTGCCTCGTGATACGCCTATTTTTATAGGTTAATGTCATGATAATAATGGTTTCTTAGACGTCAGGTGGCACTCGAGTTGATCGGGCACGTAAGAGGTTCCAACTTTCACCATAATGAAATACAATCATTACCGGGCGTATTTTTTGAGTTATCGAGATTTTCCAGAGGCTGAAGCTAAAATGGAGAAAAAAATCACTGGATATACCACCGTTGATATATCCCAATGGCATCGTAAAGAACATTTTGAGGCATTTCAGTCAGTTGCTCAATGTACCTATAACCAGACCGTTCAGCTGGATATTACGGCCTTTTTAAAGACCGTAAAGAAAAATAAGCACAAGTTTTATCCGGCCTTTATTCACATTCTTGCCCGCCTGATGAATGCTCATCCGGAATTTCGTATGGCAATGAAAGACGGTGAGCTGGTGATATGGGATAGTGTTCACCCTTGTTACACCGTTTTCCATGAGCAAACTGAAACGTTTTCATCGCTCTGGAGTGAATACCACGACGATTTCCGGCAGTTTCTACACATATATTCGCGGTGGCGTGTTACGGTGAAAACCTGGCCTATTTCCCTAAAGGGTTTATTGAGAATATGTTTTTCGTCTCAGCCAATCCCTGGGTGAGTTTCACCAGTTTTGATTTAAACGTGGCCAATATGGACAACTTCTTCGCCCGTTTTCACCATGGGCAAATATTATACGCAAGGCGACAAGGTGCTGATGCCGCTGGCGATTCAGGTTCATCATGCCGTTTGTGATGGCTTCCATGTCGGCAGAATGCTTAATGAATTACAACAGTACTGCGATGAGTGGCAGGGCGGGGCGTAATTTGATATCGAGCTCGCTTGGACTCCTGTTGATAGATCCAGTAATGACCTCAGAACTCCATCTGGATTTGTTCAGAACGCTCGGTTGCCACCGGGCGTTTTTTATTGGTGAGAATCCAAGCCTCGAGCTGTCAGACCAAGTTTACTCATATATACTTTAGATTGATTTAAAACTTCATTTTTAATTTAAAAGGATCTAGGTGAAGATCCTTTTTGATAATCTCATGACCAAAATCCCTTAACGTGAGT
+
'&&&&&$$%$###%)+()&&&&12++,,+&&%$.//33:;:95:BJA?>?DG@BCFJ?><86,+++2@?@BA7278<>@C@@=?53221//0B?>@?>?:=;4..,&&&'2003778CEEHFDHJJJJJIJFFJJJFHEJJJIJJJ:::>JCB@>>;::>99877620.((*-)&'')++,-<<EA@ABIJGJJDA3/./**77AHJJFJDA:BBFEGGGIJG@@?@JFFJJJJJIGJHJIJJGHHJJJJJJJJJJJGFGHJJEJHJJFJJHJGJHGIGCB@CBD3211125BFDFDDGJDHIDJ>>==>=8165++9:CEJJJFHJJJGJJGHJEIIFDEGD:??>?GHEFC::JJJGBDC@BBGJHJHJFIGG4313'%%&)''&''<=DGFBEFDEIAAABFHEJJGJJJHIIJHJJGI11146?DDDDDCEHHGJCJE?BBCJFFEFFGEJIJJEJJJJJGJJJJJJJEGJHJHCHJJJBJB=?E==<<GFJJIBEE?>@FEGDIDC531579:973/,1*)))+=;96784?ACDGJJJJIJEGJJFJBBEJJGGJB33224)))**+ACIJGJFJGJJGHJJJG:980446EGAB><::<;ABBGFHHJJIEFEHJJJJJHFFFHJEJJJHJG@9778&&&&%'(())(57+&''/2-7CAGECEGJFDJCCC@;<><<<6:889;,+++--/4::=@JFJEEH><<;;;889;D;79872233=>?FEGJEJJHDFDDJHIJGDBDFAABBJJJIDD====?>>99::=>=?<88HCJHEEBGAACEIEGCCGJEJFFFHJEEBABEEAHHB:94.'*569:@EACJIGJJFIJJHJJHFEJDBC24/6;'&&&++/((22<AACEJJHCFCHGIGGJEGGJJJJJJI>>::5466<:6DGGHJFJHJJJJHJJJJJGJJA@ACJIJJFGC?;CB=/-,,099AEEHHFJEIJJGJIJHHIJIJ7776+**6((1112331....888=>@BB@A@B9993-=:4302:@ADDEGHDEHIFGJJJJFFGIJHGJHFJJJJJHJICBA?;:?5.---721&&&&)())(222662+(((((%&&')0///76::?A@BFFEFIJJHGBB@AFGIJJJJEIGHGAA?;=::;=>>?IGBCDDFIJJDCAJJGFF@>877888EJJ98=<?=<<<=?:998<<;<;:<>>AA9639::72:.../:;:97779=>=<=;7664568::;<<;::99:;:;:>>;8:9;@@774354:955569;;9:::<<;::9;;<<==>=>?ABAA@?@?@@@??<=<>><<:;:;<:;;<;;;<898688:>?=<=62.((*,17:>@><;<<>=<:::;><;==>==77777,,)+()3:;>><;;;==><=;;9889=IB665589::>>;;<;;:99:<A<9,+)((*)+'&&%$%&.77999:::::;<::9:<<=@CD>;9776687;<;;;<:6445=;<;:98899=::=<<:99888799>??>;:<<:98986657<:99998889;<7778<9779:::;;:;<<<::99976223:<?7:;::98878875455;;:;<::99888788:<.*'&&&&&&&&&&+8-,,,+00/3544448::<;:;<866689:97778;;<=<;:::9:97888:988989:8998<<<;;<><;:8888<8<<=<<9889:;;<??>>;;:9898999::8888;:9::;;=<;9989:;;8878:9:::<:977889::;<=:8879:<<9:9;;98889:;;A<:874+('(-)))*1389<:765569;9889=;;9744565/++,,110*)%&&&+2455<@@=>><;;;<<97656667=:::1/-,/(+)))'&'*)((&(*,10+0445788BDECCED=<<<C/''*+?@EJHJHJJJIIHIJGGIEFFJJHJJJJJJJHJ:9;HDIJJDEBC>>??CDEAAA@G877:BBJFJJJGIIJHJHEEGIIJGJ?>==CDJFGJGFC=><>=/;4((((0-/9<<=>E?HJHIJHJJHIJJJJJF?B67?('''222@JD:::;JJJHBABD?1+**&'.,-0AJHGFJJIJFJJJJGDDEJJJJGJIJJJGJJJJHJJJHAAEEDGFJHJGFJ@CHGEHJ?=32334443565233EFJCIEJEHFJGHGHEDJJJ@BBBJHGGHJGGGJHJIF@CEEBC@DB9,,,EJHGEGJHJHJJHJJGJJJHJJHHJJEIJJJI645442122444CE;<=EJHJJFCHJA9999IJGJJJJFJIJGCAEGFJHJFJJFEEJJJHGEFB@?@ADEJDFJ>;;;DDFH54453333IE>=<<HHIEIFFJGFJGFJJH@???GJJEJJEA&&'+31-0+**+7<ABJFJJGJJJIJJIHJJFIJJJJJJGHJJJJHJJGEJ5556E?:2,,,-1:<:99::::<><;;CGGCDIJGJIDDHJ@@<11//3.---/+,==AEJIJGJJJIJFIGFFJGJJJJIGJJJJJGJJGIJJGJGGGIJ=>;97677D<<<FIJJHJGJJFCGJIJIJJJJIFJIJJIJJJJGEGJIJJHFJHJIGHFJJJJJJDCDEJJJF99822GJDJJGJJJGFJD3JHFFBBIECBCF@@A@IJJHJJJJJJCDCDIIFDBC???@JAJHGE=3+++*///68B>ACJJJGJJFEJ:2236<<GDA@?@?@?:8,%&%$&$%$#$((-())5:;<>;9533<AABABCFFIJJJGBBB@AA@AC;EJJHGJJJHHJJJHJJGHFHGJJJJHJIJJJJJJJHIJJHJFEIFHJJJJJJJJFDFIJJJFHHIJJIIJJJJJ776.,,,-*++*052-/44:9BCDGJJHHJJIJEGGJJAJ?FJJJHJJFFIHHJJJJHJHGHJIJJJJJIJHJJGHJJJJJFGJJJJJJJJJHFEIJFFA@@AGJJJJFJJIJGHJGHJHIGJHFJJJFJJJJJJIIJJJGED>66<=HJJJJIGJHEJHEHJFEHDDJHJJJIJJJJEGCB@?10019-,,-:6789GEEDJIFJF>?CBBC4444CDECFDCIGJJHHJHJGJJHJGJJJDDJGDJJEF<<510&$$%&&&,3<>:;>>FDDGIJJFJIJJJJIJJJJJFABCJGJJJJJJGJDJDGJJJHIGJJEJJHDJJJJIGIIIJJJJJJJJJHJJJEFDFJJIHEHJJDCHJIJGJJJJJJJIFHGFE::::??555000++,,:588:H?>=>?G8FEIJHJFIFJFHBBDIJGJJB,+++;89;JJJJFHIJJJJJJIJEEHFJFBBBGDCDCEJFFECDJJJJHJJJJHJHGJGJJIJJJJJJHJJJJIJJHJJDJIJJJJJJJJIIDCBDGJJFEJGFIIFJJJHEGIJGGJJIJJJJJFHJBBEEGGD@@AHHGJDEFGJJHJCHJ@1000GCHJFJI@@@>@>>A>@AA@@JJBBBJJJJJJGJIGJJJJGEG>=>9B>???JEDJFJCE?DFIJIJDBBEIEEHHJEA@<:9::><;8667C54333559<<BB?@ABFJGJEF5445JFJJJHJFCGHJJJJJHIJJJFJJJGGJJJIJJHJJJIHJIJJIIJGECB<5557=?=@?::7;@@@H====<;AJJJFFJJBDC..(&%$
@Glass_F3P_1_D3_4_2_10
CCAGCAACGCAGATTTTTACGGTTCCTGGCCTTTTGCTGGCCTTTTGCTCACATGTTCTTTCCTGCGTTATCCCCTGATTCTGTGGATAACCGTATTACCGCCTTTGAGTGAGCTGATACCGCTCGCCGCAGCCGAACGACCAGGCGCAGCGAGTCGGTGAGCGAGAGGAAGCCTGCATAACGCGAAGTAATCTTTTCGGTTTTAAAGAAAAAGGGCAGGGTGGTGACACCTTGCCCTTTTTTGCCGGACTGCAGCGGCCGCTACTAGTAGACCGGCTAGCGTCAGTTTCACCTGTTTTACGTAAAAACCCGCTTCGGCGGGTTTTTACTTTTGGTCATCGAGTGATTACAAAGCAAGCAAAGAAAAAAGGCGACAGATTACTCTGTCGCCTTTTTTTCCTGACTCATAACTTAGGTGGCGGGCTAGCGTCGTGGTTTGTCTGGTCAACCACCGCGGTCTCAGTGGTGTACGGTACAAACCCCGACGTGCACAGCTGTCACCGGATGTGCTTTCCGGTCTGATGAGTCCCGTCAAGGAGGACGAAACAGCCTCTACAAATAATTTTGTTTAAGAATTCATTAAAGAGGAGAAAGGTACCATGAGTAAAGGAGAAGAACTTTTCACTGGAGTTGTCCCAATTCTTGTTGAATTAGATGGTGATGTTAATGGGCACAAATTTTCTGTCAGTGGAGAGGGTGAAGGTGATGCAACATACGGAAAACTTACCCTTAAATTTATTTGCACTACTGGAAAACTACCTGTTCCATGGCCAACACTTGTCACTACTTTCGGTTATGGTGTTCAATGCTTTGCGAGATACCCAAATCATATGAAACAGCATGACTTTTTCAAGAGTGCCATGCCCGAAGGTTATGTACAGGAAAGAACTATACTATTTTTCAAAGATGACGGGAACTACAAGACACGTGCTGAAGTCAAGTTTGAAGGTGATACCCTCTTAATGAATCAGTAAAAGGTATTGATTTTAAAGAAGATGGAAACATTCTTGGACACAAATTGGAATACAACTATAACTCACACAATGTATACATCATGGCAGACAAACAAAAGAATGGAATCAAAGTTAACTTCAAAATTAGACACAACATTGAAGATGGAAGCGTTCAACTAGCAGACCATTATCAACAAAATACTCCAATTGGCGATGGCCCTGTCCTTTTACCAGACAACCATTACCTGTCCACACAATCTGCCCTTTCGAAAGAATCCCAACGAAAAGAGAGACCACATGGTCCTTCTCATTGTAACAGCTGCTGGGATTACACATGGCATGGATGATCTCTACAAATAAAAGCTTGATATCGAATTCCTGCAGCCCGGGGAATCCCATGGTACGCGTGCTAGAGGCATCAAATAAAACGAAAGGCTCAGTCGAAAGACTGGGCCTTTGGTTTATCTGTTGTTTGTCGGTGAACGCTCTCTCCTGAGTAGGACAAATCCGCCGCCCTAGAATCGAGTGGCACCTGCAGACGTAAAAAAAGCGGCGTGGTTAGCCGCTTTTTTAATTGCCGGACGTACGATCGATTGCCCGGATGATCCTGACGACGGAGACCGCCGTCGTCGACAAGCCGGCCGTTAATTAAAAAGTTAAACAAAATTATTTGTAGAGGGAAACCGTTGTGGTCTCCCTGAATATATTATACAACTGCTTATAGTCCCGTAAAGTTATCCAGCAACCACTCATAGACCTAGGGCAGCAGATAGGGACGACGTGGTGTTAGCTGTGCTCGAGGTGAAGACGAAAGGGCCTCGTGATACGCCTATTTTTATAGGTTAATGTCATGATAATAATGGTTTCTTAGACGTCGAGTCTTACGCCCCGCCCTGCCACTCATCGCAGTACTCTAGAAGCGGCCGCGAATTCCAGAAATCATCCTTAGCGAAAGCTGAGTTTATCTGAAATTCTGCCTCGTGATACGCCTATTTTTATAGGTTAATGTCATGATAATAATGGTTTCTTAGACGTCAGGTGGCACTCGAGTAATCGGGCACGTAGAGGTTCCAACTTTCACCATAATGAAATAAGATCACTACCGGGCGTATTTTTTGAGTTATCGAGATTTTCAGGAGCTAAGGAAGCTAAAATGGAGAAAAAAATCACTGGATATACCACCGTTGATATATCCCAATGGCATCGTAAAGAACATTTTGAGGCATTTGAATCGTATACTCAATGTACCTATAACCAGACCGTTCAGCTGGATATTACGGCCTTTTTAAAGACCGTAAAGAAAAATAAGCACAAGTTTTATCCGGCCTTTATTCACATTCTTGCCCGCCTGATGAATGCTCATCCGGAATTTCGTATGGCAATGAAAGACGGTGAGCTGGTGATATGGGATAGTGTTCACCCTTGTTACACCGTTTTCCATGAGCAAACTGAAACGTTTTCATCGCTCTGGAGTGAATACCACGACGATTTCCGGCAGTTTCTACACATATATTCGCAAGATGTGGCGTGTTACGGTGAAAACCTGGCCTATTTTCCCTTAAAGGGTTTATTGAATATGTTTTTCGTCTCCACCAATCCCTGGGTCAGTTCACCAGTTTTGATTTAAACGTGGCCAATATGGACAACTTCTTCGCCCCCGTTTTCACCATGGGCAAATATTATACGCAAGGCGACAAGGTGCTGATGCCGCTGGCGATTCAGGTTCATCATGCCGTTTGTGATGGCTTCCATGTCGGCAGAATGCTTAATGAATTACAACAGTACTGCGATGAGTGGCAGGGCGGGGCGTAATTTGATATCGAGCTCGCTTGGACTCCTGTTGATAGATCCAGTAATGACCTCAGAACTCCATCTGGATTTGTTCAGAACGCTCGGTTGCCACCGGGCGTTTTTTCCTGGTAAGATGCAAGACCTCGAGCTGTCAGACCAAGTTTACTCATATATACTTTAGATTGATTTAAAACTTCATTTTTAATTTAAAAGGATCTAGGTGAAGGGCAGATCCTTTTTGATAATCTCATGACCAAAATCCCTTAACGTGAGTTTTTCGTTCCACTGAGCGTCAGACCCGGTAGAAAAGATCAAAGGATCTTGTTGAGATCCTTTTTTTCTGCGCGTAACGTCCTACTTGCAAACAAAAAAGGCTCCAGCGGTGGTTTGTTTGCCGGATCAAGAGCTACCAACTCTTTTTCCGAAGGTAACTGGCTTCAGCAGAGCGCAGATACCAAATACTGTTCTTCTAGTGTAGCCGTAGTTAGGCCACCACTTCAAGACTCTGTAGCACCGCCTACATACCTCGCTCTGCTAATCCTGTTACCAGTGGCTGCTGCCAGTGGGGATGGATTTCGTGTCTTACCGGGTTGGACTCAAGACGATAGTTACCGGATAAGGCGCAGCGGTCGGGCTGAACGGGGGGTTGGTCCCACGGCCCAGCTGGAGCGAACGACCTACACCGAACTGAGATACCTACAGCGTGAGCTATGAGAAAGCGCCACGCTTCCCGAGAAGGGAGAAAGGCGGACAGGTATCCGGTAAGCGGCAGGGTCGGAACAGGAGAGCGCACGAGGGAGCTTCAGGGGGAAACGCCTGGTATTCTTATAGTCCTGTCGGGTTTCGCCACCTCTGACTTGAGCGTCGATTTTTGTGATGCTCGTCAGGGGGGCGGTG
+
***.,*''%%#$$%%'399;99;=776//00067228?@EFJEJIHIJJIHJJJIGHEJJEGJJJJIJJJJJG>JF@>@A)(((69<@IGJJFGDECBDH----J5-@CFEJHJJIJJHJJJHJHIGHJJJJGB999:888811122>:;;=><81****--/43-+,78:B=<;<?ABDFJHJIGFJJBCCCIJJIGBBCJJJEJJJJCGHJJIJJ@GGGGGJJHJJHJHHHECD:@<:7<B><=4JJFGHIGHGDJJJJJGHJJHFFGGJJHFFEFJCCCC?>>=FFEJJHIHJHJJIFHJJJJHJJJJ>>=>=@?CJGHIJIC@8775:==?B===>BADGJEJJJJGJJIJCCCCJJJJHGJJJJJJFFEJEFJJJDIEFHJI<:;:6710:>@9623>BA??JJJJIJHGJJJHHJGDHJHIHEHC999FJJJJHCABBIJJJJHJJHGHIJJFJA====JJJJIJ;:::?:9996788CCEDBAGEEEJJGG??BE;GHFHJGDA@9:;0IJJIJJJGJIJ<@.)2'&&&&,./.+))*;>4334@9888==@IJGHJJJICIEAFJFJIHF@CA;:95744:CEGJJ9777666,+)*)*-6887788::/..@DC><<;;<;;:7665?<<9;9:==<<;9877766788987888999:777644335469><5546545;;;:887898988888665577996774666:;8554577::66889::7677:887677:99;9:865546656678875677765577867566555685.--/34547778977776769887655/---.*))*55454444455665556772334486675555786767531137675553444533789422354/-**-0//32667656443)).39876443355864446:998856554334534220101,,+++$$%%&&%&&)-,'(-.2434453444779<:8775665443378877789:<7776876678677854334666333366788777643223357777878:76668:9899:8677888:7666;:87667778:<;;9876677887775666765655698754458::75669:::9:8654568988::866679;96667865555666:77888:962,*&')+-024765557997667988644356972354-/--1,.0-)'''010002320//0+))+-./----03+(($$$'(12226567844129:66546644437775556....0))2377:74447555686322232225589;;JEFDB=8EJD401A?;DBAEJEA??@BGJCAABJJJIEIJJGHEJGJFBEIJJGJ?<778BAAJJF@?223<;861,**,83>@?@AF:BGFIJE@A@DJHJBBA<.(..5>2//10347:;9;=>@754268GD?;;;@>;::<CJJ;;+***DCEBDG@<=>BDJGGFFJHJJJJJGJIJJIECCCFJA:490//04-*(*)*))*+))++*,.026=?8888DEBBECCDC@@GDHE?@;******-220001=;<<AJFHCEHHEHHJJIIJJJJJIGHIJJJJJJJFC@;;=GFIJFDBAEDJGGFIJJEDF756666/0.,-(()($%$%'()*'%%%+.'<AHHJJJGJJJJJIJJIIJJJJJHJ<=JJJDDGJHGJEFFDFDFDEJGDBBCJIEIJJJJGHIHHIIGIHHJIIHJJJHCABADJJJJJHJJJJHHGJDDFEJGJJJJFGJJJGIIJJJIJJJIJJIJJJJJJJJJJHED;:9<=@JFFEHJGCCJFJJIJJJJJJFFHEGJIFJHGFDJJFHBCCBBJJGIGJIGDCBDFEJDGIHGGJJGJFJFJF@@@999B?2/&%###1374333BEJJJJHFGGE<==JJGJFDIIJHIJJJIJGEFGIIEJDFJIJHJJJHHJJIIIFEGJFJFGHEDI9777?CHI66662.--&&('(()2++**(&%&'''&&%%(+6=?DJH@?@@JJ==?C;+(/()?>=<<<:=AGIFJEGJJJJGEIEJJIJBBBCJJIJJJJJJGJGHGEJJJJJJGFDDB<;8999BJFFGJBEGIGJJHHJ>?>>JFDEIIFJGJEGHJJJJJFJFDGJJJJJIJIJJGDHJJ9::<9.///'&%%%&'&'')*'(()<=<=>>CA<<==,++++>:6//23=>>>=@EE?=989DJIGJJIJJJHIEFJFIJ@GEJIJJFHA@ABGJJJFJIJJHJEFBEEFG@==0/.-/22356=GJCAACGIHEC@A>4445:;JDJIDABC==<<>ABACBE:;:<D@>888;;::89<ABB@83256IJHDCEHJHJJJHJJHJIGIIJJJHJJJIJ<JJJJJGIHJIIJJJIIJHJJHGJJFIJJEJJIFEJJIIJJJGIDCGEJJJGHCBBD@@A@EJHDCJCBEIFCJJIGGHDIIGJFHJEIJJCCAADEJJFGFHDDF;9832*)**.-10(2-.==B?@CA-*)&%'(+,,/1198*))),-)%%%&+)+.//543-.&&&')....2.24B6669=>@FGAA==>?22211--02BCBAHGJ;77<CEDHEGGJJJFJHJJJJHGJJGJJJJGFIGIJHGJJJIJIJJIJIJGJIJJIJJJJJHHJ>A@A8555:CAABEJHJJJIJJJJJJJJJJJJIJJJJJE<<<<JJJJCEIGD@@JBBB3333CHJHJFJJJGJJIJJJJGJJJHHJJJA@@JIJJDEDCFADEIIJEHJJJJGFJJJJJGIJFJJDFJGF55557E@??>??0//./((;;EDDCC;:98=@BHJIHE@<=FJFHJCI9999FJEJGJF?IGC??>?BE@,*((*.+,,-.,.,(&(,,*&&+-.67=52101233--7;::954557674433@?GBFFJFJFJJJJJJEF6668HJJJDADHAJJJIHBED:2/00***('(',,,//4/7:?@///000020/2133ACGJJJJGGJJFHJJEE>?D<=;@<88;;;2333420/1139833620**//1112''(+,,6989:=1&'''---1021289AAC>:9:..-.-+*'&$&((')+*,'')))*+*,,'%%&$#$128HFDAECDA87/*.-+3//677=DGFJGJJHFJIIGJBBFEFDHHGJJHJHJFFFHG:2221.++-585521005/0AJGHGJEHFEJJHDBBADEEJHGJGJHJJJHJJFHE+++,,*('&$(%%.156666?;=>>@GHDJEJGDBCHJJHJJJGJHFJJJJ=?IGHEJJJHHEEGGH?=>@BAA<74++***(,8EEEGHGJDACA=A311121*))+//;?BCBBGFJDJIJJGFJJJFHJD>=<9:::?HA??;'&&'&((&$'%/./*34349BBDEC==DHJFDFJ:99:9FFGA>9>FHEFJGJJJJJIEFHJJJJJIHEJIJCEEEFJIHGHGJGFHJJAA=8;+()>CGIDDCFEFJJJJJHJJIJJJJJJJJJJJHDH=EGIFG=645:3222GHGHCCAA0003123//.,))++AEGFB>6/'&&%()1,(22'<>?BDJ<IH<::9BDCE@BJ@GJJJJJFJGJJFJJGJF:::AFEGJDEFJGJIJBA@>>>=A865'#$&
@Glass_F3P_1_D3_4_2_11
CGGATAGCGCAGCCGTCCAGCTGAACGGGGGGTTCGTGCACACAGCCCAGCTGGAGCGAACGACCTACACCGAACTGAGATACCTACAGCGTGAGCTATGAGAAAGCGCCACGCTTCCCGAAGGGAGAAAGGCGGACAGGTATCCGGTAAGCGGCAGGGTCGGAACAGGAGAGCGCACGAGGGAGCTTCGGGGGAAACGCCTGGTATCTTTATAGTCCTGTCGGGTTTCGCCACCTCTGACTTGAGCGTCGATTTTTGTGATGCTCGTCAGGGGGGCGGAGCCTGTGGAAAAACGCCAGCAACGCGGCCTTTTTCAGGTTCCTGGCCTTTTGCTGGCCTTTTGCTCACATGTTCTTTCCTGCGTTATCCCCTGATTCTGTGGATAACCGTATTACCGCCTTTGAGTGAGCTGATACCGCTTCGCCGCAGCCGAACGACCGAGCGCAGCGAGTCAGTGAGCGAGGAAGCCTGCATAACGCGAAGTAATCTTTTCGGTTTTAAAGAAAAAGGGCAGGGTGGTGACACCTTGCCCTTTTTTGCCGGACTGCAGCGGCCGCTACTCATCGGCTAGCGTCAGTTTCACCTGTTTTACGTAAAAACCCGCTTCGGCGGGTTTTTACTTTTGGTCATCGAGTGATTACAAAGCAAGCAAAAGAAAAAAGGCGACGAATTATACTGTCGCCTTTTTCCTGACTCATAACTTAGGTGGCGGGCTAGCGTCGTGGTTTGTCTGGTCAACCACCGCGGTCTCGTGGTGTACAGTACAAACCCCGACGTGCACAGCTGTCACCGGATGTGCTTTCCGGTCTGATGAGTCCGTAAGACAACCAGCCTCTACAAATAATTTTGTTTAAGAATTCATTAAAGAGGGAAAAGGTACCATAAGTAAAAGGAGAAGAACTTTTCACTGGAGTTGTCCCAATTCTTGTTGAATTAGATGGTGATGTTAATGGGCACAAATTTTCTGTCAGTGGAGAGGGTGAAGGTGATGCAACATACGGAAAACTTACCCTTAAATTTATTTGCACTACTGGAAAACTACCTGTTCCATGGCCAACACTTGTCACTACTTTCGGTTATGGTGTTCAATGCTTTGCGAGATACCCAGATCATATGAAACAGCATGACTTTTTCAAGAGTGCCATGCCCGAAGGTTATGTACAGGAAAGAACTATATTTTTCAAAGATGACGGGAACTACAAGACACGTGCTGAAGTCAAGTTTGAAGGTGATACCCTTGTTAATAGAATCAAGTTAAAAGGTATTGATTTTATAAAGAAGATGGAAACATTCTTGGACACAAATTGGAATACAACTATAACTCACACAATGTATACATCATGGCAGACAAACAAAAGAATGGAATCAAAGTTAACTTCAAAATTAGACACAACATTGAAGATGGAAGCGTTCAACTAGCAGACCATTATCAACAAAATACTCCAATTGGCGATGGCCCTGTCCTTTTACCAGACAACCATTACCTGTCCACACAATCTTGCCTTTCGAAGAATCCCAACGAAAAGAGAGACCACATGGTCCTTCTTGAGTTTGTAACAGCTGCTGGGATTACACATGGCATGGATGATCTCTACAAATAAAAGCTTGATATCGAATTCCTGCAGCCCGGGGGATCCCGTCGAATTACGTGCTAGAGGCATACAAATAAAAACGAAAGGCTCAGTGGAAAGACGGGCCCTTCGTTTTATCTGTTGTTTGTCGGTGAACGCTCTCCTGAGTCAGGACAAATCCGCCGCCCTAGAATCGAGTGGCGCCTGCAGACGTAAAAAAAGCGGCGTGGTTAGCCGCTTTTTTAATTGCCGGACGTACAATCGATGCCCGGATGGAGATCCTGACGACGGAGACCGCCGTCGTCGACAAGCCGGCCGTTAATTAAAAAGTTAAACAAAATTATTTGTAGAGGGAAACCGTTGTGGTCTCCCTGAATATATTATACGAGCCTTATGCATCCCGTAAAGTTCTCCGCAACCACTCATAGACCTACGGCAGCGGATCGGGACAACGTGGTGTTAGCTGTGCTCGAGGTGAAGACGAAAGGGCCTCAGTGATACGCCTATTTTTTATAGGTTAATGTCATGATAATAATGGTTTCTTAGACGTCGAGTCTTACGCCCCGCCCTGCCACTCATCGCAGTACTCTAGAAGCGGCCGCGAATTCCAGAAATCATCCTTAGCGAAAGCTAAGGATTTTTTTATCTGAAATTCTGCCTCGTGATACGCCTATTTTTATAGGTTAATGTCATGATAATAATGGTTTCTTAGACGTCAGGTGGCACTCGAGTTGATCGGGCACGTAAGAGGTTCCGACTTTCACCATAATGAAATAAGATCACTACCGGGCGTATTTTTGAGTTATCGAGATTTTCAGGAGCTAAGGAAGCTAAAATGGAGAAAAAAATCACTGGATATACCACCGTTGATATATCCCAATGGCATCGTAAAGAACATTTTGAGGCATTTCAGTCAGTTGCTCAATGTACCTATAACCAGACCGTTCAGCTGGATATTACGGCCTTTTTAAAGACCGTAAAGAAAAATAAGCACAAGTTTTATCCGGCCTTTATTCACATTCTTGCCCGCCTGATGAATGCTCATCCGGAATTTCGTATGGCAATGAAAAACAGTGAGCTGGTGATATGGGATAGTGTTCACCCTTGTTACACCGTTTTCCATGAGCAAACTGAAACGTTTTCATCGCTCTGGAGTGAATACCACGACGATTTACGGCAGTTTCTACACATATATTCGCAAGATGTGGCGTGTTACGGTGAAAACCTGGCCTATTTCCCTAAAGGGTTTATTGAGAATATGTTTTTCGTCTCAGCCAATCCCTGGGTGAGTTTCACCAGTTTTGATTTAAACGTGGCGGATCTGGACAACTTCTTCGCCCCCGTTTTCACCATGGGCAAATATTATACGCAAGGCGACAAGGTGCTGATGCCGCTGGCGATTCAGGTTCATCATGCCGTTTGTGATGGCTTCCATGTCGGCAGAATGCTTAATGAATTACAACAGTACTGCGATGAGTGGCAGGGCGGGGCGTAATTTGATATGGAGCTCGCTTGGACTCCTGTTGATAGATCCAGTAATGACCTCAGAACTCCATCTGGATTTGTTCAGAACGCTCGGTTGCCACCGGGCGTTTTTTATTGGTGAAGATCCAGACCTCGAGCTGTCAGACCAAGTTTACTCATATATACTTTAGATTGATTTAAAACTTCATTTTTAATTTAAAAGGATCTTAGGTGAAGATCCTTTTTGATGATCTCATGACCAAAATCCCTTAACGTGAGTTTTCGTTCCACTGACATAGAGACCCGTAGAAAAGATCAAAGGATCTTCTTGAGATCCTTTTTTTCTGCGCGTAATCTGCTGCTTGCAAACAAAAAAACCACCGCTACCAGCAGTAGTATTTTGCCGGAATAGAAGAGCTACCAACTCTTTTTCCGAAGGTAACTGGCTTCAGCAGAGCGCAGATACCAAATACTGTTCTTCTAGTGTAGCCGTAGTTAGGCCACCACTTAAAGACTGTAGCACCGCCTACATACCTCGCTCTGCTAATCCTGTTACCAGTGGCTGCTGCCAGTGGCGATAAGTCGTGTCTTACCGGGTTGGACTTCGGTA
+
%&'+*(%%&&%%%%%$$%%'%&)''&((+++&%%%$&+---,---,-1*-+(&(5=?==ABHHJJIJJJJJCBEDJH?===>JGJBDJJJJJIJJJHEC--,-/9@@@@JBEHEGC:;51425>DE>>>@=@JCF?;7789888:JJIJJJJJJJIJEHFE:633<=BCBHAAEBBBB999C889676/(()HJJHFE@>1000100--/63>EDFEF;JJFIHGGJIJDFGIJJJJJJGJJJJJGHJJJJGJJJJJJJJIJJJJJJJ2002;FFHJECCB=<A21012ACFCDBHB?@AFJHJJHHJIIGHGD('''&'&''6@EDJJJIHGIFFFJJJGJJJJA@@<?>=>CFJGJHADJJJJFJJGJJF;<<>>>DCDDGJJJB.+.''''<@8888D3123@?FIFJJJI@@?:82.)*6<<GIJIJGGC;::;>4333484568:76129@AHDFBCFDHJFCBBEJGGJJGFJJFJJFHJJBCAAF,,++9?<3245:?EJIJJJFJEJHEJGJJJJCBACJB@DC?<738;1+'%%(07:999CDFHJBBCCJB&&&%&'0::99;=8/067JGJJJJJJHIH><6769?FHJFI:78821*).*'&'(+4-,,-2229;?EEICACBHHJFJFJFGJJ4334,,,6;33:98993100,%%$$(*'''*,321114141,20+.//1)))*988970009?>;;:<><;;:>8789HHGJA?,,)))****-///()((,))%$%',,------//4534778:89988993310/2.-+***-76732-,+++)+44433.+,+(&&')/.)'''(%$%&%%&()--./ABBJDGJHJJHJJC?CJB@?@*)))0298530'+(,*-0,+*'()')&'+.2@BBCFFEDJ@78ADFEJJJHJHJJFGJ*))(9/5111121../2CCDFEEJJGFJJIJFJJFJEJJJCFCEEGIHJEGJFHJDIGJGGFHJFDHHIJJJJIHHFFGEJJFHGJJJ<:97<<6993;DBFE@=<;=DJHJHJJ:89=>@8877>@@AFFH?JEGEHJJJFHFEJHJJJIJFGJJJ@???FJJEJHFFDDJIFFG<<;<ICDCBFJEG??=<>GIFEEHIIJJJJHDGJJ?9CBCAJAFDDHJDEHGFCF?=<<BJJHDBCCEDA;::=GHHFCDDGDBDFEIBAAEIDECDBBCCEHFHGIJDBDBBC===>D;::8800121289;<DCD666-..2AB:8867;:210-.('''3**+7=6/.,,+0++++''&'04743401155><7665==<DGGDF@@@9GJDJGDGGEE??==FICFGEHEDDGHEDEBBBBCHGCCFFDEFG77638?BJJCBFICBECBCBFJEFCCAAHJEEGJFICDECEIFJJJJFIDGJJJJFGJJJHDEEJJJJEJJHJIHHJIJJJIJJFJJJJJJHJJJIJGJJGJFFHDGE4333CJF@JGIJJJFJJIJGJGJJFJFIFFDGDDJJFDAA43'&-4*8;/100.44/1=<555366;@ACDEGGJJJFJIJHFJJJJFIC<999851899<A@<<+))*,AJHIFIGHABBAJ@@;;550001>::<;=@IJIEJJJIGJFGJJIEEFDFJJJJJJJJJGJEBEJC>9)))&&%%%$%%&&''+,3.--.=;::)(((*)****+-++57CACC4/--*++,//'$$$&.3+40&'''255>??AC?:<>ICB5555A;:@=;:222273,.9)'''IE=;<=GHGFE;;;FJ>>>?HAB@@FIHHIGIFJHJJHJIJEDAJJJJJJJJHJGHJHJHJGF>=96;:<>>??@?@@@CAC@B=<,,,-545+**+..,0-''.&&&:::>>-,,-+(*.++*BADJB=>=<>=????::;<FEEDCJJC<<>JJ6445DIJJIJHHJJJIFGJIJJHJJFGJJJDCFFJF@?CCGDJDCFHIIJHFEEJEDHIIH>=>22/'((''++,*))'((''&&&((.39+++,,,+*+**.'%$%'65556432233;B3223?=;;>40-,-.1123:9:9896....-+(()/57553,)%%%%:;;?==>;<<<4>CD:::EDDJGGJGJHHIJIJIJJJGIBABBHHHD;@BC@A6)(((+)))566;;=95562--*'---23GGHJJHGJDB?<112::9:/C8898:;;1000==??@HJJJJJGJFJHJC@<<78AJG=AD;ABHIJHJHJJFJJHIIJHDCDJDBFFIIHGJJGIJJJJIJEGFHJJJJJJJJJHGJIGJGEFJJJJFIH@BDDBJJJJHJJJJGGGEHGHFJJJJJIGHJGHEJJIHFJIJJGB((((;==@@J===@JJEGJJ0,*/,,??CBCFAIJHHIGGBJJA((((GFI@??>E@EJBA99FJJGHIGEEIHD@@=76DD@EFICEGEJJJDJJJIJJJJJJJFGEFHJFEGJGJJ',;;;;@B<<<:;99:=CIJJJDFEGHJBAAAA@HEJC;:::=<<EA7779JJHGJJB@?@FGHGHJJJIIJJFJIFJJJJJJFJIJJHFJJJJJJJJJJJIHGEGJJCB@@IFJIG===<GJGJFJHJJJJJJJJHJJIIJIJJIHFDCC3JJJEHFHJGI;F>=;33-.77DBBEIIJGB@??@EGJBBA9;7<2))'(''&&&'/4;7DAAA@BBEJGDIHFJJHJI:?5122>GJJIGGJJIFJDIFA?@///0JFFEDIHFJJJJJJJJJJJJJFJJJHDHEJJH77546;=>;7----@HJJHHJJJGBA<??><5524=EJJJIJJJJIJIGCFCC>>?<64567676789FCEGEJJJGCHJJJJJJJJJJJFFJJEJJIJIJJJJJJGGFA@@B2222FHJ<HJJJEFDDJJBJA<93334))*5:///1'&&&($$$$$$11>AHJCCCBGGDDBDFDJFJJJJJFHEEC@ABCIFGFI5555CHEEFJGJJIJJJGEHFJHHJGJJJJIHHIHIJJFJJFEJEJHIJHJJJ???>HJJJIIJJHJJJJHHJGJDGJFJJFJJCJG@<<=@EHDJDE><<+++30///DEGC@AAHJJJJJJJEFGJJHJDHFGJHIJ;9,)'(864577A=<CAABCIGIJEJJ=;:;;JEEBHFHCDB<:4'''(+,,-'<...47JEJFCD>@JGFFFJJIFJGFGGJHJIJJJJHIGEJJJ=8555975,*,+.67////012=>BHHJJA@@E>EFECJJJJJEBAAB?DA@@A<...ACIJFJIFJJJJHD>8<CGFFEC?ED4..11:78?95//2:<;;54445358;?<=>....543;447943489;718<.?BAB=:99;AJ7002<>.45+(&$$%%%&'./1/4))()1990//***,==@@?>25:7<>EG@221799@900--/0892112:::DDBCHDJGEJJHDGJJJHIJJJIJJJGFJGCC'''''''(((-++)')+,'%&&'(**+56899AAC::=::<872101240...,**+-+,-,+**++-1+,,,++*')8<=:85111277H====JFJJJJJ:999FHHFJ7661+***+()(%%'1;<?EEFGEFJFCDGFJFEFBAAAA@7777DEECCDFAGJJIDJJJIEFEFJ@5445A<;9:8769EBCDCDCC?B@9986.)()))+&%%%$
@Glass_F3P_1_D3_4_2_12
GCTTCACATGTTCTTTCCTGCGTTATCCCCTGATTCTGTGGATAACCGTATTACCGCCTTTGAGTGAGCTGATACCGCTCGCCGCAGCCGAACGACCGAGCGCAGCGAGTCGTGAGCGAGGGAACCCTGCATAACGCGAAGTAATCTTTTCGGTTTTAAAGAAAAAGGGCAGGGTGGTGACACCTTGCCCTTTTTGCCGGACTGCAGCGGCCGCTACTAGTAGACCGGCTAGCGTCAGTTTCACCTGTTTTACGTAAAAACCCGCTTCGGCGGGTTTTTACTTTTGGTCATCGAGTGATTACAAGCGAGCAAGAAAAAGGCGACAGATTACTCTGTCGCCTTTTTCCTGACTCATAACTTAGGTGGCGGGCTAGCGTCGTGGTTTGTCTGGTCAACCACCGCGGTCTCAGTGGTGTACGGTACAAACCCCGACGTGCACAGCTGTCACCGGATGTGCTTTCCGTGCTGATGAGTCCGTGAGGACGAAACAGCCTCTACAAATAATTTTGTTTAAGAATTCAACACGAAGAGGAGAAAGGTACCATGAGTAAAGGAGAAGAACTTTCACTGGAGTTGTCCCAATTCTTGTTGAATTAGATGGTGATGTTAATGGGCACAAATTTTCTGTCAGTGGAGAGGGTGAAGGTGATGCAACATACGGAAAACTTACCCTTAAATTTATTTGCACTACTGGAAAACTACCTGTTCCATGGCCAACACTTGTCACTACTTTTGGTTATGGTGTTCAATGCTTTGCGGATGCCAAAGAGAATCATATGAAACAGCATGACTTTTTCAAGAGTGCCATGCCCGAAGGTTATGTACAGGAAAGAACTATATTTTTCAAAGATGACGGGAACTACAAGACACGTGCTGAAGTCAAGTTTGAAGGTGATACCCTTGTTAATAGAATCGAGTAAAAGGTATTGATTTTAAAGAAGATGGAAACATTCTTGGACACAAATTGGAATACAACTATAACTCACACAATGTATACATCATGGCAGACAAACAAAAGAATGGAATCAAAGTTAACTTCAAAATTAGACACAACATTGAAGATGGAAGCGTTCAACTAGCAGACCATTATCAACAAAATACCCAATTGGCGATGGCCCTGTCCTTTTACCAGACAACCATTACCTGTCCACACAATCTGCCCTTTCGAAGAATCCCAACGAAAAGAGAGACCACATGGTCCTTCTAGTTGTAACAGCTGCTGGGATTACACATGGCATGGATAATCTCTACAAATAAAAGCTTGATATCGAATTCCTGCAGCCCGGGGGATCCCATGGTACGCGTGCTAGAGGCATCAAATAAAACGAAAGGCTCAGTCGAAAGACTGGGCCTTTCGTTTTATCTGTTGTTTGTCGGTAGACGCTTCTCCTCGATAAGACAAATCACAGCCCTAGAATCGAGTGGCGCCTGCAGACGTAAAAAAAGCGGCGTGGTTAGCCGCTTTTTCCATACCCCGAGGACGTACAATCGATGCCCGGATAATCCTGACGACGGAGACCGCCATCATCAACAAGCCGGCCGTTAATTAAAAAGTTAAACAAAATTATTTGTAGAGGGAAACCGTTGTGGTCTCCCTGAATATATTATACGAGCCTTATGCATGCCCGTAAAGTTATCCAGCAACCACTCATAGACCTAGGGCAGCAGATAGGGACGACGTGGTGTTAGCTGTGCTCGAGGTGAAGACGAAAGGGCCTCGTGATACGCCTATTTTTATAGGTTAATGTCATGATAATAATGGTTTCTTAGACGTCAAGTATCGCCCCGCCCTGCCACTCATCGCAGTACTCTAGAAGCCGCTGAAACGCAGAAATCATCCTTAGCGAAAGCTAAGGATTTTTTTTATCTGAAATTCTGCCTCGTGATACGCCTATTTTTATAGGTTAATGTCATGATAATAATGGTTTCTTAGACGTCAGGTGGCACTCGAGTTGATCGGGCACGTAAGAGGTTCCAACTTTCACCATAATGAAATAAGATCACTACCGGGCGTATTTTTTGAGTTATCGAGATTTTCAGGAGCTAAGGAAGCTAAAATGGAGAAAAAAATCACTGGATATGCCCGCGTTGATATTCCCAATGGCATCGTAAAGAACATTTTGAGGCATTTCAGTCAGTTGCTCAATGTACCTATAACCAGACCGTTCAGCTGGATATTACGGCCTTTTTAAAGACCGTAAAGAAAAATAAGCACAAGTTTTATCCGGCCTTTATTCACATTCTTGCCCGCCTGATGAATGCTCATCCGGAATTTCGTATGGCAATGAAAGACGGTGAGCTGGTGATATGGGATAGTGTTCACCCTTGTTACACCGTTTTCCATGAGCAAACTGAAACGTTTTCATCGCTCTGGAGTGAATACCACGACGATTTCCGGCAGTTGCTACACATATATTCGCAAGATGTGGCGTGTTACGGTGAAAACCTGGCCTATTTCCCTAAAGGGTTTATTGAGAATATGTTTTTCGTCTCAGCCAATCCCTGGGTGAATTTCACCAGTTTTGATTTAAACGTGGCCAATATGGACAACTTCTTCGCCCCCGTTTTCACCATGGGCAAATATTATACGCAAGGCGACAAGGTGCTGATGCCGCTGGCGATTCAGGTTCATCATGCCGTTTGTGATGGCTTCCATGTCGGCAGAATGCTTAATGAATTACAACAGTACTGCGATGAGTGGCAGGGCGGGGCGTAATTTGATATCGAGCTCGGCTTTTCGGACTCCTGTTGATAGATCCAGTAATGACCTCAGAACTCCATCTGGATTTGTTCAGAACGCTCGGTTGCCACCGGGCGTTTTTTATTGGTGAGAATCCAAGCCTCGAGCTGTCAGACCAAGTTTACTCATATATACTTTAGATTGATTTAAAACTTCATTTTTAATTTAAAAGGATCTTAGGTGAAGATCCTTTTTGATGATCTCATGACCAAAATCCCTTAACGTGAGTTTTCGTTCCACTGAGCGTCAGACCCCGTAGAAAAGATCAAAGGATCTTCTTGAGATCCTTTTTTTCTGCGCGTAATCTGCTGCTTGCAAACAAAAAAACCACCGCTACCAGCGGTGGTTTGTTTGCCGGATGAAGAGCTACCAACTCTTTTTCCGAAGGTAACTGGCTTCAGCAAGCACCAGGATCCAAATACTGTTCTTCTAGTGTAGCCGTAGTTAGGCCACCACTTCAAGAACTCTGTAGCACCGCCTACATACCTCGCTCTGCTAATCCTGTTACCAGTGGCTGCTGCCAGTGGCGATAAGTCGTGTCTTACCGGGTTGGACTCAAGACGATAGTTACCGGATAAGGCGCAGCGGTCGGGCTGAACGGGGGGTTCGTGCACACAGCCCAGCTTGGAGCGAACGACCTACACACCGAACTGAGATACCTACAGCGTGAGCTATGAGAAAGCGCCACGCTTCCCGAAGGGAGAAAGGCGGACAGGTATCCGGTAAGCGGCAGGGTCGGAACAGGAGAGCGCACGAGGGAGCTTCGGGGGAAACGCCTGGTATCTTTATAGTCCTGTCGGGTTTCGCCACCTCTGACTTGAGCGTCGATTTTTGTGATGCTCGTCAGGGGGGCGGAGCCTGTGGAAAAACGCCAGCAACGCGGCCTTTTTACGGTTCCTGGCCGCTTGC
+
))..,+/+-334059.*.+-*(()&'.05??;<GFBCCEJJHJJJCA;;0001CDBHIEJJCCFECEFEFGGJJIJJGGGEJJJDHJJJHGJICGEBGFFFJJFFGFFCDBAA?BCA855;,45&'&&0023DFDFDCDCDJEJJJFJJHJCEJHJJJJJIIGJJIDEJIJEGHJJJEEJHIJJHJDJE?>7@>D:997;::@??>>CIJFIGHHJF?===>@CBBCECJEBC<<3++,:;7EJHFFJFGJEB>>??FF=:7878<7/>@IGFJGBA?>2.**,::EFCCEDFEEEIFGDBB1***'&&')))147DCEC@9883))///---.6893333:D@<//.:;678>EDGCBB@?AAHGIHE@?B@>?=???CEJGHIHJHEGEDJJGFJJGFFIFDEBF?3224;;82++('''///7999::DBDEEJJHHJJJJHDBEGCFFGFFF<;;>>4,-,,,,4C==<=ACBB;430-,,++.:@?=?AIJGJHJGFGIEJJJG??4030,--211-+*)&&%(0167787896222454334636::8-.-,/071269899985543554548765667:888777444345556655535556778988767789;;=<7766:9987786776656665555750,*+))'(+2565570//+).(),'3876666875323432298964443442234874334697822214445543456844253444665555555567<97*)(('(('.''%$%'(+-0122445567766566666666652211337755564111497855323323556575555522238:;;:88765442...0658655434353///1888986655644556554454322256986654433233.+++,**5765333455669<:7664454443387788;44436555666767556521113454111255798866654312345544423423348::9999644575584333665667887899::95.--..64112565576334479973334,,,-///055559654344557655/-('''31223310025766864544;:=97776665566643235JGHCIDGIHEIHJJJJHBDHGD31/,14+-554677;;BFGIF@>89<<BCC???BB8=63&&)-'<777AABGC@>:<CHCDDGECBEGEFGH??@@+++-@==JJIGIGJHGIHFJIJJJJJIJGFGHIJJIJJFEDE;8>DDA::>40?==>FJJDEDEJJJIDJJHHJIFJJJJGJGJECCJHJJIF>;;<@@@DJIJGDJIJJJJG<;:4211>7659B@DEJGI@==='&&')11+&&/28(&%&'&&%%%&&'('(+,--780../00///>BGFFIAA2223>?BE::;FFFJJJJIHIGJJHJFIJH:::5/..14.+,,224,'%'*/0/////064344C@423271111FD@CB7660+*0422.//&&&&''&&&&))+6555DECDEJJIEEDJJJJIIJJJIEJHDGD::::FJJIIJHGGJIFHECIIIJFIJJJHGJJJJJJIFIJJHJFFGJJIJHJHJHJJHFGDDCCJIFJFJ:54544:987778?A@?@C@=@CDDIFGEGFIGCCCEJJGHHGGJEGHFJJFJJIJJGG>===DIGJDFC?)))+::7020''++199===HIHJJJJJJJIJJJJHIJHFJGJGIHJIJHIJJHHIJJJJEJHJCB*('''%$$$'3565;<@HFEFFDCBADECE@ACA><:9-,,666)$$$%%&/(''''<=>??BGCDJGDGJJEGJFD;99:=@B=B8?BCBAA;;89:FJJHJJJGJJFGHJFJHBBACEFFJGJEJFJJIJJIJJHJJFJIGGJJJJFJJJJJJJJBEDDHJJJJHJJJJIJGGFHGJJDGEFFFEJHGGFEJJGGJGJJGFGJJJJJJEJJFJIJJJJJJD.,5,-GGDHJHJJIGJHJFJJJJJIIIGIIGJJJJGFJJJHJJJJJFGGHEJGJJJHJJHJH=7799:>90))-*()),--,,2('))'+++,+++,50*+<456?DDFJFIHFGJJJJJHJJJJJJGJGFJIJJFJJGFJJIJJI8//0GJJJJIJGIIJGGIIJIGIJHJIJJHHJJHHJJJFIJIJJJJJEGGGEED?GHHJJFDDFJECJJHEHFGIEIGF>=*--05<JJC@A@<;;;:;4444C?A0/.*214///-7330123DFGJJHJH999:JJJGJGJFFJHJJGEFJIGEFH@@?AJIH@??@JFIFFCDJ=====IJGEE:::>ACGIJJJJ<GJEHD999<JFEFEHFEFCJIGGIJJEGJJJHJGJJJJFHIEJFEJGJJJFAFCF=A=:5+((%''(,-+,,..)/8<?CDHCFEDIJJJFEAA?@BJJJJJGJJ=>>=E>>A@;:6445IFJJJGJJJIJGJHJJJFHJJJHJGEDCC>=IDG4333CFCHD?<1/)))).7899;>ABA9:9:JIHJJJJJGIJJJJHJHJJJHGHHJJHJJIGEJIJGGHJJHGJJFFJJJJJJFHJJJJJ@ABCIJFIHJJJJJHIJHE?;89EIJJJGJJJHJJJGJGFJHJJJIFJJJJEJJJGJJJJJGHIGJFGIJJJJJJHJHHJIJJJIHJJJJJJJJJJHIJHJGEFJJJHJCDHFJIJHGJJEFEJJJJFJJJJJJJJJFFDEHD@63//-+*'&&&9ADGHDJC>HJF////50278EIDABBC@@?@BDDEEDEDGDDEFJJGJJ>HFGIJHJJHJJJJHJJJJJJJJGHJBGEFGAACCHJECDDHHGGHJFEJFD8778AFD@?@@IEEGGGJJJJJJJJJHFJHGJHIJCDDDFFJFGGJJJJGEDADDCHJJJGJGDEB>;62232*&'29=DEEC>=1019CDB=<1111B==DEGJFJJGJJIJJGJGJHJJIHHHHIH?9>?JJ<JJGGGHGGGHJGGDCC@CBC?DEED&&&)()-1..00*'',+-...,/-17699;;ADEGD@CDEEEHDDJDDJIGFCEF?///@@DJJGBC@@@AEJJIDB?AAD??@@?<;<9:82/..-+)(+-.><;?>?EFGH<BDBA@BIEJHJIJIGEDJFDB,,,/%%%''(',.-...46:<@@?>=?::CAHB@@AC88::@C??>>A@BBIIFGAAAAECEDEFJF>==?==?FFFBBCB==@HIGJJJJJJGJJJB>=?BGJHJJJJJHGFJIGJD=>=>IFJFFJHDDBCB>BCAEDJGGECFCACEAJEDDDEEDGJHDCJJ@@@@HFGJJJJIJJHHHJJFJJJJEDABDGGJGFAABDGD:9889>@999:;;=@B<>=<CD????4332-'%%&&&'(*+6379:AB???AECFJHJHIJIJJGFJIJJGGHJIJGJJJIHIJJJGGFJCEEFGCFC@?CBCJGJGJHJJIJJJJJJJIJHHFFJEEFJJJDFDJJGHJJJJJJEJFJDBED7=7,,,)''(JJHA:911('''))(().0*41111@JFHJJJJJIHHFCHFIJGFEJJJJJJJGHGGIDDDFBEJFJHHJIJI@::2/.01?A=>@;=<88:9:66;AGJJJ>@?;;<<HJIJJHHHIIJJJE?::;<476***+///.,+
@Glass_F3P_1_D3_4_2_13
ATGGGCAAATATTTATTACGCAAGGCGACAAGGTGCTGATGCCGCTGGCGATTCAGGTTCATCATGCCGTTTGTGATGGCTTCCATGTGGGCAGAATGCTTAATGAATTACAACAGTACTGCGATGAGTGGCAGGGCGGGGCGTAATTTGATATCGAGCTCGCTTGGACTCCTGTTGATGAGATCCAGTAATGACCTCAGAACTCCATCTGGATTTGTTCAGAACGCTCGGTTGCCACCGGGCGTTTTTTCTGCGTTTGGCAGATCCAAGCCTCGAGCTGTCAGACCAAGTTTACTCATATATACTTTAGATTGATTTAAAACTTCATTTTTAATTTAAAAGGATCTAGGTGAAGATCCTTTTTGATAATCTCATGACCAAAATCCCTTAACGTGAGTTTTCGTTCCACTGAGCGTCAGACCCCGTAGAAAAGATCGAAAGGATCTCTTGCAATCCTTTTTTTTCTGCGCGTAATCTGCTGCTTGCAAACAAAAAAACCACCGCTACCAGCGGTGGTTTGTTTGCCCGGAATGACTACCAACTCTTTTTCCGAAGGTAACTGGCTTCAGCAGAGCGCAGATACCAAATACTGTTCTTCTAGTGTAGCCGTAGTTAGGCCACCACTTCAAGAACTCTGTAGCACCGCCTACATACCTCGCTCTGCTAATCCTGTTACCAGTGGCTGCTGCCAGTGGCGATAAGTCGTGTCTTACCGGGTTCAACTCAGACCGATAGTTACCGGATAAGGCGCAGCGGTCGGGCTCAACGGGGGGTTGGTGCACACAGCCCAGCTTGGAGCGAACGACCTACACCGAACTGAGATACCTACAGCGTGAGCTATGAGAAAGCGCCACGCTTCCCCAAAGAGAAAGGGCGAACCATATCCGGTAAGCAGCAGGGTCGGAACAGGAGAGCGCACGAGGGAGCTTCAGGGGGAAACGCCTGGTATCTTTATAGTCCTGTCGGGTTTCGCCACCTCTGACTTGAGCGTCGATTTTTGTGATGCTCGTGGGGGCGGAGCCTGTGGAAAAACGCCAGCAACGCGGCCTTTTTACGGTTCCTGGCCTTTTGCTGGCCTTTTGCTCACATGTTCTTTCCTGCGTTATCCCCTGATTCTGTGGATAACCGTATTACCGCCTTTGAGTGAGCTGATACCGCTCGCCGCAGCCGAACGACCGAGCGCAGCGAGTCGTGAGCGAGGAAGCCTGCATAACGCGAAGTAATCTTTTCGGTTTTAAAGAAAAAGGGCAGGGTGGTGACACCTTGCCCTTTTTTGCCGGACTGCAGCAGCCACTCGTAGAGAACCGGCTAGCGTCAGTTTCACCTGTTTTACGTAAAAACCCGCTTCGGCGGGTTTACTTTGGTCATCGAGTGATTACAAAGCAAGCAAAGAAAAAAGGCGACAGATTACTCTGTCGCCTTTTTTCCTGACTCATAACTTAGGTGGCGGGCTAGCGTCGTGGTTTGTCTGGTAGAACCACCGCGGTCTCGTGGTGTACAGTACAAACCCCGACGTGCACAGCTGTCACCGGATGTGCTTTCCGGTCTGATGAGTCCGTGAGGACAACAGCCTCTACAAATAATTTTGTTTAAGAATTCATTAAAGAGGAGAAAGGTACCATGAGTAAAGGAGAAGAACTTTTCACTGAGGTGTCCCAATTCTTGTTGAATTAGATGGTGATGTTAATGGGCACAAATTTTCTGTCAGTGGAGAGGGTGAAGGTGATGCAACATACGGAAAAATTTACCCTTAAATTTATTTGCACTACTGGAAAACTACCTGTTCCATGGCCAACACTTGTCACTACTTTCGGTTATGGTGTTCAATGCTTTGCGAGATACCCGAATCATATGAAACAGCATGACTTCAAGAGTGCCATGCCCGAAGGTTATGTACAGGAAAGAACTATATTTTTCAAAGATGACGGGAACTACAAGACACGTGCTGAAGTCAAGTTTGAAGGTGATACCCTTGTTAATAGAATCGAGTTAAAAGGTATTGATTTTAAAGAAGATGGAAACATTCTTGGACACAAATTGGAATACAACTATAACTCACACAATGTATACATCATGGCA
+
))*//1,*))''%%$$$$%%%+/2BEFEEIFFGJJJGJEJIDDAEHJHJ@@??GJEGHGACBDJJGJJADJJGDFJIJJ@@@AHJHHE****.224523ACGDDCCA>A;;0///---.223IJJBDDCGJJIGGIJCCCJJJGJFDFEBIIEJ?<;:::.,,,?;=BCHJEHGJC>>>((''./DJJJIJDJCBGEJCDDEHEJFHEJEJJJJHJIJJJJJIJFGJJHDFJJJJJJHJIGGJJIHJJH>%%%%%%%-,5;>????CGJFJEGEFJJJJJJJIJJJGJJJJJJHFC@66JIIJJGJJJIHGJJJGJIJJJIJDFE<<?@;FJGGDGGJFF78A>>A:0//1;877685***-6@@DJ9999FJGJIIFGJIJJJJIJJJGJJIJJEJFJJJCEDJGICFHGGGHEDHBD??>CE--,+-02=>87/--.050))03+***(''''5559:=EIJGDDGJE@C<;<+*%'+,--.26::;>GFJJJJGFJJEGFJHHJFJJDACCCBBBC6554/.-+'+))'%&&''0112DDEJHFEFEDDGJJJJJJJJHGJJ@?::CIJFGFAA=<751112;AIHCFGIHDGJGJ?>FEJJJHJJFJJIJHJJHIJHE999:EDEGJHJJJJHGGIJJEFGEGGCDAA?:*(%'/3.-/+++1:;JJJEJEJJJFJJGJJJHJJJJHJEJIJJJJJHAEEIJIJEABBFC7778E,+++-0)&&%%%%**)))+.212<JIFJHIFF///.111100,-'&'(45:DFG--&&'(JGJGDIJEJJJJJJJEHJGHIJJJGHFJGIIFIA<=EDJHCEJGDC;647IFJHGJIHJJJG///2@D=GECEIJCCCA21A<*))++('*+*,-'*))'&%%%&%%&-0666:***-A@BGDDBADFCJJHJJJJJJHJDGEHJHBAA<:..67IJJJGF>A:9::>843248;DEJEJJJJJGJJIJJJJJHJGJHJJHJJJJJJHJJJJJFDDCJJJIGJJFEFE+'''579::93020/40.('&&+-00340./1356?@@CEGFIJJJJB?>?JJJGHFJJGJJJJJJJJJJFJJJFGE<<;<GJJJ?EJ?@GADDBF@;;?JJJJEJJJIJJHDEJGJHGHGFHFFB:6668@EHHJGJIJGFGJJJIJGJJFDBHDEHJDFJAAA@22153321257>@?A@@?888CAH@??A?EG<::77679EFIJDCGJGCCHFHFFGIEGHIJJJJHJJJJJJIGHGIHJJJJHJJJJFGJFJIJF=?7?AG@861++++21,))*&&%&&%%%%&%&(()-.0>?>A>76650../01/@BJAFJGHG==<CDCJHGDGJ;;;;AAC@<<:/-=,++,96BJ>>>;;<;EJJEHEHJJJJJIGFFFDEF::;JJJJJF9998-+++?5222;>9885.475ADJD<1111<<@CFFIIJIJGJHJJFHGJJHHIJEBBAE;;;31,,*-3)''++2---,111222/)))00))))///0999<+++=666698;9;99;?FCGCBE@JJJJHJJIJHGJAGFHJJIFBACE=98C556850//01112BCEDDGJEJIJGJEFFJJ@9IJIIJFJJFJHJHCJFIGJIJJIIJEEJHJ3334@AHJJDJJJJIJJIJGJJDAA:'',''*.-,';3JCEFDJEIJJJJGJFJJJEJIHIJJJJJJJJHHGDJIJJFJJEFGIGGJEEJJJJFJFJJJHJJCBABE?:/32+**)--2<<)(((.;;CA33FGIJHCFDGJFJJHGIJJJHJJJHGEJGHJGCB?@ABCDHIJA?>?@DHJJIJIGJJHJFJJHIJJJJJJIHJJJJFGJJE@<;;;;DD;)))*:;BADAEJJJBBBAD?51,*(+***''''*++9DFHEEEFJJJIJFFIEDFGDIJIJEDJJFGIHJJJJJIIJJJJHA???JGJEJJIFHJJIHIJJJJJIJGJHIJJJIJIJIIJJIJFGFJHHJIJJJGJIFGJJJGDHIJ===FJGJHJJJGJJJGJJGGIJCECACBJIJJJFIJHHIHGGJGGGJFGJHJIHHIEIJJGJJGGJGJIFJGGJJIGIGJH?<<8.,+
@Glass_F3P_1_D3_4_2_14
TCCAGACCTAGTAATAACCTCAGAACTCCATCTGGATTTGTTCAGAACGCTCGGTTGCCACCGGGCGTTTTTTATTGGTGAGAATCCAAGCCTCGAGCTGTAGGACCAAGTTTACTCATATATACTTTAGATTGATTTAAAACTTCATTTTTAATTTAAAAGGATCTAGGTGAAGATCCTTTTTGATAATCTCATGACCAAAATCCCTTAACGTGAGTTTTTCGTTCCACTGAGCGTCAGACCCCGTAGAAAAAATAGAAAAAACTGTCAATCCTTTTTTCTGCGCGTAATCTGCTGCTTGCAAACAAAAAAACCACCGCTACCAGCGGTGGTTTGTTTCAGGATCAAGAGCTACCAACTCTTTTTCCGAAGGTAACTGGCTTCAGCAGAGCGCAGATACCAAAATACTGTTCTTCTAGTGTAGCCGTAGTTAGGCCACCACTTCAAGAACTCTGTAGCACCGCCTACATACCTCGCTCTGCTAATCCTGTTACCAGTGGCTGCTGCCAGTGGCGATCGTCATCTGTTTGCAGGCTGACTTCAGACGATGGTTCCGGATAAGGCGCAGCGGTCGGGCTGAACGGGGGGTTCGTGCACACAGCCCAGCTTGGAGCGAACGACCTACACCGAACTGAGATACCTACAGCGTGAGCTATAGAGAAAGCGCCACGCTTCCCGAAGGGAGAAAGGCGGACAGGTATCCGGTACCGGCAAAGGAGACGAACAGGAGAGCGCACGAGGGAGCTTCGGGGGAAACGCCTGGTATCTTTATAGTCCTGTCGGGTTTCGCCACCTCTGACTTGAGCGTCGATTTTTGTGATGCTCGTCAGGGGGGCGGAGCCTGTGGAAAAACGCCAGCAACGCGGCCTTTTTTACGGTTCCTGGCCTTTTGCTGGCCTTTTGCTCACATGTTCTTTCCTGCGTTATCCCCTGGCTGATTCTGTGGATAACCGTATTACCGCCTTTGAGTGAGCTGATACCGCTCGCCGCAGCCGAACGACCGAGCGCAGCGAGTCAGTGAGCGAGGAAGCCTGCATAACGCGAAGTAATCTTTTCGGTTTTAAAGAAAAAGGGCAGGGTGGTGACACCTTGCCCTTTTTTGACTGCAGCGGCCGCTACTAGTAGACCGGCTAGCGTCAGTTTCACCTGTTTTACGTAAAAACCCGCTTCGGCAGCTTACTTTGGTCATCGAGTGATTACAAAGCAAGCAAAGAAAAAAGGCGACAGATTACTCTGTCGCCTTTTTCCTGACTCATAACTTAGGTGGCGGGCTAGCGTCGTGGTTTGTCTGGTCAACCACCGCGGTCTCAGTGGTGTACAGTACAAACCCCAACATGCACAGCTGTCACCGGATGTGCTTTCCGGTCTGATGAGTCCGTGAGGACGAAACAGCCTCTACAAATAATTTTGTTAAGAATTCATTAAAGAGGAGAAAGGTACCATGAGTAAAGGAGAAGAACTTTTCACTGGAGTTGTCCCAATTCTTGTTGAATTAGATGGTGATGTTAATGGGCACAAATTTTCTGTCAGTGGAGAGGGTGAAGGTGATGCAACATACGGAAAACTTACCCTTAAATTTCTTGCACTACTGGAAAACTACCTGTTCCATGGCCAACACTTGTCACTACTTTCGGTTATGGTGTTCAATGCTTTGCGAGATACCCAGATCATATGAAACAGCATGACTTTTTCAAGAGTGCCATGCCCGAAAAGGTATGTACAGGAAAGAACTATATTTTTCAAAGATGACGGGAACTACAAGACACGTGCTGAAGTCAAGTTTGAAGGTGATACCCTTGTTAATAGAATCGAGTTAAAAGGTATTGATTTTAAAGAAGATGGAAACATTATTGGACACAAATTGGAATACAACTATAACTCACACAATGTATACATCATGGCAGACAAACAAAAGAATGGAATCAAAGTTAACTTCAAAATTAGACACAACATTGAAGATGGAAGCGTTCAACTAGCAGACCATTATCAACAAAATACTCCAATTGGCGATGGCCCTGTCCTTTTACCAGACAACCATTACCTGTCCACACAATCTGCCCTTTCGAAAGATCCCAACGAAAAGAGAGACCACATGGTCCTTCTTGAGTTTGTAACAGCTGCTGGGATTACACATGGCATGGATGATCTCTACAAATAAAAGCTTGATATCGAATTCCTGCAGCCCGGGGGATCCCATGGTACGCGTGCTGAGGCATCAAATAAAACGAAAGGCTCAGTCGAAAGACTGGGCCTTTCGTTTTATCTGTTGTTTGTCGGTGAACGCTCTCCTGAGTAGGACAAATCCGCCGCCCTAGAATCGAGTGGCGCCTGCAGACGTAAAAAAAGCGGCGTGGTTAGCCGCTTTTTTAATTGCCGGACGTACAATCGATGCCCCGGATTGAGGAATCCTGACGACGGAGACCGCCGTCGTCGACAAGCCGGCCGTTAATTAAAAAGTTAAACAAAATTATTTGTAGAGGGAAACCGTTGTGGTCTCCCTGAATATATTATACCAGCCTATGCATGCCCGTAAAGTTATCCAGCAACCACTCATAGACCTAGGGCAGCAGATAGGGACGACGTGGTGTTAGCTGTGCTCGAGGTGAAGACGAAAGGGCCTCGTGATACGCCTATTTTTATAGGTTAATGTCATGATAATAATGGTTTCTTAGACGTCGAGTCTTACGCCCCGCCCTGCCACTCATCGCAGTACTCTAGAAGCGGCCGCGAATTCCAGAAATCATACCCTTAGCGAAAGCTAAGGATTTTTTTATCTGAAATTCTGCCTCGTGATACGCCTATTTTTATAGGTTAATGTCATGATAATAATGGTTTCTAGACGTCAGGTGGCACTCGAGTTGATCGGGCACGTAAGAGGTTCCAACTTTCACCATAATGAAATAAGATCACTACCGGGCGTATTTTTGAGTTATCGAGATTTTCAGGAGCTAAGGAAGCTAAAATGGAGAAAAAAATCACTGGATATACCACCGTTGATATATCCCAATGGCATCGTAAAGAACATTTTGAGGCATTTCAGTCAGTTGCTCAATGTACCTATAACCAGACCGTTCAGCTGGATATTACGGCCTTTTTAAAGACCGTAAAGAAAAATAAGCACAAGTTTTATCCGGCCTTTCACATTCTTGCCCGCCTGATGAATGCTCATCCGGAATTTCGTATGGCAATGAAAGACAGTGAGCTGGTGATATGGGATAGTGCTCACCCTTGTTACACCGTTTTCCATGAGCAAACTGAAACGTTTTCATCGCTCTGGAGTGAATACCACGACGATTTCCGGCAGTTTCTACACATATATTCAGGGGTCAGTGTTACGGTGAAAACCTGGCCTATTTCCCTAAAGGGTTTATTGAGAATATGTTTTTCGTCTCAGCCAATCCCTGGGTGAGTTTCACCAGTTTTGATTTAAACGTGGCCAATATGGACAACTTCTTCGCCCCCGTTTTCACCATGGGCAAATATTATACGCGCAGCAACGGTGCTGATGCCGCTGGCGATTCAGGTTCATCATGCCGTTTGTGATGGCTAGGTCGGCAGAATGCTTAATGAATTACAACAGTACTGCGATGAGTGGCAGGGCGGGGCGTAATTTGATATCGAGCTCGCTTGGATTG
+
&',,-,***%$$%*,)'&&*,*,4766658878<ADHHJIJGCDEJHJJJEEBAACIHHDG0000?4444;GC>==?@GF87<989::45479;989<HDI)))))3('''.0/,&&')8;=ACDCG;;==DDEEJAD:JFJCAA=<?>AJEFCCFHCJJIDDBC<:559<>840100555;;<<>@<<<44239---789DJDJJFEJ@FJJJEDDDBCFJC?ADGJCJJ;<;;HF::9889<;*(%$$&/20/1('&'.,))''$%++-.26646:>C*&&+((((00A>>>>BBCIJHJCACEDCHHJEFJIGFJEECABCDJEA@@AAAAA/-,,'&&&(.41116?CJJEJJIDJJGGJJJJD???<<::<>CJJHGFEEHII@@EECA@A><7770--./211..2112121155EJHJFDJCBCEGIEJJEJJA@@?)88:FIDFHHIGBBEEJJ....==:9:;>=6456986791**+JIHGD8JHFJJFJIJJIFAEI?=<=B?.++)***./**&&&&(*&%'%'*'%&&%%%&%%'(&%%%$%##$>=<<<;:611136643337@DDHG>??IGEFHFGEFGIFFIGJJJIJJGHD:?JFGJJJJDEDCGAAA@=*455HIJJHIDJJJCEFEJGJJEFJJFJ))()?@JDIHHJJHJEJJHJHDFJJJJI@@BGGIGJJFI>>>??=<640(00+*)*)*)))()(''&''')++8;=BDC7644566;0))/&*)*GIJHHFCC-,,.:<7669=:AGJJJIJJJHJJJJJJJFIHIJHIJEGDCDA9997222345B3333AFJFIHJD@A998:?GJJJJJGJJJHJJJHFJJJGD@JDCGEFJJIJFFJE?DC>E;B>==@DEG>JGHICJGJFJJGJJIJHGJJJGGJIFHJHJCJJJJJJJGHJJEEGA<<2)$$$$$$*2467@@CCJJJFJJIFJIJJCE@AEIHECD<<CDJJJJJGHJJD766889889;69971011(''.89::<9976***.**+0643BHJJBAABGFEFEEGGDDEHB<<<***8DAAAAGEJHJEJ=76<@7GIJHHJJJHIGJJJHHIIFCJJD<7B>E>(&'.-,--4;AA@====>:3224EIJFGGEJHAA>?>300/2+?@8888@AF@?;;;<CEBB=:***+.330)('''%(((.*5??A@@A@@AJJJJGDDBCFF:999==<CC<DHJJIGC??>?GDFJBBBABFD765526?@GGDB@CJEA?DEIEEFBDCCIIEFIEEGHCD<<9899DD<<<<@?@@JFHGHIEJGCCCDJJJF888////..,'&()**+44667-,,((((()((23;<65666:99@DDA>>A?G@<:;IJGJJJDBAB?BCDJHDB,,,5?@?>?D>>>>?@BGHEFFJJ974+;HEGGGDAEFFJHC@=@8AEJJHJEFCBBD>@@ICEFFJFGJGJGFGEGJJIIEFGHJEHFJJFJ??C9JDJJJIGCCHGGEDFB@@B?@>>;724ADFGGCDDBFIJGJJBBBIFIIJJEFJDEIJGHDJJHHHJGJIJJHJCFBBDGIJEFHAC?4?6.,,-.3*%&&+22<978''DJIGFEEEGJDHE79.HFDCECGJEJFHHJJGHFEDEJJJFCABBACBHJIIHFJJHJBBFEDE98788@@7'''''@??@@@EHJDEHFEHHB?=EJJ<55=@FJEDGHEJJEA*(((-.12-())2233CDIDFEGHJFJEIGEGIFBBCFJJEEHCA@BGEFFJIIJIFJIFDFFJHJJGFFEHGJJJHHHGHJCGFDFGDDJDCBAAGEFDDHECCDBHDEJJFDCEDJFDEDCE?AEDCFFEHFDDJDJ333((((7<ECDBDC@FBHEHDFEEC@?>?FGDGEDHFDCDGECBAAABCGDDDCDDCCEBEJJFEDECFGFHDDFDEEDEDA@@DCBDDEJJJJJHCBB?A@AJEDGFJJCDBBCDFHGDCDC@BABECGEDCEDFDGEDDAACBCGJFICECFDGCDABCAAB@@@>=?>@DAAA@A>>6//346877A?@@ABBCEAABF@@@>???CCC8:@<:300574))88777466;><77::9;;<=:9::;;:;@9?+((((66'9999:999<=@?>=><<;;<<8778;::777:2112>66;;<<>9777:89:<=:87655557:9<=<<98999555>=<9:>?=9988:9896677:,,,8897776:8667;943379<<<,**+&&&(3.,++-.1246:9//12312999:7654679<97789;:76669222@3225487880//2;;=>FEFIJFHGGHJJFFEDHHJJJJJJEJHJJHJ545FJJJFGFFGIFIFHFBDCD>=334/21+***()+)001>:33../+))*((--0/1..+''((())*@@;9999:985B@>@8:99><>><<<>@?<AA@A?EFJJJJFJJJJJJJJJIFJGIFGIJJJJHJDE82-9EGIJJDB@@EDJDEEHJJGDG988:?@::99=86(''(1-''ABHFJJJJCDEFIJJJGJJJHJJJIJJFDE@@F@78@EJ;;@EB=;;/..//,,,BF????FJJHJBEEEJJIDJIJJHDJIIJFIJJJFFGJJJJJGIHIJHJJJJEFFDIFIJIJIFEHDJIDFFEJDEEGFHIJIIGHJGJHFJII:::::<F5444****2124<:9::JJIJJJJGGGIJAABCJHBECDJHFJJJHJJG??>>DEH?JBJCJHF?=>/'''(<00BFJDEIDA?>BFAA7<37AEBD@@AAIFGHGFFGHIEDJFEDEBABBGGDGJJJJFDGEFJFGDED>=>>@HAAAAFE22116/+*+-,,86677EGEHEECCEGEE=8978:::@@==>GGJGFJIIJFFBFEIJJJJJFIJFJHJJIJD;9?98;99BDJIJJGGDHDFHJJFGDGFJGJJJJFEEGFF66@7.&&%%&'45,+)(()+,*).+**59:@CBBHJJGGGJEHCDD@>ADJJJJHJJ;??==B889GJFJCFFHHHHJJHIHJJJDBCJJJHJJFFCEDDIJJJJJFBCCGFHGJJGGJJJJJJJJHIJIH==;;*(FJJGJDGJJFGJGJJJJJJHJJFFJHJJGJ<JJJJJJJJGJIJIJHHJJJJG>>9===;'388<G@CCBEHJIIHJJGJCFGHFCDCFGJJHHICCHEAAA?@AAD==>2,*//-'%$%%'&&'15=32221288JBB766((((9:9;3,0009AFEEFJJJJJ;J>B@E????GFCDGH)(()6557?DGDGJGHEFGGHIIFFEFJFIHBCCCJIJJFIJHFF@@878775774343)&%''('&%$$$-/*+++,4668?=<>???@ICBDD?B@?22FJHJIJJHJJJJJGJJJFJJJJJJI@ACD63223+**),,.<>@J??>>CC>FFFFJJFJJFEEHHHJJJEC<8892,**+++>CEBBBFDJJHJGAGADEFJIJJGIFJJJJJJ9889722..&&&%$$%%$$*+)))1;;<=EGHBDCHJJJCCAC<;;;GJGFGFHJJJFCEGHHDCCHDB>9((./0::;ADCEB?>??<A:<B@AIDEFFJIGJJHDEDJHIJJEEFFJ<8:699::CJ;;777887::DIEECDDD>7777210-*&
@Glass_F3P_1_D3_4_2_15
ATAAACTTAGGGCAGCAGATCGGGACGACGTGGTGTTAGCTGTGCTCGAGGTGAAGACGAAAGGGCCTCGTGATACGCCTATTTTTATAGGTTAATGTCATGATAATAATGGTTTCTTCAACGTCGAGTCTTACGCCCGCCCTGCCACTCATCGCAGTACTCTAGAAGCGGCCGCGAATTCCAGAAATCATCCTTAGCGAAAGCTAAGGATTTTTTATCTGAAATTCTGCCTCGTGATACGCCTATTTTTATAGGTTAATGTCATGATAATAATGGTTTCTTAGACGTCAGGTGGCACTCGAGTTGATCGGGCACGTAAGAGGTTCCAACTTTCACCATAATGAAATAAGATCACTACCGGGCGTATTTTTTGAGTTATCGAGATTTTCAGGAGCTAAGGAAGCTAAAATGGAGAAAAAAATCACTGGATATACCACCGTTGATATATCCCAATGGCATCGTAAAGAACATTTTGAGGCATTTCAGTCAGTTGCTCAATGTACCTATAACCAGACCGTTCAGCTGGATATTACGGCCTTTTTAAAGACCGTAAAGAAAAATAACACAAGTTTTATCCGGCCTTTATTCACATTCTTGCCCGCCTGATGAATGCTCATCCGGAATTTCGTATGGCAATGAAAGACGGTGAGCTGGTGATATGGGATAGTGTTCACCCTTGTTACACCGTTTTCCATGAGCAAACTGAAACGTTTTCATCGCTCTGGAGTGAATACCACGACGATTTCCGGCAGTTTCTACACATATATTCGCAAGATGTGGCGTGTTACGGTGAAAACCTGGCCTATTTCCCTAAAGGGTTTATTGAGAATATGTTTTTCGTCTCAGCCAATCCCTGGGTGAGTTTCACCCCAGTTTTGATTTAAACGTGGCCAATATGGACAACTTCTTCGCCCCCGTTTTCACCATGGGCAAATATTATCGCAAGGCGACAAGGTGCTGATGCCGCTGGCGATTCAGGTTCATCATGCCGTTTGTGATGGCTTCCATGTCGGCAGAATGCTTAATGAATTACAACAGTACTGCGATGAGTGGCAGGGCGGGGCGTAATTTGATATCGAGCTCGCTTGGACTCCTGTTGATAGATCCGGTAGTCACCTCAGAACTCCATCTGGATTTGTTCAGAACGCTCGGTTGCCACCGGGCGTTTTTTATTGGTGAGAATCCAGAGCCTCGAGCTGTCAGACCAAGTTTACTCATATATACTTCAGATTGATTTAAAACTTCATTTTTAATTTAAAAGGATCCAGGTGAAGATCCTTTTTCAATAATGTCATGACCAAAATCCCTTAACGTGAGTTTTCGTTCCACTGAGCGTCAGACCCCGTAGAAAAGATCAAAGGATCTCTTGAGATCCTTTTTTCTTGCGCGTAATCTGCTGCTTGCAAACAAAAAAACCACCGCTACCAGCGGTGGTTTGTTTGCCCCGGATCAAGAGCTACCAACTCTTTTTCCGAAGGTAACTGGCTTCAGCAGAGCGCAGATACCAAATACTGTTCTTCCTAGTGTAGCCGTAGTTAGGCCACCACTTCAAGAACTCTGTAGCACCGCCTACATACCTCGCTCTGCTAATCCTGTTACCAGTGGCTGCTGCCAGTGGCGATAAGTCATGTCTTTACCGGGTTGGACTCAAGACGATAGTTACCGGATAAGGCGCAGCGGTCGGGCTGAACGGGGGGTTCGTGCACACAGCCCAGCTTGGAGCGAACGACCTACACCGAACTGAGATACCTACAGCGTGAGCTATGAGAAAGCGCCACGCTTCCCGAAGGGAGAAAGGCGGACAGGTATCCGGTAAGCGGCAGGGTCGGAACAGGAGAGCGCACGAGGGAGCTTCCAGGGGGAAACGCCTGGTATCTTTATAGTCCTGTCGGGTTTCGCCACCTCTGACTTGAGCGTCGATTTTTGTGATGCTCGTCGGGGGGCGGAGCCTGTGGAAAAACGCCAGCAACGCGGCCTTTTTACGGTTCCTGGCCTTTTGCTGGCCTTTTGCTCACATGTTCTTTCCTGCGTTATCCCCTGATTCTGTGGATAACCGTATTACCGCCTTTGAGTGAGCTGATACCGCTCGCCGCAGCCGAACGACCGAGCGCAGCGAGTCGTGAGCGAGGAAGATTACTTGCATAACGCGAAGTAATCTTTTCGGTTTTAAAGAAAAAGGGCAGGGTGGTGACACCTTGCCCTTTTTTGCCGGACTGCAGCGGCCGCTACTAGTAGACCGGCTAGCGTCAGTTTCACCTGTTTTACGTAAAAACCCGCTTCGGCGGGTTTTTACTTTGGTCATCGAGTGATTACAAAGCAAGCAAAGAAAAAAGGCGACAGATTACTCTGTCGCCTTTTTTCCTGACTCATAACTTAGGTGGCAGGCTAGCGTCGTGGTTTGTCTGGTCAACCACCGCGGTCTCGTGGTGTACGGTTCAAACCCCGACGTGCACAGCTGTCACCGGATGTGCTTTCCGGTCTGATGAGTCCGTGAGGACGAAACAGCCTCTACAAATAATTTTGTTTAAGAATTCATTAAAGAGGAGAAAGGTACCATGAGTAAAGGAGAAGAACTTTTCACTGGAGTTGTCCCAATTCTTGTTGAATTAGATGGTGATGTTAATGGGCACAAATTTTCTGTCAGTGGAGAGGGTGAAGGTGATAGCAACATACGGAAAACTTACCCTTAAATTTATTTGCACTACTGGAAAACTACCTGTTCCATGGCCAACACTTGTCACTACTTTCGGTTATGGTGTTCAATGCTTTGCGAGATACCCGAATCATATGAAACAGCATGACTTTTTCAAGAGTGCCATGCCCGAAGGTTATGTACAGGAAGAACTATATTTTTAGAAATTCATAGGGAACTACAAGACACGTGCTGAAGTCAAGTTTGAAGGTGATACCCTTGTTAATAGAATCGAGTTAAAAGGTATTGATTTTAAAGAAGATGGAAACATTCTTGGACACAAATTGGAATAAGCTGTAGACTCACACGATGTATACATCATGGCAGACAAACAAAAGAATGGAATCAAAGTTAACTTCAAAATTAGACACAACATTGAAGATGGAAGCGTTCAACTAGCAGACCATTATCAACAAAATACTCCAATTGGCGATGGCCCTGTCCTTTTACCAGACAACCATTACCTGTCCACACAATCTGCCCTTTCGAAAGATCCCAACGAAAAGAGAGACCACATGGTCCTTCTAGTTGTCAACAGCTGCTGGGATTACACATGGCATGGATGATCTTTACAAATAAAAGCTTGATATCGAATTCCTGCAGCCCGGGGGATCCCATGGTACGCGTGCTAGAGGCATCAAATAAAACGAAAGGCTCAGTCGAAAGACTGGGCCTTTGCCGTTTATATGCTTTGTCGGTGAACGCTCTCCTGAGTAGGACAAATCCGCCGCCCTAGAATCGAGTGGCGCCTGCAGACGTAAAAAAAGCGGCGTGGTTAGCCGCTTTTTTAATTGCCGGACGTACGATCGATGCCCGGATAATCCTGACGACGGAGACCGCCGTCGTCGACAAGCCGGCCGTTAATTAAAAAGTTAAACAAAGTATTTGTAAGAGGAAACCGTTGTGGTCTCCCTGAATATATTATACGAGCCTTATGCATGCCCGTAAAGTTATCGA
+
(())&%$$#$$'5@@@9989....JE=<==FIJJJEH;;;;JJJJJJJJHHIJHJGGBB?AGJHEB<:$$&'(,::<=HJJJJJJJJJJJGGJEJJJFJEGHJJGDB@A@++++A;7743338=23:;?::935,,,,,34@??445@IJJJHFEHJJJDJFD?@BBGJBFDEJJ....;550411145A@E?>>;?@FHDDA>665788888:?C:99BADJJJJIJJJJHHJJJHJJHJHHJJJJGJJIJIHHJHGJGJFJJJIJIJEJJJJJJJJJJFA99CGFJJJGJHJJJIJFGFIHGE=<==BCBAFEEDFHJJCEIGJIJEEFJJJJHFJJJJJFHIJI@=;><<>>?@JGJJJJJFIJJJGJJ9888@IIECDEHGIJJGFHJJJHEFJJJJGGJJ966EEAA<AA59JJFEGHHJJJJJJJJGJJGJJHJGCCBJJJJDDBAFJJCDGCCBBGFJJJJFBBDDJJGIHJ8999ECCCFJJJIJHJJHJJGJGJHJGHJJJJJJGIGHGJGIFJJEHEIFHGDBJJJJEJJJGGJJIBDCBF:<AC71/./0..++*,,@@@BJJJIGJCFIHJJFJGC7777D=>?>FHGBGGJA@@IJJGJDJBBCCJJIJJEEHEHJFEGIJFGE?FFFH988CD=>==IF??-..-,+--@EJGJGJIEIIGDIHCFJCJJJJJGJJHJJHGJIJF?@?AJIFHEJJDGJJHFHJJJJGJIJJJJIJFHJJJIJJIIJJJJJJJJIJJJJJJJJIHJGEFJJGHJJJHDDBFAAD@AIEJJJIJHDEFGGEJJIFJFGJGJHEGIHGA>./EJJHJGJJJGJJHJJJGJJIIJJJGJHJJJJHHG)(()JJJEB=84-,++++***(''('(..-015@DGDEEGIJJIIJJEFGFJJDIEFJHJA??JEC9I?B@CJHFHJFJ>=>?B544/..+4+++6?BGJIHEJJEJJFH>=;>JBBCBHJHGIJGEG?FDGF7667JJGJEHGJJJHJJJJJDJFFJGJJJHGGJJCCFDEGJJDGG@?<;A=?===GDJH;889HFIFA@@@JJIJJJGJGGHJJJJGJJJJJJIJJGJIHI4333D??FEGHEJJC@/775++127+++*.%%%&'1))002:A77>???DHFJJJJFFBCB?A?>;;8899BA@A=DB>@@B++++=EHDDDCFGJHEGBBA/.1223:;88DGEJIFGGGGJEGGHBBBAA@>?GHIGJJE<;-...DECEJIJJJJJJFJBCJHIJHHJ8@>344>=-+*'&%').5212137878;<A)'''8<?0000E@?@@ABFJJFC;CJ?CE77,,,,.@A<9:=JIACC=<744485411011/12:;=CCC00-'''4*((*.('(')()))-,'.59A99513JJDEEDJEGFBCCDJJAD?55?3//IIFIJIJJJJFEHJJGJI88875555-,,-*))(()016CBCCDA@EFDGGDDJJJJHJFIJCJGIFDHEGF7777JHJIIA;:::DGEA@@?@IEJJGJJJJJHEF50/,,6@BFFHFGFJHJJIJJJJJCBD4331+-,*+.+---.>CAEFGFDDHJGHJJJJIJJJJJJJF7777??JJJHJJIJJJJJJGJJIJCDIEEFIHDA55))*+*)*((,)*0*?CIFJGHHHIJFJJJJIJDBA<;;=<?FADIJJJJHJJJFJJJJFJJDDCG=<62??@IJ<;:+77:A@??@B@@@ECBACF986577==>><>=B6)'*>9:GBGGDEIJJJGHEDJJJJJJJEJJHHHDDJJJJJIJGJJJJJJHIJ@A@;FDF213ABEJGFJJJJJFJJJJJJJJIJJEJJFA@F@A:869@?===CCA@5=>?@ACD@<DB@B<4/226H?>:<:8999<=CCF@?@BJJA@A@HAHJ>=>>EJJJEFHJHJHJHIJGJGBAAAHJJJHGJJJJHAA@ADB@800+'&&/IDDHAFDDBCFEJJJJJJJHJJJIGEEJIJDJJJB>JC?A4;CAAB>EAJJHJJJGJHGJDEEDBJHHIGBB@CCEEFGGIEA<JGHGJJDCDDJJJIA::?;;::<=GJJJFJJFGGJ;=;-.--=6)***3444<<GICFDGJJJIJJJFJHEFDHEH@>??DEGCDEAAGCBAC<783444@=<8+/))&$$%&&%%&)6<ABBAABBDHFIEFCDI?=<=FJJG?14::?DH@GIJFBCEJJHFFHJCB?>@;=A=>AAHGGBAB@CEFJFDDJIHHJJ>?>BJE>==>FJJGDA>A>2222::<;>>;JFJGIA;@IGD@???CDDCDDEJJIJJIJJEE>=857/)((+/23<>@@D=DJIJFDJJDFGFF<999346;5,,,044769:9::7330---/:895532/4189../:;;<::<84/'(&%$%',,'''',))&&0111DJJEFFDHJEHJJJIHJDDD222>BCJ8,,,3334-,)'''%((1;>>BAGIHEJJJHGIJJIEHJFDBBDEJCC>;9<:>>JFIFJJIFFJGJHGJIIIHEA;:;<A888:@DDFGJEJJJGHJJJHDH-)HIHIFJJHHJDEA=?CC@FEJJJJJJFDGJJEIJJJJEJA??@GJJDEJJJJIFJJHJJJIHJJIFFJGFHFJIJJBABBIHIGJIJJJFJIEJJJJJGJHJJEJHFJJIJJJJJJJJJJJJJHFEHGJDDGF)))'&&&)+9;:;==AEJHABACGC7BA6:DDJJJ@?@?JJJJGIJDDCJHFDCCCGJGJIFDCFJJJEJJFJJJC>>>>AF<:;<HEABCGFDDGJJJIGIIJJJJIJGHIFJGCCJE<.--.9996655IJHHGJGHDJB:9BFIBBBDFJJFGHFIGJG;333<JHIJJFDFB21-'.*,+%'('&'+,.7+))*(((&&''---@HHJEIJHEGJJJJGJJJJJJJIIFCFHJJEJJJJJHJJJGJHJJDFGHIJJCCF?>?;<<?ADJJJJIJ????IJJJFIJGHJFJIGGJJJJJFJIHD@=?><?>>D0/,,...-'%&*((--..0447354453777EGFJFJJJFFJGJJJJGJHGJJDFJJGBBEDADDFGJHDJIHECEEGJJIFGDEJGFGJJJGHGJDC??@GJJGJJJJ@@@AHDDGJJGJEDGJIJJJGJJJHJHJJIH<<<>JJGFJFEJJJHJJJEFBFEJGJIHJHHJJJJJJIJJHJJJJGJGJCEEC<===J?FGICB>??JD@?FC?<<<C9DFJBACBCB?9889@@@@EB?7:'%&(&41112?AFF?>>*****-&'&&,33233;33223332:''''HIHJJIHJJJJJJJJJHGJHJJGJJJHDDCBBB:=AGEGEGJJA;;;AHJJHHGJJJCA@AGJ@@<:;CCCFFIEGIIFJIIGFE@@?BFDFHGGE<<IJJ==3+'%$$&'')&'$%()/-2;:::GJJJDBEBG@==/)(()-.593/..0FBCEDDJEF1)**21244;AIJFFDFC?;:;<11**+DEHGHJEDGJFJGJJHIHJDG==;:<A>?;;::>=?ABBBA744542123450)979+***GGCCDDDD>>>EHFI;<;8;877100020&%%%04?DHJEFHJFIHJJECD;:99882)((')*+22''033+7@@A@ABCJ<<==HDFDDAFGFHGJJGJGJJGIEFCBJBFJHIJJJJJGJJJHHEH98'&%
@Glass_F3P_1_D3_4_2_16
TTGGAACCTATTACATACAGATAGACTCAGTGCCACCTGACGTCTAAGAAACCATTATTATCATGACATTAACCTATAAAAATAGGCCTATCACGAGGCAGAATTTCAGATAAAAAAAATCCTTAGCTTTCGCTAAGGATGATTTATGGAATTCGCGGCCGCTTCTAGAGTACTGCGATGAGTGGCAGGGCGGGGCGTAAGACTCGACGTCTAAGAAACCATTATTATCATGACATTAACCTATAAAAATAGGCGTATCACGAGGCCCTTTCGTCTTCACCTCGAGCACAGCTAACACCACGTCGTCCCTATCTGCTGCCCTAGGTCTATGAGTGGTTGCTGGATAACTTTACGGGCATGCATAAGGCTCGTATAATATATTCAGGGAGACCACGAAACAGTTTCCCCTCTACAAATAATTTTGTTTAACTTTTTAATTAACGGCCGGCTTGTCGACGACGGCGGTCTCCGTCGTCAGGATCATCCGGGCATCGATCGTACGTCCGGCAATTAAAAAAGCGGCTAACCACGCCGCTTTTTTACGTCTGCAGGCGCCACTCGATTCTAGGGCGGCGGATTTGTCCTACTCAGGAGAGCGTTCACCGACAAACAACAGATAAAACGAAAGGCCCAGTCTTTCGACTGAGCCTTTCGTTTTATTTTGATCCTCTAGCACGCGTACCATGGGATCCCCCGGGCTGCAGGAATTCGATATCAAGCTTTTATTTGTTGAGATCATCCATGCCATGTGTAATCCCAGCAGCTGTTACAAACTCAAGAAGGACCATGTGGTCTCTCTTTTCGTCGGAATCTTCGAAAGGGCAGATTGTGTGGACAGGTAATGGTTGTCTGGTAAAAGGACAGGGCCATCGCCAATTGGAGTATTTTGTTGATAATGGTCTGCTAGTTGAACGCTTCCATCTTCAATGTTGTGTCTAATTTTGAAGTTAACTTTGATTCCATTCTTTTGTTTGTCTGCCATGATGTATACATTGTGTGAGTTATAGTTGTATCCAATCTGTGTCAAGAATGTTTCCATCTTCTTTAAAATCAATACCTTTAACTCGATTCTATTAACAAGGGTATCACCTTCAAACTTGACTTCAGCACGTGTCTTGTAGTTCCCGTCATCTTTGAAAAATATAGTTCTTTCCTGTACATAACCTTCGGGCATGGCACTCTTGAAAAAGTCATGCTGTTTCATATGATCTGGGTATCTCGCAAAGCATTGAACACCATAACCGAAAGTAGTGACAAGTGTTGGCCATGGAACAGGTAGTTTTCCAGTAGTGCAAATAAATTTAAGGGTTAGTTTTCCCGTATGTTGCATCACCTTCACCCTCTCCACTGACAAAATTTGTGCCCATTAACATCACCATCTAATTCAACAAGAATTGGGACAACTCCAGTGAAAAGTTCTTCTCCTTTACTCATGGTACCTTTCTCCTCTTTAATGAATTCTTAAAACAAAATTATTTGTAGAGGCTGTTTCGTCCTCACGGACTCATCAGACCGGAAAGCACATCCGGTGACAGCTGTGCAGCATCAGGGGTTTGTACCGTACACCACTGAGACCGCGGTGGTTGACCAGACAAACCACGACGCTAGCCCGCCACCTAAGTTATGAGTCAGGAAAAAAGGCGACAGAGTAATCTGTCGCCTTTTCTTTGCTTGCTTTGTAATCACTCGATGACCAAAAGTAAAAACCCGCCGAAGCGGGTTTTTACGTAAAACAGGTGAAACTGACGCTAGCCGGTCTACTGGTCGCGGCCGCTGCAGTCCGGCAAAAAAGGGCAAGGTGTCACCACCCTGCCCTTTTTTCTTTAAAACCGAAAAGATTACTTCGCGTTATGCAGGCTTCCTCGCTCACTGACTCGCTGCGCTCGGTCGTTCGGCTGCGGCGAGCGGTATCAGCTCACTCAAAGGCGGTAATACGGTTATCCACAGAATCAGGGGATAACGCAGGAAAGAACATGTGAGCAAAAGGCCAGCAAAAGGCCAGGAACCGTAAAAAGGCCGCGTTGCTGGCGTTTTCCCACAGGCTCCGCCCCCCTGACGAGCATCACAAAAATCGACGCTCAAGTCAGAGGTGGCGAAACCCGACAGGACTATAAAGATACCAGGCGTTTCCCCCTGGAAGCTCCCTCGTGCGCTCTCCTGTTCCGACCCTGCCGCTTACCGGATACCTGTCCGCCTTTCTCCCTTCGGGAAGCGTGGCGCTTTCTCATAGCTCACGCTGTAGGTATCTCAGTTCGGTGTAGGTCGTTCGCTCCAAGCTGGGCTGTGTCACGAACCCCCCGTTCAGCCCGACCGCTGCGCCTTATCCGGTAACTATCGTCTTGAGTCCAACCCGGTAAGACACGACTTATCGCCACTGGCAGCAGCCACTGGTAACAGGATTAGCAGAGCGAGGTATGTAGGCGGTGCTACAGAGTTCTTGAAGTGGTGGCCTAACTACGGCTACACTAGAAGAACAGTATTTGGTATCTGCGCTCTGCTGAAGCCAGTTACCTTCGGAAAAAGAGTTGGTAGCTCTTGATCCGGCAAACAAACCACCGCTGGTAGCGGTGGTTTTTTTTGTTTGCAAGCAGCAGATTACGCGCAGAAAAAAAGGATCTCAAGAAGATCCTTTGATCTTTTCTACGGGGTCTGACGCTCAGTGGAACGAAAACTCACGTTAAGGGATTTTGGTCATGAGATTATCAAAAAGGATCTTCACCTAGATCCTTTTAAATTAAAAATGAAGTTTTAAATCAATCTAAAGTATATATCGTAAACTTGGTCTGACAGCTCGAGGCTTGGATTCTCACCAATAAAAAACGCCCGGTGGCAACCGAGCGTTCTGAACAAATCCAGATGGAGTTCTGGTCATTACTAATATATCAACAGGAGTCCAAGCGAGCTCGATATCAAATTACGCCCGCCCTGCCACTCATCGCAGTACTGTTGTAATTCATTAAGCATTCTGCCGACATGGAAGCCATCACAAACGGCATGATGAACCTGAATCGCCAGCGGCATCAGCACCTTGTCGCCTTGCGTATAATATTTGCCCATGGTGAAAACGGGGGCGAAGAAGTTGTCCATATTGGCCACGTTTAAATCAAAACTGGTGAAACTCACCCAGGGATTGGCTGAGACGAAAAACATATTCTCAATAAACCCTTTAGGGAAATAGGCCAGGTTTTCACCGTAACACGCCACATCTTGCGAATATATGTGTAGAAACTGCCGGAAATCGTCGTGGTATTCACTCCAGAGCGATGAAAACGTTTCAGTTTGCTCATGGAAAACGGTGTAACAAGGGTGAACACTATCCCATATCACCAGCTCACCGTCTTTCATTGCCATACGAAATTCCGGATGAGCATTCATCAGGCGGGCAAGAATGTGAATAAAGGCCGGATAAAACTTGTGCTTATTTTTCTTTACGGTCTTTAAAAAGGCCGTAATATCCAGCTGAACGGTCTGGTTATAGGTACATTGAGCAACTGACTGAAATGCCTCAAAATGTTCTTTACGATGCCATTGGGATATATCAACGGTGGTATATCCAGTGATTTTTTTCTCCATTTTAGCTTCCTTAGCTCCTGAAAATCTCGATAACTCAAAAAGATCGCCCGGTAGTGATCTTATTTCATA
+
,,+**++++%$$$(')$%$##$%&%%&(%%%+59:DEGEJJ@???><=CHHEJHJJJJJJJFFJGEFJJJHHGJJJJJIJJJJJHJJ;;<<JIHCCJDCCCIFBEDCGGAB><?>JJJJJFGJEDIJJJJD>>??650/0.---;8877>A?C?>JDCDE@A?;6<@ADGJJFJJJHJG<:9>AF<IJJIJGIJJJDEECBAAABABC@B=<;:<@DJIIIIFGJJFJJJJJGJJJGJHJJJC@<<=DJE?>>BIJEFHBABDFFHG?EJJIHGJFJHHCHD=:::<;?)*99:DIJHJJJJJJJGJCGJ52**&%%'3664<=>?DFEF:::=IFEFHJF<<<<FD<;<85AADGJHGJEJHFEJIJHJGJHGIHDDD@AACCBGHHECEFA?*(((*((('0+-/44<<BJJJJJJJJJJJJJJHJJD@AJJJIFJJ::9;HFCCEBFGHEDBBB>?>000032.--.))()567<EGCABBA?5FED<;3((%%%%&;==FFCGGGJJJFJIJJJFDCEHFDHJJ;;;<H>?63/0255:=AFJJBABAEFFJEBAAAAAABC8777@JIJIH;::DCCBCFA>=::<>JJJIJHFE>IJGGJFJJJJGJJGHHJFEGJFDEEGJJJHJIJIJJH@=;;=>843200,''&''34----2(((')))*))***+,>@CC@=><==A77;>BA888:?@>75479786567<;<;;<<==CC?<<>@?:999<===:>=<==<>@>==>=<::::;:>@@@BA?::9:999:A@?AA@>=<<;;=<<<<?>??<<<;>AA0((%%$%*(***'*77=???>>=;;;<>>==;;;:;;;;99::<>>><;;;>99:A@A???>?@???=:8899;:;;;;:9999=A@<;:99878:;=:::;?;999;;;876567989;:<;;9888:;=;::::98<=A>:876799999>;8778=<:;;<>?@<:::;<8888<:9:89978667778:;;;1000889788:;:63))488('')+*(&&&'..**+/-*'(,,--019::89899776668;:2548955559997767553444665677::?=<<<;:;;::9:<=<;;97779:9:=:65568;;7778:;:;@==<<>=<8544499;<>?>>=9886666799>:666787769:;<>>?>>>>BA::78;=???21117:43,,,,;<<<:988974446<==<99989989;;875673337:7667877776786888:::9:9:=<9:99998:;D??<<;988::::::999::<<:::;:*)''..0//-'101:;;7766:9:=;@;;<=<=::9<:><211---/,--))))4549766777899=<:::9;:<;<==<<<;<:98769778889<=;:989==9888:<8A??@C><989778676568;?<>?=?>=>:98754558542'&&86448:9:988:<877789;=655660//08:IJJBBAC311)))),4-::>JJE@A?@JJJJGJJJ>>>?C@*(&&&&''%%((=+)))?ADFIJJFFJJGEJHJHJJJEFJJIJGJJJIJFHJEGCDFDFGJBAAJGJIFJFJEFJJJJJG@>>A@<+*(**,++/;DHEJGJIEIHF>=HH9999HJGH88884DC:44=;3321ABFDEH@ABBJJJJJJJJJGJIJJGJFJHJJJIJGIJFJJJIJFJJJIJGGEIGIDEDJB100/9?A<:-)%%$%(&&.11@@AD000*+++,,,8;C333696666@DFJFIJJJFJEIHJHJJHJGGBAA:9.78<:;:899ABJ?;=:8EHGIIIJFJIJGFIJJJJJJJHJJJJJJJJIHGJJJFFFEHJJJJJJJJJGIJIJIJJGJIJECBCJJJJJJGJJJDCDDJJDFF<;678=<??BCGJJJFJIJJJJJHJJJJGJJJJJA:898<69=BID<333....ADJJIHHGJGJJGJJFFJJGJJG=<<=GJJJFHJJJJIJGJGJJGJIJJGECECCBJJGJFHFE;::A:64/*8>?JJIJHJHCGAHJHEFJJHFHBB@AIEFJHHIHFIGJHJJJJJJFGJFJGFJJJJJJJJJHGFFGJJJJJHJJJJJFJEJIEFJJJHHA@B;;D@>;5<31123CCJJFHFJDC?>ADJFHIBFDDHJHGAJD???BGI??:989;7678999AA@G73@<<712-568FIJJGJJHHCCHDH98..:CBADF=<BDHEJ99889:54/...566BBGJJFDJJJJIGEJJFFJFHIF0002?;;;;434BEEC@??FE@FGFJHJJIJJJGFEFJD@?979,ABGJJJJHGJEJGJFJJG=?>>DF>HJHJJGHH8887CCEJHFJGHHEIFEIEHJJJJG999<<?@AJJJJHFEFHJE>JGIGIJGGIJJJIJJFHCHEGIGJFJJJJJIJJJIEI@FHGIJIGHIJA@??AFEJCAJJJJJJIFBEGJGJGJJJJJJJJJIJJJJFHJJJHFFJGJJIGEHFFJIEEGDJJJIJIJJJGJ952'?JEFEGEEJAFIDACDADGFGIIJGHDDCBJJIJJJFJJJFEB@8<;?DDH:89:64-)*-,-7>?@;;;<@?@AE>:::88<?<<345/()-++(&'(&&%&'$*650.88689<888JJEDDFJJJIHJIJF44=410/.7+*))/67BACEJJJDGEGFJJJJJIIHCBCBBDBBDGHCCDJJBA<22220.-./=@CCDCEFCIGJJJJJJIJJJGJJJJJFJCCCGGJHJJFFIIJBF'&&'>JGJH<<<<I::AFHFJ7444JFGE,,,,=>?@@HJFGJJJJIJJJJJJIHJFGJJGJEJ====???642145@C?>HJJJJJGFGECC<:5'(2222;><%%%&''&''<?JJFGGJJJDGFEDEIGFHIJJIJJGJDJJ>=<<=:3AFGJJJJJEHIJJIIJGJGGGHFJIJIJJJJJJJJHJHIJFJJJJIF?<:ADJFJJJHJFJJJJIJJHGJJHJJJGJJJJJJJHJJIC?>99A?@@AIJFJJIJJJJJGEECFDJFGHJB@:;:787),6:=DCGGJGGJJFB@AEJFGDFGIGJJJJJJJGJJJHJJIGFEEEHGG:984<DEGFJIGIGHJIJJJ96664/??@JJJJIJF:987:;?CFHIJHFIIFJJJGJIJJJJHGHGFAGGJJJJJBCBDGJJJGJJJJJJJJIJHHHIFF<99;B;99/CGFGFGEIGIJJGJIJJJJJJJJEHDHJGJHJGJJGJJHJJJJFJHFGJJHJJGJJEHJJJJFJJJJJFJJJIJIJJHIGJJJJIJGIHC>=;;>CEJGJJIJCB>;654/JIFJJFJFJJJJFJ<;<2332?;AFEIIGIJEHEFHJIBD.C?CC@>>?@A=>??BEGE==;:1/04:9><<<<IJJJJJIJJIHFGJJJGJEGJFHFDCABBGI99:HDHEEEJJJJIJJHJJFDGHJJJIJJJDCIJIJEIJJJJJJHJIJJJBCDFC>>??JGJG666711....FGJGJDDHDGJIJHJJJJJGGJHGHIJJGIJJJJJGJGFJHJGFJJJJJJJJCJJJCEJHGJJHFJJJJJJFEJJJJJJIIJFEE=2?AAA><<EI???=?>=BDACA:&&&,30/(&&((13234++++-6677.++++--'
@Glass_F3P_1_D3_4_2_17
CACACAATGTATACATCATGGCAGACAAACAAAAGAATGGAATCAAAGTTAACTTCAAAATTAGACACAACATTGAAGATGGAAGCGTTCAACTAGCAGACCATTATCAACAAAATACTCCAATTGGCGATGGCCCTGTCCTTTTACCAGACAACCATTACCTGTCCACACAATCTGCCCTTTCGAAAGATCCCAACGAAAAGAGAGACCACATGGTCCTTCTTGCGTTTGTAACAGCTGCTGGGATTACACATGGCATGGATGATCTCTACAAATAAAAGCTTGATATCGAATTCCTGCAGCCCGGGGATCCCATGGTACGCGTGCTAGAGGCATCAAATAAAACGAAAGGCTCAGTCGAAAGACTGGGCCTTTCGTTTTATCTGTTGTTTGTCGGTGAACGCTCTCCTGAGTAGGACAAATCCGCCGCCCTCAGAATACAGTGGCGCCTGCAGACGTAAAAAAAGCGGCGTGGTTAGCCGCTTTTTTAATTGCCGGACGTACAATGATGCCCGGATGATCCTGACGACGGAGACCGCCGTCGTCGACAAGCCGGCCGTTAATTAAAAAGTTAAACAAAATTATTTGTAGAGGGAAACCGTTGTGGTCTCCCTGAATATATTATACGAGCCTTATGCATGCCCGTAAAGTTATCCAGCAACCACTCATAGACCTAGGGCAGCAGATAGGGACGACGTGGTGTTAGCTGTGCTCGAGGTGAAGACGAAAGGGCCTCGTGATACGCCTATTTTTATAGGTTAATGTCATGATAATAATGGTTTCTTAGACGTCAGTCTTACGCCCCGCCCTGCCACTCATCGCAGTACTCTAGAAGCGGCCGCGAATTCCAAATCATCCTTAGCGAAAGCTAAGGATTTTTTTTATCTGAAATTCTGCCTCGTGATACGCCTATTTTTATAGGTTAATGTCATGATAATAATGGTTTCTTAGACGTCAGGTGGCACTCGAGTTGATCGGGCACGTAAGAGGTTCCAACTTTCACCATAATGAAATAGAATCACTACCGGGCGTATTTTTTGAGTTATAGAATTTCAGGAGCTAAGGAAGCTAAAATGGAGAAAAAAATCACTGGATATACCACCGTTGATATATCCCAATGGCATCGTAAAGAACATTTTGAGGCATTTCAGTCAGTTGCTCAATGTACCTATAACCAGACCGTTCAGCTGGATATTACGGCCTTTTTAAAGACCGTAAAGAAAAATGAGCGCAGGTTTATGCCGCCTTTGTTGGCGACTCTTGCCCGCCTGATGAATGCTCATCCGGAATTTCGTATGGCAATGAAAGACGGTGAGCTGGTGATATGGGATAGTGTTCACCCTTGTTACACCGTTTTCCATGAGCAAACTGAAACGTTTTCATCGCTCTGGAGTGAATACCACGACGATTTCCGGCAGTTTCTACACATATATTCGCAAGATGCTGGCCGTTACGGTGAAAACCTGGCCTATTTCCCTAAAGGGTTTATTGAGAATATGTTTTTCGTCTCAGCCAATCCCTGGGTGAGTTTCACCAGTTTTGATTTAAACGTGGCCAATATGGACAACTTCTTCGCCCCCGTTTTCACCATGGGCAAATATTATCCACGCAAGGCGACAAGGTGCTGATGCCGCTGGCGATTCAGGTTCATCATGCCGTTTGTGATGGCTTCCATGTCGGCAGAATGCTTAATGAATTACAACAGTACTGCGATGAGTGGCAGGGCGGGGCGTAATTTGATATCGAGCTCGCTTGGACTCCTGTTGATAAATCCAGTAATGACCTCAGAACTCCATCTGGATTTGTTCAGAACGCTCGGTTGCCACCGGGCGTTTTTTATTGGTGAGAATCCAAGCCTCGAGCTGTCAGACCAAGTTTACTCATATATACTTTAGATTGATTTAAAACTTCATTTTTAATTTAAAAGGATCTAGGTGAAGATCCTTTTTGATAATCTCATGACCAAAATCCCTTAACGTGAGTTTTCGTTCCACTGAGCGTCAGACCCCGTAGAAAAGATCAAAGGATCTTCTTGAGATCCTTTTTTTCTGCGCGTAATCTGCTGCTTGCAAACAAAAAAACCACCGCTACCAGCGGTGGTTTGTTTGCCGGATCAAGAGCTACCAACTCTTTTTCCGAAGGTAACTGGCTTCAGCAGAGCGCAGATACCAAATACTGTTCTTCTAGTGTAGCCGTAGTTAGGCCACCACTTCAAGAACTCTGTAGCACCGCCTACATACCTCGCTCTGCTAATCCTGTTACCATAGCTGCCAGTGGCGATAAGTCGTGTCTTACCGGGTTGGACTCAAGACGATAGTTACCGGATAAGGCGCAGCGGTCGGGCTGAACGGGGGGTTCGTGCACACAGCCCAGCTTGGAGCGAACGACCTACACCGAGCTGATACCTACAGCGTGAGCTATGAGAAAGCGCCACGCTTCCCGAAGGGAGAAAGGCGGACAGGTATCCGGTAAGCGGCAGGGTCGGAACAGGAGAGCGCACGAGGGAGCTTCCAGGGGGAAACGCCTGGTATCTTTATAGTCCTGTCGGGTTTCGCCACCTCTGACTTGAGCGTCGATTTTTGTGATGCTCGTCAGGGGGGCGGAGCCTGTGGAAAAACGCCAGCAACACGGCCTTTTTACGGTTCCTGGCCTTTTGCTGGCCTTTTGCTCACATGTTCTTTCCTGCGTTATCCCCTGATTCTGTGGATAACCGTATTACCGCCTTTGAGTGAGCTGATACCGCTCGCCGCAGCCGAACGACCGAGCGCAGCGAGTCAGTGAGCGAGGAAGCCTGCATAACGCGAAGTAATCTTTTCGGTTTTAAAGAAAAAGGGCAGGGTGGTGACACCTTGCCCTTTTTTGCCGGACTGCAGCGGCCGCTACTAGTAGACCGGCTAGCGTCAGTTTCACCTGTTTTAGCTAAAACCCGCTTCGGCGGGTTTTTACTTTGGTCATCGAGTGATTACAAAGCAAGCAAAGAAAAAAGGCGACAGATTACTCTGTCGCCTTTTCCTGACTCATAACTTAGGTGGCGGGCTAGCGTCGTGGTTTGTCTGGTCAACCACCGCGGTCTCAGTGGTGTACAGTACAAACCCCGACGTGCACAGCTGTCACCGGATGTGCTTTCCGGTCTGATGAGTCCGTGAGGACGAAACAGCCTCTACAAATAATTTTGTTTAAGAATTCATTAAAGAGGAGAAAGGTACCATGAGTAAAGGAGAAGAACTTTTCACTGGAGTTGTCCCAATTCTTGTTGAATTAGATGGTGATGTTAATGGGCACAAATTTTCTGTCAGTGGAGAGGGTGAAGGTGATGCAACATACGGAAAACTTACCCTTAAATTTATTTGCACTACTGGAAAACTACCTGTTCCATGGCCAACACTTGTCACTACTTTCGGTTATGGTGTTCAATGCTTTGCGAGATACCCAGATCATATGAAACAGCATGACTTTTTCAAGAGTGCCATGCCCGAAGGTTATGTACAGGAAAGAACTATATTTTTCAAAGATGACGGGAACTACAAGACACGTGCTGAAGTCAAGTTTGAAGGTGATACCCTTGTTAATAAGATCGAGTTAAAAGGTATTGATTTTAAAGAAGATGGAAACATTCTTGGACACAAATTGGAATAAA
+
DGJJGJJGHGHJHJJIJJJHGJJIJJIIJGHIJJJGHHJJJJJJHIJJIGHJGEHIJJJJGJBBBBCHIIJHJJHGJJGJJJJIJIIJJGDFIFECBDACDEJIDCGFDCECJIIJD>>//33:DBEJ;;;;B=999:AHCEFA@@CB4HIEDFDE1111:211210/000//00111;/+A?4.,,*65**@;5777ABJE?EDFEJJJJGJJJJJJJGJIH:8----832004:<<=?==78FIJJHGFF>@999?@>>AC<<<<D<<>?GJFJJ??>>>7*&'):=A((((:799:8445:<7?BECDGEFDA@@IHJJHJJJHJC??DDA;<11..0)((25@@?JJJJI6556GIHJJIFJJGHGGJJHD=::7CD=<;<<?BDIJJGJEJEJJJJJGJEGGIJJJEGGFEGHJIEHJJJFJJAAAAD20'*,')'''*6DFDEGFGIJHJIEFBA;CEJJJEJJFJJDGIJGGGFDE==8799,,,-21,+,-..+*'$$$(+100122<<=<;<=CCABDB@?>>>?EBDAIEBEBAF.,,,DGFC@>@@HDJHIJJIIIGGJJID@???>==A;;9:AD@?0/,+,A?GJDAAABDFEDDDIJJDAHGJJHJGJFBCBB0./=:9=9:FDIHFCC>;EHFJJEEDJGJAIIHGHJJFJJJGJJJFJJGIHIJJGJJHJJGJJEJI<;<<JIHJJJJ@A@??CDIJJIIJJJGJGIIJJJHFHJIFJIHGEJJJJGIJJFD@?=EHEJ@@@CGHHHJJJHJGJIFGFGJJ////JJJC==?@=?4)))381)-99<??<==>HDFJEGJGJJF@>:::861////4<>ECEDHBB?<>>A==1((*+E<@BCF455?AJJJJGICB?>9788>@@@?BBBCFDJJIJJ9988EJHJJJJHFIJJJJJJJGJFJIJIJIJHIJJHHJFGJJHHJJJHJHJJJJ@EGCEGJJGJJJJGIJJHGJFEJ=<<<FFGJ<;;<HFGGJEJJHJDCDA?8(''(%&(*/'&&-+)'&''-<===IJHJJJJJIADJ=JFCDFGJHJ&%%('*++**.57=<::BDJJIFIIIJGHJJGFEJFJJFGEEJJJJJJJJIJFJJJHGEHJJIJIIJIJJJGB@@@?@?;;;BEGHGJGJIJJIGGJJJIJJJJJGHGHJGHJGIACDIJJJJHIJIJGGJGGFDCGE0///IJJJJIJJHJJJJIJJJJJGFJJC@@AGAAB;;5:;55&&%&((&%'%)5,5-,+)*,,:0+/0-..++***+/.1223=>@BGJDGCBCHH?>??@5?@CCCF==<98;<FFFHFCCHJFEABDJHGEIGHEIJJJJ<=<GJJJJGJIIGGHGJJJJHJJJJIHHHJHIJCFABACGJJFJHEJJHJIFJJJJJJJIHJFFGJJJFDJFFF6--&%'''%&&&&'*,,,++*)('()*--,,-0,*-3(%%&)&$##$$%%%%&(//5@??JJD<;...AFIJJIJJIIDFJJJJGJJGJJGJHJJJJJIABGIG?;;;=C@BA@A?@>C:6>@CHCBABFFEJJJJJJJJIGHFJJJJIIJJJJGJ>?>?JHJDGJGJGHIF5+,@B@>F@JIJIJFJJJJFJJJIJFJGHH==5344?EFHFJGFGEIHJHFJGIJGJJHJJJJGJG9888HFAGEJIJJGJJJJIFJFJJJJJJJJJHDBIBIEC32221002<0-0000?CFECHFFJGEJIJIIJJJJHJJFJGJIJHGJGJGJIFJEJCBABFCECAE7666D=77;<I==DIFIIF8782CJ;++++666>BDGFEFJJD<=JIEJDJJHJJFGJGFIIHG=AFIJJIJIJCDCGHEDHHJHJJJHF>JGJI8754570//032335699<;DCDEFJJJFGIFHDGJIGIHIEJGFGJHGHHFEEGDGFEGDFDEEA@??((((123=BDEGJFJFEE<=)))()''31/.+('&&))).6978843/''')7:<EIHEJJJJJJJGFGJFJFDJGJJHD@@@CJ@AB33369;CBCA@@IJDJCDB@A<=64349EIJEIJFJJJJFJJIJFGA=FAJEC)(''((**+/00442654885E@@@F311?JEFIFJJJEEDEGFHJFFFJEC<>?>;60))()++.:999;<@BA@IGJJJJFIHGJJGGEJGJIIJJGJJJJCFDCJJDCCC@@??6555;001<<<=>5555B;EBCGIHIDJFGHJJJJJJJHJFHIGEFFCBE@?<6610,++-;974345>>>=?BCCD;;FGFGIIJGJHJEJFJA4<1'&&&0273337B@B@IEDGJJJJJJJHJJGJJJJJIJJA@?AJCEHJJFFEJEBCCDBD7B7HC@@?CEGDJJJJG85556GBBA@989B:*))*(((1ABJJHJGJHJHCDD??>@IDBDG;;;891/(''&)&&((((59<979DGGIJJJJJJJJJGEJJJJJJJJJIHJJH<@C?JJJJIJGHGHGJJJGIECDCEJHJGJJJJJJJJJJIJJJHJFEJIHJIJJGIJJJJGG>>AJBD===>CA4344JHJJJHEGJJIIJJJIHEJJJJJFIJJJJJJJJIGJJFJFFJJJGJJIGJJGIJJJHJJJJHJJJJJJJJJJJD;:9>>CEJJHFJJJHFGJHJJJIJIJJI>=<78C;;;****75/223==;::;FGEDGIJFHJJJHCDBABBFHHIFEJJJHIJIHJ@JJFBCDJJJIJHJJJJJJHIJHJIJJJFJJJJFJFJDFJJJJIJHJJGCGDDGEEDGIJJIGJJHJJFGGEJHJEGDDGIEEGC766860))./<>>?@A@5555FFHGHGFCDBDEEDFGFDGDIEHJDIJDEHJJJ@@ADJJJJJAJHJFGJJJJFFHGJJJGJJJCDCDB;;>;:8:5>C:85/...49799<EJJGGJHEHFEEE<=EJHEIDIE@A?@<21019,...189855'$$$&*/BC@E+++,42222210..,.)'()-*8BIIJFBDCIJJIEEEFGJJJGJEJHHJJJ;FJJJJFCCHDB<:=;678::;;933.++@=<@9@BCA@>@@DFCDBCDJFJGFEEFEFJJFI?BFFIJEDDJ@>=<@:<<<=CCA>?>?GBBA3222==;:55-,,1666@EDGGA@A@FEDAAAAIGJJ7556,BDGIFHEHFJJJDIFFJIIJEBCCCC=GCB>>==.+++-9:;=ADFCDFGJJJJIJEFFGF@:GEJJFHJJJJJJJJJJGJJIJJJJGJJIIIEDDDHJIIJJJJJFFJEGFJIJECJJJJJIGGHBA85:68544367****;GBDCEDHFFHGJFHJHJJJI==***)/571119=<?AAJJJJGHFFJFBDDJCDDACAA@BB@???ADIG:994663772=B>IE=::97GIDE@@?9679?B<<<<A?EJC2/./018A211297,****288<<?JJBDCFHDEEHHJJGGJJJDCEJD@:655559<8(&&&&=BBAAACJJFIJHJJJGDCGIJGJIIJFFFJHHIEIEHEDFHHJHDHCEGD>===JFGJIJHJJFEIHJIIDDFJJIFHJ===>HGJJEFCDHFHJDCEBGIJJEJFJHGJJJFEFHJIGFEEDJEEHDGHBB8;1-/+((()5555?IJJJHGGA@A;87,*+.60,*,,+,.;210/(((''''(+)0/.1,((2''&$
@Glass_F3P_1_D3_4_2_18
TTAAATTATTATCATGACATTAACCTATAAAAATAGGCGTATCACGAGGCCCTTTAGTCACCTCGAGCACAGCTAACACCACGTCGTCCCTATCTGCTGCCCTAGGTCTATGAGTGGTTGCTGGATAACTTTACGGGCATGCATAAGGCTCGTATAATATATACTCAGGGAGACCACAACGGTTTCCCTCTACAAATAATTTTGTTTAACTTTTTAATTAACGGCCGGCTTGTCGACGACGGCGGTCTCCGTCGTCAGGAATAATCGGGCGTCGAACGTACGTCCGGCAATTAAAAAAGCGGCTAACCACGCCGCTTTTTTTACGTCTGCAGGCGCCACTCGATTCTAGGGCGGCGGATTTGTCCTACTCAGGAGAGCGTTCACCGACAAACAACAGATAAAACGAAAGGCCCAGTCTTTCGACTGAGCCTTTCGTTTTATTTGATGCCTCTAGCACGCGTACCATGGGATGCCCGGGCTGCAGGAATTCGATATCAAGCTTTTATTTGTGAGATCATCCATGCCATGTGTAATCCCAGCAGCTGTTACAACTCAAGAAGGACCATGTGGTCTCTCTTTTCGTTGGGATCTTTCAAAGGGCAGATTGTGTTGGACAGGTAATGGTTGTCTGGTAAAAGGACAGGGCCATCGCCAATTGGAGTATTTTGTTGATAATGGTCTGCTAGTTGAACGCTTCCATCTTCAATGTTGTGTCTAATTTTGAAGTTAACTTTGATTCCATTCTTTTGTTTGTCTGCCATGATGTATACATTGTGTGAGTTATAGTTGTATTCCAATTTGTGTCCAAGAATGTTTCCATCTTCTTTAAAATCAATACCTTTTAACTCGATTCTATTAACAAGGGTATCACCTTCAAACTTGACTTCAGCACGTGTCTTGTAGTTCCCGTCATCTTTGAAAAATATAGTTCTTTCCTGTACATAACCTTCGGGCATGGCACTCTTGAAAAAGTCATGCTGTTTCATATAATCTGGGTATCTCGCAAAGCATTGAACACCATAACCGAAAGTAGTGACAAGTGTTGGCCATGGAACAGGTAGTTTTCCAGTAGTGCAAATAAATTTAAGGGTAAGTTTTCCCGTATGTTGCATCACCTTCACCCTCTCCACTGACAGAAAATTTGTGCCCATTAACATCACCATCTAATTCAACAAGAATTGGGACAACTCCAGTGAAAAGTTCTTCTCCTTTACTCATGGTACCTTTCTCCTCTTTAATGAATTCTTAAACAAAGTATTTGTAGAGGCTGTTTCGTCCTCACGGACTCATCAGACCGGAAAGCACATCCGGTGACAGCTGTGCACGTCGGGGTTTGTACCGTACACCACTGAGACCGCGGTGGTTGACCAGACAAACCACAACGCTGCTAGCCCGCCACCTAAGTTATGAGTCAGGAAAAAAGGCGACAGAGTAATCTGTCGCCTTTTTTCTTTGCTTGCTTTGTAATCACTCGATGACCAAAAGTAAAACCCGCCGAAGCGGGTTTTTACGTAAAGCAGGTGAAACTGACGCTAGCCGGTCTACTAGTAGCGGCCGCTGCAGTCCGGCAAAAAAGGGCAAGGTGTCACCACCCTGCCCTTTTTCTTTAAACCGAAAAGATTACTTCGCGTTATGCAGGCTTCCTCGCTCACTGACTCGCTGCGCTCGGTCGTTCGGCTGCGGCGAGCGGTATCAGCTCACTCAAAGGCGGTAATACGGTTATCCACAGAATCAGGGGATAACGCAGGAAAGAACATGTGAGCAAAAGGCCAGCAAAAGGCCAGGAACCGTAAAAAGGCCGCGTTGCTGGCGTTTCCACAGGCTCCGCCCCCCTGACGAGCATCACAAAAATCGACGCTCAAGTCAGAGGTGGCGAAACCCGACAGGACTATAAAGATACCAGGCGTTTCCCCTGGAAGCTCCCTCGTGCGCTCTCCTGTTCCGACCCTGCCGCTTACCGGATACCTGTCCGCCTTTCTCCCTTCGGGAAGCGTGGCGCTTTCTCATAGCTCACGCTGTAGGTATCTCAGTTCGGTGTAGGTCGTTCGCTCCAAGCTGGGCTGTGTGCACCGAACCCCCCGTTCAGCCCGACCGCTGCGCCTTATCCGGTGATTTATCGTCTTCGTCCAACCCGGTAAGACACGACTTATCGCCACTGGCAGCAGCCACTGGTAACAGGATTAGCAGAGCGAGGTATGTCAGGCGGTGCTACAGAGTTCTTGAAGTGGTCCTAACTACGGCTACACTAGAAGAACAGTATTTGGTATCTGCGCTCTGCTGAAGCCAGTTACCTTCGGAAAAAGAGTTGGTAGCTCTGATCCGGCAAACAAACCACCGCTGGTAGCGGTGGTTTTTTCTTGCAAGCAGCAGATTACGCGCAGAAAAAAAGGATCTCAAGAAGATCCTGATCTTTTCTACGGGGTCTGACGCTCAGTGGAACGAAAACTCACGTTAAGGGATTGGTCATGAGATTATCAAAAAGGATCTTCACCTAGATCCTTTTAAATTAAAAATGAAGTTTTAAATCAATCTAAAGTATATATGAGTAAACTTGGTCTGACAGCTCGAGGCTTGGATTCTCACCAATAAAAAACGCCCGGTGGCAACCGAGCGTTCTGAACAAATCCAGATGGAGTTCTGAGGTCATTACTGGATCTATCGACAGGAGTCCAACCGAGCTCGATATCAAATTACCGCCCGCCCTGCCACTCATCGCAGTACTGTTGTAATTCATTAAGCATTCTGCCGACATGGAAGCCATCACAAACGGCATGATGAACCTGAATCGCCAGCGGCATCAGCACCTTGTCGCCTTGCGTATGATCTTTGCCCATGGTGAAAACGGGGGCGAAGAAGTTGTCCATATTGGCCACGTTTAAATCAAAACTGGTGAAACTCACCCAGGGATTGGCTGAGACGAAAAACATATTCTCAATAAACCCTTTAGGGAAATAGGCCAGGTTTTCACCGTAACACGCCACATCTTGCGAATATATGTGTAGAAACTGCGGAAATCGTCGTGGTATTCACTCCAGAGCGATGAAAACGTTTCAGTTTGCTCATGGAAAACGGTGTAACAAGGGTGAACACTATCCCATATCACCAGCTCACCGTCTTTCATTGCCATACGAAATTCCGGATGAGCATTCATCAGGCGGGCAAGAATGTGAATAAAGGCCGGATAAAACTTGTGCTTATTTTTCTTTACGGTCTTTAAAAAGGCCGTAATATCCAGCTGAACGGTCTGGTTATAGGTACATTGAGCAACTGACTGAAATGCCTCAAAATGTTCTTTACGATGCCATTGGGATATATCAACGGTGGTATATCCAGTGATTTTTTTCTCCATTTTAGCTTCCTTAGCTCCTGAAAATCTCGATAACTCAAAAAATACGCCCGGTAGTGATCTATTTCATTATGGTGAAAGTTGGAACCTCTTACGTGCCCGATCAACTCGAGTGCCACCTGACGTCTAAGAAACCATTATTATCATGACATTAACCTATAAAAATAGGCGTATCACGAGGCAGAATTTCAGATAAAATACCGCTTAGCTTTCGCTAAGGATGATTTCTGGAATTCGCGGCCGCTCTTAGAGTACTGCGATGAGTGGCAGGGCGGGGCGTGACGATG
+
,**++18*)))*&&&&',.22../0:77??CJGJJJIHEGCIJIG988;C==<3/&%%&(--.;6446EJDGJJJJGGGHJFGGJIJJJJFJH>;;<JDD8<911;?@??A>>??JJJFJGG::;;;;;:@CBC@ABJJFJFIJJHGJDIJHHJJJHIHEDC54334?DFJF@?:79:<>DGGHIFJI>JEDJJJJGBABDJJJJIA<JJJJJJJJJJEJHJFJH?>??GJJIHIJGFHHGFG@@??C<7((((63::::A:766/-,26++)(*++-.05?@FJBEIEJJJHJJJJJGJFFJGIFIHDJHGFJDE<>=DJFCA?ABDJFGIIFJHJGICF@ABBJGHHJHIHEFB<9884(9:;A222++++2<?<:5553;BE>@@?BDEGEEDHJGJEJJJECDEJJJJJFEAACID@JEJGJJFJBCEF@??DGIEACGIIFHHDEFG>>>94)(((**(())((*(%%%./46:A@@CAA?89:AABDDGGJHGEJJJJIDGG:@-+,-00CGGHHJIGEHEJJJEHFGJJG????DJJ@GB7410.1/.-***(-4AABGGJCCEJG@?>>=I;.+++--,*-****+.-/4BFE><<<<;=42*''?@EIGGGFJ9889@8,,,,FHFEGJJDJ8777EIJE>6666864.+,,))),/::=<;>FFHJGFDHDDEG;;;;EJJD@@@AIHIFFJGEJGHGBACCDBBA??9HJG>>=B@ACBFA@D???;=D=AJIIEFIEDDEDD=767C=;:4334@@B@???CHFCDC@ACCECBCDECBACCJJEFIJIFA>?;;0082)*16.+:-3FJEHGFGDEJGGJIHJDFEDJFJJIGD><<<AEJFHDABCEBBJFCDBDCCDCD=DEJJJGDFEAA@JJDECBBCJFGJIG?>?AAFC=FGFJDDDF@CCDFGJHDCBBDFEHGIICJEDDEEDBBDIF6666DGBDDDBCAABHGJJIHIBA67ADABCAAAAHGFE5555?@?DC?=998:@?@EEFHFGGDECABBCCDHEA???CFEDDDDCECCEHEDDCBEDEHFDBB?0//////1:GGJ7EEDCCCCDFDJFFFFHFFDJIEHFDFFE?2--*)446AAEAACDGA@BBFCCGFCFFEBDEEDEJEEEEDFDCCDCDCAGIGDEDEBBDCBA<::::56=>==EDBBCDJFGEDEGJ0002542../8@ADCBDEGEBAC=>?:54445>-,,,/*)*/*189=BAA9-<<>=;;@0@2.2:400/(&%%()09@@@BDFJFIEAA==>>FFIHBABCEEDAFHEFHHCGCDJEA@B@@<<<@BEFFA@>?@>;99?>AA@AAHCDEDDBBABBBFEFGAEDCFCDDCCGDCDEEDE@B@?<<;;<ABBD98)))).*))*1588<;<<>CED@>>EFIJ+++:710007?HHHJGD@?@>=::;4445<;<::;647:;>@99:82B@B@>>?GFJFFJHFGIHJJHJJJJBA@A42.,.-))((*....CDFDHFGGHJ<833237)'&''.5456:CACAB@JGHFGDE?54446)())444996444553/&&&233*)*GFGJFJHJFHFJJIJGHHAAAACJD;95243;/./826546.--.BA?@@CDBEDJJJEDDD@<233-09364*)((%%&>AJJJEACGFIEEFC@AAFIFHHJJHJFJJJJEGHIFJB@?21.-/./AB=<<<IHEJFIJJEGJEEEJGJJE>JJJJJJJGJJJHIGDBD??3599DJJJF>0000,,,3<<JJJIFJJJFFJGJJJJJJJE@C><?BDHFJJJGI:997::8A@)(((67769+''&((.---2:<9AEBADJFJDAAAHFJGIGJJJJIJHGJJJF555FJIDDEB?>:33351,''()4244>??FJJGJJGGJFDDJJJJJG94?:946.1*,(%')%.-2JJHJCEFFJIFJJ?I@GJJJJIHIJHFJJJGGJGJJIJIC1---A@@JJDHJFCJJBDJEJJHJHEHIHFFJJGJE77FEJJIFFJGFJJJIJHJGJC@>==>A;;;<F8877I?555<>???DBCDIEFJJGJHJF?>==>4--67ABCGHDJIGFJHJJJJJJCBBAD;;874'''(231)(&%)%)((((=>(''(97<=>IJIHIJEJJFHFJDEJ>JGCEDCEJDHIFCGCHEJIJJJJJJJGGJJJJJHJFJJHJGIJJIBF///)'&(3EGEHHHJEDBBA<98HIGGJD;9++&$$&.9>AAGJJJGJEGHA@@BCJJHJJJGIHDBJJGJIJIJJJHJJJJJBFCCJHJHJI<<;=A=8889FBIE@755/=?8553/,*,**EJJFGJJHJJJ@A;;<<JEHHFHIIFED<0++(*+..44*50//06679;:9977/...>=<=A9ACEG<7793*)**/.,+-++*+,4860.-,.01?@GJFCB@?A@??7678D99C9544AE6632468@??=776;9;FGEDFCJFECCBJIFFGDGJDA@@?:/))+,/,,/2A>CIJJJJJJHJJJJHFJJJJHGJBBCEGDCCDJJJJJJGJGHHIJJIJJJJCCCCFJDEFIFJIEGDEHHJFICBBBJJHJGGHJGIJBIJJJJJFEFB<;;=JJJFD8))))../''%&&(4+,,,JJFJIHJJJEJCDBAADDFCDECFJDCCBEA33/)(('&%')&$$%%'-2222765586810/02511+)/252@BDHGJGJE@=99CGFDICDE===GIJEJJJGGJJDJGHHGJJJJJJJHJJJIJHJJIJJHJFFGJJJJJIJJJJDHJJJJJJJJIJFGIFJGJJJJJEDDECDBCJBHJJHGJJJJIFEF---,,+,03443BFEGJJGJJECEEIJGEEHEFGGAB@CBG=IFDHEDJIJGGEJD;3345EBJJJFGJJEDDJJI9***+/5442,-,.;<754478:<@JJJGIDCCEEGIJHJJJHIHJJGECE;6853*(((,++,=<;><1111==FDFEJJJHJJJJJFJJGGHFJHJJGFGC'''2112//(+'010211.000EEGJJIGFE:2*655<>?FG@@FJJFJGFFA@CGJFJICIJJHJJJJGJJJJJHJJFJJJJJGIJIJHJFEEIB:JJHJJGJJF0000JIGJEBABB?=?2222GJJDHJJJJIJBIJFGHGGFJIJJJJJIGJJJIJJFGGGJHJ@@?>JDDJHIHEJJGHGGJDDDDJJJJJJJJJJI868:7DGGJGGJJHGJJJJJFJJJJJJJJI?4CBA>ACCIJJJJJJJJJJDBEDJJHDHEEFEJJHJGJJHJJJJFJHEJGJJJJJJFJJIJGIJAAAAJIHE@9::GJGJGIDCBBIJJJHHJJJJGE??@?JJJIJJJIGJDE7EJGJGIFJJE?DJ3DEJFHGEJJGJHIJGCIIJJJJIJGHJJJIJHJJJEJJGDEE////0&',.(//,*-*)))+1232223?FFFFCCGBJGJIJHHA@??8778@;;;;EIJ>>>>>=>>@=<:97333EHFJHJJEJGJHJJFJEEIJHJJJJJA:E;;=,,,-0;9478ECBDGJJJFGEGJ>7643,**.,&%$$%&+.////778=BDFJGJIDCCAB=<=@BDCA644////))'%&.&&<EBGD;<=JJJGBCB?AACFEEB//+*+)+&%%$$%%
@Glass_F3P_1_D3_4_2_19
GGATGATGTTAATGGGCACGAACACTGTAAGATGAGAAAGGTGAAGGTGATGCAACATACGGAAAACTTGCCCCCTAATTTTCTTTGCATACTGGAAAACTACCTGTTCCATGGCCAACACTTGTCACTACTTTCGGTTATGGTGTTCAATGCTTTGCGAGATACCCAAATCATATGAAACAGCATGACTTTTTGAAGTTGCCATGCCCGAAGGTTATGTACAGGAAAGAACTATATTTTTCAAAGATAACGGGAACTACAAGACACGTGCTGAAGTCAAGTTTGAAGGTGATACCCTTGTTAATAGAATCGAGTTAAAAGGTATTGATTTAAAGAAGATGGAAACATTCTAAACAATTGGAATACAACTATAACTCACACAATGTATACATCATGGCAGACAAACGGAAGAAAATGGAATCAAAGTTAACTTGAAGAATCAGACACAACATTGAGAGATGGAAGCGTTTTTTTAACTAGCAGACCATTATCAACAAAAATACTCCAATTGGCAATGGTCACCTCCTTTACCAGACAACCATTACCTGTCCACACAATCTGCCCTTTCGAAAATTGCAACAGAAAAGAAGACCACATGGTCCTTCTTGAGTTTGTAACAGCTGCTGGGATTACACATGGCATGGATAATCTCTACAAATAAAAGCTTGATATCGAATTCCTGCAGCCCGGGGAATCCCATGGTACGCGTGCTCAAGGCATCAAATCAAACGAAAGGCTCAGTCGAAAAGTAGGACTGCATTTTGTATCTGTTTGTTTGCTCGGTGAAACATTCTCCTCGAGTAGGACAAATCCGCCGCCCTAGAATCGAGTGGCGCCTGCAGTCGTAAAAAAAGCGGCGTGGTTAGCCGCTTTTAATTCAGACGTACAATCGATGCCCGGATGATCCTGACGACGGAGACCGCCGTCGTCGACAAGCCGGCCGTTAATTAAAAAGTTAAACAAAATTATTTGTAGAGGGAAACCGTTGTGGTCTCCCTGAATATATTATACGAGCCTTATGCATGCCCGTAAAGTTATCCAGCAACCACTCATAGACCTAGGGCAGCAGATAGGGACAACGTGGTGTTAGCTGTGCTCGAGGTGAAGACATGAAAGGGCCTCGTGATACGCCTATTTTTATAGGTTAATGTCATGATAATAATGGTTTCTTAGACGTCGAGTCTTACGCCCCGCCCTGCCACTCATCGCAGTACTCTAGAAGCGGCCGCGAATTCCAGAAATCATCCTTAGCGAAAGCTAAGGATTTTTTTATCTGAAATTCTGCCTCGTGATACGCCTATTTTTATAGGTTAATGTCATGATAATAATGACTCTTCAACGTCAGGTGGCACTCGAGTTGATCGGGCACGTAAGAGGTTCCAACTTTCACCATAATGAAATAAGATCACTACCGGGCGTATTTTTTGAGTTATCGAGATTTTCAGGAGCTAAGGAAGCTAAAATGGAGAAAAAAATCACTGGATATACCACCGTTGATATATCCCAATGGCATCGTAAAGAACATTTTGAGGCATTTCAGTCAGTTGCTCAATGTACCTATAACCAGACCGTTCAGCTGGATATTACGGCCTTTTTAAAGACCGTAAAGAAAAATAAGCACAAGTTTTATCCGGCCTTTTGTTGGCGGCTTGTTGCCGCCTGATGAATGCTCATCCGGAATTTCGTATGGCAATGAAAGACGGTGAGCTGGTGATATGGGATAGTGTTCACCCTTGTTACACCGTTTTCCATGAGCAAACTGAAACGTTTTCATCGCTCTGGAGTGAATACCACGACGATTTCCGGCAGTTTCTACACATATATTCGCAAGATGTGGCGTGTTACGGTGAAAACCTGGCCTATTTCCCTAAAGGGTTTATTGAGAATATGTTTTTCGTCTCAGCCGATCCCTGGTAGCTTCACCAGTTTTCTGATTTAAACGTGGCCAATATGGACAACTTCTTCGCCCCCGTTTTCACCATGGGCAAATATTATACGCAAGGCGACAAGGTGCTGATGCCGCTGGCGATTCAGGTTCATCATGCCGTTTGTGATGGCTTCCATGTCGGCAGAATGCTTAATCAATTACAACAGTATGCGATGAGTGGCAGGGCGGGGCGTAATTTGATATCGAGCTCGCTTGGACTCCTGTTGATAGAATCCAGTAATGACCTCAGAACTCCATCTGGATTTGTTCAGAACGCTCGGTTGCCACCGGGCGTTTTTTATTTGGTGAGAATCCAAGCCTCGAGCTGTCAGACCCAAGTTTACTCATATATACTTTAGATTGATTTAAAACTTCATTTTTAATTTAAAAGGATCTAGGTGAAAATGCTTTTTGATAAATGTAGTAACAAAATCCCTTAACGTGAGTTTTCGTTCCACTGAGCGTCAACCCCGTAGAAAAATCGAAAAAATATGTTCAATCCTTTTTTTCTGCATTTAATATGCTGCTTGCAAACAAAAAAACCACCGCTACCAGCGGTGGTTTGTTTGCCGGATCAAGAGCTACCAACTCTTTTTCCGAAGGTAACTGGCTTCAGCAGAGCGCAGATACCAAATACTGTTCTTCTAGTGTAGCCGTAGTTAGGCCACCACTTCAAGAACTCTGTAGCACCGCCTACATACCTCGCTCTGCTAATCCTGTTACCAGTGGCTGCTGCCAGTGGCGATAAGTCGTGTCTTACCGGGTTGGACTCAAGACGATAGTTACCGGATAAGGCGCAGCGGTCGGGCTGAACGGGGGGTTCGTGCACGCGGCCCAGCTGGAGCGAACGACCTACACCGAACTGAGATACCTACAGCGTGAGCTATGAGAAAGCGCCACCGCTTCCCGAAGGGAGAAAGGCGGACAGGTATCCGGTAAGCGGCAGGGTCGGAACAGGAGAGCGCACGAGGGAGCTTCGGGGGAAACGCAGCGATTGTCTATAGTCCTGTCGGGTTTCGCCACCTCTGACTTGAGCGTCGATTTTTGTGATGCTCGTCAGGGGGGCGGAGCCTGTGGAAAAACGCCAGCAACGCGGCCTTTTTTACGGTTCCTGGCCTTTTGCTGGCCTTTTGCTCACATGTTCTTTCCTGCGTTATCCCCTGATTCTGTGGATAACCGTATTACCACCTTGAGTGAGCTGATACCGCTCGCCGCAGCCGAACGACCGAGCGCAGCGAGTCAGTGAGCGAGGAAGCCTGCCGTAACATG
+
&%$$%'%%*(%''((((&&&%%$$$$%'%$#$%%%''),(/1,(&%&2((((1112?@<=;:29@?332-,,+.12((((''&&()'(&&%%'$%&'.<//..ACBEJEH@DDJHGHGGHHGJJHIEJJJFEHII@@AACCDFHJJJGJJJIHIJHIIHDFJJJIJFAEDE97777?BIEJHIJJJGI<<2100&&%&')'*9::;::93223JJD@@977656208;:2/,--.9:BBH@43--0:9011+,,62010000557<<00ABJCCBDIJDDFGHHHIGJHEEDGFFHEHJJJJGJJJGFDC7666;FGGHJJJJIDF@??573??CGJBCA@A@EEDCBA0-%%%&&&&>DEHHJDJFIJIDJJJGJJABDAJHE@??=9889<>A@?<;;;>6554*)))(''//07667@DCGDFFEBGFD>)))*)))+&&&((;9:;)))(('&'+++++9<<,+)(&'((&%&*))*+,--.0/-*+)(,/4:;@DG@;:/./05@BGA+**&'%$$$$%%&&'-&.A=@@AEGIFHGHJJFJIG@=<=??>???E==>898.*+.-+*))%$$&(+**+//00-((21025DFFJIJJJHFJ<:8:><;;559;;:<:87-.033633>>?D>>?EDEFFF/..1<9:6656;=GEFJFIJJCFE@B@777?A@A?>@99:;=8;;=</*+1/)(''*''%%&&*,/*)**,2))%$%&++)*-/+,.8><88/,)(+)(()*(%$$$$$$$%%$%'-+(((.-..21-./,+('))++'''..)''&(-..,,+)))++,9;<?BIDGDGCDEHEJIJJDD@?@AJIHEG41-,.,+++,7=@FEFFFJCCBBJJJGH?>>>--***)(*))&%&(.))))))++++.**00/37:3334:877/.-.<>?ECDECJGGJJEFJJJJHJFJJJHDEHJECHEJEJJJJCJIJJJJHJJJJJJJIHJJJJJIIFJJJHFJGIJHIDDFEHDAB=<:99821001129:=BECJBJJB;888983GDHGHIE<<//0@FJJJJIGJJJGHJHGFGJHGJJFFE--,-+*)0:3''''::<==GE<>CE@B@@FIGB@@<>422-)('%%'2-BDCFBB@CCEGGE987678:=FJGFDHJJGFJHHJGGJJHEHJGGJJFGJIFJBA<>ABAJGIIEJJEEDICCBED4444=DCFJJJJJJJHJHJJJHJA@<<<=DJJJJHDDCBGGJ>D=DCFFFIGJJGECADJBB>JCBD=>BJFEEJ@CCHGCCDGFJJHJB@>==:=@@EFJJJDFEEBC>FFJFEFCGDJJJJJJFJJGJFJJJ;66/*(((*,-/345C))))?CF6444,++-1:3>JEDDCB//./;:7511888968<=JIFFGHIJEDCFJFJI;99:@B@?B@ABBJJJJJJFJD=CF<;;;EDE522247:1--((66?AAEAEBGD:5555>GF><=:;<B=JGAA@IHIJJJHIJJIH=<<<ADBA@;83644<899@CE@A??BDJJJIFGHHJJJJJHJIJJJJIJJJHJH=>=:==;>@EDHGJEJJJJDEFEDBA@AA?>>?JJFJJJJIJJHJGJFIGJJJDHJJDEGJIJHCC=FJJJJJJGFJGGHJIJHJJJC>>>>@=81%%%%'''''')&'''13*//0JGIDDIJCED99:;JFGIGDCD?@@@BCBIGFCDDEGJECBFJAAABJHJJJJHJHJJJIGJEDEFEFJGJHIJDIJJJJHJFJJJJJD<=EEDCDBCEJ8889HDCCDIHEJHJJHJJJGIJHJJJHJJJJI6667JEIICG3IGJJJJJJIJGJFEJJJHIJGCCEHIJHJJJGJJEIEIJHGFJGGGJFJHJHHGJJHGJDFHGFCBJEGJGJJJJJJGJH<;;<JCBABD9444566><:....311.)))))))'''((++-=;4111<@JHJHJHJHFDJIJJHHBCJHBBBBFGHFHIJIJHHFJGFJJIJJJJCEECDGJJJJEB=1002BGDFJGHIJGJIJJJJGJJJJIEID6560000@@??IHFJJJJJJJJGEIJE888GHJJJJDD??@A999:9834324;5129,++*./-,))()))'''59?;;;<EJJFJJHGIJJJJHG<;::=:=><><<<<GED??@@AJIJIE=</-($&+''))*,;9:>?AA6666?:))),@8+,//..22@?>>?@>;;CCIJDEFIJGEJJJJJIDEEEFHF@AACC<;52.BGJGGJJJJJJFDGFHFJDFJJJGB>:::;4-GJHEGJECDCJFEEJHDHJJJFGEJJGFJHIJJHJFJG>DFGJJA>;?A899>1-,,.-,.8:=97.,,&%%(+*++*+-(((&(%%%%&-+,,FB@AEHGEHJHFJGHEGGJFDFDFJAIEAA?99985))*<>,,'&%&)++*'%%&+-+))))&&&%%&'((()+,.170//-'%%$##$$$$%452348;:;@C;;?JCEFEJ?A@?DDCIHDJFEJFCAEEJJ<@C=>;9JBIIBCDCFEJJFEECCDHJIJJHJJIGJJGGJHIG7776=>=CBBA@@ADCAC?<:9;:=GIJJIJEJFJJIJJJJJJJJFJIJGJCEBGECJJGHFJJHIJJJJJFJIGGIDFJJJJJFJGIJIJIJJHIJJFJJJJJJJJJJJGIJGJJJJJJJIJJJHJJF@JJJJJHHHGFDFHFCHFIJGGJEGJJDJ=768965746BDEJCDEFJJJJECC65553333=<>CH@6555>....99;CF<..--48;=>55.../<<:67/+,2,++00BFFGHFEGJGCIEEJEEJGGIGJJJHJIJJGJJGJHIJ>:800>92//)((((*..)),):=?@==?>@BAEJJIJH322310019?>FEGFDFH@JD@B<991C?8777DDGDDCCDCCEJIHD@=:5011HFH2..-+&$$$$&''''%%'***%&%''''''175833;9IJJIGFGHGIHJHGJFCB@77JIJJJHJJJBC@?A42235A@??BCCEB??@A@@?DIGGGGJJJJIA@AAJGHJJAJJGH@632.,3,5455:<BHEFFAC@AACHJJJD@<557>EDIFFDFJDJFCBJFHFHEDJIH88EICDCBEEGDDBDDAA>>;-+(%%'13)6CDA@A@JHGJGHJGJJ?55B@A@BDB??>?2112???=>><>?>=8855667CDEJGIJCH<;85-)'%%('(''&
@Glass_F3P_1_D3_4_2_20
TCGCAGTATCTAGAAGCGGCCGCGAATTCCAGAAATCATCCTTAGCGAAAGCTAAGGATTTTTTTATCTGAAATTCTGCCTCGTGATACGCCTATTTTTATAGGTTAATGTCATGATAATAATGGTTTCTTCAACGTCAGGTGGCACTCGAGTTGATCGGGCACGTAAGAAGGTTCCAACTTTCACCATAATGAAATAAGATCACTACCGGGCGTATTTTTTGAGTTATCGAGATTTTCAGGAGCTAAGGAAGCTAAAATGGAGAAAAAAATCACTGGATATACCACCGTTGATATATCCCAATGGCATCGTAAAGAACATTTTGAGGCATTTCAGTCAGTTGCTCAATGTACCTATAACCAGACCGTTCAGCTGGATATTACGGCCTTTTTAAAGACCGTAAAGAAAAATAAGCACAAGTTTTATCCGGCCTTTACTCACATTCTTGCCCGCCTGATGAATGCTCATCCGGAATTTCGTATGGCAATGAAAGACGGTGAGCTGGTGATATGGGATAGTGTTCACCCTTGTTACACCGTTTTCCATGAGCAAACTGAAACGTTTTCATCGCTCTGGAGTGAATACCACGACGATTTCCGGCAGTTTCTACACGTATCTTCGCAAGATGTGGCGTGTTACGGTGAAAACCTGGCCTATTTCCCTAAAGGGTTTATTGAGAATATGTTTTTCGTCTCAGCCAATCCCCTGGGTGAGTTTCACCAGTTTTGATTTAAACGTGGCCAATATGGACAACTTCTTCGCCCGTTTTCACCATGGGCAAATATTATACGCAAGGCGACAAGGTGCTGATGCCGCTGGCGATTCAGGTTCATCATGCCGTTTGTGATGGCTTCCATGTCGGCAGAATGCTTAATGAAGAAAAAGAATTACAACAGTACTGCGATGAGTGGCAGGGCGGGGCGTAATTTGATATCGAGCTCGCTTGGACTCCTGTTGATAGATCCAGTAATGACCTCAGAACTCCATCTGGATTTGTTCAGAACGCTCGGTTGCCACCGGGCGTTTTTTATTGGTGAGAATCCAAGCCTCGAGCTGTCAGACCAAGTTTACTCATATATACTTTAGATTGATTTAAAACTTCATTTTTAATTTAAAAGGATCTAGGTGAAGATCCTTTTTGATGATCTCATGACCAAAATCCCTTAACGTGAGTTTTCGTTCCACTGAGCGTCAGACCCCGTAGAGAAAAGATCAAAGGATCTTCTTGAGATCCTTTTTTTCTGCGCGTAATCTGCTGCTTGCAAACAAAAAAACCACCGCTACCAGCGGTGGTTTGTTTGGATCAAGAGCTACCAACTCTTTTTCCGAAGGTAACTGGCTTCAGCAGAGCGCAGATACCAAATACTGTTCTTCTAGTGTAGCCGTAGTTAGGCCACCACTTCAAGAACTCTGTAGCACCGCCTCTACATACCTCGCTCTGCTAATCCTGTTACCAGTGGCTGCTGCCAGTGGCGATAAGTCGTGTCTTACCGGGTTGGACTCAAGACGATAGTTACCGGATAAGGCGCAGCGGTCGGGCTGAACGGGGGGTTCGTGCACACAGCCCAGCTTGGAGCGAACGACCTACACCGAACTGAGATACCTACAGCGTGAGCTATGAGAAAGCGCCACGCTTCCCGAAGGGAGAAAGGCGGACAGGTATCCGGTAAGCGGCAGGGTCGGAACAGGAGAGCGCACGAGGGAGCTTCCAGGGGGAAACGCCTGGTATCTTTATAGTCCTGTCGGGTTTCGCCACCTCTGACTTGAGCGTCGATTTTTGTGATGCTCGTCGGGGGGCGGAGCCCTGGAAAAACGCCAGCAACGCGGCCTTTTTACGGTTCCTGGCCTTTTGCTGGCCTTTTGCTCACATGTTCTTTCCTGCGTTATCCCCTGATTCTGTCGATCCTCATTCTTACCACCTTGAGTGAGCTGATACCGCTCGCGCAGCCGAACGACCGAGCGCAGCGAGTCAGTGAGCGAGGGAGACCTCTGCATAACGCGAAGTAATCTTTTCGGTTTTAAAGAAAAAGGGCAGGGTGGTGACACCTTGCCCTTTTTTGGACTGCAGCGGCCGCTACTAGTAGACCGGCTAGCGTCAGTTTCACCTGTTTTACGTAAAAACCCGCTTCGGCGACTACTTTTGGTGATCGAGTGATTACAAAGCAAGCAAAGAAAAAAGGCGACAGATTACTCTGTCGCCTTTTTTCCTGACTCATAACTTAGGTGGCAGGCTAGCGTCGTGGTTTGTCTGGTCAACCACCGCGGTCTCAGTGGTGTACGGTACAAACCCCAACAGCGAAGTGCACAGCTGTCACCGGATGTGCTTTCCGTGATCAGTGCATGAGGACGAAACAGCCTCTACAAATAATTTTGTTTAAGAATTCATTAAAGAGGAGAAAGGTACCATGAGTAAAGGAGAAGAACTTTCACTGGAGTGTCCCAATTCTTGTTGAATTAGATGGTGATGTTAATGGGCACAAATTTTCTGTCAGTGGAGAGGGTGAAGGTGATGCAACATACGGAAAATTTGCCCCTTAAATTTATTTGCACTACTGGAAAACTACCTGTTCCATGGCCAACACTTGTCACTACTTTCGGTTATGGTGTTCAATGCTTTGCGAGATACCCAAATCATATGAAACAGCATGACTTTTTCAAGAGTGCCATGCCCGAAGGTTATGTACAGGAAAGAACTATATTTTTCAAAGATGACGGGAACTACAGAACACGTCTGAAGTCAAGTTTGAAGGTGATACCCTTGTTAATAGAATCGAGTTAAAAGGTATTGATTTTAAAGAAGATGGAAACATTCTTGGACACAAATTGGAATACAACTATAACTCACACAATGTATACATCATGGCAGACAAACAAAAGAATGGAATCAAAGTTAACTTCAAAATTAGACACAACATTGAAGATGGAAGCGTTCAACTAGCAGACCATTATCAACAAAATACTCCAATTGGCGATGGCCCTGTCGCTTTTACCAGACAACCATTACCTGTCCACACAATCTGCCCTTTCGAAAGATCCCAACGAAAAGAGAGACCACATGGTCCTTCTTGAGTTTGTAACAGCTGCTGGGATTACACATGGCATGGATGATCTTTACAAATAAAAGCTTGATATCGAATTCCTGCAGCCCGGGGGATCCCATGGTACGCGTGCTAGAGGCATCAAATAAAACGAAAGGCTCGGTCGAAAGACTGGGCCTTTCGTTTTATCTGTTGTTTGTCGGTGAACGCTTCCTGAGTAGGACAAATCCGCCGCCCTAGAACCGAGTGGCGCCTGCAGACGTAAAAAAAGCGGCGTGGTTAGCCGCTTTTTTAATTGCCGGACGTACAATCGATGCCCGGATGATCCTGACGACGGAGACCGCCGTCGTCGACAAGCCGGCCGTTAATTAAAAAGTTAAACAAAATTATTTGTAGAGGGAAACCGTTGTGGTCTCCCTGAATATATTATACGAGCCTTATGCATGCCCGTAAAGTTATCCAGCAACCACTCATAGACCTAGGGCAGCAGATAGGGACGACGTGGTGTTAGCTGTGCTCGAGGTGAGAGCAAAGGGCCTCGTGATACGCCTATTTTTATAGGTTAATGTCATGATAATAATGGTTTCTTAGACGTCGAGTCTTACGCCCCGCAA
+
*)++(**)&&&'')*1544552212::B@=8>;;:DDJJJI=E=>GFGJJJCE<;;>;:0+*+00(&&*+3=@GH@@?>?9BBBBD@?76655/-..0989;<BEIJJJJDHIJJJJFJJJGJCHBCJJJGC8557<41113IJGJEJFIJHIB@AHDIFDE;;;<64444'(55...88:?A75477<>>J@HHIGD.,1,,B@AAEFIJJJJJHIFJ>G:*))*;8CFIJJJIIJJJJJJJJJFJJJJJJJJJIJJJJFJHECCHGJJJGJJGJJJJIIJIJJJJJIJIJJJJFIJGGE@@<.''+***558;<66/-...7)((/*,33336<?@>?<3...**=DFEGHJJGGHJJGFJJFGHHFJGGJJIJJJJJJJJEEJJJJGJJHJJJJJIGDHJJI9?AGJJCBDEDB@@B@BCJJJJF???<?FA?5555JIJHFBBBBJJDEEGIJIGJJJJCFFFFHJGJJJHJEAAABFJEJ888***+DA@?AI>>==D<444/.+),/0;GJJJGGFCBCHJJJJJJIGJFJFJJJJGD7HJJJFGHGJGGJJJJGDEJJJIJJJFJJGJJJJIJFJIHJJJJHJJJJHFJJGDJJGJHJI=<7743'&&&'%%%0@EDJJJJJ5555;;971223>JJEIJJEGEECEJEECC?<?733JJJJIJJJJJJJJIIJJIJJIHFIA==?E;9::70...0345ACFJDC?>>?CGJJA@ABHD85;=GJFJG66+***%&(*434687844436-''(-3223355>?@>AADJIGGJJJJGJJHFEIJEFHJFFEADADJGIJFHHH@;99DEEJIIGJJHIJJGIHGJJJJHFHJJJJGJHJJHFGEFIHJHJHJJJIJJHHHHFH??@00(((-+,./02797788EJJJGEDEGIJIJJJJJJHJJJJJCDDJJJJJJIGJJJGJJHEIEHHHJIJGEGJDIFJJH@@@@GA<<=>IJJIHHJGDJFGE>@GJCBABJJJHIJJGHJJJICFEFIH=<<<JJJIFEJEJIHGJJJHJJJJJFJE@EJJJJHGJJEGIJGGJIGJJJJJG2220444FEDGIJGJJJGJJGGJE>C7,,,FIDFJHJJFJJJGGI:GHJJJJJDFJG?=9;+((((%&)(=>A=<;:---.?B:77,,,,1./@ECCEFFJFJJJJJJJGFJGEEHFJHJD@@DJGAAAAFIFGJHJJFDDDJCE)(((.,-./+((.25;A<=><62..*33672/./22AC7+++-++****,*.,,..)(((999:FEGGJJJJJG==;11114/..-*,,))(((''()%$%'-***;<>FIGJJHJIFFG<;HFF<JJJIJJJIJHHHJGJHJJHJJJJFGABBA<:.**4<@>??==:776:8788DIEJJJJJJGHJFHJIFGGJJJJJJJJGJIGGJHICDC;;:56667+,9JBJFJJJJHGJGJIIDCHGJJJJJEJGJJJIJHJJHJGHJFJJIJJHJJJFDCFJJIJJJIJGJEGJDIFGFJHDDJJJJJJGIJIJ<JFDHJIGGEIIJJHJFFJDIDBBBFDHHFHJHJJJC@?;<CCIJGGFEJJIJJJGJGJEHGDEEF7777G=<;641255=B?@A@=><@<<JJGJJJECADCD**058BFFJJJHHFJJHCEFBDBGJJHIJJIJJGIJJGFEHHJJGGDDCDGIHJHJJJJJJH3339B@???GGJIIJ9877;=432121/26677HJIJJJGIFEJHJIA@?DGIHHHIGE0JJIHIJJJJG@@@;;;821+'%%%%*-+-/32<<BACDBFHIHJJHA@@:634>@:8200/-,*'((>FHJIIGJJGJJJIIJHIHJFFIIIGCA>=@<3516?HGEIJIJABBBJHFJEJHACECDDG>A?.98<89686/2448668:/.*+3...-'%$#$&''&&&%%'&(.))*34&'''%$%%-''''774555/.*(+*11489BIJEFHGFHFDDEHFJFG<0,,,0/0/+(()56(((0)''*22@AJJHDJJHE;;86555A?=>>EIGFGJIJCEFJJJIJJDFHJJIFJJJJECCH>BHA994.9:)'(198778?BCDC222,,,,,,,:>AHDHIJIIHDFD@@AAA=JFJJJEJHHJHCDGFIFHEIF55455,,,,(####%'54,,,///-+''(*66778BCJJJFFEFDCGDJJIFJJIHJFEDEEJJJBBBCBDG@65557436A:::7777@>>9886.--.3985''&'.&&&'-...6GJEEEDJJFJJHHGJJJJJCBBCGEHDA@@BJGGJA@*))*=;;<867;,*)&$%%%%%'(011.--.4455BCDEJJJEH522<<?996432.**,)%&%%&&(&&''7+76668;;=@CDFGJJIJJJJGJA<GGIJJJGGJGGIJJGD>9?CJHHIDJGFIF444496A@?72.-)./'(//))))''%'%%(*''(-&/++0--.359:DECCCCEJGHHIGJIGGJJJJJEEJJJJGHJJIJJJJJJJHJHGJJHIIJHGJJFJJGIJJHJIF70/3=B-++,026;;7/7?9HICBBCEFIGFEDJJJJJJGHJGGHJJJJJJIIIJIJDEHEJJJJJJEJJJFIJIGAA8>=>FEJIHJFCJFHGDEIEJCDEHIJD?=6+**,?B;;67<>JIFFFHHIE>;HJI,+++0*+*+:9:889<5335HEJFDJEJEJFDEJGEDEEGJJFEBIJJGACEJJGDEB??@@JIIJC-+*+**-)(%()+3>FB>><=@AFGJJDBCDFEFJHJGEGGGJIIHFFJGBBACIJGJJJJDEFHEEGFJJIJJJGD@??=>AEED<<;////>IEFGFJHFIFIGGHIHEEJJJFDFIJJIJHFDIJFFBBBCDFAAB@BGICBDBCDFEGIJJCCBJFIJJEHJFGJEEFDADADHGJHEHCCGDDGEHHEGHEJFGJFJFIEGCBCAGJJHGJJEEIJFIEHJEJHEFEJJJJJEEFHCIABGEHFGD>>>;3:22(%%$%,..7GCJFEGGGGGGJJFJHHJFFJJHJJFHJJIJF<?EB1+))+:'''==>EEBECFGGCEJDECDCIFJECAAAA96540448?@9CABDFEDFFEHAFG???==<::<JIHFFAABA////0-++,9:?BGIGIEDFFEEHIHEGGCGHHIGHJBB?=5.04JDCCBCA;FFHIIJFFECHEHFGIGJIIFFBADB??@IJBABJFJFJ/(((*88:?BEA@99>EB@CC--,,111<<==>@;CFJEG6222232-(('&$%/1113133>B@ABCDE@A<85598-**+%&&&'(/?H@@?@JGJGJJIJ@CAJJJJJJJJJGJIIJJJHCIFE=BDDEC54389:>99AECDAC*)))>??EDJEBA??))))DDEGGFGJHGEGGJJJIE=<<EDE@@@CGEFC@CBFDIGCIJ@FDIGJJIJFJGJFJIIA>??DJFGFDDJIFJIJC??>AGFJJJJHJHHJ>>?CDE><4002334ABFEJDIJJHHIJJHJJJJGJJGEJJGFJIJHJHIGJJJJIGJJHJJJHIGJJEFJJJGDIJJJCEEGJJIJJJHGJFJJIIJJIFABA9,+(''(,-0?ABFIHGCCDDIJJHJHJFGHJJIIJGJJIGJGJGJC====IHHJEJJGJJJGHHJIHIJJIJGJJJIHJHH<<;<75('&
@Glass_F3P_1_D3_4_2_21
GTGTGAGTTATAGTTGTATTCCAATTTGTGCTCAAGAATGTTTCCATCTTCTTTAAAATCAATACCTTTTAACTCGATTCTATTAACAAGGGTATCAGCCTTTCAAACTTGACTTCAGCACGTGTCTTGTAGTTCCCGTCATCTTTGAAAAATATAGTTCTTTCCTGTACATAACCTTCGGGCATGGCACTCTTGAAAAAGTCATGCTGTTTCATATAATAAGGATATATCGCAAAGCATTCAAACACCCATAACCGAAAGTAGTGACAAGTGTTGGCCATGGAACAGGTAGTTTTTCCAGTAGTGCAAATAAATTTAAGGGTAAGTTTTCCGTATGTTCATCACCTTCACCCTCTCCACTGACAGAAAATTTGTGCCCATTAACATCACCATCTAATTCAACAAGAATTGGGACAACTCCAGTGAAAAGTTCTTCTCCTTTACTTATAATTGTTCCTCTTTAATGAATTCTTAAACAAAATTATTTGTAGAGGCTGTTTCGTCCTCACGGACTCATCAGACCGGAAAGCACATCCGGTGACAGCTGTGCCACGTCGGGGTTTGTACCGTACACCACTGAGACCGCGGTGGTTGACCAGACAAACCACGACGCTAGCCCGCCACCTAAGTTATGAGTCAGGAAAAAAGGCGACAGAGTAATCTGTCGCCTTTTTCTTTGCTTGCTTTGTAATCACTCGATGACCAAAAGTAAAAACCCGCCGAGCGGGTTTTTACGTAAAACAGGTGAAACTGACGCTAGCCGGTCTCTCGTAGCGGCCGCTGCAGTCCGGCAAAAAAGGGCAAGGTGTCGCCACCTGCCCTTTTTCTTTAAAACCGAAAAGATTACTTCGCGTTATGCAGGCTTCCTCGCTCACTGACTCGCTGCGCTCGGTCGTTCGGCTGCGGCGAGCGGTATCAGCTCACTCAAAGGCGGTAATACGGTTATCCACAGAATCAGGGGATAACGCAGGAAAGAACATGTGAGCAAAAGGCCAGCAAAAGGCCAGGAACCGTAAAAAGGCCGCGTTGCTGGCGTTTTTCCACAGGCTCCGCCCCCCTGACGAGCATCACAAAAATCGACGCTCAAGTCAGAGGTGGCGAAACCCGACAGGACTATAAAGATCCAGCGTTTCCCTGGAAGCTCCCTCGTGCGCTCTCCTGTTCCGACCCTGCCGCTTACCGGATACCTGTCCGCCTTTCTCCCCTTCGGGAAGCGTGGCGCTTTCTCATAGCTCACGCTGTAGGTATCTCAGTTCGGTGTAGGTCGTTCGCTCCAAGCTGGGCTGTGTGCACGAACCCCCCGACCCGACCGCTGCGCCTATCCGGTAACTATCGTCTTGAGTCCAACCCGGTAAGACAGGACTTATCGCCACTGGCAGCAGCCACTGGTAACAGGATTAGCAGAGCGAGGTATGTAGGCGGTGCTACAGAGTTCTTGAAGTGGTGGCCTAACTACGGCTACACTAGAAGAACAGTATTTGGTATCTGCGCTCTGCTGAAGCCAGTTACCTTCAAAAAGAGTTGGTAGCTCTTGATCCGGCAAACAAACCACCGCTGGTAGCGGTGGTTTTTTTGTTTGCAAGCAGCAGATTACGCGCAGAAAAAAAGGATCAAGAAAGATCCTTTGATCTTTTCTACGGGGTCTGACGCTCAGTGGAACGAAAACTCACGTTAAGGGATTTTGGTCATGAGATTATCAAAAAGGATCTTCACCTAGATCCTTTTAAATTAAAAATGAAGTTTTAAATCAATCTAAAGTATATATCAGTAAACTTGGTCTGACAGCTCGAGGCTTGGATTCTCACCAATAAAAAACGCCCGGTGGCAACCGAGCGTTTATCTGAACAAATCCAGATGGAGTTCTGAGGTCATTACTGGATCTATCAACAGGAGTCCAAGCGAGCTCGATATCAAATTACGCCCGCCCTGCCACTCATCGCAGTACTGTTGTAATTCATTAAGCATTCTGCCGACATGGAAGCCATCACAAACGGCATGATGAACCTGAATCGCCAGCGGCATCAGCACCTTGTCGCCTTGCGTATAATATTTGCCCATGGTGAAAACGGGGGCGAAGAAGTTGTCCATATTCGCAGCAAATCAAAACTGGTGAAACTCACCCAGGGATTGGCTGAGACGAAAAACATATTCTCAATAAACACTTTAGGGAAATAGGCCAGGTTTTCACCGTAACACGCCACATCTTGCGAATATATGTGTAGAAACTGCCGGAAATCGTCGTGGTATTCACTCCAGAGCGATGAAAACGTTTCAGTTTGCTCATGGAAAACGGTGTAACAAGGGTGAACACTATCCATATCACCAGCTCACCGTCTTTCATTGCCATACGAAATTCCGGATGAGCATTCATCAGGCGGGCAAGAATGTGAATAAAGGCCGGATAAAACTTGTGCTTATTTTTCTTTACGGTCTTTAAAAAGGCCGTAATATCCAGCTGAACGGTCTGGTTATAGGTACATTGAGCAACTGACTGAAATGCCTCAAAATGTTCTTTACGATGCCATTGGGATATATCAACGGTGGTATATCCAGTGATTTTTTTCTCCATTTTAGCTTCCTTAGCTCCTGAAAATCTCGATAACTCAAAAAATACACCCAGGTAGTATGATCTTATTTCATTATGGTGAAAGTTGGAACCTGTTACATACCCAATAGACTCAAGTGCCACCTGACGTCTAAGAAACCATTATTATCATGACATTAACCTATAAAAATAGGCGTATCACGAGGCAGAATTTCAGATAAAAAAAATCCTTAGCTTTCGCTAAGGATGATTTCTGGAATTCGCGGCCGCTTCTAGAGTACTGCGATGAGTGGCAGGGCGGGGCGTAACCTTCGACGTCTAAGAATTATTATTATCATGACATTAACCTATAAAAATAGGCGTATCACGAGGCCCTTTCGTCTTCACCTCGAGCACAGCTAACACCACGTCGTCCCTATCTGCTGCCCTAGGTCTATGAGTGGTTGCTTGGATAACTTTACGGGCATGCATAAGGCTCGTATAATATATTGGGGACCGACAACGGTTTCCCTCTACAAATAATTTTGTTTAACTTTTTAATTAACGGCCGGCTTGTCGACGACGGCATCCGTGGTCAGGATCATCCGGGCATCAATCGTACGTCCGGCAATTAAAAAAGCGGCTAACCACGCCGCTTTTTTACGTCTGCAGGCGCCACTCGATTCTAGGGCGGCGGATTTGTCCTACTCAGGAGAGCGTTCACCGACAAACAACAGATAAAACGAAAGGCCCAGTCTTTCGACTGAGCCTTTCGTTTTATTTGATGCCTCACACGCGTACCATGGGATCCCCCGGGCTGCAGGAATTCGATATCAAGCTTTTATTTGTAGGAATCATCCATGCCATGTGTAATCCCAGCAGCTGTTACAAACTCAAGAAGGACCATGTCGTCTATTCGTGGGATCTTTCGAAAGGGCAGATTGTGTGGACAGGTAATGGTTGTCTGGTAAAAGGACAGGGCCATCGCAAATTGGAGTATTTTGTTGATAATGGTCTGCTAGTTGAACGCTTCCATCTTCAATGTTGTGTCTAATTTTGAAGTTAACTTTGATCCCATTCTTTTGTTTGTCTGCCATGT
+
=>CJGIIJGEJ>===A>?@??@JHJJJGIB7432444;979:66637;>>743>DJJJIEJJJJJJHIJJFJHG966794422223CFDGFHIGJ@=.(((83+8<=CJIJJHFJHJJJHGFJJJCABAEFCBABJE;JGGJHGHJFFIJJJJFFBABEHEFEGJJJD;::<:::9::,'''@FJJHJIJJFHEDJJIJJJGFJJJJJJEHEDEJ?>00/*)))*(()%%$$(((:=@<;:((((*3344/@EDFC<<<=JH@BB@GJIJJJIGJIIDIGJJBAEE4300+'%&&',,.+459DFIG>>=GFCCBJDFHEJJJJIJJHFJIH:;:9<54002>?CDBF>?HGEDIICJIJJFJJJGJJIFJJGII11EGIJJHJJIGFEFHFGHJJJFJJJJJJJJEHJBAABIDEDDJEEAADFJGDIFEFIGFIJHC;<:3>=723))&)'&&&+-..,'&*0111187798:CHIADDDD=???DF?<<<;74/,++*+.56@>>ABCCCJGDF;::;BCCEFJJJJHHGFFFDGEEJJDDDBEB<;1./677788G>===CDDFFFEJFDGJJC444DFJDEBCGHJJIHJIGJJFDHGFFFJJFEFEFJJIHJFIJGEJJJIJEFEFJEFFCFBJB>8>@CGFIH????@@@ADEFFEJ?=99:92JEA656.(AAGHCCBJEHDGEF@@?@DEJJGJJIJGHIEIIFIIJJH>>8,*''./334425)(%&),232212/233<>;..,**+(((()*&/.*+(((*-..JHFCCCC@?9--.=@?<@CHGEBHIJBB@CED52,,-*.,,-.0386;FJB;<;7DCJJGEDDEJJJHGJJJHJJIJJGJJJJJJJJJJGHGJGHGJJGJJJJGJHGJIJJJFGJJGJFJJHGEFHJJFJJFJIJ@@??B7777CCACFADABGJIJJHGJJJDGDJIHFIGJJIDG>>20/03B?<4441444DDDJHIIFFCJGJEJCABEJJJJJIJGFBJJJJJ:911@EDDBDAABJIHIFFJFJHFGGJJJJHFGIJHG?6=0...;11057304>@002DJFJCCB@EJGJHJFIIHJJHHHGJJJJJJJJJGJJJEJJJEEC53301/./029654,*%$$&*)())+146345<FHFJEGID>>>?JFEJDB78AD887A@CCFHGHFJJJGJHJJJFGJIJJJJJFCJJJDHHGGFJIGEB7AADEJJDJJJJJJHJJJJI@@JFJBDDDGHJGFJ@AA?A<5566B==>AGIJEIFGI<999;;;;117@BBGCFJIJJJGJJHGHGD>=:5343/+&%&'28;;AAEIDJ>/65IJJJFIIGJEE<<<<F>44447;=FJJ5;530)'('(&&&'*2/0'''+++222FIEFBBDDEJJHIJJJEHEACAC@ACBDEEDABBEEIHJJGFHJJHJJEEJEEEJEFHHGJHJIJJIBB8888?<;;>BECDFJJGIFI=<DFJJJIJJJG6666IHIHHDCEFCJJFHJJEJJGJJHJJJFHC>-'%&&;<;85662?@76666773:=?GFEJJJHIHIJJG@A@@FIJIGJEFDJJFJJIGFFCD@>?A?J>000++-FG=;;9@?@>?A2002=BA?>5//*(('(()())))))0/08:99::6667===AB8778JEJJ===>JFHJJDFHJJHGDDGEJJEHJJIJEF<;=@CDDD=>=<:978@ACFHIJH@A@?>3'''(+)))*DAEJJJJJJJHJHJJHJGJIIJJJJGGB53338JEGJHJJHJJEJ****JJJFGJIJJJJJGJFFDGJHFEJIDDCCJJJIJJGIDEJJAEFJJJJFGF@:IJJGJHGFG2111.,,-,--126<CE@??AJHJJJGFFJGJJJHJJJJJIGJJIG;9995323:>DGEJGJHFGJGJJJJDGAB?0/..21322240/)**+*,,/:ACC6;;<JJJJJJJIFGIHJJJHJJHJJJJGIIJJ>>>?JHDECDBIGGJFJJGJGJJFJHJJJJJJJIJJEFFIJHJGIJJIJJIHJJGIJJHJJEJJJJJJHGJJFJIJFJJJJGIJJJFJJJHJJIJJJIJGIJJJ??@JFJDAB@@A?<:88555E@?;(&&&&&%#$8:@EIFGFDDFFFJJGFB999>:@@CHGGFDFG>:6447>@CJJJ7779@597*(()<;5+++.@588>;EDE::::IJDCFJJJJJEA@A@GJHFEJJGGHFFJF>;1,+.//0/68<<<=AIFBCBGH=JHIJJGJGAAABJJJJHGEJHJIJJJJEFEIJDGJIJFHED@@::<FADJJ>?==@<<<521.27775559ACJJHGJCC?:7..1DHJCAACBJGJGDEIDFCCHJHJJJIFJJEJFD?>DIFD?3<<B@??@FJIFIJHHHJHDCCCJHEIEFDF:9>>;;;<DED@@@BBEFJECCDD@>=?@CEFJEFCDGGHDECFG?/*=ACEIH@:;:;FIGHJJFGEEHIGCJDFHJJJHIHFDAABCJJGJFEA<.../+*++,-78IJEIIFFJJJIJGJCCBEAGAACDHHJHGEJJJJGJFGFFEIJHJJJJIJJGHJCDBCDFFFIBCE>><<(+++9:<=?9652=+899721--/0=B:9//==?FFHA<>>JJFJB>/./.+*)'''&&%$&+,1106:8;<>?5=7899>>560.*+,+.--,,94:;;66669><1//13,,112@....DCDIHCCCDJHIJIHJJDEJJDGFGDHHJJJEFHGJJJFJJIIJJJJJFHJEIEHJEG??HJHJ76>55=2(&&&'259;?EFGEGEJEGDEJJFBCB>986650/0/-**++>A@C@CFFHFJFEB@>9''?ACC@@@AFFGEECJIJJJJJJJGGDGI55/+'%$%%*/0((((*))&'%%&%%((19<DCEGHHFJF?BCCJJFHFJJJJJEJJGGJIJJIBADEGJJJGJEEJEEJFHFHD7788FFJ>@BC=>JJJJEDBAFHFEFFEHJCBDBHGJIJJJJJFJHHJ;;;<:98930/*&'8?FFGHJEAHEFEEJGHHJJJHHHIGHCEFD99:77745%&&''%$$$$$*.58<;999:9:::=JEJIJHJJFH=>=<8E:99JJJJIIHEGFIJIICEAFHJH=100000-.-'&#$%&%$$#%$%&%%&(*+236;:::100'''(>CBEJEGGFJJJCFIJJHHJJHJ@DA>@<DEBE@??98:;=4))+.///00106<64333767?>B>:;;>GHFED?>>>7CACFFJJF?>>>DGGHJJJGJHJJDDJHHJ>>>;<;;;ABJJDDEHJJJJGDJECFHJEA@@BBA:976;2('''5:200.'&'%%%&'$$$%/1110/.///22:6.,,8<;CCFHHJJEIIJFJIBBBBIJJJHED9:87BCIFJ.(%(()*B=?JJJJHJJIJJJJHJGJJJJJGHFJIHCCBBGGDBIA:99;=9:@>=>@?@.,,**'%&&+,&$$%%++32(2223GJJJJJIHJHJGCJJJJFCBC?>>FHFHHFFIGIJFJHJJJJHHFHFGJFE///-)+)+8=@BDCCBCGGJJGHJGJJCEC?B@?AABJEJJJCFGGHGJDEGJJ8789CBGHF@=8888JGGHC?BCA.+-(((-(/0**-*16654999@EGCJ???BJFC5+
@Glass_F3P_1_D3_4_2_22
GTGGAGAGGGTGAAGGTGATGCAACATACGGAAAACTTACTTTTAAATTTATTTGCACTACTGGAAAACTACCTGTTCCATGGCCAACACTTGTCACTACTTTCGGTTATGGTGTTCAATGCTTTGCGAGATACCCAGATCATATGAAACAGCATGACTTCAAGAGTGCCATGCCCGAAGGTTATGTACAGGAAAGAACTATATTTTTCAAAGATGACGGGAACTACAAGACACGTGCTGAAGTCAAGTTTGAAGGTGATACCCTTGTTAATAGAATCGAGTTAAAAGGTATTGATTTTAAGATGGAAACATTACTGGACACAAATTGGAATACAACTATAACTCACACAATGTATACATCATGGCAGACAAACAAAAGAATGGAATCAAAGTTAACTTCAAAATTAGACACAACATTGAAGATGGAAGCGTTCAACTAGCAGACCATTATCAACAAAATACTCCAATTGGCGATGGCCCTGTCCTTTTACCAGACAACCATTACCTGTCCACACAATCTGCCCTTTCGAAAGATCCCAACGAAAGAGAGACCACATGGTCCTTCTTGAGTTTGTAACAGCTGCTGGGATTACACATGGCATGGATGATCTCTACAAATAAAAGCTTGATATCGAATTCCTGCAGCCCGGGGGATCCCATGGTACGCGTGCTAGAGGCATCAAATAAAACGAAGGCTCAGTCGAAAGACTGGGCCTTTCGTTTTATCTGTTGTTTGTCGGTGAACGCTCTCCTGAGTAGGACAAATCCGCCGCCCTAGAATCGAGTGGCGCCTGCGACGTTAAAAAAAGCGGCGTGGTTAGCCGCTTTTTTAAAGTGCCGGACGTACAATCGATGCCAGGATGATCCTGACGACGGAGACCGCCGTCGTCGACAAGCCGGCCGTTAATTAAAAAGTTAAACAAAATTATTTGTAGAGGGAAACCGTTGTGGTCTCCCTGAATATATTATACGAGCCTTATGCATGCCCGTAAAGTTATCCAGCAACCACTCATAGACCTAGGGCAGCAGATAGGGACGACGTGGTGTTAGCTGTGCTCGAGGTGAAGACGAAAGGGCCTCGTGATACGCCTATTTTTATAGGTTAATGTCATGATAATAATGGTTTCTTAGACGTCGAGTCTTACGCCCCCGCCCTGCCACTCATTGGGATTCTAGAAGCGGCCACAAGTCCAGAAATCATCCTTAGCGAAAGCTAAGGATTTTTTTTATCTGAAATTCTGCCTCGTGATACGCCTATTTTTATAGGTTAATGTCATGATAATAATGGTTTCTTAGACGTCAGGTGGCACTCGAGTTGATCGGGCACGTAAGAGGTTCCAACTTTCACCATAATGAAATAAGATCACTACCGGGCGTATTTTTTGAGTTATCGAGATTTTCAGGAGCTAAGGAAGCTAAAATGGAGAAAAAAATCACTGGATATACCACCGTTGATATATCCCAATGGCATCGTAAAGAACATTTTGAGGCATTTCAGTCAGTTGTTCAATGTACCTATAACCAGACCGTTCAGCTGGATATTACGGCCTTTTTAAAGACCGTAAAGAAAAATAAGCACAAGTTTTATCCGGCCTTTATTCACATTCTTGCCCGCCTGATGAATGCTCATCCGGAATTTCGTATGGCAATGAAAGACGGTGAGCTGGTGATATGGGATAGTGTTCACCCTTGTTACACCGTTTTCCATGAGCAAACTGAAACGTTTTCATCGCTCTGGAGTGAATACCACGACGATTTCCGGCAGTTTCTACACATATATTCGCAAGATGTGGCGTGTTACGGTGAAAACCTGGTACTTTCCCTAAAGGGTTTATTGAGAATATGTTTTTCGTCTCAGCCATCCCTGGGTGAGTTTCACCAGTTTTGATTTAAACGTGGCCAATATGGACAACTTCTTCGCCCCCGTTTTCACCATGGGCAAATATTATACGCAAGGCGACAAGGTGCTGATGCCGCTGGCGATTCAGGTTCATCATGCCGTTTGTGATGGCTTCCATGTCGGCAGAATGCTTAATGAATTACAACAGTACTGCGATGAGTGGCAGGGCGGGGCGTAATTTGATATCGAGCTCGCTTGGACTCCTGTTGATAGATCCAGTAATGACCTCAGAACTCCATCTGGATTTGTTCAGAACGCTCGGTTGCCACCGGGCGTTTTTTATTGGTGAGAATCCAAGCCTCGAGCTGTCAGACCAAGTTTACTCATATATACTTTAGATTGATTAAAACTTCATTTTTAATTTAAAAGGATACTAGGTGAAAATCCTTTTTCCTGATAATCTCATGACCAAAATCCCTTAACGTGGGGTTTTTTCGTTCCACTGAGCGTCAGACCCCGTAGAAAAGATCAAAAGAATCTTGTCAATCCTTTTTTCTGCGCGTAATCTGCTACTTGCGAAACAAAAAAACCACCGCTACCAGAGCGGTGGTCTTACCGGGATCAAGAGCTACCAACTCTTTTTCCGAAGGTAACTGGCTTCAGCAGCGCGCAGATACCAAATACTGTTCTTCTAGTGTAGCCGTAGTTAGGCCACCACTTCAAGAACTCTGTAGCACCGCCTCTAGCCTCGCTCTGCTAATCCTGTTACCAGTGGCTGCTGCCAGTGGCGATAGTAGTATCTTACAGGGTTGAGAGTCAGACGATAGTTACCGGATAAGGCGCAGCGGTCGGGCTGAACGGGGGGTTCGTGCACACAGCCCAGCTTGGAGCGAACGACCTACACCGAACTGAGATACCTACAGCGTGAGCTATGAGAAAGCGCCACGCTTCCCGAAGGGGGGAAAAGGCGGACAGGTATCCGGTAAGCGGCAGGGTCGGAACAGGAGAGCGCACGAGGGAGCTTCGCGGGGGAAACGCCTGGTATCTTTATAGTCCTGTCGGGTTTCGCCACCTCTGACTTGAGCGTCGATTTTTGTGATGCTCGTCGGGGGCGGAGCCTGTGGAAAAACGCCAGCAACGCGGCCTTTTTACGGTTCCTGGCCTTTTGCTGGCCTTTTGCTCACATGTTCTTTCCTGCGTTATCCCCTGATTCTGTGGATAACCGTATTACCGCCTTTGAGTGAGCTGATACCGCTCGCCGCAGCCGAACGACCGAGCGCAGCGAGTCGTGAGCGAGGAAGCCTGCATAACGCGAAGTAATCTTTTCGGTTTTAAAGAAAAAGGGCAGGGTGGTGACACCTTGCCCTTTTTTGCAGGACTGCAGCGGCCGCTACGTAGACCGGCTAGCGTCAGTTTCACCTGTTTTACGTAAAAACCCGCTTCGGCGGGTTTTTATTTTGGTCATCGAGTGATTACAAAGCAAGCAAAGAAAAAAGGCAACAGGTCTCTGTCGCCTTTTTTCCTGACTCATAACTTAGGTGGCGGGCTAGCGTCGTGGTATTCTAGTAGAACCACCGCGGTCTCGTCGTGTGTCGGGTCCGAATACCCAGACGTGCACAGCTGTCACCGGATGTGCTTTCCGGTCTGATGAGTACCCGTGAGGACGAAACAGCCTCTACAAATAATTTTGTTTAAGAATTCATTAAAGAGGAGAAAGGTACCATGAGTAAAGGAGAAGAACTTTTCACTGGAGTTGTCCCAATTCTTGTTGAATTAGATGGTGATGTTAATGGGCACAAA
+
--.;IHHHHHJJFJGHGGDCDE<;;=DFFBAAHJHDDC<;,,??=@BEFJJIEFGJJHGJHGHJDJJJJIGJHGHJJIIGHJIJHHJIJJGGGFIJHJJJGJIHGGEJEEFFIJEJJJHJJDBBJHJEGCGFBB>2,++,,8<;<<=FJJ1101>97,**)/.-1/300EDEFJFHAAAAIIJJJIJHJFFIDGDFGFEFIGFEEDIJGFEGIJHGIDAA@BJAAABFDCECJGDECCHIGHJGGFA;88ACDDGFEGIECCBEEJGJGGJJD>=>?@)(((,%&+<>?><893344>:/)&'(()08=<:86&&&&'?@BHBGHFGEDGJHIHGIJIIFFFHFGEGDDFJGHHEDBAABCFJHHEHGGD?=?>::@FFEBBDCADACD>BC@?8888>>?CEJEJCEEEBBBCDHEEEHGGFDDGIJJJ@????>>@BABBFFFGIJEECEJJJFEGIGJJEJJGIAGEDGCBAABBA@A@CAA85432;>=>@AAFFFCBBBBFGJFDCBGGGECFFJGFJBHGDAA>=26+'(786887<6=:999==?A<<<<???FE@B>?A2222789ADA@@AACEJIHFGEADA@CE>>>=A??>?@A----654?<4246687:7567;?@@C@<;;;BACFDECDDDG=?>JFC@@C?:@??DDDA@====CB?>@@@A@:5456<9>FA8CEIGHJ=+)))504<D?><//4<=:<;3112?B:::?BADBABCCHABCDFIFJEFHJGFDE@;;@?DAJFBCGIIJJJJFJHGJJJHJJFEEDHJJGEECCB?0(&*,*)*-1<=BAEFEFHIJJFIJDHE@=84*()))+.,,)'''1104322114++++13.%)))64569;<22133;AHBB?=<88845/../;;<?@@B?9CBFHEFEGHHHJJJGHHF8456?EJJDGCCCCBIDBBFEFHJJIE@AACIEFHJJJJGEAHGJJJIJF>GEA@@@JEBJBIJJJJFJGHAFFJJJJHIFFJGJJIHJJJHGFHJJ==A@B32233433'&&''(()>A@?A<<<JJJAA@BIIJJJJJEFHHGJJHHA@1//.5?>@BB@?66223?A@AHEGJJJJJJJFGIJJICJIJJJJGHHJJJJJJGHJJIJF@*('))3;:::;766/998:4)/.11BDEJG@@@:-,'%$$&'&%&(')*-0(((&%%$$$$%&*+:@FEJBBBADG,,.<ABDGJJFJJGIC@J=@DCAAC@@AJHHJJIHJJHJHDEFFHGJJJGFJJIJJJIJFJIIJGHJJJJFGFHJGGIIJJHIGJJJHJBABBDHCCEDHJHF>>>9977775577777>::779:??@@B:896:::AIHHFGFEIHJHFHHF?=<?>>;::;BFFFEHGFGJHDFEGEEEGJJJJGFIJJHJJ<;;<A@A@=84..((&&')24677;988<?CDBB<=DDEEHJHEBBCAD>889ACGHIGGFHJJJHAA@3...34==GFEBAC?DJA@A?=8888/.--++++++))()6:HJFHEHEFIJGJJHJHFEHG<;<;FD@==?AADJ???CEFHHJHEEICDCAA?AA<95=><84--@ACCGHJJJIJHGFFEEA@JJFGGCCDDHDABC:DCB???AIHE?FHJIGH4444C?@@A??@>DFACHGGGEE>@@AHFCCDC>===B434<?>80(((DCJEEEF956CCCFHFJEDJFJFGJJJJJHFGJJJJIJJJIGIJJJIIJFJHHJG@>=;:;=?AB@BCCIGJBD88821..108668?GJJJJJEFJE?JCJFIIFEEFA@?55>99=7766<776660,+AA<11+*&$%%&'/5<8;;JJJJJJGJFFFJGEDIGJIGFJEG@666:>....*%$()'-.0<:999=>=AAB@A@>FG988<=>@FHEGFCFH@@>0000;>>==>@>A<533577=:::>E55556<99<@6211-+)(0;=?ADCBDC////<:=>JAAAAJEHIFHJJHHABAAACFFGJGJJGIJJIHHFJJGJGIJJHHHDB<34GHCFABD@>@<=BDGEED::79?2+&&&(++,8767GCGFJFGJJJFFJJI@ABHJJJGHIIJHJHGFBBBAAB??BIJFEH@?@@HJGA<:?:8755GCHJJJJC@D?>99?FGCFGGIJJGHJJFJJHJGEGCJHJEDHEHDEFEIDFEGHFIJGE?DC??:;::@CFECDBD8878@;<>@@??AC=99889BA?EEJJJHGFFHHHDBEDD??72113363/1(=>J???=<AEAJJJGDGIE@??=1&%%&&&)*/486200/..(((*)&&&':>EJCDCBHHDJGJGHJJIGJFFEDJ,,+--,,+++09979>@@89BBCFE<=:9557774000664546++,-,-+0''&&),()$$%+3000146;'&&110,4)))(.*))'+-.13+*+-1368ADDGFECFIBBB:::65)('%%%&&*$$%%')')(&),,,-589ADEJEHJJJFIJEHDDBCCEJJEED=866686,,,+)))('38@DIECB@AEJJGDGCEECJJHJFGHHIHEIFIFEFIGJGJJEJI===>DFABFEABCGGE:999993333)('%$$(.12;ADB9988CFGJJFJ=@?AJJJJJIJJIHJGCDGIJHEEC9--)((((()5/0--..57-*()()()+-..:<<A@@EEIEFJJGFEFJIJHHJHFJG<;;;FD??>10011//*&&'-8<;<@@BJIJHIGGJ?<<<A6210*)'''%%'(//365=FDBEBBBCEDCEJIJGIJHEEGJB>=>>D>DFDFJJIJJJC@/(999@;:8555?>@EBDJIHGGFHIJHGEHDGDIH???<EJFD?65+501576211121)(((47::77885+'''(BJEB?>6<('')/--..030;;CBCFJI<;6;;FJJDDDFBFDJJFFJJHIEIJJIJJFGEHJJJJJIJJGJE9330'&(55420..01888449;DFHA@@CHJJJJJGJFHGGEDJJGFA@?;=7658?@DJGHJJJFHJJJJJJJHDA;;DEFIJJJGHJJJIJJJJGIJJHJJIB@AJHJIJJFIIIJJJFJFBB?@?@EDDHJFFDIF@?>9*'/5=?>@A?DDB@@///01202457:3223==::;<B><6'''77:500DDIHIFJCGEDFDHEFGFDGEHHFFFCHGC;;;@JI87579556BAFEJ@GHIJGJJGGJFJ?>C7BE?B4<5=A3/''''//0>>?@=>>>842+'$$%/04355<DG@??A<:99CD?BBDDJEEFHFFBC999DHHDE>>>?>=>?HFCEBC@=,(()//7CCJJA<;<>IGFEFCGFFFG?<;<>=DFA<7744442-..04-,('()*,,,10,559>B974?CBBBCCDEDDEFJJGJIFCBDCFE@?<<2//*)'%''%&$$&$$$**-,//'&&''&'&&**+,,1/1.,,+-('&&%$%&'+*'''7;<>DD=<<<?<<<A@:@ACBBF>::A=B=>?@B:9998893200,3*)()%%$$%7:8879?222278:JJJJJJJED;2-/10-,,%$$%.3<===<?CAAHEJJ=CB>?21226679FFEJIJJHFHHJJJJGJIIGDJIJJEE@<C@IAA@?CFBDDCIEHFJJJJJJGJJJIJFA@@@??54+
@Glass_F3P_1_D3_4_2_23
ATGGACAGCTTCTTCGCCCCGTTTTCACCATGGGCAAATATTATACGCAAGGCGACAAGGTGCTGATGCCGCTGGCGATTCAGGTTCATCATGCCGTTTGTGATGGCTTCCATGTCGGCAGAATGCTTAATGAATTACAACAGTACTGCGATGAGTGGCAGGGCGGGGCGTAATTTGATATCGAGCTCGCTGAACTATGTGATAGATCCAGTAATGACCTCAGAACTCCATCTGGATTTGTTCAGAACGCTCGGTTGCCACCGGGCGTTTTTTATTGGTGAGAATCCAAGCCTCGAGCTGTCAGACCAAGTTTATCGTTGTTGCTTCATCGATTTAAAACTTCATTTTTAATTTAAAAGGATCTAGGTGAAGATCGCTTTTGATGATCTCATGACCAAAATCCCTTAACGTGAGTTTTCGTTCCACTGAGCGTCAGACCCCGTAGAAAAGATCAAAGGATCTTCTTGAGATGACTTTTTGTCGCGTAATCTGCTGCTTGCAAAAACAAAAACAACCACCGCTACCAGCGGTGGTTTGTTTGCCGAATAAGAGCTACCAACTCTTTTTCCGAAGGTAACTGGCTTCAGCAGAGCGCAGATACCAAATACTGTTCTTCTAGTGTAGCCGTACGTAGGCCACCACTTCAAGAACTCTGTAGCACCGCCTACATACCTCGCTCTGCTAATCCTGTTACCAGTGGCTGCTGCCAGTGGCGATAAGTCGTGTCTTACCGGGTTGGACTCAAGACGATAGTTACCGGATAAGGCGCAGCGGTCGGGCTGAACGGGGGGTTCGTGCACACAGCCCAGCTAAAGCGACAACGACCTACACCGAACTGAGATACCTACAGCGTGAGCTATGAAAGCGCCACGCTTCCCGAAGGGAGAAAGGCGGACAGGTATTAAACTGGCAGGGTCGGAACAGGAGAGCGCACGAGGGAGCTTCGGGGGAACTGCCTGGTATCTTTATAGTCCTGTCGGGTTTCGCCACCTCTGACTTGAGCGTCGATTTTTGTGATGCTCGTCAGGGGGGCGGAGCCTGTGGAAAAACGCCAGCAACGCGGCCTTTTTACGGTTCCTGGCCTTTTGCTGATTTTGCTCACATGTTCTTTCCTGCGTATCCCCTGGATTGTGGATAACCGTATTACCGCCTTTGAGTGAGCTGATACCGCTACGCCGCAGCCGAACGACCGAGCGCAGCGAGTCAGTGAGCGAGGAAGCCTCCATAACGCGAAGTAATCTTTTCGGTTTTAAAGAAAAAGGGCAGGGTGGTGACACCTTGCCCTTTTTGCCGGACTGCAGCGGCCGCTACTAGTAGACCGGCTAGCGTCAGTTTCACCTGTTTTACGTAAAAACCCGCTTCGGCGGGTTTTTACTTTTGGTCATCGAGTGATTACAAAGCAAGCAAAGAAAAAAGGCGACAGATTCTGGCCTCGGTGCTAATAGTTCGGTGGCGGGCTAGCGTCGTGGTTTGTCTGGTCAACCACCGCGGTCTCAGTGGTGTACAGTACAAACCCCGACGTGCACAGCTGTCACCGGATGTGCTTTCCGGTCTGATGAGTCCGTGAGGACGAAACAGCCTCTACAAATAATTTTGTTTAAGAATTCATTAAAGAGGAGAAAGGTACCATGAGTAAAGGAGAAGAGCTTCACTGGAGTTGTCCCAATTCTTGTTGAATTAGATGGTGATGTTAATGGGCACAAATTTTCTGTCAGTGGAGAGGGTGAAGGTGATGCAACATACGGAAAACTTACCCTTAAATTTATTTGCACTACTGGAAAACTACCTGTTCCATGGCCAACACTTGTCACTACTTTCGGTTATGGTGTTCAATGCTTTGAACACCAGATGCGTGAAACAGCATGACTTCAAGAGTGCCATGCCCGAAGGTTATGTACAGGAAAGAACTATATTTTTCAAAGATGACGGGAACTACAAGACACGTGCTGAAGTCAAGTTTGAAGGTGATACCCTTGTTAATAGAATCGAGTTAAAAGGTATTGATTTTAAAGAAGATGGAAACATTCTTGGACACAAATTGGAATACAACTATACATTTCGCACAATGTATACATCATGGCAGACAAACAAAAGAATGGAATCAAAGTTAACTTCAAAATTAGACACAACATTGAAGATGGAAGCGTTCAACTGGCAAGAGGCCCGGTTCTGAACAAGCAAAATACTCCAATTGGCGATGGCCCTGTCCTTTTACCAGACAACCATTACCTGTCCACACAATCTGCCTTTTCAAAGACGTCCAACGAAAAGAGAGACCACATGGTCCTTCTTGAGTTTGTAACAGCTGCTGGGATTACACATGGCATGGATAATCTCTACAAATAAAAGCTTGATATCGAATTCCTGCAGCCCGGGGGATCCCATGGTACGCGTGCTAGAGGCATCAAATAAAACGAAAGGCTCAGTCGAAAGACTGGGCCTTTCGTTTTATCTGTTGTTTGTCGGTGAACGCTCTCCTGAGTAGGACAAATCCGCCGCCCTAGAATCGAGTGACACTGCAGTAAAAAAAGACGGGCGTGGTTAGCCGCTTTTTTAATTGCCGGACGTCCGATCGATACCCGGATGATCCTGACGACGGAGACCGCCGTCGTCGACAAGCCGGCCGTTAATTAAAAAGTTAAACAAAATTATTTGTAGAGGGAAACCGTTGTGGTCTCCCTGAATATATTATACGAGCCTTATGCATGCCCCGTAAAGTTATCCAGCAACCACTAATTGAGCCTCGGCAGCGGATGGGACAACGTGGTGTTAGCTGTGCTCGAGGTGAAGACGAAAGGGCCTCGTGATACGCCTATTTTTATAGGTTAATGTCATGATAATAATGGTTTCTACAACGTCGAGTCTTACGCCCCGCCCTGCCACTCATCGCAGTACTCTAGAAGCGGCCGCGAATTCCAGAAATCATCCTTAGCGAAAGCTAAGGACTTTTTTATCTGAAATTCTGCCTCGTGATACGCCTATTTTTATAGGTTAATGTAGTGGTGACATAATGGTTTCTTAACGTAGGTGGCACTCGAGTTGATCGGGCACGTAAGAGGTTCCAACTTTCACCATAATGAAATAAGATCACTACCGGGCGTATTTTTTGAGTTATCGAGATTTTCAGGAGCTAAGGAAGCTAAAATGGAGAAAAAAATCACTGGATATACCACCGTTGATATATCCCAATGGCATCATAAAGGACCCATTTTGAGGCATTTCAGTCAGTTGCTCAATGTACTTATAACCAGACCGTTCAGCTGGATATTACGGCCTTTTTAAAGACCGTAAAGAAAAATAAGCACAAGTTTTATCCGGCCTTTATTCACATTCTTGCCCACCTAAATCAATGTTCATCCGGAATTTCGTATGGCGATGAAAGACGGTGAGCTGAGGTGATATGGGATAGTGTTCACCCTTGTTACACCGTTTTCCATGAGCAAACTGAAACATTTTCATCACTATGGAGTGAATACCGCGACAATTCCGGCATCTGTTCCATTATATTCGCAAGATGTGGCGTGTTCGGTGAAAACCTGGCCTATTTCCCTGAAAAGGGTCTATTGAGAATATGTTTTTCGTCTCAGCCAATCCCTGGTAGCTTCACCAGTTTTGATTTAA
+
55.+**(%%&&&'()*.//22@@BECJJJFJIJIJJIJIJJGJJGJFGIFJJJJFGJEFHIJIJEJJHJGHJIJJJJJIJJCDBADACDDFJHEIDJJJJFJGHHGFBCCFGJJJFGEEGJHIFJA==;=HJGHIIGJFHJJJHIJJHJJGJGEEFHJJJJIJJDIFJIIJEEHEGFCD;:))))--(&')+++)(&'**%&,'&%%'-++8<>><;666623465555CDGIJJJGJJJJIF??FHFHGHB@@?EGFD?JFDCCC<;;;?EJB?<:;>FHJGGCFHH@A?ABB@BABDFJ<;;<@?8555=8)&$$)'%&''(,+)(*''''5:5@EJCCCCHEGJJJJIIIJEJEHDCBC@2--3=AHD7655)''383*)+%%%%)()**=GEEIIFJGJIJJJJJEDDCECHJJB=@@BE8;;530++-.--,/342('',*+,9:7673223A@BDF@-,,*+*)*)%$%*226++...023456>:8789:959+*&(.-&&(+.+++-11274567@AAHHIJDDFDGJ>>=>/--*&&%&('(&'465556<CBBFDBJJJEJJJJJJICDBBIJIJEEGJJGJJIJEIIB<<52299;;<3(((),6:89;;JJJFIFH83345789>777588+''+,23385310,,-/268:;BBADFEGGE==AB???=?3233FIFF@::EJJJJFDFDCGJFD;::<CB6663*(()&%%&*)*'00*+;>>43337++559;;<>8666444/00/+)**5;=;==99987779C>==<==?JG@>?=9:9;21.///00+'*&'$$%'**'),,,47799<=DJJIJJJIJIEJEIGHDBBABGJJEHFED==7.-:6877<;<==?=65;2332=;;=<=B5EFJJIJ??>><:2''()*(()004464447CECJBBEFIGFJ=:89AE;>:99<9---764/*.***+-<?EF>==>FI<;;<DBCC432*)/4455;:JB===AJHJEJJJGDG;99;<:;;:=<<@10/.254558BJJGJGD?97524/**../6:768;8;:=??AA@ADHHJJJIJJIIJIFEJFGEJEFDDB?=1.&&&./28,,8ABDED5554.E7866.&'012;;)(%%*'').6676=>@J=<==GGGJFIJJBA@BCHFEGEJJBBA834+'&'/./,-./,.,()+/.--138:<=ABEDA=;;<8889;77@,4+,+,**)+=?@ADCEFCDFIJEDBCA:004BCJFEEABEEECFCDFEGGGHHFDBGC87542.1;:8554@9999AFACBBDCECGEHHJJIHJFHDJFIJIHGGJJIGGEG@99AC:DJDJJJJFJIIGFA@AGFBBF>?874478=>;:::9<322201078+***,,,3B@><99../365589@>D>EDJGFHIDA000.0)(&$&$$%%(&#$%%%&$&'')*('&&,?EJABACJGFFFJDBEEJJJJJH?@?@GBFEEGDDC//****.-,--.;:73((2245<778999:3223<9888;<?@CB87778DEFGGA?=<627(==@HJJJIJHJFGGCFHECDF877?A4445??>BGDJJJHIJIHJJJH>3HEJJHJJ@FJ@A@??:47<>@B@HBD>9995+(((2581*(%&&'&'-*'57AEEJJJJJJJJJIGEJFJGEA=<<>JJCCACDJIEAAADFJJHJHIJGGEDFGEFEA@?A9978ACCGEFGJEIJIDIJ0///7558:;11118>CC+**+6:254/9:1CD3334@CJFHHJIJIEJJJFJB?955686<7>7561..-)))/36?@JGEAAD::;;:A?@99::>=<<??>5437'&&)''''112..,-,,/2),&&())))))'(((,-3+,00014=935569AABBCDACDFGGIJJJHDFFIB@BBE;667EJJE>=>?DEIIFFDEHDFEFJJDDEJIIHJJF<:6555@777DGGFFGFEEDGIB4444HIBACBDBCCDHFIHHJGCEGHJIJJJIFDGIC@<<ACJDIFJEJEBB@??AEDJDCICJGFEDHGJBAB@DA-'&&&&&))()*,1(('''(()++=BEFHGGJGHIJEHGIF?@AJJHJJEDEFJJFEJJEFHGJJIJIEDDCDHFJFGDFFJJHJFHBBEGEDEGC8779-,,+((,'(,,*(()/.-'&''+)'$%&)8987757:>;<==@44402.,+,-8=<9=<;;EA??CJFGIJFEGEHFJFHIF=JJEJIIGHE9.-075+&%&')%%%'),-/&&&,579=@EEJJJFFIFEHFFDD::-****5827448=ABGIADEIJJJJJJJJEEEEFFFCAB@,,+'''',,-->AHJGIHAA@:980.*'''.3243@@?>A@I899JD@<:=;,,'&&%%$##%',---44@B?BABEIFFCEJJ=>>EJJGGE:888999;J333::<=83873778AA=>=AFDDFDHIJJEBCCJHJFDDECJECA(''''33>CCDCE@@)))&)))>/../0,(''(*&&%&&%%$$%$&().5682*))+,..***)%$#$%,..338=551122?<?>??>)))(.*('&%()*-348>=>?JFCEHGCB=;9<;=>0000976667778>:;99;5CHEGEIHGFJJJJJFHIGJJHJJIJHFFJGJJD@??ACBJJJDCECBFDDFCJA9::9=<=HJABB?ACGCFDJJDICDJJGGDA<@4**)**7::8>@EIHJFJDFD@?,+,*(''&&',+-/=@?*))*'&&,8----EGFGJJJHGJIIJIJJJJJJIJJGJHJDFEHJJJHEEDA<=AEEDHFFHJ?DHFJJHGHJJIGJJGJJJJJJJJIJF??>,'&',*,**--36?@<;;<HHJBJJIHIJFBCDFBB>8-++,>DHJHIJIFIHJCCEEJHFJFFJIFHIGJEI=?::::9==B:8@8?JGJGJG<:/,(&%$%&'*144<8::DJJJJHIAA>78GHJFIJJJJFGGHJHJJHG@@@BIB===>)))('%(((&('(.++,-4++*&&%'&%&&7<JEBDBBDEHJJFIHH;9:9;;;>A@@?>?A;333;;;@JIDDIEEHFD<85866.+*-.;=>>AGFHIJJFJJJC=BD5445>=?AD>==?>945**;>CCB?>?<=53356<@@A?=:445=EDEEC=5546A@@CAABBAEEHGG==:BEBF>==:90311''&%&%')(+*('(%(**0**+:AIJJJJIIJJDIDJBAC8666:?21(&&'19?AFGHJDJJI-,,,BDJJHJJJHJIHFJEJHJJFDJJJJGEJEGFFGIJJJJJJJJGJJJJJJJHJGJGCGHGFJJHIJJGGHJJ223)222)))).+++,,,'*&&$$&&*).-.,-,)//1334@---.983672,->>=<<<5-'''.87501:<CEIFJCIJF@B@?FC?;9488<=>?@JJJF>A>>>>@?@@E3/.00((()3+)))%%&&&%$&',21/0..3/1115((((*)&&&&'$$%$%#%$%&&'()+'089;:<AEHEEJHJJJ>///8CJJ=><;?<;<<D87686:5.+++,:;96/1001488;;<DBBB<::<E7667>;:;<=:9911-)+*)('''((03=BBABJJ<7886*)
@Glass_F3P_1_D3_4_2_24
GCTAACGTCAACGCTTCCATCTTCAATGTTGTGTCTAATTTTGAAGTTAACTTTGATTCCATTCTTTTGTTTGTCTGCCATGATGTATACATTGTGTGAGTTATAGTTGTATTCCAATTTGTGTCCAAGAATGTTTCCATCTTCTTTAAAATCAATACCTTTTAACTCGATTCTATTAACAAGGGTATCGCCTCAAACTTGACTTCAGCACGTGTCTTGTAGTTCCCGTCATCTTTGAAAAATATAGTTCTTTCCTGTACATAACCTTCGGGCATGGCACTCTTGAAAAAGTCATGCTGTTTCATATGAATCTGGGTATCTCGCAAAGCATTGAACACCATAACCGAAAGTAGTGACAAGTGTTGGCCATGGAACAGGTAGTTTTCCAGTAGTGCAAATAAATTTAAGGGTAAGTTTTCCGTATGTTCATCACCTTCACCCTCTCCACTGACAGAAAATTTGTGCCCATTAACATCACCATCTAATTCAACAAGAATTGGGACAACTCCAGTGAAAAGTTCTTCTCCTTTACTCATGGTACCTTTCTCCTCTTTAATGAATTCTTAAACAAAATTATTTGTAGAGGCTGTTTTGGTAGCCACGGACTCATCAGACCGGAAAGCACATCCGGTGACAGCTGTGCACGTCGGGGTTTGTCCCGTACACCACTGAGACCGCGGTGGTTGACCAGACAAACCACGACGCTAGCCCGCCACCTAAGTTATGAGTCAGGAAAAAAGGCGACAGAGTAATCTGTCGCCTTTTTTCTTTGCTTGCTTTGTAATCACTCGATGACCAAAAGTAAAAACCCGCCGAAGCGGGTTCCGTAAAGCGGGTGAAACTGACGCTAGCCGGTCTGCTGGTAGCGGCCGCTGCAGTCCGGCAAAAAAGGGCAAGGTGTCACCACCTGCCCTTTTTCTAAAACCGAAAAGATTACTTCGCGTTATGCAGGCTTCCTCGCTCACTGACTCGCTGCGCTCGGTCGTTCGGCTGCGGCGAGCGGTACTAGCTCACTCAAAGGCGGTAATACGGTTATCCACAGAATCAGGGGATAACGCAGGAAAGAACATGTGAGCAAAAGGCCAGCAAAAGGCCAGGAACCGTAAAAAGGCCGCGTTGCTGGCGTTTTTCCACAGGCTCCGCCCCTGACGAGCATCACAAAAATCGACACTCAAGTCAGAGGTGGCGAAACCCAGACAGGACTATTTAAAGATACCAGGCGTTTCCCCCTGGAAGCTCCCTCGTGCGTATCCTGTTCCGACCCTGCCGCTTACCGGATACCTGTCCGCCTTTCTCCCTTCGGGAAGCGTGGCGCTTTCTCATAGCTCACGCTGTAGGTATCTCAGTTCGGTGTAGGTCGTTCGCTCCAAGCTGGGCTGTGTGCACGAACCCCGTCAGCCCGACCGCTGCGCCTTATCCGGTAACTATCGTCTTGAGTCCAACCCGGTAAGACACGACTTATCGCCACTGGCAGCAGCCACTGGTAACAGGATTAGCAGAGCGAGGTATGTAGGCGGTGCTACAGAGTTCTTGAAGTGGTGGCCTAACTAGGCTACGCTCGAAGAACAGTATTTGGTATCTGCGCTCTGCTGAAGCCAGTTACCTTCGGAAAAAGAGTTGGTAGCTCTTGATCCGGCAAACAAACCACCGCTGGTAGCGGTGGTTTTTTTGTTTGCAAGCAGCAGATTACGCGCAGAAAAAAAGGATCTCAAGAAAGGAATTCCTTGATCTTTTCTACGGGGTCTGACGCTCAGTGGAACGAAAACTCACGTTAAGGGATTTTGGTCATGAGATTATCAAAAAGGATCTTCACCTAGATCCTTTTAAATTAAAAATGAAGTTTTAAATCAATCTAAAGACGCTGTATAGATTAAACTTGGTCTGACAGCTCGAGGCTTGGATTCTCACCAATAAAAAACGCCCGGTGGCAACCGAGCGTTCTGAACAAATCCAGATGGAGTTCTGAGGTCGTTACTGGATCTATCAACAGGAGTCCAAGCGAGCTCGATATCAAATTACGCCCCGCCCTGCCACTCATCGCAGTACTGTTGTAATTCATTAAGCATTCTGCCGACATGGAAGCCATCACAAACGGCATGATGAACCTGAATCGCCAGCGGCATCAGCACCTGTCGCCTTGCGTATAATATTTGCCCATGGTGAAAACGGGGGCGAAGAAGTTGTCCATATTGGCCACGTTTAAATCAAAACTGGTGAAACTCACCCAGGGATTGGCTAGACGAAAAACATATTCTCAATAAACCCTTTACAGGGAAATAGGCCAGGTTTTCACCGTAACACGCCACATCTTGCGAATATATGTGTAGAAACTGCCGGAAATCGTCGTGGTATTCACTCCAGAGCGATGAAAACGTTTCAGTTTGCTCATGGAAAACGGTGTAACAAGGGTGAACACTATCCCATATCGCCGCTCACCGTCTTTCATTGCCATACGAAATTCCGGATGAGCATTGATCGGCGGGCAAGAATGTGAATAAAGGCCGGATAAAACTTGTGCTTATTTTTCTTTACGGTCTTTAAAAAGGCCGTAATATCCAGCTGAACGGTCTGGTTATAGGTACATTGAGCAACTGACTGAAATGCCTCAAAATGTTCTTTACGATGCCAATTGGGATATATCAACGGTGGTATATCCAGTGATTTTTTTTCTCCATTTTAGC
+
447543++'%%&<==?AD<?DEFJGHIFDEEJGEGFDDDGFJGECCDAEEFDEHEEJHGHIFIIJHIHFEDIGFFHIJHJFFEJFCDBCCBBCDEGJFCBACDDDCFEFDEBCEDFIFJGFGEBD@4A@BFEHCH@BE=AHFJJJJJIGFIFFECDDJICGJJJJDCF@@@AIJFCDECJEEEHFB:86(''(6589>CCCA>??>BCDJE;;IECDBBB32249==9DCBECBCB>@ABHGFC8877?>??@@A=:91112?@@@>?3...;>>?@CBA@BDJHFDBBEBABDDGCC@=:8,++*-0**)0>??@?@A>>75658==HEBBABDC??@@DDBB>5558HJDFDBFFEDCHEABA@DBFEDCBDDJGCCEEEDIJ>;18869::;@?>@BABBDBB<<=?EFGBBDDGJC1114;84---3...-1*+;A>@?><:&(((*,;=EHEHEGGIH???@?CC??@=<<;@AADDDECCJG>>>>B@?ABCGHCEFAAAB<52311656;64201979A@CD><?@:77A>><:53;A>DDABBCD>:?BA@ABDABBACFD@?CGFEA==<;=5556@BFDA@<9221./..//4441222>:643561;/>@@?5433566667@>+**+00''''6789;;A<;::A7776@?FDJJJJJJJGIFHGFJJF@:,637446DE>;:;=G@>==?@JJGECCJHGIJJIGHJJGGGJD===<BE=99@CDECEJGFJG?=<<6667DDC?=>A;=FEDJ<;;6.,,-@?@@JHF3333?>?@@CCJJIFGGHJFJIIFJGFGHDB=9***,1/.,-*)''((,-''''(*,-5+***2:9:1//0/1101'%%%'(&)))1/5444:<44**+0/-'&&''&&'.021112411***+87,02857224:61))FIJJIHIJJHJHFIGEDAJEGGJ::99@?EDJJHJJGJJJJJJJJJJIB66677,,,+222???>AFDIJJJJGJ:::;@A@>0///09:<?A9889AEIHJE1112>>?DIEGJGHJJGGHHB=DAJGJJ=<=9:11>=DGIHHGFEEEBEEDHHHGGJD>/-+,0.083,;;=656567;=DHJJGJHJJJGGJJJFJJHIJJJJJJJJJGJGHFFB;;0===CBGDDBG>>>>F<<JHCB)((()***979:FHGJGCEEB=598742,'&%'(''&&&&))'()-4-,+3547=<HEE@;@?=IJHG=C<9323;965559((&&()9654-/:=>>EFAED=CDDJGGDB<>??><BC111155=:3;87AEF=>?@DE;999>BJ@@@@JIH@AJJFGIHEJEGHGJJJFGGHB>9+**01455;C?@ACJDCBBCEA//...09118DIIHHIJJGF8776;=7++'(113;:;;CEEFFIJICEG@IGJJHHJHGJDGHFJJJJJJJJHJJIGJJJJBEHFGFHGJGEIFDJFEEJJHJJJJJEJ76675111BJ====C9786768=;;=@@EBHJIJFD@@@FIIEJJJGJA?>==>=>==FDJJJGJJJGIC66662...=;:*))((((<FIHGJJFFJ1122HJHFJJJGJJGJJIHJJIJJJIFJEFHJJC;;DD>>767865.<=EHDEFC?''''GHHHFJJJGJJJJJGJBCBDJGHGHJJJIDE>?=>DEBB@B<JC<<>BAAEDEBDEFBA??B1-.98:<A?<775-(('&'*)('%&%%%)*3',==J8@@@B@?99;JHJJJJJDEE@===FJJJHABBFEDDDCDCJJHFFIE<=?4**(((23499:;B??>:>?GCDA?@?<6-'&&'%$%)00145::BE>EJJJJJHJGJJJGJJE<<<=::9650/--'%$%$%'%&%$$&&')23333<=>HDHE@=96/.//2222*)*+-.//289:@A<9:EFIJCFHIJJJJJIHJJJFDEDEJE220034C???AJHJJJJGFJJJDD4110+'%%%',/.12>?@<=B:::;HHEICBDGGIJIA@@@=:;<EEDEJHEHHFJJFFCAECEJJGJJIHJIJHJJJIJJCHGFIJGJFJJJHGJHJIFGJJJFJG><>EEFGJJJJJJIJJFJGFJJBCCJJJJECEGCJFIIFGC432147?DEEJE??@::<'55?DIJJJJJJHJJHJIJEDEEJIJHHIIIJJJJJJEFJJJJGFGFJIH?>?>CCBEJGGIJJGHJIFJFJGHGJJGJJJJJJJJFHJJF@2222344566967A<53379;<?JGJDJFGHEJIJJHJFJJJCJJD:0'''5B=<:0//08888FGFJD>>=;=<<C-,,-7=@IHDCD>C>=<ABE>@@@=@??DJJJJJGHFDGDECDJDFJFJJJHJGJGJE???GEJJDDBCB>DHIBJFFAA??JIA>;;<=@@JJJJGEJGIHHHJIGJFFJHD??55565//2'DDEA((((((,-DHIGHJIEG1222=;88:FBBJHGJ<;::?@??==420%%%&))*@DEA??@JIJJJDDHEJJIJJFF??;>222A2222CFHDCBAAHJJ:66@3FFJJJHJJJGIFJJGHIHJJJJJHC>/B@B@G?EGHEJGJHFJGE@@?@GIGBE>>>>FHFAAAAJAGJGJHHIE998?JJIJIJFJJIJCDEDJI95/0GGIGJJJFJFGIJIFGIJFFHJIEF:99444387@><;=2-/,778A**'
@Glass_F3P_1_D3_4_2_25
ATCAGGGCGAGAAATTAAATAAAGGCCGGATAAAACTTGTGCTTATTTTTCTTTACGGTCTTTAAAAAGGCCGTAATATCCAGCTGAACGGTCTGGTTATAGGTACATTGAGCAACTGACTGAAATGCCTCAAAATGTTCTTTACGATGCCATTGGGATATATCAACGGTGGTATATCCAGTGATTTTTTTCTCCATTTTAGCTTCCTTAGCTCCTGAAAATCTCGATAACTCAAAAAATACGCCCGGTAGTGATCTTATTTCATTATGGTGAAAGTTGGAACCTCTTACGTGCCCGATCAACTCGAGTGCCACCTGACGTCTAAGAAACCATTATTATCATGACATTAACCTATAAAAATAGGCGTATCACGAGGCAGAATTTCAGATAAAAAAAATCCTTAGCTTTCGCTAAGGATGATTTCTGGAATTCGCGGCCGCTTTCTTAGAGTATGCAATGGTAAGGGCGGGGCGTAACTCAACATGTTTAAGAAACCATTATTATCATGACATTAACCTATAAAAATAGGCGTATCACGAGGCCCTTTGCATTCTCGCCTCGAGCACAGCTAACACCACGTCGTCCCTATCTGCTGCCCTAGGTCTATGAGTGGTTGCTCGATTGCTACCGGGCGTGCATAAGGCTCGTATAATATATTCAGGATTCACAACGGTTTCCCTCTACAAATAATTTTGTTTAACTTTTTAATTAACGGCCGGCTTGTCGACGACGGCGGTCTCCGTCGTCAGGATCATCCGGGCATCGATCGTACGTCCGGCAATTAAAAAAGCGGCTAACCACGCCGCTTTTTTTACGTCTGCAGGCGCCACTCGATTCTCAGGCAGCATTGTCCTACTCAGGAGAGCGTTCACCGACAAACAACAGATAAAACGAAAGGCCCAGTCTTTCGACTGAGCCTTTCGTTTTATTTGATGCCTCTCACACGCGTACCATGGGATCCCCCGGGCTGCAGGAATTCGATATCAAGCTTTTATTTGTAGAGATCATCCATGCCATGTGTAATCCCAGCAGCTGTTACAAACTCAAGAAGGACCATGTGGTCTCTCTTTTCGTTGGGATCTTTCGAAAGGGCAGATTGTGTGGACAGGTAATGGTTGTCTGGTAAAAGGACAGGGCCATCGCCAATTGGAGTATTTTGTTGATAATGGTCTGCTAGTTGAACGCTTCCATCTTCAATGTTGTGTCTAATTTTGAAGTTAACTTTGATTCCATTCTTTTGTTTGTCTGCCATGATGTATACATTGTGTGAGTTATAGTTGTATTCCAATTTGTGTCCAAGAATGTTTCCATCTTCTTTAAAATCAATACCTTTTAACTCGATTCTATTAACAAGGGTATCACCTTCAAACTTGACTTCAGCACGTGTCTTGTAGTTCCCGTCATCTTTGAAAAATCATCTTCCTGTACATAACCTTCGGGCATGGCACTCTTGAAAAAGTCATGCTGTTTCATATGATCTGGGTATCTCGCAAAGCATTGAACACCATAACCGAAAGTAGTGACAAGTGTTGGCCATGGAACAGGTAGTTTTCCAGTAGTGCAAATAAATTTAAGGGTAAGTTTTCCGTATGTTGCATCACCTTCACCCTCTCCACTGACAGAAAATTTGTGCCCATTAACATCACCATCTAATTCAACAAGAATTGGGACAACTCCAGTGAAAAGTTCTTCTCCTTTACTCATGGTACCTTTCTCCTCTTTAATGAATTCTTAAACAAAATTATTTGTAGAGGCTGTTTCGTCCTCACGGACTCATCAGACCGGAAAGCACATGGTGACAGCTGTGCACGTCGGGGTTTGTCCCGTACACCACTGAGACCGCGGTGGTTGACCAGACAAACCACGACGCTAGCCCGCCACCTAAGTTATGAGTCAGGAAAAAAGGCGACGAGTAATCTGTCGCCTTTTCTTTGCTTGCTTTGTAATCACTCGATGACCAAAAGTAAAAACCCGCCGAAGCGGGTTTTTACGTAAAACAGGTGAAACTGACGCTAGCCGGTCTACTAGTAGCGGCCGCTGCAGTCCGGCAAAAAAGGGCAAGGTGTCACCACCCTGCCCTTTTTCTTTAAAACCGAAAAGATTACTTCGCGTTATGCAGGCTTCCTCGCTCACTGACTCGCTGCGCTCGGTCGTTCGGCTGCGGCGAGCGGTATCAGCTCACTCAAAGGCGGTAATACGGTTATCCCACAGAATCAGGGGATAACGCAGGAAAGAACATGTGAGCAAAAGGCCAGCAAAAGGCCAGGAACCGTAAAAAGGCCGCGTTGCTGGCGTTTTTCCACGGCTCCGCCCCCCTGACGAGCATCACAAAAATCGACGCTCAAGTCAGAGGTGGCGAAACCCGACAGGACTATAAAGATACCAGGCGTTTCCCCTGGAAGCTCCCTCGTGCGCTCTCCTGTTCCGACCCTGCCGCTTACCGGATACCTGTCCGCCTTTCTCCCTTCGGGAAGCGTGGCGCTTTCTCATAGCTCACGCTGTAGGTATCTCAGTTCGGTGTAGGTCGTTCGCTCCAAGCTGGGCTGTGTGCACGAACCCCCCGTTCAGCCCGACCGCTGCGCCTTATCCGGTAACTATCGTCTTGAGTCCAACCCGGTAAGACACGACTTATCGCCACTGGCAGCAGCCACTGGTAACAGGATTAGCAGAGCGAGGTATGTAGGCGGTGCTACAGAGTTCTTGAAGTGGTGGCCTAACTACGGCTACACTAGAAGAACAGTATTTGGTATCTGCGCTCTGCTGAAGCCAGTTACCTTCGGAAAAAGAGTTGGTAGCTCTTGATCCGGCAAACAAACCACCGCTGGTAGCGGTGGTTTTTTTGTTTGCAAGCAGCGGTTTACGCGCAGAAAAAAAGGATCTCGAGAGGAATTCCTTGATCTTTTCTACGGGGTCTGACGCTGAGTGGAACGAAAACTCACGTTAAGGGATTTTGGTCATGAGATTATCAAAAAGGATCTTCACCTAGATCCTTTTAAATTAAAAATGAAGTTTTAAATCAATCTAAAGTATATATGAGTAAACTTGGTCTGACAGCTCGAGGCTTGGATTCACCAATAAAAAACGCCCGGTGGCAACCGAGCGTTCTGAACAAATCCAGATGGAGTTCTGAGGTCATTACTGGATCTTATCAACAGGAGTCCAAGCGAGCTCGATATCAAATTACGCCCCGCCCTGCCACTCATCGCAGTACTGTTGTAATTCATTAAGCATTCTGCCGACATGGAAGCCATCACAAACGGCATGATGAACCTGAATCGCCAGCGGCATCAGCACCTTGTCGCCTTGCGTATAATATTTGCCCATGGTGAAAACGGGGGCGAAGAAGTTGTCCATATTGGCCACGTTTAAATCAAAACTGGTGAAACTCACCCAGGGATTGGCTGAGACGAAAAACATATTCTCAATAAACCCTTTAGGGAAATAGGCCAGGTTTTCACCGTAACACGCCACATCTTGCGAATATATGTGTAGAAACTGCCGGAAATCGTCGTGGTATTCACTCCAGAGCGATGAAAACGTTTCAGTTTGCTCATGGAAAACGGTGTAACAAGGGTGAACACTATCCATATCACCAGCTCACCGTCTTTCATTGCCATACGAAAATTGCATA
+
(((**,/00/--/0'($%(-./01<9950++667J?>?>JJEHJHFFJHB75462FEJFJHJJHHJJJJHIJJIIEJHJGFFIEJJJHJJIJHHJJJJJJJEHIJIJIJJJJGEFIDIJDDECHJJGEDECAAAJGJJIFBBFFJ>??AJH<66DHIJJJJAEBBCCGJJJIJJGGJJJJJJIJGJJJJJJJJEIJFCC>000HJJIJF?CCFHGEFFGGFJHJFDEJIHJH@>;<GHEJEHA@ADEDD,,,,IJJJH@???D?FGGJFJGHJJJIJJJIJJGHFIJJHFJFJJGD8877JEJGJHHJJJGHIEIJJJI;;:;<9978>4@<=;999ABHEJGJJHHHJJJHJJJJJJJJIHHJJA@@BJJJBDCEJJGJIGHJEDFDD@?C:AIHHJCBDB5////9-,,->=AA??5555;1...579:767111144342,,,*-1344,,,++++--&&'(.,-,,6622-)&(%%&&&)%$$%():<@C>EBCDBBBAB=<<;;889:99?AJEJEHJJJFEIFIBCCCGCF:::<CF@B?:40...%&%%,-.1/00<6434:<@EDBDBBG>>///562+;<<=DIJJJJJJIFJGJGGJFHJEJJJICB@'&&&)%$$$$+(+4>****<=::9:?FB@?AECDEFJ<=74,.+(&('(*6:@BAACJGGA=B<==GFJJJJGJJJFB;95JF<<@@JGHDJFEJGJJBBDBFJIIJFIJEFJDED@AA>?66'@A@F?>??FJHHFGDFGJIIG??>?EFB>==>CFJGHIFGJ<<<JFJJIFEHJH@AAAJFEE>A<;59?@JFGEDFDEHGEEJFJE<;;4-,**,+%%&)&&&&%%&&(,-0*'%&&(>@JCCHEJE==>DFFJHJIIGGGIGJJEEJHI)(()5>>ECDC?;:;8-+))30011224A=?@JIIJJJJHHE::9775)**()..GGDFHFJ<<<EJB@@BHDCCFHJGJJJJJFJJIJGDJ?900001744??FDE*)))344B<>AEJJJJJIHJJJJJGJGJIJJGJIJHJGIDGJGDHFDCFGHFDJIJJJHJCECAA??>>??@=6559@;GJCA<:3444=HJJFJJJJJJJJFGJJJIJGJJJJJJJJJFHEDDF@@@?>>:0-))0C@??<<<<@F@ECDJJFJJGJJJJJJJJJGJJJIGHFIIGDDHIGJIGJGJJIJJJJJHGJJJGJJJFHJJFFJJIJJJGJJJFGDGJGFEIEEJJJHJJJJJHJHJIJIJGHJIJJJHJFIJJJJJJJJJEJJEGFJJDJJJFEHJFJJIJGIJIEGJFJJJFJJJIJF898355>73,,=;==HJGIHJDFDGJJJJG@A@>@ABHDFHFDFEDCAFEJGEEBBBA=8;HJJGJFJJHIGJHJICFDEGFEFJG?@??BED=FGJJHEE>:5630)(),,,-/.1ABFFFEDDECDEJB???DEECCCDDFDDEEHGIHFGFDFHHEJHD?>;;<;;/.//<<=EFCBDDC@BACBEFHIGIGGIDIJGEDECB@??DIJHJJGFJHGEJJJHFEFIIHHJDJGIJFJJIHGFJJJBGECECDHHEGJDBCDBBAIGJHCJHFFGJJJH;DHIHFFFJJHH----D8@CEAEAA@DBJJJJFJEGDFEFIFHICBHJCHHDBDCAA=>FECJFGEEIDHEDDCGIIDC@AAJJJE?=;89:?@ADFJJEJJHGJJJFFFJGJJBBCBGGEBEBCIGJJHEFEE?>CJFEFDEFIJHEFGEDDEEHDDEEJJHEFGEEJHECCB<<=EJGJECCCDFFDB<766>943/655411/-''(>B@999992'''',,./12@9888;22'+3(((08(663556;<:ADGDGJGFFDJIEHGFJEEIIGJCBBDJJGGJJGGCEGJIEBDGFFGGDEBDDFH@:;BCDCA>;)))&&&,---.311844/..76///12>>@EJJJGJJDDDFEEEFFFEJJIJGFDHEDJGGJEDEEDBECFCFJJFDEEDDCAABACDGJDCHFGHJEIFHDBBBBADAECCAACBCB?8445B@ABBD;:;<BGGBBCGGD999JCBDB??<<9??ADCCEHFJIJHHHICGJHCF989;6HHJJJGIJJJHJJHJJFJGHJIJJJJJJGIHJJJHJHIJEHCBBHIJJJJJFHIJJJJJJHJ?>??IFEJJHJJJJJGJHFHJJJIGEDIHGIJJJJGGJJGJG<<<>EJB<==<<90'CBAFIEH@JGHJJHGGEDD@@IEJJJHJJ;;;;BCGECBFJJGJJJFJGHJJGJJJJJIJHGJHJIGJJJGJJEJJJJHJJJJJJJJFJJJJ@**$%&+-,,-686<JDDEEHJJEIEFGJJJJJJJIJJHJJJFJFDDIHJHGJHJJJGJJHHFGFJHIJJJFJJJJJJJGJDAHAEJHHJJA90JEHCJJJGJHJEFGHIEJGHJGJEDFJHJEEH<IJHJHHJJFGDC@CHCCJJGHJJGHAA;;:9?6+:766:;(444HIJJJJIHJGIDCA>>55FHJDE><=<=ED=7678--,,,*+'(+)))JJDGEI@=<<?765004<AJGEHFJJJJHHJJJGEDA><4.=A<=<1666D@:FEGGGGJJJEIJJBCBCDIJJHEHEJHGJJJJJJJJGJHJJJJIJHIJJJJJE<;;;H;GF@@@?BA89JHJIDCDEJJGJJJIJFJJGEG4001GFJJIGGJJJJJJEA@BHJGJJJJJJIIIJ6666JGJJGIJGJHHJEG;<;<@?765:ID...---/>>GFFJFJ==<=EHJJGJGJJJFJEJIHFJJJIJ>=<;;IEJJCBDEDIJJGJ942/::6666694044CIBJHFEIJJEJEIEDJJFJJJJGFIGJHFBB?=<<@D>;=A=@/../)))'''')17000264450.015730000.%%%*,-5540//01-0>==:9900023335510019==:***+:GJJF>DDJJDA@AJIJJIGHIJIJIJGJJHJJJJJDFFHFE6667AC?@@FJH@;=>FD=;:44FCABCB5545;779,+,262//5F>;;;====>HJJJJJFHHHJJDFGJG>:8?@=EIJJJIJJJFJE>>>@@HJ5555<3(*;8::899JJJHFFECAJIJJJJJJJGCCEJJJJECEGFGA?@@JJJJJJJJJJJJJIGHJFIJJJGJG766672*''..../CJBB?=>?CFHDAA?A@;;;<A20/-0206000AA?ABBJIJJJJJI;;31114877445:89JDAD<:7778?FDDDEHHJHJGJHJJJE=;;;7888=>>DC<;==CACC02''';9;<<@CFDCHJJJDJJJGJHA@@@EAAA@BFJJFJHEJHEEJGDDEFJIHJHHJFFHGGJJ646FJJDDFHJJJ@>=AHFJGJJJJJJJJJHJJJJJJJIJHJJJJHJJIEJGJJF:::B<GGGIJJEIFG6456=1001HJJAB;;;<JIJGGJJJJJHJJGFGDJJHJJJFGJGJJHJJJJIJIHFJEJJIFFHGEJIJJJJJJGFGJJJHJEIHHHHJJJJJHJIGFEHJJJJFIJHGJJGGJIJGJEE@JJJIJJJGEHJJJIJJHGFJHJJJJJFFDDHJJIJGEGFJEECEGJJJJIJHEG>>>9543(C?A>////.''(58:676587//,++.9110.../1221,*&$#
@Glass_F3P_1_D3_4_2_26
TGAGCAAAAGGCCAGCAAAAGGCCAGGAACCGTAAAAAGGCCGCGTTGCTGGCGTTTTTCCACCAGGCTCCGCCCCCCCTGACGAGCATCACAAAAATCGACGCTCAAGTCAGAGGTGGCGAAACCCGACAGGACTATAAAGATACAGGCGTTTCCCCCCTGGAAGCTCCCTCGTGCGCTCTCCTGTTCCGACCCTGCCGCTTACCGGATACCTGTCCGCCTTTCTCCCTTCGGGAAGCGTGGCGCTTTCTCATAGCTCACGCTGTAGGTATCTCAGTTCGGTGTAGGTCGTTCGCTCCAAGCTGGGCTGTGTGCACGAACCCCCGTTCAGCCCGACCGCTGCGCCTTATCCGGTAACTATCGTCTTGAGTCCAACCCGGTAAGACACGACTTATCGCCACTGGCAGCAGCCACTGGTAACAGGATTAGCAGAGCGAGGTATGTAGGCGGTGCTACAGAGTTCTTGAAGTGGTGGCCTAACTACGGCTACACTAGAAGAACAGTATTTGGTATCTGCGCTCTGCTGAAGCCAGTTACCTTCAGAAAAAGAGTTGGTAGCTCTTGATCCGGCAAACAAACCACCGCTGGTAGCGGTGGTTTTTTTGTTTGCAAGCAGCAGATTACGCGCAGAAAAAAAGGATCTCAAGAAGATCCTTTGATCTTTTCTACGGGGTCTGACGCTCAGTGGAACGAAAACTCACGTTAAGGGATTGGTCATGAGATTATCAAAAAGGATCTTCACCTAAATCCTTTTAAATTAAAAATGAAGTTTTAAATCAATTTAAAGTATATATGAGTAAACTTGGTCTGACAGCTCGAGGCTTGGATTCTCACCAATAAAAAACGCCCGGTGGCAACCGAGCGTTCTCAACAAATCCAGATGGAGTTCTGAGGTCATTACTGGATCTATCAACAGGAGTCCAAGCGAGCTCGATATCAAATTACGCCCCGCCCTGCCACTCATCGCAGTACTGTTGTAATTCATTAAGCATTCTGCCGACATGGAAGCCATCACAAACGGCATGATGAACCTGAATCGCCAGCGGCATCAGCACCTTGTCGCCTTGCGTATAATATTTGCCCATGGTGAAAACGGGGGCGAAGAAGTTGTCCATATTGTTCACGTTTGAATCAAAACTGGTGAAACTCACCAAGAGATGGCTGAGACGAAAAACATATTCTCAATAAACCCTTTAGGGAAATAGGCCAGGTTTTCACCGTAACACGCCACATCTTGCGAATATATGTGTAGAAACTGCCGGAAATCGTCGTGGTATTCACTCCAGAGCGATGAAAACGTTTCAGTTTGCTCATGGAAAACGGTGTAACAAGGGTGAACACTATCCCATATCACCAGCTCACCGTCTTTCATTGCCATACGAAATTCCGGATGAGCATTCATCAGGCGGGCAAGAATGTGAATAAAGGCCGGATAAAACTTGTGCTTATTTTTCTTTACGGTCTTTCAAAAAGACCGTAATATCCAGCTGAACGGTCTGGTTATAGGTACATTGAGCAACTGACTGAAATGCCTCAAAATGTTCTTTACGATGCTAATTGGGATATATTAGACGGTGGTATATCCAGTGATTTTTTTCTCCCATTTTAGCTTCCTTAGCTCCTGAAAATCTCGATAACCGAAAAAATACGCCCGGTGGTGATCTATTTCATTATGGTGAAAGTTGGAACCTCTTACGTGCCCAATAAACTTCGAGTGCCACCTGACGTCTAAGAAACCATTATTATCATGACATTAACCTATAAAAATAGGCGTATCACGAGGCAGAATTTCGGATCAAAAAAAAATCCTTAGCTTTCGCTAAGGATGATTTTCTGGAATTCGCGGCCGCTTCTAGAGTACTGCGATGAGTGGCAGGGCGGGGCGTGAACTTCGACGTCTAAGAAACCATTATTATCATGACATTAACCTATAAAAATAGGCGTATCGCGGCCCTTCGTGTTCGCCTCGAGCACAGCTAACACCACGTCGTCCCTATCTGCTGCCCTAGGTCTATGAGTGGTTGCTGGATAACTTTACGGGCATGCATAAGGCTCGTATAATATATTCAGGGAGACCACAACGGTTTCCCTCTACAAATAATTTTGTTTAACTTTTTAATTAACGGCCGGCTTGTCGACGACGGTGTCCCGTCGTCAGGATCATCCGGGCATCAATCGTACGTCCGGCAATTAAAAAAGCGGCTAACCACGCCGCTTTTTTACGTCTGCAGGCGCCACTCGATTCTAGGGCGGCGGATTTGTCCTACTCAGAGCGTTCACCGACGAAACAACAGATAAAACGAAAGGCCCAGTCTTTCGACTGAGCCTTTCGTTTCCTTTGATGCCTCTAGCACGCGTACCATGGGATCCCCCGGGCTGCAGGAATTCGATATCAAGCTTTTATTTGTGAGATCATCCATGCCATGTGTAATCCCAGCAGCTGTTACAAACTCAAGAAGGACCATGTGGTCTCTCTTTTCGTTGGGATCTTTCGAAAGGGCAGATTGTGTGGACAGGTAATGGTTGTATTGGTGAAAAGGACAGGGCCATAGCCAATTGGAGTATTTTGTTGATAATGGTCTGCTAGTTGAACGCTTCCATCTTCAATGTTGTGTCTAATTTTGAAGTTAACTTTGATTCCATTCTTTTGTTTGTCTGCCATGATGTATACATTGTGTGAGTTATAGTTGTATTCCAATTTGTGTCCAGAATGTTTCCATCTTCTTTAAAATCAATACCTTTTAACTCGATTCTATTAACAAGGGTATCACCTTCAAACTTGACTTCAGCACGTGTCTTGTAGTTCCCGTCATCTTTTGAAAAATATAGTTCTTTCCTGTACATAACCTTGGGCATGGCCTGAAAAAGTCATGCTGTTTCATATAATCTGGGTATCTCGCAAAGCATTGAACACCATAACCGAAAGTAGTGACAAGTGTTGGCCATGGAACAGGTAGTTTTCCAGTAGTGCAAATAAATTTAAGGGTAAGTTTTCCGTATGTTGCATCACCTTCACCCTCTCCACTGACAGAAAATTTGTGCCCATTAACATCACCATCTAATTCAACAAGAATTGGGACAACTCCAGTGAAAAGTTCTTCTCCTTTACTCATGGTACCTTTCTCCTCTTTAATGAATTCTTAAACAAAATTATTTGTAGAGGCTGTTTCGTCCTCACGGACTCATCAGACCGGAAAGCACATCCGGTGACAGCTGTGCACGTCGGGGTTTGTACCGTACACCACTGAGACCGCGGTGGTTGACCAGACAAACCACGACGCTAGCCCGCCACCTAAGTTATGAGTCAGGAAAAAAGGCGACAGAGTAATCTGTCGCCTTTTTCTTTGCTTGCTTTGTAATCACTCGATGACCAAAAGTAAAAACCCGCCGAAGCGGGTTTTTACGTAAAACAGGTGAAACTGACGCTAGCCGGTCTAGGTAACCGTAGCTGCAGTCCGGCAAAAAAGGGCAAGGTGTCACCACCCTGCCCTTTTTCTTTAAAACCGAAAAGATTACTTCGCGTTATGCAGGCTTCCTCGCTCACTGACTCGCTGCGCTCGGTCGTTCGGCTGCGGCGAGCGGTATCAGCTCACTCAAAGGCGGTAATACGGTTATCCACAGAATCAGGGGATAACGCGTGA
+
8---.78DHDGJJJJFDJJIIJJJJJEEIHHAJGJGIHIIJFGIFHJJJJJJJEGEDCBCB>E-**9;=BB@B>E?GEA>;<>EGGJACC<<<<GJEGCA@CFJJJJJHJJHHGFJJIJJFEJEF?>==>AB@@HDII9,*'%%$$#$%&*//.)/86@EB:9>H>==;<IHGJJJHIFEJJ<=;B@?5;7>@CJJJFJDJ>:6JFCDFFJJJGJJEBJJFIGIDJHFJJJ<556IJB@@@FDIIJHJFEDCBFCJJEJCEGDHHJ:::>JJ;843;<JIJGJJJCBC@9788BEJJIJIJJJJAACJJHJJJFJJF@CDDCDIIEB@ADCEIGHJFJJJHIIFFB?E<IGGJGGFHJJHJJDEEDIIJIGHGJHJJFJJCFIGJJIFJJJJJHHC???@DFHJJHJHCDCG==<84+***<EFHJFGGDJJJJJGHEHJJFJHFFFJJJGJJGJGJIGHEJIIIIJJIJJGEJJFIDA?CJJJJJJHJFJJGJHHHHIJJ>==E;:::JHJJJJIJJGJFJGJJJGJJJJGHDJJHJJ?8----9@IE=<=B;JGEBAA@?@9:JGJGJJHGJJJFHJJHJJJIGJHJJFJJFJA?=;<?@CGBBDI@JEBDFGGJ:::99@B>===J@<<>6;:=>522,+(*-+(()1--24594?@@B8763447?>?IJJJJJJEHF6669DCB22228;JJF@9999C=<>>=;90'+.AHJHJHIEJIJCBCDHJJFDJEJB9))**5)&%*/.0//./8@EBDHFFJFJJGGCDH7323100,+++/@JIIJHJHFCDHEJHJIJJ8888GIJIJIJHDGDHJJJFJFIJJJJHJJJJJIJJJJJJJGJIJJJEHJJGJGGEDDC>>>45'''(A@@?BJJJJJJJFHGJJJJJJGIHDCCDDB=:9:++*,722212**-(((:32135>>CG?@?@==HF@?E?H=>>@JJFHJHEJJJJJJJJGHJFJFJJHHJJJFJJJFHJJJJJGJDCCEIJEJFFJJHJHJJJJGEJHJHHJGFJIJJJJJJIJJE????JJJEGEJJJ@@@?J>>>?GEGJJIHIEJGJJHJJIEJGJJJJFEDJJJHJJJFJHJIGGABBJJJBBBADGHFHJJIJIJIJA;8*(((,/40('((58A@B?>=<=>JD@:0.*)))*('&&,*)))('''./34<EJJDD=<==?HFJJJHJJIFJHFGCIJJGIIGHJEJJGJJJJIA<<>?IEJGFEIEFEJHJJJJGGEDEJJJFHHGJJ;;?JJDDEJIEFIJIJC@DCGGJJHFJIIJFHJEGJJIJJJJIHJJJJJJFJJIJJGJJJIGJJIJJFFFJCGCFJGJJJJJGJJJJJHJIHD>77?8JIJJJJDFIGHHFJGJJIJJF>GHJJJJJJJJCDFJJJJJEJIJJHIJIJJIJJJJJJJEFHJ;@ABFA@?:999@AABHFB?@>@BCBJ@?@@IJGIJIJGJJJ75;EAB1000000((((-*-)'''+-5=DJFJJJEJJJJJJJJJIIJHIJJFJHHIHJEJIJHJJJJJJIJJJJFJGFIDE???@HIJJJJHJFEH>=;61/,---11;=F7766933?A@CBE@?@A=>7../.,,..039<?>=98.(=?AJFCJGJAB@><?FFCCE>=;?::12--.-.1)*())+<534+*&&&)(+,&&&%))()%%&&16<><JJIEJHJJJIIHCACECCA@4015579<5**)(&$$%%$%%$$$%+*/:>65600/034@BFGFDDBGIEJJGJIJJHJJJJFIFJFIHIIJJJJJHIJJIHJHJJFGJGJJFGGIHG<0+++/++.GFJJJJJDDFDEFH@@GDCDBCHFIGF@@A;D>////9100,'&&&,:543318/02222CJHJHIJFJJGIJJIJJJG777EE88))(&(+'&,-0//09:CJHJGJJJIJHJIGJJHJJJHGJJJJJGIJJIJJJJABCF>>=>8&&%%&')*,'*+****)*+.-+++136//32,,,***(4235347@GJGHGJJJJGJJJIEEJJGFHHGJGFFFJHIFB?AEFDBA@@JFC::;FJGHJJGJJIHFGIJJFDHEGJGJG=::@DFJJAAACHJGJHGJHJJJGBB?<97889<;;<AD?/,ADEFHJJGJJJJJJJFGJJIJJJGJGHE322265+**+5.-30=9896555;@;B@AJJIE?A?0'&&(++,4&&*.+A7CGEIFGJJJJHJJHIDCBBDDFEEH>>45/1198==?CCGFDDEIIGJFGDB>==<<;2/00CIJEFI>>=A;:7698875444:;::95;<C)((&'')2333;DFEGJHJEDFJJJJEIG1...<GEB?==>54457765)))):&&%%(,54465644+++47;<=??>@=>666=<321;B?ABAJJHFJJHIJHHIJIJJJJJIJJJJJJJFJJJ.-)'(,;98<@AJABADJJJJJIJHHJJJJHJFJJJJHGEGJEGEJGFHIBCGJI<;;;844//)*'(.6?<9::>BFDIDDCA>@ABHGJIJJHGJGCGA9BCEFJJJJIIIJJJBBB++++-7((((DDDFE999:FJAB((((+5/<;<>??@CCFJGDC?@@ABDEDEBB:8738:;=A@?9889CJDFDCDDEBBAACCCBA???>?DGFFG?>>>AA@@@HABA?<B;=ABGEFJEABCAB?>?@HGDC>>=>?>>=>?@@BBAA??>?@@????@=><<=@>><@AB>++111)'*(():-);01>?@?DFD?BABAA>>>>@=;?BA@@>?:788;@AA@?=>===;>@@B?@BB>>E;BAAA@@BCB@@;99:=>;;??BAAAB@?>>=??=>>>?>==::99=?EDCB>=::>==>BAC?@?><;<;;<>:4***7=:0.+&&$&05>?;:99:<<@@>=<888/0(''&)))9=<<;;96779>?@CA?<;<;99::76668544;=887799:99:;<9888::99::;>=:;:9:;<?@ED;5A9888;;;:::999;;=;989:::99;:;:62-35599:6864557::?9>>>>?@A?C@@<::99::99:77878778;<9876776677;:99787JJF;;;('''1/3.67=HCGJ=A756:@JEFHIGJA@@@DJJHIJBJGEDECJIFB@?FJ?JEGGD<:F>GJDFDJFJJICIEFHGIJFJJHJJJJCCCEJJJJJGJIBFDHHJJICA@@J:99798542.00;JFJEIJIJJGEEFJHEFCGDA??>>=?@ADDJJJGGJGFDJJIGJJH>?AAJHJHJGHJJJGFJHIJJJGHIIFFEJJCB?=>GHJHJJJJIGIHFJHGJJJIJJJIJJHGJA?@CDCGEJBECGB>>AJIFHHEJJJ>===3DJH=99C@FGHDJJJJJJHJJJJJJJGIJIJDJIFFJHDB537;9;;4545CCJJAAACJDHC?>>>FGHJIEJFFJGGJJIJGJIHJGIIGBAA<:'&%&&$$##$&&&(+.=?==AHIJ?>>JJJGIJJHDBA@B?88?JJJGJJHFHCJJIGG654-(2DJJFIHJJJJJHHGBCCBJIGEECDFF==>=FA?=477>B?@FGJGJJGJJIJJGJHJJGJFEFJJFGFJJHJJJJHFECCBCJJEA=933689<>AEGFIJGGGFFGADBEEJEHIHFDFFG95558JJJ55510&$$$
@Glass_F3P_1_D3_4_2_27
CCGGCAATAAAAGCGGCTAACCACGCCGCTTTTTACGTCTGCAGGCGCCACTCGATTCTAGGGCGGCGGATTTGTCCTACTCAGGAGAGCGTTCACCGACAAACAACAGATAAAACGAAAGGCCCAGTCTTTCGACTGAGCCTTTCGTTTTATTTGATGCCTCTAGCACGTCATCGGGATCCCCCGGGCTGCAGGAATTCGATATCAAGCTTTTATTTGTAGATCATCCATGCCATGTGTAATCCCAGCAGCTGTTACAAACTCAAGAAGGACCATGTGGTCTCTCTTTTCGTCAGATCTTCGAAAGGGCAGATTGTGTGGACAGGTAATGGTTGTCTGGTAAAAGGACAGGGCCATCGCCAATTGGAGTATTTTGTTGATAATGGTCTGCTAGTTGAACGCTTCCATCTTCAATGTTGTGTCTAATTTTGAAGTTAACTTTGATTCCATTCTTTTGTTTGTCTGCCATGATGTATACATTGTGTGAGTTATAGTTGTATTCCAATTTGTGCTCAAGAATGTTTCCATCTTCTTTAAAATCAATACCTTTTAACTCGATTCTATTAACAAGGGTATCACCTTCAAACTTGACTTCAGCACGTGTCTTGTAGTTCCCGTCATCTTTGAAAAATATAGTTCTTTCCTGTACATAACCTTCGGGCATGGCACTCTTGAAAAAGTCATGCTGTTTCATATAATCTGGGTATCTCGCAAAGCATTGAACACCATAACCGAAAGTAGTGACAAGTGTTGGCCATGGAACAGGTAGTTTTCCAGTAGTGCAAATAAATTTAAGGGTAAGTTTTCCGTATGTTGCATCACCTTCACCCCTCCACTGACAGAAAATTTGTGCCCATTAACATCACCATCTAATTCAACAAGAATTGGGACAACTCCAGTGAAAAGTTCTTCTCCTTTACTCATGGTACCTTTCTCCTCTTTAATGAATTCTTAAACAAAATTATTTGTAGAGGCTGTTTCGTCCTCACGGACTCATCAGACCGGAAAGCACATCCGGTGACAGCTGTGCACGTCGGGGTTTGTACCGTACACCACTGAGACCGCGGTGGTTGACCGGACAAAACCACGACGCTAGCCCGCCACCTAAGTTATGAGTCAGGAAAAAAGGCGACAGAGTAATCTGTCGCCTTTTCCTTTGCTTGTTTTGTAATCACTCGATGACCAAAAGTAAAAAACCCGCCGAAGCGGGTTTTTACGTAAAACAGGTGAAACTGACGCTAGCCGGTCTACTGGTCGCGGCCGCTGCAGTCCGGGCAAAAAAGGGCAAGGTGTCACCACCCTGCCCTTTTTCTTTAAAACCGAAAAGATTACTTCGCGTTATGCAGGCTTCCTCGCTCACTGACTCGCTGCGCTCGGTCGTTCGGCTGCGGCGAGCGGTATCAGCTCACTCAAAGGCGGTAATACGGTTATCCACAGAATCAGGGGATAACGCAGGAAAGAACATGTGAGCAAAAGGCCAGCAAAAGGCCAGGAACCGTAAAAAGGCCGCGTTGCTGGCGTTTTTCCACAGGCTCCGCCCCCCTGACGAGCATCACAAAAATCGACGCGAGTCAGAGGTGGCGAAACCCGACAGGACTATAAAGATACCAGGCGTTTCCCCCTGGAAGCTCCCTCGTGCGCTCTCCTGTTCCGACCTGTCCGCTTTTACCGGATACCTGCCCGCCTTTCTCCCCTTCGGGAAGCGTGGCGCTTTCATAGCTCACGCTGTAGGTATCTCAGTTCGGTGTAGGTCGTTCGCTCCAAGCTGGGCTGTGTGCACGAACCCCCCGTTCAGCCCGACCGCTGCGCCTTATCCGGTAACTATCGTCTTGAGTCCAACCCGGTAAGACACGACTTATCGCCACTGGCAGCAGCCACTGGTAACAGGATTAGCAGAGCGAGGTATGTCGGCGGTGCTACAGAGTTCTTGAAGTGGTGGCCTGACTACGGCTACACTAGAAGAACAGTATTTGGTATCTGCGCTCTGCTGAAGCCAGTTACCTTCGAAAAAGAGTTGGTAGCTCTTGATCCGGCAAACAAACCACCGCTGGTAGCGGTGGTTTTTTTGTTTGCAAGCAGCAGATTACGCGCAGAAAAAAAGGATCTCAAGAAATCCCTTGATCTTTTCTACGGGGTCTGACGCTCAGTGGAACGAAAACTCACGTTAAGGGATTTTGGTCATGAGATTATCAAAAAGGATCTTCACCTAGATCCTTTTAAATTAAAAATGAAGTTTTAAATCAATCTAAAGTATATATGAGTAAACTTGGTCTGACAGCTCGAGGCTTGGATTCTCACCAATAAAAAACGCCCGGTGGCAACCGAGCGTTCTGAACAAATCCAGATGGAGTTCTGAGGTCATTACTGGATCTATCAACAGGAGTCCAAGCGAGCTCGATATCAAATTACGCCCCGCCCTGCCACTCATCGCAGTACTGTTGTAATTCATTAAGCATTCTGCCGACATGGAAGCCATCACAAACGGCATGATGAACCTGAATCGCCAGCGGCATCAGCACCTTGTCGCCTTGCGTATAATATTTGCCCATGGTGAAAACGGGGGCGAAGAAGTGTGTCCATATTGGCCACGTTTAAATCAAAACTGGTGAAACTCACCCAGGGATTGGCTGAGACGAAAAACATATTCTCAATAAACCCTTTAGGGAAATAGGCCAGGTTTTCACCGTAACACGCCACATCTTGCGAATATATGTGTAGAAACTGCCGGAAATCGTCGTGGTATTCACTCCAGAGCGATGAAAACGTTTCAGTTTGCTCATGGAAAACGGTGTAACAAGGGTGAACACTATCCCATATCACCAGCTCACCGTCTTTCATTGCCATACGAAATTCCGGATGAGCATTCATCAGGCGGGCAAGAATGTGAATAAAGGCCGGATAAAACTTGTGCTTATTTTTCTTTACGGTCTTTAAAAAGGCCGTAATATCCAGCTGAACGGTCTGGTTATAGGTACATTGAGCAACTGACTGAAATGCCTCAAAATGTTCTTTACGATGCCATTGGGATATATCAACGGTGGTATATCCAGTGATTTTTTTCTCCATTTTAGCTTCCTTAGCTCCTGAAAATCTCGATAACTCAAAAAATACGCCCGGTAGTGATTTTATTTCATTATGGTGAAAGTAAAATTCTACATACCAATCAACTCGAGTGCCACCTGACGTCTAAGAAACCATTATTATCATGACATTAACCTATAAAAATAGGCGTATCACGAGGCAGAATTTCAGATAAAAAAAATCCTTAGCTTTCGCTAAGGATGATTTCTGGAATTCGCGGCCGCTTCTAGAGTACTGCGATGAGTGGCAGGGCGGGGCGTAAGACTCGACGTCTAAGAAACCATTATTATCATGACATTAACCTATAAAAATAGGCGTATCACGAGGCCCTTTCGTCTTCACCTCGAGCACAGCTAACACCACGTCGTCCCTACTGCTGCCCTAGGTCTATGAGTGGTTGCTGGATAACTTTACGGGCATGCATAAGGCTCGTATAATATATTCAGGGAGACCACAACGGTTTCCCTCTACAAATAATTTTGTTTAACTTTTTAATTAACGGCCGGCTTGTCGACGACGGCGGTCTCCGTCGTCAGGATCATCCGGGCATTG
+
''&&''&&&(05;--.;GDEDI==<<99<6,.-2)'''=BIJFEFIGJJJEJ?;;<=4E;:;<A=:920***,+./13**++,89:>>>?@B>478B:::;GECJEFJJJIJIJJD@?<;<<=,,+,,,4563:86;++HDDCFE8552;<3349?BD:;;;?=::;75450/0,)))>@@?BAFDGGFJFCCCFIJJJJFJJJJIJJJJB?FHHFDFHH,))1=98789@GHFEGGJJJJJFHJJJJJJJJJIJJJJJJJJJHJJIJJDDJJJGJJJJGHJHHD@A?>=3//'$$$).33'9@ADJJJC@B>>;;:81CBDGGDGJFJGHJJJIJGEJJGGDJEECJH5545DJJJJJEC=>>DJJJHJJJJJJHJIJJJIJJJJJEFDDGDCBA<<743/..../7CCBCJJIJJJJJJFFE@>7CDEBACJJGJJGBBJ@A@?CJDJJEJIGJJIJJJJIJHJJIEJJJGJJJIJJJJJJJE1111EJGEJJJJJBADFJJFFGGGC>0..,,15;=22444@8ADIJIJJ>5>>JFJJJJFJEDJHHJJJED@@ABFFFIGEEHHECFEEFDEFJFFJ>GHIHFFFHFJFJJJEFBAADEDDACJBAAC;CC>DEJDEEJF=ABDJFEHGA?@DEFHFJFFJDEJDEEEEEDJ9889GHDDCCDCDFDDABJFJGFGEEFGJFFFGA---++''((***FEDC==8788;CFGGEDDGFFDDCCBB@A@?>?CJGDECEGCDECGFEIECCEDFEEFHIDCDEHCABDJHA8HCBBCD@@@?CABBECCBACCDHCCCHDEGHE4AAEDDCEEFFH6666B9((((.,,2/@BABBDDECDJEFECDBDJGIHECGBBBBEAGFCBBBCADDEEDCBA@A@CDCDFE;;;<<:9:@BCCHDB?@@BJDEFCDHJGEJDBDA@A???BEJBFEBEB?<DB@???AACBBBACBBBACEGGCABBCA@??????A??@A3222FA??9889CB@???@@?><==?C?>>??>>>@@@@A@@@BBDB@??=:::899G?<;;=>===A?>>?CCHB?>?AAA@A:9954--)''%%)-0348>>@AB?===A@ABADAA@?ABD>;857<7;*))*1:<:412A@B@A>;;;;>>><<;;<=?=94454.E<1+')548<6+''&(()%&'',,,('''7899:=<@=;439;;930/06?>@DHEJJHJJJJJDBDDJJJJJJJJJJIJJJJJJJJIIJGJJJJJJJEBE9998777?>A@@@ADDB888@A<2/./:???DIJ<==?GJHA??C7777JGB;2.>=>F<<;90@??AB8888IJJJGJFHHFJHJIJJJIHFJJJJJJJJJGJJFJJJJJGGJIJJJJGJJHJJJCABBD>??FJJIJFDCDCHHG@G....667FGIIHJJJJJGJIGJJJJFJIIJJJHIA?>==?DBGJJJJIGI==<=CDFHGJIEDBBDEJJJEFJJJJJJGJJFFJJJHJJFJHJIJJJJJIJGGFHJFIIGJJHHJJJJJJJJJHJFGHJHGEDAA@FCJDGHE>>?BBCD0000211<>=>9+++''%$$%'*/-030028<<<FF:99:CEGJJJJJJJJJJJJJJHHJJJEEDHDD6<@@<@DJICDDJ>>7566HJJIJJBHJGGJAB7405'1.(((+**,./86<@@?>=<<2***)3-**'(3&'=;>=19:EJJJJJJA>==75*'%&18:BD=<DGEJJJFDEFFHFD6-++.(&')/'&&&*2222;;==FEC?????JIJIHJGJD?::,,,8;<>CDB@ABCEBAD?>@DEJFJFFJJJJJJHB@BCFJJHJJFJIIFJHHFEJIHJJJJIJFJHJJIHEEHGGIDHIHFJJJJJIJJJJGJHHJIJJJHHJFJJJJJIHJH>54<>???IAB>661...JJJJJCIJ><<<@=:EFBJGGJHHJ===<>322211--08770/0./68@DGF@@@:----=>@@4111JHHGJJJJJJJJJJJHJJJJEJB63'(8A@AB:997>@<<;;?@@;=CCBCGECEFFECCFGABDDJJIJFJJJJIHIID:GJFFJCGAJFJJDGJJHGIJHIHEGAAA@I=62937=BB4?EC<11///.-..,(,,'),,@ABFHDDJJIGJFJEJHICBE>DEFG?>?B;:0..--'(*(()*133;:?ADGHFJJJJJIJBAB<==<IDEDCD@@A@A:65560,-0089BCJHFHGIDJIJJJJJJJJHJJJIJJEBFCCHHIJJJJJJIJHJJJJJJJGHIGJJIHJJGFHJGEBDDHJJJEEJEGHEDCGIJIJCJFJJJIEGGFGJDFJJAAA>9898???;;9;DC2222CEDCDA7359666:6688EFFHFFFJ7777>;78=AEGHFFEIHHGHJJJIGIJHGJJJJJJJIIGHHJGFGJHFJGIJJHJJJJJHGGFJGFJJIJHJJIHHGJJJJFJJJGJJJJJJIJJJIJJJJJJJJJJJIJJJFJJJHHJIGJJGJGJJJJGJHIJHJJJGGJJJJJJJJFHJEFJHIJJJJJIJJHHJH><=>@?>;==ADIJIGJHJJHJCFFJJFHIJFGJJFA?@@EHAJBDBBDJFDDFJJFEGGGDJJJJHJJJJJFJJJJA444438;=CCE777654334477;EJIGFBDCFHDCGGJJJJJBIJHD;CJHJDIA@A@JHJJJJHJJ;:::FGHJJJJJJHJJJDJJGHJJJJJJJHJFJJBAEJJJJIGFJJGJJJ:999JGIJHJJJJJGFJJJJJJGIGJHIJJJJIJJJJJJJJJJJJIHIJJJIJJJHHJGGIFEGEGHJJIJJJJFJIJ>>C>JJJGJFJIJJJGJJGJJJJJHJHFJJJJJIJIJJIIGJDEHJEEA@?A99957800001DDDEIIJJGHJGBABA998730+''((&&'.++*(---21//69>H521>4GFHJHJJJJIJJJJGJGEIJHJIIED>???CFFJJJJJJHJJJGJ>=>?JJFJG??@AHJFEFJIJIFJFJFFBA@AJJHJJJJJIIJEJIDGJJJEJEFGIJJJFAB3333JJJHGIJJJIJIJJJGJJGJJJJHEHCJGHJJJJGJIJJDACDFJIGGJGJJHGJCFCBDCGJJJEHJJJJJFJGEGEBCHJ::99;<)))*7=;>6;?<B<<<=@?:,,(((*&&%&$%$$$$%$(((:::@91--.GIFJJJJJJI5557=<DJGIJJJJIGJHIJEJJHJIJJD=<<=J@>=<>DAHAAEGJFHEIHFJIEFJIIJJIJJDDA>=7335JHHD;777AGJJHJGDJJJGHHJJJA?@A>699;JHDDDDHHGJIIGGD@JCDDGGHEEJHFFJGB@?>::***--3449:66599844--;>>?>?BAJJJIJEDDEJJHJJJJJJJJJJJIIJHIGJJJJJJJJFJJEEDDJJJHFFHJJJJJJFGFIFFDAJFC<;<=HIJJJGJJJJGJIJJHJBAAACCA4-''+77DGCABAFEJJED////;;4444;89;<IE>==IEEDFJEJHJJHJHIBDEBDADDC55556445,++-?JGFGEAEDEIGGJHJJJED9201@>@@CCDCBFEBGA;EJIHJJJJGFFFFHIJGGFFGFJJJJFHEFEIABDBHDDFDDEGIEHFCDCED<999A@BC?..(&
@Glass_F3P_1_D3_4_2_28
ACCGACCAACAACAGATAAAACGAAAGGCCCAGTCTTTCGACTGAGCCTTTCGTTTTATTTGATGCCTCTAGCACGCGTACCATCGGGATCCCCCGGGCTGCAGGAATTCGATATCAAGCTTTTATTTGTAGAGATCATCCATGCCATGTGTAATCCCAGCAGCTGTTACAAACTCAAGAAGGACCATGTGGTCTCTCTCTGCGTTGGGAATCTTCGAAAGGGCAGATTGTGTGGACAGGTAATGGTTGTCTGGTCAAAGGACAGGGCCATGACCAATAATGAAGATATTTGTTGATAATGGTCTGCTAGTTGAACGCTTCCATCTTCAATGTTGTGTCTAATTTTGAAGTTAACTTTGATTCCATTCTTTTGTTTGTCTGCCATGATGTATACATTGTGTGAGTTATAGTTGTATTCCAATTTGTGTCCAAGAATGTTTCCATCTTCTTTAAAATCAATACCTTTTAACTCGATTCTATTAACAAGGGTATCACCTTCAAACTTGACTTCAGCACGTGTCTTGTAGTTCCCGTCATCTTTGAAAAATATAGTTCTTTCCTGTACATAACCTTCGGGCATGGCACTCTTGAAAAAGTCATGCTGTTTCATATAATAAGGATATGTAGGGAAGCAAGCTGAACACCATAACCGAAAGTCCGTGACAAGTGTTGGCCATGGAACAGGTAGTTTTCCAGTAGTGCAAATAAATTTAAGGGTAAGTTTTCCGTATGTTGCATCACCTTCACCCTCTCCACTGACAGAAAATTTGTCCCATTAACATCACCATCTAATTCAACAAGAATTCGAACAACTCCAGTGAAAAGTTCTTCTCCTTTACTCATAATTCTCTCCTCTTTAATGAATTCTTAAACAAAATTATTTGTAGAGGCTGTTTCGTCCTCACGGACTCATCAGACCGGAAAGCACATCCGGTGACAGCTGTGCACGTCGGGGTTTGTACCGTACACCACTGAGACCGCGGTGGTTGACCAGACAAACCACGACGCTAGCCCGCCACCTAAGTTATGAGTCAGGAAAAAAGGCGACAGAGTAATCTGTCGCCTTTTTTTCTTTGCTTGCTTTGTAATCACTCGATAACGAAAAGTAAAAACCCGCCGAAGCGAGTTTGCGTAAAACTAGGTGAAACTGACGCTAGCCGGTCTACTAGTAGCGGCCGCTGCAGTCCGGCAAAAAAGGGCAAGGTGTCACCACCCTGCCCTTTTTCTTTAAAACCGAAAAGATTACTTCGCGTTATGCAGGCTTCCTCGCTCACTGACTCGCTGCGCTCGGTCGTTCGGCTGCGGCGAGCGGTATCAGCTCACTCAAAGGCGGTAATACGGTTATCCACAGAATCAGGGGATAGCAGGAAAGAACATGTGAGCAAAAGGCCAGCAAAAGGCCAGGAACCGTAAAAAGGCCGCGTTGCTGGCGTTTTTCCGCCAGGCTCCGCCCCCCTGACGAGCATCACAAAAATCGACGCTCAAGTCAGAGGTGGCGAAACCCGACAGGACTATAAAGATACCAGGCGTTTCCCCTGGAAGCTCCCTCGTGCGCTCTCCTGTTCCGACCCTGCCGCTTACCGGATACCTGTCCGCCTTTCTCCCTTCGGGAAGCGTGGCGCTTTCTCATAGCTCACGCTGTAGGTATCTCAGTTCGGTGTAGGTCGTTCGCTCCAAGCTGGGCTGTGTGCACGAACCCCCCGTTAGCCCGACCGCTGCGCCTTATCCGGTAACTATCGTCTTGAGTCCAACCCGGTAAGACACGACTTATCGCCACTGGCAGCAGCCACTGGTAACAGGATTAGCAGAGCGAGGTATGTAGGCGGTGCTACAGAGTTCTTGAAGTGGTGGCCTAACTACGGCTACACTAGAAGAACAGTATTTGGTATCTGCGCTCTGCTGAAGCCAGTTACCTTCGGAAAAAGAGTTGGTAGCTCTTGATCCGGCAAACAAACCACCGCTGGTAGCGGTGGTTTTTTTGTTTGCAAGCAGCAGATTACGCGCAGGAAAAAGGATCTGGATAGCTCGATCTTTTCTCGGGGTCTGACGCTCAGTGGAACGAAAACTCACGTTAAGGGATTTTGGTAATGAGGTATCAAAAAGAATATTCACCTAATCCTTTTAAATTAAAAATGAAGTTTTAAATCAATCTAAAGTATATATGAGTAAACTTGGTCTGACAGCTCGAGGCTTGGATTCTCACCAATAAAAAACGCCCGGTGGCAACCGAGCATTATAACAATCCAGATGGAGTTCTGAGGTCATTACTGGATCTACTCAACAGGAGTCCAAGCGAGCTCGATATCAAATTACGCCCCGCCCTGCCACTCATCGCAGTACTGTTGTAATTCATTAAGCATTCTGCCGACGTGGAAGCCATCACAAACGGCATGATAAAACTAGATCGCCAGCGGCATCAGCACCTTGTCGCCTTGCGTATAATATTTGCCCATGGTGAAAACGGGGGCGAAGAAGTTGTCCATATTGGCCACGTTTAAATCAAAACTGGTGAAACTCACCAGGGATTGGCTGAGACGAAAAACATATTCTCAATAAACCCTTTACGGAAATAGGCCAGGTTTTCACCGTAACACGCCACATCTTGCGAATATATGTGTCAAACTGCCGGAAATCGTCGTGGTATTCACTCCAGAGCGATGAAAACGTTTCAGTTTGCTCATGGAAAACGGTGTAACAAGGGTGAACACTATCCATATCACCAGCTCACCGTCTTTCATTGCCATACGAAATTCCGGATGAGCATTCATCAGGCGGGCAAGAATGTGAATAAAGGCCGGATAAAACTTGTGCTTATTTTTCTTTACGGTCTTTAAAAAGGCCGTAATATCCAGCTGAACGGTCTGGTTATAGGTACATTGAGCAACTGACTGAAATGCCTCAAAATGTTTCTTACGATGCCATTGGGATATATCAACGGTGGTATATCCAGTGATTTTTTTCTCCATTTTAGCTTCCTTAGCTCCTGAAAATCTGAATAATTCAAAAAATACGCCCGGTAGTGATCTTATTTCATTATGGTGAAAGTTGGAACCTCTTACGTGCCCGATCAACTCGAGTGCCACCTGACGTCTAAGAAACCATTATTATCATGACATTAACCTATAAAAATAGGCGTATCACGAGGCAGAATTTCAGATAAAAAAAATCCTTAGCTTTCGCTAAGGATGATTCTGAAGTCGCGGCCGCTTTGTGGAGCGTACTGCGATGAGTGGCAGGGCGGGGCGTAAGACTCAACATCTAAGAAACCATTATTATCATGACATTAACCTATAAAAATAGGCGTATCACGAGGCCCTTTCGTCTTCACCTCGAGCACAGCTAACACCACGTCGTCCCTATCTGCTGCCTCAGGTCTATGAGTGGTTGCTCGGGTAGACTTTTACGGGCATGCATAAGGCTCGTATAATATATTCAGGGAGACCACAACGGTTTTCCCTCTACAAATAATTTTGTTTAACTTTTTAATTAACGGCCGGCTTGTCGACGACGGCGGTCTCCGTCGTCAGGATCATCCGGGCATCAATCGTACGTCCGGCAATTAAAAAAGCGGCTAACCACGCCGCTTTTTTTTCTCGTCTGCAGGCGCCACTCGATTCTAGGGCGGCGGTTACCTATATG
+
'(+''(%$'(36:=>>?@HFHG)))=<:9;8333../8500024344+++,/234@@=>?ECFDEDFDDFEEJBABBJJJEGFD0001GJJJJJC:::;JJJ@AHIJEIIHFJFHIJJJGJJJBBA@EB?1112>EGAA?CGFJIJFIJJJIHGJJJJFGIJJJG98:664336>32:;;900CABAAE@545564210(((('''&%$)++,10+6;<AHFDD?=<<<@B>=??FEHFGFFCCCGJD>=11'''&''-8:;8.,,-@G@@'$$$%&''((((&'&'&'()*,@9DCJHJJGH@AA0001<=>BE@A@??A@=@FHIADFGGDDEEEDEFEDJIIGBABHJF65355<788=;D;GFGFIJIEDFICD>===FEFJIEEB@@??AACEEHFFBAA@ABA@AADCDAABBCCIFFBA:9FJJFGJIJJJFEGJCDJEI?0/:8=?ABCJDG@A@@BEIEFBA@@EEGBEBA@?@CB@@AAECDE@@??J>FIFFBCCDEDGEJCCA?>>?@BADCJ21112DF=>8887<;:69;<EHFJC77>BABFFJJGC@??<<551.173467>AA@BC=<<:;?<=ACE<<<A@@@B>=862&%%%%$%&%%%%(,++**'&&('.-,)''&'&&&()**)*(()()**420,***,798:9:?=978;?JH:::;J??????***=984=FB?BFJJEDGGJGJJJJIGJJJJJJJJIEAA78::BJH;:;;D??@>5));FDFFFDJGIJHIJJJIC@>;;;32)))),--45:HEFHJHJ@AABEJ/...,-,)+*1((''(**''''(&&&/17DDBBDBFBFJJJHEABB511%%%'*.)(**,92051AA8887<9:<9;BGIJHJJJHIIJJJGEIJJJJIAJHCCDIHJ>>>>=CDCB==70..040<EGJIJHJGHJJJJJHJJ===>EF<:88:>@AACJHHJEC<?>?E==<>@+**'))//20349FDCCD:::9;==<899;?77////5::@?DEBCDCEEHDCBCIGDC;88,'&%%(,3>?AAAABC9755888G8878?4443>50;DD7674386821117.-**-/)((%%')(((''''A@AHEFFGGJJGJ><=FECC?@<:=9988((())(%%%&--.4:44389764569:AA==<<?5555>==BAC3333C?>5599JDBEEJJJGJJJJIJJFJJIHHHBCA<<>?J??FIJJ:76EGJJJJIDDGJJJHHGGHJGJJJJGJJFJEGJHHHJIEJEGJHHJJHIJJHJJJHJEGJJJJHIA@@AJEJFJGJJJEHJJFJIF>;10--/7>FEGJIHJIJJGIGHGJIJHJJJJHJCHJC=<;88696:70*'''.06>IJJIF<<:5**08::FGJGGFJJJCEJIJJJIDGC@BA8888FHJ<?>?=;;8:;<?A86655552,/.'''&())-44/0332:?=,,,<<=>??A@FD>?FFC8887EEEFGJHIJJFCBCFDFDD@?;?66/1215,*''(*7:GJGIB;:9AAJGGED<<:9:>@BGJ<;;;EFEBEFJJJJJC?DH>G>8??DJJHJIJJEJD=9<2'';B?=;:73))):<;E84GCBEBC=::AHJHGJHJJJDCCDG@?22666>==?EEHGF@77:<DFAA@BEDJJIGEJJFFEFDBEDDIJJFIJIHJJHHGHEDFEJCAABCDA><;<IJHG?555<CFEEEJGJJJDGJJJGJJHGFJGJIJGGHFEJIE>2222?<>>@EGIFHJIGJFIDDJJJBJGEFGEJJJJJJJJHJJJJJGJJJIIJHDGGJJJJJIJJJJJJJJFCC:****>JJJJIHGJJJJJJIFFJJHJJG@@?76653&&&'''&'*9::642''((2460:<<<,,,,>CFJDHJED@BADDJJFJJJJGJHJJJGJJJGDC=<FGEGIJC><B<C=><023*68@JJJJDHEDJECBECIGJEJIJJIJEJGFJB>77678@;;;<:CGHEJFGHHEJCD@E)))),,)&'0/04*''((%%%&'&&&%$&)+,,,A65)(()334445?53334556HIIJCDEGJJHFEIHIJJIJIHJDFJH:96/..+++&'''.,--389*+))**)(((*++*,AADEJDB>5?.,-31025:;000;;>B=GFGJECDDIIGEFGHEH8889@??<:=:<<=JJFGA?=>;<FGFFAA==?GGHDDDIE0000:=EGJF@A?A=>ADJFEDBA31123334645544/<ACJEFJHEHHJJJFGCGJ=<<<:664655))()''(222877<85512@@<999;<9BEGCBCDICGBB>=>CD;::;FDJJHJIGJDEEDHJJJJIJEC@@6658<<@BGEHJJJJHJJIJGHJCDCFJGFJEEEJEC778ADDEDEAA@((')-'&%&'(...EJJJGJJJHGIJIFJJJIHJJJJJHHIGJJJ??>?@?AC;;;?CIIJJGJIJJEFIJJJA><;87831//*)&%%&(&&'?BBCCI:8<<=>FCHJJJJJGFJHDBCF331*4446785566)('&*..23JIIFJGFJHJJJGHHJJGIEEJF9,''(.-*)))*GHJIHJGJIDCJHFJIIJHGFGJJJJDCA7>:4333301..00'&&(+86676>=BGJ322,,-.5/,79612229>CEHG=<==CCHJEHJJJA?=>EFCCCBHJJJJJJJJDEGHJDD@DCCCJJGDFH+++++)))3//002221,,,7IFFG????D284.<<<CDGHJHIJJJJBHJI@@==8<;;>??JJJJHFJFFIHJJGJJJHJGJJJJHD;999A:6677<52222<978:GJJ778J;JHJJJJJF:::JJJJJFGFFIJJJIJJJJJGDFJCAA9988;;<2.--0554486677EFHJJFJEJIIJIJJ@>>=ACGGJJJAACB=HGJIJJJJEGCFDHJHJDJJFGEJJJGHIJFCEGIJFFFEFFJFC@?22134?@@BCJEGIGFGG<:::;JH@JHGEFDG0//0543489AAJJJJIJEFIEEJJA@ACHJHGH>??<@9<FFF;;:>GI=>:9:=HJDJH@???JDFDJA>.-+*)''100569@?@@BHE7765744,,8<EDJJJJJIHJJGIGJJIJGJJJJJIHJJJFGJJGGJIJJJEJIJFDCDBJJ87A78FFECDFA??FJJJJJJIJJG?=.,7*((+----22+**(''(-1***+22467))((7.-'''')$$$(557DDD:99;?GJAGIJJJDDFJCB95.1..'&&''32267BCIJJJFJEJJIIHJJJJJHJJEGFJJJFJDCJJJJJHJJFIJJJIJGEJFJJGFHA@@A?AC;----7667@>?>>JCDDEFDIA@::::B6333<<;:::;20.))(((159:::;<<:::9.)(%%'&&&%&$$%%&'//1=DHJCCDIGDJDJJIHJHEFEH==8881335AB@>==43((&.,,-::+*+000&&)/1.43348@@GH?<JGJJJIJJCDGJJGEEFGGIEJHIJHDCDEGC@A@=><<?<6120/011112DACB===>HEEGC....::<?@AEEFDEIFJJHJJJJJJGDIIHGEJJJIB@A?@@92-39<@-,**/47320143@FI8775431231***,-((((-*+&$#&'&&&'
@Glass_F3P_1_D3_4_2_29
AAACTTATACTTAGCCTTCTCCCTTCGGGAAGCGTGGCGCTTTCATAGCTTGGCCTGTCACTGTATTTCAGTTCGTGTAGGTCGTTCACTACCAAGCTGGGCTGTGTGCACGAACCCCCCGTTCAGCCCGACCGCTGCGCCTTATCCGGTAACTATCGTCTTGAGTCCAACCCGGTAAGACACGACTTATCGCGGGCTGGGCAGCAGCCACTGGTAACAGGATTAGCAGAGCGAGGTATGTAGGCGGTGCTACAGAGTTCTTGAAGTGGTGGCCTAACTACGGCTACACTAAAAGAACAGTATTTGGTATCTGCGCTCTGCTGAAGCCAGTTACCTTCGGAAAAAGAGTTGGTAGCTCTTGATCCGGCAACAAAACCACCGCTGGTAGCGGTGGTTTTTTTGTTTGCAAGCAGCAGATTACGCGCAGAAAAAGATATCCGGAATTCCTTCAATCTTTCTAGGGGTCTGACGCTCAGTGAAAATAAAGTCACGTTAAGGGATTTTGGTCATGAGATTATCAAAAGGATCTTCACCCTAATCCTTTTAAATTAAAAATGAAGTTTTAAATCAATCTAAAGTATATATGAGTAAACTTGGTCTGACAGCTCGAGGCTTGGATTCTCACCAATAAAAAACGCCCGGTGGCAACCCAGCGTTCTGAACAAATCCAGATGGAGTTCTGAGGTCATTACTGGATCTATCAACAGGAGTCCAAGCGAGCTCGATATCAAATTACGCCCCGCCCTGCCACTCATCGCAGTACTGTTGTAATTCATTAAGCATTCTGCCGACATGGAAGCCATCACAAACGGCATGATGAACCTGAATCGCCAGCGGCATCAGCACCTTGTCGCCTTGCGTATAATATTTGCCCATGGTGGAAAACGGGGGCGAAGAAGTTGTCCATATTGGCCACGTTTAAATCAAAACTGGTGAAACTCACCAGGGATTGGCTGAGACGAAAAACATATTCTCAATAAACCCTTTAGGGAAATAGGCCAGGTTTTCACCGTAACACGCCACATCTTGAGATATTGTCTAAACTGCCGGAAATCGTCGTGGTATTCACTCCAGAGCGATGAAAACGTTTCAGTTTGCTCATGGAAAACGGTGTAACAAGGGTGAACACTATCCATATCACCAGCTCACCGTCTTTTTGACTTGCCATCGAAATTCCGGATGAGCATTCATGAGGCGGGCAAGAATGTGAATAAAGGCCGGATAAAACTTGTGCTTATTTTTCTTTACGGTCTTTAAAAAGGCCGTAATATCCAGCTGAACGGTCTGGTTATAGGTACATTGAGCAACTGACTGAAATGCCTCAAAATGTTCTTTACGATGCCATTGGGATATATCAACGGTGGTATATCCAGTGATTTTTTTCTCCATTTTAGCTTCCTTTAGCTCCTGAAAATCTCGATAACTCAAAAAATACGCCCGGTAGTGATCTTATTTTCATTATGGTGAAAGTTGGAACCTCTTACGTGCCCGATCAACTCGAGTGCCACCTGACGTCTAAGAAACCATTATTATCATGACATTAACCTATAAAAATAGGCGTATCACGAGGCAGAATTTCAGATAAAAAAAATCCTTAGCTTTCGCTAAGGATGATTTGTGGAATTCGCTTAGAGTACTGCGATGAGTGGCAGGGCGGGGCGTAAGACTCGACGTCTAAGAAACCATTATTATCATGACATTAACCTATAAAAATAGGCGTATCACGAGGCCCTTTCGTCTTCACCTCGAGCACAGCTAACACCACGTCGTCCCTATCTGCTGCCCTAGGTCTATGAGTGGTTGCTGGATAACTTTACGGGCATGCATAAGGCTCGTATAATATATTCAGGGAGACCACAACGGTTTCCTCTACAAATAATTTTGTTTAACTTTTTAATTAACGGCCGGCTTGTCGACGACGGGCGTATCCGTCGTCAGGATCATCCGGGCATCAATCGTACGTCCGGCAATTAAAAAAGCGGCTAACCACGCCGCTTTTTTTACGTCTGCAGGCGCCACTCAATTATCGGCGGCGGATTTGTCCTACTCAGGAGAGCGTTCACCGACAAACAACAGATAAAACGAAAGGCCCAGTCTTTCGACTGAGCCTTTCGTTTTATTTGATGCCTCTAGCACGCGTACCATGGGATCCCCCGGGCTGCAGGAATTCGATATCAAGCTTTTATTTGTAGAGATCATCCATGCCATGTGTAATCCCAGCAGCTGTTACAAACTCAAGGACCATGTGGTCTCTCTTTTCGTTGGGATCTTTCGAAAGGGCAGATTGTGTGGACAGGTAATGGTTGTCTGGTAAAAGGACAGGGCCATCGCCAATTGGAGTATTTTGTTGATAATGGTCTGCTAGTTGAACGCTTCCATCTTCAATGTTGTGTCTAATTTTGAAGTTAACTTTGATTCCATTCTTTTGTTTGTCTGCCATGATGTATACATTGTGTGAGTTATCATTGTATTCCAATTTGTGTCCAAGAATGTTTCCATCTTCTTTAAATCAAATTATTTTTAACTCGATTCTATTAACAAGGGTATCACCTTCAAACTTGACTTCAGCACGTGTCTTGTAGTTCCCGTCATCTTTGAAAAATATAGTTCTTTCCTGTACATAACCTTCGGGCATGGCACTCTTGAAAAAGTCATGCTGTTTCATATGAATCTGGGTATCTCGCAAAGCATTGAACACCATAACCGAAAGTAGTGACAAGTGTTGGCCATGGAACAGGTAGTTTTCCAGTAGTGCAAATAAATTTAAGGGTAAGTTTTCCGTATGTTGCCATCACCCCTTCCTTCTCCACTGACAGAAAATTTGTGCCCATTAACATCACCATCTAATTCAACAAGAATTGGGACAACTCCAGTGAAAAGTTCTTCTCCTTTACTCATGAGTACCTTTCTCCTCTTTAATGAATTCTTAAACAAAATTATTTGTAGAGGCTGTTTCGTCCTCACGGACTCATCAGACCGGAAAGCACATCCGGTGACAGCTGTGAGTCGGGGTTTGTACCGTACACCACTGAGACCGCGGTGGTTGACCAGACAAACCACGACGCTAGCCCGCCACCTAAGTTATGAGTCAGGAAAAAAGGCGACGGTTGATCTGTCGCCTTTTCTTTGCTTGCTTTGTAATCACTCGATGACCAAAAGTAAAAACCCGCCGAAGCGGGTTCGTAAAACAGGTGAAACTGACGCTAGCCGGTCTACTAGTAGCGGCCGCTGCAGTCCGGCAAAAAAGGGCAAGGTGTCACCACCCTGCCCTTTTTCTTTAAAACCGAAAAGATTACTTCGCGTTATGCAGGCTTCCTCGCTCGCTGGCTCCCGCTGCGCTCGGTCGTTCGGCTGCGGCGAGCGGTATCAGCTTCACTCAAAGGCGGTAATACGGTTATCCACAGAATCAGGGGATAACACAGGAAAGAACATGTGAGCAAAAGGCCAGCAAAAGGCCAGGAACAATAAAGGCGGCGTTACTGGTTTTGCCGCACTACACCCTGGCGAGCATGACGAAATCCGTTTCAAGTCAGAGGTGGCGAAACCCGACAGGACTATAAAGATACCAGGCGTTTCCCCCTGGAAGCTCCCTCGTGCGCTCTCCTGTTTGGGCCCTG
+
+,+('%##$$&&$(),76*7@ACGJEEDCIFJJIE;:96554.&%%(()+*%$$%&)&$#$$%'(()(&))()**&&*(++83-,,-*++++,,/./0,..1JGDDDHJJJIEJHFHFGJJFGJHJJJGJJFJHJJGJJJJJGCGJIFHJJJFIEGGJJIJJIEFJGJJJFJHHHGHJFFE>=:::;HAE<::654320142---->?AEEJFIJJJGIFJIHJJHHEA=EHBCAEJGB@B---8=>?A>>>>@>=>BF9777AIFJJJGIJEFJDDGIIJHFIGJH><:.'&)*./+,-../021@EEJJJJEIIFIGHJEJHIJJJ><>?>GDD5+++).:<=>85320?FDAAACC=/--.2****,',,-24549??@CFIGJFJIEDHFA<?@DJG:16;9BA=>>==>3221322.///2+''('()''%'&$%&&(*,''))%%$%&&&)36(%%)775555?===;=<;81.1.*'%%%$#$.0.0.04@AACDFJEDHFGJFEC.0856522587.,,,-.-1330*'''74269B?<961,)((&'&(+:<<<@2266/---21005761122:>?ACG@774653378===A7779=<<>JJJJJEJJJHIJEJHBDBEJGJJJHFHJHCBABGJ000))))79@?<=:89<>===@JJJJIJFFGJJGF?=<<=>+++44433@BDJ?<7555356+0((*/39;=?FIGHJJJIJJFJJJFGCFDCEJDDCDJJGJJJJIJJJJFJFJJHJJJJJGEFJJJHJJJJJJBBCCJHJD6555BBBJCC==2@IGJCEEHJJGFF===>C@>>@,,,,-CCHJJJJDDFJH>>>....515114@JGJJJGJJ<<;:;;;;<;1+)()371..89:78=HJJ?>==A;7.,,042/19DJEHJIJJJJGJHJGFJJJJJJJIFGEEDA?7,**)'('%'(*((**-)));>@CEJJJDHFFJ4432222GDFHCIJA777HJHI@C>>A;;:;CJJHJDEGIJJFFFI?@?>B?B75-'%%%&$$%%))'''/5>BAEBCEGJJIJJHGDIHJJJHJEGG@A3?@>>BDDGFJJJJIJJEBA<<AC64333===BJHJJGHFHGJGFHHJJJIHJJG88774//-DGIJJGGJJJJJHJJ@?=;=849*))*++..()$%+-6;;11..//'&'(+,+((*&&&',***-888=A>;2001:==FDEEC@CBIIJJJGJJJGIJJFGEDHIJ=@A96C==@EJEJFHJGJJIEGDBAGJHJIFAEFJFJIJGHJIJJJJJJHEEHHJDGJHDBBCJIGGHDEJECFGJFIHFGJHIJJHFJD@@.+,*,-6>BB@D===?JHJFJ==<<IFHHJHIJGJJHDFEFJEHJGJJJJJHFBJIHF21224-/<@0+:;?32302=IJJFHE@@?@A5:6699JJJJFF>=>?BFE6666DFFA61022>><@FJJJHJJJJJJJJHJHJGJJJJIJGIJJGJE?@@BJJGJJIIIFJJGEIE?9885555<<@@@BEDBCGFJJJJJJEIJJJJIJJJJJJJHEJJHGIJJJFHGIIDCCAFJJIGJHGJHIJJJHC:?=JJJIFGEJHIJJFFJFECECC@B:70///*%%$$%&))&&)'('(-112?<;<HGGG@AABHGHJJIJDDEIJHJ;.,((-%%8<CEEJDBJJJJJJJGJIJJJJJIJHJJJJF@@JJJIJJJJJJJJHJHJDHJJGJEGEFJJJJJJHIJFEJGFBBDBAJIJJJHJJJIJJJJFGHJIIHII6666BFDIFJJJG:>78FFJJJJJIIJJJHJJJIFDFGFD=<<<?A@CFJJJEGEHIGCJJHA<=@?;<<<>:9<559:DJIIII>>>?J7765>6*(((,-89AIEHFDFD81123IFA@CFJBA>>77733422205D;<8000..,((&()%&&'$$&,-/019;@FCCA>?>@JCAA;'''')*()().0>>E??A@555GHJJCB@CADDJIGGIJJCB=?77A@B=<<=<=>><=:78A=4//-%%%'&&&%))BCCABBJFGBFJHJEAB?77001;7;BDCCBEEBDB@BCC989@DEEJHHHJEFEHFGJJHFEJDHED=<;;FFFHIEBHEBGJJFJIHFJGHJ8778,,))-3366?@CC===.,(,&&*()0021-;9857/,--212<ACJGFEJFEBHB???D:6*''*+++:=>BHJJJJDEJJJHJEEHGJJJJFIEIHJJEH<<<<@931(27556><=23-:72227AC@4---.5461-++*)...:CHGFJJJEJIJJDEFGFDFEGFFDHEJJBA==>>JHJIIJI@>:88<JHDD11116@4EDDJGJHDGFIJJEEFJHIHFDGBCB>><:<EBGDB@AACBA:IGJJFFGGJJJJFEHEFJFFHJJIJEBACEGJHEGEHCDDJBFGCDEJJJDGEECDBCEFEEGB@BBBABCBCFFFGFD@???AA****+721129>EEEBBBCDDDGHGDHJDDEADG>DJFFEC91,**,)(),00-+,,/(''???=?>@AABBB@CBCBBBAA@AAAADBJCFFDDAB@=;9511110-)**-,,,-A9555354+888A88882223:744633444=>C:D?BA@@?BDGFBAC4334@@A@ABBDEGJFEFFDGJGDADCFEHGEDFBAB><--,'(000BD@C44+++),,-HA@A?CA@@@@AJEBB>6558DA?@ABA@@@BCCEDCBAAABDABBBABBDCBFJHGJJEFF00000AA@JJGFEHJEGCJE?114+++67935BD><<22*&&%$%%%&&()*)*&',6<>HJJJJIJJJJEJJIH;;;?EJJJJJJJJEBA@@:999FI=::98953338233256779+***>=GEIJJGFJHGJJJJCJDAJJC>;/-**+,+.-4.@DEC>3.B<F@89:;D9999?JJJJJIJJJJJJJJ;::;;@BJGB64456EJJJJGFFEJHGGJJJJJJFFJGJJJHIJGDBBADEGJ8877++'%$%%%%%;9:;:CABGGHDDCDJ@?>=BBHIHHIIJJJIGJHGJJJJJJ<<;=J?F999;A@87889AFEIFJFBCFGJHJ999B@;:2//7>?@A=:'''%%%(%(*,54533476+?=5..76988.@DDGDI;:::333//688883/./DDHECDEIG@@==??GGII>;:*&%$%*,3BB@@BFEJEIJJGJJIJJDCGDEIJJFJJG@>>>EDGHJG@@??GB?445<?7::9=>CBBFJ888<D860)(((--/3:9=13534<'''6/=DEJF>AAHJE@F:9::?>DJIJJJJJ7>>BFIJJIB-,,,.)))())+***+8ACB8875(('CA>>:9::FJECGDEJGGCA=93('''/.))8DFGHGGIJGJGFJC<4334?>?3223?<<==7567HIIJCCB3322JGJJJHJG@@?>?@EJDHCJJJGGAAB<>>FA:82/-,%'$$$%$%%%&%&&&(''$###$$'))'((&$$$##%$%'),)&&%%%&'($$$$%'(('&%%%%$%>?BIFIEEDFFFGEJEJGFIDEDBFGGJFEECC???65<945700542/000///0@GCCBAEC=:777GFGGFCCCE?60,''&&&&)'
@Glass_F3P_1_D3_4_2_30
ACCATGTGGTCTCTCTTTTCGTTGGGATCTTTCGAAAGGGCAGATTGTGTGGACAGGTAATGGTTGTCTGGTAAAAGGACAGGGCCATCGCCAATTGGAGTATTTTGTTGATAATGGTCTGCTAGTTGAACGCTTCCATCTTCAATGTTGTGTCTAATTTTGAAGTTAACTTTGATTCCATTCTTTTGTTTGTCTGCCATGATGTATACATTGTGTGAGTTATAGTTGTATTCCAATTTGTGTCCAAGAATGTTTCCATCTTCTTTAAAATCAATACCTTTTTAACTCGATTCTATTAACAAGGGTATCACCTTCAAACTTGACTTCAGCACGTGTCTTGTAGTTCCCGTCATCTTTGAAAAATATAGTTCTTTCCTGTACATAACCTTCGGGCATGGCACTCTTGAAAAAGTCATGCTGTTTCATATGATCTGGGTATCTCGCAAAGCATTGAACACCATAACCGAAAGTAGTGACAAGTGTTGGCCATGGAACAGGTAGTTTTCCAGTAGTGCAAATAAATTTAAGGGTAAGTTTTCCGTATGTTGCATCACCTTCACCCTCTCCACTGACAGAAGAAAGTTTGTACCCATCAACATCACCATCTAATTCAACAAGAATTGGGACAACTTCGTGAAAAGTTCTTCTCCTTTACTCATGGTACCTTTCTCCTCTTTAATGAATTCTTAAACAAAATTATTTGTAGAGGCTGTTTCGTCCTCACGGACTCATCAGACCGGAAAGCGCATGCCGTAACAGCTGTTGTGCACGTCGGGGTTTGTACCGTACACCACTGAGACCGCGGTGGTTGACCAGACAAACCACGACGCTAGCCCGCCACCTAAGTTATGAGTCAGGAAAAAAGGCGACAGAGTAATCTGTCGCCTTTTTCTTTGCTTGCTTTGTAATCACTCGATGACCAAAAGTAAAAACCCGCCGAAGCGGGTTTTTACGTAAAACAGGTGAAACTGACGCTAGCCGGTCTACTAGTAGCGGCCGCTGCAGTCCGGCAAAAAAGGGCAAGGTGTCACCACCCTGCCCTTTTTCTTTAAAACCGAAAAGATTACTTCGCGTTATGCAGGCTTCCTCGCTCACTGACTCGCTGCGCTCGGTCGTTCGGCTGCGGCGAGCGGTATCAGCTCACTCAAAGGCGGTAATACGGTTATCCACAGAATCAGGGGATAACGCAGGAAAGAACATGTGAGCAAAAGGCCAGCAAAAGGCCAGGAACCGTAAAAAGGCCGCGTTGCTGGCGTTTTTCCACAGGCTCCGCCCCCCTGACGAGCATCACAAAAATCGACGCTCAAGTCAGAGGTGGCGAAACCCGACAGGACTATAAAGATACAGGCGTTTCCCAGCGAAACTCCCTCGTGCGCTCTCCTGTTTGACCCTGCCGCTTACCGGATACCTGTCCGCCTTTCTCCCTTCGGGAAGCGTGGCGCTTTCTCATAGCTCACGCTGTAGGTGTTACCGACGTTCGGTGTAGGTCGTTCGCTCCAAGCTGGGCTGTGTGCACGAACCCCCCCGTTCAGCCCGACCGCTGCGCCTTATCCGGTAACTATCGTCTTGAGTCCAACCCGGTAAGACACGACTTATCGCCACTGGCAGCAGCCACTGGTAACAGGATTAGCAGAGCGAGGTATGTAGGCGGTGCTACAGAGTTCTTGAAGTGGTGGCCTAACTACGGCTACACTAGAAGAACAGTATTTGGTATCTGCGCTCTGCTGAAGCCAGTTACCTTCGGAAAAAGAGTTGGTAGCTCTTGATCCGGCAAACAAACCACCGCTGGTAGCGGTGGTTTTTTTGTTTGCAAGCAGCAGATTACGCGCAGAAAGAATATAGAAGATCCTTTAATCTTTTCTACGGGGTCTGACGCTCAGTGGAACGAAAACTCACGTTAAGGGATTTTGGTCATGAGATTATCAAAAAGGATCTTCGCCTAGATCCTTTTAAATTAAAAATGAAGTTTTAAATCAATCTAAAGTATATATGAGTAAACTTGGTCTGACAGCTCGAGGCTTGGATTCTCACCAATAAAAAACGCCCGGTGGCAACCGAGCGTTCTGAACAAATCCAGATGGAGTTCTGAGGTCATTACTGGATCTATCAACAGGAGTCCAAGCGAGCTCGATATCAAATTACGCCCCGCCCTGCCACTCATCGCAGTACTGTTGTAATTCATTAAGCATTCTGCCGACATGGAAGCCATCACAAACGGCATGATGAACCTGAATCGCCAGCGGCATCAGCACCTTGTCGCCTTGCGTATAATATTTGCCCATGGTGAAAACGGGGGCGAAGAAGTTGTCCATATTGGCAGCATTTTTAAATCAAAACTGGTGAAACTCGCCAATAGCTAGACGAAAAACATATTCTCAATAAACCCTTTAGGGAAATAGGCCAGGTTTTCACCGTAACACGCCACATCTTGCGAATATATGTGTAGAAACTGCCGGAAATCGTCGTGGTATTCACTCCAGAGCGATGAAAACGTTTCAGTTTGCTCATGGAAAACGGTGTAACAAGGGTGAACACTATCCCATATCACCAGCTCACCGTCTTTCATTGCCATACGGAAACTCCGGATGAGCATTCATCAGGCGGGCAAGAATGTGAATAAAGGCCGGATAAAACTTGTGCTTATTTTTCTTTACGGTCTTTAAAAAGGCCGTAATATCCCAGCTGAACGGTCTTACGGTTATAGGTGCATCTGAGCAACTGACTGAAATGCCTCAAAATGTTCTTTACGATGCCATTGGGATATATCAACGGTGGTATATCCAGTGATTTTTTTCTCCATTTTAGCTTCCTTAGCTCCTGAAAATGTCGATAACTCAAAAAATACGCCCGGTAGTGATCTTATTTCATTATGGTGAAAGTTGGAACCTCTTACGTGCCCGATCAACTCGAGTGCCACCTGACGTCTAAGAAACCATTATTATCATGACATTAACCTATAAAAATAGGCGTATCACGAGGCAGAATTTTGGATCAAAAAAAATCCTTAGCTTTCGCTAAGGATGATTTCTGGAATTCGCGGCCGCTTCTGACTGCGATGAGTGGCAGGGCGGGGCGTGAGACTTCGACGTCTAAGAAACCATTATTATCATGACATTAACCTATAAAAATAGGCGTATCACGAGGCCCTTTCGTCTTCACCTCGAGCACAGCTAACACCACGTCGTCCCTATCTGCTGCCCTAGGTCTATGAGTGGTTGCTGGATAACTTTACGGGCATGCATAAGGCTCGTATAATATATTCAGGGAGACCACAACGGTTTCCCTCTACAAATAATTTTGTTTAACTTTTTAATTAACGGCCGGCTTGTCGACGACGGCGGTCTCCGTCGTCAGGATCATCCGGGCATCGATCGTACGTCCGGCAATTAAAAAAGCGGCTAACCACGCACTTTTTACGTCTGCAGGCGCCACTCGATTCTAGGGCGGCGGATTGTTCCTACTCAGGAGAGCGTTCACCGACAAACAACAGATAAAACGAAAGGCCCAGTCTTTCGACTGAGCCTTTCGTTTTATTTGATGCCTCTAGCACGCGTACCATGGGATCCCCCGGGCTGCAGGAATTCGATATCAAGCTTTTATTTGTAGATCATCCATGCCATGTGTAATCCCAGCAGCTGTTACAGA
+
99DCECC5551322113<D+**+0/120((()(-00?JIJHFFDJHGGIGIEJGJJFJIJIHFJIJGJGFJJJJJJJJJD7555EJJECAA@@@;ADEGFDGJJJJJJJJGJJHGJJJJJIGIGJJJJJHGFJIGJGBCFGJCJHIJJJC;;:GIFEJJHJJHJJJJHJGJJEEJGJIJHJJHJGJJGJJJJJGJJEJJJJGJHJJJJGHJJJJJB3222@<?=>>>EJIJIHEHHGHJEC0,++++78?C;;;>EF?BDEDA89>9?@GJHGGIEEEFJHJIIJJJGFEEJIGJFJJJJJJHJJJJJIEEJHJACJJHJJDDDJGJHGJIIGEJJJJJFJJJJHEJGCDDFJ::::>JJJJJGGGBACJFJIIJFEGIJJGDFHGIJJCEFDJEFGJHGJFFIG@E?JICBB9776666230.//,-''))+**05;;>=<=ABFEJJJIJIJHJFFHEJHFJ@???DGHJHJHIGJHGFJGIHGEFHGIJEJJEJDJIIGJJJJJ@DFHIFFGHGEJEBCCCJJCGIFGGJJIJHDC?7:GFGGGCGJGJ>==@B>BGEFJIJCJHJJCBA4322-.*'&''*)('(-/8=---->ABBEIJDIFHHFD@?>>::98;740118=7550)&&*-068JFJJJJD;>CHBFHFHJBBIJIIHFIGFJIHBBA@>>EJJJCDD<;::>=DFJJJJJJJBA@BIJBAA?@JJJIJJE??99::;J<<>JFGCD9999@B@A;>;96+)'''()&%%**+)'(&%%%)*)(((,,--.</....CFIEJJJJHFJJJHGGHJJHFJJIHEJGGGJDEFDDDEFFIGG<878<@>>JJIJJGGHIIHJJHJJJGFGJF@EA>>BJJJJJJGJJHHCBHDCCEJIJJ>>=<3D>@42296>>>9AGCJJIHGHIJJJJJHJGJIFJGJJJIJJJJJIHJFCJDFJJJHJHGHJJJCB@?;8641(&&'9::GH>=>?IFIGEHIEIHIJJIH;;;<<==FFD:99:>:5&&)(12;<<GJJJJJGJFFEEJDJHIHDCDBEJHJBJHJJI?=@B=EIJHECBBEJGJIJJJFHHJJHIJJJJJIJIJJJIHJJJJJJHJJJJJJJFJJFA?>=74407777BJJJJJJIHJJEJIBBCCJEJJJHJIJJHGGJJJJJGJJEJIJIGJJIJJGHJJJHJJ?<<=AJJH????D772--;2<<;;:9:001?DGJIJJGIIFDFGHHFJJJJIFBHCF@EDD?JJFEGJHEHHJJJIJJJJJFFGIFDDD;999JDD??@GEDB?866GBFJGGJJIEEJGJJH@??=><530./20029IEBCDDJEJJJJDEC::::BCCJHHDD>;30*)(%%''''*)&&%%&'(%$$&));=ACJJHJJJGJJJB=8)))025669++++79:<<JGJJJIJIIJGHBDCJEJIJFFD5444FFHF@=''(((((<7700018EED3223;95////$$$$$%%&&-.19=@?GJFJHJIJJGF>??>C@;;=JBBCCJJJJEA@A@+***3,,37:.------;BAABEJJJJFHHGJIEJFJFGJIJGGGJGGIJFJHHFJIJJJJF@DD<IJJIDCA6556?:=BDFJJJJIJJJJJFHFFGIJGHJIFJHIIGFDBBCJJ??BDDEJIIIIJJGFJIJJGJJCC+*)')000128BDJJHJIGFGJCCBDGBJDJJJJ???>ABDEGHEJEC7665469881100++*%&'(88;<JFGIJJJJJJIF;997<FJIB>=<:4EJGJID;987=?BB@ADAACDGGEE?+**())*+3BCCEDEEDC8A@BDA89:>?CDABB:880//24,,)&').-*)9598.19)((.-.-.0003./0077994568344FGDDBCB444..,,0?@FB?@<==9997;:?A:BCCEF<<@A43337789998:;=7533;A@@===D?3((()&%%)(*)28:0--,.+))BEGFJHJJJJJGEJEGHGC==<<BGJJHJJJJ>>>>HJJIJJCGEEGFJFCECC>>?@JJFF>==?JEBCCFD76668@ACJFDEECFFEIJJHHHD2111??@975/.8:;=>AIGJJJIJJHJJIJJJGJJGEFHJHJDCCBEB56<=?>BEDGFGFJBIJJHJIIJ>===GDGDDCEGGJJGCJJCCC??:--->@@DJHJJHJJGJIJJJJIIJGJC>BFCBJJ4446FHJHFEFIJHJFJJJFFJHIGIJJJJJHJJJHJHHJJHJJIJJHJJJFJJJGJHJJIGJJHGHJFJHJHJJHGJJJHJ8888999CHGJJJDFGIJJJGD??@GIJDA@?@C@8658=<7@110./.+**)*+++89@CCDGCJGEHFJFJJIGJJB443)((----001A@DDFEJHFJJJJHIJJJHJJJJJGJGFB889EJC?422@GCECJJJFGJHGJJHHFEJEGIJJJEJJFIIJJHJIJJJJGHJDBCCJDJ<<<:?@JJJDCD::::IEFGJ?>@@=@BHJGHJJJJFJJJJJFJJJJIJJJJFJIIJIHHJJJHGJJJFIIGA644EGJHHIFIB5546>;DCFGJJCABBDJDEIJJJJJIIDCFJJJJJBB0+()+''&&247BEA>CEDJIIJIJJIJJHHJ:0/3,&')()*4EEEEJFBEFABA>?:431&%&&))))6@GJFDAC3FGIFJJGJJJJJJJIGFJFJJGJHGC:0B@BBDGG?>>86*%%%',.--%%$&%%%&&&'(./;>?@FJ<;;;GJHGEJJFIJJJJJHJJJJJJIHJJJJJJHJJJJJJIJJJJIIIJHIJJJJJJJHJJJJJJJDJGJJJJIJEJGJJJICEJJJJFFCJJGEJIB88CA@0///2--.5555<=JJJFHEJJJIJIFBCDBEIHHE9:GEHDEJJJGJJJJJJJJJJJJJJFJ9999;555:FG1111IEIHJGJEEHFHJFGIBAE;:::B<:;HGJJGFHJJHGJJFJIJJJGGJJJJI@?>?JFJEJHJIGJJIE=<6678ED101023-'''(1///9CJGJHJJIJJJJJIEFHGJJJJEJJ;876=5568EBED?>>777800+(&''(,-.0CDGHFGFJJJJFJJGECFJJJJ)))*:/.**667667;9:=JHEGDCFDJHJJHJJJHIJJJIFJJJJE<;=JJJFJIJEJJJGJHHIJJJJHJFB=DHCHJEIGJDDDDEJHD..?BFDJJJGFJJJHJIGJJGJJGJIJJEJH63:9998899<;<<EEEH@@A1112+)('(,.111AGFFHJJJIHFEJJJJJGJFFBA?841+*,-CJECA@<;;;?DHFIHJJHDECFJJJJJJJJJJJJGJIHJHJGJHJJFGIEJFIHJJBDADJJJFGGJEJC@??==;66588<6553+**),)''%&&'-/+%%%++)*+2677<ADGEGJHJDJJJJJGJEDH@B*(('(&'&'+,11::@>AAAEDFEJJIJC9999B@@@@E:::;GDC>;9300'1,'(=>CCBJJGGJGJJFEEIJJFGJIGJJGJJHHJHIIIJJGGIFHJJEIHHFBACDDB///0<<=>B?JJBJJHJJGEFIHJFIEDIAA==CDCFFDEA?>5521274568>C:::>JJJJHJHJJJJJHJIJJHJGEGEHJJ<D323&%&')322;CEJGHGIJEJGJGIGHJFHFIHJJJEEBA:*(
@Glass_F3P_1_D3_4_2_31
CTCACATGTTCTTTCCTGCGTTATCCCCTGATTCTGTGGATAGCGTATTACCGCCTTTGAGTGAGCTGATACCGCTCGCCGCAGACCGAACGACCGAGCGCAGCGAGTTCAGTGAGCAAAGTACTGCGAGTAACGCGAAGTAATCTTTTCGGTTTTAAAGAAAAAGGGCAGGGTGGTGACACCTTGCCCTTTTTATACCGGAGCTGCAGCGGCCGCTACTAGTAGACCGGCTAGCGTCAGTTTCACCTGTTTTACGTAAAAACCCGCTTCGGCGGGTTTTTATTTTGGTCATCGAGTGATTACAAAGCAAGCAAAGAAAAAAGGCGACAGATTACTCTGTCGCCTTTTTTCCTGACTCATAACTTAGGTGGCGGGCTAGCGTCGTGGTTTGTCTGGTCAACCACCGCGGTCTCAGTGGTGTACGGTCCCGAAACCCCGACGTGTACAGCTGTCACCGGATGTGCTTTCCGGTCTGATGAGTCCGTGAGGACGGAACGAGCCTGTACAAATAATTTTGTTAAGAATTCATTAAAGAGGAGAAAGGTACCATGAGTAAAGGAGAAGAACTTTTCACTGGAGTTGTCCCAAATTCTTGTTGAATTAGATGGTAGTGTCAATGGGCACAAATTTTCTGTCAGTGGAGAGGGTGAAGGTGATGCAACATACGGAAAACTTACCTTTAAATTTATTTGCCTTTACTGGAAAACTACCTGTTCCATGGCCAACACTTGTCACTACTTTCGGTTATGGTGTTCAATGCTTTGCGAGATACCCAAATCATATGAAACAGCATGACTTTTTCAAGAGTGCCATGCCCGAAGGTTATGTACAGGAAAGAACTATATTTTTCAAAGATGACGGGAACTACAAGACACGTGCTGAAGTCAAGTTTGAAGGTGATACCCTTGTTAATAGAATCGAGTTAAAAGGTATTGATTTTAAAGAAGATGGAAACATTCTTGGACACAAATTGGAATACAACTATAACTCACACAATGTATACATCATGGCAGACAAACAAAAGAATGGAATCAAAGTTAACTTCAAAATTAGACACAACATTGAAGATGGAAGCGTTCAACTGGCCGGACCCATTATCAACAAAATACTCCAATTGGCGATGGCCCTGTCCTTTTACCAGACAACCATTACCTGTCCACACAATCTGCCCTTTCGAAAGATCCCAACGAAAAGAAGGACCACATGGTCCTTCTTAGTTGTAACACTCTGGGATTACACATGGCATGGATGATCTCTACAAATAAAAGCTTGATATCGAATTCCTGCCGGTTACCGGGGGATCCCATGGTACGCGTGCTAGAGGCATCAAATTGAACAAAAAAGGCTCAGTGAAAGACTGACCTTCGTTATCTGTTGTTTGTCGGTGAACGCTCTCCTCGTAGGACAAATCCGCCGCCCCCTAGAATCGAGTGGCGCCTGCAGACGTAAAAAAAGCGGCGTGGTTAGCCGCTTTTTTCATACCAGACATCCAGAAATCGATGCCCGGATGATCCTGACGACGGAGACCGCCGTCGTCGACAAGCCGGCCGTTAATTAAAAAGTTAAACAAAATTATTTGTAGAGGGAAACCGTTGTGGTCTCCCTGAATATATTATACGAGCCTTATGCATGCCCGTAAAGTTATCCAGCAACCACTCATAGACCTACGGCAGCAGATAGGGACGACGTGGTGTTAGCTGTGCTCGAGGTGAAGACGAAAGGGCCTCGTGATACGCCTATTTTTATAGGTTAATGTCATGAATAATGGTTTCTTCAGACGTCGAGTCTTACACCCCGCCCTGCCACTCATCGCAGTACTCTAGAAGCGGCCGCGAATTCCAAATCATCCTTAGCGAAAGCTAAGGATTTTATCTGAAATTCTGCCTCGTGATACGCCTATTTTTATAGGTTAATGTCATGATAATAATGGTTTCTTAGACGTCAGGTGGCACTCGAGTTGATCGGGCACGTAAAAGGTCCCAACTTTCACCATAATGAAATAAGATCACTACCGGGCGTATTTTTTGAGTTATCGAGATTTAGGAGCTAAGGAAGCTAAAATGGAGAAAAAAATCACTGGAAATACCACCCGTCGATATCCCAATGGCATCGTAAAGAACATTTTGAGGCATTTCAGTCAGTTGCTCAATGTACCTATAACCAGACCGTTCAGCTGGATATTACGGCCTTTTTAAAACCGTAAAGAAAAATAAGCACAAGTTTTATCCGGCCTTTATTCACATTCTTGCCCGCCTGATGAATGCTCATCCGGAATTTCGTATGGCAATGAAAGACGGTGAGCTGGTGATATGGGATAGTGTTCACCCTTGTTACACCGTTTTCCATGAGCGAACTGAAACGTTTTCATCGCTCTGGAGTGAATACCACGACGATTTCCGGCAGTTTCTACACATATATTCGCAAGATGTGGCGTGTTACGGTGAAAACCTGGCCTATTTCCCTAAAGGGTTTATTGAGAATATGTTTTTCGTCTCAGCCAATCCCTGGGTGAGTTTCACCAGTTTTGATTTAAACGTGCAAGTGGACAACTTCTTCGCCCGTTTTCGCCGTAAATATTATACGCAAGGCGACAAGGTGCTGATGCCGCTGGCGATTCAGGTTCATCATGCCGTTTGTGATGGCTTCCATGTCGGCAGAATGCTTAATGAATTACAACAGTACTGCGATGAGTGGCAGGGCGGGGCGTAATTTGATATCGAGCTCGCTTGGACTCCTGTTGATAGATCCAGTAATGACCTCAGAACTCCATCTGGATTTGTTCAGAACGCTGGGTTGCCACCGGGCGTTTTTTATTGGTGAGAATCCAAGCCTCGAGCTGTCAGACCAAGTTTACTCATATATACTTTAGATTGATTTAAAACTTCATTTTTAATTTAAAAGGATCTAGGTGAAAATCCTTCTGGATGATCTTCATGACCAAAATCCCTTAACGTGAGTTTTCGTTCCACTGAGCGTCAGACCCGACTGAAAAGATCAAAGGATCTCTTGAGATCCTTTTTTTCTGCGCGTAATCTGCTGCTTGCAAACAAAAAAACCACCGCTACCAGCGGTGGTTTGTTTGCCGGATCAAGAGCTACCAACTCTTTTTCCGAAGGTAACTGGCTTCAGCAAGACGCAGATACCAAATACTGTTCTTCTAGTGTAGCCGTAGTTAGGCCACCACTTCAAGAACTCTGTAGCACCGCCTACATACCTCGCTCTGCTAATCCTGTTACCAGTGGCTGCTGCCAGTGGCAATCTAAGTCATCTATTGGGTTGGACTCAAGACGATAGTTACCGGATAAGGCGCAGCGGTCGGGCTGAACGGGGGGTTCGTGCACACAGCCCAGCTTGGAGCGAACGACCTACACCGAACTGAGATACCTACAGCGTGAGCTATCGGAAAAACGCTTCCGAAGGGAGAAAGGCGGACAGGTATCCGGTAAGCGGCAGGGTCGGAACAGGAGAGCGCACGAGGGAGCTTCGGAAGCGCCGGTATCTTTATAGTCCTGTCGGGTTTCGCCACCTCTGACTTGAGCGTCGATTTTTGTGATGCTCGTCAGGGGGGCGGAGCCTGTGGAAAAACGCCGGCAACGGAGCACTTTTTACGGTTCCTGGCCTTTTG
+
))(/--37787=BAADFHFEEHBF;9:<<66///..,*,-63.//04557@AAAECJD@??DJJJGJJJEJJGJIJIFJJBA210+,+89;:::;EJFGDC??A<;733,'&&()((%$#%%$%%&*)&&)*+.+++**-.('&&&%$(**138AI8:86444FA===CEBJEGJIJFFFJFFC:67CAAC@=4)((((&&&)&&&),-58@BBCABGEJ@?>99@JFHEFJJDCBCEEIDFJJIJFFFACDGDCBDDFJIIJIEBBAAF44IEFC;6=;<0***12=F=<<<CDDFIEHJJFHJJJJCBB=:78;0048;>=;<>?@BA@EF@====FJA2112A;8A?5420///2112?;;9559<IJEDEDDJGIGIJEJFEJJJHFEB@ACHJJHHJEFE554201111@ACFHJJJ;222**)()+-3444***+40///3ACGJGHJEFJJGJIGGHJEIJI@CBAGDDF;<<=D?7;76790'&%%%&%%%'-2'''&&&'486567E::1+=DDCBE@AB:88A=CF:57BCDGJH@@A?@...37CHJJDGJJJHJJGEHHGIFJGIGEDFAD55/*10)8(('&'(')'''('((.8<0../0*(&'),56....0066B?<;=C=;;=JJJJFAA@A=97++**+,..09<=5544<ADDDFF<95-:9,724CE1//.//(''*'-./:>GGHFGCBEDC?;4<35EDHDGGJJJIJGGJJGCEBJJJHDBCDGIIFJJGIFCHCE??)))*=;<>;43344'&&-//''&'5>F>::DHGE<B@@AAAJIEFHJJCBDAEHJDEJEDJJJIEDHHJ8555BHJGHGJJJHJGJFFFJJJJJJHHGBDCFF@B??:10200;>BGIJIJJGJJHIHGIFAADHJJJIIJJJDGJJJGJIHGGGFDG6666JJGHJJJFJGFIHJIJJJHGFJC?C==@DJJJGJG<<:9;<=<<333/@ACGJFHEEEEGFHFJJFFFJHCHEBEDB?=>>AJJJJJJJJJHHGGIIEGEFEJHD?>C>:<=?HJJGE???;9::GJJB@AABJGJGHJJJJJJGGIJJJJJHJJ@<;;:))((&'(1352@DCDEEEECJEGJJJHGEIJDJGJHJJJEJJEBDAAGD;ADHEGIJFAABIJJJFJFGJJJJGJGJIFHGFJJIHJAEGA:2---=;44>9855397?9:('&&%%&,()+?@EHEEC???'&')%%%%-*))),02<?>?9<99,,)(('()*-0.---G@AGJFJJJ???D>88878DDB?=7?CFAED570)('%$%&&+4FDC@DEGGIJHJJDEHFDDJI=;:<>;660089=,(((((''(+//,-(%%%'),03>/-.-++++/(&&')89;>>B<>>=?A:77710*((''''-.8,+++<<GGDEEIDF=<:5:985GEB>@BDI????DFJGCFCJJIFCC::9;;EBCJJJDIFEJJFJJ@?=>::989786&&%%%'&'&&%%$$##$%(.)&%%''2313.,***&(5:<?777698<:996777:::;76660002=.---.,,+001AJHJJJIIBJJJJJGJJJFJJGHFJFFJIDGJIJJEGGEJEECGGJEJJJGFIIJHJGGJEFGFGJJJHJJJJGGJJJJHFJGJJGJEIFJEJJJHHICCE<>?/((((4-'%%%644(((*&%%&?8(''(:=?FB@<)((*-)%%,))))++?CDDJDB@BFGJJJJJJEJJEJGFJJIJFHJGJJJJJIJJJFIGJJ=**%%&%(*+*78<>:99)''&++33,+++-++'+&'&(,+0039@BECCCFED?:9.--,,,*+,,/0499607664577@95*((.166==C?7660+,660+'((((&%*.-128;<JHGJEGDEDACHGEJIJI>?<;;;IJJJJJ6666FHJJIDHGJHHJIHJJHJFDBBDB?9----.?2111>>??@HJD?>>@HCDJC>>>?998864-)())+++*+-.?B>GJJHGHHJI@ACA;98::;=<==>A:CJGHJJIFFCFD9555A?A''''5:4?899FJGHHFIJJIFJJJJGHF885767FBJGFGD////44601&&,*++*'-,,01;<4340112998999=888;=<95444:*)))58?>>=>?AFFIJHJJI5444JFJJEJHJJEIJIJIJJJHH:999JIJJJJHJJJJEHGFJIEJ;34.)%$%24>JJFJJJGJJGFDJDFGJFEGGEFIABBDFJJEJD9==>B@=CBCJIJGJJJJJHGFEDA>?BAEDJIIHIGJJCDA?AIHF222)(*-,1++/;////ACJJJEJGJ>?>?JFCDHD8778IDJFCBBCBID<<<<EJ<2,-899<2222JHJGJJDCEEJ>=>=???<;:<EBDJGJEJJI@@88>8774;60.07?HDCCBDDCCDBGJGCJE?CC><A@778/--,++.'%%'(.011380...39;JEFHEG?=;00JJIJGJJJJJIHJJJJJFJHJIJJ5444CBBJIJGDDGJJJJIGGJHGDGHIEFFJHJHJGB?ABJHEGG654/&&&&$&%122130---*00.:32289&%%&%%%++.-+++,./66?AEJHHFIHHBFHJJJCDEEHJJFJJJJCDDFHFCEF?0001EJAFBDDFEJJJJJ<;;;JJJFJJJHCCDJJJJEJJGJJHJEJJIJGGGIHJGJHHIIEJJIIDECEIJFJJJJFEFIJJICABAJBCBAA)(((/7/,,-544:;;:>>B==<=D>8889D<==<=?9::9>77:;DBGFDGJJJJJJJJJECE;((.2*+56**))4::<752.02?9888=ED84434AGFFA>>>DC>><<<BBGHJJHJ0.--3;>DDHIJJJJIJJJHEJIIGFIGJHJJJ?@AB;;;<///-----7<////A;<<2620010..49FJJ>>>;77*&&'(&'&&&&'&&-323776::;;;EHJFACFJJJFEJHJJFFAFH>9:?;<:00188854-/&%$%%$%(58'''**+697887&'.),.178><?@=GFG:943=>AD??ABJIAAB?JF>JGDJJJJJJJJJJJGJHEJD????DDCGFGEEGDD:9600/066:<998;;<BBDCCJFH?>>JJJFGFIGJJJGJDCDDEDE<4002((,&&&55:99:;;DDGJGJFCCABGDIJFFGBDDGJJJBJHG@CCCD4331220//00;513.-.1:;;>>>;<<CEBECEJEIJJGGJDGJJBBFGJBHH523EIGJGFJFJFFEJC321+(('((''%%'')'((()()&&'-,*)()+**/07:;<ADCECA@856=E=@?@JFJCDGAFBAA@??F>==;CBCIG>=6555;@??;<97651'('*,+,>E@66774333444;;72467GFGHH?>?>J@?76:@@DA@BA;;((''*+)(''&)(')'>AEFFECCADFDJECEBCCDEECDEDH@ABBFDJJBJFJE@+++FEFGFGFEGB@@@A<:9?251''(''++000-,*((-9:989>=<;<>=@4?>BAA?EBAA<===CDDFIFJGJDDDEHCDBBCDHDEDDFCBBDCI@>=-,++/CEEH==<<CAHCECCFEIED@;;3-,-+--..+-+***,,,-,---5<78177<=@F<6*
@Glass_F3P_1_D3_4_2_32
TAGTTGCGGTCATTGTTGAAAAATATAGTTCTTTCCTGTACATAACCTTCGGGCATGGCACTCTTGAAAAAGTCATGCTGTTTCATATAATCTGGGTATCTCGCAAAGCATTGAACACCATAACCGAAAGTAGTGACAAGTGTTGGCCATGGAACAGGTAGTTTTCCAGTAGTGCAAATAAATTTAAGGGTAAGTTTTCCGTATGTTGCATCACCTTCACCCTCTCCACTGACAGAAAATTTGTGCCCATTAACATCACCATCTAATTCAACAAGAATTGGGACAACTCCAGTGAAAAGTTCTTCTCCTTTACTCATGGTACCTTTCTCCTCTTTAATGAATTCTTAAACAAAATTATTTGTAGAGGCTGTTTCGTCCTCACGGACTCATCAGACCGGAAAGCACGTGGGTCTAACGTTGTGCCACGTCGGGGTTTGTACCGTACACCACTAGAGACCGCGGTGGTTGACCAGACAAACCACGACGCTAGCCCGCCACCTAAGTTATGAGTCAGGAAAAAAGGCGACAGAGTAATCTGTCGCCTTTTTCTTTTGCTTGCTTTGTAATCACTCGATGACCAAAAGTAAAAACCCGCCGAAGCGGGTTCCGTAAAACAGGTGAAACTGACGCTAGCCGGTCTACTGGTCGCGGCCGCTGCAGTCCGGCAAAAAAGGGCAAGGTGTCACCACCCTGCCCTTTTTCTTTTAAACCGAAAAGATTACTTCGCGTTATGCAGGCTTCCTCGCTCACTGACTCGCTGCGCTCGGTCGTTCGGCTGCGGCGAGCGGTATCAGCTCACTCAAAGGCGGTAATACGGTTATCCACAGAATCAGGGGATAACGCAGGAAAGAACATGTGAGCAAAAGGCCAGCAAAAGGCCGGGACCCGTAAAAAGGCCGCGTTGCTGGCGTTTCCGCAGGCTCCGCCCCCTGACGAGCATCACAAAAATCGACGCTCAAGTCAGAGGTGGCGAAACCCGACAGGACTATAAAGATACCAGGCGTTTCCCCTGGAAGCTCCCTCGTGCGCTCTCCTGTTCCGACCCTGCCGCTTACCGGATACCTGTCCGCCTTTCTCCCTTCGGGAAGCGTGGCGCTTTCTCATAGCTCACGCTGTAGGTATCTCAGTTCGGTGTAGGTCGTTCGCTCCAAGCTGGGCTGTGTGCACGAACCCCCCGTTCAGCCCGACCGCTGCGCCTTATCCGGTAACTATCGTCTTGAGTCCAACCCGGTAAGACACGACTTATCGCCACTGGCAGCAGCCACTGGTAACAGGATTAGCAGAGCGAGGTATGTCAGGCGGTGCTACAGAGTTCTTGAAGTGGTGGCCTAACTACGGCTACACTAGAAGAACAGTATTTGGTATCTGCGCTCTGCTGAAGCCAGTTACCTTCGGAAAAAGAGTTGGTAGCTCTTGATCCGGCAAACAAACCACCGCTGGTAGCGGTGGTTTTTTTGTTTGCAAGCAGCAGATTACGCGCAAAAAAAGGATCTCAAGAAGATCCTTTGATCTTTTCTACGGGGTCTGACGCTCAGTGGAACGAAAACTCACGTTAAGGGATTTTGGTCATGAGATTATCAAAAAGGATCTTCACCTAGATCCTTTTAAATTAAAAATGAAGTTTTAAATCAATCTAAAGTATATAGTAAACTTGGTCTGACAGCTCGAGGCTTGGATTCTCACCAATAAAAAACGCCCGGTGGCAACCGAGCGTTGTGAACAAATCCAGATGGAGTTCTGAGGTCATTACTGGATCTATACAACAGGAGTCCAAGCGAGCTCGATATCAAATTACGCCCCGCCCTGCCACTCATCGCAGTACTGTTGTAATTCATTAAGCATTCTGCCGACATGGAAGCCATCACAAACGGCATGATGAACCTGAATCGCCAGCGGCATCAGCACCTTGTCGCCTTGCGTATAATATTTGCCCATGGTGAAAACGGGGGCGAAAGATATCCATATTGGCCACGTTTAGATCAAAACTGGTGAAACTCACCCAGGGATTGGCTGAGACGAAAAACATATTCTCAATAAACCCTTTAGGGAAATAGGCCAGGTTTTCACCGTAACACGCCACATCTTGCGAATATATGTGTAGAAACTGCCGGAAATCGTCGTGGTATTCACTCCAGAGCGATGAAAACGTTTCAGTTTGCTCATGGAAAACGGTGTAACAAGGGTGAACACTGTCCCATATCACCAGCTCACCGTCTTTCATTGCCATACGAAATTCCGGATGAGCATTCATCAGGCGGGCAAGAATGTGAATAAAGGCCGAATAAACTTGTGCTTATTTTTCTTTTACGGTCTTTAAAAAGGCCGTAATATCCAGCTGAACGGTCTGGTTATAGGTACATTGAGCAACTGACTGAAATGCCTCAAAATGTTCTTTACGATGCCATTGGGATATATCAACGGTGGTATATCCAGTGATTTTTTTCTCCATTTTAGCTTCCTTAGCTCCTGAAAATCTCGATAACTCAAAAAATACGCCCGGTAGTGATCTTATTTCATTATGGTGAAAGTTGGAACCTCTTACGTGCCCGATCAACTCGAGTGCCACCTGACGTCTAAGAAACCATTATTATCATGACATTAACCTATAAAAATAGGCGTATCACGAGGCAGAATTTCAGATAAAAAAAATCCTTAGCTTTCGCTAAGGATGATTTTCTGGAATTCGCGGCCGCTTCTAGAGTACTGCGATGAGTGGCAGGGCGGGGCGTAAGACTCGACGTCTAAGAAACCATTATTATCATGACATTAACCTATAAAAATAGGCGTATCACGAGGCCCTTTCGTCTTCACCTCGAGCACAGCTAACACCACGTCGTCCCTATCTGCTGCCCTAGGTCTATGAGTGGTTGCTGGATAAGTTTACGGGCATGCATAAGGCTCGTATAATATATTCAGGGAGACCACAACGGTTTCCCTCTACAAATAATTTTGTTTAACTTTTTAATTAACGGCCGCTTGTCGACGACGGCGGTCTCCGTCGTCAGGATAGATCCGGGCATCAATCGTACCGTCCGGCAATTAAAAAAGCGGCTAACCGCGCCGCTTACGTCTGCAGGCGCCACTCGATTCTAGGGCGGCGGATTTGTCCTATTCGGAGAGCGTTCACCGACAAACAACAGATAAAACGAAAGGCCCAGTCTTTCGACTGAGCCTTTCGTTTTATTTGATGCCTCTAGCACGCGTACCATGGGATCCCCCGGGCTGCAGGAATTCGATATCAAGCTTTTATTTGTAGAGATCATCCATGCCATGTGTAATCCCAGCAGCTGTTACAAACTCAAGAAGGACCATGTGGTCTCTCTTTTCGTTGGGATCTTTCGAAAGGGCAGATTGTGTGGACAGGTAATGGTTGTCTGGTAAAAGGACAGGGCCATCGCCAATTGGAGTATTTTGTTGATAATGGTCTGCTAGTTGAACGCTTCCATCTTCAATGTTGTGTCTAATTTTGAAGTTAACTTTGATTCCATTCTTTTGTTTGTCTGCCATGATGTATACATTGTGTGAGTTATAGTTGTATTCCAATTTGTGTCCAAGAATGTTTCCATCTTCTTTAAAATCAATACCTTTAACTCGATTCTATTAACAAGGGTATCACCTTCAAACTTGACTTCATC
+
4)''''&%%$')-,++,,??FJJHE9899EEFJJFGEFDDCCB@JJGHIEIJIGFIEHFHJEIHHHJJJJJJGJIJJHFHCC430011*)))-,,0;@@53226:=?FEIEJCCDCA@BBDIEHGFCDEJJJJJGHJJFJJJJJHGFJJIJHJJEJDEGJJJJJJIJJJHGEIJJJJJJJJHJJJJFJGIJIHHFJGF?8667CHFGHJJJE??>;80)))+/0/**3CJDDJJFFJHH???>DA=<?=666:?=><<DJGJJGJJJJJJJIGFFFHJJGJIJJJHJJGDBDEGIGJFIJJHJJJJEIFJEAIDDBJJFJJJDAFJJJJIFC=;:7CD=HFHHJJJGJFEEGJJJIJ<===IAABADJJFJG?<334;GB??;;9:=3,,'&%%(.%/35HDD43('&&&%&%%%)''''+--.+,--+*+,01778>==AAJIFJJJ999-++,152./@CFCEFJAA>=11131287<:EBB@GJJIJGJJJIGJJJJIJJJIJJ?>>>:430+,6;@=@AAFGGGJFEFJGIJJGFH;;973@@?,**+0))((=;;:@=;;;JHJFIGDEDFJJF??@IJBB@ACJFIHGGE?CEGJ:99)&&&&'),,?=;<>:GFJJJGJJIJGJJFEJEJJJJ>;:&&&&((/;<??@@?BBB@ABJHD>EGJJEEIGJEDEFJJEDDHJJGJGEG@H8>B=;A2.042....+*+,,FHAA?=<<=ADIHJJJHJHJIFIHIJIIJJFHIFJJJJJJIJGHHFJJJJJIGJFIEGHGEGJJJJJIJJIIGGIC<<;;?<=HHGIJFJJGJJGJJJGJJIFJJJHJAA/--03--,,/JED>>>:<;;>>EGGJJJEIHG>?CFDBCGJJBE?=>4339:1.,))'*'(.'..9;JHJDJJJIJEJJHJ3333;8965()&&(*@;944-8;=978;;<EEBBB@DCEJGGJJHJJ:9:9@?@AGFFHFFE<;;9;;CE>>??JJHJFGJJIGBJJGGJF-,,.@C>=<;?B@C78DJJEECCGJGJHJJJGHJJGEIJJF==5C>EJJHEGJJGFHJGIJIGIJHJHE:9::;8FE@GFFDD=2223GJIGJJJIHJGFJIJJGDJGJGJGFJJGJFJFEDEIJGHB?@@GIGJJJEIFJJBAABJGDCDJCFHJGEDFJJJJJJJJEFFGIJJJJJH;:;1126BCCHJJHIJJGGFEGJDHIHJJJJJHFHJ====EJGGDEDGGJFJJHIJ<;;;?22((((0)*6<==?EEJJIGFIACBBJJFFHJJFIJJGHJGIJJJGJEGEEEHIJED@'''(;ABBCGFBE=5589=**(%%'&*((,***,.00:>88:;?JJHGJJ?556EIJJJJIJIJG?JJJJIJJJIHJIHJJJFJJJHGJJJHJIJGHDCC?EGJJFGFJGGJDIBFCA=72245JJGGDHFHDEEFHGJHGJFJGIIHJIJJJJJ@EJJFJH@DEBJHJGGIGIHJIJGHJAE@@8,,6GJCEA<==;32558:9<:96)0-&()3434:6944+++??9999EBBA-,,-=GGGE322<JIDCCGJJEEIHJIFIGFIHJJEHJJJG99;1;9/..6842./63/,''(',&&'.==@BJJJFDDBDJJJHCFJFJJJJE99995446E>>>>>:810-,,-;<;<<1111556DHFFHCBCEJJJJJHHEEAABCJG@?@?EJHJJGFGFCEIJJGJJJFC2.----)''&'-.32227BCDIEEJJFHJJJIJJJJJJJJJJJDDECDEBD8877?AJFGAB=<<=IHFAAAA9555:9:<BJ@A@AIJIJFGJJJJJHIJJJJJJJJJJIFJHJHHFGGHJGIJJJIFJJJABABJJE@20/-227?DG==;=JJJHIHJJFHJJHJJCJJJHGJGJFIJJJJJJFBC?GGIJJ>=>@JCJGDEEGJIFJIGJGJEGDGA@EFJE??AD>77=831137-****)&('%&(((-34656;;54011/,(%&'=AFEECGIJJBBJDE>999615553=0/..::77811<=@JJHGEDHGFF6666JJGJI?GJC3--4JC?C766>JHJJJJJJJGJJJGJHJFFFCFAEEBABC@D>=?BJGJJJHFHIJHHJJJJJFCDDFJJ<;;3235CDEFJGCDDDJFJIGHJIJJHJJJJIIJJJJJJJJIJJJIJJJJJJJJEGGFDDJGHBEHHFHJJJ<;;-,))**,,--/>?@EDGF<=JJJGIJICJHGGJJJJGJEDFFJ@:71112:22***1**CAA@@CGJGJ4446FDCECCDGDCEEC?1+''&*(,)))()*,11026;AE8723./53346555:CDJJJJIJIGEA<GHA611<HJJJJHJJJJJJJJHJJGJJJIJJJIJHIGFJJJJEGEIJJJJJJIGIJJJEGHGJJJJJJJJJHJIHFIJJJJHFE598778;FJGJGHJHJFHHJHGJDJIFHFJEGDC@>>>HB?@@B79696448442DJJDFE>>>>FEFHJGBAACJFHJHHFIJGJIDGEF@???>=4497A:;AAJJIJJJIJJJGHFIGIIJGJHHFEHJEDC1101JJIJJEDDDJJJIFJJ:::4434/./011;ICHJEJHGJJHJJHGJJGJHGIJEJJJJJJJHFGJGFHJGJJDEEDJFHJIFJE10//007:@CBDFFGJGJIIJEC?5@JHJEHFGJ9999B=;::;JJJHHIJFGJGAA@+''))***,:112JFJBBADJFJJJIJGGEFJHGJEFCEDEDCJHDJCBCCEIJJJHHJJDFJHJJJEGJJGJFIJJFJJIJJIJJGGJHHFE@@@AE>>CDCJDCB<74459E@999:1011BED;;CBJJHEEJJJJJJJHHJJIGJEFHJIDJHHGEEJIGGJIIJJFBBCCAAA<><:-+'$$%'.++AH@@>=7751///B<99:>>?EBA?@CCAEHIJJIHFIJJHJGFJJGGJD<DAIFIFJJHIJJJJJJJFDHHIHJJJII@GACC&&&('&'-))(&&(''''((())((((*/-012430,,+)()*144;C;;9*))*223:1--8;9AAHIJIFFIJJJHJHFIDGJJG0000<4430(,+,,,-----,.21,+++,,,-0.(''(*++++-)('''''':-)*('**66683332****666:>=444=DGHGJJJHEEFJJFJJJJHJECD>4445JJIGJGBI@5666JIFCFJGDIDDBBCFEDFFHIEIJJJJJJ==;==:<;@?/..8EHD==:7>9:@>>>@A----.57999BD@:=0+()+++@@@DJGJHJGIJJGFGJHJGBAABGFHIJJHCECDECFBDEDGD>>GIJGGHJEJCHEDF?A=@>2*))+,:BBCEBC<>?>BIJJJJJGGH5554AA>JBBCEJFCHJJJJJJJ7778DJG@@;;88:;GHEFE;;1//,,?@HJIJJGJIHEEFIHIJJCCJDJDA@A@EEEEJFB@@AJICFJJJGHJHJGFJJJJJJJHIJJJIJJJJGJHIGJJIJEJHGJHJJHJGGJEIJHJEECDHJEGJFJIFFDEGIGEGFJGGEEFDHEDFECJFHFGJJHFFHGJJEFHH@FFHJGFIAEA89GJHJCC2-FFGDD8882221/0226<;;CBCIDFEFCCEEEDJGDEFEEGGHJ=EHJEBCCEJC@.+)&
@Glass_F3P_1_D3_4_2_33
CTGATCCTTTTAAATTAAAAATGAAGTTTTAAATCGATCTAAAGTATATATCAGTAAACTTGGTCTGACAGCTCGAGGCTTGGATTCTCACCAATAAAAAACGCCCGGTGGCAACCGAGCGTTCTGAACAAATCCAGATGGAGTTCTGAGGTCATTACTGGATCTATCAACAGGAGTCCAAGCGAGCTCGATATCAAATTACGCCCCGCCCTGCCACTCATCGCAGTACTGTTGTAATTCATTAAGCATTCTGCCGACATGGAAGCCATCACAAACGGCATGATGAACCTGAATCGCCAGCGGCATCAGCACCTTGTCGCCTTGCGTATAATATTTGCCCATGGTGAAAACGGGGGCGAAGAAGTTGTCCATATTGGCCACGTTTAAATCAAAACTGGTGAAACTCACCCAGGGATTGGCTGAGACGAAAAACATATTCTCAATAAAACCCTTTAGGGAGATCGGCCAGGTTTTCACCGTAACACGCCACATCTTGCGGATCTATGTGTCAGAACTGCCGGAAATCGTCGTGGTATTCACTCCAGAGCGATGAAAACGTTTCAGTTTGCTCATGGAAAACGGTGTAACAAGGGTGAACACTATCCCATATCACCAGCTCACCGTCTTTCATTGCCATACGAAATTCCGGATGAGCATTCATCAGGCGGGCAAGAATGTGAATAAAGGCCGGATAAAACTTGTGCTTATTTTTCTTTACGGTCTTTAAAAAGGCCGTAATATCCAGCTGAACGGTCTGGTTATAGGTACGTTGACAACTGACTGAAATGCCTCAAAATGTTCTTTACGATGCCATTGGGATATATCAACGGTGGTATATCCAGTGATTTTTTTCTCCATTTTAGCTTCCTTAGCTCCTGAAAATCTCGATAACTCAAAAAATACGCCCGGTAGTGATCTTATTTCATTATGGTGAAAGTTGGAACCTCTAGTGCCCGATCAACTGGAGTCACCTGACGTCTAAGAAACCATTATTATCATGACATTAACCTATAAAAATAGGCGTATCACGAGGCAGAATTTCAGATAAAAAAAATCCTTAGCTTTCGCTAAGGATGATTTCTGGAATTCGCGGCCGCTTCTAGAGTACTGCGATGAGTGGCAGGGCGGGGCGTAAGACTCGACGTCTAAGAAACCATTATTATCATGACATTAACCTATAAAAATAGGCGTATCACGAGGCCCTTTCGTCTTCACCTCGAGCACAGCTAACACCACGTCGTCCCTATCTGCTGCCCTAGGTCTATGAGTGGTTGCTGGATAACTTTACGGGCATGCATAAGGCTCGTATAATATATTCAGGGAGACCACAACGGTTTCCCTCTACAAATAATTTTGTTTAACTTTTTAATTAACGGCCGGCTTGTCGACGACGGCGGTCTCCGTCGTCGCGGATCATCCGGGCATCAATCGTACGTCCGGCAATTAAAAAAGCGGCTAACCACGCCGCTTTTTTTCATGCTGCAGGCGCCACTCGATTCTAGGGCGGCGGGATTTGTCCTACTCAGGAGAGCGTTCACCGACAAACAACAGATAAAACGAAAGGCCCAGTCTTTCGACTGAGCCTTTCGTTTTATTTGATGCCTCTAGCACGCGTACCATGGGATCCCCCGGGCTGCAGGAATTCGATATCAAGCTTTTATTTGTAGAGATCATCCATGCCATGTGTAATCCCAGCAGCTGTTACAAACTCAAGAAGGACCATGTGGTCTCTCTTTTCGTTGGGATCTTTGAAAGGGCAGATTGTGTGGACAGGTAATGGTTGTCTGGTAAAAGGACAGGGCCATCGCCAATTGGAGTATTTTGTTGATAATGGTCTGCTAGTTGAACGCTTCCATCTTCAATGTTGTGTCTAATTTTGAAGTTAACTTTGATTCCATTCTTTTGTTTGTCTGCCATGATGTATACATTGTGTGAGTTATAGTTGTATTCCAATTTGTGTCCAAGAATGTTTCCATCTTCTTTAAAATCAATACCTTTTAACTCGATTCTATTAACAAGGGTATCACCTTCAAACTTGACTTCAGCACGTGTCTTGTAGTTCCCGTCATCTTTGAAAAATATAGTTCTTTCCTGTACATAACCTTCGGGCATGGCACTCTTGAAAAAGTCATGCTGTTTCGTGTCCAATTTGGGTATCTCGCAAAGCATTGAACACCATAACCGAAAGTAGTGACAAGTGTTGGCCATGGAACAGGTAGTTTTCCAGTAGTGCAAATAAATTTAAGGGTAAGTTTTCCGTATGTTGCATCACCTTCACCCTCTCCACTGACAGAAAATTTGTGCCCATTAACATCACCATCTAATTCAACAAGAATTGGGACAACTCCAGTGAAAAGTTCTTCTCCTTTACTCATGGTACCTTTCTCCTCTTTAATGAATTCTTAAACAAAATTATTTGTAGAGGCTGTTTCGTCCTCACGGACTCATCAGACCGGAAAGCACATCCGGTGACAGCTGTGCACGTCGGGGTTTGTACCGTACACCACTGAGACCGCGGTGGTTGACCAGACAAACCACGACGCTAGCCCGCCACCTAAGTTATGAGTCAGGAAAAAAGGCGACAGAGTAATCTGTCGCCTTTTTTTCTTTGCTTGCTTTGTAATCACTCGATGACCAAAAGTAAAAACCCGCCGAAGCGGGTTTTTACGTAAAACAGGTGAAACTGACGCTAGCCGGTCTACTAGTAGCGGCCGCTGCAGTCCGGCAAAAAAGGGCAAGGTGTCACCACCCTGCCCTTTTTCTTTAAAACCGAAAAGATTACTTCGCGTTATGCAGGCTTCCTCGCTCACTGACTCGCTGCGCTCGGTCGTTCGGCTGCGGCGAGCGGTATCAGCTCACTCAAAGGCGGTAATACGGTTATTCCACAGAATCAGGGGATGACGCAGGAAAGAACATGTGAGCAAAAGGCCAGCAAAAGGCCAGGAACCGTAAAAAGGCCGCGTTGACGTTCCACAGGCTCCGCCCCTGACGAGCATCACAAAAATCGACGCTCAAGTCAGAGGTGGCGGAGACCCGACGGACTATAAAGATACCAGGCGTTTCCCCCTGGAAGCTCCCTCGTGCGCTCTCCTGTTCCGACCCTGCCGCTTACCGGATACCTGTCCGCCTTTCTCCCTTCGGGAAGCGTGGCGCTTTCTCATAGCTCACGCTGTAGGTATCTCAGTTCGGTGTAGGTCGTTCGCTCCAAGCTGGGCTGTGTGCACGAACCCCCCGTTCAGCCCGACCGCTGCGCCTTATCCGGTAACTATCGTCTTGAGTCCAACCCGGTAAGACACGACTTATCGCCACTGGCAGCAGCCACTGGTAACAGGATTAGCAGAGCGAGGTATGTAGGCGGTGCTACAGAGTTCTTGAAGTGGTGGCCTAACTACGGCTACACTAGAAGAACAGTATTTGGTATCTGCGCTCTGCTGAAGCCAGTTACCTTCGGAAAAAGAGTTGGTAGCTCTTGATCCGGCAAACAAACCACCGCTGGTAGCGGTGGTTTTTTTGTTTGCAAGCAGCAGATTACGCGCAGAAAAAAAGGATCTAGAATCGCTTGAATCTTTTCTACGGGGTCTGACGCTCAGTGGAACAAAAAGTCACAGTTAAGGGATTTTGGTCATGAGGTATTCAAAG
+
55&&'(<;?@HIIJEJIJJJJJIHJHJJJJCDJJ;++++53367810**)*''''3<AAGDDGJHJIJIJGJJ?===HJJHJGJJHGD?AJIEJEFJJJJJJJIJIFEIGJFGGJH<;;<EJHAA4444B???@JHHJJJJIJGJJJIGIJJFFJFJJJGGHJJJHHC:9:4222DIBDD<;5448:@4223=DCBJGEHJGGJEJJGGGJJJJJJGFFGJDDACDB@@?>AFFJIJGJJFJJIGJJJJJJJJJIJJJJJJJJIEJJJJIJJJJJGJJJJDBBBGJJFJIJJJIJJJJJJJJJJJIHJJJFJFGJGJJIJJCJDHJJJJDDDCC@=3@FJGJIJJHGHHJHGFJJJJJJJJJJB>>=FCB==JJJHJHGGJFH:,(//37<=?FBEACGFJJEA<877:63>?BJED?>76210-/1::=FFJ3327:--+(''(''(+-/.0/(&%&(0./***)6::;CHFGEJDCBJJJFEDEFGJHJJGJA:=8+()))))99;<<<>?D@H@@@@BHHJJDEF?@DCJGHJJIIJJIJJJHJGIJEHEJIJEIJJGH@??DJJJHJJIIJIJFHJDEDEJHFGGEEIJJIJJJJJHFICDGCJJJJJJJHIGFJHJJIGIJJHJHIJHIIGHFC@@@JJJEGBJFHEGGJIHIJIJJJJJEJFIJIJGGEABJGFFHJJJHJJJJHGJGJJJJIHJJIJIJJJHJJJIAA,*FHHFGJJJJJIJJHJIJEGFHGJJJGHIJGJJIJIJGJJGEJJFG422230,((()((()+++;?DCJJJGFHICBACJIJJJJJJJJJJJFGG7666ACIHDFB<GE?@@EGJJJJIJJJJGIJJFJHJJIJJJJF@@FHJJJJJHJJJJJJFJFGHJHJ>D75522119:>=>=JCAEJJIJIGEDDGGIJHFFEJJGHJGJJJIEJJHIJJGJEJJJA??AC????,,%$$&12+'(')***,,,+,0-..@CJHIEHIFFEJJJIJJJFJJFGIJJHJJJJJJHIJHJJJJJJJJJJFHJIHJGJIJJFFFHJJJJIFJJJDJJJCHHJJJJJJIDHJIJJIGGJJJGGIFJ=C,,,,E=<<BGHHFIEJFGFJA??=4113>FFGDCEIJHIGDIDEIGHIIHF???JIFD?<;;<=88?@BE?>==BEFGEIECDBACHJHJJIJGJJIJJIJHJHJJHJIJJGIJJIFJIJIGFEJJJGJGHJJEJJJJJJJJIEIIJIJHGHFJFHIFFFJGEGFGHJJJJJIJJJIJHJHJGGGJIJHJIFFEJJIJHJH@BBCJJJIJHJHJIJHJJGJIFFB??JJJJEHJIJJGCEEA233:IFGCHEEFJJJGJJJJJJJ@FHIJGFGHIJJGJFJE<84HJHJJJJHI?HDJJJJJJJEJHJJJJGJJHIG9997878EBE>?=<=<9630*'&'*),//69998((((9989:;AB5A=CEB>==?FF?>3333JJFIJCDDBA<<65869AC)'''&**/,-008CFEDFE>>>>?@<==>=221,+(&(*-*268A?>=>ADFFJHGJJJJJHIJIHIIJFGJJJJJJJHJJJHJJJJIJJJGJEEFEJJJEGGJ@BEJGAJH@@C@JF==<<9>J@???BDIIHHIGJFGIGDDJ:948339:<C?@A<JJHGGGJHJGJFJJGJJJIJIIJGFIEJJEI55576==?;;>>CIGFIJJJJG=<<>A@@JHIJGJIFJIIJFJJJJJJGHHJJJJHJJIJHIHJHFHHFJJG9+++88<??4442,--.GFHJGJJJJJHJIJJJJGJIJJGIHFEHGJB?@@G000@@>>>....AEEI433385..315<IEFHJJJJJJJJJHJJJJIFHHJ8878=<<<2111./03EJJFJIGFGJJJHFJJGCHGJJJJIJJHGGJIJJJCBFEEHJFCCA::::E@<@<<<<DCBCDCCCAA@AABBEDIDDBBAADBCDFHEFECEBCFDCCFDEGCEEEJCEJJHCF?GJ9DJJFJIJJFGEJJHGFHGEDCHJJHJCDB@@?AAABCCABB@?@@@AAABDBFFJDFFFBBCEEGFH?==>A@?>@BDCCFJEEBCADGCDBCDDCFICCJGHGFDA>>>BCFGFFFGD@@??AB@BACHBDEBEC@AACEFBEGFBCJGJFBA/..,+)&&()'$$$%&&&&''*)*CCBAB@?<>>>CEDDCDBDEDEABCBBAAA???DECAAAAABAAAAC??>?ACCFB5483334355445>:5/?A??>AD@@@BEGDCCEDCBDDFECCDBDFD?:;<>??AAC@@A:::AH7CFB@B@??D=JFB@@@@AB@CABCAAA@AABCBAA@B?@@@BCAAA@??D@<<;:;7344<;=<D=<>>BBCCCA@@??@=<<>ABCBBAAIFC==<>D7776;64=C>BB?A@AEEC?>=<=<??AA@?>>=>@CCCAAAABD??>???AFEF=>78:;JECB;:;<BB@@CCBBB@:::<BA@@@A?@@ACCCAAA@ABB?4433446454GA@@?=6556====?CCCDGCABA@????@AA@IJHDGH=999JHJHJGJJHJJGJJE?CDGEJHJJJIGJJHJ999:AFCFBGJJJJJJJJJJIJJJJHJGJJJHB<<?=81.2=?;99:48888DJJJJGJEGIJJJIHJIHJFFIIIJJFIHJJJJJJHFJEFGJGJJJIFHJJIJFC;<HJGDA@BIJJJJJJJGJJJJJJJJJJJIJJJEEDEJFJJGJ====JHGJJJJJJDEJJJJIFJIJJJJJJJFFJJJJJDAIGG9<==BG3210*25JJ@DFJFJEED?><=@@JFJJJJIGJ=<>=@EFJDIJJIJA??<==>?>DJJGJJJJJJJGFJJJGJJGHHJJGDJGDJJJFJJHHHFE@BCDHJJJJE@@>---/2-+*+*('%%//9<@BB::AEGJJE((()7004466EFGGIIIJJFIHHJJJHJJJJJFHHJHEIJHJJJJJJJGJHJJJJIJHGDC654/'%##%%-+0.--.:53../04/)188777@AHEJGHJJJFFCHJJFJJJIIJJJJJJJHIC?;4333658557223=??CDFJJJJJIJJEJFECA?>=A@??89?FGBAA@D@AACCJFJJIEEJHJIHHJBDJIHJJGI>=;<2222=BJFJJJJJ>>CHIJIJHJIGJJG@<>?D:.&&&+5AJJJJHJE?=?JIJJJFJJGIHJJJHGJJJJJGJFJJJGJGIGJGJGGDIE<;;:<=>AAJGHJJJJJJHJFJGGDEGFJJJJCHG=FGFFJGD@@5556CFGDEB;>IEEGGIJHIFHF@A@BECFJJGFJHJJFIJHHHGHJBIDDGHG?JIFIJJJJJFJJJIJJJJJJJIJIJJJHJGEJJIHHGJFJJECEJJIGJE<;<FJHIIJHGJJIHHHJFJJJJHJJJJJGJJJF1113/20028BB2222=?AGJJJJJJA8889JHIIJGJJDHFCBA<9.-,'&%%&&9=AFIJEDFBDJHGJEJJIFHJJJJFJJF>>>>JHHH@??AJFHIJHGGFJIJJJFJJEHEIDG;A>JHE>A?GDFDCCE@??GJEECBG==<=J@:==6<<=;-++**('&((+&$$))22)*777CB@;:984443224=333122376676&&'/.)''(4/,,,459<=@==983.,((((,,+,,,0)*+''
@Glass_F3P_1_D3_4_2_34
GGCCGGCGTTGCTGGCGTTTTTCCACAGGCTCCGCCCCCCTGACGAGCATCACAAAAATCGACGCTCAAGTCAGAGGTGGCGAAACCCGACAGGACTATAAAGATACCAGGCGTTTCCCCCTGGAAGCTCCCTCGTGCGCTCTCCTGTTCCGACCCTGCCGCTTCCGGATACCTGTCGCCTTTCTCCCTTCGGGAAGCGTGGCGCTTTCTCATAGCTCACGCTGTAGGTATGCCTTTCAGTTCGGTGTAGGTCGTTCGCTCCCAAGCTGGGCTGTGTGCACGAACCCCCCGTTCAGCCCGACCGCTGCGCCTTATCCGGTAACTATCGTCTTGAGTCCAACCCGGTAAGACCCATTTATCGCCACTGGCAGCAGCCACTGGTAACAGGATTAGCAGAGCGGTATGTAGGCGGTGCTACAGAGTTCTTGAAGTGGTGGCCTAACTACGGCTACACTAGAAGAACAGTATTTGGTATCTGCGCTCTGCTGAAGCCAGTTACCTTCGGAAAAAGAGTTGGTAGCTCTTGATCCGGCAAACAAACCACCGCTGGTAGCGGTGGTTTTTTGTTTGCAAGCAGCAGATTACGCGCAGAAAAAAAAGGATCTCAGAGAATCGCTTGATCTTTTCTACGGGGTCTGACGCTCAGTGGAACGAAAACTCACGTTAAGGGATTTTGGTCATGAGATTATCAAAAAGGATCTTCACCTGAATCCTTTTAAATTAAAAATGAAGTTTTAAATCAATCTAAAGTATATATCAGTAAACTTGGTCTGACAGCTCGAGGCTTGGATTCTCACCAATAAAAAACGCCCGGTGGCAACCCAGCGTTATTGAACAAATCCAGATGGAGTTCTGAGGTCATTACTGGATCTATCAACAGGAGTCCAAGCGGAGCTCGATATCAAATTACGCCCCGCCCTGCCACTCATCGCAGTACTGTTGTAATTCATTAAGCATTCTGCCGACATGGAAGCCATCACAAACGGCATGATGAACCTGAATCGCCAGCGGCATCAGCACCTTGTCGCCTTGCGTATCATATCTTTGCCCATGGTGAAAACGGGGGCGAAGAAGTTGTCCGATATTGGCCACGTTTAAATCAAAACTGGTGAAACTCACCAGGGATTGGCTGAGACGAAAAACATATTCTCAATAAACCCTTTAGGGAAATAGGCCAGGTTTTCACCGTAACACGCCACATCTTGCGAATATATGTGTAGAAACTGCCGGAAATCGTCGTGGTATTCACTCCAGAGCGATGAAAACGTTTCAGTTTGCTCATGGAAAACGGTGTAACAAGGGTGAACACTATCCCATATCACCAGCTCACCGACGCTTTTCATTTGCATGCGAAATTGCGGATCAGCATTCATCAGGCGGGCAAGAATGTGAATAAAGGCCGGATAAAACTTGTGCTTATTTTTCTTTACGGTCTTTAAAAAGGCCGTAATATCCAGCTGAACGGTCTGGTTATAGGTACATTGAGCAACTGACTGAAATGCCTCAAAATGTTCTTTACGATGCCATTGGGATATCAACGGTGGTATATCCAGTGATTTTTTTCTCCATTTTAGCTTCCTTAGCTCCTGAAAATCTCGATAACTCAAAAAATACGCCCGGTAGTGATCTTATTTCATTATGGTGAAAGTTGGAACCTCTTACGTGCCCGATCAACTCGAGTGCCACCTGACGTCTAAGAAACCATTATTATCATGACATTAACCTATAAAAATAGGCGTATCACGAGGCAGAATTTCAGATAAAAAAAATCCTTAGCTTTCGCTAAGGATGATTTCTGGAATTCGCGGCCGCTTCTAGAGTACTGCGATGAGTGGCAGGGCGGGGCGTAAGACTCGACGTCTAAGAAACCATTATTATCATGACATTAACCTATAAAAATAGGCGTATCACGAGGCCCTTTCGTCTTCACCTCGAGCACAGCTAACACCACGTCGTCCCTATCTGCTGCCCTAGGTCTATGAGTGGTTGCTGGATAACTTTACGGGCATGCATAAGGCTCGTATAATATATTCAGGGAGACCACAACGGTTTCCCTCTACAAATAATTTTGTTTAACTTTTTAATTAACGGCCGGCTTGTCGACGACGGCGGTCTCCGTCGTCAGGATCGTCCCGGGCATCGATCGTACGTCCGGCAATTAAAAAAGCGGCTAACCACGCCGCTTTTTTTACGTCTGCAGGCGCCACTCGATTCTAGGGCGGCGGATTTGTTACGGCTTACTCAGGAGAGCGTTCACCGACAAACAACAGATAAAACGAAAGGCCCAGTCTTTCGACTGAGCCTTTCGTTTTATTTGATGCCTCTAGCACGCGTACCATGGGATCCCCCGGGCTGCAGGAATTCGATATCAAGCTTTTATTTGTAGAGATCATCCATGCCATGTGTAATCCCAGCAGCTGTTACAAACTCAAGAAGGACCATGTGGTCTCTCTTTTCGTTGGGATCTTTCGAAAGGGCAGATTGTGTGGACAGGTAATGGTTGTCTGGTAAAAGGACAGGGCCATCGCCAATTGGAGTATTTTGTTGATAATGGTCTGCTAGTTGAACGCTTCCATCTTCAATGTTGTGTCTAATTTTGAAGTTAACTTTGATTCCATTCTTTTGTTTGTCTGCCATGATGTATACATTGTGTGAGTTATAGTTGTATTCCAATTTGTGTCCAAGAATGTTTCCATCTTCTTTAAAATCAATACCTTTTTAACTCGATTCTATTAACAAGGGTATCACCTTCAAACTTGACTTCAGCACGTGTCTTGTAGTTCCCGTCATCTTTGAAAAATATAGTTCTTTCCTGTACATAACCTTCGGGCATGGCACTCTTGAAAAAGTCATGCTGTTTCATCAATCTGGGTATCTCGCAAAGCATTGAACACCATAACCGAAAGTAGTGACAAGTGTTGGCCATGGAACAGGTAGTTTTCCAGTAGTGCAAATAAATTTAAGGGTAAGTTTTCCCGTATGTTGCATCACCTTTCACCCTCTCCACTGACAGAAAATTTGTGCCCATTAACATCACCATCTAATTCAACAAGAATTGGGACAACTCCAGTGAAAAGTTCTTCTCCTTTACTCATGGTACCTTTCTCCTCTTTAATGAATTCTTAAACAAAATTATTTGTAGAGGCTGTTTCGTCCTCACGGACTCATCAGACCGGAAAGCACATCCGGTGACAGCTGTGCACGTCGGGGTTTGTACCGTACACCACTGAGACCGCGGTGGTTGACCAGACAAACCACGACGCTAGCCCGCCACCTAAGTTATGAGTCAGGAAAAAAGGCGACAGAGTAATCTGTCGCCTTTTCTTTGCTTGCTTTGTAATCACTCGATGACCAAAAGTAAAAACCCGCCGAAGAGCGTTTTTGCGTGAAACTAGGTGAAACTGACGCTAGCCGGTCTACTAGTAGCGGCCGCTGCAGTCCGGCAAAAAAGGGCAAGGTGTCACCACCCTGCCCTTTTTCTTTAAAACCGAAAAGATTACTTCGCGTTATGCAGGCTTCCTCGCTCACTGACTCGCTGCGCTCGGTCGTTCGGCTGCGGCGAGCGGTATCAGCTCACTCAAAGGCGGTAATACGGTTATCCACAGAATCAGGGGATAACGCAGGAAAGAACATGTGAGCAAAAGGCCAGCAAAAGGCCGGGCA
+
'481...5773/)**6AB@>>EEGBCCBCBIHJFHDFFJJG888DDCC>>>?FGDDC,,,>>>EEG>9000FFIJJJFJHIIJFIJJ?9889B:9999AAA??>:9<=>BCA6437:>>JJJ<B@JH8766?=CBJFFJEHHFCJJFB@9<758>?JCC<3,+.'('10/--.-,,)),--42,?@BCBC=;<<JIJJIJHIJIEJJDCF>?FHHHID8867;:920011.'&'&&++-234<>>EJFEGFE65552,,,))(')/1@<;<EJCG;85588+++,9?@DG@??>>?A9999>FGJJF??@GHJBJEIDJDJJIDEEJJJJJJAAAAGJJJJJH==-.88.---+''(+64=A@B???CA;<9333348:9>JEJJFCC??;75578435/**<=<=3333FHFFHJGJDBAIJD?777BEFHEFC544350//43423CGEJFEGFDEJJJJGJJJJJJFEIJJIGJHIJJIJJJJJFHJDDB(((++777822BCDEJJGIEBA;EJ6654:<<6788EEFJDFGDBEHHC7667?@?FCEHHHGG8543.,277=>A>CGCDECDECH@==;ACHBBD@A<HICBEJHHFBA?7+(&'%&&'%%%0+08973562201))+BC@A@AJEJJCB@BFGJHF<<<CIJJHIJIGGFFEGJJIIEHHGHJJJJIJDBGEFB;;9<>==<?B?7368;-000/1?AAAJ;9641-..457569BEJJJHJIF.---6FJFJJJJFDCCD-(&')?BFGGBBEGFJIJIDDF?==>EHF>***996657BBBEDCJDC><::;:712359510//)''(113)&&&+5:4,++,DDJJGHCCDFJJJIIJJJHEFFEIGBBAB=C;<8888:GDBEEIJCHJE<....C50000/0<CCBDBBAA@A>=AGJJHJJHGJJFI9998;;:;::>A>JBEDDJJJJJJJGEJDEJJJJCECEJIJIJIIJJGJIJGIFJCCEHJ>==IHJGHEJJIJIGICDFJGJEJJHJJJFHDDJBJ<<<<H70099,*%$$$&%&'*),-.0=GGJJFJJGJDGFJIJECB@>;60.-.*)'&&&*3:<FJJEJEJFC;;;;GJJGJHJJJJJGJHH-+++(AEFHJJJHJHJCCDDHJFHJJJGJD;75:66EFGEFFHDFHHFGFHIJGBD?>@6555@EJJHHJJJFJGJIDCGE4410..,,.::984412,047===>@>?88BADGJJJJJJGHJIJJJJJJGJFBA4334CCDDFJJJJJHJJJHJJJJJJFDDGJJHIJHJGFEJGIHDJJHGJIIJJGGHFFCA?><7JBBB.,+++,/+*-,''''((()((,++((0'(/0029=>=)3/-*,(&''/0//7A@@@AJFJGJHGEJIIJJFEFJGFGJJHCCFCDBAGJFADBJJHEBA@=ACC50/4/HFJJJJJJIGJJHJJJIHJJJJJJJJGJFIIEGGJHGJJGJJHGJ9999?4...-...-.26;<EGIHJJJGHEJEJGIJJJJE;??GHI@?@@G?:443-,--**'*+-17?HJHJJFEHJBBBADDCIIFEIIECACJJGJJJHJJJJGJBJIJJJJJJJHFJEGDCJJHHJJEJCGJJJJHGJDFDIID5336BCBCA<<83823>>DGJJHGJJHGJIIJGIJJIEFIIIGIJIE@?>?BB?A=;:788:<8>AAEFB543677HGFJHIGIIJEEJJIJJGJJIJFJJIIJHJJJIGGHBE@;5200+,576799-+*7//71767?=:DEFGIGJDFFJDEJA@IDFGJIHGGFJ4344FBJHEFGHJIDCAAFF???==ABCCJDFEJJGIJHHHIJJJJIIJJJGFJJJJJ>:8522..;:443388:CCHBGEDJHJJIJJJJJJJJIJIJFJHJJIFIIJJFGIJHJJJJJGJJJJGJFJJIGFEHHJGJJJFJGIGFEJAAJFIJJJGJJHJJJHJJJJJJHJHJJJGIHJJJJJJJJIGCCEEHGJHIIIDJIJJHJJJJJIJIJJJJIEJGJGACJJJDDCBBCGFHGJF?ACGIJJHEG@@@@D811:<=:A@:88JJJJJGGJIGJJJFJDJIGJJJJDDAHHJJJJJEDDDDJJJHJFJ??>4330/-,...4==?ECDJIEC.)('(+'9=CFE731--,,,000/0-.2:<<=CIHJHCCF@?@@BBAA::9:93774/:?CJFEGIIJIIIJJJJG93222ABDDEE:::A=?><31&%%&)+(%&$$&*+(--.363/....>ADEEJJCCCACCCIJEJHJJJFJJFGEFGJJJJJIJJDDE@?:;<?88=C>>EHE==GFF77;==@CGEFEGG;;;<=GJIHHJA==''&+&%(((5367@EGECBEDEJJHFJHHJGJJIIJGJIJFEHIG42..-7565>DFIFJGJHJJJJJIIHFDEJJIJFHJJFHEIIIHGB=964114@BAAFGG??>>A...6=@><9;;9:>JJ@@??:===@GJJIHJHEEC><;JHJJGJJHJIJJJIJEF----DFGJIFJGJB@ABJJEJDBABGHDGFFJHEJIHJJJIJGJJIJFJHJEDGDDBBEFJJJFDGEDHJJJIHJHJJJJIJIJJFJJJIJJGJJIJJFGIGEEJJJIJGIJHJJ@HCJGIGDBCCAABDHGHGJFEGHJFFGIDJGJJJGHDJFGIFEGIJJDECJJJJJJFEDC=932:?BDFJJGJJDFJGIJ;>J?FHJJJJIJHJJ>>IBIEFDFD???@CC33222FEGCEFGIGGIDIFJ@EJHJIJEGGHIHHJGHJFFJJIGJJH900<:><5:::??=>C@@AACA??:989>>ABDDFC@;;:9:999;<B>998998888998889;=<;=988200----.0.(12++++0777;:887864445;:;;7767::99:;:9888555:=:88888899;;=9:99:;;<<;<<;;=><:::<>G@?-=9988:;<>?@=<<=;;:9:<<==<<===@@:2*557;;==>?==<=>=@.*>>>8999>BBB><;;<=><<=;;=:523378<<29998:::<<<;<<=<><>>=9877;:;899>=;<=@AADB:86355479:<ACDA?>CA@>>><==;;;;=@ADFDCCBCDIDCA>====?:?<78??<:=><=;<=>@>==:;;<DCAA?@999:ADAC====@?;:11113<8<=DCCBAA@?AA@C??????@BEB9988::;=CBD?;;;=?>>>>===>ABGB?><<DECJIJJJGGH@A@@988::;>IGJJHHJHII?>>>?FJJHHJJIJJJGHJ888@ADJJFGIJJIGJJJHJGEECG<;<<CFCC@AAA8JC11114JJHFGIJJJGJHEJJJJHIIJIJJJJIJHJFHJHJJEJI00/*((8733::5.+:2212---2)(''(,467??=:;;<;?;((=5868=B;:88;<=>@JJFJGJHHGDGGFGJJ<=>JJJIJJJJJIJJIJIJJJJJJJJGGJ=DIBCA;77EFIJJJJFGIJJJJJIJHHJIJJHJIJJJJEFJJJJJJJEHDDHGJJJEJJJFEHJJGDBEHJGFIJJJJIJIJJGFE?>>?BAAAD1111;66CEEFIIIJJGIFIJJJEJJDJHGHJJJFEGJJJHEJJJJJEJFJJCBHHJHJJJE>>??>@AF@@@JCCCHJFGGGIJGGB=&%%##
@Glass_F3P_1_D3_4_2_35
CGCGGTGGTTGACCGGGCACGACGACGCTAGCCCGCCACCTAAGTTATGAGTCAGGAAAAAAGGCGACAGAGTAATCTGTCGCCTTTTTTCTTTGCTTGCTTTGTAATCACTCGATGACCAAAAGTAAAAACCCGCCGGAGCGGGTTTTTGCGTAACATCAGGTGAAACTGCGGCACTTCCTACAGTCTGTACTCGTAGCGGCCGCTGCAGTCCGGCAAAAAAGGGCAAGGTGTCACCACCCTGCCCTTTTATTTTAAAACCGAAGGATGCCACTTCGCGTTATGCAGGCTTCCTCGCTCACTGACTCGCTGCGCTCGGTCGTTCGGCTGCGGCGAGCCATAGCTCACTCAAAGGCGGTAATACGGTTATCCACAGAATCAGGGGATAACGCAGGAAAGAACATGTGAGCAAAAGGCCAGCAAAAGAAGACGTTAAAAAGGCCGCGTTGCTGGCGTTTTTCCACAGGCTCCGCCCCCCTGACCAGCATCACAAAAATCGACGCTGACGAGTGGGAGGGATCGGAACCCAACAGGACTATAAAGATACAAGGCGTTTCCCCCTGGAAGCTCCCTCGTGCGCTCTCCTGTTCCGACCCTGCCGCTTACCGGATACCTGTCCGCCTTTCTCCCTTCGGGAAGCGTGGCGCTTTCTCATAGCTAACGCTGTTGATTTGGTGTAGGTGAGTTTCGCTCCAAGCTGGGCTGTGTGCACGAACCCCGTTCAGCCCGACCGCTGCGCCTTATCCGGTAACTATCGTATCGTCCAACCCGGTAAGACGCGACTTATCGCCACTGGCGGCGCCACTGGTAACAGGATTAGCAAGAGCGAGGTATGTAGGCGGTGCTACAGAGTTCTTGAAGTGGTGGCCTAACTACGGCTACACTAGAAGACAGTATTTGGTATCTGGCCTCTGCTGAAGCCAGTTACCTTCGAAAAAGAGTTGGTAGCTCTTGATCCGGCAAACAAACCACCGCTGGTAGCGGTGTTTTATTTGCAAGCAGGCCGGAATTTACGCGCAGAAAAAAAGGATCTGGATAAGCTGATCTTTTCTACGGGGTCTGACGCTCAGTGGAACGAAAACTCACGTTAAGGGATTTTGGTCATGAGATTATCAAAAAGGATCTTAGCCTCAATCCTTTTAAATTAAAAATGAAGTTTTAAATCAATCTAAAGTATATATGAGTAAACTTGGTCTGACAGCTCGAGGCTTGGATTCTACATCACCAATAAAAAACGCCCGGTGGCAACCGAGCGTTGTGAACAAATCCAGATGGAGTTCTGAGGTCATTACTGGATACTATCGACGGGATCCTCAAGCGAGCTGGATCAAATTACGCCCCGCCCTGCCACTCATCGCAGTACTGTTGTAATTCATTAAGCATTCTGCCGACATGGAAGCCATCACAAACGGCATGATGAACCTGAATCGCCAGCGGCATCAGCACCTTGTCGCCTTGCGTATAAATATTGCCCATGGTGAAAACGGGGGCGAAATTGTGTCCATATTGGCCACGTTTAAATCAAAACTGGTGAAACTCACCAGGGATTGGCTGAGACGAAAAACATATTCTCAATAAACCCTTTAGGGAGATCGGCCAGGTTTTCACCGTAACACGCCACATCTTGCGAAGTATGTGTAGAAACTGCCGGAAATCGTCGTGGTATTCACTACCGGAGCGGTGGAAAACGTTTCAGTTTGCTCATGGAAAACAGGTCGCCAGGGTGAACACTATCCCATATCACCAGCTCACCGTCTTTCGCGACTGCCATACGAAATTCCGGATGAGCATTCATCAGGCGGGCAAGAATGTGAATAAAGGCCGGATAAAACTTGTGCTTATTTTTCTTACGGTCTTTAAAAAGGCAGTAATATCCAGCTGAACGGTCTGGTTATAGGTACATGAGCAACTGACTGAAATGCCTCAAAATGTTCTTTTACAATGCGGTTGGATATATCAACGGTGGTATATCCAGTCATTTTTTTCTCCATTTTAGCTTCCTTAAGCTGAAATCTCGATAACTCAAAAAATACGCCCGGTGGTGATCTTGTTTTTCATTATGGTGAAAGTTGGAACCTCTTACGTGCCCAATCAACTCGAGTGCCACCTGACGTCTAAGAAACCATTATTATCATGACATTAACCTATAAAATTGGCGTATCACCAGCAGAGTTTTGAGATAAAAAAAATCCTTAGCTTTTCGCTAAGGATGATTTCTGGAATTCACAGCCGCTTCTAGAGTACTGCGATGAGTCACAGGCGGGCGTAAGACTCAACGTATCGAACCATTATTATCATGACATTAACCTATAAAAAATGGCGTATCACGAGGCCCTTTCGTCTTCGCCTGAGCACAGCTAACACCACGTCGTCCCTATCCTCCCTAGGTCTATAATCATCTCGGTAACTTTACCGGGCATATCATAAGGCTCGTATAATATATCGCGGAGACCACAACGGTTTCCCTCTACAAATCATTTTCTTAACTTTTTAATTAACGGCCGGCTTGTCGACGACGGCGGTCTCCGTCGTCAGGATCATCCGGGCATCGATCGTGCGTCCGGCAATTGAAAAACGGGCTAAGCCCGCGCTTTTTTTACCGTCTTGCAGGCGCCACTCGATTCTAGGGCGGCGGATTGTTCCTCTGAGAACATTGCACCGACAAACAACAGATAAACGAAAGGCCCAGTCTTTCGACTGAGCCTTTCGTTTTATTTGATGCCTCTAGCACGCGTACCATGGAATCCCCGGGCTGCAGGAATTCGATATCAAGCTTTATTTGAGATGATCCATGCCATGTGTAATCCCAGCAGCTGTTACAAACTCAAGGACCATGTCATCTCTTTCGTTGAAATATCAGAAAGGAGAGATTGTGGACAGGTAATGGTTGTCTGGTAAAAGGACGGGCCATCGCCAATTGGAGTATTTTGTTGATAATGGTCTGCTAGTTGAACGCTTCCATCTTCAATGTTGTTGTCTAATTTTGAAGTTAACTTTAATTCCATTCTTTTGTTTGTCCATGATGTATACATTGTGTGAGTTATAGTTGTATTCCAATTTATCTGAGAATATTTTCCATCTTCTTTAAAATCAATCCCTTTTTTAACTAGATTCTATTCCACCAAGGGTATCACCTTCAAACTTGACTTCAGCACGTGTCTTGTGATTCCCATGTTCATCTTGAAAAATATAGTTCTTTCCTGTACATAACCTTCGGGCATGGCACTCTTGAAAAAGTAGTGCTGTTCATATAATATGGATATCTAGCAAAGCCTGAACACCCTAAGCCAAAGTAGTGACAAGTGTTGGCCATGGAACAGGTAGTTTTCCAGTAGTGCAAATAAATTTAAGGGTAAGTTTTCCGTATGTTGCATCACCTTCACCCTCTCCACTGACAGAAAATTTGTGCCCATTAACATCACCATCTAATTCAACAAGAATTGGGACAACTCCAGTGAAAAGTTCTTCTCCTTTACTCATGGTACCTTTCTCCTCTTTAATGAATTCTTAAACAAAATTATTTGTAGAGGCTGTTTCATCCTCGCGACTAATCAGCGGAAAGCACATAGATAACGTTGTGCACGTGGGTTTGTACCGGGTAATGA
+
22466422220000(''&''&%$$**,056?@@DBDDBEDD?;::<9=,,,-533229@D?:989410/...8CIIDDFCB;:99B=8?>&&&)*89:3@?ADEGGEHEACB:777EDCBCEIJEI?=884.%%%%&$%&&($$%$$$%&$%%%&&''&%%&&',3341/(('''+*)+)+411*)(&''&()+))*+3445BHGFFDIFCB@F=:9001?JIIJJJIJIGJJJHJIJ9889FB7730251'&'')())000.-($'%&$####$*)/9=@BEIJ9989=AECCCCBBADIJIEJF@@>?FBJHHD.,++.++,:;<<?FC744.---+*)'&'662222999:@8.../11,*)*2???ACCHAABDCCDFFIJGED>=+**/611=4<<;::9877<:;<?A@II<8550&&&(''('%%%&##&,+++,+)(((**.+*)*+/---/04065578B?<56<=?A;9)))&$%())--.;=BFED7000''''.-&%&')(((('&%$$$''))*.*'&'**+.//866787521&&&&,,0.(''*.0/-02?;;:77446557:32337;A@EHE?J>><;>@>?8/./...89CDEAA@BG=225>CEFE=GJIIIF?>==DJ@??>@A3>>>>HCC;:;9766.%('()'#$#$&%%%&(-,**+,)&$&&)&'&&&*'&&')*11220033//++(''(*37673.349ADEDJI=<<9621/./.9@5348@A<;:;433+*(&''001236++++/+,*)*)'&'(&568;CCCCAAA((()((--46=FCCBCDJCD<9981,++18:;::77;;9:::BBBB@;9**)(*-.223469:EJEHE::::FCDCHJFJJGGJJ))))''-/3*(-----/.+((('''%%&'(,+*&''-.8.--.4465:52///5>>>7544395A??=<<='?FFECBB9889ABEBGCC?=>@DEC;::00.'%&&,'&'(+-*&%&%&'()))))*/-*0(()*7;77;7;;:;-*+++&&&'('$&&%%*****6591,&&&--)((),***(+79<99@;4327C8777AEDE>;99<=,++BBBJEIEFJJFDEAJIJJGJHEB@BCA<'''',''))*<:<=?<;;7;-))//1128CDDDFJJGGHGCCFG99999211113.*))(&&'+,&--///0899891/118:91+*))*)&%%%%$%')).057669EA4334.:8;FG?>?>6556*))&&%%&&&&)1=:::?JDCHEFGFGDDDFEBA@ACBC4,)*('%%(+,,,('),+(%%$&)+/12999++++&&'(34.8;;:=;:>>@CE:98899<JJDFEFGHJJJJEEJ664710016:<;6661266?==@@JA??BBA?:9+3233@G?@@IIFJF>BBJGFIFGFJFJDJJJGDG>?<:::,+*+317>>CGCHBC@??>20/.,'&%',,,....>DCDH?;:<?>>=97(%%%%&((''*()36<CHIEBBCEHEEEIGFJJEJGDAA,,.,+('()'(()*,.)))))&%%*-/11EDDA@BEEEH4000133/('()+&&&&++*+)&&&++,+,,466++>?EDDE>>////(%%'')')'().*))((''(()*-1700@>@@9:::CHFBCFFIDGJC777+**')()0-)'')+-6>@=<=:51000;;;D==>BACBED;0..(%$$'(0167=<<;=;:310050@BC5,,,,.))'),,**++1-(&&'()+--=;ABBCCFDDFCD:9782/.,,,,')**200-++'(*/.023//))))=@BAEDBB@=>AAEG;:::HFBFJDC?FD6,+,'0'''***))./>>=<;-,--56885569CBA?@@,,,)))&&&'('%$$%%)))(+(*+;755572..26433455667:665*..1320+(((+&%$$$%%()'&****+12211100/321257,++,?CJGHBDDDC:9:D633872110.,'*/')+7743//11:99:><@EJFFE886513---(''%&&$$$#&'),764551435;>JHFEC:8856777,+*&4...065,--+,,,88667=CDG>???556442223@DJHJJJFJBAAADBAA@@?<::99@871+&&'(('$$$()()*((&%&'+,'(**+,((().+-.37:GEEDBAA<9972.-,--./25577++++9454669;<6))((((33.+(-(&&')*++*++**%%%')'&%&('')*(&%%%')'((''(&)&'%$%%&/'''&&&%&&&),--.8535?;;7877??A:7+*(0//.13523988ABFC@3,+*+,)%%&)(()37889DDEBDCEECI@?+''*6A@0/*%&%&*4,-782212'%##$%%'%%''&%$%%')+(%&(,''&%%$%$$$%'-.,,**)*+*)'(&%'&)(87666911689;>ABEGDDDGDB777%$$$'('(()6=?AGEHED=A<<;./..0-()3'(('''66=7669:8554556657((((167667;99:>,,*())*+)%%&'124995540)((/0.)&%'&)'&%%'))(%%%&(')11&&%%)+,*'(&&&&+/.,+,(''&'%&&')*:CDFBB><=021013''&&&-*)'&&%%%&*(()((),''+78788:<<3348<><85-++-./-+312344@AHFJE5567IB76676:<211511389:97545+*)(+)%$($(%%*)))-0100139=AB<6556?3333432A5776,%&&'&%%%(039=A@BGEHIIFD8421223=>=972)(()-05*'&&-.--.644)%%%&'&''(%&%&%$&(&&%###$)')))''''(')..1399:::8899:;:954&&&'79>>=84''';><;-++*+,3465898898531.,'&'--./10020/0///469;90///<=679::.../585/-*')*(((/5<?=;87789<>>?6)))*('&&()(((+*+00,,.-'785665878><A@<<<:8655628533431111*+--/0.'($$##$%(('%%'//-'(./0()))+/058-++,,,-,00-03,**+%$$$'*/*))'((())*.0895445799=;<;;:898899::;9985433499:41('''&''%'%%%$%'*-0'278=>:85543569<?>><:DA@BB@CCBA63337?>=99;5554552446<::9'''''2.)%#$&&(&%&%$%)''((+(&$$$$&'(%$$%&'(&'&&&&*)'''(>><=?>?AACBEEFFBCBAA@9<+8+++=>@B>?@@C71CABCFCCBCDJDDDFFFFDCHDIEEEFFEGHA=>?@BDCABBDJAB@?72.//09-,+-,1845=@@CCBBABDBC@AA;821,+))++0:778>@>??CBB?@>?=<=<<566=?@ABCA?AAB@?>?A@@BCEGIJF=>9=---()-(&&%%(%&,(9>@BBBHFCEF::::CBD@???A@ACDCCBA@AA@?==>>;;<655*'&&&(&$####$$%$##$&(,27:<;4511%%%%%'((**)*+/&'01'&'&'''())'%'+,)('(&
@Glass_F3P_1_D3_4_2_36
GTATCCGGTAAGCGGCAGGGTCGGAACAGGAGAGCGCACGAGGGAGCTTCAGGGGGAAACGCCTGGTATCTTTATAGTCCTGTCGGGTTTCGCCACCTCTGACTTGAGCGTCGATTTTTGTGATGCTCGTGGGGGCGGAGCCTGTGGAAAAACGCCAGCAACGCGGCCTTTTTACGGTTCCTGGCCTTTTGCTGGCCTTTTGCTCACATGTTCTTTCCTGCGTTATCCCCTGATTCTGTGGATAACCGTATTACCGCCTTTGAGTGAGCTGATACCGCTCACCGCAGCCGAACGACCGAGCGCAGCGAGTCAGTGAGCGAGGAAGCCTGCATAACGCGAAGTAATCTTTTCGGTTTTAAAGAAAAAGGGCAGGGTGGTGACACCTTGCCCTTTTTGACTGCAGCGGCCGCTACTCATAGACCGGCTAGCATCACTCACCTGTTTTACATTAAAAACCCGCTTCGGCGAGTTTGCTTTGGTCATCGAGTGATTACAAAGCAAGCAAAGAAAAAAGGCGACAGATTACTCTGTCGCCTTTTTCCTGACTCATAACTTAGGTGGCGGGCTAGCGTCGTGGTTTGTCTGGTCAACCACCGCGGTCTCAGTGGTGTACAGTACAAACCCCGACGTGCACAGCTGTCACCGGATGTGCTTTCCGGTCTGATGAGTCCGTGAGGACAGAAACAGCCTCTACAAATAATTTTGTTTAAGAATTCATTAAAGAGAGAGAAGGTTCATGGTAAAAGGAGAAGAACTTTTCACTGGAGTTGTCCAATTCTTGTTGAATTAGATGGTGATGTTAATGGGCACAAATTTTCTGTCAGTGGAGAGGGTGAAGGTGATGCAACATACGGAAAACTTGCCCCTTTTAAATTTATTTGCACTACTGGAAAACTACCTGTTCCATGGCCAACACTTGTCACTACTTTCGGTTATGGTGTTCAATGCTTTGCGAGATACCCGAATCATATGAAACAGCATGACTTTTTTCAAGAGTGCCATGCCCGAAGGTTATGTACAGGAAAGAACTATATTTTTCAAAGATGGGAACTACAAGACACGTGCTGAAGTCAAGTTTGAAGGTGATACCCTTGTTAAATGAATCGAGTTAAAAGGTATTGATTTTAAAGAAGATGGAAACATTCTTGGACACAAATTGGAATACAACTATAACTCACACAATGTATACATCATGGCAGACAAACAAAAGAATGGAATCAAAGTTAACTTCAAAATTAGACACAACATTGAAGATGGAAGCGTTCAACTAGCAGACCATTATGAACAAAATACTCCAATTGGCGATGGCCCTGTCCTTCTACCAGACCTGTCCACACAATCTGCCCTTTCAAAAATCCCAACGAAAAGAGAGACCACATGGTCCTTCTAGTTGTAACAGCTGCTGGGATTACACATGGCATGGATAATCTCTACAAATAAAAGCTTGATATCGAATTCCTGCCACCAGGGGGATCCCATGGTACGCGTGCTAGAGGCATCAAATAAAACGAAAGGCTCAGTCGAAAGACTGGGCCTTTCGTTTTATCTGTTGTTTGTCGGTGAACGCTCTCCTGAGTAGGACAAATCCGCCGCCCTAGAATCGAGTGGCGCCTGCAGACGTAAAAAAAGCGGCGTGGTTAGCCACTTTTTAATTGCCGGACGTACGATCGATGCCCGGATGATCCTGACAACGGAGACCGCCGTCGTCGACAAGCCGGCCGTTAATTAAAAAGTTAAACAAAATTATTTGTAGAGGGAAACCGTTGTGGTCTCCCTGAATATATTATACGAGCCTTATGCATGCCCGTAAAGTTATCCAGCAACCACTCATAGACCTAGGGCAGCAGATAGGGACAACGTGGTGTTAGCTGTGCTCGAGGTGAAGACGAAAGGGCCTCGTGATACGCCTATTTTTATAGGTTAATGTCATGATAATAATGGTTTCTTAAGAATAAGTCTTGCCGCCTGCCACTCATCGCAGTACTCTAGAAGCGGCCGCGAATTCCAGAAATCATCCTTAGCGAAAGCTAAGGATTTTTTTATCTGAAATTCTGCCTCGTGATACGCCTATTTTTATAGGTTAATGTCATGATAATAATGGTTTCTTAGACGTCAGGTGGCACTCGAGTTGATCGGGCACGTAAGAGGTTCCAACTTTCACCATAATGAAATAAGATCACTACCGGGCGTATTTTTTGGTTATTTCAGATTTTCAGGAGCTAAGGAAGCTAAAATGGAGAAAAAAATCACTGGATATACCACCGTTGATATATCCCGATAGTCGTAAAGAACATTTTGAGGCATTTCAGTCAGTTGCTCAATGTACCTATAACCAGACCGTTCAGCTGGATATTACGGCCTTTTTAAAGACCGTAAAGAAAAATAAGCACAAGTTTTATCCGGCCTTTATTCACATTCTTGCCCGCCTGATGAATGCTCATCCGGAATTTCGTATGGCAATGAAAGACGGTGAGCTGGTGATATGGGATAGTGTTCACCCTTGTTACACCGTTTTCCATGAGCAAACTGAAACGTTTTCATCGCTCTGGAGTGAATACCACGACGATTTCCGGCAGTTTCTACACATATATTTCGCAAGATGTGGCGTGTTACGATTGGAAAACCTGGCCTATTTCCCTAAAGGGTTTATTGAATATGTTTTTCGTCTCAGCCAATTTGCCAGCAACCACCAGTTTTGATTTAAACGTGGCCAATATGGACAACTTCTTCGCCCCCGTTTTCACCATGGGCAAATATTATACGCAAGGCGACAAGGTGCTGATGCCGCTGGCGATTCAGGTTCATCATGCCGTTTGTGATAGTATCTGGGCAGAATGCTTAATGAATTACAACAGTACTGCGATGAGTGGCAGGGCGGGGCGTAATTTGATATCGAGCTCGCTTGGACTCCTGTTGATAGATCCAGTAATGACCTCAGAACTCCATCTGGATTTGTTCAAGACGCTGGTTGCCACCGGGCGTTTTTATTGGTGAGAATCCAAGCCTCGAGCTGTCAGACCAAGTTTACTCATATATACTTTAGATTGATTTAAAACTTCATTTTTAATTTGAAAAGGATCTAGGTGAAGATCCTTTTTGATAATCTCATGACCAAAATCCCTTAACGTGAGTTTTCGTTCCACTGAGCGTCAACCCATAAAGATCGAAAAGGATCTTCTTGAGATCCTTTTTTCTGCGCGTAATCTGCTGCTTGCAAACAAAAAAACCACCGCTACCAGCGGTGGTTTGTTCAATCAAGAGCTACCAACTCTTTTTCCGAAGGTAACTGGCTTCAGCAGAGCGCAGATACCAAATACTGTTCTTCTAGTGTAGCCGTAGTTAGGCCACCACTTCAAGAACTCTGTAGCACCGCCTACATACCTCGCTCTGCTAATCCTGTTACCAGTGGCTGCTGCCAGTGGCAATACGCATCATGTCTTACCGGGTTGGACTCAAGACGATAGTTACCGGATAAGGCGCAGCGGTCGGGCTGAACGGGGGGTTCGTGCACACAGCCCAGCTTGGAGCGAACGACCTACACGAAGTAGATACCTAGCGTGAGCTATCAAAGCGCCACGCTTCCCGAAGGGAGG
+
***CDHIJJJJJGGJJHJJJJDCB@JJFBFDGJIDABCEIEJIF<BABB9-,--GJJGJI?JC;;324889BDDIEDDCJJJJCE?GJJJJIJJJJFJJJHJJJJ;;;;;;;::<@DDGFECEHJHJ---((8:66,.,-,-4--,,..4BC@<@==>@@A@AH?===DC===<94479+++544335777;><;<22=DHDHFA>@5555='6794ADHFEBCEJB=@A@;;?:888-,,,>A@@>>?B>=<>B9JGJJJFFGIEHEDJJGJJJE=:;.,---013678??DHGCF<;;<A@@CCEFEB?<:9((((3127'/'(2-***+5587877664-,-.666>>JDDJJJJHGGJJIJJHJJHIJIJJJHGJJIDDGGD<53+-.779'$%..:::<3334---+,+%$$$$')*,..0*''$$%%$$%&6>=DA?@ABG,++**;C;::A:88:8778<:9::B<6111+,.2333:::@FJDDAB??@CA::::<:;=:<?BEECDH>>>>CJJC?9999EID<<<9?FBJGJEDJFHGGFEFFIECFHJJJJ====GG<<<<BACJJJGHHJBABBFHFHJJJJJGH>=><=;444:JHFJFEC>86679ABFDIFCBCDEJIJJIHJJGFIIJJFJJJJJBACJEIDFCDJGJGCA@?:91?544474,'%%'))))476666779JGDGEFECA@2/A@==<==:98222238*+)*..&12)''')*-.2668:=@@CBBGDEFJJHGJHFGJGDEGE>=)B?FGGGEJHE@AAB?@??ADFHJFFIJJEGIJGJEDJIDCGJJJFGJHFGIHJJJHJJGJGIGFEE>==>EFJFGJFJDCEGHICGA****212866=DEHJFJGFGJGJIIEEEGJJGGIFCBEEJEIJJIHEFGEGGGJEJIHHFHJGGEDEJ@777F>>>>FJGJF99:9<87<--)())))*02/../7??=<<<EJJDDCHDFJJGE@>?JGEHGEDFECCBBFDJC@??AHEGEDDCECCFFFJFHGIDEHFGEDGEJ;:99:?=9*)?BACBAC??A@HHABBCJJJFFEFJGFFEEEIEFDBDCB?==;=<666,,+/'')*32227?=AEHGEDECFFFEDJG2//35413,,/23>=::9688;FEDDGDGHGJHEIJJJGDGIEHGGFHFCEHFCEIEFFDFDDCFJFCBCDDBABCDHHDJFIGFJIFFCFFCDFFFDDEDCED1/..-+)''''(277:>CHEJIJEDDGFJJFB@A?999:CCFD(((;00019'''';EEIFIIJJJFIJGJJFECFCIE?==<>??1-')()+&&&'),&&&&'+?B111<DBBD>BHF921130136854/&%&(69,,.,6555CFDEEDJHBF@@+(*+&(((BCDEJJJJBEJJJJJFEH>BBBJJF77773334IBBEEIJJIJJIIF>>+++,=C>:875699:)(&'%%$&&&J@>=BHGGHIJIJJ@@??JHD86659:>CDCEGHIA@ABADHGGJJJ><<=BGJJFGEJEJFJGACIG?;>;JG?>=>??CDBHEHJ@>?AEHGJFDE4333B97665669<;;;@CB662'''5<,+)*++**+DJJJJJJJJJHJJJGJDAHJFFJHB>>>:;6433/..-(''()))(//689;:?=??@:9(''&(()'''&&'%&%%%&>?>?A444/0/0534011-.---**+,))))3264=6663556,*+FE>?A=JJHBDIJEEBCFEJIA>?@DJIGGEJJEHJJHHJGJJGJFBJHJJJCCA>@7667>EIEIBIJEIJJFJIDJGFHJJJGJJJJJEGIGHHJH;<JFGEHCH66@@@IJG?>=<;;;AAB0000:::JG@?AAJGJJIHJDDBCHEJJIJIC><<=JJJJJEHDJHEJGJ<<:4.18;=JHIGIIJDJJJJFIIHGJDJIFJJJCDBCFECA5/*&%$%$%(&%&#%')+68BIHACFFGHHHJJJHJJHJJGEGDJJJHDG88779996455>?GJGDCCAAB=AEJFIHFFJBBCIB9676@EJFJDHJFGJJJCAA>?<BBGJJJDB@@7622>DFGBBADDJJGJJJHHJGIJGJIIJJG=>=>JIG>67888JBAAAFJJJIEFGFJIEG@ABBCDFB9888A?>A?@CF@AADFDJEE;::;GDEC976?9/-,/229885554778++*+866,++)))70-)))./CBGJ?77EJJJJHJHJJGJIJGIJJJH>9984;GEGBCCFIJJEJJID<<<=IFCFHDAABC=?11-*'''&''-23BGJHJGGDJJJJGJJJIHJJJJJHGHIEJHHJJDHFHIJJJJIJIJJJHJJJJGEGJFIJJJJHJJJJJIDDC>CJCCC@@>@=887B>BGEJDCJIJHJIGFHJIJJJJIJEJJGJHFHJIB=?0<<<?>89:7>??:>=@ACBEJGEFDJGHJJA@AAHFEJ?FCBFDJJFIDFJFJJJJDGEFJGJHIJJJJJIJ@@?ACGECJJGCBGJGJJJGJHIGJJGGJJGFJ>IHJJJGGDGFIFIHHJHJJJHIJJHJFJFFGHJFGIJGJIFJJJIHFFDFB<;:;DFEGHGGCBB;:2302161/'12239:8:<<<=<?@??/.*%%('+01=JJFD<;;997899;==<99AFJDEGJ::8('%&(()+116=;;<;?;55544/-('&''(,+'''()(((..46?5455:;;:9;;;GDFA@@???@HJJJJJJIEH>FDIGCJJJJJIJJJJJJGJJGEJIJHJH@B<;=>GEEIFDDEDBACGGGJJJJIJIJEJHIJGIGJJJDGHIDEIEHJJJJGCFIA...;&&&&&&&)))&/--00//;:9;C9==AIDCDDFEJGIJGFFJIJJ@AABJJHJJIJDJFJJGIJIIJJIIJJHGJHGFJA?==?8<==CFDJF?3/10+''(2>>?FEJJEEEAB<67EJDEFHHJJHJFHJJJGD@+*(&''(32''(-0***021554//./:9-,*)*/3588:9;ECCECJJJEJIFJJJECD<;;:>BBDDFCEIHIJJJIJJJJJJJHHJGGJFJIJJIGGF=89>CDJ:8-;2&&&'>=<::;60----.-,*,,578=>B--,134,+++BDCA@@DIGJJIJHJBEHJIFJGJJJJ?<==8>78:1223224('')2('#$.2-+,*&&5:<857:95,/.)+02//897<?CEDDHHJJEIJHHIIIHFFHJJEGJJJJFFJIJJJIECDAACCHJHJJJJJJJJJJJ::92)('&)))146>>AHHIJIJFIJFJJJIJJJJJJJJJGJJEJFDJJJIIJJECEGJEGJJHJIJIFHJ43336666?JHGFEJJJJECA>,,,,=EGJ3334>@A=;3-0//5689;6665;=@ACDFJGGG@45EFJGEHGFHJJJJJG<DDDEJJFGJHFEEFE87633.+**)'&&&()*-%%&&,)0/.//9<;9:=C@<=HHJFIGIIHJGJJJJJJGFEFGDDEFJ?@@<;;;>D?>??EECJJE66536@BGJJJEHJJJJHAAA??BEE@??A@?@?D=<;;/.1-,,--./444/**8??=>?B76('&(01269789999;<8/0009-+'&
@Glass_F3P_1_D3_4_2_37
GCGTAGCCGCTTTTTTAATTTTCCGACATCCGATGGATGGCCCGGATGATCCTGACGACGGAGACCGCCGTCGTCGACAAGCCGGCCGTTAATTGGAAAAAGTTAAACAAAATTATTTGTGAGGGGAAACCATCGCGGTCTCCCTGAATATAATAGAGCCTTATGCATGCCCGTAAAGTTATCCAGCAACCACTCATAGACCTAGGGCAGCAGATAGGGACGACGTGGTGTTAGCTGTGCTCGAGGTGAAGACGAAAGGGCCTCGTGATACGCCTATTTTTATAGGTTAATGTCATGATAATAATGGTTTCTTAGACGTCGAGTACCGCCCCGCCCTGCCACTCATTGCAGTACTCTAGAAGCGGCCGCGAATTCCAGAATCCTCGCCGCGAAAGCTTCAAGGATTTTTTTTATCTGAAATTCTGCCTCGTGATACGCCTATTTTTATAGGTTGCCATTGTCATGATAATAATGGTTTCTTAGACATTCAGGTGGCGCTCAAGTAATCGGGCACGTAAGAGGTTCAGACTTCGCACCGTCGGTGAAATAATCACTACCGGGCGTATTTTTTGAGTTATCGAGATTTTCAGGAGCTAAGGAAGCTAAAATGGAGAAAAAAATCACTGGATATACCACCGTTGATAAGTGCAATGGCATCGTAAAGAACATTTTGAAGCATTTCAGTCAGTTGCTCAATGTACCTATAACCAGACCGTTCAGCTGGATATTACGGCCTTTTTAAAGACCGTAAAGAAAAATAAGCACAAGTTTTTATCCAGCCTTTCCGCATTCTTGCCCGCCTGATGAATGCTCATCCGGAATTTCGTATGGCAATGAAAGACGGTGAGCTGGTGATATGGGATAGTGTTCACCCTTGTTACACCGTTTTCCATGAGCAAACTGAAACTCTTTCATCGCTCTGGAGTGAATACCACGACGATTCAGCAGTAGCCGCATCATTATTCGCAAGATGTGGCGTGTTACGGTGAAAACCTGGCCTATTTCCCTAAAGGGTTTATTGAATATTTTTCGTCTCAGCGAGCCAATCCCTGGGTGAGTTTCACCAGTTTTTTATTTAAACGTGGCCAATATGGACAACTTCGGCCCCGAGTTTTCACCATGGGCAATTGTTTGCGCAAGGCGACAAGGTGCTGATGCCGCTGGCGATTCAGGTTCATCATGCCGTTTGTGATGGCTTCCATGCGGCAGTGAAGCCTAATGAATTACAACAGTACTGCGATGAGTGGCAGGGCGGGGCGTAATTTGATATCGAGCTCACTTGGACTCAGCCTGTTTGATAGATCCAGTAATGACCTGGAACTTTTAACTCAATTTTCAGAACGCTCGGTTGCACCAGGCATCGACCTGGTAGAATCCGAGCCTTTCAGCTGTCAGACCAAGTTTACTCATATATACTTTAGATTGATTTAAAACTTCATTTTTAATTTAAAAGGATCTAGGTGAAGATCCTGATAATCTCATGACCAAAATCATTAACGTGAGTTTTCGTTCCACTGAGCGTCAGACCCCGTAGAAAAGATCAAAGGATCTTCTTGAGATCCTTTTTTTCTGCGCGTAATCTGCTGCTTTCCGCAAACAAAAAAACCAGCCGCTACCAGCGGTGGTTTGCCGGATCAAGAGCTACCAACTCTTTTTCCGAAGGTAACTGGCTTCAGCAGAGCGCGGATCCAATACTATTTTGCTCGTGTAGCCGTAGTTAGCCAGGCCGCCGCTTCAAGACTCTGTAGCACCGCCTACATACCTCGCTCTGCTAATCCTGTTTACCAGTGGCTGCTGCCAGTGGCGATAAGTCGTGTCTTACCAGGCAGCAAGACGATAGTTACCGGATAAGGCGCAGCGGTCGGCCAACGGGGGGTTCGTGCACACAGCCCAGCTTGGAGCGAACGACCTACACCGAACTGAGATACCTTCACAGCGTGAGCTATCGCCGAAAGCGCCACGCTTCCCGAAGGGAGAAAGGCGGACAGGTATCCGGTTAGCGGCAGGGTCGGAACAGGAGAGCGCACGAGGGAGCTTCGGGGAAACGCCTGGTCTCGACGTCCTGTCGGGTTTCGCCACCTCTGACTTGAGCGTCGATTTTTGTGATGCTGACTCAGGGGGGCGGAGCCTGTGGAAAAACGCCAGCAACGCGGCCTTTTTACGGTTCCTGGCCTTTGGGCTGGCCTCTGCTCACATGTTCTTTCCTGCGTTATCCCCTGATTCAGCGATCCTCATGACCGCCTTTGAGTGAGCTGATACCGCTCGCCGCAGCCGAACGACCGAGCGCAGCGAGTCGTGAGCGAGGAAGCCTGCATAACGCGAAGTAATCTTTTCGGTTTTAAAGAAAAAGGGCAGGGTGGTGACACCTTGCCCTTTTTTGCCGGACTGCAGCAGCTGGCCGCTACTCGTCGACCCGGCTAGTCAGTTTCACCTGTTTTACGTAAAAACCCGCTTCGGCGGGTTTTTCTTTGGTCATCGAGTGATTACAAAGCAAGCAAAGAAAAAAGGCGACAGATTACTCTGTCGCCTTTTTTGTAGCTCATAACTTAGGTGGCGGGCTAGCGTCGTGGTTTGCTGTTGGTCAACCACCGCGGTCTCAGTGGTGTACAGTACAAACCCCGACGTGCACAGCTGTCACCGGATGTGCTTTCCGGTCTGATGAGTCCGTGAGGACGAAGAAACAGCCTCTACAATAATCAGTAACTCATTAAAGAGGAGAAAGGTACCATGAGTAAAGGAGAAGAACTTTTCACTGGAGTTGTCCCAATTCTTGTTGAATTAGATGGTGATGTGAATGGGCACAATGCTCGGTGGAGAGGGTGAAGGTGATGCAACATACGGAAAACTTACCCTTAAATTTATTTGCACTACTGGAAAACTACCTGTTCCATGGCCAACACTTGTCACTACTTTCGGTTATGGTGTTCAATGCTTTGCGAATTTCAATCATCTGAAACAGCATGACTTTTTCAAGAGTGCCATGCCCGAAGGTTACGCAGAAGGACTATTTTTTCAAAGATGACGGGAACTACAAGACACATGCTGAAGTCAAGTTTGAAGGTGATACCCTTGTTAAATAGATCGAGTTAAAAGGTATTGATTTTAAAGAAGATGGAAACATTCTAACAAATTGGAATACAACTATAACTCACACAATGTATACATCATGGCAGACAAACAAAAGAATGGAATCAAAGTTAACTTCAAAATTAGACACAACATTGAAGATGGAAGCGTTCAACTAGCAGACCATTATCAACAAAATACTCCAATTGGCGATGGCCCTGTCCTTTTACCAGACAACCATTACCTGTCCACACAATCTGCCCTTTCGAAAAGATCCCAACGAAAAAGAGAGACCACATGGTCCTTCTTGAGTTTGTAACAGCTGCTGGGATTTGCACAGTTCGCATGGATGATCTCTACAAATAAAAGCTTGATATCGAATTCCTGCAGCCCGGGGGATCCCATGGTACGCGTGCTAGAGGCATCAAATAAAACGAAAGGCTCAGTCGAAAGACTGGGCCTTTCGTTTTATCTGTTGTTTGTCGGTGAACGCTCTCCTGAGTAGGACAAATCCGCCGCCCTAGAATCGAGTGGCGCCTGCAGACA
+
&%&)%$$$$034:>?E;8/8/../*./))%##$(%%$%&&$%--344.../>CDEBBAA?AA@>=<77.-./00-+++'(((/3469322/00-*)'*-;B?>>>DDAA?AGG=88992*%%&(-/11/-+()&%%&))9<<<>@6699<;,&####$,3<BBDEHBBBBJAAAAEGAAA3323>AHEEEEJEGIJEFCCDCA==??AA?@<<;>::;>DF2111FDDHJCB>>@BJEGCJ@;:;<A==<:31/025DDAB><::<DFDCDDDDEGBFJJJGD<88<JGGJBEB;;;<D@?@7773555DGDJ>=>>9:9----4/0..6BJDEDFDGEIEDC8/.(%%%))))**/89CDGDDBAIDB=<?>B75/+*)#$(,$#%'...48;;880)('()(*()-33(''03101<;;9,,(''(*)**..)*--.0&&$'(.,-++--,%$#####$%'.***+789BC5555JJFE5432111/1459EG?+***9889:99.,,.9***++)()))+)'%%%%&)%%##$'%&$##$#$',-'&&--/223=8ACH:999FIJGJBAAAEDH3---684:9+**-,110-,--25/--)**)''&--++48;@DC@AEEBCJHJE3333<:888///)&####$&&&%%(-...8;<C<94+***)&'&'$$$$%%'(56;@AFCFC4444AA>@A>>>HEGJEEFJJDFJIHGGJJJJJJJJEDCE>D@ACJICDEJIGIBGFGJ?G?>@<989;;:::988831)'(*0----11.'&%&'*2.///BEE?=<BJFJJIIJJJIFFDFFBBGIJJ@=JJEJJJJ6667EJJJB@9::)))):?@GGJECA===AJHGJIJJEHDHHGIJEHEEGJJJJEIJDB>FDJJHHHGFJ821,,%%),4+24=9::;A?:::<><<<;:9***-5,++)'%%)***&$$%$&&'%%$%%),'2@EDFHJGHGGFBCFDFIEFEHCDEJHJFD@@A@FJJJJFJHADFFJFJHFGHJA2+*)&%##%((%%*04-((*%$%),.-'')(345?@@<=?A=100031.*((%##%,-/7>@@@F:HGGGEFFBIE++++0+(('+55/*)*-000;<>=@111261$($$%'')))469;<FDGFCBBGHJEHHJEFE@ABAJJEEDFJJEJJHFGJGJHJJGGEHFIJGGECBBD=52.7-'$%'''%%%%''(,(*;=ACDCHGHJFHJJIGJJJ@?9-,,-3220/026888???>----<7==<<1((((.)&&&&*),*+'%$%/37991*<?=---.9449::9((().((().2.*)('''$$&%'(*+2:@B@5553((().+'','%$&((&####'+3<.--2143*)(),,3-'((+6CF30//2;>===>0-+*,-85568::HJJGGJGIJFHJHJHJJCA@=<@CFJIJHHIJGJJIJHDDG?4+,68<<3210,)#$&,--.655<;=@A6-,,2*%##$'+7:6566;AJG??@AJ666(&%&$$$)000187&&&+25468.((0003==@@=8+..,358<:;8:?@HHIEFEFIFEF??><=<:;++++-($#$%()2423;:843350--.2<AEGDJEBCF;:::5%##$&')/22253369;?6431'&(),44<6GEIJJIJJG<;;999988::98633(((('&%'+---,-/-,+*-,---4*(('&'%%&&##$%%'('))((%&&'''%&(&&&''%$$$))))4=?BHGJGJH?GCA@>88:@0//0EGD99+(CB>?=9::BE@BA@JIGJGDD;:;4312321.-./2--,%%##&(''&'*().66676/:;9==FJFEFFFIHCC874.'&''%&)333@FECCB====EBBBA@=AAB@=74-((),/054/.../654753479?544542222(&%&)278>>=>=?==*(''%%')5:9:CGFEBCD97C;::9;6:534:9;ABC?A?@AACB==6502*%$&))+*54*.--0893111>>>A99..(()*&)(%%&%&*6661-+'%%%%&'%&%$%%(*,:5@C><<6<@ADBADBAABFC??HIGGJIJHJC8888>>80/-++$#%%%$$%''((9AGFGGJGJIJJGJHJJGJEB10-,-,++--3.../7.-*&&'89?FDFF??CA=E:-(%$(''''*+%$&08>@AFDGJCIJ66J?JCJBJJJFEEGD:98/)&%%$%'&()&%&&&'))--->2-1148CDEEJEDHHEJIHFFJEGIIHDIHEGHJGDDFDEECDBBIDFEF=11/333=759335433,*++EBAAB?@@AEEDDJJJJJF;;?8JB,-7CFBHDGJGIG>;<B@FCGFJEFJFED?BD@EC:<@C;98987789I<<<00/+'%%&&%%-04-,,&%%'/1(300+)&&(*+-0,05EEGAAAFDDAB>=?CFGEJDBADA87731-,,,*'$#%)&&'43333335<=;;=@C@EJI=;<;/0@;88:?CBA@<:;;;ECGFBCBDGJIJ<<861?>?5))'%%&%''')).358:=GFI@AA@FD?>?@A@A@EEDH7/&&(/.04<DJEIGJGGFBBCCH@;9:=8862))()(''''/3BEHBBBBJJJFJJGGJIFIJJJGJJGIIJJEFHJJCDECJDDB////@B@JFEJC=8--.0'(74-,,-/)(&&&&'%%&%$###%%$$$+,7>ABEHJJIHJJJFG??988877868ADE6547:87->>EGGJJJFIIJJIIHJFFIJJJEJIJJGEGDACCAAA:994110+%$$$.111,,''$##$$$$%(,,6866;CDGIHIC++++;888,,+,../@JJ<;<;CE>FG<AEEFHEEEC@AA@J=9967<AJIFCDCHDGIHCG:F@ABEDECEJJJHJGFJD@<7+'''+0ACEFGJJEGHEJJGCDCB75+%$$$$%$%'.23&%&*68D?>CDCAAA;2,+0/335?EJHFJGHIJJGDE@D;:7'%##$'&))(''+*)-469?=?=@JGJCAA@E@DHHHHJE;9;<9:-,($%((*-/-,,-/36@CDBHC@@@<?>=EJ@++*+.-&&&''3126A@CFJFGJDJDEIGIJJJJJJIDAABDACBBC@AB1*$$%&,-5?=BHJDDDDCGECHDCBFEJGJGGGJJHHHGIFHHJJJJDJIJJGEGJIJIJJCDDJ><>=BJEJJFJIJDHFIEGJJJJIEFGEGEGHJJFHHFJGHFDJJJE@???EJJJHGEEFJJJFJDBBADCFHHJHJG@;:=7<7ECDHDIF?@?=?@?C<5,0...461.4457AJFEGFFHJGGEJFJJGFJFFHIFI=BAB=988;584--97311,,,2233989::??>CDE@???CCD@@>110005353300006.,+&&&)'&'###%%%(&%%')/225421139//67:9:8212776)((((>BC????A?BBCDA@<<;'''E?;77C>:=<=BBC7778?@G;999<>>?>>>EDAAABA<;;AACFE7)''(0//6?;99::=@??D?*))*366<=@@AA?=???H=::;=GJE?=<669@>*****CB?B///1@?8<::;<AFFJDFJA4444===++++00.++'%
@Glass_F3P_1_D3_4_2_38
GAAATCCTTTGATCTTTTCTACGGGGTCTGACGCTCAGTGGAACGAAAACTCACGTTAAGGGATTTTGGTAATGGGGTACTCGAAAAAGGATCTTCACCTAGATCCTTTTAAATTAAAAATGAAGTTTTAAATCAATCCTAAACTGTATATTGAGTAAATTTGGTCTGACAGCTCGAGCTGATTCTCACCAATAAAAAACGCCCGGTGGCAACCGAGCGTTCTGAACAAATCCAGATGGAGTTCTGAGGTCATTACTTGATCAACAGGAGTCCAGCCAGCTGGATCAAATTACGCCCCGCCCTGCCACTCATCGCAGTACTGTTGTAATTCATTAAGCATTCTGCCGACATGGAAGCCATCACAAACGGCATGATGAACCTGAATCGCCAGCGGCATCAGCACCTTGTCGCCTTGCGTATAATATTTGCCCATGGTGAAAACGGGGGCAAAGAAGTTGTCCATATTGGCCACGTTTAAATCAAAACTGGTGAAACTCACCCAGGGATTGGCTGACGAAAAACATATTCTCAATAAACCCTTTAGGGAAATGGTTACTCGCATAACGCCACATCTTGCGAATATATGTGTCAAACTGCCGGAAATCGTCGTGGTATTCACTCCAGAGCGATGAAACGCTTTTTAGTTTGCTCATGGAAAACGGTGTAACAAGGGTGAACACTCCATATCACCAGCTCACCGTCTTTCATTGCCATACGAAATTCCAGATAGCATCAGGCGGGCGAGATTGGAATAAAAGCCAGATAAAGTTGTTGCTCTTTTCTCTTTACGGTCTTTAAAAAGGCCGTAATATCCAGCTGAACGGTCTGGTTATAGGTACATTGAGCAACTGACTGAAATGCCTCAAAATGTTACTTACGATGTCATTGGGATATATCAACGGTGGTATATCAGTGATTTTTTTCTCCATTTCGCTTCCTTAGCTCCTGAAAATCTCGATAACTCAAAAAATACGCCCGGTAGTAATATTATTTCATTATGGTGAAAGTTGGAACCTCTACATACCCAATCAACTCAAGTGCCGCCTGACGACATCTAAGAAACCATTATTATCATGACATTAACCTATAAAAATAGGCGTATCACGAGGCAGAATTTCAGATAAAAAAAATCCTTAGCTTTCGCTAAGGATGATTTCTGGAATTCGCGGCCGCTTCTAGAGTACTGCGATGAGTGGCAGGGCGGGGCGTAAGACTCGACATCTAAGAAACCATTATTATCATGACATTAACCTATAAAAATAGGCCTATCACGAGGCCCTTTCGTGTCGCCTGAGCACAGCTAACACCACGTGCATCCTATCCTCCCTAAGGTCTATGAGTGGTTGCTGGATAACTTTACGGGCATGCATAAGGCTCGTATAATATATTCAGGGAGACCACAACGGTTTCCCTCTACAAATAATTTTGTCTTTAACTTTTTAATTAACGGCCGGCTTGTCGACGACGGCGGTCTCCGTCGTCAGGATCATCCGGGCATCGATCGTACGTCCGGCAATTAAAAAAGCGGCTAACCGCGCCGCTTTTTACGTCTGCAGGCGCCACTCGATTCTAGGGCCGCGTGAGTTGCTGCTCACGGAGCGTTCTGACCGACAAACAACAGATAAAACGAAAGGCCCAGTCTTTCGACTGAGCCTTTCGTTTTATTTGATGCCTCTAGCACGCGTACCATGGGATCCCCCGGGCTGCAGGAATTCGATATCAAGCTTTTATTTGTAGAGATCATCCATGCCATGTGCAGTGCAGGGTCTTGTTGCCAACTTGGGGAGGTATGTGGTCTTCTCTTTTCGTTGGGATCTTCGAAAGGGCAGATTGTGTGGACAGGTAATGGTTGTCTGGTAAAAGGACAGGGCCATCGCCAATTGGAGTATTTTGTTGATAATGGTCTGCTAGTTGAACGCTTCCATCTTCAATGTTGTGTCTAATTTTGAAGTTAACTTTGATTCCATTCTTTTGTTTGTCTGCCATGATGTATACATTGTGTGAGTTATAGTTGTATTAGGATTGTCCAGAATGTTTCCATCTTCTTTAAAATCAATACCTTTTAACTCGATTCTATTAACAAGGGTATCACCTTCAAACTTGACTTCAGCACGTGTCTTGTGATTCCCGTCATCTTTGAAAAATATCACGTTCTTTCCTGTACATAACCTTCGGGCATGGCACTCTTGAAAAAGTCAGTGTCTCATATAATCTGGGTATCTCGCAAAGCATTGAACACCATAACCGAAAGTAGTGACAAGTGTTGCGCCATGGAACAGGTAGTTTTCCAGTAGTGCAAATAAATTTAAGGGTAAGTTTTCCGTATGTCCATCACCTTCACCCTCTCCACTGACAGAAAATTTGTGCCCATTAACATCACCATCTAATTCGACAGAATTGGGACAACTCCAGTGAAAAGTTCTTCTCCTTTACTCATGGTACCTTTCTCCTCTTTAATGAATTCTTAAACAAATTATTTGTAGAGGCTGTTTCGTCCTCACGGACTCATCAGACCGGAAAGCACATCCGGTGACAGCTGTGCACGTCGGGGTCTGTACCGTACACCACTGAGACCGCGGTGGTTGACCAGACAAACCACGACGCTAGCCCGCCGCCTGAGTAAGAGTCAGAAAAGGCAACAAGTAATAGCCTTTTCTTTGCTTGCTTTGTAATCACTCGATGGCCCAAAGTAAAAACCCGCCGAAGCGGGTTTTTACGTAAAACAGGTGAAACTGACGCTAGCCGGTCTACTAGTAGCGGCCGCTGCAGTCCGGCAAAAAAGGCAAGGTGCCACCACCCTGCCCCTTTTCTTTAAAACCGAAAAGATTACTTCGCGTTTATGCAGGCTTCCTCGCTCACTGACTCGCTGCGCTCGGTCGTTCGGCTGCGGCGAGCGGTATCAGCTCACTCAAAGGCGGTAATACGGTTATCCACAGAATCAGGGGATAACGCAGGAAAGAACATGTGAGCAAAAGGCCAGCAAAAGGCCAGGAACCGTAAAAAGGCCATGCTGGCGTTTTTCCACAGGCTCCGCCCCCCTGACGAGCATCACAAAAATCGACGCTCAAGTCAGAGGTGGCGAAACCCCCGACAGGACTATAAAGATACCAGGCGTTTCCCCTGGAAGCTCCCTCGTGCGCTCTCCTGTTCCGACCCTGCCGCTTACCGGATCTTGTCCGCCTTTCTCCCTTCGGGAAGCGTGGCGCTTTCTCATAGCTCACGCTGTAGGTATCTCAGTTCGGTGTAGGTCGTTCGCTCCAAGCTGGGCTGTGTGCGCGAACCCCCGTTCAGCCCGACCGCTGCGCCTTATCCGGTAACTATCGTCTTGAGTCCAACCCGGTAAGACACGACTTATCGCCACTGGCAGCAGCCACTGGTAACAGGATTAGCAGAGCGAGGTATGTAGGCGGTGCTACAGAGTTCTTGAAGTGGTGGCCTAACTACGGCTACACTAGAAGAACAGTATTTGGTATCTGCGCTCTGCTGAAGCCAGTTCCTCGGAAAAAGAGTTGGTAAGTTCTGCATCCGGCAAACAAACCACCGCTGGTAGCGGTGGTTTTTTTGTTTGCAAGCAGCAGATTACACGCG
+
$$%'&'**+1.9<;<5444<88444JJFJGJJJJJGJJJJJGGJ<DAGJ3333?@DFA>=<?<441.0.,(&&%&&*)'&&&'((-<CA@>AGDD>////1//36<>AEEDDGEJJJJJJJ@DDJJJJJJAA@60//,)&$&(+++)('&''$$%$&'-))))BGFJJHJ@?=1&&%&(()&'/.023?@>GDDJGJJJGIIIFJEIGIEFJFE////ADFBE?=?@CABCFEJJGIJJFJHF<<778CJCCBC=;9-'&)*+++*++*+(((+)(*)**.''&'$((),-*,.4;EJDEEFFJJGJIJJJJJJGJJJJJIHJJJJJJJJIGJJJJJHIIJJJJJHJGIGIIJJJJJJJJJJGHJJGFFD=8,,,-23<BDFFJJJBBCBJJJFJJJJIGJJJGJIIIJJIIIJJJJHJFJFHJFFIHJHJJJ???<>>?C7224511((',,-31212,+*>@BGEJJFFJIJJFJEEFEJJHJJJFJFIJJJJHC:::73;;<ACA88893,'++++EFFDCFJJJGJJJJ?>?@<>;=5/&&&,,+&'%%&%$$$%')*---,46;?IJGJJCJHJJFJJJJEE?:/,))+.((**;;HJJHJFCCDCCGDJHJ>???HJECFC...-(&)'('&&&((%%&&'()4/////57HJG===@GHEJFJGJJJEFFDHHB&(.JJJJJEGIFJJJHIJJFHFJJGGFJJJJGJGFEH@AAB@?....0-+&&&&()'&'('%%$%%&''')*++,0/*,,533454)''%++))*(((,::/--03)>?@HHJHG@JJJHJJGJJJJJJJGJE;IIJJHIHJJIJJJJJJJEBB?==4212//11DFFGIJJJGJGHJJJFGJJJJJJ8?@**).)*'&%,0'%&'''9>CBD<=5.--+*)++''&%&'(((,34421/03**132155*('&**231-.9=;=844JHJGJJEGFDJJJHJJJGJJJIIFEGFJEHJ;;;788**)(+/+)))//1../00./-/434:;;?>,+''((&%&&'&&(888D?4446G@>----835&&&&0('()@BCGEGEEGECA:;.--.>AGEIHGJHJJIJJJJJGIJJHGFDEJIJBBCCJJEFIHJJIGEJJ@;;FFJJJJJIJJHJGECJIEFJGJFHJJ9898GEJG====@:/...481100./89<EDDFFGIFJGFGFJFGGGHHGHHJHHJHJ<951/1-''''.,+($$'+/)00063015:EFJJHFIGCCGDFJDGFHJJCEB=;9)(()59;>@@BFJ@DB8)))((&()),+*+-6744@AACF::::J::&&$$%)*''%%%$%)%+))*233339<>@BFEEHGEABFJEC?614+,,33HJEFEGIGECEJJHJJGFFFJHJ87656@BIJHCGHEFJDD;;;;GDBB>@@>=&&++.0,,/3+*(&'+,/3339FJJGJFEHIFHGHEHEJJJJFCBBBDF>@@?CECIJE;C9888@C>==65525:;<C444))))777<:::;0FBEJJJFJJJJJJJFGIHGABB''''<085)65<;=78669;=>>@DDC@==777788=0/-./+)'%'$#$%&&%$$$%&%%%$%&&&%'%&%&()+,156@AFHEGEEDFCJJIAAAHJIJGCC:332-,+,/0745:GEADA3222@=71:;855,++,33<=>==DDCHFEG<<877;:9=?CC///1GA?;;=<@?;;:;@EJJDJGHGDJJJJGJCB0/.47713333>?=;;;;:65%$$$%''&'*'%$$%'&$%&%')))'+***)))*)**'''&&($'//1.-+''&&&''(('&$)45<@CC@99898783/::===>>?>::;<AC?>7777<***-//-(''-.>A>>:77775/166<<<@?@CFDC?:70/,-.//..//31344;=>=?9951/*,98657;<A==9832.-..15?@;<=A=<<;>==EAA@@ABBCC?@@JHDCEDDB?=>>CCBA==<;;;::;<<@A@?=:99:;;99:;=<<<;&&%%&))(&&'%%)(,.640704<<=>;;>6A==<;<=>=<==@@??=;;;:;;<=>>=>9;:99;<<;:;<==<<A<@==<;<<=?=>>???653355201/1)&%&)/10::;BAA@B==:554542,++((***++/2=;88889:8:::;0/006//,**--&&''&274554.'&&%'+)''(6773345;>?=;:98966678;;;;9999;;::<;8878:877<?;:::::;;<>?==8/+&%&/.'('1-//1254234;1,').578:;:::;;;<=>@?<:;<<<;5444;30-,+0,,''%)679;;?:<<:8<9:====<<;;:JIHJFJHA@=;<AABHIGHJGGG===>D,+&%'%$$%''&%&(3011<EIJHBB@@JJJGJIJJGFDFJFJJJJJJJJJJHJ7775820;<5???JHB;212276653000)++.('))&&&'))2=>@BGFJJJFGFAAAEJHJGJIJGJJIJJJJJJGFIGJJJIJJFEIJGGHGJH8889;9(&%%$%'&&%(('&&(..678AAGEGGJIIHJFJJFDA@>/++/++*(')+35678:21''((76-''''+,,(*+,(&&(%&&()*(&&&%*)*)&&&&'&&&%%%$#$%)*7<,++-2333:@AAGEB;;??*(('''''&&&*,/3;EBEHJJJJGCDCFJJJJJGJJIIJJJDFGIFIJJHJIJJJJJJJJFJJHJJHGJ??>>J>>:+*****+334+**-30-**,,,+'()44.-+&++**++'&$$''),.(./53147CA51267@@AC?<@?DJF@DA=;;;9786670)7<@GFFGJJJHFJJJEGFJFJHJJJIJJEJJHJHJJJJJIIHJJFFJJHJIHDHEJHEJEJJHJFIEJJGGHIJJGJJJ>>><;;;7DAAGGEJ?78?:79JJJHJIJJJ?=<<CHJJFJJFEJHFJJJJHJJJJJJEF?=<>@EJGJHHJEBDEJFGHEJJHHG@;++++9:<=((((2<9:35>>BDJDCCIFHJJJJHJJJJJGJJJJHIJGJIJIJIIIJGI=))*;536>?>8887:8<1/-*,,.*)---9:<?-++,)+%%%%3747::98<GD><8-88..--47FGIFHFJIEJCEHDED>C@AAJJJCEJEEHJEHC;3+)%%%%%&&&-,,:?0?5557=5567FIEJEEHCD?<;954:))>FG>:78G====9/0/03444,,,,--**+0,)))(''')++04/078<<JCEDJIIJHC54+**)**,-397:;::9:BJHJGJGJIJJJJHHJAHHJIGJJGJIJHHJHJJJIJGHJJJJJGHEJJIJJJJIHJIFJJJGHFJFHJJJJHJJGEJJJJJJJJJJJJJJGJJIJJJGJJJJGEJJJHH:8889?JJFIJJJI:64311023.///C??@>@AAA::<?=>CFFGDEFDJCDIJHHIGJEDED9989EIJJHIJIGJJJJHIIFJHHJHCC60224***'**,./**++2>+(&&(&&(&&''>>?DJJJGEEGFEBBC7777FJDFGCGJJFC?EJJCD:55CCIDFEJGFJ?>==>53)('&#
@Glass_F3P_1_D3_4_2_39
GGTGGGCGGTGCTACCAGAGTTCTTGAAGTGGTGGCCTAACTACGGCTACACTAGAAGAACAGTATTTGGTATCTGCGCTCTGCTGAAGCCAGTTACCTTCGGAAAAAGAGTTGGTAGCTCTTGATCCGGCAAACAAACCACCGCTGGTAGCGGTGGTTTTTTTGTTTGCAAGCAGCAGATTACGCGCAGAAAGGATCTCAGAGGAATTCCTTGATCTTTTCTACGGGGTCTGACGCTCAGTGGAACGAAAACTCACGTTAAGGGATTTTGGTCATGAGATTATCAAAAGGATCTTCACCTCAGATCCTTTTAAATTAAAAATGAAGTTTTAAATCAATCTAAAGTATATATGAGTAAACTTGGTCTGACAGCTCGAGGCTTGGATTTTCACCAATAAAAAACGCCCGGTGGCAACCGAGCGTTCTGAACAAATCCAGATGGAGTTCTGAGGTCATTACTGGATCTATCAACAGGAGTCCAAGCGAGCTCGATATCAAATTACGCCCCGCCCTGCCACTCATCGCAGTACTGTTGTAATTCATTAAGCATTCTGCCGACATGGAAGCCATCACAAACGGCATGATGAACCTGAATCGCCAGCGGCATCAGCACCTTGTCGCCTTGCGTATAATATTTGCCCATGGTGAAAACGGGGGCGAAGAAGTTGTCCATATTGGCCACGTTTAAATCAAAACTGGTGAAACTCACCAGATGGCTAAAGACGAAAAACATATTCTCGATAAACACCTTAGGGAAATAGGCCAGGTTTTCACCGTAACACGCCACATCTTGCGAATATATGTGTAGAAACTGCCGGAAATCGTCGTGGTATTCACTCCAGAGCGATGAAAACGTTTCAGTTTGCTCATGGAAAACGGTGTAACAAGGGTGAACATATCCATATCGCCACTCACCTATTTCATTGCCATACGAAATTCCGGAGTAGCATTCATCAGGCGGGCAAGAATGTGAATAAAGGCCGGATAAAACTTGTGCTTATTTTTCTTTACGGTCTTTAAAAAGGCCGTAATATCCAGCTGAACGGTCTGGTTATAGGTACATTGAGCAACTGACTGAAATGCCTCAAAATGTTCTTTACGATGCCATTGGGATATATCAACGGTGGTATATCCAGTGATTTTTTTCTCAGTTTAGCTTCCTTAGCTCCTGAAAATCTCGATAACTCAAAAAATACCGCCGGTTGATGATGTTCTTTCATTATGGTGAAAGTTGGAACCTCTTACGTGCCCGATCAACTCGAGTGCCACCTGACGTCTAAGAAACCATTATTATCATGACATTAACCTATAAAAATAGGCGTATCACGAGGCAGAATTTCAGATAAAAAAAATCCTTAGCTTTCGCTAAGGATGATTTCTGGAATTCGCGGCCGCTTCTAGAGTACTGCGATGAGTGGCAGGGCGGGGCGTAAGACTCGACGTCTAAGAAACCATTATTATCATGACATTAACCTATAAAAATAGGCGTATCACGAGGCCCTTTCGTCTTCACCTCGAGCACAGCTAACACCACGTCGTCCCTATCTGCTGCCCTAGGTCTATGAGCATCGAATTGTACGGGCATGCATAAGGCTCGTATGATCTATTTGGAGACCACAACGGTTTCCCTCTACAAATAATTTTGTTTAACTTTTTAATTAACGGCCGGCTTGTCGACGACGGCGGTCTCCGTCGTCAGGATCATCCGGGCATCGATCGTTCGTCCGGCAATTAAAAAAGCGGCTAACCACGCCGCTTTTTTTACGTCTGCAGGCGCCACTCGATTCTAGGGCGGCGCATTGTCCTACTCAGGAGAGCGTTCACCGACAAACAACAGATAAAACGAAAGGCCCAGTCTTTCGACTTGAGCCTTTCGTTTTATTTGATGCCTCTAGCACGCGTACCATGGGATCCCCCGGGCTGCAGGAATTCGATATCAAGCTTTTATTTGTAGATCATCCATGCCATGTGTAATCCCAGCAGCTGTTACAAACTCAAGAAGGACCATGTGGTCTCTCTTTTCGTTGGGATCTTCGAAAGGGCAGATTGTGTGGACAGGTAATGGTTGTCTGGTAAAAGGACAGGGCCATCGCCAATTGGAGTATTTTGTTGATAATGGTCTGCTAGTTGAACGCTTCCATCTTCAATGTTGTGTCTAATTTTGAAGTTAACTTTGATTCCATTCTTTTGTTTGTCTGCCATGATGTATACATTGTGTAAGTTCTGGTTATTCCAATTTGTATCCAAGAATGTTTCCATCTTCTTTAAAATCAATACCTTTTAACTCGATTCTATTAACAAGGGTATCACCTTCAAACTTGACTTCAGCACGTGTCTTGTAGTTCCCGTCATCTTTGAAAAATATAGTTCTTTCCTGTTACATAACCTTCGGGCATGGCACTCTTGAAAAAGTCGTGCTGCATCTAATCTGGGTATCTCGCAAAGCATTGAACACCATAACCGAAAGTAGTGACAAGTGTTGGCCATGGAACAGGTAGTTTTCCAGTAGTGCAAATAAATTTAAGGGTAAGTTTTCCGTATGTTGCATCACCTTCACCCTCTCCACTGACAGAAAATTTGTGCCCATTAACATCACCATCTAATTCGACAAATTCGGACGATTCCAGTGAAAAGTTCTTCTCCTTTACTCATGGTACCTTTCTCCTCTTTAATGAATTCTTAAACAAAATTATTTGTAGAGGCTGTTTCGTCCTCACGGACTCATCAGACCGGAAAGCGCGTCCGGTGACAGCTGTACATCAGGGGTTTGTACCGTACACCACTGAGACCGCGGTGGTTGACCAGACAAACCACGACGCTAGCCCGCCACCTAAGTTATGAGTCAGGAAAAAAGGCGACAGAGTAATCTGTCGCCTTTTCTTTGCTTGCTTTGTAATCACTCGATGACCAAAAGTAAAAACCCGCCGAAGCGGGTTTTTACGTAAAACAGGTGAAACTGACGCTAGCCGGTCTACTAGTAGCGGCCGCTGCAGTCCGGCAAAAAAGGGCAAGGTGTCACCACCCTGCCTTTTTCTTTAAAACCGAAAAGATTACTTCGCGTTATGCAGGCTTCCTCGCTCACTGACTCGCTGCGCTCGGTCGTTCGGCTGCGGCGAGCGGTATCAGCTCACTCAAAGGCGGTAATACGGTTATCCACAGAATCAGGGGATAACGCAGGAAAGAACATGTGAGCAAAAGGCCAGCAAAAGGCCAGGAACCGTAAAAAGGCCGCGTTGCTGGCGTTTTTCCACGGCTCCACCCTGACGAGCATCACAAAAATCGACGCTCAAGTCAGAGGTGGCGAAACCCGACAGGACTATAAAGATACCAGGCGTTTCCCCCTGGAAGCTCCCTCGTGCGCTCTCCTGTTCCGACCCTGCCGCTTACCGGATACCTGTCCGCCTTTCTCCCTTCGGGAAGCGTGGCGCTTTCTCATAGCTCACGCTGTAGGTATCTCAGTTCGGTGTAGGTCGTTCGCTCCAAGCTGGGCTGTGTGCACGAACCCCCCGTTCAGCCCGACCGCTGCGCTGTCCGGTAACTATCGTCTCGACGAACCCGGTAAGACACAACTATCGCCACTGGCAGCAGCCACTGGTAACAGGATTGGCGGTG
+
<6311-*'''221/1/.049<=89;9BHIJAB1:77664367;:;<<BJA+))(((377<66884*)**@IJJJHJIJJJJHJGJJJJJJJJJJJHFHHIFCFEGJHFHFIIDCJJIEDJFFA3899EIHHGHJHEIIGJFEEDGJFIHFGJIHJJBE5>7@C?/../0??999,+26668;9>440120('1.433530.'-&&243435>@6@DAA;9:8967EDEIFJJIJJJJJJIIDJ@@BD=FBJHFJGIJJJJDBC<<99:94211'''&,,,''&'-,--/,(''((('',,.)('')*59=AFJJJJJIJJJJJHJJHIFJHF@BC@6666JJHJJJGGHJJJGIJJHIJJFJDHJHJJGJJJJIJCBCAJFF:999;-*++;;899:CDJJJFAA@@EGJJJJJFGA5224;B:7779??GDGCIJIJJJJJGFHGJJJGJIJJJJHHJJ=><>A@33?BCJGJJJGCDDCJFJABBBFHGJGGJGABABIEGABBJH>==>JJIJCCBBHJJIIJJJJGGJGJJJGJHJJBJBCFIJCBBDGJIE?>=>GJJIJJFJIGHJJJGJGJJJIHJJDECBCGE6,+(,3478AC?A@=<<=AEDEBEJBIJIJJJJJJJJJJA?@?>??JDFIGJHJJIJEHJIGJGJJJJJJGFHEA@>@?ACJJGJHHHIJIFJJHHJJJHIJJJJJFCC5,,(''$$%&(*%)&&&'(%$$&'',-.AEGCCCED@B3,+++//0)'(*0&,.;>B=<*('(((()2:<E@613369:9440*+)*12.,,-9;<?JJJGGGEJF6663003??@?FHJGJJGJDFEIJJJFJJJGJIJJJGHJIIJGJJJIJIFJJJGJHJJJGHFJJJJIIJJFIJJIJIGIG>@CBAEC>6*&&&,.+1246+++,--**--+(())+46774532/,**0487/-*,*)'()+,,)&(523667<??@;;;<JGJG??CBHJJJJJFCGFIJFJJJJGFFJHJGJJFJJJ;55ICFIJJJFIFIJJJJJJJGJIHJIJHIJ@DA@@DFIIGJGJJJJJJDEDEFFJJJIGJJFFHGIJHGJJJJJJEJEE>>=>BE=DB:99>8BFJIGIJEFEHJJHIFHBHCBBDEEEHJIJJHEFIFIFJJFBC8>A@2+'&''.8:;;AA=><D=?CD@BGGJGIJHFID3221.))&'///)()&&&%&''**($$$#%%$$%$')(),069:@HFGJJJJJJJJJIIGF??>>DBCEFD600/0CDIJD999:GGHEJEJJFJGFHFJJFJJJFJGFJJEJJJGJJJJHJJJJJFJJIGIJJJJHJJCJIIHJC;:8634301124<ABHIJEDBGDJJJJFJJJIGJJJGHEJJEEFCDCC/./.4.:;;@?CB8771..07630)???@CGJH667FIE?>>?HJJFJJJJDFEJI?@?==?CF?>@ACFEDHJJGGJJJIJHJJJJJIHFJGJJJFIJJJIJJJHJJJIJJJJJJJHHHHIJJJJJJJJJIIJJJJJFJJGIFJHJJJGHHJGJJJJJJJJJJJIJJIFGJGGJGIJFJCHAAFGJJDB))))&&%)**+/--++//?DCACDGGGEEEDGF<<88....1('(&&()631119:;IABABJFGD?<9:AFFJJJFHJJIJ@GGCJHIHJIJBA7FCEIIJJD@BBFHJJHJJGJJJJJIJIJJJGJEFGJFD@@<;;6332/--/9/.,+,,+)))'''*--/2...////FJGGDBCDJCBBCEJJIGA>52*()*..13578;<BEEDGDHBBC1)()))(%%%'+,,*+)(*+,0:;E4445<=?DJJJJFGFCJEGEJHFIGJFEIIJGHJJIJJDDDJJJFHED@987:9422253,,<@CBJGB<<=IJJEEFDEDBBAA+++786:>?@@=>BCD;;;>EE@ABA444<HDE?@??AAB@?A@ABBB>>>;:@>=AADED:8891125;BCCAAB@CED??>>@AFEECAAA@BBCBABBGEECCBBDAB@A@AA@AA@@@AF9777?=>2000(((*)+++)7;<>BCDBBA@@@@CA?A>?>>@@BA??@BDDBCAAABDCCCGCIA@<:;=BICC1//0./--..3A?;;>>E@??>?@B@A@?><<<;=88:<=>><6677?:56?@C7777BBC@@?>?>=<?CAEB@;;;;?@@@BEA?>>>E@B@@BDDFC????@>>>@BB@@>>>=<<;;<<=>?=8'&%&($$#$%'&*/,002/63..*)&%&'(*-1,,-6>?577899??4333BB>>>???<30JDCC>?=<==??>===<==<<<=A?>=<>>BAC@?>>=?A@B6555EBB@=999:??@AA?>==>A=9?>?CCCAGDA?@BDB?=;:;=>@@A?@A;0-&'2456;<?B;:::=<:99;;<<<>BABA@AB=:6--,,/-,---,,-4222398899;75666;;:<998789::<;77679655;>;999987778:;9;99;<<;;::;98999:99;<DB?665/0008<;::98:;;=;988:998888:>JG<DIHFJJDCCB@77452.077:97656;===CDJGFJJJGGJJGJHDECJEHJJJJJJJJJJGEFDB:84458666@/(&&'**''(),111HIJHJHICEHFHIJGIHFJEJHHJJHJJGDIHJJGIGICA>;BDCIHGIJHJJHJGIJGJIJJJJJIEJJHGJIJIJIJHEJGJHJJJFEIJJJHJGHC@>:,**1<><..--//337=><&&&)..('&''((()JIAABCIFFHFFJJJJFJJJJJJJJIJJJJJJHJJJJJHJFHAACEHBA@?IFHE=<ABBAGC95551.)''&-&%%%)49A@BHJJIJJHHIJCCBAHJJJJJHHA<<<90=<333;7A@A@GFGIHJGJJJJJHJJJGIJJGGJJJJHHGIHJJJJHEHJHHJHIGIJFJJJHEBCAEJJJFJJJJIJJJHJIJJJJJIJIHJHIGIFH;;;;<<<JJFEECEJGF:::DEB@FAJJJJJIGJEDIDJJHJJJGFGGJC;7+=:8F>;8C<JHJJI><==HJFJJJIHGFJJJJIJJJJHJGGJJJJGFGJHJJJJJJJJGFE@988;AEGFJJHJGFFHJIHJJJJFJIJHGDJJGJJHJJGHJJJJIJJJJJEJGFJIJJJJJGJJCH?:889=@?FJJJJGIJFIBBHIJIHJJJJJJJJHJJFGEJJHJJJJIIJJJHJIJHJE@C@C?B<<>JJJJJJFJHGIJIJJGJJFGEBJ<4((&&&,++&'-1@99:FIJJJJJDJHGJJJGGJJFJJJIGJHEGBC@@?>=;;;>>@B;:88;8999>>>CEFJJJJJHECDIJJJFA=A=;8:--@JBA@@EFD9899534=<=<=JHJEBD?BDJFJJIJJEJJDJGDEHFIJFFGHFECGHJHFIIIJGJJFIJJJJFJFDJJIBB@@;5'%&/;;=?>?FJHJJGEBEGEJGF6433<?BDEJEA@@C4334<444--,6=?CBGFIHFJJFJIDJHJJJHJEJHBAA>677CHHJHJCBCBA96'&)))'&%%$$$$$$$')+%$%'%%&'6;8A@AFFBB//'&'+&'55CEFJHJJJJJJGGHGJJJJFJIJJJJIEDC755/(('
@Glass_F3P_1_D3_4_2_40
TCTAGGTGAAGATCCTTTTTGATAATCTCATGACCAAAATCCCTTAACGTGAGTTTTCGTTCCACTGAGCGTCAGACCCCCGTAGAAAAATCAAAGGAACCTTGTTGAGATCCTTTTTTTCTGCGCGTAATCTGCTGCTTGCAAACAAAAAAACCACCGCTACCAGCGGTGGTTTGCTTGCCGGGATCAAGAGCTACCAACTCTTTTTCCGAAGGTAACTGGCTTCAGCAGAGCGCAGATACCAAATACTGTTCTTCTAGTGTAGCCGTAGTTAGGCCACCACTTCAAGAACTCTGTAGCACCGCCTACATACCTCGCTCTGCTAATCCTGTTACCAGTGGCTGCTGCCAGTGGCGATAAGTCGTGTCTTACCGGGTTGGACTCAAGACGATAGTTACCGGATAAGGCGCAGCGGTCGGGCTGAACGGGGGGTTCGTGCACACAGCCCAGCTTGGAGCGAACGACCTACACGAACTGAGATACCTACAGCGTGAGCTATGAGAAAGCGCCACGCTTCCCGAAGGGAGAAAGGCGGACAGGTATCCGGTAAGCGGCAGGGTCGGAACAGGAGAGCGCACGAGGGAGCTTCCAGGGGGAAACGCCTGGTATCTTTATAGTCCTGTCGGGTTTCGCCACCTCTGACTTGAGCGTCGATTTTTGTGATGCTCGTCAGGGGGGCGGAGCCTGGAAAAACGCCAGCAACGCGGCCTTTTTACGGTTCCTGGCCTTTTGCTGGCCTTTTGCTCACATGTTCTTTCCTGCGTTATCCCCTGATTCTGTGGATAACCGTATTACCGCCTTTGAGTGAGCTGATAACTACCGCCGCAGCCGAACGACCGAGCGCAGCGAGTCAGTGAGCGAGGAAGCCTGCATAACGCGAAGTAATCTTTTCGGTTTTAAAGAAAAGGGCAGGGTGGTGACACCTTGCCCTTTTTTACCAGACGGCCGCTACTAGTAGACCGGCTAGCGTCAGTTTCACCTGTTTTACGTAAAAACCCGCTTCGGCGGGTTTTTACTTTTGGTCATCGAGTGATTACAAAGCAAGCAAAGAAAAAAGGCGACAGATTACTCTGTCGCCTTTTTTACCCCCTGACTCATAACTTAGGTGGCGGGCTAGCGTCGTGGTTTGTCTGGTCAACCACCGCGGTCTCGAGTGGTGCTACGGTCCGAAAACCCCAACATAGCTGTCACCGGATGTGCTTTCCGGTCTGATGAGTCCGTGAGGACGAAACAGCCTCTACAAATAATTTTGTTTAAGAATTCATTAAAGAGGAGAAAGGTACCATGAGTAAAGGAGAAGAACTTTTCACTGGAGTTGTCCCAATTCTTGTTGAATTAGATGGTGATGTTAATGGGCACAAATTTTCTGTCAGTGGAGAGGGTGAAGGTGATGCAACATACGGAAAACTTACCCTTAAATTTATTTGCACTACTGGAAAACTACCTGTTCCATGGCCAACACTTGTCACTACTTTCGGTTATGGTGTTCAATGCTTTGCGAGATACCCGAATCATATGAAACAGCATGACTTTTTCAAGAGTGCCATGCCCGAAGGTTATGTACAGGAAAGAACTATATTTTTCAAAGATGACGGGAACTACAAGACACGTGCTGAAGTCAAGTTTGAAGGTGATACCCTTGTTAATAGAATCGAGTTAAAAGGTATTGATTTTAAAGAAGATGGAAACATTCTTGGACACAAATTGGAATACAACTATAACTCACACAATGTATACATCATGGCAGACAAACAAAAGAATGGAATCAAAGTTAACTTCAAAATTAGACACAACATTGAAGATGGAAGCGTTCAACTAGCAGACCATTATCAACAAAATACTCCAATTGGCGATGGCCCTGTCCTTTTACCAGACAACCATTACCTGTCCACACAATCTGCCCTTTCGAAAGATCCCAACGAAAGAGAGACCACATGGTCCTTCTTGAGTTTGTAACAGCTGCTGGGATTACACATGGCATGGATGATCTCTACAAATAAAAGCTTGATATCGAATTCCTGCAGCCCGGGGGATCCCATGGTACGCGTGCTAGAGGCATCAAATAAAACGAAAGGCTCGTCGAAAGACTGGGCCTTTCGTTTTATCTGTTGTTTGTCGGTGAACGCTCTCCTGAGTAGGACAAATCCGCGCCCTAGAATCGAGTGGCGCCTGCAGGTAAAAAAAGCGGCGTGGTTAGCCGCTTTTTTAATTGCCGGACGTACGATCGATGCCCGGATGATCCTGACAACGAAGTTTTAGCCATCATCGACAAGCCAGCCATTAATTAAAAAGTTAAACAAAATTATTTGTAGAGGGAAACCGTTGTGGTCTCCCTGAATATATTATACGAGCCTTATGCATGCCCGTAAAGTTATCCAGCAACCACTCATAGACCTAGGGCAGCAGATAGGGACGACGTGGTGTTAGCTGTGCTCGAGGTCAGCGAAAGGGCCTCGTGATACGCCTATTTTTATAGGTTAATGTCATGATAATAATGGTTTCTTAGACGTCGAGTCTTACGCCCCGCCCTGCCACTCATCGCAGTACTCTAGAAGCGGCCGCGAATTCCAGAAATCATCCTTAGCGAAAGCTAAGGATTTTTTTATCTGAAATTCTGCCTCGTGATACGCCTATTTTTATAGGTTAATGTCATGATAATAATGGTTTCTTAGACGTCAGGTGGCACTCGAGTTGATCGGGCACGTAAGAGGTTCCAACTTTCACCATAATGAAATAGAATCACTACCGGGCGTATTTTTGAGTTATCGAGATTTTCAGGAGCTAAGGAAGCTAAAATGGAGAAAAAAATCACTGGATATACCACCGTTGATATATCCCAATGGCATCGTAAAGAACATTTTGAGGCATTTCAGTCAGTTGCTCAATGTACCTATAACCAGACCGTTCAGCTGGATATTACGGCCTTTTTAAAGACCGTAAAGAAAAATAAGCACAAGTTTTATCCGGCCTTTATTCACATTCTTGCCCGCCTGATGAATGCTCATCCGGAATTTCGTATGGCAATGAAAGACGGTGAGCTGGTGTGGATATGGGATAGTGTTCACCCTTGTTACACCGTTTTCCATGAGCAAACTGAAACGTTTTCATCGCTCTGGAGTGAATACCACGACGATTTCCGGCAGTTTCTACACATATATTCGCAAGATGTGGCGTGTTACGGTGAAAACCTGGCCTATTTCCCTAAAGGGTTTATTGAGAATATGTTTTTCGTCTCAGCCAATCCCTGGGTGAGTTTCACCAGTTTTGATTTAAACGTGGCCAATATGGACAACTTCTTCGCCCCCGTTTTCACCATGGGCAAATATTATCGCAAGGCGACAAGGTGCTGATGCCGCTGGCGATTCAGGTTCATCATGCCGTTTGTGATGGCTTCCATGTCGGCAGAATGCTTAATGAATTACAACAGTACTGCGATGAGTGGCAGGGCGGGGCGTAATTTGATATCGAGCTCGCTTGGACTCCTGTTGATAGATCCAGTAATGACCTCAGAACTCCATCTGGATTTGTTCAGAACGCTCGGTTGCCACCGGGCGTTTTTTATTTGGTGAGAATCAAGCCTCGAGCTGTCAGACCAAGTTTACTCATATATACTTTAGATTGATTTAAAACTTCATTTTTAAT
+
@110/25HJHCCG?>==??CCEFFHFJJGJIJGGJJHFJEJJJHJJIIJJJHJFEHJ;9:;??5:=<=A@@ADEGHBCJFE9779:;:F=<0++,0+(+((()'()&'''(*=;=B@ACF744498:@6566AA@B<9520<778DCHJJJJJJJJJJDGFDJGHIJJJJB@>;:8*'''33.-)%)+***3<>DGBBABGJJJJHHIJA<B@EDCBJJJHFJJIIDHJJJFHJEB=>CCHGJGGJJJHJJIJIGHJHJFJJJCA@>=>20/00149C<==,,,-:85113,-)()-558:9:6999JEGJJJJJGCGJJJGJJEGFIGIJJJ?EJJHH?>>93..)*-.78=CB9998,'*=;<:87792445?BEDGFBJJIFHGJJHJJHJJHFGGHFHGHJJHGJGJFHIJJJ@A@@IFDH>;98==6)('))+09=BJHGJDFGIABA;;@HJDCCDFFJJJJJJJ''DEJJIGJJJJHJFEJHJJJIIJFJJJGJHHEJJGJFHGCAEE@8840AACEHIDEAFDEJJGJJJJJJJJCBAJGDJIGHHJIIGJJH>>;=@.../:667@CAA==?H>@;779794445HJJJJHDCEEFIJ?@??AE?A@GHGE0IG<;;<DHJJFID>?>:=7578@@7788BBHGHGIJJJJJHIJIJH@=<40**+=888:;8763-*)),1@@@BCDFDDEIJJJJJFJJJJJJFJFJJJEJJBCJJEJJJGHFGCJGIFJIJJHJJJJHGF>8>A@:IGIGFJGJIGJJJJJFJIJJJGJJJJJHJJ@?744363,6;?FJDGHGBAJEJA?<*%$%%$$$',*--CCCCFCHDHEJ;;::21,-..97610--.:===@AEGJFJDCBBFGGFGICEFBDEEEHJFIFJIDDFJJJC=?9-285467<=<=FJJEJJJIJEFGB544312+)-3('''''&&&461115CD;:::?DJIBBBEJJFHJGEJGJJJHJJJJIJJJJHGJEJHJJJFGFGDEB@ABF>=;;:89*'''(**6BJJJGFEDFJJJJIJHJJFHDDBDDEJJA=<CGDGDA87776443+(((-226556;=?<A=/''(.129:<<9667=EDEEBFFJJJFGFHGFEFJJBBBAD=<=7<0//0>@JHGGGEGED@@>>AC-(''+4421((*--,**)''+01225'&&&###$*232344<@AFFDHCBDGFJ9CFFJJJG?==??B=EIFIB;7///8>:::9<??CEJJHJHGJJJFJEFGJIIIJGJB<:9-----.0-233>:==999:>7677AADHDA@??>>?>?BGHGFEFEBACBEEFJA=;=?GADFE::::@>@?????====A@@BBDEDDBBBAB@?ABFJJFDBC;..BBE@???@CA@????@>@?@@??>>===>:@???>@?C@@HD?AB?BCC====BDA?>>?@@@C?@=<<;;<=?@AB@@>=>>?@@AACBA@@@@??>?BEE<;;;<<<:;;:>?=?>>>>?DAA<<;<>>??>....445....>>>>??>>==>>AFJEFA>;;;;<<>>=>>??9889@==<;;;<==A?>@?><<<<;888:BHFCAAAA>;::;;<;<?<<;;=-*+-/2./5BDCB?>>>??@?@BA@>><;;::9:;=?DA?>=<::9:<<:7778>=>?@><;;;=>>??AEA=>>=@?@?=<<BBC@@@?BA>9::;@??>6><<==::::<=>=<:9:<=>@@?>>>=;;99::<<::99:=9::9=>==?@A?778=;;?8999B?=<;<<<=>@AAB?=<:;<;<;<??;;;;??===<<?<<::;<@?@<;::==<<<?=<<;<==?=>?@><<<=>@A<=<==<;:::;<;A=:;:9<?A@A?<=;;9:;<<::9;=?:766697711-1//3778<@:966:>5445700/(((+7259999:;<8666676JJIIJ?===@?;A66@AAIHJEHBABJHHFCDFEIJGGJG?>>?((((@-,,,HHJFJJJJHGGJDGJJJHDBCEFFJJJJGFDEJ@EFHCF??IGEEHJJJJJHHFFJJHIFJIGHJGJJJHGEJJJBCCGJH@@*'''788<G915./;@<:;<0344;67?7557=8CDJFJEACEEJIJGDJEJFFJE>;;;?>DJBBDCFC/.((<CG4445@ADCDHJIJA?<;99.,+)).17=AA@>=>>=>>=>96543...--.033=?>;;94:997611++,,//077AA=>87---.B@>>A)(()(%%&*,.))))465450122//007'%%&$$%+7?BDJJJIDDA@DEJFHHJJJJHFFHJJJJJJHIJJJJFDFDJFJJHFDD-+@@BJJJHGJJJFDA@AA=:<9;JJGIIJJHGHJJJIJJFECB?@EJJGJGJJEEJHIFGJJ<<;=AABB===>:777FI2111JIJJJEE;;=??JJJIGJFDB1'&&&)+/1DJBADCEIJJJJJGGDJJJHJJJJIHHFIJIJJFJJIHJHGJFFJHJGIJJJIJJIA@@AAEA@@@J@??/FDCGJFEG8CFGEJEEHFIGHFIJJJIJJA@;:@DEJJIDH??>=ABA=>>?GEGIHFGJEGJ@CGEEJJIHA<=DGHGJHEEBCCIJJJHIEJJJJJJFFJEJJJJJGBECDB:GGIFFHCEFGHHJFGEDBBEJJGHJJGJJJJJGGG?99;<<@BCCGFIJGJEE5556:4&''(...;8899@??A99?JCEBEJJJJB??JDEIGJJJIJJJEEJCJJHJFJFJFGJGIJAFJF:))))0688666EEJFHF@?IJGJJJJJJJJJJJJIJJFFA@=99JEJJJHHJJJJJJJJIAA@925=>???@FJFHJHHAA@454..-..,-EGJJIJJJJJJJJJJJGJJJJGIIJJJJJJHJFIGHJJIJJJJJIJJJJJJJJJJIGGJJJJJGFJJJJGJJJJIJJJJJGJIJIIHHJHDJDJJJJEFJJJIEJJJJJJHJJJJFDJGIJHJJHJJJIJJJJHFJJFGJJBCBJJGGDHD@?@AF=21;1<8-111445JDFD@BBAGHGFJJ@????@;5,*(,))*.3;=@JFJGJGGEJEJDJJFIJBECFJJJIJJJJHJJEJJEFJJJGHJJJGJJJJJJJGJJJJJJGJJJJJJJJJJFGHFJHJEJGJGDJJFJJJJJFDCIJFIJJFJGJJJJGJJGJEJJJJGGFJIB<==@FEFJJHJ>?>?GDDHJJJJIBBGHHJJJJIJHJJJGFGJJJJGHIJF>>CJEGEHF::::JJE=HJJJJJFHJJJJJHJC9EI>>::::IJJJGJFJFGJJJJIJIGIJEEJIGE@77788IFJBDFGCDFCI>=>?=32325..0---887322333,+,49888=DIJJEGCGJJJEJJIEJIJJGIJJIJJFJFEGJGJIIFJJIIHJJGFJGIFJJJGIGFHGFGJHJIFIIEGHJJGJJJGFHHJGJJJJEJHJI=JHJ@H==>@884331324;FJ8666:;;BFJJEFFEGIJJJJF:AD;8766=9:=EJJBCA@B-'''=@BCCFC@@;<GFFJFEB???>>9:<?2///@EEF===:=;6((((6?@==:+'<EIFA<87.'%(+0298899FED?==@FEGGDJJJHJJJJJGJEEDD?CG>DDCEDC><<;>DJ@??>>>EEJD.+(
@Glass_F3P_1_D3_4_2_41
TAGGCGTATCACAGCCCTTTCGTCTTCACCTCGAGCACAGCTAACACCACGTCGTCCCTATCTGCTGCCCTAGGTCTATGAGTGGTTGCTGGATAACTTTACGGGCATGCATAAGGCTCAGTATAATATATTAGGGAGACCACAACGGTTTCCCTCTACAAATAATTTTGTTTAACTTTTTAATTAACGGCCGGCTTGTCGACGACGGCGGTCTCCGTCGTCCGGATCATCCGGGCATCAATAGTTCGTCCGGCAATTAAAAAAGCGGCTAACCACGCACTTTTTACGTATAAGGCAAGCGATTCTAGGGCGGCGGATTTGTCCTACTCAGGAGAGCGTTCACCGACAAACAACAGATAAAACGAAAGGCCCAGTCTTTCGACTGAGCCTTTCGTTTTATTTGATGCCTCTAGCACGCGTACCATGGGATCCCCCCGGGCTGCAGGAATTCGATATCAAGCTTTTATTTGTGAGGAATCATCCATGCCATGTGTAATCCCAGCAGCTGTTACAAACTCAAGAAGGACCATGTGGTCTCTCTTTTAGTTGGGATCTTTCGAAAGGGCAGATTGTGTGGACAGGTAATGGTTGTCTGGTAAAAGGACGGGCCATCGCCAATTGGAGTATTTTGTTGATAATGGTCTGCTCGTTGAACGCTTCCATCTTCAATGTTGTGTCTAATTTTGAAGTTAACTTTCATTCCATTCTTTTGTTTGTCTGCCATGATGTATACATTGTGTGAGTTATAGTTGTATTCCAATTTGTGTCCAAGAATGTTTCCATCTTCTTTAAATCAATTCCTTTAACTCGGATTCTTCTATTAACAAGGGTATCACCTTCAAACTTGACTTCAGCACGTGTCTTGTAGTTCCCGTCATCTTTGAAAAATATCATGTTCTTTCCTGTACATAACCTTCGGGCATGGCACTATTTAAAAGTCATGCTGTTTCATATGATCTGGGTATCTCGCAAAGCATTGAACACCATAACCGAAAGTAGTGACAAGTGTTGGCCATGGAACAGGTAGTTTTCCAGTAGTGCAAATAAATTTAAGGGTAAGTTTTCCGTATGTTAGTCACCTTCACCCCCACTGACAGAAAATTTGCTCCATTAACATCACCATCTAATTCAACAAGAATTGGGACAACTCCAGTGAAAAGTTCTTCTCCTTTACTCATGGTACCTTTCTCCTCTTTAATGAATTCTTAAACAAAATTATTTGTAGAGGCTGTTTCGTCCTCACGGACTCATCAGACCGGAAAGCACATCCGGTGACAGCTGTAGCGTCGGGGTTTGTACCGTACACCACTGAGACCGCGGTGGTTGACCAGGACAAACCACGACGCTAGCCCACCCCACCTAAGTTATGAGTCAGGAAAAAAGGCGACAGGGGCGTAATCTGTCGCCTTTTCTTGCTTGCTTTGTAATCACTCGATGACCAAAAGTAAAAACCCGCCGAAGCGGGTTTTTACGTAAAACAGGTGAAACTGACGCTAGCCGGTCTACTAGTAGCGGCCGCTGCAGTCCGGCAAAAAAGGGCAAGGTGTCACCACCCTGCCCTTTTTCTTTAAAACCGAAAAGATTACTTCGCGTTATGCAGGCTTCCTCGCTCACTGACTCGCTGCGCTCGGTCGTTCGGCTGCGGCAGGCGGTATCAGCTCACTCAAAGGCGGTAATACGGTTATCCACAGAATCAGGGGATAACGCAGGAAAGAACATGTGAGCAAAAGGCCAGCAAAAGGCCAGGAACCGTAAAAAGGCCGCGTTGCTGGCGTTTTTCCACAGGCTCCGCCCCCCTGACGAGCATCACAAAAATCGACGCTCAAGTCAGAGGTGGCGAAACCCGACAGGACTATAAAGATACCAGGCGTTTCCCCTGGAAGCTCCCTCGTGCGCTCTCCTGTTCCGACCCTGCCGCTTACCGGATACCTGTCCGCCTTTCTCCCTTCGGGAAGCGTGGCGCTTTTTGTTCATAGCTCACGCTGTAGGTATTTCAGTTCGGTGTAGGTCGTTCGCTCCAAGCTGGGCTGTGTGCACGAACCCCCCGTTCAGCCCGACCGCTGCGCCTTATCCGGTAACTATCTTCGTCCAACCGGGTAAGGTCCAGCTCCTCCACCATCGTCGCTGGTAACAGGATTAGCAGAGCGAGGTATGTAGGCGGTGCTACAGTTCTTGAAGTGGTGGCCTAACTACGGCTACACTAGAAGAACAGTATTTGGTATCTGCGTGCTGTCTGAAGCCAGTTACCTTCGGAAAAAGAGTTGGTAGCTCTTGATCCGGCAAACAAACCACCGCTGGTAGCGGTGGTTTTTTTGTTTGCAAGCAGCAGATTACGCGCAGAAAAAAAGGATCTCAAGAAATCCTTGATCTTTTCTACGGGGTCTGACGCTCAGTGGAACGAAAACTCACGTTAAGGGATTTTGGTCATGAGATTATCAAAAAGGATCTTCACCTAGATCCTTTTAAATTAAAAATGAAGTTTTAAATCAATCTAAAGTATATATGAGTAAACTTGGTCTGACAGCTGAGGCTTGGATTCTCACCAATAAAAAACGCCCGGTGGCAACCGAGCGTTCTGAACAAATCCAGATGGAGTTCTGGTCATTACTGGATCTATGACAGGAGAGTCCAAGCGAGCTCGATATCAAATTACGCCCCGCCCTGCCACTCATCGCAGTACTGTTGTAATTCATTAAGCATTCTGCCGACATGGAAGCCATCACAAACGGCATGATGAACCTGAATCGCCAGCGGCATCAGCACCTTGTCGCCTTGCGTATAATATTTGCCCATGGTGAAAACGGGGGCGAAGAAGTTGTCCATATTGGCCACGTTTAAATCAAAACTGGTGAAACTCACCCAGGGATTGGCTGAGACGAAAAACATATTCTCAATAAACCCTTTCGGGAGATCGGCCAGGTTTTCACCGTAACACGCCACATCTGGACCATATTGTGTAGAAACTGCCGGAAATCGTCGTGGTATTCACTCCAGAGCGATGAAAACGTTTCAGTTTGCTCATGGAAAACGGTGTAACAAGGGTGAACACTATCCCATATCACCGCTCACCGTCTTTCATTGCCATACGAAATTCCGGATGAGCATTCATCAGGCGGGCAAGAATGCGAATAAAGGCCGGATAAAACTTGTGCTTATTTTTCTTTTACGGTCTTTAAAAAGGCCGTAATATCCAGCTGAACGGTCTGGTTATAGGTACATTGAGCAACTGACTGAAATGCCTCAAAATGTTCTTTACGATGCCATTGGGATATATCAACGGTGGTATATCCAGTGATTTTTTTCTCCATTTTAGCTTCCTTAGCTCCTGAAAATCTCGATAACTCAAAAAATACGCCCGGTGGTGATCTTATTTCATTATGGTGAAAGTTGGAACCTATTACGTGCCCAATCAACTCGAGTGCCACCTGACGTCTAAGAAACCATTATTATCATGACATTAACCTATAAAATG
+
:99>?8410.**#$$&*-*($&'(*,*+;??76:;HIJGDEDGDDIGJJJJJJDA<9BB77GFEEFEHGIF<<<>@D=@AADC>===943,0'('&%%%&.234ADIDEDFF?>??E@9-)''*)*-,-,,.'''=B=7222689BDIJJHIJIE967@DEJHJIGJJJJGB<9JIIEJJJJFJIJGJFEDEACEEGDIFCEE?>><??5444?8533)())))*/2.---0005?@@>=<<''''(./.1---/222>>?@=7665545.../++((&&)*66<5300..&%%%%&&$$$$03;@@ACEFDDHFD864/,1343.+++3223JJEJFGEEEFGEIGGFDC777IGDIHJJJHEBBGIEEFFJGGCEIJIFCIGHJJHJHFGJHEIJJJEHJGJC999943002236588?>1((&&,42257:==---AHJJFCFGGDB>;;>@@6433666DE@ACCD>(&'%$()----134ABA=CDEGHEDDBD6*)***3333@@BDDJFJD?<<;:9;CDEGGHE??9:977@>;FB43345666554449=CCCDGEEJCDDHHGECHJFJJFIJJJEEHJIFEB@ACJB<930312(((CD@@800.-..-+'','''01::=<;;AABB66645433*)*)44=A?>=>>@<=AAA===>A?>6553==566781.,,57502133+''&(,-<@B@AADE@CADBCABCFEGEFCJDCBAA@?>ACCFEC@???@??@BACFCAAABFBBCFGIFDDIGGBAAAACAAD:23==;9218/..0'&&%&%&'*/))),*)+*06341-+++114:>==>>@>=>??@@?::=>??<667?AADBCC@?@?@::::JA@;;9;?:>=>@@@B<8665867-(&())(+&')4',,/7679;<:;<<F=;;;<554240-+'&&&%&(--1++;>?@><<:89964+++,:;;@?>?<<4444<?@BEBA>>??AC=532110*)**>=<>>>>>>?@BB?@==>>ABAAAC?>@@BFD???CDA:>>>>=@@@BAA@=<=>EC@>@@A@A????>>>11//,)+))**(+*)+)*//,)//7:33<9823/...0-'&&''38444:@A?@>?@B@>>=A@??@=>=::994<293/000/+*+-.4486521-//.1-.55=9><,,-->>6<42?C@DBACEA>:9;6;:;<=<===>>>=>@@?A@??@@><;:;<=A@@=;;7899@A@C::::?>=???@A@=7<;=>==>>;9887:::;;:9::<7'&&&&1222?;8883333:9889;=>@=<<;===<;::<=><<;:<:/.('((-+)+)*+&%%&))''')*)))((//-6678989////>>>=;;@A><;=;-,*,2-,+*&%$$(()()(&&&(.--))*)4569;=@GFHC@@;:99::>73323236FIJHEGIJJIHJFIDJJIGFDDDFJJ?<;:;==HJFDDCDJJHJICEGFCCC<<<><<==I<;:----013>>H7778I>>--.5669<<DGIJGIJJGGHJJJFJJJEJJJFHDJ32E?=C;:91'AEHJF@CDHJJJJJJEHHIGJJJIJJJJ66EEGJGHEJEGJGJJGJJFBB7778B50-,)*+<;:;?'''(?3//-66855<;:<6631333;AJIJJJJJJJJIJJGJJJHJHIFJJJJIHJJIIIJJJJIIJJGJJGGGJJJJJJABACBEEJJJJJJJJ/...ABFIJJGJGIF><:2//())JHHEFIHJJJJJJJJJCABA@:132--*)*(,+***,+./66>=?DGFJDGEDEHJJJGJJJJJJJJJIJJJJJJIGFJJJGGFHJIGFEEFCEEDIFGJJHJJJJIJE@JIJJIEIACJHFE734*))*-13@>@@JJJEGFCFHHJJ;<678889==A@JGHBGFBFFH@?@>==888=??FEEDEJJJJFBFFJJJEEFDEBGBAA><2111//3CCDCHFFJGJJJ2117./(''(137@?@FJEDDCIJJGFDFJIEFBFIJJ<=>GJJJHGBB<<99;;AAAFF@=<..-.6;1015****)''++3)/672220112+)%$&%%%%'%%$'%&%%$#$#$###$%''&'&'$%&&$##$$$$%&(&$$$%%%*452269;AFJEHHFHDCBB666:::::52,)(&%+)(()2?>DDCGA;:::555978@AJGGG>=<+++,;;=:7../**++9CBD;;;:4-&&&&(''-6>>JHJJJGJJGJ@73245<?C?:3///5>221124/+,-?GJJJJHFEDAC@=;;DAHHFJJJJGIJJHIF=FEHA@>>?CBHEHGF??BDHEEHEGBB@A>447:>CJHIJBA>:...-,++++,+-'***.,,1+++2,,8IEFCEFIJJJFDHGJJJGC?>?FIFHEEIFIH@DJJFJJJJJJJIJJJJHJJDJGE?1//BGCFDGIJJC==>=3227?C?@AHJJJEJJJJJJGJJGHJJJJJJJJJJJJJGJJJJJJHJJHFJJJJJIJGGJEEECCCCJ@?;9(((FCFIHDIFIJHJGHGCCF@=5CEG@@?>95567;5,+*'&&''--0.001312+,,,89:?@<::=<==A@>?7333677211132/,-/446554104492BFFHBHFHF>>>?E9<=D>>>>JIHJJDEFCJJDE<4438<>?DFEJHJHJJIIGHJJJICDBCEEGFHJJIGJGCCCEJDCCFGJB;;99=9789EJFJHJIGFHHEEFFFHHGGJIJJGGJGBA;,,,++++724>>?ACHDEFJJJJJEGG??>@GHHJIJJJEIHJC44<DFJGCDAD@75)():98:DEEHFEHHGGEIJIFJCFFJFJHGHJJJFGJJID@@@ABCABD<6445841-,./25=HJF???@DCE;322144421246+((,E'''''''BABCJDHJJ>>>>CDJJAC>>>+**+1+%$%$%%'&''&'(*)*+/04>>=?;@DCGB(''&&&'<CEGD<62212>AJJHBABBJJJJJJJGJFFEEGGEEB;<=B??IJJ?;;<AGEJGIGHHJHFJGF>==>B;;<6E@?:-,+''(''('&(,-.146779IGJJIJGIHGJH52*-,-&&&+,*.(8=?@BA?999ACBAHGHE>;;:<FDEHFC433//..1>4445IIJJIJJFJJJJ?4F?@HIJJIEJJIJJJJJGHJJFHHIJJIJJHJJJJJJJJJGEECECFC,++,-+**.58:;JEIJJJJJBJJJHEFEGCFDJJHJFJDFC@;4)))2;9333::;JJJGEGIFGJFHEJJGJJJIJJJJJFHGJEIJEFFJ@</+++<88<==A??C4<@BCHFIHIGEGBB?=>@@FHCDEJJJJJJ@>766431-+++*44))))5>?>7777A?AJIJGEJGJGJJFEFF****9&&&(41.//1556>8668@DDEEDFJJJJBCBF<<GJGJGJGFFFFHHGJEIJJEHFF???AF7644877'
@Glass_F3P_1_D3_4_2_42
ACCCGGTAAGACACGACTTATCGCCACTGGCAGCAGCCACTGGTAACAGGATTAGCAGAGCGAGGTATGTAGGCGGTGCTACAGAGTTCTTGAAGTGGTGGCCTAACTACGGCTACACTAGAAGAACATTATTGGTATCTGCGCTCTGCTGAAGCCAGTTACCTTCGGAAAAAGAGTTGGTAGCTCTTGATCCGGCAAACAAACCACCGCTGGTAGCGGTGGTTTTTCCTTGCAAGCAGCAGAGTACGCGCAGAAAAAAAAGAATCAGAGGAATTCCTTGATATCTTTTCTACGGGGTCTGACACTAGAAGTGGAACGAAAACTCACGTTAAGGGATTTTGGTCATGAGATTATCAAAAAGGATCTTTCACCTAGATCCTTTTAAATTAAAAATGAAGTTTTAAATCAATCTAAAGTATATATGAGTAAACTTGGTCTGACGGCTCGACTTCATACTCACCAATAAAAAACGCCCGGTGGCAACCAGCGTTCTGAACAAATCCAGATGGAGTTCTGAGGTCATTACTCGATCTATCAACAGGAGTCCAAGCGAGCTCGATATCAAATTACGCCCCGCCCTGCCACTCATCGCAGTACTGTTGTAATTCATTAAGCATTCTGCCGACATGGAAGCCATCACAAACGGCATGATGAACCTGAATCGCCAGCGGCATCAGCACCTTGTCGCCTTGCGTATAATATTTGCCCATGGTGAAAACGGGGGCGAAGAAGTTGTCCATATTGGCCACGTTTAAATCAAAACTTGAAACTCACCCAGGGATTGGCTGAGACGAAAAACATATTCTCAATAAACCCTTTCAGGGAAATGGGGAAGTTCTTCACCAGTGACCACATTGCGAATGTGTGTTGTAGGAAGCTGGCAATCGTCGTGGTATTCACTCCAGAGCGATGAAAACGTTCAGTTTGCTCATGGAAAACGGTGTAACAAGGGTGAACACTATCCCATATCACAGCTGACCGTCTTTCATTGCCATACGAAATTCCGGATGAGCATTCATCAGGCGGGCAAGAATGTGAATAAAGGCCGGATAAAACTTGTGCTTATTTTTCTTTACGGTCTTTAAAAAGGCCGTAATATCCAGCTGAACGGTCTGGTTATAGGTACATTGAGCAACTGACTGAAATGCCTCAAAATGTTCTTTACGATGCCATTGGGATATATCAACGGTGGTATATCCAGTGATTTTTTTCTCCATTTTAGCTTCCTTAGCTCCTGAAAATCTCGATAACTCAAAAAATACGCCCGGTCGTGATCTTATTTCATTATGGTGAAAGTTCGGAACCTCTTACGTGCCCGATCAACTCGAGTGCCACCTGACGTCTAAGAAACCATTATTATCATGACATTAACCTATAAAAATAGGCGTATCACGAGGCAGAATTTCAGATAAAAAAAATCCTTAGCTTTCGCTAAGGATGATTTCTGGAATTCGCGGCCGCTTCTAGAGTACTGCGATGAGTGGCAGGGCGGGGCGTAAGACTCGACGTCTAAGAAACCATTATTATCATGACATTAACCTATAAAAATAGGCGTATCACGAGGCCCTTTCGTCTTCACCTCGAGCACGGCTCACACCACGTCGTCCCTATCTGCTGCCCTAGGTCTATGAGTGGTTGCTGGATAACTTTACGGGCATGGCTCAGGCTCGTATAATATATTCAGGGAGACCACAACGGTTTCCCTCTACAAATAATTTTGTTTAACTTTTTAATTAACGGCCGGCTTGTCGACGACGGCGGTCTCCGTCGTCAGGATCATCCGGGCATAAATAGTACGTCCGGCAATTAAAAAAGCGGCTAACCGCGCCGCTTTTTTACGTCTGCAGGCGCCACTCGATTCTAGGGCGGCAAGTCTCCTACTCAGAGCGTTCACCGACAAACAACAGATAAAACGAAAGGCCCAGTCTTTCGACTGAGCCTTTCGTTTATTTTGATGCCTCTAGCACGCGTACCATGGGATCCCCCGGGCTGCAGGAATTCGATATCAAGCTTTTATTTGTGAGATCATCCATGCCATGTGTAATCCCAGCAGCTGTTACAAACTCAAGAAGGACCATGTGGTCTCTCTTTGCATTAGGGAATCTTCGAAAGGGCAGATTGTGTGGACAGGTAATGGTTGTCTGGTAAAAGGACAGGGCCATCGCCAATTGGAGTATTTTGTTGATAATGGTCTGCTAGTTGAACGCTTCCATCTTCAATGTTGTGTCTAATTTTGAAGTTAACTTTGATTCCATTCTTTTGTTTGTCTGCCATGATGTATACATTGTGTGAGTTATAGTTGTATTCCAATTTGTGTCCAAGAATGTTTCCATCTTCTTTAAAATCAATACCTTTTAACTCGATTCTATTAACAAGGGTATCACCTTCAAACTTGACTTCAGCACGTGTCTTGTAGTTCCCGTCATCTTTAAAAATATAGTTCTTTCCTGTACATAACCTTCGGGCATGGCACTCTTGAAAAAGTCATGCTGTTTCATATAATCTGGGTATCTCGCAAAGCATTGAACACCATAACCGAAAGTAGTGACAAGTGTTGGCCATGGAACAGGTAGTTTTCCAGTAGTGCAAATAAATTTAAGGGTAAGTTTTCCGTATGTTGCATCACCTTCACCCTCTCCACTGACAGAAAATTTGTGCCCATTAACATCACCATCTAATTCAACAAAATTGGGACAACTCCAGTGAAAAGTTCTTCTCCTTTACTCATGGTACCTTTCTCCTCTTTAATGAATTCTTAAACAAAATTATTTGTAGAGGCTGTTTCGTCCTCACGGACTCATAGGACCGGAAAGCACATCCGGTGACAGCTGTGTCACGTCGGGGTTGTACCGTACACCACTGAGACCGCGGTGGTTGACCAGACAAACCACGACGCTAGCCCGCCACCTAAGTTATGAGTCAGGAAAAAAGGCGACAGAGTAATCTGTCGCCTTTTATTTGCTTGCTTTGTAATCACTCGATGACCAAAAGTAAAAACCCGCCGAAGCGGGTTTTTACGTAAAACAGGTGAAACTGACGCTAGCCGGTCTACTGGTCGCGGCCGCTGCAGTCCGGCAAAAAGAGCCAACGTGTCACCACCCTGCCCTTTTCTTGAACCAAAAGATTACTTCGCGTTATGCAGGCTTCCTCGCTCACTGACTCGCTGCGCTCGGTCGTTCGGCTGCGGCGAGCGGTATCAGCTCACTCAAAGGCGGTAATACGGTTATCCACAGAATCAGGGGATAACGCGGAAAGAACATGTGAGCAAAAGGCCAGCAAAAGGCCAAAGTTGGTTGAAAAGGCCGCGTTGCTGGCGTTTTTCCACAGGCTCCAGCCCCCCTGACGAGCATCACAAAAATCGACGCTCAAGTCAGAGGTGGCGAAACCCAACGACAGGACTATAAAGATACCAGGCGTTTCCCCCTGGAAGCTCCCTCGTGCGCTCTCCTGTTCCGACCCTGCCGCTTACCGGATACCTGTCCGCCTTTCTCCCTTCGGGAAGCGTGGCGCTTTCTCATAGCTCACGCTGTAGGTATCTCAGTTCGGTGTAGGTCGTTCGCTCCAAGCTGGGCTGTGTGCACGAACCCCCCGTTCAGCCCGACCGCTGCGCCTTATCCGGTAACTATC
+
225:7@8DHJJB??AABFJCGJFGGHJJJJJIJJJJIJJFIGJJJJJJJFFICA>@?55>>988CGJIFC;:99:=633223,**,452::8?BIJGJFGCDCD<<<>GJCHFHJGFDE>>>@A?>52(('+2*2445<<<<CA@>=>IJFEFHJJEIJJHGFFD>>DCEDDCEIGJEDHGIGDD@><66JHJE@=99::49?>=?AB?@AEFGDDC>??=9621121(''.6?>??,+.)'&(+*+'*,,8862.**-744(((&%$$%%'(&(&'13-..,(%%&(2-..0..,,+)(((.)))'''&(%(*5@@8>@HJ>>==JIIHDBEFHEDGEIHFFFGICBBCFE@EB@AAJIF?;:7663)7::;200**6089>=??>EHGHJJJJJGEHJJIJJC?GFHHEFFFJJJCDBAEG;;;<ABABDC=:;;@CFJ///16..,-,((+)**')*@=>>>BDCGGDDFFBBDEDFA....'''7:;567BGD====DHEBAA:10333//..46<?555422(&&)**((113<>??@JJIFGJJIIHEJJE54DCDB;;>000111169:>?DJHEJIJJFJJFGGBDFHJGJEFHFECCG@6><;<<==<=6445;9960(((<??>@ACGDDCCFDCDCHC866;<;;9669::94446DE>??>B4446;=;<I?A?==>@HCA?>>>@A?B;975=>>=>@@@?@>?><99:CC>////ACEDB>=:85===<>>?>>>===>C>=<<==883&>@AA:997///-,35ABBB@@FHD@AADECEIJJGHGIGFHJJGHJJHJFJFGFB)))*42)(()0-,'%%&&$$%$&&'%%%%''&&))*+&(&&''(*()((*'(%%$$'&%%$%$$%%'&&'()*@E?EBB>@@;<<>CBE?>?>A?BD@((($&&<?JGA@>>JHFGJJGJDGEGHHIJA?>@EFGEHE88865342*++-7/0&'+,&%$$%&(24457<?@HIJJJJIEFJJJ@@7DEFIEDGDJGBJJIJHJGEDEFFGDFDEJIHGIJFHJJJJ@@@>DDCIICDECJHFDBACAECF:99A<HCDEHHJJJGJHHJJI@??@HHGF10,=<>?CBBHGJJJJJEHGH===>FFCCDCEDEEGHIIGJJDAAEFBBCEBCDHJH?DD@B@=;;0001EB>ABGGFJFHJFIHEEICDDFJGJHJJGFHJJIJJIGFEDJGGJEJJIJJJJJIJFFDG5BFHJJJGGFJIJGCGFJJJJJJGJGEJJIJHD1002478,+++6788:0012CAABCJBDDDFE>100,)**@JFEGEJIJDEDHD90///GEEEFCDEJFHHJIFHJJJEBCDEBADHHFGCFEDGDEIEED@??98789JGJIGEHJHJJIJ?GCIDDD,,++++,>88;8:<*)))+*,44@IGJJFDJHFHD>EA;666410''&&''''&'(,6768559,,,,8545+,,,@BHEJGJHDDEA////>C444;>5546447;79@;<;;<=>I?>>>CEGHGHHIFJEHHJJJJGFHFJEHHGGJIIHHHIJJ87777A=>557BBBDEHGJFA66665546666)(**&'<4333,,++672FFHJDF=<<<?@AACC=-+,/5:<ACHJ@A?@BBEEAC>33238=@?>??:55027;63*&$$$$$*.>B@AACBCC==<<D>=;>?CIEECADGGHCDCEEFCA=DD>>IJHFICADCJE?<73<BBACIFFEHGEFFGFGGEF@AIJFEHDFDJFEFEDGEFJGG@A?664221034344<ADHC43&&&'%&&&/++24666CBBCBFHIJEHFBBBB@?>;8700102/,(()--58;;@E::::CCEF?7775556:7+++..,,+(&%%&'()5213--2223?@413AA=>>AJFHFFIFFEFEGFJGBBCJHJEHA?878666<CCC>67DC@9<B2222C>?319&%%%%%%'*,-/////;;==-++++*3(',-283449CFABCBCBBBA;;::=<==@@@@BC@?@<;/)'')**>>>==>??@A?????=::4444>??>=??==<==>@>??>===>:9;;<>>=====<;<=>63=..,--)*))'-.,++**)*,49:=<<998799:B>==<????<<=>@?==6667=9::@AA>>==>AAAAA?:;;;A?AB?@?=>==@DC@?>>>><<=<;:;;>==<=>??=97679BGEBAAAD>=<<<>AA@??=<;<>BFC?9989<;<<=EB?><<A=@A@ABCB@>>>>>;;<>CCFA?<:.../::976678B@==>==<<=?@??=>?CB>>@BA@?>AB@?<<<=<;<;=A=@?>><>>BA@>?>?==<<=;<=AABA?>>9:::>>=<<;===;;=<<;::;<?@DAA@?=<==?=<==@@?><9::<?>>???>=>?D?:;::><<95**,421)(&&(*-233/103211143223396554544445665433-1046434567:9::87787643..-.246//../0045568:<;8855446567000031115754456565666745548866656765667:::;:>>=28321246765644567:877898777889<=722125467885656:9;679972:98;;<987888988:77868779;<87666765559987665586111('&&'('+,21167899==98755644568:;;:9::98778544333346:;<<8878<;:9665556879877776689887779:86545567955552222:1..-**,0,,,$$#%%'(,.0132,,-.89787566110021.(%$$&*+,12=8HFIJFFGEGEFFFDIHFEFIFHFEJJJJJIJHDCDJJJFGGJJGDCB@BDJJAA?8CACB@DECJJIJHIJE>>??JG955<?BIIJHDIF?;;:>1143556<66542==/,,-15565@EGJJHEEFEHJJJHIJHJEIJJJIJEGHHIJGIHGEFEJEGFGEEFGGJJECDEDDJJJA@AAGJJJJJJJJGJJHGCB:6667+++%%%%%%%36B@@?AEDEDDCCDC333A97*(()%%%&$$,***12>>55<=B69;:;441-..+,&((::74300012;?BDDEHFJFEGGJJJJEGIJGJJJIGHJJJJJJJJJIJCGEJJJFIIDCDCJJIHFABAAAA>;>****2//16:FDBBDCJEFGJFIFDEEBAA<856..-.0//123B=0/..))(()67@??>>>??77EDGGIHHJGIHHCCDEDCD<3*&&&&&$$$($$#02452+**.<?===;=>=BCCJC<<;@323294/))+*+23?@@BC;;;=***+EABFJIJCA@BACDBHDEHJHJJJJJIGJE87<6<A----59:;;<A@AJGJIJJIC@43,+235531/;9=:448FD?>=>JHJJJIIJJJJJIGJJHEGE?BAEHJGJJJJGJGJGGJHJGJHGJHCDDFDDDE7JGJGJJBBA?F:999;1/'D>=<>62++8IHJJJIHJJIJE///=>=752+++CCDJGJJIJGJ;777ADDHGFFJIDFGGJIIJEHFHDHF?E@;;9:AB@CDCGJFEEBCDDCFEFI<<<<H>GGIEEJD@@>60(
@Glass_F3P_1_D3_4_2_43
GCCTACATACCTCGCTCTGCTAATCCTGTTACCAGTGGCTGCTGCCAGTGGCGATAGTCATCTATTTACCGGGTTGGACTCAAGACGATAGTTACCGGATAAGGCGCAGCGGTCGGGCTGAACGGGGGGTTCGTGCACACAGCCCAGCTTGGAGCGAACGACCTACACCGAACTGAGATACCTACAGCGTGAGCTATGAAAGCGCCACGCTTCCCGAAGGGAGAAAGGCGGACAGGTATCCGGTAAGCGGCAGGGTCGGAACAGGAGAGCGCACGAGGGAGCTTAGGGGGAAACGCCTGGTATCTTTATAGTCCTGTCGGGTTTCGCCACCTCTGACTTGAGCATCTAGATTTTTGTGATGCTCGTCGGGGGGCGGAGCCTGTGGAAAAACGCCAGCAACGCGGCCTTTTTACGGTTCCTGGCCTTTTGCTGGCCTTTTGCTCACATGTTCTTTCCTGCGTTATCCCCTGATTCTGTGGATAACCGTATTACCGCCTTTGAGTGAGCTGGATCCGCTCGCCGCAGCCGAACGACCGAGCGCAGCGAGTCAGTGAGCGAGGAAGCCTGCATAACGCGAAGTAATCTTTTCGGTTTTAAAGAAAAAGGGCAGGGTGGTGACACCTTGCCCTTTTTTGCCGGACTGCAGCGGCCGCTACTAGTAGACCGGCTAGCGTCAGTTTCACCTGTTTTACGTAAAAACCCGCTTCGGCGGGTTTTTACTTTTGGTCATCGAGTGATTACAAAGCAAGCAAAGAAAAAAGGCGACAGATTACTCTGTCGCCTTTTTTCCTGACTCATAACTTAGGTGGCGGGCTAGCGTCGTGGTTTGTCTGGTCAACCACCGCGGTCTCAGTGGTGTACGGTACAAACCCCGACGTGCACAGCTGTCACCGGATGTGCTTTCCGGTCTGATGAGTCCGTGAGGACGAAACAGCCTCTACAAATAATTTTGTTTAAGAATTCATTAAAGAGGAGAAAGGTACCATGAGTAAAGGAGAAGAACTTTTCACTGGAGTTGTCCGAATTCTTGTTCGAATTAGATGGTGATGTTAATGGGCACAAATTTTCTGTCAGTGGAGAGGGTGAAGGTGATGCAACATACGGAAAACTTACTTTAAATTTATTTGCACTACTGGAAAACTACCTGTTCCATGGCCAACACTTGTCACTACTTTCGGTTATGGTGTTCAATGCTTTGCGAGATACCCAGAATCATATGAAACAGCATGACTTTTTCAAGAGTGCCATGCCCGAAGGTTATGTACAGGAAAGAACTATATTTTTCAAAGATGACGGGAACTACAAGACACGTGCTGAAGTCAAGTTTGAAGGTGATACCCTTGTTAATAGAATCGAGTTAAAAGGTATTGATTTTAAAGAAGATGGAAACATTCTTGGACACAAATTGGAATACAACTATAACTCACACAATGTATACATCATGGCAGACAAACAAAAGAATGGAATCAAAGTTAACTTCAAAATTAGACACAACATTGAAGATGGAAGCGTTCAACTAGCAGACCATTATCAACAAAATACTCCAATTGGCGATGGCCCTGTCCTTTTACCAGACAACCATTACCTGTCCACACAATCTGCCCTTTCGAAGAATCCCAACGAAAAGAGAGACCACATGGTCCTTCTTGAGTTTGTAACGCATGCTGGGATTACACATCACATGGGTATGTACCCGATTCTGAAAAGCTGATCGGATTCCTGCAGCCCGGGGGATCCCATGGTACGCGTGCTAGAGGCATCAAATCAAACGAAAGGCTCGTGAAAGACTGGGCCTTTGACCGTTTTATCTGTTGTTTGTCGGTGAACGCTTGCTGGTAGGACAAATCCGCCGCCCTAGAATCGAGTGGCGCCTGCAGACGTAAAAAAAGCGGCGTGGTTAGCCGCTTTTTTAATTGCCGGACGTACGATCGATGCCCGGATGATCCTGACGACGGAGACCGCCGTCGTCGACAAGCCGGCCGTTAATTAAAAAGTTAAACAAAATTATTTGTAGAGGGAAACCGTTGTGGTCTCCCTGAATATATTATACGAGCCTTATGCATGCCCGTAAAGTTATCCAGCAACCACTCATAGACCTAGGGCAGCAGATAGGGACGACGTGGTGTTAGCTGTGCTCGAGGTGAAGACGAAAGGGCCTCGTGATACGCCTATTTTTATAGGTTAATGTCATGATAATAATCGTTTCTAGACGTCGAGTCTTACACCCCCCGCCCTGCCACTCATCGCAGTACTCTGAGAAGCAGCCGCCAACTCAGAACGTCCTTTTTAGCGAGGGCGCAACTTTTTTGTCTGAAATTCTTTGCCTGCATAATACGCTATTTTTTATAGGTTAATGTAATAATCAATAACTATCAACGTCAGGTGGCACTCGAGTTGATCGGGCACGTAAGAGGTTCCAACTTTCACCATAATGAAATAAGATCACTACCGGGCGTATTTTTGAGTTATCGAGATTTTCAGGAGCTAAGGAAGCTAAAATGGAGAAAAAAATCACTGGATATACCACCGTTGATATATCCCAATGGCATCGTAAAGAACATTTTGAGGCATTTCAGTCAGTTGCTCAATGTACCTATAACCAGACCGTTCAGCTGGATATTACGGCCTTTTTAAAGACCGTAAAGAAAAATAAGCACAAGTTTTATCCGGCCTTTATTCACATTCTTGCCCGCCTGATGAATGCTCATCCGGAATTTCGTATGGCAATGAAAGACGGTGAGCTGGTGATCGGGATAGTGTTCACCCTTGTTACACCGTTTTCCATGAGCAAACTGAAACGTTTTCATCGCTCTGGAGTGAATACCACGACGATTTCCGGCAGTTTCTACACATATATTCGCAAGATGTGGCGTGTTACGGTGAAAACCTGGCCTATTTCCCTAAAGGGTTTATTGAGAATATGTTTGCGGTG
+
<;::;;FJJEJHJJJJHJJDB.'&'@H=@?>AH@CCEIFJJJJIHJJJJIJJCDC4..*)(&&$%&**0117?FHGFFIIEIDDGB+***88.**<9:>JJJIIJHJCCD;;;1////=1002=?@FEB@?>=>AFEJEIJGJJJJJJEDBDJJFJJIGJJGIGJGFJHBDCCJJJJIFJJJFJJJHGJJJJJJJGE*((,1--/8<?GJJJJJIDEJGJEEFFDJJJEJGHHHDDEBB@AEHGJJGJJJHGJJJHH@@@DJGHFIJHEJEGED?=;<462-*('''*FJJJJEIJDABDAJJHEEGGEEEEFJBJHJHJJJJJJCCCCGFEEC:9:95++,,('&$$$&+/13521124B?@>;=0-./CCBCE===:<A??=:;DJJIHJFIBB@@?:10/119:=@FFFBDEJGCC:9;=?C@GB=<;***))*+**/215:DJEJIFJJABFBGEIJGJGJJJHIJHFJIJIJIJJJJJJGGJEDJJJJ?>=<@313370/.-0.,((.,-8A>>AFGJEJIGJJJIEIDH>>>?FC6669@BA9688DIEFE?=JHHGA4333CJJHHFJIJHJGIJJJJJJIBBC@IIJJJIJC=BCFEGGD@JDHHGHJHGJGFFIJJJJCH;B?EE;:8587<>>AABFGJJEEDFJGJAAA?BFJFEFGHGEDDBHGJJJJJJJJIGE?8:04<>CDHJJJHJHHFHCJHJJFC>6955.**(**)/0323366;DHJIDFGGGHHJ<<<<:::>@DJIJHJJIEDEFGJFIEEDEIEJFBDA:7>:JHEFBJJGGJFFJIJEDBCFJJIDCECCJDGC7664:>JHHIJJIJGJJJGDDEGFGHFFFJJJHGFJJJIJGA@*&&&(((7<AADCJIHJIJJJJFIJIGJJJFJEFHJJJJGCBAA-2--3255-,-5799A<=;91))&'2/)()0/17?DDBCGIHHJFJDA?95GBBCDHFCCFCEFDCB@ACBEEEEA@DA>?...4-()085557;=94301112357;A@@BA@;7&&&&1.-*'(,(('(+521121350111DDDFF@???A@?@>?AAC:8676688AFFEGA?FJB@CCDE<;;;AABDEDFFAAABCBC<9/,((,(+-;@F=0002DDDBBBBBCCJEJBBA@@@??B?=-888@@CFECEB@?>>>@BBACEII?>=>BBAADFHGE<;;=B?=96=@A@ACCIHD<963))ABABBBEEGFECECDDEBGJJJHFGHFHBDDBBBAEHE==<=EBDAA=<<<::==@@DDDBBEEGDCDD<444;AJBAB@:::;ECBBCCAACDECDEHJGFFGEJECFBBBDDCDBA@@?>=>>=AE?BBBAAAA@A?75558@5=>FEA?@?@?@?8BD))).:84589<=AD?<84..+&'<??@<<;7BA>>?=>=<=DABC@>>?>=>@@@@?@@?====@A@??>@B???>?EDBEDHCA@CBBAE?===@D@A@A??@ADFGJBA@@AA???>@?>>>>@>===?AFA@8885666966:?@@AAA??=>>??@@@BJB@=>??BB>>=?A=<<;=>??CA?@>@C><99:4=999===>=<===@@>=FIIJDBAB01001.-293.--.1217;;221/,)0.--.///9<=@DFEFFGJJJGF?22.,+?65211(''''&'(;@HJHDGAA,,+(('(+&%$$%$$$%(''%%&&%%%**./-.++0+)''(*+()(++,//0023;:978995=@@A??>><<==G7656:<4455778*((15:=>?A@<=<74'''1B99:@@GGFAF@(''&%%)*325--.7<.<52136667B66:///**)))&&'))+/339=@EDHFHHGJJDCEJJEDABGJJFFIGJJIJJJFGF/./>EFGJJEJJJJJJFHHJFHJJF>=DHGIHHHGHFAA@@992/,,-/<@CBIHJ;:75.../;<9:;98:JEGGJGJEEFHJJGFEDCE;6356/?=A;:9:B6<ACEIIJJHJJJG@AAJFJB<<=<C+++AFFJJJIJDDEDFFDFGGJFIFHIJJJJGJJGJHFFEFIJJJJJGJGDHJJGGEDEJIJJGG?>>?FGJJJFFJJIGJEEIIJFBCEF?>=:9AC<;<DFB6445FJJIIJJIJGJIJGGD@AA@GHJFHFHHFCCFHJJJJJGCCDHJJJIEEJJEJJJHJJEGJHJFFECD865313...077))((-((('(()45.....--+1'((((+9677;BEHHIFIHEGDCCBEJHJIJG@@==?GJ@@??432'''''%%$%$'&&(+((')&%$$$#$$$##$%%%%(*02(&&&&'),.,'%%&&&&'('$##$%%&('%%*-0383.*&%&&+)*)*,%$$#%$%$%%%''(&&((*,.6-,--==;4***+9668?>@@ADECH>>>?HGJGGEEGDFGHHHEJJFAEBGCAC:77;/)''+();<==?EBEHHAA?@?@?E=<;<BAHEEHFHJJGIJGEIGFJEHJHGJIJJJIJJJE@CB<;<C@JEJGJJJJJHJJJJFJGFJHGGJJHHJJIIJIGJIJJJJJJJGGIHIJJJIAA?AJJGDHHIJJJJJJJFFJJHJJJHAACHHDDDDDEIJHJJJJJJGJJHIHFFJIHJJJGJJEFFFJGHJJEBIFEGA655BJHFEJJFJJJJJJJJJIFJJJJJIJIGIGHJJJGJIIFHFF?CA>DHDDCEGJHGEBBEEIJGGJHI>@?@FEA@IJFDHJJJHEFHEJJA>?AEECACI@==5550''(;DFFDEGFHJGJIJIGHECFJJJJJJJHHJGFJJHJ;;;=EEJHJHFJGJIJFJGFFDEJDDEGHFJFHJJHCE<;<>CCDJJFFHFJJJJJJGHIGGEGGFAB=:788CEJHGJJJGJIJDHGJ<<<60058742236>HFCEDFEEB<>CJJHGHJGFG@>=<<=764411.*)''&
@Glass_F3P_1_D3_4_2_44
CCGGACGTACAATCGGTGCCCCGGGATAATATCCTTGACAACAGAGACCGCCAAGTCATCAAGCAAGCCAGCCATTAATTAAAAAGTTAAACAAAATTATTTTGGCAACCGTTATCGTGTTGCTTAAATGTATGCGGCCTTTATGCATCCCCGTAAACTTATCCAGCAACCACTCATAGACCTGGGCGTAGGTCGGGACAACGTGGTGTTAGCTGTACTAGAGGTGAAGACAAGAAAGGGCCTAGTGATACGCCTATTTTTATAGGTTAATGTCATGATAATAATGGCTTGTTGGTAGGTCAGTATCGCCCCGCCCTGCCACTTCATCGCAGTACTCAAGAAGCGGCCGCGAATTCCAGAAATCATCCTTAGCGAACCATTTATGAAATTTTGTAACATGCCTATTTTTATAGGTAATGTCATGATAATAATGACTTCTCAACATTCAGTGAGCACTCGAGTTTAATCGGGCACCGTAAAGGTTGCCAACTTTCACCATAATGAAATAAGATCACTACCGGGCGTATTTTTTCAGTTGTGAGATTTTCAGGAGCTAAGGAAGCTAAAAATGGAAAAAAATCACTGGATATACCACCGTTGATATATCCAATGGCATCGTAAAGAACGTTTTTGAGGCGTTTCAGTGAGTTGCTAAATGTACCTATAGCCAACGGTTCAGCTGGATATTACGGCCTTTTTAAAGACCGTAAAGAAAAATAAGCACAGTTTTATCCGGCCTTTATTTCATTTCTTACCACCTGATGAATACTCATCCGGAATTTCGTATGGCAATAAAAAGCGTGAGCTGGTGATATCGGGATAGTGTTCACCCTTGTTACACCGTTTTCCATGAGCAAACTGAAACGTTTTCATCGCTCTGGAGTGAATACCACGACGATTTCCGGCAGTTTCTACACATATATTCGCAAGATGTGGCGTGTTACGGTGAAAACCTGGCCTATTTCCCTAAAGGGTTTATTGAATATGTTTTTCGTCTCAGCCAATCTCCACGGGTAGCTTCACCAGTTTTGATTTAAACGTGGCCAATTGGGTAAAGCTCTCGCCCCGTTTGCACCATGGGCAATTGTTATCGCAAGGCGACAAGGTGCTGATCCGCTGGCGATTCAGGTTCGTCATTCCGTTTGTGATGGCTTCCATGTCGGCAGAATGCTTAATGAATTACAACGTATGCAATAAGTGGCAGGGCGGGGCGTAATTTGATATCGAGCTCGCTTGGACTCCTGTTGATAGATCCAGTAATGACCTCAGAACTCCATTCTGGATTTGTTCAGAACGCTCGGTTACCAGCCGGGCATTTTTCCTTTGGTGAGAATCCAAGCCTCGAGCTGTAGGACCGATTTACTGGTCTATACTTCAGATTGATTTAAAATTTCATTTTTAATTTAAAAGGATCTAGGTGAAATCCTTTGATTAATCTAGTGACCAAAATCCCTTAACGTAGAGTTTTGGTTTCCACTGACGTAGGACCATAAGGGATTCAAAGGATCTTACTTTAAATCCTTTTCTGCGCGTAATCTGCTGCTTGCAAACAAAAAAACCACCGCTACCAGCGGTGGTTTGTTCAAATAAGAGCTACCAACTCTTTTCCGAAGGTAACTGGCTTCAGCAGAGCGCAGATACCAAATACTGTTCTTCTAGTGTAGCCGTAGTTAGGCCACCACTTCAAGAACTATATAACATCACCTACATTACCTCACTCTGCTGATCCTTCTTTAGTGGCTTGCCAGTGGCGATAAGTCGTGTCTTACCGGGTTGCAACTCAAGACGATAACCAATAAGGCGCAGCGGTCGGGCTGAACGGGGGACGTTGCACACAGCCCAGCTTGGAGCGAACGACCTACACCGAACTGAGATACCTACAGCGTGAGCTATGAGAAAGCGCCACGCTTCCCGAAGGGAGAAAGGCGGACAGGTATCCGGTAAGCGGCAGGGTCGGAACAGGAGAGCGCACAGAGGGAGCTTCAGGGGGAACAGCTGATTCTTGATCGTCCTGTCGGGTTTCGCCACCTCTGACTTGAGCGTCGATTTTTGTGATGCTCGTCGGGGGGGCGGAGCCTGTGGAAGAGCACGAGCAACTCCAGCCTTCGGTTCCTCGGCCTTTTGCTGGCCTTTTGCTCGTGTTCTTTCCTGCGTTATCCCCTGATTCTGTGGATAACCGTATTAGCCTTGAGTGAGCTGATACCACTCGCCGACAACCAAACAACCAAGCACAGCGAGACCGTGAGCGAGGAAGCCTGCATAACGCGAAGTAATCTTTTTAGGTTTTCGAAAAAAAAAGGGCAGGGTAACGTACTTGCCTTTTTTACCGAATTAACAGCTACTGACGTAAGACCGGCTAGCGTCAGTTTCACCTGTTTTACGTAAAAACCCGCTTCGGCGGGTTTTTTACTTTGGTCATCGAGTGATTACAAAGCAAGCAGAAAGAAAAAAGGCGACAGATTACTTGTCGCCTTTTTTCCTAACTAATGTAGGTGGCGGGCTAGCATTTCATGGTTTGTTGGTCAACCACCACCGTCTCGTCATACAGTACAAACCCCGACGTGCACAGCTGTCACCGGATGTGCTTTCCATTACTAATCAGTACCATGAGGACGAAACAGCCTCTACAAATAATTTTGTTTAAGAATTCATTAAAGAGGAGAAAGGTACCATGAGTAAAGGAGAAGAACTTTCACTGGAGTTGTCCCAATTATTCTGAATTAGATGGTCATGTTAATGGGCACAAATTTTCTGTCAGTGGAGAGGGTGAAGGTGATGCGACGTGAAACTTACTTTTAAATTTATTTGCACTACTGGAAAACTACCTGTTCCATAGCCAACGCTGTCACTGTTTTGGGTATGGTGTTCAATGCTTTGCGAGATACCCAGAATCATATAAAACAGCATGACTTTTTCAAGAGTGCCATGCCCAGAAGGTTATCTACAGAAGACTGTATTTTTCAAAGAAGTAGACGGGAACTACAAGACACGTGCTGAAGTCAAGTTTGAAGGTGATACCCTTGTAATAAGATGCATTAAAAGGTATTGATTTTGAAGAAATGGAAACGTTGTTGGACACAAATTGGAATACAACTATAACTCACACAATGTATACATCATGGCAGACAAACAAAAGAATGGAATCAAAGTTAACTTCAAAATTAGACACAACATTGAAGATGGAAGCGTTCAACTAGCAGACCATTATCAACAAAATATCTCCCAATTGGCGATGGCCCTGTCCTTACGACAACCATTACCTGTCCACACAATCTGCCCCTTCGAAAGATCCAACGAAAAGAGAGACCACATGGTCCTTCTTCATTCTAACAGCTGGGATTACACATGGCATGGATGATCTCTACAAATAAAAGCTTGATATCGATTTCCTGCAGCCCGGGGGATCCCATGGTACGCGTGCTAGAGGCATCAAATAAAACGAAAGGCTCAGTGGAAAAACTAGGCCTTTAAGTTATCTGCTTGTTTGTTGGTAAAACATTATTCCTCGTAGGACAAATCCGCCGCCCTAGAATCGAGTGGCGCCTGCAGACGTGAAAAAAAGCGGCGGTAACCTTATT
+
+(&')*,,,,+,/*(&&%')'&&,,(-((()-,,.+''<((()''*-+('&'**''&&&&'''())1243447=?@?DCCDFGJJFB?8=?2/031('%%&(0*'%##$%%%''(('(&'(&(.,('()('')%&(*((&&*%,(()*&%&**0/1922229896553443211*''&&***1(()*''%$$%$$%&),+++188<JCJFBDCJ66011...088666/.-**&&*38<DEDC,,,,.399779943447?>@?@AC@323****3--.-33///&%$$%%'&%%%$##$%$$$$'*+.6==4444E;:8654-'(6611004222/&&&(66D?>??CA....0)*+,**.$'&&''('&&&%'&%&%#$*+.&%(++--,(%%&(()(**+49>@AECD8877-.,+/((2.//&&&&%%%$$%%%)%&**-*(%%&'*-,+,.40-,+++*()/05457**)'+..-.-+-(&''+56=?<89;5421.)//545-+0++45657:79?A3333<7474%$$$%''&&%%%'***+1320,-/.0/33311/244410/1((,:99;6799)(()31/-.-58599,,,,..))*5:;;;;:C9777;A?>=3122257''(,,'''&')))(&&',,01***,-+$$$#$%&&(('')'(&&%&),0129C7551100044667:8747.-,''()1=;64666/-''&'('()566;8737479;:31.*)('+(&((&'''''':9<01/,'''&*++069;<::96785666=:;;112;73--.-++++&&&)-116/,,,>GJCDDCJJFJGAFB::6---31/-.<B??;>>@ED@@?<>>?GIJFEFEJJIJJJIJJJGJHHEA@?@====BFDH===;EJFCEHJGJHJJDGJHEBEJJDJHEFJDEHGJEJ<:8@B<97.,++..-.;D@@ADFGDDBCHIJHEJ:9GIJGJIJ--,**(,.125447<,++,61///****)(%&%&&&,3,(%%')1433668<7,,,+20-.<650010/,+(&''*,*)'))()'',098644?9644665+,,121)'%%&$('%&(*;=>5444@=?A==7310+*).//343665265633.++'&&&%'+,-/--&&-063345@AGJFC@?@FJJFBA?8766F>A??<03...'*)&((112////799257:=FEEJJIJHIEJJFFHIJ988:<BA1112=::::77822105=5)(((54568;E>>=>?>=>?CCFD<10)(*,04466--*('&&((('&&%&&'&&$$'&'&)('&'((')'&'(''56332//.*))''&&'))).:>?D&&&&*3&&%&(-/0&&&&''*))*+))((**+/002'((/'''+/.//./,-),,),,57('&%'&&*20//('',/,4*))'&)-)(''('(,+*+3>=<<7<?6@C88-*()*+-1'&&',(*')++5../.--/28))&%&%&%''%$%%'/,,,++&%&')%%&%'(''9<;;;=DC?A@AI>=<=@<2331AC?@@888=;54463432459;?@EA9985''')0//*-(('))).,,::;A>ECCCBFJEFFFFDDIJHJJFHDHIJHIFJJJJFEJJJGB@AAGDHFHIJJGCD<==.977::HFFFHAJ====DFJDE=<<7772.-)''(&'####'&&$%&%&'''%''10144+'&&*+'&&%$%'(((&'+(%$%%&'''%&1/222<;:33*))*,01)))),,01*.,&+)'%%%&))1131***)(&$$%$%'&')+.***'&&&&&'-6+++)&%'3)+&''*$%*+22213576<=>;78>JF<<<=<<;<;CD9990<<=?:::A@CEFICDIIFHGEFGHCCC999:@JIJGJHFHGGEE@=2,3213@FBACFGJJ;;@@CICCD@CAAB<<<<B@BCBBDGJECB=BBBGBBCBBC>???0../>CBA?>>92223<>?31'&&&$$$$$&(&'*****87;;8761';9789;8BC>@=1023879972220008>@DDAA@@AAB?550(((483,''&%(%&+--,(''(('&&&''(()-+++***)+/-%$$&'(*(''''*,01115A=<<=@D@;645-***/8--4++3.43.*)'1127981,&'&'')((48766522.-*''()/4+4458ABCB321/1,'$$$%'.-,*)))(&'')***&%**'((..7////1-),+1123223(<20000034:;???;;;<E//.(((*+)%%%$%'+'%%&*.+)+4::653///45('&&'$$$%%%%%)((,.'&&%%%$%##$#$$$#$%$%%$%%%%'+,%.:A<::996--,-<1DEFGFEEIGFC@A@AEJGGDD??<=.9;<988681454)&&&(*6<4342555@ACBCACDFFFE777793-,-/49BEJDAB@43313..-*))'&&&'))()))-2278''+,-,+$$$$'(5@?32229.'''&&$$%%%%+.2'%$$$%$$$$)('(&('%&%'&$%)--.132201003-&&'&-,-0-,-.8889:<CBDA?BFGB?=7432-,&%&&&''(.+***'&$$%&(,0562117:6556:;::;ABCFFJEJCCA=<96<::767&''''*341/2/857:7994444=AEDJ002654445465442220145785332333*).*0-,,*++-0042000//1***+/-*,34333223252227695410113322444876211624210/)(&$'''(3+(()0-,/..2335700,*(-./014676676755222/54311.6'&&',+)(()'))(((),*+71213002345444477555483/)&&')''((,'%&&*))((&%%+-////1-*(((*/4---,.00113--+*++''&',23556(&&')))*+,%%%%%&,)).)&&''--,(&&(+**,.302224222130...16456677643336643342((('&%&'*%&%$%%%%%''%%%'(14865333455557911002.,+),+00/,--,,,'23345))+*3010234/..7;;;78<>??FCDCCEED;;;=>@*))))ECBBDBCCB544DC10/.()2)+((()1/,-+/,&&++,,,%$$%&''(+'''%*-)''('(-1---2,,,,3//?@ADDF?@?ADD===8777:5011-.)*7)@<??544/00044&&$%*)%'%%%%').---.2:;==763477--..22145<>9+10110(('(*)+*,+.:9/007/--.>773344741++,()'&$+*+22,+-,-.012..888:<<=BEAA@?////<::=<211154472))*+(''1(&&&*)&((()+,-/,)58ICBAEFC?;<<DCEHCACBBH@>>>@GDGAD@@BACCJD<<;AHA=>9-)))-,--,.(($$$$)22.'&$&+')&%$##%),--(/.,,-'((**%$$#%&&')'''%&&)))*1:/.++,+,,-?8.,--1+++.,,,--,,,/237;33('''0993-+()((('()'&%&%'&
@Glass_F3P_1_D3_4_2_45
TCCAGTGATTTTTTTCTCCATTTTAGCTTCCTTAGCTCCTGAAAATCTCGATAACTCAAAAAATACGCCCGGTAGTGATCTTATTTCATTATGGTGAAAGTTGGAACCTCTTACGTGCCCGATCAACTCGAGTGCCACCTGACGTCTAAGAAACCATTATTATAATGACATTAACCTATAAAAATAGGCGTATCACGAGGCAGAATTTCAGATAAAAAAAATCCTTAGCTTTCGCTAAGGATGATTTCTGGAATTCGCGGCCGCTTCTAGAGTACTGCGATGAGTGGCAGGGCGGGGCGTAAGACTCAACATAAGAAACCATTATTATCATGACATTAACCTATAAAAATAGGCGTATCACGAGGCCCTTTCGTCTTCACCTCGAGCACAGCTAACACCACGTCGTCCCTATCTGCTGCCCTAGGTCTATGAGTGGTTGCTGGATAACTTTACGGGCATGCATAAGGCTCGTATAATATATTCAGGGAGACCACAACGGTTTCTCTCTACAAATAATTTTGTTTAACTTTTTAATTAACGGCCGGCTTGTCGACGACGGCGGTCTCCAGTCGTCAGGATGATAAGGACATAAATAGTACGTCCGGCAATTAAAAAAGCGGCTAACCACGCCGCTTTTTACGTCTGCAGGCGCCACTCGATTCTAGGGCGGCGGATTTGTCCTACTCAGGAGAGCGTTCACCGACAAACAACAGATAAAACGAAAGGCCCAGTCTTTCGACTGAGCCTTTCGTTTCTTTGATACCTCTAGCACGTACCGTGGATCCCCCGGGCTGCAGGAATTCGATATCAAGCTTTTTATTTGTAGAGATCATCCATGCATGTGTAATCCCAGCAGCTGTTACAAACTCAAGAAGGACCATGTGGTCTCTCTTTTCGTTGGGATCTTTCGAAAGGGCAGATTGTGTGGACAGGTAATGGTTGTCTGGTAAAAGGACAGGGCCATCGCCAATTGGAGTATTTTGTTGATAATGGTCTGCTAGTTGAACGCTTCCATCTTCAATGTTGTGTCTAATTTTGAAGTTAACTTTGATTCCATTCTTTTGTTTGTCTGCCATGATGTATACATTGTGTGAGTTATAGTTGTATTCCAATTTGTGTCCAAGAATGTTTCCATCTTCTTTAAAATCAATACCTTTTAACTCGATTCTATTAACAAGGGTATCACCTCAAACTTGACTTCAGCACGTGTCTTGTAGTTCCCGTCATCTTTGAAAAATATAGTTCTTTCCTGTACATAACCTTCGGGCATGGCACTCTTGAAAAAGTCATGCTGTTTCATATGATCTGGATATATCGCAAAGCATTGAACACCATAACCGAAAGTAGTGACAAGTGTTGGCCATGGAACAGGTAGTTTTCCAGTAGTGCAAATAAATTTAAGGGTAAGTTTTCCGTATGTTGCATCACCTTCACCCTCTCCACTGACAGAAAATTTGTGCCCATTAACATCACCATCTAATTCAACAAGAATTGGGACAACTCCAGTGAAAAGTTCTTCTCCTTTACTCATGGTACCTTTCTCCTCTTTAATGAATTCTTAAACAAAATTATTTGTAGAGGCTGCGTGCCTCACGGACTCATCAGACCGGAAAGCACATCCGGTGACAGCTGTAGCATTCGGGGTTTGTACCGTACACCACTGAGACCGCGGTGGTTGACCAGACAAACCACGACGCTAGCCCGCCACCTAAGTTATGAGTCAGGAAAAAAGGCGACAGAGTAATCTGTCGCCTTTTTTCTTTGCTTGCTTTGTAATCACTCGATGACCAAAAGTAAAAACCCGCCGAAGCGAGTTTGCGTAAAACAGGTGAAACTGACGCTAGCCGGTCTCTTCGTAGCGGCCAGCTGCAGTCCGGCAAAAAAGGGCAAGGTGTCACCACCCTGCCCTTTTTCTTTAAAACCGAAAAGATTACTTCGCGTTATGCAGGCTTCCTCGCTCACTGACTCGCTGCGCTCGGTCGTTCGGCTGCGGCGAGCGGTATCACTTCACTCAAAGGCGGTAATACGGTTATCCACGGAATCAGGGGATAACGCAGGAAAGAACATGTGAGCAAAAGGCAGCAAAAGCAACCGTAAAAAGGCCGCGTTGCTGGCGTTTTTCCACGGCTCCGCCCCCTGACGAGCATCACAAAAATCGACGCTCAAGTCAGAGGTGGCGAAACCCGACAGGACTATAAAGATACCAGGCGTTTCCCCCTGGAAGCTCCCTCGTGCGCTCTCCTGTTCCGACCCTGCCGCTTACCGGATACCTGTCCGCCTTTCTCCCTTCGGGAAGCGTGGCGCTTTCTCATAGCTCACGCTGTCGCAACACATTCAGGTGTAGGTCGTTCGCTCCAAGCTCGGGCTGTGTGCACGAACCCCCCGTTCAGCCCGACCGCTGCGCCTTATCCGGTAACTATCGTCTTGAGTCCAACCCGGTAAGACACGACTTATCGCCACTGGCAGCAGCCACTGGTAACAGGATTAGCAGAGCGAGGTATGTAGGCGGTGCTACAGAGTTCTTGAAGTGGTGGCCTAACTACGGCTACACTAGAAGAACAGTATTTGGTATCTGCGCTCTGCTGAAGCCAGTTACCTTCGGAAAAAGAGTTGGTAGCTCTTGATCCGGCAAACAAACCACCGCTGGTAGCGGTGGTTTTTTTTGTTTGCAAGCAGCAGATTACGCGCAGAAAAAAAAGGATCAGCAGAAGATCCTTTGATCTTTTCTACGGGGTCTGACGCTCAGTGGAACGAAAACTCACGTTAAGGGATTTTGGTCATGAGATTATCAAAAAGGATCTTTCACCTAGATCCTTTTAAATTAAAAATGAAGTTTTAAATCAATCTAAAGTATATATGAGTAAACTTGGTCTGACAGCTCAAGGCTCCGGATTCTCACCAATAAAAAACGCCCGGTGGCAACCGAGCGTTCTGAACAAATCCAGATGGAGTTCTGAGGTCATTACTGGATCTATCAACAGGAGTCCAAGCGAGCTCGATATCAAATTACGCCCCGCCCTGCCACTCATCGCAGTACTGTTGTAATTCATTAAGCATTCTGCCGACATGGAAGCCAGTCACAAACGGCATGATGAACCTGAATCGCCAGCGGCATCAGCACCTTGTCGCCTTGCGTATAATATTTGCCCATGGTGAAAACGGGGGCGAAGAAGTTGTCCATATTGGCCACGTTTAAATCAAAACTGGTGAAACTCACCCAGGGATTGGCTGAGACGAAAAACATATTCTCAATAAACCCTTTAGGGAAATAGGCCAGGTTTTCACCGTAACACGCCACATCTTGCGAATATATGTGTAGAAACTGCCGGAAATCGTCGTGGTATTCACTCCAGAGCGATGAAAACGTTTCAGTTTGCTCATGGAAAACGGTGTAACAAGGGTGAACACTATCCCATATCACCAGCTCACCGTCTTTCATTGCCATACGAAATTCCGGATGAGCATTCATCAGGCGGGCAAGAATGTGAATAAAGGCCGGATAAAACTTGTGCTTATTTTTCTTTACGGTCTTTAAAAAGGCCGTAATATCCAGCTGAACGGTCTGGTTATAGGTACATTGAGCAACTGACTGAAATGCCTCAAAATGTTCTTTACGATGCCATTGGGATATCTGGT
+
FJIIFDGACB??@@IJJFF?@@AJDDABBAJJJCHJICIC@@>?BA?A@@HJGJJJEDIJJJJJHJGJEEFGJJFD===>CB;;=<D>>ECJ:::<JJCJFHBC?IJEHDEJA@***+783222A@AIB3333EEEAHHJHIJCBBFHHEJJJJIHGIGGJDA0.--////015<=E>>>>AJJJHJGJGJHDJBA222245+*-((55(%'-)**6FIFJJJFJIC@@51?;?BHJJJJJFJJEJJDEDIJIJJJJJGJFFHGD@;B67?BEJ@445DC:00001:<?DCGJEBBJIHICB@ACDB+++++():<??EHCEGHEFDJIGFJJIJGJFHCIEFDDBD?@B?950197842323=EEIAJJEC::::@@CJDJA@??=>?AAFEFJGJJJJJIJJFEJEEDGHHHJHJJJJIGGJJGIFA?))((('''&&%$%&&%%%&(*(,+,=BEGIJJFJHDHJJFFJGFJJHJGDCB8:?CJEHJJFDFCFF<;;<C90-,-02499:=??DJJJIBEJDJFGGJIJIDBIFJJIGFEBC@@HDJ=:;<DGGBCC>>><=9/)&$$)0012434'&&'.../&%&&&&'%%%%&%'023339999BAAJIGIJHEGFJGJF7768:24.)))))*566<GJJEJJJIJECD?956:<>;<=@JGJIFEACBHFEFDFGHEFEHJJJJIJFEIJFJGEEEEGJGFFFGEJJHGFHHDCBHFEJJJIGDAJ?02336:844;:@E?,+**;+((),38(&&))),,,***-..-((()*,0026<:>>AJIJABDDIEJJEJJEGC;;;;A085533786200./00/''')2*)+%%&')-)).-/1/5@ABDCDCCCCCBDCIDJGFJHEBIJHFJIGEEFFJGE@?@EECCB?@??BBA==@8ABAFGJHJDDBAA==83ACCEDFHJGGDEDJJHJ@@BAJDFDJJFCB:99:JIJJC@@@>A@CFFGGEGGJJIJJDAACJFJIHJEFJDCD=>>?CDD2110++'(BEHJFJEEDFEHGFFEGHDJ;<764279698771))'')*39BAABBHEDDCBDEJFEJJGGGEEACDBCCCFJFIEEDDADEDCECDFDGCBABGHFFHJJFDHECCEJJJJEF?A@;ACDB>A<HJEGGFJJIJHCBBAJJJIFJ@;;;@CEB8878GDDHGHIJFJCC?>%$%&&53/017::DJEDBAABIGJEGJ==<<=JHCIHEJHJJF('''IJGEA@;<B?@@HCJEHEDFCECABCCJA@@@FDDCCDGHIIIGEGJIJJHGGHJJGFBIB8+++*+''&&%%%&%&'(335>>CHHHJHJFFJJHGJJJIGJIEEHHIHJJIJIFEJJJJGJFGGHJJIJJJFJFGJIHJIJJJJAHJIJJIFFJGHJJJJJJJFIJJJFHFEHJGGA/IDJJHGJIJIJGJDD;7688:=/.-0>BFBBC,+''38'''(2,++,-==7?G77776445HIGHEG0.---0-**),+++EJDJDFGFHGJHJGFGFJHJJHGFJJIJJJHJ5556HGGJHGJJJJHIFJHFGFGGFHFDGHEGFJJJEJJJJJFGHJ=:'&&&(&((&$$&&&&'(*/478;0//017434176:BAA??AEHGGFJGEJGDGFB?&%%(()')//JGFJDFBDB=A,,,.0-...48<?A>JJJJIFJJJCBA@D<<;;>HFAA@@FFHHJJJJJFEEHJFJECHFJGJ@877,,,,78AIEIEFE@AA?=;<>@ABABBA;663343/DH:7685ECCCGJHJJJGIJGJJJJJJJJJJJIHIGIJGIGJJJJJ??>>??@C5/.--5,+++433DBA@B?B00EIEDJJIIEFHJB<97//*)*))+,075778-*().3//.*****+-.:::888<@>>DFHGEJGJIDFCHHFH;=?66=820525568>-,,,HFEECCABFDJHJJJIJIG>=DCDJJIJJHJJJFJJJFJJGEA><;9::5223;99<>?@?<?;665<===<;733''&&&%&7=?EJJJJJHJJEDDDGEIAHDDDJ?A.../))-,-0JFF9998>;=?AGGFJJC=>><;<<@//1542/'&%%(*,,&$$%(((-.1JDDIJJGFEEHJJG=>==FC?>BA>5?(()??<888;8>=9:;8889JHHFJIJJGGDCDHEJJJG>=:;BEGJHEGIDJHJFHHB>*))&)459<<CIJHJIJJJEDFJEGJBEAA?CJEGFIJCB644>?6667EBAA=<;@DBAB@EDC?BCGJJ@EIGGHFBBBHJHGJEICBCDJIJJHAHFFJJGEDDIJIJHIJIJJJJJHEJD:;IHJJFJJFED@77,)(''&%%%&))4)))FDJEJIDCFFBGCC@@:-++,*+++>IJDA7'&&&&%%%&')12.-..--.8<A??HGJFJFDJIJFBFJJJIFGJJIJJJGJIJJFJJJJJHJJJJGJJIJJIJJHFHFGJFGFBB@544499100..01>AEGIJJEJHJJHJGHHFIHGIJHFJJIEFD<:::AGIDGJJJJJJJJFC=>>@IHHJJHJB>?;:/0>@CDHGFJJJJJJJEGJJJIFGJJHEDEFJJHIJJJJJJJJJJJJGGJIJJ@?=:;FFB<65778@AA?=<>?BDJJJII@=<:<?BEDDDEDGEDHJGF::;<CGHGJIJEIJJJ?=4=CCBEFBDEC@F/,+,..<;<887385555?9782-.2454/-,+(&%&%%(&%)'%%&(&)66>89:7879777FI@@@CJAAB75450000JBDFGJIJHFDHJGJJJIJFJJEEIDGFJJGJJFFDBEJDGJJJFEAE@=9.)111-)'''*87:<=>9:1CCIJJJJFJJIJJJJJHHFJEFJGJJIJJJJJJJJJJGJJJJJIJJJHHHJJJJDDBA=('')54**(''&'(''*?A=>>?ECAGJIHIJHAACDIJEJJJA=>>@A@;<::=A====DIFEJJJJIIJJIJAA@@H><<<@A@;;9811..((((*..-+)))06<==>AAFGFHFJHHFHJJJJGIJIJJJHEGJIJGHGHJJJJJJJIJJB==?F?E>>>A:99769>;:;@>A@@:0///200/,++++,++-888ED>>>?@?AC;013585798:@BJJIJHFGHJ@?>>B@@@I?IDEJJGJJGJJGJJJJFEEBCCFJGJJFJFJEFHFCBCGJJ864332;65469:9::7778JJCGFJIEICBACJFJJJ7777JJJGFJ9666658898>?<<<;1.-++,...IJJ@??CGIGEGHJJFIJHD=AG<<=IJJGJDBEBED::FJGJJCGGIJFJJGFJJFIFIGJHJJGJGJIJGJHHJHJHJGFHIHFHHFJFJJJIHJJGJJGHJGJ;810..12BGJGHFFJJJHH101.000@@GFCDDDJJFGIJJJEEFHIGHGJJJJJJIJGJHHHHJAA2-DDCJGHFJJGJIGJJIGIGJ754466AHFJJGIGIIJJJGJJJJGJGHJJDCDIBA@@AFIJHHJHJJJJJIIIJIIJIICDEJDHDEEJGGEGJ9888@@EDG>423?6EFJHIJJJJHJJJGIIJGE:::;;-)0:;98:=<887=>>>DFHF@@?AJJGIGJJEIECEEBA9777=JJ@@A@JEDDJFEJJDCADCC>966;?322----700('&&%
@Glass_F3P_1_D3_4_2_46
CCCGTCATCTTTGAAAAATATAGTTCTTTCCTGTACATAACCTTCGGGCATGGCACTCTTGAAAAAGTCATGCTGTTTCATATGATCTGGGTATCTCGCAAAGCATTGAACACCATAACCGAAAGTAGTGACAAGTGTTGGCCATGGAACAGGTAGTTTTCCAGTAGTGCAAATAAATTTAAGGGTAAGTTTTCCGTATGTTGCATCACCTTCACCCTCTCCACTGACAAATTTGTGCCCATTAACATCACCATCTAAAATCAACAATTGGGACAACTCCAGTGAAAAGTTCTTCTCCTTTACTCATGGTACCTTTCTCCTCTTTAATGAATTCTTAAACAAAATTATTTGTAGAGGCTGTTTCGTCCTCACGGACTCATCAGACCGGAAAGCACATCCGGTGACAGCTGTGCCAACATCCAGGGGTTTGTACCGTACACCACTGAGACCGCGGTGGTTGACCAGACAAACCACGACGCTAGCCCGCCACCTAAGTTATCGGCTACGAGAAGGAAACATGATGTTGACACCTTCCTTTTGCTGGCTTTGTAATCACTAAAATCAACCCAAAAGTAAAAACCCTGAAGACGGGTTTTTTGCGTTTGAAGCCGGTGAAACTGACGCTAGCCGGTCTACTGGTCGCGGCCGCTGCAGATCCGGCAAGGTGTCACCACCCTGCCTTTTTCTTTAAAACCGAAAAGATTACTTCGCGTTATGCAGGCTTCCTCGCTCACTGACTCGCTGCGCTCGGTCGTTCGGCTGCGGCGAGCGGTATTAGCTCACTCAAAGGCGGTAATACGGTTATCCACAGGAACCAGGGGATAACGCAGGAAAGAACATCTGAGCAAAAGGCCAGCAAAAGGCCAGGAACCGTAAAAAGGCCGCGTTGCTGGCGTTTTTCCACAGGCTCCGCCCCCCTGACGAGCATCACAAAAATCGACGCTCAAGTCAGAGGTGGCGAAACCCGACAGGACTATAAAAATACCAGGCGTTTCCCCTGGAAGCTCCCTCGTGCGCTCTCCTGTTCCGACCCTGCCGCTTACCGGATACCTGTCCGCCTTTCTCCCTTCGGGAAGCGTAGCGCTTTTTCATAGCTCACGCTGTAGGTATCTCAGTTCGGTGTAGGTCGTTCGCTCCAAGCTGGGCTGTGTGCACGAACCCCCCGTTCAGCCCGACCGCTGCGCCTTATCCGGTAACTATCGTCTTCCATCCAGCCCAGTCGGCACGGTTTATTCGCCACTGGCAGCAGCCACTGGTAACAGGATTAGCAGAGCGAGGTATGTCAGGCGGTGCTACAGAGTTCTTGAAGTGGTGGCCTAACTACGGCTACACTAGAAGAACAGTATTTGGTATCTGCGCTCTGCTGAAGCCAGTTACCTTCGGAAAAAGAGTTGGTAGCTCTTGATCCGGCAAACAAACCACCGCTGGTAGCGGTGGTTTTTTTGTTTGCAAGCAGCAGATTACGCGCAGAAAAAAAAGGATCTCAAGAAGATCCTTTGATCTTTTCTACGGGGTCTGACGCTCAGTGGAACGAAAACTCACGTTAAGGGATTTTGGTCATGAGATTATCAAAAAGGATCTTCACCTTAGATCCTTTTAAATTAAAAATGAAGTTTTAAATCAATCTAAAGTATATATGAGTAAACTTGGTCTGACAGCTCGAGGCTTGGATTCTCACCAATAAAAAACGCCCGGTGGCAACCGAGCGTTCTGAACAAATCCAGATGGAGTTCTGAGGTCATTACTGGATCTATCAACAGGAGTCCAAGCGAGCTCGATATCAAATTACGCCCCGCCCTGCCACTCGTTGTACTGTTGTAATTCATTAAGCATTCTGCCGACATGGAAGCCATCACAAACGGCATGATGAACCTGAATCGCCAGCGGCATCAGCACCTTGTCGCCTTGCGTATGATCTTGCCCATGGTGAAAACGGGGGCAAAGAAGTTGTCCATATTGGCCACGTTTAAATCAAAACTGGTGAAACTCACCCAGGGATTGGCTGAGACGAAAAACATATTCTCAATAAACCCTTTAGGGAAATGGCCAGGTTTTCACCGTAACACGCCACATCTTGCGAATATATGTGTAGAAACTGCCGGAAATCGTCGTGGTATTCACTCCAGAGCGATGAAAACGTTTCAGTTTGCTCATGGAAAACGGTGTAACAAGGGTGAACACTATCCCATATCACCAGCTCACCATCTCTTTCATTGCCATACGAAATTCCGGATGAGCATTCATCAGGCGGGCAAGAATGTGAATAAAGGCCGGATAAAACTTGTGCTTATTTTTTCTTTACGGTCTTTAAAAAGGCCGTAATATCCCAGCTGAACGGTCTGGTTATAGGTACATTGAGCAACTGACTGAAATGCCTCGAAATGTTCTTTACGATGCCATTGGGATATATCAACGGTGGTATATCCAGTGATTTTTTTCTCCATTTTAGCTTCCTTTAGCTCCTGAAAATCTCGATAACTCAAAAAATACGCCCGGTAGTGATCTTATTTCATTATGGTGAAAGTTGAAAACTCTTACGTGCCCGATCAACTCAAGTGCCACCTGACGTCTAAGAAACCATTATTATCATGACATTAACCTATAAAAATAGGCGTATCACGAGGCAGAATTTCAGATAAAAAAAATCCTTAGCTTTCGCTAAGGATGATTTCTGGAATTCGCGGCCGCTTCTAGAGTACTGCGATGAGTGGCAGGGCGGGGCGTAAGACTTGACGTCTAAGAAACCATTACTATCATGACATTAACCTATAAAAATAGGCGTATCACGAGGCCCTTTCGTCTTCACCTCGAGCACAGCTAACACCACGTCGTCCCTATCTGCTGCCCTAGGTCTATCGTTGGTTGCTGGATAACTTTACGGGCATGCATAAGGCTCGTATAATATATTCAGGGAGACCACAACGGTTTCCCTCTACAAATAATTTTGTTTAACTTTTTAATTAACGGCCGGCTTGTAGACGACGGCAGTCTGCGTCGTCAGATAGTCCGGGCATCGATCGTACGTCCGGCAATTAAAAAAGCGGCTAACCACGCCGCTTTTTTACGTCTGCAGGCGCCACTCGATTCTCAGGCAGCATTGTCCTACTCAGGAGAGCGTTCACCGACAAACAACAGATAAAACGAAAGGCCCAGTCTTTCGACTGAGCCTTTCGTTTTATTTGATGCCTCTAGCACGCGTACCATGGGATCCCCCGGGCTGCAGGAATTCGATATCAAGCTTTATTTGTAGAGGAATCATCCATGCCATGTGTAATCCCAGCAGCTGTTACAAACTCAAGAAGGACCATGTGGTCTCTCTTTTTTGCGTAAGGGAATCTTCGAAAGGGCAGATTGTGTGGACAGGTAATGGTTGTCTGGTAAAAGGACAGGGCCATCGCCAATTGGAGTATTTTGTTGATAATGGTCTGCTAGTTGAACGCTTCCATCTTCAATGTTGTGTCTAATTTTGAAGTTAACTTTGATTCCATTCTTTTGTTTGTCTGCCATGATGTATACATTGTGTGAGTTATAGTTGTATTCCAATTTGTGTAGAAGAATGTTTCCATCTTCTTTAAAATCAATACCTTTTAACTCGATTCTATTAACAAGGGTATCACCTTCAAACTTGACTTCAGCACGTGT
+
CBCBJHJHJJJJJHJJHEFEI>=<;;<BFDJFBFFFJJGJJJJJ@>>=@754/./,(')*'/22GJFGECGIJEHJIJJJJ<<8899GJIGHJJCCBCHIJJJHJIDABBFJGHHHJJJJJJIJJJJJGJGIJIJIJJJJJJJJFHHJFIAAAAJJJJJJJGHJJHEFIJGIHJFJIJJJJIJJJJJJJIHJGJJJEIJHJHIJEGJGHIGJFJJJJHJJDIJHJIIF/-?DEJJGGJHJFFFDDG((()./**()(()*-((../65=ACEIG)))*<;::==CDHGFJJGJHIJH@?ADADJIDJGJFGBA>BFAJJGJEJJ;3FJGEIEJJFGDDGJHJJGJJEJJHJGIJJJJIGJIJA4/..0><=FCGEDIDGFDB@?B@9EDEJJH;:11100005CC::9954+*'%$#$()((())87798=BBDCEBA@AGGEC?@AJJIEGJGJJJGIIIJJFJHHEFJDJJJBDBBFJJEJHHIEIHIJD;76:=5;,)(('%$####'''(,+'&%%')'''%&+(((',%%%%0/'&&&'&&*0++++-/)((&&&&'&%%%'($%&**)&&&++)'&%&&%&'&&(--/..+*(%$%&&%%'&%%%%&8@B@?91-+)''&&)*-...335=&&&&&&&////.-.244,&&'-,,'''38@?@@?ECBCDGFG<5BA@H::;:366444245:EGBBB5>>>:JDGFJJJJFJFJIGJJFGD@A@CJJJIGEGECIJJIJIJJJJGJEJJJJJHJJD@@>6555/03222335>::JIJHJIJIHJJJHIGEECFFJFJJJJJ=:31501(()*?>7555-,*++*,--))()(&%'%'&&).4444EDGEHHJGEJJJJJJ99797?..9JFHHJJJEJJJEGJJHJJFJJGJFEAJBACHJFH@ABB?GJA666==>ACCHGIJJJJJJIFJFIJJJJGHHHGDGJJGJJEHIIIGDB322+*).224E8+**)/)*8'&&'-672/7@FJJF<G922**6.@@BFIJHFJJJJHGEJCJA@A@JHGJJGGFIJJJFJJJJJJGJFHCFFGGIDEJECCFH>?@AFJGJ65../0222*)((-9EJJJJJHJJJJJ;;;;GEGEBAA@DE>>=<6111.*(&'()-/.../36966;IJJEC@:99<3344BBCIFBCE4))*0=9989211,))+((=:<EFJJEHJJGEF7667BB+*****1)%&'))('&%$%%$$$(233(%%','-''0BHJJEFHIHED=>IGHIJHJJGFDHFHJJIJFEEIJEBB<)((*:<CEDJHFJHJJHCJFIHFJJHJJJJECDBD?>>?@???BGC?9993368@CG==EJ>0000?EEFCDEDIIIJJJJJJIJGJJJJJJIFJJJJFIIEGGJGGGDE?JJIJGJDC@2233FFEFIJIGJGJJICGDB9788JJIGJJJGDE;DCGJF>=??<J8'''''ADEIEHEE=<;;HB9:B>767;931100//..11/2--0/00*,,,,,,:822599:FIBCBBJGEJ32014DEJC?@@IJJD>;:78A/ADCDHHJJHFJEBEC<;;788554,++<<:8799870,+++,&%'((2236CBCIGFIGJJJIHHJJJJJIJJJFFJJGBB==>9777=<<<((((3446>722434487/.))))/0:CCG>>?BDD>6000-.0224>GEH@???BGIJJJJGFJ@@@B>>:01//2853346666EFEJJIFGJJJBJJJJDIF???9::>><45A@BBCJJJHB;7006**,;>>3(((077<FFE??>9:8;B@DHEIEJG9991('%$%$%%&++%&)*,-(),,-,,<DGJGJJJJGEGEJJHJJIJJJJJJJDHDHHJJJGJJHHJJHJIJIJHHJJHJJJJJJJGJJJIHFDDJCIJJJJJJEHB?55,+++,,*0111@=?@>AA@B?224<88''''4200101460>10000EJGHGFJEA>=??JGJJGAGFJJIJJJJG5445:@IJJJJJJJJHEGEECA@EGGJIEDDJAC33JJIJJIJFIJD;:<=C>==1/,*)*)239>97788:<@HFECCGJJJJFD<55HFJHJDJFCDFHC@ACBFJJJICEFGJJHGJHGJHGJJJJJGHEA@@DDDD+++,+'''(3((((*,,=A@CA=?CCEEHJFJFEEHIDCFJGFJIGJIHHFJDJJDB81C??B543.*)*-/1.+'$%%%&3+)&&%&529<;;<<CEFIGIHGGJJJGGJGEJHDIHFGDJFDIHGJIJJJEHJJJJJJJJJJFCHIJFJAAAA?:8889><>>?<///-+955;HJJB>JJJJJJG7666<?DJGB*(===BJJJJJJJJHJJJFJIJJIJJJJJJJJJIJJJFIJJJJJJJEJCA4*))59/.-(,,+(*%%&+++''(,45JJGJGJEHJFJJGJHHJFEIJHABB9998::9:?22133777FABAFFEB@>-)005++6@CGHDJ@@?=@@>A>51024E=8867779:::?FEAEJJIJJBB@AFJGIGGGJHGJJJFJI6*)*)'(').+0879<D>3322;::<3''''ABD?ADCDGG222376;<==JJEGJJJJJJHJJJJGJJJJHIJGJHEEGJJJBBCH>=<<>?GA@CBHJ??>=HI8446B>?D=<;::;/-,,-///0=8>IJCFJJHJIJJJJGFIJJJFJJCH?@@C6661/6./>ECD<556GJGGEIJJJJIHGIJ?>?AB330,-/)))',,120//059<B<42350---.22>>@CEDDBDEJJJJJIJJJJHJJHHGJJJHGEFGJHGJJHJCEJHFJHJGIE;6667>=//./1111221323=EFDJHJJJGHJHGBDA0/+++-/1//1)))))9BBCICGGGJJCEEA?C>?@JJJFGFIDCBDJGEA?@ACCE><;<?<>@A@A977;:;;<EFJFJJEI;441.09:DEJEDGDJDDA>4DGJJJJJJJJEFJGFJGJHJBAH==/../)(('*)&('&(&&&&.-/-*)'+''&&&:>=5,,,)***<;8944:>;<;DIFF@@@JJJJFHHEDDEHJFJJGHED2.=<=GDECCBFJA=>:78DI9994**))+,&&(,(*'%%%&&,.276563444?AFCJHFDCCFHJHJ@@?JIIFJJJHHJJJJCDEGJJJJDFEA@@I7/;<:?44;@@?EFC>A?DB???JFJJEFJJ7755778CCGDGDA?@..-2.-//7C;<<;FFJFJCHIJEJFGEJJHC///,+>245<<<)(((*((()::@BGGJFJHJEJB@:::00//23AACFEDACEJHDFJA@>?;700GCEJJEHA@A?B>><:9.):8--((&$%(-3862110444:CFIGJEHFGGIIIGGJJJFIIIJIJFJJJJGEJHJJEFGFJJC?>>?JJJJJFFHBDDFGJJJJJJJJJFHIFGJJJJFEJGJJDD@@@@JGGJ????GEFCJGJFFCEHJJIIIFJJJG@JGIJJJJJEJJJIJJJJGFHJIJHGGGJHJGJJJJFEEFJIHJJJJFJJJJJJJJIJDICFEECI???@JJJJJJIJGJJJJJC?)(((*BJHHJJFJGDGHGJHABJDIJJJJJJHHJHDJGIJJJHGBBCEJGHD>==?JJJHHJIJHJJHJJCFHJJJJHFJFHB>>>::212/
@Glass_F3P_1_D3_4_2_47
CACGGTTGATATCCCAATGGCATCGTGAAAGAACATTTTCAAGGCATTTCAGTCAGTTGCTCAATGTACCTATAACCAGACCGTTCAGCTGGATATTACGGCCTTTTTAAAGACCGGTAAAAGAAAAATAAGCACAAGTTTTATCCGGCCTTTATTCACATTCTTGCCCGCCTGATGAATGCTCATGCCGGAATTTCGTATGGCAATGAAAGACGGTGAGCTGGTGATATGGGATAGTGTTTAGCCCTTCTTACACCGTTTTCCATGAGCAAACTGAAACGTTTTCATCGCTCTGGAGTGAATTACGCGACGATTTCCGGCAGTTTCTACACATATATTCGCAAGATGTGGCGTGTTACGGTGAAAACCTGGCCTATTTCCCTAAAGGGTTTATTGAGAATATGTTTTTCGTCTCAGCCAATCCCTGGGTGAGTTTCACCAGTTTTGATTTAAACGTGGCCAATATGGACAACTTCTTCCGCCCCGTTTTCACCATGGGCAAATATTATACGCAAGGCGACAAGGTGCTGATGCCGCTGGCGATTCAGGTTCATCATGCCGTTTGTGATGGCTTCCATGTGGCAGAAATGCTTAATGATTTACAACATACTGCAATAAGTGGCAGGGCGGGGCGTGGTTGTGGACTGTCGCTTGGACTCCTGTTGATAGATCCAGTAATGACCTCAGAACTCCATCTGGATTTGTTCAGAACGCTCGGTTGCCACCGGCATTTTTTATACGGTGAGAATGCAGACCTCGAGCTGTCCAGACCAAGTTTACTCCATATATCTTTAGATTGATTTAAAACTTCATTTTTAATTTAAAAGAATATAGGTGAAGATCCTTTTTGATAATCTAGTTGACCAAAAATCCCTTAACATGAGTTTTTCGTTCCACTGAGCGTCCAAGCCCGGTCAAAAATAAAAGGATCTTCTTGAGATCCTTTTTTTCTGCACGTAATCTGCTGCTTGCAAACAAAAAAACCGCCGCTACCAGCGGTGGTTTGTTTGCCGGATCAAGAGCTACCAACTCTTTTTCCGAAGGTAACTGGCTTCAGCAGAGCGCAGATACCAAATACTGTTCTTCTAGTGTAGCCGTAACCAGCCACCACTCAAGAACTCTGTAGCGCCGCCTACATCCTCGCTCTGCTAATCCTGTTACCAGTGGCTGCTGCCAGTGGCGATAAGTCGTGTCTTACCGGGTTGGACTTCAAGACGATAGTTACCGGATAAGGCGCAGCGGTCGGGCTGAACGGGGGGTTCGTGCACACAGCCCAGCTTGGAGCGAACGACCTACACCGAACTGAGATACCTACAGCGTGAGCTATGAGAAAGCGCCACGCTTCCCGAAGGAGAGAGGCGGACAGGTATCCGGTAAGCGGCAGGGTCGGAACAGGAGAGCGCACGAGGGAGCTTCGGGGGGAAACGCCTGGTATCTTTATAGTCCTGTGGTTTCGCCACCTCTGACTTGAGCATCCTGATTTTTTCTGATGTTCGTGGGGGGCAAGTTACTGTGGAAAAACGCCAGCAACGCGGCCTTTTTACGGTTAGCTGGCCTTTTGCTGGCCTTTTGCTCACATGTTCTTCCTGCATTATCCCCTGATTCTGTGGATAACCGTATTACCACCTTGAGTGAGCTGATACCGCTGGCTCACCGCAGCCGAACGACCGAGCGCAGCGAGTCGAGTGAGCGAGGAAGCCTGCATAACGCGAAGTAATCTTTTCGGTTTTAAAGAAAAAGGGCAGGGTGGTGACACCTTGCCCTTTTTTGCCGGACTGCAGCGGCCGCTACTAGTAGACCGGCTAGCGTCAGTTTCACCTGTTTTACGTAAAAACCCGCTTCGGCGGGTTTTTGCTTGGTGATCAAGTAGTTGCACAGCGAACGAAAGAAAAAAGGCGACAGATTACTCTGTCGCCTTTTTTCCTGACTCATAACTTAGGTGGCGGGCTAGCGTCGTGGTTTGTCTGGTCAACCACCGCGGTCTCAGTGGTGTACGAATTGCAAAGCCCGACGTGCACAGCTGTCACCGGATGTGGATTCTGATGCGTCCGTGAGACAACACAGCCTCTCAAATAATTTTGTTTAAGAATTCATTAAAGAGGAGAAAGGTACCATGAGTAAAGGAGAAGAACTTTTCACTGGAGTTGTCCCAATTCTTTTCAATTAGATGGTGATGTTAATGGGCACAAATTTTCTGTCAGTGGAGAGGGTGAAGGTGATGCAACATACGGAAAACTTACCCCTTAAATTTATTTGCACTACTGGAAAACTACCTGTTCCATGGCCAACACTTGTCACTACTTTCGGTTATGGTGTTCAATGCTTTGCGAGATACCAGCAATAGTATGAAAACAGCATGACTTTTTCAAGAGTGCCATGCCCGAAGGCTATGTACAGGAAAGAACTATATTTTTCAAAGATGACGGGAACTACAAGACACGTGCTGAAGTCAAGTTTGAAGGTGATACCCTTGTTAATAGAATGAGTTAAAAGGTATTGATTTTAAAGAAGATGGAAACATTGTTGGGACACAAATTGGAATACAACTATAACTCACACAATGTATACGTCATGGCAGACAAACAAAAGAATGGAATAGAATTTGAGCTTCAAAATTCAAGCTTAACCACAACATTGAAGATGGAAGCGTTCGACTTCGCAGACCATTATCAACAAAATACTCCAATTGGCGATGGCCCTGTCCTTTACAGACAACCATTACCTGTCCACACAATCTGCCCTTTCGAAAGAATGCCAACAAAAGAGAGACCACATGGTCCTTTCTAGTTGTAACAGCTGCTCATACGCATGGCATGGATAATATCTACAAATAAAAGCTTGATATCAAATTCCTGCAGCCCGGGGAATCCCATGGTACGCGTGCTGAGGCATCAAATAAAACGAAAGGCTGAGTCAAAAGACTGGGCCTTTCGTTGTATGCTTTGCTTATTTGTCGGTGAACGCTCTCCTGAGTAGGACAAATCCGCCGCCCTAGAATCGAGTGGCGCCTGCAGACGTAAAAAAAGCGGCGTGGTTAGCCGCTTTTTAATTCCCGGACGTACAATCGATGCCCGGATGATCCTGACGACGGAGACCGCCGTCGTCGACAAGCCGGCCGTTAATTAAAAAGTTAAACAAAATTATTTGTAGAGGGAAACCGTTGTGGTCTCCCTGAATATATTTATACAGTTATAGTCCGTAAAGTTATCCAGCAACCACTCATAGACCTAGGGCAGCAGGATGGGACGACGTGGTGTTAGCTGTGCTCGAAGATGAAGCAAAGGGCCTCGTGATACGCCTATTTTTATAGGTTAATGTCATGATAATAATCGTTTCTTCAACATGAAGTATTACGCCCCGCCCTGCCACTCATCGCAGTACTCTAGAAGCGGCCGCGAATTCCAGAAATCATCCTTAGCGAAAGCTTAAGGATTTTTTTTATCTGAAATTCTGCCTCGTGGATCGCCTATTTTTATAGGTTAATGTCATGATAATAATGGTTTCTAGACGTCAGGTGGCACTCGAGTTAATGGGCACGTAAGAGGTTCCAACTTTCGCCATAATGAAATAGAATCACTACCGGGCGTATTTTTTGAGTTATCGAGATTTTTCAGGAGCTAAGGAAACTAAAATAGAAGAAATGGA
+
('((''(%%%%/025232,,,,,)('&''';===3333G*))))0/0068889BIGJJJFF=;>>CG>=86220/*/..***569****=BEEFJJG>B888?:=<<DAJHJEC@85002235?A;;8:000@DFCDIJGGJJJJ@@ADEHJ?9//-''&*4)---;@>:33<@:;4224211+++&''&-+.--,)./0233F;;;<FICI@>=BJJCACCECDBEB;30..1.)(''--,+,118@?65504..//22498<77669:ABEGJJJJJJGFFEG?>>41***+.,++,''&&*)/((-,.'''(+++*-.@@???@?;;@?8AFA>GGHFJJJJGGJJJIJJJGJJ@?=>BFFHEJFDGJHJEJEDGFJHGJ00GJGJJIIIHGGDEAAA;<;;CA@A??>AD6555:00007766@@C?:53335119:GHJJHHGHE@<<<<++))*+03144//01;><<=;>9/+(*-455JJJHJFJJIG?A@B988:B@9888<>?DEFJJIHJJJJJJJGJJJJEJE7666<C8877842203002)(((+*(''87;::>?CAB4372710+*,-0/02155569;B84,,(%'$$%&,&&&&*)*-////555+++1+5,,,-+)%$&'%%''(&'')&&''.*+/1568AFDC@CE4,,,,CAADDDJ8888:=<ACFCDGHFGGJJJJJJJFDE=>IJGC843/++*-543--,+-**,+**24-,*(''*60./)($$$&'&&,--,-/9221/,+,.1<?DGGDA<;00-08:67'''1/<<<=111172BEFEFEB>?AFGIEFJHGJJHFC76476&&&&(;6**''&((-144@BA@?77('''&-/3('(0//,+,)/)*0)'&&(''*+/.02346-//-1*'')-))'&$$'0.&''&&566/--041//122/0/-,+++)///33=>@***,&&%$$%)'%%%))*+,.5((()555@=9777(''&8;>CB@@=<>>----75-)*('(')))/***?@>B??EDDEJHFJGFJDD////EF9:9<<;;;?>>@FD=;;;8776677:;:<FDD8885766::A;99:F;;;:**'%%$#$$%(**)++')---213**++-,-*((),3422////20057888:CBBGCHF90.-371.,-011..0076033;A@<<<=JJJJJJJJJFJDCA?@A6E21117.)*3=EGEFF===<6444;;<61013;<<<A44444348;::@?789JGJC>:88<>AA9955DHJJGJCEA===>==>FFDDDGIFJHHGFIJJJJJJCCDCJIJJGGJEJDIIF==/./00>4CCBF??>>B6577(''(3+/../249<;;:::>?FJGJGGGGGEHJJJDJJJJ@==<?BDIEFGDFEEC==223@@CCA?:)((*;@><:35'&&(./251/./01=4333;888---::7///)<<8775679;<<;://-++))++42:;,**-1/))().%%&3673'''*0%$$$%,*)+-.21**/0;;99:8::;CAJEDGJJB>=@A844437<=CHJHFGH5555?>==77;/--,23.-,,/-460-'&&)+*)(((++,,'&&&%%01;:9975(((''''((*=&((3FDEFEIIGFI?99;0,+,,'((&(()78;??????C7643370==>C@@;73236<=>:43ADFHCCBGHIJHEGCCBACDDFJGIJCJJ@=>?JJJ7551.--155;::6569:<<<::;545696:CB=5??B@7654568:6556:9:96+++/02/...../>=??AB>>>??888BFFEFJEHHEEDA?9::;AB@@A@::99144543/)(')+'&%&&,.*))'%%%'&%%%%%%%&&)'&%%%%%)1-,0?ABAA>:::<;:>>655589:;++++1-*481001244>>B@><:8334DHHFDIDEE=<<666699BDBGA>:889CIBDCGEFG@@==><=9,**37745660,)((%$$$%'$$)899:>>@EI???@=<;:>>;==>B=*&&&'''++1,&%%'.10+))')&&&++'((*1''&',5=@<>@EJ@==83.,+(%$$&.1144287864)+0.0/-,+),((((.2:=>7879;>A?DBHJA===40,.))((((+)+(-+(('($$$$)%%&%%13@DJDJECC9DJGDGDGFEEGJFJHDJ;86568:;888BA7777AC555511179843359>@?53225996::4?DIFJG=<<<BHDBAAD@>@DJJ5555CBCDE=7*B??A932239998>>?@HDGIGHGDCDFACA@DG<;9789>BA?B77***+3//-&'%%%&'''&&&&..65--,--**+,-.022887</0//B@BABB83335:....<;/.,-35<?B=.,,,,-1117?..--.21.//6:;BG?B<<97:<:;?@BBCJHFJJJDEE>=>>CEDFJJFIJIEJHFJ:<<*)**((()**++,)++=<<?;::555454399<C?;<+,:9<99787,002963@@?;892??;::99=33))))459>866764447=0/./&&''347;<<<<;@BCDEIJB98961060(%%&%'((**%%%+,114++&&&%%&%$$%%$$&((())''.766111ADA998144588589678:DCEEBE=7788EGB@=<<33696BIEHDDGDGE<683310154*1/../3AAEEEEFF@@11DEA@>>110/0++/-+60)(&&/+*)'&&''99&&&<?><<=?@>;=>?3220///1*)$$)*(8789889>?>=310'&%%()***2;.//9::67767;=....BCBJJ5556<<989=?@CBDE@A@=<=@HAA@IGE>....BBBGHJ???@EJF,++61DCB;;;<99=D>7667>>7;&&&&(&&)65+((&%((**-.)'&'))'&))++410/.-.0/**)'''*242111..034/,,-)))+...68BBAB?6567</-,/353113==@6555>72467:?767FEFJEC@@@@F=:753211...-)(((/.-)'('22289775574////462-.,2///07>@A@,+++0/5652/0222.--.//1//.2534388887=CCGFJJJJGIDEJHJEFJJIJ@???EA>=00,3@74,(*446.++;=<>>:755684//.)'***))*+**((((,(=<AHIEJC<<<@JJJJJEJJJEEJGDDE>>((23=:9:433+1***AFBDCEGJJJI5555GJJJDCE432384---2*((();<47<:4))*/.-,,,56:99??.,,1<CJH>>=>BA@BCBE@?@996'''(<642&'''&(&&&&,****0--.;A44449/023A=449)))*=<;:=;<::?ADJ>>=;)(((5780,))*4>?@@@@=/8/0:,++2322-()6<??=@69@AH?>2138EEBD1000442*)'%%&'((*366:=?A@AGCBIFA@@AE<;;;=B7776:;&&&'9882266=ACCFGFJJHCAA<6545+')('(+2))))-((.''**)''&&(+*)&&)0777<888<>F877799FECFCFEJF9999JE=?:+++1AAB5445==1112,++*)('(%%%$%'(%&%&'*,%%%&'((*)'%%
@Glass_F3P_1_D3_4_2_48
GTCCGCCTTTCTCCCTTCGGGAAGCGTGGCGCTTTCTCATAGCTCACGCTGTAGGTATCTCAGTTCGGTGTAGGTCGTTCGCTCCAAGCTGGGCTGTGTGCACGAACCCCCCGTTCAGCCCGACCGCTGCGCCTTATCCGGTAACTATCGTCTTGAGTCCAACCCGGTAAGACACGACTTATCGCCACTGGCAGCAGCCACTGGTAACAGGATTAGCAGAGCGAGGTATGTAGGCGGTGCTACAGAGTTCTTGAAGTGGTGGCCTAACTACGGCTACACTAGAAGAACAGTATTTGGTATCTGCGCTCTGCTGAAGCCAGTTACCTTCGGAAAAAGAGTTGGTAGCTCTTGATCCGGCAAACAAACCACCGCTGGTAGCGGTGGTTTTTTTGTTTGCAAGCAGCAGATTACGCGCAGAAAAAAAGGATCTTCAAGAAATCCTTTGATCTTTTCTACGGGGTCTGACGCTCAGTGGAACGAAAACTCACGTTAAGGGATTTTGGTCATGAGATTATCAAAAAGGATCTTTCACCTAGATCCTTTTAAATTAAAAATGAAGTTTTAAATCAATCTAAAGTATATATGAGTAAACTTGGTCTGACAGCTCGAGGCTTGGATTCTCACCAATAAAAAACGCCCGGTGGCAACCGAGCGTTCTGAACAAATCCAGATGGAGTCTAAGGTCGTCAATTAAACAGAAGATGCCAGCAAGCTGATATCAAATTACGCCCCGCCCTGCCACTCATCGCAGTACTGTTGTAATTCATTAAGCATTCTGCCGACGTGGAAGCCATCACAAACGGCATGATGAACCTGAATCGCCAGCGGCATCAGCACCTTGTCGCCTTGCGTATAATATTTGCCCATGGTGAAAACGGGGGCGAAGAAGTTGTCCATATTGGCCACGTTTAAATCAAAACTGGTGAAACTGACCAGGGATTGGCTGAGACGAAAAACATATTCTCAATAAACCCTTTAGGGAAATGGCAGAGGTTTTCACCGTAACACGCCACATCTTGCGAAATATATGTGTAGAAACTGCCGGAAATCGTCGTGGTATTCACTCCAGAGCGATGAAAACGTTTCAGTTTGCTCATGGAAAACGGTGTAACAAGGGTGAACACTTCCATATCCACCAGCTCACCGTCTTTCATTGCCATACGAAATTCCGGATGAGCATTCATCAGGCGGGCAAGAATGTGAATAAAGGCCGGATAAAACTTGTGCTTATTTTTCTTTACGGTCTTTAAAAAGGCCGTAATATCCAGCTGAACGGTCTGGTTATAGGTACATTGAGCAACTGACTGAAATGCCTCAAAATGTTCTTTACGATGCCATTGGGATATATCAACGGTGGTATATCCAGTGATTTTTTTCTCCATTTTAGCTTCCTTAGCTCCTGAAAATCTCGATAACTCAAAAAATACGCCCGGTAGTGATCTTATTTCATTATGGTGAAAGTTGGAACCTCTTACGTGCCCGATCAATTCGAGTGCCACCTGACGTCTAAGAAACCATTATTATCATGACATTAACCTATCAAACGAGCGTATCACGAGGCAGAATTTCAATCAAAAAAAATCCTTAGCTTTCGCTAAGGATGATTTCTGGAATTCGCGGCCGCTTCTAGAGTACTGCGATGAGTGGCAGGGCGGGGCGTAAGACTCGACGTCTAAGAAACCATTATTATCATGACATTAACCTATAAAAATAGGCGTATCACGAGGCCCTTTCGTCTTCACCTCGAGCACAGCTAACACCACGTCGTCCCTATCTGCTGCCCTAGGTCTATGAGTGGTTGCTGGATAACTTTACGGGCATGCATAAGGCTCGTATAATATATTCAGGGAGACCACAACGGTTTCCCTCTACAAATAATTTTGTTTAACTTTTTAATTAACGGCCGGCTTGTCGACGACGGCGGTCTCCGTCGTCAGGATCATCCGGGCATCGATGAATTCCTAGTCCCGGCAATTAAAAAAGCGGCTAACCACGCCGCTTTTTTACGTCTGCAGGCGCCACTCGATTCTAGGGCGGCGGATTTGTCCTACTCAGGAGAGCGTTCACCAACAAACGACAGATAAAACGAAAGGCCCAGTCTTTCGACTGAGCCTTTCGTTTTATTTGATGCCTCTAGCACGCGTACCATGGGATGCCCCGGGCTGCAGGAATTCGATATCAAGCTTTTATTTGTAGAGATCATCCATGCCATGTGTAATCCCAGCAGCTGTTACAAACTCAAGAAGGACCATGTGGTCTCTCTTTTCATTCGGAATGAAAAGGGCAGATTGTGTGGACAGGTAATGGTTGTCTGGTAAAAGGACAGGGCCATCGCCAATTGGAGTATTTTGTTGATAATAGTTGTCTAGTTGAACGCTTCCATCTTCAATGTTGTGTCTAATTTTGAAGTTAACTTTGATTCCATTCTTTTGTTTGTCTGCCATGATGTATACATTGTGTGAGTTATAGTTGTATTCCAATTTGTGTCCAAGAATGTTTCCATCTTCTTTAAAATCAATACCTTTTAACTCGATTCTATTAACAAGGGTATCACCTTCAAACTTGACTTCAGCACGTGTCTTGTAGTTCCCGTCATCTTTGAAAAATATGGTCTTTCCTGTACATAACCTTCGGGCATGGCACTCTTGAAAAAGTCATGCTGTTTCATATGATCTGGGTATCTCGCAAAGCATTGAACACCATAACCGAAAGTAGTGACAAGTGTTGGCCATGAAACAGGTAGTTTTCCAGTAGTGCAAATAAATTTAAGGGTAAGTTTTCCGTATGTTGCATCACCTTCACCCTCTCCACTGACAGAAAATTTGTGCCCATTAACATCACCATCTAATTCAACAAGAATTGGGACAAGTTGAGTGAAAAGTTCTTCTCCTTTACTCATGGTACCTTTCTCCTCTTTAATGAATTCTTAAACAAAATTATTTGTAGAGGCTGTTTCGTCCTCACGGACTCATCAGACCGGAAAGCACATCCGGTGACAGCTGTGCACGTCGGGGTTTGTACCGTACACCACTGAGACCGCGGTGGTTGACCAGACAAACCACGACGCTAGCCCGCCACCTAAGTTATGAGTCAGAAAAAGGCGACAGAGTAATCTGTCGCCTTTTTTTACTTTGCTTGTTTTGTAATCACTCGATGACCAAAAGTAAAAACACGCGGAGCGGGACTTTACGTAAAACAGGTGAAACTGACGCTAGCCGGTCTACTAGTAGCGGCCGCTGCAGTCCGGCAAAAAAGGGCAAGGTGTCACCACCCTGCCCTTTTTCTTTAAAACCGAAAAGATTACTTCGCGTTATGCAGGCTTCCTCGCTCACTGACTCGCTGCGCTCGGTCGTTCGGCTGCGGCGAGCGGTATCAGCTCACTCAAAGGCGGTAATACGGTTATCCACAGAATCAGGGGATAACGCAGGAAAGAACATGTGAGCAAAAGGCCAGCAAAAGGCCAGGAACCGTAAAAAGGCCGCGTTGCTGGCGTTTTTCCACAGGCTCCGCCCCCCTGACGAGCATCACAAAAATCGACGCTCAGTCAGAGGTGGCGAAACCCGACAGGACTATAAAGATACCAGGCGTTTCCCCCTGGAAGCTCCCTCGTGCGCTCTCCTGTTCCGACCCTGCCGCTTCA
+
002<=A?=@>67651,++CFDJJJHFJDEJFDII;::67>FHJFGJFJGJJJFFHHIJHJJDEDJFJJHJJFCFIF=>>;@@A?A=::9;22.*0--,*)(')---(((,;GBADAGJHHJIIIFGIGJJJJHFJAJHJIFIJHFJJJC@@?@A0///4A>JIJJJJJJJJJGGJHJJIJHIJJHGHGGJGJJIJIJJJIJHJJHJJJJJHHJIDDI=33;=74011:999778BIIIJJJJFJJJJJHJHFGJJJJJJJJJJJJ<<<=GD<?BEHJBB@88BDJJJJGJJEBBBAFFEGJDEGJJJJJJIJJJJJFJJJFHJGJJJJDDDCJJCGJHH@<>?<<<<;;7',+,IHGJ@@?A@ABCFDCDB?@IJJGJGJJJJDJAHJFJJDCFIEJJFJHGGI=;C::@GABBBICBC@:BB;9412021'';=@@A>--,41'))))((./;8:CCEJJJGJJJJJJJJJIJIJJJCEDIIGGFGJJIJGEGECCEDEEBBJAB@899856555368EFDB??D@96*1111*)*,0899:C5428</@CIEE?EDHJIJJABBJ<::::989F@@@?BBBECCCEHFFJCC;;;;JHJJCBBB@:;;DEB@3346854(((((?AJJJJJJJGJJGJHGJGJGJGH=;;;BBA;<;;JI>?>>FJHJFG@210.,+&%')+'%%##%&'%#$%$%%$%%$%&(&(*%%&(.-...+->>BFJHJHFHHJJGJJJJGJJJJJHJGIJIJJJJJJGFHHJIHHJJGJJJHJJJJJJJFCA@@4445695763ACDJHHJJGJJIGJJJJGJJJIJJJJICCCBGJIIJHJB@44=>>?EHJJGJFJJJJGHJJHJJJJHHJHJJJJJIIJJJJJJJIIJGJDDCB?>->>;JFEGFJGJJJEEGGJHJJJGJCDFFFJGIEDJJJEGJC*&&&'3-8BDCDEIHJGEHEFCGHFJJEJ=<<6777CDIJGJIDIJJGGIHJGGF>==65559BJJIJHJJJHHHHJFIJIJJJJJJJFJFJAJCIF=@<=9>EDGJJJJIJEEIHJJJJJIEJJHJJJHJJJJHIFIJJJIJFJJIJJJJJJJJJJFIJJJJJJHJJHGJJJJEJIGJJGHJJJGJJFIEH??7100''',74--=<<>ACBJJEIJJJIIFJJJJJJJIA==AJJGAF7=784423//-()+*,,./<;<<HJIJJFHJGIJFIJJGJJHIJHJJHJJJJGIHHDIJJJJGJJ?<<GBJHJJJJJHFHJJJJGHJHHJFJJJEC7DBCGJJJJJJJIJHJJHJJJJHH<;;;JFJGJIJJJFFJJHIJJIJHGJGGIHJJJJFHFJGJJHGAJFIEFGJJJGJJEFIJIJJGJJHJJJJJHJFJHGJJFJJJJIJJFIJJGJGJJIHJJHCIJJJJBC7JJHJHHCDBBIJHJIJIJFGJJJJJHJJGJJHJHFJDJDHGHECFDDJFHJJEGJJJGJIFFEEDFFIJ=;<;FHE@@<2&'''21&&&&())>AE?@?@EFDAA@BABFJHIJJHJJFFE65)%$$%%%%,***,1((&$#&(--,--/33:9:<<CCIFGGCBBA2'&%&&%&6?BGJIJGJJHIJFG><;>EHJJJJFJGGIJJJIJGCEGJIGJHJHCAA=9911DHEJFFGIJGJ?@@??DIHJJJJHEJJHDDC??;<?/+++**)))+56;;JJDEHHJJJJJGJHFJJJJJJJJJJJJJJJJJIGHC--+*)(*023<?FAICB>;<<<@988886444@>A77FHHJFIJJJIGHJEGGHGIGFJIJJHFJJEBCCFHEC33,*'&$%%&.&%%%-;CFA?@@=CBBHFJJFIHJJFIGIGHGGJIJJJJFGGD=?=@JJJJFJA@@BIGIGIJJJJFHGHHHJJIJJFHJJJJEJCFGIJJJJJGJJHJJIGJIEHIJJJJHFFGFGJFEECCCDFE>5557C??=<<=<<=>B@A??=<2.-,'&%$'(('%&&'2/';?BFEGDEFHFJIJ?>?>1000////><;236<>@:678>?==78876760110355@CFDJFIJJFHFFJGJJHIGJJ@@@;--0./-/00//&&&&%%%%&&$#%&&&),**,>?@ABGJFEJCA@;::<A@6566111?;78<))));:9>?==EFDCCDCEDHIFGEFJEJHFEEAABDD676;@3224=9544-**66447::DDGHHJEJJJBBBF7C((&&'**99=BEHGEIJFJFJJ1110120++/,,,,,757A>=;>A@CDDEEDHGFDEDE(((''&&&'79B*(''&&''-($$&))+,*,.4622;;<9DCGHDIEFJFFCC?>3/,)()*9:;FHIGF@??AHFEE@333**))*./43236798=><DG;:;1002221289@CFJHDHJEEGJIJHHJJJGJJJJIHJIGFGFGJHJJJJIEFJIDFIJJFB@>D>?=<?FJJEEGGJJIEGJGJJJJGIJJJJEFEEFEJHFHFHJFFGJEJIFEJIJGJJDJGHHFDFFEEEEEJIIFBE?79CBDABEG@HFJJJGFEJJEIJJJHJHB????DGHGJCCCABADDDCDCCDFCBD;GFHIGEFGDEG@@ABFC??@BFCFGJECCCCJFADCCHDHEG=;8+)(+-)')+-.375CCBAA?>>>=>?>B<<<=?@@??B@@;9999C=CEDC@CAAB??>>ABCDDAA:987@?>?====>=;;;<AAAB?=;;<=A@AA>>===;;;=A???>?>??>?A@@@>>?@?=.++//0./1===ABF>=4GGGGJFJJJHEJFIFJFIDCDFJFDFEDCDEE?DDDJDEJGJJIJGEDEAFHJEJJGBB9:2')BCEHGFHJHEEHDACCFEG@?@@A<211030000783334;<<9;<@2222:83)%%%')*:DFJHA??=>956EDCHJDDJCBEDJJHGEHJFEJFEFJEFGBFDDCDEHEHGGJHJFEEJJHEJFJJFFCCBACF:<<8600157<=<::;<EA=<0/,++--11@GFDCFJJFFGFEJJFCCABEB6*))))4.-.I====C??@?HBBBB<57=>BCHGIJJHEJIJFEDDB9422558:<>/...11145=@<@=BBAIJJ;855???('''),+&'8;BBDCBBCACBBEIGJHJIFDBEC;7B<?EG*((*8/89<>'''DDFGCDIEEJICCGCJJFIFJGH@;9821)$$$'*,035111/---89<<<;<>IH:ECHHEHJJJJGIJJIIJJFAGJHJ@@?5555IJJJFJJJJIJJHEJJJJJCCDJJHCHIEDGGJDA@+))(((./-<=>8=D>=D7429/,,1272455JJJJJIJJJJGJJJJIJJJIIJGJJJHJIJJJJJJIHJJJJJJJJJFEJDEDAIHGIJJJJIJJFGJGGFEEIHBG77300018BCJJGJJJJJIJHFFBDDJFFHEJJJEBBECCHIJIJJJ<<<33--..@ICJGC8888>AADA?BFFHHICDDCHJJIGJFGJJ>F?A@E??AFHEJJHIJGJIGEH87642.--...01<<A@JCB?B@ADHJHDFJFDFIBBB<<<<EJFJ<------.3**.111;ECEDCBCFIA:6222;CACCJFFEB@A?B84,*+868FCC=:FJIB653544-((00ACDFGDDIDGCGC;BJ2C<B@A=D::50..-&#
@Glass_F3P_1_D3_4_2_49
CAGGACTGTTAGGAATTCGATATCAAGCTTTTATTTGTGAGATCATCCATGCCATGTGTAATCCCAGCAGCTGTTACAAACTCAAGAAGGACCATGTGGTCTCTCTTTTCGTTGCGAGGAATCTTCGAAAGGGCAGATTGTGTGGACAGGTAATGGTTGTCTGGTAAAAGGACAGGGCCATCGCCAATTGGAGTATTTTGTTGATAATGGTCTGCTAGTTGAACGCTTCCATCTTCAATGTTGTGTCTAATTTTGAAGTTAACTTTGATTCCATTCTTTTGTTTGTCTGCCATGATGTATACATTGTGTGAGTTATAGTTGTATTCCAATTTGTGTCCAAGAATGTTTCCATCTTCTTTAAAATCAATACCTTTTAACTCGATTCTATTAACAAGGGTATCACCTTCAAACTTGACTTCAGCACGTGTCTTGTAGTTCCCGTCATCTTTGAAAAATATAGTTCTTTCCTGTACATAACCTTCGGGCATGGCACTCTTGAAAAAGTCATGCTGTTTCATATAGAATCTGGGTATCTCCAGAAGCATGAACACCATAACCGAAAGTAGTGACAAGTGTTGGCCATGGAACAGGTAGTTTTCCAGTAGTGCAAATAAATTTAAGGGTAAGTTTTCCGTATGTTGCATCACCTTCACCCTCTCCACTGACAGAAAATTTGTGCCCATTAACATCACCATCTAATTCAACAAGAATTGGGACAACTCCAGTGAAAAGTTCTTCTCCTTTACTCATGGTACCTTTCTCCTCTTTAATGAATTCTTAAACAAAATTATTTGTAGAGGCTGTTTCGTCCTCACGGACTCATCAGACCGGAAAGCACATCCGGTGACAGCTGTGCACGTCGGGGTTTGTACCGTACACCACTGAGACCGCGGTGGTTGACCAGACAAACCACGACGCTAGCCCGCCACCTAAGTTATGAGTCAGGAAAAAAGGCGACAGAGTAATCTGTCGCCTTTTTCTTGCTTTGCTTTGTAATCACTCGATGACCAAAAGTAAAAACCCGCCGAAGCGGGTTTTTACGTAAAAACAGGTGAAACTGACGCTAGCCGGTCTACTAGTAGCGGCCGCTGCAGTCCGGCAAAAAAGGGCAAGGTGTCACCACCCTGCCCTTTTCTTTAAAACCGAAAAGATTACTTCGCGTTATGCAGGCTTCCTCGCTCACTGACTCGCTGCGCTCGGTCGTTCGGCTGCGGCGAGCGGTATCAGCTCACTCAAAGGCGGTAATACGGTTATCCACAGAATCAGGGGATAACGCAGGAAAGAACATGTGAGCAAAGGCCGCAAAAGGCCAGGAACCGTAAAAAGGCCGCGTTGCTGGCGTTTTTCCACAGGCTCCGCCCCCCTGACGAGCATCACAAAAATCGACGCTCAAGTCAGAGGTGGCGAAACCCGACAGGACTATGACTCAGGCGTTTCCCCCTGGAAGCTCCCTCGTGCGCTCTCCTGTTCCGACCCTGCCGCTTACCGGATACCTGTCCGCCTTTCTCCCTTCGGGAAGCGTGGCGCTTTCTTCATAGCTTAGCGCGCTCTAGGTATCCATCTAGGTGTAGGTCGTTGGCTGCCAAGCTGGGCTGTGTGCACGAACCCCCCGTTCAGCCCGACCGCTGCGCCTTATCCGGTAACTATCGTCTTGAGTCCAACCCGGTAAGACACGACTTATCGCCACTGGCAGCAGCCACTGGTAACAGGATTAGCAGAGCGAGGTATGTAGGCGGTGCTACAGAGTTCTTGAAGTGGTGGCCTAACTACGGCTACACTAGAAGAACAGTATTTGGTATCTGCGCTCTGCTGAAGCCAGTTTACCTTCGGAAAAAGAGTTGGTAGCTCTTGATCCGGCAAACAAACCACCGCTGGTAGCGGTGGTTTTTTTGTTTGCAAGCAGCAGATTACGCGCAGAAAAAAAGGATCTAAGATCCTTTGATCTTTTCTACGGGGTCTGACGCTCAGTGGAACGAAAATTCACGTTAAGGGATTTTGGTCATGGATCTATCAAAAGGATCTTCACCTAGATCCTTTTAAATTAAAAATGAAGTTTTAAATCAATCTAAAGTATATATGAGTAAACTTGGTCTGACAGCTCGAGGCTTGGATTCTCACCAATAAAAAACGCCCGGTGGCAACCGAGCGTTCTGAACAAATCCAGATGGAGTTCTGAGGTCATTACTGGATCTATCAACAGGAGTCCAAGCGAGCTCGATATCAAATTACGCCCCGCCCTGCCACTCATCGCAGTACTGTTGTAATTCATTAAGCATTCTGCCGACATGGAAGCCATCACAAACGGCATGATGAACCTGAATCGCCAGCGGCATCAGCACCTTGTCGCCTTGCGTATAATATTTGCCCATGGTGAAAACGGGGGCGAAGAAATTATGCCGATATTGGCCACGTTTAAATCAAAACTGGTGAAACTCACCCAGGGATTGGCTGAGACAAAAGCATCTTCTCAATAAACCCTTTAGGGAAATAGGCCAGGTTTTCACCGTAACACGCCACATCTTGCGAATATATGTGTCAAAGCCCGGAAATCGTCGTGGTATTCACTCCAGAGCGATGAAAACGTTTCAGTTTGCTCATGGAAAACGGTGTAACAAGGGTGAACACTATCCCATATCACCAGCTCACCGTCTTTCATTGCCATACGAAATTCCGGATGAGCATTCATCAGGCGGGCAAGAATGTGAATAAAGGCCGGATAAAACTTGTGCTTATTTTTCTTTACGGTCTTTAAAAAGGCCGTAATATCCAGCTGAACGGTCTGGTTATAGGTACATTGAGCAACTGACTGAAATGCCTCAAAATGTTCTTTACGATGCCATTGGGATATATCAACGGTGGTATATCCAGTGATTTTTTTTCTCCATTTTAGCTTCCTTAGCTCCTGAAAATCTCGATAACTCAAAAAATACGCCCGGTAGTGATCTTATTTCATTATGGTGAAAGTTGGAACCTCTTACGTGCCCGATCAACTCGAGTGCCACCTGACGTCTAAGAAACCATTATTATCATGACATTAACCTATAAAAATAGGCATTATCACGAGGCAGAATTTCAGATAAAAAAAATCCTTAGCTTTCGCTAAGGATGATTTCTGGAATTCGCGGCCGCTCTTAGAGTACTGCGATGAGTGGCAGGGCGGGGCGTAACTTCGACGTCTAAGAAACCATTATTATCATGACATTAACCTATAAAAATAAGCATACCGCAGCCCTTTTCGTCTTCACCTCGAGCACAGCTAACACCACGTCGTCCCTATCTGCTGCCTAGGTCTATGAGTGGTTGCTGGATAACTTTACGGGCATGCATAAGGCTCGTATAATATATTCAGGGAGACCACAACGGTTTCCCTCTACAAATAATTTTGTTAACTTTTTAATTAACGGCCGGCTTGTCGACGACGGCGGTCTCCGTCGTAGGATCATCCGGGCATCGATCGTACGTCCGGCAATTAAAAAAGCGGCTAACCACGCCGCTTTTTTTACGTCTGCAGGCGCCACTCGATTCTAGGGCGGCGGATTTGTCCTACTCCGAGAGCGTTCACCGACAAACAACAGATAAAACGAAAGGCCCAGTCTTTCGACTGAGCCTTTCGTTTTATTTGATGCCTCTAGCACGTAT
+
&$%('''((&$$$&'&(&&(),'(347CCAFECCBFJ=)*-./0BCBJGGHJEGGHJJJJHJIIIJJJJJGJHJJJIJJJJGJHGJHJFFJFIJFJFJDCFJJJJJ>HJ/--..+''&&%&&&-,*4;@DJJJJFEIHJJJHDGJHJJJJIFDCHFJJIJJEIFJIJJJJJJJDFEFJHJJIGJJJHHFGJHJJJFJJJJJJGHIJIJJJIGJJ?@<=>?EJIIFCEDEF?IJJJIJHJJJJIGEEJHGIGHFIJJJJJJJJJDEJBB??BDADIJJJJHFJIJJFFEHDJHJJJGJIGFGHFJJFJE@8776834//0149;<<;=:=EGFC?;9<<<;<<=>1112:@<>JFFABJJJFJJEJJJJHFEGJJJIEDEFCJJJIJI====BFDFGJJGEIJHFJJEJGJJEHFEJIIJJIHGFGGEHJGEHJJJIICJG@JHGJIJIJIIJJJJHJJECCFDFGB<5322**+122<>?;5567JGHEDFGGFGGGBJEJJEJCGEJJIJ?993((((*,%%%&1::;GGEJB>7)&&&&&'&*&'7@DGEEJJFFDGFHJGJJHFIJJIFJGJJJJJJJHJJJHJJJJJIJJJJJJJF<JIJJJJJJIFJHIJJJJIHJJJGJIJJJJGJI9EIGGJJJJEJHJFDFJ@JJJIJHJEJIJJIJJJIJJJIJIJJJIHJJJJJGHEIEFGGFEJHJGJJJJJJJJJIGJJHIJJHJJJFJJHGEHIGJIJFFJHJHGJJIIHJFEHHJJJIIHFJHJJIJFFJHFEE<JHFJFGJHII;JHJJFGJHJEEHJHJDECJJFGGHHIC999GJJJGHFJEIJHJEEIHJJJECJJJJHI<<==ABABE@)('''(=;:<=@BDGEJJIIJEGGJJJHJHEHJJIEHHHJHHJJJJJJHJJJGFJHJJEFIJJJJEDEBDBCDDJIGEGFGJJJJHJHJJHJHJIJC715>CDEC;://./+*+5;CJFJGFC::983GEJ112'52.1)553444BCD?>?==99:@HIGHJEJJFHDFEGFJIBABBJIJJHJHFIIEE62,,*-17BE=B@@F>>JJGFGJHGJIHIIGFFHJFDGFEA@GJIJJJHEIGJIJGJJHJJBBCJJJEHJJJHJIJJJHHJGJIIEE?C<99;=?54485IGJJJFCEJJJGEIJDCDCHJGJGJJIGJHFFIJHJFFCDEEGHG=<;;;;DJJHGFIJGJJJJJHIIJJFJIGIGHJJHCHBAE?;778=BDGJJJEEJFFJJGJJJJJJJFJIJGHJHA@?==CCIJIJJHDE9977::GHJJFEAABB7778(()+**)&&%'-3398439;<?=A<GFJIGGHFEIJJJJJJJGJJHJGJFGEFJCGJJJHJJJJH@?8AEB867?;::?DDEDFFJJGGJDCEBDC>>=>>@BBCJFJIGDIGGGGJJFFG>=<79;10'%%)%%%'1>FFD?@@>=;55DJHGJFEHFJFJJJJJJHHEJGHJGJH><<BHJHJJJJHGCGGFFJJFJJJJD8878EEFJJJFEDHJGHJJJJJFHJJJEFA??A;5-(()'''((%%&%)((,('&&)/(&%######$$&5?:::;+**+0/01530**+.2()+4C99:9=;;;@@B@CCCCB:3348;>@BABDBGGGEJJJFJD67:;BCFFJJHFECCFEJJFJJJFFIJJJJGJEJFJJJJJIJFJIGGJEEJJJFJJFJJGDCCDHGGJIJIJHCCEDJD12231433)'&&')))*689;BBBIEIJFIJJFJHBAA?ADEHFFEIFIFFAABAHHJHIJJJ;::7002@CC@??>=<>>;CGJHJEJJJFGGJGJJ=76697-)&&(%(%&')*89<DJHGEBC7+GGIJED5=9.CJHCAAGGIIHJDJGFDIGFDDJGJDJI0//*****(*+;54455BAADCDEJHJIHJAB4446DB><6,;>@?:6773*(%&$%*/33/7:BCBCEBDCDJJJJJJJIJJFGD21010.,/,&%%'*)*)+=BBJIJJJIJGEGFCCB654)%%%&&&(++./9;><=CC?9,,,,3//38C>JHHIGIIJJIJJJJIIHJHIJJJJIJJGIHJJJJIJJJIJIIJGJJHJGJIJJ2223GFHJDGBGFFFGJIJHAAABJHFIFJJFJJIJJJJJJIHGHJJJJIJFJJJ7555?@D;<;::<B<;;<HJHJJJJJHJGF@0-,.,*+**,-2255886333567;CHFJJJJGFJJJDJJJJGJHJGJFGJJFHJ<<6AIFIIJFJIFJJHGGF>>BDHJJHIJJJJHJHHGDDCDIJJJJJJJJJHEIHDJJJHJJJJJJJJJIDIJJJJEIJJGJJGIJJGJHJFHIJJIIJHJIHJJJJJDEDCHCCHAAB@HIJJHGJA@?ACCGJFECDGIJGIJJJJF=?>B87676322%%%&&''.*'&&))))CCFFFJHGJJJGJFJJJJHIFJHHJJJ<000/1-@AAHD@?>CB=6889233?;1124222?BCGJEEDEJCGIG767EJJJJEHHGJJJJJJJJJGHJJJJHJJGGJGHFGJJDA7EECEFIH?@788810/.)'$$%,069@???=>A@FDCFFJHGGEGDJJIJHJEJECIJJAJJJIHHHJJJJFHHJFGJIJJJHHFJJIJIJJIJIJJFHJIGFGEGFDBJJHIEGBC?9712JGJJHHJJJDEGHJJJJ<;:;>EJJEGAHIEJIGJ;;;8794555<CHJJJJJHJFJJIJJGFHJJGDC=JJJFJGJ>;;:=??DBDJIJJJFJAFFFGFJJHJJFGJJGJJJJJIJHJJJJFAJEIJJJJJHJJJJJJJHFDEEEJGJJJGJJJJJJJIGJJJJIJJFJIIJFJJJJJJJC@AGBJE<GGEJFIEGJIGGIJEJDIFJHJJJJGIJJJHHEJHHJJID>ABGJC>::9=>>I=<<??>A:@>=?C9>1AAF:::6888=??HC@??ABJJJJJIJJJCCJJGJCFGJJFC>=@A@HJJGJGHJEE92435344:8>B-,,,75567;:5559>>=?6555AGIIGJFJGJJ6645.--056;@>AHGEGHJJJFJJHJGJJJJHJIJJJCC=>,,,,((''+/01ABDEJIGJJJJJEA@@B<?DHJJJJJJJJJJJJHGIJEGGJJJJJE@@@@J<988CEJGIJE><<=<75((.))8BEDCCCE<<;8777;IEFGFGJFFFJJ>=/)%&&%),,+**-./6:=AFJEFJJJJIJJJFJGJIGJHHJHHCC:64451'%$%&&$$%$$##%'*-/10*((())'.4431135?HJDDJJJFFIJJHJJJHJJJJIJ@@@??>5411/78:<884467:ACEEJHC@@?GJJHDIJJHECEEGHJIJFCEFDEJJJ999@:::=@::=9:<?CDGDDF=<<<JFDFJGJIGJFF22))*IJGGHHHAAB-DCDDHGJCB@AAJIGGIB@@ADJJGIBBB...-44++++32233234133>BADEEF4EIF<<;*))(56>>BCGJEHFHJEC(((?EJFA?@AB=<<=>@>=84630///099<<?DJIIHJGJHGJDCDB<;<==E;::;AGIEJJCDCD@C?>D==7'%$$%-&&..0*;?CBBD:999BEGIJJJJEEFEEEJJJJFJHJJFCCDD=:::@888C?>???AEEJJJIFJCHJGFEIFG6333.()(%
@Glass_F3P_1_D3_4_2_50
GGGGCCGGAACGTCGTGCCGATGATTGCCCGGATGATCCTGACGACAAGATTAGCCATATGATGGACAGAGCCGGCCGTTAATTAAAAAGTTAAACAAAATTATTTGTAGAGGGAAACCGTTGTGGTCTCCCTGAATATATTATACGAGCCTTATGCATGCCCGTAAAGTTATCCAGCAACCACTCATAGACCTAGGGCAGCAGATAGGGACGACGTGGTGTTAGCTGTGCTCGAGGTGAAGACGAAAGGGCCTCGTGATACGCCTATTTTTATAGGTTAATGTCATGATAATAATGGTTTTTTAGACGTCGAGTCTTACGCCCCGCCCTGCCACTCATCGCAGTACTCTAGAAGCGGCCGCGAATTCCAGAAATCATCCTTAGCGAAAGCTAAGGATTTTTTTTTATCTGAAATTCTGCCTCGTGATACGCCTATTTTTATAGGTTAATGTCATGATAATAATGGTTTCTTAGACGTCAGGTGGCACTCGAGTTGATCGGGCACGTAAGAGGTTCCAACTTTCACCATAATGAAATAAGATCACTACCGGGCGTATTTTTGAGTTATCGAGATTTTCAGGAGCTAAGGAAGCTAAAATGGAGAAAAAAATCACTGGATATACCACCGTTGATATCCCAATGGCATCGTAAAGAACATTTTGAGGCATTTCAGTCAGTTGCTCAATGTACCTATAACCAGACCGTTCAGCTGGATATTACGGCCTTTTTAAAGACCGTAAAGAAAAATAAGCACAAGTTTTATCCGGCCTTTATTCACATTCTTGCCCGCCTGATGAATGCTCATCCGGAATTTCGTATGGCAATGAAAGACGGTGAGCTGGTGATATGGGATAGTGTTCACCCTTGTTACACCGTTTTACCCATGAGCAAACTGAAACGTTTTCATCGCTCTGGAGTGAATACCACGACGATTTCCGGCAGTTTCTACACATATATTCGCAAGATGTGGCGTGTTACGGTGAAAACCTGGCCTATTTCCCTAAAGGGTTTATTGAGAATATGTTTTCGTCTCAGCCAATCCCTGGGTGAGTTTCACCAGTTTTGATTTAAACGTGGCCGATCTGGACAACTTCTTCGCCCCCGTTTTCACCATGGGCAAATATTATACGCAAGGCGACAAGGTGCTGATGCCGCTGGCGATTCAGGTTCATCATGCCGTTTGTGATGGCTTCCATGTCGGCAGAATGCTTAATGAATTACAACAGTACTGCGATGAGTGGCAGGGCGGGGCGTAATTTGATATGAGCTCGCTTGGACTCCTGTTGATAGATCCAGTAATGACCTGGAACTTCCGCTGGATTTGTTCAGAACGCTCGGTTGCCACCGGGCGTTTTTTATTGGTGAGAATCCGAGCCTCGAGCTGTCAGACCAAGTTTACTCATATATACTTTAGATTGATTTAAAACTTCATTTTTAATTTAAAAGGATCTAGGTGAAGATCCTTTTTGATAATCTCATGACCAAAATCCCTTAACGTGAGTTTTCGTTCCACTGAGCGTCAGACCCCATAGAAAAGAATCAAAGGATCTTCTTGAGATCCTTTTTTTCTGCGCGTAATCTGCTGCTTGCAAACAAAAAAACCACCGCTACCAGCGGTGGTTTGTTTGCCGGATCAAGAGCTACCAACTCTTTTTCCGAAGGTAACTGGCTTCAGCAGAGCGCAGATACCAAATACTGTTGCTAGTGTAGCCGTAGTTAGGCCACCACTTCAAGAACTCTGTAGCACCGCCTACATACCTCGCTCTGCTAATCCTGTTACCAGTGGCTGCTGCCAGTGGCGATAAGTCGTGTCTTACCGGGTTGGACTCAAGCGATAGTTACCGGATAAGGCGCAGCGGTCGGGCTGAACGGGGGGTTCGTGCACACAGCCCAGCTTGGAGCGAACGACCTACACCGAACTGAGATACCTACAGCGTGAGCTATGAGAAAGCGCCACGCTTCCCGAAGGGAGAAAGGCGGACAGGTATCCGGTAAGCGGCAGGGTCGGAACAGGAGAGCGCACGAGGGAGCTTCAGGGGGAAACGCCTGGTATCTTTATAGTCCTGTCGGGTTTCGCCACCTCTGACTTGAGCGTCGATTTTTGTGATGCTCGTCAGGGGGGCGGAGCCTGTGGAAAAACGCCAGCAACGCGGCCTTTTTACGGTTCCTGGCCTTTTGCTGGCCTTTTGCTCACATGTTCTTTCCTGCGTTATCCCCTGATTCTGTGGATAACCGTATTACCGCCTTTGAGTGAGCTGATACCGCTCGCCGCAGCCGAACGACCGAGCGCAGCGAGTCAGTGAGCGAGGAAGCCTGCATAACGCGAAGTAATCTTTTCGGTTTTAAAGAAAAAGGGCAGGGTGGTGACACCTTGCCCTTTTTTGCCGGACTGCAGCGGCCGCTACTAGTAGACCGGCTAGCGTCAGTTTCACCTGTTTTACGTAAAAACCCGCTTCGGCGGGTTTTTACTTTTGGTCATCGAGTGATTACAAAGCAAGCAAAGAAAAAAGCAAACGATTCTTCTATTGCGCCTTTTCCCTGACTCATAACTTAGGTGGCGGGCTAGCGTCGTGGTTTGTCTGGTCAACCACCGCGGTCTCAGTGGTGTACGGTACAAACCCCGACGTGCACAGCTGTCACCGGATGTGCTTTCCGGTCTGATGAGTCCGTGAGGACGAAACAGCCTCTACAAATAATTTTGTTTAAGAATTCATTAAAGAGGAGAAAGGTACCATCAGTAAAGGAGAAGAACTTTTCACTGGAGTTGTCCCAATTCTTGTTGAATTAGATGGTGATGTTAATGGGCACAAATTTTCTGTCAGTGGAGAGGGTGAAGGTGATGCAACATACGGAAAACTTACCCTTAAATTTATTTGCACTACTGGAAAACTACCTGTTCCATGGCCAACACTTGTCACTACTTTCGGTTATGGTGTTCAATGCTTTGCAGATACCAGAATCATATGAAACAGCATGACTTTTTCAAGAGTGCCATGCCCGAAGGTTATGTACAGGAAAGAACTATATTTTTCAAAGATGACGGGAACTACAAGACACGTGCTGAAGTCAAGTTTGAAGGTGATACCCTTGTTAATAGAATCGAGTTAAAAGGTATTGATTTTAAAGAAGATGGAAACATTCTTGGACACAAATTGGAATACAACTATAACTCACACAATGTATACATCATGGCAGACAAACAAAAGAATGGAATCAAAGTTAACTTCAAAATTAGACACAACATTGAAGATGGAAGCGTTCAACTAGCAGACCATTATCAACAAAATACTCCAATTGGCGATGGCCCTGTCCTTTTACCAGACAACCATTACCTGTCCACACAATCTGCCCTTTCGAAAAATCCGAACAAAAGAGAGACCACATGGTCCTTCTTGAGTTTGTAACAGCTGCTGGGATTACACATGGCATGGATAATCTCTACAAATAAAAGCTTGATATCGAATTCCTGCAGCCCGGGGGATCCCATGGTACGCGTGCTAGAGGCATCAAATAAAACGAAAGGCTCAGTCGAAAGACTGGGCCTTTCGTTTTATCTGTTGTTTGTCGGTGAACGCTCTCCTGGTGCGGCCAAATCCGCCGCCCTAGAATCGAGTGGCGCCTGCAGACGTAAAAAAAGCGGCGTGGTTAGCCAA
+
&&&//0,,++)'%$$$&&'%&''++,''***+/:4344=<****)&&&$%%%%%$&*002+++*,)*,)))-1.-,-----///:;BJIIGG6666878=AC;;::89=@BCJHHJJJJHFHFG4444655?>CJJJJJGHDDHJJJIJFHJJDHJHJJGIJJJJJJJJGJJJEGJJJJJFHGDIFJIGEIJGHB@BCIFHE>==>>?@AHJ@@@@JJJJJFJJJJJJJJJJJIIGJJJIJJFD9889FHHJIHJGJJJJJHEDA?=?IGJJJJJGIJJGIIJJJHHJJG>>>('(())+-+*-*++,,.22124;>;2:993>@>;;HJHJJ???@GHIJHFIED8/+*$%(8<JJJJICC?9:;<;;:;CEJJJ=<<=IC)))*57;;,,+156776889?FFECF)))EJIJJIFIFB>?>??CJIIGFJJJJJGJJHA@@EFJJJIJJIFFJFIHIJHJJJFJHIJFC33344<++++JJHFJJJHJJJJFBCGIIDEGDJDGGEJGGHJJGC>;<9:E9DJJJJJJJGGJJH=:9<:9=::;;B@DFGCBBBEGJB22228CBHDHHHHJJJJJIHGDABBJIEHD?>>8444/*)*('(8;=AHDCFIJJJJHGDC33))))35.--+.)(-,568?>?=<;:88>AAAA;::;IBBCFJFIJF1000?HJJIHGHJJJJGJJJGGJHJJJIJJJJJCCE/-,-27777>=<=A@@BDDGEGIBBDIJGJJJHJJB8?@EJFJFIEHHHHHIIJJJHFGJJJHJJJJEJHJJJJJJJJHHJJHJEJJGHEGIIJEJJJJHFDFFJJGDCGJFDEJHHJFIJGJJJHJFJHGJJJJIIJJJGH:::BA??@@HJ>888;E>430--./0,**+/,,,-,,,,003:;8<<<GJJJHIJHIHDJJJJJGJIFJJJIJJJJIBAABJFCJFJJFBDJJIJJJJIFGJEIJJJHJHJJJJJHJJJJHIJHJIDC10../,,-2@A76455CHGJJJIJIFIJJJJJJJHHEC=966-*55326?GGCCDH@AHECA=<<=JJ@JJJHIJIIJJGJGJGGJJJJFEIFGJIJJIHFJJ1000556GJDCABDEJIHJJIHJJCCJFJIDBDBJJGFJIIFJIJJHFGHIJJFJIJJJJJHFHJJHJJJJGB<;<BJJGFEB?=78@@CI>?HJJI@944=DFJJFJJGJJJJJHIGJGFHBB4;/-12<:9:FGJJEHHFJJGGJJJJJIJGJHB?@BEJJFHHJJDDEIJJJA???@?@E>7---;EDEJJIGEFHFJEJFE64550///0H<;;;?C----6''&(**/'(&&&'200,++++'(BJGJJJJJJHFGJEHGGDBBCJDGACAIF<<;7=A4210///.''''668778=CCIDAAABECFJHJJGJGJHHJJFFIJJF8677DEB@AAJCJJJ:99:JJJJJJF?8CB000779760/++47HCAAE<;@>AEIEDD?000-.--::BDJIJJJEHJJJJJJJIJHDE?@@J+++-03**A>>?A@@?<833312&&&&)*-:<22,-9;;<HJGGD?11/(*1243212:6@JFJEDDHJDJ:888FDDEJEHEFJJGJJCFIJJJJJJGJJFGDFHJJJHJJFJHHJJCDGB<>><C=H=;::??ACBCBBCEGJFJCCJIJFJJJJJJJIFJEJJJJEJJJJJGJGFGHGHIGB10015551,.-+++/9;D::::;JDICFJJJJJJIJ=<<<E==JJIGJJGJJJHHJJJJJJJGJJJJJIHJJJJJHJHEDHJFHJJJHJJJJJJJJIIJFGGGJJJJIJFB?A51..11;<<?BFFGJIIGIIHGAA:+(&%$$%011111:A8GGJIJHGHIJJEJIJJF====J///0C?JEB<;;;;;<DCCDEHH@HJGJCDD>AJJJIFHHB@AABEIBB50156FIGGJJIJGJGIIJGHIIJIJDFE94,))EFJJEGJJJJJJEJC;>==JJJDDGGFIHJJJFIJJJHIIJJJJJHGJGJJEJJJJB665695556CEECBE==99:<=?>:9952223BFJEC?00/0+,,755468@BAACAG:IJGGFEFJEHAAB?JJFJJHHJJJGJJJJJJHHJJJJJHJHEJJJJ@>?5/0/3DA??@@?@>9<<<;<JFJJGGDJGGJJIIJGFJGJDFDGDGEEEIJJJI?IJJJJIJFGJFHGJFEGJIJJJGJJHEGGJFJG4??3BGDEJJJEJJJJFEFDCCCHFFJGHJDEEJGGHGJJ@HGHJJFGIJHFGDFIGGGJJHJB205CFJHGDHHFFFJJEGHFHHFDDEJFIIE=;=AHGGHDCC@AF521324<=BBEFGH?ADD?>=.-./99228GJJFIFHEFIJHGJHJGJIJFGDJJJGFACB=66HDGCCCEA0///55673/.3>DCEJEGCHIEEFFCGEJJFIDJG::9:<5459CEFJJIEHDIGEB@@>>?CCB?@663/()+-10.-,*+-,***,.,./--./555<HJJHEJHHJJJGCBBAD@9:3/.531.)))&'(&''(('(&%&%%%%%%%'*++,(-.++,,9DHHGHCDHGHJJDFEGJIFJHJIJHHFJJJJFFJJJJJEFHIADC9999=9991../>B<;;:3221544<>ABBBHFGEFFJJGIJJJJJJJGJJJJJJJJIJJJJGGEJJJHJBABE95.77==BA?74494<<<=DEBDFDFJHJGJJJJID?A;GHJJEIJFJI?@=;>=@@HHJGJJI@EH@?,((%)=?DGDABCADEDDDGJIJIGJFIGJJIIJCJJJI658;;::876566545557657777767666766767679<<;:775688998788:96422447444455754440000686665667:977779:977989874456548:89755556766689854466766678:986664445;:00014454666798875652322(((*)*.'.'&(144556678888887899:999=<9866555579877872112:885443454588999777765557:;98889977665///0667''''888974445:98876566999::8655564433469;:76654433443///0766687645567788:><:98555444459:;;;<;=?=:::9:98888679:44435578443355666577774411226755444655558:::9:;534597774333785544@AB@99:HED;;;;=ABABCAAAACCBAAACJCD@@=012275599<A@B>?>=?ACDDCDDEDCCBDDEFACAA@>>>?C@92822BCDEDDBDDAA?><==>?=<<=@BDA@A@B=<::89998<78;1-33453+*((&''&(**/002456;<=B@@>>?@?@DACD@>=<<>?C?>A=<<=JCDDCGH<<9989:;-,')''':>++++<44559:ABAACCD@A9999A@><<<=A@ACBBBAAAA888C<8--9:<@=<=<=6666?AD1000:>A?=>=A>===A=;;;?ABCF:887?>>?BH@??668998>>2223=><<<=@>?==?@AA=877:>=;5443679;2&&&(()+./089>A?A@>>?@D?@?BAA;;;<@CABB8666CDCA<:996;>=<9335+/-***)''&%##
@Glass_F3P_1_D3_4_2_51
GTCTGCAGGCGCCACTCAATTCTAGGGCGGCGGATTTGCTTCTAGGAGAGCGTTCACCGACAAACAACAGATAAAACGAAAGGCCCAGTCTTTCGACTGAGCCTTTGGTTTCTGCAAAATGTCTCTAGCACGCGTACCATGGGATCCCCGGGCTGCAGGAATTCAATGAACTTGTGGATCATCCATGCCATGTGTAATCCCAGCAGCTGTTACAAACTCGTCAAGGATCATGTCATCTCTTTCATTCAGATGTTTAAAGGGCAGATTGTGTGGACAGGTAATGGTTGTCTGGTAAAAGGACAGGGCCATCGCCAATTGGAGTATTTTGTTGATAATCGTCTGCTAGTTGAACGCTTCATCTTCAATGTTGTGTCTAATTTTGAAGTTAACTTTCGTTCTCCCATTCTTTTGTTTGTCTGCCATGATGTATACATTGTGTTGAGCTTATCGTTGTATGCCAATTTGTGTCCAAGAATGTTTCCATCTTCTTTAAAATCAATACCTTTTTAACTCGATTCTATTAACAAGGGTATCACCTTCAAACTTGACTTCAGCACGTGTCTTGTAGTTCCCGTCATCTTTGAAAAATATGGTTTTCCTTCTGTACATAACCTTCGGGCATGGCCCTCTTGAAAAAGTCATGCTGTTAGATATGAATCTGGGTATCTCGCAAAGCATCGAACACCGTCATTAACACGAAAGTAGCGTGACAAGTGTTGGCCATCGAACGGTAGTTTTCCGTAGTGCAAATAAATTTAAGGGTAAGTTTTCCCGTATGTTGCATCACCTTCACCCTCTCCACTGACAGAAAATTTGTGCCGTTAACCACCATCTAATTCAACAATTGGGACAACTCCAGTGAAAAGTTCTTCTCCTTTACTCATGGTACCTTTCTCCTCTTTAATGAATTCTTCACCAAAATTATTTGTAGAGGCTGTTTCAGTCCTCACGGACTCATCAGACCGGAAAGCACATCCGGTGACAGCTGTGCACGTGGGTTTGTACTGCGTGCACATAGACCGCGGTGGTTGACCAGACAAACCACGACGCTAGCCCGCCACCTAAGTTATCAGCGTCAGGAAAAAAGGCGACGAGTGATCTGTCGCCTTTTTTCTTTGCTTGCTTTGTAATCACTCGATGACCAAAAGTAAAAACCCGCCGAAGCGGGTTTTTACGTAAAACAGGTGAAACTGACGCTAGCCGGTCTACTAGTAGCGGCCGCTGTAATCCAGCGGACGGTACACCCGCTCCTTTCTTTAAAGTAAAAGATTACTTCGCGTTATGCAGGCTCCTCGCTCACTGACTCACTGTCGCTCAGTAGTCGGCTGCGGCGAGCGGTATAAGCTCACTCAAAGGCGGTAATACGGTTATCCACAGAATCAGGGGATAACGCAGGAAAGAACATGTGAGCAAAAGGCCAGCAAAAGGCCAGGAACCGTAGACAAAGGGCGGCGTTGCTCGCGTTTTTCCACAGGCTCCGCCCCCCTGACGAGCATCACAAAAATCGACACTAGAGTCAGAGGTGGGACCCAACAGGGCTCTGAGATTCCCAGGCGTTTCCCCCTGGAAGCTCCCTCGTGCGCTACCTGTCCGACCCTGCCGCTTACCGGATACCTGTCCACCTTCTCCTTTCGGGAAGCGTGAGGCACTTTGGTCGCGCGCTATTGCGTGTCATTCAGGTGTAGGTCGTTCGCTCAAGCTGGGCTGTGTGCACGAACCCCCCATTAAGCCCGACCGCTGCGCCTTATCCGGTAACTATCGTCTTGAGTCCAACCCGGTAAGACACGACTTATCGCCACTGGCAGCAGCCACTGGTAACAAGATCACGAGAGCGAGGTATGTGGGCGATGCTAAGAACTATTGAAGTAGTGTACTAGCTCGGCTACACTGAAAGAACAGTATTTGGTATATGCGCTCTGCTGAAGCCAGTTACCTTCGGAAGAAGAATTGGTGACTCTTAATCCGGCAAACAAACCACCGCTGGTAGCGGTGGTTTTTTTGTTTGCAAGCGGCGGTTAGCCAAGAAGATATAAAAAATATTTAATCTTTCTACGGGGTCTGACGCTCAGTGGAACGAAAACTCACGTTAAGGGATTTTGGTCATGAGATTATAAAAAAGGATCTTCACCTAGATCCTTTTAAATTAAAAAATGAAGTTTTAAATCAATCTAAAGTATATATGAGTAAACTTGGTCTGACAGCTCGAGGCTTGGATTCTCACCAATAAAAAACGCCCGGTGGCAACCGAGCGTTCTGAACAAATCCAGATGGTATGAGGTCATTACTGGATCTATCAACAGGAGTCCAAGCGAGCTGAATAAAAAAATTACGCCCCGCCCTGCCACTCATCGCAAGTCTGTACTGTTGTAATTCATTAAGCATTCTGCCGACATGGAAGCCATCACAAACGGCATGATGAACCTGAATCGCCAGCGGCATCAGCACCTTGTCGCCTTGCGTATAATATTTGCCCATGGTGAAAACGGGGGCGAAGAAGTACTCCATATTCGCTACGTTTAAATCAAAACTGGTGAAACTCACCCAGGGATTGGCTGAGACGAAAAACATATTCTCAATAAACCCTTTAGGGAAATGGCCAGGTTTTCACCGTAACACGCCACATCTTGCGAATATATGTGTAGAACTGCCGGAAATCATCGTGGTATTCACTCCAGAGCGATGAAAACGTTTCAGTTTGCTCATGGAAAACGGTGTAACAAGGGTGAACACTATCCCATATCACCACTCACCGTCTTTAATTGCCATACGAAATTCCGGATGAGCATTCATCAGGCGGGCAAGAATGTGAATAAAGGCCGGATAAAACTTGTGCTTATTTTTCTTTACGGTCTTTGGAAAAGCCAGTAATATCCAGCTGAACGGTCTGGTTATAGGTACGTAGTTGAGCAACTGACTGAAATGCCTCAAAATGTTCTTTACGATGCCATTGGGATATATCAACGGTGGTATATCCAGTGATTTTTTTCTCCATTTTAGCTTCCTTAGCTCCTGAAAATCTCGATAACTCAAAAAATACGCCCGGTCGTGATCTTATTTCATTATGGTGAAAGTTGGAACCTGTTACGTGCCCGATCAACTCGAGTGCCACCTGACGTCTAAGAAACCATTATTATCATGACATTAACCTATAAAAATAGGCGTATCACGAGGCAGAATTTCAGATAAAAAAAATCCTTAGCTTTCGCTAAGGATGATTTCTGGAATTCGCGGCCGCTTCTAGAGTACTGCGATGAGTGGCAGGGCGGGGCGTAAGACTCGACGTCTAAGAAACCATTATTATCATGACATTAACCTATAAAAATAGGCGTATCACGAGGCCCTTTCGTCTTCACCTCGAGCACAGCTAACACCACGTCGTCCCTATCTGCTGCCCTAGGTCTATGAGTGGTTGCTGGATAACTTTACGGGCATGCATAAGGCTCGTATAATATATTCAGGGAGACCACAACGGTTTCCCTCTACAAAATAATTTTGTTTAACTTTTTAATTAACGGCCGGCTTGTCGACGACGGCGGTCTCCGTCAGTCAGGATCATCCGGGCATCGATGCATCGTCCGGCAATTAAAAAAGCAGCA
+
((')&&&&*'&'%%',*()(+))&%%47CBB@?644/,-)&$%')+-8?ACGGFEIHHGFJJJJHCAEDJJJIFJGH=;;>@D>?7-,,)***5?@CDGIEHB?E='''+1)('&&%%()+(&&&))*--.5555==:8877697799A=>>DJHJHECDC@A70//)((&'(&''%%%))()-0355567HFHHBBCIHHJHFHJFFFFGJGDFB<3'&&%%%%***%%%)*''(&'&&+,+,,-&'&&''(()))),=?BHCCJFCCBAFCEFDDFEEEGCCEA>=6567:???B@@=<::<=BG>=6566::7:CAGHJHEIJJJGB@AEHJH6555A@.---9;3332:::1-((CFJFGFJJJIHEJEJHJJJ4333@AFJF33350+())+('((.'>GBA@CD;=?<21)).0658CFGFGFHBA==><<311..//2-&&$#$%%%%&&&''6=DC??<<CDCEHGJJIJGDEE=@JEEE>C@=JGHII==<<544344JA@?EB@ACEFDHFEDJJJFJEGHDFJ:9::E>?BEHJIFEJJIEJHJFHDDEFDFEFGC;:=:<;(;:;B444311.,,+,('$$$$#$$%&')&&367?BCDFEC@5,+*.*''%&%%&%&'&))*?;99003222.0(%%%%&++,/13??A@BAB=;*((&&'+(((''&'+122((%$$%$%(()))689:632--+))))'*((*)+,0:;&%%%('&&%%%$%'''$$%))*)))*?@ACA@;<@AJHIEJHJJF6970)002??F?CCCI:::?@7FJIJIIJCDCEGA<<3244000//('%%&$%%##$##%)))'%%%)+*&&&(-'.,-->BFF>>>>AGEJFGAABCJBAA@GFDEJC;GHJIJ>>>?DC6EB56*'')*.29BF;<<<JAA?&%%'&'(>@>9?@BCFBBD@@DB@A?;/*''(8FEDHCGIDEE@B@A>>@=<522A94-------/./6-,++,,731'%&&--./120/'''&'%%%%%%%$$$&(,,-.3@33322000032434=DJECA?@@JHCBACEEIG:::7,&&*+&/,'%%&',./==8<=?BABB,,+)(&(&%,*,*)('(-38646>777:7=<==?@@JEFCBHFJGJIIJHFA@FCEHHGGGIJJJJGI7777<;;<6334:53:.-,,++,,*))+,7//GCEFBIJDE@??@AEFAA=8878::@@=@?@=<<<4))))*'()((&$#%$####$%#$$##%'4..--&&')$#$%./-++&'+))+,/00.2..)*/-.''-/369<BBA9988/+***,--/2-++++++**+/4;;;<A====<<<:8)'&'(%%)027;=@CA<<<0//////;<<=<<;94357931117GEG?>>97*+977=?>=:5556999::8@DBCDDCBBHEDFEJD:6320201)('$###$%&'(&%$$$%&&)0-,,)'''(//737FDFJGJJHJF?;?CCDFFB@@A7556E0.>;89,((**++&&&-0;888;<<'''(*-,-,))('%$%%%$$&&)((''%&))010/-00-('%(.//--,-..)()+.*((('&(*.***>ADFJHHIEFJEACA>?FD<<;<?=''*,-31*2./-5/+//2><71../))))((').&%%$%%&'&&-($$$%&%%$&%&'-6--.GJIJDE;889:553(%%(2;44HFGJGFE6545000..,+--,/.../0@F?@AAHJJGJJJFJJ?C;;;;JB@BC??==?AFG73223:AFEJA@DCFHHEJIJEDCGFEF5110++,,4EEJGEDFFDFECCB*))(&%%&%&'&&&&+/899;6552-&'(**&&((*%$$'(%(''**19;6+)&%&''%$$$%%%%4BEI66600/(+0-)*((***)*''')((,,449;BBCG>>>>I?=<<<=983511879678775121553322362'''*<>@G@<<;33333111277689...8::9<:798;AE=::91=7666+**)'&%####$&'))'''&(%$$$%%%%&&*''&%'&,)*)+(((11)''(.***''7991.-+*+-9A....?CDF:>;JF=CD;7888777500.-0180/14:<72000/.*+673('(((;;<;<5.-+.234;=5734;=BDCJ???A@>=>IHJIJIJJJC@BC===GFGJEC=9;8====C64220(((-11.'''()(('(,*''25;@JJJJAABAEFJIGJJJEH9767---'*)(,/)((*4811112*&%&'),1:EJEJDA?==@AEE@?/////B?BDDA98444::::@/**+(%&)))()&%&%%&08400=69::9>>.,,)()))')(&&&'---.C?@??>E=;:)(((;?CBFJIHIDECDJFGEJI;;;<IJGJJJJJJJJJJGHJJHHHJJJIJIHIJIEJJJJJFIJGF665=C6JDDEEEEJJJHJH@@;=><7344771-((*50..//00?AB:9970/-(%$$$&,-(''%$%#$$%'+51::85789:21..0.../-+))++((++-,/2//44.--->;;;>IIDHIDCIEGA?>>GJJJEACDC///68632...3455::?>100/.139<22-../-))'&&&/+))*-0.012/,+(((&,++65>?777)&&%&+,/744444777::FFED@AA>??ABB??@?BABEIJGJGDBBAAHIJFJ:::;@@@9976:FJJJGGECCA>336/AEJE....(((476330/01,*((--ACCAJJEJJJJJ=<<<JJGJHHHEEHJJDFEEDFCDIFCFHDCGGFEJIJJHJJD::7:@;;<<92--,-.../566<5331.,'%%%&&&&(')/-+)(*(&&(89:99=@@A422:/..)(((0179+(''&&&&%&&&&&')01=AABCJJJJHJFJEJ11102=798,223*>;;<E3333;JIEFJFD@D43229@EEJHJJIIJIJJJJJJFJJJJJJJC<9:CCGEABAA88765@JJFHGFJJJA@<;-,;>JGJIGJGJJJHICC((()017((((668;966:9;:;GEJDGDFJJJJJA5.-0/>?''''3/...//0000@ABGB;889FJJJJJGFEIFDHEJHFJJJJHEHJDFGCE:6GGIGJHJJJJIJJHFFJJJJJJJJJGHEJJJIJJJJFFGGJIGA:99;:;<368<EBA>=:66841D<??HJHJJJJ@?=</()-33-+-+/73346AAA<:9114AA@=<<=GHIGEFJFJJJIJJJCBBJJHJI?<>?@:6886667=;<@BBBB@AFFEJGJHEJHJIIJJJIFJJGEFEIIJJBBABFFFGJGJEEJJJJFJIJFJJJJJJHJGGJEGBCCE@AGEDDGFEHED>>?@BEHGJJGIJFJJGJJA?CDIJJIJJ<;;<BDBCDFG====IHICCJFD??@DIDIGCBCCDGJFB@?B@++)***+92345:IFGGDA@>?C???@JJIJCDC<<A98>@FGGJIFIJGC>GJFGGJJBA=IFIFDHDCC>;;JEFEEEGBCBADI:9:9A>;74-,(((...4=7666;:=?>665((((+%%$#$%)(+,+--.127>?984('&$
@Glass_F3P_1_D3_4_2_52
TTTTAATTGGCCAGCTTTGTCGACGACGGCGGTCTCCGTCGTCAGGATCATCCGGGCATTGGAACGTACGTCCGGCAATTAAAAAAGCGGCTAACCACGCCGCTTTTTTACGTCTGCAGGCGCCACTCGATTCTAGGGCGGCGGATTTGTCCTACTCAGGAGAGCGTTCACCGACAAACAACAGATAAAACGAAAGGCCCAGTCTTTCGACTTGAGCCTTTCGTTTTATTTGATGCCTCTAGCACACGTACATGAAATACCAGGGCTGCAGGAATTCGATATCAAGCTTTTATTTGTCGAGATCGTCCAGTGCCATGTGTAATCCCAGCAGCTGTTACAAACTCAAGAAGGACCATGTGGTCTTTCTTTTCGTTGGGATCTTTCGAAAGGGCAGATTGTGTGGACAGGTAATGGTTGTCTGGTAAAAGGACAGGGCCATCGCCAATTGGAGTATTTTGTTGATAATGGTCTGCTAGTTGAACGCTTCCATCTTCAATGTTGTGTCTAATTTTGAAGTTAACTTTGATTCCATTCTTTTGTTTGTCTGCCATGATGTATACATTGTGTGAGTTATAGTTGTATTCCAATTTGTGTCCAAGAATGTTTCCATCTTCTTTAAAATCAATACCTTAACTCGATTCTATTAACAAGGGTATCACCTTCAAACTTGACTTCAGCACGTGTCTTGTAGTTCCCGTCATCTTTGAAAAATATAGTTCTTTCCTGTACATGTAACCTTCGGGCATGGCACTCTTGAAAAAGTCATGCTGTTTCATATGATCTGGGTATCTCGCAAAGCATTGAACACCATCGAAAGTAGTGACAAGTGTTGGCCATGGAACAGGTAGTTTTCCAGTAGTGCAAATAAATTTAAGGGTAAGTTTTCCGTATGTTGCATCACCTTCACCCTCTCCACTGACAGAAAATTTGTGCCCATTAACATCACCATCTAATTCAACAAGAATTGGGACGACTCCAGTGAAAAGTTCTTCTCCTTACTCATCGTATCTTCTCCTCTTTAATGAATTCTTAAACAAAATTATTTGTAGAGGCTGTTTCGTCCTCACGGACTCATCAGACCGGAAAGCACATCCGGTGACAGCTGTGACATTCGGGGTTTGTACCGTACACCACTGAGACCGCGGTGGTTGACCAGACGAACCACGAGACGCTAGCCGCCACCTAAGTTATGAGTCAGGAAAAAAGGCGACAGAGTAATCTGTCGCCTTTTTCTTTTGCTTGCTTTGTAATCACTCGATGACCAAAAGTAAAAACCCGCCGACGAGTTTGCGTAAAACAGGTGAAACTGACGCTAGCCGGTCTACTAGTAGCGGCCGCTGCAGTCCGGCAAAAAAGGGCAAGGTGTCACCACCCTGCCCTTTTTACTTGAGAACCAAAAGATTACTTCGCGTTATGCAGGCTTCCTCGCTCACTGACTCGCTGCGCTCGGTCGTTCGGCTGCGGCGAGCGGTATCAGCTCACTCAAAGGCGGTAATACGGTTATCCACAGAATCAGGGGATAACGCAGGAAAGAACATGTGAGCAAAAGGCCAGCAAAAGGCAGAGGAACCGTAAAAAGGCCGCGTTGCTGGCGTTTTTCCACAGGCTCCGCCCCCTGACGAGCATCACAAAAATCGACGCTCAAGTCAGAGGTGGCGAAACCCGACAGGACTATAAAGATACCAGGCGTTTCCCCTGGAAGCTCCCTCGTGCGCTCTCCTGTTCCCGACCCTGCCGCTTACCGGATACCTGTCCGCCTTTCTCCCTTCGGGAAGCGTGGCGCTTTCTTCATAGCTCACGCTGTAGGTATCTCAGTTCGGTGTAGGTCGTTCGCTGCAAGCTGGGCTGTGTGCACGAACCCCCCGTTCAGCCCGACCGCTGCGCCTTATCCGGTAACTATCGTCTTGAGTCCAACCCGGTAAGACACGTTTTATAGCCACTGGCAGCAGCCACTGGTAACAGGATTAGCAGAGCGAGGTATGTAGGCGGTGCTACAGAGCTCTTGAAGTGGTGGCCTAACTACGGCTACACTAGAAGAACAGTATTTGGTATCTGCATTATGAAGCCAGTTACCTTCAAAAGAGTTGGTAGCTCTTGATCCGGCAAACAAACCACCGCTGGTAGCGGTGGTTTTTTGTTTGCCAGACAACAGATTACACGCAGAAAAAAAGGATCTCAAGAAGATCCTTTGATCTTTTCTCAGGGGTCTGACGCTCAGTGGAACGAAAACTCACGTTAAGAGGATTGGTCATGAGATTATCAAAAAGGATCTTCACCTAGATCCTTTTAAATTAAAAATGAAGTTTTAAATCAATCTAAAGTATATATGAGTAAACTTGGTCTGACAGCTCGAGGCTTGGATTCTCACCAATAAAAAAACGCCCGGTGGCAACCGAGCGTTCTGAACAGATCCAGATGGAGTTCTGAGGTCATTACTGGATCTATCAACAGGAGTCCAAGCGAGCTCGATATCAAATTACGCCCCCGCCCTGCCACTCATCGCAGTACTGTTGTAATTCATTAAGCATTCTGCCGACATGGAAGCCATCACAAACGGCATGATGAACCTGAATCGCCAGCGGCATCAGCACCTTGTCGCCTTGCGTATAATATTTACCATGGTAAAACCAAGTGGAGAAGAAGTTGTCCATATTGGCCACGTTTAAATCAAAACTGGTGAAACTCACCCAGGGATTGGCTGAGACGAAAAACATATTCTCAATAAACCCTTTAGGGAAATAGGCCAGGTTTTCACCGTAACACGCCACATCTTGCGAATATATGTGTAGAAACTGCCGGAAATCGTCGTGGTATTCACTCCAGAGCGATGAAAACGTTTCAGTTTGCTCATGGAAAACGGTGTAACAAGGGTGAACACTATCCCATATCACCAGCTCACCGTCTTTCATTGCCATACGAAATTCCGGATGAGCATTCATCAGGCGGGCAAGAATGTGAATAAAGGCCGGATAAAACTTGTGCTTATTTTTCTTTACGGTCTTTAAAAAAGGCCGTAATATCCAGCTGAACGGTCTGGTTATAGGTACATTGAGCAACTGACTGAAATGCCTCAAAATGTTCTTTACGATGCCATTGGGATATATCAACGGTGGTATATCCAGTGATTTTTTTCTCCATTTTAGCTTCCTTAGCTCCTGAAAATCTCGATAACTCAAAAAATACGCCCGGTAGTGATCTTATTTCATTATGGTGAAAGTTGGAACCTCTTACGTGCCCGATCAACTCGAGTGCCACCTGACGTCTAAGAAACCATTATTATCATGACATTAACCTATAAAAATAGGCGTATAGCGGCAGAATTTCAATCAAATTCTTAGCTTTCGCTAAGGATCATTTCTGGAATTCGCGGCCGCTTCTAGAGTACTGCGATGAGTGGCAGGGCGGGGCGTAACTCAACATCTAAGAAACCATTATTATCATGACATTAACCTATAAAAATAGGCGTATCACGAGGCCCTTTCGTCTTCACCTCGAGCACAGCTAACACCACGTCGTCCCTATCTGCTGCCCTAGGTCTATGAGTGGTTGCTCGGATAACTTACGGGCATGCATAAGGCTCGTATAATATATTCAGGGAGACCACAACGGTTTCCCTCTACAAATAATA
+
*+7<('&'%%%''((*03.37555555((()***..1.334=>>ABA@.**(&&&)2*))''(%&&')-..0:3ACBAA?000AB==9::@HEGEICFA>:5666=>ABA@<<=<0000=@>>??AIFDFFIJGEFEEHGEEEIAABHFE>=744667?AABB@BEF?778<@BBBEGCJHJGHJJFCDDDEDCEHJIJD?7333@:6746;6))FFECJJADECCB@ABB988000111******)..*(()*))-0++,++++:ACBCFJFJJFJFJIHJJJFGEEDFB?CC332&&&&*,-))(),(%%&(&&%%&*+/4..7.?IFEEJGGFIF>>>?JBA@883+,B@@;;;;32201'''*36=+**+.7160.0/..1=>BJJJJJJJFJGGFHJJJJGJJHJJFGJJHIDA@@BGJJJJJIHJ;::;JEHFDCBAAABHFIJFJIHIJJJJFJJJJJJJJIHGEEDBBEFJJJEB@ACHJ@GJJJIJJHJGFDFEBJJJJFGIJJGHGGJJJJJJJJGCFFEHJJJJIJHHFJJJJHEFJJJJDCDBFFJFDFJFJJJGHEHJJGFJJHJJJBGFCJCJGJJHFHECA<445HJ>>>=DJ?BFDDDFBJGFGFJ....;B2/*'9DJEBCFHJGGJJFFEEJIJJJECA86,+8)335=GJFFGEGBEEDC?<==>EGHF64346*84,AAAB@?@B3333;;<9942265777/+*))(()*'''(/460))**;BBABCDFE<<<;?@CEDB?=<<7/++,-,&,/01++,,CA@DEDBDCBACBEDFECCDCGJE>=<31&%$&)6;::<=ECCCBDDFC?A?CDCGFCDE@AACFEBCDJHJ>FFEBACABCCJF=<<=JFEBGEB9,+,+.66<9=?@ECFCEIJJDFDD@:9:AADFCCFEJCEHJCB@AEJEICDDAAEEDJHDFHCDDBCDDFGFECGF4333/,+*,*&%&(**))))23;>A@ABCIEDGFJJJEE?;8,9;5))%%%%(&')+1@ABBEF>;@@@A=<A7=7'''8<<CEHHEABBADBABCCEE=<;<<4446?><=;8755****222572239CFA<<99878;:<GG;;;=98.-+**)'(-.96687BGDCCDDJCFGJEJJIJFIDFDFFGEJIHGEBEDCCB('''C430/,,,-,,&%%%'*+6:>?43358570//233685889CCECBDGJ?>==ECBDCJFB?5555=A>F**+479;:90AABA@:89<?ACCAAAE=<;;///:????CHGIFHGE85855=;317-644(((*(((/3;33<:744365:<==B?;::=554%%%$$%%/''&&'151122:/A>?FEFHGJJJJJEHEFF?999:9<=<@?==70---5(''((((()*,''(>BEAA?>?@?BCBCDBGI85562<=--.('')134?BF>=<<BEFFIJGA===3112)((*+&&&*38778=>?@E??;9:;<@@?CCBDDDGDEIEHJJCJDJEHDBEJ=5335???FIJIG;;;68770+*<;CDEHEFEIJEG>=@JFGGJDBB::;>=>:0//./51117=?@GGHJIGGFEGJJGIJDDF?EBCD9997EA@A@HA2++41-;;=<;7667:;34;<=GIHIIIHFHJJHC555DEEGIJIGGEJJJEGHF;::9;75666AFGJJJGJEGIGHJDA@:86JEE>DFIJJJJJGFCBBCJBAABF<<7;:<0=1*ADGBJACA;=<<:@DBBDJJHFHDA>==A=:JHAJJFJJIHFJIJJFFCE@?:?>=;9,<=56CGHJJHFJJIGJJGJJJJJHHA0/0;<:;=JDFDJJEDBB?::71323893***@JBC?6><;<::=?IDJJJ???8<<@EDFCFE===>DB@0-.-165;=CDEJJJGJJIJJJHFGED?<FJFCEGEGBADA54+%%%%&*''((2<==GJJGJJGDHHGJJJJJGEIHJHGHJHHJIJGHGEFGJGCC@001988822225412400./0./21.--.-*((*))-2..334<B@++++**/<JIBJIJIJHFEFFEHA?;:&$$$$$%67::.../77445/)%'@B;9864<8866669803CDJCGCCBBBA@BEIGJDHHGIJIJHJIJJB=6667;8234:79*&%)+('&&,-,--/(()(8433523/01/++,+),0,*))2447281-369B?=822***37ED@@ABDEJGFIEEHJFJFBBAJJHFFDFGGG@<?-*3,**(-6;GHGHJEJJHJECA@JJFG?@FC?3****-+*+-1148A@@B<JDEIFJJEEHFFJJJ///?JEHHGJJJHJJJFJJHHJHIGFJJJFB3233976:=@AA5333JDA?>>CFJJJFDJC=<<968;<CHJGJJHIJHIJJHJGJ:77712211*&'1-)))*@BCDC<?@??>::2'''42001;<<;;:<DF?AEDCGHGIJJIJJJECB?>?>D,))*3335FIEGFF@?>@BJABB@JJD99556BJHGFJIFJJHJJJJJAA>ACHEJGHJJ=;;;GBC:58>?C???AFCA@BCCD?>@@BA@AJGJIJJEJHJAFCB@;<;=EICBBACCDGEFG@AJ@JA?@@GJDB;:00*))))'%$%%%-*))&&',)('&%$%&'(()-896;;;;JE9DFFDGHHFD=<=EHJJJJHIIJJJJJGGJJFHFIH>>>==?@FJ@@<<=;1.-*+)))*9?745344072359AHIJJAJJJCHHHJJJIJIIHJIJJGJJJJHIJJJJGJ<<;<DEJJJIJJEGFA@?@?:968;<::<=><?>?FDCEEJFB>>?BGIJJJJHH5551*&',&(===?HEJJJFJJJJFHFFIG6....FDHJJIJEGEDGGEGEIFJJGHHHJIJJJC=>4/JJDJJJJHGIG>>JJJIJJJJJJJJDJJJJ@@62//*034/DDI;;;:FIEHGHJJJJEEIFJCECDF?@====JJJIJIJDCCAFFJIJGJEDCCDIHGJFJJJ=7872DFFHGDE<69;DDAABCCBA===??::+ABCGFIHGIFFGJJIJJIDDEDIHGFJG<<BDEEBAA@A=?BHJEDDECD>9JHHJIJJEDFJGFJFIH99:;GEGHGJHJ3333FIDEJJHJJJHHJJGHJJDE?DDFBA9777FHJJIJHJJGFHBHJGGGGJEEJJEIFFFCIFJJJH@>?EF@<21..01032(((+/3./.-09:=<@DDJ>>>ADEEJFJHJGEJIFIFECCECDC>8-...<<;C;889=JFFFJIJEGH65////48::FEGGFFHIJH;88***'((()0.-,0458666=<?@:;:</..*)).324//1,*)(,-+.,'%&(/25<?E=DEEEED=:;)()+6<?CCHFEI@55+**,422368<=?CFEHGEIIGJH@@A@FJBGJGJFEEJG77.-+,)'((((''(()245?CDBJFJFJEJJJHJHJJJFJJHGD@=<>>=>87879/0<==>=<==<J:EGA8;<ABE?@A@@;:::GCI@AGDCGGJJJEIJJB>><=B@/48844;989998:=AJJFD@?@@EICD?=<('''0/../,')))+?@@?>ABA?>?@J@440//0/44002.//0AFC:>=8:77@???AGAC:932,,..25'%%$
@Glass_F3P_1_D3_4_2_53
GGCCGGAGCCGGATGAAAACGTTTCAGTTTGCTCATGGAAAACTGGTACGACGGGTGAACGCTATCCCATATCACCAGCTCACCGTCTTTCATTGCCATCAAAATTCCGGATGAGCATTCATCAGGCGGGCAAGAATGTGAATAAAGGCCGGATAAAACTTGTGCTTATTTTTCTTTACGGTCTTTAAAAAGGCCGTAATATCCAGCTGAACGGTCTGGTTATAGGTACATTGAGCAACTGACTGAAATGCCTCAAAATGTTCTTTACGATGCCATTGGGATATATCAACGGTGGTATATCCAGTGATTTTTTTCTCCATTTTAGCTTCCTTAGCTCCTGAAAATCTCGATAACTCAAAAAATACGCCCGGTGGTGATTTTATTTCATTATGGTGAAAGTTGGAACCTATTACGTGCCCGATCAACTCGAGTGCCACCTGACGTCTAAGAAACCATTATTATCATGACATTAACCTATAAAAATAGGCGTATCACGAGGCAGAATTTCAGATAAAAAAAATCCTTAGCACTAAGGATGATTTCTGGAATTCGCGGCCGCTTCTAGAGTACTGCGATGAGTGGCAGGGCGGGGCGTAAAGCTGACGTCTAAGAAACCATTATTATCATGACATTAACCTATAAAAATAGGCGTATCACGAGGCCCTTTCGTCTTCACCTCGAGCACAGCTAACACCACGTCGTCCCTATCTGCTGCCCTAGGTCTATGAGTGGTTGCTGGATAACTTTACGGGCATGCATAAGGCTTCGTGTAATCTATTCAGGGAGACCACAACGGTTTCCCTCTACAAATAATTTTGTTTAACTTTTTAATTAACGGCCGGCTTGTCGACGACGGCGGTCTCCGTCGTCAGGATCATCCGGGCATCAATCGTACGTCCGGCAATTAAAAAAGCGGCTAACCACGCCGCTTTTTTACGTCTGCAGGCGCCACTCGATTCTAGGGCGGCGGGATTTGTCCTACTCAGGAGAGCGTTCACCGACAAACAACAGATAAAACGAAAGGCCCAGTCTTTCGACTGAGCCTTTCGTTTTATTTGATGCCTCTAGCACGCGTACCATGGGATCCCCCGGGCTGCAGGAATTCGATATCAAGCTTTTATTTGTAGAGATCATCCATGCCATGTGTAATCCCAGCAGCTGTTACAAACTAAAAAAAGAGCCATGTGGTCTCTCTTTTCGTTGGGATCTTTCGAAAGGGCAGATTGTGGACAGGTAATGGTTGTCTGGTAAAAGGACAGGGCCATCGCCAATTGGAGTATTTTGTTGATAATGGTCTGTAGTTGAACGCTTCCATCTTCAATGTTGTGTCTAATTTTGAAGTTAACTTTGATTCCATTCTTTTGTTTGTCTGCCATGATGTATAACATTGTGTGAGTTATAGTTGTATTCCAATTCTGTCCAAGAATGTTTCCATCTTCTTTAAAATCAATACCTTTTAACTCGATTCTATTAACAAGGGTATCACCTTCAAACTTGACTTCAGCACGTGTCTTGTAGTTCCCGTCATCTTTGAAAAATATAGTTCTTTCCTGTACATAACCTTCGGGCATGGCACTCTTGAAAAAGTCATGCTGTTTGGTGTGTGATTTGGGTATCTCGCAAAGCATTGAACACCATAACCGAAAGTAGTGACAAGTGTTGGCCATGGAACAGGTAGTTTTCCAGTAGTGCAAATAAATTTAAGGGTAAGTTTTCCGTATGTTGCCATCACCTTCACCCTCTCCACTGACAGAAAATTTGTGCCCGCCATTAACATCACCATCTAATTCAACAATTGGGACAACTCCAGTGAAAAGTTCTTCTCCTTTTACTTCATGGTACCTTTCTCCTCTTTAATGAATTCTTAAACAAAATTATTTGTAGAGGCTGTTTCGTCCTCACGGACTCATCAGACCGGAAAGCACATCCGGTGACAGCTGTGCACGTCGGGGTTTGTACCGTACACCACTGAGACCGCGGTGGTTGACCAGACGAACCACAACGCTGCAGCCGCCACCTAAGTTATGAGTCAGGAAAAAAGGCGACGAGTAATCTGTCGCCTTTTTTACTTTGCTTGCTTTGTAATCACTCGATGACCAAAAGTAAAAACCCGCCGAAGCGGGTTTTTACGTAAAACAGGTGAAACTGACGCTAGCCGGTCTACTAGTAGCGGCCGCTGCCGATCCGGCAAAAAAGGGCAAGGTGTCACCACCCTGCCCTTTTTCTTTAAAACCGAAAAGATTACTTCGCGTTATGCAGGCTTCCTCGCTCACTGACTCGCTGCATCAGTGATTTCGGCTGCGGCGGCAGTTATCGCTCACTCAAAGGCGGTAATACGGTTATCCACAGAATCAGGGGATAACGCGCGGGAAAGAACATGTGAGCAAAAGGCCAGCAAAAGGCCAGGAACCGTAAAAAGGCCGCGTTGCTGGCGTTTTTACCAGCAGGCTCCGCCCCCCTGACGAGCATCACAAAAATCGACGCTCAAGTCAGAGGTGGCGAAACCCGACAGGACTATAAAGATACCAGGCGTTTCCCCTGGAAGCTCCCTCGTGCGCTCTCCTGTTCCGACCCTGCCGCTTACCGGATACCTGTCCGCCTTTCTCCCTTCGGGAAGCGTGGCGCTTTCTCATAGCTCACGCTGTAGGTATCTCAGTTCGGTGTAGGTCGTTCGCTCCAAGCTGGGCTGTGTGCACGAACCCCCCGTTCAGCCCGACCGCTGCGCCTTATCCGGTAACTATCGTCTTGAGTCCAACCCGGTAAGACACGACTTATCGCCACTGGCAGCAGCCACTGGTAACAGGATTAGCAGAGCGAGGTACTGTAGGCGGTGCTACAGAGTTCTTGAAGTGGTAGCAGCTACCACGGCTACACTAGAAGAACAGTATTTGGTATCTGCGCTCTGCTGAAGCCAGTTACCTCGGAAAAAAGTGGTAGCTTCTAAATACGGCAAACAAACCACCGCTGGTAGCGGTGGTTTTTTTGTTTGCAAGCAGCAGATTACGCGCAGAAAAAAAGGATCTCAAGAAATCCTTTGATCTTTTCTACGGGGTCTGACGCTCAGTGGAACGAAAACTCACGTTAAGGGATTTTGGTCATGAGATTATCAAAAAGGATCTTCACCTAGATCCTTTTAAATTAAAAATGAAGTTTTAAATCAATCTAAAGTATATATGAGTAAACTTGGTCTGACAGCTCGAGGCTTGGATTCTCACCAATAAAAAACACCCAGTCGCATCCAGCATTATGAACAAATCCAGATGGAGTTCTGAGGTCATTACTCGATCTATCAACAGGATGCCAAGCGAGCTCGATATCAAATTACGCCCCGCCCTGCCACTCATCGCAGTACTGTTTGTTAATTCATCGGCACTCTCCGACATGGAAGCCATCACAAACGGCATGATGAACCTGAATCGCCAGCGGCATCAGCACCTTGTCGCCTTGCGTATAATATTTGCCCATGGTGAAAACGGGGGCGAAGAAGTTGTACCATATTGGCCACGTTTAAATCAAAACTGGTGAAACTCACCAAGATAAGGCTGGACCAAAGCATCTTCTCAATAAACCCTTTAGGGAAATAGGCCAGGTTTTCACCGTAACACGCCACATCTTGCGAATATATGTGTAGAAACTACGGAAATCATCAA
+
(''''&&&('%%&&***,FGEGFJJEJGJJJJF+++**-*'&%%$$#####$%&'+3333--,,1012,>?AIFCJHEJCCDGFIJIJJJ>988:HJ//)(%&99:56/...2+++/02-./25455...0GDFJJJJAAABGJJJJJIJGEGGGGJHABAAJJJJJJGHJJJHDF97::FEJIF><EHJJIIJHEHJJJHJJHAECIIGJB0000111CGFJ????????JA@@?BGJHJGGJJIJJHJJD@?AEEJJBBA833?8IBBABJJEDDDJGJJJJDG/...GJHHJJJJ?@8878?DFJIIJJJIJEJB8DJJJB@AFCGFBG>ECC@AIIJJIGF@=12338?:=66BBDCCAFE6666883)))())'))&'((6DDJDHEIEHHCB@??=<<:844++*+,))*-.+,,-4::;;::??@JJGHFJEJJGEDEGIJJJJJIIJEFFEJJDB@A?DGCCGDIJGJGEGJHHAC;872'%%%33557;=CGCD@>>G64***)*19??5470.-,'&&$$$$333>@;::.@:88;FDDDB?>-,,.87884856@EC@=::;BBCJJJCGJJGJGJHDHEHEBCB=51))&'(7<<<>>DJJIJJJJJJJIJJGJJJJIGIGDIJJJGJGEJGGJBBBBFFEJJEFEDEFB>===CDEFDFJJJGHJIAA@AJJFHJHHFFCCDCJDE@>???>A;;4224GDHJJGHJHJJIEC;::;ACBCHHJBHIGJHFFGJAF===D@@A?BD4332010+()&&%$&%%#$'$&&)2352/0..02AIGHIHJGJJ60..;CEEJFFJFJFFA76A+++++CDJFJFJHIJJJHIDFJHGJGECBJHDDBIGIEG?@/=4444;=?@BA:878;==>553((($#$%'''69=?B@AD>A=:8:;9666=BDDEF:999<89:1/11227AADFGDBHFC>DD7>>=<>>@FE@??@A97775/(+*)'(4;?.../9:EFGJGJBB?8<=>?DF@BAA32220.,&&&&)&&68CGHJJEAA><<755457::;>==B:/...;IBB>=;=@CGCDBE87879;;AA@BEBJ::;BGCA;;?:770BCA67:AFAB?;<<=IDDCBB==GD@DCGED//..35<;:<>GJJIJHJJJEIEJDJJGJJGJJJJJHJFHD?>;:'&&4888;31114;:;,,,,//.//,,32-,,132378986-9@AEJIIJJHHFI<5;<@GJFHJIGGGFJIIJJJJJJJJJIJGDH3334JJIIGHFGDJFGHGFJHHEJJIJJIJJJ?>=''''70,'')-129;AAA>>;018:=7888GGJJEEDHJHGHFFFJEHIIJ::9;H/...=BFFFJGJJJJJFJEIIEGFFJGJJHHJFEDEJGIJJIEJHCCCBDGGJHJEHFGF@<5468*%%$%')/58ACCABB7;E5AFCEEHJJFJIJJJJJJJJJJGJJGIJF?22229777878=JHDEGJFDFJJIJ634ACBIHJHFCCBJJJJJGDFJJIFGJ@A?;;><6HFHJGGGJDJHFFJGJJJJFHFJIJJHJJIIJFFJFJJJIHFJIJJJFFGE964454<CGJJJJIJHGJG?740'&&&&&'$$%&/.1@@AB??=>A@CFJGJIFEJJH@@@@EGBC@@ABJJJJJJJIHJIJJJJJGJGJJJ::::GECDJ?A444F?<9BGJEEFJGJJGJGJHHJFJCFGJJJICFC@<:1114:760'&$'&&&%%(&,:A66;;>AJIDCDFFE?BC?65/-)&&&%$$%&367DFFJJGJIJGHIJGHF9...+)'/..2<D@@<>668:DIFHIJGJJ@8746792.-+-151++@@@FEJHDHHHFCCJ=;;?:FDGGIJGGEEIJJHEJJHJJJFJJJJJGJJJHJHGHHE?@?DJDJIGGEFHGJJIJGJJIEFHGJJJ?>>@FIDBCDJJ33356522/./15589G=<=<BAAAAEBCABF:::8;;DGIFDDBBCA@?////AHFF-+++E98++++3/,%%%%-.0;>FH@FDIJJHJ;;;<DBDEAACFDBDBAAB8***9==<::::745525657A0,,-82=:978==DDB<=JFJJJJGJJEJJJJHIJGFGJIFHHHICCCBJJJHA@@CDBA>==>@878;8858=BCCIGGFIJHEJIJJGEGFGDEFF4444===CAB----=,%%)))354***FIIBABDGCFECEGA@?@@BIDFDDGABIDEJ634:/14:97*(((BA872.--.0=>>EEEJHIIIJIJIGIJJJHJJJJJJIJJF?>?=<,/0,,,,++/.*--/090----)(%%$$$%0'((--1=BCHGEJJJHJGIGHFGJIHEHJFGJ?=<<;8889=H?5''''.+(+))&;F=JJHCACCFHJI??@EBCB8777679HGGJJGJFEFCEDI>??GHJJJ>>=?AE<<>***+7.++-,.-*,*)*//:?@=BCB?JHE<<====>EHF????GJJJGGJJGFF?A334GJJHGGFJFJJFGJJJJJEJDA><?>>C>>87951167<BD@CA@=2@><::=JC;;::JIAAABHJJJGC=>0<00'2&':=>@FFEHEFJFGJGJJJJHGJFE::@DGAE51C?>GBD:;>?EJJFHHHIJJFJFFFD@@JJIGJGJGJJJHE999ACACB8333AABIHHF:999444451166@@?=?JJJJHJJJB;:7783/.)))2<DBFHCCJJJJEDCCIJHJEEEBJC6=:;BII@>:;::;;;000-,)))4,--//:9/ACDEIHHBCCFI@JIGGJJGIHJJIIIJGJJ@@@@JJJJJJJFHH:878><=>E=/,,-0-))*2222EGDGGHJGJCFIJJFEFGGIFF;;9)((&&%')(((+15=DCD432++-.0233544=<<=<EEFGJGJJJIJGJJJIIGFJJHJGJICJFH++6667680(&&&))((((((&&).----JCBCDEDHFD778;@BDEJHCIFJIHIF9GDCJG@?@<:G????EDC;;;>A:A./----0/2.004431110.*'&))&&(44586=?@C8777??BEFFJJJJJJJHFICAACD87:7*))12..++0,-3./468FB@BJFJJIIJHFGEGHGEGHEGJJIEGDJGH@9987'&&+,9:;>CCDFAFDHHJHJ???@JFJJ@?@GC::::>;;=CJDEF??@CHEIGHHJHGDIEJHJJJJFJJ@9:::DBB22222*))'+++860.,+.0,&&&$('()+***(&&'')*+&&&(734354:BFJHJEGFGJJJJEB<<;9866***(())++(()&&&%'()*)((&/222267B6556;@:99:::55222-./9<>=EEHBBA>99-(('(**(&')*/,*''('+'%%$#$$#%(&%%&()**8EEGEJ@AABJIHEGJJGGJJJJJJJHJJGJFHCBAHJGEGJJJJJJJJJJIIJJJGJIGHJGIHJGJGHHJEJEJD@CDBCJCBDBFFJHIFEFJJJ>=<<31/,(''$%%&+57;<BJEHJGFHJFJFJJJFEGJJIFCBAAH?95***)*()''&&&'((%%&'$%-2113.,,*++,@AEFIJC?ABD97:FJIJC8668=>??JHGJE@ADEGHJJJDB@@@HJGDEJDFHFEFEIDIECJH@>?AFAE((''57;92(''%%
@Glass_F3P_1_D3_4_2_54
ACGAGCCTTATAGCCCGTAAAGTTATCCAGCGACCGAATAACCTTGGCAGCGGATTAGGGACGACGTGGTGTTAGCTGTGCTCGAGGTGAAGACGAAAGGGCCTCGTGATACGCCTATTTTTATAGGTTAATGTCATGATAATAATGGTTTCTTAGACGTCGAGTCTCGCCCCGCCTGCCACTCATCGCAGTACTCTAGAAGCGGCCGCGAATTCCAGAAATCATCCTTAGCGAAAGCTAAGGATTTTTTTTATCTGAAATTCTGCCTCGTGATACGCCTATTTTTATAGGTTAATGTCATGATAATAATGGTTTCTTAGACGTCAGGTGGCACTCGAGTTGATCGGGCACGTAAGAGGTTCCAACTTTCACCATAATAGAAATAAATCACTACCGGGCGTATTTTTTGAGTTATCGAGATTTTCAGGAGCTAAGGAAGCTAAAATGGAGAAAAAAATCACTGGATATACCACCGTTGATATATCCCAATGGCATCGTAAAGAACATTTTGAGGCATTTCAGTCAGTTGCTCAATGTACCTATAACCAGACCGTTCAGCTGGATATTACGGCCTTTTTAAAGACCGTAAAGAAAAATAAGCACAAGTTTTATCCGGCCTTTATTCACATTCTTGCCCGCCTGATGAATGCTCATCCGGAATTTCGTATGGCAATGAAAGACGGTGAGCTGGTGATATGGGATAGTGTTCACCCTTGTTACACCGTTTTCCATGAGCAAACTGAAACGTTTTCATCGCTCTGGAGTGAATACCACGACGATTTCCGGCAGTTTCTACACATATATTCGCAAGATGTAGTGTTACGGTAAAAACCTGGCCTATTTCCCTAAAGGGTTTATTGAGAATATGTTTTTCGTCTCAGCCAATCCCTGGGTGAGTTTCACCAGTTTTGATTTAAACGTGGCCAATATGGACAACTTCTTCGCCCCCGTTTTCACCATGGGCAAATATTATCGCAAGGCGACAAGGTGCTGATGCCGCTGGCGATTCAGGTTCATCATGCCGTTTGTGATGGCTTCCATGTCGGCAGAATGTCTAATGAATTACAACAGTACTGCGATGAGTGGCAGGGCGGGGCGTAATTTGATATCGAGCTCGCTTGGACTCCTGTTGATAGATCCAGTAATGACCTCAGAACTCCATCTGGATTTGTTCAGAACGCTCGGTTGCCACCGGGCGTTTTTTATTGGTGAGAATCCAAGCCTCGAGCTGTCAGACCAAGTTTACTCATATATACTTTCAGATTGATTTAAAACTTCATTTTTAATTTAAAAGGATCTAGGTGAAGATCCTTTTTGATAATCTTGCATGACCAAAATCCCTTAACGTGAGTTTTCGTTCCACTGAGCGTCAGACCCCGTAGAAAGAATCAAAGGATCTTCTTGAGATCCTTTTTTTCTGCGCGTAATCTGCTGCTTGCAAACAAAAAAACCACCGCTACCAGCGGTGGTTTGTTTGCCGGATCAAGAGCTACCAACTCTTTTTCCGAAGGTAACTGGCTTCAGCAGAGCGCAGATACCAAATACTGTCTTCTAGTGTAGCCGTAGTTAGGCCACCACTTCAAGAACTCTGTAGCACCGCCTACATACCTCGCTCTGCTAATCCTGTTACCAGTGGCTGCTGCCAGTGGCGATCATGTCGTTGTCTTACCGGGTTCAGTTTCCAACGATAGTTACCGGATAAGGCGCAGCGGTAGGGCTGAACAGGGAGTCAGTGCACACAGCCCAGCTTGGAGCGAACGACCTACACCGAACTGAGATACCTACAGCGTGAGCTATGAGAAAGCGCCACGCTTCCCGAAGGGAGAAAGGCGGACAGGTATCCGGTAAGCGGCAGGGTCGGAACAGGAGAGCGCACGAGGGAGCTTCGAGGGGGAAACGCCTGGTACTGTTATAGTCCTGTCGGGTTTCGCCACCTCTGACTTGAGCGTCGATTTTTGTGATGCTCGTCAGGGGGGCGAGTTTATCAAAGCGCGAGCAACGCGGCCTTTTTACGGTTCCTGGCCTTTTGCTGGCCTTTTGCTCACATGTTCTTTCCTGCGTTATCCCCTGATTCTGTGGATAACCGTATTACCACCTTGGTGGGCTGCGGTTCCGCTCGCCGCAGCCGAACGACCGAGCGCAGCGAGTTCGGTGAGCGAGGGAAGCCTGCATAACGCGAAGTAATCTTTTCGGTTTTAAAGAAAAAGGGCAGGGTGGTGACACCTTGCCCTTTTTTTGCCGGACTGCAGCGGCCGCTACTAGTAGACCGGCTAGCGTCAGTTTCACCTGTTTTACGTAAAAACCCGCTTCGGCGGGTTTGTTGGTCATCGAGTGATTACAAAGCAAGCAAAGAAAAAAGGCGACAGATTACTCTGTCGCCTTTTTCCTGACTCATAACTTAGGTGGCGGGCTAGCGTCGTGGTTTGTCTGGTCAACCACCGCGGTCTCAGTGGTGCTACAGTACAAACCCCGACGTGCACAGCTGTCACCGGATGTGCTTTCCGGTCTCTGGAGTGAGTCCGCTGTGAGGACGAAACAGCCTCTACAAATAATTTTGTTTAAGAATTCATTAAAGAGGAGAAAGGTACCATGAGTAAAGGAGAAGAACTTTTCACTGGAGTTGTCCCAATTCTTGTTGAATTAGATGGTGATGTTAATGGGCACAAATTTTCTGTCAGTGGAGAGGGTGAAGGTGATGCAACATACGGAAAACTTACCTTAAATTTATTTGCACTACTGGAAAACTACCTGTTCCATGGCCAACACTTGTCACTACTTTCGGTTATGGTGTTCAATGCTTTGCGAGATACCCAGATCATATGAAACAGCATGACTTTTTCAAGAGTGCCATGCCCGAAGGTTATGTACAGGAAAGAACTATATTTTTCAAAGATGACGGGAACTACAAGACACGTGCTGAAGTCAAGTTTGAAGGTGATACCCTTGTTAATAGAATCGAGTTAAAAGGTATTGATTTTAAAGAAGATGGAAACATTCTTGGACACAAATTGGAATACAACTATGACTCACACAATGTATACATCATGGCAGACAAACAAAAGAATGGAATCAAGATTTAACTTCAAAATTAGACACAACATTGAAGATGGAAGCGTTCAACTAGCAGACCATTATCAACAAAATACTCCAATTGGCGATGGCCCTGTCCTTTTACCAGACAACCATTACCTGTCCACACAATCTGCCCTTTCAGAAGAATCCCAACGAAAAGAGAGACCACATGGTCCTTCTTGAGTTTGTAACAGCTGCTGGGATTACACATGGCATGGATAATCTCTACAAAATAAAAGCTTGATATCGAATTCCTGCAGCCCGGGGGATCCCATGGTACGCGTGCTAGAGGCATCAAATAAAACGAAAGGCTGAGTCGAAAGACTGGGCCTTTCGTTTCTATCTGTTGTTTGTCGGTGAACGCTCTCCTGAGTAGGACAAATCCGCCGCCCTAGAATCGAGTGGCGCCTGCAGACGTAAAAAAAGCGGCGTGGTTAGCCGCTTAAAGTGCCGGACGTACGATCGATCCCGGTAGATCCTGACGACGGAGACCGCCGTCGTCGACAAGCCGGCCGTTAATTAAAAAGTTAAACAAAATTATTTGTAGAGGGAAACCGTTGTGGTCTCCCTT
+
<ACHCDCC<,)%$$$'%&'34=BA>?>>;<<110.&$#$'&')3,'(+;<<1///+%%')AE9899JJGHHFJJHFGGJJIJHGDEEEIJJD@>767CHJ<<<<?333:7952245==>@AB<;;<A@@@>DJC==<>>JJFGFDJ<<<<JJ?6458=:;8'&&'+('')*+55>;.;;AAFJFDJFJHFJJIJJGGC;:GJJJIJGGJDBEHHIEFIIJJHGDFA;:?9GJGFFGJJIIEIHGD<>>JJGCDD:::HJHHJJJGJIFGJJJIJGJCHA=8789AJJFA;;;IJJHIGGJJJJJGIJJJJIJHJJJGJDDEDFJA?@@GGJJHGC=<=>DC:777=<=DJJFDGHGFJCJJJEDDGEJE=7661115<'&&(/0.,,.1666+**''.@<<;;D@;C=3//00ABGGFFIGIJJDGIEGGJJICHEJJGFDEEFGJJJHJFFHEJJJJHGIGHJJGJGEGJ@>?@CCDJJJJEEFGGJJJ8886::9>>@JDFDA@>>>B5555?:;1112>JHIGJJIEEDACCJFJJJJFFJJJJJHIEIFGJHHIFJ;;;;F@?9977:ACFJIIJJDIFEGCHGJJJJ=IJJJJFJIHEGJJJIJJJJA744>DFJJBACBEEFJJHHFFJJJJFGJFGGGHJHGJFIJEJHJGEJGFEFHHGJFJDDEJDDEHJJEBCCGGJJJIJJJIJJF;??JJIJJJJJHGJJJJJFJJJJJJIJHJJIJJGGHJJHFIJFJGJIJJHFJHJE<;:1122222JJJJJJFJFIJHHHIJJJIJJIJFJJJJIJJEFC;:8=F?7AAADDDB@CB@=+(&'.*''('()**34500---6888FGJGGJDEGJGIIJJHGJFEEFJGJGJFHJJJEFFJJDDJJH;<<<JJJCJJJJEFFHJJJJJJFJJJJJJFGEHJGGABA?@=6+**+78==JFJHJIFJJGGBEBJHJJJJJJJGJJHJJJJJHIFEG?=+++BHCIJJIJJJJHHJDBBEJJJJJJJJJJJJJJJJJJJJJIFJJJJJJIJJJJEGGJJJHIEJFFHJJ3112576321(&&&'HFEEHHJIJJG8889;112BBCDBDGEHBBJJJHIIJJJJHJIJJJJJJJJBA@@@54146866>EGJEGEBA?@A'&&'(B0000?IA@A@B;;CJHFJHJJHJIJJJJJJJJ<112595486-+++?BBDEFJFEII?>==>B>420-..+***-*),*((),.-.128BDD1001;<?777IJJFGEGJJJ?GDIJ@8---.?DGFGFJIJJJJJGIHJGHJJJICJFA@>CBC==?;777:JJJJECE@@@CJGJJJIGB41/'(((())*14:HGHJHJJGDAA@1///3:F5334=<56=976346BBCB?@@JDC=51FH?;:68;;;<JDBFG?;=B;<<=?8/--00;??/...,-+/,,.,,**)*,;;<;@@GJHFJJFGJHJEFHEFJJDJGHJJJJJJJIHC528'&&'1,23111777A67;8?JHBCCCCJGIHIJJJFHG??6232323:DGGDIH??<<=<@A/()0/)&&%&%&)),--68>-----;5445GFHGJJJHJGIJJFGHJJJFIJC=<6665.+,,5378899=>1113:9445,68677EFD@ADFGJJJJJJFGHFC200******()(&&&)+'$%&.5122/0-,+'%$#$%&((%%&+.;===?EFDHGGB@@?J96557100099:AEC???:;;5496.-))*988:;CCFEEHJDE;555GFCEEDCCBDD=<:::4<EEJJFGJJIJHJJGJJHHJJHJJJJJ<7655JEJJJJHJJJJIFFC;=<<FDJBBGGBFEJGCE=<;;8875...300///7DBBFD63344>=A@@FIJGHBEHBAAJ>D9334422124:?@<:754+'''''+())));;<=>B>AA9,,+.77310-((-.0/.055:==?=>>A>>>CCEGHFDEHJJIIDB==>=FGA<8/+'(..++'$%&+&&'((()4675779@AA@?>>>?=<>G>A:>@FFHHHIFJJJGHEJGIJJJE==JIFGGJGJJIGJJEJJGIEHDDGJFDDFHAA=4+,8<>??7779991.-++,.6)'(&(&&+,)&%%$##$)077;;@GFFGEBAA@....9?>?=8**5+&%&*%,,**///+++063<<:;;BDDGHFGFEDDGFE8899::=G@>>@GJJFCGFEAEGJIFJJGEJHHFJJJJJJHDBC==;76++(,36)(((*****-++,/7::<<<AEC9999CIHEFFDEFFGFHG@A@AGJGJJHFE9H?><666>BDEFEF?><<;<;;00.)'.'&'*0BGDFDDCCCJIFGFFDEIFFHEFIHGF=BCFJJJJICEFDJJJJHADEDJJ@<8854675956445552222>;;<:9:;JJGIDJFEEDIGHIIJFJHJJGGJJJJFIJJGIHJIJFFEJHJ@31025594--.9:;8877<>CCDDGEJJJGJJHIIGIB9:BBBJJJFJE531/+,++++/('%$&&%$%%%%&'*)*+,:<??:767<<::::EBCCEGGJGEEJJFFJHAB@JHGHJJ?=<70134766054452553237:@@@DEFEJIJJJGHJJIGEJJJJJJJFJJJJIEFC@=E8J5222AA@@BDJHJFGDDFEJJIJJJJIGFFFJIFHIGJJHA@?A3322:IJJJJJHIJJIEJJHJIJJJIJJJGJHDDEFGFFE87;);-:EHHJHJJJJJJIJJJE566B8867799::;F<?;;>ADCDFJDEE>8<<BJJIFJJJIDFFHHJJEJJJHG@?@AJ@?;-+*'&'''&''%'$$$444555:FJ>>@AGJGDBAHFJJJJIJHJFFIFJIFIF?A@@JEEJCCEDG==>=DAB555<;;;<BCAF54347<;9:<222@JHCFDJJIHJJJIJJJGIGJGJHFJJJJJJJJJJJJEFEEEEJJJB@0000///2(&&&*+%$)68./))))52,))%&'.0.-,,+,59A@<::01.**1246776'DBEJJIEC;<<=@<)'''&',,,/--7:;;BA;;,++++?@=:977:;?CIJH>>>868:8,)+(0)**)/46<;=JJJJJDECCGFDJHIGJJJJJJJFIJJGJJHJJJFEEGHFFJJJICCACJ4333.2:CC>=99>BFJIEGJJJJJJEDBDBHECDJBCCJIEFEJGGJJIHIJJIJHGIJDJJFGJFJJJJF>DHE9----7<<:<@?>A@<=<DJG@DBDHFJGJGJHJJJJEJJFIF????FBBCAHGJ>?>>GGGJJJJJFIIJFIJJJJEJJF4445F987664377212A1''(&,/0;94677;9=:10/056A444D?<32430,++112))))24=1000;<44499>C>BCJG==>JJGBA'&&&(<=>CJECD22EEIBFB('''/(%%&57<=C=AJACC778EGJJJCCC@A?A@AFCFJHHIEAA@CGJIFHHJFHECA?BAG?>>>??><<222255999;<=?DEFGJJGJGGJJJGJ@@AA54+'&))'(&&&%%%&/+)(((*,,..''((*&&%%%'+9:;>?>BIDHDD@@=>521,**))**)&&&*2++10..++**)()48-(((-CEDFJHJJADD?0>)))*7<7?58522457222344440(
@Glass_F3P_1_D3_4_2_55
CATAACCTTCGGGCATGGCACTCTTGAAAAAGTCATGCTGTTTCATATAAATCTGGGTATCTCGCAAAGCATTGAACACCATAACCGAAAGTAGTGACAAGTGTTGGCCATGGAACAGGTAGTTTTCCAGTAGTGCAAATAAATTTAAGGGTAAGTTTTCCGTATGTTGCATCACCTTCACCCTCTCCACTGACAGAAAATTTGTGCCCATTAACATCACCATCTAATTCAACAAGAATTGGGACAACTCCAGTGAAAAGTTCTTCTCCTTTACTCATGGTACCTTTCTCCTCTTTAATGAATTCTTAAACAAAATTATTTGTAGAGGCTGTTTCGTCCTCACGGACTCATCAGACCGGAAAGCACATCCGGTGACAGCTGTGAGCGTCGGGGCTTGTACCGTACACCACTGAGACCGCGGTGGTTGACCAGACAAACCACGACGCTAGCCCGCCACCTAAGTTATGAGTCAGGAAAAAAGGCGACAGAGTAATCTGTCGCCTTTTTTCTTTGCTTGCTTTGTAATCACTCGATGACCAAAAGTAAAAACCCGCCGAAGCGGGTTTTTACGTAAAACAGGTGAAACTGACGCTAGCCGGTCTACTAGTAGCGGCCGCTGCAGTCCGGCAAAAAAGGGCAAGGTGTCACCACCCTGCCCCTTTTCTTTAAAACCGAAAAGATTACTTCGCGTTATGCAGGCTTCCTCGCTCACTGACTCGCTGCGCTCGGTCGTTCGGCTGCGGCGAGCGGTATCAGCTCACTCAAAGGCGGTAATACGGTTATCCACAGAATCAGGGGATAACGCAGGAAAGAACATGTGAGCAAAAGGCCAGCAAAAAGGCCAGGAACCGTAAAAAGGCCGCGTTGCTGGCGTTTTTCCACAGGCTCCGCCCCCCTGACGAGCATCACAAAAATCGACGCTCAAGTCAGAGGTGGCGAAACCCGACAGGACTATAGAATTACAGGCGTTTCCCCTGGAAGCTCCCTCGTGCGCTCTCCTGTTCCGACCCTGCCGCTTACCGGATACCTGTCCGCCTTTCTCCCTTCGGGAAGCGTGGCGCTTTCTCATAGCTCACGCTGTAGGTATCTCAGTTCGGTGTAGGTCGTTCGCTCCAAGCTGGGCTGTGTCACGAACCCCCCGTTCAGCCCGACCGCTGCGCCTTATCCGGTAACTATCGTCTTGAGTCCAACCCGGTAAGACACGACTTATCGCCACTGGCAGCAGCCACTGGTAACAGGATTAGCAGAGCGAGGTATGTAGGCGGTGCTACAGAGTTCTTGAAGTGGTGGCCTGACTACGGCTACACTAGAAGAACAGTATTTGGTATCTGCGCTCTGCTGAAGCCAGTTACCTTCGGAAAAAGAGTTGGTAGCTCTTGATCCGGCAAACAAACCACCGCTGGTAGCGGTGGTTTTTTTTGTTTGCAAGCAGCAGATTACGCGCAGAAAAAAAGGATCTCAAGAAGATCCTTTGATCTTTTCTACGGGGTCTGACGCTCAGTGGAACGAAAACTCACGTTAAGGGATTTGGTCATGAGATTATCAAAAAGGATCTTCACCTGATCCTTTTAAATTAAAAATGAAGTTTTAAATCAATCTAAAGTATATATGAGTAAACTTGGTCTGACAGCTCGAGGCTTGGATTCTCACCAATAAAAAACGCCCGGTGGCAACCGAGCGTTCTGAACAAATCCAGATGGAGTTCTGAGGTCATTACTGGATCTATCAACAGGAGTCCAAGCGAGCTCGATATCAAATTACGCCCCGCCCTGCCACTCATCGCAGTACTGTTGTAATTCATTAAGCATTCTGCCGACATGGAAGCCATCACAAACGGCATGATGAACCTGAATCGCCAGCGGCATGAGCACCTTGTCGCCTTGCGTATAATATTTGCCCATGGTGAAAACGGGGGCGAAGAAGTTGTCCATATTGGCCACGTTTAAATCAAAACTGGTGAAACTCACCCAGGGATTGGCTGAGACGAAAAACATATTCTCAATAAACCCTTTAGGGAAATAGGCCAGGTTTTCACCGTAACACGCCACATCTTGCGAATATATGTGTAGAAACTGCCGGAAATCGTCGTGGTATTCACTCCAGAGCGATGAAAACGTTTCAGTTTGCTCATGGAAAACGGTGTAACAAGGGTGAACACTATCCATATCACCAGCTCACGCTACTTCATTGCCATACGAAATTCCGGATGAGCATTCATCAGGCGGGCAAGAATGTGAATAAAGGCCGGATAAAACTTGTGCTTATTTTTCTTTACGGTCTTTAAAAAGGCCGTAATATCCAGCTGAACGGTCTGGTTATAGGTACATTGAGCAACTGACTGAAATGCCTGGAATACTTCTTACGATGCCATTGGGATATATCAACGGTGGTATATCCAGTGATTTTTTTCTCCATTTTAGCTTCCTTAGCTCCTGAAAATCTCGATAACTCAAAAAATACGCCCGGTAGTGATCTTATTTCATTATGGTGAAAGTTGGAACCTCTTACGTGCCGATCAACTCGAGTGCCACCTGACGTCTAAGAAACCATTATTATCATGACATTAACCTATAAAAATAGGCGTATCACGAGGCAGAATTTCAGATAAAAAAAATCCTTAGCTTTCGCTAAGGATGATTTCTGGAATTCGCGGCCGCTTCTAGAGTACTGCGATGAGTGGCAGGGCGGGGCGTAAGACTCGACGTCTAAGAAACCATTATTATCATGACATTAACCTATAAAAATAGGCGTATCACGAGGCCCTTTCGTCTTCACCTCGAGCACAGCTAACACCACGTCGTCCCTATCTGCTGCCCTAGGTCTATGAGTGGTTGCTGGATAACTTTACGGGCATGCATAAGGCTCGTATAATATATTCAGGGAGACCACAACGGTTTCCCTCTACAAATAATTTTGTTTAACTTTTTAATTAACGGCCGGCTTGTCGACGACGGCGGTCTCCGTCGTCAGGATCATCCGGGCATCGATCGTACGTCCGGCAATTAAAAAAGCGGCTAACCACGCCGCTTTTTTTACGTCTGCAGGCGCCACTCGATTCTAGGGCGGCGGATTTGTCCTACTCAGGAGAGCGTTCACCGACAAACAACAGATAAAACGAAAGGCCCAGTCTTTGACTGAGCCTTTCGTTTTATTTGATGCCTCTAGCACGCGTACCATGGGATCCCCCGGGCTGCAGGAATTCGATATCAAGCTTTTATTTGTGAGATCATCCATGCCATGTGTAATCCCAGCAGCTGTTACAAACTCAAGAAGGACCATGTGGTCTCTCTTTTGGTTGGGAATCTTCGAAAGGGCAGATTGTGTGGACAGGTAATGGTTGTCTGGTAAAAGGACAGGGCCATCGCCAATTGGAGTATTTTGTTGATAATGGTCTGCTAACTGTGAACGCTTCCATCTTCAATGTTGTGTCTAATTTTGAAGTTAACTTTGATTCCATTCTTTTGTTTGTCTGCCATGATGTATACATTGTGTGAGTTATAGTTGTATTCCAATTTGTGTCCAAATATTTCATCTTCTTTAAAATCAATACCTTTTAACTCGATTCTATTAACAAGGGTATCACCTTTCAAACTTGACTTCAGCACGTGTCTTGTAGTTCCCGTCATCTTTGAAAAATAAC
+
>ADIFHJJJIJJJIJJJJJJJHFGE=>@BJJJHFJGJHJJJJDAEB<:))))+'&')-11+)()126@JJJFJHJJGJHIFEHFJICBABIHGGJIHIJJEJJJIJFEHJGGIJJJJJJHJHGJJGJJIJJJJJJJIJJJJHJJJJIDHJJJJJJGJJJA=69@DJJJDC>>J999=J8JJJCJJCDIJJIIJD?;9<>IJFHJHAADCBGE989++++@@@CIJHHBJJHJJJFJJIIJFJJHJIHIJGGA@CEJJJJIHIIIJFHJ;;/D=AE11BACHFGCBFE@<99HJJJHIFEEHFJJJJHHHJGHJGJJJFJGJIJIGJJJEJFJH9?66::JJJJHGJJJGBC<97558<@FIJJHJJGIIJGJJJJJFHGJEE'&&&).+**)-&&&&4//868ADEGHJJJIHJGHJGJJJJGJJJ<<<=33222IIJJ@?1112GJIFHIJHEEGIJJHFJJJJJHJJJGDC>3:ABECEGH?@?@>;9:766200-(()73652@B>??FC@BABCBBJGJHFFJJFF758:;BBEEJJJHJHCEHHJIHEDCBCDGJCDBDEJEA73+++,9;72111>FFFJGEECBBDFEJFEFHIIEEF====HHJJFFFFFFJ@C)))6D?211JDFJHFBEEFIJIF37786888983950345<568?8IJJJHJIJJJGJJJJHHJJJJJJJJJJH@@HFGIJFGHEJIIJGIJJJJJHFJGJJEHGA@HJJJFJJJJGJIEJJBBACFFEIG::::>@BFFHJFJJJGIIJFJJDEJGJGFCCDGJGBCB@1111JJIHJJFJEB@A>FEFDGCAE<<;<?=??JIJJGJJJJ@CJJHJJJIJFCCEHFJGFIJJJIJIEJDFGAJHJEJJJDJJFGFD9;)(('*))(*1479CD;9:3333<>==E878JHGGFGFJGJHGIIJGJJJJJHJICFEEJJJI@?@9998CCEF;..//4)(&&=>GEIFFJFJEIGJJJJHJJJJEEDIIJJJJJGJJJJJC?2HHJJJJJGFIFE@GJHIJJJJJJJJFDFJIDIGGJJJIJIEJDEJJFJFFEDJ<=;://7-.799>@@@IHJJFEFHDIHDEG@?HIHJJIHJHACBDBEBABECD>>>DEFJCAACEFEH@112EDCEGHJGJGFB+***BFFIEJJGJJFEEHIGCJHCACHFHJJJFJJJIHJ5;<BEJFJGIABIJIJHJJJHDCCCJDHIDJGDJJIIJJJJJJJJ?>??JHJJJGGDDGH=??>2,,-533:;7899==?AIJJFJHHC9653387;>AJHJJJGDFBA@?3333=6556JFGGDDDEEGJGJJJJJJEEEEHJJEJJIFJGJJJHJHJJJJJIJJGEJGJA?644368=>?=:9879:<;;<<>70149GHHHHJJJDJJGGAF><<>IJJJHJHJJHIJ4B??CJE>@?CEIIGFHGJJJGGFDDJCDDFA@8211118:,''*''(31101=;:;;<?;<:<EB@@:99;:::DEDDEIGJHJJFJHJJJJH555GC322278::605(/(..'+,&8888A@?BDDDECCCGJJF;;C?=)///-''');;;<JHBDBDJIHJIGHJJHFJJJHHJJE1111GJJJJJJJIJGHJGJJIJJFFFDGJFGDEJ==;995556@BC?BDEJFDA@BCBEEIJJJJJJIEGJGFJJGJJJFJEDEJBCA4444=9+(((-CIJJJJJIFEFJI?=?GJJJJJJEJ:98833,,/&&&'+++<841.BBCBBCDGJHFFJJJJJJJJJJJJIGJIEHJJJFJJJHJJJIGHJHJJJHJFJGJJGJIIJJJIHHHJJHHJJJHJJJHJJJJIE<:88<<AAFIJJHJHJJJEHEJJHJGHJFIHHJJJJFJGFH((((IJFJJEGGHHJJJJJJJHJJJIIJJJEJHJJFJGGJJJJJJ==>DJJ3111ABEEEDJJFFHEIHCEGJJJJHJGIEJHGFEHGDDIGJJJIJJJ-,,,,;>CEIFFEFJJ6355?>>>BHFJCJHDDFJEGJJHFJGJFGJFCBHJIJJJ<<<=CFECJJJGJJEDEJJJJJJGEGHJHJHJJJHGJJJJJGJJJJJFGJFGDJHHGHEDJJJJJJJJJJJJJJJFJDGFIJJJJJJJHGJIJFHGHHJJJJJFHJJJIFJJEJHJJFEGJFJHEFBBACGJDGGG>=>+*)**5321----***&%%$$%%&&))78777<;@><888<A@,*)*///.,-032)*++8788788:9544@86766:=GFJJHGHFECJGJJJGJIDJIHJJFEGJJJ:89/,ACCCJEIGJIJJJJIGHJFDDC:90...02123>JJIHJJJJJJJGGHFIJIJJJJIJFHJFJJJJHJJJHEFBD+)))%&$$$%())/556DJJEGGJJJJJIIDHGEJJHJJJJJJJJFJJJGHJJGJFHFJ?3313(/001.//665AFDADJE;>2GEG@AB@J75578:8878ADJHFBBA3334<JHFFDECIHFD>@CFJBGJJJJJJIHJJJGHJHFJ2111=@>?653.+**--0089>999;CEJCGJJJJJFDDDCIJJJJJJJJEHJHJJJFJHGJJJFJJJJJJJIGJJJJEGDGCDACFGJGFDEJC65CA@CBGHFE?CEEGGHECHJJJJJJJJJJJFJHGJJJE<<=<C>?>>EJFJJJJJGJHD?54(867>@AGEEHFGIEIEEDFIFFGJJJDCCJHB@=-+.))('++**))++----/4,,,=ADDJJJGIJJJJIJJJJFGEEIJFJEEEFGJEJEJGHBCEEEG>HGHCDBHJJCDGFJBABCHFGDJFGFJGJFJIJGEDDFFD2F22??@BFDJEJJECGJJIFFHEDGGDJJFJHCCFEJEJHFJGHDHJJGGJJGJIGFEIJG9999;AIEGC?>;;==EJIFHIIHGHJDCCEGB=,-,,7BABDJIFJHJJC<;CDHGHJJHJEB'IDJHCBCA:3+,3+00022;DEBAA@ABAGGC;A2223AA@CBGFC@??@AECBA,,,,--,//0??=GFFJJIJJIJJJJJJJGJJJGJJJJIJFB=<517<HEDBCDDGEGJJJGJJ66664333630))))A@AFGDFEHHJJJJDCCB@CJEHDBHGGHJJJJJFH@@@A555>DBA<69::>==DJJJJJJIG;<8;***:78@==AED0000@B644449;4454:988:211289..<9A<89::=<;>GCEDIGAB88AAEB@@@CDFJEBBACEAJJ;==<74,*()*-,,/0/?BADDFHGJHJFHIHHHJIJGHJJJHJFEEEDHDHJJJFBDJJHIJFD87988554447@)))'$$%02.232/1=>DFJJHJJGEGFJHBFIJJJIJJGJJJJJJJGFDBCFFJGJGD>62235BIGGA<;;2224CJJJIJHGJJHJFIFEHJJ44444323,)''(&&)/4==>EHJDJJJJIJJJJJJJJGEJJJEGJJJFCIJHJIJJIJJJGHGHIJGIHJGJJJJJHJJFGGGJGHGIHJFCBDJGEJJHJIJHEEEHJJHJHJGHJJJJJHFJJIH<;0/)((*(''+-))478322J9?JJFJGJIHHGJJJJJJJJD8889EB:8412:;>=>BF>?HDC;;@=-==<3333@?AHDJFJGEDBEGA>?>I1112>DC=IEGJGF?1-,,-001+)&
@Glass_F3P_1_D3_4_2_56
CATCTTCTTTAAAATCAATACCTTTTAACTCGATTCTATTAACAAGGGTATCACCTTCAAACTTGACTTCAGCACGTGTCTTGTAGTTCCCGTCATCTTTGAAAAATAGTCTTTTCCTGTACATAACCTTCGGGCATGGCACTCTTGAAAAAGTCATGCTGTTTCATATGATCTGGGTATCTCGCAAAGCATTGAACACCATAACCGAAAGTAGTGACAAGTGTTGGCCATGGAACAGGTAGTTTTCCAGTAGTGCAAATAAATTTAAGGGTAAGTTTTCCGTATGTTCATCACCTTCACCCTCTCCACTGACAGAAAATTTGTGCCCATTAACATCACCATCTAATTCAACAAGAATTGGGACAACTCCAGTGAAAAGTTCTTCTCCTTTACTCATGGTACCTTTCTCCTCTTAATGAATTCTTAAACAAAATTATTTGTAGAGGCTGTTTCGTCCTCACGGACTCATCAGACCGGAAAGCACATCCGGTGACAGCTGTGCACGTCGGGGTTTGTCCCGTACACCACTTGAGCCCGCGGTCGTTAAGCCGACAAACCACGACGCTAGCCCGCCACCTAAGTTATGAGTCAGGAAAAAAGGCGACAGAGTAATCTGTCGCCTTTTTGGCTTCCCTTGCTTTGTAATCACTCGATGACCAAAAGTAAAAACCCACGAAGCGGGTTTTTACGTAAAACAGGTGAAACTGACGCTAGCCGGTCTACTAGTAGCGGCCGCTGCAGTCCGGCAAAAAAGGGCAAGGTGTCACCACCCTGCCCTTTTTCTTTAAAACCGAAAAGATTACTTCGCGTTATGCAGGCTTCCTCGCTCACTGACTCGCTGCGCTCGGTCGTTCGGCTGCGGCGAGCGGTATTAGCTCACTCAAAGGCGGTAATACGGTTATCCACAGAATCAGGGGATAACGCAGGAAAGAACATGTGAGCAAAAGGCCAGCAAAAGGCCAGGAACCGTAAAAAGGCCGCGTTGCTGGCGTTTTTCCACAGGCTCCGCCCCCCCTGACGAGCATCACAAAAATCGACGCTCAAGTCAGAGGTAGCAAAGTCCGACAGGACTATAAAATTGCCGAGCATTCCCTGGAAGCTCCCTCGTGCGCTCTCCTGTTCCGACCCTGCCGCTTACCGGATACCTGTCCGCCTTTCTCCCTTCGGGAAGCGTGGCGCTTTCTTCATAGCTCACGCTGTAGGTATCTCAGTTCGGTGTAGGTCGTTCGCTCCAAGCTGGGCTGTGTGCACGAACCCCCCGTTCAGCCCGACCGCTGCGCCTTATCCGGTAACTATCGTCTTGAGTCCAACCCGGTAAGACACGACTTATCGCCACTGGCAGCAGCCACTGGTAACAGGATTAGCAGAGCGAGGTATGTAGGCGGTGCTACAGAGTTCTTGAAGTGGTGGCCTAACTACGGCTACACTGGAAGAACAGTATTTGGTATCTGCGCTCTGCTGAAGCCAGTTACCTTCGGAAAAAGAGTTGGTAGCTCTTAATCCGGCAAACAAACCACCGCTGGTAGCGGTGGTTTTTTTGTTTGCAAGCAGCAGATTACGCGCAGAAAAAAAGGATCTCAAGAAATCCCTTGATCTTTTCTACGGGGTCTGACGCTCAGTGGAACGAAAACTCACGTTTAAGGGATTTTGGTCATGAGATTATCAAAAAGGATCTTCACCTCAATCCTTTTAAATTAAAAATGAAGTTTTAAATCAATCTAAAGTATATATGAGTAAACTTGGTCTGACAGCTCGAGGCTTGGATTCTCACCAATAAAAAACGCCCGGTGGCAACCGAGCGTTCTGAACAAATCCAGATGGAGTTCTGAGGTCATTACTGGATCTATCAACAGGAGTCCAAGCGAGCTCGATATCAAATTACGCCCCGCCCTGCCACTCATCGCAGTACTGTTGTAATTCATCAGCATTTTGCCGACATGGAAGCCATCACAAACGGCATGATGAACCTGAATCGCCAGCGGCATCAGCACCTTGTCGCCTTGCGTATGATCTTTGCCCATGGTGAAAACGGGGGCGAAGGAGACCTGCATCTGGCCACGTTTAAATCAAAACTGGTGAAACTCACCGAGGGATTGGCTGAGACGAAAAACATATTCTCAATAAACCCTTTCGGGAAATAGGCCAGGTTTTCACCGTAACACGCCACATCTTGCGAATATATGTGTAGAAACTGCCGGAAATCGTCGTGGTATTCACTCCAGACGATGAAAACGTTTCAGTTTGCTCATGGAAAACGGTGTAACAAGGGTGAACACTATCCCATATCACCAGCTCACCGTCTTTCATTGCCATACGAAATTCCGGATGAGCATTCATCAGGCGGGCAAGAATGTGAATAAAGGCCGGATAAAACTTGTGCTTATTTTTCTTTACGGTCTTTAAAAAGGCCGTAATATCCAGCTGAACGGTCTGGTTATAGGTACATTGAGCAACTGACTGAAATGCCTCAAAATGTTCTTTACGATGCCATTGGGATATATCAACGGTGGTATATCCAGTGATTTTTTTCTCCATTTTAGCTTCCTTAGCTCCTGAAAATCTCGATAACTCAAAAAATACGCCCGGTAGTGATCTTATTTCATTATGGTGAAAGTTGGAACCTCTTACGTGCCCGATCAACTCGAGTGCCACCTGACGTCTAAGAAACCATTATTATCATGACATTAACCTATAAAAATAGGCGTATCACGAGGCAGAATTTCAGATAAAAAAAATCCTTAGCTTTCGCTAAGGATGATTTCTGGAATTCGCGGCCGCTTCTAGAGTACTGCGATGAGTGGCAGGGCGGGGCGTAGACTTCGACGTCTAAGAAACCATTATTATCATGACATTAACCTATAAAAATAGGCGTATCACGAGGCCCTTTCGTCTTCACCTCAGCACAGCTAACACCACGTCGTCCCTATCTGCTGCCCTAGGTCTATGAGTGGTTTGGGTACATTTACGGGCATGCATAAGGCTCGTATAATATTGTTGGGAGACCACCAGCAGCTCCTCTACAAATAATTTTGTTTAACTTTTTAATTAACGGCCGGCTTGTCGACGACGGCGGTCTCCGTCGGTCGGGATCATCCGGGCATCAATCGTACGTCCGGCAATTAAAAAAGCGGCTAACCACGCCGCTTTTTTTACGTCTGCAGGCGCCACTCGATTCTAGGGCGGCATTGTCCTACTCAGGAGAGCGTTCACCGACAAACAACAGATAAAACGAAAGGCCCAGTCTTTCGACTGAGCCTTTCGTTTTATTTGATGCCTCTTAGCACGCGTACCATGGGATCCCCCGGGCTGCAAGTCGATATCAAGCTTTTATTTGTGAGATCATCCATGCCATGTGTAATACCAGCAGCTCCGGACTCAAGGACCATGTCATCTCTTTCCGTTCAATTGTCGAAAGGGCAGATTGTGTGGACAGGTAATGGTTGTCTGGTAAAAGGACAGGGCCATCGCCAAATTGAGTATTTTGTTGATAATGGTCTGCTAGTTGAACGCTTCCATCTTCAATGTTGTGTCTAATTTTGAAGTTAACTTTGATTCCATTCTTTTGTTTTGCCATGATGTATTCGTCTGTGTAAGTTGTAAGTTATTATTATCCAATTTGTGTCGA
+
[truncated: 8,755,705 more chars]
