# Supplementary material for: Preventing Multimer Formation in Commonly Used Synthetic Biology Plasmids
Source: ACS Synth Biol. 2025 Mar 18;14(4):1309–15. doi: 10.1021/acssynbio.4c00508 (PMC12012879; doi:10.1021/acssynbio.4c00508)
Supplement: Supplementary file 2 — sb4c00508_si_002.zip [file sb4c00508_si_002.zip › DataS1/data/fastqs/Glass_F3P_2_D3_6_14.fastq]

@Glass_F3P_2_D3_6_14_0
ACCTAATCCTTTTAAATTAAAAATGAAGTTTTAAATCAATCTAAAGTATATCAACATTTCGTCTAAACGGTACCAATGCTTAATCAGTGAGGCACCTATCTCAGCAATCTGTCTATTTCGTTCATCCATAGTTGCCTGACTCCCCGTCGTGTAGATAACTAGATACGGGAGGGCTTACCATCTGGCCCCAGTGCTGCAATGATACCGCGAGACCCACGCTCACCGGCTCCAGATTTATCAGCAATAAACCAGCCAGCCGGAAGGGCCGAGGCGCAGAAGTGGTCCTGCAACTTTATCCACCTCCATCCAGTCTATTCCATGGTGCCACCTGACGTCTAAGAAACCATTATTATCATGACATTAACCTATAAAAATAGGCGTATCACGAGGCAGAATTTCAGATAAAAAAATCCTTCTCGCTAAGGATGATTCTGTAGAATCGCAGCCACTTCTAGAGTTGACAGCTAGCTCAGTCCTAGGGACTATGCTAGCTACTAGAACTTTTCAATGACTATGAAAAGAAGACACAAAGAGGAAAATAAACACTTTACTAGAAAAGAGAAAACTGATGGGTCAAAGTAGCGATGAAGCCAACGCTCCCGTTGCCGGGCAGTTTGCACTCCCCTGAGTGCCACCTTTGGCTTAGGGGATGGCGTACACAAGAATCTGGTGCCGCTTGGCAGGGTCAAGTCGTCGGTTGGTATTGCACAAAACTCACTCCTGAAGGCTATGCGGTCGAGTCCGAATCCCACCCAGGCTCAGTGCAAATTTATCCTGTGGCTGCACTTGAACGTGTGGCCTAATAACTTCGGTACCAAATTCCAGAAAGAACCTGCAAAGGGGGCGCTTTTTCGTTTTCGTGCCGCATCCACCTGTGCGGACCTCGGTACCAAATTCCAGAAAAGAGACGCTTTCGAGCGTCTTTTTTCCAGTTTTGGTCCATCGAGTGGCGCGCTTAGTTCCTCGTTTTCTCTCGTTGGAAGAAGAAGAAACGAGAAACTAAATACTAGAGTCACACAGGACTACTAGATGATGCAAACCGTTTTAGCGAAAATCGTCGCAGACAAGGCGATTTGGGTAGAAGCCCGAAACAGCAGCAACCGCTGGCCAGTTCTTTCAGGATGGATTAAGCCCAGCACGCGACATTTTTATGATGCGCTACAGGGTGCGCGCACGGCGTTTATTCTGGAGTGCAAGAAAGCGTCGCCGTCAAAAGGCGTGATCCGTGCAATGATGTCGATCCGGCGCGCATTGCCGCCATTTATAAACATTACGCTTCGGCAATTTCGGTGCTGACTGATGAAATATTTTGGGGAGCTTTAATTTCCTCCCCATCGTCAGCCAAATCGCCCCGCAGCCGATTTTATGTAAAGACTTCATTATCGACCCTTACCAGATCTATCTGGCGCGCTATTACCAGGCCGATGCCTGCTTATTAATGCTTTCAGTACTGGATGACGACCGATATTCGCCAGCTTGCCGCCGTCGCTCACAGTCTGGAGATGGGGGTGCTGACCGAAGTCAGTAATGAAGAGGAACAGGAGCGCGCCATTGCATTGGGGGCGAAAGGTCGTTGGCATCAACAACCGCGATCTGCGTGATTTGTCGATTGATCTCAACCGTACCCGCGAGCTTGCGCCGAAACTGGGGCACAACGTGACGGTAATCAGCGAATCAGGCATCAATACTTACGCTCAGGTGCGCGAGTTAAGCCACTTCGCTAACGGTTTTCTGATTGGTTCGGCGTTGATGGCCCATGACGATTTGCACGCCGCCGTGCGCCGGGTGTTGCTGGGTGAGAATAAAGTATGTGGCCTGACGCGTGGGCAAGATGCTAAAGCAGCTTATGACGCGGGCGCGATCCCGGTGGGTTGATTTTTGTTGCGACGTGAGGCGTTCGTGGAACGTTGGCGACAGGCGCAGATGATGGCTCGGCACCGTTGCAGTATGTTGGCGTGTTCCGCAATCACGATATTGCCGATGTGGTGGACAAAGCTAAGGTGTTATCGCTGGCGGCAGTGCAACTGCATGGTAATGAAGAACAGCTGTATATCGATACGCTGCGTGAAGCTCTGCCAGCACATGTTGCCATCTGGAAAGCATTAAGCGTCGGTGAAACCTCGCGCCGCCCGCGAGTTTCAGCACGTTGATAAATATGTTTTAGACAACGGCCAGGGTGGAAGCGGGCAACGTTTTGACTGGTCACTATTAAATGGTCAATCGCTTGGCAACGTTATCTGGCGGGGGGCTTAGGCGCAGATAACTGCGTGGAAGCGGCACAAACCGGCTGCGCCGGACTTGATTTTAATTCTGCTGTAGAGTCGCAACCGGGCATCAAAGACGCACGTCTTTTGGCCTCGGTTTTCCAGACGCTGCGCGCATATTAATAACTCGGTACCAAAGACGAACAATAAGACGCTGAAAAGCGTCTTTTCGTTTTGGTCCTTTGAAGTTTAGGGGATAGTCCAATTATTGAAGGCCTCCCTAACGGGGGGCCTTTTTTTTGTTTCTGGTCTCCCTACCGTAGCGGCCGCTGCAGTCCGGCAAAAAAGGGCAAGGTGTCACCACCCTGCTTTTTTATTTAAAACCGAAAAGATTACTTGGTTGTGCGGCTTCCTCGCTCCACTGACTCGCTGCGCTCGGTCGTTCGGCTGCGGCGAGCGGTATCAGCTCACTCAAAGGCGGTAATTTACCAATGCTTAATCAGTGAGGCACCTGTCGATCTGTCTATTTCGTTCATCCATCCTTGCCTGACTCCCCGTCGTGTAGATAACTACGATACGGGAGGGCTTACCATCTGGCCCCAGTGCTGCAATGATACCGCGAGACCCACGCTCACCGGCTCCAGATTTATCAGCAATAAACCAGCAGGCCGGAAGGGCCGAGCGCAGAAGTGGTCCTGCAACTTTATCCGCCTCCATCCAGTCTATTAATTGTTCAGGACTTAGAGTAAGTAGTTCGCCAGTTAATAGTTTGCGCAACGTTGTTGCCATTGCTACAGGCATCGTGGTGTCACGCTCGTCGTTTGGTATGGCTTCATTCAGCTCCGGTTCCCAACGATCAAGGCAAGTTCCATGATCCCCATGTTAAAAAAGCGGTTAGCTCCTTCGGTCCTCCGATCGTTGTCAGAAGTAAGTTGGCCGCAGTGTTATCACTCATGGTTATGGCAGCACTGCATAATTCTCTTACTGTCATGCCATCCGTAAGATGCTTTTCTGTGACTGGTGAGTACTCAACCAAGTCATTCTGAGAATAGTGTATGCGGCGACCGAGTTGCTCTTGCCCGGCGTCAATACGGGATGATGCCGCGCCACATAGCAGAATTTAAAAGTGCATCATTGGAAAACGTTCTTTGGGGCGAAAACTCTCAAGGATCTTACCGCTGTTGAGATCCAGTTCGATGTAACCCACTCGTGCACCCAACTGATCTTTCAGCATCTTTTACTTTCACCAGCGTTTCTGGGTGAGCAAAAACAGGAAGGCAAAATGCCGCAAAAAAGGGAATAAGGGCGACACGGAAATGTTGAATACTCATACTCTTTTTTCCTTTTTCAATATTATTGAAGCATTTATCAGGGTTATTGTCTCATCAGCAACATTTGAATGTATTTAGATCACGCATCTTCCGACAACGCAGACCGTTCCGTGGCAAAGCAAAAGTTCAAAATCACCAACTGGTCCACCTACAACAAAGCTCTCATCAACCGTGGCTCCCTCACTTTCTGGCTGGATGATGGGGCGATTCAGGCCTGGTATGAGTCAGCAACACCTTCTTCCGGCAGCCTCAGCGCTAGCGGAGTGTATACTGGCTTACTATGTTGGCACTGATGAGGGTGTCAGTGAAGTGCTTCATGTGGCGGGAAAAAGGCTGCACCGGTGCGTCAGCAGAATATGTGATACAGGATATATTTCCGCTTCCTCGCTCACTGACTCGCTACGCTCGGTCGTTCGACTGCGGCGAGCGGAAATGGCTTACGAACGGGGCAGAGATATCCTGGAAGTGAGGGAAGATGCTTAACGGGAAATGGAGAGGGCCGCGGCAAAGCCGTTTTTCCCATAGGCTCCGCCCCCTGACAGACGTCACGAAATGTGACGCTCAAATGAGTGGTGGCGAAACCCGACAGGACTATAAAGATACCAGGCGTTTCCCCCTGGCGGCTCCCTCGTGCGCTCTCCTGTTCCTGCCTTTCGGTTTACCGGTGTCATTCCGCTGTTATGGCCGCGTTTGTCTCATTCCACGCCTGACACTCAGTTCCGGGTAGGCAGTTCGCTCCAAGCTGGACTGTATGCGCCGAACCCCCCCGTTCAGTCCGACCGCTGCGCCTTATCCGGTAACTATCGTCTTGAGTCCAACCCGGAAAGACATGCAAAAGCACCACTGGCAGCAGCCACTGGTAATTCATTTAGAGGAGTTAGTCTGAAGTAGTGCGCAACCACCACAACTGAAAGGACAAGTTTTGGTGACTGCGCTACCTCCAAGCCAGTTACCTCAGTTCAAAGAGTTGGTGACTCAAGCCTCGAAAAACCACCCTGCAAGGCAGCATTAGTTTTCAAAAAACCAAAAAACACACAAGCAGAACAACCCCAAGTCACCCTTTCTAGCCACCAGCTTCACCACCACCAGCCACCGGCCATTTCATCTTTCTCTCTTTGAGGGCGGAGGGAGGAGGAAAAAAAAAAAAAAAAAAAAGCCTCCGCCGAGACTCGGCCTCGGAATCGCAATACGGAAGCGCGCGCACGCACGCGCGCGCGCGCGCGCGCGCGCGCGCGCGCGCGCGACGCGCTCAGA
+
--.7,,./3346>>DEFJGJJJJJFFFFEIGFD<865323++*+0/****)'%%%&%%%%'('('&'''''%%'&*5*))*)AGGJFHHFEJIIJFIFIEDD=>>+**)+++128<ACDBEFHJJGIHJ@>?>JJFJFEHJEBCECFHFJJJEGHD999:B>?@FHGFAEB<969<78=:H>><<>DBDCFJJFJJJIHGDCEEJHHIGIHGEFJJJHIJFGJIHCBD@><;=?FJGJGGDDGJEEDEGCAA@D>==726,9757282.,(%%&&')).<@@CCHJJJHEIEBEB@==++++CC>ECJJJJADACFEJGJGJJGHI@@AA<;;:;644367;;FFCFHGGGFGHEHEEHIDEEFJJJIJIJHGFHHCFJBCCCJIHDEFFJJIDGDEG61000+**()***''''$%#%7?BCC@?@20/.%&&&%$$%%&&&%&%%(''(+/019:;@;=CJDGJFCAEFBCIDEJ5333ABAA@;92/..0022(&(413321)'%%'&'1++*)*'&(*('(((*./45,+,&/+****57*)))8(((&))0302,)''(((($$%**++=<<<AB77777>=>>>@C7778C>>>C=@CBF2///8)(((/00**+()3<=001558879==@<01129644:92)(#&%%$%&'+*((,'')&&''''&&'**4<2119<.++*,/-.....23455<<;=>>DDGHIJHBHHGJGGJHJJJIGJJJIJJJJGFJFA9>AEDIJ@DCCDGGJIJHJJJJIHJJJJJJIJJGIJJJJHJJGHJJEJHJFJJBA@@B:6146455+,:;AHEDD><@<?:76372.)((*&&$%&))++,&$#$%154+()*4;0*+-//,.**)*/:::=>AAGJJJFEFGJE@@<:=BCHHEBDBHFJJJIJJJFDCJIHJJJCD:;24330(&&&&'-911669672-*)***5>BBA@><<?CGGFH?@JJHJJCCBBDD;<;=F>B;BHDEGJJFFCIGGGJFFHJ@<<:;?BGJIJJJGJJJHJJJGJGHJJJJJIJJJJJIJJJHGHHFGIJFJJJJIJJJJJJIJJJJIIJHJJIJJHAB@>>;9+&*+/++4499::??:::0//0BA??988930-,**+&)*+-.,--*&&&23<>ABACGHEFJIJGIJEFIEEFJ@@@?B5566----567IFHHGFGEGIIJJEJJFCBAAJIE????EF>>>>DBGCHG>>444.-('&&#$$&'(%&%%((),'&&&'(ABBCDJJHJHIJJJFJFEJJ?@@:CFFJ4..?@CGDDJJIGJDJJJJJD<<<+*)-40/009%$%;B:87340000/---%%%&',+,..2//17DIGIDACDFIJHFJJDCEFHEBA>@??FJJJFGFBJFHJC>>>@2;A18=@DEEFB==DGIGFHEEJFIFJIGCCCFJEAAACJIJ@?>?17666@@CHJHIJJJJJHFJJJHEJ@?@?2000;400CABDBBBABEAA766799:9=;89<=BECHJJIDJJIJGHFGJFJJJJIJJJJGGIIJIEDJGJJGGJJJJJJJJECJHIJJGH66641++''*+++0?BEHEJJHJIJJFHGBBDD8777@?GBA==<==<F95*+,1=6DDJE?ACFJGJIGJJFJ@@A@JJJJ@A61267<FGJFJJJJDDJDJJJF:::3331000(&&))&&&*:HJEGJJIGFGJIJFF;998BHJE?;--.EJIJJFJGJHJJJJJJGFHJJJJJCBCCICJIJJJGGJJJGJJJHIJHGJJJJJJJIJJJJJJJHJIIJIJGHGDFHJJJFEIJBBDGJFDJEGBEEHEDFEEFGEJJJJJBCDBJFJGJEHJJHFF/../<>><<<>FGJIJDD====;/('('()**'''')++,,24;////A<:9''&%$$&'++)''%&&&&(+++('&&&'),*+,'()'(/2/../)()/7D?:<@?A;::++))/-:;?@?>@=B78+*++...02)'''+1)7BBEJJJDDEDFJJGDA33EJIIGGCIJECBEIJHGF@><00//67><442234555;899<CEDDGIAB?AEFCBDEHJJJJJIJJJJJJGJGFFHJGEDDDG>J?2JJHHFJGIGJIJJIFC?@AEFJ@///0;975..)&&$%('45>CJEEHDGJJEHF766=B:GIHBCFEC@BEJHFEEEDGJIJJIJJJJHG=00ACGEII@?@AJJJJJFJIJJHJDHHJGGEIHA66642222666=:<JJJGA@@((&&'3;62,,+))(+&&(-?EDGJJJJJHFJHGIJJGJJJHJJJHJJIEDEBHIGIJJDCBFED7888?@@AHJJIHHIGJB@???6665557CDEHA@?;<=JH>>>ACA@DBHJC;::;F:999>A@/,,,BDEJJJCCEEHHJDGJ6559C<<<;GEJHJJHJJJD@@@AJGIJHEJEBBB>=3?CC<))('+02/-..5.0000241237>EGDC<;<AJHCB::9;CFIJGIJFFJFJFEJ<4<<//0..-0322,+.13:=BFAEDJII<;;<ACBA?110/19;>:9991112+&&&'*,,,,,,BJBACHE6667B?>?443***+<6.((+,-0'%%&'((.//*)*-74001*'')%((0//**&&&'*()-++.0)()CGFFCDEAEDCFGJJE@A@:5443111@HFEFGFDFJ4443::<>>?;<A@@BCEFJJDEHFHFJJGJCBBAHJJHFAC4111,+*+**,++&%%$%*+634001?BH@@>?>GGFJBA+((((7ACGGJGB@EDBEBCCHIBABACDEDDE1112<88<;3)(((-((-.4,,,-8@FE@??CFICJHGHJJHJGJGJJFGDBJIIIFIGJ77600/.,,+,*)*)(/,,,--+++,,,,&'(&&&&',,-:;08/=>??AAC3377@>67332239CDJJJJJEJGDJFJJJIJGHJJJ<<<;?=><<988%%%%'$$&#',>GDJHJBACCJJJIGIGJIJJJHFJJHFFJHJJJHJJJJJJJEJHDID54-***BE?===CHHJH==<FB78D>===JIEJBC@BIJJIJJJJJIJHJJJJJJJJHCBA((((>==>F++++711104475555-,,*)'(,EIHHJJJEIHDJJEHCC29<<HJJA@;:<<BDEIFHGJJJJHGIJJJJJFJGJEJJJGJJJJJJJJJJEHCEHGJJJJIGHFEJHJJHIHJEH<9A5445:644<?IJJFGJJJGJJJGIGEJJJJIJEJJGJJEEFHEHHJFABAADGGEDBCB988:ADDFFABJGFIJJHGJDCDDEGFGJJHIJEC=>F@1/--,+*.,(&%%))-((((..-/.-)))()&&&&'')&GHDGGI@@50,07<>A=>=EFJJGEEC981/00FJ?=<JJ<:*''(@BBCGJHJ:<E<;;;CA752115@:98864346>.-.6B=DEABCFGFHHFIGJFIJJF?<,'=EJIJJFJGJJEEGGJIJHGJGIJJJJJGGDF....=>AJ;:8<CCD?FACJJJEJFJDHFEEJJJIIFIJFJJJJJJ>===FAAHFJJHCFDGFJEJE978,++,:644888BDFJGJIIDGDDC98868=@20022389:<<<CG?A>980,&&+('((&'''''257:;AA7676:/.//4444==>AC<6-EEEJEGJEJFJB@AAHJFGIJJJJJJJJJJJJCGD666JGJHEA==>AFHHGJEJJJJJJJJFJIGJJ<6)***---05BGJGIJFB@GGJJJJJJIJJIJJJJJHJJEFJJBA@A8889=IJJGHA@667:2222ADC::::JDB:/)$&'*)'&)'(>CECHDFEFEHJFHJIJH:999JJFJIJJJGGA:;GJHJGJJIGDFJGJJJ65550.-..,-./9=66234./++*+-88?DCDDIJJIJJJG;:4'''*+1310./>BBDIECBGGGJHECD*,=677645:DEECCEJGJGFGJHJEDD?@A3222A@??B>>>@JJJIF;:::A??DFJJDCB<;:0/16?>>C?.**((('&&()--.3/'%%%&'$((&%&&'&%&',,085+*+''&%&'0*+***33.//05.-,,*)))-(%'%%%%,-,&&')-88+**-**)*,.))(()10*+)*01,,,,48;-,,-687998999<=<<333))))7644,*))*)),+*,-+/00/1666654695444898972235553455<;:21117:98765110023355(./66310127676753/.//675532223544.-,--/41++002451122663224...1111611003000.234333543433/---.133,))*/00245110000000....1112311113100101//0010//..//46520001433211135522/'%%&&)43555988:8898664455788781+++,'&&'((++,11/..'&'((''''+*)))*,,,'''&''&,*))+&&./2,+*)*&')+0&&&'++++***++--.4423/0441/.,-..+(&$%%&')/*)(,(((%##$&(')),.*&&&(4200....(332///.)'%$$$$%%'*1/-..-,(&&&(*-+'$$%%&('&%&&&%$%&()*('&%$%%&''&'($%$##$$%'+,+,)''*)'&&'10*($$)+*((')*+*&$$%$$##$%&&&&)'%$#$&%$$$%%%%&%%%'&%&%$$$%%&'())%$%&&%$#$$$##$%%$#########$###################$$$%&''&%%''(('''(&&%&''//4243433332201,)(**'%&$%$$$&&%%###
@Glass_F3P_2_D3_6_14_1
CTAGAGAGAAAGAGGAGAAATACTAGATGGGTCAAAGTAGCGATGAAGCCAACGCTCCCGTTGCAGGGCAGTTTGCGCTTCCCCTGAGTGTCACCTTTCGCTTAGGGGATCGCGTACGCAAGAAATCTGGTGCCGCTTGGCAGGGTCAAGTCGTCGGTTGGTATTGCACAAAACTCACTCCTGAAGGCTATGCGGTCGAGTCCGAATCCACCCAGGCTCAGTGCAAATTTATCCTGTGGCTGCGCTTGAACGTGTGGCCTAATAACTCGGTACCAATTTCCAGAAAGAAGCACCTGCAAAGGGGGGCCTTTTTTCAGTTTTGGTCCGCATCCACCTGTGCGGACCTCGGTACCAAATTCCAGAAAAGAGACGCTTTCGAGCGTCTTTTTTCGTTTTGGTCCATCGAGTGGCGCGCTTAGTTCCTCGTTTTCTCTCGTTGGAAGAAGAAACGAGAAACTAAATACTAGAGTCACACAGGACTACTAGATGATGCAAACCGTTTTAGCGAAAATCGTCGCAGACAAGGCGATTTGGGTGAGAGCCCGCAAACAGCAGCAACCGCTGGCCAGTTTTCAGAATGAGGTTCAGCCGAGCACGCGACATTTTTATGATGCGCTACAGGGTGCGCGCACAGCGTTCTTCTGGAGTGCAAAGCGTCGCCGTCAAAAGGCGTGATCCGTGATGATTTCGATCCAGCACGCATTGCCGCCATTTATAAACATTACGCTTCGGCAATTTCGGTGCTGACTGATGAGAAATATTTTCAGGGGAGCTTTAATTTCCTCCATCGTCAGCCAAATCGCCCCGCAGCCGATTTTATGTAAAGACTTCATTATCGACCCTTACCAGATCTATCTGGCGCGCTATTACCAGGCCGATGCCTGCTTATTAATGCTTTCAGTACTGGATGACGACCAATATCGCCAGCTTGCCGCCGTCGCTCACAGTCTGGAGATGGGGCCAGAAGTCAGTAATGAAGAGGAACAGGAGCGCGCCATTGCGTTGGGGACAACGTCGTGGCATCAACAACCGCGATCTGCGTGATTTGTCGATTGATCTCAACCGTACCCGCGAGCTTGCGCCGAAACTGGGGCACAACGTGACGGTAATCAGCGAATCCGGCATCAATACTTACGCTCAGGTGCGCGTTAAGCCACTTCGCTAACGGTTTTCTGATTGGTTCGGCGTTGATGGCCCATGACGATTTGCACGCCGCCGTGCGCCGGGTGTTGGGTGAGAATAAAGTATGTGGCCTGACGCGTGGGCAAGATGCTAAAGCAGCTTATGACGCGGGCGCGATTTACGGTGGGTTGATTTTTGTTGCGACATCACCGCGTTGCGTCAACGTTGAACAGGCGCAGGAAGTGATGGCTGCGGCACCGTTGCAGTATGTTGGCGTGTTCCGCAATCACGATATTGCCGATGTGGTGGACAAAGCTAAGGTGTTATCGCTGGCGGCAGTGCAACTGCATGGTAATGAAGAACAGCTGTATATCGATACGCTGCGTGAAGCTCTGCCAGCACATGTTGCCATCTGGAAAGCATTAAGCGTCGGTGAAACCCTGCCCGCCCGCGAGTTTCAGCACGTTGATAAATATGTTTTAGACAACGGCCAGGGTGGAAGCGGGCAACGTTTTGACTGGTCACTATTAAATGGTCAATCGCTTGGCAACGTTCTGCTGGCGGGGGGCTTAGGCGCAGATAACTGCGTGGAAGCGGCACAAACCGGCTGCGCCGGACTTGATTTTAATTCTGCTGTAGAGTCGCAACCGGGCATCAAAGACGCACGTCTTTTGGCCTCGGTTTTCCAGACGCTGCGCGCATATTAATAACTCGGTACCAAAGACGAACAATAAGACGCTGAAAAGCGTCTTTTTTCGTTTTGGTCCTTTGAAGTTTAGGGGATAGTCCAATTATTGAAGGCCTCCCTAACGGGGGGCCTTTTTTGTTTCTGGTCTCCCTACTAGTAGCGGCCGCTGCAGTCCGGCAAAAAAGGGCAAGGTGTCACCACCCTGCCCTTTTTCTTTAAAACCGAAAAGATTACTTCGCGTTATGCAGGCTTCCTCGCTCACTGACTCGCTGCGCTCGGTCGTTCGGCTGCGGCGAGCGGTATCAGCTCACTCAAAGGCGGTAATTTACCAATGCTTAATCAGTGAGGCACCTATCTCAGCGATCTGTCTATTTCGTTCATCCATAGTTGCCTGACTCCCCGTCGTGTAGATAACTACGATACGGGAGGGCTTACCATCTGGCCCCAGTGCTGCAATGATACCGCGAGACCCACGCTCACCGGCTCCAGATTTATCAGCAATAAACCAGCCAGCCGGAAGGGCCGAGCGCAGAAAGTGGTCCTGCAACTTTATCCGCCTCCATCCAGTCTATTAATTGTTGCCGGGAAGCTAGAGTAAGTAGTTCGCCAGTTAATAGTTTGCGCAACGTTGTTGCCATTGCTACAGGCATCGTGGTGTCACGCTCGTCGTTTGGTATGGCTTCATTCAGCTCCGGTTCCCAACGATCAAGGCGAGTTACATGATCCCCCATGTTGTGCAAAAAAGCGGTTAGCTCCTTCGGTCCTCCGATCGTTGTCAGAAGTAAGTTGGCCGCAGTGTTATGT
+
//)'&')((,*,0593<?@I>865,,.;3334777=AB??BBJGHFGJJD>>>>CC>?D>9267>??@CAC94233555666;BB.%&)''((+78>=('''55119D@>>=?>@?AFG??>???3CGJJJHJHIJIJJIIJGJFFJ<;<<FBA;;<<DDBEB9989CCEEJGJIIIJIJJFGEHJIHEGJJJHIJFB?>>=>90.+*,&)(()+-,04-((+@<==DJD:=83//4:DJIHJ*)))FGIGIIJJJJIGJB;8822333::8><''&02*;6912;4/-+&&%',-,%%),8<F=4///331754+*++6?***222888CCDJHGIJJJIJJJJHJJGJ;JCCBCBDFJEJJJHJJFJHGIJJJJIDIGJFJ>CIJ@JD<2256J8888ECGFFCDJJJJHJFGGIICBHGFFHJDJHJJJEB;9:9:?BBJB205>D>A@?@@?=?IJIGGCDB==ABFDIJJHJGJJJHIJHJJJJGJJGJJJJJJIHJJGJJEJJJJJJHGGJJGGGJJ:=GF????@982,+++/00/-(4;CIJJGIDFGDDEDAAB>@AA0///GF=89@@?<<<>CIBB@@C:99:>==?;;;;DEEJJGHJJJJJJJJEBA???A@@?>==74,,,+**&%%(.0:==>:6/&','(*6788CD<;;;EGJHB@>>BAGCGJFJJHJJI<878?HJGJFJDFHEIGHJJJJFJJGGJJJJJ;;;:FGIJD2//-:999IFJJJJJEJGJJJJJJEHJIHIJGJJJD<ADDGJB?>?:->?BDAB;-)(;JJJJHGJJJ@@A@JHJGJIJJJJDBAABJDABAACGHFD<;979<@AAADCFD9EA7<FDEDDHDA@??A@C8888JFGEGJGFHJJICBCGFJJIFJJJJIJIJJJJJJJJJHHFEA=77?>>4441*(%****6897--.-JJGFJJJJEJEGJJ;;;;FBJ<?=<2&$$%(&%%'&&%$''((((78<BBADIJHJJHIJEGDJHJHJJJ;::66.98)%&$$%%&'(*24555<<999:<===AEHGGDCJFGJJHJJA@A@GJJJB6556>=CIDHEAJFFGFEB?=:8889?BACJGGJHA@4445GHGJHJFGEDA>@ACDEDJFJIJJJJGJJJJJFIJEEH?8555?A:;'%(..:>BBEJJJHEJJJJIGJJJJJJIJJHJJJJJFGEFHJIIJIJIJJJJGJEFEA>>>@DEJHJJJJJJJJIJEBFFJJDD.,JJJAAGJGJJJJGJJJJJGIFJIJJDHDDGJIJJIIJJJJJJJJJJAAAAHHJ@?ACCBEFDJJJGJJJDJ=48<>:::999::1JEBDFJJJJJIJJJJFJJJIJJIEIJHHJGHIJJHJJJJHHCB@=A?@D@@JCJJJJJJJJJIJIG=>=GJCACB=89JCGIBG2118;>>>FJFHFIBC?@@8CCGHJHHDEEFB?>:88//=?@=??:<@@AJJJJJJJHHHJJJGJJJJJJJJJIHHJIJJIJJJJGJGJFGEJIJJHJJHJFHDHEGHGHIIJJJGJJJJJJJGJJJJIIJJIJJJJJIJGJHJIJJIJGIJFGJJJJJJJJGIJJBB=HGJAB??@>8999CDJIJHEJJJJHJJJGJJJJHDIFHHGJJJJJJJJI@;<JCDCIDFIEJJIJH999:@?@@JJFFCG9666../****;?ADIEGGIJJJEGIGGGJJ994::BD@<=;89;>FJGJEHEEJGDA4445,-*+,-/-334AFEEDCJJCIHDFJEJJJCJJIJJIJJIIJJGJJJJGJIIJFHIJJJJJJHJJJHJJGJGFDIEFFIJJFHDFEJJIIJJJIIHJJIJJJJJJJJEFIGFJJIEJJHIJHJIEG?BDAIGJE@@?JJIJIFJEJJJJIJJIJHJHBCB@CD>FD>((=@FEIIHIJJJGEFDABCCCGJJJIHEFHGFFGGFJHEDECJJCC==>@>>EBBBJGHF@A;DCCDA:>JEJFDGIJJEIEFEH;778IHGJJFJGJJHJE:::BD:@BDHGJFIFJHJFFJJGJIJGJJJGHGJJFBJDEF///60=GJJJEHIIJJJJJ?>>C>GJJJJHIJJHFJIJHJGFIJJJJHGJJJHJHIHGJJJIE94458888EJEJJJJJJJIJJI9999D.-,(*+++*()))BGFJHJIJJJJIJJJJJJJJJFJHJJJIJJEIJC@BCEE:900CB3333:74(((-****==9@@CGJJFJJDJJJJJJJJ;6HB?B>?@CD:;>?CDBDFFCCCCJJJJJJDA9AAAFJJJFHGJJJJGJHJGIHJIHJJGJJJJJIJIJJFJJJJJDFEFJJHGJJJJJJJJIJJJJFFJGFGCHEIJJIJJJJIJJDGIFEJJDH??>?>=.+''))-/276666<CCFEJJE:7666@@DD8JHIJJFJHJJIGIHJJJJJHJHFFCJHJIDAAEJ<;;D8777FA?0...AADFJJJJHJHJEIHJJJIJGJIJFJJJJJIIJHJJJJHHJHJJJIIJJIGBB))))***FH=>:;;;GBC@?@JJHFC@AE=GBJHJH866599:E?EFHIECBB=CBB===D?9;FA?@?EAAEEFGHIJIJJABBAHIGFJGDA7;<.@?>=<823<898663'%%,5<CADEJIHJJJHJJJJHE><-&
@Glass_F3P_2_D3_6_14_2
TCTACCCGACGGGGAGTCAGGCAACTATGGATAGAGACTTAATGGACGGAATCGCTGCAGTAGGTGCCTCACTGATTAAGCATTGGTAACTGTCAGACCAAGTTTACTCATATATACTTTAGATTGATTTAAAGCCATTTTTAATTTAAAAGGATCTAGGTGAAGATCCTTTTTGATAATCTCATGACCAAAATCCCTTAACGTGAGTTTTCGTTCCACTGAGCGTCAGACCCCTTAATAAGATGATCTTCTTGAGATCGTTTTGGTCTGCGCGTAATCTCTTGCTCTGAAAACGAAAAAACCGCTTTGCAGGCGGCTATTTTTGAAGGTTCTCTGAGCTACCAACTCTTTGAACCGAGGTAACTGGCTTGGAGGAGCGCAGTCACCAAAACTTGTCCTTTCAGTTTAGCCTTAACCGGCGCATGACTTCAAGACTAACTCCTCTAAATCAATTACCAGTGGCTGCTGCCAGTGGTGTTTTTGCATGTCTTTCCGGGTTGGACTCAAGACGATAGTTACCGGATAAGGCGCAGCGGTCGAACTGAACGGGGGGTTCGTGCATACAGTCCAGCTTGGAGCGAACTGCCTCCGGAACTGAGTGTCAGGCGTGGAATGAGACAAACGCGGCCATAACAGCGGAATGACACCGGTAAACCGAAAGGCAGGAACAGGAGAGCGCACGAGGGAGCCGGGGGAAACGCCTGGTATCTTTATAGTCCTGTCGGGTTTCGCCACCACTGATTTGAGCGTCAGATTTCGTGATGCTTGTCAGGGGGGCGGAGCCTATGGAAAAACGGCTTTGCCGCGGCCCTCTCACTTCCCTGTTAAGTATCTTCCTGGCATCTTCCAGGAAATCTCCGCCCCGTTCGTAAGCCATTTCCGCTCGCCGCAGTCGAACGACCGAGCGTAGCGAGTCAGTGAGCGAGGAAGCGGAATATATCCTGTATCACATATTCTGCTGACGCACCGGTGCAGCCTTTTTTCTCCTGCCACATGAAGCACTTCACTGACACCCTCATCAGTGCCAACATAGTAAGCCAGTATACACTCCGCTAGCGCTGAGGTCTGCCTCGTGAAGAAGGTGTTGCTGACTCATACCAGGCCTGAATCGCCCCATCATCCAGCCAGAAAGTGAGGGAGCCACGGTTGATGAGAGCTTTGTTGTAGGTGGACCAGTTGGTGATTTTGAACTTTTGCTTTGCCACGGAACGGTCTGCGTTGTCGGGAAGATGCGTGATCTAAATACATTCAAATATGTATCCGCTCATGAGACAATAACCCTGATAAATGCTTCAATAATATTGAAAAAGGAAGAGTATGAGTATTCAACATTTCCGTGTCGCCCTTATTCCCTTTTTTGCGGCATTTTGCCTTCCTGTTTTTGCTCACCCAGAAACGCTGGTGAAAGTAAAAGATGCTGAAGATCAGTTGGGTGAACGAGTGGGTTACATCGAACTGGATCTCAACAGCGGTAAGATCCTTGAGAGTTTTCGCCCCGAAGAACGTTTTCCAATGATGAGCACTTTTAAAGTTCTGCTATGTGGCGCGGTATTATCCCGTATTGACGCCGGGCAAGAGCAACTCGGTCGCCGCATACACTATTCTCAGAATGACTTGGTTGAGTACTCACCAGTCACAGAAAAGCATCTTACGGATGGCATGACAGTAAGAGAATTATGCAGTGCTGCCATAACCATGAGTGATAACACTGCGGCCAACTTTCTTTCTGACAACGATGGGAGCCGGAGCTAACCGCTTTTTTGCACAACATGGGGGATCATGTAACTCGCCTTGATCGTTGGGAACCGGAGCTGAATGAAGCCATACCAAACGACGAGCGTGACACCACGATGCCTGTAGCAATGGCAACAACATCCACGAAACTATTAACTGGCGAACTACTTACTCTCAGCTTCCGGCAACAATTAATAGACTGGATGGAGGCGGATAAAGTTGCAGGACCACTTCTGCGCTCGGCCCTTCCGGCTGGCTGGTTTATTGCTGATAAATCTGGAGCCGGTGAGCGTGAGTATCGCGGTATCATTGCAGCACTGGGGCCAGATGGTAAGCCCTCCGTATCGTAGTTATCTACACGACAGGGGAGTCAGGCAACTATGGATGAACGAAATAGACAGATCGCTGAGATAGGTGCCTCACTGATTAAGCATTGGTAAATTACCGCCTTTGAGTGAGCTGATACCGCTCGCCGCAGCCGAACGACCGAGCGCAGCGAGTCAGTGAGCGAGGAAGCCTGCATAACGCGAAGTAATCTTTTCGGTTTTAAAGAAAAAGGGCAGGGTGGTGACACCTTATTTTTTGCCGGACTGCAGCGGCCGCTACTAGTAGGGAGACCAGAAACAAAAAAAGGCCCCCCATTAGGGAGGCCTTCAATAATTGGACTATCCCCTAAACTTCAAAGGACCAAAACGAAAAAAGACGCTTTTCAGCGTCTTATTGTCGTCTTTGGTACCGAGTTATTAATATGCGCGCAGCGTCTGGAAAACCGAGGCCAAAAGACGTGCGTCTTTGATGCCCGGTTGCGACTTGTACAGCAGAATTAAAATCAAGTCCGGCGCAGCCGGTTTGTGCCGCTTCCACGCAGTTATCTGCGCCTAAGCCCCCGCCAGCAGAACGTTGCCAAGCGATTGACCATTTAATAGTGACCAGTCAAAACGTTGCCCGCTTCCACCCTGGCCGTTGTCTAAAACATATTTATCAACGTGCTGAAACTCGCGGGCGGGCAGGGTTTCACCGACGCTTAATGCTTTCCAGATGGCAACATGTGCTGGCAGAGCTTCACGCAGCGTATCGATATACAGCTGTTCTTCATTACCATGCAGTTGCACTGCCGCCAGCGATAACACCTTAGCTTTGTCCACCACATCGGCAATATCGTGATTGCGGAACACGCAACATACTGCAACGGTGCCGCAGCCATCACTTCCTGCGCCTGTTCAACGTTGACGCAACGCGGTGATGTCGCGACAAAAATAGAACCACCGTAAATCGCGCCCGCGTCATAAGCTGCTTTAGCATCTTGCCCACGCGTCAGGCCACATACTTTATTCTCACCCAGCAACACCCGGCGCACGGCGGCGTGCAAATCGTCATGGGCCATCAACGCCGAACCAATCAGAAAACCGTTAGCGAAGTGGCTTAACTCGCGCACCTGAGCGTAGATCTTGATGCCGGATTCGCTGATTACCGTCACGTTGTGCCCCAGTTTCGGCGCAAGCTCGCGGGTACGGTTGAGATCAATCGACAAATCACGCAGATCGCGGTTGTTGATGCCAACGACCTTTGCTCCCAATGCAATGGCGCGCTCCTGTTCCTCTTCATTACTGACTTCGTCAGCACCCCCATCTCCAGACTGTGAGCGACGGCGGCAAGCTGGCGATATTGGTCGTCATCCAGTACTGAAAGCATTAATAAGCAGCATGCGCCTGGTAATAGTCGCACAGATAGATCTGGTAAGGGTCGATAATGAAGTCTTTACATAAAATCGGCTGCGGGGCGATTTGGCTGACGATGGGGAGGAAATTAAAGCTCCCCTGAAAATATTTCTCATCAGTCAGCACCGAAATTGCCGAAGCGTAATGTTTATAAATGGCGGCAATGCGTGCTCAATCGAAATCATCGCGGATCACGCCTTTGACGGCGACGCTTTCTTGCACTCCAGAATAAACGCCGTGCGCGCACCCTGTAGCGCATCATAAAAATGTCGCGTGCTCGCTGAACCTCATTCTGAAAACTGGCCAGCGGTTGCTGCTGTTTGCGGGCTTGCCGGTGAGCTGTCTGCGACGATTTTCGCTAAAACGGTTTGCATCATCTAGTAGTCCTGTGTGACTCTAGTATTTAGTTTCTCGTTTCTTCTTCTTCCAACGAAGAAAACGAGGAACTGAGCGCCGCCACTCGATGGACCAAAACGAAAAAAGACGCTCGAAAGCGTCTCTTTTCTGGAATTTGGTACCGAGGTCCGCACAGGTGGATGCGGACCAAAACGAAAAAAGGCCCCCCTTTCGGGAGGCCTCTTTTCTGGAATTTGGTACCGAGTTATTAGGCCACACGTTCAAGTGCAGCCACAGGATAAATTTGCACTGAGCCTGGGTGGGATTCGGACTCGACCGCATAGCCTTCAGGAGTGAGTTTTGTGCAATACCAACCGACGACTTGACCCTGCCAAGCGGCACCAGATTTCTTGCGTACGCGATCCCCTAAGCCAAAGGTGGCACTCAGGGGAAGCGCAAACTGCCCTGCAACGGGAGCGTTGGCTTCATCGCTACTTTGACCCATCTAGTATTTCTTCTCTTTCTCTAGTAAAGTGTTTAGTTCCCTCTTTTGCGTCCTTCATAGCTTGATCCGAAAAGTTCTCTAGTAGCTAGCATAGTCCCTAGGACTGAGCTAGCTGTCAACTCTAGAAGCGGCCGCGAATTCCAGAAATCATCCTTAGCGAAAGCTAAGGATTTTTATCTGAAATTCTGCCTCGTGATACGCCTATTTTTATAGGTTAATGTCATGATAATAATGGTTTCTTAGACGTCAGGTGGCACCATGGAATAGACTGGATGGAGGCGGATAAACCCGGCCCACTTCTGCGCTCGGCCCTTCCGGCTGGCTGGTTTATTGCTGATAAATCTGGAGCCGGTCAGCGTGGGTCTCGCGGTATCATTGCAGCACTGGGGCCAGATGGTAAGCCCTACTG
+
+)*'&'(&&&%'3FB?>@ACCB7768=<)))*/('')''%$$$$$$$$%%(%&+**-,/12-,-.6666;<JI=<EEHJJJJJIGJJHJJCFD>>>?CDGCEDGJJJFHGIJIGJHFCF984444-,,+.(,,&''''158B??9999DDJGEFIFJ;777?654322=<<>>A@BI0000A@@JHJJJJGHJGJJJJJJJHJJCA@CFJJ0/00CG?@DAABCJJHHFGGGGJJGABG?;77=/.-+.,'';4;=ABJBCFII?>>>HDADE7877?7655@@HICCCBJJHJ:99<D<644('&&+&)(*-))))*)()*,-)*+BGJF>=;<ADJJHJDC?>><777B<BGJJFJFJJJJIHEJJHIJIIGJJJJFDIEII>?>?IJJJJJJJHEFGEAFFEGDJJJGAF8FA4334>=<;43499..--..0,+/4+++1114>ABDBCDECCEGHFJJIIJIJJIG??7663(((5>?DEGFJFGGEBHJHJHCBBCJJIFHDEJJFFF@AAJJCDEJJIIGJJFIHGD99300''')1378&&8DHGFE?ABGHJJHJHGHHJJGJFHD;;H;;;CBBAAA=**)8:HDJGEFGGJJHJHJJJJHGJJHJJEJJGJJJJJJGIJJJJJCBABHJIJ66669:9?EIJGHIAA@=CBBJJJFJJDBCCHJJJBEHD(((<;</--./.8><10,,..123489879=<>=ACFBAAB5444<>E?88;;EE?666A7BECBCDBA<85778=;?AGJJJJGJHJ:2122HFFJIHGFGCJ@==@CFJJJJJJGJJJIJJEF88ACFGJCAJJHJJJJFHIG41/0....3391:;=:;;:943+-@=@??74445>@@JJJGJJJHJJJJJJJJJJCJJJJJJJFCCFCCDFEGIJF????AB::<@FDI<;>??C??;:;BGFHDFEEJGG<+))*237;<BBFAE?==>?JICFHECDCFDEFGJEDDJD>AA@BJHJEFJJJJJJJJJJIJJHJJJIJJIJHJGIICJEBJJHJJJJHHIJEJ????EGCDEFJJFGFIFD=<9:GIBAFFGD:CFF==<>GJ6553444EBCJJJJJEEHGGJHJJJGJJJJJJHJJJJJJGJGJJJGJJIJJJJJIIJJJJJFFJJJJJJJIJJEJJJJJJFDFJJJJIGGDJIJA@BB3333EGBDJIJIJGJJJJIGJCGHJJB433==GFDJGJFIJJJJJFJHHIFEGIGDDHFJJEFEDCCCEB@@BFJHJGJJJJJJJIJJFIJJEIEGJJGJFE@@<;<@JJJHJGJHHJJJHJJJFJIJJFBHC?;<BGHIJGJFJJJFFJJJJJJJJFJJGHGGHJJEFFJFBCB<HE4=@HEJGJGHJGJJJJJJIJJJJJIJEJJFIHGJGHFFJDDFGHHJJJIJJHJIJJJJJFJJJJJGGEHCEC?84,*-1/-.//../-%%%)+,56<FHE9EGHIDFCFFDJHFFEEGFGIFJDEEBA?@BA@7A6CJJEHHJIGEJHJHJJJHJJJJJJJJJJIHHJGJHJJJEHA@=<=AIJJJJJJIJJIIJJJJGJIJJGJIBCFD;4FFJJHHJJJJJJIG@@@AJFA@AD><==A?>>:AJEAAAAEH>>>=BADJJFHGHJJJJJJJHJJGA??@JJIJJIIJJIFJJIJJJIGFJFJJJIJJJJJJIIHGJJIJJHHFJHJEJJJFJJJJGJI?2237EFEDHJFGJGJJJJJJJ@@?@EJCCCA@,('(,(579B><=.,,%%%*.,,,/06;<>CFHJJJJJJJJJFIEGHJ;;:;GGJJDJJJGJA@EGD>>><A:=E?;<:::73EDFBJHHBBA@DJCJJGJJJJIFHJJJHGJJIHJGIJIJJECBFJJJJEJIJGBAA@HEHIJJ<<<888**''&')))*4>669>?JHJJJHJFCEDEIJEDA66)(((;>>B2JDJJIFIGJIJJJJGJDA@89<=@ADCCIFJHJJGJJFGJJJJJIAA@AHHEACBBH<<=?GJFGEEJJJJEGHJJHJJJGJDFJFECJJGJHJJCBCEJFGFDACA33,&&&&())=?EFFHJHEFEGHJJJJJJJHJJHHEFJEFEEGEIGGD6/)?BEFIJJEEIFHEHIG=<;;@)())?731328;;EJIJFIHGJJJHJJHJJJIGGDGDDGGH<<<<DJJGIEJHIEJJEJHJ----JHIJIJJJIGJIIJJJJJGFJEJJJJFGJJJJJJJJJJJFFG@@JIIFIGGHGJJFCBDCECDHFHEDFFIJJJ2(((JFJD@AJFJ>7---08<BDEJJEJJIJHGJFJDJFFCEEJJJJFJDCBIJJJEJJCGFJJGHIGEE:9883&&&'))33543459><:::BGJGJEFFHHC7668CDHJFHFJJHEHGH?CCCB?0.,*+(()*&&&&,05DIEIJJHBCBBFJEJJJJHJIHHGJJHHJJGIECEGJJFEGE==<D=0002EJDHFFJIGJGJJJGJJIFDD2-,+-&%'(),-2?CBIHDDDDJJIHHJJJEJDCD<GFEHIGJJIJJJJJGJHJJIGEDFFIHJEFEJHJFFJJJJJHDJIA''''1.---1.,,--46HIHDIHHGJJIIIHHJJJJEGDEJJJJH>88;7,*&&%%%&/()4>BFDGJJIJJGGH;;;;7644///449922126A:4=>?=JA:99632466<=>EFEHJJJCCAAEEIIGJJHHJJFJJJGJJGHJBBBIIIIDJ;DJ@???FJB@?@JJJ@@A?@CCDJCBCBJHJIJJIGJJJHFDGJFDFJFHJJJJIJJHGJJIEDCDEIJJJJGEG<@3@=>:<<2223800..114@=>=99>?88AFGJJGJHDH@?@BFC@>;8:GJD9889EJGJDHJJJJJHJJJHJJJJJJJIIJJJHJIJGHHHEEFJBJJJJJJHJJJJJIEGGGIGJIJJJJFDCBDHEGHIB@@?8766,,4:>951012GIJJHJJJIHGFGJIHJGJJGJJJHJJJJJJJJIJJJIJGJJJJJFGJJJJIJJJJEA<;;+)))--./+'&&'*/05?GJHFJJJJJIJJIJHGC87737<;=94>A?:DHHJJIIJJJJJJJFJJJJHHGJJJJGJ=;;E>GFHHFF>???HJHJJJJJJIJJGJJJDDGEJJGJFJ:4445EBEGJJJGEJJJE4442555,,9@>>BDJJJJJJJJJHJJJIGIFGJJJJJIJJJJFDCAE>==>@?==>?++++++2/10))))//8=966<.+++<@??GJJJJJJJJJJGIJJHIJJGGIJJJIJGJJJJEIEEDDC:::95+*+,/4445?AAJBA@A@A@@B??@ADGIJJIJGJJIJJHHJEF======:2;><;CAJJJJIGFGIJ;;;;JCA;IJGJHHJJJJJJHJJIHGEJ</+*)*)))***/>886::::<777IJJFGFJIJFIJJJJJFIGJIFJAADA2222>@>=4334B>@?@CFDDFFHA(((''''''(,*'%&&'**+:HHF777*)('(&('''+,-+,.7BCCIIDJGJHJJFDCIJJIJEJCGJC@B875223742229D7556JHJJHCB?@ABA@A>99:BCHJFJGIFGGC:463324BCD=?FIJJHCA85CAEGHIJJJJJGJEJIIHFJJGJJIHGHJIJHGGJFJJJEJJJJJJJGHGJJJJGGGEJJ<+++*/./57666/((&&&'(''(),-2415556:;BA=>>>E<AB8GBCBCJEIJIJFJJGEJIFEHCEA<<76:<FEHDEGIGJJIIJJHJJJJJICBC99A<9(&&/...;AECBGJJJJJIEFDE::::???8777?==;++++2..0.-.-0.%&&$$#$$$$&(&&''(((>>=>=BG;:::DHHJGJEEJJHGJJJEGJFJJJFHJHJJJJJEJFJIJJHFFIJHB****,,<::ADEBID<EIEJFEC?==330114215-,/25423+++,.01+,/,-445=>:>>>A@@?A?,,,0JFFGHJFJJIJJJIJFIGJJ><:?==EJGIJDFIDJIHJIEGGGJJJFEEFJJGJJJJGJFGB=GIIJJHJ;;;?GJJJIJFCFB>87D88848:5543***198;;<JFJEGHJJIGJGJJJJJJEDDGJIHJEDHHIJJJHJJGGGCD=><<>EGJFHEFFIJJJFGJJJJJ@ACHGIJJJHHJFCCBDC?@HGJIJJJJJGJJIJJJHB><<<,*()877JJGJJJJJJJIHEDCCDD?@JJJIHDJGJJJBAC@GEBBC?<16784BGHBDEJ???=GBJJBCGJHJJJJJJJJJJGH@6689?@A?=.-/-:8>@?@FFFJJJGGHIJJJJJJJJAJFIJEIJHFHJHJF??@GFHJJGFEEDDJ>>>*'''31FAEHDEADBJJJHJJJJIJJGJHJJC@6756EJHJGJJHJJJJJJJIHGJJJJJJJGJJJJIIJJJDCCEJFJJJJIFJJHJJGJJGHJEJFJCHGHFIIJD:998==>JIFJFJJ87655=B960/..3@AJGHJJGBDGGFEEHB=:;:;71-==?998<>BJJJJHJEBB@ACEEGJJJJGGJHJJJJJJJEEGFJJJIHIJIHJIJGJJJJIJJJJGJHJBJGHJJIIJJJJHJGJIJHHIFHJJJGGJJHIIFIFFC<11001--*-/)'&'('59:@AJEHEGDBCDJJGGCEJJJJJIJGJJJJJJJJJJJGEJFFJEJDIGIHEGBAB,++,-,*+/0////23=EIJIBEB887:<<>>899A?@BCAC@:91010--.'%%%
@Glass_F3P_2_D3_6_14_3
GTGGTGGACAAAGCTAAGGTGTTATCGCTGGCGGCAGTGCAACTGCATGACGGAATGAAGAACAGCTGTATATCGATACGCTGCGTGAAGCTCTGCCAGCACATGTTCGTGGAAAGCGTTAAGCAGCGTAAAGTCCTCACCGCGAAGCACGTTGATAAATATGTTTTAAGAACAACAGCAAGGGTGGAAGCGGGCAACGTTTTGACTGGTCACTATTAAATGGTAGATCGCTTGGCAACGTTCTGCTGGCGGGGGGCTTAGGCGCAGATAACTGCGTGGAAGCGGCGCCACGAACCGGCTGCGCCGGACTTGATTTTAATTCTGCTGTAGAGTCGCAACCGGGCATCAAAGACGCACGTCTTTTGGCCTCGGTTTTCCAGACGCTGCGCGCATATTAATAACTCGGTACCGAAGCGAACAATAAGACGCTGAAAAGCGTCTTTTTTCGTTTTGGTCCTTTGAAGTTTAGGGGATAGTCCAATTATTGAAGGCCTCCCTAACGGGGGGCCTTTTTTTGTTTCTGGTCTCCCTACTAGTAGCGGCCGCTGCAGTCCGGCAAAAAAGGGCAAGGTGTCACCACCCTGCCCTTTTATTGAGAACCGAAAAGATTATTCGCGTTATGCAGGCTTCCTCGCTCACTGACTCGCTGCGCTCGGTCGTTCGGCTGCGGCGAGCGGTCCGGCTGGCTGCAGAAGGCGGTAATTTACCAATGCTTAATCAGTGAGGCACCTATCTCAGCGATCTGTCTATTTCGTTCATCCATAGTTGCCTGACTTCCCGTCGTGTAGATAACTACGATACGGGAGGGCTTACCATCTGGCCCCAGTGCTGCAATGATACCGCGAGACCCACGCTCACCGGCTCCAGATTTATCAGCAATAAACCAGCCAGCCGGAAGGGCCGAGCGCAGAAGTGGTCCTGGTTGCTCCGCCTCCATCCAGTCTATTAATTGTTGCCGGGAAGCTGAGTAAGTAGTTCGCCAGTTAATAGTTTGCGCAACGTTGTTGCCATTGCTACAGGCATCGTGGTGTCACGCTCGTCGTTTGGTATGGCTTCATTCAGCTCCGGTTCCCAACGATCCAGGCGAGTTACATGATCCCCATGTTGTGCAAAAAAGCGGTTAGCTCCTTCGGTCCTCCGATCGTTGTCGAAGTAAGTTGGCCGCAGTGTTATCACTCATGGTTATGGCAGCACTGCATAATTCTCTTACTGTAGTCCATCCGTAAGATGCTTTTCTGTGACTGGTGAGTACTCAACCAAGTCATTCTGAGAATAGTGTATGCGGCGACCGAGTTGCTCTTGCCCGGCGTCAATACGGGATAATACCGCGCCACATAGCAGAACTTTAAAAGTGCTCATCATTGGAAAACGTTCTTCGGGGCGAAAACTAAGGATCTTACCGCTGTTGAGATCCAGTTCGATGTAACCCACTCGTGCACCCAACTGATCTTCAGCATCTTTTCTTTCACCAGCGTTTCTGGGTGAGCAAAAACAGGAAGGCAAAATGCCACAAAAAAGGGAATAAGGGCGACACGGAAATGTTGAATACTCATACTCTTCCTTTCAATATTATTGAAGCATTTATGAGGGTTATTGTCTCATCAGCGGATACATATTTGAATGTATTTAGATCACGCATCTTCCCGACAACGCAGACCGTACCGTGGCAAAGCAAAAGTTCAAAATCACCAACTGGTCCACCTACAACAAAGCTCTCATCAACCGTGGCTCCCTCACTTTCTGGCTGGATGATGGGGCGATTCAGGCCTGGTATGAGTCAGCAACACCTTCTTCACGAGGCAGACCTCAGCGCTAGCGGAGTGTATACTGGCTTACTATGTTGGCACTGATGAGGGTGTCAGTGAAGTGCTTCATGTGGCAGGAGAAAAAGGCTGCACCGGTGCGTCGAGCAGAATATGTGATACAGGATATATTCCGCTTCCTCGCTCACTGACTCGCTACGCTCGGTCGTTCGACTGCGGCGAGCGGAAATGGCTTACGAACGGGGCGGAGATTTCCTGGAAGATGCCAGGAAGATACTTAACAGGGAAGTGAGAGGGCCGCGGCAAAGCCGTTTTTTCATAGGCTCCGCCCCCCTGACAAGCATCACGAAATCTGACGCTCAAATCAGTGGTGGCGAAACCCAACAGGTTGTAGAAGATACCAGGCGTTTCCCCTGGCGGCTCCCTCGTGCGCTCTCCTGTTCCTGCCTTTCGGTTTACCGGTGTCATTCCGCTGTTATGGCCGCGTTTGTCTCATTCCACGCCTGACACTCAGTTCCGGGTAGGCAGTTCGCTCCAAGCTGGACTGTATGCACGAACCCCCCGTTCAGTCCGACCGCTGCGCCTTATCCGGTAACTATCGTCTTGAGTCCAACCCGGAAAGACATGCAAAAGCACCACTGGCAGCAGCCACTGGTAATTGATTTAGAGGAGTTAGTCTTGAAGTCATGCGCCGGTTAAGGCTAAACTGAAAGGACAAGTTTTGGTGACTGCGCTCCTCCAAGCCAGTTACCTCGGTTTAGAAGAGTTGGTAGCTGAAGAACCTCGAAAAACCGCCCTGCAAGGCGGTTTTTCGTTTTCAGAGCAAGAGATTACGCGGGCAGAACCAAAACGATCTCAAGAAGATCATCTTATTAAGGGGTCTGACGCTCAGTGGAACGAAAACTCGCGTTAAGGGATTTTGGTCATGAGATTATCAAAAAGGATCTTCACCTTCAGATCCTTTTAAATTAAAAATGAAGTTTTAATCAATCTAAAGTCTATATAGTAAACTTGGTCTGACAGTTACCAATGCTTAATCAGTGAGGCACCTATCTCGGCGATATTGTCTATTTCGTTCATCCATAGTTGCCTGACTCCCCGTCGTGTAGATAACTACGATACGGGAGGGCTTACCATCTGGCCCCAGTGCTGCAATGATACCGCGAGACCCACGCTCACCGGCTCCAGATTTATCAGCGATGAACCGGCCGGCCGGAAGGCCGAGCGCAGAAGTGGTCCTGCAACTTTATCCGCCTCCATCCAGTCTATTCCGTGGGGCCACCTGAGCATCTAGAACCATTATTATCATGACATTAACCTATAAAAATAGGCGTATCACGAGGCAGAATTTTCAGATAAAAAAAATCCTTAGCTTTCGCTAAGGATGATTTCTGGAATTCGCGGCCGCTTCTAGAGTTGACAGCTAGCTCAGTCCTAGGGACTATGCTAGCTACTAGAGAACTTTTCGGATCAAGCTATGAAGGACGCAAAGAGGGAACTAAACACTTTACTAGAGAAAGAGGAGAAATACTAGATGGGTCAAGTAGCGATGAAGCCAACGCTCCCGTTGCAGGGCAGTTTGCGCTTCCCTGAGTGCCACCTTTGGCTTAGGGGATCGCGTACGCAAGAAATCTGGTGCCGCTTGGCAGGGTCAAGTCGTCGGTTGGTATTGCACAAAACTCACTCCTGAAGGCTATGCGGTCGAGTCCGAATCCCACCCAGGCTCAGTGCAAATTTATCCTGTGGCTGCACTTGAACGTGTGGCCTAATAACTCGGTACCAAATTCCAGGAGAAGAGGCCTCCCGAAAGGGGGGCCTTTTTCGTTTTCGTGCACATCCACCTGTGCGGACCTCGGTACCAAATTCCAGAAAAGAGACGCTTTCGAGCGTCTTTTTTCGTTTCGTCATCGAGTGGCGCGCTTAGTTCCTCGTTTTCTCTCGTTGGAAGAAGAAACGAGAAACTAAATACTAGAGTCACACAGGACTACTAGATGATGCAAACCGTTTTAGCGAAAATCGTCGCAGACAAGGCGATTTGGGTAGAAGCCCGCAAACAGCAGCAACCGCTGGCCAGTTTTCAGAATGAGGTTCAGCCGAGCACGCGGACATCTTATGATGCGCTACAGGGTGCGCGCACGGCGTTTATTCTGGAGTGCAAGAAAGCGTCGCCGTCAAAAGGCGTGATCCGTGATGATTTCAATCCAGCACGCATTGCCGCCATTTATAAACATTACGCTTCGGCAATTTCGGTGCTGACTGATGAGAAATATTTTCAGGATTCAATTACCTACCATCGTCAGCCAAATCGCCCCGCAGCCGATTTTATGTAAAGACTTCATTATCGACCCTTACCAGATCTATCTGGCGCGCTATTACCAGGCCGATGCCTGCTTATTAATGCTTTCAGTACTGGATGACGACCAATATCGCCAGCTTGCCGCCGTCGCTCACAGTCTGGAGATGGGGGTGCTGACCGAAGTCAGTAATGAAGAGGAACAGGGGGCGCGCCATTGCATTGGGAGCAAAGGTCGTTGGCATCAACGACGCGATCCGTGATTTGTGATTTGATCTCAACCGTACCCGCGAGCTTGCGCCGAAACCAGGGGCACAACGTGACGGTGATGGGCGGAACGCGGCATCAATACTTACGCTCAGGTGCGCGAGTTAAGCCACTTCGCTAACGGTTTTCTGATTGGTTCGGCGTTGATGGCCCATGACGATTTGCACGCCGCCGTGCGCCGGGTGTTGCTGGGTGAGAATAAAGTATGTGGCCTGACACGTGGGCAAGATGCTAAAGCAGCTTATGACGCGGGCGCGATTTACGGTGGGTTGATTTTTGTTGCGACATCACCGCGTTGCGTCAACGTTGAACAGGCGCAGGAATCTGGATGGCTGCGGCACCGTTGCAGTATGTTGGCGTGTTCCGGATCACG
+
''(775555877889899=8891..<****BEDCE;::00///112))'&&%$$%%7:;<FGGGDJIEFEAABFEIGEJGIFJJGFHJHJIIJJJJIGCC;:((()4&$#$#$(**('((%&%$$$$#%&'(((&%%##%&$%&'&%$#%-27;=?>EHCJJDBAA>3,&&.%&''(((*,,-=A:72317669:@@@@HDJJ@???GEE=;::)(('''&).0.--/14335//>FIJJGIGJJFJGJJIG@;<:650//00DGGJGJEGJIJHJJ>=<=C@.((((((/&&''@>>@C??>?704=@CD@CJE>=444?==666-/-,,,.000033<<=CBIGJHEGHEB@B@@1165559++*+//3?=AAE:889GFBICGFEEBDCB;9979E@@=>=<??:A8(((*(%%''*046989;;<>>?>?BBB4300223;>7..6;HBAA@>=BE>BAEJJI877>JJEECCEIJHDJDBCBJHDII??.,-/.0>...>@94..2329787>JCBGDIJJJHIGJJJJFEHEJJJIJJHIHJFJHGHHEGIBGHJJJJIIHJJFJDFEIDJGEGG;D::GEA@DB(((%)))))7323535,+*'%&&2662200:>==:89<<6(77DDCJJEJJJHJEGDEHJJJIGJIGFHJGJIJJJIHJI@???---''%%&())))(&$#$&)5;DIFDDBDJJFA>>>@JJGEFGJJJJJHEIJJGJDDD=<62330221854+*&&2;899:<<==>HE;;::>AF=599;3+*,+FDBABFJJFJJJFJEFHJJJHA@CJGDD=DJ?=>BFCDGIFHJJJJJEFIDH<<=1111162>>?CAIGJJJ8889FEFGJFJIJ6448D?=E)))*:::;?@AD@@C=>==B6GJJFJJJJJIGFJJ@?BDD@41-../(&&%$##$(&(/:AA9GFGJJGJJFJIJEJ>=>>9;,''(76455%%%%%%%&&&')45578JIGIGJJHJDIGEGE@@@?EEFJJHJJEGIEJF@AAAFDJHEHGIFJEJJGFJJJIJJGJJJJHJJJJJEJJIHBADFJJJJHC.FHJ<5D0..&%%'%$%%52211511154573@DCCDIJJECCB<BGGJDFEGIIGGFFJJFAA9<BDGJIFB<;<<5557C+)))6?A@>@DGEJGFFEJGJGJFJJJJJJJJJHGJJGDHJ@@?++++FJJJFFJDGCAF;/...&%%%%'0>>AJ;::=::;DHIFDIHFHCGJGJIJFJGJJJJHHJJGGIJJJJHJJJJHJHJFFJHHIFJJFECDJJICDBCFJIH==A;;=7588<?=++++BCDCGI><;;>??@FEB;:22--;;=HJFHJJJHJIJJHGJGIJHBDE=BAFJGJDDDDDH521122)((+9,($$%'))++-+-//11///--+-/6A----42335:237;<<=F6555JFFJJFJJHCDH??;,:@EEEEHA@<'''-*()5689AGDCDFDDGEBBADFJHHGIEGJCDCCFCA@A?775'('(0;@BAECJIECBAGJJGFEFE;:;;GFDGB>=>EJCB>;;87769-)*8*=5568:>=43200:<4.,.-..(''')5>9999:'''(=))))BD;99400/.4;<>>@FDBCJD>76877765+,++0/.1-=@???@G:44444=,,,+0?CCE>===AACI>==6(((9;:<HJA@ADIJHJGEEEFCAA@HA?>?DA>0,59:BCJCDCCJIJCB?>@@JFIJDF<<GH?=>ACCH@CBJHB?@?@102037<BBAE><=>?>@@HJHFJFDE<::+,,-068;CCA===?>CJEJHEADFFJHJJJIJIJJHJJGJJGJFJGF;::<@@@ACJJFJJJHJJJHJHJJJHJHJEJJIGJJIJJAGAD513EBB<;896533546<5555=1,,-CIEJDDCDC:9:;:766:EFIB?=9;9=??=?AA<<<=FFHFJEJJABABJF==98<=DDFJFGGEDJJHFJGFFJCCBDIJJEJGJHE@EEJJJJJB6666<==>>?JDIIG31//199<@6:55533===AJJJJGJGJD8877993.7444;==??@DDCFA:7760++?BCCG@?554446;;;:<;99:3335C561223@==?444)%%%),001:<<@DDGCBCA?6)(('(*)++*'&$%$967;HDHJJJFGA51:75645*))(((1131118AACDABEJHEE?EFJJJIJJIEEJJJFJJJHJJHHGEDGJJJJJJHFEDFJJIJFIJ><EEF=>CEGJ3223A@@FF@AA333387:=D@AJDDDCDCDH6632652..;:GEBCCBEJFJJE4335BAACDCAA211:ADEEECJGJGJFGGFA;;<<7773557=DGFGFJJEEEDFJHJJIIIJJJJGJJ;;;;E<<<=JDHJB@BCJJ4333CDF7777JFDEBGEJGHE99:<FEFHDAABHIJIJJGJJJJJIIJJEJJJEHEGJJFCB0000BGJJGIB@>?BFCBBEIJ@??@FEDHFIEE@CFJJIJJJJFICB9989.,1111DEDDBGJ>>>;'&$$%,+,-''-.DJ<<;@@BC@GJEB?D>?A65460*),.<?/*)().''&((''''(&&&'%''((('')0688++**20//0578;;:65333255/(',6==>=<==7777<>???<;:-,+6>==<,+*'*(>AAEHEEFGHFDJGJIDCCCED@'&&7=B@AAACB?1//.+'%$%&()=;<==53005-*'**)(+//015/04*7.-(+)**;61*)**66'&&*+<>DE>?>>B@BJA?=<:=>BGJAACC9999<<<BBABH;;;;DI;:6''''''%''%&''79>?JIJHHJJFJHI@>==54459:A@==EGABADJJJJHEGFCHEC?-,,,=//9;==A<@@=;:((''''JFJJJHJJJJJJGJJJFHJJIGJCFJCGJJJJDDD@@B?==:;9811(((>7;==??///,--.)&&&,,+++/../2.(-+*)((+'&&%(('&'''''(2222;4/52//=6577;?>>::;<EA@:43&&&&&&&&&%%%&11)))(()*124@A?A@?GBFDDCFJJIJJDEEDHJEHEGIJEAA@CEIHEH@@=<>?E@;;86;<;9888/1>AHFIHGDFFB<88CHGJJJHIJJHJIFFCDA?544>AHDE===/../..--2534?@AC9:AGEDG????<-**+-71///=AAA@BCE86660/.)**+378:;?<3+)&&-2236;<AACDEC@B9967;;>>@BAE5---.?BDB@FBDF>6/87B<6CD?BFFJJGGDCBABA0///,'&&''&'(-+(((((124547753749989+++,6.../855((().-33''/18:82334<4.128A7668ID77::7730018432672<<<<JFJCDBCJEJECGIFJJ<<;<8774666HCDJGJGJHIJGHFJJIEJJB?ABJDJEJGJJJFJJFC0../2/0BBDDGJJJJFF@HHEJBDCDJIJIJJJIGDFEHGJJHHJIIJEJHEGJHJJEJ?:;;=+**')),*+4,2011@>::10-,*&&%&&)&*&&')'''8=??FDJC655798221./16=)(((,++...+,,,,::66677;:9(''()**),,-4.00/1/-,,498=<=??D:6668..,+0-,05-,+,8('',12@@?@CGIEJJJJJJDDDEJJEJDGFJJJF=<A99;8?AACB;1148556457877355>F>>;::;=B=434::;:5443666ABJGIJJHJJJEJGJFIJHJGJJJJGHHDCCGEJJIJIGJFJJJJJHIJJJDFEDD?>>ABDCEDDBCJCBA@BBE>8655*))*JD510/10.//0..,+**+,('&&'&'*))*+1++*&/00FHJHJJECBCA@>@@<<:;;:-,,--+*)(0-2>?@@E880)'/.21.------@ADB<===JEHE7777HCI===9;;565+***HFFC?=6666:00-../<>@DJGEEJE>??BBBAA641242222JGIJJJEGJIGJ===7759<C>:979D;8.,('&$$$%('-++&&&&:A?@AFJGJJGJEJJHJJJIJJJGJJJJIJJJCD@5/(,-%%&&*8<<==:::;;EC9=:.--044.-.-./D==<<DABIDJ.,,68G?@?<<<=@@CECFG<<<>FFJIGFDJIJJHJIJIJJDCED:99<EIFJJJJEGIEJHGJEEDFBGEFJJIHJFJIFJHHE0//687*'&'*99<=AAB;99:;JJEJCGIEDDFC331+('%%()),-//13(((')8881119:?B<999;AA553111.--*)(())+++(''(-)'%%&+,(/01877ABDGJBB@@8:45434313663+++45...68JHGH((()DJGGEDC===*))*.-)--999;ECDFCDJJDFJB@@@GH<;BBJJFJAB>?>@EEJJJGJI8889<;=7888BA,+*&&&%'22)((*,***-8889:7(''''&&&(778@ABABBJHIJJJIJE>??DHJFBCG999?;:::JHGIJ?===FJJJJHJ>JJ22235555<*'-'(-3009;@@@CDFBJJJJIJIIJJJHJJHJIBABAGJJJJHIGJJJJJEJHBC@?@AJJCEJHHJJJD=5422122877;<<8777.-'&''-('')))+*(().)'''(('%&'(-('''(**0&$%%300106,''')+*'
@Glass_F3P_2_D3_6_14_4
GCGACACTTTTTGTTGCACTCCAGAATAAACGCCGTGCGCGCACCCTGTAGCGCATCATAAAAATGTCGCGTGCTCGGCTGAACCTCATTCTGAAAACTGGCCAGCGGTTGCTGCTGTTTGCGGGCTTCTACCCAAATCGCCTTGTCTGCGACGATTTTCGCTCTAAAACGGTTTGCATCATCTCATAGTCCTGTGTGACTCTAGTATTTAGTTCTCGTTTCTTCTTCTTCCAACGAGAGACAAGAGAGAACTAAGCACGCCACTCGATCAACCAAACGAAAAAAGACACTCGAAAGCGTCTTCTTCTGGAATTTGGTACCGAGGTCCGCACAGGTGGATGCGGACCAAAACGAAAAAAGGCCCCCCTTTCAGGGAGGCCTCTTTTTCTGGAATTTGGTACCGAGTTATTAGGCCACACGTTCAAGTGCAGCCACAGGATAAATTTGCACTGAGCCTGGGTGGGATTCGGACTCGACCGCATAGCCTTCAGGAGTGAGTTTTGTGCAATACCAACCGACGACTTGACCCTGCCAAGCGGCACCAGATTTCTTGGTTGAATCCCCTAAGCCAAAGGTGGCACTCAGGGGAAGCGCAAACTGCCCTGCAACGGGAGCGTTGGCTTCATCGCTACTTTGACCCGTTCTTAGTATTTCTCCTCTTTCTCTAGTAAAGTGTTCGTTCCCTCTTTGCGTCCTTCATTCCTTGATCCGAAAAGTTCTCTCATAGCTGGCGCATTTGGTAGCGACTGAGCTAGCTGTCAACTCTAGAAGCGGCCGCGAATTCCAGAAATCATCCTTAGCGAAAGCTAAGGATTTTTTTATCTGAAATTCTGCCTCGTGATACGCCTATTTTTATAGGTTAATGTCATGATAATAATGGTTTCTTAGACGTCAGGTGGCACCATGGAATAGACTGGATGGAGGCGGATAAAGTTGCAGGACCACTTCTGCGCTCGGCCCTTCCGGCTGGCTGGTTTATTGCTGATAATTTTGGAGCCGGTGAGCGTGGGTCTCGCGGTATCATTGCAGCACTGGGGCCAGATGGTAAGCCCTCCCGTATCGTAGTTATCTACACGACGGGGAGTCAGGCAACTATGGATGAACGAAATAGACAGATCGCTGAGATAGGTGCCTCACTGATTAAGCATTGGTAACTGTCAGACCAAGTTTACTCATATATACTTTAGATTGATTTAAAACTTCATTTTTAATTTAAAAGGATCTAGGTGAAGATCCTTTTTGATAATATCATGACCAAAATCCCTTAACGTGAGTTTTCGTTCCACTGAGCGTCAGACCCCTTAATAAGATAAATCTGTCAATCGTTTTGGTCTGCGCGTAATCTCTTGCTCTGAAAACGAAAAAACCGCCTTGCAGGGCGGTTTTTCGAAGGTTCTCTGAGCTACCAACTCTTTGAACCGAGGTAACTGGCTTGGAGGAGCGCAGATCACCAAAACTTGTCCTTTCAGTTTAGCCTTAACCGGCGCATGACTTCAAGACTAACTCCTCTAAATCAATTACCAGTGGCTGCTGCCAGTGGTGCTTTTGCATGTCTTTCCGGGTTGGACTCAAGACGATAGTTACCGGATAAGGCGCAGCGGTCGGACTGAACGGGGGGTTCGTGCATACAGTCCAGCTTGGAGCGAACTGCCTACCCGGAACTGAGTGTCAGGCGTGGAATGAGACAAACGCGGCCATAACAGCGGAATGACACCGGTAAACCGAAAGGCAGGAACAGGAGAGCGCACGAGGGAGCGCCAGGGGGAAACGCCTGGTATCTTTATAGTCCTGTCGGGTTTCGCCACCACTGATTTGAGCGTCAGATTTCGTGATGCTTGTCAGGGGGGCGGAGGCCTATGGAAAAACGGCTTTGCCGCGGCCCTCTCACTTCCCTGTTAAGTATCTTCCTGGCATCTTCCAGGAAATCTCCGCCCCGTTCGTAAGCCATTTCCGCTCGCCGCAGTCGAACGACCGAGCGTAGCGAGTCAGTCAGCGAGGAAGCGGAATATATCCTGTATCACATATTCTGCTGACGCACCGGTGCAGCCTTTTTTCTCCTGCCACATGAAGCACTTCACTGACACCCTCATCAGTGCCAACATAGTAAGCCAGTATACACTCCGCTAGCGCTGAGGTCTGCCTCGTGAAGAAGGTGTTGCTGACTCATACCAGGCCTGAATCGCCCCATCATCCAGCCAGAAAGTGAGGGAGCCACGGTTGATGAGAGCTTTGTTGTAGGTGGACCAGTTGGTGATTTTGAACTTTTGCTTTGCCACGGAACGGTCTGCGTTGTCGGGAAGATGCGTGATCTAAATACATTCAAATATGTATCCGCTCATGAGACAATAACCCTGATAAATGCTTCAATAATATTGAAAAAGGAAGAGTATGAGTATTCAACATTTCCGTGTCGCCCTTATTCCCTTTTTTGCGGCATTTTGCCTTCCTGTTTTTGCTCAGCCCAGAAACGCTGGTGAAAGTGAAAGAT
+
%%%(('((().6'&&'52233A@2272,(((+4/--04:75:2..0>95..59G;:865569410.555568CJEEFDEJIFDC>=<<A@>@@@JJJJGFJEJFJFFEJIHFFJHJ<20<;A:<85JJAB:::650011=A@AE@?<544348@<:7:>0//2''&)+D?;:;?CCJJGJIDFD,,,,-455(10:<>?>?;9(((''''('('&*('(*77==5=;7:6+<-554;8634+*+(),,,-'&&&&&(''%%*111///0-'''*)((+)))+,)++53***+:;=ADD<<820&(('499;A;<<8?A;;;99887:=;==>77;<EGJGJJJEGGEBEHJF1117ECBC@>EGJJ>=;:+*)*.ACCAJEHJEABF99=>CCCBB<<=;ABCDHJJEJE>==?JIHIBDEEFEIHJHJ@@@AAEDDFFJFEHGCDCDFJD652.//5545.-,)++(())099ADCGHEIJGJFIJD9777FJEB@AAACDHGDA6556;611483::;=??HHJFJEJFGG<<;<.---16348981,56**))'%%&-/0@@==>A><;<CHCJJ@)))*3233BA<+*&&%%%**$$,--./----239?BCBDD>>>:999>9888::9,'**,((%%$%)%'-71222JHCJEAC=;?444=>89=@A<:.(()+.78:@?@85>7776:8-,,)''''*+12666BFJGEE?B54.))))**.-.)))((&$$$$$$$#$'&')):999:<C:11172223;>AJ;99:.-+('&&%$&*7;?DDDEJHGJCEE;<<DF?=<=BGFGC<757B>==ABDGHJJJIJJJJE???JJJJFJJGHJHJJJJGDEHDJJFIJH<;;;<FIJGJJJGEGDJJJC(((((73--.**0//10-.632;3.--0662//;??ACABCBJJJFHGJ@>::FHHGFEJIIHJE;952''(6?A:68@?;;DFEHHGJJJIJIEFG@>@;:2/(((9=;;;222(&%%%&((()((()23;ADHEJJGDD:9:88877788C>;9++4.=>=CEDF761,46C'''''''JEA?>?HG====DDJJEFJ????776888BJHFDFDBJJJJJ=<<=<9999HFFEGGDFFFGFEF<===JC<77;:?GFBADCFJHJJFJB;669;;=ABHDIBDBBAJGIFGJJJGJIJFHHHJJJJIGGJDDD3234AEJFFFJJGHJJC....0,++-.?B:6651011=:221**)('$&'(-/0.0<GJGJJIJDGJBBC@A:99<9:;;HJJJHIIHH98/--656?HD@.--'&%'%$&()()&&*++-478:DJFEFFJHGHFAECEJJJJGJIJJFGGJD@??=BBIJJJJF9999HHJDHFJJEFC>DJJ2-,3?EDCCFA??>??@@FIEGHHEEHJGFIHJJJIJJIJJJJJFFIFECIBA>88=77.)**:>=DGJIGJF?@?>EJEGGDEDDEGDCF?EFCABB@@BAB@<<;488=?BA=<BFJCEDB;;HJJJEJJJJHEJJHJJJHJJJJI@@>555?<::BJGJJJGJJFJE@B9GFDJFDCDGFJGGGHGJJIJJJGHJJJJJFJGIGJJIJJJIJCHJJFHJJGIDCEJGECCA;;;<HJDFAAABDF;667<>EJJJJGHJJJJJJGIIJJJJJJJJGIIJJJIJJJJJJHGJHFJIGJJJJJJJHGJJJHJJDEJCIJIJHJJFJC78DHJJGFHJHIJIJJJGJGJ6555>BDA<;77((.,*&*)'&)*,01EGJCB?66613>>FJC@@GGJ@77AJ2JJFIJJJJJJJFJJJJJJJJJJGFFHJJJJGJJJIIFJHJJHIJGJJHJDA@A@FDCB8.,-.'(,('((45::::DJHIFJIJD9J?;6B?@76/01<??JJJJJHFJHEFJEGGCDJ@DE@B@@B=845;>>>=>HBC>CDJJFJJJGJIHJJJJJFHIJFGGGGHJJJHHEJHJJGJDEJFJJJGGIHHGFIJ9(((,(((58<<;E?@>@DDEJGFFEJEEJEJIJHJGJJGJJJJJJJJJJJJGJJHJJJJJFFEJJFJJIJJGIGJJJJJFGFJJJGHHFEGEACB?@EFJJHJIJJJJJJHGJJJ@<<EJHJJJJJJJJJFDGJJJJGIJIJJJJHJJJGIHJJJHGJGIHJJJJHIHFHHFJJGJI>>JJJG>IC9@<3)&')*-8@DEJIJJGJIJJHJJJHJIJGGDJDFHEFDJGIJJJJJIJIJHGEFJJECEHIHJJHJJJJJCFGDEEJEHJJJIJJFJJJJJJFHJJGJJJGFCJCABB??>>>???BEEHGJJJFEHIEE....C@ACCIB@ADDDJEGHGHGGHJGEDGGIEABCDJ;:;=EFJGJFJJJHJJIEGG8+++****33*88;GJJJGHJJJJFE8777=CB?BEFEEJJGJJHFHJJJGIGJ>=<8:55??>BJHHGGJGFJJJJJJJJJJDG@@>@@=?D43.(()0356DJJJJ>;;9:9<<:,,,/-*&
@Glass_F3P_2_D3_6_14_5
GCTAAGGATGATTTCTGGAATTCGCGGCCGCTTCTAGAGTTGACAGCTAGCTCAGTCCTGGGACTATGCTAGCTACTAGAGAACTTTTCGGATCAAGCTATGAAGAAGGACGCAAAGAGGGAACTAAACACTTTACTAGAGAAAGAGGAGAAATACTAGATGGGTCAAAGTAGCGATGAAGCCAACGCTCCCGTTGCAGGGCAGTTTGCGCTTCCCTGATGTTGCCACCTTTGGCTTAGGGGATCGCGTACGCAAGAAATCTGGTGCCGCTTGGCAGGGTCAGTTCGTCGGTTGGTATTGCACAAAACTCACTCCTGAAGGCTATGCGGTCGAGTCCGAATCCCACCCAGGCTCATCCAGAAATTTATCCTGTGGCTGCACTTGAACGTGTGGCCTAATAACTCGGTACCAAATTCCAGAAAAGAGGCCTCCCGAAAGGGGGGCCTTTTTTCGTTTTCGTCCACATCCACCTGTGCGGACCTCGATTTACAATTCCAGAAAGAACGCTTTCGAGCGTCTTTTTTCGTTTTGGTCCATCGAGTGGCGCGCTTAGTTCCTCGTTTTCTCTCGTTGGAAGAAGAAGAAACGAGAAACTAAATACTAGAGTCACACAGGACTACTAGATGATGCAAACCGTTTTAGCGAAAATCGTCGCAGACAAGGCGATTTGGTAGAGCCCGCAAACAGCAGCAACCGCTGGCCAGTTTTCAGAATAGTAGCCACACGCGACATTTTTATGATGCGCTACAGGGTGCGCGCACGGCGTTTATTCTGGAGTGCAAGAAAGCGTCGCATCAAGGAAGGGTGGGATAGGTGGTAACTTGGATCCAACCACCATGCACATAAACATTACGCTCGGCAATTTCGGTGCTGACTGATGAGAAATATTTTCAGGGGAGCTTTAATTTCCTCCCATCGTCAGCCAAATGGCTTCGCAGCCGATTTTATGTAAAGACTTCATTATCGACCCTTACCAGATCTTCTGTCGCACGCTGTTGTACCAGGCCGATCGATCATTAATGCTTTCAGTACTGGATGACGACCAATATCGCCAGCTTGCCGCCGTCGCTCACAGTCTGGAGATGGGGGTGCTGACCGAAGTCAGTAATGAAGAGGAACAGGAGCGCGCCATTGGGTTCGGAACAAAGGTCGCTGGCATCAACAACCGCGATCTGCGCGTGATTTGTCGATTTGATCTCAACCGTACCCGCGAGCTTGCGCCGAAACTGGGGCACAACCTGACGGTAATATCAGCGAATCCGGCATCAATACTTACGCTCAGGTGCGCGAGTTAAGCCACTTCGCTAACGGTTTTCTGATTGGTTCGGCGTTGATGGCCCATCGACGATTTGCACGCCGCCGTGCGCCGGGTGTTGCTGGGTGAGAATAAAGATATATCTGGCCTGACACATGGGGCAAGATGTAAAGCAGCTTATGACGCGGGCGCGATTTACGGTGGGTTGATTTTGCTTGCGACATCACCAGCGTTCGTCAACGTTGAACAGGCGCAGGAAGTGATGGCTGCGGCACCGTTGCAGTATGTGGCGTGTTCCGCGATCACGATATTGCCGATGTGGTGGACGGCTTAGGTGTTATCGCTGGCGGCAGTGCAACTGCATGGTAATGAAGAACAGCTGTATATGGATGCACTACGTGAAGCTCTGCCGGCGCGTCTTGCCATCTGAAAGCATTAAGCATCGTAAACCCTACACCCGCGAGTTTCAGCACGTTGATAAATATGTTTTAGACAACGGCCAGGGTGGAAGCGGGCAACGTTTTGACTCGTACATTATTAAAATGGTCAATCGCTGGCAACGTTCTGCTGGCGGGGGGCTTCAGCACAGTCACTCCGTGGAAGCGGCACAAACCGGCTGCGCCGGACTTGATTAATTCTCCTGTGAGTTCGCAACCGGGCATCAAAGACGCACGTCTTTTTGGCCTCGGTTTTCCAGAGCGCTCGCGCATATTAATAACTCGGTACCAAAGACGAACAATAAGACGCTGAAAAGCATCTTTTTCGTTTTGTGAAGTTTAGGGGATAGTCCAATTATTGAAAAGCCTGCTGACGGGGGGGCCTTTTTTGTTTCTGGTCTCCCTACTAGTAGCGGCCGCTGCAGATCCGGCAAAAAAGGGCAAGGTGTCACCACCCTGCCCTTTTTCTTTAAAACCGAAAAGATTATTTCGCGTTATGCAGGCTTCCTCGCTCACTGACTCGCTGCGCTCGGTCGTTCGGCTGCGGCGAGCGGTATCAGCTCACTCAAAGGCGGTAATTTACCAATGCTTAATCAGTGAGGCACCTATCTCAGCGAAATATGTCTATTTCGTTCATCCATAGTTGCCTGACTCCCCGTCGTGTAGATAACTACTACAATACGGGAGAGCTTACATTGGCCCCAGTGCTGCAATGATACCGCGAGACCCACGCTCACCGGCTCCAATTTATCAGCAATAAACCAGCCAGCCGGAAGGGCCGAGCGCAGAAGTCGTGGTATGCCAACTTTATCCGCCTCCATCCAGTCTATTAATTGTTGCGGGAAACTAGTAGAGTAAGTAGTTCGCCAGTTAATAGTTTGCGCAACGTTGTTGCCATTGCTACGGCATCGTGGTGTCACGCTCGTCGTTTGGTATGGCTTAGATTCAGCTCCGGTTCCCAACAATCAAGGCGAGTTACATGATCCCCATGTTGTGCAAAAAAGCGGTTAGCTCCTTCGGTCCTCCGATCGTTGTCAGAAGTAAGTTGGCCGCAGTGTTATCACTAGTGGTTATGGCAGCACTGCATAATTCTCTTACTGTCATGCCATCCGTAAGATGCTTTTCTGTGACTGGTCGGTACTAAACCAAGTCATTCTGAGATAGTGTATGCGGCGACCGAGTTGCTCTTGCCCGGCGTCGATACGGGATAATATCGCGCCGCATCGCCAGAACTTCCAAAAGTGCTCATCATTGGAAAACGTTCTTCGGGGCGAAAACTCTCAAGGATCTTACCGCTGTTCAATGCAGTTCAATGTAATTCACTCCGTGCACCCAACTGATCTGTCAGCATCTTTTACTTTCACCAGCATTTTCTTCTGGGTGAGCAAAACAGGAAGGCAAAATGCCGCAAAAAAGGGAATAAGGGCGACACGGAAATGTTGAATACTAGTATCTTTCCTTTTTCAATATTATTGAAGCATTTATCAGGGTTATTGTCTCATGAGCGGATACATATTTGAATGTATTTAGATCACGCATCTTCCCGACAACGCAAGCCGCCGAGTGGCAAAGCAAAACTTCAAAATCACCAACTGGTCCACCTACAACAAAGCTTCTCATCAACCGTGGCTCCCTCACTTTCTGGCTGGATGATGGGGCGATTCGTTGGTATGAGTCAGCAACACCTTCTTCACGAGGCAGACCTCAGCGCTAGCGGAGTGTATACTGGCTTACTATGTTGGCACTGATGAGGGTGTCAGTGAAGTGCTTCATGTGGCAGGAAAAAAAGGCTGCACCGGTGCGTCAGCAGAATATGTGATACAGGATATATTCCCGCTTCCTCGCTCACTGACTCGCTACGCTCGGTGGTTCGGACTGCGGCGAGCGGAAATGGCTTACGAACGGGGCGGAGGAATTTCCTGGAAGATGCCAGGAAGATACTTAACGGGAAGTAGAGAGGCCGCGGCAAAGCCGTTTTCATGCCTGCGCCCCCCTGACGAGCGTCACGATCTGACGCTCAAATCAGTGGTGGCGAAACCCGACAGGACTATAAAGAATTCCGCCAAACCGTTTCCCCTGGCAGCTTGCCTGGTGCGCTCCTGTTCCTGCCTTTCGGTTTACCGGTGTCATTCCGCTGTTATGGCCGCGTTTGTCTTCATTCCACGCCTGACACTCAGTTCCGGGTAGGCAGTTCGCTCCAAGCTGGACTGTATTGCACGAACCCCCCGTTCAGTCCGACCGCTGCGCCTTATCCGGTAACTATCGTCTTCGTCCAACCGGAAGACATGCAAAAGCACCACTGGCAGCAGCCACTGGTAATTGATTTAGAGGAGTTAGTCTTGAAGTCATGCGCCGGTTAAGGCTAAACTGAAAGGACAAGTTTTAGTCATTGCGCTCCTCCAAGCCAGTTACCTCGGTTCAAAGAGTTGGTAGCTCAGAGAACCTTCGAAAAACCGCCCTGCAAGGCGGTTTTTTCGTTTTCAGAGCAAGAGATTACGCGCAGACCAAAACAATCTCAAGAAAATCATCTTATTAAGGGGTCTGACGCTCAGTGGAACGAAAAGTTACGGTCAAGGAATTGGTCATAAGATATACAAAAAAGGATCTTCACCTCAAATCCTTTTTAAATTAAAAATGAAGTTTTAAATCAATCTAAAGTATATATGAGTAAACTTGGTCTGACAGTTACCAATGCTTAATGAGTGAGGCACCTATGAGCAATCTGTCTATTTCGTTCATCCATAGTTGCCTGACTTTCCGTCGTGTTAATACGTACAAATATCCAAAGAACCTAGTCTGGCCCCAGTGCTGCAATGATACCGCCGAGACCCACGCTCACCGGCTCCAGATTTATCAGCAATAAACCAGCCAGCCGGAAGGGCCGAGCGCAAGTGGTATCCAGACTTTATCCACCTGCATCCAGATTGTATTCCATGGTGCCACCTGACGTCTAAGAAACCATTATTATCATGACATTAACCTATAAAACGTATTATCACGAGGCAGAATTTCAGATGAAAAG
+
-)*)''&('&&%%%%(((5=EECDJIGFGGF?>;JCAAA>8/HHHJJJJHJH:700/.-''(8211677:6346++))&(,.-,.08>53+(''(((6>;<3/-,*('&,%$$$%.512?CEJHIJIJJ===<J>DF<62631/+*%()367HFFDDB?BC@BAGBECIHED=<8DGIJIHJC8888><('3(9IHJIEEEJHHEA>21//1100:6-+&''(''879=?HG?@AFC<9;<EIC<88----1000234545:9996....?JFHJCJHHI3222?<<@DFEFGJGJJJHJGJJHHJJHIHJJIJJJEJHFJJJIJFJEJE.--01--1478;GIBI>GBJJ??=+&&&&&&&(3461112;?BD>4JJGBB?=??DGJFJJ:8878ABFFHBADCHGJJJJHHEJIHHJJJGFJH:9779,+*)67:C?FIDC@@BGEIE>//..<<,'&&'%%'';?@GJJHJJJGFHGCA10))))-+()+-(''(**-,'&$&),/,)09<DBCAABA?BA>445=C8889B?A4-***2EJJGECB<43455EJHIJJJJCB<<?9<<5556=93//===@EC<<;<CBB@***.,+*)%%'+-;><>@AEICDCFC:4488:===''&*2*889869:9::<==1..-*)46@A?@ADDABA?92,((''%&**+.56:=;:;:BDBCEG55501/,+/++4>32310.($$$%%%%%''(*56845445;44389CABABED::==JJJEEFGHD>>=AB853355<==?@A97/,-0;><:77754**&&%%%)++')&((()))+,/111,++,*%$$%'*)''&%%$%*)+)*((()4;88867857''(+8=<<??66;FJGJIJG><<.,('(,(''''=2('''>B=;;;;4@??==:8450*55455799G=<<=*((&&&&'-6CA<<;;:87889;<?EDAB@=<;;=E=<<;=;?</00.-,++++%%(()+,-005;772-.%%%'1/(*&&&&%######$%&/2?@JDEEHGJHHGIIGFD;9882113<<ABGJJHJIGJFCBA=>==CEEIJ:999JGFJJJJAJEF?8545,...499>?75455779<<=ACEJJGHFCBB@A?:@5433/+&&&%&(()(()*).,**(%(,.*.+*+,,-,-/3124//,-..07:AAAC>801622=3>??A6466DBDDEJHBHJJJJIGJJDCB?FEJJJGFFJJ//./001017444+++**(&&&'(*+...18899:A@C<;<;IJGJJCEFEJFHD44456..<=>CGHEF9888CHJJJDCC><766@CADA0...*)))9;+++,0.0&%%%38;:98;;;44554?=A@F555379A?9989@2223)((()''***('$%(('&%%)37>A=43./..243*('((''()-@JC@?>A?JEBDEJGEECFH9778?8877<////40002>@6.++)+*((&&'%%%%&$%*+%%&,011==<7/0:65446:33439:@CBEDCBAFGGDEFJJIEFGD@@@??@?./;7878=*'(,((((@@>>@?@><=>2222-)))*-+*'&&'%$$$,73001IJHFFJHJIIHJEFDCBACCBFFJJJHJJCCBBJHJJJJHHDB@=>,,,-,+%%%&(()7=A=;;976:8***))'&&%&&/318886()5200.11223((&&&%%&((((()%%'(//0001370333''&+1*76,,,-663356=74344=====0000-0&&%%((&)/:CFF::::A6223+))(%$$%%*.,,--4-.332226///)((%%$$%'&)).2/03@7;<1.-.+&&''((''(&$$$%,./0+(*/.-*)*,/04@?=><FEFEF877:9=4223)&('++,'()06'&'6/''7=B@AJJD?EHHFJJJD===CB;<53+((3/004<E?@AAEH875*))&))0&&(--/+&',/6:<=<>@9888?><>:;8///<>BCCA@>?=44413;;CA@0/./0434*('(-,$'&'/5665---1JJJGJGA8///1--,+*+,&,&'.***&&&&((8:3'&&)'((*,,,52..-.459>AB?@A@:888???ACC1112;,,,+-.132111FGJFJJJJGHJFGJJGJIJJJ:C::E?<@BAD:76+(8GJJGBFHGJGEFHH0///FEJJIJJGJBABAFCCGFEGIFDEIJEGFJFEHIJJJFJJJFDDABA3332DJEEHH@A@CGGGIB84112/))**9:<GJIFJFJGDGFHH<<<>DFBCGEFBBABJJJJIFCB@<<;97...,)&%'''&'))15:<3113:3334=?555589;:<=B@55<:8811131,***()))--/,,'(((***'/1(''(2*)&&)(*9<?>7///EI?>=>DDDEDJFCFFDEJJHJJJJHJEJJ423:DGE,&&&3-0../001228::=;;<;<<<A<CEFEFJCJ77671/+(%&(+'&%%(&%$$&-))'---)2::9?@CFJGJEIDGJBA=<.+,1*''&&+)*268&&&&,+&%%%'))*000010,,+,./9:IGCCDDGJEFB@CCJFFFGEIEJJJJA@@65112?ACAHGJJIHFECEEGGJJE=97GFGGGJDBDA0)((*,-9@BCA>84(:558000.,,-;:AAB@;966---.23887789BCFD;;9:@@BFEA?B0001333;<??2//::CBD===<?B@BABJJJJJJJHB@ABJIJJEFEDEDGJJJJHDC@(((()7;:;GEJCB=>>?EEDB=>E?977786;<DHHHEE6666<=8C??ACGEHCDFE?>:95/()+*+&&%*++)'''-89AABBB?>=>9455**.22<=?FGEJJJGJJFHGFHFJIJJJJJJHDHFDF:----20017:,,,-1*&%'.,''''.-..-,/0/8-()**4JJDFEEEBA?>==63345H@=<<9874113@A***9:)%$%$(0013222/%'2135654(''')'&&*+111247(('(*+*+,+&'5=CBHE@DB@.---7-&%(+,68::::80--.94..-+,+%%%()*++')0147(''()((--))*))))*+12??AAB=?<<<GFHEG>D?94444EA+++*...4244:81''''*)'&&(()*,76,679868,,,2,**)+21@JHE@BHA?@>?DCFFIFJJGHA@A@J7777HJFJJGCDFJFJJFGJGJFJJ66((((>>==CDA@?341165--.-3.,'$$$###%%%'(.+*)*+.202,,--445AA=++++9<@<<B>>=?AA??@@=:;54..-)+;<E==<;1//.11110//(*.//0.../9B<778A@C85456/----+)(&')+/))))-56659:=DCDE7>?:<C55:@DIHHHEDEDHJFJFEEDBFBDGCDGB9,+++=>A92222?@=7>AJHFHEIDCHDJFFDA989:IFJEDDCGA@@><;881/,**..35658899521115656332**+9:9;9:::8//..>78DFHJJJJ99BJ;DFB999@>>?CDEJJJCF?33338889(('('&%$%&%$$((39883212445:IIHCCCCBD,,,,((*00'&%'(%%''**+,9BIHFFFEGA9=63:9985451./;***6633''')+.4076669<;<;787431.(&%&$&$%$%%%-&&'9:9:>((((+++.4(&',322;;=>444>BC@@@@?GIJJGGGGH22119:BA>BA?>/))*('&%$%%&&')*342233-*+33>>?(&&'%%&&&////@33406955CAGAJJJHIHDDBJJIHHF889BJHGJJJJJJJGFIEGJEBGJJIJIJIGD@3++,,255IA@BAJJH<<<;9776,,,.;DDCCB6665999:<<>A@@BFAABB<:+*(&&))((()256<EAA@?:9>GJDGFGHGJJJJJEIF8<<;<;;;=BA88333/01044243216(747(/)(,''))/EDD??A;;;9;<:<<88778889>CHEJGGIHJJGJJJJFGGJFJIFJJEDFDH32223110045514760000633118=?=::+***144.,,))))((()-)*+//1-----=<;;;771/0/6---,,2/)('.4222258;=:<9779=277@GJJIIFEBBAAAJEGJG=<771.2;+&&)59,,)'&'**/0369<=?>?>@FCGAA:7CI<2200/,+++-+**.----./0454:@DJJHCCBDE=;9544442000'&&/62-,'&$$$%%&('&'')')8;<=01138115/,+-7B@7000122139:84222366556<B?==>ICEJHIG@@BAECDIA@@J>=<=@DABEJG>><:<<1111DGJBCB>>>==9::(((('''';;5555:89'''(7:<?=++**)(((1+**,+--...03@D:987569:><<6567:777//-.-**,-4,--.<3/1//+%%%(,-./)()&%%%%%%$&)%%&&(68<ABDCBCAJE993366997875:-((9:?JGBCBAFC775/01565//..1.&%%&-./::<BAD@:::69543359@@BCDJ==<=11+((1532)(''**(()11/1,,*+....----%%%%&&&&(+*-1=;;=@7766>>222-.--046777=CCFB====BHGJEEFDDDCCABJ:940,+++*'%%%'68H???AHGGIEDC@++**,%%$)(&
@Glass_F3P_2_D3_6_14_6
CAGATCATCGTTCTCGGTATCATTGCAGCACTGGGGCCAGATGGTAAGCCCTCCCGTATCGTAGTTATCTACACGACGGGGAGTCAGGCAACTATGGATGAACGAAATAGACAGATCGCTGAGATAGGTGCCTCACTGATTAAGCATTGGTAACTGTCAGACCAAGTTTACTCATATATACTTTAGATTGATTTAAAACTTCATTTTTAATTTAAAAGGATCTAGGTGAAGATCCTTTTTGATAATCTCATGACCAAAATCCCTTAACGTGAGTTTTCGTTCCACTGAGCGTCAGACCCCTTAATAAGATGATCTTCTTGAGATCGTTTTGGTCTGCGCGTAATCTCTTGCTCTGAAAACAAAAAACCGCCTTGCAGGGCGGTTTTTCGAAGGTTCTCTGAGCTACCAACTCTTTGAACCGAGGTAACTGGCTTGAGGAGCGCAGTCACCAAAACTTGTCCTTTCAGTTTAGCCTTAACCGGCGCATGACTTCAAGACTAACTCCTCTAAATCAATTACCAGTGGCTGCTGCCAGTGGTGCTTTTGCATGTCTTTCCGGGTTGGACTCAAGACGATAGTTACCGGATAAGGCGCAGCGACGATGAGGACTAGAACGGGGGGCTCGTGCATACAGTCCAGCTTGGAGCGAACTGCCTACCGGAACTGAGTGTCAGGCGTCGATCAGACAAACGCGGCCATAACAGCGGAATGACACCGGTAAACCGAAAGGCAGGAACAGGAGAGCGCACGAGGGAGCCGCCAGGGGGAAACGCCTGGTATCTTTATAGTCCTGTCGGGTTTCGCCACCACTGATTTGAGCGTCAGATTTCGTGATGCTTGTCAGGGGGGCGGAGCCTATGGAAAAACGGCTTTGCCGCGGCCCTCTCACTTCCCTGTTAAGTCTGTTCCTGGCATCTTCAGGAAATCTCCGCCCCGTTCGTAAGCCATTTCCGCTCGCCGCAGTCGAACGACCGAGCGTAGCGAGTCAGTGAGCGGAGGAAGCGGAATATCCTGTATCACATATTCTGCTGACGCACCGGTGCAGCCTTTTTCTCCTGCCACATGAAGCACTTCACTGACACCCTCATCAGTGCCAACATAGTAAGCCAGTATACACTCCGCTAGCGCTGAGGTCTGCCTCGTGAAGAAGGTGTTGCTGACTCATACCAGGCCTGAATCGCCCCCATCATCCAGCCAGAAAGTGAGGGAGCCACGGTTGATGAGAGCTTTGTTGTAGGTGGACCAGTTGGTGATTTTGAACTTTTGCTTTGCCACGGAACGGTCTGCGTTGTCGGGAAGATGCGTGATCTAAATACATTCAAATATGTATCCGCTTCATGAGACAATAACCCTGATAAATGCTTCAATAATATTGAAAAAGGAAGAGTATGAGTATTCAACATTTCCGTGTCGCCCTTCCCTTTTTTGCGGCATTTTGCCTTCCTGTTTTTGCTCACCCAGAAACGCTGGTGAAAGTAAAAGATGCTGAAGATCAGTTGGGTGCACGAGTGGGTTACATCGAACTGAATATCAACAGCGGTAAGATCCTTGAGAGCTTTCGCCCCGAAGAACGTTTTCCAATGATGAGCACTTTTAAAGTTCTGCTATGTGGCGCGGTATTATCCCGTATTGACGCCGGGCAAGAGCAACTCGGTCGCCGCATACACTATTCTCAGAATGACTTGGTTGAGTACTCACCAGTCACAGAAAAGCATCTTACGGATGGCATGACAGATGAATTATGCAGTGCTGCCATAACCATGAGTGATAACACTGCGGCCAACTTACTTCTGACAACGATCGGAGGACCGAAGGAGCTAACCGCTTTTTTGCACAACATGGGGGATCATGTAACTCGCCTTGATCGTTGGGAACCGGAGCTGAATGAAGCCATACCAAACGACGAGCGTGACACCACGATTCCTGTAGCAATGGCAACAACGTTGCGCAAACTATTAACTGGCGAACTACTTACTCTAGCTTCCCGGCAACAATTAATAGACTGGATGGAGGCGGATAAAGTTCCGGCCCACTTCTGCGCTCGGCCCTTCCGGCTGGCTGGTTTATTGCTCATAAATCTGGAGCCGGTGAGCGTGGGTCTCGCGGTATCATTGCAGCACTGGGGCCAGATGGTAAGCCCTCCGTATCGTAGTTATTTTACACGACGGGGAGTCAGGCAACTATCGATGAACGAAATCGACAGATCGCTGAGATAGGTGCCTCACTGATTAAGCATTGGTAAATTACCGCCTTTGAGTGAGCTGATACCGCTCGCCGCAGCCGAACGACCGAGCGCAGCGAGTACGGTCGCGAGGAAGCCTGCATAACGCGAAGTAATCTTTTCGGTTTTAAAGAAAAAGGGCAGGGTGGTGACACCTTGCCCTTTTTTGCCGGACTGCAGCGGCCGCTACGTAGGGAGACCAGAAACAAAAAAAGGCCCCCGTTAGGGAGGCCTCAATAATTGGACTATCCCCTAAACTTCAAAGGACCAAAACGAAAAAAGACGCTTTTCAGCGTCTTATTGTTCGTCTTTGGTACCGAGTTATTAATATGCGCGCAGCGTCTGGAAAACCGAGGCCAAAAGACGTGCGTCTTTGATGCCGGTTGGACTTCTACAGCAGAATTAAAATCAAGTCCGGCGCAGCCGGTTTGTGCCGCTTCCACGCAGTTATCTGCACCTAAGCCCCCCGCCAGCAGAACGTTGCCAAGCGATTGACCATTTGATCGTGACCAGTCAAAACGTTGCCCGCTTCCACCCTGGCCGTTGTCTAAAACATATTTATCAACGTGCTGAAACTCGCGGGCGGGCAGGGTTTCACCGACGCTTAATGCTTTCCAGATGGCAACATGTGCTGGCAGAGCTTCACGCAGCGTATCGATATACAGCTGTTCTTCATTACCATGCAGTTGCACTGCCGCCAGCGATAACACCTTAGCTTTGTCCACCACATCGGCAATATCGTGATTGCGGAACACGCCAACATACTGCAACGGTGCCGCAGCCATCACTTCCTGCGCCTGTTCAACGTTGACGCAACGCGGTGATGTCGCAACAAAAATCAACCCACCGTAAATCGCGCCCGCGTCATAAGCTGCTTTAGCATCTTGCCCGCATT
+
2-+*(%$$$%&'')()+,440011EDCBC?@A>GCJEIIJHGJHJJHGJJHH==A9IJJJJJEHEEGIFEDJJJJJIBFAJGEEGBCCDJJJJJJDHGEJJIJDFEJH55458778:=554365;=>?@JI@>>?IGJJGJJJJJJJJFJJJJJGHFF<=GJIJFEGJHF;:767999999=>2,,,GIJEJJGIHJJDFHC=A?=JJJHFJJJJJJJGHHE>::?FHFHCD?=844;>GCDFJCDFJGEHJEJJJJFGIJIIJJ9::++**01:BJB@ADIJCFD5566JGIGGJJJJGFB6?AGJHJJHDDEA3--1.43722@@CCDABCBJHJHD<>11>7733769;;?5-+,,-123CFHJGEHECIFFFJGIH==;;72?-,,,;==99942226889BBBGEJA>>?CEFCJIJJIDGJFJC@ACJ9('.:9))*//<=5430/0?>@???>>@FF@CCEJJGFJGJD=DJDFFDDDCBJHJJJJHIJBC>99IFJEHJIHFJJFHECA@??EEJJICHFFJEDE>>@AJGEBBBCBB@==AB:99;<5+981DBA?ADHIEHGFIEJDIJ=<IJCHJGJFGEF>=4343/(''((('(&*+&&&(-0//5>F))))@BGCECFHJFDHABCA@;;DEB@@ABEIFFF;99/DE@C@?=:82.**+-+))&'&&+.--3<@GHJJDEEEJJJJHABBCH?JDFEFGJGBAJJJJJJFDEEFIGJFGJJJIJHIJJJH>>=<2266662-.-00145;JJFJA@@?CBBAHHJEJIJJJEHJEJHHE;::9?FJICDDHJJJJIIJJJFJJJJFEFJHHJHJIIJJJJJJJJJJJ=;;<IGGFEEEBA@HCBDA9JJHJHEEGHJJJEJJG>=>>A:-+)*-4.+7DFFCB<97:--,**&:;>GJ>>>?G>))94566*))*16=CA@DGIHDEHIJJJJJGJHCJHJIGJGJJJJIEIFIJGJGEEFGDC0//.*()+,&&'-12+)',-')(+)((()-3,,,<A=?B=<66111..=?FJJGJJJJBAACIJJJGB<-==C????JJJHJJFJJGJJJJJJHIHJJJIJIEIIJIHJJHIJJHJJEDCC5445BEGJD??>A@@>=>1111?>4466JG?>>?@A;;:8?>@BDEJFJJIIIJJIJHJIIJJJJJJIJGJJJEGDHGC9999CF>>:9::ECIJJIJFJIJJIIGFGJIFJJJFIJHJECGFFDJBCBJFJHIJJJJHIJJJJJIJJIJJJEJGJIJGJJJJJJJIJJJJJJJJJJHJJJHJJJJIDEIEJFAABJJEHGGGEF@CBFJHHHGJJJJHJJJJJJJGD@?54(((*)0@CDFJJACBCJGJHEHJI====GCA-*((-***&&&&9AEJJEJDFJJFA><///1)(445CIIFJGHE<<AB:/,/.(('34561129:BB@@BHHDJEIJFF??CDF=89668@>@IEJJJJJJJJFJGGFJHFJJJJGHJJIEGJG@=A5..,+++/..-.+****//0+,EDIJHGJJGBBBF31115699<<<JDHJGIJJJDGIA?,,,+*)&&.')),*))>BCDDFIJGJJJGEJJJJGHJHHJEEJJGJJJJHG<DCFJJJJGJJGJGJIIHJJJIJJ:3EFFHJGJJGIDFE@JJGJFJ@??BD@AA65430357>>>>C@=<;?@@FJHIFHJJFJIHJHJFJGF@B@JFFHFFJHJGJFFJGF>?4222B=<<HJJJHE@?>))''&&&7<;<?EFIJHGJHIJIJGIJJJE7677AJHEEJ?>>>DHFDHDGE@?2,+,,<;<:889...----:9::;:>>GHFIFFJFJJJIJJFJJGHFJIHIGGDHHJGFEJEJEJBBBBHG9888@------->EIJJHJHJHGIJJHJHDFDA?29++,@:;JGEDGCHJJJJIJI;;;:=;:9,+,+9<AFGGJIEJHDBAABIJCA>>@AHJJJJH???AFJIJJGHJJJFFJHDB@ABHEJGJGJ=>AAGJE<;<;?>@EAA?53314875551.*('&(&%$%'(&'),,(())235=A@FGIHGJEJJHFJJGJJFJFIFJIHFFGFGJ,+,+..198348FFG@@A((((,431/1//12ECCGIJJIFDEJJHJJGFGGJJJE9989/1(2--*)).00(244944-----9,)))):<;9<:::JD@>??DCDFJ@@>>((((322310058<888<:99:@AFEHEGJHJGJJJB@@AJEEBDHJFJGEFJJHJJJJJJHIF8899E=---.,,,,71117787:=;89:;BCCJEAAAABBBCIJJDGE?@@CDA>'&%%&&&&'::>>JJJJHJJGJJJJJIJJJIJJJJA@@@HGIDDJJJBAHIFAFGEJJJHADCFIIJFEDFIEB@945JC?D75=B0/.-0.,--.34;>?@?7776767:<<974-+++++4=;877>@DB>758::<64)&&&.?AA>66((8<ADEGJJJGGJJGJIIJIFJFEEBFJJJJJEJ?=>DB=>ABJJIJJJHHGFGIHBCG@?=;;69:221101+)977BJBCC<<<=CCEEIGHFJGEJJDGIHGJJGEJGFJGJJEEBCBBBA97<;5/((((112444333..-'***-+*,0/,-:<BAJJFA?9ACHHJFIIIJJJHDGDEJJGJGCDDGGAJFHJDBCBFFACEHE?;;6720..(()*****4+*9@;:84;;?DEGF8::/JEECEDCBCCDCIJIIJD4221)))335::<<>@@JJEFECHJI>>==BIEGJHDJJH?@@@DIFJFEFJJJJIHIJJJJJJJJJJJJJJJJHJGAAACGJHJFGCDE@;AB@FJFHJJJEJJJJJJHJJHJHIJIGJJJJGJJGJJJJJJJJJIF@?>><?GBABAHCIFJGDEFJIADCGJGJJG999DEFFDJJJJJJJJJJJJJJEHJGABA>HJJJHJJJJJJJJADCJJJIIJJJHJHJJJJJJEJJJJJFJJJJJJJJJFGFI?>>>9))?DG@A@AJIIJFJFHJGEE<;;=A@?@CEDEJHICEBFDFIJJJJJJIJF?:99:BJJJHGIGGFEHEBB5555BBICCCEHFEFEJIJGHJIJFCCABB40002=<<==DFED<;;FFDF7766=,,,)%$#$%
@Glass_F3P_2_D3_6_14_7
GCGTGCTGGCGGGGGGCTTAGGCGCAGAAGTCGCTCCGTGGAAGCGCGGCGCGACCGGGCTGCGCCGGACTTGATTGATCTGCTGAGTCGCAACCGGGCATCAAAGACGCACGTCTTGGCCTCGGTTTTCCAGACGCTGCGCGCATATTAATAACTCGGTACCAAAGACGAACAATAAGACGCTGAAAAGCGTCTTTTTTCGTTTTCGTCCTTCTGAAGTTTCAGGGGATAGTCCAATTATTGAAGGCCTCCCTAACGGGGGGGCCTTTTTTGTTTCTGGTCTCCCTACTAGTAGCGGCCGCTGCAGTCCGGCAAAAAAGGGCAAGGTGTCACCACCCTGCCCCTTTTTCTTTAAAACCGAAAAGATTACTTCGCGTTATGCAGGCTTCCTCGCTCACTGACTCGCTGCGCTCGGTCGATTAGGCTGCGGCGAGCGGTATCAGCTGACTCAAAGGCGGTAATTTACCAATGCTAATCAGTGAGGCACCTATCTCAGCGATCTGTCTATTTCGTTCATCCATAGTTGCCTGACTCCCCGTCGTGTAGATAACTACGATACGGGAGAGCTTCTGCATCTGGCCCCAGTGCTGCAATGATACCGCGAGACGCTTCACCGGCTCCAGATTATCAGCAATAAACCAGCCAGCCGGAAGGGCCGCACAAAGTGGTCCTGCAACTTTATCCGCCTCCATCCAGTCTATTAATTGTTGGGAAGCTAGAGTAAGTAGTTAGTTAATAGTTTGCGCAACGTTGTTGCCATTGCTACAGGCATCGTGGTGTCACGCTCGTCGTTTGGTATGGCTTCATTCAGCTCCGGTTCCCAACGATCAAGGCAGACTACATAAATCCCCATGTTGTGCAAAAAAGCGGTTAGCTCCTTCGGTCCTTGATCGTTGTCAGAAGTAAGTTGGCCGCAGTGTTATCACTCATGGTTATGGCAGCACTGCATAATTCTCTTACTGTCATGCCGTAACAATGTCTTTTCTGTGACTGGTGAGTACTCAACCAAGTCATTCTGAGAATAGTGTATGCGGCGACCGAGTTGCTCTTGCCGGCGTCAATACGGGATAATACCGCGCCACATAGCAGAACTTTAAAAGTGCTCATCATTGGAAAACGTTCTTCGGGGCGAAAACTCTCAAGGATCTTACCGCTGTTGAGATCCAGTTCGATGTAACCCACTCGTGCACCCAACTGATCTTCAGCATCTTTTACTTTCACCAGCGTTTCTGGGTGAGCAAAAACAGGAAGGCAAAATGCCGCAAAAAAGGGAAATAAGGGCGACACGGAAATGTTGAATACTCATACTCTTCCTTTTTCAATATTATTGAAGCATTTATCAGGGTTATTGTATCATGAGCGGATACATATTTGAATGTATTTAGATCACGCATCTTCCCGACAACGCAGACCGTTCCGTGGCAAAGCAAAAGTTCAAAATCACCAACTGGTCCACCTACAACAAACTTTACATCAACCGTGGCTCCCTCACTTTCTGGCTGGATGATGGGGCGGTAGCCGTATGGTCAGGCAGCAACACCTTCTTCACGAGGCAGACCTCAGCGCTAGCGGAGTGTATACTGGCTTACTATGTTGGCACTGATGAGGGTGTCAGTGAAGTGCTTCATGTGGCAGGAGAAAAAAGGCTGCACCGGTGCGTCAGCAGAATATGTGATACAGGATATATTCCGCTTCCTCGCTCCACTGACTCGCTACGCTCGGTCGTTCGACTGCGGCGAGCGGAAATGGCTTACGAACGGGGCGGAGATTTCCTGGAAGTCCCAGGAAGATACTTAACAGGGAAGTGGAGAAGGCCTGGCGGGCCGTTTCCCATGGCTCCGCCCCCCTGACAAGCATCACGAAATCTGACGCTGGATCCAGTGGTGGCGAAACCCGACAGGACTATAAAGATACCAGGCGTTTCCCCTGGCGGCTCCCTCGTGCGCTCTCCTGTTCCTGCCTTTCGGTTTACCGGTGTCATTCCGCTGTTATGGCCGCGTTATTCTCATTCCACGCCTGACACTCATCTCCCCGGGTAGGCAGTTCGCTCCAAGCTGGACTGTATGCACGAACCCCCCGTTCAGTCCGACCGCTGCGCCTTATCCGGTAACTATCGTCTTGAGTCCAACCCGGAAAGACATGCAAAAGCACCACTGGCAGCAGCCACTGGTAATTGATTTAGAGGAGTTAGTCTTGAAGTTCATGCGCCGGTTAAGGCTAAACTGAAAGGACAAGTTTTGGTGACTGCGCTCCTCCAAGCCAGTTACCTCGGTTCAAAGAGTTGGTAGCTCAGAGAACCTTCGAAAAACCGCCCTGCAAGGCGGTTTTTGGTTTTTAGAGCAAGAGATTACGCGCAGACCAAAAACAATCTCAAGAAGATCGTCTTATTAAGGGGTCTGACGCTCAGTGAATCGAAACTTCACGTTAAGGGATTTTGGTCATGAGATTATGGGAAAAAGGATCTTTCACCTAAATCCTTTTAAATTAAAAATGAAGTTTTAAATCAATCTAAAGTCTGTGTCGGTAAACTTGGTCTGACAGTTACCAATGCTTAATCAGTGGCGCCTGTCTGGCGATATTGTTCTATTTCGTTCATCCATAGTTGCCTGACTCCCCGTCGTGTAGATAACTACGATACGGGAGGGCTTACCATCTGGCCCCAGTGCTGCAATGATACCGCGAGACCCACGCTCACCGGCTCCAGATTTATCAGCAATAAACCAGCCAGCCGGAAGGGCCGAGCGCAGAAGTGGTCCTGCAACTTTATCCGCCTCCATCCAGTCTATCCCATGGTGCCACCTGACGTCTAAGAAACCATTATTATCATGACATTAACCTATAAAAATAGGCGTATCACGAGGCAGAATTTTAAATAAATCCTTAGCTTTCGCTAAGGATGATTTATTGGAATTCGCGGCCGCTTCTAGAGTTGACAGCTAGCTCAGTCCTAGGGACTATGCTAGCTACTAGAGAACTTTCGGATCAAGCTATGAACGCAAAGAGGGAACTAAACACTTTACTAAGAGAAAGAGGAGAGGTACGATAAGGTCGAGTAGCGATGAAGCCAACGCTCCCGTTGCAGGGCAGTTTGCGCTTCCCCTGAGTGCCACCTTTGGCTTAGGGGATCGCGTACGCAGAAGATCTGGTGCCGCTTGGCAGGGTCAAGTCGTCGGTTGGTATTGCACAAAACTCACTCCTGAAGGCTATGCGGTCGAGTCCGAATCCCACCCAGGCTGAGTGCAAATTTATCCTGTGGCTGCACTTGAACGTGTGGCCTAATAACTCGGTACCAAATTCCAGAAAGAACCTGCCGAAAGGGGGGCCTATTTTTCGTTTTGGTCCGCATCCACCTGTGCGGACCTCGGTACCAAATTCCAGAAAAGAGACGCTTTCGAGCGTCTTTTTCGTTTTGGTGCCATCGAGTGGCGCGCTTAGTTCCTCGTTTTCTCTCGTTGGAAGAAGAAGAAACGAGAAACTAAATACTAGAGTAACCACAGCTACTAGATGATGCAAACCGTTTTAGCGAAAATCGTCGCAGACAAGCGATTGGGTGAGAAGCCCGCAAACAGCAGCAACCGCTGGCCAGTTTTAGAGAATGAGGTTCAGCCGAGCACGCGACATTTTTATGATGCGCTACAGGGTGCGCGCACGGCGTTTATTCTGGAGTGCAAGAAAGCGTCGCCGTCAAAAGGCGTGATCCGTGATGATTTCGATCCAGCACGCATTGCCGCCATTTATAAACATTACGCTTCGGCAATTTCGGTGCTGACTGATGAGAAATATTTTCAGGGGAGCTTTGATTTCCTCCATAGTAGCCAAATCGCCCCGCAGCCGATTTTATGTAAAGACTTCATTATCGACCCTTACCAGATCTATCTGGCGCGCTATTACCAGGTCGATGCCTGCTTATTAATGCTTTCAGTACTGGATGACGACCAATATCGCCAGCTTGCCGCCGTCAGCACCGTCTGGAGATGGGGGTGCTGACGAAGTCAGTAATGAAGAGGAACAGGAGCGCGCCATTGCATTGGGAGCAAAGGTCGTTGGCATCAACAACCGCGATCTGCGTGATTTATCGATTTAATATCGAACCGTACCCGCGAGCTTGCGCCGAAACTGGGGCACAACATGACGGTAATCAGCGAATCCGGCATCAATACTTACGCTCAGGTGCGCGAGTTAACCAGCTTCGCTAACGGTTTTCTGATTGGTTCGGCGTTGATGGCCCATGACGATTTGCACGCCGCCGTGCGCCGGGTGTTGCTGGGTGAGAATAAAGTATGTGGCCTGACGCGTGGGCAAGATGCTAAAGCAGCTTATGACGCGGGCGCGATTACCGGTGGGTTGATTTTTGTTCAGACATCACCGCGTTGCGTCAACGTTGAACAGGCGCAGGAAGTGATGGCTGCGGCACCGTTAAGTGTTTTGTGTTGAGCGACGCCCACAATCACGATATTGCCGATGTGGTGGACAAAGCTAAGGTGTTATCGCTGGCGGCAGTGCAACTGCAGCGTAATGAAGAACAGCTGTATATCGATACGCTGCATCAGTTCTTCAGCACATGTTGCCATCTGGAAAGCATTAACGTAGGTGAAACCCTGCCCGCCCGCGAGTTTCAGCACGTTGATATAAATATGTTTTAGACAACGGCCAGGGTGGAAGCGGGCAACGTTTTGGTCGACGCTGTGGATGAT
+
((&%$&)*+59=>G@;;;>510015323330)''((((+61-.5210*'%&'%$%'**,(<?@?>:4BBBHB630,'%$##'()('(-35<ADEDAECFJIFFGG@<44588////4*,,-.)&&'39<5323;<<<<:5122<5544-&&,./.-&&'(/478;;;8444<=999:FJGCBCEIJJJJ@82100234<=1..09A(''()*)&))+./++.'''/5JJDDFGD?=>BHFDD@ABCGGIDCEBA<<=--.@=6/..0.-,---25.,.//2++++8<1//-,,-77776ED?@?@;>223EJJHHGJHABBHJHJDJJJFJEGDCJHDG7;;;0.2AAI977:7FHJJG?@AJJJIG@?AACBIJJDJJJJGECFCJEDJFFEJIDBBDDF=;;:@CID;;;:>>7:+*''''''=HJEGJ?>>?????FB1111'&&&'/67BHFDFDAAAAG877455222''369??ACFBC7779>>>>?788+***832,,8<@AB>>@BDHIFEIA@@A>>>>CBFE?:C>544@AAJFIEHACACAB7666@97130(('(3''$%%%((()+,,,*.--042-*******2114320..$%&''&)324/1..'2254(5779966678899.--//,,-389;=<<18.*)*'')(:?FDJHGGJJJIJJJJJA@<BB>531244542,,**)')+1-,+(((*+(('%$&&(+,,,-,,,'''013;22227BBJGJGIJJJJJJJJHGJGJGIJCCCCIJB@<=8-,,++(&()&&(/*)).4338=D>>??JJJGJJJIJJJJEIFJHGI---,00/,++,/+)(%%$%&'''(((**+**)(,'')*0/2FJJJDDBBC@>?@???6./0..+*('')60001FCBCCEJHJEDEIJIIIFFEGJJJJGJJJIJIHJJJJJHJJGGFHEBCEDIJJHJEJJHJGH@=<=?/,,++,)+)*-*+++.,,,867A@EDEEHIFJJFHDFCGA???@@ABBAADDBGH??>AD????GIFJGJHJJEHFDDCDGFJHJGF@A;3/**++),--/))21:8883+)()55EDHJJEFCDIII@DEH>?@JGHFGHJFHHIIJJGJJIJJEDIDFF5444JJBAAJH<:+*('((('(''''340223?<85667<G=CCCEAB@DB>==?DDFF??>DFJEJIJJFGHHJDJ@4:<CJEJGEJHDDHF<9::=9::9=<98;5557---->844;;;<??HJFJGGGHJHJHBA=<@B=;;00-11010--3IDDECE@ACEJJIFJ>===GABAEJHJIHGJEEHJIJJIA@@DDCBBACBJIJGGJJJJHJJJIIJJJJJJ4433@?A@EDGCFHEGJIGEEFFJJC?866*))(..=@<;:;=<?870-7:@FJJJJIJJJJJHJJJJJJHHCCGGJJGJGJJJJJJJJJJJB((()754*)(*.2--((()--+,,)')()*/2=B@EHJJGHEBBDDHHHJFGFEED31110./+)()*(%####$$$&(&%&&)'(%(&''35@BEEECBB5DJ8889CJCED@A==FHJJJIEEIHIJJEJJJAA@8999JH===>JJGEJJHJJEDD==?GJJJGGAABGGIFFDBE9811?FJEJ??:40*3JFJJHJFHJJJJJJJJJIEGGGJJJJGJJJHJJFHJJJJFJJJJHJJGCA252,(-3&&&(''%(18=FDB==?>@:;;200/10015998<@GJEH<=<=8879CF<<<<><=677BFDEJJ=<<;9873'%%))(+('%%&'++9E@A?>AD?9;=;:;;=>992)&&'&%%$$'(('$$%%)(&&''.,&))+,43325991;>>;;CCCFDJEJJJJIIEJDBCCJ<<<((((,0&'')/-,,,(''-++1+,,)++*,,+-))))*+((548;;<;:41<=>;:83.,++))/0::;>BC@A>:8;G@JA<E?BBDAJ;0222A<;;9)(((),+++8>9DDIDE=><<??1127>*((()456?=>;?DDDCJEJ9990.+'((),*+555;;;?88334889///;;<CCFJJHFHGJHJJJGIHJFGJJJJBA===><6667AAJGEJJJJ@<77JIEHFDEEDBG<::;<>122289ACCBEBCBFIJJE<<;<@?ABBCCGCA===FHFJJGFGGJBBCJJJJHJHJJHFFCDJGGJEJ<8721,''))&&$$&&)+-2459CCBBCBD933*('')+:@@GEADCBCA-45(((((=>=?ADEDJBBJJABCCHECIG;776@@AA@ACDJDCGIIHJEHEJJEHIGEJJFGGDFJJJDDBBDGJIEFHJJ==:7556.,++,,0('')/:;@GFFEEHG>=>>BA=;9334AFA2111851/./541..''''2((()*,,010)(')/''''*)+,''''('(,,++*/:<?A@ABC@@;<2,+,))''&''(.+(*////36=>>589899/+&&'()'&*,.//:;99:7C>DHJ=C88><646?444<8777:999???.-,,*))*((%()1:;6>BDEHHJJJJJJJDDJJIHJJ@??,++,)&'%%%&%%$&%$%')(&''&&7))78DE;::<CB@DEFEFJFGDJJIJEJFCCDA@EEDDJGJDHFFJFHHFGFBDDAAACJA?=??:971?<<<?FGJJ<667DIJGGEHDGDGJCCBCDDDCJHJFCADFGJ@??AHJGJHIFFJGFIFJICBA?AA<(''(0/..-**)+-,,+,)))+.2/,-45BD@>:998=:;<=?A:///;?>?BE<778985,+(&%%2'?<<<64444<=?CE???@E?=78H<?99::==>A6555IIEJEFDJEJFEFHJJHJIFJECBBD=<;889;75300../*'((+***,()-/.12:;?99:CBDAA<=**)*8)((()6:78669'''('&'+3578>?@@::?GBDCCCFEA<978:J54425***-,,)%$%%&()&%%&.12467+(%%&&('')/./.))*'''''(5:=>EFDDDBFGDJDFE9984)()+*10-1--()'&((((()1*///1(%%%$$$%%%%%()*-0/334::56;2EDIEJFFJJDICDFHJFJJFBJGHJGFIJJJJCCCDJJ@BCDG?:<:71(&(((****++)++(.))/33633+***4:@FGFJJJDBABDHFEEEHJJHHJFJJGB<<122A;<<<CGJJJHBCJJJGGJEGJIJ==<>A<6-()'.:9432:3EB>:'&%%'++++:=A<<<<JJJGFHJJJ;;;;AJJEJJJJHEFEFEEJ@?>;66?CIEIFGIEHDE;0*2341(%%(())'*+-06+**+('%%%&'-3)''*1=(()55583334>ACAAA>=9965650///++++10)1-*))),-9;BCDDAAAAJF???@BB@BGDA?6456@@*)))--)(),++.8GJ@>;;<<***1?CF5211CD20)(400144?EFJB?BJDCEJA;989<IJFECEE954('+,.***+*+'%%%')*(&&'4525=CHGIGIGEFJBAA?74////(('(++,,-,('&(**+()))--,,0-./-*0369GGIGGJJJJJJJHHFHFJ6665<8&&%&&+*'''(/*)*,9=;;;</...-''0///0?:6689JIJJJFJDEGJGHFAA>?::....0((*%%$&'+**,-)((((((%%%&')))>>?@CCHJJGBB0//07644485675631226JEFEFDFEFFGBHJJJIJJGJJJGJHGJGJJJJJJGHFCCFHHEGHIJJJIHJHJJJJHDED??FEC@@AE:877<FE96661&'''*(+4&%%0001378;@@@A<===DJJJJJGGJHEGCCBDCDFFEJHJJJGJJJJDC<<<=8ID9>=**)+-/**----0,---5+))'('&(('(()-0<<<<=<=:?>>?JHHGHJ3222:<>=?DJJIJICDHJJJJDIJEJEGGJIHJJCFDAA80/,''(%&&-<EHGJJHEAB@@>/,,&&%%(69:<@@FIJDIBGHJFGGEDJEAG@AB=JJIGIHJJFJHJGGFFIJJJJJ<<<=JJJJJICDDBBBACEACA;@??FDBB?=8('$$%&)'%&&%$$#$&(<6777<:6HFEJJJIFJJJFGJJHJJIJJJJGJCDB))))A777+**+11232226JHHJJIJGIEEB@?;@D@BABFGCCDB=**)))&%$$$&$$(((''),>A@EGIG1-+((++1161--.;=>>DEJGIIGJJJGJJJEGJJJDC433)*('''*=>?>FEJJIGHBCABIJIFJIJGJJHJJJGJGJFJHJFGD./--FEHJJJIJHJFGJIGJIJJFHJJJJJGJJJJJJGGAA;:8760192.--//.,,69:67623312;<22348898=82+889EEHJJJJJJCGBB55....?><:88/&&&*''(.9:98770223=?=7666324*('&%$$$&&(%(&&&'&&&&''''&1722249@>=HJJGCBBBB:;?HHJJJGGJGEDBDJGECD;::97.,+,-'%%%%&)245<;;BFJJJIHIJGGFIJFEFHEGDB10**(&&%%$%))-.067DFGJICJJIDAAADEIJFC8887/%%&&&&&+@CAFBBA5321/0071211)((/0544)((./*131.,-------A@A=<;===?AFEGJIEJFECBJHJDCEDA@A9:::>-+*'%$%&'(''%%'(((%
@Glass_F3P_2_D3_6_14_8
TCGCCGGTACCAGATTTATCAGCAATAAACCAGCCAGCCGGAAGGGCCGAGCGCAGAAGTGGTCCTGCAACTTTATCCGCCTCCATCCAGTCTATTAATTGTTGCCGGGAAGCTGAGTGAGTCGTTCGCCAGTTAATAGTTTGCGCAACGTTGTTGCCATTGCTACAGGCATCGTGGTGTCACGCTCGTCGTTTGGTATGGCTTCATTCAGCTCCGGTTCCCCGACGGATCAAGGCGAGTTACATGATCCCCATGTTGTGCAAAAAAGCGGTTAGCTCCTTCAAACTCCACGCGATCGTTGTCAGAAGTAAGTTGGCCGCAGTGTTATCACTCATGGTTATGGCAGCACTGCATAATTCTCTTACTGTCATGCCATCCGTAAGATGCTTTTCTGTGACTGGTGAGTACTCAACCAAGTCATTCTGAGAATAGTGTATGCGGCGACCGCGTTGCTCTTGCCCGGCGTCGATACGGGATAATACCGCGCCACATAGCAGAACTTTAAAAGTGCTCATCATTGGAAAACGTTCTTTGGGGCGAAAACTCTCAAGGATCTTACCGCTGTTGAGATCCAGTTCGATGTAACCCACTCGTGCACCCAACTGATCTTCAGCATCTTTCTTTCACCAGCGTTTCTGGGTGAGCAAAAACAGGAAGGCAAAATGCCGCAAAAAAGGGAATAAGGGCGACACGGAAATGTTGAATACTCATACTCTTCCTTTTTCAATATTATTGAAGCATTTATCAGGGTTATTGTCTCATGAGCGGATACATATTTGAATGTATTTAGATCACGCATCTTCCCGACAACGCAGACCGTTCACGTGGCAAAGCAAAAGTTCAAAATCACCAACTGGTCCACCTACAACAAAGCTCTCATCAACCGTGGCTCCCTCACTTTCTGGCTGGATGATGGGGCGATTCAGGCCTGGTATGAGTCAGCAACACCTCTTCACGAGGCAGACCTCAGCGCTAGCGGAGTGTATACTGGCTTACTATGTTGGCACTGATGAGGGTGTCAGTGGAGTGCTTCATGTGGCAGGAGAAAAAAGGCTGCACCGGTGCGTCAGCAGAATATGTGATACAGGATATATTCCGCTTCCTCGCTCACTGACTCGCTACGCTCGGTCGTTCGACTGCGGCGAGCGGAAATGGCTTACGAACGAGCGAGATTTCCTGGAAGATGCCAGGAAGTACTTTAACAGGGAAGTGAGAGGGCCGCGGCAAAGCCGTTTTTCCATAGGCTCCGCCCCCCTGACAAGCATCACGAAATCTGACGCTCAAATCAGTGGTGGCGAAACCCGACAGGACTATAAAGATACCAGGCGTTTCCCCTGGCGGCTCCCTCGTGCGCTCTCCTGTTCCTGCCTTTCGGTTTACCGGTGTCATTCCGCTGTTATGGCCGCGTTTGTCTCATTCCACGCCTGACACTCAGTTCCGGGTAGGCAGTTCGCTCCAAGCTGGACTGTATGCACGAACCCCCCGTTCAGTCCGACCGCTGCGCCTTATCCGGTAACTATCGTCTTGAGTTTTCAACCCGGAAAGACATGCAAAAGCACCACTGGCAGCAGCCACTGGTAATTGATTTAGAGGAGTTAGTCTTGAAGTCATGCGCCGGTTAAGGCTAAACTGAAAGGACAAGTTTTGGTGACTGCGCTCCTCCAAGCCAGTTACCTGGGTAGAAAGAGTTGGTAGCTCAGAGAACCTTCGAAAAACCGCCCTGCAAGGCGGTTTTCATTTTCAGAGCAAGAGATTACACGCAGACCAAAACGATCTCAGAGAAGATCATCTTATTAAGGGGTCTGACGCTCAGTGGAACGAAAACTCACGTTAAGGGATTTTGGTCATCAGATTATCAAAAAGGATCTTCACCTAGATCCTTTTAAATTAAAAATGAAGTTTTAAATCAATCTAAAGTATATATGAGTAAACTTGGTCTGACAGTTACCAATGCTTAATCAGTGAGGCACCTATCTCAGCGATCTGTCTATTTCGTTCATCCATAGTTGCCTGACTCCCCGTCGTGTAGATAACTACGATACGGGAGGCTTACCATCTGGCCCCAGTGCTGCAATGATACCGCGAGACCCACGCTCACCGGCTCCAGATTTATCAGCAATAAACCGGCCAAGCCGGAAGGGCGAGAGGCGCAGAAGTGGTCCTGCAACTTTATCCGCCTCCATCCAGTCTATTCCATGGTGCCACCTGACGTCAAGTACATATATCATGACATTAACCTATAAAAATAGGCGTATCACGAGGCAGAATTTCAGATAAAAAAAATCCTTAGCTTTCGCTAAGGATGATTTCTGGAATTCGCGGCCGCTTCTAGAGTTGACAGCTAGCTCAGTCCTGGGACTATGCTAGCTACTGAGGAACTTTTGGATCAAGCTATGAAGGACGCAAAGAGGGGAACTAAACACTTTACTAGAGAAAGAGGAGAAATACTAGATGGGTCAAAGTAGCGATGAAGCCAACGCTCCCGTTGCAGGGCAGTTTACACTCCCTGAGTGCCACCTTTGGCTTAGGGAATAGCGTACGCAGAGAAATCTGAGTCTACCTTGGCAGGGTCAAGTCGTCGGTTGGTATTGCACAAAACTCACTCCTGAAGGCTATGCGGTCGAGTCCGAATCCCACCCAGGCTCAGTGCAAAATTCTTCTTCGTTAGTACTTGAACGTGTGGCCTAATAACTCGGTACCAAATTCCAGAAAAGAGGCCTCCGAAAGGGGGGGCCTTTTTCGTTTTCGTGCCGCATCCACCTGTGCGGACCTCGGTACCAAATTCCAGAAAAGAGACGCTTTCGAGCGTCTTTTCCGTTTGGTCCATCGAGTGGCGCGCTTCATTTTGCCTCGTTTTCTCTCGTTTGGAAGAAGAAGAAACAGAAGCAAATACTAGAGTCACACAGGACTACTAGATGATGCAAACCGTTTTAGCGAAAATCGTCGCAGACAAGGCGATTTGGGTAGAAGCCCGCAAACAGCAGCAACCGCTGGCCAGTTTTCGATGAGGTTCAGCCGAGCACGCGACATTTTTATGATGCGCTACAGGGTGCGCGCACGGCGTTTATTCTGGAGTGCAAGAAAGCGTCGCCGTCAAAAGGCGTGATCCGTGATGATTTCGATCCAGCACGCATTGCCGCCATTTATAAACATTACGCTTCGGCAATTTCGGTGCTGACTGATGAGAATGTTTTCAGGGGAGCTTTAATTTCCTCCCCATCGTCAGCCAAATCGCCCCGCAGCCGATTTTATGTAAAGACTTCATTATCGACCCTTACCAGATCTATCTGGCGCGCTATTACCAGGCCGATGCCTGCTTTAATGCTTTCAGTACTGGATGACGACCAATATCGCCAGCTTGCCGCCGTCGCTCACAGTCTGGAGATGGGGGTGCTGACCGAAGTCAGTAATGAAGAGGAACAGGAGCGCGCCATTGCATTGGGAGCAAAGGTCGTTGGCATCAACAACCGCGATCTGCGTGATTTGTCGATTGATCTCAACCGTACCCGCGAGCTTGCGCCGAAACTGGGGCACAACGTGACGGTAATCAGCGAATCCGGCATCAATACTTACGCTCAGGTGCGCGAGTTAAGCCACTTCGCTAACGGTTTTCTGATTGGTTCGGCGTTGATGGCCCATGACGATTTGCACGCCGCCGTGCGCCGGGTGTTGCTGGGTGAGAATAAAGTATGTGGCCTGACGCGTGGGCAAGATGCTAAAGCAGCTTATGACGCGGGCGCGATTTACGGTGGGTTGATTTTTGTTCAGGAACATCGCCAGTTGCGTCAACGTTGAACAGGCGCAGGAAGTGATGGCTGCGGCACCGTTGCAGTATGTTGGCGTGTTCCGCAATCACGATATTGCCGATGTGGTGGACAAAGCTAAGGTGTTATCGCTGGCGGCAGTGCAACTGCATGGTAATGAAGAACAGCTGTATCGATACGCTGCGTGAAGCTCTGCCAGGGCACATATTTGCCGTGGAAAGCATTAAGCATGGTGAAACCCTGCCCCGCCCGCGAGTTTCAGCACGTTGATAAATATGTTTTAGACAACGGCCAGGGTGAAGCGGGCAACGTTTTGACTGGTCACTCTAAAGAAATGGTGAATCGCTTGGCAACGTTCTGCTGGCGGGGGGCTTAGGCGCAGATAACTGCGTGGAAGCGGCACAAACCGGCTGCGCCGGACTTGATTTTAATTCTGCTGTAGAGTCGCAACCGGGCATCAAAGACGCACGTCTTTTGGCCTCGGTTTTGCAGACGCTGCGCGCATATTAATAACTCGGTACCAAAGACGAACAATAAGACGCTGAAAAGCGTCTTTTTTCGAGTTGGTCCTTTGAAGTTTAGGGGATAGTCCAATTATTGAAGGCCTCCCCTAACGGGGGGCCTTTTTTGTTTTATTGTCTCCCTACTAGTAGCGGCCGCTGCAGTCCGGCAAAAAAGGGCAAGGTGTCACCACCCTGCCCTTTTTCTTTAAAACCGAAAAGATTACTTCGCGTTATGCAGGCTTCCTCGCTCACTGACTCGCTGCGCTCGGTCGTTCGGCTGCGGCGAGCGGTATCAGCTCACTCAAAAGCGGTAATTTACCAATGCTTAATCAGTGAGGCACCTATCTCAGCAATCTGTCTATTTCGTTCATCCATAGTTGCCTGACTCCCCGTCGTGTAGATAACTACGATACGGGAGGGCTTACCATCTGGCCCCAGTGCTGCAATGATAACGT
+
.-'&%$%&&)))*3<>AEGB@BBDFEGJJJJJIJJGJJJJJFFJJFC>111:<=?ABBF?.**))))*;;<?AFCGBBBGDECB@EA0.2/06;9867@?<;:)''&*1@C644)('*(()*,+++4AAEDJJFJGHEJHEJJIJJGJJIJGFBCJJHJJJGJJJI?==?JJFJDEJHGHDDCDCI8678;;;GJEJA@5555875>C>FCBFCCADBA437:+*+-3..A><<=D?99997::;-,,,>CEFJGJJFJEEFEEJGDDCA?9531110088300005)))),,'&&&('(*,-/348FHDBCFJJIJJGJHJGJJJJGJIJJEEGIHJJIJJEJGJJJJJJJJIHGGJFGJIJJJHJJJJGJJJJJJJFJFJHJJJDHDJEBECEIFFIJHJJHFJJJJFJJGFFJJGEFJJJG???FECJDGIFJHJJJJD1000,,'&'&22../-194+00//.((((/*)+7@JHCJFIEJJIFJJIJHJJGGJHJGJJJHGJJFJIJCABBFJEEDFJIJGEFHBAA/)))JF?>>CC66*'''259ACDFF?GGEFJFJJ96--/9?8778<----@>>::;;=:6567=>>=84447@?C@=:67985666:6-**65:;CBDFGJJJJJJJJJEEBEDBHIGG@BGFEFEEGIJIFFGHDDBBCJFGJ98@950000:853200019:EJDJG;9:<C=;64535524;7448:>FB?>?;;;7786DDFIBBB@AD@@ACCGJCHJJF?>?>J>>>?JJJGJJJJIDJJ@BACEE;998(''353222...03175,AAHGJJJH<<;9..-)'&&'-6CFDECEHIJJHJF<000JFFJJFHJFGGJJFFEFGJHFJJJEJJEEJD=7JIFDGFFHHJJHHJJGDF<<<<A>>>=>?>@B@?>>>JJGJA?>>;77;<DJHJFBA0000:233;<<7888((2/4:BHJJHJIJJJJJJJJJJHIJGJIGJGHGJJBAA@FFJH@>>;82119:FBFDCHJDACEACDC5,++++(),2**++=?BECED9?<92.4:GGIGGHHIGJJJJJIJJHIG766=<;<=6,,0@GDFD<=@DJA@0-++,5FEEJJJHGEFFJGJJJHEFFJJGEJJJJ???FDCDD===?EIFEC=;99789?GJCABAFCF8554+&&&(+*)+*/00/CIEGC>=864.,,023+++--4,9BDJJJJJJHFHHHEHGGGFGFJJGJJJJJJHGB=JBB=DHDEDFEDBDHB8DHF?>?333-***.:=@BFHFFIJJGJHED7777FJJJJJIGJHIHJJIF<=;8:??<::;GJJJJJDJECJG?@>>=<:FE??@@9988>=B?<:;BGFEGGGEGGGJJ>IJHJJEJGEDGEGGJID86553//./,34<>CACBACDJECDCDED?:78:=>=;>BBCDJHGJIFGEGEC@>8B=JFIEFEG????A@@=;<:<<;=<=@>@;;<;:8----:<EEGJHFDE===>AEDEDDJJJHJHJIF=7:BBBHJJIJF@@5''%$&%%%%''(%&'(*8:DHGIJJJGGFJHJJJJJ?>><A@AJJJJIJJJJB455JJJJJGHJJJH<:8GJJFGGJFJGIFDEHHJJJJJJIJIJJJIJJJIHJJIJJGJJJJJJIJJFIJHHJJJIJIAAABHJGGDB882;@@C?B@@1000'''))%%%(=999:8GDA@@@AAFEDEDJBGJCDEJJJIJE??><3DICAABJ::9-@E=0/-3978601<,,,341*(((+,,.C7788--->A9788932.'''10700@8<EJIJFJFEFJGFGFDHJJGJCEEEJJJIJ=>?DJD?>>BFEJJJJJHFGBA;>BC<<;(&&'++/38:?BGEAAAJHIJDDJ><622--EBEJJJGJABADJJJJBJJGJJJIJIJHHJJJJHGJJJJJFFHIF@??@JHJEJGFEEA@@?E@@@@HGGFGJJJHGGII?>??JJFJJ3333::9777FJ////GFB>=<<GIHJHJJJJFJIJJEHJFDEDJJDBA@D>:<<CJHJJHIFIEJIHC@?@A@669:2+)03./12EADBDGHHJFJEJJJJFFJE>???JHDCAA@?BHJJF??@AFJJFJIGIJEJGECGBGGCCC333,**+/,--.62//5,,,,411+++,,/3*+943/--.,**,,,,-889=>A8666-??>IG:HBEHFIIEGDFIHFJHJGJJA<<:831)((%$$$$%%&',.,+++@BCEGCDAADJGJFFJGEJJEJIIDCDFHA?999:HD:62/08;====0/1=>A769323)')///?>>?FCDFHJF:9::D>@><?B:766:2223::::@@77779CABJJHEDGFHJ;62001B**).,,,2621*)**(%&%&/222368??%%%%'''(22224++588555832019:?BCGCEDFFG;;;;H:984/,-,31178:9?@BCDDA<67<>;DCA<::;GJBBA5555599;@@EJHJF<BHFFIJJGJGFF;;864(((((()??===ACDGCAB?IB:@@D>;5123.&$###%%%',.,,,+.*'110---++))*),-6D@FDHGGF>EGJJIDDCCIGJFFEFGEHIHJJJJFJHJJJGJJIJJJJJFFGGHFEHB@@AJJGFBJFF<9EB?>@?==2,((),-...*(%(*$$$#$%%$###$%'&&()&%%%%&%%%$%,1///.-.-6664784<8=;;46=::51.,*)))'%%/)4;>FB4...338963345B(''&(&%'&(++,,,,9:A?@>?>>?:8:90001AA;G:999EEJJJGIJFFJCBHE:998440/12.,-'.0;056;CCJFCAAA@>===1211('''')'&&&;=CGEIE954****6/974372-0/.,-4/)))*(&&&'7-,,,39<CJIIJGIJHJGJD:888ADCDBIGGHHJJJJFJJHGHGJEDEG;;<@BDGGJGJJJJJJJJHJGJGFHIJFJJJJJGJGJJEEEBJGJJJJ><<0001;988GD-%%$%)+3,,//0045788CCFEEEGJGJJJJJIIJJJJFJJJIDCCCGHFIJFGDC@@CFIJJJFJFGIGHJHAD1001181678;333ABF666IHD=A9****112>?@HJG><6,,-3IGFEDBBDHEJEJIGFEJJJJJEDCHFJHFIJJJJJB?@><<;<EA@@?:8888>C@AB3312110000J3325=EJ9227.+02488:=9:;@@JEGDEEJFGCEBJJJGCB@AHGJJJHHEHGHJBBAFJJJ=;;<9:=:::<DCEJ:F?57A22224>9:5233F6666A31.'(,/289B?@?@GB=<:0*&&2FHGGJJG@AAGFJEECGJJE222=?CBFJJFJGJEE=98;;;FIJHJJJJGGG?>>?JGJHJJJHJJJJGFHIE@A866AFFGFIGJHHJJGFHGJFJGEJFJFHIDDJJHJJJIDC@0001?=:;<?DB.,,,GJJJFHEFJ?>>>ACCBCDJIECCBJJGHJJ>;::>:;;::78879122276/DBBHEEGFJJGEA@BJJJHIJJJDEJGJJJJJJHEEDJJFCBC?@@AFF)(((557;JDCCBCJJJGFJJJEBA4222*))*/3=BAFHJIGJHJHJGJJJJJJIIFJGFIJJIJJJJJIJJJJJGIHHDGIGHHJJIJFEE@>>''(''')0///?DJHAA@BJGJHJBAABA>;=>:90++,79<?BIEE??>>===;HJJJFHJJJJJJJJJJJJHJJJJJGCDFEJEDJEB?<@;<C;<;=G@?@?IIC332(/00112++*)++*'&&&&24<??AFJIJHJJJJIFHJJGJJJC222FDHEEDDCDFFJIECDDDJGIFGBB@<?B>>=:9694;----DDJJJJJJJJHJGHJJJGHJGHJHFFFFHAAGJHHIJHJJJJIJJJJJJJJJHJCA@BDCJJJJFJJJIIJIGHJCFBD?<33&%%58:;?JHHHJIEJCCD@>:90--**)')(*)(()),,+-,-0:AB>)))*,+,221579>>@FJGGJC752399;?CCBA@BABGIF?>>?JHFJJIHJJJGJGFH:5<44?@@CDFGFFDA:'(-066?<>>>;;;;5---.5>>6444)'&&*++''&'-0****+000>>?HJJJIJF@??>A??C8=?9,***0)*02:@@BEHGIJJ>===IGHJJGJJHHF101BJHJJJIHFFJAA@HJJHHHGJJJGJJJJJJEGEJGFDEIFDEEGC;::842,,,,;412599;;>???>::;=JFDDDEIGB@AAIJHJIJBCE@JCF87777JJJJHJJJJJFJGJJIJEBEJIJJJJJJJIFFJHHIJJJJGEJFGECJE,('$&'(,=@BCFJCJJEJIE;;;EJJH@?@?B<=<@D@BA@AB@@=>545<=>>?>>AJE6223:99?93/3;=(''''()**++14667;<FJFHJJJHFIDJGJFJJJJDFFJJJFJJHGHFFGFE=5444?BA>GBG9@?BBC7654236B==;=AFIJHGEE=<==JGDIHJIJIGJJHJIJJJJGJIJJJJJJAA1-+,06,('((23<<=>@DFEHCGHGJEGEE=<<<B9853558>DACBA952/,(%%&')+162==FEJIJJJEEGFJJJJJJHJJJEJGDJJG4434HIFDIFEJJB678)BADEBFDFJEFJJDDIC?=>@@((((761--,.,**+//--.08::?BA3212;988;?>?ADFFGJF???EJEGDA?4211--*&
@Glass_F3P_2_D3_6_14_9
TTTATCCTGTGGCTGCACTTGAACGTGTGGCCTAATAACTCGGTACCAAATTCCAGAAAAGAGCCTCCCGAAAGGGGGGCCTTTTTTCGTTTTGGTCCACATCCACCTGTGCGGACCTGGGTCCCAAATTCCAGAAAAGAGACGCTTTCGAGCGTCTTTTTCCGTTTTGGTCCATCGAGTGGCGCGCTTAGTTCCTCGTTTTCTCTCGTTGGAAGAAGAAACGAGAAACTAAATGCTCAAGTCACACAGGACTATTAGATGATGCAAACCGTTTTGCCGCGGAATACGTCGCAGACAAGGCGATTTGGGTAGAAGCCCGCAAACAGCAGCAACCGCTGGCCGGTTTTCAGAATGAGGTTCAGCCGAGCACGCGACATTTTTATGATGCGCTACAGGGTGCGCGCACGGCGTTTATTCTGGAGTGCAAGAAAGCGTCGCCGTCAAAAGGCGTGATCCGTGATGATTTCGATCCAGCACGCATTGCCGCCATTTATAAACATTACGCTTCGGCAATTTCGGTGCTGACTGATGAGAAATATTTTAGGGGAGCTTTAATTTCCTGCCCCATCGTCAGCCAAATCGCCCCGCAGCCGATTTTATGTAAAGACTTCATTATCGACCCTTACCAGATCTATCTGGCGCGCTATTACCAGGCCGATGCCTGCTTATTAATGCTTTCAGTACTGGATGACGACCAATATCACCAGCTTGCCGCCGTCGCTCACAGTCTGGAGATGGGGGTGCTGACCGAAGTCAGTAATGAAGAGGAACAGGAGCGCGCCATTGCATTGGGAGCAAAGGTCGTTGGCATCAACAACCGCAATCTGCGTGATTTGTCGATTGATCTCAACCGTACCCGCGAGCTTGCGCCGAAACTGGGGCACATCCTGACGGTAATCAGCAAATCCGGCATCAATACTTACGCTCAGGTGCGCGAGTTAAGCCACTTCGCTAACGGTTTTCTGATTGGTTCGGCGTTGATGGCCCATGACGATTTGCACGCCGCCGTGCGCCGGGTGTTGCTGGGTGAGAATAAAGTATGTGGCCTGACGCGTGGGCAAGATGCTAAAGCAGCTTATGACGCGGGCGCGATTTACGGTGGGTTGATTTTTGTTGCGACATCACCGCGTTGCGTCAACGTTGAACAGGCGCAGGAAGTGATGGCTGCGGCACCATTGGCCGTATGTTGGCGTGTTCCGCAATCACGATATTGCCGATGTGGTGGACAAAGCTAAGGTGTTATCGCTGGCGGCAGTGCAACTGCATGGTAATGAAGAACAGCTGTATATCGATACGCTGAGTAAACTATGCCAGCACATGTTGCCATCTGGAAAGCATTAAGCGTCGGTGAAACCCTGCCCGCCCGCGAGTTTCAGCACGTTGATAAATATGTTTTAGACAACGGCCAGGGACGACGGGCAACGTTTTGACTGGTCACTATTAAATGGTCAATCGCTTGGCAACGTTCTGCTGGCGGGGGGCTTAGGCGCAGATAACTCGTGGAAGTTGACACAACCGGCTGCGCCGGACTTTGATTTTAATTCTGCTGTAGAGTCGCAACCGGGCATCAAAGACGCACGTCTTTTGGCCTCGGTTTTCCAGACGCTGCGCGCATATTAATAACTCGGTACCAAAGACGAACAATAAGACGCTGAAAAGCGTCTTTTTTCGTTTTGGTCCTTTGAAGTTTAGGGGATAGTCCAATTATTGAAGGCCTCCCTAACGGGGGGCCTTTTTTTTGTTTCTGGTCTCCCTACTAGTAGCGGCCGCTGCAGTCCGGCAAAAAAGGGCAAGGTGTCACCACCCTGCCCTTTTTCTTTAAAACCGAAAAGATTACTTCGCGTTATGCAGGCTTCCTCGCTCACTGACTCGCTGCGCTCGGTCGTTCGGCTGCGGCGAGCGGTATCAGCTCACTCAAAGGCGGTAATTTACCAATGCTTAATCAGTGAGGCACCTATCTCAGCAATCTGTCTATTTCGTTCATGCATAGTTGCCTGACTCCCCGTCGTGTAGATAACTACGATACCGGGAGAGCTTACCATCTGGCCCCAGTGCTGCAATGATACCGCGAGACCCACGCTCACCGGCTCCAGATTTATCAGCAATAAACCAGCCAGCCGGAAGGGCCGAGCGCAGAAGTGGTGCTCCGGACTCCGCCTCCATCCAGTCTATTAATTGTTGCCGGGAAGCTAGAGTAAGTAGTTCGCCAGTTAATAGTTTGCGCAACGTTGTTGCCATTGCTTCGGCATCGTGGTGTCACGCTCGTCGTTTGGTATGGCTTCATTCAGCTCCGGTTCCCAACGATCAAGGCGAGTTACATGATCCCCATGTTGTGCAAAAAAGCGGTTAGCTCCTTCGGTCCTCCGATCGTTGTCAGAAGTAAGTTGGCCGCAGTGTTATCACTCATGGTTATGGCAGCACTGCGTGATTTTTCTTTGTGTCCATGCCATCCGTAAGATGCTTTTCTGTGACTGGTGAGTACTCAACCAAGTCATTCTGAGAATAGTGTATGCGGCGACCGAGTTGCTCTTGCCCGGCGTCAATACGGGATAATACCGCGCCACATAGCAGAACTTTTAAAAGTGCTCATCATTGGAAAACGTTCTTGGGGCGAAAACTCTCAAGGATCTTACCGCTGTTGAGATCCAGTTCGATGTAACCCACTCGTGCACCCAACTGATCTTCAGCATCTTTTACTTTCACCAGCGTTTCTGGGTCAGCAAACAGGAAGGCAAATGCCGCAAAAAAGGGAATAAGGGCGACACGGAAATGTTCAATATTCATACTCTTCCTTTTTCAATATTATTGAAGCATTTATCAGGGTTATTGTCTCATGAGCGGATACATATTTGAATGTATTTAGATCACGCATCTTCCCGACAACGCAGACCGTTCCGTGGCAAAGCAAAAGTTCAAAATCACCAACTGGTCCACCTACAACAAAGCTCTCATCAACCGTGGCTCCCTCACTTTCTGGCTGGATGATGGGGCGATTCAGGCCTGGTATGAGTCAGCAACACCTTCTTCACGAGGCAGACCTCAGCGCTAGCGGAGTGTATACTGGCTTACTATGTTGGCACTGATGAGGGTGTCAGTGAAGTGCTTCATGTGGCAGGAGAAAAAAGGCTGACCGGTGCGTCAGCAGAATATGTGATACAGGATATATTCCGCTTCCTCGCTCACTGACTCGCTACGCTCGGTCGTTCGACTGCGGCGAGCGGAAATGGCTTACGAACGGGGCGGAGATTTCCTGGAAGATGCCAGGAAGATACTTAACAGGGAAGTGAGAGGGCCGCGGCAAAGCCGTTTTTCCATAGGCTCCGCCCCCCTAACAACGTCACGAAATCTGACGCTCAAATCAGTGGTGGCGAAACCCGACGGACTATAAAGATACCAGGCGTTTCCCCTGGCGGCTCCCTGCGTGCGCTCTCCTGTTCCTGCCTTTGGGACCCAGTGATTCCGCTGTTATGGCCGCGTTTGCTGCTTACAATTCCACGCCTGACACTCAGTTCCCGGGTAGGCAGTTCGCTCCAAGCTGGACTGTATGCACGAACCCCCCGTTCAGTCCGACCGCTGCGCCTTTATCCGGTAACTATCGTCTTCAGTCCAACCCGGAAAGACATGCAAAAGCACCACTGGCAGCAGCCACTGGTAATTGATTTCCGAGGAGTTAGTCTTGAAGTCATGCGCCGGTTAAGGCTAAACTGAAAGGACAAGTTTTGGTGACTGCGCTCCTCCAAGCCAGTTACCTCGGTTCAAAGAGTTGGTAGCTAGAGAACCTTCGAAAAACCGCCCTGCAAGGCGGTTTTTCGTTTTCAGAGCAAGAGATTACGCGCAGACCAAAACGATCTCAAGATCATCTTATTAAGGGGTCTGACGCTCAGTGGAACGAAAACTCACGTTAAGGGATTTTGGTCATGAGATTATCAAAAAGGATCTTCACCTAGATCCTTTTAAATTAAAAATGAAGTTTTAAATCAATCTAAAGTATATATGAGTAAACTTGGTCTGACAGTTACCAATGCTTAATCAGTGAGGCACCTATCTCAGCGATCTGTCTATTTCGTTCATCCATAGTTGCCTGACTCCCCGTCGTGTAGATAACTACGATACGAGAGCTTCATTCTGGCCCCAGTATGCACAATGATACCGCGAGACCCACGCTCACCAGCTACAGATTATCAGCAATAAACCAGCCAGCCCGGAAGGGCCGAGCGCGAAGTGGTACTGCAACTTTATCCGCCCTCCATCCAGTCTATTCCATGGTGCCACCTAACATATTTTAAGAAACCATTATTATCATGACATTAACTTATAAAAATAGGCGTATCACGAGGCAGAATTTCAGATAAAAAAAATCCTTAGCTTTCGCTAAGGATGATTTCTGGAATTCGCGGCCGCTTCTAGAGTTGACAGCTAGCTCAGTCCTAGGGACTATGCTAGCTACTGGCAGACTTTTCGGATCAAGCTATGAAGGACGCAAAGAGGGAACTAAACACTTTACTAGAGAAAGAGGAGAAATACTAGATGGGTCAAAGTAGCGATGAAGCCAACGCTCCCGTTGCAGGGCAGTTTGCGCTTCCCTGATGCCACCTTTGGCTTAGGGGATCGCGTACGCAAGAAATCTGGTGCCGCTTGGCAGGGTCAAGTCGTCGGTTGGTATTGCACAAAACTCACTCCTGAAGGCTATGCGGTGGAGTTCCGAATCCACCAATT
+
''>>EDHHJJ;<;<DB+***::IJJJJJAAFBFGFJJGJJGCDDJJIJHICHAC:81352/.+('*-.//678;DEJDA@=@CJEH@1/-,1=//.0.'()):;=JGIIHJIJJID@@''''''''.1-5+)(0&.7?>>>JHHDIDJE;:::87448@?IA1*+06C7667::A@<;;=DJJJJHEECBABECIHCBBBHJC?==9777''&').2+*+50))))-,*&##$0.--+))()122+***,++,*'&&(12=>A>?;;<JD?>>BA))'%%&'(,//-,,('(*/6658<>DIIGJFIJIJGA>>68<?>?ABJJC@@9999<<?----;<<----DE,***CDCGFJJJJHDEE<<;;31118777=;;;CBBDIFFJJJJJJHGJFJJJFCADEJJFGJEGJFJJJIGJHJGJJJIEJHJJFDGCDGGGGGFBBBAJJ;;:9=>FDJEHFHJIGJ>20//JIJJJJEEFHJGEEDEBIIGDEDHHJJ999;DEFJB;;DFCDIDJJEHHJGJJEDCFEF;761143,++,?(((9FEA@AA=----=:<1*))+,*.-,-,-,-46<=BADEFHJBD?AA>76541--65567;=6451/06?>>822347@@5797>???C99<=FJJJHDFJJJB<<=>@?>D9879:944+**(**+,8455372/.-12229<====((()45866))))-0''(;@EDFC@?@EJJFHJCBDA===9ECCBDDGJJJEDDDJJEHGHIJEEEEJJJJIJJJJJJJJJHFEE>>;<>=?=:;:999;BJHD?>>AJE<<;==@BDH;999AIEI<>000(((('((.25:8964305.33370///>6777?A4EB???@<:8555--.44,+--...,'&&&'016?@AAAA@@??*)))3>?@@?CJIFE<;:=:ECBCBB@@?FJJJAA778IHJECCEJGJJJIJJJJIFJIJJGIJJJIJGJIEGCC?=89B???AGA?=;943)399<@C7777FHBBBDJIDCDGFH@???J1001@=<<>=@EGFJJJFHJJDJJHJJ??>>@AA9A<:=::>CCDIJJCCCBIHHJDCD<2333<7....;8>>@AHJGJHBDDDHJJF@?@AFFB@@B///0889J??4;))))::::BCEIFJJIFCIJFJGJJEJJEC==8///>?=666///////77:<00JDGJJJGH?HJJJJIFJJJJ<===JFGJGJJHJJJJIJJIJCC<=CDFJJGJHIGIIJJHEJJBAABEEEDJGJJJJJEJDJJJFHGJGJHJJHJJG@F,++.68667+**),77:?:9::=87665455?BAA88878:??IJID;;;9<JJDE?999:GDEC77610.,*-.////012696;;?ABBGJEFJGJHHJJJDDCF5001//1*))*--+'%&&'&()34>@@4444@=>==?>HJJJHFIE@@AC;::4))))5555@CCEFGJJJDDF;<<<JJJJJGJGEB==>ADDEHHFEC@=))).3/,+('&''(+))&76::@><<;>>>;<@>3,<<C@AAEDJJGCFCED0//1556722256:C4BBC@B@A84230/01/..-/.1;?BA?@BFFJA@;AJHGJHDJHD:IFI=:856:<=?BCAFC??@?GBC>31*+3887765866;;9559::8420//35;D@<;=AI8989==?@989FBDDBEFJJJGHJJJGFHFHEAA44339<=?;;?@ABD888JH<8769@>CED?=770000?BHJHFEDEFJHGH775556A.--1821114667...9FA?@CJBBDEDG?9'''''')**+222323>:891.>AJHJBHFJJJDFDDEEJGEJEEEJGFG=AB<JB?@;5456>?BIEGJJ@=<??B::;;;:9))))79;9AC<881.--/+,++-,*('**+6?;;=EEEEEFJFIGJJFFECEJIGFE<554889>FECB343588776'(('''('''&%(,//+++-533)%%',,112221+++120000;789IJIHJF666873((',32,-4<0-.-..)))&'(((,:GJEEGFJGJHJ9994444@?<<<??>?@?9:8::78?;::;=96004349*?>=?>.--.22+,)))**))*,112701,3'''*)*)''-.0102,,,,.//-**&&2;>?B?7?GFEEJJEIGJJHJJEFHBD>4@A>HC@@944669<;>989:<EFEJJJHHJJA@BBJFJFEJJJJJJJFJJJHE@>4/.*&&*,@JFEGJFGJJJJEIJJEDECACCJIJEFHEHGCGIEEJ@99>>;<77668<><>=,,,,6001BDB?>>9988323/11<<?>@CCF2000:JJJJHJJJJHFFCECA5)*)'-//)'%%+0232*)''&&+7>;::;B>A?>443999==:<ACHA88AACGJGJ;99.--.22+(%%%''',)(),3(%%%&'&$&(()&'./0<88=CGHJGGJJEDCDGEGF4441+**((((.6831112658879779:646666:==EI////000+333568B<:96679))))))(**.////022669<A=??>GBBAA@AC@DEJ>B;88BGJJFEBCA2221556;0.2CB?+++*3/%)*14-,,3B>=3222666?@99::E@>?@BID?:7778+(((.--,.,--.7<;221---/799<;;>=>BAICHD;>??JEFJHJEDBBA:=CBFJJICJICDJ4444'&&&'(2)((*+0.)((,)*''))++-2:==>;49;79999:9542.--.28CI;::0..+-*(%&,.20/23/:'643<1//09444::9<ADC@@?;@@:9@DHGIJEJBC@6/10***,023>?>@BADEEGGHFHJFJFF>55571///>>DCDDF87?@>??BB97/..3359/++7D=BAABJJJJGD@@?777BD@@C@AEBIJJEBDBCEDDJ5554545684/-6;9444500----8310**5664.66ABEJG@IJEJ343::/--.96665;I?>>:7,,/02112@A@BDDEEBDD@HJGJJJJGJHGDDAAJJHJGA8:=;::?BJIJDA<)**8@7667>??B7B?<==>EJEHDGFJDE@:888>>=><232288853488@43.(+@>;::623-'''46:22113234;95684579;<=?D-,,.610+)('*.,,227<3334:33FDBBA7//0332264..-++**4334:<@EHB@?>?666>JJJJEHDCD/,,,>@BJHJEHGCCDEIB@:::JJHD>?758CJJEHFGCB501DGDIFJJJJJIJJGJJJDAB@FEFJJJJJHJHEBCF81@CEFJJJFBJDB<AA=''')*(/012>88:EDECEBFBEC?CJEJIJIJJHJJJJGBDJCCB988100;<=I?>?@C=:;<;44:56654<;:;66>5444,,,,2545CDCCC@@?CEJJHFEFJHEC>.'&&%''*&&&%%&&(++,;@DB??)))-***./401/*(((()+++22:46=>>@HGDCHI9888D:<?3?=:@@>?:7221002188;>?EFFJGJJIIIHJ>>::<:==?DD=;;.-++-.189:;DDB;666771*35534310//0111>AB>((((9<8877<@CAGFGEBFD=><<FJIJJJGFJJIJJJJJGJJJFIFFJGA@@ACCBBA43233CEFGHJFDEJG???BEED?1111ACGEGCGFHJD6244<@@DGJGJGHFGJGJJJHJJJFEDC@@107136775458B;;-..01/0098788DEGGA6BI;;:711366:4660(6:<BGIEJBDBCCFD;9:::4300+*A60004A0,,,.3(('10/1109;;;<ADBBF?>?B=---)*)+*()+-2.17811CCFIEJJJJJFHJEFC962./41C<:>>GJ5444ADDFCIHIGJGJEFDEGJJGBAB?>=<?7)))7?=:681/-++*+*&&&''DAEEHDCB:ECBBJDE557:9:=JJCDA?>>>??>>EJJFDHFEF>=<==>A?@?;=>=JJHGIGFJJJFA@ABED=:886675///334911125552221000;87/--.<BBADHDGJGGGJ>>>>><;43233*,6723//00>65557<<=973+**)'%%,**1.('((%&&%&'//())&%$&%%$'-)))(*)%%&((,**79<5565673(&%('''(-++*032348989EIGG2222((('0);;AB>?:?,++,3:(%%))34,++++,2218:<78211152'//1:1/++<;=>>C<B;=****<:4888444442320/015799@CCDCCHFHJ??@??>('''24('&&,4=AEJ@@@B?@?ADBC>>??DDJEFCH5)(():5567GIFHJCBAEJJIJGI?==?DD@C?B5444C5557CJEJ@>>:::;..-.+.*),,255564433211113@BBJJ@???JJJJJJBA)&%%%--'%$%&)''1563-)'&&''),,+2::AA@;:'(&&*1<<>DHJDBABDI9999H@<977:;=CAADCBCJJJJIGCC9445455@BBBBCF===:::>HDFJJ===>CCAB:7<<?>4344FHJJEC@>6778>AB@100134144597++++.345?GJG9982333=>A@ADA@?::77;EFEAA@@99<<=<<>3..-.+**%%%%=?=>>;;:;>=?AEHJEFEFI>>===>@FGCA@AB432,,+*('$%(()()/'&&&'&$
@Glass_F3P_2_D3_6_14_10
ACCACGCGTTAATGGCAGCCACAGGATAAATTTGCACTGAGCCTGGGTGGGATTCGGACTCGACCGCATAGCCTTCAGGAGTGAGTTTTGTGCAATACCAACCGACGACTTGACCCTGCCAAGCGGCACCAGATTTTCTTGCGTACGCGATCCCCTAAGCCAAAGGTGGCACTCAGGGGAAGCGCAAACTGCCCTGCAACGGGAGCGTTGCTTCATCGCTACTTTGACCCATCTAGTATTTCTCCTCTTTCTCTAGTAAAGTGTTTAGTTCCCTCTTTGCGTCCTTCATAGCTTGATCCGAAAAGTTCTCTCATACATAGCATAGTCCCTAGGACTGAGCTAGCTGTCGACTTGTTAGAAGCGGCCGCGAATTCCAGAAATCATGTTTAGCGAAAGCTAAGGATTTTTTTATCTGAAATTCTGCCTCGTGATACGCCTATTTTTATAGGTTAATGTCATGATAATAATGGTTTCTTAGACGTCAGGTGGCACCATGGAATAGACTGGATGGAGGCGGATGGGGGCAGGACCACTTCTGCGCTCGGCCCTTCCGGCTGGCTGGTTTATTGCTGATAAAATCTGGAGCCGGTGAGCGTGGGTCTCGCGGTATCATTGCAGCACTGGGGCCAGATGGTAAGCCCTCCCGTATCGTAGTTATCTACACGGCAGTCAGGCAACTATGGATGAACGAAATAGACAGATCGCTGAGATAGGTGCCTCACTGATTAAGCATTGGTAACTGTCAGACCAGGATTTTACTCATATATTCTTTAGATTGATTTAAAACTTCATTTTTAATTTAAAAGGATCTAGGTGAAGATCCTTTTTGATAATCTCATGACCAAAATCCCTTAACGTGAGTTTTTCGTTCCACTGAGCGTCAGACCCCTTAATAAGATGATCTTCTTGAGATCGTTTTGGTCTGCGCGTAATCTCTTGCTCTGAAACGAAAAAACCGCCTTGCAGGGCGGTTTTCAAGGTTCTGACTACCAACTGTTTGAACCGAGGTAACTGGCTTGGAGGAGCGCAGTCACCAAAACTTGTCCTTCAGTTTAGCCTTAACCGGCGCATGACTTCAAGACTAACTCCTCTAAATCAATTACCAGTGGCTGCTGCCAGTGGTGCTTTTGCATGTCTTTCCGGGTTGGACTCAAGACGATAGTTACCGGATAAGGCGCAGCGGTCGGACTGAACGGGGGGTTCGTGCATACAGTCCAGCTTGGAGCGAACTGCCTACCCGGAACTGAGTGTCAGGCGTGGAATGAGACAAACGCGGCCATAACCGGCAGTAGCACCGGTAAACCGAAAGGCAGGAACAGGAGAGCGCACGAGGGAGCCGCAGGGGGAAACGCTGGTATCTTTATAGTCCTGTCGGGTTTCGCCACCACTGATTTGAGCGTCAGATTTCGTGATGCTTGTCAGGGGGGCGGAGCCTATGGAAAAACGGCTTTGCCGCGGCCCTCTCACTTCCCTGTTAAGTATCTTCCTCGGCATCTTCCAGGAAATCTCCGCCCCGTTCGTAAGCCATTTCCGCTCGCCGCAGTCGAACGACCGAGCGTAGCGAGTCAGTGAGCGAGGAAGCGGAATATATCCTGTATCACATATTCTGCTGACGCACCGGTGCAGACCTTTTCTCCTGCCACATGAAGCACTTCACTGACACCCTCATCAGTGCCAACATAGTAAGCCAGTACACTCCGCTAGCGCTGAGGTCTGCCTCGTGAAGAAGGTGTTGCTGACTCATACCAGGCCTGAATCGCCCCATCATCCAGCCAGAAAGTGAGGGAGCCACGGTTGATGAGAGCTTTGTTGTAGGTGGACCAGTTGGTGATTTTGAACTTTTGCTTTGCCACGGAACGGTCTGCGTTGTCGGGAAGATGCGTGATCTAAATACATTCAAATATGTATCCGCTCATGAGACAATAACCCTGATAAATGCTTCAATAATATTGAAAAAGGAAGAGTATCAGTATTCAACATTTCCGTGTCGCCCTTATTCCCTTTTTTGCAGCGTCCTTTCCTGTTTTTGCTCACCCAGAAACGCTGGTGAAAGTAAAAGATGCTGAAGATCAGTTGGGTGCACAGTCAGTTCTAGTGAACTGAATATCAACAGCGGTAAGATCCTTGAGAGTTTTCGCCCCGAAGAACGTTTTCCAATGATGAGCACTTTTAAAGTTCTGCTATGTGGCGCGGTATTATCCGTATTGACGCCGGGCAAGAGCAACTCGGTCGCCGCATACACTATTCTCAGAATGACTTGGTTGAGTACTCACCAGTCACAGAAAAGCGTGTCCCGGATGGCATGACAGTAAGAGAATTATGCAGTGCTGCCATAACCATGAGTGATAACACTGCGGCCAACTTACTTCTGACAACGATCGGAAGCCAAGGAGCTAACCGCTTTTTTGCGCAACGTGGGGATCATGTAACTCGCCTTAATCATTAAAGTCAAGGGAGCTGAATGAAGCCATACCAAACGACGAGCGTGACACCACGATGCCTGTAGCAATGGCAACAACGTTGCGCAAACTATTAACTGGCGAACTACTTACTCTAGCTTCCCGGCAACAATTAATAGACTGGATGGAGGCGGATAAAGTTGCAGGACCACTTCTGGCTTCGGCCCTTCCGGCTGGCTGGTTTATTGCTGATAAATCTGGAGCCGGTGAGCGGTCCAGGTATCGCGGTATCATTGCAGCACTGGGGCCAGATGGTAAGCCCTCCCGTATCGTAGTTATCTACACGACGGGGAGTCAGGCAACTATGGATGAACGAAATAGACAGATCGCTGAGATAGGTGCCTCACTGATTAAGCATTGGTAAATTACCGCCTTTGAGTCAGCTGATACCGCTCGCCGCAGCCGAACAACCGAGCGCAGCGAGTCGTGAGCGAGGAAGCCTGCATAACGCGAAGTAATATTTTCCGGTTTTAAAGAAAAAGGGCAGGGTGGTGACACCTTGCCCTTTTTGCCGGACTGCAGCGGCCGCTACTAGTAGGGAGACCAGAAACAAAAAAAGGCCCCCGTTAGGGAGGCCTTCAATAATTGGACTATCCCCTAAACTTCAAAGGACCAAAACGAAAAAAGACGCTTTTCAGCGTCTTATTGTTCGTCTTTGGTACCGAGTTATTAATATGCGCGCAGCGTCTGGAAAACCGAGGCCAAAAGACGTGCATTTATTTGATGCCCGGTTGCGACTCTACAGCAGAAATTAAATCAAGTCCGGCGCAGCCGGTTGTCGCTTCCACGCAGTTATCTGCGCCTAAGACCCCCCCGCCAGCAGAACGTTGCCAAGCGATTGACCATTTAATAGTGACCAGTCAAAACGTTGCCCGCTTCCACCCTGGCCGTTGTCTAAAACATATTTATCAACGTGCTGAAACTCGCGGGCGGGCAGGGTTTCACCGACGCTTAATGCTTTCCAGATGGCAACATGTGCTGGCAGAGCTTCACGCAGCGTATCGATATACAGCTGTTCTTCATTACCATAGTACACTGCCGCCAGCGATAACACCTTAGCTTTGTCCACCACATCGGCAATATCGTGATTGCGGAACACGCCATTTACTGCAACGGTGCCGCAGCCATCACTTCCTGCGCCTGTTCAACGTTGACGCAACGCGGTGATGTCGCAACAAAAATCAACCCACCGTAAATCGCGCCCGCGTCATAAGCTGCTGGCGTTGCCACGCGTCAGGCCACATACTTTATTCTCACCCAGCAACACCCGGCGCACGGCGGCGTGCAAATCGTCATGGGCCATCAACGCCGAACCAATCAGAAAACCGTTAGCGAAGTGGCTTAACTCGCGCACCTGAGCGTAAGTATTGATGCCGGATTCGCTGATTACCGTCACGTTGTGCCCCAGTTTCGGCGCAAGCTCGCGGGTACGGTTAAATCAGATCGACAGATCACGCAGATCGCGGTTGTTGATGCCAACGACCTTTGCTGCCAATGCAATGGCGCGCTCCTGTTCCTCTTCATTACTGACTTCGGTCAGCGCCCCCATCTCCAGACTGTGAGCGACGGCGGCAAGCTGGCGATATTGGTCGTCATCCAGTACTGAAAGCATTAATAAGCAGGCATCGGCCTGGTAATAGCGCGCCAGATAAGATCTGGTAAGGGTCGATAATGAAGTCTTTACATAAAATCGGCTGCGGGGCGATTTGGCTGACGATGGGGAGGAAATTAAAGCTCCCCTGAAAATATTTCTCATCAGTCAGCACCGAAATTGCCGAAGCGTAATGTTTATAAATGGCGGCAATGCGTGCTGAATCGAAATCATCACGGATCACGCCTTTTGACGGCGACGCTTTCTTGCACTCCAGAATAAACGCCGTGCGCGCACCCTGTAGCGCATCATAAAAATGTCGCGTGCTCGGCTGAACCTCATTCTAAAACTCGCGGTTGCTGCTGTTTGCGGGCTTCTACCCAAATCGCCTTGTCTGCGACGATTTTCGCTAAAACGGTTTGCATCATCTAGTAGTCCTGTGTGACTCTAGTATTTAGTTTCTCGTTTCTTCTTCTTCCAACGAGAGAAAACGAGGAACTAAGCGCGCCACTCGATCGACCAAAACGAAAAAAGACGCTCGAAAGCGTCTCTTTTATAAAAATCGGTACCGAGGTCCGCACAGGTGGATGCGGACCAAAACGAAAAAAGGCCCCCCTTTTTCGGGAGGCCTCTTTTCTGGAATTTGGTATTT
+
*))('%%%&($$&*,-24468>6557EJHHJJJIJ?@?=?0**-AC<345555655956CCDFJJIJFJEBEAE@9;?CFEJ5545=@?@JEHJJIJJJJJJEFDFIIAF:0AFFFHDJA>?DGHDDEJJGFDDDEFIAA>AJJEFHJ2111FFCE221278FIJJJIJJ????GEJHJGJEJFGHJIEJJJFJFHHGGBA@=CA@??B;8841//227:988895777B8BCB?>?AAJGHJHFJHJJB@A9988>?EIJJHJJAA@@GGJJJHFIJEJJHJJJD??CFHDFJFEHJHGFGFJGGJJJ<;.++)(((''/--,.3338721235?<<>?H;::::8+'()))')224;CFJHHJJFEC?AACD=.,*+2-1.0*))/-../5>>:89-.??=79A:<<A==:889CFJJCD66769...JJFGFDDCDCFJJJIIA??AJFIJHJJGJJJJJJGJIJFJDDJIEDBAFEFGGBDCDJHFFJIJE7779D>;<=@??@C@?AFDD9777''&&&&$(*+...11278.--.70//5>?A@>@@JCGJIGJJJIHJJHJJJJBCA>=<;:55434321-/+&&&'22-(''''''CEGJJJIFCEEJGJJGDG=?>HJJHHE?>FCFIHFD;?77><GJICAB(((((<54,,**+)'%$$%&(('&(*2,,7>CEEJGHGEJJHJBBB>((((EDCAFECGHIFJJJCCCBJI770012JFJFJIGJGDJE@B-+*+,-*('%%%&&&''(.566<<('')85::DDBBCBJEJHIJJH9788><J??6554<BF>==AB;5235<AH?@>?:99:@DDGG43327234,,,,33BJEJJEJJBFJJJFEAB=B=A>::CJHDJIJJFGJJJHHJJJGJGJ<HJB=:8<:;CCG?5553A@GF@7778HFEJGHHFIC@A.-*-2,,0+6;:;:88871018FJJJIGEFGJJJHJJGJ8744220'''65644+*,,)('%'*2---.8;<<CBBCIJHJHJ?>><.'';AJCJEFFJFFJJGGGJJJGIIE70018*@CED=?;=>>>779;<==****7566/))++<>???EIGJJJJJJJJ;:9:AB@?>BJCCBBE<<:;B9<=JHJIGCBABBADGGJGEIJJD9>>@>60++,02;<>==@A@::=?@A@@BFHFIHGFFCEC???@@@?GB9999@CDJHBA>:889<<<<=553*)('%&'%'0>;8777:440,,258BCBG;;;;FJJJHJFGGGJD;::::<:<<:=>=CBA@CC990//-)))&'&%#$%%'',*.5::=<?@DJJJJJJJIJGIFIIJGJJF<:889:86,+.+2--..7<<<=:66++;;=A<==ADJIGJFFGJJBAAAJJJJFGJHJJHGJJJJJF====IGJHJJGJJJIGJHJGJGGCEA;9;;HEJJJHFJIHGDEACGGJJJJFJBDCJJED=F@ABAJIJDFFHHJJJII@==110200/0.()+&&'(,...644**::=;=::88>?@;79IJJJJJGJJD8887=A.FEJJEHHJJIJJIIJJJIJHHJJJJFHEI@762+,//28;A>;<JFGJJB?>?>;;,9222>CABJFCDFA=>@?DJHEHFEJID401320,((''(02;:;:;;JJIIIFEJGJJDJ93335GH<<<JGIJHJJJJFJJJJJJJJHJ54446::9(&'&%*./)*=;;87999H>>=>FJJGJFJECFFJEJJJIJJJJJFGJJDEDECI==66=@/ABAADGCDBDEJJJJJIJJJJJIJJIJJJJJGIJF=FEHIJJGGDGHFHJEDGIEFJJGIJJHJJJHIJJJJJJJJJGHJGJIHFJFJJJJJJFEHIIHHIJJDIJHEDFCBA@@??EJIFJDFFGFEGJJE9898>=>CBIFBA@?@CDFJJJFFEJEBAC>?JGIJJJGHIIFIJJIGFHABCGB@@?<555*))))))127JIJHHJJFJJGJ,+++FGHEEJIIJIAJIAJDICCDCAEG<FJJJHICJBHF;9'''%%$&'0+&:;@A6@?C?==0*)*,12118=FEH@AAEJGGD@;;=JFDD??AADB74730//36889(''')*+*((()('$#$$(*''&%&&+++22229=77840((--,*--4DDJHJJJHFDCHHCCBBIFHHJJHJFB>AEDBB3339GHJIID9@A98889::?4400))**13=?5445;;989;>@>>@?JCCHEJ;989>=*))*<7888778<BCC=<<=ECBD6555@FGJ:<:<=;?ACGEHGIHJGFGGA@?;9840--...-&&&'$$'+-=GIJJIJJGJIDD=>=HHHJGIHJGJDDDCEGEEJJJHHJJJJ9999JJJJJJ222,,,,DEJGFHDEHJJJIJJE>=<76650+*,.,-+,,7<CFHGGJJJGF=GGGG93%%$&%%%%)/.-)+122866;==<>=>7++++*)(')*/0'&&&&'(-((((('+0.366599=>=>>>8888889DEHDIEDEDJEHGJJHJJEJGEDBBCJJFGD989444478:DDJFJH@?>>JHHGGE??****AD=4333;;==>C>2*@?@BBCBADEDGJJIIHFJJJJJIJDC>1000::75412*)))++,0//&)(&&&/%%))2545..<=DFJJIJJGIIJJJJJIJBFCIDEFEJJJJFJJFED8+**))))'&)+*)))(,,:::HFJFJ:B@ABBCC88<DFEGGJJEHCAAFHFEF98:3BEEFDF86555A==;;BE6656JJJIJHEEABD997<;;==>=JGIGJEJJJE@AAACCDE==<<BEJJHFJEJJEA@?@?72133>BD<;;9=>DGGJJHFJ))))@-'(((+&&&4002DJHJDHFBCDCHCDDE@AA@----GFJIEDBCDBB>>655@HDJ<:99687-,+00019<JCC::866***++++99?<=JJJJJJJEB;FHHIJJJ>EJJHJDJ5444;870,.8:60::EDHJHJHFEJJFEJIHJG999687('''('(066799<;;A=///7AGJJGDHJJJE>>=<<IJJJGJGJJJJJJHJIJJHIIJJGJCHE..0655)'''EJHFJF=;<<)((0@DCFGJHGJJJJJGJJJJFJJGJJJDAAAJHJJ@988894/--/8AFFIJGJJJIDH:;+++)**,77>AGJJFJFJIHIECBDCC>860+&&%&%')*-8?=@>DFJCEH?;<=EEB99+*)''&&(*.))*,**))))*)))+0//565666980,,,.((+?@@B??@?AEHDDDDHD<00/'''8=CFEDCIDC>6540029699<FBB@@=;9;=FJJJHJHJA???EFIIJJJJJJJDDFFDJJI777775/>@AHHJHJFGHGFJHGJJJJCBC@EJEGFJIJGJIJJHJHIJIC@@223895411117>>?>4577CHDJHDBEJJJJJJIJIJHIFIE;;;9964//234>????DCE>>EJIIJJJJIJJIJJJJIIJJJJJJJBB@;5??:?=99(''''''77;A9899HJDEEGHJ@?767,-,/1E7766:BA0/.-+))*<FJDA>=>@GFJJJFJHHJ--++*&$('''13?JJJCCDCJI65448400***==>?BHECCHE>JG@JGHHJIGIIGHJJJJJFJFJJJJIJFEEJFJGHJGJECDBDGBCAABCCEECJJFGHJGDBBACEDCDAG;++&&((-,.050''';>CB@BBDGFFIHJHJJGJJGJJJJJJJHHIJJJJIHJJJJJIIGHJGJGDDFF0/0530/09D;;<JFJHIGJJJJJ@@ABJFGAIFFIJJJJJHHIJHJJIJHIJJIJJJJFJJEJFEGGIHIJJJJJJHJFJJGGJJDGD<??JJGJFIGHJJJGGJJIGJEGFDD?>::::A@>3/)))>EA.---.996733322202(''*,'%%&*2353++++3212../02:;;CEDCCB988562223;B@ADF@=95''''7;ACACBEJJFCCBDCIDHCFABCGGJE@JJEEJIJJD?0/,(2-,,'(((0;663356::?=>AEHF=888HGFFIJFCBBCIDCHFHCEFCCCJJJJJJJGJJJHJHHHFIJJB----EEBB:;CFJJHJJJJJJJGJF<<<543387776<:;7.*+01=;=EJFIJJJHBBBBJGJFJJJJHJJHJGJJHIJJJJJEHJHHHJJFJJJIEB@>>=;6448766JIJGEJJJIA@@?<=87;A@CJEJJFCFB;<<8898;;<@=@99@?>@ACGJFFGFHJJHJJJJJJEGGDFHHJFJEJGJHHFIFHED8771/02((((0<=@BB@?>=@BGEF::99?81...1=?=>==C@AJA@4-,+,000./6:<<>DHFFEHJEIHEBEBCJIGD>..CHFFJJJGJHJGGGDE<<=>@AJGJGGJJ=<;<@D@<<<;5(%&'31'&$&*-/,/01:C;65:8CBFBBGJBCAAFDJJDFFDBCAJGJIJJJEDCDDFDEIHDEDFJJJJBABBCEGJJGGJGFEDCDGJHJGDCDEGJHB;:*****++++;?70:89;:>@;86??::D@AGHC<;::9;><;</.-03-,,(&&&)+*/0--0/124,***0.--01,,,1?CDCCA?@DCFFDGIIEBCB610HB==99999>0-..;<;;ABDGIDAFCHCFDEJHJJIHFB><>?EDGF00059777520014664*)52333BAAAFJ>95>?;;:437362(((%('&
@Glass_F3P_2_D3_6_14_11
TTCACCTAGATCCTTTTAAATTAAAAATGAAGTTTTAAATCAATCTAAAGTATATATGAGTAAACTTGGTCTGACAGTTACCAATGCTTAATGAGTGAGGCACCTATCTCAGCAATCTGTCTATTTCGTTTCATCCATAGTTGCCTGACTTACCGTCGTGTAGATAACTACGATACGGGAAAAGCTCATCTGGCCCCAGTGCTGCAATGATACTTGTGCGCGGAGACCACGCTCACCGGCTCCAGATTTATCAGCAATAAACCAGCCAGCCGGAAGGCCAGGCGCAGAAGTGGTCCTGCAACTTTATCCGCCTCCATCCAGTCTATTCCATGGTGCCACCTGACGTCTAAGAAACCATTATTATCATGACATTAACCTGTGCCGTTAGATCACGAGGCAGAATTTCAGATAAAAAAAATCCTTAGCTTTCGCTAAGGATGATTTCTGGAATTCGCGGCCGCTTCTAGAGTTGACAGCTAGCTCGTCCTCAGGACTATGCTAGCTACTGAGAACTTTGGGATCAAGCTATGAAGGACGCAAAGAGGGAACTAAACACTTTACTAGAGAAAGAGGAGAAATACTAGATGGGTCAAAGTAGCGATGAAGCCAACGCTCCCGTTGCAGGGCAGTTTGCGCTTTCCCCTGAGTGCCACCTTTGGCTTAGGGGATCGCGTACGCAAGAAATCTGCATCACCTGGCAGGGTCAGTTGGTCGGTTGGTATTGCACAAAACTCACTCCTGAAGGCTATGCGGTCGAGTCCGAATAGGCCGGCTCAGTGCAAATTTATCCTGTGGCTGCACTTGAACGTGTGGCCTAATAACTCGGTACCAAATTCCAGAAAAGAGGCTCCGGAAAGGGCCTGTGCGTTGGTCCGCATCCACCTGTGCGGACCTGGGTCCCAAATTCCAGAAAGAGACGCTTTCGAGCGTCTTTTTTCGTTTTGGTCCATCGAGTGGCGCGCTTCTGGTTCCTCGTTTTCTTCTTCAGTTGGAAGAAGAAGAAACGAGAAACTAAATACTAGAGTCACACAGGACTACTAGATGATGCAAACCGTTTTAGCGAAAATCGTCGCAGACAAGGCAATTAGGTCAAGCCCCGCAAACAGCAGCAACCACTGGCCGGTTTTCAAGATGAGGTTCAGCCGAGCACGCGACATTTTTATGATGCGCTACAGGGTGCGCGCACGGCGTTTATTCTGGAGTGCAAGAAAGCGTCGCCGTCAAAAGGCGTGATCCGTGATGATTTCGATCCAGCACGCATTGCCGCCATTTATAAACATTACGCTTCGGCAATTTCGGTGCTGACTGATGAGAGAAATATTTTCAGGGGAGCTTTAATTTCCTCCCCATCGTCAGCCAAATCGCCCCGCAGCCGATTTTATGTAAAGACTTCATTATCGACCCTTACCAGATCTATCTGGCGCGCTATTACCAGGCCGATGCCTGCTTATTAATGCTTTCAGTACTGGATGACGACCAATATCGCCAGCTTGCCGCCGTCGCTCACAGTCTGGAGATGGGGGTGCTGGCGCATCAGTAATGAAGAGGAACAGGAGCGCGCCATTGCATTGGGAGCAAAGGTCGTTGGCATCAACAACCGCAATCTGCGTGATTTGTCGATTGATCTGGTACGTACCGCAGGTACGCGAAACTGGGGCACAACGTGACGGTAATCAGCGAATCCGGCATCAATACGCTCAGGTGCGCGAGTTAAGCCACTTCGCTAACGGTTTTCTGATTGGTTCGGCGTTGATGGCCCATGACGATTTGCACGCCGCCGTGCGCCGGGTGTTGCTGGGTGAGAATAAAGTATGTGGCCTGACGCGTGGGCAAGATGCTAAAGCAACTTATGACGCGGGCGCGATTTACGGTGGGTTGAATTTTGTGCGACATCACCGCGTTGCGTCAACGTTGAACAGGCGCAGGAAGTGATGGCTGCGGCACCGTTGCAGTATGTTGGCGTGTTCCGCAATCACGATATTGCCGATGTGGTGGACAAAGCTAAGGTGTTATCGCTGGCGGCAGTGCAACTGCATGGTAATGAAGAACAGCTGTATATCGATACGCTGCGTGAAGCTCTGCCAGCACATGTTGCCATCTCGGAAAGCATTAAGCGTCGGTGAAACCCTGCCCGCCCGCGAGTTTCAGCACGTTGATAAATATGTTTTAGACAACGGCCAGGGTGGAAGCGGCAACGTTTTGACTGGTCACTATTAAATGGTCAATCGCTTGGCAACGTTCTGCTGGCGGGGGGCTTAGGCGCAGATAACTGCGTGGAAGCGGCACAAACCGGCTGCGCCGGACTTTGATTTTAATTCTGCTGTAGAGTCGCAACCGGGCATAGAAAGCGCACGTCTTTTGGCCTAGGACTTGCAGAACGTTGCGCATATTAATAACTCAGTACCAAAGACGAACAATAAGACGCTGAAAAACGTATTTTTTCGTTTGGTCCTTTTGAAGTTTAAGGGAATCCAATTATTGAAGGCCTCCCTAACGGGGGGCCTTTTTTTGTTTCTGGTCTCCCTACTAGTAGCGGCCGCTGCAGTCCGGCAAAAAAGGGCAAGGTGTCACCACCCTGCCCTTTTTCTTTAAAACCGAAAAGATTACTTCGCGTTATGCAGGCTTCCTCGCTCACTGACTCGCTGCGCTCGGTCGTTCGGCTGCGGCGAGCGAGAATAGCTCACTCAAAGGCGGTAATTTACCAATGCTTAATCAGTGAGGCACCTATCTCAGCAATCTGTCTATTTCGTTCATCCATAGTTGCCTGACTCCCCGTCGTGTAGATAACTACGATACGGGAGGGCTTGCTCCCATCTCGCACCGGTGTGTACAATGATCTACCGCGAGACCCACGCTCACCGGCTCCAGATTTATCAGCAATAAACCAGCCAGCCGGGAAGGGCCGAGCGCAGAAGTGGTACTGCAACTTTATCCACCTCCATCCATCTATTAATTGTTGCCGGGAAGCTACAGTAAGTAGTTCGCCAGTTAATAGTTTGCGCAACGTTGTTGCCATTGCTACAGGCATCGTGGTGTCACGCTCGTCGTTTGGTATGGCTTCATTCAGCTCCGGTTCCCAACAAATCCAGGCGAGTTACATGATCCCCCATGTTGTGCAAAAAGACGGTTAGCTCCTTCGGTCCTCCGATCGTTGTCAGAAGTAAGTTGGCCGCAGTGTTATCACTCATGGTTATGGCAGCACTGCATAATTCTCTTCTCATGTCATCCGTTGAGGTAGCTTTCTGTGACTGGTGAGTACTCAACCAAGTCATTCTGGAGTGGTCTATACGGCGTCTGGCGAGTGCTCTTGCCCGGCGTCAATACGGGATAATACCGCGCCACATAGCAGAACTTTAAAAGTGCTCATCATTGGAAAACGTTCTTCGGGGCGAAAACTCTAGAGGATCTTACCGCTGTTGAGATCCAGTTCGATGTAACCCACTCGTGCACCCAACTGATCTTCAGCATCTTTTACTTTCACCAGCGTTTCTGGGTGAGCAAAAACAGGAAGGCAAAATGCCGCAAAAAAGGGAATAAGGGCGACACGGAAATGTTGAATACTCATACTCTTCCTTTTTCAATATTATTGAAGCATTTATCAGGGTTATTGTCTCATATGAGCGGATACATATTTGAATGTATTTAGATCACACATATTCCCCGACAACGCAGACCGTTCCGTGGCAAAGCAAAAGTTCAAAATCACCAACTGGTCCACCTACAACAAAGCTCATCAACGTAGCTGCCTGGCTTCTTCTGGCTGGATGATGGGGCGATTCAGGCCTGGTATGAGTCAGCAACACCTTCTTCACGAGGCAGACCTCAGCGCTAGCGGAGTGTATACTGGCTTACTATGTTGGCACTGATGAGGGTGTCAGTGAAGTGCTTCATGTGGCAGGAGAAAAAAGGCTGCACCGGTGCGTCAGCAGAATATGTGATACCAGGATCTGCCTTCCTCGCTGGCTTGACTGGCTGCGCTGGGTCGTTCGACTGCGGCAAGCGGAAATGGCTTACGAACGGCACATCCTGGAACTGCCAGGAAGATACTTAACAGGGAAGTGAGAGGGCCGCAGCAAAGCCGTTTTTCCATCGGCTCCGCCCCCCTCGACAAGCGTCACGAAATCTGACGCTCAAATCAGTGGTGGCGAAACCCGACAGGACTATAAAGATACCAGGCGTTTCCCCTGGCGGCTCCCTCGTGCGCTCTCCTGTTCCTGCCTTTCGGTTTACCGGTGTCATTCCGCTGTTATGGCCGCGTTTGTCTCATTCCACGCCTGACACTCAGTTTCCGGGTAGGCAGTTCGCTCCAAGCTGGACTGTATGCACGAACCCCCCCGTTGGGGTCCGACCGCTGCCTTTATCCGGTAACTATCGTCTTCGTCCAACCCGGAAAGACATGCAAAAGCACCACTGGCAGCAGCCACTGGTAATTGATTTAGAGGAGTTAGTCTAAGTCATGCGCCGGTTAAGGCTAAACTCGAAAGGACAAGTTTTGGTGACTGCGCTCCTCCAAGCCAGTTACCTCGGGTTCAAAGAGTTGGTAGCTCAGAGAACCTTCGAAAAACCGCCCTGCAAGGCGGTTTTCATTTCGAGCAAGAGATTACGCGCAGACCAAAACAATCTCAAGAAGATCATCTTATTAAGGGGTCTGACGCTCAGTGGAACGAAAACTCACGTTAAGGGATTTTGGTCATGAGATTATG
+
DDF;;;<81(((@>?GJGGIDB.-.>=@<=EHJJJJFFFFJECDFGFIHFFGEHJBA778:DJFDEECFGHGHJJIGJHJJJJGJGJEFFGB'''(?JHFJGFBBBC>;;:AE222+5++*)-.01/---4*44/...)),-))**-+++*%%%$)((((1233779999:9999;5555>-+/*+''())./@===;988>G@?;::...02/+(('',,....66-'11120/1@BFJHEGIJGGDGHHJHJI??>????@;;;53225,-,,,*&(''(&(><;<ABEIGFJJGJIJGJJJHJGJJHEJJGD<JCJJGJJJJFJFJJJFEGIHECCEC???//++*+00112:38889:8;;;=****/-)*..2&&$#$$$$$%%(*2:=?@BJGJJHFJIDE?CFBBDFFHDCBCJEJJIJ?<JFDFHC@@?<;0///:+++/3431..07;;<6553..,,678;5<?11121../0---2-'''+(333588?7../+))&%$%((+,-%%&*(&&')7:<?BBFDEFJBC@@CJ>JGGFJIJGGJFIHIJJHJE88757DBAAA@?EDDFFD@A=6667BCEEJGJJCDJFHJHGCCCCD???:;:000-,,59?BCEH@??>>?=87431*3>;>1112>EB<778E@::::>???CJFBB<<6633344)'',+''%%%%%%&&&%)+.97576(''(*''&%%&'03479:9:=DABBDJJIJFGGJJFGDFEIFDGGDC<:2,+*)*()('((('&&&&&'..---6A@DIJJICFCDHGGGJJGJJ>><<??DC@CE;;86:;99B889:422,((('-+*1+0./.,+*++,+)&&'%%%%,,,+'&$$&%%&&'%&'')&'')))((+-794499:=>=(((+&&&&2413-..-,-.47:ADFDDEJE>>>@B@:;@?=@@<998AG@@@AIFIC9889FHIEIGEC@/.('(**))('(-38/.+)-*$$$$%&57@CCC;=BFCDGEDCCCHHJF?@@J?>=70***,*+++EDEEJIJIIFGFHGJJHJIJIJGGJJEJFFGJJJJHI><<2111668)(()9000/)))),113234BBCGDIJIHJDFCFGJA'&&%&&'%%%')(((&&'+*,35:;99=>IFEEE>>>?JFFA@A?AE;:779=D=;;=D:888FFCDD<=<<667GJGHAAAAEHJIFGADJFIIJJHJJJJJIJGHFFFGJEDA>=<;?CC:9+++%&&&%%%+,0GJJJHHHJHJGEEFEGIHJJJJJDBDFDDCEEJJJIFEJGJJJJJIJJJGJEJGJHJIG55-,*<=EBA?=AH?=<ACJJA?>6.*002A>@;//79:H0../;;>@E(''(JHHJIHJJJGF>>??GJHJJJJJJJJHJJJJEJGIJJJJIJJJCCFA@@??G@?ADHJJJGEHJEJHGJDAEJIJHHIGEEHHE=</898EG@999BDCDJD=667HEJIJFGG7667JGJJEHJJC===<JEDJJFJJHJJJJB;<BJJJGCBDA;771,*('&&&%%#$%&''),.--,/09>BIJJHIHECDDG@GHGJJJJJJJHIJJGDDDFJFB@@AJ???AC9999@@@>=)))),,,233366B6643456.//--&%%$##$$$$$$$%&&'()()*-0-,++.::11'''(8<=B??A6666;;<::99==?@@?A?432.)'(+&&%((6621'&&'104467***+..11123:@DCJHJEIGJIJJIJHBDFFFJJJGIFHJIJJJGJFJHGFGIJJJJJHD>;;<JJJFHJJJIEFFJJIIJJJJIGFJHHJJFHJJJIHJFJJJJECCD99B;EEDEHABC:::84'%%%*&.-.3=B999:IEJJJIIHFJJJJIIGF;70,3?=,+)+8;<=@@>@@----E85HGGHIJHFJFJJJJJJJJJ<;:8;>=<<@GGHJIJJJJGJJJJJJJJJJJJJJJJJJJJJIFJJGJ>=>>@AABEIFJFEFFIJGJJJJIJJGICDDDJFGHJFJIJJJJJJJGJJJIHJJHJHGJJIJJDCDEDCDC<>8=<BA====???@AFEBCFFEBEBDDCB22229111343220((()13732100((%%'':GGJBEDCJJJGE9888AJJIJA@@56676;<ECFACBCEJ///166376+;=<=<>==<<?>92226'''((/BCHJA@J?=@?A>>0A@??AB++++IFJHJJJGJJFF?GFEGJJG====IJFFIJHA@?ACECB??DJJFDEEFEJFJFJJIHJJJHGGGGJJJJJJHGHJJGJJJHHFHJJDDCDHHJIIEAA=9942*05<?@@@:><==DFHJCA?>>6-...AAGCCDFE////61)'(>?<;<=HBC0005;'&$#%&&%*))*)',-..,-/1122<;?A@@EA4)(((3447:=D>>>FDIHHIFHJJA@A6634684****/++6;))))5.346;;;<A@@B><<;,++*+*.'''(((-))))24@JGJEIFJJJJJGJJFF<;9:;CEDDB>:;A:;9899=<=>GDDFIHDCCBCJHFJHHIFB@@AJBJGDFEJJJJJJJJJFJIJJFFJJFCEBADB@<@BGAFA>60,?CJJIEGEEIJIJGJEGIIJEDFGHHJEEGFJGFGIDEIJJJBAB@BBABBBJIFFGJCGGHHJGDIJGJHHEGJID>==852,)(*-.30089689:@FDFJFJIGCBCDJFIJJJJJHJJIJJGHGJIGEHCCDDC?5455***,:;;<=;<=GHJEFFDGEIGJFJFJJFIJIJJI@@EJHJJJJIFGEFIFJJJIDCDCFFEEGEG><:<2-,,)+,'4/.)((((((***0.0.//021-,$$'-0296789@>DD?21120/..24EIHCIFHEDFGIEFJ:::2111655888986363'>:7752&%%',-++,.74112*(&&('%%%&+*)&%$$&&10))(('&%$%%'(109666575354461/)'&'()277B?>>?JJFIHHJJJIJJJJJGIHA<=DJFFGJJJJJJ@@@@<<88*))*6521..019:B>==AB;;@ADJFGJHHJGJFJJFEADEJA?;8/.//-.-..,//+++,,.'239HDCDEDJGGHJJHEDCCA@@??99:;<<>D7C:))*?@;989:<EDB@AC86447?=?B>??>JEDEFJJJFAACFIJJJJJJJJJJHHIJC=:98;GJIHJIHHJJFJA@?>@88,,,.**++1&&%'463../??--+('''&%$$%'1-014::BGJJJJJHJJJJGGHHHJJHGD754+''&))*)))''%$&&&&'&'%'%$##$$%%'+((,*,@AAIJGEHEHGFJFIJJIFJFJJJIGFGJJJJF??A?>>>;;;@AJJJDCABD<;<<HHFEHJJJJGBBC9==+98:JF?><>>51*)'&%&(-****()229:=BA=;889@B?GBCC=<==J@ACEFDED:99:JJIFEGGJI877774/078BJBAAJJ3223;:::IDJGJJHDED??FH====GJHJJHJJEHJJFGHEGJJBHIFJ878JJIIFEIJJJJDJJJDDCCJABEEJFGJJAAA@JFJGIJJGHHGJFCEHJIJEJJJHJHBBDCDDFJEDJHGDCDDBCDD@@=00*($%''(&'('*+/0/068021213DHCE111,(((0143+*)***+(,<;<@ABEFEJ=87778BB22...0/:899:211,,*,++-1;;<<<6456?CGJ8888BB;9&&&'*(''''+1/)(&%'&&&'%$$%****,'',*.**7;>?GDEFEDFEJGJFFEAA>ECEDDJEDA22257//0GJJJJJFHHJGBIJEDCEDJIJJBB@=;::FGGIJJJIJJFIJF??>>ADIIFABBAJJJFIIJFHIJHHEHGHJJG7666>IJJHDEECCFJEG====B=7-),?@FFGJGJJJ@>BBEJFGB@AAEG??2/,,,))((-*+)(--'&#%$###$&()))+-(%%%&%%22)))))(''.('''.***+//./34@<=11110../6.,,,064:6555))(&'$$$&&$%))$$$%++-00>JFEHA??6>CEEGEJIJJHJJJFFJADAA+*)+856666878?BAA5:+)()+)'%%*75<AA*(((.0/0))))++,,59:JHIJHFJHJJFJGJJJJJJJJHJIJJJEG>=>>EBABAAB3-./**((''*.234332173300?1112789:?BDEJJIJJFEGGGJH=EFBBJIJHJEEJJJJJJGEGGJB===EGDJEFGHEEFJJGFHEGIF>@=<<<>@BHCJJIJGJEGHGJFHD>8.+:67>AJGJJJJJJIJJJJJJFGJEHGJGDEC87653444887;=<<>===('&&%%&'''(&%%$',,..)11111@FJJIABCADABB/+++.)))/9=?AFEHGECECIIFFJGD222244010)))((*,/1125@AEEGDCGDJHEFIHGJJJA@A<;767=@@@CBBAB@@BFFIDGJF65530'&&'3BBDJHHFEJJJJG<?>>>7666ABBDJC=>HEHEFIC=>=?966308301235457+**%%%&'*44/./-101&'24CJA11,---)..+()))((&&''&&&&*(&%%'>@BDA@@??@6645-)*((-/493''((74,'')-')&&**)()$&&&1:EHIGFJGGJGCB?@;;ECC>>989=E@<;;=B@A=?AAAEDD<;:<;899443302/-'
@Glass_F3P_2_D3_6_14_12
GCAGCACTGCATAATTCTCTTACTGTCATGCCATCCGTAAGATGCTTTTCTGTGACTGGTGAGTACTCAACCAAGTCATTCTGAGAATAGTGTATGCGGCGACCGAGTTGCTCCCCGGCGTCAATACGGGATAATACCGCGCCACATAGCAGAACTTTAAAAGTGCTCATCATTGGAAAACGTTCTTCGGGGCGAAAACTATAAAGGATACTCTGCCGCTGTTGAGATCCAGTCGAATGTAACCCACTCGTGCACCCAACTGATCTTCAGCATCTTTTACTTTCACCAGCGTTTCTGGGTAAGCAAAAACAGGAAGGCAAAATGCCGCAAAAAAGGGAATAAGGGCGACACGGAAATGTTGAATACTCATACTCTTCCTTTTTCAATATTATTGAAGCATTTATCAGGGTTATTGTCTCATGAGCGGATACATATTTGAATGTATTTAGATCACGCATCTTCCCGACAACGCAGACCGTTCCGTGGCAAAGCAAAAGTTCAAAATCACCAACTGGTCCACCTACAACAAAGCTCTCATCAACCGTGGCTTCCTCACTTTCTGGCTGGATGATGGGGCGATTAAGGCCTGGTATGAGTCAGCAACACCTTCTTCACGAGGCAGACCTCAGCGCTAGCGGAGTGTATACTGGCTTACTATGTTGGCACTGATGAGGGTGTCAGTGAAGTGCTTCATGTGGCGGGAAAGCCTAGGGTGCGTCAGCAGAATATGTGATACAGGATATATTCCGCTTCCTCGCTCACTGACTCGCTACGCTGGTCGTTCGACTGCGGCGAGCGGAAATGGCTTACGAACGGGGCGGAGATTTCCTGGAAGATCCCGACGAGGAAGATACTTAACAGGGAAGTGAGAGGGCCGCGGCAAAGCCGTTTTTCCCAAGATAGGCTCCGCCCCCTGACAAGCATCACGAAATCTGACGCTCAAATCAGTGGTGGCGAAACCCAACAGGACTATAAAGATACAGGCGTTTCCCCTGGCGGCTCCCTCGTGCGCTCTCCTGTTCCTGCCTTTCGGTTTACCGGTGTCATTCCGCTGTTATGGCCGCGTTTGTCTCATTCCACGCCTGACACTCAGTTCCGGGTAGGCAGTTCGCTCCAAGCTGGACTGTATGCACGAACCCCCCGTTCAGTCCGACCGCTGCGCCTTATCCGGTAACTATCGTCTTCAGTCCAACCCGGAAAGACATGCAAAAGCACCACTGGCAGCAGCCACTGGTAATTGATTTAGAGGAGTTAGTCTTGAAGTCATGCGCCGGTTAAGGCTAAACTGAAAGGACAAGTTTTGGTGACTGCGCTCCTCCAAGCCAGTTACCTCGGTTCAAAGAGTTGGTAGCTCAGAGAAGCCTCGAAAAACCGCCCTGCAAGGCGGTTTTTTCGTTTTGAGCAAGAGATTACGCGCAAGCAAAACAATCTCAAGAAATCATCTTGTTCAAGGGGTCTGACGCTCAGTGGAACGAAAACTCACGTTAAGGGATTTTGGTCATGAGGTATTCAAAAAGGATCTTCACCTAGATCCTTTTAAATTAAAAATGAAGTTTTAAATCAATCTAAAGTATATATGAGTAAACTTGGTCTGACAGTTACCAATGCTTAATCAGTGAGGCACCTATCTCAGCAATCTGTCTATTTCGTTCATCCATAGTTGCCTGACTCCCCGTCGTGTAGATAACTACGATACGGGAGGGCTTACCATCTGGCCCCAGTGCTGCAATGATACCGCGAGACCCACGCTCACCGGCTCCAGATTTATCAGCAATAAACCAGCCAGCCGGAAGGGCCGAGCGCAGAAGTGGTCCTGCAACTTTATCCGCCTCCATCCAGTCTATTCGCTGGTGCCACCTGACGTCTAAGAAACCATTATTATCATGACATTAACCTATAAAAATAGGCGTATCACGAGGCAGAATTTCAGATAAAAAAAATCCTTAGCTCTCGCTAAGGATGATTTCTGGAATTCGCGGCCGCTTCTAGAGTTGACAGCTAGCTCAGTCCTAGGGACTATGCTAGCTACTGGTTCGATCAAGCTATGAAGGACGCAAAGAGGGAACTAAACACTTTACTAGAGGAGAAATACTAGATGGGTCAAAGTAGCGATGAAGCCAACGCTCCCGTTGCAGGGCAGTTTGCGCTTCCCCTGAGTGCCACCTTTGGCTTAGAGGGGATCGCGTACGCAAGAAATCTGGTGCCGCTTGGCAGGGTCAAGTCGTCGGTTGGTATTGCACAAAACTCACTCCTGAAGGCTATGCGGTCGAGTACAAGAAATCCCACCCAGGCTCAGTGCAAATTTATCCTGTGGCTGCACTTGAACGTGTGGCCTAATAACTCGGTACCAAATTCCAGAAAAGAGGCCTCCCGAAAGGGGGGCCTTTTTTCGTTTTCGGTCCGCATCCACCTGTGCGGACCTCGGTACCAAATTCCAGAAAAGAGACGCTTTCAGACGTCTTCATTTTGCGTATCGAGTGGCGCGCTTAGTTCCTCGTTTTATTATCATCTGGAAGAAGAAGAAACGAGAAACTAAATACCGTCACACAGGACTACTAGATGATGCAAACCGTTTTAGCGAAAATCAGCGCAAGCAAGGCGATTTGGTGAGAGCCCGCAAACAGCAGCAACCGCTGGCCAGTTTTCAGAATGAGGTTCAGCCGAGCACGCGACATTTTTATGATGCGCTACAGGGTGCGCGCACGGCGTTTATTCTGGAGTGCAAGAAGAAAGCGTCGCCGTCAAAAGGCGTGATCCGTGATGATTTCAATCCAGCACGCATTGCCGCCATTTATAAACGTTACGCTTCGGCAATTTCGGTGCTGACTGATGAGAAATATTTTCAGGGGAGCTTTAATTTCCTCCCCATCGTCAGCCAAATCGCCCCGCAGCCGATTTTATGTAAAGACTTCATTATCGACCCTTACCAGATCTATCTGGCGCGCTATTACCAGGCCGATGCCTGCTTATTAATGCTTTCAGTACTGGATGACAACCAATATCGCCAGCTTGCCGCGTCGCTCACAGTCTGGAGATGGGGGTGCTGACCGAAGTCAGTAATGAAGAGGAACAGGAGCGCGCCATTGGCATTGGGAGCAAAGGTCGTTGGCATCAACAACCGCGATCTGCGTGATTTGTCGATTGATCTCAACCGTACCCGCGAGCTTGCGCCGAAACTGGGGCACAACGTGACGGTAATCAGCGAATCCGGCATCAATACTTACGCTCAGGTGCGCAGAGTTAAGCCACTTCGCTAACGGTTTTCTGATTGGTTCGGCGTTGATGGCCCATGACGATTTGCACGCCGCCGTGCGCCGGGTGTTGCTGGGTGAGAATAAAGTATGTGGCCTGACGCGTGGGCAAGATGCTAAAGCAGCTTATGACGCGGGCGCGATTTACGGTGGGTTGATTTTTGTTGCGACATCACCGCGTTGCGTCAACGTTGAACAGGCGCAGGAAGTGATAGACGCTCGGCACCGTTGCAGTATGTTGGCGTGTTCCGCAATCACGATATTGCCGATGTGGTGGACAAAGCTAAGGTGTTATCGCTGGCGGCAGTGCAACTGCATGGTAATGAAGAACAGCTGTATATCGATACGCTGCGTGAAGCTCTGCCAGCACATGTTGCCATCTGGAAAGCATTAAGCGTCGGTGAAACCCTGCCCGCCCGCGAGTTTCAGCACGTTGATAAATATGTTTTAGACAACTGGCCAGGGTGGAAGCGGGCAACGTTTTGACTGGTCACTATTAAATGGTCAATCGCTTGGCAACGTTCTGCTGGCGGGGGGCTTAGGCGCAGATAACTGCGTGGAAGCGGCACAAACCGGCTGCGCCGGACTTGATTTTAATTCTGCTGTAGAGTCGCAACCGGGCATCAAAGACGCACGTCTTTTGGCCTCGGTTTTCCAGACGCTGCGCGCATATTAATAACTCGGTACCAAAGACGAACAATAAGACGCTGAAAAGCGTCTTTTTTGGTTTTTGGTCCTTTGAAGTTTAGGGGATAGTCCAATTATTGAAGGCCTCCCTAACGGGGGGACCTTTTTGTTTCTGGTCTCCCTACTAGTAGCGGCCGCTGCAGTCCGGCAAAAAAGGGCAAGGTGTCACCACCCTGCCCCTTTTCTTAAAACGAAAAGATTACTTCGCGTTATGCAGGCTTCCTCGCTCACTGACTCGCTGCGCTCGGTCGTTCGGCTGCGGCGAGCAGATAGCTCACTCAAAGGCGGTAATTTACCAATGCTTAATCAGTGAGGCACCTATCTCAGCAATCTGTCTATTTCGTTCATCCATAGTTGCCTGACTCCCCGTCGTGTAGATCACTACGATACGGGAGGGCTTACCATCTGGCCCCAGTGCTGCAATGATACCGCGAGACCCACGCTCACCGGCTCCAGATTTATCAGCAATAAACCAGCCAGCCGGAAGGGCCGAGCGCAGAAGTGGTCCTGCAACTTTATCCGCCTCCATCCAGTCTATTAATTGTTGCCCGGGAAGCTAGAGTAAGTAGTTCGCCAGTTAATAGTTTGCAACGTTGTTGCCATTGCTACAGGCATCGTGGTGTCACGCTCGTCGTTTGGTATGGCTTCATTCAGCTCCGGTTCCCAACGATCAAGGCAAGTTACATGATCCCCCATGTTGTGCAAAAAAGCGGTTAACTCCTTCGGTCCTCCGATCGTTGTCAGAAGTAAGTTGGCCGCAGTGTTATCATC
+
2)&&&())).,,.351..//?<DEGEHIJJI::889JJGHJJJFCBAJFJFEJFJJJJJHECECFJJJDECDEGHJHHIGDFFJGJHJHJJJJJJJJIJJDGFC*))*8222+)).1:=AA@8899DBJB>DGJEECDEJJGJJJJJFFJJJJJJJJJJJJJJJJJHGEDIJJJJJFJJJIHGFJJH7333AB>==JE65--)('&''*'%%$%%$$$&(*,*''//0;7545-+,,+04///010550004>2130-22:BBIDD:49CECE>=<50)''(40001155478412.013('''.//000-.;89<=????FB99545667FA==3-13))$$$)53111;77DGJJGJJIHHJGJJHJJJJHJHJIFBHGHJGIJFJIJFJJJJJJHJJJJJJJGIHJJIJJJGJGJFEJHJJJHJJHJCBCDHEF@HEEJJJFF>83333CCBDIEIJHFIG=DFJJJIGG>===?GGJJIGHJJJJJGJIJGJJJFEIGJJJGJJJJJGJFJJJJFHJJFJJHJGJEJGGIJDIJJHJHJJFCCBC-+9+=>JFJJJHJJJJJJJJJJJEGJJF.,,-&%$&+4;<=?53.../0/09=?@CECBB;?D>JCCBCDGIJJHJFFGHJIJHHIFJHGGIDJJF?3333ABJJFJFEGFGGFHIGJHFJ@<;<04--.---ABDIDJBABAJJJJB>;,,,/-,')'&$##&%3223868=4335:22=;;;<;;;:@EBEDCBC<A<<?AHJJEHIGJJJJIJEJHFEJGJJEJ('(8:668@???A@<;9765544BGJJJHHGDBFADCBFIFJHFDD<999:433330/*(('))&%%$$$+(:;=986666EDHJJJJJHGHDEEABFADB@AAJDFDEGJA@>3111:.*,,-)(8=@JDB<C:EDHGJJHIIJEDFDJGFGJGJ;:9:@;;;:>=@DDCCCFFEGJFBCBJJD?,,,-BAAFJEEGECEA865''6=9;6620,('&).@CBCEFBD6666EFECCGBFDFFF=CGFJEHJJGJJGGDAADABCFJIJJIHJHGJGFEACDHJJJHJFJJHGJFGFJEEFEHHJHJA@?6666BDD@>@?HJFGFIJJIHFEHJJEG>AEDJD<<;;6<4323//..3399;BD>@@22229@BABAIGJJJIHEFH:BBB==;6556441.//13.,++2<@JGIFDFAJIJECDGJDI==CEJIFHFFJHJGJIJ44479:ACJJEHJJGJGJGA:9JIHJJJJFFCAAAEGGJHJFFDJJFCGGEHJJJJEJFHHGGFJJIJIJDDHFIJJJJJJJFJJGJHJJJGFHCDIJJJJGFJJJA0///?5223=CEDIDJFCCAB<1.-,-/+)*,.0<?CJJJJACABCJJEDJGJCA=<434?2+++.A))*0CDGFB@<96:77651&%&$$+-4)(&(&$%&'('&&(''').&&%&+,.39CB:::;C;955::<DAAD@1.-3>,+++9==FBFEJEDJF=;645++*'))('&&*'(67IGCB>?BA>00///*'&&&-/4899AD>IFJJJJJCHJJCDBEBDHJ=:::@JIJGJHFJFHJICBCEDHIIJJ999:FJJGFDBCFGIGGFJHHIGFD:999BJGJJJJDF<<99+*+5*))*666779;AD77783332435>>?FDIEAHHIJBCGDDDEFHGJJJFFGJJJJGIIJIFHJGJJJIFHFIDEDG((((8>?<(((''%$%$$%&')(++)0027BCEFED?>?>GFJJJJGJJJJBAAABG----DIECFCEEECGDEDCE@A?AEDEBG432112'(**<?AIHEFJHFFEDHJHCA:8....:9298:>>;20-,.))'&%%&())''()00.&%%&()06;CCHDGFGJJFIDHGJJIJJJIJJGJFJHIIEJJEBBEEGJJGEJCBEDJJJIIEJI7556;35A=JJJJJIFDD;88721129:>>@?=?****10336BEEC;22/.//100.()*/39AJDEGJJJGDIEJHBAACIA77?DIHJJJFIHE???9))&&((+&%')+++4768ACIGIIJ@?@?EDABFFDHDICBBB0007F6552&'&(*,58;=@@?>@CEJJJGHJIGGHFHJJGF@B@CC:89;333**5*=BBJHJHGJ322286+,/53..::;877@BGH>@=?B@('''0.+))+/>>>CBA@@B@CCFGEJGFCFEGGJGJGHJJIEFJJJJGJGJIIHFIJ==?>HJHEEHGGJGHCBEFFF?>??>@@><=CJIFIHJDCC:/,,./*)&&&&&&+,CD=>?@HJJHGJJJJJJFGJJJGJJHFJFJGJJJIJAAABJJJJJGJJIFJEHBABEGDCA@EJEJGJFHBD@>;4,=@CHBEEDGJ<:97>=@ACFHF?<97:DGHFD889<F3-+,,,,0++++14315=?JHEGJHJA==>@IJEIGEJCA@ACCFJHJHIIEJIIJ80--01288;85466A;0&&&'*'((+/:89:;=A?:66FCEJ-,,,40&&%%'('&&()0>BGD@82499@@465558658.,,.1,'&&(2A@BFFJIJIIJIJJGJJJFJJJJJJJJHJJGGCB5++.,+(&%$$&%$%&'&&'*466640-,''&''()''&'),4559:CBDFJHCGHABJHCHGCJD0/,+@==ACBJHIJIGJFDEHIFCFEJIJJJIJJJIFHJFJIGJA?77::CB@?><@GJAAEHJJJJGEFFJIJFJDC0-++,+-362222=?BCHJHDJHIJHFHJ@?@@GBEDGJHJDC@8///-../5:???BFFHJGGIGCDHFJB3335,++)2000//.0=EDDEIJJIJJJFIJJJIJJJJGGEIHJHFDE=:9;@FFAAA@F;99:DCBA9:<@@JGJHJHJHJJJHJGJJIIJJGGGJHFJJCEIJFJJJJEIF;<;:::GCJG5555>?;-,,-00230**AABJJFECDFGJIGJ99=;795459=A@;872,--..DEHIJJIFGHEJGHFEDFFF****--.-/.-2,))./+)))'*''2455=<<0000<=A?DEEAEFFJGIJJJIJD888JGJHJGFJJBF>=4--.8>FGCA@>?>@DJGJJJJJGGJJJJHJJ<<<=HJA@A?::;?C;:::=@A@CC)''(JJJFIDDBCGJID@@@B?EJJFHHJJHJIGJHJEG999:HHFJJJJEJHJJHJJJJJJJHJJHJJJFDHFDJEGHFJ77779HJJIGJJJGJJJIJGGJHFDEHJJJIDA)(((>>?ACHHJJGJGHJGGJGGJJJGJJHIHJJ<9;10017HJIJIJIIJGJGHJJJJJJIJJFJGIGFBD<99:CJIDBCGJJIJHJJCEEJJIFJJJJIJJJJIFJEJFJJJJHCF<<****30--+++,23?HJFCDFJJJJJJIJHEIJJJEGEC259888JJJGIGJJJJJJJJIJJJGJJIJIGJIJIJJJJHEJFHIGGJJJJHJIIIJJ?>CCJEA8430.,+++////8@@A@CGDGGFDHFGHJJJHHEJGE=B5G>>>?DJGDCIFJJJJ??>>JJJIGJJJEIDJJJJHJJJJJHJJJJHJGJGJJH7777.++,---<===J@@B=AC@CDFJHJJJJGJGJJFIJJJJJJE@ACCDJEFFDCCJFHHJJJGJHIGBEGIJJJJJGJJJJBCDCJEG@=/-,,57699:BH;<8>:<8?@B@?;:::6<==<<;<A>@@:99:9988<<>81133111124>@BB@=B@;>D?==@?AA>;::<?---.88:876655559ACBCDB7777IGEIGHJIGJEDFFGHGHJGJJJJJJJJJJJIJJJJHJFJFJJJGJJHIHJGJJJJGJJIFIJECDCHIJGF><JJJJJJHJHGJGIJJJJJJGJJHGJGJF==@CEDJFFCGGJJGJJE@@@JIDF<;;;J33373C@DBBJFDE??E??DC:556=>BEBA@>?JGCAA/-,+*+/067@D@@AHJJJJIIFJGJJJJIJGJJIJGHFGFFDC)))*4173*)*/+++(,9:ABCEJJJJJJIDGE;433632104461-,,*+450068:;D=71))...2::?CBCEABDEJJJIJJIJCBB?EEHJJJHHFEIHIJHJGJJHFIJJJIHHFDCCCDFFIJHJ====JJHAA756CG><7*/0;6//44CCB;978BCCBJDGGACGEEDJJHJJIH@AAAGJEJJEJGJFHHIFDGGBFEEJEDJGCBBEIG@>71...('&&&'+,27=EJJJJJJFJJJIIJJJHJHEJFJJJIIJJCABCEJEJJ@A?@553200::----:997555BB3334;==ACBD@@@@JJHJIJJJIJJFBA@?@AJ6543/../57<<=>7//HHIFGCEIJGFA@<<99;BEHFFEFJGJEJGGIJHJGJJJJHFJFJJJIGFJDJHFFGJDDH6JJJHGFJGGJJGJJDJFED;;:6566:;JDHDJJFJB@@A::75243567EFIJJIJJHJJJJFJICBCEJJDDGDGC@;;54445;;7663332*;;BJJJECBBEJGGJHGEEGHAB633453770///4.,,112>ABJHFGE?>?;?GJF9889JJJJJHJJHJJGEFFJGEJDDEBJJJFJEEFJJJHFJFD987844073,++1799.-./=>?GE'''(5('%%##&&*/8<<FABBA>21116;<53(((,+)'''+.33&'BGJEDB@<;;;5553221445887/--,('''((+//12845.,*(
@Glass_F3P_2_D3_6_14_13
GCGGCAACCGAGTTGCTCTTGCCGGCGTCAATACGGGATAATACCGCGCCACATGGCGGAAAACTTTAAAAGTGCTCATCATTGGAAAACGTTCTTTGGGGCGAAAACTCTCAAGGATCTTACCGCTGTTGAGATCCAGTTCGATGTAACCCACTCGTGCACCCAACTGATCTTCAGCATCTTTTACTTTCACCAGCGTTTCTGGGTGAGCAAAAACAGGAAGGCAAAATGCCGCAAAAAAGGGAATAAGGGCGACACGGAAATGTTGAATACTCATACTCTTCCTTTTTCAATATTATTGAAGCATTTATCAGGGTTATTGTCTCATGAGCGGATACATATTTAAATGTGTTTACAGAAATCACGCATCTTCCCGACAACGCAGACCGTTCCGTGGCAAAGCAAAAGTTCAAAATCACCAACTGGTCCACCTACAACAAAGCTCATCAACCGTGGCTCCCTCACTTTCTGGCTGGATGATGGGGCGATTCAGGCCTGGTATGAGTCAGCAACACCTTCTTCACGAGGCAGACCTCAGCGCTAGCGGAGTGTATACTGGCTTACTATGTTGGCACTGATGAGGGTGTCAGTGAAGTGCTTCATGTGGCAGGAAAAAAGGCTGCACCGGTGCATTCAGCCGCAGAATATGTGATACAGGATATATTCCGCTTCCTCGCTCACTGACTCGCTACGCTCGGTCGTTCGACTGCGGCGAGCGGAAATGGCGGCACCGAACGGGGCGGAGATTTCCTGGAAGATGCCAGGAAGATACTTAACAGGGAAGTGAGAGGGCCGCGGCAAAGCCGTTTTTCCATAGGCTCCGCCCCCTGTTGACAAGCATCACGAAATCTGACGCTCAAATCAGTGGTGGCGAAACCCGACAGGACTATAAAGATCCAGGCGTTTCCCCTGGCGGCTCCCTCGTGCGCTCTCCTGTTCCTGCCTTTCGGTTTACCGGTGTCATTCCGCTGTTATGGCCGCGTTTGTCTCATTCCACGCCTGACACTCAGTTCCGGGTAGGCAGTTCGCTCCAAGCTGGACTGTATGCACGAACCCCCCGTTCAGTCCGACCGCTGCGCCTTATCCGGTAACTATCGTCTGGACCGCAACCCGGAAAGACATGCAAAAGCACCACTGGCAGCAGCCACTGGTAATTGATTTAGAGGAGTTAGTCTTGAAGTCATGCGCCGGTTAAGGCTAAACTGAAAGGACAAGTTTTGGTGACTGCGCTCCTCCAAGCCAGTTACCTCGGTTCAAAGAGTTGGTAGCTCAGAGAACCTTCGAAAAACCGCCCTGCAAGGCGGTTTTTCGTTTTCAAGCAAGAGATTACGCGCAGACCAAAACGATCTACGAAGAAGATCATCTTATTAAGGGGTCTGACGCTCAGTGGAACGAAAACTCACGTTAAGGGATTTTGGTCATGAGATTATCAAAAAGGATCTTCACCTAATCCTTTTAAATTAAAAATGAAGTTTTAAATGATACTAAAGTATATATGAGTAAACTTGGTCTGACAGTTACCAATGCTTAATCAGTGAGGCACCTATCTCAGCAATCTGTCTATTTCGTTCATCCATAGTTGCCTGACTCCCGTCGTGTAGATAACTACGATACGGGAGGGCTTACCATCTGGCCCCAGTGCTGCAATGATACCGCGAGACCCACGCTCACCGGCTCCAGATTTATCAGCAATAAACCAGCCAGCCGGAAGGGCCGAGCGCAGAAGTGGTCCTGCAACTTTATCCGCCTCCATCCAGTCTATTCCATGGTGCCACCTGACGTCTAAGAAACCATTATTATCATGACATTAACCTATAAAAATAGGCGTATCACGAGGCAGAATTTCAGATAAAAAAAATCCTTAGCTTTCGCTAAGGATGATTTCTGGAATTCGCGGCCGCTTCTAGAGTTGACAGCTAGCTCAGTCCTAGGGACTATGCTAGCTACTAGAGAACTTTCAGGATCAAGCTATGAAGGACGCAAAGAGGGAACTAAACACTTTATTAGAGAAAGAGGAGAAATACTAGATGGGTCAAAGTAGCGATGAAGCCAACGCTCCCGTTGCAGGGCAGTTTGCGCTTCCCCTGAGTGCCACCTTTGGCTTAGGGGATCGCGTACGCAAGAAATCTGGTGCCGCTTGGCAGGGTCAAGTCGTCGGTTGGTATTGCACAAACTCACTCCTGAAGGCTATGCGGTCGAGTCCGAATCCCACCCAGGCTCAGTGCAAATTTATCCTGTGGCTGCACTTGAACGTGTGGCCTAATAACTCGGTACCAAATTCCAAGAGGCCTGCAAAAGGGCTCCTTTTTCGTTTGGTCCGCATCCACCTGTGCGGACCTCGGTACCAAATTCCCAGAAAAGAGACGCTTTCGAGCGTCTTTTTTCGTTTTGGTCCATCGAGTGGCGCGCTTAGTTCCTCGTTTTCTACTCATTTGAAAGAAGAAACGAGAAACTAAATACGTCACACAGGACTACTAGATGATGCAAACCGTTTTAGCGAAAATCGTCGCAGACAAGGCGATTTGGGTAGAAGCCCGCAAACAGCAGCAACCGCTGGCCAGTTTTCGGATAAAATCCTCAGCACGCGACATTTTTATGATGCGCTACAGGGTGCGCGCACGGCGTTTATTCTGGAGTGCAAGAAAGCGTCGCCGTCAAAAGGCGTAATCCGTGATGATTTCGATCCAGCACGCATTGCCGCCATTTATAAACATTACGCTTCGGCAATTTCGGTGCTGACTGATGAGAAATATTTTAGGGGAGCTTTAATTTCCTCCCCATCGTCAGCCAAATCGCCCCGCAGCCGATTTTATGTAAAGACTTCATTATCGACCCTTACCAGATCTATCTGGCGCGCTATTACCAGGCCGATGCCTGCTTATTAATGCTTTCAGTACTGGATGACGACCAATATCGCCAGCTTGCCGCCGTCGCTCACAGTCTGGAGATGGGGGTGCTGACCGAAGTCAGTAATGAAGAGGAACAGGAGCGCGCCATTGCATTGGGAGCAAAGGTCGTTGGCATCAACAACCGCGATCTGCGTGATTTGTCGATTGATCTCAACCGTACCCGCGAGCTTGCGCCGAAACTGGGGCACAACGTGACGGTGATCAGCGAATCAGGCATCAATACTTACGCTCAGGTGCGCGAGTTAAGCCACTTCGCTAACGGTTTTCTGATTGGTTCGGCGTTGATGGCCCATGACGATTTGCACGCCGCCGTGCGCCGGGTGTTGCTGGGTGAGAATAAAGTATGTGGCCTGACGCGTGGGCAAGATGCTAAAGCAGCTTATGACGCGGGCGCGATTTACGGTGGGTTGATTTTTGTTGCGACATCACCGCGTTGCGTCAACGTTGAACAGGCGCAGGAAGTGATGGCTGCGGCACCGTTGCAGTATGTTGGCGTGTTCCGCAATCACGATATTGCCGATGTGGTGGACAAAGCTAAGGTGTTATCGCTGGCGGCAGTGCAACTGCATGGTAATGAAGAACAGCTGTATATCGATACGCTGCGTGAAGCTCTGCCAGCATGTTTGCCATCTGGAAAGCATTAAGCGTCGGTGAAACCCTGCCCGCCCGCGAGTTTCAGCACGTTGATAAATATGTTTTAGACAACGGCCAGGGTGGAAGCGGGCAACGTTTTGACTGGTCACTATTAAATGGTCAATCGCTTGGCAACGTTCTGCTGGCGGGGGGCTTAGGCGCAGATAACTGCGTGGAAGCGGCACAAACCGGCTGCGCCGGACTTGATTTTAATTCTGCTGTAGAGTCGCAACCGGGCATCAAAGACGCACGTCTTTTGGCCTCGGTTTTCCAGACGCTGCGCGCATATTAATAACTCGGTACCAAAGACGAACAATAAGACGCTGAAAAGCGTCTTTTTTCGTTTTGGTCCTTTGAAGTTTAGGGGATAGTCCAATTATTGAAGGCCTCCTTAACGGGGGGCCTTTTTTTGTTTCTGGTCTCCCTACTAGTAGCGGCCGCTGCAGTCCGGCGAAAAAAGGGCAAGGTGTCACCACCCTGCCCTTTTTCTTTAAAACCGAAAAGATTACTTCGCGTTATGCAGGCTTCCTCGCTCACTGACTCGCTGCGCTCGGTCGTTCGGCTGCGGCGAGCGGTATCAGCTCACTCAAAGGCGGTAATTTACCAATGCTTAATCAGTGAGGCACCTATCTCAGCGATCTGTCTATTTCGTTCATCCATACGTCCCCTGACTCCCCGTCGTGTAGATGACTCAGATACGGGAGGGCTTACCATCTGGCCCCAGTGCTGCAATGATACCGCGAGACCCACGCTCACCGGCTCCAGATTTATCAGCAATAAACCAGCCAGCCGGAAGGGCCGAGCGCAGAAGCCGTATGCAACTTTATCCCGCCTCCATCCAGTCTATTAATTGTTGCCGGGAAGCTCTCGTAAGTAGTTCGCCAGTTAATAGTTTGCGCAACGTTGTTGCCATTGCTACAGGCATCGTGGTGTCACGCTCGTCGTTTTGGTATGGCTTCATTCAGCTCCGGTTCCCAACGATCAAGGCGAGTTACATGATCCCCCATGTTGTGCAAAAAAGCGGTTAGCTCCTTCGGTCCTCCGATCGTTGTCAGAAGTAAGTTGGCCGCAGTGTTATCACTCATGGTTATGGCAGCACTGCATAATTCTCTTACTGTCATGCCATCCGTAAGATGCTTTTCTGTGACTGGTGAGTACTCAACCAAGTCATTCTGAA
+
&&(+*)''((''(+6=>;98)(1,,**++)**.///<BFGJEFJJBJGFF64443340---(&'&')(-6JA?>@ECBCCFJGJJJJJJJJGF8887:;:DJBDDIJFA+*))30.878897BGIJIJDEB?=;<=A>???764545:<?CG:::///1>99>*))*8>>>CG>88=>DHDGHFJHEFJIJEJJCJFJEA>;:789:++++211?E>7776>@CHGIHHJ@@@@JA??JJJIHHJJIHCBHJJHJJFFCEJIJJHHJ9999JHIJGGIIJIJHJDCBDIGDJJJIHHEIEFFHFJEJGCBCCCHJJIIJJGJGBABBFJJGEJJJIJJJJCAC,''(0-/()*+)-*()*64444+++,101/63-??EGHJJJHIJJGJJJHEIFJJFHJHCJFJJB;:4334GHGJJJFJIHJJJJDGJHJB?)))*864*))/?ABGFFCE<;;;><65;<FJJJHJJJHGJJIJIJH?EEHJ=;:;9477-BFBCCBB:8883222??@BFDHJ?A@<<JFEHGJJJGFBB?>EHIFGJJJIGGJHGHJJ=7667;>C,,,****;9BHCAAAFI@;99<A@>1((()389@EJFBB>?EH7774:4435>CECFEJEDEFFBB@0*&&&((),.-..>=@;;=<=@@AJD<<>?JIJEEEBG8>644A7DGJJGJJIIJJJG?@ABGJIHHJIJJJGHB:99:JGHIF>=334408922.-(&$#$$&&/0<==JJEHHGGFEHABAAFJJGFEJJI>>=HJFJFGJHEADGCFEJJGJDB:<IEDHEDFCCHFIGJJFJIFJEHHDC>@BBDEJJJDD6<5:620/03<2212++++<;=>?CGF===IIJEJD@D=5448EFHJGEIJGJJH4332<<<CB;;2(&&$###%*+''--,(3<?>B@B21///032779;FCCHDFBG7JG=776>=>;GIEFHJJGHFG@@@FDDBDBEJJIJJJHJHJJIGJJJGJFJB;;<FJJIJIJJJIIJIG:::77322(?=EIEHFJHGJJJJGHJBC@JJJGJJEJJHGBBBA66''''--.=?;<:67?AJJJHJIIJJGEDGJJGEICEEHFEIIA=>4...,&%%$%%&%%,6::BJJJJJHIJJJJJJJJGJJJJJIGJGGJJIJJJIHGIJJJJJJIJFJJJHGGJJJFJGDFJJJHJJJHJGGAA@A97:7;311/+)''*,6>BFJJJHJ9877::;;=AJHECCEJJJJJJEJIGJIJJJHFCFC=831+,,++,;>BGD@DJFEID<94/00FABJJ<>@DGJJIHA@??2@BGFEGJJ@<;:=D)(((<=*)(((;=@JGFJIDHHHDD??=<=9;>=<((((2-)&%&&+++8;;=78:;:81-->AEIHFGJFJIGJB<99;H?G@AC@DJGDECBFIJCCAEGIA@:5<>>EIF@?=96778?;:<F@>;899883111./..3?@AEJEDFEJJEJJCB?<7@32360/..'((('''+6HFEEHJFJ***+@FJEIJDCDGJGJJJJGJJJHFFJEDDFHJGJJGIHJGCDEE))))1225<<.../ABB;;;<GF?>?@5@?IDGF6666JEDJIEDB00A;CCFIIHHFHJDCEF=811++0..-/--4-7;89=<CBBABEJJJ=667JGJDBCJDHB;;:;CBDEDIHJJGGEIEJJDBCCEJD@@ABFEJJ888;AAABJJJF<<<89::<;BBHEEA;HCA@=??78@AGJHJFJJJJJHJJJJJHJJEIJJJJGEICHDIJDFFDHDFJJIJJJFHCBCFJHJIDDFHHFHIIJJHIFBDEFIJHJEHJHHGGIDJJJGIJJFHJIGEJEEFEJHJIGEFHFGJJDEF7544;97<JFEJJJJGJJJEJGFJFCBCBEIFGC1111A...247BE?<=;<>?9999<?315;=9/1?HJJIFEGJJEDDHJJ<<;CJGJFEH>>=;==86500/201112;4.))(,8;??CJJJHJEJCIE;<;:?JGFIIEEJFEDJJ:::9@)%%%&--1DBD??=BHFHJJGED:9:CAACGJFIHJHHGF=<<11127?1112:;/./,1AGEJEIJEHFEIIJD@4222>87<10126@C;:9:C;,,-2;5569JGIJAA@@A?BCCFJFEJJECBCEFBA@CC=;<CJEJIGJIEEH@C@>=??HJIB=<<<AJJ>>??JCB@CBCDACEGJJJEDFJFF;=999:995557483/9658<;:<A@AEDBFECIIF@@??BCDAE?>?>8888DFIHJFJFFIEDDBCEGJJJJJJFHCJG>>;=754''++*)(*&&%%&47943/+(&&*,4)(''71&%%'%%)+127>><@?=<::4332<;;;ABCAJJJDBD3/C7?@HJJJHECGDEJJFDCCBAACHJIJD8112=<*((''&''&&%(&'''(''(.023837799<>EG92)'''*+,++0//,,6??EEADFCFA@?<.-.00)*++7<<<<<BBECBBHGFJJIJJJJGJJJJJJGJJCBFABBDIJIGJGFJCDJJJGGJJJFJJF3223BBABA??EGFIJIJJJJGJIJIJJJIJJGJJGJEAJJ.+*+-**)''%&&%%&*-.//EJHHJIJJJJFIHHJJJIJGJHEGIJJGJGDJJI888CJDHCFF<GIFFGFB=;::>?JC>=>A@A@FJEEBBEGJFJJ))))FFEJIGFEG;BC..--JJIJJEIHDJJJHJJJHJFCEFEBAAJJFJJIJFJGHJIJIJFJJJIJIJJJFJJH??>--***1..--->-,,2JIA@?<808:@A@?=,,367>FIIHGGFJJDCB=::664-..5>=7664>?>CAACDJJJEJIIJJIJJJJHFC<J:5BDC?=<:900006BJGJAACAFJIGG=FJGGIJEJFJJJJFIEJJEJJJB74A55445;<<<=@@?>73589>?DCBACBCIJJJJJJJJJJHJGJJHJJJGJGJJJJJJJIJJJJJJGG==<<@BIJIDABBAFIDIFJJJEEJFFGDCDDGEFF<;;<JJIIAACIIHJGIJGJJJJGGGGJHJJHJJ((((@GEDJGCE@@A?@AAJJJB>>>@JFJHB@CBBCBJDJFHFGJJJJJJJJ999*))55868:JIB@?@B<=<>><<<****CGDCDBC:,,,,>>>?EDECBE@GJJJGJJJJJJIJEFEJDCFJIHGJGJHIJJJJJIJGJGJJJHJHJJJJJJIIIJFEIFJFJFJIJIJHJHJEJGGJJFFEFEHJGJIJHGGEJJGJIJJJJJJJJJHJJJJJ???ACA:879:CDBB?>CC=56E>DJIJJJJJHJJIJIGEIJJJIJIJJJHJHJJIIGJJJJJJJJJJIGGGFIJJJHJIGGJJDGEHFGFGH@:78;8C<777AEC99990000EJDJJJHIJJHJHJEGA6...?J968:9511100341,-8AAAA@;:2EGHJGJHIIJIBBBCGHEGFHFJJ7888JJJEJJJFFGJJJJJJJIIJJJJJIHJHJJJJJJIJJJJHJIGHJJJJJJJJJHIFJGJEBJIEBBDHJJJJHFCDEIJHIFHDHC7767576,+(,***,47=JJJJC@@75668=?>===??>B?<;::;<;:;;@>CFGDEGHJFDC3000C@BB;::=9777><6))*67:>>GJIFGGECA@;;>;::CBHEDHGFFG9888BAJJFJJJIEJFJGJJJJJJJJGHGIHJEIJJJFJJJIJJGEJIJJJC@>@?;:<=AD9889<>@@>>>???BCJIGEFFJCIFJGCFEEFGEAC?DCJJIGIIHJJHJJHFGHEHJA;94444;;;;AA?BCEJHH@?><7,,-33,,5559;9;;<F3000:>J9757@A@GHGHHF<>>?=<;779EHFJ0000ACFEFJGD?>>HFJJHHFEFFFJGCIHFJGJA?><=>:>B6223==99:;ABBA<DGFFJJBBBHIGEFJGGJJJIGFJGJJJGJJJJHF:F9:B999GHD@<1A>=EB=;<?@?DCAA=HJEHHEEGGJJJJJJJJFJJEHJDEA@@<FF('''GJ@A?CB4446;:..))))))+9=>?=<;54?8773.01;=HCJJJJGGJIJJJJHJJJJGHGH6667?@JJJJJFJHJJJJJFGHJGHHJJJFH;84032237555AICCBCCA@A<<;<>****0..582113CDEHFHJJFJJIHFHFHJJGHJJJJGHFJJJJJJJHHJJFJF???4445<54''&%%&(++,0+++*'''())''***78;9127AAJHFFJHC@;8((()'%$%'3:99=I>2212>=<=6J6666FJIIB>>?JFJJHJGGJJJIJFJJJIJJJJIDJJJJJJFFFBGHJA=998+(GEABB===?BDHB>>=:888:58673*,(/-*+**610/02-,,,,)*+,+%&&*,---7.<==DD:9993+'&')(()>CHE;:::?8DEEJ??>0+)***=>@8888CDIGJJJIJHJEFJEIHEJGGJGGHJJJHGFJJHJJJJFF>:9:JFJGJJJJJHJHHHJG9432,,234))*4799?A@>6568;<BDJJIDBC:;;///(%%0/./2<=;;;@BFEHEGJFEBJJHJJFJJJFFCGJJJJJGCGFGJCBCCA;<)9:?DCDCB-,,,;::;JA???DFJHDJJJJIEHEIHJFIJJEJJIJFIIJJGIIJJEJH443****2;<CCDEHFJHJEIEEEJJGIJJ>@::-3--.444AJEJGJJJJIEJFIEJJHHIJGHJJEFJDHGFJGGJ871+(
@Glass_F3P_2_D3_6_14_14
CTTAATCAGTGAGGCACCTGTGCTTTCAGCGATCTGTCTGCTATTTCGTTCATCCATAGTTGCCTGACTTCCCGTCGTGTAGATAACTACGATACGGGAGGGCTTACCATCTGGCCCCAGTGCTGCAATGATACCGCGAGACCCACGCTCACCGGCTCCAGATTTATCAGCAATAAACCAGCCAGCCGGAAGGGCCGAGCGCAGAAGTGGTCCTGCAACTTTATCCGCCTCCATCCAGTCTATTCCATGGTGCCACCTGACGTCTAAGAAACCATTATTATCATGACATTAACCTATAAAAATAGGCGTATCACGAGGCAGAATTTCAGATAAAAAAAATCCTTAGCTTTCGCTAAGGATGATTTCTGGAATTCGCGGCCGCTTCTAGAGTTGACAGCTAGCTCAGTCCTAGGGACTATGCTAGCTACTAGAGAACTTTTCGGATCAAGCTATGAAGAGAGCACAAAGAGGGAACTAAACACTTTACTAGAGAAAGAGGAGAAATACTAGATCGGTCAAAGTAGCGATGAAGCCAACGCTCCCGTTGCAGGGCAGTTTGCGCTTCCCCTGAGTGCCACCTTTGGCTTAGGGGATCGCGTACGCAAGAAATCTGGTGCCGCTTGGCAGGGTCAAGTCGTAGGTTGGTATTGCACAAAACTCACTCCTGAAGGCTATGCGGTCGAGTCCGAATCCCACCCAGGCTCAGTGCAAATTTATCTGTGGCTGCACTTGAACGTGTGGCCTAATAACTCGGTACCAAATTCCAGAAAAGAGGCCTCCCGAAAGGGGGGCCTTTTTTCGTTTTGGTCCGCATCCACCTGTGCGGACCTCGGTACCAAATTCCAGAAAAGAGACGCTTTCGAGCGTCTTTTTTCGTTTTGGTCCATCGAGTGGCGCGCTTCATTTACCCTCGTTTTCTCTCGTTGGAAGAAGAAACGAGAAACTAAATATAGAGTCACACAGGACTACTAGATGATGCAAACCGTTTTAGCGAAAATCGTCGCAGACAAGGCGATTTGGGTAGAAGCCCGCAAACAGCAGCAACCGCTGGCCAGTTTTTCAGAATAGTGCGCCGAGCACGCCGGACATTTTTATGATGCGCTACAGGGTGCGCGCACGGCGTTTATTCTGGTGCAAGAAAGCGTCGCCGTCAAAAGGCGTGATCCGTGATGATTTCGATCCAGCACGCATTGCCGGCCGATTTATAAACATTACGCTTCGGCAATTTCGGTGCTGACTGATGAGAAATATTTTCAGGGGAGCTTTAATTTCCTCCCCATCGTCAGCCAAATCGCCCCGCAGCCGATTTTATGTAAAGACTTCATTATCGACCTTTACCAGATCTATCTGGCGCGCTATTACCAGGCCGATGCCTGCTTATTAATGCTTTCAGTACTGGATGACGACCAATATCGCCAGCTTGCCGCCGTCGCTCACAGTCTGGAGATGGGGGTGCTGACCGAAGTCGTAATGAAGAGGAACAGGAGCGCGCCATTGCATTGGGAGCAAAGGTCGTTGGCATCAACGACCGCGATCTGCGTGATTTGTCGATTGATCTCAACCGTACCCGCGAGCTTGCGCCGAAACTGGGGCACAACGTGACGGTAATCAGCGAATCCGGCATCAATACTACGCTCAGGTGCGCGAGTTAAGCCACTTCGCTAACGGTTTTCTGATTGGTTCGGCGTTGATGGCCCATGACGATTTGCACGCCGCCGTGCGCCGGGTGTTGCTGGGTGAGAATAAAGTATGTGGCCTGACGCGTGGGCAAGATGCTAAAGCAGCCTGACGCAGGCGATTTACGGTGGGTTGATTTTTGTTGCGACATCACCGCGTTGCGTCAACGTTGAACAGGCGCAGGAAGTGATGGCTGCGGCACCGTCATCTGTTGGCGTGTTCCGCAATCACGATATTGCCGATGTGGTGGACAAAGCTAAGGTGTTATCGCTGGCGGCAGTGCAACTGCATGGTAATGAAGAACAGCTGTATATCGATACGCTGCGTGAAGCTCTGCCAGCACATGTTGCCATCTGGAAAGCATTAAGCGTCGGTGAAACCCTGCCCGCCCGCGAGTTTCAGCACGTTGATAAATATGTTTTAGACAACGGCCAGGGTGAGAAGCGGGAACGTTAACTGGTCACTATTAAATGGTCAATCGCTGGGCGGATAGTTTCTGCTGGCGGGGGCTTAGGCGCAGATAACTGCGTGGAAGCGGCACAAACCGGCTGCGCCGGACTTCATTCTAATTCTGCTGTAGAGTCGCAACCGGGCATAGAAAAAACGCACGTCTTCGGCCTCGGTTTTCCAGACGCTGCGCGCATATTAATAACTCGGTACCAAAGACGAACAATAAGACGCTGAAAAGCGTCTTTTTTCGTTTTTGGTCCTTTGAAACTTGGGATAGTCCAATTATTGAAGGCCTCCCTAACGGGGGGCCTTTTTTTGTTTCTGGTCTCCCTACTAGTAGCGGCCGCTGCAGTCCGGCAAAAAAGGGCAAGGTGTCACCACCCTGCCCTTTTTCTTTAAAACCGAAAAGATTACTTCGCGTTATGCAGGCTTCCTCGCTCACTGACTCGCTGCACTCGGTCGTTCGGCTGCGGCGAGCGGTATCAGCTCACTAAAGGCGGTAATTTACGAATGCTTAATCAGTGAGGCGCCTCTCTCAATGTGTCTATTTCGTTCATCCATAGTTGCCTGACTCCCCGTCGTGTAGATAACTACGATACGGGAGGGCTTACCATCTGGCCCCAGTGCTGCAATGATACCGCGAGACCCACGCTCACCGGCTCCAGATTTATCAGCAATAAACCAGCCAGCCGGAAGGGCCGAGCGCAGAAGTGGTCCTGCGACCCGCCTCCATCCAGTCTATTAATTGTTGCCGGGAAGCTAGAGTAAGTCCATTTTCACCAGTTAATAGTTTGCGCAACGTTGTTGCCATTGCTACAGGCATCGTGGTGTCAGCGTCGTTTGGTATGGCTTCATTCAGCTCCGGTTCCCAACGATCAAGGCGAGTTACATGATCCCCCATGTTGTGCAAAAAAGCGGTTAGCTCCTTCGGTCCTCCGATCGTTGTCAGAAGTAAGTTGGCCGCAGTGTTATCACTCATGGTTATGGCAGCACTGCATAATTCTCTTACTGTCATGCCATCCGTAAGATGCTTTTCTGTGACTGGTGAGTACTCAACCAAGTCATTCTGAGAATAGTGTATGCGGCGACCGAGTTGCTCTTGCCGGCGTCAATACGGGATAATACCGCGCCACATAGCAGAACTTTAAAAGTGCTCATCATTGGAAAACGTTCTTCGGGGCGAAAACTGTACGAGGATCTTACCGCTGTTGAGATCCAGTTCGATGTAACCCACTCGTGCACCCAACTGATCTTCAGCATCTTTTACTTTCACCAGCGTTTCTGGGTGAGCAAAAACAGGAAGGCAAAATGCCGCAAAAAAGGGAATAAGGGCGACACGGAAATGTTGAATACTCATACTCTTCCTTTTTCAATATTATTGAAGCATTTATCAGGGTTATTGTCTCATGAGCGGATACATATTTGAATGTATTTAAATCACGCATCTTCCGACAACGCAGACCGTTCCGTGGCAAAGCAAAAGTTCAAAATCACCAACTGGTCCACCTACAACAAAGCTCTCATCAACCGTGGCTCCCTCACTTTCTGGCTGGATGATGGGGCGATTCAGGCCTGGTATGAGTCAGCAACACCTTCTTCACGAGGCAGACCTCAGCGCTAGCGGAGTGTATACTGGCTTACTATGTTGGCACTGATGAGGGTGTCAGTGAAGTGCTTCATGTGGCGGGAAAAAAGGCTGCACCGGTGCGTCAGCAGAATATGTGATACAGGATATATTTCCGCTTCCTCGCTCACTGACTCGCTACGCTCGGTCGTTCGACTGCGGCGAGCGGAAATGGCTTACGAACGGGGCGAGATATCCTGGAAGATGCCAGGAAGATACTTAACAGGGAAGTGAGAGGGCCGCGGCAAAGCCGTTCCATAGGCTCCGCCCCCTGACAAGCATCACGAAATCTGACGCTCAAATCAGTGGTGGCGAAACCCGACAGGACTATAAAGATACCAGGCGTTTCCCCTGGCGGCTCCCTCGTGCGCTCTCCTGTTCCTGCCTTTCGGTTTACCGGTGTCATTCCGCTGTTATGGCCGCGTTTGTCTCATTCCACGCCTGACACTCAGTTCCGGGTAGGCAGTTCGCTCCAAGCTGGACTGTATGCACGAACCCCCCGTTCAGTCCGACCGCTGCGCCTTATCCGGTAACTATCGTCTTGAGTCCAACCCGGAAAGACATCCAGAAAGCACCAGCTGGCAGCAGCCACTGGTAATTGATTTAGAGGAGTTAGTCTTGAAGTCATTCGCCGGTTAAGGCTAAACTGAAAGGAGAAAGTTTTGGTGACTGCGCTCCTCCAAGCCAGTTACCTCGGTTCAAAGAGTTGGTAGCTCAGAGAACCTTCGAAAAACCGCCCTGCAAGGCGGTTTTTCGTTTCAGAGCGAAGAGATTACGCGCAGACCAAAACGATCTCAAGAAGATCATCTTATTAAGGGGTCTGACGCTCAGTGGAACGAAAACTCACGTTAAGGGATTTTGGTCATGAGATTATCAAAAAGGATCTTCGCCTGAGATCCTTTTAATTTAAAAATGAAGTTTTAAATCAATCTAAAGTATATATGAGTAAACTTGGTCTAATT
+
@HJGGJJJEEJJFIJ762,*)'&%%&%')*,,,+0////:656:;?CBFGIJIJHJJHEFHJHGIIJEG302:5CBDBCJ>>>>EJJJC@5446B>A;;@40+0455::?4444@CEGJJJJJJJJEJEJGGJHJJJHJFGJJJFFJJJJFE877?DGJJJFJFFBHJJGJJJFJHFJJHJJHJGDJJIFJHGJDHDA???HC@@JGJJJJJGJJJJDEJEJHEDGFJJJJIJJJJJJHJJJEJJJIJIIFJEIJJDJHHJJJJJIDFJIJJEJJJJFHFCAAEEFJJIJBCDDFJJIJJJJGJJIJHDCJIJIIGJFHIJJJJJJJFGHHDIJGFJJJGJHJJJJJJIJJIJJJGFJHJCBA>>--/1666755=.--.;;;::;0))()0)*-.334/.00./227=:7777?@==?B8886897;:2/./4655:;:.+((*,--.9>)''(.(+,/1.-...46648=?>:;::=BBAABH:974)&('64.>99?BFFGF;;;)(((&&&(021*(*))*'())39=FHCEDHFJEDJDGFHFIIJIGJCIFJHHGEDECBIIF=?CHHJI=999??4@IC?2111JJF<775744:<ACHJFJEJGGJEIFIIFJIHJJEEJJJDA>:;977))));??AEFB<;<<<=>F?@?>=<<<BJFJGJJH?=<6555AAABGED@@@@GGJBGBCFHJGIJFFHJIJGHJJI?9622;:;HFIJHGFBADEFEEFHE87778773312''''-..*+-(/+2/,+.0377@CJFJDAC>DBB?A?B80('')./=A=7679H@==889A@EDEFEGJJJJJJJIJHJJDFDA@=;<?=E9988266;:;??B<;;;HFGGFJBBA?>>=?=8777ED7779@@FDBAAD===CF9887('''&%''*+<BBFJI6353645406004331316-11119632...-*'&&35;>>>>>DEEFDCDCIEDHEHIJJJJEIJGHJJJIGJJJGFJHJHFJCBFECH99FIJJGJJGFHJJJD2111>676=ABJJGFE?@?@JJJJGJEEGFEBA9HCJ:91000+)))(%%(%))(''(*0//16?==@AC===DEIJ;:::E<<<=JGJJJGJJG@@@EEFJAAA87.'%&)))/123:@<<<4445@I@@@GGFCDG<<<=G:999B6666=0,,-4JJJJGEGFEHJ??=83((0(((BFHFHJJFJJJJFJIF@@BCGHJJJFJJJIJJJJJJJJJ@?>@BJHBA@AJ986<EJHC<;>73777:99977777@EEEFA@A@@IJFFA@BEFFJIDJIJJJJFJDJJC@BAJJ:998<<FHJ=889:-@D-HGEB@A@B;<DHJJJFDEFJJCC883131**'(+++244423)445;JJFJHJG4,,,CJJGJHJJJ@@@AEJJJJHBBDCDDCCJGFGABCCFJJJJFJFDBDJJJJJJJGJJJJJJJJED555<<=A0))&++&&&&+++-44>CBBJDHFJGIIJHHJCBDDJ@G@AECCBFJH?>>BCCC@77;;0001=CCDFGJDHJJIGJGJC=510041456A>?GJIFJIJJIHFIHHGJGJJJJGFFDIJFIFJGEGJGFIHGJFJHIJ;::;A@@@HGGIJ333'''(.-((+()79BEGGJJJEFC54+++..;DEIJJIJIJIIGJJJEJEEBABEII4334@//./5'&&'9:;>JGJJIHFHGHJJIJJGJJIJIJEFGAJJHJJHJGIGGJFJJJEDDEIEIFIJHAB==<=EEHJJJFEDEFJHJHJJJJEFG.-//0-,+&$%'**,&%&''')-33777?2+++.10//;<>630/0356777----BCJHJJHDDFJGJJJIIJJJJFHIJHIIGGI@>==>=<=74112,**)('''),--<9:ACFEHB67-E??>?JHJJJJJHIFJJJIJIJJJJHJICCCG?@>>FIJJJFGJJJJGJJJIFJJJJJJJJJJJJJEJJJJFDHIJJJJJJJJJJJJJJJJJJHJIJIJGJHIJFIJJJJJJJJJIJJGJHJJJJHJEHJJJEDIJJGJIJHGEIFJ3222@DBDJ,,,,:;=844J@B>=@@AHFEGGIIFJIJJJGJJFJJJIFJJJEDFDIJJGIJEHHC=0-(()&&&''))%(&%#$$$$$%$$$$$$()4550000*))*222/.0/*%$$%%$$')/0/22ACFA:;HAB@?@ECEGJJIJIJFJJIJJJJJJJJJGJHJA@ABCCDJJHJFJ>8<::;1)(()4488GJHJJGJJGFIHIFJJDGFFJGHJD55))))()-22''%&&())-((((5=IFJGJFJJJGIHJJHIJJGEDF999=C=GJJJJJFFIHHJHHJJJJJHFEGJJJJHJEJHJJFGBEHJGECBAAA=BD9466743''''(**,'''*'(''(68:8789?>==EB;;9:?BGBAJFEHHGEGHGDFEDFCEEJJFFGBC@CACEJJJJHJGJGFJGGIGJDHJJHJJIHJEJJIHEJJDJIJJJFFJGGFFJGJEHGFFHFIHIHJJ@FHJJH;9674EJJJGBACIJJ<;9,''*-DECCGEJJFDFGGHJGGFJFJGGIJJHGFD0//035))))+--15555555AC@>>?>>>>0//.5+))),-,.2&&'9AA@@@0000<::(''(+3347?@CB@@6667:****,*)++*+,.2,+**+,7/.0047888;;;*)))>??>EFEDBAHDAFBBDDIIGGEGIJJFFGGJGJ888JDDF@DFEJIBFCCGEDGHH///2:966779=BBCGEGEJJGJIGJJJHGIJJJJGG>>F=(((/7<>BA?A?;<;=EEGJFIEHFJIJAB@ABCB=D1000,++))+,333876610*+,-22=?@DDAIDIEHIEGIJJJJJJIJJFJE@DDGD?>?4(*())))**(%%&'))'''(+--+9;:9:;EBBEFFJJGIIIJJGIJDJEDHJIF;;::44102223++'&%$%&(>EFHHHJIEJGJGJJHJJ@@??GFJHHGIGGA444.///=<<=C....HCHBB////>====HGJJGIGEGDHJGJJJHFJJIHJJGGHF@AC>HGJBFCBE=7788B9434FHG4446>=JIJDDDJJJJJJHJJJIJJJHJIJJJGJJJJIJGJJJJGJGJJIFGGGJJJJJJJJHHJIJJJJIJJIHJFAA>:95336DDCGGJH5555<DE?==>CACJJGJFJGJGJJJJHGHJJFGJGEJJHEIHE::6541**321.-,&&'((()///=<>GGEHJHJJJJJJJJGJJJFFJGIJJEFJJFJJJJHJJJGJJJJJHIJJJJJJ>@;0444=>@JJ@??HJD?&&&&&&&-(/(''&/10135?845:>>AIEGFJFBA@@JHIGFJBDD=>>>FFECDBCBCJJJIJJJJJHGCDGEB@'&&,A???@?EFEJIJJJDDHJBABBJHJJHGGEJJJJHEGGGGJJJFIF===JJJJEIJJCFCCBBB>=<<A@CJJJJJHJJJJJJJGFJGJHJFJGDCJGJJJHGFCHFJFHFIEJJJJJJJJJJJJJJJJJJJHHE@;;=FHJJJJJEJIJJGHHHJIHJJJJJJHE2222<<;;BADBB=A)GJHIHHJG@@@;788ADCDEGJJEGJDCDGFC@@7>>>JFFHIIIJJJJJJJJJJHJEJGIIIGJJGFFJGJJJJJJJIHJJJJBA7=55JJJJJJJJJJJJJJJJEEHJJJ@?@?>6545AAJJJDC>>?@A=8:.../C<;?1@CBJJJGJHJJJJJJJFGJJJJJEFCJGEFEGJGJEFBEDJJJJIJJEJHFDDJIJJIJEHIIHJJJJHFJEJJIHJGJJHJJJGB::=.-,,/27=?=><=<:99;8751.--,,,+*'(0))**6=?@CD65<=D70'*(&'+1?6217IJJEFJGGJJJJJJJJJHHJFJAAAAJFJJJJJJJJJJHJ====JJIJJJJJJJHJJFJIJJDEGG4+*.,')))7<>GGIHJGJC<BBGJEGJHCCA=JJJGFIGFJFEBAC77DDD:::;FHEHJJJBC@21+11113:630178;A>119<<JJA@ACJEEIHJJGJEJCBFEFJGJB@??DBE333233208<777///.688<3321*'&'2(JJHGJJHCBEHDJJIJFHFEEGIFDFJGFB??><?CBDDCIHIJJGJGFJGIJJHJJJJGJJJJJHJJJGHJHJJJGJJFFJHJJHJJEIJGJJJJIJJIHFIJG98855((,'''':<AEBA22223;<B?ADFGJJHJGJHJGGJJJJHBBBBDEDFGF==<<;<JFHGGIJJJJJJJHFJEHHFGIGFFJHJJFEECJE>;989?5445>;:3;::8722,+&&%(44555556446DJJJFGDFJJHJGJJJGJHIGHHJJJIJHJHJGGCCC@B6423469+'&&&3489DIHJHHF>99562122221,))(),,.;9:DDF????FBC@@?>91>DEFDFDIJJEG?66684+**050-,(8@,++-,,44557556;-.:<=FJHGCCEDHIFGEFIEFI>8=?A++++9211()1(''(CGEJIJJJEFFJJJHHFJJJD4444IB?<<:77=76<78<>=?A?DFGIIJEJJFGEGC<;::?BJIF<=<BC@>=...::-5599954.)+07211199:3322?<>=FIC@@A;99)))))('%%(&&&'+*&&%*4,EHFHJEJJIFJJJFFGHIHGJHIJJJGEGHJFEGIGJGIIJFE?854+++,+(
@Glass_F3P_2_D3_6_14_15
TAAAAGCGGAACAGATCAGAAAACCGTTGAGCGAAGTGGCTTAACTCGCGCACCTGAGCGTAAGTATTGATGCCGGATTCGCTGATTACCGTCACGTTGTGCCCCAGTTCGGCGCAAGCTCGCGGGTACGGTTGAGATCAATCGACAAATCACGCAGATCACCGAGATTATGATGCCAACGACCTTTGCTCCCAATGCAATGGCGCGCTCCTGTTCCTCTTCATTACTGACTTCAGTAGCACCCCCATCTCCAGACTGTGAGCGACGGCGGCAAGCTGGCGATATTGGTCGTAATCCAGTACTGAAAGCATTAATAAGCAGGCATCGGCCTGGTAATAGCGCGCCAGATAGATCTGGTAAGGGTCGATAATGAAGTCTTTACATAAAATCGGCTGCGGGGCGATTTGGCTGACGATGGGAGAAGAATGAACTTTCCCTGAAAATATTTCTCATCAGTCAGCACCGAAATTGCCGAAGCGTAATGTTTATAAATGGCGGCAATGCGTGCTGGATCGAAATCATCACGGATCACGCCTTTTGACGGCAACGCTTTCTTGCACTCCAGAATAAACGCCGTGCGCGCACCCTGTAGCGCATCATAAAAATGTCGCGTGCTCGGCTGAACCTCATTCTGAAAACTGGCCAGCGGTTGCTGCTGTTTGCGGGCTTCTACCCAAATCGCCTTGTCTGCGACGATTTTCGCTAAAACGGTTTGCATCATCTAGTAGTCCTGTGTGACTCTAGTATTTAGTTCTCGTTTCTTCTTCTTCCAACAAGAAACGAGGAACTAAGCGCGCCACTCGATGGACCAAAACGAAAAAAGACGCTCGAAAGCGTCTCTTTTATAAAGTCGTACGGTCCGCACAGGTGGATGCGGACCAAAACGAAAAAAGGCCCCCCTTTCGGGAGGCCTCTTTTCTGAGAATTGGTACCGAGTTATTAGGCCACACGTTCAAGTGCAGCCACAGGATAAATTTGCACTGAGCCTGGTCAAGTCGACTGAGCCGCATAGCCTTCAGGAGTGAGTTTTGTGCAATACCAACCAACGACTTGACCCTGCCAAGCGGCACCAGATTTCTTGCGTACGCAATCCCCTAAGCCAAAGGTGGCACTCAGGGGAAGCGCAAACTGCCCTGCAACGGGAGCGTTGGCTTCATCGCTACTTTGACCCATCTCATATTTCTCCTCTTTCTCTAGTAAAGTGTTTAGTTCCCTCTTGCGTCCTTCATAGCTTGATCCGAAAAGTTCTCTAGTAGCTAGCATAGTCCCTAGGACTGAGCTAGCTGTCAACTCTAGAAGCGGCCGCGAGAAACTCCAGAAATCATCCCTAGCGAAAGCCATTTTACCTGAAATTCTGCCTCGTGATACGCCTATTTTTATAGGTTAATGTCATGATAATAATGGTTTCTTCAACGTCAGGTCGCACCATGGGACTAGACTGGATGGAGGCGGATAAAGTTGCAGGACCACTTCTGCGCTCGGCCCTTCCGGCTGGCTGGTTTATTGCTGATAAATCTGGAGCCGGTCAGCGTGGGTCTCGCGGTATCATTGCAGCACTGGGGCCAGATGGTAAGCCCTCCCGTATCGTAGTTATCTACACGACGGGGAGTCAGGCAACTATGGATGAACGAAATGAGCAGATCGCTGAGATAGGTGCCTCACTGATTAAGCATTGGTAACTGTCAGACCAAGTTTACTCATATATACTTTAGATTGATTTAAAACTTCATTTTTAATTTAAAAGGATCTAGGTGAAATTGCTTTTTGATAATCTCATGACCAAAATCCCTTAACGTCCGTTTCGTTCCACTGAGCGTCAGACCCCTTAATAAGATGATCTTCTTAGAGAAATCGTTTCGGTCTGCGCATAATGTCTTGCTATTGAAAACGAAAAAACCGCCTTGCAGGGCGGTTTTTCGAAGGTTCTCTGAGCTACCAACTCTTTGAACCGAGGTAACTGGCTTGGAGGAGCGCAGTCACCAAAACTTGTCCTTTCAGTTTAGCCTTAACCGGCGCATGACTTCAAGACTAACTCCTCTAAATCAATTACGGTGGCTTATTGCCAGTGGTGCTTTTGCATGTCTTTCCGGGTTGGACTCAAGACGATAGTTACCGGATAAGGCGCAGCGGTCGGACTGAACGGGGGGTTCGTGCATACAGTCCAGCTTGGAGCGAACTGCCTACCCGGAACTGAGTGTCAGGCGTGGAATGAGACAAACGCGGCCATAACAGCGGAATGACACCGGTAAACCGAAAGGCAGGAACAGGAGAGCGCACGAGGGAGCCGCCAGGGGAACGCCTGGTATCTTTATAGTCCTGTCGGGTTTCGCCACCACTGATTTGAGCGTCAGGATTTCGTGATGCTTGTCGGGGGGCGGAGCCTATGGAAAAACGGCTTTGCCGCGGCCCTCTCACTTCCCTGTTAAGTATCTTCCTGGCATCTTCAGGAAATCTCCGCCCCGTTCGTAAGCCATTTCCGCTCGCCGCAGTCGAACGACCGAGCGTAGCGAGTCAGGTGTGAGCGAAACGAAATATATCCTGTATCACATATTCTGCTGACGCACCGGTGCAGCCTTTTTTCTCCTGCCACATGAAGCACCTGGCTTGACCTGGTGCATGCCAACATAGTAAGCCAGTATACACTCCGCTAGCGCTGAGGTCTGCCTCGTGAAGAAGGTGTTGCTGACTCATACCAGGCCTGAATCGCCCCATCATCCAGCCAGAAAGTGAGGGAGCCACGGTTGATGAGAGCTTTGTTGTAGGTGGACCAGTTGGTGATTTTGAACTTTTGCTTTGCCACGGAACGGTCTGCGTTGTCGGGAAGATGCGTAATATAAATACATTCAAATATGTATCCGCTCATCGAACAATAACCCTGATAAATGCTTCAATAATATTGAAAAAGGAAGAGTATGAGTATTCAACATTTCCGTGTCGCCCTTATTCCCTTTTTTGCGGCATTTTGCCTTCCTGTTGCTCACCAGAAACGCTGGTGAAAGTAAAAGATGCTGAAGATCGGTTGGGTGCACGGTTGCGGGTTACATCGAACTGGATCTCAACAGCGGTAAGATCCTTGAGAGTTTTCGCCCCGAAGAACGTTTTCCAATGATGAGCACTTTTAAAGTTCTGCTATGTGGCGCGGTATTATCCCGTATTGACGCCGGGCAAGAGCAACTCGGTCGCCGCATACACTATTCTCAGAATGACTTGGTTGAGTACTCACCAGTCACAGAAAAGCATCTTACGGATGGCATGACAGTAAGAGAATTATGCAGTGCTGCCATAACCATGAGTGATAACACTGCGGCCAACTTACTTCTGACAACAATCGGAGGACCGAAGGAGCTAACCGCTTTTTTGCACAACATGGGGGATCATGTAACTCGCCTTGATCGTTGGGAACCGGAGCTGAATGAAGCCATACCAAACGACCAGCGTGACACCACGATGCCTGTAGCAATGGCAACAACGTTGCGCAAACTATTAACTTGGCGAACTACTTACTCTAGCTTCCCCGGCAACAATTAATAGACTGGATGGAGGCGGATAAAGTTGCAGGACCACTTCTGCGCTCGGCCCTTCCGGCTGGCTGGTTCTTGCTGATAAATCTGGAGCCGGTGAGCGTGGGTCTCGCGGTATCATTGCAGCACTGGGGCCAGATGGTAAGCCCTCCCGTATCGTAGTTATCTACACGACGGGGAGTCAGGCAACTATGGATGAACGAAATAGACAGATCGCTGAGATAGGTGCCTCGCTAAAAAAGATTAAGCATTGGTAAATTACCGCCTTTGAGTGAGCTGATACCGCTCGCCGCAGCCGAACGACCGAGCGCAGCGAGTCAGTGAGCGAGGAAGCCTGCATAACGCGAAGTAATCTTTTCGGTTTTAAAGAAAAAGGGCAGGGTGGTGACACCTTGCCCTTTTTTGCCGGACTGCAGCGGCCGCTACTGGTCAGGGAGACCAGAACCAAAAAAAGGCCCCCGTAGGGAGGCCTTCAATAATTGGACTATCCCTAAACTTCAAAGGACCAGAACGAAAAAAGACGCTTTTCAGCGTCTTATTGTTCGTCTTTGGTACCGAGTTATTAATATGCGCGCAGCGTCTGGAAAACCGAGGCCAAAAGACGTGCGTCTTTGATGCCCGGTTGCGACTCTACAGCAGAATTAAAATCAGTCCGGCGCAGCCGGTTTGTGCCGCTTCCACGCAGTTATCTGCGCCTTAAGCCCCCCGCCAGCAGAACGTTGCCAAGCGATTGACCATTTAATAGTGACCAGTCAAAACGTTGCCCCACTTCCACCCTGGCCGTTGTCTAAAACATATTTATCAACGTGCTGAAACTCGCGGGCGGGCAGGGTTCACCGACGCTTAATGCTTTCCAGATGGCAACATGTGCTGGCAGAGCTTCACGCAGCGTATCGATATACAGCTGTTCTTCATTACCATGCAGTTGCACTGCCGCCAGCGATAACACCTTAGCTTTGTCCACCACATCGGCAATATCGTGATTGCGGAACACGCCAACATACTGCAGACGGTGCCGCAGCCATCACTTCCTGCGCCTGTTTCAACGTTGACGCAACGCGGTGATGTCGCAACAAAAATCAACCCACCGTAAATCGCGCCCGCATCATAAGCTGCTTTAGCATCTTTGCCACGCGTCGCCACATACTTTATTCTCACCCAGCAACACCCGGCGCACGGCGGCGTGCAAACC
+
&&&')))&%$%(&%%&)<<=?CCD>750*(('*-:GJDHCFFCIGJCBB@DDCED./GJEEFJIGFGJJJJJJJJJJJJJHJJIGJJJJJFEJJJHFJJJIFHJJD@;4)88:JJJIJHHGEFCHFJBBEGGE>:8787+(()6555,,,-@@@A?99::&%$$%$$%&&&'(5?AB>?@?CBGCB=3::9999;<=JAACJFIGA?@BCBA@JJ=>>::<@?@@@CEEJHE:5)))**(+-00333<=CFFEJHJJJJFJJJBABAFDDGHJJIJG@?E;;;86544:866''''.+-,-53349BJJCBC<<=<<;<6554522/001>AA<;<<?@??FABC?@=B;((15A@@GDFII;:.--////0;@BCBDBE@JFDCCCJHHDDDEJCABBHJJIEDE@@<;<<>5442414((((()&%'))))0(*+,;=CDIC>==+11&&**--.<?AA@BC?<<@>=542.;=JIJFJJJJJHJJJHFHHHJJJFJIHGCF@@9885555;642543331353537A<<;;87;;BABB000)***22290677DJAAACGJJIJJIHIIFGHJJFDCABGHJJFHEGDDED@?<;;=ADHHJDGHCFCFJJJH;;;;B@?BEEEDEJIFJFHFJJBCDJEGFDDEDEGHGHFJH89C@IFFDBDA;::;BA@EGEGAAABIHFEEFHCECGEGIGJJJJGEDEEA::5556>@?DEDDCA?@?DFFIEGGIGJJEJFD866/...,./-)2778??>>=5@>00=4A:996,*1342499;6=9999<>982245776;;=0001764289455;FFGFDDBBBCA@?ACD>==>54353)('''(&%%''&$$'*,+,***+..-.)-;:99=?@>AAF@889<AAAA<?ABBC=<;@??@EGJHEHC(((87++((&&),1-.64444489<@CEBBACFFGDA66548879;=FBDCDHFCCCJJEECCGFEBCB=753246664-,+,0,)(-...///>?@FCADBE:999CEGFC:BC><;502667221/0121110222=2<@BFC----:9:===>JDB@B@B>>BEHJGJGHDD5556FGFF11<=D@EDFHI11109:65467???31.../33642235>B??AACDJID;;;5656A=;986885457=54447--,,)).'&''(1??A610C>C??BADFCGEEHJ>>==BFEGDJ996.856<>FGEEGEDFJG0...JCCCED9:<.:6600001129:<;;4333405778:::10/03/////60'''-&&&'*-;A3334('''../3**)(-.ADHEC>>89'5'';89::971+*),-++()*,.521-,'&&%(**1CGGEBADJIAAAIJFFEEDIFGGJFJJGJJFJIGIGIEGFCED<;6('''(.,+,.,'%$%()')+*)'$$$%(,389CCJJJEGE;;:;<986784513:;;;:8887?>>0/00442=ABC>?AJJEJJJJDFHJEA=...7:BAE>>=>JGJGIHC@@=''''/.-/001//0?>?@@C977666))))++-EDJGJJJIJJJJJFEHGFA332-::<=<<-,++/2<;;;@A1111FEJEECGJIJJ?>?B?@EGGJ><<;(((64-+**'%&)*+++,64449633/.***+78++/2052232226@766;6645?DDFCDDDHGGCEEJJHHHJJG?@1+((**119;B:JJHACAACJHJJJJIIJHFHGJEGDFI?:88:>CB)))'''(369...,../311<,,,,.+,-,)'&&(,;=--)%$#$&''&$$(,/0))()+-5+,35;FGI700HFJFFE;;;;50)*)&'&&(**++0114-'''2222?@::22IBDBBFHAA(((''99>A777:HEEEE@AABIIHFGFJJCGGBEJJC:866=,,((+147:9::;8022A@@CE@GGJGFFEHGJJGHHEBCFECEGC@:11344448776<=G===<=33<;>@CB=6HHJHEFF>DJECEEFJGJJJJJ522FJHJJCACHJGFIG===<+)))++*%$$%(((())(%'/-/018:8-++/543239:;<B:<>8>>7D+***+53/.1.-//---.:<;9EJJHJJJJJGA@@('''''(260171,+,9J@<<7788==>@@A@A<;556:76.,-43377==<>;9::;?GEG>>==AABABCBJHJFHIJFI----JDGHEFJFJFJHI666///,'%%&+../683:CFJJDC10/41244989?:5444EFJEIH@?//0DDJIBC?@((,0432-,,*))*----(''-330000;5DJJJJJCJJG?>?@GHJJJDCACGB@@:0/*%%,+-..-05HJGJHJGGG;...JJJJFCE?=981233@GFIEIGFJFFJGGJDJGFFFJGEA=<===HJJJGGJIEJI<;;;;;@@9?A3333>9--/.:;565&&''5644<=////?>AJEFCBFC<B@=<=>:EDFEE=<<=FJGJEDFFJDGCJ@;772*))'((%('(&$$,&&$$&&&%%%')(1:22CJIGJCDJJJJJJJHJJJIJJJJHJJJHJF?CAA@CCFDEJIJJEH8764446**''$$$$'((((''%%$$####$%&&*-)))*1ACJHJEGJJJIEHEJEJJEDHBBD7777CJIIEGHIFJJJJJJJFJJGEGJFF:55HCBHDHGCFJJJJHJJFJJFEFJJJHJHJJHJIGHHJEJGJGDCFDJGFEFFJIEGJFGGJJJJJHJJJJGJJGJDFHJCAA@JJIIJJJIIHEDCEJIJFGJJA<=>:FJED96569)))())'''34<>?EEJGFEHEE86(((((((58?@>=A=DCBEGIHJEEJGGGE:99*%%%&&/:?EEJJJDBAFJGC@AAAGCCEJJJFE=99;DJCFEBDDDCBCE557:@@ABBFDJEJCJJ=HJGHFEECFC;=DDEHJJJFHJEJHHJEHDFE?61./''())'%&%$%&/6?BCHJDHH>;;<@?1:0045?@?::?@@FJDA?5+*)*.//0,+++)''(''&&'=?:=?@FD7778JHIHHHHHJFEJJFHGIJJJJFH?D<<JJJFCJJHCB?D:9<<=BIJAFEIJA?9=??II@@@@JJHJGGJJHJGJJJJJHGJJJJJJJIJJIGIJIJJGG<JJIJJJJFEFAAB=4...064458;<>?<;;<EHIHJJIJHIEEFJG>=FHG@B<??<=@@>;888/+++113774432257AJHEDJDEIJJJJJJJJJJJHIJ---(('-++:@ABCIFFJJGJJJHJJJJJJJGJHABDBIJJIJBCAB@???I7777641/))0*+@DEG****FCFJFEJJ<<<GGEJJEJJGIJJFGFHJJEGHJJJJEE;;<JFJHFDJIA;;>HGHEJF@==JB887578A:5653272222EC?@A@IJBFA@944AG>>>5444FGEDFEHGJJ===>JIEIJHFH6668JJFEHEJJJHJIJEIFIJGC=311887)'..0;;<@655415512+(())'(677??AJGDCADEJJHJIFJJJJJ?DEFEJJIGJHFJC;:4334FFFEGDFEDJE>77<4-,,-757253CBDD<<;9123''''2>==>AB<@9850//248?@4445<:10044444JHJEFJJJJHBA@AFIIJJHJJHJDCD==IHIIFFHIJGEA:GJJJJJEDCCCJFHFEHJDDFEGFJJJFHEHJJJJGEFJHGJHHGJJJ?>ADD@@B>==<<FHGFJEJGJJHGJJC@1++,,.-2553,,/48==BDJJFHJJIEJHHFBC>>@A10000556=<<;=BC@AB:4456D====BEDHEEFEEFEDCBACBCJIJD6655888<=?FDJGJCDGHGGJIHJJHFEHJHEDJJIJHA?@?FGJIHJJH;?AIGJJJGHIIJA?>9:::8411)*@?<;>;;4-,+*//(((:;<CCHIHBAABHC,++*)((+3-,,-'&%&(((+/>A@EC><==<700((7@BDEDA=A;;<<FFIJHIJJJFJGEJHJJGGGDB9877/.**)%&((888:JJIJIGHJDEGJGJHHJHIJJDFC>63,,,.230,666:93333?>@CAJIIJGIEDCBEJEGHGEJHJIJHHFIHJJJG>BDGIJJJJIJJJJHIDHHJJJJF<;:;A8334=:9889:@A>;<65*(((((('&(*(()AGIJHIEGCFE??=2222:722889943335;964433688()@CBFCEHCHHFJJJJJJJIHJHIGEIJJJEGGJGJJGGJJIJJJFHJGJGA@@<:<>AA<=>97767''''+4/<DEFFHFGHFJJIJJFJIGJ>>>=CDBJGDDDEJJJBCCCJDD,+++44697;@?==90'%%(/+?@?>?@JHJHJJJEIGGJJJJJGJJJJJJJJHGJIJIJFC?83.0;?@IJJIJGHFIJFJHJJGJHJJJJFJJC>A@BFIJIHHIIDIDHJHGJJJDEGFJGGJJHIGJJGGIBDFGJJHJJHJJJEFDDD@@@EFFHJECBCJJ?==HHGJF@??@CDDEAB?@@68+*(('-..//.268<=DJB;;;<?B?AEIJJDJI71.AADIIJGJDCDACEFIJHIEGDEGC;;4447@@J???JJGJIEEJFJHGFII////1.**'(()./3;<IGBBC-***:9:=B+-20-(''**-+,,0,,-'''(/*99:=>=A@><BA888***),,,::99--4111.///--,(&
@Glass_F3P_2_D3_6_14_16
CCTAGGGACTATGCTAGCTACTAGAGAACTTTTCGAATCAAGCTATGAAGGACGCAAAGAGGGAACTAAACACTTTACTAGAGAAAGAGGAGAAATACTAGATGGGTCAAAGTAGCGATGAAGCCAACGCTCCCGTTGCAGGGCAGTTTGCGCTTCCCCTGAGTGCCACCTTTGGCTTAGGGAATCGCGTACGCAAGAAATCTGCGTCAGCTTGGCAGGGTCAAGTCGTGGGTTGGTGTTGCACAAAACTCACTCCTGAAGGCTATGCGGTCGAGTGCCGAATCCCACCCAGGCTCAGTGCAAATTTATCCTGTGGCTGCACTTGAACGTGTGGCCTAATCATTTCGGTACCAAATTCCAGAAAAGAGGCCTCCCCGAAAGGGGGGCCCTTTTTCGTTTTCGTGCCGCATCCACCTGTGCGGACCTCGGTACCAAATTCCAGAAAAGAGACGCTTTCGAGCGTCTTTTTTCGTTTTGGTCCATCGAGTGGCGCGCTTAGTTCCTCGTTTTCTCTCGTTGGAAGAAGAAACGAGAAACTCAAATACTAGAGTCACACAGGACTACTAGATGATGCAAACCGTTTTAGCGAAAATCATCACAGACCAGGCGATTTGGGTAGAAGCCCGCAAACAGCAGCAACCGCTGGCCAGTTTTCAGAATGAGGTTCAGCCGAGCACGCGACATTTTTATGATGCGCTACAGGGTGCGCGCACGGCGTTTATTCTGGAGTGCAAAAACGTGCACCGTCAAAAGGCGTGATCCGTGATGATTTCGATCCAGCACGCATTGCCGCCATTTATAAACATTACGCTTCGGCAATTTCGGTGCTGACTGATGAGAAATATTTTCAGGGGAGCTTTAATTTCCTCCCCATCGTCAGCCAAATCGCCCCGCAGCCGATTTTATGTAAAGACTTCATTATCGACCCTTACCAGATCTATCTGGCGCGCTATTACCAGGCCGATGCCTGCTTATTAATGCTTTCGTCTGGATGACGACCAATATCGCCAGCTTGCCGCCGTCGCTCACAGTCTGGAGATGGGGGTGCTGACCGAAGTCAGTAATGAAGAGGAACAGGAGCGCGCCATTGCATTGGGAGCAAAGGTCGTTGGCATCAACAACCGCGATCTGCGTGATTTGTCGATTGATCTCAACCGTACCCGCGAGCTTGCGCCGAAACTGGGCGCGACCTGACGGTAATCAGCGAATCCGGCATCAATACTTACGCTCAGGTGCGCGAGTTAAGCCACTTCGCTAACGGTTTTCTGATTGGTTCGGCGTTGATGGCCCATGACGATTTGCACGCCGCCGTGCGCCGGGTGTTGCTGGGTGAGAATAAAGTATGTGGCCTGACGCGTGGGCAAGACGCTTAAAGCAGCTTATGACGCGGGCGCGATTTACGGTGGGTTGATTTTTGTTGCGACATCACCGCGTTGCGTCAACGTTGAACAGGCGCAGGAAGTGATGGCTGCGGCACCGTTGCAGTATGTTGGCGTGTTCCGCAATCACGATATTGCCGATGTGGTGGACAAAGCTAAGGTGTTATCGCTGGCGGCAGTGCAACTGCATGGTAATGAAGAACAGCTGTATATCGATACGCTGCGTGAAGCTCTGCCAGCACATGTTGCCATCTGGAAAGCATTAAGCGTCGGTGAAACCCTGCCCGCCCGCGAGTTTCAGCACGTTGATAAATATGTTTTAGACAACGGCCAGGGTGGAAGCGGGCAACGTTTTGACTGGTCACTATTAAATGGTCAATCGCTTGGCAACGTTCTGCTGGCGGGGGGCTTAGGCGCGGATGAACTGCGTGGAAGCGGCACAAACCGGCTGCGCCGGACTTGATTTTAATTCTGCTGTAGAGTCGCAACCGGGCATCAAAGCGCACCGTCTTTGGCCTCGGTTTTCCAGACGCTGCGCGCATATTAATAACTCGGTACCAAAGACGAACAATAAGACGCTGAAAAGCGTCTTTTTTCGTTTTGGTCCTTTGAAGTTTAGGGGATAGTCCAATTATTGAAGGCCTCCCTAACGGGGGGCCTTTTTTTGTTTCTGGTTACCCTTGCTAGTAGCGGCCGCTGTGCAGTGGGCAAAAAAGGGCAAGGTGTCGCCACCTGTCCCTTTTCTTAAACCGAAAAGATTATTCGCGTATGCAGGCTTCCTCGCTCACTGACTCGCTGCGCTCGGTCGTTCGGCTGCGGCGAGCGGTATCAGCTCACTCAAAGGCGGTAATTTACCAATGCTTAATCAGTGAGGCACCTATCTCAGCGATCTGTCTATTTAGTTTCATCCATAGTTGCCTGACTCCCCGTCGTGTAGATAAGCTACGATACGGGAGGCTTACCATCTGGCCCCAGTGCTGCAATGATACCGCGAGACCCACGCTCACCGGCTCCAGATTTATCAGCAATAAACCAGCCAGCCGGAAGGGCCGACGCAGGAAGTGGTCCTGCAACTTTATCCGCCTCCATCCAGTCTATTAATTGTTGCCGGGAAGCTAGAGTAAGTAGTTCGCCAGTTTAATAGTTTGCGCGGAACGTTGTTGCCATTGCTACAGGCATCGTGGTGTCACGCTCGTCGTTTGGTATGGCTTCATTCAGCTCCGGTTCCCAACGATCAAGGCGAGTTACATGATCCCCATGTTGTGCAAAAAAGCGGTTAGCTCCTTCGGTCCTCCGATCGTTGTCAGAAGTAAGTTGGCCGCAGTGTTATCACTCATGGTTATGGCAGTTCATAATTCTCTTACTGTCATGCCATCCGTAAGATGCTTTTCTGTGACTGGTGAGTACTCAACCAAGTCATTCTGAGAATAGTGTATGCGGCGACCGAGTTGCTCTTGCCCGGCGTCAATACGGGATTAATACCGCGCCACATAGCAGAACTTTAAAAGTGCTCATCATTGGAAAACGTTTGTTGGGGCGAAAACTCTTCAAGGATCTTACCGCTGTTGAGATCCAGTTCGATGTAACCCACTCGTGCACCCAACTGATCTTCAGCATCTTTTACTTTCACCAGCGTTTCTGGGTGAGCAAAAACAGGAAGGCAAAATGCCGCAAAAAAGGGAATGAGCCGATAGCGGAAATGTTGAATACTCATACTCTTCCTTTTTCAATATTATTGAAGCATTTATCAGGGTTATTGTCTCATGAGCGGATACATATTTGAATGTACCAAATCACGCATCTTCCCGACAACGCAGACCGTTCCGTGGCAAAGCAAAAGTTCAAAATCACCAACTGGTCCACCTACAACAAAGCTCTCATCAACCGTGGCTCCCTCACTTTCTGGCTGGATGATGGGGCGATTCAGGCCTGGTATGAGTCAGCAACACCTTCTTCAGGCAGACCTCAGCGCTAGCGGAGTGTATACTGGCTTACTATGTTGGCACTGATGGGTGTCAGTGAAGTGCTTCATGTGGCAGGAGAAAAAAGGCTGCACCGGTGCATCGACAGATGTCTGATACAGGATATATTCCGCTTCCTCGCTCACTGACTCGCTACGCTCGGTCGTTCGACTGCGGCGAGCGGAAATGGCTTACGAACGGGGCGGAGATTTCCTGGAAGATGCCAGGAAGATACTTAACAGGGAAGTGAGAGGGCCGCGGCAAAGCCGTTTTTCCATAGGCTCCGCCCCCCTGACAAGCATCACGAAATCTGACGCTCAAATCAGTGGTGGCGAAACCCGACAGGACTATAAAGATACCAGGCGTTTCCCCCTGGCGGCTCCCTCGTGCGCTCTCCTGTTCCTGCCTTTCGGTTTACCGGTGTCATTCCGCTGTTATGGCCGCGTTTGTCTCATTCCACGCCTGACACTCAGTTCCGGGTAGGCAGTTCACTGCTCCAAGCTGGACTGTATGCCAACCCCCCGTTCAGTCCGACCGCTGCGCCTTATCCGGTAACTATCGTCTTGAGTCCAACCCGGAAAGACATGCAAAAGCACCACTGGCAGCAGCCACTGGTAATTGATTTAGAGGAGTTAGTCTTGAAGTCATGCGCCGGTTAAGGCTAAACTGGAAGGAGCAAGTTTTGGTGACTGCGCTCCTCCAAGCCAGTTACCTCGGTTCAAGAGTTGGTAGCTCAGAGAACCTTCGAAAAACCGCCCTGCAAGGCGATTTTTTGGTTTTTCAGAGCAAGAGATTACGCGCAGACCAAAACGATCTCAAGATCATCTTATTAAGGGGTCTGACGCTCAGTGGAACGAAAACTCACGTTAAGGGATTTTGGTCATGAGATTGTGGAAAAAGGATCTTCACCTAATCCTTTTAATTTAAAAATGAAGTTTTAAATCAATCTAAAGTATATATGAGTAAACTTGGTCTGACAGTTACCAATGCTTAATGAGTGAGGCACCTATCTCAGCAATATCTTCTATTTCGTTCATCCATAGTTGCCTGACTCCCAGTCGTGTAGATAACTACGATACGGGAGGGCTTACCATCTGGCCCCAGTGCTGCAATGATACCGCGAGACCCACGCTCACCGGCTCCAGATTTATCAGCAATAAACCAGCCAGCCGGAAGGCCGGCGCAGAAGTGGTCCTGCAACTTTATTCACCTCCATCCAGTCTATTCCATGGTGCCACCTGACGTCTAAGAAACCATTATTATCATGACATTAACCTATAAAAATAGGCGTATCACGAGGCAGAATTTCAGATAAAAAAAATCCTTAGCTTTCGCTAAGGATGATTTCTGGAATTCGCGGCCGCTTCTAGAGTTGACAG
+
=:4,-45HHDDHFJJJHFHFJHCCBEEEFEHJJ8/**+**))***;=>ADEEC=>>>JJBBC?IDHCCDFG?>==A:76567><=<8>?ABEHHGJDFE=77:....0/.--.&&&+,9=CEDIJHHGDEDDCCBHGEDBBBDJIJFEGJFGIIHFCGHJ>?@?BBCBEFJJGBEDDGC@AAC6.'&%&,+-1689>DFB=:91101585-)))68?DFJJ75/-3)'(%%%%''')''(%&+*+24H;:::EEGFHGHEIFCE>=6'*,*(((()%%&&559>EIDGIIIHJGJIB===IJJJJJJFJFFJJJJJJJGJIHGIHJJJHJJICDBCFC=4-,+)))*328665774=640005<EDAFFGGF>>7:2.0606:<7422(+,:9>:5556=*))&''&&'257BBDGFJFB??@FD?FDEGBEGEEDCF****889ABAJJJGGIJJJFDJHAA>=>?>AD.--/;@778:?@DGGFEHHJHHJFCD@5--1./.;AACEJD<50@?B@::98;76)&*=844223:,+''//B=853122432234557667466/../)'''999BJJFJJFJ<882,%%%*''$$%&&'&&****=?==?51<9-==>DIGJIFEDJJGIGHGJJGHJJHJJ@A@@::9:FHA==:<:89::<<;<>@F=<;<?@??FEJIJGJJJJJIJEJGFJJJHIJJHIHGFHBEFF@@@?A@<1110044663++*)),,%$&$$$$%%()&66A?<:962224@=?@AC54448410/0A,,,,-**+,39>JHHIIJHJIJ>;BEA=<8>CCDDCDIJA@@AD=96;57777CBEHJGJECIJF>=<<D+))+1>BDHJJJHGEHJHIB=?+++DJJJJJJJJJDFIDIJJJGJJJJGHIGIJB==J?<4213669845ACBFB===;3=8.5;7000051178BJJJGGFIJJIHJJJJIJJHJJJJJJJJIJHHH@GG@B;<A3((''(7:DHFFDCFEEEDIHHIJJHFGCBAJGEIGEJJHDHGJJDEGEJJJJIGGDBDFIJIHJIGFEEHJJH@???IJJ:98:>>BEFGBB=?BAHDCHJGJJEC///+0/0000149:7345:::;=AFDEI@@@@DHEGIC?>?CCGDHJJJHBA@ADDEIHJFHEFFEDACEHGGFFDHGGJJDGF<<<HC@620//.)))(/,+0<<<))46JEF7767EF???FHJGJIGEDDAJGJJIJFFCJGJJGHDDCBEIJGFJJJJFJGJJJJHJJJJCB:6693432544@GJJJJJGJJJFJJJJJIJIHFDHIJJJJHIIGJIJHIEEGJJJCABCIFJJHIJJJJHHJJJJIJIJJGJJJJF989?>4444-+**))*)('*9HJJGJJFCJIJJIJIJJJJGJJJHGJEJJHJIJJHIIJJJJJGJIJJGGEGJJBBBBJJJJJJD@@AGJHFIGFJGACCBGIJDHHHJFJJIJIFJGE100-.-,/1,777889;>H?@FFJIJHJFBHAA@AJJIJGIJJJJJJJHJGJIJJGJJGIGHJGEGJJHIJJHIJJJJJJIJJHHJFIFDEDHFJJHHJJJIFHIHHJJHJJJIJFIJFJIJGJJGJJJIJGEGJIJJFHIHGJJIGIIJGJJFIIJJIGJIJIJJJEBBHDGIGEGB???<::,++++*+./)79DCE>><=?IB999DDACB>A@@?@@@>==BFHGHDHEHGGIJIJIID@<:68668:<<<<<BEHHJ;;;<@@F?+**+.0(5<ADCB/...8>>>?EDGGEJGGJJJD8-.10022:::878556643-***(%%%+---.?ADFHJFJGAA??BBFAACBJCFE?;<=<AC19:<6666AJHGJIJJJJEDDDGCC66678887//..128...37.++-+-,&''3455HGHJIHJEJGJJIJIJJFBJA???B<<;786776A?>BA:89?@<<<@ADCEIFGHEHIGA><DGGDAABBFJEJG6333<>****--.32@DEDGEEHA?GJHIJJJJJJJJFIEEEHJJJGIJBBBDJJGJFFE?>;<BHCGGD7-)3,,&&&%%%%'0,%%00//1:9997@65412,'%$$%&'&***/78;9ACAAABEC71//2(((*./))+19;A:98)*,*+&&&*11+&&%%%$''%%$%-1348@DFFECGJGGJIJJJJJIJJGGJJJGJJGFIGJGHJGHEEJGJJJHEEE5555<;;?@A>;<JIJIGJIJIHEGHGGICA@<;;DH?@>@@00/1>JJJJBDBA;:::720/''''+++('')01&%$%*)+=@CEFIJIHHFGFJIJJ@>A=8844674)))+/(('''///5<?9876:/&'1*+55:;=@AHJJJH>??JJJIFJJIJEHFIHIGJJJFJJJJBBBCJJJEEGBHJHJJJJJGGC???99942231+**,(''&+--99-.+.+*&%&''003231021111111234;==>=899:JJBGDB:776<8777:JFGGG@?=3JHIJHJJEABDEFFGJHFEJB875-----&%%%%&'*''''((&+*1336652343>?BGGHJFJHJJJIHIHGJJJJGJDC945EEDCEJHFJIJHDDGJJJGJGGEJHGJIJHHIJIFCA9999D?BBJCCDEHFJEB===:611/245=6444=;:JJJJGEDDJE@@@AHAB4;>=HJHGE??>>;;<<E8778BEFHFIJFCBIACDCGEHJGGFJHFHJFJJJJJIJG==90//.11CDCGDEC>?:EGHJJJJJJJJJJJJFIJJHJJFJHJJJJHGJHJJIJJDCCD@?::;CEEJJJFB99:9DDHJIJIHJHGGIJIFJJJIJJJIJJFHJFEA<;9:@@7==@DD:99:DACJGEJJJJ?@==BCFJBBADDHJJHJJJJJJJJJJJJHJJJGJDDDA=CDJIIJEEG?===<@BJH@>=JJA>322148::<=JJJ@A@=>?@EC?98::IJIJHJJDCBDGA@?@DCFHDCDDJJHJI>=>=@>ADBB7:?DIGJHJJH@CEJGHJJFEGFIHJJJJHCED////65:><5//99CJIJJJJJJIJEFD>33ADEEA;C@;0/.-*%&''&&%%*;@DCCA;9745-++,7BIJFJFEDEFFJHEJHJJJIH????JIGJJJJJFGIFGJHJJJGJJJFIHJEGEGJHHHJGJJJHIHGJHHA>0($$%'-/8777:;AAA><.(;;<DJ??987787<</-,.244HJJHGHIJJJJJIGEGJJJBA@''')>ABCDCDBB<<?>JJFJGJIE8.2202-,-5?BHDD?><8;;EDHGFBBEJFFCGJFHJBBBEJ7433=8454AGBB?640.-.*((---AACBCJCG?0,')+9;@??B??JJJIGJJGFGJIFJGJH<;;;IFEEHJJIJJHJIHJFJJC220*(.1112557JFGHEJFJGEEJHGHEGD67524DGIHFABDEJ@@@AEJAA&%%%&'((,+'&$$$(%&&&%%)BCDACA<B:<<<<B8,+++///7@GHFCDJJIJJGJCA@@/*****++-/.**+4558;=@HHJJJDHFEGEDEJFEEJHJ<GGCGF;;;;@HE=A>;;=IEJHJHJJJJJEC>AHJJJIIJGJJJJFDGHJHEDEDJDECEJHGJIJJJD>8JJJJIEBA@CCA6BGG5553344BAEGFJHJJGHJJJJEGEBJHFGGGJGGJJJIJJJJJJJJ=<<;>>=HGHE;9:;<;9:>?EDC977543.6B?@9???>?HHFCB@ABCDBCDHDEEF?=9:<@CCBJJEB@@@EDJFGDBCCBCABCCBFCEBB?>?@CJDJHC@874224AAABEEGEEEIJGE@@?=422..-(-.4::::20///'&%%'()..7ACIFFEIDEA@?:6-*+.18:?A?@A3323:@CCCCDEEEJEJEJGACDGEFE@A@BBD>>>>DB:99<?>5AAABDDEGFGHEEBCAD::HJJ???----22.//.-,,0///;BBBBEEDDEHFBCBBEIDGFGFIJJEJIJJIJJGDDD?===BCACEHG@7662.(&'&('(&&&(,00::>FFJGCGDIJJJJJFJEEDCCAECEDDCC;43-0''*',+)*())&%%(&'=@;=8546916<?CFJJHCDC?<==2*)(&&$$(+,10)&&&(*/---.6=@?AD??A>=@ABBBJHJFHIFJIJ/.-+-'((*+,,545698++*+;@CGEIJJJI7761/++,AGBA888AG6444:@AJAABDHGFGEJAA@<99731//0)($$$%(343.*+-,,+2462)'&)4667A?@0?40<>D@<223EFIFJC?@AAFJJIJJIIIHHHFGGJGCAEEIGIHE9999FJFJCCEDFFAA@@CDCC=<9(('))(()001119999>999444*)')'&(,56769==;@AEHFFFDGGFBCA+***,))('*'))*;=;<=775554----<==?G@@B>BD@DC@>77769<=<.))*:?>?>;>=@@;>=9>>>@FFHJJHGGIJJGJIJIHJGJJJJJJJGGJHJIJJJJJFHEDG<::97/,,,/(+00&&&+..2:5578;BBACHHHFCEHB/../167DDDHFJFIEHHHJIJHJJJJJJJGEEEGIIGFIEIFDGJGJJIGJJJJJJJIJJGBE21116BEFGDCCHJJIJGIJJJHJJJFIFEJJBCA=:=J76667640+16@EHIIDGBEHEJGJEGIGJEDCEECBBJ<;;HF?@??AIECBC>=;;9J;55557/0*&%
@Glass_F3P_2_D3_6_14_17
GCCAGACACGACATTTTTATGATGCGCTACCAGGGTGCGCGCACGGCGTTTATTCTGGAGTGCAAGAAAGCATAGCCGTCAAAAGGCGTGATCCGTGATGATTTCGATCCAGCACGCATTGCCGCCATTTATAAACATTACGCTTCGGCAATTTCGGTGCTGACTGATGAGAAATATTTTCAGGGGAGCTTTAATTTCCTCCCATCGTCAGCCAAATCGCCCCGCAGCCGATTTTATGTAAAGACTTCATTATCGACCCTTACCAGATCTATCTGGCGCGCTATTACCAGGCCGATGCCTGCTTATTAATGCTTTCAGTACTGGATGACGACCAATATCGCCAGCTTGCCGCCGTCGCTCACAGTCTGGAGATGGGGGTGCTGACCGAAGTCAGTAATGAAGAGGAACAGGAGCGCGCCATTGCATTGGGAGCAAAGGTCGTTGGCATCAACAACCGCGATCTGCGTGATTTGTCGATTGATCTCAACCGTACCCGCGAGCTTGCGCCGAAACTGGGGCACAACGTGACGGTAATCAGCGAATCCGGCATCAATACTTACGCTCAGGTGCGCGAGTAAGCCACTTCGCTAACGGTTTTCTGATTGGTTCGGCGTTGATGGCCCATGACGATTTGCACGCCGCCGTGCGCCGGGTGTTGCTGGGTGAGAATAAAGTATGTGGCCTGACGCGTGGGCAAGATGCTAAAGCAGCTTATGACGCGGGCGTGATTTACGGTGGGTTCGTTTTCTTGCGACATCACCGCGTTGCGTCAACGTTGAACAGGCGCAGGAAGTGATGGCTGCGGCACCGTTGCAGTATGTTGGCGTGTTCCGCAATCACGATATTGCCGATGTGGTGGACAAAGCTAAGGTGTTATCGCTGGCGGCAGTGCAACTGCATGGTAATGAAGAACAGCTGTATATCGATACGCTGCGTGAAGCTCTGCCAGCACATGCCATCTGGAAAGCATTAAGCGTCGGTGAAACCCTGCCCGCCCGCGAGTTTCAGCACGTTGATAAATATGTTTTAGACAACGGCCAGGGTGAAGACGGGCAACGTTTTGACTGGTCACTATTAAATGGTCAATCGCTTGGCAACGTTCTGCTGGCGGGGGCTTAGGCGCAGATAACTGCGTGGAAGCGGCACAAACCGGCTGCGCCGGACTTGATTTTAATTCTGCTGTAGAGTCGCAACCGGGCATCAAAGACGCACGTCTTTTGGCCTCGGTTTTCCAGACGCTGCGCGCATATTAATAACTCGGTACCAAAGACGAACAATAAGACGCTGAAAAGCGTCTTTTTTCGTTTTGGTCCTTTGAAGTTTAGGGGATAGTCCAATTATTGAAGGCCTCCCTAACGGGGGGCCTTTTTTTGTTTCTGGTCTCCCTACTAGTAGCGGCCGCTGCAGTCCGGCGAAAAAGGGGCCGGTCACCACCCTGCCCTTTTTCTTAAAACCGAAAAGATTACTTCGCGTTATGCAGGCTTCCTCGCTCACTGACTCGCTGCGCTCGGTCGTTCGGCTGCGGCGAGCGGTATCAGCTCACTCAAAGGCGGTAATTTACCAATGCTTAATCAGTGAGGCACCTATCTCAGCGATCTGTCTATTTCGTTCATCCATAGTTGCCTGACTCCCCGTCGTGTAGATAACTACGATACGGGAGGGCTTACCATCTGGCCCCAGTGCTGCAATGATACCGCGAGACCCACGCTCACCGCTCCAGATTATCAGCAATAAACCAGCCAGCCGGAAGGGCCGAGCGCAGAAGTGGTCCTGCAACTTTATCCGCCTCCATCCAGTCTATTAATTGTTGCCGGGAAGCTGAGTAAGTAGTTCGCCAGTTAATAGTTTGCGCAACGTTGTTGCCATTGCTACAGGCATCGTGGTGTCACGCTCGTCGTTTGGTATGGCTTCATTCAGCTCCGGTTCCCAACAATCAAGGCGAGTTACATGATCCCCATGTTGTGCAAAAAAGCGGTTAGCTCCTCGGTCCTCCGATCGTTGTCGAGAAGTAAGTTGGCCGCAGTGTTATCACTCATGGTTATGGCAGCACTGCATAATTCTCTTACTGTCATGCCATCCGTAAGATGCTTTTCTGTGACTGGTGAGTACTCAACCAAGTCATTCTGAGAATAGTGTATGCGGCGACCGAGTTGCTCTTGCCCGGCGTCAATACGGGATAATACCGCGCCACATAGCAGAACTTTAAAAGTGCTCATCATTGGAAAACGTTCTTCGGGGCGAAAACTCTAGAGGATCTTACCGCTGTTGAGATCCAGTTCGATGTAACCCACTCGTGCACCCAACTGATCTTCAGCATCTTTTACTTTCACCAGCGTTTCTGGGTGAGCAAAAACAGGAAGGCAAAATGCCGCAAAAAAGGGAATAAGGGCGACACGGAAATGTTGAATACTGGTGCTTCTGTTCCTTTTCAATATTATTGAAGCATTTATCAGGGTTATTGTCTGGTGAGCGGCGACATATTTGAATGTATTTAGATCACGCATCTTCCCGACAACGCAGACCGTTCCGTGGCGAAGCAAAACTTCAAAATCACCAACTGGTCCACCTACAACAAAGCTCTCATCAACCGTGGCTCCCTCACTTTCTGGCTGGATGATGGGGCGATTCAGGCCTGGTATGAGTTAACGCCTTCTTCACGAGGCAGACCTCAGCGCTAGCGGAGTGTATACTGGCTTACTATGTTGGCACTGATGAGGGTGTCAGTGAAGTGCTTCATGTGGCAGGAAAAAAGGCTGCACCGGTGCGTCAGCAGAATATGTGATACAGGATATATTCCGCTTCCTCGCTCACTGACTCGCTACGCTCGGTCGTTCGACTGCGGCAAGGAAATGGCTTACGAACGGGGCGGAGATTCCTGGAAGATGCAGAGGAAGATACTTAACAGGGAAGTGAGAGGGCCGCCGCGGCAAAGCCGTTTTTCCATAGGCTCCGCCCCCCTGACAAGCATCACGAAATCTGACGCTCAAATCAGTCGTGGCGAAACCCGACAGGACTATAAAGATACCAGGCGTTTCCCCTGGCAGCTCCCTCGTGCGCTCTCCTGTTCCTGCCTTTCGGTTTACCGGTGTCATTCCGCTGTTATGGCCGCGTTCATTCCACGCCTAGCACTTCAGTTCCGGGTAGGCAGTTCGCTCCAAGCTGGACTGTATGCACGAACCCCCGTTCAGTCCGACCGCTGCGCCTTATCCGGTAACTATCGTATCATTCCAACCCGGAAGAGCATCAAAAGCACCACTGGCAGCAGCCACTGGTAATTGATTTAGAGGAGTTAGTCTTGAAGTCATGCGCCGGTTAAGGCTAAACTGAAAGGACAAGTTTTGGTGACTGCGCTCCTCCAAGCCAGTTACCTCGATAAAGAGTTGGTAGCTCAGAGAACCTTCGAAAAACCGCCCTGCAAGGCGGTTTTTCGTTTTCAGAGCAAGAGATTACACCGCAGCCAAAACAATCTCAAGAAGATCATCTTATTAAGGGGTCTGACGCTCAAGTGGAACGAAAACTCACGTTAAGAGGATTGGTCATGAGATTATCAAAAAGGATCTTTCACCTTAATCCTTTTAAATTAAAAATGAAGTTTTAAATGAATCTAAAGTATATATGAGTAAACTTGGTCTGACAGTTACCAATGCTTAATCAGTGAGGCACCTATCTCGGCGATATTGTACTTACTGACTCATCCATAGTTGCCTGACTCCCCGTCGTGTAGATAACTACGATCAGAACTTGCATCTGGCCCCAGTGCTGCAATGATACCGCGAGACCCACGCTCACCGGCTCCAGATTTATCAGCAATAAACCAGCCAGCCGGAAGGGCCGAGGCGCAAGTGGTCCTGCAACTTTATCCGCCTCCATCCAGTCTATTCCATGGTGCCACCTGACGTCTAAGAAACCATTATTATCATGACATTAACCTATAAAAATAGGCGTATCACGAGGCAGAATTTCAGCAAGAAATAAAATCCTTAGCTTTCGCTAAGGATGATTTGTGAATGCGCGGCCGCTTCTAGAGTTGACAGCTAGCTCAGTCCTAGGGACTATGCTAGCTACTGAGGAACTTTTCGATCAAGCTATGAAGGACGCAAAGAGGGAACTAAACACTTTACTAGAGAAAGAGGAGAAATACTAGATGGGTCAAAGTAGCGATGAAGCCAACGCTCCCGTTGCAGGGCAGTTTGCGCTTCCCTCAAGTGCCACCTTTGGCTTAGGGGATCGCGTGCGCGAATCTGGTGCCGCTTGGCAGGGTCAAGTCGTCGGTTGGTATTGCACAAAACTCACTCCTGAAGGCTATGCGGTCGAGTCCGAATCCCACCCAGGCTCAGTGCAAATTTATCCTGTGGCTGCACTTGAACGTGTGGCCTAATAACTCGGTACCAAATTCCAGAAAAGAGGCCTCCCGAAAGGGGGGCCTTTTTCGTTTTCGTGCCGCATCCACCTGTGCGGACCTCGGTACCAAATTCCAGAAAAGAGACGCTTTCGAGCGTCTTTTTTCGTTTTGGTCCATCGAGTGGCGCGCTTAGTTCCTCGTTTTCTCTCGTTGGAAGAAGAAGAAACGAGAAACTAAATACTACGTCACACCAACTCTCGATGCAAACCGTTTTAGCGAAAATCGTCGCAGACAAGGCGATTTGGGTAGAAGCCCGCAAACAGCAGCAACCGCTGGCCAGTTTTGATG
+
***&%%&$%&)05:;;<IEEFDJIGDCDGF/-341-4444:;:7457FJIFDCJDEFCEGJCD4**+*4.'%%&&().//30112@>97'''':4?<<CEJJ>?5**+,D?JEEDCBEEJGFJICGEJHJJJ667E;;::===DC=77:7765779HJJJJJHHJJJJJGJJJIFHIJJJFCAEIJJJJHGJJIDJJJJH<;:4AJEGJEJJIHJJJGJJJJJJHHIJJJJJJJJGJJJJIJJJGJGIFGHJJIEDFB<ED7<76101153335;<JGFEJGFJGHJFJJJJJGEJJGJJIIJJJJJJJJJDGGH8)((()./0AADGE===@DCDEJGBB4*+7798>92239=@DEGEJJHIJFHHJDBDC?9-,,,-)()),,/:;DDGCEDCBD2126878<AD?CDEJC=;;=>6--22225..:>CD5555@?>=??==EFEEFIGEGIJ5433<;7311017>ACBC4+++:34457-,--:>@>>BC=JFCJDHHEJGJIIBHJJJFEHJHIJ@?@@?766777?DDDECC?>>>FGFB?;;;;=<:5454B6666.,,,/.--,-**()*-.47;;9<AIIJJAA>9''''01011000/--.>?@?CEJIJIJJJJJEFHIGIIJJGJGGJJJFJJJJJCBFJJJJJFJJ-,,-4333>?AJGJJJGJFJFIJFHHJJIIFDBDCJJJIHDGCEGJJJCDDDFDFB?>=<((()+'%$%&(((*,1))))-'&&'''%''%5>?BJGJJJJJJJJJGI>==;=:>><99;<GC@B?>2376;CEGGCHJJGGHJJJJJHIHDCA98866994..843225,,((&&('%$$%03:<=?A@@?BJGGJJJJJDCCEHF..==>??=9:EEJJHJDJJJIJCHGHCCFFE@@;;<...-0*&&'/9;<=<;:==BDJFFJIJJJIJJJJHJGJJJJJFF?A=<=43'$''-)&&&9BB?@,,,-//0..-,--=JIJJJJIEGJJFC@?;<<>:95212;C<<<=GBCEEIJJJJJJGE@:683233EJHEEJFD@9730/,,,>?JJJJJIJI;;;<864.'%%%%''+,+.3=7-,,-HJGHEGIHJJJJIJJIDDCC96644-+++)*-.?JIJJIIJJIJJIEJJIJJJJIJIHJIJGJEHFGJJAAA=:2194./1199767JCIEIJJJEGBCDEBD??ABGFH;CC7763-6,,,AC@@BCFJECBECF@?DCHJJ4101<IGJHJJFJDJHJIJJHHGJJJJJIGJJGJJJIGJABAGCHEIHIFGEGIEHFEJJJC886695365*&'/4D>?CFGJJFDEFDJIEA@AIJJHJJGJFJJGIGFJJJHFJFJIEDGJHJJHEGJFFE?1@AAJJEB?@?>JDGEIJJGJJGFGBBCBHCFJJHGJJJJHIGEJJJF-,,6;43'&'&''(-.---2666HCCDBGCC?F00+',7JDCAA@CJHEDEC@@@AJFJAABCHIDFDCIJJJGJJJJGJJJJHIGGGJJJJGJJIIJJJJIIJGIJJIJJJJHGHEJJHJJJEA?A>?JJIHIJJJHGJGJJHJJHEB?@@JJHJEFE943346344450--1220046****;;<;;@BGHJCJIJJJJJJGIJJJIJJJIJFJGFGJFJFHJHJJJHGJJJJJJIJGJJJEJJCDH;FHIEGJJEEJJJIJJJJJJJIID???DDFEJICJAACFEJJJEFJFH;<:0**&'(/0.2(;CDJJJJIJJGJJFIECHEEE?GDDEJIDJHEJC@?66454310466667AA@ACF<;33.100655640,,-+,,,104;=>=<//--/2<@985''&++,,93333JFJIIJJJJGJJJFJJJJGJFGDEJGHBDBFJFJGEJD>>==ABJJJFHDBCCED4335<12;5666F>>>=>>?CEBA<=FJABBCEF83)A?A@777('''77;>GA87676:4311448:@@FCEEFD@@FFFJJHJJEFJD@<::999()00.,,+,8788999:A/+**+:EHD@BCDIEJFJFAC??AA?AIFIICFJGFJDHDHGJJJIFHJJIJJJJHJJJHFJJJJHJJJJIIEHJJHHIGJHJGJJJJJJJJJJIGJHJJGJGIJJJJJJHFJFJJJJGJHGJJEGJHJJJJJJJFJGJJJJGJJFJIJJIJJIJGHHH@889983++*('''99@544111->=<DCBEFBBGFIIGFIJIJJJJIJJGJFEFEEJIJJJGJJIEEJHJI9777GF977EI21))%%&')67A>;--@@BCBFB;7101BHA???B=<<>9888EGDJJJIJFJJJJJJIJJJJJJEHC>>JJJJJJJJIJJIJJJHJJJJHIJJJGJJJJCDDDFDCHJHJGJJJIJHHHJJFEJG=?::<IA>><;>EEGGFGJJHJGFGFGDGJJEJJ3334655)'&&&&&%',+++26::8*))*54535622;CDCJHA@@<;9;;=B@@@=<:6+++))('%%&&%%&+.257;=HDJJFJH996689GEJIFIJG=:CF;EDJFJJGJHJJJJJJGEBFEEJ****82129'&&&57=FDFHHJJJJJJJJHHCJEFJGEHJIHJJJJJJIJJJFDFJFHJEEGAAB@FEIJGGFJGGJJGFFD@=<74454/,,,)&%&)-654200+)('&#####$%)')*+.3AAABE;:<445/../56?;;<:;=>A==>=DAAACHIJGJFGFJJIJJJJHJJJF;=:@BJA71'&&'(%&%',2257B::::=452/06>CFEC@EJCEEB?AADD<<889;AABCB<99866111/01?JGCC@98;6>;>5=;<;<<I???55562002689<>BCEJBAAAJ9899@@;:9/+)'&&'?B@AB>==<BAC>>>EF7632,,,+047:982//04))&%(*8=A>=DE@233=FJIJJJGJGFFGGBCB9730,'*./0018820/-..-.(;GFGDGDB=E?DAEJJJCEFFEJBEABJEGEHJJFHJJABB>CCBC?=;:)))*4-''(1)10)))*===EJDJJHJJJIHGFBEGIFJHB<794622<6666//3/-,,-C>>>@D<:54/,+-389FGJ<A=<DGGAA@=<<71+*)(*3*>@AHGABB@EF@>//0(&'')+03-,,,&%%(,'''';<>:>>DGDDFEJGJJCEDBJBEGIFHJBDHDEFG:977..++,'((?B;::/.,,.8577CAFJEJDJIJD@@721135558-,*))(&$$$$#$....:6,))45-,++'&''1111112?AADE;;;888:<@@@EG@??>@?A@?<=>IEHJJJJHHEJJJGJJJJJJJGJJGCBCAAGEHGJIIFFEDDGGJJIJGGHJJJJJIJJJEGFGHGIHJJHJ999AIFFJE?>><;.($#%(<99;@>EJA>>>?:,*((-,-..()78<GHHIHHEAD?@FADFI442224>200/;C3/+'(*)('((%%&%%)()(,++)))2486(('(*)),+*))***3127@>>?=<?DFJHJJHFJ?@??HFFE@==>=.--88--****/1'0-,*/+01-563332;;<;;9:95447@=('''(((%(++**'(+..../<<=?9D><:B;<99CDJFFJI>FC----<DGFHJCEGECBE5555FCFGFFDFJFFJJHJJHJJFHHIGJDGFEJGAA@AJIGJI3334:9-++''''43343112254)(((*++&'AGJGIJEHFJJGFCAB@>>JFAB;<<=J?;;;0/./31(((&''&($$*././224465555AEJJHJJHGIFIFFJJHJFEFJA@JFH.--.8887=<?<=9<>>A@<F:::;8884444>89<<>CBA:=;@A:<3A6:8/''01,,,009:;::8;:BFAA?ACBCBCEGE<IFC@D?83++45>?FIJJJGJEFGIGJJCECCDEDFFGJGDFGJHIJJJGEGFJJJFHFJHHIHHIJJJIHJIJBAABJHGDCFDBB88<545/'$$%%%$$%&&'.;////=>?IBBJEIDEFHJJJIEAC?;+)&%(.+,,-+++-----6;22;<?B7CC;:9:9:;<>>BAJJJGHGJJJJJHJFFGGHI>><'&'*)(,+.98+*)+499;@DDFAAAAJIJ5555?EEDDDDEC@@@DJCC??B<<<875339::78>:HJJGICBB@FGICCCDJBCEJJHJJ??@=?>>?JCFJHEEGGD@EDJJ<;;<E6321234(())++./)))))9AA??AAJC=@?EE@=;?@>+*+*)*''''&%&),,,,/1111127<?A455=A<;86:=<==<;;=7872222::966<ACC?=??BJJJJGJIJJDDCDFJHFIFJJJIBGIGIHD>@ADBAA>?=3///CHJFJJIGDECGGGIHGIJJIJEIFEJJJHGJIIJGJIFEABA@856>GJHHIFCJDJCGEJJIJEGFIJFEA>111>??GFB92028;;:-*)*2:0003332888BCEHBBGEJIFFFGIJB>=<663./0-)&%'&%'+:<?EDGDFGEJJCDEG@@==?;::;9555=@---/83321../=B?=<<<A@=88=7=>;;=<B>000/00462333;6:87534785.---67662122((')'%%&.610,('%&&&$'*-8?BFFIJIJHJJIJGEIDFFJF?@>=<99A?>:::A<99:;:<98:65410/31667EDEBC?@?ADDJ@@@AGJJCD>8HJ2..(
@Glass_F3P_2_D3_6_14_18
GGAGGGCTTACCATCTGGCCCCAGTGCTGGAATGATACCGCGAGACCCACGCTCACCGGCTCCAGATTTATCAGCAATAAACCAGCCAGCCGGAAGGGCCGAGCGCAGAAAGTGGTCCTGCAACTTTATCCGCCTCCATCCAGTCTATTCCATGGTGCCACCTGACGTCTAAGAAACCATTATTATCATGACATTAACCTATAAAAATAGGCGTATCACGAGGCAGAATTTCAGATAAAAAAATCCTTAGCTTTCGCTAAGGATGATTTCTGGAATTCGCGGCCGCTTCTAGAGTTGACGGCTGGCTCAGTCCTAGGGACTATGCTAGCTACTAGAGAACTTTGGATCAAGCTATGAAGGACGCAAAGAGGGAACTAAACACTTTACTAGAGAAAGAGGAGAAATACTAGATGGGTCAAAGTAGCGATGAAGCCAACGCTCCCGTTGCAGGGCAGTTTGCGCTTCCCCTGAGTGCCACCTTTGGCTTAGGGGATCGCGTACGCAAGAAATCTGGTGCCGCTTGGCAGGGTCAAGTCGTCGGTTGGTATTGCACAAAACTCACTCCTGAAGGCTATGCGGTCGAGTCCGAATCCCACCCAGGCTCAGTGCAAATTTATCCTGTGGCTGCACTTGAACGTGTGGCCTAATAACTCGGTACCAAATTCCAGAAAAGAGGCCTCCCGAAAGGGGGGCCTTTTTTCGTTTTGGTCCGCATCCACCTGTGCGGACCTCGGTACCAAATTCCAGAAAAGAGACGCTTTCGAGCGTCTTTTTTCGTTTTGGTCCATCGAGTGGCGCGCTTAGTTCCTCGTTTTCTCTCGTTGGAAGAAGAAGCGCGAAACTAAATACTAGAGTCACACAGGACTACTAGATGATGCAAACCGTTTTAGCGAAAATCGTCGCAGACAAGGCGATTTGGGTAAAAGCCCGCAAACAGCAGCAACCGCTGGCCAGTTTTCAGAATGAGGTTCAGCCGAGCACGCGACATTTTTATGATGCGCTACAGGGTGCGCGCACGGCGTTTATTCTGGAGTGCAAGAAAGCGTCGCGTCAAAAGGCGTGATCCGTGATGATTTCGATCCAGCACGCATTGCCGCCATTTATAAACATTACGCTTCGGCAATTTCGGTGCTGACTGATGAAATATTTTCAGGGGAGCTTTAATTTCCTCCCCATCGTCAGCCAAATCGCCCCGCAGCCGATTTTATGTAAAGACTTCATTATCGACCCTTACCAGATCTATCTGGCGCGCTATTACCAGGCCGATGCCTGCTTATTAATGCTTTCAGTACTGGATGACGACCAATATCGCCAGCTTGCCGCCGTCGCTCACAGTCTGGAGATGGGGGTGCTGACCGAAGTCAGTAATGAAGAGGAACAGGAGCGCGCCATTGCATTGGGAGCAAAGGTCGTTGGCATCAACAACCGCGATCTGCGTGATTTGTGGGATTTGATCTCAACCGTACCCGCGAGCTTGCGCCGAAACCGGGGCACAACGTGACGGTAATCAGCGAATCCGGCATCAATACTTACGCTCAGGTGCGCGAGTTAAGCCACTTCGCTAACGGTTTTCTGATTGGTTCGGCGTTGATGGCCCATGACGATTTGCACGCCGCCGTGCGCCGGGTGTTGCTGGGTGAGAATAAAGTATGTGGCCTGACGCGTGGGCAAGATGCTAAAGCAGCTTATGACGCGGGCGCGATTTACGGTGGGTTGATTTTTGTTGCGACATCACCGCGTTGCGTCAACGTTGAACAGGCGCAGGAAGTGATGGCTGCGGCACCGTTGCAGTATGTTGGCGTGTTCCGCAATCACGATATTGCCGATGTGGTGGACAAAGCTAAGGTGTTATCGCTGGCGGCAGTGCAACTGCATGGTAATGAAGAACAGCTGTATATCGATACGCTGCGTGAAGCTCTGCCAGCACATGTTGCCATCTGGAAAGCATTAAGCGTCGGTGAAACGCTGCACGCCCGCAAGGTTCAGCAGGTGTTGATGATTTAGACAACGGCCAGGGTGAAGCCGGCAGATCGTTTGACTGGCTGACTGTTCAATGGTCAATCGCTTGGCAACGTTCTGCTGGCGGGGGGCTTAGGCGCAGATAACTGCGTGGAAGCGGCACAAACCGGCTGCGCCGGACTTTGATTTTAATTCTGCTGTAGAGTCGCAACCGGGCATCAAAGACGCACGTCTTTTGGCCTCGGTTTTCCAGACGCTGCGCGCATATTAATAACTCGGTACCAAAGACGAACAATAAGACGCTGAAAAGCGTCTTTTTCGTTTTGGTCCTTTGAAGTTTAGGGGATAGTCCAATTATTGAAGGCCTCCCTAACGGGGGGCCTTTTTGTTTTCTGGTCTCCCTACTAGTAGCGGCCGCTGCAGTCCGGCAAAAAAGGGCAAGGTGTCACCACCCTGCCCTTTTTATTTAAAACCGAAAAGATTACTTCGCGTTATGCAGGCTTCCTCGCTCACTGACTCGCTGCGCTCGGTCGTTCGGCTGCGGCGAGCGGTATCAGCTCACTCAAAGGCGGTAATTTACCAATGCTTAATCAGTGAGGCACCTATCTCAGCAATATATGCGTTCATCCATAGTTGCCTGACTCCCCGTCGTGTTGAGATAACTAGATACGGGAGGGCTTACCATCTGGCCCCAGTGCTGCAATGATACCGCGAGACCCACGCTCACCGGCTCCAGATTTTGCCGCAATAAACCAGCCAGCCGGAAGAGGCCAGGCGCAGAAGTGATTATGCAACTTTATCCGCCTCCATCCAGTCTATTAATTGTTGCCGGGAAGCTAGAGTAAGTAGTTCGCCAGTTAATAGTTTGCGCAACGTTGTTGCCATTGCTACAGGCATCGTGGTGTCACGCTCGTCGTTTGGTATGGCTTCATTCAGCTCCGGTTCCCAACGATCAAGGCGAGTTACATGATCCCCCATGTTGTGCAAAAAAGCGGTTAGCTCCTTCGGTCCTCCGATCATTGTCAGAAGTAAGTTGGCCGCAGTGTTATCACTGGTTATGGCAGCACTGCATAATTCTCTTACTGTCATGCCATCCGTAAGATGCTTTTCTGTGACTGGTGAGTACTCAACCAAGTCATTCTGAGAATAGTGTATGCGGCGACCGAGTTGCTCTTGCCCGGCGTCAATACGGGATAATACCGCGCCACATAGCAGAACTTTAAAAGTGCTCATCATTGGAAAACGTTCTTCGGGGCGAAAAACTGAAGGATCTTACCGCTGTTGAGATCCAGTTCGATGTAACCCACTCGTGCACCCAACTGATCTTCAGCATCTTTACTTTCACCAGCGTTTCTGGGTGAGCAAAAACAGGAAGGCAAAATGCCGCAAAAAAGGGAATAAGGGCGACGCCGGAAATGTTGAATACTCATACTCTTCCTTTTTCAATATTATTGAAGCATTTATCAGGGTTATTGTCTCATGAGCGGATACATATTTGAATGTATTTAAATCACGCATCTTCCCGACAACGCAGACCGTTCATCGCTGAAGCTCGAAGTCACCAACTGGTTCACCTACAACAAAGCTCTCATCAACCGTGGCTCCCTCACTTTCTGGCTGGATGATGGGGCGATTCAGGCCTGGTATGAGTCAGCAACACCTTCTTCACGAGGCAGACCTCAGCGCTAGCGGAGTGTATACTGGCTTACTATGTTGGCACTGATGAGGGTGTCAGTGAAGTGCTTCATGTGGCAGGAAAAAAGGCTGCACCGGTGCGTCAGCAGAATATGTGATACAGGATATATTCCCCTTCCTCGCTCACTGACTCGCTACGCTCGGTCGTTCGACTGCGGCGAGCGGAAATGGCTTACGAACGGGGCGGAGATTTCCTGGAAGATGCCAGGAAGATACTTAACAGGGAAGTGAAGGGCCGCGGCAAAGCCGTTTTTTCCATGGCTTCGCCCCCTGACAAGCATCACGAAATCTGACGCTCAAATCAGTGGCGAAACCCAACCAGACTATAAAGATACCAGGCGTTTCCCTGGCGGCCCTGGTGCGCATATCCTCTTCCTGCCTTTCGGTTTACCGGTGTCATTCCGCTGTTATGGCCGCGTTTGTCTCATTCCACGCCTGACACTCAGTTCCGGGTAGGCAGTTCGCTCCAAGCTGGACTGTATGCACGAACCCCGTTCAGTCCGACCGCTGCGCCTTATCCGGTAACTATCGTCTTGAGTCCAACCCGGAAAGACATGCAAAAGCACCACTGGCAGCAGCCACTGGTAATTGATTTAGAGGAGTTAGTCTTGAAGTCATGCGCCGGTTAAGGCTAAACTGAAAGGACAAGTTTTGGTGACTGCGCTCCTCCAAGCCAGTTACCTCGGTTCAAAGAGTTGGTAGCTCAGAGAACCTTCGAAAAACCGCCCTGCAAGGCGGTTTTTTCGTTTTCAGAGCAAGAGATTACGCGCAGACCAAAACGATCTCAAGAAGATCATCTTATTAAGGGGTCTGACGCTCAGTGGAACGAAAACTCACGTTAAGGGATTGGTCATGAGATTATCAAAAAGGATCTTCACCTAGATCCTTTTAAATTAAAAATGAAGTTTTAAATCAATCTAAAGTATATATGAGTAAACTTGGTCTGACAGTTACCAATGCTTAATCAGTGAGGCACCTATCTCAGCAATCTGTCTATTTCGTTCATCCATAGTTGCCTGACTCCCCGTCGTGTAGTGG
+
:JHIEEBJIJJJJJJIJJDGFG>:651-&$$$%()))+--/..---;>9;;<JHFIHEA<>FG?99:BA;FJGJFHJJJJJJGFHG4334>CA@AB8?7A321,-:2-*++)-,,755558;:<>?JFJJGEIC??>>>GIGJFJFHIHFJHJIIJCJ:8889?AE@@@@JJIJFJJJBIJFJJIGJIJJIHJJIIJJGJIJIJJFJHGHIIJJIFJHF?>>>J?75:66:98878-./07?D=7777;AD>@JHFEFIGGJFJFDEFJEDBBBDEJCAC<===><;.-..334;@;=?/.../IGJFDGIHJJJJHJJA@@@HFEEDCD=;:$$$%'('++:)))))))*9<;?@AEFJGHEFEEHJFJECIJCFFEIJ===>IFFB<6344C@?@EFGIFJJGJJJEGJJ@?@BDGDCGGEJJDGFJJIJHJGJHIJJGGJCCDCE4466A??>>CAA==>?:8=987;<@AHDGJJJHIEGFHGJ??CJJJJDBCECEEEGHJCCD=EJJGJJJHACABFJJJEJHFJFJJJHDIDDDADEFIEDEEHIECEDJFJEIJJIJJJJHIJJFJJIEDDGECDCGGHGIHEJDFBJJHHJJEH?=99;JIJHJJHFFFJJJJGJJJJIJJJJIFJJJJJFJGGJD;;;,,++548877<=CB<@;;<=?@BEC9C@99GBBBAGEGJGGHF?;95>>=@?----5:)))))()))77:?ABFEE5444BCB21110//1=A=D3110.2<:858=BCDCCJB@:=B@A?>>GBEJ@=>=CIFDD<;77))))BEJJHJE@?>=CBFGGGGJJJJJJD@@65566==>863.,*((()*++;>B>??@2.+('''((+.67889598/...-..AEGEJJIHJIGIJJJHJJJJJJGJA;:8888BHCHEJGJJFDC2--.44*('(((+-4467C<<<;==>GJJEJHEGJHJJJAGJBFABGA<<::6636;>ABIDD???@88898789A<<:;<>555=986678AIC??>B<;::<8B?>9887>>;::@>@8668;989321,'%%,-9:DEE@@=-++1434DIJHJEBB10019I<<=995566@@JFCDE===FJH>>@BFHJJJIJJJJIIJJJJJJJJJJJJIHJJIGHG1&%*-))*+:9:;>EIJEB@A>1111,*++*+-004;:<:889996668DCFIJHIFJJDGFEGJFJHJFIJFJEFHGHBDCCID::::@A5-.64;:99GDCFFGJIHJCDDAE@>C>=@BDDBDCJFGJJJED?A@@IJJJJJJIFHIIJJHJIJFJJJFHJIHJJJHJJJJJGFJFGEDGGGDJJIJHIJ8888D@55211/0/34330011333588786::23?---.5ADFFJJJIGJFIJGJGIGJIJ3333@BJJF@???HJIJIHJEJHG>==><<<;7BBCE@G;;;;FJIJGA@'''(***(-14=<=CHDABDJHJFIFFIEJGH@=:3&&&-01012JJDC8888FJGG<<<78922231000BFJJJJEJJJIJEIHJJJJJJJJJHHHEDA@222HJJJJJJJJJJIIJJJJHJJJJJGJJJGIJFIGFIJJJIIJJJJGFIHJIJJJEEJJHJJHJGJIFJGEHEJJJEIHJJJJJJFDJJJJHJJJJFGDGFIGA@?ADEFJGIABAB@ADCJGJJEFIJHIIJJHHFHJJJHGGJJ<FFEJGIJHJJJJHGJGGJJJHJJJJJJJJJJJJJJJJJJJJGJIHJHJFJEEJHJJJIJJJJIIJJJJGJJJGJGJJHJIJHJJIJJJGHIJJJJJJJHJJFDFJIJI<99F6JECJEEIHJJHJIGIBEGHJGGJHJJJJHGE?EF88=AA;3/,-,+-/9<JGJJJHGHJEEIJJJJJHJJJIJJJJIJJIJJJJJDDFFJJJJJJIJIGJJGJJIJJGJJGHJJHIJH>EHGJGFJIJJHJHJGJJEGEJFIJJG==78886669:&&&&'%%%$%'''%%%'%'%%$$&'''&%%$'&%&%$%&'(0-..++++/344+1-,)+(%&(&%%&%$$%&%&(+($$%$$$$%221233522/''')EEGDFHIIGJJJJJIJJJJJFCJEEA<;;-&&&(2CBFEJHEFHHFFJF@>?FJ@@A?D?>A?@@A@JEDCC70//0322(34<:9889GGEFJ>>HDDBACHGFJJJJEFHHFFGFEJJGJGDFEGFJJJJJJCJJJJIFJDHJHF9JFJBABAD>=<B@AG@?;;HFEJIJHIJJHEFHJJHGFDEEGJFDJHIEJJIJIJJJIJCDAA?HEDC>>?JHA??AA@8DCCFIJJF=>=AGIJFJGHJBBAD:::5666966>778:115&&&,.)''('(&((+35867544++**/9:551111778HDJHGJGGIHHIJIJJEJFJJGAFJGIJJHGJJGIJGJHIGJDJGADFEDG++++-6@GGGIEHGIGHJJHJHJJGJDHJEGJFCFJGJJGJEJIIGJJJJJJFJGFDFEDCJH@<;;97223<@AGIJJIDJEIEGJHJGBAAADC2223JHHJHJJHJJHJJJHECEDFJJIJIJGJFJHHJJJHGJGIFECD.))))**%%$%''&'-29@CDEGGJFJJJJJFFEG7662/--0//2*%%%&(&&&,*''(.7579I:8;6=F9787C<<;;BCBDAA?@CH<9100()))764AFEHBDHFEEHIIHHJJJJGFJJC</2:3.)&%%'*890004<222422222-'.('%'*-1,/45EBA?EFH=::9::=>EGEHJIJJHJDF??75*'++.''(012433ED=???FJFCBBFGDDA?@CJGJJJJDGJJHEJJJIJHJJJIJJJJJHJJGHJGJJJJJJJJJHJJJHJECBCHJJJJJJJJGJIJJEJHGFHJGJJJJJIJJHJJGJDJGJJFJJJI;JFJCJJCCA7777JIIJJIGIJIJJDF5454C5JIEEFEDCB?@000GJJIHCBCCFHFHEJ?523@CCBC>=1///*))*A8112A@DJHHJJIJIFJFJFJDEE::5+++(*-:=?AEJJGJJFFHFGJIJJIJJHIJIJIHI;:;;::2228;<@AJIDIJJJJJCBBDHJJHEJJBAAD???@FGJIJJFGJFFFFF>?BFJJHIJFJIJJFFGEFGJJJGJGHGJGCCEDGH>CGJJIIAABBJEDGJIIH=><==AGFEDJJHHFJGJIJEHJHJJJJJJJJJJJJIJGJJJJJGJJJEJJFD1//...1/../0,+&%&&)&&&%%$''%&''*('())+0A@BBF@6677D==:<?8;;<ACEJIJJJ;;;;CCEDEA=ADGHDFCBJHGCDC@FFJIJJIJJJEJHHJJHEDDEDDHJIGFIIIFGJJJHGJJJJJJ@??JEGJHDIB;111171(&%%&%%&+;>FGJIEGGIJFHGFJGDA>=><CA@JJJ0'&',---9;:;?GJJJJEGGCCBCJGJJJJHJEIGIJHJIHFFGEJJJGJFCFCDFJJJJGIF@,,,,//.-++''&&)4,:<?@@@G@5443***+%%'%%%%%&++,(%%&$&%$%%$$$$&&((()-/302=AHEHHFFFB>7BJHJEDGEJJGJEBB?@;444<E>>??HB?CABFJGFDFJJ>>>=?99BB978;C9976982../@IHHGIGJBHJ;<;<DHFJJIGIEGC>?CFDC>=<;<<DDCGJJFDCCBHEGJJJJHGGHGFJJJJJJJJHJIGFJHIIJJJJIGG?941/./00/110/+*&,073338:><:::<@BCF<<;99:888:42111223CHBDJJGJGEBB73/...)>CBCJHGEGHGJJI=<<<6667H8777<:33/&$'(,-?ABDJHFDEBCHGFAAA><;3335CFEJJJEGHDDDGGGJEGDJIFA@C76:@CA>B116673=E;:992?:3.../0630(&'(*)+++,,*(&&')-.0*+%%&'/-&&''*,,(()&&'('(((*((*+*&&&'+'(('))))*)))&&%%&&*+-.%%%%%'##&%&&'7<766:??BCEEJ@B1,;9651*'&%&'(''&(&&$$##'(+'&&%(-;;:8;6/,++2>541.**++6677=C@IJGHEDBEDIJJJJJIFHFFCFJEJEEADHEJJJJHHJFJJJJGIE?CDIIJJJHIJJGDE@>ECHIFJGJIEJEA11004522-(((5.-*&'*,-0378;<GEHJFDJJJ8966CHHDHFBCCDDGGGG77678CDBCDJHEHJGJC767=<==FJJJJJDBDCB?84220/027<<=DGHEJJIJIFJFFEJIJJJJEICEDGBDHJJJJJJJHJIHJJGJJFIJIIJJGIHJJHJJJJJIGJJJF557JEJGJFF?>>>EGC>=>BAFJJGCDB:9453;3334=?><>9AHEBCDCB=<==JBFBJ5<??GGHGDBFB@9JJ;:=?BDE8865;A73367D<:7445==?IFDGIHJIJIJHGJJHHIJII>>>??:;@?C>=A=<823454:CBIDFFIJJJIGEJGJ??A@A77///04=DBAAAGIIGIGJJA?6?+4446735583333=:;<JJBBAA@<;.68;:,,,,->9BBJEBCCDBEEGJIEFJIJHJJJJJFB@A@JJJGIJD8889AC><8569989735?EEGJJHJEHIIGEJGJFJFCGI)'''EJGJF>>>>BAC@9887+++,CAB////>F<9871?@AJED8888=<=>FDDB;<CC:;98996*)%$$
@Glass_F3P_2_D3_6_14_19
TTGGGAGCAGAAGGCGTTGGCATCAACAACCGCGATCTGCGTGATTTGTCGATTGATCTGGACCGTACCCGCGAGCTTGCGCCGAAACTGGGGCACAACGTGACGGTAATCAGCGAATCCGGCATCAATACTTACGCTCAGGTGCGCGAGTTAAGCCACTTCGCTAACGGTTTTCTGATTGGTTCGGCGTTGATGGCCCATGACGATTTGCACGCCGCCGTGCGCCGGGTGTTGCTGGGTGAGAATAAAGTATGTGGCCTGACGCGTGGGCAAGATGCTAAAGCAGCTTATGACGCGGGCGCGATTTACGGTGGGTTGATTTTTGTTGCGACATCACCGCGTTGCGTCAACGTTGAACAGGCGCAGGAAGTGATGGCTGCGGCACCGTTGCAGTATGTTGGCGTGTTCCGCAATCACGATATTGCCGATGTGGTGGACAAAGCTAAGGTGTTATCGCTGGCGGCAGTGCAACTGCATGGTAATGAAGAACAGCTGTATATCGATACGCTGCGTGAAGCTCTGCCAGCACATGTTGCCATCTGGAAAGCATTAAGCGTCGGTGAAACCCTGCCGCCCGCCAGAGTTCAGCACGTTGATAAATATGTTTTAGACAACGGCCAGGGTGGAAGCGGGCAACGTTTTGACTGGTCACTATTAAATGGTCAATCGCTTGGCAACGTTCTGCTGGCGGGGGGCTTAGGCGCAGATAACTGCGTGGAAGCGGCACAAACCGGCTGCGCCGGACTTGATTTTAATTCTGCTGTAGAGTCGCAACCGGGCATCAAAGACGCACGTCTTTTGGCCTCGGTTTTCCAGACGCTGCGCGCATATTAATAACTCGGTACCAAAGACGAACAATAAGACGCTGAAAAGCGTCTTTTTCCGTTTTGGTCCTTTGAAGTTTAGGGGATAGTCCAATTATTGAAGGCCTCCCTAACAGGGAGCCTTTTTGTTTCTGGTCTCCCTACTAGTAGCGGCCGCTGCAGTACGGCAAAAAAGGGCAAGGTGTCACCGCCCTTGCCTTTTTTCTTTAAAACCGAAAAGATTACTTCGCGTTATGCAGGCTTCCTCGCTCACTGACTCGCTGCGCTCGGTCGTTCGGCTGCGGCGAGCGGTATCAGCTTCACTCAAAGGCGGTAATTTACCAATGCTTAATCAGTGAGGCACCTATCTCAGCAATATCTATTTCGTTCATCCATAGTTGCCTGACTCCCCGTCGTGTAGATAACTACGATACGGAGAGCTTCCATCTGGCCCCAGTGCTGCAATGATACCGCGAGACCCACGCTACACCGGCTCCAGATTTATCAGCAATAAACCAGCCAGCCGGAAGGCCAGGCGCAGAAGTGGTCCTGCAACTTTATCCGCCTCCATCCAGTCTATTAATTGTTGCCGGGAAGCTGAGTGAGTTCGTTCGCCAGTTAATAGTTTGCGCAACGTTGTTGCCATTGCTACAGGCATCGTGGTGTCACGCTCGTCGTTTGGTATGGCTTCATTCAGCTCCGGTTCCCAACAATCAAGGCGAGTTACATGATCCCCCATGTTGTGCAAAAAAGCGGTTAGCTCCTTTCGGTCCTCCGATCGTTGTCAGAAGTAAGTTGGCTGCCGTGTTATCACTCATGGTTATGGCAGCACTGCATAATTCTCTTACTGTCATGCCATCCGTAAGATGCTTTTCTGTGACTGGTGAGTACTCAACCAAGTCATTCTGAGAATAGTGTATGCGGCGACCGAGTTGCTCTTGCCCGGCGTCAATACGGGATAATACCGCGCCACATAGCAGAACTTTAAAAGTGCTCATCATTGGAAAACGTTCTTCGGGGCAAAAACTTTCAGATTTACCGCTGTTGAGATCCAGTTCGATGTAACCCACTCGTGCACCCAACTGATCTTCAGCATCTTTTCTTCACCAGCGTTTCTGGGTGAGCAAAACAGGAAGGCAAAATGCCGCAAAAAGGGAATAAGGGCGACACGGAAATGTTGAATACTCATACTCTTCCTTTTTCAATATTATTGAAGCATTTATCAGGGTTATTGTCTCATGAGCGGATACATATTTGAATGTATTTAGATCACGCATCTTCCCGACAACGCAGACCGTTCCGTGGCAAAGCAAAAGTTCAAAATCACCAACTGGTCCACCTACAACAAAGCTTCTCATCAACCGTGGCTCCCTCACTTTCTGGCTGGATGATGGGGCGATACGCAGGCCTGGTATGAGTCAGCAACACCTTCTTCACGAGGCAGACCTCAGCGCTAGCGGAGTGTATACTGGCTTACTATGTTGGCACTGATGAGGGTGTCAGTGAAGTGCTTCATGTGGCAGGAAAAAAAGGCTGCACCGGTGCGTCAGCAGAATATGTGATACAGGATATATTCCGCTTCCTCGCTCACTGACTCGCTACGCTCGGTCGTTCGACTGCGGCGAGCGGAAATGGCTTACGAACGGGGCGGAGATTTCCCTGGAAGATGCCAGGAAGATACTTAACAGGGAAGTGAGAGGGCCGCGGCAAAGCCGTTTTTCCATAGGCTCCGCCCCCCTGACAAGCGTCGCGAAAAATAACCACTAAATCAGTGGTGGCGAAGAGTACAAACAAGCTATGAATTACAGGCGTTTCCCCTGGCGGCTCCCTCGTGCGCTCTCCTGTTCTGCCTTTCGGTTTACCGGTGTCATTCCGCTGTTATGGCCGCGTTTGTCTCATTCCACGCCTGACACTCAGTTCCGGGTAGGCAGTTCGCTCCAAGCTGGACTGTATGCACGAACCCCCCGTTCAGTCCGACCGCTGCGCCTTATCCGGTAACTATCGTCTTGAGTCCAACCCGGAAAGACATGCAAAAGCACCACTGGCAGCAGCCACTGGTAATTGATTTGGAGTTAGTCTTGAAGTCATGCGCCGGTTAAGGCTAAACTGAAAGGACAAGTTTTGGTGACTGCGCTCCTCCAAGCCAGTTACCTCGGTTCAAAGAGTTGGTAGCTCAGAGAACCTTCGAAAAACCGCCCTGCCAAGGCGGTTTTTCGTTTTCAGAGCAAGAGATTACGCGCAACCAAAACGATCTCGAGAATCATCTTATTAAGGGGTCTGACGCTCAGTGGAACGAAAACTCACGTTAAGGGATTTTGGTCATGAGATTATCAAAAAGGATCTTCACCTAGATCCTTTTAAATTAAAAATGAAGTTTTAAATCAATCTAAAGTATATATGAGTAAACTTGGTCTGACAGTTACCAATGCTTAATCAGTGAGGCACCTATCTCAGCAATGTTCTATTTCGTTCATCCATAGTTGCCTGACTCCCCGTCGTGTAGATAACTACGATACGGGAGGGCTACCATCTGGCCCCAGTGCTGCAATGATACCGCGAGACCCACGCTCACCGGCTCCAGATTTATCAGCAATAAACCAGCCAGCCAGAAGGCCAGGCGCAGAAGTCATATGCAACTTTATCCGCCTCCATCCAGTCTATTCCATGGTGCCACCTGACGTCTAAGAAACCATTATTATCATGACATTAACCTATAAAAATAGGCGTATCACGAGGCAGAATTTCAGATAAAAAAAATCCTTAGCTTTCGCTAAGGATGATTTCTGGGATTGCGCGGCCGCTTCTAGAGTTGACAGCTAGCTCAGTCCTAGGGACTATGCTAGCTACTGAGAACTTTTCGATCAAGCTATGAAGGACGCAAAGAGGGAACTAAACACTTTACTAGAGAAAGAGGAGAAATACTAGATGGGTCTAAAGTAGCGATGAAGCCAACGCTCCCCGTTGCAGGGCAGTTTGCGCTTCCCCTGAGTGCCACCTTTGGCTTAGGGGATCGCGTACGCGGATGTTCTGGTGTCACTTGGCAGGGTCAAGTCGTCGGTTGGTATTGCACAAAACTCACTCCTGAAGGCTATGCGGTCGAGTCCGAATCCCACCCAGGCTCAGTGCAAATTTATCCTGTGGCTGCACTTGAACGTGTGGCCTAATAACTCGGTACCAAATTCCAGAAAAGAGGCCTCCCGAAAGGGGGGCCTTTTTTCGTTTTGGTCCGCATCCACCTGTGCGGACCTCGGTACCAAATTCCAGAGACGACTTCGAGCGTCTTTTTTCGTTTTGGTCCATCGAGTGGCGCGCTTCAGTTCCTCGTTTTCTCTCGTTGGAAGAAGAAGAAACGAGAAACTAAATACTAGAGTCACACAGGACTACTAGATGATGCAAACCGTTTTAGCGAAAATCGTCGCAGACAAGGCGATTTGGGTAGAAGCCCCGCAAACAGCAGCAACCGCTGGCCAGTTTTCAGAATGAGGTTCAGCCGAGCACGCGACATTTTTATGATGCGCTACGGGGTGCACGCACGGCGTTTATTCTGGAGTCAAGAAAGCGTCGCCGTCAAAAGGCGTGATCCGTGATGATTTCGATCCAGCACGCATTGCCGCCATTTATAAACATTACGCTTCGGCAATTTCGGTGCTGACTGATGAGAAATATTTTCAGGGGAGCTTTAATTTCCTCCCCATCGTCAGCCAAATCGCCCCGCAGCCGATTTTATGTAAAGACTTCATTATCGACCTTTACGATCTATCTGGCGCGCTATTACCAGGCCGATGCCTGCTTATTAATGCTTTCAGTACTGGATGACGACCAATATCGCCAGCTTGCCGCCGTCGCTCACAGTCTGGAGATGGGGGTGCTGACCGAAGTCAGTAATGAAGAGGAACAGGAGGTG
+
5534*1%%%%%&&&$$%&%%&)3;<>>:;:;9A:999EIJIJEJEEJDD76<<@/...-%%%%%**,/122EDGHJJJHJHIGJJIIFJ992032278@BCEDEHHJ=<=.--.??@?HJIHJEICHJJJDECFJIJJJGEDDJJJF98111>?DIHJIIGJIJGFJJJGJJJJJJFHCHE?H;7///////65212444<=FJ>===J@?<=554-------;::6CFJG>=>=JIFJJDAAEFIEDGHJFDIJGHHHJJJH?@??HFHGJJJI>=>>IJJJIJJJGJJJIJJHGIJJJJHIJGIJHGJHJJGHJJGFEGJJJJJJGHFHEHIJ9888EEJIIHGEC@??DCCAFJGJJJJJJIIJJGHJCFHEIJJDFEDGEJICA?6<;=:41123//00;;;:232445HGJJJFJJJJEJGCCBEGBA@=>==AA;?888?HJJHEJJJJIIJJHJFEEHJHJJJJJFJJJFGJJJJFCJFCHJFJJJIJJJJHJJJJHHIJJJJEJGHJJJJIGJJGJHJJJJ<C??B4B<66/0-8DJIJI@?@?GJJJJ@@@@GJJEF::978/'((*.0,+**-6/'0:==:312ABIJHIJIIGGJJJDHJJFGJIJJGJJJJHGFDJFFHDDIJJJJJJJHBAA@JJJJJJHEB@<=>B21122222;;;;BFFIJHJIJGHF>??>JDHDJJJJJIFFJIJHIDFFGFJJJE@AA?@AA=::;<B@AGH<<=<JJDEDB>=;<??8<<>DF===ECDBGHJDBBABB;879?@AHJJGFJIJJIJB;;<HF@@?@DBB4444DDDFJFHI;;9>D;;DEGJJFDJHE99877GGJJJGEJJFJJ@@@JJDEEJJJGFJJFFJJFGCJIGHHH@?=;=JB@>,''8@A=<;=>:;74455=?>4==CJJI.---7,,,>=>EBHJJIJJFDAB@:98++*7>'&*,.::<:>AHIJHJJJJJFBECJHJGGHFJIJJJGECFJ888('''3///?>>=?CFDBACEE?;456,---30)+.(*.3:A878:=C@GE=8779JHFD=;:;>CDEEDGFJJF;:>>CJHGGJBBCFJHJBB;A,,8>;62238??@@>888<==EIEIIJ@BBACB?>>----7.)*688FJJGJGJFJJIGJJJJCEFEIJEGGGIHJJJJJJJJJDJJ=>=<:437****++,(,))))9:=::556C6435-**.,,BB>=CCBJGJIJGIHJE?@@@FC<;>AA7711&&&&('))32234JFJJFJGGHJJJFFJJGIGJJIHJFIGFJID?==>>?>?@=<@BA?>AHJJECF;::<???BICCG<<;8989611//5(+,++,-.=678AAGDFDJJJJIJC??@E@A<<=ECBA>=EJJIHJGJJIJHJJJCGEC1****5++++'((,(((*.((**-::=AIJJJGIIGDEEFFJJGJHJGJGJFJJJJJJHJJDD??AAFEGJJIJJJJJEGIIHFHGDFFAA><6,-,-77<9:?FCHEDI@@?B@BFC<966*))*8899HABAAJJE=<88920//0143441/,--..98<<<3222200124<=50:AFIHDCCCABF@@@BF;2/0=<=7---3/)('''&'''CIJFJGHJEEJGGGIHEJGFJJJIJJGDECDDJFIJCCC>??@JJGJJGJHIJHJHFJEIJJJIIJJJJHJJIHFJJJHGEIACJDEGJBABCAA?AB?@:6691.067:<=<HECCBFCDD5445CBJJJFJJJJJJJGIHEBCECJFJJJIFAAACIJIJHHEDHGJHIJGJJJJJJJFJJIJJGJ>>=>JIGGFIJJJHDC>>990.-,--''&-/*(')$%%'&&'),87899C>9999;<7666JCAAB>H;;ADHBBC??@AJHJJJEJGFEDGFJ@55CDCBBBCEB002'DJGFJGIGIJHGHCEJ2223<7=CD?>>>HBHBCEHGHC>=;:846:33/.0,+-43>C==<<<A@BCEJJIJE=>>>DDD,,,+---39;<=BDDIEAADJJHA>===AFJFJJJGIHFFJFIIFEGGGFFCDJEDE7665=732346=AAFDDJIJDGFE>>>??>4666669794(CBAJGED;8878<JDBD>IFFJA@@@C///:600*)*19:<CCCBFHFEJJ7668CH=<5458@>9551,-889>>?>D=@943520/./3DHEJHJGJJJJJHJA?>-,('*)%%$$%%''+*,&&&&&*))*,27?AGJGGJJJJJIJJJJ>>>=DJJJGJJJJJJJJIA@@<;::<2233;:::EJJJJJGHHJJJIJGJJJJJJJFJEIJJJJJJIGJFJJJJG?=88JJAAA?A=B349CFIJJIIIEJJJJJJJD@@?>EECJFJFGDJIGJJHJIHJIEJJJJJFIEGHJEHEB8887<>JGJJJJ@????<6,)*213=>=>6778EGHGG4333;=4DABAA;<<<EDEJFEDGJJICEC@?>=<;//?IBJ9600266;@D>JIDCBJ400?@EDEJJJJJHJJIIJIJHJEJJGJJIIJ::96577;79DEEDHID?@CD?GHDABA:999)((((&&''*,+&%%%#$$&*,0/2:=<A@AGD:74**&%%%&&+,.++*++----./23''48=HGB88>BBAII==<;==@?=;;<DFGHFDBBC<0/-'(//.41)49@IHIFIHFEHIJIJJHJHJJFGGCDIEGFHJJJJFA=<<::BAABCCGHJJJHJGFJJIGA@CABABDEFDE::99:DCB:::>CFEJIIEE;:2.,+((()//003?G@BBEDFIEGCCDEJJFGJFJCAD:===BDHDJCDCFCECFIJFFGJGJGJFHJJIJJJIHJCGEBCDFHA@A@IGHJHJHJHJJJFGHJJJJJJHFHIAEB?-'(99999;;<9888BJJFIIJFG@=A=B?A@EJHHFJIICHIIJJJJIJJJJHJJJJFIFIIEGDCCB?AC@::8:<JJDCBCJFBA6F@@?@JJJJECEJ?@?=740/0/9>?EG=>@@FJJIA;<<;<?7,'(,177622,,7--.1=?0..+,0&&&'+&&*)+)*++1..-0349:'''';2***489;JGGJGFGJHJJJJGJJFJJI???>2111:/D?>>>JJJJIDEFEICIFJIJJJEJJIDCDC?>@66>9998:>CEJB78;::6----.,***=<>==;:@?E@EJJJJIIJJJHJJJC><JDCGCIEGHJFGEGEDEJIDGJEIIGGAAJJJJIJJJHJJJHFJJIEFJHJI<;;<JGJJJ888:<<:94)''&&,-.0++34?=4446A@B@@>6647766>>DFCA95<99GHDCEJJJJJJHJJJJA@?=<32243,'''&(,-/7DDCHIJJIHJJGGFJGFJ3333??7DFDHEJJJEDFGJGHJIHCDDCF@>:967566443399:<==>66556611/117;?AB51105B=76;:9(%%%&'(//679;;;333@?AGD?BBFJEJGFFGJJJJJJJJJJGD=>==CF=<<=CAJJJGGGFJGEHIJJJFEGEGEDEFJJJHJGGJJFFFGDHECCBBJIF@A@AIGJFHHIJDCABJ?@CJJJJJJGJJIJEC?@JG@??<<:223.-,/.).23)1))1((*2223200/-555;@I51ADFCCBB?@@@BEGIEJ=<<<JJGFFJJIDCDD920%%)6>CBEJH/.+,3567BFDGDFEEIJJEIDEJJJFJEJICHJIJJJHHDF==<:/,77D?><99+76-,,)))&)*/(('(%%&),./''''5BFFEJIF4448@=20BFDJIHJIJJJJIJFEFHIDBEF>@JCB33?CBDDAADDJE;;;=D3129CA4.--&('(-,'%%%%$##$%%)4-*(''',2AI@?DAJH@<=BB@;<CEJHGHECECCEE877=>;;;DJJFJJJJJJGJGGJHJJJJFFEDJHGJHEGJJJJHEJHIDJJFDFEIGIFHGGCCBBDJGIIEEHHDC))))FFJJFJFHFGJGFHJFGG??>>JFIHHHCJBH>726??BDEEFCECB-)44<456773000145=:400.36((()**52211@D@???CJD?@@A>622235.+,-2711*+'&&&'&%%($8:?GEEEDFGAIJ:++1>E555556@@>>?CC@?:::9C=)''',488:9;@EJ@<765000442557757;87:DA@ABFHGEB2.0AC>=98;<=ACG=<<<><)(((@:879566BDDEJHJGJJJJEJJDFIJJJJ@A?AIJJJJIJJGJHGFIG8888,++0**//67=>DJJHIEJFGGGIJ?A@>@A;****JC.-,-45799ADE?>>>GEGJJEBDD766--,,,C@BDHFGJJFHD>777@?76)(((30036@>=?;;:89<4447*))<==>GFECGHHHIFHJECCCJFCA0000<7:322231-0)++,.?<=EJEHE?A@@GIFE=<<<BJJJEJFGGGJJJJJJJGJJJJJJJJD??53223<?ABFIJGFJJHJJJJJH@AGFJGEABBH>CCAGJJA99@@AD=>>=><;JGEJEF2222DBBBBD:8887A<<?>>AFJJJJA745DFFJ@63330:65:%&%(-+*2446FJFJEFFFJEGEAEFHH=<<<FJJCBCBABDCEJIJIJJ@9::=5555CDGCD9999=>?CF?:::61//10@A@FDDJ@=<>>:95-.1112?EFDFBCEGDJDEEDHHJFJHJFDEIJIGFJFEHFGFC?,++(*'$%
@Glass_F3P_2_D3_6_14_20
ATGGGGGATCATGTAACTCGCCTTGATCGTCGGGAACCGGAGCTGAATGAAGCCATACCAAACGACGAGCGTGACACCACGATGCCTGTAGCAATGGCAACAACGTTGCGCAAACTATTAACTGGCGAACTACTTACTCTAGCTTCCCGGCAACAATTAATAGACTGGATGGAGGCGGATAAAGTTGCAGGACCACTTCTGCGCTCGGCCCTTCCGGCTGGCTGGTTTATTGCTGATAAATCTGGAGCCGGTGAGCGTGGGTCTCGCGGTATCATTGCAGCACTGGGGCCAGATGGTAAGCCCTCCGTATCGTCGTTATCTACACGACGGGGAGTCAGGCAACTATGGATGAACGAAATAGACAGATCGCTGAGATAGGTGCCTCACTGATTAAGCATTGGTAAATTACCGCCTTTGAGTGAGCTGATACCGCTCGCCGCAGCCGAACGACCGAGCGCAGCGAGTCAGTGAGCGAGGAAGCCTGCATAACGCGAAGTAATCTTTTCGGTTTTAAAGAAAAAGGGCAGGGTGGTGACACCTTGCCCTTTTTTGCCCGACTGCAGCGGCCGCTACTAGTAGGGAGACCAGAAACAAAAAAAGGCCCCCCGTTAGGGAGGCCTTCAATAATTGGACTATCCCCTAAACTTCAAAGGACCAAAACGAAAAAAGACGCTTTTCAGCGTCTTATTGTTCGTCTTTGGTACCGAGTTATTAATATGCGCCTGGAAAACCGAGGCCAAAAGACGATTTGCGTCTTTGATATTTACAAGTACGTTCTACAGCAGAATTAAAATCAAGTCCGGCGCAGCCGGTTTGTGCCGCTTCCACGCGGGTACCTGCGCCTAAGCCCCCCGCCAGCAGAACGTTGCCAAGCGATTGACCGCCATTTAATAGTGACCAGTCAAAACGTTGCCCGCTTCCACCCTGGCCGTTGTCTAAAACATATTTATCAACGTGCTGAAACTCGCGGGCGGGCAGGGTTTCACCGACGCTTAATGCTTTCCAGATGGCAACATGTGCTGGCAGAGCTTCACGCAGCGTATCGATATACAGCTGTTCTTCATTACCATGCAGTTGCACTGCCGCCAGCGATAACGCCTTAGCTTTGTCCACCACATCGGCAATATCGTGATTGCGGAACACGCCAACATACTGCAACGGTGCCGCAGCCATCACTTCCTGCGCCTGTTCAACGTTGACGCAACGCGGTGATGTCGCAACAAAAATCAACCCACCGTAAATCGCGCCCGCGTCATAAGCTGCTTTAGCATCTTGCCCACGCGTCAGGCCACATACTTTATTCTCACCCAGCAACACCCGGCGCACGGCGGCGTGCAAATCGTCATGGGCCATCAACGCCAAACCAATCAGAAAACCGTTAGCGAAGTGGCTTAACTCGCGCACCTGAGCGTAAGTATTGATGCCGGATTCGCTGATTACCGTCACGTTGTGCCCCAGTTTCGGCGCAAGCTCGCGGGTACGGTTGAGATCAATCGACAAATCACGCAGATCGCGGTTGTTGATGCCAACGACCTTTGCTCCCAATGCAATGGCGCGCTCCTGTTCCTCTCATTACTGACTTCGGTCAGCACCCCCATCTCCAGACTGTGAGCGACGGCGGCAAGCTGGCGATATCTGGTCGTCATCCAGTACTGAAAGCATTAATAAGCAGGCATCGGCCTGGTAATAGCGCGCCCAGATAGATCTGGTAAGGGTCGATAATGAAGTCTTTACATAAAATCGGCTGCCGGGGCGATTTGGCTGACGATGGGGAGGAAATTAAAGCTCCCCTGAAAATATTCTTCATCAGTCAGCACCGAAATTGCCGAAGCGTAATGTTTATAAATGGCGGCAATGCGTGCTGGATCGAAATCATCACGGATCACGCCTTTTGACGGCGACGCTTTCTTGCACTCCAGAATAAACGCCGTGCGCGCACCCTGTAGCGCATAGATAAAAATGTCGCGTGCTCGGCTGAACCTCATTCTGAAAACTGGCCAGCGGTTGCTGCTGCTGCTTGCGGGCTTCTACCCAAATCGCCTTGTCTGCGACGATTTTCGCTAAAACGGTTTGCGTGCATTATCTAGTAGTCCTGTGTGACTCTAGTATTTAGTTTCTCGTTTCTTCTTCTTCCAACGAGAGAAAACGAGGAACTAAGCGCGCCACTCGATGGACCAAAACGAAAAAAGACGCTCGAAAGCGTCTTTTTCTGGAATTTGGTACCGAGGTCCGCACAGGTGGATGCGGACCAAAACGAAAAAAGGCCCCCCTTTCGGGAGGCCTCTTTCTGGAATTTGGTACCGAGTTATTAGGCCACACGTTCAAGTGCAGCCACAGGATAAATTTGCACTGAGCCTGGGTAGGATTCGGACTCGACCGCATAGCCTTCAGGAGTGAGTTTTGTGCAATACCAACCGACGACTTGACCCTGCCAAGCGGCACCAGATTTCTTGCGTACGCAATCCCCTAAGCCAAAGGTGGCACTCAGGGGAAGCGCAAACTGCCCTGCAACGGGAGCGTTGGCTTCATCGCTACTTTGACCCATCTAGTACTTCTCCTCTTTCTCTAGTAAAGTGTTGACTTTCCCTCTTTGCGTCCTTCATAGCTTGATCCGAAAAGTTCTCTAGTAGCTAGCATAGTCCCTAGGACTGAGCTAGCTGTCAACTCTAGAAGCGGCCGCGAATTCCAGAAATCATCCTTAGCGAAAGCTAAGGATTTTTTTTATCTGAAATTCTGCCTCGTGATACGCCTATTTTTATAGGTTAATGTCAATGATAATAATGGTTTCTTAGACGTCAGTGAGCGCATGGGATCGACTGGATGGAGGCGGATAAAGTTGCAGGACCACTTCTGCGCTCGGCCCTTCCGGCTGGCTGGTTTATTGCTGATAAATCTGGAGCCGGTGAGCGTGGGTCTCGCGGTATCATTGCAGCACTGGGGCCAGATGGTAAGCCCTCCCGTATCGTAGTTATCTACACGACGGGGAGTCAGGCAACTATGGATGAACGAAATAGACAGATCGCTGAGATAGGTGCCTCACTGATTAAGCATTGGTAACTGTCAGACCAAGTTTACTCATATATACTTTAGATTGATTTAAAACTTCATTTTTAATTTAAAAGGATCTAGGTGAAGATCCTTTTTGATAATCTCATGACCAAAATCCCTTAACGTAGTTTTTCGTTCCACTGAGCGTCAGACCCCTTTAATAAGATGATCTTCTTGAGATCGTTTTGGTCTGCGCGTAATCTCTTGCTCTGAAAACGAAAAAACCGCCTTGCAGGGCGGTTTTTTCGAAGGTTCTCTGAGCTACCAACTCTTTGAACCGAGGGGTAACTGGCTTGGAGGAGCGCAGTCACCAAAACTTGTCCTTTCAGTTTAGCCTTAACCGGCGCATGACTTCAAGACTAACTCCTCTAAATCAATTACCAGTGGCTGCTGCCAGTGGTGCTTTTGCATGTCTTTCCGGGTTGGACTCAAGACGATAGTTACCGGATAAGGCGCAGCGGTCGGACTGAACGGGGGGTTCGGCATACAGTCCAAGCTTGGAGCGAACTGCCTACCCGGAACTGAGTGTCAGGCGTGGAATGAGACAAACGCGGCCATAACAGCGGAATGACACCGGTAAACCGAAAGGCAGGAACAGGAGAGCGCACGAGGGAGCCGCAGGGGGAAACGCCTGGTATCTTTATAGTCCTGTCGGGTTTCGCCACCACTGATTTGAGCGTCAGATTTCGTGATGCTTGTCAGCGGGGGGCGGAGCCTATGGAAAAACGGCTTTGCCGCGGCCCTCTCACTTCCCTGTTAAGTATCTTCCTGGCATCTTCCAGGAAATCTCCGCCCCGTTCGTAAGCCATTTCCGCTCGCCGCAGTCGAACGACCGAGCGTAGCGAGTCGTGAGCGAGGAAGCGGAATATATCCTGTATCACATATTCTGCTGACGCACCGGTGCAGCCTTTATTACCACCATGAAGCACTTCACTGACACCCTCATCAGTGCCCATTCGTAGACCAGTATCACTCCGCTAGCGCTGAGGTCTGCCTCGTGAAGAAGGTGTTGCTGACTGATCCAGGCCTGAATCGCCCCATCATCCAGCCAGAAAGTGAGGGAGCCACGGTTGATGAGAGCTTTGTTGTAGGTGGACCAGTTGGTGATTTTGAACTTTTGCTTTGCCACGGAACGGTCTGCGTTGTCGGGAAGATGCGTGATCTAAATACATTCAAATATGTATCCGCTCATGAGACAATAACCCTGATAAATGCTTCAATAATATTGAAAAAGGAAGAGTATCAGTATTCAACATTTCCGTGTCGCCCTTATTCCCTTTTTTGCGGCATTTTGCCTTCCTGTTTTTGCTGACCACCCAGAAACGCTGGTGAAAGTAAAAGATGCTGAAGATCAGTTGGGTGTACGAGTGGGTTACATCGAACTGGATCTCAACAGCGGTAAGATCCTTGAGAGTTTTCGCCCCGAAAAACGTTTTCCAATGATGAGCACTTTTAAAGTTCTGCTATGTGGCGCGGTATTATCCCGTATTGACGCCGGGCAAGAGCAACTCGGTCGCCGCATACACTATTCTCAGAATGACTTGGTTGAGTACTCACCAGTCACAGAAAAGCATCTTACGGATGGCATGACGGTAAGAATTATGCAGTGCTGCCATAACCATGAGTGATAACACTGCGGCCAACTTACTTCTGACAACGATCGGAAGCCAAGCTAACCGCTTT
+
++136>;:8:CDBFAADFF>==<=.010..''((1><;<=?EJHIJJJJJIJJJJJHJJIGJJA@@@CCDJJJIJJJIIJEEHHJHHIJJGJDFHIGJ6668;;1//--++'(29>98;;<IJJJFHJHHFJFHIGJHJEGEEGJHGA;GJGFH))))???@BACCFIIGHHIJJJDCCC@=81,,+-<?GJJJGFEGJJJJJFHJ:::FGGHA@GIGHJHHJJJIJJJJJJJHJIHJCFDDH878BCCBJEAA@AEEDCDDEDDDJIJHJJJJJJHIJJJHJJJJJJHIJJJGEEAIGJJJDD77'9:;>==0...GGIDFGIEDCFABCJGGGIJJJJ???AHJHGJFJIHJEDDJH32222;<<<AACDFAAAB<<DDJ9666FFJGFJHJJJJFJIIJJJIJJJJJFHJGJJGJIJJJJGJJJJDBB2222=?D>?ABCDBCDGGJJJFJIJJIDHDGGEF<333DDDFCB@GDFJDGJGFGHJJHGF2222F///-/+**))*+8:?>?>?I?DDGJGJJJJFJJJJJHJHJEJIGADJEJ;<8??621,/++;;@ABDJFJFCCDEHJC@@8677IIEJFEHJIJJCAACJJEFC@IHDGE<::999BFEEDABF*)))/..;>?HJJFD555CJ66EDCDDDCEIJJJB@3333777:JJEJEJEDBDJJEBAAECFDGGDD:;5,.200006;;9::7==>JJJJCDDCJ<7,)&%%+8BEGGDABA@BA<<;972+'&&&')/----31/00)&%%#$$$$)&%%'*''()101///212368@C>=AADBC?EIFBGD@?42133*)(()%%&&07..-.*('(&&)()*'(,,+))*4*(<>9?@=>?GJHIGHGGIJJECCB0000///.+'''+.638:BDEFJFIC?988=>JJ>DGA@@A::::>?@FGCHJIJJHJJJJD>>>JJHBE=89;<GCBBAJJJGHJGIJGJ9889CDFFEGJJJJJGIGJFJJJEJGIJJJJFJJJJJJJJGHIJJHEJFJJHJJFJHJJJIGJJJJJGJJJJJJIGJIHJJJJIJJJJDGJJI=<<9=>85BBFJGFJJIJFEJFGEGH=<;:<<655446))));7<>JEJGJIGEJJHEJIIJJJJJIJGC?@>AED.++B?CJ;;;<B@BDIJIEJJGFHJJJJJJHJFJJJJJJJGGGIJFJJIJJI8BCEEJJJJJGJGEFGJJJGJJHGIJJJIDGDBDHGIJJJIJFJEJJBB>88878C9..00;A?A@BDFHJJCFEI;;;:5789::898AB<6;9:9823<=BIJJ>>?AID82877:56CGG<<9:<<>BCB?CHEFJG@@@@GEHJEC7))))999AJJFGJJGGGEEE:::.--.E8889JJJJJJJJJJD<=IHJJHHHJJIJGJFJHGGJIJJJJIJFJJIJJIEJJJC@BBJJIJJJIJJHIBAADGGEBGHJJJFJJJGGHJJ;:::A7334GJIJJGJJFIFCIFCCHJHJ763523<:;;<<<:6668>>;;889>>JJHFJFEFJDBCCFJFGJHGGJJJHIJJHGJHJHJHJJHIJJ8888?:;595544232,-140//+**+*&'..:333557=EJFJGJHIHJJFJIEGIFIJJHIJJBCA@-,,,,7800/)(%&**----0@DBJIIFJJJHJJJJIIJJHGJJHGJJIIJGJJIIGIFHIC,++*****3562(//05((--;:;ECBDC@>;;;=ABCDGFE98;??@CDIEGGFF95448?91*+,BC777760000<<==ACBJFJJJGJGJ?J5557<<21<;=?AFECD=43'3,().0457<?EEB@@AGEHJJHFHIGJJJHJJJGE=<<<JHIJHJHHJGJGJGJHEJEFE@>>?A4000?CGJ===<<EDJJIED?=FGFFEEJGJGJJDEEHIJJIFJJFJHJJJIJJJHJJJHIFIJFFDBEDGEFIJJ=>@@BBA'''*+?AFJJEH;65+,HCFB@@@@6559BGJFJEJIJHFHJJFFHEJGIEJFCDB@@AAA532)'&)%&$$%5<A;<:97=BEEEFIIJJJJJHJJJHJJJJJEHJJDIJFGJJJ4444?92$$$&)*,,,/977;;DFFFJJJGDGCACAD=::;8:99==>.,>;;<>HFDG?HGECD@B>>>/00?@DAA@@;9<=AEJD@>=<==>><::<>FGJEJJJJJJJJG=>?AJJJJED:::9:9:;=<43,-,--99FJEIFJGIDGF>@=4,++-0200.)((>>CFDCJJ?705:989;;-,,9HEGHECDDEH;;>3/../BBC?B?..184=CBDJDIICHDFEEGFFHJJIHJECDHGGECHFHJJIJJJJJJHJGJHDGJJJJJJFFJIJJJ==<;>?7756&&&'''&&/37@BDEDEDDCHGDDA>>4666?BCF=>>?GFIEEGIJGJJJJFJJFHJIDFHJHGJIJJHJJJJHIFIJIJJIJJBC=8:::C<<<;@?+++-DGJDHJJIJJJIEJJHJFIGIB@CBEJJJHEFGDCFGJ=<<@?CCJEJFHCGBABBE00/08878:9==>AACD8DJJIJJBC>77?+***JJJJJGI75IDB>=>=:@@;996-('''(-32266;BEHFEFGJHHGFECDIC''''(((((JGDF@?97(((((:==?ABE11114;@*+EJJHGGGIIJGGIJJ7555@??CBJIHHFJEJ5541-..+**+//7:3231237214ABEFHDC?@CG=88717;<B@BDDGFFJJJJJFEJ@>===@JIGDCFDFEJJJJJJFEEDEFIGHJEAHFFJJEJHBAA6568?<;4.--.071/---,()((''''*++%%%-20017GGCCCDIIFCEDED?><<>>JIGJGIJJGIHJEJ=5467FHGGBBEGJJGJJJGFJJJHJJJJJJJJF0//4IGHJD@AAJJJDFDII46EFDDFHJHJJGJJJGJJJJJJHJFJEJJJJDFEICCD?>>><<978<:FJGJJFGGJIIJGECCJJJJJFGIJJGJHJJHGB@BHDEEHHJJIHJHJGJJ;<;<66667JGGCFFFJIEFJJJIJJJJJIFJJIJJJJHJFJJGJGJJHGJHGJHEEJEJJJJEGEJJJEIJDEE<:JCJHJJEHJIJJIDJHD<DGGJJJHGJJJGJHI>==;4,+--))()&3265=ADHEHF?@?@EIDJEGIGB@AJJJJJJJDJGGJ2118AB=967=JJHJJABABFGGDBCE@D96:.'9J<<;=HF=BJGDCAC8;9878@A?3333;=>>ADGDJGJJDA@@E?>===JHIJHD=>?EJJJJGDFECJJEA@AAE776674;A8001:JDE==86::;;BFHHJIJJHJJJDACAB1//1/./..0:=<<=@?ACJJHC:8944567730//721/++'''2:(:;>AJHHH<:607EIEJJEEDFIHHJ:7<>>GHJGCGJJJJEF?@JJJJJJIJGHJHJDECCJ;:9:?CFGCCDF966CAAADFJJJJGIJJEIHAIGJHDDIGJGFGIDFIGGIHFB?@IJFDJJJ@?333488:888?C==DB444;6.***('()023>EHDFIJJFJF??AGG>??>JJJIEABJDCHJHJGJHJHJIA?>=>@FIIJJJJIIJJEJJGJIHJJHFECCH66657798677?EB9ACEJJIFGIHJIIEE>D@<4100/*&(')))(&%%((<312..,*,-:;<JFECJFEHJJJG?>@JDJ<;;;GJHJJGJJHJJJJEJHJJJIJIGJJJDECHJJIFJHJJBDABJIJIJJIJF8-**()+==;;=?>?>::7699AIJJJGHHHJJJIJJJIFHHJGJJBAHDIJJJGJGHJDGHFCBEB955:DHJHJJJIJ513DEJGGEG@@0>>AC@EJIJJIIJJJJJJHIFBDG:69=CE@AA8555855544457<<///01//,+-1=@ABDCDBIA@=1--46856;=>HJGGJEEBAABCDJJJECA@GECEGDFHJDB@A524-&''%%%&335:0.**())0///;GFHJFEGFJJAA875563.(%$$##$###$$%&***3212++'=GECCECGJJHDJGJJFFGBBCFGHEGJJIJJFEEFI:65-(&%%%&***BF?CECFFHBGJ@@@????DDBDGJHJGHFJGHJGBGJJJGFJFG?>>;>=BIJJGJDEEJHHEGJHJGJJJJJJJJEJJJJJJIGHFJJJJJAJJJJJJJHJHJJJJJGJJJEGJIIJJEFIFJJFIJJHHFJJJGJIHHGDEED@JGGJJGJHFGJHEBD545,,,-8<@EHGEGGJJHJJJJHIJB?.,+),.+410/035ACB;8=/,*+,/''''*+.**AGJGJJGJ8EEJEAABAJJACJJFIJIJHFFGHEGFJEGJJFGIGJEHJJHFFDE>@A3&&&&(()/@JHHJIJJJJIJJGJJJJFJJJJJJJGJHEA<=90../34465('''112;EGHJHJIJJE>>>=FDECJI?@CCJHHABBBC?BCC@4/)**3;:7;>966572/00(''),14444<68EGJFHJJEGJHJGJJHJJJJJJJJJHFJJJEGHJHJJJGGJFFC6(CFJHIJHHIF<GIJJJHEHJ;;;@:999<=IHJJGIFGFGFJEFGFJ@AJJJJJJIJIJDJ@???DAAABGHGHFIJJJJJJFJJIHHGHJJJ;:9950/*''(1)'''(%&'''))002255IFHJIHJGJJJFH==>>JEE55411113,*)2(((()(''**57<@988,,,,-,,)('('&$'+(((((())&
@Glass_F3P_2_D3_6_14_21
ACAGCATTTTGTTCTGAAGTGTAAGAAAGAAAGCGTCGCCGTCAAAAGGCGTCATCCGTGCATCGTTTGGATCCAGTACGCATTGCCGCCATTTATAAACATTACGCTTCGGCAATTTCGGTGCTGACTGATGAGAAATATTTTCAGGGGAGCTTTAATTTCCTCCCCATCGTCAGCCAAATCGCCCCGCAGCCGATTTTATGTAAAGACTTCATTATCGACCCTTTACCAGATCTATCTGGCGCGCTATTACCAGGCCGATGCCTGCTTATTAATGCTTTCAGTACTGGATGACGACCAATATCGCCAGCTTGCCGCCGTCGCTCACAGTCTGGAGATGGGGGTGCTGACCGAAGTCAGTAATGAAGAGGAACAGGAGCGCGCCATTGCATTGGGAGCAAAGGTCGTTGGCATCAACAACCGCGATCTGCGTGATTTGTCGATTGATCTCAACCGTACCCGCGAGCTTGCGCCGAAACTGGGGCACAACGTGACGGTAATCAGCGAATCCGGCATCAATACTTACGCTCAGGTGCGCGAGTTAAGCCACTTCGCTAACGGTTTTCTGATTGGTTCGGCGTTGATGGCCCATGACGATTTGCACGCCGCCGTGCGCCGGGTGTTGCTGGGTGAGAAGTAGATTCCTGTGGCCTGACGCGTGGGCAAGATGCTAAAGCAGCTTATGACGCGGGCGCGATTTACGGTGGGTTGATTTTTGTTGCGACATCACCGCGTTGCGTCAACGTTGAACAGGCGCAGGAAGTGATGGCTGCGGCACCGTTGCAGTATGTTGGCGTGTTCCGCAATCACGATATTGCCGATGTGGTCGACGAAGCTAAGGTGTTATCGCTGGCGGCAGTGCAACTGCATGGTAATGAAGAACAGCTGTATATCGATACGCTGCGTGAAGCTCTGCCAGCACATGTTGCCATCTGGAAAGCATTAAGCGTCGGTGAAACCCTGCCCGCCCGCGAGTTTCAGCACGTTGATAAATATGTTTTAGACAACGGCCAGGGTGGAAGCGGGCAACGTTTTGACTGGTCACTATTAAATGGTCAATCGCTTGGCAACGTTCTGCTGGCGGGGGGCTTAGGCGCAGATAACTGCGTGGAAGCGGCACAAACCGGCTGCGCCGGACTGATTTTAATTCTGCTGTAGAGTCGCAACCGGGCATGAGAACGGCACGTCTTTTGGCCTCGGTTTTCCAGACGCTGCGCGCATATTAATAACTCGGTACCAAAGACGAACAATAAGACGCTGAAAAGCGTCTTTTTTCGTTTTGGTCCTTTGAAGTTTAGGGGATAGTCCAATTATTGAAGGCCTCCTAACGGGGGGCCTTTTTTTGTTTCTGGTCTCCCTACTAGTAGCGGCCGCTGCAGTCCGGCAAAAAAGGGCAAGGTGTCACCACCCTGCCCTTTTTCTTTAAAACCGAAAAGATTACTTCGCGTTATGCAGGCTTCCTCGCTCACTGACTCGCTGCGCTCGGTCGTTCGGCTGCGGCGAGCGGTATCAGCTCACTCAAAGGCGGTAATTTACCAATGCTTAATCAGTGAGGCACCTATCTCAGCGATCTGTCTATTTCGTTCATCCATAGTTGCCTGACTCCCCGTCGTGTAGATAACTACGATACGGGAGGGCTTACCATCTGGCACCAGTGCTGCAATGATACCGCGAGACCCACGCTCACCGGCTCCAGATTTATCAGCAATAAACCAGCCAGCCGGAAGGGCCGAGCGCAGAAGTGGTCCTGCAACTTTATCCGCCTCCATCCAGTCTATTAATTGTTGCCGGGAAGCTAGAGTAAGTAGTTCGCCAGTTAATAGTTTGCGCAACGTTGTTGCCATTGCTACAGGCATCGTGGTGTCACGCTCGTCGTTTGGTATGGCTTCATTCAGCTCCGGTTCCCAACGATCAAGGCGAGTTACATGATCCCCCATGTTGTGCAAAAAAGCGGTTAGCTCCTCGGTCCTCCGATCGTTGTCAGAAGTAGACTGGCCGCAGTGTTATCACTCATGGTTATGGCAGCACTGCATAATTCTCTTACTGTCATGCCATCCGTAAGATGCTTTTCTGTGACTGGTGAGTACTCAACCAAGTCATTCTGAGAATAGTGTATGCGGCGACCGAGTTGCTCTTGCCCGGCGTCAATACGGGATAATACCGCGCCACATAGCAGAACTTTAAAAGTGCTCATCATTGGAAAACGTTCTTCGGGGCGAAAACTCTCAAGGATCTTACCGCTGTTGAGATCCAGTTCGATGTAACCCACTCGTGCACCCAACTGATCTTCAGCATCTTTTACTTTCACCACGTTCTGGGTGAGCAAGAAAACAGGAAGGCAAAATGCCGCAAAAAAGGGAATAAGGGCGACACGGAAATGTTGAATACTCATACTCTTCCTTTTTCAATATTATTGAAGCATTTATCAGGGTTATTGTCTCATCGAGCGGATACATATTTGAATGTATTTAGATCACGCATCTTCCCGACAACGCAGACCGTTCCGTGGCAAAGCAAAAGTTCAAAATCACCAACTGGTCCACCTACAACAAAGCTCTCATCAACCGTGGCTCCCTCACTTTCTGGCTGGATGATGGGGCGATTCAGGCCTGGTATGAGTCAGCAACACCTTCTTCACGAGGCAGACCTCGGTACGCGGAGTGTATACTGGCTTACTATGTTGGCACTGATGAGGGTGTCAGTGAAGTGCTTCATGTGGCAGGAGAAAAAAGGCTGCACCGGTGCGTCAGCAGAATATGTGATACAGGATATATTCCGCTTCCTCGCTCACTGACTCGCTACGCTCGGTCGTTCGACTGCGGCGAGCGGAAATGGCTTACGAACGGGGCGGAGATTTCCTGGAAGATGCCAGGAAGATACTTAACAGGGAAGTGAGAGGGCCGCGGCAAAGCCGTTTTCCCATAGGCTCCGCCCCCCTGACAAGCATCACGAAATCTGACGCTCAAATCAGTGGTGGCGAAACCCGACAGGACTATAAAGATACCAGGCGTTTCCCCTGGCGGCTCCCTCGTGCGCTCTCCTGTTCCTGCCTTTCGGTTTACCGGTGTCATTCCGCTGTTATGGCCGCGTTTGTCTCATTCCACGCCTGACACTCAGTTCCGGGTAGGCAGTTCGCTCCAAGCTGGACTGTATGCGCCGAACCCCCCGTTCAGTCCGACCGCTGCGCCTTATCCGGTAACTATCGTCTTGAGTCCAACCCGGAAAGACATGCAAAAGCACCACTGGCAGCAGCCACTGGTAATTGATTTAGAGGAGTTAGTCTTGAAGTCATGCGCCGGTTAAGGCTAAACTGAAAGGACAAGTTTTGGTGACTGCGCTCCTCCAAGCCAGTTACCTCGGTTCAAAGAGTTGGTAGCGAACCTTCGAAAAACCGCCCTGCAAGGCGGTTTTTTACCATTTTGCGAGCAAGAGATTACGCGCAGACCAAAACGATCTCAAGAAGAAGATCATCTTATTAAGGGGTCTGACGCTCAGTGGAACGAAAACTCACGTTAAGGGATTTTGGTCATGAGATTATCAAAAAGGATCTTCACCTAAATCCTTTTAAATTAAAAATGAAGTTTTAAATCAATCTAAAGTATATATGAGTAAACTTGGTCTGACAGTTACCAATGCTTAATCAGTGAGGCACCTATCTCAGCGATCTGTCTATTTCGTTCATCCATAGTTGCCTGACTCCCCGTCAGTGTAGATAACTACGATACGGGAGGGCTTACCATCTGGCCCCAGTGCTGCAATGATACCGCGAGACCCACGCTCACCGGCTCCAGATTTATCAGCAATAAACCAGCCAGCCGGAAGGGCCGAGCGCAGAAAGTGGTCCTGCAACTTTATCCGCCTCCATCCATCCATGGTGCCACCTAACATCTAAGAAAACCATTATTATCATGACATTAACCTATAAAAATAGGCGTATCACGAGGCAGAATTTCAGATAAAAAAAATCCTTAGCTTTCGCTAAGGATGATTTCTGGAATTCGCGGCCGCTTCTAGAGTTGACAGCTAGCTCAGTCCTAGGGACTATGCTAGCTACTGAGGAACTTTTCGGATCAAGCTATGAAGGACACGAAGGGGAACTAAACACTTTACTAGAGAAAGAGGAGAAATACTAGATGGGTCAAAGTAGCGATGAAGCCAACGCTCCCGTTGCAGGGCAGTTTGCGCTTCCCCTGAGTGCCACCTTGGCTTAGGGGATCGCGTACGCAAGAAATCTTGGTGCCGCTTGGCAGGGTCAAGTCGTCGGTTGGTATTGCACAAAACTCACTCCTGAAGGCTATGCGGTCGAGTCCGAATCCCACCCAGGCTCAGTGCAAATTTATCCTGTGGCTGCACTTGAACGTGTGGCCTAATAACTCGGTACCAAATTCCAGAAAAGAGGCCTCCCGAAAGGGGGGCCTTTTTTGGTTTTTGGTCCGCATCCACCTGTGCGGACCTCGGTACCAAATTCCAGAAAAGAGACGCTTTCGAGCGTCTTTTTTTCGTTTTGGTCCATCGAGTGGCGCGCTTAGTTCCTCGTTTTCTCTCGTTGGAAGAAGAAGAAACGAGAAACTAAATACTAGAGTCACACAGGACTACTAGATGATGCAAACCGTTTTAGCGAAAATCGTCGCAGACAAGGCGATTTGGGTAGAAGCCCGCAAACAGCAGCAACCGCTGGCCAGTTTTCAGAATAGAGTTCAGCCGAGCACGCGACATTTTTATGATGCGCTACAA
+
//****+++.'''',,-0,,,*(&%&*+*/-/--./2234111/014200-+%$$%/,,'$$%%'(,.&&&(2-*(%$$%//332666>=89:BCD?ADJIEJJJHIJJIJHHFDFFJJJIJJIJJJHDHJJIEJJJJJJJGGJA9=AJJJFBABC<;;<F<<820BCEJHFJHJJJJJBABBHJGJHJHIJGJGJJJJJJJJJJIIJJJJGJIFHEJ@;;;<4274'267;:<=B::=<=>J5555JHBCCDIDFHJJ:::@JJJJJJJJGJJFJJJJJJJJJJIJJJFJJJHIJJIEJJJJJJJJGFJJDDEIJFJFJJJJJJJJIEDBDJJJHJJJ733FDFIGJGGGIBABCJJJJJJJJJIHGJJJGJJJJJJJHIHFJIJIJHIJHGJJJJJHIBCE><-))*<DEHJHHJIFHFHHFDDEEHHJJJIGHHGIFHEHJJAGJHG<<GHEGJIJJJJHHGJJJJHJJHFDEHJH9888JG<<<<JGJJJG<;;5667EBE33344JEJJHJJGGJJGHGJJJJHJEEFJJJHJA?76202;8:9:=>ACEHJJJJJJJJGJEGJGJHJHIIHGIGFDGHFJEHGJJIJIJJHHJJIHJJJHJIJ@?@?IFE@=@FHIDDFGJHJHJ75587.)&&&%$$$%(*>@AAGGIJ996=@AGGDBDDIFEIEEJJJEIHED8GGJGFIJGHJJJHFGJFCJJJJEHEFJJECEJJJCAAAB:EDFFJHJFDEDDHJJ;62.//...'''(<<<<JFEFEDEHIDEG>?>>E@BDFJJJJJJJIJIJED@>>9:8677@=6654-+**...*++-41:;8JJJJJGG,**+(&&*8::;CGJJFGJFGJJJIJJJIJJJJEEHJJJIJGGEGCEGEB>::<;4,-,.2-,,,.;;?@JFIEIJJGJJJJBBD@:67JJJJIJJJGEJ?HGJJJJJJJJJJGGJGJJJIHJJCGJJGJHJEA>=:84133;;=<=@@FJFEJJJIGFJJJHJJJJJJJJJJJJCDG>>>@FFJJJJJJJJJJJJFJGGHJJJFJJH=<<>DFJIHHJGJHJJGJJJHI6555CA>=<=EJHJJJJJJIJJJGGAJFIHECCFFBEHJJHIIFEGJFJJJFFIHJJJ=<<=B:9;:?>?:CHEFCJ>>=:<*+<?CDBBEJHHJGJJEIGJJJJFFGGFFJIHI33)''')(0/.)*)+127677>?BDICEDFGB222BFJGJHGCB>7@BC764347:;=EAAFCDHGJGJJD:::GCBBAEGIJDJIHHFJGJJIGIJDHJGJJG@??DF:::;>=??@CJFJGF?><EGHHGDC++++498887??=?=<?52,*+68>?EDCA=<>B=FHDBAG>>C4333AA@HFIBGD::JJDGIIGDHFEGGJJJJJJHFJJJJJJJIIHJGFIGFEFJJIJIJIJ;<?@??@J655CAFJJFF@AABJJJJJJJIGFHIIJJJJGJJIJJJJGFHGJGGJJFDBCBFG33DFFHEDDEFHB@99;IEDJFEJJJHFIJGEHJJIHEAB@?@IJIIJJJFJJGJIJJJJGIJFGGJIJJJJJHHJHJJHGEJDJGJHFFDED6555HIGEHJJJJ?=>?JJJJJIFGJJJIHHJJJJJFFJECEHIFJJJJJIHHJJJIGHHJJ>?FGD:92:?2111666<87&&&'=?BJGCA<:97877677>DJJJGJJJGJJHJJJIIGFHGIEHJJJJJJEJHHJHGEGJJIJJJFJIJJJGDJJIA<JFJFJII?>9734:97////7EHHIJJJGJGJJJJJJJJJGJFJGJIJJFJJJJJFC<<2IJJJJJFEHDGHIJFHEGFFC>>JHJJJGJJHJJJJJJJJIJHJJJJGHJJJGHFJHDFGJJFGJJJJJJJGJJJJJIHHJFGGIIJJJFGJJCBCBBCBCD:7766-,++,/--..=<-,,.999:GJHE>;((()22227:;@BGGFJJGCEFJIJJJJJHJJIJGDDG>>((??DHDGA?=>AEJJIJJJIJIJF9,)))()CGEFFJJIJJIIFIIGFEJJJJJFDJJJIJHGGGHJJJJJHJJJJHJGEHJJHHJJJIJJJJGJJJHJEJJIJJJJHJJJJIJJJIHIIJIJIJ?@?@FDEGEHHJEC?>?EC?????JFHGEDFFHHEE>===FJJJJGJIJA=((''777A@BBCCDFJJIEJJDCCDEFGGJHFDJIJIJHFJFBJJHJIIII9889EJEIHJIJFDFGHJHHGFDEHJBABIJ:6,**+=BCHFGFFBIJFJHGGJA=;:;A8++*+4211394511228=<=>CFJEGG@CCBEEGDJE4ABJJDGEJJI=8::6-((((**/3*.))))%%%%-+)*)///AACCJGGJHIJJHJJJGEFGFJJJJHJJJFJHJIJJJJJJJJGFJJJJJE>==?IHJEEJ@?@AJC<<GBFCGA;;<<<<<DHJJIJJJJJJJJJJGJJIHFFJFH00&&&&'%%)?ADDJJJJEDHGJIGJJJIDE5223=?FFDDJIIGIHJJHHJJHJJGJGJII@5642003FJJJJJJHJJJJFEGFFGJJJJJIIIJGGJJHHIJJJJJIJJJJJJHJJJJGJGJFJJJHIJJFJJFEJHJIJJJFJJJJJIJJHGEIHFJG=<<<GCADJIJIJJJE*)))@DEFJJFJJJDHJ@@JDDBAFGIB98753)%$$%%%%%ABCCDJJJGGFJGJJIJJIFJJJJJJFJIFIJJ@BAJJJJFGJJEJJJHEJJIJIJJHJJGGDIHGA<AIGJIJJJHJJIIJJIJJJJHHFIHGJJJJJJJHA@@AB;:81667('&&)<FIJJJIJDEFEJFJHJJHIJIHJJJJHJGJJBBBBJJFJJJGIIJECCDJDDECA3/..0--12@CGCFFJ0-*.**-3(&&&&'2:978;==@GGIJGCC?;;;=IIJIHJJJJIJGICDIGFHHEFHGEEDHJA;:988>;.BJFHFDCA>@@D>DEEBAEEJGHHJJFHJFJIJJJJJJABB@FJJJJJJJJJJJGJJJGJHIFBBBBEFEIHGJJJJJJJFEIEJJJJFJIDCJJJDJJA@<50013335:CEFJJDBEFHJJEJGIJJJGJIJIIJJJGHJJJIGJJHJIJJJJJJJJJJJJIJJJGJJHHGGEIFHJJJIHIJHJJIDJGFHDFF?E@ABB=<=<>@@@EJJIFJJIFJJJJJHJHJCFCA+**))7@BFEIHDJFEHGF@D<==?GJE101=JJJBJJJJJJJJJGIJJJIAHG***+9AA@ADDJJAIIHHIBCA@ECJJJJGJJJGJJJJIJJHIJJJJIIIJJFGJGJHJJ<448;AGEEJJJGJGJJJJJJIJJJGGHIJJJ>==>HJJJJJJJJHJJHIJFJFEHIJHJIJGGHJJJJJHIIJJJJGJJJJJIJJHJJDIDIIEDDGFIIFAEB6*)&'*)))7((;=DJJJEAAC?:DGJJJJJECB@;58D3&&$$%*9)(''(/@ACJJIFGIIJIEHIJJJFFIJJJAAA@D83(()*(0/-1--:23?A@CGDIHJJJJGHJHJJJGE@899JGHJGJJJJJII@@AHE<99/2/A==;@DD=<<3333CDCCF=>=JJFFGJGEEBABDB>;;<=?<?DEDBGEJGJIJJIJHJIJJJJJ;685)(((1/033333<<:9(()-/1A>=<764////13EEDGJH;;<FIJHFJGJJJJJJIJFJFIJIJGFIECFCCBCJJD===>HDFDFGJJJJJJJGDJGHDECJIHIHIJIDA73///EJJHHJJIJIICDBEH@GEFB0000@==?<B>?@JJJIJJJHIGGIJJJJJJGJJJJJIIJHJJJGFHJJJHJJJJHFEJJJJJJJIHGJGFGHJEEJJJJJJJHJJJBGHFJJF@J?>>>BC;..24+666666667=>>AEJJJJJGHGFJIBBA>/'&%-.;;<;=4--,-('''(''(())0034?=BJFHJIGJJJJHJJIJJJJJJJJJJIJJJIJJJHIHJJJJJEJJJGIJJJJJEBAAB>?:;EJJDDFGD=63,**728EIEHJHHJ@?>?=677?DJHC=43,,,..../,112;?E=77GHJFHGJJJJHJGJJJ5223HJJGJHF@2101/--%%'(%%)+-.01573:>911000?<;::2//)(''(()-/<G;<<<HIFGCDJJDE??AAAHIJHDHGJIJJJJJIGGIJJJIJJIJGGHJJJJJJGHJJHJIJIJHJJJJJGJHJHJJJJHJJGJJEIJJGJJHHE0)*22>94...>5788-*+/8DD;:;;2222ABC::43818<1..@FICAAAJJHJJHJJJEA@?@EGB1///IJHJIJGJDJIJJJHGJJHEJJJGJJGJJIGGJIFFFH@?=::79@FJHGFJFHJHHJJJH989:JJJHIJJJJJJEJJJJJHJFJFJEDJJJJJJJJIHGEGHJJIJJJGJJJGFHJFGDJCE=D@BDJEDEBBED@@3/88?BDEJF96548=>DA''''/1>999:::?>??@DJGGFHJHHJJEIJEJJD>IIJGJEJE83603BJJJGHIGHJJJHGCIJGF::@:2=BE;3335:3447C:JEEFGJJJJHGIJEE;;=AGECDB@HJJJJGF=<==87657878:;;9:>4;999@DBD<989,*)')'''+.3''%%''>??JIGIJJHJJJJJJJJJIJJJJECD=>DJJJJGJHJGJJJEHHJJHIIJHGECEDJJFJHJJGHGHJJJJJJJJJGJJHIJIJJHJC@B@JJ00,+,,)((/))))68@EHGEHJJGGIJIJHGJJJJJGJGJIC@2-'&
@Glass_F3P_2_D3_6_14_22
GATCCAACAAGAAAACGAGGAACTGAGCGCACTTCGATGGACCAAAACGAAAAAAGACGCTCGAAAGCATCTATTTTATGAAAAATGGTGGGGAGAAAGTACGGCACAGGTGGATCAGGACCGAAACAAAAAAGGCCCCCCTTTCGGGAGGCCTCTTTCTGGAATTTGGTACCGAGTTATTAGGCCACACGTTCAAGTGCAGCCACAGGATAAATTTGCACTAAGCGGTAGGAATTAGGAACTGACCGCATAGCCTTCAGGAGTGAGTTTTGTGCAATACCAACCGACGACTTGACCCTGCCAAGCGGCACCAGATTTCTTGCGTACGCAATCCCCTAAGCCAAAGGTGGCACTCAGGGGAAGCGCAAACTACAACGGGAGCGTTGGCTCCATCGCTACTTTGACCCATCTAGTATTTCTCCTCTTTCTCTAGTAAAGTGTTTAGTTCCCTCTTTTGCGTCCTTCATAGCTTGATCCGAAAAGTTCTCTCGTGGCTGGCATCATCCCTAGGACTGAGCTAGCTGTCAACTCTAGAAGCGGCCGCGAATTCCAGAAATCATCCTTAGCGAAAGCTTAAGGATTTTTTTATCTGAAATTCTGCCTCGTGATACGCCTATTTTTATAGGTTAATGTCATGATAATAATGGTTTCTTAGACGTCAGGTGGCACCATGGAATAGACTGGATGGAGGCGGATAAAGTTACAGGACCACTTCTGCGCTCGGCCCTTCCGGCTGGCTGGTTTATTGCTGATAAATCTGGAGCCGGTGAGCGTGGGTCTCGCGGTATCATTGCAGCACTGGGGCCAGAATGGTAAGCCCTCCGTATCGTCGTTATCTACACGACGGGGAGTCAGGCAACTATGGATGAACGAAATAGACAGATCGCTGAGATGGTGCCTCACTGATTAAGCATTGGTAACTGTCAGACCAAGTTTACTCATATATACTTTAGATTGATTTAAAACTTCATTTTTAATTTAAAAGGATCTAGGTGAAGATCCTTTTTAATAATGTCATAACGAAGTCCTTAACGTGAGTTTTCGTTCCACTGAGCGTCAGACCCCTTAATAAGATGATCTTCTTGAGATCGTTTTGGTCTGCGCGTAATCTGTTGCTATTGAAGACAAAAAACCGCCTTGCAGGGCGGTTTTTCGAAGGTTCTCTGAGCTACCAACTCTTTGAACCGAGGTAACTGGCTTGGAGGAGCGCAGTCACCAAAACTTGTCCTTTCAGTTTAGCCTTTAACCGGCGCATGACTCAAGACTTCAACTCCTCTGGATCAATTACCAGTGGCTGCTGCCAGTGGTGCTTTGCCATCTGTTTCCGGTTGGACTGGTACGCGATAGTTACCGGATAAGGCGCAGCGGTCGGACTGAACGGGGGGTTCGTGCATACAGTCCAGCTTGGAGCGAACTGCCTACCCGGAACTGAGTGTCAGGCGTGGAATGAGACAAACGCGGCCATAACAGCGGAATGACACCGGTAAACCGAAAGGCAGGAACAGGAGAGCGCACGAGGGAGCCGCCAGGGGGAAAACGCACCGTATGCTTATAGTCCTGTCGGTTTCGCCACCACTGATTTGAGCGTAGAAGTTCGTGATGCTTGTGGGGGCGGGGCCTATATGGAAAAACGGCTTTGCCGCGGCCCTCACTTCCCTGTTCAGTCTCTTAGCTGGCATCTTCCAGGAAATCTCCCGCCCCGTTCGTAAGCCATTTCCGCTCGCCGCAGTCGAACGACCGAGCGTGGCCAAGCTGAGTAAGCGAGAGGAAGCGGAATATATCCTGTATCACATATTCTGCTGACGCACCGGTGCAGCCTTTCTCCTGCCACATGAGCACTTCACTGACACCCTCATCCATGCCGGTAGCGTAAGCCGGTCTGCCGCTGGTCACGCTGAGGTCTGCCTCGTGAAGAAGGTGTTGCTGACTAATACCAGGCCTGACATCGCCCCATCATCCACAGACGGAAGCGGAGAAGCGTGCAGGCGTAATAAAAGCTTCTGTTGTGGGTCTGGACCCGCTGGTGATTGAAACTTTTGCTTTGCCACGAACATATTCCGTTGTCGAAAGGGTTTGGTGATCTAAATGCATTTCGATGTATCCGCTCATGAGACGATAAGCATGATGAAATGCTTCAATAATATTGAAAGGAAAGGTGTCGGTACTAAACATCCGTGTCGCCCTTATTCCCTTTTTTGCGGCATTTTGCCTTCCTGTTTTTGCTCACCCAGAAACGCTGGTGAAAGTAAAAGATGCTGAAGATCAGTGGGGTAAACAGTGGGTTACATCGAACTGGATCTCAACAGCGGTAAGATCCTTGAGAGTTTTGGCCCCGAAGAACGTTTTAGAATGATGAGCACTTTTAAAGTTCTGCTATGTCATGTGCATTGACGCGGCAAGAGCAACTCAGTAGCCGCATACACTATTCTCAGAATGACTTGGTTGAGTACTCACCAGTCACAGAAAAGCATATTACGGATGGCATGACAGTAAGAGAATTATGCAGTGCTGCCATAACCATGAGTGATAACACTGCGGCCAACTTACTTCTGACAACGATCGGAGGACCGAAGGAGCTAACCGCTTTTTTGCACAACATGGGGGATCATGTAACTCGCCTTGATCGTTGGGAACCGGAGCTGAATGAAGTAACCATGCAACAGACGAGCGTGACACCACGATGCCTGTAGCAATGGCAACAACGTTGCGCAAACTATTAACTGGCGAACTACTTACTCTAGCTTCCGGCAACGAATTAATAGACTGGATGGAGGCGGATAAAGTTCAGGACCACTTCTGCGCTCGGCCCTTCCGGCTGGCTGGTTTATTGCTGATAAATCTGGAGCCGGTGAGCGTGGGTCTCGCGGTATCATTGCAGCACTGGGGCCAGATGGTAAGCCCTCCCGTATCGTAGTTATCTACACGACGGGGAGTCAGGATTGTGGATGAACGAAATAGACAGATCGCTGAGATAGGTGCCTCACTGATTAAGCATTGGTAAATTACCGCCTTTGAGTGAGCTGATCTTACCGCTAGCCGCAGCCGAACGACCGAGCGCAGCGAGTCAGTGAGCGAGGAAGATTCTGCATAACGCGAAGTAATTGTTTCGGTTTTAAAGAAAAAGGAGAAGGGTGGTGACACCTTGCCCTTTTGCCGGACTGCAGCGGCCGCTACTAGTAGGGAGACCAGAAACAAAAAAAGGCCCCCCATTCGGAGGCCTTTCAATAATTGGACTATCCCTAAACTTAAAGAACAAAACAAAAAAAGACGCTTTTCAGCGTCTTATTGTCGTCTTTGGTACCGAGTTATTAATATGCGCGCAGCGTCTGGAAAACCGAGGGCCAAAAGACATGCGTGTTTTTTCTGATTGCAGGTTGCGACTGTACCAGCGGAATTTAAATCTAAAATCCAGGCGCAGCCGGTTTGTGCCGCTTCCGCGCCACCAGTATCTGCGCCTAAGCCCCCCGCCAGCAGGAACGTTGCCAAGCGATTGACCATTTAATCATGACCATCAAAACATTACCACTTCCACCCTGGCCGTTGTCAAACATCTTTATCAACGTGCTGAAACTCGCGGGGCGGGCAGGTTTCACCAGACGCTTAATGCTTTCCAGATGGCAACATGTGCTGGCAGAGCTTTTCACGCAGCGTATCGATATACAGCTGTTCTTCGTTCCATGTCCATTGCACTGCCGCCAGCGATAACACCTTAGCTTTGTCCACCACATCGGCAATATCGTGATTGCGGAACACGCCAACATACTGCAACGGTGCCGCAGCCATCACTTCCTGCGCCTGTTCAACGTTGACGCAACGCGGTGATGTCGCAACAAAAATCAACCCACCGTGATGCGCACCACGCATAAGCTGCTTAGCATCTTGCCCACGCGTCAGGCCACATCTTATTCTCACCCAGCAACACCCGGCGCACAGGCAGCATGCCAGATCCGTAGTGGGCCATCAATTACAAACCAATCAGAAAACCGTTAGCGAAGTGGCTTAACTCGCGCACCTGAGCGTAAGTGTTGATTGCATTCACTAATTACCGTCACGTTGTGCCCCAGTTTCGGCGCAAGCTCGCGGGTACGGTTGAGATCAATCGACAGATCGCCCAGATCGCGGTTGTTGATGCCAACAGCCTTTGCTCCCGATGTGATCAGCGCTCCTGTTCCTGCTCATTACTGACTTCGGTCAGCACCCCCATCTCCAGACTGTGAGCGACGGCGGCAAGCTGGCGATATTGGTCGTCATCCAGTACTGAAAGCATTAATAAGCAGGCATCGCCTGGTAATAGCGCGCCAGATATGATCTGGTAAGGGTTGATGATGAAGTCTTTACATAAAATCGGCTGCGGGGCGATTTCGCTAACAATGGGGAGGAAATTAAAGACTTCCCCCTGAAAATATTTCTCATCAGTCGGCGCCAAATGCCGAAGCGTAATGTTTATAAATGGCGGCGATGAGTCTTCTGGAATCAGAATGATTTACCGGGATAGCCGCTTTGACGGCGACGCTTTCTTGCACTCCAGAATAAACGCCGTGCGCGCACCCTGCATCACGTCATTGAAGTCTGCGCGTGCTCGGCTGAACCTCATTCTGAAAACTGGCCAGCGGTTGCTGCTGTCGCTTTTATTACCCAAATCGCCTTGTCTGCGACGATTTTCGCTAAAACGGTTTGCATCATCTAGTAGTCCTGTGTGACTCTTGTTCGTCTTTAGTTTCTCGC
+
%%%$$###$($'*,.0,+,0/+,,&&&&%&'''&$$&'*)()1.12882237JGHDB@0000---2;1***+)%%&+*(%%('+(0%'71...-*))(&&$$$$%&')),-+*)'())'''(&''0.++/@D@;99>AAJ<B3,(024BJDACJ><<2,,,-((1+)''&'()()*+1*30---1F>=;;6666<@DEGJJJGFHHCDIECCCDEHC?=432)''%$&%&%%$)$%$$$$)','''-9<=?BCGAAA788:JFIDB?B?967;:7-,,.//.=ACDEJ55555238ABB9999IHECABBE989=CB98FDEJGFEDFG@@ABDJJJIJGEGCDBEHGDB:CCEABFCJJJJFFHG8888)%&&'..02>81115--:;''')D;<<;@@>.,.55=8989;;@=----B?@>@64A=A?A66632336688.++,,,/1..-/;:30//4556-567007*%%&*60011?=<>=A--,,,,-004233;87777@;+)&'()((,/111=??E=2213--/6?FFJCCAC984'''(3;77==GFHEDFECJ<<<<88A=1-(%%%%&%%*02454659:=CIIF>>=<9/0=?@GHBCA>----:>AFDEEDGEJJJJJJJIDGFGJFJJIHJIJJJHHC''''''=>@@DEDCEIHHJFJJJIJGJJJHJHGB;992+&$$$#$$$$$$$##$%$$&%%'//////47;<=BHGH>@ACACA?=;5+)).-344BEHJJJBBDBJJGJJEHFJJ....<>55555444JEJJJJJDECFE>>>1111?;@@:5323/167//99??@+++79=7//,&&&&3--,,3/,,,/99JH?>A@???<=<@FDBADDIIGGDDDJG2--/*((*+,+)&$$$&'(,''''<:;CCGEHJHIJ>??=?@?@>>876004630:9:BEJCA?AEEGCJ@644EAFCJEJHJGGJJJJHECD:FJJIJJIEGFHJIIDHEJIC756=?;:<<::*)**;8'''''''(''(()+(''(&%&%-)*78;4344?DJ8777?A-,,&&%&'(17;??>@CA5.1*852)-)*9:C@:;>6DBBE=8788?<///:88++*+,,0'&%%$$+-+)*)+-*((&''<DJDBCEDGJGJDHJHF===8?;D;556;EFIGJ66666BJHFIACBB9663/0045459F<8;;=>;<<>ACGGHJGAA@<:/,+--,28JB@AAHBB2;:3888<B64444:2-:C@>>>;;99,,,.''++)())&%%%4777--&%%%&(('((()),+,<<=D??@AJEJGHJG?=:4/(((&)'%%%%%/2((&2..--/(&$$$$&&*355555:767>JHJFGJDA&&&'4,,,,-366;>>008JGHDCBABEDFFFGGHJJJJHJJC=?IHJ;999JJJJHHJEGCDCEJJJHJJJJHHGJJJGHJJJJJJJIIIGJJJJJEJGHJEGJ223FGJJJHDHGHHAADEJGJDA@@HDJE55;:5236;:<;::8741---02=<:;76**,22JJIDF=<56(&%$%()%%&+'1....1367.---58.33347=6ABBEHHHCHCCBD))),*+-*+16FEEDGB>>&&320023/000820')+)8@FHFE@@>CHF<?511))))2/-((('%&''*)($%%%$%%$'%&&'+.3243376634>>GBC?=:9.,,,.,,?<323789:A>>=>40-03-.3;7=<=EA==<>----('''99*(''&%$$%%#$%&&&(++*+.43:43222@@AD>GHJJIADDCHJHJJGFIJIIJJHJIIJH84679FF>:+'&82444CA?8('&&%%&'&'+***+5464484.-+&&3111011*'&$$$$'(((*4'%$$%&&%$#$$$##$''(.+***.,,,,554///99799:66557455-)(($$%%+,)06/3656:;<<333354677740'(%#$$$$%'&&$$$'&%%$%&%%%%%$$%#$%$$%&&&&'$%%''$&$#$%###$%%%&$##$%%$$##$&(*+((),((''+(,.,.&$$$#$$&0''$%,+---//4.+'&%$##$$)**/'''(%%%%(('**+-,*-34578222/336<(''',)'%%%&*,**+3.-2*'&'/49944311.00+(('&((&&&%%%$&%$$%((%%%3@CCHFFJJJE?@ABBHCFIJFJHJFGJJJJJGJHEFA>@BBIFDJGF;;;;GDHJJJJJJJIGEIHFIFIHJJJIHJJJIJB97+)&'(-,-'&))))'%$$%&+--:>:==?=6667C@>;<?A==BDBED<<<;2)*)).-+),044*)),*+,-70'&&((('.'''/'&&(19;CBBBBA@@ADDBDJ4333989?<;9.%$%'(&&%$$$%'()(3-7>=>>=;<;>3,+++-..3989//..300017/)*:JIFJJJFEIJJGGJGJJJJ>>=...-....76679;,,&%&'+))+-/./.057><<;567A@@CCEJDEHJIJJJJD??8?BCJJBE3334HJDJC@///0644452248=>?<==HJJHAAA999:;;;IIFJJJJJJJJJJGDFDA;9:=<<@=::;<ADH;8112JD@=22221224GDBC@@B,,,,)));=>JJJJEHBCAA7620**)'&$$$$$&%%&&'50011003@B888///---,68>=;;==@AHJGHJICDDHIIHEJ=EJJECEIJI>>>>JHJGJDGDCHJHJIDDF>=:7300./*277<;))()../10,,.///./4;2233===>888.,,)))36===;:;9=;2,,::;IIJJHJFJDC8HJJJGJJJJFGJGGIJ=<=<BCC@??>A@@CDGI?@@AGF44444444HHJFIJCBACCH655222134AAHABAB?BAGJJHIEB65:4<;<=<>3222>H7656;A988:@AJG77.-+*(*,**(')289:<ABAIJB??@=::99A@BBJFJJIHEJFC@AAAIJJJIIIFFFBA@=CF=>>AE=<;3555;4//0311335.**((('*,'**&((*)))*778==?@@@BFFDBBB@BF?>>>74556*,+))+,)*,*%%&(''().679=;;>?@553)'''20--+7:;3246324476-+)'(+-47?>?CFE99877(''(**24010155897533:>BCD@A@>?>'&&('((185578CABJGB@@JJEFJFFDA@DA)('%$%%-***+++(+12>>9>00006:<7778222.--+--/,,,-.8>>-**9HIIGJJDCCEFEBBAADDCCA3''&'$$&&').*..0690445?FGJIIJHJJJIEBGFFJFJEFDBCCCCAA641*)&'&&(*-&('''())('(')*+'&&%&&&'$$'%()((((-((((5++8((((/1/+//003,++,.-.0/33<@??JI?>>>?7853333587911112*))&%%'+**)(''******0+'6900--...-('((*''(2;;>>?A?@@EDHJA@@<(&&)-.++**()((*+54&&&''(&''(+0-3432?AH?44323)%'(-13***((+(&''&(%%%&3454:212***46))-)+*)&)'%%'''%%&23358CDJHFEHIIJJJJHJJJJJDEB@6/...</----++))*8<DJJIJA@BBJEHIHIIJHGGDE9,**,(**+,+++(&&&%$%%,899:=EAC<;=?A>=<<?CDBA@8?BJJJJGHICDD@@==7778555**)(./@JEIC44>?F7778;9;?FJJFCFJJJGJJJJGJGGFEJFIJFJFJJJJIJJEJHFJHD++**+@>,,,,988;:??BF:::771//,-/---564/./0=B99979))(&&&&(('%'(())))2796./.(**.//..,1@A>?>>33,++,69*)))0/2.7767658889EJCCBCJJH@@@:99:5431&&&&)()+&%%'')()&%%%%(&2-,'&&%&%&''037.../>BCGHHHF@A2/3/.//*('''''(8<=979779880/++.))'',/(((&''%$$$$''%%%$&&'**++.012ADC@B<<>>>=<;300)))AC@?@?@??DEHJJCCHFEF752231)(('++,+)((*))))()+,0+((()+++,,.::=<0//)()))56064,,+()))(&'(*&&&&)%%%&*-.*75*'&&'187:?55448888<B><<:9:9490.,,..2/'''420/--++((()=BB7555<0//.//*('%%*)''&'(%&&),-9DFHJJJI;;;:DE???@***-.0&&),35=C888533('&&)(//00+(()0878><<:94-(%%%(''(.2=;;<CCDGDIDAJJG;:::DJD555HJ@@?<;-,+,,+++-./<<@@667877/*))*&$$$%%%(*,767988442/)20/2-,,,+'''&&&%%133498??CHJJGEJJCA?@C/...265668111,&&&'()$%$%&&%&'&&('%$$$**,(%%&&%%$$$$&)*5344448....::93000/0./00617?><<=EE986-.----..((()04/--1-.,-,,...,+&%%&%%$$),023++*')+**,87''(''0**9CJEEFHJHJIF00003)'&%%$%%$##)((((('(***++77:988>85445;FHGHGBCGDA<9:549C@:::AE?>==EJJGE<===CJH@>??A@0/..-,)%$$#$'%$%&())+*)+&%$
@Glass_F3P_2_D3_6_14_23
ATATTAATGGGAGGCTTACCATCTGGCCCCAGTGCTGCAATGATACCGCGAGACCCACGCTCACCGGCTCCAGATTTATCAGCAATAAACCAGCCAGCCGGAAGGGCCGAGCGCAGAAGTGGTCCTGCAACTTTATCCGCCTCCATCCAGTCTATTAATTGTTGCCGGGAAGCTAGAGTAAGTAGTTCGCCAGTTAATAGTTTGCGCAACGTTGTTGCCATTGCTACGGCATCGTGGTGTCACGCTCGTCGTTTGGTATGGCTTCATTCAGCTCCGGTTCCCAACGATCAAGGCGAGTTACATAATCCCCATGTTGTGCAAAAAAGCGGTTAGCTCCTTCGGTCCTCCGATCGTTGTCAGAAGTAAGTTGGCCGCAGTGTTATCACTCATGGTTATGGCAGCACTGCATAATTCTCTTACTGTCATGCCATGCCGTAAGATGCTTTTCTGTGACTGGTGGAGTACTCAACCAAGTCATTCTGAGAATAGTGTATGCGGCGACCGAGTTGCTCTTGCCCGGCGTCAATACGGGATAATACCGCGCCACATAGCAGAACTTTAAAAGTGCTCATCATTGGAAAACATTTGAGGACAAAACTAAAGATGTTGCCCCACTGTAGATCCATTCGATGTAACCCACTCGTGCACCCAACTGATCTTCAGCATCTTTTACTTTCACCAGCGTTACTGGGTGAGCAAAAACAGGAAGGCAAAATGCCGCAAAAAAGGGAATAAGGGCGACACGGAAATGTTGAATACTCATACTCTTCCTTTTTCAATATTATTGAAGCATTTATCAGGGTTATTGTCTCATGAGCGGATACATATTTGAATGTATTTAGATCACGCATCTTCCCGACAACGCAGACCGTTCCGTGGCAAAGCAAAAGTTCAAAATCACCAACTGGTCCACCTACAACAAAGCTCTCATCAACCGTGGCTCCCTCACTTTCTGGCTGGATGATGGGGCGATTCAGGCCTGGTATGAGTCAGCAACACCTTCTTTCACGGCAGACCTCAGCGCTAGCGGAGTGTATACTGGCTTACTATGTTGGCACTGATGAGGGTGTCAGTGAAGTGCTTCATGTGGCAGGAAAAAAGGCTGCACCGGTGCGTCAAGCAGATCTGTGATACAGGATATATTCCGCTTCCTCGCTCACTGACTCGCTACGCTCGGTCGTTCGACTGCGGCGAGCGGAAATGGCTTACGAACGGGGCGAGATATCCTGGAAGATGCCAGGAAGATACTAACAGGGAAGTGAGAGGGCCGCGGCAAAGCCATTTTTCCGTCGGCTCCGCCCCCCTGACAAGCATCACGAAATCTGACGCTCAAATCAGTGGTGGCGAAACCCGACAGGACTATAAAGATACCAGGCGTTTCCCCTGGCGGCTCCCTCGTGCGCTCTCCTGTTCCTGCCTTTCGGTTTACCGGTGTCATTCCGCTGTTATGGCCGCGTTTGTCTCATTCCACGCCTGACACTCAGTTCCGGGTAGGCAGTTCGCTGCCAAGCTGGACTGTATGCACGAACCCCCGTTCAGTCCGACCGCTGCGCCTTATCCGGTAACTATCGTCTTGAGTCCAACCCGGAAAGACATGCAAAAGCACCACTGGCAGAGACCACTGGTAATTGATTTAGAGGAGTTAGTCTTGAAGTCATGCGCCGGTTAAGGCTAAACTGAAAGGACAAGTTTTGGTGACTGCGCTCCTCCAGCCAGTTCTCCTCGGTAAAAAGTGGTGGCTCAGAGAACCTTCGAAAAACCGCCCTGCAAGGCGGTTTTTTCGTTTTCAGAGCGAAGAGATTACGCGCAGACCAAAACGATCTCAAGAAGATCATCTTATTAAGGGGTCTGACGCTCAGTGGAACGAAAACTCACGTTAAGGGATTTTGGTCATGAGATTATCAAAAAGGATCTTCACCTAAATCCTTTTAAATTAAAAATGAAGTTTTAAATCAATCTAAAGTATATATGAGTAAACTTGGTCTGACAGTTACCAATGCTTAATCAGTGAGGCACCTATCTCAGCAATCTGTTGTTCTTTCGTTCATCCATAGTTGCCTGACTCCCCGTCGTGTAGATAACTACGATACGGGAGGGCTTACCATCTGGCCCAACGTCAATGATACCGCGAGACCCACGCTCACCGGCTCCAGATTTATCAGCAATAAACCAGCCAGCCGGAAGGGCCAAGCACGAAGTGGTCCTGCAACTTTATCCGCCTCCATCCAGTCTATTCCATGGTGCCACCTGACGTCTAAGAAACCATTATTATCATGACATTAACCTATAAAAATAGGCGTATCACGAGGCAGAATTTCAGATAAAAAAAATCCTTAGCTTTCGCTAAGGATGATTTATAAAATCGCAGCCACTTCTAGAGTTGACAGCTAGCTCAGTCCTCGGGACTATGCTCACTACTAAGATTTCGGATCAAGCTATGAAGGACGCAAAGAGGGAACTAAACACTTTACTAGAGAAAGAGGAGAAATACTAAATGGGTCAAAGTAGCGATGAAGCCAACGCTCCCCGTTGCAGGGCAGTTTGCGCTTCCCCTGAGTGCCACCTTTGGCTTAGGGGATCGCATACGCAAGAAATATTGGTGCCGCTTGGCAGGGTCAAGTAATTTAGGTTGGTATTGCACAAAACTCACTCCTGAAGGCTATGCGGTCGAGTCCGAATCCCACCCAGGCTCAGTGCAAATTTATCCTGTGGCTGCACTTGAACGTGTGGCCTAATAACTCGGTACCAAATTCCAGAAAAGAGGCCTCCCGAAAGGGGGGCCTTTTTTCGTTTTGGTCCGCATCCACCTGTGCGGACCTCGGTACCAAATTCCAGAAAAGAGACGCTTTCGAGCGTCTTTTTCGTTTTGGTCCATCGAGTGGCGCGCTTAGTTCCTCGTTTTCTCTCGTTGGAAGAAGAAGAAACGAGAAACTAAATACTTAGAGTCACACAGGACTACTAGATGATGCAAACCGTTTTAGCGAAAATCGTCGCAGACAAGGCGATTACGGTAGAAGCCCGCAAACAGCAGCAACCGCTGGCCAGTTTTCAGAATGAGGTTCAGCCGAGCACGCGACATTTTTATGATGCGCTACAGGGTGCGCGCACGGCGTTTATTCTGGAGTGCAAGAAAGCGTCGCCGTCAAAAGGCGTGATCCGTGATGATTTCGATCCAGCACGCATTGCCGCCATTTATAAACATTACGCTTCGGCAATTTCGGTGCTGACTGATGAGAAATATTTTCAGGGGAGCTTTAATTTCCTCCCCATCGTCAGCCAAATCGCCCCGCAGCCGATTTTATGTAAAGACTTCATTATCGACCCTTACCAGATCTATCTGGCGCGCTATTACCAGGCCATACCTGTTGTTGATCTCTTTCAGTACTGGATGACGACCAATATCGCCAGCTTGCCGCCGTCGCTCACAGTCTGGAGATGGGGGTGTTGACCGAAGTCAGTAATGAAGAGGAACAGGAGCGCGCCATTGCATTGGGAGCAAAGGTCGTTGGCATCGACAGCCGCAATCTGCGTGATTTGTCGATTGACTCAACCGTACCCGCGAGCTTGCGCCGAAACTGGGGCACAACGTGACGGTAATCAGCGAATCCGGCATCAATTGCTGGCTCAGGTGCGGCGAGTTAAGCCACTTCGCTAACGGTTTTCTGATTGGTTCGGCGTTGATGGCCCATGACGATTTGCACGCCGCCGTGCGCCGGGTGTTGCTGGGTGAGAATAAAGTATGTGGCCTGACGCGTGGGCAAGATGCTAAAGCAGCTTATGACGCGGGCGCGATTTACGGTGGGTTGATTTTTGTTGCGACATCACCGCGTTGCGTCAACGTTGAACAGGCGCAGGAAGTGATGGCTGCGGCACCGTTGCAGTATGTTGGCGTGTTCCGCAATCACGATATTGCCGATGTGGTGGACAAAGCTAAGGTGTTATCGCTGGCGGCAGTGCAACTGCATGGTAATGAAGAACAGCTGTATATCGATACGCTGCGTGAAGCTCTGCCAGCACATGTTGCCATCTGGAAAGCATTAAGCGTCGGTGAAACCCTGCCCGCCCGCGAGTTTCAGCACGTTGATAAATATGTTTGACGAACGGCCAGGGTGGAAGCGGGCAACGTTTTGACTGGTCACTATTAAATGGTCAATCGCTTGGCAACGTTCTGCTGGCGGGGGGCTTAGGCGCAGATAAGCTCGTGGAAACGACACAAACCGGCTGCGCCGGACTTTGATTTTAATTCTGCTGTAAGTCGCAACCGGGCATCAAAGACGCACGTCTTTTGGCCTCGGTTTTCCAGACGCTGCGCGCATATTAATAACTCGGTACCAAAGACGAACAATAAGACGCTGAAGCGTCTTTTGGTTTGGTCCTTTGAAGTTTAGGGGATAGTCCAATTATTGAAGGCCTCCCTAACGGGGGGCCTTTTTTTGTTTCTGGTCTCCCTACTAGTAGCGGCCGCTGCAGTCCGGCAAAAAACGGGCCCGTGTCACCACCCTGCCCCTTTTTCTTGAACCAAAAGATTACTTCGCGTTATGCAGGCTTCCTCGCTCACTGACTCGCTGCGCTCGGTCGTTCGGCTGCGGCGAGCGGTATCAGCTCACTCAAAGGCGGTAATTTACCAATGCTTAATCAGTGAGGCACCTATCTCAGCAATCTGTCTATTTCGTTCATCCATAGTTGCCTGACTCCCCGTG
+
&'%$$%()%%%'$&*(('),,---.:=?@E@@>ICHCCGHGGGJGFECJGFEEDIJJIJJJJJJJIIHIJFHJJIHJHJ9777899FGJJEDEECHJHJGHGEJAC;;66646<421249IJJJHJGHEIGJJJJFDEIIJIIHIFJJJJJJJJJJJGGHHFD7@?=??DEGHJC>=>?JJJJJJJJJHFJGJJJFJHIJJGJJJJJIJJJJJJDFFHHIJJJEJCA---GFJJGJJJJIJJJJJJJIJJFJJHGJJJFGJJJB;77AJJJIJJHEJJJJJJ1111,,<7668?;766711.-**,-1566HBEEDEFCEFJJJHJJEGGDGJEDEEB-((/....14447=;:::CC:9:DIEEAEDJJJJJJJJJJHFJJJJJJFIIJJJJJFGGFJJJJGEBCBGIJIJIJIDAB>A@BE;;;88967%%%%/12220//226::DDFGFIJ544+**+3335559;9;<?@AAHDCA/..354-,,-26622227CDEC@@?@@B<;72****('(&&&&&)+7977BEJJEHHJJEJJJJGJIJGGJJJJHJD?EJGJGJJIJJDDCDDFFHDBE>=6('%&(')))*-+)))*')))('$#$$&%$&%),11,+,78BABGECAAAF>>??DDJJGDCDJJJGJJJIJJJJJJ</12<>C855ID@;<>1,+++*./111'('(-:C4444>ACFHJIEIJJJJJIGJJDJJJJJJGGJJJGHJJGJJHGJJHGEHADCBDFJJJJHECFFG@AABJJJJJJJGIFJJHJIJJGJGJJEIJJGGHJFF78<789::JGDFJJJHHFJJEHGGJHGJJGBACGGJHJFJJJGCJ><7722FBDEIJHJJGF3,@A@BDEJJEIFDEJI@7667HJGJJHEIJJJHHJEJJJGEJEJGJJJJJJJJJJJJJJJEFGJFFJJECB<JDECJGFJJJJJJDJEADEJJJJGJJJJJJJJJJJJJJFJJ====EJHIHFJHJHIHB;;;;===CFJJJFJF?AA,**(&&'999;9900GJJJJJGFJGGGJIIJJ>===BGGJIJHJJIJJGJFJIIJJHIHHIJJJJIEDDEGGJJIIEHEEJGI<;;8:11(*-JGIJFJHHJJGJHJIJDCC6405./,''()*,-2>HDIJJHIFDFFEJDFJH=:GGJGJGJFJJJFFIGJGJJGHFAFJJJGHJJGEEHJJJHJGFIHIIJHJGJGHJJFEBGJFCDAB@0''(*&&&',4:=@CB?<=:788IJCFA>53&&*%%%(884440/0//<=96556:222261)&&&)*+-$%%%%&*))(+4:7EEF?@DBB@A>=<<A::9894655JFFFEFFECEHIFGJJHGJ?>>445;8775683++++>>BBGFAFGEJHJEECD3.=88DABCIHDEGGHIHEHJHJGJJHJHFJJHHJJJ@?>.'==@JJFJJHHJEC=<<<?A@JJGJJDD@@A93334>51-+++-@BIIEJHJJD;;::9::CB@@<D5DDFJHJJ>>>>A@?6.++-..0?>@AAAACDCGFCC>??>AEJHDCE1001BD9999DE>=>>>EBJ=DGGJIJIHIJJJJIGGJJFEJJJHJIIJJJJGHJJJJGJHJFGHGJG==<5...00**'&&'((''(/3***+58<?EA@@BGJJJIIJHIJJJIJJJGA@DBDGA<EJEABBCIC96520/./0358;=<<>@@EA@AIGFHJGGHGIFDEC5-,3+*('$##(*,,++*+,5434115****459<<;<<=B@<=DEIJJGJCBC@;JJ5445<74..*)*+*''+,EA>=?AC4333DDEFJIFIJIHHJDCE@AAB;666772)'&*-.233854565;<;;>>FIJEDJEJ9998977;JJJIACCGFJGJGHFIHHHJJJFJGEJGFJJJJJJFGIEEG??@AJEBA;><;:589;-1,,,,DFHJHIJJIJFFJJJIHIJJJHJJJJJJJJJJFEJHJHJIGHDDD>;;;=666=?;CDEJEFDJGFDEFF@AABBBCCDA*&&'./0889<<<AB@@6221*)))...-('(&&'(18;>@@BFC>JDEDFJJEIJJJHCBGFBB@>AAB;88843349:2223I@DJFEDDAEF@>>3311311)('%&%'&'*29666;;8<:88:;>GHJGHJJJFEDEHIJJFJFDFJJIDCEECCHC@@B@;;<BCCDEJJIIJFIFJ+))***(()2ACCAFHHJHHGEEHJEAAAAEFFGDBBJJJFEGH@>>?EFIDDCC221189;;977:<?=?DGGGHGFJGJHFJIJJJHJJJGHGFIJIIJJIJIJHJIHGIJGJHFDDEJHJJJJGJJGEDEJD?BBHJJGIDEHHBEBBFE><=??BDA@D0000A(('''(*'&'*+,,,,,,02./:>BA6@BEJEJFFFJD=997?3+*++;.../**,&&&'(-3*)''%&('&&%+69:<ACABBDHIJJG??==?@DDJGIHDCCFHGJHEEJDJE2++<=C??AGC?@=?CB211-))*-899;889=HCBDBEJFDEFEEEFGHGH:5>@@GGIJHJJJJJJGFJHFJDEDBBEDJ3348FGJ@@@?A6++++5-'')99-(((')))-.)&&&)+(('''+/530...45:;;DDDC/.,+/'%$#$$%''3222=;<<@EGGEJJFFB::::DEGIEFFEF=<66332***-4478778:=;7>=BFJHCG11119:99;;;;++++68<;<A?A?7777?FJGJJIJDJJEI111178766;:9866:BBFBCCCJJGJJIJJJJJJD1/>==GIJJD:43+576?>2//09:)((142;;;AACJGEHFDDFDDBB<43336563640.*+))*46?CDGJJIJJFJJHIGJED87:B>A42119EA?@AD6FDA>>?HJDGGEDHG888=?GHFHJJJJIIHECABA@GFHA@?<@A==DJJJJJGEE@B><<>;53/))358;++=>CCJJHJJCFCBEFHGJJGDDIJJFJHJJFGFGHJJJJC>>=::::A@2112=;;:73344::***+58=@CDDJHJJJJGJJJJJFJJIHHJCCBBGJGC?=CCCFGGJIGFJGJJDGIGEJFFFFJJDGJJJJJJJJJJJJJJJJJJJIJIJJJIJJJJJJJJJJIHGJJHJFJGHGBCFJJJJJJJJJHJJJJJJJJJHD>>>?IIIHFE>>??J94445JJJE>==?JJJJGJIFHIIJJJJJHJGJJJGIJJIJGDJJHJIJJJJJHJJHJJGIHGJHGGJJJJJJJHHB>=@AJJIBBDG====JHGJ@BDCCFJIHHJJJGJJJJJJFIFFFJFJJJJHJGEB@@CFGJJHH1000=?GIJHFCFDBF855AEFCEAA78<>CEI@@@?CA@BBJA>@A?:(''*011++)))(()*)(()+,/6=AGDCDHHJJJJHJFDDCHJJJJJJJJJJJJHJJJHGJJHGJJJIIFJGIJJHJG;:77667,)''))-56?DECGJJJEHHDGJGJJEJGJJFJJJJBHGJGHFCFJHDEIJJEBCEID?2++))))),.''''%%&&*())*:::AEHJJJIJJ73223,+**.0;<B@ABAAJEJIIJJJJIJFIBAEDHE?666FJ-,,.<=D><=::<9::9;;;>>>CIDEDB88200/('''%&&&*),.,*))&'-45568;JDJHEJJIJJIJJJGJJJJJIGJIGIJDJDJGEJJGFJJJFIJHHJEJJJJGJHIJHIGJFJEE.+++C:999DHJJDEEGJDJAA((((--,,-373333??ABJHJJJHJJJIJJJJJIJJJFJJJJJJJJJHBGJJJGJ;;FBGFA?@?B@GJHIABA@HJFJFJJJJHDEHCDCCJJCDCBFFIJIGDG@=>JJJJHJJHJJGJJJ<<IJJJJJJIIIIGJJJIJJHHJJJJGJJJGJGJJ=<GJHIJJJIHG,,,,@@CJHJEEEDHIJJJJJJJHJJJJJJJJHJGJJJJJHHJJJGJJJGJJIHJJJFJDDIFJJJGJGJJJIJJJJJHIHJJHEJHJJHJJJJHIJJJFJJJJFJJGJHIGJJJFJJJJHJJBJJJJJJIJGJJJJFJ@>>JEHJFDGHFJJJIJIJCJJJIJJFJJJJJJJJ:777.-,0-''(-68688543:00/.-,'&''&&&&7573--410047?>><?>>E866822JJHJJHEJHJJJJJJ;:;;CGFFDFJJGIFEEEEIBBECFJIJFC?=<>9-)(&')$$$$#$$'*&&&)6.('&(&&&'&&--9-++,,+++/01234-(&'&&&&$&'*,+**+**)''(*,.5=?@CEDEEDDFEHJIFGJJJDGFJJA?<>@BJHCDDBEJFHADJJGHHJIHEBEFEJHFEDJJIJJ>===E@?AJJJJJBDCCFIJIJHHE::8.)'&/*'$&*..($$&.)+++--2/*;CIJGHIEJJJJJGFGJJJJGFJFJHHHGJHHJJGJGHJJJJEJ>=<?6=IBHJE@CDIHE;;<CIJJFIGEHCDJEJEJHEJ??>@DA<889DFJ?@?GB,&%%%&$#$&*-''''':;<BDB=E77576<100'+)+-''(<=?A?=>?@@DIFJJJJJD@BBDHHGJJHJFJJJJJHJJHJJGHHGJHJJIGJ:887A?>>EJHJHJEIEGJDEHJBBB?A@@JGIJGGJJFFFJBAACHHFGBCDJJIDBFJ;;;;JJJJJ1115874498::(''(76421226:3222(FCHIHFHGGIJJGDJFFJ66<;/.(
@Glass_F3P_2_D3_6_14_24
GTGAAGATCCTTTTTGATAATCTCATGACCAAAATCCCTTAACGTGAGTTTTCGTTCCACTGAGCGTCAGACCCCTTAATAAGATAATTGTCTTGAGATCGTTTTGGTCTGCGCGTAATCTCTTGCTCTGAAAACGAAAAAACCGCCTTGCAGGGCGGTTTTTCGAAGGTTCTCTGAGCTACCAACTCTTTGAACCGAGGTAACTGGCTTGGAGGAGCGCAGTCACCAAAACTTGTCCTTTCAGTTTAGCCTTAACCGGCGCATGACTTCAAGACTAACTCCTCTAAATCAATTACCAGTGGCTGCTGCCAGTGGTGCTTTTGCATGTCTTTCCGGGTTGGACTCAAGACGATAGTTACCGGATAAGGCGCAGCAGTAGGACTGAACGGGGGGTTGCGTGCGGTACACAGTCCAGCTTGGAGCGAACTGCCTACCCGGAACTGAGTGTCAGGCGTGGAATGAGACAAACGCGGCCATAACAGCGGAATGACACCGGTAAACCGAAAGGCAGGAACAGGAGAGCGCACGAGGGAGCCGCCAGGGGGAAACGCCTGGTATCTTTATAGTCCTGTCGGGTTTCGCCACCACTGATTTTGACGTCAGATTTCGTGATGCTTGTCAGGGGGGCGGAGCCTATGGAAAAACGGCTTTGCCGCGGCCCTCTCACTTCCCTGTTAAGTATCTTCCTGGCATCTTCCAGAAATGTCCGCCCCGTTCGTAAGCCATTTCCGCTCGCCGCAGTCGAACGACCGAGCGTAGCGAGTCAGTGAGCGAGGAAGCGGAATATATCCTGTATCACATATTCTGCTGACGCACCGGTGCAGCCTTTTTCTCCTGCCACATGAAGCACTTCACTGACACCCTCATCAGTGCCAACATAGTAAGCCAGTATACACTCCGCTAGCGCTGAGGTCTGCCTCGTGAAGAAGGTGTTGCTGACTCATACCAGGCCTGAATCGCCCCATCATCCAGCCAGAAAGTGAGGGAGCCACGGTTGATGAGAGCTTTGTTGTAGGTGGACCAGTTGGTGATTTTGAACTTTTGCTTTGCCACGGAACGGTCTGCGTTGTCGGGAAGATGCGTGATCTAAATACATTCAAATATGTATCCGCTCATGAGACAATAACCCTGATAAATGCTTCAATAATATTGAAAAAGGAAGAGTATGAGTATTCAACATTTCCGTGTCGCCCTTATTCCCTTTTTTGCGGCATTTTGCCTTCCTGTTTTTGCTCACCCAGAAACGCTGGTGAAAGTAAAAGATGCTGAAGATCAGTTGGGTGCACGAGTGGGTTACATCGAACTGGATCTCAACAGCGGTAAAATCCTTGAGAGTTTTCGCCCCGAAGAACGTTTTCCAATGATGAGCATTTTTAAAGTTCTGCTATGTGGCGCGGTATTATCCCGTATTGACGCCGGGCAAGAGCAACTCGGTCGCCGCATACACTATTCTCAGAATGACTTGGTTGAGTACTCACCAGTCACAGAAAAGCATCTTACGGATGGCATGACAGTAAGAAGTTATACCAGTGCTGCCATAACCATGAGTGATAACACTGCGGCCAACTTACTTCTGACAACGATCGGAGGACCGAAGGAGCTAACCGCTTTTTTGCACAACATGGGGGATCATGTAACTCGCCTTGATCGTTGGGAACCGGAGCTGAATGAAGCCATACCAAACGACGAGCGTGACACCACGATGCCTGTAGCAATGGCAACAACGTTGCGCAAACTATTAACTGGCGAACTACTTACTCTAGCTTCCCGGCAACAATTAATAGACTGGATGGAGGCGGATAAACCTGCAGGACCACTTCTGCGCTCGGCCCCTCCGGCTGGCTGGTTTATTGCTGATAAATCTGGAGCCGGTGAGCGTGGGTCTCGCGGTATCATTGCAGCACTGGGGCCAGATGGTAAGCCCTCCCGTATCGTAGTTATCTACACGACGGGGAGTCAGGCAACTATGGATGAACGAAATAGACGAATCGCTGAGATAGGTGCCTCACTGATTAAGCATTGGTAAATTACCGCCTTTGAGTGAGCTGATACCGCTCGCCGCAGCCGAACGACCGAGCGCAGCGAGTGGTGAGAGCGAGAGGAAGCCTGCATAACGCGAAGTAATCTTTTCGGTTTTAAAGAAAAAGGGCAGGGTGGTGACACCTTGCCCTTTTTTGCCGGACTGCAGCGGCCGCTACTGGTTGGGAGACCGGAAGACAAAAAAAGGCCCCCGTTAGGGAGGCCTTCAATAATTGGACTATCCCCTAAACTTCAAAGGACCAAAACGAAAAAAGACGCTTTTCAGCGTCTTATTGCTCGTCTTCGTCCGTTATTAATATGCGCGCAGCGTCTGGAAAACCGAGGCCAAAAGACGTGCGTCTTTGATGCCCGGTTGCGACTCTACAGCAGAATTAAAATCAAGTCCGGCGCGGGGGCCAGAGTTGTGCCGCTTCCACGCAGTTATCTGCGCCTCCAAGCCCCCCCGCCAGCAGAACGTTGCCAAGCGATTGACCATTTAATAGTGACCAGTCAAAACGTTGCCCGCTTCCACCCTGGCCGTTGTCTAAAACATATTTATCAACGTGCTGAAACTCGCGGGCGGGCAGGGTTTCACCGACGCTTAATGCTTTCCAGATGGCAACATGTGCTGGCAGACTTCACGCAGCGTATCGATATACAGCTGTTCTTGACTTACCATGCAGTTGCACTGCCGCCAGCGATAACACCTTAGCTTTGTCCACCACATCGGCAATATCGTGATTGCGGAACACGCCAACATACTGCAACCCGCTGCCGAGCCATCACTTCCTGCGCCTGTTCAACGTTGACGCAACGCGGTGATGTCGCAACAAAAATCAACCCACCGTAAATCGCGCCCGCGTCATAAGCTGCTTTAGCATCTTGCCCACGCGTCAGGCCACATACTTTATTCTCACCCAGCAACACCCGGCGCACAGCAGCTGGATGCAAATCGTCATGGGCCATCAACGCCGAACCAATCAGAAAACCGTTAGCGAAGTGGCTTAACTCGCGCACCTGAGCGCGTAAGTATTGATGCCGGATTCGCTGATTACCGTAGCGTTGTACCAGTTTCGGCGCAAGCTCGCGGGTACGGTTGAGATCAATGGACAAATCACGCAGATCGCGGTTGTTGATGCCAACGACCTTTGCTCCCAATGCAATGGCGCGCTCCTGTTCCTCTTCATTACTGACTTGGGTCAGCACCATCTCCAGACTGTAGAGCAACAGCGGCAAGCTGGCGATATTGGTCGTCATCCAGTACTGAAAGCATTAATAAGCAGGCATCGGCCTGGTAATAGCGCGCCAGATAGATCTGGTAAGGGTCGATAATGAAGTCTTTACATAAAATCGGCTGCGGGGCGATTTGGCTGACGATGGGGAGGAAATTAAAGCTCCCCTGAAAATATTTCTCATCAGTCAGCACCGAAATTGCCGAAGCGTAATGTTTATAAATGGCGGCAATGCGTGCTGGATCGAAATCATCACGGATCACGCCTTTTGACGGCGACGCTTTCTCACTCCAGAATAAACGCCGTGCGCGCACCCTGTAGCGCATCATAAAAATGTCGCGTGCTCGGCTGAACCTCATTCTGAAAACTGGCCAGCGGTTGCTGCTGTTTGCGGGCTTCTACCCAAATCGCCTTGTCTGCGACGATTTTCGCTAAAACGGTTTGCATCATCTAGTAGTCCTGTGTGACTCTAGTATTTAGTTTCTCGTTTCTTCTTCTTCCAACGAGAGAAAACGAGGAACTAAGCGCGCCACTCGATCGACCAAAACGAAAAAAGACGCTCGAAAGCGTCTCTTTTCTGGAATTTGGTACCGAGGTCCGCACAGGTGGATGCGGAGCCAAACAAAAAAGGCCCCCCTTTGGGGAGGACCTCTTCTGGAATTTGGTACCGAGTTATTAGGCCACACGTTCAAGTGCAGCCACAGGATAAATTTGCACTGAGCCTGGGTGGGATTCGGACTCGACCGCATAGCCTTCAGGAGTGAGTTTTGTGCAATACCAACCGACGACTTGACCCTGCCAAGCGGCACCAGATTTCTTGCGTACGCAATCCCCTAAGCCAAAGGTGGCACTCAGGGGAAGCGCAAACTGCCCTGCAACGGGAGCGTTGGCTTCATCGCTACTTTGACCCATCTAGTATTTCTCCTCTTTCTCTAGTAAAGTGTTTAGTTCCCTCTTTGCGTCCTTCATAGCTTAATCCGAAAAGTTCTCTAGTAGCTAGCATAGTCCCTAGGACTGAGCTAGCTGTCAACTCTAGAAGCGGCCGCGAATTCCAGAAATCATCCTTAGCGAAAGCTAAGGATTTTTTTTATACTGAAATTCTGCTCGTGATACGCCTATTTTTATAGGTTAATGTCATGATAATAATGGTTTCTTAGACGTCAGGTGGCACCATGGAATAGACTGGATGGAGGCGGATAAAGTTGCAGGACCACTTCTGCGCTCGGCCCTTCCGGCTGGCTGGTTTATTGCTGATAAATCTGGAGCCGGTGAGCGTGGGTCTCGCGGTT
+
367EJCCD?@:@DGJGEFJJJJJJGJJJHJJJGJGJJIHJHJIHEGDFEFHJA>ADJJHFH;;;;DDDDC9;=@?@4-/DCDA?=/..*))**821010/6678C55525440/,.//48;11<ABHJJJJJJJG:;:;EJJJJFIFFIFJDGIJJ??><<:B655;>HFHGGIGIJJIJJGEJC;/%%'/(9HGJHJGJJJJJHGJIIJFEFGJJGFJIFGGJHJIGHJJ@?>==;::=C6JEGJJIJC?;>9HCGFJE5556BAADC98756;2--@EDBCACJJJJGJEIGEHGHHJGJJJJGJ@@@...-/,.-)),-)&&&1668<;89,DD>JE@AAJIJGEHB<<<;@@>@EE?JIJJGJIGHD???....//0=A6666222;900/.,''''('&''))).1./9AJFJDDJHJCEFBJIJJJIJJJFJDFJJC<:999<;<>=@JJJJJJHDDFD;::JHJJJGIJIJJJCEDEGFJFHJJEJJJJJJJJJGD=>DDFC?@<9879;<?JJIJCBBCABEHFGBAA?B@<<=EJIJHJJ>A9889><;224516>>>:;,?AFHDGGJHJJJGEGJIJJCD>?G?0,&&&89<>>AGIJFHIFJJB?=>'''.5;;:9430.,*)))458CDJHIGJJJGJJGJDD;<<=IG:83<CHJJJJJGJJEEEGEJFCG;9979A999:<8/*-&,540003499968HGGJJIHJHJJJJGFIDFGCCHIEHCGHC44442222;:99==DJJFGDB(((56>?@:776*+0/,,,435877667;=>?AJJHFJDGFDEHCDJHJGHJJGIJJJIHG@<86677;:;FHFHIJIEGJGJJJGGGJJGJIIGJGJJJJIJJJJJJJIIHJ==55557IDDCGHJJJJIFIIJHIGGJEIEJGJDJJJJ====IJJJJHJJIJJJHJJHJJJJJJJJJJJJFJHCJFBJJGJFJIHJHHJJJJJJJFFIIJ====5****/7888;DDHEGFJGGJJHJJJHGJHIHIJEJ;;;;HJJJJJGJJGJJJJJJGHJJJJJJJGEGJJJE>;::G===BJFJFGC::8117=4-.,-4>>6556845:DIGIHHHJJJFJJJJJJJJHGGFEDEBECBA@@EJEGCBEGJJJJJJJIGJJJJFDHJJJDDGGGDG>?CGFBBDJHIJFFJHHIJJJJJHJJ=HH66677631)2222?>@:4@BBGCCIIJGIJJJEB@;@;ABBDJJB@=8766:7HDDGEGFGJJGIJJJJIJGFJHIJGJFHJDDEGE97788=<<1''''3679BFCGDGGJEB9>>BAEBA?:977DGJFFECCC1001A:G?DJEIE>JG@?@=E:;DEDFJFBECBHHA;;=?CC>99:8***7CCJJJIHJJJFJCDEGJJHJJJGHHJJJGJB83GGJGIFJJJIFFIE>::=IG@@@BHDJHFEDEFGHJJJHGJJJHJC@@IJJJ;;:;EAJGJGGGHJHJGEFEFGJJJGJFEHIJF?:::;=12//4DCCEBCBEF..-,)().*&'%''''%&)(,;<AGEJFJHJEG1111GJJJJJJJJJJIGEIEIGEIHFHJGJCCC>>>=>?BHHJJJFFJEDEGEDFFDGHJJJGHJJJJHJIDJDDB6647>C?>>?=<8=:;AFCAAABF?A@A>==>@>?B<<=B@FBBAEJGJHJJGJJJJJHJJJJFHEBFCGIJGGDFFIIJJJIJJGEGJBACHFFJIGJGF;;;::989?A974361+++-DHDEEIJJJJJB9:5;;:<@?@BBAC?;HEEJJIDHFFGJGCABCFJJJHJJFHF>663330(&&%&,+,,,-(((*88<=>?BA:945?;823=FHEIGHFHJJJD=////JIJEIGHFC@??BIJDCBB@A@@>>?BDECDEEJHJJHFJJJJHJIIFJJJHIGIEE666:ABAEBCBBAF65:2HDFJFFCDEBEGFGJEJJHGJIJJJJHECCEBA666<;;::AAGJHJAA@JC33337666EIJJFJFFGHJEFJHA@@@JIFBCFEHFJFJFCCJJJJJHJJEDGFEJJHHJFGFFGGHJFEDGDEEFEEIGHGJGC@AA@989811128877<8877'%%&&%%%'1/+,,??EEFDDEJGEIDEEEEFEEDEDD?>>?D8778HJJJIJFIEJHF9?:9594:8EGFIJHGIGIF>AC>==;8AE?@??CHHIHDEGDBCCB322/11**+++++D5444/---0*()*-=?ACCB<@??=1+*'&&+(7858@E>?@@BBBB:888=?=<8C@A99D9877>@JJJJJIECDDF2227?>>?B@?CACHEEJJGEDFFJ9766,,+*.-,.(')%&)-4=ABHGFIHGGHHCHGFIFIEIJJJJJJJHHJJJJJJHJJFJJHDCGDDHJGDAFJFFHFDADCFEHEIJ<;<;DIB:022+:9:?IF?@;9''.,++)*&&)+(('(&&&'*(9<543358FJHEFJJEIHJGGIE?6551%%&')+++.1=BBDJHHJHFJIHEFDFJJFJJIAABAJHIGJHDA9BJJIJJJJJJHFEGJIJJEHJCJEC9:::>><?CFG=FJIGJGFEA=88HJHDDD:;;;JJJJJJJJIJJIJJIJJHHHHJJFJJJ<>??AB:76688IGBACBIJHIJGJIIJFFBBCJJJIJGJIHJJJ=====<--..8==>EFJIJGJHBCDCJAFEFJJJHJIH<--+)))344666644445?==>AH<<==JJJJJJGJJJJJJAJJIIFJJJJIJJJJIJBCADJJJIHGJDFIHHJIFIIJJCCA?>10023000..*)'&$$#####$#$',0;EHJGIHHHJJEF=;3132222@FB>?CBAEGJHJHJJJHIJHDBB////@@C888???B@<<>>JEJHHEFGDDHIHJFJJJJJJIHHJCADB?GFDFEEJIJFD@@=>CFJJHJIJEJIJFIGJJCDC:9701@=:EHAA@BHEEBCC?@;6%%&&&%$#$$$$&::;==CCEHGGFGHJGJ----/782>>@@:::;JJGJJJJJJHJJJJJJJJJJJIIJEFEF@===DA??@:,'%%&(+*+/888@;BB;;::;57JF?>>;;45211+,('(&&'%%$$&$*))72,,,>HB-,,,-8=99CFCD????3.,,-)'''**+++'%'(''')8;>ADEDCBCIJJJGHJHGHEDFDJEGCJJB<<:9B>B?BJIJJFJFFEGJFHJGFIGAC?88?986578D?>>>+&&((//./**))338ABCHHHJGD0((*'%%%'())01/000634@GHJGJFFHJIJJJIGJJJJJJFIBGFAA<$$$$$%))))<@BAGJHGGCHJEJ@100.---2((94HFF>;;<@JGJJIHJJJJE8888FJEJJIJJJJHHIHGD;;;==;;;GJJFDDJJEFCDFCBDBHJI>==8,,CBAB?@GEG?@CB<<:;=??AFJJIJIJHJIH@A@AA?<8544344.,&&&(-00-..39BCEGGIJJJIJEFGIFJFEHJHHJIJ<;..-)***/+))*>;9999=:;=?FEEDEEDJHGGHGJIJCCCBD86?,+&&'++-49EFDFGHGIGHDFDDF?8B.---.:988:<=<<99:779<;=78<99;=EFHBBBCJJGGJHGJFJJJJJJJJJHIHGGJIHFEGEEJDBBCG@3255C@=1)>B@@??DHCJJJJJHIJFGJJJIJHIJIICBIEC@BEEBJJJGHAGIFJHFFGJJHJJGGGJIJJIHHEJDHJFGEBB>>?A@D@952A@BGBDCB?3JJIJJFD@<@99951=////86788999::::9999:77895550*))+.+,-,''')9::;;:33456323+/-,**33365133<DEBA?<BE=>>=DDGDD>;AAFA@AB'+++('%%%'$$&/1/'%%9>BCEDEJEFE?=5(((9<A==<;;201-@DEFGJEHDIFJFJGGGFIHFFHDGHIHGICDDDEHHJHIHIJJIJIJJJIHJJJJJJJJJIJFDCF:9...6.----0*((',689<=BFJFJDBA<9:6DFDFGFHFHJIJJJIJFJJGHFFJJJJFIJFFJHIHFIIJJEGJHGHJGGJIJJHJGIECDGIJJJGHF>=((()21669:>@EIGFEJIJGJGHF@:9<=FIJDJHEIJJJFHJIHJFJJJJHHGGFEJHE?==>BD::IJJJFFGFJEGJIGJJJJHJJJDFGJJFFHECBIFJJHJJFHIJJJHJJHH@HI>BBB333-)DCA;8584578BAA@@@BFJFFEHJHJJJJHJJJHHJIJ@???D:::;EHD?>><=?>ABDJHGEFHJE@?5555?==?>HDDCJ????IEEFGGJGJJJHJID;8D8<HHIGEGJD@69<:972*+,5>;<....<=JGICA:0)&((*EJGJHEFFIJJJJJJEGJGJFJHGIJJHJJHJGJFJFGJHJJGJJFCBECEJCEFEH4333?511DCJJJGEJIEDEFGJIJFIJFFDCDFB6664745@@@@>9553234444-/49=HJJAADIEJGFJIIJJJHJHIJGJJHFIJJHJJIHFGHJHHFAA@BA@ACCDA@421((&$
@Glass_F3P_2_D3_6_14_25
ATGGTTATGGCAGCACTGCATAATTCTCTTACTGTCATGCCATCCGTAAGATGCTTTTCTGTGACTGGTGAGTACTGGACCAGATCATTCTGAGATCGTGTATGCGGCGACCGAGTTGCTCTTGCCCGGCGTCAATACGGGATAATACCGCGCCACATAGCAGAACTTTAAAAGTGCTCATCATTGGAAAACGTTCTTCGGGGCGAAAACTCTCAAGGATCTTACCGCTGTTGAGATCCAGTTCGATGTAACCCACTCGTGCACCCAACTGATCTTCAGCATCTTTTACTTTCACCAGCGTTTCTGGGTGAGCAAAAACAGGAAGGCAAAATGCCGCAAAAAAGGGAATAAGGGCGACACGGAAATGTTGAATACTCATACTCTTCCTTTTTCAATATTATTGAAGCATTTATCAGGGTTATTGTCTCATGAGCGGATACATATTTGAATGTATTTAGATCACGCATCTTCCCGACAACGCAGAACCGTTCCGTGGCAAAGCAAAAGTTCAAAATCACCAACTGGTCCACCTACAACAAAGCTCTCATCAACCGTGGCTCCCTCACTTTCTGGCTGGATGATGGGGCGATTCAGCCTGGTCTGAGTCAGCAACACCTTCTTCACGAGGCAGACCTCAGCGCTAGCGGAGTGTATACTGGCTTACTATGTTGGCACTGATGAGGGTGTCAGTGAAGTGCTTCATGTGGCAGGAGAAAAAAGGCTGCACCGGTGCGTCAGCAGAATATGTGATACAGGATATATTCCGCTTCCTCGCTCACTGACTCGCTACGCTCGGTCGTTCGACTGCGGCGAGCGGAAATGGCTTACGAACGGGGCGGAGATTTCCTGGAAGATGCCAGGAAGATACTTAACGGGAAGTAAAGGCCTGGCAAAGCCGTTTTTCCATAGGCTCCGCCCCCCCTGACAAGCATCACGAAATCTGACGCTCAAATCAGTGGTGGCGAAACCAGGACAGGACTATAAAGATACCAGGCGTTTCCCCCTGGCGGCTCCCTCGTGCGCTCTCCTGTTCCTGCCTTTCGGTTTACCGGTGTCATTCCGCTGTTCTGGCCGCGTTTGTCTCATTCCACGCCTGACACTCAGTTCCGGGTAGGCAGTTCGCTCCAAGCTGGACTGTATGCACGAACCCCCCGTTCAGTCCGACCGCTGCGCCTTATCCGGTAACTATCGTCTTGAGTCCAACCCGGAAAGACATGCAAAAGCACCACTGGCAGCAGCCACTGGTAATTGATTTAGAGGAGTTAGTCTTGAAGTCATGCGCCGGTTAAGGCTAAACTGAAAGGACAAGTTTTGGTGACTGCGCTCCTCCAAGCCAGTTACCTCGGTTCAAAGAGTTGGTAGCTCAGAGAACCTTCGAAAAACCGCCCTGCAAGGCGGTTTTTTCGTTTTCAGAGCAAGAGATTACGCGCAGACCAAAACGATCTCAAGAAGATCATCTTATTAAGGGGTCTGACGCTCAGGTGGAACGAAAACTCACGTTAAGGGATTTTGGTCATGAGATTATCAAAAAGGATCTTTCACCTAGATCCTTTTAAATTAAAAATGAAGTTTTAAATCAATCTAAAGTATATATGAGTAAACTTGGTCTGACAGTTACCAATGCTTAATCAGTGAGGCACCTATCTCAGCGATCTGTCTATTTCGTTAAATCCATAGTTCCCTGACCCCCGTCGTGTAGATAACTACGATACGGGAGAGCTTTCATCTAGCACCAGTGCTGCAATGATACCGCGAGACCCACGCTCACCGGCTCCAGATTTATCAGCAATAAACCAGCCAGCCGGAAGGGCCGAGCGCAAAGTGGTGCTGCAACTTTATCCGCCTCCATCCAGTCTATTCCATGGTGCCACCTGACGTCTAAGAAACCATTATTATCATGACATTAAGTAGAAAAATAGGCGTATCACGAGGCAGAATTTCAGATAAAAAAAATCCTTAGCTTTCGCTAAGGATGATTTCTGGAATTCGCGGCCGCTGCTAGAGTTGACAGCTAGCTCAGTCCTAGGGACTATGCTAGCTAAAGAACTTTTGGATCAAGCTATGAAGGACGCAAAGAGGGAACTAAACACTTTACTAGAGAAAGAGGAGAAATACTACAATCAGTAGAACTAGCGATGAAGCCAACGCTCCCGTTGCAGGGCAGTTTGCGCTTCCCCTGAGTGCCACCTTTGGCTTAGGGGATCGCGTACGCAGAGATCTAAAGTGTTCAGCTCTTGGTGAGGGTGAGTCATGAGTGGTATTGCACAAAACTCACTCCTGAAGGCTATGCGGTGGAGTTCAGAATCCCACCCAGGCTCAGTGCAAATTTATCCTGTGGCTGCACTTGAACGTGTGGCCTAATAACTCGGTACCAAATTCCAGAAAAGAGGCCTCCGAAAGGGGGGCCTTTTTTCGTTTTGGTCCGCATCCACCTGTGCGGACCTCGGTACCAAATTCCAGAAAAGAGACGCTTTCGAGCGTCTTTTTTCGTTTTGGTCCATCGAGTGGCGCGCTTAGTTCCTCGTTTTCTCTCGTTGGAAGAAGAAACGAGAAACTAAATACTAGAGTCACACAGGACTACTAGATGATGCAAACCGTTTTAGCGAAAATCGTCGCAGACAAGGCGATTTGGGTAGAAGCCCGCAAACAGCAGCAACCGCTGGCCAGTTTTCAGAATGAGGTTCAGCCGAGCACGCGACATTTTTATGATGCGCTACAGGGTGCGCGCACGGCGTTTATTCTGGAGTGCAAGAAAGCGTCGCCGTAAA
+
12++++88<>JGHEDDCDIJJIGIHEFEBG:@DFJIJJJGIHJJJGJJJJJJJJHJJJJJJFFDEIJDD0**++,,()(()(''))*11310011-.///CGJJIGFJJJHH????JHFGHED>CC;22005*&&&)333=EHGJJGIIEJJBJJIJJGFCFGJJJHJHIJJJJJJJHJHJEDECGFEJIJJGJFJJJ::::CD9:9?=.-(&&'-,+)*&%%%+.-8=?FG;::>?@ECCDJ84444:12557)))()),@FCIDFFEJJJJJGI?BJGJJJJJJIGED@JFEJGHJFJGJJGJAACC7778@99;>=77<<EIJJDFHJIJGFGJJHFJJJJCFIHJHHHFJJ))))>:;CEJJGJJ>==>B7767?ADCDCJJHFJJHJCFHGIJIEJHDHHEH@DDAAA@BCCHCCBBJJGB>==FDDFDFJDJJJJFJEEIJJIJJJGCD@@===?BB@?ACHEA>??9FFCDD?@<:6.),79:::89:JJFCBCA888<8787:<>JJJJJJEFJFJGJJIIJJJHJGJFJEHF5555@JJGDCCEFHDGFJFC>>??IIEHIHCCCJ>...1-.000;:----211,,6654&&&%&)/++,0129:98:/01-=>EFJGJJJJHJGJJJHJGJJGJJJJGHIFHI6666HIJJJJJJEJJCCBDJJHJJJB?99:HJJA>=>@5556:4334CEA@A@HDE661-3@FJJJIJJIJJJJHIJJJDCDCHJIJJJGHJJA@AAEJDDEFIJGFHEBJ?JGJJFJJIGJJGJJJJJHJHJGJJHIH>==;=<<<C?>?BJJJIJGJJGJJHHJFHIJJJGH@ACEJJJHJJGJJDDHGGGFJGJGJJJIFD999@GCA==@?.**0()*4*((%%%(*),-.))'+('/40000252317>>ADHCC?B>B>AEEGGIJ1111--,,1'(+030100B88820//12///,,,*,*'&%('(&&&&'5346C@ACDEHJJGJJJJJJIJJJIDDFJEHDFF;;;;CAECAACJHJJJJFGJGIJJJJHJJHGJJCJIEJJJJJJGJJJJHGJJJGJJFJH3222FHIJJJJJJJJJJHJJJHJHJJJJJJJ??@?;9775;444FGEJJHIJHIBCCAC)))+5''7BFHEJJEHHJCCDBJFEJJBGGFIGCEFAAADIJJHIBC744,-,.;>@CFJFFEDGHJJI4444DGGGJJJJJJJHJJGJHJJGJJJJGJJJJDIJJJGICEGJECJHEJIJJFJGIDFFJEIJJJJJJJJJJJJJJHJJJFIIFJFFGFHHIJJEJF00??CFFIJJJJJJFGIJJJABAIEEC;94,***-:;=@EJJJFGHHJJHJJFFJHGCFFGJJJHGJFECBDBEEBEB<>6@45;<BJGEB@@A@<EGEEFHJEFB?989B=53/>@974//2CDFJJJGIJJFEEEJHJJF:;;JHA@ABE@ACCIDHJ==A<=?:11;584<=;4...15/-.)+,+*/.*+..20=A8766:66;7<BCCECA?>===///.11,,1-..-/3BIDA>>>855+))))(%%)1AADDFIJIEIIJJJJHJJJJGJJJD>@=A>>>?JHJJJDGIGHGF22238EHCCCAGIGGGHJBABAAA@>??FEDFEEGCDJIIHJGEEGJDA??>==@@,+++A?<3257>?/,*)&&&&%%&(&&&'+,,,.--+,.54<7778D?@?@/../.+&&&*6..47.---0/,&',65449:CABDGGJJHGFCFCED@@B>A>?>=>FIBBABGCJGJIJJIJJJJIIGJEHGJHHIIJGJJHIDECFB@ECBJFHJHJBJ@@@@44-''+5322/...0>>ABDGA?2'&(*,1;;@EGJJFFJJFJGFGIDJJEJJ4445==>((()88DHFJEEGEEGEJDFIJEFJJ3332.*'''+..<<<9444GEEIJIDCCEEJIJJIJJG<;;<DAFFCHFFGICA?<79BABFAJEHJJJJJEFDBCA3221=A>B:66++++,,,*)**4>AEEABG=JJGDBDF?<<<@CFEDDEJGJGDDFG<548('&%'*&'(,3))),...06><=CCGIFIJ@?>>FJGDD@GJBD?A@@><<=HAGH@=<>>>=<6<:599>@@;:7.(%%%&''')((())()169BABDHFJCCCCGD@??=BD?>8889::;9942998<;55?@B?>?@BGFFEFGJHCDCDJ=;;<FIB?>>;<;;66(&&&'&&'%%+&)))4466673//,+)&&&&'533223)('&&&%%+(***5==?GGJJFHEFJGJJJGIFGJJGJH:987,,,,42*%%%&03320:;;AFHGE@;89>JJHFJJHIEHGFJFIJJJJHJJDDEFJIJJJJGGJIGIGJHHGJJJJJJJJJF@7EED<:8>@HJJJJJJJFH/ABBIDBDC>=:5DBAEF31119;,,,((&('(,++.46<<;/,,,>?=7667;;=4>E=FAD?;6=CGE>DHJHHFJJJJHHJFHCJJG?HG9655B@4445?;=?=;;<@A;ACBAC@988CJJJJHFJJJIIJEFDEGHJFIJF<23<C>@ABCJJGJDCED4111754656BFGHGJJHIJDIDCIIGEHEGJJJJJGJJJJJFJJIJJIJ=<<<@DCJGJGJJJFABBAG????GBAC?@==;ABEEJJJHIJJIHJJIHJEECC>>=<JA6557>?>>EIIGEJJJJJJJJGJDEFGJJJJJJJJJIHJJJGGGBD@@BBEJFFDEJFCCCI@JGIGFFA@>>?AH;:<=?A@?=;33324454-+(
@Glass_F3P_2_D3_6_14_26
ACTGCCAGCGGAAATGGCTTACGAACGGGGCGGAGATTTCCTGGAAGATGCCAGGAAGATACTTAACAGGGAAGTGAGAGGGCCGCGGCAAAGCCGTTTTTCCATAGGCTCCGCCCCCCTGACAAGCATCACGAAATCTGACGCTCAAATCAGTGGTGGCGAAACCCGACAGGACTATAAAGATACCAGGCGTTTCCCCTGGCGGCTCCCTCGTGCGCTCTCCTGTTCCTGCCTTTCGGTTTACCGGTGTCATTCCGCTGTTATGGCCGCGTTTGTCTCATTCCACGCCTGACACTCAGTTTTAGGGTAGGCAGTTCGCTCCAAGCTGGACTGTATGCACGAACCCCCCGTTCAGTCCGACCGCTGCGCCTTATCCGGTAACTATCGTCTTGAGTCCAACCCGGAAAGACATGCAAAAGCACCACTGGCAGCAGCCACTGGTAATTGATTTAGAGGAGTTAGTCTTGAAGTCATGCGCCGGTTAAGGCTAAACTGAAAGGACAAGTTTTGGTGACTGCGCTCCTCCAGACCAGTTACCTCGGTTCAAAGAGTTGGTAGCTCAGAGAACCTTCGAAAAACCGCCCTGCAAGGCGGTTTTTTCGTTTTCAGAGCAAGAGATTACGCGCAGACCAAAACGATCTCAAGAAGATCATCTTATTAAGGGGTCTGACGCTCGGTGAACGAAGAAAAACTCACGTTAAGGGATTTTGGTCATGAGATTATCAAAAAGGATCTTCACCTAGATCCTTTTAAATTAAAAATGAAGTTTTAAATCAATCTAAAGTATATATGAGTAAACTTGGTCTGACAGTTACCAATGCTTAATCAGTGAGGCACCTATGAGCAATCTGTCTATTTCGTTCATCCATAGTTGCCTGACTCCCCGTCGTGTAGATAACTACGATACGGGAGGGCTTACCATCTGGCCCCAGTGCTGCAATGATACCGCGAGACCCACGCTCACCGGCTCCAGATTTATCAGCAATAAACCAGCCAGCCGGAAGGGCCGAGCGCAGAAGTGGTCCTGCAACTTTATCCGCCTCCATCCAGTCTATTCCATGGTGCCACCTGACGTCTAAGAAACCATTATTATCATGACATTAACCTATAAAAATAGGCGTATCACGAGGCAGAATTTCAGATAAAAAAAATCCTTAGCTTTCGCTAAGGATGATTTCTGGAATTCGCGGCCGCTTCTAGAGTTGACAGCTAGCTCAGTCCTAGGGACTATGCTAGTTCTTCGAACTTTGGATCAAGCTATGAAGGACGCAAAGAGGGAATTAAACACTTTACTAGAGAAAGAGGAGAAATACTAGATGGGTCAAAGTAGCGATGAAGCCAACGCTCCCGTTGCAGGGCAGTTTGCGCTTCCCCTGAGTGCCACCTTTGGCTTAGGGGATCGCGTACGCAAGAAATCTGGTGCCGCTTGGCGGGGTACATCATCAGTTGGTGTTGCACAAAACTCACTCCTGAAGGCTATGAGGTCGAGTCCGAATCCCACCCAGGCTCAGTGCAAATTTATCCTGTGGCTGCACTTGAACGTGTGGCCTAATAACTCGGTACCAAATTCCAGAAAAGAGGCCTCCCGAAAGGGGGGCCTTTTTCGTTTTCGTGCACATTCCACGTGTGCGGACCTGGGTTCCAATTTCCAAAAGAGACGCTTTCGAGCGTCTTTTTTCGTTTTGGTCCATCGAGTGGCGCGCTTAGTTCCTCGTTTTCTCTCGTTGGAAGAAGAAGAAACGAGAAACTAAATACTAGAGTCACACAGGACTACTAGATGATGCAAACCGTTTTAGCGAAAATCGTCGCAGACAAGGCGATTTGGGTAGAAGCCCGCAAACAGCAGCAACCGCTGGCCAGTTTTCAGAATGAGGTTCAGCCGAGCACGCGACATTTTTATGATGCGCTACAGGGTGCGCGCACGGCGTTTATTCTGGAGTGCAAGAAAGCGTCGCCGTCAAAAGGCGTGATCCGTGATGATTTCGATCCAGCACCCATTTGCCGCCATTTATAAACATTACGCTTCGGCAATTTCGGTGCTGACTGATGAGAAATATTTTCAGGGGAGCTTTAATTTCCTCCCCATCGTTAGCCAAATCGCCCCGCAGCCGATTTTATGTAAAGACTTCATTATCGACCCTTACCAGATCTATCTGGCGCGCTATTACCAGGCCGATGCCTGCTTATTAATGCTTTCAGTACTGGATGACGACCAATATCGCCAGCTTGCCGCCCGTCGCTCACAGTCTGGAGATGGGGGTGCTGACCGAAGTCAGTAATGAAGAGGAACAGGAGCGCGCCATTGCATTGGGAGCAAAGGTCGTTGGCATCAACAACCGCGATCTGCGTGATTTGTCGATTGATCTCAACCGTACCCGCGAGCTTGCGCCGAAACTGGGGCACAACGTGACGGTAATCAGCGAATCAGGCATCAATACTTACGCTCAGGTGCGCGAGTTAAGCCACTTCGCTAACGGTTTTCTGATTGGTTCGGCGTTGATGGCCCATGACGATTTGCACGCCGCCGTGCGCCGGGTGTTGCTGGGTGAGAATAAAGTGGCCTGACACGTGGGCAAGATGCTAAAGCAGCTTATGACGCGGGCGCGATTTACGGTGGGTTGATTTTTGTTGCGACATCACCGCGTTGCGTCAACGTTGAACAGGCGCAGGAAGTGATGGCTGCGGCACCGTTGCAGTATGTTGGCGTGTTCCGCAATCACGATATTGCCGATGTGGTGGACAAAGCTAAGGTGTTATCGCTGGCGGCAGTGCAACTGCATGGTAATGAAGAACAGCTGTATATCGATACGCTGCGTGAAGCTCTGCCAGCACATGTTGCCATCTGGAAAGCATTAAGCGTCGGTGAAACCCTGCCCGCCCGCGAGTTTCAGCACGTTGATAAATATGTTTTAGACAACGGCCAGGGTGGAAGCGGGCAACGTTTTGACTGGTCACTATTAAATGGTCAATCGCTTGGCAACGTTCTGCTGGCGGGGGGCTTAGGCGCAGATAACTGCGTGGAAGCGGCACAAACCGGCTGCGCCGGACTTGATTTTAATTCTGCTGTAGAGTCGCAACCGGGCATCAAAGACGCACGTCTTTTGGCCTCGGTTTTCCAGACGCTGCGCGCATATTAATAACTCGGTACCAAAGACGAACAATAAGACGCTGAAAAGCGTCTTTTTCGTTTTGGTCCTTTGAAGTTTAGGGGATAGTCCAATTATTGAAGGCCTCCCTAACGGGGGGCCTTTTTTTGTTTTCTGGTCTCCCTACTAGTAGCGGCCGCTGCAGATCCGGCAAAAAAGGGCAAGGTGTCACCACCCTGCCCTTTTTCTTTAAAACCGAAAAGATTACTTCGCGTTATGCAGGCTTCCTCGCTCACTGACTCGCTGCGCTCGGTCGTTCGGCTGCGGCGAGCGGTATCAGCTCACTCAAAGGCGGTAATTTACCAATGCTTGGTTCAAGATGAGGCACCTATCTCAGCGATCTGTCTATTTCGTTCATCCATAGTTGCCTGACTCCCCGTCGTGTAGATAACTACGATACGGGAGGGCTTACCATCTGGCCCCAGTGCTGCAATGATACCGCGAGACCCACGCTCACCGGCTCCAGATTTATCAGCAATAAACCAGCCAGCCGGAAGGGCCGAGCGCAGAAGTGGTCCTGCAACTTTATCCGCCTCCATCCAGTCTATTAATTGTTGCCGGGAAGCTAGAGTAAGTAGTTCGCCAGTTAATAGTTTGCGCAACGTTGTTGCCATTGCTACAGGCATCGTGGTGTCACGCTCGTCGTTTGGTATGGCTTCATTCAGCTCCGGTTCCCCAACGATCAAGGCGAGTTACATGATCCCCCATGTTGTGCAAAAAAGCGGTTAGCTCCTTCGGTCCTCCGATCGTTGTCAGAAGTAAGTTGGCCGCAGTGTTATCACTCATGGTTATGGCAGCACTGCATAATTCTCTTACTGTCATGCCATCCGTAAGATGCTTTTCTGTGACTGGTGAGTACTCAACCAAGTCATTCTGAGAATAGTGTATGCGGCGACCGAGTTGCTCTTGCCCGGCGTCAATACGGGATAATACCCGCGCCACATAGCAGAACTTTAAAAGTGCTCATCATTGGAAAACGTTCTTCGGGGCGAAAACTCTTCAAGGATCTTACCGCTGTTGATCCAGTTCGATGTTGCAACCCACTCGTGCACCCAACTGATCTTCAGCATCTTTTACTTTCACCAGCGTTTCTGGGTGAGCAAAAACAGGAAGGCAAAATGCCGCAAAAAAGGGAATAAGGGCGACACGGAAATGTTGAATACTCATACTCTTCCTTTTTCAATATTATTGAAGCATTTATCAGGGTTATTGTCTCATGAGCGGATACATATTTGAATGTATTTAGATCACGCATCTTCCCGACAACGCAGACCGTTCCGTGGCAAAGCAAAAGTTCAAAATCACCAACTGGTCCACCTACAACAAAGCTCTCATCAACCGTGGCTCCCTCACTTTCTGGCTGGATGATGGGGCGATTCAGCCTGGTATGAGTCAGCAACACCTTCTTCACGAGGCAGACCTCAGCGCTAGCGGAGTGTATACTGGCTTACTATGTTGGCACTGATGAGGGTGTCAGTGAAGTGCTTCATGTGGCAGGAAAAAAGGCTGCACCGGTGCGTCAGCAGAATATGTGATACAGGATATATTCCGCTTCCTCGCTCACTGACTCGCTACGT
+
77854*&''(+/?CJBACBHCB@EHJCCEJJECDB?@>B@CCDHDDCEDBJ<7899;BD>>DFB:DJGFJJJJJJJJJEJJJJFBA<=>@BADJIDBBBGJJF9JJFHJJJJEIFBABGJFGIFEGJFGJJJJJEJJ@?@AJCCDCGJFJJHHJJJJJIJJJJJJJH@>?<>=>BBBAEEFJJABA=9:C@CCF@?@?ECB>=;95566AGBDIDJJJHJJFJIJJJCJJJJJHJJJIEJJGJHGGGHJIJIJJJHJJJIJJHJIJJGJJJHGG@>>>IGHIGJFJJJJFJJGFEFB:62110-,,1EGJJGIJIJJ:::8:/3:>DDDFEHEEDGFJA@>>?@IGJJJFEHJJJHGJDBCCJHHHJFFFJD;DEGJIJJJJIHHAAAAFF<99:AHIFEJJIJJJGJJJJJJJEIJJHJIJJJIJEIGJIJJJIJBABBEJCEJGDFCDJHGDGIJJGHJFJJJJJJJJJEJJJJHH??F>GIHHJJJEFEDG?AEGJGIJFFEIJJHEFDJJ====FJJDCA@@?'''''JJIDFHI<;;:@2112CA@AC?JHH@A@AHJJGJGFEJJ55@AJHJJHGHGIDGFIJGIJJJJJGJEJB<>8FJ>>=>AFFIGGHEJJJFJEHIJJJJIDGIJJ??A@>9999:87=<<B:=FEDJHCCDD@@@=<;<D;;;3&%%&%&''(*(')0357>88>?@EDGJJHDHHJGGFJGJJGHGC<;;;988:@DC?66>=<6///1,+&'(DFGHJHFJFHJJJJJJJJJIJJJJJBJJE8777JJJJJJJJJJHIFFJJJJJHGHFJGJJJGIIIJJIJJHJHJJHIJJJGCBCDJDGB660.((&&./@??@JFDHJHJJJJGHI@EJEEEE1000==??GJJDHB>CCJJJJGJHJJJJHJJIHIHJJJ??AJJA>:?FDHCAC<=<;A>=>>EHDJJJGJIHHFJGHJHJJJJJJJJGJJGJGFFJIIIHIFJJJJJJJJJGJJJGIFJJFJJJGIJGHJJHFCGJJDHHFEFEF:7234DGJEJHJJFJGIJJJJGIFGGHHHGJJEJIJGIGJHIHHFIIFHIIJEDCEEJIDDDEIFDDHJJEBCCEJGJHFJJHJEIJGFGIJJJJIHJJJJIEJHEEFJJJJGFGHJHJJGEHJHHJHA=:<CFJJIJGIJJJJJJJJJIFGEECGDC7656AAC<<BHFEECEA@@ADCC98:67BJGFCEJEHJIJGEF:999BDJEDGHJIFIHB:8('%%%),()++0015))()45669A<<8889<::6543,))()('*'(&';>EEEEHFJFFI>DDDHDGJJJJGIHJFI@112:7;<FDDBDGHJFDECFGFEJFJJHEJJJFF@>EFHJBHHGHIFJHJJGFGFHHEJJFHEDJHEGEJIJJB6667>><=@B><422*+))&&&%,259520,*,,,+**+++**&&&//,'%&&&'%&&&*,--*((())**-5JBB>?FHGEEA@BBD?<22-)(+((+*+1./8::9;GCCHGEEGEJJ?==>IJGJJJJJJFJFEJJHJJJIJJJIJIJIJHJHIJIGFIGJC64443277BECEA@?@?A9CJJGJJJJJJGJEJIACEGHFJIGA:88ADEA8447:B=88997899<.,'&%%%&*+.-+*)((('&&&''*)//()))3<?FCIFJHJJFGGHJFDD9;DA?JHC@AEGGGHIGIJJDDDCCJEJFGADA?+++*'/.46BDDDDB?>4334=??>@=9/17:;>B9AB???A=?-,,4---,,,3<A@EHDJDDDCDFDJJFJJJJEJHJHJJJJHHJJIJJEJJJJIDBBBBB?@<77JJJJJJJJJBADCJ>>=<>;64=CCIJIJJJJFIJHJIIJJIHJIEF0CFGFBHGB9999CC@@<=>5223AEABEDJFGJJJJJJIJJIJJFHHGGEJHJJGFEAGFE111IHJI@A@@HEHHJJJIBAAFJJJJHJJJIJJIJGGEEFJJEHADCD3)CB@@6662=4224>H322,+)&&&&&&(559?EEGGJJ877<5555EGEJJFEGJJHHJJIJHGJJJJGJJGJJCCDFHJJHEFEI@=9?HJJFGJIGEJJFEEB@999>>C:;<-,,,;>BBDDFGJGJEIIJJJHJHJJGJJHJJJGJJJJJGCJJIIJJEGDFJJABB)&&&&CAA?ABDJCB???=8877J=GJIGIJHJJJJGIJECFFGGGJJJJJGIJJHJJJJJJJJJJIJJJJJJJJJHJJJJGGCA:321/*=AJJIIJJHGEJJJJJJJFJJJJJIJJIGGJJJGHIJJIJEEIGEGJFJDHEJJHGDCB@=;4;:6650002EBJGIJICDDEJJC@@@GIJIJJJIICED?<A@AAAHIIJFGGIJJJFGFDCC;BIJJFFJJJFCFJJIEJJJHHJJHJGJJDDEIJIJGGJFJJJGJJEJFGJIEDBBCIDE9987201/,'(&%%%20/.,/22BFIJJJHJGJFICEJAJJJJ<<<<HJJJJJJHJJJJJGJJIJJGJJGJJJGJIHFJJFEJJJJJJGHHGJJHGJJJJIHGJHFJJI@A;:;DJIAAABGFHJGB><;;95521.-6<=EDEJ1111JJJJJIGJFJGJJJJIEEEDEJJHJJJJJEEDFHB:<=843344933334+)))=>A4445@6666DABBAAC;:;;<31--.4<CJDFHIJJJGJJIFFJJFFDACJFGHJJHJIJJIIJHEIJFJGIJI1,-<=CJFJB@BG<<<=IJHGHJJJJGJJJGJJJJJHHJJJGJIJJABHJJHJJFFJB=>=>JJJJIJGIJJIIJJJJIEEFCJEJJFJGIEJHIJJJJGJJJJJGJJJHHIJJGJIJJJJJFIJEJJJJJGJFEH?JD@CCFJJJJJJJGJJJJJJHHHFGFGHHJIAAA@HGG?AAJHJJHGIHEBBDCIGGHJJJJJHJJJJIJJJJJHIJJGJJJJGJJJJJJGJJJFJHJHJJFGJJJJJIJJJJJJJJJJJEDJHDJJJG@@?@CCCCDDJHJJJIGJJIIGJJHHEHJDC?=<+99;AJJIJHJJJJFJJJJJJJJFIGHJJHHHJEJHJHJCCCB>JHDDD@DFDFJJJHIJJJJEGJGHIIGJIJJJJJIJIBIJJJJFHB==;:<994457812258;:::986--':=;;EHE@??@D7;;:@>?JHIJGJHGJIJJGJJJJJFCEGIJJIJJJJGJJFIIIJHHBB766A><0//1<A877;??<C>FGFDEJGJDDJJJJJJJHIJHGGJJJJGIICEJGGCCFHEHJFIJCB?=EEACEC77=A<6422BIJHIJJHFI0//////565,**/3//.())<GC999GJJJJJJFCBDEFIJJEJJGHGGJJG57C<;C:8860AGJ@?=>>?JJBD><;:;;JJJJJJHGJJHFJGHJIJGHGJJJJJJJIHJIHJJJFJE:997B@??CDGFJJJIJJJGJJEDEFJGJGFJHJJIHJIJJJJJJGIJGJG,,,)))*20(%%$'&&%%&%#$'''())*))'%%&9:9:::FJFA@ADDDGFFFJJJJIJJHJJJJJFHHJJJCAB@6659::<2100))(*+*))*4@?CFFGDFBGJJJFGJ@@@JFJJJ?>?GDDDDGJJFJJIJICJJGJJJJJJFFJJJHGJIJJJHI>989BIJJJJJHJGGHJJJJJJJJJFFJHHDCF?A<6455/08--354001BCEFBBBFJGJJJJGIHJGIJJJJJHIIJJHJIHHJJJIJJEJJJJHHJJJJB=;:<@??DDDEGHJJJJIHIHJJHEJFGIFCBBJJGJED?;9:=EEHIHFJHFGHGJFJFFIHHJFJIIJJHGJHIIGJJJJDJG<-,,,,,9>?CA@BHE=HFJ?>EDACA7777?=>>FJEGFJEJGE??@@FDEIGHJJJJEIIJJJJJJIJJHIJHHHIJGJD=BIHJJJIE3221''''<7443435640199>JHDCGJIJJHJJJJJIHJGJHJJIJFGJIJIJJJJIJGJGJHGJFBFAAG<@5334:GEJGHIJFJJJGJJJJJJJJJHFHJHJJJBBCCJDE?<==>@ABCC@AB:98875459;;;GEGGHIJJJJJJJFDFJJHJDGDCHJACIFBA>77735325570//-,)(&(+/4.--1,,../HGEHIJJIJJJHJJGJJGJHFJIJJHGJJDEDFFA((((JHGCEJHID0/*%%&&(,,***%%)()))))'''5GFIGJDBA@@D=64333>EHHJDEFHJJJJIJIJGEEIIJE7>HJJEGDFEGEFFGJJJJJJJJJJHHEEEFJH<<<<D>61EGFEHHJFHGJGIJJJIEGHECEJJJJGFJJIJJJGJJGHFIJIHEIJJIFF6666IIF@@?@GGHJIJJIJHJJHFEDEDDDEGJIHJJ<==777624@AGHIFJJGIDDHJIHJJIGJEJFJJJJIJJJJJJHHEIA44447AA??ABHHJCH@7GIEHDEJFHHIDEJJIIFFHHJACCCFFEJHJJGB888FDJJHJJJGHJJJIJHJJJEDJEJ(((*=0((1=HHHJIHJFJIIJJJHE@6666JFDDFIJJJIJJJJ@JEJJ:888/,,++AFEJJJGGJHJJIJHGJJJJJJJGJDJJIEHGJJJIJJJJJJJJJHJJJJFIJIJJJGJJJJJJJJJJJJJJGJJJJJJIFJJJEHEGHJGGHHFJJGJHJDA?@::DDCBB40*0'-=?IDHDGFJJJGJIEJFAB@?ABDFGJAFFJGGEDJHCDJJEGJ9;98;6@;<9DDGJGJFFDG56BA?===640+
@Glass_F3P_2_D3_6_14_27
TTGATGGCCCATGACGATTTGCACGCCGCCGTGCGCCGGGTGTTGCTGGGTGAGAATAAAGTATGTGGCCTGACGCGTGGGCAAGATGCTAAAGCAGCTTATGACGCGGGCGCGATTTACGGTGGGTTGATTTGTTGCGACATCACCGCGTTGCGTCAACGTTGAACAGGCGCAGGAAGTGATGGCTGCGGCACCGTTCATGTGTTCAGCGTGTTCCGCAATCACGATATTGCCGATGTGGTGGACAAAGCTAAGGTGTTATCGCTGGCGGCAGTGCAACTGCATGGTAATGAACAGCTGTATATCGATACGCTGCGTGAAGCTCTGCCAGCACATGTTGCCATCTGGAAAGCATTAAGCGTCGGTGAAACCCTGCCCGCCCGCGAGTTTCAGCACGTTGATAAATATGTTTTAGACAACGGCCAGGGTGGAAGCGGGCAACGTTTTTGACTGGTCACTATTAAATGGTCAATCGCTTGGCAACGTTCTGCTGGCGGGGGCTTAGGCGCAGATAACCGTGGAAGCGGCACAAACCGGCTGCGCCGGACTTGATTTTAATTCTGCTGTAGAGTCGCAACCGGGCATCAAAGACGCACGTCTTTTGGCCCCTGGTTTTCCAGGACGCTACGCGCATATTAATAACTCGGTACCGAAGCGAACAATAAGACGCTGAAAAGCGTCTTTTTCTGGTTTGGTCCTTTGAAGTTTAGGGGATAGTCCAATTATTGAAGGCCTCCCTAACGAGGGGGGCCTTTTTTGTTTCTGGTCTCCCTACTAGTAGCGGCCGCTGCAGTCCGGCAAAAAAGGGCGAGGTTCACCACCCTGCCCTTTTTCTTAAAACCGAAAAGATTACTTCGCGTTATGCAGGCTTCCTCGCTCACTGACTCGCGCTCGGTCGTTCGGCTGCGGCGAGCGGTATCGCTCACTCAAAGGCGGTAATTTACCAATGCTTAATCAGTCGAGCACCTGTATTTCAGCGATGTGCTCTTTCGTTCATCCATAGTTGCCTGACTCCCCGTCGTGTAGATAACTACGATACGGGAGGAGCTTACCGTACCTGGGCCCCAGTGCTGCAATGATACCGCGAGACCCACGCTCACGGCTCCAGATTTATCAGCAATAAACCAGCCAGCCGGAAGGGCCGAGCGCAGAAGTGGTCCTGCAACTTTATCCGCCTCCATCCGGTCTCTAATTGTTGCCGGGAAGCTAGAGTAAGTAGTTCGCCAGTTAATAGTTTGCGCAACGTTGTTGCCATTGCTACAGGCATCGTGGTGTCACGCTTCGTCGTTTGGTATGGCTTCATTCAGCTCCGGTTCCCAACAATCAAGGCGAATTCTCCTGATCCCCATGTTGTGCAAAAAAGCAGTTAGCTCCTTCGGTCCTCCGATCGTTGTCAGAAGTAAGTTGGCCGCAGTGTTATCACTCATGGTTATGGCAGCACTGCATAATTCTTCTACTGTCATGCCATCCGTAAGATGCTTTTCTGTGACTGGTGAGTACTCAACCAAGTCATTCTGAGAATAGTGTATGCGGCGACCGAGTTGCTCTTGCCCGGCGTGGATCAGGGATAATACCGCGCCACATAGCAGAACTTTAAAAGTGCTCATCATTGGAAAACGTTCTTCGGGGCGAAAACTCTCAAGGATCTTACCGCTGTTGAGATCCAGTTCGATGTAACCCACTCGTGCACCCAACTGATCTTCAGCATCTTTACTTTCACCAGCGTTTCTGGGTGAGCAAACAGACACGAAAATGCCGCAAAAAAGGGAATAAGGGCGACACGGAAATGTTGAATACTCATACTCTTCCTTTTTCAATATTATTGAAGCGTATCAGGGTTATTGTCTCATGAGCGGATACATATTTGAATGTATTTAGATCGCATCTTCCCGACAACGCAGACCGTTCCGTGGCAAAGCAAAAGTTCAAAATCACCAACTGGTCCACCTACAACAAAGCTCTCATCAACCGTGGCTCCCTCACTTTCTGGCTGGATGATGGGGCGATTCAGGCCTGGTATGAGTCAGCGACACCTTCTTCACGAGGCAGACCTCAGCGCTAGCGGAGTGTATACTGGCTTACTATGTTGGCACTGATGAGGGTGTCAGTGAAGTGCTTCATGTGGCAGGAGAAAAAAGGCTGCACCGGTGCGTCAGCAGAATGTGATACAGGATATATTCCGCTTCCTCGCTCACTGACTCGCTACGCTGGTAGATTCGACTGCGGCGAGCGGAAATGGCTTACGAACGGGGCGGAGATTTCCTGGAAGATGCAGAGAAGTTGCTTAACAGGGAAGTGAGAGGGCCGCGGCAAAGCCGTTTTTCCATAGGCTCCGCCCCCTGACAAGCATCACGAAATCTGACGCTCAAATCAGGTGGTGGCGAAACCCGACAGGACTATAAAGATTCCAGGCGTTTCCCCTGGCAGCTTCCTCGTGCGCTCTCCTGTTCCTGCCTTTCGGTTTACCGGTGTCATCCCGCTGTTATGGCCGCGTTTGTCTCATTCCACGCCTGACACTCAGTCCCCGGGTAGGCAGTTCGCTCCAAGCTGGACTGTATGCACGAACCCCCCGTTCAGTCCGACCGCTGCGCCTTATCCAGTAGGTCTGGGTCTGAGTCCAACCCGGAAAGACATGCAAAAGCACCACTGGCAGCAGCCACTGGTAATTGATTTAGAGGAGTTAGTCTTGAAGTCATGCGCCGGTTAAGGCTAAACTGAAAGGACAAGTTTTGGTGACTGCGTCCCTCCAAGCCAGTTACCTCGGGTTGAAAGAGTTGGTAGCTCAGAGAACCTTCGAAAAACCGCCCTGCAAGGCGGTTTTCATTTTCAGCAAGAGATTACGCGCAGACCAAAACGATCTAGCGAATCATCTTATTAAGGGGTCTGACGCTCAGTGGAACGAAAACTCACGTTAAGGGATTTTGGTCATGAGATTATCAAAAAGGATCTTCGCCTGATCCTTTTAAATTAAAAATGAAGTTTTAAATCAATCTAAAGTATATATGAGTAAACTTGGTCTGACAGTTACCAATGCTTAATCAGTGGCACCTATCTCAGCGATCTGTCTATTTCGTTCATCCATAGTTGCCTGACTCCCGTCGTGTAGATAACTACGATACGGGAGGGCTTACCATCTGGCCCCAGTGCTGCAATGATACCGCGAGACCCACGCTCACCGGCTCCAGATTTATCAGCAATAAACCAGCCAGCCGGAAGGGCCGAGAAGGCGCAGAAGTGGTCCTGCAACTTTATCCGCCTCCATCCAGTCTATTCCATGGTGCCACCTGACGTCTAAGAAACCATTATTATCATGACATTAACCTATAAAAATAGGCGTATCACGACGAATTTCAGATAAAAAAAATCCTTAGCTTTCGCTAAGGATGATTTGAATACGCAGCCGCTTTCTAGAGTTGACGGCTAGCTGAGTCCTAGGGACTATGCTAGCTCTTAGAGAACTTTTGGGATAGAAGCTATGAGACACAAAGAGGGAACTAAACACTTTACTAGAGGAGAAATACTAGATGGGTCAAAGTAGCGATGAAGCCAACGCTCCCGTTGCCGGGCAGTTTGCGCTTCCCTGAGGTGCCACCTTTGGCTTAGGGGATCGCGTACGCAAGAAATCTGGTGCCGCTTGGCAGGGTGACGGTCGGTTGGTGTTACAAACTCATGAAGGCTATGCGGTCGAGTCCGAATCCCACCCAGGCTCAGTGCAAATTTATCCTGTGGCTGCACTTGAACGTGTGGCCTAATAACTCGGTACCAAATTCCAGAAGGACCTGCAAAGGGGGGCCTTTTTTCGTTTTCGTGCACACATCCACCTGTGCGGACCTCGGTACCAAATTCCAGAAAAGAGACGCTTTCGAGCGTCTTTTTCGTTTTGGTCCATCGAGTTGGCGCGCTTAGTTCCTCGTTTTCTCTCGTTGGAAGAAGAAGAAACGAGAAACTAAATACTAGAGTCACACAGGACTACTAGATGATGCAAACCGTTTTAGCGAAAATCGTCGCAGACAAGGCGATTTGGGTAGAAGCCCGCAAACAGCAGCAACCGCTGGCCAGTTTTCAGAATAAGGTCGCCGAGCACGCGACATTTTTATGATGCGCTACAGGGTGCGCGCACGGCGTTTATTCTGGAGTGCAGAAAAAAGCGTCGCCGTCAAAAGGCGTGATCCGTGATGATTTCGATCCAGCACGCATTGCCGCCATTTATAAACATTACGCTAGGGCAATTTCGGTGCTGACTGATGAGAAATATTTTCAGGGAGACTCTAATTTCCTCCATCGTCAGCCAAATCGCCCCGCAGCCGATTTTATGTAAAGACTTCATTATCGACCCTTACCAGATCTATCTGGCGCGCTATTACCAGGCCGATGCCTGCTTATTAATGCTTTCAGTACTGGATGACGACCAATATCGCCAGCTTGCCGCCGTCGCTCACAGTCTGGAGATGGGGGTGCTGACCGAAGTCAGTAATGAAGAGGAACAGGAGCGCGCCATTGCGTTGGGAGCAAAGGTCGTTGGCATCAACAACCGCGATCTGCGTGATTTGTCGATTGATCTCAACCGTACCCGCGAGCTTGCGCCGAAACTGGGGCACAACGTGACGGTAATCAGCGAATCCGGCATCAATACTTACGCTCAGGTGCGCAAGCTGAGGCCACTATCGCTAACGGGTTTCTGG
+
9;?FHHJIIFJFIJJDIIGHJFHGFJJFC:999FDJ<9::EJEJIJJCJHJGBDJFDFCEHJFJJFJDBCEJFJBEBBIGJBFIJGJDFJGJGJHJJJGJFGDDCJHHJIJJFEDJJHEA989600/.,,**47=A@BJJGJJJJHHJGGJJJFCEE>>><>>=ABB@>>;(('';8>;;98882/..,)(((*)(,.())()))-(()*2:40/,,69=>?;54---.0/++--JJJJJJJJGJJH>;<;>=HJJJJJJIJEC@:?@JJJJJJJHJGJJEFI;94455E@,++(---9==;<>DFABCGJJIGGJJJJGGHJHGEJJGEJJJJJJFIHBHJJIJGJJJJJJJDCBCECA877588AHIJE:986751'79;7A=>BBCCDJHGJHJJFIJHIEJJFJFJECC?>:;:BA>>;78<?750.--.--19>222(((9;=<>ABHFJJHIJJGJJJJJJFJJCECD===>IJHJJJFEFCHDCEBA5111/,,,+&%&&121121/-,*)(-3ACGJ533.0//67729,BFCCB977A@@?<@@GFJJJJJIJGGHJJA?>=>?<=;;70//2?;;10//0.)),22012399;+****%('(&((2251441288;*''(49;754544=43336588001)()+5449:9;;;=<>@?BA===@CB@..-.;4271(%&)*2./0.--/3/113896/006JIHECBAA----1-.36=GJFCA988<77>0//.---'&&,+*&(*'(*+++..4:<@?370/0,+++=???>DBBEBFEIJHJJHFBBBB>984/,-*((('%%**.777AC:?=CD??I<;7'3CJJCCEFJIJJJJIGJGIJJIIHJJJJ@@?>CHEJ<DJDEHCHJAB840,--275456;44435448<2..-;99:9999@<,,,,+034ACCFGJGGDJJJFEEFDDDEED>7---++**())*,((()/.))*)'&&&&'&&('')&&&&*+:@@FJHGFJJGJGJJJGEEBB76<::A@?BDJA>>><87876..,+5//+--''&&(+'&%$$$&&&)13*;;<;@DDJFGI=<<<AADJIBG;;;;?@C44336(((55>ECEAB@@FDCJDFEGHJGDEEEJGHJA@@CJJDGJDJC<I::6333/.//>>554>CCAD@?@@BIDBA?:>=>?94434)('()&&%&,0.,*(('&'*0:986))--6667:999:::<>>BEIFJDCCCAB@@@AFIFGIJJGJJJJJHJHJEHHIJA@@@BDEDGE???5545:9=<=DJJJHEGJ3311552/00/00112875:AB?@B)((((('&&&+'0,((('*()+,,=?BHGJJIHEFEJHDBDJA444''''+)(*(**201;<==<85445<<?@?G<:;9;;<;65786?DBCBBGHIJJJJJJJJJJIJIFHDDDEJFFJBCA??>>AC79/.%$'&'*-71./0.&%%*39:;<=?JIJIFHJJJHJHFJJIJJJJGFECCCAGHGJJJEB==<3311=@CEBA@??@@IC>>=::::100-///81..*+**)+-,-))))(&&&*;E>=<>??>?IDGFCCHAB@BJJJGIJJIJJJJIEGGA@A<==>A@@AGJEGIIJJJIHEJJJFFCJHFG/---:99=DGFF:;A>@@;;:32..0AC?@@?0--/*('(*),'232353233D>9;;;444222029:BE?:8@8689?<@@==>><;>112189<,++,.--0+)'(%&&&03AA>>?>IEDCJJJFC>DC<////8499979339FGJGJFBACGHJJ88ADGJCABA=>;547+***011.1733333//01889;<A?9;411/+,,3EFIJJJJGGJJD.-----CCBH6563-(()*&'&&'*+'0.(::AHJJJDDHJEDEB984:EEGJJJGJJFJJJGHGGJHJJJJFJIHEIJJJJHJJJHFFDCC+++,,/'(65722225677A@CB@>=ABHJJJJJEJJFJJJHJJGHGJJH<:::2../+3;<<:-+((**,+,-&''',,-2)))(4=6689AJJJFBAADJJJJJGJGGIJJEJJJJIHGHJJFJJJJHJHJJCGDEGDIJJJIJJHHGF70//0FFJJGGJHJHJJJJGJEJGGA=?HHJJJFBHHGEIJFFHGF;:+))+*''((()))564223>JIJ@A>*4*'(--66117://0FIJJJFJHJJGGJD773+('''')''((-553:99:DFDFJIGFHFDAA8=>DAABGEC?<82//0001;BJJE?=;6''(%%'(%%$%&&*+62333BGDA@?@BAA?=+''&&&&2*)0-)**/11/2/;53335-,+,018=<99CBCJIJFJJGECBEEB@??A----2.-,+..-,,:::<:666DFCB>>>:888@AAB<3---*)('&)++,..-,19:9544./++)),&46:6655922/1?JHHCJE@@HDJHFDDCG:555266441/1''6(BCFDE>===>BCDCCD;;42355:6587?=;<=JJHEDE@743/11./@>;;;BGIJH@?>?C<;2224AAEI@@?>=<<<??=?BDJFIHJDCB5555JJGJJEJJJEHIHEEJCJJG222352111++(+..%&*+-37666BGJIIJGIJ@@@@C>?IJJ>?>;;;<EGBBABEIJHFFJFHIJHFJJFIJFGJEHJJI=<9:5/.(((DFJGEGDJJC@HJJFCAC?DB:::;BCJIJJJIDDDCI98//003))).2'%%*(++)559<8999;<<;:1.+&)((',<DEGIGIHJDGE@=:9:<@111:00?@EJJJJDHJF@FFEJFHJ00/-8?+&&&);('&'456DFHCD?@DECDFGJGJBBCJ8655:;+**)*+35;;978&&'&&'==JJJJHHG@@A94445DABB9>=BGCC?888<D=HFJGIGIJGGDFBBA89994344G=;<AIC:89;:8,'(+11226978<IF=D9FGJHJJJIJIJJJJJFHFEEFCG;;;<HICEHFFCE8777?>@??>////9778/--.,8:;;<;;<;;;:2+*)%&+(((**)**,+00+++,623559;<<6667?FJGGJJ>>=>@E@?877733400+++,6322239;<<<800<=77AECAEACEAAC@J=<==JHJJDEDCJBB<15.,,++,,)*)),-..=ACDHJHJJJFB:999@FE43338HHJFGJHDGDEIFDJJHCDC>JBGE<>:778630)*9;B=;:>EEDBCDBA9866699C?DCDCDFDA>5@GJGJGGGHJHGHJJJJJGJJHHHIFJH;;;;CAIJFIHJJFFFJGDIB@?ABCCFEDEJJFJE@AEJIJFJGE32225++%#$&&&&'''24499:<HEGEGGJEJ?3204782336<=>@?@97531'%(%&&&)./34/.//0,2118;>9334+)))*)*-*+,.<BC++++AAB?@BAF9777..,++065655675&&&%**)(('*//3**))*--+++>?BDCIFBBCDIJFIFEJFJD6+&+7*=?CGGDCG<;;><;::=;;<DHFGGJIJJFHFJGFIFGGJAB02-.74-''(4))))0++++74**:7-(),&'/1,789=E;@?AG;33@IJG9888=99:=/..3687:;99IJDFGFIIHIJ=;931&&$$#$$%%%&&&&&&&&&00254213//0;@AHCDCEJDC3/./:<@>@?=?JI?BBBCGECIJJGJEJJJFGJJHDEGJHJGFJJJJABBACCCCHHJHGJJGHDCCHHJHIJGIEJJF>:8>8>64--,(('()))'''8BBEE@@?=ACDA><89<CG1///1)*.+1399:;CGHCDBBAAIFJJIFC?>=6669<6=;B8<FFB@HIEGEIDDD@BCB873359997...6?<;;>EAD>::9:3,+.453351*''*')'*''*6=0/./-((((+++2-//3:66<DACBBJBCBA4///-*'&&')+,,/..21432224555@BIFJJ?DAJGBBCCBIJJJJFJJGJH>=-,'(1200;;>DCDGGE22226))204:>=A@ACEDJJJEJHJJGJJJJJJJF=>6><8544440/...,(''.//05767BBIFFJJJJJGJIJJJ@GJE?:9;<FJEFFBEEECEHJHJJ@>>>IFFCCJFC?;:9=BGGD@?AA?A@HGJIJGGHIJJJCBADI?CCDJDJJCC=,,,,FEFJHAAA@FF>>>?DGJJJJIJIHJJEFDGJCCC20014GIJHJIJJGIJJFJJJJIJHEJEGJIIJJFJ?<;;<=-(&'''()7;DAD=.*'.21128556@ABACGH>?>>HDJJGHJFGEDDC@?ADFJJJGFE>>>@DH9999?A9,,,-22474-+1577900//31.-,,./899D@A@HJJJHJJGEJJJHGI444JHHJJJJGIJJJJGJGEDIJJFJHJJHJFHJGIHJJA@??B@@AC>?F=<==JJJECCC???GD?7789BC=;;;=97789<JJJJBA@@;493))(';65833-+)))+)))'''&-.*++0/----.014<=;:;;;?>?CC;:::@44335573-.-+++,7-@BAA??FFGGCA@@IEFCEECFJJJDB32,+2,'&&&:8552458@BBE??@>@@@CCJ9988?ADGEGHJFJE>?<=:810./3333==97.('%%$$$$%(*++)%$%'*++/-'&'(5)'&%
@Glass_F3P_2_D3_6_14_28
ATGGGCAATATGCGATGCGGAACACGCCAACATACTGCAACGGTGCCGCAGCCATCACTTCCTGCGCCTGTTCAACGTTGACGCAACGCGGTGATGTCGCAACAAAAATCAACCCACCGTAAATCGCGCCCGCGTCATAAGCTGCTTTAGCATCTTGCCCACGCGTCAGGCCACATACTTTATTCTCACCCAGCAACACCCGGCGCACGGCGGCGTGCAAATCGTCATGGGCCATCAACGCCGAACCAATCAGAAAACCGTTAGCGAAGTGGCTTAACTCGCGCACCTGAGCGTAAGTATTGATGCCGGATTCGCTGATTACCGTGGCGTTTGTGCCCCAGTTTCGGCGCAAGCTCGCGGGTACGGTTGAGATCGATCGACAAATCACGCAGATCGCGGTTGTTGATGCCAACGACCTTTGCTCCCAATGCAATGGCGCGCTCCTGTTCCTCTTCATTACTGACTTCGGTCAGCACCCCCATCTCCAGACTGTGAGCGACGGCGGCAAGCTGGCCATGGTCGTCATCCAGTACTGAAAGCATTAATAAGCAGGCATCGGCCTGGTAATAGCGCGCCAGATAAATCTGGTAAGGTCGATAATGAAGTCTTTACATAAAATCGGCTGCGGGGCGATTTGGCCGCGATGGGGAGGAAATTAAAGTTACCCTGAAAATATTTCTCATCAGTCAGCACCGAAATTGCCGAAGCGTAATGTTTATAAATGGCGGCAATGCGTGCTCAATGAAATCATCACGGATCACGCCTTTTGACGGCGACGCTTTCTTGCACTCCAGAATAAACGCCGTGCGCACCCTGTAGCGCATCATAAAAATGTCGCGTGCTCGGCTGAACCTCATTCTGAAAACTGGCCAGCGGTTGCTGCTGTTTGCGGGCTTCTACCCAAATCGCCTTGTCTGCGACGATTTTCGCTAAAACGGTTTGCATCATCTAGTAGTCCTGTGTGACTCTAGTATTTAGTTTCTCGTTTCTTCTTCTTCCAACAAGAAACGAGGAACTAAGCGCGCCACTCGATCGACCAAACGGAAAAAAGACGCTCGAAAGCGTCTCTTTTCTGGAATTTGGTACCGAGGTCCGCACAGGTGGATGCGGACCAAAAAACGAAAAAAGGCCCCCCTTTTCGGGAGGCCTCTTTCTGGAATTTGGTACCGAGTTATTAGGCCACACGTTCAAGTGCAGCCACAGGATAAATTTGCACTGAGCCTGGGTGGGATTCGGACTCGACCGCATAGCCTTCAGGAGTGAGTTTTGTGCAATACCAACCGACGACTTGACCCTGCCAAGCGGCACCAGATTTCTTGCGTACGCGATCCCCTAAGCCAAAGGTGGCACTCAGGGGAAGCGCAAACTGCCCTGCAACGGGAGCGTTGGCTTCATCGCTACTTTGACCCATCTAGTATTTCTCCTCTTTCTCTAGTAAAGTGTAACTTCCCCTCTTTGCGTCCTTCATAGCTTGATCCGAAAAGTTCTCTAGTGGCTGGCATCATCCCTAGGACTGAGCTAGCTGTCAACTCTAGAAGCGGCCGCGAATTCCAGAAATCATCCTTAGCGAAAGCCAAGGATTTTTTTATCTGAAATTCTGCCTCGTGATACGCCTATTTTTATAGGTTAATGTCATGATAATAATAGAGCTCTTCAACGTCAGGTGGCACCATGGAATAGACTGGATGGAGGCGGATAAAGTTGCAGGACCACTTCTGCGCTCGGCCCTTCCGGCTGGCTGGTTTATTGCTGATAAATCTGGAGCCGGTGAGCGTGGGTCTCGCGGTATCATTGCAGCACTGGGGCCAGATGGTAAGCCCTCCCGTATCGTAGTTATCTACACGACGGGGAGTCAGGCAACTATGGATGAACGAAATAGACAGATCGCTGAGATAGGTGCCTCACTGATTAAGCATGGTAACTGTCAGACCAAGTTTACTCATATATACTTTAGATTGATTTAAAACTTCATTTTTAATTTAAAAGGATCTAGGTGAAGATCCTTTTTGATAATCTCATGACCAAAATCCCTTAACGTGAGTTTTCGTTCCACTGAGCGTCAGACCCCTTAATAAGATGATCTTCTTGAGATCGTTTTGGTCTGCGCGTAATCTCTTTGCTCTGAAAACGAAAAAACCGCCTTGCAGGGCGGTTTTTCGAAGGTTCTCTGAGCTACCAACTCTTTGAACCGAGGTAACTGGCTTGGAGGAGCGCAGTCACCAAAACTTGTCCTTTCAGTTTAGCCTTAACCGGCGCATGACTTCAAGACTAACTCCTCTAAATCAATTACCAGTGGCTGCTGCCGTGGTGCTTTTGCATGTCTTTCCGGGTTGGACTCAAGACGATAGTTACCGGATAAGGCGCAGCGGTCGGACTGAACGGGGGGTTCGTGCATACAGTCCAGCTTGGAGCGAACTGCCTACCCGGAACTGAGTGTCAGGCGTGGAATGAGACAAACGCGGCCATAACAGCGGAATGACACCGGTAAACCGAAAGGCAGGAACAGGAGAGCGCACGAGGGAGCCGCCAGGGGGAAACGCGTCATTGTTATCGCGTGTCGGGTTTCGCCACCACTGATTTAGACGTCAGGATTCGTGATGCTTGTGGGGGCGGGGCTATATGGAAAAACGGCTTTGCCGCGGCCCTCTCACCTTTCCTGTTAAGTATCTTCCTGGCATCTTCCAGGAAATCTCCGCCCCGTTCGTAAGCCATTTCCGCTCGCCGCAGTCGAACGACCGAGCGTAGCGAGTCAGTGAGCGAGGAAGCGGAATATATCCTGTATCACATATTCTGCTGACGCACCGGTGCAGCCTTTTTCTCCTGCCACATGAAGCACTTCACTGACACCCTCATCAGTGCCAACATAGTAAGCCAGTATACACTCCGCTAGCGCTGAGGTCTGCCTCGTGAAGAAGGTGTTGCTGACTCATACCAGGCCTGAATCGCCCCATCATCCAGCCAGAAAGTGAGGGAGCCACGGTTGATGAGAGCTTTGTTGTAGGTGGACCAGTTGGTGATTTTGAACTTTTGCTTTGCCACGGAACGGTCTGCATTATCGGGAAGATGCGTGATCTAAATACATTCAAATATGTATCCGCTCATGAGACAATAACCCTGATAAATGCTTCAATAATATTGAAAAAGGAAGAGTATGAGTATTCAACATTTCCGTGTCGCCCTTATTCCCTTTTTTGCGGCATTTTGCCTTCCTGTTTTGCTCACCCAGAAACGCTGGTGAAAGTAAAAGATGCTGAAATCGGTGCGGTACGAGTGGGTTACATCGAACCGGATCTCAACAGCGGTAAGATCCTTGAGAGTTTTCGCCCCGAAGAACGTTTTCCAATGATGAGCACTTTTAAAGTTCTGCTATGTGGCGCGGTATTATCCCGTATTGACGCCGGGCAAGAGCAACTCGGTCGCCGCATACACTATTCTCAGAATGACTTGGTTGAGTACTCACCAGTCACAGAAAAGCATCTTACGGATGGCATGACAGTAGAGAATTATCTGCAGTGCTGCCATAACCATGAGTGATAACACTGCGGCCAACTTACTTCTGACAACGATCGGAGGACCGGAGCTAACCGCTTTTTTGCACAACATGGGGGATCATGTAACTCGCCTTGATCATTGGGAACCGGAGCTGAATGAAGCCATACCAAACGACGGCGTAAACATCACGATGCCTGTAGCAATGGCAACAACGTTGCGCAAACTATTAACTGGCGAACTACTTACTCTAGCTTCCCGGCAACAATTAATAGACTGGATGGAGGCGGATAAAGTTGCAGGACCACTTCTGCGCTCGGCCCTTCCGGCTGGCTGGTTTATTGCTGATAAATCTGGAGCCGGTGAGCATGCCGGTATCGCGGTATCATTGCAGCACTGGGGCCAGATGGTAAGCCCTCCCGTATCGTAGTTATCTACACGACGGGGAGTCAGGCAACTATGGATGAACGAAATAGACAGATCGCTGAGATAGGTGCCTCACTGATTAAGCATTGGTAAATTACCGCCTTTGAGTGAGCTGATACCGCTCGCCGCAGCCGAACGACCGAGCGCAGCGAGTCGTGAGCGAGGAAGCCTGCATAACGCGAAGTAATCTTTTCGGTTTTAAAGAAAAAGGGCAGGGTGGTGACACCTTGCCCTTTTTGGACTGCAGCGGCCGCTACTAGTAGGGAGACCAGAAACAAAAAAAGGCCCCCGTTAGGGAGGCCTTCAATAATTGGACTATCCCCTAAACTTCAAGGACCAAAACGAAAAAAGACGCTTTTCAGCGTCTTATTGTTCGTCTTCATACGAGTTATTAATATGCGCGCAGCGTCTGGAAAACCGAGGCCAAAAGACGTGCGTCTTTGATGCCCAGTTCGTCTACAGCAGAATTAAAATCAAGTCCGGCGCAGCCGGTTTGTGCCGCTTCCACGCAGTTACTTGCGCCTAAGCCCCCCGCCAGCAGAACGTTGCCAAGCGATTGACCATTTAATCATGACCATCAAAACGTTGCCCGCTTCCACCCTGGCCGTTGTCTAAAACATATTTATCAACGTGCTGAAACTCGCAGGCGCAAGGGTTTACACCGACGCTTAATGCTTTCCAGATGGCAACATGTGCTGGCAGAGCTTCACGCAGCGTATCGATATACAGCTGTTCTTCATTACCATGCAGTTGCACTGCCGCCAGCGATAACACCTTAGCTT
+
02-../++++,('$%)67@BCCH.../41,,-8@??BCJJIJJJJJJJJHEJJFJJHJJJJIJJJHJIJJIJJHJGJJJIJFIFIIJJFJJGHJHJFHFDDEBFJJJJJJJJJJJJJIJJECJFD9965;+7((899@??BADC?@FHGHHJJGFJHIJJHAAAHA;<JFIJJGBIC:205'&&'833GED@JJGJJJHJJJIIJJIGHEGEJFJJJJEJIJHFJJJJECDGJDIJFJJ<<<<?AAJJIJIJIJJJJGJJJIJIFJJJJJJIJFJJJJJEFJFDHEIJJJJJHJJHJJJIHJJJJJHHIJJJJGJIHJJIJJJJC****+,+(00000007<<@9445AHC64344;?<=@FBB4444/...35****8677@ABC****3224;(('(((''''*//CEDCEEGEEJJJEDC>?JEFIJJHJJJIICCEEE@@BDJJHJJIJJJFHGIHJGJ@GA20015333----187845586CDEIEDIFIJJJJCEDDII6447<-,)'''%'4:9989<;<BHJ74234?EGJHEHJJHJJIJJEJDHJIDHDGEJFJFHJEEDDDBAB>?<;'&'')'%%&&&&&'('').>?@FJGJJJIJJJJJIEJIJFEEFJJJJIJJJ4333=.,,(''(),--.<;-,/14/2(&&*++'''*/++,.BB:9926823EJJJJHHJHJGJHJJJJJIJIJJGJJJHJHJHJHGGJHJFJJIJGGJHJDEC=<<<A++++),,56666;986668CGFBCBBJDEBBGJIJEDDDIJJJJECCBJED>:5HJJJJIJJJHJHJDD@<...2>;7**:ABFCHGIJJJFJHGGJACCDJJJDDDIIGHHHJJIIGJFJIJJGJFDJJJEJGFHJEJJJGHJII@>E544334?><=99;=A@AFGEEHFFJGJGHJHGIEJIJJJJJJJIGJJHJGHFIJJEGB22221015EFFJJJFGEIJJJJJCE@;=>@BGCE=?A=>HFHFJJFGJJEJDJ000/../=E?EGJGIIJGEGGJA@@BJ;::999:+''((%%&&(%$&)7<>@BC@@?@AABHHD::7776-,,,36689;:7566781+/2357=997878;::931-,'%%$%&),..-+**+.?@BCC@BFGH?D<64/000DB<::<-)*42,,,/06>>9@A=CDEEEEHEHJ??@??=;89;<BAEJJGJJFCCA=>?<=?JGDEDEJHJJJJFHGHDFAA@=<?@CDC::::CCECEGEGJHDFDFA>;/CFIIJJGGEFJJJJFJIHJFJJEHFED><<=BDCJJFJJFJJEJJGFJJJHJIJJJJHHAAFDDEEC@?88=<<<A?IIBBFFFEJGJIHIJHIGJGHHJJJJJJJGJJJJHEJG@?=@JJHHGFIIJGJJJFJJJIJHJJIJJFJJJF@EDEGEJJJJGHGJJGFIFDJGJCJJJDC?>?A:::;<5*))))(278:267>?ABBJJJJFIEGFD@=77?A>/--2;5444700139....,++),,.34757&%'+./'&&&*****;EDAAABDBA@CFIHJJJG;:854;6-.*)''),.,,(''''(())(('''&&(*+./168<A::CDDEHJJJJJJIJIJJJJHJJJJHHJIJJGJJHIDCFGJJIJJJHJJJJJECH0//('')*-&&+''***4)(()8DGEAA@>><>=@B@@>ADIFJJIJFJIHHJJJJJJIJJCA==B@CEC??>;EEEHEGC?AACJJFBB=HGJJJJEHHJHJJFFDHJIJGHGFFHGIJHJHFFJGDEACED6110000087<@BDDJJIJJJJJJJJJJJGJJFJJJHJJJJJGJ?J/.7+BFJHFIIFGFJJIJIIDIDCDCGJJJJJBCCAC7600/066<??==>@<<?B))))*+/01=>?BJJJJHJJGJJDCCAJJJJGJHID=:;333...001=;=AFJEFFFGJJFJHJJJHJJJJJJECDDCIGJJJJ???JDCCDJHGHJJJJJJGJHJGJFAAE@=<==EJG=<;;22'''77IE;;;;BCBJFHHFFJJIJGGJJJJFJFHEHJJJFHFGFJGJEGJHJHJBA@>=13<AGCD5<@7768JJIJJIC2110BAADA889:B<:;9:9:DH44)(('+))-/'2987<==;6.)''*GJJCJEFDFIGIIIJJFFHE>DAI:323AGGG@A?;DIDJGJIGGJJFBAFHJJJJJHJJJJIJJJFHFEFGJJJGJJFJJHJJHCAABJJJICECE@<<>1511EFJGECFHE=BJIJJJ**+*63333*'(*1))00<CIIIJJHJIGJJGJJJJJJJJJJHJGJH=B8,,*..5433?GC;;;GJJGJJJFDHJGJEEDIHHDECDEJGJJJJJJHJJJJJJGIJJJJDDI++++**,>@>GGFIJJJJIHDCFFJJGIFJJJJJJJJFJGJJJJHGFECEEHJJJGJGJJJJFHJGIJJJHDJGJJJ31111322366>@B5445@A988;JEDFJJJJFHJJIGJJJGJJJJFGFFJIJJJJGC@=,+++8:=ADGFE...JIFDA=-'('//2DIGJCA@=(%%$&&%&&%.'%%$$%%112448<:77?BHJACB;4./+'((*+,--..125*137EJHGJHAB--5;74/)&%%(%$$$((.0:>=9778:B>;;;342267A932.))'&)-*8/@BB68898899:7:>@DJJJEEFJ85676?><=>112?BJGIJJJJFJJJFGHJJHII8JEJ>>>>??DECJFJJIHJDHEFJJJIJJIIJH3100+***)))))1100079<?@99768>?<=?AADCDEDJJHJGJJDGI=<;<?@JDCFCB-*@?BFDCDJBJJJJJFFFJIJJEJJJIHHJJJHDHDDGDE7666=GIJHJEC====>FJJHJJJJEIFBABEJGJJHECGCC@BBEIJJJJECDCDJJJIJJJFF@@@@IJJJGIECFI@<<>=GC7778EEHEAHJJJEJJGJJHJJFFDEBA:,***+9998:@AAA=57:;:DDGFHJGJFJEHJJJ====EE>J?>>>GJJJJG@@@@JGJJJGJJFJJJAA==BDJ@A@@?>:000....57<B((((3130447>==AE>=99944456777:;<=?776.((&%%%+--0----:4(''(.9;@AACIJHJIFJJFD<<>EFHGIIHJJFJHJIJJIJJJJJJJHHGEJJHIJJHAAA?JJ>EHJJFGJJJJJFF8613333820//+(*.8...@@?AA=@>@AJJFJHHJJJIHJJJBBBECEHFJJGGJ?=8**(&%%&)'))-+&&$&%)357,002*))*+'''(.//./DCGJJBA@=22722<DE@DFFIEIJJ<999@BBHIIJJEJJJJJJJIJJDJA?9998:9:ACCEIJFJJIFJGJFHG2111:;@A====BA@0((&%''.?=>>>CFDFIJIGE?>?@DCDCHFIIEEECAABDJFFG>?>=>AAD:::;>=AJJJFJDEA@@@E==>>GJJJHJIIHJJHJECCBJJJHJJFJAABAG66640+0055621)((*9:>@FEHHI@EEJJJGIIGHDGHHJGFHJJGIGEJJ???@JGCCCFJJJJ333///.+++.(('(*('1--.8@ECDJFJJJJHGEFCCEBJ>?AJJDBB<;;:22;::9=<<=4444.****+/002378BDBCHJIJJJJJJFIJJIHDEE887111,,++//....5FJEJGJIHJHEJ+*++E>5555:;>BC@@@AEGFGJJCBCBGJJHJGFHEHJJJGDFDA=21368=AE<JDJJJIGJJIFGJFGGJJIJJJJJJIJIJJIIJJJJJJIJJGJJJJJJJEJJJFJJJHIFJHJJDIHHFGJHJJJDEJI?:::<FJJJJHHGHHHBABEF322.++,++--)')),,,-::FJJJFJJJHJJJJJEIEJHJJJFDCAAABEFFJJGJ77<-FGJJJGFIJJJIGEEJGJDCA>??JJDDCAACB:;;<@?333BHJJEHEGGI????-,,,,FHIJHJJJJJFFJJJJHEFFAABBAHJJEGJGJGJIJJJIJJFHHJJJJFJF@@@?ECCEDIJCC?/,,-...AEA??@ADCCEGFHHHDFHJIHJFD556CHIF@>ECDECJIJHEGJJJIJGJEJGEJJFEFJH9556CJIJEC@?>AJIDGIJEHJIGIJJGJJJEJFIEJJDGDE@B61..9:>??BHJGGECEJEJ?>>>@CEJFJHHIJGIJJGJJJJJIJHJHJHJCA@>>@DHJJHFJJ5555HJDEHJJJJIJJJEJG112/-*))(%)**,,1:BB;;:=JJJJJJJGFJJJJGJJJDFJFGJDDA?224333&&%%&'')*0>DGJJJJJGJJGECFFHJJJJJJGJJJJHJFIIJIJJJJJIGJJJHHEHJJJJJJA>>4'''(&&'&'+,<;;25;<DGEJHGFGJFIEJHEGDFJIJHJEAB@F?G?2111566:7;;5//-.2(''(->>==534430.??@FGHC@ABCA<9=>4333HGFJFJHJJJJJJHJ;;;(((((343+))44JJHFIJJFHBBBBJGCFJIFJJHJEHHFGEC<<=JIGIHEIJJJJHJJEBDA<72/'&'%%%$%&%'$&**)+(,,&&&),)8:;?@AGJJHGCBGGE8JIGEJGJGGIFFEEGJFHJJJJJJJEBAHGFFFJEECB''')'''(788<BDD>=>JJDHIGHEHIJJHGEFGFFFEJF<<<<HCDJGGJJCD@>@0422.
@Glass_F3P_2_D3_6_14_29
GCAATGGCAACAACGTTGCGCAAACTATTAACTGGCGAACTACTTACTCTAGCTTCCGGCAACAATTAATAGACTGGATGGAGGCGGATAAAGTTCCAGGACCACTTCTGCGCTCGGCCCTTCCGGCTGGCTGGTTTATTGCTGATAAATCTGGAGCCGGTGAGCGTAGGTATCGCGGTATCATTGCAGCACTGGGGCCAGATGGTAAGCCCTCCGTATCGTAGTTATCTACACGACGGGGAGTCAGGCAACTATGGATGAACGAAATAGACAGATCGCTGAGATAGGTGCCTCACTGATTAAGCATTGGTAAATTACCGCCTTTGAGTGAGCTGATACCGCTCGCCGCAGCCGAACGACCGAGCGCAGCGAGTCAGTGAGCGAGGAAGCCTGCATAACGCGAAGTAATCTTTTCGGTTTTAAAGAAAAAGGGCAGGGTGGTGACACCTTGCCCTTTTTTGCCGGACTGCAGCGGCCGCTACTAGTAGGGAGACCAGAAACAAAAAAAGGCCCCCGTAGGGAGGCCTTCAATAATTGGACTATCCCCTAAACTTCAAAGGACCAAAACGAAAAAAGACGCTTTTCAGCGTCTTATTGTCCTCTTGGTACCGAGTTATTAATATGCGCGCAGCGTCTGGAAAACCGAGGCCAAAAGACGTGCGTCTTTGATGCCCGTTGCGACTCTACAGCAGAATTAAAATCAAGTCCGGCGCAGCCGGTTTGTGCCGCTTCCACGCAGTTATCTGCGCCTAAGCCCCCCGCCAGCAGAACGTTGCCAAGCGATTGACCATTTAATAGTGACCAGTCAAAACGTTGCCCGCTTCCACCCTGGCCGTTGTCTAAAACATATTTATCAACGTGCTGAAACTCAGGGCGGGCAGGGTTTCACCGACGCTTAATGCTTTCCAGATGGCAACATGTGCTGGCAGAGCTTCACGCAGCGTATCGATATACAGCTGTTCTTCATTACCATGCAGTTGCACTGCCGCCAGCGATAACACCTTAGCTTTGTCCACCACATCGGCAATATCGTGATTGCGGAACACGCCAACATACTGCAACGGTGCCGCAGCCATCACTTCCTGCGCCTGTTCAACGTTGACGCAACGCGGTGATGTCGCAACAAAAATCAACCCACCGTAAATCGCGCCCGCGTCATAAGCTGCTTTAGCATCTTGCCCACGCGTCAGGCCACATACTTTATTCTCACCCAGCAACACCCGGCGCACGGCGGCGTGCAAATCGTCATGGGCCATCAACCCCCGAACCAATCAGAAAACCGTTAGCGAAGTGGCTTAACTCGCGCACCTGAGCGTAAGTATTGATGCCGGATTCGCTGATTACCGTCACGTTGTGCCCCAGTTTCGGCGCAAGCTCGCGGGTACGGTTGAGATCAATCGACAAATCACGCAGATCGCGGTTGTTGATGCCAACGACCTTTGCTCCCAATGCAATGGCGCGCTCCTGTTCCTCTTCATTACTGACTTCGGTCAGCACCCCCATCTCCAGACTGTGAGCGACGGCGGCAAGCTGGCGATATTGGTCGTCATCCAGTACTGAAAGCATTAATAAGCAGGCATCGGCCTGGTAATAGCGCGCCAGATAGATCTGGTAAGGGTCGATAATGAAGTCTTTACATAAAATCGGCTGCGGGGCGATTTCGCTGATGGGGAGGGAATTAAAGGCTCCTGAAAATATTTCTCATCAGTCAGCACCGAAATTGCCGAAGCGTAATGTTTATAAATGGCGGCAATGCGTGCTGGATCGAAATCATCACGGATCACGCCTTTTGACGGCGACGCTTTCTTGCACTCCAGAATAAACGCCGTGCGCGCACCCTGTAGCGCATCATAAATTGCCGCGTGCTCGGCTGAACCTCATTCTGAAAACTGGCCAGCGGTTGCTGCTGTTTGCGGGCTTCTACCCAAATCGCCTTGTCTGCGACGATTTTCGCTAAAACGGTTTGCATCATCTAGTAGTCCTGTGTGACTCTAGTATTTAGTTTCTCGTTTCTTCTTCTTCCAACGAGAGAAAACGAGGAACTAGTTGCGCCACTCGATGGACCAAAACGAAAAAAGACGCTCGAAAGCGTCTCTTTTCTGGAATTTGGTACCGAGGTCCGCACAGGTGGATGCGGACCAAAACGAAAAAAGGCCCCCCTTTCGGGAGGCCTCTTTCTGGAATTTGGTACCGAGTTATTAGGCCACACGTTCAAGTGCAGCCACAGGATAAATTTGCACTGAGCCTGGGTGGGATTCGGACTCGACCGCATAGCCTTCAGGAGTGAGTTTTGTGCAATACCAACCGACGACTTGACCCTGCCAAGCGGCACAGAATTTGTTCGTCTTGCAATCCCCTAAGCCAAAGGTGGCACTCAGGGGAAGCGCAAACTGCCCTGCAACGGGAGCGTTGGCTTCATCGCTACTTTGACCCATCTAGTATTTCTCCTCTTTCTCTAGTAAAGTGTTTAGTTCCCTCTTCAGTCCTTCATAGCTTAATCCGAAAAGTTCTCTAGTAGCTAGCATAGTCCCTAGGACTCAGCTAGCTGTCAACTCTAGAAGCGGCCGCGAATTCCAAATCAT
+
$%'44AGEGCEECG8777>@?1()>EC9::;JFHHJ:8869:9;9-))(--./0.**1EHJFJJFIJJFJJGFJBGHFJJJGJGJHHFJD64.((''(*+****<<<:<<=CDJCAAAEIGHDEIJJJJGJI::::F<::9:??ADE<<<<JJIFGEGHIJFDDG-,''((/5>?EDJJJFJFGJDICCA??@?CBJFJHABA@BHEJIFJ@>**+7=?HCEBAAAJJJFJJJHGEJHFGJJJGGJJHCBBBDJE9889JHJJGFEJJHBAA87888@@@AA??@==>>FE?>?>@=//013<FFCEDHJJJFGFJHIGFEECJIJJJIFDIBCABJJJJFGJJJJJIJHIJJIJJJGJHGBCCEDECEEEEEE?7666CCDJJJJHHJJGIJJHJJJGIJFEFJHCAACGHJJB==<DDJGIJDJGIHJHJFFJFJJFJFIJJHFGGGIEJJJJ6CCF?..,*.0133455::::<54449;''3458<JB?>>::00:1++,<ABDD?<>>?=:3(')=A@B?AFJF>>>?=9JHJHJHHJCEGEHAAEA@@?JIHJJIIGFHGHI544;JEBDBA5444;;;BC>=>@AJ98666/,,++-'(('((%$%%4567<=>=<;<7777,,,256:DHHJJJIEIEFJHIDJJJIJJJJHJIEDEIJHHJ=>=47,-43111444BCJJJJJJJEJJJJJJFGJJJHJJHHJHJJHA888<?9EG====EJGIFHJGHJJJJJFIFB4445<<=>AB<EIDDEEGDJGJJHJJIJJJJJHJJGJJJJJJJJJJJJJJJJIGJEGHJJHHJJJJJHJFJF@A@AFEEFJJJJJJJGJJEA:855:JJJJJFEJJJIJHIJIJJJJJJIHF?'&((@EEFEDGJJJJGJBECCFJABAAFIJJJHDFJG@FJJIGJJJHIJJJHJIJJHJJHJHED@GJHFHFFIIHJGEFJHIFJGJJJJJHJJJJFIFFJJJJJJJJIJJGJJGJJJJGJJJJJJJJJJHFEF?4FFJJGJJJJJIJJJJJGHGJJJFJHCBECGJHJJJFJJIDDBBD@JHFGIJGIJJJIJJJFJJFGIFJJGGJJEJJHJHIEJJIJJHIJJIJJJJJJJIJIJJJFJGJJHJGJDHCDJJJEJJJFGHJHJJEGDDJJJEGIGHIJDFGEGEIEJGJEFBBEFJA>FJIGIJJJJJJFJGJJJJJIJHJIHJJJJJJIHIJJJJJGJJJJJJJGJJIJJJJHJJJDGHEIHJJHF@:;;;ECDGGEFDJGJGD///'((0078?DEFA???@JJJFJJFGJJFEJFHFJJJJGJJJG@?@;==?B?,,-,22><<?;;<<CD@BA@CFJJGJEGIHJEDD=312CJJHJJIGFJIJGA??10**+:><664523DBHBH>?FCC>4/--/13-,-==>B999:FCFCJHGJJJJJJHJHGJEDEGFJHGGJGIJEIHFJJJJFEJJHFJJJJIJHJHJEFJBCJJGJJIGJJJFGJEJJJEHJECCGHEAA0////=<;;<CC?IJJGJIGHJJJJJJJGIJJJJJJJJJJEFDBA@@?GJJJJGJIJJJJGJJFJFJJJAAAAIJJJJJJFIGJJJ::::BG?<)((((((>>=<9;;;60012;;<IJGHJJJJJJFGJJJJJJJJFJIGF<<:;>==+''(34/)));;210/,))*,.++@DCIG;B7<>4721252))%%'''@JJJJFD0,?:;IJEJIFJJJJJGFDFJEHAB;,**A=<=///0:61-+%&*2:>?A@@BBCCGDBCBB@A@@C=555=;8866778IJJJJBAA@JGJHIJJHJFGJJGHJJJJJJJHHJHJJFJJGGGJGJHJJFJJGDAA??A?<DB--6,+++*%%$$%%&&&'%&((ACJJEEJH?@?@GHIGJJJJJJJJIJGFHJGGJFGDJGH;;;<>>==CEJJGFGGJ==<<BA<JJGHEDGGJJGGJGIJJJFDGFHF?701=<<JF<<:<?:<,++(((((())?@@HIJJIIGFJJJJJIFF?????>9.+><<?AE>J757<;GHIE77736565;7667-,,/.,+,'&&%%%(*+*+...11&&&&+/+-366669GFJJICDCEJHHEGGIIGJG?=>AB@?=>@BJJGJGJFDDBCBEHJGGCA???AA8747?763001537884446GGHJGHHIJHFA@?8@@@JJHFJHE><J<JEFDHCIHGJHFGEHEHGIJJIFJJFJFJDBCCFDFFFJIJFFGHIJFGJFGGHDGGFGJJE@>>=A??A@JJJHHGJGDIBBCDC@@@;98;?EEDECI>BEJFJFJEJIGFFIHHJGGGEIICBG===?????DAHCJCE>9:6<;?>=9:9'&''(+,***%$%%%%$%%++-;=HICCAAAAFIJEGJBBBCJHBBEJJJFDD>?=>EHC?76518AA?@BBBEIFJJJG;9;=@==@?AAHJIJFJJCDEGEJJIIH@AAAAICCBB74=8;32-,,,-78:....)(((,078,+*&&'''+--,(((),*(('(**()))JA??>@67558677744445)))).<9.)(&')%$%&))***282///1--+)*,*76;*D==<<A@C73///2-,'
@Glass_F3P_2_D3_6_14_30
GCCGAACGACGACGCAGCGAGTCAGTGAGCGAGGAAGCCTGCATAACGCGAAGTAATCTTTTCGGTTTTAAAGAAAAAGGGCAGGGTGGTGACACCTTGCCCTTTTTTGCCGGACTGCAGCGGCCGCTACTAGTAGGGAGACCAGAAACAAAAAAAGGCCCCCGTTAGGGAGGCCTTCAATAATTGGACTATCCCCTAAACTTCAAAGGACCAAAACGAAAAAAGACGCTTTTCAGCGTCTTATTGTTCGTCTTTGGTACCGAGTTATTAATATGCGCGCAGCGTCTGGAAAACCGAGGCCAAAAGACGTGCGTCTTTGATGCCCGGTTGGGCTCTACAGCAGAATTAAAATCAAGTCCGGCGCAGCCGGTTTGTGCCGCTTCCACGCAGTTATCTGCGCCTAAGCCCCCCGCCAGCAGAACGTTGCCAAGCGATTGACCATTTAATAGTGACCAGTCAAAACGTTGCCCGCTTCCACCCTGGCCGTTGTCTAAAACATATTTATCAACGTGCTGAAACTCGCGGGCGGGCAGGGTTTCACCGACGCTTAATGCTTTCCAGATGGCAACATGTGCTGGCAGAGCTTCACGCAGCGTATCGATATACAGCTGTTCTTCATTACCATGCAGTTGCACTGCCGCCAGCGATAACACCTTAGCTTTGTCCACCACATCGGCAATATCGTGATTGCGGAACACGCCAACATACTGCAACGGTGCCGCAGCCATCACTTCCTGCGCCTGTTCAACGTTGACGCAACGCGGTGATGTCGCAACAAAAATCAACCCACCGTAAATCGCGCCCGCGTCATAAGCTGCTTTAGCATCTTGCCCACGCGTCAGGCCACATACTTTATTCTCACCCAGCAACACCCGGCGCACGGCGGCGTGCAAATCGTCATGGGCCATCGACGCGAACCAATCAGAAAACCGTTAGCGAAGTGGCTTAACTCGCGCACCTGAGCGTAAGTATTGATGCCGGATTCGCTGATTACCGTCACGTTGTGCCCCAGTTTCGGCGCAAGCTCGCGGGTACGGTTGAGATCAATCGACAAATCACGCAGATCGCGGTTGTTGATGCCAACGACCTTTGCTCCCAATGCAATGGCGCGCTCCTGTTCCTCTTCATTACTGACTTCGGTCAGCACCCCCATCTCCAGACTGTGAGCGACGGCGGCAAGCTGGCGATATTGGTCGTCATCCAGTACTGAAAGCATTAATAAGCAGGCATCGGCCTGGTAATAGCGCGCCAGATAGATCTGGTAAGGGTCGATAATGAAGTCTTTACATAAAATCGGCTGCGGGGCGATTTGGCTGACGACGATGGGGAGGAAATTCAAGACTCCCCTGAAAATATTTCTCATCAGTCAGCACCGAAATTGCCGAAGCGTAATGTTTATAAATGGCGGCAATGCGTGCTGGATCGAAATCATCACGGATCACGCCTTTTGACGGCGACGCTTTCTTGCACTCCAGAATAAACGCCGTGCGCGCACCCTGTAGCGCATCATAAAAATGTCGCGTGCTCGGCTGAACCTCATTCTGAAAACTGGCCAGCGGTTGCTGCTGTTTGCGGGCTTCTACCCAAATCGCCTTGTCTGCGACGATTTTCGCTAAAACGGTTTGCATAGTATTAAGTAGTCCTGTGTGACTCTAGTATTTAGTTTCTCGTTTCTTCTTCTTCCAACGAGAGAAAACGAGGAACTAAGCGCGCCACTCGATGGACCAAAACGAAAAAAGACGCTCGAAAGCGTCTCTTTTCTGGAATTTGGTACCGAGGTCCGCACAGGTGGATGCGGACCAAAACGAAAAAAGGCCCCCCTTTCGGAGCGCCTGTTTCTGGAATTTGGTACCGAGTTATTAGGCCACACGTTCAAGTGCAGCCGCCACGGATAAATTTGCACTGAGCCTGGGTGGGATTCGGACTCGACCGCATAGCCTTCAGGAGTGAGGTTTTGTGCAATACCAACCGACGACTTGACCCTGCCAAGCGGCACCAGATTTCTTGCGTACGCGATCCCCTAAGCCAAAGGTGGCACTCAGGGGAAGCGCAAACTGCCCTGCAACGGGAGCGTTGGCTTCATCGCTACTTTGACCCATCTAGTATTTCTCCTCTTTCTCTAGTAAAATCTTTTTTAGTTCCCTCTTTGCGTCCTTCATAGCTTGATCCGAAAAGTTCTCTAGTAGCTAGCATAGTCCCTAGGACTGAGCTAGCTGTCAACTCTAGAAGCGGCCGCGAATTCCAGAAATCATCCTTAGCGAAAGCTAAGGATTTTTTTTATCTGAAATTCTGCCTCGTGATACGCCTATTTTTATAGGTTAATGTAGTGGTCAATAATGGTTTCTTAGACGTCCAGGTGGCACCATGGAATAGACTGGATGGAGCGGATAAAGTTGCAGGACCACTTCTGCGCTCGGCCCTTCCGGCTGGCTGGTTTATTGCTGATAAATCTGGAGCCGGTGAGCATTATGGTATCGCGGTATCATTGCAGCACTGGGGCCAGATGGTAAGCCCTCCCGTATCGTAGTTATCTACACGACGGGGAGTCAGGCAACTATGGATGAACGAAATAGACAGATCGCTGAGATAGGTGCCTCACTGATTAAGCATTGGTAACTGTAGACCAAGTTTACTCATATATACTTTAGATTGATTTAAAACTTCATTTTTAATTTCAAAAGGATCTAGGTGAAGATCCTTTTTGATAATCTCATGACCAAAATCCCTTAACGTGAGTTTTCGTTCCACTGAGCGTCAGACCCCTTAATAAGATGATCTTCTTGAGATCGTTTTGGTCTGCGCGTAATCTCTTGCTCTGAAAACGAAAAAACCGCCTTGCAGGGCGGTTTTTCGAAGGTTCTCTGAGCTACCAACTCTTTGAACCGAGGTAACTGGCTTGGAGGAGCGCAGTCACCAAAACTTGTCCTTTCAGTTTAGCCTTAACCGGCACATAACTTTCAAGACTAACTCCTCTAAATCAATTACCAGTGGCTGCTGCCAGTGGTGCTTTTGCATGTCTTTCCGGGTTGGACTCAAGACGATAGTTACCGGATAAGGCGCAGCGGTCGGACTGAACGGGGGGTTCGTGCATACAGTCCAGCTTGGAGCGAACTGCCTACCCGGAACTGAGTGTCAGGCGTGGAATGAGACAAACGCGGCCATAACAGCGGAATGACACCGGTAAACCGAAAGGCAGGAACAGGAGAGCGCACGAGGGGACCGCCAGGGGGAAACGCCTGGTATCTTTATAGTCCTGTCGGGTTTCGCCACCACTGATTTGAGCGTCAGATTTCGTGATGCTTGTCAGGGGGGCGGAGCCTATGGAAAAACGGCTTTGCCGCGGCCCTCTCACTTCCCTGTTAAGTATCTTCCTGGCATCTTCCAGGAAATCTCCGCCCCGTTCGTAAGCCATTTCCGCTCGCCGCAGTCGAACAACGAGCGTCACCAAGCTGCTCAGTGAGCGAGGAAGCGGAATATGTATCAGGCGTACTTCTGCTGACGCACCGGTGCAGCCTTTTTTCTCCTGCCACATGAAGCACTTCACTGACACCCTCATCAGTGCCAACATAGTAAGCCAGTATACACTCCGCTAGCGCTGAGGTCTGCCTCGTGAAGAAGGTGTTGCTGACTCATACCAGGCCTGAATCGCCCCATCATCCAGCCAGAAAGTGAGGGAGCCACGGTTGATGAGAGCTTTGTTGTAGGTCGACCAGTTGGTGATTTTGAACTTTTGCTTTGCCACGGAACGGTCTGCGTTGTCGGGAAGATGCGTGATCTAAATACATTCAAATATGTATCCGCTCATGAGACAATAACCCTGATAAATGCTTCAATAATATTGAAAAAGGAAGAGTATGAGTATTCAACATTTCCCGTGTCGCCCTTATTCCCTTTTTTGCGGCATTTTGCCTTCCTGTTTTTGCTCACCCAGAAACGCTGGTGAAAGTAAAAGATGCTGAAGATCAGTTGGGTGCACGAGTGGGTTACATCGAACTGGATCTCAACAGCGGTAAGATCCTTGAGAGTTTTCGCCCCGAAGAACGTTTTCCAATGATGAGCACTTTTAAAGTTCTGCTATGTGGCGCGGTATTATCCCGTATTGACGCCGGGCAGAGAGCGAACTCGGTCGCCGCATACACTATTCTCAGAATGACTTGGTTGAGTACTCACCAGTCACAGAAAAGCATCTTACGGATGGCATGACAGTAAGAATTATGCAGTGCTGCCATAACCATGAGTGATAACACTGCGGCCAACTTACTTCTGACAACGATCGGAGGACCGAAGGAGCTAACCGCTTTTTTGCACAACATGGGGGATCATGTAACTCGCCTTGATCGTTGGGAACCGGAGCTGAATGAAGCCATACCAAACGACGAGCGTGACACCACGATGCCTGTAGCAATGGCAACAACGTTGCGCAAACTATTAACTGGCGAACTACTTACTCTAGCTTCCCGGCAACAATTAATAGACTGGATGGAGGCGGATAAAGTTGCAGGACCACTTCTGCGCTCGGCCCTTCCGGCTGGCTGGTTTATTGCTGATAAATCTGGAGCCGGTGAGCGTGGGTCTCGCGGTATCATTGCAGCACTGGGGCCAGATGGTAAGCCCTCCCGTATCGTAGTTATCTACACGACGGGGAGTCAGGCAACTATGGATGAACGAAATAGACAGATCGCTGAGATAGGTGCCTCACTGATTAAGCATTGGTAAATTACCGCCTTTGAGTGAGCTGATAC
+
'(2(''())(%%%%%&*02=@D=8111ACBBA@CIJJJJIIIHFJJJHG@AAAIEJHDDFFIEHJDJJJJJJJHJIIGHFIJEJFIGDDEDHH---.<5IDFGC?<BIAA>:JIGGJIHGFGIEE=<<854.../589?A::98:?CHDC@AAFHJHD<?==>96)''(?EIFHIIH;;;<BA@BHFHFFIJGJHJHEHJJJJDFHIJJJFD;99AC4449DEFBFBCFDFJJJGHJFGFCE8777;4./;;<<;BCFBFF?@@?EGJHIIJGJGDAAAAFFJDDCCJIHJJIJHEDFEJ?=:@JD@=::;=<<*))3)??=>>=32226(&&&&788JHJHIHJJJIJJJJFIJHJJJBA@@DABGD?=@A;9@87878=:44-0/0(''(((((55ECD@99:;=:4>?>EHJJGJJJJJJJJJJJIJJJGHIJJJIJJGJJJJJJJJHIJJEJJHJJJJJGJJJJGGHGC??C8DEGJJIJIJIJJJFEDDJJGCBA>@FCHBECJJJGJHGIJJJHGJJJJJGJFJIDJJJJJHICDCCIJJJIJJIGJGIGJHJJJJJJJJJJJJJIIJJJGJJJJJJJJJHJJGJJJJJJJJHJJJJJHEIGJJEJ=5554;@@AEEIJJJJJGJJJGJHJJJIJJHJJJGHJGGJHJJJAJJGGJJJIJJJJJJJIJFJGJJJJJFDCCGFEJIIJJJFAABBJDEHFJJIIGGHJJGJJFJJA@>>CCAA??ABFGGJJJJJJJJHJJJJJIGJJGJJJHHHJJJJIIJJGJHGJGJHJIJJJJIIHJJJJFGJGGJJJHFGHFGJJJDDFFIGJIGEECCEFFGEHFJEIHJJGGFIGGJJJJHJJJJAA?>CBA2-,*))(++++//0JFHJJJJIFIFGECDFDJFB@AAG===>JJGFJHJJFJHHG=<==JFHFFHJHBFJFJJJJJIIJGJJJIJJJJJIJFJFJHJJIJGJIFJJGJJJJFIJJGJJJJJGJJIFIGHJHJJJHGJHJIGJJJJJFJJJDJJGJH@>;>D4+++JFJJJFFJJJDFJJJFGJC:8)))),2:=?CBCF::::CDCCHBDDCCFCFA@A@HFGJJHJJGJJJJJDFIEAB@AD999:JFJJJJHGGFEDEEBJHJIJJJJJJHJJGJGHIJJG<2100..-***.8BDI@AAFFJGEHJJHHHCEFEFJJIIJIHGFJJJJFHFG@??@JJJJJJJJHHJJHJIJIJJJJHJIJJJJHJJJJJJJGJIJJIJJJJDDC????JAFEAFD@*))):HFFGHGDJJJIHJJJJJJJJHJJJJJHJHJHJJJJIJJJGJJIIJJFJJHHJJHJJJICJGG>>>8BBHC<;:;;;8(&&&*%%$$055?DEDIE<:946:67HIJJJIIGJJIB@AHJJGIHHJJJGIHGJJJJFJJJJGJIJIJJJGEFJJGJHJJJJ5445JB??@FJCBCBIEDJHIGGCDBCJAA=>AHJHCBBCJJJFCBCEJJGHGGDJJJHJJJJJGJJJIJIEDCHJJFJJFDFFIJHJHIDHJHJJJHFJGHFFJGJJJJJJJJIFJJHIGGJJFJJJHJ=JJJJFJJIJIIICBBBHCD:JCDA@>?DD:988BFIJJJGGEGGJJJJEJFGGGFJHFJJJIHJJGJJJFEEEFHJ98'&&&&&%%&+.7==EIIHFJJJJFGEHJGGFHJA7=:.':54:<=424+A0,,//053349764?2222=::;<GA>=77610.-/'6;<ABB?BBDJCBDJJ;;;AJJJJGHEDCDDFHJJEGJHF>>=>;789;AHA>>=AEDHCBBDGJIHCCCEIJIJJHJJIJIGFEFDCDHB<;6AJJJECBCFDJDA=D9--+.(()+.***-,345;=?:766:;A@BABDEEDGDDJEGDG@???@;5445<=*))(%&&''&&'-3568@BAFHGEDCCJ>>>=DJFGHJJJFEG@BGDBCFFJJIJIHHIGJ?;>?FFJJIJJHJJJJJFFEJJJJIGEDC@??:;;;??DAB=;:9)'15''';<JJEIHEEA9888JGGECDE))))IFJJ@AIEIJJIJJJJGJHGJIEEFIJJJJJJIFGJFHJDDCBGJDDIIJIHJHJJFJJEDJHJJEGHJIFJFH?HJEIEJHHJHJIJJGJIJFJD;?>9B:90///0./---++,/64--<=GICFCBJCJGFHFJJGHJJGFIH///1B@CEHGJEJGF<<::>>DJJIHJJHHIFIJJGHJJIGJFEDIHHJJ;04+(''+))))7>AFIFEGD@BCFEHEJJJGFJJJJJJJGJECD;:9647769=???9<,??@D@>=>ADDHFIGGGFGGCABBCGDDCDGEAAJJJJIJFFFHJJJJFD((('++))))6:;ABAAJJIC0////=:1+,<>?>>?BB?@AA?CGFDBE@@?>?;9,+*)***0355554577GJJHJIJJJJJIGIJGFFFEDHHADCHEFGJHHJHJIFH@@@AIHFFJA?@@JGGJFE=/***-(%%&'&&&'',../A@BADDFJGIFJGFDGGHA@@HGIGJJJGIGGJJJIJJJJJGIJJHJFJEJJJJJJIGJJIJJEDDJJGGIJGJJ????JJJJIIJIIJJGJJJHGEEA@AABDEEGJGJJJJJJJJIGJGJHJJEJJGIJJIGJJJHIJHHJ101<CDGJGJJJA@AAEJGJGHEEEGJIGJHIJJJGIGJJJFC-('))1756/73&&&&.078;4322345(***,,,*+/7?>BHDGGDEGDHJJIJJJJJIJJIJJGJJHHEJJEJJIJJJJJJHIJFEEFFJHJHJIJGJHJ@JHJJGJJJHJJHJ<=<999987<<@;<<<BAAABJJDDFFHGFEFJJGHHJIJGDEH>?>FIJJEGEEEFJJGHJJJJHI?<>@IBBA@JJJJJI8788?9888HCHJGBCIFJHJGJJJIHJHJFJECCBEC99FFIJJDCCBEFACBBDDI@@AAFGJJHJJFFDEFCDEE@A8AFBAAA'''(''',87.?ACFJFCGEIJJJJJCEJJJJHDGFHIHIIIGJIGHJJJJHIJIJJJFFGJJA::;JJGCHCA90ADBJFJEDJJJJHIJJJJIJJJJJFHIJGIECCEHGJJIJGJJBDAAA;<=>554IFFDFDDIFEIJHJFFJ9:BFHIJGJHJFFIHEECGJIIJJGIJIJJGHJJHJFGJJJJJF;:9DJGFHJJFDFGJHGJJGHIGFF=>>BFJIGJJEJJJGFJEIJFF?@@GGJHJJIJJHJJGFJJIJJFA@3234;69&&&,*+.99JHJJJGDFBBCCJIJJHJJJJJJJJJJJJJEHFIJIJGGGHGJIJJHJBC==@@??B??JIJJIJHJIJHJJIJJJJBCBDJJHDC=740/299@@JJJJJGEFGJJJHJJJHDEJFDAGCADJJIGJIJJEJJJJJJGJJJHJJHJJJGJGJC2/0A>AJJCA??>EHJJFFJIJFJHJJIIJJIGJGJJJHHGJJ=<=70../))(&'&''%$#$%$$$$#$%%%&;===?BBCBD?>98111.'&&%&%%%%'''--''''&(9:JHHJCJJEGIJIJJJHJ@<6><CCA933DEHHJJJJIJJJHFJJGJEEJHJJJFIEJEEJHIJIIHJJJJJJ>>>?HJIJJJJJJJJGIJDGBJJJJJGJIJGJGIJJHJJJB::;IFIFHHJJJIIIIJIJJJIJJJJJFJJAJJJHD?JJJHHJIIJJHIHECCBBADEJHGJIFHFEJJJJJHIIJJJEJJIIIHFJJIJIHGHFIJ)(()=DG;:::FJFIJJJGEJFGFJJHJJJJJJJHFFDEHF==>=?=87699A@BEEGGGFJIEFJIGIJJJGJJJJJFHJJJIJJJH>===EGEGJJJEBCDCFEIHIDHJJJJJJHJJFJJJHGJJGHJJJICC?HJJGHEECFCDID////>@AAFIJJJHIFD:2FDEGDEFADE@CDHIIIJJFJJJDIDDCGCDEFFGGJJGJFGGEEHFJJJEJHJJDBABBCCEHJJJ==GIHGEIECBDDEF?99=??;5111434199885667@CCBDBD==9A7778><;<DDAAFJJGEJJFJJGHGFJEIEHIJJJGGJJ==;=BADDJJIJJHIJJE>89DJJGJJJJJJGJJHJJJJGJJEJJIJJIJJJIJJHHJHJJJJJJJ@JIHGHFJCC=:;<;8/&*(,)%$'(9<<GJHGJIJGJJJHJJFJJJJGJFHJJJJJJJJFJJJJJIJJJIHHJIJJJJJJJJJJJHJJJJJJJHJJGJJJIJJJFHC432)(((&&')***@AJHGJJJJIJGJFJGJ@@?@IFJDDHDCDDBCFED?=;;<69:<<FBAG7772232788>;:33122268>?@AEFJHJHJJJJJJJIJEFJ::::DGJHDIJFFD??@BCADGDJBACBCDCEJJJFEGIJJJJJJIHGGJHJGJJJFJJIIJGFJJJJJJJJJHJIJGJJJJJHFJJIJJIEJJHJJJJJFJJIJHFGGBEJJFJHIGJDDEJJJJJHJJIIGED?CCDFFDJGI@<7.HIHJJJJGJHGJJFGJIJJJJJHHIHGEB@@AJE=;:6657:BCCDFJHAHJJJJGHJHHFGJA;?FGJFJJJIJJGIGFJIJJJJJIJFGEIJJJJICGDAA?>?@BD7??A@AA@JGJJIHHJJJIJHHIJJGHGJJGI===?JDGCGEFJHJJFGHJIJIHIJHJIIEJJJJIFJJJIHJJIJJJHFIHJIEIEGFJHGJJGGGJBCC41111878=CFFBBADCIGIGJJEFFFGJ?@FGHGIJGFJGJHHHJJIEEIBECCJJGJJGFGEHHGDF;3
@Glass_F3P_2_D3_6_14_31
GCGGGCTGATGGATATGATGACGGATAACGAAGTCGAAGCGGTGATCGGTCACGAAATGGGGCACGTGGCGTTAGGCCATGTGAAAAAAGGAATGCAGGTGGCACTTGGTACAAATGCCGTGCGAGTAGCTGCGGCCTCTGCGGGCGGGATTGTCGGAAGTTTATCTCAATCACAACTTGGTGATCTGACGAAATTAGTCAATTCGCAATTCTCCCAGCGCCAGGAAGCAGAAGCCGATGATTATTCTTACGATCTTCTGCGCCAACGCGGCATCAGCCCGGCAGGTCTTGCCACCAGCTTTGAAAAACTGGCAAAACTGGAAGAAGGTACGCCAAACTTCAATGTTTGACGACCATCCTGCATCCGCCGAACGCGCCCAGCATATTCGCGATCGCATGAGCGCGGATGGGATTAAGTAAAGCCTGGTGGTGTCGAACGTTAAGATCATGGCGTTCACGCCGCATCTGACATGAATGGCACATTTGTTACCTTGTGCGCATTGCCGGATGCGATGCTGGCGCATCTTATCCGGCCTACGGGTGCCGAACGTCAGTCAGATAAGGCGTTCACGCCGCATCCGACATTAATGGCACGTTTTACCCGTGCGCATCGCGTCTGGGTCTACTCGCCCTTTTTCGCCGCCTGAATATACAGCATTTCCAGCGCCAGCGTTGCCGCTGCCAGAGCAGTGATTTCCGACTGATCGTATGCCGGAGCCACTTCCACTACGTCCATCCCAACAATGTTGAGATCTTTCAGGCCGCGTACCAGTTTAATAGCGCGATCGGAGGTCAGGCCGCCAATCACTGGCGTACCGGTGCCTGGTGCAAAAGCAGGATCCAGGCAGTCGATATCGAAAGTTAGGTAAACCGGCATATCACCCACAATCTGTTTCACTTGGGCGATAACGTCATCCACGCTGCGATCGTTCACCTGGCAGGCGTCCAGCACGGTAAAGCCGTTGTCTTTATCAAACTCGGTACGAATACCAATCTGCACGGAATGATTCGGTGAATCAGACCTTCTTCGGCGCGGTATAGAACATAGTGCCGTGGTCAAATTCACAACCGTTCGCATAGGTATCGGTGTGGGCGTCAAAGTGTACCAGCGCCATTTTGCCGAAATGCTTCGCATGAGCACGCAGCGCGGCAGCGTAACAAAGTGGTCACCACCGAAAGAGAGCATACGCTTACCGGCAGCCAGCAGCTTCTCGGCGTGCGCCTGCAGCTTTTCGCTCATCTCACGGGCATCGCCAAAGGCATATACCGAATCGCCGCAGTCCACGACGTTCAGACGCTCACGCATGTCGAAATTCCACGGGAAGCGGTTGTGTTCCCAGGCCAGATTCGTCGAAACCTGACGGATCGCTGCCGGACCGTGGCGACCACCCGCACGACCAGAAGTGGCCATATCGAACGGCACGCCAGTAATCACCCAGTCTGCATCGCTGTCATACGGCTGGAAGTTCATCGGCAGGCGTAAAAAACCAAAGGCATTGGAAACCAGTGAGTTATCGTATTGATGACCTAAGGTGCTCATGGATGGACTCCTATTACAAAGTCGATATAAAAAAACCCTTCCGCGTCGTTAGGCCCGACGAGGAAGGGTTGGATTTGTCACAATAAATTGTGGCGGATTATCACCGCTAAATTAAGCGGATTCAAGTAACACAGGACTTACTCATCTTCAAGATAAGTATAACCGTACAAACCTGCCTCGAACTCTTCAAGGAACTGTTGTTGCAGTTCAGCATCAAGATCGGTTTTCTTCACTTGATCGCGGAACTGGGTTAACAGCGTTTTCGGATCGAGCTGTACGTGTTCCAGCATGTCCGCCACGGTATCGCCTTCGTCAGACAGTTCTACTTCTACGCTACCGTCAGGGAAGACGAACACGTCAACCGCTTCGGTATCACCGAACAGGTTGTGCATGTTGCCGAGGATCTCCTGATATGCGCCGACCATAAAGAAACCGAGCATCAGCAAGAATATCTGGATCGTACTCCGGCATTGGCATTGTCGTGGCAATACCGTCACCATCAATATAGTGGTCGATAGCACCGTCAGAGTCACAGGTAATATCCAGCAGCACAGCGCGACGTTCCGGCACTTGATCCAGCCCTTCCAGCGGCAGAACCGGGAACAACTGGTCGATCCCCCATGCGTCCGGCATCGACTGGAACAGCGAGAAGTTGACGTACATTTTGTCCGCCATACGTTCCTGCAGCTCGTCGATAATCGGACGATGAGCACGGTTTTGCGGATCCAGCTGCTTTTGCACTTCATGGCGCATGCTCAAATAAAGCTGCTCAGCCCATGCACGTTCTTGCAGGCTAAAGATGCCGGAAGAGTAGCCGATATGAATGTCGTGCAGATCCATCTGACTGTCGTGTAACCATTCACGCAGAGAACGGCGAGTTCCCGGTTCGTGCATCTCCTGCCAGGTTTCCCACATGCTTTGCAGCGCGCGCGGCGCATCTTCTGCAGGCGCGGTCGGCACCGTGTATTCGTTACGTTCCACGCCGATGATATTAGACACCAGCACGGTGTGATGCGCAGTCACCGCACGACCCGATTCGGTGATTACCGTCGGATGCGGCAGACCGTTTTCTTCACACGCATCGCCAATCGCCCAGATAATGTTGTTGGCGTATTCATTGAGGCCGTAGTTCACCGAACAGTCGGACTGCGAACGAGTACCTTCATAATCCACACCCCAGACCGCCGCCGACGTCGAAGCACTGAATATTGACGCCCAGCTTGTGCAGTTCCACATAGAAACGCGCGGATTCACGAACGCCTGTCGCGATATCGCAAATATCGCCATCTGCGAACCGAGGTGGAAGTGCAGTAGTTGCAGGCTGTGGGAACGCCCGGCTTCACGCAGGGTTTCAACCAGTTGCAGTACCTGAGTCGCAGCCAGGCCGAACTTCGATTTTTCCCCGCCGGAGGACTGCCATTTACCCGAACCCTGCGAAGCCAGACGTGCACGCACGCCCAGACGAGGAACGACATTCAGACGTTCTGCTTCATCCAGCACAATGGCGATTTCTGACATCTTCTCAATGACCAGATAGACCTTGTGCCCCATCTTCTCGCCAATTAATGCCAGGCGGATATATTCGCGGTCTTTATAACCGTTGCAGACGATGACGCTACGGGTCATGCCAGCATGTGCCAGTACTGCCATCAACTCGGCTTTGGAACCGGCTTCCAGACCCAGCGGTTCGCCCGAAATGAATCAGGGACTCAATCACGCGGCGGTGCTGGTTAACTTTGATCGGATAAACAAGGAAGTAATCGCCGTTATAGCCGTAGGATTCCCTCGCACGTTTGAACGCGGCGTTAATGGAACGCAAACGGTGCTGCAGGATATTCTGGGAAACAGAACAGTGCAGGCAGACGCTGGCCCTGTGCTTCACGAGTTTTCACTTCAGCTGCGCGAGATCGACGCGAGCTTCCGGGACGTCCGGGTCCGGGCACACGCTAATGTGGCCCAGCTCGTTAACGTCATAGTAGTTATTGCCCCACAGGCAATATTGTAAGTACGCAGCATCTTGCTGGCTTCCTGGGAGCTCATTGCAACCTCCTGCATGGAGCGTAGTACACCGTGTTCGCCCGCTGACGAAGGCAAACCCATAGACATGTCGTCAGACATAGCGAACCTCAAATTTGTTGCTTAAGTGTAAAACAGTTAACGACTATCGCAGCCTGGAACTGCGATAACAACCCATAAGCACATGGATTTTCCAGCAGTGAATGCTGACGCTCCAACTGCGCAACCGGTTTCTTTTTCATAACATTATTAAGCACATAACCGAACGTAAGTGTGAAAGTTCGGCGAAACCACGAGAAAACTCTTGTTTTTACAAGAGCGCCCTTGTTCAGTCCTCAGTAACTGTAACCAGCTCTTGAATCCTGAGAAGCGCCGAGATGGGTATAACATCGGCAGGTATGCAAAGCAGAGATGCAGAGTGCGGGGAACGAATCTTCACCAGAACGGTGAGACAGGTTAAGCAGCAGACAACGGTTCATTATTTCGTATCACCTCCACGGCCGCCTGTTAAGACGAACCCACAAGCCAAAACTCTGATTTCAACCCGGCTGGAAGTGGCAACACGAAAGAAACGTCGTGTGCTTTTTATTTAAGCCGCGCGCCGCGTTTTATACCCCACAATGGCAGAAAATTGCAAAAGATAAATACGCAGAATGCCGGCATTGTCAGGAAAAATTTCCAGCCACGTTTTTAACAGAATGAGACACGATTCAAAAAAAAGTGGAAATAGGGTGAAGAATTGACCTAAAATAGCCATCCAGATGTTAATCCATCCATACCGATTAACACTCAGACTGCCAGTGTTTTTAACCTGCAGAGTCGTGGTAGGATCCGCTACCACAGAAAATCCACACAACAGTTTGAGCTAACCAAATTCTCTTTAGGTGATATTAAATATGGCAAAACACCTTTTTACGTCCGAGTCCGTCTCTGAAGGGCATCCTGACAAAATTGCTGACCAAATTTCTGATGCCGTTTCAACGCGATCCTCGAACAGGATCCCGAAAGCACGCGTTGCTTGCGAAACTACGTAAAAACCGGCATGGTTTTAGTTGGCGGCGAAATCACCACCAGCGCCTGGGTAGACATCGAAGAGATCACCCGTAACACCGTTCGCGAAATTGGCTATGTGCATTCCGACATGGGCTTTGACGCCTTAACTCCTGGTACTCAAGCGTTATGCGGCAACATCAGCATCAACAAAGCGTTATCGCCTGCCGATCCCCTGAACAGCAGCCAGGTATGATGTTCACTGCAACATCAAAACAAAGTGCCTGATGCCAGCACCTATCACCTATGCACACCGTCTGGTACAGCGTCAGGCTGAAGTGCATAAAACGGCACTCTGCCGTGGCTGCGCCCGGACGCGGAAGGCGGGGTCCGTTAGGTATCGACGACGGCAAAATCGTTGGTATCGATGCTGTCGTGCTTTGTTCCACTCAGCACTCTGAAGGAATCGACCAGAAATCGCTGCAAGAAGCGGTAATGGG
+
(('+,,,++,-26@AB??===HIJIJJJJJJJJJJFJIJJIJJ=>>=IGEJJJJIJJJHGFJJFFFEJJGCEFJGHJJJJJJJHJJJJJEEGIFHIJJHGJJHJJFDACDJFA@ABJJJHJJJCCDD???JFJJJJJIIJDJEDHD7777<8221''/DGEBCDEDDB---/JJJJJF?:A0'''',+$$%%&0/20122?EAB9894556..,,;,@GIJJJJIJJJJJJHHJHIHJJJJJJIGJBA@89=>@CJA;;;<BFJJJJJJJJJJJJJGJJJJJJHFHJDEIGJFJJHJJJGJJIFJFJJFJJJJGHEIJGG<:8544341(''(633334445CJHJJJIJJJGJJJJHHJJJJJJIJIHFHJFJJGEGE=????>?BCCB;89BBBBADFIJJE?@CJDEDHJGIGHJJJJIJJJJJHFFEIB0)))*.**,+***'%/355@CC5443453113/---=@D@AAAHHJIEIJFJEDC@AJJGHJJJFEABB@JE@JDHC<;<=@HFJJJJJJJIJGHJJJFJJGJEFBBBCA?>576655)%$%$%%&)))*+-?AA?CBDJJJJIJJIJGJGJJFGFJIJJGEFCDJDEE:8D@?><<?;,*('''0+&(%%%&.-/1?ADFHFFJJEHJFIJFIJIJJJJGIJIGEIJJHJIJJIJHE<<<<HJ====@9(>?>EFHFJEJEGF=211355773300--/'AEFJGJJJJHJJJGGJHJGHBDJHJ@@@>@@??*&&&&,.020'13EIJHGJGJID22115...////=7999DEBGJE;77778A@A7666CAEDFIGJFFJJJGFJIIIGJJJEGDJEJDHHBBE>)HIEJJJJGJJJF8(((.0,(&&&DJJJJECFBHJHGJCCD@7?***-A?>?DDFJIJ:::;EAACJJJFJGJJJJGJJJIJ87879::0...3GGJEGGJFFCGGJJJJGJIJJGJJIHHJGEDJIIJJJFJJJIJJIJIJIFJGA@@:::;DDGJC?=;<;))))42/.+)))*..000440=A-@@JGIGGJJEGDEJIDFCDCGHJIDFEJ?;;:=G?==--,+,-,'&')-@?@BJGDCCCD>:::=FGA>==?E;:99>=JF>>>;99;J773,648CJEEGD<<<<HBDF2101---(*5<DDDDCJGHB2225DBHJJJGJJEHGECJJGJHDC<<::=>GJGHJJHJJJJJBCB<<<8,+-*+<>FBCDCECGGEHFHHHGHJ@@DBJEJJIJJJJHIJJHCDCCGIJJJJIHD?@?++++,HDHJIJFJJJJJIJJJJJJGJJJJJGJJIGGEECC@@??HGJJJJHFJIJIJJJJJJDEBCHJIJJJGGJ>CEBAEA@@BGFJJJFHED<<<=D;;;;@?>CEEE???AFJJGJJJJJIGJJHFJJJJJJIJJJJJJJGIJDEDJJJJJGJJJHJJJHGJJGGJHJJJGJJJIJIJJJJJFJFGJHIJHJJJD@>;8998A@FDFEAB@CEE;;;=<<BBDGGGFHIFJJDEDDJAAAAIJJJJJJJHHIJJHFJJGJJJFJIJJGJJJJJJJJGJJJJJGGHJJJJHDJHJGJIBJEIJJJJJJJGFE>?EEJCHJJJIJJJJJJEEJFHBE?@8>ECDFIGGHJJHJJHJJJJHJJDB=B@=>>>@HFFGHFHIJJJGJJFJGFJJJJGJJJIHJBEACGJFEHEJJFJJHJJHJGJJJFGJJJJJJFJGIJFJJHJJGEJ=1;=CEGGGFJIIJJFJGGJJFGIDDEEJJJJJIJJFEDC<:A::HJGGIIEE@>=>B1-.=>FIJJHIEHJJJGHHJJGGGEJFEJ;++,,;)(((+33((''*+,)*(*)()'&'**895++.:=>><==>E:66788765678BCC@@C@JJJJJHJFJFJA@BFDJJJCA1000''''00289BAA>;<>JJJJJJJJJJHJIJHJJJH><<<<D7553777;E?;88CFHIJHFJJGIGJIJHJACJJGFJEJEE<:771+++,..012-/0233449885667;AGFJJGJJGJFJHJHEJEJFDBDBGEHIJJJJJJ3222863367JJHEEDEJJIGFDJIHFFJJFHJIJJJJJJIJJA@A@JJJGJJJIJJEEECJJJHGJJJIHG8788JDCBA>A@?CCJJGFJIHJJFGGEGFJJ>>>=;;=/,,-.::=FGJFFJJJJDIJGEJGHJGJGJJJJJJF4/JIJHIJGJJJGJJGJFJJ62222JJJJJIGJJJIJJIJJFHJJ>>>?>>??CEEFA??;<<=5545?>@?:41-,-*+,2BFEDCDFJEE<<<;-**(()%%%)%%)(.11:EDGJJGJJJDB=88;B>:9:;HJJCCC>B@AA?@;<FHA?66657GJJGJJFIIJJIIJJJJJJJFJJJJFHIJGJJJJGJGFJHJJHHJHJJJJJIIHJDJ::8987352/.+))))>;AA:JJIHBDJJJHJJJJJGJGEIJBJABG:1FJEHGJHIJFHJJFJJEJHJJIHJJGJJJJJJJJJJIIJJGGJJHJJJJJGJJJGJJIIJJHGEJJHABFGJJJJJJJGEI98889??CJJJJFFIEJDFFGD==66<=JJJFJJJJJJJIBJGHIIJJJJJJJJG666@@AGJJJJJJDJIF>DGJJHJHIJHFEHJJJJJJJ;;;;JJIE;EFIJJFJGJJGHJHJJJC@@<>@DE;<<<IHJJJHJJGEEGIIEGFF?77@EEHEDCCE755543334---()))966))))67;<<;6GDBJJHJGIJCCDBHJ@@@?DCBDCC?AH>>>ADJGJJGIHGFGJJHF@JJFHHJJJJFJJGIIIJJIJHJJJHHJIJJFGFJ====EA;8))),-0**?JJIIJJJFFGHD;:9999DAJDFDFJHF><<>HEHEGJJGG(((()(((*/122686AADJIJJIJJB@DEFJEJJJJJJJJJJJJJHJGHJGHIJJJIJJGAAACDGCCDDEJIJBDCCHJGJGJF::9::JJGACJEJJJDEGJIFJJJJIJGJJJJFGHJJJJJJJIHCBCCHJIFDDFFGJJJGJEHIGJJJFFJJJFGGJJJJFHJJHJJJJEJJJGJGJHJHJJJJJJJJIJJHJJJJHHJJJJJEJGJJJJIJJJHGEHJFJ?=>ECIHFC6BAEFJJJGJJJGFJJJFDEHAEGCCHDJJGGJIFHJJGJHJIIJGJJJJJGJJJGJCCHFJEGFJJHJJJHJJJHJJJJJJJJJHJGHJJHJGIHHJHIJJIJJJJJAFJAEAJJJJEJHG@?@?40003.//.,*)((-=>B??==<:<<>JFIJIJIJJJJJFFJJJDGDFEJ?A@AGFHEJJJIJJGGJFJJHHJHJJHGJJJFJIJJJJ...CFJGJJHJDFEF;;;;IEJCDBFJJIJJIJJGJJJJHJJHJJJIFJJHFE9651-,.,&'%%%%5:5'&&&()()()1112ABDEFJJJJIJJGJDCBDGG@?::881,*)('''&&%%&%*'('&((-/>??AJHJJJHJII?JIEEGIHJ>HEJJJEFJJJJJIJJHFEHHJJJJJJJJJJGFJJGJIIJGHE?>@@BAAFJJGGFFH=<(())>AA??@@IJJIJHJEG@BJDJEEDCFIA;;;>?EC?FFJGJG:999FJJHGIJJHJHJCFA?BAHFFGJJJFHIJJJJJIJIJJJGHIEJJ@@@@FGECBBEEAB;;;=?>=>=>GJFGJJJJHEJEHGDGJ@;<===)((($$$%%&78;=>>BHJCFDA@@JGFEJIJJJJJHJJJJHJJGHJJGF<====CA?:4510///,,/.1:DDCFFGFJGEJGCJEDFFDGIJIFFHHFJJJJJGJGIGJFDDFJIJJIJJJGGJJJJHJJJHJJJJGEHGJIJJEEDDJJIJGIHJGJIJJJJJGIJHEJJJJ??=>DFJJJHHE@>:<?50B;980,,8433878;:;E:977;JJJHJGJJJJJJGJJJIJFFJJJJJJHJJJ6668:;DEFDABFJFIJJJJJJJJJJGJHFDJHFHGHH5445J5557971234:;>@DCDJJHJIJJFF@?@;BCA=<<=:'''0//054344869;AGFIJJJIECFIJJJJIIJJEJJJGJFJ32222ABCJFJHFDAAAJJ;69CGDFIJHIJJGHGJGJJGJJJGGJJJJJJJIJHJJJJIJJJJJJGJJJJJJJJ??DHJIJJGJGHIHJGIJJJJJJJIHHJHGEFFJGGIGGEEJIDCCBBDCBJFGJIIGGJIIJGJJJIJJEJJJJFJJJJJJHJFHHJEIC@@@=BCCDBAJ:11=DJHFFEFHFHEJJJJIJJJJJJJIJJJJIJJJJGJJIDBDC@:9<EEDHGGGHJJJJFGDDGJJJJJHDGGDJJGGHJIIJJJJJJHHJFHJJIGI>?@AJJJEJBJGHJJJJIHJJHFGDDGJCBCFJFHIHJFFFIJJHJJJJJJJIJCA@///()),2952353331DCDJIIHJJFJIJIJJHJJEJJIIJHC@?JJHJHFJFJA=JF>FFFJHJJJJJJGGJIIJJJFJJJ8888BAAD===FJJJIJIGH@JJJHFGJGJJJJJGIJJ<?==>GJFHHFGEGJJJGGFJGIJJJJGCC955-'&%''?>>DFEG6334A>==<A<61*47?9:99:BIJIGJCGDE413=8,$$%&-1:;BCA??<??98.---.**@@DJDCBAJ@AAAHJHHGJJJFEGHDGJEEDEDCCC?===?H888822228CEHH>===><.11@IGJJJIJHAAA;<>@?@ABJDFHGFIJJJJJC..--.)&'&''(%%'%$%$%%$$$%$&%('(('%####$####$$%''$$&&)+)*&&&%'&$##$$&(&''%%$$%'&&'('%%&%#$&&&%%$%&%&'%&''$$#$$$%$$%%++&&&&&&'%$%*++52/08:=>=BCJCDCEIJJH9:9;GBEJHJHJIIHJJHGD=;?>GGACBB>>+++4AHFFFCFDCA>????DDFFJFDBB@<187==>:.+/+0+'''&&&$##'$$$%+,''''4796677>9>@5446@?@?A7545788++(%&')020(''+0-/97111+++-4((+-*)))*1117ABBBHGJGFJGJJGEGHFFGEDABA:5)
@Glass_F3P_2_D3_6_14_32
CTTCTGACAACCAAATCGGATGGACCGAAGGAGCTAACCGCTTTTTTGCACAACATGGGGGATCATGTTAACTGGCCTTGATCGTTGGGAACCGGAGCTGAATGAAGCCATACCGAAACGACGAGCGTGACGCCCGCCAGATGCCTGTAGCAATGGCAACAACGTTGCGCAAACTATTAACTGGCGAACTACTTACTCTAGCTTCCCGGCAACAATTAATAGACTGGATGGAGGCGGATAAAGTTGCAGGACCACTTCTGCGCTCGGCCCTTCCGGCTGGCTGGTTTATTGCTGATAAATCTGGAGCCGGTGAGCGTGCGTATCGCGGTATCATTGCAGCACTGGGGCCAGATGGTAAGCCCTCCGTATCGTCGTTATCTACACGACGGGGAGTCAGGCAACTATGGATGAACGAAATAGACAGATCGCTGAGATAGGTGCCTCACTGATTAAGCATTGGTAAATTACCGCCTTTGAGTGAGCTGATACCGCTCGCCGCAGCCGAACGACCGAGCGCAGCGACGGTGAGCGAGGAAGCCTGCATAACGCGAAGTAATCTTTTCGGTTTTAAAGAAAAAGGGCAGGGTGGTGACACTTGCCTTTTTTGCCGACTGCAGCGGCCGCTACTAGTAGGGAGACCAGAAACAAAAAAAGGCCCCATTGCCAGGGAGGCCTTCAATAATTGGACTATCCCCTAAACTTCAAAGGACCAAAACGAAAAAAGACGCTTTTCAGCGTCTTATTGTCGTCTTTGGTACCGAGTTATTAATATACACATTGAAAACCAGAGACTTCCGAAAAGACATACATATTTGATGCCCGTCGGTTCCAGCAGAATTAAAATCAAGTCCGGCGCAGCCAGTTTGTGCCGCTTCCACGCAGTTATCTGCGCCTAAGCCCCCCGCCAGCAGAACGTTGCCAAGCGATTGACCATTTAATAGTGACCAGTCAAAACGTTGCCCGCTTCCACCCTGGCCGTTGTCTAAAACATACTTATCAACGTGCTGAAACTCGCGGGCGGGCAGGGTTTCACCGACGCTTAATGCTTTCCAGATGGCAACATGTGCTGGCAGAGCTTCACGCAGCGTATCGATATACAGCTGTTCTTGATTGCCATACAGGTGCACTGCCGCCAGCGATAACACCTTAGCTTTGTCCACCACATCGGCGATATCGTAATTGCGGAACACGCCAACATACTGCAACGGTGCCGCAGCCATCACTTCCTGCGCCTGTTCAACGTTGACGCAACGCGGTGATGTCGCAACAAAAATCAACCCACCGTAAATCGCGCCCGCGTCATAAGCTGCTTTAGCATCTGCCACGCGTACGGCCACATACTTTATTCTCACCCAGCAACACCCGGCGCACGGCGGCGTGCAAATCGTCATGGGCCATCAACGCCGAACCAATCAGAAAACCGTTAGCGAAGTGGCTTAACTCGCGCACCTGAGCGTAAGTATTGATGCCGGATTCGCTGATTACCGTCACGTTGTGCCCCAGTTTCGGCGCAAGCTCGCGGGTACGGTTGAGATCAATCGACAAATCACGCAGATCGCGGTTGTTGATGCCAACGACCTTTGCTCCCAATGCAATGGCGCGCTCCTGTTCCTCTTCATTACTGACTTCGGTCAGCACCCCCATCTCCAGACTGTGAGCGACGGCGGCAAGCTGGCGATATTGGTCGTCATCCAGTACTGGAAGCAGCTAATAAGCAGGCATCGGCCTGGTAATAGCGCGCCAGATAAGATCTGGTAAGGGTCGATAATGAAGTCTTTACATAAAATCGGCTGGGGCGATTTGGCTGACGATGGGGAGGAAATTAAAGCCCTGAAAATATTTCTCATCAGTCAGCACCGAAATTGCCGAAGCGTAATGTTTATAAATGGCGGCAATGCGTGCTGGATCGAAATCATCACGGATCACGCCTTTTGACGGCGACGCTTTCTTGCACTCCAGAATAAACGCCGTGCGCGCACCCTGTAGCGCATCATAAAAATGTCGCGTGCTCGGCTGAACCTCATTCTGAAAACTGGCCAGCGGTTGCTGCTGTTTGCGGGCTTCTACCCAAATCGCCTTGTCTGCGACGATTTTCGCTAAAACGGTTTGCATCATCTAGTAGTCCTGTGTGACTCTAGTATTTAGTTTCTCGTTTCTTCTTCTTCCAACGAGAGAAAACGAGGAACTAAGCGCGCCACTCGATCAACCAAACAAAAAAGACGCTCGAAAGCGTCTCTTTTATAAAAATGCGTACCGAGGTCCGCACAGTGAGATGTCGGACCAAAACGAAAAAAGGCCCCCCTTTCGGGAGGCCTCTTTCTGGAATTTGGTACCGAGTTATTAGGCCACACGTTCAAGTGCAGCCACAGGATAAATTTGCACTGAGCCTGGGTGGGATTCGGACTCGACCGCATAGCCTTCAGGAGTGAGTTTTGTGCAATACCAACCGACAACTTGACCCTGCCAAGCGGCACCAGATTTCTTGCGTACGCAATCCCCTAAGCCAAAGGTGGCACTCAGGGGAAGCGCAAACTGCCCTGCAACGGGAGCGTTGGCTCATCGCTACTTTGACCCATCTAGTATTTCTCCTCTTTCTCTAGTAAAGTGTTTAGTTCCCTCTTTGCGTCCTTCATAGCTTAATCCGAAAAGTTCTCTAGTAGCTAGCATAGTCCCTAGGACTGAGCTAGCTGTCAACTCTAGAAGCGGCCGCGAATTCCAGAAATCATCCTTAGCGAAAGCTAAGGATTTTTTTTATCTGAAATTCTGCCTCGTGATACGCCTATTTTTATAGGTTAATGTCATGATAATAATGGTTTCTTAGACGTCAGGTGGCACCGTGAATAGACTGGATGGAGGCGAATAAGTTCCAGCCACTTCTGCGCTCGGCCCTTCCGGCTGGCTGGTTTATTGCTGATAAATCTGGAGCCGGTGAGCGTAGTTATCGCGGTATCATTGCAGCACTGGGGCCAGATGGTAAGCCCTTCCGTATCGTAGTTATCTACACGACGGGGAGTGCGTGAATTATGGATGAACGAAATCGACAGATCGCTCATAGGTGCCTCACTGATTAAGCATTGGTAACTGTCAGACCAAGTTTACTCATATATACTTTAGATTGATTTAAAACTTCATTTTTAATTTAAAAGGATCTAGGTGAAGATCCTTTTTGATAATCTCATGACCAAAATCCCTTAACGTGAGTTTGTTCCACTGAGCGTCAAGACCCCTTAATAAGATGATCTTCTTGAGATCGTTTTGGTCTGCGCGTAATCTCTTGCTCTGAAAACGAAAAAACCGCCTTGCAGGGCGGTTTTTCGAAGGTTCTCTGACTACATCTTGAACCGAGGTAACTGGCTTGGAGGAGCGCAGTCACCAAAACTTGTCCTTTCAGTTTAGCCTTAACCGGCGCATGACTTCAAGACTAACTCCTCTAAATCAATTACCAGTGGCTGCTGCCAGTGGTGCTTTTGCATGTCTTTCCGGGTTGGACTCAAGACGATAGTTACCGGATAAGGCGCAGCGGTCGGACTGAACGGGGGGTTCGTGCATACAGTCCAGCTTGGAGCGAACTGCCTACCCGGAACTGAGTGTCAGGCGTGGAATGAGACAAACGCGGCCATAACAGCGGAATGACACCGGTAAACCGAAAGGCAGGAAGACGGAGAGCGCACGAGGGAGCCAGCCAGGGGGAAACGCGTTGTATTTTTATAGTCCTGTCGGGTTTCGCCACCACTGATTTGAGCGTCAGATTTAGTAATGCTGTCAGGGGGGCGGAGCCTATGGAAAAACGGCTTTGCCGCGGCCCTCTCACTTCCCTGTTAAGTATCTTCCTGGCATCTTCCAGGAAATCTTCCGCCCCGTTCGTAAGCCATTTCCGCTCGCCGCAGTCGAACGACCGAGCGTAGCCAGTCAGTGAGCGAGGAAGCGGAATATATCCTGTATCACATATTCTGCTGACGCACCGGTGCAGCCTTTTTTCTCCTGCCACATGAAGCACTTCACTGACACCCTCATCAGTGCCAACATAGTAAGCCAGTATACACTCCGCTAGCGCTGAGGTCTGCCTCGTGAAGAAGGTGTTGCTGACTCATACCAGGCCTGAATCGCCCCATCATCCAGCCAGAAAGTGGAGCCACGGTTGATGAGAGCTTTGTTGTAGGTGGACCAGTTGGTGATTTTGAACTTTTGCTTTGCCACGGAACGGTCTGCGTATCGGGAAGATGCGTGATCTAAATACATTCAAATATGTATCCGCTCATGAGACAATAACCCTGATAAATGCTTCAATAATATTGAAAAAGGAAGAGTATGAGTATTCAACATTTCCGTGTCGCCCTTATTCCCTTTTTTGCGGCATTTTGCCTTCCTGCTCACCCAGAAACGCTGGTGAAAGTAAAAGATGCTGAAGATCAGTTGGGTGCACGAGTGGGTTACATCGAACTGGATCTCAACAGCGGTAAGATCCTTTGAGAGTTTTCGCCCCGAAGAACGTTTTCCAATGATGAGCACTTTTAAAGTTCTGCTATGTGGCGCGGTATTATCCCGTATTGACGCCGGGCAAGAGCAACTCGGTCGCCGCATACACTATTCTCAGAATGACTTGGTTGAGTACTCACCAGTCACAGAAAAGCATCTTACGGATGGCATGACAGTAAGAGAAACTATGCAGTGCTGCCATAACCATGAGTGATAACACTGA
+
342'&&''&&+-++,+*'%%&'&&'((,-.368=?BJHGJJJJJFJF@AHJFEJ88225C@A?=::991,-292222:;28A@>?><@FJCJEHIGGJJJJJJ;==>GC<6(()$%&)*)(('&&&111,.(((),,+*))*0678@A:::>@@BEGIED9998??>@BG>>?AD=<>>HFJJJIHJEJJCBAA<??*)))59?@IC;JJJHJEFIJJIIJJJJHHJFIJIJGIFJJHJHGHGJJGDC@DFJDJJJHJJJJBHC-,,,>EFECGBJJJFDFJJJJJJJIIJJFIJJJDEFGJJJGEJF<<<:954+*)'&&&,..69>ABGGJ???@IFH??>?GHJIJEEEDJEA76;99:7(&&533+**&'''--./1189<;;<EJJJJJGJJF;666:AAACJGEJIJFDDJI<764+)((*==AEJHEJIJIJJJIJEHHGDC?@??A@9=?,D@JJIJJJJJDEDCJJDBEFEJJGJJJJJJHFHHHGGIJFJJJJFDHGGDED<::;;:11221)&$%%&()%%(23>>;999;;<>?A?@@@ACHEDEEHFDGE???FIJJJIHJIJJJJJGJ@HGIJ5,,,,,*&%&()))++.14+*'%%&(..))*./EHGJJJJGBBGGDFJJJHJJEDEGHJFJJFGJ@>2+,,,()))/.-.39DJGJGEB>9::@E9IFHFFHFJ??CFJAAIHJHEGHJJJGIIJJJJJ5557JJIJJGJEGJJJJGGJEDEDE875/.,-8==>1****152443333/&&&(*(('&'(((*,/+((&)(%%(('%%$$$%)*.++++,((&&'(,12,,,-&###$$$###$4478=?@988;<;>BB@BCHJCEFDEGC----6.424>;;<?EGJFIGIJJGJFJGDJ=<<=,,,,3-,887::88447ADC@AB8EDA@==43237?DDC?@FIIGFIFDEGHJFFDEDF?;7:D332346546@9>>>?D?><0/.,++-//AGJA@@('''>HJGHJJJJGHJJJJJJHFFHJJACBBD@@?BB80/0>=FDEJBBBBJJHJJJII>GJHDFHFFIGFHIJCIHDJJJJJFGHJJJJJJJJJJIJIJHFGJGIJJJJJG>==<)))*66IBD=;8788;@544(((''''=?@JGJJJJFJJJCJFHJJJHDB@CCCJ>>('''((((/***(++,**))//6531243;@DCBACBIGJJEJJIJJJF666:5??CCCEFJIJGJJIJJJJBDEFDCDBG;;;:CIGJIGIFHJFJIJJ@@A@BC;))*<<=@FAFHGFJCDG?655/--67776686656<7---1/,,+*(&%',*'''1/%&'''-0/01<<;==4@???ABFDGEJ>?HJJGHJJJJIIIJDEEDFGGFHFD8778ABCEFFDEHGJJDBFGGJJ@?@@JDEDFJHJJJJJJIJJHJJIJGJGJJHGJJJJJFDCABCBJJEFA55;CA?C;97678?IDAJIJJJEHEFJJHJGJJJJJJJJJIJJJJJGFJJHJJGDEJJGHHHE965239FJJ@>>=6321344000>>@BBDDD?>@?@=?ACJJCA>>@>DCBDEJJECCCJHJECC@EJJJGABADGHJJJJJFF>>:6,)*/0/17??BCEFJGHEIJJJJ8777H800098:EHEJ>>>>ECCDCDJA>==@DEDJFJJJJEFHAEIEJIJCBB?@EDJGEIHJFHJJHHE*'%((7/,((()EEDDEJJIHGJJJHJJJJJJIJGCBABG@AB:9557,()++556IFGEJJJJ?>>>JHHGJJHHJJJJEHFB@ACD7655::'&FJJFEFFFFJFJEG@??@JGJHFJB=:::&&&'*&'(25754229:63;:<AJJJJIFJG@@@?@?AGJGIGCJJJHJJJJJJIJJFJ??@AJJJHFHHJJJIDD?97*)))-,)')*''''''''=?HDE@A=;=;<779JJJFGEFGIJJJJGHF9888B7JHJGHJIJHGJJJJHJFDDCHG:+>EBCEHGAAABHGJJJJJIJJHD??FHE1000?;:88:=5555EIJJGJJEJFICJIJECDAEFDGHJJJBBD9.---;BA@DFDEJGIFDECCCCHHJEBDCJHDBFEEJJJDFFEHIJGBAABIJFFFHBBBA==??FJFFGIFHDGHJJIJEDDDFCHGD=><:J@>??JGF=7?723<8HDIJ>@?ECC?BGIDBAEGGEDEDFF@>=99)(())))&&%%',(((*)(-;8:;<1000?==AB;,,,-431/--0//.368+'%%'00++58<@A=>98++'%&%$%&,)'')-202<CC=<>FJJHFGEIGJH=@><2=@@JJCB?B;;@92347:@>A@>BDEFHFIDDDBBBBDDGGCFCCBBCDIGGGHJIFIHFG=:9=DJGEFEEIGHJJFEDC@>4223.-.4))+)((,,/1158?@BBEFDEEI@DBEHGGJJJFJEJG@@>FHDB@?7667)**)2225356CEGHHIFJHJBBAAJDAAA@=1)99-,**))-.36:<BFIICCBEJJGDGHJFHJGEFHFEFIJGJ@@>=553)('&((')'%%'(,-5?@;<<9667/.2-+,.///0.*++,2-6334355-...9=@C<::DCJIEJGDFHEHHFEFFEGGHIGJIE?CB8HCCDDJIHJGHFIGIDEGCFDDDIJIJGFJJFJHJIJGJIJJJHJJFGJJJHIJFJJ;99<<<BABABB<<9999AACCCFIJDJCD@;;;;><8;>GHJJJJHC?A<>@775A5)(%&..-+)*/8<>@=??HGJGJJJGGGEGEEFJEGHHDDGDFJFJJJJJHGJIEJJEFECFHFGDJJEJHGJHFJJHJEHBBECIJIBCCFI*))).&&&()(3+'''56;=CDEDCA2///0/+((((((%'(''(:=FDFDJE??AEHJJIJJHJJJIHJEGJHJGJHJJJJGGJJDJJJGIHGJF><<71+('*''%%$&(*--733@DDBBCC=<=222033JGFGJHIBA>9789<<A?8:1@AB5443444:IGJDDEEEDJBCCJIGD82)'''(+/,2444;5555:99=?+))))&%'(+*++*+-056;<<<@>>7635=;FHGIDGFJGGJJJJJIFDEIJHJJJJJJ4///0IJCJHJJJJFCGJJGFJFGGE@C5543./111FJHHJJFJGJIGAJF=22368C@8888????DC:;9---.A@@FHJJJJHIIJJJJJGBAA))%%%&,.**-/6//=<<;400360),A@JJIJ@EHJJFIJJJJHG?9::.JGEECCBBAFEGDDJJJJJDHIJIJJGDFFJJJJGFEFIJ?::BFFGDE8888EJJEFGJFBA?@><B<889?HCC@?//)(((($$%$%)%386A9FFECIIIHHIIGJE;793:6--/1188CG=:;<JBABAGFFCFHHJCFJJHJHFD@<=JDHIFEJFGGBEC9556;?BA44CJHCDBF99A?F===>CE<<<<@??AD@?<;D888687(''';;;@GIGFIJJIJJDJH?HJEEJIGHEEFEFGIJIIJGFGHJGJJ@FFFHJFIJGFJGHIIEHIHHFEJFIJGGDBBADJ=<<?FEGGJJGDHFBBDJJHDFDEIGJJJJFIEHHGHIFCBBBB9)'''3DJJGJJJIJIFGDBJFJJGJJJJDCB>BEJFHEEA@?>B845751.+,+++,49632,**++--//9=?C@A@>-,--9;532(''(-/06AAAFA?76&%%$%&%%'*//2,,,-23444334CDDBEJGIJIHJJHFJJJ7666664111679('')568=>877-+++JJGGEA?:33;99::DDIJCF?@>?C@=>:)))-/097.*)&&&&(12)?BA=BCJCDCEFGJJBJIJJJJD80,.2120100,)*//234/-.,,+((')*+--.19.>@?:::;<.0002224000/.-./57ABCC>==>=;<<FDGHIJJEJJGJFJFJB@(,++.8>55CFJFG>>>>@IJJJJJJJIHJFEDJJ;::;9898::;BBGJAHFBIGJJJHJIJHJGHJHJJJJIFJIJJJEJIFIJHJGGH54))(()),/-2//01<?>@BBGDJEGGGEJA@@@JIGJJJGFJIEFJGJHJJJJGGGJFA@>911D???<JIJJJFHGJJGFJJJJJJIGJJ>=>=7626434202@>?BJFJIJDFIEECDB@97JEDFEEGGFEJJIIJJHFJJJGJJJGJJJJJJJFHJJJIJJHJIJIGHJJJDCFDFB@=>))'&)/;=5555799....///ABFDAFIIFJHJJJJGJJJJJIGEJJ?@?@H;;;;FJEHJ>77::<DBB@B<?A7,,,++++/37CHFHJIGIJJEEEDFCJFJJGJJJJEJIJEHJIJJDCEEB-----97;;<>DCA??C:;;>GA<97<7<<'%=<<DCFEHFJJJJJJGHHJJHJJJC@CJJFIHJGE>=76;>100++++,+)))'))++.9AF@CCEGCEDCJ++++++++DC@AA33322225<9886255;?A:655=FFHHDDCDJFCFDDCJEGBJJJJIJJJJJGJJJIJJJIGJHJIJGJIJJIDFFIDJJFJIFD@@2(JCFJFIIGJJEEH?@?@?BABAEFIDDGGCECCGJJJJFJJEDC@@B>=?JJJGJGFGEJJJJGFJHFG==<<@=>>A<89=FJJJADDBJFGJJJGDDCBFDDCA@?10+,+*.'%&&&-/**./=FGFHBFIJJJJIABBCFIJCAA>?6,%
@Glass_F3P_2_D3_6_14_33
CCCGTTAAGATCCGACCGCTGCGCCTGCAGACGCATCGTCTTGAGTCCAACCCGGAAAGACATGCAAAGCACCACTGGCAGCAGCCACTGGTAATTGATTTAGAGGAGTTAGTCTTGAAGTCATGCGCCGGTTAAGGCCAACTTGAAAGGACAAGTTTTGGTGACTGCGCTCCTGCCAAGCCAGTTCTCCTCGAGTTCAAAGAGTTGGTAGCTCAGAGAACCTTCGAAAAACCGCCCTGCAAGGCGGTTTTTTGGTTTTTCAGAGCAAGAGATTACGCGCAGACCAAAACAATCTCAAGAAGATCATCTTATTAAGGGGTCTGACGCTCAGTGGAACGAAAACTCACGTTAAGGGATTTTGGTCATGAGATTATCAAAAAAGGATCTTCACCTAAATCCTTTTAAACTGAAGTTGAAGTTTTAAATAAATATCTAAAGTATATATGAGTAAACTTGGTCTGACGGTACCAATGCTTAATCAGTGAGGCACCTATCTCAGCAATCTGTCTATTTCGTTCATCCATAGTTGCCTGACTCCCCGTCGTGTAGATAACTACGATACGGGAGGGCTTACCATCTGGCCCCAGTGCTGCAATGATACCGCGAGACCCACGCTCACCGGCTCCAGATTTATCAGCAATAAACCAGCCAGCCGGAAGGGCCGAGCGCGGATGAATTGCAACTTTATCCGCCTCCATCCAGTCTATTCCATGGTGCCACCTGACGTCTAAGAAACCATTATTATCATGACATTAACCTATAAAAATAGGCGTATCACGAGGCAGAATTTCAGATAAAAAAATCCTTAGCTTTCGCTAAGGATGATTTCTGGAATTCGCGGCCGCTTCTAGAGTTGACAGCTAGCTCAGTCCTAGGGACTATGCTAGCTACTAGAGAACTTTTCGGATCAAGCTATGAAGGACGCAAAGAGGGAACTAAACACTTTACTAGAGGAGAAATACTGAGTGGGTCAAAGTAGCGATGAAGCCAACGCTCCCGTTGCAGGGCAGTTTGCGCTTCCCCTGAGTGCCACCTTTTGGCTAAGGGGATCGCATCGCAGAAAATCTGGTGCCGCTTGGCAGGGTCAGTTCGTCGGTTGGTATTGCACGGAAGAAACTCACTCCTGAAGGCTATGCGGTCGAGTCCGAATCCCACCCAGGCTCAGTGCAAATTTATCCTGTGGCTGCACTTGAACGTGTGGCCTAATAACTCGGTACCAAATTCCAGAAAAGAGGCCTCCCGAAAGGGGGGCCTTTTTTCGTTTTGGTCCGCATCCACCTGTGCGGACCTCGGTACCAAATTCCAGAAAAGAGACGCTTTCGAGCGTCTTTTTTTGGTTTTTGGTCCATCGAGTGGCGCGCTTAGTTCCTCGTTTTCTCTCGTTGGAAGAAGAAACGAGAAACTAAATACTACGTCACACAGGACTACTAGATGATGCAAACCGTTTTAGCGAAAATCGTCGCAGACAAGGCGATTTGGGTAGAAGCCCGCAAACAGCAGCAACCGCTGGCCAGTTTTCAGAATGAGGTTCAGCCGAGCACGCGACATTTTTATGATGCGCTGCGGGTGCGCGCACGGCGTTTATTCTGGAGTGCAAGAAAGCGTCGCCGTCAAAAGGCGTGATCCGTGATGATTTGGATGCCAGCACATTGCCGCCATTTATAAACATTACGCTTCGGCAATTTCGGTGCTGACTGATGAGAAATATTTTCAGGGGAGCTTTAATTTTAGCCCCATCGTCAGCCAAATCGCCCCGCAGCCGATTTTATGTAAAGACTTCATTATCGACCCTTACAGGATCTTATCTGGCACGTATGCCAAAGCCAGCTGTTGCTTCTGTAATTCTTTCAGTACTGGATGACGACCAATATCGCCAGCTTGCCGCCGTCGCTCACAGTCTGGAGATGGGGGTGCTGACCGAAGTCAGTAATGAAGAGGAACAGGAGCGCGCCATTGCATTGGGAGCAAAGGTCGTTGGCATCAACAACCGCGATCTGCGTGATTTGTCGATTGATCTCAACCGTACCCGCGAGCTTGCGCCGAAACTGGGGCACAACGTGACGGTAATCAGCGAATCCGGCATCAATACTTACGCTCAGGTGCGCGAGTTAAGCCACTTCGCTAACGGTTTTCTGATTGGTTCGGCGTTGATGGCCCATGACGATTTGCACGCCGCCGTGCGCCAGGGTGTTGCTGGGTGAGAATAAAGTATGTGGCCTGACGCGTGGGCAAGATGCTAAAGCAGCTTATGACGCGGGCGCGATTTACGGTGGGTTGATTTTTGTTGCGACATCACCGCGTTGCGTCAACGTTGAACAGGCGCAGGAAGTGATGGCTGCGGCACCGTTGCAGTATGTTGGCGTGTTCCGCAATCACGATATTGCCGATGTGGTGGACAAAGCTAAGGTGTTATCGCTGGCGGCAGTGCAACTGCATGGTAATGAAGAACAGCTGTATATCGATACGCTGCGTGAAGCTCTGCCAGCACATGTTGCCATCTGGAAAGCATTAAGCGTCGGTGAAACCCTGCCCCGCCCGCGAGTTTCAGCACGTTGATAAATATGTTTTAGACAACGGCCAGGGTGGAAGCGGGCAACGTTTTGACTGGTCACTATTAAATGGTCAATCGCTTGGCAACGTTCTGCTGGCGGGGGGCTACGGCGCAGATAACTGCGTGGAAGCGGCACAAACCGGCTGCGCCGGACTTGATTTTAATTCTGCTGTATCGTCGCAACCGGGCATCAAAGACGCACGTCTTTTGGCCTCGGTTTTCCAGACGCTGCGCGCATATTAATAACTCGGTACCAAAGACGAACAATAAGTGGCTGAAAAGCGTCTTTTTTCGTTTTGGTCCTTTTGAAGTTTAGGGGATAGTCCAATTATTGAAGGCCTCCCTAACGGGGGGCCTTTTTTTGTTTCTGGTCTCCCTACTAGTAGCGGCCGCTGCAGTCCGGCAAAAAAGGGCGAGGTCACCACCCTGCCCTTTTCTTTAAAACCGAAAAGATTACTTCGCGTTATGCAGGCTTCCTCGCTCACTGACTCGCTGCGCTCGGTCGTTCGGCTGCGGCGAGCGGTATCAGCTCACTCAAAGGCGGTAATTTACCAATGCTTAATCAGTGAGGCGCCTATTCTGGCCATG
+
6=<<>>*)),*((&.034;;8433.+%&)%%%%&%&$+0454../01<6768=;?@CFCB@54(((*//.-.22555;FDGGBFBDCBBAJHJGFGFEJCIJJJJJJIIGJJJHJDAAJJHIHHFF311+++,0011.&$$$&(&(<=DDC?10003*))*2432223544.-...11DDDF@A?>//.//51*'''3379B:752//1)(''&&+<?@>779@4488:JGCC@AA>;>>:;BCD2221/-/>)))).-<4-,+,/67:=:;9:;<6655;*)))()0E@++++:6653211676:42444BA?ACJJJJBDEGIGJHGGGJGFGFB643;=0--+--/:06;;36330,,34(''''')'(()0///:EEFCDJJJC=6666.**-.988;:641('%%&'''$).1---7&&&'%%%(((&&&(-86/../11***++**))($$$$&&((%%%/2:<DCEGFFEJJ::::FEEEGCDAA>><;;110,,,+322-++-7>>ACC?DDEJIJCBBBGJIJIJGHGCIF@B<=<=I=>;8&&%&&&&&13A=AEHCCECEIGDGDFEEFFJJFHFJJGJJJJACE?>??HJJGIGBAABJ@?>>?@DHIIFJJB?;;::=.+FJIJHFJIJIJHJJHJC@CDIGGJJJEE:F9765,+%%%$%%&&(%%%&-..689;<>BDFEHEJJJGHE?@A@CAAAFHJJJAC7778???0001./9BFDIGJGJJGJJIFJEJHHGJHGHJJJHJJJJJJJIFJJJJJJJGJFJFJJJJJJJJJHJJIJ=IF7;FJEEHJH=;:4.---;AJFFEIF=;<96-+,;EEGHECFJIJEBF530<99:;<IEHEFJGC@>@A/---=EJ???@JIJJJJJJ2,++*('%%&%+5;<@JJ<999BE?>=>A?@<?@DJEJBAA@JD?>@ECI>?>?DJBDCBF::9)%%&'(,,-..+))(*)('(*,*))+,,+*/078ADJEJIFGHIJJJFJEJJJJHEJJIJFJGGHJHJHGEIJIJ5556EFJCBB@HDC77760002<CF9810&%%%',-*),-/2550,-****+62:?<;;D<>5++1+,69=>>A=<<;;;.---&%&'())/2BBCEIJJJGIJFJJGIJJJED<(''(('(&%&((20,::>7DFCG<;;<GFDFFIJI<;;<DJJGJJJHFA@@AFIEEFGJIGGFEHEDHFFJJJJJJJEFHJJBJGGECBAJIJJA>4:=4332:;BHEECBB;;5CC>DE63119<'''(((**-9;;@CBHGJJIJHJIJHDBA@@??JJDB?>@A@ADHGDIIF;:::GAEGFJDEACBH>FJC2112;<?<<??DHI=:::=CEHGDCDHEA66EJJJFJJJJIJGJDA<>?10/0+3/,.08322223;:<233891/./233>??>BC@@CJE@?>?HJFJJHHJJGJJJCCJH:755559JFJGDEDGIJJHDFDIJECDA854.07****89C@ADCIJGJJJFJJGJJJJJ???GJEEGJG7557988:CDCDBFCDIEDCC>>>?HJJFDIJHH>>555,,,,0('''1=::::BGGD<<<GJHED@?7BA?>@B@?/./;=>BA@B?>CEDGFICAA?>8AB999:E@HJJGEGCFC(((('('%&&%&%%&&/?>>>CEDGFEDHJJGJJJJHIJHHEDHJJGJJJIIHJJJFJGJJJJGEFFJJJJJEHH?:;>@JH@==>=(('*1-'%%%(./31022566DDDDCJJJJJJJIHJJEHHJJJJJJJJHGJJJJD2--EEIJHIIJH?J=66.--++-6,%%+,458''&$$%%%'%%&&%&&%%%$%&&'()%%%%%$*'$%%..-,,.?ABBEJJJJJFFJ@AAAJJBA>;:9:;=DA=A@BBCEFDEHECCBCJJJJJHJGHJJHHHGGBBBC@BCJJJJJJHGJJJJJIEJHICC<@CDA===>JGJJIJHJIJIHJHJJJJJJJJJHJJJFJFJDCD987000334220013:DBB>//-++**((),,,,55CBHDFJFBJIJJHJJJHGFC>?CGA:*'(::;;---,1112889+++-@@@<<<<FFGJJ@BAACA63..--77;C@??>DA:A>=4465BEJJJJHIIGJIEJJJHJJGJ96446DDJIJGGFJJJFDJJ>>>9877:;FEFJHJFJFHBACEEDACFE?=;+(((EJGFJJJGJJJJHJGJHJJGJGHJIJHJJIJIDE:?BFDFJIJGJJJFJJFJJJJGFGGIFJGGFJJCBBBGIFDJ>:::AAJ???>FEBBDEFA::;;????IHJFJJEJJJJJJ@???GHGGJHJJGIJEGJJHFHJFIIFGEIJGJJIJIHHJJEJFGEDEJ??321-1CHIIJGEEBFEGJIJJJJJJJJJJJJJJIJGEJFFJJJDECB,+++<@=;1/04DJJIJJHJJJJFFHBCBEFF@?1//,,,,9;?ABDCDEJJA?@>@>4344HJJJIJHJJEJGHFJJIJGIJJJJJJJJJJJIHIHJHJJIJJJFFCFFGIGGHBABBJFIJIJGJGHHHFEFJCE=<==FJHJJH>>>@DBJJ;:9:8656=BEDDFJHJIJJHC;FD5,'&%%()().ABACEDFFIBABDFJJJIJJJJGDACB9889'''(@?@::;CHFGC??@AJFC<<<8;051***('%%'0833355444<;:9:<?@FJFFGEJFJEHJGHFJJFFDJEC?>BDEDJBFJ>==GDC>>=<7/0('''/0=@CDHHIIJJJIJJJ;889FD>>=>?;65<<>E@@B:8>E@@@BGJJJJJGIFFJFJIIECEJJJGJHJJDFFGJGJJJG////541+(&%$%%&(((*78983---9FDHA===?H99987655D===;:99/))*?GDEEGEIHFJIGJHGJHJHEGDA@CG@AFFCCJJHGC>DE=CED?==;:99<B;:;<CJDGCCCDBECBB@F55548::><?EFF666GHHJBB:----=3??A>@@95:;C;::A?(''*2;IJIDDDGEJJGJGIECCAEFAAA?BAAAAC<===GEFIJJHIJHHJC???@IJECCEJJFHFJJJJJJDGIG9884334::<;41100334FDHIIIJHFJGJGFJJJFHCAABGGGHGJJJIHIJJGEF-,,,3,*%&&&%$##$
@Glass_F3P_2_D3_6_14_34
GCGTCGTCGCCGATATCATCATTGCAGCACTGGGGCCAGATGGTAAGCCCTCCCGTATCGTAGTTATCTACACGACGGGGAGTCAGGCAACTATGGATGAACGAAATAGACACAATCGCTAGATGGTGCCTCACTGATTAAGCATTGGTAACTGTCAGACCAAGTTTACTCATATATACTTTAGATTGATTTAAAACTTCATTTTTAATTTAAAAGGATCTAGGTGAAGATCCTTTGATAATCTCATGACCAAAATCCCTTAACGTGAGTTTTCGTTCCACTGAGCGTCAGACCCCTTAATAAGATAAATATCTTGAGATCGTTTTGGTCTGCGCGTAATCTCTTGCTCTGAAAACGAAAAAACCGCCTTGCAGGGCGGTTTTTCGAAGGTTCTCTGAGCTACCAACTCTTTGAACCGAGGTAACTGGCTTGGAGGAGCGCAGTCACCAAAACTTGTCCTTTCAGTTTAGCCTTAACCGGCGCATCACTTCAAGACTAACTCCTCTAAATCAATTACCAGTGGCTGCTGCCAGTGGTGCTTTTGCATGTCTTTCCGGGTTGGACTCAAGACGATAGTTACCGGATAAGGCGCAGCGGTCGGACTGAACGGGGGGTTCGTGCATACAGTCCAGCTTGGAGCGAACTGCCTACCCGGAACTGAGTGTCAGGCGTGGAATGAGACAAACGCGGCCATAACAGCGGAATGACACCGGTAAACCGAAAGGCAGGAACAGGAGAGCGCACGAGGGAGCCGCAGGGGGAAACGCCTGGTATCTTTATAGTCCTGTCGGGTTTCGCCACCACTGATTTGAGCGTCAGATTTCGTGATGCTTGTGGGGGCGGAGCCTATGGAAAAACGGCTTTCCACGGCCCTCTCACTTCCCTGTTAAGTATCTTCCTGGCATCTTCAGGAAATCTCCAGCCCCGTTCGTAAGCCATTTCCGCTCGCCGCAGTCGAACGACCGAGCGTAGCGAGTCAGTGAGCGAGGAAGCGGAATATATCCTGTATCACATATTCTGCTGACGCACCGGTGCAGCCTTTTTTCTCCTGCCACATGAAGCACTTCACTGACACCCTCATCAGTGCCAACATAGTAAGCCAGTATACACTCCGCTAGCGCTGAGGTCTGCCTCGTGAAGAAGGTGTTGCTGACTCATACCAGGCCTGAATCGCCCCATCATCCAGCCAGAAAGTGAGGGAGCCACGGTTGATGAGAGCTTTGTTGTAGGTGGACCAGTTGGTGATTTTGAACTTTGCTTTGCCACGGAACGGTCTGCGTTGTCGGGAAGATGCGTGATCTAAATACATTCAAATATGTATCCGCTCATGAGACAATAACCCTGATAAATGCTTCAATAATATTGAAAAAGGAAGAGTATGAGTATTCAACATTTCCGTGTCGCCCTTATTCCCTTTTTTGCGGCATTTTGCCTTCCTGTTTTTGCTCACCCAGAAACGCTGGTGAAAGTAAAAGATGCTGAAATAAGTTGGGTGCACGAGTGGGTTACATCGAACTGGATCTCAACAGCGGTAAGATCCTTGAGAGTTTTCGCCCCGAAGAACGTTTTCCAATGATGAGCACTTTTAAAGTTCTGCTATGTGGCGCGGTATTATCCCGTATTGACGCCGGGCAAGAGCAACTCGGTCGCCGCATACACTATTCTCAGAATGACTTGGTTGAGTACTCACCAGTCGCAGAAAAGCATCTTACGGATGGCATGACAGTAAGAGAATTATGCAGTGCTGCCATAACCATGAGTGATAACACTGCGGCCAACTTACTTCTGACAACGATCGGAGGACCGAAGGAGCTAACCGCTTTTTTGCACAACATGGGGGGATCATGTAACTCGCCTTAATCGTTGGGAACCGGAGCTGAATGAAGCCATACCAAACGACGAGCGTGACACCACGATGCCTGTAGCAATGGCAACAAACGTTGCGCAAACTATTAACTGGCGAACTACTTACTCTAGCTTCCCGGCAACAATTAATAGACTGGATGGAGGCGGATAAAGTTGCAGGACCACTTCTGCGCTCGGCCCTTCCGGCTGGCTGGTTTATTGCTGATAAATCTGGAGCCGGTGAGCGTGGGTCTCGCGGTATCATTGCAGCACTGGGGCCAGATGGTAAGCCCTCCCGTATCGTAGTTATCTACACGACGGGGAGTCAGGCAACTATGGATGAACGAAATAGACAGATCGCTGAGATAGGTGCCTCACTGATTAAGCATTGGTAAATTACCGCCTTTGAGTGAGCTGATACCGCTCGCCGCAGCCGAACGACCGAGCGCAGCGAGTCAGTGAGCGAGGAAGCCTGCATAACGCGAAGTAATCTTTTCGGTTTTAAAGAAAAAGGGCAGGGTAGTGATCCCTTGCCCTTTTTTGCCGGACTGCAGCGGCCGCTACTAGTAGGGAGACCAGAAACAAAAAAAGGCCCCCGGTTAGGGAGGCCTTCAATAATTGGACTATCCCCTAAACTTCAAAGGACCGAAACGAAAAAAGACGCTTTTCAGCGTCTTATTGTTCGTCTTTGGTACCGAGTTATTAATATGCGCGCAGCGTCTGGAAAACCGAGGCCAAAAGACGTGCGTCTTTATGCCCAGTTGGTTTCTACAGCAGAATTAAAATCAAGTCCGGCGCAGCCGGTTTGTGCCGCTTCACGATTATCTGCGCCTAAGCCCCCCGCCAGCAGAACGTTGCCAAGCGATTGACCATTTAATAGTGACCAGTCAAAACATTACTTCCACCCTGGCCGTTGTCTAAAACATATTTATCAACGTGCTGAAACTCGCGGGCGGGCAGGGTTTCACCGACGCTTAATGCTTTCCAGATGGCAACATGTGCTGGCAGAGCTTCACGCAGCGTATCGATATACAGCTGTTCTTCATTACCATGCAGTTGCACTGCCGCCAGCGATAACACCTTAGCTTTGTTCACCACATCGGCAATATCGTGATTGCGGAACACGCCAACATACTGCAACGGTGCCGCAGCCATCACTTCCTGCGCCTGTTCAACGTTGACGCAACGCGGTGATGTCGCAACAAAAATCAACCCACCGTAAATCGCGCCCGCGTCATAAGCTGCTTTAGCATCTTGCCCACGCGTCAGGCCACATACTTTATTCTCACCCAGCAACACCCGGCGCACGGCGGCGTGCAAATCGTCATGGGCCATCAACGCCGAACCAATCAGAAAACCGTTAGCGAAGTGGCTTAACTCGCGCACCTGAGCGTAAGTATTGATGCCGGATTCGCTGATTACCGTCACGTTGTGCCCCAGTTTCGGCGCAAGCTCGCGGGTACGGTTAAATCGATCGACAAATCACGCAGATCGCGGTTGTTGATGCCAACGACCTTTGCTCCCAATGCAATGGCGCGCTCCTGTTCCTCTTCATTACTGACTTGGGTCAGCACCCCCATCTCCAGACTGTGAGCGACGGCGGCAAGCTGGCGATATTGGTCGTCATCCAGTACTGAAAGCATTAATAAGCAGGCATCGGCCTGGTAATAGCGCGCCAGATAAGATCTGGTAAGGGTCGATAATGAAGTCTTTACATAAAATCGGCTGCGGGGCGATTTGGCTGACGATGGGGAGGAAATTAAAGCTCCCTGAAAATATTTCTCATCAGTCAGCACCGAAATTGCCGAAGCGTAATGTTTATAAATGGCGGCAATGCGTGCTGGATCGAAATCATCACGGATCACGCCTTTTGACGGCGACGCTTTCTTGCACTCCAGAATAAACGCCGTGCGCGCACCCTGTAGCGCATCATAAAAATGTCGCGTGCTCGGCTGAACCTCATTCTGAAAACTGGCCAGCGGTTGCTGCTGTTTGCGGGCTTCTACCCAAATCGCCTTGTCTGCGACGATTTTCGCTAAAACGGTTTGCATCATCTAGTAGTCCTGTGTGACTCTCATCTACATTCTTCGTTTCTTCTTCTTCCAACGAGAGAAAACGAGGAACTAAGCGCGCCGCTCGATAGACCAAACGAAAAAAGACGCTCGAAAGCGTCTCTTTTCTGGAATTTGGTACCGAGGTCCGCACAGGTGGATGCGGACCAAAACGAAAAAAGGCCCCCCTTTCGGGAGGCCTCTTTTTCTGGAATTTGGTACCGAGTTATTAGGCCACACGTTCAAGTGCAGCCACAGGATAAATTTGCACTGAGCCTGGGTGGGATTCGGACTCGACCGCATAGCCTTCAGGAGTGAGTTTTGCAATACCAACCGACGACTTGACCCTGCCAAGCGGCACCAGATTTCTTGCGTACGCAATCCCCTAAGCCAAAGGTGGCACTCAGGGGAAGCGCAAACTGCCCTGCAACGGGAGCGTTGGCTTCATCGCTACTTTGACCCATCTAGTATTTCTCCTCTTTCTCTAGTAAAGTGTTTAGTTCCCTCTTTGCGTCCTTCATAGCTTGATCCGAAAAGTTCTCTAGTAGCTAGCATAGTCCCTAGGACTGAGCTAGCTGTGAACTCTAGAAGCGGCCGCGAATTCCAGAAATCATCCTTAGCGAAAGCTAAGGATTTTTTTTATCTGAAATTCTGCCTCGTGATACGCCTATTTTTATAGGTTAATGTCATGATAATAATGGTTTCTTCAACGTCAGGTGGCACCATGGAATAGACTGGATGGAGGCGGATAAAGTTGCAGGACCACTTCTGCGCTCGGCCCTTCCGGCTGGCTGGTTTATTGCTGATAAATGA
+
+,,,(%$$%(,((()(&''&''124>??333299EFE?@AAFEIGGEFIJJ>>51EHIJJJDBDEJJJFJJIJHIJDCFJJDBB?@@@EFDFCC:::;EIBA61/-++)))((&%&%---,++//66=>=7BDJJJGJJIJJJJIJJGHFHEGHJG77766HHJJJJJJDHBBEJJIJADJC:CBHJJJJJGFJJJGGFJBGHJHGJGHJJIHJJEECDG@988;A=9989.-,,3056///.333FJJJJHFFJJJJHJHFHJFJJHJDGJJGGIFJHDDHDIJDEJHG@@?@AFE6./962**/-,,,++&&&%112324459BAEJBBBBBB@@;:::@<;>;221157328<///8DDHHF@A?@GJIJJIJFGED@8:C5222223312//-+,++,2,,-6=::FJGFFDJGJGJEGHFFJEEGGJCBHDGGD@A@@DCIJJJFHJIJJHJJGGFJBGBCCB?CA@@?39JD>==44440+**,/6<<;23?>CHFJJJFDDHJJHJJIHHGJHJJIHJIJGIGFDCBCHJJD9DJDDDDDFEGDJ:672EC=A=;;=A@@==?=999899:77><JIJJGJFEIJGFGEJGHDBABIBFJJBCFJJJFJGJJJJJEJJJHHIJJJGDFEDDDG;88AJGJJHIFJ=9JHHJGJJJJJJJJJJHGGA65=>;;;;C?:?EDCA@@BBDEJFDDCEJFJJGFFJJJJIIJJJJGGFEIJJIJIJJJJ?>>>GJJJJJGE@>=>>H=<;88--44JJJJHJJJJEIJJJHJDJJJHHJEJHJJJJIJJHJJJJJHJJHJJJ977>EBEGEIJHIJIJJDCFJFJJFJE;))'(8IFI@@>A>;932..003534443343('')/026+)'&%&.892BGECCCCDIHGIFGB@@>78E<;221&%%+(-+,*)'('*)*-**9JBFJHGJIGJJJJJJDJIJJJHJHFJJHGJIJDCCCJHFGFJHJFIHGJA8668>??GGJJJFHGHAABCCB////0>FFIFFGJGICCJJJFJJJEHDFC;89;JECDBB>@CCCHGHCCFHJJJJJJGFIJJJJHJJJJDEEJJIJJIJJIJEJGJJJ@>??C((()BJIHJIJFJFJBAAAEEGFEFCDJHGFFHIJJGJHJJJGIIJJJJJJJJJJHGJIJJGJGGJJJJGGGGCGGJGHDFEGJGJJJJJJIJGHIJIJJJII<<==;?B@@AGFJDEIFCCDDCJAAJGIEFFGEEF61102100028A:::766231,,,--/11ABJHFJHFGJJJJIHJJHJGF>==>CBGJFIJFJJIJHJGFFGFJJJJFIJJJJJJJJJHJJJJJHGJJ??@BF@?AAD@==<44A7668<42/*,,*../4554>EIJJFIIJJHFGGG@@BCDEDBEFDJJHIJJ?HJJJJJJHJF=@CJE<=GJJJFFJHJIFJJJJJHJJJFD<0/.----...0?CIJJJJHJJJJIJJJJJJJHJHGJIJHGGB6/-''''''67:9:.****+,,7<ACHFDJDBDCCDJIJJGJIIGJJFGJGIJF@?@E@CDB@AFJHJHGJ43327,,01353*6,+,66<<=>@FGJHJGEEAAJJJGJJJJJJJJFJHHJJHJJJJJJIJJFJGB=7EG>?>?FGJ5333?IHJJJJHJIJFFEFIJJJEJJIJJJJFJJFIIG??AGA>ADEHGJGJIJJJJJJH@@@@CA5***+78:JJJGGJJJHJFFIJHIJJJJJJFFE;62343:887899JDIJEGBDJ4334;;<<?@ADHFJHHJFJFIJJJIIIJGJJHEJJCIGA;,,,)**+558855589=>@??;777;=?CJJGJJJIFDBCECFDA222@A:99<<=<=77>B@=>=>C****...225ADDEFGFFGDDGJHJJGJJJGJJGJIJJJGJJ>>>>JJJJJIIJFJIJJJJJJJJJHJDFJHJJJJJIJGJJFJJJHFJFJB?>=?@@JHJJJIJJJGJIJIA5554==?BDFJ;6JJIJJGHJJJIJJJJIJJJJJIIJJIEJJEJJBBA@D@DECJJJHJJFI=HJFJHJHGGFHFJIGJJJGIIJJGJJJJJIJGJJJJGJJJJJHFJEEHJHJJJ;;;;BA1//4///0DDC??>:81100*)*****/,...()*'&+9@@DFG;D55>7HJEJJGFFEDHGHIEJJIIJJIFJJJJFHIGJE>>=>HDDCFFJJJGJEDHG++++36677>>>JHECGGIEGJJIDECHE??>>?EJJJGJJJJJJJJJJJJAAAAEE88778;<;===HGGJJJIGHJIHJHCHBBBBD5555A>AAA@:;;6(((%%$$%'*+...014,(''',,,:CFHFGB@@A---.112EDEGJIJJJGGJJHGJGDFHFB@BE@+++')(&&%&&&&''(++.1=6421235@@@B@FJJJFGIJHIJ?=>?CJFJJJFJIHIGJJC?@>FFCIB>ABCC=5)*666;=B@?@GJCEGDJJHJJJJIJJJIFHGG?@HHGJFCBAB;533*))754457JJJGJJJHHJJJJIIFGFHCH31.'*+'(==BFFHGEDGDFFEE@??@<<<<BBCDEABDDJEFGFFGIJHHFJHJGGJEEHG><4.++++((**2*24355*+1**(%$$&$'11DDJIDBJF@:9:HE?@@ECEI>?>?F=<<:+))*/'+*)*('')%$%((()*2779:?>><99C@;;;@AAFC?=<=ABA:2220///8;?BACCGJFJCBA63223555AIIGJGF998GB***(&%%')(,8;CEHGJ;:::7--,.3EJ@@@>@JJJIIJJJJJGJJHJJJGJGJIGJJJJHJ=E@AABDD??A@AADJJJJJJHJIJJJJJJFJJJJJJGHDEI;;<>ADGII>=987<HJJHJJ<<;<7778GGJJJJGJGHIGJJI?JJJJJJJJJIJIJJHGJJJHJ?>>=HJGGJHJJIJGGG<ABDIFBI*(((EAA@?8667JJGIJHGGHEIJHHGGIGI;:::JGJGJGJJJHJJJIIFGJJHHGFGJJJGGJFJIJJJJJGJGJJJJJJJJJIJIJJJJJJJJIJFGGCFEFEDEJDJGJJJJJJHGJJIJIJHJIIJJJEIDGHC>>=?B?B5434776770+33DJJJJJJJDDEEHHIJJJIIIDC@@9433?9HFFID@CCA4A:;>>>CDEEJGGJA?222/11+++,&&&224479>DFECEFIC?AA999677<@887+++,22A>>>>GGJJDEFGFJFJJJJJJHJJIFJGJJIHA=;99:421/..)89----DCGJJFJEDCJFIFJJIIJJJJJJHJHGIJJCEDIE>??HJJGGFJB@A=BCB@@BCDE&&&&')(((ECGH>>>>JJII@>?IJBECDFICEHIGIHJJIIJJFJIHHHEJHBFJAAAFJJJFEEJEDBCDDCHIJF9::GGDGHFFHJIIIJFG))))0.--))(4AE=:::BJIJJJJIHFJJJJJJJJJJEGD???@IJGHJIIJHJJEJJJJJJJJJJJJIJJJJJJJFEEFJJJJJJJJIJJJGDCDGGIIJDJGHDGDHAD<00/22(''+-444HEJJJJGGC@A6557BAGBAACD>J999<FJJFEECJJJFJDFI2222C?=>==>>8777BCJJJCGJHJJCDBDDF><A<GJIJJJFGH3/;:?B=;;;HJHGIHIHJHHJJGHHBGDHJJHJJJJJIJHIGIJEJJJJHJIJIJHGEJGGJHDHJGB?ACAJEIGJGHFJJGJJFBCGIG<<<?DGFFJFJJGJJJGFJ;::;IBJJJGIJHJIJJJJJIFFDDJHHIGJJJJJJGJIHFCCEGJJJEHJGE>=HDJFCBAG@CC???;9?>JJGJIJJEJEJJB??@AGDJJIHFIJJJJJFFJJJGJJJJHEEFIHJGJJJHJJJHJJJHIJJIGJIJJ<99>>>?I<<<<GGJGJHJIJJJBAAAJIIIJJFJF776431,''&'$$$''%06)*5?FEJFBEFGGJJJEJH@BCEABCDEF=<=A;>:<2100(&&&&(''('&&&''((5;<?7668JJHIJGBBCCEDFHJECFJF:98CEB@51//81-'/018810//&''',-.00BDJJEHIJJFJFHDECGD667<JIEC95>=;53254';?@JJEJJJFJGECHFGIGJ>C??=?=CDEGCDBGDGHFEGFJDDCCIJJDHJJGJFBBCC?@<<BEJIJJJHJHJJJFGHJGDD=BB?<CJGFEEDFEJGIJJGFJJHJC====G>==>JJHFD;?9730)?ABGFJGGJF@@BBJJIJCJJJJJFG?===>@>>=>=;::;8/*:AAGGHHIJJ((((DGHJDDBEFJJJJJEGFG@A@@>@ACHIJEB??>>BCJICCDBJJEIHGH@DC=99934?AHJFJJEFEBA@AEBDFGGIJJJ0002BHJGGJGBJDGJEJ>:''''HFJJJJIEBDCJJJJEIBBJJJJJFFCG>=>?>@<;:;@ACAACIIJJJGJEEGFCJGIJJGJJH=<=<CJJ<<DHIF<;;>J@>@?>>*'&%&'(,,:=@IGJFJBAAAGJHFHJHJGHGJJJIDC@5=>BBAFC=;99<?B9=>EJFDDBB==<?JJFJJHFJD=DEJHJJGJEDFHJGJJJJGJHGJHGJHJJJHHHFJJJJJECB????EDC7//255IEDJIJJJEFJJJJJJGJJICDEDJIJJHIEEGFJGJJJF@=;;41+09DEIJJJJJEIJJHI?7779BC747?HGJJJJJJJJJJJGIGGJJJJAA?<(%
@Glass_F3P_2_D3_6_14_35
TGAACCGGCCGTTGCTAAAACATATTTATCAACGTGCTGAAACTCGCGGGCGGGCAGGGTTTCACCGACGCTTAATGCTTTCCAGATGGCAACATGTGCTGGCAGAGCTTCACGCAGCGTATCGATATACAGCTGTTCTTCATTACCATGCAGTTGCACTGCCGCCAGCGATAACACCTTAGCTTTGTCCACCACATCGGCAATATCGTGATTGCGGAACACGCCAACATACTGCAACGGTGCCGCAGCCATCACTTCCTGCGCCTGTTCAACGTTGACGCAACGCGGTGATGTCGCAACAAAAATCAACCCACCGTAAATCGCGCCCGCGTCATAAGCTGCTTTAGCATCTTGCCCACGCGTCAGGCCACATACTTTATTCTCACCCAGCAACACCCGGCGCACGGCGGCGTGCAAATCGTCATGGGCCATCAACGCCCGAACCAATCAGAAAACCGTTAGCGAAGTGGCTTAACTCGCGCACCTGAGCGTAAGTATTGATGCCGGATTCGCTGATTACCGTCACGTTGTGCCCCAGTTTCGGCGCAGACTTCGCGGGTACGGTTGCGATCGATCGACAAATCACGCAAATCGCGGTTGTTGATGCCAACGACCTTTGCTCCCAATGTGATCAGCACGCTCCTGTTCCTCTTCATTACTGACTTCGGTCAGCACACCCCCATCTCCAGACTGTGAGCGACGGCGGCAAGCTGGCGATATTGGTCGTGGTAGCCAGTACTGAAAGCATTAATAAGCAGCGCATCGGCCTGGTAATAGCGCGCCAGATAGATCTGGTAAGGGTCGATAATGAAGTCTTTACATAAAATCGGCTGCGGGGCGATTTGGCTGACGATGGGGAGGAAATTAAAGCTCCCCTGAAAATATTTCTCATCAGTCAGCACCGAAATTGCCGAAGCGTAATGTTTATAAATGGCGGCAATGCGTGCTGGATCGAAATCATCACGGATCACGCCTTTTGACGGCGACGCTTTCTTGCACTCCAGAATAAACGCCGTGCGCGCACCCTGTAGCGCATCATAAAAATGTCGCGTGCTCGGCTGAACCTCATTCTGAAAACTGGCCAGCGGTTGCTGCTGTTTTGCGGGCTTCTACCCAAATCGCCTTGTCTGCGACGATTTTCGCTAAAACGGTTTACCGTCGTTCGTAGTCCTGTGTGACTCTAGTATTTAGTTTCTCGTTTCTTCTTCTTCCAACAAGAAGCAGAACTGTCAACCGCGCCACTCGATGGACCAAAACGAAAAAAGACGCTCGAAAGCGTCTCTTTTCTGGAATTTGGTACCGAGGTCCGCACAGGTGGATGCGGACCAAAACGAAAAAAGGCCCCCCTTTCGGGAGGCCTCTTTTCTGGAATTTGGTACCGAGTTATTAGGCCACACGTTCAAGTGCAGCCACAGGATAAATTTGCACTGAGCCTGGGTGGGATTCGGACTCGACCGCATAGCCTTCAGGAGTGAGTTTTGTGCAATACCAACCGACGACTTGACCCTGCCAAGCGGCACCAGATTTCTTGCGTACGCGATCCCCTAAGCCAAAGGTGGCACTCAGGGGAAGCGCAAACTGCCCTGCAACGGGAGCGTTGGCTTCATCGCTACTTTGACCCATCTAGTATTTCTCCTCTTTCTCTAGTAAAGTGTTTAGTTCCCTCTTTGCGTCCTTCATAGCTTGATCCGAAAAGTTCTCTAGTAGCTTAGCATAGTCCCTAGGACTGAGCTAGCTGTCAACTCTAGAAGCGGCCGCGAATTCCAGAAATCATCCTTAGCGAAAGCTAAGGATTTTTTTTTATCTGAAATTCTGCCTCGTGATACGCCTATTTTTATAGGTTAATGTAGTGATAATAATGGTTTCTTAGACGTCAGGTGGCACCATGGAATAGACTGGATGGAGGCGGATAAAGTTGCAGGACCACTTCTGCGCTCGGCCCTTCCGGCTGGCTGGTTTATTGCTGATAAATCTGGAGCCGGTGAGCGTGACTATAGCGGTATCATTGCAGCACTGGGGCCAGATGGTAAGCCCTCCCGTATCGTAGTTATCTACACGACGGGGAGTAAGAAGAGCAACTATGGATGAACGAAATAGACAGATCGCTGAGATAGGTGCCTCACTGATTAAGCATTGGTAACTGTCAGACCAAGTTTACTCATATATACTTTAGATTGATTTAAAACTTCATTTTTAATTTAAAAGGATCTAGGTGAAGATCCTTTTTGATAATCTCGTGACCAAAATCCCTTAACGTGAGTTTTCGTTCCACTGAGCGTCAGACCCCTTTAATAAGATAAAATATCTTGAGATCGTTTTAGTTGTCGCATTAATGCTTTGCTCTGAAAACGAAAAAACCGCCTTGCAGGGCGGTTTTCGAAGGTTCTCTGAGCTGACTTATTTAAACCGAGGTAACTGGCTTGGAGGAGCGCAGTCACCAGAACCTGCCTTTTCAGTTTAGCCTTAACGGGCGCATGACTTAAGAACTAACTCCTCTAAATCAATTACCAGTGGCTGCTGCCAGTGGTACTTTTGCATGTCTTGGGTTGAGACAACGATAGTTACCGGATAAGGCGCAGCGGTCGGACTGAACGGGGGGTTCGTGCATACAGTCCAGCTTGGAGCGAACTGCCTACCCGGAACTGAGTGCTGAGGCGTGACAATGAGACAAACGCGGCCATAACAGCGGAATGACACCGGTAAACCGAAAGGCAGGAACAGGAGAGCGCACGAGGGAGCCAGCGGGGGAAACGCCTGGTATCTTTATAGTCCTGTCGGGTTTCGCCACCACTGATTTGAGCGTCAGATTTCGTGATGCTTGTCAGGGGGCGGAGCCTATGGAAAAACGGCTTTGCCGCGGCCCTCTCACTTCCCTGTTAAGTATCTTCCTGGCATCTTCAGGAAATCTCCGCCCCGTTCGTAAGCCGTTTCCGCTCGCCGCAGTCGAACGACCGAGCGTAGCGAGTCGAGTGAGCGAGGAAGCGGAATATACTGTATCACATATTCTGCTGACGCACCGGTGCAGCCTTTTTCTCCTGCCACATGAAGCACTTCACTGACACCCTCATCAGTGCCAACATAGTAAGCCAGTATACACGTCCGCTGACGCTAGGTCTGCCTCGTGAAGAAGGTGTTGCTGACTCATACCAGGCCTGAATCGCCCCATCGTCCGCCAGAAAGTGAGGGAGCCACGGTTGATGAGAGCTTTGTTGTAGGTGGACCAGTTGGTGATTTTGAACTTTTGCTTTGCCACGGAACGGTCTGCGTTGTCGGGAAGATGCGTGATCTAAATACATTCAAATATGTATCCGCTCATATCAACAATAACCCTGATAAATGCTCGAATAATATTGAAAAAGGAAGAGTATGAGTATCAACATTTCCGTGTCGCCCTTATTCCTTTTTTGCGGCATTTTGCCTTCCTGTTTTTGCTCACCCAGAAACGCTGGTGAAAGTAAAAGATGCTGAAGATCGGTTGGATACGTGGGTTACATCGAACTGGATCTCAACAGCGGTAAGATCCTTGAGAGTTTTCGCCCCGAAGAACGTTTTCCAATGATGAGCACTTTTAAAGTTCTGCTATGTGGCGCGGTATTATCCCGTATTGACGCCGGGCAAGAGCAACTCGGTCGCCGCATACACTATTCTCAGAATGACTTGGTTGGTCTTCACCAGTCACAGAAAAGCATCTTACGGATGGCATGACAGTAAGAGAATTATGCAGTGCTGCCATAACCATGAGTGATAACACTGCGGCCAGTTCCTTTCTGACAACGATCGGAGGACCGAAGGAGCTAACCGCTTTTTTGCACAACATGGGGGATCATGTAACTCGCCTTGATCGTTGGGAACCGGAGCTGAATGAAGCCATACCAAACGACGAGCGTGACACCACGATGCCTGTAGCAATGGCAACAACGTTGCGCAAACTATTAACTGGCGAACTACTTACTCTAGCTTCCGGCAACAATTAATAGACTGGATGGAGGCGGATAAAGTTGCAGGACCACTTCTCGCTCGGCCCTTCCGGCTGGCTGGTTTATTGCTGATAAATCTGGAGCCGGTGAGCGTGGGTCTCGCGGTATCATTGCAGCACTGGGGCCAGATGGTAAGCCCTCCCGTATCGTAGTTATCTACACGACGGGGGAGTGAGCAACTTATGGATGAACGAAATAGACAGATCGCTGAGATAGGTGCCTCACTGATTAAGCATTGGTAAATTACCGCCTTTGAGTGAGCTGATACCGCTCGCCGCAGCCGAACGACCGAGCGCAGCGAGTCAGTGAGCGAGGAAGCCTGCATAACGCGAAGTAATCTTTTCGGTTTTAAAGAAAAAGGGCAGGGTGGTGACACCTTGCCCTTTTTTGCCGGACTGCAGCGGCCGCTACTAGTAGGGAGACCAGAAACAAAAAAAGGCCCCCCGTTAGGGAGGCCTTCAATAATTGGACTATCCCCTAAACTTCAAAGGACCAAAACGAAAAAAGACGCTTTTCAGCGTCTTATTGTTCGTCTTTGGTACCGAGTTATTAATATGCGCGCAGCGTCTGGAAAACCGAGGCCAAAAGACGTGCGTCTTTGATGCCCGGTTGCGACTCTACAGCAGAATTAAATCAAGTCCGGCGCAGCCGGTTTGTGCCGCTTCCACGCAGTTATCTGCGCCTAAGCCCCCCGCCAGCAGAACGTTGCCAAGCGATTGACCATTTAATAGTGACCAGTCAAAACATTGGA
+
(%$##&%%$%'''&%%%+1JH???>BEBHIJJJJJHJGJFJJJIIJFDFEGFDDB(''(()))*398>?@EDDCJGJJEJC445<EJDJJ>>=@DA@>?GJJGJJJJJGHADJJJGJFHHJEGDIEJHEIDDEJJEJJJHGAJGIJGGJHJHJGIJGIJJHHIJEJFCDEJJJGJJHHGB<512998:;944;77895445JJEEA...-244*+678HJAABA?;<>CFFFIHJECC@@>:=50100465FDCCCECJ3JIJJJJDFJGEJIJJJJHJGJJIJJJJJFJHJFFGHJ>==>DCB>?>BDEFHEIJJJJJIJJGFDFJJIEJJJJJDBADIJ8889+77EJJJJFJGJ????JGJJIJJICBBF@@?@3+::9879HJFABDGGFCECBEJJJJJF???CCJ>>=>56DHDEHDJJJIJFJJJJ>=>666,())06:;<>FGJJJJHIIHIJJDHJJJJHJIJJJJHJGDDBC?>>><==?CECBCG@@@@EHAF?:-().--/-*))547>@IHEIFFHIC==<=A<943.,%%%).+)(()+*+4..5B?@66662(&&&2))))65669880,,,+'%&%)112==CFDJJJJGJJJJJJJEFFEGBGEFEC<<<<,)('.)''%'')*&%$%(0/07>?BBGDFEIDEFJJJC@?@<:98+-'')).77@BGEHHJHEGJJIDIGDCECHFFIGEDDDEFJJ@@??A>000/00)(($$$$%)+./2147:HG6665AA4222('(+,,.++,,AJFEJ??><<<<G??>==12+%%&&%%&FDCCH?=55447<AADIFEGJJIJFJJJJJJJIEJJGJJJIJJGJJJHFFFEJFJD5445/.0030.4814,8985533;CDIFJJJJ>B6.(:55EB767;9113899>ACJGHHGDCCHIGJJJJJJFJHJJJJGGJGJGJIFJJFGE@?>666684323631278HBADGJJFDCCAJHE::;IJEAAADGJJFCDFBJCBBBJBDCA=?EGJIJJJHJJJECDEGFIJJGEEFHHJGJEDIFJJJHCB?<>=>A53'')%(.,--/2,+3.**1;GEHIHJFJIJIFHJGJJIHJJHG<?B@BJHGFFGJCDBCJJJGJG9777AI<3***+<<==@@?FEDCDDHFJHJ8888D776))%%%%())(**0EJIJGFJHJHJH855234462373,9334<=79:,=733GJIGDD31003/.**.04542*)))-/04474:;::<?////12120***14GJJJHJJHHJIGJFJGFDBD+++88566500838,66--,*,25249243346FGJJEJJFA?<<>434<50007CDCDBBEFEJ:9::2222FGJJJHHJGGJDDDDJJJGIFJFEJGA@@@EGJJEGFJJCD?>AAECBABJJJJFJFJJEGGIFJJJFJJFJJGJGJJJIJHJHJJIJHJF11//34>555CFJJJHJJEDC;::<GFEAAAIJGJJGCCFJGHJJGJGJJHGFGFFIGIGIJJIJJJJJJJHJJJJIFJGE::@@?JJHJJGJCBEBJJJJFJJJJJHHJJJJJJEGFD77CCHIJJJFCCDIHD=....:IJHJIFIGJJHJIFEEDJIIFIGJIJFHG><9;<441,)&&(*''''3;<B:717(DCDCCGIJGJJJFJJJHIGGJJJA<=A=JJJJJJHJBC?<=>><=@====HHIJGGFGGC=67;;;;-'(//7((((*EF<;BDJJJJEIDGGEFJJCFEEDA@DCJHIIGJHJJGFEDDG9889IJIJJDJDCFH=:;<<<@CBB?>FHDFH@*+6?@HC@2000ECBCACDBDCIHGGJJJHGJHJJJJJJGHGIHJFHJIJJH*****>888;JE@@@@IBB@32223>9558B==<=A?:;CBBGJGCHCHJIFJGJJJJJGJHACFJA'''(;;=8789<<=GIGICC?3../<EJEDFGHJHJHJJJGJJC4444<IFJIICCCCJJIJJJJGJGFAAB((&&%%%'&&&&@CIHFCCEGJJGHJJJ??JJFIHFJHFJIIIIJJJJFDJCJJHJJHIFHJJJJJJIJJJIGCACJJFC.,**)))')**()((88<>B@CBJDDJG???>20//1::;GFHGIJJFFHJGFIDJIJHHJJHJHDJJEHJIIEEFDJFIJIJEFJJGJHDDABDCC:4334<DA@@CCIHCIJGIDJAAA:::<AAB60/074;;<<:788999EEJHJ@@?8/../BA>>A110*+(&%%&--,--<<;@5<=3DEJJGJJJHJJ?>?>FG56<:9:8--+,--./2==;+(350/.+*('((('''(+&&&'.-1135C87772,(%%%***,+(&((*+(''(*.:?FE9::AIJGJEFJHJJFHJIJHJ==<;JF6///1?;8---/,,*''&((()$$$&'((+526699:>=>(((((<?EHIHJFEJHHJE??=0,'''..,--,4:>?FHJJIBA@;88((%$$(%----....-&&'./+.--1222AABGHJJJJJJJJJHIJJJJJJG@>=><650195+*)*<@?ABBB@30.$$$(.)'&&')*+/551---234258IGEFIGHJECE?@?@BA?=>=?DHGJHJJJJGG@AAAEEJJJD=<@CJEF@;::;==BEJJHJJGCJF,(HFFJJJ>;;6'&&%%%)*+'%$%&))*)(+00358878BIFHJEHJJEJJJJJIJJFJJJJIGJJJIDFGHJJFJHJJJJFIA>500/,,**++/313.+,*&&&')GEGGGE:877=>?EDDCHHGJEDJEFCJJEGDCFJJJGJJFJJIJJJHJJJJJHIJJJGE@==>B?<ABCEJJ=992...0?;0)(((0.33488=@ADFFFJJJJJJJJ995556B>54314550@E<JFEHFJHJGJJJGGIDJJ@A??D9,,;5212+*'((,9CC?AA:::9668A)(()679=>9:?FCFDCCC:9::8888999=AGBFJJHJJ<1...10/0.+*''),*+245111)'&'8<?EHHJJJJJGGGJFJHJFEFEGABCEJDFD5,,88<9:9:DGJJEJHIJJJJJGHGGJJFJFHFJJJJGJHJJJJHJJJ?>>>A98899JJHJJHGEDF75/'%%**)'&%%'(%&)/597788@@JHGJJJFJHJHJIJJJJJJIIJJJIJIJHJJI?JFJB==<=;''%$##&&****8;?>=,+*1+-3+++@EGBGGJJJJIGJIGJJJJGGJEFGJ97668<4345BEDDI?<=<FGJGJJJDGEFJJIJGFEFGJIFJHHJJHJFIIJA?@?@J>;;;>AA=>@J@889;B76641589@DA@=520.,,.///((&&%%)479>@BDEJDJEBCD;9=&&'')24410002AEIHHEIGA?>><;'&%&(*&&,,=<;88>7EJIJGFJGJJ;=B@F?85BFJJIJGFJGJJJJJFJFGJIJBD?>C@?@<:85;FFJIJFJJJHJJJHJGHH)))JJJD?BCCGJGDHA10000.(((&$%&+45AABEGC@@?@JHFJIHFBAGEHJJGJJJJJIFJJJJ@BHDEEFIHGCC@GAADEDJJHJJJJHDE>JGJJJJEJJJJJFJJJJGA???BCADBJEGJFEFJIFJJFJJJDB?;GJGGGJH@?>=BCFGJJJIJDEFFIIJIJJGICDIJCEIGJEEJ>DBBJHJGJHGJG32222((&&'%%666<<>ICD@BEFJJIA@@AJHJIJIJCHGIJJJJ555))(('&)(-*6<<>ACECDCFG@JDDCIHI>>>>GJJGDE777-,,,,)(('(,-(4=7:8771457775322:7678;<<>?@B;;;<FJ?>>92122/,+,34<.,,,8FFJFDAAA4222C@?ACE?((();;;>BDFJJJJJDCGCAC@@?@IDHJGJIFHJJJJEJJDFEJHJJJJJJJJGHJJJJJJJJIJJCCEEHJJJJJJJGJIEIFD3334;76<<<IJIIJIEI>===GH::9221255-),'EJHJJJHGGGHJJIJJHJJJDJIJJJJA@@A:9:/--+.--22..((((,-*(())-11BFFHDE@JJJHHJJJIIJJJJJJHJIJJJJJHJJJ@===;:9989556>55555455GCEDDJGJDCC@@BCBAA@CBJJJJHEHEJFJJJJJHJAA<8?--,,,/...;?BB??DF433***966)'&%%%&+*--(*.-//-+++589;H66662-,,,A@BFGGJJIEIGJHIEJJJJJIJJEFHJIJJFHCHHFEEGI@>>>@GA<<<BFJJDFCB?=35455A@@CAEJJGFDIFJFJJJDEDEEFCCBBA832.()*::;:<<A;JBA@@><....JFJDGGIJFIHDDHIJH?@HIHJJEJHJCDEGJHJJBHJJJFJHIJFJEGFIJJJEJDEDGJ=::1FFJJGDCBDCFDDDDCGHG===<>>?JJJHGDB:@C<989JJHCFA=A?=AC@=<889AIJHDBH@9:;<BBADA???ABECBDJJDDEB?@?AFHFFHCC@<>>?3445<;::885323;<<AEDGJGDJCGD>=824:EJF44456<=5545:ABCBIJIFJFEEBFDJFJJHJJFDHJJJFJFCCCDEFHHG>446,+12014:1=EJEGHA@>?IJ@@@@CC:8*)*('%%$##%(.,,;>BCC@ACCJJJJJBABA:395599886236GCCABHFDDFFFJJJGJJJJIHIGFJJJDFDB?><<=@DC?FIIJHFECAACAJCCHEFBEB::::JIJHDDFFJGFJ21,,+*
@Glass_F3P_2_D3_6_14_36
TAAGGTGTTATCGCTGGCGGCAGTGCAACTGCATGGTAATGAAGAACAGCTGTATATCGATACGCTGCGTGAAGCTCTGCCAGCACATGTTGCCATCTGGAAAGCATTAAGCGTCGGTGAAACCCTGCCCGCCCGCGAGTTTCAGCACGTTGATAAATATGTTTTAGACGACGGCCAGGGTGGAAGCGGGCAACGTTTTGACTGGTCACTATTAAATGGTCAACCGCTTGGCAACGTTCTGCTGGCGGGAGCTAGGCGCAGATAACTGCGTGGAAGCGGCACAAACCGGCTGCGCCGGACTTGATTGAATTCTGCTGTAGAGTCGCAACCGGGCATCAAAGACGCACGTCTTTCGCCTCGGTTTTCCAGACGCTGCGCGCATATTAATAACTCGGTACCAAAGCGAACAATAAGACGCTGAAAAGCGTCTTTTTTCGTTTTGGTCCTTTGAAGTTTAGGGGATAGTCCAATTATTGAAGGCCTCCCTAACGGGGGGCCTTTTTTGTTTCTGGTCTCCCTACTAGTAGCGGCCGCTGCAGTCCGGCAAAAAAGGGCACGGTGTCACCACCCTGCCCTTTTTCTTTAAAACCGAAAAGATTACTTCGCGTTATGCAGGCTTCCTCGCTCACTGACTCGCTGCGCTCGGTCGTTCGGCTGCGGCGAGCGGTATCAGCTCACTCAAAGGCGGTAATTTACCAATGCTTAATCAGTGAGGCACCTATGAGCGATCTGTCTATTTCGTTCATCCATAGTTGCCTGACTCCCCGTCGTGTAGATAACTACGATACGGGAGGGCTTACCATCTGGCCCCAGTGCTGCAATGATACCGCGAGACCCACGCTCACCGGCTCCAGATTTATCAGCAATAAACCAGCCAGCCGGAAGGGCCGAGCGCAGAAGTGGTCCTGCAACTTTATCCGCCTCCATCCAGTCTATTAATTGTTGCCGGGAAGCTAGAGTAAGTAGTTCGCCAGTTAATAGTTTGCGCAACGTTGTTGCCATTGCTACAGGCATCGTGGTGTCACGCTCGTCGTTTGGTATGGCTTCATTCAGCTCCGGTTCCCAACGATCAAGGCGAGTTACATGATCCCCCATGTTGTGCAAAAAAGCGGTTAGCTCCTTCGGTCCTCCGGATTGGTACTCAAGAAGTGAGTTTGGCCGCAGTGTTATCACTCATGGTTATGGCAGCACTGCATAATTCTCTCTGTCATGCCATCCGTAAGATGCTTTTCTGTGACTGGTGAGTACTCAACCAAGTCATTCTGAGAATAGTGTATGCGGCGACCGAGTTGCTCTTGCCCAGCATCAATACGGGATAATACCGCGCCACATAGCAGAACTTTAAAAGTGCTCATCATTGGAAAACGTTCTTCGGGGCGAAAAACTCTCAAGGATCTTACCGCTGTTGAGATCCAGTTCAATGTAACCCACTCGTGCACCCAACTGATCTTCAGCATCTTTTACTTTCACCAGCGTTTCTGGGTGAGCAAAAACAGGAAGGCAAAATGCCGCAAAAAAGGGAATAAGGGCGACACGGAAATGTTGAATACTCATACTCTTCCTTTTTCAATATTATTGAAGCATTCTCGGTTATTGTCTCGTCGAGCAGACGTCTTTGGAATGCTGTTCAAATCACGCATCTTCCCGACAACGCAGACCGTTCCGTGGCAAAGCAAAAGTTCAAAATCACCAACTGGTCCACCTACAACAAAGCTCTCATCAACCGTGGCTCCCTCACTTTCTGGCTGGATGATGGGGCGATTCAGGCCTGGTATGAGTCAGCAACACCTTCTTTCACGAGGCAGACCTCAGCGCTAGCGGAGTGTATACTGGCTTACTATGTTGGCACTGATGAGGGTGTCAGTGAAGTGCTTCATGTGGCAGAAAAAGGCTGCACCGGTGCGTCAGCAGAATATGTGATACAGGATATATTCCGCTTCCTCGCTCACTGACTCGCTACGCTCAGGTCGTTCGACTGCGGCGAGCGGAAATGGCTTACGAACGGGGCGGAGATTTCCTGGAAGATGCCAGGAAGATACTTAACAGGGAAGTGAGAGGGCCGCGGCAAAGCCGTTTTTCCATAGGCTCCGCCCCCCTGACAAGCATCACGAAATCTGACGCTCAAATCAGTGGTGGCGAAACCCGACAGGACTATAAAGATAGGCGTTTTGCCACGCAAGCCTATTAGTGCGCTGTCCTGCTGCTCGGATTTCTGTACCGTACTGATATTCCATATGCAGCCTTTGTCTCATTCCACGCCTGACACTCAGTTCCGGGTAGGCAGTTCGCTCCAAGCTGGACTGTATGCACGAACCCCCCGTTCAGTCCGACCGCTGCGCCTTATCCGGTAACTATCGTCTTGAGTCCAACCCGGAAAGACATGCAAAAGCACCACTGGCAGCAGCCACTGGTAATTGATTTAGAGGAGTTAGTCTTGAAGTCATGCGCCGGTTAAGGCTAAACTGAAAGGACAAGTTTTGGTGACTGCGCTCCTCCAAGCCAGTTACCTCGGTTCAAAGAGTTGGTAGCTCAAGAACCTTCGAAAAACCGCCCTGCAAGGCGGTTTTTTCGTTTTCAGAGCAAGAGATTACGCGCAGACCAAAACGATCTCAAGAAGATCATCTTATTAAGGGGTCTGACGCTCAGTGGAACGAAAACTCACGTTAAGGGATTTTGGTCATGAGATTATCAAAAAGGATCTCACCTAGATCCTTTTAAATTAAAAATGAAGTTTTAAATCAATCTAAAGTATATATGAGTAAACTTGGTCTGACAGTTACCAATGCTTAATCAGTGAGGCACCTATCTAACAAGAAATATGTCTATTTCGTTCATCCATAGTTGCCTGACTCCCAGTAGTGTCGATGACTACCAATACGGGAGGAGCTTACCATCTGGCCCCAGTGCTGCAATGATACCGCGAGACCCACGCTCACCGGCTCCAGATTTATCAGCAATAAACCAGCCAGCCGGAAGAGGCCGAGCGCAGAAGTGGTCCTGCAACTTTATCCGCCTCCATCCAGTCTATTCCATGGTGCCACCTGACGTCTAAGAAACCATTATTATCATGACATTAACCTATAAAAATAGGCGTATCACGAGGCAGAATTTCAAGAAAAAAAATCCTTAGCTTTCGCTAAGGATGATTTCTGGAATTCGCGGCCGCTTCTAGAGTTGACAGCTAGCTCAGTCCTAGGGACTATGCTAGCTACTAAACTTTCGATCAAGCTATGAAGGACGCAAAGAGGGAACTAAACACTTTACTAGAGAAAGAGGAGAAATACTAGATGGGTCAAAGTAGCGATGAAGCCAACGCTCCCGTTGCAGGGCAGTTTGCGCTTCCCCTGAGTGCCACCTTTGGCTTAGGGGATCGCGTACGCAAGAAATCTGGTGCCGCTTGGCAGGGTCCTGGTCGGTTGGTATTGCACAAAACTCACTCCTGAAGGCTATGCGGTCGAGTCCGAATCCCACCCAGGCTCAGTGCAAATTTATCCTGTGGCTGCACTTGAACGTGTGGCCTAATAACTCGGTACCAAATTCCAGAAAAGAGGCCTCCCGAAAGGGGGGCCTTTTTTCGTTTTGGTCCGCATCCACCTGTGCGGACCTCGGTACCAAATTCCAGAAAAGAGACGCTTTCGAGCGTCTTTTTTCGTTTTGGTCCATCGTGGCGCGCTTAGTTCCTCGTTTTCTCTCGTTGGAAGAAGAAGAAACGAGAAACTAAATACTAGAGTCACACAGGACTACTAGATGATGCAAACCGTTTTAGCGAAAATCGTCGCAGACAAGGCGATTTGGGTAGAAGCCCGCAAACAGCAGCAACCGCTGGCCAGTTTTCAGAATGAGGTTCAGCCGAGCACGCGACATTTTTATGATGCGCTACAGGGTGCGCGCACGGCGTTTATTCTGGAGTGCAAGAAAGCGTCGCCGTCAAAAGGCGTGATCCGTGATGATTTCGATCCAGCACGCATTGCCGCCATTTATAAACATTACGCTTCGGCAATTTCGGTGCTGACTGATGAGAAATATTTTCAGGGGAGCTTTAATTTCCTCCCCATCGTCAGCCAAATCGCCCCGCAGCCGATTTTATGTGTAAAGACTTCATTATCAACCCTACCAGATCTATCTGGCGCGCTATTACCGGCCGATGCCTGCTTATTAATGCTTTCAGTACTGGATGACGACCAATATCGCCAGCTTGCCGCCGTCGCTCACAGTCTGGAGATGGGGGTGCTGACCGAAGTCAGTAATGAAGAGGAACAGGAGCGCGCCATTGCATTGGGAGCAAAGGTCGTTGGCATCAACAACCGCGATCTGCGTGATTTGTCGATTGATCTCAACCGTACCCGCGAGCTTGCGCCGAAACTGGGGCACAACATGACGGTGATCAGCGAATCCGGCATCAATACTTACGCTCAGGTGCGCGAGTTAAGCCACTTCGCTAACGGTTTTCTGATTGGTTCGGCGTTGATGGCCCATGACGATTTGCACGCCGCCGTGCGCCGGGTGTTGCTGGGTGAGAATAAAGTATGTGGCCTGACGCGTGGGCAAGATGCTAAAGCAGCTTATGACGCGGGCGCGATTTACGGTGGGTTGATTTTTGTTGCGACATCGCCGCGTTCGTCAACGTTGAACAGGCGCAGGAAGTGATGGCTGCGGCACCGTTGCAGTATGTTGGCGTGTTCCGCAATCACGATATTGCCGATGTG
+
>GHJFEJGHJGJIGHGHJJHHJJJFJIIJJJJIGGJJIHEGFGIJGHJJJGGHJJJJJJJJJJJJJIGGGIJIJJJJJJGJIJJIJJFJFJJGHJJJJJJJIJJIJJJJJJFJHJEDGFJJJJJJJHIJGHGIHDJGEFEJJIGJHIJIJJGJJHGFJHJD=;322456+**).+((&&1442+,489:?EJFFGIHJFJJGGJJHJJJIGGJJFJFFEECAC-0..<=;<?HJHCCBAD@32003356.,&'%(++=BAAACHJJGGJFGHEHHIJFIJGJCAGDFHDFGIEGJFIGFBJF52+)&''&+..-..;<=>?AJEDDCDEEJEHDJGJGHJJJDCCJIGGA@?;/,,,BCAB?BBJJJIJJJIJJHJGJFJFJGJJCIHDEFE6544///,:97)))8:==<=C@DFCDDFIFHGIIGGIGEIAGJ979?JJJJGIJHJHGJJHGJJECAIJII=<<<D...1.,,,/?>A>?E>>?FJJHCC?@@FDDBGJJIC@AAE@JDDDDEJJJJHFGHFJFHJJJJJJIJHJJGHHIHJA676A;651/-*%%''.*(((A?DE@@?<FCC777E66/C>DGIJHFFHJJGJIIJGJJCJJJJHJJJJEIJJJJIJFJGJJJJJJJIJHJJJGIJJGJJJJJJJJJJIIHJHJJJHIHGEDCFDFJDCBDEAAABJJHJJJIJEIIJJJIJHIJJJJJIJFJCACB><<=95668,(%%'+))**DECCFFGJJJIEIJJJJIJJCEDHIFJJIJJI<DJJIJEGCDJ@@<;++++50...8===HHJDE@BCGFJ@?>>BBJHJJ?999GJDCDIJ6667IHGEEJJFFJJJJCBCBFJJJGJJJJJJJGJJIJJJJJJHEJHGH?;<C@FFGH=JFFFGJ?>-***+9:9788?JJJJJE><0:;;BEB***2>BB95-AAI@@A?ACCECDGJDJGBBA=@?;GA?=968;<DDAJIJHJJJHJJIJGJJJJIJJJJJJEGIJGJJGGHJJJGHFJJJGJGGFGJJGFJIJJGGJFJJJJJJEGCEFE?@@FFBACA:766EBA@CE;;/GJHHJJJJDBABDJAABJFFHHGDDCE....EBEHJIJJJJJDJECFJGJJJGFFJGGJJJD@<9963/./0*()())&((%%$%(23678;2222==/BCCDDFJJJEFGFHJJJHJHJJJGDDFEJIJJEHHHCGE@?@>++*,(*-255DGGIHIJJFGCEDGJGCEEJIHFIHJJJJJJJJIJJJEJJFEGJIIIHJJGJJGEECJHEJEFJJIJJJJJJIGJJJJGFJJJEFJJGDG:))))**'''&&&&/,<<=?1112<AAGAA?@;;<<>GGGFIJFJIJJHJIJ5556EIJJCDJGJJGJFGJEB@CCFE:9886657---.68=DEFEJ>?B1111=9//018>GAA@@@1000>53((('(..034;4363../1<<=B?<49BBHJ?=?IHJFFEJIHJJJJJGJJJJHJHJJA@AAJABDEC((DJJHJJBDAHJCCHEE///IECAJJJIFJIHJJJEEHDJEFGEJIIGFEJEJIIEGJJJHFEJJJEFHJJJ;:9:@B@:?B@DCJA8:;780...C;@.--+,('(('&&)&'%$$&%&(**,-21444.-,*,+-34@C;;;;<::8>93;;=BBCJJ@ADDEJGEGAAFJIJJJJIJJJJJHJJCDDJJJJJJJIJJGJJJJJJJJHHIGHIJJJJIJD@JJJJJJGGJHIGHJJJJGGJIJJJIHHJJJJJGJDH@C:CC8666B87969D>==86.../101257746520'&(,*<=?FEJJJJJJIJIHJJGJGHHFGJFFJFHGGC4455IHJJHJHJHEJIJFHJHEAA3*)),20142--.HJGCE???::76:76730))*)**)&&&%$$%%''&'&&**-3ABEGFC;<=;;;9:00@@JJJFJEBD4B@C<A?999<-,--DJJJJDEJEE;<;7/.,('''(9@?AJJIHHEGFEEJHFJEH976,,,-359;>>>CC5,+/333555;>@DB?30..'&)+/000++-22246667:CFFE@@AACHFDJEJEEIIJJJJJJGFFEC?>799998>:99:=BFHDD223@@==>>BCJHJHJJGH999.../>>@BACCDJHJEIDHIGGJ874471000?AAH656/++&$&(&&&&)%%%&&%%%%%&''&'$###%(''(&$#$&$$$$%%$&'%%(*&&$$$%(%%$$$#$%%%%%%$$#$%$%&&&''--1,,,/7<AEJIHHHGIJIIEGB?;8::;:CC@JJJGEGJHG9999JGFJJJJFJJHJHJJIJ?>77/)))-CCBBD8888<>@ABDHJJFJEJJFJ>GJEHJGGJGHGEHJIGJIHJJFJJJJEJJGFDDFGGD@?:888@IJJFFIBIGFFJIJJIHJJJGJIJIJHHFHHJJJEHJGFIEDDGGIJJJJJJJJJIJJGJJIJJIHJHDJJGIJJJJGJFFJJJJJJEJJJJ>==JIEDEEJEJIJEHGEGFDIHHJJJJJJBBA@C855577212,&&&%%%%)&%%)'(,5,0447E;;;9998278AGJGFJHFBDJHFD<@@AFA><889IDJJJJIGHJGHFEFDCA@=?AE51112<//>CEEBD>=C<=CFGEDEDBCFJHIHFIJ@A@=BBBBA@AA8867;>?;:==>C=DCDB?D@7679EBECBEEC@@>A8-,,:87-()++*+1120////G@BCB??<9<;=FGHJCHJGJJJJEIJJHCBCDFFJJJGJDCCBDDDEHEIGDGJFJHFDEBCJEGJJJDDCDJHEHGIEGDIIJHIGEGEFFCB97//-*''&(&(('%&((-05743358<>=:+D=;;=>>?@>===>=;(''''''*&&%&(''(.,*%$&&)((*440+*+,0(''&)**++../-.''69??@BADEECCBDEBCCAEJHJJJGEHIJJDCHDIJHEJ???52777AADFEFFIEHHGHGEDA@21009)',(4687,,;<=EFDJFGHEIHHFFGDHFGDDCB?BABFIGHACABHCIDA=;A<EFDFGCFCBDDHGF:::;JIFHGECEDBDBBEBCBCABAFDDDCEFECDA@?BDFBCCCD>>>>BBB555=EE;;B::B:5/*'''1:<EJFBBADAC@8>;7669;=@DCF@@@@GGHHFDECCDEF@@AA;::;8A??ACC>;<>;;;;7666<;=?CFJ,++83>;;<?662122-..($#$'(/))&+46569CABAAABB@>;;;;BC;9>>;C3333CECHEEHCCCA77<;BB<B@@ABCGFFJJGFDGEEFHFGDEEGBCIABBAAFGEGJDA@BGEA@?5??@JJDJJJHJHJJFG5445:DDDD?@@JJJJGFFJJJGJJJJE@CGJJCC>==>BCIEIECJJHHBCBAIFJBAA7413212285(%$$$&&&&&>::A??>>CEJGJJJJIIJHFGJEJHJGJJIFGIJJDJHGEFIFJJDDBDJJJEHJJGJFJ98669@666EGJAA@AJFJIJJJJJHIEJGJJE???@=>:;>55ACFCDFEIFEDCFHHB=87643337:7;:767791*>?AI?FF@@>?:?>=>=,**(5;433476>;<<<EFJIJJJJJIJJJJ99994::;FGEJ:8874<BJCAJJJJIGJFEA@BHFH<=CB>FJ<2214?444/..15*''6<BFBBFB4333>HC5444EC>76566:<=??BIJIGJJEAFIAHJJJEFD@EFFJJ=;;;HIJJJJJFJJJHHFFCABDJHHJHHJJJJJHJJJJJJJJJJJJHH7666999===>JCDGCDGFGFGDF==>JFDEJFDJGJJFFEDJJGHHJJJHJJJJJEHJJJFGDBB=33358644:>EDGGICBBDHHIJJJGJJJJJIJJJJHFJJHIFGJGFJJHHHIJJJIJHJJFJHJJHIJIJGJIIJJJJJIJFECCFIHHFGJGJFGD;;;<IDGJEJHJJEC,(((-GEEJ<<<>AAABGJFJJFJJJJJJJIJIJIJHJGJIIJJJJJJJFJEJJJFHJGJHHFI>BABBEF<<8:>;;:?AIF>@;::9@ABJICA>?GHJJJIJJJJGIJJIIJGJJJFIFJHHJ;:964001,+((*+/16000324:9;5///.*)+,.))+,4@<=DEFJJIHDCJIJE,**())?=<=?JGFJCFJBJJAJJFBCFFE:888CHJGGIJIIJJIJGGJJEJJH;::;FHEJIGJIHFJJJHFJJHFJHJJJJDCB<4,+)&&%$$$&&+777:?@?@CEFCEIJHHJGJJHHIJJJJJGJJJJJJJHFJHJJJJC@@BEFFJDF=<<<GDJJJEJJGHJIHGDHJGJHJEGJIJIJGBCCBBFHJJJIHFGHJJIJJIJJHHJJJJJJJHFFJJHHFGEJJGGAAA++++9>@A333360&&(+*-<<AGEJJJJJJCEHEIJJJJJJJJJJJIGHBBAGJHJJIJJJJJGJHIIJJHJJJJJJJEHDBFHIBAFHJJJJJJJIJJJJJJJJJJIHJFJEJFCAA;4445<.,(=?FJDFFEHGHHJFCDBB??@A9877BBAA@BJGJJFJGJFFEGJFFJJIJJHIJJJGEHHJDF444JIJJFHJJBCA@98;:;D@JJJ>;;;?EHH@BB@J<;;45)((*.,-96---:?DEIJFJJJJJJGIJJFJHJGEEJJJHIJJGIJJJJJFJJJJJJJJGEFDC@CEFJFEJEJIGJHJEJJGDEHFCCJJFEHC81
@Glass_F3P_2_D3_6_14_37
GCCGGTGGCGCGTCGCCAGATCATTGCAGCACTGGGGCCAGATGGTAAGCCCTCCGTATCGTAGTTATCTACACGACGGGGAGTCAGGCAACTATGGATGAACGAAATCGACGAATCGCTGAGATAGGTGCCTCACTGATTAAGCATTGGTAAATTACCGCCTTTGAGTGAGCTGATACCGCTCGCCGCAGCCGAACGACCGAGCGCAGCGAGTCGAGTGAGCGAGGAAGCCTGCATAACGCGAAGTAATCTTTTCGGTTTTAAAGAAAAAGGGCAGGGTGGTGACACCTTGCCCTTTTTTGCCGGACTGCAGCGGCTGACTACTGGTTGGGAGACCAGAAACAAAAAAAGGCCCCCGTTAGGGAGGCCTTCAATAATTGGACTATCCCCTAAACTTCAAAGACAAACGAAAAAAGACGCTTTTCAGCGTCTTATTGTTGGTCTTTGGTACGGATTATTAATATGCGCGCAGCATCTGGAAAACCGAGGCCAAAAGACGTGCGTCTTAAATGTCCGGTTGCGTTTGTACAGCAAGATTGAATAAGAATCCACGGCGCAGCCGGTTTGTGCCGCTTCCACGCAGTTATCTGCGCCTAAGCCCCCCGCCAGCAGAACGTTGCCAAGCGATTGACCGTTGGATTCGTGACCAGTCAAAACGTTGCCCGCTTCCACCCTGGCCGTTGCTGAAAACATATTTATCAACGTGCTGAAACTCGCGGGCGGGCAGGGTTTGCGCACCGACGCTTAATGCTTTCCAGATGGCAACATGTGCTGGCAGAGCTTCACGCAGCGTATCGATATACAGCTGTTCTTCATTACCATGCAGTTGCACTGCCGCCAGCGATAACACCTTAGCTTTGTCCACCACATCGGCAATATCGTGATTGCGGAACACAGCCAACATACTGCAACGGTGCCGCAGCCATCACTTCCTGCGCCTGTTCAACGTTGACGCAACGCGGTGATGTCGCAACAAAAATCAACCCACCGTAAATCGCGCGCATCATAAGCTGCTTTAGCATCTTGCCCACGCGTCAGGCCACATACTTATTCTCACCCAGCAACACCCGGCGCACGGCGGCGTGCAAATCGTCATGGGCCATCAACGCCGAACCAATCAGAAAACCGTTAGCGAAGTGGCTTAACTCGCGCACCTGAGCGTAAGTATTGATGCCGGATTCGCTGATTACCGTCACGTTGTGCCCCAGTTTGGCGCAGACTCGCGGGTACGGTTGTAGATGGATCGACGGATAATCACGCAGATCGCGGTTGTTGATGCCAACGACCCTTGCTTCCGAATGCAATGGCGCGCTCCTGTTCCTCTTCATTACTGACTTGGGTCAGCACCCCCATTGTCCGGTCAGCGAACAGCGCGGCAAGCTGGCGATATTGGTGGTAACCAGTACTGAAAGCATTAATAAGCAGGCATCGCCTGGTAATAGCGCGCCAGATAGATCTGGTAAAGGTCGATAATGAAGTCTTTACATAAAATCGGCTGCGGGGCGATTTGGCTGACGATGGGGAGGAAATTAGAAAGCTTCCCCTGAAAATATTTCTCATCAGTCAGCACCGAAATTGCCGAAGCGTAATGTTTATAAATGGCGGCAATGCGTGCTGGATCGAAATCATCACGGATCACGCCTTTTGACGGCGACGCTTTCTTGCACTCCAGAATAAACGCCGTGCGCGCACCCTGTAGCGCATAGTAAAAATGTCGCGTGCTCGGCTGAACCTCATTCTGAAAACTGGCCAGCGGTTGTTTTCTGAGGGCTTCCCCAAATCGCCTTGTCTGCGACGATTTCGCTTAAAACGGTTTAGCATCATCTAGTAGTCCTGTGTGACTTTATGATCTTAGTTCTTGACTTTATTCTTCTTTCCGACGAGAGAAACGAGGAACTAAGCGCGCCACTCGATCAACCGAACAAAAAGACGCTCGAAAGCGTCTCTTTCTGGAATTTGGTACCAAGGTGCAGCAAGATGGGGGCTGCGGACCAAAAAAAAACGAAAAAAGCTCCTTTTTCGGGAGGCCTCTTTTCTGGAATTTGGTACCGAGTTATTAGGCCACACGTTCAAGTGCAGCCACAGGATAAATTTGCACTGAGCCTGGGTCGGATCGGACTCGACCGCATAGCCTTCAGGAGTGAGTTTTGCAATACCAACCGACGACTTGACCCTGCCAAGCGGCACCAGATTTCTTGCGTACGCGATCCCCTAAGCCAAAGGTGGCACTCAGGGGAAGCGCAAACTGCCCTGCAACGGGAGCGTTGGCTTCATCGCTACTTGACCCATCTAGTATTTCTCCTCTTTCTCTTCATTAAAGTGTTTAGTTCCCTCTTTGCGTCCTTCATAGCTTGATCCGAAAAGTTCTCTAGTAGCTAGCATAGTCCCTAGGACTGAGCTAGCTGTGGACTCTAGAAGCGGGCCGCGAATTCCAGAAATCATCCTTAGCGAAAGTTTAAGGATTTTTTTTATCTGAAATTCTGCCTCGTGATACGCCTATTTTTATAGGTTAATGTCATGATAATAATGGTTTCTTAGACGTCAGGTGGCACCATGGAATAGACTGGATGGAGCGCGTTGAAAAAACTGCCAGGACCACTTCTGCGCTCGGCCCTTCCGGCTGGCTGGTTTATTGCTGATAAATCTGGAGCCGGTGAGCGTGGGTCTCGCGGTATCATTGCAGCACTGGGGCCAGATGGTAAGCCCTCCCGTATCGTAGTTATCTACACGACGGGGAGTCAGGCAACTGGATGAACGAAATAGACAGATCGCTGAGATAGGTGCCTCACTGATTAAGCATTGGTAACTGTCCAACCAAGTTTACTCATATCTGTTAGATTGATTTAAAACTTACGTTAATTTAAAAGGATCCAGTGAAGATCCTTTTGATAATCTCATGACCAAAATCCCTTAACGTGAGTTTTCGTTCCACTGAGCGTCAGACCCCTTTAATAAGATGATCTTCTTGAGATCGTTTTGGTCTGCGCGTAATCTCTTGCTCTGAAAACGAAAAAACCGCCTTGCAGTTTTCGAAGGTTCTCTGAGCTACCAACTCTTTGAACCGAGGTAACTGGCTTGGAGGAGCGCAGTCACCAAAACTTGTCCCTTTCAGTTTAGCCTTAACCGGCGCATGACTTCAACTTAACTCCTCTAAATCAATTACCAGTAGCTGCCAGTGGTGCTTTTGCATGTCTTTCCGGTTGCGACTCAAGACGATAGTTACCGGATAAGGCGCAGCGGTCGGACTGAACGGGGGGTTCGTGCATACAGTCCAGCTTGGAGCGAACTGCCTACCCGGAACTGAGTGTCGCGTGGAATAGAACAAACGCGGCCATAACAGCGGAATGACACCGGTAAACCGGAAGGCAGGAGGCAAGCGCACGAGGGAGCCGCCAGGGGAAACAGCCTGGTATCTTTATAGTCCTGTCGGGTTTCGCCACCACTGATTTGAGCGTCAGGAACTTTGGTGCCGATGCTGGGGGGGCGAGAGCCTATGGAAAAACGGCTTTGCCGCGGCCCTCTCACTTCCCTGTTAAGTATCTTCCTCTGGCGTCTTTCAGGAAATCTCCCGCCCCGTTCGTAAGCCATTTCCGCTCGCCGCAGTGGAACGACCGAGCGTCACGTAGTGAGCGAGGAAGCGGAATATATCCTGTATCACATATTCTGCTGACGCACGGTGCAGCCTTTTTCTCCTGCCACATGAAGCACTTCACTGACACCCTCATCAGTGCCAACATAGTAAGCCGTACACACTTCCGCTAGCGCTGAGGTCTGCCTCGTGAAGAAGGTGTTGCTGACTCATACCAGGCCTGAATCGCCCCATCATCCAGCCAGAAAGTGAGGGAGCCACGGTTGATGAGAGCTTTGTTGTAGGTGGACCAGTTGGTGATTTTGAACTTTTGCTTTGCCACGGAACGGTCTGCGTTGTCGGGAAGATGCGTAATCTAAATACATTCAAATATGTATCCGCTCATGAGACAATAACCCTGATAAATGCTTCAATGATTGAAAAAGGAAGAGTATGAGTATTCAACGTTTCCGTGTCGCCCTTATTCCCTTTTTTGCGGCATTTTGCCTTCCTGTTTTTGCTCACCCAGAAACGCTGGTGAAAGTATGAAAAAGATGGAGAGATCAGTTGGGTAGGCGGCGGGGTTACATCGAACTGGATCTCAACAGCGGTAAGATCCTTGAGAGTTTTCGCCCCGAAGAACGTTTTCCAATGATGAGCACTTTTAAAGTTCTGCTATGTGGCGCGGTATTATCCGTATTGACGCCGGGCAAGAGCAACTCGGTCGCCGCATACACTATTCTCAGAATGACTTGGTTGAGTACTCACCAGTCACAGAAAAGCATCTTACGGATGGCATGACAGTGACGAATTATGCAGTGCTGCCATAACCATGAGTGATAACACTGCGGCCAACTTACTTCTGACAACGATCGGAGGACCGGGAGAGCCAACGACTTTTGCACAACATGGGGGATCATGTAACTCGCCTTGATCGTTGGGAACCGGAGCTGATGGAACCGCATACCAAACGACGAGCGTGACGCCACGATGCCTGTAGCAATGGCAACAACGTTGCGCAAACTATTAACTGGCGAACTACTTACTCTAGCTTCCCGGCAACAATTAATAGACTGGATGGAGGCGGATAAAGTTGCAGGACCACTTCTGCGCTCGGCCCTTCCGGCTGGCTGGTTATGG
+
3234551('&&$$$#%'''&'&(''((2256@@?CHJJIFFFEJJDJFIHDB@1+'::?<<<::::>?>?DJGD877689JG@=;;;?@CDBDDDEGGIDEFFB<=AB.---655796558;:9<>>?@BBCBEDCB==ECACDGJHJ?BAAJIJJGJJCCDAFGCBCBDHJJJJIHGFJGJJJHEHJGJJHGBAA?ACCHBAABA@<<=<??>4,'&'2?BDDGFHJJJGIIGJGEGEJFG????>67+)()1A@??BFHJ45>A11;?AAEFJ@CHFGJDIFJG:;::C:>8;;652;A21.,.2688943324:444440+/****++-33,+.,)))30-,,089883.5573//0/123FFHF??D533233(6<BCCGDCDIJIHDDCDC=-,,)'%$##&'(((07@CCA@8788?=.--.CF:880..0-(%$%&))()''',+&&&&&)-23EGJGCA@>=<<:44-/03@JHJHE@==4130/0552.*)(((()((%'''&%##$''(,+)%%%%*,,99:;989870///('&&)&')*(()2:@A@B?&&&37(&%%%%%;?;<;?EIBD=<52233<<>?>)(((5.,>B?AA@EDJEJHB9995:612346567++*)())))'(---.3CDDGGHGJJJGHCIDCA@=<DCGCACDJFJJJJFDC@+(&&')*BCA@@>?@<HJABB@BACEJJFHGDB???BIJ@@??@?>?C(:*((,))));?@FFFBEGJHCDJBGAJGJGFJ4446:9/,-,())**&%%'+,-335BCC@A@AB@ABE@?GJJJFH@>::::;<93888@GECBIHFJHJJFJHIFGGJGFFE;<;55421#%'13>>>EEIJJHJJJ==<<GJJJJB@@;<<9750*('&&&%%%$'''(((.,'(>@GJFGIJFEDGJIEIFJJJJIJJJHFFJ>;DAF+EEDJFHFJJJJ>>6AABBB;9977)()+-.389;899>?@CFFJFGHGCEE>88..**(''(335;@DGJEGJDCCDDJDDHIJG;<;=FFGDFJJJJJAB@7<<)222<,,CJCAIJAA@999:<=+??>?@?A=>><@>>;7889B@@CDBDBAJFJ@?@A110,++,-555.-,++,JJEFJJJJIGEGJJJJHJI>ECHA@@@DGJEJJJJJJEJJJJDDE3334BB6;34@-++,...0;?=66B88EBCC=::1-**+((-&&'221/0000699<>@:9----1(%%%'%(((('%%))&%$%#$'(((:<?ACCCBDGEJBB?@IHGD988.--.*,.%,-,('%&)*9=222...(''%)()/.))()(((+)1:HGEFJIJJ;(((+:('')9;:<9'&&&)%%$###$$%'&(''((&'%%%$%%%''(3((('-)%%'*))(%%%(-56=B?DDHIG???>FC??=>'&&*+4-+&&666G88887622005/0/0+((,,1.--..*--**(((;>A@JGGDDEFGFEFHJJJJJIJJGJJIJJJJJFCC==7777BB;8775/.339:68889-&%&(*&%&%')**-8:=JJ;=<0.00>?@AEC9232./,+.136C;<<;@@@HFFFGJDDECEJJJJFGJIGDC7667A32---((((,+++29;7778=:65:BFD<<<<EGDEF=>==IECBFGHFD@A?JJGIDEBCDCBACBBBB8778=;;9:BIJFGFA//0++))&&'(,:BGF98720..4332222FFEFIFD>3333C@??@FDEGJJEBCD?>@?<62-++)**/359>;765611126666?B?CB>9:----;7566////-.6;=7655.'&%&+./22322:::@=>???<87210,*(*&%%%&&$-/1021('''%***79@F>A?85J?>>77//.47J>DDGIBD@@>755)(((*''()())'))),'&'*-/7?66693223311;88443.++,<57.,*+455*23.+)%$$%%*0'&&'''(%%&'&%$###%%&%'&&&))))+21-,,/1/+*('$(%-,+21,,,<;6323988799DD65:5:6..--34359;B@CBACEHHIJGDJJJFGFJJJJJHJGFJGEJGIHJJB@A@JJJEE>:6353343*''))('.07:75555..--+****0)66:CDB6556-)(),,034444EJEGFIFJHDH=JJJJJJIIGJEJFHEIJJFGGAA<;A@@ADDJC@@4444>=??>BEJGEGHHJJJGJHDJJFFJJJJJGJIJFEJHJIEEBAEH??>?CBBIDJEGEBAABI999((('-.5'11176;<<;;>>===>HJHGF84=5D><,**----A@CCCF=<<=JFJHGJFJJBJ??>>>8-,,((*),+/78<<=FFIDAA@A98---,,/2...06****+BI88=@DH8888F@?ABBB++))*((((()).31+,)''&'),,,-2267@A@>?>@JD3..1-,/.''&&*,114366<>?C??>IJJIJIJJJJFE9FCBCGGGJJHIHIGJJJJJJEGJDJJJJJGGIJIEGFDDHJGJJJIJJJJ?CCCDJ>==>GJJGIJJJEJIJIHIJJGF>>9:0../&',&&&%%%),-,'&&&+),62243+**1:<=BBA<<BEFJJJFC@DBIJHJHJJHJJJJJIIJFIJHDDF@BAABDFGB@?-,,+)*)*)/((14??JGJJGEJHIJJGIJJHBBBDBD?><--@@FJJJGIHFCFEJJGIJIEECDIJEEDFJFFBD==>JJEB;99=:3220%$$''&&&+((,.'''(.2223DGFEGJJJIJJJIIIEJJJJF@AGFEJGFHBAAAFJD@>?+(&&&'9?>@BCC;8222---,.1,&'.26?@ECCABEB<;5'))((&0/,,))+23/+*%$%'*+371&&.324788?ACCCCHC771112113ABCJIFJDJFJIJEDCJJG>>>?GJEFJ2223?BA1..011986.+.---,+*&'((++))*()(''';;<=F<44452213,,,,2)(''//17534>A@@?=?@EFFIGE;;;;E55.)*+3;+++5;CBB==;:;>>;:40*))(0**,,7AEABBABDDJJJI;;;:CDCFFDFJ<;;>>:1152123:*))*1))('4>*>>DGIIJIDJ86792000****/.--(&&&)*-&(2677>ACDDIJJJJIH??9)(&%%&)32=<@ADGGGCEBGC+*<=FFGEID84.,*0+(&%%(&&''577:=@AA<:=BACIJJJJIJJJIEJ4443333<<=FHI@@@JJHHHCBBCFFGJJGFEFDHJHBC<;<>=733486788B?:>5,''''&&%&%&*&%'068798-++4,-<=CHICBACHEB>?99::CBDC?@?AI@66ABJGF@2/-//1/**)(&%#$$%)--/.)*/0030+++40/43964...)'''12334988;A>IIJHHJJGJGGJHIDCE@@CCHG;<;;;=>B::96-,+'((''%&',*''&&$$#$%&%#$'*/.,(&&%%'*14/,,+-19;>>EJGGFGFJCA@;;894)8768>B@5F>2JBF;:::88750+,-)&%&')**+2/*-.66332-*)*,)))*+,5?989>=??A<>=?BF5BA;430,%&%%$$%(*..022111,+)())*''(/6;<1001?CB@=;:<=<;0+*))*035CCCGIDABGHIIHHJJ?@==((/8766556898::;339CGE9999???EFJHGJEEHJED977:<A>>CJEJJHJJIGH::4442348=(($&&&./1.,/0DJFED>>>;::<?EFFFJEJFEEEJJJJIJJJJFFEJGDFGEEJJEA?CC6?E>?.,,-222=;>=@@BB;,+++2136541+***.7000=JDFIJIFEJIJGJJGJJEIIHECBB8888?@JDDEDJ))))*;778666HGFDDBFCIJ=733/1/''')))),,-7?.--4C@,,,-@@A4444<;;BJGJGJICGHJJIJIJBBJFFJJJJJJJJGGFIDJGDDJCJEIJHJJ@B@=*))(''')+/12788717---,-,-/368>=;222+++/7B;CHIIBABBFD6789<D>4@?AC?@>>GFJJHHJJ@?D>E=97656??;<;8999664485/)(((/899;;5/,(()-133('$%'(%$&'&&&&'',-.0/../..../8;?<IIFE?=>?ABDDJJFE?@@AIHIFCB=77720000178?@;HJFCBBBECJJJJJJJJJJJJJFJJJJJHJJJEDEDAA;86/..*)**3**)+**,)-&&(%&&&***)-9>@?@C@B>::=<32/.-,+++88589999879>=<;4442110222AJHHHFIB755JJGJFDJIFGA@@@FIB5555?BEGHJJEIGHEJHFGIIHFJIHJG++*&('''&&)(),,6767A@A@@;@BGJFJIA@A@FGJJGJFDDDFHJIHGJJJHIJJJJFJJDAAD...,..//'''(3/*)(&&(''&(&%%%'/,-.::6663212:FBBBCCEBC@ACFGAA>=@79::99533CHFA>5406221.+('&&((()+///00;?G<<<7668,++++....?>>ABJFBEB666BDCEI@@@?=<<000.-,,.:BAGB=<<=DEJGFCCCBFFCFI:8778<55;:8:51A?BBEBABBDCCFCFCDGGGJHDCBC=8321133387,+++;@@?@ABDGDFC?>;0,,,9DI=67:;?A<;;;1-*&$$%$
@Glass_F3P_2_D3_6_14_38
TGAGCAAAAACCAGGAAGGCAAAATGCCGCAAAAAAGGGAATAAGGGCGACACGGAAATGTTAAATACTTGCATACTCTTCCTTTTTCAATATTATTGAAGCATTTATCAGGGTTATTGTATCATGAGCGGATACATATTTGAATGTATTTAGATCACGCATCTTCCGACAACGCAGACCGTTCCGTGGCAAAGCAAAAGTTCAAAATCACCAACTGGTCCACCTACAACAAAGCTCTCATCAACCGTGGCTCCCTCACTTTCTGGCTGGATGATGGGGCGATTCAGGCCTGGTATGAGTCAGCAACACCTTCTTCACGAGGCAGACCTTCAGCGCTAGCGGAGTGTATACTGGCTTACTATGTTGGCACTGATGAGGGTGTCAGTGAAGTGCTTCATGTGGCAGGAAAAAAAGGCTGCACCGGTGCGTCAGCAGAATATGTGATACAGGATATATTCCGCTTCCTCGCTCACTGACTCGCTACGCTCGGTCGTTCGACTGCGGCGAGCGGAAATGGCTTACGAACGGGGCGGAGATTTCCTGGAAGATGCCAGGAAGATACTTAACAGGGAAGTGAGAGGGCCGCGGCAAAGCCGTTTTTCCATAGGCTCCGCCCCTGACAAGCATCACGAAATCTGACGCTCAAATCAGTGGTGGCGAAACCCGACAGGACTATAAAGATGCCGAGCATTCCCCTGGCGGCTCCCTCGTGCGCTCTCCTGTTCCTGCCTTTCGGTTTACCGGTGTCATTCCGCTGTTATGGCCGCGTTTGTCTCATTCCACGCCTGACACTCAGTTCCGGGTAGGCAGTTCGCTCCAAGCTGGACTGTATGCACGAACCCCCCGTTCAGTCCGACCGCTGCGCCTTATCCGGTAACTATCGTCTTGAGTCCAACCCGGAAAGACATGCAAAAGCACCACTGGCAGCAGCCACTGGTAATTGATTTAGAGGAGTTAGTCTTGAAGTCATGCGCCGGTTAAGGCTAAACTGAAAGGACAAGTTTTGGTGACTGCGCTCCTCCAAGCCAGTTACCTCGGTTCAAAGACTGGTAGCTCAGAGAACCTCGAAAAACCGCCCTGCAAGGCGGTTTTTTCGTTTTCAGAGCAAGAGATTACGCGCAGACCAAAACGAATCTCAAGAAGATCATCTTATTCAAGGGGTACTAACACTCAGTGGAACGAAAACTCACGTTAAGGGATTTTGGTCATGAGATTATCAAAAAGGATCTTTCACCTAGATCCTTTTAAATTAAAAATGAAGTTTTAAATCAATCTAAAGTATATATGAGTAAACTTGGTCTGACAGTTACCAATGCTTAATCAGTGAGGCACCTATCTCAGCGATCTGTCTATTTCGTTCATCCATAGTTGCCTGACTCCCCGTCGTGTAGATAACTACGATACGGGAGGGCTTACCATCTGGCGCCCAGTGCTGCAATGATACCGCGAGACCCACGCTCACCGGCTCCAGATTTATCAGCAATAAACCAGCCAGCCGGAAGGGCCGAGCGCAGAAGTGGTCCTGCAACTTTATCCGCCTCCATCCAGTATTCCATGGTGCCACCTGACGTCTAAGAAACCATTATTATCATGACATTAACCTATAAAAATAGGCGTATCACGAGGCAGAATTTCAGATAAAAAAAATCCTTAGCTTTCGCTAAGGATGATTTCTGGAATTCGCGGCCGCTTCTTAGAGTTGACAGCTAGCTCGTCCTAGGGACTATGCTAGCTACTAGAAGATTTCGGATCAAGCTATGAAGGACGCAAAGAGGGAACTAAACACTTTACTAGAGAAAGAGGAGAAATACTAGATGGGTCAAAGTAGCGATGAAGCCAACGCTCCCGTTGCAGGGCAGTTTGCGCTTCCCCTGAGTGCCACCTTTGGCTTAGGGGATCGCGTACGCAAGAAATCTGGTGCCGCTGGCAGGTGAGTCGTCGGTTGGTATTGCACAAAACTCACTCCTGAAGGCTATGCGGTCAAGTCCGAATCCCACCCAGGCTCAGTGCAAATTTATCCTGTGGCTGCACTTGAACGTGTGGCCTAATAACTCGGTACCAAATTCCAGAAAAGAGGCCTCCCGAAAGGGGGGCCTTTTTTCGTTTTGGTCCGCATCCACCTGTGCGGACCTCGGTACCAAATTGCAGAAAAGAGACGCTTTCGAGCGTCTTTTTTCGTTTTGGTCCATCGAGTGGCGCGCTTAGTTCCTCGTTTTCTCTCGTTGGAAGAAGAAACGAGAAACTAAATACTAGAGTCACACAGGACTACTAGATGATGCAAACCGTTTTAGCGAAAATCGTCGCAGACAAGGCGATTTGGGTTCAAGCCCGCAAACAGCAGCAACCGCTGGCCAGTTTTCAGAATCAGTCAGCCGAGCACGCGACATTTTTATGATGCGCTACAGGGTGCGCGCACGGCGTTTATTCTGGAGTGCAAGAAAGCGTCGCCGTCAAAAGGCGTGATCCGTGATGATTTCGATCCAGCACGCATTGCCCGCCATTTATAAACATTACGCTTCGGCAATTTCGGTGCTGACTGATGAGAAATATTTTCAGGGGAGCTTTAATTTCCTGCCCCATCGTCAGCCAAATCGCCCCGCAGCCGATTTTATGTAAAGACTTCATTATCGACCCTTACCAGATCTATCTGGCGCGCTATTACCAGGCCGATGCCTGCTTATTAATGCTTTCAGTACTGGATGACGACCAATATCGCCAGCTTGCCGCCGTCGCTCACAGTCTGGAGATGGGGGTGCTCGCCCGAAGTCAGTAATGAAGAGGAACAGGAGCGCGCCATTGCATTGGGAGCAAAGGTCGTTGGCATCAACAACCGCGATCTGCGTGATTTGTCGATTGATCTCAACCGTACCCGCGAGCTTGCGCCGAAACTGGGGCACAACGTGACGGTAATCAGCGAATCCGGCATCAATACTTACGCTCAGGTGCGCGAGTTAAGCCACTTCGCTAACGGTTTTCTGATTGGTTCGGCGTTGATGGCCCATGACGATTTGCACGCCGCCGTGCGCCGGGTGTTGCTGGGTGAGAATGATTGTGGCCTGACGCGTGGGCAAGATGCTAAAGCAGCTTATGACGCGGGCGCGATTTACGGTGGGTTGATTTTTGTTGCGACATCACCGCGTTGCGTCAACGTTGAACAGGCGCAGGAAGTGATGGCTGCGGCACCGTTGCAGTATGTTGGCGTGTTCCGCAATCACGATATTGCCGATGTGGTGGACAAAGCTAAGGTGTTATCGCTGGCGGCAGTGCAACTGCATGGTAATGAAAGACAGCTATATCGATACGCTGCGTGAAGCTCTGCCAGCACATGTTGCCATCTGGAAAGCATTAAGCGTCGGTGAAACCCTGCCCGCCCGCCAGTTTCAGCACGTTGATAAATATGTTTTAGACAACGGCCAGGGTGAAGCGGCAACGTTTTGACTGGTCACTATTAAATGGTCAATCGCTTGGCAACGTTCTGCTGGCGGGGGGCTTAGGCGCAGATAACTGCGTGGAAGCGGCGCCAAACCGGCTGCGCCGGACTTGATTTTAATTCTGCTGTAGAGTCGCAACCGGGCATCAAAGACGCACGTCTTTTGGCCTCGGTTTTCCAGACGCTGCGCGCGCATATTAATAACTCGGTACCAAAGACGAACAATAAGACGCTGAAAAGCGTCTTTTTTCGTTTTCGTCCTTTGAAGTTTAGGGGATAGTCCAATTATTGAAGGCCTCCCTAACAGGGGGGCCTTTTTTGTTTCTGGTCTCCCTACTAGTAGCGGCCGCTGAAATCCGGCAAAAAAGGGCAAGGTGTCACCACCCTGCCCTTTTTCTTTAAAACCGAAAAGATTACTTCGCGTTATGCAGGCTTCCTCGCTCACTGACTCGCTGCGCTCGGTCGTTCGGCTGCGGCGAGCGGTATCAGCTCACTCAAAGGCGGTAATTTACCAATGCTTAATCAGTGAGGCACCTATCTCAGCAATCTGTCTCTTCGTTCATCCATAGTTGCCTGACTCCCCGTCGTGTAGATAACTACGATACGGGAGGGCTTACCATCTGGCCCCAGTGCTGCAATGATACCGCGAGACCCACGCTCACCGGCTCCAGATTTATCAGCAATAAACCAGCCAGCCGGAAGGGCCGAGCGCAGAAGTGGTCCTGCAACTTTCTCCGCCTCCATCCAGTCTATTAATTGTTCACGGGAAGCTAGAGTAAGTAGTTCGCCAGTTAATAGTTTGCGCAACGTTGTTGCCATTGCTACAGGCATCGTGGTGTCACGCTCGTGGTTTGGTATGGCTTCATTCAGCTCCGGTTCCCAACAATCAAGGCGAGTTACATGATCCCCCATGTTGTGCAAAAAGCGGTTAGCTCCTTTCGGTCCTCCGATCGTTGTCAGAAGTAAGTTGGCCGCAGTGTTATCACTCATGGTTATGGCAGCACTGCATAATTCTCTTACTGTCATGCCATCCGTAAGATGCTTTTCTGTGACTGGTGAGTACTCAACCAAGTCATTCTGAGAATAGTGTATGCGGCGACCGAGTTGCTCTTGCCCGGCGTCAATACGGGATAATACCGCGCCACATAGCAGAACTTTAAAAGTGCTCATCATTGGAAAACGTTCTTGGGGCGAAAATTCTCAAGGATCTTACCGCTGTTGAGATCCAGTTCGATGTAACCCACTCGTGCACCCAACTGATCTTCAGCATCTTTTACTTTCACCACA
+
?6555-('('&&%&''46:<21110-,,,:566JJJJJJJJJJGJIJJ///0@;<?@JGFEG+**+)''')++,..--4@7:DEJJJJCCIJJJD,,,,FJEBCFDCHFJGJJJJJEIAA''''+++,-.89>>>@@?@BG>==<CC><90*'&'()),-456620:'ACGJJGJEBBBBAJFGA?ACFJJJJIJGJJJGJJHJHJJJJGFGFJJJJJJGJIJJJIJJIJJJFJIJIJBEJJ@??@IJFJHGEEHCFEHJJJIJJJJJIFJIGJJD@2=>8777@;;?BIJJJEED=////=?FFJIGGEEJDBD/5/-*&&'9:9963/'':JJGFGHJHJJFEHJJJ@?A=01CBB@ABCHEHIHGJJEJGJFJGJJGJH==>=F>>>@@=55>>>EDFEJA;15(.27?AB<995,,,,577EJEHDHJJJJIJFJJJJHJJJFHJJGJJJIDHDB6666=AB5344FFJIIIGHC<<>=H??A@GFJHFFGEECCGHJJJH>>>>?>BEJIJJJIJGJ>=>?BABJJJEGA88:DDGGJJJJJGFJJGDJFJFJJJJFJ;57EDJJJJHFHB><>44CBB?@<>>>JHHGFC>6<??:;-76679B=9-,)-:;9:<@>?>;;;<EGJJGJJHJJD>>>?@@@BIFIEEJJFGJDFEGGEB>?@@H?<<:10.+-*))$$%&)((&&&%+754./@1111@CIFFEHEJJFGJJGJGHFJIJGIJJHJJHEEBEGIDBBDCJJIJJJIJHJGHJGEIIIJJIJJFJFDJFJJHJIJJJHHJGJJFJIHJICD?>:6448;@@AHFDEEHJHJJJDJJGJJFGHHJGBA?>,,**--8:?FA@<=CGJJJJJIFFGGJGJJIJJGDFJJHEHGJIHJJEEJJJJ9999CDCJDEGEDCGDJEDC>:::;GJGJJJIJFJHGJEJGJJJIJGJJGEJFGJFHEBB;<<>CHHFIIJJJJJJJJJJGGJIJGJ0071DBAJJJJDBC@9+)+387@?==>AJJGJHJJIFJJGFGFFHJJEFFJJGGGEGEJGFC6666.--130))();,++,,6<:995000()::>FJJEAACB>FCE??@B:;:688:?9655:G1..-14GHGJHGDFGE;<;;410135?@@<****---.22/.))((.,,/5+++''((+2/.+'$$%())('()*/0.06+++>H9999GHJHCDDDD@CC>=663EDCEJFDDDBC??@FJJC<992154/5557+*)**>>>@@>>?<@<;<@DFA@ECJJJJJIJFGHGEDJGFJJJEDCCEI999::@DABC?BCDJJJGA@?ABG???@JDGIJJJJGHJJHJJJGHJJJJJJGJII5434FA>229:HHHDGGJJJJJJJJIJGIJJJFJJJJJJJGIIJJIHFHHGJGGJ@??AEB?(((@CEHCED>>=9=650--,*14.334>??HGDHJHIHHJJJFHDDJEEGDJFEJJJJIIHHJJGJJJFC?H6666GDCGJJJJIJJ<:::=ABA=EEJFA54459=(''')%&&+,,,,.779DEJJECB:FGJJJJCCD@?>3376768JJJJHJ??@@BDC?B@BBCJGJJJJHIIJJJIJJIJJJIHJGHHJJJJJFGJF;<88:;FHHJHDB?>HJJHDBA<BJFCABDD>@JJJJJJHFJF=<<AC7455GIJJJJD5444C>BDHHJJJJJJABCBB=><55,&&'*,.*4CDGB@>=@BA**+CHFICHJGFJJFGJ7777764(()**-+-15446<GGGFEEFIFJEJHJJ>>::>JEJJGGJGJHFJJ>>>>F@;///.<=;774886BEJJJHEJFCDJCEIJJJFJHICCBDEGGFDDE<6667BD@@@>IFJJIGJIGJJHJJFJJJEIAFGJF>=??EDCDDFJJIGGGHG4449DBBA9977::CJBAEEHBB99641:<;632)*1-*&&%%%'+*+*,,,><<==664488AAFJIJGGEDCJ;FCECJEFDIDE<;;6.--0&&%%')+71-<B@AEIIHJHJDGJ6556JJICA;;<GJFJGJJGHJICEDEJJJJJIIHJJJIJJFIHJHFDJDDDB?@?@>A=BFJJJJJEIGGJ1,CEFJJIHG<222>>436/++.:C333101;<<DBDIJFJJJEFJEHD?,+*))***4576--+++8;<=C@??>CFEHJFDJJCBA;A=7CCB222BJBABCJHEB?@@DICGJJJJIFHHHIHJJJJJJJJJJHFFEEFEJIIJJD<=?E?B???@>=>@BBIFCAA>?@@JIJJJFECBDDAA>60072-)):;<@IEBIJJJHJJIHJJJIIJJJGJHJHHJJJJGJFJJIHIFGA43102221<=@AEJJJHJHJJJJJGJBC@DHHJAJJB<:85/'&&&''%%('445898:DDFDFBEJJHJHJJGJJJJHJ8889HJJJHEEHJHHFJGHGIEJEJGIJJFEJJIIIJJJJJJJJJJGJJIJJJGJJJFFDEEHEGGJGJJH=A,((+=@>>@77774453=3/+:;?@BHJDIGJJJJJJGGJJGEEFFHJJJJJJJJJJJIIJHJIHGIIGJJJJIGJIDA@DDBA:21/001?ABBDD*))-D;;7////1111;A@FCDC?>?AFFFGFIGJJJJJJJIJJJGFHJJJJJJJHHHJIDJC;BCF;:::A<<CEFJIJJHDJHIFFEGDDGJJHFJIIHJJJJJEJJDJJJFJJJJJGJJJJJJJJCGGCBEDDDDJJJGJJJJJJJIJJJIIJJJHHJJHJHIFJJJJJJFHCB?@4.)((('(()&.:>C9888CJFJJJGJJJGJHJF:97112;<2112<CDDDFHJIJE===AIJEDCDEHJIJJJJJIGFGBB?@CDIJJJJDEEHJDD3223'&'2FGFFHHJFIGHJJJIHHIIGIIJJJA>?HJHJJGJIJFHCDCBIJHJJFJFCEBABBJFGHGJJIHJHGDBCCDABCCBAEB;667FDEFA@==>:=JJJJJJJJJJJJIHHIJJJJJFEFJJHJJGB?@?JJHJJJEJGJJIGJJJFEDFJJJEDCA200;::;JFICBDFJJDEHFJ4444/..051+*''&&*-11<@>;4545HGJJJHJJJJJDBDGJIJJJJJJJJJFJJAAGJIJIIJGJJJJJJJJJJJJJJJJJJJHJJJJJJJHGJJFGJHJGHJFFDEFGIJHEIFEJIHJJJJJJJJJJIHIJGJJGHJGIJDCCFJGEGDDIJHGFFJJIJHGFDJ8FCCIJFJIJJJJJJHJEJGEGFHJDBEDGDDAC@;<>AHGFHEFJIGIJJJJIFHJDJJGJGJGJJJGFGJHF=?<76=945556677B>?@>@?>ABDDEBFDFFGDEJJJJJFJJJJHJGJJJIJIGHJJJJJJJJIJIJJJGFDFEIJJJJF@D667,)-.643(('',=8ABCBAABGJJFJJJHJJJEJJJIDCFA@?6550/,&/13,,3111,;<9:::AF@??BEFJJJJFJJJJJJJBABB@AADJEHJHJJJIJGHGHEIHGGFFAA252+))+'(./AGDHHJJHJJHJJJJJJJJJ/..+*'%%2;?>@BIHJEEFA@??B@88EEJJJJJJHJJJJ@>=<;88DDDBCGJJJIFGJHIGJFIC>AACFJJJHGJ@ABBC5544?DB95*<@ABBB73/0/3-//186666FGGFJFHJJJJGJIJJG:::FJ@AAAJHJHHHIJJJFJJG>>==@=<EI+)()89+))&&&&'(-32337222FHJJHIHJ:55584445CEJJJGEAEJG@?7))))JDBB?DEJGC534?A==::>@J<<6;67?8899FJJJEIBA:3/*'''+--/444FJDCGJHFHFDDE=;::>=??=:4--17::9I9784.<=HFE<?@DJJGFEA?>@?JIGFIJJGFAAGJJJHJJGDFGJJJJJJFJJJJGJJGEJE3333333:677JJJJGIJGGJDB?>?>ACDJIEGEFJJJJJJJIJIHJEJJF>>?>JFFJFHHHFFFJGHDG<<;=A@;:7533/00076766(((&0355AADIJJJIJJIEG<//6688>A?CBFJJJGJIJIJJIGG@@@A?8:?DD==;=B>>?872224CJJJJJGHIJJJCECAFEAHA<?FJJIIIJJJJJJJIJJJJJIJGJGIEHFJJJFJHEDGGFJJJJJJJIHFJDIFEJ?D<GDB@>>CC?;;;A@?<AAGCB==><;;--***20-.*''+0.-..8***)25.--,&%$$$+30...--9?BBCAFDABDGHGJIJJGJJFFGIGJHF=<<?B@AA5+++-*)+,+35-'''019;?GFGFEDC=*)),5''1&&&'E@?@A@5666HDA@CCEDCE=:3)'&%%%'453445DGFJJJJHJGEF:::;EDC<@B9856536..,,02221)))'&&((()2-*'*33AAAAG>==<CABEEG621JHFJEIJJJJEGFEFGHIHJHHHJECBEJGJJJEFJFJ>>>===>?DJIFIJHGHDGA:::;JIGJJJJHJJJJJHGJJJJIIJJJGJEJJJJJJJEJJGHFEEDHJJHHGDEDIEEF:98;;BBCDCHHEHEJGIGJIHC@?@A;6666A=AE@666BFE====CBADHJJJIJJJIJGGHGDFEGEJJIIHJGGJIJHHJGGJHJJGFJJGJJFJJJFGDFGEH455>?51+,,%%$%%%++-449:5//2-//.00,-<;>@IEEEF6((((7.--++(()(*+2:;;HFACBCDJJHHE=?@JFC@<;GG>778>8=<:6.(
@Glass_F3P_2_D3_6_14_39
CGGGAAGCTAGAGTAAGTAGTTCGCCAGTTAATAGTTTGCGCAACGTTGTTGCCATTGCTACAGGCATCGTGGTGTCACGCTCGTCGTTTGGTATGGCTTCATTCAGCTCCGGTTCCCAACGATCAAGGCGAGTTACATGATCCCCCATGTTGTGCAAAAAAGCGGTTAGCTCCTTCGGTCCTCCGATCGTTGTCAGAAGTAAGTTGGCCGCAGTGTTATCACTCATGGTTATGGCAGCACTGCATAATTCTCTTACTGTCATGCCATCCGTAAGATGCTTTTCTGTGACTGGTGAGTACTCAACCAAGTCATTCTGAGAATAGTGTATGCGGCGACCGAGTTGCTCTTGCCCGGCGTCGATACGGGATAATACCGCGCCACATAGCAGAACTTTAAAAGTGCTCATCATTGGAAAACGTTCTTCGGGGCGAAAACTCTCAAGGATCTTACCGCTGTTGAGATCCAGTTCGATGTAACCCACTCGTGCACCCAACTGATCTTTCAGCATCTTTTACTTTCACCAGCGTTTCTGGGTGAGCAAAAACAGGAAGGCAAAATGCCGCAAAAAAGGGAATAAGGGCGACACGGAAATGTTAAATATCATACTCTTCCTTTTTCAATATTATTGAAGCATTTATCAGGGTTATTGTCTCATGAGCGGATACATATTTGAATGTATTTAGATCACGCATCTTCCCGACAACGCAGACCGTTCCGTGGCAAAGCAAAAGTTCAAAATCACCAACTGGTCCACCTACAACAAAGCTCTCATCAACCGTGGCTCCCTCACTTTCTGGCTGGATGATGGGGCGATTCAGGCCTGGTATGAGCTGAGCAACACCTTCTTCACGAGGCAGACCTCAGCGCTAGCGGAGTGTATACTGGCTTACTATGTTGGCACTGATGAGGGTGTCAGTGAAGTGCTTCATGTGGCAGGAGAAAAAAGGCTGCACCGGTGCGTCAGCAGAATATGTGATACAGGATATATTCCGCTTCCTCGCTCACTGACTCGCTACGCTCGGTCGTTCGACTGCGGCGAGCGGAAATGGCTTACGAACGGGGCGGAGATTTCCTGGAAGATGCCAGGAAGATACTTAACAGGGAAGTGAGAGGGCCGCGGCAAAGCCGTTTTTCCATAGGCTCCGCCCCCCTGACAAGCATCACGAAATCTGACGCTCAAATCAGTGGTGGCGAAACCCGACAGGACTATAAAGATACCGAGTTCCCCCTGGCGGCTCCCTCGTGCGCTCTCCTGTTCCTGCCTTTCGGTTTACCGGTGTCATTCCGCTGTTATGGCCGCGTTTGTCTCATTCCACGCCTGACACTCAGTTCCGGGTAGGCAGTTCGCTCCAAGCTGGACTGTATGCACGAACCCCCCGTTCAGTCCGACCGCTGCGCCTTATCCGGTAACTATCGTCTTGAGTCCAACCCGGAAAGACATGCAAAAGCACCACTGGCAGCAGCCACTGGTAATTGATTTAGAGGAGTTAGTCTTGAAGTCATGCGCCGGTTAAGGCTAAACTGAAAGGACAAGTTTTGGTGACTGCGCTCCTCCAAGCCAGTTACCTCGGTTCAAAGAGTTGGTAGCTCAGAGAACCTTCGAAAAACCGCCCTGCAAGGCGGTTTTTTCGTTTCAGAGCAAGAGATTACGCGCAGACCAAAACGATCTCAAGAAGATCATCTTATTAAGGGGTCTGACGCTCAGTGGAACGAAAACTCACGTTAAGGGATTTTGGTCATGAGATTATCAAAAAGGATCTTCACCTGAATCCTTTTAAATTAAAAATGAAGTTTTAAATCAATCTAAAGTATATATGAGTAAACTTGGTCTGACAGTTACCAATGCTTAATCAGTGAGGCACCTATCTCAGCGATCTGTCTATTTCGTTCATCCATAGTTGCCTGACTCCCCGTCGTGTAGATAACTACGATACGGGAGGGCTTACCATCTGGCCCCAGTGCTGCAATGATACCGCGAGACCCACGCTCACCGGCTCCAGATTTATCAGCAATAAACCAGCCAGCCGGAAGGGCCGAGCGCAGAAGTGGGTATTGCAACTTTATCCGCCTCCATCCAGTCTATTCCATGGTGCCACCTGACGTCTAAGAAACCATTATTATCATGACATTAACCTATAAAAATAGGCGTATCACGAGGCAGAATTTCAGATAAAAAAAATCCTTAGCTTTCGCTAAGGATGATTTCTGGAATTCGCGGCCGCTTCTAAGAGTGACAGCTAGCTCAGTCCTAGGGACTATGCTAGCTACTGAGGACTTTTTGGATCAAGCTATGAAGGACGCAAAGAGGGAACTAAACACTTTACTAGAGAAAGAGGAGAAATACTAGATGGGTCAAAGTAGCGATGAAGCCAACGCTCCCGTTGCAGGGCAGTTTGCGCTTCCCCTGAGTGCCACCTTTCGCTTAGGGGATGGCGTACGCAGATCTGGCACACTTTGGCAGGGTGAATTAGTCGGTTGGTATTGCACAAAACTCACTCCTGAAGGCTATGCGGTCGAGTCCGAATCCCACCCAGGCTCAGTGCAAATTTATCCTGTGGCTGCACTTGAACGTGTGGCCTAATAACTCGGTACCAAATTCCAGAAAAGAGGCCTCCCGAAAGGGGGGCCTTTTTTCGTTTTGGTCCGCATCCACCTGTGCGGACCTCGGTACCAAATTCCAGAAAAGAGACGCTTTCGAGCGTCTTTTTTCGTTTGGTCCATCGAGTGGCGCGCTTAGTTCCTCGTTTTCTCTCGTTGGAAGAAGAAGAAACGAGAAACTAAATACTAGAGTCACACAGGACTACTAGATGATGCAAACCGTTTTAGCGAAAATCGTCGCAGACAAGGCGATTTGGGTAGAAGCCCGCAAACAGCAGCAACCGCTGGCCAGTTTCAGAATGAGGTTCAGCCGAGCACGCGACATTTTTATGATGCGCTACAGGGTGCGCGCACGGCGTTTATTCTGGAGTGCAGAAAAGCGTCGCCGTCAAAAGGCGTAATCCGTGATGATTTCAATCCAGCACGCATTGCCGCCATTTATAAACATTACGCTTCGGCAATTTCGGTGCTGACTGATGAGAAATATTTTCAGGGGAGCTACCGTTTACCGCTTCCCCATAGTAGCCAAATCGCCCCGCAGCCGATTTTATGTAAAGACTTCATTATCGACCCTTACCAGATCTATCTGGCGCGCTATTACCAGGCCGATGCCTGCTTATTAATGCTTTCAGTACTGGATGACGACCAATATCGCCAGCTTGCCGCCGTCGCTCACAGTCTGGAGATGGGGGTGCTGACCGAAGTCAGTAATGAAGAGGAACAGGAGCGCGCCATTGCATTGGGAGCAAAGGTCGTTGGCATCAACAACCGCGATCTGCGTGATTTGTCGATTGATCTGATTACCCGCGAGCTTGCGCCGAAACTGGGGCACAACGTGACGGTAATCAGCGAATCCGGCATCAATACTTACGCTCAGGTGCGCGAGTTAAGCCACTTCGCTAACGGTTTTCTGATTGGTTCGGCGTTGATGATGGCCCATGACGATTTGCACGCCGCCGTGCGCCGGGTGTTGCTGGGTGAGAATAAAGTATGTGGCCTGACGCGTGGGCAAGATGCTAAAGCAGCTTATGACGCGGGCGCGATTTACGGTGGGTTGATTTTTGTTGCGACATCACCGCGTTGCGTCAACGTTGAACAGGCGCAGGAAGTGATGGCTGCGGCACCGTTGCAGTATGTTGGCGTGTTCCGCAATCACGATATTGCCGATGTGGTGGACAAAGCTAAGGTGTTATCGCTGGCGGCAGTGCAACTGCATGGTAATGAAGAACAGCTGTATATCGATACGCTGCGTGAAGCTCTGCCAGCACATGTTGCGGTCTGGAAAGCATTAAGCGTCGGTGAAACCCTGCCCGCCCGCGAGTTTCAGCACGTTGATAAATATGTTTTAGACAACGGCCAGGGTGGAAGCGGGCAACGTTTTGACTGGTCACTATTAAATGGTCAATCGCTTGGCAACGTTCTGCTGGCGGGGGGCTTAGGCGCAGATAACTGCGTGGAAGCGGCACAAACCGGCTGCGCCGGACTTGATTTTAATTCTGCTGTAGAGTCGCAACCGGGCATCAAAGACGCACGTCTTTTGGCCTCGGTTTTCCAGACGCTGCGCGCCGTATTAATAACTCGGTACCAAAGACGAACAATAAGACGCTGAAAAGCGTCTTTTTTCGTTTTTGGTCCTTTTGAAGTTTAGGGGATAGTCCAATTATTGAAGGCCTCCCTAACGGGGGGCCTTTTTTTGTTTCTGGTCTCCCTACTAGTAGCGGCCGCTGCAGTCCGGCGAAAAAAGGGCAAGGTGTCACCACCCTGCCCTTTTTCTTTAAAACCGAAAAGATTACTTCGCGTTATGCAGGCTTCCTCGCTCACTGACTCGCTGCGCTCGGTCGTTCGGCTGCGGCGAGCGGTATCAGCTCACTCAAAGGCGGTAATTTACCAATGCTTAATCAGTGAGGCACCTATCTCAGCGATCTGTCTATTTCGTTCATCCATAGTTGCCTGACTCCCCGTCGTGTAGATAACTACGATACGGGAGAGCTTACCATCTGGCCCCAGTGCTGCAATGATACCGCGAGACCCACGCTCACCGGCTCCAGATTTATCAGCAATAAACCAGCCAGCCGGAAGGGCCGAGCGCAGAAGTGGTCCTGCAACTTTATCCGCCTCCATCCAGTCTG
+
--.5:71--(')+-,,+,---./2346IJFDJJ@??@IJJJJJHGHJJJJFJIHHGJA@A>?6//1JJIFJJJGGJJJFJJGJIJJIJJJHJJJJHGJFJJFHDFJGEHJJEH6J;DHEDE10010001CBBAAGEI/.-01/3@@FHJJHIEJFE>=BJJJJIJJHGIGDFD?6E5=DJJJHJJ<;<;CDCFJHJHJJGJJGJHJJGJJHIJGHJJJGJJJJJJHJJJIJDFJEF2114>9110>JIJHIJJFIGHJIJDHBFFF;JDB=JGIIJFIJJJJJJGHJEJJIDCE;;;;==??@FDJJHJJIJFH>><:>==>>=>=JFGFHGIFDEBA<:889:<><:848763623?5)))*===JGJFJGEIIHHJIJJJJJGDJHJHHJJJJIJJJJJF=6+**).13=DIJJJGAABBJJ524=EE898>B0.,--.@@AEEGJFACJDGHGJEH><:;FJJJHHJFFHGJCA@@FCFI1113H@AJGFFFCHEJJ>@-(;<;88610><<322CDJFIJJJFDFFJEDCB@4444B?FJIJ3222A@CDIJJJFHHJJJH>FJJJHJJIEEDAABDJFEFGJDCGDFFJ@>-,,./,,,4GFBCBCDF@GJFJJJGHJJFIJJJJHHHGHJJEJ>=>>FJJJEIFD;6558?>>@DDEHFFECCCCC2112CG>>>:97788====GEHJI??<7@C;99:5/../0-;HEGBJJJHJGIGJEJIJIJFJGJJJFJBDCDJEJJJJECGEJJJJJJJHGJJJJJGEHJGGJJBDCBEDGCA+6++CJJIJJJJJJJJJIGJHJJJJJ===>>::;;DD@::89(((,)(),-6;@<=;9<4:;++))(&&';>>>@@BAIIJJIJJJJJHJJFFJJJHGHJHJJJIJIJIJJJHJJJJJIJIJEJJJJJIIJJJJIJHFJHHJJJJJJJJFHEA737JJJJHJHJIIJIJJIJHJFFEBBBIFJG@BDFDJJJFJIFJJHJJJGHBFDGJE?=<=AIJJJGHJHIHJIJJJJGJJJJIJJJFJJJEHHJJJJJGGJFJJJCJJEGDEEGJ@BCBHIJJJGJHJHJJJJGJJJJJGJGFJFGFGJJIJJJJGF>IFGEJGJJGJJJJHGJGJGJFJJJJHEJJJ>>775621-4/---22228<6,:86445-,,1+++-69999;:?>>JJJJJJJJJIJJJJJJGJJIJJIJEJHDFFIFJJJEJ5321.-++,&%&&,'219?@<JHBBDDFIFGDDIEJGFJHJHJJJFJDJJGGEFHECFHHJJJHJFJHJIJJHJJJJGJJFICHAAACFJIJJJJHCDFDFJIJJJJGHJJJJEEJFIFHGC7.JJGGFJJJJJJJGFJFEDHJHJHIJJHGFDDCDFJCCHGDJGFE@<<6555?@CEBEJJGJGJHIFJ@B@?ABJJIAAABEGJJFGFFEECC==<=DFIFEJJJIHJEGFCGJJFDECC@>=>EGIJEEDHB>>>JJJJFJHIIJIJJJJJGJJGJJFJJJEJIJJJJJHJJJIHJJIIJGJJFIHIJJDJFIJJJJEJFJJJHFJJJHJJIJIJDCCD=633CD><=<DIIEA:8::F@A@A@<775,5:2001115577=889;68BDJJJGEDDEC?FJGGGJIJJBDBACC-,,+72/./8?BHEJJGIJJFEHEDIJFFGIHJIF.--.B>>DED?>>77=47@FCGHFHFJHJJJHEHEDIECCDDIJJGJJJJJJJEG===CA:EDJIDCBACDFF5555A@=<<=>@;52055211210./133'''&(;<ABIGHJJHIJJJJGGFJJJJJJJJJJ@?@AGJIIJJIFIJJJFJFJJHHJJJJJJGJGIJJJJJJIJJJJJBJJH4446???DDEDJGC3333?=::FE=<<<JGEBADEJJJJGJHJJHJFJHJIJJJHJJHJJDAE@:989<=E?@FJJJJIIGJFIIJJJHJJIGFDEGJE==99;=JJHFIHGJHIJJJGB@ACCBC7510157999BDEFEJJGJIJJJIHFHHHJJJ****?>>AJFJJEHJGJFJEA@<@<6;2<532237955573-,((**/**669BBJBB>95579F@6C@EEIJJFJCBBBGEHJJFEGFFEJFJJECFDEEJFGHFJGEGDFEEC><=DCICDG@@ACGBA78=GIFADBCGJEFHGFDFDFJJJJJFGJJHFEB?@CBJJJJFEHGIFEJCCFDGFJJEBBDC,,,-F>BAA?@G:9891113422.**+,0233,,EEBAB@@BB62113AJJJJJJJFGJFJGC@BC<;;,+,.('''((7)))-478?FGGJGGGJJJI@@@@JJJJJJDJJJGJHJGIHJJJFGB=<CDJHFJJEFFJJJJ?=<(''94544;888CH>??@CJJHJJJHFHCEJJEIHBJFIJIFFGJIJGFEDDDDB@85>GIFJJHHJHFHFFJ?0...<<;;<GF>777233322*)*,..-,(''%&%&.*05<???D--+++(''&)))BABECCDBDJJC;GHAB<:;;;?==BCIGFJECEDJJHFIDHJ?@IGFJJJJJJEJEIJJJJHJJJJJJJJJJBB@AFHJJJHJJEGEFGJJJJFEHG>866700AFJJIJFHGBAAAJEC?6:.<@DCJJJJJDFJCA@<DEHFEJJFFC>:ACJEJ;4407E<<=AGCDDFGEJJJHJFJJJJJJIJDFEECBABCH@GEJ;A@JHIFGEHHCEDCJ6+'(.*))*-*+++*'((3044;==DHDGEJGJJGGJJH?<77JJJJEBCJJJJJIGGCFHFJJJJJHGFHFGEFC;::;BC?C>>?H<988;?@CGFJECDGFDIJDBABACHDHDJEJJJJHGDBJH66778;<JGGFC@>?ACJDDFHHGHJFJIGGGGJEDEEEHJJGEFFJJJJGIFHHJJGJH::::-,,,?,**))((+3977669;=>===DBBBDBGJJJHJJIGJJJIJJJFJJGJJJGJJHFCGHJJJJJFFE=<<?AABDHJFG@-,99;B7666677<JJJFJJJIHIJ0000JCFFGGFCC7<70000JIHF9999JEJJJHJF?:::GDECCJJBEBDIJJJJJJJJJFJGJJGJHJCBDEJJGJJHEGIJJIJJIGI8876777/--''&%%&'%%%$$%&'*,.,+)((+,,1;<<@BGHJJJGIEIDJJJJJJJJFIHGJJJJJJJJBDGDB62235-5;,3=54212>;;ABCEG6666FJHEDFAADGB<877:@<;42-,).---21255;989:<?EABHJGJEIGEJJHIJEJJJJJJFHJHJGIJGJGIJJIFJJDHHEIIJGJJIIJJJJJJJJBDFFBGJHJJJHJJIJJJJGJJJJJFJJJJJJJJEJJIHJJJJHFJJJJJHEFFEJHJJFJJJHJJJJJF*))*BDBCBBDABJJJJJJGJIE???@>?@@='$$$$+.-,22356<957::8678EHBA@BJIJJHJJJJJJJBBA@DCBFJJJJJGJJHJJJJJIJHJFJJIJJIGJJGJHJJJFABCCJJJJHJIIIGJIJJIJGJJJJJJID@@AJDGDH=100///*'%%&6688DFJFJGGJIJJJJJHJJEJIIIJJJJHJGCIGIJJJEJJGJJJJJEHJJIJJIFJFIJJJJJG@@>8.'*,,,,777:ACBHAAIJHGIGFIJJJGIJJJJJHJGIEJFJJJHIJJEJIIHJJJJJJJJ=77EEHFJJCBCBBEHJ==66/.-)..,))89@???CGBC@GIGDGDHGDD?B<445DJC??AFBACGABCBJIIJJJEGJGGCHGEIE??4223<444GFHFIJJJFJJJJJJJIGGJJJJJIFGHFJHIGHFJIJGGJJJJGIJGIJFE@?@:;;<A@FJFJHGHEBA0.*,;<<=HFFJHJFIJJJIFJFEFFIJEHJJJGJJFJGD22229=CJJJJJEIGJIJJHJJCBDCJJEGFDCJIC<2C?JJFA@@@BJEJGHGGFJJJJHFJJJJJIJHJJ>;788@CGEGJIJJHJIC59E@??EFGGJJGHJFEFECEDJJHJJJJIIJIJJJIEIGFJC@@@JIJHHHEJEFJJJIEIJIJHJHHGFE@;==IJJDGJIJGJJJJJJGJJGJJJFHJBBCEDEDDJIJIIFHJGIJEEFEDHHGJIJJJJHJJHDGJJJJJJABBBIJJEJJJJJJGEDCCFDED5444A....A@CHIHJJHJGJJGA@@??85,/*))*2679CHHJJJ?@?>EEEGJJGAABIJJJJIJFJJJJFJJJJJJJGHHJHEJJH200/>=@>=>?=<=>DDEGGJFH988?JIJDDFDJDBAB==@@CEDBA@@?@ADEJFFIGJJEJDCEHHJFGJFIJJJJJJJJJJJHJJJFJIDCDDFGFIDFJHGICCG@JF)(()JJDAEFJFGGGIFJHGHHFJJHEHJJ5<A?>F@<;70AJJJIIJHFIJFGFHJFHIGJJGJJJJFDDEAJJJJFBAABJIGJJGJHJJJHIJFCC@AE>CCBCJGGJJJGHHJEGFGFFJGC;:::A@BDGJJJJJHJJJJJJGJJJEJJJGIEJJJJJ83231((((///000)))-00*)))<990056@@>>877;;ED?B;;;;EEFFAAJF@@FECEEDGGJJFHFHJIJJIJJGJJ?EA?=,-**2/133:1/-,,-.-'''.<JIFIJF////CG@CBCJGGJIJGGJJJFJJJJEJGJFJJFJHHJJJJJFGJJJGJGJJDIFJHJEJHAGIGBJ3224999<>>>JJJJJJJHGIJIJIIJJEBAABDJIDC>@/2/*+)
@Glass_F3P_2_D3_6_14_40
TTGAACTTTCTTTGCCACAGAACGTATGCGTTGTCGGGAAGATGCGTGATCTAAATACATTCAAATATGTATCCGCTCATGAGACAATAACCCTGATAAATGCTTCAATAATATTGAAAAAGGAAGAGTATGAGTATTCAACATTTCCGTGTCGCCCTTATTCCCTTTTTTGCGGCATTTTGCCTTCCTGTTTTTGCTCACCCAGAAACGCTGGTGAAAGTAAAAGATGCTGAAGATCAGTTGGGTACAGAGTGGGTTACATCGAACTGGATCTCAACAGCGGTAAAATCCTGAGAGTTTTCGCCCCGAAGAACGTTTTCCAATGATGAGCACTTTTAAAGTTCTGCTATGTGGCGCGGTATTATCCCGTATTGACGCCGGGCAAGAGCAACTCGGTCGCCGCATACACTATTCTCAGAATGACTTAGTTGCAGGTGCTTCACCAGTCACAGAAAAGCATCTTACGGATGGCATGACGGTCAAGAGAATTATGCAGTGCTGCCATAACCATGAGTGATAACACTGCGGCCAAAACTACTTCTGACAACGATCGGAGGACCGAAGGAGCTAACCGCTTTTTTGCACAACATGGGGAGATAATGTAACTCGCCTGATCGTTGGGAACCGGAGCTGAATGAAGCCATACCAAACGACGAGCGTGACACCACGATGCCTGTAGCAATGGCAACAACGTTGCGCAAACTATTAACTGGCGAACTACTTATTCTAGCTTCCCGGCAACAATTAATAGACTGGATGGAGGCGGATAAAGTTGCAGGACCACTTCTGCGCTCGGCCCTTCCGGCTGGCTGGTTACCTGCTGATAAATCTGGAGCCGGTGAGCGTGGGTCTCGCGGTATCATTGCAGCACTGGAGCAGATGGTAAGCCCTCCCGTATCGTAGTTATCTACACGACGGGGAGTCAGGCAACTATGGATGAACGAAATAGACAGATCGCTGAGATAGGTGCCTCACTGATTAAGCATTGGTAAATTACCGCCTTTGAGTGAGCTGATACCGCTCGCCGCAGCCGAACGACCGAGCGCAGCGAGTCAGTGAGCGAGGAAGCCTGCATAACGCGAAGTAATCTAGGTTTTAAAGAAAAAGGGCAGGGTGGTGACACCTTGCCCTTTTTTGCCGGACTGCAGCGGCCGCTACCGTTGGGAGACACGGAAAACAAAAAAAGGCCCCCCATTAGGGAGGCCTTGAATAATTGGACTATCCCCTAAACTTCAAAGGACCAAAACGAAAAAAGACGCTTTTCAGCGTCTTATTGTAGTTACTTGGTACCGAGTTATTAATATGCGCGCAGCGTCTGGAAAACCGAGGCCAAAAGACGTGCGTCTTTAAATACCCCGGTTGCGACTCTACAGCAGAATTAAAATAAAGTCCGGCGCAGCCGGTTTATGCCGCTTCCACGCAGTTATCTGCGCCTAAGCCCCCCCGCCAGCAGAACGTTGCCAAGCGATTGACCATTTGATGGTCGCCAGTCAAAACGTTGCCCGCTTCCACCCTGGCCGTTGTCTAAAACATATTTATCAACGTGCTGAAACTCGCCAGGGCGGGCAGGGTTTCACCGACGCTTAATGCTTTCCAGATGGCAACATGTGCTGGCAGAGCTTCACGCAGCGTATCGATATACAGCTGTTCTTCATTACCATGGTGCACTGCCGCCAGCGATAACACCTTAGCTTTGTCCACCACATCGGCAATATCGTGATTGCGGAACACGCCAACATACTGCAACGGTGCCGCAGCCATCACTTCCTGCGCCTGTTCAACGTTGACGCAACGCGGTGATGTCGCAACAAAAATCAACCCACCGTAAATCGCACCGCGTCATAAGCTGCTTTAGCATCTTGCCCACGCGTCAGGCCACATCTATTCTCACCCAGCAACACCCGGCGCACGGCGGCGTGCCAAATCGTCATGGGCCATCAACGCAACCAATCAGAAAACCGTTAGCGAAGTGGCTTAACTCGCGCACCTGAGCGTAAGTATTGATGCCGGATTCGCTGATTACCGTCACGTTGTGCCCCAGTTCGGCGCAAGCTCGCGGGTACGGTTGGATCGATCGACAAATCACGCCAGATCGCGGTTGTTGATGCCAACGACCTTTGCTCCCAATGCAATGGCGCGCTCCTGTTCCTCTTCATTCTTGGCTTCGGTCCAGCGCCCCATCTCCAGACTGTGAGCGACGGCGGCAAGCTGGCGATCTGGTCGTCATCCAAGTACTGAAAGCATTAATAAGCAGGCATCGGCCTGGTAATAGCGCGCCAGATAGATCTGGTAAGGGTCGATAATGAAGTCTTTACATAAAATCGGCTGCGGGGCGATTTGGCTGACGATGGGGAGGAAATTAAAGCTCCCCTGAAAATATTCTCATCAGTCAGCACCGAAATTGCCGAAGCGTAATGTTTATAAATGGCGGCAATGCGTCTGTCGATCGAAATCATCACGGATCACGCCTTTTGACGGCGACGCTTTCTTGCACTCCAGAATAAACGCCGTGCGCGCACCCTGTAGCGCATCATAAAAATGTCGCGTGCTCGGCTGAACCTCATTCTGAAAACTGGCCAGCGGTTGCTGCTGTTTTCGGCTTCTACCCAAATCGCCTTGCTGCGACGATTTTCGCTAAAACGGTTTGCATCATCTAGTAGTCCTGTGTGACTGTAGTCTAAGTTCTCGTTTCTTCTTCTTCCAACGAGAGAAAACGAGGAACTAAGCACGCAGCTGGATCGACCGAACGAAAAAAGACGCTCGAAAGCATCTCTTGTGAATTTGGTACCGAGGTCCGCACAGGTGATCAGGACCGAGAACAAAAAAGGCCCCCCTTTCGGGAGGCCTCTTTCTGGAATTTGGTACCGGCTTATTAGCCACACGTTCAAGTGCAGCCACAGGATAAATTTGCACTGAGGGCAGCTAGATGGTAGGAATAGGACTCGACCGCATAGCCTTCAGGAGTGAGTTTGTGCAATACCAACCGACGACTTGACCCTGCCAAGCGGCACCAGATTTATTTGGTACGCGATCCCCTAAGCCAAAGGTGGCACTCAGGGGAAGCGCAAACTGCCCTGCAACGGGAGCGTTGGCTTAGTCGCTACTTTGACCCATCTAGTATTTCTCCTCTTTCTCTAGTAAAGTGTTTAGTTCCCTCTTTGCGTCCTTCATAGCTTGATCCGAAAAGTTCTCTAGTAGCTAGCATAGTCCCTAGGACTGAGCTAGCTGTCAACTTGTAGAAGCGGCCGCGAATTCCAGAAATCATCCTTAGCGAACCAGTTTTATCTGAAATTCTGCCTCGTGATACGCCTATTTTTATAGGTTAATGTCATGATAATAATGGTTTCTTAGACGTCAGGTGGCACCATGGAATAGACCGGATGGAGCGGATAAAGTTCCAGGACCACTTCTGCGCTCGGCCCTTCCGGCTGGCTGGTTTATTGCTGATAAATCTGGAGCCGGTGAGCGTGGGTCTCGCGGTATCATTGCGGCGCTGGCATTGGTAAGCCCTCCCGTATCGTAGTTATCTACACGACGGGGAGTCAGGCAACTATGGATGAACGAAATAGACGAATCGCTGAGATAGGTGCCTCACTGATTAAGCATTGGTAACTGTCAGACCAAGTTTACTCATATATACTTTAGATTGATTTAAAACTTCATTTTTAATTTAAAAGGATCTAGGTGAAGATCCTTTTTGATAATCTCATGACCAAAATCCCTTAACGTGAGTTTTCGGTTTCACTGAGCGTCAGACCCCCTAATAAGATGATCTTATTGAGATCGTTTTGGTCTGCGCGTAATCTCTTGCTCTGAAAACAAAAAAACCGCCTTGCAGGGCGGTTTTTCGAAGGTTCTCTGAGCTACCAACTCTTTGAACCGAGGTAACTGGCTTGAGGAGGCACAGTCACCAAAACTTGTCCTTTCAGTTTAGCCTTAACCGGCGCATGACTTCAAGACTAACTCCTCTAAATCAATTACCAGTGGCTGCTGCCGTGGTACTTTTGCATGTCTTTCCGGGTTGGACTCAAGACGATAGTTACCGGATAAGGCGCAGCGGTCGGACTGAACGGGGGGTTCGTGCATACAGTCCAGCTTGGAGCGAACTGCCTACCCGGAACTGAGTGTCAGGCGTGGAATGAGACAAACGCGGCCATAACGGCGGAATGACACCGGTAAACCGAAAGGCAGGAACAGGAGAGCGCACGAGGAACCGCCAGGGGGAAACGCCACCGTATCTTTATAGTCCTGTCGGGTTTCGCCACCACTGATTTGAGCGTCAGATTTCGTGATGCTTGTCAGGGGGGCGGAGCCTATGAAAAACGGCTTTGCCGCGGCCCTCTCACTTCCCTGCTAAGTATCTTCCTGGCATCTTCCAAGATGTTCCGGCCCCGTTCGTAAGCCATTTCCGCTCGCCGCAGTAGAACGACCGAGCGTAGCGAGTCAGGTGAGCGAGGAAGCGCAAATATCCTGTATCACATATTCTGCTGACGCACCGGTGCAGCCTTTTTCTCCTGCCACATGAAGCACTTCACTGACACCCTCATCAGTGCCAACATAGTAAGCCAGTATACACTCCGCTAGCGCTGAGGTCTGCCTCGTGAAGAAGGTGTTACGACTCATACCAGGCCTGAATCGCCCCATCATCCAGCCAGAAAGTGAGGGAGCCACGGTTGATGAGAGCTTTGTTGTAGGTGGACTA
+
0.*))*..1****-8833'&&(2)((((&(()2><:::@IA@?@BGE;::=>66BGFFIIIJJEGGJFIJIJJDCBI?@GFIJJJJJJIJIJHJHJJFJHJJFJHJDJJJJJJJGBA@IHJEIIIJJIJJJ765666;4111---.-,++,388=>ADD<?FDF=B5:9CFEFJJJAAADFA?758;?6D>==BB==@54//0=JJJJFJGJIGEEJJEEG3116702,,78=>;8:2,**,.--1)('%&&57=@BDAA880,+,-4-))))))(,-/./;<:0,'(('((%%&654347---31++667<DDJJEEGAA@FGJHJCCCGJIGFGJJDJ@?@?JIGJ@AAAGHFHHHFDEFHGJ?=7.A9****@?@4125=C;9<???A@GDCHEJJGJEGHIAB=;<;=@9877AGJJJJGJ9&&&&*)(()*('''))7?@A@JHJEGGJFJJJFJ>;;;E?AHF??>88556%%%%-&&&&&'')$$%('')),,,-..6?BBDDDDDJHJJJFHHGIIJJAA@CG9898754;93A:99-,,/1/0333?=<:::?<>?BDED@@93./,((((++7?CBBA87224AC'')'''(5444;0///1((+0330001?HDFHJGJEHDEBCFGFJJJJGIHJIJJH;;;;==>JIFEJFEJDG?=>GJFFFHBBAJJGGJJHIFJHFJGJFFJJBEEJJFGHEGJIJIJHJED@=821.))))7789>87J?JJHGJ@>;;::??66;=AABEJJHFHGIJJJECBACB;;5588?@@999HFJGCD@=;<:FHJF@AGFGD:999...0+.++++GHJJD@ABDJDCBACCBCE.--.//(&&&&&&&..889?=443)(((3('''-&%&',799<>FJGJIGJ;;71EEEIHI>=<<EFFA==@>/,,**.3300345>EBBBCHIEDCGEJJJBA@FE....677773333<;GDJHJHJHJDGHIJBCEFJJDC=CBBJFIEDCD884((((9;(:AE6666:74435;48:9779ADEJJGCFCCFFDJIJEEFJEIG>?>>72001==>DAABFED?>=DJEGHHGFE=<<<>0//+*('(()=DBGHEDGJJJJHJJEFEGFCBCBGC9999?2238>>?<@E8776778@87....77832261,+,,*+,+*%%$%%&&'3=<213=JJHGHEHJJE;'''&**.@FIJEJE))));::;BEGFJIJGD?>@BAB>>>?CHGFFCAB966>=::8>FFHCED977765,++*))**-(*)(($#&&#&)+'3;<??7667><@??HJCDACHE<BBBH?@?@JJDJJJJJBDDGJEHEJJE=9/.--(((),*')**+,+**((()*)''(888=>>=>312404.,,,.(%&(()+)+,9==@??/...5'&&'(''&'(:5AJHJEGEEIJGIJHJJJA@@A:;15>BBCIIIJJHJJHJGJGHIJJEJCDBEHGDJEEC=.--*+*(((()21)'))A@788.+++,6656=<>?>EGEHJDBB?=20//6DHA@:4122465556;;-'''20-.-)('%&*+@<<=;32=91<3//.//@@7778BIIJJDJJFHJGJJJIJJJJHHJJJJJJJJIIJHIJIJGJFJJFJJJEIHJIJJJCJIGJJJJ?555***)(,,,/,++---,,.0CBDICJFGJGJHJFC>:1)),?CHJEGJEIGHHIJFCCDDJJJG<;::@6666842351/./?BGIHJJHJJJJJHJJHIJA?=..;@ABJDCFGHJJIJJJGHJJJFJJJHFJJJJHJBAAAJHHJFGJIJD?>4445EEJGJJBBABA:;43752323-,'&&&+)))(0./02=;::;847779:;JFJGJIFJJJJFEGJEJ@;77**%%'''/3779:CB'''(JE=<>?BCCD::;9:;:?>=5((.13;;;>D@BBJJJFD666-+'')7889:FHJJJJIIJGJIJJJJIJHJJJG=0.-+**-))//32:6777;3125111/12....;?DIGHJHJJBBFJ;;;;>?==@@;'&*.4''&%%%%%*43((((&&../1B<=CCDD1)(((''&(''(,.././002+''178>?@FDECBCCEEJIJJJIJJFDA@?;2/*)(&(+0BA@;?@A:;:9=999@JHGFEJDH9559*)))()))2*))*.,,0&''-2.---+*++A??=?7776457*))((((2225..0.//&&&)97////103211***65;@HED>>900..----.34AJJJJJEJJJJ)))''''2011+++-*&&'*//0JHGHIEJ7444,,,,/;>/..:75318?7446''''DJCAACJJBBBBJHEHEHGJ:9::CFJJ::=<BADDBB?886579:?@BCBB:9;(D@ABAJJJHJJJHFJHFJIJJBA@;;<<FGJHIJDGDC?@:::86442145555:32+++*%%%'+,,,***,9<=A?>@BJFDGH>?FFGECFFHGBA@ACDBC?:967?DJHGEGJJGDJGJEHHJJEJIFAEEJJJJHJBCEHFCJ==?>?BFGFBCJBDABEGEFCHEJJJJJCBAAJJHIEJJJIEFJJJJHJJ55443('&&,+-,,.)(('583411?@AHIGICDCCJB,*),=>?A@???F9778BADHJECDFJJH??311((''((,-))+.10/''&'&&%%&&'%%*,3*-+,-0B=IC<ADBJJHJGCD43363;:99:0../-.*+))(()*++*+--***-1///0)))),++.;<@?:41011.--/CD6556323.//00:<=6>A@@8677AFHJ???>33@?0+)**+*(--(&$$&&,,++*))*++(()*+++)-55?EEEEG>;9,(;93))98/'(('')&&%%%%..&&%'..1312=9AABJGJBA@D?;88==CA6646?>>5666=>=@>+)()'$$''(+***(*('''(18=>@??7667??A;79.99;=@=20/0250:?AJCEDEDEDJA7733>??JEHFJJJJJJBBCEDDJJJHE@?>>9('''())(()(&&&&:;>>AAFHJGJHIIGJJHIJGF>>>?JJJD?=<<=>>FJ=<;;?FFEJJIEHCB988,+++/))))*;<8454/'&&&,*59;..../556=??DDDFF?G<;>=IGJJJJIJIJJGFJHJJJIFED?JJJJJGHJHHJEID@2123;;;BHIJJIGJJGGJJJHJJA@AAE77779GEDEHJIE9999A88899<62+()/+,88?ADJIJIHABA<<<3,+**++E@D;;9326.77441''()%%(0++++++?@GHCD:995==AJGJJJJJIJJJJJJJIJ@?@?J?JJJC=<<A@B@@AEJE@@AEJF>=8<<<;@433220...1501227<76102''''01((+&&''&&+-(00*)''((.///003535GFD@AGJIJIHCHDJIJJHJJJJJJH;100.023>=@AACE??EGJIEIJACCBJFGHJIDDJJEGFHEEFC<;:5,+++++*%%%%&(*0479<<<?43409DGFIJCCEEIEJJJJIFFDHBEGJJFB=66;:989><=>??ADEDGC=<I?....(&&'(2235334659;=<?<:;4444@?0>BJJHJJJJJJJBA@BDBEJIHJFDHGGIDCFJJHIIJGHHGGEEABAJGJJJJJJJJJJI<?BBHHJJJJGGIGFIB12210067?@A//.....5677CC7754633668A<::;?ADHFGFBBD666++++4=-(%()1(2442455:9-,+*.1/.88**=?>89<879=<8&&&%1///.0069><;<<@ACGC441145>:98/@@BB@?=866+**5=?BACHGDBDEIJJJJJFFC@AAJ0/06:BCJGE88988ABEGJBEBIFJFEDHGJJGEGJEEIJI888861*'').-&&'&(,-,033<=B:999??>:@1.-+*+-(-.**1/6;2222?>>>BBCEE=<<>BAD66670.4**679;))))76884542555623037-)*23*))*2224:;ADB@CA:;89:6C/.--211/0://==BB@A>A712:IJJJFJBB?@@<<<::::>?9;GD;;<FF<8844447;<CDFGCCCEEEB?78BCEJEGDJHJHEEJHJDJHJJH>===DGCEFJFHGHFJJJEEFDF8878@@>=:;1114=21136433232355238:;EAH@@@<><<7643314<74+*.)()+0//13'(')'))*'(3BIFF?>0///44467444;;6<?AABJDHJECEFJJJF-,,-ACBGFEFGIE2222224489?BGGEJJGGJHJJDE:7455FJB@9866669,+'&'399;;<<<<A>AFBH=<;>EA5412:::?B?<J('''BI>>>>J?:9BHJJJJIF:6(&&%$$&&%&&&'),))..++,+//7CBGDBCJFGJJCCA@A765,***),)('%%&&(+//02211,++,+,/.0+**//-+*)%%$%&()))8?A@CEJJHFGFFJIJEJCJ<<<FGGCJDIC772/033374556@BEECCDJEGGGJIDHJGJJGJFJEDDCJB>?CEDB@GHC?@?B++++:AA@8888ADCBACCHHEH?6566J???DCHJIGHJHGJIJJJJBA?==87)&$$&)'()9;DDJHJJJEJJDIDCCBC@@999692333CFJHGGJJFDB=:9556B>>??;;9888>:866=83.-1++,/-..,,%
@Glass_F3P_2_D3_6_14_41
GCGGCGTGCGTTGTTGCCGGCGTCAATACGGGATAATACCGCGCCACATAGCAGAACTTTAAAAGTGCTCATCATTGGAAAACGTTCTTCGGGGCGAAAACTCTCAAGGATCTTACCGCTGTTGAGATCCAGTTCGATGTAACCCACTCGTGCACCCAACTGATCTTCAGCATCTTTTACTTTCACCAGCGTTTCTGGGTGAGCAAAAACAGGAAGGCAAAATGCCGCAAAAAAGGGAATAAGGGCGACACGGAAATGTTGAATACTCATACTCTTCCTTTTTCAATATTATTGAAGCATTTATCAGGGTTATTGTCTCATGAGCGGATACATATTTGAATGTATTTAGATCACGCATCTTCCCGACAACGCAGACCGTTCCGTGGCAAAGCAAAAGTTCAAAATCACCAACTGGTCCACCTACAACAAAGCTCTCATCAACCGTGGCTCCCTCACTTTCTGGCTGGATGATGGGGCGATTCAGGCCTGGTATGAGTCAGCAACACCTTCTTCACGAGGCAGACCTCAGCGCTAGCGGAGTGTATACTGGCTTACTATGTTGGCACTGATGAGGGTGTCAGTGAAGTGCTTCATGTGGCAGGAGAAAAAAGGCTGCACCGGTGCGTCAGCAGAATATGTGATACAGGATATATTCCGCTTCCTCGCTCACTGACTCGCTACGCTCGGTCGTTCGACTGCGGCGAGCGGAAATGGCTTACGAACGGGGCGGAGATTTCCTGGAAGATGCCAGGAAGATACTTAACAGGGAAGTGAGAGGGCCGCGGCAAAGCCGTTTTTCCATAGGCTCCGCCCCCCTGACAAGCATCACGAAATCTGACGCTCAAATCAGTGGTGGCGAAACCCGACAGGACTATAAAGATACCAGGCGTTTCCCCCTGGCGGCTCCCTCGTGCGCTCTCCTGTTCCTGCCTTTCGGTTTACCGGTGTCATTCCGCTGTTATGGCCGCGTTTGTCTCATTCCACGCCTGACACTCAGTTCCGGGTAGGCAGTTCGCTCCAAGCTGGACTGTATGCACGAACCCCCCGTTCAGTCCGACCGCTGCGCCTTATCCGGTAACTATCGTCTTGAGTCCAACCCGGAAAGACATGCAAAAGCACCACTGGCAGCAGCCACTGGTAATTGATTTAGAGGAGTTAGTCTTGAAGTCATGCGCCGGTTAAGGCTAAACTGAAAGGACAAGTTTTGGTGACTGCGCTCCTCCAAGCCAGTTACCTCGGTTCAAAGAGTTGGTAGCGAACCTTCGAAAAACCGCCTGCAAGGCGGTTTCATTTTCAGAGCAAGATTACGCGCAGACCAAAACGATCTCAAGATCATCTTATTAAGGGGTCTGACGCTCAGTGGAACGAAAACTCACGTTAAGGGATTTTGGTCATGAGATTATCAAAAGGATCTTCACCTAGATCCTTTTAAATTAAAAATGAAGTTTTAAATCAATCTAAAGTATATATGAGTAAACTCATGTAGCGGTTGCCAATCTTAATCAGTGAGGCACCTATCTCAGCAATCTGTCTATTTCGTTCATCCATAGTTGCCTGACTCCCCGTCGTGTAGATAACTACGATACGGGAGGGCTTACCATCTGGCCCCAGTGCTGCAATGATACCGCGAGACCCACGCTCACCGGCTCCAGATTTATCAGCAATAAACCAGCCAGCCGGAAGGGCCGAGCGCAGAAGTGGTCCTGCAACTTTATCCGCCTCCATCCAGTCTATTCCATGGTGCCACCTGACGTCTAAGAAACCATTATTATCATGACATTAACCTATAAAAATAGGCGTATCACGAGGCAGAATTTCAGATAAAAAAAATCCTTAGCTTTCGCTAAGGATGATTTCTGGAATTCGCGGCCGCTTCTAGAGTTGACAGCTAGCTCAGTCCTAGGGACTATGCTAGCTACTTCAAAGCTTCGGATCAAGCTATGAAGGACGCAAAGAGGGAACTAAACACTTTACTAGAGAAAGAGGAGAAATACTAGATGGGTCAAAGTAGCGATGAAGCCAACACTACCGTTGCAGGGCAGTTTGCGCTTCCCCTGAGTGCCACCTTTGGCTTAGGGGATCGCGTACGCAAGAAATCTGGTGCCGCTTGGCAGGGTCAAGTCGTCGGTTGGTATTGCACAAAACTCACTCCTGAAGGCTATGCGGTGGAGTTCCGAATCCCACCCAGGCTCAGTGCAAATTTATCCTGTGGCTGCACTTGAACGTGTGGCCTAATAACTCGGTACCAAATTCCAGAAAAGAGGCCTCCCGAAAGGGGGGCCTTTTTTCGTTTTGGTACACATCCACCTGTGCGGACCTCGGTACCAAATTCCAGAAAAGAGACGCTTTCGAGCGTCTTTTTTCGTTTTGGTCCATCGAGTGGCGCGCTTGAGTTTTTGCTCCGTTTTTCTCTCGTTGGAAGAAGAAGAAACGAGAAACTAAATGCTCAGAGTCACACAGGACTACTAGATGATGCAAACCGTTTTAGCGAAAATCGTCGCAGACAAGGCGATTACGGATAAACTTCCGCAAACAGCAGCAACCGCTGGCCAGTTTTCAGAATGAGGTTCAGCCGAGCACGCGACATTTTTATGATGCGCTACAGGGTGCGCGCACGGCGTTTATTCTGGAGTGCAAGAAAGCGTCGCCGTCAAAAGGCGTGATCCGTGATGATTTCGATCCAGCACGCATTGCCGCCATTTATAAACATTACGCTTCGGCAATTTCGGTGCTGACTGATGAGAAATATTTTCAGGGGAGCTTTAATTTCCTCCCCATCGTCAGCCAAATCGCCCCGCAGCCGATTTTATGTAAAGACTTCATTATCGACCCTTACCAGATCTATCTGGCGCGCTATTACCAGGCCGATGCCTGCTTATTAATGCTTTCAGTACTGGATGACGACCAATATCGCCAGCTTGCCGCCGTCGCTCACAGTCTGGAGATGGGGGTGCTGACCGAAGTCAGTAATGAAGAGGAACAGGAGCGCGCCATTGCATTGGGAGCAAAGGTCGTTGGCATCAACAACCGCGATCTGCGTGATTTGTCAAATTAATGCAACCGTACCCGCGAGCTTGCGCCGAAACTGGGGCACAACGTGACGGTAATCAGCGAATCCGGCATCAATACTTACGCTCAGGTGCGCGAGTTAAGCCACTTCGCTAACGGTTTTCTGATTGGTTCGGCGTTGATGGCCCATGACGATTTGCACGCCGCCGTGCGCCGGGTGTTGCTGGGTAGAATAAAGTATGTGGCCTGACGCGTGGGCAAGATGCTAAAGCAGCTTATGACGCGGGCGCGATTTACGGTGGGTTGATTTTTGTTGCGACATCACCGCGTTGCGTCAACGTTGAACAGGCGCAGGAAGTGATGGCTGCGGCACCGTTGCAGTATGTTGGCGTGTTCCGCAATCACGATATTGCCGATGTGGTGGACAAAGCTAAGGTGTTATCGCTGGCGGCAGTGCAACTGCATGGTAATGAAGAACAGCTGTATATCGATACGCTGCGTGAAGCTCTGCCAGCACATGTTGCCATCTGGAAAGCATTAAGCGTCGGTGAAACCCTGCCCGCCCGCGAGTTTCAGCACGTTGATAAATATGTTTTAGACAACGGCCAGGGTGGAAGCGGGCAACGTTTTGACTGGTCACTATTAAATGGTCAATCGCTTGGCAACGTTCTGCTGGCGGGGGGCTTCAGCGCGGATAACTACGTGGAAGCGGCACAAACCGGCTGCGCCGGACTTGATTTTAATTCTGCTGTAGAGTCGCAACCGGGCATCAAAGACGCACGTCTTTTGGCCTCGGTTTTCCAGACGCTGCGCGCATATTAATAACTCGGTACCAAAGACGAACAATAAGACGCTGAAAAGCGTCTTTTTTCGTTTTGGTCCTTTGAAGTTTAGGGGATAGTCCAATTATTGAAGGCCTCCCTAACAGGGGGGCCTTTTTTTGTTTCTGGTCTCCCTACTAGTAGCGGCCGCTGCAGTCCGGCAAAAAAGGGCAAGGTGTCACCACCCTGCCCTTTTTCTTTAAAACCGAAAAGATTACTTCGCGTTATGCAGGCTTCCTCGCTCACTGACTCGCTGCGCTCGGTCGTTCGGCTGCGGCGAGCGGTATCAGCTCACTCAAAGGCGGTAATTTACCAATGCTTAATCAGTGAGGCACCTATCTCAGCGATCTGTCTATTTCGTTCATCCATAGTTGCCTGACTCCCCGTCGTGTAGATAACTACGATACGGGAGGGCTTACCATCTGGCCCCAGTGCTGCAATGATACCGCGAGACCCACGCTCACCGGCTCCAGATTTATCAGCAATAAACCAGCCAGCCGCGGAAGGGCCGAGCGCAGAAGTGGTCCTGCAACTTTATCCGCCTCCATCCAGTCTATTAATTGTTGCCGGGAAGCTAGAGTAAGTAGTTCGCCAGTTAATAGTTTGCGCAACGTTGTTGCCATTGCTACCGGCATCGTGGTGTCACGCTAGTAGTTTTGGTATGGCTTCATTCAGCTCCGGTTCCCAACAATCAAGGCAAGTTCCTGATATCCCCCATGTTGTGCAAAAAAGCGGTTCCTCCTTCGGTCCTCCGATCGTTGTCAGAAGTAAGTTGGCCGCAGTGTTATCACTCATGGTTATGGCAGCACTGCATAATTCTCTTACTGTCATGCCATCCGTAAGATGCTTTTCTGTGACTGGTGAGTACTCAACCAAGTCATTCTGGA
+
(*'&&%&&'$#$&%%#$'&''((((11275/0DECCB222+9776)))+))))DGIHJJIIJJGGJIJJHJIIHJJFFGJJJIHDFJHJGDDEJHJHEJJAA><3498899=860287;<<BB?>>>?C*())1011175233:;9<=8888?@@GDDHJFEGJJIDABEHHIJIJJJJEFFC;8::7:A?@F@=<<=?@4444///??>@DJFJFHFDEGJJAAA?A;43777823460)(''03:::('''>AJJIJJJIIJJJJJGHJJJJJJJIGIIIJABBBDIGCJG@DCC9012..4+*.9FFJFJJFJB=;;<BBCFJIJJIGIEIJEJIJHFJEFDC''''>?BA7778><97A>9CCBFIHGGDBBAAJJEFIGJJJJHGEIJJJJJJJIEEEHJJ8877=<GJEJIGJJJJJHDCA5557<=..AEHGJEJHIJEIJHIIGFDCGIJHJGJJGHJHJJGA@111FJ8555:<<@BECDJCBD<;;<EJJHJJHJJJHJJJJHHJDJEGJJJJE>>=>JJEFC>>?=@@BB@@??4222:ADCDFHHGGJFJGJHJEJJEEEJFDDGBE8788BCHED?@BCBDJJIJIHIFD:03JJJJFFDJFHJIJJJJHJDDCEJJIJJJGJGJGIJJIJA@GEDEJB>>;A7EEGDJIJJJJJJJJGJGJJIEH@===E-+++CABCJA@AAJJJFJJIJIHHJIJGJHIJHGG@GEEHJDJJJDC@=?>CABGHIJJJJJHJI=>>GEJJJJIJFFEJJJGIJJJGJIJJGEJIJJHHJFCBBBF@9413577@9@IJJJJDD@JHJFJJJ//0BC??<==<JJJEFJHJGHJJEJDJHGJGJJJJJIJJJJJJJJH:0///630.-,--*))(*'+1'<A=ACA?AA>B>=:CE****>>DA<::?GFJJHC?DFHHJJJJJJJJJJGJJIJJJJJFGHGE;999;C@AJHJJHEHJJJEGFBC<;4000>CDJIGJGIJJIGJJJJJF>B?7?;;;JGFJIAAA@DCBEEEDIHHJIIJJFJFA@99542378@AADFEBGDJFIIJGHJJJJHJCCC?>A799:9BJGIJJIJ?>>GJJ@???EHFHGEGEJFJJJFA@A@===@JIGJJJJJHJJJJIJFJJGFJJGJHHJJJHFBC@457888BCE@>?=?977FJJHJJJJJJHEJCJGA@BIJJJJFJCJHJJJIJGJEIIJJAA@JHA@A@IFIJIGHJEHJJGGJJJDJJHBAA@JJA?ABJCC633533&%%%0232(''(.50-1(22.@A88CCE95*(44///0C650--.-**,54239:;=BABA@=EFB?97:<;5322:557358GFEIJEJGJJIJJHIJJJJD1000CBDBA@@DIJHGGJHJJFJJIJJJJJFIFHGCEBCC:::68+++,;;=<<>><21110/)(((<BDDJHHJJHDJJFJGEIIIJGHJJBBABJGF@@@@JJJJGJEJJ5556@>>>>.**))(%%%%$%%%&%'&$$$%')/;>>CBBEC6666;;421-//+**%''.((8;FG;:;<BIJHHJH5555GGFGEGEE=CFJFJJEIJHJJGJJJJIIIHJGDI@A<8A4323<95***357:@@AE212<BDDHFEFGEFFGFJJJJJHJJJHJFJHHHDJFJHFEJFJJJJJJJFJFIIFGJIHJJJHFHJIJJJIGIEGH?F6556CB=;<<FHA@CJIJJJJJJHJFJH@?<@@?BB>BHGJJEFIHIIIJJHJFJH>===CHEHH986699CCDGDIBEFCEJCE<<<<>JJJB=>FHJJEFJJF@@+**)))))>AA;:;<CIDHGEFJCA@@B<?AACJHBABJFFFFJJJEIFGJEFJJJIDHDDHDA>@GFJFD??322266675745ADCC>>HAAA@<<::::??DJJ<;;<HJJEBDEA=;;;:00(''((*((*,'''8<>=>CDAAAGEJGEDBA?>?FEFJFFEDGEGFJ6666IJC@;99:=JGBFJECGEIJGJIJGEHJ@ABFJABAACBAA;:;*))*+757822222229;??@?AAEGJJEFGFJFFIBGGJJDEJJIJJECEDHD@DBGH<669IA5----/.../3001--,,.&&,,0,+++-*+-*++10-,++/2299???EEEGJEJJEEEEDGJJJFGFJHJJJJJJJJFJIGD@?:((((/,),/3459IGCJDGFIJBFA1**+ACEJIJJIICJGEJAAJJJJJJJJJJGFJJJJHJDDFA@JEJ=;;;JJGEHJIJCC72.-''.01232-.532.+-..;BBCAB?@>?<5:<311389,'&)&&(*+//01BCEJIIGJIJHIIJIFJEJJGJEFEA6:+3DDJDFJJGHJJJGGGJF==9;844451...45(''(/*35887900/./.023+*))(''(&%$$%$$'*)3''((769?BEDEDCB6111215501133/---.25,('&'))354229=CDGIAB@>>;;;?C@66DDJFJFFHJJJJJJJGJJJGJ@A@==<<<=66:;>...-((&&&&%&%$''&'+,6>CIJEIHHEJIJJHIJJGCFC>?91./389;=<?>?A?A@=>>:888AACFJHIJJJJJJJJJJJJJJJJJGEEGFJJGHGDFJGEEIJJJFDCF;<88::DDFHGCJGJJJEGDFCHHGHHJJIJEFFD>???J;JDIFDFEFF?4422JHJJJJGGHHJJJJJJIJJFJJJJFJFFJJJJJJJJJGDFFIJJJGJHFJHJJJJFGJJBACJFIJGJFIJJFFJGGFIJJ@<;>CEHHHC63FGFJ====GIJJFIJIIHEHHJFIGHIFJJJJHIJFGJEIIJJECB==GEJJGJJJICIJ?AF@?A?AF?@JJJJJIJHGGJGHHHHJJJJJJJJJJJJHEJJ@JJJJJIJJGHIHJJFGGEDHHGJJHIFJJJJIJJGJJDHFFJJIJDGJJJHJGJJGJIJJJJJJJFJJHJHJJDA+++,>?BEDEEE<;;:;7:9;ADJIGJJJIHJJJJHEFJJGIHJJHJGIHGJH?>==JJEGJFJHGJG9888,+**89,,,,DDGHFJJFFG?>0((('/8<;32229EIFHHGHEJCFCDFHHF::::BBJGGJFGJJIJHJIEJHJFJHGEIJDCEEJHJIHFIJJGJJJJJJIGJJGJHJDIJJJIJIFBGAA@;;GJJJJIFJJHJJJIJIJJIJJFHIHGJJJHIJGJHJHHJJIJHJJHJIJJJJFGJJJIJJJJJDJJJIJHJFJJJECCBFEI=DCF-,-5/1AEA@>>A@8889@JFI?A@?FFJHIJJJFJJJHIEJIGIGIJJJDDFJJFIFJJJFIJJEJJJJJJJHHJJJGJJJJJFHJIIJHJJHJJJJJJJHJJA@@AJJHHJJHIJJGJGJIA?<>BDFFJFHJDCEFJJJJJGJJHJGIIHJJHHJJJHJJJJJHJDJFJJJJJHJGIGJJJJGJGIJJHJJHJJ3334JDBDIGJJJJJHJGJIHJJJJFJHJJJJJGJJJJJJJJHJFJJJJHHJIJGHJGEHIFJJGHJJJJGJHJFFEIFEDDFIJ=8:>::9;<<>=BB<<;;@IJJJJFJJJJIHJHJJEEJFHJIJIFJ<A57/:;<6;*('442)7;AIDJDGCEEIJJJJJJHHGICDCEDGGJIEJJGJJJJHGJHJJHIIFEGHJHJJFIDJJHJHHJJHJDGHJJACC@>>>>@@A><=CIJJHHJHJA9778B::96/***-&&&%&)&%$&$##%$##(3BJFA>===99,,,;>;=<@?===>9IGBGH==42.(&%$.11430277989:ACJGFIGJEJFJH>?>?HB?@@EEAACBJFC8888D988:>==<;4:<?FGFJJHEBBFCH::::JGJJJGHJIFJEFGGJIDCCGJJJJIIJGJJIJJIJJJFGGJ?<;JCJ=...9<C555;ABAGBIGGJGHEJHIJIEEGJJGEJFJGACABJEJJIFHDJF@?<''''@<884:=?AAD?;=CDADDDIGFHJJJJJIGFEFIE???85112345;<>JJH:9<GJH?BBJFJFJJJHFDJFJJJIGJJJ::<;?D1-.51?AJJ@,,,:IJFJJFFFGJHGJJHJIJJGHJFJJJGDA>=><<JGJJHJJJEJJJGJIEEDFGAHFIFEDJJJJJJJ?>=:995642/.0..<==GHJJJHJJHJJJJJJGBBABCCC:789;@??AFGJJGFIHDGJJGGFF8777E@?<<=@CC==??JJJHGJJGEFDGJJJJJIB@?EEEHEDEGGJHJFGGJFGJJJJJGIJEJBAD>DCBBCJJHJGJCEGJJIJIJGIJJJJJHGJJJJJJHGFIHHJJFGFJIJJJJFEHFIJJHJHEI@@A?IDEHJHJHFJFCD=:1,*(*//7>CDD===A?@7788BHIJJJJJJH99967;79998@?@ED>HJJJJICBBDHGJJJHJFEJICECIJIIHDCABD<;;@8666-366:;;2/0?;:::??>@@@FJIGJIJJHJIJIFFCE11.(),CEIEGGGEHJIFJE>=)))(''*34---,1((((>>98:;CHFJJJIJJJHHJIGJ77778888A'''(3---(&)('')--:;GGJJGHGEFBCJFGGJ+***.-),-.7./>=EGHJE;;;<==>=CEJJJJGJJJGFJIGJJHJJHJIHHIFIJHIIJFIHJIGIGGFJFHHIEHIJJJJFJJJFDEDCFFJJHGJFHJFJJGHJGFIJGGJJJJJGIIGGFJJJJ>==>FB<<<EIFEJHJGFJG:94'&
@Glass_F3P_2_D3_6_14_42
GCCAGGGTGGAAGCGGGCAACGTTTTGACTGGTCACTATTAAATGGTCAATCGCTTGGCAACGTTCTGCTGGCGGGGGGCTTAGGCGCAGATAACTGCGTGGAACGTCACAAACCGGCTGCGCCGGACTTGATTTTAATTCTGCTGTAGAGTCGCAACCGGGCATCAAAGACGCACGTCTTTTGGCCTCGGTCCAGACGCTGCGCGCATATTAATAACTGGGTACCAAAGACGAACAATAAGACGCTGAAAAGCGTCTTTTTTCGTTTGGTCCTTTGAAGTTTAGGGGATAGTCCAATTATTGAGACCCTAACGGGGGGCCTTTTTTTGTTTCTGGTCTCCCTGCTCAGGGTCGCGGCCGCTGCAGTCCGGCAAAAAAGGGCAAGGTGTCACCACCCTGCCCTTTTTCTTTAAAACCGAAAAGATTACTTCGCGTTATGCAGGCTTCCTCGCTCACTGACTCGCTGCGCTCGGTCGTTCGGCTGCGGCGAGCGGTATCAGCTCACTCAAAGGCGGTAATTTACCAATGCTTAATCAGTCGAGCACTATTTCAGCGATCTGTCTATTTCGTTCATCCATAGTTGCCTGACTCCCCGTCGTGTAGATAACTACGATACGGGAGGCTTACCATCTGGCCCCAGTGCTGCAATGATACCGCGAGACCCACGCTCACCGGCTCCAGATTTATCAGCAATAAACCAGCCAGCCGGAAGGGCCGACAGAAGTGGTCCTGCAACTTTATCCGCCTCCATCCGGTCTCTAATTGTAGGGAAGCTCGAGTAAGTGAGTTTGCCAGTTAATAGTTTGCGCAACGTTGTTGCCATTGCTACGGCATCGTGGTGTCACGCTCGTCGTTTGGTATGGCTTCATTCAGCTCCGGTTCCCAACGATCAAGGCGAGTTACATGATCCCCCATGTTGTGCAAAAAAGCGGTTCCCTCCTTCGGTCCTCGATCGTTGTCAGAAGTAAGTTGGCCGCAGTGTTATCACTCATGGTTATGGCAGCACTGCATAATTCTCTTACTGTCATGCCATCCGTAAGATGCTTTTCTGTGACTGGTGAGTACTCAACCAAGTCATTCTGAGAATAGTGTATGCGGCGACCGAGTTGCTCTTGCCCGGCGTCAATACGGGATAATACCGCGCCACATAGCAGAACTTTAAAAGTGCTCATCATTGGAAAACGTTCTTCAGGCAAAAACTAAAGAAGGGGTACCCCGCTGTTGAGATCCAGTTTCGATGTAACCCACTCGTGCACCCAACTGATCTTTCAGCATCTTTACTTTCACCAGCGTTTCTGGGTGAGCAAAAACAGGAAGGCAAAATGGCGCAAAAAAGGGAATAAGGGCGACACGGAAATGTTGAATACTCATACTCTTCCTTTTTCAATATTATTGAAGCATTTATCAGGGTTGTGTTCATGAGCGGATACATATTTGAATGTATTTAAATCACGCATCTTCCCGACAACGCAGACCGTTCCGTGGCAAAGCAAAAGTTCAAAATCACCAACTGGTCCACCTACAACAAAGCTCTCATCAACCGTGGCTCCCTCACTTTCTGGCTGGATGATGGGGCGATTCAGGCCTGGTATGAGTCAGCAACACCTTCTTCACGAGGCAGACCTCAGCGCTAGCGGAGTGTATACTGGCTTACTATGTTGGCACTGATGAGGGTGTCAGTGAAGTGCTTCATGTGGCAGGGAAAAAGGGCTGCACCGGTGCGTCAGCAGAATATGTGATACAGGATATATTCCGCTTCCTCGCTGACTGACTCGCTACGCTCGGTCGTTCGACTGCGGCGAGCGGAAATGGCTTACGAACGGGGCGGAGATTTCCTGGAAGATGCCAGGAAGATACTTAACAAGGAAGTGAGAGGGCCGCGGCAAAGCCGTTTTTCCATAGGCTCCGCCCCCTGACAAGCATCACGAAATCTGACGCTCAAATCAGTGGTGGCGAAACCCGACAGGACTATAAAGATACCCAGGCGTTTCCCCTGGCGGCTCCCTCGTGCGCTCTCCTGTTCCTGCCTTTCGGTTTACCGGTGTCATTCCGCTGTTATGGCCGCGTTTGTCTCATTCCACGCCTGACACTCAGTTCCGGGTAGGCAGTTCGCTCCAAGCTGGACTGTATGCACGAACCCCCCGTTCAGTCCGACCGCTGCGCCTTATCCGGTAACTATCGTCTTGAGTCCAACCCGGAAAGACATGCAAAAGCACCACTGGCAGCAGCCACTGGTAATTGATTTAGAGGAGTTAGTCTTGAAGTCATGCGCCGGTTAAGGCTAAACTGAAAGAAAAGTTGGTAAGCTGGCCTCCCTCCAAGCCAGTTACCTCGGTTGAAAGAGTTGGTAGCTCAGAGAACCTTCGAAAAACCGCCCTGCAAGGCGGTTTCGTTTTCAGAGCAAGAGATTACGCGCAGACCAAAACAATCTCAAGAATCATCTTATTAAGGGGTCTGACGCTCAGTGGAACGAAAACTCACGTTAAGGGATTTTGGTCATGAGATTATCAAAAAGAATTACACCTCAATCCTTTTAAATTAAAAATGAAGTTTTAAATCAATCTAAAGTATATATGAGTAAACTTGGTCTGACAGTTACCAATGCTTAATCAGTGAGGCACCTTATCTCAGCAATCTGTCTATTTCGTTCATCCATAGTTGCCTGACTCCCCGTCGTGTAGATAACTACAATACGGGAGGGCTTACCATCTGGCCCCAGTGCTGCAATGATACCGCGAGACCCACGCTCACCGGCTCCAGATTATCAGCAATAAACCAGCCAGCCGGAAGGGCCGCGCAGAAGTGGTCCTGCAACTTTATCCGCCTCCATCCAGTCTATTCCATGGTGCCACCTGACGTCTAAGAAACCATTATTATCATGACATTCATAAAATAGGCGTATCACGAGGCAGAATTTCAGATAAAAAAAATCCTTAGCTTTCGCTAAGGATGATTTGTGCATTCGCGGCCGCTTCTAGAGTTGACAGCTAGCTCAGTCCTAGGGACTATGCTAGCTACTAGAGAACTTTTCGGATCAAGCTATGAAGGACGCAAAGAGGGAACTAAACACTTTACTAGAGAAAGAGGAGAAATACTAGATGGGTCAAAGTAGCGATGAAGCCAACGCTCCCGTTGCAGGGCAGTTTGCGCTTCCCCTGAGTGCCACCTTTGGCTTAGGGGATCGCGTACGCAGAGAAATCTTGGTGCCGCTTGGCAGGGTCAAGTCGTCGGTTGGTGTTGCACAAAACTCACTCCTGAAGGCTATGCGGTGGGTCCAATCCCACCCAGGCTCAGTGCAAATTTATCCTGTGGCTGCACTTGAACGTGTGGCCTAATAACTCGGTACCAAATTCCAGAAAGAAGCCTGCAAAAGGGGGGCCTTTTTTCGTTTTGGTCCGCATCCACCTGTGCGGACCTCGGTACCAAATTCCAGAAAAGAGACGCTTTCGAGCGTCTTTTTTTCGTTTGGTCCATCAAGTGGCGCGCTTAGTTCCTCGTTTTCTCTCGTTGGAAGAAGAAGAAACGAGAAACTAAATACTAGAGTCACACAGGACTACTAGATGATGCAAACCGTTTTAGCGAAAATCGTCGCAGACAAGGCGATTTGGGTAGAAGCCCGCAAACAGCAGCAACCGCTGGCCAGTTTTTTCAGAATGAGGTTCAGCCGAGCACGCGACATTTTTATGATGCGCTACAGGGTGCGCGCACGGCGTTTATTCTGGAGTGCAAGAAAGCGTCGCCGTCAAAAGGCATAATCCGTGATGATTTCAATCCAGCACGCATTGCCGCCATTTATAAACATTACGCTTCGGCAATTTCGGTGCTGACTGATGAGAAATATTTTCAGGGAAGCCAACCCATACTTACCATCGTCAGCCAAATCGCCCCGCAGCCGATTTTATGTAAAGACTTCATTATCGACCCTTACCAGATCTATCTGGCGCGCTATTACCAGGCCGATGCCTGCTTATTAATGCTTTCAGTACTGGATGACGACCAATATCGCCAGCTTGCCGCCGTCGCTCACAGTCTGGAGATGGGGGTGCTCAGCCGAAGTCAGTAATGAAGAGGAACAGGAGCGCGCCATTGCGTTCAGAGCAGTTGGCATCAACAACCGCGATCTGCATGATTTGTGATTGATCTGGACCCGCGAGCTTGCGCCGAAACTGGGGCACAACGTGACGGTAATCAGCGAATCCGGCATCAATACTTACGCTCAGGTGCGCGAGTTAAGCCACTTCGCTAACGGTTTTCTGATTGGTTCGGCGTTGATGGCCCATGACGATTTTGCACGCCGCCGTGCGCCGGGTGTTGCTGGGTGAGAATAAAGTATGTGGCCTGACGCGTGGGCAAAATGCTTAAGCAGCTTATGACGCGGGCGCGATTTACGGTGGGTTGATTTTTGTTGCGACATCACCGCGTTGCGTCAACGTTGAACAGGCGCAGGAAGTGATGGCTGCGGCCTGGTTCCGTGTTTGGCGTGTTCCGCAATCACGATATTGCCGATGTGGTGGACAAAGCTAAGGTGTTATCGTTGGCGGCAGTGTGATTCCGTGGTAATGAAGAACAGCTGTATATCGATACGCTGCGTGAAGCTCTGCCAGCGGCGAATATTGCATACTGGAAAGCATTAAGCGTCGGTGAAGACCTGCACCCCGCAGCGTTGCGCGCGTTCGATGATATTGCA
+
CJJJFJJGFG@BBE//2<DCBBC?>=;<CBGJDDDCDCEC=DFCBAC944454333<@=DDEHCE@CDHFIEGHJJGIDB?@<7776666=>>==?76-,,,**+(('''0489A@B@DFC@B?555:;867CBCEJFFHJIJJJJGFIJFJHEFHIIHJJJHJJHJJJJJJEFEGEFDGJGD>7511('&%$%%&,07>?CA@C@BA@=<<.-,,//-+++-//003338+++?@6554667=;99751/045<;989;?@</(*1JDCEGGJHA>HGIGIF5446JJJHHJFH999;876&%$%%%*--1:<@BJF=:8388548@?>@D774445@:876113+'%$$$%%%&BDHHJHIEJJJJHJJIBBCJGGC=73,+*()).,++,278797;=84932:54440:GJGEAAAAJGFDDCB@BAGEJFEFHJJIFJHJJJJJJGJJJHJJGJIJIIHJJJIJIGEDC?=::;FCJJJJGIJHJEIJHIGJJJJGIIDDBCJJJJJJHEHCECDIJJEBCDBD@J=>=4,,,''%%%&&'&&&(((./2444<;;66=@JJG>CDCBAEEFG?>>?EGEGHJABACJJHJEGHJJHGFJFHJJJJGEEBE8857+**)(''+,1:;??FJJIJIEHGJ0000>BDFFICAD>>DEFIJIJHGHHJJJIFDGGHJHBB@??ADEJHJJJHHJGJJIJJJHIJEIEBCDB><30,))*8@CEJJIJJHJFEBBEJDJDB>>??551233*((''%&%&*-/3&%&&2/,-+'&%&('''(''&&)-(.0.68@@CIJGIJHJIDDJJJHJEJJJJJJDED?>>+*()+57-++-BCHJDEHHJGHJJIFFGJIJHBA6666@=445+**')-+('&*(((('&&'.765558'%%'*(+/235>>BBBFFHIHGGJHDA@AJHCA@5556+++(146,));=@?;-&&*1667:G8777=??A=CIJJIJDFEFHHHDECDIJEJIHJJJJHEEHIJIHHA@AAB<=<93;:<B@EDDJEGJHFEHJGFJJJJHGJJJHJJJJGJEJHJJIHJJJDBEGJBBCAJFGDJHJJGJJFHFBA@??@@A@FEJIJJIJ;<;;2000DCDEEB;:;;:442///-112;:;DEHJFJFHJDJGFIFJJI@??@JGJGJGJJGJJIHIFHJHJIGHJJFIJJIGEBCAA@40/,(%$%))()(),0111022322235%$$%%)'()+-->7773+'41104///<>432//6<DGGIH@@@A0///=:8*<@BDDB@AFEBFHG@HHDCDDHJJJFJJJJJCDCCGJIJJJJJJIJJ@@43367/,+*++/0@CBDCAFFCCIBCJJFJEDDBDGGJJJFFEFFDIJJJJGEHJDFEDED<4/>(''')-,***))<>>:9:98A3100000)(((212:3335ADCCJHIJHDB??@CDCB77600)))*>=65555431585<=<==<DC>;997??@IDDIDJEAABBFJFFFCC?***:6667855:>BBCA@<=>>;88:DDCBFAA;:2=FJJJJJJIJD@D>??:FCHJFJJEEDDJDJ?IEJJFGJHJ@?>?HDDCDGJJIJJJB@AB?666>JJHGHFGFD@9?F>><=@;878+)),@EIJIFJJGJJJJIGJJJJHJJFJHJJGJJJJJJJIJHIJJJHCFFCIHIFGDGFJJJHJJFB>::BA;;=73*''(.-/0((&)-)'''*++/333/../@C><<::::GFJGCABJJJJFDHJHHHJFFFJJ<88:+++*7<>CCBBCEDBCD:668>===@=<=BGFHJG<<<=IJFJIIJE@>>=@CIEHJBEEGBB?<431--..;>5F<20..10774887324520./)(()+5/.003111=EEFJFGJGHJFJJCBB@?DBB7DCAAAAB@DFCFHJE@ABFIHJIJHJJHJJJJJJJJJIJJIIJHIJJHJIIJJJJ@?@JJ.---:<IIJJIJJIJJJHJHF?.,BDDEGGJ96JEA=:>////0012=78DHIEJFF@CAE0../2JCH0E:5997IA???=AAIJJJJJJJJJIJHJJIJJJJEJGHHJIFHHHJIFGJBDDEGGJJJGJJ;:86778::<<ABABEC@?@AG>>HGFFHJHJJJHJEJJHJFF;:7679=CA?CE@==AAEGHJJJGHJBAB=;=9F<<==IHIHIIFGGGHGJGHFHHJHFHJ:<6,,,,,,**+*+++JHFBABBHJIHJJHHBCCFH===JJJJJJJJIIJJJIJJJJGC/..('&&()+34475689>=@?;7:>@FC?<>>=4331-''((('&$$$###$%%$%%%%0/2443@EJJIJGGCIGC3**)-****3:7787CJFFHEEGDIDEJDJGJIFHFIJJIJIDFA?GHFEHGG....@1.--0=21116:<<AJJHJGJHCEBCJGFJB:>=?9('%(&$$%%&(),+++,,+21-9<@CIJFJEDFCGD;:::---0?789?BCEA>CAE<<FIB??=<66;CB:998:8779565221563.-+'((----+*++9GEIGJIJJGJGJHJJJJEJJIIJHGJJFJJFJFJJHJHJEGJFJHJFJHIJJJJIIJJJFJJJGJJJJHGJIJDC8889FJFJFFECHEDBCA81233//0//11022257=;<<<@JFGJIJJHHIFHJJGJFJGHJACGIJGHIHFJIFEB@ACBB:****;779B=:;9;><>=>ACDCGJFIJJJJEJJFB@ACEGGBC<88,)'*'(1-1007008FJFDJJJBE8==/445<<DDFCCEEJBCB@:755)('(000'*&%&)))*,,/56=>AB?AAAFGJIJJDCAHEGJC>=DJHGJJEEJJIFIJGJJGIEDCJEHJE=<;;;<HHHJEDCGFJJJDFGDIJJE544))))08::5567BBBAJEBBACGGIIJIJFIIBB@?447AEIGFIJJJJJJHJJJHGJDDDBHDG----B432100/,**))).,++,4;67ADCA:DJDDCHFBCD=:99=>HFHJEHJEDDDAC?=>?=?=*))/+-/11761//.5;<<<>IIIHGGGHJJEDECIIEJEEHHJJGJJFHJJGJFFB543473025@CBHJFJJGHC77781111,++*+,+,47;<FJEJGJIEG555((*(..CDFEEHJ=:9877777::898>=***+3EC9:656;7;==A?333FHA=;:5544110+'''21/%&&&)5>?<;;;>>JJ:::;E>0//062+''((+102,,-*,---/1F7777JJJJJJGJJJHJEJ;71.(%%),--*)*.<<.EHJGJJHJ;977:FFFJJJIJJJJJJJJHJHJJ???>CGIGFHJIAAADA.+((+////66@CGHFJFGED;?44@<>63125..(()7?JFJJEC@=D?>>>/.-/87)((('&45=?@>@????<<FFDGEJHHIE>HDCJGEIDCCCBAJGJJJHGIJHJJJFIHJ@?:7;0,:;;/-,.>68777454-,+-/./))''('%%&'&(*5334?>=42266CEEGCDA?:62220284(''(-721//4?98:6689;<==8899?<5555BBADFEDJFJJIIJJFJGJJGHJJJIJFH@???JJJJJGJJJJGJJJJJJEJEFCCDCIFHDHGFJHHFJ@??@JHFCC@<::93433.,9>8/.-.-(((.)('())*7888DBAAIFJIJJHJJJFJIJJJEDFHF@@CBIJFCDBDCB@ABBJED?77457777;;=4335<>;6534446::@000;;:7.-,.1165:>@C?@?.64//028343442/01;;H@<:3333JFJJGJJJJDJJJGJIEAB@IJJEHDDEFJEJIFGIGIJBC@ACJGBABAJ=722,++%$##$%&))*&$$%$$%%;8894444IJJGHEFFGFFGIJJJJGHJEC>:99::;EFEB;.')CDFJJJHIGAJJ?JE1....8112000EJJCAGCGGFDECIJJJJJJJFIIJJFJ???>@JJEHJJIJJGGJEHJJJIHGFDBG??>?B>==>7988<9FGCDGFJFHJGHJJJJJJJIIJJJFGJCDB?;;9&&%%%%=@CJJJHFIJG?JGJJJJIJJJJJFJD?>996.---/))(%&%%%&%%%&,0228BBEF>>>>HGEDF6655(((*/0)*,)&(2+-..2&&&$%*->CFCIIGEGJJJDGGJJIJGJJJJHGEDHHGJJFFECFFBAACFHJJGJEJFIHBBCJGGDB=><;3-''**:=<8677:=8AEJFJIIJFGJJHHJJJGJJGJ;8523==;/-+,<CEGIJJHJHGJEFAABBA@?FF9778CBBBHJGJJGJGJGJJJJJCGFJIHJJJIJIJJJJJJEJJJFJGHJJJJG8999==<8..------(&'&'''&&&'(224=><<HGJJJIJGJHFEDJJGJHIJHEFJF7,)&&)&&&'3..<CDFIFIJIBCAAEBEDCA@DJ4;:<====@CJIJGGFBB@A31/-,&%$%%&$$#&'')*+019;<<B776:7788AB33321111CCDGGGFJGGEFJBAAB@?5589:76611-(&$$&))**%&&&((()&$$%%&(59:;:?@GEFJJIJFJJJFGFHGJJHIJJJJJJJEJJEICBB?@=99;,,+*&%%&'''*)*)(()39HJJEDC@?@AD53((((110.($%),+((((.--&%%'''&&&&)*,,,(%%&''&%('###
@Glass_F3P_2_D3_6_14_43
TCGCGGTATCGTTGACGCTGGGGCCGGATCGGTAAGCCCTCCCGTATCGTAGTTATCTACACGACGGGGAGTCAGGCAACTATGGATGAACGAAATAGACAGATCGCTGAGATAGGTGCCTCACTGATTAAGCATTGGTAAATTACCGCCTTTGAGTGAGCTGATACCGCTCGCCGCAGCCGAACGACCGAGCGCAGCGAGTCAGTGAGCGAGGAAGCCTGCATAACGCGAAGTAATCTTTTCGGTTTTAAAGAAAAAGGGCAGGGTGGTGACACCTTGCCCTTTTTGCGGACTGCGAGCGGCCGCTACTGGTCGGGAGACCAGAAACAAAAAAAGGCCCCCCGTTAGGGAGGCCTTCAATAATTGGACTATCCCCTAAACTTCAAAGGACCAAAACGAAAAAAGACACTTTCAGCGTCTTATTGTTGGTCTTTTGGTACCGAGTTATTAATATGCGCGCAGCGTCTGGAAAACCGAGGCCAAAAGACGTGCGTCTTTGATGCCAGTTGCGACTCTACAGCAGAATTAAAATCAAGTCCGGCGCAGCCGGTTGTCACTTCCACGCAGTTATCTGCGCCTAAGCCCCCCGCCAGCAGAACGTTTGCCAAGCGATTGACCATTTAATAGTGACCAGTCAAAACGTTGCCCGCTTCCACCCTGGCCGTTGTCTAAAACATATTTATCAACGTGCTGAAACTCGCGGGCGGGCAGGGTTTCACCGACGCTTAATGCTTTCCAGATGGCAACATGTGCTGGCAGAGCTTCACGCAGCGTATCGATATACAGCTGTTCTTCATTACCATGCAGTTGCACTGCCGCCAGCGATAACACCTTAGCTTTGTCCACCACATCGGCAATATCGTGATTGCGGAACACGCCAACATACTGCGACGGTGCCGCGGCATCACTTCCTCCTGTTACAACGTTGACGCAACGCGGTGATGTCGCAACAAAAATCAACCCACCGTAAATCGCGCCCGCGTCATAAGCTGCTTTAGCATCTTGCCCACGCGTCAGGCCACATACTTTATTCTCACCCAGCAACACCCGGCGCACGGCGGCGTGCAAATCGTCATGGGCCATCAACACACAAACCAATCAGAAAACCGTTAGCGAAGTGGCTTAACTCGCGCACCTGAGCGTAAGTATTGATGCCGGATTCGCTGATTACCGTCACGTTGTGCCCCAGTTTCGGCGCAAGCTCGCGGGTACGGTTGAGATCAATCGACAAATCACGCAGATCGCGGTTGTTGATGCCAACGACCTTTGCTCCCAATGCAATGGCGCGCTCCTGTTCCTCTTCATTACTGACTTCGGTCAGCACCCCCCATCCTGCAACTGTGAGCGACGGCGGCAAGCTGGCGATATTGGTCGTCATCCAGTACTGAAAGCGTTCCGGTTCCAGCAGGCATCGGCCTGGTAATAGCCTGGCCCGATAGATCTGGTAAGGGTCGATAATGAAGTCTTTACATAAAAATCGGCTGCGGGGCGATTTGGCTGACGATGGGGAGGAAATTAAAGCTCCCCTGAAAATATTTCTCATCAGTCAGCACCGAAATTGCCGAAGCGTAATGTTTATAAATGGCGGCAATGCGTCTGATCGAAATCATCACGGATCACGCCTTTTGACGGCGACGCTTTTTCTTGCACTCCAGAATAAACGCCGTGCGCGCACCCTGTAGCGCATCATAAAAATGTCGCCGTGCTCGGCTGAACCTCATTCTGAAAACTGGCCAGCGGTTGCTGCTGTTTGCGGGCTTCTACCCAAATCGCCTTGTCTGCGACGATTTTCGCTAAAACGGTTTGCATCATCTCGTCGTCCTGTGTGACTCTAGTATTTAGTTCTCGTTTCTTCTTTCTTCCAACAAGAGAACGGAGAACTGAGCACAGCCACTCGATGGACCAAAACGAAAAAAGACGCTCGAAAGCGTCTCTTTTACTAAAATCATACATAGCGCACAGGTGAATCAAGCAAAAACGAAAAAAGGCCCCCCCTTCGGGAGGCCTCTTTCTGGAATTTGGTACCGAGTTATTAGGCCACACGTTCAAGTGCAGCCACGGATAAATTTGCACTGACCTGGGTGGGATTGGACTCGACCGCATAGCCTTCAGGAGTGAGTTGTGCAATACCAACCGACGACTTGACCCTGCCAAGCGGCACCAGATTCTTGCGTACGCGATCCCCTAAGCCAAAGGTGGCACTCAGGGGAAGCGCAAACTGCCCTGCAACGGGAGCGTTGGCTTCATCGCTACTTAGACCCATCTCATCTTCTTCCTCTCTTTCTCTAGTAAAGTGTTTAGTTCCCTCTTTGCGTCCTTCATAGCTTAATCCGAAAAGTTCTCTAGTAGCTAGCATAGTCCCTAGGACTGAGCTAGCTGTCGACTGCTAGAAGCGGCCGCGAATTCCAGAAATCATCCTTAGCGAAAGCTAAGGATTTTTTTATCTGAAATTCTGCCTCGTGATACGCCTATTTTTATAGGTTAATGTCATGATAATAATGGTTTCTTAGACGTCAGGTGGCACCATGGAATAGACTGGATGGAGGCGGATAAAGTTACCAGGACCACTTCTGCGCTCGGCCCTTCCGGCTGGCTGGTTTATTGCTGATAAATCTGGAGCCGGTGAGCGTGGGTCTCGCGGTATCATTGCAGCACTGGGGCCAGATGGTAAGCCCTCCGTATCGTAGTTATCTACACGACGGGGAGTCAGGCAACTATGGATGAACGAAATCGACAAATCGCTGGATCGGTGCCTCACTGATTAAGCATTGGTAACTGTCAGCCAAGTTTACTCATATATACTTTAGATTGATTTAAAACTTCATTTTTATTTAAAAGGATCTAGGTGAAGATCCTTTTTGATAATCTCATGACCAAAATCCCTTAACGTGAGTTTTCGTTCCACTGAGCGTCAGACCCCCTTAATAAGATGATCTTCTTGAGATCGTTTTGGTCTGCGCGTAATCTCTTGCTCTGAAAACGAAAAAACCGCCTTGCCAGGCAGTTTTCGAAGGTTCTCTGAGCTACCAACTCTTTTAAACCGAGGTAACTGGCTTGGAGGAGCGCAGTCACCAAAACTTGTATTTTCAGTTTAGCCTTAACCGGCGCATGACTAAGACTTAACTCCTCTAAATCGATTAGTGGCTGCTGCCAGTGGTGCTTTTGCATGTCTTTCCGGGTTGGACTCAAGACGATAGTTACCGGATAAGGCGCAGCGGTCGGACTGAACGGGGGTTCAGTGCATACAGTCCAGCTTGGAGCGAACTGCCTACCCGGAACTGAGTGTCAGGCGTGGAATGAGACAAACGCGGCCATAACGGCGGAATGACACCGGTAAACCGAAAGGCAGGAACAGGAGAGCGCACGAGGGAGCCGCGGGGGAAACGCCTGGTATCTTTATAGTCCTGTCGGGTTTCGCCACCACTGATTTGAGCGTCAGATTTCGTGATGCTTGTAGGGAGCGAGCCTATGGAAAAACGGCTTTGCCGCGGCCCTCTCACTTCCCTGTTAAGTATCTTCCTGGCATCTTCAGAAATGTCCGCCCGTTCGTAAGCCATTTCCGCTCGCCGCAGTCGAACGACCGAGCGTAGCGAGTGGTAAGAGCGAGGAAGCGGAATATATCCTGTATCGCATATTACCTGCTGACGCACCGGTGCAGCCTTTTTCTCCTGCCACATGAAGCACTTCACTGACACCCTCATCAGTGCCAACATAGTAAGCCGGTCTGCGCTTCCGCTAGCGCTCAGGTCTGCCTCGTGAAGAAGGTGTTGCTGACTCATACCAGGCCTGAATCGCCCCATCATCCACCCAGAAAGTGAGGGAGCCACGGTTGATGAGAGCTTTGTTGTAGGTGGACCAGTTGGTGATTTTGAACTTTTGCTTTGCCACGGAACGGTCTGCGTTGTCGGGAAGATGCGTAATCTAAATACATTCAAATATGTATCCGCTCATGAGACAATAACCCTGATAAATGCTTCAATGATCTGAAAAAGGAAGAGTACTCATATTCAACATTTCCGTGTCGCCCTTATTCCCTTTTTTGCGGCATTTTGCCTTCCTGTTTGCTAAGCCAGAAACGCTGGTGAAAGTAAAAGATGCTGAAGATCAGTTGGGTAAGCGTGGGTTACATCGAACTGAATATCAACAGCGGTCAGGGATCGCCAGTTTTCGCCCCGAAGAACGTTTTCCAATGATGAGCACTTTTAAAGTTCTGCTATGTGGCGCGGTATTATCCCGTATTGACGCCGGGCAAGAGCAACTCGGTCGCCGCATACACTTCTCAGAATGACTTGGTTGAGTACTCACCAGTCACAGAAAAGCATCTTACGGATGGCATGAACGATAAAGATATGCAGTGCTGCCATAACCATGAGTGATAACACTGCGGCCAACTTACTTCTGACAACGATCGGAGGACCGAAGGAGCTAACCGCTTTTTTGCACAACATGGGGGATCATGTAACTCGCCTTAATAGTTGGGAACCGGAGCTGAATGAAGCCATACCAAACGACGGCGCTTCATTACCACGATGCCTGTAGCAATGGCAACAACGTTGCGCAAACTATTAACTGGCGAACTACTTACTCTAGCTTCCCGGGCAACAATTAATAGACTGGATGAGAGCAGAGTGGCCAGGACCACTTCTGCGCTCGGCCCTTCCGGCTGGCTGGTTTATTGCTGATAAATTGGGGGGCCGTGG
+
=:668:C?>7--,*(&&&+-88==-&''(0+++GJJJIFJ;:<6JJJECC;999:DBBBDJF;:;;GIIJHDD<989BECCBBFDJFJJJHEIJHJ?==@=;<99A@?:7758.--.8888<?BDCFEEDJFFJJJCEFGJFFE@?=0000<3'((0CJEGJJGJJJJJEJFJJHIJJJHHHIJEEIFG00/367/01110-,)))*)*0,''=<>31132277=AHJFJEGFH7774558GFAAAJIJEJ@;//75@AEHJJEDFGIJCJGFEGDDGJHJC@4:861/((+1434.,,.3778333376,++%%'(>?::;@>>>JG=@@IJFIJ>=DJGGG@>=---59AB=@@?4334=?1DDGGJJJEDGCJG66GFJF@BCFJJJJGJA@@?)))->=9951(((1>;>@A>>>>E/..-..++++,,++'(((,(%%&.147>EJJIJJGJDCIEID3223HJB555?GDCHJJJGJDFC:)&&))))((((+/1...)*)*.,*+*+.+++//0....6<>>EIIB@@?ABB;;;?EFFFD;::;+<2.)**68<EIJEEIJFGJJECDGBD>>>>4508=:::<?>=8886644--454=<;6669?EIJEFHJIGJJEFEJIIJFJHJIJJJHJFJIJHDHDGJGDBJFCJGJFDCC=<,+++4JJFBDACEGJIDDEBFACE5,,/;8..;88:@???>CACCJJJJGJJHGJ9888CDEIJJFC@D:EBEEHJFGE;::93...0>DDD>;;:6773334:****//458;+''(79>DA111:579*9:;>HJGJ==<=C@@@EIABB@GJEIGHJJIJJJE?EGJEGE=888GHBCCDECBBDJJDB?==?@JJ><;:9;C>=32202323200++&&&'+*)).((&')..22332)&%$%&+,-('''8ACECBDEJGFGJFJHJJJJFB=<:555311112-+,,/0)*+,.-.<>@DJ@CE<:;::,,,,-FHIGAAC>3=>CFCAD?DECDECDFEJIJGHJJGJJGFJEI5///066==<=JDDJFJIJHIIJFHHFEFIDJJAABAD0000B@@@C<;<<GG@,++*--'%%&/5>3344;DCDJJGJJJJJEJJJJEJDJJIJ@A@C1/2+,--63++++/3449666=<BDCEH?F=JFJJFG6666;884=HACJIHJGDJHGHJIIIECDCDJJJJHJJA@@@GJJEE6540-)('()977:5557)))+2223823;=66--,++++04EEDFBEFGDCIEHBCCB?>1,?@FIJEJJEJBB@@A552EDA9A6===557A66655343066;<;;;21100131/+'&'+*()*;?<<:889FEJFHJJ<;;AE44;HJGJCEGCJDBCECJDC<>;96654661/(((%'$$$$$$$$&/6<=DFJDJCFJGEE&&&%%%$%##$'+(+,(''(/@?@J@ACEJJFDEFIHJCEFD>6553++*.3642331---274***99BCC<;::@BCCB8887??@ABABB<>94445770/12855DJIHJFJ2:>00CGCCEBGEEFFFEFEEEJJDD99:=ABDHGJIFJJJJJGHJDJJCECEBCBC88112((++++783///187766@DE==<;<877CFCDFFGBA@=/*):21.+,9=?<=;??A?==?CAC=;;:/,72211=;7CC))@??:9...-.2633+)('&'&)5663234E54448;:9==?EDCCAGDGDEFHJJCEEEGEEJJHJJ?AA@GBEAAEEAAA@C@=>?@BBBBBDEGJDEDJGJ@B@@GJCA@?ADDJJHDDCJJC>?<;:..((($$$&,++,=BIEJIGCA@A@CEC<88=+1''+,1294.31)(34+71//.0,,+(**0,+-,(''&((++,&%%&,/0.-./'''),0.124,,,5JIHJJDCDCC;::BJG====:8762%%'&'(+,'&&%'**++,,/242223,,,,*)&&%#&,.//--.3;@BBD@DGGJD4/-(8>CFHE@?@2224***:>J95546>>AD;.--3-33'''')@?::;;JJIGJFFGJHJ>A-**,=JDAADC5522509((+9;9134:==?333;<?>@A@>??@?>>86639AEAA;222.-*@?AJJDFEA??DB:::6666:59GEHBFFCA?:<555242037-*&(*(0@AECHF<:;:B?AA77ACJJJFGFEJJ>1114((AFJHH?=<<;<>>???====FJDHCCCEJJJGJF??@?D;:>9999;;6'&&(,-())*)*../0,/1))8;70:<=:@GJJDDECJ<;::<5/67<ABCD<1/;3@?@B@>?:=D<;;;40333;::<<JJDECD>=,++++++9<>??::::;HJ<::99<2000<98:;<F;00007.--.8>FJHGEFBB>>AAJJH?AE@@AAIFEEEIDEEJEGHJCB=<A?;;921004352101A=3212/.//<///DCIB@@==<<FHJJIH><<<BGEGDJ@>>?AFCBBAAD@DBBIHE>21112D999895////*%%$$%(+.-./12;;?AHCEA==?<;0,,,/.,,+,0.)((,//-+,474450...BHJE=>:JAJEGJJGJJJJJJJA98212***69CAACCDC@CB1100***))+()*+--4@DJJGJJHJFHJJJJJGEJIICDEDFHJIEJJF?D22+<ACCBB@AAAEHJJGHHB.../78JC980...//0/9884444DEDFGBBGF2.--0*****((+''''%%''(**445B@BCHHEIDCDEBBD?@>:..'&%%))79:CGF;999JGHGJJFJJA:;;;=;:::=9BAHDGC=:;<>C>5''54BEJJ;:::5(''-/.-*()('((//@@GDEJIEFFHGHJHJHIJGJJIJJJCJJGJGHJIHFJ?77>CF;;;****04400/112@IC1-.3-,+,*%&),//+/0--,,,+12267(('(('''()&%%--0.)*))>;;=CCFJJ5457JJIJI1111500*)/0****2>G<767<JEJFFCABABJJGCJ>EED@>>==2333GJEJGFJJJJGJGFJEB@@;<400.+,-,0///?@JBA=//*()),,6AADICFFAB7.::>7<;===>=<;8''02210./9DEEJJEJHEFJ88894114JIFJJGJGI;::9;;<546@DDHFEHEFEJJFE397*64.--334;<>@<;<;==>EDDBJIIJJJJJJJJJHGDD>???JHBDDA,,,/%%$'&''*3@>?@C?@ACJGCBA=;;DJFJJFEEJGGBA?83EFJHDAAAAJJJIHJJFJIFJJEDBADJ<<<</../5555788'&&''''(9::<E75:6HCCEGA@AABHD33203--*'((,,+)))*)),15:30/)'&13DJEGBC4832335B;:9;<5445>;98;<0,,,JG4?22CEJGGIGIGGJJIJJJFFJ9668=9556569;;63+'&%&*-+&%&''(*++'(*057799:/<;;:=;)))*28<<:8678@EDGJFIJD4325////65A;@A@554692+*))34****;@?@?JHGJJHECIEJJJHGJEEIIFEIJFEFFF@AA@:996,,,,,1455;;:9'&&$%%&'/1?BGDJIJJJJIJGICEIGHFJGG=-,,-1//(''$%-((*3----=85655888=;<:9A>@>A:661-.02:;@>===@645669;JJEG@=A55C>???IJAA@<:99===DBG''''-))&%&&()3@ICAA@85*)*+57:7788<899GHIHJJJJJCEEEGHGGIJHJJJJFGGGJGEIBB?,,('&&,-255>6....JGHEFGE<<>>@DJJJHIHHD=<==BEEFJFDJGEFDHDDGG7777JJJJJJGJGFFHECBEJE@>?GC@A@FEIJGFJB;76000133223;8:9:@AHJJJIJJJJ3334DCDGJGJFJIJJJJJHGJGIHJJIFJC>=<<<<=777<C>>?CGJJDBCCGEJJB+++'(((.-/23GJFHJHHC@@>,&&&''(-)-23@ABA=:2013//221+*)+.19AC?A>BCEIEJJJEJJJJJJFJIFC@333.++*,//21;<>GEJGJFGJJJJJJI655JJ;:420+&)0011,,,,1320(%%%$$$(.7;=>==>2222@9555774346342+**''&%%%&)((()((4>I:89;?>=BGDEGDDFJIJEI;;<=JJJJGEECIIJJJJJJJHIGJGGFEDHECDEHCDBEJB;<98/+*))))+B>>=<FGEJFHJJJ9888FBCB?==;9811,,)))%%'*3:DCCBCCC=;;FF?==>CJEBCFIBEBCFJB<=>JJJJGJDHJJJFGGJJJJ>>'''(((((*((*))*./?@ADFJJDJJJJJJHJH----DGJFAB8889FJJEC999:JA.,,,B@AJJIH))))===IBB=>;=>JJIJEJFJJHJJIJCDGHDEBEABB----42,+*....633----?@@I;;;::::F<=JGFDFEHHJEHEHJEDFJJHJJJEA=>A;322+++)*)'%&&&%&(+-45>CDBBEB888CEDDJJ???77758866673336:32;<=DJCAC:844:656/&''(,%%%/-))-,677>==>?>>433322462100/'&'(&&&'(*&$$%$&'&&''***-.98<;?6443B@A=67;=EDHGGH====E4/////)(((+*+'%&)**++)''&$
@Glass_F3P_2_D3_6_14_44
CACGCACTTCCTGGCTCCAGTACTCAGCAATAAACCAGCCAGCCGGAAGGGCCGAGCGCAGAAGTGGTCCTGCAACTTTATCCGCCTCATCCAGTCTATTAATTGTTGCCGGGAAGCTAGAGTAAGTAGTTCGCCAGTTAATAGTTTGCGCAACGTTGTTGCCATTGCTGCGGCATCGTGGTGTCACGCTCGTCGTTTGGTATGGCTTAACTCAGCTCCGTTCCCCAACAATCAAGGCGAGTTACATGATCCCCATGTTGTGCAAAAAAGCGGTTAGCTCCTTCGGTAAGCCCGATACCGTTGTCAGAAGTAAGTTGGCCGCAGTGTTATCACTCATGGTTATGGCAGCACTGCATAATTCTCTTACTGTCATGCCATCCGTAAGATGCTTTTCTGTGACTGCGTAGTCTGACAGAATAATTATGAGAATAGTGTATGCGGCGACGTCATTGCTCTTGCCCGGCGTCAATGCGGGATAATACCGCGCCACATAGCAGAACTTTAAAAGTGCTCATCATTGGAAAACGTTCTTCAGAGTTGAGGATCTTACCGCTGTTGATGTATCCATGCAATGTAATTCACTCGTGCACCCAACAATCTTCAGCATCTTTACTTTCACCAGCGTTTCTGGGTGAGCAAAAACAGGAAGGCAAAATGCCGCAAAAAAGGGAATAAGGGCGACACGGAAATGTTGAATACTCATACTCTTCCTTTTTCAATATTATTGAAGCATTTATCAGGGTTATTGTCTCATGAGCGGATACATATTTGAATGTATTGAGATCGCGCGTCTTCCCGACAACGCAGACCGTTCCGGTGGCAAAGCAAAAGTTCAAAATCACCAACTGGTCCACCTACAACAAAGCTCTCATCAACCGTGGCTCCCTCACTTTCTGGCTGGATGATGGGGCGATTCAGGCCTGGTATGAGTCAGCAACACCTTCTTCACGAGGCAGACCTCAGCGCTAGCGGAGTGTATACTGGCTTACTATGTCGGCACTGATGAGGGTGTCAGTGAAGTGTTGATGTGGCGGGGAAACTGGTGCGTCGACGGAATTATGTGATACAGGATATATTCCGCTTCCTCGCTCACTGACTCGCTACACTGAGTCATTCGACTGCGGCGAGCGGAAATGGCTTACGAACGGGGCGGAGATTTCCTGGAAGATGCCAGGAAGTACTTAACAGGGAAGTGAGAGGGCCGCGGCAAAGCCGTTTTTCCATAGGCTCCGCCCCCCTGACAAGCATCACGAAATCTGACTCAAATCAGTGGTGGCGAACCCGACGGACTATAAAGATACCAGGCGTTTCCCCTGGCGGCTCCCTCGTGCGCTCTCCTGTTCCTGCCTTTCGGTTTACCGGTGTCATTCCGCTGTTATGGCCGCGTTTGCTCTTACATTCCACGCCTGACACTCAGTTCCGGGTAGGCGGTTGAGTTCCAAGCTGGACTGTATGCACGAACCCCCCGTTCAGTCCGACCGCTGCGCCTTATCAGGTAACTATCGTCTTGAGTCCAACCCGGAAAGACATGCAAAAGCACCACTGGCAGCAGCCACTGGTAATTGATTTAGAGGAGTTAGTCTTGAAGTAGTAAAGGTTAAGGCTAAACTGAAAGGACAAGTTTTGGTGACTGCGCTCCTCCAAGCCAGTTACCTCGTTCAAAGAGTTTCATCTAGAACCTCGAAAAACCGCCCTGCCAAGGCAGTTTTCGTTTTACGAGGAGCAAGAGATTACGCGCAGACCAAAACAATCTCAAGAGAATGATCTTATTAAGGGGTCTGACGCGCTCAGTGGAACAAAGTCACGTTAAGGGATTTTGGTCATGAGATTATCAAAAGAATCTAGCCTCAATCCTTTTAATTTAAAAATGAAGTTTTAAATCAATCTAAAGTATATATGAGTAAACTTGGTCTGACAGTTACCAATGCTTAATCAGTGAGGCACCTATCTCAGCAATCTGTCTATTTCGTTCATCCATAGTTGCCTGACTCCCCGTCGTGTAGATAACTACGATACGGGAGGGCTTACCATTGTCTCTGGCCCCAGTGCTGCAATGATACCGCAGACCCACGCTCGCCGGCTCCAGATTTATCAGCAATAAACCAGCCAGCCGGAAGGGCCGAGCGCAGAAAGTGGTACTGCAACTTTATCCGCCTCCATCCAGTCTATTCCATGGTGCCACCTGACGTCTAAGAAACCATTATTATCATGACATTAACCTATAAAAATAGGCGTATCACGAGGCAGAATTTCAGATAAAAAAAATCCTTAGCTTTCGCTAAGGATGATTTGCTGAAAATCGCCAGCCGCTTCTAGAGTTGACAGCTAGCTCAGTCCTGGGACTATGCTAGCTACTAGAACTTTTCGGATCAAGCTATGAAGGACACAAAGAAAATGATTTACTGAGAAAGAGGAGAAATACTGAGATGGGTCAAAGTGAGCGATGAAGCCAACGCTCCCGTTGCAGGGCAGTTTGCGCTTCCCCTGAGTGCCACCTTTTTGACGGGGATCGGCTGCGCCAGAATCTGGTGCCGCTTGGCAGGGTCAGTTCATCGGTTGGTATTGCACAAAACTCACTCCTGAAGGCTATGCGGTCGAGTCCGAATCCCACCCAGGCTCAGTGCAAATTTATCCTGTGGCTGCACTTGAACGTGTGGCCTAATCATTGGTACCCAATTCAGAAAAAGAGCCTCCGAAAGGGGGACCTTTTTCGTTTTCAGCATCACATCCACCTGTGCGGACCTCGGTACCAAATTCCAGAAAAAGAGACGCTTTCGAGCGTCTTTTTTCGTTTTGGTCCATCAAGTGCGCGCTTAGTTCCTCGTTTTCTCTCGTTGGAAGAAAGAAACGAGAAACTAAATACTAGAGTCACACAGGACTACTATACTAAATGATGCAAACCGTTTTAGCGAAAATCGTCGCAGACAAGGCGATTTGGGTAGAAGCCCGCAAACAGCAGCAACCGCTGGCCAGTTTTCAGAATGAGGTTCAGCCGAGCACGCCGGACATTTTATGATGCGCTACAGGGTGCGCGCACGGCGTTTATTCTGATGCAAGAAAGCGTCGCCGTCAAAAGGCGTGATCCGTGATGATTTCGATCCAGCACGCATTCCCGCCATTTATAAACATTACGCTTCGGCAATTTCGGTGCTGACTGATCGAGAATCTCTGGGGAGACTGCTGATTTCCTCCCCATCGTCAGCCAAATCGCCCCGCAGCCGATTTTATGTAAAAGCTCATTATCAGCACTTACCAGATCTATCTGGCGCGCTATTACCAGGCCGATGCCTGCTTATTAATGCTTTCAGTACTGGATGACGACCAATATCGCCAGCTTGCCGCCGTCGCTCACAGTCTGGAGATGGGGGGTGTCAGCCGAAGTAGTAATGAAGAGGAACGGGAGCGCGCAGTTGCATTGGGAGCAAAGGTCGTTGGCATCAACAACCGCGATCTGCGTGATTTGTCGATTGATCTCAACCGTACCCGCGAGCTTGCGCCGAAACTGGGGCACAACGTGACGGTAATCAGCGAATCCGGCATCAATACTTACGCTCAGGTGCGCGAGTTAAGCCACTTCGCTAACGGTTTTCTGATTGGTTCGGCGTTGATGGCCCATGACGATTTGCACGCCGCCGTGCGCCGGGTGTTGCTGGATAAGGAGTCAAATTATGTGGCCTGACGCGTGGGCAAGATGCTAAAGCAGCTTATGACGCGGGCGCGATTGGTGGGTTGATTTTTGTTGCGACATCACCGCGTTGCGTCAACGTTGAACAGGCGCAGGAAGTGATGGCTGCGGCACCGTTGCAGTATGTTGGCGTGTTCCGCAATCACGATATTGCCGATGTGGTGGACAAAGCTAAGGTGTTATCGCTGGCGAGGCCGTCGAACTGCATGGTAATGAAGAACAGCTGTATCGATACGCTGCGTGAAGCTCTGCCAGCACATGTTGCCATCTGGAAAGCATTAAGCGTCGGTGAAACGCTGCCGCCCGCGAGTTTTTCAGCACGTTGATAAATATGTTTTAGACAACGGCCAGGGTAAAGCGGGCAACGTTTTGACTGGTCACTATTAAATGGTCAATCGCTTGGCAACGTTCTGCTGGCGGGGGGCTGCAGGATGACTGCCGTGGAAGCGGCACAAACCGGCTGCGCCGGACTTTGATTTTAATTCTGCTGTAGAGTCGCAACCGGGCATCAAAGACGCACGTCTTTTGGCCTCGGTTTTCCAGACGCTGCGCGCATATTAATAACTCGGTACCAAAGACGAACAATAAGACGCTGAAAAGCATCTTTTTGGTTTTGGTGCCTTTTTGATTTTTAGGGGATAGTCCAATTATTGAAGGCCTCCCTAACGGAGCTCTTTTGTTTCTGGTCTCCCTACTAGTAGCGGCCGCTGCAGTCCGGCAAAAAAGGGCAAGGTGTCACCACCCTGCCTTTTTTCTTAAAACCGAAAAGATTCTGGTTCTGCAGGCTTCCTCGCTCACTGACTCGCTGCGCTCGGTCGTTCGGCTGCGGCGAGCGGTATCAGCTCACTCAAAGGCGGTAATTTACCAATGCTTAATGAGTGAGGCACCTATTCAGCGAATGTGTCTATTTCGTTCATCCATAGTTGCCTGACTCCCCGTCGTGTAGATAACTACGATACGAGAAAGCTTTTACATCTAACCATGCTGCAATCAACA
+
[truncated: 13,417,459 more chars]
