# Supplementary material for: Preventing Multimer Formation in Commonly Used Synthetic Biology Plasmids
Source: ACS Synth Biol. 2025 Mar 18;14(4):1309–15. doi: 10.1021/acssynbio.4c00508 (PMC12012879; doi:10.1021/acssynbio.4c00508)
Supplement: Supplementary file 2 — sb4c00508_si_002.zip [file sb4c00508_si_002.zip › DataS1/data/fastqs/Glass_F3P_4_D3_6_16.fastq]

@Glass_F3P_4_D3_6_16_0
AACGGCATGATGAACCTGAATCGCCAGCGGCATCAGCACCTTGTCGCCTTGCGTATAATATTTGCCCATGGTGAAAACGGGGGCGAAGAAGTTGTCCATATTGGCCACGTTTAAATCAAAACTCCTAAAGTCGCCAAGATGGCTAAACAAGAACGCGTTCAATAAACCCTTTCAGGGAAATGGCCCGTTTCCACCGTAACACGCCACATCTTGCGAATATATGTGTAGAAATTTGGAAGTGACGATAATCACTCCAGAGCGATGAAAACGTTTCAGTTTGCTCATGGAAAACGGTGTAACAAGGGTGAACACTATCCCATATCACCAGCTCACCGTCTTTCATTGCCATACGAAATTGCGGATGAGCATTCATCAGGCGGGCAAGATTGGAATAAAAGGCCGGATAAAACTTGTGCTTATTTTTCTTACGGTCTTTAAAAAGGCAGTAATATGTCCATGAACGGTCTGGTTATAGGTACCGTAACTGACTGAAATGCCTCAAAATGTTCTTTACGATGCCATTGGGATATATCAACGGTGGTATATCCAGTGATTTTTTTTCTCCCATTTTAGCTTCCTTAGCTCCTGAAAATCTCGATAACTCAAAAAATATCACAGTAGTGATCTTCTTTTCATTATGGTGAAAGTTGGAACCTATTCATGCCCAAATAATTCGAGTGCCACCTGACGTCTAAGAAACCATTATTATCATGACATTAACCTATAAAAATAGGCGTATCACGAGGCAGAATTTCAGATAAAAAAAATCCTTAGCTTTCGCTAAGGATGATTTCTGGAATTCGCGGCCGCTTGTAAAGCTGCTGGATGGGTGGCAGGGCGGGGCGTAACTGGACGTCTAAGAAACCATTATTATCATGACATTAACCTATAAAAATAGGCGTATCACGAGGCCCTTTCGTCTTCACCTTGAGCACAGCTAACACCACGTCGTCCCTATCTGCTGCCCTAGGTCTATGAGTGGTTACTGGATAACTTTACGGGCATGCATAAGGCTCGTATAATATATTAGGGAGACCACAACGGTTTCCCTCTACAAATAATTTTGTTTAACTTTTTAATTAACGGCCGGCTTGTCGACGACGGCGGTCTCCGTCGTCAGGAATTGTCGTCCAGGGCATCAATCGTACGTCCGGCAATTAAAAAAGCGGCTAACCACGCCGCTTTTTTTACGTCTGCAGGCGCCACTCGATTCTAGGGCGGCGGATTTGTCCTCTTCAGGAGCCAGTTCACCGACAAACAACAGATAAAACGGAAGGCCAGTCTTCGACTGAGCCTTTCGTTTTATTTGATGCCTCTAGCACGCGTACCATCGGGATCCCCCGGGCTGCAGGAATTCGATATCAAGCTTTTATTTGTAGATGATCATGCCATGTGTAATCCCAGCAGCTGTTACAAACTCAAGAAGGACCATGTGGTCTCTCTTTTCATTGGGAATCTTCGAAAGGGCAGATTGTGTATGACAGGTAATGGTTGTCTGGTAAAAGGACAGGGCCATCGCCAATTGGAGTATTTTGTTGATAATGGTCTGCTAGTTGAACACCATCTTTGAATGTTGTGTCTAATTTTGAAGTTAACTTTGATTCCATTCTTTTGTTTGTCTGCCATGATGTATACATTGTGTGAGTTATAGTTGTATTCCAATTTGTGTCCAAGAATGTTTCCATCTTCTTTAAAATCAATACCTTTTAACTCGATTCTATTAACAAGGGTATCACCTTCAAACTTGACTTCAGCACGTGTCTTGTAGTTCCCGTCATCTTTGAAAAATATAGTTCTTTCCTGTACATAACCTTCGGGCATGGCACTCTTGAAAAAGTCATGCTGTTTAGTATCAATCTGGGTATCTCGCAAAGTCACTGAACACCATAACCAGAAGTAGTGACAAGTGTTGGCCATGGAACAGGTAGTTTTCCAGTAGTGCAAATAAATTTAAGGGTAAGTTTTCCGTATGTTGCATCACCTTCACCCTCTCCACTGACAGAAAATTTGTTCCATTAACATCACCATCTAATTCAACAAGAATTGGGACAACTCCAGTGAAAAGTTCTTCTCCTTTACTCATACTTCTCCTCTTTAATGAATTCTTAAACAAAATTATTTGTAGAGGCTGTTTCGTCCTCACGGACTCATCAGACCGGAAAGCACATCCGGTGACAGCTGTGCAGGCGTGAGGGGTTTGTACCGTACACCACTGAGACCGCGGTGGTTGACCAGACAAACCACGACGCTAGCCGGCCACCAACGCCTAGAGTCAGGAAAAAAGGCGACAGAGTAATCTGTCGCCTTTTTTCTTTGCTTGCTTTGTAATCACTCGATGACCGAAGAGTGAAAACCCGCCGAAGCGGGTTCGTAAAAACAGGTGAAACTGACGCTAGCCGGTCTACTAGTAGCGGCCGCTGCATCCAGGCAAAAAAGGGCAAGGTGTCACCACCCTGCCCTTTTTCTTAAAACCGAAAAGATTACTTCGCGTTATGCAGGCTTCCTCGCTCACTGACTCGCTGCGCTCGGTCGTTCGGCTGCGGCGAGCGGTATCAGCTCACTCAAAGGCGGTAATACGGTTATCCACAGAATTGGGGATGACGCAGGAAAGAACATGTGAGCAAAAGGCCAGCAAAAGGCCAGGAACCGTAAAAAGGCCGCGTTGCTCGCGTTTCCACAGGCTCCGCCCCCCTGACGAGCATCACAAAAATGACGCTCAAGTCAGAGGTGGCGAAACCCGACAGGACTATAAAGATACCAGGCGTTTCCCCTGGAAGCTCCCTCGTGCGCTCTCCTGTTCCGACCCTGCCGCTTACCGGATACCTGTCCGCCTTTCTCCCTTCGGGAAGCGTGGCGCTTTCTCATAGCTCACGCTGTAGGTATCTCAGTTCGGTGTAGGTCGTTCGCTCCAAGCTGGGCTGTGTGCACGAACCCCCCGTTCAGCCCGACCGCTGCGCCTTATCCGGTAACTATCGTCTTGAGTCCAACCCGGTAAGACACGACTTATCGCCACTGGCAGCAGCCACTGGTAACAGGATTAGCAGAGCGAGGTATGTAGGCGGTGCTACAGAGTTCTTGAAGTGGTGGCCTAACTACGGCTACACTAGAAGAACAGTATTTGGTATCTGCGCTCTGCTGAAGCCAGTTACCTATTAAAGAATTGCGCGTCCTTGATCCGGCAAACAAACCACCGCTGGTAGCGGTGGTTTTTTTGTTTGCAAGCAGCAGATTACGCGCAGAAAAAAAGGATACGAAGATCCTTTGATCTTTTCTACGGGGTCTGACGCTCAGTGGAACGAAAACTCACGTTAAGGGATTTTGGTCATGAGATTATCAAAAAGGATCTTCACCTAGATCCTTTTAAATTGAAGTAAGTTTTAATCAATCTAAAGTATATATCAGTAAACCATGTGACAGACTTTTCGAGGCTTGGATTCTCACCAATAAAAAACGCCCGGTGGCAACCGAGCGTTCTGAACAAATCCAGATGGAGTTCTGAGGTCATTACTGGATCTATCAACAGGAGTCCAAGCGAGCTCGATATCAAATTACGCCCGCCCTGCCACTCATCGCAGTACTGTTGTAATTCATTAAGCATTCTGACATGATT
+
117:9=>BFIHGHFJJJHJHJIFFIIGJJJHGJJIHGHGGEGHJ:878<:60*)'(./>@@@?;;;ABFGHJJHGHIGABDIJJ@>>>DCB;;;<?>6C66666JA@A>@A=*)()'%%&.('$$%##%'&&%&&%&&(*((+,)'&&&(&&&%%$$'&$(,,-014,++,1'&&'.1111-)(('&*,-.-'(75JHIJHDDBDFHEJFDBCEBBBCDC9:88;;6///-%%%%&&*''&%$$###$&'(3336556?@BAAGFEHJJCAECEEFDEFJFFDCJIJEIGJJCEBDDFHE0000DA6666666)''')&**,,'''''')*+==<@@ABBD>?JJJJJGJECCACB>)(((-+&&&)'''$#$$$%'&%%%$&))++)%&)++.11556322329=>?J>988=?@BA::75/2+''&/***+,,+%&&),.,)&%$$&'(+'&&&%&&&)*5799999CEDE11//++($$$%%'''26>@AIHEJDDFDDCJJ==6'%%'$')667;@8760223DCD>@:543464<AAADBDDGHJJEIJJJ>DCBA<<:::.?BEECFBECCCD>1BDGJJJ?>>988444399:DAC5125:213.*%$%%%%%&&&')(((&''(7787867::FEJJGFFA>:8;853%%%$%%$$'*(()+%%$&'(((*3474479@B@11/0202223?FDEGEIJHGJJJHHGJJGDEJJHJJJFIJHJEJJFGJEEJIJJGGFJJHIJDJGJJFIB>9>=AFJGFGCBCHIGBDC////1.-*))('(*,,..-///2.()%%%%*)''&(&%''&&&&)(&%&'&$$&&&&'()389:BB22*(&(&%%$$$$&%%;ACDJHDEFJJJJJJHHJHDDFFGJIIHJJJFJHHJJJJJFDECIIJJDGJGIJHJIEBA?@E80//,*&&-779::AAHEJHGIHFJGJHHGIJFGJJHFFB:<;2-559931000/+)''((&$$$%)+*)))*/*2/01=875677320/..)&&',-/4,,,,.))*7@?><=4444GJJEJHGJGE=;))((1GJJJJFFJJD@5HJJJJJJDB@GEJJFFFIEIDGJJHHEEEHJJGCBACEDJEECF766.((((.+*''$#$###$%'+)((''(((()*'')+),.=BCBACDFGD@;;<?>@ADDEFBAA>?;=::<<;/./1=>?@???@GJG;;;:,+++53--.0A>>=63200/+,,,4''(%$%%%''&%&'())...77568=...0323***24)&%&(0--(&),-.''''0005>;8>D@;;JFIJJHJJJHEFDABC8776888::>>:99/--'/('/0166@BAJGEHFJCD@A>5556@))467::<<9::964))(+&%%%%%((,,/5686655779;:;::;<<;:87662.3//:99897666999:::966669;:76(%$$%',./.../-/449=;;98865621100/%%%&&&')./4566443478:878;:;;<<<<=99998445586776766767:=;99876534545567997555550,)''')..2-%&&&75656777675588<;75445661//<95544:76879<?><88888445598873444443444556788654444332443423356568989866666543444668;7654599;;8867667665556;<=:86662322666++++44334443335677;8:98756767678;9884222376797654678611238878=:;9898763322567:=<<;;6654544567=81112666577777784555:77554577:;892,,,,,&&%%)0++4332454,,*)*+)&&%&**01445441,()''%%'2.-02877556766567777877877777989::?>95<876689:9987666798888:<;99::421/+/03777687666687;8887797779<=;3221100/0002''&$%'/47;CGJFJEEEDFHJJJJHJJGJJJHJJJCEFJGGIJGECDCHJHHJIJJGEJFDFJEDJF<::1(&%'%(%*45AJHFD<HJEDIFIADBABJJGGJJJJJFJJJG=<=>?JIEFHBA>>>AJJFIDEDJEJGGDFFFDEAA?AHJJ666799=?8:87111154.-,+)**+&%%')F@BABBBCJHJ><<@@<BBAFJIIJJIEJJIJHJFDJF@@@EDDJHIDEDBFDJC2)),*1**+)'&(&&%$%%&&(,*+/013:>JFCEA@AA9766;66625222123894.@>1//40CEECEHJJJIFJHGDEE@;::9;::+,+()'(%$%-2/*(&&&&.434*(('))((),.2986577<FEIJFJEJJJGIHJJJJJJJJIIA@@AJJHHJJ@??<940..//33EJJJJJJJJJJIFJHJJJHJHIHJDBJJF;C@GJJ=>8)8AFHFJFFJJIHDGIGGJGHJJGFHGEJGGFFHJIJFEGGDEJJHGGJJEDCEFIIGIGJEJDEEEBBGGIJGHIHECDE;;99932.,-')9ABDGEHJJHEDEEEEDEFGHEJEJJJ987:>0...33(&%%&(257=AFDED@3333?ABDDCGGGJJIA;89;BB@A9*)))+-,3,7567:44444,**,,),0.--.01,+,+1@BFDECE?BA@?@A:122<EEF;;;;D436:89AAA@@?@JGFCHHJJJIJGJGGHIF>=;21/+*++111;;=JJJJJJJFJFJGJJJ>=BA@AB>D;:99:;6/*)*-.27:;;>CDGD=E=JJJJIJJJIFGGFIHEJJJJJHHHEGDEJECCGDJFJFJJBGJHIJJJJJJJFJJJJJJJ<;IJJIJIHJJJGJJJJJJJJIFEIJJJJJJJJJFIFG800017777<<=@?HIJHJJJJJJHGJGACBBFJHJJGFJGJJJIHJGJHIJIJJJJJJGIJJJJJGJJJIGFJIJJJJI::::IJJIJJJJDJJJJJJJGJGGGIJJJJHJJJJJHJEHJJJJJJJJHJJJGJJJJJJJIJIHIJJCDFIJJFGBDCDHJHHJJJJJBCBDHD@FHGJGJIJJIIJFJHGHGHEIHJJHHJJJIIFJIIHIFIJFHJJDFJGIHJJJJJJJJJJFJJJJGHJ98750332&%$$(+31*(((*&&%%%$%$$%'+222DEIJIJJHJJJJGIGJIHJJJGJJJJEE9JCFFF@D@GDDDEFCIJJJJJJIFIABAAJDA?D@CCGE@::,'$$$*52156:<4;>;;:;?997:DFHHFDDDJJJGH==<<DFHJG9A,,,34,,:769011>@A=<<=>CJHJJJIJHJHGJFCFGJJDDABB?;.---++*../@@@BE@?>A?(('')(&'-.5>--)/*))*335@EEDCGFJG****DFJD><<<<++++/)'&&'**06=FJJJIJGGHJJJHJJJGJIJJFJJJHDJFJGJJGHGJJJEFEIJFFCJ@ABEEEDHIJJJJJHGFJFJJJGF>>>JGHEFHJ;5666666@6667GHFFDEJHJJIEGIFJJJGHGJFJJJJJJDDE<E*))+?ADJEGJIHGHJIGJJJJIJJHIHHIJJHJGJEFFJ422)'%$$$&&''%
@Glass_F3P_4_D3_6_16_1
GTCCAGGGAGCCGGAATAGGAAAACGTTTCAGTTTGCTCATGGAAAACGGTGTAACAAGGGTGAACACTATCCCATATCACCAGCTCACCGTCTTTCATTGCCATACGAAATTCCGGATGAGCATTCATCAGGCGGGCAAGAATGTGAATAAAGGCCGGATAAAACTTGTGCTTATTTTTCTTTACGGTCTTTAAAAAGGCCGTAATATCCAGCTGAACGGTCTGGTTATAGGTACATTGAGCAACTGACTGAAATGCCTCAAAATGTTCTTTACGATGCCATTGGGATATATCAACGGTGGTATATCCAGTGATTTTTTTCTCCATTTTAGCTTCCTTAGCTCCTGAAAATCTCGATAACTCAAAAAATACGCCCGGTAGTAATATATTTCGTTATGAAGCTGTTGGGAACCTCTTACGTGCCCGATCAACTCGAGTGCCACCTGACGTCTAAGAAACCATTATTATCATGACATTAACCTATAAAAATAGGCGTATCACGAGGCAGAATTTCAATAAAAAAAATCCTTAGCTTTCGCTAAGGATGATTTATGGAATTCGCAGCCGCTTTCTAGAGTACTGCGATGAGTGGCAGGCGGGGCGTAAGACTCGACGTCTAAGAAACCATTATTATCATGACATTAACCTATAAAAATAGGCGTATCACGAGGCCCTTTCGTCTTCACCTCGAGCACAGCTAACACCACGTCGTCCCTATCTGCTGCCCTAGGTCTATGAGTGGTTGCTGGATAACTTTACGGGCATGCATAAGGCTCGTATAAATATATTAGGGAGACCACAACGGTTTCCTCTAAATAATTTTGTTTAACTTTTTAATTAACAGCAGCTGTAGACAACGGCGGTCTCCGTCGTCAGGATCATCCGGGCATCAATCGTACGTCCGGCAATTGAAAAAAGCGGCTAACCACGCCGCTTTTTTTACGTCTGCGCCACTCGATTCTAGGGCGGCGGATTTGTCCTACTCAGGAGAGCGTTCACCGACAAACAACAGATAAAACGAAAGGCCCAGTCTTTCGACTGAGCCTTTCGTTTATTTGATGCCTCTAGCACGCGTAGTTGAATGCCCGGGCTGCAGGAATTCGATATCAAGCTTTTATTTGTAGATCATCCATGCCATGTGTAATCCCAGCAGCTGTTACAAACTCAAGAAGGACCATGTGGTCTATTATTTTCGTTGGGATGTTTCGAAAGGGCAGATTGTGTGGACAGGTAATGGTTGTCTGGTAAAAGGACAGGGCCATCGCCAATTGGAGTATTTTGTTGATAATGGTCTGCTAGTTGAACGCTTCCATCTCAATGTTGTGTCTAATTTTGAAGTTAACTTTGATTCCATTCTTTTGTTTGTCTGCCATGATGTATACATTGTGTGAGTTATAGTTGTATTCCAATTTGTGTCCAAGAATGTTTCCATCTTCTTTAAAATAAATTGCTTGACTCGATTCTATTAACAAGGGTATCACCTTCAAACTTGACTTCAGCACGTGTCTTGTAGTTCCCGTCATCTTTGAAAAATATAGTTCTTTCCTGTACATAACCTTCGGGCATGGCACTCTTGAAAAAGTCATGCTGTTCATATAATCTGGGTATCTCGCAAAGCATTGAACACCATAACCGAAAGTAGTGACAAGTGTTGGGCCATGGAACAGGTAGTTTTCCAGTAGTGCAAATAAATTTAAGGGTAAGTTTTCCGTATGTTGCATCACCTTCACCCTCTCCACTGACAGAAAATTTGCTCCATTAACATCACCATCTGATTGGACAAATTCGAACATTCAGTGAAAAGTTCTTCTCCTTTACTCATGGTACTTCTCCTCTTTAATGAATTCTTAAACAAAATTATTTGTAGAGGCTGTTTCGTCCTCACGGACTCATCAGACCGGAAAGCGCATCCGGTGACGACTGTAGCATCGGGGTTTGTACCGTACACCACTGGACCGGCGGTCGTTAACCAAACAAACCCGCGAAGCGCTGACCCGCCACCTAAGTTATGAGTCAGAAAAAAGGCGACAGAGTAATCTGTCGCCTTTTTTCTTTGCTTGCTTTGTAATCACTCGATGACCAAAAGTAAAGCCGCCGAAGCGGGTTTTTACGTAAAGACAGGTGAAACTGACGCTCACGCGGGTCTCTCGTAGCGGCCGCTGCAGTCCGGCAAAAAAGGGCAAGGTGTCACCACCCTGCCCCTTTTCTTTAAAACCGAAAAGATTACTTCGCGTTATGCAGGCTTCCTCGCTCACTGACTCGCTGCGCTCGGTCGTTCGGCTGCGGCGAGCGGTATCAGCTCACTCAAAGGCGGTAATACGGTTATCCACAGAATCAGGGGATAACGCAGGAAAGAACATGTGAGCAAAAGGCCAGCAAAAGGCCAGGAACCGTAAAAAGGCCGCGTTGCTGGCGTTTTTCCCCCCACAGGCTCCGCCCCCCTGACGAGCATCACAAAAATCGACGCTCAAGTCAGAGGTGGCGAAACCCGACAGGACTATAAAGATACCAGGCGTTTCCCCTGGAAGCTCCCTCGTGCGCTCTCCTGTCTCCAGACCCTGCCGCTTACCGGATACCTGTCCGCCTTTCTCCCTTCGGGAAGCGTGGCGCTTTCTCATAGCTCGCGCTGTAGGTCCTCATTCGATGTAGGTCGTTCACTCCAAGAACTGGGCTGTGTGCACAAACCCCGTACAGCCCGACCGCTGCGCCTTTTATCCGGTAACTATCGTCTTGAGTCCAACCCGGTAAGACACGACTTATCGCCACTGGCAGCAGCCACTGGTAACAGGATTAGCAGAGCGAGGTATGTAGGCGGTGCTACAGAGTTCTTGAAGTGGTGGCCTAACTACGGCTACACTAGAAGAACATATTGGTATCTGCGCTCTGCTGAAGCCAGTTACCTTCGGAAAAAGAGTTGGTAGCTCTTGATCCGGCAAACAAACCACCGCTGGTAGCGGTGGTTTTTTTGTTTGCAAGCAGCAGATTACGCGCAGAAAAAGGATCTCAAGAAGATAGCTGATCTTTTTTCTACGGGGTCTGACGCTCAGTGGAACGAAAACTCACGTTAAGGGATTTTGGTCATGAGATTATCAAAAAGGATCTTCACCTAGATCCTTTTAAATTAAAAATGAAGTTTTAAATCAATCTAAAGTATATATGAGTAAACTTGGTCTGACAGCTCGAGGCTTGGATTCTCACCAATAAAAAACGCCCGGTGGCAACCAAGCATTATAAACAAATCCAGATGGAGTTCTGAGGTCATTACTGGATCTATCAACAGGAGTCCAAGCGAGCTCGATATCAAATTACGCCCCGCCCTGCCACTCATCGCAGTACTGTTGTAATTCATTAACGTTGTGCCGACATGGAAGCCATCACAAACGGCATGATGAACCTGAATCGCCAGCGGCATCAGCACCTTGTCGCCTTGCGTATAATATTTGCCCATGGTGAAAACGGGGGCGAAGAAGTTGTCCATATTGGCCACGTTTAAATCAAAACTGGTGAAACTCACCCAGGGATTGGCTGAGACGAAAAACATATTCTCAATAAACCCTTTAGGGAAATAGGCCAGGTTTTCACCGTAACACGCCACATACTTGCGAATATATGTGTAGAAACTGCCGGAAATCGTCGTGGTATTCACTCCAGAGCGATGAAAACGTTTCAGTTTGCTCATGGAAAACGGTGTAACAAGGGTGAACACTATCCCATATCGCCGCTTCACCGTCTTTCATTGCCATACGAAATTCCGGATGAGCATTCATCAGGCGGGCAAGAATGTGAATAAAGGCCGGATAAAACTTGTGCTTATTTTTCTTTACGGTCTTTAAAAAGGCCGTAATATCCAGCTGAACGGTCTGGTTATAGGTACATTGAGCAACTGACTGAAATGGTCAAATGTTCTTTACGATGCCATTGGGATATATCAACGGTGGTATATCCAGTGATTTTTTTCTCCATTTTAGCTTCCTTAGCTCCTGAAAATCTCGATAACTCAAAAAATACGCCCGGTAGTGATCTTATTTCATTATGGTGAAAGTTGGATCTTTACGTGCCCAATCAACTCAAGTGCCACCTGACATCTAAGAAACCATTATCATGACGTTAACCTAAAAATAGGCGTATACCGAGACAAAATTTAAATAAAATCCTTAAGACTTTACTAAAAAATAATTTTCTCGATTAGGACCAACTTTCTCATACTGCAATGATCGACACGGGACATAAGTTCGACATATAAAAATTCTTGTGATTGATAATGGTTAACCAAATAGACATCAAGTATCATCTTTGACATAAAAAACAACTAAACACACATCGTCCTCTCTTTCCCTGGTAATAAATAATCTTTGGATAACTTGGGCATGCATCACATCTAAATGTTTGAGAAAATCACAAAGATTTGCAAGTCTCCAATCATTTTCTTAACTTAATTTAACAAAAGGCTTCAACAAACAAGGTACAGGTAACAAAACCAAAGCCAGCCATTCAGCCGCCCGCCCAGCCGTCTGGGAAGGCAGAGGCAAAGGCAGCCAGGGCGAGGAAAGGAAAGGAATGGAAAGGAAAGGAAAAAGGAAAAAAAGGAAAAGGAATGGAATGGGAGAGAAAGAAAGAAAAAAAAAAAAAAAAAAAAAAAGAAAAGGAACAAAACAAAACAACGACGATTTTTCTTTTCTCAAAAGAAAACAAAAGAAAGAAAAGCCAGGCCATG
+
)))01.+*)-100''0&-*))(0<;9:;1/**77A:8768>@@AJFGEDCFJJIFJGGFIHJJJJJJJJJJ::97FEGHHJECCCGFJHFIJJGFJJJJJJJHJJJIB?@CCD<:1101:112ADDBEJJIJJJGJFJ;<<=C=:6556=FFIHHHCBCCIHJFJBCCBJJJHEAHJDCEC>75/6;<;EFFJJJGJJJJJJJJDBEJJJJHJJJJJGJJIJBACAIFFC9889?@>>>:::344EHHDJJIJJJJGHFGBCDCJJIIJJDEDJEGJGJJGHJFJHJJJJHGJGEFD@@@AG?>@:::;GFGJHJHHHEFGGGJBGBABJHFJJGJGDJ?JJJHJJJJIFHCEHGFEJGJGIIJJIJJHJJHAAA@CB:)))()()*%%''(&&(','$%%#$#$&&++01124-,,+32248?4,---522211456:=B====HJJDJEEGJIJJJDA>?@?A@BJJIJGJJHHJJJIJFJGFJGJIJJHJJABABIJE///186254/54+*))),/8:?ECCBCCB;;<EBFB6553,++,0,++**)*'&(*),((,)(()01110&&%%&(%%%%&,+**)(''&&$%DCJEFGJGJJB97755212239541001@?@CCBA<<=>FJJGJJIFJIGIEHG;623787767=?;;:::6764555;?>?3.78;==89BCC?==>CJJCDJGHDE==>=?BADCDGHJGAABDGDB>;:6-004>>?==22220011,+*%'*++,,,00.388@EDCAA@BBCACIEE::99+**'*0**/-..7EGEFJACBCG.--.>;40,+''(4++CBCE@?>1-865457<''%&$$&''(&''(*,*'&'%(''*,,,,,//8:<333.../210047899:6543011389:>=>FIAFEACBB)((*<322666>BGDJEEE@BDBD:@;9=?JAA<<665//1+%%%&+789@FCCGFJHJJJH@GF?<@>>B-,--4;<AEJIJJJGJHJJJJJHJJIGHJGJJJJJFJJ@?@FGEJ@90.-.6=;:?<=A<;;=BBJJ;77-;5443,--->?@CHDFJGE??==)&&%%$$&)*,5//08??>DEGFJDEF???>JGDJIJJEJJFGGCID('&++554457BJI>JFHIJFJJJJJIJJJEFIJJJDJJDHJFFDJJJJCDJHJHJFH55534///'''(>0//02((()*'''(*+,5CDGDBBCDG@DHEIGFEDFGHJFIJIIJGG===>D:5567?>;5226JJJFEAAAAHEJCEIJHBGIHJJE?>>A7662//&&'&&$&(()-1)/,,+)*)*5FCCEEFJD@A@?FJJGJHJD0..3;=>BBDHE?>><81**2149AJA==?@JIHJHIJGBAA@EEDGCEFIJJJJIHFIHEJEHJGJHGJGGGJGJJJHJC@;:96543333?24617CCFJE>>=:::='&&)&%%%,%&&&?<<<DDE<9999EGGFJHJGDF>?>>4.19>BJFEGBA?7<<?<9//@@FDFEE22223;1+>=<>==BA9=<=GIGJJ;<EFJJJHDHBGGFJIGJGJJJH:888FJDCCDABB@BA::::<<20)))&'''*)%,.''&'*()((-/55==<=A?ADHGIFGGCFCGFGGJJJHIFJHHIGHGJEEDEFEGCA2(')(9<<0/.12100157456A66459>JGICBCCHEBCBEDBGDIGEHEJJJJGJECDJGGJJJIJHJJJJGGAHFG78===A<FHEJJDCBBB>77-3*'''&450//./+'&&&'(&$%%%'%%%'&%$*((''&'((&.//5=DCIFDEGJGIJGHEID@BB+**)&%%&$%%*)),+*-+).0==?>E@?>::<?JFIHJIHEDDGGFDFJGJGCJJFGAAACICEJFEFJEBBB@?@?@C8=89<:4&%&'--575997,+++,6(((,-0//0@@>=<AECC@@ABB@>544+&%%$&%%'&&%%'&%%)*)%%&(,023.&,*++****,*))*+'*)&&%:@=:=>6>(''(--,'+B<ADBEDFJEECCDFGJIJIJF=876/4-)02146:987779::B;4..><44447899;;;=@BE=;02.-&&%007;=;8620.-,+++*))**(*'%%&&&788<==555333,''&&(((((('''''&))+@BHEDDDB<>446?JJFEFGAA@?A@=>=@?@7666>;=>=>=<=:79:?A==<62==CAA;=<BJDCB=:88=5FDFJHDFD8778CJGJGEFJJHIJJJJJIJGDEJFGHJGFDED?:;<>CCBDFHCCEEEDEAAB?97754534===AFBFJIDEDFJGBC?@A@5<<??E;568876;;@F>5433131244<>>BB=BDDDBDGJIFGJHHEB;64232676-((((38394BFIIJFHGGJEHEEIJDJ8778=:8650.*(),-;5456EDD88598>DC545654443008:9?GHJBCBBECEC>=?AEHFFEJJIEDCHIEFCB====@@>?@=<'&%%%&%'+*12--33/(-45457>D<::;ADFFCCFJIJJJJCC>:,*)%*)+()+CA<99;>BGFJGJJJGIHJFJFAA@AA?>98:779:5,,,,<@>8889??FB@AG:9))..4564,,-,6340+++***'),-32,,-.:98831+++'''',,''&)),-26:>;;<:;800(())0,)((%$#'()-31/,('&((++,--*)*44311;DFFHHIJFFJHJGJEDDFFEDCCBCBFEGIC<;66010-DJEEGJJGJJGJIJGGIJFFEEIJFJCDJBAB<9::JIJJJJIHHFJFG=<==FIIJIJJJJECJGHIDGJJJJGIJIJGDBBEFGEFGJFIJEJG666/''''.,'('&'*+4=GJGJJJJJIJIIJJIJJJJFJJJJJIGEIA@?B?FCDGAA@A:>=:5541..--06EDFJIJIGJHJJJJFHFFGIJJJJFHJFDEE7@AAFH>;<=?JGEEJFGJJII?>>>DEBA=7+,:9<;978772.-++*(()((*.,-8=?2.*=BA@?@BDFJJHJHGGIGGJEJJJEJ:5334=@>@>?CCDEHFJHHHHJIEEJJJFJJJFFEHGJFFHEJJJJEEJCC53320-,+++;5>BJHJFEJEFJJJJGEJJJJJJJJJFGJGJJJJJHJGGHDFEH7778?@D;;;:=>=?>?IGGJGHGJEEJJJFHGIFGH<667-,,-.129;95552354CFA=<<7***,)))(((((*)()(''(.36<=@??A<<3336<;755774,,,,++()**)*),)(((&&13;;7788>-*+*,668BCDB751236;:77>=;::866)'''222<;<;777;33)((*+***+(&%'((JJJJJJFJFDGEGJIJJJIJGEHIFJJIJJIJJJJJJJJJHJHGFGJFGJJJJGGECCFDFDGHGJGJJJFJGJGJJJHHJEDEEFFGFJJCBCCJJJJJ:::HIHC@?=91,*)''''+<32323DJJJHJIJJCDCBJEGJJGHJJGHJJHJ@322,+++:AA@?>CC><;;@;;;@GHHGHFJH?<7556@CIJEEFGH=<=DJBBA9989FGEFJJGJEJFIHGHJGHIIJJJJGE:99:-)(()3=???<;<<72//9:8008445BEGEGFHDDDIHFFJG000.2.8866---+--2G><;?6288ADIHFCCDGICEJJJJGIEGJGFJJFJJJJJIIFJJJA<3354>>?C)(((()0''?JGGFJJIF=AIHIHJIFJCCHJJJED:BAAA><722.)*=>A@ACJDEEIGIHJFIEGFFFEFGHD@:==:55;<>7554<DDIGFJIJJJ844A3FDFGIJJJJJGJJJJFGIJGJJJJJFHJIJGFJJJJGJJJIJJJJIJGJJHJJJJHIJFJEIGBBD<0/20,%$$&(+<55:9>?C=EAA@CJJHJJHHGGJFD@C<;:<BEJHGJJJGGJI;;;:;:=?@@BC@>960---JDEAEGFE=E9GFJFB>>HFJJJEB<;>?@FDG@?ABJJHHJJJJIGHEE77769998623:584489<;:<788:,+)'),-/*&&(/668<<:*))*98343*++*0053333753)(().,*+,&%+&&&&&&'(()1//+''''(()1224.%%%$$$%'%$#$$$%(.//0/0&(),&%&))%$$$%'*,+**/&%%$%&&&%%%&&')1&%%%)&&%$$%%%'('()-'&%$%%%&##%%&''''(%$%&%%%&%&&'(&%&$(%$%&%%#$&''&%$%(',('''%%%$%%#$''%%%%%'*'(''(()&%%$#####%&'+*%$$$(%%&''()'&&$#$%&('&'&&$$%$%'%$$$%%&&()(''$###$%%%$%##%(&%$####$$#$%$$$&%$$$#$$$$%$$$'''%$##$%'**'%%%&&''%&&(&%%%'&$$$$$%$%%')+2+))'*(&&%*+,,$%$$$&(*+(+($$%'((*'(&$$%&&%%&&&''&%%$###$&&(('$#%%$$$##$%%$%&&'(*)&&%&%#####$$$%%$##$####$$$$$$$%%$#$$#####$$###$%$##$$$$$&%$##&''%%&%&&'&&()'(''&%$&%$%$#%$###$#$$$#$$$$')**,-+++-+-+((''')./&')-)(((-0'(''%$#%$##%$$$$$$$##$$&%$###############$&%$##$%$#$)+&$$'+)(+)%$%%$###$##
@Glass_F3P_4_D3_6_16_2
CTTTACGACAACCATTACCTGTCCACACAATCTGCCCTTCGAAACGCGACGAAAAGAGAGACCACATGGTCCTTCTTGCGTTTGTAACAGCTGCTGGGATTACACATGGCATGGATGATCTCTACAAATAAAAGCTTGATATCGAATTCCTGCAGCCCGGGGGATCCCATGGTACGCGTGCTAGAGGCATCAAATAAAACGAAAGGCTCAGTGACTGGGCCTTTGCGTTTATCTGTTGTTTGTCGGTGAACGCTCTCCTGAGTAGGACAAATCCGCCGCCCTAGAATCGAGTGGCGCCTGCAGACGTAAAAAAAGCGGCGTGGTTAGCCGCTTTTTTAATTGCCGGACGTACGATCGATGCCCGGATGACAATCCTGACGACGGAGACCGCCGTCGTCGACAAGCCGGCCGTTAATTAAAAAGTTAAACAAAATTATTTGTAGAGGGAAACCGTTGTGGTCTCCCTGAATATATTATACGAGCCTTATGCATGCCCGTAAAGTTATCCAGCAACCACTCATAGACCTAGGGCAGCAGATAGGGACGACGTGGTGTTAGCTGTGCTCGAGGTGAAGACGAAAGGGCCTCGTGATACGCCTATTTTTATAGGTTAATGTCATGATAATAATGGTTTCTTAGACGTCGAGTCTTACGCCCCCCGCCCTGCCACTCATCGCAGTACTCTAGAAGCGGCCGCGAATTCCAGAAATCATCCTTAGCGAAAGCTAAGGATTTTTTTATACTGAAATTCTGCCTCGTGATACGCCTATTCTTATAGGTTAATGTCATGGTGATTGATGGTTTTTAGACGTCAGGTGGCACTCGAGTTGATCGGGCACGTAAGAGGTTCCAACTTTCACCATAATGAAATAAGATCACTACCGGGCGTATTTTTTGAGTTATCGAGATTTTCAGGAGCTAAGGAAGCTAAAATGGAGAAAAAAATCACTGGATATACCACCGTTGATATATCCCAATGGCATCGTAAGAACAGTTTGAGGCATTTCAGTCAGTTGCTCAATGTACCTATAACCAGACCGTTCAGCTGGATATTACGGCCTTTTTAAAGACCGTAAAGAAAAATAAGCACAAGTTTTATCCGGCCTTTATTCACATTCTTGCCCGCCTGATGAAATTGTCATCCGGAATTTCGTATGGCAATGAAAGACGGTGAGCTGGTGATATGGGATAGTGTTCACCCTTGTTACACCGGTTTTCCATGAGCAAACTGAAACGTTTTCATCGCTCTGGAGTGAATACCACGACGATTTCCGGCAGTTTCTACACATATATTCGCAAGATGTGGCGTGTTACGGTGAAAACCTGGCCTATTTCCCTAAAGGGTTTATTGAGAATATGTTTTTCGTCTCAGCCAATCCCTGGGTGAGTTTCACCAGTTTTGATTTAAACGTGGCCAATATGGACAACTTCTTCGCCCGTTTTCACCATGGGCAAATATTATACGCAAGGCGACAAGGTGCTGATGTCGCTGGCGATTCAGGTTCATCATGCCGTTTGTGATGGCTTCCATGTTGGCAGAATGCTTAATGAATTACAACAGTACTGCGATGAGTGGCAGGGCGGGGCGTAATTTGATATCGAGCTCGCTTGGACTCCTGTTGATGATCCAGTAATGACCTCAGAACTCCATCTGGATTTGTTCAGAACGCTCAGTTGCAGCCAGACATTTTATAGTTTGGCAGATCCAAGCCTCGAGCTGTCAGACAAGCTTACTGGTATTATTACTTTAGATTGATTTAAAACTTCATTTTTAATTTAAAAGGATCTTTGGTGAAGATCCTTTTTGATAATCTCATGACCAAAATCCCTTAACGTGAGTTTTCGTTCCACTGAGCGTCAGACCCGTAGAAAAAATCAAAGGATCTTCTTGAGATCCTTTTTTTCTGCGCGTGATCTGCTGCTTGCAAACAAAAAAACCACCGCTACCAGCGGTGGTTTGTTTGCCGGATCAAGAGCTACCAACTCTTTTTCCGAAGGTAACTGGCTTCAGGGCAAAACGTCAGGATTCAAATACTGTTCTTCTAGTGTAGCCGTAGTTAGGCCACCACTTCAAGAACTCTGTAGCACCGCCTACATACCTCGCTCTGCTAATCCTGTTACCAGTGGCTGCTGCCAGTGGCGATAAGTCGTGTCTTACCGGGTTGGACTCAAGACGATAGTTACCGGATTAGGCGCAGCGGTCGGGCTGAACGGGGGGTTCGTGCACACAGCCCAGCTTGGAGCGAACGACCTACACCGAACTGAGATACCTACAGCGTGAGCTATAGAAAGCGCCACGCTTCCCGAAGGGAGAAAGGCGGACAGGTATCCGGTAAGCGGCAGGGTCGGAACAGGAGAGCGCACGAGGGAGCTTCAGGGGGAAACGCCTGGTATCTTTATAGTCCTGTCGGGTTTCGCCACCTCTGACTTGAGCGTCGATTTTTGTGATGCTCGTAGGGGGGCGGAGCTG
+
--*(%&''(0>?AFFJGFJCA>-)(+10./.)))*3/(7,.**2*((&'')112?C<BJHEFIJJEH9999B@=7/)%%%&%((59?DHDIHHHJJHHFJJGD?>11215....882222>;<?AFHJHJHJJJDJEHFIIJ=:::;@>BC53,)((+*,,JGJJJJHB=<=GJJJJJJJJGDBFDJJJHGEGJJGGEJFFDEGJD@;('%$$$(1002;7<A:0))(*6,<=>@BD<BB<=><;=?HJJHGJIJJDFA/-,,,334433;BDCCDFIFFJJ@::>>6555EHIJCBBCIFJIJCA?878DGGJGJEGDFJIEHCFJJ<>?<<<=>HAA@?311(('(''%&%'++666656710/,)(())*-@@BEJFIJDEAD?>?9996777866:<ABAC>==>EHJHGGEHDJJJFAFB7DDE@AHHIHJGIFIG@977;>6>><@;:::=;;<<:54557:<>::9995555==@DJJJFJJJFHJEDHCIJJHJJJHF8666>EGJJJJJJJGJJHJJJHJIIJGFJDBCD@@@@FJ3222BAGJJJJHJJJJJHJJFECFHJJFIGJCBBDBIE???@BBEGJJJJHJJJHIJJJJ><-,,-;:?BACAAFFJHFJI>@@7655<;<;57:;;GJFHEIBCBADDDC8+;DCFFHJJJJGIJJJJJDD<?=><>447:<BJJJJHD;;::AAD850/,,.@@JJJJGJCJIJGHFGB?98;<;52522465:.'''.4@JHJHFDGAGJGJJIJF8888321('(&9<DDEJECC??)((&%&&&'(((*)'''''+*0111BACDBFEHFDDJA::::C4223334B@@>>A@EGGIGJJGBCJEJJGDJFIJJJJFJJJJGA=?::D>???FDHFHFCCBGJDGI9989C=I5444EFFFJDBBCGJEHJJIFFJGHJIIHEH>=',,6CCJJIF???@?EBCC@6665?B@BDGJGJHEF?=A;===?D==:*)))36879(''>ABDFJJGJJJJJJJJJHJHJJJJJIJGIJJGGIGJIJHJJIIEJJGHJGJIHJFIJIJJHJHEBJHFJJJJFJE@;:9CE<>?>DGF::::<<::@)))??GHJEEDEJFJ:AC4CDCJJIJIFCBA=>;<==?7-,.,/'&%%)*+,,3@<>:6898;?@FEDEDJEEGDEDDIHGIGGFBCCB?/,-22EJJHCDDJJHJJHJJIA@??B==<@AFJHFD>DHGHD5447@77>@JCJJJGJJFJIJJJEJHJJJIIJJJJJJI?>??JCJJJJJJJJJIJJIJJGGJFFJGIGJHJJHJHJJJIJJJJHIJJJJGFGJJHJIGJJJFFJIJJJJJJJH66JIHJJJJJHHCJDACDFGFCGEJJHGFFEA?>==2222HJJDJJJJGJHJJGJJJFJHJJJJIJJFJJJJHJECA<5555544DEFFCGGGFJ@,,*,7<<AB?;<;;82234.-,----,0../28;CGJJIJJJJHJJJIJJJI-+++ABIGECIG<88FGJJGIJJJJJJJJHGJJGGFHJHJEEIDJJE*''(4:674587666I>??BDA@?ABEDGGJJJJJJGJEFJ<<<4565;C=CJJHJDFJIJFJJGJJJJJFJCBACJEFIEHFJJJ>=5<A//*,FBFGFGJFIDCCC=>><8?99=C7777JJGDCJGJJJFJJBAA-))),2,%%((''&&&&&.911+))*,))()()+')1''')+77;;<B881&&%%$$'')+*+027::;;8771122826667.,+++()*E-,,,69EJGJIJHHJGEDBC954-+&%%&.4BFA???><=@CHJJEBBD@DCDGEJGJBCGJJHJIJJJJJJF>9999AID>@DGHGJEJEJEEDHHDC??B4)),,.,,0/0---/2856334...+68:==;=9;<@FF>;99****''''../--2248C89JFJCDHJFFJGJGEGDEJIIJJGHGJHFEFJC77:0/./-))+++,<=>BBBEEFFIFDEEAJHGGHJJJGJJJG>==<E741*('()&'$$$$%%&%%&&&'7>EJJB>>>?FCCBDJFE11/.**))+)''8:AHJFCBAACEDBDEFGHDHEDGFHDJDFGHHEJGIFJJGDCECIJEBBAJJJJJFIHFGFJJJJJJIJJIHJHJFIJGEJGHDCBBDDCCFJFHGEFIJFEHHFDDEDBHBBBCJJFFJBDB5=52)&&).011455>?=>>?JFBBBDDGFJGEFEDCFFDFEHGJJIIJIJGFG=<>JJEBCFFIFJB117;@789:CCEDEBBCCFFJIGJIEGJJHJ@@)((,/2333<=CCGHDDFA<=<<CHGA@AFCFEC@>?<:;;9877:;@BABB@@BCFHJGC?=>CIFFJJJJHGDDAC>?AE>;:885+&%%&=DDGA?<:))((///++,..6<<=<>A@B7666JEGGEIJHGIJJJEDFHJDJGBDDJDCEFJFJHHEJFJIJB:8'''1@=;9://0.(&
@Glass_F3P_4_D3_6_16_3
ACGCGTATCTTCGCAAGATGTGGCGTGTTACGGTGAAAACCTGGCCTATTTCCCTAAAGGGTTTATTGAGAATATGTTTTTCGTCTCAGCCAATCCCTGGGTGAGTTTCACCAGTTTTGATTTAAACGTGGCCAATATGGACAACTTCTTCGCCCCCGTTTTCACCATGGGCAAATATTATACGCAAGGCGACAAGGTGCTGATGCCGCTGGCGATTCAGGTTCATCATGCCGTTTGTGATGGCTTCCATGTCGGCAGAATGCTTAATGAATTACAACAGTACTGCGATGAGTGGCAGGGCGGGGCGTAATTTGATATCGAGCTCGCTTGGACTCCTGTTGATAGATCCAGTAATGACCTCAGAACTCCATCTGGATTTGTTCAGAACGCTCGGTTGCCACCGGGCGTTTTTTATTGGTAGAATCAGAACCTCGAGCTGTCAGACCAAGTTTACTCATATATACTTTAGATTGATTTAAAACTTCATTTTTAAATTAAAAGGATCTAGGTGAAGATCCTTTTTGATAATCTCATGACCAAAATCCCTTAACGTGAGTTTTCGTTCCACTGAGCGTCAGACCCCGTAGAAAAAATCAAAGGATCTTCTTTAGAGGAATTCCTTTTTTCTGCGCGTAATCTGCTGCTTGCAAACAAAAAAACCACCGCTACCAGCGGTGGTTTGTTTGCCGAATAAGAGCTACCAACTCTTTTTCCGAAGGTAACTGGCTTCAGCAGAGCGCAGATACCAAATACTGTTCTTCTAGTGTAGCCGTAGTTAGGCCACCACTTCAAGAACTCTGTAGCACCGCCTACATACCTCGCTCTGCTAATCCTGTTACCAGTGGCTGCTGCCAGTGGCGATAAGTCGTGTCTTACCGGGTTGGACTCAAGACGATAGTTACCGGATAAGGCGCAGCGGTCGGGCTGAACGGGGGGTTCGTGCACACAGCCCAGCTTGGAGCGAACGACCTACACCGAACTGAGATACCTACAGCGTGAGCTATGAGAAAGCGCCACGCTTCCCGAAGGGAGAAAGGCGGACAGGTATCCGGTAAGCGGCAAGGTCAGGAACAGGAGAGCGCACGAGGGAGCTTCCAGGGGAAACGCCTGGTATCTTTATAGTCCTGTCGGGTTTCGCCACCTCTGACTTGAGCGTCGATTTTTGTGATGCTCGTCAGGGGGGCGGAGCCTGGAGGCAGGCAACGCGGCCTTTTTACGGTTCCTGGCCTTTTGCTGGCCTTTTGCTCACATGTTCTTTCCTGCGTTATCCCCTGATTCTGTGGATAACCGTATTACCACCTTGAGTGAGCTGATACCGCTCGCCGCAGCCGAACGACCGAGCGCAGCGAGTCAGTGAGCGAGGAAGCCTGCATAACGCGAAGTAATCTTTTCGGTTTTAAAGAAAAAGGGCAGGGTGGTGACACCTTGCCCTTTTTTCCCGGACTGCAGCGGCCGCTACTAGTAGACCGGCTAGCGTCAAGTTCACCTGTTTTACGTAAAAACCCGCTTCGGCGGGTTTTTACTTTTGGTCATCGAGTGATTACAAAGCAAGCAAAGAAAAAAGGCGACAGATTACTCTGTCGCCTTTTTTCCTGACTCATAACTTAGGTGGCGGGCTAGCGTCGTGGTTTGTCTGGTCAACCACCGCGGTCTCAGTGGTGTACAGTACAAACCCCGACGTGCACAGCTGTCACCGGATGTGCTTTCCAGTTGTAATAAGTGCGTGACGACAAACAGCCTCTACAAATAATTTTGTTTTAAGAATTCATTAAAGAGGAGAAAGGTACCATGAGTAAAGGAGAAGAACTTTTCACTGGAGTTGTCCCAATTCTTGTTGAATTAGATGGTGATGTTAATGGGCACAAATTTTCTGTCAGTGGAGAGGGTGAAGGTGATGCAACATACGGAAAACTTACTTTTTAAATTTATTTGCACTACTGGAAAACTACCTGTTCCATGGCCAACACTTTACACTACTTTCGGTTATGGTGTTCAATGCTTTGCGAGATACCCAGATCATATGAAACAGCATGACTTTTTCAAGAGTGCCATGCCCGAAGGTTATGTACAGGAAAGAACTATATTTTACAAAGATGACGGGAACTACAAGACACGTGCTGAAGTCAAGTTTGAAGGTGATACCCTTGTTAATAGAATCGAGTTAAAAGGTACTGATTTTAAAGAAGATGGAAACATTCTTGGACACAAATTGGAATACAACTATAACTCACACAATGTATACATCATGGCAGACAAACAAAAGAATGGAATCAAAGTTAACTTCAAAATTAGACACAACATTGAAGATGGAAGCGTTCAACTAGCAGACCATTATCAACAAAATACTCCAATTGGCGATGGCCCTGTCCTTTTACCAGACAACCATTACCTGTCCACACAATCTGCCCTTTCGAAAGATCCCAACGAAAAGAGAGACCACATGGTCCTTCTTGAGTTTGTAACAGCTGCTGGGATTACACATGGCATGGATGATCTCTACAAATAAAAGCTTGATATCGAATTCCTGCAGCCCGGGGGGATCCCATGGTACGCGTGCTAGAGGCATCAAATAAAACGAAAGGCTCAGTCGAAAGACTGGGCCCTTCGTTTTATCTGTTGTTTGTCGGTGAACGCTCTCCTGAGTAGGACAAATCCGCCGCCCTAGAATCGAGTGGCGCCTGCAGACGTAAAAAAAGCGGCGTGGTTAGCCGCTTTTTTAATACCAGACGTACGATCGATGCCCGGATAATCCTGACGACGGAGACCGCCGTCGTCGACAAGCCGGCCGTTAATTAAAAAGTTAAACAAAATTATTTGTAGAGGGAAACCGTTGTGGTCTCCCTGAATATATTATACGAGCCTTATGCATGCCCGTAAAGTTATCCAGCAACCACTCATAGACCTAGGGCAGCAGATAGGGACGACGTGGTGTTAGCTGTGCTCGAGGTGAAGACGAAAGGGCCTCGTGATACGCCTATTTTTATAGGTTAATGTCATGATAATAATGGTTTCTTAGACGTCGAGTCTTACGCCCCGCCCTGCCACTCATCGCAGTACTCTAGAAGCGGCCGCGAATTCCAGAAATCATCCTTAGCGAAAACTATAAGGATTTTATCTGAAATTCTGCCTCGTGATACGCCTATTTTTATAGGTTAATGTCATGATAATAATGGTTTCTTAGACGTCAGGTGGCACTCGAGTTGATCGGGCACGTAAGAGGTTCCAACTTTCACCATAATGAAATAAGATCACTACCGGGCGTATTTTTGAGTTATCGAGATTTTCAGGAGCTAAGGAAGCTAAAATGGAGAAAAAAATCACTGGATATACCACCGTTGATATATCCCAATGGCATCGTAAAGAACATTTTGAGGCATTTCAGTCAGTTGCTCAATGTACCTATAACCAGACCGTTCAGCTGGATATTACGGCCTTTTTAAAGACCGTAAAGAAAAATAAGCACAAGTTTTATCCGGCCTTTATTCACATTCTTTGCCCGCCTGATGAATGCTCATCCGGAATTTCGTATGGCAATGAAAGACGGTGAGCTGGTGATATGGGATAGTGTTCACCCTTGTTACACCGTTTTCCATGAGCAAACTGAAACGTTTTCATCGCTCTGGAGTGAATACCACGACGATTTC
+
++'*(())&%&$'(('((*))4=CFJJJH7767?@@?CFGFEDCCBCA@DD9985B@FGJECCBAC.+++=@DIBDICFJJBAAAJJHIDFFGIHJJJ:JJJ?>==A(/&&''('*@=2135HGJHJHJJIFJHFDEJJFJJHJGJJJJJFFJHDAGACIJJJEHJIJJJJJJGFJIHJJJGIJGHHIJI9988HGFHJDHFFFFJDCEEJJJHJJFJJFIJJJFGHJIGJDBACEJJJEJJJJJJHJJJJJJJJIJFJJIGJHDFJIJIJJJIJFBB<<<=.(((*.14445JJJFIGJJ@A@JJJJJFHGJJIJHJHGDFJJG==EBBGI<<<;FGIFDGD:99:=JJJHIIJEEJJG@<=>JFJHJJJJGJJJJJIJIJJJJJJGJJJJGHIJJJJJJJGJJJEDDEGG@+(('*2)))&%%$(*,+,-//AAEIHI43227AEJJJJJJCBADJJGEJJFHJJJHHJHJEEJJGJHJDFCEEJFABC@2/+44CA>>9899866>AB@>8222589=FJIGHIGJGJJJJHDGADFGJJJHJJIEHHJJ6667ACGFCDCEJ;EFADBADEBB>FFFDJ:86128:90+,+)**+EAG@=</./*'&%$(',(&%%'(9:=CCBACGJDDBEBBEDFED??<3EBDEF988CEEJJJJGJJGJJHJJIJJJJJJJJJDJ?C>?6(('&753:78;<==>HIJGGJJJJJJGJJJJJJGJJJHJJJJJJFJJIJJJJJJJJJJJEJJJJIJJABACICF>???JIIJHFDEFJJJJJJJJJG;;;<9::=JJDI=>C@333JEBBDBFJFJJGIJHIFJHFJJJJHFCHJJB@=0=JHJJJJJJJGFFDJEHF@?@:,,+*)+((*4,++<+@A@DHGJIJJJGJJJJHJJJGJIJJFGJHGFJJJJJJFEFEFGIJHGEGDJ=@ACAA@IJJFED>>?@DE=<;;EDBADA>><@CIJIJGFJEHJJJJGHJJGGJGJJJHHIJJJJJIHJJJJJJHJJJ?=>ABJJJJJJJIJJJIGDEDDFEACB:9;?>972*((/068BCBEHJFJGJHJJF>-+1+5)''',((()(3::9::;:///3........-.299G;<3?@AACFJGC>=>BEJHHJJJJJJJJJJHFJJJDGJJHJIDJHJHJ@AAAIEB@?<;:;DAECDGJGJF@?<<<=?GJEE@>=,(()3+)(('&&)%&44+,++222/..//8??DJHJDIJJGJIHJJJHIJDHJJGJHJJJGJEJFJJJFFEDJHJGIGGJJJJFID<<DHEEFFBBHEJGJD@@544001))),2(,-.-222ABCCFJJJJFIJJIHJFJJJJJJJIHGJJJJJJFCDCCFJJDA>=?BBCCFDFHJJJJGHGCEBEJHJDGEHJIGEJJGJHIGJIJJHEBA>878?BA<<:1115HABBJJJGJGJGABJHD=:7AA,,+(8::>>?DFEEIJJJDEJGIGHJDHDJJJJGJJIJDD@61-6?-<>=?JBCBHEJAB??AIGIFIFHDFEDFHHGHCC;9D;788777<:;<<=D>BDGFHGCCFJJJHFGGGDHEFJJJJJJJJJDBBCCFIGGFJEHEDGEGG@FHCJFA;48>BAHJJGIGJGJGJJJJJIJJHJHEE@A??JHJFJJHJJJHGJFDFJJHFH>=>>JCC@3//0FEG@005577;;;DDEGJCCCEJJJDJIJIJJJIJJHJJFJJJGEDDJ>=)))(&&$$&'(%(((*+-../--('(6ACAAFDHEHEJJIJIIJJJB@A=@?JGIJGJIJJJJHJJJHEGHJGJGJJCCEDGHDDIHEJHIJJFJJHIDDJJJJJIGJJJJHJJJJIJJJJHFJIFICACEJJJJIFIGJIJJJJJCBBEECEJJ>76;;;DA@876447;EJHGJJIJIFJHIGIFDGJJJJIHJJIFJJJJJEH;633656666/:;4.--.JJJJJJHGGJJJJDGB?<;<?C6:55CDCEBBCAJ<-'%&'(,,0224>DGEJEFHJJJFIIJJHJGCEJFHGDFHJEJEB/----420101BEJHJJJGGJE=7EFIDCA9@FJGGJGJJJJG>CBJJJJGGJJHIGFHEJJJJJJJJICC5FE)(''./D>?BHAEAGJDCEDJHDEFGJFGIJJJHJJIIJFJJGJJJJGJIFDJHJJJJJHJGGHJ@1161*)))9=<?JJGFDJ)'''=?JJJGJJJJJHHFHGJJJIJIAAA@AJJJJFDGCFJHJJHHJJHJJJJJJEJJJIJJJJJJJJJJIJJJJIJJJHJJHJJJFHJFFG@@BB:9=9=???ECF>A66668>?FEC111129246<FEJJGJJHHJJJIGJEGJDDDGA??==8<D?HGFJ>65HFGJJJCCDAADEDECGHJJHJJFFFHFFJHCJJIJJJIJHGFHDEEFJJJJJHIHHJIIFDCDFJEB<1.;/,+)))<;12@;9:;9?@DJEADHJIHJJHJECEDEBABAJJE9999JBDJJHHIDFIJJGJJHJJJIGCAFJJFBCBCJG:99<C3334DGIJJJHJGGGJJHJJFJ@@@?JJJJHJDDCDE86@FIEJBGJJF@?@FHJEEEF@<<;9;<>JGJEA@AAHEHJJDCGGJJJJC2...778;C7662211-&''%)),*))79:;<@;BGEGJHFEJHJJJJJGJIFJJGHDFDEEIJEFEEFJHGHJJHHJ5111*+CBBJHHIGGCBCEHFGF>>0/2ECEJHGFIJJJEFHJJGJJGF?;6558)('%%(%((,,-))((**+++67?=666A....BACCGHJJEJDJGJFAABADBABBAB@?6336788>;9722/2/-).-,*+(03777<GGFF=<<<FC;:<AB9@18<8:;<G<<<?JCDFJFIGFJJGJGJJJJGIJHJJJGJJJJFJJJJJJHHJJHHIJIGFJJJIGJHJJIJHBBBBFIGIFFJJJG?>>?<::<FD????HHJJJJGJJJJJGJJJJHGJJJJJHJIJBFGHJIJJIJJEGGIJHIIJJFDIHEHJJHGJJJIIIIJJJFIJIJJJJJJJJJJJJJGIJHJHJJB?:9:110.38BEGJHJHJJJJHJGJJJJIGJHJJJIJJJHEJHFJJHJJIGJFGFG?B;JJFJIECB@?8>67931/4-**))&&&&('(*/'&&&+2AEJFCEECFACCCBJFJJGHJJJHHHJJGIECFEJJJJJHJJJJJJJIJJJJJJIJJJJJDEEHGJ:888GHIEJGIEBCCAB<?EJGEDH22115213.,-.,,)),/6>?A@@AFEEEAACJFB?>BBB@@@@IJGJJJJJJJGJJC7779?FJJGEFIJ=JD6555DGJHFJIIGIJIJJJIJI4559<=EDEEEFEEDJGJIGHJHDJDHEJFJJIJJFJIJJJDHEGGGFEGFDFGJJJGJGIHJJAABJJ===><;;;:78879++++8?GJCCHGDJJJJHIHJFFGFJEGHEJJJJJJIJJJJHJIJIGJJJJJJJJJDDDFJHJHJJJIFHJGIEJHJEGFJIJJJGFJCCJDB,,+,<=@@:<9/+>A92BBGJJHJEJGJJGHJFIIDDB:2..)(().'''-<<;AACIDDDHEGDDCEGHEJCDCA888JJFFFEFDBA@ACJHB@@>CJGHFJFJJJJ?JB@@ADEDDB<<;:60000DCDHGDCFEJIIHJIJJHJJFJ??00003127'
@Glass_F3P_4_D3_6_16_4
CAGCAGTGAATAGTACATCCAGGCAATTAAAAAAGCGGCTAACCACGCCGCTTTTTTACGCCTGCAGGCGCCACTCGATTCTAGGGCGGCGGATTTGTCCTACTCAGGAGAGCGTTCACCGACAAACAACAGATAAAACGAAAGGCCCAGTCTTTCGACTCGAGCCTTTCGTTTTCTTTGATGCCTCTAGCACGCGTACCATGGGATCCCCCGGGCTGCAGGAATTCGATATCAAGCTTTTATTTGTAGATCATCCATGCCATGTGTAATCCCAGCAGCTGTTACAAACTCAAGAAGGACCATGTGGTCTCTCTTTTGGTAGCAATCTTCGAAAGGGCAGATTGTGTGGACAAGGTAATCGTTATCTGGTAAAACAGACGGCCATCGCCAATTGGAGTATTTCTTGATAATGGTCTGCTAGTTGAACGCTTCCATCTTCAATGTTGTGTCTAATTTTGAAGTTAACTTTGATTCCATTCTTTTGTTTGTCTGCCATAATGTATACGTTGTGAGTTATAGTTGTATTCCAATTTCTGTCCAAGAATGTTTCCATCTTCTTTAAAATCAATACCTTTTAACTCGATTCTATTAACAAGGGTATCACCTTCAAACTTGACTTCAGCACGTGTCTTGTGACCGTCATCTTTTGAAAAATATAGTTCTTTCCTGTACATAACCTTCGGGCATGGCACTCTTGAAAAAGTCATGTTGTTCATATAAATAGAGTATATTCCAAAGCATTCAACACCATAACCGAAAGTAGTGACAAGTGTTGGCCATGGAACAGGTAGTTTTCCGAGTCATGAAATAAATTTAAGGGTAAGTTTTCCGTATGTTGCATCACCTTCACCCTCTCCACTGACAGAAAATTTGTGCCCATTAACATCACCATCTAATTCAACAAATTCGGACAACTCCAGTGAAAAGTTCTTCTCCTTTACTCATGGTACCTTTCTCCTCTTTAATGAATTGTTAAACAAAATTATTTGTAAGAGCTATTTTCAACCCTCACGGACTCATCAGACCGGAAAGCACATCCGGTGACAGCTGTGCACGTCGGGGTTTGTACCGTACACCACTGAGACCGCGGTGGTTGACCAGACAAACCACGACGCTAGCCCGCCACCTAAGTTATGAGTCAGGAAAAAAGGCGACAGAGTAATCTGTCGCCTTTTTTTCTTTGCTTGTTTTGCTAATCACTCGATGACCAAAAGTAAAAACCCGCCGAAGCGGCTCATAAAAACAGGTGAAACTGACGCTAGCCGGTCTACTCGTAGCGGCCGCTGCAGTCCGGCAAAAAAGGGCAAGGTGTCACCACCCTGCCCTTTTTCTTTAAAACCGAAAAGATTACTTCGCGTTATGCAGGCTTCCTCGCTCACTGACTCGCTGCGCTCGGTCGTTCGGGCTCCGGCAAAGCCGGGTGTAAGAGCTCACTCAAAGGCGGTAATACGGTTATCCACAGAATCAGGGGATAACGCAAAAGGGGCGGTGTGAGCAAAAGGCAAGCAAAAGGCAGAGAACCGTAAAAAGGCCGCGTTGCTGGCGTTTACCCGGCGGCCCGCCCCCCTCGACGAGCATCACAAAAATCGACGCTCAAACCGAGAGGTGGCGAAACCCGACAGGACTATAAAGATACAGGCGTTTCCCCCTGGGAGACTCCCTCGTTCGCTCTCCTGTTCCGACCCTGCCGCTTACCGGATACCTGTCCGCCTTTCTCCCTTCGGGAAGCGTGGCGCTTTCTCATAGCTCACGCTGTAGGTATCTCAGTTCGGTGTAGGTCGTTCGCTCCAAGCTGGGCTGTCCACAAACAAGTAGGCCCGACCGCTGCGCCTTATCCGGTAACTATCGTCTTGAGTCCAACCCGGTAAGACACGGACTTATCGCCACTGGCAGCAGCCACTGGTAACAGGATTAGCAGAGCGAGGTATGTAGGCGGTGCTACAGAGTTCTTGAAGTGGTGGCCTAACTACGGCTACACTAGAAGAACAGTATTTGGTATCTGCGCTCTGCTGAAGCCAGTTACCTTCGGAAAAAGAGTTGGTAGCTTGATCCGGCAAACAAACCACCGCTGGTAGCGGTGGTTTTTTTTGTTTGCAAGCAGCAGATTACGCGCAAAAAAAAGGATCTCGAAGAAGATCCTTTGATCTTTTGTACCGGGGTCTGACGCTCAGTGGAACGAAAACTCACGTTAAGGGATTTTTGGTCATGAGATTAATCAAAAAGAATATCTCACCTAGATCCTTTTAAATTAAAAATGAAGTTTTAAATCAATCTAAAGTATATATGAGTAAACTTGGTCTGACAGCTCGAGGCTTGGATTCACCAATAAAAAAACACCCGGTGGCAACCGAGCGTTCTGAACAAATCCAGATGGAGTTCTGAGGTCATTCTGGATCTATCAACAGGAGTCCAAGCGAGCTCGATATAAATTACGCCCGCCCTGCCACTCATCGCAGTACTGTTGTAATTCATTAAGCATTCTGCCGACATGGAAGCCATCGATAAGCAAACAGACATGATGAACCTGAATCGCCAGCGGCATAGAGCACCTTGTCGCCTTGCGTATGATGTTTGCCATGGTGAAAACGGGGGCGAAGAAGTTGTCCATATTGGCCACGTTTAAATCAAAACTGGTGAATACGCCAAGAGGGATTGGCTGAGACGAAAAAACATATTCTCAATAAACCCTTTAGGGAAATAGGGCAAGGTTTCACACAGTAACACGCCACATCTTGCGAATATATGTGTAGAAACTGCCGGAAATCGTCGTGGTATTCACTCCAGAGCGATGAAAACATTTCAAGTTTGCTCATGGAAAACGGTGTAAACAAGGGTGAACACTATCCCATATCACCAGCTCACCGTCTTTGACTGCCATCAAATATGCAATAAGCATTCATGGCAAGAATGTGAATAAAGGCCGGATAAAAACTATGCTATTTCTCCCATTAAAAAGGCCGTAATATCCAGCTGAACGGTCTGGTTATAGGTACATTGAGCAACTAACTGAAATGCCTCAAAATGTTCTTTACGATGCCATTGGGATATATCAACGGTGGTATATCCAGTGATTTTTTTCTCCATTTTAGCTTCCTCACTCCTGAAAATTCTGGATTAACTCAAAAAATACGCCCGGTAGTAATCTTATTTCATTATGGTGAAAGTTGGAACCTATTACGTGCCCGATCAACTCGAGTGCCACCTGACGTCTCAAACCATTTGTATCATTAACATAACCTATAAAATAGCATATCCACGAGGCAGAATTTCAGATAAAAAAATCCTTAGCTTTCGCTAAGGATGAATTTGCTGGAATTCGCGGCCGCTTGTACAAAGTACTGCGATGAGTGGCAGGGCGGGGCGTAAGACTCGACGTCTAAGAAAACCATTATTATCATGACATTAACCTATAAAAATAGGCGTATCACGAGGCCCTTTCGTCTTCACCTCGAGCACAGCTAACACCACGTCGTCCCTATCTGCTGCCCTAGGTCTATAAGTGGTTGCTCGATAACTTTACGGGCATGCATAAGGCTCCGTATAATATATTCAGGGAGACCACAACAGTTTTGCCCTCTACAAATAATTTTGTTTAACTTTTTAATTAACGGCCGGCTTGTCAACAACAGCGGTCTCCATAAA
+
/&&&&))'&'(---*('+---,01<JHHDFIIGGFGEIEGGJFE8878=5532/015+)('((%(**13:@A@@B?877633+**+*,,,++'')*)/6:B@ABB??CCFFCCDCGIGCJEGHEHFFECDJGGHFFFJJ;88>>DFFFG@=<<>421237,))*99::2(%$$(1,,,/0AE4444>>==AABCCJGDC1--*)-002/179604*@GGIEHJJJJH:999E9977885=<:<=/(8'&&')441233/.*(++,=>BBCGDHDFHEEEGC>=9=:<EDEA<<<<=669:955459>@?@ABEA6E?)))&&'%'&(((&'./6BABBAC@>>88866441.,+,0,,,'&&''''',-7'&'+'%%%&(,(>@CCBBCDIHF????ECGF@20-*,.*+,'''&*++,+./1:<@A666321),9:;6556:@@BAA@B@988@=:99>FEDFHJDCFACBAJJJJFEJJFGDCHFFJCC>>*((%&&'))*))(((+;3333978=DDDDEFDFEJ><9:3'&&&5679CDDC===94?-;BCGDBJ?888EJ<;;<??;<>=:==9?><?AABB;:85669878==;;=;<=<A:==<;::;?@>>>@@?>=7644''&&)&$$$%''*2(''(33;=>ED@>:755<:;;;===97521127<>=>75532=<;<>>;:98;8:=CH@<7.*))(&%&(&+0))'''(&%$$%&,')(&'((,,,+,,*,..:==<@?>>>;;;=><<<;<;<=<<>>>><;;<<<<98:89:9954//./23)&&''&&$$%&8;;=?>><967--+*-/37;41(;:;=>@@?@@C>?@<<6999;C??=@AC@>>>@ADCBCBCD@@=>@CAAA=>>=A@===;:9<;<>?*((((+'*+&&&'4330622-++,<>>?>>AABDFFDA@B<:=>3221167=>;DH>E?=;2&'3393----4((('+,-567866.--.*+&%'-%%&%%%%:+&&&%'%%%(()9;>===,,,,,8,-*-,,-.+(*0123;=:9,,,-0+&&''*,/000?=<877++,,C?@==>>EDDEGECEEBBCCBB>?;687797:999<;33,---9=>44;709:2110/+&&002458<=99+')/./,/+%'((*(&&+)**-533+))*),)'(.6.,,.-2102)))//)))+0;---+...****+//3,))()-1+'&&((&(,-)&$####%&(+*,(((/(157CCCBCCB@@<402/---7.-.)))*440111-,+,/22238@AC656FHIDFJGGFCDBG<<<<C>?>:><=B@EGCEG:9:97:;>?9303;A=:::<8888;;))))8;;<;:<=@DB@@:::<DA@=<=??>>???;;;;0..*'#$%&&(''%&%%&%%%%&&&()(&%&$#$%&235;<;:9:;>?@?=<==>??@?><;;83ACACA@??DEFDD@=<<64'&(*,-*(%%$$%%$$%$%&(.4.')&&'*)*350*()()++,,,./00ADC?BDABA@CBBFABA9982-,*(%&%'%%$('369:>AB+))+;=>>><==BEA@@??53330//.,+%&))238:==AB@988HC=;1010777;93-'(,+-.-0**459>=<::85,*'(&'**&&((,+-,,-0***)+*,+784-.+((<>JCFHGDECBCEBDB@@@@BA=4448;;B=4@999:92:<=EDCCCD>>JFEECJFFA@DDCDIFGCCBBCD3339:---//;>A@?FEIEA>>??@@?=7787<;-,1=:89=FFA2211'&%%%$$%$%%%+2'&&+8;<<;>@EGFACFHHJHEJHHJE10016622226<<FEHJDEABBFCF54-&%%''')&&'(/000:=<?>?HDEJJJHHHFDGGJ??=9735B<<?@FFDIJEHFD===@ACBBBJ@A;2270/.-01/AAGFJJHFHFHBB@B10+++-A@,,,-<<>JGJJJIHJJJGFIFJJFIJJJJHJFHJJJGJJJF=;33&%%&.+,++3<ABDJ>=?;;;911*%$%&.111A==>?B@B?<664345FEJCGEAAB@A?3?>A@EG=@CDAJBAAA?AA1111116++++3356553.--,,-,&%%%'-34?99=<?A9BJA><<<''''6))7JFIEHGJJJE>>>?EHHFE988EF/...<ACJJEEI@>:90)(&&&(,,,,+*+-(&&&+,-.//''%''&'%&,/.*')./0/0@DBDJEHJJJJJJHEJGIJJJJJJJHGEHHJJIJJGHJIFJJJDHHHJJJFCCCGIJJJJ@@??;89;DB=920001--210110-+*.676((('&-5366=@A@5556;;:1112:58****>==<<,))**/***+567:***%''03386227555590.-,+,.;>?9999B,(()))%%%+,'-,-,7-79:CBEHFGHCEJIJIEJIJEGE4334BDFHIIJJIJFIIEJIHJJJIG:66,*)(('&%%%$%''&&&&&)*+*'&&'()*,-***7<>DCEEJFFJJEEHHJ++++,=>>>IFJ@=>>BHEI>=<=401))(&%$%&,69FEJCBCC///?<<((((84/,+*****999=:>C@55567638502+*+.''$'./01+(%%%)+)((())++-+,///++,2/.-34799=<99634334345/-+++,1-0010:0*'&&&&)*'*'(*&%$%$$$$%&<;<::::AGC21.,.889>BD677;??;:<=?7;95.((:;@A===:;<=CEBDEBBGDAE?CCDB210022:@=((()('&$$(/.-...678;>ABA*)))<75,*112/0,,-,)+,94/..0,CBAJGJFCCDC>>JD?>:887))&%%%?77,,,,,**)('&&*,--*))(*+$$&&&%&(+'('(01//;;4111512334@?;:332,)()+-&%$$(%**27:JIJECFABCDFFID<9::A>>>@ABADFGICB<<22227777=5445//*6,,,-))+03*****)));@:9=375535454:?=;77;DCGEECDDD>===CEAAB?@5522/-''(75639>@6542*:DCC8779;9/,''(()9=54053)'%$$%%'+()31(&((?BBBDC<::8:=;:87233270++./<BBEB@ACDCCCCCBD5444778''''7334698----:::<A=?>@DCD?BBB932,++-&%%&(+**,(&(&&(''&$%%%&$%'')''&'*)(%%$$%%%+(((,,,--21131375101/./83<@97223815556@<ABCAAAC??22.+.4('&&+56=>;22+))*0..*''''2235566644+++*+++09;8;<=?@BBHJJGEA=@?>99@??@??</-.;>ABCABECDCBDDCFGCJEEGDDEDIGEFGJFGEJJJJDCBBB@@,++,.0123A:99<<@=???>88FEIFD>====?EEDEBJGEGFHFIJFJJJCHHJJJJEB8889=><=++++(((*-++)*..<@>>ADHFGFFJ??>?EECA??=B/-*,-1349<=8660789>B?;82--,,-(''(-.(&&&'+*,,;;>@?=@BBC4//00<JGJIJJFFCHDHCA?>B;D9:J>?0(&'+,,**)%'''))+,,&&&
@Glass_F3P_4_D3_6_16_5
ACTGTTTTAATCATTAAGCATACTGCCGACATGGAAGCCATCACAAACGGCATGATGAACCTGAATCGCCAGCGGCATCAGCACCTTGTCGCCTTGCGTATAATATTTGCCCATGGTGAAAACGGGGGCGAAGAAGTTGTCCATATTGGCCACGTTTAAATCAAAACTGGTGAAACTCGCCAAGATGGCTGAGACGAAAAACATATTCTCAATAAACCCTTTAGGGAAATAGGCCAGGTTTTCACCGTAACACGCCACATCTTGCGAATATATGTGTAGAAACTGCCGGAAATCGTCGTGGTATTCACTCCAGAGCGATGAAAACGTTTCAGTTTGCTCATGGAAAACGGTGTAACAAGGGTGAACACTATCCCATATCACCAGCTCACCGTCTTTCATTGCCATACGAAATTCCGGATGAGCATTCATCAGGCGGGCAAGAATGTGAATAAAGGCCGGATAAAACTTGTGCTTATTTTTCTTTACGGTCTTTAAAAAGGCCGTAATATCCAGCTGAACGGTCTGGTTATAGGTACATTGAGCAACTGACTGAAATGCCTCAAAATGTTCTTTAGATGCCATTGGGATATATCAACGGTGGCATATCAGTGATTTTTTTCTCCATTTTAGCTTCCTTAGCTCCTGAAAATCTCGATAACTCAAAAAATACACCCAGTAGTGATCTTATTTCATTATGGTGAAAGTTGGAACCTCTTACGTGCCCGATCAACTTGAGTGCCACCTGACGTCTAAGAAACCATTATTATCATGACATTAACCTATAAAAATAGGCGTATCACGAGGCAGAATTTCAGATAAAAAAAATCCTTAGCTTTCGCTAAGGATGATTTCTGGAATTCGCAGGCCACTTGTAGAGTATGCAATAAAGTGGCAGGGCGGGGCGTAAGACTCGACGTCTAAGAAACCATTATTATCATGACATTAACCTATAAAAATAGGCGTATCACGAGGCCCTTTCGTCTTCACCTCGAGCACAGCTAACACCACGTCGTCCCTATCTGCTGCCCCTAGGTCTATGAGTGGTTGCTGGATAACTTTACGGGCATGCATAAGGCTCGTATAATATATTCAGGGAGACCACAACGGTTTCCCTCTACAAATAATTTTGTTTAACTTTTTAATTAACGGCCGGCTTGTCGACGACGGCGGTCTCCGTCGTCAGGATCATCCGGGCATGAATAGTACGTCCGGCAATTAAAAAAGCGGCTAACCACGCCGCTTTTTTACGTCTGCAGGCGCCACTCGATTCTAGGGCGGCGGATTTGTCCTACTCAGGAGAGCGTTCACCGACAAACAACAGATAAAACGAAAGGCCCAGTCTTTCGACTGAGCCTTTCGTTTGTTTGATCCCTCTAGCCGCGTACCATGGGATACCCCGGGCTGCAGGAATTCGATATCAAGCTTTTTATTTGTGAGCAATCATCCATGCCATGTGTAATCCCAGCAGCTGTTACAAACTCAAGAAGGACCATGTGGTCTCTCTTTTCGTTGGGATCTTTCGAAAGGGCAGATTGTGGACAGGTAATGGTTGTCTGGTAAAAGGACAGGGCCATCGCCAATTGGAGTATTTTGTTGATAATGGTCTGCTAGTTGAACGCTTCCATCTTCAATGTTGTGTCTAATTTTGAAGTTAACTTTGATTCCATTCTTTTGTTTGTCTGCCATGATGTATACATTGTGTGAGTTATAGTTGTATTCCAATTTGTGTCCAAGAATGTTTCCATCTTCTTTAAAATCAATACCTTTTAACTCGATTCTATTAACAAGGGTATCACCTTCAAACTTGACTTCAGCACGTGTCTTGTAGTTCCCGTCATCTTTGAAAAATATAGTTCTTTCCTGTACATAACCTTCGGGCATGGCACTCTTGAAAAAGTCATGCTGTTTCATATGAATCTGGGTATCTCGCAAAGCATTGAACACCATAACCGAAAGTAGTGACAAGTGTTGGCCATGGAACAGGTAGTTTTCCAGTAGTGCAAATAAATTTAAGGGTAAGTTTTCCGTATGTTGCATCACCTTCACCCTCTCCACTGACAGAAAATTTGTGCCCATTAACATCACCATCTAATTAGACAAGAAATTGGGACAACTCCAGTGAAAAGTTCTTCTCCTTTACTCATGGTACCTTTCTCCTCTTTAATGAATTCTTAAACAAAATTATTTGTAGAGGCTGTTTCGTCCTCACGGACTCATCAGACCGGAAAGCACATCCGGTGACAGCTGTAGCATCAGGGGTTTGTACCGTACACCACTGAGACCGCGGTGGTTGACCAGACAAACCACGACGCTAGCCCGCCACCTAAGTTATGAGTCAGGAAAAAAGGCGACAAGAGTAATCTGTCGCCTTTTTTTCTTTGCTTGCTTTGTAATCACTCGATGACCAAAAGTAAAAACCCGCCGAAGCGGGTTTTTACGTAAAACAGGTGAAACTGACGCTAGCCGGTCTCTCGTAGCGGCCGCTGCAGTCCGGCAAAAAAGGGCAAGGTGTCACCACCCTGCCCTTTTTCTTTAAAACCGAAAAGATTACTTCGCGTTATGCAGGCTTCCTCGCTCACTGACTCGCTGCGCTCGGTCGTTCGGCTGCGGCGAGCGGTATCAGCTCACTCAAAGGCGGTAATACGGTTATCCACAGAATCAGGGGATAACGCAGGAAAGAACATGTGAGCAAAAGGCCAGCAAAAGGCAGAGGAACCGTAAAAAGGCCGCGTTGCTGGCGTTTTCCACAGGCTCCGCCCCCCTGACGAGCATCACAAAAATCGACGCTCAAGTCAGAGGTGGCGAAACCCAGACAGGACTATAAAGATACCAGGCGTTTCCCCTGGAAGCTCCCTCGTGCGCTCTCCTGTTCCGACCCTGCCGCTTACCGGATACCTGTCCGCCTTTCTCCCTTCGGGAAGCGTGGCGCTTTCTCATAGCTCACGCTGTAGGTATCTCAGTTCGGTGTAGGTCGTTCGCTCCAAGCTGGGCTGTGTGCACGAACCCCCCGTTCAGCCCGACCGCTGCGCCTTATCCGGTAACTATCGTCTCGAGTCCAACCCGGTAAGACACGACTTATCGCCACTGGCAGCAGCCACTGGTAACAGGATTAGCAGAGCGAGGTATGTAGGCGGTGCTACAGAGTTCTTGAAGTGGTGGCCTAACTACGGCTACACTAGAAGAACAGTATTTGGTATCTGCGCTCTGCTGAAGCCAGTTACCTTCGGAAAAAGAGTTGGTAGCTCTTGATCCGGCAAACAAACCACCGCTGGTAGCGGTGGTTTTTTGTTTGCAAGCAGCAGATTACGCGCAGAAAAAGGATCTCAAGAAAATCCTTACAAATATTTTCTACGGGGTCTGACGCTGAGTGGAACGAAAACTCACGTTAAGGGATTTTGGTCATGAGATTATCAAAAAGGATCTTCACCTAGATCCTTTTAAGAAATTGAAAAATGAAGTTTTAAATCAATCTAAAGTATATATCAGTAAACTTGGTCTGACAGCTCGAGGCTTGGATTCTCACCAATAAAAAACGCCCGGTGGCAACCGAGCGTTCTGAACAAATCCAGATGGAGTTCTGAGGTCATTACTGGATCTATAAAAAACAGGATCCAAGCGAGCTCGATATCAAATTACGCCCCGCCCTGCCA
+
#$(&&''((+'++***33407,+,,BD@DFGJJIJJECA;<==CCCJJGHEFHCDAAGCGHG?>>>@GHGIJJJIJJIJHFHJGJJJIFIGIJHJGGGJJJJHIHIIJJJJJJFHJJIEFJJF877FJJ><<<IFJJJHHIGEHFDJDCEEIB@@EBA6555EDJJHFJHGJGFJGE7)))'&%&'%%(('&&&9:<@CJJHIJFFJJJIABACJJJJJHJGFJHIJJJIEEIFJJJJHJJJGJJHHJJJHJJIFJHGIIHJGGFJGJJJIHJFFIJEHJJJJJJJJJHIJJJJIFJGHGJIJJJJGGHEF@JJJGJJIIEJJJJJJJJJJIJJJJJJJJJJFJJJJJIIJHJIJJJJDGJFJGJEA>=9:5550IFJEFDDAA@BBFFJFJHEGFJJJJJJJJJFJJHJJJHIGHJJEJHJJHIE@AB@?>??FJIGGGGEFBCC=<@>BDDC=:3120--.0:89::JJFIFDFGJJJEBBIFJEJJJHJJHJJJJJEJHJJGGFJFDDDDJFFFDGHJJIJJJFIGIJJHGJJGJGIJJJIHJJJHJJEEJGJHJJJGHJFJJJEG@@@>.&&'1=?555///EJGHDGF===1112:)((*22029;=@>>=<<DFGCECFBF<//0;<BADD1312**,((@BHIHFBADFJFIICFFEJJJIHJFFCA;@@==>,*))--+.345?CGGHFIEJHJJFFJGFIJIJC7666E<<<<@=+***4446'&%&),./.2555554446<::<EHJJAA@AJJGEGEHIJJJFEEHEFJJJJJJJJJEBDF>>>>66;7668HJCDC<<<8888A=<=GJJJIJGHGJDFAAAJGIIFCJGJHI>=<47*(('*++-**-&&&&(''&((*$$$%'&&&'*+,'&&&$&((())53DCCIEGJGE@CEE@AEDBB>>>>EICFJHGGHJJIJIIJJJJHJJJJJJJJJIGGJGBF*)))<=<<ACCFCGFDIHGIGGBBBHJFEFJJCBACJIJIHHFJHJHJJJJGJJJJJJJHFGJFJGJCD=GCG?@FGJJJE@@@AJJIJJJHEJJEJJJJJHCJFJJJJGFFJGJJEEHEJ<<6655744114221444B>==<GACEFFHGIJJJJHHJJJIJJJGJJJIHCF97EJJJGJJJFDFFFGEFJGFJJJIGJJGDGJDDDBDBCE@BA?2F;::;BEEGCDJBEEDECE87---/8545<=?FJJHHEIHJGGJJJJIJJIJGIHJJIJGGIAB=77?BE11:=AAGEEHEIHIJ><<;;;<>>?>===>FFJJJDA?><AAAD754+,6@CHDDGGFFHFFHFGDFGIIFJDFIGJHJIJJFEHFJJJJJH@333CHB;;;B77DJEFJF530/2'%%&&(-.A@A>>222=;;::8899<))&.%$$$&3011:BCC@>@:><973377<.+++,,-1076::::7%%%%,./-,,,0278889?@?>=<;;==?A??=<==>>?>>?@A@A@@?@@@?===<<=====>?B:;:==DI4+++,441*'()*)45577<<::7544468;>>====>;;<=BBBAB@AB<:89::@====>@>>>>><;<<@4>@>??=>==AHE@@??=<;:<<=;;;::99;<=<:865679<5=<<>@?=<;;=>>=<;;;;<>AFB=9878::;;<BA>==<?=<<<>@CCA?>?><;;;=?><<:::98778899;=?>>=<:;:9999;<;;::;>?<:=>==966654111//185684:>=>@@I@??>@??><<;;;<@@C?<;:95567=====<<;;99998778:;=>?>?>=<;;<<=<==@A@?;8888<;<?;:98;:=<5778=>>>C=::=??=;9887:7789?>==;;;:;;9:;;A;7779<;::=@?:89:*:??BC?>::::;<98770//,,++.*+<==?=<;=?95445@AA@>>9:98:;>>>>=?<999?@@;;;;<<:877774118<>===>@>??@@@@@DDEFD:B;:99<<?>>><>?CCA@>=?@?>?;;;;897*446<<>=>???>>>>D>A@>;=<=?DBC<;99;;>>>@>=>=?<=>AD@?==>=?>@@??>>=>>?A*))));;<DJEJIJGJI:::;A5..--BCCJGJHJHJJJJFGJJJJJJJJJJH@FFIHGHJJJHIGJ?<FF?A@AGIFJGJGJBGHFHJF3233HHHHHJJJHJHJEDGHFJJJHHFHHJIJGEGGJJECGEHJJGJJGJGFFGJJJHJDEHFC-,,''''&&&A@@@?<11@@HJJJJJEHF;;;HJJFIJJHJFIGJGHJJIEJCAACI;;99;<DFBEB?E@JJHFHIJJJFFFH?>>?JFFE=:DEGHJJJ@@@?1-.44.--)*()&%&'++**0:?...<6CIGIFIJJJJJHHFDJG@>??IFJJJJJGJJHFIFFGJGEEB>@??FIJJFGGJJ>>>>CCJD65459<@AEB@8888:<;88:9<;;C++*.//48=JJJFJJJJGH@@BGJJEJEJJJGJGJGJGEHJF?=??=>?BBAAA1:<::>71.739>@CB=DFJJJGJEHJCD;6656:,-::99<=JFGJGJIIJHJJJHHJIJJJIGFFEEAHFC@???FIIFFEC.-*+--.66;@5100/28779:JJJIJJEIJGJGJJHGHJFJJEJJD??BC==AAIHIJJJGBB9999EFEJIG@A@AC;;B445HJEA9776'''674/.---/20-0088<?HJDE@;9763433558=JJHJJ?;3I/../;76/08<?ECC:;=???@DJFEHDFJJJJGJEE<<<<I>>?GJFJGGGGHGBAAEC;9+('),.-+,/,-**+++((+,,4645A=927:@@:BJJJFJFEJEJDJGGHHIGJFJGJJGJEFEJHJIJJJJJEDAGJJJJHJJHIJFABBCFIJIDJDJFFJGJIGJC?A@AIHFJFGJFDD55@EJJJJGJJJIJ9444CFJGC@<=>EJEGGJJFIGDEDIFFEBG@A<==>C>>AJJJHJJIJJJ;;;=@BCEJEGGJJGJJJJJJFFFGHJFJ@==.8=>DEAACABAA?>>;<''''2877779+32+4+(-)))>?CEIEJIFJJFJJJJHJHJIJGICBCBJJJJJCFDDFDJJJHJJIHDECGDHHIE666<JJJJJJJJIHHFJJHHJHJJJJJJJJEJFG@@@CFHJHHJJG<<<:<@AFJJIGJDFGH><;;<DBEC@:::9889JJGJJJJFIFJJFJGFB@>>@JJIHBA><:EF@@?@>A<128;DAAD))));7<999:@BDHJJJJJJGJJFDJDIJEFB@=DAEBACEDGGJJD==9=<<;;;;644422-+,++&&&&+1-+++324-..../1001:---.112>@///35487)(()CGJIF;CAJGCAB?A@@A>>EIEIFDCCEFJ@?@000<=???JJHJFJDBAADC@67;:9/++,/=>?@D60,''()'$$%*2138:??FCGIIJHGGEHICCGEJJJJJJEGF((((9;JGCB>?BBJJJJIJJIJ@@?@JJH3333B>:77HFHGECD>HJHJGGHEEIGJHGCCBF6000CCD?BAAEF=)(()JFJJJEFHEIHEG///ABHIJJHJF>G@GGGA@76.+467>?88744532**+88<+++/33=BFGEGGG<<;=?>=>BEEA'&
@Glass_F3P_4_D3_6_16_6
GTCATGATAATAATGGTTTCTTAGACGTCGAGTCTTACGCCCCGCCCTGCCACTCATCGCAGTACTCTAGAAGCGGCCGCGAATTCCAGAAATCATCCTTAGCGAAAGCTAAGGATTTTTTTATCTGAAATTCTGCCTCGTGATACGCCTATTTTTATAGGTTAATGTCATGATAATAATGGTTTCTTAGACGTCAGGTGGCACTCGAGTTGATCGGGCACGTAAGAGGTTCCAGACTTTTCACCATAATGAAATAAGATCACTACCGGGCGTATTTTTTGAGTTATCGAGATTTTCAGGAGCTAAGGAAGCTAAAATGGAGAAAAAAATCACTGGATATACCACCGTTGATATATCCCAATGGCATCGTAAAGAACATTTTGAGGCATTTCAGTCAGTTGCTCAATGTACCTATAACCAGACCGTTCAGCTGGATATTACGGCCTTTTTAAAGACCGTAAAGAAAAATAAGCACAAGTTTTATCCGGCCTTTATTCACATTCTTGCCCGCCTGATGAATGCTCATCCGGAATTTCGTATGGCAATGAAAGACGGTGAGCTGGTGATCGGGATAGTGTTCACCCTTGTTACACCGTTTTCCATGAGCAAACTGAAACGTTTTCATCGCTCTGGAGTGAATACCACGACGATTTCCGGCAGTTTCTACACATATATTCGCAAGATGTGGCGTGTTACGGTGAAAACCTGGCCTATTTCCCTAAAGGGTTTATTGAGAATATGTTTTTCGTCTCAGCCAATCCCTGGGTGAGTTTCACCAGTTTTGATTTAAACGTGGCCAATATGGACAACTTCTTCGCCCCCGTTTTCACCATGGGCAAATATTATACGCAAGGCGACAAGGTGCTGATGCCGCTGGCGATTCAGGTTCATCATGCCGTTTGTGATGGCTTCCATGTCGGCAGAATGCTTAATGAATTACAACAGTACTGCGATGAGTGGCAGGGCGGGGCGTAATTTGATATCGAGCTCGCTTGGACTCCTGTTGATAGATCCAGTAATGACCTCAGAACTCCATCTGGATTTGTTCAGAACGCTCGGTTGCCACCGGGCGTTTTTTATTGGTGAGAATCCAAGCCTCGAGCTGTCAGACCAAGTTTACTCATATATACTTTAGATTGATTTAAAACTTCATTTTTAATTTAAAAGGATCTAGGTGAAGATCCTTTTGATAATCTCATGACCAAAATCCCTTAACGTGAGTTTTCGTTCCACTGAGCGTCAGACCCCGTAGAAAAGATCAAAGGATCTTCTTGAGATCCTTTTTTTCTGCGCGTGATCTGCTGCTTGCAAACAAAAAAACCACCGCTACCAGCGGTGGTTTGTTTGCCGGATCAAGAGCTACCAACTCTTTTTCCGAAGGTAACTGGCTTCAGCAGAGCGCAGATACCAAATACTGTTCTTCTAGTGTAGCCGTAGTTAGGCCACCACTTCAAGAACTCTGTAGCACCGCCTACATACCTCGCTCTGCTAATCCTGTTACCAGTGGCTGCTGCCAGTGGCGATAAGTCGTGTCTTACCGGGTTGGACTCAAGACGATAGTTACCGGATAAGGCGCAGCGGTCGGGCTGAACGGGGGGTTCGTGCACACAGCCCAGCTTGGAGCGAACGACCTACACCGAACTGAGATACCTACAGCGTGAGCTATAGAGAAAGCGCCACGCTTCCCGAAGGGAGAAAGGCGGACAGGTATCCGGTAAGCGGCAGGGTCGGAACAGGAGAGCGCACGAGGGAGCTTCAGGGGGAAACGCCTGGTATCTTTATAGTCCTGTCGGGTTTCGCCACCTCTGACTTGAGCGTCGATTTTTGTGATGCTCGTCAGGGGGGCGGAGCCTGTGGAAAAACGCCAGCAACGCGGCCTTTTTACGGTTCCTGGCCTTTTGCTGGCCTTTTGCTCACATGTTCTTTTCCTGCGTTATCCCCTGATTCTGTGGATAACCGTATTACCGCCTTTGAGTGAGCTGATACCGCTCGCCGCAGCCGAACGACCGAGCGCAGCGAGTCAGTGAGCGAGGAAGCCTGCATAACGCGAAGTAATCTTTTCGGTTTTAAAGAAAAGGGCAGGGTGGTGACACCTTGCCCTTTTTTGCCGGACTGCAGCGGCCGCTACTAGTAGACCGGCTAGCGTCAGTTTCACCTGTTTTACGTAAAAACCCGCTTCGGCGGGTTTTTATTTTGGTCATCGAGTGATTACAAAGCAAGCAAAGAAAAAAGGCGACAGATTACTCTGTCGCCTTTTTTTGTTGACTGTCATAACTTAGGTGGCGGGCTAGCGTCGTGGTTTGTCTGGTCAACCACCGCGGTCTCAGTGGTGTACGGTCAAACCCCGACGTGCACAGCTGTCACCGGATGTGCTTTCCGGTCTGATGAGTCCGTGGAGCAGAAACAGCCTCTACGGGATATGG
+
3379;:<@;;:=ABEGJEFHGJECEDHHG65553333CJCFJGEHIJJJJJJIIIJJJHJJJJGHJ98755CCJHAA>....88A:?.HGJJJJJHJHJJFGJHIEJFIJHJJIIDBG@@BJGFFFJIJJJJJIHHG@BJJJFGIJJJGIJJJJJJIJFJHIGJJGJJJGIEGJBA<GGIJIEJJJHJIGJJFJDDEEJEJJ<;<2)''(+'&&&&&&C@?@@GCADA@DC<7/(')'++-/8?FGEECB@FDFF3334=>33300/.01>EF@CBDJJJ=<;<FJFHDCADEIJJECFJGIJJHHGJIJJJECABEC@87435:=BA=<:<7333DIJJJFGGJGJJGJJJFJDGJEC665::96876868?@<;84444<<ACIDIIJJJIJJJJJJJDJI9888JJHJJJJJJJGJHJJJJJJJBAB?@2221..-++++8BFCFJGJJGJIHHEIFEGJB>BIJJJHECIEJFJFEEJJJIJJGDEJJJF<;::>ACG@AB?JJJIJGJIHGJGJJJGGJDJEC@ADFJEFFHJCE===///-///6633ACAAA@GFGF=32'''(:JJFGJIGICDCCGJCGF7988;:DFJJGE@CJGIG@AAAIIIHJHDGJC==66<@AC655?@IEJEJGFJFIJHJCCBBCJGIDFJJJJJJJGEFA@>@54.1-++..15EEJIEFFHJIIG@=7513207778<777>IHGIFJJIDEFGJJJIHFJHFAAAGJJJJFCBAFG=::;B;;CBI4334EJHHEJJJHGJJJIBC?<><=AA+***;>:::+++-27+++,/(()9AEDIFIJ?..9;>7ECJHJJJJJJJG122BEHGJC@><><=CHGJFIHFJJDDEEDJJGHIGGIJFFJGJJJIJJGHHFJJCAABFJJJIE>876966?9878;<A??@A410+/0+++))**01A=>==D<444BDGJGJJHFGII5555DIEHJJGHIJJJJJJDIFIJEFDJJ;888@=511135577><>=<8411A>;;<>IBEDACA8887;4*+EJJGJGJJJJHIJJJJG=>:>JFJEJJJGBCBEFEGJHHJJJJIJHIHJJJJDBCEJHJJJJGDC8889;HJJJJGJJFEHEJIGHJJJGJDJJJJJJEJHGIJHJFGEBFF@CB8>DA876568=DGJGECBCEJJIEFCHJ?;;;@FIF9774,,,7?889)(()4213/01/-.0FCGDECE?AGJFECFDJJH@99?CHFFG@A?>@BCB=<875655248====634@A@@BBJJHG99:1@?C@5-+,48<?EABBBEI?@,,,,BBAHEEHFFIEFEDJJJJJJJFJGHJIJJJIHHGFAB?;:49<7230+..+333>@:ADBDEHJEIJFFJJJEDJF@9GJJJJHJGICGIJHCCDDDBAC@?=<>GEEIEJFJJJJIH@A>?BCIIIJGGIJHJIJGJIIJJJIJGJJFFB@<>>?JF?A??@>+++++++7<<=?GHEIJIA@EJIGJJJJFGIJGGFF?JJIJFJJFIGCDBAFBCJDJJBCBAB@@EFHHGGEGIFDCDEIHFDACA44=?B66@AIJJJGFGDHGJJHJIHJIHEJJJF>A>=;A;;4+@AAJJJGEHEEJDGEIJJJJJIHIFFIGIFEJHFGHGHIJHEJJJJEFJJEEIJIHHFIJFHFJJGJIJJJJA@)))*.0JCEGFDEJIJJH?=>70/-6351/,-*))*())./00=??@FIJHJIFCDB>JJJJJFFEDIEJHIJIGD@C?>015A98-**0*+++-BIGJEA,,,->@JHEJFFIJHDCDCJEEIJDIDHJHJECEDJJJHGFJJEFFGJJJIIDJJIJJJJ<:9:EGFJ==94556JECEFDDCA@CEEJ?@DJJGEFDGIJJEGGJJJJJFJIJJ@41125>8B?=>DECJDDDFCEDJJGJJJG@=;:>>BJJH9<:877=7<<;<BAAIEGJJEHIDFJIJGJJIIEGF;:;A@@E@8B@ADE;9999EDJJJGJJFJEGJE<=@>@*****346*)))''%%'.('()-**+/77;=>?EJEEJJIDDC<>;<>@<>?DCFHJGJJJJJJGIFJEJJHGGG>8>ECEJGFEFJHJIJJJJFJJJFI>?GC993044)))),,+,+**+3<=??2223C>???DIGJJIJJIJIJDEEGJJJJGJJGJJJJGJJGFEEFHFGFFIIHDG1CEEGC@65;70)%%%&'04AEFF?@@@IJGJFFCGHJJJJFFCBA=0-4?B>==@BAADEEGJ<GJCGB?3.-./5/,5=4('&%%&'%$$$./:>>A@AEEJJJBE?FGFHJHJJHHFJJJJJEEEIDJFGJHHJFJEICGDDJ:0018>??DF7.*(%%&.48:<<@BABDB>>64245(''''+9:<>>AAABEGCACIJIJJJF<<<;8,/))),,('&'.($$$%(((&'&%'()(((&
@Glass_F3P_4_D3_6_16_7
GTGGCCTAACTACGGCTACACTTCAAAAAACAGTATTTGGTACTGTACACTATGCTGAAGCGAGTTACCTCGGAAAAAGAGTTGGTAAGTTCTGCGATTCGGCAAACAAACCACCGCTGGTAGCGGTGGTATTTTGTTTTCAAGCAGCAGATTACGCGCAGAAAAAAAGAATATCAAGAAATCCTTGAATACTTCTACGGGGTCTGACGCTCAGTGGAACGAGAACTTCAGCAAGTTAAGGGATTTTATGGTCATGAGATTATCAAAAAGAATATTAGCCTCAATCCTTTTTAAATTAAAAATGAAGTTTTAAATCAATCTAAAGTATATATGAGTAAACTTGGTCTGACAGCTCGAGGCTTGGATTCTCACCAATAAAAAACGCCCGGTGACCGCAGCGTTCTGAACAAATCCAGATGGAGTTCTGAGGTCATTACTGGAATTATCAACAGGAGTCCAAGCGAGCTCGATATAGAATGCACCGCCCTGCCACTCATCGCAGTACTGTTGTAATTCATTAAGCATTCTGCCGACATGGAAGCCATCACAAACGGCATGATGAACCTGAATCGCCAGCGGCATCAGCACCTTGTCGCCTTGCGTATAATATTTGCCCATGGTGAAAACGGGGGCGAAGAAGTTGTCCATATTGGCCACGTTTAAATCAAAACTGGTGAAACTCACCCAGGGATTGGCTGAGACGAAAAACATATTCTCAATAAACCCTTTAGGGAAATAGGCCAGGTTTTCACCGTAACACGCCACATCTTTGCGAGGAATTATGTGTAGAAACTGCCGGAAATCGTCGTGGTATTCACTCCAGAGCGATGAAAACGTTTCAGTTTGCTCATGGAAAACGGTGTAACAAGGGTGAACACTATCCCATATCACCAGCTCACCGTCTTTCGTTGCCATACGAAATTCCGGATGAGCATTCATCAGGCGGGCAAGAATGTGAATAAAGGCCGGATAAAACTTGTGCTTATTTTTCTTTACGGTCTTTAAAAAGGCCGTAATATCCAGCTGAACGGTCTGGTTATAGGTACATTGAGCAACTGACTGAAATGCCTCAAAATGTTCTTTACGATGCCATTGGGATATATCAACGGTGGTATATCCAGTGATTTTTTTCTCCCATTTTAGCTTCCTTAGCTCCTGAAAATCTCGATAACTCAAAAAATACGCCCGGTAGTGATCTTATTTCATTATCGTGAAACTTGGAACCTCTCGTGCCGATAACAACTCGAGTGCCACCTGACGTCTAAGAAACCATTATTATCATGACATTAACCTATAAAAATAGGCGTATCACGAGGCAGAATTTCAGATAAAAAAAATCCTTAGCTTTCGCTAAGGATGATTGGAGTTAGCGAGGCCGCTTTCTAGAGTACTGCGATGAGTGGCGGGGCGTAAGACTCGACGTCTAAGAAACCATTATTATCATGACATTAACCTATAAAAATAGGCGTATCGCGAGGCCCTTTCGTCTTCACCTCGAGCACAGCTAACACCACGTCGTCCCTATCTGCTGCCCTAGGTCTATGTGGTTGGTCTGGATAACTTTACGGGCATGCATAAGGCTCGTATAATATATTCAGGGAGACCACAACAGTTTCCCCTCTACAAATAATTTTGTTTAACTTTTTAATTAACGGCCGGCTTGTCGACGACGGCGGTCTCCGTCGTCAGGATCATCCGGGCATGGAATCGTACGTCCGGCAATTAAAAAAGCGGCTAACCACGCCGCTTTTTTTACGTCTGCAGGCGCCACTCGATTCTAGGGCGGCGGATTTGTCCTTCTCAGGAGAGCGTTCACCGACAAACAACAGATAAAACGAAAGGCCCAGTCTTTCGACTGAGCCTTTCGTTTTATTTGATGCCTCTAGCACGCGTACCATGGGATCCCCCGGGCTGCAGGAATTCGATATCAAGCTTTTATTTGTAGGAATCATCCATGCCATGTGTAATCCCAGCAGCTGTTACAAACTCAAGAAGGACCATGTGGTCTCTCTTTTCGTTGGGATCTTTCGAAAGGGCAGATTGTGTGGACAGGTAATGGTTGTCTGGTAAAAGGACAGGGCCATCGCCAATTGGAGTATTTTGTTGATAATGGTCTGCTAGTTGAACGCTTCCATCTTCAATGTTGTGTCTAATTTTGAAGTTAACTTTGATTCCATTCTTTTGTTTGTCTGCCATGATGTATACATTGTGTGAGTTATAGTTGTATTCCAATTTGTGTCCAAGAATGTTTCCATCTTCTTTAAAATCAATACCTTTTAACTCGATTCTATTAACAAGGGTATCACCTTCAAACTTGACTTCAGCACGTGTCTTGTAGTTCCCGTCATCTTTGAAAAATATAGTTCTTTCCTGTACATAACCTTCGGGCATGGCACTCTTGAAAAAGTCATGCTGTTTCATATGATCTGGGTATCTCGCAAAGCATTGAACACCATAACCGAAAGTAGTGACAAGTGTTGGCCATGGAACAGGTAGTTTTCCAGTAGTGCAAATAAATTTAAGGGTAAGTTTTCCGTATGTTGCATCACCTTCACCCTCTCCACTGACAGAAAATTTGTGCCCATTAACATCACCATCTAATTCAACAAGAATTTGGGACAACTCCCGTGAAAAGTTCTTCTCCTTTACTCATGGTACCTTTCTCCTCTTTAATGAATTCTTAAACAAAATTATTTGTAGAGGCTGTTTCGTCCTCACGGACTCATCAGACCGGAAAGCACATCCGGTGACAGCTGTGCACGTCGGGGTTTGTACCGTACACCACTGAGACCGCGGTGGTTGACCAGACAAACCACGACGCTAGCCCGCCACCTAAGTTATGAGTCAGGAAAAAAGGCGACAGAGTAATCTGTCGCCTTTTTTCTTTGCTTGCTTTGTAATCACTCGATGACCAAAAGTAAAAACCCGCCGAAGCGGGTTTTTACGTGAACCGAATGAAAATTGACGCTAGCCGGTCTACTAGTAGCGGCCGCTGCAGTCCGGCAAAAAAGGGCAAGGTGTCACCACCCTGCCCTTTTCTCTTTAAAACCGAAAAGATTACTTCGCGTTATGCAGGCTTCCTCGCTCACTGACTCGCTGCGCTCGGTCGTTCGGCTGCGGCGAGCGGTATCAGCTCACTCAAAGGCGGTAATACGGTTATCCACAGAATCAGGGGATAACGCAGGAAAGAACATGTGAGCAAAAGGCCAGCAAAAGGCCAGGAACCGTAAAAAGGCCGCGTTGCTGGCGTTTTTCCACAGGCTCCGCCCCCCTGACGAGCATCACAAAAATCGACGCTCAAGTCAGAGGTGGCGAAACGCGACAGGACTATAAAGATACCAGGCGTTTCCCCCTGGAAGCTCCCTCGTGCGCTCTCCTGTTCCGACCCTGCCGCTTACCGGATACCTGTCCGCCTTTCTCCCTTCGGGAAGCGTGGCGCTTTCTCATAGCTCACGCTGTAGGTATCTCAGTTCGGTGTAGGTCGTTCGCTCCAAGCTGGGCTGTGTGCACGAACCCCCCGTTCAGCCCGACCGCTGCGCCTTATCCGGTAACTATCGTCTTGAGTCCAACCCGGTAAGACACGACTTATCGCCACTGGCAGCAGCCACTGGTAACAGGATTAGCAGAGCGAGGTATGTCAGGCAGTGCTAGGAGCA
+
,/13279.,++(())/788;;:+%$$%*(()0//,+,,*))'(%%'+,-/446533*)()2,,,,13336))416::796669533('&&&$$&%$$$%%%-:CGCFBCCC@87511213>:::5551+)&%&.544431'&&((()+*)))*.0,,,,10./44=744('(&&&&59:@?@=;3:45678543)(((?@@JHGHJEJ@?;9:767**/+('&%'%)(%%%%%%$#%%&'''&(((&%$$$=>CA@B?96654321024-%%%&&&%&((+,+..299ACDJFJHDGIJJJJJBEGIFDCJ?????7663444B<:::BAGJ////JJJDD>43322,,,)+++++78ABGD****;=<<=DJHJGEJHJJJH:::;<;5.()++(%&$%&-,,--46-,--<CFEJJFHIIJJIGJHJJJJJJJJIJ1122..,.68@BBEDEGDDDCGIIGGGGG<;;;>;'$$%'$%%%''5=?CGDJCA@98=B9:::FHHFJFJJJJHFJ<33+)''&%%%#$%',,//3?BCBJHGG?>??GJJJJFGJJJJJIGGGFGIJDDEHFGJFJJJHIJFJJIJHGJIIFHJHCFGJJJJIJEJFGGJHDCBCJIEHEHJJJJJGBBBJJJ@>??A;84300..-666>>?CGJJEJJIGDECEEJGJJIJJHIHEIFG822224@@@JFJJJJJ<:;;B???FJJH@??=>>A=;;;=AAE<8;>C111DJDB@+**,5555HHJGJ@@<<>>IIEJJJHCJJJGDJ413*)'&%&'&%&))//--0295=<<==C@CAAC@@?@CAGFJJJHGJJFFJJGJFIIJJJJJGFEEJJ@E;DDHJ<:88FIGGJJJJIGGHJJEA//11876555BBJCD<<@:JFFJJJ<::;HH>CDCFEFH@7+++*-,'''''',597,,+,7E@>>?JEJEIJJJJJJIFGFJJDEE@A>==>FJJJJJHJFFGJJJJIHJJJHJEJHJJHGJJ?BC=8DCBD@==A>GJJJJJJFHCFJJJC;,+++9;>ACEGFHHJJIJJGGEDEJJEJJHEGDJFJIBB====HJI@?;:;;@BAC5432330)00019?=778??BEJHGDD;99:999=IHIJGFHJJJJJJGAJAJJE87..8,999=;==<<=D?B;EJJJJJGHIIJHEHEBFIJGHJGEFJJGGCB@95-,+.1'(()+.*++),0111222=*))*0/1)))'04556852--0245,+(''(**/44367:;6666>?CGJ=>;988@AFFFFJEGIJEHJGJHGJ@???JGHJJJIDBCGIJGDJG7777HJGEHJGEHDCC@CG>:::C?<>BIFFHJJDBDDJEJJJHJEFE>=<;9'''&+5;99954400/023.../2'766?@@:889C@=8.(''%%(,1199:810079;11ACFJHJJEJGHJHJGJJJGIJJIJJJJJJJJJJFIJHEJJJJJJDHDG<<971((((024=@D<3.89<?GJJJJJ>>?@JJJFJDCFJJIGJCHEGHDCFGJFHFFEJJIFFDB>;965--**,0))))&&'')*+23CE<<=EBEEHJJJHJJJJJJEIJHJAA@EJGGGEHJJHDC@HJJEHJFI**'0../1249<=AABHJJHHFHJJFJC<-::A@@@IJJJJJHIGHJJFJHJJJJJJJHGJDEE999:>;9::;:;1///)''(+%%%$&&&))**)((*)'%%'(%&(*46BEHJI555@B974''''.-/09<==D:8451045@=>>?????=>EFGJJ;;:;----<=655<:JC@42-,++*,-../-.7:<=>IHFEGDF?JJGGJEEDFFCBB>=<:9:=FA?>BEFGFJGJJH=@AB>;7:FCCDFB>CD>CFJJJJGJJHJJJGJEJC=>>?BGFIJJFDAA;76868==EF;:91AIB@B@HGJJJFJJJJJHIIIJFGFGJIJEG32*)))*FDCJIJEJHGJJJJJJJJ@A>=<;:88988947668:B?AFGJJBCJJJJIIJFFJFFHD>@BDDB:::<?CGDB??<:@BCIHJJJIHEJHGHFEGDDFCJIJGIEEJJJJJHFHEJHJJJJB<:,+++EJHJG=>3222=DDGJGHJGJJHJJJFJFJHJJJFGJGCDEEHHJJI@?@AJGCJIJJHJGJHGFGJFEJHJEDJ7755:DFGJGJJJID::BEJIFEBGIIEC<=>>HIEHFJIJJJIHDJJJEIEJIFJIFEJFIJIEFJJIIHHJHJHJFIFJJBBABGAEDE<=BE9<F7CJEFIGEI@??AEEDCB>>>==;;:@@BDDFDDEDGEHADDGEJHHHGJGJEFBE9ADJGFEIGFDDEFIJJGHJHFECBAGJJEIBFG>>=<+)))))?AFJJFFGGCHJJGJJJJEFGFIDFDEDEHJGDIEGFCEDJEE659>14CFJJBC<=<>3223=;/../03588DGGCGDBBB5455@AIDACA=BBEBBB=<876;:::@DE;;;EBDCBDDFBBB@CDCBCDAEC54465555AFEJ@EFEFCDCDDCJHFGIDD@?<BEI:99:ADA:5/09<=>E<===?//00301@A??:75;/EJDECHFHFFJJGEFC@@BDJEFDJHCCA>>;;;@BABCG/---.30--+/'&''55557621/+-.79BF@>==BJHHJEDE70GDBBDEFEDABACJDHDCEGDD:7FGEEC?>=?DBHC@?>BDHFECEDFDBBADDDFEJIAA;::;FHEIDAC<<;;>?<<;;<///6B=9//0076679>EFBBCBGA?=98778899IDDBEABA????@AEDEEHEEB?@@@AAAFFCBDFBA@>@@C5555E=;///0888=?A><<<>@BA@?>;;;<;;;<ECC=>?CGDBBA=<<<=>>>=<<<::994----7.)7:6441-++,07;;GJF>>=>JGGGGFFDJFJJJGJJJFJIFJJHJHHDEEIJJBDBEJIJJA@;:)(((+'%%%'&&)3**((**66---0;@?:91110000223;HIDHEEFHIJJJJJJ@@@HIJJEIJHEFFJFJJGFJJJGJHIJEBD;GB?5/.4@<GJIHGAHIHJGJJJJJJJHJIJJJJHJHJIJIJJJIIJDJFC::GGJDDDBCFDJBECDCEGGGJJJHJIJJJIIFHJIHJJJGJJGJGHFFJJEJJJJJHJGJIJJFFGHBIB@JGFJCAFGIGGEHIJJJFII2100BDJJJGJIHGIGJJHJJJJJJJGFHJJHHJHJHHJJA@@IJHGGHFGJJHJJGJJIFJJIFGJJIJJJJGBC<>++98?///440/8BE:;;GEHJJHJIFIJJJJGJJJJGJJIJJIJJJJGJHFHJJJJGJF?>5555223BGFJGJJJJGJGF?EJJFJIJA>JD>>;9JJJJJGGHJHCJJJCFGEI<:;2.))*0:>??C==;590,,B@?GIFEBGD>7--++,,A:,J??@@E4222DGCGEFJIFIJIHJJJ@@EHJJIDCGJIJIJGECD=6/.)*&&,/--2JFIFGJF?>?A>=:22(BEEGJJJJJJJHFJIJJDCDBEIJHJA==CBDJIF><<=FDJ53338=*&&****5FE@BABJGFEDJJIGJIJJGHIFJJFJJFJJHGHFFEJEFJHFIJJJJGJIGEHHJJIJJJJJHFJJGJJGI?JJJIJJJFDGHHGJEE5555<))()67($$$()'
@Glass_F3P_4_D3_6_16_8
ATAAATCCAGTAATGACCTCAGAACTCCATCTGGATTTGTTCAGAACGCTCGGTTGCCACCGGGCGTTTTTTATTGGTAGAATCCAAGCCTCGAGCTGTAAAACAAGTTTACTCATATATGCTTAGATTGATTTAAAACTTCATTTTTAATTTAAAAGAATATTAGGTGAAATCCTTTTTGATAATCTCATGACCAAAATCCCTTAACGTGAGTTTTCGTTCCACTGAGCGTCAGACCCCGTCAAGAAATTCGAAAGAATATCTTGAGATCGCTTTTTTCTGCGCGTAATCTGCTCTTTGCGAAACAAAAAAACCACCGCTACCAGCGGTGGTTTGTTTGCCAATAAGAGCTACCAACTCTTTTTCCGAAGGTAACTGGCTTCAGCAGAGCGCAGATACCAAATACTGTTCTTCTAGTGTAGCCGTAGTTAGGCCACCACTTCAAGAACTCTGTAGCACCGCCTACATACCTCGCTCTGCTAATCCTGTTACCAGTGGCTGCTGCCAGTGGCGATAAGTCATTTTGTCTTACCGGCTTATAAACTAAGACGATAGTTACCGGATAAGGCGCAGCAGTCAGGCTTGAACGGGGTTCGTGCACACAGCCCAGCTTGGAGCGAACGACCTACACCGAACTGAGATACCTGCAGCGTAGAGCTGTGGAAAGCGCCACGCTTCCAGAAGGGAGAAAGGCGGACAGGTATCCGGTAAGCGGCAGGGTCGGAACAGGAGAGCGCACGAGGGAGCTTGGGGAACGGCTTGGTATCTTTATAGTCCTGTCGGGTTTCGCCACCTCTGACTTGAGCGTCGATTTTTGTGATGCTCGTGGGGGCGGAGCCTGTGGAAAAACGCCAGCAACGCGGCCTTTTTGGGGCCGCACCTTGCTGGCCTTTTGCTCACATGTTCTTTCCTGCGTTATCCCCTGATTCTGTGGATAACCGTATTACCGCCTTTGAGTGAGCTGATACCGCTCGCCGCAGCCGAACGACCGAGCGCAGCGAGTCAGTGAGCGAGGAAGCCTGCATAACGCGAAGTAATCTTTTCGGTTTTAAAGAAAAAGGGCAGGGTGGTGACACCTTGCCCTTTTTTGCCGGACTGCAGCGGCCGCTACTAGTAGACCGGCTAGCGTCGTTTCACCTGTTTTACGTAAAAACCCGCTTCGGCGGGTTTTTACTTTGTGATCGAGTGATTACAAAGCAAGCAAAAGAAAAAAGGCGACAGATTACTCTGTCGCCTTTTTCCTGACTAATAACCCAGTGACGGCTAGCATCATGGTTTTTGGTCAACCACCGCAGTACTGAGTGGTGTACAGTACAAACCCCAACATGCACAGCTGTCACCGGATGTGCTTTCCGGTCTGATGAGTCCGTGGAGGACAAACAGCCTGTACAAATAATTTTGTTTAAGAATTCATTAAAGAGGAGAAAGGTACCATGAGTAAAGGAGAAGAACTTTTCACTGGAGTTGTCCCAATTCTTGTTGAATTAGATGGTGATGTTAATGGGCACAAATTTTCTGTCAGTGGAGAGGGTGAAGGTGATGCAACATACGGAAAACTTACCCTTTAAATTTATTTGCACTACTGGAAAACTACCTGTTCCATGGCCAACACTTGTCACTACTTTCGGTTATGGTGTTCAATGCTTTGCGAGATACCCGAATCATATGAAACAGCATGACTTTTTCAAGAGTGCCATGCCCGAAGGTTATGTACAGGAAAGAACTATATTTTCAAAGATGACGGGAACTACAAGACACGTGCTGAAGTCAAGTTTGAAGGTGATACCCTTGTTAATGAATGAGACTAAAAGGTATTGATTTTAAAGAAGATGGAAACATTCTTGGACACAAATTGGAATACAACTATAACTCACACAATGTATACATCATGGCAGACAAACAAAAGAATGGAATCAAAGTTAACTTCAAAATTAGACACAACATTGAAGATGGAAGCGTTGAACTAGCAGACCATTATCAACAAAATACTCCAATTGGCGATGGCCCTGTCCTTTTACCAGACAACCATTACCTGTCCACACAATCTGCCCTTTCGAAAGATCCCAACGAAAAGAGAGACCACATGGTCCTTCTTGAGTTTGTAATAGCTGCTGGGATTACACATGGCATGGATAATCTCTACAAAATAAAAGCTTCATATCGAATTCCTGCGGCCCGGGGGATCCCATGGTACACGTGCTCGAGGCATCAAATAAAACGAAAGGCTGAGTCGAAAGACTGGGCCTTTCGTTTTATCTGTTGTTTGTCGGTGAACGCTCTCCTCCGAGTAGGACAAATCCGCCGCCCTAGAATCGAGTGGCGCCTGCAGACGTAAAAAAAGCGGCGTGGTTAGCCGCTTCATGCCCGGACGTCCGATCGACTGCCAGGATAATCCTGACGACGGAGACCGCCGTCGTCGACAAGCCGGCCGTTAATTAAAAAGTGTAACAAAATTGTGGCGGGAAACCGTTGTGGTCTCCCTGAATATATTATACGAGCCTTATGCACTACCGTAAAGTTATCCAGCAACCACTCATAGACCTGGCAGCGGATGGGGACGACGTGGTGTTAGCTGTGCTCGAGGTGAAGACGAAAGGGCCTCGTGATACGCCTATTTTTATAGGTTAATGTCATGATAATAATGGTTTCTTAGACGTGAGTCTTACGCCCCGCCCTGCCACTCATCGCAGTACTCTAGAAGCGGCCGCGAATTCCGGAATCATCGTTAGCAAAGCTTAAGGATTTTTTATATGAAATTCTGCCTCGTGATACGCCTATTTTTATAGGTTAATGTCATGATAATAATGGTTTCTTAGACGTCAGGTGGCACTCGAGTTGATCGGGCACGTAAACCATTCACCATAATGAAATAAATCACTACCGGGCGTATTTTTTGAGTTATCGAGATTTTCAGAGCTAAGGAAGCTAAAATGGAGAAAAAAATCACTGGATATACCACCGTTGATATATCCCAATGGCATCGTAAAGAACATTTTGAGGCATTTCAGTCAGTTGCTCAATGTACCTATAACCAGACCGTTCCTTAGCTGGATATTACGGCCTTTTTAAAGACCGGTAAAAGAAAAATAAGCACAAGTTTTATCCAGCCTTCTTTCACATTCTTGCCCGCCTGATGAATGCTCATCCGGAATTTCGTATGGCAATGAAAGACGGTGAGCTGGTGATATGGGATAGTGTTCACCCTTGTTACACCGTTTTCCATGAGCAAACTGAAACGTTTTCATCGCTCTGGAGTGAATCCCAAGCGATTTTCCGGCAGTTTCTACACATATATTCGCAAGATGTGGCGTGTTACGGTGAAAACCTGGCCTATTTCCCTAAAGGGTTTATTGAGAATATGTTTTTCGTCTCAGCCAATCCCTGGGTGAGTTTCACCAGTTTTGATTTAAACGTGGCCAATATGGACAACTTCTTCGCCCCCGTTTCGCCATGGGCAAATATTATACGCAAGGCGACAAGGTGCTGATGCCGCTGGCGATTCAGGTTCATCATGCCGTTTGTGATGGCTTCCATGTCGGCAGAATGCTTAATGAATTACAACAGTACTGCGATGAGTGGCAGGGCAGGGCGTAGATTTGATATGGAGCTCGCTTC
+
BF@1111EBFCBCBFGEEJ:7312.///9A;;:;@CA@;841116:78::<AA@DDDHDJGABDC@B<@A>;75-+++(()1-7<=>A@@ACCBCDJFA)&&'*(((1163110./--,.((((&',()////5/58301*')).:;?77+98&&&**%%%+%$#$.0185('(1447@A>?@AFB=?>>CACJJJEEJHJJJFJBCECB;:88::F/--.,''6;7789?ADA@=<=CF>>5446?EE>B64338:11/.+*+.-.---+)%%)225=<;;:;;780//.0//0,,,.0;('')93338::><<==BBEHIHJHJJEEJG?>?=8,)*)-,'%%'**9;;C?A?@@?A;991,==BBBGJJJGJJJIGJEFACDFEABEJGDEEJGJJJHJJJJJGI7777GCC5)*23445<>D@>=;9:;=EA@>8650,:;;=B<<<<>>JFHJDDCEJFGJDDDBC9...25567B>@@@HJJA@@BJIGEFJGJJHJGGJJHJFHJCB@920//,,&$$$&'%&%))%&&'($%$$$%'$$%388>@ADDEEHFCHJJCDBEE@@444...,00137,&&''///0&%%%)-568:;=?BCEFJEGFABJFH<===;:88:2/-.-,.'&'''''''&%&%%%(&&&&''(,.&&&&&)*.'&'+)+++43/0')(()*./1/4<9==>ADGDGFGEG>=32,*)())++777:90../8?====CCED33334447.44,,,''(892)('''%###$%&&&&&(&%%%*/8:))))-1114<A?FGFGJ==?HFAA?::<A@AABFDEGFDGHC@@:77&&+CEA8888A?AFBDE?DCA<411-)**&''&,).'1./035//,,(((*(&',.)1<9:<DEHJIFEJ@1001521,-/8/F=FGJJHGJJJJJG;:DJJGJJJJHEGGEFFJDED8862>>::8679<<A@BHHHJHFG???<981+.99<?AGFHGDDEFCBDCA<;;:;997644489:@?@JHJGGGJJJDBDEF8877BEEEJFDBBDIFBBBEJICA@>>><?BEJIHCABGGGDJJJJEEDCJ???8851.7</---21,,,222;;?A?////233444567AEDDCE>=991'');;>GHFIJHJFBA@?=::;9*&%%%&')'''%&%%&%%'&''(/)*&%%%(((6CFFFDGIJIHF7666:=<?B<<BIEJEJB4445:8650..--///...11>;<,*)()*,,,,.3-,**+)(&$$&(0/+*&&&',,-689:(&'?@AACDEFC32''0---+%%%$%%%%&&%%&&&%%),224244----***+121/('()*0./101/112.....7?@?E5434798<5-)+;781018322223222222GJJJJGHGA;ECJ::79?>ABB@HGJC??>CFFGJHED>755,))**+)-/:?CCCGGDJJJJJJJJJJJHJIFFHG<5HGJHJJAAB<<<;?9888888<;;<?BACCGJJDA?>?ABEIJJFGC=;;;=@EDCCACGJHDGFJEBBBFGFEEE4322*8:922.-./,,26(>FJJJJHEEHJJJFBBB@?=ADF==;<GJJEHE9/FCEGJFFJJHGIJJGJJHJGJJJHDEDFBCCBIJEFEJJJJHIJJIC@@AGJEJD:/.-.245,,,-BCJDDDJFJJGDDJHJHGIJJFHIEAAABCHIDBCCJIGJJGIBA?>JJJJJJEFGJJGD>JIA===EJJHJEBBABJFDCC;666339ADEJHJEHEJJJGHIHJJCCJEJDA=*))),-))*&%'&&&&*)()+,,-:>?AAG;;9:=>CJA@F:DBBC@?ADJHJCA@%%%%);?>><>@=DAGFGF@@>?B@ABJIJJJJJCC@BCE?;;:988,***+800001=@;@ACJJ<<;:44851135966454455>?@C?;'&&&*-*)(/4:89E@?==52921,,+%$$+300346=<<====@DDFFJIJJHHJH52/1.96:8;<=?CC<:<:>EFACEHEJDHIJJFFEGJGGJJJJJJJJJIGE;::78788;B?>4=993B2//<965559;=10/+,.-//034799;866667>7778<533.-*)**02799BAEIC?A@A>>553874477-,,-><<:::;;<?AEFGH?>3-++.34++++?<A@<=*)++>:<<JE=923311+++)*'''(036/+)))+.....FC?==@BAA@DIC@?*)))6889?B533.,,,-/11,477@>>CAADDEDFJJJJCCEFFEGHHDB77+))'(*)')'))+,+*)*,;9=;7<>AFHCAABF<<<<JJJCECCJJ?:97./*+.@DA?@>>>A@CCB?<3110)(''&%%$&&(&''(+(&''('&&%#$%&(%%&'0*))*?>7770,()(*<<=@?AA722444566@FFJEEHAJEJH///0633540---.//+++63)&&$$&%&)/0,.0***'(%%&&)')00,+0/10//2156699=>EEE=@=:1-+''();335;;:39:<?CBBBAB544/--'%%%&-())9990000(''-.101447>?AJDJEIJJHJJHJEGFCFJHJFJJJJHJJGJJJIJJHIGHIJJIJGJFFJJJJJJHHIJIJHJJIGJHGFJJJJJGJIDFFJED>+3366A+++/;9767<>BEFDIGJHJB=99:;=D?>>?@EA<:++++:?BC?>3C997688<98-,)*(,//*&&&&('&&)(((*'*-...)079>;5()'',<FJ@@;999CDGGJJGJCEAA><=<CB885567932369-,,,6;CDDDEHHGJJJJJI<<<GGIHHJJJJJJJFJHE?=>=:CEEA?@?66445'$#$$$%&&'(&&&);0.,.+&%%&()*./28:IFJ==<=I666@64459;=''''<=ADG,((&'(().3:@BC@B@@CCHCAA;;:JGGJGJJFIJJJJHJFDAA>@BBJFIJJJEAF><=<<;>HEFJ>==>HIBDBCGIJJJ666GJJFJJJJJGJJJJJJJEFJJJGIJJJFJJHHGAA?>><9:9+''%$$%),-227;501779EJJGJF@<<=81/()&*++<?=>CDAB8777==><=99C>?B88323-**(,,-'1001=1000CBA>>=C??FBGHFHJJ88766'..,-.2,334:<>G5556;;;JGD===<=99:=CDCDBB>==79:84334*'&'--JIGIIJJJJJJGJJJIJEJJJIJ>>>>HGJHIJJJJJGJEF8433221--/0,))(&&&&%'&&&009<<;1AEJJJGJJDBBJIIHHJHJJHJHHGGGJJJJJJGJGJIJJAAABFEFJD><2223@>>>?@@=>01ADGJGFJJJF===CDJFEB@@@C=''''*((,-0152--..0111///.00-/7@DGFFJJFEJIJJJGFCF==>ADDCCA??@BEFDFGGG@=3332+41335-)())214>EECHFIJJJGEGGHEGEFIJJJHGCFGCCC@?88@FEDCCCJGEGEFFEJJJHHHJHHJGIEDJJJJJEGJJJE@?@<?@;,''(9?BCDCEIDCFB??>=@;;<<DJJHFCEDJGEE<<=GCD=AJJED,,,;A11((''%'&''//+('()*'')*-'
@Glass_F3P_4_D3_6_16_9
ACCGTACCGGGATCAATGCGTAAAGAACATTTTGAGGCATTTCAGTCAGTTGCTCAATGTACCTATAACCAGACCGTTCAGCTGGATATTACGGCCTTTTTAAAGACCGTAAAGAAAAATAAGCACAAGTTTTATCCGGCCTTTATTCACATTCTTGCCCGCCTGATGAATGCCATTACAATTAGTATGGCAATGAAAGACGGTGAGCTGGTGATATGGGATAGTGTTCACCCTTGTTACACCGTTTTCCATGAGCAAACTGAAACGTTTTCATCGCTCTGGAGTGAATTTCACGACAATTTTCCGGCAGTTTCTACACATATATTCGCAAGATGTGGCGTGTTACGGTGAAAACCTGGCCTATTTCCCTAAAGGGTTTATTGAGAATATGTTTTTTCGTCTCAGCCAATCCCTGGTAGCTTCACCAGTTTTGATTTAAACGTGGCCAATATGGACAACTTCTTCGCCCCCGTTTTCACCATGGGCAAATATTATACGCAAGGCGACAAGGTGCTGATGCCGCTGGCGATTCAGGTTCATCATGCCGTTTGTGATGGCTTCCATGTCGGCAGAATGCTTAATGAATTACAACAGTACTGCGATGAGTGGCAGGGCGGGGCGTAATTTGATATCGAGCTCGCTTGGACTCCTGTTGATAGATCCAGTAATGACCTCAGAACTCCATCTGGATTTGTTCAGAACGCTCGGTTGCCACCGGGCGTTTTTTATTGGTGAGAATCCAAGCCTCGAGCTGTCAGACCAAGTTTACTCATATATACTTTAGATTGATTTAAAACTTCATTTTTAATTTAAAAGGATCTAGGTGAAGATCCTTTTTGATAATCTCATGACCAAAATCCCTTAACGTGAGTTTTCGTTCCACTGAGCGTCAGACCCCGTAGAAAAGAATCAAAGGATCTTCTTAGAGATCCTTTTTTTCTGCGCGTAATCTGCCTCTTTGCAAACAAAAAAACCACCGCTACCAGCGGTGGTTTGTTTGCCGGATCAAGAGCTACCAACTCTTTTTCCGAAGGTAACTGGCTTCAGCAGAGCGCAGATACCAAATACTGTTCTTCTATGTTAGCCGTAGTTAGGCCACCACTTCAAGCTCTGTAGCACCGCCTACATACCTCGCTCTGCTAATCCTGTTACAGGTGGCTACTGTAGGTGGCGATCGTATGCGTGTCTTACCGGGTTGGACTCAAGACGATAGTTACCGGATAAGGCGCAGCGGTCGGCTGAACCAGGGGTTCGTGCACACAGCCCAGCTTGGAGCGAACGACCTACACCGAACTGAGATACCTACAGCGTGAGCTATGAGAAAGCGCCACGCTTCCCCGAAGGGAGGAAGAGCGAGCAGGTATCCGGTAAGCGGCAGGGTCGGAACAGGAGAGCGCACGAGGGAGCTTCGGGGGAAACGCCGCCGTATCTTTATAGTCCTGTCGGGTTTCGCCACCCTGACTTGAGCGTCGATTTTTGTGATGCTCGTCAGGGGGGCGGAGCCTGTGGAAAAACGCCAGCAACGCGGCCTTTTTACGGTTCCTGGCCTTTTGCTGGCCTTTTGCTCACATGTTCTTTCCTGCGTTATCCCCTGATTCTGTGGATAACCGTATTACCGCCTTTGAGTGAGCTGATACCGCTCGCCGCAGCCGAACGACCGAGCGCAGCGAGTCAGTGAGCGAGGAAGCCTGCATAACGCGAAGTAATCTTTTCAGTTTTAAAGAAAAAGGGCAGGGTGGTGACACCTTGCCCTTTTTTGCCGGACTGTCAGCGGCCGCTACTAGTAGACCGGCTAGCGTCAGTTTCACCTGTTTTACGTAAAAACCCGCTTCGGCGGGTTTTTACTTTTGGTCATCGAGTGATTACAAAGCAAGCAAAGAAAAAAGGCGACAGATTACTCTGTCGCCTTTTTTCCTGACTCATAACTTAGGTGGCGGGCTAGCGTCGTGGTTTGTCTGGTCAACCACCGCGGTCTCAGTGGTGTACGGTACAAACCCCGACGTGCACAGCTGTCACCGGATGTGCTTTCCGGTCTGATGAGTCCGTGAGGACGAAACAGCCTCTACAAATAATTTTGTTTAAGAATTCATTAAAGAGGAGAAAGGTACCATGAGTAAAGGAGAAGAACTTTTCACTGGAGTTGTCCCAATTCTTGTTGAATTAGATGGTGATGTTAATGGGCACAAATTTTCTGTCAGTGGAGAGGGTGAAGGTGATGCAACATACGGAAAACTTACCCTTAAATTTATTTGCACTACTGGAAAACTACCTGTTCCATGGCCAACACTTGTCACTACTTTCGGTTATGGTGTTCAATGCTTTGCGAGATACCCAGAATAGTATGAAACAGCATGACTTTTTCAAGAGTGCCATGCCCGAAGGTTATGTACAGGAAAGAACTATATTTTTCAAAGATGACGGGAACTACAAGACACGTGCTGAAGTCAAGTTTGAAGGTGATACCCTTGTTAATAGAATCGAGTTAAAAGGTATTGATTTTAAAGAAGATGGAAACATTCTTGGACACAAATTGGAATACAACTATAACTCACACAATGTATACATCATGGCAGACAAACAAAAGAATGGAATCAAAGTTAACTTCAAAATTAGACACAACATTGAAGATGGAAGCGTTCAACTAGCAGACCATTATCAACAAAATACTCCAATTGGCAATAGCCCCTATGTCCTTTTACCAGACAACCATTACCTGTCCACACAATCTGCCCTTTCAAAGAATCCCAACAAAAAGAGACCACATGGTCCTTCTTGAGTTTGTAACAGCTGCTGGGATTACACATGGCATGGATGATCTCTACAAATAAAAGCTTGATATCGAATTCCTGCAGCCCGGGGGATCCCATGGTACGCGTGCTAGAGGCATCAAATAAAACGAAAGGCTCAGTCGAAAGACTGGGCCTTTCGTTTTATCTGTTGTTTGTCGGTGAACGCTCTCCTGAGTAGGACAAATCCGCCGCCCTAGAATCGAGTGGCGCCTGCAGACGTAAAAAAAGCGGCGTGGTTAGCCGCTTTTTTAATTGCCGGACGTACAATCGATGCCCGGATGATCCTGACGACGGAGACCGCCATCATAGACAAGCCGGCCGTTAATTAAAAAGTTAAACAAAATTATTTGTAGAGGGAAACCGTTGTGGTCTCCCTGAATATATTATACGAGCCTTATGCATGTCCGTAAAGTTATCCAGCAACCACTCATAGACCTAGGGCAGCAGATAGGGACGACGTGGTGTTAGCTGTGCTCGAGGTGAAGACGAAAGGGCCTCGTGATACGCCTATTTTTATAGGTTAATGTCATGATAATAATGGTTTCTAGACGTCGAGTCTTACGCCCCGCCCTGCCACTCATCGCAGTACTCTAGAAGCGGCCGCGAATTCCAGAAATCATCCTTAGCGAAAGCTAAGGATTTTTTTATCTGAAATTCTGCCTCGTGATACGCCTATTTTTATAGGTTAATGTCATGATAATAATGGTTTCTTAGACGTCAGGTGGCACTCGAGTTGATCGGGCACGTAAGAGGTTCCGACTTTTCACCATAATGAAATAAGATCACTACCGGGCGTATTTTTTGAGTTATCGAGATTTTCAGGAGCTAAGGAAGCTAAAATGGAGAAAAAAATCACTCGATATGCCAA
+
'(,*)&&&%%$%$&&&&'''(+,/7**)---,/'''01ADJG999:FJJJJFHGGDJIGIGGGHGJJJJHJHJGJJGHIIIJJGIJJJJIJJJHJGGJJJJJJJJJJJJD=>?>???JJGCB?A;;;;HGJJJJJJJJJJJJJJJ:;;:EFGJ>>>>CDA<:87==H65330..-.+&'%%&'$###$&'03:;CJJJJHJJJJJJGEGJJJIIJJJ////HIJJFHJJJJHDGJEJHIIHJJJHJJJJJFGJGFJFJFFJECHJJGJFJJJGFH<<<=>0.-,,))))))&&%%&,,//-/../+,;EHJHJJGEDJFBHFB>1111??ADEIEFEEJJEGIHGIEFIIJEEJJEB877CJEDF<>===BEJJJFEFCBED989>?B@@B@@>?@I++++B93420,++,385:74-,**+*/131,)*,GBECEIIIJJJJBACB44311+*++462>=7888ACEG=JEDFHJJDEDFJ??AFA@@BC?411&&&'),@GDGHFGGGIJJHHIHJIHJJJJIJJJJJHFEGJJJGJFGFJJGJJGJHJJJJJJJGJJHJIJJHJFJEJJHIHJIBCABJFGJHJJGJJHIJGJGGJJJJFGJGFIJJIJJJGEFJJJJJJFJCCEDJJJA;:<CJJ<=<=?=@@AGHJJIFHIJB4455B322111/1002.--..0132,-,-/-)++134@>?@AEB:::5+)((:64222369EA?>?CFFBCAAACIDFGHJIIIGHJJJJJJGDEH?<5--/:6?@BFJEFJJGFIHFJJGJJJJEEGJJIJJEBJJFB@A?@@<?@@9534<6BAJEEEDJ@;:=?CA>;9:9988;BC?AA****<:;FEFJEJJIIJJJIJHEGHJJHIIHJJJHCEHHIJJJJJFJDDCEC:9:AB43237988:--'*334<==@<;7+**%%%(((0../97ACD@@@B@AAE64402--*(,-38.BABBEABAIJJJFIHJB775456;EJGGJHJDIIAAAB?B@?5544444@ACJJEDDEHJJJJJGIIJIGFJIIJJFJEFCDFB@>@JHJIJFEFJJEJJJFJFIGJJG==<<A553**,-((347>?ABCEGJIGFHHABA?97,*)('())*****0(3?HFCDDDFGA9****344EDFJJIFJB<2/++,35=8@+*+,-(((,'(((()%%%%(%%&&()..//355;@CFCBABGGDHID@@?C@A@ABC5225???BDJGFFJJGDD=/..4++**-&'')-,+*)+2<>DCCEIIHEDDCJJJEFJJGEFGECDCJFGEHG@@@@JHHIIFDEEJGJJJFHIHGJHHEC2/.@@GADBDDDGDEEC<>HF=<<:?/11,))((&%&('('(,,.--/@BBIEGIHGI@JIJJC?@?JGCDCEFECB?=>A777>411.-..**+JFIJIF::5/0)'&')*,/-).7@DJF9HGIDJHJJIJCCDAB=2/*57=ACCFJJGHJJGCJJJJHHIJHEJD@@30,-.;DEHE@CC;4...*(((+***))&$&&',,%%%&2:<A@CG>977:=,+++3@CJJFIEHJ5555JJHJJDEFCC=:<<AABJGEJJJJIIJHDAAAJGGIGJEGGGJEJJEJJGGHGJGFJGGHHJJIIHIGJDEGGGJHJJJHDD:9@DJJEDCEDEFFFEHIDEDEFJGGFJJHHB8889>??A??FIJFEDCEJFCEGDCB;;;<I0/+'''+/+((()3.(')521;=B<JHGBAEEGHJFHJE@@??=9;EFF?@?FE65.(())+*+(()7?FDGFEDFHJDDDAEIGFJEGJJJJJJFFHJJJJHJJJJHHFJJDDDDFGJJIJJFDEEGJGJDJD69>;:++119<;?BACCDHIIIJJIHGJJJGJJJFHGGJJHFHFHEFIH?>>>BBEJGBGDEGEE;554008152*)(+++-???CEFJEGEGJJJJFEFEJCFDCJB@CDGGABABHGFEJHJJHFJIIHFDEFEJF;889HFGJ>?6666=5442/01****.--4422227766;<<GJHFJFFB@@AB9GJJIJIJ@?@AJJIJJJIJGJGCBHJFCFDJJJHHHJIJJIIHDHEFJDCJGJHJJJFJ20011332433444300013322210025655543211237:9765555423212165202126634324221122334434434322224544311225312245435446655444343333422113443//.+,,-35433222587433444433555532234--6744321102212244432354643211202122222499-,,,0011343332212343541++*+0/0034.)(((()))--236445412234255887543301110///44-**+311001111133355543430.../5896323533331,,,.22443323323.+++.66554321242233332331/...036<854321200100+**+33346432212224457557750//...255643223573333665643214623335542....2245444343110011342220110122566689:5333422523338754333344666531101224333311213211234754/../343110032444753000135556632112325010250/-***+,22-,--11266753333331234532112552223755432123770.53**)+-,,)*+--23+((001/0-,,-3421////2867.-((((,+0//0445567777573211343BABE??::;;:9:9:66==BCGFJFGJIGJJIJJFJJBCCBIGGJJJJJHJD@AAJJJBIJGGJHJJJJJEJGFEHJJJFIJJJIGEHFGJDFGA@@CJJHGJF?@?GEDFJGJFGJGC9@JB5459<;;A@EDEFGDHGJGFHEJIJHJFEGFGEFC?ACJHCEEJB@ABHGJJGGIJJJ@@>?>?JGFJJJJGJJHCC@:::20)**EEEGJEJHIFFEFJI;9766;>ADBDHJHJJHJH<;;66832***)../0123336@=<=>FHCJFIFJJFEJFGF>>=)))*/----3GFHFEHDGGJJJIJJEIJJJHJJJIHHI<:JJJJGGJJJJJEGJIJJHEGBBBAIJGJJJJGGHJEJJIJ?>=;<C?9;;BDJJCHA=?91.+++11AJJHIJGJJHIJHJJJJFHJJJIJJJJJFJFHJGGJGJIFFJGEJJ====JJJHJIJJEDJJCCAG<:::BJJJIIID>==BJEHIGGA?@CDJJJFJJG66667FHHFEFHFFIJHJJHJJJFGJJ777,+*+-.3'&..5EHHCEEFEFFJJJIJJHGJGJJJJJJJJJJHJHJJGHGF?DAAGIJGJIJGIFJHJJIJJIHJJJJJJJIJGIDJJJIJJJFA=>==<::8766?;;6666EGFJCF6552;<CJGJIGDDGJFFJGGJFEEGDEFFFJJJJGGHGHHFIJJJJJJJJJJJCFJJJGJEJHGJJJHIJFE@AA<3122333D2223=966))3+(/%(((79DDGDFJE>=3=@AFCA=<A<<????DBCFHJJJFJGEEJE2223>FI6666JFFHJJJJJJEJEB?9:?=::;6678:55687:CJJJFEH<<<-,,.55''(')
@Glass_F3P_4_D3_6_16_10
TGTGCCTAACGATAAGCGTCATCGTCCGTTGTAATACTCCATCAGCAGAATGCTAATAAACTACAAACCATACTGCGATGAACTGCAGGTAACCCGATATCGAGCTCGCTTGGACTCCTGTTTTGATAAATCCAGTAATTGACCTAGTCAGAACTCCATCTGGATTTGTTTCAGAAGAAACGCTCAGTTCCACCGGGCGTTTTTTATGGTGAGGAGTCCAAGACCTCAGCTGTCAGACCAAGTTTACTCATATATACTTTAGATTGATTTAAAACTTCATTTTTAATTTAAAAGGATCTAGGTGAAGATAGCTTTTGATGATCTCATGACCAAAATCCCTTAACGTGAGTTTTCGTTCCACTGAGCATAGACCCGTAGAAAAATCAAAGGATCTTCTTGAGATCCTTTTTTCTGCGCGTAATCTGCTGCTTGCAAACAAAAAAACCACCGCTACCAGCGGTGGTTTGTTTGCCGGATCAAGAGCTACCAACTCTTTTTCCGAAGGTAACTGGCTTCAGCAGAGCGCAGTACCAAATACTGTTCTTGCTCGTGTAGCCGTAGTTAGGCCACCACTTCAAGAACTCTGTAGCACCGCCTCATTACCTCGCTCTGCTAATCCTGTTACCAGTGGCTGCTGCCAGTGGCGATAAGTCGTGTCTTACCGGGTTGGACTCAAGACGATAGTTACCGGATAAGGCGCAGCGGTCGGGCTGAACGGGGGAGTTCCGCGGCCCAGCTGGAGCGAACAGACCTACACCGAACTGAGATACCTACAGCGTGAGCTATGAGAAAGCGCCACGCTTCCCGAAGGGAGAAAGGCCGACGGTATCCGGTAAGCGGCAGGGTCGGAGCAGGAGAGCGCACGAGGGAGCTTCAGGGGGAAACGCACCATTGTTATAGTCCTGTCGGGTTTCGCCACCTCTCTGACTTGAGCGTCGATTTTTGTGATGCTCGTCGGGGGGCGGAGCCTGTGGAAAAACGCCAGCAACGCGGCCTTTTTACGGTTCCTGGCCTTTTGCTGGCCTTTTGCTCACATGTTCTTTCCTGCGTTATCCCCTGATTCTGTGGATAACCGTATTACCGCCTTTCGAGTGAGCTGATACCGCTCGCCGCAGCCGAACGACCAAGAGCGCAGCGAGTAGTGAGCGAGGAAGCCTGCATAACGCGAAGTAATCTTTCGGTTTTAAAGAAAAAGGGCAGGGTGGTGACACCTTGCCCTTTTTTGCCGGACTGCAGCGGCCGCTACTAGTAGACCGGCTAGCGTCAGTTTCACCTGTTTTACGTAAAAACCCGCTTCGGCGGGTTTTTGTTGGTGATCGAGTGATTACAAAGCAAGCAAAGAAAAAAGGCGACAGATTACTCTGTCGCCTTTTCCTGACTCATAACTTAGGTGGCGGGCTAGCGTCGTGGTTTGTCTGAGTAAACCACCGCGGTCTCAGTGGTGTACGGTACAAACCCCGACGTGCACAGCTGTCACCGGATGTGCTTGCCGGTCTGATGGTCCGTGGAGCAGAACAGCCTCTACAAATAATTTTGTTTAAGAATTCATTAAAGAGGAGAAAGGTACCATGAGTAAAGGAGAAGAACTTTTCACTGGAGTTGTCCCAATTCTTGTTGAATTAGATGGTGATGTTAATGGGCACAAATTTTCTGTCAGTGGAGAGGGTGAAAGAATGGATAGCAACATACGGAAAACTTACCCTTAAATTTATTTGCACTACTGGAAAACTACCTGTTCCATGGCCAACACTTGTAACTCAGGTTATGGTGTTCAATGCTTTGCGAGATACCCAAATCATATGAAACAGCATGACTTTTTCAAGAGTGCCATGCCCGAAGGTTATGTACAGAAGGACTATTGTTCAAAGATGACGGGAACTACAAGACACGTGCTGAAGTCAAGTTTGAAGGTGATACCCTTGTTAATAGAATCGAGTTAAAAGGTATTGATTTCAAGAAATAAAATACTATTTGGACACAAATTGGAATACAACTATAACTCACACAATGTATACATCATGGCAGACAAACAAAAGAATGGAATCAAAGTTAACTTCAAAATTAGACACAACATTGAAGATGGAAGCGTTCAACTAGCAGACCATTATCAACAAAATACTCCAATTGGCGATGGCCCTGTCCTTTACCGGACAACAGTTACCTCCACACAATCTGCCCCTTCGAAAGATCCCAACGAAAAGAGAGACCACATGGTCCTTCTAGAGTTGTAACAGCTGCTGGGATTACACATGGCATGGATGATCTCTACAAATAAAAGCTTGATATCGAATTCCTGCAGCCCGGGGGATCCCATGGTACGCGTGCTAGAGGCATCAAATAAAACAAAAGGCTGGAGTTGGAAAAGACTGGGCCTTTAGGCGGCGGCTCTCTGTTGTTTGTCGGTGAACGCTCTCCTGGGTCGCAGACAAAATCCGCCGCCCTAGAATCGAGTGGCGCCTGCAGACGTAAAAAAGCGGCGTGGTTAGCCGCTTTTTTAATTGCCGGACGTACAATGATACGGATGATCCTGACGACGGAGACCGCCGTCGTCGACAAGCGGCCGTTAATTAAAAAGTTAAACAAAATTATTTGTAGAGGGAAACCATTATGGTCTCCCTGAATATATTATACGACCTTATGCATGCCCGTAAAGTTATCCAGCAACCACTCATAGACCTAGGGCAGCAGATAGGGACGACGTGGTGTTAGCTGTGCTCGAGGTGAAGACGAAAGGGCCTCGTGATACGCCTATTTTTATAGGTTAATGTCATGATAATAATGGTTTCTTAGACGTCGAGTCTTACGCCCCGCCCTGCCACTCATCGCAGTACTCTAGAAGCGGCCGCGAATTCCAGAAATCATCCTTAGCGAAAGCTAAGGATTTTTTTTATCTGAAATTCTGCCTCGTGATACGCCTATTTTTATAGGTTAATGCATGATAATAATGGTTTCTTAGACGTCAGGTGGCACTCGAGTTAATGGGCACGTATCAAGGTTCCAACTTTCACCATAATGAAATAAGATCACTACCGGGCGTATTTTTGAGTTATCGAGATTTTCAGGAGCTAAGGAAGCTAAAATGGAGAAAAAAATCACTGGATATACCACCGTTGATATATCCCAATGGCATCGTAAAGAACATTTTGAGGCATTTCAGTCAGTTGCTGAATGTACCTATAACCAGACCGTTCAGCTGGATATTACGGCCTTTTTAAAGACCGTAAAGAAAAATAAGCACAAGTTTTATCCGGCCTTTATTCACATTCTTGCCCGCCTGATGAATGCTCATCCGGAATTTCGTATGGCAATGAAAGACGGTGAGCTGGTGATATGGGATAGTGTTCACCCTTGTTACACCGTTTTCCATGAGCAAACTGAAACGTTTTCATCGCTCTGGAGTGGAATTTCACCGAGACGATTTCCGGCAGTTTCTACACATTTATTCGCAAGATGTGGCGTGTTACGGTGAAAACCTGGCCTATTTCCCTAAAGGGTTTATTGAGAATATGTTTTTCGTCTCAGCCAATCCCTGGGTGAGTTTCACCAGTTTTGATTTAAACGTGAAGATGGACAACTTCTTCGCCCCCGTTTTCACCATGGGCAAATATTATACGCAAGGCTG
+
'(&$&'&%$$$$%%&&'&&&%*)(*()()*),&&&%%$$'&,(%$$$&&'('''%()$$$$###$%&&-&%$&'&('')%%%$&&&%$$#$$$###%+4<::9:<</---4//8:;8:=881+*+;?)(((64,+++01+%%&&&%&''),,27:::?CDHEDECHJ@=1,&''&()(($##$%$$%&'(++072221....9;<('&%'&'''&&&'(+,-.+,-''+,:=>/-*),/6CADJJJBDABCBE@AJJJJBA@BCCB;=E7,CCJ7776;<>AGJEGCFIF>>=<*''%&&'((-43/**'((()05.//----,((3-.0/22:GDBA@BJ46634,,,,,/0./12:>6553420)'%%&')**.,,+-.821'&&,5,,,122)*,,'&&(&&&'+,06/+)('&&***0((')12)))2=>=>@CBEGHJJJG@@?;<<BHEGJHJHGF@@@@C;82-6621,36311335<?>FCCHHFDEIGFB>2??EJJIFJJBABA=5455:97876654))*87;ACB?=;::566(((&''(8337743*('''*,-<>>>9920066798796565446////203'''+'&++67;<CBDFJA@ADJJHGD<BJGDB@@.---IGG@>@DDJBBBABJHIHBBCBFFFDFE3665=4*))*'''(-)),,('''(<<3B@DFJFIHJEHJJJJHJGCB@D<652-.-201*'&''))&',.6266:112=666CB8555?A@@BEFBGDDDC??>?:75447@@EEJEIIGIBC<<=AIJEJA@@AJB@?:32724497<<)),+,,)2332,,,6555<BDEDDC>>>65655*(&'&$$$46=9884312339=:;?<<:93534HFE;32.0'%%$$%%'/-9<=@?EEGC>>?>FFGB:;:.../63++(('(')).(((21.27<>?:7211899+((&%%);<;:81//++5;=>AAGFF?>=BEEJHFCJEJJIJGJJJJC1//0@BA@@98;AGF@@@?GGEJGJHGJJE>98<=??=<22230B===DBCABCJFJJJEEBAA@FCBACHHEGHIB@>//.,---3.+)&&'((((*1012553581115<?<<==98897765*)(()48999?9876&&&''(598899BJGIEBC?@AACEFDHEJJ44434-+(+22<GHDCGHJ>FGJJHIJ?>>DGEGBHJJDCBC=8:CCC?FCIGDFB?CD:::767<AEJJGEDIEG?>>>GJFFJJEJJ<<<=97766B<BBIJHIJFGJJGEGDIGJGGD<:9:51/+(''&&'&.)))&:=76620229@AABD@;:>@B;::;>>ABIADGHICEEEDD@A?AA/../550/.11+*88*))''&,,124=<999;EHGIFBDECFFFDBB?333EECF>>30('&&&**,622/)*++----+***65;966(''')))/0...++,+++-==<::;<=>>@A?@@@ED=((*'(&&&''(((,.(''+/(%$%+*'%&*&+++.2***,'&2><<<ABC:9983A??@@D4445;>=9<999<>@CB@>==633+)()**+>AADDBA@@ABCFG;65:99>?>=<>==?;@>A@AEBCC>===@<9999;===>@BA??>A@A@@?@A?A@AB>=<>?>9:@B=?>:8653445<8630012:7668<=@>=<<<@@A330/1819:07<;@@<::<>@BA>>>=/1>DDIA==<<>>===@<B>=>>BDD877/'%$##$&(+++<::;:?>=?=>B@@>=9942*))*,,-///22/-++,-001?91001245;=<==@>=<<=?>?>>@?>>?<2114A?=;<9;86)().000/0,'&%&&&*139<;40/000@E@@==<:99:>>>>>>A@?AA@>=<::;>B@==<=;:;<>>?>D<>>=;;;;;==<9999<<>@A>=<>;<<:;5;(&&&0222,,,/,(&%$%''(,2344125,;><=>;;<;<?@=99789.-....288888:::<====<>?>==<<?<;<=A=::;??>@>;;;><:::>>?@@>==?>@?>??==>=>>=>>@@DB:8:<CA?988434485566;=<<5(((84456>@BE@?>>==:=;<===9889??96867<5560-.+&&&&((%&%%&,+,-45/6-,,,,,-..//011'20029,++21/../99?CBA@><<<>@@>;;;<?>?F;:**'(()%*12455599:::???=>>>?A997799:1034,,,,521127:===<<>;89;@>:95-+*)),*+-+**++,-578D<600882;<<=??>;2111??;<<<>>9766<::99<:...08764/+*+-*&'(),-/'''--.23178('&%&%$%$$%%%&&6:<4@@ACD)))*DEJFBACDGDA9&&%&()(&&&''&)21/-*+-,---<+***)+3335<<<2222@A8,,,++&&'/1244212269:AB@BBA==::<CCHC=>AABDAD@DFH))&&&%$$((&%(())))+,-..@ADDCDJJJI>>>@JDBB?<<;/...((+7999<EFC555JJFD@<=DFCHHHHJJJJFHF:866;@<:/-0'((%$$',-...466457//--)()))((%&&)*.:::;JFHGCJIDJIDE@BAAJFJJJJGIDI::::@@FFD:;JGHD@A;:98.+++AB=<<=FCAJJGHDEJC==<=IEBCCFGJFIJIH???BEJHGHJJJHJJJEHBACBGEIDICB@@ABAH0HJGFHEJHJJJJJBEC:667;64/**,-.5*'''(+)))566;=:9=>>HJEGJHFHAB>7667942&&'(0123C?AAB7777==?6-+,.49=>DED>=;7:>@ACJD;:559=766635>A@<=999=?CIG=<3221=<==JJJFHHGJJFIJJHFEA?@ACD@?9)))./:;=<;>9@???HCB>30//.3*)))9@JJ?>>*))(,.&--,--:/.&%%%%$%%((***&.-161+++*)**,7987;93.*+)*6678>IJJGJIJHJJJD7+***->@76667.+)((167DIHIGEJJHJFDFB==>>9847504>AE:99A??@CJGIE=<<****0-&.0232<88:9:560/-,,+-.26@=<9-,,,7...078==>A?@>66667211*+)(*++,98?A@?@CHDDCDEHJ>=<=IDIFFJFJJJJJJIJJJJJGJJJGJJJJCGJCH=?HGJ====JJGBJHFJJJHHFGFGGJJJH9:856355...-7999=>?222//*.-))).34AACEGJJJJJJGIHIGGFG=<2<@GFDFGIEABA>:+,++,*+33BJJEIJFJEEDDEDDBECCFGJJJHIFJJIBFJIJJ7666GEIJJGCBABJ766677776577671*)*.,+)+,/++..4;;;;GBBABGFGHDG;70/.,)+))(+0,449;;ACFE;:;;DE@BCEDFG1002FE@@>?CCGEFJGJJJG>@IJGJEJ;544-+,-1411/./3@CA@?BC=<AA?8774642/++-((((-,,<@BAADDJH>9<@>))),*,%$%%.//3:CBCFDEGGJFBGECGHFFJJJIAAABE>>>HFFIHEAA?B2224ACED>:*
@Glass_F3P_4_D3_6_16_11
TCTGCCTCGTGATACGCCTATTTTTATAGGTTAATGTCATGATAATAATGGTTTCTTAGACGTAGGTGGCGCTCGAGTTGATCGGGCACGTAGAGGTTTACGAGTTCACCATAATGAAATAGAATCACTACCGGCATATTTTTGAGTTATCGAGATTTTCAGGAGCTAAGGAAGCTAAAATGGAGAAAAAAATCACTGGATATACCACCGTTGATATTGCAATGACAATGATAAAGAACGATTTAGACGTTTCAGTCAGTTGCTCAATGTACCTATAACCAGACCGTTCAGCTGGATATTACGGCCTTTTTAAAGACCGTAAAGAAAAATAAGCACAAGTTTTATCCGGCCTTTATTCACATTCTTGCCCGCCTGATGAATGCTCATCCGGAATTTCGTATGGCAATGAAAGACGGTGAGCTGGTGATATGGGATAGTGTTCACCCTTGTTACACCGTTTTCCATGAGCAAACTGAAACGTTTTCATCGCTCTGGAGTGAATACCACGACGATTTCCGGCAGTTTCTACACATATATTCGCAGAGATTGTGGCGTGTTTACGGTGAAAACCTGGCCTATTTCCCTAAAGGGTTTATTGAGAATATGTTTTCGGTGTATCAAGCCAATCCCTGGGTGAGTTTCACCAGTTTTGATTTAAACGTGGCCAATATGGACAACTTTTGCGCCCGTTTTCACCATGGGCAAATATTATACGCAAGGCGACAAGGTGCTGATGCCGCTGGCGATTCAGGTTCATCATGCCGTTTGTGATGGCTTCCGTGTCGGCAGAATGCTTAATGAATTACAACAGTACTGCGATGAGTGGCAGGGCGGGGCGTAATTTGATATCGAGCTCGCTTGGACTCCTGTTGATAAATCCAGTAATGACCTCAGAACTCCATCTGGATTTGTTCAGAACGCTCGGTTGCCACCGGGCGTTTTTTATTGGTGAGAATCCAAGCCTCGAGCTGTCAGACCAAGTTTACTCATATATACTTTAGATTGATTTAAAACTTCATTTTTCATTTAAAAGGATCTAGGTGAAGATCCTTTTTGATAATCTCATGACCAAAATCCCTTAACGTGAGTTTTCGTTCCACTGAGCGTCAGACCCCGTAGAAAAGATCAAAGGATCTTCTTTGAGATCCTTTTTTTCTGCGCGTAATCTGCTGCTTGCGAACAAAAAAAACCACCGCTACCAGCGATGGTATTTCGATCAAGGCTGCCAACTCTTTTTCCGAAGGTAACTGGCTTCAGCAGAGCGCAGGATGCCAAATACTGTTCTTCTGATGTAGCGATCGTCAGGCCGCCACTAAGAACCTGTGGCGCCCGCCTACATACCTCGCTCTGCTAATCCTGTTACCAGTGGCTGCTGCCAGTGGCGATAAGTCGTGTCTTACCGGGTTGGACTCAAGACGATAGTTACCGGATAAGGCGCAGCGGTCGGGCTGAACGGGGGGTTCGTGCACACAGCCCAGCTTGGAGCGAACGACCTACACCGAACTGAGATACCTACAGCGTGAGCTATGAGAAAGCGCCACGCTTCCCGAAGGGAGAAAGGCGGACAGGTATCCGGTAAGCGGCAGGGTCGGAACAGGAGAGCGCACAGAGGGAGCTTCCGGGGAAACGCCTGGTATCTTTATAGTCCTGTCGGGTTTCGCCACCTCTGACTTGAGCGTCGATTTTTGTGATGCTCGTCAGGGGGGCGGAGCCTGTGAAAAACGCCAGCAACGCGGCCTTTTTACGGTTCCTGGCCTTTGCTGGCCTTTTGCTCACATGTTCTTTCCTGCGTTATCCCCTGATTCTGTGGATAACCGTATTACCGCCTTTGAGTGAGCTGATACCGCTCGCCGCAGCCGAACGACCGAGCACAGCGAGTCAGTGAGCGAGGAAGCCTGCATAACGCGAAGTAATATTTTCGGTTTTAAAGAAAAAGGGCAGGGTGGTGACACCTTGCCCTTTTTTGCCGGACTGCAGCGGCCGCTACTGGTAGAACCGGCTAGCGTCGATTTCACCTGTTTTACATAAACCCACTTGGGCGGGTTGCTTTTGATGATGGAGTGATACAAAGCAAGCAAAGAAAAAAGGCGACAGATTACTCTGTCGCCTTTTTTCCTGACTCATAACTTAGGTGGCGGCTAGCGTCGTGGTTTGTCTGGTCAACCACCGCGGTCTCGTGGTGTAGGGTCCAAACCCCGACGTGCACAGCTGTCACCGGATGTGCTTTCCGGTCTGATGAGTCCGTGAGGACGAAACAGCCTCTACAAATAATTTTGTTTAACCGATTAAAGAGGAGAAAGGTACCATCAGTTGAGGGGAAGAACTTTTCATTGGAGTTGTCCAATTCTTGTTGAATTAGATGGTGATGTTAATGGGCACAAATTTTCTGTCAGTGGAGAGGGTGAAGGTGATGCAACATACGGAAAACTTACCCTTAAATTTATTTGCACTACTGGAAAACTACCTGTTCCATGGCCAACACTTGTCACTACTTTCGGTTATGGTGTTCAATGCTTTGCGAGATACCCAAATCATATGAAACAGCATGACTTTTTCAAGAGTGCCATGCCCGAAGGTTATGTACAGGAAAGAACTATATTTTTCAAAGATGACGGGAACTACAAACACATGTAGAAGTCAAGTTTGAAGGTGATACCCTTGTTAATCAAATCAAGTTAAAAGGTATTGATTTTAAAGAAGATGGAAACATTATTCAAACAAATTGGAATACAACTATAACTCACACAATGCTACGTAGTGGCAGACAAACAAAAAAATGAAATCAAAGTTAAACTTCAAAATTAGACACAACATTGAAGTGGAAGCGTTTCAACTAGCAGACCATTATCAACAAAATACTCCGATTGGCGATGGCCCTGTCCTTTTACCAGACAACCATTACCTGTCCACACAATCTGCCCTTTCGAAAGATCCCAACGAAAAGAGAGACCACATGGTCCTTCTTGAGTTTGTAACAGCTGCTGGGATTACACATGGCATGGATGATCTCTACAAATAAAAGCTTGATATCGAATTCCTGCAGCCCGGGGATGCCATGGTACGCGTGCTAGAGGCATCAAATAAAACGAAAGGCTCAGTCGAAAGACCGGCCTTTCATTATCTGTTGTTTGTCGGTGAACGCTCTCCTGCGTAGGACAAATCCGCCGCCCTAGAATCGAGTGGCGCCTGCAGACGTAAAAAAAGCGGCGTGGTTAGCCGCTTTTTTTAATTGCGGACGTACGATCGATGCCCGGATGATCCTGACGACGGAGACCGCCGTCGATGAACAAGCCGGCCGTTAATTAAAAAGTTAAACAAAATTATTTGTAGAGGGAAACCGTTGTGGTCTCCCTGAATATATTATACGAGCCTTATGCATGCCCGTAAAGTTATCCAGCAACCACTCATAGACCTAGGGCAGCAAATAGGGACGACGTGGTGTTAGCTGTGCTCGAGGTGAAACAAAAGGGCCTCGTGATACGCCTATTTTTATAGGGTAATGTCATGATAATAAATAGTATCTAGAACGTCGAGTGTTGCGCCGGCCCTGCCAACCCAAACGCAACCCCTCAAAGCGGCCACAAATTCCAAAATGGTAGTTTAGCCAAAGAAAAATGGGTTGGGAGAATCACCTGGGAGGCCAGGGAGAGAGAGAGAGAAAAAAAAAAAAAAAAAAAAAAAAAAAAAAAAAAAAAAAAAAAAAAAAAACCGGAATCGAACGAACGCGCGCACCGCACGCGCGCAAAAAAAAAAAATACCCCCCCCGAA
+
2./**++79:;JDECCADJFDDJJJ@A?@CDJHJJJJHHJJIJJHIGJGEECFGJIJCCAAADDEFGGHF?>>><9885-++,0/03''')))((-))(&'%%%'+(12102233***1/+''((/////75...---1:::;.---889HCAA@DACE??@AJJJJJFHGHEA===@?DB?<;31289FDJEDBAA<?AADB211++(%''(*(&*'#$&(+2))'&&%&&%'(('(&'&%&+'%$##GJJJJGJJJHJIIJJCBECJJJJIHEDFDJIJJIHIGFEEGFHJJJJIJGJ=<<=IC9:99?>ADEHDGGHGGJDCA@HJIIGJIIJHJJJGJHJJJHJJJJJJJHEHHEJGDD<;;;IJFBBBCHDH;820/..--00468:9:==:=>89<=DEIJJJHGIHJHIEHHFHJGIDJHGFHBBDFJEEEFIIBBEEDFJHIHHJJJIIIIJJJFGFFECCAB@AGJJJJJJJFJGEDDCGGGJJJFHHHJHJJJHJBDBBF?>;;G5433>@DDDHHGFDDCCGJD@FJ=<;1,((')&$$%%&&(-*))'+,-8977?JH??=>CCECCFAGJHEDFHJHHGJJJJJFCAACEEJ?>021((%$$$$'*'9<<:))));@@GFC@----13,-,,,766JJEFEEJFCA;:;79==2112:4444----111,&').<8;:8:::DIIJGHEHHCBBB@><<55BACFHGGIJFHFDGGHIHGEJGJIDHHJJIBAAAGJEHGFHEDB@CCBA=<??<=65?5.../88)))*61123:;=>:;@?=?G?A??A71,+++//>?=<=CBA;99:=JHFHJJJCBCIJJHJJEFJEFDFJ><;<>=1///537==?<<==;:779@0000FEDD<;=7776655<>@DJCABBBCHJFGBB<;<<CJFDDBCFC99:JA=>@JJFJGJIJEBAHJ65444?@88:996550001288>>ADBD/////2./0/1:44334@AAAGEG@>9-'',/43369455A6532459;<A(%$$4,?AE???IF?:99:B>>>==<556?@?667:@@AIFHFDEJJHJHHGJJJJEEJFHEJJHJJJJFCCFJHDDF===<3334=<::=B00/038;;<0/0999<@:;>:9..1-)0011:;:8=:BAC@AA=66;<6556CC?@?;;;/7)(()127<DFDDCEBAAADFEED:98/))(&(&'++'##&+(''')*''&$&)+++/0271/-')*('''(&&(&**((()+**((**))('****)+,-256000++,''''))*)&$##%%$$$%((+/++-(((%&&)+(**+/''''(('%1???@@ACCB>66:<=?>=<((((==??:47FHIJJJBACDJCC>:<33<;66622233356?AAB<DBCCBCJ<><>>;;?>D@@AJHJJHJJJGJJJFHJJJFHJJE65564446CA@A>***5420/+))+---00267?>;>:82-.>EF????>>>>C??>=723><<71111689985223AEJHJIJGE;99:;JGHCA@<<<?JGDDE>>>A?:::;:;9;<ACA?<;<=GEDJFFJFJJJFJJJJGJGD8859<889:<:975643+*)(*%%&&&%%$%&,;95545;:68::?@=>>@IJBBAEGJIFIAFGHIHG@AADJIGJHJHJJIIJJJIDIFEJFJHJHIEJFJJJB>>6/++,87311/.//./.)%%'./-***++25<CDGJHJGIJJIJHFD@<;;21/222246*)***1B?<CHJBDA:9:9>CJJ6:976>7FCAE>;<;:JGB44ABFEFFCJGJJJJJJEJJEJJE>BCEJHIJJJDDEIJJJJFJGHJJ=<<==>5454//.,,++,-,++'('(//-''(0///445BBBFAJD?>;;?<=>>JGHAA??=,++('''77<<<:>?3466446EBFFHI=ABFJHFHFEE43337237::50,3;5530:89:888674323222689)))(+*(')**)**())+1)('()(00+++,678.+))$$*0/.'&&()-,++*'%&&)((+,*,,'&&%&%%&%&1./=>@@E;;;;@FICJ02DFF<<;?@@BCBAA<=>=A<93,,++1.,48,)(()335578<<<?6(((.980**/,%$#%$$)-88783-''&(89DDED998))((/+,,,.23331(%%$$$$%%*)++6&&&'***&&%%&*-/00244@@A@???D@BAB>CCBHJJHDFCFDG:B@ADD<2././////05?=>@CECGGJFIJJF@93/-*)&$$%,7<@DCCDGHHHGGEAB>;<&&%&+''''((('335-.00//3(((,799533><:BAJFFD>==60/=@@BBIDIJHEJHJIGFJJJGJJJDGGFEJFGJGGIJHJJJJHGFFJJHFFIJJHJHJGJJJEJ;;::CJJJGJDJAJBGHAEFJJJJDIIIJHFJHGJFJHJJHFIECEFFHJFD5JDEFCIHG@@@BHGICDFEDDJC@<==?EEEEJJJGGJIJEBBFJHJJJHJHDCCC6444;BB77335=C?>>@FA>>8/300*)45;6766??@AEGE>>>?JDIGIHE@;0///69<--,4++<>BEGJFJHEFJJIGJCFCEF@???=,%%''&&)'(''(23//0/039:;<BCC<;;;?>;<=;@B9:9.+)**(%$$&'&2@JJJDHGJGCCEGJA@?64/()%%27ACC410)('$%%((&(+(65434100025633--+.+**('''))))))((''(((//))((,,-)()-)%)))((/+,**+.(((,+=<<+***+..***())-,-**)'()3))*0144-,+.+'&%'&&'()))**===>732212234321--+**+16<BEC??@?BD@DFE<B???IDACCE444CJHIJHJIIIJJJGHI><<>JCHH=AB720../92/.463332346@A@@=D<<==BFC>==>CB?<>@.-,,.-,/./4679;511./0:AA9888<@///A?****8888711//)()(;=>A@AAACDEIGJHGJIIHJJGJGD?<>64==;4++++222@IJGJJJJBD?>>@BFJF==<=HBBBBA6667C@DB;644+(''+.'%$&%%%$$$##%&(3110./14;::CBABBJGJIJEH>><:83)''(46=B>5555JEDDA@@ID<00203778@9888:.--.89=>88324;IGJJJJEDEJFD=A??@A98873146;74661/)*+-0.))'%)+/..,,..,31/+++,57345000.--798857755*'%'(/002??B;::9E>=@675689>I>==CDJGJFEFGJJJIJJDA>>ADHHGHJJJCFHIHGFGFFIGCIABIJJJHGJCHJGECFJGIJFEC89833368BBBHEFICDCDIJJJGJHJIF7777EIDBC;333:('''&'('''*(<....DBEDAB712:;78335-++,---/2''&(*344)+,'+''(*+,+*+****135;87*))+1.-0,+%%$&(,(''&''(&%%%%%%$$$&%&,'&&&**((%&%&&%'%'))((&&&&&)'&&%$&&&&*+*+&$%''%##%&)))*,*,))*()5620/)%%%'%$$##%'-%%20-)(()&&%%%%%%%$%$%%$$#$%$$$#$$%%%'''((('(''%$%.-.013443334558;755678:;==>>>?>=<;70..-,+)'%$########$#&%##$%$'&&()'('$$$%''&%)%&%&%$%&',12210*'#%%%%&'(('%'
@Glass_F3P_4_D3_6_16_12
TAAAACAGGTGAAGAATTGGGCGGGTTGGCCGAGTACTCGTAGCGGCCGCTGCAGTCCGGCAAAAAAGGGCGAGGTCTAGCCACCTGCCCTTTTTCTTTAAAACCGAAAAGATTACTTCGCGTTATGCAGGCTTCCTCGCTCACTGACTCGCTGCGCTCGGTCGTTCGGCTGCGGCGAGCGGTATAAGCTACTCAAAGGCGGTAATACGGTTATCCACAGAATCAGGGGATAACGCAGGAAAGAACATGTGAGCAAAAGGCCAGCAAAAGGCCAGGAACCGTAAAAAGGCCGCGTTGCTGGCGTTTTTCCACAGGCTCCGCCCCCCTGACGAGCATCACAAAAATCGACGCTCAAGTCAGAGGTGGCGAAACCCGACAGGACTATAAAGATACCAGGCGTTTCCCCCTGGAAGCTCCCTCGTGCGCTCTCCTGTTCCGACCCTGCCGCTTACCGGATACCTGTCCGCCTTTCTCCCTTGGGAAGCGTGGCGCTTTCTCATAGCTCACGCTGTTGGCATCTCAGTTCGGTGTAGGTCGTTCGCTCCAAGCTGGGCTGTGTGCACGAACCCCCCGTTAGCCCGACCGCTGCGCCTTATCCGGTAACTATCGTCTTGAGTCCAACCCGGTAAGACACGACTTATCGCCACTGGCGGCGGCCACTGGTAACAGGATTAGCAGAGCGAGGTATGTAGGCGGTGCTACAGAGTTCTTGAAGTGGTGGCCTAACTACGGCTACACTAGAAGAACAGTATTTGGTATCTGCGCTCTGCTGAAGCCAGTTACCTTCGGAAAAAGAGTTGGTAGCTCTTGATCCGGCAAACAAACCACCGCTGGTAGCGGTGGTTTTTTTGTTTTGCAAGCAGCAGATTACCTTCACAAAAAAGAAGAAAAAGAATATCAAGAAGATCCTTTGATCTTTTCTACGGGGTCTGACGCTCAGTGGAACGAAAACTCACGTTAAGGGATTTTGGTCATGAGATTATCAAAAAGGATCTTTCACTAGATCCTTTTAAATTAAAAATGAAGTTTTAAATCAATCTAAAGTATATATGAGTAAACTTGGTCTGACAGCTCGAGGCTTGGATTCTCACCAATAAAAAACGCCCGGTCGCATAACAGTATGAACAAATCCAGATGGAGTTCTGAGGTCATTACTGGATCTATCAACAGGAGTCCAAGCGAGCTCGATATCAAATTACGCCCCGCCCCCTGCCACTCATCGCAGTACTGTTGTAATTCATTAAGCATTCTGCCGACATGGAAGCCATCACAAACGGCATGATGAACCTGAATCGCCAGCGGCATCAGCACCTTGTCGCCTTGCGTATAATATTTGCCCATGGTGAAAACGGGGGCGAAGAAGTTGTCCATATTGGCCACGTTTAAATCAAAACTGGTGAAACTCACCAATGGCTGAGACGAAAAACATATTCTCAATAAACCCTTTAGGGAAATGGCCAGGTTTTCACCGTAACACGCCACATCTTGCGAATATATGTGTAGAAACTGCCGGAAATCGTCGTGGTATTCACTCCAGAGCGATGAAAACGTTTCAGTTTGCTCATGGAAAACGGTGTAACAAGGGTGAACACTATCCCATATCACCAGCTCACCGTCTTTCATTGCCATACGAAATTCCGGATGAGCATTCATCAGGCGGGCAAGAATGTGAATAAAGGCCGGATAAAACTTGTGCTTATTTTTCTTTACGGTCTTTAAAAAGGCCGTAATATCCAGCTGAACGGTCTGGTTATAGGTACATTGAGCAACTGACTGAAATGCCTCAAAATGTTCTTTACGATGCCATTGGGATATATCAACGGTGGTATATCCAGTGATTTTTTTCTCCATTTTAGCTTCCTTAGCTCCTGAAAATCTCGATAACTCAAAAAATACGCCCGGTAGTGATCTTATTTCATTATGGTGAAAGTTGGAACCTCTTACGTGCCAATAAACTGGGGTCCAGCCTGACATACCTAAGAAACCATTATTATCATGACATTAACCTATAAAAATAGGCGTATCACGAGGCAGAGATTTCAGATAAAAAAAATCCTTAGCTTTCGCTAAGGATGATTTCTGGAATTCGCGGCCGCTTCTAGAGTACTGCGATGAGTGGCAGGGCGGGGCGTAAGACTCGACGTCTAAGAAACCATTATTATCATGACATTAACCTATAAAAATAGGCGTATCACGAGGCCCTTTCGTCTTCACCTCGAGCACAGCTAACACCACGTCGTCCCTATCTGCTGCCCTAGGTCTATGAGTGGTTGCTGGATAACTTTACGGGCATGCGTAAGGGCTATGT
+
@35<<7-,,**//)''&&$%%&%%$$%&$%%*(&'$$%%(/3778EFFFDDFFFGJGJGJFBHHJBBCEFC/...3(''',./AA<CCE89?>?J0599;==HJA=>?@DD@B?>9898CB<<<;@EA6597:BDGAIEJJHHHJJJIJJIHJIJFJJ9778HCDCABBCJJ8666;::;,,,,5/*&(..-.07ACEIJIJHJJJIJJJFJJJGJJJJHFFD;6668JJJ;:;:C@CFDJGJGJEBBDEFFGHFFHJHHGJJJJJCFHJJGJJJJIGIGDFFFIJJHJFJFJJHHJJIJJJJJHFFFJEBA:889EDD>??;7CHD=><==CB100051049=<;:AEFJJDEEGHJGJHJJJHJJIJHJJJHIGEECCBDGFJJIJIJDGB;77944767797673--=G?>>><1.--/,-,,,,.02<?<:7>=JHGHJJJJJGEIFJBDBDEEDCBGB>>?JGEJB@A=93))+++FHCBBCEHJ;::9@>@:;JGJJIGJHGFIG;/&%%%%%0//45;<<==JFBA?@((((?ECH>>;,+,12CEGJFHJH@>>>@EFJJJJDJ745(()38666:JHJA??AGGFCGEGJGJIIHJGJFJJGJFEBDGJFEHJHJJGJGIGJJEE??>?E;IB:::8887>>33347662111DGEEIFHJFG=:::HJEHF=;<GJJIJC?>>CHJFJJJGHJJGHFJHJHFIJFJGJFFGECE>>?@JGGJJJHJJGFB==CEIJJIJJGDHCCIJJGJJGJJGIGEDJJGAABB>9?ADBAF@?88;>CIJGD@720/?CGHJJJJE=>@@JIFJGJJIGJFGDBDCCBBEJJFFJJJJJGJ6EFCDF?>?8?=>6''(((*)+)''&&%%&&&'''----..1--1<>?C??<;;('%&))'*((23821:J?87:8++()112DD0//DJA@@?BBCA=<?>:::?A@@A>???GIEJJJFJJJJIEJHHJJGJJGHHGIGJGJJJFBE:74-())(&(**,;DFEJHJJFHDJFJJGIIHJFJJJJ>>>>JGJIJJJJJGHJJGJJ<=<=FJJJJJEIJJJJJJJJJHGJJHGJGJFGJJJJIJFFC;;;<FDGJHB0//-*+(((())(('()&&'+,>A8888BHJJIGHJJJJGIGHFIJJIJFGJJJ6655>5+,779GFFHFJHEH?HJJ::::JHDFHIGJJJJJJHECHJJJ;<=6)BJDBEGJIJJJJJJJGHIEEIFFHJJFJHJJJEB@@?/.-,-==2,.=>@AAEHEEEGFJJJIJJEHCDJJJHH@@@@JG....IJJJJJJHFJIEI@?@AAACG>BEEEGJGFJJIJJGJJIGHFEJCFFADBFGHEGJ@<<CJ@766789;;776<?@BDCCC;:7:64447;BEJEJJJJJJECCBDJGFC/,***(())*43////42222AFGDC;;75=--JFJJJJJJJJJFJIHJFB@)))44559GJGHIEJGIJJIJGIJJJJJJJFHDJDGEIIGJGGGJJCGJJIFJDDC=EJJJJIHJBABBJGJJJJJEJEFJIFJHA>>5555JJ<;<>A<766JFJB877?@GJIJJJIEJJJJEFJJJJJJGJJECDCIFCHCJIHJJFJHJEHFFFJIJFJIJJJGD=JGHGJJEEFGJHBBAAEJGJJJJIJJFFJJJJJJIIH?>>=?<78889BDJJFJJ@JJEFHJHJJEEEJIIJJEEFJJJ76681JFJJJJJJJHJJJJJHJIFEGJHJJJJJJJJJJHHGJJJJFFDFGA@AAJA@@A9999FGJGHDJIJJJJJJHHEE999CD=D;6555/6?AG@?JHEFHJJHHJJHJIEJJFHJHHHIFIJJJJJJJGFFJEFJF@B<<<ACFGHHJGFHCBA@AIJJGFFJJGHFGDJABBBJIGICDGJJJJJGFJFJHJH?==<=AAEA6666@>@A@HCBC:;:6,+++69GJFH==>=E66431')(())*532266)((*()+0..((&%%$$''(()1;:;CCGHJJJJHJJJFFJJJJJIJJJJJJJGJEJJHJHJJ>=;;>@C-,,..))0,)))-*+5AHHJJJFEE<89FFGJGEEEIJJJJG0000JJFJGEJJJJJJEEEB9640-3+,<>?@ABCCIIEHFEDDFG)))3?CBFJGIDCCBCBD;;???B432158@>753344EDFHJJJHHJHJJJJJIJJJIJJJJIHJJJEDCDJJDA@BBJHJIC?;>@>?CA999;;;>>>@@5567>>>?BFHJJEJJJIJJFJJGFIJIGJG@5EGFJFJA@>???JJJJFHJFHIJIHC@?B7763<FFFEF9999=A>5753/'
@Glass_F3P_4_D3_6_16_13
GCAGGAAAGAACATGAGCGAAAAGGCCAGCAAAAGGCCAGGAACCGTAAAAAGGCCGCGTTGCTGGCGTTTTTCCACAGGCTGCACCCTGACGAGCATCACAAAAATCGACGCTCAAGTCAGAGGTGGCGAAACCCGACAGGACTATAAAGATACCAGGCGTTTCCCCCTGGAAGCTCCCTCGTGCGCTCTCCTGTTCCGACCCTGCCGCTTACCGGATACCTGTCCGCCTTTCTCCCTTCGGGAAGCGTGGCGCTTTCTCATAGCTCACGCTGTAGGTATCTCAGTTCGGTGTAGGTCGTTCGCTCCAAGCTGGGCTGTGTGCACGAACCCCCCGTTCAGCCCGACCGCTGCGCCTTATCCGGTAACTATCGTCTTGAGTCCAACCCGGTAAGACACGACTTATCGCCACTGGCAGCAGCCACTGGTAACAGGATTAGCAGAGCGAGGTATGTAGGCGGTGCTACAGAGTCTGAAGTGGTGGCCTAACTACGGCTACACTAGAAGAACAGTATTTGGTATCTGCGCTCTGCTGAAGCCAGTTACCTTCGGAAAAAGAGTTGGTAGCTCTTGATCCGGCAAACAAACCACCGCTGGTAGCGGTGGTTTTTTTGTTTGCAAGCAGCAGATTACACGCAGAAAAGAATATCAAGAGGATGACTGATCTTTTCTACGGGGTCTGACGCTCAGTGGAACGAAAACTCACGTTAAGGGATTTTGGTCATGAGATTATCAAAAAGGATCTTCACCTGAATCCTTTTAAATTAAAAATGAAGTTTTAAATCAATCTAAAGTATATATGAGTAAACTTGGTCTGACAGCTCGAGGCTTGGATTCTCACCAATAAAAAACGCCCGGTGGCAACCGAGCGTTCTGAACAATCCAGATGGAGTTCTGAGGTCATTACTGGATCTATCAACAGGAGTCCAAGCGAGCTCGATATCAAATTACGCCCCGCCCTGCCACTCATCGCAGTACTGTTGTAATTCATTAAGCATTCTGCCGACATGGAAGCCATCACAAACGGCATGATGAACCTGAATCGCCAGCGGCATCAGCACCTTGTCGCCTTGCGTATAATATTTGCCCATGGTGAAAACGGGGGCGAAGAAGTTGTCCATATTGGCCACGTTTAAATCAAAACTGGTGAAACTGACCAAAGGAATGGCTGAGACAGAAAACCTATTCTCAATAAACCCTTTGGGAATAGGCCAGGTTTTCACCGTAACGCGCCACATATTGCGAATATATGTGTAGAAACTGCCGGAAATCGTCGTGGTATTCACTCCAGAGCGATGAAAACGTTTCAGTTTGCTCATGGAAAACGGTGTAACAAGGGTGAACACTATCCCATATCACCAGCTCACCGTCTTTCGTTTGCCATACGAAATTCCGGATGAGCATTCATCAGGCGGGCAAGAATGCAAATAAAGGCCGGATAAAACTTGTGCTTATTTTTCTTTACGGTCTTTAAAAAGGCCGTAATATCCAGCTGAACGGTCTGGTTATAGGTACATTGAGCAACTGACTGAAATGCCTCAAAATGTTCTTTACGATGCCATTGGGATATATCAACGGTGGTATATCCAGTGATTTTTTTCTCCATTTTAGCTTCCTTAGCTCCTGAAAATCTCGATAACTCAAAAAATACGCCCAGTAGTGATGTATTTCATTATGGTGAAAGTTGGAACCTCTTACGTGCCCGATCAACTCGAGTGCCACCTGACGTCTAAGAAACCATTATTATCATGACATTAACCTATAAAATAGGCGTATCACGAGGCAGAATTTAGATATAAAAAAAATCCTTAGCTTTCGCTAAGGATGATTTCTGGAATTCGCGGCCGCTTCTTAGAGTACTGCGATGAGTGGCAGGGCGGGGCGTAAGACTCGACGTCTAAGAAACCATTATTATCATGACATTAACCTATAAAAATAGGCGTATCACGAGGCCCTTATCGTCTCACCTCGAGCACAGCTAACACCACGTCGTCCCTATTGCTGCCCTAGGTCTATGAGTGGTTTGGATAACTTTAGGGGCATGCATAAGGCTCGTATAATATATTCAGGAAGACGCGACGGTTTCCCTCTACAAATAATTTTGTTAACTTTTTAATTAACGGCCGGCTTGTCGACGACGGCGGTCTCCGTCGTCAGGATGATCCCGGGCATCAATCGTACGTCCGGCAATTAAAAAAGCGGCTAACCACGCCGCTTTTTTTACGTCTGCAGGCGCCACTGGATTCTAGGGCGGCGGATTTGTCCTACTCAGGAGAGCGTTCACCGACAAACAACAGATAAAACGAAAGGCCCAGTCTTTCGACTGAGCCTTCGTTTTATTTGATGCCTATTAGCACGCATTAATGGGATCCCCCGGGCTGCAGGAATTCGATATCAAGCTTTTATTTGTGGAATCATCCATGCCATGTGTAATCCCAGCAGCTGTTACAAAGCCAAGAAGGACCATGTGGTCTCTCTTTTCGTTGGGATCTTTCGAAAGGGCAGATTGTGTGGACAGGTAATGGTTGTCTGGTAAAAGGACAGGGCCATCGCCAATTGGAGTATTTTGTTGATAATGGTCTGCTAGTTGAACGCTTCCATCTTCAATGTTGTGTCTAATTTTGAAGTTAACTTTGATTCCATTCTTTTGTTTGTCTGCCATGATGTATACATTGTGTGAGTTATAGTTGTATTCCAATTTGTGTCCAAGAATGTTTCCATCTTCTTTAAAATCAATACCTTTTAACTCGATTCTATTAACAAGGGTATCACCTTCAAACTTGACTTCAGCACGTGTCTTGTAGTTCCCGTCATCTTTGAAAAATATAGTTCTTTCCTGTACATAACCTTCGGGCATGGCACTCTTGAAAAAGTCATGCTGTTTCATATGAATCTGGGTATCTCGCAAAGCATTGAACACCATAACCGAAAGTAGTGACAAGTGTTGGCCATGGAACAGGTAGTTTTCCAGTAGTGCAAATAAATTTAAAGATTGCTGCCCATTATGTTGCATCACCTTCACCCTCTCCACTGACAGAAAATTTGTGCCCATTAACATCACCATCTAATTCAACAAGAATTGGGACAACTCCAGTGAAAAGTTCTTCTCCTTTACTCATGGTACCTTTCTCCTCTTTAATGAATTCTTAAACAAAATTATTTGTAGAGGCTGTTTCGTCCTCACGGACTCATCAGACCGGAAAGCACATCCGGTGACAGCTGTGAGCATCAGGGGTTTGTACCGTACACCACTGAGACCGCGGTGGTTGACCAGACAAACCACGACGCTAGCCCGCCACCTAAGTTATGAGTCAGGAAAAAAGGCGACAGAGTAATCTGTCGCCTTTTTTTCTTTGCTTGCTTTGTAATCACTCGATGACCAAAAGTAAAAACCCGCCGAAGCGGGTTTTTACGTAAAACAGGTGAAACTGACGCTAGCCGGTCTACTAGTAGCGGCCGCTGCAGTCCGGCAAAAAAGGGCAAGGTGTCACCACCCTGCCCTTTTTCTTTAAAACCGAAAAGGTACTTGGCGTATGCAGGCTTCCTCGCTCACTGACTCGCTGCGCTCGGTCGTTCGGCTGCGGCGAGCGGTATCAGCTCACTCAAAGGCGGTAATACGGTTATCCACGGAATG
+
FJAJDEECF>=:0/-%$$%'*-788@IFCB@@BBDHJG?=<.0-7-:>AJJJGJIJJHEDEJDF7773214321/)&&&74743-**=@JIJIJJHJJGFGCDJHGCEDDD:::650/01446<?@EHCACEEE>=>>EHJJFHGGIIJJJJJEID@DHJJJJJ@AJGGI9DAHECD?@;?>==>JJJJJJDJHFJJHFFJJHJJJFFFJ<;7:('(01667:AB559:AAC<:=88208.''+200+,-8<B@@?AE<>((:CEJGCCEJJGHJDHGFJJJJIJJJHIJJJJJJIEJAA@AI::::C7,,,/1=DHJJJJFJHJGCDB==<<>D>==<ADFJDIIEJJJJJEFIJFJDGIJJHJJJJGA>,))'()')).048:;;CBJGBAB=:99FDJJHBJJHFJJHJJGGHJJGJHJIJJIJJJGFGFECBA7:;:33990..<=JJGE777<AAAAJECF82101+2++A?DJGFD:888888;>A88DJGJJJJJAADBJEJJJJA6555DJJGEJFIJJJHGJIJGJJJGJJJFJGHFEH@>=BGJJJJIJFJ@FJJJEFGGD5556DEFFHGJIEGJJFBB@BIGJJHGIGIJGHGF;CIJFG=8<B@B=<==;;<00//0-.'''(.-''))*)(())()+)'%'%%$$$%#$%%%%&75554001FEIJJJJGIH7777EGJFB;<<BGJJFEIG::99GGIDJHJJGGHIHJIHEGJHIGIFDBDC@<77:97/***+&'')0@BCIJJIHJJIJIJHJJJJJJJJJJJJHJGDGFJJJHJJJJHJJJ@@@@JJJEHE???@GJGJHJA@999;EJDC@BDIJJJIHJJEHJEDHJJIJFECD<EEJJJJJJE@>??===8877;;-*'-,+,0/002000////459+++,,;<3334<:21/20017<>JHJJHIJE@@@@JJHJGFFA@?99@:A<<:?DCFGC>GFD9<<<@@=<=7779>A?DHDJ???@?JGGBDEJGGEEFIJCDEEJJGJJJJJGJJJJJHHJJEJEDHJJGEIGJJJIIJJJABBBJHIGFGJIAABJJJJJIJECEECJHJJIJIFJH@=>?<:;::>?CFBCDIGHBCEIIJ?>>?DFE>?=?@=789CDIDF????BJA///26445BEGGJJGGJGF1&%%$$%%'')*+*)*+)''&)()(,441'&-,0..//4@<==;;9:;8++,72&.))+,,,,EFJJIEJFGGFGJ)'((5--.0,,+')))))/...39>BBBDJJJFDCB=>=434,,,(**+743--.-555;?@GDFCFEEGJJJJIFJJJJGGJIJGJJJJJGJJJJHCHFGJIGGJFJEJIGJJJJFJFGBBD=FECFDJJHJFJHEJFJJJDF02+*++,>@@EICEIJEIEJH@HFJBAAB>>>>GF@==<;32236868878+)))+???@?>73224566?;;:/398:9;>?@AA<;<6-DFEFFJJJHJJJJJJJFGJFGJJF?;+**++688999:===ACED8778B?<<<::::BFH>>==FGIJJHJJDIE@@@JJIJJGCB@?FC@ACCGABB<<<>IJJ@@@>ABCGJJEJFF=C@@@AIJDIEGJGJGFC@@=>>?E1116:2/''/0JJFJJEDFGJJHDGCJJEIIJF@@AIJHFCD3332*)('((),-''&'0126DFGJJJJGJJJHJGGJIHJJJJHJJIGJJJJI77772223DDCDJHEJJJJJJJJJGJJJIJJJJJJJIJJGFHJJIGIJGIHIGFIJEGJJFJJEJJJJHGEJGCEA@DC@;:29,,0.5588/-59JEJJJJJJJJGFJ@JJGDEJCCD@;>,,,,@@@BEFHFJEJECCAC2)):11.()*,,,:::;CDCB>>><<;99<=BCABEFJEFDHHCBD:::551122=BJJJJJJIJEIJJJJJHJJHJIGGJJJEDBCDJGH>JCD<<;;?>@ECCDIJCE@//'%&&'&&)*--.225::DCHFGHJJFJIJJG=<<<EJD@>*'(8:@C9866=<4444--,,-00,&&)57982236.++,-.'&))*+23127;0//04---((((:34656..0+&'&&*+../2.0..,*+32//0<:::;?=<:7;AAADEJGF;<<<BFFGJJFJDJJJJEEJJEDHDFB?>8868,=4443.--+0((((,+'**6331,,,.666<55:;DGG;;;;+++E<22177@DJJJJHJJJIHJ8A?=EJJGIEFHFJEFJCCCD=600((((..+*..2;JCEEF==::9:<<<21110176IFBCDJ=177=-,--?@E0000JEDJDFJJ?BAIJHFJJI@><<=A96667549=:9;(346BE=:996772112(((''*--00+**''(*32366:>A@9887?A=:::9;8997777952---*'=>877997(%$&%%&&(*/665556889665578?===<::;<8733112.&$$%'()'-400025;:776788:;<?>1000346754562--,-078;:;:88889989775556775566:;::997547:9:9;;;6689;<;99333265587876667:><888776456555569876678875.--.8:65665,,,-2368987776557:?>9544577777?:9888<;::::<>>711;543357:888666565555668987754445555566653458765689;54742/--:97778;>779899;>533388)((((6679=>;87651102557654554234343233455:28877678797778788643458788:1016484-10040,+0((((987643115579:9;9854424212337')((354434677889;9768632345669976787632.--,/458853223-+,,0878:766566333433231.--2622215444345533335655545654333333559:9042101GJJJJH43358</...*'&#$&&((('''()<>DCDEEDDDAAJ=CJJJJGDDJJJJJGJFJJIDJEHJGJIDEFGJEGJGHJJJJDBEJJEHIIF>=>73.(?96446FJ====CABDIJJEJFFJGHHJJJJJJJIFEFJEJIDDACB?EF?>77ABCC>=EDBDCBD@?>;<@BA@AIEJEDDEFJHFHGJJGJJFEDEFIJFJHG9988<<<D::::>B>FCFJJFGJDGJJFGFIHJA@A@D:,%$$&&*****CA??>@CBBBCDFGIJFJJJJIHJFGJFJGFEJJHJHJJJJIJJIJJHECIIIDCCDFBD@HEBCCCJFFEGHJBCBCIJGJCGIJJJJJF<;;;EGEJIJIHGJE@;:63.534GF889:6=5555@AJJFFFJJJJFJJGGHJJFJJJGIJHHJIJIJJIGIGFJHJBBCAFGFB875579AJIBA?>?BDIIIEDFEJJJJJJ>;::<(&&&')*;<=HIJJGEGGEHDDJDFE==>JJIJIJJJGDHIHIICEG???@FJGC<BDDB@3224////0/../435(('')(%')****45>A@CDGJJFFDFJEJIFJIJJJIIJHJGJJJJJJHGJGJJJJJIJJHGHEFD8888H1112883255EEDEJGDJFEDIFBACCJDDIF?=*))*'(
@Glass_F3P_4_D3_6_16_14
GCTGGCGTTTTTCCACGGCTCCGCCCCCCCTGACGAGCATCACAAAAGATCGACGCTGGTCAGGGGAGGTAGAGTACCGACGGACTATAAAGATACCAGGCGTTTCCCCTGGAAGCTCCCTCGTGCGCTCTCCTGTTCCGACCCTGCCGCTTACCGGATACCTGTCCGCCTTTCTCCCTTCAGGGAAGCGTGGCGCTTTCTCATAGCTCACGCTGTAGGTATCTCAGTTCGGTGTAGGTCGTTCGCTCCAAGCTGGGCTGTGTGCACGAACCCCCCGTTCAGCCCGACCGCTGCGCCTTATCCGGTAACTATCGTCTTGAGTCCAACCCGGTAAGACACGACTTATTATCGCCACTGGCAGCAGCCACTGGTAACAGGATTAGCAGAGCGAGGTATGTAGGCGGTGCTACAGAGTTCTTGAAGTGGTGGCCTAACTACGGCTACACTAGAAGAACAGTATTTGGTATCTGCGCTCTGCTGAAGCCAGTTACCTTCGGAAAAAGAGTTGGTGACTCTTGATCCGGCAAACAAACCACCGCTGGTAGCGGTGGTTTTTTGTTTGCAAGCAGCAGATTACGCGCAGAAAAAAAGGATCTCAAGAAATCCTTGGAATCTTTTTCTACGGGGTCTGACGCTCAGTGGAACGAAAACTCACGTTAGGATTTGGTCATGAGATTATCAAAAAGGATCTTCACCTAGATCCTTTTAAATTAAAAATGAAGTTTTAAATCAATCTAAAGTATATATGGTCAAACTTGGTCTGACAGCTCGAGGCTTGGATTCTCACCAATAAAAAACGCCCGGTGGCAACCGAGCGTTCTGAACAAATCCAGATGGAGTTCTGAGGTCATTACTGGATCTATCAACAGGAGTCCAAGCGAGCTCGATATCAAATTACGCCCCGCCCTGCCACTCATCGCAGTACTGTTGTAATTCATTAAGCATTCTGCCGACATGGAAGCCATCACAAACGGCATGATGAACCTGAATCGCCAGCGGCATCAGCACCTTGTCGCCTTGCGTATAATATTTGCCCATGGTGAAAACGGGGGCGAAGAAGTTGTCCATATTGGCCACGTTTAAATCAAAACTGGTGAAACTCACCCAGGATCGCTAGACAGAAAAACATATTCTCAATAAACCCTTTAGGGAAATAGGCCAGGTTTTCACCGTAACACGCCACATCTTGCGAATATATGTGTAGAAACTGCCGGAAATCGTCGTGGTATTCACTCCAGAGCGATGAAAACGTTTCAGTTTGCTCATGGAAAACGGTGTAACAAGGGTGAACACTATCCCATATCACCAGCTCACCGTCTTTCATTGCCATACGAAATTCCGGATGAGCGTTAAGATGGCGGGCAAGAATGTGAATAAAGGCCGGATAAAACTTGTGCTTATTTTTCTTTACGGTCTTTAAAAAGGCCGTAATATCCAGCTGAACGGTCTGGTTATAGGTACATTGAGCAACTGACTGAAATGCCTCAAAATGTTCTTTACGATGCCATTGGGATATATCAACGGTGGTATATCCAGTGATTTTTTTCTCCATTTTAGCTTCCTTAGCTCCTGAAAATCTCGATAACTCAAAAAATACGCCCGGTAGTGATCTTATTTCATTATGGTGAAAGTTGGAACCTCTTACGTGCCCGATCAACTCGAGTGCCACCTGACGTCTAAGAAACCATTATTATCATGACATTAACCTATAAAAATAGGCGTATCACGAGGCAGAATTTCAGATAAAAAAAATCCTTAGCTTTCGCTAAGGATGATTTCTGGAATTCGCGGCCGGCTTTCTAGAGTACTGCGATGAGTGGCAGGGCGGGGCGTAAGACTCGACGTCTAAGAAACCATTATTATCATGACATTAACCTATAAAAATAGGCGTATCACGAGGCCCTTTCGTCTTCACCTCGAGCACAGCTAACACCACGTCGTCCCTATCTGCTGCCCTAGGTCTATGAGTGGTTGCTGGATAACTTTACGGGCATGCATAAGGCTCGTATAATATATTCAGGGAGACCACAACGGTTTCCCTCTACAAATAATTTTGTTTAACTTTTTAATTAACGGCCGGCTTGTCGACGACGGCGGTCTCCGTCGTGCGGATCATCCGGGCATCAATCGTACGTCCCGGCAATTAAAAAAGCGGCTAACCACGCCGCTTTTTTTACGTATTCTGCAGGCGCCACTCGATTCTAGGGCGGCGGATTTGTCCTACTCAGGAGAGCGTTCACCGACAAACAACAGATAAAACGAAAGGCCCAGTCTTTCGACTGAGCCTTTGGTTTATTTTGATACCTGTGGCACCGCGTACCATGGGATCCCCCGGGCTGCAGGAATTCGATATCAAGCTTTTATTTGTCGATCATCCATGCCATGTGTAATCCCAGCAGCTGTTACAAACTCAAGAAGGACCATGTGGTCTCTCTTTTCGTTGGGATCTTTCGAAAGGGCAGATTGTGTGGACAGGTAATGGTTGTCTGGTAAAAGGACAGGGCCATCGCCAATTGGAGTATTTTGTTGATAATGGTCTGCTAGTTGAACGCTTCCATCTTCAATGTTGTGTCTAATTTTGAAGTTAACTTTGATTCCATTCTTTTGTTTGTCTGCCATGATGTATACATTGTGTGAGTTATAGTTGTATTCCAATTTGTGTCCAAGAATGTTTCCATCTTCTTTAAAATCAATACCTTTTAACTCGATTCTATTAACAAGGGTATCACCTTCAAACTTGACTTCAGCACGTGTCTTGTAGTTCCCGTCATCTTTGAAAAATATAGTTCTTTCCTGTACATAACCTTCGGGCATGGCACCTCTTGAAAAAGTCATGCTGTTTCATATAATCTGGGTATCTCGCAAAGCATTGAACACCATAACCGAAAGTAGTGACAAGTGTTGGCCATGGAACAGGTAGTTTTCCAGTAGTGCAAATAAATTTAAGGGTAAGTTTTCCGTATGTTGCATCACCTTTCACCCTCTCCACTGACAGAAAATTTGTGCCCATTAACATCACCATCTAATTCAACAAGAATTCGGGGACAACTCCAGTGAAAAGTTCTTCTCCTTTACTCATGGTACCTTTCTCCTCTTTAATGAATTCTTAAACAAAATTATTTGTAGAGGCTGTTTCGTCCTCACGGACTCATCAGACCGGAAAGCACATCCAGTAAGCATTGTGCACGTCGGGGTTTGTACCGTACACCACTGAGACCGCGGTGGTTGACCAGACAAACCACGACGCTAGCCCGCCACCTAAGTTATGGTCGAAAAAGGCGACAGAGTAATCTGTCGCCTTTTTCTTTGCTTGCTTTGTAATCACTCGATGACCAAAAGTAAAAACCCGCCGAAGCGGGTTTTTACGTAAAACAGGTGAAACTGACGCTAGCCGGTCTACTAGTAGCGGCCGCTGCAGTCCGGCAAAAAAGGGCAAGGTGTCACCACCCTGCCCCTTTTCTTAAAACCGAAAAGATTACTTCGCGTTATGCAGGCTTCCTCGCTCACTGACTCGCTGCGCTCGGTCGTTCGGCTGCGGCGAGCGGTATCAGCTCACTCAAAGGCGGTAATACGGTTATCCACAGAATCAGGGGATAACGCAGGAAAGAACATGTGAGCAAAAGGCCAGCAAAAGGCCAGGAACCGTAAAA
+
21333,***8<?<;8<32230.'')(()4DDBEJJHJFEEE;;88;<?''(-,,%%%'())-,+*++'('$$$$$$&(&*)*()*++:@???988AC<JFHBCCA;7JJHJJJJJJHJFJJGIJFJFJJJJDJFFHD?A173326<AB><==9CA4>=@AACF;:555:98;EAFDEEAG?4334FH@?@?FCB7666A*('(2354455CABDA95459FJDEDDFJJIIJGJJJJJJHJJJIFFJDGJJJJJGJGJHIJJHIIJJGHGEFHDFJ=<<::<<JGHJJJJJJJJIJJGJBGJJJFHHJIGJJHJGGIJJJJFJJ??>?EGJGEFJFHDC64447.0-+-222DCCHEIDGHFACAEBBBBJJ>>>?FBCJFCBEHJFGHJDIIDGD=:***/EIHDEIFFHGJJGJJJGIJJJJBCAEFCDFABAAFJIJHGJHJHEEDFEJHJFJJDJJJJJFJHJJJJHJJGJFJJJHGJJGJJGJJJJIJHGIECAFJHGB>=6+23,,,,.14./-.DDGJGHJIHHJHIGDJDHJJJIJJGDEHB?=6?ACE@BDJDEDDEIHJHFHJFCBD7879?*((*>?AFF?8886222367625756*+)('(**-1;4437445CCAAADHEHE?>=?EFJJJGFGJIJFJDJBAB'%%)--./:<>??@JJEDFEFC@??FJEICJDEB8:<CB64457?9>DHGA@<F>AEF888BHJJJJJJDGDC8788IFFJJJJJGIHJ6//,,++,498;>FGGJJJJJHGCBBDJDB@BBJI=<;<ECCIEAIJJJJJJJFEJHFJJGJHE<3344DFJHEC??B?999:EHCDA<1,,++,0--.:;CAAA>A=00/51/.---6@FJGIJDJIJJHJIIIGFFCECCGHHJIJJJJFJJHGJJJJHJEJEHIHIEJJJHJGJFGJGJJJJJJJJJJJJHGHFJJJJHJG5555DFIEGJHJJJJJJJJIJJJHJJJFJ?>=JJH@A?<778=DDGDHJJJJJJJGGIJJJIJGIGGJGIIFIHJJJJIJJJJIEFGIIJJJGJJJDDEJIG::::FJIEFJJJJJJJJJHIHJGEGJJHJJID@A>AIIIGIHJJGIJJ>00/011*()%&))*((+&%%',6:;,++/11ABCJEJJGGJDJIJCJJDGJFHJBDHJIIIGJJJIIJJJHFGHGGGEHFGJJ@@AHJJJJJJGGJIJGHEEJFIJHJDGCEGHJJJHJIIJJFIIJFJGGIHJIJHEJFIGGJJJHJIEIJIJIGJJJIIIGJJIJJJIFBCDEDHDEDDBGJGIJJIFGDDCDDA;B;;<7CEFCDABFJFGDGEJJEDGGGIIJHGJGGEGJJ@<0227/../---&&&&&%&+;<=@@?=??=<6444:CDDCJGJGHJFHIJIJHFIJJJHJJJJJJH?2060DDCHJJJJJJJJJGGFGEEGFJJJJJJJJJJJJIJFIIJJFHJGHEEJIJJJJJJJJJGJJGJJGJGHJJJHJJGGCBCJJJJJDDEEJGJJJJJJHJIJJJJJHGDFEIIGJHGJJJJJGJIJGJIIFDGEJGGJBCABDEJJJHJJGGE9<=.JJJGGFJJJJGJHJBAA@JJ=;(&&&JJJFJJGJFGJJJJDGFJHJDDA@FHHEJHDF===@HFJIIGIJJFJFHDDFJJJJJHJB7555FFCGE<<==GEJJFJGJJJGCJEJGHJFJIJJHGJGJIFIJIHGJJDB@BJJJJFJIJJJJJGJJJJJGJJJ@@?@JC9898@@**''))*,46AEEJIIFIJJJJJIJJJJJHGJJJJJJJHJJFGGJIJGEF@@@<81((+)*.**7888I@@AJIJIFJEHJJHGIJJDGJJFJJJF@@@?::=>8876::CFGIHHACDB@?AAFFJJJJFJIJGJJJJGHJHJJJIJGJG@AAEJJGEIIJIJJJJHHHJJJIJFIJIFGJIIJ==JJJGIIIFJGFJJJJJHHJIJJJJHFFEIIHJEJFIIGFAA@AJJJIIEJEEFFJIJIEF?>6699863227?@AGJFEFDFGGFI><::<=@BCIJIJJIEGFIHJJJHGJGED866=GEJGF?>HEE=98F?JFJGGJJFIFJGHHJJJJJHJGJJHJFJGEJJGGJ@??>@8404'&'&&))*.-.8:>>BED<;1)))+./..,,23-'?>EJFJHJJJJIJJEGHEJEJJFJJFJDA>80.22;2--/++*&&()1258>JE766698668:CDJHJGFE=72211-168;9/000JEFJJJJIJFFHJJFIDFJJJJJJJJIJJJJJGFDHFJJJJJJHF=<<DA112:99?EF@JA(((+>9:;=;554))))..,-/())(.<<AB?=A,,,DDJCBBE<<<?C>/'''/112229:;E@?@?A@>HJ@BAEHG&&%&+--,.:=DCDFIIJJFIHIJJJHHJJJHJJFHFFHJIJJFIGEIJIIJJJJJGFBCCCJBA>?@?D411-))*ACFFEB:BDEEJJJHIJJJHGJJHGJJJIIJHJFIJJIIJJHGJIJJGJFEDBD1001JJHJ?==>?A>@ABHIGJFJJJJIJHIHJJJJJFJJF?>>>GGJJJFCBCBBC>JJJJJJJFJJJJJJJJGHHJJJJJJJJJJGHJHFJ@=>>CCGJGJJIJJJJIJJJJHIEIJJJIJJJHJGHGJHJJJHCDCBJJFJGJJJGJGCB>=>@BJIJGCGC4JECJJBDFB@?7>B@=644;0CHIJJJGFJHFDHJJJFJFFDICFDFGEE<FJHJGJJJJIF;;;;;.+,)&&&&:@BDCGJJJJCADD9777JIJD@9DB7==AJEB>?:AGHJJEJGIIJEIJJJJJJGJGIGHGFJIIJC>>@JJJGFJGDEEIFJDGGGGFFFFFHFJGFDF@;;<55+***,,,CJFGFHB@CCCGIFFFCCDGGEDEGHFHJJBDCDJEIJFGJIIJFJJIIGFGGGEEEJJJJJHJJFJJHJHD8HJHFEJHJFJJIJHFIGJJIFJHFJHIG:33438>JGFGFFHJHJGHJH50JDG<2DFCIJJJJGHJGJIJJJJJJJHIJGEEC@>>/.'''(.2----JJGJGGHHD@@??*))*9;::8663304459:CJECCDDGJHFJIHIDJJGEJ...,/,,-=7GHJJGIIEDGEEFHEJBCBABHFBEGJJJH@AAAJ556>>JHJJD<632234:;D====JJIG@CFCCF?BBEHJFBB3300+++****++678?C@CHHEDJDJEGEEJEFIHGEHHHJHFF@??GIJFJJJIIJHFABBAJJJJCDFFJDGDFHJFB==EIGEJEJJJJIDECJFE*%%%$$(1CJFFEFJJFHFJJEBBCIJJJ7776<A@;/...)>?C:ABDGHJ2112DBCEDFGJJEIJJJJJHJFJJGJJJBB>989;?0/31:99:1000469>:99@=FJJHJJJJJJHJJIJJHJJJJJJJHFHJJJGJIJHFGHD9?../??@:;<JJJDJIGEIJJJJGHFGJBHFFJFIGEABAEC>=:/;CJJIHFHJJJJGJJJIIFJHJIJJJJFGHJJJJFIJJFHGJIGGJJJDCAAJGJJJJJFEJGIEFEHJFGJJEJHEDFC=<<>>,+++>>AJJJJJJJJJJIFJJHJJGHEHEJHIGIA;=@@===>AHJI7666:55<9?HFJIJEEFDDBBA;<<DEB<33239:FDEJJJHHFBDBD;:655.
@Glass_F3P_4_D3_6_16_15
GGAGGAAAAGGTGCCATTGGTAAAGGAGAAGAACTTTTCACTGGAGTTCCCAATTCTTGTTGAATTAGATGGTGATGTTAATGGGCACAAATTTTCTGTCAGTGGAGAGGGTGAAGGTGATGCAACATACGGAAAACTTACCCTTAAATTTATTTGCACTACTGGAAAACTACCTGTTCCATGGCCAACACTTGTCACTACTTTCGGTTATGGTGTTCAATGCTTTGCGGAATTACAAATCATATGAAACAGCATGACTTTTTCAAGAGTGCCATGCCCGAAGGTTATGTACAGGAAAGAACTATATTTTTCAAAGATGACGGGAACTACAAGACACGTGCTGAAGTCAAGTTTGAAGGTGATACCCTTGTTAATAGAATCGAGTTAAAAGGTATTGATTTTAAAGAAGATGGAAACATTCTTGGACACAAATTGGAATACAACTATAACTCACACAATGTATACATCATGGCAGACAAACAAAAGAATGGAATCAAAGTTAACTTCAAAATTAGACACAACATTGAAGATGGAAGCGTTCAACTAGCAGACCATTATCAACAAAATACTCCAATTGGCGATGGCCCTGTCCTTTTACCAGACAACCATTACCTGTCCACACAATCTGCCCTTTCGAAGAATCCCAACGAAAAGAGAGACCACATGGTCCTTCTTGAGTTTGTAACAGCTGCTGGGATTACACATGGCATGGATAATCTCTACAAATAAAAGCTTGATATCGAATTCCTGCAGCCCGGGGGATGCCCGCTGGTACGCGTGCTAGAGGCATCAAATAAAACGAAAGGCTCAGTCGAAAGACTGGGCCTTTCGTTTTATCTGTTGTTTGTCGGTGAACGCTCTCCTGAGTAGGACAAATCCGCCGCCCTAGAATCGAGTGGCGCCTGCAGACGTAAAAAAAGCGGCGTGGTTAGCCGCTTTTTTAATTGCCGGACGTCAGATGGATCCCAGGATGATCCTGACGACGGAGACCGCCGTCGTCGACAAGCCGGCCGTTAATTAAAAAGTTAAACAAAATTATTTGTAGAGGGAAACCGTTGTGGTCTCCCTGAATATATTATACGAGCCTTATGCATGCCCGTAAAGTTATCCAGCAACCACTCATAGACCTAGGGCAGCAGATAGGGACGACGTGGTGTTAGCTGTGCTCGAGGTGAAGACGAAAGGGCCTCGTGATACGCCTATTTTTATAGGTTAATGTCATGATAATAATGGTTTCTTAGACGTCGAGTCTTACGCCCCGCCCTGCCACTCATCGCAGTACTCTAGAAGCGGCCGCGAATTCCAGAAATCATCCTTAGCGAAAGCTAAGGATTTTTTTATCTGAAAAATTATTCCTACGTGATACGCCTATTTTTATAGGTTAATGTCATGATAATAATGGTTTCTTAGACGTCAGGTGGCACTCGAGTTGATCGGGCACGTAAGAGGTTCCAACTTTCACCATAATGAAATAAGATCACTACCGGGCGTATTTTTTGAGTTATCGAGATTTTCAGGAGCTAAGGAAGCTAAAATGAGAAAAAAATCACTGGATATACCACCGTTGATATATCCCAATGGCATCGTAAAGAACATTTTGAGGCATTTCAGTCAGTTGCTCAATGTACCTATAACCAGACCGTTCAGCTGGATATTACGGCCTTTTTAAAGACCGTAAAGAAAAATAAGCACAAGTTTTATCCGGCCTTTATTCGCATTTCTTGCCCCAGCCTGATGAATGCTCATCCGGAATTTCGTATGGCAATGAAAGACGGTGAGCTGGTGATATGGGATAGTGTTCACCCTTGTTACACCGTTTTCCATGAGCAAACTGAAACGTTTTCATCGCTCTGGAGTGAATACCACGACGATTTCCGGCAGTTTCTACACATATATTCGCAAGATGTGGCGTGTTACGGTGAAAACCTGGCCTATTTCCCTAAAGGGTTTCTGGATCTGTTTTCGTCTCAGCCAATCCCTGGGTGAGTTTCACCAGTTTTGATTTAAACGTGGCCAATAAACTTCTTCGCCCCCGTTTTTCACCATGGGCAAATATTATACGCAAGGCGACAAGGTGCTGATGCCGCTGGCGATTCAGGTTCATCATGCCGTTTGTGATGGCTTCCATGTCGGCAGAATGCTTAATGAATTACAACAGTACTGCGATGAGTGGCAGGGCGGGGCGTAATTTGATATCGAGCTCGCTTGGACTCCTGCTTGATAGATCCAGTAATGACCTCAGAACTCCATCTGGATTTGTTCAGAACGCTCGGTTGCCACCGGGCGTTTTTTATTGGTGAGAATCCAGAACCTCGAGCTGTCAGACCAAGTTTACTCATATATACTTTAGATTGATTTAAAACTTCATTTTTAATTTAAAAGGATCTAGGTGAAGATCCTTTTTGATAATCTCATGACCAAAATCCCTTAACGTGAGTTTTCGTTCCACTGAGCGTCAGACCCAGTAAGAAAGAATCAAAGGATCTTCTTGCAATCCTTTTTTTCTGCGCGTAATCTGCTGCTTGCAAACAAAAAAACCACCGCTACCAGCGGTGGTTTGTTTGCCGGATCAAGAGCTACCAACTCTTTTTCCGAAGGTAACTGGCTTCAGCAGAGCGCAGATACCAAATACTGTTCTTCTAGTGTAGCCGTAGTTAGGCCACCACTAAGAACTCTGTAGCACCGCCTACATACCTCGCTCTGCTAATCCTGTTACCAGTGGCTGCTGCCAGTGGCGATAAGTCGTGTCTTACCGGGTTGGACTTCAGACGATAGTTACCGGATAAGGCGCAGCAGTAGGGCTGAACGGGGGGTTCGTGCACACAGCCCAGCTTGGAGCGAACGACCTACACCGAACTGAGATACCTACAGCGTGAGCTATGAGAAAGCGCCACGCTTCCCGAAGGGAGAAAGGCGGACAGGTATCCGGTAAGCGGCAGGGTCGGAACAGGAGAGCGCACGAGGGAGCTTCGGGGGAAACGCCTGGTATCTTTATAGTCCTGTCGGGTTTCGCCACCTCTGACTTGAGCGTCGATTTTTGTGATGCTCGTCAGGGGGGCGGAGCCTGTGGAAAAACGCCAGCAACGCGGCCTTTTTACGGTTCCTGGCCTTTTGCTGGCCTTTTGCTCACATGTTTCTTTCCTGCGTTATCCCCTGATTCTGTGGATAACCGTATTACCGCCTTTGAGTGAGCTGATACCGCTCGCCGCAGCCGAACGACCGAGCGCCAGCGAGTCGTGAGCGAGGAAGCCTGCATAACGCGAAGTAATCTTTTCGGTTTTAAAAGAAAAAGGGCAGGGTGGTGACACCTTGCCCTTTTTTGCCGGACTGTCAGCGGCCGCTACTAGTAGACCGGCTAGCGTCAGTTTCACCTGTTTTACGTAAAAACCCGCTTCGGCGAGTTACTTTGGTCATCGAGTGATTACAAAGCAAGCAAAGAAAAAAGGCGACAGATTGCTCTGTCGCCTTTTCCTGACTCATAACTTAGGTGGCGGGCTAGCGTCGTGGTTTGTCTGGTCAACCACCGCGGTCTCAGTGGTGTACGGTACAAACCCCAACATGCACAGCTGTCACCGGATGTGCTTTCCGGTCTGATGAGTCCGTGAGGAGCAGAAACGGCCTCTTAGGGGATTGATTTTCTTGA
+
(&%)*(,0019:662011,++&'',;=?CCBEGCBFIJ<5544//0.-&&&&4093<:99:1111CBCBEHJJIFIJJJJFG::::@@?@JJJJJJDFEHDDBDJIJIIJJJHFAIJG111/22478=8899>===>@<6559A822C=JI@7677GJGEHIJJJEJJJJGHJIJJJJJJJJJJJJJJHIJIJJHIGJJJFJJJJCDFJCBDBJJJIGJJJEEFEJCA*)''%%&'%%&&)220//0AJJEFJJJIJB=<@AB?@@BJHJJFJHJJJJD@DBFHJJHJFFHGJJIJJGJJJDGJGJEG?FHBA?JJGHHJJGFEFJDGJHJGHGGIJHFIJHJJGJIJJJJJHJJIIJJFEHGGGJFFJJJJDEE,***.1//0899AGIJJFH?>?@G?JA323>B?=<;:;CJHFIAA??B@CGFGFA><4BDJJJGA@?CEDDHJJHJJFHHIIGJHJJJJGJIJGHGJIJJHJGJJGDJIJGEEFJBAI@98888873334801:<AAB>>AAEFGHIIFJJJJJJJIJIHGJEED4.-./2227;<::BEGFJHEFIJIJJJJJJJJJJJIHJGJJJIIFGHGGIEH?@<89<81499:@@CFGGFJJEEHJIIJEEFJJGJJJJCJJA8323,8723>?<>>8;:>FJDFIFEHGJJFI;;;=?04)**(''*,/,666<BBDG<;;789J9998CC@EJIHJJFDJJEFEEJGJEECCCFJEDF@100168CC=86667997.0--00><?@JA=81.,*)(((,.=E<<<<JEF@=>?ADFGEFGFCFIJJHCBCHGFIC5)(((444;J76622=A=;=?9:B@@<<AB@CBCACGJGI??@AGGJJFHGGGFIFGJJJHJIJJHDDEJJJIHGDJJJHHHJJCDCCJ=>>;;::89000213)*+;GIGGGGJJJJIHJIJIJJGE?>C@EHD@BC::-*+.0))%$$$(())))))())*3111258--+''(,**<???<===BEBFA?@AGFDE;:9=ACBA:?@@=ACGJJEA-EEEAAAJHIFJFEFIJJIJJHJIJGCBBDFJHHHIJJGHEBDGFHJH9999GGCBACJDHCDHJJJHJJJJHHHJJEHGJHJGJJIIJHJJGJJJHJJIGFHFHJJJFECCCDBA@AGJDGIIJJJJJJGHGJJJJGJIHJIJJJJJJJHJHIJJIJJJ?>>>FJJJJGFFHGJJJGJJIFHHHHJJJJFJJGIHIJJIHGFJJJJJFJJG<===>GJ8888899041126;<EEEIJEIGJJJJEJCFBFIEEEFGBBDHDJBEBF?@846=B;988?@DIJJIHCBJBFGHIHHHGCA=?BDGAJ>ABE?=990+,((('(&%%$%%%%%%2GJJGHDHHHJGFJJIJJHDJJJJJJJIHGJJJHIGJJH?>>>JJFJ=>>@@JAAAAEEJHCCEFFA@@A8888DFFH5545BACJJJJHJIHAAAHIJJJHJJIJJJJJJGJ>8;88BCBBGHFEGEFCECJDEIJ??=>EJJFDDCDFJGI;:98-;)))*AEGHIGJ;;;>>3,+--38=A778EHGJGGGJJGJJJFJJHIJIJJJGGHGHFHHJJJGJHJJFJJIHJJIFFGJJJJIHJJJIJJFHJFJFJIJJFCFF@B::B@CGEFJJJJJJJDJIJGJJJJJJJJJJHJJJGJJJJJJJJJJJJJFJJJIJF8;DDE;<9899;HCJHJGJIGJFFIHJJJDJC=''''.*'/928877.---?FDJFHFJGFJJGJJJGJJJEJFEGJJGIFJJJJJJHJJJHIJI>==>CJJJIECB<+**7EGEGJJJGJJGIJJJGJJJJJGJJJJIJJFHHHHJFEFEJJJJJFJJEFJEFDGGGJJHJJJJJJJJJJGIIGGDGIJJJGJJJGJHJIFJB?<<==;<:9(/(((JGHJIJFHGJJJGJJJCEBEJHIHIHHEJJJGFJJJJHIJJJCGGJIGA?=((%%&$%%%3.4;89:;AA=A@JJJJJJJJ<JJJJIFHGJJJGEDFEIJJ3013;+)*-''&)68(((())($$#&)(,0889::DFJJJGEFDGIBCDH988:;932359A@FHEHJJJJJIFJJIJJGJJIHJIJJHJEJJGJ=1---<99:;JGHJHHGJFJJJIJJJGJJHJIJJJJJJJHIJJJIHFJJFJEJJJJJJJJJHGIJJFHJJGJI@@A@IGGJHJHECJJJJJICCA<999;GD==?BA71110,*($$$$%4*''%(20****GBBDFJJBBA31)*8>?BFAB6FJIFJJJJHJJJJJJHIHG@B?>BBGFIJJHHJJJJFGJIJJHAC>422//(''*%%112-()610336HGJFJGJEDDDFEJHJJJJJJJJIJJJJIFEBCCEJJJJJJJJJJHJHCIJJJJJFFJJJJHJFJJEFA756<CCF?<;9212;?@?AB3333<<=JFJFJEHJIJJGJGJCCJJJ8888EJJDBDFGHCDI@A>:677654456(&%&&%&(11)(%(,*2=644575+,+)&&&''??>BCEJJ876:IIDFEJFAAA@GFIGJ?HJFJHJFEJJ?;;=99+**+4=@@JFJJJEHF?J4334..*')**/122;=>FGDFJIIJJJJFHHJJHJJJJJJJHHHGJJJGJJJJGGIJJJJJJJHJJJFJGJJJJHFDEJJJIFJJFJJHFJJHEHJJJIJFCF;110)))2869:;CBBCJEDF@AA@JJJGGJJFHHJFHGI@@??EJJJJFJJJIJHJJJGHJJJHJJGFFIHGJGGJJJJJJJJIJHJCIF7776JE@:441,+''31120/--+5:;JHJJJJJJJEFJG1111112?B=899000HJBA@?>>?JBBBAJJGJHJJJHFACJJJGHGIEEECJA@A@C@BFJJJJJJIJHIJIJGEJBCCB?==650//02?@BCDEAEIHJIBG;7::A??>=>>FDFJEJECBACDFEEFGFJJJJJJJJGJGH?9,,,>??CCFHIHCCIGD98990,3001-(((JJJJJ@CG><=>FGF?>>JEHIJJJHIJIJIH@HJJJGJJGJJIJJIGJJIJGHJJJJHJEJJJJJEGIEJJJJFJD@:@@IEGE?>><>6578>BCGJJIJCJDECEJJJJJJIIIJGEGJGJJJJIJJJJJJHIJJJIJHJJJFFJGJHJEGC@JHEEH1,>==?JJIJIJJJGHJJJG88<>EDB>;<@G@<:9-,))*+00*+++7,(,,-4BDDFDGJJJJJHHECJGJHJJJI>===00023221162--,++(((''':=?966JGJJIFHIJFJIIJJJJGJJFGJJIJCDGCFB9JJJG><JA;AFDJJA@B?>>EJJEJIIHHJIIH=JFBE;A<CA64/,,..443-,.2@JJJJGGJJJJJHIIHJJFIJJIFJJE,++,BJGJGJJIJIJJJJCGECHJGJA@?A?B70//0''')'(()2*=?655/../5;CBBAAGBIJI=...7<AHEDEJIEFEA333240/-)(()2)(((+++.+++4+,:AD@?BBGCAA?>BEJHIEHEGJIJJGIFGGAC@AHDDFFFGFJIGHEJJJFECDDFJG/...EHHHGE--,,422346773332224-,)),/))))245JGIJHD=:89796501656:9:;;@=54***1-8(((//6465667/.,%&&'()(('')*3<,*(%&
@Glass_F3P_4_D3_6_16_16
GCAGCGAGTAAGAAGTGAGCGAGGAAGCCTGCATAACGCGAAGTAATCTTTTCGGTTTTAAAGAAAAAGGGCAGGGTGGTGACACCTTGCCCTTTTTTTGCCGGACTGCAGCGGCCAGCTACTAGTAGACCGGCTAGCGTCAGTTTCACCTGTTTTACGTAAAAACCCGCTTCGGCGGGTTTTTACTTTGGTCATCGAGTGATTACAAAGCAAGCAAAGAAAAAAGGCGACAGATTACTCTGTCGCCTTTTTTGTTGACTCATAACTTAGGTGGCGGGCTAGCGTCGTGGTTTGTCTGGTCAACCACCGCGGTCTCAGTGGTGTACAGTACAAACCCCGACGTGCACAGCTGTCACCGGATGTGTTTTCCGGTCTGATGAGTCCGTGGAGCAGAAACAGCCTCTACAAATAATTTTGTTTAAGAATTCATTAAAGAGGAGAAAGGTACCATGAGTAAAGGAGAAGAACTTTTCACTGGAATTGATGTTGAATTAGATGGTGATGTTAATGGGCACAAATTTTCTGTCAGTGGAGAGGGTGAAGGTGATGCAACATACGGAAAACTTACCTTTAAATTTATTTGCACTACTGGAAAACTACCTGTTCCATGGCCAACACTTGTCACTACTTTCGGTTATGGTGTTCAATGCTTTGCGAGATACCCCAGATCATATGAAACAGCATGACTTTTTCAAGAGTGCCATGCCCGAAGGTTATGTACAGGAAAGAACTATATTTTTCAAAGATGACGGGAACTACAAGACACGTGCTGAAGTCAAGTTTGAAGGTGATACCCTTGTTAATAGAATCGAGTTAAAAGGTATTGATTTTAAAGAAGATGGAAACATTCTTGGACACAAATTGGAATACAACTATAACTCACACAATGTATACATCATGGCAGACAAACAAAAGAATGGAATCAAAGTTAACTTCAAAATTAGACACAACATTGAAGATGGAAGCGTTCAACTAGCAGACCATTATCAACAAAATACTCCAATTGGCGATGGCCCTGTCCTTTACCAGACAACCATTACCTGTCCACACAATCTGCCCTTTCGAAAGATCCCAACGAAAAGAGAGACCACATGGTCCTTCTTGAGTTTGTAACAGCTGCTGGGATTACACATGGCATGGATGATCTCTACAAATAAAAGCTTGATATCGAATTCCTGCAGCCCGGGGGATCCCATGGTACGCGTGCTAGAGGCATCAAATAAAACAAAGGCTCAGTCGAAAGACTGGGCCTTTCGTTTTATCTGTTGTTTGTCGTGAACGCTCTCCTGGTCAGGACAAATCCGCCGCCCTAGAATCGAGTGGCGCCTGCAGACGTAAAAAAAGCAGCGTCATTTCTACCGCTTTTTTCATGCCGAAGGCGTGCCAAATCGAGTGCCCGGATGATCCTGACGACGGAGACCGCCGTCGTCGACAAGCCGGCCGTTAATTAAAAAGTTAAACAAAATTATTTGTAGAGGGAAACCGTTGTGGTCTCCCTGAATATATTATACGAGCCTTATGCATGCCCGTAAAGTTATCCAGCAACCACTCATAGACCTAGGGCAGCAGATAGGGGACGACGTGGTGTTAGCTGTGCTCGAGGTGAAGACGAAAGGGCCTCGTGATACGCCTGTTTTATAGGTTAATGTCATGATAATAATGGTTTCTTAGACGTCGAGTCTTACGCCCCGCCCTGCCACTCATCGCAGTACTCTAGAAGCGGCCGCGAATTCCAGAAATCATCCTTAGCGAAAGCTAAGGATTTTTTTTATCTGAAATTCTGCCTCGTGATACGCCTATTTTTATAGGTTAATGTCATGATAATAATGGTTTCTTAGACGTCAGGTGGCACTCGAGTTGATCGGGCACGTAAGAGGTTCCAACTTTCACCATAATGAAATAGAATCACTACGGGCGTATTTTTTGAGTTATCGAGATTTTCAGGAGCTAAGGAAGCTAAAATGGAGAAAAAAATCACTGGATATACCACCGTTGATATATCCCAATGGCATCGTAAAGAACATTTTGAGGCATTTCGGTGGATTACTGAATGTACCTATAACCAGACCGTTCAGCTGGATATTACGGCCTTTTTAAAGACCGTAAAGAAAAATAAGCACAAGTTTTATCCGGCCTTTATTCACATTCTTGCCCGCCTGATGAATGCTCATCCGGAATTTCGTATGGCAATGAAAGACGGTGAGCTGGTGATATGGGATAGTGTTCACCCTTGTTACACCGTTTTCCATGAGCAAACTGAAACGTTTTCATCGCTCTGGAGTGAATACCACGACGATTTCCGGCAGTTTCTACACATATATTCGCAAGATGTGGCGTGTTACGGTGAAAACCTGGCCTATTTCCCTAAAGGGTTTATTGAGAATATGTTTTTCGTCTCAGCCAATCCCTGGGTGAGTTTCACCAGTTTTGATTTAAACATGGCCAATATGGACAACTTCTTCGCCCCCGTTTTCACCATGGGCAAATATTATACGCAAGGCGACAAGGTGCTGATGCCGCTGGCGATTCAGGTTCATCATGCCGTTTGTGATGGCTTCCATGTCGGCAGAATGCTTAATGAATTACAACAGTACTGCGATGAGTGGCAGGGCGGGGCGTAATTTGATATCGAGCTCGCTTGGACTCCTGTTGATAAATCCAGTAATGACCTCAGAACTCCATCTGGATTTGTTCAGAACGCTCGGTTGCCACCGGGCGTTTTTTATTGGTGAGAATCCAAGCCTCGAGCTGTCAGACCAAGTTTACTCATATATACTTTAGATTGATTTAAAACTTCATTTTTAATTTAAAAGGATCTAGGTGAAGATCCTTTTTGATAATCTCATGACCAAAATCCCTTAACGTGAGTTTTCGTTCCACTGAGCGTCAGACCCCGTAGAAAGAATCAAAGGATCTTTGAGATCCTTTTTTTCTGCGCGTAATATCCCTGTTGCAAACAAAAAAAACCACCGCTACCAGCGGTGGTTTGTTTGCCGGGATCAAGAGCTACCAACTCTTTTTCCGAAGGTAACTGGCTTCAGCAGAGCGCAGATACCAAATACTGTTCTTCTAGTGTAGCCGTAGTTAGGCCACCACTTCAAGAAAGTTGTAGCACCGCCTACATACCTCGCTCTGCTAATCCTGTTACCAGAGTCAGCTGTACCATGGAGATAAGTCGTGTCTTACCGGGTTGGACTCAAGACGATAGTTACCGGATAAGGCGCAGCGGTCGGGCTGAACGGGGGGTTCGTGCACACAGCCACTTTGGAGCGAACGACCTACACCGAACTGAGATACCTACAGCGTGAGCTATGAGAAAGCGCCACGCTTCCCGAAGGGAGAAAGGCGGACAGGTATCCGGTAAGCGGCAGGGTCGGAACAGGAGAGCGCACGAGGGAGCTTAGGGGGGGAAACGCCTGGTATCTTTATAGTCCTGTCGGGTTTCGCCACCTCTGACTTGAGCGTCGATTTTTGTGATGCTCGTCAGGGGGGCGGAGCCTGTGGAAAAACGCCAGCAACGCGGCCTTTTTTCGTTCCCTCGCCTTTTGCTGGCCTTTTGCTCACATGTTCTTTCCTGCGTTATCCCCTGATTCTGTGGATAACCGTATTACCGCCTTTGAGTGAGCTGATACCGCTCGCCGCAGCCGA
+
..(((())*('%$&$#&%%'&$'22FEIIFIIIGJJJFDDEFFJGJJJJIJF:567ABFFJJGHIGGJHJHJBHHIGEGHGFEFEDID@@A@A?:=EGF?>>=FEIFAA8864556-*)*/13+&&&4568?B?JJDBCE:688@JJEHIJBDJJHFA::99<IDJJIBA@>7333<;=:;98=-***3.22;<=<@@@HEDFFGJJJFJH>>=>==>AJEGHJJJJEEF@<9443,0003347)(((5-*<8('&%())+.>BGGFDCHHIJJJJJGJGFGIACBBHJGIHJGGDCDDHIJGIHGJG===;;;;5433210/)((*))*,((,<CJJHJGJJJJJJHJJHJFEABFDIJJHHD'''211&&$$(%%%&'''(0.1-))6*)())@F>>>?DCEDJFJJJJJJIJFIJFF?GGHJFJIJJJGJJJFFJJHIIJJIJAA@@CCECC;CDDGEIJHJJEDBJJH;000030*)(&)-,,0028>A<;:99;=AAAAAB>?8DCBBABBCABDIJJJHHFFCJGGCBAAAADAA@B@A@>?>@BCBCA@?>@?@JGB?>=@?0<@0CB?GGBA@ABDHECCCF>?BFBCCB@??AAA@?B6DA>>?@CBBBCEFBBAB?>>>@JH;;;;??A?CDCBCA@@@@@BIGC>===@AA@@8/.())?@@@B@AABBBB@?>@@@<HDJEAA?>>?BEBC@/+)**,,8@@B?>?>??>@>;=@EC@==?C@@@GJJHECEFDAAA?;;:<A??@@BAABBECA@ADHFIGDEJEFECBCCB??>=><=<=>CCGDBC@A@>==??<8889???@BB?===?@?BACIGGEIGCAA@>??@AABBEDCCB??>>@@@A@AB@CDAAAA@@A?<<;<??@BA@??==;:88::??<<;;=>>??>?AAA@BB@>>=@==@<=>>BB?>??@?@@CBBB@A@<;;;>??AAD@?>A@??>=>@?>:::<ACC@@@AG@A@@AAA>=>=@AAABBB@A?@@@A=>=>?<<<999((((<@:;7@=C@:D=<;<?GEJFFECCBEJIGJJJEHFEHHJF<BJJ;><;111++=;99;:@?@>>?AA@>?A;;::777/----23000165089:@EFEFIJIIJJJHFJGJHDEGJJJJBBA@))))522:;AABDJEFHFGIGJJHGJJEBCDIHJJJHGEJHJCFDJD?5478;ECDGJJJGJEIGGJGJJHFJJIFGHF@==>>'''//031.))*:::>G44474443..-(()*422::>BACBADJ;42)&'5799;;667@<7(&('''-3..).**457;<>FJ4?AFJB@BAFHFJFIEGJGHIJJ@A211210/.,&&&','&&&&%%%'(')+,4392(&$$&*&%&'''%%'%'$$)&))(&&%$%&'+290000FEEEFGDICDDGJJF:;:;IHFEGCDEEEDECBCGHJJIFGJHIHJJJFJGJJJJJJJJIIJGGHIJHDGDJEEJIGHBC<;;99:;?7666BABJHJDJEGJJGCCCIHIJGJJGJJJEJGFIFIJJJJFFEDFGFJHJFBABDBC7778<B????E555-,)'')/2@B@8778FJIJJIJHHJJHJFGGHCCDFHIEIA?:9:@CJJJJEJHHIIJJJJ@B@=300.+&'.=@DJGEJFJJJJHIFIJJIJIGDEDFFJD;<<==JJIFJHJEHIJFGBJE@@@@FIEHFCA//GJJJJJJJJJIHIIJJJJJIHJJJEDHGFJ=7<<CJEIEJJHIJIJGJIJHIFJHJJII@?@489DIFJEJIFJJJICAA@2./GJJJFJJJJJJJHIJJJJJJJIIJJJJIJIGJJHJJJJJJJIJHJJJHE?@AA@J@?@@HFIDHJDCB??@?:<====>GGEEGJJJIJHJHJJJJHJJJJJJJJJHJICJHIJF;;=;<111//**86;;;<C:6==0003BGJFCCDFIHJI><;<3220&&&&0>A9988=GJ@CDEFEJJJJJJJFJIJJJJIJIJJJEJJIJHJJJJJJIJJJJEHFHHJHHHBAJJJJJJJJJJIJID?''''-)))&&$%%%&'(++-?@AA=778<BEJFJJJJJJECAABGJJJJJJJJFHFH==EJGIJHJHJHJHEHGJ@4/GFJGCBCECCFJIJJJJJJJJJJEJJJJIJGCIGJJEEJJHJIF@==GJJJJGJJIJJJJGFI100/77719::DCBI@?A@JDJJEFDFEJJEFGJDDCC=:33BAJJJIJIJHFIHJJGJHGJFJJGIEHIGJJJEFJJIJJFJJJIJGJIHFJFIBA@AEJJFECEJID@AABEDDJI5455>?@GJD<EFJIJJJJJIGJGGJJJFJJJIJJJGJJHJJGJFJJDJB?==@4337:7&&%%&2;@AJJCHIHFFJJJIJJJJGGCDCJGJGJJGJJJJIHDIHIFJJJGJHJJJJJJJJJJJFIGGJHJJJJJJJGDFHJJJJG,,+,150-+&'&&.ADCIJEFJCBABFECHCFIJJJDGGJJJJJHIHJJJJJHJ;:::JIJJJJICDDBCJJFDHGJJGIJJGFJJIJJGIJEJJJHIJJJJJJIJHIJJJGJJJJJJJHJGJJJJCEJHGE:6ACDC@DJ@HECJFJIHJJIHICAABEJIGGEFHJFJJFJGDJDJJJIAA@=?>>FFIA=::762-..61155:<8999D@DJ=((((JGJJJHJFGEAA7--=CFJJJIGHJHJJJJIJGHA;;;<>=DCJDHGIJJHJGFGHJDDECBECE444+FJIGJFCABBEGJIGJJIJJGIHHBCCCBFFHJJJJJFECAAABBICCIJDA??DDEHGJJJJJJEJEFGJJGJJJJJIJJJJGCAAA?>11BHJB>4433;:;@JE?>;54401017>?CGEIJJJGJGJJCIJHFJFGJJJGFCGJJJEHD===A***(''238?=>=<?9GA3339///09558:9-(////..,,-,1:C1///565588;+*+)))*'''4...2899:<>?FFJEJJ=;<:1%(>GFJJFJIJJ@;8410*))'&*1557=BBFJJFHFHJJIJEGJEIBDGJJJHJJJ@@@?DDCBHGGJJJIJGJJJIJJIJGJJDDE=<;<@:FJDFCJJGFJJJIJIFFJIJJFIJEHCA72'&(110,,,,('''+-29;<BCGD:99:=>ACDHGJJIFHJJFE=:3:930*()&%%%,,-+++++++8::;>=<=?AGIJDEECEDBGGHIIEGHJEHJJGGIHJEFJCFJHAGJIHJEJFIJJFJIGJGECCEJDBCDDIEIIB?@@?BEDED''''-2.(((.'3@FDDBEBGFHDJGFJJA>@AAJJIHDD@BC@88GHJJHHJEIEJF>==EGHJJIJEFJFJJIGHJEJDJJEGHFEJJJJJJJJJJJJJJJJJJJIJIIHIFBFHJGJCA?AD::;<IJJHCDCGCBDF=@?988'&&*+.56;87754/-.//-'&&*+)26666765:6666>FCFABEDHJHGJJFHFG54449;<:7:CGJHECGHJJJJ@890)(()8876875422:9999>JJGJEACJHJIGJJFIJHGGCJE=C84216,8-'*(((//...3;<>ABJIGJC=9++,*+,9=<EEDHJJJJIIIJGJJJIJGGJJBBFA???JIJJJJF9999ED5JGJJJIJJGEEJHHHHJGGGDJGF??A8@:;:7,'
@Glass_F3P_4_D3_6_16_17
GGGATTTTCGGGGGAAACGCCACGGTATCTTTATAGTCCTGTCGGGTTTCGCCACCTCTGACTTGAGCGTCGATTTTTGTGATGTTTGGTACGAGGGGGGCGGAGCCTGTGAAAAACGCCAGCAACGCGGCCTTTTTACGGTTCCTGGCCTTTTGCTGGCCTTTTGCTCACATGTTCTTTCCTGCGTTATCCCCTGATTCTGTGGATAACCGTATTACCGCCTTTGAGTGAGCTGATACCGCTCGCCGCAGCCGAACGACCGAGCGCAGCGAGTCGTGAGCGAGGAAGCCTGCATAACGCGAAGTAATCTTTTCGGTTTTAAAGAAAAAGGGCAGGGTGGTGACACCTTGCCCTTTTTACGCCGGACTGCAGCGGCCGCTACTAGTAGACCGGCTAGCGTGAGTTTCACCTGTTTTACGTAAAAACCCACTTCGGCGGGTTTTTACTTTTGGTCATCGAGTGATTACAAAGCAAGCAAAGAAAAAAGGCGACAGATTACTCTGTCGCCTTTTTTTCCTGACTCATAACTTAGGTGGCGGGCTAGCGTCGTGGTTTGTCTGGTCAACCACCGCGGTCTCAGTGGTGCTACAGTACAAACCCCGACGTGCGCGGCTCTCACCGGATGTGCTTTCCGGTCTGATGAGTCCGTGGAGCAGAAACAGCCTGCTTCTACAAATAATTTTGTTTAAGAATTCATTAAAGAGGGAAAAGGTACCATGAGTAAAGGAGAAGAACTTTCACTGGAGTTGTCCCAATTCTTGTTGAATTAGATGGTGATGTTAATGGGCACAAATTTTCTGTCAGTGGAGAGGGTGAAGGTGATGCAACATACGGAAAACTTACCCTTAAATTTATTTGCACTACTGGAAAACTACCTGTTCCATGGCCAACACTTGTCACTACTTTCGGTTATGGTGTTCAATGCTTTGCGAGATACCCAAATCATATGAAACAGCATGACTTTTTCAAGAGTGCCATGCCGAAGGTTATGTACAGGAAAGAACTATATTTTTCAAAGATGACGGGAACTACAAGACACGTGCTGAAGTCAAGTTTGAAGGTGATACCCTTGTTAATAGAATCGAGTTAAAAGGTATTGATTTTAAAGAAGATGGAAACATTCTTGGACACAAATTGGAATACAACTATAACTCACACAATGTATACATCATGGCAGACAAACAAAAGAATGGAATCAAAGTTAACTTCAAAATTAGACACAACATTGAAGATGGAAGCGTTCAACTAGCAGACCATTATCAACAAAATACTCCAATTGGCAATGGCCCTGTCCTTTTACCAGACAACCATTACCTGTCCACACAATCTGCCCTTTCGAAAGATCCCAACGAAAAGAGAGACCACATGGTCCTTCTTGAGTTTGTAACAGCTGCTGGGATTACACATGGCATGGATGATCTCTACAAATAAAAGCTTGATATCGAATTCCTGCAGCCCGGGGGATCCCATGGTACGCGTGCTAGAGGCATCAAATAAAACGAAAGGCTCAGTCGAAAGACTGGGCCTTTCGTTTATCTGTTGTTTGCTCGCGGTGAACGCTCTCCTGAGTAGGACAAATCCGCCGCCCTAGAATCGAGTGGCGCCTGCAGACGTAAAAAAAGCGGCGTGGTTAGCCGCTTTTTTAATTGCCGGACGTACGATCGATGCCCGGATGATCCTGACGACGGAGACCGCCGTCGTCGACAAGCCGGCCGTTAATTAAAAAGTTAAACAAAATTATTTGTAGAGGGAAACCGTTGTGGTCTCCCTGAATATATTATACGAGCCTTATGCATGCCCGTAAAGTTATCCAGCAACCACTCATAGACCTAGGGCAGCAGATGGACGACGTGGTGTTAGCTGTGCTCGAGGTGAAGACGAAAGGGCCTCGTGATACGCCTATTTTTATAGGTTAATGTCATGATAATAATGGTTTCTTAGACGTCGAGTCTTACGCCCCGCCCTGCCACTCATCGCAGTACTCTAGAAGCGGCCGCGAATTCCAGAAATCATCCTTAGCGAAAACTCATTTTTTTTATCTGAAATTCTGCCTCGTGATACGCCTATTTTTATAGGTTAATGTCATGATAATAATGGTTTCTTAGACGTCAGGTGGCACTCGAGTTGATCGGGCACGTAAGAGGTTCCAACTTTCACCATAATGAAATAAGATCACTACCGGGCGTATTTTTTGAGTTATCGAGATTTTCAGGAGCTAAGGAAGCTAAAATGGAGAAAAAAATCACTGGATATACCACCGTTGATATATCCCAATGGCATCGTAAAGAACATTTTGAGGCATTTCAGTCAGTTGCTCAATGTACCTATAACCAGACCGTTCAGCTGGATATTCACCTTTAAAGACCGTAAAGAAAAATAAGCACAAGTTTTATCCGGCCTTTATTCACATTCTTGCCCGCCTGATGAATGCTCATCCGGAATTTCGTATGGCAATGAAAGACGGTGAGCTGGTGATATGGGATAGTGTTCACCCTTGTTACACCGTTTTCCATGAGCAAACTGAAACGTTTTCATCGCTCTGGAGTGAATACCACGACGATTTCCGGCAGTTTCTACACATATATTCGCAAGATGTGGCGTGTTACGGTGAAAACCTGGCCTATTTCCCTAAAGGGTTTATTGAGAATATGTTTTTCGTCTCAGCCAATCCCTGGGTGAGTTTCACCAGTTTTGATTTAAACGTGGCCAATATGGACAACTTCTTCGCCCCCGTTTTCACCATGGGCAAATATTATACGCAAGGCGACAAGGTGCTGATGCCGCTGGCGATTCAGGTTCATCATGCCGTTTGTGATGGCTTCCATGTCGGCAGAATGCTTAATGAATTACAACAGTACTGCGATGAGTGGCAGGGCGGGGCGTAATTTGATATCGAGCTCGCTTGGACTCCTGTTGATAGATCCAGTAATGACCTCAGAACTCCATCTGGATTTGTTCAGAACGCTCGGTTGCCACCGGGCGTTTTTTATTGGTGAGAATCCAAGCCTCGAGCTGTCAGACCAAGTTTACTCATATATACTTTAGATTGATTTAAAACTTCATTTTTAATTTAAAAGGATCTAGGTGAAGATCCTTTTGATAATCTCATGACCAAAATCCCTTAACGTGAGTTTTCGTTCACTGAGCGTCAGACCCCGTAGAAAAAATCAAAGGATCTTTGAGATCCTTTTTTTCTGCGCGTAATCTGCTGCTTGCAAACAAAAAAACCACCGCTACCAGCGGTGGTTTGTTTGCCGGATCAAGAGCTACCAACTCTTTTTCCGAAGGTAACTGGCTTCAGCAGAGCGCAACTTGGATCCTCTCTTCTAGTGTAGCCGTAGTTAGGCCACCACTTCAAGAACTCTGTAGCACCGCCTTTACATACCTCGCTCTGCTAATCCTGTTACCAGTGGCTGCTGCCAGTGGCGATAAGTCGTGTCTTACCGGGTTGGACTCAAGACGATAGTTACCGGATAAGGCGCAGCGGTCGGGCTGAACGGGGGGTTCGTGCACACAGCCCAGCTTGGAGCGAACGACCTACACCGAACTGAGATACCTACAGCGTGAGCTATGAGAAAGCGCCACGCTTCCCGAAGGGAGAAAGGCGGACAGGTATCCGGTAAGCGGCAGGGTCGGGACAGG
+
-,''%%&&&%'(JHIJGC<;2*'(((488:<CBDHJJJJJJJIHJIJJJIHJJDDDGDD;;A@<43349CIJGJJJJJJGA?74+''&%%#%$$(),?@@@?>><998,)%&,/BJCEEGJJJHJJGHHGHIJJGJJ?==<@FDIEHEHIHGHGJGH??>>JJGJJJGIJHIJFHHECEHJJFHIJJJHJDGIFJ;;222256IJJHGGJEJHGJFFFD>A?@E111127;;;>AA@ABCDHEJHEJJHGIFJBAA>???ABEIIEEEHJHFJJ@334CJGIJJHIJJGJJJEHIJJIEEDGGEHJJEJJJJIJHEEJJJJJHJJHJHHFB?>778:C=;:99968762/0=<?7@<:,'&&&),-4ACA>>?EGFHJHEJJF=55<ABJHJIJJIIJHEFCEECGFIIJJJJHIJF?''''135//.''''.335FGDH@CC?845/211HJEGDDACCCJJJJJJGIJIE2112988@@@BDGFJJFGFHFJIGIGGHIJJJE33338347?80-**0::AAADJJHJGJFJJF?:80.81/0./1133EIEGCCCB@@<0///70@=43345566+'')445.,,.//0/1.//378=('''/*(%&%%%%(%%%7?@HEIJJ?*)).)>7DJDGJHFDDBBA?7=+)(,-,,--9:997790++)&'/6;:;>DBBIGH@<88/@HGHHJFHJIHJJE?790,-979;9855569:<=BEEGHDGJHCG>655FA?>?776:999<;5667EEDEJHJIFCDFJ@====FJCBCDFDHEJIJIHDDFJHIJIJJGFJF@@ACFJGA@?@JFJFIDHIEIJJEFFJJFGBBCJJJ@@@?D=3<=4AFFHIA>>AFJGJJB9?++<BCE???>EEIDHDC;FEFJFJHJGJJJFJJJFDFDGEJJCDBCCAEDFGFEFJJDEDFDFECCCCGGDCG@B+++,ECDEEEGJEFFJJJGHB<:<<<<CDDEDDFD877430)346?CGDCB:777:BBDCCABBCDCDACBJJEEBGGFEA?>;:;?JCBBCDBCCBDB=>>?JEHEDCCDFFCGFEGDFDDED@??ACJEDDDDEDCCCFE>::;<CBBDECCBB@D75+++++9;@@@=<?>BBJGB<<:)))(+BCAA@@@ABAADH@?>=?ACA??>?@@A???>?>@?><==>A???@@AD@=656;=>@CFEDDCCBCFB@@@DE@A@ACBFFHFHJJHC@A@ABCDGECCDFECCAA?@CEFA@@?CFHEBCABCDFGHCBACCBABBBHGFCCA@@ECAC???(''(??/.//7D=<<:677722227;;@EDHJJHIE;777JJFHHJJGHHJ?ABC6<:81;2--?9433499:@?;>AIHEJ@>7668@AJJGDCA<9999<79...>>>A98733352212279:;;;<C988843337)(%%''01*)-0/,+)(*,BCJHGFEJGJEJJGJFJJ@>@B>=89B@:223DA?::9:=;;8566<ADDEEFFGDHFJJEHFFHHEJ''''<888<B431))6CEAJJ9356A;C>><;;5<?A<,'&&(&&8DFJJEIJHHHFJA@AD?ABJH@8788EBBA===@B1--.-0///>??D====CBBAC=>J<;=JJJJGJJJJJJGJHJFJGIJHJHGGFI?=3333<9?>=<<55--..3321452133;;<<<BCBCIJGJIGFJHJJHJGHJJJIA@A@I>;;>=?AJJIJGIIGGJJJJJHGJJJJEHJJJJHFJJJJGBDEJHJJHJJFJHFJJDEGJ;8@A?DFJJJEA?>>JJDBBCB755FGJJDFIJ>774465;96577<?JHJJIFGDBFD@>==>A?>?BD988)((+**)-/--23DJFJJGJGJJJJJGJJIJJJJHEJFE>==BDHH===>/..---.:99=<346669553116B@DHJJJHGJJJIJJJJHEIGJJGIGCEEFFDE2112422-///:B>>DCDFEHG?GD6..AAIJIJJJJJEABDFFGICCFJJG<<<==;::@@EFDEJHIDC9576400/,,&%%*-0115?:::ABCJJJJHJJGJHGGJIJJIEDFJJJJJJJJIFIEEDJHJIGFFE@<;;<EIJJJJFHEIJGE=<=66EBAABIHJGBBA<;::?74468/..-1/.//131012/***-./?DDFJHHHJFHJJGJJC@@ABA?=><=?<BHIIEJJJJ?JE210038<HFJFGJJGJEEGJGHJEEEHIFJCCD==?HJEEGCBBGGJJFFEJFHIJJJIJHHJEFJJHJIJJJGGJHJJJJHHJIJJ;::;>BJB=78888JJJEED===?JJGJJIJJJJFGDFJJJJIJJFJJIHJJJJJJIHJJ?>>?H9888*('$###'*018;E?779ABDJJHDBCECBC=>>?IJGJHJJJJJJFIGJJJJJJJEBA===.--.>AAABBGJGJJJJGGJJ<<;=FJJGJGJJJGJGCHGHJIJJJJHHHD??@32224BE>300961001A;;;;@?=>DGFFJJJJJJJJJJJJJJ>3+D@@@BGDEEJFGHJJHCCDGDFFJJJJJJJFGGJFJHJJJJJJIJJIIFIJJI@ACJJJJJJHJIIEFHJEDIIIFJE43;45;BDDGFJADDBCCDGDCJIFIJJJJB@?>IJIGJAIJJJJJJJJJJF>?FHGHIGHDFDEJ<;;<B::HJJ7777EJJJJGHJFJJIGJJHJJJJIJJIFFGJJJJJJJIJJJJJIGGJJJIDF?@?@FGIBBJGEGGIJJJJJJFJJJHJJGJIJJJFFEGGHJFGJJJFJJJFJJHJJHIIFGGJJGIJJJECDD@BC?=?;;<EFJJJJJJIJ=877DJH@??>A?AEGAAAAJJHGEBFHJFJHHJJGJGGJJJHJIJGGJIJGJJAA@AJGIJJIJGJJJJGJJDFJJGJFEEDFBEJEE67AACCJJIJJGFJJIGJD@@CJJEGJJJJ>>;3311;=EIIHJJJJJJJJGHJJJJJJEJJJIJHJGGEJJJJIJHHHJJGJJJJJJJGHJJJJGE@@>=>@?IDJHIEJIJJHJ;,,A@EFIHHJJJ6445CJJDJBBE@6,AAFJIGJHJIJJJBCC>:;;<=>('%&'+4:BBA>?:2'%&&'21//421'466578BDB?@=<@DDJGHJJJJJJJJHJHJJJJHJIJJJ=<<:=++0/<=>AB?@86667E;;0027BB9''()((9>;;CA=0*-233,,,.23?CGFA??DI?J@A??A@ACBEJJJJJJIJ>?>IJJJJGJJJFGJJGJJJJEJJFJJJF?79</...4332222<?999====FEDDFJJJHFHGFHIJJGHIGDJFJB111/-,(()('&'*%$$%'((&(*))-*,22;;GIJJJJJIGEJJGJJHHHJ===>CDFDEJIJHJGHB88>97578*:8*9DJJJJIHJFIJJJJJIIJHJHJEC>CJJJJJJJGJGJHJJFFJIJJHGEBG@EJEJFJ?>>>HECBDFICHHFJJCCBCJEF<89989=>8FFJFFDFHDCACD)))))))?HFDIHACCJJJFFECBDEHH6645AEB=@@EDCABJJJFJIFJJJJIJFJE:CDEIIHCEFEGJJADJJIJJEFGJIJJCCCJJJJJJJIJJJGFJB@@321)ADECDHJGJJJJJEFDHEJEJJIHEJDEGJIJGGGFEB00-5-+,'
@Glass_F3P_4_D3_6_16_18
ACGGTCTTTAAAAAGGCCGTAATATCAGCTGAACAGTATGGTTATCAGTCATTGAGCAACTAACTAAATGCCTCAAAATGTTCTTTACGATGCCATTGGGATATATCAACGGTGGTATATCCAGTGATTTTTTTCTCCATTTTAGCTTCCTTAGCTCCTGAAAATCTCGATAACTCAAAAAATACGCCCGGTAGTGATCTTATTTCATTATGGTGAAAGTTGGAACCTCTTACGTGCCCGATCAACTCGAGTGCCACCTGACGTCTAAGAAACCATTATTATCATGACATTAACCTATAAAAATAGGCGTATCACGAGGCAGAATTTCAGATAAAAAAAATCCTTAGCTTTCGCTAAGGATGATTTCTGGAATTCGCGGCCGCTTCTAGAGTACTGCGATGAGTGGCAGGGCGGGGCGTAAGACTCGACGTCTAAGAAACCATTATTATCATGACATTAACCTATAAAAATAGGCGTATCACGAGGCCCTTTCGTCTTCACCTCGAGCACAGCTAACACCACGTCGTCCCTATCTGCTGCCCTAGGTCTATGAGTGGTTGCTGGATAACTTTACGGGCATGCATAAGGCTCGTATAATATATTCAGGGAGACCACAACGGTTTCCCTCTACAAATAATTTTGTTTAACTTTTTAATTAACGGCCGGCTTGTCGACGACGGCGGTCTCCGTCGTCAGGATCATCCGGGCATCGATGGTTCGTCCGGCAATTAAAAAACGGCTAACCACGGCGAGCCTTTACGTCTGCAGGCGCCACTCGATTCTAGGGCGGCGGATTTGTCCTACTCAGGAGAGCGTTCACCGACAAACAACAGATAAAACGAAAGGCCCAGTCTTTCGACTGAGCCTTTCGTTTTATTTGCAGTACCCCTCTAGCACGCGTACCATGGGATGCCCCGGGCTGCAGGAATTCGATATCAAGCTTTTATTTGTAGAGATCATCCATGCCATGTGTAATCCCAGCAGCTGTTACAAACTCAAGAAGGACCATGTGGTCTCTCTTTTGGTTGGGGATCTTTCGAAAGGGCAGATTGTGTGGACAGGGGGCATTGGTTATTGGTGAAGAGAAGGGCCATCGCCAATTGGAGTATTTTGTTGATAATGGTCTGCTAGTTGAACGCTTCCATCTTCAATGTTGTGTCTAATTTTGAAGTTAACTTTGATTCCATTCTTTTGTTTGTCTGCCATGATGTATACATTGTGTGAGTTATAGTTGTATTCCAATTTGTGTCCAAGAATGTTTCCATCTTCTTTAAATCAATACCTTTTAACTCGATTCTATTAACAAGGGTATCACCTTCAAACTTGACTTCAGCACGTGTCTTGTAGTTCCCGTCATCTTTGAAAAATCTGGTTTTTCCTGTACATAACCTTCGGGCATGGCACTCTTGAAAAAGTCATGCTGTTTCATCTGATCTGGGTATCTCGCAAAGCATTGAACACCATAACCGAAAGTGACGTTGACAAGTGTTGGCCATGGAACAGGTAGTTTTCCAGTAGTGCAAATAAATTTAAGGGTAAGTTTTCCGTATGTTGCATCACCTTCACCCTCTCCACTGACAGAAAATTTGCTCCATTAACATCACCATCTAATTGGACGAAAATTGGGACAACTCCAGTGAAAAGTTCTTCTCCTTTACTCATGGTACCTTTCTCCTCTTTAATGAATTCTTAAACAAAATTATTTGTAGAGGCTATTTTAGTCCTCACGGACTCATCAGACCGGAAAGCACATCCGGTGACAGCTGTGCACGTCGGGGTTTGTACCGTACACCACTGGAGCAGCCGCGGTGGTTGACACAACAAACCACGACGCTAGCCCGCCACCTAAGTTATGAGTCAGGAAAAAAGGCGACAGAGTAATCTGTCGCCTTTTTTCTTTGCTTGCTTTGTAATCACTCGATGACCAAAAGTAAAAACCCGCCGAAGCGGGTTTTTACGTAAAACAGGTGAAACTGACGCTAGCCGGTCTACTAGTAGCGGCCGCTGCAGTCCGGCAAAAAAGGGCAAGGTGTCACCACCCTGCCCTTTTTCTTTAAAACCGAAAAGATTACTTCGCGTTATGCAGGCTTCCTCGCTCACTGACTCGCTGCGCTCGGTCGTTCGGCTGCGGCGAGCGGTATCAGCTCACTCAAAGGCGGTAATACGGTTATCCACAAGAATCAGGGGATAACGCAGGAAAGAACATGTGAGCAAAAGGCCAGCAAAAGGCCAGGAACCGTAAAAAGGCCGCGTTGCTGGCGTTTTTCCACAGGCTCCGCCCCCCTGACGAGCATCACAAAAATCGACGCTCAAGTCAGAGGTGGCGAAACCCGACAGGACTATAAAGATACCAGGCGTTTCCCCTGGAAGCTCCCTCGTGCGCTCTCCTGTTCCGACCCTGCCGCTGCGATTGCTGCCGCCTTTCTCCCTTCGGGAAGCGTGGCGCTTTCTCATAGCTCACGCTGTAGGTATCTCAGTTCGGTGTAGGTCGTTCGCTCCAAGCTGGGCTGTGTGCACGAACCCCCCGTTCAGCCCGACCGCTGCGCCTTATCCGGTAACTATCGTCTTGAGTCCAACCCGGTAAGACACGACTTATCGCCACTGGCAGCAGCCACTGGTAACAGGATTAGCAGAGCGAGGTATGTAGGCGGTGCTACAGAGTTCTTGAAGTGGTGGCCTGACTGGCTACACTTAAAAGAACAGTCTTTGGGTCTCTGCGCTCTGCTGAAGCCAGTTACCTTCGGAAAAAGAGTTGGTAGCTCTCGATCCGGCAAACAAACCACCGCTGGTAGCGGTGGTTTTTTTGTTTGCAAGCAGCAGATTACGCGCAGAAAAAAGGATCTCAAGAAGATCCTTTGATCTTTTCTACGGGGTCTGACGCTCAGTGGATAAAACTCACGTTAAGGGATTTTGGTCATGAGGATCTGGAAAAAGGATCTTCACCTAGATCCTTTTAAATTAAAAATGAAGTTTTAAATCAATCTAAAGTATATATGAGTAAACTTGGTCTGACAGCTCGAGGCTTGGATTCTCACCAATAAAAAACGCCCGGTGGCAACCGAGCGTTCTGAACAAATCCAGATGGAGTTCTGAGGTCATTACTGGATCTATCAACAGGAGTCCAAGCGAGCTCGATATCAAATTACGCCCCGCCCTGCCACTCATCGCAGTACTGTTGTAATTCATTAAGCATTCTGCCGACATGGAAGCCATCACAAACGGCATGATGAACCTGAATCGCCAGCGGCATCAGCACCTTGTCGCCTTGCGTATAATATTGCCCATGGTGAAAACGGGGGCGAAGAAGATGTGCATATTGGCCACGTTTAAATCAAAACTGGTGAAACTAGCCGATGGCTAGACGAAAAACATCTTTGTTCAATAAACCCTTTAGGGAAATAGGCCAGGTTTTTCGCCCGTAACACGCCACATCTTGCGAATATATGTGCTAGAACTGCCGGAAATCGTCGTGGTATTCACTCCAGAGCGATGAAAACGTTTCAGTTTGCTCATGGAAAACGGTGTAACAAGGGTGAACACTATCCCATATCACCAGCTCACCGTCTTTCGTTTTGCTGATACGAAATTCCGGATGAGCATTCATCAGGCGGGCAAGAATGTGAATAAAGGCCGGATAAAACTTGTGCTTATTTTTCTTACGGTCTTTAAAAAGGCCGTGATGTGCATAAAAACACCGTCTGGTTATAGGTACATTGAGCAACTGACTGAAATGCCTCAAAATGTTCTTTACGATGCCATTGGGATATATCAACGGTGGTATATCCAGTGATTTTTTTTCTCCATTTTAGCTTCCTTAGCTCCTGAAAATCTCGATAACTCAAAAAATACGCCCGGTAGTGATCTTATTTCATTATGGTGAAAGTTGGAACCTCTTACGTGCCCGATCAACTCGAGTGCCACCTGACGTCTAAGAAACCATTATTATCATGACATTACTAACCTGAATTCGGCGTATCACGAGGCAGAATTTCAGATAAAAAAAATCCTTAGCTTTCGCTAAGAATAAGTTCTGGAATTCGCGGCCGCTTCTAGAGTACTGCGATGAGTGGCAGGGCGGGGCGTAAGACTCGACGTCTAAGAAACCATTATTATCATGACATTAACCTATAAAAATAGGCGTATCACGAGGCCCTTTCGTCTTCACCTCGAGCACAGCTAACACCACGTCGTCCCTATCTGCTGCCCTAGGTCTATGAGTGGTTGCTGGATAACTTTACGGGCATGCATAAGGCTCATATAACAATGTATTGGGGACCCACAACGGTTTCCCTCTACAAATAATTTTGTTAACTTTTTAATTAACGGCCGGCTTGTCGACGACGGCGGTCTCCGTCGTCAGGATCATCCGGGCATCGATCGTACGTCCGGCAATTAAAAAAGCGGCTAACCACGCCGCTTTTTTTACGTCTGCAGGCGCCACTCAATTCTAGGGCGGCGGATTTGTCCTACTCCAAGCGTTCACCGACAAACAACAGATAAAACGAAAGGCCCAGTCTTTCGACTGAGCCTTTCGTTTTATTTGATGCCTCTAGCACGCGTACCATGGGAATCCCAGCTGCGCGAGATTCGATATCAAGCTTTTATTTGTAGAGATCATCCATGCCATGTGTAATCCCAGCGGCTTTACAAACTCAAGAAGGACCATGTGGTCTCTCTTTTCGTTGGGATCTTTCGAAAGGGCAGATTGTGTGGACAGGTAATAGCTCTGGTAAAAGGACAGGGCCATCGCCAATTGGAGTATTTTGTTGATAATGGTCTGCTAGTTGAACGCTTCCATCTTCAATGTTGTCTAATTTTGAAGTTAACTTTGATTCCATTCTTTTCTTTGTCTGCCATGATGTATACATTGTGTCGTTGAGTTATAGTTGTATTCCAATTTGTGTCCAAGAATGTTTCCATCTTCTTTAAAATCAATACCTTTTAACTCGATTCTATTAACAAGGGTATCACCTTCAAACTTAACGCATTTCAGCACGTGTCTTGTAGTTCCCGTCATCTTTGAAAAATATAGTTCTTTCCTGTACATAACCTTCGGGCATGGCACTCTTGAAAAAGTCATGCTGTTTCATATGATCTGGGTGACGTCGCAAAGCATTGAACACCATAACCGAAAGTAGTGACAAGTGTTGGCCATGGAACAGGTAGTTTTCCAGTAGTGCAAATAAATTTAAGGGTAAGTTTTCCGTATGTTGCATCACCTTCACCCTCTCCACTGACAGAAAATTTGTGCCCATTAACATCACCATCTAATTCAACAAGAATTGGGACAACTCCAGTGAAAAGTTCTTCTCCTTTACTCATGGTACCTTTCTCCTCTTTAATGAATTTCTAAACGAAATTATTTGTAGAGGCTGTTTCGTCCTCACGGACTCATCAGACCGGAAAGCACATCCGGTGACAGCTGTGCACGTGAGGGGTTTGTACCGTACACCACTGAGACCGCGGTGGTTGACCAGACAAACCACGACGCTAGCCCGCCACCTAAGTTATGAGTCAGGAAAAAGGCGACAGAGTAATCTGTCGCCTTTTTTGTTTTGCTTGCTTTGTAATCACTCGATGACCAAAAGTAAAAACCCGCCGAAGCGGGTTTTTACGTAAAACTAGGTGAAACTGACGCTAGCCGGTCTACTAGTAGCGGCCGCTGCAGTCCGGCAAAAAAGGGCAAGGTGTCACCGCCCTTGCCCTTTTTCTTCAGAACCAAAAGATTACTTCGCGTTATGCAGGCTTCCTCGCTCACTGACTCGCTGCGCTCGGTCGTTCGGCTGCGGCGAGCGGTATCAGCTCACTCAAAGGCGGTAATACGGTTATCCACAGAATCAGGGGATAACGCAGGAAAGAACATGTGAGCAAAAGGCCAGCAAAAGGCCAGGACCGTAAAAAGGCCGCGTTGCTGGCGTTTTTCCACAGGCTCCGCCCCCCTGACGAGCATCACAAAAATCGACGCTCAGGTACGGAAGAGGTGGCGAAACCCGACAGGACTATAAAGATACCAGGCGTTTCCCCCTGGAAGCTCCCTCGTGCGCTCTCCTGTTCCGACCCTGCCGCTTACCGGATACCTGTCCGCCTTTCTCCCTTCGGGAAGCGTGGCGCTTTCTCATAGCTCACGCTGTAGGTATCTCAGTTCGGTGTAGGTCGTTCGCTCCAAGCTGGGCTGTGTGCACGAACCCCCCGTTCAGCCCGACCGCTGCGCCTTATCGGTAACTATGGTCTTAGAGTCCAACCGGGTAAGACACGACTTATCGCCACTGGCAGCAGCCACTGGTAACAGGATTAGCAGAGCGAGGTATGTAGGCGGTGCTACAGAGTTCTTGAAGTGGTGGCCTGACTACAGGCTACACTAGAAGAACAGTATTTGGTATCTGCGCTCTGCTGAAGCGAGTTACCTTCGGAAAAAGAGTTGGTAGCTCTTGATCCGGCAAACAAACCACCGCTGGTAGCGGTGGTTTTTTTGTTTGCAAGCAGCAGATTACGCGCAGAAAAAAAGGATCTCAAGATCGCTTGATCTTTTCTACGGGGTCTGACGCTCAGTGGAACGAAAACTCACGTTAAGAGGATTTGGTCATGAGATTATCAAAAAGGATCTTCACCTAGATCCTTTTAAATTAAAAATGAAGTTTTAAATCAATCTAAAGTATATATGAGTAAACTTGGTCTGACAGCTCGAGGCTTGGATTCTCACCAATAAAAAACGCCCGGTGGCAACAAGCGTTGTCGAACAAATCCAGATGGAGTTCTGAGGTCATTACTGGATCTGGGCAGATCCAGCGAGCTCGATATCAAATTACGCCCGCCCTGCCACTCATCGCAGTACTGTTGTAATTAACTTCAGCGTTTATCCAGTTATGGAAGCCATCACAAACGGCATGATGAACCTGAATCGCCAGCGGCATCAGCACCTTGTCGCCTTGCGTATAATATTTGCCCATGGTGAAAACGGGGGCGAAGAAGTTGTCCATATTGGCCACGTTTAAATCAAAACTGGTGAAACTCACCCAGGGATTGGCTCAACAAAAACATATTTGTCAATAAACCCTTTAGGGAAATAGGCCAGGTTTTCACCGTAACACGCCACATATTCTGCGAATATATGTGTAGAAACTGCCGGAAATCGTCGTGGTATTCACTCCAGAGCGATGAAAACGTTTCAGTTTGCTCATGGAAAACGGTGTAACAAGGGTGAACACTATCCCATATCACCAGCTCACCGTCTTTCATTGCCATACGAAATTCCGGATGAGCATTCATCAGGCGGGCAAGAATGTGAATAAAGGCCGGATAAAACTTGTGCC
+
JFJJJJJJJJJJJJJGJJJHIJJEF2&&$$$$'''''&&&'-.))&$$%('$$$%&'((--''')(((8(''(;=@AJJHFIE@@C?A>??JJJEDDGJIJJED>A<66:DJJJJJIJGJHHJJJGJJD1117??DGBAGDFJ888IHEIGHBIEJJHHGJJFHECG==>?JJJHE???JJIHJJJFJGJJD((()=>?JJCBBBHGEIGFGGHJFG?B>><;<IHGGJJJJIJHJGJ?7778FJHJB==<=CDD8788BDDDCGJB=>=>>>HFDJJGJJHJIFJJHJJHJJEIHGHJHJJJJIJGFEFFFJGJEDJGJJJIJJGJIH@@<:<=?JJJIHCB>B)'''(103AICCCABD>;89>....7889867)))*8760.2-.::;:9:;BDFGHFHFJGJFJJJHECFJJ9930..((')-.,,+-'(.=AD@C>=>>ABEJHJGIJJJJJJJIEFDCFGJJJJHJIJFGJGIHJFIJJGH@GFA5555=A@EDEF=6667(('''+&%%%794FCEJGGJJJJJHFJGHEA<?AFFJJJHJIJIEHHJHFHFIJIJJHJIGJJHIJEFGJGJJHIJIFGEHJJJIJGIHIJGCF@9=?BFIJCBC1111:/,+58444-=>@@BBGGEBBDDE89<82=877CGJJJIJEFEEIDJGJJJJIJJJJJJJJCDA@AC?CAB>:0//,++,+-,,,24:@BC64+**,%%%%&&'*0*5>;;;9(''(('&&'-0-++-,,+''())((&(0-145=CHFEFEJHJI;555BBCEDHEIEFGJJHGEDDC?<GHJEDDBB???AIFIHJJHGFJIFJJJJJHJHJJJJGIJHGFBCGGJFEGD421-&&=><=;978?E878J8322@B;:82(&%$$%'+**+)+++,,/;<BDFFCAB5557:***8==AC@GJ;98,(&4*'();?EDC@A?><655?@DCD54447::H@BEJJHJJJJJIJJJJHIFJJJJJJGHEIJGJHEFJG=;;:<5..C???FEJJGJGJHJFCEJ;''&+10/0560//0+*)).EJJGJHJGHEHDA><;8,,,.65433)''))1/*&%&%$$$%%&)+,69A@@B<<<8889AGEGDEDFJFEFC:IHHJJGDH::99=;<=AFFJJJEGEBE7BHJIJJGJJJJHFHDDDCBBGJGJDHJJJBBDDJ;888805//=CDHGHGJJIJJFGHJJEJJGEEJHGJJJEHIIJGJJFEGGJIGFJJGFJJIJFHEE=:9--32007AJJJHIFFJ?JIJGC416,775>>JJHJGEEJIHFFGJGFEHJJJJF@EJHGEEEEEFGJGIJHBEEHJJJFHFJGHHJJFIHDFJJJGJH<;:<;;102++.1/07456:B@?''%$$&*+./829?ECJJJJJIJJJJJJJJJJJGJJFJGJCJJJJJJIFJFFJDA<<1,89.,,,66@?@HECG+***?<==@HA@B@FFIGCE><666510.1/1,*)%&&%&%%&&255:::AGIJJIJJJJGJJJJJJGJJIFJJJGJJJIEFJHFJJJJJGEJIJJJGGHJ>JB9:IIHJHHIGJJFHCDIACCE::;646*JJJJIA><>B@<;;8(%%''>HDIJFJJJFFJJBB<=>>2111+*)+.0,'')+*()&'&&1-..FFGFFHFGJFCBEJDGBAJIGJIIJJGJGGHGIIIJGJJJHJIJEBEDJJFJEFGJBGHGIIGFGDIJ4449;CA-,**,&&&&4EDDGA@@BD><<7.,,/.,,++@CA3335FEEGDGJG4446448898666479IDEEJJDC988:=88:34/)))*)'%$$$'58=;776000++&&'-68>A@DDDFCJGJJGJJJJJHJJJJJJJFJJ>>>?A>AC?GIJEHFGGFECC@?GJEEHJJFC<:;<:7B8A>1//048;92/.-435<<DFDJG98893223556999<=@JDA====B@IJIJCECCEJJID@;:8:<JC>=<>FGJFEJ>>>??HFFEGJHJJHA@@==>=BADJJFECHBBAC445GH<999HJIBDCJG>>B?FHHJFGDJGHDB87)+8;:;.--,('''),((((;6655:2100?H@@@@EHJBEJJIJJIJJJGJHJEJJJIHHIHJJJHEHEJGJJGJGJJHIJIJGGJHFDD???AJA@?<<;2112AAACJJJJJHJJIJJJEJJHJIJD1/.-112677:FHJADDBCBBAAABAEGD5555>;<FCDEJJJJJJIIGEGJHHJC@AACFDCDEFGFJJFD>?<9DJDCJJJJIJJJJJJJJEJ<<==JJC>?@@:JFB...---/<=9:JC@IGHJJJJFEJJEHJHIGFIGEEEGDBBC@B@>?>?D=;;<DJHEGFJE>44AB?>?JJFGA>@>@@56BJFFHEIJJIGIJIJIHJHJJIIHJJJIJDGJJDJ?955('''('%&(&%&&((*8/+5?AEJFDEJGJJFJJFJJJJJJIJJJFGJJJJJJJJJHIHIJJJJJJIJG<<:9,***+/...00112<=CEGCGJJJJJJIJHJFIEFGCD<<:58:>IJCBG<<<>HIJJHDDDEGJFJCAJ?DJJIIEJJJJ<A>==BFF6333=B?CEDJGJBDEEJJJJIIHIJHJJHHJIIJJIJJJJIHJIJJHJGJGJIJIHEGGFFFJHIJFGJDHJJGJGECEEFF1976446777=?88889BDB99;<8778:743(()./.&&&&''')+''&()((,--'''&&%&':@ABEEEGJIFJHJGJJJJJJJJJGG>;9;JJEEAABC:?B;::;99)'(+7AAAFEHDGJJIJJJJGIJJJIJJHJJJJJE@3BDCJB:9999BEBHHGHJHJJJJIGCBBBIA81857<>7/01///420005337052/5;>=<98-,,2EFEEE:988;873,+++))'&$$&4('''147C=?EJCA>>?BBEJ<;;4.,,%)&&%%&(-6DBA?B@?=,---.++*-0?<?AJJFJJGFJJJJFHJJJJJJJJJJIBCCDIGIJJJGJJJJJJFFFFGJJJIJCBDDJJJJJHIJE>=>=FJE:::=A765/-4(58:9A@@A?==?<4<=FJHHJHJ<::;DFE?@<9;AEDDFGGJJJJCIJGJJJIJHJJJ:666;;=>AAD@>5532226:;=?323.=DDGJGHHJEJJGFGJJJFJFFJJGJJJEJHGEHF8FJ==JJJJJHJJGGJJIGC???@DACAAEIJIJGA??@GDDEBC>>>?B7667?@GDFJFGJFIIJJJIGIJHE666553337><221--,,,+-014?4B@@BDGICDJHCJ988777-1223>FEIEDJIHHAAAIDB=100**+'%$%&&&(4:>9JDGGGJJJJJJGJHJHJJFJGJJGDA=<=----/-.-..0)'')))(&'()'+&%'('))()68:GGJA?BEJ>>>JJIHJIDFHIIJJJIJJB755599F@BFCBBDHFJJJJGHDI::::CE44113/.,***(-)))+;DJJJJEIEIJHJJHJHFB<:2213CDJFEGJGBCCE55452;88@@?>==@GJIJIJJHDFIHGHJHGJJJJJGGJJCFDCA>=2,IAEG33332+++6:84445:<.(''''(-(%$$%'''<AJHFJCJJJFHJHAAA::;>>@DDIJGIDDCIJIHIBDCBJJIJJJGGJJJJHJGHEDCGGGJJEJ=@9>/,*&-333---66<<=;<8-/++&%%$%&'&$$$()-.))'&(*++-5;:<''''01//0,''/*)())))**+-.:86554567?@GD@:9:A9A@ABI@>001BHJJFHJFJGHJJHIJHIJIJHGGGHEJJJJJD<@??GEB?<.==>D?@@?A@87)''(+,3.9CFEIJGJEDJEFJJJJIJJJJJJHHIEIHJJIEDDADDBB3--55:8:;@HBDEDJGEDD5004@?<<<<GFGFHJFJI8777DDFGGEFGJFJGIJJHGGJFIFJF@@FJJ=@99::@@>E877,+))-/+('&&**-&&'',)()+45568:G?>?@D?>?GEFFC6669545?IJJJJEF?3233>CE;7784*)*+%&**+,'&&&&&&'&&&---/7662.4*)-0212238421*))/1C@BJIJJJJJJJJGHHEGFF@?CCGEDC@:8;DCJECDDDJHFJFFJJJJJJJJHJJJJJEHJIGGJFJEJEGJFHEACBECJJJHJDHJJFJJJFJJJFHGJFJHJJJHJIJJIJJJJIGJDF?D=>CBC@E?EBD@IIJJJJIJJGGGFJIJJGJIJIGJHFJJGIJFIJGJJHHIJFJEGFF6((''''(''(*+**.(*+..+-..888EIIGIFFCD?JFJJJJJJJFJJGJI@3*:889EJJJHFEEHFHJJIJFJJIJJJJJHJGIFFJHHJHIJJEB8))*23::>=<==>7==<75'&&&&'&')();?CDJIJJG999JFJJJDBDGGGJGJHJJJIF@@:;DJJ@>>?<<::;<==@EJ:::4)))*37&&&(;??>62//.-,0,,8****%%%&'=>;8;BEEFDEJHGFEIJJJEIHJJEEDEIGJJJJGGJHGFIJ@AA@GFIJIJIJHGBJJJHJIJFJGGJFDEHFEEEGEBDF:9/-.,,+,-)'&'+..052))'')()***2=DFJGIEEHEJJ???GE?20,((**9:;@ACA****@BHEGFFAA/'&(&&&()('((()*1,-112@AAHHFJHJJIJJJJGG?74JJ;65569=>>AA@?=BABHFJHGHGEFA<;2/3354++++(''&&%&%&((=<>=JJDDD:99:JJJFJDDEDHBH@ADEJHIIJJIJIHJHEEHHGGCDDEGF;54449<><;588':@?>*(''&)+),3111EIGJGEEJEFCDCAB53334/***+-.+43(''*2@>@ABFDGGJIGJGCFGEHEC?71&$$$%&'(*..>@AACDFDCDEFHGIIJFIDDB@AACIIJJFBIH:>HFHDHF:7HIHFJHIJFCFEHJJHGGHHCCCEJHEEGDDGJFJHEFFDFFF?<<()))+0-%%&(''''(',=>A?>??B@???J77778@>5878>75569>AAFJGFH@@@@FJJIJJJJEFDFJJFGFEEE???@BEACEFDBABD@ACCIJBACBCFJJAFD>:8897++++-,,-.'&%%%%&*0223@;;;///0AAA?@@@E?===BJD<<<<BAAAACDDCBBDBFIJCHEDFJJJJJJIJJIF=JGJGGJJGIHGDCFFJJIHEGIFIJJEJGJJF<FEJFHJJEHJH6555C>CJHDDIFBJ>IGJJFJJJGDHJJHHJDHFC>>>?EJEEGDEFGJJJJJGJGEEDIHJJJJJEHJHJFHGGEC>>?>JFIHIEFGFJJJJFJHD:470//'&&&&+&&0*=?CDA=?1)?C./..3-)1**++)&'-)(%''),4<=?@BCECABCCABBDJIJJGBABCEEC::77998@@FJIDCDEDJIDDFEJJ---/<;,+*))+.../4BDGJEJECDEJGHGJEJJIFEJFDFEJIGGDCEFDB:1/*(((ADGJ884466JE@44==<@BEFFFGDCCDDC41121)***-./0/0,111*())36;<:9876----2517:(''(/18<6/<;<JCDDCEECBB=2222FCDDDCFDGHGIJJJJJFJDEJFFJJHFJFA>;41//0331.)&&&+/@AIJJFIJGEHJHJJFJHJIJJJIIJJJJJIJJHDJIJJG??@JJBCAAEHJHJFG@<=>?EHGBCA////9*'*../-++1.)(&%%%&.3/..IJGHEFEFHGJJJJIDDIE00>?JGJEEJJIJHJJGJJGJJFDJIGJJFEGEC>>==@@ABIHJJJGIHIHGIDFJJIJJJFA@@AHJJJJJJJGJJJIFIIJJIJJJJFI=<;;1179BJHI3333>88:9;=ABA67DDBEFJGJJJJIJIJGJJJJJJFJJFB@4,+*,,+-2?BA@BCBC@BGEFJIHJJFIJJH995B44EEJD@>@HFEFJG:99HEGFABBAJH@<6(()>4>66679/.+))&&%%$%-67>?@AICECFECEDDGJJJJIJIJJJIJJGA@E=55JB4/97;=<>FIJJJFJJFJDFHGGJHEJGGJJJJIBA<<<FHJJIJHEHFJJHJIIGGJJJHICCCEJHJJJJEDBBJ@BFFJIJJJJJJJEHHJJIFEEJIEGEACFJJIJFJGJHAC421,---)((*97778@997799@9007AJJJJIIJJJGJJHIEEIFHJIFJJJJEC>=>?EEHGEJGEFEHB@524./,*./5437442223:7*)''*.152120672A@@DHDFCEDGD7JIJIIHJIJJJHED:99;9222CGJJJJJIJEGHGJJJGGDDDCGJJJJJEEJHIHJJJGGC=;977;7799CEHFDDDD====?>>=??3223CFG****89CJIJJJJGFFJHIHJGHJGJHJDJJJBC@,,,,9/+++4/18:500ACJFJJJGGHFGJJD@A>>?>7DIJJJJJJJHJFJHEGEEGGJJHIJHJJHHEF>=8==DDGBADDBHB?@AECDIJIEFEF@???C>B9:;<;AC@78>4))&&(((&&&-+288816500/0,,,FEEJFHJJJJJJJJIIJJJEJGJJJGIJFEFJE=:;:>;<<.01BJJJJJJHJJJJIFIGHJHCAFEDC13330'&&(,:>DGJHFGEDBFIJJHEJJJJJJJJGJJHHJFFJJJJJJIJJHGFACBAIJJCBBAEDEIHIJHJHJJEDFJDJJHJJJHJGFEIJ....5>=EHE6775322298('&$&%%'$%$&((')-1/001:689<CIEFCEJHCDBBF>=<<;88(('('&$$%%&'(&&((+,%&((0.-.0.001;;::2357<82446/<<=344456ADJJJJJJJJGJHJDHB;(&&&%#$$%'''(%$#$%&&))256CIJJFHHJIGHJGJJJJHEHJF+::CJJEFCCJJHIJJJGJJJJCDAAEGC>C=>CBBHEHDGJJJJJJFJGJJJIGHJJIHJJJHJFJFGIJJJGJDFJJGCA>BDEJJIJJJJGJFJJGHBDIICIJJJJJJJJHIJJJGIF;:::8C>?;@<---.'%%%'(*+.''(('(()+&&00789?ECEGA,+,85..-.*)*****75688@AJDJJFJ;;5330/--'''%&$$&&&*/0//--45;;=?@@@@@FCDDIJJJJJJJHJJJFJJJIJJDEAJGJJHHJIJJJJJEJJJJJEJJJDDBBBJJJGJJJJGGIJJGJJFDBDJJJJJJFFFHE77B7JJJHJJHFJDJFFJHJJJJJJJHEJJJJJIJGHJGJGF?;2BDHJJFJHJEJJJJJJJJCBAABCAEJIIFHIIFIJGJIJ>@=7678:;768--,-'
@Glass_F3P_4_D3_6_16_19
GAGAAAGCGCCACGCTTCCCGAAGGGAGAAAGGCGGACAGGTATCCGGTAAGCGGCAGGGTCGGAACGGGAGGCGAGCGCACGGAGGGAGCTTCCAGGGGGAAACGCCTGGTATCTTTATAGTGCCTGTCGGGTTTCGCCACCTCTGACTTGAGCGTCGATTTTTGTGATGCTCGTCAGGGGGGCGGAGCCTGTGGAAAAACGCCAGCAACGCGGCCTTTTTACGGTTCCTGGCCTTTTGCTGACCTTGCTCACATGTTCTTTCCTGCGTTATCCCCTGATTCTGTGGATAACCGTATTACCGCCTTTGAGTGAGCTGATACCGCTCGCCGCAGCCGAACGACCGAGCGCAGCGAGTCAGTGAGCGAGGAAGCCTGCATAACGCGAAGTAATCTTTTCGGTTTTAAAGAAAAAGGGCAGGGTGGTGACACCTTGCCCTTTTTGGACTGCAGCGGCCGCTACTAGTAGACCGGCTAGCGTCGAGTTCACCTGTTTTACGTAAAAACCCGCTTCGGCGGGTTTGCTTTTGGTCATCGAGTGATTACAAAGCAAGCAGAAAGAAAAAAGGCGACAGATTACTCTGTCGCCTTTTTTCCTGACTCATAACTTAGGTGGCGGGCTAGCGTCGTGGTTTGTCTGGTCAACCACCGCGGTCTCAGTGGTGTACGATTAAACCCCGACGTGCACAGCTGTCACCGGATGTGCTTTCCGGTCTGATGAGTCCGTGAGGACGAAACAGCCTCTACAAATAATTTTGTTTAAGAATTCATTAAAGAGGAGAAAGGTACCATGAGTAAAGGAGAAGAACTTTTCACTGGAGTTGTCCCAATTCTTGTTGAATTAGATGGTGATGTTAATGGGCACAAATTTTCTGTCAGTGGAGAGGGTGAAGGTGATGCAACATACGGAAAACTTACCCTTAAATTTATTTGCACTACTGGAAAACTACCTGTTCCATGGCCAACACTTGTCACTACTTTCGGTTATGGTGTTCAATGCTTTGCGAGATACCCAGATCATATGAAACAGCATGACTTTTTCAAGAGTGCCATGCCCGAAGGTTATGTACAGGAAAGAACTATATTTTTCAAAGATGACGGGAACTACAAGACACGTGCTGAAGTCAAGTTTGAAGGTGATACCCTTGTTAATAGAATCGAGTTAAAAGGTATTGATTTTGAAGAAAGAATGGAAACATTCTTGGACACAAATTGGAATACAACTATAACTCACACAATGTATACATCATGGCAGACAAACAAAAGAATGGAATCAAAGTTAACTTCAAAATTAGACACAACATTGAAGATGGGAGCGTTCAACTAGCAGACCATTATCAACAAAATACTCCAATTGGCGATGGCCCTGTCCTTTTACCAGACAACCATTACCTGTCCACACAATCTGCCCTTTCGAAAGATCCCAACGAAAAGAGAGACCACATGGTCCTTACTGGCGTTTTTGTAACAGCTGCTGGGATTACACATGGCATGGATAATCTCTACAAATAAAAGCTTGATATCGAATTCCTGCAGCCCGGGGGAATCTCATGGTACGCGTGCTAGAGGCATCAAATAAAACGAAAGGCTCAGTCGAAAGACTGGGCCTTTGGTTTATCTGTTGTTTGTCGGTGAACGCTCTCCTGAGTAGGACAAATCCGCCGCCCTAGAATCGAGTGGCGCCTGCAGACGTAAAAAAAGCGGCGTGGTTAGCCGCTTTTTTAATTGCCGGACGTGGATCGATGCCCGGATGATCCTGACGACGGAGACCGCCGTCGTCGACAAGCCGGCCGTTAATTAAAAAGTTAAACAAAATTATTTGTAGAGGGAAACCGTTGTGGTCTCCCTGAATATATTATACGAGCCTTATGCATGCCCGTAAAGTTATCCAGCAACCACTCATAGACCTAGGGCAGCAGATAGGGACGACGTGGTGTTAGCTGTGCTCGAGGTGAAGACGAAAGGGCCTCGTGATACGCCTATTTTTATAGGTTAATGTCATGATAATAATGGTTTCTTAGACGTCAGTCTTACGCCCCGCCCTGCCACTCATCGCAGTACTCTAGAAGCGGCCGCGAATTCCAGAAATCATCCTTAGCGAAAGCTAAGATTTTTTTTATCTGAAATTCTGCCTCGTGATACGCCTATTTTTATAGGTTAATGTCATGATAATAATGGTTTCTTAGACGTCAGGTGGCACTCGAGTTGATCGGGCACGTAAGAGGTTCCAGACTTTTCACCATAATGAAATAAGATCACTACCGGGCGTATTTTTTGAGTTATCGAGATTTTCAGGAGCTAAGGAAGCTAAAATGGAGAAAAAAATCACTGGATATACCACCGTTGATATTCCAATGGCATCGTAAAGAACATTTTGAGGCATTTCAGTCAGTTGCTCAATGTACCTATAACCAGACCGTTCAGCTGGATATTACGGCCTTTTTAAAGACCGTAAAGAAAAATAAGCACAAGTTTTATCCGGCCTTTATTCACATTCTTGCCCGCCTGATGAATGCTCATCCGGAATTTCGTATGGCAATGAAAGACGGTGAGCTGGTGATATGGGATAGTGTTCACCCTTGTTACACCGTTTTCCATGAGCAAACTGAAACGTTTTCATCGCTCTGGAGTGAATACCACGACGATTTCCGGCAGTTTCTACACATATATTCGCAAGATGTGGCGTGTTACGGTGAAAACCTGGCCTATTTCCCTAAAGGGTTTATTGAGAATATGTTTTTCGTCTCAGCCAATCCCTGGGTGAGTTTCACCAGTTTTGATTTAAACGTGGCCAATATCAACATCTTCGCCCCCGTTTTCACCATGGGCAAATATTATCGCAAGGCGACAAGGTGCTGATGCCGCTGGCGATTCAGGTTCATCATGCCGTTTGTGATGGCTTCCATGTCGGCAGAATGCTTAATGAATTACAACAGTACTGCGATGAGTGGCAGGGCGGGGCGTAATTTGATATCGAGCTCGCTTGGACTCCTGTTGATAAATCCAGTAATGACCTCAGAACTCCATCTGGATTTGTTCAGAACGCTCGGTTGCCACCGGGCGTTTTTTATTGGTGAGAATCCAAGCCTCGAGCTGTCAGACCAAGTTTACTCATATATACTTTAGATTGATTTAAAACTTCATTTTTAATTTAAAAGGATCTAGGTGAAGATCCTTTTTGATAATCTCATGACCAAAATCCCTTAACGTGAGTTTTCGTTCCACTGAGCGTCAGACCCCGTAAGAAAATTGAAGGATCTTCTTGAGATCCTTTTTTTCTGCGCGTAATCTGCTGCTTGCAAACAAAAAAACCACCGCTACCAGCGGTGGTTTGTTTGCCGGATCAAGAGCTACCAACTCTTTTTCCGAAGGTAACTGGCTTCAGCAGAGCGCAGATACCAAATACTGTTCTTCTAGTGTAGCCGTAGTTAGGCCACCACTTCAAGACTACTGTAGCACCGCCTACATACCTCGCTCTGCTAATCCTGTTACCAGTGGCTGCTGCCAGTGGCGATCATGCGTGTCTTACCGGGTTGGACTCAAGACGATAGTTACCGGATAAGGCGCAGCGGTCGGGCTGAACGGGGGGTTCGTGCACACAGCCCAGCTTGGAGCGAACGACCTACACCGAACTGGAGTACCTTCATT
+
*+98:JHDFEJGEDEDB@CA<CCJJGGJGEIJJHGEJJHGHH?C@@ABCJJJJFDJGJGHFGCA9B;/.,021'')'**++/)(&(224'&&-00..37DIJJHJJFFGJJF895434<:411/20/2:@>??IJGGFJJJJJJJJJJJJJIJJJJJIEJJEGJJJJ===@A<77910002JC<76655::AABGEFGJJJGJJFGHGGJJEFHJGIGJGJJC><==:4436<=@@?=8.*)'')*46/=FEAAHDFIJEEJ63@<@FHJJGJHEHIJHJJJJJJJJJJJJJJEJEJHFGGGGJJJJEFHEEBD;:977::777AA=>BCJDIIJGBHEEBABC;;;;;<<=>BECE;(''(222.-,2464222?DFFJIJHHCDDEJ::::JIJJJEDDGJJHEGJHDJIIJJJG;;;98@>@DDCBBFCDCDBB=/967+*+033467=AEGJ>>>=><0001>>>AEGEC;))((*'''*,&>FFFIJGJJJD==<<CH;@AB@@@B@8770*)((1)(%%'**9BBAA@CCDDJHIHEJIJHJD.---2*&'*12,.777841++*))((('&&&.5673344-==@C=:58=DGFJFHGGGBCDCHJJJBCBBGJDIDJAA@AGGJFJC><9:DEHHJHGFJCDEA>>>=655499:5454&&&%%%%''((,46666;;;<?@CA@AFJFEJGJFE=<<C?@::::<<BC;:;<JJFJGGJGJJA=>CFDCEBB@@AA::>GIJGJFGJJ941JHJJJIGGGHHJJGJDIGJGJJIGJDFGFJ....5=@@DBEDDEHIGEEJJJJJJHJJHIJJJHGFJIJJHJJHGCAAAJJHFJFJJJIJFHJJCEEGEEFIHCBB>@??:75531005A@DFFEGJJJFJEFABBBGFFJJJHAA@?JFJEC><:?2>?28BAHJCCACIJJJJGJGHGHJJIGJ::?=@EC9@=EHGDGDFGJFJJJEFHGGGJFJJJDHDEDBCDFHHGHFJHJJIEJJIJJJFDAA?9++***AA@@ABGJFJJHIGGGD??>><642234666;<=@ACB?ABAJGJFFIJIIFGCCHEHBDBGGFDGHJJJJJIJJJHHJDABACJFIEGFCCBBEHBDBEJJFHJJJDGDEJJJJDHEEFDB@AADFIJJGEIIFA@?<;>==BB>?AEICJE??8886><22236:625501;<DHF@@@@FC@AHCBBBCECEEEFJF=::;@AAAFEHEEEFEFDEFBCAA?@@BDDBBEEEDCECCHFBBCIADEDFFDFBDCBEDHEBEBBEDGFHJFB,****768<666/0--.--.1FJJGFJJJJJJIJJIJIJJJGJJGJIFEJFJJHHFHJJJJBEFDD>>><==))))DJHJJFJJJFB?<<>JFJIJJIFJJJJJIGJJJIIIHJJJJ=>HA81//17889975122<:AHJGGFGJJJIJFJJGJEBBF;99.(%&(('(.)***27;:;62236775545;=;;778EB???B++++CDCIJJJJIJHJJGJGJIIGHJJEEGFJHJJJI@>;<<=B@JEB2.*&%%(CGJJIJFGJJJIFCACBGHJJIJIJJHJFJDJDHJJJJJJGHGEHHJJHJFBCJJGJJE2//0A7D?@>?CAB>;;?@@CCIJJHGJEFJ@??-+*+)(())**456=??JCGDFJC?>HJCDBBCJHJJIHJGJJJJEJJGJ;FEFHFGCC;EGEJJFECAEBC=;=<@D>>?AGJJBBADA>''&'33323497122-))'5A?ACJEIHJJGIIJJIJHIJJEI?=>=JID??@@HJJJHJJJHHJGJJJJJIJJJDHJIJHJJJJHJJGJJIJJJJJD@BACGEIFFJGGHECAECFD>A=9:@?@?JIJEJGJJGJHJEJFEC333666332389ICJJHJJJJJJEB?=::12ACJGJJHJJIEEEGJGIGEGJJJJHIFIFGJJJJHJJGDAAJHFJCEF?AAGHJJJIJGGGJJJJJHJJJJJJJJJJIJIJHJHJIGB?>>??GGFJHJHGHJHJJGC;6/855'%%&,**(.35>DDBDEHHJFIIGJJJJJJJJFGHIJJJJJJJHJGJJJECDEJGIJJJJJJJJJJJJJJGIHJEJIJJJI6.,(%&',.35@AEFJJIJJJJHJA72/'&&&GIHHJIIECEJJJJGJJJJHIHJGJJJJJIIJJIJIJHJIJJJJJJJJIJJJHJHJJIJIJJE=889@?;=DEEDGJHFDEJIGBAB@=550,%%%)5::>?JEFHCG8212+**(()+11117@@JJJHJGGJHFJH555CGFJH@@?HJJGJJJGBIJJGJEHDIGB;;;;BIJ833::8<JJJJHDDHJHJJJJJJJHIJHHGJ9998@/&.(==@JJFGIHIGJJJJJJJJGGJEJFJGJJIJCCBA@B?>GG<<;;FGGJJIJIJJJJJJJJJIJJJGJJFJJJJJJJJJJHJJJJEJJJJGHJHFEDFJHJGHJCJJJJFHGJHJIJJIJJJJJJJHJGIJIJJGJJJFJIJJJHIJJEADBDJJJDJJIJFF?>>=@<AAC???8:97788J=<;6779JFABEJEBA@:?;CB>>>@444JJEGJJJHJJFJJJJJFEJIFE<<<<EIEF1B7779?ABCJJJHJGECCEJJJJJGFJHEFJGIJJJJICABBJEJD?>?>HJDADJGHIJIJC8891-=?<8IJ>::9;??A@E:9==EICA5666BHDDIJJJJHHHJJHJJJIJ@@66JIHJHHJJJJJJIFJJJJJIJHJGG999;?>>>D9999JJJJGJE5444B?888>C@>?@F===JFIJJGGJHFJJCGC>=(%%%%%#$,,14655@>EEGFJECGGGECEDJHGEECC<?000DHEJJIGFJFJJJG:777JBCC<=>=EJ@??@A???@GDEFIJJJJHJFJJJJJJGJJJHJJJJJIJFCEFBCDD@@AJJJGJCCDFJHHJIJJJJJFJGJJJGJA@@@IHEJGHJFFJJJJGFFDFJHJGIJGGIGJJC@BBJGGJFGJEGJ?95342.,-.;7955556DA?A:22JJGIEHIHJHJJHJJJHJE6>66:4587558111197555:;=6323:@CCDE?EHJHHJEHJFJHJIJJDEJEHJEJ><<<EJGHJJJIGJFJFJJJJHJJDJE>==BBGGEGJJJJJJJJIHJHJJJJGJJJ@@@JD>::53//56FJFEGGC<;;@HIJJJFFEGGHHJJJJGFCFJHIJJJJFGJJGJHGJJJJJ?GIJJFJG<;<<IJJIIJDCGJ//.((+-1/-.(&'&@?@DC@:;:29<C;;?=?A@IGFFFEFJJHEJGGAA?44449:;=<;<JDFDJJJJHJJJJHGFJJIJJJJGJJFJIGJ:26+,++,)/0235;66>>@GFHEIJFJEGJHGDEEGJJJJIHHGJDJFDFDDJIIJFEDEIHHJD@CHJJJEGJHJJJJHJJJJHJJHJJJIJJJJFJIJHJJ+**,-,+*+******5:;DDDD@CDCJEDJFJJEJJGIEJFJIGHEJJJJIJDJGIJJJHJJIE@=>HEEJHIJA??'&&%%%&+,,**()));ACJFDEB;--JJHGJJJHJJJFJFCDFJIIJHGHDFHJHJJJIFIHJEJEHHJHIJJIID=>@C0///<<<;:444:934>HJDFFDFJGFH>@IJJEB<;<9*)3)))0/-%$$#
@Glass_F3P_4_D3_6_16_20
ACTTCACAATATTACGCTTTCGGTGCAACAAACAAATAAATAAAAATTAACTTCAAAGTAGACACAACATGAAAATGAGAAGCTCAACTCACAACCATTATCAACAAAATACTCCAATTGGCGATGGCCCTGTCCTTTTACCCAACAACCATTACCTGTCCACACAATCTGCCCTTTCAAAAATCCCAACAAAAGAGAGACCACATGGTCCTTCTTGAGTTTGTAACAGCTGCTGGGATTACACATGGCATGGATAATCTCTACAAATAAAAGCTCGATATCGAATTCCTGCAGCCCGGGGGATCCCATGGTACGCGTGCTGAGGCATCAAATAAAACGAAAGGCTCAGTCGAAAGACTGGGCCTTTGGTTTATCTGTTTGTTTGTCGGTGAACGCTCTCCTGAGTAGGACAAATCCGCCGCCCTAGAATCGAGTGGCGCCTGCAGACGTAAAAAAAGCGGCGTGGTTAGCCGCTTTTTAATTGCCGGACGTCCGATCGATACCGATAATCCTGACGACGGAGACCGCCGTCGTCGACAAGCCGGCCGTTAATTAAAAAGTTAAACAAAATTATTTGTAGAGGGAAACCGTTGTGGTCTCCCTGAATATATTATACGAGCCTTATGCATGCCCGTCAAAGTTATCCAGCAACCACTCATAGACCTAGGGCAGCAGATAGGGACGACGTGGTGTCGCTTGTGCTCGAGGTGAAGCAAAGGGCCTCGTGAATCGATATTTTTATAGGTTAATGTCGTCATAATAATGGTTTCTTGGGCGTCGAGTCTTACGCCCCGCCCTGCCACTCATCGCAGTACTCTAGAAGCGGCCGCGAATTCCAGAAATCATCCTTCAGCGAAAGCTAAGGATTTTTTTATCTGAAATTCTGCCTCGTGATACGCCTATTTTTATAGGTTAATGTCATGATAATAATGGTTTCTTAGACGTCAGGTGGCACTCGAGTTGATCGGGCACGTAAGAGGTTCCAACTTTCACCATAATGAAAATAAATCACTACCGGGCGTATTTTTTGAGTTATCGAGATTTTCAGGAGCTAAGGAAGATCTAAAATGGGAGAAAAAAATCACTGGATATACCACCGTTGATATATCCCAATGGCATCGTAAAGAACATTTTGAGGCATTTCAGTCGGTTTTACTCAATGTACCTATAACCAGACCGTTCAGCTGGATATTACAGCCTTTAAAAACCATAAAGAAAAATAAGCACAAGTTTTATCCGGCCTTTATTCACATTCTTGCCCGCCTGATGAATGCTCATCCGGAATTTCGTATGGCAATGAAAGACGGTGAGCTGGTGATATGGGATAGTGTTCACCCTTGTTACACCGTTTTCCATCAGCAAACTGAAACGTTTTCATCGCTCTGGAGTGAATACCACGACGATTTCCGGCAGTTTCTACACATATATTCGCAAGATGTGGCGTGTTACGGTAAAACCTGGCCATTTCCCTAAAGGGTTTATTGAGAATATGTTTTTCGTCTCAGCCAATCCTGGGTGAGTTTCACCAGTTTTGATTTAAACGTGGCCAATATGGACAACTTCTTCGCCCCCGTTTTCACCATGGGCAAATATTATACGCAAGGCGACAAGGTGCTGATGCCGCTGGCGATTCAGGTTCATCATGCCGTTTGTGATGGCTTAGTCGGCGGAATCCTTAATGAATTACAGAACAGTACTGCGATGAGTGGCAGGGCGGGGCGTATTTGATATCGAGCTCGCTTGGACTCCTGTTGATAAATCCAGTAATGACCTCAGAACTCCATCTGGATTTGTTCAAGACGCTCGGTTGCCCACCGGGCGTTTTTGTTGGTGAGAATCCAAGCCTCGAGCTGTCAGACCAAGTTTACTCATATATACTTTAGATTGATTTAAAACTTCATTTTTAATTTAAAAGGATCTAGGTGAAGATCCTTTTTGATAATCTCATGACCAAAATCCCTTAACGTGAGTTTCGTTCCACTGACGTAGACCCCGTCAAAAATAAAGGATCTTCTTGAGATCCTTTTTTTCTGCGCGTAATCTGCTGCTTGCAAACAAAAAAACCACCGCTACCAGCGGTGGTTTTACCGGATAAAGCTACCAACTCTTTTTCCGAAGGTAACTGGCTTCAGCAGAGCACGGATGCCAAATACTGTTCTTCTAGTGTAGCCGTAGTTAGGCCACCACTTCAAGAACTCTGTAGCACCGCCTACATACCTCGCTCTGCTAATCCTGTTACCAGTGGCTGCTGCCAGTGGCGATAAGTCGTGTCTTACCGGGTTGGACTCAAGACGATAGTTACCGGATAAGGCGCAGCGGTCGGGCTGAACGGGGGGTTCGTGCACACAGCCCAGCTTGGAGCAAACGACCTACACCGAACTGATCTACAGCGTGAGCTATGAGAAAGCGCCACGCTTCCCGAAGGGAGAAAGGCGGACAGGTATCCGGTAAGCGGCAGGGTCGGAACAGGAGAGCGCACAGATTGGGGAAACGCCTGGTCTTCTTTATAGTCCTGTCGGGTTTCGCCACCTCTGACTTGAGCGTCAGATTTTGTGATGCTCGTGGGGGCGGAGCCTGGAAAAACGCCAGCAACGCGGCCTTTTTACGGTTCCTGGCCTTTTGCTGGCCTTTTGCTCACATGTTCTTTCCTGCGTTATCCCCTGATTATCTGGATAACCGTCTTCCGCCTTTGAGTGAGCTGATACCGCTCGCCGCAGCCGAACGACCGAGCGCAGCGAGTCAGTGAGCGAGGAAGCCTGCATAACGCGAAGTAATCTTTTCGGTTTTAAAGAAAAAGGGCAGGGTGGTGACACCTTGCCCTTTTTGCCGGACTGCAGCGGCCGCTACTAGTAGACCGGCTAGCGTCAGTTTCACCTGTTTTACGTAAAAACCCGCTTCGGCGGGTTTTTACTTTTGGTCATCGAGTGATTACAAAGCAAGCAAAGAAAAAAGGCGACAGATTACTCTGTCGCCTTTTTCCTGACTAAGTTTCATGACGGCTTCCTGGCGTGGTTTGTCTGGTCAACCACCACAGTATCAGTGGTGTACAGTACAAACCCCGACGTGCACAGCTGTCACCGGATGTGCTTTCCGGTCTGATGAGTCCGTGAGGACGAAACAGCCTCTACAAATAATTTTGTTTAAGAATTCATTAAAGAGGAGAAAGGTACCATGAGTAAAGGAGAAGAACTTTTCACTGGAGTTGTCCAATTCTTGTTGAATTAGATGGTGATGTTAATGGGCACAAATTTTCTGTCAGTGGAGAGGGTGAAGGTGATGCAACATACGGAAAACTTACCCTTAAATTTATTTGCACTACTGGAAAACTACCTGTTCCTGGCCAACACTTGTCACTACTTTCGGTTATGGTGTTCGATGCTGCAGAGATACCCGAATCATCTAAACAGCATGACTTTTTCAAGAGTGCCATGCCCCGAAGGTTATGTACAGGAAAGAACTATATTTTTCAAAGATGACGGGAACTACAAGACACGTGCTGAAGTCAAGTTTGAAGGTGATACCCTTGTTAATAGAATCGAGTTAAAAGGTATTGATTTAAAGAAGAATGGAAACATTCTTGGACATG
+
$%%$#$$$''&%%$%%$%&'&$$$&&%&&)*,**)&%$$$&%&&&&&&$%$$%&)))(%$$%%'+)*-'&$$&())%%$$%%%&##$$&$$&%$&*)))))++79AEJJJFDDD@@??DAB===?@@><=>>AB>;=70.,966444@@CBJIGDHDJJEJDEB@989343471254+'''(''(,../,***14/,,,.--.556BAEJDJIIJH;<@?EB@C<=DFEDF@=</.+-**,.004555=BB@>>?((((10043225587788;<,,--EJGEEHJJJJJJJCDFC@8<<J<;&&41&3//8763456@AB,,,FDDCDFFGJGFJJGBCBJJGJE40--/555>F@@?;<<>B:A2++*3402-++++,-/.+.83234BJEGEDDEJGEGHCBBA;;;<;:;=EDCBB@@CJJ@===@=;;;>@@C9989<<;:;::77:;ICDE@=:999;<88777999>88?>A@BAEGJJBB@C33//-./.,,,,-.,++-./1@EECJECBBC@B=;:67)%&%%%%(..24459899DCCAADB=;<<IHE??=<95;=7C?=85557?;**6<1*FC@@***''&&''()()**+@BDCAAB>>>??@ADFJJJDCA11002,,,'&%&)+,*(&&'('*1200///5;:00679+))**666---2....2==;<<BA@@A;))))/--55C96557@'''',,-/2,+(,-)%%%&'%&%$%'(,/7@>@@AFFJDCCAC*''',00@EIJJEEFFICA=,+))%%%&.02;<<5BFGHDEACDBBFFJJGFA9999@BEGJJD><<=EJGIJJJJIJEDEGGCA?CJFJJJDDCDED.++/<=@B=AA@BHJH?JD656CBFEHIJHJJJJJJFEEFJJJJJJF<=;<><>?GJHEF>?>GEGFIJFGFHHHEJJJJJJJJJJJJJJJEHJJCCEDJIJG<<==A@@A403/.///>::9:<<<B@@EIAB@978;-)'()''((((9:9:</--/3799:ABBFJECJDJHGEJA....GCI>:88:DAEH@??BJCBC654454/-**)()-..0/*,100>=CA>>@?A@???<;:&&&(/+,.;=BEJJCJ@C9211(((.''(335HJJFEECEGJBCAEEDDB@0///(''',--)()&()*,,++,00266AED???=888811125455><5./,,-56;3/.)))*--./7>????JIJHH@ABAIJJEJJIHICCCBCED<5100,&&&)1&78677=<==<?EF====JGJJJCEJFFCFDBDAFEAAEGJ:::9=<:;71024+*))*.151//-+*/0DEFIHIFGCGFGGJHF<;;<GJJJGJJGIHAG7778EDA:;;;DJJGJJJJGCJJJJFJIJJJJJJJJJJGJAC?AD?@66C>A;<>@JEJDFDBBCCCIJJEGFIHGGJIGJHHEDACJ=<<;>;<6.--;8-+%$%&&&'*,0/)79FJFHHJHFECFBAADIIJFCFCEE?>>=;//335***'&$'))-)))),,-++*+.-/<E::::CDFHJFJJJGIHHJJFGJJIJJFDGJFFIBBC@6E:99;><==@@D;;;?A@7=0.-,-//24::DEB@B==;9<FJHGJJJJEJIFFDEG===>=:540/))))33200../..2/..(((*/)))((()&&&'/*&&&13@+++.2)2,)'((3444434=HJJD;;<<JGJJJJI8446752)')0/34=@9766;;5335/((,,344488:1001111=A?@BBJJEFEFICA@BCEGECDF??AJJJJGFA;*)%%+%&**(''')1/.,(996899))))82('&&(()**+102>>@CD@B?@DDEJFI45446<;DDDHFDGGDAABD@?43337556?@EIFEHGJGJJJ?;:;;>@;0(()@9GIJIEFCI?6124;AC==::0///298>?4443977<<>CEEJJJJJJIHGGFJ::)(()4>;77634*/.,,++/*)*0188-('++(('&&''067:A?9212,1358:A<==<>=@><<<>;06----889<=@>=9;89;<ABDJJGHDFGJJHHFCC9667+****&&-5,,,*,(),&&&.8.,++,.3*))),5*))+6?BEIGJJ::::GC777:5223++%&')-,,+-4;A@@===;>D@J>==>EFFHHGJAAB@JJJHJJJJEDEDFB555GJEDBIJGHD@AB@B?9;@ACHHJJGJJGHFFJH@@ACIJJJJHJGGGJJJJJA?=8987:::=:;54/,+,...)(*154<;:;DCGBEADFEEHJJFHJGJJJJFJEEGJJGGJJJIJHDJ4444444AJEEDD---0.-,,''(14444578?FHEAA@2/3;>C(((*----/110/,&(--0)(&%$#%)*8>AE;8444;20000H@==IIGJEJGEFB<6443688&&'/./--7454445@>>>>@>;>?CDFEJHJJJJGECFJJIJGD@@@>>50'%$&+*+1CF>33//++*)))))''-.-:4444EBJGI>?@JJEJDBHFHGJJGJJGJ?<=>>544.**>ACJGJFEIJJF))))6****<7530016414?@@533==B@@IJFJGJJCAJJCGDFJEEJCJDBGGD9JCCBJF==>>GHGJAB>217ADHJJBCC><JDHHHGJEJDJJGH<:9;.-**)'''&$$$$$%%&%))137A82335ADDCEICCEJJ>D?57??>CFDFIHEJJFJIGJFIEHJGEHIJIJJ<<<@HFJEB@HJFGJFFGJHGJGEJHJEJJJJGJEEEHGHEFEJJJDJEED>DDJJJGGJJFIJJJFJJGA@@>A:<<:;-:7769<8>>778C>??AIEFFFDDHJEBE?@BJJEJGJECF<<<0/0:6/DCGGJJIFIIJDFCDDIHEFEBCDC?@CCJJDCBC@A8798>?>AJBAAAHIFIHIFJJJEEHFH4333///;8;:AIF@B@@?@ACFDD@2***>>A8977=<9;+*)&&((&'('((&&$$%$$%%((''+'''*/01129852100213208122263443321111=;?>==////C==>@EJJEJFBBBEABBBFJJC@<<<-BEGJJJJJGGJFDFDDHHJHCBCACDAFCECEBA766@A44548/...22481046<@632/-//6735255449C>@;;=><>HBICFCBDC/...457?G@C;:9;@<=>CDDFDEJJEECDCC<>'@;E?HAACFGIGHJGHGEJJGJFJJIIDHJJJJJCCDEEJJJJHHHIJHEDIGDJHFJJJHFHIGJ@?>>@CCJJJJJEGBJJJEGG7654685;73;99++++DJFFGHGFIDIJJJD,+('('('%$$'-578=?DCEBCBAABAA@DJIFEAGBBFEHGJE<22238811'&&'363212('''454.-,,-;@>@>@<<<>>><<-++++()))4344788A===@JEJJEBB:99:A@JEHGFAHJGAB=>=9///1;;::<<;<AFJDGEEC==>99=>>@CJ;::CFJFEJJEEIJJJHJJJG@???BA732--....0:933340++1AD><53447=<43688?:62/*+69DI?433265669993/
@Glass_F3P_4_D3_6_16_21
CAGCCAATATCGACAACTTTTTGCCCCGTTTTCACCATGGGCAAATATTATACGCAAGGCGACAAGGTGCTGATGCCGCTGGCGATTCAGGTTCATCATGCCGTTTGTGATGGCTTCCATGTCGGCAGAATGCTTAATGAATTACAACAGTACTGCGATGAGTGGCAGGGCGGGGCGTAATTTGATATCGAGCTCGCTTGGACTCCTGTTGATAGATCCAGTAATGACCTCAGAACTCCATCTGGATTTGTTCAGAACGCTCGGTTGCCACCGGGCGTTTTTTTATTGGTGAGAATCCAAGCCTCGAGGTATTAAACCAAGTTTCTGCGTATTACTTTAGATTGATTTAAAACTTCATTTTTAATTTAAAAGGATCTAGGTGAAGATCCTTTTTGATAATCTCATAACCAAAATCCCTTAACGTGAGTTTTCGTTCCGCTCGAGCGTCAGACCCCGTAGAAAAGAATCGAAGGATACTTGTAATCCTTTTTTTCTGGCGCGTAATCTGCTGCTTGCAAACAAAAAAACCACCGCTACCAGCGGTGGTTTTATTTTGGATCAAGAGCTACCAACTCTTTCCCAGAAGGTAACTGGCTTCAGCAAGCGCCAGGATGCCAAATACTGTTCTTCTAGTGTAGCCGTAGTTAGGCCACCACTTCAAGAACTCTGTAGCACCGCCTACATACCTCGCTCTGCTAATCCTGTTACCAGTGGCTGCTGCCAGTGGCGATAAGTCGTGTCTTACCGGGTTGGACTCAAGACGATAGTTACGGATAAGGCGCAGCGGTCGGGCTGAACGGGGGGTTCGTGCGCACAGCCCAGCTTGGAGCAGACGGCCTACACCGAACTGAGATACCTACAGCGTGAGCTATGAGAAAGCGCCACGCTTCCCGAAGGGAGAAAGGCGGACAGGTATCCGGTAAGCGGCAGGGTCGGAACAGGAGAGCGCACGAGGAGCTTCCAGGGGGAAACGCCACCGTATCTTTATAGTCCTGTCGGGTTTCGCCACCTCTGACTTGAGCGTCGGGTAGTATCGTCGGGGGGCGGAGAGCCTGTGGAAAAACGCCAGCAACGCGGCCTTTTTTACGGTTCCTGGCCTTTTGCTCACCTTGCTCACATGTTCTTTCCTGCGTTATCCCCTGATTCTGTGGATAACCGTATTACCGCCTTTGAGTGAGCTGATACCGCTCGCCGCAGCCGAACAACCAGCGCAGCGAGTCAGTGAGCGAGGAAGCCTGCATAACGCGAAGTAATCTTTTCGGTTTTAAAGAAAAAGGGCAGGGTGGTGACACCTTGCCCTTTTGCCGACTGCGCCGCTTCTAACTGACCACTGAGAACATGCATCATGTTAAACCCACCTTGGGCCAAGATTTACTTTAGTGTAATAAAACTAATTTTAAAAACAACCAAAAAAAAAAGCAACAACTCTTCTGCTCACCTTTTGCTGAGACTAATTAGGTTTAAATTGGCTAGCTGGTGACATGCATATATAATTCACCACCATATGGAGTCATGCCATACAAACCCAACATGCACAGCTATAGCCAAATGTATTCCAATATAGATAAACTACAGTAAAACAAACAACCTGTCCAAAATAATTTTGTTTCAAACATTAAAAAAAGTACATAATTAAAAGAAAAGATTTCACTAAATACCAATTCTTCTAATTCAAATGTAATTCAACAATTTTTATAATGAAAAGCATCGGTAATACCAACATACAAAGAAAATTTCTCAATTTTTGGCTTTGCACTACTAAAACTACTGTTCATGCACAACCTCTCCACTACTGGGTTATCGTGTCAATGCTTTGCGGATGCCAGAAATCATATGAAACAGCATGACTTTTTCAAGAGTGCCATGCCCGAAGGTTATGTACAGGAAAGAACTATATTTTTCAAAGATGACGGAAACTGCACGAACACATGCTGGAGTTAGAATTTGAAGGTGATACCCTTGTTAATAAAATGAGTTAAAAGGTATTGATTTTAAAATAAAATATTCTGGACACAAATTGGAATACAACTATAACTCACACAATGTATACATCATGGCAGACAAACAAAAGAATGGAATCAAAGTTAACTTCAAAATTAGACACAACATTGAAGATGGAAGCATTTTCAACTAGCAGACCATTATCAACAAAATACTCCAATTGGCGATGGCCTTATCCTTGCCGGACAACTATTACCTGTCCACACAATCTGCCCTTTCAAAAATCCCAACGAAAAAGAGAGACCACATGGTCCTTCTTGAGTTTGTAACAGCTGCTGGGATTACACATGGCATGGATGATCTCTACAAATAAAAGCTTGATATCAAATTGCTGCAGCCCGGGGGATCCCTGGTACGCGTGCTAGAGGCATCAAATAAAACGAAAGGCTCAGTCGAAAGACTGGGCCTTTGGTTATCTGTTGTTTGTCGGTGAACGCTCTCCTGAGTAGGACAAATCCGCCGCCCTATGATGGAGTGGACGCTGCAGACGTAAAAAAAGCGGCGTGGTTAGCCGCTTTTTTAATTGCCGGACGTACGATGGATTGCCGGATGATCCTGACGGAGACCACCATCATCAACAAGCCGGCCGTTAATTAAAAAGTTAAACAAAATTATTTGTAGAGGGAAACCGTTGTGCTTCCCTAAAATATATTATCAGCCTTATGCATGCCCGTAAAGTTATCCAGCAACCACTCATAGACCTAGGGCAGCAGATAGGGACGACGTGGTGTTAGCTGTGCTCGAGGTGAAGACGAAAGGGCCTCGTGATACGCCTATTTTTATAGGTTAATGTCATGATAATAATGGTTTCTTAGACGTCAAGTATTACGCCCGCCCTGCCACTCATCGCAGTACTCTAGAAGCGGCCGCGAATTCCAGAAATCATCCTTAGCGAAAGCTAAGGATTTTTTTTATCTGAAATTCTGCCTCGTGATACGCCTATTTTTATAGGTTAATGTCATGATAATAATGGTTTCTTAGACGTCAGGTGGCACTCGAGTTGATCGGGCACGTAAGAAGGTTCCAACTTTCACCATAATGAAATAAGATCACTACCGGGCGTATTTTTGAGTTATCGAGATTTCAGGAGCTAAGGAAGCTAAAATAAAAAAATCACTGGATATACCACCGTTGATATATCCCAATGGCATCGTAAAGAACATTTTAAGCATTAGATCAGTTGCTGAATGTACCTATAACCAGACCGTTCAGCTGGATATTACGGCCTTTTTAAAGACCGTAAAGAAAAATAAGCACAAGTTTTATCCGGCCTTTATTCACATTCTTGCCCGCCTGATGAATGCTCATGCCGGAATTTCGTATGGCAATGAAAGACGGTGAGCTGGTGATATGGGATAGTGTTCACCCTTGTTACACCGTTTTCCATGAGCAAACTGAAACGTTTTCATCACTATGCGAGTGAATACCACGACGATTTCCGGCAGTTTCTACACATATATTCGCAAGATGTGGCGTGTTACGGTGAAAACCTGGCCTATTTCCCTAAAGGTTTTATTGAGAATATGTTTTTCGTCTCAGCCAATCGCTGGGTGAGTTTCACCAGTTTTGATTTAAACGTGGCCAATATGGACAACTTCTTCGCCCCCGTTTTCACCATGGGCAAATATTATACGCAAGGCGACAAGGTGCTGATGCCGCTGGCGATTCAGGTTCGTCGTGCGTGATGGCTTAGGTCGGCAGAATGCTTAATGAATTACAACAGTACTGCGATGAGTGGCAGGGCGGGGCGTAATTTGATATCGAGCTCGCTTGGACTCCTGTTGGTCAGATCCAGTAATGACCTGGATTTCCATCTGGATTTGTTCAGAACGCTCGGTTGCCACCGGGCGTTTTTTATTGGTGAGAATCCAAGCCTCGAGCTGTCAGACCAAGTTTACTCATATATACTTTAGATTGATTTAAAACTTCATTTTTAATTTAAAAGGATCTAGGTGAAGATCGCTTTTGATAATCTCATGACCAAAATCCCTTAACGTGAGTTTTCGTTCCACTGAGCGTCAGACCCGTAGAAAGATCAAAGGATCTTCTTGAGATCCTTTTTTTCTGCGCGTAATCTGCTGCTTGCAAACAAAAAAACCACCGCTACCAGCGGTGGTTTGCCTGCCGGATCAAGAGCTACCAACTCTTTTTCCGAAGGTAACTGGCTTCAGCAGAGCGCAGATACCAAATCTGTCTTCTAGTGTAGCCGTAGTTAGGCCACCGCTTCAGAGACTTCTGTAGCACCGCCTACATACCTTCGCTCTGCTAATCCTGTTACCAGTGGCTGCTGCCAGTGGCGATAAGTCGTGTCTTACCGGGTTGGGTTGCAGACGATAGTTACCGGATAAGGCGCAGCGGTCGGGCTGAACGGGGGGTTCGTGCACACAGCCCAGCTTGGAGCGAACGACCTACACCGAACTGAGATACCTACAGCGTGAGCTATGAGAAAGCGCCACGCTTCCCCGAAGGGAGAAAGGCGGACAGGTATCCGGTAAGCGGCAGGGTCGGAACAGGAGAGCGCACGAGGGAGCTTCCAGGGGGAAACGCCTGGTATCTTTACCTGACCTGTCGGGTTTCGCCACCTCTGACTTGAGCGTCGATTTTTGTGATGCTCGTCAGGGGGGCGGAGCCTGTAAAACGCCAGCAACGCGGCCTTTTTAGGGTTCCTGGCCTTTTGCTGGCCTTTTGCTCACATGTTCTTTCCTGCGTTATCCCCTGATTCTGTGGATAACCGTATTACCGCCTTTGAGTGAGCTGATACCCGCTCGCCGCAGCCGAACGACCGAGCGCAGCGAGTCAGTGAGCGAGGAAGCCTGCATAACGCGAAGTAATCTTTTCGGTTTTAAAGAAAAAGGGCAGGGTGGTAGCACCTTGCCCTTTTTGCCCGGACTGCAGCGGCCGCTACTGGTTCGACCGGCTGACGTCAGTTTCACCTGTTTTACGTAAAAACCCGCTTCGGCGGCTTACTTTTGGTCATCGAGTGATTACAAAGCAAGCAAAGAAAAAAGGCGACAGATTACTCTGTCACCTTTTGACTCATAACTTAGGTGGCGGGCTAGCGTCGTGGTTTGTCTGGTCAACCACCGCGGTCTCGTGGTGTACAGTACAAACCCCGACGTGCACAGCTGTCACCGGATGTGCTTTCCGGTCTGATGAGTCCGTGAGGACGAAACAGCCTCTCAAATAATTTTGTAAGAATTCATTAAAGAGGAGAAAGGTACCATGAGTAAAGGAGAAGAACTTTTCACTGGAGTTGTCCCAATTCTTGTTGAATTAGATGGTGATGTTAATGGGCACAAATTTTCTGTCAGTGGAGAGGGTGAAGGTGATGCAACATACGGAAAACTTACCCCTAAATTTATTTGCACTACTGGAAAACTACCTGTTCCATGGCCAACACTTGTCACTACTTTCGGTTATGGTGTTCAATGCTTTGCGAGATACCCAGATCATATGAAACAGCATGACTTTTTCAAGAGTGCCATGCCCGAAGGTTATGTACAGGAAAGAACTATATTTTTCAAAGATGACGGGAACTACAAGACACGTGCTGAAGTCAAGTTTGAAGGTGATACCCTTGTTAATCGAATCGAGTTAAAAGGTATTGATTTTAAAGAAGATGGAAACATTCTTGGACACAAATTGGAATACAACTATAACTCACACGATGCTCATCATGGCAGACAAACAAAAGAATGGAATCAAAGTTAACTTCAAAATTAGACACAACATTGAAGATGGAAGCGTTCAACTCACAACCATTATCAACAAAATACTCCAATTGGCAATGGCCCTGTCCTTTTACCAGACAACCATTACCTGCCACCACAATCTATTCAAAAATCCCAACAAAAAGAGAGAACCACATGGTCCTTCTTGAGTTTGTAACAGCTGCTGGGATTACACATGGCATGGATGATCTCTACAAATAAAAGCTTGATATCGAATTCCTGCAGCCCGGGGGATCCCATGGTACGCGTGCTAGAGGCATCAAATAAAACGAAAGGCTCAGTCGAAAGACTGGGCCTCGTTTATAGCTGTTTTGTATGATAAACACCTATCCTGAGTAGGACAAATCCGCCGCCCTAGAATCGAGTGGCGCCTGCAGACGTAAAAAAAGCGGCGTGGTTAGCCGCTTTTTAATTGCCGGACGTACAATCGATGCCCGGATAATCCTGACGACGGAGACCGCCGTCGTCGACAAGCCGGCCGTTAATTAAAAAGTTAAACAAAATTATTTGTAGAGGGAAACCGTTGTGGTCTCCCCTGAATATATTATACGAGCCTTATGCATGCCCGTAAAGTTATCCAGCAACCACTCATAGACCTAGGGCAGCAGATGGGACGACGTGGTGTTGGCCGCTGTGCTTGAGGTGAAGACGAAAGGGCCTCGTGATACGCCTATTTTTATAGGTTAATGTCTACATGATAATAATCGTTTCTGACGTCGAGTCTTACGCCCGCCCTGCCACTCATCGCAGTACTCTAGAAGCGGCCGCGAATTACGCAGAATACATCCTTAGCGAAAGCCAGACTTTTTTTATCTGAAATTCTGCCTCGTGATACGCCTATTTTTATAGGTTAATGTCATGATAATAATGGTTTCTTAGACGTCAGGTGGCACTCGAGTTGATCGGCACGTAAGAGGTTCCAACTTTCACCATAATGAAATCAGATCACTACCGGGCGTATTTTTTGAGTTATCGAGATTTTCAGGAGCTAAGGAAGCTAAAATGGAGAAAAAAATCACTGGATATACCACCGTTGATATATCCAGATGGCATCGTAAAGAACATTTTGAGGCATTTCAGTCAGTTGCTCAATGTACCTATAACCAGACCGTTCAGCTGGATATTACGGCCTTTTTAAAGACCGTAAAGAAAAATAAGCACAAGTTTTATCCGGCCTTTATTCACATTCTTGCCGCCTGATGAATGTTTCATCCGGAATTTCGTATGGCAATGAAAGACGGTGAGCTGGTGATATGGGATAGTGTTCACCCTTGTTACACCGTTTTCCATGAGCAAACTGAAACGTTTTCATCGCTCTGGAGTGAATACCACGACGATTTCCGGCAGTTTACTTAACGACTATATTCGCAAGATGTGGCGTGTTACGGTGAAAACCTGGCCTATTTCCCTAAAGGGTTTATTGAGAATATGTTTTTCGTCTCAGCCAATCCCTGGGTGAGTTTCACCAGTTTTGC
+
+()+++//02*'&%%&%$%%&%$$&))*/058.-.33323=E===>GGB@?=>>?BEHEJFFHFEIFGHJJJJJIEJDBFDJJAAA@HJGGGJ@@@@HJFJFEGGIDDJJFJJGJHGJHJJH'''((((///26522F>@?=@??>==43344'&(**/<>??EJJCJJJJGIHGJIGHHJFGJJJGJJJFJFJGDJIEFCDDEHJFFC@?@I60/11D>>=:<<8774432122AEAC>==>>::CDI=:/+%%%'')*++245EBAA?CB@@AD:8874:?>76668@GHEFHGJFHBA??>3.&&$$##$$%&((%&%,/0((&&%&'-/**+*,*+,/<=?==@;EFICBBCJDHHJJIJFEIBABJHA<<=4+),-066/,,-4445@GCJJ:998<3..&'*('(011.-,)-)+37865557;><=>@B?'''')()7;=<:54445=;;1002856''&*'&&$(%%&(&&&)((,-<;897=AC++*&&&((*,.5-,,,>?=>=>A;55>;67>DCFDHJJFEGFIJIJJI;;;8550/1**++0(''')))()+*-((022:=984>640++++.0.**+011333/--,-(((,.,&',+-**,,=BJHIHFGJHJIJIJHFJGJJGJIJIJJJEJJJIFJIJHFHIJJJJJJJJJJEGDHHCHGJHGJJFJEDCCHAAGDDB=???FEJJJJGCCHJJJJFJJHJEGHJJJJJIJJ<;:3--)'')+**+*42144<?=<;;=<;<=>?>>@65554/&&(A@@??CJCHGEA@B:0001DB@<5---IJCAA:5657('((66@@B>7212-*78;((((&%%%&---/3))))DBAACDDFGJJJJJJJJBBDDFHI0/--.?@JFHECH??@@@@-()));8<:6:AABFHHJEGDCDJGJJGJJJJJJHDE877:>4100876222AFFJA@211/1.)/))*)*/.-1>=>C97771((((,/011551779:442<FIIJHJJGJCCE????4.,-47;:::7,,)((&%&&&$$$%*+--.CA@?1/,,,.**==AA@@A?@?@4432566<BEHACC@?@BJHJJEGHHIJHHJFHH?AIDC87../////7=--99IFJIFFIEBIIFEJJHJFHFIJF@@?>434355EEH?@?>A8770+*((('',(06@CGEJIIEJJJJDDJFHJJHJJFDC8664(''(*'(,0--00762-.3300018;;<JGJJGFIJHJGGDFJGJJHGEJHACEDJ=988=?E<;=<:=?D@?AAGFCCFDDBB9991111;631*,-00)'&%$#$%$#%%$%%%$'&'(###$#$'(%$#$$$#$###%#$%$%'##&&(('(&%%$$$$%&&&&$%)&%%&-%%%%(%&'%%%)&&$#$(,-'&(452./*(&(2143343.+'(&%&%$%$#&$$$%(%&&&&'**())$$$'&'&&''$$$#$%%&')'$$&&&%%&$####$#%&&'($$#####$##%&&('&'&'&%%%%$###&(&'&%%%)(()++-./((((&&'(&&%$$$$'(*))&&&#$$%&()%$$%%$$#$$$&&%%&&&&(++))'&%%%$$$&'-//+*)('(&&&'''''&'''$$%(*,-+'$$%&&$$&%%%*,))--.'$$$%$%&##$'%%&$%'+&&&$%$$%%$$%),++&%%%%$%())()*+)%%$%'$$%')+#$$$$$$&%&&'&&()*+((&'+(%&)/+++**%%&'/122($#$'*&&%$&$%&$$%)&'$$#$&)%&&%&$$%''%##$%&&&)&%'&&*'.--&&&&()(122761214.'''*)+*+)156:8999::?EIEEDGDDDC?4FF=200032433AA@CBDA7779GJJGEJGBAAADADBB>80000:;;<=E976:=86((((+(-*'*)((((()*,+()00:,%%%')$$%))))677@FG7778HGJJFBJHHJG=-,,.,,,4967DIHJHHDJGDGFJJ++(((%&&41-+)&'019:993343<>>DDDIJDEDFEC=5/111:ECCAFJJJJHJFJHFJGJGJJIJGJGJJFJJAABBJDEJE=CDEHDE@=773345<HJECBCAFGEJJJJJJJJJGJHJJJJJ//////694@<:;:BIFJHEIFJ@@@CDJJFGFIF@F9:9::>5/../:7'&'&+34>+)()(000+)(''()*,:<78==DJJJEBCCHJCF:8@<5//1@'''AA<<<7777@CE?BEHHEEDC@>>?DFJFHDHFFEJJHJJFCGGIFFJJJJHGCE2223>??@BAA=;....5544:--99::BEDACJG??ACHCAC0)))+)'&%%'((()--/18100***-.09JJFGGJHHIHIJHIIJJJHIEGDJIIH@BAJGIIJJ@<;9655<5/*)()2=@;A;))((%&%'),2+7766A868?BHEDA@@//.;A---02::?@?=>>?GCDA:99:H54(&&,)*,***)%%(''**+-,)*)37EAAFDB>??>??@DEGJJJ=>=>HCJJDF>?<=<;>:=9988('''&&%'&()'-05889<=9'%&+,+--,,(&&'((*00---.9;<9899B@B@CFD@>?>HJHJIGHJJIFIJJIF<<;<?:76238=>67723-'''%%$%'01))*+...,,-(./../5EFEIJGIIHGJJABAGDEBC?A==@GJIJJJFJJIGJJJJECF==>?F<;:&&%(%%(/EH>===JHJJIEJHJGGABHJJJDBCCEJHJFJB>>>AJGJJHF1*)%%+.)**5>BACCCGCCBBDFD:9:;E11111A<==:;<;;;;;865224422-**)6****5)))-)45@JHJFJJHJJDJDDDCEBFH:61138;B6667320///11:5:;?CGEJGJBAC?CDIHGJJJGIJGJC?<>6==<?=;;FEGHJJJJJJJHGGEEEGJFA<<:83./07FEFJJGJJIJHGEJFJJFJJJJJIJJGJIIJIB51114A6557ADDA777/-)'((*+,,879;+++-BACE>89C=;94*(*1//.0A@@@BHIHJJHI;9B99@@C@DFAJFJHC:::=C;(((15:<3(((-:6?.,,,79DF:87648011.--..,+'(798942333:@EJA?@BAGFJGJJGIJJIF==>BCFGJIJJECB;=D=A=8/000;('&&--.))))(',,;=>I=<<9=JJJB@@DEHHEGFJEA8980+++3<GJIGJFGJHJJJFFJJJGIJJGCGFJGJHHJBGIJJJJJJJJFFJJGJJJH?318/=GJJCFC00000?,++,.57<>??@?=2,,.&%%%()*))(,/0426/<>=>CDJFDFHHGJJG::<GJB@@DBAC=::=AA=AFFEA@BJ2..289@H?999;DEIIIHJJD@<GHHIJGIIEJGHHJFCBB@C?==6)((((''&&)0/012334135555566JCC=@DBEJGJEBCFHE?ECECEFDEIGC@DBB<999;>AA:47==@EJFJJJJJBAA?@4444.---,--.+)+/43.(&'3::<=BCB??A=2..:>66JFJJJJF7766@AJDBCADGEDDCBEACBICJEDCFJFJ:::;C=9////GGJGJGJJFIJJHIJJJIJIJJJJIJJJJJCDFCJJJJJJJIGHHJJJJIJJJJJJIJJJJFHJIJJJFGEFEHJA?@@8//0.4.++)&$$($$$*/--,-6('&&$$$$(57<89=JJJJFFEGHJFEJHJIIJJEJJEIJJJHIJFJJ>>?DFC<<JIEF9878?8>??BA;;;=JBAABEDCE==76654,('(&&&'--3:AA?>?32214&&&&*+)55<BDEJJJIJJHGJJIJGJFJJFGDFFJJJJHJFJHJJJGGIGHBDA>DJJJD@?>?-,,,,8:?AEDEGIJGFEJJBDIHGIJJHI;:::;?B)))*>/AACCJHCHJBJIJEHFGJJGJJJJJJJJCJJHCCDHJJ><<>CJG;;93('',676CG3334CDDEIJFJJJHJIIJJJJIFGJJGEFFGJJ8778B;006///---4/*)+04/0++++/)-///12;C?IFEB87-**1./6866<=CBCDJGGGHEH....CCEEJDBCBDFGJF<99FCGJFJFJHEHGGFJHIJIJJJHCED93))%%&'335@::9=ACDBABDDIFJHJEDJGF@CBFGDBAACCB>>?=>BC?=<<@AB@@GDGB=1110()*-((6.;8999EBDGHFJFJJEFJJGHJGA....::<9879831245334-44377732/.../+-&&,----,2/.00EHB>:78GJJJHJJHJJJHGBBBCAHIEJJ62238<B;;:99:=40098@(('(.*(''*,2<>98788CICIJJJJHHJJJEED;;;::::@I@@?@EDIJI@?>=::<?10019=?CGJJHGGCGHJJGJJJJGFHJIJJJJHJHJJJJGJJHJJJJJJJHJFJJHHJHJC<::;FJJIJJHIJFIHBCDB?=>6BDG=>AHJICJJIJFFJEJJGJJJIJJIJJJIHIJJFFJDBDECJHEB====>::00136::55533=<>?GJJFBC6777A?5553344*(&%'')'&(*+--6AJFHABCBJHJIJJFGJJCBBA=>;:;DEJJIJJJGGJ==<565----GFHBB;::='&&%&%&****+,/1;>>=@>?@:??=<8)'')(:232ADJIDGJJJJFFDIB@IIFFDJABCAJJJD6;95.<9??>>=>@CJJJJIIJIJHJEIJJHJGGFFEDDJDJHGGGGGF;;;;A@@BHGGH90'&&(;659<@JJEDDBCDD<;;;CBGG@A5456;;;1///<>>?;8111JHCDEFHFJJHJJHHFHJJ2223IJJJC>?=@EGFD;=9==AEDA??664<C@==)))'''))&156622//)))(&)')))+13<77752235770//-((()-+-+0'''%((&'))-.:=DD=<==C@@<===@>730.,**0-''()(&))%&%&+2,,,)))),+-3889;7777;;90...((+;685>FJH:;55442100+((((9<9'''-51.&',,((6CDFEG@??CHHEBAABIGBB>>99;=J=<<::88567,,,,28998=<<<:;7,*())(((*(((%%%%,.239+)))**,1212461011=@?GHEGHF@>>DB>4,,.899>--,,/532(&&.(&&&')2///1922*((+////1341-''8887=8<>>=?@;762-004763231/.//00144BEGFGHJJIHFBGJE@<=B@@IJJFGFCH@=J?DAAC51.(''(*''%%%9;<<<?>955:AEGG@???JFGJJJDCCFBBADHJJIJJJJGJJEJGH==AA@@DGJ2211:FJJH?<1/:<?@++FJJJEBBCHGGHHJGJJJGJJICCBBGJJIIAC5ADIHEIDJ;::969566??JJEH@555CDFGGJGJIJJJHJFDEJGJJDDEGFJG<4(('(110/26@CJCCBCFED:?:545347;@DEJFJIGJHJGBFGEJJIJFGJHIFJC@E@C5548887889:A0../3D<<A@?@AEE5444EE@EEGHHFGFGJJJJJFBAADCEGJGGJJDIJJJHDEG?@F==9,(''(('&%&+**+<=@=>:::>EHIHJHGIEDAAC>@@JDJ211-42))26;<9<9'FDJJJJEDFH??@@CA=D8+++-&%&'&%%%&'(5@ACCBCE@BHGFGJJ@??@GEGJHEGJJGJIGGGJJ;;;;IJJ99997:9:?:988:CFJI?@@DEE=<<6(((+&%&%%&+2,,+,/000?EHJJHJGFJ>A;7?B=((((96,++,1..5454/01+,++/;:=33301/+()(')--0//1-.&&&''''<73113077(''9<8912((6((9::;@ACDJJD?A>0/../.*4))../..---.9JHJFFIJJHFFEJJG99994333:7799CCGFJHJJJJJHJJEJJEJGFFJJJBEC@?BIF@=5?<6/,--/000932/0455598:==EGDJGDEIDGACJC9779>BB<))))31-.3;532(((,(*%$&'-''%%%%'')(+,.+)'''&&(+&%&&&&%&*&&&''**99*)**CC;;6/../1@@AHGJEEEIJIJEDDJHICDBH;;22:EBAFB>>AABBBECEJFGECCCCHCG?==>;;;9:7687/-++,(&%&&'*,-1(&$$$&130./BEFEGEEFGGFJIDGB@@AGFJJJJIJFIGGDFDEHJJFGJFIGGJFGJIHJHIJJFDEFIJJ@@JF@>HJHE<;9443455644789;?BHJIJGJFJHECFFJEBJAIJJJJFJIJEDCDIIJFGJGJJJFFJJJGJJIIIG::FE@667A8><;33,+')(-..3238<??9950.)(%%%'(''('''(-.78;:941005>>8872/,,/JEFEEIDDHEJGJJJJACCDJJGJ>=+(%%((--0-..,--*''')-/0136753345--.09//-82-/=:<<>?JF8777HGDJFJFIFA3,,0/01015>>976<6+))+(''((&&&&//11012356<:5(%%&&'''&'*2011223>=BA00//613001HJDDBCDCGJJJJJIJAACCJJJGJJEBA<<<8889894333EEB511;CEJHCHEIJJJ??@@DA?@4/08/--*'&&',-,++-91+++9@CHHI@DFFJ?>>><:<>+))),/88866627B@<;8:EC>C=.../BGEJJJHJJIJJ9878?BJDCAEBG>:887<<>?954+)-54<98;89DGHJJJJGEJJHJJJIJHJIIECD;9-.+**:;;AJGDGDJIGJFEDFFJCCEEJIJGJJJJGJJJHJHJJJHJJGJIFA@AAGDJEEIHGFDJJIHGJFJJJIJEGCEAAABJJJJJ?>??:889=;<@AFHJJFJJJJIIJJJJJIGJJJJIEEDJJIJEDGF=<9::321/02,++,)).('&&&&&&#&*0:76444630--.>CCC=<<=CCEEFF555@?>?EFJJJJHJFHFIJGFJJJJJJGEEDJJJJIEJJHGEEHJJD?68HHHGFCDDJEJJJJ?>>>JJGIJJFIG@@HFHJJJJIJDIJJDGIJJEGGHG<B@DJDC,+((&%%%$$&&'()***/2446966;9<@ACJCDABABCGHJJJJJJGHJ::::FJJJJAEEJFJGJHJJJGB?>BCCHJIJBEEI1112BA@AA<5556?=:@@@C7666;<=ACI>?:9;90&
@Glass_F3P_4_D3_6_16_22
GCTGCGCTCGGTAGTTCGGCTGCGGCGAGCGGTATCAGCTCACTCAAAGGCGGTAATACGGTTATCCACAGAATCAGGGGATAACGCAGGAAAGAACATGTGAGCAAAAGGCCAGCAAAAGGCCAGGAACCGTAAAAAGGCCGCGTTGCTGGCGTTTACCACAGGCTCCGCCCCCCTCGACGAGCATCACAAAAATCGACGCTCAAGTCAGAGGTGGCGAAACCCGACAGGACTATAAAGATACCAGGCGTTTCCCCCTGGAAGCTCCCTCGTGCGCTCTCCTGTTCCGACCCTGCCGCTTACCGGATACCTGTCCGCCTTTCTCCCTTCGGGAAGCGTCCTTTCTCATAGCTCACGCTGTAGGTATCTCAGTTCGGTGTAGGTCGTTCGCTCCAAGCTGGGCTGTGTGCACGAACCCCCCGTTCAGCCCGACCGCTGCGCCTTATCCGGTAACTATCGTCTTGAGTCCAACCCGGTAAGACACGACTTATCGCCACTGGCAGCAGCCACTGGTAACAGGATTAGCAGAGCGAGGTATGTAGGCGGTGCTACAGAGTTCTTGAAGTGGTGGCCTAACTACGGCTACACTAGAAGAACAGTATTTGGTATCTGCGCTCTGCTGAAGCCAGTTACCTTCGGAAAAAGAGTTGGTAGCTCTTGATCCGGCAAACAAACCACCGCTGGTAGCGGTGGTTTTTTTGTTTGCAAGCAGCAGATTACGCGCAGAAAAAGAATATCAGAGAGGATAAGCTGATCTACGGGGTCTGACGCTCAGTGGAACGAAAACTCACGTTAAGAGGATTTGGTCATGAGATTATCAAAAAGGATCTTCACCTAGATCCTTTTAAATTAAAAATGAAGTTTTAAATCAATCTAAAGTATATATGAGTAAACTTGGTCTGACAGCTCGAGGCTTGGATTCTCACCAATAAAAAACGCCCGGTGGCAACCGAGCGTTCTGAACAAATCCAGATGGAGTTCTGAGGTCATTACTGGATCTTCAACAGAATACAGACGAGCTCGATATCAAATTACGCCCCGCCCTGCCACTCATCGCAGTACTGTTGTAATTCATTAAGCATTCTGCCGACATGGAAGCCATCACAAACGGCATGATGAACCTGAATCGCCAGCGGCATCAGCACCTTGTCGCCTTGCGTATAATATTTGCCCATGGTGAAAACGGGGGCGAAGAAGTTGTCCATATTGGCCACGTTTAAATCAAAACTGGTGAAACTCACCCAGGGATTGGCTGACGAAAAACATATTCTCAATAAACCCTTTAGGGAAATAGGCCAGGTTTTCACCGTAACACGCCACATCTTGCGAATATATGTGTAGAAACTGCCGGAAATCGTCGTGGTATTCACTCCAGAGCGATGAAAACGTTTCAGTTTGCTCATGGAAAACGGTGTAACAAGGGTGAACACTATCCCATATCACCAGCTCACCGTCTTTCATTGCCATACGAAATTCCGGATGAGCATAAGTGAGGGCAAGAATGTGAATAAAGGCCGGATAAAACTTGTGCTTATTTTTCTTACGGTCTTCTAAAAGGCCGTAATATCCAGCTGAACGGTCTGGTTATAGGTATATTGAGCAACTGACTGAAATGCCTCAAAATGTTCTTTACGGTACCATTGGGATATATCAACGGTGGTATATCCAGTGATTTTTTTCTCCATTTTAGCTTCCTTAGCTCCTGAAAATCTCGATAACTCAAAAAATACGCCCGGTAGTGATCTTATTTCATTATGGTGAAAGTTGGAACCTCTTACGTGCCCGATCAACTCAGCCACCTGACGTCTAAGAAAACCATTATTATCATGACATTAACCTATAAAAATAGGCGTATCACGAGGCAGAATTTCAGATAAAAAAAATCCTTAGCTTTCGCTAAGGATGATTTCTGGAATTCGCGGCCGCTTTAGAGTACTGCGATGAGTGGCAGGGCGGGGCGTAAGACTCGACGTCTAAGAAACCATTATTATCATGACATTAACCTATAAAAATAGGCGTATCACGAGGCCCTTTCGTCTTCACCTCAGCACAGCTAACACCACGTCGTCCCTATCTGCTGCCCTAGGTCTATGAGTGGTTGCTGGATAACTTTACGGGCATGCATAAGGCTCGTATAATATATTCAGGGAGACCACAACGGTTTCCCTCTACAAATAATTTTGTTTAACTTTTTAATTAACGGCCGGCTTGTCGACGACGGCGGTCTCCGTCGTCAGGATCATCCGGGCATCGATCAAGTACATCCCAGGCAATTAAAAAAGCGGCTAACCACGCCGCTTTTTTTACGTCTGCAGGCGCCACTCGATTCTAGGGCGGCGGATTTGTCCTACTCAGGAGAGCGTTCACCGACAAACAACAGATAAAACGAAAGGCCCAGTCTTTCGACTGAGCCTTTCGTTTTATTTGATGCCTCTAGCACGCGTACCATGGGATCCCCCGGGCTGCAGGAATTCGATATCAAGCTTTTATTTGTAGAGATCATCCATGCCATGTGTAATCCCAGCAGCTGTTACAAACTCAAGAAGGACCATGTGGTCTACTCTTTTCGTTGGAATCTTCGAAAGGGCAGATTGTGTGGACAGGTAATGGTTGTCTGGTAAAAGGACAGGGCCATCGCCAAATTGGAGTATTTTGTTGATAATGGTCTGCTAGTTGAACGCTTCCATCTTCAATGTTGTGTCTAATTTTGAAGTTAACTTTGATTCCATTCTTTTGTTTGTCTGCCATGATGTATACATTGTGTGAGTTATAGTTGTATTCCAATTTGTGTAAGAATGTTTCCATCTTCTTAAAATCAATACCTTTTAACTCGATTCTATTAACAAGGGTATCACCTTCAAACTTGACTTCAGCACGTGTCTTGTAGTTCCCGTCATCTTTGAAAAATATAGTTCTTTCCTGTACATAACCTTCGGGCATGGCACTCTTGAAAAAGTCATGCTGTTTCATATAATCTGGGTATCTCGCAAAGCATTGAACACCATAACCGAAAGTAGTGACAAGTGTTGGCCATGGAACAGGTAGTTTTCCAGTAGTGCAAATAAATTTAAGGGTAAGTTTTCCGTATGTTGCATCACCTTCACCCTCTCCACTGACAGAAAATTTGTGCCCATTAACATCACCATCTAATTCAACGAATAAGTTTAGATGAAAAGTTCTTCTCCTTTACTCATGAGTTCTACTTTCTCCTCTTTAATGAATTCTTAAACAAAATTATTTGTAGAGGCTGTTTCGTCCTCACGGACTCATCAGACCGGAAAGCACATCCGGTGACAGCTGTGCAGGCGTCGGGGTTTGTACCGTACACCACTGAGACCGCGGTGGTTGACCAGACAAACCACAACGCTAGCCCGCCACCTAAGTTATGAGTCAGGAAAAAAGGCGACAGAGTAATCTGTCGCCTTTTTCTTTGCTTGCTTTGTAATCACTCGATGACCAAAAGTAAAAACCCGCCGAAGCGGGTTTTTACGTAAAACAGGTGAAACTGACGCTAGCCGGTCTACTAGTAGCGGCCGCTGCAGTCCGGCAAAAAAGGGCAAGGTGTCACCACCCTGCCCTTTTTCTTTAAACCGAAAAGATTACTTCGCGTTATGCAGGCTTCCTCGC
+
8:JJJEDDB>=<&%%(./00AJJJJG@>>=>=>?HCA944558@DJHEJJJJJGJJJJJGJHJHJDG?B,++4;<=>=CJJHJEEBBACDHJJJIJI9999?@AA?@@JHJJJGJJJJIJGG;?>=>CEBB?ABBGJJEFJHEJJIHIJGGJE//./.)))+33=<F?>;<9??>>@-,,,AHHJJJGJHJJJJJJJGJJFJFJJJJJIJJJJFJJDJIFB<<;>??IJGFJFHE@326?>=<@A;<HJJJJFIGHBJJAAJJHJJJIJJGFGJGIJJJIDIEJJJBJBJJJFJJEJJJDFEJJEEJJJJJIJHGFGFFBF=5JEFIJJB??AJIHF:9'''(&%&*+/DEICDCJIJJIDGEIJIIFCCAEFJJGHJJJGHIIFDCEB@BC@D?EGFF=@EJIFGJJJGGJIEIEGDEHGB:;9778JJJEGJHFJJJJJGJJAJGFDGJHJJHJJHJJHIE@>>?BIIJJHIFIGJGJJJEG,,,,2++-7?DGHFIIJIJJGJJJJFHIJGHIIEGDCGGFFF<;<=GGDHJJGJJJBCDHJJJJFJGF0//04546?>@EJJIFG;;::@AA::::@@@GJF4444>>?@EGDHJFJ??@@JIEJIJJJIJJHIJHGJIJJHJHJJJHIJJI@))))<AJEJJJJCHGJJHFEJ<0225@ABF;::;5542433:9DEEHJIEE;:;;IA=97:B<4/.99;:::;JJFIJJHJJJDF@@6+-5:==@------)))*7:?AC42/05.-.,*)&&&(;><<<?FFDIBCCDFJEIE===CB=7/..,,&%&&&&&(4553=?:;;;@?<;;8;;43399444:<:81.../+**,698;<A@EEA?85565=55GJJIJJJFJFJGGHJJJJJJHJJJJEJJJHJJJJJJJEJFGJJJJJJJHJJJIJFHFDIHJJJIJHGJGGHIJIJJJJJJJHJJHJJJJJJJ=<<;987..,++,../*7>?FJJGIIJJGEFHFEIJJJJIJED/.,-&&&$&'''''&%$&(&''''ACHJHJJJIJFJJJJGGIIJJIJGJJJJJHJJJJJJHHJJJJJHJJJJJJJJJGDJJIGJFJEJHJJJJJBACAJGEHJHJIJJJGJIFJHJJJJJJJFJFJJGJGJJJJJJJJJJJIJJJ<;;<DDBBJCHJHJJFJJJJJFE555666689>?;>867598**)(*,762-,,,<=5<:9;?>>AEEHFGHIJJJFIEHB@@CFGJJHFJIJFJJJJJ<-,,,++*)*)))**+)&&.;<CCJJBCD>>=>>>DDIGJJJFJJJB<FJJJGJJGJIHGFIJJGJJFJHIFHJJJJGEJHJIJJJJHJIJHJJJGJEGB@*)*//.044;:;C>==5555<DDJJJJHIIFJHHJJFJJJFHGJJJJGHHIJIGIJIJJIIIJJJJFJIIGEEGIJJJJJIJHJJIGGJBAA=://9/FDDHEJ=:<BH<<HHGJIHEA=9BCBHGEJDA33BHFJDD?AAED@@@44&&'((((-.<ABAFGBDEEJGJJIJHIGDJJJJJJJHJGIGCB87668CJIE202&(&&')11&&&'3672.,++)*+++--../08?ACFGGFJJJJIGJ32113,***36?>BDGJIGJIJJJJGEJFJGJJJJJIJJEEFCA72)(((&%%&1<AJJJHFGJIIJJJJJJJIHJJIJCAC;;;<FC@?CDJAB(CHHHGHFJHFIEB7BCBDHJEIJB@?=?::BCDC??@?ADJJJJIGEGGHIJJIGHJJJJJJHHFJGFEIIFGHJJEGJJJC>ABJJJHIFFIJJJHJE@8877.--.(&&&(+:<@DDC::::<522=@?<=9=BCJJHIGIJIHJJIIGJIHJIIIGJJGJJJJJFFCC3.+'')34IJHJGIJGEBDD578>JJJJJJGJHJEI=<JDGJJJJJJHJC:=?:+)),<><7556;FDF=<<<(&'9;FJJGJJIHGIECCDEJHGGGJCCDGJDH<32//1,,-.211234>CJJHGEEF?66ACGJJJJJIJHGJJJJIJJJIJJJJJHJJHFFFBCEDEJJJJJHJIJJGHG?>>=61**+;<DEDGJIJJHJJJJJJJJJJJJJHJFJJHHBEHJFFG?<<;>BBFHIJJJGJEJJJFJJJGFJJGJJJJIHHHJFJGEJHJGEJCB@@9??;:8))))CFGFBD<==>JIFEJJJIJJGD<;88=DDBCBEEDGFEAJJHJJJJJJGJFJJJIJJJGDJJJGJFHHJJJBBBAEEBJHF?A5554//..101126?@@B<975771+%%%&'%%&&)&()'(++*&(+<@D?==?>@BAEGDGJJJIF85*)*+01>ACBBC>>>>AEGFFEFDJFJHJJJJJHJIJJJGJDFJJJJJJJJGACCE=EC?@ABA:;:::EG=<<>JJJIJJIHJJJGDEFJGJJHIDABADEJGEFJGHJJFA<=;*'')84.,,0*;@<;<<HFDDDEJEJEHCDA@B762822556?:997:871/,)),-**56JGJJJJGHJIJGJJJDJ///89:98569EJIJDGGJGJJJHJJHIJGJJGJGJJHJJ@@?=???DJJGEIJJGFHFG@?@AC61114CCD+))).)%*''-1,4667IJHJJFJHFHIJDHJJJJJFJGJJJJGJJGBDCDGJHJJJED=*))*HJIJHHFHHFCAD==<<?@;<<BCJGCIFIFJEIEGJJCF==>=EJEC@>>@HGCBGJDGFJGHFEJHIJFIFEGJEHGEJFDJ<<<ACJDCDIEJCEIDGFEEJIJHHGFHDJJGEGGEGDHIDDFFFHGHI?>=>EHEECIDGHFFFGIFJDGJDD=<(''())*,/2375:CAB?86';DIJJJDDGFFEFJJEFGFBBA@DHGDB?>BCDCFDEECDDCBBBFDHJGBBBAFFGJEJJJGCBBBCGDGHJ@??>?DA;AADJIJHFCDDHJFJGB;66:>GDFCGDJJFCCEECFJEI?<=>FHJ@@@CJECB>.--.EA>?<<?7776.+++/544))**223JIEHEHB?A99::GGFEDFEJA@@?BECC?=>=CJJ>==@DCDEBDGJDCDFDJGGCBCB??>>GGJJJJJJ:HFDDEGCDCBGBCFFJIDFIHJEDHFFFF@DB4<<BJGD@>??D<<;<=7:B@@CBB@JBFABBABB1;@JCEDDEEEFGJJJJJJHHJIJJGJHIJJJJ1100'&&',)&%&%&%$%%%29EEEEJHFHJJJGJJJJJA@@2/++)&&'*--72::;FHEJJIJJJJIJIGJJCGJGJJJHJJJJJJJJFFDEIJJJJIIJDCDHJJGEFFHFHEJJEIDEJA8::AJHHJGIGHGJJJGGJDDABA<53333:9:-+++3'''')>?@?@??:664588<>><<;=JJGJIJIDEBGIGGH?=>>H11''''1632555344.///<;;=FAE6558987644BBDBBEDCBEB<;;?CCGEJGECBCD;@JFJA?@1-AAA>CDGIEFDJJHJJJJJJJIGJJJIGJHDDCFHJFFHFJCDHEFJ><;:90./--''''3CC>==>CHJFFECDDIFHGJFJIJJGFFGF==>=>?>HJJ;;;<?<=<<B@@=FDDHHEDCJJHJIFJJJJGIJIGHIFJHJDEJJFJ?;<2.345,('()?><;943465EFDDEJGJJGFFFJC==>/)'
@Glass_F3P_4_D3_6_16_23
CCGGCAGGCCTGGTCCAGTTTTCACCTGTTTTACGTAAAAACCCGCTTCGGCGGGTTTTTGTTGGTCATCGAGTGATTACAAAGCAAGCGAAGAAAAAGGCGACAGATTACTCTGTCGCCTTTTTTTCCTGACTCATAACTTAGGTGGCGGGCTAGCGTCGTGGTTTGTCTGGTCAACCACCGCGGTTGTCTCAGTGGTGTACGGTACAAACCCCGACGTGCACAGCTGTCACCGGATGTGCTTTCCGGTCTGATGAGTCCGTGAGGACGAAACAGCCTCTACAAATAATTTTGTTTAAGAATTCATTAAAGAGGAGAAAGGTACCATGAGTAAAGGAGAAGAACTTTACCACTGGAGTTGTACCAATTCTTGTTGAATTAGATGGTGATGTTAATGGGCACAAATTTTCTGTCAGTGGAGAGGGTGAAGGTGATGCAACATACGGAAAACTTACCCTTAAATTTATTTGCACTACTGGAAAACTACCTGTTCCATGGCCAACACTTGTCACTACTTTCGGTTATGGTGTTCAATGCTTTGCGAGATACCCGAATCATATGAAACAGCATGACTTTTTTCAAGAGTGCCATGCCCGAAGGTTATGTACAGGAAAGAACTATATTTTTCAAAGATGACGGGAACTACAAGACACGTGCTGAAGTCAAGTTTGAAGGTGATACCCTTGTTAATAGAATCGAGTTAAAAGGTATTGATTTTAAAGAAGATGGAAACATTCTTGGACACAAATTGGAATACAACTATAACTCACACAATGTATACATCATGGCAGACAAACAAAAGATGGAATCAAAGTTAACTTCAAAATTAGACACAACATTGAAGATGGAAGCGTTCAACTAGCAGACCATTATCAACAAAATACTCCAATTGGCGATGGCCCTGTCCTTTTACCAGACAACCATTACCTGTCCACACAATCTGCCCTTTCGAAAGATCCCAACGAAAAGAGAGACCACATGGTCCTTCTTGAGTTTGTAACAGCTGCTGGGATTACACATGGCATGGATGATCTCTACAAATAAAAGCTTGATATCGAATTCCTGCAGCCCGGGGGATCCCATGGTACGCGTGCTAGAGGCATCAAATAAAACGAAAGGCTCAGTCGAAAGACTGGGCCTTTCGTTTTATCTGTTGTTTGTCGGTGAACGCTCTCCTAGTAGGACAAATCCGCCGCCCTAGAATCGAGTGGCGCCTGCAGACGTAAAAAAAGCGGCGTGGTTAGCCGCTTTTTTTAAATACCCAGACGTACAATGGATGCCCGGATGATCCTGACGACGGAGACCGCCGTAGTCGACAAGCCGGCCGTTAATTAAAAAGTTAAACAAAATTATTTGTAGAGGGAAACCGTTATGCGTGGTCTCCCTGAATATATTATACGAGCCTTATGCATGCCCGTAAAGTTATCCAGCAACCACTCATAGACCTAGGGCAGCAGATAGGGACGACGTGGTGTTAGCTGTGCTCGAGGTGAAGACGAAAGGGCCTCGTGATACGCCTATTTTTATAGGTTAATGTCATGATAATAATGGTTTCTTAGACGTCGAGTCTTACGCCCCGCCCTGCCACTCATCGCAGTACTCTAGAAGCGGCCGCGAATTCCAGAAATCATCCTTAGCGAAAGCTAAGGATTTTTATCTGAAATTCTGCCTCGTGATACGCCTATTTTTATAGGTTAATGTCATGATAATAATGGTTTCTTAGACGTCAGGTGGCACTCGAGTTGATCGGGCACGTAAGAGGTTCCAACTTTACCCGCCCCATAATGAAATAAGATCACTACCGGGCGTATTTTTTGAGTTATCGAGATTTTCAGGAGCTAAGGAAGCTAAAATGGAGAAAAAAATCACTGGATATACCACCGTTGATATATCCCAATCGGCATCGTAAAGAACATTTTGAGGCATTTCAGTCAGTTGCTCAATGTACCTATAACCAGACCGTTCAGCTGGATATTACGGCCTTTTTAAAGACCGTAAAGAAAAATAAGCACAAGTTTTATCCGGCCTTTATTCACATTCTTGCCCGCCTGATGAATGCTCATCCGGAATTTCGTATGGCAATGAAAGACGGTGAGCTGGTGGTATGGGATAGTGTTCACCCTTGTTACACCGTTTTCATGAGCAAACTGAAACGTTTTCATCGCTCTGGAGTGAATACCACGACGATTTCCGGCAGTTTCTACACATATATTCGCAAGATGTAGTGTTACGGTGAAAACCTGGCCTATTTCCCTAAAGGGTTTATTGAGAATATGTTTTTTCGTCTCAGCCAATCCCTGGGTGAGTTTCACCAGTTTTGATTTAAACGTGGCCAATCTGGAGCAACTTCTTCGCCCCCGTTTTCACCATCGGCAATTCTTATACGCAAGGCGACAAGGTGCTGATGCCGCTGGCGATTCAGGTTCATCATGCCGTTTGTGATGGCTTCCATGTCGGCAGAATGCTTAATGAATTACAACAGTACTGCGATGAGTGGCAGGGCGGGGCGTAATTTGATATCGAGCTCGCTTGGACTCCTGTTGATAGATCCAGTAATGACCTCAGAACTCCATCTGGATTTGTTCAGAACGCTCGGTTGCCACCGGGCGTTTTTTATTGGTGAGAATCCAAGCCTCGAGCTGTCAGACCAAGTTTACTCATATATACTTTAGATTGATTTAAAACTTCATTTTTAATTTAAAAGGATCTAGGTGAAGATCCTTTTTGATAATCTCATGACCAAAATCCCTTAACGTGAGTTTTCGTTCCACTGAGCGTCAGACCCCGTAGAAAAAATCAAAGGATCTTCTTGAGATCCTTTTTTTCTGCGCGTAATCTGCTGCTTGCAAACAAAAAAACCACCGCTACCAGCGGTGGTTTGTTTGCCGGATCAAGGACTACCAACTCTTTTTCCGAAGGTAACTGGCTTCAGCAGAGCGCAGATACCAAATACTGTTCTTCTAGTGTAGCCGTAGTTAGGCCACCACTTCAAGAACTCTGTAGCACCGCCTACATACCTCGCTCTGCTAATCCTGTTACCAGTGGCTGCTGCCAGTGGCGGTGAGTCATTGTCTTGCCCCGGGTTGGACTCAAGACGATAGTTACCGGATAAGGCGCAGCGGTCGGGCTGAACGGGGGGTTCGTGCACACAGCCCAGCTTGGAGCGAACGACCTACACCGAACTGAGATACCTACAGCCTGAGCTGTCGAAAGCGCCACGCTTCCCGAAGGGAGAAAGGCGGACAGGTATCCGGTAAGCGGCAGGGTCGGAACAGGAGAGCGCACGAGGAGCTTCCAGGGGGAAACGCCGCGTATCTTTATAGTCCTGTCGGGTTTCGCCACCTCTGACTTGAGCGTCGATTTTTGTGATGCTCGTCAGGGGGGCGGAGCGTGGAAAAACGCCAGCAACGCGGCCTTTTTACGGTTCCTGGCCTTTTGCTGGCCTTTTGCTCACATGTTCTTTCCTGCGTTATCCCCTGATTCTGTGGATAACCGTATTACCGCCTTTGAGTGAGCTGATACCGCTCGCCGCAGCCGAACGACCGAGCGCAGCGAGTCAGTGAGCGAGGAGTTTCTCATAACGCGAAGTAATCTTTTCGGTTTTAAAGAAAAAGGGCAGGGTGGTGACACCTTGCCCTTTTTGCCGGACTGCAGCGGCATG
+
53'''&(''$$%()((((-.780017679:?GEEEDFJJJJHJJEEED;88781-*))/2)))(..'''':;<AJJJIEIJIIJJIIGH=>>=7=>DAA@HJHFFJGJHHFFJJJJJ33322649>@97..BDGFDJJHHJFEJJIIJJGGGFJIHJIFCAEHJFJGJJJJDDHE@??@100(''&&%$(*)()--1=>>>>=))))434:>?AGAAAAIJHFHGIJIJJJJJFJJHGJFHA@ADAD6JJJJJIJGGHJHHDJEHJEC@8667?====BEJIFIGHJFJJFEJJIFEBJGGIJJFECCFDJIGGJJFGGJGJHJJF@?----:99:GJHJJCECC=93('&%&&'-,,('%&'&((4ACCEHHFJJJJJJHIGJHGHGJGHJJJJJJJJIJJHIJJJJJJCDFIJGHHIJJEHDIHGIJJJJJHDDIJJJGFJIEGGIJJHJEFH9079/@JEIJIGGJIJHJJEJFJI@JJHJFFGDIEEC221J@@@BJJFIIHJDJIJJJJEIJGGHFEDCDDDJJJJHIIJIEFFJJJDCBFHIJGB8778<JJ<<;;EJJIEFGIIIJCABJJJ@<;<JJJIGFEFDHJFBDEIJJJJHDH::4344HJJJF@CIJJJJJJJJIHJJJJC<5++7:JEGICDDFJJGHJHJIIJHJJJC@?@EJJGJJJHGEIJGGIFJHEGJEGJGHFGJHJEFFHBDJIJJGHHJHJJJJJHJJJG@>>FEEEJJJIJJCFDDGFJFIJJJIJIFJHJJJJIJJHJJJJJJJJJJJIGJJJJJJJGIJJHJJJJJFACID2,3=>3*+.-/./?@@AAADGIHFDFJEJJJGEDGEIJJJJJJJHJJJFJFFJIJJGJJJJJGJHJIJGJJHHHIHDJECJJJJJC>777CCJJJJJIJJJHJHJHJGJJHGB@@AFAFJFHJJGJHIIEEGCBHFJJHJGGGGJGJJFJJJB=::;D=;:BA?;;<ABEJGG?>DGCJEEHJEJIFJJJA@)''+,02+=?@IHHJJHJJGEJJGJGFIDDJCBB7777<>DCCCA78=<>=?A>CAFJGIIJJFJJJJEFEFGFJGD=876A;==JIJGDEHGFIIJJGIEGEDHF,,,,DFJIJHGFGJEFFJDJDIGJFJFCBDFHJIJJHEH<<JJGAA?2,,,?=;;8887767<>621034****2..--129)('''''44456:?@C=9;BIH:;;?C=<<<FJJJFFFFJJGHHJHE??7JJJJJJHJEECDHIJCDJGA@7<434461-('%&()&('*()%%%&)%%%%((((&&&&&&&):EBCDFEJJJHJEHJ>>><='&&&(*)138*((+,??@ADIG????JJEJCABJJJGFJGIJJJJFFHGHIIBFGD:=.&&&%%&'&&')0///>?<@AJIFIFGFFJFEGHJJGJHGJJJJGJJJJEJGJJJJGJHJJJGJJHIHIJJJJJJJJHIEJJJJHGHHFJIBCCBBB<::;EIIJJJJJGGA?>EJJEDDCDJJJJHD<89>EJJJJHGJEJJHJJJHJIFDJFEJJGEFDIIJJJIJJJJJIJJIJJFCHEIGJJHJJHGGJDGDFJIJGGJ;DEDDHJE@=JJJJHJJJIGGJHGBCCBBA?<:<@DJGEJHI>>>>CBJEJFJIGJJJJIGIJJJHJDFHJJIDGJJEEJ;FJICB344JJGJJIJBB>76667GJGJHEHHJJJJJJGFJACCJFFJDIGFJFFHJFFJIJGJJJJHGB6::99EGDDFGHFJ999****6F;?AA??@BDCBCCCBCFEEJHE@B351,(,,-,,++,,ADEAEGGFH60.2//@???IFEGJGJGHHJG?J<,,,,234CDFEHFEHJ?@?CFFJIJIIJJJIJJHJJJGAEHCJJJJJJIIGJGIJGJJJJDDF???=<<*)))::;444381((((37:<@;<>FEECFHJJJFIGHHJJJJJJJJJJJIJBJHJJHFIJGEJEIHJIDA<<>??DDHIJEGIJJGHJDFCE777FCFJJJHGGJI@??JDFI@G:JJJJJEGIGIIJIJJJJJJJBAACFHGHIHJJHGJJIJJIJJGCAAAECBC>B@@@==6666ECCBDBAC>?@@GJHJJHGIJJJJHJGIJJJGHHJJJJ@??>555>JE@@@AA4446?EH:EECCIJJFCCEJ9--)''**.-*.//9:JFGGJJFJJFEJHJJJFHJJ???>DBG9999=?@@DJJGJFGGJJJJJHHJJD@IC949869ACEEGD?>'%%'8845??BIBAJGGIGBCBEIJGGJJIECEIJGJJJJJJJI;11/0000,,.0<?GFDGDEFIHJJIJGJJJJEFJJJIFJGFJBA;;;555IHFEJJD@>=***,2/)))%&&&()((()***:?8;<??:JCHHAA999CAB,+++76-3+)))2/...JFJJJJFJJJJJJJJFJEJJJJFJFFJJAAA@65588EDJJJJJJFJDEIJJHHJGJJ>?<<F@FHJA>?>DGJ73CDFDCEJJGGGHGJJJJJJJJJJHGIJJC::::JJJJJJHDFEJJGHCCHFHJJJIJJGJJGJIJJJJJJJDDCEJJGJJHJJFHJGJHJI;;:000-/+*..?>JGFFJFAAIHHJJHJJJJFJJHJEHJJJJJGGJHIIJJJJEJJGHJIECEEDJIJC?>=>IFGDCCCHBBCAJJFJFJJJJJGJJJJJIJJJJHHJIA?=?HGHJFJHDIFJFJJJABABDJIJJJJEGJJIHJJIEFJG:666AJGD98872112?A>@A:;:6620124@???@JIFGGJJCHIFEJGJJHJJDAACEJFJD@>:4//004534:;,((,-//1-'')///4???@<:***(888::9:9534?F<::?HEEJDCHHJJB@@?IJ=JHJJJHJJJJJJJJJGJJJJJIJGJB?AAAHFEJ31321422619@?7:43333:@?CGD;9:;@EFEGJJGJJIJJJ@???ED@<;;76;678?JGGJIJHJHJHHJIJIHJJJHFDFIJJFFJGF5444569:GFEJAA@@;HBDJJJGJFJD?>>:7537:AHJJJIHJEHBBHGJJJJ////GJJJG<@DFDGIGJJGFEDH?8+)&%&-&&$$$$&')'%&&&'%&&&//7?EF@>=>F99FFFDBEGJJEJBEDBJIJIJJIJJIHJJIJJJ????H6666:::JC=:99799GEFDDGFFGJFGD@?=?;CD>>>>DCEHJFJGJFJJHFFHJJHHIEHH>=612..-.124(''(((?EFJJJJJJJEC63B=JJEIHHGIGHJJJJJJGHJJHJJJJJJJJHJHGJHJJJJJD64-2--.)*3559;;66../6)3,,-,---..IFJJGD;:6,*$&'*((()-:::<<FFEDBABFJIJJJJFHJJGGHFGEF>889:?CDA@?BBIJGCDBCFJJA444----JFEF21119...:=GJJJJHHDDDECDFFJJHJEJJJGIA<==@JJJDGJJJHJHGHJEIJJJGJJJHJJGJJIJJJHGDJJJIJJJJJJEFJJIJJEAAEJHJGGJJJJDBBCFDDD><20135AJ:CHI@CABJHJJDFJEGHFJFJHJJHJEGFDFGEJJGFJJHJDEDECAA--../2334470'-'&&%'%((DCCDFGJJJFJGFGJIJJGFHJJGJDEJGCBFFJ>JHJBJDFJJJHJJIGJJHF?JEAGB?=?7750:77=<<3340,*('%
@Glass_F3P_4_D3_6_16_24
CCCGATACCGTAAAGAACATTTTGAGGCATTTCAGTCAGTTGCTCAATGTACCTATAACCAGACCGTTCAGCTGGATATTACGGCCTTTTTAAAGACCGGTAAAAGAAAAATAAGCACAAGTTTTATCCGGCCTTTACTCACTTCTTGCCCGCCTGATGAATGCTCATATGTATTCCGGAATTTCGTATGGCAATGAAAGCCGTGAGCTGGTGATATGGGATAGTGTTCACCCTTGTTACACCGTTTTCCATGAGCAAACTGAAACGTTTTCATCGCTCTGGAGTGAATACCACGACGATTTCCGGCAGTTTCTACACATATATTCGCAAGATGTGGCGTGTTACAGTAAAACACCGGCCTATTTCCCTAAAGGGTTTATTGAGAATATGTTTTTCGTCTCAGCCAATCCCTGGGTGAGTTTCACCAGTTTTGATTTAAACGTGGCCAATAAACAACTCTGCGCCCGTTTTCACCATGGGCAAATATTATACGCAAGGCGACAAGGTGCTGATGCCGCTGGCGATTCAGGTTCATCATGCCGTTTGTGATGGCTTCCATGTCGGCGGAATACTTAATGAATTAGACGGTTGTTGCGATGAGTGGCAGGGCGGGGCGTAATTTGATATGGAGCTGGCTTGGACTCCTGTTGATGATCCAGTAATGACCTCAGAACTCCATCTGGATTTGTTCAGAACGCTCGGTTGCCACCGGGCGTTTTTTATTGGTGAGAATGCTGAACCTCGAGCTGTCAGACCAAGTTTACTCATATATACTTTAGATTGATTTAAAACTTCATTTTTAATTTAAAAGGATCTAGGTAAAATCCCTATCCTTTTTGATGATATTTCATGACCAAAATCCCTTAAAGTGAGTTTTCAGTTTCACTGAGCGTCAGACCCGTAGAAAAATCAAAGGATCTTCTAAATCCTTTTTTTCTGCGCGTAATCTGCTGCTTGCAAACAAAAAAAACCACCGCTACCAGCGGTGGTTTGTTTGGATCAAGAGCTACCAACTCTTTTTCCGAAGGTAACTGGCTTCAGCAGAGCGCAAGTACCAAATACTGTTCTTCTAGTGTAGCCGTAGTTAGGCCACCACTTCAAGAACTCTGTAGCACCGCCTACATACCTCGCTCTGCTGATCCTACCAGTGGCTGCTGCCAGTGGCGATAAGTCGTGTCTTACCGGGTTGGACTCAAGACGATAGTTACGGATAAGGCGCAGCGGTCAGGCTGAACGGGGGGTTCGTGCACACAGCCCAGCTTGGAGCGAACGACCTACACCGAACTGAGATACCTACAGCGTGAGCTATGAGAAAGCGCCACGCTTCCCGAAGGGAGAAAGGCGGACAGGTATCCGGTAAGCCCGCACCGTCAAGACGGGAGAGCGCCGAGGGAGCTTCCAGGGGGAAACGCCTGGTATCTTTATAGTCCTGTCGGGTTTCGCCACCTCTGACTTGAGCGTCGATTTTTGTGATGCTCGTCAGGGGGGCGGAGCCTGTGGAAAAACGCCAGCAACGCGGCCTTTTTACGTTCCTGGCGGCCTTTTGCTGGCCTTTTGCTCACATGTTTCTTTCCTGCGTTATCCCCTGATTCTGTGGATAACCGTATTACCGCCTTTGAGTGAGCTGATACCGCTCGCCGCAGCCGAACGACCGAGCGCAGCGAGTGCGTGAGCGAGGGAAGTCATAACGCGAAGTAATCTTTTCGGTTTTAAAGAAAAAGGGCAGGGTGGTGACACCTTGCCCTTTTTTGCCGACTGCAGCGGCCGCTACTAGTAGACCGGCTAGCGTCAGTTTCACCTGTTTTACGTAAAAACCCGCTTCGGCGGGTTTTTACTTTTGGTCATCGAGTGATTACAAAGCAAGCAAAGAAAAAAGGCGACAGATTACTCTGTCACCTTTTTGACTAATAACTTAGGTGGCGGGCTAGCGTCGTGGTTTGTCTGGTCAACCACCGCGGTCTCGTGGTGCTACAGTACAAACCCCGACGTGCACAGCTGTAGCCGGATGTGCTTTCCGGTCTGATGAGTCCGTGAGGACAAAACCCGCCTCTACAGAATGATTTTCTTTAAGATTCATTAAAGAGGAGAAAGGTACCATGAGTAAAGGAGAAGAACTTTCACTGGAGTTGTCCCAATTCTTGTTGAATTAGATGGTGATGTTAATGGGCACAAATTTTCTGTCAGTGGAGAGGGTGAAGGTGATGCAACATACGGAAGGCCTAAATTTATTTGCACTACTGGAAAACTACCTGTTCCATGGCCAACACTTGTCACTACTTTCGGTTATGGTGTTCAATGCTTTGCGAGATACCCAAATCATATGAAACAGCATGACTTTTTTCAAGAGTGCCATGCCCGAAGGCTGTGTCCCAGGAAAGAACTATATTTTCAAAGATGACGGGAACTACAAGACACGTGCTAGAAGTCAAGTTTGAAGGTGATACCCTTGTTAATAGAATCGAGTTAAAAGGTATTGATTTTAAAGAAGATGGAAACATTCTTGGACACAAATTGGAATACAACTATAACTCACACAATGTATACATCATGGCAGACAAACAAAAGAATGGAATCAAAGTTAACTTCAAAATTAGACACAACGTGGAAATTGGGAGTTAGTTTCAGACTGGCGGGACCATTATCAACAAAATACTCCAATTGGCGATGGCCCTGTCCTTTTACCAGACAACCATTACCTGTCCACACAATCTGCCCTTTCGGAAAAATACCAGACAAAAGAGAGACCACATGGTCCTTCTTGAGTTTGTAACAGCTGCTGGGATTACACGGCATGGATGATCTCTACAAATAAAAGCTTGATATCGAATTCCTGCAGCCCGGGGGATCCCATGGTACGCGTGCTAGAGGCATCAAATAAAACGAAAGGCTCAGTCGAAAGACTGGGCCTTTAGTTATCTGTTGTTTGTCGGTGAACGCTTTCTCCTGAGTAGACGAATCCGCCGCCCTAGAATCGAGTGGCGCCTGCAGACGTAAAAAAAGCGGCGTGGTTAGCTCACTTTTTAATTGCCGGACGTACGATCGATGCCCGGATGATCCTGACGACGGAGACCGCCGTCATCAACAAGCCGGCCGTTAATTAAAAAGTTAAACAAAATTATTTGTAGAGGGAAACCGTTGTGGTCTCCTTGAATATATTATACGAGCCTTATGCATGCCCGTAAAGTTATCCAGCAACCACTCATAGACCTAGGGCAGCAGATAGGGACAACGTGGTGTTAGCTGTGCTCGAGGTGAAGACGAAAGGGCCTCGTGATACGCCTATTTTTATAGGTTAATGTCATGATAATAATGGTTTCCAACGTCGAGTCTTACGCCCCGCCCTGCCACTCATCGCAGTCTAGAAGCGGCCGCGAATTCCAGAAATCATCCTTAGCGAAAGCTAAGGATTTTTTTATCTGAAATTCTGCCTCGTGATACGCCTATTTTTATAGGTTAATGTCATGATAATAATGGTTTCTTCAACGTCAGGTGGCACTCAGTCTGATCGGGCACGTAAGAGGTTCCAACTTTCACCATAATGAAATAAGATCACTACCGGGCGTATTTTTTGAGTTATCGAGATTTTCAGGAGCTAAGGAAGCTAAAATGGAGAAAAAAATCACTGGATATACCACCGTTGATATATCCCAATGGCATCGTAAAGAACATTTTGAGGCATTTCAGTCAGTTGCTCAATGTACCTATAACCAGACCGTTCAGCTGGATATTACGGCCTTTTTAAAGACCGTAAAGAAAAGTCAGCGACTATCCGGCCTTTACTCACATTCTTGCCCGCCTGATGAATGCCGTCCGGAATTTCGTATGGCAATGAAAGACGGTGAGCTGGTGATATGGGATAGTGTTCACCCTTGTTACACCGTTTTCCATGAGCAAACTGAAACGTTTTCATCGCTCTGGAGTGAATACCACGACGATTTCCGGCAGTTTCTACACATATATTCGCAAGATGTGGCGTGTTACGGTGAAAGCGCGCCTGCCTAAAGGGTTTATTGAGAATATGTTTTTCGTCTCAGCCAATCCTGGGTGAGCTTCACCAGTTTTGGATTTTAAACGTGGCCAATATGGACAACTTCTTCGCCCCCGTTTTCACCATGGGCAAATATTATACGCAAGGCGACAAGGTGCTGATGCCGCTGGCGATTCAGGTTCATCATGCCGTTTGTGATGGCTTCCATGTCGGCAGAATGCTTAATGAATTACAACAGTACTGCGATGAGTGGCAGGGCGGGGCGTAATTTGATGTGAGCTGGCTTGGACTCCTGTTGATAAATCCAGTAATGACCTCAGAACTCCATCTGGATTTGTTCAGAACCTCGGTTGCCACCGGGCGTTTTTTATTGGTGAGAATCCAAGCCTCGAGCTGTCAGACCAAGTTTACTCATATATACTTTAGATTGATTTAAAACTTCATTTTTAATTTAAAAGGATCTAGGTGAAGATCCTTTTGATAATCTCATGACCAAAATCCCTTAACGTGAGTTTTCGTTCCACTGAGCATCAAAGCTACCAGTGGAGGAAAAAGATCAAAGGATCTTCTTTAAATCCTTTTTTACTCACGTAATCTGCTGCTTGCAAACAAAAAAACCACCGCTACCAGCGGTGGTTTGTTTTACCGGATCAAGAGCTACCAACTCTTTTTCCGAAGGTAACTGGCTTCAGCAGAGCGCAGATACCAAATACTGTTCTTCTAGTGTAGCCGTGGTTGGGCCACCACTTCAAGAACTCTGTCAGCACCGCCTACATACCTCGCTCTGCTAATCCTGTTACCAGTGGCTGCTGCCAGTGGCGATAAGTCGTGTCTTACCGGGTTGGACTCGATAGTTACCGGATAAGGCGCAGCGGTCGGGCTGAACGGGGGGTTCGTGCACGACCAGCTTGGAGCGAACGACCTACACCGAACTGAGATACCTACAGCGTGAGCTCAGAAAACGCCACGCTTCCGAAGGGAGAAAGGCGGACAGGTATCCGGTAAGCGGCAGGGTCGGAACAGGAGAGCGCACGAGGGAGCTTCCAGGGGGAAACGCCTGGTATCTTTATAGTCCTGTCGGGTTTCGCCACCTCTGACTTGAGCGTCGATTTTTGTGATGCTCGTAGCGAGCCTGTGGAAAAACGCCAGCAACGCGGCCTTTTTCAGGTTCCTGGCCTTTTGCTGGCCTTTTGCTCACATGTTCTTTCCTGCGTTATCCCCTGATTCTGTGATAACTCGTCTTACCAGCCTTGAGTGAGCTGATACCGCTCGCCGCAGCCGAACGACCGAGCGCAGCGAGTGAGTGAGCGAGGAAGCCTGCATAACGCGAAGTAATCTTTTCGGTTTTAAAGAAAAAGGGCAGGGTGGTGACACCTTGCCCTTTTTTGCCGGACTGCAGCGGCCGCTACTAGTAGACCGGCTAGCGTCAGTTTCACCTGTTTTACGTAAAACCCGCTCAGCAGGTTGCTTTGGTGATCGAGTGATTACAAAGCAAGCAAAGAAAAAAGGCGACAGATTACTCTGTCGCCTTTTTTCCTGACTCATAACTTAGGTGGCGGGCTAGCGTCGTGGTTTGTCTGGTCAACCACCGCGGTCTCAGTGGTGTACGGTACAAACCCCAACGTGCACGTCACCGGATGTGCTTTCCAGTCTGATGAGTCCGTGAGGACGAAACAGCCTCTACAAATAATTTTGTTTAAGAATTCATTAAAGAGGAGAAAGGTACCATGAGTAAAAGGAGAAGAACTTTTCACTGGAGTTGTCCCAATTCTTGTTGAATTAGATGGTGATGTTAATGGGCACAAATTTTCTGTCAGATAAAGATTGAAGAGGTGATGCAACATACGGAAAACTTACCCTTAAATTTATTTGCACTACTGGAAAACTACCTGTTCCATGGCCAACACTTGTCACTACTTTCGGTTATGGCGTTCAATGCTTTGCGGAATTCCAGATCATATGAAACAGCATGACTTTTTCAAGAGTGCCATGCCCGAAGGTTATGTACAGGAAAGAACTATATTTTTCAAAGATGACGGGAACTACAAGACACGTGCTGAAGTCAAGTTTGAAGGTGATACCCTTGTTGATCAAATAGAGTTAAAAGGTATTGATTTTAAAGAAGATGGAAACATTCTTGGACACAAATTGGAATACAACTATAACTCACACAATGTATACATCATGAGCAACAAACAAAAGAATGGAATCAAAGTTAACTTCAAAATTAGACACAACATTGAAGATGGAAGCGTTGGACTTAGCAGACCATTATCAACAAAATACTCCAATTGGCGATGGCCCTGTCCTTTTACCAGACAACCATTACCTGTCCACACAATCTGCCCTTTCGAAAGATCCCAACGAAAGAGAGGACCACATGGTCCTTCTTGAGTTTGTAACACTCTGGGATTACGCATGGCATGGATAATTATTACAAATAAAAGCTTGATATCGAATTCCTGCAGCCCGGGGATATCCATCGGTACGCGTGCTAGAGGCATCAAATAAAACGAAAGGCTCAGTGGAAAAAGTGAGCCTTCGTTTTATCTGTTGTTTGTCGGTGAACGCTCCTCGGTAGGACAATCCGCCGCCCTAGAATCAAGTAGCACCTGCAGACGTCAAAAAAAGCGGCGTGGTTAGCCACTTTTTAATTGCCGGACGTACAATCGATGCCCGGTAGATCCTGACGACGAGAGAATTTAGCCATCATCGACGAGCCGGCCGTTAATTAAAAAGTTAAACAAAATTATTTGTAGAGGGAAACCGTTGTGGTCTCCCTGAATATATTGTGCAGCCTTATGCATGCCCGTAAAGTTATCCAGCAACCACTCATAGACCTAGGGCAGCAGATAGGGACGACGTGGTGTTAGCTGTGCTCGAGGTAAAACAAAGGGCCTCGTGATACGCCTATTTTTATAGGTTAATGTCATGATAATAATGGTTTCTTAGACGTCGAGTCTTACGCCCCGCCCTGCCACTCATCGCAGTACTCTAGAAGCGGCCGCGAATTCCAGAAATCATCCTTAGCGAAAGCTAAGGATTTTTTTTATCTGAAATTCTGCTTCGTGATACGCCTATTTTTATAGGTTAATGTCATGATAATAATGGTTTCTTTGACATTCAGTGAGCACTCGAGTTGATCGGGCACGTAAGAGGTTCCAACTTTCACCATAATGAAATAAGATCACTACCGGGCGTATTTTTTGAGTTATCGAGATTTTCAGGAGCTAAGGAAGCTAAAATGGAGAAAAAAATCACTGGATATGCCATGAA
+
&%')%%$#$$&')4:BCEHFJJHJJIJJJJIJIJIIIEHEJJJJ6555===?JIJJHJGFGHGA@?@CA@?>BCJIJJHGIIFJHHJJJJJ<7682-.-.),16DG?@CGJJEJGJHFIJFE><JDGIGGHJDEEB0.+(%$'((144;;;2212..339::444*))'('&$$&&011375:939;;CCDI3332-*/.)))*,,,,0;=FBDB8878?BJGEECEIDCDFFGEC=>=>00/.('(/0<556667CECCEACGJHJJFJJJJJJHJJJFHIGJJJJJJHFJJJGFGIIJJJJJJJJIJJIJJIJHJJHGJJGJJJGHIJJJGEA(('(-,,,'(''((''*-((*(((@CECIFJJJG>CGJIJJJHJJAB::89<<;88:9<=:88;?822??@AA<==A=EJJDGDEGICBDDBDC@<<5455<???A6546-5///))))*)*)''%%&)4HCEJJIJFEEAF9::=B<EDFDCBDEFHGJIGJFJGH>=<=BJJGEIGIJGJGJIJJIJFIB?HHGGABBAJJGJEGEJIIJIEHDDDEFECCDGH9100++++2,*++-.000000.,,-/11/.)))*00125587=@CIFJHBFFJJID@A<ACDBDDB/++/+(%'));34BAA=<<;<6*++(++4:8:<@GJ@@?::65;:=BD@?3????@AFJIIJJHFJEFFIJJB==<>HJGJHFDEHJHFDDCDH>=4//1121/+'%%%%$%126321127453345<>?HJJJGJEIHHIJD@BBB@AB79999;=<>HDIJJ876538<=FHJCCFHDJGE=522/.+)**'((,,*))'&%%$$$&.2,,,*+,,..1.2C??>@EGJJIEE:@>0/(((&(,-056('&&&*'//33499>?@??<::@64()*++,++(((*0211333''%%%&((')004>D><;;<=42002)'''751231?555DACFFEJFEFEDG1114/011.))::8;:;E7))'%%%&.0018678ABDDIIEFJHFFJFHEEFGFEEJGDAAADDC;:;=842.,,-)))%%'&)BHECFEIJHJJIJGCFHEIHEFEJ9101////BJFIJJIJIJJIHGDFDFEB<:998/-,)'&&'-/01/86889<:,+(')(**'$&&&'&(((/+-/4?;CEDJJFFF@?;<>>>HJGJJEJD@EC:I(''&&..56?@ACI988880''<HJGJIJGH;;:)))).-0'73222ACCJJIGCD>>>HABCDIIJJFJJDA>;9<BDBDID====JBCBB*''9:GGDDDDBA>=;;768:;6667<53+'&%&**))))(())199:7444881577:>9=<985.)('*'%$#%&%%%%$$$$$$$##$###$'&&''((&&%&'&%(,;=>===>9:<<@?JGJJJF?A5555BCJ@?>A@E<<<<JBJJJGFG?IJGCCE666664((((-%%('))...0889;:;:<>;(('')(++,.<<<<>:9;62===9567=>ICBECABBBA@./-.3445667,+'%&,-,+-.*&&&')---479?9:9:CIFFGGHIJJDJE-*EBJEGDJJJHGBJEEHGIA@IDCBCDEJHJJJJFFJAAABB:)))*-91==?BIHFJJEIJJJIDID?@@AE;;9:;EGE7666ADGCA@@?@;/05422300046431+)1*)%$'5::;=::;<G0002;;<B=::446=;BD;11;;=@B@@669<FJDEGEDEEECEA@=657659811001.//22287773+&'111***))),4:<9<5(&'&''145@@>?@BFBAAC@@@CCBEEGHFGED?:6;=@D;:88:76'%%&(*'**3434556BDDDEDGJEFJH;999445544:EGFFF@>>>?C>:7+))&'''&%%%&,213&'01//01210)%&'')665568>9886667<DEEHIED@@>?A70001777...-/./0-/0578,''(,,-.53479::;322685444@@B@93----/9@E@@?=A3222BDGFEEDC@AAC@><=8/.1//-.-..*)%&&&'''&%%%'+&&))24,++(&'(*++,/67155579::@ABB?CC;>=<?7669267:@CDEIGHGFABH@4446EHIEJEDD@;92';330,,,,,>AEEHCGBHGGDCFJIFJFHHJEFFFJIIEFJJFGI64337JJJJJJJJJFGFHJFDCA;5559>21,+*+%&$%(+-3:AD:888>EGJGHJFFEEJIJJF?>@@ACDBJ?A''')8::656601,-6BC@@=65332;57?BBGJG2111HFCBHCA8779;74''&--,2011000?AJFFFJJFHG:<<@C@520,313113568<=?2222B*(&&'')&&'(/./21..,/..0/;80&%&(,98789///@FBCEJHJEFEHEDBCDC('''?GIJFFIGIJGJJFJEGIGHJGJJFGHJIJHCBC@ABBEJJ=>HJJIIFJIIHJGJJDCCA?;86+++2<C<@>=99857<ABD@CBACFFFIJGIFEJJHJJJGFJGHGEEFHFJHECCEFFJGA@A@HEA=???JFJJJDDCJIJGGIGFJHHIJHJGJGFGIJJJ==<===877))&%'',**&')*+,*&%&'-&)((')))(&&%%&)+.002?CDBDDFJDHEB2212/233</...?655578@?:4312=@>?BEDHJIJJHFDHEJFCDDEHEHGJJFIGHACDB0)'(),,+0***)-+*+07CC:<>C@BCEJBB::;9;:>00/---.0/-0//28999:<E444;?=/-)(')*.5559:9998;789:AACEAADJ:../2;@EJIABBAIJGJJJGECED>=>FEA..FGIFEHFJIHDAABAIAFCGIJFEDCDCDAECG=;::CFFED=66952003B=5548<F8=<9)(()*.--..748?A=A=444551./-+('%%'*2&&&+)(')'()-34*555>?BD@8<>?3323=BDJBBCDHHGIIDCD667JEFFEFFJFHHJC>=754($$$&'++++4/3/445?BEEGC?8788555/00/.//=8889EJ@@A666+&&'&))&''%&&%,,,,,,;<>@<CB?==>GJGFJHJJJJJJJHIGJJJJJJJJJJJFHCBDIHIJJJJHFHFJFEE?C220+'(HJIJFHDFGEGDCEEDCG:F;8542222.;5556;977>A<<<<JJGHJHFHJH>?FGJ::=A?.--,+((''()-5((((@@EJIHFJHJJIJJGEF<;=AFHJJIJHFJIJJJJJJJH;;<JGGJHIJG?ADDFJJJJHFJJJIJIJIJIJJJAA@AJE((((334)*<>CD:::;?>?=EBBBGBACCJFHGJHFFJJJJIHEA866669:HJDFCJJJEDCDJJJHGJJJJHJHIJGF=;;844B<<4--..,,+,08;?=>99:JIFJJJFA@>9;:==BHFJHJIFCGIJJJJJEDJDJJHIJJIJJJJJIIJDCD===>@;97+++++92--157B@321+*++''&'+-.//;****5325557644334799;?BBAEGFJHIJJFC>=A<<?>ABJGFJIFHJJ@GE;B5,,,,5BE@@?@IHJJJ@?>???DADJEJGHGDD7889;:<=@?@HIJJFGJGHFDIJGJECBCCFGHIHJJGJJFJGJJJGIHGIBC5444897130112689=?BCAHCDDBAB@AEFJGDJC??@GJJJJHFJHFGJEJJDC==>;97755=?@FGE@B===BDEJJJ?;AG<888@??EJC845.%$$$%&'(()*<=<>>=DGJ=,***DBJJFJJGJJGJDBJBAA-,,,0.)%%%'*+.556502212;;BDDDBCJJJJEBEB<:::=0,,?DDJE@ABJJJEFJJJHEHIGJJJDCAAJJJHGJJJJHEGEIGI==<>J=>>>I>>>?JJEHJJJJJJJCA@@:534::5)'%&)+,,+-+.;CBJGJFJEE44)))))))),,-<99:;;:@@BBFGJGJ>=767,,,0/(''&&&&&(**11@JHJFJJJHJHJEJJJJJHDHJBEB?@>?,,444--,**&&%&.00/-..-1411227=?((&&9>@>@BJEH@AAA8884411:;?DBBCDJGGFBCEDJC@AFJE<;<>J>>>BGJDE@>>2,**68BJFEJED@:99@DGGHEGIGJJGIFFGJDCB@>4112?<<==HFFBC?@FIJC@9:=<;:8344A@ABACCJJFFCDIFHFHIJJHJJIJIEJJGJJHIIHJJHJDDHHIHIIJJJCEDJHJJ@?:=100/((&%%&+''''?=<===BA@80-**,A6666FECDJED@??;;''DGJFJHEGJIJJJHJGHJ=3))('*()))())577;5===EIEJJDJGBA<4426FFJJEFJBBD@A999://;@GGJ9889CDEJGJFJFFDA@?==<<11128/11??DDFFHHJJJAA@?8=D;JJHFJFHA>>=;30.+(''./.(*+&%%'()4:8:;DBF?A@<>---.67>B@>=;<>79;<>>>BBABD=<<=B@567---*'&$$$&-%$$&*&*&%%%%%$%))-0+()0-8>644463+,,($%&)(''')+-/-*)))1<>CDGFCD>>>=FF?F<<<<==>JGEJHJJJJHGJHIGIDEBBA822288546811/.0../001;A@JEIJCEJGJGJFEJGGCECJGFHFGEEJDJGA@?DJECCC@A@DHDDFA>>>?B@?51001102///0@>=<833++++*))),+)((+++,,034534+))(&%&&(+16<??ADBIEDA>9,+++ABBCADDHBBAA;((((0008<=>42002/454888BBA><<:::BEEEGCCDA>E@C))()0((*////012,((3DHFJGJGE@@@)((())):@;;;<EEEJJ<33239792593210400166:GG998744---6:=?@1111JIFIJIGJJJFDBAA@G=8854)%%$)+)&&'+**0033)2,331>:92,,1.3432145455=<<=@FAHDEJEEJJFFHEB989=BBDBBGIHGJGBA=<@A>5<;=<;<0945EB>;0.//+**+.'''''(2:9::5669AHFIGFJJJIJHHJJIJJJJJJJJJJJHHE:7**7@?00..5212(('%&%%$$%&,,*''*,143226*(.((BDGH@9+?BBEIB0-+,((''(,:A9:?>;3(&&&(7>C?@>??33;ADCJE8994/>=.++./2;446<<;86511330*+321+*''**1**)('&&).%,,8<EDJJJJEGJHEIJGFCDDDABFA?CBH5444>??@BCCGFFDBC.-,---.7@@ADCD>9852257FEJJJFEFIJCCA@A@CEA>>AHFJIGJ?<AEDJCIHGBHHGJJDGCEDCJJJGHJJAII>9DGCCCBIFBCBBBDJHHJCBAAFIJJGFHEJJGHIJJJB@B@6556>G@:;;650.-//322/.*)(**((***-+,447<5653.&&&$%%%(()18BEFB@A@AIJB@@>:<>A>ADFGJIJJ::99A>C@CHIIJIJF@?;89;6?70-().1:55?BBIGGABBCHIFGJFDJGDHFEJIJGFIJJGFBAABC<;;;A??600'&'+//-../?=<=<<655561178668/..+-,*''%%&&(((445:763321,-'''+,-.466699920/-,-.*'&%)&---03))))1266989>>A@<7<:@>>>>AB??>764355643048-:5554231.--/59<?A>?A@????@AEB;78>?A@?==<;0/40<=DCHFDCD8888CB@???CGEBDCDFEFDBBDECDCEDEEJJCA<;4-('&%$$%%$%%&'&'&'(../////:;<11118;GJFAB>@?::833@DE@@((((DDCA@AB@ABJDD>=;;<>BBBCBBD@???BDDEGFDHGIDFEED<:H?765<211010/)(*46=<<6643(&%&(&&&,//,,;;;:8:CIJHJJIGJJJCCJJI6666CEJJGDEHEACA>?>?IEEEFIG><--BCJFIIEFDEJ;;::@D2229GJGFDGEEADIHJJJJHGJHIGJJGGIGJJJJIJJJGIIJJIFJHIGIA@@?AD77633440/./+**+2==@GJFJDIJIGBCAIHGDIIIIGIHJCCJJJIBC@@@?DEGFJGGIHFGJJJFJJJJHIJGIC8889CJJ8889D8701+++-;----((((''')+->A@BB@32<2778??6612239488:DC400004@BFCIEGJJJCE@@@HJEG544,+***-((+346787667<;88<>BCAA?<=;<6?:JFJIGGEDJCDEGDDEA==:9:CE@<::;GFHA@>>>>>98777HHG@@@<<<:92033124465532453223:7=>35650'%)+///878676:00.))(*36/)&%%%%%%%$&%%&&$%&'('''//4.-*(''+('%%%&-/64'&&-.))(*+-27-,,,299;?<<2222400/-,'&%(-*.--+-+*&&'-46A:::;EEDDFHJGFA99:7899DJIEG70//&$%'()(('$$$%'(++023:E@B>@?ADEGFGJJE>>==>93.+*%'(,*%$$$$%$$(*)*'&&&&'(83.--.1++++,++''&&)*(((+(('&'',11.-'&',+,,,11100/*)*-88:74/00041;;====<)))+&&&///22/&&%%',8;;<B222.)&(&&&&1-&$$%()))*((--''''>;=<EGBE<BBDDADFA////>GHHJFIJFGFJDAJHJJJG:AJIIEA@A88669:?>>?@;67:66432+*'&%$%(*,+,/00044:;8ACCJJIIJGGJGHJHJJJFDC===;<<=ED::;<F;;<99973345:;-,,+/---...-.0114./0(''(45+**)('()7?3233,*+./325)))+9:=>=FBB98621///,-,,013@333333;AADJJGE;;;;<B@/+++2///1+BFEH>>>?EJJF9998,,++,'''',./589::;;::9:998223475/+)(&$%%&)+/0&&&888:400/0?ABEHGCFBBEC>>BFJEEJICC><'')+<<?FD=211298:;GJEFCBEFIHJJIJFHJJJFJIHJJH<<<<I><8.,--*(('*(&&+'')10-,)*+2////0007:99:C@<87898551015;;9CCFCDCEHBAAB?:414./?@B?A@::;<7;''@BEJEGEJJFGFFCEFEJFIJGBCCDFJDECCEHHGDE5667:;98=925C?:991+++(((*)(''..1.*'
@Glass_F3P_4_D3_6_16_25
CCAGTATTCTGGTGATAAGAAAAAAAATGCACCTGCCTTTTTCTTTGCAAACAAAACTTCTTTCGTCGGCTTCCTCGCTCACTGACTCGCTGCGCTCGGTCGTTCGGCTGCGGCGAGCGGTATCAGCTCACTCAAAGGCGGTAATACGGTTATCCACAGAATCAGGGGATAACACAAGCATGCTGAGCAAAAGGCCAGCAAAAGGCCAGGAACCGTAAAAAGGCCGCGTTGCTGGCGTTTTTCCACAGGCTCCGCCCCCCTGACGAGCATCACAAAAATCGACGCTCAAGTCAGAGGTGGCGAAACCCGACAGGACTATAAAATTACCAGGCGTTTCCCCCTGGAAGCTCCCTCGTGCGCTCTACCTGCCTTTCCCGACCCCTGCCGCTTACCGGATACCTGTCCGCCTTTCTCCCTTCGGGAAGCGTGGCGCTTTCTCATAGCTCACGCTGTAGGTATTCTCAGTTCGGTGTAGGTCGTTCGCTCCAAGCTGGGCTGTGTGCACGAACCATCTCAGCCCGACCGCTGCGCCTTATCCGGTAACTATCGTCTTGAGTCCAACCCGGTAAGACACGACTTATCGCCACTGGCAGCAGCCACTGGTAACAGGATTAGCAGAGCGAGGTATGTAGGCGGTGCTACAGAGTTCTTGAAGTGGTGGCCCTAACTACGGCTACGCTGGAAGAAGAACATATTGGTATCTGCGCTCTGCTGAAGCCAGTTACCTTCGGAAAAAGAGTTGGTGACTCTTAATCCGGCAAACAAACCACCGCTGGTAGCGGTGGTTTTTTGTTGCAAGAACGACGGTGCCGCGCACAAAAAAAAAATCTCGAAACGTTGGGGCTTTATCTTTTTCTACGGGGTCTGACGCTCAGTGGAACGAAAACTCACGTTAAGGGATTTTGGTCATGAGATTATCAAAAAGGATCTTCGCCTGGAATCCTTTTAAATTAAAAATGAAGTTTTAAATCAATCTAAAGTATATATGAGTAAACTTGGTCTGACAGCTCGAGGCTTGGATTCTCACCAATAAAAAACGCCCGGTGGCAACCGAGCGTTCTGAACAAATCCAGATGGAGTTCTGAGGTCATTACTGGATCTATCAACAGGAGTCCAAGCGAGCTCGATATCAAATTACGCCGCCCTGCCACTCATCGCAGTACTGTTGTAATTCATTAAGCATTCTGCCGACATGGAAGCCATCACAAACGGCATGATGAACCTGAATCGCCAGCGGCATCAGCACCTTGTCGCCTTGCGTATAATATTTGCCCATGGTAGAAACGGGGGCGAAGAAGTTGTCCATCTGGCCACGTTTAAATCAAAACTGGTGAAACTCACCGGGGATTGGCTGAGACGAAAAACATATTCTCAATAAACCCTTTAGGGAAATAGGCCAGGTTTTCACCGTAACACGCCACATCTTGCGAATATATGTGTAGAAACTGCGGAAATCGTCGTGGTATTCACTCCAGAGCGATGAAAACGTTTCAGTTTGCTCATGGAAAACGGTGTAACAAGGGTGAACACTATCCCATATCACCAGCTCACCGTCTTTCATTGCCATACGAAATTCCGGTGGCGGGTTCATTAGGCGGGCAAGAATGTGAATAAAGGCCGGATAAAACTTGTGCTTATTTTTCTTACGGTCTTTAAAAAGGCCGTAATATGTAGCTGAACGGTCTGGTTATAGGTACATTGGATGAACTGACTGAAATGCCTCAAAATGTTCTTTACGACATGCCATTGGGATATATCAACGGTGGTATATCCAGTGATTTTTTTCTCCATTTAGCTTCCTTAGCTCCTGAAAATCTCGATAACTCAAAAAATACACCCGGTAGTGATCTTATTTCATTATGGTGAAAGTTGGAACCTCTTACGTGCCCGATCAACTCGAGTGCCACCTGACGTCTAAGAAACCATTATTATCATGACATTAACCTATAAAAATAGGCGTATCACGAGGCAGAATTTCAGATAAAAAAAATCCTTAGCTTTCGCTAAGGATCATTTCTGGAATTCGCGGCCGCTTCTAGAGTACTGCGATGAGTGGCAGGGCGGGGCGTAAGACTCGACGTCTAAGAAACCATTATTATCATGACATTAACCTATAAAAATAGGCGTATCACGAGGCCCTTTCGTCTTCACCTCGAGCACAGCTAACACCACGTCGTCCCTATCTGCTGCCCTAGGTCTATGAGTGGTTGCTGGATAACTTTACGGGCATGCATAAGGCTCATATATAATGTATTTAGGGAGACCACAACGGTTTCCCTCTACAAATAATTTTGTTTAACTTTTTAATTAACGGCCGGCTTGTCGACGACGGCGGTCTCCGGTGCCGTCAGAGGATCATCCGGGCATCGATCGTACGTCCGGCAATTGAAAAAAGCGGCTAACCACGCCGCTTTTTTCGTCTGCAGGCGCCACTCGATTCTAGGGCGGCGGATTTGTCCTACTCAGGAGAGCGTTCACCGACAAACAACAGATAAAACGAAAGGCCCAGTCTTTCGACTGAGCCTTTCGTTTTATTTGATGCCTCTAGCACGCGTACCATGGAATCCCCCGGGCTGCAGGAATTCGATATCAAGCTTTTATTTGTAGAGATAATTATCCATGCCATGTGTAATCCCAGCAGCTGTTACAAACTCAAGGACCATGTGGTCTCTCTTTCGTTGGGATACTTCGGAAAGGGCAGATTGTGGACAGGTAATGGTTGTCTGGTAAAAGGACAGGGCCATCGCCAATTGGAGTATTTTGTTGATAATGATTGTGCTTCTAGTTGAACGCTTCCAGTCTTGAATGTTGTGTCTAATTTTGAAGTTAACTTTGATTCCATTCTTTTGTTTGTCTGCCATGATGTATACATTGTGTGAGTTATAGTTGTATTCCAATTTGTGTCCAAGAATGTTTCCATCTTCTTTAAAATCAATACCTTTTAACTCGATTCTATTAACAAGGGTATCACCTTCAAACTTGACTTCAGCACGTGTCTTGTAGTTCCCGTCATCTTTGAAAAATAACATTTCTTTCCTGTACATAACCTTCGGGCATGGCACTCTTGAAAAAGTCATGCTGTTTCATATGATCTGGGTATCTCGCGGAAGCAACTGAACACCATAACCGAAAGTAGTGACAAGTGTTGGCCATGGAGAGGGTTAATTTGCCAGTAGTGCAAATAAATTTAAGGGTAAGTTTTCCGTATGTTGCATCACCTTCACCCTCTCCACTGACAGAAAATTTGTGCCCATTAACATCACCATCTAATTCAACAAGAGATTCGGGACGACTCCAGTGAAAAGTTCTTCTCCTTTACTCATGGTACCTTTCTCCTCTTTAATGAATTTCTTAGAACAAAATTATTTGTAGAGGCTGTTTCGTCCTCACGGACTCATCAGACCGGAAAGCACATCCGGTGACAGCTGTCGTTAGTCGGGGTTTGTACCGTACACCACTGAGACCGCGGTGGTTGACCAGACAAACCACGACGCTAGCCCCGCCACCTAAGTTATGAGTCGGGAGAAAAAGGCGACAGAGTAATCTGTCGCCTTTTTTCTTTGCTTGCTTTGTAATCACTCGATGACCAAAAGTAAAAACCCGCCGAAGCGGGTTTTTACGTGAACGAGATTGAA
+
0/)''&&&%&%#$$'((%%$''%&&'%###$$&'(()(*/06,)))''%%&''&(-('&%&'-(%%$&&'3:669>?ABBEJEDFDEJJJGHHJIGA=>EJHGJIJFEGJJJHJGFFJEEBBD655691++++;=>@DJJJJIGDCCBDFEABBG==6//1,++,-.CC@511))('%&)))('''+())7JJEDGJEDCCIFJIGIB?><>FD@BFGJIGGGB@?=;===FE55520*233,'':?@CEJJGBE@D>FJI2226?>?ECGDJHGJGJFJJEJGHJFJIGGIFIJIJG=;5/))2*101168::9<:::1/.,*+'((,/04<AA<97009:<>@JFCC@@DBIFJGJDCCEC,**+50(&)(&,/+//0.00=?DEDDFECC@A?@????GG99;EFGJIAFABCAH666:JFECBDFE:A777DCC::FJJDECCJJGHGHEEDFJ7(&))*33;<?@DDFAA@JIFA@@????A7<;;=6669=>?@?664463.-,%'%&'(-.13.--0....78:>@B?@BCEF?=<;<<;<<@DFICBBDFJEDDJGFGBFDGJE?B6657:56EFEFHJHJHJIHJFGEHIJJGGJIICGIGHJECAA??@A>7546866660005ABBEFJDGD?@DCD@AA;GHHJA9833211-++/4////0887)((%%%%0-2*00,(&&&'%.:99889;9872..89**;BGIADJCCFFHD))('/56690//713855555BB0001FBDI4333.-/50--,-/0=<ACDDDEEEDA?ACBA754),,)(%&%$%%$#$$%&$&%%%%%$%*-/-*&&&$%$%$$*'&%%%'()(%%&$%%&(-3;11155:333-,,3?@A@=:779FJII8>:EH;999DJDJBJGEFGCC<<==B===3229896*0../7===>ABAE5''''&%%'&'*+,35519.>EIJJJIHGJJJJJJJJGJIIDGEJJJHIFGCJHDI88894445?<1121311/,,----//@?@C=988910.-0236555:;<:7667649CB?<CDF<5455<>=44446?@<==>IGFFECDFCAA?>2222F=777---.0010/..0..--136;:42->CCECDEGF;;;:78;=?;A72.+)*88:FFJGIHJJDJJHHIHJHJJHFJJJBD?FIJJJGJGI<=<;=;<6'&(9EEDJHJJJHJJJHGIJGFIHIGJJGHGJJJCGHJHJIFJIJJHIJJGJJJJIGJJJDJIIJHJJJJHJGJ000///+&&&...-/0&&&)+3:=<C?>,+++=AA954431.9))))>GFFCDEEHJIIHIJJHHDEGDJ>=<;=2,,,'*(7:;@>?CC611453324=AA;;::;'('(66FIJJH@EGI<668JJGE@?@B<;;;AJJJJ4445HDFDB@;?<<==>AAB>B??JIJJJJJJJJJGJJIFH<9'';CFD?==>AFJJHJHIIIFHD;.GB??@@A>CBGJJEDHGDGDCJJJJJJJJJBBJJJHIJGJJJJJB>=>BJ@@@?;;:7789<3FIIFDFEA><=..@E>>>>D=@==DEJJJJGJHGJJJJAA3413200-(('',,*))-.BJJJIIBAA?AD>>ADDJDGHBEBHFJHJJJGJJFJJJHJJDJJGD823,9555AACF@CBGJC?98658::32-,,,076457FGFEJIJHHHGGDCD>:2110&&&'(*.4<=?BABEJEHD@?>>DEEJ>B7444/*)''((()*)(()6>BDJFC*-5578EDIHJJHGFJJIFJJIJF@D?BF810032654(((33..0/,/8<<>==>EFEA@A@@ECHJDE>=>?EHA@84))))/11&&&'*-'''(3=<><<AGJHJJGF><;:<=EDFFGFBBCAEHJHFJH3333IFFJ6667DHJHGHGFCDC==<;<9<=BBGJEEHHJFFGEBDCB:99<3335;4323>FDCBBFEGCEEIHJFEHGFHGEGHGE<;732111BHHJHJGJJJD??88>8=BBAB??<;''''5*))*//01/0;43/32/,+'&&&())+3001:9986446A9@FJEDD@DJGJEFD?@??>>EJGE=<;;?BJFFJGJFJEGGHEEJGGFEC?<=JAC?65EHHJJFI@FJJJJGHJGJJJJJJJJJJDFABABCEGHGGGJJJJIJGJJHJJHJJHJJJJIJJJJJJJJJJJGC@JBEIJJJIJJJJJHJBDF?36((,-2100374>BEJJJIHDCBB;88BA1&&&,,-,,-)*'(((&))27446:6778@?99855789(((8<<@J@?FFGJ@><4.EECEJJJJHDJFHJJJHJFFCDFFHDDCCABA;;;<A@??;;++**,+''&&%%'(&%%%&-.1134336,,,+../3..048>?4444<>?CJJJJEIHFH?433---.9100****/'((34)))47;@BA433221**,***005>>==;87540234;889853333435665--.7499)(()<::=>>A=>CIJBBCFJFDFIGJGIJFII7777AB@=<<B@8888C?877899:////;>?:;:;?@DGAJA@?21)0+,..,4245;?==<<@@FFHFCBBAH7666652766<<BAC/.-,,,''''''':;<ADGDFDGEEHJJ><<<GF;;;=:3323000/1.,,-7:>>>A@B???=?8700135-,..7695)''-(0-&'687:944-+*'*56<JFDFIGEEFCFE?>11/--,,.34460..12;HFFD@A@?A<FGEEDJHGIJJIHEA@@3330.****$$&')*,../45688889;;43'''4.///BEH@@?>IEFEGIJHHIIGDH@AA<<B;=<=<945A@AABCDJ@EA?>=>8:89955545433455668876656654434556557886589897666898732016339))555778<:867776644445:<=:74420112667555671003553254555<8888878743345878764444767954324466234587657454+)())'&&'))'+++8<;83222432345:344477554556778754467333*)*'''(/0.+,,+.+,+-656332222*''%%$)()'&''++65445532224111584434445555673444987765.1/,+65*&%%%*,++*00434688767445678866778877667:85111887788:665577;78865769:;;<;989998HHGFIHEJDEF@=<;@>=ACEGJHFIFJIJII<.--.4.-,*(()'():9****==?>?EGHHJJHGFEIIJD@;9A?9777IJIIGJDDJEBD=<@?>/+),C9979<4.9-))233:BHJHIFJHJJHIHJIJEJHJAA@>@ACE@=;>CEDHJFE?A?@ABCFCFJGF;::;BBBDHGJE<<<=>;0*'%%$%),/1BBEIDH@AC?J?=;;>>EE///0//151012001100/+('('*+*..0++**.1/++-485557777BBFDGCG,,,,2''(0317ABJHJDDJGDAAEHFHE=<==C;;::.=:@@80-3.1237EGFJHIFJJFIJJJJHJIFIHHEJJJHJJHGIIJG>>>=HFFJGDDDJJIIECCB&&&'%$$$%%&')
@Glass_F3P_4_D3_6_16_26
GGGATTACCAAATACTGTTCTTCTAGTGTAGCCGTAGTTAGGCCACCACTTCAAGAACTCTGTAGCACCGCCTACATACCTCGCTCTGCTAATCCTGTTACCAGTGGCTGCTGCCAGTGGCGATAAGTCGTGTCTTACCGGGTTGGACTCAAGACGATAGTTACCGGATAAGGCGCAGCGGTCGGCTGAACGGGGGTTCGTGCACACAGCCCAGCTTGGAGCGAACCGGGCGCGCACCAAACTGAGATACCTACAGCGTGAGCTATGAGAAAGCGCCACGCTTCCCGAAGGGAGAAAGGCGGACAGGTATCCGGTAAGCGGCAGGGTCGGAACAGGAGAGCGCACGAGGGAGCTTCAGGGGGAAACGCATGGTATTCTTATAGTCCTGTCGGGTTTCGCCACCTCTGACTTGAGCGTCGATTTTTGTGATGCTCGTCAGGGGGGCGGAGCCTGTGGAAAAACGCCAGCAACGCGGCCTTTTTACGGTTCCTGGCCTTTTGCTGGCCTTTTGCTCACATGTTCTTTCCTGCGTTATCCCCTGATTGTGGATAACCGTATTACCGCCTTTGAGTGAGCTGATACCGCTCGCCGCAGCCGAACGACCGAGCGCAGCGAGTAGATCAGCGAGGAAGCCTGCATAACGCGAAGTAATCTTTTCGGTTTTAAAGAAAAAGGGCAGGGTGGTGACACCTTGCCCTTTTTGCCGGACTGCAGCGGCCGCTACTAGTAGACCGGCTAGCGTCAGTTTCACCTGTTTTACGTAAAAACCCGCTTCGGCGGGTTTTTACTTTGGTCATCGAGTGATTACAAAGCAAGCAAAGAAAAAAGGCGACAGATTACTCTGTCGCCTTTTTTTCCTGACTCATAACTTAGGTGGCGGGCTAGCGTCGTGGTTTTATCTAGTAACCACCGCGGTCTCAGTGGTGTACGGTACAAACCCCGACGTGCACAGCTGTCACCGGATGTGTTTTCCGGTCTGATGAGTCCGTGAGGACGAAACAGCCTCTACAAATAATTTTGTTTTAAGAATTCATTAAAGAGGAGAAAGGTACCATGAGTAAAGGAGAAGAACTTTTCACTGGAGTTGTCCAATTCTTGTTGAATTAGATGGTGATGTTAATGGGCACAAATTTTCTGTCAGTGGAGAGGGTGAAGGTGATGCAACATACGGAAAACTTACCCCTAAATTTATTTGCACTACTGGAAAACTACCTGTTCCATGGCCAACACTTGTCACTACTTTCGGTTATGGTGTTCAATGCTTTGCGAGATACCCAAATCATATGAAACAGCATGACTTTTTCAAGAGTGCCATGCCCGAAGGTTATGTACAGGAAAGAACTATATTTTCAAAGATGACGGGAACTACAAGACACGTGCTGAAGTCAAGTTTGAAGGTGATACCCTTGTTAATAGAATCGAGTTAAAAGGTATTGATTTTAAAGAAGATGGAAACATTCTTGGACACAAATTGGAATACAACTATAACTCACACAATGTATACATCATGGCAGACAAACAAAAGAATGGAATCAAAGTTAACTTCAAAATTAGACACAACATTGAAGATGGAAGCGTTCAACTAGCAGACCATTATCAACAAAATACTCCAATTGGCGATGGCCCTGTCCTTTTACCAGACAACCATTACCTGTCCACACAATCTGCCCTTTCGAAAGATCCCGACAGAAGGAGACCACATGGTAGCTCTTGCGTTTGTAACAGCTGCTGGGATTACACATGGCATGGATAATCTCTACAAATAAAAGCTTGATATCGAATTCCTGCAGCCCGGGGGATCCCATGGTACGCGTGCTAGAGGCATCAAATAAAACGAAAGGCTGAGTCGAAAGACTGGGCCTTTCGTTTTATCTGTTGTTTGTCGGTGAACGCTCTCCTGAGTAGGACAAATCCGCCGCCCTAGAATCGAGTGGCGCCTGCAGACGTAAAAAAAGCGGCGTGGCGCCGCTTCCATTGCCGGACGTACAATCGATGCCGGATGATCCTGACGACGGAGACCGCCGTCGTCGACAAGCCGGCCGTTAATTAAAAAGTTAAACAAAATTATTTGTAGAGGGAAACCGTTATCGTATCCCTGAATATATTATACGAGCCTTATGCATGCCCGTAAAGTTATCCAGCAACCACTCATAGACCTAGGGCAGCAGATAGGGACGACGTGGTGTTAGCTGTGCTCGAGGTGAAGACGAAAGGGCCTCGTGATACGCCTATTTTTATAGGTTAATGTCATGATAATAATGGTTTCTTAGACGTCGAGTCTTACGCCCCGCCCTGCCACTCATCGCAGTACTCTAGAAGCGGCCGCGAATTCCAGAAATCATCCTTAGCGAAAGCTAAGGATTTTTTATCTGAAATTCTGCCTCGTGATACGCCTATTTTTATAGGTTAATGTCATGATAATAATGGTTTCTTAGACGTCAGGTGGCACTCGAGTTGATCGGGCACGTAAGAGGTTTCAACTTTCACCATAATGAAATAAGATCACTACCGGGCGTATTTTTTGAGTTATCGAGATTTTCAGGAGCTAAGGAAGCTGAATCTGGAGAAAAAAATCACTGGATATACCACCGTTGATATATCCCAATGGCATCGTAAAGAACATTTTGAGGCATTTCAGTCAGTTGCTCAATGTACCTATAACCAGACCGTTCAGCTGGATATTACGGCCTTTTTAAAGACCGTAAAGAAAAATAACAAGCACAAGTTTTATCCGGCTTTATTCACATTCTTGCCCGCCTGATGAATGCTCATCCGGAATTTCGTATGGCAATGAAAGACGGTGAGCTGGTGATATGGGATAGTGTTCACCCTTGTTACACCGTTTTCCATGAGCAAACTGAAACGTTTTCATCGCTCTGGAGTGAATACCACGACGATTTCCGGCAGTTTCTACACATATATTCGCAAGATGTGGCGTGTTACGGTGAAAACCTGGCCTATTTCCTTTAAAGGGTTTATTGAGAATATGTTTTTCGTCTCAGCCAATCCCTGGGTGAGTTTCACCAGTTTTGATTTAAACGTGGCCAATATGGACAACTTCTTCGCCCCCGTTTTCACCATGGGCAAATATTATACGCAAGGCGACAAGGTGCTGATGCACGCTGGCGATTCAGGTTCATCATGCCGTTTGTGATGGCTTCCATGTCGGCAGAATGCTTAATGAATTACAACAGTACTGCGATGAGTGGCAGGGCGGGGCGTAATTTGATATCGAGCTCGCTTGGACTCCTGTTGATAGATCCAGTAATGACCTCAGAACTCCATCTGGATTTGTTCAGAACGCTCGGTTGCCACCGGGCGTTTCTATTGGTCAAGATGCAGACCTCGAGCTGTCAGACCAAGTTTACTCATATATACTTTAGATTGATTTAAAACTTCATTTTTAATTTAAAAGGATCTAGGTGAAGATCCTTTTTGATAATCTCATGACCAAAATCCCTTAACGTGAGTTTTCGTTCCACTGAGCGTCAGACCCCGTAGAAAAGATCAAAGGATCTTCTTTGAGATCCTTTTTTTCTGCGCGTAATCTGCTGCTTGCAAACAAAAAAACCACCGCTACCAGCGGTGGTTTGTTTTACCGGATCAAGAGCTACCAACTCTTTTTCCGAAGGTAACTGGCTATGA
+
,,,-)'%'((47;=885788CGBJ1000>---.('$$&+'68:HIGDEE=:4.,----///18<=ACHGDHECFEJJIJJEIJJGJJJGJJFJJJJJGGGJHJJIJJJHGJJHJJGIJEJEFCG>BJJIGIJHIIJDFECHHFHFIFJIIIHJJJGGJEECFIJGDJJJJIDJIJIAAA//..1,'-''''23=JG:888:>ADDEDCBECHGA>=:44234,,--,'(()%%%%%%*&'''1189:;@DDGGEGHIGJHFJJDJE)))24CAA>?CAEFGGJB@=6/2AFGFFDDGJHJJJGGIJJJJGJHJJFJJJDHJJHIJJJB>2024=>>>JEHG@@@@<<>D<A:9;93++..JGH=<;44''%%',))&+0(388<<D,HHJJJJJJGEIDFGJJGJJBBFDEFJJEJEHJHJIJJIIJJGHJFGIBD7-,,-E@?><;;;<:;ABFGFJJJJGGJFAEBHJJHJHJJHGJJHIIHJIGJEHIDFJHJJJJJIGFFIJJJJJFJIDCFCFJJJ;;:;7=3?=;;<=>877BA62/.'(57CJJJGJIHFFJFHJEHJDJFDJGJCCDAJFGHCJJJJHDEG@;<JGEHFEJFIJGHGJJJFGBCGDA@?1.-0+**,77<=BJJGDBCJJJJGF5556AEJGJHIFJJJJCBCHGHA@F;C;@BCDEJJJJHJJJJFIJJJJHJJEGE@G>BBF:986=A>?>>ABDHIFIFJEJGJHFIFJHHFJJJJJJGFHHB?=?IJFIGJGJECA=7--))*?FCBE====@@@@=<>9<87?43//<5<<:<=0000BJGJEGGIHJHD2000224<:53AFAA?6>==::;=>68879=>>776773.1@D?=6>@@AFEJJHI<<;;@EIJJEGFDEF>??><;<<>>=><**+.%%'''*006?<<HJEFED=::8:9:JCB---*.-.69;;>:;;<JHGHJIJGJJJ+****;8:10/*))--4.>AFJJIJEFJJJH<EFBE@><99=@GEDDIJFDHHIHJGJHJJG@9968CCGJFJJJFJHJGHGIJIFJJJJIHJIJJFFJA:544@EHHEFEFFDFJEGJJJJJJGJJCEGDA-,,-0,+++37988??DGIEEEEHJJJHJJFFEJJGIFEEJJFJFJJJCJ==<<CGJIGJFIHJDJEJIJJFIEIHJEFDEJGC??@=>:+,...-)2?>EJE@CAAIJJFGJJDCIJJJJJJGHEEAFGEIEJJFJJJJGJIJDA@@JGGGJIJCB@?@@ADDJJJJHHJJJJB?<.-+(((&(,--*446;FFEFFHIJJHEFJFFJD?8;;;;GEFIJGJFIHJFHGEABAAJJJJFJHDA7630121/*****..//:9<=AEB=0008==?IEIGHIGGGFJFDHEEHJJJGHIJGIJIHJJIIHGIHEHGF@@E?@J<<<;74458>??EDGEJIJFGGFEEJHEGJEAFDDDBCHDFIHJJEJFCE<78GIFJHJJJJEJJJJIJJJFJGJIIJFIJJIFJJFIEGFHFHFJJGGEJGHJJEFHJIIJJB>?>JFJJJJJJIFDHEGJJHJEIEJJGB@ADEGCDFBDBADD?;778=B==333.=>=CBCDBJFFJJECCBCCGFJHJIGJIJHFHJHEDFDA@??DD4444HJHFJGJIJHDHEI6556;=;:;BD?@IFDIFGGDGIJEHE>EC:764435(''-)%''&&%'(+,-''(,/.-&&.)(((()/)%%%%,(656679<>0//-..=>>998758889A@:;;A2111EBBDFEDEEDGDJECFCA@?AC@===@CCBD?A77:8H<:=J?622:99<==EFDDDBCDCJJEFDFJJDECCJHA>>@7?AAFIGJJ,,,,@CCDGIJJJA???==A<..//83363223:;AEGGFCBDDFJJGJJIJJJJJ5/08899BCBDFHIGGEJEHGFJ:--//-,,,8;;;@@8667BDFB@B?<@JJFJFC:99875*(&%&%'&&$&#$(.35498797+)&&',667.--*++1((((@AAAB5445:6743324<<>ADJFEEJJJHJEIDFHJJJJGJJIIJJJJJGJJJJGFHJJJHJJHJJJFFHGFEJH@<-++')''((**+;;::<AGJCB@9=>=BACDEDHBJIJJGFJJGGIGDJGJ?,,,.<>CGGJJJHJIJJJHJHJJABFJIHFF;;:;:853471000337-J@?>?DDDECCGECCBJFJJIIJEA?DFJJGJA?5**)&&(&%&',*'(+7CDFFGIJJJJJGJFDCFJJIJJJGGJJJJJHJHFDEHJIFGDAB=:935>?DJFJGGFJJJI@ID@@DBAAAJJFFG<<;;BBDHEEJFIJGDJJJJJJGIJJFJJFHJFJABBA@@=90/%%'''&&&(()((((,-==FFGFIHF?@DEFFJJIJJGJJDJJJGJJGJFJJBFEDEA?@>??9;@EEFJFHJHJJJIJHJIFFJFJJJJGJFHIEJGJ<,+++?>?@@?>?A?=:9=:?*+((=@EHFIGHHJHJGGEFIHB?=>==@AA>???DEFFFCEFE:JJ@?>?EHJHEHJAFCEE>BABFDDE753120--0****'$$%&(+,38?BGFGJJJJJJGIJEJI@>7566=DGGHJFJJJJJJHJJIJGJJ;;CJJJFFIHJJIIGEGHJFJHJJJJJJJJJJGFIJJJJJJJJJJJHJJJJJJJJJJJJJHIJJJJJHJJJJEHJJJJJJJJJJIJFGJFGJJJ@><33.---.025756769???ID?>63.-,*))),,,5<-323689893003EGJJGJIIHDFEFIIJGHIC'''(?ECJJJGJGJIJJIHIJGJEGFJJD=00//))),=8666:FDCFGFJJFJIJJJJJJJJJJJHAGFHJHDDECJEJGJJEJJJJJJJJHJHJJHJHHJHHHGJIHBABCJIJJGJJHJJEIJJJHJIEJIEEEJJFJJHJGJJJJFJJ4444GGDC5444FHIJJJHEJJJG>?==DF62'44+6BJJIJHJJJHFGJGJGJGJJJEJHE999?88@AABGJGJGEIFJHJGJEEJHCJ@??@DJG===CJJJJJJFJJGJJHJGHDEJJJHJJIJGJJJGJJ<HDBBGHEFDFGJJJJJFJJGJJJGGFEEEFJJJJJJFHJJIJIFCFDJ@:.-,,<>CHJFHIGHGHJJJJJIJGJJHJJJJJJFIJHJIJFJJJJJJJGJJFFJJFHFJJHIJ2222EFC=;<FCIEJIJJIJJJJFJIHIGGJJJBCBJJJJJIJJGHJJJGHA??@I8666JIGJIHJJEHJ:*34@....J>EJHJJHJEJEBCDFGGEEIJHIJJGIGJJCC>3.,/2.95444ADGJGJEJE;::81/,,)$$%-*,,)))(*('()+1//2.+(((,03425?CCBJHJJJIJJJJJHJ@FDFJI<000CFIIGJGJJJJEFFJJGCJJJJFHJJJJIJHJIJGB:888FCDBBA@656@CHEJJ9999JIJHJHGJJIFJFJJJJJABD<<88::?==99:;BE?AB,,-63456;;<<>>>A>535B:<0/,(()2-.//0/))++(99==:652459AA;:9:*)))0//,,,-?@?AAADHEJI<<=HFEJJJIIGGEFHJJGJJIJJJIIBJ0/023**))+*7><?>?@AFJFDDCJJJJJGDGJHDHFJJEFHFI@?<0%%&%
@Glass_F3P_4_D3_6_16_27
GACAGTAATCTGTCGCCTTTTTTCTTTGCTTGCTTTGTAATCACTCGATGACCAAAAGTAAAAACCCGCCGAAGCGGGTTTTTACGTAAAACAGGTGAAACTGACGCTAGCCGGTCTACTAGTAGCGGCCGCTGCAGTCCGGCAAAAAAGGGCAAGGTGTCACCACCCTGCCCTTTTTCTTTAAAACCGAAAAGATTACTTCGCGTTATGCAGGCTTCCTCGCTCACTGACTCGCTGCGCTCGGTCGTTCGGCTGCGGCGAGCGGTATCAGCTCACTCAAAGGCGGTGATCTGGTTATCCGCCAGAATCAGGGGATAACGCAGGAAAGAACATGTGAGCAAAAGGCCGCAAAAGGCCAGGAACCGTAAAAAGGCCGCGTTGCTGGCGTTTTTGCCGCAGGCTCCGCCCCCCTGACGGCATCACAAAAATCGACGCTCAGAGTCAGAGGTGGCGAAACCCGACAGGACTATAAAGATACCAGGCGTTTCCCCCTGGAAGCTCCCTCGTGCGCTCTCCTGTTCCGACCCTGCCGCTTACGAATTGTGCTCCACCTTCTCCCTTCGGGAAGCGTGGCGCTTTCTCATAGCTCACGCTGTCGGTATCTCAGTTGGGTGTAGGTCGTTCGCTCCAAGCTGGGCTGTGTGCACGAACCCCCCGTTCAGCCCGACCGCTGCGCCTTCTATCCGGCGTTCTGGTCTTAAGTCCAACCCGGTAAGACACGACTTATGGCCGCTGGCGGCGGCCACTGGTAACAGGATTAGCGAGCGAGGTATGTAGGCGGTGCTACAGAGTTCTTGAAGTGGTAGCACTAACTACGGCTACACTAGAAGAACAGTATTTGGTATCTGCGCTCTGCTGAAGCCAGTTACCTTCGGAAAAAGAGTTGGTAGCTCTTAATCCGGCAAACAAACCACCGCTGGTAGCGGTGGTTTTTTTGTTTGCAAGCAGCAGATTACGCGCAGAAAAAAAGGATCTCAAGAAGATCCTTTGATCTTTTCTACGGGGTCTGACGCTCAGTGGAACGAAAACTCACGTTAAGGGATTTTGGTCATGAGGATTATCAAAAAGGATCTTCACCTAATCCTTTTAATTAAAAATGAAGTTTTAAATCAATCTAAAGTATATATGAGTAAACTTGGTCTGACAGCTCGAGGCTTGGATTCTCACCAATAAAAAACGCCCGGTGGCAACCAGCGTTCTGAACGAATCCAGATGGAGTTCTGAGGTCATTACTGGATATTATCAACAGGAGTCCAAGCGAGCTCGATATCAAATTACGCCCCGCCCTGCCACTCATCGCAGTACTGTTGTAATTCATTAAGCATTCTGCCGACATGGAAGCCATCACAAACGGCATGATGAACCTGAATCGCCAGCGGCATCAGCACCTTGTCGCCTTGCGTATAATATTTGCCCATCGTGAAAACGGGGGGCGAAGAGTGTCCATCTGGCCACGTTTAAATCAAAACTGGTGAAGTTCACCAGGGATTGGCTGAGACGAAAAACATATTCTCAATAAACCCTTTAGGGAGATCGGCGAGGTTTTCACCGTAACGCGCCACATCTTGCGAATATATGTGTAGAGAACTGCCGGAAATAGTAGTGGTATTCGCTCCAGAGCGATGAAAACGTTCCAGTTTGCTCATGGAAAACGGTGTAACAAGGGTGAACACTATCCCATATCACCAGCTCACCGTCTTTCATTGCCATACGAAATTGCGGATGAGCATTCATCAGGCGGGCAAGAATGTGAATAAAGGCCGGATAAAACTTGTGCTTATTTTTCTTTACGGTCTTTAAAAAGGCCGGTGTGGCTGGAACGGTCTGGTTATAGGTACATTGAGCAACTGACTGAAATGCCTCAAAATGTTCTTTACGATGCCATTGGGATATATCGACGGTGGTATATCCAGTGATTTTTTTCTCCATTTTAGCTTCCTTAGCTCCTGAAAATCTCGATAACTCAAAAAATACGCCCGGTAGTGATCTTATTTCATTATGGTGAAAGTTGGAACCTCTTACGTGCCCGATCAACTCGAGTGCCACCTGACATCTAAGAAACCATTATTATCATGACATTAACCTATAAAAATAGGCGTATCACGAGGCAGAATTTCAGATAAAAAAAATCCTTAGCTTTCGCTAAGGATGATTTATAAATCGCGGCCGCTTCTAGAGTATGCGATGAGTGGCAGGGCGGGGCGTAAGACTCGACGTCTAAGAAACCATTATTATCATGACATTAACCTATAAAAATAGGCGTATCACGAGGCCCTTTCGTCTTCACCTCGAGCACAGCTAACACCACGTCGTCCCTATCTGCTGCCCTAGGTCTATGAGTGGTTGCTGGATAACTTTACGGGCATGCATAAGGCTCGTATAATCTATTCAGGGAGACCACAACGGTTTCCCTCTACAAATAATTTTGTTTAACTTTTTAATTAACGGCCGGCTTGTCGACGACGGCGGTCTCCGTCGTCAGGATCATCCGGGCATCAATCGTACGTCCGGCAATTAAAAAAGCGGCTAACCACGCCGCTTTTTTCTCGTCTGCAGGCGCCACTCGAACCTAGGGCGGCGGATTTGTCCTACTCAGGGAGAGCGTCACCGACAAACAACAGATAAAACGAAAGGCCCAGTCTTTCGACTGAGCCTTTCGTTTTATTTGATGCCTCTAGCACGCGTACCATGGGATGCCCCGGGCTGCAGGAATTCGATATCAAGCTTTTATTTGTGAGGAATCATCCATGCCATGTGTAATCCCAGCAGCTGTTACGAACTCAAGAAGGACCATGTGGTCTCTCTTTTCGTTGGGATCTTTCGAAAGGGCAGATTGTGTGGACAGGTAATGGTTGTCTGGTAAAAGGACAGGGCCATCGCCAATTGGAGTATTTTGTTGATAATGGTCTGCTAGTTGAACGCTTCCATCTTCAATGTTGTGTCTAATTTTGAAGTTAACTTTGATTCCATTCTTTTGTTTGTCTGCCATGATGTATACATTGTGTGAGTTATAGTTGTATTCCAATTGTGTCCAAGAATGTTTCCATCTTCTTTAAAATCAATACCTTTTAACTCGATTCTATCTAACAAGGGTATCACCTTCAAACTTGACTTCAGCACGTGTCTTGTAGTTCCCGTCATCTTTGAAAAATATAGTTCTTTCCTGTACATAACCTTCGGGCATGGCACTTGTGAAAAAGTCATGCTGCTTTAGATATGATCTGGGTATCTCGCAAAGCATTGAACACCATAACCGAAAGTAGTGACAAGTGTTGGCCATGGAACGGGTAGTTTACAGTAGTGCAAATAAATTTAAGGGTAAGTTGTCCGTATGTTGCATCACCTTTCACCCTCTCCACTGACAGAAAATTTGTGCCCATTAACATCACCATCTAATTCAACAAGAATTGGGACAACTCCAGTGAAAAGTTCTTCTCCTTTACTCATGGTACCTTTCTCCTCTTTAATGAATTCTTAAACAAAATTATTTGTAGAGGCTGTTTCGTCCTCACGGACTCATCAGACCGGAAAGCACATCCGGTGACAGCTGTGTGCACGTAGGGGTTTGTACCGTACACCACTGAGACCGCGGTGGTTGACCAGACAAACCACGACGCTAGCCCGCCACCTAGTTATGAGTCA
+
667479?EH@??@G?A??<GHJF:9<>4GGJJDFIJJJJJJH555....7666>?IJGJEFDIJJIJABA?FDHEGCBC9?<=)(((02775/..-4::===;<;622*))))JJCC@@A::::IFFHHJDIJE@87233CDCDJHJFJC><<7658<65799:9>>95>>J?ABB?I:883.11@D@?AEFJJJGGHJFHJGJJIJGJJJHFJGJJIIIFBB6((CIGGIGJFGJGJ?=;1000>=??@DEDJJHIIHBBCCIEIEJ=<52236<<=CEBEEJ:98//-*+**-55988++(')./,*&'+9?E@43324*))(//3123494434::::?@@JE9+++25JJIJGEIIA@>5112ABJJGD?BDAADGGGJ655:;:<>1***()))/**&&&010-2?=...*(((.--,,,8A774434111*)*'')7<@?@BC==<444BAAC<;<:=@A7677JHJJJJJJJ?DE>>@>8111>CCE:452++*+11>?@CHJGJJIEGHFIE1J?IFHJHHII?A?=98*&&&&&&&%&&*'((+4*856CBF=CJFIJJFJJJJFCCABJA>111'''(*/667@AE'''(10.-+*,,4778?GE<;;<764.))687:9?>?F@@GGJIIECCBA@AB@?@DECDBDFE@?BDDEDCJJJGHFIJCB=('&&)*,)%%%%()))--11)))*44*//2922203-,*()(&%%%%&%%(*(''';@------.////4823323=;<4111'''.@@BCCIJFF>>?AFGJJ?>>>B;<CIJE>=<=A@9445../..++-6<AACDEGGHEDG:989=@GCFJECBBA>JJIJJFFIJJJEHFHIABACJJ<;;<>>>?A425:HJJEGHJI<;==B?@@AA@''''BADEA@@AFDE32229989?A@<;:99;40/./4=?C@ABCCJ6656DA<76645677878;;:8EBFFIBA@A<8542120/2--3556**))+++=667@CABJJJJJGJJJJBA@ABEDEGCBABCDDC=<<>C8???><??EI:::80/***,'&))*12:<?EEECD?=<1++*+'%$+::<BFAC7FABIJCEBGJJDE>?9344=983333:JFGHEJJJFJJJIJGFGJG:877@?@B1100-,-.///0--1))))56BGDHGC7ADHFJCDCEDIFJJDHGEFDCBCJJFFFFJB2222EFJJJJJIGGGEJJ@?ADEJBCCCJE/../)(((,-,,0-..09***76@@ABDCJD???@G?>>>BFAA==@@D@??6<::A@@BBFCBCABJGJJJIHJJJJJGJHEJJFJJJIFGJJIJFJJJGEJGJJJJJJJJJJHJJJJFJHHJJJIIJFHJJJHGGCB@@EFCGFCIJJGGJHEGIGFJFJIJJGJIJJECDBDDD=;<<=<7*)))><21//-.8944475-&&&%'*+.31222ADEEDDGEFJGJBHEJJGGBDA?<<()'%&./+668ACEFEJIICDBB,,,.34.,-.11/;)(((CJGFCBEA9,+)*8,&&&+++.---<EEI:455331331223A@ADJ=>;2HJJJJJIJHJJJF3/0)*+%,))*&(:122&&&&''(JGFCA9)))(+*7>>@DFEFFFFFA==?+70342;:<?;<IIEAEJJHJJIJGJIJIGFGJJIJJJ;;;<B<<>7JJJHJFJJHHJCBJJJJI:9<.---3;<;92.++,>@?((()3221016676CCJEHJHGHJJCCBBFDFJA?>=BBEDJJECJFJGJJJEEFGJJJJJIJHJJJA<<7/HIJJJJJIDDFJGC?;2,)%%'(+*-3*&'++**+++,AECG***+@FJJJ===<HJJJJIJIIJJJIHDFE7777IIFJHIBDGJJDJJJJJDCC9888=86344-...556@?))*,<=>>>===>;;;:<<B?@=JCCA:::BFHGGCBDJJJJJJIJJJGGJFEDJJJFJJFJCI;87;642****C6660001A@?AADFJHJIHJJJHJIGHHHCBD@@@A4333?BJFHIG,***+++-9799<HBB>=>??@<((')004689<IDA@ACGEJJGJHHJDJJJJJJGGEGGJJJJHFFJEEFDJHIEDEEHFIEJCBEEBBAA:9:FJJJIEIJJJIJJIJJJJJJGJJJIF5554=('&%%)'',-,,-7767(0.%%&&*,--BBC???@CGJCJJJGEJJJGBDA=<>76++++::99:9@AEFHIGDHHJJJFJHJJIFHGFHHFGFHJ@<BCCE588/)))++++;;<ADJJJJJ>;:::7336:=::;;AJJGJJGHJHJIJJIJJJEHDB==>@CDHJHDJFAH42222223,,,,4@AEEBCCCJJEBA@AFCJEECJJFC?AACDFEJH<00///.-((''*('*+/<BBBB;<;;D?==AFJJC@A?@GHEJCEECIJJ?<;0,A@>>JJJED>CEBFFJJFFGEHJIGB=>>777''&&()'((,*,-.223A>>?=<>>A@AJFFCF.--+---455;7,=7EF=???GGJAAACIJDJDJGBD:::7885-./1(''''9<==66:8<>6-,,)&&%%%&%&&'/EDCED===<:ABBD999.,*(')(''&'.**-3366///0@<<;<<=;9;JE=<=HJJJIJGGGFEHHD@??@???JHJJ>:766;D?<;:9@BA?====>>BFHIIHHJHFJH?B@ED333AFDGIACDC?@<:<=@>?CJGJFJCCE@=IIHGEJFB/..0---.5556BDFAB@@>>@@JEDHJF877688<64335.,++-++&*-82397655779>>@BDC@B=<<54458;:;5,,31+=AABDCEDFBCECEIJEC@>??DDDGBDBCDDFFAA?>=998;<A963346A@8884666??@BBABCDCEEJCCB?@A//.*,,,,**+')**//06;<<=DEAFFJCEBCCCCDGJECHD@@JHJJC?>@@?<85558688??B>ADBIGGGAADEGA=<<=EFEJHJFCBA@AAABGEHG@>>>ADBBA@CFGEH=520012+-(())()*9>>?==49;+=?ACC??(''';<;:CB???@DDJGHEF7334675450'''<@?ACBAA?AAAA<5(;:=7665:>CC=>>?CA>=>@DDGEG2111:=6/6334555416=@HGGCB>=>@633;;@;<;<<?@A@B@?B,++*--.9<==<-+++-/;;>434233400/'&&)-+++,0))()*)*'''''%%&358CDEJJ;;::?CEH?@>?H?===CHIHHJFGHDEIEIFDBDBHDE=87<8((((-+''((***7=>?ABFCCDD@>>ADCEHEHHGDBCA1)$%%%&'==?8>=>BCGCCJ0'IIJFJJJBHJJJAA@@JGEGHCCDDEA@@@BFCAFDFDFBCCCEJFIEIJJGHJJFFJIJJJJHFJHFEEA?CBCGFJFJEIJJFFGJJGJGJIGIJFGGJHHJFFFJJJCCEGCD@?EJBDB@IBHB>?GEGEEHIFGIHJJJ:999;@JA@:))$$&'166921146200,,,,29:=@EFGG6655:9=@:444022693/,322134(((*>==;<A=<=>CCCCBHAB@0001788>;;<=<<877;=?@AC7667HCGDDCDHHDECCC>?>100'&%&//4,)&&%#
@Glass_F3P_4_D3_6_16_28
TCAGCTCACTCAAAGGCGGTAATACGGTTATCCACCAAATCAGGGGATAACGCAGGAAAGAACATGTGAGCAAAGGCCAAGCAAAAGGCCAGGAACCGTAAAAAGGCCTGCATGCTGGCGTTTTGCCGCAGGCTCCGCCCCCCTGACGAGCATCACAAAAATCGACGCTCAAGTCAGAGGTGGCGAAACCCGACAGGACTATAAAGATACAGGCGGCTTCCCCTGGAAGCTCCCTCGTGCGCTCTCCTGTTCCGACCCTGCCGCTTACCGGATACCTGTCCGCCTTTCTCCCTTCGGGAAGCGTGGCGCTTTCTCATAGCTCACGCTGTAGGTATTCAGTTCGGTGTAGGTCGTTCGCTCCAAGCTGGGCTGTGTGCACGAACCCCCCGTTCAGCCCGACCGCTGCGCCTTATCCGGTAACTATCGTCTTGAGTCCAACCCGGTAAGACACGACTTATCGCCACTGGCAGCAGCCACTGGTAACAGGATTAGCAGAGCGAGGTATGTAGGCGGTGCTACAGAGTTCTTGAAGTGGTGGCCTAACTACGGCTACACTAGAAGAACAGTATTTGGTATCTGCGCTCTGCTGAAGCCAGTTACCTTCGAAAAGAGTTGGTAGCTCTTGATCCGGCAAACAAACCACCGCTGGTAGCGGTGGTTTTTTTGTTTGCAAGCAGCAGATTACGCGCAGAAAAAAAGGATCTCAAGAAGATCCTTTGATCTTTTCTACGGGGTCTGACGCTCAGTGGAACGAAAACTCACGTTAAGGGATTTTGGTCATGAGATTATCAAAAAGGATCTGCACCTAGATCCTTTTAAATTAAAAATGAAGTTTTAAATCAATCTAAAGTATATATGAGTAAACTTGGTCTGACAGCTCGAGGCTTCAATTATCACCAATAAAAAACGCCCGGTGGCAACCGAGCGTTCTGCATGAACAAATCCAGATGGAGTCTTGAGGTCATTACTGGATCTATCAACAGGAGTCCAAGCGAGCTCGATATCAAATTACACCCCGCCCTGCCACTCATCGCAGTACTGTTGTAATTCATTAAGCATTCTGCCGACATGGAAGCCATCACAAACGGCATGATGAACCTGAATCGCCAGCGGCATCAGCACCTTGTCGCCTTGCGTATAATATTTGCCCATGGTCAAACGGGGGCGAAGAAGTTGTCCATATTGGCCACGTTTAAATCAAAACTGGTGAAACTCACCCAGGGATTGGCTGAGACGAAAAACATATTCTCAATAAACCCTTTAGGGAAATAGGCCAGGTTTTCACCGTAACACGCCACATCTTGCGAATATATGTGTAGAAACTGCCGGAAATCGTCGTGGTATTCACTCCAGAGCGATGAAAACGTTTCAGTTTGCTCATGGAAAACGGTGTAACAAGGGTGAACACTATCCCATATCACCAGCTCACCGTCTTTCATTGCCATACGAAATTCCGGATGAGCATTCATCAGGCGGGCAAGAATGTGAATAAAGGCCGGATAAAACTTGTGCTTATTTTTCTTTACGGTCTTTAAAAAGGCCGTAATATCCAGCTGAACGGTCTGGTTATAGGTACATTGAGCAACTGACTGAAATGCCTCAAAATGTTCTTTACGATGCCATTGGGATATATCAACGGTGGTATATCCAGTGATTTTTTTCTCCATTTTAGCTTCCTTAGCTCCTGAAAATCTCGATAACTCAAAAAATACGCCCGGTAGTGATCTTATTTCATTATGGTGAAAGTTGGAACCTCTTACGTGCCGATCAACTCGAGTGCCACCTGACGTCTAAGAAACCATTATTATCATGACATTAACCTATAAAAATAGGCGTATCACGAGGCAGAATTTCAGATAAAAAAAATCCTTAGCTTTCGCTAAGGATGATTTCTGGAATTCGCGGCCGCTTCTAGAGTACTGCGATGAGTGGCAGGGCGGGGCGTAAAGTGACGTCTAAGAAACCATTATTATCATGACATTAACCTATAAAAATAGGCGTATCACGAGGCCCTTTCGTCTTCACCTCGAGCACAGCTAACACCACGTCGTCCCTATCTGCTGCCCTAGGTCTATGAGTGGTTGCTGGATAACTTTACGGGCATGCATAAGGCTCGTATAATCTGTTCAGGGAGACCACAACGGTTTCCCTCTACAAATAATTTTGTTTAACTTTTTAATTAACGGCCGGCTTGTCGACGACGGCGGTCTCCGTCGTCAGGATAAATCCGGGCATGGATAAACTGTTCCGTCCGGCAATTAAAAAAGCGGCTAACCACGCCGCTTTTTTTACGTCTGCAGGCGCCACTCGATTCTAGGGCGGCGGATTTGTCCTACTCAGGAGAGCGTTCACCGAACGAACAAGATAAAACGAAAGGCCCAGTCTTTCAACTAGTATTTCGTTTTATTTGATGCCTCTAGCACGCGTACCATCGGGATCCCCCGGGCTGCAGGAATTCGATATCAAGCTTTTATTTGTGAGATCATCCATGCCATGTGTAATCCCAGCAGCTGTTACAAACTCAAGAAGGACCATGTGGTCTCTCTTTTCGTTGGGATCTTTCGAAAGGGCAGATTGTGTGGACAGGTAATGGTTGTCTGGTAAAAGGACAGGGCCATCGCCAATTGGAGTATTTTGTTGATAATCGTTTGCTAGAGTTGAACGCTTCCATCTTCAATGTTGTGTCTAATTTTGAAGTTAACTTTGATTCCATTCTTTTGTTTGTCTGCCATGATGTATACATTGTGTGAGTTATAGTTGTATTCCAATTTGTGTTCCAAGAATGTTTCCATCTTCTTTAAAATCAATACCTTTTTAACTCGATTCTATTAACAAGGGTATCACCTTCAAACTTGACTTCAGCACGTGTCTTGTAGTTCCCGTCATCTTTGAAAAATATAGTTCTTTCCTGTACATAACCTTCGGGCATCGCACTGTTGAAAAAGTCATGCTGTTTCATATGAATCTGGGTATCTCGCAAAGCATTGAACACCATAACCGAAAGTAGTGACAAGTGTTGGCCATGGAACAGGTAGTTTTCCAGTAGTGCAAATAAATTTAAGGGTAAGTTTTCCGTATGTTGCATCACCTTCACCCTCTCCACTGACAGAAAATTTGTGCCCATTAACATCACCATCTAATTCAACAAGAATTGGGACAACTCCAGTGAAAAGTTCTTCTCCTTTACTCATGGTACCTTTCTCCTCTTTAATGAATTCTTAAACAAAATTATTTGTAGAGGCTGTTTCGTCCTCACGGACTCATCAGACCGGAAAGCACATCCGGTGACAGCTGTGTGCCACGTCGGGGTTTGTACCGTACACCACTGAGACCGCGGTGGTTGACCAGACAAACCACGACGCTAGGG
+
()%%(()*46579@CJDFJE;;::>>>@BCFBCAE3+(()-000GJI@<<=9:52611=<@BBBFCE;;;=0--01.1/*(%&&8BBCCJJJJGIGIFFAAEH8668($$%%&&'3,+,-.--*''''*&'))00,'(16@AEE;;<@<;;;@@@??BJHGJG@BB=;;/.-233399?B@::::BBDB?;3231555ABCE?<:;:987//6.-'&&''..-.>?AJJHJHJHEJJJJGJJJIJEA>;3.*-*024750/-+.--''68;JFEGEGGG0001::EC8D??GHD?>?AJJEHJFJJEDE=;HF?99>A@CJE?><=?>A9998-/,&(+*)(():>?2222EJJEHIFIJJJJJJJJJJJIHJGHJHJHIFIJFEJGJFDDFEJGJJJJJIGJJJJJIJJJFIHDBBGIJCEEGFAAAAH,++++22AHHGJHEFIHIJFEEIHFGBJJIIIGIFGHJJJJ0000GJJHGJJIGJJJJJH?IJIJIIJFDGJJJJJJFHFIJIIHJJFIHCAC?<878577DCCBEEEFGIABCBHGIJDEJJ@??=<>@BFJEHHDFBBCBJJJJJFJJIIJJIJJJHJJJJHGJJJEEFEJ83--7?A<71-(./+,,,,02+27798895666ACDFJDCCBJHIHJHDEJGJGJI<GFJJJGIHJGJIHIEHJJJHEEF@IEEDFFD=>J;JJCJ=8887332-)))256736526:;?=:8.--/((,DH>=>?G99998334-*-/222<>:887;=<866CDBD@A;::;<654&&&'&(&(''''8=<-,,+)&'))*++*+21.)/9<;>CBIJJJJJJDFJFJJJIJHGAFGCDGJIJJJJIJJJGJ@==><>89:52367?<<<:98;4001@>BA'&&&+'''(/.+,?BCDJJE;975.)))098:::>6557::9*)(&##$$/6:7879A@ACB;2222+*)''*9=GFHHDJFBA>?@=38?@BEDEJJHJJJJJJGGFDDJ10033323:;??::''''==@GJJJJJGJGJIHJJJJJJIJJJGHHJIFJJJJD::;;JFEJCGJI512;@B??>DJCECEE?><<@@;:;<JJJDDCHHJGJJJJJJJGJJHJJJJJJGJJHJJJJFJJJFFGJJJJJCDBAFGHFA<@A@<::9:'''*2545A;;:;;:<97/-,-676=66668JHDFFJJJJIJJIJIJJJJJJGJJJJJJB<<<<9A@<7=7556972102;;@HJJGJJJFFGJJHFGJJJJJDJJGGAJJGJJJJGGJJGJJHJHJIEDEHJGJJEEECEDD<<542/0433?>>=>>???88??@CCEJGJFFGGJHEJGJJJJIGGGJHJHFG<GJJEHFHFJFJJHIJJGJJFJIJJHGJJJJJHIFJDDDFDJGIJJJJGJJJJJJJJIC>>>70IHGJJJJIFJJGJHJFEGJJJIIJJHJJJHHJJJFJJJJJAJJHIJHJDGECGJJHJJJFEHJJJIJJJJJJFJHJJIHJJJFFJJGHJJCEDDGHJJFJJIJJJDGDG@JJJEJHJIJJHJJJJE>==<@>8<998;BAFJJGIHFEFJHJJGIJFJJJJHJJGJIJJJJGJIHGFIJJJHJGIJHJJJJJHHJJJJJJHDCFJJJJIJJHJJJJJJHJJGJJEEGDB@9<<@GEFFDD@DBEI:001:0000A@BAC@=2/.'11BACAFFJJHEJGDDDHJJJJJFIJJJJHIJCCCBHJCGFFGJJFCGC@A?@CCJGGJHJJJJJJJJGIDJHJJGGC>>==0.-'/22888:<986623A>@ABEFJ<<;:99HJJJJJHJHJHGEGGJJJJJGIIHJJJJJFJJJJJJJJJJJJHFJFJFFIJJJJJJJGJC=<<=<@>DEJHJJGGIJHJEJGJHJJJJGC@=?****<<:81/300-((''((.3336=..@CHCEEEEFJFJJHJHJJBDJIJ<;;EFED41(*'''(89656435=?DJFFGIJJJEJJGJJJJFJIJJHFJJJJJJJJJJJJIHJFHJJJHFIIJHHJJJ@@??HAGFA3''''ACB?@IB@@BJJHJJJJJGJHEJJIJJFHJJGJJJHJJJHIFFIGJJJGJGEGB?((()4+)))/*59:?CFE::88,,+,68-'(,-(((&'%%'%()+585...2467EEFFHJJHEEDCDAAA@DEGFIJJJFGCCGHIJJJJJJJJDJCDDCAAA=?FBCBBDDCJHHJIBBAAFGH<E87610,-(63331****2*+*)'((%$$$$$$%%%$'*+*017AA@433JJHEBGEHGIJHHGHJJJJEEGEEFGJJJHIJJFJHJFFFJI?9975444,,(()*-DDGJGJDHHGIGGJAA@<<<>@==<=555433+'&(',(((,)(*//2;GJ@@AFJJHIGJC@:;<84)))+'%%$$$%/3;?BBBJEJJIJIJFC659:>?@FEFJJHFCB('''944;<>?.-0?FDG<<@?BAEA@BBCJFD?>=:8CECCDDC@&%%)-1<>=>?>;931667>IBCDCEGCFJIJJFJHHIJJJJGEFHJJJJJJJJJIJJHJEJJGEJFGJJJA;:978BJDFEB<9BACJGJJJJEEDEJJFDJJJGHJJJIIHJJHJJJJHBBB=>>EDIHD5445JIJEJGGG;::<@GFEEJJJJJJGJ>JGGDJ)''&+,,600.--5<==<:9998948EIJFJGIJJJJFFEIJJJJIGJIJJJIJJJJJJJJJHJJJJJJJGJJHGFJGIJHGJIEJFJJJJGJJFEIFJIGJHIHBAAAA@@@ABBA?@ADDCBDEFB3..&*,.18AA??>@CB>?@@BDJJHHDCFCCAA@>?<;=7CJFE>>9788:;:8971;=;868??>>?>>??DAABA?>??@>=>>BDDA>==>ABCECDBA?A?FE<??@DBCBHDACAJEFA><;;>?CEBCBA<<??=>==>A@B;333<9941226>>::;;>BCB@===>??@@>@@<<;870/-(*334>=<;<><::;;@AAB>>==??==>>?==>=:9:?B@?>?A@@?=>?@??>>@@AAABFGGCCCCDBCEEHJJDDAAA@ABBEBDB@BEBE?<<=@DCAAABCDJ?8:<=CBG2111@<=<<F:<=DACB@?CCEAA>>>=?@AB>766.--//0<>=AA?====?>>??>>>?@ADC?@?>B?@??@A?@@ABACBA@???ABA???AGHFFFDJGDDCD?@@?@>=;;@BBBAABDEDEABA@>>>?AABBEB@>>BBCDBBCEEA??>??@BFE;52)))0CBDF>>>>EC@@===>BA7?>@ABB<<<<CB=><>GE4445=<6171.''226666JA@@A?>>=?A?@>?@AEDDDA>?>?A>?@BCBAAACDDB@A?>@@CBA>=>:::2+(%
@Glass_F3P_4_D3_6_16_29
CCGGATCAAGAGCTACCAACTCTTTTTCCGAAGGTAACTGGCTTCAGCAGAGCGCAGATACCAAATACTGTTCTTCTGATGTCACCGTAGTTTGGCCACCACTTCAAGAACTCTGTAGCACCGCCTACATACCTCGCTCTGCTAATCCTGTTACCAGTGGCTGCTGCCAGTGGCGATAAGTCGTGTCTTACCGGGTTGGACTCAAGACGATAGTTACCGGATAAGGCGCAGCGGTCGGGCTGAACGGGGGGTTCGTGCACACAGCCCAGCTTGAGACAACGACCTACACCCAGAAGTGATACCTACAGCGTGAGCTATGAGAAAGCGCCACGCTTCCCGAAGGGAGAAAGGCGGACAGGTATCCGGTAAGCGGCAGGGTCGGAACAGGAGAGCGCACGAGGGAGCTTCGGGGGAAACGCCTGGTATCTTTATAGTCCTGTCGGGTTTCGCCACCTCTGACTTGAGCGTCGATTTTTGTGATGCTCGTGGGGGCGGAGCCTGTGGAAAAACGCCAGCAACGCGGCCTTTTTACGGTTCCTGGCCTTTTGCTGGCCTTTTGCTCACATGTTCTTTCCTGCGTTATCCCCTGATTCTGTGGATAACCGTATTACCGCCTTTGAGTGAGCTGATACCGCTCGCCGCAGCCGAACGACCGAGCGCAGCGAGTCAGTGAGCGAGGAAGCCTGCATAACGCGAAGTAATCTTTTCGGTTTTAAAGAAAAAGGGCAGGGTGGTGACACCTTGCCCTTTTTTGCCGGACTGCAGCGGCCGCTACTAGTAGACCGGCTAGCGTCAGTTTCACCTGTTTTACGTAAAAACCCGCTTCGGCGGGTTTTTACTTTTGGTCATCGAGTGATTACAAAGCAAGCAAAGAAAAAAGGCGACAGATTACTCTGTCGCCTTTTCCTGACTCATAACTTAGGTGGCGGGCTAGCGTCGTGGTTTGTCTGGTCAACCACCGCGGTCTCAGTGGTGTACAGTACAAACCCCAACATGCACAGCTGTCACCGGATGTACTTTCCAACCTGATGGACCCATAAACAAAAGGGCCTATACAAATAATTTTCTCAATTCATTAAAGAGGAGAAAGGTACCATGAGTAAAGGAGAAGAACTTTTCACTGGAGTTGTCCCAATTCTTGTTGAATTAGATGGTGATGTTAATGGGCACAAATTTTCTGTCAGTGGAGAGGGTGAAGGTGATGCAACATACGGAAAACTTACCTTAAATTTATTTGCACTACTGGAAAACTACCTGTTCCATGGCCAACACTTGTCACTACTTTCGGTTATGGTGTTCAATGCTTTGCGAGATACCCAAATCATATGAAACAGCATGACTTTTTCAAGAGTGCCATGCCCGAAGGTTATGTACAGGAAAGAACTATATTTTTCAAAGATGACGGGAACTACAAGACACGTGCTGAAGTCAAGTTTGAAGGTGATACCCTTGTTAATAGAATCGAGTTAAAAGGTATTGATTTTAAAGAAGATGGAAACATTCTTGGACACAAATTGGAATACAACTATAACTCACACAATGTATACATCATGGCAGACAAACAAAAGAATGGAATCAAAGTTAACTTCAAAATTAGACACAACATTGAAGATGGAAGCGTTCAACTAGCAGACCATTATCAACAAAATACTCCAATTGGCGATGGCCCTGTCCTTTTACCAGACAACCATTACCTGTCCACACAATCTGCCCTTTCAAAAATCCCAACGAAAAGAGAGACCACATGGTCCTTCTTGAGTTTGTAACAGCTGCTGGGATTACACATGGCATGGATGATCTCTACAAATAAAAGCTTGATATCGAATTCCTGCAGCCCGGGGGATCCCATGGTACGCGTGCTAGAGGCATCAAATAAAACGAAAGGCTCAGTCGAAAGACTGGGCCTTTGGTTTATCTGTTGTTTGTCAGTGAACGCTCTCCTGAGTAGGACAAATCCGCCGCCCTAGAATCGAGTGGCGCCTGCAGACGTAAAAAAAGCGGCGTGGTTAGCCGCTTTTTTAATTGCCGGACGTACGATCGATGCCCGGATGATCCTGACGACGGAGACCGCCGTCGTCGACAAGCCGGCCGTTAATTAAAAAGTTAAACAAAATTATTTGTAGAGGGAAACCATTATGGTCTCCCTGAATATATTCTATACGAGCCTTATGCATGCCCGTAAAGTTATCCAGCAACCACTCATAGACCTAGGGCAGCAGATAGGGACGACGTGGTGTTAGCTGTGCTCGAGGTGAAGACGAAAGGGCCTCGTGATACGCCTATTTTTATAGGTTAATGTCATGATAATAATGGTTTCTTAGACGTCGAGTCTTTACGCCCCGCCCTGCCACTCATCGCAGTACTCTAGAAGCGGCCGCGAATTCCAGAAATCATCCTTAGCGAAAGCTAAGGATTTTTTTATCTGAAATTCTGCCTCGTGATACGCCTATTTTTATAGGTTAATGTCATGATAATAATGGTTTCTTAGACGTCAGGTGGCACTCGAGTTGATCGGGCACGTAAGAGGTTCCAACTTTCACCATAATGAAATAGAATCACTACCGGGCGTATTTTTTGAGTTATCGAGATTTTCAGGAGCTAAGGAAGCTAAAATGGAGAAAAAAATCACTGGATATACCACCGTTGATATATCCCAATGGCATCGTAAAGAACATTTTGAGGCATTTCAGTCAGTTGCTCAATGTACCTATAACCAGACCGTTCAGCTGGATATTACGGCCTTTTTAAAGACCGTAAAGAAAAATAAGCACAAGTTTTATCCGGCCTTTATTCACATTCTTGCCCGCCTGATGAATGCTCATCCGGAATTTCGTATGGCAATGAAAGACGGTGAGCTGGTGATATGGGATAGTGTTCACCCTTGTTACACCGTTTTCCATGAGCAAACTGAAACGTTTTCATCGCTCTGGAGTGAATACCACGACGATTTCCGGCAGTTTCTACACATATATTCGCAAGATGTGGCGTGTTACGGGAGAACGCGGCCTATTTCCCTAAAGGGTTTATTGAGAATATGTTTTTCGTCTCAGCCGATCCCTGGGTGAGTTTCACCAGTTTTGATTTAAACGTGGCCAATATGGACAACTTCTTCGCCCCCGTTTTCACCATGGGCAAATATTATACGCAAGGCGACAAGGTGCTGATGCCGCTGGCGATTCAGGTTCATCATGCCGTTTGTGATGGCTTCCATGTCGGCAGAATGCTTAATGAATTACAACAGTACTGCGATGAGTGGCAGGGCGGGGCGTAATTTGATATCGAGCTCGCTTGGACTCCTGTTGATAGATCCAGTAATGACCTCAGAACTCCATCTGGATTTGTTCAGAACGCTCGGTTGCCACCGGGCGTTTTTTATTGGTCAGATCCAAGCCTCGAGCTGTCAGACCAAGTTTACTCATATATACTTTAGATTGATTTAAAACTTCATTTTTAATTTAAAAGGATCTAGGTGAAGATCCTTTTTGATGATCTCATGACCAAAATCCCTTAACGTGAGTTTTCGTTCCACTGAGCGTCAGACCCCGTAGAAAAGATCAAAGGATCTTCTTGAGATCCTTTTTTTCTGCGCGTGATCTGCTGCTTGCAAACAAAAAAACCACCGCTACCGGCTT
+
21232477455337:9;<>A=44>;:@321FJJJHJJJGJJIIIJFIIJJJJJJJJJJJHJJJFJJJIFGEIFJE==(''')-))('(&%%'&%&(6<=A=;:;>@=?@@HHJGJFJJJJJDDHHFH=:9:EDGHGJJJJGJGEDDEJJJGHJJHHJEJJJIJJHIIJJJIFGJJIIJIJJJJHJJJJIJJJIJGCHDGDJJFCDCHEGEJIJJHBJGJHJJGJJJJJJJJJHJJH===IJ;>;,@??JJI@?>?@IHJJJJJGJFHFA<;1-'(**(()10001;;200+'%%%%%%&())))+*)*.5?@<<<=<<:::>BGHJHGJJGJJJIHJJGIFFJJIHJJJJJJJIHGJJJJJIIJJJJFHJIGJFDJIJIE===CJFJEHHDIEGJ;93226460/012113JGJJEFFJJIIJDD777CEEEJEEIJBJJJIFHJJHJ???@JJJHJIJGJF994223:888DGJJJGJFJB?A((('-1?AADBBCCBGGDFCDGIJGJHFJJGIJJJIIIIHJFHJJJC?>>@HHJGGIHFAJJJGJHHGJGJIJB?>>><=9888:;;=>?<<;:899::;:=??><:::<>=<;:76678786672.*(()&+0&5887888:<743359::99998989::::8855676566777898888888:9989667789789>:973222553333444476688854458<:9:;:888965567777777675567555,8655488<=30/..25777444122255345232121133233465443446767889879766;6300004975555446845434346586577778765444611015434334355555556788779::75542223544322236610))))+10++)-4335322013344478983,+*,,,3432123332243444632214468521---.257765567/..03112.../58;)(((((*,-,-01,+)''&$$$$$%##$&-((&%&''',*%%%%&)%%$$)**+,-)))(+'''%%$&/,(().33.,%%%$%$$%''021,*(,/354342*))*330/0,**,53201022222477666555323222154213148866544232@??@??@>@@@ABAA??@AAA@@A@@@E?::>@@BCDCBA???@A@??>@@@>?>?@BBB@@><==>@C@??9:;6?::BBDEB@@@ABAA>==>@@ABAA?>=<<=?@BABBA@>>?>??@@ABABA@@??A@CIG::::=<<<??>??====>>>B@=;;;>?>>>?.---0//''&(,/8:899:::::5@@C?<?>=;;;<==<;<==8778?=><;:9:::<=9<;=:3123355<@EIB??>?>><<<:98:>;<;;;::::<<8999@@@???>>>?>?A>><<;;;9989:;>@@?>>><:989;;;::9989;DB>;;:;;<=>ADD=<<;=<<;<;<ABB?@@00*))),.,,462:;<BC=::9:<=<9:99;<==>>>==<::8899;;::::<=<==<=?@>=>@?;;<=;;?;::;?>:::<>=>>@@@?>>><;;;=>>>><===A@>>;::<=?<;;5444666;<=?@?40//089::;<>>=<;;<=>A=<<<<:99:;<==B==?=>@=<<>;88;<<>>?A@><<=?A>===@@?8867:;=<..95,,,,4++,;===83349CA@AG?>==??<;;9988:A?JJJJGHJJJJIFJJJJJHGJGEJJFJJJJFEEEGJEFCFJJ9999C:;;;<=AGBAEJJJGJJEJJJHDEFHGJJJJJJGJJJBCCHJJIFFCADFDJJJIIHJHJDJEGDJJJJJIJJEGFGGJFFHIJJJJDCBCECECJJJJJBEIE:8:7&%&,?>CACDDD@DHEIGB44440/-'''''()5/,,-,..23:,,,,JJJHGIIJJI>=>?GDHHFJJJJJIJJJJJII>=;;:5;=DDJA@@ABCABCEFHHBA;A@?@ECFEJIFCCCBH=;<<11229999CAFBA@B;;;;6655:<=AAFEFJFG@AA@J?==@FDF::::BFB=DEJEEJIJFJJJJIJJDIJJJJJJIJJJJIJHE439=14;1/-%%)%%%'2///0:8<>?DHD540)((+88@CDGFDJDJGJIHAACB>CIFJIJIIJJIFGFJJIIIJJHHJJJJJJJEFHGJJIJA@@B<;:>GJ8778JJGIJJIJJJJJJJJGHHJEIHJJJJJHHDHEGHGHCE@@@EJJEHFGHE?AEGEJGJEEGJJJGJHJEJJIHHHJJIJJGJJJJIIJABADEHC?>>@@>:-)778A><<BBDJJJGJJFJJHEJHFJGIJJHC?>>@GJGFDF<<)(((GB>77GFJFJGIJJJJEJJJJJJJGJIDHJ8865434=<A<;;;DIHJHIIJD=ECHJJFGJEEJGJJJFHJECCGEGJJJJJIJHJHIEIGIJJJCCCAHJJJJJIJIJFIGIJJJJHGIJJJIIH><<=<<<DGIEDIJJIJFFIJGEJJHJJJCCEHJHFIJJFJJA33:34@@AAEDCCEJIJHFGJJJC4434?;GHEDEIFJJJFGJFFHFJJJHIJJJIJJDGIHJJJFD>@=JJIJFHGIJJJJIHIGHHDJGJIJJJJFHJJJJHJJJFDGJ@?@@GDDBA@<<<<JGGIGIHJJIJJJJJJHJJGJJF445JJJFJFHJGFGFGFJJJJJJHJIEJGJJJJFIIHJJJHDJGJJHJJJJJJEJEFJ?BDFEGJHHJJJDFJJIJJIIJJFGEFJJJJGJGJJJGJJ====GJJCDCDJJEHEDDBB?8789IFIIJJDFEGJCBCCGGGHJFIJJIGEEIHIHIGJJFGECABBEFHIIEEFEHHJJJJJJJJGFHJJHGJJJJJJIFGJJEHJJJJIIHIJIHHJJJGHGGDJJJJIFJFJJHIJGEDG9998>=>JGJ@BEJJEFJ@>=>66'''-()(&&'(<>BCEJCBB;<::>+('&&))*)(')*+.08::;;BG?7@BJJJJJIJJHJJJJJJFHJGGDJHG><<=A4.../))(*:BA=FEJAAAAIJ:::87:8::IF@JGJJJJJIEJIJJ??@BDCDEEJFJDC??A?CJJJDJJJIJJIFGGJJJJJJHJJIJGEFGFJIGIFHIEJJJEJJJJIFIJJJJJJJJJJIHJIJJJIIGJHGJJJJGJJIJJJJGIJJJJGFG:9?9JIJ///+J@@A>?AEFJFJIGHGJ@<444564:=>?JIFJJJIJJHIBCJIFAIJJJJJHEDHHIGJIJHHGIGJDBBBJJHJJFJJJJE;8789999?JHJJJJJJJJJIHHJJJIJJJJGJGGJJJJJJJIJFFAGGEFJJGGJGIJJGGGFJIGDDC?8=;0/-(((%%$$$&+++26=>DCIIIJJFJCDFJJJHJGJIJGJFJJJJGJJFEIGHHJJJJGIHJJJJHCFFJGJIJJJJEHJHHJJJJEDJIFA@ACEEA@@?B6667?A63,***+0/.35:AGJJJJEJJJJJJJJGJIJFFGJJJGJHJJFJJHHFHJEGD?><:::9?5449??@2//957:>=>B@:011+?EGED766BDJJJHEDCDB@A''''(((210,,,79:=?933:CCGEJFJJDDEAB5-+*&$
@Glass_F3P_4_D3_6_16_30
TATCGTCAAGCCACAATTGGGACTAGGCGTTCAAACGCCGACGTGCACAGCTGTCACCGGATGTGCTTTCCGGTCTGATGAGTCCGTGAGGACGAAACAGCCTCTACAAATAATTTTGTTTAAGAATTCATTAAAGAGGAGAAAGGTACCGAGTAAAGGGGGAGAAGAACTTTTCACTGGAGTTGTCCCAATTCTTGTTGAATTAGATGGTGATGTTAATGGGCACAAATTTTCTGTCAGTGGAGAGGGTGAAGGTGATGCAACATACGGAAAACTTACCCTTAAATTTATTTGCACTACTGGAAAACTACCTGTTCCATGGCCAACACTTGTCACTACTTTCGGTTATGGTGTTCAATGCTTTGCGAGATACCCAAATCATATGAAACAGCATGACTTTTTCAAGAGTGCCATGCCCGAAGGTTATGTACAGGAAAGAACTATATTTTTCAAAGATGACGGGAACTCCGACACCGTGCTGAAGTCAAGTTTGAAGGTGATACCCTTGTTAATAGAATCGAGTTAAAAGGTATTGATTTTAAAGAAGATGGAAACATTCTTGGACACAAATTGGAATACAACTATAACTCACACAATGTATACATCATGGCAGACAAACAAAAGAATGGAATCAAAGTTAACTTCAAAATTAGACACAACATTGAAGATGGAAGCGTTCAACTAGCAGACCATTATCAACAAAATACTCCAATTGGCGATGGCCCTGTCCTTTTACCAGACAACCATTACCTGTCCACACAATCTGCCCTTTCAAAAGATCCCAACGAAAAGAGAGACCACATGGTCCTTCTTGAGTTTGTAACAGCTGCTGGGATTACACATGGCATGGATGATCTCTACAAAATAAAAGCTTGATATCGAATTCCTGCAGCCCGGGGGATCCCATGGTACGCGTGCTAGAGGCATCAAATAAAACGAAAGGCTCAGTCGAAAGACTGGGCCTTTCGTTTTATCTGTTGTTTGTCGGTGAACGCTCTCCTGAGTAGGACAAATCCGCCGCCCTAGAATCGAGTGGCGCCTGCAGACGTAAAAAAAGCGGCGTGGTTAGCCGCTTTTTTCATCCCCGGACGTACGATCGATGCCCGGATGATCCTGACGACGGAGACCGCCGTCGTCGACAAGCCGGCCGTTAATTAAAAAGTTAAACAAAATTATTTGTAGAGGAAAACGTTGTGGTCTCCCTGAATATATTATACGGCCCTTATGCATGCCCGTAAAGTTATCCAGCAACCACTCATAGACCTAGGGCAGCAGATGGGACGACGTGGTGTTAGCTGTGCTCGAGGTGAAGACGAAAGGGCCTCGTGAATCGCCTATTTTTATAGGTTAATGTCATGATAATAATGGTTTCTTAGACGTCGAGTCTTACGCCCCGCCCTGCCACTCATCGCAGTACTCTAGAAGCGGCCGCGAATTCCAGAAATCATCCTTAGCGAAAGCTAAGGATTTTTTTATCTGAAATTCTGCTCGTGATACGCCTATTTTTATAGGTTAATGTCATGATAATAATGGTTTCTTAGACGTCAGGTGGCACTCGAGTTGATCGGGTTACGTAAGAGGTTCAACTTTCACATAATGAAATAAGATCACTGGGCGTATTTTTGAGTTATCGAGATTTTCAGGAGCTAAGGAAGCTAAAATGGAGAAAAAAATCACTGGATATACCACCGTTGATATATCCCAATGGCATCGTAAAGAACATTTTGAGGCATTTCAGTCAGTTGCTCAATATTACCTATAACCAGACCGTTCAGCTGGATATTACGGCCTTTTTAAAGACCGTAAAGAAAAATAAGCACAAGTTTTATCCGGCCTTTATTCACATTCTTGCCCGCCTGATGAATGCTCATCCGGAATTTCGTATGGCAATGAAAGACGGTGAGCTGGTGATATGGGATAGTGTTCACCCTTGTTACACCGTTTTCCATGAGCAAACTGAAACGTTTTCATCGCTCTGGAGTGAATACCACGACGATTTCCGGCAGTTTCTACACATATATTCGCAGAGAAGATGTGGCGTGTTACGGTGAAAACCTGGCCTATTTCCCCTAAAGGGTTTATTGAGAATATGTTTTTCGTCTCAGCCAATCCCTGGGTGAGTTTCACCAGTTTTGATTTAAACGTGGCCAATATGGACAACTTCTTCGCCCCCGTTTTCACCATGGGCAAATATTATACGCAAGGCGACAAGGTGCTGATGCCGCTGGCGATTCAGGTTCATCATGCCGTTTGTGATGGCTTCCATGTCGGCAGAATGCTTAATGAATTACAACAGTACTGCGATGAGTGGCAGGGCGGGGCGTAATTTGATATCGAGCTCGCTTGGACTCCTGTTGATAGATCCAGTAATGACCTTCAGAACTCCATCTGGATTTGTTCAGAACGCTCGGTTGCCACCGGGCGTTTTTTATTGGTGAGAATCCAAGCCTCGAGCTGTCAGACCAAGTTTACTCATATATACTTTAGATTGATTTAAAACTTCATTTTTAATTTAAAAGGATCTAGGTGAAGATCCTTTTTGATAATGTCATGACCAAAATCCCTTAACGTGAGTTTTCGTTCCACTGAGCGTCAGACCCCATGAGAAAAGATCAAAGGATCTTCTTGAGATCCTTTTTTTCTGCGCGTAATCTGTCCTCTTGCAAACAAAAAAACCACCGCTACCAGCGGTGGTTTGTTTGCCGGATCAAGAGCTACCAACTCTTTTTCCGAAGGTAACTGGCTTCAGCAGAGCGCAGATACCAAATACTGTTCTTCTAGTGTAGCCGTAGTCAGGCCACCACTTCAAGAACTCTGTAGCACCGCCTACATACCTCGCTCTGCTGATCCTGTTACCAGTGGCTGCTGCCAGTGGCGATAAGTCGTGTCTTACCGGGTTGGACTCAAGACGATAGTTACCGGATAAGGCGCAGCGGTCGGGCTGAACGGGGGGTTCGTGCACACAGCCCAGCTTGGAGCGAACGACCTACACCGAACTGAGATACCTACAGCGTGAGCTATGAGAAAGCGCCACGCTTCCCGAAGGGAGAAAGGCGGACAGGTATCCGGTAAGCGGCAGGGTCGGAACAGGAGAGCGCACGAGGGAGCTTTAGGGGGAAACGCCTGGTATCTTTATAGTCCTGTCGGGTTTCGCCACCTCTGACTTGAGCGTCGATTTTTGTGATGCTCGTCAGGGGGGCGGAGCCTGTGGAAAAACGCCAGCAACGCGGCCTTTTTACGGTTCCTGGCCTTTTGCTGGCCTTTTGCTCACATGTTCTTTCCTGCGTTATCCCCTGATTCTGTGGATAACCGTATTACCGCCTTTGAGTGAGCTGATACCGCTCGCCGCAGCCGAACGACCGAGCGCAGCGAGTCGGTGAGCGAGGAAGCCTGCATAACGCGAAGTAATCTTTTCGGTTTTAAAGAAAAGGGCAGGGTGGTGACACCTTGCCCTTTTTGGACTGCAGCGGCCGCTACTCGTGGACCGCTGGTCAGCGTCAGTTTCACCTGTTTTACGTAAAAACCCGCTTCGGCGGGTTTTTACTTTGGTCATCGAGTGATTACAAAGCAAGCAAAGAAAAAAGGCGACAGATTACTCTGTCGCCTTTTTCCTGACTCATAACTTAGGTGGCGGGCTAGTT
+
+(((&%%&'&$$$'%%&%##$&#$##$$%&'%$$)-'&&',25>AGFG===>GFBABGJHJJGJJFJEBAD9BABFFCF<;;<?=;;6522211068=32224>?BCBDJJFHDJFJ=@AC?FHIECFFFJFFEJEADC@BCABA5531.&&'(2478=671.))-+,20444<911FJIHGHJIJJJHDGADCJIJJGFEEDCBACCECFFEGGGD<><HJHFFFGDEJFGE;:9:<;;<EJCJGCEFFCCEDFFEEEFGDGDEDCDBCDDGGIFGA?:465037CHHF7666EHHA>??AFEGGGA@;;<3?=;67:ADIEDDDGHEEIHJGHFEEJGIFJAA?A@@AAFFD>;::@ECEEIHF@DEDGDCD>*))+>@B:9568?D:::<EFCF;;DCB=:<@CBBCDBDD>==><<<>ECFDCCBBAABDCGDHCABCDDDGDJJJEDCCCA<667///50//)(%'(.-.&&01?::;:876;<<=?EDBACCACB@@ABGJAAB@CJ7666<=@@AHB<?BEHCA><<<AJGJGD@AB?/.0++027@:111*+++44EJGEFA>FEEHJGJJJJJJJJJIJGIHGGJFHJJJJHJJJJHGJJJHJJJJFJJJFJJJJAAAGA>CCCIHJJGFJJFJHJHJJJHJ11111EGGICCA@@DBC<<<@ICEBBBFFEDIJEDHIJJJHGGFJJEFJGJJIHIGJJG@HAFJJJB@@?A<5555;==5;999@FEFHFFEJJGJGGGJDJJCCDJGJJJFJJIJC35:4.(((-+***269=><@?AEE@CFJJJG=<;<FGJJGJIHJJIIIJJJJJGHJFJJJJJJGGJJJJJIHFEFJGJGJDGJJ++++643**))59<99>HH=@@==;;9:<<AA?=?B<>34=<</.0?A<3,,,+001=FJHJHJFGGIEJJJJHJIHJHJEIJJJDCDJFJJH<977:>??BJ@?A@ACD=9:5))**224@777?A9=B23:5599JGECDFCAB=>?<;;<///0<IEHGJJJIHIGJJFJJFGIJJJJJGJIJJIJFGEJHJAC899DDGJGJFJIJJIJIGJDDDHEC=?>C<101)))0****9645((((55544665677767A????FBA@?:88640/454?AAA9889DE@BB@B=GBDB8889JEGJHJDFFJIJGFEJFF@><3+*))79<?JH?:11IDEB@AADEEJJDIHFFD..326AB1(((,*0''?AJEDGAE@DFEJFJFGHJIGJJIJIJ7778DG?>>@CB;:;EGA??760.,,,@A,++,DIJJJJJJGGJHF@?A,''(5;>ABA=:,++,1867762//,+++*)*+5337CHIJJJJIHGJJHJEFDHEFEJFJGJJJJJJIJGJBCEFFJHDFEJJHGGJHFGJHIJGJJIIJJJJJHJJJJJJHJJIHFCCFFJJJHJHA@?5556100189<CHGJFEFDDIJJHJJJJEJEHCAAEFAF@@@J888GFHJJGJCA00<=@IHJIIJGJIJIJJJJHHEFIJHJHHJJHJJGJJGJJGJGJJHJJGJ;5:33@6445BEIGCBBA<<<<<&&&&'&)(&%%%%(*)/*+..&$$%%((''($%.../98:<8778;;---***B<=<=B432/.-,--.,***-..43.--05512211130522-..././6446;;??545DDDJJJHHFEGFDDCFJG>???HDJHIJJJJGGJED522.0009721---70..?AGFEEFEDDIJJJJIGE8*(('&&&%&%((+-5<>A@A@?@@<989<CIJJHHJJEDECEJIJJJDGJJJJJDGHJJ9AEDFF?994001;=??ADDHJEFIEJGFJJDJE9999:;0//.6<<988:=<FFJIGCJGEEB;://.16852226:<AJ9999DEFJIGHIHHDHEEDA@@B<:;:<=GGIFFHFIJHGJIJJJHGJJJJJIJHJJJ=68FJEGDFEFJJJJJJFJJHIHHIGGHJJJJJDIJJFGGJJIGFGHJHJIIEJJCGJJJJIIJFEFIGAHEB>DA410+*(+,32511411==?@AB?BBCDBDFFEDCJJFJCFBBEBCBBAA@ACFHJHJJJGFIEGIEC8777=>@C<66<A88;;62--..//CJJHGHEDDECIJEFEEJJGIJJJJJJJJJEEJBFC:999667IIJGHFHJEB>?IIFJIJJJJJJIJJFCHJJFFIIIJJGJIJEJGHJJJFGIHHJJJJJJJHFHHHJHIIJJJGJJJJDJJJJJJGJHJGJGID<:79<DIFEEE@FA@BEJGJJJJHJJJJJJJJIEJJGJJJJGJJJJJJJJHJGJ@;<<=GJJJFJJCCCJJJJGIEGJIIJJJA>>>EHFBDGJICCCCGFHJJIIEJ>==?DJ>===HJ7777=.++>AHDEJHJIHJJFJIIJJHH:999A@:9945?AGJJHJJEBHHJBD<A@JGA@=:<>,,,,3./663323421127>CH@3---ADBCCIJIEDCCGJIGIFJFDJFHHGJJHFJJJJJJFJHFAJHHJJJHEJJJJJJJFGJGA=<=?FEI>><;.--19?=?>443''''001/)))*>?@JHJH@EEEEABCEJJJ=44AJJEJJFDF@<<0//--555--'''*./00()'*78;>::>>:..*'(*)13969:::=C;;;?JHGJ:880200//..06,,)))2//0HFGJJJIGGJJJHJJGEJ@BB65446-+,.,**).,.3///38:><<CEJIGEGIDAGIIGIFJJJJHHJJHHHIFJFJEJEEC@>:;:;99944CHHGEEJJIJIIJ?<<<?4554:8///+,,,7=<=B7777CFGGHJGIJFJHJGJBBCCGHJJJFHJJJJJFJHGJJ44''((97--*(*()*+.45<C@DCJFDFGJJJJHIJG??@?BFHDDEEIJHGHJFJIJJJJIJJJJJJHIJJJHJJJJHJHHJJJJGGIIGJIH????JJIJIFHGII?>><99;@>=?A444;>65446..1243377??A?@>>IEF?<A@CJJFJGJIDD=>AFIJJFGFDHFJ=879?DFGGGJHGJGJC8=80//DCDB@>>@=BF?>=</..00000CEHJJJJGHJIIFJHJCEDDEAA??EEGJJJHE---.8860/05**)-@??22118779932112479<@BE;;<=>=///=J9=77BCFEDGGACHFGFHIEJGIJJFFJJJIDIJGJJJH@?;4344JFBDB?=<:7640**67=>?;8942724999=<<CDEJJJH>C?>?FJFDGHJJDJCBCFFFFJIHJGHJHIHGJDEEJI@CGH=JHEDIJJHJJIJJJGFFFJFJJIJJJIEEHBJ?>;;=>??DDJIFEEJHJJJJJJHJJJJJJJJJHGJHJHFDGGDJEIIJJHJGFFJFEEBA4***,1172248'D;:896444ABHHJCABBDAAACJJHI:7647??989CB?=CADCJ=FJHIJJGHJJFG@>3128>=2<8;)%%):;<==B@?>;====>=&&&$$$$%*'',-*(''(24=:;<CFEEJJHHGFGJJE4444FJHFED2111/../===<@BA@3.--/*:5344?>>>EJGFJGGGEHIJIIHEGFJJJ=CEJJHJHDAABDEFGADJDEHDD=>=<8B@>/..>>98-,,-=:<8477:;;9++++5+'&&
@Glass_F3P_4_D3_6_16_31
GGTAACAGGATCAGCAGAGCGAGGTATGTAGGCGGTGCTACAGAGTTCTTGAAGTGGTGGCCTAACTACGGCTACACTAGAAGAACAGTATTTGGTATCTGCGCTCTGCTGAAGCCAGTTACCTTCGGAAAAAGAGTTTGGTGACTCTTAATCCGGCAAACAAACCACCGCTGGTAGCGGTGGTTTTTTTGTTTGCAAGCAGCAGATTACACGCAGAAAAAAAGGATCTCAAGAAATCCTTGATCTTTTCTACGGGGTCTGACGCTCAGTGGAACGAAAACTCACGTTAAGGGATTTTGGTCATGAGATTATCAAAAAGGATCTTCACCTCAGATCCTTTTAAATTAAAAATGAAGTTTTAAATCAATCTAAAGTATATATGAGTAAACTTGGTCTGACAGCTCGAGGCTTGGATTCTCACCAATAAAAAACGCCCGGTGGCAACCGAGCGTTCTGAACAAATCCAGATGGAGTTCTGAGGTCATTACTGGATCTATCAACAGGAGTCCAAGCGAGCTCGATATCAAATTACGCCCGCCCTGCCACTCATCGCAGTACTGTTGTAATTCATTAAGCATTCTGCCGACATGGAAGCCATCACAAACGGCATGATGAACCTGAATCGCCAGCGGCATCAGCACCTTGTCGCCTTGCGTATAATATTTGCCCATGGTGAAAACGGGGGCGAAGAAGTTGTCCATATTGGCCACGTTTAAATCAAAACTGGTGAAACTCACCCAGGGATTGGCTGAGACGAAAAACATATTCTCAATAAACCCTTTCAGGGAAATAGGCCAGGTTTTCACCGTAACACGCCACATCTTGCGAATATATGTGTAGAAACTGCCGGAAATCGTCGTGGTATTCACTCCAGAGCGATGAAAACGTTTCAGTTTGCTCATGGAAAACGGTGTAACAAGGGTGAACACTATCCCATATCACCAGCTCACCGTCTTTCATTGCCATACGAAATTCCGGATGAGCATTCATCAGGCGGGCAAGAATGTGAATAAAGGCCGGATAAAACTTGTGCTTATTTTTCTTTACGGTCTTTAAAAAGTAATATCCAGCTGAACGGTCTGGTTATAGGTACATTGAGCAACTGACTGAAATGCCTCAAAATGTTCTTTACGATGCCATTGGGATATATCAACGGTGGTATATCCAGTGATTTTTTTCTCCATTTTAGCTTCCTTAGCTCCTGAAAATCTCGATAACTCAAAAAATACGCCCGGTAGTGATCTTATTTCATTATGGTGAAAGTTGGAACCTCTGGTGCCGATCAACTCGAGTGCCACCTGACGTCTAAGAAACCATTATTATCATGACATTAACCTATAAAAATAGGCGTATCACGAGGCAGAATTTCAGATAAAAAAAATCCTTAGCTTTCGCTAAGGATGATTTGTCAGGCCGCTTCTAGAGTACTGCGATGAGTGGCAGGGCGGGGCGTAAGACTCGACGTCTAAGAAACCATTATTATCATGACATTAACCTATAAAAATAGGCGTATCACGAGGCCCTTTCGTCTTCACCTCGAGCACAGCTAACACCACGTCGTCCCTATCTGCTGCCCTAGGTCTATGAGTCGTTGCTGGATAACTTTACGGGCATGCATAAGGCTCGTATAATATATTCAGGGAGACCACAACGGTTTCCCTCTACAAATAATTTTGTTTTAACTTTTTAATTAACGGCCGGCTTGTCGACGACAGCAGTCTCCGTCGTCAGGATCATCCGGGCATGAATAGTACGTCCGGCAATTAAAAAAGCGGCTAACCACGCCGCTTG
+
>?;0//)((&'&%%&1498:;;;DEJIJE***+BHIFJHHFDBHJJJIJJJJJJHJIJJJJHGEDBAABFDJFGEAA?868BDHHCDD@30000;IDJDCBCJFEJGJJJJIJJJHJJJJJJHJJF@@=ADIFE@533.'==.---.//*125@AAEAEEEHDFEJFJGJHHJJJJFJJHJHGJ=CCBA?53358GA@CCCDJGDDAC9>((((EA=<?CFCFJC?@?<5432//...BA@'((8CBCHEIJHGJJJJJJJJHJJJHFIJJJGIEAAAIJJJGJFHJJGJFFCBBA<8<AFFEJJIIGEEGEHEJIJJJGJEHJJ>6553.--.48FHJJJHJJHIJFJJJJGJJJJJJJJJJCJ8667JJJGJGHFEFFI999;BA4334;;<999:IGCDDDBCCIJJCCCFJJJJJFJJJIJJJJJJJF@>8656:BFH==>>)))).+*)+''()=>==>IEJJJDJJJIHDA@@CEJJJJIJJJBBBB?A<=<=>>ADFDEJEEEJJHIFFIIJJEEC??JJJJEFGJJ:GBDEFJJJJIHFEJEGJJHJJJJJIJJHJJJIJJJGIDJJIEDFGGJJJFDFEJJJJIJJJEHIHIGJJIJHJJHJJJJIJJHJFHIEJJFJEFJGHJJF@>>>>><;E=EHJJJJJIJJHFFECJJJJDECCGIGHHJJHJJIJHIJJJJJHJGJGJJJJJJJJHJJGIJJJGHGGJJFBB?AJHJJJHFJJJJIJJ9(&&&)*/021-,,-7A>=<<BBCDDJJJ@@@JI@><668<CC?<;;<6)((+6HJJJDGFJJJJJJIJJJJFHJJJJJFJJFIJHGGIJJJJIGJJIJJJIDC@??>?AAA88:8BCFJIIHIJJJGJJJJJJJFJEJDDFDJ@???EDJJJJJJJFFFJJJCC<:=CEGFJJJFFJJJJJJJJJGIJJJJIIIJEJEBB?3JJJJJJJJFEJFJJIJJJJJJJCJJJJJJJHJBCJJJJEFBFGJEDCE@F@<>@GJHJJJIJHHFGBC=>E@@DGJGIJFJCCECJ@@BJ@@??HEJGHDEHJJJBCFA?IJIFHJJ6&&&-))%%%&'34445;FGCJGHJJJGJJJJIJIJGJJJJJJJJGJEHFIJJIIJJIJJIJJJJDDHII:<*(((/0-+++,-;,,,,??EJGJEJJGGFJIGJJHJJJJJJFFJJIJGGAJJJJJJJI?>>JHEHIIDD?J+>>=>BAFGJFGGIJGCCEDIGJJJJJHJJJJFJHIHJFGGGEDEFIJ@99=8@67BAF===>BAF;8779;<?B@*)'''&))',-;=>=>DBA@CDJJ@@@AJJJJHJFIDJJJHJJJJJIJJJEJJHIJJJFFFFDJFJDABJJFJEBEFIJJJJIGJHJJIJJJEJIJ84446568;>FGBBA>?@HIFIFJJIJIEGJJJJ<;<<GDD<8788?99:;?EB<999;A=>>JIIJCDEGHEGJEGJGJGJJJJEJJIJFE?@@@IBBBADIHJIJJJHIJHJJJJJGJJJJEIHJJJJJJJGJIGHJJJCECJD>>==BDJG@JJE?>>?CEG8777@>==;;@67ACCEEFJFHJJDGEJJJJJIJIJHJC=9982;:?CEJJG4444(''''%&&+.5;;988:3FBBBFGJHJJGIJGJIJJ22237777754414568=?<;<>@AAG>>?AHDAA@>>>GIFJJJJGJJJJE<956EAABFFJJGCEHFFECC@8621213==@D=<=&&&&&&$&%'))*+--,/02@;;:;B=A@<33--..///0=??DEDJEGJEHBHGJHFEDAAACJFJD22001/0-&#
@Glass_F3P_4_D3_6_16_32
TCCAGTGATTTTTTTCTCCATTTTAGCTTCCTTAGCTCCTGAAAATCTCGATAACTCAAAAAATACGCCCGGTAGTGATCTTATTTCATTATGGTGAAAGTTGGAACCTCTTGCGTGCCGATCAACTCGAGTGCCACCTGACGTCTAAGAAACCATTATTATCATGACATTAACCTATAAAAATAGGCGTATCACGAGGCAGAATTTCAGATAAAAAAAATCCTTAGCTTTCGCTAAGGATCATTTCTGGAATTCGCGGCCGCTTCTAGAGTACTGCGATGAGTGGCAGGGCGGGGCGTAAGACTCGACGTCTAAGAAACCATTATTATCATGACATTAACCTATAAAAATAGGCGTATCACGAGGCCCTTTCGTCTTCACCTCGAGCACAGCTAACACCACGTCGTCCCTATCTGCTGCCCTAGGTCTATGAGTGGTTGCTGGATAACTTTACGGGCATGCATAAGGCTCGTATAATATATTCAGGGAGACCACAACGGTTTCCCTCTACAAAATAATTTTGTTTAACTTTTTAATTAACGGCCGGCTTGTCGACGACGGCGGTCTCCGTCGTGGATCATCCGGGCATCAATCGTACGTCCGGCAATTAAAAAAGCGGCTAACCACGCCGCTTTTTTTACGTCTGCAGGCGCCACTCGATTCTAGGGCGGCGGATTTGTCCTACTCAGGAGAGCGTTCACCGACAAACAACAGATAAAACGAAAGGCCCAGTCTTTCGACTGAGCCTTTCGTTTTATTTGATGCCTCTAGCACGCGTACCATGGGATCCCCCGGGCTGCAGGAATTGGATGTATCAAGAAGCTTTGTGAGGATCACATCAAGTCCATATGTAATCCCAGCAGCTGTTACAAACTCAAGAAGGACCATGTCGTCTATTCTTTTCGTCGGAATCTTCGAAAGGGCAGATTGTGTGGACAGGTAATGGTTGTCTGGTAAAAGGACAGGGCCATCGCCAATTGGAGTATTTTGTTGATAATGGTCTGCTAGTTGAACGCTTCCATCTTCAATGTTGTGTCTAATTTTGAAGTTAACTTTGATTCCATTCTTTTGTTTGTCTGCCATGATGTATACATTGTGTGAGTTATAGTTGTATTCCAATTTGTGTCCAAGAATGTTTCCATCTTCTTTAAAATCAATACCTTTTAACTCGATTCTATTAACAAGGGTATCACCTTCAAACTTGACTTCAGCACGTGTCTTGTAGTTCCCGTCATCTTTGAAAAATATAGTTCTTTCCTGTACATAACCTTTGGGCATGGCACTCTTGAAAAAGTAGTGCTGTTTCATATGATCTGGGTATCTCGCAAAGCATTGAACACCATAACCGAAAGTAGTGACAAGTGTTGGCCATGGAACAGGTAGTTTTCCAGTAGTGCAAATAAATTTAAGGGTAAGTTTTCCGTATGTTGCATCACCTTCACCCTCTCCACTGACAGAAAATTTGTGCCCATTAACATCACCATCTAATTCAACAAGAATTGGGACAACTCCAGTGAAAAGTTCTTCTCCTTTACTCATGGTACCTTTCTCCTCTTTAATGAATTCTTAAACAAAATTATTTGTAGAGGCTGTTTCGTCCTCACGGACTCATCAGACCGGAAAGCACATCCGGTGACAGCTGTGCACGTGGGTTTGTACCGTACACCACTGAGACCGCGGTGGTTGACCAGACAAACCACGACGCTAGCCCGCCACCTAAGTTATGAGTCAGGAAAAAAGGCGACAGAGTAATCTGTCGCCTTTTTTCTTGCTTGCTTTGTAATCACTCGATGACCAAAAGTAAAAACCCGCCGAAGCGGGTTTTTACGTAAAACAGGTGAAACTGACGCTAGCCGGTCTACTAGTAGCGGCCGCTGCAGTCCGGCAAAAAAGGGCAAGGTGTCACCACCCTGCCCTTTTTATTTTAAAACCGAAAAGATTACTTCGCGTTATGCAGGCTTCCTCGCTCACTGACTCGCTGCGCTCGGTCGTTCGGCTGCGGCGAGCGGTATCAGCTCACTCAAAGGCGGTAATACGGTTATCCACAGAATTGGGGATAACGCAGGAAAGAACATGTGAGCAAAAGGCCAGCAAAAGGCCAGGAACCGTAAAAAGGCCGCGTTGCTGGCGTTTTTCCACAGGCTCCGCCCCCCTGACGAGCATCACAAAAATCGACGCTCAAGTCAGAGGTGGCGAAACCCGACAGGACTATAAAGATACCAGGCGTTTCCCCTGGAAGCTCCCTCGTGCGCTCTCCTGTTCCGACCCTGCCGCTTACCGGATACCTGTCCGCCTTTCTCCCTTCGGGAAGCGTGGCGCTTTCTCATAGCTCACGCTGTAGGTATCTCAGTTCGGTGTAGGTCGTTCGCTCCAAGCTGGGCTGTGTGCACGAACCCCCCGTTCAGCCCGACCGCTGCGCCTTATCCGGTAACTATCGTCTTGAGTCCAACCCGGTAAGACACGACTTATCGCCACTGGCAGCAGCCACTGGTAACAGGATTAGCAGAGCGAGGTATGTAGGCGGTGCTACAGAGTTCTTGAAGTGGTGGCCTAACTACGGCTACACTAGAAGAACAGTATTTGGTATCTGCGCTCTGCTGAAGCCAGTTACCTTCGGAAAAAGAGTTGGTAGCTCTTGATCCGGCAAACAAACCACCGCTGGTAGCGGTGGTTTTTTTTGTTTGCAAGCAGCAGATTACGCGCAGAAAAAAAGGATCTAGAAGATCCTTTGATCTTTTCTACGGGGTCTGACGCTCAGTGGAACGAAACTCACGTTAAGGGATTTTGGTCATGAGATTATCAAAAAGGATCTTCACCTAGATCCTTTTAAATTAAAAATGAAGTTTTTATCGATCTAACGTATATATGAGTAAACTTGGTCTGACAGCTCAAGGCTCCGGATTCACCAATAAAAAACGCCCGGTGGCAACCGAGCGTTCTGAACAAATCCAGATGGAGTTCTGAGGTCATTACTGGATCTATCAACAGGAGTCCAAGCGAGCTCGATATCAAATTACGCCCCGCCCTGCCACTCATCGCAGTACTGTTGTAATTCATTAAGCATTCTGCCGACATGGAAGCCATCACAAACGGCATGATGAACCTGAATCGCCAGCGGCATCAGCACCTTGTCGCCTTGCGTATAATATTTGCCCATGGTGAAAACGGGGGCGAAGAAGTTGTCCATATTGGCCACGTTTAAATCAAAACTGGTGAAACTCACCCAGGGATTGGCTGAGACGAAAAACATATTCTCAATAAACCCTTTAGGGAAATAGGCCGTTTTTTCACCGTAACACGCCACATCTTGCGAATATATGTGTAGAAACTGCCGGAAATCGTCGTGGTATTCACTCCAGAGCGATGAAAACGTTTCAGTTTGCTCATGGAAAACGGTGTAACAAGGGTGAACACTATCCCATATCACCAGCTCACCGTCTTTCATTGCCATACGAAATTCCGGATGAGCATTCATCAGGCGGGCAAGAATGTGAATAAAGGCCGGATAAAACTTGTGCTTATTTTTCTTTACGGTCTTTGAAAAGGCCGTAATATCCAGCTGAACGGTCTGGTTATAGGTACATTGAGCAACTGACTGAAATGCCCACAAAATGTTCTTTACGATGCCATTGGGATATATGATG
+
JFGIHGIJJJJGJJJJF<7/..18111355<AD0CBEIE<CEJHHGCCD?@@?JJJHCEJJJJJJGJJFDEDFDHFDJGIGGCDFEJFFJHJFHHJGJJIC744;;@AD==7((''-./()))4344FBEFDIJGIJHEJJGCB@?<87;F>7GDEJHGFFHJJHJJHJJJJJHJJJJJJJJJJIHJIGGIHJGJGJJJIJIJJJJJ<6555;2>9;@DEDGFGD<==DDC@=>>=75457,,,,?>DDDIJJJHBB33344333489;ABDA9---CDA5538;FEJJJJGGFGJFGJA??C<;88@ABJDFBDJJJJHJJJJJJIJJIJIIJIGJIIJHJJGIJJJJJJJJJJJJJGJ>>>>JGEJGJJA<DGIJJIBCADEDDHJHJHGJJIHJFFIFJJJJJJIIGGIJGJJFJJJIGJJGJJJGII5555EDFF@@?666:;:6551+>=?@HJJJFIHIDDEFIFEDEJJJDGCDEDBABEGGJJFGGJJEEEDDGJFGCB>==?=;=DJJJEIJJJJJIGIEIJJJIJJEJGJIFJJIHIBDIHJH888333....0//420,/)()%%%(,136?FFFJEHC////666666666A@GJHIACCJJJEBFEEDDDEFJHGJJIG@=FHJE90//1699:CBEGGJJGJJJGJJFIJJJFJJGHEFFHHJHIJJJJGIFEFBCEEJJFGJJJFJJ??@?JJEHEEEDGJJDIJIDFIHIJJJJHCE@BCJEBBBB>>AGJCFB=A@@FD761)&&(%%%%'()),,-5669===;<--,3,,334>=@@CIEFJIB:<83*(&'%$$$%%''++)&&&%%&%$#%%%$$%%%(&%&&$&(,%$&''&(+-,))+>DJFJJJGIHGJJIJJJHJGGGJHJJFFG2223A860/389@,*)&&&&)*)((&+//;CEB@=;:CEJHGDGDDBCEGFIDFGFJIHJHFGIGEIHJIJJEA@@AGJJGFBAAAH=AEHFGEGGGEJJJIFEDGEEHJFEGHEFFIFFJFDEEDFDGJCBEGIFFGIHJGIHJGGEFCDIJJIFFDEDECDIEJFFEDGJFGHHGHGJGGGDFJBA@@EDDHFEECBAABBDFHEIJ:999HFDCCIDGEDBCBFFDCIHCFCBCCFEDDBHDEC?<@22CFEFDHE@CEJGHDCEBCBCEJDECDE<:::>CDEDDBBB@??@A@B@ADCGFJIJJIC@@ADEEGEHHFDA@@@DB@AAJCAAB@E?;BACFGEEJEFEGGFEEB?>?BBCCIHEDBA@??@??@A>F3334==<=@DDDEBAB@??BD976...-,+**-0&&&''%%'&(')/0/062./67<@@BB@C@@?@@@AA@A@A@>>>ACA@@ABCBDDBCD@???BCCBDCCDBBDDFGFIGJIHJBHDCCBDDAAAA@>>AACCAAAAABABDDEJG?;<>>@BBCDAA@@@CFGFECAACAACDDHEDBCDCDBBECCDCDFDDDDB@>>>???>>@?@@@ABBI=000/64121:69:BCDCCE@GJJFFHEJGFJJJJJJJJHJJJJJJJHHJJJIGGGJJIJDBBIJJ?9JJHHHJJJJJJGJJHJGFJJJIJJJJ/////CECCBBA@ABGHJJJJJHJJJJJ?999<EFIJJJGHFHEIFIFJJJJJDCBCE>210//1)):FDFEJJJJJJHJHIHJGGJJJHGJHJIHHFGEH===?IJFJGFGEJFF9999JJ<0097-;<;<CDJJE>===666:?>>=<5@HEIJHFJJIJ@AGJCBBDFGIDDBB?01/3<///-(''(<@EJIJCCEDHGJICJCDJJ@A@CJHJJHJJJJJJJJJFGJJJJJJGJJJJHHIHDEJJDBGDJJJJJJHJJJJIIJCCFEIJDB:99)))),,,33A:99:B==<;@EHI...JJJGHJICBACGBC<77879879;<I>?BDBF200075567674777JJHDJJGFJ?JJJJHGJHFGJJIIJJJEGJIHIHJGIJGJGHJHIJJJHGIJJJIHJJGFEFJJJHIFJJEFJJJJHGCABFEJEHIJJJJJHFJFIFEIFHIJIFIIFJ10146*%%%02*)))'&&(''((-11021//4////7>JDHJJJGJBBBDABCHJDEGFGGDIHJJJHJHGIJJHFJJJJHJHJGJIJJE?7GFFFHJJIEF;E=CJHAAAJGJJJJJGJJJJJJJJJIJJJJJGJJJJJJHFIIFJFIEHJJDBCDEJJIJJGJJIHIJIFBC@=@FJGJJI>9<???BEJIGJIJGJIEGIJGJJJHEJJDCB=FCDGIJJJEJIJIJGGJJGGJJJJGIJJEFJJJJGJHHFJJJIJJJJJGFIJIJCGE>>:.?:;AHIFGFFJJJFGFEHFJJJCC;;<;BDFEFJJJJGJJFJHJJJIGJGFJGJHIJJIJJJFHJJFEFFGDDHFJJJIHHIJJJJJJJDBCBJJJJGHGEJJJJJJJJJJHJJJJJHJJJJHJJJJJJJJFGJJJJJJHHJJJJEJJJJHJJJJGJJJIJIJJJJJJHJJJGJHIJJJJJJJJJFGECGDEGJJGGFJIJHJJJJIJIJJJGFJJJJJJHGJJDC?8878>AJGFDJJJHCDCABCFJGJJJJJJAABAHJJJJGIJIJJHJJHHJJJJJIJJJJJJJJJCA?=?JJIHGGCB<JJGHH?><:/1>?EDEFGJGJDCFEJIJIIJHIJIJJJGJJEH<5<=GGHJ@<<;8-))*9???<<:///0<==>B???B?A@JE@??84&&&)*6;<??>>?BJIFJEJGDDDEDJJJIJJJJCDC>:88<::@:,*),.,,+001<8:>EGJBE=;=BFFIJHJGIJJHHI;;;JDDB@E?==8333/%%%37>>@BJFJICJDFIHHJ=75554--:2-''''9888B=>=>>>??>>>>HIIIJH??@@JIIJA@@?.'''&'*&&&''(,'&',.26@EGHJIJJIJJJJIHJIJHJF)))*CHFEGJJJJHFJFJJJIJGJHIJHJJJIGJJJJFGJFJJB?>?AB21++,,5@DGGJGJDHDEIDEEJJFJJJJFHIJJJIJHJIJIHJIJJGEJJJJIGJJFJJIHGIJJGJJJJJFJJGJJJGJGJIJJJHJE?<;CJHJJJIJJGIJJJJJJJJHJJJHFG@@AJJJJJJJJEHJFJJIHJJJJJJJJJJJJJGIGJJJJJJJJHJJHJJJIGJFIHJJJJIJJIJHJCFDJJJJJJJHHJJJHFGJJJHJJJJEHHJHHJIIIGFEJCJJJJJJIIJJJJII?B>=3:FFEIIHEHF?>??JGIEJJHHIFIEGJJJHJFHJJHJFJJF?:<AJHD@9544)''+++,55@GHEEJHGDCDDDIGJFGGJAEEJEIJJJJHJJJJJJGJJJJEJDJJJIJJJHJJJJJGJJJIIJJJFCJJJJHHIJHJJJJIIJJJHDCHFHJGEJIJJIJJJJGGJHFJJGHIFJJJJJJJHFFA@;:D<FFFJHJJIJJIHHJIJJJGJJJDJGJJJGJJI@@GJFJA@8?@A=;=><<<9<JGFFHJEJIHIJIJJHJGGIGJIJJJHFE;DCJJEGJGFGEJFGJJJEHFIG642=3B8777;6-&&&(10229;<AEFCCBB8GHFHJJGDEEJGIJJJFEFDHJGJFEGDFJFHJHGJJJFGDEIJG2++*+++,HHGJJFHJJJIBAABJGEAAEGEFJ<;/.)'('
@Glass_F3P_4_D3_6_16_33
AAAGGAGAAGAACTTTTCACTGGAGTTGTCCCAATTCTTGTTGAATTAGATGGTGATGTTAATGGGCACAAATTTTCTGTCAGTGGAGAGGGTGAAGGTGATGCAACATACGGAAAACTTACCCTTAAATTTATTTGCACTACTGGAAAACTACCTGTTCCATGGCCAACACTTGTCACTACTTTCGGTTATGGTGTTCAATGCTTTGCGAGATACCCCAAATCATATGAAACAGCATGACTTTTCAAGAGTGCCATGCCCGAAGGTTATGTACAGGAAAGAACTATATTTTTCAAAGATGACGGGAACTACAAGACACGTGCTGAAGTCAAGTTTGAAGGTGATACCCTTGTTAATAGAATCGAGTTAAAAGGTATTGATTTTAAAGAAGATGGAAACATTCTTGGACACAAATTGGAATACAACTATAACTCACACAATGTATACATCATGGCAGACAAACAAAAGAATGGAATCAAAGTTAACTTCAAAATTAGACACAACATTGAAGATGGAAGCGTTCAACTAGCAGACCATTATCAACAAAATACTCCAATTGGCGATGGCCCTGTCCATTTACCCAACAACCATTACCTGTCCACACAATCTGCCCTTTCAAAAATCCCAACGAAAAGAGAGACCACATGGTCCTTCTTGAGTTTGTAACAGCTGCTGGGATTACACATGGCATGGATGATCTCTACAAATAAAAGCTTGATATCGAATTCCTGCAGCCCGGGGGGATCCCATCATACGCGTGCTAGAGGCATCAAATAAAACGAAAGGCTCAGTCGAAAAACTGGGCCTTTCGTTTTATATCCTTGTTTGTCGGTGAACGCTCTCCTGAGTAGGACAAATCCGCCGCCCTAGAATCGAGTGGCGCCTGCAGACGTAAAAAAAGCGGCGTGGTTAGCCGCTTTTTTAATTGCCGGACGTACGATCGATGCCCGGATGATCCTGACGACGGAGACCGCCGTCGTCGACAAGCCGGCCGTTAATTAAAAAGTTAAACAAAATTATTTGTAGAGGGAAACCGTTGTGGTCTCCCTGAATATATTATACGAGCCTTATGCATGCCCGTAAAGTTATCCAGCAACCACTCGTCGACCTGGGCGGCGACTAGGGACGACGTGGTGTTAGCTGTGCTCGAGGTGAAGACGAAAGGGCCTCGTGATACGCCTATTTTTATAGGTTAATGTCATGATAATAATGGTTTCTTAGACGTCGAGTCTTACGCCCCGCCCTGCCACTCATCGCAGTACTCTAGAAGCGGCCGCGAATTCCAGAAATCATCCTTAGCGAAAGCTAAGGATTTTTTTATCTGAAATTCTGCCTCGTGATACGCCTATTTTTATAGGTTAATGTCATGATAATAATGGTTTCTTAGACGTCAGGTGGCACTCGAGTTGATCGGGCACGTAAGAGGTTCCAACTTTCACCATAATGAAATAAGATCACTACCGGGCGTATTTTTTGAGTTATCGAGATTTAGGAGCTAAGGAAGCTAAAATGGAGAAAAAAATCACTGGATATACCACCGTTGATATATCCCAATGGCATCGTAAAGAACACTTTGAGGCATTTCAGTCAGTTGCTCAATGTACCTATAACCAGACCGTTCAGCTGGATATTACGGCCTTTTTAAAGACCGTAAAGAAAAATAAGCACAAGTTTTATCCGGCCTTTATTAAGGAGCAGATTCTTGCCCGCCTGATGAATGCTCATCCGGAATTTCGTATGGCAATGAAAGACGGTGAGCTGGTGATATGGGATAGTGTTCACCCTTGTTACACCGTTTTCCATGAGCAAACTGAAACGTTTTCATCGCTCTGGAGTGAATACCACGACGATTTCCGGCAGTTTCTACACATATATTCGCAAGATGTGGCGTGTTACGGTGAAAACCTGGCCTATTTCCCTAAAGGGTTTATTGAGAATATGTTTTTCGTCTCAGCCAATCCCTGGGTGGGCCCAGCCAGTTTTGATTTAAACGTGGCCAATATGGACAACTTCTTCGCCCCCGTTTTCACCATGGGCAAATATTATACGCAAGGCGACAAGGTGCTGATGCCGCTGGCGGTCAGGTTCATCATGCCGTTTGTGATGGCTTCCATGTCGGCAGAATGCTTAATGAATTACAACAGTACTGCGATGAGTGGCAGGGCGGGGCGTAATTTGATATCGAGCTCGCTTGGACTCCTGTTGATAGATCCAGTAATGACCTCAGAACTCCATCTGGATTTGTTCAGAACGCTCGGTTGCCACCGGGCGTTTTTTATTGGTGAGAATCCAAGCCTCGAGCTGTCAGACCAAGTTTACTCATATATACTTTAGATTGATTTAAAACTTCATTTTTAATTTAAAAGGATCTAGGTGAAGATCCTTTTTGATAATCTCATGACCAAAATCCCTTAACGTGAGTTTTCGTTCCACTGAGCGTCAGACCCCGTAGAAGGATCAAAGGATCTTCTTGAGATCCTTTTTTTCTGCGCGTAATCTGCTGCTTGCAAACAAAAAAACCACCGCTACCAGCGGTGGTTTGTTTGCCGATCAAGAGCTACCAACTCTTTTTCCGAAGGTAACTGGCTTCAGCAGAGCGCAGTACCCAATACTGTTCTTCTAGTGTAGCCGTAGTTAGGCCACCACTTCAAGAACTCTGTAGCACCGCCTACATACCTCGCTCTGCTAATCCTGTTACCAGTGGCTGCTGCCAGTGGCGATAAGTCGTGTCTTACCGGGTTGGACTCAAGACGATAGTTACCGGATAAGGCGCAGCGGTCGGGCTGAACGGGGGGTTCGTGCACACAGCCCGGCTTGGAGCGAACGACCTACACCGAACTGAGATACCTACAGCGTGAGCTATGAGAAAGCACTTCCCGAAGGGAGAAAGGCGGACAGGTATCCGGTAAGCGGCAGGGTCGGAACAGGAGAGCGCACGAGGGAGCTTCCAGGGGGAACGCCTGGTATCTTTATAGTCCTGTCGGGTTTCGCCACCTCTGACTTGAGCGTCGATTTTTGTGATGCTCGTCAGGGGGGCGGAGCCTGTGGAAAAACGCCAGCAACGCAGCTACCGGTTACTGGCCTTTTGCTGGCCTTTTGCTCACATGTTCTTTCCTGCGTTATCCCCTGATTCTGTGGATAACCGTATTACCGCCTTTGAGTGAGCTGATACCGCTCGCCGCAGCCGAACGACCGAGCGCAGCGAGTCAGTGAGCGAGGAAGCCTGCATAACGCGAAGTAATCTTTTGGTTTTAAAGAAAAAGGGGAGAGGGTGGTGACACCTTGCCCTTTTTTGCCGGACTGCAGCGGCCGCTACTAGTAGACCGGCTAGCGTCAGTTTCACCTGTTTTACGTAAAAACCCGCTTCGGCGGGTTGCTTTTGGTCATCGAGTGATTACAAAGCAAGCAAAGAAAAAAGGCGACAGATTACTCTGTCGCCTTTTTGCCTGACTCATAACTTAGGTGGCGGGCTAGCGTCGTGGTTTGTCTGGTCAACCACCGCGGTCTCAGTGGTGTACGGTTCCGAAGCCCGACGTGCACAGCTGTCACCGGATGTGCTGTCCGGTCTGATGAGTCCGTGAGGACGAAACAGCCTCTACAAATAATTTTGTTTAAGAATTCATTAAAGAGGGGGAACT
+
JFJGJEJFJJGGFJJJJJJHJIGGIJJGJFHIJJFJJJJIJGIJHGHJIEHGJIJJJJJJJGFHIJIJJDCDACDFHD@CACADHJHHGFFJGHJGGJJFIGFJIJJBBCC;73592-,--14.33,5ABJI?;;>BJGHGHGJ8878<<::98ECC??;<4?A@GJHGFCDBFFGGHIGDEJJJJJHEJHJJJFJCDDDGGCJC?B<=844442223<.---8897:33CHFCDDEJFE?>70/-/--1+,++.--2568===>GGJDB998800==DIJJHHHHJHDFJFI;;:BJJFEEB33:>JJFJHJHHGEGJFFIEJCDCGJJHJGGIGJGJJFEIJJIFFFJJJJJFHJJJEGJFDCCCJJHJJJJJDJHEJGDIF88@IJIHFFJIDFJD444,51,,EEGGDDJFJIIIJJEFDEGHHFJEJGHJEJGFEJFHDEABCGFJEGFGJJFDFFIGGJIJCDJHJJJJHJEFJJFJFFHDBDJFJIJG?=>=9;;;EEDICJGGJJFJGIIGIEFJBBBC<::5./43/,,,,..=?CIHHGGIHHJ??=A@@J<;<;CA11126--*((+,..+*(((;<<?>???DE?@DEGEJJ8801?9:95274&--.A001EHGGCCGEJJHAGIIJJJIJGJFFGJJJHIEF-,,-876755<BB@EFEJJJJGJFJJIJFIFIJJJIJJJEBCFB>>JFJJJGJHJJGJFJJEJIJ>3251333>6666789889>@:::@><..'&&'/::;<I==<<ECDJGJEAAA=@JEID?>?DEC<>20+++**+*+(),(()./3//*()')()2'((''''9CGEEHGJGB?@B><;334<;4111166EFEEEEJJEIC21.17-+-./+&%&'+/4>BABEHHJJJJJ??@IEEJJJJJHIJJIJJFJJJJJEGDEJJJJJJIHJJJJJIFFGA@@@....HJ;211BGJJJJJIJJFEJIJHJJJJEFC=@;<=<?@AECBC??@8F>>?@JE?>>>JJFEIAIFFFJJJJJIJIIDDA77<?B<JJJGDGIGGEJIJFJJJJJJJJIJGJFEH<:88=<<<HCEEGIJIJGIFJIGJJJJJJEFCCF::9;211+)(%%%&&%$$$'&%$$$$$$$)/;J?>>>DCEEG3333?CFJECJ/.-.017:9)4)()//=E99888573334=<;:9::>AAHJJDJJGJJHJJJJHJJHGFJJJJJJGJIJJHJJIJJJJJJJHDCBC75469CEBDFJJHIJJJJJGJFGHDHFHDDCDCCDHJJFIEJFEEDJJJHJJJJJJJJJJJCAD/11JHIJJJICJJJF=BD:?@CAABBHJGHJJJIFE70-...9:9B@AHHJIJJJJIGJJEJIIJJGJIIHJGEJJJJJJHIJJJJJG62467;A@AAGJJJEJJHF===>;;;<CBBHIHGJGJJHGIJGEI>4359711:??DEHG<668?432566;:;;FDDEDJJEIIJJB@=<2--.--++./5225...AFHHGAJIJJJJGIGJJJJIJEIDJHJJJGJJJJHJJJJJJGJJFJJIJJJJJIHGHJJJJJHJJJE=<<:>::-,+($$&*)4<<;<GFJJJIGJIJJJJJJGGJGIGHJIJIJJGJJJJJJFGEFHJJJFJGJJHJGHF21113433<<HEGHF?0+/:A>;>BGB=544=?@FCCDCJJGJBD9;2:960))(&%%%&'-//-))*)*)058=BCDJGJHJJJGJJ>==<DACEHGJJ@@@?HBCJCBBBBCIHFF@@AFCBAADJGGEGBC,,->FEFIJJJHJJIEIIHIC;CCDHA@AHHIB55HFDEGEIGJHGJHGD666J988GGJJIJHJGJGIJJJJJJJGGJJJEGEJJA>=DJJHJJFJEFJHBGCB?JHA?@@JJGAAGHGGJJJIHJGJIJBBBJIJDGJJJJEFEGJJJIEFJJJHIJJJIJFB?=;=?BJGABBEIB<<=IJJIJJ>==>HFE=?::.'('(+*)&&%**+=A4333JDFJIFJJJJJJFFIJHJJJJJJJJJJJJJJHGJJEJJJJJGJEHJJJJHGEDJFFJHJGICEGDGFHGGDEHJHHJJGGJJFGB100***(%%$%()*--//00011EFEIHGC@AED@>@97>7EJJIIJJJJIGFGDDBBAJFJJJJHHJGEJJJJJCFFGHJGGHEBDB665:<9:;JJJI>>7==;>>EFEDABEI64444--=<:;;GIHDADI10013JGFGHGFJHDCHBBBHJGEHGJJJJA@ABJGJI;44;GFJDGIEBACDDBBDDDCCDIDC@?CJIDBB@BFJJHJGIEG@53223===<;=?=:89;>=>?@CHIICDEBDDEBJJHCHIIJEJIIHJJJJJJJEHJGIJGJJJC=@BJBFJHADBJC<65::JCBBBBD@>?AEFEGJ:::8;:;J>=>EADDGFGJJJHJJIJFJHJJJJJEDEEJIJGJ8888JJFGHFBACE:8.---),((*-9:?@AEAB?---,>@DJI>=<<<=FF0//0CE@@-,,-9878/---.92233==>IA?=>@?@>;<?@CHGHJIJFIFF@@:864,,,+((1223=>@FCEHIJJFJHEFBA@ADJFIJEJGHHHDIDJD???GA?=<,,,,&&%('''&&'''()&-54;ABJJHGGGGJGDGIDBDFHJJGJEIHDCCIJJGCBBCFCABDJJG?ACBIGFDGHIFGHJJJJHJH>?@?JJJJJJDJFJJJJHFJJHHFICCCCJJFJJ<==>>@??@A?@=7=,1=.B>999;;;EDFDDBDA@?ACDFHFFJJCCCCCJJHFHGEDACBBJFJIJEEJJGEJDEEJJJFEBC@?;86/0./-*+-76/...989;BGIGDC;;==JGHGJJEEJDBB<<>@CDGDJIED/.---1((%$('(+89BEBJGJJHJJJJJJHJJJFHGIJJJJHEIJJHJJHJGFJJ:6669:8:96723/.012(''/+-+),+))*,-.8><1'/.-,-013410./.1BAAAIFJHJDJJGJFJFEFIJJJJGIHEJHJJJJJJJHJJJJJJGHEIJEA@=<<52223A=:7/-+*++38;>?FJJGJIABB?AB@JJ99&&&'('&%%%&'')*+-B@DACCCJJJHHJCJJIGIFGECDBEIHFJEFGFJGFB72544>?A---.EGGIHFJJJJIEDCCEFEJGCFDDJEFJFHJJIJJHIHFFIEHE??;@9988>??B@CDFDDJEHHDD@AGDEHJE?777IJEDDDGAJDF?9;>??DF@?>==>?EFFFGJJFF'''-DC654550../04100-+*,5:;::667,,,,7/16431/-1:8997877<=AAACCCDD<;<=A?=>>CDIFEFCBEGIDGDBAA@GJGHCFIJIJGIFHDCEIGJDDCG??>>8-++***(+*+*+000=BABAABBCFIGHHEHFHGJFIJFEJJJJJJFGGJGJECC@AA@CBABDECEDF0001A;8:,('&-.226678DCEC@AEDJJH@?@??)))(1223269;B876788;;;;;<+++&'''++,+,1242243+++*)('((()(&&0((((100'''(..=@=<BCAFEGGCB0.&&()5AEDHEFI?ACGFJDIJHJJJF@>=BDEEF@?***+22=DIHFGHIGDC88?==;<:+-+)(+.-'&&&%%&&$$
@Glass_F3P_4_D3_6_16_34
CCAAATAATCAGTAAAGAACGTTTTTGGCATTTCGATGAGTTGCTCAATGTACCTATAACCAGACCGTTCAGCTGGATATTACGGCCTTTTTAAAGACCGTAAAGAAAAATAAGCACAAGTTTTATCCGGCCTTTCTGCATTTCTTGCCCGCCTGATGGAATGCTCATCCGGAATTTCGTATGGCAATGAAAGACGGTGAGCTGGTGATATGGGATAGTGTTCACCCTTGTTACACCGTTTTCCATGAGCAAACTGAAACGTTTTCATCGCTCTGGAGTAAATACCACGACGATTTCCGGCAGTTTCTACACATATATTCGCAAGATGTGGCGTGTTACCGGTGAAAACCTGGCCTATTTCCCTAAAGGGTTTATTGAGAATATGTTTTTCGTCTCAGCCAATCCCTGGGTGAGTTTCACCAGTTTTGATTTAAACGTGGCCAATATGGACAACTTCTTCGCCCCCGTTTTCACCATGGGCAAATATTATACGCAAGGCGACAAGGTGCTGATGCCGCTGGCGATTAAACTGCCATCATGCCGTTTGTGATGGCTTCCATGTGGGCAGAATGCTTAATGAATTACAACAGTACTGCGATGAGTGGCAGGGCGGGGCGTAATTTGATATGGAGCTCGCTTGGACTCCTGTTGATAGATCCAGTAATGACCTCAGAACTCCATCTGGATTTGTTCAGAACGCTCGGTTGCCACCGGGCGTTTTTTATTGGTGAGAATCCAAGCCTCGAGCTGTCAGACCAAGTTTACTCATATATACTTTAGATTGATTTAAAACTTCATTTTTAATTTAAAAGGATCTAGGTGAAGATCCTTTTTGATAATCTCATGACCAAAATCCCTTAACGTGAGTTTTCGTTCCACTGAGCGTCAGACCCCGTAGAGAAAAAATCAAAGGATCTTTGTTGGAATCCTTTTTTTCTGCGCGTAATCTGCTGCTTGCAAACAAAAAAACCACCGCTACCAGCGGTGGTTTGTTTGCCGGGATCAAGAGCTACCAACTCTTTTTCCGAAGGTAACTGGCTTCAGCAGAGCGCAGATACCAAATACTGTTCTTCTAGTGTAGCCGTAGTTAGGCCACCACTTCAAGAACTCTGTAGCACCGCCTACATACCTCGCTCTGCTAATCCTGTTACCAGTGGCTGCTGCCAGTGGCGATAAGTCGTGTCTTACCGGGTTGGACTCAAGACGATAGTTACCGGATAAGGCGCAGCGGTCGGGCTGAACGGGGGGTTCGTGCACACAGCCCAGCTTGGAGCGAACGACCTCTCACCGAACTGAGATACCTTCAGCGTGAGCTATGAGAAAGCGCCACGCTTCCCGAAGGGAGAAAGGCGGACAGGTATCCGGTAAGCGGCAGGGTCGGAACAGGAGAGCGCACGAGGGAGCTTCAGGGGGAAACGCCGCGGTATCTTTATAGTCCTGTCGGGTTTCGCCACCTCTGACTTGAGCGTCGATTTTTGTGATGCTCGTCGGGGGGAGGAGCCTGTGGAAAAACGCCAGCAACGCGGCCTTTTTACGGTTCCTGGCCTTTTGCTGGCCTTTTGCTCACATGTTCTTTCCTGCGTTATCCCCTGATTCTGTGGATAACCGTATTACCGCCTTTGAGTGAGCTGATACCGCTGCACCAGCAGCCGAACGACCGAGCGCAGCGAGTCAGTGAGCGAGAGGAAGCCTGCATAACGCGAAGTAATCTTTTCGGTTTTAAAGAAAAAGGGCAGGGTGGTGACACCTGCCCTTTTTTGCCGTCAGCGGCCGCTACTAGTAGACCGGCTAGCGTCAGTTTCACCTGTTTTACGTAAAAACCCGCTTCGGCGGGTTTTTATTTTGGTCATCGAGTGATTACGAAGCAAGCAAAGAAAAAAGGCGACAGATTACTCTGTCGCCTTTTTTTCCTGACTCATAACTTAGGTGGCGGGCTAGCGTCGTGGTTTGTCTGGTCAACCACCGCGGTCTCAGTGGTGTACAGTACAAACCCCGACAACGGGCCAGAGCTGTCACCGGATGTGCTTTCCGGTCTGATGAGTCCGTGAGGACGAAACAGCCTCTACAAATAATTTTGTTTAAGAATTCATTAAAGAGGAGAAAGGTACCATGAGTAAAGGAGAAGAACTTTTCACTGGAGTTGTCCCAATTCTTGTTGAATTAGATGGTGATGTTAATGGGCACAAATTTTCTGTCAGTGGAGAGGGTGAAGGTGATGCAACATACGGAAAACTTACCCTTAAATTTATTTGCACTACTTGGAAAACTACCTGTTCCATGGCCAACACTTGTCACTACTTTCGGTTATGGTGTTCAATGCTTTGCGGGATACCCCAAATAATATGAAACAGCATGACTTTTTCAAGAGTGCCATGCCCGAAGGTTATGTACAGGAAAGAACTATATTTTTCAAAGATGACGGGAACTACAAGACACGTGCTGAAGTCAAGTTTGAAGGTGATACCCTTGTTAATAGAATCGAGTTAAAAGGTATTGATTTTAAAGAAGATGGAAACATTCTTGGACACAAATTGGAATACAACTATAACTCACACAATGTATACATCATGGCAGACAAACAAAAGAATGGAATCAAAGTTAACTTCAAAATTAGACACAACATTGAAGATGGAAGCGTTCAACTAGCAGACCATTATCAACAAAATACTCCAATTGGCGATGGCCCTGTCCTTTTACCAGACAACCATTACCTGTCCACACAATCTGCCCCTTTCGGAAAGATCCCAACGAAAAGAGAGACCACATGGTCCTTCTTGAGTTTGTAACAGCTGCTGGGATTACACATGGCATGGATAATCTCTACAAATAAAAGCTTGATATCGAATTCCTGCAGCCCGGGGGATCCCATGGTACGCGTGCTAGAGGCATCAAATAAAACGAAAGGCTCAGTCGAAAGACTGGGCCTTTCGTTTTATCTGTTGTTTGTCGGTGAACGCTCTCCTGAGTAGGACAAATCCGCCGCCCTAGAATCGAGTGGCGCCTGCAGACGTAAAAAAAGCGGCGTGGTTAGCCGCTTTTTCCTAATCTACCAGACGTCGATCGATGCCCGGATGATCCTGACGACGGAGACCGCCGTCGTCGACAAGCCGGCCGTTAATTAAAAAGTTAAACAAAATTATTTGTAGAGGGAAACCGTTGTGGTCTCCCTGAATATATTATACGAGCCTTATGCATGCCCGTAAAGTTATCCAGCAACCACTCATAGACCTAGGGCAGCAGATAGGGACGACGTGGTGTTAGCTGTGCTGAGGTGAAGACGAAAGGGCCTCGTGATACGCCTATTTTTATAGGTTAATGTCATGATAATAATGGTTTCTTAGACGTCGAGTCTTACGCCCCGCCCCTGCCACTCATCGCAGTACTCTAGAAGCGGCCGCGAATTCCAGAAATCATCCTTAGCGAAAGCTAAGGATTTTTTTTATCTGAAATTCTGCCTCGTGATACGCCTATTTTTATAGGTTAATGTCATGATAATAATGGTTTCTTCAACGTCAGGTGGCACTCGAGTTGATCGGGCACGTAAGAGGTTCCAACTTTCACCATAATGAAATAAGATCACTACCGGGCGTATTTTTTGAGTTATCGAGATTTTCAGGAGCTAAGGAGCTTGAATGGAGAAAAAAATCACTGGATATCCCACG
+
01./.*'%%$$%'&'(110+()))12(&$$$%(')+,(&(()3AD>7778<;96666>>GIJJJJJHFJJIJHJHJJIJJJJJJJJJJJGJJDBFJHJHJJJJJD?5IJJJIJHGJFIGJJJJJHHJJGFGA?A<*)'''07949:77770002@??:999::<<7664/**+//31+7>====EDDDCF>JJJFGGJJJJIJJJHJJIJHJDJJJJGHJJGEAAB?A62253;;=>>?DHG765:222>20018BBIJJHJFJJJJJJFGJFJ:7677,,,-3233656:;AABEEFBIJJGHIJJJGJIGCDECBJH<<<;@@DCIJGIIBABAG65.-(()))688;JDJJEJIIJJJJGD@BJJJJJJJJJJA>BBBCEBCC?EFI;987878BBB3333EEEE<EJDB???=9::BCBBEIJF?DGJHJJJJJIGGD1112D;:;;<?=>===<>::>>?F>CADJC@?>988<AFAA@DIEJHIIEDDFGIGFEFJEC@AGGFGJHJFJEDDA444210.('''*))(''(9:ACC@CFIGJIJJJJJJFJJFJJJ+++,5111/332767JGIJHJHHJJJJJJJFJIFJHJFHIJHJJHJJJJDIIJGIC8888JGIFD?))((21/**+,..13444:;<:2,-(&&&&BBBEHJD<<<:;22>GFJIFHJJHJJHHJJJJJFCD??A?BCJHHJFJJFJJJIJJJJJEJJHIF@5428>JJGJGIHIFJIJHHIADBEJJJ>==>HGFIJJGHJJGFGHJJFJFJIJJHIHGJGFJGJJJFJGFB777<=JJ>=8A@111=>50(((&)+,,?@4110//00;?>DG@@?AJDCCFJGGFJJJHJJJJJIJFJGFJHHJJJJBJJJJHFI8889<;654479=>42-,(&&(--*'(*-015411221.***)(%&%&&&&('+/500.-,,++)--/434<<;<=7@8888--.;:9989785/./0224ACCFEFHJGH><:2/,('''(*2...766::9>=?CJ9888?DFE?IFJJJJJHJJHFJJE???IJJJJGEGHCCA@C>?JJJJJJJJJJJJJJJJJJIJJJJJ9999A@DCJEEJCBAB>>?A@<7789GFECC>>('))<GEHJJJJJHJJJJJJEJEGGHGJGFIBCJJJJFFJFJ@@6775:?;?@=<<.--8999<<;;?>C9569.1///0001=?@CCBEFEGEHJIJJJHJGEFJJEDCE@AA?>?==JEEGHBABJJC@A?>>?B9876556EFGBBB944GJA4322,+++064'%&&%,0./,&&&&*+./,&&'>AEEBGJJGJIFIJJJIJDEHEHGJJJCA@<A?7E??FBCFGJJJEFHEBBCJJJGJJGJHJGHFJEHEJFB:9.4.,,-0=?????@@<==IDJC?=843232=JFDE@;;90/..2.000247?A@BCHFJIJJFJJJIJCGFEJJJFI==>EJJJIJHFJJIJJJJJJJIEGJJJEBC410/0*''+++21159<==AEFJGD:92041288&&&&,-1111211228:866446:GIGF@<:22A53<=@@CJFGGJJJHG8<<-.?0CABBEBIAAABF>>>?778<FJJGJJEHFJGDEDCJJGHGJGHJJJJJGJJJJIHJI7760-))('&&(;=@BDGEEIJEDEJJDF@@A6666/,%%&,,56/))(DDJHJIEEJJHJFHEIFDFFHDHC?=>AGF??DJJHJJGJJEJIHHIGI;::AJ9899>=98*(&&55;6416=1/-('%*/9>CEG@@?BEF@??8:BFFBDCEGFDBJ;999ABCFJJJIIJJHJGABBDHJJJIJ;::;=<<<92,))(+0+&&'008:4443577<888975.-..11055333:;437EHDJI?>=88300+&&&'4;<7766<737=B534&&&'112=>>D>222DGFJEIFGJJHJJJEDJBBBBJEB1001>@JJFIEJGCCBA@?BD5445?@>>=;,,,-1/00)()1+))**)(&'&%%%%$%/241-9=;<<<=<==;:<;=9999<=;;5455876;:=>><86568:<::;;:9::??@>>;;A@A===1,>=>?>?????==>><=<=>>???>:::9;:4100/05=@=<<<=>?;:;BBCA@@@@?@?AABB=>==:DACHDBA?>?=?<:99:=ABACA@A777;BDD?==<=<<=C@@?A>;;;@DCCAABBC>>==AA>>>>A@ACB@@?;;;<FEB??>AA;A=6<A?DI<<5,,,7777880--=BBB?>?>>??>=<@8B??@@@>@>@AA?>??A@@@>?AA;;:;;;<=ACAA@@A@@=>>FBC@>===866962('(''''667>@@@?AA@@@@>>DBA52117;=:;====>@A8778E@@@AAA87)''';@?;;:?@A@?@CGJ>=<=@><;;;77:<>=><<<==>?@>:::;CDAA??>>??>>AB???>>=<;99:;?BB@@@@>=;;<=<::;=A?@@B@@=<;<==@@AB649<>>>84559?A?@AA<@A<@??>@??@?@?>?><:9:<=?><;::<<>?>===>=<;99::<=<<=>?@>=>=>>=;<<GB>=>><<@====?;99:==>?=@@AI@?==@AA?>===<<<<>===>?@C@@>>?:99:>:99;=>>>@@?==>>>?>>@B>?;;<<?@<<;;<;:::;<==A==?@AB@@@@B>=;;;<<<?8877;=?<;::B>=982,***)'(*-0('&$',.,)(0001;<@=>?;51550362<;<<==<<;>;;=9:9:=<9A?@>=>=EEC@>>BEBGJDJJCFFJJJHCEDG///*,++4478>FEFJJJFCFCDCBB2.---.(())*-/23<///JHC>8963;9::342268??D::889A@@<=>EJEHGJJ<;;>AJGHB?;;<===?F<<<@@@AB>B@6112;:9==?@AB;EFJEJEBCDHJFJJJIFJEAB:;;;?ABHJEHJJJIIJHHJJJHJJJIJJBBBAIJJEIHGJJJJJGGH888FJFGJG>==<=<<CB>?AB8814322-)&$$%%%%(,&21399-++-////12691000****6888AGIGGJFHHFEBEEDFD??99::B??>:986>;;<7889ABCHJJJJIGJJJDGJHJEIJFHJJEDFEDIJJJJHHFIJGHJJJDBCF====AD><:--89>?CFGHF>FHGGCIIGJIFFFJJGJGJJJJJGJJJIJJJGJJHJEIGI@<==>JIGA;74//48>C,,,,JGGHJEFGEHHEB?>@)''-19;;;:222;=HHHJ>>>;?>JJJHIJJGBGJJJJJJHDCFJJJIJJIJJJJJJJJEGFIFFFJHJF@DDGGJJJJJI?JHIHCDBGE<99:<<;=@?JJGJJJJJFIFD3223;;CJJJFHJHJJEBDDHJDCEJAA@AJGJFFH=?@@BGJI@@=<DJEDJ@FJHBDBEGJJJJJJJJJFJEDJJJJGHJHJGJGHHIJJJJIFFEJHJIGJFJJGGJJJIH@BBACBAJ<<<77001=9788JJHEHHFJJJGJGCDJJIDFF?@@@IIJIJHJJJGEBJEEGJABABIJGF98686774555CA@AEFGJJJJFHEGF<EEA@AAEFFA=>>@JEIIHBEEEJ@?8..((''''))*+;::;:;IJJJJJHJJJGFHJHB+***-$
@Glass_F3P_4_D3_6_16_35
TCTTGCGAATATATGTGTAGAAACTGCCGGAAATCGTGGTGAGTGTAAGCCAGAGCGATGAAAACGTTTCAGTTTGCTCATGGAAAACGGTGTAAAATCGCTTATATCCCATATCACCAGCTCACCGTCTTTCATTGCCATACGAAATTCCGATAGCATTGCATCAGGCGGGCAAGAATGTGAATAAAGGCCGGATAAAACTTGTGCTTATTTTTCTTTACGGTCTTTAAAAAGGCCGTAATATCCAGCTGAACGGTCTGGTTATAGGTACATTGAGCAACTGACTGAAATGCCTCAAAATGTTCTTTACGATGCCATTGGGATATATCAACGGTGGTATATCCAGTGATTTTTTTCTCCATTTTAGCTTCCTTAGCTCCTGAAAATCTCGATAACTCAAAAAATACGCCCGGTAGTGATCTTATTTCATTATGGTGAAAGTTGGAACCTCTTACGTGCCCGATCAACTCAAAATCTACAGCCTGACGTCTAAGAAACCATTATTATCATGACATTAACCTATAAAAATAGGCGTATCACGAGGCAGAATTTCAGATAAAAAAAAATCCTTAGCTTTCGCTAAGGATGATTTCTGGAATTCGCGGCCGCTTCTAAGAGTACTGCGATGAGTGGCAGGGCGGGGCGTAGAGTTTCGACATCTTTAAGAAACCATTATTATCATGACATTAACCTATAAAAATAGGCGTATCACGAGGCCCTTTCGTCTTCACCTCGAGCACAGCTAACACCACGTCGTCCCTATCTGCTGCCCTAGGTCTATGAGTGGTTACTGGATAACTTTACGGGCATGCATAAGGCTCGTATAATATATTCAGGGAGACCACAACGGTTTCCCTCTACAAATAATTTTGTTTAACTTTTTAATTAACGGCCGGCTTGTCGACGACGGCGGTCTCCGTGGTCGGATCATCCGGGCATGGATGGTACCGTCCGGCAATTAAAAAAGCGGCTAACCACGCCGCTTTTTTTACGTCTGCAGGCGCCGCTCGATTCTAGGGCGGCGAGTATTGTCCTACTCAGGAGAGCGTTCACCGACAAACAACAGATAAAACGAAAGGCCCAGTCTTTCGACTGAGCCTTTCGTTTTATTTGATGCCTCTAGCACGTACATGGGATCCCCCGGGCTGCAGGAATTCGATATCAAGCTTTTCTTATTTGTAGAGATCATCCATGCAGTGTGTAATCCCAGCAGCTGTTACAAACTCAAGAAGGACCATGTGGTCTCTCTTTTCGTTGGGATCTTTCGAAAGGGCAGATTGTGTGGACAGGTAATGGTTGTCTGGTAAAAGGACAGGGCCATCGCCAATTGGAGTATTTTGTTGATAATGGTCTGCTAGTTGAACGCTTCCATCTTCAATGTTGTGTCTAATTTTGAAGTTAACTTTGATTCCATTCTTTTGTTTGTCTGCCATGATGTATACATTGTGTGAGTTATAGTTGTATTCCAATTTGTGCAAGAATGTTTCCATCTTCTTTAAAATCAATACCTTTTAACTCGATTCTATTAACAAGGGTATCACCTTCAAACTTGACTTCAGCACGTGTCTTGTAGTTCCCGTCATCTTTGAAAAATATAGTTCTTTCCTGTACATAACCTTCAGCATTGGCAGCTCTTGAAAAAGTCATGCTGTTTCATATAATCTGGGTATGTCGCAAAGCATTGAACACCATAACCGAAAGTAGTGACAAGTGTTGGCCATGGAACAGGTAGTTTTCAGTAGTGCAAATAAATTTAAGGGTAAGTTTTCCGTATGTTGCATCACCTTCACCCTCTCCACTGACAGAAAATTTGTGCCCATTAACATCACCATCTAATTCAACAAGAATTGGGACAACTCCAGTGAAAAGTTCTTCTCCTTTACTCATGGTACCCTTCTTCCTCTTTAATGAATTCTTAAACAAAATTATTTGTAGAGGCTGTTTCGTCCTCACGGACTCATCAGACCGGAAAGCACATCCGGTGACAGCTGTTAGCATCAGGGGTTTGTACCGTACACCACTGAGACCGCGGTGGTTGACCAGACAAACCACGACGCTAGCCCGCCACCTAAGTTATGAGTCAGGAAAAAAGGCGACAGAGTAATCTGTCGCCTTTTTGTTGCTTGCTTTGTAATCACTCGATGACCAAAAGTAAAAACCCGCCGAAGCGGGTTTTTACGTAAAAACAGGTGAAACTGACGCTAGCCGGTCTACTCGTAGCGGCCGCTGCAGTCCGGCAAAAAAGGGCAAGGTGTCACCACCCTGCCCTTTTTCTTTAAAACCGAAAAGATTACTTCGCGTTATGCAGGCTTCCTCGCTCACTGACTCGCTGCGCTCGGTCGTTCGGCTGCGGCAAGCGGTATCACTTCACTCAAAGGCGGTGATACGGTTATCCACAGAATCAGGGGATAACGCAGGAAAGAACATGTGAGCAAAAGGCCAGCAAAAGGCCAGGAACCGTAAAAAGGCCGCGTTGCTGGCGTTTTTCCACAGGCTCCGCCCCCTGACGAGCATCACAAAAATCGACGCTCAAGTCAGAGGTGGCGAAACCCGACAGGACTATAAAGATACCAGGCGTTTCCCCCTGGAAGCTCCCTCGTGCGCTCTCCTGTTCCGACCCTGCCGCTTACCGGATACCTGTCCGCCTTTCTCCCTTCGGGAAGCGTGGCGCTTTCTCATAGCTCACGCTGTAGGTATCTGCAGTTCGGTGTAGGTCGTTCGCTCCAAGCTGGGCTGTGTGCACGAACCCCCCGTTCAGCCCGACCGCTGCGCCTTATCCGGTAACTATCGTCTTGAGTCCAACCCGGTAAGACACGACTATCACTGGCAGCAGCCACTGGTAACAGGATTAGCAGAGCGAGGTATGTAGGCGGTGCTACAGAGTTCTTGAAGTGGTGGCCTAACTACGGCTACACTAGAAGAACAGTATTTGGTATCTGCGCTCTGCTGAAGCCAGTTACCTTCGGAAAAAGAGTTGGTAGCTCTTGATCCGGCAAACAAACCACCGCTGGTAGCGGTGGTTTTTTTGTTTGCAAGCAGCAGATTACGCGCAGAAAAAAAGGATCTCAGATCGCTTAAATATTTCTACCGGGGTCTGACGCTGAGTGGAACGAAAACTCACGTTAAGGGATTTTGGTCATGAGATTATCAAAAAGGATCTTCCACCTCAGATCCTTTTAAATTAAAAATGAAGTTTTAAATCAATCTAAAGTATATATGAGTAAACTTGGTCTGACAGCTCGAGGCTAAAGGATCTTCACCAATAAAAAACACCCATGGCGTAGGACGGTTCTGAACAAATCCAGATGGAGTTCTGAGGTCATTACTGGATCTATCAACAGGAGTCCAAGCGAGCTCGATATCAAATTACGCCCCGCCCTGCCACTCATCGCAGTACTGTTGTAATTCATTAAGCATCTGCCGACATGGAAGCCATCACAAACGGCATGATGAACCTGAATCGCCAGCGGCATCAGCACCTTGTCGCCTTGCGTATAATCTTTGCCATGGTGAAAACGGGGGCGAAGAAGTTGTCCATATTGGCCACGTTTAAATCAAAACTGGTGAAACTCACCAAAGATGGCTTAACGAAAAACATATTCTCAATAAACCCTTTAGGGAAATAGGCCAGGTTTTCACCAA
+
116669331111/0+&'(+((+('*0144;@ADB=<;(((*)''%%$$$$%%+)()))****+IEHHIJGHHEBJH>=<<EEDEHJFI@??>>/*)/.*'(''((,0323/7EDC210047755897854:8=8:JEFJHFGGA@==<=51)'&%&&)+.(())EEFHIHHJJJHGJJJHJJGHJJJIJJJ>GCAC@?:<99:8BB@AB@A>AA6//0=6@>?@DJF93<<JJGEIIIJJJJJFHFEJJJ****CCEJJIIJJFG;;;;JDCCFDFJHJIJJJJJJJJHJFJIJEHJJJJJJJJHEJDCJFJJJJDEDDA=/3//4,0210228<:::9;6736,***AA@CFGFJ;;999:::H?>>DCEDEC8BIJCG=DJCHJECE1002332466JHJJIHJJEDFC<81-,,'''443029715666F4445>=:=9888;?@@@=<<8@AB?>:2(((()('''&&%')**((%&**+453,,,,008ACJJGGJIJJIFJJJJA??>?BCEHJJJJJJJJJHHJJJJJJJJJIFJJHJJJJJIJJEEBDHDCJEIFGGAC9999?;;65>==??:889;>9887944-.EIJIJ@A:8860//1,++,.-,-40'''2@?=6567FFBDJJFABCJE::8.,--00())+/000/-*.<>CB@DDDCCFIDE@::FHGEFGECJJGJIHHFJJIIJGI@@?@;4312465601.,'06=CCA?CBDBGGDFHEHJGIJJJIJJFJJHJCG??A>/...12>888==,%%&+///-,+++--,(''%'))**)))*'&&&(1....00.-+,.1/,,.0110&%%%'%%&**:@?>??DDDJHGJJJJJ?;76:?2..9@>@@FJCFCHJJJIJJJJJGJIEJIFJIEEEEIJJJJFGJIHJCCDDEDDIFC<?&&&())*456:<?BJGFE<..,+(&&%&(%'46357DIHD000JJJJHJFDEFEJGGJHJGIJ?<<<JJJD??@DEGGJJJHHGA////<<;;<>=989:+++*''&%%%$'((+667699:?JIJJIJGJIJJJJJHDEGEFDGGGIJJJJJEGIGJHJIJHJFBCCBE@@?AFECC=;:0****7;***+6HI>>>??>:77/,))))()''(.-+,,/<678:HFFGDJDFHB:::<=<9422133=<4112>B=88'&&((((10//8731(((()=?>?BEEJEJEHHJJJEFHJIFJJJJJHJJFJFJFJGJIJCJDDJJJABAA?42234346555642988>9CEBEFCC@>?9899CCAABAGEC87676510/066BIGFJFJ==>AGHFJJDDDCICGGJGHJJJGEIJEJEIJJGJFDCBG?==7543(&'&%%%&/40?JEHJJJHJJIJJJHJJJJJJJJJIGGJJJGJJGJFHCEJJHJJHJJFIJJJGHGEFEFIJJJHJIFHJIJJFJJJJG::::JGJEJFJJIFGEAB32228650,,,02<974420:.0DG?:95E>JJJJHJFJIIBBGGFICBEEABCFIGHEEFJJJJGJJJJJJFEIDH;JGGJJHJJJJHGJJHIHFGEJJJHJJBBBADGB7A@AJJGJFBIJJJGJIJ757DDDJGJGEJHJHBCABCCB?1)$$$&*))++)&&%%&&+,195,**)*-/./--*()**,++,+--.--02****4358=DCD@?@ABDCEDGHGJHEGDHHJGJJC<<6555752..++,,0:=>EHJGJJJJEJJC@@A<;<;;AA@HFCJJJJJEGCGD:952200.,':@CFDFGJJJI?@>>>8AJJFHJGDF@IEHEE?:78:B;;<;92///.;<=JJJGJHCAA@JJJJJJDA@?((('))*))*>A,,,-9:/888JJHFHHJFHFFJICEJGIJJCAE;;;;A>2;4+--34;ABF:9A>----DABDAJJJFJHGJJJJJJJJJIGJJJJJJDC@667CJHHDECDDJFDF??@?AC<EGJJIJHJJJHGJJDGID-,,,:3,$$%%%%&''(0...,.))**99988:455,,,,--?JECDGBD?>><:9::><:;<G;:::?@IJIJJGEEFEGJEDA;67@CC9888@FJA>ABJFHJJECEDJ98DGACBBEDC>;;<8-:;@8876779<9:;G<54450...++,7<;;:899IFJJEEJJJDGEFF?CBBG<33/./10('''-146:74110878:BDEFFDACABFEFFIGECAB'''(8::FJEJEJEIEJCCEEIJABBJJJDJJJJHJJJJIE4344CEECIJE??C@@I?:9,)07FCC???DJI@@???<?<AB?=745598799EEJC?ACJEJIEIJFGJD===>DEHGG==>F@@A@ABCE@B..7('');=:;<6+(((()34467:>CG322)))''&&27:<=>AG>99<:898:;JJJEDC?@>???CFFGB=::99789;=>CDIF=9-,+*++CCEFJJHCCIHJDI>==>322-*''-/08A?@@FIJHGGHJA@JEBHGJJH>>8??@@;;<FDDECDHJJFFJGHJE<<<65652114>ACHFIFJJJJJJJIHIEGGCHJJFJJJJJGJJJJJJCJJFGDJJ@ECB>>78DFFA666:==;;<IJGFJJFJJJJJJF=<=>IJ@AB?CBCDEJJJJJIGJJIJ5556?@EA?HGHIJJECEDJIIEJJJJJJHJJHJC55BCHGJJGFFJGFF=<;;4210.(%%%%(((()-11224444778;55@CEFJFGJHGCH<:3344DBGEJFJIJADDCEHBGIFEDFGJJFJJGJHJEIFJJHJJIJFJI6551222><<>?=FGDD===;96220/-'''%%%&'25<JHIJHIJJGHGJJJGGJGJJFJDJEGEDCEDA?@HJJJFJFHGHDDCDJJJGA@AJJIBBBHJHHHJJJJHJFHBCBBJGGIJJJIDDDBA@C@CGDJJJJGJH:53232222DJEFFGJJGIIBJJFGJHJGIGJJ@??BHHGJ@?==<>@===;487+9<EJJGJHJJJHDGDEJDJIBCIJJGHFJJJ@9/48=?BC>;:<=HJHEEJJJJGIJJJJFJFJF30026:@@@:66,(%%$$*'%%%+&''''&&)+++-)'(2BA@AACJ<<;((((>;;==;;;BHJBB==<:878BDJJJC>>:77,+*()()(,))))**-..,+,**(%%&&-+)()/13A>ADFA@?9A@IHJIFHGEIJJJJHJFEJCFIBDCCJJJJJIJGF::::GJJHGFIJFHJJJJFBDG5334:9;+****-3../.1GEEJJFAHDEDD----+)()+))('''''&%)%&&&24A@@@BHFGJIJJHGJFJDJEHJJIGEFDJJ654586''(&%%'/-+,'&&(0,,4478@4111155////@EJJFEJJFJJIHHJJJJJJIJJHJHEJHEEGGJJJFEFH>774445544((56:2223;?AACJGJGF?<;;;GJEDBGJGIJJGJJJGFIIC>999;FJCCCDJGEHF=<;:A<=ACGEJGDHCBAA<:9**)),21*78?JBECEFA888JIIDCCCECB;7778958/.///;;<=<=FCCEHFDJGDDEBAAA@A@@<('&'(%%%&%%%%%%&&&&&/36JGJDCFGFFJE>>>AEFIGDJI@455>?GEE>443//..<>:8/****&
@Glass_F3P_4_D3_6_16_36
ACCGGTCTGGGGCGCCACTCAAGACGATAGTTACCGGATAAGGCGCAGCGGTCGGGCTGAACGGGGGGTTCGTGCACACGGCCCAGCTTGGAGCGAACGACCTACACCGAACTGAGATACCTACAGCGTGAGCTATGAGAAAGCGCCACGCTTCCCGAAGGGAGAAAGGCGGACAGGTATCCGGTAAGCGGCAGGGTCGGAACAGGAGAGCGCACGAGGAAGCTCCAGGGGAAACGCCACGGTATCTTTATAGTCCTGTCGGTTTTCCGCCCACCTCTGACTTGAGCGTCGATTTTTGTGATGCTCGTCAGGGGGGCGGAGGCCTGTGGAAAAACGCCAGCAACGCGGCCTTTTTACGGTTCCTGGCCTTTTGCTGGCCTTTTGCTCACATGTTCTTTCCTGCGTTATCCCCTGATTCTGTGGATAACCGTATTACCGCCTTTGAGTGAGCTGATACCGCTCGCCGCAGCCGAACGACCGAGCGCAGCGAGTCGTGAGCGAGGAAGCCTGCATAACGCGAAGTAATCTTTTCGGTTTTAAAGAAAAAGGGCAGGGTGGTGACACCTTACCTTTTGCGACTGCAGCGGCCGCTACTAGTAGACCGGCTAGCGTCAGTTTCACCTGTTTTACGTAAAAACCCGCTTCGGCGGGTTTTTACTTTGGTCATCGAGTGATTACAAAGCAAGCAAAGAAAAAAGGCGACAGATTACTCTGTCGCCTTTTTCTGACTCATAACTTAGGTGGCAGCGTCGTGGTTTGTCTGGTCAACCACCGCGGTCTCAGTGGTGTACGGTACAAACCCCGACGTGCACAGCTGTCACCGGATGTGCTTTCCGGTCTGATGAGTCCGTGAGGACAACAGCCTGTTTAGAGAAAATAATTTTGTTAAGAATTCATTAAAGGAGAAAGGTACCATGAGTAAAGGAGAAGAACTTTTCACTGGAGTTGTCCCAATTCTTGTTGAATTAGATGGTGATGTTAATGGGCACAAATTTTCTGTCAGTGGAGAGGGTGAAGGTGATGCAACATACGGAAAACTTGCCCCTTTTAAATTTATTTGCACTACTGGAAAACTACCTGTTCCATGGCCAACACTTGTCACTACTTTCGGTTATGGTGTTCAATGCTTTGCGAGATACCCAAATCATATGAAACAGCATGACTTTTTCAAGAGTGCCATGCCCGAAGGTTATGTACAGGAAAGAACTATATTTTTAGAAGATAACGGGAACTACAAGACACGTGCTGAAGTCAAGTTTGAAGGTGATACCCTTGTTAATCGAATTGAGTTAAAAGGTATTGATTTTAAAGAAGATGGAAACATTCTTGGACACAAATTGGAATACAACTATAACTCACACAATGTATACATCATGGCAGACAAACAAAAGAATGGAATCAAAGTTAACTTCAAAATTAGACACAACATTGAAGATGGAAGCGTTCAACTAGCAGACCATTATCAACAAAATACTCCAATTGGCGATGGCCCTGTCCTTTTACCAGACAACCATTACCTGTCCACACAATCTGCCCTTTCGAGGAAGAATCCCAACGAAAAGAGAGACCACATGGTCCTTCTTGAGTTTGTAACAGCTGCTGGGATTACACATGGCATGGATAATCTCTACAAATAAAAGCTTGATATCGAATTCCTGCAGCCCGGGGGAATCCCATGGTACGCGTGCTAGAGGCATCAAATAAAACGAAAGGCTCAGTCGAAAGACTGGGCCTTTCGTTTTATCTGTTGTTTGCTGCGTTGTGAACGCTCTCCTGAGTAGGACAAATCCGCCGCCCTAGAATCGAGTGGCGCCTGCAGACGTAAAAAAAGCGGCGTGGTTAGCCGCTTTTTTAATTGCCGGACGTACGATCGATGCCCGGATGATCCTGACGACGGAGACCGCCGTCGTCGACAAGCCGGCCGTTAATTAAAAAGTTAAACAAAATTATTTGTAGAGGGAAACCGTTGTGGTCTCCCTGAATATATTATACGAGCCTTATGCATGCCCGTAAAGTTATCCAGCAACCACTCATAGACCTAGGGCAGCAGATAGGGACGACGTGGTGTTAGCTGTGCTCGAGGTGAAGACGAAAGGGCCTCGTGATACGCCTATTTTTATAGGTTAATGTCATGATAATAATGGTTTCTTAGACGTCGAGTCTTACGCCCCGCCCTGCCACTCATCGCAGTACTCTAGAAGCGGCCGCGAATTCCAGAAATCATCCTTAGCGAAAGCTAAGGATTTTTTTTATCTGAAATTCTGCCTCGTGATACGCCTATTTTTATAGGTTAATGTCATGATAATAATGGTTTCTTCAACGTCAGGTGGCACTCGAGTTGATCGGGCGCGTAGACGGTTCCAGACTTTCACCATAATGAAATAAGATCACTACCGGGCGTATTTTTTGAGTTATCGAGATTTTCAGGGACCGGGAGCTTAAAATGGAGAAAAAAAATCACTGGATATACCACCGTTGATATATCCCAATGGCATCGTAAAGAACATTTTGAGGCATTTCAGTCAGTTGCTCAATGTACCTGTGACCAAACCGTGCCGCTGGATATTACGGCCTTTTTAAAGACCGTAAAGAAAAATAAGCACAAGTTTTATCCGGCCTTTATTCACATTCTTGCCCGCCTGATGAATGCTCATCCGGAATTTCGTATGGCAATGAAAGACGGTGAGCTGGTGATATGGGATAGTGTTCACCCTTGTTACACCGTTTTCCATGAGCAAACTGAAACGTTTTCATCGCTCTGGAGTGAATACCACGACGATTTCCGGCAGTTTCTACGCATCTGTCGCAAGATGTGGCGTGTTACGGTGAAAACCTGGCCTATTTCCCTAAAGGGTTTATTGAGAATATGTTTTTCGTCTCAGCCAATCCCTGGGTGAGTTTCACCAGTTTTGATTTAAACGTGGCCAATATGGACAACTTCTTCGCCCGTTTTCACCATGGGCAAATATTATACGCAAGGCGACAAGGTGCTGATGCCGCTGGCGATTCAGGTTCATCATGCCGTTTGTGATGGCTTCCATGTTGGCAGAATGCTTAATGAATTACAACAGTACTGCGATGAGTGGCAGGGCGGGGCGTAATTTGATATCGAGCTCGCTTGGACTCCTGTTGATAGATCCAGTAATGACCTCAGAACTCCATCTGGATTTGTTCAGAACGCTCGGTTGCCACCGGGCGTTTTTTATTGGTGAGAATCCAGACCTCGAGCTGTCAGACCAAGTTTACTCATATATACTTTAGATTGATTTAAAACTTCATTTTTAATTTAAAAGGATCTTCAGGTGAAGATCCTTTGATAATCTCATGACCAAAATCCCTTAACGTGAGTTTTCGTTCCACTGAGCGTCAGACCCCGTAGAGAGAAAGAATCAAAGGATCTTCTTGAGATCCTTTTTTTCTGCGCGTAATCTGCTGCTTGCAAACAAAAAAACCACCGCTACCAGCGGTGGTTTGTTTGCCGGATCAAGAGCTACCAACTCTTTTTCCGAAGGTAACTGGCTTCAGCAGAGCGCAGATACCAAATACTGTTCTTCTAGTGTAGCCGTAGTTAGGCCACCACTTCAAGAACTCTGTAGCACCGCCTACATACCTCGCTCTGCTAATCCTGTTACCAGTGGCTGCTGCCAGTGGCGATAAGTCGTCTTACCGGGTTGGACTTTAGACGATAGTTACCGGATAAGGCGCAGCGGTCGGGCTGAACGGGGGGTTCGTGCACACAGCCCAGCTTGGAGCGAACGACCTACACCGAACTGAGATACCTACAGCGTGAGCTATGAGAAAGCGCCACGCTTCCCGAAGGGAGAAAGGCGGACAGGTATCCGGTAAGCGGCAGGGTCGGAACAGGAGAGCGCACGAGGGAGCTTCCAGGGGGAAACGCCTGGTATCTTTATAGTCCTGTCGGGTTTCGCCACCTCTGACTTGAGCGTCGATTTTTGTGATGCTCGTCAGGGGGGCGGAGCCTGTGGAAAAACGCCAGCAACGCGGCCTTTTTACGGTTCCTGGCCTTTTGCTGGCCTTTTGCTCACATGTTCTTTCCTGCGTTATCCCCTGATTCTGTGGATAACCGTATTACGCCTTCGTGAGCTGATACCGCTCGCCGCAGCCGAACGACCGAGCGCAGCGAGTAGAGTGAGCGAGGAAGCCTGCATAACGCGAAGTAATCTTTTCGGTTTTAAAGAAAAAGGGCAGGGTGGTGACACCTTGCCCTTTTTTGCCCGGACTGCAGCGGCCGCTACTAGTAGACCGGCTAGCGTCAGTTTCACCTGTTTTACGTAAAAACCCGCTTCGGCGGGTTTTTACTTTTGGTCATCGAGTGATTACAAAGCAAGCAAAGAAAAAAGGCGACAGATTACTCTGTCGCCTTTTTTCCTGACTCATAACTTAGGTGGCGGGCTAGCGTCGTGGTTTGTCTGGTCAACCACCGCGGTCTCAGTGGTGTACGGTACAAACCCCGACGTGCACAGCTGTCACCGGATGTGCTTTCCGGTCTGATGAGTCCGTGAGGACGAAACAGCCTCTACAAATAATTTTGTTTAAGAATTCATTAAAGAGGAGAAAGGTACCATGAGTAAAGGAGAAGAACTTTTCACTGGAGTTGTCCCAATTCTTGTTGAATTAGATGGTGATGTTAATGGGCACAAATTTTCTGTCAGTGGAGAGGGTGAAGGTGATGCAACATACGGAAAACTTACCTTTAAATTTATTTGCACTACTGGAAAACTACCTGTTCCATGGCCAACACTTGTCACTACTTTCGGTTATGGTGTTCAATGCTTTGCGAGATACCCAAATCATATGAAACAGCATGACTTTTTCAAGAGTGCCATGCCCAAAAGGTTATGTACCAGGAAAGAACTATATTTTTCAAAGATGACGGGAACTACAAGACACGTGCTGAAGTCAAGTTTGAAGGTGATACCCTTGTTAATAGATCGAGTTAAAAGGTATTGATTTTAAAAAAATGGAAACATTCTTGGACACAAATTGGAATACAACTATAACTCACACAATGTATACATCATGGCAGACAAACAAAAGAATGGAATCAAAGTTAACTTCAAAATTAGACACAACATTGAAGATGGAAGCGTTCAACTAGCAGACCATTATCAACAAAATACTCCAATTGGCGATGGCCCTGTCCTTTTACCAGACAACCATTACCTGTCCACACAATCTGCCCTTTCGAAAGATCCCAACGAAAAGAGAGAGACCACATGGTCCTTCTTGAGTTTGTAACAGCTGCTGGGATTACACATGGCATGGATAATCTCTACAAATAAAAGCTTGATATCGAATTCCTGCAGCCCGGGGGATCCCATGGTACGCGTGCTAGAGGCATCAAATAAAACGAAAGGCTCAGTCGAAAGACTGGGCCTTTCGTTTTATCTGTTGTTTGTCGGTGAACGCTCTCCTGAGTAGGACAAATCCGCCGCCCTAGAATCGAGTGGCGCCTGCAGACGTAAAAAAAGCGGCGTGGTTAGCCGCTTTTTTAATTGCCGGACATTGCGATCGATGCCCGGATAATCCTGACGACGGAGACCGCCATCATCGACAAGCCGGCCGTTAATTAAAAAGTTAAACAAAATTATTTGTAGAGGGAAACCGTTGTGGTCTCCCTGAATATATTATACGAGCCTTATGCATGCCCGTAAAGTTATCCAGCAACCACTCATAGACCTAGGGCAGCAGATAGGGACGACGTGGTGTTAGCTGTGCTCGAGGTGAAGACAAAGGGCCGCTGGTTGATACGCCTATTTTTATAGGTTAATGTCATGATAATAATGGTTTCTTAGACGTCGAGTCTTACGCCCCGCCCTGCCACTCGTCGCAGATATTGTCGAAGCAGCCGCCGAATTCCAGAAATCATCCTTAGCGAAAGCTAAGGATTTTTTTTATCTGAAATTCTGCCTCGTGATACGCCTATTTTTATAGGTTAATGTCATGATAATAATGGTTTCTTAGACGTCAGGTGGCACTCGAGTTGATCGGGCACGTAAGAGGTTCCAACTTTCACCATAATGAAATGAGATAACTACGGGCGTATTTTTTGAGTTATCGAGATTTCAGAGCTAAGGAAGCCTAAAATGGAGAAAAAAATCACTGGATATACCACCGTTGATATATCCCAATGGCATCGTAAAGAACATTTTGAGGCATTTCAGTCAGTTGCTCAATGTACCTATAACCAGACCGTTCAGCTGGATATTACGGCCTTTTTAAAGACCGTAAAGAAAAATAAGCACAAGTTTTATCCGGCCTTTATTCACATTCTTGCCCGCCTGATGAATGCTCATCCGGAATTTCGTATGGCAATGAAAGACGGTGAGCTGGTGATATGGGATAGTGTTCACCCTTGTTACACCGTTTTCCATGGCGAAGCTGAACGTTTTCATCGCTCTGGAGTGAATACCACGACGATTTCCGGCAGTTTCTACACATATATTCGCAAGATGTGGCGTGTTACGGTGAAAACCTGGCCTATTTCCCTAAAGGGTTTATTGAGAATATGTTTTTCGTCAGCCAATCCCTGGGTGAATTTCACCAGTTTTGATTTAAACGTGGCCAATATGGACAACTTCTTCGCCCCCGTTTTCACCATGGGCAAATATTATACGCAAGGCGACAAGGTGCTGATGCCGCTGGCGATTCAGGTTCATCATGCCGTTTGTGATGGCTTCCATGTCGGCAGAATGCTTAATGAATTACAACAGTACTGCGATGAGTGGCAGGGCGGGGCGTAATTTGATATCGAGCTCGCTCAACTGCTGTTGATAGATCCAGTAATGACCTCAGAACTCCATCTGGATTTGTTCAGAACGCTCGGTTGCCGCCGGGCATTTTTTATTGGTGAGAATCCAGACCTCGAGCTGTCAGGACCAAGTTTACTCATATATACTTTAGATTGATTTAAAACTTCATTTTTAATTTAAAAGGATCTAGGTGAAGATCCTTTTTGATGATCTCATAACAGAAAATCCTTTAACGTGAGTTTTCGTTCCACTGAGCGTCAGACCCCGTCAAGAGTGAAAAGGATCTTGAGATCCTTTTTTTCTGCGCGTAATCTGCTGCTTGCAAACAAAAAAACCACCGCTACCAGCGGTGGTTTGTTTGCCGGATCAAGAGCTACCAACTCTTTTTCCGAAGGTAACTGGCTTCAGCAGAGCGCAGATACCAAATACTGTTCTTCTAGTGTAGCCGTAGTTAGGCCACCGCTTCAAGAACTCTGTAGCACCGCCTACATACCTCGCTCTGCTAATCCTGTTACCAGTGGCTGCTGCCAGTGGCGATG
+
'&%$%%##$$$'''%%$#$&&<?DHEFJJIHJJJJCJGFIJFJJJJDJI6666555<HABCD?@@JJ9753,,9<>>68&&&&-)434:77@JHJJHJBCABIFEEJGACDBJJIJHJJJIGA@BAEJHJJIJHJF&%%&&5:77:A>CFJGHFEA?F>A@JGBACJFJHJGDE;:::CAHJFIJIHJGJJH=EJJF<44/GHEEEFIGIJFEA?---8*/(+/(()))/120/..1/,+*+.((')'&')'''(*8;<5-,*./1-+((01.>DJJJJFJHIGJEDA@@;4;>>ACBDAACEJF7220)'''<:970)('+'),,2464BDFJCACIEIJJJJJDIJGHJGCA;<=DEFFJJJHJIJJJJJJFJHJJJJJIJJHJIJJGIJJHJJJ>?G7FJJJFJIJHJJGIJJHJJJIJJJFJEJJGF@>7***)8;<FC>ECEGJFHHJGGJGH@A>55::;HFBDB@AAC@???DABA@:;DDHEHC5(''001;:861C98892113EDEEFEEDDC0,,.><>?;779HFJJGGJJDHHFEGJJGFEJI<;::@>43100%%%&,,*&'&%%)''%%,0=EDAAABCB?>>=CEDFFGGIHECDDJEJEHJJCEHGDJED?50)))04@CCDEBCB?99>?A=<;;64A,+*+51346556@@ACJJJC?A>=CEJE@??;<>B>77BJEDFJHDAAABIJ;FFDEJJF87739>;?.*++::978<HGJJDIEGD@=*)(-/0028FFGJIJJHJIEJFIJJGIHJGHJJJJJJJIJJJJHJF;;::A;:;96670012<=7678DDC?999?EDHJJJJG=;81+:9:=BBBAE<<=>FC@?=7236.,,/,++/1*&&%'&&''*,35==>CDJI=5*4BDIEIJB@>000/'(.8;@EIF?JFHJ;-(%&14<CABDJJJJBBCFJHCDGEJJJJJJFHJ;6DDJADBACB;996666;>>CIJJEHJIHIIJJJJJFFJJJJJJJEHJFGGJJJIJJFHEIJJFGFJ@@?AJJHEHGJIDFDGJIC@?:<==??7644>FCJJIJHIIJJIJDFE@A@JIFFEEEDJGFJFJ:JFGHJIIJFEFJIJJIJGGFJIJJFEDCFDGFJJJJGJJGIAA@C@=5212334/+'&&03::6766=?E8889:110-100202349<=;;=99567=====AJ<::9<::7797@CAA>/...@><A@?)&%'%:5,,,497;JDCCEF@?@?>;;<=?FEFEFGGGFEFGJFEGJEJABBBDEEGI<EE@A8(&&&).,,,9:56FJDEDEFFFCEDEIFEHJGEFDDEBAGGIAA8+,*()112989@;AA=;C@ECDFJHGEJGJICB@CJGJJJFIFJJGJJJJHJIGIHJHJJJJJJJGBDEFJHJGHJFJJJHJGJJJJJJJJIJJJJGGHEIJJFHJJJJJH@DHGJEGJC>?BBIFGFEGHJHIIJGFJGJHJGJIHJIJJJIJFHGJHGFGEJFDHEEHHFHEB?=>JCGFHHGJJHDC@@BCJGGEAAEHDGGJJJHB62==3('')()))*').2/586:;?FJADCC@>?2000:;A>>=>?B92---.37411BECEJEEC@AFJGEJGHEEC?DDHJJEB@/---?8778>>ABIIJJGBJJHJJJIHBBFFEFDD<<779996:=J:60''((&133:JIHJFFJJJ0000?GIJEIFGFHFJJEA@BIGHJE84223::;CIHFJ<<JJJCJE554496..--..8488770+*(&%%%%&24>=?>;;;<E@BAD;;<GFECCBJJJJIDFGJJJHGJJHJGHGHIHJIHJJGJJJJIJDEDJJJJJIJIJIHJJJJJJJHJJJGJGJJJE>?>?B<FBFBC=<((((43437<:5<;=2122=>:::<A@;<<>DAA9997;;9<:888<A;>8788JFJEIJII;9:BJFHFAGJGJHJJGIGJHJJJJJFJFFGJJJFA?@AFDBDFJIJCB::::HJ;;::@CBBBGIIJHEJHGIJFJJGJJFJJJFJJGJJJGHJEEHGIJJJJJHJEJFEEJIHIGJ=<<:9:;=JJ7777JJJEJGG==<;;;..AABCFFHFFJGGFBCEGGJHJJIJGJHJHIJJJHIHFJGJIJJJGJJHJJJJFJJJJGIJGHJJHJHIJHJJJ?>>?@IG0001GJJGJBBAEC977?JJHC=<;33<BFCFJHJFJJFGEEEJJGJJHIJJIGJFB<88JJHJJCAADEHBDBHJJIGCA66ABAB?AAHEFJJJJJJIHJJJJJIEJJHJJJIJJJJFHGJHGJJJJEDHEFEHGJCD2))006;;;888.--.=77768:::JGEEGFHJJ0000<;<@A39999987((''(%%%$%'+,,))(((<<::;;;GDGJJFJHJGC>E>=CA@@GJIJJJHJJJGHAIE753355766<<?;:<E0/.5,*'&&'%-%%/0%&:;;EFECAAGHJJJJJJJJJJJGJIFJFJJJHFFGEGGJD@?=<;00-;=>?JIJJGJEGJJJHJHJJFJGJGJJJJJGGJEGECCA=<55568864-**-'(&''9;>A?B;::;;=BJGIJJJCA;;<GHJJJJGGJJH@ACJJJIJHJDB99&&&%%&%%?AFJHJIJJHJDEGJC?A9423365/26)<?A??@BJJJ==7557>==?AFFIGFBEHDDJFGGJJHHGFJHGJJ??EGF@???555454.(*67JFIJIJJEJGJIJJJHGJJJEIGFHHJJJGAJIJIIDJHJJJJJJJEFCDJIEJGGHEFIIIGHJJJIGJJJHDDDBBEBDGFH;F;JEGDFJF65//-,**)(((.9=CDFHGEHGFEJEC9777:FJJJJJJIJJJJJJEJJJHDJ88JGJJJJJJJJFEFEIDJJGHGGGFDAACA43555+**'(()=<?A@?>?CB;9998<;<DF@>>AHIJJJJJJFGJGDDCC?99955-..-47377796DGFHHHJIJJCDDGHGBCB@B@<10./1=ACJJIJEGJJJJFGJJJJJJJFJIJJJJJIF??CJJFJGIJJHEHBFFGJEJHJJJIIIHJDEC.)((*=BBC?@AA@@AJJJIJJFIJGGJJJIJJJJJJJFJDHIJGHIJIGGJJIJGFCCCCJIJGGHB@?@DC;7783../AD@@BCA<0?JC@?@?F<HDJJJ99920..?@HJJGGJJHJJJJJHJGJJE=<<?;;???ABBEDDDBFFDGJEC?<:9BB@@@@BD>:9:7630.((*)('''(/35>:;@@DCAJJFJJIJGIFFJJBIEBAC9299>@FDJFJJHJIFFDBFJBGJJHJJEJIJJJJ>66>;.&&()..8:+*)''((-))*),-)(()6232011<HJHJIJJDHGJG?=<?1@=:9:BFJDHHCAABCIGJHJEDFE8766)('))=B=<;23??@CJJJEC@888+A?@DA<6@FDFEGFHEEGE8977;-,,,,,,,,*19:=?:==HFFFFJJJJ>>>>HFHJJJJJCA<>?GA?84665<;<9<=<@?@EJGGAAEJFHHGGJJJJJJFGJJJJJJJIJJJFIJJIJJJJJHJIECCIDBIJJABA@B@EIHJHDFGIJJJIHIGFFHIJIJJJJJGJ=://.,--*+))4579:>@AAJGEJJJJJJJJJJJJJGJIJ;::;JIJIJJJJJJHJJJJIIFJJ>1-++.9(''%$$%'''&&''*1.0/.1.)(())(%'(.56ACEBCAJGIJHJHGDJEJGJGGJJJC?>>@H:99:EFHJJJFIIIFEJJHHFJJEIGJJCB?88ACGCBDCHJJJJJFFJG@>??JIGEGECHEFFJHJJJJJGGJJJJ///9=FHHJHJHJJJJIJDD>BCABAAGEFIJJJJHJHJJJFJJIJJJJJJJJFJJEJJJJICFDJJEJFJHGJH>==@FHIHFHBABDD<''''JJJJJJB@AAGJHH;::@BAC54412122;:::HJGJEEIJJJJHHCBAA=:<===>EE>AGHJIDJDIHJJJ@=>99:<<@:8894420274101100063343566<HJJIJGFJDIIJHECBEEGEIDDJJHBGDEDBEAABCFJJJJA?>?JIJIJJ?CE@:??FJJJJJH;;;JJIJJJJJJJFJDDJCFECDA??=<998;B3014<<<CGFJJJJJIJJJJJEJJJJHCCDC777855557655;88880'''(*ADDFEEHJIHD>>==?>:::8;:<AAEFJFGDCB@?EEHIIJFJJEJGJJJJJJJBEEEGHJJJJJJJIJICJFCB<==A;+*)(())1667:;CGJJJJJJJIJCDCCGFFJFFCFD:::;>::9A>7?JH:J666FBHFHFJFHJJJJFCDGF>>>:++***'+'(((*))9<@DBBDDDHJJFJJJHJHHJJJJJFIHHCFHJJHEIEGJJJJGJIFDEDCDDIBB>=3C@D<0/,-//0++2ACCBDB=>>HJHJJGHJJJHFHGEDJJIEJGD?>>?BJEJDHJJFFD>>><<<:<<<>?>GCA0//..))27<<A6667IJEIE<;<<@IGDJJGJIGJJFJFJJJJJJEIJJFGAA@@50)''-)).*)*+315888:<<A=::EJJJGJFJEEGE@JEHHEGJJIIJJHIJJJHJJHJHIJFJ=<;88889:<BJFIHGEFD544JJJJJHJJJFJFIIJFHFGFGIJFFGDABDGHIGGHIIJJGHFFJGJJHIJJGJHFGJIIJJJJJIJJJHJJJEEJJJIEDFJJGEJGIBBDCHJJEIDHJGJHH*)*'..)903;;166-456:<433135CDI9988BCEIJEJFGJEDFDFDDFIJHEDIFIHFFJGJCCDFBACBJGHJFGJI;997931-,,-/018.***>DCE?>==BHJB@AABCA@;;?>AACBBDEEFGFCAAAB@,+++,:++*+((('*%'8>HGJEDEDJGE>>ACH8556FJIGBB>>AHJDGGHJDEFFIECDEFJHJFGJHGJGGJJJJEEJJEGDEFGIJJGIHDDJ;21.())))*6@DJGFIGDEDCDEFD-+,+,-)()59DEHBBE?@?=CCDEDABEEGHIJJJJIGHHJDJJJJJDGEDGEEGEJGEEGDJHJD?>?ABBBCCDDEEHJHFDGJJIJEIHHJJIIJJJJFEFJFJJJGJJJJJJJJJHJJJIJGJ?@?JHJJJJJJJHJHJJDFEJJHFFGGJIJJGJJJJJJJG*'''JJJGJGJJJJJGJIHJIGHHJGFIJJJJJGHJJGJJJJJFGJJEGJJ><;>CA><68A?:20024'&&))&06,,,659,*+.36)&&(69;ABCFGJJIIJBCDDEJDJBDCBCCGHDD998976,++,-.*),=DBAAD0001><<BGDFIJJJJJJHIIJJJJJECBBDJHJGJJGJJFB;:?JFFCIJJJJGIJJJJGIEFJI''''??DFJJFJJIJHJJBDCHJJGE74336999=H?>>4468A?@?2011977?>>=<?;:;98544?AJJGJCBCBF66;3322122252224GHEGJHJIJIC>=A@BFIGJJHJJJJJIJJJJJJJ667JJFJII@BAAAACDHJHJE::54000400)+)))*-,,(''%'%%&%%%&&'+++--..,,.85:;BABD@<9:987122++++++,88?@IJJJJIEHEFIHDFBJJJJIJGJGGJJJHIJGG@BA@HJJJHGJJJJHAABBJJJJHJGJHJIEFIJJHI3334JIJGJJFDHDJFJFEEFIFJHGJJJJJJJJIJJJJJJIJHJHJFIFFJGIIIJHJHIFJJBB:99:HG@??@HIJJHJGJJJJJJJEJC;7886.,)'+''),230.)&$$#%'&%%&&&&'**'(;<@G?@>>EGHIDHJJJEDIFIFJJEJI....E::9.23479<84440//,-01=@FGDDGJJHJG?>5&&&&&&(,((/-))''''66*)))1-('')(*'(((12001CHEIJJJJHGFHIHDDBBJCI@GC;DFEDCJFEEEIJJJJJFGJJJJJIJHHJJJDBBAJJJJHHJJHJJIJJJJJGJJIJJJJJJJJJJJJJJHHJIGGJJJFGGJHJ=>==??@>>:>?@EGDCHEEHJGHJIJGIJGCBJJJJJHHJJJGHG6336/&$$&$###&%'&&/>8878<77710027A@A41113433201()56220/-)('())+6;<AAGDD@HJJGFCGGJJJGJJJJGEI?;=.DFGHJHJFJHJJJFJJJHIIHIJIJJJIJE998<JEBFCB0//02'''--44;>AC@@BAGHFJHJJJ=>>?998312387778@DJJJJJJJJIJJJGJJJGJJJJFJJFJJJIJJ=>GJJJJFFGEJJJJHJJJJJJFJGJJJJJJJGJJFJGHEGGJJHG??JDED3005///.455HDGFEGHGFIGFHFIFGHHFHIIJJGIIEAA@AJJIJJGF><:BCJIEIEEGC>==>=DIEJFJIJHFGJGGJJD65.('%''&))*-./=>@DGFJJJIJJJIGJJJJIJJJJJJJDEEG@?>>JIJCDGGHJJJJEDCHFDJJH=?;1112;BDCDDDEFGIJDGA<4341116@A22---2BDHIFJJJGCDJJJJJJJJGE?77?AFFJGFHDJJ>11/-/001CCFHIJAJFJ9*&%%&1<=@;@CCECDGDFJJJJJJGFJHJAA@BJJFHJIJJHHJJJGFJJJAJIHJJJJJHHIJFJJJJJIHGJJHJHIJHHJJJJJJJHIJJJHHFGHJGJJJJHJJJJEGJJHHJJJHGJHJJJJHFFJJJJJIGIJIJJJJHGJIJJJJIGIJJFHFJEJJJJJJFFDBBCJJGJJFJJJJJEA@A@EF@CDHJ@BBJJJJJGGFEGJCGGDABDBJ<551$#$$''())))(/4''''.JIEJIHJGFIEA922IJJJJJJJJJJJJGJJIJH@=??C=?EGICBCCFFA(''&**+(''()09665)()%%%%'&&''')''(3499<==B5.-*''-/('''1)2556CJICFHGJIJGFFEGJFJJJJJJJJGJJJJJJJJJGIIHJJJJGJGEJC@;;=FJIIFJ=323>BFICJ((((B>=?...)(((./.-/)85(<A;;::9;<>?=;;AGJ=FECFGE@@21212330++%%%$&$#$%(,030++-,+())-./=:=A?JEJEHDE>:5?@A@?BB@G;:;<96:;BD@?AGJJJGJEEJCCGCJJBHJG?A>;;<>4463+***.+/4///23378888:>FGCHHGJ=9543FDFDE::1122<6433E@>>?775100..//6<A83225><<CCHDDFGJJFFJJHJFIG3336;=<=''''91.--/-/0/06@BEB@?=>??DCCFJGBB;99:;<;<EBAEFJHJJEBCF@@@@DDE=-+),4176696-++(
@Glass_F3P_4_D3_6_16_37
CGAAACTGCATATTGAAGTGTTCAGAACGCTCGGTTGCCACCGGGCGTTTTTTATTGGTGAGAATCCAAGCCTCGAGCTGTCAGACCAAGTTTACTCATATATACTTTAGATTGATTTAAAACTCCTAATTTAAAAGGATCTAGGTGAAGATCCTTTTTGATAATCTCATGACCAAAATCCCTTAACGTGAGTTTTCGTTCCACTGAGCGTCAGACCCAGTAGAAAGAATCAAAGGATCTTGAGATCCTTTTTTTCTGCGCGTAATCTGCTGCTTGCAAACAAAAAAACCACCGCTACCAGCGGTGGTTTGTTTGCCGGATCAAGAGCTACCAACTCTTTTTCCGAAGGTAACTGGCTTCAGCAGAGCGCAGATACCAAATACTGTTCTTCTAGTGTAGCCGTAGTTAGGCCACCACTTCAAGAACTCTGTAGCACCGCCTACATACCTCGCTCTGCTAATCCTGTTACCAGTGGCTGCTGCCAGTGGCGATAAGTCGTGTCTTACCGGGTTGGACTCAAGACGATAGTTACCGGATAAGGCGCAGCGGTCGGGCTGAACGGGGGGTTCGTGCACACAGCCCAGCTTCGGCAAACAGGCCTCACCGAACTGAGATACCTACAGCGTGAGCTATGAGAAAGCGCCACGCTTCCCGAAGGGAGAAAGGCGGACAGGTATCCGGTAAGCGGCAGGGTCGGAACAGGAGAGCGCACGAGGGAGCTTCGGGGGAAACGCCTGGTATCTTTATAGTCCTGTCGGGTTTCGCCACCTCTGACTTGAGCGTCGATTTTTGTGATGCTCGTCAGGGGGGCGGAGCCTGTGGAAAAACGCCAGCAACGCGGCCTTTTTACGGTTCCTGGCCTTTTGCTGGCCTTTTGCTCACATGTTCTTTCCTGCGTTATCCCCTGATTCTGTGGATAACCGTATTACCGCCTTTGAGTGAGCTGATACCGCTCGCCGCAGCCGAACGACCGAGCGCAGCGAGTCGTGAGCGAGGAAGCCTGCATAACGCGAAGTAATCTTTTCGGTTTTAAAGAAAAAGGGCAGGGTGGTGACACCTTGCCCTTTTTTGCCGGACTGCAGCGGCCGCTACTAGTAGACCGGCTAACGTCAGTTTCACCTGTTTTACGTAAAAACCCGCTTCGGCGGGTTTTTACTTTTGGTCATCGAGTGATTACAAAGCAAGCAAAGAAAAAAGGCGACAGATTACTCTGTCGCCTTTTTTCCTGACTCATAACTTAGGTGGCGGGCTAGCGTCGTGGTTTGTCTGGTCAACCACCGCGGTCTCAGTGGTGTACGGTACAAACCCCGACGTGCACAGCTGTCACCGGATGTGCTTTCCGGTCTGATGAGTCCGTGAGGACGAAACAGCCTCTACAAATAATTTTGTTTAAGAATTCATTAAAGAGGAGAAAGGTACCATGAGTAAAGGAGAAGAACTTTCACTGGAGTTGTCCCAATTCTTGTTGAATTAGATGGTGATGTTAATGGGCACAAATTTTCTGTCAGTGGAGAGGGTGAAGGTGATGCAACATACGGAAAACTTACCCTTAAATTTATTTGCACTACTGGAAAACTACCTGTTCCATGGCCAACACTTTGTCACTACTTTCGGTTATGGTGTTCAATGCTTTGCGAGAGATACCCAAATCATATGAAACAGCATGACTTTTTCAAGAGTGCCATGCCCGAAGGTTATGTACAGGAAAGAACTATATTTTTCAAAGATGACGGGAACTACAAGACACGTGCTGAAGTCAAGTTTGAAGGTGATACCCTTGTTAATAGAATCGAGTTAAAAGGTATTGATTTTAAAGAAGATGGAAACATTCTTGGACACAAATTGGAATACAACTATAACTCACACAATGTATACATCATGGCAGACAAACAAAAGAATGGAATCAAAGTTAACTTCAAAATTAGACACAACATTGAAGATGGGAAGCGTTCAACTAGCAGACCATTATCAACAAAATACTCCAATTGGCGATGGCCCTGTCCTTTTACCAGACAACCATTACCTGTCCACACAATCTGCCCTTTCGAAGAATCCCAACGAAAAGAGAGACCACATGGTCCTTCTTGAGTTTGTAACAGCTGCTGGGATTACACATGGCATGGATGATCTCTACAAATAAAAGCTTGATATCAGAACCCTTGCAGCCCGGGGGATCCCATGGTACGCGTGCTAGAGGCATCAAATAAAACGAAAGGCTCAGTCGAAAGACTGGGCCTTTGAGTTTTATCTGTTGTTTGTCGGTGAACGCTCTCCTGAGTAGGACAAATCCGCCACCCTAGAATCGAGTGGCGCCTGCAGACGTAAAAAAAGCGGCGTGGTTAGCCGCTTTTTTAATTGCCGGACGTACGATCGATGCCCGGATAATCCTGACGACGGAGACCGCCGTCGTCGACAAGCCGGCCGTTAATTAAAAAGTTAAACAAAATTATTTGTAGAGGGAAACCGTTGTGGTCTCCCTGAATATATTATACGAGCCTTATGCATGCCCGTAAAGTTATCCAGCAACCACTCATAAGACATTAGGGCAGCAGATAGGGACGACGTGGTGTTAGCTGTGCTCGAGGTGAAGACGAAAGGGCCTCGTGATACGCCTATTTTTATAGGTTAATGTCATGATAATAATGGTTTCTTAGACGCTCAAGATATACACCACCTGCAAGTTTACGCAGTACTCTAGAAGCGGCCGCGAATTCCAGAAATCATCCTTAGCGAAAGCTAAGGATTTTTTTATCTGAAATTCTGCCTCGTGATACGCCTATTTTTATAGGTTAATGTCATGATAATAATGGTTTCTTAGACGTCAGGTGGCACTCGAGTTGATCGGGCACGTAAGAGGTTCCAACTTTCACCATAATGAAATAAGATCACTACCGGGCGTATTTTTTGAGTTATCGAGATTTTCAGGAGCTAAGGAACTTAAAATGGAGAAAAAAATCACTGGATATACCACCGTTGATATATCCCAATGGCATCGTAAAGAACATTTTGAGGCATTTCAGTCAGTTGCTCAATGTACCTATAACCAGACCGTTCAGCTGGATATTACGGCCTTTTTAAAGACCGTAAAGAAAATAAGCACAAGTTTTATCCGGCCTTTATTCACATTCTTGCCCGCCTGATGAATGCTGATCCGGAATTTCGTATGGCAATGAAAGACGGTGAGCTGGTGATATGGGATAGTGTTCACCCTTGTTACACCGTTTTCCATGAGCAAACTGAAACGTTTTCATCGCTCTGGAGTGAATACCACGACGATTTGA
+
/'%%+*/''%$$$&%&(&&&&.,.7886''&$%%%0///-.//03?>?==@EH8?>7:;?>>?==;87799CCDCCEJHJJJIJJJJIJGJJJIDCDGGJJGIHFEJ><DDEIAE664+'')()%%**+7=GHFFFAB?@<9559;>FJ>;;;7678HHHJGJJJJGJJJGJJJIFJJJGJHJJJGGIDGJHHJJJJFJHJJJ9999IBABCA?@>;9-,,,34:::*)'*&&&-)&&'''$&'&'&,,-00>DJ::67>@?B5554879B<:99;JDCEGEDGJJJJGGIJFJEJGJFJJHGJIJGJ4D/.-4121.4/.22;;GCDJFHJJJJHJHIGJJJG==<>HFGJJJHIJJHJJGGJCDDCGJGIGJJJFFJJJJJJEFJIHIJIIJJJJJJIJJHJEJHJJJJJJI><556EJFJJJJJJHIJ=9:7763444;<CCHGJJIHHHJGIJEIIJJJJJJJJHIJJJJJJJEJJJJJHJJIHJJGGGHJIJJHJGIJJJJA=>A9G''''(535@@???JGJJJJJHJGHHJJJHIJJHHHHGJ@C:CDJACB?BA@DC?=>0*)*87779:;=@=9BA@=(%$$&''')*)%&)%$%'&'/2DFJIJHJJEJIJJHJGJJJJJJJJFJHIIJJJJJGJJJJIJAAGEEGJJGJJJJIJJJJHJJHGIGJHJJJJJJHJHHJJBHJJJJIGEIJGJEEJJJGGDJJGDJGHGDDC?7**-;=?=;:2210235:<889;?FDCCDJHJJJHHFAIFFADICJGJHHJJIJJIIIJJJGHHJJJJJJHJJIHHHJGJ93134JDDD=;;::88/12<BJJHEEEFFHFJJHFJIGFJJIJJJJG@BBEBDD@CDHFFIJJJJIJFJIFJGJJDB?@BAEEFIEEJ@BJFFFJHHIJGDFJ>45?A?>=>GGGJJIGJGCABC655(0/.0:7;=?ECDBFGGJGGHGJJJJJJJJJIJJHHJJGGDEGEDFHGGHHIJJJ7,,,444EEDHJJFJDEJJJGFJJJJFDFJJJHJJJJJGHHIGIJJHJJGJBJHJJJJJEFJJGJHJGHGGFFJE2IDCF?A>HJ7666=<888@?@AGJJGCEDDGI000/./13277;3***,45=<=@=JGIJIEHEJFC:99:EJFBCB?@AB:888DF<<9>BFC983:<9:H==<>EDDDIJJHJIHJJGIJHIGHGJ=DJHHGGJJFHFDIHJJJGJJHGJFI.---2//7621*1788=?HJJJFHJGGJJFJCCDCHJIJIJHJFJJJJJGJJJJJJICDGEDF@0000.<<<9999JJHEJG****:88<:000/78:AA@@@?>@@I?=<?@???AA@A>??BBB???<<==C==;;<<>???A??>0//657689:===@BADDA??AACAAB0+?>?@?@@@B@>@AAA@?>@@@@@@====>>?@@??=>?>?>=>>>>=>ADE=>GCBA@@A@B><=;?=???@D@@@??>>=<<<=>??>?A>@>===<<==???A>>>DBDCAC?>><;<??=<@??@@??>><<<=>@@@==<;==?CEA>>>?>0<;/>A@DCA>>??BA@>???B@@CABA?<<=>>=>=?==<;;<>?@>>==4'??<===@>>@@212>9:98:99;<<><;<<>D?=/.-./888<=<.))(,896644<<@?>>>=<=<<=ACDCBA=<;:;;==<<<<=8778?==:9989:;>>=>>>;::::::(''9BC@>=><;::;7768>;=<;;99:;=;7777>>=><<;;;<<<>?@==:;:87789=@B>><<;:8777874444978:==<:::;:9::>AA@A@??<:999:>??===>=?>;<;:<<:;:;<;>>8877::=96656789:;;;:;:8866779::9989:7888;?>==?@=:::;87;7666<;988:::;<=>?@><<::;<;<<<;8899;:8720,)13)''(3,,,53345<?===;:8899;<=??@=9****;;8989:8888:;<9?99;;4=<?>>?>98879;<>;:989<>::::@<<3333==@JDEFJ@866.-..34<6?>988=D?<>?ACBBCGGFGJJJJJGCCD=>>=AB>HHDJIJFHGFFDFEHIJJHGHJJGIJGFCBDC86610..66BCGJJIJJEGDGGEFJG7)(()*%%%-%&=>;8D=>>J@:70000:?@EGC8888D@@;:::HHJIHGFJJDACFECDEJIJJJ2222IIHJJJJGD::EJE??5.*(()98796445@:BDCBH;:::DGIJAABCJHH@,++//.-/-,-05-)(()())*><6556)(((2;JHDEDDJHGJJJJF?BCJJJJJGEDCFDFJJEDCFIGJ:A@??IFFGJGJFFEB@?@75((('''+))1/,33:----EHGHDCGGJEHJJJIEDDCEEIDJIJHGJIJHIHJJIJFHDBBIFJJJJFJHIJJJIJJJIJJJJGJGFHJGFIIJJGEFEEJJGCEEJJ:8CJJGEH?>?>IFJDFDEF=J==JJGFGFHJED??>@>?<==:23>CHJFC<:((('%%)&&(((.=?JJEJJFHJIFHGJJCCDCJJHJJJFFGHJGGJJFJIGJGJHIIJD@@AFGJIJJIJGJGIJJFIFIGEJGHJJJIJGGJJIGEFGHGHEHGFJHJIHJHGHHGHG=-('%$#$#$%$%$$&%%%&)'(('''&$$$%%$$#%$%%&'++,--5;DJ7778))))344-.?=??JJHFEHGJI>>>40./,)(&%%%'%%%%%(99<;;;;>?DF>?8787DFJJJJJJJJHJJDBBAB??>=>BA?@@@@111112224>JJIJJJHJJJBAA@BIHGHGJIJJGHJIJJEEEABCAAA@?<;;;ECC>9:@DAB@DGGFF@??AADJJJ=EGIEC0-6-.@???FIJJJJJFEEJE<G?0///67=FIJGJJBHH977:.*((()))+1+++++=GFDCBCB7FDD=9900000?JIJFGJJJJJJJGJIGJEFE;;1+***BBBEIHJIGIGIHJIEJJJJJJJJHIFIFDDC@>:9<988*))*====ACBEGJJGGGDED@JJBACCJHJIJGGHJJGJJHJFGJJDCIC555;<51116544643313323;65@CCJFGBBCEJJJD??>>ABB>-,,,89:3779FGJFGHCFCD)''(+++;@>C@30.../7@@?A@ECHJE??AGGDAB>@9:>GGHEJEIJJECBDEJJGJFJGJGIJFEJJHEJGJJIHEJEIFDCC@?IHHHJC7666CA>@B;;;DIIGFGFFFJDFEI@?11110,*(%#
@Glass_F3P_4_D3_6_16_38
TTGGGATATATCAACGGTGGTATATCAGTGATTTTTTTCTCCATTTTAGCTTCCTTAGCTCCTGAAAATCTCGATAACTGAAAAAATACGCCCGGTAGTGATCTTATTTCATTATGGTGAAAGTTGGAACCTCTTACGTGCCCGATCAACTCGAGTGCCACCTGACGTCTAAGAAACCATTATTATCATGACATTAACCTATAAAAATAGGCGTATCACGAGGCAACTTTAGATAAAAAAAATCCTTAGCTTTCGCTAAGGATGATTTCTGGAATTCGCGGCCGCTTCTAGAGTACTGCGATGAGTGGCAGGGCGGGGCGTAAGACTCGACGTCTTAAGAAACCATTATTATCATGACATTAACCTATAAAAATAGGCGTATCACGAGGCCCTTTCGTCTTCACCTCGAGCACAGCTAACACCACGTCGTCCCTATCTGCTGCCCTAGGTCTATGAGTGGTTGCTGGATAACTTTACGGGCATGCATAAGGCTCGTATAATATATTCAGGGAGACCACAACGGTTTCCCTCTACAAATAATTTTGTTTAACTTTTTAATTAACGGCCGGCTTGTCGACGACGGCGGTCTCCGTGCATCAGGATCATCCGGGCATCGATCGTACGTCCGGCAATTAAAAAAGCGGCTAACCACGCCGCTTTTTTTACGTCTGCAGGCGCCACTCGATTCTAGGGCGGCGGATTTGTCCTACTCAGGAGAGCGTTCACCGACAAACAACAGATAAAACGAAAGGCCCAGTCTTTCAACTGAGCCTTTCGTTTTATTTGATGCCTCTAGCACGCGTACCATGGGATCCCCGGGCTGCAGGAATTCGATATCAAGCTTTTATTTGTAGAGATCATCCATGCCATGTGTAATCCCAGCAGCTGTTACAAACTCAAGAAGGACCATGTGGTCTCTCTTTTCGTTGGGATCTTTCGAAAGGGCAGATTGTGTGGACAGGTAATGGTTGTCTGGTAAAAGGACAGGGCCATCGCCAATTGGAGTATTTTGTTGATAATGGTCTGCTAGTTGAACGCTTCCATCTTCAATGTTGTGTCTAATTTTGAAGTTAACTTTGATTCCATTCTTTTGTTTGTCTGCCATGATGTATACATTGTGTGAGTTATAGTTGTATTCCAATTTGTGTCCAAGAATGTTTCCATCTTCTTTAAAATCAATACCTTTTAACTCGATTCTATTAACAAGGGTATCACCTTCAAACTTGACTTCAGCACGTGTCTTGTAGTTCCCGTCATCTTTGAAAAATATAGTTCTTTCCTGTACATAACCTTCGGGCATGGCACTCTTGAAAAAGTCATGCTGTTTCATATGATCTGGGTATCTCGCAAAGCATTGAACACCATAACCGAAAGTAGTGACAAGTGTTGGCCATGGAACAGGTAGTTTTCCAGTAGTGCAAAATAAATTTAAGGGTAAGTTTTCCGTATGTTGCATCACCTTCACCCTCTCCACTGACAGAAAATTTGTGCCCATTAACATCACCATCTAATTCAACAAGAATTGGGACAACTCCAGTGAAAAGTTCTTCTCCTTTACTCATGGTACCTTTCTCCTCTTTAATGAATTCTTAAACAAAATTATTTGTAGAGGCTGTTTCGTCCTCGCCGAGTTCATCAAGCCGGAAAGCACATCCGGTGACAGCTGTGCACGTCGGGGTTTGTACCGTACACCACTGAGACCGCGGTGGTTGACCAGACAAACCACGACGCTAGCCCGCCACCTAAGTTATGCATCAGGAAAAAAGGCGACAGAGTAATCTGTCGCCTTTTTCTTGCTTGCTTTGTAATCACTCGATGACCAAAAGTAAAAACCCGCCGAAGCGGGTTTTTAGTAAAACAGGTGAAACTGACGCTAGCCGGTCTACTAGTAGCGGCCGCTGCAGTCCGGCAAAAAAGGGCAAGGTGTCACCACCCTGCCCTTTTTCTTTAAAACCGAAAAGATTAACTTCGCGTTATGCAGGCTTCCTCGCTCACTGACTCGCTGCGCTCGGTCGTTGGCTGCGGCGAGCGGTATCAGCTCACTCAAAGGCGGTAATACGGTTATCCACAGAATCAGGGGATAACGCAGGAAAGAACATGTGAGCAAAAGGCCAGCAAAAGGCCAGGAACCGTAAAAAGGCCGCGTTGCTGGCGTTTCCCACGGCTCCGCCCCTGACGAGCATCACAAAAAATCGACGCTCAAGTCAGAGGTGGCGAAACCCGACAGGACTATAAAGATACCAGGCGTTTCCCCTGGAAGCTCCCTCGTGCGCTCTCCTGTTCCGACCCTGCCGCTTACCGGATACCTGTCCACCTTCTCCCTTCGGGAAGCGTGGCGCTTTCTCATAGCTCACGCTGTAGGTATCTCAGTTCGGTGTAGGTCGTTCGCTCCAAGCTGGGCTGTGTGCACGAACCCCCCGTTCAGCCCGACCGCTGCGCCTTATCCGGTAACTATCGTCTTGAGTCCAACCCGGTAAGACACGACTTATCGCCACTGGCAGCAGCCACTGGTAACAGGATTAGCAGAGCGAGGTATGTAGGCGGTGCTACAGAGTTGCTTGAAGTGGTGGCCTAACTACGGCTACACTAGAAGAACAGTACTTGGTATCTGCGCTCTGCTGAAGCCAGTTACCTTCGGAAAAAGAGTTGGTCACTCTCCGATCCGGCAAACAAACCACCGCTGGTAGCGGTGGTTTTTTTGTTTGCAAGCAGCAGATTACGCGCAGAAAAAAAGGATCTCAAGAAATCCTTTGATCTTTTCTACGGGGTCTGACGCTCAGTGGAACGAAAACTCACGTTAAGGGATTTTGGTCATGAGATTATCAAAAAGGATCTTCACCTGATCCTTTTAAATTAAAAATGAAGTTTTAAATCAATCTAAAGTATATATGAGTAAACTTGGTCTGACAGCTCGAGGCTTGGATTCTCACCAATAAAAAAAACACCAGTGGCGACCCAGCGTTCTGAACAAATCCAGATGGAGTTCTGAGGTCATTACTGGATCTATCAACAGGAGTCCAAGCGAGCTCGATATCAAATTACGCCCGCCCTGCCACTCATCGCAGTACTGTTGTAATTCATTAAGCATTCTGCCGACATGGAAGCCATCACAAACGGCATGATGAACCTGAATCGCCAGCGGCATCAGCACCTTGTCGCCTTGCGTATAATATTTGCCCATGGTGAAAACGGGGGCGAAGAAGTTGTCCATATTGGCCACGTTTAAATCAAAACTGGTGGAACTTAGCCAGGGATTGGCTCAGCAGAAAACATATTCTCAATAAACCCTTTAGGGAAATAGGCCAGGTTTTCACCGTAACACGCCACATCTTGCGAATATATGTGTAGAAACTGCCGGAAATCATCGTGGTATTCACTCCAGAGCGATGAAAACGTTTCAGTTTGCTCATGGAAAACGGTGTAACAAGGGTGAACACTATCCCATATCACCAGCTCACCGTCTTTCATTGCCATACGAAATTGCCCGGATGTAGCATTCATCAGGCGGGCAAGAATGTGAATAAAGGCCGGATAAAACTTGTGCTTATTTTTCTTTACGGTCTTTAAAAAGGCCGTAATATCCAGCTGAACGGTCTGGTTATAGGTACATTGAGCAACTGACTGAAATGCCTCAAAATGTTCTTTACGATGCCATTGGGATATATCAACGGTGGTATATCCAGTGATTTTTTTCTCCATTTTAGCTTCCTTAGCTCCTGAAAATCTCGATAACTCAAAAAATACGCCCGGTAGTGATCTTATTTCATTATGGTGAAAGTTGGAACCTCTACGTGCCCGATCAACTCGAGTGCCACCTGACGTCTAAGAAACCATTATTATCATGACATTAACCTATAAAAATAGGCGTATCACGAGGCAGAATTTCAGATAAAAAAAATCCTTAGCTTTTCGCTAAGGATGATTTCTGGAATTCGCGGCCGCTTCTAGAGTACTGCGATGAGTGGCAGGGCGGGGCGTAACTTCGACATCTTAAGAAACCATTATTATCATGACATTAACCTATAAAAATAGGCGTATCACGAGGCCCTTTCGTCTTCACCTCGAGCACAGCTAACACCACGTCGTCCCTATCTGCTGCCCTAGGTCTATGAGTAGATTATCGATAACTTTACGGGCATGTGTGGCCCGGCTCATATAATGTATTCAGGGAGACCACAACGGTTTCCCTCTACGAAATAATTTTGTTTTAACTTTTTAATTAACGGCCGGCTTGTCGACGACGGCGGTCTCCGTCGTCAGGATCATCCGGGCATGGAACGTACGTCCGGCAATTAAAAAAGCGGCTAACCACGCCGCTTTTACGTCTGCAGGCGCCACTCGATTCTAGGGCGGCGGGATTTCCTACTCAGGAGAGCGTTCACCGACAAACAACAGATAAAACGAAAGGCCCAGTCTTTCGACTGAGCCTTTCGTTTTATTTAAATACCTGTCACACGCGTCATTGGGATCCCCCGGGCTGCAGGAATTCGATATCAAGCTTTTATTTGTAGGAATCATCCATGCCATGTGTAATCCCAGCAGCTGTTACAAACTCAAGAAGGACCATGTGGTCTCTCTTTTCGTTGGGATCTTTCGAAAGGGCAGATTGTGTGGACAGGTAATGGTTGTCTGGTAAAAGGACAGGGCCATCGCCAATTGGAGTATTTTGTTGATAATGGTCTGCTAGTTGAACGCTTCCATCTTCAATGTTGTGTCTAATTTTGAAGTTAACTTTGATTCCATTCTTTTGTTTGTCTGCCATGATGTATACATTGTGTGAGTTATAGTTGTATTCCAATTTGTGTCCAAGAATGTTTCCATCTTCTTTAAAATCAATACCTTTTAACTCGATTCTATTAACAAGGGTATCACCTTCAAACTTGACTTCAGCACGTGTCTTGTAGTTCCCGTCATCTTTGAAAAATATAGTTCTTTCCTGTACATAACCTTCGGGCATGGCACTCTTGAAAAAGTCATGCTGTTTCATATAATCTGGGTATCTCGCAAAGCATTGAACACCATAACCGAAAGTAGTGACAAGTGTTGGCCATGGAACAGGTAGTTTTCCAGTAGTGCAAATAAATTTAAGGTCCTACCCCGTATGTTCATCACCTTCACCCTCTCCACTGACAGAAACTTGTGCCCATTAACATCACCATCTAATTCAACAAGAATTGGGACAACTGAGTGAAAAGTTCTTCTCCTTTACTCATCGTACCTTTCTCCTCTTTAATGAATTCTTAAACAAAATTATTTGTAGAGGCTGTTTCGTCCTCACGGACTCATCAGACCGGAAAGCACATCCGGTGACAGCTGTGCACGTCGGGGTTTGTACCGTACACCACTGAGACCGCGGTGGTTGACCAGACAAACCACGACGCTAGCCCGCCACCTAAGTTATGAGTCAGGAAAAAAGGCGACAGAGTAATCTGTCGCCTTTTTTCTTTGCTTGCTTTGTAATCACTCGATGACCAAAAGTAAAAACCCGCCGAAGCGGGTTTTTACGTAAAACAGGTGAAACTGACGCTAGCCGGTCTACTAGTAGCGGCCGCTGCAGTCCGGCAAAAAAGGGCAAGGTGTCACCACCCTGCCCTTTTTCTTTAAAACCGAAAAGATTCTTCAAGTTATCCGCCTCGCTCACTGACTCGCTGCGCTCGGTCGTTCGGCTGCGGCGAGCGGTATCAGCTCACTCAAAGGCGGTAATACGGTTATCCACAGAATCAGGGGATAACGCAGGAAAGAACATGTGAGCAAAAGGCCAGCAAAAGGCCAGGAACCGTAAAAAGGCCGCGTTGCTGGCGTTTTTCCACGGCTCCGCCCCCCTGACGAGCATCACAAAAATCGACGCTCAAGTCAGAGGTGGCGAAACCCGACAGGACTATAAAGAGAACCCAGGCGTTTCCCCTGGAAGCTCCCTCGTGCGCTCTCCTGTTCCGACCCTGCCGCTTACCGGATACCTGTCCGCCTTTCTCCCTTCGGGAAGCGTGGCGCTTTCTCATAGCTCACGCTGTAGGTATCTCAGTTCGGTGTAGGTCGTTCGCTCCAAGCTGGGCTGTGTGCACGAACCCCCCGTTCAGCCCGACCGCTGCGCCTTATCCGGTAACTATCGTCTTGAGTCCAACCCGGTAAGACACGACTTTATCGCCACTGGCAGCAGCCACTGGTAACAGGATTAGCAGAGCGAGGTATGTAGGCGGTGCTACAGAGTTCTTGAAGTGGTGGCCTAACTACGGCTACACTAGAAGAACAGTATTTGGTATCTGCGCTCTGCTGAAGCCAGTTACCTTCAAAGAATTTTGGTAGCTCTTGATCCGGCAAACAAACCACCGCTGGTAGCGGTGGTTTTTTTGTTTGCAAGCAGCAGATTACGCGCAGAAAAGGATCTCAAGAAATCCTTTGATCTTTTCTACGGGGTCTGACGCTCAGTGGAACGAAAACTCACGTTAAGGGATTTTGGTCATGAGTATCAAAAAGGATCTTCACCTAGATCCTTTTAAATTAAAAATGAAGTTTTAAATCAATCTAAAGTATATATCAGTAAACTTGGTCTGACAGCTCGAGGCTTGGATTCTCACCAATAAAAAACGCCCGGTGGCAACAAGCCGTCTGAACAAATCCAGATGGAGTTCTGGTCAATTCTGGATCTATCAACAGGAGTCCAAGCGAGCTCGATATCAAATTACGCCCCGCCCTGCCACTCATCGCAGTACTGTTGTAATTCATTAAGCATTCTGCCGACATGGAAGCCATCACAAACGGCATGATGAACCTGAATCGCCAGCGGCATCAGCACCTTGTCGCCTTGCGTATAATATTTGCCCATGGTGAAAACGGGGGCGAAGAAGTTGTCCATATTGGCCACGTTTAAATCAAAACTGGTGAAACTGACCAGGGATTGGCTGAGACGAAAAACATATTCTCAATAAACCCTTTAGGGGAATAAGCAAGGTTTTCACCGTAACACGCCACATCTGCAAATATATGTGTAGAAACTGCCGGAAATCGTCGTGGTATTCACTCCAGAGCGATGAAAACGTTTCAGTTTGCTCATGGAAAACGGTGTAACAAGGGTGAACACTATCCCATATCACCAGCTCACCGTCTTTCATTGCCATACGAAATTCCGGATGAGCATTCATCAGGCGGGCAAGAATGTGAATAAAGGCCGGATAAAACTTGTGCTTATTTTTCTTTTACGGTCTTTAAAAAGGCCGTAATATATCCCAGCTGAACGGTCTGGTTATAGGTACATTGAGCAACTGACTGAAATGCCTCAAAATGTGTGA
+
EA?CDHGFFDEBBCDHHHFGBBC<=8)),.233345B=44343234<00-+*&)35-;=>?B=:89??=0///77:==B1011JJFJFG@@>?@BG:999CJFGGFBGGFGFEJJJJIIJFJJJJ>>;@JHJA@?442111/(')(()))398;;<??><>BA)))))))))<CHJHIJJJJJJHJJJJIJJIJHJJJJJHJJJJJHJGEHJFFGJJJFFCCB=30'&&&&&&(*,+.2AJJJDEDIIJJHJIIHJJHJHJJJ@>@?ECIIHHJGJJHJJJIEB@@BAB?@GHHGHHIJIHIHJHGIHGJJEJJ?==DCFED@;==<;:>>6556+((EHJJJIIJJJJJGHGIJJJGJJJHJJEHHJIHJJJJJJJJCAABD550016?B/=@:8::;<<70000:9:;?JJJJEGJJJIGJFEDDHDDGDEIACIFFIJHJGJJCCJGJI>?9669-&&&%$$$&--22.../2888HFJFHJJFJFFHIJ@<;76..-''&&++789?JJJJHDGBDCABCCJJGJF@@@EJDHJJFEJFJJ@C95JJIJJJJJF?F@??ABCEABAHJJJIJHDA@?333333355522(($$$$%%&..--.==?@ABI?8778@A@DAAAA>CGAAAAA>;8<;;7778>C>?<5555<:63-*)**.*+**+299:;@GDH?53320/.//..-34;GHEHJFJFJEJHHE<;;955AADEEJDCCFGCHECFDJHEA>>;<=DEBEDB/--/.,-.305:789:;11011-,+'&)-)+*+:70//---1222160.//6678@BDD;6544444;966886.9:50/0+*****.03:/--..--544<=-67'&&&29<<<>AFDJFJHJGJIJJGJGJJJHHJGJHIJHJH,+,.<--FFJFHEIGJHHAB////0--.15;=4334<;95=FECB=<<=FJJHJJJJFDDF:3DEEDCAEGJJJJFJJJIIJJFJJJJJJJII>>>?IJJJGEEC...0JFDFFDFEJJJIHCHJJJJJJGCEDBEFHFJJIJGCDBBFFADJEEE@AADECB?<<;:::DIJGEFFGJJIHDJJJJIHJJJIJHHFJJJJDJIJHFJDD>5500..11==JGIIHJIC9888?@@??@@??BCEGFJFJJJIJFADCFDCEEJGEFDGIBEGJJJJJIFDJGJHFHJIJJDACCCEJJJHHGFIJHGDDJG6666HJJJJJJJJE<GEFJJJFECIJCEDCJDEHGJFDFFGJFEFJFHCGGJFJJJJEJJHJJJJGJEBGGJIJJIJHJHJHJFGJHDIBAABJIHHJEHGFCBC6657JJGJCBCCFJHB@@@DF663344FIJGGJGJIECB7778DA94,,,-@DDDDJHIICDCDEJ''''FJFIGJIJGEJIHGJE=<@;9889==:;<=:8,--'''''/./46/..++++56DHJCCEGF@A@B8>?BECF@CJIJ<=<=EBGJJ@;EDCJJJJHJIHDBDEGFIJJFGEJJJGIJJJJIIHJJIGIFJIJJF@A@@;99FDGB??E?>@77668<AAFEFGEFFJJJJJJHHJJHJJGJJJJJGGJGJJJHCGEE63:5AFHJGJJIGGFJIGFJHJJJGHJFIHGJJIEJFGFBA=;;4330++)'&&$%%'('%$$%%()*+@@?::;;ECBCBDHJFECCGA6,****-.//EIFJGJGJGHIJJGJEDFEGJJFJHIGHFJJJJG??>>DEB>>???AA@CCEDGFC>?:AABA<=>>CA@?@<<''$$%%''(067@@@?@>??3211>HFJFJEDB>==;/>=F9::/=<<;EIFJJJIHHJJJJJJHJHGGJIJFJJGHGFJJJJHCBBAGJHJ<;;<C?<</'&&04IC?===CBBHFDB@E8889CB:83223/+++,55=CDJGJEGFJJEGECHEJJBABJJFFDHD=;;=@B8555=<>?><>9:--5<;F;92-)/=CC?>??HIJGJCDJ<;;;HDCBCBI?<78@AH@>=<5666GGJHHJJIJHJJHJJJH@6552/--***074006>AAACCCHJ@?<:811BAGJJGJJFJGIJJJIJJJJJJJJJJIJIJJJJJIJJJJIFDF44--437=8CB>88889887(()HEGIJJJJFJJJFJJJJHE>E>C<=88;JBAAAD@ABDIHEH5554666696--'(&+*))++289=<9::CC44457***:A444CADEJJJJFDHJFJGJIJJJHGJIEE===>B;;;<BCDGJJJJJJJJJJJJJJIDDE8DJGIFJHGJFDFEF4334B<;:9<569DCB66,..2>B=>=555327>:;JJJEJJGB-,''(9C(E==JJD>008IE@AABGFIA@@BEEEA@FJJGJEGHJIJJJHIHFIJJJFDDCIGJJGIJJJJJ;+&&('-./17;=>D@@EJFJGJEJJJJFJGIJJHJJCBABEEJA@??CDFJJHJJJJJJEGJIHJJHJJJJJJJJJFFIHGHJJJJJJHJHJJGJJJJJFHIJJJJJJJJHGJJJJJJJJIJJJIJJIIJJHGFFFJECCEGEEHGGGFJHJFJ@'''4GHHHFGBC?7566-)&&(,1BEHJDIJGIEIABBCJHJJIJJIIGJFGJHJJJGD@?:('''.0EJJGJJJGFFJIEJJJIJJJJJJIJHHGIC////3177.--.+0-&%%&(+21''''DIJJIGFI?>>AJDJFDDFEGJHGJJJJIJG8JGGJJFJJGJFHFHEHEHEDDAA;ECCBBJ.((07<@AG;9987-,-./41116471145AGBA?<::;EGEJJHJJJGHGE>;9:=FDJF7::>J8777?HJJJIJHIIFFJGDAA=<<<EEIEJHIGJDIGJJJ?BEA@9303)0/((2123>>GJEGGHIJGJJJJHJJJHJJJJHDDGEJHJJJFIJJGJJJIIJJJJJIJEDEEHJIJJCFC9666A;8867;<JJJGJE9666;51.:;A=;,,+''&')'('''&&'',-3-.*'/3B@BAFJJJIIHJJCAB:90,*+,A@@@JJJ@A@AGA::>?@@AJJJJJGJIJJIJEHJJJGFJJGHHJJJJIJHJEB>BJFEBA@@JJIJJ@@@@EJHIIJFJJJEDBF8767<<JJIGIJJHJJEEFJJHGIJFHEAA>873..0=>>>@?ADFGCBBC8777>GJHIJJJJJJGGEDF:;;<JEFGB@CAJ??==<<<AD@A@76<==?ECFJGGJJIC?A@GJJJEJDHDE:::?>>?IJHJGFJJIJJJGJG4444IHJJJJIEG:778620''''()'&&('%%''%%%%%&&)*55..-30*+)---:??DJ@FGG111GHJHJCCED@??>EJJJJHJJHJHHJGDEJJJJJHJJDAABAACJJJJHGFFHHJJFJEIHECJEEGH<''&(-/>>?@CBB<;::3JJJDEDFFJFJJJCEED?80/1345669<?EJJJJFCEHJJEJGBACCFJJJHJJJJIJIJIFFEJJGJFHGJJJJGIJJFJJJJAJJGJJGF=;:114;7'&&&&*3660++,69?=AB@BABHIEFEJGJIIE>=99;:3223=59==?ECAAICCGDJJJJJJHJJJJ733A;JGFJJGJJJJIJJHJHJJJJHHDFCACDGEGJJHJJFIJIJGJJJ<<<=HIFJJ;;;;FJJ@@?@JJHJJJA@?>////JJIIJGJHIJJFIIDJJHJD6?AJJJJJGIIHJJIJJJJJJCFFDBBDEEDDBADHJCAADDDHHJGGEJJGFJE<IJJJIE>?JJJJFGGBCBDHJFFJJJJJHGJFCHDA?HG<<;:;EGJG989;FAJJJIHJGGGDD>;3-***//.,,()016BJGABBAFJIGJDDECIJJJJJJJHJHIHJJHJJJJIGFDEDHJ@D<;<<@EFIIJHJJGJJJHHFEDJIJIEGEF,,,,-:BEJJJIEJJJJJJGGJEEJJJHJJJII;500./.---3577:::32227+*+-=AEHFDJBBBBJJ@:684./557<--.GGJEAA@BIJCFJFCCECHE55320--)**+&&&&+)+69ADFFEGF@<<BHJJIJJJJJJHCICFBB<?EJJJJEIJGGGH@@D=>>GJGBGHC?>=>>GEJJJD=;<<>?AAAJJGGGJGIJJJJGHE?;GIGJJJJJIEDFJE>?@JJJBB4321'&&'(&***./CBB@BA<=56:>,))'&'&&&&$%&'952235--..44480//18D?:885556BACAC=6655//./+(()27679BA222288:/..3@JGFDFJJD;<;<?<78C:<...167=>?@@BC>>>>4;95668JC<<<2223289>53'''(')*,///1<9AA=>=9-,-CIHIGBB>CDAAC>>71.,-,+,+*)**''((''/09<5333/000021../414445;6-004/04+'''):;JEDEFGEE:FHIDJHJHJJIJHHGHHIJJJJBAAEGIGGG<778AJJIFDIHFJJGGEAA::::EC5553)''''('(&&&&&&&,+./((()(-.00/3388'''&**('%%%&(-+,<?CJHFJGA@@IGAFGEF0(((*,,,2244CGHFJDJIJHJGFJJJJJHJHJJJJJJFHJIIEEIFHIJIEDDJFDJEE433340/*+--;3.-----1'&/00&8<<@JJJDIJHJJFJJIJFJGHIJJJHGFHJIJJFIHHFGJJJJJJIBAACHJFF;99:>E=?@@@CE@DABDDHEABFFHJGJEEHHHIFEJIGGFJ?>=:9:8;IEGJJJJIFJIJDB=9548>JJJFJJJJFGGGIJ9988>?<@?;<=GFICA:85445:C=FHEJGEIDEGECFJIHHFJDFGFC(''(-%$%&&(*+3AECGECEFGFDJIFJIDBCB5:BDA?=?HJIHJJEGJJJFEJGEDCDEJ6(((((''(++,;B==BDEBCDJJHJG=FDDHFECEJGEJJHFFB99CA<776'&%()&'2(?ABGFEIJCGE@HC555476;89:;EC8JFJEEDFGGEJ@3666HDFDFEHC@??A?EFHJJEJ>?GJGHHFJDDJJCD???=>>?GFJJB?>=@?AFEFJGJGFGFJFJIJHJJEGDDGJJGJJJJJGGIJHHJIHJHJJGEECJJGFDFGDD99:;9AJJFDJJEIGGDDECE>,(,--*)))*,,401/00/2&&',9;;;>8BHFE=GB>?BHE??71/,-5-+**-..01047>IJHJFFFIJFJJJEJIHDFDDD:7EB?<<=?B<;::'&&&+ABIGIGJHHIJJCC;G70@?::>322231//,'1<<@556)&''',--545?=BEFGDHHGJFDDDIJEJFJJGJDG?;7*)))<5589@ABCEDEDDIFFE?BEIGJJFHIGJJJEFJJJJHEEEA0///77EDJGJHJHEJJFIJJIJGFHHJJHJIJJJEGFGJJJFJHJGHAA@;///1F@A8864466BBACCJDBHJEGFHJHIJ@<:<71-.,?FHJFADHBBBCB@@C1//1?>><---,2*(58-++-0788589;CCE=<?@EID:555..-.,++511//04341-,**+))'&%%&&')),))))69<C>;::;GJJIHJ655111))),)67?EDDC;:::?@@FJJJJJJGJFJJHJFBDJHJJJHEJIGJJIHJJGEDFJJJHJJJJDFJJJJ834:4CJJIF@@?DFG765)(),%$$$'(''%%%%+4456//11458?BBJJGFA@@A;::88669@@ADJJJIEHCFHEHJJEJFHJJC6654444ADDJJJJJGIJIJIJJJJJGIHGFJJEHEFIJJJEDDCC89>=@?=EEB>>>==77977<GGJJJIGDGJJJJJJJJJECJH;:::BCHHJIGJIJJHJJJJIJHJEEJJJJJBJ?>@G?>=ADE@JGJ;<<HHHGHEIBCFCIJDCDJJHIJJIGJJGJJJCFEEGFJJJJJGJJFHIEFD;<<;;0..+%$$%##&%'()+.-++,ECE@=9>40.--><8667ECDAFGGFGJIG0G;>>EGIJHGGJIFFJHJHHJJEGJJI991111H71ACEJD//--2GJHJIFJJIJJJJHJJ>=IJHJGGHJJJIJJ=<:;<?=BAAIGJJJJJIFHHJJJBEDFEIJGJHFJGJJJJJIJJJGIJHIGHJIJJJJHJJJJJJJIHJHJHJJHJGJGHJHHJF43355779771112;;6777<=HFFJJHJJJGJGJJJHJJ;J2+EEJJJFGJIJGJJJHJJJGHJJHJJGIGJGEJJHJJIJJJHJFIFJJFHCABAEIJIIJJJGJJHJJJFIHFJFJJJJJJJJGJJIJJIJHJJGGJHHGDEFJJHJJIJJJDABAJFHJIJIJJJIGJJIJIJGGJJFFJJGHHJE6))+:6311340../223346/009DBBDACBC?>>AD>EE@@A@@>==<::;94445>??A?@BEBJDFEEHJIJEJJIBHEEFE<83-((/-+++*))*)***,+/5640344444CAAABEFEJGGHGHC>?@;:446@ACC)('8='&&&//4:26777=@@;56765//('%%%%))(*,12/-.2000344/,***/>=>>C;<<:;:<EJJI?@BHHJJIJIJGJHHHIHHFIJJJHJJCF+)))4EDDEC5556@>><79..--45??A@=?ACJJJJJGJCDCCCEDJIJEDH?>A=<=>221(&&''(.&'()67D;<<<DEECD=:9:::/.&%&.,,+2'&$$%,++)+36<=>@EB?7786;<;==AAHHDEJJFEFFFEEFEJIJJJ@@@AFIGHIAC?@FGIGJJJJJIJJJJJJGJJJJJHJHJJJJHJJIHECBBBHJIJGJBA@BGHJIEGGJJFEGJJEFJHJJJJJHHJJJJJHJJHJIJG877-,+,7,-,,,,:;9=>>??86678789<@D>JJJHJJJJJJ:?CF;6.,++...**()''&'+-.-.AHHIJJJFJJHGFEJJJJJA@A@=<99:&&&&2;;>GHDACA><2556:??BFHJJJJEJFF<:;;EGJGGABF?/..378/()''')))*5=@D;123342100137::>==44--('')./.../'((&''(7:88:9@A9999DBCCJJJJJJJJEDEBBAFHJJJFJJIHJJJJJJG;;::EJDDA0/0/5(7BJGEFJJFJGFJDFJEF=<9+))*&&&'.+1*+++0.../2--EIHHJGJJFDHJJJJJIHJHHJJIJJFFFDHJDCFCDHHJGHGJJJAAAA>>?>>;<=7777CDCCHJGFHDEDDCFFDFDGIJGEIJEIGJIC??:;HDFJJJC;-C@DHJJD=<<>@?9;)443-'@FC?@@DEEEFJBDBADEFFEJHIGGJFFEEDFJJGEFHGEJJJFDED?>BEFG@?,*&%
@Glass_F3P_4_D3_6_16_39
GGTAAAAGACGAGCTTCACTGGAGTTGTCCCAATTCTTGTTGAATTAGATGGTGATGTTAATGGGCACAAATTTTCTGTCAGTGGAGAGGGTGAAGGTGATGCAACATACGGAAAACTTACCCTTAAATTTATTTGCACTACTGGAAAACTACCTGTTCCATGGCCAACACTTGTCACTACTTTCGGTTATGGTGTTCAATGCTTTGCGAGATACCCGAATCATATGAAACAGCATGACTTTTTCAAGAGTGCCATGCCCGAAGGTTATGTACAGGAAAGAACTATATTTTTCAAAGATGACGGGAACTACAAGACACGTGCTGAAGTCAAGTTTGAAGGTGATACCCTTGTTAATAGAATCGAGTTAAAAGGTATTGATTTTAAAGAAGATGGAAACATTCTTGGACACAAATTGGAATACGCTATAACTAACAATGTATACATCATGGCCAACAAACAAAAGAATGGAATCAAAGTTAACTTCAAAATTAGACACAACATTGAAGATGGAAGCGTTCAACTAGCAGACCATTATCAACAAAATACTCCAATTGGCGATGGCCCTGTCCTTTTACCAGACAACCATTACCTGTCCACACAATCTGCCCTTTCGAAGAATCCCAACGAAAAGAGAGACCACATGGTCCTTCTTGAGTTTGTAACAGCTGCTGGGATTACACATGGCATGGATGATCTCTACAAATAAAAGCTTGATATCGAATTCCTGCAGCCCGGGGATCCCATGGTACGCGTGCTAGAGGCATCAAATAAAACGAAAGGCTCAGTCGAAAGACTGGGCCTTTCGTTTTATCTGTTGTTTGTCGGTGAACGCTCTCCTGAGTAGGACAAATCCGCCGCCCTAGAATCGAGTGGCGCCTGCAGACGTAAAAAAAGCGGCGTGGTTAGCCGCTTTTTTAATTGCCGGACGTACGATCGATGCCCGGATGATCCTGACGACGGAGACCGCCGTCGTCGACAAGCCGGCCGTTAATTAAAAAGTTAAACAAAATTATTTGTAGAGGGAAACCGTTGTGGTCTCCCTGAATATATTATACGAGCCTTATGCATGCCCCGTAAAGTTATCCAGCAACCACTCATAGACCTAGGGCAGCAGATAGGGACGACGTGGTGTTAGCTGTGCTCGAGTGAAGCGAAAATTCATGAATGCGCCTATTTTTATAGGTTAATGTCATGATAATAATGGTTTCTTAGACGTCAGTCTTACGCCCCGCCCTGCCACTCATCGCAGTACTCTAGAAGCGGCCGCGAATTCCAGAAATCATCCTTAGCGAAAGCGACTTTATCTGAAATTCTGCCTCGTGATACGCCTATTTTTATAGGTTAATGTCATGATAATAATGGTTTCTTAGACGTCAGGTGGCATCAGTTGATATCGGCGTTAGAAGGTTCCAACTTTCACCATAATGAAATAAGATCACTACCGGGCGTATTTTTTGAGTTATCGAGATTTTCAGGAGCTAAGGAAGCTAAAATGGAGAAAAAAATCACTGGATATACCACCGTTGATATATCCCAATGGCATCGTAAAGAACATTTTGAGGCATTTCAGTCAGTTGCTCAATGTACCTATAACCAGACCGTTCAGCTGGATATTACGGCCTTTTTAAAGACCGTAAAGAAAAATAAGCACAAGTTTTATCCGGCCTTTATTCACATTCTTGCCCGCCTGATGAATGCTCATCCGGAATTTCGTATGGCAATGAAAGACGGTGAGCTGGTGATATGGGATAGTGTTCACCCTTGTTACACCGTTTTCCATGAGCAAACTGAAACGTTTTCATCGCTCTGGAGTGAATACCACGACGATTTCCGGCAGTTTCTACACATATATTCGCAAGATGTGGCGTGTTACGGTGAAAACCTGGCCTATTTCCCTAAAGGGTTTATTGAGAATATGTTTTTCGTCTCAGCCAATCCCTGGGTGAGTTTCACCAGTTTTGATTTAAACGTGGCCAATATGGACAACTTCTTCGCCCCCGTTTTCACCATGGGCAAATATTATACGCAAGGCGACAAGGTGCTGATGCCGCTGGCGATTCAGGTTCATCATGCCGTTTGTGATGGCTTCCATGTCGGCAGAATGCTTAATGAATTACAACAGTACTGCGATGAGTGGCAGGGCGGGGCGTAATTTGATATCGAGCTCGCTTGGACTCCTGTTGATAGATCCAGTAATGACCTCAGAACTCCATCTGGATTTGTTCAGAACGCTCGGTTGCCACCGGGCGTTTTTTATTGGTGAGAATCCAAGCCTCGAGCTGTCAGACCAAGTTTACTCATATATACTTTTAGATTGATTTAAAACTTCATTTTTAATTTAAAAGGATCTAGGTGAAGATCCTTTTTGATAATCTCATGACCAAAATCCCTTAACGTGAGTTTTCGTTCACTGAGCGTCAGACCCCGTAGAAAAGATCAAAAAGATATTCTTGAGATCCTTTTTTTCTGCGCGTAATCTGCTGCTTGCAAACAAAAAAACCACCGCTACCAGCGGTGGTTTGCTTGCCGGATCAAGAGCTACCAACTCTTTTTCCGAAGGTAACTGGCTTCAGCAGAGCGCAGATACCAAATACTGTTCTTCTAGTGTAGCCGTAGTTAGGCCACCGCTTCAACTCTGTAGCACCGCCTACATACCTCGCTCTGCTAATCCTGTTACCAGTGGCTGCTGCCAGTGGCGATAAGTCGTGTCTTACACGGGTTGGACTCAAGACGATAGTTACCGGATAAGGCGCAGCGGTCAGGTATAAACGGGGGGCTCGTGCACACAGCCCAGCTTGGAGCGAACGACCTACACCGAACTGAGATACCTACAGCGTGAGCTATGAGAAAGCGCCACGCTTCCCGAAGGGAGAAAGGCGGACAGGTATCCGGTAAGCGGCAGGGTCGGAACAGGAGAGCGCACGAGGGAGCTTCAGGGGGAAACGCCTGGTCTGTTTATAGTCCTGTCGGGTTTCGCCACCTCTGACTTGAGCGTCGATTTTTGTGATGCTCGTCGGGGGGCGGAGCCTACCGGAAAAACGCCAGCAACGCGGCCTTTTTACGGTTCCTGGCCTTTTGCTGGCCTTTTGCTCACATGTTCTTTCCTGCGTTATCCCCTGATTCTGTGGATAACCGTATTACCGCCTTGAGTCCGACTGATACCGCTCGCCGCAGCCGAACGACCGAGCGCAGCGAGTCAGTGAGCGAGGAAGCCTGCATAACGCGAAGTAATCTTTTCGGTTTTAAAGAAAAGGGCAGGGTGGTGACACCTTGCCCTTTTTTGCGGACTGCAGCGGCCGCTACTAGTAGACCGGCTAGCGTCAGTTTCACCTGTTTTACGTAAAAACCCGCTTCGGCGGGTTTTTACTTTTGGTGATCGAGTGATTACAAAGCAAGCAAAGAAAAAAGGCGACAGATTACTCTGTCGCCTTTTTTCCTGACTCATAACTTAGGTGGCGGGCTAGCGTCGTGGTTTGTCTGGTCAACCACCGCGGTCTCGTGGTGCTGATTTAAAACCCCGACGTGCACAGCTGTCACCGGATGTGCTTTCCGGTCTGATGAGTCCGGTGAGACAACGAGCCTACAAATAATTTTGTTTAAGAATTCATTAAAGAGGAGGA
+
++,))*-.*'&%%%')'))*()/?:;<=JJEHEJJGFFB2222@DJFIFHIJJFJJHJJJJJCJJIFFBBB@<?@665<>=>>AEFJFJIIJJGJJJIIDGJJJHGHH0000AGJIGJ@;;;7??6@JJJJJFDDFEJJGGCJFGJIJIEJJFJEFEJEJ@A?>>?IFFEIFCDDDJHFJGHJHIDJFCDFGEHFFEHHJJHIGDEDJFHFHC@@<86557:CA9999JGJHIHJGGJFDEJGJCBBIJHHFHJEIGJJEBAACJGFHFDJEEGJDEJJHFHEEHJHGFJFJJBBIEIJFIG<;;<JDJ::::DDJJCCGDDGIGIIFIHJGGJJJGHFEEFDBCCEJJJJFJJJJFCABB7656>IBGHJJGDCBABAABE<42125-,+*.-.2:4111'''(46?><-,,-4)(()(*'$$$#%$#$$####&'%%%%''&&))+,++)***+567ACBDB889FBCEEFEDFDEDCFEDGDJHJGJIDJJJFDFHF9888A<@A:566GHGDHIDIEGHFDFJHEGJFCCDCGGJJEGGHJIJIFGFGBJGGF??>=??/)+),443/.,/25(0..0:;@FJGGJFJJGGFEEDD=>><>=<9*+53,))-*,,+023///-//3A@CEFEFEDJCIJEEFJHJJHJE=999;ECJBIGHEGHJJJ;<IFGDFECDBBCCG@=;=?D////C:;BCFJJJJJJJJJFJIJJJJHFJGJHFJJJJC???>79?JJJIJJIEJJJJJJJJJJFFIHJGIJFGJJFJJJIJJFJEEIJJIJ85442/.-03;=@EEJFJFFJ6455;89A<;;9:779?AIBDFJ::::A@A9967=52297::DJFIEJJJJJIFEHJJ>;<>JJDCEDJJJBA=<<<C@AB:9222>A@HEGIJJJHIIJIIGJJFGCDJJJJ>>;=;<<9:::9;55'''';<==HHD;:8>0001?;9:GGDIFJJGJJIECDDJB??==?@CDCJA?DCIJJJIJJJJGJJJGJHJJJJJGJJJJJJJJJJHFFJJACIJEHCDEGJGHFIJEJHEJJJJJJA@@?FJJACA@:772CAB?A@AJC=>><>?FJHEHJJFJJJJJJJJJJJHIJGJIJ>>>?JJDD=<89,++:<D7666FFJFIJJJJFIHEE=;*('%%%((&(%$%%####$%$$))&&&'244468=C?@>=>>JFIHJFJJJJJJJJFJJJIIJJJJJE:<EEBB,(''2..,/11@BJFJGEFJJJJHHJJHJHIIJIJEFFD=<<HDHJJHFGHEEJJIJGHJJJJHIIHIJJHAACCA@D@,&&&((4/=>HHFHJJJJJGJJFAAAAEJJJJHJJIJJJJJJGJIDJIIHJIJIGHIIJJJIJGJJJFEJGDB766622*''(%&*)&$######$&&&%%$$$$$%&'-'(5<:::<@CJJIHJIGJJJGIDHJJHEAJ@>DABCEFDHFGJFGJJJFJJ9888EJGHJHJJJJJJJIJJFJDJHCJHGIGJJIJJJJFFGEDGJJJJJJJIJJIJJJJJ4444CIJJJIJJHGHHJJIJHFJJJJJGEHGGJJJHHFJJJJFHGHJHJJJJJHJHJJJJJJJE999;JJJJFIJJJJJJJJJIIJJJGFGIJJJHJJJIJGGIDJJIFJJJJJJHHGJ;FHBEAJJJJJJJDDGJJJIJJJJJGGHHFJHJJHG@>//.82-;@BHJFCEEFHEJJHJHIJGJFIJGHHIJJJJGACBB>=>6556JGIJJJHJJGJJHGDDIEEEEE>>>JIIGJJIGJJJJHJJFJJGJJHJJJJJJJGEGGJJIIJJJFJJHJJIDFEJJJGJHJJJJJHIGJIGJGDDCACBAE<===IHFABFHJJJJJJGIEGEFGJEJJFIJFJJJJJJDHHEGJFJGHECEEJEJJJHJJJJJJJJJJJGIEGFJJJFJFGIHJFJJJJFJJJGFBG=A-->F=777?;;;;<77ACHJFIIJJHFJGHJHGJIJJJGJJJJJIJJIJJEJIJHJGJJJGJJJJJIJIIG>GEFGFJJIJIFJJJJIIIJGHJJIIHIHHIJHFJJJHIHJHGGJJIHJJJJJIFFJJHJIJGHJHFJJJHJJIFGJEEDCEJJGFJJJJJJEDA<>IFBCIJJJGIJJDBCDEJDEJJGIIGGE999<;;;;DGEHEJGJIJJJJJJHJJJJJHJHJJJHJGHED@@BFD@9:AA<=J?@??HJC@?>BB8777C<==<?E;<;9;77DJJHHIJJJJJJJJJJJJJJJJJHJJFFHGJIHIIFGGJJIJJJDJDCGJI?73236FCBBDCCFC????>C999:AJJE33EGHJJFFJJEED84446A@@<==FBBADGJJDEC<6:<A0///>@AJJJJJEIJ;::B:88:;5114=>:::=A@5455C955E<<<<EGFJJIJ<99?HFJJJJJ>>>442--++-5.--1*'(?==?>A@FJFDC@AF87/+(7667('+///1.6,,+++&(((44346>=?@>AAFGC@>2A?A4322321455B@?DADGFCBDJJFIDGHHDDIEGJJJJDJFBGBAACC('''888=<<@ECDJDEHCFFFFJFCB<1/9:<;EGJJGJJJFFIFIJEFFJJFJGIJD=433334((:;<542222;?;=((((GJJJIJJBBCCGJJJIJJ?++++,*))-./159899;;:<4100EFDFGBDEIJEJGJJJJJJJJJHJHIJJJJJIJJGJJJJIDCBCBD>:97)'*566:<==D;:,+&&.0=<<;=96238<>?CICEEDDFJ9HFH?>>>H@@444477+)))'('&')***+?GI-,,,BDDJJIFIIJFIHGJJJJGIGJJEFFEGCBEDGBF4,-98?D?@BACBDB::EJFDFCEDGIJJA@@HJJJJFJJEHJFJF85=9<=ACGEIFEJEIJGJHJJGHFJJJGIGIJHGJGFJFJJJGJFCBGGECECFEFI>=::200:330++-)'&&'BDJHGD995+)('&&''))17887:A>CDAEBDFJJJEHJJJHJIGJC??@AJJJIHIFHJHJJJGHFFJJFJ766.)))8720,&$$$&(%$###$&'(.+,-*)))7AAAB@ACGHJJJJIA?>@I>AAIJJIGJJJHJHCDFGJJIFD???AA@BCDJ>BC96J?EJJJJBDHJJJG4444EHJJJEJJHEJFFFIJJEDA3/031&&')'&%%$%'.0257395..49:::JIDBA@A5445111232--110///2222444?@CDBGDHGEEGEJGCC>>;;<=H51.-,,,220159A?1../:9@@CEGJBA@DFHGHJIJGJDJGJGJHG9@;B=-)''(,54,,,1AFHDEHEDJC;::9AFFFFECJHIHHCA;;;;C;EDJJJHIJJE<////@A><<><::<AICD<<;97.5=612358577'&&%%%%&&&('&'+.23:0...<;=HCABIJJJGI@@@@JJJHFHJJEGJA---,2.+:C?:3;?BIJFJHHGHJIJGJEEJDDGHJFHGJFB:::HJJJDD221/02=?<C@@?....5433'&$&&&)%$$%%%$$$259:D>==>DAC7669FFJFECBEAEJJJJIJFEJJJJJJJJJJFIHHGI@;1///.3/00:***+=@;;::AJJIHHGJJJJJIJJIHJJJCD>;=AA=<4.,*%
@Glass_F3P_4_D3_6_16_40
ATCATTAATGGTTTGCTTAGACGTCGAGTCTTACGCCCCGCCCTGCCACTCATCGCAGTACTCTAGAAGCGGCCGCGAATTCCAGAAATCATCCTTAGCGAAAGCTAAGGATTTTTTATCTGAAATTCTGCCTCGTGATACGCCTATTTTTATAGGTTAATGTCATGATAATAATGGTTTCTTAGACGTCAGGTGGCACTCGAGTTGATCGGGCACGTAAGAGGTTCCAACTTTCACCATAATGAAATAAGATCACTACCGGGCGTATTTTTTGAGTTATCGAGATTTTCAGGAGCTAAGGAAGCTAAAATGGAGAAAAAAATCACTGGATATACCACCGTTGATATATCCCAATGGCATCGTAAAGAACATTTTGAGGCATTTCAGTCAGTTGCTCAATGTACCTATAACCAGACCGTTCAGCTGGATATTACGGCCTTTTTAAAGACCGTAAAGAAAAATAAGCACAAGTTTTATCCGGCCTTTATTCACATTCTTGCCCGCCTGATGAATGCTCATCCGGAATTTCGTATGGCAATGAAAGACGGTGAGCTGGTGATATGGGATAGTGTTCACCCTTGTTACACCGTTTTCCATGAGCAAACTGAAACGTTTTCATCGCTCTGGAGTGAATACCACGACGATTTCCGGCAGTTTCTACACATATATTCGCAAGATGTGGCGTGTTACGGTGAAAACCTGGCCTATTTCCCTAAAGGGTTTATTGAGAATATGTTTTTCGTCTCAGCCAATCCCTGGGTGAGTTTCACCAGTTTTGATTTAAACGTGGCCAATATGGACAACTTCTTCGCCCCCGTTTTCACCATGGGCAAATATTATACGCAAGGCGACAAGGTGCTGATGCCGCTGGCGATTCAGGTTCATCATGCCGTTTGTGATGGCTTCCATGTCGGCAGAATGCTTAATGAATTACAACAGTACTGCGATGAGTGGCAGGGCGGGGCGTAATTTGATATCGAGCTCGCTTGGACTCCTGTTGATAGATCCAGTAATGACCTCAGAACTCCATCTGGATTTGTTCAGAACGCTCGGTTGCCACCGGGCGTTTTTTATTGGTGAGAATCCAAGCCTCGAGCTGTCAGACCAAGTTTACTCATATATACTTTAGATTGATTTAAAACTTCATTTTTAATTTAAAAGGATCTAGGTGAAGATCCTTTTTGGTAGTTTCATAACAAAATCCCTTAACGTGAGTTTTCGTTCCACTGAGCGTCAGACCCGGTAGAAAAGATCGAAAAGGATCTGTTCAATCCTTTTTTTCTGCGCGTAATCTGCTGCTTGCAAACAAAAAAACCACCGCTACCAGCGGTGGTTTGTTTACCAGATCAAGCTACCAACTCTTTTTCCGAAGGTAACTGGCTTCAGCAGAGCGCAGATACCAAATACTGTTCTTCTAGTGTAGCCGTCGTTAGGCCACCACTTCAAGAACTCTGTAGCACCGCCTACATACCTCGCTCTGCTAATCCTGTTACCAGTGGGGCTGCTGCCAGTGGCGATAAGTCGTGTCTTACCGGGTTGGACTCAAGACGATAGTTACCGGATAAGGCGCAGCGGTCGGGCTGAACGGGGGGGTTCGTGCACACAGCCCAGCTTGGAGCGAACGACCTACACCGAACTGAGATACCTACAGCGTGAGCTATGAGAAAGCGCCACGCTTCCCGAAGGGAGAAAGGCGGACAGGTATCCGGTAAGCGGCAGGGTCGGAACAGGAGAGCGCACGAGGGAGCTTCCGGGGGAAACGCCTGGTATCTTTATAGTCCTGTCGGGTTTCGCCACCTCTGACTTGAGCGTCGATTTTTGTGATGCTCGTCAGGGGGGCGGAGCCTGTGGAAAAACGCCAGCAACGCGGCCTTTTTACGGTTCCTGGCCTTTTGCACCTTGCTCACATGTTCTTTCCTGCGTTATCCCCTGATTCTGTGGATAACCGTATTACCGCCTTTTGAGTGAGCTGATACCGCTCGCCGCAGCCGAACGACCGAGCGCAGCGAGTCGTGAGCGAGGAAGCCTGCATAACGCGAAGTAATCTTTTTTCGGTTTTAAAGAAAAAGGGCAGGGTGGTGACACCTTGCCCTTTTTTCGGACTGCAGCGGCCGCTACTAGTAGACCGGCTAGCGTCAGTTTCACCTGTTTTACGTAAAAACCCGCTTCGGCGGGTTTTTACTTTTGGTCATCGAGTGATTACAAAGCAAGCAAAGAAAAAAGGCGACAGATTACTCTGTCACCTTTTCCTGACTCATAACTTAGGTGGCGGGCTAGCGTCGTGGTTTGTCTGGTCAACCACCGCGGTCTCGTCGTTGCAGTGCAAACCCCGACGTGCACAGCTGTCACCGGATGTGCTTTCCGGTCTGATGAGTCCGTGAGGACGAAACAGCCTCTACAAATAATTTTGTTTAAGAATTCATTAAAGAGGAGAAAGGTACCATGAGTAAAGGAGAAGAACTTTTCACTGGAGTTGTCCCAATTCTTGTTGAATTAGATGGTGATGTTAATGGGCACAAATTTTCTGTCAGTGGAGAGGGTGAAGGTGATGCAACATACGGAAAACTTACCCTTAAATTTATTTGCACTACTGGAAAACTACCTGTTCCATGGCCAACACTTGTCACTACTTTCGGTTATGGTGTTCAATGCTTTGCGAGATACCCAAATCATATGAAACAGCATGACTTTTTCAAGAGTGCCATGCCGAAGGTTATAAGGGAAGAAGACTATATTTTTCAAAGATGACGGGAACTACAAGACACGTGCTGAAGTCAAGTTTGAAGGTGATACCCTTGTTAATAGAATCGAGTTAAAAGGTATTGATTTTAAAGAAGATGGAAACATTCTTGGACACAAATTGGAATACAACTATAACTCACACAATGTATACATCATGGCAGACAAACAAAAGAATGGAATCAAAGTTAACTTCAAAATTAGACACAACATTGAAGATGGAAGCGTTCAACTAGCAGACCATTATCAACAAAATACTCCAATTGGCGATGGCCCTGTCCTTTTACCAGACAACCGTTCCCTGTCCACACAATCTGCCCTTTCGAAAGATCCCAACGAAAAGAGAGACCACATGGTCCTTCTTGAGTTTGTAACAGCTGCTGGGATTACACATGGCATGGATGATCTCTACAAATAAAAGCTTGATATCGAATTCCTGCAGCCCGGGGGATCCCATGGTACGCGTGCTAGAGGCATCAAATAAAACGAAAGGCTCAGTCGAAAGACTGGGCCTTTCGTTTTATCTGTTGTTTGTCGGTGAACGCTCTCCTGAGTAGGACAAATCCGCCGCCCTAAGAATCGAGTGGCGCCTGCAGACGTAAAAAAAGCGGCGTGGTTAGCCGCTTTTTTAATTGCCGGACGTACGATCGATGCCCGGATGATCCTGACGACGGAGACCGCCGTCGTCGACAAGCCGGCCGTTAATTAAAAAGTTAAACAAAATTATTTGTCGAGGGAAACCGTTGTGGTCTCCCTGAATATATTATACGAGCCTTATGCATGCCCGTAAAGTTATCCAGCAACCACTCATAGACCTAGGGCAGCAGTAGGGACGACGTGGTGTTAGCTGTGCTCGAGGTGAAGACGAAAGGGCCTCGTGATACGCCTGTTTTTATAGGTTAATGTCATGATAATAATGGTTTCTTAGACGTCGAGTCTTACGCCCCGCCCTGCCACTCATCGCAGTACTCTAGAAGCGGCAGCGAATTCCAGAAATCATCCTTAGCGAAAGCTAAGGATTTTTTTATCTGAAATTCTGCCTCGTGATACGCCTATTTTTATAGGTTAATGTCATGATAATAATGGTTTCTTAGACGTCAGGTGGCACTCGAGTTGATCGGGCGCGTAAAGGTACAACTTCGCCCATAATGAAATAAGATCACTACCGGGCGTATTTTTTGAGTTATCGAGATTTTCAGAGCTAAGGAAGCTAAAATGGAGAAAAAAATCACTGGATATACCACCGTTGATATATCCCAATGGCATCGTAAAGAACATTTTGAGGCATTTCAGTCAGTTGCTCAATGTACCTATAACCAGACCGTTCAGCTGGATATTACGGCCTTTTTAAAGACCGTAAAGAAAAATAAGCACAAGTTTTATCCGGCCTTTATTCACATTCTTGCCCGCCTGATGAATGCTCATCCGGAATTTCGTATGGCAATGAAAGACGGTGAGCTGGTGATATGGGATAGTGTTCACCCTTGTTACACCGTTTTCCATGAGCAAACTGAAACGTTTTCATCGCTCTGGAGTGAATACCACGACGATTTCCGGCAGTTTCTACACATATATTCGCAAATGTGGCGTGTTACGGTGAAAACCTGGCCTATTTCCCTAAAGGGTTTATTGAGAATATGTTTTTCGTCTCAGCCAATCCCTGGGTGAGTTTCACCAGTTTTGATTTAAACGTGGCCAATATGGACAACTTCTTCGCCCCCGTTTTCACCATGGGCAAATATTATACGCAAGGCGACAAGGTGCTGATGCCGCTGGCGATTCAGGTTCATCATGCCGTTTGTGATGGCTTCCATGTCGGCAGAATGCTTAATGAATTACAACAGTACTGCGATGAGTGGCAGGGCGGGGCGTAATTTGATATCGAGCTCGCTTGGACTCCTGTTGATAGATCCAGTAATGACCTCAGAACTCCATCTGGATTTGTTCAGAACGCTCGGTTGCCACCGGGCGTTTTTTATTGGTGAGAATCCAGACCTCGAGCTGTCAGACCAAGTTTACTCATATATACTTTAGATTGATTTAAAACTTCATTTTTAATTTAAAAGGATCTGCAGGTGAAATTGCTTTTTGATAATCTCATGACCAAAATCCCTTAACGTGAGTTTTCGTTCCACTGAGCGTCAGACCCCGTAGAAAAGATCAAAGGATCTTCTTGAGATCCTTTTTTCTGCGCGTAATCTGCTGCTTGCAAACAAAAAAACCACCGCTACCAGCGGTGGTTTGTTTGCCGGATCAAGAGCTACCAACTCTTTTTCCGAAGGTAACTGGCTTCAGCAGAGCGCAGATACCAAATACTGTTCTTCTAGTGTAACAATCATTAGGCCACCACTTCAAGAACTCTGTAGCACCGCCTACATACCTCGCTCTGCTAATCCTGTTACCAGTGGCTGCTGCCAGTGGCGATAAGTCGTGTCTTACCGGGTTGGACTCAAGACGATAGTTACCGGATAAGGCGCGGCCGGTCGGGCTGAACGGGGGGTTCGTGCACACAGCCCAGCTTGGAGCGAACGACCTACACCGAACTGAGATACCTACAGCGTGAGCTATGAGAAAGCGCCACGCTTCCCGAAGGGAGAAAGGCGGACAGGTATCCGGTAAGCGGCAGGGTCGGAACAGGAGAGCGCACGAGGAGACTCAGGGGGAAACGCCTGGTATTCTTATAGTCCTGTCGGGTTCCGCCACCTCTGACTTGAGCGTCGATTTTTGTGATGCTCGTGGGGGCGGAGCCTGTGGAAAAACGCCAGCAACGCGGCCTTTTTACGGTTCCTGGCCTTTTGCTGGCCTTTTGCTCACATGTTCTTTCCTGCGTTATCCCCTGATTCTGTGGATAACCGTATTACCGCCTTTGAGTGAGCTGATACCGCTGGCCGCAGCAAACAACCCAGACGCAGCGAGTCCAGTGAGCGAGGAAGCCTGCATAACGCGAAGTAATCTTTTCGGTTTTAAAGAAAAGGGCAGGGTGGTGACACCTTGCCCTTTTTTGCCGGACTGCAGCGGCCGCTACTAGTAGACCGGCTAGCGTCAGTTTCACCTGTTTTACGTAAAAACCCGCTTCGGCGGGTTTTTACTTTGGTCATCGAGTGATTACAAAGCAAGCAAAGAAAAAGGCGACAGATTACTCTGTCGCCTTTTTTCCTGACTCATAACTTAGGTGGCGGGCTAGCGTCGTGGTTTGTCTGGTCAACCACCGCGGTCTGGTGGTACAGTACAAACCCCGACGTGCACAGCTGTCACCGGATGTGCTTTCCGGTCTGATGAGGTTGGTGACGGAACTACGGCCTCTACAAATAATTTTGTTTAAGAATTCATTAAAGAGGAGAAAGGTACCATGAGTAAAGGAGAAGAATTTTTCACTGGAGTTGTCCCAATTCTTGTTGAATTAGATGGTGATGTTAATGGGCACAAATTTTCTGTCAGTGGAGAGGGTGAAGGTGATGCAACATACGGAAAACTTACCTTTAAATTTATTTGCACTACTGGAAAACTACCTGTTCCATGA
+
%%&''%$%&%)*,4)'&')*./280/..128646;<?@E?>>BE9>846956<JIJJJJJIJHE?=>AEGJJHJHIJDDIFJJIIJEDCGJJJCEC9;;8:>A><;/.//11138;DFJFHJIGJIJJJGFJ:JJJJJJJJJGFJEFJEJJFJIGJFJJJJJJHFFHGGJJIJGGJIJJJJJJGHGFJJJJJJIJIGIJJGJJEJA>>??@@@@?>?>FCBCBCDF;;:JJJFDGBADDIGJJ<88@202)(((8>>>DB>AEJDDBCGC=G9''''07CC?>>BJIJJIGGIJJHGJJJJJGJJDFJJJJJJD>>:79FECBFJIJJJJJJGGJHCFEDJJJJGIGFFJGGFGDC7800.-459BGFEGEFIFJ888JJFJGHGEEGEBECDDIJDBEFGDEFJHJIJJJH@A@@=;@BJHJJHJHJFJJGJJGDHJJJJHJJJJJGJFDFEHJJD?JJJJJJJJGJJGGJJJFHJJHGJEHJJJIJJJEJGHJCCBAFJJFCCHIJJJJFHJFJJJJIJJJJJJJJIHFGIFIJHFGJJHJJJFHFIEHEEJJJGIJF?11>>JJHHEI@@?@GGIGFGJHIJIJJHJEJJJICJJJJJJJJFJIJIJI@A@AJECDFEECC>=@<<=5655<;=9;:<D@>;=B7/./.EEGEGFECBIFEIIJFJJHJJGFEJJDJ:::;JDDD@?888///087561112<>CGEJJJDEJJJJJJJJJJE999>C@BJIFA@@91001<8788<:878HJH?JHJAA@@JGJJJJJHJJJJJIJJJHIJGGD;;?EJGFAA==GGJGDGJJGEACDFEAJJJJJJJJJIJJADCFGJHEHF:995567CFJHJHJJGIGIJJJJCJHCBB=>>3//-,,,63234=<>AJJJFEGHIJJJJJJJHJHJHHJDIJJ9::7JED@<?BJFDHJJJJJJHHIGIJJJJIGIEIJJJGHDHJGJJJJJ>>=JJHJGHEIJIFHGJGEFDIEFJGJIFHJHJJIJJEGIHH<*)))JJHEFIJFDJGH87BFJDJJJDJDDFHGJJJJJJJGJGJ@9999@??EFHEBB95568****18=<==;<DGHEGEGCCCADCHJGFDBBJJJ@:99=<<>?GIFJJCEEJHIIJGEHJJIJJJJJJGGJA>:@6666<=@IJJEGIFJJGHGFIFFCA7578>EB:;:51112<</*)&$$$$$&)&&'')1==?JGJJ;DFJJJEJIJJJGA@EEGJJJJHJGECDCF>8:B6,('*,.1<=.-/3./35;,((*,'&'((''(@ABEFJJJIIDJJJFH??>332382..//;::=:99>IJJJFHHJHCBACJJFGGJFCGJJJJC775('&%&%&%%%%00/4559@F:9;>?A???EGJIHJJEGHDIFFJCGFJEDGIFEDDA@==:0+**+,,)''&'((,..55C>DFDJI'''(<445DEHH7778JGEJHJJJIDEFFFEJHFDIHEHCBCBAGEE>>BC@922,,-.DHBA=---.20/*'''',)+.59779:HGIJFFIJJJJJJJJIGFFGEFFB54337;0///633:;;===<AB<GJJJJJGJJFGEGJHJHECCAJIIJI@A@HJJJDJECCED@A@@CBCDEBJGDFAAJFJDCDDJHJJJJGBDD=>??CCCBJHJJGIJJJGJJHGJJGGJD988:>JIJJHJJJJGGIAEHBHJIJIJJIJJJGJJJJJHGJJIJJJJJJJJHJ=<1E>>D?A;;:<FDDFGJJJJIJJJEFDEEEA<;:+)'',JHJJJJJJJJHF??400440B<==>??JJGJGHJGJJGIJJJJJHJFIJIJFFDJJJJJJJIJJJJGJJGJJJIJJ<:9;<GEJE;:::JBA;:<=?JJJJFCHFJFDJJHJGJJD)'8BBBE<::>7454@BI>?FA@6+&&'(((6EGJJJFGFHHIGJJIJFJGJGIFHJHJJ>=9977:=GEGFJJJHEJ<:::??6545510((((0>==>JHJHGJJGGHGCJABDJGF<;;:>>=DFAJHHGFIJJHHH<111CABEGJJHJ<:31-))*;?@?CCFGJF7778?A83?@ABCEJJJJJGGHJIJJJHGFADEIHC>?>>>=@A@D@BDFF8=9@:'%%(+558<>>DJJGHCCFIE:8879:67;:895176678=@CEFIIGDGJDCD:99=@ADJGCFEDDCECDFFCB@=7418,(((***688997778<@CA=<<=?C@JB@@@=<=C?>HGA;:951/./31335<<<>?AB332127-''<>ADJGEJEJGHGCCFGJJJABABGDFGDFDDJHJGGGJFEFEDFJJFJEJJGFE::::F>11(&&%&$$%$$'&&()''*)-.6899;<?FJHJGC??>2/..//+)()+(99:<>@AFJDBEEEJJIJJIJJHHGHJFA@@AJFDDFFJ?AEE>>?JF>>FAIDGFIJ933225;;61,366:ABHD>?>>FJ@??ADAB>310214;78:>CDDFJJJHJJFJJIHFDGHJHJJDJGGEJJJFEEHJGJGJFHJEJGJIJGJJGA@IFD:;:9>@><<>EGFIIIFJJI@@FFGJJJGJGGJJJGFHDGIJJ====JA1DA.>IIJH@>?@DFJJHJJFHJGJJJDEFDDCDBIJJIJIHJJJGJJHJHJGJJIIJHJJJJHFJEJEGGIFDE@===A><;=9<9656/.21.'&&&-?>;<;<IHIHIJIJFIGG:JJJ<<656<;4/)&%$%*(()*42423.))*),.,.-*+'((*,-2246)((())((***,-;A=>??GEDFJJGFFGJH=>>IJHGGEHJJIJGJJIGCEDJIGJJFGE::::655300/035258JJIJJCFCDGHEJDGDGJHGJJJHFJJJHIJIGJHJGIIGIFJIFA?>@@?>::8>==444DJGEGEHJHJJGJJHGHHJJGJJJHJJJIJJHJIGIJIHIEJJIJJJJJGJJJJIJJJJIJDGEDBEBGGJJFFEDJJFIJ@==??>///....<<=AAGIJJJJJJGJEJFJJJJHJJGJEHGAEBFFGJJFJI7666BJD=FGJFGJAJDD==<9-,,((',&&9:;JJDJJJFGJJHCJIJIDEGDIC==CD???<<=E:;A==<<AAADIJGJFJGJIGIHD=<<;A<EBGGDCCJGGJHJGJJGEFDCBJCBCDB----,+++3,,-.)(()**-9;/0124DHJECCFGIGJJEE66446466JCB=9;::EJHDJJGJFGGJG6557A>DD@==>@HJJJH=>>FJJED&&&&.+(()@==@DBCBGEGG1000645=<;<@DBHHHDJ:779IHJHJGJDC<;?3+,0..15>??CEFD666433;<3+'(9101111DJJFHJJJHJJHG>>::9GJJJJHHJJGJJJJIGGJFDECB?>@A<DE?>>?=JGJ==<;++++555<>@A899BAAAAJGABCCDHDBDGCAA;@@@EFEJA@@AJJGHJJDAJJHJ666AFFGHFEA>5.../33ACG>BCBBA('''>@@JJJJCCCADCIJIJGJCI8899JJC1111FFIJJJJHIIJJIJEFGD:5JJGJHJJJGFIHFEGJJJGJJJJJFJIIGH><>>@;87+(&&&&&1.,,-.6@F?GDDABCHJECFJ4444DGJJJJJD@?AFGJJJHJ?4432/0/..-.+*+)(./78<>BIHFJJIIJJHJJGIJJJI@AA=D?;83..//987668455+3''';D>>=>JJHJHJJGJJHJJJEJJHJJE>>>??B.--)++),,,7./4448:<<AAFEGB;>>>HGJJJF?>>>=;67.4577B=>?JJJJJIFHJGDJGJJJFIFCEEE<HJFEF;;;CCFFJJFHJFEJFJGEJJJFJJJFGJHJJ:9999IDFIEJJJJGEJIE?==>0///973,&&%))).0,+''%&)))&'&&()+'(..////-,+...<<<<ACFJJJJJJJGJDG=2227@9C><<<ADEFH+**')02+)))'4'24((=>>=<<869ACFJ???FEJJJJJHGIJJJJJGJIJJHJJEJHIJJJHJIJJJJIJJJIJIJJJHJJJ<<<IJHHGJ;;;;BBABJJFJJGJJJJFDDCHJJFEJJIJJFCHIJGJJJJJJHIJJJJJJIGFJJJJJIJIJJHFHFGHJIHJJJHJFJJHJJJJJGJFJJJJJJJIJJGJJHJJJJJD=>>=HJJCBBBG>?6768=994453445DJJFGBJGEDEEHIGC@==EEIJ?>?FECEI9882-,'*-11JIJFFEJJJIJJDJFH3334;9:=?EJJIIHHJEBC>==>G999:FGJGJJIIJJ<<<<HJGEJGGDED@@A?D77<++++FGE>IJJEJGE?966CA=AFFCAA<55/('(())/33=?>>8889JHGHJJGJJDFD7777IJGJJJ@?JJJJIJJJJJJJJJJJJJJFDJGJFCCFJDCGHC6555DJJDHJI@999:AACBBCFJHJJ?>>AHJJJGJJHJIH>>>>FJFJJFD9888?JIJJEG;I9999?>????J@@@BJIHJGFF??++++GJFJJJHFJIIJHJJJFJHJFJIDB@JJ66550****22146<>=>=8:<ABE43124100/34ABBBCHJFHGFGCCGFCBHHJEIJB@?>@FFGJJJJJJJJJIJEDHJ@@ABDABBJJJJHGJJJIJJJJJJJJGI:888<6311:::ADBD=EDGCCBAFEHJIHJJJJIJIJJJIJJJJJGGJFHJJJJJJHCEDHIEFFG97658A@A:666=@A8736@AB?4444BA54431'&%(0124,)''(;@B11/.129C?@?@A@B/...1..-.224334CD==>=JEF@JHFJJJJGJJJJGIJJGBC::1,-((&&&&)*-++,++'&&'--/0=?::::CEDJHJGJJIJIFGJFEH@DEFJFJFGGFGC?@@EJJJJ=<=<CACF<;;;<J54.+-3326)()./37GDE?=;///,>:::5545>?HJ:98754445687999>?=<;8;4450256FFGJJFDDAAEDJIJJJJBBABA>@C<<<;77-(0..32239>?BDCJEJJJIJJJJJIIFJJJGJ?=>?;:<>H;5556('((**/.,))*97=GHJHEEEHFJFHG+++,6,&&#$$$%&&&')+3===,,,,5558B><>99=ABBFEAABJJJJJJJJHJJJJHHFHJJJFCEHFHJJJ>CA6568CJHHGJGFGDEDEJJJFIJA?ACBBAC==<8:;:>=;B-()''''AGIEFHFFGFHJFIEGJJJHJHHD?--+*+,-11116?888<<<=HJ><<2112:0../-.=?DGFBCBCDDEG<;;;6544545>AC=@CCEGFGGFDECEIFJJJHJECFFFA?-+-479?JEFIJJIJJJ;=A6556C>B=>>?>@GJJGGBBACHCEFHIIFJJJGIJCGJJFDCIBDA=<;;:11224321244).($%&%%''CEEEF@94)((+-/**(+/))=>@@G8ID:9877:*3)*:8<=B?=<<>CCBAJJJGDBCFGJJH?;7:;CII743%%3FJH=<9887;::;:=EJJHFBDEBGFEJH999<>ACGJJIJEDDHJHJJHEHJJJJIJJJHJJGFJGJHFFHJJGJGFJ=BDBJJDFJJJJEFJJIJJEDDGJJIGHIHIJHFHGJIJJJHJJJGJJJ?>??A@@@DJJIGHJ766&%%%%%&&'()))&&&&(('%$$%&''*)))'&%&).///6466:ADJGJFJFJJJIJJDFGFIHHEAAABJBCD@BDGJEG===EFFGFJGBDGFJJFJJHGJDJF@CF?;>20>F;;9:<=ACEDDDCHFFJIIFJJFDGEDHJIEDHHDG=;::@>;7865>??DF22283411(((;5:<>66666234<;766428-)'(1057***+5559BDIB==6;@JJ@??@444@?>>BCCB@:::;::<<<==86653///070.6@77822-,++.08855///2C@=666;G@@?=A=>IJJIFJJFD@>?BDJIGDJFF?@>>>==&&&)))&(++2111138>>DABBCFHJJJGFJJHC@62./559:<<666=99221+(&%&()&$#%$$$%$$&&&'')&%%%&&**))+>>?JJGJJJJEHE63EJHJJJJFEJFJGFGFHJJJJJJIF=A?88%&&05;=BIGDJFC@8,,,9BBBCJEFJIIHJJJJJIGJIJGJJJGGFJJJIGJGHHJIJJJJGGIGJJJJFEJJFJJJJJFIJCCCDJIJJFFEJJEGDGJJJIJEJJJGJHGJFEGIJJEGGDJC3J=3JDBJJJJFHJJJJFFIFDA=EAA>?@CDEDDJJH:>.)
@Glass_F3P_4_D3_6_16_41
TCCGTAATTGTTGAAAAATATAGTTCTTTCCTGTACATAACCTGGGCATGGCACTCTTGAAAAAGTCATGCTGTTTCATATGATCTGGGTATCTCGCAAAGCATTGAACACCATAACCGAAAGTAGTGACAAGTGTTGGCCATGGAACAGGTAGTTTTCCAGTAGTGCAAATAAATTTAAGGGTAAGTTTTCCGTATGTTGCATCACCTTCACCTTCTCCACTGACAGAAAATTTGTGCCCATTAACATCACCATCTAATTCAACAAGAATTGGGACAACTCCAGTGAAAAGTTCTTCTCCTTACTCATGGTACCTTTCTCCTCTTTAATGAATTCTTAAACAAAATTATTTGTAGAGGCTGTTTCGTCCTCACGGACTCATCAGACCGGAAAGCACATCCGGTGACAGCTGTGCACGTCGGGGTTTGTACCGTACACCACTGAGACCGCGGTGGTTGACCAGACAAACCACGACGCTAGCCCGCCACCTAAGTTATAGAGTCAGGAAAAAAGGCGACAGAGTAATCTGTCACCTTTTTCTTTGCTTGCTTTGTAATCACTCGATGACCAAAAGTAAAAACCCGCCGAAGCGGGTTTTTACGTAAAACAGGTGAAACTGACGCTAGCCGGTCTACTAGTAGCGGCCGCTGCAGTCCGGCAAAAAAGGGCAAGGTGTCACCACCCTGCCCTTTTTCTTTAAAACCAAAAGATTACTTCGCGTTATGCAGGCTTCCTCGCTCACTGACTCGCTGCGCTCGGTCGTTCGGCTGCGGCGAGCGGTATCAGCTCACTCAAAGGCGGTAATACGGTTATCCACAGAATCAGGGGATAACGCAGGAAAGAACATGTCGACAAAGGCCAGCAAAAGGCCAGGAACCGTAAAAAGGCCGCGTTGCTGGCGTTTCCACAGGCTCCGGCCCCCTGACGAGCGTCACAAAAATCGACGCTCAAGTCAGAGGTGGCGAAACGCGACAGGACTATAAAGATACCAGGCGTTTCCCCTGGAAGCTCCCTCGTGCGCTCTCCTGTTCCGACCCTGCCGCTTACCGGATACCTGTCCGCCTTTCTCCCTTCGGGAAGCGTGGCGCTTTCTCATAGCTCACGCTGTAGGTATCTCAGTTCGGTGTAGGTGAGTTCGCTCCAAGCTTTGGGCTGTGTGCACGAACCCCCCGTTCAGCCCGACCGCTGCGCCTTATCCGGTAACTATCGTCTTGAGTCCAACCCGGTAAGACACGACTTATCGCCACTGGCAGCAGCCACTGGTAACAGGATTAGCAAGAGCGAGGTATGTAGGCGGTGCTACAGAGTTCTTGAAGTGGTGGCCTAACTACGGCTACACTAGAAGAAAAACAGTATTTGGTATCTGCGCTCTGCTGAAGCCAGTTACCTTCGGAAAAAGAGTTGGTAGCTCTTGATCCGGCAAACAAACCACCGCTGGTAGCGGTGGTTTTTTTGTTTGCAAGCAGCAGATTACGCGCAGAAAAAGAATATCAAGAGGATAGCTTTGAATCTTTTGTACGGAGTATGACGCTCAGTGGAACGAAACTTCACGTTAAGGGATTTTGGTCATGAGATTATCAAAAAGGATCTTCACCTCAATCCTTTTAAATTAAAAATGAAGTTTTAAATCAATCTAAAGTATATATGAGTAAACTTGGTCTGACAGCTCGAGGCTTGGATTCTCACCAATAAAAAACGCCCGGTGGCAACCGAGCGTTCTGAACAAATCCAGATGGAGTTCTGGTCATTACTGGATACTATCAACAGGAGTCCAAGCGAGCTCGATATCAAATTACGCCCCGCCCTGCCACTCATCGCAGTACTGTTGTAATTCATTAAGCATTCTGCCGACATGGAAGCCATCACAAACGGCATGATGAACCTGAATCGCCAGCGGCATCAGCACCTTGTCGCCTTGCGTATAATATTTGCCCATGGTGAAAACGGGGGCGAAGAAGTTGTCCATATTGGCCACGTTTAAATCAAAACTGGTGAAACTCGCCCAGGGATTATGGCTGAGACAGAAAAACATATTGTTCAATAAACCCTTTCAGGGAAATAGGCCAGGTTTTCACCGTAACACGCCACATCTTGCGAATATCTATGTGTAGAAACTGCCGGAAATCGTCGTGGTATTCACTCCAGAGCGATGAAAACGTTTCAGTTTGCTCATGGAAAACGGTGTAACAAGGGTGAACACTATCCATATCACCAGCTCACCGTCTTTCATTGCCATACGAAATTCCGGATGAGCATTCATCAGGCGGGCAAGAATGTGAATAAAGGCCGGATAAAACTTGTGTTTATTTTTCTTTACGGTCTTTAAAAAGGCCGTAATATCCAGCTGAACGGTCTGGTTATAGGTACATTGAGCAACTGACTGAAATGCCTCAAAATGTTCTTTACGATGCCATTGGGATATATCAACGGTGGTATATCCAGTGATTTTTTTCTCCATTTTAGCTTCCTTAGCTTCCTGAAAATCTCGATAACTCAAAAAATACGCCCGGTCGTGATCTTATTTCATTATGGTGAAAGTTGGAACCTCTTACGTGCCCGATCAACTCGAGTGCCACCTGACGTCTAAGAAACCATTATTATCATGACATTAACCTATAAAAATAGGCGTATCACGAGGCAGAATTTCAGATAAAAAAAATCCTTAGCTTTCGCTAAGGATGATTTCTGGAATTCGCGGCCGCTTCTAGAGTACTGCGATGAGTGGCAGGGCGGGGCGTAACTGACGTCTAAGAAACCATTATTATCATGACATTAACCTATAAAAATAGGCGTATCACGAGGCCCTTTCGTCTTCACCTCGAGCACAGCTAACACCACGTCGTCCCTATCTGCTGCCCTAGGTCTATGAGTGGTTGCTGGAATTCCTCACGGGCATGCATAAGGCTCGTATAATATATTCAGGGAGACCACAACGGTTTCCTTCTACAAAATAATTTTGTTTTAACTTTTTAATTAACGGCCGGCTTGTCGACGACGGCGGTCTCCGTCGTCAGGATCATCCGGGCATCGATACGTACGTCCGGCAATTAAAAAAGCGGCTAACCACGCCGCTTTTTTTTACGTCTGCAGGCGCCACTCGATTCTAGGGCGGCGGATTTGTCCTACTGAGAGCGTTCACCGACAAACAACAGATAAAACGAAAGGCCCAGTCTTTCGACTGAGCCTTTCGTTTTATTTGATGCCTCTAGCACGCGTACCATGGGATCCCCCGGGCTGCAGGAATTCGATATGAAGACTTTTGTTGCAATCATCCATGCCATGTGTAATCCCAGCAGCTGTTACAAACTCAAGGACCATGTGGTCTCTCTTTTTCATTGGGAATATTTCGAAAGGGCAGATTGTGTGGACAGGTAATGGTTGTCTGGTAAAGGGACAGGGCCATCGCCAATTGGAGTATTTTGTTGATAATGGTCTGCTAGTTGAACGCTTCCATCTTCAATGTTGTGTCTAATTTTGAAGTTAACTTTGATTCCATTCTTTTGTTTGTCTGCCATGATGTATACATTGTGTGAGTTATAGTTGTATTCCAATTTGCAATACTTTTTCATTTTCTTTAAAATCAATACCTTTAACTCGATTCTATTAACAAGGGTATCACCTTCAAACTTGACTTCAGCACG
+
))+././31///+,,-@11132:>?FFHEJFEJJIEBC=;;1,((,,34338711)(((<=?JGJJFJGA@>:;<948;384311CA@HGJGGJCAAAFHJJHJGCBDDCCDBEJIJ@<<<DJJ7776::=@?@BC8777BFE<==JDJFFHJIJFJJJF>HF@>??A;;;H@@A<<;9<<==JHEDFCBH?=67=>===8999:7778:,+*+-0)*015GGICGIJJJJHJJJHJJEFFEJJBJJEGJDDHFIGEFEDJ91112710-+88:>JE2212<<7456ACEFEDGABC7;,,@?3AGBFBEJF@JJHJECECBD>@=HIHIHEFJJIJFGHJHFJIJFJHGJJJGJHGEFDHFA?975585<22E44FCC0..,-**,-*9;=JEA8889IHEDDGJF<<<=@<,)((**,.-.85597B?>FFJEBCEJ@@@''':@BAJHIJJGJJFJJGJJGEDJJFJDE@@AEIHIGFHJHEHGIGFF?>9999:878;:9:;=>EDBBB@?9998545:76657780(((+*=<<<?AB>DEFD?@AIJHIEJJEJI;:::DCCJEFFJHJB;::<==>>@<*9>BJJEGGJFJEB@?@BCIJI@?@BIHIEFHEDEEFJJHJBJJJJJHEHCGIDGFIGEIJFECJGE<<@<CCCJJGJHJJJJGGEHDGGGDDE;9973356019;<D*)))+&&&&0+,,GJD@BB9889JDFJIHFC@55@@EJI@5=>@@HJEJHJJJFDCDFHBB@=>??@?@?CDJHJFGIJEFJEG>>?>A1+))*(()++89:FJJJGJJJJJJFJEGAA=2//**,--.2244FGD7777?56CCGJJJJB2222.****+<<CF>>@>CJJIJJJJEB?@CDEBC///JJEGJDBC>>?<EB0/..762,+&&'(*(-('&)(*77=>+++2311)))):::JJJJJJJHEDAABD@HIJHCEEH<;<;::JJ7655=2112<<<A;0122423405587733.//-+-7;B@AB@BIDB@@DJHGJJJ?A78><9=6567IJJJIJEFEGJJJHJFJJFEI;004DCBGH?JBJFGJB99<GJJJHJJIGJJJHIJF;;CDEDF==EEEJDA3114<>:99:EDB@>?BHA===C2+++,689:556556;0-,-5=IDA776622338?FJHJFB@@?@BADFCBBDHJJHHGJJJIBJJFGEFJJEEFJJJJFJHAGFFGG@HFFF///-)()'(,+++-1039>HFDHJFJJJJEGFGJ?>>=><0/,)'(&')(()43228?ACCCECA=0000>JJJJJJEB...-01=BBAGIGHBDE====A87897677;=>>...,,,..43)&'&''%&&))):>?=5221998::>BD??@?HJJJIFIJFJ=7789@HIGGEFFD@BC=;962/+'''+2028CFFEGDGA?@?FAABBGJJJGFFI4100136<@<:;;6?=88888DGGIA@??9;;;75..+**+((((),(&%'34-+('''&'%',*'&%$'&&%&**()**/01=<<0/0/2;98<8(((,,+*()022??DEGGGGBBFEFJJJGGFHGEI@>4346DIEF@A@?=)----&%%%*8889<<;====@EJJJDDJJJJJJIJGJHEEJFIHHJJJJFFJEJJJJJJJJIJJBCACJJIJ::::A?@@DFC8**55A===<ED333=>FHJD@76656677;9'''(&%%%)**(*,-0/-+++.:;@JJHJJHJJJIE9953349CJ/..-+'&&)./669JJJDD@@:=>=:9;;HGBBBCFFGJDGJJJFHFD>=AAEIIJFJJJHJJJIHHJJJGJJJJHJEDJE@110.../)))(*,,*'(+:>==@AEAA@AJJGJJHJJIHJJGJJGJGJGJIFJFC@A@AEDDDFHJIGJGA?@?IAGCDEJHJIJJJJJHDBDIDEHHGJJIIJIHJGJJIGJJJJGIFDEB@@8668888>A@CCGDJEFFJJJJFEHEJJJJJEJJJJFIJEI)&&&(**+,*)(%&'')+&&%'*++/07?DB(((-5&%%%&136;>EDBCFH877:AC1110//06666@A@G<532.12<;9778DFIJJHJF@CDC55;=+***68@A?>@JJFJDB;89;AEF;::9?BAJJJEIIDDE>@:JHGJ111)&%4>?FDDEDFFJIHIJG>>JDEHJIJJJJJJJGEG>>??GJHHGEFFA64)),8@AJJJJJJJGJGJJJJJJJJJJFJFJIFEJH?>EHJFHJ:98932117;;789777877776566>?>;<<;=AA@??>><77668;;<333254-,,-AIJEF<<=C:FIJIJJGJDJJJJGHHFGFGIGHEFC?ACDBEGFIJGFCDDIJHFFFGFFJJGJIJJJJHGDFFDJEJJJJEJFD90''(-,1'''',(0899;CA9//ACEHGJGAE<:;<CJJJJJIJFGEHJJJHJE?C><<A<=<@<JHFF???>;:JEI@EHJGFJHEEJIJJGJGDFDDJFGFDJJJJJFJGCFDA=AC;;;89875+&&)(,+/9=?>>@BJFEFJJEGGJEIDB@=89==@A@-+.--///22''''GGGEGJJIFJ@A?BBB=CFGJJJJJJJGJJJJJJJJIJHDFJJJHJFJJJJJJJHJIJJHH?@3335HB886238*))).)+68ADJJHHHFF@??=>;33336:=>@@7778G;:9:;<DF;;;1123955/-/'(1<BFJJGGFJD;;;;@EFFHGJHBBBJJCC;9.-'''),/2229>BJHIEFJJFJJIJJJGJIJJJIJJJEGHCHGJHJ<<<<JEEEEJHJJJHFHIJHJBAA<?979>AA88?>>=?=>@=;92114.-**,5A8666BC<<<=B<>?;>66BIIJHJ;;::5445;21*))('&%%'$$%(24FHGFEFJJFFFHIJGJFGJHJHJ;;5)'$$%&667A8999BAB:BF<:67)))/'''(*((:@HF@=1>@?JJIFJJJJFJHJFGFHEEADCJFJHGJIJ<<<100095556:9>:;<CFE@>=,*)*<<<>=BB7***(((+/2((3<8ABCIFFCJHJJJIGHHGIGBHECEECCCDD;<6@ACA310322333366;BC@@ABEHDBBDBCFIHA?=1+)))*(+,-6'''$$$.-/<<@99;DBIDJJJJJFDEFGDCJJJFBEGGJJJJJFGJCDJDEDCGJ==HJDCEH0///96.,,,-8:>>>>DDFFJHJJEGJHHBAA6:9B?;88:C99:=JE?:::<A@@700004+)&&))(',+'''('$#$&'))*9<GBDEFIHJJGFHEEEFJIHJJJJFECHA?>;;.)((7EDDDEJEDBAAE=;11/,+:/(%%$&'(+*'&&&'-00ADDEJJIFFJFJJEIHHHHJJJJJJJJHJHH<;;@A?@?AA1060//0>@??:::9888?FHJGJIJEFJFIIFHJJJJJIHHJHIJH??FICEEJDGEJA79JJJIJJHHJJJJIJHEGGFJJJJHJJJJFJJJJJJJJJJHAIJDBCFGCJFJEEDGDFJJJFJF;>;=?@?@BEBFDFGFGFHJ=>>>@ECBC>87777-)'$##%$$%*,00-.'(((8>@JJJJJGGJJJDG?>HDJHGEEFDIHHJFDBCJHHFJJHHJFJFC:3(111<>>>EGFH?:98/-)
@Glass_F3P_4_D3_6_16_42
AGTGGCAGGGCGGGGCGTAAGACTGGACGTCTAAGAAACCATTATTATCATGACATTAACCTATAAAAATAGGCGTATCACGAGGCTGCGTCTTCACCTCGAGCACAGCTAACACCACGTCGTCCCTATCTGCTGCCCTAGGTCTATGAGTGGTTGCTCGATAACTTTACGGGCATGCATAAGGCTCGTATAATATATTCAGGGAGACCCACAACGGTTTCCCTCTACAAATAATTTTGTTTAACTTTTTAATTAACGGCCGGCTTGTCGACGACGGCGGTCTCCGTCGTCAGGATCATCCGGGCATCGATCGTACGTCCGGCAATTAAAAAAGCGGCTAACCACGCCGCTTTTTTACGTCTGCAGGCGCCACTCGATTCTAGGGCGGCGGATTTGTCCTACTCAGGAGAGCGTTCACCGACAAACAACAGATAAAACGAAAGGCCCAGTCTTCGACTGAGCCTTTCGTTTTATTTGATGCCTCTAGCACGCGTACCATCGGGATCCCCCGGGCTGCAGGAATTCGATATCAAGCTTTTTATTGTCAGAGATATCATCCATGCCATGTGTAATCCCAGCAGCTGTTACAAACTCAAGAAGGACCATGTGGTCTCTCTTTTCGTTGGGATCTTTCGAAAGGGCAGATTGTGTGGACAGGTAATGGTTGTCTGGTAAAAGGACAGGGCCATCGCCAATTGGAGTATTTTGTTGATAATGGTCTGCTAGTTGAACGCTTCCATCTTCAATGTTGTGTCTAATTTTGAAGTTAACTTTGATTCCATTCTTTTGTTTGTCTGCCATGATGTATACATTGTGTGAGTTATAGTTGTATTCCAATTTGTGTCCAAGAATGTTTCCATCTTCTTTAAAATCAATACCTTTTAACTCGATTCTATTAACAAGGGTATCACCTTCAAACTTGACTTCAGCACGTGTCTTGTAGTTCCCGTCATCTTTGAAAAATATAGTCTTTTCCTGTCACATAACCTTGGGCATGGCACTCTTGAAAAAGTCATGCTGTTTCATATGATCTGGGTATCTCGCAAAGCATTGAACCACCACCATAACCGAAAGTAGTGACAAGTGTTGGCCATGGAACCCATAACTCAGTTAGTGCAAATAAATTTAAGGGTAAGTTTTCCGTATGTTGCATCACCTTCACCCTCTCCACTGACAGAAAATTTGTGCCCATTAACATCACCATCTAATTCAACAAGAATTGGGACAACTCCAGTGAAAAGTTCTTCTCCTTTACTCATGGTACCTTTCTCCTCTTTAATGAATTCTTAAACAAAATTGTAGAGGCTGTTTCGTCCTCACGGACTCATCAGACCGGAAAGCACATCCGGTGACAGCTGTGCACGTCGGGGTTTGTACCGTACACCACTGAGACCGCGGTGGTTGACCAGACAAACCACGACGCTAGCCCGCCACCTAAGTTATGAGTCGAAAAAGGCGACGAGTAATCTGTCGCCTTTTTTTCTTTGCTTGCTTTGTAATCACTCGATGACCAAAAGTAAAAACCCGCCGAAGCGGGTTTTTTGCGTGAACCAGGTGAAACTGACGCTAGCCGGTCTACTAGTAGCGGCCGCTGCAGTCCGGCAAAAAAGGGCAAGGTGTCACCACCCTGCCCTTTTTCTTGAAAACCGAAAAGATTACTTCGCGTTATGCAGGCTTCCCTGCTCACTGACTCGCTGCGCTCGGTCGTTCGGCTGCGGCGAGCGGTATTAGCTCACTCAAAGGCGGTAATACGGTTATCCACAGAATCAGGGGATAACGCAGGAAAGAACATGTGAGCAAAAAGGCCAGCAAAAGGCCAGGAACCGTAAAAAGGCCGCGTTGCTGGCGTTTTTACAGGCTCCGCCCCCCTGACGAGCATCACAAAAATCGACGCTCAAGTCAGAGGTGGCGAAACCCGACAGGACTATAAAGATACCAGGCGTTTCCCCCTGGAAGCTCCCTCGTGCGCTCTCCTGTTCCGACCCTGCCGCTTACCGGATACCTGTCCGCCTTTCTCCCTGGGAAGCAGTGGCGCTTTCTCATAGCTCACGCTGTAGGTATCTCAGTTCGGTGTAGGTCAGTTCGCTGCCAAGCTGGGCTGTGTGCACGAACCCCCCGTTCAGCCCGACCGCTGCGCCTTATCCGGTAACTATCGTCTTGAGTCCAACCCGGTAAGACACGACTTATCGCCACTGGCAGCGGCCGCTGATTTTAGGTAGCCGCAGAGCGAGGTATGTAGGCGGTGCTACAGAGTTCTTGAAGTGGTGGCCTAACTACGGCTACACTAGAAGAACAGTATTTGGTATCTGCGCTCTGCTGAAGCCAGTTACCTTCGGAAAAAGAGTTGGTAGCTCTTGATCCGGCAAACAAACCACCGCTGGTAAAGTGGTATTTTGTTTGCAAGCAGCAGATTACGCGCAGAAAAAAAGGATCTCAAGAAGATCCTTTGATCTTTTCTACGGGGTCTGACGCTCAGTGGAACGAAAACTTGCATTTGGATTTGGTCATGAGATTATCAAAAAGGATCTTCACCTAGATCCTTTTAAATTAAAAATGAAGTTTTAAATGCAATGT
+
778=>F@FGHHEIGJJIDGD?@>=.,,-''&&**278>JHEFHJGHGFJJGJJHGJFJHIIJJJJJJJJGJJGJABAB5//-,-,&&&&%%$%*'(+++,&&'.01BCFHJJEHJJIJIEJJJJJGFGED@@??>DGGJHJGGIJJJJHJJCDECHFE.---DC>;=C8J>>>AA@A@EEDB=ADFI>?>=>@A:988<789943;722/-:<=EGHJGJHJJGIEGJJJGJJJJJJJHCBJHIJJJJJJJJHJIJHJJJEAAADJJJGIHGIJJGEEBEDEDJE>@;;<:<;;=A>>=<>?>A=21(&&&%$$$***23=?BABCB11157-((();>ACGIEECECAE=45455)''(/3441116?D>8887..-+*+0134;IIEHJJJHJFFJIIIFGHGJJJJEEDCACDJIEFGE>>>>JDJ@AACA@AIIDIFHJJJJGJ?766<(++-5..2=ABFHDCGJFCCCECB:A****9::AAEDCCFJHE>66)''(;<78=DFCBCDEDDEEIJJJJIJJIHEEFAB?72.,3'''',*)))*46/'(1128<ADECCEHJGJFIIDG?4332222('&$&((*(...101/,-2444:9:0003;;<000442('((+,/(&(()),-.7EEJJFEJJHJJJFHJJJHJJJJJJJJJJGGDCDDICCGFJJHHFEEHJIIGJDDD>??@FJGJJIJJHJJFJIJJJJJJJJGIGGFA?A@AJGF?>==>@68IJJJJJJJJJJJJJJIJFHJJJHHJGJJJJHJGJJJJIJJIJJJIJJJIFJJJGIJHJJJJJJJJJIGJJJHJJJJJIHJJIJJGJJJJGJJGJJJIGJJJJHJHGJJJJJJIFHJIJGJHJJJJIGBJJHJIFIIJJDGCGBCEGJFFEEDJJJGHHIFJEGGJJJGJEGFIJJGJJJHJJJHGHIIHHHEBBBA65824'%%&&&&0==@HEJ;6326---.-*'+,**+/98;8.,%$##%&&&')(%&'BCD>>>>DFBBBAJGGI?=;721+)''(((%%'&',.11778EEEG::::B<<=>J<930.*(/,,-))*'-0:@CBDEFHJHGGGJJGGHJGHJJGJHGI8(&/&/'&'&&((%%&('&'+7CHDIHJIJHHHEC>GJGJFEGGF?@;789CIJJFIJHHDFEGJDJJFGFJEFJJJIIJJHJJFJGJJJJH@=>>>IDCFEIJIIJJHFGJJJFJIJFEFEIHJFJFJGHJFHHHFDHGFFJHJJCBBBFA<?840/94<<...*''&***-;4HEDJGJJGJJEIEFEH@D>;;>575570,((+/046JFHCHGHDBCFIJJJHGFDDGHGBFEGHDA?=?GGJEEAA?@9FEGHIJDGIE?8&%%%'++,,?;;;:<:7.--'''.6)>BAJCCEDEFEJJGEGHD@A:989?>>>>D<B4444@@::BEC@AAEEFDECCBCCD@;991%%)001264/.-,,-46888FDA?:::97/,.:930140112>??@JJGHHJHFGHFJFJJJJJIGGIHJIJJJJHIJCEBCFHJ<<;CB@DCB3)'''&%%%*%%-28;>AJGJIJJIGEDFDBJJJJIGHJJJJGHJHJJIJJHHJJJJIJJGFJJJJJGDGJHJFGJJJJFGJFGEDI<678==;;G9861223CEDADHJJIIJJEEC=4IJHEFFJFJ@@C91/++*))))13AJJJJJJJJGIJFEC@32321116;=>HHJHFJGHFD22214(&&'/026>44ABHJIIJJIHJJJIHJHHJJGHJGGHJJAA@AJJFEECA;;0///:BDJC==@@?;;<=;99CFJGFJHHJDFGJIJJJJJJJJJJJJEGJJJJGJJGHJGIJJIGIJ=<<<;9'%%-//@A@>FDC?GJJIJEJFIJAAA@D=9=JJJHHIJEHFDJJGJJJJFJIJJJJIHHJJGECCGFFJJJHHFJJIJJGJHIJGIHIJIDA@BCJG=FEIF@:8:=8;;<>JJGJG>=JIJG?9=<GDFGHCBD<;0*+=>AFJJIJHJJJEDCCEDJ15<///,+++02)'%%''*-)((()+244GIHIFIFJJJJJH;;;;IJC???JJJFJJJJJE@??4-((()-01('''+++++??JJJJHJEJHGFEF===DCECDEDHFJGJHGEFJJJJJJJJJJHJHGHJJFIJFAD/...77'(((,9:;>ABGGFIJJJHCD???A?3C2000(((*0+110----/..*)))*(*(''''''&'(;?ADCBAACJDCE;;;HFIJJEGFEGIJGJHDJFGIIJJJJJIIJIH7778@AIJJJGJEED77@BIFHJF>><++++=JHJIGJJEIJHJIHJJFIJJIJFJIJFGEB:1046?CHFB;53+46HFCJGFD>?DEJJJEFJIHCJJFJADA@BCF@>/-)&$#$%##%(0/44499978899GIFJFGGICDACDBCECCDBIFB<>??:,,,444866433606776321,,+,@@@IDGJJJJCCBBCFEEHFIF6614.*&%%%%%'((-.7968=>BGHDEHJFGEE@?=<>>??<<;;:0....+(&&&0-7:B@?><>2--1/.''''.//4)().,)()*)%
@Glass_F3P_4_D3_6_16_43
CGGCACCTCTATCGTAGACCGGCTAGCGTCAGTTTCACCTGTTTTACGTAAAAACCCGCTTCGGCGGGTTTTTACTTTGGTCATCGAGTGATTACAAAGCAAGCAAAGAAAAAAGGCGACAGATTACTCTGTCGCCTTTTTTTCCTGACTCATAACCAGGTGGCGGGCTAGCGTCGTGGTTTGTCTGGTCAACCACCGCGGTCTCAGTGGTGTACAGTACAAACCCCGACGTGCACAGCTGTCACCGGATGTGCTTTCCGGTCTGATGAGTCCGTGAGGACGAAACAGCCTCTACAAATAATTTTGTTTAAGAATTCATTTAAAGAGGAGAAAGGTACCATGAGTAAAGGAGAAGAACTTTTCACTGGAGTTGTCCCAATTCTTGTTGAATTAGATGGTGATGTTAATGGGCACAAATTTTCTGTCAGTGGAGAGGGTGAAGGTGATGCAACATACGGAAAACTTACCCTTAAATTTATTTGCACTACTGGAAAACTACCTGTTCCATGGCCAACACTTGTCACTACTTTCGGTTATGGTGTTCAATGCTTTGCGAGATACCCGAATCATATGAAACAGCATGACTTTTTCAAGAGTGCCATGCCCGAAGGTTATGTACAGGAAAGAACTATATTTTTCAAAGATGACGGGAACTACAAGACACGTGCTGAAGTCAAGTTTGAAGGTGATACCCTTGTTAATAGAATCGAGTTAAAAGGTATTGATTTTAAAGAAGATGGAAACATTCTTGGACACAAATTGGAATACAACTATAACTCACACAATGTATACATCATGGCAGACAAACAAAAGAATGGAATCAAAGTTAACTTCAAAATTAGACACAACATTGAAGATGGAAGCGTTCAACTAGCAGACCATTATCAACAAAATACTCCAATTGGCGATGGCCCTGTCCTTTTACCAGACAACCATTACCTGTCCACACAATCTGCCCTTCGAAAGATCCCAACGAAAAGAGAGACCACATGGTCCTTCTTGAGTTTGTAACAGCTGCTGGGATTACACATGGCATGGATGATCTCTACAAATAAAAGCTTGATATCGGTAGCCCGCAGCCCGGGGGATCCCATGGTACGCGTGCTAGAGGCATCAAATAAAACGAAAGGCTCAGTCGAAAGACTGGGCCTTTGGTTTATCTGTTTATTTGTCGGTGAACGCTCTCCTGAGTAGGACAAATCCGCCGCCCTAGAATCGAGTGGCGCCTGCAGACGTAAAAAAAGCGGCGTGGTTAGCCGCTTTTTTAATTGCCGGACGTACGATCGATGCCCGGATGATCCTGACGACGGAGACCGCCAGTCGTCGACAAGCCGGCCGTTAATTAAAAAGTTAAACAAAATTATTTGTAGAGGGAAACCGTTGTGGTCTGCTGAATATATTATACGAGCCTTATGCATGCCCGTAAAGTTATCCAGCAACCACTCATAGACCTAGGGCAGCAGATAGGGACGACGTGGTGTTAGCTGTGCTCGAGGTGAAGACGAAAGGGCCTCGTGATACGCCTATTTTTATAGGTTAATGTCATGATAATAATGGTTTCTTAGACGTCGAGTCTTACGCCCCGCCCTGCCACTCATCGCAGTACTCTAGAAGCGGCCGCGAATTCCAGAAATCATCCTTAGCGAAAGCTAAGGATTTTTTTTATACTGAAATTCTGCCTCGTGATACGCCTATTTTTATAGGTTAATGTCATGATAATAATGGTTTCTTAGACGTCAGGTGGCACTCGAGTTGATCGGGCGCGTAAGAGGTTCCAGACTTTTCACCATAATGAAATAAGATCACTACCGGGCGTATTTTTGAGTTATCGAGATTTTCAGGAGCTAAGGAAGCTAAAATGGAGAAAAAAATCACTGGATATACCACCGTTGATATATCCCAATGGCATCGTAAAGAACATTTTGAGGCATTTCAGTCAGTTGCTCAATGTACCTATAACCAGACCGTTCAGCTGGATATTACGGCCTTTTTAAAGACCGTAAAGAAAAATAAGCACAAGTTTTATCCGGCCTTTATTCACATTCTTGCCCGCCTGATGAATGCTCATCCGGAATTTCGTATGGCAATGAAAGACGGTGAGCTGGTGATATGGGATAGTGTTCACCCTTGTTACACCGTTTTCCATGAGCAAACTGAAACGTTTTCATCGCTCTGGAGTGAATACCACGACGATTTCCGGCAGTTTCTACACATATATTCGCAAGATGTGGCGTGTTACGGTGAAAACCTGGCCTATTTCCCTAAAGGGTTTATTGAGAATATGTTTTTCGTCTCAGCCAATCCCTGGGTGAGTTTCACCAGTTTTGATTTAAACGTGGCCAATATGGACAACTTCTTCGCCCCCGTTTTCACCATGGGCAAATATTATACGCAAGGCGACAAGGTGCTGATGCCGCTGGCGATTCAGGTTCATCATGCCGTTTGTGATGGCTTCCATGTCGGCAGAATGCTTAATGAATTACAACAGTACTGCGATGAGTGGCAGGGCGGGGCGTAATTTGATATCGAGCTCGCTTGGACTCCTGTTGATAGATCCAGTAATGACCTCAGAACTCCATCTGGATTTGTTCAGAACGCTCGGTTGCCACCGGGCGTTTTTTATTGGTGAGAATCCAAGCCTCGAGCTGTCAGACCAAGTTTACTGGTGTTCTACTTTTAGATTGATTTAAAACTTCATTTTTAATTTAAAAGGATCTAGGTGAAGATCCTTTTTGATAATCTCATGACCAAAATCCCTTAACGTGAGTTTTCGTTCCACTGAGCGTCAGACCCCGTAGAGAAAAAATCAAAGGATCTTCTTTGAGATCCTTTTTTTCTGCGCGTGATCTGCTGCTTGCAAACAAAAAAACCACCGCTACCAGCGGTGGTTTGTTTTACCGGATCAAGAGCTACCAACTCTTTTTCCGAAGGTAACTGGCTTCAGCAGAGCGCAGATACCAAATACTGTTCTTCTAGTGTAGCCGTAGTTAGGCCACCGCTTCAAGAACTCTGTAGCACCGCCTTTACATACCTCGCTCTGCTAATCCTGTTACCAGTGGCTGCTGCCAGTGGCGATAAGTCGTGTCTTACCGGGTTGGACTCAAGACGATAGTTACCGGATAAGGCGCAGCGGTCGGGCTGAACGGGGGGTTCGTGCACACAGCCCAGCTTGGAGCGAACGACCTACACCGAACTGAGATACCTACAGCGTGAGCTATGAGAAAGCGCCACGCTTCCCGAAGGAAAAAGGCGGACAGGTATCCGGTAAGCGGCAGGGTCGGAACGGGAGGCGCACGAGGGGAGCTTCGGGGGAAACGCCTGGTATCTTTATAGTCCTGTCGGGTTTCGCCACCTCTGACTTGAGCGTCGATTTTTGTGATGCTCGTCAGGGGGGCGGAGCCTGTGGAAAAACGCCAGCAACGCGGCCTTTTTACGGTTCCTGGCCTTTTGCTGGCCTTTTGCTCACATGTTCTTTCCTGCGTTATCCCCTGATTCTGTGGATAACCAGTCTTACCGCCTTTGAGTGAGCTGATACCGCTCGCCGCAGCCGAACGACCGAGCGCAGCGAGTCAGTGAGCGAGGAAGCCTGCATAACGCGAAGTAATCTTTTCGGTTTTAAAGAAAAAGGGCAGGGTGGTGACACCTTGCCCTTTTTTGCCGGACTGCAGCGGCCGCTACTAGTAGACCGGCTAGCGTCAGTTTCACCTGTTTTACGTAAAAACCCGGCTTCGGCGGGTTTGCTTGGTCATCGAGTGATTACAAAGCAAGCAAAGAAAAAAGGCGACAGATTACTCTGTCGCCTTTTTCCTGACTCATAACTTAGGTGGCGGGCTAGCGTCGTGGTTTGTCTGGTCAACCACCGCGGTCTCAGTGGTGTACAGTTCAAACCCCGACGTGCACAGCTGTCACCGGATGTGCTTTCCGGTCTGATGAGTCCGTGAGGACGAGAAACAGCCTCTACAAATAATTTTGTTTAAGAATTCATTAAAGAGGAGAAAGGTACCATGAGTAAAGGAGAAGAACTTTTCACTGGAGTTGTCCCAATTCTTGTTGAATTAGATGGTGATGTTAATGGGCACAAATTTTCTGTCAGTGGAGAGGGTGAAGGTGATGCAACATACGGAAAACTTACCCCTAAATTTATTTGCACTACTGGAAAACTACCTGTTCCATGGCCAACACTTGTCACTACTTTCGGTTATGGTGTTCAATGCTTTGCGAGATACCCAGATCATATGAAACAGCATGACTTTTTCAAGAGTGCCATGCCCGAAGGTTATGTACAGGAAAGAACTATATTTTTCAAAGATGACGGGAACTACAAGACACGTGCTGAAGTCAGTTTGAAGGTGATACCCTTGTTAATAGAATCGAGTTAAAAGGTATTGATTTTAAAGAAGATGGAAACATTCTTGGACACAAATTGGAATACAACTATAACTCACACAATGTATACATCATGGCAGACAAACAAAAGAATGGAATCAAAGTTAACTTCAAAATTAGACACAACATTGAAGATGGAAGCGTTCAACTAGCAGACCATTATCAACAAAATACTCCAATTGGCGATGGCCCTGTCCTTTTACCAGACAACCATTACCTGTCCACACAATCTGCCCTTTCGAACGATCCCAACGAAAAGAGAGACCACATGGTCCTTCTCATTGTAACAGCTGCTGGGATTACACATGGCATGGATGATCTCTACAAATAAAAGCTTGATATCGAATTCCTGCAGCCCAGGGGAATCCCATGGTACGCGTGCTAGAGGCATCAAATAAAACGAAAGGCTCAGTCGAAAGACTGGGCCTTTCGTTTTATCTGTTGTTTGTCGGTGAACGCTCTCCTGAGTAGGACAAATCCGCCGCCCTAGAATCGAGTGGCGCCTGCAGACGTAAAAAAAGCGGCGTGGTTAGCCGCTTTTTTAATTGCCGGACGTACGATCGATGCCCGGATGATCCTGACGACGGAGACCGCCGTCGTCGACAAGCCCGGCCGTTAATTAAAAAGTTAAACAAAATTATTTGTAGAGGGAAACCGTTGTGGTCTCCCTGAATATATTATACAGCTTTATGCATGCCCGTAAAGTTATCCAGCAACCACTCATAGACCTAGGGCAGCAGATAGGGACGACGTGGTGTTAGCTGTGCTCGAGGTGAAGACGAAAGGGCCTCGTGATACGCCTATTTTTATAGGTTAATGTCATGATAATAATGGTTTCTTAGACGTCGAGTCTTACGCCCCGCCCTGCCACTCATCGCAGTACTCTAGAAGCGGCCGCGAATTCCAGAAATCATCCTTAGCGAAAGCTAAGGATTTTTTTTATCTGAAATTCTGCCTCGTGATACGCCTATTTTTATAGGTTAATGTCATGATAATAATGGTTTCTTAGACGTCAGGTGGCACTCGAGTTGATCGGGCACGTAAGAGGTTCCAACTTTCACCATAATGAAATAGAATCACTACCGGGCGTATTTTTTGAGTTATCGAGATTTTCAGGAGCTAAGGAAGCTAGAAATGGAGAAAAAAATCACTGGATATACCACCGTTGATATATCCCAATGGCATCGTAAAGAACATTTTGAGGCATTTCAGTCAGTTGCTCAATGTACCTATAACCAGACCGTTCAGCTGGATATTACGGCCTTTTTAAAGACCGTAAAGAAAAATAAGCACAAGTTTTATCCGGCCTTTATTCACATTCTTGCCTGATGAATGCTCATCCGGAATTTCGTATGGCAATGAAAGACGGTGAGCTGGTGATATGGGATAGTGTTCACCCTTGTTACACCGTTTTCCATGAGCAAACTGAAACGTTTTCATCGCTCTGGAGTGAATACCACGACGATTTCCGGCAGTTTCTACACATATATTCGCAAGATGTGGCGTGTTACGGTGAAAACCTGGCCTATTTCCCTAAAGGGTTTATTGAGAATATGTTTTTCGTCTCAGCCAATCCCTGGGTGAGTTTCACCAGTTTTATTTAAACGTGGGCCAATATGGACAACTTCTTCGCCCCCGTTTTCACCATGGGCAAATATTATACGCAAGGCGACAAGGTGCTGATGCCGCTGGCGATTCAGGTTCATCATGCCGTTTGTGATGGCTTCCATGTCGGCAGAATGCTTAATGAATTACAACAGTACTGCGATGAGTGGCAGGGCGGGGCGTAATTTGATATCGAGCTCGCTTGGACTCCTGTTGATAGATCCAGTAATGACCTCAGAACTCCATCTGGATTTGTTCAGAACGCTCGGTTGCCACCGGGCGTTTTTTATTGGTGAGAATCCAAGCCTCGAGCTGTCAGACCAAGTTTACTCATATATACTTTAGATTGATTTAAAACTTCATTTTTAATTTAAAAGGATCTAGGTGAAGATCCTTTTTGATAATCTCATGACCAAAATCCCTTAACGTGAGTTTTCGTTCCACTGAGCGTCAGACCCCGTAGAAAAGATCGAAGGATCTTCTTTGAGATCCTTTTTTTCTGCGCGTAATCTGCTGCTTGCAAACAAAAAAACCACCGCTACCAGCGGTGGTTTGTACCGGATCAAGAGCTACCAACTCTTTTTCCGAAGGTAACTGGCTTCAGCAGAGCGCAGATACCAAATACTGTTCTTCTAGTGTAGCCGTAGTTAGGCCACCACTAAGAACTCTGTAGCACCGCCTACATACCTCGCTCTGCTAATCCTGTTACCAGTGGCTGCTGCCAGTGGCGATAAGTCGTGTCTTACCGGGTTGGACTCAAGACGATAGTTACCGGATAAGGCGCAGCGGTCGGGCTGAACGGGGGGTTCGTGCACACAGCCCAGCTTGGAGCGAACGACCTACACCGAACTGAGATACCTACAGCGTGAGCTATGAGAAAGCGCCACGCTTCCCGAAGGGAGAAAGGCGGACAGGTATCCGGTAAGCGGCAGGGTGGCGGAACAGGAGAGCGCACGAGGGAGCTTCGGGGGAAACGCCTGGTATCTTTATAGTCCTGTCGGGTTTCGCCACCTCTGACTTGAGCGTCGATTTTTGTGATGCTCGTCAGGGGGGCGGAGCCTGTGGAAAAACGCCAGCAACGCGGCCTTTTTACGGTTCCTGGCCTTTTGCTGGCCTTTTGCTCACATGTTCTTTCCTGCGTTATCCCCTGATTCTGTGGATCCTTCATATTACCGCCTTTGAGTGAGCTGATACCGCTCGCCGCAGCCGAACGACCGAGCGCAGCGAGTCGGTGAGCGAGGAAGCCTGCATAACGCGAAGTAATCTTTTCGGTTTTAAAGAAAAAGGGCAGGGTGGTGACCCTTGCCCTTTGA
+
'&&&('&%%&'(&&'-79;=<???((('*'''&'2+/0@BECBBI@>==?BJHGJHJGEIFJJJEFCEB?=<?32425133BEIFJFFJJGJFGGI@GFB?11101<A54=ABA@D7777A@@DCAAA@BEGF@B?<6;8;DD554::::211032++++9IHEHEGHIJJJJJJJHJFHJJIJFJ@@?53336?CD=>6555B?3//0:;::77'''&'''57??EADBCEFHJIHJHJJJJJJGJJIJJJGGFJJF;689ABBEJGJGJCC9HGGJJJJDDCFFECCA?<==>BDFGGDJHJJC?>20631/)'%'))+(58;==?BHHJJJJJGDCDJEDDHEJIJJJIJGHFJCEEJFI?::::EFEJJJ>>=<@?FDJJE@?@@JJGJGGDJHJIHHGJJGJHJGJJJHIJJGFDF///210/05JGJJHGJJHFFFFJBCCAFEGJIGJJHJJJJJACA7BAAEHBIBDHJJIIJJGJGIJFGIIJJJJCBCEJJJJJJIJJIIGHHJIIJGIJGJFJHHEHHJIGIJJJJGHHHJJJEGIFDH1111JJHJFJJGC++++@DEABBCHJGGGGGGJJEGJJJJJGJJHIHJJHJFDEED=<<?JJFBCHJEEEJEJJJJGJJJJGDB?BEGJJJJJJJJGJBBEJJJJIFJJJJJGJFJFIJGFFJJIJIJIHJJJJHJJGGHJJHJJJFJJHJJJGFEBIGIHJF@HJJJJJJIGEFIIJIAEEJJHJIJHJEFJF///-10**;<<><ACBGJHJJJHCECHEHHFJJIJJJJJJJJJDABCFIJJJJJIJJJJHIHHHEBHJIDIJEFGJFIJEGJIJJJIIJJIIJJJJHHIIJGJJJEGHHJJHJJFJJJJJEGC>DHJEGJGJJJJJJJJJJJJHGJJJHGJHJIJJJJJJJHJEJDFH<;;;A?<530/1=D8JFFIJJJJJHJGGD00@:56JHHJJHJJGD<=2(9;<=BA=<E=--,-87:HFJGGFJJFIJJJJJHJHJJJJJFEEEJJJIGJJJFJJGGH;;JJJIJJJEDH??>;<<<@CA?A@D9;AAACEDEJJJGJHEEEDEH0,((('&&($((*--36;AHHJIHHJFJJFIJJGJJJJGEBEEJJJJFJ?>>?=<=AA5558>FEJ;::;JIJHIJJFIDIIG=-90'''.C;?10.)))&'''1-))))5CDJDCC@A?@D7)))'(((3;6667GGJHIJGJJFGJJJC<;;<EJJHJIIGJIJGHJH@@8AFJJECEFFFEJFJIEGJGFCH?;:<?=?-=8888DJFFGJC8782)('(')('+/0((((HECCDFGGHIGJIGHB@?.++'%%%(*+5714::>=HGJJGGEGGHJJJHEJ@CCGHJHJJJHJJGJJEBBCHJIJJJJAAAAI<::9>'''(ACDIHJJJHJJGHJFHJHB@B><:799BEGGHHGDDC;<;<IFHGJJJIJIFDG;9955C9:@BEBBB:9894456EJAAAAJJJJJJJFHJJJJHJJJJJIHIJIJJJJDEEAHDHJJFHJGFJJJJJHIJBEJJJJDDCFJHJJIEJJJJJJGHIJJJHJJFGJGHJGEJJJHJI>=>>?=>>GJEGJJFJJJJJIJJFE@???EJFFJJJJIGFGEJJJGGJG==<<?@DA>/JIJJJGJGJJJHHJJJJHJJJHJJJIDJEF@FCBGEG((((@EJJGEGEG?:;?ADFIHIGJHJGHJJJJEJIFHIIIJHHJJHJJJHIGJJJJ8888JHJA63-1;:..00HGGGJEJJJDBA>5444>>=E((().-,/*)*+**)))''49D@ACJHIIHGJJHJI8778?;4/--.?CFDHJEFBIHI=888=@GG9888?ACJJ'''**,+,++,1@AA???@DJEJHGIGHHJJJJJJJJJJIJJJE:92/)))//13454-8++91CCIJFJJIGHJJHIA@@<<<<C444FHDJJJIJIJFDEFHGJJIFEBEJJC6445EHJIJJJJJFGJJJFHJJJJJJGJJJGGGJJJHJJJJJJJFJEJDEGEB68A@A====<<C@GFHEIJFJC>>=?JF@99877877;13;7<<<<GDEJJJDGCCGJGJEEIJ<<<<DB?:;<>BEEJIEJIEJJJJJJJJJIHJJJHJJJJIJEEDJJIJHJFHJHEJFJBCEEECHJJFHFJJIE>IJHHIJHGIJJJJJJEJFDHIEFJJHFIJJJJGJJHHIJJJDG7777DCCEDFEEFJFJJJJIFFFFDGJJDGE:99:::>99JGHJHHJJFBB?AEGBBFJJEF>=>?JHEIGIJJFEEJJJGJJJJJJHBDDCDHHDJE<::9:;<@@@HJGBA@AFJJFJJIJ??>?JJHAJ@DJHGJBABGJJIJIJJJHJJ@@A@EHDIJDECJG:9::=>BC=BCHJJJJGJIIIJJJJFFJJJHJJFHEDE@AEJEFGHFJFJHJJJHHJBGF><;/27<<<<JJHJJJJJJHJJJJJIJIJJJJJJEA@@>=@CFGHJGEGJJJJJJGGHGJJJFJJJEJGGJJJJJJJJJJJEJJJJJJJGJJJGJJJJJJJHJIIJHJDJFJJIJJFHDBCFDFEDJJJJJJC=@G=<<<?A300033(((*0*).<EAEBDJJGJJJJJHJJ<<=<JHGJEIHDBBCJJHFCFDIEGEJJFGJJIGDGCGGJJGJJFJJC;::>>@?CCCJFB8777@EFCCCGJ>:4)))%%%%'((66:??<;<?JHJHJIJJJHFE@;?ABJGJBDJJJJJJJB@@<:-''46EIDGFB4445JJ?@@CFCDGEGJGGJJHJGJGJIJJJFHFFCJJJJHJJJJEHGJJJIHJJIGIJGIHFHFG<:43.//89?1-.0557?@=?GJ@35@2,A<>::;:;<<AHJ5556::56---->==<<???@CDEHJJGEJFJJGHJJJGJJJJHJJJJGJJH@>=30-+*((+'*)0;766;;=ECCJEFFJIGJJHJIJJGJGJJIJJHFGEHGJJJJIHFJIJJFD9444:67ADJHJJBCCDJJJGGEFJB@AAFHJJJHJGJJHGEF''''889FFGFEHJJJ:99:<942-,-''')8=ADCHEEGJJJJJEDJFJHJJC@EJFEGJJ;;;;ACBJHJJJJJIJHHDE++++;ABAC>GD@BC5F=:7//..;<CDCDIIJJJFJJHGIJGJJJJJHJIJHIJGFECDJ/...+**<JJ///0JII?>=<AAGDIABB=<88GIEHHGHGJJGJJJJGA;;GIJGJFJEIFJFBC@@IJJJIJIJIIDECIJGJJJHJIJJJHB?=?2.-+,(+1288=;>JHFFGHGIJJJJJFHAAAA@JH@?D@A3+*-,)(',1*&'--/-,.2/48-)),*./0JJGJJFCHEFEHHJFGEIJHFJJFJJJFJJHJJJGHJJJGJIIHJJJJJJJJJJJJJJJIGGJJJJDJGGJFJE772.(((<ADCA?@BBBBCB@?ADJFJHFFIJGJHJHJJJGJEBEHGB5-))(2?CG@;=99A:;:;DJHJGEHJJIGCCDIIJ@JE/JJFFJJFJJGFHJHJEJJGEJJFCB?;<@A9877,&&'///40((()1.'+..***)./4789989=<;=?<>=?B<<<=BABBE>===::22238643/))*9::?@@@<@???ADHGJIHIHFDHIGJHFF1112JJJFJIHJJIH8BGJGJJFHFHJJJJ<;;;BA>><;A655445648?=>><BAEJIJFBCCJEJJIHGJJBCA>?DGDDGDEIHCCB=<<<HJIJIJJHHJJJ=:....3588970+&&('*+*,,)&&'',,--9IDDGDGFCJIJJJGJD@AIJ??>?=====66=IGEEIBACAJIFACDGEJJJG<<<84GB943)<FJHIFJEJIGJJJHGJJGFHEJHIJJJJHJJJJHJFJJJJHJIJJJJJJJGFJEHHEJF@>>>GEDEDE+**),,,8>??A:99:GFGGJDDGGE@<;=@@JJGJJJJHHHFF6889AAJG98889?9;10.-,,('''-6:433371001)'9GHEJJHJB@EFCEJIJJJHJFIFJJJGJGFJJIHHJJFHHJIIEFJFHEEJFHJIJGJEDJJIIGDJHJJJIHFHHEJJJEJJJJJIFGHHFEJIFEHHJJJJHBA<<<@JJJJJ8666776122300/00GFCBBBEJGGIHJJJJJHGGJJJHJJIJIJJHEEC<1121/)+@=DGDEDFIGHJIJFJ::JJJIE?>>>JEJJJJJGEFEGJJGJIJJFEEDFGGEDEJIFJFEGFHFJJJA99;;ECA?BABJBFCD???;0----65568:@JJAAACGFF98?IHHJJIGJJJIJJJHJHJGAHGJJJJJGJJJIBBC@JEIC555673)))8BCIFIJJJJJJDFIJJJJJHJJHJJJJJJJJJJJJJJ?4(%&2258CGJCBBAFGGEJJIHGJJJJGHJHDCEFJJJJJJJJJIJIGJIJJGGJJJJJJGJEJJJGGJE==;:=IGEFEDGDIGJFGH?>=?FEJJHJGJIGJJFJIJJJJJJJJHJGGJJJJJJJJJIJJHJJJJJFJJJJIJEIIIJJJJHHJHJJJJJJJJGIJJHIGJJF<@>>==>CJJIJEJD;:::C99DDFFHJDDBCH?:::?JJGJJJJIJHJJHGIGGJJGIA8888CCI5EFGJJJIJJJJIJJJJHJJJJJHIGJJIJEHIGGJGDABBC4-++&&&&3>;7:;7;;@DA<<<=?<<;<@B4444996*)$$%%&,,-+22897666@HJEIJJJEGHIHJCDDBCJ<:;;<34CCJIIHHJIJG?>911//22569>DFFFIJ<=>>C**)+86'&'51*8;=FJHFFDCH;9))))>>GFJJGGGEJHJEC@@GJJHJDEEHJDDHHJIJHFJGICIGJ1-,,51**)&%%'$****@CDEHJJJHGCEJJ=>JA;;<:<<DFABCBEEFFBBADEJB<<>@<988<CFJFJGEDHDDDF11014?CB@@B=;;8888::;;;:3223:;@=10-46666:9:74221031..2))*,,;:>EGJHGJIJDIHJ::9G;998@?<=645---.6?=??5.;;DEDCDCCA888JGJJJJHGJ988BEC:9987.-,-06@5JJDB<<<=IDCDFJJFBDAFFFIE?>=<?.+('&&(*)+68?>::7+'??CEJJJCJJJJJIJJJJJGFIGHBBAAFFDEFGJJHE=>=>=<<=JJ@???JIJGJJJJFGJJJDFI0///EJIGJGJGFFDFJJJJJHIEIGFFJJIIJFJJJHJJJIGJJJIGJEIJIJJJJJIJFJHJJFJHJGJJBFGHEJJDBCB?>==GCHFFHJHFJHJJJHIJHJHDEDIJJJ10'''')015789::9:DFJCBBBDJJJJ@?A>=?>:;<>=:>:??=>>B@@A@9;===<=<<:;=EJJIFJJHFAACDJJGJJJJFDHJGJJJJGIEJFCJEH4444JIJGJJJJJ;;:;;987/)(117/...@GFE666510004/...334=76662*''&'/1//-,12<BAEJJIJJJJJEHJJJ<<F;;JIHIFJJJJFBD@ADA9EHHEEDIEJHJGDJJIJI<))6/4---887;::/-*)'(14668322AJFJHHJIJGJIGJJHGJJJJJHIHJJJJJIJGIJJFJJJJHJJJJFJJJJJJJJJJJJJJGJJJJJJJGHECCHJCBCA;<;CDADEHGGJJJJJJJFG;;;32223687<>B=88DFFJHJJJJCBDHIDCBJBFG58EGJJJJJIEJJJJJJGJJFIGFEGGGGJJIJJEEG@AA9880+*2;=EGDGJFHJBACBJIDDFJJFJHJHJJGEHFEJDHIHHJFGJFFDDFBBCBEHGGBFEJHFDJEI?::<EJJJGIJJGFGJHCEFJFJ;FBBBC989:J;::;C2;;;H@@@?AABEGGBBECCJIJGGEHI>>>?ECEJDD8@BJJJJJJGJIGJCHJFFJJJJIJIJJHJJHGJJHJEGBADAGEAADDCEGJJJFGJEIJJJJDDEIJIJJJJJJGJJJJJJIJJHCDGJJCDAC99IEJAABBJJJDFJJC@?=>>8/////-,A?/..-++,.07-.5+;6669>43336<::;+(()67?A:HFJJJJJGGDJJJFJJHHJJJJJJIJHEJJIJJGJHJHHJJJFFJJJJHJFCGEFEJCBABGJJGJHGJJEDJGJIEJIJJJJJJHJICB@CBHJJ>>>8G77=6688757FJJJGJJJJJJIHJJGJJJJJFJGCGDHJFFEB;44=@BFG>;6:;1111?ABE=<;1,()(',,-.00;920.>C=++++;:;;FJJFEFFJB@AACIDEFJJJFEJHHFIEBCA@CGFEDFDGEECDDEHDFHJGGE<<<<GED4+*)*0<<<<;:7761003,2012@EJGJJEBB=6EFHJJJ;:98=JEEFFFJIHJJFHJJJEJFEJJJEDECFGBFJJJEIFJJJJIIFEHA=::>AJ??ACDC@@B@CDABD00006667=>>8678FFGJIJH<BJBAABHFDEJB?@AGEACB<<==JJJJJJHFJJ==;56=??@0/,'''&/27863,-.,(65:<54222134==@??AC>@000/8:;;;;?@<@>?@C>=>FJJJEJFJIFFJJJJIJIGJJJDDA>0-))+(-(/7///7;<EFJJIGJFJGIJGHJFABFIJJEDBD766;?=8212///../062001DDEHJJGHJEGIIEEHJJFGGJJJHC=1**,((--19::120,,,1857:78<667>@A@BEDHDIJJJIJHHGJJJJJFHFJJIJJHJHJJJJIIJJJJJIHDE?@@@JIFFDH@?@@>>>ADDCCJF9JJJGEHJJFJGAACBABBBEBCFJJGJJJJJJJHJGGJFJJIHFGFGHFGJF666JHFBA;;;;D=<8867:;DIJGJD@@FHJDDDFBAB@C;;<>H@BEJJJFIHJJJFIJJGHJIJJFFJJGJ>99<<B>AACDCHGEGHBJF;;;<BGDB<<=;=CAD;@@@HJHJHGJGIIJHJIHJDJFC=((''')-06678FEFF<;20,&&-'&,$$%%$&(FJJJJFEJ@??><64.-.16D999782=:1//187)5''@AJFJJJIJJJ?=?HEEICBCCHGFJJJIJJHGJ5332/..0JIFEGJEHHDDEDHGEJGF@A@C6555675466;;;>@?AA;:::>DAC@DGJFFJJGJJHGDDEFJHJJDJ@==FFBBE>A@4+@>??AA6346BEEC:78?1121/,*(&&'(''(%%&&(+*-/0;<189;@BBDFIJJJJJ:997118:CBD??=BA=776;43337843552//+''&(,,.334-)350007668HFHJJIJJJJ9889<<=FE997>GIJIJIHGFDJEFA@:55;BB>><76344.((,.99.%$
@Glass_F3P_4_D3_6_16_44
GCTGGGATTACACATGGCATGGATAGTGTTTACAAATAAAAGCTTGATATCGAATTCCTGCAGCCCGGGGAATCCCATGGTACGCGTGCTAGAGGCATCAAATAAAACGAAAGGCTCAGTCGAAAGACTCGGCCTTTCGTTTTATCTGTTGTTTGTCGGTGAACGCTCTCCTGGTGAGGACAAGAAATCCGCCGCCCTAGAATCGAGTGGCGCCTGCAGACGTAAAAAAAGCGGCATCATCTCCTCGCTTTTTTAATTGCCGGACGTACAATCGATCCCCGGATAATCCTGACGACGGAGACCACCGTGAGTCGACAAGCCGGCCGTTAATTAAAAAGTTAAACAAAATTATTTGTACGGGAAACCGTTGTAGTTTCTGAATATATTATACGAGCCTTATGCATGCCCGTAAAGTTATCCAGCAACCACTCATAGACCTAGGGCAGCAGATAGGGACGACGTGGTGTTAGCTGTGCTCGAGGTGAAGACGAAAGGGCCTCGTGATACGCCTATTTTTATAGGTTAATGTCATGATAATAATGGTTTCTTAGACGTCAGTCTTACGCCCCGCCCTGCCACTCATCGCAGTACTCTAGAAGCGGCCGCGAATTCCAGAAATCATCCTTAGCGGAAAACGGATTTTTTTATCTGAAATTCTGCCTCGTGATACGCCTATTTTTATAGGTTAATGTCATGATAATAATGGTTTCTTCAACGTCAGGTGGCACTCGAGTTGATCGGGCACGTAAGAGGTTCCAACTTTCACCATAATGAAATAAGATCACTACCGGGCGTATTTTTGAGTTATCGAGATTTTCCAGAAGCTGTCAGGAAGCTAAAATGGAGAAAAAAATCACTGGATATACCACCGTTGATATATCCCAATGGCATCGTAAAGAACATTTTGAGGCATTTCAGTCAGTTGCTGGATGTACACCAACCGTTGGCTCGATACGGCCTTTTTAAAGACCGTAAAGAAAAATAAGCACAAGTTTTATCCGGCCTTTATTCACATTCTTGCCGCCTGATGAATGCTCATCCGGAATTTCGTATGGCAATGAAAGACGGTGAGCTGGTGAACCCTGGGATTATGTTCACCCTTGTTACACCGTTTTCCATGAGCAAACTGAAACGTTTTCATCGCTATCTGGAGTGAATACCACGACGATTTCCGGCAGTTTCTACACATATATTCGCAAGATGTGGCGTGTTCGGTGAAAACCTGGCCTATTTCCCTAAAGGGTTTATTGAGAATATGTTTTTCGTCTCAGGCCAATCTGCAGGCGACATTTCACCAGTTTTGATTTAAACGTGGCCAATATGGACAACTTCTTCGCCCCCGTTTTCACCATGGGCAAATATTATCGCAAGGCGACAAGGTGCTGATGCCGCTGGCGATTCAGGTTCATCATGCCGTTTGTGATGGCTTCCATGTCGGCAGAATGCTTAATGAATTACAACAGTACTGCGATGAGTGGCAGGGCGGGGCATAATTGATGTGAGCTCACTTGACTCCTGTTGATGACTAATCCAGTAATGACCTCAGAACTCCATCTGGATTTGTTCAGAACGCTCGGTTGCCACGGGCGTTTTTTATGGTAAAATACAAGCCTCGAGCTGTCAGACCAAGTTTACTCATATATACTTTAGATTGATTTAAAACTTCATTTTTGATTTAAAAGGATGCTAGGTGAAGATGCTTTTTGATAGTGTAATTAACGAAAATCCCTGACGTCAGTTCGTCCACTGAGCGTCAAGCCCGTAGAAAGAATCGAAAAGAATCTCTTGAGATCCTTTTTTTCTGCACGTAATCTGCTGCTTGCAAACAAAAAAAACCACCGCTACCAGCGGTGGTTTGTTTTGGGATCAAGAGCTTACCAACTCTTTTTCCGAAGGTAACTGGCTTCAGCAGAGCGCAGATACCAAATACTGTTCTTCTAGTGTAGCCGTAGTTAGGCCACCACTTCAAGAACTCTGTAGCACCGCCTACATACCTCGCTCTGCTAATCCTGTTACCGGTCGGCTGCTGCCAGTGGCGATAAGTCGTGTCTTACCGGGTTGGACTCAAGACGATAGTTACCGGATAAGGCGCAGCGGTCGGGCTGAACGGGGGGTTCGTGCACACAGCCCAGCTCGGGAGCGAACGACCTACACCGAACTGAGATACCTACAGCGTGAGCTATGGAGGAAAGCGCCACGCTTGCCGAAGGGAGAAAGGCGGACAAGGTATCCGGTAAGCGGCAGGGTCGGAACAGGAGAGCGCACGAGGGAGCTTCCAGGGGGAAACGCCTGGTATCTTTATAGTCCTGTCGGGTTTCGCCACCTCTGACTTGAGCGTCAATTTTGTGATGCTCGTGGGGGCGGAGCCTGTGGAAAAACGCCAGCAACGCGGCCTTTTTACGGTTCCTGGCCTTTTGCTGGCCTTTTGCTCACATGTTCTTTCCTGCGTTATCCCCTGATTCTGTGGATAACTCATCTTGCACCCTGAGTGAGCTGATACCGCTGGCACGCCGCAAACTAAAAGATAACCAGTTCGCGCAGCGAGTCGTGAGCGAGGAAGCCTGCATAACGCGAAGTAATCTTTTCGGTTTTAAAGAAAAAGGGCAGGGTGGTGACACCTTGCCCTTTTTGCGACTGGTCGCTACTAGTAGACCGGCTAGCGTCAGTTTCACCTGTTTTTACGTAAAAACCCGCTTCGGCGGGTTTTTACTTTTTGGTCATCGAGTGATTACAAAGCAGAGCAAAAAAAAAAGCCGACAGATTACTCTGTCGCCTTTTTCCTGACTCATAACTTAGGTGGCGGGTTAGCGTCGTGGTTTGTCTGGTCAACCACCGCGGTCTCAGTGGTGTACGGGTGCAAACCCCGACGTGCACAGCTGTCACCGGATGTGCTTTCCGGTCTGATGAGTCCGTGAGGAACAACAGCCTCTACAAATAATTTTGTTTAAGAATTCATTAAAGAGGAGAAAGGTACCATGAGTAAAGGAGAAGAACTTTTCACTGGAGTTGTCCCAATTCTTGTTGATTGCGATTGGTGATGTTAAATGGGCACAAATTTTCTGTCAGTGGAGAGGGTGAAGGTGATGCAACATACGGAAAATTTACCCTTAAATTTATTTGCACTACTGGAAAACTACCTGTTCCATGGCCAACACTTGTCACTACTTTCGGTTATGGTGTTCAATGCTTTGCGAGATACCGAGATCATATGGAACATTCTTCAAGAGTGCCATGCCCGAAGGTTATGTACAGGAAAGAACTATATTTTTCAAAGATGACGGGAACTACAGCGCCTGCTGAAGTCAAGTTTGAAGGTGATACCCTTGTTAATCAATCGAGTTAAAAGGTATTGATTTTAAAGAAGATGGAAACATTCTTGGACACAAATTGGAATACAACTATAACTCACACAATGTATACATGATGGCAGACAAACAAAAGAATGGAATCAAAGTTAACTCCAAAATTGGACCAACATTGAAGATGGAAGCGTTCAACTAGCAGACCATTATCAACAAAATATTCCAATTGGCGATGGCCCTGTACCAGACAACCATTACCTGTCCACACAATCTGCCCTTTCGAAAAATCCCAACGAAAAGAGAGACCACATGGTCCTTCTTGGAT
+
''7:?ADBA>>?@?EBAC@@=776($$$$$%&())2<@ACDDAAABHCBC@<<<>E?GAA<1112:<;>>>2/07?@@ABJGJEEDBEDECBA;<DEBBCBEDJHFGD@??EDFID4333.))).3)((&&&'////(%&)11286678AABCCDD92223FF>'''&&'&&%$&#$%&(('&%%)+/587:;;?>>:5.+++4444=767453367GFJJGE?AAFEAB?:54(''%%&$%%%')).25888=:853...('''2/)'%%&&,+++,,,+.+*%%&&:>=>?<<<9777776)))*1,++-/:>>@AEJEED?E????DCHGJJJJ:4446JFGHGIFD765666+'#%)5<8290//,,'%%%(+,*+0022,,+(,++002@FEJDJGJJGDBADBHGGJJJHJJCGDFHHJJJGJHJJJJJJIIJF=>>>GFF22231111IJ8888JJJJGFEDGFJJEJHJCCBBFCJEC><;615ABAFH<;;<FHJJJHFHGJJJJJJJFFDGGJJHFHJJAA??@C;::;58<>=>H?>:----,4/)**5>>3D444=IJJBGJJFJIDIEGGIJJJJJJFFEG@ACFJJGGJJ>===CAJ/.++45556;;DFFJDDDB534+*'%&''*+/47=<>>FJJJJJJJJIJGGJGGJJJJJIJHJJFJJJJJJIEJEJJGFIJ>>=>?H===56641115-*)'&'*,=?>?BFJGJCFDHJIJJJEFJJJ=FD<<<<IJGIFGFJJJJHHJJJJJJJIJHJJJJJJHEA@DAAHJFFEGFHJJIGGGAJB:****6797688;?;525*%$$&(&&$%$$%'')+&''+8EF@JH>>>HFJJGJGFGJFGHJGFAFG?IIJGJJJJFJGJJJ@AB>?<<;<<>@?@CHJGJJJJJJIJGHHFFHJHJFGHJEDJJIF&%%%)+(&&$%'&'+565,**-***(&)..0DIJJJIHJGJIFGFJHHJIEFJJJGHIJFGJGJHJJFJJJI8667<FFB=//.067::6777;72355+)+/)*'(((()+.ECGFEHGE@<>11?@@@@@?BBBJIHCEJ@???A-'('(&#$%&()((*&%%&.6-/29:IIHGJGJJJGFGIJJ410DACBEBAACJ<===JEEFDID@D7333'%%%&%%%'&'&&)..,.--37;:<ACA=>A<<555@;:;CFAD@=5@?<=>??CECB>000/4221%%(,6??EE>0/.-.+++*--5AGA??JIJJJJEAA741000;@A@@@BCI1///<4482250.-+*)('()%$&&&)**(,27@BEJJJHHEFIE?>?99444601.0000BBAA@@GEJB>==?>9JCJGFJHEJJJICJJJA?>?CA4.*''''3EHJJFGJJJJIJJJFJJFH><=CCFJJHJJHHEGIJ?<<=JEJFIHJJJJFJJHHJIGFJJJJJHGEGDJJGJGGDCA?AJIHIFJJJEIJIJJJJHJJJJG7777GJJDIJJH:::@B))((*)(*+&&&&&...&'..,,--./268838:0)(((**1868>>BB==<:;74457>EEECC?=<BBDBDEF;111258753.+,,598801%%&&&&'*/4720&%%$%'*,**'(,))-++<<?IFE1000:<:CJJJJJJHGJJJJHJ?<<?JJJJJHHGIGJB@@@...-225;>@((((<3=<@@543*('%%%&$$%%&&%%&'+04332*'''&$$%%$$$##$$),***+&%&%%$$$$$$(('')/1/12//12.'&%%)++*-.021))',,++-;<65312104/01133765;:@EFB>94)))*///****;=:31.D>@AB6436BFCBCB@EDEJIJJJJIGIJJFHJHG>-**0----10/0030060*+:>BGEHGJBBJJGDHJJJIJJJJHHJJFJJJJGJJHJED=<;:97/&2342/.-/1/198=3333@::;822289=?@DEIHJI5444@=<;<>;71120*****8.<?BBGJEFFJJJEHEFJJEDDEJEJFD>4+/-&%&&%%&((%'()0.EJEEGBFD9767334//((((3878AAJIIFBJFHGJIGJJJHGJFDIICDBJJJJJGJJHGJIJJJDEDDJIIJF555IJ<::::<==984411));/.-/*'(),;5559ACHFEECDC99==A>DC??C@@BGD>=669@F?:99;53('&('&);>@AAB;;998.&%%&)*-=AA<:<A>BA320''&%%/AFFHHHIIJJJHGHFJJJHFJJIJJDDGGFJJJJJC@::<=208...-.-,,-JJGHEDFEJJJGJHGDGEHHJ3332>421/++,4FDC?@@@FIJGFFDHGEDEHFEE8//.2=B?5223@<=2--,08BCA9888??D=;;=?EGIGF=>645;>CE;;;;>BBGHJJ>:81-4.?:=@FJJJFGJHEJHJHEIIJJJGJJGHJGHJ3CDJIFDGGJJIHGHGHJJ1112A?BF@@ACBAA70.//0<66&&&&)%$%$&%&&+58=BBC??>***'(()+)*)**''$$%()&$#%'&''&%%%(+.5=?>?=;6---:<=@>?JJJJEGHJJGJJJJIJJJJGJEGFDHJJIJEHJJJJIFJFJEHHGHFFJFGEGJJJJJJJGDJEECBJ7:::<4,)'&'()*'%%%'((*((**334>BCAGHHFFIIIGEJJJJGJFIA=><><=<@@AIJJEIJEJHGHJHGGJHA@FE:300///8**+)((',+,6442200*)**-*((),//./+*))30.--,,,/559834559==@;:;88GEF:96<>@@0.--,,*)((,37CABE<.--.?@@DCGFHEFHFGJHFFGIJEFGJJHEFBACDJ=4334<<80/.,,((&&''.0//00=?CDDDDJEIEDFJF>>>:<::@A98634//,+(+222:67677:8@=:.,()&((&,+++-1169AFDJJEGJJHDABD=ABFJJJJEJJFGGJHFFEHJGJJIJHEGGJ===>DIJIJFGHEGIG>=>GJJGJJFIFGJJJIHJEEJJHFJJF@?>623.'%%&+)**000055*()*<B@CCBBDJFJJJJHFF7656HJJHDFHIIGEIJIICACACDCJ8844-,,-11'&&'1:=@@:DCAJJIGFJFJJJHIFJJJJIHGJIHIIFIFHIJJJHJJFCGHHFEJHEGGFHEFDJJJ@@@A????FECDDCHJFCBAJDJGEDCF@A4-(&%%%,+))&%%&(&%&&'(''''-0311344///24444HDBACCEDDACE?F@?555=?ADCCIFH?>>?@JI<:8))*./--'&%$%%%&',-+**)*/-+++./0.8@BGEB?>7667@:533.(('++,4333;CABDJGIEEFEHGJJJJGIJJJEDC:6AAHFIEJECFIGEIJJJJGIHJFJGJJEDHJJJHCDCFFIFFHJDDBB?/.*)&&&'))),1;=<<?AAIDJGE=<89?ACE?<<88762/..)'%%),**%$$#$$&79;>=@EEHJFHHHJDFJDC<;<=HEFFJJIGDBDCECIJECHAEJC999;EEEECEI;;;777)***6'%&%&+-2:=ADDCCCDDEB?>69>>AADCE?>B;@=6.31122/1,*,)0==>>BEFCBCCEGGJHGE>>??A<@66,&%%$
@Glass_F3P_4_D3_6_16_45
CTCATGGTACCTTTCTCCTCTTTAATGAATTCTTAAACAAAATTATTTGTAGAGGCTGTTTCGTCCTCACGGACTCATCAGACCGGAAAGCACATCCGGTGACAGCTGTGCACGTCGGGGTTTGTACCGTACACCACTGAGACCGCGGTGGTTGACCAGACAAACCACGACGCTAGCCCGCCACCTAAGTTATGAGTCAGGAAAAAAGGCGACAGAGTAATCTGTCGCCTTTTCTTTGCTTGCTTTGTAATCACTCGATGACCAAAAGTAAAAACCCGCCGAAGCGGGTTTTTACGTAAAACAGGTGAAACTGACGCTAGCCGGTCTACTAGTAGCGGCCGCTGCAGTCCGGCAAAAAAGGGCAAGGTGTCACCACCCTGCCCTTTTTCTTTGAACCAAAAGATTACTTCGCGTTATGCAGGCTTCCTCGCTCACTGACTCGCTGCGCTCGGTCGTTCGGCTGCGGCGAGCGGTATCAGCTCACTCAAAGGCGGTAATACGGTTATCCACAGAATCAGGGGATAACGCAGGAAAGAACATGTGAGCAAAAGGCCAGCAAAAGGCCAGGAACCGTAAAAAAGGCCGCGTTGCTGGCGTTTTTCCACAGGCTCCGCCCCCCTGACGAGCATCACAAAAATCGACGCTCAAGTCAGAGGTGGCGAAACCCGACAGGACTATAAAGATACCAGGCGTTTCCCCCTGGAAGCTCCCTCGTGCGCTCTCCTGTTCCCGACCCTGCCGCTTACCGGATACCTGTCCGCCTTTCTCCCTTCGGGAAGCGTGGCGCTTTCTCATAGCTCACGCTGTAGGTATCTCAGTTCGGTGTAGGTCGTTCGCTCCAAGCTGGGCTGTGTGCACGAACCCCCGTTCAGCCCGACCGCTGCGCCTTATCCGGTAACTATCGTCTTGAGTCCAACCCGGTAAGACACGACTTATCGCCACTGGCAGCAGCCACTGGTAACAGGATTAGCAGAGCGAGGTATGTAGGCGGTGCTACAGAGTTCTTGAAGTGGTGGCCTAACTACGGCTACACTAGAAGAACAGTATTTGGTATCTGCGCTCTGCTGAAGCCAGTTACCTCGGAAAAAGAGTTGGTAGCTCTTGATCCGGCAAACAAACCACCGCTGGTAGCGGTGGTTTTTTGTTTGCAAGCAGCGACTTACGCGCAGAAAAAGAATATCAGAGAAGATCCTTTGATCTTTTCTACGGGGTCTGACGCTCAGTGGAACGAAAACTCACGTTAAGGGATTTTGGTCATGAGATTATCAAAAAGGATCTTCACCTAAATCCTTTTAAATTAAAAATGAAGTTTTAAATCAATCTAAAGTATATATGAGTAAACTTGGTCTGACAGCTCGAGGCTTGGATTCTCACCAATAAAAAACGCCCGGTGGCAACCGAGCGTTCTGAACAAATCCAGATGGAGTTCTGAGGTCATTACTGGATCTATCAACAGGAGTCCAAGCGAGCTCGATATCAAATTCCACCCGACCGCCACTCATCGCAGTACTGTTGTAATTCATTAAGCATTCTGCCGACATGGAAGCCATCACAAACGGCATGATGAACCTGAATCGCCAGCGGCATCAGCACCTTGTCGCCTTGCGTATAATATTTGCCCATGGTGAAAACGGGGGCGAAGAAGTTGTCCATATTGGCCACGTTTAAATCAAAACTGGTGAAACTCACCCAGGGATTGGCTGAGACGAAAAACATATTCTCAATAAACCCTTTAGGGAAATAGGCCAGGTTTTCACCGTAACACGCCACATCTTGCGAATATATGTGTAGAAACTGCCGGAAATCGTCGTGGTATTCACTCCAGAGCGATGAAAACGTTTCAGTTTGCTCATGGAAAACGGTGTAACAAGGGTGAACACTATCCCATATCACCAGCTCACCGTCTTTCATTGCCATACGAAATTACGATAGCATTCATCAGGCGGGCAAGAATGTGAATAAAGGCCGGATAAAACTTGTGCTTATTTTTCTTTACGGTCTTTAAAAAGGCCGTAATATCCAGCTGAACGGTCTGGTTATAGGTACATTGAGCAACTGACTGAAATGCCTCAAAATGTTCTTTACGATGCCATTGGGATATATCAACGGTGGTATATCCAGTGATTTTTTTCTCCATTTTAGCTTCCTTAGCTCCTGAAAATCTCGATAACTCAAAAAATACGCCCGGTAGTGATCTTGTTTTTCATTATGGTGAAAGTTGGAACCTCTTACGTGCCCGATCAACTCGAGTGCCACCTGACGTCTAAGAAACCATTATTATCATGACATTAACCTATAAAAATAGGCGTATCACGAGGCAGAATTTCAGATAAAAAAAATCCTTAGCTTTCGCTAAGGATGATTTCTGGAATTCGCGGCCGCTCTTAGAGTACTGCGATGAGTGGCAGGGCGGGGCGTAAGACTCGACGTCTAAGAAACCATTATTATCATGACATTAACCTATAAAAATAGGCGTATCACGAGGCCCTTTCGTCTTCACCTCGAGCACAGCTAACACCACGTCGTCCCTATCTGCTGCCCTAGGTCTATGAGTGGTTGCTGGATAACTTTACGGGCATGCATAAGGCTCGTATAATATATTCAGGGAGACCACAACGGTTTCCCTTCTACAAATAATTTTGTTTAACTTTTTAATTAACGGCCGGCTTGTCGACGACGGCGGTCTCCGTGGTCAGGGATAAATCCGGGCATCAATAGTACGTCCGGCAATTAAAAAAGCGGCTAACCACGCCGCTTTTTTTACGTCTGCAGGCGCCACTCGATTCTAGGGCGGCGGATTTGTCCTACTTCAGGAGAGCGTTCACCGACAAACAACAGATAAAACGAAAGGCCCGAGTCTTTCGACTGAGCCTTTCGTTTTATTTGATGCCTCTAGCACGCGTACCATCGGAATCCCCGGGCTGCAGGAATTCGATATCAAGCTTATTTGTGAGATCATCCATGCCATGTGTAATCCCAGCAGCTGTTACAAACTCAAGAAGGACCATGTGGTCTCTCTTTTCGTTGGGATCTTTCGAAAGGGCAGATTGTGTGGACAGGTAATGGTTGTCTGGTAAAAGGACAGGGCCATCGCCAATTGGAGTATTTTGTTGATAATGGTCTGCTAGTTGAACGCTTCCATCTTGGAATGTTGTGTCTGAACTTTTGAAGTTAACTTTGATTCCATTCTTTTGTTTGTCTGCCATGATGTATACATTGTGTGAGTTATAGTTGTATTCCAATTTGTGTCCAAGAATGTTTAGTCTTCTTTAAAATCAATACCTTTTAACTCGATTCTATTAACAAGGGTATCACCTTCAAACTTCAGCACGTGTCTTGTAGTTCCCGTCATCTTTGAAAAATATAGTTCTTTCCTGTACATAACCTTCGGGCATGGCACTCTTGAAAAAGTCATGCTGTTTCATATGATCTGGGTATCTCGCAAAGCATTGAACACCATAACCGAAAGTAGTGACAAGTGTTGGCCATGGAACAGGTAGTTTTCCAGTAGTGCAAATAAATTTAAGGGTAAGTTTTCCGTATGTTGCATCACCTTCACCCTCTCCACTGACAGAAAATTTGTGCCCATTAACATCACCATCTAATTCAACAAGAATTGGGACAACTCCAGTGAA
+
=A=<<;=ACA?>AIBJHJJHIHCBHHJGJGJIJJJJJJGJJJJGH@@@@JIJJJJJJJJJJG>=<<<HFGIDJIJFGE....BFED@GFJJJJFDEFIGJJJJ5557<A2111-,,***-)'('(&&''.-/03:.4438<<<<<DJJGEJGGIJIFAAAA<===H0000?CHJHCBBC?AAEGJJJJJJJIJ@@AJIJH<9944BBDG@?>>5111;AFJJJJJJ??>=5CB21146?A@9GJJJHJJJFJJJIIJJJGGGJJHIJIGHFJJB?9989><CJJI@@AAIEJGB@>@>?CJFDFGIGFJJJJJJJJIJJHJFGJDJEJGHDDHIJHIJIGJJJJJJJHJJIJJFJFJJHGJJJJJGHIGJJJJJHEIEJFFD69<76>210.+1CBCDFGIGFEGECAB;EBFEFJIIJHECBEJJJDCBCDGJJJJJFJJDFCEJ@732278@@ABGFECFIFJIIJJFECBABD00**<==>>?FJJJJJJJHGGFJGEECJFJJI8JJJHHJ><==FJJJHIJIFBBIJJJJJHJCABBDJJJEDHJGIFJEEA<>>??ADJFHEDFC>>=:=?JJJJIJECCDJJAEHFJJIEEGJJEA5G>>GJIGH>=;@?DE@>?=;:88;=?;;;;FJGEGFDE>>>=EGEHGFIIGJFJJJJHJJHJFECGHFIIJJJH>=8:1/+,,*,10....099?DB??<EJ>=;;DE9889JJGJDF?EJEDA55.+010400/0023544310./220/14@?ABJFGJJJJJJFD0///EJAC''&&*)&&',/767<JIGJHHJIJIJJ::::00/0/03233337EJFCCG??===<<=:<:<<=D8444D?<<86++,1111;=CHFHEBDFIJFJIJGJJJHGJJJJJDHDFJGJJIJE>>>=ABCFJEGEJJJJJJJJJJIJJJGJG???@JFHJHDCCGJFJJCCDEHA@=;<@DJIJFGHGJJJGEFJIIIHEDFIJJGHD333DEGFJHJIJHEJIEHJFJGJJIGJIJJJJHJGBEFJJJIJIJJJJIJDJJJJJJJHIE3333DFJIJJIJJJGJJHJJHDIFGJHGGG@B<>+'('(.49;.--.),5,++-++3+,./===FFJGFEEHJJHJJHGGJHIJJHHGHJ@@??DGFCBBB@GE>>?444,+(())81110++.-/<<>8857:10-))),)+,.389:5667766;:A?@ECDIEJJIJFAA@;?>>DGGJJ?BAJJ?>>?DGFJJJHJJHEF=:99CCCDDDD?==<BGEBBBJEC=;99:3+**++&&'',+,0//555>>@FGIFJJJGJJJJJFIFJJFJJJJJJJIHJIJFJGJJHIHJGJIDJDJGJJJJGEF<97533210/12572-.=<888:JJJD?>=>@>;CDJJJJJJICCBDGJGFJJFGE@;::;>??GGFGIJIJFJHJEFGAB@@:::77??:A32225567>BC<25,8=>9999J>7777==@:657--++,..+((&&,4<??JJJJJIJJJJJJHHIGHHJJJFGGJJJJ===>JFG=5454777JFJ@@>AJJJJJJHEIJJJIJIGJJGJIJHJJJDCGJJJJJGJJJJFJHGFFJJJJDJJHJHIJHJJBBA@?>=<;==BDJJJJEJJHGBFHJJJHCCA>AAJFGGJFHJJJIJIGFIGJHJFJHIFGJJJJJFHJJJJGGFA988883>9DHFCBBGJB@??FHJEJJIJCD?<;01-,../:=><:<BI>?@FIGJJ>==>9999CGFJHCBADJJJJIJJDGEJIJJDBBJJJJGJJJIJJJGIJJJIFFJF<88DEHGJJGIJHGIJJJJJDDCCIGJJJEGGJCJJJJJEJHH65566>.+&&+=JEGJGHJIHJHHJEEBCDJJHIIJHED>8889;5;;=FJJHGCHJJJJHJFHGJHJGJJHEJHJ?>77::<;))''(*)++-94?AGGJFJHJJHJIGJGHBC@@DBJJHJJJIHG<GCABJGJEFEJEBACIIJJJFCJD>DEGFJJJJHJJIJGJJFFJHJJGHJJJJJJHJJJABB====JGHEBEBDJ8889C@=888CB<<?EHFJJJBDBCCBBBJJJJJIJJJHJDDEDCFEEDDJCFCBG9831--.=@@FGEFCGGJGGF?>??IA--:;DIJGGGJHGEJFDEDDI@?@A@AA>?ABHJJE???AFDACCCDGJEEFJDBEDB>AC000-/000/((''(78;;=?DEFHHJJJJJHJJJJJJJGDA=?7778><5455CAEJHEGGFJHJJDICDGA6556==JGJJJJIJJJIJJJJJJIHIJJJJJJJJHJJIJJJIJHJGJJIHJJIJJFIJFGJHFJGA>==?@@BDEJJJJGJJJGJHIJFHHJIJIGIJJB@BBJHCB56:5:55;76676/,,,+&,59:=?>?CFJEJDGFHJJIJJJGFJJGFJJGCA???>333000299>@EJJICDC><<<?===989CEBBBJJJJJJJJJJJJIJIFDEIJJIGDGHIIHJJHGJJJHIGFGIGBAFEJ?D00FGGEC<<<:>55544/-@@ACHGFFIJJJHECDJFJFGJ,,,,776750/&&%&))(((1.;=@CJDFJHIIB;::>J900-.*))((((;67<@BGFJEGEG>>?4444JDB3*4--:<DCIHJDJIJJJ>;@;JHHJJJJJHIHGEJFEJJFDFIJHFH666))))33355574413'''''&&(',,((')-*01232)(()+**+0-.//-<?@@@@BJGJIFJGDECGJIJFFJFFHGF<<:9?@C@:665643003:BEJ6556???@EJ?0000GCEHIDDCJIJGGJJCA.**,,8CDCCGIGHJJIJJJFFEGJHFIHHGFGHJHBCBDDB>=7.(',*))98779<?ADC>>@I<31-4911126AA<;;<<;66744-,)),,,,.=?@?DA666CBC?3444CEGJJFHDA>==<)&&&'*++9:=<;'''';;@@@FDEGEHJJJJIJIFFJIJJJJHJJJGGFFHJFJJJJFHIHJFHJGIHDHJGJJJJJJDGDFJ=6889@AC@6557:<=>BJJIJJJIJJHJJ@JFJGGFJJGJHJHJHJHGJGHJHJGGJJEJDCDFJJJJ=<<=>CBDBA@A@HABEGFEFDDCDEDGFFDDFB@::;<DDCC<<<<=;3'',2&))**''*())(('''*)**-;9==9JGCBIEFI>=<=DCBDI9==FCDGHGEJAA@@FDDDCDDB@@?ACDDDFIDGA@@BFDDDDBFDCCBBDHC=<<;?=<665233441102&%&&'825;AEEGJJJFJEAAAAEJJHDEJ++*+677////1=BDEIEBAAACFEE>89:871*((+-./45@ACAAAE=;;:=CB?CCDEFDIJEDEECDCFC55::>??CDEFDBCCACA@ABAEB???@DBBBDDFJCDDBFHEJJGD>>???JFCBB<<=54/./2ABCFCBAAA=;<<=CECC@A??@??@AAB@AA><<<?EA@AACCDBDCDFEDCCEFJIJGGFHDDGEDGCEEIHC<;8&&&(,456=>8878>=CCJJHEFGIEFJGB:@@DEEGEFDFI;;:974...))*+34BEEDCDFGAADGDB@@@FCIJGF@=??32006>>?EJGFCEBDCCBDBCFC@?:>DAAA>?76/,))++
@Glass_F3P_4_D3_6_16_46
CCAGCGACCACAACGCCTTGGCTCGCCCGCCACCTAAGTTATGAGTCAGGAAAAAAGGCAACAGAGTAATCTGTCGCCTTTTTTCTTTGCTTGCTTTGTAATCACTCGATGACCAAAAGTAAAAACCCGCCGAAGCGGGTTTTTACGTAAAACAGGTGAAACTGACGCTAGCCGGTCTACTAGTAGCGGCCGCTGCCGGGGGATTCCGGCAAAAAAGGGCGAGGGTGCCGCCACCTGCCCTTTTTCTTTAAAACCGAAAAGATTACTTCGCGTTATGCAGGCTTCCTCGCTCACTGACTCGCTGCGCTCGGTCGTTCGGCTGCGGCGAGCGGTATCAGCTCACTCAAAGGCGGTAATACGGTTATCCACAGAATCAGGGGATAACGCAGGAAAAGACGCTGACAAAAGGCCAGCAAAAGGCCAAGGAACCGTAAAAAGGCCGCGTTGCTGGCGTTTCCCACAGGCTCCGCCCCCCTGACGAGCATCACAAAAATCGACGCTCAAGTCAGAGGTGGCGAAACCCGACAGGACTATAAAGATACCAGGCGTTTCCCCCTGGAAGCTCCCTCGTGCGCTCTCCTGTTCCGACCCTGCCGCTTACCGGATACCTGTCCGCCTTTCTCCCTTCGGGAAGCGTGGCGCTTTCTCATAGCTCACGCTGTAGGTATCTCAGTTCGGTGTAGGTCGTTCGCTCCAAGCTGGGCTGTGTGCACGAACCCCCCGTTCAGCCCGACCGCTCGCGCCTTATCCGGTAACTATCGTCTTGAGTCCAACCCGGTAAGACACGACTTATCGCCACTGGCAGCAGCCACTGGTAACAGGATTAGCAGAGCGAGGTATGTAGGCGGTGCTACAAGTTTACTTTGAAGTGGTGGCCTAACTACGGCTACACTAGAAGAACAGTATTTGGTATCTGCGCTCTGCTGAAGCCAGTTACCTTCGGAAAAAGAGTTGGTAGCTCTTGATCCGGCAAACAAACCACCGCTGGTAGCGGTGGTTTTTTTTGTTTGCAAGCAGCAGATTACGCGCAGAAAAAAAGGATCTCAAGAAAATTCCTTTGATCTTTTCTACGGGGTCTGACGCTCAGTGGAACGAAAACTCACGTTAAGGGATTTTGGTCATGAGATTATCAAAAAGGATCTTCACCTAGATCCTTTTAAATTAAAAATGAAGTTTTAAATCAATCTAAAGTATATATGAGTAAACTTGGTCTGACAGCTCGAGGCTTGGATTCTCACCAATAAAAAACGCCCGGTGGCAACCGAGCGTTCTGAACAAATCCAGATGGAGTTCTGAGGTCATTACTGGAACTTTGTTTGTCAACAGGAGTAGACGACTCAATCTGGATGCCGCCCCGCCCTGCCACTCATCGCAGTACTGTTGTAATTCATTAAGCATTCTGCCGACATGGAAGCCATCACAAACGGCATGATGAACCTGAATCGCCAGCGGCATCAGCACCTTGTCGCCTTGCGTATAATATTTGCCCATGGTGAAAACGGGGGCGAAGAAGTTGTCCATATTGGCCACGTTTAAATCAAAACTGGTGAAACTCACCCAGGGATTGGCTGAGACGAAAAACGTATTTCTCAATAAACCCTTTAGGGAGATCGGCCAGGTTTTCACCGTAACACGCCACATCTTGCGAATATATGTGTAGAAACTGCCGGAAATCGTCGTGGTATTCACTCCAGAGCGATGAAAACGTTTCAGTTTGCTCATGGAAAACGGTGTAACAAGGGTGAACACTATCCCATATCACCAGCTCACCGTCTTTCATTGCCATACGAAATTCCGGATGAGCATTCATCAGGCGGGCAAGAATGTGAATAAAGGCCGGATAAAACTTGTGCTTATTTTTCTTTACGGTCTTTAAAAAGGCCGTAATATCCAGCTGAACGGTCTGGTTATAGGTACATTGAGCAACTGACTGAAATGCCTCAAAATGTTCTTTACGATGCCATTGGGATATATCAACGGTGGTATATCCAGTGATTTTTTTCTCCATTTTAGCTTCCTTAGCTCCTTGAAAATCTCGATAACTCAAAAAATACGCCCGGTAGTGATCTTATTTCATTATGGTGAAAGTTGGAACCTCTTACGTGCCCGATCAACTCGAGTGCCACCTGACGTCTAAGAAACCATTATTATCATGACATTAACCTATAAAAATAGGCGTATCACGAGGCAGAATTTCAGATAAAAAAAATCCTTAGCTTTCGCTAAGGATGATTTATAAAATCGCGGCCGCTTCTAGAGTACTGCGATGAGTGGCAGGGCGGGGCGTAAGACTCGACGTCTAAGAAACCATTATTATCATGACATTAACCTATAAAAATAGGCGTATCACGAGGCCCTTTCGTCTTCACCTCGAGCACAGCTAACACCACGTCGTCCCTATCTGCTGCCCTAGGTCTATGAGTGGTTGCTGGATAACTTTACGGGCATGCATAAGGCTCGTATAATATATTCAGGGAGACCACAACGGTTTCCTTCTACAAATAATTTTGTTTAACTTTTTAATTAACGGCCGGCTTGTCGACGACGGCGGTCTCCGTCGTCAGGATCATCCGGGCATCAATCGTACGTCCGGCAATTAAAAAAGCGGCTAACCACGCCCGCTTTTTTACGTCTGCAGGCGCCACTCGATTCTTCGGCGGCGGATTTGTCCTACTCAGGAGAGCGTTCACCGACAAACAACAGATAAAACGAAAGGCCCAGTCTTTCGACTGAGCCTTTCGTTTTATTTAGATGCTCTAGCACGCGTACCATGGGATCCCCCGGGCTGCAGGAATTCGATATCAAGCTTTTATTTGTAGAGATCATCCATGCCATGTGTAATCCCAGCAGCTGTTACAAACTCAAGAAGGACCATGTGGTCTCTCTTTTCGTTGGGATCTTTCGAAAGGGCAGATTGTGTGGACAGGTAATGGTTGTCTGGTAAAAGGACAGGGGCCATCGCCAATTGGAGTATTTTGTTGATAATGGTCTGCTAGTTGAACGCTTCCATCTTCAATGTTGTGTCTAATTTTGAAGTTAACTTTGATTCCATTCTTTTGTTTGTCTGCCATGATGTATACATTGTGTGAGTTATAGTTGTATTCCAATTTGTGTCCAGAATGTTTCCATCTTCTTTAAAATCAATACCTTTTAACTCGATTCTATTAACAAGGGTATCACCTTCAAACTTGACTTCAGCACGTGTCTTGTAGTTCCCGTCATCTTTGAAAAATATAGTTCTTTCCTGTACATAACCTTCGGGCATGGCACTCTTGAAAAAGTCATGCTGTTTCATATGATCTGGGTATCTCGCAAAGCATTGAACACCATAACCGAAAGTAGTGACAAGTGTTGGCCATGGAACAGGTAGTTTTCCAGTAGTGCAAATAAATTTAAGGGTAAGTTTTCCGTATGTTCCATCGCCTTTTCACCTCTACCACTGACAGAAAATTTGTGCCCATTAACATCACCATCTAATTCAACAAGAATTGGGACGACTCCAGTGAAAAGTTCTTCTCCTTACTCATGGTACCTTTCTCCTCTTTAATGAATTCTTAAACAAAATTATTTGTAGAGGCTGTTTCGTCCTCACGGACTCATCAGACCGGAAAGCACATCCGGTGACAGCTGTGCACGTCGGGGTTTGTACCGTACACCACTGAGACCGCGGTGGTTGACCAGACAAACCACGACGCTAGCCCGCCACCTAAGTTATGAGTCAGGAAAAAAGGCAACAAGTAGTGTCGCCTTTTTTTCTTTGCTTGCTTTGTAATCACTCGATGACCAAAAGTAAAAACCCGCGAACGAGTTTTTGCGTAAAACAGGTGAAACTGACGCTAGCCGGTCTACTAGTAGCGGCCGCTGCAGTCCGGCAAAAAAGGGCAAGGTGTCACCACCCTGCCCTTTTTCTTTAAAACCGAAAAGATTACTTCGCGTTATGCAGGCTTCCTCGCTCACTGACTCGCTGCGCTCGGTCGTTCGGCTGCGGCGAGCGGTATCAGCTCACTCAAAGGCGGTAATACGGTTATCCACAGAATCAGGGGATAACGCAGGAAAGAACATGTGAGCAAAAGGCCAGCAAAAGGCCAGGAACCGTAAAAAGGCCGCGTTGCTGGCGTTTTTCCACAGCTGCACCCTGACGAGCATCACAAAAATCGACGCTCAAGTCAGAGGTGGCGAAACCCGACAGGACTATAAAGATACCAGGCGTTTCCCCCTGGAAGCTCCCTCGTGCGCTCTCCTGTTCCGACCCTGCCGCTTACCGGATACCTGTCCGCCTTTCTCCCTTCGGGAAGCGTGGCGCTTTCTCATAGCTCACGCTGTAGGTATCTCAGTTGCGGTGGCGTGGTTGCACTTCCCCAAGCTGGGCTGTGTGCACGAACCCCGTCGCCAACCGCTGCGCCTTATCCGGTAACTATCGTCTTGAGTCCAACCCGGTAAGACACGACTTATCGCCACTGGCAGCAGCCACTGGTAACAGGATTAGCAGAGCGAGGTATGTAGGCGGTGCTACAGAGTTCTTGAAGTGGTGGCCTAACTACGGCTACACTAGAAGAACAGTATTTGGTATCTGCCGCTATTGCTGAAGCCAGTTACCTTCGGAAAAAGAGTTTGGTAGCTCTTGATCCGGCAAACAAACCACCGCTGGTAGCGGTGGTTTTTTTGTTTGCAAGCAGCAGATTACGCGCAGAAAAAAAGGATCTCAAGAAAGAAATACCTTTGATCTTTTCTACGGGGTCTGACGCTCAGTGGAACGAAAACTCACGTTAAGGGACTTTGGTCATGAGATTATCAAAAAAGAAACTATTCACCTAAGCGATCCTTTAAATTAAAAATGAAGTTTTAAATCAATCTAAAGTATATATGAGTAAACTTGGTCTGACAGCTCGAGGCTTGGATTCTCACCAATAAAAAACGCCCGGTGGCAACCGAGCGTTCTGAACAAATCCAGATGGAGTTCTGAGGTCATTACTGGATCTATCAACAGGAGTCCAAGCGAGCTCGATATCAAATTACGCCCCGCCCTGCCACTCATCGCAGTACTGTTGTAATTCATTAAGCATTCTGCCGACATGGAAGCCATCACAAACGGCATGATGAACCTGAATCGCCAGCGGCATCAGCACCTTGTCGCCTTGCGTATGATCTTGCCCATGGTGAAAACGGGGGCGAAGAAGTTGTCCATATTGGCCACGTTTAAATCAAAACTGGTGAAACTCACCCAGGGATTGGCTGAGACGAAAAACATATTCTCAATAAACCCTTTAGGGAAATAGGCCAGGTTTTCACCGTAACACGCCACATCTTGCGAATATATGTGTAGAAACTGCCGGAAATCGTCGTGGTATTCACTCCAGAGCGATGAAAACGTTTCAGTTTGCTCATGGAAAACGGTGTAACAAGGGTGAACACTATCCCATATCACCAGCTCACCGTCTTTCATTGCCATACGAAATTCCGGATGAGCATTCATCAGGCGGGCAAGAATGTGAATAAAGGCCGGATAAAACTTGTGCTTATTTTTCTTTTCAGGGTCTTTAAAAAGGCGGTCATCCATCAACCATCTGGTTAATGATCATTGAGCAACTGACTGAAATGCCTCAAAATGTTCTTTACGATGCCATTGGGATATATCAACGGTGGTATATCCAGTGATTTTTTTCTCCATTTTAGCTTCCTTAGCTCCTGAAAATCTCGATAACTCAAAAAATACGCCCGGTAGTGATCTTATTTCATTATGGTGAAAGTTGGAACCTCTTACGTGCCCAATCAACTCGAGTGCCACCTGACGTCTAAGAAACCATTATTATAGTGAGCATTAACCTATAAAAATAGGCGTATCACGAGGCAGAATTTCAGATAAAAAAAATCCTTAGCTTTCGCTAAGGATGATTTCTGGAATTCGCGGCCGCTTCTAGAGTACTGCGATGAGTGGCAGGGCGAGGCATGAGACTTCGACGTCTAAGAAACCATTATTATCATGACATTAACCTATAAAAATAGGCGTATCACGAGGCCCTTTCGTCTTCACCTCGAGCACAGCTAACACCACGTCGTCCCTATCTGCTGCCCTAGGTCTATGAGTGGTTGCTGGATGACCGGGCATGCATAAGGCTCGTATAATATATTCAGGGAGACCACAACGGTTTCCCTCTACAAATAATTTTGTTTAACTTTTTAATTAACGGCCGGCTTGTCGACGACGGCGGTCTCCGTCGTCAGGATCATCCGGGCATCAATCGTACGTCCGGCAATTAAAAAAGCGGCTAACCACGCCACTTTTTACGTCTGCAGGCGCCACTCAATTCTCGGGCGGCGGATTTGTCCTACTCAGGAGAGCGTTCACCGACAAACAACAGATAAAACGAAAGGCCCAGTCTTTCGACTGAGCCTTTCGTTTTATTTGATGCCTCTAGCACGCGTACCATGGGATCCCCCGGGCTGCAGGAATTCGATATCAAGCTTTTATTTGTAGAGATCATCCATGCCATGTGTAATCCCAGCAGCTGTTACAAACTCAAGAAGGACCATGTGGTCTCTCTTTTCGTTGGGATCTTTCGAAAGGGCAGATTGTATAAACGCGGGTAATGGTTGTCTGGTAAAAGGACAGGGCCATCGCCAATTGGAGTATTTTGTTGATAATGGTCTGCTAGTTGAACGCTTCCATCTTCAATGTTGTGTCTAATTTTGAAGTTAACTTTGATTCCATTCTTTTGTTTGTCTGCCATGATGTATACATTGTGTGAGTTATAGTTGTATTCCAATTTGTGTCCAAAAATGTTTCCATCTTCTTTAAAATCAATACCTTTTAACTCGATTCTATTAACAAGGGTATCACCTTCAAACTTGACTTCAGCACGTGTCTTGTAGTTCCCGTCATCTTTGAAAAATATAGTTCTTTCCTGTACATAACCTTTGGGCATGGCACTCTTGAAAAAGTCATGCTGTTTCATATGATCTGGGTATCTCGCAAAGCATTGAACACCATAACCGAAAGTAGTGACAAGTGTTGGCCATGGAACAGGTAGTTTTCCAGTAGTGCAAATAAATTTAAGGGTAAGTTTTCCGTATGTTGCATCACCTTCACCCTCTCCACTGACAGAAAATTTGTGCCCATTAACATCACCATCTAATTCAACAAGAATTGGGACAACTCCAGTGAAAAGTTCTTCTCCTTTACTCATGGTACCTTTCTCCTCTTTAATGAATTCTTAAACAAAATTATTTGTAGAGGCTGTTTCGTCCTCACGGACTCATCAGACCGGAAAGCACATCCGGTGACAGCTGTAGGCGTCGAGGGTTTGTACCGTACACGCTGAGAC
+
21('&%$$&&&$$%$%%'+%%%&&%%%(',37BDEDGGFEJF4323/..)')***))*.599<87:<?ACCEHCB:9980:6FJA=?GFCDEBIJJJJJHGJIHFJFJHGGJJIIJJIGGJIJJJGFFACC??@FJEGFFHGHGEEBECAIIHFDDIFJIIFB@@?IJGIEJFA>>=A977/../=ECFEH<<<<@,&')))))+),,01333A?=;30,(%$%('-++**,*0.)/184289:B544<2CEGJICEFHIJJDJHEDGJFJJGJIFFJFHFGHFHHJJJGJJGJHJGJHJIJIGJ@??=::900007220222CDECDEEDIA;-))))002CGGJIJJJJJFHJJJCFEGCECDCEEI?7:FC?AACGJJJFCC=:/0.,.221,&&0/02,((8AAA=6544+++25/)))*,0588?:GDFEIHIJGEJFEJEC//./2298531-)127>=A;945587=CD667ACBABBCCHIJJJJJJBBB;::10)))()7;AGHHECCDDJ>JHBBBDJGIGECDFHJJJC>>2./2DFDGE=<B??=45BJDDB?AGJGCBCBDAA8659?//0+534456;2//155;4<DBEFHJIEJJFAAACECJGCCJIIFIG;;<JJHGGJJJJGFJHJDI??FGGIFHJEJFJJJDDFDFJDB=.---.,++:0...?;999??>BCDDFGJJJJJJGIJJJHJJFFJEJJJJGJIJIJJHJJJJJFJJJB434ADGJJBFHGHJHFHFBA@9889=;7:6778CDIGHIJEJJIHJEECGHJE1JGGGIJJHJHJJJJFJJJJJJJJJFEFJJIHF<99:ABBEJJJHIJHHJC666JJGJJJJJG?***64211040:@JJEJEGFCDFJJEHJJJJIIJIJHJA??AJHJIHEJJJJJEIHIJJJGHGJJJJJJJJGJHGJJJJJJJJHFGEGJHJJJJHJFJAHEJJJJGJD;;<<HIIIJGHJIJJJIEEHGJJIJGJGJJJFHIE9E>BCFJ?@?CEEIJFJHHJJJHEDDEAB@AH;98>76;@D75543*(('()*+,+)**,0.078>==A966;BCEJJJGJJGHIIHGIJEEGGD@EBEEBDDFHJJJIJHHJJHGFIGJJIJJJIFFFJJGJHJHJJJDFHBBA?AA@?/....JIGIJIJJ>H>AADGJEGJHJIJIJIJED;:::FEDJJJHGIGFGFEDFEDHEDB7777447<2111--CEDJGFGFFFDB<88AC<BA9::JFJFJJIGFFJIJJJIJJBAAAJDF<H>;;C66667666JHCDFDEFCCEDGEFIJIJCCB930+**''%&')')(&''%%&$&&$$$%&'&'%$$%&('((&%%&'*-7>>BDFJHFGHHJJGHJJJJEEFJGHHJJJHHGJJJJDABAJIGJEJJJIJGHJJJHJFJGDFFJJJGJHJJHHHJJJJC;::;9&&&&*GIJJJJFIJJJJJHHDFDBJIJHJHJJJJJIIIHEDEEB>=<?BCFHGJJIJFJJJHEJJGJC<70162//./0/(667@@@F??@?IHIGBAABEHEJFJJGHJIHJGJC8888BFFGJJJIJJJ7777IDBBBDA?000080/:77JJJFJJJCJEE><;9:****)))@AAAGIJJJFJJJJJJJJJGHGJHJHIJJFGJFIJJJJJGDJGJGEJJEG>>>>JEIFICECGJJHJIJJJJCCB@A<?BCEFHFJFJJJHFJFGHJJGHJJFJD??FEJJJJJFFIJIIJJDCACJJJJJJ===;;;=?8::=98;A<<DIFJFFIGHJJJGJIJIJJJJFJJGJJJGGE@ABEHEGJHJJ::::EGIIDHFECFEJJHJJJHJJJJJJJJFDGJJJJJJJJJJGJJGJJEJGJJF9850FJJIGFE<9JIJJJJJGJHJJJJJJECEDJ@BABABA??>?CCHB@?@AHJJFGGEFHHJJJJJJJJJJJJJJJFJEIJIJBHC.,,=0>@HJIFJJJJJJJJJJHIFJFIEFIFHJJJJHFJIJJJJJEGJJJJHBA<>5(((B>>?DFIHGFCHIJCC<,()<::;9>>>DHFJJIEDFIJJJGJJIJEFEID>>>?FJC@;535.+2572@@CCDEJIFFHJJHJIFHJFIIIFDFJG<;ABDFEGF?988;E?@>@EGHEEFJFDJJFGGGFIGJJJJJJJJFG<;<;C@=AEGHJEFCGFJHHEJHGEEFHHEAABDJJJJJJJJEDBADA@DADJJJHJIJIDDBBJGABAAGJGJFGHCF>3.1'''(1((),---,+++583244561--/;<<E;;;<JJIJGJIEBCJJJIHGGDBDGDFGDDAAAAJJJJHJJJJJHJJJJJJJHJJJGJJGJJJGDABAJJHJIJJJJJJJJJJJJGJJJJEBCBCI>8/...6677@@D<<@ABDJJGJJJJJJJJJJJJHEJFJH@CHHGJ@?JJJIGGJJJJJJEJGJJ8889HCA@BC69))GDFJFFHFGHFIJHGHFGFA@BCB>==2>>@@JD@@?51--../36976(/'(<=;88CJJGJJJHGAA;GJGGJGJJJJEJJHHGIHEJJHIJFGJHHJIJBABCJEDC995=<<?7767@AEEJGCBBCGEE?)(()999?@BGGIFFEJJFBFEJF99888::>=BD655590+32//.11''+,/46647;;>;-****+++-/.*(&&'**'()'((*-7::8211367@CFJEJDBGDDGJJJEHFJHHGIHHJFIJIJEDFJJJJHHJJGEEJHJH@@AACACJHJJJHDJEJH??=4(&&'--&&/--.-,++29798:>111<GDEHJIGJHJIC>;;=@JFHJJJFGJGGDH;::DGDFEIJD0/-,,148777?@GGGJJJGFGJJJJJHJFJJGJJJJJGJIHJIJGJJJJC==HGJJJIHGHGIJAA@B@GD.,,-/39@?===<3@BCCJJJJIFFJJGJFJEHHGJJJJJJJJJJJJJHHGIGHIFGD=82('(+-,((((++-,>8@IGJFJGFJJJJFGJHJJIJGGJIHGIJIFHJJJJJAA@AHF@B=<<4555?JJIIDIGJDEJJHJEJGJJFJJEFEJFFFCCJCGJIJIGJGJHJHHHJIFIGF@<3344<GFDEFIJJHGFFCJFGJGEDCCG><;>?JJFHHG<;80(',BJ>>@?@E9;DHIEGGHEHJGIIHIJJJHFIJJJJGGGDGFG?>?>C>?ABCHJJGFFF3332:6578CFGGHJJJIJJJJGGJHJHJFFJCBCGJGICHEJJHJJJJJFIJJFJIGBCFGGHHFEEHCEJJJJJJJJHGDDFIJHDIDJJF@@A>@CDJJHEGGJGJHGJEDCCD65++))455HIHFGFCBHCFHJJIHFGDHIJEJIJHJEICBABJJ@B@HJHGJJHJEEFCGJJJGJJJJGJDF>=84454E?CJJJHFFHEJJJJIJIHGIEIIFJHJGHJA<=.667>;2--019*)))0,')*''',,''((>FDEJJJGDEIEHJJFFJJFJJHGHJJEECJGJJIJJHJJJJJJIJGJJGEEEGDH****0078@B?@CED====BCGAA6B1@AC@CDDJIDJJJJHJDHG@@?+)/.++-.40671>DFCJFGFJEDJGIJJFIJJFIHJFCC>??@FJFB6655:::<;?CC@>9A@FIGEGGHJJGJFFJJJ??>?CD2000.///<=HAACAFJHDDFEFGIJDDEEHFIJJEJFGJJFJH>>>>ACEF?@??FCB>==>JJICEEEDGEDIFGFDDBCGEEGHJEEG?4573>64--)**,+*+('&&&,,/016.-.;>42248BAC?DCBJEE?@FFJJHJJJJJJJJJIHIJGJJFJHJIF87''34,,,-,**//333323FA@A?ACIJIJGJHHJJJJJJJJJHHJJJIHGFEJJJJJGBBA>@;;<=BEFJ333JJJJJJJHHJFGGJIHFJJJGJJGHJ54FJJJJJCCCJJJJJJHJJIHHJGHJJIJJFJJJJGHGCCCCEHHJFG===>FGJJJJHJGJJJFFJHJJJIJJHJJJJJIJJJJJCBBC==<<>62--/01<@CEJJJJJGJGJJHJJJJJJJJJE@F++,-?@DCDEJJJCCC1101<?CGJJHEEJJJHGHGJFJHHJJJJFJHHIJJJJJJJHFHJJHJIHGJJJIHCBD=>C@FJJJJHJHDCE>913)(,,00***5<79=AABEJJJJGJJJJIJGJJJGHJJJJJGJJIJJGJJFGIJJJJGCDIIJJJJJHJJHHJJHJFJJJJJJIJJJGJJJJJJIHJJJGJJHFJGJHJJIJHGJHGJJJJJJJJJJHJGJFJCB@JEDEJJJJHJJHEBJJIHJJJJJHJJI=778<7656:9:A@:;675767<=;<;77GCBB?@:556>C=<90/./-(&&')&%%'%%$$&&&%&&&&%%%225:789IIJGDDA@??100062-)(%%'*/00/..110-.447-BFEFGJHJEDFGHEJFGA@?ABJJDJGJJJHEGJJJJGJECHHD8JJFDHJJJJJJJJEFDDECCDBJJFIHDFEFJEFEGJJJJHHGFGJIJJFDCAE=>=DADCD=<>>FGCFHDHHFJJJJF>>>=+++@@B=>CJIJ::99;>ADJGFAA@6331000,-,+,,-&'(()(&).-23CJJJHJJJHJJI@433375<<<3330*124:::97611:=EJHJGFFHDCFEGECEFJIJJJJJJJJJJFI@JIJGE;=?BBFIEGHCDJJJJGJJJHHFGB95693>==?53322/.)))//13/2-/***:.*2542.-.&&&',,-CCB???ADBBAB>>AJHHFBJEIJB<7679=:2+*(*(&&&46:FHJJJFDBAB>?20...4.-*)*''&(,&%%%(&&%%%$&-..-*%%&21,=AIJJJEJEJJJF9)))*@??AFJJJJEJHJGGFHJEJJJJJHJJFJFIIJJCDJC@:99;BB@::::><:778D<==>JJJJJJ<::<:::;D=111,'%%&)+-,-++,-<988;FJJJJHJFJJJJJ=9000:7668DD===>?<6664333665=6562=HFIFGGJHJIJIJGFGHJHJHDCGGFHHGFGFIJJJGJJHIIJJJJJJJJEJEJIJHJJJGJJJIJIJJAB?@<+)*))))7;;:99;A@EIIJJJIFJJHJGDJEJHIHJHJDCCEGJJJJIGJJJHJEGDJJ=:++::AC<>A@97,+++**'))))45@A<<=DJJGGJJJHJJJJHHC>>=B@@8;=AJEJJGJJGGJIA7749JFJGHGJJJJJJIIJIDDCBJJFJJJHJJJJJ?AAE<==JJJJJJJIJJGIFJHGJJJIJJHD:89BIA??:77@BDIHGJHIJGCEHIEJFDGHCFFJJGJJJJHFEFFJJJJFFII555BB;;:8?==AJJJJFJIIJGJJIHHJIIJJHJJJJIFHHJIIIJJFHJJGJFEBBAAECEDJGJGJJJHJJHDHGCGJGGGJJJJJHFJJJFI=6EJJIHJJJJJJGJGJBB@AEFGEJJJGJIJJGJJFHJJIJDIHIGFFGIHJGJJGHGJJJEEJDHFEJJJFHHJFJJJJJHJJGGIFJJGHJJJJJFGFJJJJGG54464((()1303***-46:::80.-'%%#&&&$$%%'%%$%(+--,(&&%'')**,,2267==::678:@IJIJJHHDIJIJJJJIHJJJGFFJIJHE@@FHGIGIJHIHJHGIJJJHJJJIIGE<<<++++4458>?=<4)BDCJ@B@FHIEJJFJJGJJFJJJGJJJD44@CIJGJEIGIJJHJJEHEJECJA866559:EA=,,,,BEEFEJGEJJJJJGF;:;JJJIJJJFJEHEJE:031.///AB?>>>GEIGHJJIJJA???42115711++,,-,*.(&'''(+,,1.--.310./=DDEA?ACJFJJIGJJIGJIJJIJHJJJJFJE;FIGJJJJJGEGJEJJIJJHJJIJIJHJJGJDHD<:B>?AEC@@?6556?9732313CHJJJJIJIGFIFGCEJJCFIFD/))*+((%%&'0.*%&)//0//1144=C?D@CDEIGGEJEIJHHHHHEIGGJJJIJJJJFGHJEJJFHJHIA@JIJIEJJJJFHDFFHFGJHCECFJDJCDJFGIHECEHJIJFJEFEHIEJGDHEJIJJJJB9999;491...,,,+,+))+34444499ADGCFFGIJFFIGJJHGHEJIJ@>:95//37DJJJJH@@ABFGGIJJJJJFGFDEJGJJJJJJFH?=6D?JGDDJJJGJFGIFHHGJJJJJJJJJJGGJJGJGJJIFGGGGIDD<;;4222/120019<<))(('&&&((()1--/13::2222DHGJJJJJFDDEJHJJIJ:76)))+::A@CACIJJJHGHJJJHEDBC-,,-99('''49984422..+.445)))*03>?CJJFCFDFJJJHJJHJJJJIFJJIHJFJJJEJHJJJHJHCFJ>;;DBCBBBECJHFHJGABBBFH<<=89;:/../;:88:CDEJJIJFDAC333>A>?@JJ?@@IJJEA@CDJJJGJGJIHHBBCHDCJIHCCIGI(((.///A==FJFJGIGFEEIJ?==+)/(258CCGGEDFJJJIFJJGJJJJDDJJH@>=,**+4711/02277679ADADC?>==:>?AFJJGF=<::7.,&&&'(&%&%$'),,+))))))))'''')6?ACBHCABCIJJIEBCDBJEFHJJJGGEJEGGIJJIJJGJHJJJJJJJHGGJJHJGFFEDJJJJJGIJJJFJGJJJJJGJJGJJJJIJGJJJHJGHJJJJJFCA=>JJCEJFGCCCBEBAABHFCEA@BA@???@BCCDFDCB@@@BAAABDCB@??@BCDEEEFEA>>=:9778677=6:>5ABCB@CD=5GEJHGECBAAAAFHFFCFDA<<<=AA>><<>B?>@?FDDCC==::>5DEDFGDCDGEFJEGDCB@@@DEBCDC;:9:;?C=BBBDCAC<8478DBCDA=<>?@ACEFGDEAAABDDCA>6<+())??:222/112665<>@CAA??ACFCEEB>>==A<;../8AADBA@>==<<<2223DC?>===><=?@>====<<<@A>7799?>>>>?@==<=?@??@>>@??@>?@@@BBFJJBA>;;<=B@BA@@@>BAA?=8><9<==@@BBC;/88<==@@@@>@??B@:77?=<@?@@FEFDCABBBAA@CA@@@FDAA@=>=>?@?>==>@?>===<;><>?>=<<<<<=<==?=<=<>@>???>=<<=:::;?AAFJ@=DB8>?>9999::::=?EAC<;<:52;:;:<;:9;;=>=>>>=>?C?@=<==><:99;;<>>=;;;9999ADCB7666=<;:<;;;;:999:?=><<;;;;<=====<=>>C?,,+'(02*'''(&'(&'%$$$%$$$%$$(((()%
@Glass_F3P_4_D3_6_16_47
CCAGCAGCTGCGACTAGAAAAGGACCATGCATCTCTTTTCGTTGAATCTTCGAAAGGGCGGATTGGACAGGTAATCGTTATGGTAAAGGGCCATAGCCAATTGGAGTATTTTGTTGATAATGGTATGCTAGTTGAACGCTTCCATCTTCAATGTTGTGTCTAATTTTGAAGTTAACTTTGATTCCATTCTTTTGTTTGTCTGCCATGATGTATACATTGTGTGAGTTATAGTTGTATTCCAATTTGTGTCCAAGAATGTTTCCATCTTCTTTAAAATCAATACCTTTTCGTCGATTCTATTAACAAGGGTATCACCTTTCAAACTTGACTTCAGCACGTGTCTTGTAGTTCCGTCATCTTTGAAAAATATAGTTCTTTCCTGTACATAACCTTCGGGCATGGCACTCTTGAAAAAGTCATGCTGTTTCATATGATCTGGGTATCTCGCAAAGCATTGAACACCATAACCGAAAGTAGTGACAAGTGTTGGCCATGGAACGGGTGGTTTCCACAGTGGTAAATAAATTTAAGGGTAAGTTTTCCGTATGTTGCATCGCCTTTTTCACCCTCTCCACTAAAATTTGTGCCCATTAACATCACCATCTAATTCAACAAGAATTGGGACAACTCCAGTGAAAGGTTTCTCTTTACTCATGGTACCTTTCTCCTCTTTAATGAATTCTTAAACAAAATTATTTGTAGAGGCTGTTTCGTCCTCACGGACTCATCAGACCGGAAAGCACATCCGGTGACAGCTGTGCACGTCGGGGTTTGTACCGTACACCACTGAGACCGCGGTGGTTGACCAGACAAACCACGACGCTAGCCCGCCACCTAAGTTATGAGTCAGGAAAAAAGGCGACAGAGTAATCTGTCGCCTTTTTTCTTTGCTTGCTTTGTAATCACTCGATGACCAAAAGTAAAAACCCGCCGAAGCGGGTTTTTACGTAAAACAGGTGAAACTGACACTAGCCCGTACTCGTAGCGGCCGCTGCAGTCCGGCAAAAAAGGGCAAGGTGTCACCACCCTGCCCTTTTCTCTTTAAAACCGAAAAGTATTTCGCGTTATGCAGGCTTCCTCGCTCACTGACTCGCTGCGCTCGGTCGTTCGGCTGCGGCGAGCGGTATCAGCTCACTCAAAGGCGGTAATACGGTTATCCACGAATCAGGGGATAACGCAGGAAAGAACATGTGAGCAAAAGGCCAGCAAAAGGCCAGGAACCGTAAAGGGCCGCCGTTGCTGGCGTTTTTCCACAGGCTCCGCCCCCCCTGACGAGCATCACAAAAATGAGCGCTCAAGTCAGAGGTGGCGAAACCCGACAGGACTATAAAGATACCAGGCGTTTCCCCTGGAAGCTTCCTCGTGCGCTCTCCTGTTCCGACCCTGCCGCTTACCGGATACCTGTCCGCCTTTCTCCCTTCGGGAAGGTGGCGGTTGATGCTCGCCTGTGAGTTATGATTCGGTGTGGTGGCTGGCTGCAAAGTCGGCTGGTCACGAACCCCCCGTTCAGCCCGACCGCTGCGCCTTATCCGGTAACTATAGTCTCTTAGTAAACCGGTGCAGCGCGGCTTATCGCCACTGGCAGCAGCCACTGGTAACAGGATTAAGCAGAGCGAGGTATGTAGGCGGTGCCAAAACTTTGTTGAAGTGGTGGCCTAACTACGGCTACACTAGAAGAACAGTATTTGGTATCTGCGCTCTGCTGAAGCCAGTTACCTTCGGAAAAAGAGTTGGTAGCTCTTAATCCGGCAAACAAACCACCGCTGGTAGCGGTGGTTTTTTTGTTTGCAAGCAGCAACTCCCGCAGAAAAAGGATCTGAGGATGGCTTAAATATTCTACGGGGTCTGACGCTCAGTGGAACGAAAACTCACGTTAAGAGGATTTGGTCATGAGATTATCAAAAAGGATCTTCACCTAGATCCTTTTAAATTAAAAATGAAGTTTTAAATCAATCTAAAGTATATATGAGTAAACTTGGTCTGACAGCTCGAGGCTTGGATTCTCACCAATAAAAAACGCCCGGTGGCAACCGAGCGTTCTGAACAAATCCAGATGAGTAAGGTCATTACTGATATTATCAACAGGAGTCCAAGCGAGCTCGATATCAAATTACGCCCCGCCCTGCCACTCATCGCAGTACTGTTGTAATTCATTAAGCATTCTGCCGACATGGAGCCATCACAAACGGCATGATGAACCTGAATAGCGAGCGGCATCAGCACCTGTCGCCTTGCGTATAATATTTGCCCATGGTGAAAACGGGGGCGAAGAAGTTGTCCATATTGGCCACGTTTAAATCAAAACTGGTGAAACTCGCCAATAGCTAGACGAAAAACATATTCTCAATAAACCCTTTAGGGAAATAGGCCAGGTTTTCACCGTAACACGCCACATACTTGCGAATATATGTCAGAGCGCGGAAATCGTCGTGGTATTCACTCCAGAGCGATGAAAACGTTTCGTTTGCTCATGGAAAACGGTGTAACTGGCGGAGACTGGGGAACGCTGTCCATATCACCACTCACCGTCTTCATTGCCATACGAAATTCCGGATGAGCATTAGTAGGGCGGGCAAGAATGTGAATAAAGGCCGGATAAAACTTGTGCTTATTTTTCTTTACGGTCTTTGAAGGAGGTAATATCCAGCTGAACAGGTCTGGTTATAGGTACATTGAGCAACTGACTGAAATGCCTCAAAATGTTCTTTAAAATGTTCATTGGGATATATCAACGGTGGTATATCCAGTGATTTTTTTCTCCATTTTAGCTTCCTTAGCCTGAAAATCTCAATAACTCAAAAAATACGCCCGGTAGTGATCTTATTTCATTATGGTGAAAGTTGGAACCTCTTACGTGCCCGATCAACTCGAGTGCCACCTAACATATAAGAAACCATTATTATCATGACATTAACCTATAAAAATAGGCGTATCACGAGGCAGAATTTCAGATAAAATACTTCTTTTCGCTAAGGATGATTTCTGGAATTCGCGGCCGCTTCTAGAGTACTGCGAGATGAGTGGCAGGGCGGGGCGTAAGACTCGACGTCTTAGAAACCATTATTATCATGACATTAACCTATAAAAATAGGCGTATCACGAGGCCCTTTCGTCTTCACCTCGAGCACAGCTAACACCACGTCGTCCCTATCTGCTCCTCATAGTTCTATGAGTCGTTGCAACACTTACGGGCATGCATAAGGCTCGCTAATCTATTAGGGAGACCACAACGGTTTCCTCTCAAATAATTTTGTTTAACTTTTTAATTAACGGCCGGCTTGTCGACGACGGCATGTACCGTAGGTGCATCCATGGTTGGTCATCAAAAAAGCGGCTAACCACGCCGCTTTTTTACGTCTGCAGGCGCCACTGGATGGGCGGCGGATTTGTCCTACTCAGGAGAGCGTTCACCGACAAACAACAGATAAAACGAAAGGCCCAGTCTTGGACTGGTACCTTCGTTTTATTTGATACCTATAAGCGTACCATGGGAATCCCCCGGGCTGCAGGAATTCGATATCAAGCTTTTATTTGTCAATAGTCCATGCT
+
((+---201(''''(&%%%''()(()%%%%%%%(+,89?2000//.((%%$''(.2:20*)((+(*,+,,,4433+)(((),''$$$%&)&,,,''''+6+?AAFFJJJJJHHJJFJHCCD,,+(($$$$%%&&+52200013/122511BAHJJJFEGJJIJJJJGBAAJJJFGHFG>===CJHJEHIEHGJIJJJJJJJJJJJIJIJFJGJEEBA?>@DJFBDBDACAABDIJJGGJBBBJDDDDJEFEACBBJH@@@@A=78CCBBBGEEFGHHE???5548=;7)'''**+//0...-/:=>?CHEEDC;:9:?:7GGHIJGDCCCJJJJJJJGFJJJHJFJ::>A?4'778CAC?=:<88:78640016@FHFJIJHJGFJFGIJHGJ==<>JGI3334C@=<=7:>FIJJJFJJJFJJC<6)))(,)*--CEGGGIJEJ>>><?@?GJHFJFDDHIEJJHJHEEBCGHJHJJJJCFFDHJFEEEGHJJ@:7:0,,+,('''-+)''&)+((('))68885455?AHIJFIFEGJJJJAECCEDHEE432''''-+,,-:?91*:944)))'()0/+)*+45AABJJJJHHDHFGHFJGFFFJJIBABAHCCJ42115FG@@@?;93.*((++-*')**.+)+619;:<E=::9:>==?>BCDEG=;EAIHCJCDFDEHDIIJ@CFJGJB,,,,DJEDCCCEHFBA@>>?AEGGIC@@@BA?>30.-/0.6:<JFH5557IFHJJGGHJFJFFEA<;<<@CBEFJGDIDIJGGEFEHDEJHIJGFFHEFGEDJHJJEJGFJEGCA=?BCADBA4333FJFJJJJHHDB>??GFDBEDD1112;87988@DB?>=<999)(()41113766567;>@ABGC;<<C@B@@@BFFJCA@??ACGEC7774555788;;:;989850('''5;?B@4384<HEA:64468;CA4220655.-,'''%'**++,*/(%%0((()=>?CDF;;;:<:988:698111?@>;<>A6668=:0,++(&')+0,+++.,++**)*.+)-6896-,,1.+$$%'('-44542354..2/5;--+-**.311423110/.167333/00.2112<>@AHJFDDBABCCEDCEGEJGDGGHEGIGGDGGDEEDCDAEEEFCFEEGB;F)))989:;CFHH@??<=77523><872,,,,**11118A@BGA?==:;<?<;70('&$+&)((%&.452.0,)(''*((..0<;887:<66074/00BDA<??A?ADEFDIJGEEGBCB9976:DDE1111(((*-//>CDCCBDCA>10005410//058844334446655,++)*+/23320,/-,..(5+*)&&,&6557D8888;6:9ACEBD999:BHDB8254/,-30+**).../2335@?>IG@FCC;<8*(()-0(+'&'$######$$$$##$&''''$$$%#$$%&'%%&&''$$%&%$$$$$$$$$%''&$#$%&&%'('''',,333:BABDACEJI<;;:EDCEA@@AA<4-.BBCHIIIGJBB+))(+(()$$%%%%'+'&%%%''(%%$$#%%%'')+-02;=@HIJJIGJIJJIJJHJIJJGFBH850.067;=?;;:?BD??>'''20//.()&'))%%&'(,0.04;>=>.211.---3?@?AAEJDF8886++,>?B>445?;::;CCFIJGHEGFGGDEFJJJGHIJJJJH=;:882//6<DJJJBAA:59@*))))0/&++())):33213386335=>IHFJDJGJJHFJFE?CBBDD87750*(&&'&%%$$$$##%#%&%&*..12.,,)(%%%%%&'&&&+**))))))235000@@<<=>JHJJIGIJJHJHJBGIIHEFGFEFFJ;652154:<9:ABCFGFJGFJJID?999?ABBABAB?8000152../CBCEJHFGEJC@@AFEA@@BBHEJB9;5=;;;<>==EIJJ>62233666IHHJHE;;:;GIJF===<7678=B@?<=@AJ>>>>HJEJFDJIJJJJ;;:;DIJJJEJGFH@>>;998+++,263333=@8554*&&%%()*16772//0/./0,,++8:==?GAAA99834EDCBCCF1,,,,01<ADBCA@BCCDJIHJGHJJHDCEA88FEGEJJJDDDCFGFJGEC<<<=ADDEABBCJIJDA???A54EGFFDHJJJIJJJJJJJIJGJA632..+***&&&%'''('()1+***4667443347<<89;;8:44155588<@AAJ@ABBJJJJJCBFJJJ?>=>D;.878CBCAJJJJJJJJJGIHJGBHJBJJJJJJIJGHIJJHJJC&&&%'',,,-.-.;<=?CJGF4449J761011;>?A;::<=525@B9995223CDACJJJHHFFFGGJJJGJHFGIGJFB>.+)4.--..--,('))''($$$%(-000,++))))DJJJJJFJJIGDEJFE::::EDIJA889('%%'2-+*&&(/2>CHHG@>?=9,++)'''$$$%&$$$$$$$$%$$$$&$$$%'((&&&%((%%%%$$$$(*-3556CEJEFFFJJJJCD:<<=))&'))*(*,+++..?=@A<AADB>=4222?FJHJJJEFFGD@@C@,+*)++))*04BEFJFDD:7EAAAAFC=----/*((''++''''..22,)**4/)(()44:?>>BBCEJHJJJ>><;99@@FGJJJJJIJJFJGFJHJIE?JD754,()(''&&(&(.4AJJJJJJFIJHJIGHFJIJJJJJHGAA@777789?BA42126BJJHIJJHHGAC@779-/3:E@@A<=6+++,+'&&&12=757332265154'''(356998>CBDCHJJJAABJJJJJJIEEJJEJJIJEHJIJFJFIA776988=1,,,->>@?@ED===<=;:;;=>@AHEJJHFFEEDFGD??@>@@?BGHJD>643)54458BCCDCJJEB@CCHFGFFCII>2/./-(-1*&%$%%&&(*(')3::;;=<8689F989===@?888)(((;<<<=D@>?@?9876665,,,;=?@GGIEJGJICBCJDGFA??BAA=<=>8988.+,33;6555;CJIJJGJFHFEIJFIFGIJJGJHIJIH;;<=5555<=@CCDFJJFFJIG?>?>FE=>>>7556>BC@ACEJIJIJJJGGJJFEGJJG<;*(()2)('*&&)(((**..2244/.-./'&&&0-,++.19:?BAAACC??>??90(&%$&(&&%&(&'(,100--&&%&((,+..**&))'()2576333?74585@CDEFJGHG@@?@CCEGFBFCDJGDC;;;....2,('&&)((&&$$$%'))*4678''''%$$$##%'*+=CBBB?>??DCGFFJGJHGJ<4<=>HA>=>BCDEDFCBBI@655*(''%%*2??>;842110224>>?A0+**-.,,,...&&&76<@DJHIHFGFEIIGIFHH@?@CJHGG@>@=:<6))(())''%%%%&%%&(25--//-..&%%('&$$$%'*))+&''''''&&%')-.9:<JEJFEEHFJEDCFFHJJHHJFFCJJCDCFIG1))))**)+-,&&%
@Glass_F3P_4_D3_6_16_48
TCCACAAGATCAGGGGATAACGCAGAGAAGGACGTCTGAGCAAAAGGCCAGCAAAAGGCCAGGAACCGTAAAAAGGCCGCGTTGCTGGCGTTTTTTTACCCACGGCTCCGCCCCCTGACGAGCATCACAAAAAATCGACGCTCAAGTCAGAGAGGTGGCGAAACCCGACAGGACTATAAAGTACCGAGCGTTCCCTGGAAGCTCCCTCGTGCGCTCTCCTGTTCCGACCCTGCCGCTTACCGGATACCTGTCCGCCTTTCTCCCTTGGGAAGCGTAGGCGCTTTCTTCAGATAACTTCTGCACGCTGTAGGTATCTCGTTCAGTGTAGGTCAGTTCGCTCCAAGCTGGGCTGTGTGCACGAACCCCCCGTTCAGCCCGACCGCTGCGCCTTATCCGGTAACTATCGTCTTGAGTCCAACCCGGTAAGACACGACTTATCGCCACTGGCAGCAGCCACTGGTAACAGGATTAGCAGAGCGAGGTATGTAGGCGGTGCTACAGAGTTCTTGAAGTGGTCCTAACTACGGCTACACTAGAAGAACAGTATTTGGTATCTGCGCTCTGCTGAAGCCAGTTACCTTCGGAAAAAGATTTTGGTAGCTCTTAATCCGGCAAACAAACCACCGCTGGTAGCGGTGGTTTTTTTGTTTGCAAGCAGCGGATTTTACGCGCAGAAAAATCAAGGAATTCCTTCAATCTTTTCTACGGGGTCTGACGCTCAGTGGAACGAAAACTCACGTTAAGGGATTTTGGTCATGAGATTATAAAAAGGATCTTCACCTAAATCCTTTTTAAATTAAAAATGAAGTTTTTAAATCAATCTAAAGTATATATGAGTAAACTTGGTCTGACAGCTCGAGGCTTGGATTCTCACCAATAAAAAACGCCCGGTGGCAACCGAGCGTTCTGAACGAATCCAGATGGAGTTCTGAGGTCATTACTGGATCTATCAACGAGAGTGCAAGACGAGCTCGATATCAAATTACGCCCGCCCTGCCACTCATCGCAGTACTGTTGTAATTCATTAAGCATTCTGCCGACATGGAAGCCATCACAAACGGCATGATGAACCTGAATCGCCAGCGGCATCAGCACCTTGTCGCCTTGCGTATAATATTTGCCCATGGTGAAAACGGGGGCGAAGAAGTTGTCCATATTGGCCACGTTTAAATCAAAACTGGTGAAACTCACCCAGGGATTGGCTGAGACGAAAAACATATTCTCAATAAACCCTTTAGGGAAATAGCAAGGTTTTCACCGTAACACGCCACATCTTGCGAATATATGTGTAGAAACTGCCGGAAATCGTCGTGGTATTCACTCCAGAGCGATGAAAACGTTTCAGTTTGCTCATGGAAAACGGTGTAACAAGGGTGAACACTATCCCATATCACCAGCTCACCGTCTTTCATTGCCATACGAAATTCCGGATGAGCATTCATCAGGCGGGCAAGAATGTGAATAAAGGCCGGATAAAACTTGTGCTATTTTTCTTACGGTCTTTAAAAAGGCCGTAATATCCAGCTGAACGGTCTGGTTATGGGTGGATTGAGCAACTGACTGAAATGCCTGGCAAATGTTCTTTTACGATGCCATTGGGATATATCAACGGTGGTATATCCAGTGATTTTTTTCTCCATTTTAGCTTCCTTAGCTCCTGAAAATCTCGATAACTCAAAAAATACGCCCGGTAGTAATCTATTTCATTATGGTGAAAGTTGGAACCTCTTACGTGCCCGATCAACTCGAGTGCCACCTGACGTCTAAGAAACCATTATTATCATGACATTAACCTATAAAAATAGGCGTATCACGAGGCAGAATTTCAGAATAAAAAAAATCCTTAGCTTTCGCTAAGGATGATTTCTGGAATTCGCGGCCGCTTCTAGAGTACTGCGATGAGTGGCAGGGCGGGGCGTAAGACTCGACGTCTAAGAAACCATTATTATCATGACATTAACCTATAAAAATAGGCGTATCACGAGGCCCTTTCGTCTTCACCTCGAGCACAGCTAACACCACGTCGTCTATCTGCTGCCCTAGGTCTATGAGTGGTTGCTGGATAACTTTACGGGCATGCATAAGGCTCGTATTAATGTATTTAGGGAGACCACAACGGTTTCCCTCTACAAATAATTTTGTTTAACTTTTTAATTAACGGCCAGCTATGGACGACGGCGGTCTCCGTCGTCAGGATCATCCGGGCATCGATCGTACGTCCGGCAATTAAAAAAGCGGCTAACCACGCCGCTTTTTTTACGTCTGCAGGCGCCACTCGATTCTAGGGCGGCGGATTTGTCCTACTCAGGAGAGCGTTCACCGACAAACAACAGATAAAACGAAAGGCCCAGTCTTTCGACTGAGCCTTTCGTTTTATTTGATGCCTCTAGCACACGTACCAGTCGGGATCCCCCGGGCTGCAGGAATTCGATATCAAGCTTTTATTTGTAGAGATCATCCATGCCATGTGTAATCCCAGCAGCTGTTACAAACTAAGGACCATGTGGTCTCTCTTTTCGTTGGGATCTTTCGAAAGGGCAGATTGTGGACAGGTAATGGTTGTCTAGAATGGGAAGAGGACAGGGCCATCACGTGGAGTATTTTGTTGATAATGGTCTGCTAGTTGAACGCTTCCATCTTCAATGTTGTGTCTAATTTTGAAGTTAACTTTGATTCCATTCTTTTGTTTGTCTGCCATGATGTATACATTGTGTGAGTTATAGTTGTATCCAATTTGTGTCCAAGAATGTTTCCATCTTCTTTAAAATCAATACCTTTTAACTCGATTCTATTAACAAGGGTATCACCTTCAAACTTAAGGAGCTTCAGCACGTGTCTTGTAGTTCCCGTCATCTTTGAAAAATATAGTTCTTTCCTGTACATAACCTTGGGCATGGCACTCTTGAAAAAGTAGGTGCTGTTTCATATAGATCTGGGTATCTCGCAAAGCATTGAAACCAGTGACTCAAAGTAGTGACAAGTGTTGGCCATGGAACAGGTAGTTTTCCAGTAGTGCAAATAAATTTAAGGGTAAGTTTCCCGTATGTTGCATCACCTTCACCCTCTCCACTGACAGAAAATTTGTGCCCATTAACATCACCATCTAATTCAACAAATTGGGACAACTCCAGTGAAAAGTTCTTCTCCTTTACTCATGGTACCTTTCTCCTCTTTAATGAATTCTTAAACAAAATTATTTGTAGAGGCTGTTTCGTCCTCACGGACTCATCAGACCGGAAAGCGCATCCGGTCCCCGTACACCACTGAGACCGCGGTGACCAGACAAACCACGACGCTAGCCGCCACCTAAGTTATGAGTCAGGAAAAAAGGCGACAGAGTAATCTGTCGCCTTTTTTCTTTGCTTGCTTTGTAATCACTCACTCGATGACCAAAAGTAAAAACCCGCCGAAGCGGGTTTTTACGTAAAACAGGTGAAACTGACGCTAGCCGGTCTACTACGTAGCGGCCGCTGCAGTCCGGCAAAAAGAGGAGAAGGTGTCACCACCCTGCCCTTTTTCTTTAAAACCGAAAAGATTACTTCGCGTTATGCAGGCTTCCTCGCTCACTGACTCGCTGCGCTCGGTCGTTCGGCTGCGGCGAGCGGTATCAGCTCACTCAAAGGCGGTA
+
[truncated: 11,376,642 more chars]
