# Supplementary material for: Preventing Multimer Formation in Commonly Used Synthetic Biology Plasmids
Source: ACS Synth Biol. 2025 Mar 18;14(4):1309–15. doi: 10.1021/acssynbio.4c00508 (PMC12012879; doi:10.1021/acssynbio.4c00508)
Supplement: Supplementary file 2 — sb4c00508_si_002.zip [file sb4c00508_si_002.zip › DataS1/data/fastqs/Glass_F3P_5_D3_6_18.fastq]

@Glass_F3P_5_D3_6_18_0
CCGGAGACCTTTTTCTCCTGCCACATGAAGCACTTCACTGACACCCTCATCAGTGCCAACATAGTAAGCCAGTATACACTCCGCTAGCGCTGAGGTCTGCCTCGTGAAGAAGGTGTTGCTGACTCATACCAGGCCTGAATCGCCCCATCATCCAGCCAGAAAGTGAGGGAGCCACGGTTGATGAGAGCTTTGTTGTAGGTGGACCAGTTGGTGATTTTGAACTTTTGCTTTGCCACGGAACGGTCTGCGTTGTGGGAGATTGATGATCTAAATACATTCAAATATGTATCCGCTCATGAGACAATAACCCTGATAAATGCTTCAATAATATTGAAAAAGGAAGAGTATGAGTATTCAACATTTCCGTGTCGCCCTTGTATTCCCCTTTTTGCGGCATTTTGCCTTCCTGTTTTTGCTGGCCCCCAGAAACGCTGGTGAAAGTAAAAGATGCTGAAGATCCAGTTGGGTGAACGAGTGGGTTACATCGAACTGGATCTCAACAGCGGTAAGATCCTTGAGAGTTTTCGCCCCGAAGAACGTTTTCCAATGATGAGCACTTTTAAAGTTCTGCTATGTGGCGCGGTATTATCCCGTATTGACGCCGGGCAAGAGCAACTGGGTCGCCGCATACACTATTCTCAGAATGACTTGGTTGAGTACTCACCAGTCACAGAAAAGCATCTTACGGATGGCATGACGGTCAGGATTATCCAGTGCTGCCATAACCATGAGTGATAACACTGCGGCCAACTTATTTCTGACAACGATCGGAGGACCGAAGGAGCTAACCGCTTTTTTGCACAACATGGGGGATCATGTCAACTCGCTTGATCGTTGGGAACCGGAGCTGAATGAAGCCATACCAAACGACGAGCGTGACACCACGATGCCTGTAGCAATGGCAACAACGTTGCGCAAACTATTAACTGGCGAACTACTTACTCTAGCTTCCGGCAACAATTAATAGACTGGATGGAGGCGGATAAAGTTGCAGGACCACTTCTGCGCTCGGCCCTTTTGGCTGGCTGGTTTATTGCTGATAAATCTGGAGCGAGTGGCATGAGTATCGCGGTATCATTGCAGCACTGGGGCCAGATGGTAAGCCCTCCGTATCGTAGTTATCTACACGACGGGGAATAAGGCAACTATGGATGAACGAAATAGACAGATCGCTGAGATAGGTGCCTCACTGATTAAGCATTGGTAAATTACCGCCTTTGAGTGAGCTGATACCACTCGCGGCAGGACCGAACGACCGAGCGCAGCGAGTCAGTAAGCGAGAGGAAGCCTGCATAACGCGAAGTAATCTTTCGGTTTTAAAGAAAAAGGGCAGGGTGGTGACACCTTGCCTTTTTTGCCGGACTGCCAGCGGCCGCTACTTAGTAGGGAGACCAGAAACAAAAAAAGGCCCCCATTAGGGAGGCCTTCAATAATTGGACTATCCCCTAAACTTCAAAGAACAAAACAAAAAAAGACACTTTCAGCGTCTTATTGTACCGTATTTGGTACCGAGTTATTAATATGCGCGCAGCGTCTGGAAAACCGAGGCCAAAAGACGTGCGTCTTTGATGCCCAGTTGAGCTCTACAGCAGAATTAAAATCAAGTCCGGCGCAGCCGGTTGTGCCGCTTCCACGCAGTTATCTGCGCCTTAAGCCCCCCGCCAGCAGAACGTTGCCAAGCGATTGACCATTTAATAGTGACCAGTCAAAACGTTGCCCGCTTCCACCCTGGCCGTTGTCTAAAACATATTTATCAACGTGCTGAAACTCGCGGGCGGGCAGGGTTTCACCGACGCTTAATGCTTTCCAGATGGCATGTGCTGGCAGAGCTTCACGCAGCGTATCGATATACAGCTGTTCTTCATTACCATGCAGTTGCACTGCCGCCAGCGATAACACCTTAGCTTTGTCCACCACATCGGCAATATCGTGATTGCGGAACACGCCAACATACTGCAACGGTGCCGCAGCCATCACTTCCTGCGCCTGTTCAACGTTGACGCAACGCGGTGATGTCGCAACAAAAATCAACCCACCGTAAATCGCGCCCGCGTCATAAGCTGCTTTAGTCTTTGCCACGCGTCAGGCCGCATACTTTATTCTCACCCAGCAACGCCGGGCGCACGGCGGCGTGCAAATAGTAATCGGCCATCAACGCCGAACCAATTATCAGAAAACCGTTAGCGAAGTGGCTTAACTTTGCGCACCTAAGTCGTAAGTATTGATGCCGGATTCGCTGATTACCGTCACGTTGTGCCCCAGTTTCGGCGCAAGCTCGCGGGTACGGTTGAGATCAATCGACAAATCACGCAGAATCGCGGTTGTTGATGCCAACGACCTTTGCTCCCAATGCGAATGGCGCGCTCCTGTTCCTCTTCATTACTGACTTCGGTCAGCACCCCCATCTCCAGACTGTGAGCGACGGCAGACGCTGGCGATATTGGTCGTCATCCAGTACTGAAAGCATTAATCAGCGGGCGTCGGCCTGGTGATCGCGCGCCAGATAGATCTGGTAAGGGTCGATAATGAAGTCTTTACGTGAATTGGCTGCGGGGCGATTTGGCTGACGATGGGGAGGAAATTAAAGCTCCCTGAAAATATTTCTCATCAGTCAGCACCGAAATTGCCGAAGCGTAATGTTTATAAATGGCGGCAATGCGTGCTGAATCAAATCATCACGATAGCCCTTTTGACGGCGACGCTTTCTTGCACTCCAGAATAAACGCCGTGCGCGCACCTGTAGCGCATCATAAAATGTCGCGTGCTCGGCTGAACCTCATTCTGAAAACTGGCCAGCGGTTGCTGCTGTTTGCGGGCTTCTACCCAAATCGCCTTGTCTGCGACGATTTTCGCTAAAACGGTTTGCATCATCTAGTAGTCCTGTGTGACTCTCGTCTTTAGTTCTCGTTTCTTCTTCTTCCGACGAGAAACAAGGAGAACTAAGCGCGCCACTCGATGGACCAAAACAAAAAAAGACGCTCAAAGCGTCTCTTTTATAAAAATGGTACCGAGGTACCACACAGGTCGATGCGGACCAAAGCGAAAAAAGGCCCCCCTTTCGGGAGGCCTCTTTTCTGGAATTTGGTACCGAGTTATTAGGCCACACGTTCAAGTGCAGCCACAGGATAAATTTGCACTGAGCCTGGGTGGGATTCGAACTGACCGCATAGCCTTCAGGAGTGAGTTTTGTGCAATACCAACCGACGACTTGACCCTGCCAGCGGCACCAGATTTCTTGCGTACGCAATCCCCTAAGCCAAAGGTGGCACTCAGGGGAAGCGCAAACTGCCCTGCAACGGGAGCGTTGGCTTCATCGCTACTTGACCCCATCTAGTATTTCTCCTCTTTCTCTAGTAAAGTGTTTAGTTCCCTCTTTTGCGTCCTTCATAGCTTAATCCGAAAAGTTCTCCATTAGCTAGCATAGTCCCTCCAGGACTAAGCTAGCTGTAGATTCTAGAAGCGGCCGCGAATTCCAGAGATAACATTATTAGCGAAAGCTAAGGATTTTTTTATCTGAAATTCTGCCCTCGGTGATACGCCTATTTTTATAGGTTAATGTCATGATAATAATGGTTTCTTAGACGTCAGTGGCACCATGGAATAGACTGGATGGAGGCGGATAAGAGTTGCAGGACCACTTCTGCGCTCGGCCACTTCCGGCTGGCTGGTTTATTGCTGATAAATCTGGAGCCGGTGAGCGTGGGTCTCGCGGTATCATTGCAGCACTGGGGCCAGATGGTAAGCCCTCCCGTATCGTAGTTATCTACACGACGGGGAGTCAGGCAACTATGGATGAACGAAATGAGCGGATAACTGCTTAATGGTGCCTCACTGATGCCAGCGTTGGCATTGTTTGACCAGTTCTCATTATACTTTAGATTGATTTAAACTTTCATTTTTAATTTAAAAGGATCTAGGTGAAGATCCTTTTTGATAATCTCATGACCAAAATCCCTTAACGTGAGTTTTCGTTCCACTGAGCGTCAGACCCCTTAATAAGATGATCTTGAGATCGTTTTGAGTTGCGCGCGTAATCTCTTGCTCTGAAAACGAAAAAACCGCCTTGCAGGGCGGTTTTTCGAAGGTTCTCTGAGCTACCAACTCTTTGAACCGAGGTAACTGGCTTGGAGGAGCGCAGTCACCAAAACTTGTCCTTCCAGTTTAGCCTAACCGGCACATGACTTAAAGCTGACTCCTCTAAATCAATTACCAGTGGCTGCTGCCAGTGGTGCTTTTGCATGTCTTTCCGGGTTGGACTCAAGACGATAGTTACCGGATAAGGCGCAGCGGTCGGACTGAACGGGGGGTTCGTGCATACAGTCCAGCTTGGAGCGAACTGCCTACCCGGAACTGAGTGTCAGGTCAAATCAGACAAACGCGGCCATAACAGCGGAATGACACCGGTAAACCGAAAGGCAGGAACAGGAGAGCGCACGAGGGAGCCGCCAGGGGGAAACACCACGGTATCTTTATAGTCCTGTCGGGTTTCGCCACCACTGATTTGAGCGTCAGATTTCGTGATGCTTGTAGGCGAGCCTATGGAAAAACGGCTTTGCCGCGGCCCTCTCACTTCCCTGTTGCAGTCTCTTCCTGGCATCTTCCAGGAAATCTCCGCCCGTTCGTAAGCCATTTCCGCTCGCCGCAGTCGAACGACCGAGCGTAGCGAGTCAGTGAGCGAGGAAGCGGAATATCTATACCTCGCGCATCGC
+
&&&+('&%(*.//77@>>FJIJGEEFEEGJHIJIGJGJEFFHDDB<9))),1129=A4443511223BEHJFHJIHGGJJJJJJHEJJDCGC?887@A????>=CCJJHJGJHJ<865544478001/2101534@8877>8888;:BCCFEEBCC?:;>CDCD?<??=8?==>DIJGJJFHEJGDJFHJHIGJDJFEECEDJEGJJJJJGJJJHJJJJJHJJJJJJJGHFHJJJHJHHJJ>>>>>85(''''$$&)(''%$$$$%,,100=JGDGJJJJJJJFHJFJJIJFEEFJJDGDFEEJGIEHJFJJFJHJJHJJHJH??>873:<94456;CJ;AGBHCCFE;;;<JJHEDABCJF<CC<FFIG5555:/''%$%$,...2;:BBIJJJJGHEJBD=AF6F?HB?A@D=:8((((1-01:<=IGBA@<9:=JJHJG><<DCF>66665.,*+0(%&**()*1,('(*129>?DAIBAA@@;<<<BABCC@?9))))11.//('%&((242./25?<:=C-++++))8676EA???AJ;;9=BFGHHIJGIJGJJJJDJHEJFJIHGCBAB981992333;844222(32./..87849;<@6666;;889<***(8888EHGEFIJFHJGJDFC>>JJHEDBCHDFFIHDFFHJJGCGCBHH<97..38DJJDFE@@@>DFDHJEJJFEC@B&&%%'$$$&)*,()((&%&**-,)*/>HDIJ,,,,GHIJEFCCAAFCCCE5444/,+,,09:;=>>=,,,,/./-,,***-/78?BABCHGJJCC@>=@JEIFG::::B556C444*)))1.--.1''&%'&',++**&'11334:@7@>??@??>>BJIJHHEJDCEFD=;;0000CGGJHJJJFJ@BJHHJEFJJJJGDIJJJGJJFDDGJJCEFJJJJGJDCDCEJIJGGEDCCFHDGJEFDFA544578-&&69AA=>>==>>B?>?@JFJGJGHJIFJDJ@211/,,+,-.54675110/03:5550,++*+***((*)9=>?@<@FF@<86337545((((*)'&'&'&%%&&%&$&$$%'&+/.01AGIFGHJJJJJJJJGJDJJJJJDABCABAAAACJD=76*=AF977+++++:<<<=@E33434466(%&''(08B>=<=>@BCJIJG?AADG><<==<=>?@?A?C=::;999840.)&&%%'%%&&(***(').9;:<@66,'&(,74'0000>>?EA<;323(((&'(()&')&%%&&0028888DHEFCCCBC;;::3..-'&&'-,++07684222475679><;0..--&&&(1116577GFJGHHHD@FFJFDCD>AB<<434&&&&-(&&&&*+.26<<0/-,-------**.)***''''3431010389==778:FHHJJJJJJJJIIHBDG@4***%%%+*-+**))))+,7=8DDBAADEC>==B@?;<110*&&'0((''(256223@CCCF@>)((2?8AHJ>>>?HEE=54('''*%%%&0555886778ACIHIJGEJJJFFCDHGJIJHJIJJJJJJJIJGJJJIGJHGB556ACCDCCEHHFD9887)%%,(&&%&&'--779;;;;;<999>@><;;<>?5DCCCEJEJ;977(*'&(''(+(&'>????=>>B>><<55555()31,++13353322231225;;<>A>@<=2222?;=>99:CEHJDGCGGIFIJJJIJJJJEJJFGJJAA41163@CDJFEGIIJJJJIJJJJJJJHHDEHGG;::;JJGJHHHJHJJF@@?@EGGEHJAJICCC62&&%&%'((%$$%1;><=?883422('&$$##$%66<JGJFEHDE@?FFFHIHJJJFHIHIJGJJIJJJJGEDB@A?BJJJHJFJJJGGFIIJJJJJHCBFCGIHJJJJJBBB@52227AJBJIJJJJJJHJHJJJJJJJJJGJ7788JJGJJJJ?>>?.,++,?=?BBD?=<;;<AEB<<<?DFJJJJJIHJHJHJJFHGADG31112ABBJJHFIGHJJJIJJGGFF////:;;IIJJJJJJJJJIGEJJECCC9-,,-FFBBCBFFDDDJHJFC?>6/100140-690668@DDDJJFD444420+(*+../17:>>>999787))(&..+-)''$$%-6645568110(((%%&%&&&6233333*)(%&*/721//.//899=JJJCCBB<=>>GGJJFDCFJ==<93/,+**,,,,%%%$$$&37797786::---.215<79996665/.0/4;ADEFHGGCFJFJ98662/223DEHJIEF544367963333/*(%%'%)(((3331'&&(*)))'%%''))))<9:989443000+**),++*3,(+**+5+++,('''*?AE==<=DEJ>JJJJJGJJIDDCBABE764<=600032226554899@@CBC?HIJJJJEG:7''''*)''&&&',29A22229877=866----=+2+++449;954100)++%&&&)(((&&%%'&****'%$$%%%&/102.+()('')1=<=FEGJJJGFCDJIJHGJJJJB@>FHF>=;::;9553773)()3?AA@==9861/,(''-:@AJIFFFJIJJCJHC>>::<=HJIJJJJJD74A>@B?1//****+<:4457>?;;>>JEJJFGFIC>6551;ACHEIJJIHJCDABI32111/***+4/./044+*+(&(*)*))*-8::>;:;;>>>>FDFJ=<:8:EFJHF?JGJJFHI<:::>@AI=@8<*))(A@67@@B@A8885:A??9989<?ABBA>;:9;11/.1740/-,../GJFEEGGFJDICAAACFGGJJJCC6EBJJECDJE5544<<1100/.-('+*9CEFDFJFBAA@GC10278:@HBCA@BIEGGGCDFJE@?@CGJGDCHDDA''''-(%%&'(++)*-1'557ABCBBA:;<211*(''(+,-/./.*****.(&&'&%%*310123488:@A@CCEG<;;?=.-.:=@BEB?:99:888@GABAA>=<?=11002235-,-+++))**'%&&&&''0077)('(+'&&'),.0;2%%(1:JHGBBGEDEFDCCB5333CJDBDJ@?>?BBD<<IHJHJDGI9888>>?GICBABCDGEHCCCBECFGJEGHJJGGFHGGHEJDCCBFGEGJICAAA@AAAAEDDCBB>>6/--,,''(4578?>>??A@989;@JE7666?CEEDABFDB@AAA@DC<<<9999:01143.454/./-.69;>=?A??;6>>>C>==>AA>>??BEFIAACJJHGCBEJFDH?>?)))+:FAB@?;;<<C>=4/./016=CE@@?@FDBCCCGJFGJDECAAABJJ;022:AA>??@?=<44545933@>==C<GB?;?EGDEFDCB@:956?4?@;=<><::BABDFFFEAB@>?>;++*),&+,.230211**%%&&&&'&%%%'''((*/-('(((++.*''';=?@B>@(((%%%&210CDEFCECGEB>?>BCB=<:434'''(*+$%$%(+-667@<930./1))),>?@>AAEGHGIJIJIIB<1+,+99;?>@?;;2/-,-5:<126:;<IDDBA?:7689:BBD?BB2112=855)))+-.)'(''...20+,4538544449BBBJHFHGD>,+)(&&&%%%((*((,//002227:<=<84)'))&&%$%'*.=>???>@;;;HJFFHF@?==CA8889?;44432---('''+./011211133;=?FJIFFHGHJJHGJGHEFDB:::=:?JFIJFHJGGHFBJJHAB@>@@?GJFHEFGDFEDDDGHFJFJFEHFAB@EFGBBABA?@A422>7)&&&$%%&&&&&%&('&&(%$$&'''(*++(('$$$%((&''%&&%''$%&(%%%),*+*+,-(''%#$$%&*''(.0''&')-./,,,-(--1;DJHEHIJIHHECB@A::22667DB33324444GDCEHGIA8988CHFGJJJHGEJIHJGGJJJJIGJJIJJ>;;<AJHJJDCJG=>=<;:::<JHC=?JJHDDD7664-(&&&&&&.-//0++*((&'--.4;>@@DEJCEDCDJFIFC@765***29667??ABDHJJFHJJH<;;;6,:*'''*67944437669;4000;;</---478BJGJJHJJJIIEDBCGEA=>::32286797.---;<F=;9333388)3)*B@I@>=:8'&&*+0/'''(64442-,(-'&%%%&%'()&'-8:;655611101/-...7+*(,0***084.---54))12JJFJJAAE>GE?D=<:;?3)('(''*/05443586CCGJHJHI@AACEJJJCJIFGJBFGE<;<JJE?>>>BEFGJJEJHEGHHFJEI?;;<;////777CCCFHJIHJJJJIIIFFE><<<3+)'((,+*)*)--,>>?@DEDDBCD@@CCDJJJJJJAABBHIHEFEEDCDDHFEBDA@D@/---4112)))*667;>EB??@F:9:<>FJG=44(&&%&&&''+-1248=55557<D@>=>CFJII>?>>AC:999?==3255689JGJIFJJJJIJHJJJEC<9,+&%()(*)))*116ECGAAAGEFEJEIJEFA@??B?421:;<;=@@C9:A)'''(+)))3+,-<BC@@@BFC:55JJCBBA@====>>>CC77743126400/462@BB<;<<B<<<=AAAB.--.DCEBDJDDJJJIJD<::9?>?402CDHCD30.-//0''$$$$##$$$&(''&$$
@Glass_F3P_5_D3_6_18_1
GCCTTTGAGTGAGCTGATACCGCTCGCCGCAGCCGAACGACCGAGCGCAGCGAGTCAGTGTAGAGCAAGGAAAGTTCTGCATAACGCGAAGTAATTTTTTCGGTTTTAAAGAAAAAGGGCAGGGTGGTGACACCTTGCCCTTTTTGCGACTGCAGCGGCCGCTACTAGTAGGGAGACCAGAAACAAAAAAAGGCCCCCCGTAGGAACTCAATAATTGGACTATCCCCTAAACTTCAAAGGACCAAAACGAAAAAAGACGCTTTTCAGCGTCTTATTGTCGTCTTTGGTACCGAGTTATTAATATGCGCGCAGCGTCTGGAAAACCGAGGCCAAAAGACGTGCATCTTTTTGATACCCCAGTTCGATTTCCGCGAATTAAAATCAAGTCCGGCGCAGCCGGTTTGTGCCGCTTCCACGCAGATTATGTGCGCCTAAGCCCCCCGCCAGCAGAACGTTGCCAAGCGATTGACCATTTAATAGTGACCAGTCAAAACGTTGCCCGCTTCCACCCTGGCCGTTGTCTAAAACATATTTATCAACGTGCTGAAACTCACAGGCAGGGTTTCACCGACGCTTAATGCTTTCCAGATGGCAACATGTGCTGGCAGAGCTTCACGCAGCGTATCGATATACAGCTGTTCTTCATTACCATGCAGTTGCACTGCCGCCAGCGATAACACCTTAGCTTTGTCCACCACATCGGCAATATCGTGATTGCGGAACACGCCAACATACTGCAACGGTGCCGCAGCCATCACTTCCTGCGCCTGTTCAACGTTGACGCAACGCGGTGATGTCGCAACAAAAATCAACCCACCGTAAATCGCGCCCGCGTCATAAGCTGCTTTAGCATCTTGCCCACGCGTCAGGCCACATACTTTATTCTCACCCAGCAACACCCGGCGCACGGCGGCGTGCAAATCGTCATGGGCCATCAACGCCGAACCAATCAGAAAACCGTTAGCGAAGTGGCTTAACTCGCGCACCTGAGCGTAAGTATTGATGCCGGATTCGCTGATTACCGTCACGTTGTGCCCCAGTTTCAGGCGCAAGCTCGCGGGTACGGTTAGATCAATCGACGAATCGCAGATCGCGGTTGTTGATGCCAACGACCTTTGCTCCCAATGCAATGGCGCGCTCCTGTTCCTCTTCATTACTGACTTCGGTCAGCACCCCCATCTCCAGACTGTGAGCGACGGCGGCAAGCTGGCGATCTGGTCGTCATCCAGTACTGAAAGCATTAATAAGCAGCATCGGCCTGGTGATCGCGCCAGATAGATCTGGTAAGGGTCGATAATGAAGTCTTTACATAAAATCGGCTGCGGGGCGATTTGGCTGACGATGGGGAGGAAATTAAAGCTCCCTGAAAATATTTCTCATCAGTCAGCACCGAAATTGCCGAAGCGTAATGTTTATAAATGGCGGCAATGCGTGCTGGATCGAAATCATCACGGATCACGCCTTTTGACGGCGACGCTTCTTGCACTCCAGAATAAACGCCGTGCGCGCACCCTGTAGCGCATCATAAAAATGTCGCGTGCTCGGCTGAACCTCATTCTGAAAACTGGCCAGCGGTTGCTGCTGTTTGCGGGCTTCTACCCAAATCGCCTTGTCTGCGACGATTTTCGCTAAAACGGTTTGCATCATCTAGTAGTCCTGTGTGACTCTAATCTAGTTTCTCGTTTCTTCTTCTTCCGACGAGAAAACGAGGAACTAAGCGCGCCACTCGATGGACCAAAACGAAAAAAGACGCTCGAAAGCGTCTCTTTTCTGGAATTTGGTACCGAGGTCCGCACAGGTGGATGCGACCAAACGAAAAAAGGCCCCCCTTTCGGAGAACCTGTCTGGAATTTGGTACCGAGTTATTAGGCCACACGTTCAAGTGCAGCCACAGGATAAATTTGCACTGAGCCTGGGTGGGATTGGGTCTGAGACCACCGCATAGCCTTCAGGAGTGAGTTTTGTGCAATACCAACCGACAACTGACCCTGCCAAGCGGCACAGGATTTTCTTGCGTTACGCAATCCCCTAAGCCAAAGGTGGCACTCAGGGGAAGCGCAAACTGCTCTGCAACGGGAGCGTTGGCTTCATCGCTACTTGACCCATCTAGTATTTCTCCTCTTTCTCTAGTAAAGTGTTTAGTTCCCTCTTTGCGTCCTTCATAGCTTGATCCGAAAAGTTCTCTAGTAGCTAGCATAGTCCTAGGACTAAGCTATATCAACTTGTAGAAGCGGCCGCGAATTCCAGAAATCATCCTTAGCGAAAGCTAAGGATTTTTCTTATATTGAAATTCTGCCTCGTGATACGCCTATTTTTATAGGTTAATGTCATGATAATAATGGTTTCTTAGACGTCAGGTGGCACCATGGAATAGACTGGATGGAGGCGGATAAAGTTGGGCCAGGCTACTACGCTCGGCCCTTCCGGCTGGCTGGTTTATTGCTGATAAATCTGGAGCCGGTGAGCGTGGGTCTCGCGGTATCATTGCAGCACTGGGGCAACGTCACTTCCTCCCGTATCGTAGTTATCTACACGACGGGGAGTCAGGCGAACTATGGATGAACGAAATAGACAGATCGCTGAGATAGGTGCCTCACTGATTAAGCATTGGTAACTGTCAGACCAAGTTTACTCATATATACTTTAGATTGATTTAAAACTTATTTTTAATTTAAAAGGATCTAGGTGAAGATCCTTTTTGATAATCTCATGACCAAAATCCCTTAACGTGAGTTTTCGTTCCACTGAGCGTCAGACCCCTTAATAAGGATTGATCTTCTTGGAGATCGTTTTAGTATACACGTAATCTACTGCTCTGAAAACGAAAAAACCGCCTTGCAGGGCGGTTTTTCAGCGAAGGTTCTGTCAGCTACCAACTCTTTGAACCGAGGTAACTGGCTTGGAGGAGCGCAGTCGCCAAAACTTGTCCTTTCAGTTTAGCCTTAACCGGCGCATGACTTCAAGACTAACTCCTCTAAATCAATTACCAGTGGCTGCTGCCAGTGGTGCTTTTGCATGTCTTTCCGGGTTGGACTCAAGACGATAGTTACCGGATAAGGCGCAGCGGTCGGACTGAACGGGGGGTTCGTGCATACAGTCCAGCTTGGAGCGAACTGCCTACCCGGAACTGAGTGTCAGGCGTGGAATGAGACAAACGCGGCCATAACAGCGGAATGACACCGGTAAACCGAAAGGCAGGAACAGGAGAGCGCACGAGGGAGCCGCAGGGGGAAACGCCTGGTATCTTTATAGTGCCTGTCGGGTTTCGCCACCACTGATTTGAGCGTCAGATTTCGTGATGCTTGTCAGGGGGGCGGAGCCTATGGAAAAACGGCTTTGCCGCGGCCCTGTTCGCTTCCCTGTTAAGTATCTTCCTGGCATCTTCCAGGAAATCTCCGCCCCGTTCGTAAGCCATTTCCGCTCGCCGCAGTCGAACGACCGAGCGTAGCGAGTCAGTGAGCGAGGAAGCGGAATATATCCTGTATCACATATTCTGCTGACGCACCGGTGCAGCCTTTTTCTCCTGCCACATGAAGCACTTCACTGACACCCTCATCAGTGCCAACATAGTAAGCCAGTATACACTCCGCTAGCGCTGAGGTCTGCCTCGTGAAGAAGGTGTTGCTGACTCATACCAGGCCTGAATCGCCCCATCATCCAGCCAGAAAGTGAGGGAGCCACGGTTGATGAGAGCTTTGTTGTAGGTGGACCAGTTGGTGATTTTGAACTTTTGCTTTGCCACGGAACGGTCTGCGTTGTGGGAAGATGCGTGATCTAAATACATTCAAATATGTATCCGCTCATGAGACAATAACCCTGATAAATGCTTCAATAATATTGAAAAAGGAAGAGTATGAGTATTCAACGTTCCGTGTCGCCCTTATTCCCTTTTTTGCGGCATTTTGCCTTCCTGTTTTTGCTAAGCCAGAAACGCTGGTGAAAGTAAAAGATGCTGAAGATAGATTCAGGGTGCACGAGTGGGTTACATCAAACTGGATCTCAACAGCGGTAAGGAGCAGATCCTTGAGAGTTTTCGCCCCGAAGAACGTTTTCCAATGATGAGCACTTTTAAAGTTCTGCTATGTGGCGCGGTATTATCCCGTATTGACGCCGGGCAAGAGCAACTCGGGTCGCCGCATACACTATTAGAATGACTTGGTTGAGTACTCACCCATCACAGAAAAGCATCTTACGGATGGCATGACAGTAAGAGAATTATGCAGTGCTGCCGTAACCATGAGTGATAACACTGCGGCCAACTTACTTCTGACAACGATCGGAGGACCGAAGGAGCTAACCGCTTTTTTGCACAACATGGGGGATCATGTAACTCGCCTTGATCGTTGGGAACCGGAGCTGAATGAAGCCATACCAAACGACGAGCGTGACACCACGATGCCTGTAGCAATGGCAACAACGTTGCGCAAACTATTAACTGGCGAACTACTTCTCTCAGCTTCCGGCAACAATTAATAGACTGGATGGAGGCGGATGACCCAGCCACTTCTGCGCTTCGGCCCTTCCGGCTGGCTGGTTTATTGCTGATAAATCTGGAGCCGGTGGCGTAGGTATCGCGGTATCATTGCAGCACTGGGGCCGGATGGTAAGCCGCCCGTATCGTAGTTATCTACACGACGGGGAGTCAGGCAACTATGGATGAACGAAATAGACAGATCGCTGAGATAGGTGCCTCACTGGATTAAGCGTCG
+
;;<==400((&(&$$%)(,,+*+00/09FJFFGGJGIEEJFGHHJFIJIJHJEHF/''')+'(((0+++*.*-+))(((()*49A=<----5.--''*5??@ABEJJJGHAC>DEEFGJJFIJHEJCEDBA5444967@=<8=:;0(%%&//7;=?DHFG;:::A6)((())5@@=><??@@E@>=9:@CDB:47:999&&%&''+++++126<=@???>CEECECIJGJJGHGDHFJEJDFB?<<@A---/A@@@DA@;;<FEFJIGIJFIJBAB<;()029=:99::>F1999ACCFJHJJFJJCBBBA@A995566EGGJGJA@?<;3**56551++))'''(*)))))/02223..++($$%&%$&&'('(,2,<@A@:8222--,-159<==>1115701//2000+&(-541')(&&'-%%%)=<AABAHDDHAGJEDBBEC>;@9/7788@@?HJJDDDBEDJGJIJJJGHHHJJJGIJJFHFJIJJ><<8:::9:997:9;;;A?AGD>==??00//7B@443278:?229:ACCCGEFJHF81)(%'(&&48<FFJDDJFFDCGJJIJJJJDBCD<B:JCFGJGGHJGJFJIJJHJJJJIFD<5,,->@JJJJJGGJJJJJJJJDIJIJHJJFEJAJGJHGJJJICDFJGJJJEACD.---DEEHJHGF??==/(+=>@DAE?>>?J8789@A@@HJJJJGFDEEFIHB88AGJ9999ICCD@?@BJJJJEJJJIJJJGJJJFHHEEDJJCABFIJJIJFJJJJJJJJJJFEGCEDEJJHGFD2222<888799:EFJJJJJHFJIJJJJJB5557>=7739??>BBAJGFGJFFFEA8-<=:60-)''+1):::BB<9;<<C21--.445;4555A@@DIGEGJIJGJIJJJIEJJFHFEEGHJIJDB3*++.;;;ABADFGJAA??@B888-)**91102222IJJHJGJJIJJJJJJJJJJHJJJIJHFJFHJHIJJJHHIGJJHIJJJJGFJEJ?EEJHJJJHJJJIHGJFJIJJGJGF=<<FGD>=;:<85***ABBBC@A211/237>?000-''(311013000/1112**()+,,333A>A?>GCCGJHJHJJHJGJJFEDIC;;FCFEFJFJIJJGIHD-,,,@CJFJJAJEJEJHFC<<<<BHE4333HGJJ9999BGC?7666BGJJGJEJGEJIFFBCDDJIECBBA???=<<<A@BIGEIEHICIGHFJJJJJJJJJ6666?>7656++))883223=BF=((('''*34:<<?:77:;JHGHHJCHEAEEFFIIJIDFCB;;>BJJIIGHGIFDBAADJ>887;<=>><?;<<=5550//0==JEFDJJJJJJHFC??;:EDJFIGJJEDE/*9449:IFHEJJJEFJBEFJJJDFA=<<CJJGJIJJJHJIJJJJIJIHHFHFHJJJJJCDH3333BADBIFJCCDCE;322-,,++,-7:978877730.-.-,&(*)*2392000GGFCGDJJJHJJJJFECD@5>::=@>>CDF??6555;JJGGJHIDGGFGJHIFGGH<?ADIHJIJJJJJJJJIHIJJJJ>::799:C?>>?IIGFIIGHFECJG>>>?FJJJJGJGGEGJJJGJJGIJI@?>=CA2'''67:JIDGCFJIF??=>>=7,))+*.4:9>BEFJIJJFF*&&%&%%))(+4*)047443-5507413...-1/22=B@;;;=BFIDEFJHB?><856??BCFJJJGHHJJIJ>>?BJJGJJFAABBHDFJJDBAED=56;<78)'&&''&%&')-,++,1/01///08889@><>B@8/360256...0CA?>??BBCH><=63;<8;8,,,3+++,EIEJJJECDFJJEBCDJJJGJJJJJJJJDCGDEIJIJJJJJJHFJJJFHJF===))))6BBA???A@C=>@H@@?BA?*+*'''%&%%))'(-07:;B?@??B??BCCGEAAABIGJJHJJGHJHHJJJFDD:0)''-'(5?CJJDC>?HJGJG>E((.%%+.*,./+6BB;78>@...4:;GF??BEDHFJJJGJFJ@@@@DCHGGJGIIGI:;:<71,((((156;@A@DHDEHGCBCCGDDDGGDDEJJ@8668;9=88+)))&&&'-=?AE:8B;FDFHHFJJJJJJJJIFDDFJIJIJJGFDJGJJFJJ=<;000/0./<?IAEDFJIF=<A;:99>BBDE<;;22'&($%%$$$%&'%%''+('',++***+)*))00010//000/044=45888;CDDFJFJJJHJHJJJJHIF?:@<;656@?;..,B4((''5;EGABA=<7A?AFJJJJHHHJJJJJJJIHJIHGFHJJJEHJJJJJJJHIJJIHJJJJHF9999:EDEJEIDEGCHJFEHDHFJGJDJJGIGHJJHFFHFJB@?72)''&&&(**,+)*'''''%&))-/0:>?@;<FFJHFHJHJJJJJJJJIJHIIJIJEJFJHF@>?@>BB2//===64332222GEDFFJJA::;=@@?;;:)))-+'((((&&''*(**))+*:ACHHD6666JJJJJEJG877---59*(''((('(((.-.>?GGJJJGJHIIJ<<<<=<;<=DCDEGFJIEHEEGFFIJIJJDJJ7555EDHJHJJJIIFBF?@JHHJGGHJJJIGJJJJJJEJIJHHA=DFIIJJGIIFIJJ775***5BGGFFJJJIJIHFFIGE>=?FIIJ;::7(''(?EDHH999;FB@ABFJGJFGIJJICCD6EGJGJEHGIGJJCCCJHAAB;;;=DGBAA@??DGJ?;<B:))(((+'(+,--)()(%-/.//3**:<(''((&'&&&&''()970111?=>AEJIIG>77<JJJJJ@@@@JAB@?AAHAB>>A<I.++'''--0.0++'%%&'',.060008/..13@AAJJEJIJJJFJJJJJFJIDC>@D;;;775.((()GHJ0///BGJGJJFJGGJFGHBB@@7CJFEFJBAA::::=:22337=<78JJJJHJHG:997777JJJIJGJJJIJJIIGIFA>A8965100CJGEFGJJJHJJGIJFJJFHEFHGJJJHJJJJHJJJJJJJGGJJHJJJJJJHJJ5554555=A=>>?HJFIJIJGGFFFGJJJJIJIJHGIIJJJA@ADAAAAJJJEIJJIJIJJFJJJJIJJGJGJJJHJHHJGHDF@B@@CJJIJJJHJJJJJHJJEFJHGJJJJGIJIFIJJHJJFCDJDJG66;8/,,-99EEGJGC=<221276=::892299EHHJCB;::111003113468&&&%''(23+**-14523459;>====?ACI====FHJHFHJJHIJJJJIJIHJJF@-,+05677;<=<87;5420138CDBJFFIGJHJIA?---.=:%%%%%)))3>=3DED?;:<;;::743348;44332-+*+5,61./1,,679EBBDB<78666:J2123>>222/...+/01100159.../699:?AGHGEDFA><<?<<<;9651125(%&5==DFCFEFE:999*%%%(((32466A?>;3333@<?>55**+++..-77;<<>EGJJJEEFCBA@))))?<87779@B>CFC@B?8888CH>==>B989>BGJHICCBFJGHHIJIHFJGGGFJJJIJJJJIJJIJIHEJJHIJJJJJHAABAEFJJJJIGGGEABFFJFJFHIJJJHHGHIGGIJJGJGJEIJHJJJGBDEFJFAA@HJFJJGJJFJHIGBHGHJFGFEGIGIJJJGGJJJFGJEJFEC@?(''(1588531144;@>>>8445667:@63''''''(-/:1///145666<FEDJJGJGJGGHJJJJHJJGGJJFCGDEJGHJGHFGFJJJJJJIJHJJJJIJJJJ:::BBADD=2233JJJIHJHFGHGF8888?>:5455243389>?C99CDEJ@9AHGEFBGGIJJJFGHJGJHJFJDJEJJGF>A><=>>=?--,,1/3./A?>51///AF@;>;9:;BCCDB=<1/-*('%$$%&(''(*22///.01<99;;?@A@?=((((><947--,6=?FEGFGA;42.*&&(''**-+.56DFGHGFJCACDD=978968=@DGJG?@>GJHIJJJJJJEJJJIJGIJJIJJJIJBAABJJDDGCFEDE?:?==;,GDCFCCJBBB@CCA@/.1;;.+*,.''(()--.68ACBB?@>422)'148566<<<@GFE9999;IC<<9-)((*;/-**+875+*))--::;>BA@@/0/3766853242231-++/19:767==A?---,24;<...:DDC+**&&&'8)(((-,,-/)...0467EA@A@BBDGGIJJJJH???JJJJGFEJHJDCCCB@D4-++0569+*'&)6;<=IJJGDBCEIH@A@=733;=222277?<;:;==ABAFBDD<<<=JEFEFDCAIJJHJECBABJGCCI988789<BBJDEGE:::7778JJGJJ===?DE@BBC?@;21**+5=GIHEJBAB@DFDDB33,-)(**000-(;>6667?::::>B??@;3334:3365/****$$$$'%%$&%.-.((((++00**9:DFJJCCAAFEHHJJJIHHIG****JIJJIDJIHJB9:>A9554.)))---012211533222011//0002...,.-/--''&&(&%$$$$$###)*058<=>>BBDJJGEEGHEIGGABCJGA@BEFHF?>>A??BCCFHDHFIDFJJDBDCGBDEGJGJHHHJFJCDHB>4333=;*))*1-1.,)(&%
@Glass_F3P_5_D3_6_18_2
CTTTGCGCCGAAACTGGGGCACAACGTGACGGTAATCAGCGAATCCGGCATCAATACTTACGCTCAGGTGCGCGAGTTAAGCCACTTCGCTAACGGTTTTCTGATTGGTTCGGCGTTGATGGCCCATGACGATTTGCACGCCGCCGTGCGCCGGGTGTTGCTGGGTGAGAATAAAGTATGTGGCCTGACGCGTGGGCAAGATGCTAAAGCAGCTTATGACGCGGGCGCGATTTACGGTGGGTTGATTTTTGTTGCGACATCACCGCGTTGCGTCAACGTTGAACAGGCGCAGGAAGTGATGGCTGCGGCACCGTTGCAGTATGTTGGCGTGTTCCGCAATCACGATATTGCCGATGTGGTGGACAAAGCTAAGGTGTTATCGCTGGCGGCAGTGCAACTGCATGGTAATGAAGAACAGCTGTATATCGATACGCTGCGTGAAGCTCTGCCAGCACATGTTGCCATCAACGTTAACGTCGGTGAAACCCTGCCGCCGCAGATTTCAGCGCGTTGATGAATGTGTTTAAACAACAGCAAGGTGAAACGGGCGAACGTTTTGACTGGTCACTATTAAATGGTCAATCGCTTGGCAACGTTCTGCTGGCGGGGGGCTTAGGCGCGGATCACTGCGTGAAACGTTAAACTGGCTGCGCCGGACTTGATTTAATTCTGCTGTAGAGTCGCGACCGGGCATCAAAGACGCACGTCTTTTGGCCTCGGTTTTCCAGACGCTGCGCGCATGTAATAACTCGGTACCAAAGACAAACGATCAGACGCTGAAAAGCATCTTTTGGTTTGCGTCCTTTGAAGTTTAGGGGATAGTCCGAATTATTGAAGGCCTCCCTAACGGGGGGCCTTTTTTTGTTTCTGGTCTCCCTACTGGTAGCAGCCGTACAGTGCGGCAAAAAAGGGCAAGGTGTCACCACCCTGCCCTTTTTCTTTAAAACCGAAAAGATTACTTCGCGTTATGCAGGCTTCCTCGCTCACTGACTCGCTGCGCTCGGTCGTTCGGCTGCGGCGAGCGGTATTAGCTCACTCAAAGGCGGTAATTTACCAATGCTTAATCAGTGAGGCACCTATCTCAGCGATCTGTCTATTTCGTTCATCCATAGTTGCCTGACTCCCCGTCAGTGTAGTCGCTCGATACGGGAGGGCTTACCATCTGGCCCCAGTGCTGCAATAACTGCGCAAGAACCCACGCTCACCGGCTCCAGATTTATGGCAATAAACCGGCACCGGAAGGGCGGAACGAAGTGATAATGCAACTTTATCCGCCTCCATCCAGTCTATTCCGTACCGGGAAGCTGACGAGTAAGTCGTTCGCCAGTTAATCGTTTGCGCGACGTTGTTGCCATTGCTACAGGCATCGTGGTGTCACGCTCGTCGTTTCGTATGGCTTCATTCAGCTCCGGTTCCCAACGATCAAGGCGAGTTACATGATCCCCCATGTTGCAAAAAAGCGGTTAGCTCCTTCGGTCCTCCGATCGTTGTCAGAAGTAAGTTGGCCGCAGTGTTATCACTCATGGTTATGGCAGCACTGCATAATTCTCTTACTGTCATGCCATCCGTAAGATGCTTTTCTGTGACTGGTGAGTACTCAACCAAGTCATTCTGAGATCGTGTATGCGGCGACCGAGTTGCTCTTGCCCGGCGTCAATACGGGATAATACCGCGCCACATAGCAGAACTTTAAAAGTGCTCATCATTGGAAAACGTTCTTCGGGGCGAAAACTCTCAAGGATCTTACCGCTGTTGAGATCCAGTTCGATGTAACCCACTGGTGCACCCAACTGGATCTCCAGCATCTTTTCTTTCACCAGCGTTTCTGGGTGAGCAAAAACAGGAAGGCAAAATGCCGCAAAAAAAGGGAATAAGGGCGACACGGAAATGTTGAATACTCATACTCTTCCTTTTTGGAATATTGAAGCATTTATCGGGTATATCTTCAATGACGGGATAAATTGAAATATGTGATGCACAGTCTCCGACAACGCAGACCGTTCCGTGGCAAAGCAAAAGTTCAAAATCACCAACTGGTCCACCTACAACAAAGCTCTCATCAACCGTGGCTCCCTCACTTTCTGGCTGGATGATGGGGCGATTCCGGCCTGGTATGAGTCAGCAACACCTTCTTCACGAGGCAGACCTCAGCGCTAGCGGAGTGTATACTGGCTTACTATGTTGGCACTGATGAGGGTGTCAGTGAAGTGCTTCATGTGGCAGGAGAAAAAAGGCTGCACCGGTGCGTCAGCAGAATATGTGATACAGGATATCTCCGCTTCCTCGCTCACTGACTCGCTACGCTCGGTCGTTCGACTGCGGCGAGCGGAAATGGCTTACGAACGGGGCGGGATTCTCCTGGAAGATGCCAGGAAGATACTTAACAGGGAAGTGAGAGGGCCGCGGCAAAGCCGTTTTTCCCATAGGCTCCGCCCCCCTGACAAGCATCACGAAATCTGACGCTCAAATCAGTGGTGGCGAAACCCAACAGGACTATGAAGAATTACCAGGCGTTTCCCTGGCAGCTCCCTCGTGCGCTCTCCTGTTCCTGCCTTCCGATTTCAGTAATTCCGCTGTTATGGCCGCGTTTGTTCAATTCCACGCCTGATAGCGCGCTGGATCCGGGTAGGCAATTCGCTGCCGGAGCTGTATCGCAGACCCCCCGTTCAGTCCGACCGCTGCGCCTTATCCGGTAACTATCGTCTTAGAGTCCAACCCGGAAAGACATGCAAAAGCACCACTGGCAGCAGCCACTGGTAATTAATTTAGAGGAGTTAGTCTTGAAGTCATGCGCCGGTTAAGGCTAAACTGAAAGGACGAGTTTTGGTGACTGCGCTCCTCCAAGCCAGTTACCTGGGTCAAGAGTTGGTAGCTCAGAGCCTCGAAAAACCGCCCTGCAAGGCGGTTTTCATTTTCAGAGCAAGAGATTACGCGCAGACCAAAACGATCTCAAGAAGATCATCTTATTAAGGGGTCTGACGCTCAGTGGAACGAAAACTCACGTTAAGGGATTTTGGTCATGAGATTATCAAAAAGGATCTTCACCTAGATCCTTTTAAATTAAAAATGAAGTTTTAAATCGATCTAAAGTATATATGAGTAAACTTGGTCTGACAGTTACCAATGCTTAATCAGTGAGGCGCCTATCTCAGCGGATGTCTATTTCGTTCATCCATAGTTGCCTGACTCCCGGTCGTGAATAGCTGGATACGGAAGGCTTTACCGTCTGACCAGTGCTGCAATGATACCGCGAGACCCACGCTCGCCGCTCCGGATTTATCAGCAATAAACCAGCCAGCCGGAAGGGCCGAGCGAAATGATAATGCAACTTTATCCGCCTGCAATCCAGTCTATTCCATGGTGCCACCTGACGTCTAAGAAACCATTATTATCATGACATTAACCTATAAAAATAGGCGTATCACGAGGCAGAATTTCAGATAAAAAAAATCCTTAGCTTTCGCTAAGGATGATTTCTGGAATTCGCGGCCGCTTCTAGAGTTGACAGCTAGCTCGTCCTAGGGACTATGCTAGCTACTGAGGAACTTTTGGATCAAGCTATGAAAAACGAGGGAACTAAACACTTTACTAGAGAAAGAGGAGAAATACTAGATGGGTCAAAGTAGCGATGAAGCCAACGCTCCCATTGCAGGGCAGTTGCGCTTCCCCTGAGTGCCACCTTTGGCTTAGGGGATCGTGGCACAAGATGGATCACTTGGCAAGGATAAATAATCAGTGGTATTGCACAAAATTGGCTGCCTGAAGGCTATGCGATGAAGTGCAATCCCACCCAGGCTAAATGCAAATTTCTCCTGTGGGCTAACTTGAACATGTGACCTAATAACTCAATTGCACCAAAGCTTCAAAAAAAGACCTGCAAAAAGGGAACCTTTTGATTTTGATGCACATTCCACCTGTCCAAACCTAAACCAATTCCAAAAAAAACACTTTAACGTTCTTTGGTTTGGTTCAACAAACAACAGAGGAAAAATTTCTTAGAGGGGCCAGCATCCCTGCTCCTTTAGCCTAGGCTTGAGCCCAAGGTTGGCAAGCCACAGGCGGAAGACCAAGGCACCACCACCACAAGCCCAGCCAAAAAAAAGCAAGAGGAAAGAAAAGAGGAAAAAAAAAAAAGAAGGAGAGAGAAAGAAAGAAAAAAAAAAAAAAAAAAACCCCCCCGAAGCCTCGGCCATCGCACACGACGACGACGAACAAAAAAAAAAAAAAAAAAAAAAAATAAAAAAAAAAACAAAACAAAACCAAGGCCGATCGATTCGAA
+
+++(&&&&//06>?>444FH??888;B544+***223AA??AAFEBDDFJIJGDECFDCAFABBB?=>>FC=>---57=JEEI;;;=JFJEJJJ6655@B*&&',,==@@=...EHJ4332222C65----223>??EDBADDFJFHGJ@@??IHJJHJJJJEIGGHEEDIEIFJ?=<<BFGJIHFIGJ6655442,8,*0))/0-.9=@=<;;:45459:;>>JGJFECBBHEJJHJGGECG??<<JHJEJHIDJIJFJJJJIFJJJJJHGIGJJJJJGHIGJJHJJJJEFFJJJFIEJJHDHIB-,,-52//30--/00012978@BH=<<=B>GCECHJJHJFGGIEIJ965<JFJJJGJJJJIJJJIJJIJJGHGJHIJEFGJJIJGFJHFGEJJJJJGFGDABB@E@767EHFJJFDA=5:8778<DA@A=9556;;9775556;/..-.,,32227,**'&%$%$&$$%&*''**,<>B@32211.'&'(*)((&&&'222))()2-;<576532233/(%%$%')''&&)((&*()((&%'&*'777AABE@>?BDGFH><;99:8;957676///0...+**//10//20044==@GFCBA6545-)'%&'-&&$$$%''&&%&*(((''%%%'*/((()BD@44200118-%&)*++-177;>?A><9/--.323/./04684;;;677<@556<=<;<>>=7///3>>>>>BEJ94'868423*&%%((..****;77874224?@B987850'&&(&&'(***6:=@:?:<<<?***,5CA-,,*6(%$%'((*+157553'&%%),/+(''&&'&&'//1239B8?88;97667;@=>?JH;:878@<DH><65338:AIHJIJJJ///,**%%&&'''((''(*,''();333DG==32.(''*6((('*++00135341--,-;644,(038993334AB<>>970-*?ACEEFEEE====GJGJFF?@@A>==:<;;;9:<;:99;++++44678663EHGBCHAA@BGEED(&&&,:34@@EEJGJJEJJJJJHGJJJG>==BBEC@@>6555@A??=56667789:9=>5555@<7+,28==?>FFHJGJJIJ0000FJHJGJDC;:94+'&(%%&/*)('%%&&&).5777<>;9:69=642,+*,--..84-++-<@::221)'$$$%''('&'*%'1.//0:9997553654.,**.2))''((,,*)))-'&&%$%&+051560/'%'&'%&)++*.,,++/0019:<;+''(...5410,+*,)(*)&%$&'*((**.*2+**-'&&%%%%&('&%$$%&'('&&*&&&'%$$$%%%((%%%'5601137975578=:9511162102.../;;:>>=?5557<@AC((((<88:::812405889>?8IIJCED9996558:::;CA444437664577:699/))*/))434=A<:8665677CCBAB844BJFFG:75579('''D?>=>BCEE>DDHCBDBDF?@?@BDEEH@@?33G@@@?BCGEGHEC?@?@HJEJJJHGEBADCEEFHFHFFGECBAAJGGEJFI?<23;HGEGDEDJIFJIFJJJHJJJCGHGCIDJJ@DH54..+-*)(((144:;;<?>?>@AABBJFDBCDGCJJ?76667435545449=6ACCBFC@CE@JJHJF<;;<JJFCHFJGHJJJHECF)))*>??IJEJJGJBBB@A?0***87+**+1('&&'',**::>>F9:B@ACCBC?<:;;>?<<<>=9777>>>@CB9::('''A99:90//.'&%&&'%$%%'&()++/1---6,//..000..1,+,-14((()666>BC8878B???=>>EFCEC>>;<?BBBF>;6>84=:5=DB;<;;@??EHJJHFD?==<=:9&&&&'-,.5237/('(%'''&,++'):5/--.+)+)(*-,&%$%$%%#$%()-+*(&%&'&%%&*,-0-)(&'&'*(('(%%$$()*1;;4333:0////---**+3:;<;:786457IE>>===<<=>EI@<;;<?JGEDBDFCJI@?@AIGFEG88?BJ;999>??=<;<752/)((363/845?@:544,,,)++23/-+**(%%'6DHHJJGGCDIFJHHEEJDJHHJFCD<EJDDJGJHIC@==22CCIJEDDCEJJHH@A@AGJIJGJJGIHDGJGF955;222///.01179=>?>@ABI:::::CEC??CFDEJCC.,+(/99@HJHDDD@??@HFFHFJD/.,,+(+5378<@FFJJJHIJGJFC*)),-AJHHJGJHIJIJEJIJJJHGDEFJFEJH>=<86223=>>@GGJJFIIFJA=;>EFDBAAGBDBDJJDDCGC3/%&'*%%$&,6FIIJGFDDEDBADHCBC=<<;49:)(((8DDFEGFAA@C>@<<9999>==@?)))'())//+9@??994334<;;;CA<77/..0--,-3//,+,++++A;::8778;:777;@AABDA<:A;;6'''(8767665-++*(*$$$$*)++*((((/367;:5''&&&'-02257?EEE@A<>?@:8****+867)*&$%&%%%&&'(-276668989677673/..02/++*'((%(-.))))1120(%$$%''''%&&&%(,/+)(&&&%&&'&&&))(%$%&*(546*)'%&&&(&)')090))((**.544443:8559<=<>09;==<=>A?A@A222111'&$%())*,+,0/;8<:==4....333AB>***((((?@899:;972111@B4445''''2..,.02AEEGFFIDIDCDBDFECCDJJEHCCFBC>=;;+)++-*+.7<:22((((8<:4334889;?9::33493,'((((4376555))),('((2423///'&&%$%%&%%&)()129C<885666.:=3112???737;6'&&'B>95114<;8@=>EDGJCDCDHFJFEDFJIFA>?@E==99976=<;:67;>:983488?CBDHGEJJJFACBDD><=:0.,3:-+++1:;JADJGD<>@@BDFGGEI@??=7767E=EBCJ?;78:64111220//26HGJJGHGJEJGJJIFHHJJJGJJJG66661001C>>IIJJJJJJJJEJHJIIEEG>=?7778?<=;;;=A;:;=?=:3334???>=<@?))))//.-+***'%$$''%%%'()0001+**(*)(''''--./<9561/2.'&$%&'''$$$$&&%%%&%%&',('%&*+(*+'('),&&&&//089:B@@BAHC===<?6556;69661033&&&(()-)()(+0100+++,066/..01&&&''$$'(-++/(.&.+*)'%%&((('&$$##%'&&)*+,/5516/')'%%',3.=8664665>9==;<====<<=;<=7766::<;9:::<;=;;;:<<998788899:;<<;89::E=:657<=:988;;:99:9887:89:76543347.36;@853377:<<<@<<<::<;><:..-.2-,,/5899878/...0///05113357336.../.../*(((1=9888=<:97766667:776&&*+''(((,.&%%%')(()+*--,.,*))(((0577,,++898888=55522,)'1255433569<:999434445321))*88211468775300097222156((((3114590.--'--,-.)---.,))))+344459-(+++-)((),,++*'&&%%&&&%$$%'--01133001,)()(&$$$$'''&'''+,0((('+()().5*)'&'((('%).224555552/&&)((''')('&'('&'%$%''%(*)()()()*.35''%%**---,'*&%$(*&'+,--((&&(),,-/../1('**(&&%%'%&'(&%%$%%,0320/)(*+&&%%+301&&')'))),***--/2(%$$%%%')+(,)'''((%%%%*,+*%$$$%$'%%$'*-4830/3,('')/('%%%&%&'(%%%&*&&%%$$%%$%'%$$$$$$$$#$%$$003-,)'%$%&)(()'''*+&&&&&%%$%%'+'''%%'()(((&&('''$%%&)*&%$%%%%'')%$$$$'(('%$$$%$####$$$$%)('(&&'&%%&'$%%%$$%&&(*&$$%'&'%))*'&'%()&'''*)''(*)+,,++-)(&&(%&&&,,*,,1+-,+*+*)))*+++**)'(#$$$%%%$###########$$##########%%'&'&&&&$#())*)(&(*++,.01122210.,(*&&*)'&*-)%$$$$%%&$$'%%%%%#####$#%$$##$$%&
@Glass_F3P_5_D3_6_18_3
CCCATGTGCAAAAAAGCGGTTAGCTCCTTCGGTCCTCCGATCGTTGTCAGAAGTAAGTTGGCCGCAGTGTTATCACTCATGGTTATGGCAGCACTGCATAATTCTCTTACTGTCATGCCATCCGTAAGATGCTTTTCTGTGACTGGTGAGTACTCAACCAAGTCATTCTGAGAATAGTGTATGCGGCGACCGAGTTGCTCTTGCCCGGCGTCAATACGGGATAATACCGCGCCACATAGCAGAACTTTAAAAGTGCTCATCATTGGAAAACGTTCTTCGGGGCGAAAACTGTACAAGATCTTGCCGCTGTTGCAATCCAGTTCAATGTAACCCACTCGTGCACCCAACTAATCTTCAGCATCTTTACTTCACAGCGTCTGGGTAAGCAAAAACAGGAAGGCAAAATGCCGCAAAAAAGGGAATAAGGGCGACACGGAAATGTTGAATATATCATACTCTTCCTTTTTCAATATTATTGAAGCATTATTGGGTTATTGTTGATCAGCGGATGATCTGTTGAATGTATTTAAATCACACCATCTTACGACAACGCAGACCGTTCCGTGGCAAAGCAAAAGATCAAAATCACAACTGGTCCACCTACAACAAAACTGATGACCGTAGCTCACTTTCTGGCTGGATAGTGGGGCGGTTAAGCCCTGGTGTCAGTCAGCAACACCTTCTTCACGAGGCAGACCTCAGCGCTAGCGGAGTGTATACTGGCTTACTATGTTGGCACTGATGAGGGTGCTCGTGAAGTGCTTCATGTGGCGGGAGAAAAAGGCTGCACCGGTGCGTCAGCAGAATACTGTGATTGCGGTTGTGTTTCCGCTTCCTCGCTCACTGACTCGCTACGCTCGGTCGTTCGACTGCGGCGAGCGGAAATGGCTTACGAACGGGGCGGGAATTTCCTGGAAGATGCCAGGAAGATACTTAACAGGAAGTGAGAGGGCCGCGGCAAAGCCGTTTTTCCATAGGCTCCGCCCCTGACAAGCATCACGAAATCTGACGCTCAAATCAGTGGTGGCGAAACCCGACAGGACTATAAAGAATGCCCGAGCATTGCCACGCAGCTCCCTCGTGCGCTCTCCTGTTCCTGCCTTTCGGTTTACCGGTGTCATTCCGCTGTTATGGCCGCGTTTGTCTAATTCCCACGCCTGACACTGGGTCCGGGTAGGCAGTTCGCTCCAAGCTGGACTGTATGCACAAACCCGTCGTGCGCCGCTGCGCCTTCTGCAATTCACTGTCGTATTGATCCAATCAAAAGACATTCAAAAGCGCCACTGACAACGGTAACTGGTAATGAATTCAAGGAATAATATAATAATGCGCAACCACAGCTAAACTGAAAGGACAAAGTTTTGGTAACTACGCTACCTCCAGCCAGTTACCTCAGGTTCAAGAGTTGGTAGCTCAAGCCTTGAGAAAAACCACCCTGCCAGGCCGTTTTTCGTTTCAGAGCAAGATTACACGCAGACCAAACGATCTCAGAGGATCATTACTTTATTAAGGAGTATAACGCTCAGTAGAACGAGAAAAATTAGCGACCGGATTTTGGTCATAAGATTATCAGAAAGGATCTTCACCTTGATCCTTTTAAATTAAAAATGAAGTTTTAAATCGATCTAAAGTATATATGAGTAAACTTCGTCTGACGGTTACCAATGCTTAATCAGTGAGGCACCTATCTCAGCGATCTGTCTGTTTCGTTCATCCATAGTTGCCTGACTTCCCGTCGTGTAGATAACTACGATACGGGAGGGCTTACCATCTGGCCCCAGTGCTGCAATGATACCGCGAGACCCACGCTCACCGGCTCCAGATTTATCAGCAATAAACCAGCCAGCCGGAAGGGCCGAGCGCAAGTGGTATGCAACTTTATCCGCCTCCATCCAGTCTATTCCATGGTGCCACCTGACATAAGAAACCATTATTATCATGACATTAACCTATAAAATAGGCGTATCACAAGGCAGAATTTCAAATAAAATCCTCACTTTCGCTAAGGATGATTTGAATAAGGTGGCTTATAAAGTAACAGCTAGGCTGGATCCTGGGCTGTGCGCTTCTAGAGAACTTTTCGGATCAAGCTATGAAGGACGCAAAGAGGGAACTAAACACTTTACTAAGAAGAGGAGAAATTACTGAGTCAGTTAAAGTTAGCGATGAAGCCAACGCTACCGTTGCAGGGCAGTTTGCGCTTCCCCTGCGTGCCACCTTTGGCTTAGGGGATCGCGTACGCAAGAAAATCTGGTACAGCTGGCAGGGTCAGTCGTCGGTTGGTATTGCACGAAACTCACTCCTGAAGGCTATGCGGTCGGTCCGAATCCCACCCAGGCTCAGTGCAAATTTATCCTGTGGCTGCACTTGAACGTGTGGCCTAATAACTCGGTACCAAATTCCAGAAAAGAGGCCTCCCGAAAGGGGGGCCTTTTTTCGTTTTGGTCCGCATCCACCTGTGCGGACCTCGGTACCCGATTCAGAGGGACGCTTTGAGCGTCTTTTTCGTTTTCGTGCCATCGAGTGGCGCGCTTAGTTCCTCGTTTTCTCTCGTTGGAAGAAGAAACGAGAAACTAAAATACTAGAGTCACACAGGACTACTAGATGATGCAAACCGTTTTAGCGAAAATCGTCGCAGACAAGGCGATTTGGGTAGAAGCCCGCAAACAGCAGCAACCGCTGGCCGGTTTTACGAAATAAGGATGACCGACACGCGACGTTTGTGATGCGCTGCGATAGCGCGGCGTTTGTTCTGGAGTGCCGAGAACGTAGCCGTAAAAGGCGTGATCCATGATGATTTTGATCCAGCACGCATTGCCGCCATTTATAAACATTACGCTTCGGCAATTTCGGTGCTGACTGATGAGAAATATTTTCAGGAAGTTAATTTCCTCCCCCATCGTCACCAAATCGCCCCGCAGCCGATTTTATGTAAAGACTTCATTATCGACCTTTACCGAATCTATCTGGCGCGCTATTACCAGGCCAGTGCCTGCTTATTAATGCTTTCAGTACTGGATGACGACCAATATCGCCAGCTTGCCGCCGTCGCTCACAGTCTGGAGATGGGGGTGCTGACCGAAGTCAGTAATGAAGAGGAACAGGAGCGCGCCATTGCGACTGGCGACAAGGTCGTTGGCATCAACAACCGCGATCTGCCGTGATTTGTCGATTGATCTCAACCGTACCGCGAGCTTGCACGAAACTGGGGCACAACGTGACGGTAATCAGCGAATCCGGCATGAATACTTACGCTCAGGTGCGCGAGTTAAGCCACTTCGCTAACGGTTTTCTGATTGGTTCGGCGTTGATAGCCATGACAACTCCGCGCCATGCACCGGGTGTTGCTGGGTGAGAATACGGTCTGTGGCCTGACACATGGGCAGAGATCCTGAAAGACGACTTATAAAACGCAGCATCAAATATACAATCAAGTGATTTATTGCGACGTGGCGGCGTTACGTGAACGTTGAACAGGCACGGGAGTGGATGGCTGCGGCACCGTTGCATGTGTTGGCGTGTTCCACGATCACGATATTGCCGATGTGGTGGACAAAGCTAAGGTGTTATCGCTGGCGGCAGTGCAACTGCATGGTAATGAAGAACAGCTGTATATCGATACGCTGCGTGAAGCTCTGCCAGCACATGTTGCCATCTGGAAAGCGTGCAGCGTCGGTGAAACCCTGCCCGCCCGCGAGTTTCAGCACGTTGGATAAATATGTTTTAGACAACGGCCAGGGTGGAAGCGGGCAACGTTTTGACTGGTCACTCTTAAAATGGTCGATCGCTTGGCAACGTTTTGCTGGCGGGGGCTTAGGCGCAGATAACTGCGTGGAAGCGGCGCCAAAAACCGGCTGCGCCGGACTTGATTTTAATTCTGCTGTAGAGTCGCAACCGGGCATCAAAAACAGCACGTCTTTTGGCCTCGGTTTTGCGACGCTGGCATGATGACGATACAAAAACAAAACGATGAGACACTGAAAAACATATTTTGGTTTTGGTGCTGAAATTTAGGGGATAATCCAATCTGAAAGACCTGCCTAACGGAAAAATTTTTTGTTTATTGATCTGCTGCTGAATAGGACCACTACAAATCCCAACAAAAAAAGGATCACCGCCCTGCCCTTTTTCTGAAACCGAAAAGATTTCACTCACGTTATCAACTCCTCGCTCACTGACTCGCTGCGCTCCAATAATTCACTTCACAAGCCATCAGCTCACTACTCAAAGGGATGATTCCAATACTAATCCAGCAAAGCCAGCAAACCCCACCAGCCACCAGCAGCACGGCACGAGGCCAGGAGAGGAAAAAAACAAAGGAAAGAAAGAAAGAAAAAGAAAAAAAAAAAAAAAAAAAAAAAAAAAAAAAAAAAAAAAAAAAAAAAAAAAAAAAGGCCAAAAACCTGCAATCCATTCCATTCCATTGCGCGCACGCAACGCGCGCGCGGACGAACGGAAAT
+
))*))'&/2...DA??@4434/,+++052./55:::20./2=;<<43)(''*34312244;HEDEEGFGJJHHGJGJIIJJJHGHEIDJIJJIGJEDHF@?>@;;99;.;BIFIIJJJIJEJJIJJJJFJFJEJJJE@?AAAC@>>BB78987745;<>999731224:113599@DDDHIIJHJIHJJJC<;;<B>?>;;@6::7243221+++,9899>GHHJBHECECEGGJ==769610-+222-36>:<530((((./03;?BGJG22229:1///C?4,,3353/-%%&'+'&&&'%))''('(((.///1>=<<10//23:22-///8:3333C@@@@@@@>.--'((()/0/.++,*((()(++&'*--**--/3/((())57@@?>@@B=>:756:7445,++,;9>?@::;:1....AA8987967=>IJHGFB@A@9111---.3,,,.'(<@@?EECCCGHB=<=879,+(()$)(&&(44222+)'$$$####&&'''&&%%$$$$&02<@=;;82223+*)(('&'(.2++***+/335/.-***+.+*))-1<0001444672)((*.1>@201''459885656760///3*)+/*'$''&%%('*%%%&%())*/*,((**/.-.///+,,:931))%&'%&*&''(&&%%'&))+28=@><<<?@=;44431../<;:733--248?>7666666<33346664445A<::;;AB;667+++,55.--//0,'%%%)*:9A@43333766699=((()+*/7:;;;<A@A@A@@CC<;:;@83374**)&&$$%'''&%%$)#(##$#&'),*/0/..733888BDFJJFEFDJFFDDBE433410018=ACGJJJFCDCAA,,,1<;@>=<<:5,+++266=;-,''&&%'%%%'''+(''(.43764550*(*+*-.0*))'5/.*)*,)*40<<<7787=<=>>8999=:/.,88778A?>:<5;98665-+*+--./3+++,10224>((((.8;<;;<<?>?<<<+**.++,'''(+,(''')()**)(%$%%&'+,-***$''&'&&((&'&&(+<:;:==<@;76?AEEEDEIGIJBF746526</-,*&%&&$%%&/...9<=><=??A@98345.././))))2.*'***00666322,,+,&&&)*'**.+''&'('&''+)((%%'00..****((((&&((-0(($$##$$$&%()''&&+.0((')*)(($$##$&&%&&''$%&%'''&%$&&*+'$#$%$%(*..)'')&'''&&%&&&%$#$%&''())*'%&$&$$%%%&&#$$$#$###%&&%(''(('%$$%&&'/25430/0;3/./.002124>,+*)--/-,,,0,))-))368@=<<=421*.)((%,''''51//*))&)))(),689:0%%%&)46544)(().**'&',3+++-23=1.//<411-.3)(&&(((+(('(+*0,,-99:877881,+((*(('%%'*(()+(00(--,'$#$$%&+,33.---+))*,+*(')+((%$%&&)111..*,,33****22**)*0/*+++)((/0,((,,,((())/()+/31363.-,+.2335.--2458:;5-(&&()))+0//3441.--**%%%%&,0./.('''+,,,(((*(()*42''''-066665)('(*-220-.220/0121101-,)))))+01134:::<?@....11122211.+*,(,+(''7---,,,0221-+)()))*833<7<;9:<<A=<3334=;941./633('''''5::5>3223?BDCEA?A@CJG==<=?;10))+*(++./-.88:<<>8666<===B;;::=<=:0*)),-/($$&'())(%#$$$$$'+***+,,,32038:97534554010;:9::<<==>@887''&'**+,))))*+-../,,-,--&&&&%&(4/.(()-0,,,-2222800&&'&./,)-)()&&&'))()52.--('$$&*'(()(*&(()**)),)((''&%&&&&&'*'(''))+'&&'))*(&%%'*))*-09-++++''&&$%&(((%'**04555:=7,,,=>;>?>@<;54211/-)(%%%%%)-//1/2224:9768D=BB=8675.744.1..-,,&%'%&&&&%'%&((%(%&$%')*+..//1:888(((&++(+,++''()4,+++222*))+23187/+++,=>:;;;DE355699337?AAA443455553+())&%&+.,,,'&&%%(*+8=AA?>-,((**32232488;)))'+++('',120/1889777EEGFDECDA977/,**+/.--.0;:48878JB:J64447DIFEGJGDFJJJIJIJJJJJJJJJACAAJJJJA@AAJEDI9888533344/,-/05/0***.7576:=;;=;;925588<43453/1589<;7/007@,++---23499:BBB====DC@??A;;::49=4)((*3/,,*)('&&$%(&%%'+()().)(**01-78*)*/233=4.--/6<=1000980/019996667EJ9@3334<;86..8;30.1525888<==>''''(&(%%%%&,.0011BABACE><;4444:JJIIFHIJFEFIEJC@?;77:==10/-..114''44594--;==>?ABA?>5224'''124+++***+221,,,+132---.=>((''&,+*('%&&###&&%%$%%&(((%(',%%$$%'---2+*)&''%$$%&&/--,+(BC==5)(+*((&$$$(('&*&&&'44.-.99<=:;53368)(()3-..-46+++-DBEDCAA@@JFCIECGFFEDEEJ;9:AEJEIJJIJJJ@??4444A>?>?9666658-++('&()-,,+++8+)))&'&$$$((()'))''(-.**('(()''(++04889=D@@::;<6544498:8878;B?970,,11176)(('('((+/''(''7657967;6665<6553543761.('(()/.-..-+,113A9998A2111--,*,+.+++*+++-56:;;;B@==<532B@<=:894458<CE-,,-FGIF;6652011/,,,+////<<:<44568:::@??@AABDCED@@>;;<89654420*)))+.0*))&(%*,--0367>?EJDECJEFDAB>=>....1,.:>ECGCB2001.().9=('''(-)&&+*2....00--&'%&'-5-,,,HHCC<<;9===HEED===??@@11115/.//13%%&&1-**)*))++1001<ABB>=:77--,-:;<=:/EEJGJJHDHEIJJFDCBC6667:666;;:9==/..0,4458**')'%%%&&-(($&&&'')0>5555<>33570--/012.*)'$###%''+,78878.-''+.(&%%'(&(((-00.,)))*+0.,(((('&'%$$%%$#$%(&%$&%%%$$$$'%%*%((././+++%%$$%$%&&((&&&'%&''(&&&())*'%$%&$*)(+)+**+567:?>>=@BJB;97.-)'%%%%)&&''/44/,,'(%$%)+++785++++<6;;;;777))))154251)*5566=>8;BEGFHEF??>11/,,--49==21+***4==>>@JJJJJHJAA@?@B7779GH@@??@??>@?5332224IFFFDFB989?9@=55555444776,+%$$$&(-****<A@AB@@?88IHGJDJHJGJFJDD9:9:=>>><.,***(((((&&*+0*((((6><@?ABFEA;1.)),++,2?CDCBED@@6665''''+++''''45;95577,+++999A?@@FHD:::5510--..///0---%$$$&)-++.//.---,+*+..021-,-)((&&*(:;7796BJGFHD@GC:996=@>81&&&/8?A@JJG?>>?C@;::?@@@??::8-&&&**)(%%&+++-./.2,,,.1))((//.'''()024,(((2%''%%%%((&)''('-.)((12..-))(,-,++,46210.&%$$$%'',2168-,,*&&%%(++,-,--/44,''%()(),&&&(.,+'$$%%%%%)+(+**+1761/./852131('&$$%&&&'%$&&%&*&%$$$$%%((''((.))()%'&$&'&()('%$$#$$$$%//6546841..5((&&(,/2*))+,.+)((%'%&%&'''((*'%$%%%%(('())+/1-+**'%%&((&&&''%%$##$$%%&(($%$$%&'&&&%%%%&'&'(%%%#&'(*'&&%%%%%$&&+))))%&&$$#$%&+()('%%$#$$##%&&$$$$$$%''%&%%&%%&$$$$%$##$$%%$#$$%%%%%''(&%%%&'((&**)''))').*)(+,01'&)()*)))*+('(())++***))))**)(''')+*+**,,,**+(''((''&%%%$##$$$$%##########$#######$####%&(*)*&#%(&$##%$&&&&%%%$$%%%$%##&'%
@Glass_F3P_5_D3_6_18_4
ATGCAGACTGTTGTAGGTGGACCAGTTGGTGATTTTGAACTTTTGCTTTGCCACGGAACAGTACGTTGTCGGGAAGATGCGTCATCTAAATACATTCAAATATGTATCCGCTCATGAGACAATAACCCTGATAAATGCTTCAATAATATTGAAAAAGGAAGAGTATGAGTATTCAACATTTCCGTGTCGCCCTTATTCCCTTTTTTGCGGCATTTTGCCTTCCTGTTTTTGCTCACCCAGAAACGCTGGTGAAAGTAAAAGATGCTGAAATAAGTTCAGTACAAGTAGGTTACATCGAACTCAATATCAACAGCGGTAAGATCCTTGAGAGTTTTCGCCCCGAAGAACGTTTTCCAATGATGAGCACTTTTAAAGTACTATGTAGCGAGATATCCCGTATTGACGCCGGGCAAGAGCAACTCGGTCGCCGCATACACTATTCTCAGAATGACTTGGTTGAGTACTCACCAGTCACAGAAAAGCATCTTACGGATGGCATGACAGTAAGAGAATTATGCAGTGCTGCCATAACCATGAGTGATAACACTGCGGCCAACTTACTTCTGACAACGATCGGAGGACCGAAGGAGCTAACCGCTTTTTTGCACAACATGGGGGATCATGTAACTCGCCTTGATCGTCGGGAACCGGAGCTGAATGAAGCCATACCAAACGACGAGCGTGACACCACGATGCCTGTAGCAATGGCAACAACGTTGCGCAAACTATTAACTGGCGAACTACTTACTCTAGCTTCCCGGCAACAATTAATAGACTGGATGGAGGCGGATAAAGTTGCAGGACCACTTCTGCGCTCGGCCCTTCCGGCTGGCTGGTTTATTGCTGATAAATCTGGAGCCGGTGAGCGTGGGTCTCGCGGTATCATTGCAGCACTGGGGCCGGATTTGGTAAGCCCTCCGTATCGTAGTTATCTACACGACGGGGAGTCAGGCAACTATGGATGAACGAAATCGACAGATCGCTGAGATAGGTGCCTCACTGATTAAGCATTGGTAAATTACCGCCTTTGAGTGAGCTGATACCGCTCGCCGCAGCCGAACGACCGAGCGCAGCGAGTCGTGAGCGAGGAAGCCTGCATAACGCGAAGTAATCTTTTCGGTTTTAAAGAAAAAGGGCAGGGTGGTGACACCTTGCCCTTTTTGCCGGACTGCAGCGGCCGCTACTGGTGGGAGACCAGAAACAAAAAAAAGGCCCCCGTTAGGGAGGCCTTCAATAATTGGACTATCCCCCTAAACTTCAAAGGACCAAAACAAAAAAAGACGCTTTTCAGCGTCTTATTGTTCGTCTTTGGTACCAGTTATTAATATGCGCGCAGCATCTGGAAAACCGAGGCCAAAAGACGTGCGTGTTTGATGCCCGGTTGCGACTCTACAGCAGAATTAAATCAAGTCCGGCGCAGCCGGTTTGTGCCGCTTCCACGCAGTTATCTGCGCCTAAGCCCCCCGCCAGCAGAACGTTGCCAAGCGATTGACCATTTAATAGTGACCAGTCAAAACGTTGCCCGCTTCCACCCTGGCCGTTGTCTAAAACATATTTATCAACGTGCTGAAACTCGCGGGCGGGCAGGGTTCGCCGGACGCTTGATACTACAGATGGCAACATGTGCTGGCAGAGCTTCACGCAGCGTATCGATATACAGCTGTTCTTCATTACCATGCAGTTGCACTGCCGCCAGCGATAACACCTTAGCTTTGTCCACCACATCGGCAATATCGTGATTGCGGAACACGCCAACATACTGCAACGGTGCCGCAGCCATCACTTCCTGCGCCTGTTCAACGTTGACGCAACGCGGTGATGTCGCAACAAAAATCAACCCCACCGTAAAATGGCGCCCGCATCATAAGCTGCTTTAACATATTGCCAGCGCGTCAGGCCACATACTTTCTCTCTCACCCAGCAACACCCGGCGCACGGCGGCGTGCAAATCGTCATCGGCCATCAACGCCGAACCAATCAGAAAACCGTTAGCGAAGTGGCTTAACTCGCGCACCTGAGCGTAAGTATTGATGCCGGATTCGCTGATTACCGTCACGTTGTGCCCCAGTTTCGGCGCAAGCTCGCGGGTACGGTTGAATCGATCGACAGATCACGCAGATCGCGGTTGTTGATGCCAACGACCTTTGCTCCCAATGCAATGGCGCCTGTTCCTCTTCATTACTGACTTCGGTCAGCACCCCCATCTCCAGACTGTGAGCGGCAAGCTGGCGATATTGGTCGTCATCCCAGACGTATGAAAGCGTTAATTCGGCGGATCGGCCTGGTAATAGCGCGCCAGATAAGATCTGGTAAGGGTCGATAATGAAGTCTTTACATAAAATCGGCTGCGGGGCGATTTGGCTGACGATGGGGAGGAAATTAAAGCTCCCCCTGAAAATATTGCTCATCAGTCAGCACCGAAATTGCCGAAGCGTAATGTTTATAAATGGCGGCAATGCGTGCTGGATCGAAATCATCACGGATCGCGCCTTGACAGCAGATGTTTTCTTGCACTCCAGAATAAACGCCGTGCGCGCACCCTGTAGCGCATCATAAAAATGTCGCGTGCTCGGCTGAACCTCATTCTGAAAACTGGCCAGCGGTTGCTGCTGTTTGCCGGCTTCTACCCCAAATCGCCTTGTCTGCGACGATTTTCGCTCCAAACAGTTTGCGTCGTCTCGTAGTCCTGTGTGACTCTAGTATTTAGTTCTACGTTTCTTCTTTCTTCCAACGAGAGAAAACGGAGCTAGAGCGCGCCACTCGATGGACCAAAACGAAAAAAGACGCTCAAAAGCATCTTTCTGAATTGGTACGAGGTCCGCACAGGTGGATGCGGACCAAAACGAAAAAAGGCCCCCCTTTCGGGAGGCCTCTTTTCTGGAATTTGGTACCGAGTTATTAGGCCACACGTTCAAGTGCAGCCACAGGATAAATTTGCACTGAGCCTGGGTGGGATTCGGACTCGACCGCATAGCCTTCAGGAGTGAGTTTTGTGCAATACCAACCGACGACTTGACCCTGCCAAGCGGCACCAGATTCTCTTGGATTACGCAATCCCCTAAGCCAAAGGTGGCACTGGGGAAACGCGAACTGCCCTGCACGGGAGCGTTGGCTTCATCGCTACTTTGACCCATCTAGTATTTCTCCTCTTTCTCTAGTAAAGTGTTTAGTTCCCTCTTTGCGTCCTTCATAGCTTGATCCGAAAAGTTCTCTAGTAGCTAGCATAGTCCCTAGGACTGAGCTAGCTGTCAACTGTAGAAGCGGCCGCGAGAACAGGAATCATTATTAGCGAAAGCTAAGGATTTTTTTTATCTGAAATTCTGCCTCGTGATACGCCTATTTTTATAGGTTAATGTCATGATAATAATGGTTTCTTAGACGTCAGGTGGCACCATGGAATAGACTGGATGGAGGCGGATAAAGTTGCAGGACCACTTCTGCGCTCGGCCCTTCCGGCTGGCTGGTTTATTGCTGATAAATCTGGAGCCGGTGAGCATTGCGGGTCTCGCGGTATCATTGCAGCACTGGGGCCAGATGGTAAGCCCTCCGTATCGTAGTTATCTACACGACGGGGAGTCAGGCAACTATGGATGAACGAAATAGACAAATCGCTGAGATAGGTGCCTCACTCGATTAAGCATTGGTAACTGTCAGACCAAGTTTACTCATATATACTTCAGATTGATTTAAAACTTCATTTTTAATTTAAAAGGATCTAGGTGAAGATCCTTTTGATAATATAATCATTAAAATCCCTTAACGTGAGTTTTCGTTCCACTGAGCGTCAAGCCCTTAATGATGATGTTCTTGAGATCGTTTTGGTCTGCGCGTAATCTACTGCTCTGAAACGAAAAAACCGCCTTGCGGGCGGTTTTCGAAGGTTCTCTGAGCTACCAACTCTTTGAACCGAGGTAACTGGCTTGGAGGCGCAGTCACCAAAACTCTGCCTTCAGTTTCACCTTACAGCCGCACATGACTTTAAGAACTAACTCCTCTAAATCAATTACCAGTGGCTGCTGCCAGTGGTACTTACGATCTCTTTCCGGGTTGGACTCAAGACGATAGTTACCGGATAAGGCGCAGCGGTCAGACAAACCAGGGAGTTCGTGCATACAGTTCCAGCTGGAGCAAACTGCCTACCCGGAACTGAGTGTCAGGCGTGGAATGAGACAAACGCGGCCATAACAGCGGAATGACACCGGTAAACCGAAAGGCAGGAACAGGAGAGCGCACGAGGGAGCCACAGGGGGAAACGCCTGGTATCTTTATAGTCCTGTCGGGTTTCGCCACCACTGATTTGAGCGTCAGATTTCGTGATGCTTGTCAGGGGGGCGGAGCCTATGGAAAAACGGCTTTGCCGCGGCCCTCTCGCCCTGTTGAGTGTGTCACATATCCAGGGAAATCTGCCACCGATTCATTAACCATTTCCGCTCGCCGCAATCGAAACAACCAGACGGTGACAAATAGGAATAAAACAAAAATGCGATGATACATATAACATATTTTTCTGGTAAGCAAATACAGTGTTTCTCCTCCACATGGAACCTCACTCAACCCTCATCCATGCCAAACATCAACCAATACACCACCAGCAGCAGCAAACCCCGCCGCCAGCCACACCAAAGCAAGGAAAGGAAAGGAAGCCATTACCCAAGGAAAGGAACCAAAAGGCCCCGCGCGCACGCCCCGCACGCAACAAACAAACAATCAATCAACGAACGAACGAACAAACAAACAAACAAACGAACGAACAAACAAACAAAAA
+
--))(&&''')=<>CBFE....AHG@@@?JFJIEFE==<;>>@=,***5,;@=2-++,-.-*((..002-,-.6940.+/11))))::;EJIG>>=9?>@>:100156::?ACEJ????JCCCFHEDDF>>>?BADA>@2100/644.///0@AJJJFFGJEBE=<8898433*)))((((--/;<AE;;;;JH>=<<<GCC<FEJIEGDEDJHJJGGEHFFJHE<;;:CB>=33@@=:A@BDJJJH??>@A@JJF:99HD876931012844347(''&%&&((****+1/*))&''(05/.//00..447=?88840.,(')**''66=@?GIJ?>>?GEJHJJJJJJGJJJGCJJIIJJJGJEB@?31/..(&$$%&''')((('%%%%'661.11?@@BGEDFDJJGJJJJIHFJFIGFFEHEEEGJGE321145----8699;;9945548;:---.7699785/)''(++++,.01/--,,-.0--366,,,7@BC<<<63(/.,//05899;:==JDFJGGIJJHJJF5555FEB>=<>HE??>?FBBAAGHAGCHDHGEF<;<1000877644332448662..***3+9:;??FC@?;<;<@1111BDDBACEHA9778>>4444B,,,,7:////FFJB@CBFCDCJJIGJIHJJJJFJJIJJJCDCEJJIJJJJJBBC;;:;JJJJJIJFII;;;=FD@@@?@@@AB?IGJHGJJJEJHJJGICGG865361000*(('(((,,.++3(>GJFJJGFIDEEJFJJGEHJJJJJJJJJGHJJJJJJJJJJJGJGJ?>??9887101.++)+79611?HJJHGEJJJIJG55555GJJFJEDEEEJFJJJJGGJJDGF>>545677=56////76500//---))*'&$$$%%&'(((')-788AA?@54-ACEJJJJJHHHFHGDCEECEF888JJJGHJHJI>==>IJ77675544+((+0*(((-1254//.,%%$%&(())(((;333((()7>CA<<=1EDFJHJJJJ=;;;=BB....7788EHJHJFJGIJ?:::;D>=<<:=90//25440+,,;=@99888//0??ACBDHFJDB@AAC<;<=JEJHJGJJIJJHJJGHDBA@CEJ9:5-**+7;:<=B=@FHHJGGFJJDB>9845J?C:?@E50,(&&'..,++10112///((((,,&&'++)'((())/27755??>?>>8>@CC3220336?A?<<?=(''(687311/,+*)*)))3377:652&&&'*.+++'()34)((,/-+-('((*,...8AFDJ@>>;=A@D@99I?EH=544256*++67889>=::8966559:<((((23?;;;;<>??EDGEEJIIB=))))))'%%'++,$$%)&&&&*$$$'112>>CBC==<B???BJFGGHGFHGHJEHFJJHJEDBGJGJ@<;77882+%&'(((++13>B@@AB??==HDGEAJGEJFECAA75?55<<;;;6:;;889:;;;<DCEJJHGJJHGJJJHFEGECDJE5?@86679>??=?::;;GGJGJEJHFECCCDJJJEDHDFJJJJJEHHJJFHJJJJJHJJGGIGIFCBE@>=@C3-**0.,&'*))*(''&((()((/07DHJJJIJJJJJFGHFJJEHIIIABFHJJJJGJJJHJJFJJJJHJJJJJJABBA;JC@BBEJFJGJFEEDIHFIJIIIEJJIEEFGJJJJJGJ@@@JJJHJFFHGJJHJHIDBCEJGJJHJJGHJJJJGIJJJJGGGGEEIHGJJJJFJGGJFGJJJJIHJHIIFJJJJJDJGHJJJIJGGJHHJGHJJEFFCGIJJJJJJJJFEED6''368CFDA//-....;;:84130..0.'&&&*+),'&'&(,-8:>C??@=6*(((-((()3.(0***''DJFFJE?>,,,.:90',+++,98=>=6=99::7889=?@FJDCA@HDIGDD?B0)))*;;::;-+++DEEHJIEEID<9::@999:GJJJJJJJIJJFGEIJGJHGJJJJJJJIGEJHIJFHJHJJHJJJHJJJFJJFEGJJFJIGGJHHJ<::9;==<GIIJJJJJHB@ABJHGJGJCJECJJECBAC?@ACJHHJFCEDD'&&&+&&&(''(**)+,1/..,,,1199=>>>>>B>??IJJEHFEJHIJIFBFB;:8222,,++-&&&%'&%%',*-4322/19<ABDCJJJJD6666555/,--0656233407:;;DB2222+&+'&&(.--==<<;=<9:<644...,,)()(&&((())..8A777***,.+++++)++,569JJJI6666666GABCBAAA?,((23DDDGJFHJJJ?==>;;;8;32016@?9GJJGGGIJJGEEFHFIJGJJFJGJFEDGDFFG;;;;IHHGD?>?<96//0288000/??=<>B??432*('&()+1299>JJJJJEDEGFJCGD9BCDFIJJJJJHIJJJHGEJJJJJJGJJJIEHJEBD))))387+**)+++03-,((*(((2*)/)***'&%&&('$$-845412////758@A?>?A;4342<@@BB>B@?AAAJD;<FDC??.,+++0420+,+****=>C??A@F=<<<12+)))(588::BAAEEFJJJEBCDCGIHGEH>99@98)&()/:74//112155832575857ABCBBBFCCFCGH)(&'''&'+*%%$$&&&%%%$%$$$$%&+,1455988554576522..//3246.975237+.:<.6<6*?A:JDIJ??><7<-,,..*()&&%))*..,)*,/3<=@CJCHFIID7777999>FGGEED88880..544&&%'*+(.*'('+&&''-.,++'----+--.553366853458982?CA,++1GDCDA;AEJJ997F<::9BJJEHJ;;5433<:656677*))))))(0077=??AD;;:;@@CEFBGJGFHJJEFF=AAAHGGHJGFGJFJGJEAB521189;A:;;;;://.-/01198****8<;<<<C@<CEJIEJFHEFJFHHDEIIIJDIGJJDBBB1111945BCBFGJJDEHFCECEJ9322/-)*'(+&'')**+128:=>CJJJ<<<<>888?DDCF?998+++EFE=;<9))))A;::?><;0==AABJGIJJFHGFGJJJJHEIGCHJJ@@?>C@J??;<<<<<:;>:<1?>>;79441(()4@CFA@A7645>=A<82.+,,-EGEGJIEBFCEEHJ--,,--.9EJJJJFJHDGGJHHHB<<ACCHEFJIAH::EFJJ?>?>FFJFI;@=00/1''&'.26BHEBJ@?;3.))&%'((,()(('$$$%%%%.06730--../.../6<=?=:9<DFJJJIDJCA>;66HIJHEF;;;;32112<<@AADCHHHJCC?;<==A>@=23236669877//077:8888GEDDDJJEJJJHJJJIJGHEABC<9:CB@BCBGHHF7776<<=JJFIJJJJJHA974466=<BACC=AEJIGHFFDGJHJJHJJJJIGGH>7667A?>A?BGBB?8200,)('')))66667A;<<<FGFBC@?887111())EC0***++257788:9:81'<AJFGGCBECJEBB??>?;;;<BBFH??7777?/..0::AACFJGJEA@ACF****-,++-444BDCJJHCCD;A><<:<=/---8?AI@@AFBEJJJFJJE832589:BACDGDED((((*,,+)**'()*78:=>>JBCBH@??--,.<<J<=0:6.;;=97777712:;;//.-,+(&&-99<<-,,++)*,*((%$$&=><><AD/11.//12545<:<;;>E@>=***)(()'&&##%'(&(.''''()&++'''&((200100;@.--.544-,'*'')&(&%&&-<866;40//06:FCA@C3322;/.%%&(*)))8?9667997701**(()(*)''''(3)))-())+7.,,-/156940/./***77+),**-./00/,4.**''++**+'+,)(2'&&&&/)(%%%&(*((&%%%,,-*''&,,*-//3A@@B6611==96659=;8899>>>??98557363/..,'%&$&%&(,,*,--7F<<<6C/.,-.))))(&&.0-)))+//+7+*)))*-22...)((%%%%$#$&)%$)**))&&&&()*&&%&''&%$&*++.,/,51,,-.:550,++=@BHA<;90*)'&+,102125C>>D>.--0..-.+>==>AAJJGJH000;77778==>@@9;F<;;;BAA?@ABECD=:::=A?A54465400++..7;522('%'--HJGD8779>=>A9:9667::;)(((/-01<<A=DDEA@@@@HJJJFJJJJJHJJJIIEFJF@BCHIFFJFIDCA@B@8566JIECCEDBC?@541++0010236;@GJEFF@@;;;;>700+'$#%)2//,,//54+.)'(&())+)().--82*&%$%&%%&')%&%%###$#%(''+&-+***,-*)),//'&&(+-+)))&%$$$##%'(((''%%%%)(,-./.---+31)('''&$##'()$$%%&%($$%%(+(&%$$$$$$##&'&&&&(%$$())&%%%$$$$&&%$%%&%%&(+&$$$&-/((('%%'&&'%&*(('$#$%&%(&%%$$'&0*(((&%''&'%&(&'&(&&%%%&$$%&')&&(%%%&&$$$&&(**)&&&&%$$$%%%$#$&(((&&'&%&%%$%######$####$$%))))%##&$$$$&$##%$$%$%&%$$&%$$&)(())))&%%%&*)(((''((&&%)()*))))(('(&$%$%(&&'&&''&&&'$$%&
@Glass_F3P_5_D3_6_18_5
ACGGTCTGCATTATGGGAAGATGCGTGATCTAAATACATTCAAATATGTATCCGCTCATGAGACAATAACCCTGATAAATGCTTCAATAATATTGAAAAAGGAAGAGTATGAGTATTCAACATTTCCGTGTCGCCCTTATTCCCTTTTTTGCGGCATTTTGCCTTCCTGTTTTTGCTCACCCAGAAACGCTGGTGAAAGTAAAAGATACTGAAGATCAGTTGGGTGTACACGTTGGGTTACATCGAACTGGATCTCAACAGCGGTAAGATCCTTGAGAGTTTTCGCCCCGAAGAACGTTTTCCAATGATGAGCACTTTTAAAGTTCTGCTATGTGGCGCGGTATTATCCCGTATTGACGCCGGGCAAGAGCAACTCGGTCGCCGCATACACTATTCTCAGAATGACTTGACTAATCACCAGTCACAGAAGGCGTTTACGGATGGCATGACAGTAAGAGAATTATGCAGTGCTGCCATAACCATGAGTGATGACGCTGAGCCAACTTGCTTCTGACAACAATGGGAACCGAAGGACTAACCGCTTTTTTGCACAACATGGGAGATAATGCAACTCGCCTTGATCGTTGGGAACCGGGGCTGAATGAAGCCATACCAAACAGCGTGACGCCACGATGCCTGTAGCAATGGCAACAACGTTGCGCAAACTATTAACTGGCGAACTACTTACTCTAGCTTCCCGGCAACAATTGATCGACTGGATGGAGGCGGATAAAGTTGCAGGACCACTTCTGCGCTCCACCCTCCGGCTGGCTGGTTTATTGCTGATAAATCTGGAGCCGGTGAGCATGAGTATCGCGGTATCATTGCAGCACTGGGGCCAGATGGTAAGCCCTCCCGTATCGTAGTTATCTACACGACGGGGAGTCAGGCAACTATGGATGAACGAAATAGACAGATCGCTGAGATAGGTGCCTCACTGATTAAGCATTGGTAAATTACCACCTTGGTGAGTTGATACCGCTCGCAGCCGAACGACCGAGCGCAGCGAGTCGTGAGCGAGGAAGCCTGCATAACGCGAAGTAATCTTTTCGGTTTTAAAGAAAAAGGGCAGGGTGGTGACACCTGCCCTTTTTTGCCGGACTGCAGCGGCCGCTACTCGTCGGGAGACCGGGAACAAAAAAGGGCCCCGGTGGGGGAGCCTTCGATGATTGGAGCTGTAGGTGAATTCAGAAGGACCAGAACGAAAAAGACGCTTTTGGTCTGCTGCGTCTTTGGTACGTAATTAATATGCGCGCAGCGTCTGGAAAACCGAGGCCAAAAGACGTGCGTCTTTGATGCCCGGTTGCGACTCTACAGCAGAATTAAAATCAAGTCCGGCGCAGCCGGTTTGTGCCGCTTCCACGCAGTTATCTGCACCTAAGCCCCGCCAGCAGAACGTTGCCAAGCGATTGACCATTTAATAGTGACCAGTCAAAACGTTCCGCTTCCCACCCTGGCCGTTGTCTAAAACATATTTATCAACGTGCTGAAACTCGCGGGCGGGCAGGGTTTCACCGACGCTTAATGCTTTCCAGATGGCAACATGTGCTGGCAGAGCTTCACGCAGCGTATCGATATACAGCTGTTCTTCATTACCATGCAGTTGCACTGCCGCCAGCGATAACACCTTAGCTTTGTCCACCACACTGGCAATATCGTGATTGCGGAACACGCAACATACTGCAACGGTGCCGCAGCCATCACTTCCTGCGCCTGTTCAACGTTGACGCAACGCGGTGATGTCGCAACAAAAATGGTACCCACCGTAAATCGCGCGCGTCATGAGCTGTTTTAACATATTGCCACGTCAGCCAGGTCGTGCTTTATTGTCGCCCAGCAACGTGCGGGCGCACAGGCGGCGTGCAGATCGTCATGGGCCATCAACGCCGAACCAATCAGAAAACCGTTAGCGAAGTGGCTTAACTCGCGCACCTGAGCGTAAGTATTGATGCCGGATTCGCTGATTACCGTCACGTTGTGCCCCAGTTTCGGCGCAAGCTCGCGCAGGCTGGTCTGATCAATCGACAAATCACGCAGATCGCGGTTGTTGATGCCAACGACCTTTGCTTCCCGATGCAATGGCGCGCTCCTGTTCCTCTTCTTCATTACTGACTTCGTCAGCGCCATTGTCCAACTGTGAGCGACGGCGGCAAGCTGGCGATATTGGTCGTCATCCAGTACTGAAAGCATTAATAAGCAGGCATCGGCCTGGTAATAGCGCGCCAGATAAGATCTGGTAAGGGTCGATAATGAAGTCTTTACATAAAATCGGCTGCGGGGCGATTTGGCTGACGATGGGGAGGAAATTAAAGCTCCCTGAAAATATTTCTCATCAGTCAGCGCGATTGAAGCGTAATGTTTATCAATGGCGGCAATGCGTATCGATCGAAATCATCACGGATCGCGCCTTATGACAGCAACGCTTTTTATTGCACTCCAAAATAAACGCCGTGCGCGCACCCTGTAGCGCATCATAAATCACGTGCTCGGCTGAACCTCATTCTGAAAACTGGCCAGCGGTTGCTGCTGTTTTCACTTCTGCCAAATCACCTTGTCTGCGACGATTTCACTAAAACGGTTTGCATCATCATCATATTGTGACTCTAGTATTTAGTTTCTCGTTTCTTTCTTCTTCCAACGAGAGAAAACGAGGAACTAAGCGCGCCACTCGATCAACCAAACAAAGAGACAGTTCGAAAGCGTCTCTTTCTGAAAAATGGTACGAGGTCCGCACAGGTGGATGCGGACCAAAACGAAAAAAGGCCCCCCTTTCGGGAGGCCTCTTTTCTGGAATTTGGTACCGAGTTATTAGGCCACACATTTCAAGTGCAGCCACAGGATAAATTTGCACTAGAGCCGGGTGGGATTCGAACTCGACCGCATAGCCTTAGGAGTGAGTTTTGTGCAATACCAACCGACAACTTGACCCTGCCAAGCGGCACCAGATTTCTTGCGTACGCGATCCCCTAAGCCAAAGGTGGCACTCAGGGGAAGCGCAAACTGCCTGCAACGGGAGCGTTGGCTTCATCGCTACTTGACCCATCTAGTATTTCTCCTCTTTCTCTGGTAAAATGTTTTAGTTCCCTTGTTCCGTCCTTGATAAGCGATCCGAAAAATTATATAATAGTGGCATAATCCCCCTAGGAACTAAGCTAGCTGTCAACTATTAAAGCGGCCGCGAATTCCAGAAATCATCCTTAGCGAAAGCTAAGGATTTTTTATCTGAAATTCTGCCTCGTGATACGCCTATTTTTTATAGGTTAATGTCATGATAATAATGGTTTCTTCAACGTCCAGGTGGCACCATGGAATAGACTGGATGGAGGCGGATAAAGTTAGGACCACTTCTGCGCTGACCCTCCGGCTGGCTGGTTTATTGCTGATAAATCTGGAGCCGGTGAGCGTGGGTCTCGCGGTATCATTGCAGCACTGGGGCCAGATGGTAAGCCCTCCCGTATCGTAGTTATCTACACGACAGGGGAGTCAGGCAACTATGGATGAACGAAATAGACAGATCGCTGAGATAGGTGCCTCACTGATTAAGCATTGGTAACTGTCAGACCAAGTTTACTCATATATACTTTAGATTGATTTAAAACTTCATTTTTAATTTAAAAGGATCTAGGTGAAGATCCTTTTTGATAATCTCATAACCAAAATCCCTTAACGTGATTTTAGTTCCACTGAGCGTCAGACCCTGATCAGATGATCTTATTGAGATCGTTTTGGTGTTGCGCGTAATGTCTTGCTGTGAAAACAAAAAAACCGCCTTGCAGGACGGTTTTTCAAGGTTCTCTCTGAGCTACCAACTTGTTTGAACCGAGGTAACTGGCTTGGAGGGAGGCACAGTCACCAAAACTTGTCCTTTCAGTTTAGCCTTAACCGGCGCATGACTTCAAGACTAACTCCTCTAAATCAATTACCATGACTACTCCAATCAATATTTTCATCTCTTTGGGTTGGACTCAGAACAAATAATACAATAACAACAAAACAATCAAAACTAAACAAAAATAAATGCATCCATCAACTAAATAAAACTGCATCTCCAAAATGAATATACATAATGGAAATAAATGGAAACAAACCCAATAAAAGGAAATAAACAAATGAAAGTGGAAAGGAAACAAAAATAAACAAAAATAAAAAAGGAAAATCAAATCTTTATGTTCATATAAATTTGCAAAAGACTGATTTTTAGTAAATTCAAATTTAAATAGCAATGCTTAAAAAAAAATCAAGAGTAATTGAAAACGGCTTTGCAGGGAAGGTCTCACTTCAGTCACCAAACCCCGCTAGGCCCCAAACCCAAGGCAAAGCCGGCAAAGCCGGCCAGGAAAGCAAAGGAAAGAAAAGGCAAAAGCGGCACAAGCAGTTCCTACACCACACAGCAGCCACCAACAGGACAAGACCACCACACAGAGAGAGGAAGGAAGAAAGAAAGAAAGAAAGAAAGAAAGAAAGAAAGAAAAAAAAAAAAAAAAAAAAACACACCGCCAAAACAAAACAAAACGACCAAAAAAAAAAAACAAAAACAAAACAAAACAAAACAAAAAAAAACAA
+
78542353.&%%&'%%'/1,+((+78.......EFJGFIJGFHGJJJJGEJJJGJF@=>333;<+++-<>CBE933CJA<@AEFFAABIIJJJHGGHGHFE>=8898799;7777=??AJEIIHIJJABJJJ>>==IG>CJIJ@DD=CHJJJGJJHJIJFFJGFDAD;G647;??@CCEJJJJJJJJHIDIDFDJJEAC?*),1430))**@J:9962123----0.+,+,,,*()0*42237>=>>?EFCICEECDEGGJHHFEHGCDC?<;8)(((@@@GJJDBCFJIFJEGHJGJJJHAA;DFHJHA@AA,,+,774545?=,439?BBBCCFHJGFJJFHGED?@>:=>>?>>HHGHGJJJJ?=>D@<@3IABDCJGEJEJJJIIIHEGJE>=:1/./211-,,&%$$$'(&%&&&+''*(('''&0)''&'+0))@DCDFFJIEJDCCABAA<55586767AAED<;;<J@<<BHDED?<;:922*('&%%$$$&+,,+**)-,-*0-.500/'''&('(*&&%&(.24456AEJGIJCDBH?74((()/--,,,*)&'&''('''',-*,./-*+5.(('&'*+-,+))&(((*)(''())'((.+,-,.10*()+2134,,,,29:D9999BA77833479:;;:;HDECJFJFGJJDEF?=A@BJFFGJBB@;<::??;<<91,,,./-086BGEFB.,+.(''&%%%)1,)()''-.-4;88789AIFBDAGIJJGGCD<9:;D<::6(%%%)7()BGJJJJJJDHBAHA@?<?C:::@8888A33JIJJJJJ@@@@330/-,,-0188??@JHFFFIIIHIHJHAAAJFGGDEFHGJJHIGFED9995GJIJIJGHEDEIIIDIGJHIFCDCJHHGIGCDHB@AACC55557777=5589333345556AADDDGEJDBBHAB?3/++*+//1,..))(*())(,*)))''%%'*-&%&&)'&%$%%$%%$%&$#$26=>>??@>>??9889>BCJEHFFF71119965666:=931/)(()/122:;;?AEAB?7777EA<<AEHIGA=;868<<AEDI7>>EB44445522/-&&)((,)(),())+00/0.1..44552/..08:+)(&'''>211/)(''1'-./17662200/.-'$$$%)++)%'(,%%'',,,+./((%%%'&%%%&&&$%%###%&''55'%%')'&&(28:::4434>:'&$$$$$$$)())*0+''''(&&'*+.0011000??9EFHJCHCB;;6???BA@CCIED@>AAB?:10//12///.)(''(((((;JI@@BFHFIGGJJFEGFJG=311270//+-5345=FEGJJH433384FDC?4443.,()**,**,***+6744448666-==322288822711681??<GGFCCBCEHJJEGJHEJGCCBCCHGG@>>>FIJD987&)(39;9<.)=@@EFJJJHJJJJCB@@FIJDHF?BIFJFJIJGHGJJJJHJGIHJJHGJJCCD:33660;92/.01664567>AHGHEDC@C:HFFJGJ<<<?C8877CGHJJJGFJFHHJGDCACFEJDG??@AHA?@::>FDJIFFGF@IHCJEJJJJJJJJFHIFFHJJEHE??DDDJCJD>>>?<4;:;;53310./8222(''((:99990..-/10/03359=...0()>@FAABAFHIJJJJJJDGJGEFGJJIJJJJJHJJJIJJJJJHJJHFIHJIJJFJIJHJEGJJCDE820006779<;9/.))))+,-)/3387567532----00002''''76('(.*))))))-,/-%%%&&%'''&&%$%%%%%%%)'('%&&&&&'))(&((($#$$DCC?>84((()===>GDD9&&++>@?@A3333A::?HGJ;;;767;;((((BCCCHJJJIJJFIDEEFFEIFFFJJJJJ@=><<1111HGJJJJJJJJIJHGDGDHE@IBCJJBBBCIHJJJJJGHJGJJJJJJJIJJHA?>;;333==3--,,+(&&&('&$$%%%$%##$'*))+--/7::9:;;::7445521-....---.4122))))00048/,00.)*+((()5111///0455E?A?GGC>@7=8724467@A;;93337A?6667<=55403/---.*((,::..,))*589AIJJHHIEC77>---,.--.=<::78900017<==>>IJHJCBCDJFJEJJGHJGIJDEBFD@EJH/......5222.,,.2.+(++===JJFJJJJIEBFEJHGJIHIJIJJJHJEIFHJH;:::DJHFBACD;;;894344===6457>>FEB@?DFAF6665**)(*,<;<:87100/,./044)()-)))%&%&'&&%%-,,,77690//0</..+4667<=,,,****''''++,/339=>>?88855454,+,+,*,(,,,0((('+))*)+**4110--'&'&&%((-..//()**''&&&&))*)*.,42++/+++++**'&''&&''(,-/----576558:8565'1..05A=<:;??>;:32000/20//,++-1-''')()%&*+019=2112?:<@@**))((00.78''''22><8776878662++*()'&&$%%$&***+((%%%%&//-,+/.,2..0563--9(CB=>G>9)(((3))'989996557:33322243311-'&&'))*)''(**+++(&')%%%++)((**-./:954558671)621003/0&%%%&)*+,/66565567>>////AEB@@AB@@C<7(((*IHICEDDDJGDFA@8BBCIDD@@D424486:989:>?=6666<;,,,,910/'''(1)'&%%###%))*+//*(&&$'&&))7433/2103334+&%'&##$*2++++)(&%%')16588::>>@CBGCA;&&&AGH8788DGJGGHEFFGGJC***,688////8/0>??EDDDBDFFICGAD=865110-.//8777776''%&56=>;;BCCCEDECC=9;----1138EHB..))**88=998133>>:=>2>11657321262++)'))*++('((()(*))''''(2.)=:;?85.+'*&%((,))),*%%')0++,-.2/0'%%&$%#%%%'&$$%%(&&%%%&(&&&)/+))(('($$%%%%#$%&&&''&''&((&&&&()+',++2../10.)(((0,**((**/++-977456:E=;9;FEIJJIJJJJJGJJJJGJJGDEDHDA>>A8;@:==BCEHJIGHFDBCACDEB@CBE7741**,-18?=>667689:>=?@?@BAJ@@@;<<3223D=:7-...344.''755887?>=@?@BIGGGDFE@A@ABEBD@=0,,,***)''&&&0111===>;99745'&&&*2''1AGDHGJJJGJHJJJJGJJBFDE???@JJIIJGJJJJ?AA@BD6555--..:JJJJJIJIGJIHIJ@???CFJIDBCDBBFBJJEJGB>0051CA@>;<+***8;86.,((&&'%%++AB>?@?>B>///1//,,./100/52144211231111FEJJIIIJFFGIEJJGJJJJDDEHDDEG?>?=BAEJJJJHABAAFGFJFEGGFIJ<66684.((***(++019999B=ABJEBBBFCAJGF9:'42)43730-345568;EEBCCCA33156@66/.0-,-'&%%&&&*+///)'%%&&&*+0,**+,-'&&&01(''%&&&&&10122010&&'''&'.6<<431(&''+****+***+*&&%%%$$$%'*&&(''''.,/5&&%%+-696568:4456666:;41'&&&%%55593:+&&&/).+.//11766544558766)%%%&((()3((-.1244:4434866561+'4/'%'''21245587866766545751/...5011451//21.///10011012/01015455578::;;:88851000++'&%%%&&&%%$%&&%%%%&%%&&,'$$&*))+,/--..*)'%%%$$$)&(.+*))'$$$%%%%#$$%'(''&'(*&%$'(*-&%&*)()++-*)*'('''%%$%#$&&(%$&'%%%&')$$&%&%%%%*++)'%'(''%$#$#%%$%&*-/++,+%%%&/('&'%%%%&&&&%(%%$')*((('&'+)%$$%&$#$%(**&%&+,*''*)%$$&')*,0/.&$%&&&'%&')('$##')%%&(''%%($&(&&'')+-*&%%'+*+'%&%%%&((-)&$%&('%##%*+.,&$$&$$$$%'%%&&$''')+-..+'&%$%%$###$##$%%%$$%'()&'%#$$$$$&$$'&%%$$$$%(%%'(&('%%%$##$###$%&&&&&$%'(%$%$$$$%$%%$$$$$$$$##$&&%%$%)('%&((&%&'*&&(''&$#$%&(%$()(()('(*))&%%%&)(()*/((%%(&&(%$%%%%%$%&%%%&%%%%%$$$%$$##$%%%&&&%(&(%%'(,,,,.0-,+*(,,/..*//++00((//&&0-'&+*/,)(((*,..-,++**%$###########$$##$#$#$$#$$####$$$##############$##$####$#$##$$$##$$$%%%####
@Glass_F3P_5_D3_6_18_6
TCCGCCTCCATCCAGTCTATTAATTGTTGCCGGGAAGCTAAGTTAAGTAGTTCGCCAGTTAATAGTTTGCGCAACGTTGTTGCCATTGCTACAGGCATCGTGGTGTCACGCTCGTCGTTTGGTATCGTCTTCATTCAGCTCCGGTTCCCAACGATCAAGGCGAGTTACATGATCCCCCATGTTGTGCAAAAAAGCGGTTAGCTCCTTCGGTCCTCCGATCGTTGTCAGAAGTAAGTTGGCCGCAGTGTTATCACTCATGGTTATGGCAGCACTGCATAATTCTCTTACTGTCATGCCATCCGTAAGATGCTTTTCTGTGACTGGTGAGTACTCAACCAAGTCATTATTGAGAATAGTGTATGCGGCGACCGAGTTGCTCTTGCCCGGCGTCAATACGGGATAATACCGCGCCACATAGCAGAACTTTAAAAGTGCTCATCATTGGAAAACGTTCTTCGGGGCGAAAACTCTCAAGGATCTTACCGCTGTTGAGATCCAGTTCGATGTAACCCACTCGTGCACCCAACTGATCTTTCGCATCTTTACTTTCACCAGCGTTTCTGGGTGAGCAAAAACAGGAAGGCAAAATGCCGCAAAAAAGGGAATAAGGGCGACACGGAAATGTTGAATACTCATACTCTTCCTTTTTCAATATTATTGAAGCATTTATCAGGGTTATTGTCTCATGAGCGGATACATATTTGAATGTATTTAGATATCACCATCTCCGACAACGCAGACCGTTCCGTGGCAAAGCAAAAGTTCAAAATCACCAACTGGTCCACCTACAACAAAGCTCTCATCAACCGTGGCTCCCTCACTTTCTGGCTGGATGATGGGGCGATTCAGGCCTGGTATGAGTCAGCAACACCTTCTTCACGAGGCAGACCTCAGCGCTAGCGGAGTGTATACTGGCTTACTATGTTGGCACTGATGAGGGTGTCAGTGAAGTGCTTCATGTGGCAGGAGAAAAAAGGCTGCACCGGTGCGTCAGCAGAATATGTGATACAGGATATATTCCGCTTCCTCGCTCACTGACTCGCTACGCTGGGTCGTTCGACTGCGGCGAGCGGAAATGGCTTACGAACGGGGCGGAGATTTCCTGGAAGATGCCAGGAAGATACTTAACAGGGAAGTGAGAGGGCCGCGGCAAAGCCGTTTTTCCGTGGGCCCCGCCCCTGACAAGCATCACGAAATCTGACGCTCAAATCAGTGGTGGCGAAACCCGACAGGACTATAAAGATACCAGGCGTTTCCCCTGGCGGCTCCCTCGTGCGCTCTCCTGTTCCTGCCTTTTCGGTTTACCGGTGTCATTCCGCTGTTATGGCCGCGTTTGTCTCATTCCACGCCTGACACTCAGTTCCGGGTAGGCAGTTCGCTCCAAGCTGGACTGTATGCACGAACCCCCCGTTCAGTCCGACCGCTGCGCCTTATCCGGTAACTATCGTCTTGAGTCCAACCCGGAAAGACATGCAAAAGCACCACTGGCAGCAGCCACTGGTAATTGATTTAGAGGAGTTAGTCTTGAAGTCATGCGCCGGTTAAGGCTAAACTGAAAGGACAAGTTTTGGTGACTGCGCTCCTCCAAGCCAGTTACCTCGGTTCAAAGAGTTGGTAGCTCAGAGAACCTTCGAAAGACCGCAAGGCGGTTTTTCGTTTTCAGAGCAAGAGATTACGCGCAGACCAAAACGATCTCAAGAAGATCATCTTATTAAGGGGTCTGACGCTCAGTGGAACGAAAACTCACGTTAAGGACTATCGCATATCAGTATCAAAAAGGATCTTCACCTAGATCCTTTTAAATTAAAAATGAAGTTTTAAATCAATCTAAAGTATATATGAGTAAACTTGGTCTGACAGTTACCAATGCTTAATCAGTGAGGCACCTATACTCAGCGATCTGTCTATTTCGTTCATCCATAGTTGCCTGACTCCCCGTCGTGTAGATAACTACGATACGGGAGGGCTTACCATCTGGCCCCAGTGCTGCAATGATACCGCGAGACCCACGCTCACCGGCTCCAGATTTATCAGCAATAAACCAGCCAGCCGGAAGGGCCGAGCGCAGAAGTGGTCCTGCAACTTTATCCGCCTCCATCCAGTCTATTCCATGGTGCCACCTGACGTCTAAGAAACCATTATTATCATGACATTAACCTATAAAAATAGGCGTATCACGAGGCAGAATTTCAGATAAAAAAAATCCTTAGCTTTCGCTAAGGATGATTTCTGGAATTCGCGGCCGCTTCTAGAGTTGACAGCTAGCTCAGTCCTAGGGACTATGCTAGCTACTAAGACTTTCGGATCAAGCTATGAAGGACGCAAAAGAGGGAACTAAACACTTTACTAGAGAAAGAGGAGAAATACTGAGATGGGTCAAAGTAGCGATGAAGCCAACGCTCCCGTTGCAGGGCGGTTTGCGCTTCCCTGAGTGCCACCTTTGGCTTAGGGGATCGCGTACGCAAGAATCTGGTGCCGCTTGGCAGGGTCAAGTCGTCGGTTGGTATTGCACGAAACTCACTCCTGAAGGCTATGCGGTGGAGTTCCGAATCCCACCCAGGCTCAGTGCAAATTTATCCTGTGGCTGCACTTGAACGTGTGGCCTAATAACTCGGTACCAAATTCCAGAAAAGAGGCCTCCGAAAGGGGGGCCTTTTTTCGTTTTCGTGCCGCATCCACCTGTGCGGACCTCGGTACCAAATTCCAGAAAAGAGACGCTTTCGAGCGTCTTTTTTCGTTTTGGTCCATCGAGTGGCGCGCTTAGTTCCTCGTTTTCTCTCGTTGGAAGAAGAAGAAACGAGAAACTAAATACTAGAGTCACACAGGACTATTAGATGATGCAAACCGTTTTAGCGAAAATCGTCGCAGACAAGGCGATTTGGGTAGAAACTCCGCAAACAGCAGCAACCGCTGGCCAGTTTTCAGAATGAGGTTCAGCCGAGCACGCGACATTTTTATGATGCGCTACAGGGTGCGCGCACGGCGTTTATTCTGGAGTGCAAGAAAGCGTCGCCGTCAAAAGGCGTGATCCCGTGATGATTTCGATCCAGCACGCATTGCCGCCATTTATAAACATTACGCTTCGGCAATTTCGGTGCTGACTGATGAGAAATATTTTCAGGGGAGCTTTAATTTCCTCCCCATCGTCAGCCAAATCGCCCCGCAGCCGATTTTATGTAAAAACCGTATCGACCTGCCAAATTTATCTGGCGCGCTATTACCAGGCCGATGCCTGCTTATTAATGCTTTCAGTACTGGATGACGACCAATATCGCCAGCTTGCCGCCGTCGCTCACAGTCTGGAGATGGGGGTGCTGACCGAAGTCAGTAATGAAGAGGAACAGGAGCGCGCCATTGCATTGGGAGCAAAGGTCGTTGGCATCAACAACCGCGATCTGCGTGATTTGTCGATTGATCTCAACCGTACCCGCGAGCTTGCGCAGAAACTGGGGCACAACGTGACGGTAATCAGCGAATCCGGCATCAATACTTACGCTCAGGTGCGCGAGTTAAGCCACTTCGCTAACGGTTTTCTGATTGGTTCGGCGTTGATGGCCCATGACGATTTGCACGCCGCCGTGCGCCGGGTGTTGCTGGGTGAGAATAAAGTATGTGGCCTGACGCGTGGGCAAGATGCTAAAGCAGCTTATGACGCGGGCGCGATTTACGGTGGGTTGATTTTTGTTGCGACATCACCGCGTTGCGTCAACGTTGAACAGGCGCAGGAAGTGATGGCTGCGGCACCGTTGCAGTATGTTGGCGTGTTCCCGCAATCACGATATTGCCGATGTGGTGGACAAAGCTAAGGTGTTATCGCTGGCGGCAGTGCAACTGCATGGTAATGAAGAACAGCTGTATATCGATACGCTCGTGAAGCTCTGCCAGCACATGTTGCCATCTGGAAAGCATTAAGCGTCGGTGAAACCCTGCCCGCCCGCGAGTTTCAGCACGTTGATAAATATGTTTTAGACAACGGCCAGGGTGGAAGCGGGCAACGTTTTGACTGGTCACTATTAAATGGTCAATCGCTTGGCAACGTTCTGCTGGCGGGGGGCTTAGGCGCAGATAACTGCGTGGAAGCGGCACAAACCGGCTGCGCCGGACTTGATTTTAATTCTGCTGTAGAGTCGCAACCGGGCATCAAAGACGCACGTCTTTTGGCCTCGGTTTTCCAGACGCTGCGCGCATATTAATAACTCGGTACCAAAGACGAACAATAAGACGCTGAAAAGCGTCTTTTTTCGTTTTGAGTCCTGAAGTTCCGGGGATAGTCCGATTCTGAAGGCCTCCCTAACGGGGGGCCTTTTTTTGTTTCTGGTCTCCCTACTAGTAGCGGCCGCTGCAGTCCGGCAAAAAAGGGCAAGGTGTCACCACCCTGCCCTTTTTCTTTAAAACCGAAAAGATTACTTCGCGTTATGCAGGCTTCCTCGCTCACTGACTCGCTGCGCTCGGTCGTTCGGCTGCGGCGAGCGGTATGCCTGGCTACGAAAGGCGGTAATTTACCAATGCTTAATCAGTGAGGCACCTATCTCAGCAATCTGTCTATTTCGTCATCCATAGTTGCCTGACTCCCCGTCGTGTTGATGACTACCGGATACGGGAGGGCTTACCATCTGGCCCCAGTGCTGCAATGATACCGCGAGACCCACGCTCACCGGCTCCAGATTTATCAGCAATAAACCAGCCAGCCGGAAGGGCCGAGCGCGGAGCTGGTGT
+
12<:<:99;9FGIJJFGJHIECED@=:+&&%$%&<D<<;'&&&-'%%&%&''6<?DIHJHJJJGJGHJHJJFGGIJGJHIJJJJHHJJJJJJJJJIJHJIJHJGHJJJJFHJHGEDDCCJ<<<;>)''&'''')))1))+01-321('''56///0BAADDFJFJJ@A<;''''C?@A>94453;:;BCEJJJJJHJEHIJHGJGJ3/0==:<;954354223652//0;>A;989=78?>AAAJJJJJFJJJHJIJJJJHGIFJHD555556./%%&'&-+,55A?BDEEJJJJJIJJJJJJIHJGJJGJIJJHJJFJFHJJHJJHJIJJJIEEGCCCB@>;==,,,+))+)(((()++,.//0<IDEEBEGEJJJJJJJJJJJJGJJFJCCECJGJJJHIJJJJHDBDAJJJHJGGGGJJJEJJGIHJIJJJJHJJJJHJJHJHJJJEJJJJED2000>81015A<6-+''47:DJGHIDHGECCDDD63.-.9;89::99:>?D@?DGJEJG<<<<JFFFGEHJFIIJGD987566755=4....;7??D=JJFGDEJDGEJJCABA43342//000<<=AIIIEJGFIFF><>IJFJAGJJC?<66><3332568AFJJFEHJHJIIIJJFJJHJHJJFJJJJHJJGJHJGJABBBJJJJIGJIJHFGJIJJGJJJJJJJJIHIJJGCDDCIJJFGEGEA@=;?732220*))((&%%(')))))&001ABBGIFJGGFIJIIFJJJJGJJJGJHJJJJHEEJJJFJJJJCDEEFJIGJJJIFFJJJJEJIE:;::;<JFFGJJIIJDAC>=<;DBDDCJJI>>>=ACBCFDJ<<<EI1111BACHJHJJJHHHFJGHJGJJJJJJJJJJHJHJJJJJJIJJJJFD?21112B?<===JJJHHIAA@@AAJIJJEFHJHJJJGJJBBCCJJJJJJJGFJDAA@HJJIIHGJGJJIJJJJIDD6=0(-GJJJJJDGEDJJJJJIFB=<=?EBBCCC@=>=:3358?,,;=B73391(6(@AB?CA9//>@CJHJJFJ?78?>??@B''''5444A?@BFJFIJJEIEEGA?EFJ11008..++,,@BBJJJJJCABA@ABBGJJIHJJHIFCIGJJFDJDFB8.?HJEDGJJJHJJJJJGJI=;;;HFDECGFJ;;:;AA33)-+'&&%&%%'*+15../9778<989;CFJJJJJJJJJEEFJGEGGGJJHJJJJJDDAEE:62*-::9;==>HJJIJIJJJJJJJFJJIC<?CFD;AC4330,,,----/DBCJEB?CJDJC8C?96103378=<=JFJJJDFJJH;;;;<IBHGGJHFEEEFFAEBBE71334:<JGJJGIJJJJHHJFGJ8888JCFADC@JJDHGJJJHCCFAEHHJIFJJJHJJJJJFHFJDEB777<?>=>DJFGGJHJJJJHJJHJJJIJFAHGDEDEJFJJHJ9878;?666;CE????HGJHJJJHJHCIFJJHIGJEEIEJHGJIHGDDBED;DDBFCACCDGAJFF>=;;?=@??=>@>>>=JDFGJIJJICCCBJDFGHEJEJDIJI:>??DGJIJHJJEJEFFHGFJJJGIFGEFFCDJCCJJHJJGJEGJJ:888@@EEDJFFEDADFJFFEA>9:<=C555A<655:8,+*+-.017<??000;D7655@C/.--6:A@AGFIGJIJBB@@JHCB@?AJJJ(''';:;??>543..3,-;EC>=>=F6000'''';555+*%&(>CCC7>57;=A>555690))&('&%$$$##&&&'%%%%)1156AEA111122.---.2*))):9:CB:9:AGDJIJJJIJJJJHJJ?FEHAACBFJJJIJJJIJJGGHJGJJJJJJIJJGJJJHJIJHEGJHJJJJJJJJJJJDDH:99;8'''())&&''-12(((*..*(&')362133199777C4444GJJHEJHICAGB@BBJHJFIHIJHFJJGFHGJIEFGIHIJHHJJIJJIJCDDBB8898@?CDDJEB>??IF==<9<AAEBBIIJJDDCGJJIDCABEJEG8??656:>@C??>?BCCGA@@9866==<;;8>;4B>=<9674456<<A@JFGFFGGFJGJJJJJJCBBCDGDJEF;=;99:564457----40-<<:8:;???@77EEEGJEJJJJHJJEJJHIHJCBC<<=9942/047673+++A@@@EIECCEFJHFGJDIFJGHJF>>?GEEIGJHFJGFJEFHJJJGJD>===@4<==F?@ADFHJDABB;;;;??@>?A>@FDJIGJJGIJJJJGJJ@?@GIIFHBJJJEHGH>=<9;;211''&'%&&,+-/.38:;<=DBB>:6540/..-//45=??FDIBDCCJJFGCDGGEFA0..->=>;<9786431)))&&$$&(+/4;:==AD?>=;==777:@@<;;<EC77759:94((*),(&&%'&&&&&&&&<?433?CGI@@?=E5*))*0/--0GDE??@=??ACC=63,)*0--.54431//338HEJDJGHJEEJIJFDDDEGGJJFGDIGJH)))?52()1---..6CFIFIJIFJJHD))))8+&)056:A?:05575>>>G6555GJJJJJGDC@?@C<8./<HHF=7667DFJFJJJFGFHIIFJJGJHFJJFJEJJJJEJBG6CCDBEC>BDGHFA;/<<CGEAB@C@?>CDJJF?>=?JJCBABD765//---@FAHGJJFJFDJJDAAB>AABGJGG;:35-*****+*00126?5'''')''')(+25('')210220001<8779AJFDA=<::.//0,/.1./1@DB?;;@777;<<=JG?:<IDGGJJJJJJGJJJIFJJG?@00446200++..////.&&&&*+<?>CFEDCJJEGDFGCDEHJGJGJA>>93321*,),BDJEECADCB<:9--0/&'&&368>EJ;::999:DGJDEC??:G>=:6?@,)))+)(*+;AF>>=>B3111=>87:78=:688=<EEHDJEBEEDD=<<>GHJGDCHJICCDJDBBGJJJJJGIJJJGJGFJGJJJDJHIIGJJJFJHJGHHFEADDCC8/>=AB@DD@=6-,,.IIEIHIEIGFHJHIJJFGJEJJJCABCDB>;;>BC8//67@JGJJGJJJJJHJJJJEJHHFDDJFJJCCDJD@?GFHJ=A==;3;;<EJC@::DDEE@?>>;::<<:::;GGJGEEIJJJJFFFDFB@@66(''*'&'&&&'/)**))&%%$&*+5666:::;GJIHFDGJJJJHEJJJJCEBEJJJC5442>>>CIEGGGJ<4...,+.0=@JJHCCBA:995554AC@@A854FFJJIJJJHHJJJJCBABJJJJJJIIHEEFFD@??@GEDDGJE@<<=?@?>DBAA@BAC@>><4832247-*)**.<>FDHJJJJJJJJJJFCBBJFJ@A@=>=+))*1BABFBBBCGFCJFDJA>2/.///7=?>99JJHFCDJIJJJJHJJJJJH:9,&%&3+***1??--**+''''-+-,('''000@?@?BFFGHJGJJFIJFEHDJEEHHHDFGJEJJDHACAJFIJJAAAAJGJJHJJJJJHJIJDC>CDCDDD533541/,,=ABEIJJJIJIGHJEIGEJJFGFJGJFGFJJJHCCDFJJFGEIIIJJHCDDGDBBEFJ;;;;DFGHFIJJGHDDCGEDFJIJJHFJJJGJGJGJJJGIJJGIHFJJJJJHEJFJFJHHJCCDDJCJ<<C@F@>>;=CCJIJJ>?>>FHJJJEAAACFEIJJJHJGJJJJCC873,0..34@DEJJIFJJJDJHFDB==:73335=>::>>B;<;391/A9999GFFIFIDGDCJIJJHFJJGJFJJJJFFGIHFIIIJJJJJJJIJEICIHJIIDJHJJHIHHJIFGIEJFGJIGEJHJJIJJDJJGG?==AJJDFF(((+..-----12D:::9:.---;<=86778;<GJIJE>>>>GGJ?>>=B@JJIGJGJJA@EG>A>?33348693377<00/30...-00211&&((223334B@GGEFFJJJJJJDJJGHHJ?JFGJDGDEBJHEDBJJGJHGGIHJJJHJJJGHJIFEDEIJGIJJEJGHJECF@@A>BDJD=<;9678834('')'''(.--.;=?AJGFDGGJJFGGJAA@A?><<>?ADAA@>@>@EE@AFHGJB;//<BDDFDJJDCIIJEHFGEJ766575/00;=44<===7000EJJJGJGJFJJJHGFFJJ741/+;=@FIDBHJJFGJGEJEBHFDJJFHBBBDFEFJJIFFFJFIJJJHHFEDE?@@J?ED>::=EI6/--/4/,,.---%%%&'ED?=<<89+)'')()*423211,++)/256=AFD85657<7==<<<BEJJEIJJGHFGD4322344EJJJJHB@ABJJJGDFGIJCDEJJHDJJHFDEIEJIFJFEJEDBBB?A<>@?>C61/,+89FFBDCFJJJJCCIDGJJGJGEHJDJFCBAACHGFFGEGJFHHJDEGJJGEJFJFJJHJJIIEFFFJIGFGJJHB8667?>;96,+*'))()*)))))<EDEDHA@A@EJICBCCJFEDEFI=<<<JGIFI?>>?CEDJEABA3333544545985***'(/..*,))))*))*)))++,-.)***....)))()))+(($&&(,,,,-BB:;:<C:899>AAA@?CDE?778EJJJ<=<:<;89:1A???DDGFA@@BJFIIJGIFJJIJJJJFJJFGFEEBCA@?@@B@A@>=:999CECEJEAE111111(%%$$$$%%&&
@Glass_F3P_5_D3_6_18_7
TTAGCGAAAGCTAAGGATTTTTTTTATCTGAAATTCTGCCTCATAAATAGCGTATTTTTTATAGGTTAATGTCATGATAATAATGGTTTCTTAGACGTCAGGTGGCACCATGGAATAGACTGGATGGAGGCGGATAAACTACAGGACCACTTCTGCGCTCGGCCCTTCCGGCTGGCTGGTTTATTGCTGATAAATCTGGAGCCGGTGAGCGTGGGTCTGGCGGGGTGTCGTTGAGCGCTGGGGCCAGATGGTAAGCCCTCCCGTATCGTAGTTATCTACACGACGGGGAGTCAGGCAACTATGGATGAACGAAATAGACAGATCGCTGAGATAGGTGCCTCACTGGATTAAGCATTGGTAACTGTCAGACCAAGTTTACTCATATATACTTTAGATTGATTTAAAACTTCATTTTTAATTTAAAAGGATCTCGGTGAAGATCCTTTTTGATAATCTCATGACCAAAATCCCTTAACGTGAGTTTTCGTTCCACTGAGCGTCAGACCCCTTAATAAGATGATCTTCTTGAGATCGTTTTGGTCTGCGCGTAATCTCTTGCTCTGAAACGGAAAAAACCGCCTTGCAGGGCGGTTTTTCGAAGGTTCTCTGAGCTACCAACTCTTTGAACCGAGGTAACTGGCTTGGAGGAGCGCAGTCACCAAAATTTGTCCTTTCGTTCAGCCTTTAACCGGCGCATGACTTCAAGACTAACTCCTCTAAATCAATTACCAGTGGCTGCTGCCAGTGGTGCTTTTGCATGTCTTTGGGTTGAGACTCAAGACGATAGTTACCGGATAAGGCGCAGCGGTCGGACTGAACGGGGGGTTCGTGCATACAGTCCAGCTTGGAGCGAACTGCCTACCCGGAACTGAGTGTCAGGCGTGGAATGAGACAAACGCGGCCATAACAGCGGAATGACACCGGTAAACCGAAAGGCAGGAACAGGAGAGCGCACGAGGGAGCCGCCAGGGGGAAACGCCTGGTATCTTTATAGTCCTGTCGGGTTTCGCCACCACTGATTTGAGCGTCAGATTTCGTGATGCTTGTCAGGGGGGCGGAGCCTATGGAAAAACGGCTTTACCGCCACGGCCCTCTCACTTCCCTGTTAAGTATCTTCCTGGCATCTTCAGGAAATCTCCGCCCCGTTCGTAAGCCATTTCCGCTCGCCGCAGTCGAACGACCGAGCGTAGCGAGTCAGTGAGCGAGGAAGCGGAATATATCCTGTATCACATATTCTGCTGACGCACCGGTGCAGCCTTTTTCTCCTGCCACATGAAGCACTTCACTGACACCCTCATCAGTGCCAACATGGTAAGACAGTATACCCGCTAGCGCTGAGGTCTGCCTCGTGAAGAAGGTGTTGCTGACTCATACCAGGCCTGAATCGCCCCATCATCCAGCCAGAAAGTGAGGGAGCCACGGTTGATGAGAGCTTTGTTGTAGGTGGACCAGTTGGTGATTTCTGAACTTTTGCTTTGCCACGGAACGGTCTGCGTTGTCGGGAAGATGCGTAATCTAAATACATTCAAATATGTATCCGCTCATGAGACAATAACCCTGATAAATGCTTCAATAATATTGAAAAAGGAAGAGTATGAGTATTCAACATTTCCGTGTCGCCCTTATTCCCTTTTTTGCGGCATTTTGCCTTCCTGTTTTTGCTCACCCAGAAACGCTGGTGAAAGTAAAAGATGCTGAAGATGATTGCGGTACGCGTGGGTTACATCGAACTGGATCTCAACAGCGGTAAGATCCTTGAGAGTTTTCGCCCCGAAGAACGTTTTCCAATGATGAGCACTTTTAAAGTTCTGCTATGTGGCGCGGTATTATCCCGTATTGACGCCGGGCAAGAGCAACTCGGTCGCCGCATACACTATTCTCAGAATGACTTGGTTGAGTACTGCGCCGGTCACAGAAAAGCATCTTACGGATGGCATGACAGTCAAGAATTATGCAGTGCTGCCATAACCATGAGTGATAACACTGCGGCCAACTTACTTCTGACGACAATAGGAAAACCAAGGAGCTAACCGCTTTTTTGCACAACATGGGGGATCATGTAACTCGCCTTGATCGTTGGGAACCGGAGCTGAATGAAGCCATACCAAACGACGAGCGTGACACCACGATGCCTGTAGCAATGGCAACAACGTTGCGCAAACTATTAACTGGCGAACTACTTACTCTAGCTTCCCGGCAACAATTAATAGACTGGATGGAGGCGGATAAAGTTGCAGGACCCCTTCTCGCTCGGCCCTTCCGGCTGGCTGGTTTATTGCTGATAAATCTGGAGCCATTAGTAAGGGTCTCGCGGTATCATTGCGCGCACTGGGGCCAGATGGTAAGCCCTCCCGTATCGTAGTTATCTACACGACGGGGAGTCAGGCAACTATGGATGAACGAAATAGACAGATCGCTGAGATAGGTGCCTCACTGATTAAGCATTGGTAAATTACCGCCTTTGAGTGAGCTGATACCGCTCGCCGCAGCCGAACGACCGAGCGCAGCGAGTCAGTGAGCGAGGAAGCCTGCATAACGCGAAGTAATCTTTTCGGTTTTAAAGAAAAAGGGCAGGGTGGTGACACCTTGCCCTTTTTTGCCGGACTGCAGCGGCCGCTACTAGTAGGGAGACCAGAAACAAAAAAAGGCCCCCCGTTAGGGAGGCCTTCAATAATTGGACTATCCCCTAAACTTCAAAGGACCAAAACGAAAAAAGACGCTTTTCAGCGTCTTATTGTTCGTCTTTGGTTGCCGGAGTTATTAATATGCACGCAGCGTGGAAGCCGAAGCCAAAGACCGTGCGTCTTTGATGCCCGGTTGCGACTCTACAGCAGAATTAAAATCAAGTCCGGCGCAGCCGGTTTGTGCCGCTTCCACGCAGTTATCTGCGCCTAAGCCCCCCGCCACGAGAACGTTGCCAAGCGATTGACCATTTAATAGTGACCAGTCAAAACGTTGCCCGCTTTTCCACCCTGGCCGTTGTCTAAAACATATTTATCAACGTGCTGAAACTCGCGGGCGGGCAGGGTTTCACCGACGCTTAATGCTTTCCAGATGGCAACATGTGCTGGCAGAGCTTCACGCAGCGTATCGATATACAGCTGTTCTTCATTACCATGCAGTTGCACTGCCGCCAGCGATAACACCTTAGCTTTGTCCACCACATCGGCAATATCGTGATTGCGGAACACGCCAACATACTGCAACGGTGCCGCAGCCATCACTTCCTGCGCCTGTTCAACGTTGACGCAACGCGGTGATGTCGCAACAAAAATCAACCCACCGTAAATCGCGCCCGCGTCATAAGCTGCTTTAGCATCTTGCCCACGCGTCAGGCCACATACTTTATTCTCACCCAGCAACACCCGGCGCACGGCGGCGTGCAAATCGTCATGGGCCATCAACGCCGAACCAATCAGAAAACCGTTAGCGAAGTGGCTTAACTCGCGCACCTGAGCGTAAGTATTGATGCCCGGATTCACTAAACTACCGTCACGTTGTGCCCCAGTTTCGGCGCAAGCTCGCGGGTACGGTTGAGATCAATCGACAAATCACGCAGATCGCGGTTGTTGATGCCAACGACCTTTGCTCCCAATGCAATGGCGCGCTCCTGTTCCTCTTCATTACTGACTTCGGTCAGCACCCCCATCTCCAGACTGTGAGCGACGGCGGCAAGCTGGCGATATTGGTCGTCATCCAGTACTGAAAGCATTAATAAGCAGGCATCGGCCTGGTAATAGCGCGCCAGATAGATCTGGTAAGGGTCGATAATGAAGTCTTTACATAAAATCGGCTGCGGGGCGATTTGGCTGACGATGGGGAGGAAATTAAAGCTCCCCTGAAAATATTTCTCATCAGTCAGCACCGAAATTGCCGAAGCGTAATGTTTATAAATGGCGGCAATGCGTGCTGGATCGAAATCATCACGGATCACGCTTTTTGACGGCGACGCTTTCTTGCACTCCAGAATAAACGCCGTGCGCGCACCCTGTAGCGCATCATAAAAATGTCGCGTGCTCGGCTGAACCTCATTCTGAAAACTGGCCAGCGGTTGCTGCTGTTTGCGGGCTTCTACCCAAATCGCCTTGTCTGCGACGATTTTCGCTAAAACGGTTTGCATCATCTAGTAGTCCTGTGTGACTCTAGTATTTAGTTTCTCGTTTCTTCTTCTTCCAACGAGAGAAAACGAGGGGCTCAAGCGCGCCACTCGATGAGACGAACAAAAAAGACACTCGAAAGCGTCTCTTTTCTGGAATTTGGTACCGAGGTCCGCACAGGTGGATGCGGACCAAAAACGAAAAAAGGCCCCCCTTTCGGGAGGCCTCTTTTCTGGAATTTGGTACCGAGTTATTAGGCCACACGTTCAAGTGCAGCCACAGGATTAAAGTGCCCGCTGTAAGCCTGGGTGGGGTCGGAACTCGACCACATAGCCTTCAGGAGTGAGTTTTGTGCAATACCAACCGACGACTTGACCCTGCCAAGCGGCACCAGATTTCTTGCGTACGCAATCCCCTAAGCCAAAGGTGGCACTCAGGGGAAGCGCAAACTGCCCTGCAACGGGAGCGTTGGCTTCATCGCTACTTTGACCCATCTAGTATTTCTCCTCTTTCTCTAGTAAAGTGTTTAGTTCCCTCTTTGCGTCCTTCATAGCTTGATCCGAAAAGTTCTCTAGTAGCTAGCATAGTCCCTAGGACTCCGTTAGCTGTCAACTGCTGAAGCGGCCGCGAATTAC
+
98378447>CF@@AIIJ?AE6<BJC:999889DGJHD????6)'''*+)))*00+++8AEEEFCEJJJHJEFGIJEFH<=<///'''';:83,++5:>ADFJJJJJJJIJJGEGIJJJFGEGFDFCJEDD@@D@<544))))))433<<2225BB@ABFEABBJEJIAHJJFJJHJEJIGJHJIJJJJGIJJJIGIJJIFIII976663313,(%'&&'(*)*('*&&&%&%&&&)))**45GIG;<;>B@ABEJJJGHHEHBJJJHJJJJJJJGIIHJIJIJJEIFJJB?;9::9///500==BA;:::JHIJJG8888>?@B?>>>?@ADA>?@EEC@219:4489GDFEF>=<+))(--/,,1./9=>ACFDEJHGJHIJJJEJJJJIB???JHJJJEJJJJJCECCHHFJJJGBBJHA<<<82/.''%$$'1<97677?>?@CFIFJ///0:99GEDHFFJGJHEJHIJEJJHJIJIGJJJJEDFIHFJJJFEJJJGJJGJFGGGA38;;1))?>>?@A=000/::==<855>F@@C??AACA88556+*''++./...*,1.0...5@IGEFABBBJJJHJJJHDJABB@?8334:GHIGHFAA??>?@GHA@?>('''1:>AFEGFJDJJJJJEIFFBBADJDC=<<877600.,,,.''''**+/41())(&&&*,-45.8>@??@====3337==FJCFFH==DFJHH98657=@HBFEHGHHGGCCCHI@CAAE@@ABBED544EA?::;@A7444(()1/,+((+222879<=ECGBB@66436?FJIFJJIICEFCDG@?A>@B@9:D?AAJJ=;:656<B<;:;--,**)(((+&&)A222GDJJHJEHIIJDA=BCA543466677<FJGGHEJF1112EFGFHJJFJIIJJJJJGFD;;;FGEIFFJIJFGHJJHIDCCGJJJEEFJIJFEFIIIJJGGHJ88;CDBDCA)))*,379<<:4098501:95100796:9==86559?@@@JJFCGIJHJJJJIEEGHHJIJEGJJJJJHJJJHJJIJE964-,))))*0DB:::8644;;::9=A11/02612.-'''&0124...072::;>BFB@JJJJJJJHFHEJJJJIH?JJJGFJJ>;((811;;1.-..:=JJJJJBABDCGFGIJGG@@*;623:ABFGIEJJGJIJJJJGIJHJGEDFDGGG;7569BCDJECDFHJJGC>GJJJEGJHFJIJFIEFGJD>>HJJJJJHHHGIJJHJJJHJEJB74217/.++,,=EGFEHGJJJJJHHJJJDJDIIEHFCD20016555;G;;;54&&&&))'&%()))&$%()<IGDFGFHJFJJJHFDIED@?@BFJJJJGHJJJGJJJJEBHEBJ:445FJDI@DJJEI<<<>DDHEDIJI;:;:>=8;;<>JJEJIGIJJJJGIJJDJHJJGGJA><;::?<9,,,2.///9:>?A?>GA@?AE:32268@@JJE;99DAHGBGCDJHJ??>?I<;:;>>???DDGFCBAAJJJ---.BBCJJJJJFHGJIJJHJJFFDJJJJJBDJDDGIJDBFFGJIFJGIHHJJGJGIEC?@?HHGJIHDJJJJJJJGJFC@AA?*)))-444389IHJJJG<JJJJBACD>3,,888HFGIHJJIJJHJJJJJHJHJFJGJJGIJJJIHIJG::::DHJJJJIJIJJJJJJJJJ>4<JJIJFHDA=940.))()/+)))-*)+--00?BEACFEEIDGEFGJJJIHDEGJGJFCDB>1,,,+-,+)*7=ABEFGJ8865..=>GIJIIJEJJHHCDHJJGJHJGIDJIJJJJJJJIJID?<88<>GEJJJIJJJJJCEB?4(BABDDCHEFA9@CGJFGJJGGFIIGIJJIJHIGJHJIIBA@?>?;<;9;<GFHGHD513IJC@A@C@=)))+/-/.1.-/./18JJICFFFJJHIIJHIHJCC?BC***'('&'))*)*4711013<4896@GJGJIJJJHFJGG>>>4445BABBCJGHAB=:9:6?:690./''')...91000)()7:?A@ACJFGJJJHGIBAC886788;779EFFAA8764//-,,+./(2)++,22/--2@CCCEFIDDEEFGJDEHFJJJIIJGJJJGJJJ6668EI444----5...,---9;2225556G@<77)))+33390/))++-&&'(/:CEFFJJHDCBAD<73334::BDDFJD4BB:::<><B@DEJHEJHFJJJJHIIGFJGHIGFJB;;0/,,-*))'%%&%&&&*.0../<CD<7:0EJJJIFJJJGJGIJFHJJJJJE@@>950-*,*)%$$###$&'''&%%%&007888888731**&%&&8688?AGEIJDEJFEGGGHJFGDIFHJJJHIDCBCJJJHDDEEEEDDEDJJ@;;9;DEFEHECDA@@BJJJJJEIJJ;;;;>8777CCCDCIJJFJHHJJBBBAJJ?>AD=ICCBCFCCEHIFEF>>?////=3.0011>>>JJFJJJGGJJJIHHJJJJJJDDCBEFCG;;;<FHBEIJJIEA@@ACFCFE@?HDJ><<<@JHEHJHJHJJJJJJIJGJIFJJCDJJJJIJGJJCJJECHIJEFDJJJBHDCB4445:,9>9=B<;AJABDDJGIJJJHEGHHJJ8888A?51119::DEAA@?@><?4;9:JJJJIFCFJJJ?4336::HFJGJJFJ;899;>:;;<AAHGJACEGJIGIHJDDJJJIJJJJA><>>>>>BJJJJJJJJGGJJ>2222333>:;:440*()('')'&&&*(&%%$%&('&')))*+)*((((-/.-.)()*+**+,''&)&'&%&%')+--,-,,,,.11,,,.***01145:<==?AGGJDJEEDDJGHGGGIJIJIIJJJFJGJJJCECDA?FD?>==?EDDDJJFJGJJIIJJJJJJHF+**+6*';<44,'&%%&&33>GJGJHIJJJFEBBEDEHIHJHFDHBABAJJJIJJGGGIJJHFDHGDB8A@1++,2.?EHJIJJFEDCIJFGHDJJJEJE3334EIIJJFEIJGFJJJJJJGIFEJJDFGIJJJJGFJJGJJIJI@??@AFJFJGIDBJ>>=>JJFJJGGIHJJJJJJJJJJGBDCACJCDDEGGEJGJGJGJHGHJJJJJJHJJJGEDFFJHJJJJJHJJFJJJIJGJ>===JJJIJJJHICDD@27:JFJJFBBBEHJIEJJCGHIIJJHJHEDEHGJFIHFEI..-.*))04A?@AAAB?ACEGJJJGDB??@AJBADFIJJJHJJJHGJHJ7776888>DEEEECCJJJGG;:::B655/00/1)(**&(((0.(/239;=AFA>>?CJGJJJJJJIJJJJHHJEJ=:>=GJIJJJJJJJJIJGJJJJJJJGGIHHGJJGAGEFBBCHFHJJJJGFJFJJJJJJJIJBBBCGHJGHJ?*))*CCEJJGC7:?=>>>@@(((&&&0;////GIJIJJJGJJJJGJJJJIJHJJIIJHHJA@@?GHEFGDIIFJGIJGHJJG1112=:82A;>@9445))((,,+(())@FDCECE>>BA>@@@?<4...CDJJHJHJIJGJJIHIBA@@)''')*1113889DDDDFCECA@22211.-,,,))(').---,0018676??8@JIJJJFJGJ::9;BA--,,/)()/--,.465502BCDFFIJJEF:<<>>=<<>>>>HJ@B223<8877669CHHJHJIEGHJJIJIFFGACJIHFCBA78-/...66899;GJJFIFGGDC??<888877775549AFHHHHGIJJ@@@=>=<>>?>:9::6))-0?@AGJJJJJJJEGJJJJJJJJHHJIFJDHJJD?DGEDEBIHJGJHFJGDEBJDDDC@@=99:8<<JJFJDJJJJCD@>::78BEJ=?DFJHGCEBDGEEJJJJGJHFH>??888?HD=<<:<<<JFGHH?>;987;FGIHJJJGEJJJJIHE?655....932289;GEHHJCCEEFFEBB))0?HCFEHJIGJIFFCJIFJDBDJHJHJ=JJJJIJJJIJEGJEGHFBCDDJD?JEEGIGJGJIEJJJJJJJJFJJECEJGIHIJJJJJJJJJJJJHJJJEGDDEEHJIGJJHJJFJJHDIJJADCDBDJJEJIHEJDC@:1JFIJJEFFIHJJJJJGJJEEEFJJ?::=>ABHGDBCHHIFJJHJJJJA@B@BDCFGDIIGDCBJJJFGHGJJJJFDGEDFFGJHJJFJIJJJJJJHJJJ999;=;;===0-,-)(&'('&'((()))79:4434,'%(&$$%(('*:>>>@C.../?=>CFJ7666-,+2102;;??A??<>D?><<;=B<>BAECDJJJFJHJIJIJJJFJECA=HB+**+JJJFHDIJJJEDDD9<<<HJHIGJAB?><;AC>>A<::9?AEGBBBBDEGJGDDDJJEEIFIEFFJEEJGJJJJHJJCC=664'&&%&&%((&())*%#$$%%$$$$&,-0.'%%&+'.&$$$''*+,::::;?5DCFJJJ<;;<@@==GCCJIGJGJFJJECFDECDAD6GFJDGJJGJJJJFIJJHHCBBB@@7777GEGDDJE-,,-DFIJGJEJJJJJJJJJHJJJJGCFDHJJJC::5234ACACDJECJDEB=>AFE????:9<<CGJHDCDEB>?AF;;:<?:43202455777>ECE73240EEEHCJEEJGFDHEGGFHJGGCGE?>;:EFEFJJJFGJHJJIB999:HB@@BJEDEEJIJJFHHHJJFFDCDABCAIJH==?665&$$$&'(+,/-'&'(,''''((5ADCBC@?>>==;+(
@Glass_F3P_5_D3_6_18_8
AAGACTTCATTATCGACCCTTACCAGATCTATCTGGCGCGCTATTACCAGGCCGATGCCTGCTTATTAATGCTTTCATACTGGATGACGACCAAGAGAATATCGCCAGCTTGCCGCCGTCGCTCACAGTCTGGAGATGGGGGTGCTGACCGGGAATTCAGTAATGAAAAGGAACAGGAGCGCGCCATTGCATTGAGGAAACTGGGGAAAGATTCATGCCGCATCAACAACCGCGATCTGCGTGATTTGTCGATTAATCTCAACCGTACCCGCGAGCTTGCGCCGAAACTGGGGCACAACGTGACGGTAATCAGCGAATCCGGCATCAATACTTACGCTGGTGCGCGAGTTAAGCCGCTTTTCGCTAACGGTTTTCTGATTGGTTCGGCGTTGATGGCCCATGACGATTTGCACGCCGCCGTGCGCCGGGTGTTGCTGGGTCAGGATCAAGTCTGTGGCCTGACGCGTGGGCAAGATGCTAAAGCAGCTTATGACGCGGGCGCGATTTACGGTGGGTTGATTTTTGTTGCGACATCACCGCGTTGCGTCAACGTTGAACAGGCGCAGGAAGTGATCGCTGGCACCGTTGCAGTATGTTTGGCGTGTTCCGCAATCACAATAGTAGTGTGGTGGACAAAGCTAAGGTGTTATCGCTGGCGGCAGTGCAACTGCATGGTAATGAAGAACAGCTGTATATCGATACGCTGCGTGAAGCTCTGCCAGCACATGTTGCCATCTGGAAAGCATTAAGCGTCGGTGAAACCCTGCCCGCCCGCGAGTTTCAGCACGTTGATAAATATGTTTGAGCGACAGGCAAGGGTGGAAGCGGGCAACGTTTGACTGGTCACTATTAAATGGTCAATCGCTTGGCAACGTTCTGCTGGCGGGGGGCTCGGCGCAGATAACTGCGTGGAAGCGGCACAAACCGGCTGCGCCGGACTTGATTTTAATTCTGCTGTAGAGTCGCAACCGGGCATCAAAGACGCACGTCTTTTGGCCTCGGTTTTCCAGACGCTGCGCGCATATTAATAACTCGGTACCAAAGACGAACAATAAGACGCTGAAAAGCGTCTTTTTTCGTTTTGGTCCTTTGAAGTTTAGGGGATAGTCCAATTATTGAAGGCCTCCCTAACGGGGAGCCTTTTTTTGTTTCTGGTCTCCCTACTAGTAGCGGCCGCTCATCCCGGCAAAAAAGGGCAAGGTGTCACCACCCTGCCCTTTTTCTTTAAAACCGAAAAGATTACTTCGCGTTATGCAGGCTTCCTCGCTCACTGACTCGCTGCGCTCGGTCGTTCGGCTGCGGCGAGCGGTATCAGCTCACTCAAAGGCGGTAATTTACCAATGCTTAATCAGTGAGGCACCTATCTCAGCAATCTGTCTATTTCGTTCATCCATAGTTGCCTGACTCCCCGTCGTGTAGATAACTACGATACGGGAGGGCTTACCATCTGGCCCCGTGCTGCGATAATTACGCGAGACCCACGCTCACCGGCTCCAGATTTATCAGCAATAAACCGGCCAGCCGGAAGAGGCCGAGCGCAGAAGTGGTCCTGCAACTTTATCCGCCTCCATCCGGTCTTTAATTGTTGGGAAACTCTAGTAAGTAGTTCGCCAGTTAATAGTTTGCGCAACGTTGTTGCCATTGCTACAGGCATCGTGGTGTCACGCTCGTCGTTTGGTATGGCTTCATTCAGCTCCGGTTCCCAACAATCAAGGCGAGTTACATGATCCCCCATGTTGTGCAAAAAAGCGGTTAGCTCCTTCGGTCCTCCGATCGTTGTCAGAAGTAAGTTGGCCGCAGTGTTATCACTCATGGTTATGGCAGCACTGCATAATTCTCTTACTGTCATGCCATCCGTAAGATGCTTTTCTGTGACTGGTGAGTACTCAACCAAGTCATTCTGAGAATAGTGTATGCGGCGACCGAGTTGCTCTTGCCCGGCGTCAATACGGGATAATATTGCGCCACATAGCAGAACTTTAAAAGTGCTCATCATTGGAAAACGTTCTTCGGGGCGAAAACTCTCAAGGATCTTACCGCTGTTGAGATCGGGTTGCGGTGTAACCCACTCGTGCACCCAACTGATCTTCAGCATCTTTTACTTTCACCAGCGTTTCTCGGTGAGCAAAAACAGGAAGGCGAAAATGCCGCAAAAAAGGGAATAAGGGCGACACGGAAATGTTGAATACTCATACTCTTCCTTTTTTCAATCTATTGAAGCATTTATCAGGGTTATTGTCTCATGAGCGGATACATATTTGAATGTATTTAGATCACGCATCTTCCCGACAACGCAGACCGTTCCGTGGCAAAGCAAAAGTTCAAAATCACCAACTGGTCCACCTACAACAAAGCTCTCATCAACCGTGGCTCCCTCACTTTCTGGCTGGATGATGGGGCGATTCAGGCCTGGTATGAGTCAGCAACACCTTCTTCACGAGGCAGACCTCAGCGCTAGCGGAGTGTATACTGGCTTACTATGTTGGCACTGATGAGGGTGTCGGTGAAGATGTCTTCATGTGGCAGGAGAAAAAAGGCTGCACCGGTGCGTCAGCAGAATATGTGATACAGGATATATTCCGCTTCCTCGCTCACTGACTCGCTACGCTCGGTCGTTCGACTGCGGCGAGCGGAAATGGCTTACGAACAGGGCGGAGATTTCCTGGAAGATGCCAGGAAGATACTTAACAGGGAAGTGAGAGGGCCGCGGCAAAGCCGTTTTTCCATAGGCTCCGCCCCCCTGACAAGCATCACGAAATCTGACGCTCAAATCAGTGGTGGCGAAACCCGACAGGACTATAAAGAGTACCAGGCGTTTCCCCTGGCGGCTCCCTCGTGCGCTCTCCTGTTCCTGCCTTTCGGTTTACCGGTGTCATTCCGCTGTTATGGCCGCGTTTGTCTCATTCCACGCCTGACACTCAGTTCCGGGTAGGCAGTTCGCTCCCAAGCTGGACTGTATGCACGAACCCCCCCGTTGAGTCCGACCGCTGCGCCTTATCCGGTAACTATCGTCTTGAGTCCAACCCGGAAAGACATGCAAAAGCACCACTGGCAGCAGCCACTGGTAATTGATTTAGAGGAGTTAGTCTTGAAGTCATGCGCCGGTTAAGGCTAAACTGAAAGGACAAGTTTTGGTGACTGCGCTCCTCCAAGCCAGTTACCTCGGTTCAAAGAGTTGGTAGCTACGAAGAACCTTCGAAAAACCGCCCTGCAAGGCGGTTTTTCGTTTTCAAGAGATTACGCGCAGACCAAAACGATCTCAGGAAAGAAGATCATCTTATTAAGGGGTCTGACGCTCAGTGGAACGAAAACTCACGTTAAGGGATTTTGGTCATGAGATTATCAAAAAGGATCTTCACCCTGATCCTTTTAAATTAAAAATGAAGTTTTAAATCAATCTAAAATTGTCTGTTCGGTTAAACTTGGTCTGACAGTTACCAATGCTTAATCAGTGAGGCACCTATCTCAGCGATCTGTCTATTTCGTTCATCCATAGTTGCCTGACTCCCCGTCGTGTAGATAACTACGATACGGGAGGGCTTACCATCTGGCCCCAGTGCTGCAATGATACCGCGAGACCCACGCTCACCGGCTCCAGATTTATCAGCAATAAACCAGCCAGCCGGAAGGGCCGAGCGCAGAAGTGGTCCTGCAACTTTATCCGCCTCCATCCAGTCTATTCCATGGTGCCACCTGACGTCTAAGAAACCATTATTATCATGACATTAACCTATAAAAATAGGCGTATCACGAGGCAGAATTTCAGATAAAAAAAATCCTTAGCTTTCGCTAAGGATGATTTCTGGAATTCGCGGCCGCTTCTAGAGTTGACAGCTAGCTCAGTCCTAGGGACTATGCTAGCTACTGAGAACTTTTCGGATCGACTATGAAGGACGCAAAGAGGGGAACTAAACACTTTACTAGAGAAAGAGGAGAAATACTAGATGGGTCAAGTAGCGATGAAGCCAACGCTCCCGTTGCAGGGCAGTTTGCGCTTCCCCTGAGTGCCACCTTTGGCTTAGGGGATGGCATACACAAGAATCTGGTGCCGCTTGGCAGGGTCAAGTCGTCGGTTGGTATTGCACAAAACTCACTCCTGAAGGCTATGCGGTCGAGTCCGAATCCCACCCAGGCTCAGTGCAAATTTATCCTGTGGCTGCACTTGAACGTGTGGCCTAATAACTCGGTACCAAATTCCAGGCCTCCGAAAGGGGGGCCTTTTTTGGTTTGGTCCGCATTCCACCTGTGCGGACCTCGGTACCAAATTCCAGAAAAGAGACGCTTTCGAGCGTCTTCATTTTGGTCCATCAGTGGCGCGCTTAGTTCCTCGTTTTCTCTCGTTGGAAGAGAAACGAGAAACTAAATACTAGAGTCACACAGGACTACTAGATGATGCAAACCGTTTTAGCGAAAATCGTCGCAGACAGAGCGATTGGGTGAGAAGCCCGCAAACAGCAGCAACCGCTGGCCAGTTTTACAAGAATGAGGTTCAGCCGAGCACGCGACATTTTTATGATGCGCTACAGGGTGCGCGCACGGCGTTTATTCTGGAGTGCAAGAAAGCGTCGCCGTCAAAAGGCGTAATCCGTGATGATTTCAATCCAGCACGCATTGCCGCCATTTATAAACATTACGCTTCGGCAATTTCGGTGCTGACTGATGAGAAATATTTTCAGGGGAGCTTTAATTTCCTCCCCATCGTCAGCCAAATCGCCCGCAGCCT
+
,-=:99:8:@JJJJHGJGDGE>@I7,,,,---;=>>BEGCCDC<9552124;F>>>?FGG@=;<6><6662+)(/+,+)())*+(''''(**(''&&&('+0))0,**.4301?<<:555//,'&&$$$$&+.23349=CCD>>63001.***-0+,++,++14+++)(*.676522193----:60087876-+*)(*/()'''))),,**-)(+'''&&'(03896889>=8899HDC@ACJGJJD;+'&&0+,,-22:==>>>>?C57999::<955CFB::;JE@+++54111358<>B@???2223ED?@@@AA=<<?;<<666///5.?<<<//0?HJJ<;444:=>DJ8878<<86334;@FFEFGJJJDABGFJJFDA@@DDDACABEDFHCECCJHJJGJHJGGJJJJGA888:56)&),0****7<3477)(((&&*(%%'+---/0:@A@BB>?>??>>9>AAD:95;34JJJ@@?987ECCECC???=BA>??9CBFHFHHFEFFI==>B>D:889=:766887=>8989B=<;;>>DDDFEBDFDDJGGJG=>BBFFJCAA(&&(('(+.+(()(/-+(('''./)46@BBCE>922+,(+&&%%%%###$$')10-,,,,.01-//'(@CJJCAADJHJEJJJIJJJJJIJGGJIGGFJHJFGJEEJG;9::FDGGGCCBAEDFGGHJCAADJGJDEJEGGFFGFA=>JJGGJGHJHGFJJDCDDJGIJFEGFHFJH>>.,,-CCEJGJHJEIJJFJDGDB>=989@AECEAA@AGEJHEFEJJJ=;:-)'&&&%&&%%%)))+55;536:CCCHFJJDB<<D=;<FIJFJGJJFEEFAJFJJIHJJIJDDC@?CIJIGJEHHJFCC???11)()---((((<B66674222**45@96<98779<>;;<<>=>>B=;<<=887>>>=DEEFJHI>FIJJIGJJHJGJJGJGGGFFGEHFIEIJHIJE>7777,,,.81/-,,,1.+))/7:5437AEFHIFEJECHJHIHJJJHIJJI1111JEGJJHEEA@@BDCACJJEEB@ABACC=>=<:998987=7.()*,9677?BCBD>BD@EDFGJHGJFHIJJJ@;;:G@?@?BFFEFJJB?;<877113?:*'')-./18@>@CFJG>>>>JJGFJGJGCCDCCD?>??,++&%%%(0(89889GJIHJGJECCEEJJJEJHHJJEGJ?@;;95484.,<:AAJFCBCDHGJEEEHEFF?HCGJGJJJCFDDJGJIJEGJIGGGJJJFJJHJJJJJJJJJJJJIGBDCHJFJJDGDBHIJE;;;<B?0-,,46653224EJGDGJJJJJJJGJJJHJIGIBHG<;;<JGHJJCBCBGJAA==EI0000HHJJJFFJFJEGIJJJHJHF=<<=JJJJDFB@?@A><65000?220..1//.-+*+-278=JH;:9:=8651>55((((,,))&(((+%&&&**'%%'(01256<@<>;;<655@?FHIJJJJFJJGGFC:::333///0:))))'''(.211..),022-'''05458<C877698--**-/>>:=:::HFIEI@?=<++*)((((.12466-**;A000('%$'&&'-''''<A?EDFJJJJJJJIJJJJGEDEEJJJCJEFJGEFGHGJIHGJJIHFJJJJGGGJFFDA@8//0>EJFGGIJJJFDJFD6((972100)*1:5?;<:.--***'***:=<===JCFBA9998=9=@@ECCB?>9:CCGJJJJFJGGGHJEJJIHH:DIDJGJFEBAB@;;;:>100>DJJGDIHJGJFEJFIJJFGGBCEAAC=>=>>GHHEGIFFECEECCCDEJIGJHHHCJJIJJHFJJIBDABFDGJJJJJJIGJIJJJJJJJGCEDCIJJGFHDG=.../>=<=54441201<<;:>BBCEFGGJGJEDBDDC@@::99=<<>5<?B@JJDCDAGFDGACA>44447+'%%%19:;22111/255244434786:4361123;;:===DHIHAAAACB::99?<0////('$$%(++-010/106<444430.-,554''(')/--*),3;<AEEEIF>===FJHEG<;<=CC@762+28EEJEECJBBBAE5421125*))+,..'''(%$$$&&'57611.---/,'''';;-,+,134;FJGD?DHHJIJJJJJDBFAD:9::DDC?8.000<6223;2222<@B?>92185+)&&'(('//0=JFG@B<<C@77==JJFJBAA@@ECJHJGJIJJJIIIJJFJJIJGJJJA@A54+*+.98:=7778D?D@8GJFBBEHFGJGJHFJJFHFEG3:::9FFHJHJJJJ>>>FJJBA>=?GJBFF@?5666HDE@BAJJJJGHGCEJFEJJJHJJIJJGJFJGHHJJJII>>JE<=;<@?A33289))))=BBDJHGJJJHJ;;<<===?JGIGHFFF?AA:EJJJIGJHJD666;<AEDEG>0177::78>;%%'40002<B?>??996331)))*9:889<ADC@9----*''&&%&'&')45654779?<:.*,A:DGCD@CDB=====<2/))(''+147:789:?@@CEDA@GDHJEJJJJHEGGGJFHGCGCDJGJJJFGIABDCGJGIJGJJJJFJHEBBIJGJJJJJIEJJHJJJJIJJJHJCBA?''',;C@<:788:::=>A<87/01456@EA@@@<<>A;7AJGJJJJJIEEACBBFJHDAB@FFEEIDJB><A98::@;?FJJHJEGCECB8CEE<<844465433=;;;@C@@<<?EGCEJGJHHJIIGGJJJJFFJJJJHIJJJJJIJEFD?86.,)'''&%'(()00-(,5669;B444311323..@FEBFEFAJCGJJFJCJJDFG?6HEGGJGJJ>><882000/01:<=@?@AA@;;<<JHJJB><<<???=AEJFJIJJJJHJF@>?>H?>>EFGGJFF6667:)))(,+*5:AJGFIIFJHJFJIGH3333>CCFHEAB@((((9755577JJJGEEDEB5=BGJFHGHJGJIGFJJJJ<<<;?=6JJGJJJJJGJJIJJJJHJJJJJFJJDGEEJJJGJGJGFHJJGJJJGJIHJJJJJJJJHHJJJJJJFFJ;JFGJJIJJJJJIFGHHEHHGJJGHIJABJIAHJFJJJJGJJJJJJJJJJJGJFJJIJJGIIIHJJJHGHHJGG>???5222JFJHGFJJ<543&%%%%&&;99:H=ADEJJJJGDICC9DIGHGJJ>;0006=/.-/7?-+(3;43::9??BFFJD@?@?EIEA655.-)'()(),(0/*/*+804<GIGGEJJJJIJJFJJJIEFFHECDJJEHA?<CJ0000IJJGIJJFJJJJEEEDJHJHHHIJCEECCCEEGB??>AC?=2,***('''(?@??GFJDDJECGIEE<?@EDDDI:721+****845=B<<76224..'&(((%%&2998>C<;<<DDBCCGEECEGGJJJJGJEDDEJHJJJ5556;;/++,DE1111@DCDCJGFEA>>?IJJHJJJEGEDBJHJFJJHGFJGDDCEFGJA@?=<<>?;8222:=998=>+)&)...34CBCAACIEJFFGFJJGJJJIFHEEEDFJDEFEGJEJGIEFEIJGEGGJIJJIJJHHGJJEEJDFFABBBDBA@AHDCG@JCDECA?C/...=;20/0?DHICGEHJEJCEFDCE@;;3>>AB@9:@?<876699::HJJJJJIHD@@A>***+++-00?DEHFFIEEDJEEJJFFIIHFDIBBCEIJEJHHJFGEEGHBCBDHIJ<;<>IC?:767;))()6357=AJGHJGJGJJJJGGGCBACAA<;99.../HEDADDHGEB@@8999???99:9=BDCFCGJIGHGHIFJ?///<JHDEBCGCDDDC@:*)))'))&()*,,-.73-('&&'&%%'')./=FIECAB?;7:6334251))))36/../?'&&%&&&,;<;><81DDCDC<::9556'''')*)',,,-12:=>GGEFJHEFEJJJGIJFIJJFIHJEDDEDJC==80/2A=@89=CJJJHJFJJHBFFFF=88;??70/.('%%%%%%%&&$)&&&77;1///;67AJDEHGBA;9:CFDCDDJJGGGGDFHDFE3334AC33667>ABDGEIFFB@AD@?;500078;AACBJFJAA?CCFFDF?((((822/2454566<;@<<@EED8888>>@DFGEC511120/0---..---::9---.5.3/'&()-+)(*+,22022.***,++4:,++/6*)))**)',,**1;;;@@ABC<;:42'&()((('''&'&''(%47==>BEB@>>?F:(('&&&**0-(%%&<*)*,,-65(((*10*)&&&&+0353::BABGJHFBA?/...)(()+0((/4,8::@@AAA4449/,,)),,11)*667621339689778@?>AEDJJJFDEGFJCECDCAA?A/..'''(*()*()*)*1212237'''(,('()+2;=FJJEJCDDDJIEB883223,,,+86)'%%%%///144430***-+1/.,+*+--11267:?887<<431130278;?GFFBC@A<;5666637::99;<>?AEIA@<<=?D?64354776<DGEJJGJIIF2223<783-.21127)&&&.CCD@::9:6666FFAGGADDHGJEDJGEJJIJGFFJJFIABBAGJJJJJJGIHJF?877))(),4.----E=<:>DFJCBB?:4;;=@>>;***.*+*''((*)))*195,+,.26222,&
@Glass_F3P_5_D3_6_18_9
CTGAGTTTTTCTGTTGAAATTCTGCCTCGTGATACGCCTATTTTTATAGGTTAATGTCATGATAATAATGAGTTATTTAGACGTCAGGTAGGAGCACATGGAATAGACTGATGGAGGCGGATGGTTTGCAGGACCACTTCTGCGCTCGGCCCTTCCGGCTGGCTGGTTTATTGCTGATAAATCTGGAGCCGGTGAGCGTGGGTCTCGCGGTATCATTGCAGCACTGGGGCCGGGGTTAAGGTAAGCCCTCCCGTATCGTAGTTATCTACACGACGGGGAGTCAGGCAACTATGGATGAACGAAATAGACAGATCGCTGAGATAGGTGCCTCACTGATTAAGCATTGGTAACTGTCAGACCAAGTTTACTCATATATACTTTAGATTGATTTAAACTTCATTTTTAATTTAAAAGGATCTAGGTGAAGATCCTTTTTGATGATCTCATGACCAAAATCCCTTAACGTGAGTTTTCGTTCCACTGAGCGTCAGACCCCTTAATAAGATGATCTTCTTCAGATCGTTTTGGTCTGCGCGTAATCTCTTGCTCTGAAAACGAAAAAACCGCCTTGCAGGGCGGTTTTCGAAGGTTCTCTGAGCTACCAACTCTTTGAACCGAGGTAACTGGCTTGGAGGAGCGCAGTCACCAAAACTTGTCCTTTCAGTTTAGCCTTAACCGGCGCATGACTTCAAGACTAACTCCTCTAAATCAATTACCAGTGGCTGCTGCCAGTGGTGCTTTTGCATGTCTTTCCGGGTTGGACTCAAGACGATAGTTACCGGATAAGGCGCAGCGGTCGGACTGAACGGGGGGTTCGTGCATACAGTCCAGCTTGGAGCGAACTGCCTACCCGGAACTGAGTGTCAGGCGTGGAATGAGACAAACGCGGCCATAACAGCGGGATCGACACCGGTAAACCGAAAGGCAGGAACAGGAGAGCGCACGAGGGAGCCGCAGGGAAACACCGCGTATCTTTATAGTCCTGTCGGGTTTCGCCACCACTGATTTGAGCGTCAGATTTCGTGATGCTTGTCAGGAGGGGGGCGGAGCCTGTGGAAAAACGGCTTTGCCGCGGCCCTCTCACTTCCCTGTTAAGTATCTTCCTGGCATCTTCAGGAAATCTCCGCCCCGTTCGTAAGCCATTTCCGCTCGCCGCAGTCGAACGACCGAGCGTAGCGAGTCAGTGAGCAAGGAGGAGACGGAATATATCCTGTATCACATATTCTGCTGACGCACCGGTGCAGCCTTTTTTCTCCTGCCACATGAAGCACTTCACTGACACCCTCATCAGTGCCAACATAGTAAGCCAGTATACACTCCGCTAGCGCTGAGGTCTGCCTCGTGAAGAAGGTGTTGCTGACTCATACCAGGCCTGATACGCCCCATCATCCAGCCAGAAAGTGGGGGGCCGGGTTGATGAGAGCTTTGTTGTAGGTGGACCAGTTGGTGATTTTGAACTTTTGCTTTGCCACGGAACGGTCTGCGTTGTCGGGAAGATGCGTGATCTAAATACATTCAAATATGTATCCGCTCATGAGACAATAACCCTGATAAATGCTTCAATAATATTGAAAAAGGAAGAGTATCAGTATTCAACATTTCCGTGTCGCCCTTATTCCCTTTTTTGCGGCATTTTGCCTTCCTGTTTTTGCTCACCCAGAAACGCTGGTGAAAGTAAAAGATGCTGAAGATCAGTTGGGTACAGAGTGGGTTACATCGAACTGGATCTCAACAGCGGTAAGATCCTTGAGAGTTTTCGCCCCGAAGAACGTTTTCCAATGATGAGCACTTTTAAAGTTCTGCTATGTGGCGCGGTATTATCCCGTATTGACGCCGGGCAAGAGCAACTCGGTCGCCGCATACACTATTCTCAGAATGACTTGGTTGAGTACTCACCAGTCACAGAAAAGCATCTTACGGATGGCATGACAGTAAGAGAATTATGCAGTGCTGCCATAACCATGAGTGATAACACTGCGGCCAACTTACTTCTGACAACGATCGGAGGACCGAAGGAGCTAACCGCTTTTTTGCACAACATGGGGATAGATGTAACTCGCCTTGATCGTTGGGAACCGGAGCTGAATGAAGCCATACCAAACGACGAGCGTGACACCACGATGCCTGTAGCAATGGCAACAACGTTGCGCAAACTATTAACTGGCGAACTACTTACTCTAGCTTCCCGGCAACAATTAATAGACTGGATGGAGGCGGATAAAGTTCCAGGACCACTTGTCGCTCGGCCCTTCCGGCTGGCTGGTTTATTGCTGATAAATCTGGAGCCGGTGAGCGTGGGTCTCGCGGTATCATTGCAGCACTGGGGCCAGATGGTAAGCCCTCCCGTATCGTAGTTATCTACACGACGGGGAGTCAGGCAACTATGGATGAACGAAATAGACAGATCGCTGAGATAGGTGCTTCACTGATTAACATTGGTAAATTACCGCCTTTGAGTGAGCTGATACGGCTCGCCGCAGCCGAACGACCGAGCGCAGCGAGTCGTGAGCGAGGAAGCCTGCATAACGCGAAGTAATCTTTTCGGTTTTAAAGAAAAAGGGCAGGGTGGTGACACCTTGCCCTTTTTTGCCGGACTGCAGCGGCCGCTACTAGTAGGGAGACCAGAAACAAAAAAAGGCCCCCCGTTCAGGAAGCCTTCAATAATTGGACTATCCCCTAAACTTCAAAGGACCAAAACGAAAAAAGACGCTTTTCAGCGTCTTATTTGTCGTCTTTGGTACCCGAGTTATTAATATGCGCGCAGCGTCTGGAAAACCGAGGCCAAAAGACGTGCGTCTTTGATGCCCGGTTGCGACTCTACAGCAGAATTAAAATAAAGTACGGCGCAGCCGGTTTGTGCCGCTTCCACGCAGTTATCTGCGCCTAAGCCCCCCGCCAGCAGAACGTTGCCAAGCGATTGACCATTTAATAGTGACCAGTCAAAACGTTCCCGCTTCCACCCTGGCCGTTGTCTAAAACATATTTATCAACGTGCTGAAACTCGCGGGCGGGCAGGGTTTCACCGACGCTTAATGCTTTCCAGATGGCAACATGTGCTGGCAGAGCTTCACGCAGCGTATCGATATACAGCTGTTCTTCATTACCATGCAGTTGCACTGCCGCCAGCGATAACACCTTAGCTTTGTCCACCACATCGGCAATATCGTGATTGCGGAACACGCCAACATACTGCAACGGTGCCGCAGCCATCACTTCCTGCGCCTGTTCAACGTTGACGCAACGCGGTGATGTCGCGACAAAAATCAACCCACCGTAAATCGCGCCCGCGTCATAAGCTGCTTTAGCATCTTGCCCACGCGTCAGGCCACATACTTATTCTCACCCAGCAACACCCGGCGCACGGCGGCGTGCAAATCGTCATGGGCCATCAACGCCGAACCAATCAGAAAACCGTTAGCGAAGTGGCTTAACTCGCGCACCTGAGCGTAAGTATTTAATACCGGATTCGCTGATTACCGTCACGTTGTGCCCCAGTTTCGGCGCAAGCTCGCGGGTACGGTTAGATCAGATCGACAAATCGCGCAATCGCGGTTGTTGATGCCAACGACCTTTGCTCCCAATGCAATGGCGCGCTCCTGTTCCTCTTCATTACTGACTTCGGTCAGCACCCCCATCTCCAGACTGTGAGCGACGGCGGCAAGCTTGGCGATATTGGTCGTCATCCAGTACTGAAAGCATTAATAAGCAGGCATCGGCCTGGTAATAGCGCGCCAGATAAGATCTGGTAAGGGTCGATAATGAAGTCTTTACATAAAATCGGCTGCGGGGCGATTTGGCTGACGATGGGGAGGAAATTAAAGCTCCCCTGAAAATATTTCTCATCAGTCAGCACCGAAATTGCCGAAGCGTAATGTTTATAAATGGCGGCAATGCGTGTGATGCAAATCATCACGGATCACGCCTTTTGACGGCGACGCTTTCTTGCACTCCAGAATAAACGCCGTGCGCGCACCCTGTAGCGCATCATAAAAATGTCGCGTGCTCGGCTGAACCTCATTCTGAAAACTGGCCAGCGGTTGCTGCTGTTTGCGGGCTTCTACCCAAATCGCCTTGTCTGCGACGATTTTCGCTAAAACGGTTTGCATCATCTAGTAGTCCTGTGTGACTCTAGTATTTAGTTCTCGTTTCTTCTTCTTCCAACGAGAGAAAACGAGGAACTAAGCGCGCCACTCGATGGACCAAAACGAAAAAAGACGCTCGAAAGCGTCTCTTTTCTGGAATTTGGTACCGAGGTCCGCACAGGTGGATGCGGACCAAAACGAAAAAAGGCCCCCCTTTCGGGAGGCCTCTTTTTCTGGAATTTGGTACCGAGTTATTAGGCCACACGTTCAAGTGCAGCCACAGGATAAATTTGCACTGAGCCACGGTGGGATTCGACTCGACCGCATAGCCTTCAGGAGTGAGTTTTGTGCAATACCAACCGACGACTTGACCCTGCCAAGCGGCACCAGATTTCTTGCGTACGCAATCCCCTAAGCCAAAGGTGGCACTCAGGGGAAGCGCAAACTGCCCTGCAACGGGAGCGTTGGCTTCATCGCTACTTTGACCCATCTAGTATTTCTCCTCTTTCTCTAGTAAAGTGTTTAGTTCCCTCTTTGCGTCCTTCATAGCTTGATCCGAAAAGTTCTCTAGTAGCTAGCATAGTCCCTAGGACTGAGCTAGCTGTCAACTCTAGAAGCGGCCGCGAATTCCAGAAATCATAAT
+
))$$%%%&'(''((+)+<>>@9843.'''')++-+-/449=?CEJIDHHHJGFJJJJJJJJGJJJJ9882(&&)'(((&)*,14+**2*0((')))*''*+01,,,,,23)*0&%+)&&''%$$##'%&%%259;<HFD@ABGEDB*(((BCC<55CA9>?>AFDGCCDCJJGGJJJJIEEEGJHGJFJCAHC:::;GDFFHJDEGFIBDEGJHIHIJJEFCECJ643667-*(''''&%&(455667<656*EGJJFJ>=>>JFCA@@AA??@?ABIJBBACJHJ??>@CFAAEHEJEIJHHIHJAAA66666JHJDFDIJGGJIJDIGEEJFECB>7GJGDDDEFJEIJIHF=><;<;=>;::;=7.--.2243+)((..--0254339242---,-04<BGFHJIJDJJIJFGIJB9444C?@><<;7378=A@CA33324/.//052/22;;<D@DD7;BBA?@CD?JJF<<AJJCCI>??>FJFJJJHJJIGA;;EA957?>>DEE9336'''(88?@CBGFHJGJJJGJAB==>>GBAFAEJJGJHHJGJ?>>@IEJJIBCBBJJJJFJHI@@@>DH7334AJJJGJDGIJEHH<;;2224--.28:;<CCHFJFJJJJJJJJJJEDIFHJJGEJJJJ6555DDFCFGB@;:9;:7GFFJJGJEEB=67JIJJHDCDFIGDEC>?@AJCBA@JJGJJJIHHJJJJJJIIJJJIDJJJIIHHJJFCBD<;84201><979;FJJHJJHJFJE7H87778ACFCAABBFFJJFEGJJJJJHJJJGIIIHJFDE87764434BEHHEJJDB4444JHJFFJJGIJHJHIGHHJGJFGJGJHHJJJJJJJJJHJJJJJGEDD74,,,,;>,,,,-(((+3366CDFCHFHJ???55555*)(+++,02423358885456CJJJFEIFFD:<78.---***-..<><>>99-(%&&&0232+++*245;?;::=CHJFIJGEJJGCCCJFEEHDJDHJGGEGHDCHGEJFJJAAAAG>?:99FJJIJJJJJC211-*---.,,-)''(''%%%':;GJJGJGHGEJJJHB@;;;AB>B@::;GIEFGDB=:.5:=:999?779;>>JJFJC8--@?DEDA@;849<=BB@ADDJFEEBB1;<;>?9HJHGJJ?@@FJIGJGJJJHJHJHFGCABC61//(())*579++++68.)''''(;DEFJJJFJJJIJHFGJJHECDEDJJJJJIECDHJGHGJJHFJG;BDBJGGA<2*DHHHJJI?><:=AEBBACJJJJJGJFJJFJGGEJJHJGGJI::''''002B@CEEHJJHGDCC@JJIJIGJECCCEEEJGDIJJGIIJJJJIJJIHJJJJJJJFJJJJJJ@>CC289)'%('''6945?ACECA===>?DEEAA>0+(,-+*+'(*(/,,.8;<ABEGHHFEHGIGJHHJJJDJJJFJHGJJJJJJGFIG???FJ;::=CBEJF>78<30>>?AEHEEEJIJGGJJIJFFJHIHJ====>==JFIJJHJJGIJJJJFJEJGJGIIHJGJJJIHA@ABJJIIJEEGJJJJGJJJHFDEJJJJJJGJJHJJJEDG?433..)%%'+,8,,5559989:;EGGJIHHIJE??GJJJGJJJJJJJJJJHJGJGJJIJJIGJCCJFFHGJFGIJJJJHIJJHFGJFJJJJJJIIJJJJIHGEJJGJ@?==6,++++--0(++++,4<BFDJFJCHE=>=>EGFFJFJGJHEEJFDDB@=5555=<=;=CGHB:FEF;:;;??GJGHJJIEIJJJJ==JGJJJHJB@:88JJFJGJJJJIJJJJJJJJGIIFGGHFJJIJHJJCFHJHJJJJJ<99@@7777@A?@@BJJIJJDHDJJIJEHFEIJJJFJJJJJJJGJGJG44557777985001334490../FFGJJJGEHFJJJJFJDIJFJJJGJJJJHFJJGFHJFGJHGJJFJJIFJIFGJJHJEC6666JGIJEDCCADJ::::000677FGFGHIIJ==<=@CDFE@A?>@?@JDGJJJDIIJGJHJJIGJHEDBJJ@@?<9782111/-,,,0/8ADBBEEBICBJJCECACCJJEJIGCECGAB@?>?@ACD@?<=:9?JFFJG<<<=JJHJJJHHHJFEFGHFIJJGHIEJJJGJJJJJJFIIJJJJJDECHEA@@ABEJEHJGIJIJJFIJIHJJFJGJJJIJJJJGJGJJJJIJJJA////EFHJFGGFGD96556=>7//&%&+1/./01227998;=99>BDFJI@GEJJJJJHFIFFJGJJJJGIJJJJJJJJJGHHJDFBDG887887,++,.,,,ABEGFHHJIGGJJJFIEHFFGHECIJDJ9;CEIFJIHHBAA<EADCCF9999JJA?>>?@9889779<0/4447C:99;<;----=;83,,--7))))75556778755:<<>@B=?,,,,5E@==<85001;<?BEJFJJHHA))))9.())*/888942341'''(5333555;?7667>@@AA:899JEFDHJEIJC555EHGGB??>E>7542224>?JGJFGGGEBB==>>AJJEEDIJJJGJEC<9>=?JJJEHHJGJJJHJC??>?J@GIBBED@FGGJECFCHIEFBEFJJJGFIGIJJJHJCCHJJJIDGHJJJJJDCGIJJJJFDEFEDF>77...3/100044,+,,:7.;;;<HFGJIGJJJDFGJGIHJJJJJIFJEDCHH==<CHJJJHIHGHJJJJHDC89648322,/2*('(+/.&&&',)(&*,1566;AHJFFHD?===@@5,,,-A@DGGDBCADCDJJJJJJJJFJFJIJFGEIGJGJBC@2+,,,31/./229=>DGIBDCC>=31/.-+,--.--//8BHHHJGFJJIFFJG9999JHCDAFJJJHJJGGFJHJHBBA>>>;431?HBA@@AAA=<<<:B<0CB54458778BEJJJJJJJJJHFJJJHIEID=(()>9988,..2>A@<F?JJIIHHJJJJJHHIJ@@CJEBAB?@ABJJGJJJJJJGJJJJFJJIDEJEG???@;AA@CDEF<<==ACCHGJIJJFJJJJIGJJJJJIJJJJJJJJJIJGJJ>?>8-)))<?GGIJIGJIGJIJGIJHJBA?GDDD>===JDJJJJJJIJHJIJJJJHGJJJJJGJJIJJJJJGJJJGJFJJFJJJJJHJGJHJJJ@???IHFIH@>>>GJHJJJIJJI?>?>+***???@EEEJJJHHGJJJHJAAACGJ;:;CGCJFJIJHJJJJJJIJHJJJGJJIGJIJJHFEJHJFFJHEJ*(((7388=6688:A33237.,,,/0011>;9=>>>?JJDJGJJ???A9:::;>=>9;:98;=>BBBBDDD<95/-((*+****-+,0372??AJB?BBA@CBEDB=888AJFAABCA@BFDDDJDJ8888JIJ@2222;;---.56659IIJJJJIHHJJCECEFFHJGFEFJDC====AABCBCB/////4+((,('''&((())%+''-+**,2357>ACCJIJJJJHGECGJJJHAAB;<111000+++++46/0>JHCBBB>-''(((&&()6551''')+***('(&,,:;87757,ACHEJFCIBDECDJJDCCDEJFJHJJHGJJJIHEGDGJFEBHC6A?<;?DEEJA?>//,+++0213/..+,,+,55912..0:CBACFHJJGHJFGJJJJGA=<<=90+)(++*-,++5;;;@CJHJJJGJJJJHJJHGJJHJJJJHJJDHJIJFBB@BCDHJI64444445545.''(0+((+,,,,JEGEJJEJGIJHJJJGGJHJJJJIJJJGFJJJJFHFHJJGIGJJIHHFGFFIJDBD///-00IJFDDHGEHJD=?889;BEEEHJJJJJIE><B@CHGJJGJJGJIJHJJIHJH>CDBAJIJJJJJGJHHHJJJJJJJHJGGJIJJFC.-*(&',))((.:9::;@D@@AAJIJHJGIJCHDDIHJJFFGFFJJJJGJJF@A@@JCJJGIHJJGHEHIGJFGHAFFDJIJGJFJEGJHJFBDFDJJJJJJJ@?@AJCA0///96325=B66664778;===?IDJIECBABACEFDBCH;93??JCJJFGHIJJHJGIGJJJGFGJJGIJHGJJIFJJGGGJ@;;>@JIJJGCCFHJHHBBA@DFFJFHJJEIJJJJFJIJJJJ?>>>9C86367'@?ABBFDJD;JF?@E?E>>=89863F=>AD?>?@@EFCCGECCCCCFBCCEEGG9888B,++00556<IJFEEE==<=DCBEJD==<;5/48433CCEDGCB?EB@A?888:9<>=?999;JHJJJJGJHFEFJEDGGD7558FJIFJFFDJI8;<9/8::JGJJJHHEGDBJJIGDEHEJDDFC<<;;;>CBAFCBBBEECCB@@?ACEJFEGEFIJFFJEDGFGHFGHFJJJCFC:65'&)'().//.-,-(,**8:CDFD<<<=DACCEI@>>>CJIDBBB@ICEJJDHEBBBBDHCA=<<99:9;9>GHIIHFIIHHHEECEFHHGHDDFFEJJJEECBAA+++,:6AA@AGIJHJGHGJJJJ@@A?55CIJJGEEED<<=DEEDCA@HGJBE@@@@EFIHIGIHJCDDBHBBBCDED52212943+--------09?>AAAEDFJHIAAB<<FCBDJGDJDJEIEJFDCC;5EGJHEIC4331&&-+'''')))-/GDEDEGJGHJFJJJJHHGIJECFDHBC955899+,,?D@?@ECA310..('&&,/0?DCJJ8877=<@?EACC@A?B@?*)'
@Glass_F3P_5_D3_6_18_10
AACAAGTCGGTCGTTACTTTTGTTGCGACATCGCCAGTTCGTCAAACGTGAACAGGCGCAGGAAGTGATGGCTGCGGCACGTTTCAGTATTTTGTCGTGTTCCGCAATCACGATATTACGATGTGGTGGACAAAGCTAAGGTGTTATCGCTGGCGGCAGTGCAACTGCATGGTAGTGGAGAACAGCTGTATATCGATACGCTGCGTGAAGCTCTACGGCTCACATGTACCATGTGGAAGACATTAAGCGTCGGTGAAACCCTACAGCCGCGAGTTTCAGCACGTTGATGATCTCTTTAGACAACGGCCAGGGTGGAAGCGGGCAACGTTTTGACTGGTCACTATTAAATGGTCAATCGCTTGGCAACGTTCTGCTGGCGGGGGCTCAGCACAAGTAGCTCCGTGGAAGCGGCACAAACAGGCTGCGCCGGACTTGATTTTAATTCTGCTGTAGAGTCGCAACCGGGCATCAAGAAACCGCACCGTCTTTGGCCTCGGTTTTCCGGGAACAGCTGCGCGCATATAATAACTTGATACAAAGACGAACAATAAGACGCTGAAAAGCATCTTTTCGTTTTCATATTGAGAAGTTTAGGGGATAGTCCGATATATTGAAGGCCTCCCTGGGCAAGTTTTTTGTTTCTGGTCTCCCTACTAGTAGCGGCCGCTGCAGTCCGGCAAAAAAGGGCAAGGTGTCACCACCCTGCCCTTTTTCTAAAACCGAAAAGATTACTTCGCGTTATGCAGGCTTCCTCGCTCACTGACTCGCTGCGCTCGGTGGCTGCGGCTGCGGCGAGCGGTATCAGCTCACTCAAAGGCGGTAATTTACCAATGCTTAATCAGTGAGGCACCTATCTCAGCAATCTGTCTATTTCGTTCATCCATAGTTGCCTGACTCCCCATCATAATGACTGCAATACGGGAGGGCTTCCATCTGGCCCCGAGTGCTGCAATGATACCGCGAGACCCACGCTCACCGGCTCCAGATTTATCAGCAATAAACCAGCCAGCCGGAAGGGCCGAGCGCGAAGTGGTCCTGCAACTTTATCCGCCTCCATCCAGTCTCTAATTCTTCAGGAAGCTCGTGAGTCGTTCGCCAGTTGATGGTTTGCGCAACGTTGTTGCCATTGCTCAGGCATCGTGGTGTCACGCTCGTCGTTTGGTATGGCTTCATTCAGCTCTGCAACTGACGGATCAAGGCGAGTTACATGATCCCCATGTTGTGCAAAAAAGCGGTTAGCTCCTTCGGTCCTCCGATCGTTACTCAAGAAGTTAAGTTGGCCGCAGTGTTATCGCTGGTGGCTATGGCGGCGCTGTAACCAGCCTACTGTCATGCCATCCGTAAGATGCTTTTCTGTGACTGGTGAGTACTCAACCAAGTCATTCTGAGAATAGTGTATGCGGCGACCGAGTTGCTCTTGCCGGCGTCAATGCGGAATATGCCGCGCCACATAGCAGAACTTTTAAAACCTGATCATTGGAAAACGTTCTTCAGCGGCGAGAAACTTCTGACGATTGTCCCGCTATTCGCGATCCAGTTCAATGTAACCCACTCGTGCACCCAACTAATACTCAGCATCTTTTTCTTCACCAGCGTTTCTGTGGGTGAGCAAAAACAGGAAGGCGAAATGCTGGCAATAAGCATACGGAAATGTTGAATACTCATACTCTTCTTCAATATTATTGAAGCATTCTCGGGTTATTGTCATGAGCGGTACGTGTTGAATGTATTTTCAATCACGCATCTTCCGACGAGAAACACAACCCGTTCCGTGGCAAAGCAAAAGTTCAAAATCACCAACTGGTCCACCTACAACAAAGCTCTCATCAACCGTGGCTTCCTCCTCACTTCTGGCTGGATGATGGGGCGATTCAGGCCTGGTATGAGTCAGCAACACCTTCTTCACGAGGCAGACCTCAGCGCTAGCGGAGTGTATCTGGCTTACTATGTTGGCACTGATGAGGGTGTCAGTGAAGTGCTTCATGTGGCAGGAGAAAAAAGGCTGCACCGGTGCGTCAGCAGAATATGTGATACAGGATATATTCCGCCTTCCTCGCTCACTGACTGGCTGCGCTCGGTCGTTCGACTGCAGCGAGCCGGGAGATGGCTTGCGGAGCCGGGCAGATCCTGGAGGTCAGAGGAAGATACTTAACAGGGAAGTGAGAGGGCCGCGGCAAAGCCATTCCCATAGGCTCCGCCCCCTGACAAGCATCACGAAATCTGACGCTCAAATCAGTGGTGGCGAAACCCAACAGGACTATAAAGATGTCGGCCTTCCCCTGGCAGCTCTGCCTCGTGCGCTCTCCTGTTCCTGCCTTTCGGTTCCATTGTCATTCCGCTGTTATGGCCGCGTTTGTCTCATTCCACGCCTGACACTCATTGCCGGGTAGGCAGTTCGCTCCAAGCTGGACTGTATGCGCCGAACCCCCCGTTCAGTCCGACCGCTGCGCCTTATCCGGTAACTATCGTCTTGAGTCCAACCCGGAAAGACATGCAAAAGCACCACTGGCAGCAGCCACTGGTAATTGATTTGGAGTTAGTCTTGAAGTCATGCGCCGGTTAAGGCTAAACTGAAAGGACAAGTTTTGGTGACTGCGCTCCTCAAGCCCGAGTTCCTGGGTTCAAAGAGTTGGTAGCTCAGAGAACCTTCGAAAAACCGCCCTGCAAGGCGGTTTACATTAGAGCAAGAGATTACACGCAGACCAAACAATCTCAAGGAGATAACAGTTTATTAAGGGGTCTGACGCTCAGTGGAACGAAAACTCACGTTAAGGGATTTTGGTAATAGAATTATCAAAAGGATCTTCGCCTAAGAAATCCCTTTTAAATTAAAAATGAAGTTTTAAATCAATCTAAAGTATATATCGTAAACTTGGTCTGACAGTTACCAATGCTTAATCAGTGAGGCACCTATCTCAGCAATCTGTCTATTTCGACTTTCATCCATAGTTGCCTGACTGCCGTCGTGTAAATCATTGCAATTCGAGAACTACCGTATTTGGCCCCAGTGCTGCAATGATACCGCGAGACCCACGCTCACCGCTCAGTATCAGCAATGGGCCCCCAGCCGCCGGAAGGGCCAGGCGCAGAAGTGGTCCTGCAACTTCACCTCCATCCAGTCTATTCCATGGTGCCACCTGACGTCTAAGAAACCATTCCTTTATCATGACATTAACCTATAAAAATAGGCGTATCACGAGGCAGAATTTCAGATAAAAAATCCTTAGCTTTCGCTAAGGATGATTTATGAAGTCGCGGCCGCTTTCTAGAGTTGACAGCTAGTCAGTCCTAGGGACTATGCTAGCTACTAGAACTTTTGGATCAAGCTATGAAGGACGCAAAGAGGGAACTAAACACTTTCTAGAGAAGAGGAGAAATACTAGATGGGCTGAGAGTCGCGATGAAGCCGACGCTTCCGTTGCAGGGCAGTTTGCGCTTCCCCCTGAGTGCCACCTTTGGCTTAGGGGATGGCGTACGCAAGAATGTAGTACGCTTGGCAGGGTCAGTCGTGAGTTGGTGTTGCACAAACTTCGTCCCTGTTGAGGGCTTTGCGGTCAAGTACGAATCCCACCCAGGCTCAGTGCAAATTCTTCTGTCCAGCTGTCACTCGGTCGTCTGACCCTAGATGACTAAATTGATTTTCAGAAAAGAGGCCTCCCGAAGGGGGACCTTTTGTCGTTTTGGTGCACATTGCGCTGTGCGGACCTCGGTACCCAATTCCAGGAAAAGAGACGCTTTCGAGCGTCTTTTTCGTTTTGGTCCATCGAGTGGCGCGCTTAGTTCCTCGTTTTCTCTCGTTGGAAGAAGAAACGAGAAACTAAATACTAAAGTAACCGCCAACTAGATGATGCAAACCGTTTTAGCGGAGAATGACGCCGACAGCGATTGAGTAAGACCCGCAAACAGCAGCAACCGCTGGCCAGTTTTCAGAATGAGGTTCAGCCGAGCACGCGACATTTTTATGATGCGCTACAGGGTGCGCGCACGGCGTTTATTCTGGTGCCAGAAAGCGTCGCCGTCAAAAGGCGTGATCCATGGAGATAATCAGATCCGGCACGCATGCCACATATAAACATTACGCTTCGGCAATTTCGGTGCTGACTGATGAGAAATATTTTCAGGGGAGCTTTAACCCTCCCCATCGTCAGCCAAATCGCCCCGCAGCCGATTTTATGTAAAGACTTCATTATCGACCCTTACCAGATCTATCTGGCGCGCTATTACCAGGCCGATGCCTGCTTATTAATGCTTTCAGTACTGGATGACGACCAATATCGCCAGCTTGCCGCCGTCGCTCACAGTCTGGAGATGGGGGTGTTGACCGAAGTCGGTCATGAAGAGGAACAGGAGCGCGCCATTGCATTGGGAGCAAAGATTAGTGGCATCAACAACCGCGATCTGCGTGATTTGTCGATTAATCAACCTACCGCCAGCTTGCGCCGAAACTGGGGCACAACGTGACGGTAATCAGCGAATCCGGCATCAATCTTTACGCTCAGGTGCGCCAGTTGCACACCGGCTTCGCTAACGGTTTTCTGATTGGTTCGGCGTTGATAGCCATGACGATTTGCACGCCGCAGTCGCGGGGTATTATTGGTGAGAATAAAGTATGTGGCCTGACGCGTCAGGTGCCGAGCAGGCTTGTGACGCT
+
)*+*)&())))'''''*,+00-..+-/..))('))(&%%%&))---131&&(/=88779885103+*+566442111700+,1-)%%%%$$%'%&%$')*,()()((*&$$#$%%%&$$$$&..,,,8888;<=C9966EJGJEJDGD***((')+++-++,:99;5533''/,''&%$$$*+***6DGCBCIDAAAACAAFEJGGJHJJGJ;:))&%%%$$%'())+,,,.,,-,-/.7,,,33455320(''*-.>;998220/,-(**++*,/-6;=A@>@@>BB.--++'&'1***??EIJGG@??@JJIJCFJHJFJEHFFFEHEICCBDHJHJFHJJJJJJJJ111110020006=>>JI@===?BGD?3228:;6))*((()%&%&&((()/..,-:=@G=<200/1..49''('0>>99:7@BEIHECFJIH?A?FJEJJEEB4445::;=>AACCC=666+((,-02///05>923879>:<<=JJGFHCCE2.**/,31+('',,--/:<<89++7=>=;5,,*(()).6111124777455864476ACEJJ@*)),033)((*89'%&##$#%&&(2540.**/99994431*)&%%%(/-8?>=<=??>88,*++)'&%&+371/.2.,,*+.4899>@>7733?@BHGJEGJDFEHGI668:@:BDCJGHEHHJAC5=55?=<<>6555;10132433?93'(.732)(((888<<6??A@GJGJJFHEJGEFEGJE=99554.)))(+--)'''3/('''(''%$$#%')),1<888:5558:;?@@54335558<;<@BGJFJJJDFFDGJIH;CJFJGFBAB)(((0:CDCCAC@7655*)))()))-,.((./89-('*)55245>;:::6778<=??;:74*)$#$$$'')))((''+*,++,.*(('(*'''6686566<9.+++88;:;,++)))*)))/***+.+,7;00048CG>CCC?>87;<BDDGGEEE4441//.,))+((()29>?@?AC>=;;:647+*.0<?>=>?@?>222<=A?4//-@A?>>@E@9,,++/&'*+483574771-/.++&%&&((()&&'+(''%'$$$$%$$$$'&)'()-/09==889:?7::962)((++.0-,,-133>600/010022454733447.----.++3-++*+*'%&$%%&##%())*.--.59865577=;:221079:81012.023++,FEEDC4445?<;;8755/;=@;::44-))(+))(%$$&%$'.).,*.0132>GIGGCBCCDB@A;,,,)((),..--/./'&&%'''''('%%%&&(''47A=<>>>B;;4428668?@BJJGJJIJGGHJIJGJJ65556?BAAJJJDJJJGGHCDE)))334:;;<EHEIJGDH<<<<,,+,.,'((/3-/:220))''++'(()))%&&$%%&)()+,623////78;5>:97+))*)((%%%$&%'*412AIC<==<?=1-)&&&(&&&'-/+*(&&$$##%')&(((('++&&&&&&&()-/(((&'&)),1&&%&&&+/--./5;;@=:;::+++*))&(.:0//0531.))-&99:;CG>>=<:89,&&,07888(((1CB@?A@JBDA)))55-+(&&&$$$((&%%%#$$%2?DJECC0/.,--,*))&%$$')''&'1132110177:;>;((('+)&'-3;;<:0,+)***,-,)((('(((*&'''*1--..:/...2--))++41-'(444))))))'%%%$'(-,91./-8;@?=<<<ABBIG5545;;<FGFJJJ??@?JJJJFJJJJFJJJJ6668?@657@G;;;;D;;50,,(''')&'%%'(+*..<>@B?=>?>A//.780//01**//6:::;;>&&&&-,..;A@==>=A5BEAEIDCEJJ=;;:88659:BBBDCBCAA?<7446'((19=E?>>>AHD966???@@EFDDBCBGEC332233@@AA==44//?A@>>?<=:969FHGHJJGBA>=>A5JDGJBAA@HJCE>752224@@JGGBDB?>2.'*'%%''*&&''*24@CCEDIHGFC))))(&&&*)**++&%%&%$$%')%%%###$%%%(1+***+)((%%$##$$%#%)&&%$%$$**,-0-,&%%&((),,+*)****+46:::EJFEEDBBBC@:E<<555((((13()(&))'(%%&&+*('',,-<<=>EABHB:::<JA@@CEJEIIIJFIC>??CFHFGGGFEGCFFHIJ?8&&&&))*344600//00'&%$&'+++)'&&$$$&%&&&('%%&('%%'8679:><<FJB=;;FFCDEB.*)('(+)%%&%&')***+*-.87899<<AG@?>?F>>2222=@;9:=EFFDDJJJ;;;3*%%'**+79;;=::555,***=;<>B@?>@=;971/*)**)'((+3578:<D>=;698:ACC@ABGIHGJABAAF:9/.'&%&&&&$$%%(/..))++378899:20),++&$#$$%&'+98964214334CCCCCFJFJJJDHF??<=////2+))/-)()*)&&&0223,('%%'(++++<=>EGGHJGEB@6779?;84330469@(((((%%%%)((')&.---/1.('&%'%&*////><555>B@@=9:;6556224499?===C8899BFHFJBDDCBHJ@=>@C32*(7+(((*(()+9888<<;<=;:/.-,0)&%')*++'&''(&'((('&$$$$$$$$$%%())*..-))&%%&&'''&*01<>@=>:;;CDAA?>B@@B=<>>A<<:/))))&&&%$$%%&((%%&(/.'&'$$%$%&')-+))+,+43.09<:8;<DH@@AJHF==>@CCBJDFA?:99;@CABC@?=;<;;;'&''...4/)*)*+++@BF::9;ADCBDCB=:<:3334=<<<<::9899640/230001;:911/0<<*&&'-14),.-/34*(%$$%&&&%%%%%&$'',00:-)))*++*)*-.,.&$$$&*),++*())())()7@ABADDGIJHIECE?BA7656:9BEECDFDEA@?3/0.)''''&$$##&''()+'')'''(,'''**''./.0/-1-,)*//050))(*+99300-*)%%%%$%'*0/32008>>?BDA@??AHIJEFJJJHGCBBDAE9999=;:=EIEC5540....-246?ABG?>?100'''',-4BA?>>?CBAAADHDFCFFEFA?8//0-+)((().121/,*'/+,322878BGD@?>=?)(()1,++,34330/+++/))(),(***---/36;)))4''%$$+**,<1000>DDBBA<<8788777&%&,)*+-6''')*++,6:8;==@IEDD<<<;AC=<=;>CA@<=>B98879''%((()/,67;<@BA@A443///1**)(,(&$$$$&%&'688:?>?=33339;414(00.0++019.--,)(($$%'%&(-11(&&&),/&&&''-(***(%%''=<9,,,,-.../.*))((&%$$$$&%%&,)+2555=@('&'+'&'&&(+-.1//.+.'&$$%$&&$%$%')'('%$%%&*&)))))/..'%%%%%%%%)+3574::66887<7-('',77:7,&'&%%%''&%%&))+%%%&$$$$$$$$%%%&&(+((%%%+++*))()'''(-)*/149<BBB;:9<B<9/,*))*02.+&'(*..+&$$$%'.&$$$%$%%%%#$#$$$%(0334<=<76669:9**+',/.-..))<BFDFCIDDDDA,&&&'&&%%(()22***-<458<=>B911123GC@@@@G@;;<EJHJHEJJJJIJEA5347''''+11,,0;27/--/655(((4...,'''((&&&&&$$%&',+-.?EEDJJJIJF<<;<C.-,('%%&&%%&('()'('''*+----&$$((&*&&&*+**5:77>??BBFJJCCBGJIC==;5JJ933@AB<=?@JE0//0C54458999GDFHJJJJJGJJJJFJJJIFDECJFCEEFCCIJGIJJHFJHGCEB@1/.14+'()/0.+++,,,.:;----;;==87'''(1((('$%%%&&&$$%%')+('%%--.5679;44&&%''(2>=BB?JABBC>>CF7777EB;;;<@===B2111=;:;?@:9755:1...066.,,,+)(&&%%%'(((20012<AACD?>>?EFDDIBFEGJJHHCA=::;;;@AIIJFJ?<>EGJIH=><>@@3*+410//05213466CJE99987767:9<A@C777CCC@B==:-----GFFHJDI99CBC@==>>IJ@77786??DGJHJHJJJFIFFG>==0000000@DCCEEJJCFHED:5000./)(&&('%&(/.)((((('&,-9>=ABFEC@B@@;::;>ABCD@?87422)1*)&'(+*)($''')14;DDCDACBABGEFEJDBAA?<==>>77/,+,,,*'$$$$&&$$%$(%%%'0-()11.&&+./1&&(45454577778BCBA112288;)((()76899;8111.00209999;<<;;;;:9&$&$&'$#$'')&+&(-((''-.9<ECCCD@?:9:=8664/***++++22))),)1/1446@@C??@@:91))&&2)&&&''/.+*)((((*2:227:88>BAA@@?@<<>>BDEE44/0'$$&%%%$###%$$&$%%%)((*((%
@Glass_F3P_5_D3_6_18_11
TCGCAGACAAGGCGATTTCGGTGCGAGCCCGCAAACAGCAGCAACCGCTGGCCAGTTTTCAGAATGAGGTTCAGCCGAGCACGCGACATTTTTATGATGCGCTACAGGGTGCGCGCACGGCGTTTATTCTGGAGTGCAAGAAAGCGTCGCCGTCAAAAGGCGTGATCCGTGATGATTTCGATCCAGCACGCATTGCCGCCATTTATAAACATTACGCTTCGGCAATTTCGGTGCTGACTGATGAGAAATATTTTCAAGTTTAATTTCCTGCCCATCGTCAGCCAAATCGCCCCGCAGCCGATTTTATGTAAAGACTTCATTATCGACCCTTACCAGATCTATCTGGCGCGCTATTACCAGGCCGATGCCTGCTTATTAATGCTTTCAGTACTGGATGACGACCAATATCGCCAGCTTGCCGCGGTAAACCATGCTGGAGATGGGGGTGCTGACCGAAGTCAGTAATGAAGAGGAACAGGACGCGCCATTGCATTGGGAGCAAAGGTCGTTGGCATCAACAACCGCGATCCCGTGATTTGTCATTGATCTCAACCGTACCCGCGAGCTTGCACCGAAGCTGGGGCACAACGTGACGGTAATCAGCGAATCCGGCATCAATACTTACGCTCAGGTGCGCGAGTTAAGCCACTTCGCTAACGGTTTTCTGATTGGTTCGGCGTTGATGGCCCATAACAATTTGCACGCCGCCGTGCGCCGGGTGTTGCTGGGTGAGAATAAAGTATGTGGCCTGACGCGTGGGCAAGATGCTAAAGCAGCTTATGACGCGGGCGCGATTTACGGTGGGTTGATTTTTGTTGCGACATCACCGCGTTGCGTCAACGTTGAACAGGCGCGGAAGTGATGGCTGCGGCACCGTTGCAGTATGTTGGCGTGTTCCGCAATCACGATATTGCCGATGTGGTGGACAAAGCTAAGGTGTTATCGCTGGCGGCAGTGCAACTGCATGGTAATGAAGAACAGCTGTTGTCGATACGCTGCGTGAAGCTCTGCCAGCACATGTTGCCATGGAAAGCGTTGAGCGTCAGTGAAACCCTGCCGCCAGTTAACGCGTTGGATCAATGTATTTAGACAACGGCCAGGGTGAAACGGGCAACATTTTGACTGGTGGCTGTTGAAATGGTGGAATAAACTGGCGATCGTTGTGCTGGCGGGGGGCTTAGGCGCAGATCACTCGTGGAAGCGGCACAAACCGGCTGCGCCGGACTTGATTTTAATTCTGCTGTAGAGTCGCGACCGGGCATCAAAGACGCACGTCTTTTGGCCTCGGTTTTCCCAGACGCTGCGCGCATATTAATAACTCGGTACCAAAGACGAACAATAAGACGCTGAAAAGCGTCTTTTTTCGTTTTGGTCTTTTTGAAGTTTAGGGGATGGTACGTAATTATTGAAGGCCTCCCTAACGGGGGGCCTTTTTTTGTTTCTGGTCTCCCTACTAGTCGCCAACCCTTTGCGGTCCGGCAAAAAAGGGCAAGGTGTCACCACCCTGCCCTTTTTCTTTAAAACCGAAAAGATTACTTCGCGTTATGCAGGCTTCCTCGCTTCGCTGACGCTGCGCTCGGTCGTTCGGCTGCGGCGAGCGGTATCAGCTCACTCAAAGGCGGTAATTTACCAATGCTTAATCAGTGAGGCACCTATCTCAGCGATCTGTCTATTTCGTTCATCCATAGTTGCCTGACTCCCCGTCGTGTAGATAAAGCCGATACCAGGAGGGCTTGCCCATCTGGCCCCAGTGCTGCAATGATACCGCGAGACCCACGCTCACCGGCTCCAGATTATCAGCAATAAACCAGCCAGCCGGAAGGGCCGACGCAGAAGTGGTCCTGCAACTTTATCCGCCTGCAATTTGATCTGATTGTTACCGGGAAACTGATGAAGTAGTTGGCAGTTAATAGTTTGCGCAACGTTGTTGCCATTGCTACAGGCATCGTGGTGTCACGCTCGTCGTTTGGTATGGCTTCATTCAGCTCCGGTTCCCAACGATCAAGGCGAGTTACACTGATCCCCATGTTGTGCAAAAAAGCGGTTAGCTCCTTCGGTCCTCCGATCGTTGTCAGAAGTAAGTTGGCCGCAGTGTTATCACTCATGGTTATGGCAGCACTGCATAATTCTCTTCTGTCATGCCATCCGTAAGATGCTTTTCTGTGACTGGCTGGTTCTCAACCAAGTCATTCTGAGAATAGTGTATGCGGCGACCGAGTTGCTCTTGCCCGGCGTCGATACTGGGATAATACCGCGCCACATAGCAGAACTTTAAAAGTGCTCATCATTGGAAAACGTTCTTCGGGGCGAAAACTTTCGAGGATTCTTACCGCTGTTGAGATCCAGTTCGATGTAACCCACTCGTGCACCCAACTGATCTTCAGCATCTTTTACTTTCACCAGCGTTTCTGGGTGAGCAAAAACAGGAAGGCAAAATGCCGCAAAAAAGGGAATAAGGGCGACACGGAAATGTTGAATACTCATACTCTTCCTTTTTCAATGTATTGAAGCATTCTAGGATTATATCTTCATAGACGGATAAATCTGAATGTATTGAAATAGCCGTATTCCGACAACGCAGACCGTTCCGTGGCAAAGCAAAAGTTCAAAATCACCAACTGGTCCACCTACAACAAAGCTCTCATCAACCGTGGCTCCCTCACTTTCTGGCTGGATGATGGGGCGGTTCACGGCCTGGTATTAGTCAGCAACACCTTCTTCACGAGGCAGACCTCAGCGCTAGCGGAGTGTATACTGGCTTACTATGTTGGCACTGATGAGGGTGTCAGTGAAGTGCTTCATGTGGCAGGAAAAAAAGGCTGCACCGGTGCGTCAGCAGAATATGTGATACAGGATATATTCCGCTTCCTCGCTCACTGACTCGCTACGCTCGGTCGTTCGACTGCGGCGAGCGGAAATGGCTTACGAACGGGGCGGAGATTTCCTGGAAGATGCCAGGAAGATACTTAACAGGGAAGTGAGAGGGCCGCGGCAAAGCCGTTTTTCCCCATAGGCTCCGCCCCCTGACAAGCATCACGATCTGACGCTCAAATCAGTGGTGGCGAAACCCGACAGGACTATAAAGATACCCAGGCGTTTCCCCTGGCGGCTCCCTCGTGCGCTCTCCTGTTCCTGCCTTTCGGTTTACCGGTGTCATTCCGCTGTTATGGCCGCGTTTGTCTCGTCCACACCTGACACTCAGTTCCGGGTAGGCAGTTCGCTCCAACTGGACTGTATGCACAAACCCCCCGTTCAATCCAACCGCTGCGCCTTATCGGATGCAGTCTGGTGTTGATGGGACCCGAAAGACGTGCAAAAGCACCACTGGCAGCAGCCACTGGTAATTGATTTAGAGGAGTTAGTCTTGAAGTCATGCGCCGGTTAAGGCAAACTCAAAAGGAAGAGGAAGAAGCTTTTGGTGACTGCGCTCCTCCAAGCCAGTTACCTGGTTCAAAGAGTTGGTAGCTCAGAGAAGCCTCGAAAAACCGCCCTGCAAGGCGGTTTTTCGTTTTCAGCAAGAGATTACGCGCAGACCAAAACGATCTCAAGAAGATCATCTTATTAAGGGGTCTGACGCTCAGTGGAACGAAAACTCACGTTAAGGGATTTTGGTCATGAGATTATCAAAAAGGATCTTCACCTAGATCCTTTTAAATTAAAAATGAAGTTTTAAATCAATCTAAAGTATATATGAGTAAACTTGGTCTGACAGTTACCAATGCTTAATCGTGAGGCACCTATCTCAGCAATCTGTCTATTTGGTTCATCCAGCATTTGCCTGACTCCCCGTCGTGTAGATAACTACGATACGGGAAAGCTACCATCTGGCCCCAGTGCTGCAATGATACCGCGAGACCCACGCTCACCGGCTCCGATTTATGAGCAATAAACCAGCAGACCGGAAGGGCCGAGCGCAAAGTGGTCCTGCAACTTTATCCGCCTGCCATCCAGTCTCTTCCATGGTGCCACCTAACGTATAAACCATTATTATCATGACATTAACCTATAAAATTAGGTATCACAAGGCAGAATTTCAGATAAAAAAAAATCCTTAGCTTTCGCTAAGGATAATATGAAAATAACAGCTTCGAATTTAACAACTAACTAAATACATAAAAAAAATTCTCAACTAAAATTTGAATAAAAACTATATGAAAACATACAAAAAGGAATTAAACACTTTACTAAAAAAAAAGGAAAATGCTGAATAAATAAAAAATGCAATAGTAACACTCCCCGATACAAGGCAATTTTCACTCCCTGAATGCATCTTTGACTTGGAATGGTTACACAAAATGTAAATATTCACTTTTTAGACAAGCATTTTAGATGATAGAGAGAGAGAGAGAGAGAGAGAGAGAGAGTTTGATATTGCACAAACTTAAACCATTAAAAGGTTATACAATTAAATGCAATAGGAAGAGAAAAAAAACTCAATGCAAAATGTTCATGTGGAAAACCACTAGGCCATCTGACCTAAACCACTAGCCCCAAACCACCAAAAAAAAAGCCAAAAAAAACCTGCAAGCCGAAGCCGCGCCAAGACCCCAGCCTGAAAGGAAAGCCAGTCTTATTTTAACTTCCTGGTCACCCTTCCTACACCGCCCCACCAAGGAAAAGAACAACCACCAACCACAACAGCAAAGTACCCAAAGAAGAAGAACCCGAAAGCCGAACCCCCCCCCCCCCCCCCCCCCCCCCCCCCCCCCCCCCCCCCCCCCCCCCCCCCCCCCCCCCGCCCGCGCCGACGGCGCGCACGCGAACAAACAAAAT
+
==:<<=DFCABEI@???D+)))+'%$$%+,-.--34@>><<<<HGJGJI:=:/*/*+>E2/,+,+***+*7430020111((()**05568:JGGFDEJJGJJGE?<<=JHDFGBFFGBCGFGJJJJJFJGDCDICFGCFHHHIHCDC@AA??:6//004237////5447:G7778@*((*21++-./<=>?ABFEEGGFJJJJJHGJJIIHHIIJJ?56@AJFIGJJJHJJFJJHGJ<=JDCHHJHFDCABJ41(((((&&&$%$$$##$+.6@@ABDFHJFJJHHGJEDHGGJJJJJDDGJJJDGFAA<?1///,+.../547689<3-.1111112+,,***:,,,+31010297?@CB:99;FHJ>964455887+)//204767:=;;<>877667*(((((()53/////-+)&'(()(*&&'$$%%%&(79::9=>GIED?>>>A=<=DCA@;;;;==;<;:<:21>00.+,'((011889<=861-149321234&%%%$$$$1;?=;;<;>=7442352-*%&&7:7511'%%'()*++)*67:?EBBEG?B98787401/.0/44)'''01BAED5444?434399)(()-,,)))*%%&'.4<4122DGDCBGJJJJJHJJJJGGCF???JHGJJAAAA<;;<CEHJJFIJIJHA@BA8888<222CEFCJGBDGDE66)(()**+@=>0001;.////./56::FGGIJJJIJ>>>=10//0/0057653/0026<JDJJJJJIEGEFIJJJJHEJJJIHFJHJJJJJHFJJJJGJJJJJJFJFGJHHJJJJJJHIJJJJJJIJJHGJGFI?998799:A8500***+?BB>?CBFFEE=;(((@BCFECEEDGIJIIJJHJFJJHGAC>=<=>922?>>==7/...-//-,,,-9;@?:;6-*)&((()(('%&(((./-/9FEDDCCF?=8778HEGJHC@;<;<==?@98;;J....///1102435=2,''%%&'(((.941//1541//&%%%*(*****+655.2,**&'(/774*))%&&+/0.*(&),+*'&&&)*('''&%&'#$$$'((-('%&'&&&'(%$%'7767:;AFEE?:99==3./.-**,-,,,%%%%.*)*+1**&%%%())(,()))''&&)&#%%$$%'+/+*+)'''''&&&&'?<?<=97667433435''''&%$$$$%)***,**),/2(((*;:;:A@=;;3+++0:2..2247233:BDCD:9=85344323****96:5<===ACE?9776722:9::0+++.;9898=?A731(5A??DC>=BD>B@?CBGDEEFJJIFEFJFIJFJGJ=777?A8877<;=CAEDCDAFEEC-,,,732=?*))):4)))(&&(+.-11?>>=.--112)&%%$'&&&'(1/,---33.-./***)12>000B@=876;:8:;3026:32001,---FGC>=('&$%&&%%#$$$&+)+((((034*:7;>=;979900/28831(((''')246777;9<B,,,2+9BJCCCBCGHGGAA@?AA=C?@>>=@?>==CBGICC9/...0*'(((+)%%$%%&':5577=;;;=777CJDCCB?A@@>==<?>@@?@AAIJIJIHGJJIJJFEEFJJJ@<<<EDJGBCA:99:===<A(((*****//42*)))0--&&(-78:;@BGHHJHEIDCEEJJJJGHEJ<91/**((((.,****''''&&*./41))*),(''')'&&''--.:;>CJJIHJGEJHJCHEECJFEC?@DCGFFHHEIFEDFJJ>:;8:8733.,,'.//0/+**'''(//00.-..11ECD@@@<B84''&-,-.0-.))'&''(4368;EEE;:::6,00+*+*($#$$%$%%%%%%%-1+4334.))('+''(('%$%&%&''((&%%%&'''8@@?>999;EF;98778377<@EA?2///:;88967<@J??CCEC??G;;<;>9>>996678<>:::////8781667AE>///./.0//.06.--,1)(&$%&*3/001,+),+'+))//0JIB@?>=7>988878;2&&''320'%$$&'&''%)8<>?ACCHBDEJGHFJIJCCFDJHFJIJJFJIHEHJFHIHFJBAB<<<;ABBEDJFIGCCF554832233@ADBDFGHJJJJJJGJIJJCEC=<99::+%$%%('(')55ADFDGGEFGBA22268789<?AABDHDEEIJGFFBCJGFDD=<>9CD=554342'&&'1*'(*JHJJF???>BCBIGJGI<<=@AGHFFEGFHDHEEECIFIJIHFJEFJJJJGFBB@CDCA@EJJ;:8@A62''%%''*()*('+(*105::9754266:6555:85556;878;A;=<1222CBDHDFFFJIJJFIJ;<ABEB><::963233/99:9DC=>==>???GHCEDDIHJJJH-,,,:7///68ED<;8.,+-1FHJJFGIJFJEAFJJJDJIHFDEHHHJA>22358:90//089789.08:548-'''&&%'*&(/.'&&'&(&&'((((.''&&&$%''&%'))('(%%$&&%&('12002*+++.)&&''(''($%%%&**--/*'''''B@<7-->>FEEEEJCEGJI?@9898EED6660//1?DEJJGJIF9899DDGD=::999:J87777CHJJHJBDFAC?@@ACB=877:62.+,///31333('''*($$%+,----0.''(0133;;<?IEFC>C?333/,+,/+//...1169BADFGFGFGJJJHED?@G====JJJJIDHJG=JJCDDCGJJJEJGHGJBC>?@JJIHHFFGHJJJJJJH@@C99<=BEIJJJIGHJJHJIJJGIGGIHJIIDEA>?>@889>B<>JJHGF595457JGD=>>EEJJJJGHJJFJHDDEBGGGG3334GHAAAFDDDJJJHJEDJE;745GF=;;;C<?9:==999BB=:82'''''',;=BFB@?::97>>?IIJJDDE;78DBABAJJJGHDDC99B<:1112:8752-+((('+./-)()66789?43124.-..774***+))()-+***4458-,,,:;<=>JJJJJJIJJJGJJHC===>BFHFFJJJA?==;8566-,,*&&''&&)+//16:-(''''+,--.07GJJFJDEGGFJJFJJHJDHJHFHJJFJJFA@@DG9889FFEJFIEIDCFDJFIE@@?10.,*'$$%&..))))8.--,-.&&&&&/*79;;..03.../542/0.(%),<><<:<<;:::9''*+1004.)'))&(&+-'''*(/.,)''(//+,)%%%%&%$$$#$%)/&&&%%%%('+((+&*,*03+'&$$#$&)*../339;:;<@?>435===>=DE999:6555<++*,--::8768:=B@FJJJGGHFG<>989:851*('%%%%(&%'',,())())+*-,+-)((*--)))***.1179=899=>9<?@?:92/,++,*((+*))*>??@A;@FCEA?91,*%%-((+0,,<=?JJJJ;:::8EHHJEJJFD777<D96569:/(((>CEG>=?BBFIJHJJJJGB@BDFC>45<<222/-,,=:9@;=BJFFFFIGIJJJJJHJJJHJGFJGIABFD877?HFB@ADJJH@A?GDBFFJE?;80'&&&&&'0--,-129BA@@EDEE9111.,)*,4<==>EHJJGIGFJIJJFFJFIJJJJGIJF2222GJIJJHJA@>AD??>@CJJEGD0//0JJEFIJJJHJJJIJGJFJ=;93''&++,+'''')))*))<=::::BB=65--.0(''(.(%$$&((((*++231;<B?:99;9;9888;2111)(())(%%&')))))+%%%+$$'()*,2289==8889DDCA@A=++++--*)&%%&&'702138302:998911%%%(204(((*,,,,,,/8333,++*+,322/,0*0//+))*1000+++)&%%%&***,-,*+**)+++)&%%&&73.)()--.-:577687788::</./)*''(((+2357655574343469887899:::;<@A;.())$$&.34*))*.04//,...:876567=?A@@?>556=233557(&&')+*)('&%$#$%&*+,-&%$%$$$'%#$&&+(%&'**)*((((%$%&&&&'&&&&%%')(&###$&&-((),(((%$$&(('&)()&&&'$$)/10,+%%&'.124)'*&.%'(+)&&'-)(&$%(//)'(()(&%&%&$$$$$&&'&'('&&)*+*(%&,*)&%$$$%$$#%'('&%$')(()(*+++*($##$%%%%%$$%''&$%%'-'''''&(&.(+*('&&&%%&(/0//****('(%'$$'..1'$%%%%$$%%&%%$$$%$$$$$$%%''(()*+,,---.-,,+**(((('%$%%$#$#$%#&%$%%&%$$#$%&((('#$$),(%'&(%%$$&&%&)*'''(,%$$%&&''')+*++,--.(''('('(00/'''$%%%%$&*,/.*'%&'$##$%$$%$#$%%'&%$%$$$%###%')**(&'&*'&%%$$%%$#$$$%$$$%%%'''%###$'&&%$%$%%%%$%&%&%%$#&'($#$$$##$$$$$#$$&%$&$%'##$%'$%%%%#%'$$$$$$%&%&&%$###%(%&&&(''&$&%'%(+*)'''((*(&%%%&&%&('&'%%''%%&$##&'%%''+,))'&((%$$$%%''&%%#$&&&&''('$######################################$%%&&%%%%%%%%%####$%&'&$$%#$#&)(+(&%'#$$%%$%%$####
@Glass_F3P_5_D3_6_18_12
AACCGCATTATCGCAGCACGTTGAGGTGCAGCCACAGGATAAATTTGCACTGACCTGGGTGGATTCGGACTCGACCGCATAGCCTTCAGGAGTGAGTTTGTGCAATACCAACCGACGACTTGACCCTGCCAAGCGGCACCAGATTTCTTTGGTTGCGCAATCCCCTAAGCCAAAGGTGGCACTCAGGGGAAGCGCAAACTGCCCTGCAACGGGAGCGTTGGCTTCATCGCTACTTTTGACCCATCTAGTATTTCTCCTCTTTCTCGTAAAGTGTTTAGTTCCCTCTTTTGCGTCCTTCATAGCTTGATCCGAAAAGTTCTCTAGTAGCTAGCATAGTCCCTAGGACTGAGCTAGCTGTCAACTACTGGAGCGGCCGCGAATTAGAAATCATCCTTAGCGAAAGCAGCTTTTTTTATCTGAAATTCTGCCTCGTGATACGCCTATTTTTATAGGTTAATGTCATGATAATAATAATTATTAGACGTCAGGTGGCACCATGGAATAGACTGGATGGAGGCGGATGACAGGACCACTTCTGCGCTCGGCCCTTCCGCTGGCACCGTACTGTTGATGATGTGTTGAAACCGGTCAGCATCTACGTATCGCGGTATCATTGCAGCACTGGGGCCAGATGGTAAGCCCTCCCGTGACTGCACCGACGGGGAGTCAGGCAACTATCGATAACGAAATGAATCGCTGGATGATCCGCTGATTAAGCATTCATCGTGTTCAACAAGTTTACTAATATACTTTAGATTGATTTAAAACTTCATTTTTAATTTAAAAGGATCTAGGTGAAGATGGTTTCGATAATATAATAACACAAAATCCCTTAACGTGAGTTTTCGTTCCACTGAGCGTCAGACCCCTTAATAAGATAAATATCTTGAGATCGTTTTGGTCTGCATAATATATCTATGAAAACGAAAAAACCGCCTTGCAGGGCGGTTTTTGAAGGTTCTCTAACTACGAACTCTTTTGAACCGAGGTAACTGGCTTGGAGGAGCGCAGTCACCAAAACTTGTCCTTTCAGTTTAGCCTTAACCGGCGCATGACTTCAAGACTAACTCCTCTACAAATCAATTACCAGTGGCTGCTGCCAGTGGTCTTTTTGCATGTCTTTCCGGGTTGGACTTTCAAGACGATAGTTACCGGATGAGGCCGCGGTCGGACTGGCGGATCGTGCATACAGTCCGGCTTGGAGCAGACTGCCTACCGGAACTGAGTGTCCACGTCAGGGAATGAGACAAACGCGGCCATAACAGCGGAATGACACCGGTAAACCGAAAGGCAGGAACAGGAAGCACACGAGGGAGCCGCCGAGGGAAACGCCACGGTATTCTTATAGTCCTGTCGGGTTTCGCCACCACTGATTTGAGCGTCAGATTTCGTGATGCTTGTAGGGGGGCGGAGCCTATGGAAAAACGGCTTTGCCGCGGCCCTCTCACTTCCCTGTTAAGTATCTTCCTGGCATCTAGGAAATCTCCGCCCCGTTCGTAAGCCATTCCCGCTCGCGCGCCATAATGAAACGACCGAGCGTAGCGAGTCAGTGAGCGAGGAAGCGGAATATATCCTGTATCACATATTCTGCTGACGCACCAGTGCAGCCTTTTTTCCCTGCCACATGAAGCACTTCACTGACACCCTCATCAGTGCCAACATAGTAAGCCAGTATACACTCCGCTAGCGCTGACGGTCTGCCTCGTGAAGAAGGTGTTGCTGACTCATACCAGGCCTGAATCGCCCCATCATCCAGCCAGAAAGTGAGGGAGCCACGGTTGATGAGAGCTTTGTTGTAGGTGGACCAGTTGGTGATTTTGAACTTTTGCTTTGCCACGGAACGGTCTGCGTTGTCGGAAGATGCGTGATCTAAATACATTCAAATATGTATCCGCTCATGAGACAATAACCCTGATAAATGCTTCAATAATATTGAAAAAGGAAGAGTATGAGTATTCAACATTTCCGTGTCGCCCCTAATTCCCTTTTTTGCGGCATTTTGCCTTCCTGTTTTTGCTCACCCAGAAACGCTGGTGAAAGTAAAAGATACTGAAGATCGTTGGGTGCACGAGTGGGTTACATCGAACTGGATCTCAACAGCGGTAAGATCCTTTGAGAGTTTTCGCCCCGAAGAACGTTTTCCAATGATGAGCACTTTTAAAGTTCTGCTATGTGGCGCGGTATTATCCCGTATTGACGCCGGGCAAGAGCAACTCGGTCGCCGCGTATACACTATTCTCAGAATGACTTGGTTGAGTACTCACCAGTCACAGAAAAGCGTCTGCAGGAATTGCCTGACACCATAGAACTATGCAGTGCTGCCATAACCATGAGTGATAACACTGCGGCCAACTTACTTCTGACAACGATCAGAAACCGAGCTAACCGCTTTTTTGCACAACATGGGGAGTGCGTCAACTCCGCCTTAATCGTTGGGAACCAGGAGCTCGAATGAAGCCATACCAAACGACGAGCGTGACACCACGATGCCTGTAGCAATGGCAACAACGTTGCGCAAACTATAACTGGCAACTACTTATTCTAGCTTCCCGGCAACAATTAATAGACTGGATGGAGGGCGGGATAAACTTGCAGGACCACTTCTGCGCTCGGCCCTTCCGGCTGGCTGGTTTATTGCTGATAAATCTGGAGCCGGTGAGCGCTGAGTATCGCGGTATCATTGCAGCGCTGGGGCCAGATGGTAAGCCCTCCGTATCGTAGTTATCTACACAACGGGGAGTCAGGCAACTATGGATGAACGAAATCAACAATCGCTGAGATAGGTGCCTCACTGATTAAGCATTGGTAAATTACCACCTTGAGTGAGCTGATACCGCTCGCCGCAGCCGAACGACCGAGCGCAGCGAGTCGTGAGCGAGGAAGCCTGCATAACGCGAAGTGATCTTTTTTCGGTTTTAAAGAAAAAGGGCAGGGTGGTGACACCTTGCCCTTTTTTGCCGGAGCTGCAGCGGCCGCTACTAGTAGGGAGACCGAAACAGAAAAAAGCTACCGCTAGGGAGGCCTTCAATAATTGGACTATCCCTAAACTTCAAAGGACCAAAACGAAAAAAGACACTTTCAGCGTCTTATTGTAGTTGCTTCATTCAGTTATTAATATGCGCGCAGCGTCTGGAAAACCGAGGCCAAAAGACGTGCGTCTTTGATGCCCGGTTGCGACTCTACAGCAAATTAAAATCAAGTCCGGCGCAGCCGGTTGTCAGCTTCCACGCAGTTATCTGCGCCTAAGCCCCCGCCAGCAGAACGTTGCCAAGCGATTGACCATTTAATAGTGACCAGTCAAAACGTTGCCCGCTTCCACCCTGGCCGTTGTCTAAAACATATTTATCAACGTGCTGAAACTCGCGGGCCGGCAGGGTTTCACCGACGCTTAATGCTTTCCAGATGGCAACATGTGCTGGCAGACTTCACGCAGCGTATCGATATACAGCTGTTCTTCATTACCATGCAGTTGCACTGCCGCCAGCGATAACACCTTAGCTTTGTCCACCACATCGGCAATATCGTGATTGCGGAACACGCCAACATACTGCAACGGTGCCGCAGCCATCACTTCCTGCGCCTGTTGCCAACGTTGACGCAACGCGGTGATGTCGCAACAAAAATCAACCCACCGTAAATCGCGCCCGCGTCATAAGCTGCTTTAGCATCTTGCCCACGCGTCAGGCCACATACTTTATTCTCACCCAGCAACACCCGGCGCACGGCGGCGTGCAAATCGTCATGGGCCATCAACGCCGAACCAATCAGAAAACCGTTAGCGAAGTGGCTTAACTCGCGCACCTGACGTAAGTATTGATGCCGGATTCGCTGATTACCGTCACGTTGTGCCCCAGTTTCGGCGCAAGCTCGCGGGTACGGTTGAGATCAATCGACAAATCACGCAGATCGCGGTTGTTGATGCCAACGACCTTTGCTCCCAATGCAATGGCGCGCTCCTGTTCCTCTTCATTACTGACTTCGGTCAGCACCCCCATCTCCAGACTGTGAGCGACGGCGGCAAGCTGGCGATATTGGTCGTCATCCAGTACTGAAAGCATTCATCAGCAGGCATCGGCCTGGTAATAGCGCGCCAGAGATAGATCTGGTAAGGGTCGATAATGAAGTCTTTACATAAAATCGGCTGCGGGGCGATTTGGCTGACGATGGGGAGGAATTAGAACTTACTGAAGATCTTGCTCATCAGTCAGCACCGAAATTGCCGAAGCGTAATGTTTATAAATGGCGGCAATGGTTCTCGATCGAAATCATCACGGATCACGCCTTTTGACGGCGACGCTTTCTTGCACTCCAGAATAAACGCCGTGCGCGCACCCTGTAGCGCATCATAAAAAAAATGTCGCGTGCTCGGCTGAACCTCATTCTGAAAACTGGCCAGCGGTTGCTGCTGTTTTGCGGGCTTCTACCCGAATCGCCTTGTCTGCGACGATTTTCGCTAAAACGGTTTGCATCATCTAGTAGTCCTGTGTGACTCTCATATTTAGTTCTCGTTTCTTCTTCTTCCAACGAGAGAACGAGGAACTGACGCCGCCACTCGATAAACCGAACGAAAAAAGACGCTCGAAAGCGTCTCTTTCTGGAATTTGGTACCGTCTACGCACAGGTGGATGCAGACCAAACAAAGAGGCCCCCCTTTCGGGAGGCCTCTTTC
+
,-//,+&&&%&%%'05667222+'&&&(,,,-*())())<988686556688:--.=E@?DB8CD>=<;>@@:;;;HCEHJJJJII@9<=774...-/*''34>BB>?==@JB7777BA@:+-.>ADJIJDEJJBCBAG,))(*)'&''-))))&%%*0001CAFE11=CABCBHGHHEB;;:5..45IGJ88777678@??AEBEJGDIFJGFJJJJH>>>>JJJJJFFEEJBBC:))&&()---+++,23002-./10/+&%$$%(+,-0../565568:><>5/A<=EDJ;:6>7>B?9:84+++,?=?BDJGEEFEJFIJJJJJJDECDGDDDDCED>=ACFIA??>>>>FG;:/-,,-/&&$%$$(+,,,)))-0030/04===CDDDGG;??:76<51+*)**-+0122:/00@CJEIGEC??8=<B?A?4434766:BEIG><::;<IDFFEB'&%%&('()&&'&$#$%&&&&',-8<<<<D?==<@C?G>@@CEEABA>5549;32120)(%%#$%$%+,---/017;732253100451-&&$$$$$%$%&),+())*0'''&&%$$$$'$%%''&$%%%$##$$&&%$##%&%%)+2222289:43226///+,****&'%%$$%&(+((*4-,+)+'%$###%%*&&(*59A@752.,,-+**+*)%$%')*'&$%&)'%#$'%$%%$$'%%$$$#$&%(*(%%%$%%&$$$#$%$%&$$%%%')++*''(%%%'-))++002;<AHJGJGHIGJEDC32224JJIJEFHHFIF>/-+****,1276444376694112/0/++))1((''(''-EJGJDJJAEFJJEDCGFJJ7668:>01B>>???@AABCDCEEAA7::72101,,22//--.(&&%%%555=?4+++00+''')*))++'&&'43::84&&&+>:::><<<<@52:9<>6/-**++3-)+;B=700*+'''('(%%%&-'&'(0/24896669GJH@=:99:=?CHJGHJDDCGF<<,,,,HFJJJJHHIDEJDB??A@EFJDDCJ@EE<<<;<<<:43469)((():3//BDFDA43**&&+5558<@@CGEJJHJJJIGGCFH433,''&&&'+//)))@D?=?@?A98<1?6+)'('&'()*/*)**(((('')&('&$##$&(%$&)&%$##$%&$$$$$$$%(%'%$$%%$$#$%%&(.)(''(%$$%'+*++)*,(00200,'&%$$%%$%%&%%%&'(((*)).08=>E>>=>DB>=/.-0131,+**)++,57.8EEGJJEABBEIJGGC>;95/.+,&&&&%%%&&'('.-+,+)'&&&*15=<;331))((),4+'--'89:==ACE@.+++1111)))*466A@?@?@=9;<:::===>FDE><:8:@BFEC?<---@GJFGDHJGF><<:895JHJFICCCBCC<;2***586888<:...08:;0EGG;?@C<<<<A-+*)**)-./+++./@D4200)66CEBCA<=<777741,,(,,(431,,----/)((%$%%%.)/035222288334>@ADCDFCDAA>96410188877=;::89<@CHC@@D:::;****/>?://..0/.-+,+''((),,/0114353.97/,,,0./57:==A?@6667BJDCEGJJFGGJJJJEF;;;<>65648>AG@0-**)*/.1.--.7311..0/0,'&-999:A;;==AIJJJJHJJJFEGJJGHJG++++BJCEICJHJJJJJ9999F>>66667,++2+ACFE?>556:=6ABACCBCEDDEF6(%-+)---+-89;=<=@;998;>>///0?ACDB@@;;<EJJJJFFGFGFHHJB@@FJF9999;:5...*,('')65,)))467;=<D>>@IJEJGGJJJJJJJIJJJGEHJJC@?630/.,//3101:;:>DEGJJJJIC'''';::;=?==DIJJIFFJEA=<-,'&%%$&)''+7DEGD@<(55>=....63,)''+,...,,-78DBAAEDC<<<<AEEBD@D:84/+)*,,,:999423;?><8767GHIFJI433@D?=****6>9776,+*))*,''''&&&**/78ICD<<<:;<<D5323221157211/0.*'''''((()'8>ABD??=/)((*12?@@EJFJJGEJHECJJGGHAB@BIHGJJJJJJJJJJJJGJEEFIIIJGJFIFCA@?A>>-(*''')+>;;=<@AHJJIEDG?>=?9----(((+3''''(::;>==>>===DFHHIJIG=9;DJ@@@@JIJJBCD9760*'&'.//55*%&&&&%%%'%'&'%%%$%%%$%&&+(&%/''''=?@CBBFJGJJCBABEEFG3334GDE??>=<<<>ABEEDB@@=577;6=899767----)('()()'('#'%%%%%&((*)5>;;;<>?@<<;;??<0*$$#$%''*-,'$%(*-''''...--.1434*))*0,-+(((8<@ACEJJJ@?@@JJJGJJDEBCGIHHJJJHHEJEEJFEEA@-,,,--,--555---+/.((().1149.,&&'()*+(((+)),+)&&&),++1.,,/*:=BDC/..1112,))+0****666882)..//1)()&(((33333332.--/101;;<<@@AEJJGGEGJHIHHHJDGDE>110((()16.--/10*)++,.&&&(%%$$&###%&&''',147672///-.++/....33<>***-,,8<><=?>=>56,;;?855'''*<>?BCCFF))))11JJDFB@?JECDCDGC=<<<;877)))*0.))())%-**++**-42225554476:9574336:=4440112>;(('')(**20&'(((<>>@@@ABCEBDJJHJJFJJJJDFHFHEECFDDGGEGIHGHJFG1('(;;;+))CAG<<<<=:9;<A@>B8899>((((-,-,,+***+3:968B?CDDDDDBHD//12AFFDEEC>>>?I>JGBI?96<@31100-.))****.8@DGFFJHJB2118::9;:865+''/,*('(/.-,+'&###%&&&&,./0-+..-(((),,,/.101779012=BCDA?>732=ABDJE><<GJ899<FJFIEE444<J>=<<3333=...+,'')'%$%&(((''(*,.379;<;;;<542.249:---.HCEFJJJIFEJJGHHDDA?:523653335;93671112--,*''&'%(&&*+/01-''(-''(((((66?@CDJJFJJJEG>=6:45*)(**)**/>@BBA??665554+*+,/.-./149653-*().:;9=@D>FJJJJHFCEBJJJJJFD?>JJFFFDCFFHFED=::;>D6406:=4555<>9CHGJ@HJHFCDHJGAAAGJJAA?3333=JIHJHJGJB=BCC?<'&&%%(+-+++EFJEGJHHEEEEFE<==>JJJJEJGFCE>IDC=FJJJFEFEEGDFCBC3**&%&&----,-/.323==AB@>>@<=>JJJJGJJJGFJIJHJEJJJGGJJJCGCDJJEIFJFJHJJJGJHIJJJIGIJJJJJ@>=?@AJFJ?=>>====>3333>CCFHIHHJE54447447????JJJGJJJJJJJJGJJHJHGJJJJJHJJGGJGFEAB42.-(%%'1887899:EGJJJJJIJIJFB5556;<<??AGHHFEEGJFJGJFGFDDJHIBDEGDHJJJJJJJJJGJ443:4@@JEHHJGIJHHJHJGHJIHIJHEB?>:9991*++*+-048:5A@@BA::8;DGDDDC@??DBCCBHJJD>?>?IFIHJHEIHJJJE<99++*((+2<===:;;<JGIJJJJJHIJIFHFJHJEJJ@DDF<:<<?C??5/+&'')((((''%&&(,4/47776//,&%%)32.(1/-//0/--+*++,,222:7,,,.3-))))''579<=@?,,,,2,*)*1,.-199:A***+<<<=GABBBHJJFJDFIJFIFHJJ:89EDHJFFEJJIIFGHJJECCDJJJJHECJEEHFHJJJJGJIHFDJIJJFHJJFG>===??>?;::;BABJ4445BJJIGJD>>=>DFBCDGJJHGEEEJ?@>HEHAADBAD>:::CBJGHHBBCB<22=;9--+''(1556CDJIGIJDDGJIHJJGJGJEJC@<>;41,**31**++778JGIDHFHECBEBCD?A@ABECFJAJEF@>@AC;0/04;7655999999EBC@@?=:1110-**++,--()&$$$%*)''%%6;(&&'))'))),9<82125554888<@BEGDFE?CDEJFFJFJJBBB@BA@ECECC?<:000-,')&&'&''***+8=?BAAABA?DJGC?A@@@JFIJEEJJJ?>??IJJHEIIBC????C>?>?=;=DCGGEBCDIJEBI?>=;9<?667687732225=?>>@BBCJDCBBDGGD@4335200:@B1112AEJJEJHDJIHJJHED<;8:6113:>7444;;@??@ADFDD<:91*))+124BAJJGGHEFGIJDECAC@9329?AIGJ??HEHEHJEJHI@GBADFEIHJIJIJJJIGHJC8..-022-,,.'23357=?E=2CC>>E@B88600,)')'%%$$((&'(%'%%%+)+/'&&&'')()()3***+)('-:;;=>=8789JJGJIG==<;323<//.,+,-23-47452('$$%&'*,./176-,,+*&%%,''-...('&))()+&%%&*+.20333:?>;:8/46/&
@Glass_F3P_5_D3_6_18_13
TTAAGCCACTTCGCTAACGGTTTTCTGATTGGTTCGGCGTTGATGGCCCATGACGATTTGCACGCCGCCGTGCGCCGGGTGTTGCTGGGTGAGAATAAAGTATGTGGCCTGACGCGTGGGCAAGATGCTAAAGCAGCTTATGACGCGGGCGCGATTTACGGTGGGTTGATTTTTGTTGCGACATCACCGCGTTGCGTCAACGTTGAACAGGCGCAGGAAGTGATGGCTGCGGCTTGGTTCAGTGTTGGCGTGTTCCGCAATCACGATATTGCCGATGTGGTGGACAAAGCTAAGGTGTTATCGCTGGCGGCAGTGCAACTGCATGGTAATGAAGAACAGCTGTATATCGATACGCTGCGTGAAGCTCTGCCAGCACATGTTGCCATCTGGAAAGCATTAAGCGTCGGTGAAACCCTGCCCGCCCGCGAGTTTCAGCACGTTGATAAATATGTTTTAGACAACGGCCAGGGTGGAAGCGGGCAACGTTTTGACTGGTCACTATTAAATGGTCAATCGCTTGGCAACGTTCTGCTGGCGGGGGGCTTAGGCGCAGATAACTGCGTGGAAGCGGCACAAACCGGCTGCGCCGGACTTGATTTTAATTCTGCTGTAGGTCGCAACCGGGCATCAAAGACGCACGTCTTTTGGCCTCGGTTTTCCAGACGCTGCGCGCATATTAATAACTCGGTACCAAAGACGAACAATAAGACGCTGAAAAGCGTCTTTTTTCGTTTTCGTCCTTTTGAAGTTTCGGGGATAGTCCAATTATTGAAGGCCTCCCTAACGGGGGGGCCTTTTTTTGTTTCTGGTCTCCCTACTAGTAGCGGCCGCTGCAGTCCGGCAAAAAAGGGCAAGGTGTCACCACCCTGCCCTTTTTCTTGAAACCGAAAAGATTACTTCGCGTTATGCAGGCTTCCTCGCTCACTGACTCGCTGCGCTCGGTCGTTCGGCTGCGGCGAGCGGTATCAGCTCACTCAAAGGCGGTAATTTACCAATGCTTAATCAGTGAGGCACCTATCTCAGCGATCTGTCTATTTCGTTCATCCATAGTTGCCTGACTCCCCGTCGTGTAGATAACTACGATACGGGAGGGCTTACCATCTGGCCCCAGTGCTGCAATCATACCGCGAGACCCACGCTCACCGGCTCCAGATTTATCAGCAATAAACCAGCCAGAGCCGAAGGGCCGAGCGCAGAAGTGCATATGCAACTTTATCCGCCTCCATCCAGTCTATTAATTGTTGCCGGGAAGCTTGAGTTGAGTTGGTTCAGCGACGAATAGTTTGCGCAACGTTGTTGCCATTGCTACAGGCATCGTGGTGTCACGCTCGTCGTTTGGTATGGCTTCATTCAGCTCCGGTTCCCAACGATCAAGGCGAGTTACATGATCCCCCATGTTGTGCAAAAAAGCGGTTAGCTCCTTCGGTCCTCCGATCGTTGTCAGAAGTAAGTTGGCCGCAGTGTTATCACTCATGGTTATGGCAGCACTGCATAATTCTCTTACTGTCATGCCATCCGTAAGATGCTTTTCTGTGACTGGTGAGTACTCAACCAAGTCATTCTGAGAATAGTGTATGCGGCGACCGAGTTGCTCTTGCCCGGCGTCAATACGGGATAATACCGCGCCACATAGCAGAACTTTAAAAGTGCTCATCATTGGAAAACGTTCTTCGGGGCGAAAACTCTCAAGGATCTTACCGCTGTTGAGATCCAGTTCGATGTAACCCACTGGTGCACCAGACTGATCTTTCAGCATCTTTTACTTTCACCAGCGTTTCTGGGTGAGCAAAAACAGGAAGGCAAAATGCCGCAAAAAAGGGAATAAGGGCGACACGGAAATGTTGAATACTCATACTCTTCCTTTTTCAATATTATTGAAGCATTTATCAGGGTTATTGTCTCATGAGCGGATACATATTTGAATGTATTTAGATCGCGCATCTTCCCGACAACGCAGACCGTTCCGTGGCAAAGCAAAAGTTCAAAATCACCAACTGGTCCACCTACAACAAAGCTCTCATCAACCGTGGCTCCCTCACTTTCTGGCTGGATGATGGGGCGATTCAGGCCTGGTATGAGTCAGCAACACCTTCTTCACGAGGCAGACCTCAGCGCTAGCGGAGTGTATACTGGCTTACTATGTTGGCACTGATGAGGGTGTCAGTGAAGTGCTTCATGTGGCAGGAAAAAGGCTGCACCGGTGCGTCAGCAGAATATGTGATACAGGATATATTCCGCTTCCTCGCTCACTGACTCGCTACGCTCGGTCGTTCGACTGCGGCGAGCGGAAATGGCTTACGAACGGGGCGGAGATTTGGAAGATGCCAGGAAGATACTTAACAGGGAAGTGAGAGGGCCGCGGCAAAGCCGTTTTTCCATGAGCTCGCCCCCCTGACAAGCATCACGAAATCTGACGCTCAAATCAGTGGTGGCGAAACCCGACAGGACTATAAAGATACCAGGCGTTTTCCCCTGGCGGCTCCCTCGTGCGCTCTCCTGTTCCTGCCTTTCGGTTTACCAGTGTCATTCCGCTGTTATGGCCGCGTTTGTCTCATTCCACGCCTGACACTCAGTTCCGGGTAGGCAGTTCGCTCCAAGCTGGACTGTATGCACGAACCCCCGTTCCGTCCGACCGCTGCGCCTTATCCGGTAACTATCGTCTTGAGTCCAACCCGGAAAGACATGCAAAAGCACCACTGGCAGCAGCCACTGGTAATTGATTTAGAGGAGTTAGTCTTGAAGTCATGCGCCGGTTAAGGCTAAACTGAAAGGACAAGTTTTGGTGACTGCGCTCCTCCAAGCCAGTTCCTTCGGTTCAAAGAGTTGGTAGCTCAGAGAACCTTCGAAAAACCGCCCTGCAAGGCGGTTTTTTCGTTTTAGAGCAAGAGATTACGCGCAGACCAAAACGATCTCAAGAAGATCATCTTATTAAGGGGTCTGACGCTCAGTGGAACGAAAACTCACGTTAAGGGATTTTGGTCATGAGATTATCAAAAAGGATCTTCACCTAAGATCCTTTTAAATTAAAAATGAAGTTTTAAATCAATCTAAAGTATATATGAGTAAACTTGGTCTGACAGTTACCAATGCTTAATCAGTGAGGCACCTATCTCAGCAATCTGTCTATTTCGTTCATCCATCGTTGCCTGACTCCCCGTCGTGTAGATAACTACGATACGGGAGGCTTCATCTGGCCCCAGTGCTGCAATGATACCGCGGAACAGACGAGCTCACCGGCTCCAGATTTATCAGCAATAAACCAGCCAGCCGGAAGGGCCGAGCGCAAGTGGTCCTGCAACTTTATCCGCCTCCATCCAGTCTATTCCATGGTGCCACCTGACGTCTAAGAAACCATTATTATCATGACATTAACCTATAAAAATAGGCGTATCACGAGGCAGAATTTCAGATAAAAAAAATCCTTAGCTTTCGCTAAGGATGATTTCTGGAATTCGCGGCCGCTTCTGTTAGAGTTGACAGCTAGCTCAGTCCTAGGGACTATGCTAGCTACTAGAGAACTTTGGGATCAAGCTATGAAGGACGCAAAGAGGGAACTAAACACTTTACTAGAGAAAGAGGAGAAATACTAGATGGGTCAAAGTAGCGATGAAGCCAACGCTCCCGTTGCAGGGCAGTTTGCGCTTCCCCTGAGTGCCACCTTTGGCTTAGGGGATCGCGTACGCAAGAAATCTGGTGCCGCTTGGCAGGGTCAAGTCGTCGGTTGGTATTGCACAAAACTCACTCCTGAAGGCTATGCGGTCGAGTCCGAATCCCACCCAGGCTCAGTGCAAATTTATCCTGTGGCTGCACTTGAACGTGTGGCCTAATAACTCGGTACCAAATTCCAGAAAAGAGGCCTCCCGAAAGGGGGGCCTTTTTCGTTTCCGGTCCGCATCCACCTGTGCGGACCTCGGTACCAAATTCCAGAAAAGAGACGCTTTCGAGCGTCTTTTTCGTTTTCGTGCCATCGAGTGGCGCGCTTCGTTCCTCGTTTTCTCTCGTTGGAAGAAGAAGAAACGAGAAACTAAATACTAGTCACACAGGACTACTAGATGATGCAAACCGTTTTAGCGAAAATCGTCGCAGACAAGGCGATTTGGGTAGAAGCCCGCAAACAGCAGCAACCGCTGGCCAGTTTTTTCAGAATGAGGTTCAGCCGAGCACGCGACATTTTTATGATGCGCTACAGGGTGCGCGCACGGCGTTTATTCTGGAGTGCAAGAAAGCGTCGCCGTCAAAAGGCGTGATCCGTGATGATTTCGATCCAGCACGCATTGCCGCCATTTATAAACATTACGCTTCCGGCAATTTCGGTGCTGACTGATGAGAAATATTTTCAGGGGAGCTTTAATTTCCTCCCCATCGTCAGCCAAATCGCCCCGCAGCCGATTTTATGTAAAGACTTCATTATCGACCCTTACCAGATCTATCTGGCGCGCTATTACCAGGCCGATGCCTGCTTATTAATGCTTTCAGTACTGGATGACGACCAATATCGCCAGCTTGCCGCCGTCGCTCACAGTCTGGAGATGGGGGTGCTGACCGAAGTCAGTAATGAAGAGGAACAGGAGCGCGCCATTGCATTGGGAGCAAAGGTCGTTGGCATCAACAACCGCGATCTGCGTGATTTGTCGATTGATCTCAACCGTACCCGCGAGCTTGCGCCGAAACTGGGGCACAACGTGACGGTAATCAGCGAATCCGGCATCAATACTTACGCTG
+
33DJJFIGIIJFJGJIJJJIJIJJJJJJJJCDC/-,,77;:9;<:/16>>ADEFJHFJJJHJJHJJIJIGEDJJEFBBJFJJJFJIGDJJIEIEHFJFGJJJFJGIGJIIJGJECEEJHGIJIFGGGGJIJJJJHGFFJGJ<<<@?699;A@:=<?A?CIDC<<<;>==@@GGJJCDEIJJGJHJIFGGHCCAAHIIDBCDHJGHJGJJJJJJJIJIJJJFJFJEDCB?=+***+''01100768@6CCJCJDHAD9HIJJIJGJJGJJJJJJJIJJFEGJJJJIDGIGHFHJHJJJJJJHIIJJJHJJJHJJJJJHJIFJJJJHFEHJJGJGGJHFEGJJEAA@DIJHJEJJJJJGJJJGIJJHJIJGJJGGJHJJJHFJHJGDE?=44IJJJJJJJJJJJHJC?AABGGHJFEEEFEGBDAIIGJJJJJC+++,::;:HGJHHJJJGHJFJHJDD>>+**+A@DJJJJFJD>AJH?>JJHJJJJFJFFHFJJJJHDFDGFHBDEGJGHG==<=FGDGEIHJJJEJJJJJJHHJJJJJGFGGFGEIIJJJJJHHJJJIIJEFHGGJ>10,-/00:>CDCBAJJJAEDCJDFIGDGCFGJJJJJDEE::98+)&$$(--79<EFGFGGGIHJJG?==ABEF6555:++++;<<<<ECEBAAEGEFEJFD@J>ECG>=<;<JFDHJ===>AJHAFBGIE<;;<CDDECDDEA?>+++,CDCCBCEHFHJE2//0<@****<:7FA==>;==7'&&'CCA>>=>JEIJJGGIIEIGJEIEFB@>:;>888JJIFC=9AC>AHDB>>=:>>CJJJJGIFDEA;999<<=EDFEDDFEFJA@CGHF---HJGH?<;.--/7;9921119:4)66;:;:99C-,-&''08>;;<<JGECBC@@B@IJJFFFIFJ<<<=FDEA>==>@CEJD@?>>@BDJHIJJIGJJJIEGHJIGJJJJIFCGJJJ?@>AIGFGDCDCFJHJJIJJJJFIJJJHJJJDEFFHDEHFHGIJJJIGJJGJGEGDD??=100/332878@@@CGH999:AGDFHJDGIEH>DFHGIJGDBDDDIJHGHHHEGGIJJFHJ>==<>9:55>=?9?@?CD@JECCAB@?>0/-.04//***&%%%'''-8;BCAJJGIFEJJGFJFGEFJHJHJGIFFGGHHGCEE@A@AE??=84.+11.)&'%((&(*++,,0(((,11*(&&((+,/041/2/199:@AA>;.,,,))*,-6799:JJIGGFII@FCDJDCC=6679?21111,,,-0)&%$&*,-/19>:;<<DFDEJIHJHJJGJHIJJJJJFJHCADBIFJJJIJJHJJFJFJJHDEBDDEIHJJFJAA@@9766EHJGJJFJJJJIJJJJJJ<<;;<789B=<<<@,..0++88:;=CBGGJJJJGIHIGJJJJGJIGFIHJJJ=<1(,-+BBBCB@?AB;;;;JHJJJJJJJJFGJJGJJJGGJJIJIIJJHJIJJJJJJJEGFHHJHHBBBBJCHDDJJJJFBF>=>?GJGJJIGHJJFGJGJJGJJJCDJJJJJJDC@ABAJ@@@AJJJHDCE?CFCCE@A@;:78:BBA<<<<??=8*(((====;@@@GGHJ@>=9;DC222FHEBBDEJJJJJJGJJJIJJJHFIJHIGGGEFJJIEJJJJIJJJJGFJHHJFGFGGFJJJJEJJDJJJG@BCJJDCAEC<81***>CEJJJGD9:B6>?GJDDHDFEJJJJHJF@@@@GCBBCJ8780111F<<>,+))*33431..(2=@DJCD4444ACECBEJDEJGJJJJHJGFGF5555HCFJJJJJIFEHGGFJJJHHJD9>>B?CIGJJHJJJJFGJJJGGIHJ??EFJJEJJJFJJJJHJJHJJF@0/.15@@??21010000:IJHJJJJIJJJDHDDFE>>>?B@?<<=:=JFJGHJIFJJJJFD@A>CJJJJJIH=.--.1,*(()()),*-/):?@HHGJIIJFIBCB@A=EJIJ??>?I888JIDHEEC@??@JJCAACFJIJIJHHHFJJJJGGIFGJHJGFJJJHJJHIGIJJJIJFCHDGHHB?JHJJJJJGJJHFEIHHHEJDEEFFEDBFDCDDA10004=HEIIJFGHJIJGI=B@>?CCFJJJCCA??JFJIEEGFFDEJJB@B<3.--.=HGDBAAJJJJJJJJJIIJJIJHIJJJJD@??AEHGJJGJFE@@JEA;851++&()*//--..0343;:55131000CJIHEDJEJIEJJJICDDIHJ?:8797@511=5AFEFJFJIIJGHJJGGFJJGHDBB<,,,,77888DBDFDIEIJIJJGJHJJJGIJJHHJFEDDHI<:83../,%%(9;;9:>>:;;=B??B>::,()?FJFIJJJJIJJJEHJJIIJJGHJIIJJJGICDGJCA1-+)('()((9<9BGJHFJJFIJFJGJHEJAAA==<<C8777DCJJJGGJJIIJJHGJJHJJJGJJJJJJIFJJJJJJJIJG@=?@?=>40,,6:A@?9><<::64)())-0B7775524D=<<<HHJJHHJB<8757D=;2)'');>ABJJJJJJJJGFJJFJJAA@@JJFDECJJJJJJJJGJJJGJJGHFJIJJD?B?JJJJDGFA?<<6544441268JCDJGJHFIJJJ2222A989??95553346EFGJIJJJGHGJFDI@JJJIJJJJJJIIJJHJEJGJDCA?><<<GDFEGJHHEEH@@@?EEFFECGEJJGJJJHJJJJGJFFJJJFJJI?@43323:DJJJJJJJIJHHJDJJJJJIJJJJJJEJIHHEHJJI????EFJJJHJFHJJJJJGDBBFFBBCCJFEFJG>:67843-.,+&).0&(3243---/@>>@>=B8778:@DGECCDBB7++++3EDAB;;;;?AA<;=@BCC@<==<<5333<6&&&/1>@DJBAABGF1010D86556;=A8++++756=;<:6?;;@8;AGECGBFHEEIJFHECFAA@AEFIHGDGI@B@DI---,001=8:ADHGDDBDCCGDIDCFFDDCAA?888F@=<788885''''(&%(()567:=<<==@:::D//0@EB@@DFGJGFJ@???ICGGFACBA??@?@@C4337=>2=>BJHFHFICC@B@>??CFEEEDA<;;<AACDE??<<;;-,++/0****77:11?>@B76764:::=76-(((*,++++***)**'))9:;?F@>=<===<<==<?A21/,1)%(+(+,56101689,,-5;JAA221365011./''('''(($%%%&'049<<>=>BAACCABBCEEDFJJECB@BEJEIJGEEECAA>AB@@<>'&&&&''').6>@5444@CCDDDIDDCA8AA@EE>BCCCC@?>>ABBDHCDACCCCBA@@@BA7778B@ABCCDED@A@@@@?A?@AAAB@A@@@BBBBBCEFJC@A><7667<=>--->DFJGFDDEECA@@>?@BA@FEF@ABEGECAAGDABCABBCDCCCDEFBAB?>?=>6,+&&&)((((+,,-/-.3;;=:=DAB@>?>@DCCAA@B>+++/;DAA?A;;;:=>433'&&'(,+,-4((()2234>@@<<::;;=<<;=;<=A@?@=AB?>=>@A===>DAB?7119;@<>A@?>@@@BB?:8*(()(())-....1.-..??@@@AADGEABCE>A97::;DBBDIJJHJEFFG@?>?=DFJJEBCEHJIJGIJJGBGJJGGBEDJIGIGJCC@><<.'&*,+()())..///030((AHJJJJJFGJJJJJHJJJJIJIA?AAFDIDGGGEDGDDJFJF@??GJFJJGGJJJFJEJJDJJ<8756JGFHGDGGJJJIJJFJJJFJJJJJJJIJJGHJGJJFHJJDGFJGHJGHHFJFJ==9***+)*1+//27;@>B<7-;58JJD>@>88?B=6.??CHHIJFJCB>>DC>8/.*83(&&+555:=?.../CCGFIFEDEGDHJHGFCJJJEFCJ@C@@BBBB@A@CJACABJ@>=>B;:2/2.///;<;A?+**,335:<=BDEGJJGJHJE@9776330?@DHJJJC6557;?:@>AAA;6?B@?BJA====A??>,++4.-,*''+;=EG@AFGIJJJFDCFJHJFJJIHJHIEIJJFJJHGI<GJIJIJJJJJJJJJHGHEFGJJ@<>=::99>;B<=5?DEJJJJHIHFHHGDEDHEDJJBA@<.(JJ@?>ADJCCGJJIB@?>AFIHJJFGJJFFIEFFFJJJGEFJGJJJJJBBDFJJIGJHJIJEEJHJJJJJJIJHJJJIICCAEFIJJJHJJJJGHFHDEGJGIHIH9888HBDCJJ:999DE,+++JJJJJCJJFJFGJJFJFFJJJHFBDIJGJHJJIJJFC:67EJJEHJGJJJJHJJIJIJGH?@DEHJJJJJJIFJFHEFJ=;:4,)()154BC;;?@@JGEECJJJJJJJIJJJJJJJIIJIGIGGJJJGIIJFIJFE<<4*)//--=899:?HH00A44444A99=>EHJGCDJJJHIJF:9:;CFBABBJJJJFJIHJGCJHJJJJI74336:BCGJIGJDDAEJDED@AA?JFJJI@@>EEDHJHHFHJJJJJCBBCJJJG=<=<JHJJGH<<<;@=7777=;5111=F8:9<BGFFGFJIIFJJJIGJIJHHJJGFGHHJJJJJGIJGJJJJIJJJFJJJGJFGJJJF7666JIJJIJIJIJJG<:::<@BEJEBCJIGHFJFHHGFGFFDJJFG==:1..76<9:@JIJF333/111<;;>*))+///--4-.FCEFFEHFJHFFCE@A((((
@Glass_F3P_5_D3_6_18_14
CTGCACTTGAACGTGTGGCCTAATAACTCGGTACCAAATTCCAGAAAGACCTGCAAAGGGGGGCCTTTTTCATTTTGGTCCGCATCCACCTGTGCGGACCTCGGTACCAAATTCCAGAAAAGAGGACGCTTTGAGCATATTAGTTCCATCGAGTGGCGCGCTTAGTTCCTCGTTTTCTCTCGTTGGAAGAAAGAAACGAGAAACTAAAATCTCGTCACACAGGACTACTTCAGATGATGCAAACCGTTTTCGGAAAATCGTCGCAGACAAGGCGATTTAGATTAGAGCCACAACGGCAGCAACCGCTGGCCCTTTTTCAGAATAAGGTCAGCCGAGCGCGCGACATTTTTATGATGCGCTACGGGTGCGCGCACGGCGTTTATTCTGGAGTGCAAGAAAGCGTCGCCGTCAAAAGGCGTGATCCGTGATGATTTCAATCCACTGGCGTTGTGCAGCCATTTATAAACATTACGCTTCGGCAATTTCGGTGCTGACTGATGGAATATTTTCAGGGGAGCTTAATTTCCTCCCATCGTCAGCCAAATCACCCGCAGCCGATTTTATGTAAGAACTTCATATGGACACCCAATCTTCTCTGGCGCGCTATACCAGGCCGTGCTGCTTATTAATGCTTTCAGTACTGGATGACGACCGATATCGCGAGCTTGCCGCCGTCGCTCACAGTCTGGAGATGGGGGTGTCAGCGAATGTCGGTAATCAAGAGGAACAGGAGCGCGCCATTGCATTAGGAACGAAAGGTGGTTTGGCATCAACAACCACGATCTGCGTGATTTGCTCGATTGATCTCAACCGTACGACTGCGCCGAAACTGGGGCACAACGTGACGGTAATCAGCGAATCCGGCATCAATACTTACGCTCAGGTGCGCGAGTTGAGCCACTTCGCTAACGGTTTGTTGATTGGTTGGGCGTTGATGGCCCATGACGATTTGCACGCCGCCATGCGCCGCGGGTGTTGCTGGGTGAGAATAAATTATGTGGCCTGACGTGGGCAAGATGCTAAAGCAGCTTATGACGCGGGCGCGATTTACGGTGGCGTTCATGTTGTTGCGACATCACCGCGTTGCGTCAACGTTGAACGGCGCGGAAGTGATGGCTGGGCACCATTGCATATCTTGGCGTGTTCCGCGCAATAACGATATTGCCGGTGTGGTGGACGAAAGCTAAGAGTGTTATCGCTGGCGGCAGTGCGCAACTGCATGGTAACGAAGAACAGCTGTATCGATACGCTGCGTGAAGCTCTGCCAGCACATGTGCCATCTGGAAAGCATTAAGTTTCGTGAAACCCTGCCGCCGCGTTGGCACGAATTTGATGAATATATTCCAGACAACGGCCAGGGTGAACGCGGCAACGTTTTAACCGTGCATATTCAAATAATTTGAGATGCGTTGAAATCGTCTGCTTGGCGGGGGCTTAGGCGCAGATAACTTCGTGGAAACAAGTAAACCGGCTGCGCCGGACTTGATTTAATTCTGCTGTAGAGTCGCAACCGGGCATGGGAACGCCACATCTTTCGGCCTCGGTTTTTCAGACGCTGCGCGCATATTAATAACTGGTAAAGAAAGACGAACAATAAGACGCTGAAAAGCGTCTTTTTCGTTTTGGTCCTTTGAAGTTTAGGGGATAGTCCAATTGTTGAAGCCCTAACGGGGGGCCTTTTTTTGTTTCTGGTCTCCCTACTAGTAGCGGCCGACACAGTCCGGCAAAAAAGGGCAAGGTGTCACCACCCTGCCCTTTTTTCTTTAAAACCGAAAAGATTACTTCGCGTTATGCAGGCTTCCTCGCTCACTGACTCGCTGCGCTCGAGTGGATTCAGCTGTCGGCGAGCGGTATCAGCTCACTCAAGGCGGTAATTTGCCGAATACTTAATCAGTGAGGCACCTATCTCGGCGATATCTCTTGTCATTTCGTTCATCCATCGTTGCCTGACTCCCGTCGTGTAGATGACTTCGATACGGGAGGGCTTACCATCTGGCCCCAGTGCTGCAATGATACCGCGAGACCCACGCTCACCGGCTCCAGATTTATCAGCAATAAACCAGCCAGCCGGAAGGGCCGAGCGCAGAAGTGGTCCTGCAACCTGGCCTCCATCCAGTCTCTAATTGTTGCCGGGAAGCTAGAGTAAGTAGTTCGCCAGTTGATCGTCGCAACGTTGTTGCCAGTGCTACAGGCATGGTGGTGTCACGCTCGTCGTTTGGTATGGCTTCGTTGGGCTCCAGTTTACCCAACAGCGATTCAGAGGCAACGTGATTGCCATGTTGTGCAAAAAAGCGGTACGCTGGTCCTCCGATCGTTGTCAGAAGTAAGTTGGCCGCAGTGTTATCACTCATGGTTATGGCAGCACTGCATAATTCTCTTACTGTCATGCCATCCGTAAGATGCTTTTCTGTGACTGGTGAGTACTCAACCAAGTCATTCTGAGAATAGTGTATGCGGCGACCGAGTACTTGCCCGGCGTCAATACGGGATAATACCGCGCCACATAGCAGAACTTTAAAAGTGCTCATCATTGGAAAACGTTCTTCGGGGCGAAAACTCTCAAGGATCTTACCGCTGTTGAGATCCAGTTCGATGTAACCCACTCGTGCACCCAACTGATCTTCAGCATCTTTTACTTTCACCAGCGTTTCTGGGTGAGCAAAAACAGGAAGGCAAAATGCCGCAAAAAAGGGAATAAGGGCGACACGGAAATGTTAAATACTCATACTCTTCCTTTCAATATTATTGAAGCATTTATCAGGGTTATTGTCATCAGCGGTACATATTTGAATGTATTTAAATAGCGCATCTTCCCGACAACGCAGACCGTTCCGTGGCAAAGCAAAAGTTCAAAATCACCAACTGGTCCACCTACAACAAAGCTCTCATCAACCGTGGCTCCCTCACTTTCTGGCTGGATGATGGGGCGATTCAGGCCTGGTATGAGTCAGCAACACCTTCTTCACGAGGCAGACCTCCAGCGCTAGCGGAGTGTATACTGGCTTACTATGTTGGCACTGATGAGGGTGTCAGTGAAGTGCTTCATGTGGCGGAGGGAAAAAAGGCTGCACCGGTGCGTCAGCGGAATTGTGTGATACAGGATATATTCCGCTTCCTCGCTCACTGACTCGCTACGCTCGGTCGTTGGATTGCGGCGAGCGGAAATGGCTTACGAACAGGGGCAGAGGTGTCGCTGGAAGTGCCAGAGAAAGATACGACGGGAAGTGAGAGGGCCGCAGCAAAGCCATTTCCAATAGGCTCCCGCCCCCCCTGACAAGCATCACGAAATCTGACACTCAATCAGTGGTGGCGAAAATTACCAAACAGGTTGTGAAACCCGAGCATTCCCCTTCGCAGCTTCCTCGTCGCTGCGTCTCCTGCCTTTCGGTTTACCAGGTGTCATTCCGCTGTTATGGCCGCGTTGTCTCAGTCCACGCCTGACGCTGGGTTCCCGGGTAGGCAGTTCACTTCCAAGCTCAACTGTGTGCGCGAACCCCCGTTTGGTAGGACCGCTGCGCCTTATCCGGTAACTATCGTCTTGGTCGCAACAGAAGACATGCAAAAGCCAGCTCAACGGTAACTGGTAAGTGAATTAAAGAATAGTCGGAGTTCGTTGCGAAGCCTAAGTTGAAAGGACAAAGTTTTGGTGACTGCGCTCCTCCAAGCCAGTTACCTGGGTCAAAAATTGGTGGCTAGAAAGTTTCGAAAAAACCGCCTAGAGCGGTTTCGTTTTCGAGCCGAGGATTACGCGCAGACCAAAACGATCTCAAGAAATCATTTATTAAGGGGTCTGACGCTCAGTGGAACGAAAATTCGCGTTTAAGGGATTTCGTAGTCGATTTATCAAAAAGGATCTTTCACCTAAATACTTTTTAAATTAAAAATGAAGTTTTAAATCAATCATATATATGAGTAAACTCATGTGACAGTTGCCGATGCTTGATCAGTGAGGCGCCTGTATCAGCAATGTTGTATTTCGTTCATCCATAGTTGCCTGACTGCCCGTCGTGTAGATAACTACGATACGGGAGGAGCTTGTTACCATCTGGCAGCCTACGGATGTCGATTGCACAACCCACTTTCACCGGCTACCAGATTTATTCAGCAATAAACCAGCCACCGGAAGGGCCGAGCACGAAAGTGGTCCTCCAACTTTATCCGCCTCCATCCAGTCTATTCCATGGTGCCACCTGACGTCTAAGAAACCATTATTATCATGACATTAACCTATAAAAATCGGCATATCACAAGGGCAGAAAATTTCAGATAAAAAAATCCTTAGCTTTGGCTAAAGAATAACCTGGAATTCACAGCCACTTTCTAGAGTTTAACGGCTGGCTCGTCCTCGGACTATGCTAGCTACTCGAGAACTTTCGCGATCAAGCTATGAAAGACACGAAGAAGGTG
+
;;;@AB@A@AEJHJJG6664300DCHCD@>??BJGEEH?C<>4411/-3(()50''(,<==90))*3276-,,-,/*++,-,078=>5447>@BAA=<<>A:99:6665:;=<430/+)((*+),*)+,00/'&''%%$$%$$$$%%&/86569<=A443361&&&**,/<>@AJJJJA?5456:>:;353-'26<588876542,+,55)&%&+,5923-,(((**())%&''+*)*-0-,+))('()+&%%'-,,,,-,'(,,,989>=>E6652/(****('&&'(''%'$*''&0014568772001)&&*;@<889>>2.-,*)&&%&'((*(((,//:<DFDEJIEFHJHJEDJ@=)))7@>??>@:700176544443458:<>A===?JHIJHDB@==<9:50/0BC=9))((++86777D;;:8:4333+*&%%$&'&(((*&,)))***+0,,'(*2441++0137*)))4555=<<BBE@???DD*)+**&')'&%%,''&''''$$&%#$(,.--,++--'%%'&)((,,34=:)))21400++)**)+))/)(%%%''%&'&'*()$$$%$%(,'++/;:33..,,--+)-.('$$%'01-2)&&(%&331+,-,.7798++**////***9:B@A<<;9.---320-((()01./1041,,-,,,++,,./.11/391111++))*)*+)))-,*++))**10/+*'')'''*',,,*+''',,,+.../-+($'(('&&')*20/%%%%+&,+*))()))...0.%&&%%%&&%&&*),+('''1265689;5577857/&$%$%%&34<677JBA0((''&%%%%-,,->?@DBADCJFEJJIJJJ?>?<?=:;<<@>>>@@AB=,***4/..++++)&&'-1++,,///3++E;:9:=+&&%'*(&&'*&$$$+*+*;==??AFA?>>FBFCCECBEDA=<((('../32'&((*-1----554456+++,0+**)&'&&()-013693-**)+0-22244/((&%%&>@?>>97769;<>5557))(),*'((&&..'''((,-213323,'(*''12)()-,--15--%%%&&'30,('())''),(('856<=?<943/*++..($####%%&&&&%$((''(-.(''((*+*,'''&&''''&)*+)))-27:-,,+,*))(.0****''&278=1018002100(('&&$$&(()*'''%&''*)())./1,***+(&&'*'&'')()332---.0.--,,0/,&'&'('''(+198;2111:>@B5'''&'&$%&$$'(++14.--++-'0/(/)')%%$++**,,//026++++00--,&))))**178;:446770.()'&&&''//.-...1)(&##$$%%%%&*&&&'/)&%%%$##$&&(&%&%$%&''$$$$%&&&%%)+,++**++&%&&*+''((&''(/'(((-&'%&$#####'3=<>>DEE??=543,,,,345:9<<E@BB<=<==<<<FD>=;;><;:9870%$##%$'(+(*((''+2,**+8?:665;@CB5--.5444,*-.8<?C??=:;@>?A@/..-*(())).7678??BACEDCCCAAA?@@?DBB88768D@;.+++,++8;:<<<?651*760)+*.541''''/1245(''&(''$$&((*1-./<9+*)()**26889=>9<...-656>=77<65568<41//*&%###&((*+.0555JJFBBDC:987779869:6:9<=>9;013::@>20//+1@C+(&%%,6B=996331123@CHHFHF@B=9;8/,+''*.**@FFJJJ@:::<B8786-+&&'(%$$%&'%(-)&&(4:;<<>>><:)'''2&%%&&)+(:>BEF@A<9+112+))*11128>?6666JFIJIEGGBEDBA<333/.-,)()&&'','%$$(+.57<===?<A3223:;82:8..,.0-2'''(9.,,,%%&&)'(,.23..7>:66276000285542335>5.-,.001..0(''/21.64478@GIJJJEJHJIC?@??8534::>DJGEHGJIGJGGJJIJJJECDGFDJIJJEGEIB@>98<2335>C==498921)'&%%%*,-64424570/,)(&&&&4?>>>>AA>HJGJEEF;7:;=;<AJ<:::;7777662++*)(('&%''4447)3/,-33****B;;::>?==/..)**+=@>>4420+***,0255633.-.-&$$$%$$$%*&&%'(()%&&'%&&%&&%%%&%%%$$'($$##'%%''%%%%3//.(*&&%%')*+,*(('$$$$&&''1343/**+13333=1/--/4>21177669@GJFGEIJGEFIEGEJGJJFJJFJGHD200---,---///D@?><C?AAAC;<<<=D><0-,,,/2477999=<311/..0228<3++--,,++/0120///;=A..,,///13455688A@=82)('''-,,,1013;E<8DD@A>:;;;988FFJFFFHIFJFEFHJJ::++++<<<<88JAIIJJJJJJFGJGJJJIGCGJJG5554620026JJ=<<@J:52/.055;?@EFB9842122230/...3102154114/0..2333=A?<<;>EDJHEEJHIJJIJJA<=JJEHJGGH1//0=3?HEIHHJJJF@@?CHJ8888:99E@@ADJJJJJHJJJHJEHEBE989JJC@9367,'''-2;-,,,1++?CIHEFG+++3:/++,;=AA@CGB?/-0.2368DA:7:99?EDCJJHJJGFHGIB?86500-'(''&&-/('''()*//07::=<99;90(()(((((////;773/66-++,>978552@BCEBGEHJGEJGJFJJJCBDBA@@JJEBB3''''9:*)))2>ABBIIEDJFDFJJHIIGFHGEIIGJJIJHDA?ABJIJJJJJIHJEJFH777344>>77664//119GJJC76----<<ABGJJJFFJJHJF@BGGJHGJGJJDA@=3''7?EEHECAABA@@@8866878@AJDA@BDGJECDHCDBCFJGFJJJJJJJEJEHHHDE?==:20:9:;:8,+++-+(,9ABGCBA@@>>@?>BC>?**)&((')(''''&''**0./00:?GIHF?>?@HGJJJJJ2.,,@AABHEEJ=CFEEJ=<=9;::,****)((3::EEC544581--;ABA?B?<=677689::DC854442.**++3<?=9<.--1/130/42,('&%#$%%&'6753000110422/.'''*/.,(&%$&'&('+58899844/*543+2765011,,00++**+(((:7)&&&)(--+++*&%&&&&&%&&%&')'%%%%&%(*(,,,),,-1('(()-($$%&((')-.--''((+++,)*+((('%%'&$##$$$%)((((+5322266464&&&&0/-,-+-3-89<66445578,+)),&))**)''),45((((89:&&&&&&&(+'&%()'(''&$%$$$&&&'&)))))+&%&&)00''()11,((((**-(((,%#$$$$%&&%++*(%&())'+78*)))333/.*)))+,&%&%%##%&''&('+&&'%%%%(*+))(&%'''%$%&%$###$%'&%$$%%'$%##$'%$##%%$$%%&$&$##$$$##$$####$%***29<;</-+++,--.89?BFDAA@?AAAHGFEC:99:<42--+*''''(*)))*6///57:7666*)*-41*)('&%%&/@><:0//.(%%$&%%%%+-...5<1)&&(*&')*(&('+,--.21-(''&')*((&&)'')(((&&%$$$''%%%&)+.32*+-.8///++++3201.+)),1&&%%)((01,,,-2.**-()*&&%%%%%('&*%%&)7>80++)%&+&***+$$$&%$$$))1*))/1''')/001679::D6542/***%###%$$&&$$$%%%'%'##$$$''4((((.****+2765,,-,---9@??@1111,,****,,((('*-&&'*))''*+++,,231)(((*)**--++&&&'&)(**+-**+33678441122412/0,+)(()*&%%$)+*/,,''&%%####&&&'*('&&&&**)()'(('&%&%%&$(..*+))-(('+++--')*())*39::;;><.../4,+((&'+*2(1)((()*)''('///779:6767865556;<3333EJAEGHEEGCA0///AAHIJGGJGDGFCDCJA@@ADDEIFGJJIJHJIHJGJIJJIJGJFGJFEGIGEFGJIE-,++--*(),368::760'&'8:7))))55:78=BCBBDCJFB;<==<6,+*))*++*(%%&$$$%++.+.**0/013.++++')&%&'&''$&'(**----/3''(3/3235:;9:989-++-*)(%&%&(+*+,,'&%$%%''&'+1..&&&&)))(*%%'(*.,'%$
@Glass_F3P_5_D3_6_18_15
GCGGATACATATTGAATCTATTTAGATCACGCATCTTCCCGACAACGCAGACCGTTCCGTGGCAAAGCAAAAGTTCAAAATCACCAACTGGTCCACCTACAACGGAAAAAGTTGCTCATCAACCGTAGCTGCTGGCTTGGCTGGATGATGGGGCGATTCAGCCTGGTATGAGTCAGCAACACCTTCTTCACGAGGCAGACCTCAGCGCTAGCGGAGTGTATACTGGCTTACTATGTTGGCACTGATGAGGGTGTCAGTGAAGTGCTTCATGTGGCAGGAAAAAAAGGGTCACCGGTGCGTCAGCGGATCTGTGATACGGATATATTCCGCTTCCTCGCTCACTGACTCGCTACGCTCGGTCATTCGACTGCGGCGAGCGGAAATGGCTTACGAACGGGGCGGAGATTTCCTGGAAGATGCCAGGAAGATACTTAACAGGGAAGTGAGAGGGCCGCGGCAAAGCCGTTCTTTTCCATAGGCTCCGCCCCCCTGACAAGCATCACGAAATCTGACGCTCAAATCAGTGGTGGCGAAACCCGACAGGACTATAGATTGCCAGGCGTTTCCCCCTGGCAGCTTTGCCTCGTGCGCTCTCCTGTTCCTGCCTTTCGGTTTACCGGTGTCATTCCGCTGTTATGGCCGCGTTTGTCTCATTCCACGCCTGACACTCAGTTCCGGGTAGGCAGTTCGCTCAAGCTGGACTGTATGCACGAACCCCCCGTTCAGTCCGACCGCTGCGCCTTATCCGGTAACTATCGTCTTGAGTCCAACCCGGAAAGACATGCAAAAGCACCACTGGCAGCAGCCACTGGTAATTGATTTAGAGGAGTTAGTAAGTCATGCGCGGTTAAGGCTAAACTGAAAGGACAAGTTTTCGGTGACTGCGCTCCTCCAACCATTACCTCGGTTCAAAGAGTTGGTAGCGAAGCCTTCGAAAAACCGCCCTGCAAGGCGGTTTTTCATTTCAGAGCAAGAGATTACGCGCAGACCAAAACAATCTCAAGATCATCTTATTAAGGGGTCTGACACTCAGTGGAACGAAAAATTCACGTTAAGGGATTTTGGTCATGAGATTATCAAAAAGAATATAGCCTCAAATCCTTTTTAATTAAAAATCAAGGTTTAAATAAATATAAAGTATATATGAGTAAACTTGGTCTGACAGTTACCAATGCTTAATCAGTGAGGCACCTATCTCAGCGATCTGTCTATTTCGTTCATCCATAGTTGCCTGACTCCCCGTCGTGTAGATAACTACGATACGGGAGGGCTTCATCTGGCCCCAGTGCTGAATGATACCGCGAGACCCACGCTCACCGGCTCCAGATTTATCAGCAATAAACCAGCCAGCCGGAAGGGCCGAGCGCAAGTGGTCCTGCAACTTTATCCGCCTCCATCCAGTCTATTCCATGGTGCCACCTGACGTCTAAGAAACCATTATTATCATGACATTAACCTATAAAAATAGGCGTATCACGAGGCAGAATTTAGATAAAAAAAATCCTTAGCTTTCGCTAAGGATGATTTATTGGAATTCGCGGCCGCTTCTAGAGTTGACAGCTAGCTCAGTCCTCCGGACTATGCTTAGCTGCTCGAGAACTTTTCGGATCAAGCTATGAAGGACGCAAAGAGGGAACTAAACACTTTACTAGAGAAAGAGGAGAAATACTAGATGGGTCAAAGTAGCGATGAAGCCAACGCTTCCGTTGCAGGGCAGTTTGCGCTTCCCCTGAGTGCCACCTTTGGCTTAGGGGATCGCGTACGCAGAGAATCTCGTCAGCTTGGCAGGGTCAAGTCGTCGGTTGGTATTGCACAAAACTCACTCCTGAAGGCTATGCGGTCGAGTCCGAATCCCACCCAGGCTCGTGCAAATTTATCCTGTGGCTGCACTTGAACGTGTGGCCTAATAACTCGGTACCAAATTCCAGAAAAGAGGCCTCCCGAAAGGGGGGCCTTTTTTCGTTTTGGTCCGCATCCACCTGTGCGGACCTCGGTACCAAATTCCAGGAAAAAGAGACGCTTTCGAGCGTCTTCATTTTGGTCCATCGAGTGGCGCGCTTAGTTCCTCGTTTTCTCTCGTTGGAAGAAGAAGGAGACGGAAGCTTGAAATACTAGAGTCACACAGGACTACTAGATGATGCAAACCGTTTTAGCGAAAATCGTCGCAGACAAGGCGATTTGGGTAGAAGCCCGCAAACAGCAGCAACCGCTGGCCAGTTTTTCAGAATGAGGTTCAGCCGAGCACGCGACATTTTTATGATGCGCTACAGGGTGCGCGCACGGCGTTTATTCTGGAGTGCAAGAAAGCGTCGCCGTCAAAAGGCGTGATCCGTGATGATTTCGATCCAGCACGCATTGCCGCCATTTATAAACATTACGCTTCGGCAATTCCGGTGCTGACTGATGAGAAATATTTTCAGGGAAGCTGATTTCCTCCCCATCGTCAGCCAAATCGCCCCGCAGCCGATTTTATGTAAAGACTTCATTATCGACCCTTACCAGATCTATCTGGCACGCTGTCCCCAGGCCGATGCCTGCTTATTAATGCTTTCAGTACTGGATGACGACCAATATCGCCAGCTTGCCGCCGTCGCTCACAGTCTGGAGATGGGGGTGCTGACCGAAGTCAGTAATGAAGAGGAACAGGAGCGCGCCATTGCATTGGGAGCAAAGGTCGTTGGCATCAACAACCGCGATCTGCGTGATTTGTCGATTGATCTCAACCGTACCCGCGAGCTTGCGCCGAAACTGGGGCACAACGTGACGGTAATCAGCGAATCCGGCATCAATACTTACCGCTCATACACAGCCTAAGCCACTTCGCTAACGGTTTTCTGATTGGTTCGGCGTTGATAGCCATGACGATTTGCACGCCGCCGTGCGCCGGGTGTTGCTGGGTGAGAATAAAGTATGTGGCCTGACGCGTGGGCAAGATGCTAAAGCAGCTTATGACGCGGGCGCGATTTACGGTGGGTTGATTTTTGTTGCGACATCACCGCGTTGCGTCAACGTTGAACAGGCGCAGGAAGTGATGGCTGCGGCACCGTTTAGATATGTTGGCGTGTTCCGCAATCACGATCCAGATGTGGTGGACAAAGCTAAGGTGTTATCGCTGGCGGCAGTGCAACTGCATGGTAATGAAGAACAGCTGTATATCGATACGCTGCGTGAAGCTCTGCCAGCACATGTTGCCATCTGGAAAGCATTAAGCGTCGGTGAAACCCTGCCCGCCCGCGAGTTTCAGCACGTTGATAAATATGTTTTAGACAACGGCCAGGGTGGAAGCGGGCAACGTTTTGACTGGTCACTATTAAATGGTCAATCGCTTGGCAACGTTCTGCTGGCGGGGGGCTTAGGCGCAGATAACTGCGTGGAAGCGGCACAAACCGGCTGCGCCGGACTTGATTTTAATTCTGCTGTAGAGTCGCAACCGGGCATCAAAGACGCACGTCTTTGGCCTCGGTTTTCCAGACGCTGCGCGCATATTAATAACTCGGTACCAAAGACGAACAATAAGACGCTGAAAAGCGTCTTTTTTCGTTTTGGTCCTTTGAATTTTAGGGGATAGTCCAATTATTGAAGGCCTCCCTAACGGGCACCTTCTGGTCTCCCTACTAGTAGCGGCCGCTGCAGTCCGGCAAAAAAGGGCAAGGTGTCACCACCCTGCCCTTTTTATTTAAAACCGAAAAAGATTACTTTCGCATTTATGCAGGCTTCCTCGCTCACTGACTCGCTGCGCTCGGTCGTTCGGCTGCGGCGAGCGGTATCAGCTCACTCAAAGGCGGTAATTTACCAATGCTTAATCAGTGAGGCACCTATTGAGCGATATTGTATTTCGTTCATCCATCGTTGCCTGACTCCCCGTCGTGTAGATAACTACGATACGGGAGGGCTTACCATCTGGCCCCAGTGCTGCAATGATACCGCGAGACCCACGCTCACCGGCTCCAGATTTATCAGCAATAAACCAGCCAGCCGGAAGGGCCGAGCGCAGAAGTGGTCCTGCAACTTTATCCGCCTCCATCCAGTCTATTAATTGTTGCCGGGAAGCTAGAGTAAGTAGTTCGCCAGTTAATAGTTTGCGCAACGTTGTTGCCATTGCTACAGGCATCGTGGTGTCACGCTCGTCGTTTGGTATGGCTTCATTCAGCTCCGGTTCCCAACGATCAAGGCGAGTTACATGATCCCCCATGTTGTGCAAAAAAGCGGTTAGCTCCTTTCGGTCCTCCGATCGTTGTCGAAGTAAGTTGGCGAACTTTCGCAGTGTTATCACTCATGGTTATGGCAGCACTGCATAATTCTCTTACTGTCATGCCATCCGTAAGATGCTTTTCTGTGACTGGTGAGTACTCAACCAAGTCATTCTGAGAATAGTGTATGCGGCGACCGAGTTGCTCTTGCCCGGCGTCAATACGGGATAATACCGCGCCACATAGCAGAACTTTAAAAGTGCTCATCATTGGAAAACGTTCTTCGGGGCGAAAACTCTCAAGGATCTTACCGCTGTTGAGATCCAGTTCGATGTAACCCACTCGTGCACCCAACTGATCTTTCGCATCTTTTACTTTCTCACCAGCGTTTCTGGGTGAGCAAAAACAGGAAGGCAAAATGCCGCAAAAAAGGAAGTGGCGACACGGAAATGTTGAATACTCATACTCTTCCTTTTTCAATATTATTGAAGCATTTATCAGGTAA
+
77JJJJJJEEBA=*++-02//11-''')12((((225-.-+:>>DEADD;;;::?BBC<ABEJEEEFHDFDHB<<<=GJJGJ442(&&'*+,)))),/33125.)()-10+++((((,31,+*)''(,,,&%&%(%*-',/03116667111;;/...622--@?><78''''08:;)))+<>==21519?CBJGHIJJJ><::JHJHFJGJIHGGJIIFJB4444JHHJJGJDFHGDJJIEEJHGGCCCBDGJA=<<=JJHFFDCE?;;?AA??11/1,/.+)))+)&$#$%%*,**))+('(&&&&'(''((007226>B?<?><?>EDCCJJJJIJIJJGBA==??CIHHGEJB9882++++1;89::JFJFEGEJGJJJHHJIHJHJADJJJFCJJJ>78'''@<BBBJJIFGBBD6220111?>=?G@:AJHIIHJIIGJB@?88B?B@A@BEGEEEFE>=:0-,-015.1/.../6646775=EE=>@610100006657:;-+++:;<J;0./04;:;;>>>CBBGGJGJH6555@?=?==;,**+/---*,,,122319:;:4111-.+++)'+,,5445556:52/3=@C=<=?GGC@JIBHJJIHGJDB@9;EJJJIJJGHGGGJFDBAB7''%%((&'''$$)*1768ADEHGJH?==;600031./559999<<333211--.48;;<BDJJJHJHHIIGFJECEFFHIIJHEJGJJIJJJJFJJJHFBAJ>GDEHEJHJHIDB=<<...*+++5DDGFJFIJEFCD?<;9((((4IJECBA<GHDHIJJHEJHH@==>JIFHHHB@@@<((&&'),,-,**%$&*013**++((*++.24<?@?@@???BCFIJJBB@>;EC*)()01///0555,,,533/..4973333,*)'*-***/'&&*&)*(('%&&-'((1++++0DJGJCBCB@EEFJIJJ;:881,:(%'(/-)&&'589=BBCIHFHEGEBGGBC;88CF>''''553('3((1001;))((,0(((()(''(&''(-23<76<7*))-..***,2.-//01:2;//79:ADJFGJJIFBA=BD<::AA@,,,.-,-444310/02*)**0866*8*))/-,(''&,+,/-..2***.**))-/2&%$$%%%%%&&%*''''899;;=EJFEHJJJEIEIJJFEJGJJJJHHDEHHJHD??:754650000666---/8:;=>>=??FJJJGIJJFHJJJFHH>6I@?EDIFEJIJIGIJJJFI>>?2//.--,(('),%#$')+.AEEID@?@ECDJJEJJHEFECFABFDFJJDCBDCBDJGGDAABB>>>>GJGG>>>?@@@8888=887*'''-32323486?7532(())*../589;<<66750///(''(43;;7HFGJGJIDHJGIFFHJJGJJDFDDJHHJDDFDGGIIHIGJJHJHJEGDCEDEGIJJEIJJJHJJJJJJGJGIJJHJHFJHHJJJFJJJJJJJG000>2009FJJJHIJJJJJFIJJFBBA=87777))))/*)))+>CBA7777;;=88642<9:CFJJEEHIGEB???A9766:;7'&$%'((''(&&&&./8///./0/79@?AGF62105=<<>AIFFGIHGJHF==;;@EJEGJJJJJIJJJ@@@?J:943478;A?:DFJJGGJJFHHG?>EG===<A??A=E?@@@DFEEGJJJ??>?JJ=:>9EHIDAAJJCBAB?;:ABA@C>FJHF<;<>>===AEDJC666682..1JDD@>>;<99994,'&'-)185452310.0/5<GGJJJJJIGGHJG3333IIGGIEJHIJGJHJJJIGGJJJJJHJJJJGFIJJHJJEJ@@@DGCBCAAAED>JHDAFIJGA(((@BF4@;;99;;CCG;<IHHGIGIIIIIJHGHJJJJJJJIJGEJE@?BAFJGCBA@B:8485;;EDDDFFCFCC,(AABDCEC:3///5>=C9523+;A)))++,0/135478:@=:641))67***+../*B=/90..0-((<;@<::@A@CA@E6667B=>1+((''&'*)*,/1-@><<;?GJJJFGFCDCHJJGJJJJJHJHJIEEBA@C0///.+*()('&'&'(*)(()'&&&%**<865223346AACEJFJJEJFFHDEJJJFHJJIJJJJJJIJJ33326:>BDA8888@A@?HA@A@B5**..))*022576CBA@CCDGJJJEJEGFIEJHIIEGJ>=76,*I?97547227;;??5444G=;;;=<99=;<EGGGJJHJJIIJIJJJHJHJJJJJJHEDGJJJJJIJGJBABBJB<::><=52155654101))*168?@@CFGD>==<>DF8ECBD>>?776,---HJHGJJEFGGEJHHFFFDJJGE>201;22135..//,++'/-('%'&&-<8777>>50/*))(*/9<;:;?-,,244/''(#$%%)(++-.135===>;89DFGFJGJGEJJJIJGJGJJGJHJJH?>=?A@J?:9;:FJJJJG====4A=13.,-3--.))**9=C---/6-+)'&&&>>>@>>@BGDDBB@=455?EJJJJJJHJJGFJJHJJHEGC///1333HFE>>>?42240000BBA@BDEDBJH54433JIGJEC=;;>@?E><7485223BGA9889HJGFHJJJIIJJJGJIHJGJDEJJJJIFJJFGJJJGJ@@?=983&&&&(*+,>CFJHHJIBHCECAFJGIEFEJEJFF=:::=>>@<:44;:=9FEFGF>HHIJHJJJHHFHJHIJFB===IJ;;:;IJJFGHHFFFFEDAABEGFDHGJHJJJJFFDIJD<.-*(()'&%$$$%$&-*))+;AEBCEEEEGJJJJJJFEIJDJHEEIBBBBA::;444399''')'//183342233ADGJGJI@=>>GDD?;<<EC@ABEJEGHJCAADJJJHJJJJDDFDGEGJJJJIGIHJEIJHJJJJJJJJJJJJGDEDJCJEA???>=?@JH...-())((2?DEDFJJDCJ@D99;78JJJJJJJJJJJJJJGJEJDEJHJJGFJHGJIJGJHGJGIJGJHJJJJJJJJJJJJJD?>;+()((''''+%&)()));1314,,-,*)%$$$&'+13=?556=>=<=>=?@EHFFJJJJJIJJJJIJJJJHJJEJJJIJJJJIJJHGHIHGJJFJHJJJJJJJFGJJJHHIJGJJIJHJJHHJJJGDDH@?>31/''&&('&&&33589::CJIIE1111:78((('*)/@CEFFEDBA??6IGJHJEFECDIAEHHJJEJIGJGJJJJJJJJCBA8868:AFDEFJIJJJGJDCCHJJGGI>??@DD//--118@J>>>?AAA@DC@GFJC8889DBCDHGJJGFJJJJJJJJEFFJIEDEG865159;JHDEGHJIHJGJJIIJJJJJ==<<GAAEBD:8/('+((*,9<9:98DJEIGJJCFJJHIJJE:9:AJGEFGGGJFGJGCD@@@??;223:<77:9;:.//0=FACBCFJ31-1DFIJJE@997DDEGICBACGJIJGEJHJFHJJJGJCDBJJJJJJJGJIIHJIHIJJJH=<2044,:=-'''(/'''&%%%)06:466C444=EEC@?@@AAB@@><<;<B;B<=I7755*+7**(%%$##$$%%34665689::?==@@CECJGE---13,+/.002478:EJGDEGE>==?F@@31119?@?@DDI?ADCBG0..-,,,339322777710/-***7.22//0.-/--++,-376:@??@@ECFECDEGJEGDHGBGE@?>>:3---223CJJHFJJJGIEHEHJJHHCB:1111DAAIGFGJEJJGJJID6222GJFIEJJGJJFJJJGFFDA@<<8+++.443110+++,,,,2330000>/0('')&''(70183254011==>@>>>B?>?ADB=<<=J>>JHHFJDEECJJEFCDHFIJGGJIJHJIGEJJFJJJGJIFJFEFDDFICB??@556/-.6EFD?;:;<0(ACFHFJJJHFEJIFIJJJJJFDDCDCBG?H9877;;(&%%'+--.11114@?FDEJJEBDFEJEIJJJIJJJJIGGJHBC8JGJGIIJBGJIJJGF@?CDFIEDGCBCBIGJJGJJJJJJGJFJJJJJJHIJJJJJJFIGJHGHFGIFFCECGJIIIHHJHJHJGDJGJBBCADBBJFJEJJA@ADJHCBDA:957+,7DIHEHGJJEDBDGCBDBFIBAABA@:9////33778'''4')56<=>JJJGHHFJIJHEGGB@A-*;;=HJI84)))*'&&'><222GD?<<?E;<9542---,-0002<@IIJIJDBD@BEAEIEDGEDJIFIHFJHJJJJJJJJJJEIHHJJGJJJHGJJDHC?=77==<;==?CD<<<ABCCFJHJ???>DCA@>@@BDBEJJJHJFE@>>?<<>>?<>??GJJJGDFIJHFGEHIIF@>B@CHEDDCJJA:::55554188:<?CEBCFHJGJJIIIJEFGHJFJHJJHJGIJJJHHJEBCIJJJJIIGGJJJHJI?@?JGCBAJJ644388<=@FFJGJFEGEDCDIF51000352/-+**)+*1,,=?AAJF====JIJJHFFADCAB@A:0*./01234995456@<=51255FIFHGFEFEDBB8888;;;JIEDDJDJGJGJGFHJCIEA>;:6?>:::,;1..-*;<<<C88DGJGJGE8788<:;229-,,,76257;:7B4333BCE>AB<DHJ?***++++**)%$#
@Glass_F3P_5_D3_6_18_16
TATCATGACAACACCTTCTTCACGAGGCAGACCTCAGCGCTAGCGGAGTGTATACTGGCTTACTATGTTTGGCACTGATGAGGGTGTCAGTGAAGTGCTTCATGTGGCAGGAAAAAAGGCTGCACCGGTGCGTCAGCAGAATATGTGATACAGGATATATTCCGCTTCCTCGCTCACTGACTCGCTACGCTCGGTCGTTCGACTGCGGCGAGCGGAAATGGCTTACGAACGGGGCGGAGATTTCCTTGGAAGATGCCAGGAAGATACTTAACAGGGAAGTGAGAGGGCCGCGGCAAAGCCGTTTTTCCATAGGCTCCGCCCCCCTGACAAGCATCACGAAATCTGACGCTCAAATCAGTGGTGGCGAAGATCAGAACAAACTGTATAAAGAATTTCCAACTGGCCAAGCCGGCCAGCCCACGTGCTAGTCCTACATTGCCTTCAGTTTCACCGGATAGTCATTCCGCTGTTATGGCCGCGTTTGTCTCATTCCACGCCTGACACTCAGTTCCGGGTAGGCAGTTCGCTCCAAGCTGGACTGTATACGCAAGCCCCCGTTCAGTCCGACCGCTGCGCCTTATCCGGGGACACATCGTCTTGAGTCCAACCCGGAAAGACATGCAAAAGCACCACTGGCAGCAGCCACTGGTAATTGATTTAGAGGAGTTAGTCTTGAAGTCATGCGCCGGTTAAGGCTAAACTGAAAGGACAAGTTTTGGTGACTGCGCTCCTCCAAGCCAGTTACCTCGGTTCAAAGACTGGTGGCTTAAGAAGCCTCGAAAAACCGCCCTGCAAGGCAGTTTTCGTTTTGAGCAAGAGATTACGCGCAGACCAAAACGATCTCAAGAAGATCATCTTATTAAGGGGTCTGACGCTCAGTGGAACGAAAACTCACGTTAAGGGATTTTGGTCATGAGATTATCAAAAAGGATCTTCACCTAGATCCTTTTAAATTAAAAATGAAGTTTTAAATCAATCTAAAGTATATATGAGTAAACTTGGTCTGACAGTTACCAATGCTTAATCAGTGAGGCACCTATCTCAGCAATCTGTCTACCTAGTTCATCCATAGTTGCCTGACTCCCCGTCGTGTAGATAACTACGATACCAAGGCTTACCATCTGGCCCCAGTGCTGCAATGATACCGCGAGACCCACGCTCACCGGCTCCAGATTTATCAGCAATAAACCAGCCAGCCGGAAGGGCCGAGCGCAGAAGTGGTCCTGCAACTTTATCCGCCTCCATCCAGTCTATTCCATGGTGCCACCTGACGTCTAAGAAACCATTATTATCATGACATTGACCTTCTAAAAATAGGCGTATAGCAGGGCAGAGAGTAATAAAAAAAATCCTTAGCTTTCGCTAAGGATGATTTCTGGAATTCGCGGCCGCTTCTAGAGTTGACAGCTAGCTCAGTCCTAGGGACTATGCTAGCTACTAGAGAACTTTTCGGATCAAGCTATGAAGGACGCACAAAGAGGGAACTAAACACTTTACTAAGAAAAAGGAGAAATACGATGGGTCAAAGTAGCGATGAAGCCAACGCTCCCGTTGCAGGGCAGTTTGCGCTTCCCCTGAGTGCCACCTTTGGCTTAGGGGATCGCGTCGCAAGAAATCTGGTGCCGCTTGGCAGGGTCAAGTCGTCGGTTGGTATTGCACAAAACTCACTCCTGAAGGCTATGCGGTCGAGTCCGAATCCCACCCAGGCTCCATGCAAATTTATCCTGTGGCTGCACTTGAACGTGTGGCCTAATAACTCGGTACCAAATTCCAGAAAAGAGGCCTCCGAAAGGGGGGCCTTTTTTCGTTTTGGTCCACATCCACCTGTGCGGACCTCGGTACCAAATTCCAGAAAAGAGACGCTTTCGAGCGTCTTTTTTGGTTTTTGCATTGCCATCGAGTGGCGCGCTTAGTTCCTCGTTTTCTCTCGTTGGAAGAAGAAGAAACGAGAAACTAAATACTAGAGTCACACAGGACTACTAGATGATGCAAACCGTTTTAGCGAAAATCGTCGCAGACAAGGCGATTTGGGTAGAAGCCCGCAAACAGCAGCAACCGCTGGCCAGTTTTCAGAATGAGGTTCAGCCGAGCACGCGACATTTTTATGATGCGCTACAGGGTGCGCGCACGGCGTTTATTCTGGAGTGCAAGAAAGCGTCGCCGTCAAAAGGCGTAATCCGTGATGATTTCGATCCAGCACGCATTGCCGCCATTTATAAACATTACGCTTCGGCAATTTCGGTGCTGACTGATGAGAAATATTTTCAGGGGAGCTTTAATTTCCTCCCCATCGTCAGCCAAATCGCCCCGCAGCCGATTTTATGTAAAGACTTCATTATCGACCCTTACCAGATCTATCTGGCGCGCTATTACCAGGCCGATGCCTGCTTATTAATGCTTTCAGTACTCAATCACGACCAATATCGCCAGCTTGCCGCCGTCGCTCACAGTCTGGAGATGGGGGTGCTGACCGAAGTCAGTAATGAAGAGGAACAGGAGCGCGCCATTGCATTGGGAGCAAAGGTCGTTGGCATCAACAACCGCGATCTGCGTGATTTGTCGATTGATCTCAACCGTACCCGCGAGCTTGCGCCGAAACTGGGGCACAACGTGACGGTAATCAGCGAATCCGGCATCAATACTTACGCTCAGGTGCGCGAGTTAAGCCACTTCGCTAACGGTTTTCTGATTGGTTCGGCGTTGATGGCCCATGACGATTTGCACGCCGCCGTGCGCCGGGTGTTGCTGGGTGAGAATAAAGTATCTTTCTGTGGCCTGACGCGTGGGCAAGATGCTAAAGCAGCTTATGACGCGGGCGCGATTTACGGTGGGTTGATTTTTGTTGCGACATCACCGCGTTGCGTCAACGTTGAACAGGCGCAGGAAGTGATGGCTGCGGCACCGTTGCAGTATGTTGGCGTGTTCCGCAATCACGATATTGCCGATGTGGTGGACAAAGCTAAGGTGTTATCGCTGGCGGCAGTGCAACTGCATGGTAATGAAGAACAGCTGTATATCGATACGCTGCGTGAAGCTCTGCCAGCACATGTTGCCATCTGGAAAGCATTAAGCGTCGGTGAAACCCTGCCCGCCCGCGAGTTTCAGCACGTTGATAAATATGTTTTAACAACGGCCAGGGTGGAAGCGGGCGACGTTTTGACTGGTCACTATTAAATGGTCAATCACTGGCAACGTTCTGCTGGCGGGGGGCTTAGGCGCAGATAACTGCGTGGAAGCGGCACAAACCGGCTGCGCCGGACTTGATTTTAATTCTGCTGTAGAGTCGCAACCGGGCATCAAAGACGCACGTCTTTTGGCCTCGGTTTTCCAGACGCTGCGCGCATATTAATAACTCGGTACCAAAGACGAACAATAAGACGCTGAAAAGCGTCTTTTTTCGTTTTGGTATTTTGAAGTTTAGGGGATAGTCCAATTATTGAAGGCCTCCCTAACGGGGGGCCTTTTTTTGTTTCTGGTCTCCCTACTAGTAGCGGCCGCTGCAGTCCGGCAAAAAAGGGCAAGGTGTCACCACCCTGCCCTTTTTCTTTAAAACCGAAAAGATTACTTCGCGTTATGCAGGCTTCCTCGCTCACTGACTCGCTGCGCTCGGTCGTTCGGCTGCGGCGAGCGGTATCAGCTCACTCAAAGGCGGTAATTTACCAATGCTTAATCAGTGAGGCACCTATCTCAGCGATCTGTCTATTTCGTTCATCCATAGTTGCCTGACTCCCCGTCGTGTAGATAACTACGATACAGACTACCATCTGGCCCCAGTGCTGCAATGATACCGCGAGACCCACGCTCACCGGCTCCAGATTTATCAGCAATAAACCAGCCAGCCGGGAAGGGCGCGGCGCAGAAGTGGTCCTGCAACTTTATCCGCCTCCATCCAGTCTATTAATTGTTGCCGGGAAGCTAGAGTAAGTAGTTCGCCAGTTAATGGTTGCGCAACGTTGTTGCCATTGCTACAGGCATCGTGGTGTCACGCTCGTCGTTTGGTATGGCTTCATTCAGCTCCGGTTCCCGACAATCAAGGCGAGTTACATGATCCCCCATGTTGTGCAAAAAAGCGGTTAGCTCCTTTTTCGGTCCTCCGATCGTTGTCAGAAGTAAGTTGGCCGCAGTGTTATCACTCATGGTTATGGCAGCACTGCATAATTCTCTTACTGTCATGCCATCCGTAAGATGCTTTTCTGTGACTGGTGAGTACTCAACCAAGTCATTCTGAGATCGTGTATGCGGCGACCGAGTTGCTCTACCGGCGTCAATACGGGATAATACCGCGCCACATAGCAGAACTTTAAAAGTGCTCATCATTGGAAAACGTTCTTCGGGGGCAAAAACTATAAAGATATTACCGCTGGAGATCCAGTTCGAATGTAACCCACTCGTGCACCCAACTGATCTTCAGCATCTTTTACTTTCACCAGCGTTTCTGGGTGAGCAAAAACAGGAAGGCAAAATGCCGCAAAAAAGGGAATAAGGGCGACACGGAAATGTTGAATACTCATACTCTTCCTTTTTCAATATTATTGAAGCATTTATCAGGGTTATTGTCTCATGAGCGGATACATATTTGAATGTATTTAGATCACGCATCTTCCCGACAACGCAGACCGTTCCGTGGCAAAGCAAAAGTTCAAAATCACCAACTGGTCCACCTACAACAAAGCTCTCATCAACCGTGGCTCCCTCACTTTCTGGCTGGATGATGGGGCGATGA
+
('*%$$$&'&&(<;<<D9<<7AA****<555333//8:;HGBAA?<;<;8999<::789:@?ABBDHHC63JJJEGJIIGHJHJJJJF<<<?JHJJJDEECBDA?++*&'''.8BJJFHDJHJEJJGJJHG><==HHHGJGJHIIIJGJIJJJJJGJHGJFIIJHGB@E@EGJIJJHFJFJDGIJHJJJJIJFEHD>777FFJJIJJFEIFJFGGIJJJHGGJJJGJJIJDGHJJFCGBBBC><:9.**34GC=<<3378BEJGBBBB<8:F>@@@IHGG::::DFGAEEBABJJHJEJD><<<>EJE8HA@@>B?@@D;GCCCC778EHFJFEFDBA??AE<921,))))(((('&&&&''*++,-..((&&((('(&&&)--+**)*+**'')&'%$#$$#$$%%%&&%&''''''*('&&%%'&$$%&'#$$%&$#%&(%$##$&%$$$$&''&%%%'(*246=CBCGDCDCJGIJFHJJEJGJFGJIGHGFHGIJJJJJJJGIJJJJJCFIJFFJJHJ@???=BDD=778@++++.-0,(&&'(&&&&&*9@?AIFJHJGHEFEFJJJHEFGJGJ?A=9*2100,&%$&*/59;:++++7:=@@AJDEEHJJICADBABCFJJIA@BAGJFFIJJFHFJGGJJJJIJJHJJJIJJHJJJJHJJJHHJJIJJJJFJGIFEF@E>??>BEFGHBB@?AABADDJGJGEGEEGFJEFDDGHGIJJJJJJIHJFGFGIHJJJJ?>>=-+*'9211222----@76663,)&')+&&(*+467HIJCCGGECGJFBCCC)))*5?+))+51&$%,--...668<;9::;EEJFDDDEIC0000ICCGGD@?B=<E9>ABBFEDECFEJGHGJJJDDCD@B@A.-2/5)&;:))((147=6?ADB@BA;;<=FJGJEGBBBCCDEJIJFHGGDJEA@;99:94.---@:FHJD??=AGFGJGJHJGHFFDJJFJIG@AAAEHDJHJFDFACBBEFGEBGBCJDFGEGJEHFEJGGFIGCDCCCFCBA2222EIDCFDCDEDG;:;=>?<=<<?>8.-,+'&$$&'.466@=DA@ACFDCEGHEDEDIGA@ABHGGED@?=>@@DC----4,+,,+),,(,-./8999BCCJ@<<>JEJGAAA3332:;9GCCGDIFJHEABAAEGBBA@EIIEHDEDEEGIJGJIG@@@@EGCGEFDDFDADBCCDDEA=;;=BCCEA@?A@?HJJEFGGHEECD6.*)()))233@AA@DCA@>???EEEDDDDCACA@BBDE999;CCGC@@BBBACB@B@@B@CCDC776/00085./117BEJBCBB?>>?100../51,**,/()'$%%()6:BEFFDBEEDFCBCJDDGEBBAEDCFBJEHDJFBEDBE@?@;<<<==50-;:<>>>=9=CBFCBB@BFDFEDBAB??@@HCA@AACFA???>?=54456@@@AGH9222=AA>?AEBB=;66/-+)'&&')--.08=?C>?ABFF;;:;I@A>0,,/0//*))*-*)****)*+58;>743322+++,>>@JHJGICBCDFEBCD?EJJJJJJJJHGJIJFGFJCA?>IHJ;?BJJGJFHJJJJ::::HDCDGJHF100.1..00/066666666@>1000;GFJJHIJJJIE9359773222=JEIJJJIGJEFJJJJIFIJJJJJJHEGJJGJJJIJEI;879855189;<@B=JGJ=AI8CB.''''110*(()555>JHJJJJJJ;;;;BBEIFGHC3334>:<J=>==3003/02-51*21--.,.343360&&764.88:DJEIEBA?5B?=GB<//11>'''')&(()89;HFGEFJIADCJGJHIHDJJGGGJJGJFJJ>CJHFJDGJFEJJJFC@ACDF;=@?=BH****/-3)'$$'''''/0)))))((*-'(().432+3+=@BCJJJIFDFCJGDE;AJGDACJEFHID?BABDEFE86692''''78<EJJGFHHGDGB;2233@BDJEJJIJGJJJJIJJFJGFIIHFJ966442147--<@EHIJEHJAABBIDEEBAADEEHHIJJJGDEGJJIJEHJEJIJJHD@FJFFEGGI<>;;:<9899G65423323JDJJHEJJJJFGJFJJJJJJGJJGJJHJEFCD<3--)***54555?EHFJJCBCCGJJJHJGJGHJJGDF444C@=;,*%$$$;:AIEJJJJHJA))))FJFFAAAAEHJGJGGJJJIFJIGEFJJHFGEJJJJJJHGJHHJJJJJJJJJJJJGJHFJIJJJHJJECCDJJB@AAJJJJJJJDCJFIFGECCJJJJFCCA:9;<=55512203339;;DD@@??DC>=<;?=;<2112018:;?:((((@?B9:;554577..479:D>>>>HEJGJHJHHJIGJJHJJIFJJJJCJJHJJJJGIJJA@@AA>.&&&&'&%&(-*))+666@@:BBCFEIFJJJIHHGHIHJI9999JJIJJJFJFFJJCC>===ECFJEJJJHJHGJJHJGJGJJGJHIIIGJJJIGFIFFHJE33324/+A=>>ACFBEFEJIGIJJHJJGIGGH=>;;>>G@@A@JJHIGGGC@AAGHHJGD@?DFGIJGFJJEJGFHJGJJJIJJFJJJJJIIGJGGJIFGHJJJE;;;8:9877;****6@AAIIEJJIEGB@A@DJJJJHJIGJHJJFFFEGIIGJGJHJJJJIJGIJGJJJJJJJJJJJCCDBHDHEGGDDJJIJIJJJFFJJJJFJGJJHJGHJJJIJIHFIJHJJJJIJJGIJ=>>?D@=><:2220++)((((**+.24ACFIGJ==<<---731.++**+23678++*+,*.02;IEIJIFJHHJJHCB@ACJJHJJJJGJJJJGJHJJJJJIJHHJJJIJGFJJJDEHCHEGJJIFDEHJJJFJGEEHJGJGDF><;::8789GJHGGIJFJIJEFFC=<::;<=>H>GBJ?@@@HHIHJHJJJHJGIJEJJJHHJHIFFED;<../JGIEJIJIJJJJJJJJJJHJJHHIJJJGJI@@@?DFCJIIFJIJHJJJJFGGJFJJHIJJJJJJFJHJJF@:668<?:8//1JJJGJHIIJIGJFJIJHJEJJGJJIJ<<;889ACFGJHJIEIFJJJGEAEFCHGHJJJGJECECJGGJAA@CA?;:::31(()?@>>>GDJJJFJ=9?;J/../''''::<IDGDJJJJIJJJJJI=<<<))))))%''())*=5554674336CBIFEJBCA=<;=::=>@EFIEFCDHJIJFCBEJJJFCCAAA889DEHJEJJJJJJHF@@EFJFGJFC788CBCBCHGJEJGFHGJJFFJGDDJC<=5---;:))*;92238;<;5666DC8777<?/.-/189DEEBBA:??@87656GICJJFFGGJHEEHGJGABAGGBEAJCFDDHHJACIJJJFFD>>CJ>GJ3004>A855****33@BIJJJEBDFJGFJJJCBBCFJFFHIEJDHDGEB>71*.335<J?52225>=@BD@?ACBB6+++<666=++=?EJJGFJHJJJIIJJJJJHJHJJ>==JJJGJJJIHDGDEB?,,,,,,6;<>B>?EFCG63531:>B<:89:@IGFJFHHIJHJJIJJGJGC44<<DGDIJHHJHHIJJJJJJJHJFGH>752234<:444777AJCCCC@>>>AJHIFC@=<<<<GFHJJJHJJGJFJJIJJFGJHDDJEFDDJFED@ABJGGFBBBE6630+*-.*+++ABBECGHIJJDJJGJJJJGJJJJJJJJJJHHJBADBCJHJFIJJFFJEGHIGH@??;1&%%$%&(--5333DJJGJ@7000821126?CDIJJFIJHFHFJJJEGJJJJFJJJJJJJJJJJHJHJJJIJJJIJJJJJ:999BCA@83*()'(-(*&%%%()('()+1323.---1)))>?JJIJGDFDGJJEFGJGIJJIJGJJJJJHJJ<94227@HDEB<45>?::;>5555C>>>=<==433)))/+/11:?@AFFFJHJIJGJJJJJJJJJJFJJJIJJJJJJJJJIJJJJJ7777JJJJJJ;;;::3((1=??>@@BBCBFACB)((&))%$$%*'(**+.,/7657;;?4AC>>=<74655EFHFGJID>>ABJHFHB@7*'''(127>>>>A8787BCEDHJDA@JJJJIHJJGJEIJIEJGJJIIHJEGB866;DEIGDHJFJGJDGBBJJFJJGHJJJHGJJJJJJJIJJJHDHFHJHJHJHJGJIJGJJJGJJFGJFJGDJHJEHJHJJJJJFJGJJC?>:0/0-&&&'.*+++>>DAA@@EDGJJGGJJJJJD>??DJF;;;:;:9<=7778:<1+,=>JIJJJGJHGJGJFJJHJGIJGJIJD86640000766@GFABAADE3-,-692.-,-/('%%%%&(()&$%$$%%/12.,*'&'-,/553,'''.733346../,,/0><<DDCEDIIJHGED46IJJJIJJJFGC:HE;JJHIJJJIHJJI<==>>>>>ACEFIJ====GEHJGHJJGJJIGIDC:?JJIJJJJJJGJJJJJGGFJAADDJJJFJB@ABD<;88JJJJJA>=IJJJJJG==?FGJAAC?@AJECAJGFIDDDEA<;7861//.--0)))*BEDCJJGJJFDJJJJHIJJGG20**+,??>?FGGGF@J=9@@@BBAHJDABC?CBBA>>FHHECDEEJJJJJGFGGJJJGFJJHJJJIHJJJJJFEJEC989CJJJDDDBIJJEFGJHFEBGCJFHAA@>IJJJJGJJIJGGJFHJI???CC2..*&
@Glass_F3P_5_D3_6_18_17
CATGCAGTTGCACTGCCGCCAGCGATAACACCTTAGCTTTGTCCACCACATCGGCAATATCGTGATTGCGGAACACGCCAACATACTGCAACGGTGCCGCAGCCATCACTTCCTGCGCCTGTTCAACGTTGACGCAACGCGGTGATGTCGCAACAAAAATCAACCCACCGTAAATCGCGCCCGCGTCATAAGCTGCTTTAGCATCTTGCCCACGCGTCAGGCCACATACTTATTCTCACCCAGCAACACCCGGCGCACGGCGGCGTGCAAATCGTCATGGGCCATCAACGCCGAACCAATCAGAAAACCGTTAGCGAAGTGGCTAAACTCGCGCACCTGAGCGTAAGTATTGATGCCGGATTCGCTGATTACCGTCACGTTGTGCCCCAGTTTCGGCGCAAGCTCGCGGGTACGGTTAAATCAATCGACAAATCACGCAGATCGCGGTTGTTGATGCCAACGACCTTTGCTCCCAATGCAATGGCGCGCTCCTGTTCCTCTTCATTACTGACTTCGGTCAGCACGCCCATCTCCAGACTGTGAGCGACGGCGGCAAGCTGGCGATATTGGTCGTCATCCAGTACTGAAAGCATTAATAAGCAGGCATCGGCCTGGTAATAGCGCGCCAGATAGATCTGGTAAGGGTCGATAATGAAGTCTTTACATAAAATCGGCTGCGGGGCGATTTGGCTGACGATGGGGAGGAAATTAAAGCTCCCCTGAAAATATTTCTCATCAGTCAGCACCGAAATTGCCGAAGCGTAATGTTTATAAATGGCGGCAATGCGTGCTCGATCGAAATCATCACGGATCACGCCTTTTGACGGCGACGCTTTCTAGCTCCAGAATAAACGCCGTGCGCGCGCCCTCTAGCATCATAAAAATGTCGCCGTGCTCGGCTGAACCTCATTCTGAAAACTGGCCAGCGGTTGCTGCTGTTTGCGGGCTTCTACCCAAATCGCCTTGTCTGCGACGATTTTCGCTAAAACGGTTTGCATCATCTAGTAGTCCTGTGTGACTCTAGTATTTAGTTTCTCGTTTCTTCTTCTTCCAACGAGAGAAAACGAGGAACTAAGCGCGCCACTCGATGGACCAAAACGAAAAAAGACGCTCGAAAGCGTCTCTTTTCTGGAATTTGGTACCGAGGTCCGCACAGGTGGATGCGGACCAAAACGAAAAAAGGCCCCCCTTTCGGGAGGCCTCTTTCTGGAATTTGGTACCGAGTTATTAGGCCACACGTTCAAGTGCAGCCACAGGATAAATTTGCACTGAGCCTGGGTCAGATTCGGACTCGACCGCATAGCCTTCAGGAGTGAGTTTTGTTGTGCAATATAACCGACGACTTGACCCTGCCAAGCGGCACCAGATTTCTTGGTTGCGCGATCCCCTAAGCCAAAGGTGGCACTCAGGGGAAGCGCAAACTGCCCTGCAACGGGAGCGTTGGCTTCATCGCTACTTTGACCCATCTTCATCTTCTCCTCTTTCTCTAGTAAAGTGTTTAGTTCCCTCTTTGCGTCCTTCATAGCTTGATCCGAAAAGTTCTCTAGTAGCTAGCATAGTCCCTCAGGACTGAGCTAGCTGTCAACTCTAGAAGCGGCCGCGACGCGAAATCATCCTTAGCGAAAGCTAAGGATTTTTTTTATCTGAAATTCTGCCTCGTGATACGCCTATTTTTATAGGTTAATGTCATGATAATAATGGTTTCTTAGACGTCAGGTGGCACCATGGAATAGACTGGATGGAGGCGGATAAAGTTGCAGGACCACTTCTGCGCTCGGCCCTTCCGGCTGGCTGGTTTATTGCTGATAAATCTGGAGCCGGTGAGCGTGCGGTTCTACGCGGTATCATTGCAGCACTGGGGCCAGATGGTTAAGCCCTTCCGTATCGTAGTTATCTACACGACGGGGAGTCAGGCGAACTATGGATGAACGAAATAACAGATCGCTGAGATAGGTGCCTCACTGATTAAGCATTGGTAACTGTCAGACCAAGTTTACTCATATATACTTTAGATTGATTTAAAACTTCATTTTTAATTTAAAAGGATCTAGGTGAAGATCCTTTTTGATAATCTCATGACCAAAATCCCTTAACGTGAGTTTTCGTTCACTGAGCGTCAGACCCCTTAATAAGATGATCTTCTTGAGATCGTTTTGGTCTGCGCGTAATCTCTTGCTCTGAAACGAAAAAACCGCCTTGCAGGGCGGTTTTTCGAAGGTTCTCTGAGCTACCAACTCTTTGAACCGAGGTAACTGGCTTGGAGGAGCGCAGTCGCCAAAACTTGTCCTTTCAGTTTAGCCTTAACCGGCGCATGACTTCAAGACTAACTCCTCTAAATCAATTACCAGTGGCTGCTGCCAGTGGTGCTTTTTTGCATGTCTTTCCAGGTTGCGACTCAAGACGATAGTTACCGGATAAGGCGCAGCGGTCGGACTGAACGGGGGGTTCGTGCATACAGTCCAGCTTGGAGCGAACTGCCTACCCGGAACTGAGTGTCAGGCGTGGAATGAGACAAACGCGGCCATAACAGCGGAATGACACCGGTAAACCGAAAGGCAGGAACAGGAGAGCGCACGAGGGAGCCGCCAGGGGGAAACGCCTGGTATCTTTATAGTCCTGTCGGGTTTCGCCACCACTGATTTGAGCGTCAGATTTCGTGATGCTTGTCAGGGGGGGCGGAGCCTATGGAAAAACGGCTTTGCCGCGGCCTCTCACTTCCCTGTTAAGTATCTTCCTGGCATCTTCCAGGAAATCTCCGCCCCGTTCGTAAGCCATTTCCGCTCGCCGCAGTCGAACGACCGAGCGTAGCGAGTTGGTCGACAGGAAGCGGAATATATCCTGTATCACATATTCTGCTGACGCACCGGTGCAGCCTTTTTTCTCCTGCCACATGAAGCACTTCACTGACACCCTCATCAGTGCCAACATAGTAAGCCAGTATACACTCCGCTAGCGCTGAGGTCTGCCTCGTGAAGAAGGTGTTGCTGACTCATACCAGGACCTGATACGCCCCATCATCCAGCCAGAAAGTGAGGGAGCCACGGTTGATGAGAGCTTTGTTGTAGGTCGACCAGTTGGTGATTTTGAACTTTTGCTTTGCCACGGAACGGTCTGCGTTGTCGGGAAGATGCGTGATCAATCAGACTCAAATATGTATCCGCTCATGAGACAATAACCCTGATAAATGCTTCAATAATATTGAAAAAGGAAGAGTATGAGTATTCAACATTTCCGTGTCGCCCTTATTCCCTTTTTTGCGGCATTTTGCCTTCCTGTTTTTGCTCACCCAGAAACGCTGGTGAAAGTATGGAAAAGATGCTGATCAGTTGGGTGACCGAGTGGGTTACATCGAACTGGATCAACAGCGGTAAGATCCTTCCAAGTTTTCGCCCCCGAAGAACGTTTTCCAATGATGAGCACTTTTAAAGTTCTGCTATGTGGCGCGGTATTATCCCGTATTGACGCCGGGCAAGAGCAACTCGGTCGCCGCATACACTATTCTCAGAATGACTTGGTTGAGTACTCACCAGTCACAGAAAAGCATCTTACGGATGGCATGACAGTAAGAGAATTATGCAGTGCTGCCATAACCATGAGTGATAACACTGCGGCCAACTTACTTCTGACAACGATCGGAGGACCGAAGGAGCTAACCGCTTTTTTGCACAACATGGGGGATCATGTAACTCACCTTGATCGTTGGGATCAGGAGCTGAATGAAGCCATACCAAACGACGAGCGTGACACCACGATGCCTGTAGCAATGGCAACAACGTTGCGCAAACTATTAACTGGCGAACTACTTACTCTAGCTTCCCGGCAACAATTAATAGACTGGATGGAGGCGGATAAAGTTGCAGGACCACTTCTGCGCTCGGCCCTTCCGGCTGGCTGGTTTATTGCTGATAAATCTGGAGCCGGTGAGCGTGGGTCTCGCGGTATCATTGCAGCACTGGGGCCAGATGGTAAGCCCTCCCGTATCGTAGTTATCTACACGACGGGGAGTCAGGCAACTATGGATGAACGAAATAGACAGATCGCTACGAGATAGGTGCCTCACTGATTAAGCATTGGTAAATTCCCGCCTTTGAGTGAGCTGATACCGCTCGCCGCAGCCGAACGACCGAGCGCAGCGAGTCGTGAGCGAGGAAGCCTGCATAACGCGAAGTAATCTTTTTCGGTTTTAAAGAAAAAGGGCAGGGTGGTGACACCTTGCCCTTTTTTGCCGGACTGCAGCGGCCGCTACTAGTAGGGAGACCAGAAACAAAAAAAGGCCCCCGTTAGGGAGGCCTTCAATAATTGGACTATCCCCTAAACTTCAAAGGACCAAAACGAAAAAAGACGCTTTTCAGCGTCTTATTGTTCGTCTTTGGTACCGAGTTATTAATATGCGCGCAGCGTCTGGAAAACCGAGGCCAAAAGACGTGCGTCTTTGATGCCCGGTTGCGACTCTACAGCAGAATTAAAATCAAGTCCGGCGCAGCCGGTTGTCACTTCCACGCAGTTATCTGCGCCTAAGCCCCCCGCCAGCAGAACGTTGCCAAGCGATTGACCATTTAATAGTGACCAGTCAAAACGTTGCCCGCTTCCACCCTGGCCGTTGTATAAAACATCTTTATTCAACGTGCTGAAACTCGCGGGCGGGCAGGGTTTCACCGACGCTTAATGCTTTCCAGATGGCAACATGTGCTGGCAGACTTCACGCAGCGTATCGATATACAGCTGT
+
+++,.44?;<<@A@@EJEJHJHJJJJJJJJFJJG?@@BEB:2//279+++,??@AIJIJG?>>?EEJIJJDBJJ---/FIHJJGJJGHJJJJICJHFEEJEG@@?AEJJJGHJGJJJHJJJJJAJEFJIJIJJIJJHJJIIJJJJIJJIIDCDEBIIJGJFJJJJJIJGJJF;;;<CE::C766<<==F?A@BGJAAAJIJGJJJEJJJFJHHFEJDGGCEJJDFJJHGGJ=CCBC888EJEJJJJHJJJJJIDHJIIHIJFJDEGE@20012:988879>BFABFFFJ;<<=EIIJHHJJJJIJJJGJHJJ?;;@?AAD;::6&&'(+))..269@@=<<;=>IJJFJGHFIJJEGGJJJJJJJICCDJIJHJJJJJJHJJJJEJHIJC<<D7334IJJJGJJJJFJJGJGJJJIE/,,,-)(((@@@A5556JJJJJ7666IJJJJIJJJGIJJJGJGJGFJIJJJHJHJJICCCCJHFJGCI;:;;ECDACHIEJJJJJJJJIJJJFJJGB>>@CB>;;3'&&(1ACAACCAIJFHIJJGJGHEJEGEIJJCCCBDCDD?>><;;<=CHHJJJEGJJHJDBCBDJJJJGJIJIFHJGGJJGFJJJDCBEIJFIGHHAA@>A55-(&&))%%&)//3DDJGIJIJB@BBJJFEJJJJGJJIGGJJHJIIJJGHHJJJJJJJJJHCDAABFGGECCA<==JHDDA?DIE6679::76899;@EJJJGHJC?HJFFJJJFJIJJIJIJFGIJJGJHDFDHHECJGGHEIJJJJIGJJFJHHHHJJJHJFJGH<('''888CH:5556><66665333BCFEGGGHJJJJIHCH?=?52)''&&))=DGDGEHH====CA?298>55448+*)+*((&%%%(2;:866/.1.,.EJJJJJHJGJJHGHIHGJJIJGGJHEJJJHIJJGGIFFJBCABJEJJHEIGIEFJJ>=:89:333A@??@CJEGHJJJJJGJJEIJIGBAA=CJJHEHEJGGJIJJJIHFDDEEGGIJJIFJEJJFJJJ@@?<CD@<5:;99;::<CHBI;:<DAB>;<EDEBGCJEIFJIJFJFJJGJECCBA3111B?>>?BDCFIJJGIFHFF544:BCDFJJHJJHFEFGJJEGFH99676597666865323,,)'')8:CCAA@HHHJJJJJJICA@=?BBEEJD555;FFIHGD=<@A7:9<8=ABGJJJJED@>4*++-/34997;BFJHIJJJJHHH@BEJJJJJJJGJIJFJJIJJJJJEJAACCJIJHJJFHJCCC>>?@DIBFDG//.1190/22<AEIHFJAABAGJEEC=477=@DC:97:25432-(*110//+(&%%8<BC9888=8:JJJJJJJGGJHA@A>B9.-,-1.(((())'$$$$++++HJJIJFJJJJJHJJFJHHDBC@44DGJIJDC@@CDEGHICBFDGIJGH877;FJJHGEHHGFGBDDFJJEECGJE@FBJFCBAC9999999>EFDHJJJEIJJ8888GJJJEIJ><=<BADJJIABC>D<;41-.'0>EFBA@:;<=JFIJJJJGGJJFEEJJ?=>>11100000//65('''=JJ?>>>C===>?IJ@B<<2226>HFHFFCD&&&($%%&'.555CECBJF9JHJHGJIJEFEJJJJAJ9DDIJFAA@@GJJJJJJDE:99:BGIJGJFJCC?@JJJJII@<=9989DFGGJFJJHIJJHIHJJJJHJJJJIJIHJJIJIJJIGJGJJHJHIFJIFEIJEEJDFFGJJEHFJGHJIF;;9:>?JJJJJIGGJJJJFHEJ>@AFJJJJJEIEIJIJJJJJJJJHIJJJFGEBDEIHEIEFJHGCCA322322*)+**+)))&&'7AEHHCJJJHJJJJJJJJJJJHD5557>></.++**+7/+-*<=>HJGJEJGJJJJJHEG=<==FGJJ;;833738765;?@999:;:;=>==AD310-,+,-<<ABDGFGFEGIHJGGECCB:;::@BHJBCA?CBJHJGHGG<<ADDJGGGHJJJGFJJJJJIJFJJE??>CFHJDJHIIJFFIHF=JHJJJHGDJHIFJJDABJC<3/00A??><@ADDDEIJJHE>>>=EDEDFDBJJGJJEIFJJJGFJHHJFGDFGH<9::6()2,))))**,7;88BJHE3333333CCCFDBB543235791111CE767;;==??5401-/-,,1+<>=@<79<;88:CGEHGIHJFHJJIDIHJJDB@@??A6223<DDJJF?:**+>IJIJIHJJ==:=1111;4003..3211134651044=@001::=>0//1FEJ<<;9<::9FFBHIJJJJJHJJA<>JJEF@22222222('''5>;<BADJHGGJJJJJJEBBCFFIJDEGIIJIJJJHJ:878;?A8887>>@CEGDJHJJGHJEG3222><2---00057=99>?:999=@6..8EJEFJFIJJJJIJGJIHJJJGJIJGHIJJJJJJHEIJJJIJGJEJIJHJGGIHJEFHDJEIJJJJHJJFAJHIEA///0;<844;:>?/,+,,6777=>DEFJJJHJJEI?>=/...4///.112@A;=IHJIJIEHEJJJJHJFEGGJHJFIJJJDJFJFGIIFJJCEJG42488IJIJJG;<2,,,-792222EJHIGJJHJJJJGJHHJJFEGGJIJJJJHIJJJJJIJJGIJHFJJIJJIJJJGIJJFB@AAFJJJJGEHJHICC??A?HJFJJJEEEFJF@=<+++886,--9<=>?JJJJGGJADFJCJJHFFJIJJJJIJJJ?;34?>CJECA>>6::FGJJHH=C9:EJJIGEHIJIGJHIJIJGJEHJJFIHFJGFJFIHJHGJHD@>=(%&'$$$$&(35CIJJJJJJJGJJJFJGJHIJJJJEHHGJJJFGIJJJFJJJFJJJGJJJJD5135:9:79A6776@?@IJIGJIJJJGGJJJJIJGJJJJJJIGJHHJHJCHED?<<<;<<<<A@AIGIHIJJIJJJGGJHHGJDCGHGJDDGC?777?>>CDBEC@??==@843+%%&%%((/0(&&(94-,,,-5210011@EGFHJHEJJGJIJIHFEHEHJJJIJJJJIJHJJJJHJGEJJJJJJDEFE/.-.<@:;=<FJJFJJJFJJJIIJJJJJIGJJJJIJJIIJF?@?>@?;<<=DJFCFDJJJJGJA86'''%$$&&(('()**24DFDIFFGHJHJHIACAACCA@CDJJEFEEDHJGJHIGEH=7444=>;>=95589JGJHFJDBA@95(''*04744;<GHHIED-JEFGEJECJ<56A?EBCDHJJJHJJJJJJJJJB?;70))<='''>HEGCGHHJGJJIEJFDB7=>@ADJ6;653)''(,4543.--'&%'('(.(((($$$$$$$%%+1:>AFJHEA???J:877-('./4359987679,++)'&'''(-38**+3.+++889CIGJFJJJJJHHJJJFJGHHJJFIJJJJJJGJJJJJJJFGJJEIF?9=<:6545774*??>@?@JFGEDFHJGIJFJJECGGGEGHJGJIJEEFFIJJGEDEFHHHHJJHJJJHFIHJG@??=751%%&'&()*+*++@CFJJJJJHHFDHBDFEGHFHHIIF??:89:>@AGEIDHJEJJJIJJIFJJJJJJJJEFFHCJFJIJF=;;<AA?>>++++:10..+..054488779==>EEFID?@@CJJJDEHHEJJIHJJHJJGFJJFJJ<;<<JJJJJIECC5446JE)(()=2554...))&&&&%$%)0//13;=;<<=GFEJJGJIJJJIIJGFFGJJJIJEGDCJJGJJJJHJJJIJDEEFJJGJJHFJCCDCGIJHGHCJH?==>CGJJGEDBBIHGHJDJFJJJJFJJ<8@:JJJJJIJJJFIHJHJGJJJJJEEBDDCEDEHDJEHAA;:777543,,++)*0178?A>>?EJGJFHGJHFJHJJJJJJJGGHJJJJJJHDFCEHJJJIJF;991+%&%''&&*+***@ACEHJJJJJJJJJGJJJJJIJJHJJFGJJIJJJHJJJBBG?JGJBAA7766;@JGBACJ1111<=JCA>@AJGEAA@EBDCDCCJJH?<;;DA'&&'*+++,/..'''''34669>GJ@?>;<<=FDA@ABJGGJJJJEGFFD.--->>>G:77798;:9867@CCHBEDCJJJJJEFFJCCDEJIEH@A@AEGJJJHJJJ=888<<<CCBBDJJJGH>=;=ADGGJHIJJGAAB>?=<8>''&%&+**/17;;>>CCHGH?@FFJHJHEIGCBDEIHJJ?GBA:DG220/11377:::BHJJFBBB?AA-,,,---4311-.../@B/,.3DBC@?=<<==3222668JFA@?DD5556?BBD8777>@@=::::9:FCFC===>D?@?=714A9---.IGGHJF;:::JGJFEGBEDDB;::5</)+08;=;<AGHDGBDHCDEGGJGIIIHFEEAFIGJJJJIJJJJJJJJHJJJJICCDJJHJGJIJFJEFGJHHFJEHD;;:;@6.--1119;DJJEJJJEJGIJJEEGJHHJJCDEGJJJJF?>><97+'%%%')*17=BFGEJHHGI>;:;355:;>ECJJFIDEDC@ACE>ABA<GFDGJECEDJJJHJJGJFJJEJHHIJJIJGEJJJJJHHHFAJDJ>>;99;+AECJJFJH<;:;>.-'&')/+,))*+..*%&BDJJHGJHJJJJJJEDDGJEHEFH=E?=>9999BJGFGHHGJHJJJIJHJHJIJJJJGJIHI><;:645558*))&()*+////0955431//0/0//--,-0(
@Glass_F3P_5_D3_6_18_18
CAGGGTTGTATTTCATGAGCGGATACATATTTGAATGTATTTAGATCACGCATCTTCCCGACAACGCGGACCCGTTCCGTGGCAAAGCAAAAGTTCAAAATCACCAACTGGTCCACCTACAACAAAGCTCTCATCAACCGTGGCTCCTCACTTTCTGGCTGGATGATGGGGCGATTCAGGCCTGGTATGAGTCAGCAACACCTTCTTCACGAGGCAGACCTCAGCGCTAGCGGAGTGTATACTGGCTTACTATGTTGGCACTGATGAGGGTGTCAGTGAAGTGCTTCATGTGGCAGAAAAAAGGCTGCACCGGTGCGTCAGCAGAATATGTGATACAGGATATATTCCGCTTCCTCGCTCACTGACTCGCTACGCTCGGTCGTTCGACTGCGGCGAGCGGAAATGGCTTACGAACGGGGCGGAGATTTCCTGGAAGATGCCAGGAAGATACTTAACAGGGAAGTGAGAGGGCCGCGGCAAAGCCGTTTTTCCATAGGCTCCGCCCCCCTGACAAGCATCACGAAATCTGACGCTCAAATCAGTGGTGGCGAAACCCGACAGGACTATAAAGATACCAGGCGTTTCCCCCTGGCGGCTCCCTCGTGCGCTCTCCTGTTCCTGCCTTTCGGTTTACCGGTGTCATTCCGCTGTTATGGCCGCGTTTGTCTCATTCCACGCCTGACACTCAGTTCCGGGTAGGCAGTTCGCTCCAAGCTGGACTGTATGCACGAACCCCCCGTTCAGTCCGACCGCTGCGCCTTATCCGGTAACTATCGTCTTGAGTCCAACCCGGAAAGACGTCAAAAGCACCTCGCAGCAGCCACTGGTAATTGATTTAGAGGAGTTAGTCTTTGTTGAAGTAGTACGCCGCTCGCTAAGCTGAAAGGACAAGTTTTGGTGACTGCGCACCCTCCAAGCCATTACCTGGTTGAAAGAGTTGGTAGCGAAAAACCTCGAAAAACCGCCCTGCAAGGCGGTTTTTCGTTTTGAGCAAAGATACGCGCAGACCAAAACGATACTAAGAAGATCATCTTATTAAGGGGTCTGACGCTCAGTGGAACGAAAACTCACGTTAAGGGATTGCGTAGTGGATTTTTATCAAAAAGGATCTTCACCCTAATCCTTTTAAATTAAAAATGAAGTTTTAAATCAATCTAAAGTATATATGAGTAAACTTGGTCTGACAGTTACCAATGCTTAATCAGTGAGGCACCTATCTCAGCAATCTGTATTTTGGGCACGTAACGTTGCCTGACTCCCCGTCGTGTAGATAACTACAATACAGGAAAGCTACCATCTGGCCCCAGTGCTGCAATGATACCGCGAGACCCACGCTCACCGGCTCCAGATTTATCAGCAATAAACCAGCCAGCCGGAAGGGCCGAGCGCAGAAGTGGTCCTGCAACTTTATCCGCCTCCATCCAGTCTATTCCATGGTGCCACCTGACGTCTAAGAAACCATTATTATCATGACATTAACCTATAAAAATAGGCGTATCACGAGGCAGAATTTCAGATAAAAAAAATCCTTAGCTTTCGCTAAGGATGATTTCTGGAATTCGCGGCCGCTTCTAGAGTTGACAGCTAGCTCAGTCCTAGGGACTATGCTAGCTACTTTTGAGAACTTTCGAATCAAGCTATGAAGGACGCAAAGAGGGAACTAAACACTTTACTAGAGAAAGAGGAGAAATACTAGATGGGTCAAAGTAGCGATGAAGCCAACGCTCCCGTTGCAGGGCAGTTTGCGCTTCCCCTGAGTGCCACCTTTGGCTTAGGGGATCGCGTACGCAAGAATCTGGTGCCGCTTGGCAGGGTCAAGTCGTCGGTTGGTATTGCACAAAACTCACTCCTGAAGGCTATGCGGTCGAGTCCGAATCCCACCCAGGCTCAGTGCAAATTTATCCTGTGGCTGCACTTGAACGTGTGGCCTAATAACTCGGTACCAAATTCCAGAAAGAACCTGCCGGAGGGGGGCCTTTTTTCATTTTGGTCCGCATCCACCTGTGCGGACCTCGGTACCAAATTCCAGAAAAGAGACGCTTTCGAGCGTCTTCATTTTGGTCCATCGAGTGGCGCGCTTGAGTTCCTCCTTTCGTTCGAAGAAAAACGAGAAACTAAAATGCTGGACCCATCACCAGGACTACTAGATGATGCAAACCGTTTTAGCGAAAATCGTCGCAGACAAGGCGATTTCGGTAGAAGCCCGCAAACAGCAGCAACCGCTGGCCAGTTTTGAATGAGGTTCAGCCGAGCACGCGACATTTTTATGATGCGCTACAGGGTGCGCGCACGGCGTTTATTCTGGAGTGCGCGAAGAAAGCGTCGCCGTCAAAAGGCGTGATCCGTGATGATTTCGATCCAGCACGCATTGCCGCCATTTATAAACATTACGCTTCGGCAATTTCGGTGCTGACTGATGAGAAATATTTTCAGGGGAGCTTTAAGCTCCTCCCCATCGTCAGCCAAATCGCCCCGCAGCCGATTTTATGTAAAGACTTCATTATCAACCCTGCCAGATCTATCTGGCGCGCTATTACCAGGCCGATGCCTGCTTATTAATGCTTTCAGTACTGGATGACGACCAATATCGCCAGCTTGCCGCCGTCGCTCACAGTCTGGAGATGGGGGTGCTGACCGAAGTCAGTAATGAAGAGGAACAGGAGCGCGCCATTGCATTGGGAGCAAAGGTCGTTGGCATCAACAACCGCGATCTGCGTCGATATCTCGATTCGATCTCAACCGTACCCGCGAGCTTGCGCCGAAACTGGGGCACAACGTGACGGTAATCAGCGAATCCGGCATCAATACTTACGCTCAGGTGCGCGAGTTAAGCCACTTCGCTAACGGTTTTCTGATTGGTTCGGCGTTGATGGCCCATGACGATTTGCACGCCGCCGTGCGCCGGGTGTTGCTGGGTGAGAATAAAGTATGTGGCCTGACGCGTGGGCAAGATGCTAAAGCAGCTTATGACGCGGGCGCGATTTACGGTGGGTTGATTTTTGTTGCGACATCACCGCGTTGCGTCAACGTTGAACAGGCGCAGGAAGTGATGGCTGCGGCACCGTTGCAGTATGTTGGCGTGTTCCGCAATCACGATATTGCCGATGTGGTGGACAAAGCTAAGGTGTTATCGCTGGCGGCAGTGCAACTGCATGGTAATGAAGAACAGCTGTATATCGATACGCTGCGTGAAGCTCTGCCAGCACATGTTGCCATCTGGAAAGCATTAAGCGTCGGTGAAACCCTGCCCGCCCGCGAGTTTCAGCACGTTGATAAATATGTTTTAGACAACGGCCAGGGTGGAAGCGGGCAACGTTTTGACTGGTCACTATTAAATGGTCAATCGCTTGGCAACGTTCTGCTGGCGGGGGGCTTAGGCGCAGATAACTGCGTGGAAGCGGCACAAACCGGCTGCGCCGGACTTGATTTTAATTCTGCTGTAGAGTCGCAACCGGGCATCAAAGACGCACGTCTTTTGGCCTCGGTTTTCCAGACGCTGGCGCATATTAATAACTCGGTACCAAAGACGAACAATAAGACGCTGAAAAGCGTCTTTTTTCGTTTTGGTCCTTTGAAGTTTAGGGGATAGTCCAATTATTGAAGGCCTCCCTAACGGGGGGCCTTTTTTTGTTTCTGGTCTCCCTACTAGTAGCGGCCGCTGCAGTCCGGCAAAAAAGGGCAAGGTGTCACCACCCTGCCCTTTTTCTTTAAAACCGAAAAGATTTCGCATTATGCAGGCTTCCTCGCTCACTGACTCGCTGCGCTCGGTCGTTCGGCTGCGGCGAGCGGTATCAGCTCACTCAAAGGCGGTAATTTACCAATGCTTAATCAGTGAGGCACCTATCTCAGCAATCTGTCTATTTCGTTCATCCATAGTTGCCTGACTCCCCGTCGTGTAAGTAACTACGATACAGGGAGGGCTTACCATCTGGCCCCAGTGCTGCAATGATACCGCGAGACCCACGCTCACCGGCTCCAGATTTATCAGCAATAAACCAGCCAGCCGGAAGGGCCGAGCGCAGAAGTGGTCCTGCAACTTTATCCGCCTCCATCCGGTCTCTAATTGTTGCCGGGAAGCTGGTGCCAGTAGTTCGCCAGTTAATAGTTTGCGCAACGTTGTTGCCATTGCTACAGGCATCGTGGTGTCACGCTCGTCGTTTGGTATGGCTTCATTCAGCTCCGGTTCCCAACGATCAAGGCGAGTTACATGATCCCCCATGTTGTGCAAAAAAGCGGTTAGCTCCTTTCGGTCCTCCGATCGTTGTCAGAAGTAAGTTGGCCGCAGTGTTATCACTCATGGTTATGGCAGCACTGCATAATTCTCTTACTGTCATGCCATCCGTAAGATGCTTTTCTGTGACTGGTGAGTACTCAACCAAGTCATTCTGAGAATAGTGTATGCGGCGACCGAGTTGCTCTTGCCCGGCGTCAATACGGGATAATACCGCGCCACATAGCAGAACTTTAAAAGTGCTCATCATTGGAAAACGTTCTTTGGGGCGAAAACTCTCAAGGATCTTACCGCTGTTGATCCAGTTCGATGTAACCCACTCGTGCACCCAACTGATCTTCAGCATCTTTTACTTTCACCAGCGTTTCTGGGTGAGCAAAAACAGGAAGGCAAAATGCCGCAAAAAAGGGAATAAGGGCGACACGGAAATGTTGAATACTCATACTCTTCCTTTTTCAATATTATTG
+
3,,,,21..)('()),--01652/..2475557>EDFJ=<<3333=>A@=????AHEJ9/...7658**'+0+*.255:>AHJFJJGFIJJJJFIGFJJJJIJJJJJIJJJJ;;;;FGHEJJJJJJGJJE<5BIECECD@?5,+++0(34;>EFJHGJIGHJJGJHJIGEJE<997+(((46<>AACB4333===>EJHA@??EFGG>EG556JJJJIJGG>>>>IJJDHEEJHIGJJJHB9999JJJJJHJHIJIIEJ3333HJFAAABGJJ0...25;;BEDD:855AA:::4.''35?493244333BBIFJ????ACJGJFJJGJIFDFCCG33BBJJJAA=;<4??E<><--=>>BDDJG@A@?GJIJIJJHHJJHEBECCBCCIJJJFHJIJGFGGJJHJJIJGGJJJGFJIJFIHJA;;:53231/++2*&&(-,--8=DB::<CDBJJJJJJJJEGJIIJHJHJJGJHJIHJJJJHHJIJGJGJ/FIEGJHJHFEIF@IJJ>?@EGJGHGJFJJIJJJJJFJJJFJJJHJJJIHJIJJJJJJJJJJJGGHF////IJBJIJIHIJFDD?DJJHJGBACAAFF?@C6212(()17789EJJFFJEJEBA@=C:@C=;?98568BFEJJBDCFEHIJJJJJJJFFEDFFDJJIJHFJJGFHJJHJIEFJJGGJJJGHGGJ9888=9?6EJECEFHBB@96-.9:=5BCBGJDHGFC@>>@BBC7666>>>JHDFHGJGIFHCDJCEBCDE>:-,*&'%$$%,9;<??ABAFDFIFFEIHIJFEE@:9486:51(&&&&120-))('&%%%%%$%&(//624CDJEDHJGHEGGHFDFFHEE@B85'%%)-&1==>.,,(&$$%$$%$#$%'&$#%&)+5:>@DAA:>B@>433000/.-*)'%%&'-//,,,,++++,451.,-+++-320/0-/0)((%%&''''&&$%16>FJB>97761665455;4420/.6*'''*1)&%'('&-.-**-,,,7653('(278.--***'(&'''+))@;@FFEFEHEIIJJJJHDFD4442567;??44102<H7766<@BGACCC8;77-,**&%%%%(*,+***3321-,98,**'((&*01/,.,,.@BCFJGFGFAABEJJJJJFJEJJJJHJJJFHJHDJJJJJJJHHJJDJHDHJGHFEADFFGFGJJJHFCFCDIJJJGFEJJFEGGJGJEJ44////21-,-.,--((''%%)((%%$$$$#$$&%%%(%$%%27?@???>*)'')*4++*('%$$$$$$&&'%&'(*+)''&)))-..,-==?@@FJDJJJ@:9:;<<99;::AD@<<DH665591//.,/00/02486663;>>@@HEHEEDDGFDDDCEDIHHDJEIE=G1000<=545==@BACEJHCC<<?CGJJGGJJJJJJIEADF<;;*)))BBHIJIJGJJHFFGGGFE@B@CIIJGJJGJGJJJIHJJIIHIHJJGGGFFEJEEIJIJHJJJJJHFDEJJJ8889FHJJFBEE<5523029IFFJJEJJFJJIGJJ@>=@BHEDJJJJJJJFCGIIJIFJJIFEBCD;;;<CFDBFJJJJJJJHJJJEFJJEJJHIFJJJJJJHJJFDD:7777861-,(&&/42389/,%%&'()*,3---.65310+**)/:ABGIEJGEGJIG7877F@@?44322988<ABGFFJJJ><<87783334778:9A::;;GEJEFGJIHJGHJJIJJHJJIHJJJHJJHJFHJD;9992/>=C33>?FJJGEJJJIGEEJI>569G>43330100000-)'((+((',---++,:56<EFJEJ>11116556AABF@A@;<<7777312>43228JGHGJJGEJFHFDFF655*(()/01<:::;B:34495<<<G75../JGHGJHJJJJIFJJJJJJJJJHHGHHGGIFJJGJIJJGFJB@?A;<DDDGIFB@=?=;6-**,-1(&',**)),(('(((('))&''.332225HA@BHFIJGGGJJEJJIJJGEFBFIEA=:645579:8<7544567DCDDGHFJHDFJJHFF@@1*'$$$$&)&459;9:EDCBBJFIBA@:86('''36<<:630,(+-1('')11.**15;<<<9988)((**&%&%%%(,,*,,-210076689;<=<?A=<<CGIJJJJJGJJJA?A?88>:@9:?7777DIJ;;:;EBBBA2))))DBBEDJDDDDDJJJ:999:;<JFJJGJFIDJ<:83D?+++4=@AEJEJEDJJJJGJGDDJJJGHJHJJJIJJJJJJJJJJJHDHFJJGIEDHJJEIJJJJJJHJJGIDBAA?>22003399>G@A?HGJIGHGGJGJJIJJH6666GJIJIJJHJHF;7667JECIAA?@@@I>JJJJIJJJJJHHJJC4444CBCB7227<CHJJHJJJGJJJGJJA><<??@CJHG<<:<J@3011JJ9777=-,''''(755434@9::1113<AJIGHEGA@@ADCCJBBABJJJHGJJHJJHJJJ:855677+&%%)00''('*))*/(''()472222>?CCDJCBADCA<<<=:979=@6.-,,,09ACFJ8654679:;99211,))::ABEIJJJJHJJJJGJI988555455699****>>?@BBAJFJJJJJIIGEDDABBEH-,,,6:D<JGIFCJHJIJHIJJJHGJDIGJJHJIGEIGJHJJFJEEEIJHGJGHJJJJFHJAAAAJE@@@<>88..'&%%%&&&&&..81++,.JAAHEEEJHFJJHJJEHACBCHEEGEJEJJJFJIJJJJGJGJGJJJGJJJJIHHJIGGIGJJJJJJJJIGIHEGJGFJJJJIJJGJGHJDE;;;FJJJJJJJJJJJHHIJJGJJJIHFEABB<<<=JECJJEJIIJHJJJJIJHJJEDDDD95@BFEEFJ:999DFCA@EIHJCBDFJJJJJJDEJEECFJHJJJJJJJJJJJJIJJJFFJJGFJJGCHJJJJJJIIHDGJJJHJJJJ>>JAHJJJGEJJIJJHEFHJJJJFJJJJJIJIGECDCA7**)),+--,,**3678CJHABDBFJJFIJFEGFIJJJJIJIJJIJHJJJJIHGJIGJGJJJJJJ@AABEABA<>8AABJGJEJJEIJJJGF?>>?JGHJEBCC,,,,/1/1BEGJBBBCJHJIJJIJIHJHHJJJIJJJIEFEEIJJJDJJJJJJJIJJGJHJHJJEEHFIJJJJHEEFJHDEJFDHJJIIJJGFEIJJJJHJEAC;:9:JHEACA8899??,,,.CJJJJJJJEJJJGJIJJJJJIFIJJJJGIHCDJFEDFEEHIE@AACI86443556;7=BCC3/+*'',((+10**,0=AAECBFEJJJHEJJJJHGJJJJHIJA@@A@@AAHJIJJJJFHJJHGJIJJJHIJJIEGJJJJJHJ=<=>AAAE;82224?DG=>==FJ?@@AJHDFJEFJJJFGHJJJBJHJBFFEDJJJJFJIJHFCEFFFBCJGC;;:8//>?AAJHDJDIEJJGFHHI:9:;G>====BI??=?@@=<;)%%%'&%('.68AIFJIIGGJIFFDJJGH><;>??>>4221///8ABBEJHFDC@==A@EJ@9::>I???====>==>@JGF=<<IJJGEGEHJJHJJJFHGGGBCBFJDFDF<<A112EH?6446;9BDA?>AFDCBBBCJEEBDEEHDCDJGJJIJJJJJJEJDA@?BBBAAAJJJJFJJJFDGJIGJIFJJJJFEDEC:9987B57875:<IJEBAAIGB54,((*+*)*(*7955<:;BCEBABCDEJFJJHFJ-,,.;:0000=:920//0---/2('')'&&'02<<511/.158?@@JHGGJJJJJJJJJJHDA133JIEHJGI><<<HHIJICDCFCD;978@B'''(1004469AB@AABCEDDGFJ1001>@?@JJEJCCGFFGBBABH=101'&&('%##$&&%$%&33((')521236---=CHJJJJEJJGJJFGG;;;;GJHJJJHHFJH7768>?JJDCCFGJJDHIJJJJJ??@@GEI999@EDIJJGFJJHFFGIGJEJHEJJJHEGIJJH9998=<<<322;AE@A=<9DEB=>8=/.)&%&&('&'6DIGHJFJBABCEDEB*)))1)(()---.335@@HIF@??<<<>DEJJJ===>JJJJIIJGJJJJJJJJGJJJJJHGJJJJJJJJGJGJCBB0++/<7;;::---.1..3:FGFCDDDGJJJIJJIEE((()CJJJFIEGHJFHHJCCD9;=HGB??@FBD??CABFJJJJHE?JE@A@BA@A**666HIJGB=<>?::::@ABCCIEC62227:=JDDFFDICFGBDC;222?AGJJJDGFFJJJFEEDFJJHJGJHCDC>JCBBCJJEJJFJJJJHDJJJJHFJJ@FJGCCBEHGJFJJJ<;;<FA@:''')55431010-,+*-//25556HJGHJHJJHJGJ@??@CJFEEJJ@CA=9==IJG@@@AFCBHJJIHFHIJCHEAB22237569CBB===JFJFHJJHJJGJJFHEGGJEGFJFCDCEFE2022=>1109;1/(('(*,1;JJIIAEC<;;;><-++;HIFED<<;;=<;;;?E@EHEFFFHJJJJGHJHJEEJGJEJJJEJHHJFC6335<10/008@@@@D@FDCFI7778@?>HGEDD@GEEEJFIIGJHDFGJJFEJJJJDDDEBDGFJJJGHEGG@@A@IJJIJFFGGFEIFDEIHHFHJEFJDIFE9878676))&$
@Glass_F3P_5_D3_6_18_19
CTGGTAAAATATCTTTAGTTCCCTCTTTGCGTCCTTCATTGTTTGATCCGAAAAGTTCTCTAGTAGCTAGCATCATCCCTACGGACTGAGCTAGCTGTCAACTGCTAAAAGCGGCCGCGAATTCCAGAAATCATCCTTAGCGAAAGCCAGTTTTTTTATCTGAAATTCTGCCTCGTGATACGCCTATTTTTATAGGTTAATGTCATGATAATAATGGTTTCTTAGACGTCAGGTGGCACCATGGAATAGACTGGATGGAGGCGGATAAAGTTAAGGACCGCTTCTGCGCTCGGCCCTTCCGGCTGGCTGGTTTATTGCTGATAAATCTGGAGCCGGTGAGCATGAGTATCGCGGTATCATTGCAGCACTGGGGCCAGATGGTAAGCCCTCCGTATCGTAGTTATCTACACGACGGGGAGTCAGGCAACTATGGATGAACGAAATCGACAATGCATCGAATGGTGCCTCACTGATTAAGCATTGGTAACTGTCAGACCAAGTTTACTCATATATACTTTAGATTGATTTAAAACTTCATTTTTAATTTAAAAGGATCTAGGTGAAGATCCTTTTTGATAATCTCATGACCAAAATCCCTTAACGTGAGTTTTCGTTCCACTGAGCGTCAGACCCCTTAATAAGATGATCTTCTTGAGATCGGTTTTAGTATACGCATTAATGTCTTGCTCTGAAACGAAAAAACCGCCTTGCAGGGCGGTTTTTCGAAGGTTCTCTGAGCTACCAACTACTTGAACCGAGGTAACTGGCTTGGAGGAGCGCAGTCACCAAAACTTGTCCTTTCAGTTTAGCCTTAACCGGCGCATGACTTCAAGACTAACTCCTCTAAATCAATTACCAGTGGCTGCTGCCAGTGGTGCTTTTGCATGTCTTTCCGGGTTGGACTCAAGACGATAGTTACCGGATAAGGCGCAGCGGTCGGACTGAACGGGGGGTTCGTGCATACAGTCCAGCTTGGAGCGAACTGCCTACCCGGAACTGAGATTGTCAGGCGTGGAATGAGACAAACGCGGCCATAACAGCGGAATGACACCGGTAAACCGAAAGGCAGGAACAGGAGAGCGCACGAGGGAGACCGCGGGGGAAACGCCTGGTATCTTTATCAGCCAGTCCTGTCGGGTTTCGCCACCACTGATTTGAGACGGGTTGCCGAGATTTCGTGATGCTTGTCAGGGGGGCAGAGCCCTGGAAAAACGGCTTTGCACAGCCCTGTCGCTTCCCTGTTAAGTATCTTCCTGGCATCTTCCAGGAAATCTCCGCCCCGTTCGTAAGCCATTTCCGCTCGCCGCAGTCGAACGACCGAGCGTAGCGAGTGCATGAGCGAGGAAGCGGAATATCCTGTATCACATATTCTGCTGACGCACCGGTGCAGCCTTTTTTCTCCTGCCACATGAAGCACTTCACTGACACCCTCATCAGTGCCAACATCATAAGCCAGTACACTCCGCTAGCGCTGAGGTCTGCCTCGTGAAGAAGGTGTTGCTGACTCATACCAGGCCTGAATCGCCCCATCATCCAGCCAGAAAGTGAGGGAGCCACGGTTGATGAAGCTGTTGTAGGTGGACCAGTTGGTGATTTTGAACTTTTTGCTTTGCCACGGAACGGTCTGCGTTGTCGGGAAGATGCGTAATCTAAATACATTCAAATATGTATCCGCTCATGAGACAATAACCCTGATAAATGCTTCAATATGAAGAGGAAAGGTGTCGTTATTCAACATTTCCGTGTCGCCCTTATTCCCTTTTTTGCGGCATTTTGCCTTCCTGTTTTTGCTCACCCAGAAACGCTGGTGAAAGTAAAAGATGCTGAAGATCAGTTGGGTGCACGAGTGGGTTACATCGAACTGGATCTCAACAGCGGTAAGATCCTTGAGAGTTTTCGCCCCGAAGAACGTTTTCCAATGATGAGCACTTTTAAAGTTCTGCTATGTGGCGCGGTATTATCCCCGTATTGACGCCGGGCAAGAGCAACTCGGTCGCCGCATACACTATTCTCAGAATGACTTGGTTGAGTACTCACCAGTCACAGAAAAGCATCTTACGGATGGCATGACAGTAAGAGAATTATGCAGTGCTGCCATAACCATGAGTGATAACACTGCGGCCAACTTACTTCTGACAACGATCGGAGGACCGAAGGAGCTAACCGCTTTTTTGCACAACATGGGGGAATAATGTAACTCGCCTTGATCGTTGGGAACCGGAGCTGAATGAAGCCATACCAAACGACGAGCGTGACACCACGATGCCTGTAGCAATGGCAACAACGTTGCGCAAACTATTAACTGGCGAACTACTTACTCTAGCTTCCCGGCAACAATTAATAGACTGGATGGAGGCGGATAAAGTTGCAGGACCACTTCTGCGCTCGGCCCTTCCGGCTGGCTGGTTTATTGCTGATAAATCTGGAGCCGGTGAGCGTGCAGGTTGTCGCGGTATCATTGCCGCGCTGGGGCAGAAATGGTAAGCCCTCCCGTATCGTAGTTATCTACACGACGGGGAGTCAGGCAACTATGGATGAACGAAATAGACAGATCGCTGAGATAGGTGCCTCACTGATTAAGCATTGGTAAATTACCGCCTTTGAGTGAGCTGATACCGCTCGCCGCAGCCGAACGACCAAGCGCCGCGAGTCGTGAGCGAGGAAGCCTGCATAACGCGAAGTAATCTTTTCGGTTTTAAAGAAAAAGGGCAGGGTGGTGACACCTTGCCCTTTTTGCCGGACTGCAGCGGCCGCTACTAGTAGGGAGACCAGAAACAAAAAAAGGCCCCCGTTAGGGAGGCCTTCAATAATTGGACTATCCCCTAAACCGAAAAGGACCAAAACGAAAAAAGACGCTTTTCAGCGTCTTATTGTTCGTCTTCATTACGTAATATGCGCGCAGCGTCTGGAAAACCGAGGCCAAAAGACGTGCGTCTTTGATGCCCGGTTGCGACTCTACAGCAGAATTAAAATCAGATTGAGCGCAGCCGGTTGTCACTTCCGCGCCAGATTATCTGCACCTAAGCCCCCCGCCAGCAGAACGTTGCCAAGCGATTGACCATTTAATAGTGACCAGTCAAAACGTTGCCCGCTTCCACCCTGGCCGTTGTCCAAAACATATTTATCAACGTGCTGAAACTCGCGGGCGGGCAGGGTTTCACCGACGCTTAATGCTTTCCAGATGGCAACATGTGCTGGCAGAGCTTCACGCAGCGTATCGATATACAGCTGTTCTTCATTACCATGCAGTTGCACTGCCGCCAGCGATAACACCTTAGCTTTGTCCACCACATCGGCAATATCGTGATTGCGGAAGACCGCCAACATACTGCAACGGTGCCGCAGCCATCACTTCCTGCGCCTGTTCAACGTTGACGCAACGCGGTGATGTCGCAACAAAAATCAACCCACCGTAAATCGCGCCCGCGTCATAAGCTGCTTTAGCATCTTGCCCACGCGTCAGGCCGCATGCTTTGTCTCACCCAGCAACACCCGGCGCACGGCGGCGTGCAAATCGTCATGGGCCATAAACTTGAACCAATCAGAAAACCGTTAGCGAAGTGGCTTAACTCGCGCACCTGAGCGTAAGTATTGATGCCGGATTCGCTGATTACCGTCACGTTGTGCCCCAGTTTCGGCGCAAGCTCGCGGGTACGGTTAGATCAATCGACAAATCACGCAGATCGCGGTTGTTGATGCCAACGACCTTTGCTCCCAATGCAATGGCGCGCTCCTGTTCCTCTTCATTACTGACTTCGGTCAGCACCCCCATCTCCAGACTGTGAGCGACGGCGGCAAGCTGGCGATATTGGTCGTCATCCAGTACTGGAAGCGACTAATAAGCAGGCATCGGCCTGGTAATAGCGCGCCAGATACGATCTGGTAAGGGTCGATAATGAAGTCTTTACATAAAATCGGCTGCGGGGCGATTTGGCTGACGATGGGGAGGAAATTAAAGCTCCCCTGAAAATATTTCTCATCAGTCAGCACCGAAATTGCCGAAGCGTAATGTTTATAAATGGCGGCAATGCGTCTGGAATCGAATCATCACGGATCACGCCTTTTGACGGCGACGCTTTCTTGCACTCCGGAATTAAACGCCGTGCGCGCACCCTGTAGCGCATCATAAAAATGTCGCGTGCTCGGCTGAACCTGGTTGAAAACTGGCCAGCGGTTGCTGCTGTTTTGCGGGCTTCTTACCCAAATCGCCTTGTCTGCGACGATTTTCGCACCGCTAAAACGGTTTGCATCATCTAGTAGTCCTGTGACTACTACATCTAGTTCTACGTTTCTTCTTCTTCCAACGAGAGAAAACGAGGAACTAAGCACGCCCAGCTGGATTGGACCAAAACGAAAAAAGACGCTCGAAAGCGTCTCTTTTATAAAAATGGTACCGAGGTCCGCGCGGGTCGATGAACCAAACGAAAAAAGGCCCCCCTTTCGGAGGCCTCTTTTTCTGGAATTTGGTACCGAGTTATTAGGCCACACGTTCAAGTGCAGCCACAGGATAAATTTGCACTGAGCCTGGGTGCGGATCGGACTCGACCGCATAGCCTTCAGGAGTGAGTTTTGTGCAATACCAACCGACGACTTGACCCTGCCAAGCGGCACCAGATTTCTTGCGTACGCAATCCCCTAAGCCAAAGGTGGCACTCAGGGGAACGCAAACTGCCCTGCAACGGGAGCGTTGGCTTCATCGCTACTTTAGACCATCTAGTCTAA
+
*+)-..9754.*&%&./0/..2.1))8+':??A@CD=76)'&&''5;=C@ABHJEJJEG88)(('$&'%'''876666>@0+&&'68(()5977::=D311130)''(,-.0/+(*+)''()1,114446=;<<<@AA888658>620))((**++//6,,,3EFDCFE@?<7:IDDEJ@:99?@ABIGFI>8778>JJIGGJDFHGGHJIJEGJDDDDJJJD/....J63347;@>=>>99:77:8:6567::AFEJEJDF)(('*)*($%%&&&''('*+-,-,(&&(*),,?AFE?A>GJEGIGHGJIJFJJJHJGGJJA6666<<<FEHFCBB::8;((&%&''+45@=;::<;22.7=;<>9::684444,,,,+-18@AGFHJ<7.;;@-,+'&&&(*-/66<;5445EIGJJJDFIJDGDEDEG****2222<44:9)''(&'$'&$##$%'&'''5;:8<?GDFJHGJHGJGGGJHFJJIGIJJDBCEB=?BBFJGBBAAJHJHFCA@AIJIDFHJJJE?5JJGJHGDHDGGJJJJIJJJJIJJ64555((.5:;:75557779EJDCI...-;:9>FDFEIJJJJJJFJJJHJJF8777CGJ@??@GH?@J@@@BJFFIGJJJJJHGAFGI:44J@@BFJ>///-.,,+('&&(/1'&&*+**++*)()/1&&%%*,11--*((81,+,,HJJJDA@B@GJGJFJJG:::92,94../@GGEA@<;<<<;<8753213+++,-.56=7??DC4448,,--7>==AFGE<<<CDJ=????IGJAAA::989<DBDDJJIFJJECJBJEFJHFCHDFJGGJHEBDBGFI>=GJFHHHJHIJJJJJGJJJJICCCJ::::FHJJJGJFICF;99JIFECEHEDHHC?<3IJCGJJGJJI;;:<>:::444468A8EGFJJJJJBA420)((((((0779?>===JE?;:;:=<<99;=JIIJJFJEJ<;;;FJCCCAJEGGJCDHJGJFJJJ0+++%&&&''(((4DJJHJJAB@BE>???JJFFHH=>=>FABDCC?IFEFFJJC?CHDFEJEEEJJJJJGC?==;8776ABAD)))*4369901+,,46667FJJGB>;:7510,0/015=<?0,,/269:86556===>HGGG8888CB?@@><=>>+(&$&')(&&%%'%)))*/84;<DJFJA=<;=-,*+,C>77,))*))5557CJBAA@AAABFC62''%%%&,+).&&455=ED@GFE52131111;78:HFJJJJJJC757=>=>>43*)**,?HGJHJJJJHJJJFECFIFDEFA@ACAABJH@???D@?@@>=<>=>;<;6315)))('(--<DCGIJHF=<<<?@E,3359931//2423<;BIIJCH:99AAFAJFJJ==CA@743464433>@JJGEJGJEGFJJJFGJJGEAAGJJJJJJEJIIHJJJJGFE;:(''''118-))''&'(''4AB32223:'&&&&&'*)*&(..1676;6177544...++,12244:;9HEACGDECBEGEDHIHJHJJGFJIJEJHJHEFCC10<:><112<::4510022''(&&&65698:922113112857879A433---.9=@BH<999@=GJGJGHGGJ887770///0@A>>@BEJDJIFFHF7666<=>JHJJIJFIJJHJIHJJIFHFHJCHJGGIJJJHDFGJHJFJBADHFEJA984*&&&),%'(%&%%-.+.))(*%%%&())),13DDEEJHBEJEHA>=?:6.,,+.=>CBBDGGJHHD>?>?EJIJJHDGDEC@A@CA?AB5535EJHJJJEEF@@ACJHJJJJJJJFHJJJIHFGJJIE>==>BCFBC<;;7889CJIJI::7710,++-8677::77@@CEJHJJJGIIDJB;;67==ID<GJ@>>?@;:019467:;<>F@;..?DCEJIHJIJJEJHFJFFJJEFGEEABCDCEBDJIJG==<AH?>D@:::=>>DHHJJFJFE10///.+32<:9;<HCCA@C6666>>@8--,,49=CJGJJDJHIDGFEDC@C:455;EJFEGJJIGJJJHJJCBCECCJHJHJJGJJFFJJHHJJIJJDGJJJJIJJ;;A@DJGJJFJJHJIJFEDDGJJJHHJHHJJHHJJIHJJJIJIIEGJJJJ@?<4445HDEI?>>>;<:61000589;<----22<=;==?@ICBAAAJFA?4-.///544;=<----9(((()))456CECEDJFJIFGCJJJGJIEJJJJJJFIJIJJJCDCFJJJIFGHFEJJFHJJIHJGHJIJHJGGFHJH<::////778&&''<;;978@B@?JIGJEGJEJJJJJJHCADBFJJ7.JBJJJ887877731112<=AIJGGJHJEA?A@CA;43((((.+)))(()*)))&&++(((>JJH?@DJDFJJJIJEJJGJJIJHJGEHJBCCBIJGIGFGFHC5555650/++-()&&&'00;??EB=:8.-(%$$/0088AA&%&&*'.397833323(''(79;?=>4333IFJJEJHFBADBFFGEA?@AJIJCCDHCFBBBDHFE???@JJA>??;:;;;GHGGFDJFFBCCFJ@?@?IFHJEF999;333.769BJHHIFJGDEGJD999=@@?@AAJHJJGGJCEBBDAA;;;=6AAB2112111133)(((,((())%%%&167AAGFHFCFEJJJJJJJJJJJJHHICDCHGBBBCJDGDEJHJGJJJEJGGJIJJIJGJEHGIJHGJGJFAHG><A531010122233;CFIHFEFDEA1../577JEFFIJFCFHDB@?JJJJJC>CEEG:66...69A@>@IF?<<<?ABJIJGHIJGJJJEC889,'%%%';<<<=;2***+1125JFIJJICA@@A@=778A@??C::::55--.-**%$###$$#%&''*''468>FEGGGEJJEJJJJEEJJJJJJGIHJGEABCGD@@?@H:8==823,)/-.1.,+-.***+CEGFFFG>@@@ACB21--,+%%%&'1--//./.1/>,++..68)+++)'(,+,./+)))&&&'('''2)(8><>?=-*)'-*(133****>A@;;;9656BACBJJJIGGJEJIEHJEG999AB>??=>==.../--.:=79983/.-./.,0/-.23441//02F>==BAJJEJJJFJIIIDDDFJJJJJJEHGGJJEJ>>>?ED88889JJJCDFGEJBCHJFGJJJJAA>>::IJJJJJJJJJHFJGJJHJHIIJJIFFJGIIFHFGIGJJDFIDF>FGJHJGJJ<<GEECJEDHHFABBBJJIJJHJJFECD?7:;IEGDIJFGJJCDAE<<<<JJJJJBABBJJJIJ:200+(('&&--/=BD?>>?@@CEJEEJJJGJJGJHFIJFJGFGJHHJJJJJJJJJGGJFFIHIIJJGGFJGHJIJJJGHA@?AEJJJJJIJJJGJJJIGJIHB@AEIJHDCDC???ADAB221122;=?A;BBJJHJHJIFDAABBJJIFFI@;+)((&&'(+'())45ACEDJJJFGFGJEBAADFJH??@@IGAACBCIHF9-,./A2233I=<///./+%&&(>::>?DGJIJJFJIGJDGJEGEDFECDFJFJGHDDE@ABAIE655444@??@<;:89::A410123558:665567<;@=<=<88760002=<@@>GA;ACJJJEJA?,++*,+1,,99;=4225;::::BABC5556888:EADHJHJFJEJFJJJJJJIJHJFFEBEBEGF9877@@CBDJEJJJJD====A****BF@@;DCHDGJGJJJJJFF?4====544----<D??9::;AJHEDJJIJGJIIJJIJIJJGGDEJ;;;;BA522257-**))))/*/.0462.(*(+**++**+'%%%&&''9@BBBAFHIGJ111//..536<6<=EC2/..3;<>DCEBGJJJGJHHJJJHJIGJFJJGF996310,+*++-35--.FC1111><<??EJG7555?>CD9971100*)&('(%%/23?@@966.--,*433:@CDEABBC==8344EJG>=>6ACDDEGADBJ6///0BJGHJJHJJF?==>D9900--,,**++,(.++,-:889:A==0///C==<=BIIHDGCDDDGF4444:6665<-,,-</--DDEEDFEJ?::55=;<245/--.469998966:GJFHJJEEBBGIJJJIGFJA@?@A)'''(++/9?CCBJJJJI8774:4445<7657??C?=6323,,*&)68<=>AICEFEJJJJFJJJHHCC@ABB/**&%$$'14;AIB;965657<=8332,&%%%''')*((%%%%$#%%-**'%%&0.(0)'&&.97664>4333=?<7621-.03:@@D878:4C>@7544))''+*((&&&''(2((--/)*+34--.0CCAAED1101-+,-?100//-.-++*+&&&**,'&*)+--5651/00//2***+($$%%%%%&+1;;---3??FBFBEDEJ645<1//-85456***(*//=>@@D@AA@EIJFJHFEIJGIHCFFGFFDEDJDIJJFJJJJJJHJHIJCA@A;43(('%&%$$$$%%%''&'))%$%'+((/3>CCABCHACDBFBEBCG989:JIF@@@@DJJGJGJIJJEJFGFJ?888*))*-((<>=CA?94444::?@JEJFJHD?<EDAJ>=;;DD----99BABCEJJFJJJIJIHJAA@2000386-&(&&(+))&&(0///66?>??AEEHJEBCCCECCCC>?>:8880)(&')*-**'''''(%
@Glass_F3P_5_D3_6_18_20
CCTAAACTTCAAAGGACCAAAACGAAAAAAGACGCTTTTCAGCGTCTTATTGTTCATTATTTGGTACCGAGTTATTAATATGCGCGCAGCGTCTGGAAAACCGAGGCCAAAAGACGTGCGTCTTTGATGCCCGGTTGCGACTCTACAGCAGAATTAAAATCAAGTCCGGCGCAGCCGGTTATCTTCCACGCAGTTATCTGCGCCTAAGCCCCCCGCCAGCAGAACGTTGCCAAGCGATTGACCATTTAATAGTGACCAGTCAAAACGTTGCCCGCTTCCACCCTGGCCGTTGTCTAAAACATATTTATCAACGTGCTGAAACTCGCGGGCGGGCAGGGTTTCACCGACGCTTAATGCTTTCCAACATGGCAACATGTGCTGGCAGAGCTTCACGCAGCATATCGATTGCCGCTGTTCTTCATTACCATGCCGTTGCACTGCCGCCAGCGATAACACCTTAGCTTTGTCCACCACATCGGCAATATCGTGATTGCGGAACGCGCCAACATACTGCAACGGTGCCGCAGCCATCACTTCCTGCGCCTGTTCAACGTTGACGCAACGCGGTGATGTCGCAACAAAAATCAACCCACCGTAAATCGCGCCCGCGTCATAAGCTGCTTTAGCATCTTGCCCGCGTCAGGCCACATACTTTATTCTCACCCAGCAACACCCGGCGCACGGCGGCGTGCAAATCGTCATGGGCCATCAACGCCGAACCAATCAGAAAACCGTTAGCGAAGTGGCTTAACTCGCGCACCTGAGCGTAAGTATTGATGCCGGATTCGCTGATTACCGTCACGTTGTGCCCCAGTTTCGGCGCAAGCTCGCGGGTACGGTTGAGATCAATCGACAAATCACGCAGATCGCGGTTGTTGATGCCAACGACCTTTGCTCCCAATGCAATGGCGCGCTCCTGTTCCTCTTCATTACTGACTTCGGTCAGCACCCCCATCTCCAGACTGTGAGCGACGGCGGCAAGCTGGCGATATTGGTCGTCATCCAGTACTGAAAGCATTAATAAGCAGGCATCGGCCTGGTAATAGCGCGCCAGATAGATCTGGTAAGGGTCGATAATGAAAAATCTTTACATAAAATCGGCTGCGGGGCGATTTGGCTGACGATGGGGAGGAAATTAAAGCTCCCCTGAAAATATTTCTCATCAGTCAGCACCGAAATTGCCGAAGCGTAATGTTTATAAATGGCGGCAATGCGTGCTGAGGATCGAAATCATCACGGATCACGCCTTTTGACGGCGACGCTTTCTTGCACTCCAGAATAAACGCCGTGCGCGCACCCTGTAGCGCATCATAAAAATGTCGCGTGCTCGGCTGAACCTCATTCTGAAAACTGGCCAGCGGTTGCTGCTGTTTGCGGGCTTCTACCCAAATCGCCTTGTCTGCGACGATTTTCGCTAAAACGGTTTGCATCATCTAGTAGTCCTGTGTGACTTTATCATCTTAGTTTCTCGTTTCTTCTTCCAACGAGAGAAAACGAGGAACTAGTCCGCCACTCGATCAGACCAAACGAAAAAAGACGCTCGAAAGCGTCTCTTTTCTGGAATTTGGTACCGAGGTCCGCACAGGTGGATGGGACCAAAACGAAAAAAGGCCCCCCTTTCGGGAGGCCTCTTTTCTGGAATTTGGTACCGAGTTATTAGGCCACACGTTCAAGTGCAGCCACAGGATAAATTTGCACTGAGCCTGGGTGGGATTCGGACTCGACCGCATAGCCTTCAGGAGTGAGTTTTGTGCAATACCAACCGACGACTTGACCCTGCCAAGCGGCACCAGATTTCTTGCGTACGCGATCCCCTAAGCCAAAGGTGGCACTCAGGGGAAGCGCAAACTGCCCTGCAACGGGAGCGTTGGCTTCATCGCTACTTTGACCCATCTAGTATTTCTCCTCTTTCTCTAGTAAAGTGTTTAGTTCCCTCTTTGCGTCCTTCATAAGCTGATCCGAAAAGTTCTCTAGTAGCTAGCATAGTCCCTAGGACTGAGCTAGCTGTCAACTCTAGAAGCGGCCGCGAATTCCAGAAATCATCCTTAGCGAAAACGAGTTTATCTGAAATTCTGCCTCGTGATACGCCTATTTTTATAGGTTAATGTCATGATAATAATGGTTTCTTAGACGTCAGGTGGCACCATGGAATAGACTGGATGGAGGCGGATAAAGTTGCAGGACCACTTCTGCGCTCGGCCCTTCCGGCTGGCTGGTTTATTGCTGATAAATCTGGAGCCGGTGAGCGTGGGTCTCGCGGTATCATTGCAGCACTGGGGCCAGATGGTAAGCCCTCCCGTATCGTAGTTATCTTACACGACGGGGGGATAGAGGCAACTATGGATGAACGAAATAGACAGATCGCTGAGATAGGTGCCTCACTGATTAAGCATTGGTAACTGTCAGACCAAGTTTACTCATATATACTTTAGATTGATTTAAAACTTCATTTTTAATTTAAAAGGATCTAGGTGAAGATCCTTTTTGATAATCTCATGACCAAAATCCCTTAACGTGAGTTTTCGTTCCACTGAGCGTCAGACCCCTTAATAAGATGATCTTCTTGAGATCGTTTTGGTCTGCGCGTAATCTCTTGCTCTGAAAACGAAAAAACCGCCTTGCAGGGCGGTTTTTCGAAGGTTCTCTGAGCTACCAACTCTTTGAACCGAGGTAACTGGCTTGGAGGACCGCAGTCACCAAAACTTGTATTTTCAGTTTAGCCTTAACCGGCGCATGACTTCAAGACTAACTCCTCTAAATCAATTACCAGTGGCTGCTGCCAGTGGTGCTTTTGCATGTCTTTCCGGGTTGGACTCAAGACGATAGTTACCGGATAAGGCGCAGCGGTCGGACTGAACGGGGGGTTCGTGCATACAGTCCAGCTTGGAGCGAACTGCCTACCCGGAACTGAGTGTCAGGCGTGGAATGAGACAAACGCGGCCATAACAGCGGAATGACACCGGTAAACCGAAAGGCAGGAACAGGAGAGCGCACGAGGGAGCCGCCAGGGGGAAACGCCTGGTATCTTTATAGTCCTGTCGGGTTTCGCCACCACTGATTTGAGCGTCAGATTTCGTGATGCTTGTCAGGGGGGACGAGCCTATGGAAAAACGGCTTTGCCGCGGCCCTCTCGCTTCCTGTTAAGTATCTTCCTGGCATCTTCCAGGAAATCTCCGCCCCGTTCGTAAGCCATTTCCGCTCGCCGCAGTCGAACGACCGAGCGTCACATCATGAGCGAGGAAGCGGAATATATCCTGTATCACATATTCTGCTGACGCACCGGTGCAGCCTTTTTCTCCTGCCACATGAAGCACTTCACTGACACCCTCATCAGTGCCAACATAGTAAGCCAGTATACACTCCGCTAGCGCTGAGGTCTGCCTCGTGAAGAAGGTGTTGCTGACTCATACCAGGCCTGAATCGCCCCATCATCCAGCCAGAAAGTGAGGGAGCCACGGTTGATGAGAGCTTTGTTGTAGGTGGACCAGTTGGTGATTTTGAACTTTTGCTTTGCCACGGAACGGTCTGCGTTGTCGGGAAGATGCGTGATCTAAATACATTCAAATATGTATCCGCTCATGAGACAATAACCCTGATAAATGCTTCAATAATATTGAAAAAGGAAGAGTATGAGTATTCAACATTTCCGTGTCGCCCTTATTCCCTTTTTTGCGGCATTTTGCCTTCCTGTTTTTGCTCACCCAGAAACGCTGGTGAAAGTAAAAGATGCTGAAGATCAGTTGGGTGCACGGTCGGGGTTACATCGAACTGGATCTCAACAGCGGTAAGATCCTTGAGAGTTTTCCGCCCCGAAGAACGTTTTCCAATGATGAGCACTTTTAAAGTTCTGCTATGTGGCGCGGTATTATCCCGTATTGACGCCGGGCAAGAGCAACTCGGTCGCCGCATACGCTGTTCTCAGAATGACTTGGTTGAGTACTGCGCAGGTCACAGAAAAGCATCTTACGGATGGCATGACAGTAAGAGAATTATGCAGTGCTGCCATAACCATGAGTGATAACACTGCGGCCAACTTGCTTTTTCTGACAACGATCGGAGGACCGAAGGAGCTAACCGCTTTTTTGCACAACATGGGGGATCATGTAACTCGCCTTGATCGTTGGGAACCGGAGCTGAATGAAGCCATACCAAACGACGAGCGTGACACCACGATGCCTGTAGCAATGGCAACAACGTTGCGCAAACTATTAACTGGCGAACTACTTACTCTAGCTTCCCGGCAACAATTAATAGACTGGATGGAGGCGGATAAAGTTGCAGGACCACTTCTGCGCTCGGCCCTTCCGGCTGGCTGGTTTACTGCTGATAAAGATGACGAAGCCGGTGGCGTAGGTATCGCGGTACTGTAGATTGCAGCACTGGGGCCAGATGGTAAGCCCTCCCGTATCGTAGTTATCTACACGACGGGGAGTAAGGCAACTATGGATGAACGAAATAGACAGATCGCTGAGATAGGTGCCTCACTGATTAAGCATTGGTAAATTACCGCCTTTGAGTGAGCTGATACCGCTCGCCGCAGCCGAACGACCGAGCGCAGCGAGTCAGTGAGCGAGGAAGCCTGCATAACGCGAAGTAATCTTTTCGGTTTTAAAGAAAAAGGGCAGGGTGGTGACACCTTGCCCTTTTTTGCCGGACTGCAGCGGCCGCTACTAGTAGGGAGACCAGAAACAAAAAAAGGCCCCCGTTAGGGAGGCCTTGATGGG
+
../,,,,/.))36;<<;;9;;A>,,,2IFGEIJ9988<:9;;:10.-0/30/,*'&$%%%'))+4458***+;@BBJHFJJJJGJDCGJHJIIFFHFJJJHJJJFJFC7;D@A92//1000+**)'..,,/1-5@GHHIGJJFJHJJHJHIJJJGIJJJJHHJJGJJJEEJJCCI@5410%%''*+,8<JGJJGJJJJJGJJIFB<;>?A@=DDAIDAAJFJHGJGFJEHFGGJJJHIJFHIJJGJIJJIJJJIHHJJGE@-,,:A=<:+((()<===@9BHGIJJGIJJJIJGJJGIJJIHGJJJJJJGJJJJJJHJHJJJHIGJGIJJCBBD<<<=?DACAAHFJDCCCBHJJHHIJJEE3+%$%$&(%&&''&&(*3446400//1*'()+,***))&'&&&')&'((+,7;===>;<??----.../($%%%*--.0A@ABAJJDJJFJJIJJJJIGJJJJHJJHJJJJJJJ0000999;=''''433*%%%%5A////:77;CHC?56BEJEJJGJJJDDCFJGGJJJEFGJJJIJFJJHEJEJJJJIIJCAB??=>@BJHGJJIGJECCB>>BBFHFHFCAAEBJAAA>?:7661..-/333566BBE7668DEDDFF<;<8888@1111+++,45<=JIJFGJC<9:;6FFGJGJFJFJGHJJJIJJJJJJJGHJAACBJJIJFJ?;;>?JDGHFJJIJHGJHJGJJJJJJFGJJIHJJJJJJJJJJJHJJJJGJHGJJJJJJJJGJHJHIIJEJHIIHJJIJDG?A:6667+*))+=@CIGJJHFJHD@::<<;6668=<;;:::ABDJECBBJHJHFJJ?===AIJHGJJJJ41118;766600010001AC@AA9999=:0264232138999...:@FJJJJJHFBDIDEGJJGGJ??@@JEHEHJFFJJCHJHGFJEEJDDEFBCB*((++;::;::9=HJGHEFFFFJJJIHIAABAIJIEJEHJGJJJJJJJJHJJ=<;;;JIIJDHFDJIJIIJJIJJJJHJIEGHGJHGJJJGJJJD:999ED@3-------10032<@@7667AEGHEJICJGBC;;;:<;.,+,*(&$$%/(6?BCCDEH;::;FII444JHFGHEECDEDDE=2228DADDAFIIGJJGJHG??<=JEJJJJIHH??=.+./4;7((*))110130223GD@AB=?>HIJJJJHJGIJJG:99:FEFGCDFEIJJ@?222**((),.,++1;;????@=<;<BCCABFEGJIHEJJJJJHJJJJGJEEEFJJJHIF=GDEB@AEIJIJJGJJJFCGGFJJIJEJHJFJ?>5444=DJJEA@AB>55JGGHJHJJFJJGJJJJGIJJIJJJHGIHJFGJJEFEEJJHEJIJJJJJJJHIJGJHGHFDIJJJIGHJJJJJJJJJIHHJJIJHHIJIIJJGHJJJFFFHJGJ@?81100/...54/---/22.--.,($%&&&&))$+,>@?I?@AAIJGA>BABEFEE=D@@;>>?>>.--/+1*,(''$$$'-..4355970**++46>?:99DHJJJHGCBBCDFGHG@??BC933:::FIEIFHJHADE9987<<AEIJ===>>=>>0//0-&&03559CHJ0//2GJIJJJIEJJAA?FDIJHJJJJJGJJHA@AGJGJJJGIHJJGJJJGJJGGIE;<<ABGGIDJJJHJJIIJGHJJHJJCBEGJIHJGIGJJDBC--,1/0***+40///2--./9<@@CEGEJJGJHHJJEB@AEIJJHEJHFGDDHEEGJEIIJJJHHCCB10.181>CBAAGGH>@HIJJHGIIJGJJJFDJFIGJJJIIJ9999BDCE?>FJJGFJJJFJGJ@??<55=?JJJJHGGGGDDHIFGFJGFDCCDJFJGHFJIIGHJJFFJJJJIJIJJJJGHJHJJHF?@ABCDCEJHHIGEDJCJJEGHEFJJJIJJGCAA@E@?4,745JDIJJIIGJCCEB4132&'/AGCBDFJFJJJJJFIJDEIIF>=A==9:::=JGCJGJFJJJIJIHCJFHIJJFGFIFIDGIJJJJGJFEEGJJGHECEJJHJIJJIJFJABD;.+0,&%%%##0244822GJJGHHHEC=<777@BABBDJJGJJJJJGECBHFJJFCCE2--11?DGEFEGIFJFJJJJJJJJHHJFFHJJJJFJHJJJJGJIJJJJGJJJJIGFHHFJJJJHJJGJJJJHGJJHJCA>=;DCEEEEB@CCHJJFFHFJIGHJFJJJIJJJJJFJJJJJ:8877B55EFJGFJJJJJJJG8888A@95524732110023ACC<<<<GJJJHDFGGGJEEDFHGHDAAFAJJG?>>43-,,-992*+>@436233DC?;500000=?DCECDEJJGIDJF8447;)))*-//12444=>BDJJEDEHJAA@@JJFDHIJJIJJEIHJJJJGIJJIFGIJFEGEJJHJ=;;:HGHFGFEDC1++).,/289CBDGJ@?=42346BJECGHFJEJJJFDCGD5129ECFCFIICACEIJ<A:*)))111JJHIIJJJJJJJHGIJJJJJJJJGJGJJCGIJJEFCABDDJFJJJHJHJIJJ?CB888;JHHJEDD1330>=@CFBDDBGEDJGJJJIJFGJHGJJGBGA?>000/3103---/JIHGJCCBAJGJJJJJJJHEAC@J=878:EIJHJC@JFJGJIJGHIHJFGJEDJGHHGHJJJJIJJJJJFA943663.-*,05==4445CA?60-**((((23;=CDJGHJEBB<BJB@ADGB>;///161/,-811-->EJGJJE88JJFA@>=>>>ACBCJEJJJIJJJEFCCBA:,**>D=667JJJJJJJJDDIA?:777@;:=ADJGEH:::;;<957:JJDHHJF@@?@EEC5442:<568888<IJJJJDDEEHGHJJJIJJJIIFGIDAAEEECIEJJIJIIHIHJJFIFIGAAA;=>>>CGIJHGJJJA@@@JJJHJJEIJIJFFIJE???>>>?FBDFEDCBGGFFGEIHEFJJJJJIJGJH6666GJIJJJHGIFEJFGCAA@BC<67<JJHFGEDF=<==JJB@AEJHJHHJIJHIDDEGHHJGICCCDJJJJHJJGJJJJIHHHIJIJJIJIFHJHJJJHJBB)''(.390,(''(237:<ABDIJJJDGGGJJIFH?66457<EA542..0136+5=>4;BJHGB@BCGCGJJJJJHHG?;@B8875..,-+01456BC==>JGFJJJIJJHHEJGJJJJJJJIJGGJHEEJJJAAAA:9-,,))((''(?@?:;HFJJJHJEHJJJJHFGFJJJFJGJHJGEGJJJIJJIIGGJJGHGJJHJJJFE;FGHJJIGJJJJJJHIJIHJHGJGJJJJJJGJIJJIJHJJJJJJHJJIHJGI>==>FJJJJFJFJJJDCAFG:JJG@@GFFDJHJJJJDHC==>CJGHJJJJIJHFEDGJEEJJFFJJGJEHJGJJJJJJJFJIFJFJHHFJGHHIBDFIIJJJJHJJJGJHJJJJJJJGJJIJJJJJIJJJJHJJEDFEJHJJJIJJHHGGFFICFFDFHDCAB@4/+*-./.*''''77:;;;;::::F@AEDEEEJEJJEFGG0000GCBDJHJGJIJJJJJJJJJGJGJJHJE8855567ACHJJJHJJJJJJJJJGGJGD==>@@>81102:>GJJJJJJJJJJHIJDJIJJJIJIJGJJJJJJIGIJJGCHJ@FJJJIIHHJJJHJCGJFEHJJHJJJCCB=B00/6:30004:;<@IDHIJIJJJJHJJIJJJJHJJHGHGFGA57;:=833335::=.----*(&&&'6;?;BBE?6667?FDDEEC@AIEGHJFEFGCEHCA@=?6CJJGD=FA2.''/3@@BCIJJJHJJJJJJJIJJJJJHJDHCJGJJJJJJJJJJJJJFJEEJIJJJJHJJJJJA::5+A>?B@BB>?,**64====AA43357665;:::=>CJ772233333455GJJJJIFIH...,*))('')&'%$&'.+,7778BFEIJJJHJHJJJJJJGFJCFDABAFJJJHJJJHJIJJGIJJGFJJJHJJJJJJJJJIIJJGJJGJJFJJJJJEFDCEJHFI5533-,---,-0--.//0199:?<<?<?@>ACEHJEGEJJJIJJGIJJJJHJJGIA@@AHJIFFBDG>:889BBACCEJCCHJ>?>>DGJEFGGJHJEJGIJEGJJJGJJJIJJJIJJIJJIIJJGJGGJEJEHJHGGGIJGJJJJGJHJJJJIJJIJJIGJIHHJJGJJJG<<<=JJJJJJJFJJHFHGGJJHFCBADGFJ<3IJJJJJIGGIJJJDCFDJJJIJJHIJJIIJGJJJJHHIIIFJJJJJ;;<B@A@GBD?;;;>JJG?@HJHIJFJI0000=8)(();0,-.)(**))***(('),''&%&%%&%&&'%&&&*+420.-,+%&&)*.023999>>ACHJHHEHJHIFJJJHJGF<<A<JJJJHJEIFDJJJHJJJJFDC:;;H=31*))*2(((6==>>BCHJJJJJJJJDBACA>>=>??EAA?BAEHFEEE=99:JHJJGJHFIJJJGFIJJJJJJIJHFIDDHJJHEJFEFEHJJJHJIJIJJJJJHHIHDF?>>=;;9987;<CBBIJIGGGCDCC99:;AA=CHJD=:84345GJJGIBBCCHDJJHJIJIJEGBFJJECC50,,--++=;6<>AJGFGFHJEIFDJAJJGGAE>JJ><6/-))28788DJJJGEFCCB@>???BBDJIEJEGHEGJDHDHGJHJHDIFJGH977,,,=EFHGACB00-''%
@Glass_F3P_5_D3_6_18_21
CTGAAAACTGGCCAGCGGTTGCTGCTGTTTGCGGGCTTCTACCCAAATCGCCTTGTCTGCGACGATTTTCGCTAAAACGGTTTGCATCATCTAGTAGTCCTGTGTGACTCTAGTATTTAGTTTCTCGTTTCTTCTTCTTCCAACGAGAGAAAACGGAGCTCCGAGCACGCCACTCGATCAACCAAACGAAAAAAGACGCTCGAAAGCGTCTCTTTCTGGAATTTGGTACCGAGGTCCGCACAGGTGGATGCGGACCAAAACGAAAAAAGGCCCCCCTTTCGGGAGGCCTCTTTTCTGGAATTTGGTACCGAGTTATTAGGCCACACGTTCAAGTGCAGCCACAGGATAAATTTGCACTGAGCCTGGGTGGGATTCGGACTCGACCGCATAGCCTTCAGGAGTGAGTTGTGCAATACCAACCGACGACTTGACCCTGCCAAGCGGCACGGATTCTTTGCGTTACGCAATCCCCTAAGCCAAAGGTGGCACTCAGGGGAAGCGCAAACTGCCCTGCAACGGGAGCGTTGGCTTCATCGCTACTTTGACCCATCTAGTATTTCTCCTCTTTCTCTAGTAAAGTGTTTAGTTCCCTCTTTGCGTCCTTCATAGCTTAGTGCAAAAGTTCTCTAGTAGCTAGCATAGTCCCTAGGACTGAGCTAGCTGTCAACTCTAGAAGCGGCCGCGAATTCCAGAAATCATCCTTAGCGAAAGCTAAGGATTTTTTTTATCTGAAATTCTGCCTCGTGATACGCCTATTTTTATAGGTTAATGTCATGATAATAATGGTTTCTTAGACGTCAGGTGGCACCATGGAATAGACTGGATGGAGGCGGATAAAGTTGCAGGACCACTTCTGCGCTCGGCCCTTCCGGCTGGCTGGTTTATTGCTGATAAATCTGGAGCCGGTGAGCATGCGTATCGCGGTATCATTGCAGCACTGGCGGCAACATTGGCTAACTTACCGTATCGTAGTTATCTACACGACGGGGAGTCAGGCAACTATGGATGAACGAAATAGACAGATCGCTGAGATAGGTGCCTCACTGATTAAGCATTGGTAACTGTCAGACCAAGTTTACTCATATATACTTTAGATTGATTTAAAACTTCATTTTTAATTTAAAAGGATCTAGGTGAAGATCCTTTTTGATAATATTCATGACCAAAATCCCTTAACGTGAGTTTTCGTTCCACTGAGCGTCAGACCCCTTAATAAGATGATCTTCTTGAGATCGTTTTGGTCTGCGCGTAATCTCTTGCTCTGAAAACGAAAAAAACCGCCTTGCAGGGCGGTTTTTCGAAGGTTCTCTGAGCTACCAACTCTTTGAACCGAGGTAACTGGCTTGGAGGAGCGCAGTCACCAAAACTTGTCCTTTCAGTTTAGCCTTAACCGGCGCATGACTTCAAGACTAACTCCTCTAAATCAATTACCAGTGGCTGCTGCCAGTGGTGCTTTTGCATGTCTTTCCGGGTTGGACTCAAGACGATAGTTACCGGATAAGGCGCAGCGGTCGGACTGAACGGGGGGTTCGTGCATACAGTCCAGCTTGGAGCGAACTGCCTACCCGGAACTGAGTGTCAGGCGTGGAATGAGACAAACGCGGCCATAACAGCGGAATGACACCGGTAAACCGAAAGGCAGGAACAGGAGAGCGCACAGAGGGAGCCGCCAGGGGGAAACGCCTGGTATCTTTATAGTCCTGTCGGGTTTCGCCACCACTGATTTGAGCGTCAGATTTCGTGATGCTTGTCAGGGGGGCGGAGCCTATGGAAAAACGGCTTTGCCGCGGCCCTCTCACTTCCCTGTTAAGTATCTTCCTGGCATCTTCCAGGAAATCTCCGCCCCGTTCGTAAGCCATTTCCGCTCGCCGCAGTCGAACGACCGAGCGTAGCGAGTCAGTGAGCGAGGAAGCGGAATATATCCTGTATCACATATTCTGCTGACGCACCGGTGCAGCCTTTTTTCTCCTGCCACATGAAGCACTTCACTGACACCCTCATCAGTGCCAACATAGTAAGCCAGTATACACTCCGCTAGCGCTGAGGTCTGCCTCGTGAAGAAGGTGTTGCTGACTCATACCAGGCCTGAATCGCCCCATCATCCAGCCAGAAAGTGAGGGAGCCACGGTTGATGAAGCTTTGTTGTAGGTGGACCAGTTGGTGATTTTGAACTTTTGCTTTGCCACGGAACAGTCTCATTTGTCGGGAAGATGCGTGATCTAAATACATTCAAATATGTATCCGCTCATGAGACAATAACCCTGATAAATGCTTCAATAATATTGAAAAAGGAAGAGTATGAGTACTCAACATTTCCGTGTCGCCCTTATTCCCTTTTTTGCGGCATTTTGCCTTCCTGTTTTTGCTCACCCAGAAACGCTGGTGAAAGTAAAAGATGCTGAAGATCAGTTGGGTGCACGAGTGGGTTACATCGAACTGGATCTCAACAGCGGTCAGATCCTTGAGAGTTTTCGCCCCGAAGAACGTTTTCCAATGATGAGCACTTTTAAAGTTCTGCTATGTGGCGCGGTATTATCCGTATTGACGCCGGGCAAGAGCAACTCGGTCGCCGCATACACTACTCTCAGAATGACTTGGTTGAGTACTCACCAGTCACAGAAAAGCATCTTACGGATGGCATGACAGTAAGAGAATTATGCAGTGCTGCCATAACCATCAGTGATAACACTGCGGCCAACTTACTTCTGACAACGATCGGAGGACCAGAAGGAGCTAACCGCTTTTTTGCACAACATGGGGGATCATGTAACTCGCCTTGATCGTTGGGAACCGGAGCTGAATGAAGCCATACCAAACGACGAGCGTGACACCACGATGCCTGTAGCAATGGCAACAACGTTGCGCAAACTATTAACTGGCGAACTCTTTTACTCTAGCTTCCCGGCAACAATTAATAGACTGGATGGAGGCGGATAAAGTTGCAGGACCACTTCTGCGCTCGGCCCTTCCGGCTGGCTGGTTTATTGCTGATAAATCTGGAGCCGGTGAGCGTGGGTCTCGCGGTATCATTGCAGCACTGGGCCCGGGTTAACGCCTCCCGTATCGTAGTTATCTACACGACGGGGAGTCAGGCAACTATGGATGAACGAAATAGACAGATCGCTGAGATAGGTGCCTCACTGATTAAGCATTGGTAAATTACCGCCTTTCAGTGAGCTGATACCGCTCGCCGCAGCCGAACGACCGAGCGCAGCGAGTCAGTGAGCGAGGAAGCCTGCATAACGCGAAGTAATCTTTTCGGTTTTAAAGAAAAAGGGCAGGGTGGTGACACCTTGCCCTTTTTTGCCGGACTGCAGCGGCCAGCTACTAGTAGGGAGACCAGAAACAAAAAAAGGCCCCGTTAGGGAGGCCTTCAATAATTGGACTATCCCCTAAACTTCAAAGGACCAAAACGAAAAAAGACGCTTTTCAGCGTCTTATTGTTCGTCTTCATTACGAGTTATTAATATGCGCGCAGCGTCTGGAAAACCGAGGCCAAAAGACGTGCGTCTTTGATGCCCGGTTGCGACTGCACAGCAGAATTAAAATAGAGTCCGGCGCAGCCGGTTTGTGCCGCTTCCACGCAGTTATCTGCGCCTAAGCCCCCCGCCAGCAGAACGTTGCCAAGCGATTGACCATTTAATAGTGACCAGTCAAAACGTTGCCCGCTTCCACCCTGGCCGTTGTCTAAAACATATTTATCAACGTGCTGAAACTCGCGGGCGGGCAGGGTTTCACCGACGCTTAATGCTTTCCAGATGGCAACATGTGCTGGCAGAGCTTCACGCAGCGTATCGATATACAGCTGTTCTTCATTACCATGCAGTTGCACTGCCGCCAGCGATAACACCTTAGCTTTGTCCACCACATCGGCAATATCGTGATTGCGGAACACGCCAACATACTGCAACGGTGCCGCAGCCATCACTTCCTGCGCCTGTTCAACGTTGACGCAACGCGGTGATGTCGCAACAAAGATCAACCCACCGTAAATCGCGCCCGCGTCATAAGCTGCTTTAGCATCTTGCCCACGCGTCAGGCCACATACTTTATTCTCACCCAGCAACACCCGGCGCACGGCGGCGTGCAAATCGTCATGGGCCATCAACGCCGAACCAATCAGAAAACCGTTAGCGAAGTGGCTTAACTCGCGCACCTGAGCGTAAGTATTGATGCCGGATTCGCTGATTACCGTCACATTGTGCCCCAGTTTCGGCGCAAGCTCGCGGGTACGGTTGAGATCAATCGACAAATCACGCAGATCGCGGTTGTTGATGCCAACGACCTTTGCTCCCAATGCAATGGCGCGCTCCTGTTCCTCTTCATTACTGACTTCGGTAGACACCCCCATCTCCAGACTGTGAGCGACGGCGGCAAGCTGGCGATATTGGTCGTCATCCAGTACTCAAAGCATTAATAAGCAGGCATCGGCCTGGTAATAGCGCGCCAGATAGATCTGGTAAGGGTCGATAATGAAGTCTTTACATAAAATCGGCTGCGGGGCGATTTGGCTGACGATGGGGAGGAAATTAAAGCTCCCCTGAAAATATTTCTCATCAGTCAGCACCGAAATTGCCGAAGCGTAATGTTTATAAATGGCGGCAATGCGTGCTGGATCGAAATCATCACGGATCACGCCTTTTGACGGCGACGCTTTCTTGCACTCCAGAATAAACGCCGTGCGCGCACCCTGTAGCGCATCATAAAAATGTCGCGTGCTCGGC
+
55235=A5422@BBEICDDJHGJFJJBJAJFJGJJHHIHJFGFEJJGHJIJGJJGGIHHGJHJGJFFGJJAAABJJIJCDEEJJJGJFFHJI99989;<BFIJFJJJJJJJ>====><672233A////@>?=:?JAIJGJEEB3227760,,-,))+***+*)((&&%&,,.67656000342231,++-112332,,,,(''+5=<<>>744;000)(0(6*('(&((()*578:.../5666>?=>@<;;:::8;;JJ6447HFGII@HHJC3/2C6432/BA?A@6.-64.//,+/,,,,7@:;;<GJJFBHFBBFJJJHHCEJEEFGFJJHJJHFJFJEIDJFHIJJJHF?>?333001///-))))6*(()7;DHJFGJJHJJJJJEDC:@JEFJJC<2/./613EJJJJJHCIIBA@22123+;=@AJHFJA<<<4445;((()2-)(56555413;=,,,-@CHEEFFJFEJGEJGFJFDAA<<>DHIIGJGDDBCIJHJ3223=F?@@@A?CC?@@HHIJEJJJJJFEEGJJJJ=>==;2224)+8.....0963005;<JGGHHEJFJJEGFHFEGFHGJ<BB@A@6FEFGJJJJJIFC??<1''')///FGDHFE6611112<?<=EFIJJ44<BC66@DEEDDHCHAAGIJGIDCBDBAABJJJJHGIHBBB::<=EFJIIDDDCJHJJJJHJEJHJJJFJHFJJJ@JJ8=EGFDDEJJIGHJJIJIFGBCJJJJJJIHFJJIJIJJJHJJJFJIIJEJJJGJJJGJGGJGJHGHJGJJG65733<;=?@@21108311CDGGJJJGJJDFFGFFIDHJHIIJJJGJJJJJAAJJEFHJJJJHJIJJEGIJJJJJJHJBJJJGJJHEIFJIHGJJGJIJJJDEGFIJJFGFJB@@3+('*-&&(((*++CDJEJJJDCGAE***((()--.33321''&$%''(%%%$$%&'423CBGCBBBHJJIHGJJIGI999DE65.---../,,,,&&&'(&&&667;B332354411333:65596667HIIDJFGIJJJJHJJJGJEGJJHCB@A=44:=FJGJJGGJJIJIJIJJJFJIJJJFFEJFFFJJJIG@GIGGGHGJJJJHDJJJJJJJHHBBB><;>CJHHEBA?:::<JJFDF;;;////0@BJJGHJJEJJGJJHJJJIJIJJEJJJJDGIHJ<JG?>??JJJJJGHJIJIHAEJJGJHJFEJJJ@9672<;;654334@---+-)''(*/4789C@@CA@AABCD?>CA=<<??ACGBDBBBDJJJHJJJJIGJEF>@:657<??>9998:::99:EJGJJI@>??<JJHJHGEHGGIJJGFJJJGJFEJIJJ@A@@FJEJJDJJJJJJHIDIEGJ?>>=@A<;<64-)*AAABB::::GHDJEDBBBJJJJGHJHJJGFJJJJFEJIGFEGJJJJJJJJIJJEFCCF?@9:9''3-++55CB?@@A=IADJEIGHJEJGGFGIJHJJIJHIJJJJJJFJJJJHJJJGGDBBA@.>@EEFJI666JJJJJD>>>?77667899@ADFFCAHDIHJHHFJIJJIJFHDA@@FEGA98888<<;:77AA;45JCDBAFJJJJHJJJHJJJIGGEDJJJJJJGHJHJJJJJJJJJJEDCJIJIIJHJJJEJJJJIJJJJJJ>=<>JJJGDF97''(57JJIJJHJJGJFHGJJIFJJIGFHJJIDFEEJGFJJJJJGGJJIHJJJJJJJJJJJJJJIJJJJJJJJJHHJHJJJJ=9777JJIGGJJDE@?><667:>?<=?CBDJJIFGDDHJJJFFFFCJJJGJJJJJHJJFJHJJJJJGJHIJJHGJHJF=4?BBFGGA@<;9<EJJGGJHGJIFJIHJJJGEFFIHJ=<<=DGBDCDDGEGJGEJJJEJJHJJJIBB:6557BJJJICGDJJGJJJJFJJGJIFBGBCEIJHJGGAAJHJIJIJJJJJJJJJFJIJFJC=C@@BDFJEEJJEEJGJGJHIJHHHJJIEGJJJHHJJEJE==JJHGJHJJHJJJ;;;;IFJJJF@?ACECCBFEJJJFHJIJJCFCGJ@@@AHGFGIJJJJJJJJJJJJJJFJGIJJIJGGIHJJJJJIIJHJHJFFIJEIIJJIIJJIIJJHJJDJJJJHBJJJJJFHHFJJJEJJFBBBJIGFHJJGGHJJIGJJJJGGJJHJIJJJFFHHCDJIHEHEJIJHHC<0.1-)(&$&%$%%&'*++,,7?<==>GFF====DGJIJJJJJJIJJJHJIJHJIJHJJJJJJJJJJJIJJJJIJIJIJIJJGHFEJJHJJIJJIJIJIGJJJJJGIHFF>?97,*)*+((((@ICCBAFJEJGE<;:;81/))*+/@?DEDDDIFFIJIJGJJJFB@CAFJJDJDGEC@A<<AA>;JJJJJJJJIGJ@=7777::?JJGEFDH?@0,*11::::99999211.-+++BJJF?JGHJ====HFJJHIEBCGFHHJ666****@B6555?DJJIDJJE996:==EFJHJJJJJJJCC<@BGIHJHJJJIJJGJJJIHIJJJJJJJGGGJJJIIIJGJFDAG<>'IFJJFHJJFDHJIEFHDHFE.../:***++++>@FJJJEDG94567GBAGHIJJJJHFJJJIGJHFFGDBGHFEHFA989GDFFE?)))(44;IEFIIHHJJIIJHJJJJEJJHJJJJFJJFEJJJJC@?>>EGJJJJ....CJFJJGJJJ<;;;JDEDBAA76567:+++**13667222543,,*)((-49>=?BFJJJJFJJIJJGJJJJJJAC>?AHJJHHJJJG;:FJGCDE@C:;<;+++-./HA=?:C@@;::;975669>@?FHHFEGJHGFJIEJHJJJGJJEGGIHIIJJJJJJJJJ<<<<JGDHEFGJJFJJJJJEDG432266899<>?)(((9)&&,+,0122779>A@ADAHGJIJIJJEHIJJJGFFIJJJEJHJFJJJJJJHJDA@@AEEJJJJJFJHDB??JJJGJGJIFJJ@AGJJGJJJJJJHJJJJHJGJJFGJJJJHJJJGJJJ?==6657>C21026888=AECCHJGJHGJJFJCDC344<90---,(&'&&&'+1186FJJHJJICFEEJJJGIJHJJGJJJJJJJHJJJJJJIIGEJGJJJJJJHHGIJHJHD?====DDJFJJHDFGFJFJH@<<?A>@B<6=>H4433AB?@@AJFJJFHGEJG<<;;DJJJJJHJJJJJJJJJHJJJFHJFFGJDIHJI>==>DB?ABGHFI>9666999GJHJHJIJGJHJHJGHJJJHHHGJIFGJJJJIJBDDGIG?@<710;<@?BFEDIJJJHJDIJJGJHEFC=A;7667=@.---,+,21223:>?@>.,,-577)))())*C?;9:;;9:GD///>BDAD724DD>::3446GJJIJJJFGFEJJFIJB@@=<<??75@BCFJJJHIJIJJJJJJJJHJ566;JJJHJJIGJGJJJJHJJJEJH<@>;;-)())*.*+++&+)*+./45?ACGJJHDEC@CFCFGJHJIJGJJJJIJJJJEJJIHJJHFEJJEIJIJJHHGIEGEG?>;=A?4211))*+-4BBFJFJEA>@EI''''(GDCDBEJJGEJ==<=*/3(((((+1//18CDBA@???ACEJFGJE<9:9:6/:DDJJHJJJJJJJJJJJHJJJJIEB?<989:;<<=@CAJJJGGJJJJJGJHJJJJJJJJGJFEA=>C;BEGJJJJJHFJHJJJJJJJI;::@DJFJJJJJJHJJJGFJJJJJ;::::DFEJJFEDJHFB?::@;FEHJFDEGGGGEGJ@G>IIJJJJJJJJJJFJJJIJJJJJGJHJJHJJJHFJIJJGJJGJJEJJJIJJHEIFFGCBGHIGJJGIJIJJJJJJJJIJFCBFDJJIJJJJJJHIIC=ADEJHJIJHJJJJJJJJJGFDEFEJJGIHJJJA@4+*,,,-47@=?GEEJGJJJHHJJJGJJHJJJFGFHJIGFJJJJFJJIFJJJJJHJJJJIJJJJJJJJHJJHIHJJJJJCDD4442225**,489?B9:::JGJJJJ?>::<9;5486587::>@@B@BJDEEEFJGGHJJJJDIJJJJDAGJJJJHJJIEC?9<<=C@?EEJJFDEJJJFJJHIHGGGEABBEHHJFJHG@@@@IJJJJJJHFJGGJJJJFJJCBBBJHJGJJJJIJJEFFCDABJDJCHJHIJHJJJHJHIJGHJDHFGCCFJJJJHFFGFDBBCFFBFDCJHCDG>>>>JGJJIJDC'''(1/267<=@AC76,,,FJEGJJFECFDFDCBD////2/.1582000,,,,<<=>CE@?767:AHDGFJJIJJGGJHHJJJJFHJJJJJGJHHJIHJGJFFHG=<<<C?@@''(2:<;=?D=9;;EEGEB>A>A,)((('&%$$&'&&&(>9:88?@FJJFJ5546('''''()))000225<<;<:9999FDEDDEHFJEGF??>(&%%'('((()1000100/.1<<788>JFFD8888888@87713237('1-**+:FJGIJIH????JJJJJFGJHJJJJJJJJJJIJIGJJJJJJJJJIEJFJEFEGHHJ=<=:>=EC;93385.+++,'''(**,9ADJJJFDC>8@@CIJJGJGGHJJGJJJEIJJIJFBABDJIJFJJJJJJJJHHGHGFJGGEJFJHJJJFDF7777E><<=ECBAA>>>>EJIJEFEGGHJJHGFHFEIFHFIJEIDJIDJIFJJJJIJJJGJHHEJFJHIJ@A>?>=>@:JF99<9:9:><<;<EJJDC@=6656=<<*((%
@Glass_F3P_5_D3_6_18_22
GTGATGCTTGTGAGCGCCTGTGGAAAAACGGCTTTGCCGCGGCCCTCTCACTTCCCTGTTAAGTATCTTCCTGGCATCTTCCAGGAAATCTCCGCCCCGTTCGTAAGCCATTTCCGCTCGCCGCAGTCGAACGACCGAGCGTAGCGAGTCAGTGAGCGAGGAAGCGGAATATATCCTGTATCACATATTCTGCTGACGCACCGGTGCAGCCTTTTTTCTCCTGCCACATGAAGCACTTCACTGACACCCTCATCAGTGCCAACATAGTAAGCCAGTATACACTCCGCTAGCGCTGAGGTCTGCCTCGTGAAGAAGGTGTTGCTGACTCATACCAGGCCTGAATCGCCCCATCATCCAGCCAGAAAGTGAGGGAGCCACGGTTGATGAGAGCTTTGTTGTAGGTGGACCAGTTGGTGATTTTGAACTTTTGCTTTGCCACGGAACGGTCTGCGTTGTCGGGAAGATGCGTGATCTAAATACATTCAAATATGTATCCGCTCATGAGACAATAACCCTGATAAATGCTTCAATAATATTGAAAAAGGAAGAGTATGAGTATTCAACATTTCCGTGTCGCCCTTATTCCCTTTTTTGCGGCATTTTGCCTTCCTGTTTTTGCTCACCCAGAAACGCTGGTGAAAGTAAAAGATGCTGAAGATCAGTTGGGTGCACGGCTGGGGTTACATCGAACTGGATCTCAACAGCGGTAAGATCCTTGAGAGTTTTCGCCCCGAAGAACGTTTTCCAATGATGAGCACTTTTAAAGTTCTGCTATGTGGCGCGGTATTATCCCGTATTGACGCCGGGCAAGAGCAACTCGGTCGCCGCATACACTATTCTCAGAATGACTTGGTTGAGTACTCACCAGTCACAGAAAAGCATCTTACGGATGGCATGACAGTAAGAGAATTATGCAGTGCTGCCATAACCATGAGTGATAACACTGCGGCCAACTTACTTCTGACAACGATCGGAGGACCGAAGGAGCTAACCGCTTTTTTGCACAACATGGGGGATCATGTAACTCGCCTTGATCGTTGGGAACCGGAGCTGAATGAAGCCATACCAAACGACGAGCGTGACACCACGATGCCTGTAGCAATGGCAACAACGTTGCGCAAACTATTAACTGGCGAACTACTTACTCTAGCTTCCCGGCAACAATTAATAGACTGGATGGAGGCGGATAAAGTTGCAGGACCACTTCTGCGCTCGGCCCTTCCGGCTGGCTGGTTTATTGCTGATAAATCTGGAGCCGGTGAGCGTGGGTCTCGCGGTATCATTGCAGCACTGGGGCCAGATGGTAAGCCCTCCCGTATCGTAGTTATCTACACGACGGGGAGTCAGGCAACTATGGATGAACGAAATAGACAGATCGCTGAGATAGGTGCCTCACTGATTAAGCATTGGTAAATTACCGCCTTTGAGTGAGCTGATACCGCTCGCCGCAGCCGAACGACCGAGCGCAGCGAGTCAGTGAGCGAGGAAGCCTGCATAACGCGAAGTAATCTTTTCGGTTTTAAAGAAAAAGGGCAGGGTGGTGACACCTTGCCCTTTTTTGCCGGACTGCAGCGGCCGCTACTAGTAGGGAGACCAGAAACAAAAAAAGGACCCCGTTAGGGAGGCCTTCAATAATTGGACTATCCCCTAAACTTCAAAGGACCAAAACGAAAAAAGACGCTTTTCAGCGTCTTATTGTCGTCTTTGGTACCGAGTTATTAATATGCGCGCAGCGTCTGGAAAACCGAGGCCAAAAGACGTGCGTCTTTGATGCCCGGTTGCGACTCTACAGCAGAATTAAAATCAAGTCCGGCGCAGCCGGTTTGTGCCGCTTCCACGCAGTTATCTGCGCCTAAGCCCCCCGCCAGCAGAACGTTGCCAAGCGATTGACCATTTAATAGTGACCAGTCAAAACGTTTCCGCTTCCACCCTGGCCGTTGTCTAAAACATATTTATCAACGTGCTGAAACTCGCGGGCAAGGGTTTCGCCGGACGCTAATGCTTTCCAGATGGCAACATGTGCTGGCAGAGCTTTTTCACGCAGCGTATCGATATACAGCTGTTCTTCGTTCCATACAGTACACTGCCGCCAGCGATAACACCTTAGCTTTGTCCACCACATCGGCAATATCGTGATTGCGGAACACGCCAACATACTGCAACGGTGCCGCAGCCATCACTTCCTGCGCCTGTTCAACGTTGACGCAACGCGGTGATGTCGCAACAAAAATCAACCCACCGTAAATCGCGCCCGCGTCATAAGCTGCTTTAGCATCTTGCCCACGCGTCAGGCCACATACTTTATTCTCACCCAGCAACACCCGGCGCACGGCGGCGTGCAAATCGTCATGGGCCATCAACGCCAGAACCAATCAGAAAACCGTTAGCGAAGTGGCTTAACTCGCGCACCTGAGCGTAAGTATTGATGCCGGATTCGCTGATTACCGTCACGTTGTGCCCCAGTTTCGGCGCAAGCTCGCGGGTACAGGTCAATCGATCGACAAATCACGCAGATCGCGGTTGTTGATGCCAACGACCTTTGCTCCCAATGCAATGGCGCGCTCCTGTTCCTCTTCATTACTGACTTCGGTCAGCACCCCCATCTCCAGACTGTGAGCGACGGCGGCAAGCTGGCGATATTGGTCGTCATCCAGTACTGAAAGCATTAATAAGCAGGCATCGGCCTGGTAATAGCGCGCCAGATAGATCTGGTAAGGGTCGATAATGAAGTCTTTACATAAAATCGGCTGCGGGGCGATTTGGCTGACGATGGGGAGGAAATTAAAGCTCCCTGAAAATATTTCTCATCAGTCAGCACCGAAATTGCCGAAGCGTAATGTTTATAAATGGCGGCAATGCGTGCTGGATCGAAATCATCACGGATCACGCCTTTTGACGGCGACGCTTTCTTGCACTCCAGAATAAACGCCGTGCGCACCCTGTAGCGCATCATAAAAATGTAGCGTGCTCGGCTGAACCTCATTCTGAAAACTGGCCAGCGGTTGCTGCTGTTTGCGGGCTTCTACCCAAATCGCCTTGTCTGCGACGATTTTCGCTAAAACGGTTTGCATCATCTAGTAGTCCTGTGTGACTCTAGTATTTAGTTTCTCGTTTCTTCTTCTTCCAACGAGAAACGAGGACTAGGACGCCGCCACTCGATCAACCAAACGAAAAAAGACGCTCGAAAGCGTCTCTTTTCTGAATTGGTCAGAGGTCCGCGCGGGTGGATGCGGACCAAAACGAAAAAAGGCCCCCCTTTCGGGAGGCCTCTTTTATGGAATTTGGTACCGAGTTATTAGGCCACACGTTCAAGTGCAGCCACAGGATAAATTTGCGCTGGGCCTCGGTGGATTCGGACTCGAGCACGCATAGCCTTCAGGAGTGAGTTTTGTGCAATACCAACCGACGACTTGACCCTGCCAAGCGGCACCAGATTTCTTGCGTACGCAATCCCCTAAGCCAAAGGTGGCACTCAGGGGAAGCGCAAACTGCCCTGCAACGGGAGCGTTGGCTTCATCGCTACGTTGTTTGAGTCTCTCCTCTTTCTCTAGTAAAGTGTTTAGTTCCCTCTTGCGTCCCTAGTAGCCAATCCGAAAAGTTCTCTAGTAGCTAGCATAGTCCCTAGGACTGAGCTAGCTGTCAACTCTAGAAGCGGCCGCGAATTCCAGAAATCATCCTTAGCGAAAGCTAAGGATTTTTTTATCTGAAATTCTGCCTCGTGATACGCCTATTTTTATAGGTTAATGTCATGATAATAATGGTTTCTTAGACGTCAGGTGGCACCATGGAATAGACTGGATGGAGGCGAATAGTTCCAGGACCACTTTGG
+
JJJJJJGIGCA)%%$&..2''''>JHJJFJEFHJJJJJHDBA=B;<8778EJJJJJJGIJFCB;ABA@EACJEGJFGJGG>.+-BAJGJJGJJHHJJJJGJIGDHGIHFBCEJGJ>A<77ADDEDDDGJJIJHJIHGFJGHGGHJFED@1.++,77;559ABD@@?AEICFG;=<<<@DABJ???BC8889JJJHFFJJJJJFJFJJJJIG@:?>@EDGFHIJJJJJJJJJJJJJFJEI:::;IJJIJJEFFHJJJHJIJIJJIJ,,,,GJJJJJFJJGJDGGJJJJGJJJHFJJJGEGJFJHHJAA@CGDIHJJFEGAB@@JFHJJCDEEJFDEG<C@C@AFGJEEEJJHIJIJJJJJIJJJJJIEHE?AA@C@??JHJJHJJJJGJIJJIJJHJDFC@@@@?@<76668678;CDC<<<<DGIFFFJJJFHJGJGJJGGJIJHHHJIJJHGJHIDBCCHECA??@FG??@?CBBGGGHJGJIJFJJJJHJGEHFGJGHJHJHHJGDECEJGIJDGDJHGGJFEEEEIJJJFJJEIDGIJJJIJHHIJHFJJIJJGJEHIJJJHJJHJICDJDFCCDBEJACJEJGGJIJJJJJEFEFDDEFA?>=@<I5EBCBJJIFGGCCBBDD;;JGE@@??FGGEIA:88@JIEDBBA267)'''+++1///0,+**))%$$%*?BC=AJJC?>?@CDDDG==67EEFJGHJJF:5655@A?:;@FHGGGJHEJGJDDJGDCGFIJIJIJJIJJJJJJHJJJJIFGJJJJIJJJJJJJCCA@CDEECBA@=><:;@?E?JEEGEJFFJFIHJGHHHJJJCCBECAABIJJDEDGJJHJIJJJHIJJIGJJJJFJJIBHJHIJJGJFGEDJJJJGHJGJCIIJIJHJFIFJJJHHJJIJHJJJJJFJJFIJFEHGGJHJFF88JJIGEJJJIGJJJJGJEFIJJJHGJIJGJJJJJFJFFEJJGHJGIIGIBB@<<=>JEHED?AB@DEFJEJFEDFIFJGGHBEJJJJJH@AB>=(((2GJJIFJF?66?DCBGICE??BB''''+,+'&&'('/./1---<>@DJJJJHJGJJJJJIJCDBBJGJHICFIGIIEJIJGFHHGJJ4446FDDDCIGHJJIJJJJGJJJIFIHJHJJGJJJJJGJJFEJIGJHJFFGEF97I>IGJJGGJCGIFJJBBCFG:23DE?@?=;72::==>==652288>=><<=HFIHEJJ@CJGHGHJADHJJJJJJHJFJJGJJGIGE@?@BCCCCJBBJJIJJJGJJIJHJ=<<<<<<:?::<<DEBGGEJHJJGGJIJDAE90012135889GEDD=<?;GHJHIHHJGJJJIJGJJGFJFCIJHJJHJJJJGGJEEHJJJIJEEED@==JC@???A?>=>FJHHEJIJIJJJIEJJJ777689999;?ADFCFFJJIJJIHHJGHJIGCBDBFFJFJJJJJJJIJIGHJJEIJJFIFFGCFDEB<<<<=JEEJIJJJA=;<<EHGIFFEJJJDFEGGJEGHHHHDCEEIDDDCEEDGC::;AJJHCF:9@ACDHGF?;>?HEGJJDFJCEDDF?<@<<;=<@I>>>>IHFHGIIFGJJJIIEFJFC6599=CEJJIGG<<;<IC///0491.,(%%+//03123EGFHHHJI5555?95IHEJIIJGIJJJJJHFFHI@GFJHEFGG@==86+++.<@BAJFFHEJJHJJJJHJIJI95300..1=?@55666661111688;DIFJJGJEDADEDJJJJJIJJJIJEHIJJJJJIJGJIJJFHFHEJ@@@@CGHGJJEAB@BEC?<<B5556FEJFHHJEBDFJIHDECGHBC;AEEG?>>;--*14(9600007?875@BE//BBDDJJDJJJEGFFIGGJIJIJJHDFEIIIIJJJIEGIJJJJHJJGFEDFECDJIJEJFJHJJJHGIAB?@GIBBB76848=>EGCEEJJDHHIHGED?0---1HJJJJEEIHJIJJGJJJJJJJHJJJ8-,((+*&$$$'')+()))('%&')(&),6777?=:1=@CEGGJJGJJJJGGJFJJE??<2,,2111?ACDDDDDJHF;;:;>==>EEDJGHJDDB+****(%&$$%&)&'%%%)/97<=;:::JJJJIJFJHJ344FJJJJFIJJJJJJGJJJJJGIJJFFGHJHGHHCA==G)))*.+,=AJCDABDJJIJJH=>><B>>ABHH94334699;<JJHFIJJIJJFFEJEDI>===B?A@>>B@AB@;;;>AG:99D888ADBHG8876:9?BCDCABABD>???A@@>=>??=::<?6BCDDEGJ?GJ?6610./5589JGC@@BFDFJB=>??HFJJJJHJJJJJJGJJJIHGJJJJHJ@AA>>77**+;>ABDJJHHIJJJJIBBA00,&%%&+5-335CEFJJJJGJGJGJJHJJHIHGJECCC?GGGDBBEDII@>:68A888=666/@?DCJFJJJJJJFJJJGHIGJJJJJJJJJJJJIJFJJJIIJJEEEIJJ:97769CCFFDHE6545,'&&((((*;7:;6666::9:>66A?==>ADFDDGIFJGJIJJIFJJIJJJIJJJJIDJJJJJJJHJIHIGDJHH@DBA>I>GCCEIHJJJIFGIHA7777B>=>>F?CFJHE../2/JHJJJJJJGJJGEIJGJJIIJJJIJGJJJJJJJGJJJJJJFJHJ?D@>>=::?:1ACDJFIJJIJJIFJJJJIGJFJJJJJFJJEFHFIFJJ?>>59'%''>>?EEECCC>5434'''(,-2(()7==BJGHIIJJF@AABJJHJHJIJIJIJJJJIIGG...-3397***+/,,+-13....AAFFCECF<??30?<>JJJJJJIJJJJJIGFJJJJJC;:9:>@@BCJAAABGD?AF?EJJHFJJJJJJIF:879:<@C766:@BJFIGJDCCBIJHJJIJJGJJJJIFGHIJIJJHHDIB>>9:::HDGHGDFJHJCFA<;;://23884BCAAGGICC976...-+++0&&&'/7663356FHGDDEEAADGCDEBIEGD@;:;:::;/FGGGC@AAHC>5BBEEFE@FICFAAGEGJGJJHFFGJJIIHJHJHIGJJGFJGCBDCDDJJJD?GGCJFFJJJGJGFHEGJJJJJJJGHGJJJJJJJJ@BA@>?92'CC@JII<=?/>><DF>?9787:,.))((''*&%&&&%%&''***,..//9970-,,-0+*++--/>>;<<85668?@@IGFEDHE?>;;:562+,.-'&&$'%$%%%%&&&$%%%%&01101...200046>:667:DJCFBA<<;A;921-1@CJJJJIJEF?:5,++),.-11-6;8999:;999;@ABFJHFJGHGHFIGIEJJHJIJJHJEJJHJGHFCJJA<//.-,++)'%%&(,+(())*1037+)((&%%$&),--3220,-..;DE=@AACJJIHDIBCCFJJ::9:87542332.2;7>;972-.66=>>?EIBB@?=////5966+*58,,-0=EJJA<68><BCEHFIJHJEDFFDDFJJJGFCCBCGFH<65549=>?GEA9AC===DFEHDJHAA95665+&&&$%$##$)&&&++>>:@75?8DDC??FFIEJFIDI4222><@A@222+,++'')-$$%%)-.-..-.////F?9:9<;;0.-066:77@BE9999;HJFEDCGIDFFEJGJJFF@??BCA@@@ABFEHHJJHJHE??DD>?;=@@JHHFE?=5?55JBCDEC@>74621.-.3?ADA@ADJJHJJJGJCJHEEDHGJJFJDCEEJJGJJJIJGJHJJJIJEB@@AACEEJJJJJHGFGJJHH<<;;=B8888@CFGCGCBGJJJJEJDDJIEIIGAD@@<6,+++3--.,-.-2./4-,,,/(&
@Glass_F3P_5_D3_6_18_23
AAGTGGATGAACGAAATCGACGAATCGCTGAGATAGGTGCCTCACTGATTAAGACATAGGTAAATTCCACTTTGGAGTAGAGACTGATACCGCTCGCCGCAGCCGAACGACCGAGCGCAGCGAGTCGTGAGCGAGGAAGCCTGCATAACGCGAAGTAATCTTTTCGGTTTTAAAGAAAAAGGGCAGGGTGGTGACACCTTGCCCTTTTTTGCCGGACTGCAGCGGCCGCTACTAGTAGGAGCTAGGAAACAAAAAAAGGCCCCCGTTTTAGGGAGGCCTCAATAATTGGACTATCCCCTAAACTCAAAAGACCAAAACGAAAAAAGACGCTTTTCAGCGTCTTATTGTCGTCTTCATTGCGTTATTAATATGCGCGCAGCGTCTGGAAACCGAGGCCAAAAGACGTGCGTCTTTGATGCCAGTTCGACTCTACAGCAAGTAAAATCAAGTCCGGCGCAGCCGGTTTGTGCCGCTTCCACGCAGTTATACCCACCTGAGGCCCCCGCCAGCAGAACGTTGCCAAGCGATTGACCATTTAATAGTCAACCATCAAAACGTTGCCCGCTTCCACCCTGGCCGTTGTCAAACGTATTTATCAACGTGCTGAAGGTTGAGGGCGGGCAGGGTTTCACCGACGCTTAATGCTTTCCAGATGGCAACATGTGCTGGCAGAGCTTCGCGCAGCGTATCGATATACAGCTGTTCTTCATTTACCATGCAGTTGCACTGCCGCCAGCGATAACACCTTAGCTTTGTCCACCACATCGGCAATATCGTGATTGCGGAACGCGCCGACAGTACCTGCAACGGTGCCGCAGCCATCACTTCCTGCGCCTGTTCAACGTTGACGCAACGCGGTGATGTCGCGACAAAAATCAACCCACCGTAAATCGCGCCCGCGTCATAAGCTGCTTTAGCATCTTGCCCACGCGTCAGGCCACATACTTTATTCTCACCCAGCAACACCCGGCGCACGGCGGCGTGCAGATCGTCATGGGCCATCAACGCCGAACCAATGGGAAAAACCGTTAGCGAAGTGGCTTGACTCCGCCGCACCTGAGCGTAAGTATTGATGCCGGATTTCACGCTTCATTACCGTCACGTTGTGCCCCAGTTTCGCGCAAGCTCGCGGGTACGGTTGATCAATCGACAGATCGCGCAGATCGCGGTTGTTGATGCCAACGACCTTTGCTCCCGATGCAATGGCGCGCTCCTGTTCCTCTTCATTACTGACTCGGTCAGCACCCCCATCTCCAGACTGTGAGCGACGGCGGCAGAGCTGGCGATATTGGTCGTCATCCAGTACTGAAAGCGTTAGAGAATAAGCAGGCATCGGCCTGGTAATAGCGCCAGCCAGATACGATCTGGTAAGGGTCGATGATCAAAGTCTTTACATAAAATCGGCTGCGGGGCGATTTGGCTGACAATGGGGAGGAAATTAAAGCTTCCCTGAAATATTTCTCATCAGTCAGCACCGAAATTGCCGAAGCGTAATGTTTATAAATGGCGGCAATGCGTGCTGGATCGAAATCATCACGGATCACGCTTTGACGGCGACGCTTTCTTGCACTCCAGAATAAACGCCGTGCGCGCACCCTGTAGCGCATCATAAAAATGTCGCGTGCTCGGCTGAACCTGGTCGAAGTTTCGCACGGGTCTCTCTGCGGGCTTCTACCCAAATCGCCTTGTCTGCGACGATTTTCGCTAAAACGGTTTGCATCATCTAGTAGTCCTGTGTGACTCTAGTATTTCATTTCTGAGTTACTTCTCCAGACGAGACGAGGAACTAAGCGCGCCGCTCGATCAGACCAAAACGAAAAAAGACGCTCAAAGCGTCTCTTTTCTGAAAAATAGTACGGTCCGCACAGGTGAATCAGGACCAAAACGAAAAAAGGCCCCCCTTTCGGGAGGCCTCTTTTCTGGAATTTGGTACCGAGTTATTAGGCCACACGTTCAAGTGCAGCCACAGGATAAATTTGCACTCGACCTGGGTGGGATTCGGACTCGACCGCATAGCCTTCAGGAGTGAGTTGCAATACCAACCGACGACTTGACCTCGCCAAGCGGCACCAGATTCTTGGTAGCAATCCCCTAAGCCAAAGGTGGCACTCAGGGGAAGCGCAAACTGCCCTGCAACGGGAGCGTTGGCTTCATCGCTTTTTGACCCATCTAGTATTTCCTCTTTCTCTCGTGAAGTCTTTTAGTTCCCTCTTTGCGTCCTTCATAGCTTAATCCGAAAAGTTCTCTAGTAGCTAGCATAGTCCCTAGGACTTAAGCTAGCTGTCGACTGCTGAAGCGGCCGCGAATTCCCAGAAATCATCCTTAGCGAAAGCTTTAAGGATTTTTTTATCTGAAATTCTGCCTCGTGATACGCCTATTTTTATAGGTTAATGTCATGATAATAATAGTTTTCTAGACGTCAGGTGGCACCATGGAATAGACTGGATGGAGGCGGATAAAGTTGCAGGACCACTTCTGCGCTCGGCCCTTCCGGCTGGCTGGTTTATTGCTGATAAATCTGGAGCCGGTCGACGTGGGTCTCGCGGTATCATTGCAGCACTGGGGCCAGATGGTAAGCCCTCCCGTATCGTAGTTATCTACACGACGGGGAGTCAGGCAACTATGGATGAACGAAATAGACGAATCGCTGAGATAGGTGCCTCACTGATTAAGCATTGGTAACTGTAGACCAAGTTTACTCATATATACTTTAGATTGATTTAAAACTTCATTTTTTAAATTAAAAGGATCTAGGTAAAATCCTTTTTGATAATCTCCATGACCAAAATCCCTTAACGTGAGTTTTCGTTCCACTGAGCGTCAGACCCCTTAATAAGATGATCTTCTTCAATCGTTTTGAGTACTCGCGTAATCTCTTGCTCTGAAAACGAAAAAACCGCCTTGCAGGGCGGTTTTTCAAAGGTATTCTGAGCTACCAACTCTTTAAACCGAGGTAACTGGCTTGGAGGAGCGCAGTCACCAAAACTTGTCCTTTCAGTTTAGCCTTAACCGGCGCATGACTTAAGACTAACTCCTCTAAATCAATTACCAGTGGCTGCTGCCAGTGGTACTTTGCATGTCTTTCCGGGTTGGACTCAAGACGATAGTTACCGGATAAGGCGCAGCGGTCGGACTGACGGGGGGTTCGTGCGTCAGGATTTCCAGCTTGGAGCGAACTGCCTACCCGGAACTGAGTGTCAGGCGTGATCGAACAAGAACGCGGCCATAACAGCGGAATGACACCGGTAAACCGAAAGGCAGGAACAGGAGAGCGCACGAGGGAGCCGCCAGGGGGAAACGCATCTGTACGTCCTGTCGGGTTTCGCCGCCACTGATTTGAGCGTCAGATTTCGTGATGCTTGTCAGGGGGGCGAGAGCCTATGGAAAAACGGCTTTCCGCGGCCCTCTCACTTCCCTGTTAAGTATCTTCCTGGCATCTTCAGGAATGTTCCGCCCGTTCGTAAGCCATTTCCGCTCGCCGCAGTCGAACGACCGAGCGTAGCGAGTCGTGAGCGAGGAAGCGGAATATATCCTGTATCACATATTCTGCTGACGCACCGGTGCAGCCTTTTTCTCCTGCCACATGGAGCACTTCACTGACACCCTCATCAGTGCCAACATCGTAAGCCAGTATACACTCCGCTAGCGCTGAGGTCTGCCTCGTGAAGAAGGTGTTGCTGCATTCATCCCCAGGCCTGAATCGCCCCATCATCCAGCCAGAAAGTGAGGGAGCCACGGTTGATGAGAGCTTTGTAGGTGGACCAGTTGGTGATTTTGAACTTTTCTGTGCCACGGAACGGTCTGCGTTGTCGGGAAGATGCGTGATCTAAATACATTCAAATATGTATCCGCTCATGAGACAATAACCCTGATAAATGCTTCAATAATATTGAAAAAGGAAGAGTATGAGTATTCAACGTTCCCATGACCCTTCCTTTTTGCGGCATTTTGCCTTCCTGTTTTTGCTCACCCAGAAACGCTGGTGAAAGTAAAAGATGCTGAAGATCAGTTGGGTAAGCGGGTTGCGGGTTACATCGAACTGGATCTCAACAGCGGTACGATCGCTTGAGAGTTTCGCCCCGAAGAACGTTTTCCAATGATGAGCACTTTTAAAGTTCTGCTATGTGGCGCGGTATTATCCCATCTGACGCCGGGCAAGAGCAACTCGGTCACGGCATACACTATTCTCAGAATGACTTGGTTGAGTACTCACCAGTCACAGAAAAGCATCTTACGGATGGCATGACAGTAAGAGAATTATGCAGTGCTGCCATAACCATGAGTGATAACACTGCGGCCAACTTTATTCTGACAACAATAGGAAGCCAAGGAGCTAACCGCTTTTGCACAACATGGGGGATCATGTAACTCGCCTTGATCGTTGGGAACCGGAGCTGAATGAAGCCATACCAAACGACGAGCGTGACACCACGATGCCTGTAGCAATGGCAACAACGTTGCGCAAACTATTAACTGGCGAACTACTTACTCTAGCTTCCCGGCAACAATTAATAGACTGGATGGAGGCGGATAAAGTTGCAGGACCACTTCTGCGCTCGGCCCTTCCGGCTGGCTGGTTTATTGCTGATAAATCTGGAGCCGGTGAGCGTGGGTCTCGCGGTATCATTGCAGCACTGGGGCCAGATGGTAAGCCCTGCCGTATCGTGGTATCTGCACAACGGATT
+
%)('$#%&&&&%(&&'0+**+,++,/,,-0,+,/)((-***)--,,,.-*''&&%$($$%&&''(/(.,)('(&))*,*''((./1694442465''''73333088632230000644483445;998<<<<;:<@GJDDCCD>>332))''12:ADC7666HFDCBGIJEDGAAACDDDCEE7=>BFC@ACCF7665@8@CCBDHFEF9645755644'''(023,,,+12('''&((,*(%$%*,52225;=>A?<9=@@7)&&(0'''(''('+,&&'(6678ADFCFGFDAA=?/./-*&%&&*.**)%&)-.*)),<<8656000/55566228,+*)+,+.&%%%&'%)''''&&()+,029::::99::988---.6/.32.'&&&'((*.144654556665441.//01.&('((&'(/)(()4557954.-../-+(%%%%)*5:<;>>=<=777774322256249><;0000..$$$%%)*+'&&)&'/+-+)*(++,08844496???DFGECDHFJIJJFIGFHI>=<,***++)(-..8:::>:984./*((646<;>:870++***&%%'1*)((,('-/.1212228620+%$%%%%&+8=<<=9:;;>....GGHJFDDBDCBHIHGJG>?=@>::?A?;;;<?=>BGHHFIFHGG=:4+*+,++//1<<BBCFHGIJ==>FC@@/.*)('''&('&&())*1111;;<;><5444FGJJJFIJJJJF<9;BFJIJJABBJJBCBCJJFHJIJJJ;:::GFJHD>1.0/''&''%%%%(**)))),=>JJJJIJIFJJIJIJGJHJJJHJJGJJJGJHJGJGHGEJJEDB@?66<EJHIGGJJJGA99))));;E<;<GJJJJIJGGJJ@@@?BAABF?4445;;@==??JE@>>C=EHJFHJJJIJJEFCC,,,+222:3345:545@<?@BE989A@;==---.78<<<==>>?((;89944221+++,@@?ADBECCJJJJ@@@444.///:.--(('')15?@BCDHGJEJJJJFJIJJJ++++'()*,-03345DDA:::FCAC@?@=A@7:7--,//03'%%&1-&&'(3;B@GICDBEHJF6633347102+(&&78011116678FGHFBBCC50./.+',++,1((((2110-,--.?=>BCJDDGCEDFJFHGJEBCIEJJB98217&%%&,,+,&%%%*)))))/677+**&&()+14,---889/---67663444:=65110025@A@@A@??>988333255/-**+.234,+++&&&&:9887=?A@:;45<9823../))(%%$$$&'((%&,-,,,.-***534441332222(*%$%&'())-'%%%,)('&&-%%&''%%&)))&%%%'435779989---33/,++082111@ADDBAHGGJIJFJ((()@?EH<<<9975*)()&&&&(.-,,,--1***':45J8788>>>?CHDDIHIJJJJEFDGHJJGJJJJHJJFJJJHGDJJGDIEFGGG99----/337666;B52122?;9992,+*)%'+(.AEFGBDCCJJCDCBA>?JGJJJEHHIG?EJJFDCEEJJJI@ABDJD?JDHGHJJJJIHGIIJGJIHH?>ADGHJJJEFCJ@JE?B?+**(%%&%%&&&'*&&''**&%%'&&&&'''>DB:::<DIFJJJ@==<>CAD?==>JHIJJHCCECDFJEJIJJCBCBDDD33/..*+**,-/11;<<=??><<=64,++*)**'&&''*-'%%&'$%%&*.+,+)&'''%&%%((++,+,''''*+'&(&&&&%$$$%$$%&&'&%&'-,1>>==@>7662***6@==>>:73<;881///214&%%%%#%&,.,,+,)''*'%%&12356???BBGD996<>CEEEBEJGI<78?0'''EIJJJJJJIHFDHH@?FA@=((''++4579=EJHEIDGIGGEFJEJCJGFJIJBCBEJJFFDGHFJJJJHC:+*)()**,,869987799900//34>::<EEEFEHEHEEHBCBEFEG=;9+((/000((((578:=>7644,&)01()10..1(8545494/.*)'$')%&&%'%%)+0//55BCFJJHEGEJIJJIEGIG8778HJIGFHJJJIJJJEGDCFJIGJFJCFECBAB>>?;4200.(((&'&&&)??A>C@A2121152(&)'').&,,/'$%#$&&%%%()-,..37=AGIBFD><>>996601:92221)))*43444G@FIDH;<11111ED<::;<::<;:/3*&',01*&'((1/)((')'%%%%)),-/02444<@6510109/.,*356FFHFJJJHJABA???>=71,***7998==889=988ABBJJJJ@?;9/)*,,,//,--.10/1=<=><=9443A<=>=?++++++))**,,&&&&//-,((:@CIDFGEJJJJJGJIF<,(*('((*86;<ICFCFEH66668721''&'))877<:4448988;<AA>>DFJJ=4=;ACGJHJJIJJJJJJHJJIHGCDD=E6666EHBE111(&&&&&)*07<;;;>;<542255><<==A<<=<@AJJHDEFEGJJJIJIHCE11HEJHHJHFBBABCC@>??DAADBDCDFJ76533=AFDCCCEEJJJIIJGEJHHGCDDD'&&&(<<=FJGEEJJEF@?=;??BDCCBA>EHJIFGIFGEDECEC&&)13CJJFJJIDFGEFJFEHFBIIGJ@=>>G@C@@889FDDB55568ABC(''(+''+45/..&%%&*-+**//////178656(''',((&'9<ABCEFFJJJJJJHJJJHIJJJJII<9::BC==F@?@=?>C=<<;:93/-*-/10/0.-/2331/02&&%%&345:F0/./221122<?BCHCFBBEC>>=<@HBFEE233=FFHJI<<<=JIIJGJJGGJHHEFC4-,,/-1))+),0114545522111131,,,.41/130-,+,)())322ABBCJJED>?@@CGDEJJJCBBAFEA=@A77769=:<<<=:25;522/'''()))*-())397222586;--/44<88DCGEHJJJJIJIHIHGJJJ==9421,**,/,,-.?D>=>>@E==>9A7-,,,..<<=<=CJJJIIDIJJJJJJJJIHBA444376/('&&+))))01D=77870/++((%%%'&&(*+/15233234551243:89;;=?DJDGDJJH;;;;@?>>ACEBC0--))()-410/02AJCHCFHJJIH@A@?ECCBCDBCEE<<EJJJJIHJIGGJJJJJJGG==<<@===<<97...00855933/.014@@@;21*($##$&&%%&&'+367'&'':D@>)))&&&&./-/11;3334;<55>>?>@BA?CBGG>==990,+,-95/--,***0150013AE;;;<:95565++(+(&'(*),//0@DD?DJCJABA@JGCGEDIGA@;>=@AAAJA99G,*'*))&),++2+:98<;:<=DJGGJHHGFGJH@@EJGJJJIHGGFIJJECBDDJJHFGJFEE0'''542156B?G@@B??C@A@;AFIJDFIDJJJHGJGGGGJJJIJJGJ>?>>FDEHDGCDA:A@A6455?DC=77--)&''(10221.//06<;<<955332/..-/6'(()-&&''*++,-21222122557:?DEADCCHAAAAJJJHGGJCDGJHJIJJHGHAA?;;:1/%%&&*,%%%&%(((8@::::CABEFFDH=<<<I7530./87;46678>@ADBBACCCCGCFJJBEFB:669(%#$&$%''/0143769;775544(((&))-3*'$$%&/-.12345.../101443///043362100233----1)((()'&',)---3:8.---/-*+889<88877*))++/0228;?5456866-&$$$&&&&&,&3@AEEDFFHJIGEGGBCCCE?>=;>?666(,)()'#$$&'&%&%&)*-,/---+,+,//14/3..7@:<;===?HB@@@ABJEDFD<85/,++22',&%%&BB@:7995,,1040,**--167)('()(('(('%&(;?:>>?B9888BGDDCE@<88867700.+&%$%-*('('(,--,,-,/22472220+--,/07<41-=ADJJFJJJJJ@AJIJIGHGIJHGIGGGDE?>??>ACDCA@;<=</&&&'))6687++/==637))544:53311&&%%((./.''''$$$('%(9DA@@BHEAABBFEFGDC<<=@EBABCJEE<>DCDDA663244BDEDGHJJIFJGGIEFFCBEGGJJJJIJJGFIJFJJJJGJJJJHJJGDHEFJIIBC@??<<5446?>=>?<65521/,+'()'''&&%&'****-.15323&%&&%&''(**.1289@,,,,;>=8,+***4563221664)((.5444334GGFIJJEFDJJHIJJJJJGIJGJJGGJJJJGJHJHJHJGJIGGHEE=>?FJHJJJ@>>FFDFJF=8878;;A<*/002126433569@DJFGE@>:::3443IIDEEDDEGFJ95IDGIJJIJJD@F:764456:CJEGJHFDFDJJJJ@=<;=@AJJHIHGDHCJJDCAEEBFCEIJJHIJGJIFDDICBCDJJIJJJJJJJJHHHGFJFJHJJBDD;433..--.-.---?>BIJJJGJGIHJJJJJJGFDJE=///000-40/...3((((222,,,'''&'''%&&&&'('&$%$
@Glass_F3P_5_D3_6_18_24
ATTTATCAGGGTTATTGTCTGCATGAGCGGATACATATTTGAATGTATTTAGATCGCACCGTCTTTCCGACAACGCAGACCGTTCCGTGGCAAAGCAAAAGTTCAAAATCACCAACTGGTCCACCTACAACAAAGCTCATCAACCGTGGCTCCCTCACTTTCTGGCTGGATGATGGGGCGATTCAGGCCTGGTATGAGTCAGCAACACCTTCTTCACGAGGCAGACCTCAGCGCTAGCGGAGTGTATACTGGCTTACTATGTTGGCACTGATGAGGGTGTCAGTGAAGTGCTTCATGTGGCAGGAGAAAAAAGGCTGCACCGGTGCGTCAGCAGAATATGTGATACAGGATATATTCCGCTTCCTCGCTCACTGACTCGCTACGCTCGGTCGTTCGACTGCGGCGAGCGGAAATGGCTTACGAACGGGGCGGAATTTCCTGGAAGATCAGGAAAATACTTGACGGGGAAGTGAGAGGGCCGCGGCAAAGCCGTTTTTCCATAGGCTCCGCCCCCCTGACAAGCATCACGAAATCTGACGCTCAAATCAGTGGTGGCGAAACCCAACCGGTTTATAAAGTACAGGCGTTGCCACGCGCCGCAGGCTCCCTCGTGCGCTCTCCTGTTCCTGCCTTTCGGTTTACCGGTGACATTCCGCTGTTATGGCCGGCGTTTGTCTCATTCCACACCTGACGCTGGGTCCAGGATCGCCTCGTCGCTCCAAGCTGGACCTCGCGGACCCCGTTCAGTCCGACCGCTGCGCCTTATCCGCCGGTCGTCTCTAGTCTTTTCGATTGAACCGGAAAAACCAGAAAGCACTGGCAGCAGCCGCTGGTAATTGATTTGGAGTTCGTTGAAGTCATGCGCCGGTTAACAATTGGAAAGGAAGGTTTGGTGACTGCGCTCCTCCAAGCCAGTTACCTCAGTTGGAAAGAGTTGGTAGCTCAAGAACCTCGAAAAACCGCCTTGCAAGGCGGTTTTTTCGTTTTCAGAGCAAGAGATTACGCGCAGACCAAAACGATCTCAGAATCATCTTATTAAGGGGTCTGACGCTCAGTGGAACAAAATTCACGTTAAGGGATTTTGGTGATAGAATCAAAGAGGTACTTTCACCTTCAATCCTTTTAAATTAAAAATGAAGTTTTAAATCAATCTAAAGTATATATAGATAAACTTGGTCTGACAGTTACCAATGCTTAATCAGTGAGGCACCTATATTGAGCGATATTGTGTATTTCGTTCATCCATAGTTGCCTAAACTACCGTCGTGTAGATAACTACGATACGGGAGGGCTTACCATCTGGCCCCGATGCCGATGATTGCCGAGACCCACGCTCACCGGCTCCAGATTTATCAGCAATAAACCAGCCAGCCGGAAGGGCCGAGCGCAAGTGGTCCTGCAACTTTATCTCACTCCATCAGTATTCCATGGTGCCACCTGACGTCTAAGAAACCATTATTATCATGACATTAACCTATAAAAATAGGCGTATCACGAGGCAGAATTTAGGGATCTAAAAAAAATCCTTAGCTTTGGCTAAGAATAGTCTGGAATTCGCGGCCGCTTCTAGAGTTGACAGCTAGCTCAGTCCTGGGACTATGCTGGCCTTACTAGAACTTTCGGATCAAGAGCTATGAGAGGACGCAAGAGGGAACTAAACACTTTACTGAGAGAAAGAGGAGGTCAATGAGCTGGAGCGATGAAGCCAACGCTCCCGTTGCAGGGCAGTTTGCGCCTCCCCTGGTGCCACCTTGGCTTAGGGGATCGCGTACGCAGATCTGTTCGTAGCTTGGCAGGGTCAAGTCGTCGGTTGGTATTGCACAAAACTCACTCCTGAAGGCTATGCGGTCGAGTCCGAATCCAGGCTCAGTGCAAATTTATCCTGTGGCTGCGCTTGAACGTGTGGCCTAATCATTCGGTACCAAATTCCAAGAGGCCTCCGAAAGGGGGGCCTTTTTTCGTTTTGGTCCGCATCCACCTGTGCGGACCTCGGTACCAAATTCCAGAAAAGAGACGCTTTCGAGCGTCTTTTTTCGTTTTGGTCCATCGAGTGGCGCGCTTAGTTCCTCGTTTTCTCTCGTTGGAAGAAGAAACGAGAAACTAAATACTAGAGTCACACAGGACTACTAGATGATGCAAACCGTTTTAGCGGAATTCGTCGCAGACAAGGCGATTTGGGTAGAAGCCCGCAAACAGCAACCACTAGCCAGTTTCAGAATGAGGTTCAGCCTGGACCGGTATTTTTTATGATGCGCTACGGGTGCGCGCACGGCGTTTATTCTGGAGTGCAAGAAAGCGTCGCCGTCAAAGGCAGCAGTGCGTGATGATTTTGATCCAGCACGCATTGCCGCCATTTATAAACATTACGCTTCGGCAATTTCGGTGCTGACTGATGAGAAATATTTTCAGGGGAGCTTTAATTTCCTGCCCATCATCAGCCGATCGCGCCAGCCGTTATATTAAAGCTTCATTATAAACCTACCAGATCTATCTGGCGCGCTATTACCAGGCCGATGCCTGCTTATTAATGCTTTCAGTACTGGATGACGCCGTATATCGCCAGCTTGCCGCCGTCGCTCACAGTCTGGAGATGGGGGTGCTGACCGAAGATCAGTAATGAAGAGGAACAGGAGCGCGCCATTGCATTGGGAGCAAAGGTCGTTGGCGCTCAACAACCGCGATCTGCGCGTGATTTGTCGATTGATCTCAACCGTACCCGCGAGCTTGCGCCGAAACTGGGCGCACAACGTGACGGTAATCAGCGAATCCGGCATCAATACTTACGCTCAGGTGCGCGAGTTAAGCCACTTCGCTAACGGTTTTCTGATTGGTTCAGCATTGATGGCCCATGACGATTTGCACGCCGCCGTGCGCCGGGTGTTGCTGGGTCAATAAAGTATGTGGCCTGACGCGTGGGCAAGATGCTAAAGCAGCTTATGACGCGGGCGCGATTTACGGTGAGTTGATCTTTTTGTTGCGACATCACCGCGTTGCGTCAACGTTGAACAGGCGCAGGAAGTGATGGCTGCGGCACCGTTGCAGTATGTTGGCGTGTTCCGCAATCACGATATTGCCGATGTGGTGGACAAAGCTAAGGTGTTATCGCTGGCGGCAGTGCAACTGCATGGTAATGAAGAACAGCTGTATATCGATACGCTGCGTGAAGCTCTGCCAGCACATGTTGCCATCTGGAAAGCATTAAGCGTCGGTGAAACCCTGCCCGCCCGCGAGTTTCAGCACGTTGATAAATATGTTTTAGACAACGGCCAGGGTGGAAGCGGGCAACGTTTTGACTGGTCACTATTAAATGGTCAATCGCTTGGCAACGTTCTGCTGGCGGGGGGCTTAGGCGCAGATAACTACGTGGAAGCGGCACAAACAGGCGTACGCCGGACTTTGATTTTAATTCTGCTGTAGAGTCGCAACCGGGCATCAAAGACGCACGTCTTTTGGCCTCGGTTTCCAACGCTGCGCGCATATTAATAACTCAGTACCAACAAACAATAAGACGCTGAAAAGCGTCTTTTTTGGTTTGGTCCTTTGAAGTTTAGGGGATAGTCCAATTATTGAAGGCCTCCCTAACGGGGGGCCTTTTTTGTTTCTGGTCTCCCTACTAGTAGCGGCCGCTGCAGTCCGGCAAAAAAGGGCAAGGTGTCACCACCCTGCCCTTTTTCTTTAAAACCGAAAAGATTACTTCGCGTTATGCAGGCTTCCTCGCTCACTGACTCGCTGCGTCGGTCGTTCAGCTACGGCGAGCGGTATCAGCTCACTCAAAGGCGGTAATTTACCAATGCTTAATCAGTGAGGCACCTATCTCAGCGATCTGTCTATTTCGTTCATCCATAGTTCCTGACTCCCCGTCGTGTAGATAACTACGATACGGGAGGGCTTACCATCTGGCCCCAGTGCTGCAATGATACCGCGAGACCCACGCTCACCGGCTCCAGATTTATCAGCAATAAACCAGCCAGCCGGAAGGGCCGAGCGCGGAGTCGGTCCTGCAACTTTATCCGCCTCCATCCAGTCTATTAATTGTTCCGGGAAGCTGGGTCGTCGTTCGCCAGTTAATAGTTTGCGCAACGTTGTTGCCATTGCTACAGGCATCGTGGTGTCACGCTCGTCGTTTGGTATGGCTTCATTCAGCTCCGTTCCCCAACAATCAAGGCGAGTTACATGATCCCCCATGTTGTGCAAAAAAGCGGTTAGCTCCTTCGGTCCTCCGATCGTTGTGACGAAGTAAGTTGGCCGCAGTGTTATCACTCATGGTTATGGCAGCACTGCGGGCTTAATTCTCTTACTGTCATGCCATGACCTGAAGTGCTTTTTCTGTGACTGGTGAGTACTCAACCAAGTCATTCTGAGAATAGTGTATGATGCGTTGCTCTTGCCCGGCGTCAATACGGGATAATACCGCGCCACGTCACAGAAAACTTGAACCTAAGTCATTGGAAAACGTTCTTCGGGGCGAAAACTTTTAGAGGATCTTACCGCTGCTTGAGATCCAGTTCGATGACACCGACTGGTGCACCCAACTAATCTTCAGCATTTTTTACTTTCACCAGCGTTTCTGGGTGAGCAAAAACAGGAAGGCAAAATGCCAAAAAAGGGAATAAGGGCGACACGGAAATGTTGAATATCTTCATACTCTTATTTTGACA
+
3336/.+)*,-@FBD?;;1/+((*((-04=FFFD?A88678;EBBB>==53''''''&''%&''*('(+;==@A@B+**+,(/569668>E5557?@ADJJJDECDEHJHFGJIFJJJJJHGA<93+*))+/0015-(,?;:::@DJ<;;;:9<7B@BCCF@A97/<0000>-1:77@A5545IHCGJJJJJJJJHJGJEEBCJJHJJIJJJGJJIGHJJJJJGGJJJHJGGJJF::9:JJIJJJGJGJJJJJJJJIFIJGGIJJJJJJJIJIJIIJJID?0000;:00/+++-.3898:<7:53/,/9?FJJIFJHJGJHIHJFJCC@>@ACECDA<::))))CJ=<==JGJ?@?964675/>=----;:=A@@><<2223JDGI?>>@H@@@><::;=>ECA<;;;7769CC877>A>>5++**++44)((('''',*36;;622-'&((+****+*+'()(('57</-*((/1296;995677<;411////:<993B9555A@??AJJFFJJACB@@?A9999:656;;20/032112566;CA@?@CACBA<97:910--/0./.0.''$$$$$$%&&)('%%$$'%%%'()(%&%&&&-3367>;;<<>=><:78>:?=,?7DHFDHF;97669/,)&')&%$$%%)-4:=>==::66740)%&'(((.-.1244461@////?@A,,,$$$'%%&$&$%&&&%&$#$&'+,(('&')0'('&$$$%')))(,12../479:@8777@@FJCBA?=80,-+)%%$$%%$$$$%&&%$$$*+()&%$$&%%%&*')((+*'%##%$%--/.+++,<:;:9999)(((&$%%%687444+('-++'%%$$'16866676664((()*(('('(&&%'0..()&&%&3358DEEFEJABBDF=6667<AFCAB?8877,***+,+**+.)&$&$*/)''')*&&'*(('%$%&*6300-0/'/()>?GFJFGC<CACE9443CJ855368EDCJJFJEJJ5557FDBB@=AAB>*)))4/,'(/-.>:=BGDCFCJFFIGJFJJEJ<<<<5225002(&&)4((((56:;6<??;=88))((-(''&$#%$$'(*0)'(%$$$$'&/23+1**44799999.,,&-3>CGDCAEIGJJJJHFFJE9999DDCJHCBBAB??'&&%$$6''''BDCHGJJJJDEEFGJJFEA@A@B>;855,,,1.-.-+-0')'%%&)---,...021008:111267767:=10121//0-))+2,,,,83333?0/./,,,///9899@>>>@EFB>A@5220>11019997/))(),'&'%'&&%$$%%39AFFAA?=<99@41234...039<@EDGFJHDICB?@;;6666???ABEEFGDEDG@?>?33(&&+'0&::>>@><<<;3+)%&'%%$#%%&)'(*''''7;CGHEFDDCCEEFGJ=>=>EDGJFHJJEEGHCFCCCBJFDDJJHEEJFGJEFJJJGG3333=<<<B<<::;;>EJHF@@:'''''(,(%%(6:<BHEC?>><;;78.+,,.0+*(($%##%&,,68793232569<<;94767<=>EABI=<<=3243,,-,-/;'''6889=@80&$%%*+&'*&$$))**0/++*,-))(+,-0'&%%'')*)'&&%%$+-2:=D??@?BC:9777111&&&&((/.+/,.')))&$$%&&%%%'')../12444440.-..33,,*'''&&%#%'))'''*+,-,)(&':<=-))*544;<:9*@ABD@>>FHF8433/10123)(()'%%%&$%''%))*)*5CHHJGGIJFFJEF4222:A@B21003>=445@@>=<;6599IHJJIBBB@CDFEH=;:;<=>811/-/'+-*-+))+17<=?CGA(('&&(**,-/0.'&&&)*0121110--.2/0**((*(*558:<2000221,&%(((')+)*(++./78962+++145;9/''(6B<<=CJFEEFIJJJFFEDHGBA966666666451?DBHFJDAAAEHJECGE@A@?F<8667?>=<BFIFC:666@>41223024-,,-=CBCFDAA>;<>HJJJEDCDJE84-+,%&&'101644214=:AC@ABGAHHJJHHJCC?<DJJEJJIGIJIHJGHDCCCFJFJJJEGJJJ@@??A:871('*(*((23345@DDGFJJJ@@@@JHFHHDCCEDJJCED??@>'''&&&'%%&%%%&(&&&*)*0/21--.2220+*)%%$$$$%$$%%$'(*+/.0))))+('(&(%$(+.-++,,53114:;::77<::>?ACJHFGDFJJHEB<;;9;;;>843352,('&$$$$$%%%),+,,*,-&&%'A>>?>=:;>>I@>><;<<ED@@?@@EGFEHDD----JBDD>???77224CEDBEDA<=<631114+(&&&3)'')2FEA<=>C>??@=4..+++0+-*(((),+,&('%%$$%'%%*)%&(*4/1.*+,,&&&&%%'&'&%%&'')**'&&&*1++--.06/./.?;<;6=>;BCBA8778B>=712449<ADC=766=.+*//42'&&&$$###$$$$$&:=@HHHJJJJHJIGGJDBBBJGJIJIJFIHJJIJHJDJBBBBF22116546892***99887((((557;BBJIDHHGFDBJFFGJFDBA<9;DJHD@@ABID?==>A>?,+++,<B::::99+++++*)%&,.>?@@JFIG@@@@GFJCC@@GJIGJFGJFIFIJJJJJJJ;:5--.?;30,((%%&&%%)*+./1889---.9::=>>?FF@DGDG84449A@?@DFJJEHIGGJEIF----7:EIJJ>>>?CBA>99:;?>>90)))24=3334,('%%'')<A>:9888:<=JEFGGFEJFGFIFFJG==<;66/../7CEB??@.../*(&%(*17777BDHJFHJGJJJFCBAACEGGHIDB?@CDJJJBBACHCJGJJHHGJIJJA>?=>>>>;;;5((')//0,++))00397FFJIJJIJJFGHJJJIIHJGFHEFJJJJJJJJJGIJFF=DHB=:9;;<;<;5446?I=322.+)06?@DIJJIEGJJJIEEEJ333488+++,476<IACEDJDGFJDBAA@@B<<33EEHJJJIJJJJFJJJGJFJJJFJFEFEJE9988EAAA8=>7887556:1../12=?BIJJJJJJJJFJJJJJJIGHJJJJJIJJEHJIIFA??1107FIJHHIGHIGII>>;6667GEIJECEDJJIACCDHEFGABEGFEIJJIJJJHJJJIJJJHJJIGD:99<>DGFEEGIJJJFJJIGIGFCFDEDEECDCC<;??EJJHBABBEE>ACFHFGJEEHGIEGECCFJJJJGJGJJJJJJJH;9C:7764-**/68,,,-,+++'%%%(1.0**)(*),++,*&%&%)'&%%%+*,--36+-(,662233ACCGJHJHDDCDGA=>4455@?=8110034B>223EFBCCBEC=999:J@222.5-)'''(961///1789;<=<>DDCFF7&%%&((&(%(+,--,+...5446>?JGHJGJDA><;CCFC+**+?988:>?>60<BGGGJBBAJJJJIIGG<:;:J9889<JDJJJIHEGHJJFCHFJB:///3::AB@@CDGC@@ACIJJJJ>>;:;<5:BAEJIJIJJJGHDEJCJGEJJJJIJGJHHFFJEIB;:;<@ADBEDBB=A=<;C///-.:>AC>8@CFJJFHGFDJICGJJJGDIIJ??A??JJJCIJHJJIJJJJJJD===;?('&&((..+,,(''''&&&2<@@@DCFEI????EDJHGGJJGFJJFJJHJJJJJJ@>=>CJJJJJJIHFJJJJJGJJIHJJHJ<;>@////CECDFEEJI75678@?@ACE<98:'+)BJJIGEJDDJEHJJJJHJGGJGJJGJEJJJCFJJCBC?DD?<<9<666FEJJJGJJJJJGJIJJJJJHEJGJJJJJJJJJJFJHJHJGJJHJFJJJIGJJJJHJIJJJJJJGJJIJJDGDDEAEFJBFA8F==<:<=+*().((())(((-..?CBGGIEGEEFJHJJJGJ;;;4555B=??A;53))*67?@;:0&$$%%$&((++5=>?AHJEJJJJFFIJJJJJHGJJHJHGJGHFJFGIFF>=;;??55++++--**)***+,('()))*96898900008544876655/.'**%$$$%23)))*52232----86769(())<;BBCJIJJJGEEIFEJJJJJHDGHIJJJJGGJGHHGJJGE=.--+'''/4112224;<0-.09****++))))-./38:BC3333DJHGGJII?>>>AC;6(&&%%&%*58<?AAJDIHGJ533348.-&$$$%%&&)//086444/.321147==?BBBDD7666HHJJJJJJBEDC?@=<:65:>><?63(%&&'''(54433307=;8987887;;:;::=@CCDD9540.+*+'('''%&%&'(.3,,+'((+-.-,-.+)**).+-6;7230))*,,++42'&&,/-,''''***+77211-.31332,'''3555;:53//(&&(&%$#%&&%$%%))*95573.21.'&&&*+'(*))&&%(.3359:?:CCCDHHJEJGDFHHJF0001211798333.736410./0+*)'&(345599>A=BA?BJIDFCDF??@@EHDFD>566('&%%$%%%'(&')%%&&,'%$#
@Glass_F3P_5_D3_6_18_25
GTGCGGTGAAATGCCTTCATGTGGCAGGAAAAAAAGGCTGCACCGGTGCGTCAGCAGAATATGTGATACAGGATATATTCCGCTTCCTCGCTCACTGATCCTCGCTCAGTAATTCGACTGCGGCGAGCGGAAATGGCTTACGAACGGGGCGGAATTTCCTGGAAGATGCCAGGAAGATACTTAACAGGGAAGTGAGAGGGCCGCGGCAAAGCCGTTTTCCGTCCAGCTTCGCCCCTGACAAGCATCACGAAATCTGGCGCGCTCAAATCAGTGGTAGCAAACCCGACAGGACTATAAAGATACCAGGCGTTTCCCCCTGGCGGCTCCCTCGTGCGCTCTCCTGTTCCTGCCTTTCGGTTTACCGGTGTCATTCCGCTGTTATGGCCGCGTTGATTCCACCGCCTGACACTCGTTTAACGCAGTTCGCTCCAAGCTGGAGCTGTATTCACGAACCCCCCGTTCAGTCCGACCGCTGCGCCTTATCCGGTAACTATCGTCTTGAGTCCAACCCGGAAAGACATGCAAAAGCACCACTGGCAGCAGCACTGGTAATTGATTTAGAGGAGTTAGTCTTGAAGTCATGCGCCGGTTAAGGCTAAACTGAAAGGACAAGTTTTGGTGACTGCGCTCCTCCAAGCCAGTTACCTGGTTCAAAGAGTTGGTAGCTCAGAGAACCTTCGAAAAACCGCCTGCAAGGCAGTTTGGTTGAGCAAGAGATTACGCGCAGACCAAAACGATCTCAAGAAGATCGTCTTTTATTAAGGGGTCTGACGCTCAGTGGAACGAAAACTCACGTTAAGGGATTTTGGTCATGAGATTATCAAAAAGGATCTTCACCTCAGATCCTTTTAAATTAAAAATGAAGTTTTAAATCAATCTAAAGTATATATGAGTAAACTTGGTCTGACAGTTACCAATGCTTAATCAGTGAGGCACCTATCTCAGCAATACTTACTATTCGTTCATCCATAGTTGCCTGACTCCCCGTCGTGTAGATAACTACGATACGGGAGGGCTTACCATCTGGCCCCAGTGCTGCAATGATACCGCGAGACCCACGCTCACCGGCTCCAGATTTATCAGCAATAAACCAGCCAGCCGGAAGGGCCGAGCGCAGAATGATATGCAACTTTATCCGCCTCCATCCAGTCTATTCCATGGTGCCACCTGACATCTTCAACCATTATTATCATGACATTAACCTATAAAAATAGGCGTATCACGAGGCAGAATTTCAGATAAAAAAAATCCTTAGCTTTCGCTAAGGATGATTTTACTGGAATTCGCGGCCGCTTGTAAGTTGGCTTAGCTGAGTCCTAGGGACTATGCTAGCTACTAGAGAACTTTTCGGATCAAGCTATGAAGGACGCAAAGAGGGAACTAAACACTTTACTAGAGAAAGAGGAGAAATACTAGATGGGTCAAAGTAGCGATGAAGCCAACGCTCCCGTTGCAGGGCAGTTTGCGCTTCCCCTGAGTGCCACCTTTGGCTTAGGGGATCGCGTACGCAAGAATGTTGGTGCCACTTGGCAGGGTCAAGTCGTCGGTTGGTATTGCACAAACTCACTCCTGAAGGCTATGCGGTCGAGTCCGAATCCCACCCAGGCTCAGTGCAAATTTATCCTGTGGCTGCACTTGAACGTGTGGCCTAATAACTCGGTACCAAATTCCAGAAAAGAGGCCTCCCGAAAGGGGGGCCTTTTTTCGTTTTGGTGCACACATCCGCCGTGCTTGGCGGACCTCGGTACCAAATTCCAGAAAAGAGACGCTTTCGAGCGTCTTTTCGTTTTGGTCCATCGAGTGGCGCGCTTAGTTCCTCGTTTTCTCTCGTTGGAAGAAGAAGAAACAGAAAACTAAATACTTAGAGTCACACAGGACTACTAGATGATGCAAACCGTTTTAGCGAAAATCGTCGCAGACAAGGCGATTTGGGTAGAAGCCCGCAAACAGCAGCAACCGCTGGCCAGTTTTCAGAATGGTGTCAGCCGAGCACGCGACATTTTTATGATGCGCTACAGGGTGCGCGCACGGCGTTTATTCTGGGGTGCAAGAAAGCGTCGCCGTCAAAAGGCGTGATCCGTGATGATTTCGATCCAGCACGCATTGCCGCCATTTATAAACATTACGCTTCGGCAATTTCGGTGCTGACTGATGGCAAATATTTTCAGGAGTTTTAATTTACCTGCCATCGTCAGCCAAATCGCCCCGCAGCCGATTTTATGTAAAGACTTCATTATCGACCCTTACCAGATCTATCTGGCGCGCTATTACCAGGCCGATGCCTGCTTATTAATGCTTTCAGTACTGGATGACGACCAATATCGCCAGCTTGCCGCCAGTCGCTCACAGTCTGGAGATGGGGGTGCTGACGAAGTCAGTAATGAAGAGGAACAGGAGCGCGCCATTGCATTGGGAGCAAAGGTCGTTGGCATCAACAACCGCGATCTGCGTGATTTGTCGATTGATCTCAACCGTACCCGCGAGCTTGCGCCGAAACTGGTTAACAACGTGACGGTAATCAGCGAATCCGGCATCAATACTTACGCTCAGGTGCGCGAGTTAAGCCACTTCGCTAACGGTTTTCTGATTGGTTCGGCGTTGATGGCCCATGACGATTTGCACGCCGCCGTGCGCCGGGTGTTGCTGGGTGGGATTAAAGTATGTGGCCTGACGCGTGGGCAAGATTTTAAAGCAGCTTATGACGCGGGCGCGATTTACGGTGGGTTGATTTTTGTTGCGACATCACCGCGTTGCGTCAACGTTGAACAGGCGCAGGAAGTGATGGCTGCGGCACCGTTGCAGTATGTTGGCGTGTTCCGCAATCACGATATTGCCGATGTGGTGGACAAAGCTAAGGTGTTATCGCTGGCGGCAGTGCAACTGCATGGTAATGAAGAACAGCTGTATATGGATACGCTGCGTGAAGCTCTGCAGCACATGTTGCCATCTGGAAAGCATTAAGCGTCGGTGAAACCCTGCCCGCCCGCGTTTCAGCACGTTGATAAATATGTTTTAGACGACGGCAAGGGTGGAAGCGGGCAACGTTTTGACTGGTCACTATTAAATGGTCAATCGCTTGGCAACGTTCTGCTGGCGGGGGGCTTAGGCGCAGATAACTGCGTGGAAGCGGCACAAACCGGCTGCGCCGGACTGATTTTAATTCTGCTGTAGAGTCGCAACCGGGCATCAAAGACGCACGTCTTTTGGCCTCGGTTTTCCAGACGCTGCGCGCATATTAATAACTCGGTACCAAAGACGAACAATAAGACGCTGAAAAGCGTCTTTTTTGGTTTTTGGTCCTTTGAAGTTTAGGGGATAGTCCAATTATTGAAGGCCTCCCTAACGGGGGGCCTTTTTTTGTTTCTGGTCTCCCTATTAGTAGCGGCCGCTGCAGTCCGGCAAAAAAGGGCAAGGTGTCACCACCCTGCCCTTTAAAACCGAAAAGATTACTTCGCGTTATGCAGGCTTCCTCGCTCACTGACTCGCTGCGCTCGGTCGTTCGGCTGCGGCGAGCGGTATCAGCTTCACTCAAAGGCGGTAATTTACCAATGCTTAATCAGTGAGGCACCTATCTCAGCGATCTGTCTATTTTCGTTCCATCCATAGTTGCCTGACTCCCCGTCGTGTAGATAACTACGATACGGGAGGGCTTACCATCTGGCCCCAGTGCTGCAATGATACCGCGAGACCCACGCTCACCGGCTCCAGATTTATCAGCAATAAACCAGCCAGCGGAAGGGCCGAGCGCAGAAGTCGGGTCCTGCAACTTTATCCGCCTCCATCCAGTCTATTAATTGTTGGGAAGCGAGTAAGTAGTTCGCCAGTTAATAGTTTGCGCAACGTTGTTGCCATTGCTACAGGCATCGTGGTGTCACGCTTCGTCGTTTGGTATGGCTTCATTCAGCTCCAGTTTACCAACGATCAAGGCGAGTTACATTGATCCCCATGTTGTGCAAAAAAGCGGTTAGCTCCTCGGTCCTCCGATCGTTGTCAGAAGTAAGTTGGCCGCAGTGTTATCACTCATGGTTATGGGGCGTATATGCATAATTATTCCCTTACTGTCATGCCATCCGTAAGATGCTTTTCTGTGACTGGTGAGTATTCAACCAAGTCATTCTGAGAATAGTGTATGCGGCGGTACAGAGTTGCTCTTGCCCGGCGTCAATACGGGATAATACCGCGCCACATAGCAGAACTTTAAAAGTGCTCATCATTGGAAAACGTTCTTCGGGGCGAAAAACTCTAGAGGATCTTGCCGTGTGATCCAGTTCGATGTAACCCACTCGTGCACCCGACTGATCTTTCAGCATCTTTTACTTTAGCCAGCGTTTCTGGGTGAGCAAAAACAGGAAGGCAAAATGCCGCAAAAAAGGGAATAAGGGGCGACACGGAAATGTTGAATACTCATATCTTCCTTTTTCAATATTATTGAAGCATTTATCAGGGTTATTGTCTCATGAGCGGATACATATTTGAATGTATTTAGATCACGCATCTTCCCGACAACGCAGACCGTTCCGTGGCAAAGCAAAAGTTCAAAATCACCAACTGGTCCACCTACAACAAAGCTCTCATCAACCGTGGCTCCCTCACTTTCTGGCTGGATGATGGGGCGATTCAGGCCTGGTATGAGTCAGCAACACCTTCTTCACGAGGCAGACCTCAGCGCTAGCGGAGTGTATACTGGCTTACTATGTTGGCG
+
(''&##'+11+(&$%%'/78AACBG3++**<@GGIJGCIJCBFDBCEJJICGDFEGJJIJJJJBBAAHJGGJFGDFC::9;DEJJJIHJ@@?@5551-&$$%$$&('%%%$$$%&$#%$$&&14****;1+FGJJIGEDCC<<=@+++::.+)''(-(.+-867?><;@BCGGFGJJGFEF756@HHJJJJJJJEDDBBCE>>>=DJ8888>=0///55)&&&&%%'(,'&&(*+,-38?A@BBC@BJJJJJJ;988:+*+*7('&*,)&&'(((&%%%%(19778;=?@>FBAA3/+*/,,35/567AIC><?89JJAEJ:9853385DECFJJGJJJDEAJJHJGHDBDHJJEGFJJJJJJIJDJEJJJJJJJJIJJIGE===?.---5(''')+./,(*-7=>B...-)&'$#$$$&%%%&&(,4002788=983+)))..-,''(&()*++29=<ADB?@AJA??@IHIIJJJFJIHCEHCACCGFDIHJJJHGFJFFHIGJHJJHHJGIFHJJGJF@@@@JGHGJDGFCDCFJIHJFJJHFHFJE>=<930)**);?BCCEFIEGJEJHFBACC.--,,..//00;BF?E?@A=>?><==?FEEGFHHIJJHIGJJJIJCDFGEJGGFECEGHJJDB?5555&&&'+/57B>=>B@BIEBCBCCGGCGHEFEE><>>AFJGCA44);<51001))().''''%%&.;<=;7779:;==@DIDGIFDEDEB988;=2))(()&(''%%%*0-..@<9;<>>??;;:>??BCCDAABEDGE7??JG9999AGFDCFCCA@?@><=?>?ACBEA7799;3324;C?=;<A;720121.,*()*:8;33.-/4;1CDJJF@DB???@F@@@BEBCCBHFEDC?@>?>>?>??>??ABCECA@AABDECECBCC@?@?B@??>>A====CBB@AB@CAABBC@333-.--)(&$%%&-7%79;====@@@>>>>@BDDAACCBAED;<;<AA?===>=<<>=?<<<>BBA@C?>B;<<;>>?@@@CDHGJFED@@CC86334'''',,,/123335D@@0001@CA<=<=?<8798;87@BCFGDFC>?>?B544645789;;=?@@:D<;;99;0.)'&&&%$&(,778:9:67445999=>6?@ABCA???>??@DBBABADCBABCBBB?>987*<>=DDABA@A??=;;;GJHJHFFFIHIIJJJJJJJJJIFCGGIJJDEFGJJFGIGEJ@3335200@DJJJGJHJIJEEJJJA<@??A@AEC8787><,(((.88972234443.,,-((&$$$&&'%,.)*./,,./5>DABFJJJJGJIHJICAB433,-89?ECCJJI<3+(&&,-1<@@HEJDDGH@?>B@AHHDFGJJJIJJHJEEFDGGDF71.AAEDBEDBDFEFGI3333=<=4.-,+)(,):7789ECEGJJJHGJFJJIJJJJFJJIDCCIJFEBDFCC@?A?:;>B?6?@DIJJ:::9;5)''**&%&&:5/,+++/./0141--+(&&%$$%$$###%&(*+,**0)+***,23<:<@@?=;=*)))8999:<>@ABCCBJDHDJJHJJFIA6-,,**)'''-+***/7<4FGJDFJJHHJJEJJHHHJJJJEHJJJIJGJGJJF70.**.59==?889:>:9JCFEJDBDFGJEHHGFF@300?@CHIFJJHGD@A/,677GJIIJDCC@IGIJJA<;<DF3333922.-))))**)(&%&&&$%-.33799=;;<?@?9997A?>6557:>ABDJEEGJFJE=<>?67623331222;?22246.7=76459JGIJFEHEE=>FHJJJJIJJJJHHGJCJH=866?;810/*''1)''''51++)+56/,,,%%%()45422-->@AA?BB.--..-()))))4<<>@AF@BFHFHEHJ421235657768@CJGFEHJIFJGFJJJIJJFFFIJJJHIJHFJGJJJJFHJJEHEEE7JJ=;9888-''()')*4:9;;<DCCGJJGJJIJJIJGIJJJJJJIJJJJHJFJGGDDJGJECE?@@?DA@*))&%%%()('),;>CC??@?BDDJGJJFGJJGEG/...HFDFGJEJIIJ=4445A><:332256;5666?@7661//**:D==<?CDBIF??GJFJGJJJJJJIEABBFD?99('%$$&.---36+'''&*%%%)(+,-1&%$$&&'(/::;;>BAJIJFJIGHHJJHIGIJJAAAAGIEBCDHJJJI>>=<@FHIJ?;::::@>223299441**779>H==<<?=<<8886;@AA???CGJJIJJJ@FE>IJJJIJJJIDGDFGJIHJIJJHJGF++++,,,FIIFJFG:9/-*,(&&'GDFBAHABABJJHEJHJHCCBCEJ441/-,-/.'''017899==>DGDJJGFJHIGIJGDHJIJJJJGGCBGJJJJHJJFJGJIJHGHGGHHIGG8777HFHEJGF><999;<<FEE654454>FEF@AIECDJGJGHIJJJFJJJJJHJEA@AFBB42*&%%%%&'$##$%-./*))))))''''(ADHD>=;9;;>AA@BGJHJJIFJJJHJF;746+(*1//0>9C@ACFHHJJJIJJIJJIJJJJJJJJJHHHJJJJJDFBDIJGHEJJJJJJIJGJJFIFDHFBEF;;:445EJJGFJI8877+('(''''1?B?=<<BD=JH=>::;BBBBBCGDC<1-('()=FJBCEBJHGHHJJJIJIJJJGHJGD@@@@DCJJHJJHHHGJJFJJJJJJJIGHJJHJGJJJIJCFDCJHJJHJJJHHEFHHJFJJJJJJHJED8787445>GEJJIJJIJJFJJJJJJJJJGICE?>1?4456DBFHGFFEEHJHJFFJJJJFJHIGFDA6/&&01:EEJIHJJJJIJJJHFEHCAB==>?HJ;<:;=CBCCHJJJHGJHFFICC@=>,,,,64444+(()9HJFIJGJ<;,,-()()2111097779A>>@AC;;<@@@?<452/..0:;;;*(()12/*92;11*'',&4<J5546=6AD221206/--..,*()'''&(+3223FJII>?FJHFIFIIJFGJJGHJJGIJHJJJJJJJIFJEGFEC2111<<2222JEHHHGIJJJJJHJHIJJGHJJFJ;:999@3223211135A?BFEIJ?>=>@A999:85446A@3220001:''8BDGFJJJJJHJGGFFIGJFJIJGIJEEFEEEC>>>@CF;;:JJJJFEJJB;9::?87633365;;?JJJGGJJJJHFJFHJJJJGJIJJJJGIIHIHHJJJ@??DDIJJFIJJJHHEHGHJJJJJFJHJJGJJ''''42=(&%(,-/56=>CDED3129JH@>;;;==BFJFJJJJHJJJJEJJGJGHFEFGIJDCB@8D@@C=7*)))27333988<=,**)))),,-@@A;::9<<B@?@CB?667A@73/.,*)(*+0+*++34@B@GCBA:)&?>@AFJJJJFIJJJGIJEEHAJJJEJHGIFIEEJJJJGGIDDEBHJJJGJJJFHJJJJHJJGGEHBFDIGJJHJGIJJFDEC===<>.*&%&--.6BBEJIJJJGJGIIJIHJIFGJHJJJJ:::8;;;JJHJJFEDCB>:866=?))))521&&%'-,/(%%'*/**7;?F7667865467A>>?JFGEFEJJJHIHJHGJJJJJJJGJJJHJIJJEIFJJH@@4447FJJJHJJJJJEJJHHJJJIIJGJEJJFJJJCF6556JJ733?EJEEHJJJC@JJFJJJGGIJHJI9886988((9B@BC;JB?:644-,'(12-(((EJHIJJGJIJJJIJIE:::;FJGF;=?AEGGHJGJIJG@@=1/0.2+-//03234:5455EFFGJBIJIJHJJJJGIGIEEEJJHJJHIIJJFFFGHJEC-,,---,,,566678,,+-2,'&*+:;;BABGFFGIJJJGEHBCDDFCDB*)((+'***11222:==<AJ??>?C:8,,,*,-*,,..?CCBBFBA:9:B@@@@66772*))+37,-CDEHF9.--/<<<=>JJJJJIGJHJHIJHGJHIGFJGGIIJJJIJJGDGJJJJHG:0.*)%#$%(,++11//12,++((((364555BDIGFJJ888@HHJJJGHHCA77546@GJGI000,'&/..../:;AEFHFGFDHDJ>?ADGDGHJJJJJHJCBD7+%&&&&+-9:4793343<EC<<<=@?:;<<DEEHCJHHICA=+667CBD99((((((()/5;:=FJEJGHJIGGHGGJIJJJHHHBECABA;44322.+*,,/--('&%%&'.-./)&''$(*)'''(////DA7666C652<;688699:C?@F>)))*/0321/-'/237;=<=A=;;8:5)****66==:75635?J<<<=JIJJJJJJGJIJJIFFFHIEIJHF=;<GGGJCFFH@2.-+-,-+,++,6:?@JJJJH;;;;<::*)+*('')(DIJJGJJHJEJJGJFJJHJJJJJJJJHJCDC66635203+***012;?DDFGHFGJ?=?A?@@@EE4335987:8>==>888:C?B8/IIIJIIEFEJJHJJIJFFEFGJDBCDJJHJJJJGGJJIJJJ1110224;ADFHIJJJJJHHIEEJGJC?86AJDABABHFIHDJJJJJHIJJJJJJJJHGIJGJIJI::9AC:974''**3;FHDCDD000011125562333<62.*269CIGJIHJFFIHIJJJJJECEFJJGEJFEC6660111IHEFFDEC:0-*'
@Glass_F3P_5_D3_6_18_26
ATTGCTGCGCTGAGGTCTGCCTCGTGAAGAAGGTGTTGCTGACTGATTGCCAAAGAGGCCTGAATCGCCCCATCATCCAGCCAGAAAGTGAGGGAGCCACGGTTGATGAGAGCTTTGTTGTAGGTGGACCAGTTGGTGATTTTGAACTTTTGCTTTGCCACGGAACGGTCTGCGTTGTCGGGAAGATGCGTGATCTAAATACATTCAAATATCTATCGCTCATGAGACAATAACCCTGATAAATGCTTCAATAATATTGAAAAAGGAAGAGTATGAGTATTCAACATTTCCGTGTCGCCCTTATTCCCTTTTTTGCGGCATTTTGCCTTCCTGTTTTTGCTCACCCAGAAACGCTGGTGAAAGTAAAAGATGCTGAAGATCAGTTGGGTGCACGAGTGGGTTACATCGAACTGGATCTCAACAGCGGTAAGATCCTTGAGAGTTTTCGCCCCGAAGAACGTTTTCCAATGATGAGCACTTTTAAAGTTCTGCTATGTGGCGCGGTATTATCCGTATTGACGCCGGGCAAGAGCGACTCGGTCGCCGCATACACTATTCTCAGAATGACTTGGTTGAGTACTCACCAGTCACAGAAAAGCATCTTACGGATGGCATGACAGTAAGAGAATTATGCAGTGCTGCCATAACCATGAGTGATAACACTGCGGCCAACTTGCTTCTTCAACGATCGGAGGACCGAAGGAGCTAACCGCTTTTTTGCACAACATGGGGGATCATGTTAACTCGCCTCGATCGTTGGGAACCGGAGCTGAATGAAGCCATACCAAACGACGAGCGTGACGCACGATGCCTGTAGCAATGGCAACAACGTTGCGCAAACTATTAACTGGCAAACTATTTCTCTAGCTTCCCGGCAACAATTAATAGACTGGATGGAGGCGGATAAAGTTGCAGGACCACTTCTGCGCTCGGCCCTTCCGGCTGGCTGGTTTATTGCTGATAAATCTGGAGCCGGTGAGCGTGGGTCTCGCGGTATCATTGCAGCACTGGGGCCAGATGGTAAGCCCTCCCGTATCGTAGTTATCTACACGACGGGGAGTCAGGCAACTATGGATGAACGAAATAGACAGATCGCTGAGATAGGTGCCTCACTGATTAAGCATTGGTAAATTACCGCCTTTGAGTGAGCTGATACCGCTCGCCGCAGCCGAACGACCGAGCGCAGCGTCGTGAGCGAGAGAGGAAGCCTGCATAACGCGAAGTAATCTTTTCGGTTTTAAAGAAAAAGGGCAGGGTGGTGACACCTTGCCCTTTTTGCCGACTGCAGCGGCCGCTACTAGTAGGGAGACCAGAAACAAAAAAAGGCCCCCGTTAGGGAGGCCTTCAATAATTGGACTATCCCCTAAACTTCAAAGGACCAAAACGAAAAAAGACGCTTTTCAGCGTCTTATTGTTCGTCTTTGGTACCGAGTTATTAATATGCGCGCAGCGTCTGGAAAACCGAGGCCAAAAGACGTGCGTCTTTGATGCCCGGTTGCAACTCTACAGCAGAATTAAAATCAAGTCCGGCGCAGCCGGTTTGTGCCGCTTCCACGCAGTTATCTGCGCCTAAGCCCCCCGCCAGCAGAACGTTGCCAAGCGATTGACCATTTAATAGTGACCAGTCAAAACGTTGCCCGCTTCCACCCTGGCCGTTGTCTAAAACATATTTATCAACGTGCTGAAACTCGCGGGCGGGCAGGGTTTTTAGCCGACGCTTAATGCTTTCCAGATGGCAACATGTGCTGGCAGAGCTTCACGCAGCGTATCGATATACAGCTGTTCTTCATTACCATGCAGTTGCACTGCCGCCAGCGATAACACCTTAGCTTTGTCCACCACATCGGCAATATCGTGATTGCGGAACACGCCAACATACTGCAACGGTGCCGCAGCCATCACTTCCTGCGCCTGTTCAACGTTGACGCAACGCGGTGATGTCGCAACAAAAATCAACCCACCGTAAATCGCGCCCGCGTCATAAGCTGCTTTAGCATCTTGCCCACGCGTCAGGCCACATACTTTATTCTCACCCAGCAACACCCGGCGCACGGCGGCGTGCAAATCGTCATGGGCCATCAACGCCGAACCAATCAGAAAACCGTTAGCGAAGTGGCTTAACTCGCGCACCTGAGCGTAAGTATTGATGCCGGATTCGCTGATTACCGTCACGTTGTGCCCCAGTTTCGGCGCAAGCTCGCGGGTACGGTTGGATCAATCGACAAATCACGCAGATCGCGGTTGTTGATGCCAACAACCTTCTCCCAATGCAATGGCGCGCTCCTGTTCCTCTTCATTACTGACTTCGGTCAGCACCCCCATCTCCAGACTGTGAGCGACGGCGGCAAGCTCAGGCAATCTGGTCGTCATCCAGTACTGAAAGCATTAATAAGCAGGCATCGGCCTGGTAATAGCGCGCCAGATAGATCTGGTAAGGGTCGATAATGAAGTCTTTACATAAAATCGGCTGCGGGGCGATTTGGCTGACGATGGGGAGGAAATTAAAGCTCCCCTGAAAATATTTCTCATCAGTCAGCACCGAAATTGCCGAAGCGTAATGTTTATAAATGGCGGCAATGCGTGCTGGATCGAAATCATCACGGATCACGCCTTTTGACGGCGACGCTTTCTTGCACTCCAGAATAAACGCCGTGCGCGCACCCTGTAGCGCATCATAAAAATGTCGCGTGCTCGGCTGAACCTCATTCTGAAAACTGGCCAGCGGTTGCTGCTGTTTGCGGGCTTCTACCCAAATCGCCTTGTCTGCGACGATTTTCGCTAAAACGGTTTGCATCATCTAGTAGTCCTGTGTGACTCTAGTATTTAGTTCTCGTTTCTTCTTCTTCCGACGAGAAACGAGGAACTAGAGCACCGGCCGCTGGATCAACCGAACAAAAAAGACGCTCGAAAGCGTCTCTTTTCTGGAATTTGGTACCGAGGTCCGCACAGGTGAAATGTCGGACCAAAACGAAAAAAGGCCCCCCTTTCGGGAGGCCTCTTTTATCAGAATTGGTACCGAGTTATTAGGCCACACGTTCAAGTGCAGCCGCCGGATTGAATCTCCCGGCACTGAGCCTGGGTGGGATTCGGACTCGACCGCATAGCCTTCAGGAGTGAGTTTTGTGCAATACCAACCGACGACTTGACCCTGCCAAGCGGCACCAGATTTCTTGCGTACGCAATCCCCTAAGCCAAAGGTGGCACTCAGGGGAAGCGCAAACTGCCCTGCAACGGGAGCGTTGGCTTCATCGCTACTTTGACCCATCTAGTATTTCTCCTCTTTCTCTAGTAAAGTGTTTAGTTCCCTCTTTGCGTCCTTCATAGCTTGATCCGAAAAGTTCTCTAGTAGCTAGCATAGTCCCTAGGACTGAGCTAGCTGTCAACTCTAGAAGCGGCCGCGAATTCCAGAAATCATCCTTAGCGAAAGCTAAGATTTATCTGAAATTCTGCCTCGTGATACGCCTATTTTTATAGGTTAATGTCATGATAATAATGGTTTCTTAGACGTCAGGTGGCACCATGGAATAGACTGGATGGAGGCGGATAAAGTTGCAGGACCACTTCTGCGCTGGCCCTTCCGGCTGGCTGGTTTATTGCTGATAAATCTGGAGCCGGTGGCGTGAGTATCGCGGTATCATTGCAGCACTGGGGCCAGATGGTAAGCCCTCCCGTATCGTAGTTATCTACACGACGGGGAGTCAGGCAACTATGGATGAACGAAATAGACAGATCGCTGAGATAGGTGCCTCACTGATTAAGCATTGGTAACTGTCAGACCAAGTTTACTCATATATACTTTAGATTGATTTAAAACTTCATTTTTAATTTAAAAGGATCTAGGTGAAGATCCTTTTTGATAATCTCATGACCAAAATCCCTTAACGTGAGTTTTCGTTCCACTGAGCGTCAGACCCCTTAATAAGATGATCTTCTTGAGATCGTTTTGGTCTGCGCGTAATCTCTTGCTCTGAAAACGAAAAAACCGCCTTGCAGGGCGGTTTTTCGAAGGTTCTCTGAGCTACCAACTCTTTGAACCGAGGTAACTGGCTTGGAGGAGCGCAGTCACCAAAACTTGTCCTTTCAGTTTAGCCTTAACCGGCGCATGACTTCAAGACTAACTCCTCTAAATCAATTACCAGTGGCTGCTGCCAGTGGTGCTTTTGTGCATGTCTTTCCGGGTTGGACTCAAGACGATAGTTACCGGATAAGGCGCAGCGGTCGGACTGAACAGGGAGTCGTGCATACAGTCCAGCTTGGAGCGAACTGCCTACCCGGAACTGAGTGTCAGGCGTGGAATGAGACAAACGCGGCCATAACAGCGGAATGACACCGGTAAACCGAAAGGCAGGAACAGGAGAGCGCACGAGGGAGCCGCCAGGGGGAAACGCCTGGTATCTTTATCATCCTGTCGGGTTTCGCCACCACTGATTTGAGCGTCAGATTTCGTGATGCTTGTCAGCCTATGGAAAAACGGCTTTGCCGCGGCCCTCTCACTTCCCTGTTAAGTATCTTCCTGGCATCTTCAGGAAATCTCCGCCCCGTTCGTAAGCCATTTCCGCTCGCCGCAGTCGAACGACCGAGCGTAGCGGAGTTGAGTGAGCGAGGAAGCGGAATATATCCTGTATCACATATTCTGCTGACGCACCGGTGCAGCCTTTTTCTCCTGCCACATGAAGCACTTCACTGACACCCTCATCAGTGCCAACATCTGGTAATG
+
('&%%$&%$(5;@?BHGJJFIEJJIJJIJJJJJIHHFDCA<;65'%%%)((&%%%%%%'/57<<<AJJFJJJJJHFJHGHD<88:?EDJBBFJJDJIJJIFJIJIIJHJJJJJGJJJJJJJHJJFJIJJJJGJIJJJIJJJJJFFGEEEJJJGJIIJIIIJIJJJJJGFGJIHFDJJJEACAFJFFFEJ>=66677-,,,,,**0/2223+)'&%'*'')'''(355>>??@JJJGEIJGGHJJJFIJD777FIHIJJIGJJJJJJIJJJJD>;))))/7;;=??DEFJJJD@B777AD:16//?@CGJJGFJJJJJJJHEGJJJGJJGD<99+(/5334BCHGCJHJJHJHJJJHJJJJIJJJJJJJIJFJIGJIJ>::9999:AAAB70..-.)*(-6396:@AA@?>AICB@@JE=<BBCGGBA@>4457@A?80//@AGJJJ9777J88@@BACJCJDGGC@=DCDHJHHJJJJGEJJJFIHIEFHJJJJJJJIGGJJJJJGJJJJC=.CDEJIED2220/0/086797''''3348BBBH>???JJJFJDB@?@CHFJGJDFEGIDGFFJJGEJCDDCHD>:::CCB?AGEIJJJDJIJCCCCFJJJJJJJJJJJEGJJJFCGFF@FIJAJJEJFJHGHJGIGJJF@ACBGHHJJGJJJJJGGEC,**+@0100-,,))*0,,,,ACBCBCCFBDDJGD?<<=JJJJJHJJJJFEFGJIJGJH?@@F@@7*)))<3))>>((((6*&&')444>?FJBCDBDGFCGDBDJFFJHJJHJIJJGGJI???=97711)))%%(-;<=EJJJIEIIJJGFJJJJJJJJHJJGJJJJGIJGJFEEBCJFJHH33126,+**()'')*+,,**:+DCIFIJJJGJIJIJIJJIHJGJFJJJIJJJJJJJIJIJJHIJGJJJ===FJJFJJHHCCAIJJJHIFJJJJHJIJFEIJJJJGJJEEC4,++,GGHJFJJHJJEGED>>-+++,++*/0<=?DBBDCDEHJJ@@@777FIGJJIEJHJJJJIJJJ8886EBB.,,,,,,FFJHGIJIEDCBEEJJGJG>>D=BAACFGBBACJJJHFEFJJDA@?533458885---2--4=CGDDF@?>31/$%%%&%&')5A9988<;<?*)))87(BGEFJHHIJIJJJJIJHJJJJJIEFJB>AAACDD@...1//((('''(((89942+('*)>AFFHEJIJIHHIJJJEDDEHIJEIJHJJJ11DDJJIEC<>?==?AFIG@DJFHGJH@AAAHEEJB;B@<4542('&')(-.<@BCEIJHCDCEFFIEJDJEGGJGGHJJJJJJJGHJJJJFI@FGJJ:01---/BGF?@JGABBCJIGJJFJCHGJIJJJJEBEFFGEHJJHJJGJJIJJG787CIJJJJJGFFJJJHGJJEDBBJIBC?<;01;<=C??BEDJJFFECJ>BHIGFJJJJHCDCEJJJIJJGJIIJJJJJJJIEJHEHHEG>=>JHFEEBHJJHJIGJEA=>>73%%%(&')*))//46BACDFJJJFGGEEJJGFGJGIJHIJJFJEEFFBGAAB@?B;GJJEB??>AEEGGIEJF?@IJJJIFIIIJJJEIJIJJJIJJJIJJIJHGHGIJJJJJJJJJIJJGJJJHJJJJJJJJFJIJJJGJBBB@@A;GFGGEJJIC>>8631016BDDB<::;>GHCBDFJJJJFJJJEJJJGJHJJEEJF?BB>75)''''''+:;<EFFJJJJDJJJHE8FDEEJJJFJHJHGIFJFJJGJJGJJJJJJHJJIIJJJJJJJJJJFJJJJJJIJ=>=BBDJJGJJJJJJJHJHJFJHIJIJFH>:::EJFJJJHFJFFHJJJJJIJJJHJFJHJJGHFJHJJEHDEFJJJJJJJJJJ9789;889:D3333AFFDGJEIJJHGEFJJJJHIJJHJFIJDFCJJJGFCEEEJEJJJFJJFJDEJJFFEHDDGJ@????@>>>?????@HFIIEBE<,,,,57679445;;A?CCDBEH?=AA:766:;EFEJGIJGJGGJJJGGJJJFJEHEDJFJGJJJJFJJJGEJHJJJIEJJJJJIGIJCBDDHJIJJJHEEHHFJEHFJJJJGHJGHJJGIGGJEIJEGFJJHJJJJHJIJHJJJJJJJJJJEJIGJBDDDDGFECEFGJJJJIGJJHJJJIJJJHGGJJJJB===<<;>9866889:;AA;AADHDHJEJCIJFIJIJJJJJGJGDFJDJBBEDB6*'&&-.--.AAA?1111@@@@JGHJJDFBC:;;;F@@A@?5,,,+**+7,'(-4;--.FJEIEJJJAB@AI>>:FJJEJJCEJFJJFJFJGJJHJEBCBE@@C;;:9;<)))45=<FDEFJJJJJIBCD@CA@A@---.=)''''////556>JJJJGJJGIHJJEJJJJJJJHGJGJGGEHFBDB=(DD>?>AHGFJJJFJDJDJGGJ?>>??3244;<CEIJHGHJJHCFDIJEEJJJJJJB>JFHFHFJJJJHGIJJIJFIJHIJGG@@?AEDF?@?=??FFJG>CA;A<<<>>?9:DEEHJJJJHJCC6598=@ECBCBECC8888AEGJJEJGEIEGJJJGJGJJJFJJFJJFJJGIIJ8888<('''''123>>==BCJ@BABFJIIJJJJGFFHJ??>>CHJJJDHEIJHJA?JHJJJJHJJJGJJJJGJJJJHJIJCCCDFGFIBEJGHJGJJI?====C@JDJJDBCCCJHJ9999JJJJJJJHJJIJHHHJJJJFIJJJJFGHJGJHIJJJJ99:?<CBED>JE:999J>=IFFJFHEEJJJJIJGHJHJFEHJJGIDIJEJJJDHEDJJGJFJHJJJHHHIFJIJJJJJJJHJGJG54448883123)7655;IFJC?@?;=A:/)(((''+)*)(&%*,'&'&%%*'')'%)()0//'(((+)))+((()(&&6@?=<=0//02236233300.--,,-64++2+2,&''(650.++&%&&))),+,-)('(+(('&((-4.1;EB666<GJGJJJIHIJ831E>CJFHJJGDE;;;41050001<@FABDCJCBBDJJEJJGJJIJJJFFIGGHEGCDGJ>870((((()*2---('&%&)()&&$%%)00./01?BFJJJ@A?@=<<>;::;?BD?@97776=9<==HFIJJIJFJGJC??EDFGHJJJJIJJJDIFEE;<@A4/==CCJIFJJGJIJJIEDC;=CC6DBCACDH<;;=DEGFGJDGJFICEJHIJJGFH7659;JHJHGIJGDJHJEABCBDJFGFGJFJJJJJHHDEHE;44+)''(',,30;?EJFJGEFFJJJIJJJJJJJIJHEGIHJJDJHIJJJJGJJHJIIJJFFDFJJJEGGGJJGIJID@DB3333GCJJJJIIHJJJHJJJJJJIHJJJJIJGIJJIJGJJJHFCGIFJJJHJJ4333EBCDCJJJJIIHHJJFDFGJJJJJJJJJJHJJJJJCFD999FC88.'''&&&*17568HJJJJGJJGIGGJJEJJJJIGIJJJJJJIDDDHJJJJJJEIGGFEJGJFJJJJJJJJIHJJJIHHJJJJJJFDDFJFGJJJJJGJJJJJJJJJHJJEFIJHJHJHJIJJJHFJHJJJJFJJJGJJIIF***3FJE;=@EDFJGJJJJJJJJHJJIHJJJHIEGEBDBBA@A..-(%&')))--012.//ABCIJJJGIFFJJGJJGGGJJAEJIEFHFEJJJJGJ88A7JJJJJJJJIJIJJJJJHJJJIJJJGHJFHGGJJ<;;BAB+++,,++++)),:8778?BCBDIEEHJIGHJJJJJJHIHDJHJJJHJIJJFIJJIGIHGHJFG?><<<;=?@BEGG>67EIIEJJGJJ@;;;GIJIJHJJJJJJJJJJJHJJJJGIHJJJJJIJDJDA9335DFGCC?>***7@DGHJ;;;<CAAJFJJJJIJJJJJJJJJIJJJJGIJJJJGABDGJJHH?AABEJFIJJHJJJJG@GG8889JEFJJJJ@@A;FGIJGEEFDHHJFJHJHJFCEFJDJJJEGF?>==JFJJGE@@AAA@BB@11111)'''*67::99:6E?<<==HHJFEGGJDJJJJHHJJJJEEEFFJJJJIJJGEIJJIGHCHJHGDGJIJEBABBEGJGHHHHJJJHEB..++.)ADJJJJHJFHJDGIFEIJFJFGFFEEJIHCADB@9:GHHGJFHABJJIJJJJJIJJJJJJHJJFFIFJFIJEIIJFFEH@7/&'))*+'&&*;;5IIIGFJJJHCBACIJHJJJJJJHHJIJFJJHGHHFHHIJHIHFHIGJHFEHF.../3/-&&((367;=?AJGJIGJJIDJJHIJJIIJJJIJJJJJIJIIJIHFFCB;<?@JJJJJIJFIFGGJHJJJJJJIIJJJIIJJ:::898<;;=>CFD=>CGJIJIHGJJFHHADDA<;(''(CHFDBCB@>>@E:7>9978668=>IHJJJJIJEEIFEE@><>JEJ)'''*>:;5556663345;48FFGJHJIEIJHJJJJJJJJHJJJJJJJJJEGHJE5+%%*-0378BJHGEDFEJJJJJGJIFFFFFHFIB?FFJJJJHEJJJIJJIJHGJJCDB<?AA?<<,''((7?JDEA@?<IJIJFIIGJJAAJJJHEABBBEHJC<<=?F<=<==;<@ACB?3225:<4331+*+-.(((()<>>@=<=>AIIJEJJHJEHJHIDFH@?EJEJJGFJJJJJJJIJHIIJJJJJJIGJJIC=?>GGFEEJGIJHJHJEGDEJB7666;DJHEJGHECJIJHJFEEEDJBBA34***+5)(()
@Glass_F3P_5_D3_6_18_27
CCTGACTCACGAAATCTGACGCTCAAATCAGTGGTGGCGAAACACCGACAGGACTATAAAGATACCAGGCGTTTTCCCCCTGGCAGCTCCCTCGTCACTATCCTGTTCCTGCCTTTCGGTTTACCAGTAATTCCGCTGTTATGGCCGCGTTTGTTCATTCCACGCCTGACACTCAGTTGCCGGTAGGCAGTTCGCTCCAAGCTGGACTGTATGCACGAACCCCCCGTTCAGTCCGACCGCTGCGCCTTATCCGGTAACTATGGTCTTTCGTCCAACCCGGAAAGACATGCAAAAGCACACCTGGCAGCAGCCACTGGTAATTGATTTAGAGGAGTTAGTCTTGAAGTCATGCGCCGGTTAAGGCTAAACTGAAAGGACAAGTTTTGGTGACTGCGCTCCTCCAAGCCAGTTACCTCGGTTCAAAGAGTTGGTAGCTCAGAGAACCTCAAAGCCGCCTGCAAGGCGGTTTTTCGTTTTCAGAGCAAGAGATTACACGCAGACCAAAACGATCTCAAGAAGATCATCTTATTAAGGGGTCTGACGCTCAGTGAGACGAAACTTGGCGTTTAGGGATTTTGGTCATGAGATTATCAAAAAGGATCTTTCGCCTAATCCTTTTAAATTAAAAATGAAGTTTTAAATCAATCTAAAGTATATATGAGTAAACTTGGTCTGACAGTTACCAATGCTTAATCAGTGAGGCACCTATCAGCAATCTGTCTATTTCGTTCATCCATAGTTGCCTGACTCCCCGTCGTGTCATCACTTACGATACGGGAAGGCTTACCATCTGGCCCCAGTGCTGCAATGATCTCGCGAGACCCACGCTCACCGGCTCCAGATTTATCAGCAATTAACGAGCGAGCCGGAAGGGCCGGAGGGAGAGGCGCAAAGTGGTCCTGCAACTTTATCCGCCTCCATCCAGTCTATTCCATGGTGCCACCTGACGTCTAAGAAACCATTATTATCATGACATTAACCTATAAAAATAGGCGTATCACGAGGCAGAATTTCAGATAAAAAAAATCCTAGCTAGCGCCTAAGGATGATTTTCTGGAATTCGCGGCCGCTTCTTAGAGTTGACGGCTGGCTCAGTCCTAGGGACTATGCTAACTACTAGAGAACTTTTCGGATGAAGCTATGAAGGACGCAAGAGGGAACTAAACACTTTACTAGAGAAAGAGGAGACCTAGATGGGTCAAAGTAGCGATGAAGCCAACGCTCCCGTTGCAGGGCAGTTTGCGCTTCCCTGAGTGCCACCTTTCGCTTAGGGGGATGGCGTACGCAGAATTGGTGCCGCTTGGCAGGGTCAAGTGACCGTCGGTTGGTATTGCACAAAACTCACTCCTGAAGGCTATGAGGTAGGAGTCCGAATCCCACCCAGGCTCAGTGCAAATTTATCCTGTGGCTGCACTTGAACGTGTGGCCTAATAACTCGGTACCAAATTCCAGAAAAGAGGCCTCCCGAAAGGGGGAACTTTTTCGTTTTGGTGCACATTGCACATGTGCGGACCTCGGTACCAAATTCCAGGAAAAAGAGACGCTTTCGAGCGTCTTTTTTCGTTTTGGTCCATCAGTAGCACTAGTTCCTCGTTTTCTCGTTGGAAGAAGAAGAAACAGAAGCTCAAATACTAGAGTCACACAGGACTACTAGATGATGCAAACCGTTTTAGCGAAAATCGTCGCAGACAAGGCGATTTGGGTTCAAGCCCGCAAACAGCAGCAACCGCTGGCCAGTTTTCGCAAATAAGGTCGGCCCAGCACGCGACATTTTTATGATGCGCTACAGGGTGGCGCACGGCGTTTATTCTGGAGTGCAAGAAAGCGTCGCCGTAGAAGGCGGTGGGGATATCCGTGATGATTTCGATCCAGCACGCATTGCCGCCATTTATAAACATTACGCTTCGGCAATTTCGGTGCTGACTGATGAGAAATATTTTCAGGGGAGCTTTAATTTCCTCCCCATCGTCAGCCAAATCGCCCCGCAGCCGATTTTATGTAAAGACTTCATTATCGACCCTTACCAGATCTATCTGGCGCGCTATTACCAGGCCGATGCGCTGCTTATTAATGCTTTCAGTACTGGATGACGACCAGATCCACGCAGCTTCGCGCCGCCGTCGCTGGCGAAGTCTGGAGATGGGGGTGCTGACCGAAGTCAGTAATGAAGAGGAACAGGAGCGCGCCATTGCATTGGGAGCAAAGGTCGTTGGCATCAACAACCGCGATCTGCGTGATTTGTCGATTGATCAACAACACCGCGAGCTTGCGCCGAAACTGGCTGGCGTAGCGGTGATCCGGCCCATCCGGCATCAATACTTCGGCTCAGTGTCCAGTTAAGCCACTTCGCTAACGGTTTTCTGATTCGTTTAGGCGTTGATGGCATGACGATTTGCACGCCGCCGTGCGCCGGGTGTTGCTGGGTGAGAATAAAGTATGTGGCCTGACGCGTGGGCAAGATGCTAAAGCAGCTTATGACGCGGGCGCGATTTACTGAAGGTGGGTTGATTTTTGTTGCGACATCACCGCGTTGCGTCAACGTTGAACAGGCGCAGGAAGTGATGGCTGCGGCACCGTTGCAGTATGTTGGCGTGTTCCCGCAATATCACGATATTGCCGATGTGGTGGACAAAGCTAAGGTGTTATCGCTGGCAGCCATGCAACTGCATGGTAATGAAGAACAGCTGTATATCGATACGCTGCGTGAAGCTCTGCCAGCACATGTTGCCATCTGGAAAGCATTAAGCGTCGGTGAAACCCTGCCCGCCCGCGAGTTTCAGCACGTTGATAAATATGTTTTAGACAACGGCCAGGGTGGAAGCGGGCAACGTTTTGACTGGTCACTATTAAATGGTCAATCGCTGGATCGTTCTGCTGGCGGGGGGCTTAGGCGCAGATGACTGCGTGGAAGCGGCACAAACCGGCTGCGCCGGACTTGATTTTAATTCTGCTGTAGAGTCGCAACCGGGCATCAAAGACGCACGTCTTTTCGCCTCGGTTTTCCAGACGCTGCGCGCATATTAATAACTCGGTACCAAAGACGAACAATAAGACGCTGAAAAGCGTCTTTTTTCGTTTTGGTCCTTTGAAGTTTAGGGGATAGTCCAATTATTGAAGGCCTCCCTAACCGGGGGCCTACTGTTTGTTTCTGGTCTCCCTACTAGTAGCGGCCGCTGCAGTCCGGCAAAAAAGGGCAAGGTGTCACCACCCTGCCCTTTTCTTTAAAACCGAAAAGATTACTTCGCGTTATGCAGGCTTCCTCGCTCACTGACTCGCTGCGCTCGGTCGTTCGGCTGCGGCGAGCGGTATCAGCTCACTCAAAGGCGGTAATTTACCAATGCTTAATCAGTGAGGCACCTATCTCAGCAATATCTCTATTTCGTTCATCCATAGTTGCCTGACTCCCCGTCGTGTAGATAACTGGGTTGCGGGAGAGCTTACCATCTGGCCCCAGTGCTGCAATGATACCGCGAGACCCACGCTCACCGGCTCCAGATTTATCAGCAATAAACCAGCCAGCCAGGAAGGGCCGAGCGCAGAAGTGGTCCTGCAACTTTATCCGCCTCCATCCAGTCTATTAATTGTTGCCGGGAAGCTAGAGTAAGTAGTTCGCCAGTTAATAGTTTGCGCAACGTTGTTGCCATTGCTACAGGCATCGTGGTGTCACGCTCGTCGTTTGGTATGGCTTCATTCAGCTCCGGTTCCCAACGATCCAGGCGAGTACATGATCCCCCATGTTGTGCAAAAAAGCGGTTAGCTCCTTCGGTCCTCAGATCGTTGTCGACGAAGTAAGTTGGCCGCAGTGTTATCACTCATGGTTATGGCAGCACTGCATAATTCTCTTACTGTCATGCCATCCGTAAGATGCTTTTCTGTGACTGGTGAGTACTCAACCAAGTCATTCTGAGAATAGTGTATGCGGCGACCGAGGTTGTCTTTGCCGGCGTCAATACGGGATAATATCACGCCACATAGCAGAACTTTAAAAGTGCTCATCATTGGAAAACGTTCTTTGGGGCGAAAACTCTCAAGGATCCCGCTGTTGAGATCCGGTTCGATGTAACCCACTCGTGCACCCAACTGATCTTTCAGCATCTTTTACTTTCACCGACGCTCTCTGGGTCAGCAAAAACAGGAAGGCAAAATGCCGCAAAAAAGGGAATAAGGGCGACACGGAAATGTTGAATACTCATACTCTTCCTTTTTCAATATATATTGAAGCATTTATCAGGGTTATTGTCTCATGAGCGGATACATATTTGAATGTATTTAGATCACGCATCTTCCCGACAACGCAGACCGTTCCGTGGCAAAGCAAAAGTTCGAAAATCGCCGACTGGTCCACCTACAAGCAAACTTATCATCAACCGTGGCTCCCTCACTTTCTGGCTGGATGATGGGCGCTGCAGGCCACCGTATCGTCAGCAACACCTTCTTCACGAGGCAGACCTCAGCGCTAGCGGAGTGTATACTGGCTTACTATGTTGGCACTGATGAGGGTGTCAGTGAAGTGCTTCATGTGGCAGGAAAAAAGGCTGCACCGGTGCGTCAGCAGAATATGTGATACAGGATATATTCCCGCTTCCTCGCTCACTGACTTCTTCGCTACGCTCGGTCGTTCGACTGCGGCGAGCGGAAATGGTTTACGAAACAGGGCGGAGATTTCCTGGAAGATGCCAGGAAGATACTTAACAGGGAAGTGAGAGGGCCGCGGCAAAGCCGTTTTTCGTG
+
&'&&$#$$&544=AEEFIDFJJJG>==FBAA@FEBCGIEED?=-+)&'88666<==?;;DHB@=?=;<;94433423@DC;82*'''')),-**,.*((%%'*.54656:IDJHJED3223<++*&'&%%%&-3.1<?BD?@BCJJ?>;:;653.)*<@EIGJ<;;<?@B<;;1*&&&%%%$((+,,,-100158:9=>IFJHHBDBFHFBDFGAA?>A?@@=9;8789?@A?9899AEGJJJIGJHJ>JJJJHJJIFGDD9664455-,,+,./25>@??IJFJI==<<>8888541((*'(-9233:>>C<==<@@AJEFFHGJIGJJJJIEGJJIHHGHGJJJJ9889BCE6455FFDHEJH?@DEIJGGGHJJJIHEGJJJHJHJIIGJFFEJCCB764334....<;=JF@@BBEHJHJFIJFHJJEFFEDG6/./-0-++&%&&-,+-/1/46>>BBD3222.+7+(()+310-,+.9;>CCBDCAB;;;;=76555<=G>++++=;:3@<:56113323985445=?ADCDEFEE<<<;=<=<201.-,-..-.((((())(**-699:;:;<444122123++**10=@?;<<:9:6.)))++**02135@=>>=CCBCHJFEEDEDDDJHIGEF@?@>@ABFFDDCDFBE<;;;BCGEBA:0//07580///89==>@EEEDBC<,*((+@@@>1113-.'$%%&&&'()*(((-97(;=>ACEEDFG@@@@FEFFGGJJ?=:7/.*))*0-(('(+*,,,))**50/./.*(&'(%&+,./4578=@C===BJJJJ=<<103,*((*/01BBDJFEGEDGIJECCCHJIIJHFFFDC<99:776+(((&%%%%&&',,24==:<7:3.-1.))+)'&&(*'%&(<?AFFFJFB==<=<;89566<>>3/(FDFHFIEE?>>>DDIGGJFGDDDCEGDHB@@ABCCBDEDFCDEDIFDJIFECJDFEEDFDGFED?:9JIGCGEFGEDGGEDCEIGJGIJECDJ>=<<=97::;;<99200('&(%%%$%,&'28:@>>=??D?520/01151,-)((''%%,**3+*,010*-9+++++*)))%$$'()),34CE@@A@<<+)&&&''$$$'%')++.1*)(&,('&%&)')''&)*-)(()('-,5;?40100049998;455*))*)5310/,(($#$%-04<99:;AAA@AA9777=>?CCEHDDDCA@@?E84765666:DH>=<:9::21220475,,,/8AB?ACBB@)(&%&%$%&4;;.-//..,,**+&'**)%$(''+'('+)0511129/-+)/'&%%%&,--.0(031111>B@888JJFA=<<=BEDDEIIGE;8/++,,++*+,6//689:>?:1999=::37''68:=?@AEHJA@9777?FDBGJJB%%%%)BEFJFJDIJDJ=;:4334,+,,-453775974-:8:;HH@AABFDBA4.//3384332'%&)79<86569>.-,++%%'&'$$&&&&&'35AA@@@BIIGB9;;=ED>E321/,()3<BBCCFHBBABJEJEGJAAA@BCEH@((((0/('('('('&%%&%$##$$%')),1/.5EJJIG<889:A=??=;7330.262+++..--*)*+<:9<<<>@BIJG9999EFDFBBA?>@@CBBJFEFGJJHHGEJIDHFJIJIJB??>@A@BCBEGFHJGGCA?78771((''(+,,28:EIBFDDJFHIJJGIDJJEHF@D<;6.&&'''(/.--.-)))*,)((..,-..3397,+.-1169@C?=;--)**..*&&&&)+-02@BA@:99;==;<<=550.,(('')++&%&&,+(&&)(+**+35559>><<;2223:B@DD985,,,0FFGE>>=?@DJCHC?>AAEBJIEA@BB'''*6447656<>FEHDGHIHHHGE???30003389;=<5544A?==?BJIFFAA;8=::9777'''))98566567;=,,,,AAACABFDJFC>>>>?:667@JFHEC9999IFGJEHDBDB5@>35B=:6004..<?==>7776:0++**03778<:::;;,+&%&&%&&)*+HJIGJFHJEEDCC7778877-(('&'&'&'%%%'$$++/($$&&'&)+*-+''''))(()($%*23BDCC=A?@@@A11/02003<CEJEHEGHJJEGJJJJJJFJJJHJJJFFHJJJJJJ44328<8761117980+)***..;CCIHGFDF=<722-.**562CDJJJJ=:9:;---+$$%&''')*(*()))20../071;;=<4'&$%$###%$#$$'+***)(((('&&&,57<;:;6533++++((((-*%%''('''(*,,-65556:<;=>=<:>32,++4,)()+,*((',)**+56657742.(((+544:@BBBIEEHFGGJJIHJIGHIGIHJDEEEJCCCB?===>EHFIGJJIIEBAAAH955;ADDDBGDEFDGIHJJEGEIJGEDIJEJJGJJJIGIDJFGEC?4--+)*'&()0497<6555DGF><<>C;88<><>DJDCDJJJJEJGGJIIGHJJJJIJJJJJGJJIJIJJGJJHJGJJJIJGJ@>?>483310/))*',./466:69:47../('*233122221452?AACFJHHJJJFGFJDH>=:@FGAC>?B2222-,%%&''''(--.;@@BBCDJJGJHGEJJJJJIIJFDA@<?@>>CJHDCC>=?@ABHIGDA@AC614B>><=@@CBECACACHJJJJIJHJJJIJJJID@?@>??C@32212210455/30/***+-4698889BBGH>>==<<324+)))67:>JFJJHJJJFFEA=?CJGJJFJEGEJJJJ??>AHIIJJFJJIGEEEB97770//+****('())))..68;54834/-:978/----59)(()(''*-.33@BACJJIHHFEFGJJDDFEFHDAC7)?>>B?5@??EF@??E;::9652///034332477JEJGJHGJJJJJDFGJJHJFIJJJ,+++22123:<<;=89FFGJGJGEDBFGFJJHFDEJIGJJHJI@D>?ABFJGGGJJDFFDJHJE<<<+++///-('&%''*09'''*9;:;=<>>>@ABFCHEJ::9EIJJCABB??@><53345>BJIGG??:<104/))*+'(&&%$$$%%248==6?==>DJJJEHDBB7777GJGIEIB@B95555577?>...HJJJJIFJDDFJJJD....>><9@BG;<;GC3336/AEJJCFFIFJG;873//0.:>?DHGJJA76?@HGJJEDAACJFHJFJJHEBBBCJ==:9<==<;::=>??BDGFD@@@@?CGCHJB;667;:<<:;>ADJJJFJJJF<<<<<99:GJIJGHFHJEJFFIEHIIGD?<3-((+-(((('''&'**463233=??3323999:@99244440--*)+*,-/51001////)''&'%%%&+,&%%%&*&&&&&02212262.--/5B@A>>A////C<::;BCCGGJFJFBDCCF><<>@<<4D;<=?877421/999;:::-,,,-----)))<ACD=JA@<667==>@<9.--'''',,,05>B@ADFCGDFF@<???@BA>AABFGDI;....DG?ADEHIB?205795556;44?=DIJFJIGFIJIFJJJJJGGJHJGEHIA?@?C>7434646+)))EJJIIDGACBC@@?BD=::8899CB@@?A;;;;DBCAB>>>?A@@@FCJ=@A>=>7888-++,59422**+,'')(+++99BDHFC>=E@?FIGGFFBBACHIJJJ854+5668763'&%&'('''74344668@JIFFJFFED<;;8;<=JDFJJJJJJIHIGJIIJHIGJJHJHJHGAAAAAGEJJEFBCDCD8889;CDDGCAE<<CJEEJJJIJA@A@4432633'%%%'++,+,--=AACCCBA@@777844944;<==D>=>>@@??000))1/*&&((',,&'&%&%%&&0000@@G111275///*''10322349GIEDGGJJJJJJJJJHJJJGJJDFGIJHECBC=JC*'''?@877:B43)(((---+)%$')23/...254587)((+)/22/4-.2220342346:::HE<==>JEDJF>=+>EJJEGEHJH....60+++&))(&&%$&):=>?)''(*)(),,+**+4667777<=4334=><FJEJG@:@40.,+059<::::33AAJJJHI9989;9879<?EE<;;9;:2312)&%$)&'%&%8:>HHJGFHHGJ??>?BJJFEHJG:989?;;;<FGJJJJJJI?BJBFHJFJ@?6-,'&((,,+,+++,979;7EBEJJIJFGDEC=>>..,,.8=8777H?@AG;5520//0/..**+***.24867+**-(('&%$&'+&&%$%'(,==CFHJJDFGF??>:.,//275889984/+++++('''+&&%%%%)+.))))++)&&&'1++,HJJGGFGHDEEGGFGJJJGJHFDC:=CFJIJGFHDHJHJDDFJJJHJEJGFHDEEBEED@BBDCEDJJICBBEJJJIEGJJFJJIJFJF2110120/+('&&-5=CBCDGGEEIDJJJJGIICDHCGFJJJEGGCBBCJJA>@BJGI==:8:0*;;9+CBB@BAECCF99870,.0..<=;::;J@@@?;:::B>==>CBAA@ABCE<<<:<;762///1(''(-***57)))('*)(().2=BGEHCAC76?@GGFHCBBDA;?JBACCJIHJJIJ@?>@EBAA@FJ?@??J>;9889:.)))
@Glass_F3P_5_D3_6_18_28
CAGGGAAGTGAGAGGGCCGCGGCAAAGCCGTTTTTCCATAGGCTCCGCCCCCCTGACAAGCATCACGAAATCTGACGCTCAAATCAGTGGTGGCGAAACCCGACAGGACTATAAAGATACCAGGCGTTTCCCCCTGGCAGCTCCCACGTGCGCTCTCCTGTTCCTGCCTTTCGGTTTACCGGTGTCATTCCGCTGTTATGGCCGCGTTTGTCTCATTCCACGCCTGACACTCAGTTCCGGGTAGGCAGTTCGCTCCAAGCTGGACTGTATGCACGAACCCCCCGTTCAGTCCGACCGCTGCGCCTTATCCGGTAACTATCGTCTTGAGTCCAACCCGGAAAGACATGCAAAAGCACCACTGGCAGCAGCCACTGGTAATTGATTTAGAGGAGTTAGTCTTGAAGTCATGCGCCGGTTAAGGCTAAACTGAAAGGACAAGTTTTGGTGACTGCGCTCCTCCAAGCCAGTTACCTCAGGGTTGAAAGAGTTGGTAGCTCAGAGAACCTTCGAAAAACCGCCCTGCAAGGCGGTTTTTTGGTTTTTCAGAGCAAGAGATTACGCGCAGACCAAAACGATCTCAAGAAGATCATCTTATTAAGGGGTCTGACGCTCAGTGGAACGAAAACTCACGTTAAAGGGATTTTGGTCATGAGATTATCAAAAAGGATCTTCGCCTGATCCTTTTAAATTAAAAATGAAGTTTTAAATCAATCTAAAGTATATATGAGTAAACTTGGTCTGACAGTTACCAATGCTTAATCAGTGAGGCACCTATCTCAGCGATCTGTCTATTTCGTTCATCCATAGTTGCCTGACTCCCCGTCGTGTAGATAACTAGATACGGGAGGGCTTACCATCTGGCGCCAGTGCTGCAATGATACCGCGAGACCCACGCTCACCGGCTCCAGATTTATCAGCAATAAACCAGCCAGCCGGAAGGGCCGAGCGCAGAAGTGGTCCTGCAACTTTATCCGCCTCCATCCAGTCTATTCCATGGTGCCACCTGACGTCTAAGAAACCATTATTATCATGACATTAACCTATAAAAATAGGCGTATCACGAGGCAGAATTTCAGATAAAAAAAATCCTTAGCTTTCGCTAAGGATGATTTTCTGGAATTCGCGGCCGCTTGTTAGAGTTGACAGCTAGCTCAGTCCTAGGGACTATGCTAGCTACTTACAACTTTTGGATCAAGCTATGAAGGACGCAAAGAGGGAACTAAACACTTTACTAGAGAAAGAGGAGAAATACTAGATGGGTCAAAGTAGCGATGAAGCCAACGCTCCCGTTGCAGGGCAGTTTGCGCTTCCCCTGAGTGCCACCTTTGGCTTAGGGGATCGCGTACGCAAGAAATCTGGTGCCGCTTGGCAGGGTCAAGTCGTCGGTTGGTATTGCACAAAACTCACTCCTGAAGGCTATGCGGTCGAGTCCGAATCCCACCCAGGCTCAGTGCAAATTTATCCTGTGGCTGCACTTGAACGTGTGGCCTAATAACTCGGTACCAAATTCCCAGAAAAGAGGCCTCCCGAAAGGGGAGCCTTTTGGTTTGGTCCGCATCCACCTGTGCGGACCTCGGTACCAAATTCCAGAAAAGAGACGCTTTCGAGCGTCTTTTTTCGTTTTGGTCCATCGAGTGGCGCGCTTAGTTCCTCGTTTTCTCTCATTAGGAAGAAGAAACGAGAAACTAAATACTAGAGTCACACAGGACTACTAGATGATGCAAACCGTTTTAGCGAAAATCGTCGCAGACAAGGCGATTTGGTCAAGCCCGCAAACAGCAGCAACCGCTGGCCAGTTTTCAGATGAGGTTCAGCCGAGCACGCGACATTTTTATGATGCGCTACAGGGTGCGCGCACGGCGTTTATTCTGGAGTCAAGAAAGCGTCGCCGTCAAAAGGCGTGATCCGTGATGATTTCGATCCAGCACGCATTGCCGCCATTTATAAACATTACGCTTCGGCAATTTCGGTGCTGACTGATGAGAAATATTTTCAGGGGAGCTTTAATTTCCTCCCCATCGTCAGCCAAATCGCCCCGCAGCCGATTTTATGTAAAGACTTCATTATCGACCCTTACCAGATCTATCTGGCGCGCTATTACCAGGCCGATGCCTGCTTATTAATGCTTTCAGTACTGGATGACGACCAATATCGCCAGCTTGCCGCCGTCGCTCACAGTCTGGAGATGGGGGTGCTGACCGAAGTCAGTAATGAAGAGGAACAGGAGCGCGCCATTGCATTGGGAGCAAAGGTCGTTGGCATCAACAACCGCGATCTGCGTGATTTGTCGATTGATCTCAACCGTACCCGCGAGCTTGCGCCGAAACTGGGGCACAACGTGACGGTAATGAGCGAATCCGGCATCAATACTTACGCTCAGGTGCGCGAGTTAAGCCACTTCGCTAACGGTTTTCTGATTGGTTCGGCGTTGATGGCCCATGACGATTTGCACGCCGCCGTGCGCCGGGTGTTGCTGGGTGAGAATAAAGTATGTGGCCTGACGCGTGGGCAAGATGCTAAAGCAGCTTATGACGCGGGCGCGATTTACGGTGGGTTGATTTTTGTTGCGACATCACCGCGTTGCGTCAACGTTGAACAGGCGCAGGAAGTGATGGCTGCGGCACCGTTGCAGTATGTTGGCGTGTTCCGCAATCACGATATTGCCGATGTGGTGGACAAAGCTAAGGTGTTATCGCTGGCGGCAGTGCAACTGCATGGTAATGAAGAACAGCTGTATATCGATACGCTGCGTGAAGCTCTGCCAGCACATGTTGCCATCTGGAAAGCATTAAGCGTCGGTGAAACCCTGCCCGCCCGCGAGTTTCAGCACGTTGATAAATATGTTTTAGACAACGGCCAGGGTGGAAGCGGGCAACGTTTTGACTGGTCACTATTAAATGGTCAATCGCTTGGCAACGTTCTGCTGGCGGGGGGCTTAGGCGCAGATAACTGCGTGGAAGCGGCACAAACCGGCTGCGCCGGACTTGATTTTAATTGTGCTCTAGTCGCAACCGGGCATCAAAGACGCACGTCTTTTGGCCTCGGTTTTCCAGACGCTGCGCGCATATTAATAACTCGGTACCAAAGACGAACAATAAGACGCTGAAAAGCGTCTTTTTCGTTTTGGTCCTTTGAAGTTTAGGGGATAGTCCAATTATTGAAGGCCTCCCTAACGGGGGGCCTTTTTTTGTTTCTGGTCTCCCTACTAGTAGCGGCCGCTGCAGTCCGGCAAAAAAGGGCAAGGTGTCACCACCCTGCCCTTTTTCTTAAAACCGAAAAGATTACTTCGCGTTATGCAGGCTTCCTCGCTTCACTGACTCGCTGCGCTCGGTCGTTCGGCTGCGGCGAGCGGTATCAGCTCACTCAAAGGCGGTAATTTACCAATGCTTAATCAGTGAGGCACCTATCTCAGCGATCTGTTGTTCTTTCGTTCATCCATAGTTGCCTGACTCCCCGTCGTGTAGATAACTACGATACGGGAGGGCTTACCATCTGGCCCCAGTGCTGCAATGATACCGCGAGACCCACGCTCACCGGCTCCAGATTTATCAGCAATAAACCAGCCAGCCGGAAGGGCCGAGCGCAGAAGTGGTCCTGCAACTTTATCCGCCTCCATCCAAGTCTATTAATTGTTGCCGGGAAGCTAGAGTAAGTAGTTCGCCAGTTAATAGTTTGCGCAACGTTGTTGCCATTGCTACAGGCATCGTGGTGTCACGCTCGTCGTTTGGTATGGCTTCATTCAGCTCCGGTTCCCAACAATCCAGGCGAGTTACATGATCCCCCATGTTGTGCAAAAAAGCGGTTAGCTCCTTCGGTCCTCCGATCGTTGTCAGAAGTAAGTTGGCCGCAGTGTTATCACTCATGGTTATGGCAGCACTGCATAATTCTCTTACTGTCATGCCATCCGTAAGATGCTTTTCTGTGACTGGTGAGTACTCAACCAAGTCATTCTGAGAATAGTGTATGCGGCGACCGAGTTGCTCTTGCCCGGCGTCAATACGGGATAATACCGCGCCACATAGCAGAACTTTAAAAGTGCTCATCATTGGAAAACGTTCTTCGGGGCGAAAACTCTCAAGGATCTTACCGCTGTTGAGATCCAGTTCGATGTAACCCACTCGTGCACCCAACTGATCTTCAGCATCTTTTACTTTCACCAGCGTTTCTGGGTGAGCAAAAACAGGAAGGCAAAATGCCGCAAAAAAGGGAATAAGGGCGACACGGAAATGTTGAATACTCATACTCTTCCTTTTTCAATATTATTGAAGCATTTATCAGGGTTATTGTCTCATGAGCGGATACATATTTGAATGTATTTGAATCACGCATCTTCCGACAACGCAGACCGTTCCGTGGCAAAGCAAAAGTTCAAAATCACCAACTGGTCCACCTACAACAAAGCTCTCATCAACCGTGGCTCCCTCACTTTCTGGCTGGATGATGGGGCGATTCAGGCCTGGGTCTGAGTCAGCAACACCTTCTTCACGAGGCAGACCTCAGCGCTAGCGGAGTGTATACTGGCTTACTATGTTGGCACTGATGAGGGTGTCAGTGAAGTGCTTCATGTGGCAGGAGAAAAAGGCTGCACCGGTGCGTCAGCAGAATATGTGATACAGGATATCCTCCGCTTCCTCGCTCACTGACTCGCTACGCTCGGTCGTTCGACTGCGGCGAGCGGAAATGGCTTACGAACAGGGCGGAGATTTCCTGGAAGATGCAGTG
+
,'&&'76.,+&&&')-6<>>@JJJJGIIJIJJJFFCC>EHJJFJIJJH<FEJGJABCGJIHJJJJJJJJJJJJJJJEGHC===>GACDHHJJJJIJEJJJJDDEGJJJJJJJGJIIHJDH2/08DHJHC=:20*'&')((((,,,'''+5JHJJJGCJGJFJJJJJJJGJJJJJJJJJJJHJJJJJJGJJJJJHJJHHIHHJHFHJJJJHGJIJFGJJJGJJIJFJHJJFGFCAA979<=AGGGJJJDAACJJJEJIHJJJDFJJJJIJFJHFJDGDJJGJJJJ88EEJJFEHJJJFIGJJHEEJ?<<DIJJJJGIJJHJHIJHEIDBJEJ>???JFIJJJJEDCGGJHGIJJJJEIHCCCJJJJJJJIHIIGEDGIJHHGHJ?CAAAIJJHDGJGJFHJJJJJJJJJHHHJFDCEJHJJJJFFEDHE?AADJJJJJFJJJJIHJJHJEFFDJIJJJJIJGJJJJFD@?940.*(''),755449433AAEG<<<<;<657781004-/89<JJFD;;;2)67HCJGJ>>4435;>'''(-+@=<<>>@EFHIJEGJHG>>==HGGCF@=@DA+***10078:767//=38FEFGEJJEFGIJJJHJFFGIHHIJJJGJJ>?>BFEDGJJJFJFJHIJGIIHJIJIJHFJIJJHEFGFIFCDFGB?;<=<630146****ECIGJGJGIJHJJJJJHJHJJJJJJJJJ?+***JJJJJJJJJGJJJJIJHJJECBBDEGJJJJJJJJJJJJHEJEHIEJJHGJJHJHJJGCHFGJHEBAHE----JJJFDDBJEIFJIDIJHGGI5555EJJGJJJFEIGJ@@<<=>FB==<&%%('%&',5///21,-,-6,,/*)**764((((9;;CFDC;;@1112IHIFDDCDJIHJFFFEFHJA=:64+++)()6<8ACCDFIJJJJJJIJJJA87881111<95,9642../4210../--,+,++/0388?>?DE?EGDHJJJJJJJJB><;>?FHJIJJHJHJHIJJJJGHFIJJJJJJJJJHJIJJGJJJJJJJJHHJHJHJJJJGIJJGJFHIJJJGJ?>>>FJJDFHGJIIJJJJJDJJJJJJJJJIJJIHJBCJIJJHIJFGHFHHJCCE>@?CJIGJFGE?????;30'))(*;AED>=>88899889:)''&((')*,8EEEEEB>1///.('&$&&'*+,**&&(2CHEGFCEDJIJHJJGDHJGHGJJJJJJHGJEGJFJEEJEAD>3255:@?ADCBGHJJJJGJFCHJFJJJCCEDJI<<<;@A@CCDGCAA@ACECAB>DHEHEEFDJA??<>97-,*))-/--9;<=?CGCCDDJB7778@;=?FJJ@A>=;<=?;;8*((/-'.111AJJ;:::@?@GGFJJGJJJIFIJJDCDCHJJJJJHFJJJIGJJGJGHIJJJJEJJJJIGJJJJHJJC?;;<CJGFDBEJIJJGJJJJFF7767=CJJFJJJECBBGJIJJEJJGJHHD?>>@HJJJIJJHJEDDEJIJHEGJJJJCDC;@662.4/67@AAA@<=C<;93=::89=<;(&'((,,&&&*<011?ABJIJJJJJJJGGIJJJJJIJE===9;;;FDBJ<;;99ACJJJGHHJJJJHJJJJJFJ=>G;?AE<989@I>==?IJIFBCCCJHJGGJEJHGDCJJGEE88IEJJDB@=989...23>@D:<AE?FAB@AB:5---0-+*)(---2:;?>@@FBJDB?>30>CCDJJJGHJJGHJIJF///5568DFCDDFFJJGJJHJFJI;:::=63.&%%'&((1<<>?BCCF7899EFHBCCAGII==<<ED95541/23789;;?@@<===BCIGJHGJJGJJJJJJGJJJIJJJJJJJJJJJHJFJIIFJJJGHJIGJDB;99=>(('(7:EJDBCECGJGJFIEEHGJEJHEECDJ1FHJJGJFB?=122@JGJJCDCDCFCDJIJJJIJIHJGHJJHJJJJJJJJJJIHHJGJJIJHJJIJJHIJJJJJGJGFJIJJJJJJGE=HGHGJHJFJHGJFIJIE=??==EJJJJJFEJHFDHJGDDGJDJDEJGGEFHJJJECC@?FJGJJHGCEEGEJJGJJ8JI8FD=@8((?:9<=EEJBEABIEFFEJICFJGJJFDJJJFIJJJ8?>=>FEAAAJ?6655.+++,1211114:;?@?===?JFJGJJIJGJJHJJJHJJJJIGIFGJHJFJJJJJJJJIJIJJIIJJHJIJJHJJIFJHJIJJIJJJJJIJIJJJGBFJJGJJHEBFBJIGIJGJJGJJJJJJJEJHJIFHGDGGIIG****JHJJHJGFGGEJHIGCHEEJIJGJJJJJGJIJJJHJJJJJJIJJJA=>EJJHFHJJJB@B@EIEGEH///,..****+***,JFFJJIIHJGGHJJDJJJJJJGJHJHJJFFAAAJIIJJJGJHJGJJJJJHJJJJJJJFDFGGIFHJHJJJIJJGJHJJJHFJHFJJJJIIHJJJJIIJJJIJJHJJFJIJJJJIHJJJJGJJGJIJJEDJAA><==@@AAFJJJ5556<<<;B@ACGJEGGJHIGJFJJJHJGJHJJJJJJIJIHJJJJJHJGJJJJJHJGJJJJIJIJJJJDJJJFJJFJHFJJJHJIJJJHGEIJJJJGGIIJJFHGJJJJJJJJJJJJJJHJJJJJJJJJFHHJF?>4JJFJIEJHDBF6666JJJIJHGEJJIJHJJJGJJJGJEJJJHDC99HJJJJHJHHJIJJJIJJFJJJFJGJJHJJJJGJJJHJGHJJJJJJGJJJGJHHJFJFJJJJJJJIJJJJJIJFIIJJHJJJIJJGJIJJJJJGJFJEFHJIIIIHFD=<;;:;GGHGGJJJJJGJJJJJDIJJIFFGFEGFIJDJJHJGJGJJJJIFDAB>=>IDIEIEIIJJJGJJJEGAJIEIDGEEJJEHIJJHJJJGHJJJIJJJFJJJJJEJCB@@B=<<99:CJGGHFIGJJHJHHHHHJJJJDGGJGJJJJJIJJJJJIJJGIJJJIJJJGJJJJEJJCDEEIJJIJGHIHIJJGCIEFF9836((((.(&&(+-3<ADFEJGJBFJFDFFJJJEDJHIGJHJJJ877CHIGIGJJJDGEDJJJJJGGJJACABJIEGEJJGJJJ?>>=GIHJJJJEDDJGIGEHJJGIEEEGDGIJFD<<::9DBA3004;=;<==?@?@>@BBAA8(((,993-,,-257<=;7656:=>;<>773744DIGJJGBB?5;F@IJIAHEDFDEHJJJGGEFGFJAAEBCFIJJJJFJJJIGHFGJJJIJJJJJGGJJJJJJJJEBBADDCEABAJG;?A?>B))(&0<HJEGJHJJJIJIJFJJJJJJFGJJGJGEJEEJHFAB?=?3+,@IJJIJJJJJJFEIJJJGIIJJGHDHFJIGJFHGFEF???8+***)02;@BFJGJJIJHJJGJJJEHJJIGIJJJJJIJA??@889A@'''*''''7588++++,,,*&(&&&%%67;<=DEBIJJ?@?>JDEFFCHJCBECGHHFJJJFJJJIJIIEJGGFJFEJBF?3315<9<@=F@?@BEHFJJJIHJJGJFFE8887;;;C==@@BGJHIFGJIJHJFJJHIJJJJJJGHJIJJJHGFFFFHJHJIEEJIGFDGFJEE@F??>AJC;:669DF>=<<>;:46@BAAAACC@CBCJGJJIGJGIJGJJIJIJHJJGHHJHEJHJJJJC<:=ABAAAF????JGHGJGGJHJJJJJJJBEBCDFEEJJ;IHJJJJJJIJJGJJJJJJJJJJJJJJJJJEGJJJHJIGJJJJFJEJHFJH*)))1CABACDG?@??11.,,,-/001'//45*)()(-.<89;<>?>CBDFEHJJBBA@>?;750//(+)'&''.5:2:<GHJIFA:9::533,.-)))2BBH@IJHJHIJJJJJJJJJJHJJGHGJEFJJJJHHGJEFJ>===C==JJEGHJJHJJJJJJJJJJJIGJJJJJJJJJGJHIJJIEFEIHJJJJJGDDDDJJFH@AACEEHIGJIJCD<22:998799BACEJIGGJJJGAAAAJJJJJIHHHIFJJIJJICCDFJIIHJHGJJEIFJGIHHJIJJFGCGBCA;;;92AFJJJJJJJJJGEGFJGIJJJGIHJEJJC===JJ@>>AHHF@;<<@BHFIFJJJJHEEBGIIJC@CCBIIHIJIGDDJEDACCF<<;78;<JBAHJGGDI=;<<B>(9<>JJJIJJJJJFGJJJJGIIEIJJGJJJJGH8888HJJJJIGJGJIFJJ?>>JJC@A?E?@FGJHFFJJJHJJFGIGGFDGJAABCFFJJJBBABFJJJGJJ>>>>F=JFIJJJJFIJJJJJ<<<<JJJJJJJJIEJIJJGIJEJEH4333=GDJEJHIJJJIJJJJG5543;71/0-+,,+1,,,,,,.11-1)??@DG@BA?BA@DFDJJGJGJJGDEEFFHJJGECC555GED1111:////9GEEEDFC?100=DFJGEJJIJGJGIEJEGFIIJIJHFFHJJJJJJJIJHIHIFJHGHJJJG999:<75520.-*+*((&&(+/0;>FIJHJJGIJC@4FDFDHGJJGHJJHGJIHJGFIJFDEEJJIJFJEGEJGJGEFIGGJHGJBFGJEJIGJ;;:<ACDC.----.@EDEAABBDBD@877**(&&')==<:::@@?776589:<65612<DEECAACBABBCF?8666@A@*'''(8@AC:?A=<>??;;JA@IJJBBB?J==>>DFEBDEFJFEGHJHIIHDCCCF<9:BG@?>=?:92332(''38A@>?:;;DBDCICFD965-+'%$$
@Glass_F3P_5_D3_6_18_29
ACCGAGTTATTCGCCACACGTTCAAGTGCAGCCACAGGATAAATTTGCACTAACCTGGTAGGATCGGACTCGACCGCATAGCCTTCAGGAGTGAGTTTTGTGCAATACCAACCGACGACTTCGACCTGCCAAGCGGCACCAGATTTCTTGCGTACGCCAGATCCCCTAAGCCAAAGGTGGCACTCAGGGGAAGCGCAAACGCCCTGCAACGGGAGCGTTGGCTTCATCGCTACTTTGACCCATCTAGTATTTCTCCTCTTTCTCTAGTAAAGTGTTTAGTTCCCTCTTTGCGTCCTTCATAGCTTGATCCGAAAAGTTCTCTAGTAGCTAGCATAGTCCCTAGGACTGAGCTAGCTGTCAACTCTAGAAGCGGCCGCGAATTCCAGAAATCATCCTTAGCGAAAGCTAAGGATTTTTTTATCTGAAATTCTGCCTCGTGATACGCCTATTTTTATAGGTTAATGTCATGATAATAATGGTTTCTTAGACGTAGGGTGTGGCACCATGGAATAGACTGGATGGAGGCGGATAAAGTTGCCAGGACCGCTTCTGCGCTCAGGCCCTTCCGGCTGGCTGGTTTATTGCTGATAAATCTGGAGCCGGTGAGGACGTAGGTATCGCGGTATCGTGCGAGCGCTGGGGCCAGATGGTAAGCCCTCCCGTATCGTAGTTATCTACACGACGGGGAGATCTGGCAACTATGGATGAACGAAATAGACAGATCGCTGAGATAGGTGCCTCACTGATTAAGCATTGGTAACTGTCAGACCAAGTTTACTCATATATACTTTAGATTGATTTAAAACTTCATTTTTAATTTAAAAGGATCTAGGTGAAGATCCTTTTTGATAATCTCATGACCAAAATCCCTTAACGTGAGTTTTCGTTCCACTGAGCGTCAGACCCCTTAATAAGATGATCTTGTTGAGATCGTTTTGGTCTGCGCGTAATCTCTTGCTCTGAAACCGAAAAAACCGCCTTGCAGGGCGGTTTTTCGAAGGTTCTCTGAGCTACCAACTCTTTGAACCGAGGTAACTGGCTTGGAGGAGCGCAGTCACCAAAACTTGTCCTTTCAGTTTAGCCTTAACCGGCGCATGACTTAAGACTAACTCCTCTAAATCAATTACCAGTGGCTGCTGCCAGTGGTGCTTTTGCATGTCTTTCCGGGTTGGACTCAAGACGATAGTTACCGGATAAGGCGCAGCAGTAGGACTGAACGGGGGGTTCAGTGCATACGAGACCAAGCTGGAGCGAACTGCCTACCCGGAACTGAGTGTCAGGCGTGGAATGAGACAAACGCGGCCATAACAGGCGGAATGACACCGGTAAACCGAAAGGCAGGAACAGGAGAGCGCACGAGGGAGCCGCAGGGGGAAACGCCTGGTATCTTTATAGTCCTGTCGGGTTTCGCCACCACTGATTTGAGCGTCAGATTTCGTGATGCTTGTCAGGGGGGCAGAGCCTATGGAAAAACGGCTTTGCCGCGGCCCTCTCACTTCCCTGTTAAGTATCTTCCTGGCATCTTCCAGGAAATCTCCGCCCCGTTCGTAAGCCATTTCCGCTCGCCGCAGTCGAACGACCGAGCGTAGCGAGTCAGTGAGCGAGGAAGCGGAACTATATCCTGTATCACATATTCTGCTGACGCACCGGTGCAGCCTTTCTCCTGCCACATGAAGCACTTCACTGACACCCTCATCAGTGCCAACATAGTAAGCCAGTATACACTCCGCTAGCGCTGAGGTCTGCCTCGTGAAGAAGGTGTTGCTGACTCATACCAGGCCTGAATCGCCCCATCATCCAGCCAGAAAGTGAGGGAGCCACGGTTGATGAGAGCTTTGTTGTAGGTGGACCAGTTGGTGATTTTGAACTTTTGCTTTGCCACGGAACAGTACTACGTTGTCGGGAAGATGCGTGATCTAAATACATTCAAATATGTATCCGCTCATGAGACAATAACCCTGATAAATGCTTCAATAATATTGAAAAAGGAAGAGTATGAGTATTCAACATTTCCGTGTCGCCCTTATTCCCTTTTTTGCGGCATTTTGCCTTCCTGTTTTTGCTCACCCAGAAACGCTGGTGAAAGTAAAAGATGCTGAAGATCAGTTGGGTGTACAGAGTGGGTTACATCGAACTGGATCTCAACAGCGGTCAGATCCTTGAGAGTTTTCGCCCCGAAGAACGTTTTCCAATGATGAGCACTTTTAAAGTTCTGCTATGTGGCGCGGTATTATCCCGTATTGACGCCGGGCAAGAGCAACTCGGTCGCCGCATACACTATTCTCGAGAATGACTTGGTTGAGTACTCACCAGTCACAGAAAAGCGTCTTTAGGATGGCATGACAGTAAGAGAATTATGCAGTGCTGCCATAACCATGAGTGATAACACTGCGGCCAACTTACTTCTGACGACGAATCGGAGGACCGAAGGAGCTAACCGCTTTTTTGCGCAACATTGGGAGTACATGTAACTCGCCTTGATCGTTGGGAACCGGAGCTGAATCAAGCCATACCAAACAACAGCGTGACACCACGATGCCTGTAGCAATGGCAACAACGTTGCGCAAACTATTAACTGGCGAACTACTTACTCTAGCTTCCCGGCAACAATTAATAGACTGGATGGAGGCGGATAAAGTTGCAGGACCACTTCTGCGCTCGGCCCTTCCGGCTGGCTGGTTTATTGCTGATAAATCTGGAGCCGGTGGCGGCGTAGGTATCGCGGTATCATTGCAGCACTGGGGCCAGATGGTAAGCCCTCCCGTATCGTAGTTATCTACACGACGGGGAGTCAGGCAACTATGGATGAACGAAATAGACAGATCGCTAGATAGGTGCCTCACTCATAAGCATTGGTAAATTACCGCCTTTGAGTGAGCTGATACCGCTCGCCGCAGCCGAACGACCAAGCGCAGCGAGTCAGTGAGCGAGGAAGCCTGCATAACGCGAAGTAATCTTTTCGGTTTTAAAGAAAAGGGCAGGGTGGTGACACCTTGCCCTTTTTTGCGGACTGCAGCGGCCACTACTGGTTGGGAGACCAGAAACAAAAAAAGGCCCCCCGGTTGCGGGAGGCCTTCAATAATTGGACTATCCCTAAACTTCAAAAAACCAAACGAAAAAAGACGCTTTTCAGCGTCTTGCTGTTGGTCTTTTGGTACCGGGGTTATTAATATGCGCGCAGCGTCTGGAACGCAGAGGCCAAAAGACGTGCGTCTTTGATGCCCGGTTGCAACTCTGCAGGAATTTAAAATCAAGTCCGGCGCAGCCGGTTGTGCCGCTTCCACGCAGTTATCTGCGCCTGAGCCCCGCCAGCAGAACGTTGCCAAGCGATTGACCATTTAATAGTGACCAGTCAAAACGTTGCCCGCTTCCACCCTGGCCGTTGTCTGAAACATTCTTCCTCGACGTACCCTGGAGGCTGAGGGCGGGCAGGGTTTCACCGACGCTTAATGCTTTCCAGATGGCAACATGTGCTGGCAGAGCTCACGCAGCGTATCGATATCAGCTGTTCTTCATTACCATGCAGTTGCACTGCCGCCAGCGATAACACCTTAGCTTTGTCCACCACATCGGCAATATCGTGATTGCGGAACACGCCAACATACTCCAGACGGTACGCAGCCATCACTTCCTGCGCCTGTTCAACGTTGACGCAACGCGGTGATGTCGCAACAAAAATCAACCCACCGTAAATCGCGCCCGCGTCATAAGCTGCTTTAGCATCTTGCCCACGCGTCAGGCCACATCTTCCTCTACGACCAGCAACACCCGGCGCACGGCGGCGTGCAAATCGTCATGGGCCATCAACGCCGAACCGATCAGAAAACCGTTAGCGAAGTGGCTTAACTCGCGCACCTGAGCGTAAGTATTGATGCCGGATTCGCTGATTACCGTCACGTTGTGCCAGAGTTTCGGCGCAAGCTCGCGGGTACGGTTAGATCAATCGACAAATCACGCAGATCGCGGTTGTTGATGCCAACGACCTTTGCTCCCAATGCAATGGCGCGCTCCTGTTCCTCTTCATTACTGACTTCGGTCAGCACCCCCATCTCCAGACTGTGAGCGACGGCGGCAAGCTGGCGATATTGGTCGTCATCCAGTACTGAAAGCATTAATAAGCAGGCATCGGCCTGGTAATAGCGCGCCAGATAGATCTGGTAAGGGTCGATAATGAAAGATGTTACATAAAATCGGCTGCGGGGCGATTTGGCTGACGATGGGGAGGAAATTAAAGCTCCCCTGAAAATATTTCTCATCAGTCAGCACCGAAATTGCCGAAGCGTAATGTTTATAAATGGCGGCAATGCGTGCTGGATCGAAATCATCACGGATCACGCCTTTTGACGGCGACGCTTTCTTGCACTCCAGAATAAACGCCGTGCGCGCGCCCTGTAGCGCATCATAAAAATGTCGCGTGCTCGGCTGAACCTCATTCTGAAAACTGGCCAGCGGTTGCTGCTGTTTGCGGGCTTCTACCCAAATCGCCTTGTTGCGACGATTTTCGCTAAAACGGTTTGCATCATCTAGTAGTCCTGTGTGACTTGTGGTTGCGTTTCTCGTTTCTTCTTCCAACGAGAGAAAACGAGGAACTAGTCAGGCCGCTCGATCAACCAAACGAAAAAAGACGCTCGAAAGCGTCTCTTTTATGAATACGGTACGAGATCGCACAGGTGGATGCGGACCAAAACGAAAAAAGGCCCCCCTTTCGGGAGGCCTCTTTATG
+
::;21116-**%&&'-/./01>==>=@GGFJEJEJ:9;DHIGJEEJJG@??00005&&&,----))+34<32294***:87777>4667CCJ<<==IFFJJHJDDD=><100055645553+)*,3+9:?88GEJIJJGGJJGFF>;BBA?>??@DB(%%&+/?BBB<=CEFGGJFJJJJIJJJGD@?BJJGDDDCA??810/002:888:@BAJJHJJFEJJEICCG7666GGFJCBCC=<=5557>>EDFDEIBAA656,*&&&(9<GJGJIJHEDAAEGGBAG@@J?JHHGJJJCFJJJJFG-,,-EBJJJJJJGEJJFEIEA@?@;:::?>CCB@7/,''''1***+>?==>>I/...5*)))8;;JDHJGEA===?B>>>?GBBBBFIFAAC<>@FFGIGJDA????966434FBDCJJJJJJJJJJJF@@HDFFJJHEGJJGJJJJJHFHFEGHGIFHJHJFIJJHJFJJJJJHJJJJJ@=<<=F-,,2,3/-/..7,'';;=EJFFBHDEHGJCEEFA<*))*-))))-)('&*//..,///7775000/+'''ABJG?BIIJBJCB??767@?@?=@EBGGJFEIGJJJJJGJ=;:10(&&&&%%''(*,-,)(*((*,**+-)))*-+*'')01)')())35:<>@BCG651+BBDF=>.,,-,,,,++-/,,,+))*+(&%$%##$&')3;<;;<=@@?@>98:>11110+++,FHHIHJJJEFJIGJDDFDJDHJJJCJJD?@@8ECBA@A<=*''0012;::<F=<:9:IDDAA=<<<JFDFFIFCFFGFGJJBCEADHCHJ:***3C=FJJEFEJE<:::@B>?;;:8/,./58***).-**&%&&(24;<AIDFGEJJ<BEGJ@>?>DJJDDABJJ9::343011:631258B=3),2332477;::=7&&&&(**--7776767>@FCDBB@C::<=B<;;;<C<88<>;80**-/DFGHGDEBEFEEJFJFHHJFBHFD/-,/6ABFBF;;><9449?@9@>@/../<BGCDGDFHJJGIIHJDHA@BDHEFB446HIJJJJFEDHGDB100..,032;=@@JGEBAF:57?=<:;:99:?@@@6*'&,,.+,=JJIJGJGJJIEBCAJFJF544222020../7/000BGA><>JJJFHEJJCFCDD@3C?8@10--00010269>CIGJDCJJFJJJIJJJJ?>:9>&&&%$$%&---98,,-0)'&''&&&),++++,(&%&%%%$(1,-96445;:@BDFD;:83.JDJ6656CGEFAAABJJJJ>==>====@300011117966540+-,)*-/88@DACEGFHHHJJGDCEDGHJJJJFIJJHEJIJIJECDB><;9;=:.,,-+&&&*;@AAA@:>=9:BDIJJGFEA@<=>=?388DCDAEJJFHIHEIJJIJJJFJJ6555CCB7334;=1''',--..-+-+'%%&0<:6'&&(--211?@CIJJJJJJGGJJJJIFD@?;:<<0-++----2*(//6).,1,,,,96<<JGJEHCCA?202JADE@@><<3>>AB=BGFFJEHFJIJJJHA?69:;889856878<EDDCEEECCCCJE>>>?HEE8*'''002@AAIDJB@3.++('&%%&(')+147?A@CBACBBEDHEGJJGJJJIFFJJJBEB6,*A:EEJIJJJGIIJFJJJGJFIJJHIGGHGHFJGCIBFDH??@@J===882232346A>??DJJFB@?@CBDGJFHGGJHJJIJJJJJJJDCHIEJJJJJJJJJJJJIEEFE0/0**+*121:=1000::9:B@?@GFJIJDJDA?@HIGGFIEEFIDHJGHJJJGGCDD>@ADDJGFGJEFFJJGJJHJIGJHGJJDBF7776=3)))0;;BGJ>==E@BBJB999:83-,+((((..8:<;;<<FF<::;@;:----222DHFJGJJJJJJJJHJIDED>766+++-422346?CFCCDJJIFJJIJFJJJGJJHJJIHJJJIJIJJJJDGJJEIDJIJGJJJJJJJJFJJJJJAJJJJJDBHDJDIJFJIJJGJJJJJJJGJJJDECFH<@<?;ECB?=B@ABA;<<<EJJIJJHJJHJJJGJJJEA=>FFGDAA?44=<;;8(''(,+++)%%%%%%%)&)5499:ABB;;<<D4311321.004554576744710+22=JGJHIJGI>==?;:?BFGJHDCEEHD;11DJJHIJJJJEDCIJHGJJJJJJJJJFJDDCGCCC:::9@?***/4(=<;;=BDBAA>CDC????JJ0//2.-,-/...1589==<<=655''&&$$%**?AABDBADG><5333779HCEDFIJJJABGHJH?87+)(('%%':9998;:<A11100***(1/...00ACGFFDJFJEHEGGJED<===JGJJIG8774632,6;;68882/0/8--,&%&&('&*2334,,)))36:EHEABCJJF@@A=GCJE:4''&&('&&%*+-+(()+.3500;=2....2,/0+'&&%'*.('*2;<776)('&'(''-.,**454;A>?>>=33DDJJJGHIFJEFDCJJGHJCABEJJJIGDDG@>A22213369:;>@;6556DBGJH;;;;GFJGEFGFFGJA@CB==548+DEE?@@@2221/.-,++-/;<====BCCDCAABDFBCBBFFGH4444>BBA>>?<<?>CEDD??@CC?79'@>?>DGJEJJGJHGHIGFJ@@?>?@?=)(().))))-2------..;<?@CFJFGFDIIBEACA776<<?65544@ADEJGJEGAA;6JEIFAD4444777641-,,-24:;A;;9::<=?;;;>=>,,,.2110+%%''$$$&'%%%%**+'&'1*(()////68>=/+**+,-7:>;ACDEGEDFED@@@BJ8444;B@@?A@>=;;;555544423354'''(24444(&&&++*)).1-+'&%&)779?BBDBB;9899:4444FCCAECCFBEBDDJGJJCEDJJI<;:6338@:??ECBDCJJJFIHGJJGD;89?;79309=1.+++/112229>EBB,+++?>+++**)*,-''&&'&(:788:ABDGB;7><<@@?5**)'$$&144-,,*''..;<;>CFECBBC@@BD>>>>>4%%%&)&''.146:1007GJGEDF7667>=<;<@@A<;8,+****%%%%3)(''))(++*(&%%'())(*,+++,1/,/1997855('&'$$$$$%)/.123:>=51119:===;<=4556:::686864)(()*)%$$*(%)*+3&99BCDB?=>BFIFFCCCCIB/...(3*'''(/59;6EGGJFIFGF=:::2222***/05@>>=99:@74732574344DDD;;;<BABAEJHJIGIJHJJJJIJIJHGCJJJHJJHDDJ<;;;>@75410./BHHJFGC=:/..1-//.%&'%&&&&(''*.&&&&.(&%&&&%(+./,,,,-6564;<:10.('((++++<EEDBBCIDJ;JHJJJJJHIJIGJJFJJJJIEC>;<))67@FCD>>43-*))(('++4:GHJECFGHJEFFHJHJJHJHJIIJJJFFJGHD@ABBFJJFJJFGGGDJFJFJHJJFJJIJJGEC???<>=::99@BCGIJJJFEJF///0=89:,**,9&&&+,---,)'%%'04:<EFDDFEJJJFJHJJFJJHJJJJJJIJJEHGGJGJJFFJCBABI=;<5666?>JJJ8777FFCGJIJJ@?AA==>=?86577:884333567:;>0??GBCDF?BJJAECDEC???CEJHEGE764,*(''()%$$'')*,179EJCDG@FDEDCDECFDDBC:338;<::9:A5555?>>;222,--*&&&9((((;DDHGHHHJGJJJJJIFHJJEEHIGDGJA??>@<;<:-,+*(('''''&&&(2./89?ADDC?>A::::HEJ>@:;;;>B;4402'(&&&=ED>>?IJJCA@A6555>9?66//,.))*35.--.<=<=7778222200ECECEAC>>>>CADJHIJDFGEJHFFGJJJD?@EDHEHJJGFJJJHDCEG@A?JFA3B?//>8EJGJJJJJJ?<2*)('')*()))*101%&$$''&'(,-661...<9::;=<+**+3**@=>>:4444CC??=@@?HIJJFJGJEGJJECCCFJJGHJFHJJGJJHGGFIJJEJCBFA?>??<=<;=?>=--))CACJ??CBFD=;;<322253++((&%&$+--..0473221AJI@AAJJJEGGIFJJJC@:778788FFA?;;::74342//,,../557BJJCCA;3;;?FF>888CGADFGJFB@CC@D@555HJHJJJJHJIEHB978DIFHJEHJJJFJJF@97-,,*-0013:,+++1210321012367<<@>AJGCIJEIF@BBD---,,23;6657>=<<=@32227<;:4224++++>?<78@BDAB>=><=@J><5410/((1110222?GIFI@A43333FGCGJJJJFFJJGHJGJGJHJJHJJJ>?FBJ??FFJIEEDCCD@@@B4111;@4,&&+0058;;==GD>>CBCCJEEEBHFEF...--,*))+)*+7>?88770--/'&''&'''&&&'1-0+*-,0,//-0<:FAD?0009;<;;;;;;>?5725,***/026:100****.,,,/1111&&&+?CDDFCCDFEFDGHJJFHGJEE@<:9=85201.'&%%&$$%'(%$$(/8;BBC>==AEC<::@DDEGA999>GC<;;<>:9830//+2328C31120///--'
@Glass_F3P_5_D3_6_18_30
GCTCCCTTCACTTTCTGGCTGGATGATGGGGCGATTCAGGCCGTATAGAGTCAGCAACACCTTCTTCACGAGGCAGACCTCAGCGCTAGCGGAGTGTATACTGGCTTACTATGTTGGCACTGATGAGGGTGTCAGTGAAGTGCTTCATGTGGCAGGAGGAAGCTGCACCGGTGCGTCAGCAGAATATGTGATACAGGATATATTCCGCTTCCTCGCTCACTGACTCGCTACGCTCGGTCGTTCGACTGCGGCGAGCGGAAATGGCTTACGAACGGGGCGGAGATTTCCTGGAAGATGCCAGGAAGATACTTAACAGGGAAGTGAGAGGGCCGCGGCAAAGCCGTTTTTCCATAGGCTCCGCCCCCCCTGACAAGCATCACGAAATCTGACGCCGCTCAAATCAGTGGTGGCGAAACCCGACAGGACTATAAAGATACCAGGCGTTTCCCCCTGGCGGCTCCCTCGTGCGCTCTCCTGTTCCTGCCTTTCGGTTTACCGGTGTCATTCCGCTGTTATGGCCGCGTTTGTCTCATTCCACGCCTGACACTCAGTTCCGGGTAGGCAGTTCGCTCCAAGCTGGACTGTATGCACGAACCCCCCGTTCAGTCCGACCGCTGCGCCTTATCCGGTAACTATCGTCTTGAGTCCAACCCGGAAAGACATGCAAAAGCACCACTGGCAGCAGCCACTGGTAATTGATTTAGAGGAGTTAGTCTTGAAGTCATGCGCCGGTTAAGGCTAAACTGAAAGGACAAGTTTTGGTGACTGCGCTCCTCCAAGCCAGTTACCTCGGGTTGAAAGAGTTGGTAGCTCGAGAAGCCTCGAAAAACCGCCCTGCAAGGCGGTTTTTTCGTTTTCAGAGCAAGAGATTACACGCAGACCAAAACGATCTCAAGAAGATCATTTTATTAAGGGGTCTGACGCTCAGTGGAACGAAAACTCACGTTAAGGGATTTTGGTCATGAGATTATCAAAAAGGATCTTCACCTAGATCCCTTTAAATTAAAAATGAAGTTTTAAATCAATCTAAAGTATATATGAGTAAACTTGGTCTGACAGTTACCAATGCTTAATCAGTGAGGCACCTATCTCAGCGATCTGTCTATTTCGTTCATCCATAGTTGCCTGACTCCCCGTCGTGTAGATAACTACGATACGGGAGGGCTTACCATCTGGCCCCAGTGCTGCAATGATACCGCGAGACCCACGCTCACCGGCTCCAGATTTATCAGCAATAAACCAGCCAGCCGGAAGGGCCGAGCGCGGAGTCGTATGCAACTTTATCCGCCTCCATCCAGTCTATTCCATGGTGCCACCTGACGTCTAAGAAACCATTATTATCATGACATTAACCTATAAAAATAGGCGTATCACGAGGCAGAATTTCAGATAAAAAAAATCCTTAGCTTTCGCTAAGGATGATTTGTGAATTCGCGGCCGCTTTCTAGAGTTGACAGCTAGCTCAGTCCTAGGGACTATGCTAGCTACTAGAGAACTTTTCGATCAAGCTATGAAGGACGCAAAGAGGGAACTAAACACTTTACTAGAGAAAGAGGAGAAATACTAGATGGGTCAAAGTAGCGATGAAGCCAACACTTCGTTGCAGGGCAGTTTGCGCTTCCCTGAGTGCCACCTTTGGCTTAGGGGGATCGCGTACGCAAGAAATCTGGTGCCGCTTGGCAGGGTCAAGTGAGTCAGTTGGTGTTGCACAAACTCACTCCTGAAGGCTATGCGGTCGAGTCCGAATCCCACCCAGGCTCAGTCCCGAAATTTATCCTGTGGCTGCACTTGAACGTGTGGCCTAATAACTCGGTACCAAATTCCAGAAAAGAGGCCTCCCGAAAGGGGGGCCTTTTTTCGTTTTCGTGCCGCATCCACCTGTGCGGACCTGGGTCCCAAATTCCAGAAAAGAGACGCTTTCGAGCGTCTTTTTTCGTTTGGTCCATCGAGTGGCGCGCTTAGTTCCTCGTTTTCTCTCGTTGGAAGAAGAAGAAACGAGAAACTAAATACTAGATCACACAGACTATTAGATGATGCAAACCGTTTTAGCGAAAATCGTCGCAGACAAGGCGATTTGGGTAGAAGCCCGCAAACAGCAGCAACCGCTGGCCAAGGACTTCAGAATGAGGTTCAGCCGAGCACGCGACATTTTTATGATGCGCTACAGGGTGCGCGCACGGCGTTTATTCTGGAGTGCAAGAAAGCGTCGCCGTCAAAAGGCGTAATCCGTGATGATTTCGATCCAGCACGCATTGCCGCCATTTATAAACATTACGCTTGGCAATTTCGGTGCTGACTGATGAGAAATATTTTCAGGGGAGCTTTAATTTCCTCCCCATCGTCAGCCAAATCGCCCCGCAGCCGATTTTATGTAAAGACTTCATTATCGACCCTTACCAGATCTATCTGGCGCGCTATTACCAGGCCGATGCCTGCTTATTAATGCTTTCAGTACTGGATGACGACCAATATCGCCAGCTTGCCGCCGTCGCTCACAGTCTGGAGATGGGGGTGCTGACCGAAGTCAGTAATGAAGAGGAACAGGAGCGCGCCATTGCATTGGGAGCAAAGGTCGTTGGCATCAACGACCGCGATCTGCGTGATTTGTCGATTGATCTCAACCGTACCCGCGAGCTTGCGCCGAAACTGGGGCACAACGTGACGGTAATCAGCGAATCCGGCATCAATACTTACGCTCAGGTGCGCGAGTTAAGCCACTTCGCTAACGGTTTTCTGATTGGTTCGGCGTTGATGGCCCATGACGATTTGCACGCCGCCGTGCGCCGGGTGTTGCTGGGTGAGAATAAAGTATGTGGCCTGACGCGTGGGCAAGATGCTAAAGCAGCTTATGACGCGGGCGCGATTTACGGTGGGTTGATTTTTGTTGCGACATCACCGCGTTGCGTCAACGTTGAACAGGCGCAGGAAGTGATGGCTGCGGCACCGTTGCAGTATGTTGGCGTGTTCCGCAATCACGATATTGCCGATGTGGTGGACAAAGCTAAGGTGTTATCGCTGGCGGCAGTGCAACTGCATGGTAATGAAGAACAGCTGTATATCGATACGCTGCGTGAAGCTCTGCCAGCACATGTTGCCATCTGGAAAGCATTAAGCGTCGGTGAAACCCTGCCCGCCCGCGAGTTTCAGCACGTTGATAAATATGTTTTAGACAACGGCCAGGGTGGAAGCGGGCAACGTTTTGACTGGTCACTATTAAATGGTCAATCGCTTGGCAACGTTCTGCTGGCGGGGGGCTTAGGCGCAGATAACTGCGTGGAAGCGGCACAAACCGGCTGCGCCGGACTTGATTTTAATTCTGCTGTAGAGTCGCAACCGGGCATCAAAGACGCACGTCTTTTGGCCTGGTTTTCCAGACGCTGCGCGCATATTAATAACTTGGTACCAAAGACGAACAATAAGACGCTGAAAAGCGTCTTTTTTCGTTTTGGTCCTTTGAAGTTTAGGGGATAGTCCAATTATTGAAGGCCTCCCTAACGGGGGGCCTTTTTTGTTTCTGGTCTCCCTACTAGTAGCGGCCGCTGCAGTCCGGCAAAAAAGGGCAAGGTGTCACCACCCTGCCCTTTTTCTTGAAAACCAAAAGATTACTTCGCGTTATGCAGGCTTCCTCGCTCACTGACTCGCTGCGCTCGGTCGTTCGGCTGCGGCGAGCGGTATTAGCTCACTCAAAGGCGGTAATTTACCAATGCTTAATCAGTGAGGCACCTATCTCAGCAATCTGTCTATTTCGTTCATCCATAGTTGCCTGACTCCCCGTCGTGTAGATAACTACGATACGGGAGGGCTTACCATCTGGCCCCAGTGCTGCAATGATACCGCGAGACCCACGCTCACCGGCTCCAGATTTATCAGCAATAAACCAGCCAGCCGGAAGGGCCGAGCGCAAGAAGTGGTCCTGCAACTTTATCCGCCTCCATCCAGTCTATTAATTGTTGCCGGGAAGCTAGAGTAAGTAGTTCGCCAGTTAATAGTTTGCGCAACGTTGTTGCCATTGCTACAGGCATCGTGGTGTCACGCTCGTCGTTTGGTATGGCTTCCATTCAGGCTTCCGGTTCCCAACGATCAAGGCGAGTTACATGATCCCCCATGTTGTGCAAAAAGCGGTTAGCTCCTTCGGTCCTCCGATCGTTGTCAGAAGTAAGTTGGCCGCAGTGTTATCACTCATGGTTATGGCAGCACTGCATAATTCTCTTACTGTCATGCCATCCGTAAGATGCTTTTCTGTGACTGGTGAGTACTCAACCAAGTCATTCTGAGAATAGTGTATGCGGCGACCGAGTTGCTCTTGCCCGGCGTCAATACGGGATAATACCGCGCCACATAGCAGAACTTTAAAAGTGCTCATCATTGGAAAACGTTCTTCGGGGCGAAAACTCTCAAGGATCTTACCGCTGTTGAGATCCAGTTCGAATGTCAACCCACTCGTGCACCCAACTGATCTTCAGCATCTTTTACTTTCACCAGCGTTTCTGGGTGAGCAAAGACAGGAAGGCAAAATGCCGCGAAAAAAGGGAATAAGGGCGACACGGAAATGTTGAATACTCATACTCTTCCTTTTTCAATATTATTGAAGCATTTATCAGGGTTATTGTCTCATGAGCGGATACATATTTGAATGTATTTAGATCACGCATCTTCCCGACAACGCCAGACCGTTCCGTGGCAAAGCAAAAGTTCAAAATCACCAACTGGTCCACCTACAACAAAGCTCA
+
=<=741./'(6:</78**=>BCBBECD><5BA/--.40.-*'&&&(&$%&%%%+/5DHDGHFE@BDGJJEIGJJJJIHHGHEIFGJEBCCCHHJGJGJJHJH;:::;86689AAA>>@3333DJFGCEJGFD30005989;=?>>==?::8758861.(&%%&('&%',8BGCB<<=:<<JHJJGFFHJHJJFJAAIGJJIHADEBGGGGFGHHJHJJHIJJJHFFJJJEJJJHJHJJHDDEJJJJJJJJJJIDGJJFFGJIBJ@BA=@;=A@??@JHJIJGFEEDDEHJHIJJJFEHCBFGJHJJJIHJIFJJJFHJJJJJJCDA?>BGHEHDJJGJJJFHFJFGDGCA9;CDDGEBB@AEA=AFJECCJIJHJJJIJJJJFJJ?@33224*%'*'((7?BEJJJJEJJJJJEGD:2121----///0<=CFJJJJJEFJJHJGC98AFEF@AJAAAADCCHHIHJJJIJJJJB?HHJEJDJJJJGIGHHJIIHJJGIGJJIJJIJJJJJJJJJJJJJJJJJIJHJJJJJJJJJHJJJJJHGGJECJ7666<:<<EHDFCIGFEJHJCEICC@CJJHGFEJFJHJJJIJJIGJHJJHJJEGF<<;=A@CBEGJJIHIIJIJJEEJGJJJJJJGEFD>>ACEACBDGJJJJHJIFHHJJHJ>>=>EEJJJJGJEC===DEJFGEEEH?@@AFJJHJJJJHJJJJGHJJGHJJJJJJJJJGJJJGJIJJFHJEDIJFHJFGFHJFB>DCDJFHJFJJHJJJFFJJG3333EJJIJFJIDJIJJJIJFJJJB)))(*?++++F888DCIJIDFB5'''2:523655;<?JJDIJEIEHIJJJFJFHIA@@??@4223EB-,+)+,>@AEACCDDC+*+*FGJJHCFDJD21102115333(779=@55548756;5?CB99=@A5541//46;?CA?>>BDBB>8766:;;>@DABDBHABJGDHGJJEDDEDB==BFD?;33))*./233.)(()/,&4<;;??AFEGJJJEBCIFIJJJJIJJJEEFHHJJJGGDFC@@++++AEJDDCDHJGJJJJGGGGJHJJHIJJGJJGFJGJJFGEEE<<<>?@<;;<ED-,,,JDB>=>AJICDCBJGJJIJJEHJHFJJJIJJFAACIEJB>??BEJGEJHJJGFEHHEJBEEJFCHDHJHFG;;99==EGFF4446;>))().455@A?=CGFDDFFJJGEDEIJHJJIDJGHGHJJHJFJE>>=AEDGGEJGIGJHJJICCDACH@FDG9889>=0.---(&&&'(*=>DEEJFDFD@@A@DHEDEEFFDFCDCHFFFHDDDDHDCECJHJG<<<<EBAEDJDJFGIHJGEJIIJHJJHFFIJGJJHJJJHJJJJJJJGEEJJJJBBDFFGFJFFJJFJHGJBDFCGFFHJJJHBA??=;;9:BG?87855++++00)((+5646>@CAB><555,>=>JHGGFEJJJJJIJJJJIIHJJJ<;;;HJJIJJFJFHFJFJJ65454:88>><//,-2:=ACJHFHJEFJHJ@@9662--,)*,*+**/7>657=210.../3BDCFFEHHJJJJJJJJJHIDHJJGJGGEC831.---+(&'('***+++(((*++++/<CGJIDCBDBBCB>@EG656=FJGGJJJJJ?EJG95001JFJDHECDCBBBDGGIJIJGIHJHFJIIJJGHIIJJJJJJ?81-0'&&'))))*556233399600/1=..EDDIC.../>EGEHGF=<<776:><?HGDJIHJHJJGEDIHJ@3--,-+'///FJHEJEJHJJGHJJJIGJ7777CBJJEJEDEEGFGHGFJIFJJJHIJJJJEJHGJIDJJJGGJHGJGEHD<IJDEJHHJA=;8?C;B;0...38-,,****22412;?@ABD78DHDDC<)))+((,+>C=FED>JHEHHJFIHGCBCCJHAABCHC>BFEIJJ-,,+:-,,-0.;EAA@EFHJJJJIJA888IJJJEBACJJFDBBCEJJDDGFJJ@77=BE?@<AABCGGCA99:D<;>9898:..+,++&',&%$%'+,?BCJJJGJJJJGJJIJIJEJGJJG6554444?@B@?FGJJCED9642.00.1.-,+*+,8EJDCFEIJIFJH888*))))(&&'(/1,457BA8878?;3011JGFIJJJJJJJJHJEJJJJJHJJJJJJIJJJJJJJIGGECEGHFDEFJGG@@@?AD821411.('*-.1146;;;<CBFEDBBBFHGD***+<=<GGJJDJB@?8879JJJJCDDEJHJJJE@AAEDEJGJBDBC////446;7+++:F>;:;;JJJJJJJJJJJHHHIJJJJJJJJJA=>AJJJFCCBG@ACBBAFB88:?@J>===CFGEJJJJJJJJIGGJHJJEECDFJJIHIGJJJJJJJJJEJIJJ8,,,,--=(0711111DABDJDGI////=33<;;B?CEJIIEJFHJHGJIJFDCDEJJJJHJJJIJJJJGHJJIJJJJJJGJJJHJJHJJJJFJHJIDJFBJEGEGGJJDGHGHGDFJIFC??BC?989:798ACDJGIHFE444''&&,8AAIEJJHIGGGHGFGJJJJHGFCBHJJHJ>>=>DIJGDJEIEJJE:997889CI+***HJJHJJJJJJJJ><==EDDJIHEDEGJGFHJJJHJJHJJJJJHJFGHFGJJJEHEJJDC@?@6667EA@@666010021568EFJHJIIJJFJJBGCJFGJGJJJIJHGJFJAABEJJJIHJIFGJJHJJJGHJJJJFB92-0.0,***-7A?>>AGJGJIJGFJJJJJJDCBEJJIEFJIJJJJJIJHGJJJFFCGHHJIJJJFGJHGJJJJEJIJGJJJJGJJJJJIFJGGFIJJJJHGIJHJJJJJIEJGJC???E6220010042<8>AB@<<<;JJJJJJJJIHIGJIIGIJJHJFJJHJHH?=BCBCEGHJJJJJJJHJJJJJJJJJHJJFJJJJFJEHEGJJHFF?DBED@@?@EBDFJHJGJGJJJ@@BAGJFEJJJEEEJ?===FJJJJGJJJIJGJJDDJJJIJHJJJJJFJJJJDJHJJJJJJHIJFJFHHHJHJCJJJDJIJJJJJJJGHJJIJJIJJJHJJCCCFGJJFJFJHJFJJGJJJJJJIJJ<<;;1*33JJJJHHGJJJJJFDDEFJJJJJJJGGHJDFAJEJ@@CBFHJHJHJEJJJIGJJJJJJDECJFHJFJDEFHFJHIJHJBA765561/0:?DDFJEHJGGEJHJJJIIJJJJJJGJJFHJI====>>>?FF<JJIEGHGJFDCAGFHIHJJJIHJ=;;?AECECD:99;0//08;>@EH?@?5656BBA???CJFHE;1116=<3=@?EE>>>HHFJJJJHB@@CDJJFCFJF@JB9@@7777AB879@A@@ABGDD0003;(((./10121000?>?AEE;CCG=<<:<BFJED=8::?JEFGDE:322ADGJJFJJJJJHJGFGIJJJHIGDJJIFEA67@EJCDBBBCHGBJJJJGG@?>GJIJBBCC8565;999:AGJHGEDBCEJFDJCDEJGFD87>EFA@??A><CCFFJJHJIFFJHCDCDJHJJJIJJEGJBJ555HJJ@?AJJIIGGJGHHJJJHJHGJJJJEJEJJ@@>JHH643''%%*,8/..DCDB753355?A@DGGJGEFDHCFFEJ88112'((((5@CGHJGJDABAAFJJJIHJJJJJHJJIGHCACB??==6*(((446@EFJJJJIJJJJJJJJGFEJHIFHJFDGFJ5555FEJJFJJEFIGEH?=<>4334BBDJDJFJIGJJJGJJJJJE<<<<EEHEJFC@<<GDEFJJGGJJGJJFGIJHJGIHFFCDDHD54112010/<<4((?EFEC>?@JJJFJIJHIJIJJCHIJIJHHJJIA?@@///.;79<=6445>C@GIFJGEDFFJJFGGCD@>;;:;?=?:08/;42,'''/--,.-03488>>??;2124711001889>CDJDGGJJBBB@JIIJHHJJHGI@JGJJJJE2/.-/++,10002:89EEJJHFJJJHHJGIJJJJEJDJJGJHJGJFFGFHG;:9<=>D@??@EDEH@@BDJGJJEDEDEDGEJH:;55674.+())((''&&(&*(6?BCCCAGHBBCGJDHEHJCIC<5589::<;>>>?>2126019943353216612.-///2BF<ACC@?>::A@CFGGJIJJFJGHJHHIIHJHJJJJJIJJJJGJJFJJGJHJJJGJGHIGJGJHJIJJJJJJJJIJJJEA'''(B><@A.,,,11BFJEIHGIJGJJJJJHIJHFJEEJFIJGIJIJHDJJGJJJIIDDIJ:77>=::;:;GDCHDDGFGGJJHFDGJHJJJFJGJJIFIJGJG===<A>=AE=;;<@CBBEGEGIJGJ???>DJCJDBFEJJJJJJJIIJJIHJHIJJJJJJJJJJFIJJJJGIBAAJJDC-,,,=>?CGEJGAJEFFHFFGHEA@AB?6652-,)()28))&&))).>@DBBIJJJHFIGHFFJIJHDDHJJJJJ9JEDDBDJJHJJGJJFFCDBB///3((((--.3.)(.55FGFJCEGIHHD=<<)(()JFHGEEJJJHJJJJH@@?@EFEEJJJJJF??AAF@?::;=FFHEJJJJHJJJJJDDHJGECB@BBJGEJIJIJHHJJIJIFEJIJA@??DHDIJHHEFJJIGHJIJJHJJJJGEDAA''''41123346;+**%))*=?>@1119999@A??7<<>DBBBA;;;HIDCBCDHHFFJJJFJIJHHJJFFFIIHJJGFJEJJFCF9)
@Glass_F3P_5_D3_6_18_31
CTCCTACTTTCTGGTAAAGTGTTTAGTTCCCTCTTTGCGTCCTTCATAGCTTGATCCGAAAAGTTCTCTAGTAGCTAGCATAGTCCCTAGGACTGAGCTAACTATCAACTGCTGAAGCGGCCGCGAATTCCAGAAATCATCCTTAGCGAAAGCTAAGGATTTTTTTATCTGAAATTCTGCCTCGTGATACACCTATTTTTATTTTTTATAGGTTAATGTCATGATAATAATGGTTTCTTAGACGTCAGGTGGCACCATGGAATAGACTGGATGGAGGCGGATAAAGTTGCAGGACCACTTCTGCGCTCGGCCCTTCCGGCTGGCTGGTTTATTGCTGATAAATCTGGAGCCGGTGAGCGTGGGTCTCGCGGTATCATTGCAGCACTGGGGCCAGATGGTAAGCCCTTCCGTATCGTAGTTATCTACACGACGGGGAGTCAGGCAACTATGGATGAACGAAATAGACAGATCGCTGAGATCATCTATCACTGATTAAGCATTGGTAACTGTCAGACCAAGTTTACTCATATATACTTTAGATTGATTTAAAACTTCATTTTTAATCTAAAAGGATCTAGGTGAAGATCCTTTTTGATAATCTCATGACCAAAATCCCTTAACGTGAGTTTTCGTTCCACTGAGCGTCAGACCCCTTAATAAGATGATCTTGTTGAGATCGTTTTGGTCTGCGCGTAATCTCTTGCTCTGAAACGAAAAAACCGCCTTGCAGGGCGGTTTTTCGAAGGTTCTCTGAGCTACCAACTCTTTGAACCGAGGTAACTGGCTTGGAGGAGCGCAGTCACCAAAACTTGTCCTTTCAGTTTAGCCTTAACCGGCGCATGACTTAAGACTAACTCCTCTAAATCAATTACCAGTGGCTGCTGCCAGTGGTGCTTTTGCATGTCTTTCCGGTTGAACAAGACGATAGTTACCGGATAAGGCGCAGCGGTCGGACTGGAACGGGGGGTTCGTGCATACAGTCCAGCTTGGAGCGAACTGCCTACCCGGAACTGAGTGTCAGGCGTGGAATGAGACAAACGCGGCCATAACGGCGGAATGACACCGGTAAACCGAAAGGCAGGAACAGGAGAGCGCACGAGGGAGCCGCAGGGGGAAACGCCTGGTATCTTTATAGTCCTGTCGGGTTTCGCCACCACTGATTTGAGCGTCAGATTTCGTGATGCTTGTCAGGGGGGCGGAGCCTATGGAAAAACGGCTTTGCCGCGGCCCTCTCACTTCCCTGTTAAGTATCTTCCTGGCATCTTCCAGGAAATCTCCCGCCCCGTTCGTAAGCCATTTCCGCTCGCCGCAGTCGAACGACCGAGCGTAGCGAGTCAGTGAGCGAGGAAGCGGAATATATCCTGTATCACATATTCTGCTGACGCACCGGTGCAGCCCTTTTTCTCCTGCCACATGAAGCACTTCACTGACACCCTCATCAGTGCCAACATAGTAAGCCAGTATACACTCCGCTAAGCGCTGAGGTCTGCCTCGTGAAGAAGGTGTTGCTGACTCATACCAGGCCTGAATCGCCCCATCATCCAGCCAGAAAGTGAGGGAGCCACGGTTGATGAGAGCTTTGTTGTAGGTGGACCAGTTGGTGATTTTGAACTTTTGCTTTGCCACGGAACGGTCTGCGTTGTCGGGAAGATGCGTGATCTAAATACATTCAAATATGTATCCGCTCATGAGACAATAACCCTGATAAATGCTTCAATAATATTGAAAAAGGAAGAGTATCGTATTCAACATTTCCGTGTCGCCCTTATTCCCTTTTTTTGCGGCATTTTGCCTTCCTGTTTTTGCTCACCCAGAAACGCTGGTGAAAGTAAAAGATGCTGAAGATCGGTCGTACACCGTGGGTTACATCGAACTGGATCTCAACAGCGGTAAGATCCTTGAGAGTTTTCGCCCGAAGAACGTTTTCCAATGATGAGCACTTTTAAAGTTCTGCTATGTGGCGCGGTATTATCCCGTATTGACGCCGGGCAAGAGCAACTCGGTCGCCGCATACACTATTCTCAGAATGACTTGGTTGAGTACTCACCAGTCACAGAAAAGCATCTTACGGATGGCATGACAGTAAGAGAATTATGCAGTGCTGCCATAACCATGAGTGATAACACTGCGGCCAACTTACTTCTGACAACGATCGGAGGACCGAAGGAGCTAACCGCTTTTTTGCACAACACTGGGGGATCATGTAACTCGCCTTGATCGTTGGGAACCGGAGCTGAATGAAGCGATCCAAACGACGAGCGTGACACCACGATGCCTGTAGCAATGGCAACAACGTTGCGCAAACTATTAACTGGCGAACTACTTACTCTAGCTTCCCCGGCAACAATTAATAGACTGGATGGAGGCGGATAAAGTTGCAGGACCACTTCTGCGCTCGGCCCTTCCGGCTGGCTGGTTTATTGCTGATAAATCTGGAGCCGGTGAGCGTGGGTCTCGCGGTATCATTGCAGCACTGGGGCCAGATGGTAAGCCCTCCCGTATCGTAGTTATCTACACGACGGGGAGTCAGGCAACTATGGATGAACGAAATAGACAGATCGCTGAGATAGGTGCCTCACTGATTAAGCATTGGTAAATTACCGCCTTTGAGTGAGCTGATACCGCTCGCCGCAGCCGAACGACCGAGCGCAGCGAGTCAGTGAGCGAGGAAGCCTGCATAACGCGAAGTAATCTTTTCGGTTTTAAAGAAAAAGGGCAGGGTGGTGACACCTTGCCCTTTTTGCCGGACTGCAGCGGCCGCTACTGGTGCGGGAACCCAGGAACCAAAAAAAGGCCCCCGTTAGGGAGGCCTTCAATAATTGGACTATCCCCTAAACTTCAAAGGACCAAAACGAAAAAAGACGCTTTTCAGCGTCTTATTAGTGTTTGGTTACCGAGTTATTAATATGCGCGCAGCGTCTGGAAAACCGAGGCCAAAAGACGTGCGTCTTTGATGCCCGGTTGCGACTCTACAGCAGAATTAAAATCAAGTCCGGCGCAGCCGGTTTGTGCCGCTTCCACGCAGTTATCTGCGCCTAAGCCCCCCGCCAGCAGAACGTTGCCAAGCGATTGACCATTTGATGGTCGCAAGTAAAACGTTGCCCGCTTCCACCCTGGCCGTTGTCTTTAAAACATATTTATCAACGTGCTGAAACTCACGGGCGGGCAAGGTCACCGACGCTTAATGCTTTCCAGATGGCAACATGTGCTGGCAGAGCTTCACGCAGCGTATCGATATACAGCTGTTCTTCATTACCATGCAGTTGCACTGCCGCCAGCGATAACACCTTAGCTTTGTCCACCACATCGGCAATATCGTGATTGCGGAACACGCCAACATACTGCAACGGTGCCGCAGCCATCACTTCCTGCGCCTGTTCAACGTTGACGCAACGCGGTGATGTCGCAACAAAAATCAACCCACCGTAAATCGCGCCCGCGTCATAAGCTGCTTTAGCATCTTGCCCACGCGTCAGCCACATCTTTTATTCTCACCCAGCAACACCCGGCGCACGGCGGCGTGCAAATCGTCATGGGCCATCAACGCCGAACCAATCAGAAAACCGTTAGCGAAGTGGCTTAACTCGCGCACCTGAGCGTAAGTATTGATGCCGGATTCGCTGATTACCGTCACGTTGTGCCCCAGTTTCGGCGCAAGCTCGCGGGTACGGTTGAGATCGATCGACAGATCACGCAGATCGCGGTTGTTGATGCCAACGACCTTTGCTCCCAATGCAATGGCGCGCTCCTGTTCCTCTTCATTACTGACTTCGGTCGGCACCCCCATCTCCAGACTGTGAGCGACGGCGGCAAGCTGGCGATATTGGTCGTCATCCAGTACTGAAAGCGTTTAATAAGCAGGCATCGGCCTGGTAATAGCGCGCCAGATAGATATTGGTAAGGGTCGATAATGAAGTCTTTACATAAAATCGGCTGCGGGGCGATTTGGCTGACGATGGGGAGGAAAATTAAAGCTCCCTGAAAATATTTCTCATCAGTCAGCACCGAAATTGCCGAAGCGTAATGTTTATAAATGGCGGCAATGCGTCTGGATCGAAATCATCACGGATCACGCCTTGACGGCGACGCTTTCTTGCACTCCAGAATAAACGCCGTGCGCGCCTGTTAGCGCATCATAAAAATGTCGCGTGCTCGGCTGAACCTCATTCTGAAAACTGGCCAGCGGTTGCTGCTGTTTGCGGGCTTCTACCCAAATCGCCTTGTCTGTTCGACGATTTTCGCTAAAACGGTTTGCATCATCTAGTAGTCCTGTGTGACTCTAGTATTTAGTTTCTCGTTTCTTCTTCTTCCAACGAGAGAAAACGAGGAACTGAGCGCCGCCACTCAATGACCAAACGAAAAAAGACGCTCGAAAGCGTCTCTTTTCTGGAATTTGGTACCGAGGTCCGCACAGGTGGATGCGGACCAAAACGAAAAAAGGCCCCCCTTTCGGGAGGCCTCTTTTACTGGAATTTGGTACCGAGTTATTAGGCCACACGTTCAAGTGCAGCCACAGGATAAATTTGCACTGAGCCTGGGTGGGATTCGGACTCGACCGCATAGCCTTCAGGAGTGAGTTTTGTGCAATACCAACCGACGACTTGACCCTGCCAAGCGGCACCAGATTCTTTGCGTACGCAATCCCCTAAGCCAAAGGTGGCACTCAGGGGAAGCGCAAACTGCCCTGCAACGGGAGCGTTGGCTTCATCACTCTTTGACCTG
+
))&'-10116''&%%%+./++.2:<BAJDGD>H>>/)DCFEJIJDBEEDJD@,114A3:;<JJIEBEAA?EGADEC111++&&&&'--889AEJ====?1))(&&&&**-.--'''):ABABAC@?ABFACA?;;::@JJFGEG@FJJJJGJJJIJFFHIGG=@FE;;<656AGJFAB<<<;HDCCFJJI9999<=AAAD@@>CBJF76889=HGJJJGGJJJJJHJJJFJJJJJGHHC52223DCBEDFJJHIJJJJFJIJGJFJJGBDFE<;5666664300(*''')*+35666DEFIGIJBEEB<;;6,/('(+-2AJGJFJIFJJJHJIJJECE@<979=77?AA?@DC////BH>;;@==>>HEFJJI?>>>EJGEDEJGGJJJJJIJGJDEHFJJJJJJJHEBFJHGBA10000??>>>EJ;;;;GHJG><('&&&$$$223;<==8888A;;D@:544)&&''(((+&%&(%%$%&((()9DDEIFJFHJJEIIJJHIJJHJJIGIJDJHIEJHJJGJJJJIGJEIHIJHEEEJGFDJJ;;;D=<3((((11:,*'$$$$(8677:7522;>EJG?>>91111?DDJJCCECJJHEDHCFEJGJGJJJJHEFGJJGJHGJJJJDGGIJJIJ@?@@EEGJFJGJIJJB333-**&('),,20()*'((+//@?A7877@AFJJFJBB==>?FIHJAJGIH20354../2HFGEJJFCJFDGEBDFG?>3336B:87:AJIG?>><DEICJ>;::9;A??AJBFDEHJGGIFJJJJJGIJHJJHJJJFECCCCFHEJFHGHJEFEFJIJEJIJEJJJJJEJFEG=GIDDCCCCEEDIJD>)((07877JJFJJJIJIGHJJJJJJHJDIHFGHJJJJJEIFGJJJJIFDJJJFGCDAA>=>><G42+4500123;?ABBCCDCDBIH:JJJJ@>?DFF===-------12&&$%(+,.EJI3322AEJIJJHJGFIJA?><;))(--.888BAB@?BCHEFD@DID****<;<BBCJEECCCGF53.567>GGIEDEIFHGDEC+++,101/,,,445./?DIJGJJGJJFJJJJIJEJJGJJGCBB:98733464443637..//HJJJIIIEDBHDCJJJHEHHJFHJFJJJJFBC@DJED++++5326:;A>>JD><:991++0128899DHJJDEGHJ=<7;;HGJJHJEDBA@>@A@HGJJJEHEFJJJGJ<00/0;>>??==4444?CJDE::99@EBBA?<79->DJCIDHGD723<=DCC97770.11222DE;;<77=>CB<:::@CIJCBACCJ<;<<??@@>>=>>>>77=//04200''&&'2253//CGJFJGJJGJHJJJJJHHGFHJJGJIFJIJJHJJJJJGIJH?=>>AF<<;3+,/2599>??BHJHEFJJJJJJJJJGJJJJFJEJJJJHJB<>JHJJJJJEDD;:8889::<>00000//-,-))-('&%%&(*.367<?EEJJHFFBCJJJIJJJJIJJIEJJ>=<>>>DBHC;FCDDDBBDDJ@@@@CBDIFJ><99:9:FHHEFHJC@BDCDGJFJJJJJJJJJJJJJGJEJJJJJJHGFJ9888??FJJJJGHJJJJGGJJHIGJIIJHFHIJJ@>==<>;'''(000=<>6555BACJJJFJDAB::;;<<=BGJCCDDBJJIIJJJGJJFIJFIJIHJJJGDDEFJGFJFHFIHJJJIGHGJJHGJJJJIJJIJHJJJJJIJD@<<87(%%%37*+667?@:>?>A===<>?>><52222-/1,+46??FHFJJJGJJJHFAJDGA<A@==;8566:DDHHJJJJJHJIHJJJJJGJHHHEJJJGJGJA<53346+**)**)+((+)*))*>A0=>?C:999@*((''&&&BEGJJJGIGFCCCCB<:11:9<><CG4-,,0&((''/6899>JCBCJJJJGJHHJJHJJJJGCEEJHJGFJJHJJJJJJGGJJGJJJJJJGJDJEJJIIJFJ@>>=@@99:<<=CAF<0000000@EJFJGGGIFJIJJHGFGHJDJC>(&-'HBBBBBA>67EJJGJJJJ9778CJJHJFEEJJJGJJJJFDFHJFJ877433<6438===ED??CCJFHJJHJJJJJJJIHJJJJJIJHJFJJJFJFC3224JBJEIFJHJJHFJ<<<>@?AEJFDB@FEIJJJJJIJIIIFHDJJHHGJ@?<<=,*''*-IJGJJHJEH00DIHIFDA:88GI221112<545:?4-,,,.-(('+.,+,-14/<>?0007?@@JJIGJ?>=9:66JJJJJJJHDDBABFGJFFH7778863>>>DJC7JC;:;:GHIJJJGGJIJHJJIHEGC>>?ADDD=;<I7GGJIJJJJJJJGGJJHJGH@><<>98:8::?>.--,,+,10000--/@@BGHEH@<<=EHJA>B<JJGIIHHJJHJJFJJJJJJJJJJJHFG;;>EECDDB74211../).''01>BJHGFJGIHIJFGIICCFHJJFJIJJIEHJEFGHIB@772+BEJ433000078CBABIJABFBEDJIECHHDED2229<<8888JFJJFHDIF>1123//..ICECBEHHICFDAA>>@333)))()-+.***+34EGEEGFFJ;;;;FIDFGF>??>JFJJCB??FHGIJJJIGJH@???EGGECFDCGFGAAA;<:<82//89<=.**:>EA===C@<=DHJIEIJGFDEIJJJJJJGICIJIJFJH@=4-/7<FJJ>?@AECFEJHEJJJJHBCD>>5314*)(',---.///1;FEEA@@?DD110))))+0'$%(((''/(+%%,3<><<835678,((('')(*-**.3*)))3<3@@?GCEDGDHABJBEF<;;;EFJFHJJJFEJGE>>?@JJJIJJFJJJJJIIJFHID@>95.*++*+.1./-,()77:==BEFHIIJJJJHFFEFHFJHJGFJJJJJIJEJFJIDJJEFIHHJECHGCDDCIJHJJJHJGAC@AEA>;;?654355:=?<===@@AEDDFDCECC;CFFGGJHIHFEH<=EA=?7788JJGJIJIJGIJJJJHJJJGJJDJJED=CD9998?>=@BB>>>?AGA?A>D:888JFEFF??E-,,+,,)(&&&'),--??;@@:==>;=<467-5668577C66559(''&*,>JE>=<:;GHJ>>>?JJJFHHGJHIJE//++,01001.(&),&&00,,.)))))))*2/./-/14BCFJJGGIDC@@??A667&%%%%&&%02=?CB@?@AECAABHEHHIJEHGJH===>B@@AFJJJGJJHGEJJHJJGJJJJJFJJIJJGGJJJGDJ;JJIHD@F<61;;:@@A1111DJJJGDACBJHJGJJJJJI4335EAABFDCCD@>/,-.22298443477IDJHEJJB@=>EIJJJJGJ;;;;<GEGJIHJGFJJJIGJJJGGFJEC===:<=?,+)+++5/-59=>:5677@A6777>BCH8777<?@EICDF=8JHJGIJJ=FECBDA='&$#$$',235'..334<;99733446EFEGEHGIGGJJFHF@4000;;7999:.-,/;;@HDEIGJJDC<;:;=CA1000E>>>?HGIJJJJJHFFFGJGCFED<;;960456;::....<8>AA<=IB>?>?>ACBJJEEB?;=EEDDEGHJJIEEGJJJJJJJJJGBJI?97..<3446BC;76650016>?FDJ?@@@,*)())'''(?>>='''':888659>AFBAB@BDBJ???>FJJIHJJJEGIHCDJGJHDEDEJD@C222****H@?CIEJBJ@JIEA@ABHJJFIIJA4..--*)&'316;:;F@@=<<JJJJHJIJG??>JFGJIJGIHJIJIJJEBJCAAADJJEDEDJJJIJJJIHJJJJJJ876-+6<>>>>99854FIJIGJIJGJJGJJFJGJEHF>>;=2,***++*+??BBEHED=<;<FH444>@A@DJEIJJJJJJHE:99983+,/CC><<<JBDEFFJ@999:@;;6542/-+--&&&.00,-58CEEHJHJJE67://0?=@BEJJJJJGJJJJJJIJJDCBGJFJJGJJGJJFJJFGEFGJJIJJJFJGJJ0//:22=EAACEB????D?>=>C-,,-,)+)25JEHGEDCGEJ=66.+,,577>;?9:8:GJJJGGGHJE=<840-/55/0CBB0////*>AHJJGEJEJJHJGF@:746333B>==>JJJJJJJJJIHHJJHHJJJJJJFHJIJJEJJGGIJJJJJJJJIJJJJIJGDDD95857<61+((()?@GBFJEDGFFHEJJJJGJEFHJJJ????JJJGJJJJJJJJJJJJJJIE76630110/4=*,))7:=G621,+,+==;I@@B44311367782113<<::%%%'('(''('&&%%%%'&&,,***+**-@DHJFC>>>?=;;<;<98888889::CBBJHIJGGGHIJJJJHIHJJA>75,9<<>==>HD=//..-,5D?6559JJJGDEDHDJDABB>BCJJHGIIHAAAAA8334EDJE?=222020....22:EDCEJJJJJHJJJEHJFJJJIJJJIJGFFCFEGEHAA@?111--/))756662,,,,.')(%&-9:<>BJEGJJJJJFGJEFJIGFGIJJGGJIHHHIJJHJJJHJHA@@..--3-AGEIHJFJGIDGBAB>>84521-+-.3,34633EJ++++CFJG:872+))*=DCGJJAAABJJJJJJJFGDDBDJJJJJGGGJGHGFAB>CJFCBB----/*(((&&%$$%*&),,'+
@Glass_F3P_5_D3_6_18_32
TCCAGCACGCATTGCCGCCATTTATAAACATTACGCTTCGGCAATTTCGGTGCTGACTGATGAGAAATATTTTCAGGGGAGCTTTAATTTCCTCCATCGTCAGCCAAATCGCCCCGCAGCCGATTTTATGTAAAGACTTCATTATCGACCCTTACCGGATCTGTCTCTGGCGCGCTATTACCAGGCCGATGCCTGCTTATTAATGCTTTCAGTACTGGATGACGACCAATATCGCCAGCTTGCCGCCGTCGCTCACAGTCTGGAGATGGGGGTGCTGACCGAAGTCAGTAATGAAGAGGAACAGGAGCGCGCCATTGCATTGGGAGCAAAGGTCGTTGGCATCAACAACCGCGATCTGCGTGATTTGTGGATTGATCTCAACCGTACCCGCGAGCTTGCGCCGAAACTGGGCACAACGTGACGGTGATCAGCGAATCCGGCATCAATACTTACGCTCAGGTGCGCGACTTAAGCCACTTCGCTAACGGTTTTCTGATTGGTTCGGCGTTGATGGCCCATGACGATTTGCACGCCGCAGTGCACCGGGTGTTGCTGGGTGAGAATGATGGGCCTGACGCGTGGGCAAGATGCTAAAGCAGCTTATGACGCGGGCGCGATTTACGGTGGGTTGATTTTTGTTGCGACATCACCGCGTTGCGTCAACGTTGAACAGGCGCAGGAAGTGATGGCTGCGGCACCGTTGCCGTGTTGGCGTCTGTTGCCGCAATCACGATATTGCCGATGTGGTGGACAAAGCTTAAGGTGTTATCGCTGGCGGCAGTGCAACTGCATGGTAATGAAGAACAGCTGTATATCGATACGCTGCGTGAAGCTCTGCAGCACATGTTTGCCATCTGGAAAGCATTAAGCGTCGGTGAAACCCTGCCCGCCCGCGAGTTTCAGCACGTTGATAAATATGTTTGACGAACGGCCAGGGTGGAAGACCGGCAACGTTTTGACTGGTCACTATTAAATGGTCAATCGCTTCGGCAACGTTCTTGCTGTAGCCAAGAGGCTCCGGCGCAGATAACTGCGTGGAAGCGGCACAAACCGGCTGCGCCGGACTTGATTTTAATTCTGCTGTAGAGTCGCAACCGGGCATCAAAGCACGTCTTTTGGCCTCGGTTTTCCAGACGCTGCGCGCATATTAATAACTCGGTACCAAAGACAAGCGAACAATAAGACGCTGAAAAGCGTCTTTTTTCGTTTTGGTCCTTTGAAGTTTAGGGGATAGTCCAATTATTGAAGGCCTCCCTAACGGGGGGCCTTTTTTTGTTTCTGGTCTCCCTTACTAGTAGCGGCCGCTGCAGTCCGGCAAAAAAGGGCAAGGTGTCACCACCCTGCCCTTTTCTTTAAAACCGAAAAGATTACTTCGCGTTATGCAGGCTTCCTCGCTCACTGACTCGCTGCGCTCGGTCGTTCGGCTGCGGCCAGCGGTATCAGCTCACTCAAAGGCGGTAATTTACCAATGCTTAATCGTGAGGCACCTATCTCAGCGATCTGTCTATTTCGTTCATCCATAGTTGCCTGACTCCCCGTCGTGTAGATAACTACGATACGGGAGGGCTTACCATCTGGCCCCAGTGCTGCAATGATACCGCGAGACCCACGCTCACCGGCTCCAGATTTATCAGCAATAAACCAGCCAGCCGGAAGGGCCGAGCGCAGAAGTGGTCCTGCAACTTTATCCGCCTCCATCCGTATTAATTGTTGCCGGGAAGCTAGAGTAAGTAGTTCGCCAGTTAATAGTTTGCGCAACGTTGTTGCCATTGCTACAGGCATCGTGGTGTCACGCTCGTCGTTTGGTATGGCTTCATTCAGCTCCGGTTCCCAACGATCAAGGCGAGTTACATGATCCCCCATGTTGTGCAAAAAAGCGGTTAGCTCCTCGGTCCTCCGATCGTTGTCAGAAGTAAGTTGGCCGCAGTGTTATCACTCATGGTTATGGCAGCACTGCATAATTCTCTTACTGTCATGCCATCAGTAAGATGCTTTTCTGTGACTGGTGAGTACTCAACCAAGTCATTCTGAGAATAGTGTATGCGGCGACCGAGTTGCTCTTGCCCGGCGTCAATACGGGATAATACCGCGCCACATAGCAGAACTTTAAAAGTGCTCATCATTGGAAAACGTTCTTCGGGGCGAAAACTTGTCAAGGAATTCTGCACTATTGAGATCCATCGATGTAACCCACTGGTGCACCCAACTGATCTTTCAGCATCTTTTACTTTCACCAGCGTTTCTGGGTGAGCAAAAACAGGAAGGCAAAATGCCGCAAAAAAGGGAATAAGGGCGACACGGAAATGTTGAATACTCATACTCTTCCTCTTTCAATATTATTGAAGCATTTATCAGGGTTATTGTCTCATGAGCGGATACATATTTGAATGTATTTAGATCACGCATCTTGCCCGACAACGCAGACCGTTCCGTGGCAAAGCAAAAGTTCAAAATCACCAACTGGTCCACCTACAACAAAGCTCTCATCAACCGTGGCTCCCTCACTTTCTGGCTGGATGATGGGGCGATTCAGGCCTGGTATTCGTCAGCAACACCTTCTTCACGAGGCAGACCTCAGCGCTAGCGGAGTGTATACTGGCTTACTATGTTGGCACTGATGAGGGTGTCAGTGAAGTGCTTCATGTGGCAGGAGAAAAAAGGCTGCACCGGTGCGTCAGCAAGAAGATGTGATACAGGATATATTCCGCTTCCTCGCTCACTGACTCGCTACGCTCGGTCGTTCGACTGCGGCGAGCGGAAATGGCTTACGAACGGGGCGGAGATTTCCTGGAAGATGCCAGGAAGATACTTAACAGGGAAGTGAAGGGCCTGAGCAAAGCCGTTTTTCCATAGCTACCACCCTGACAAGCATCACGATCTTGACACCTAAATCAGTGGTGGCGAAACCCGGACAGGACTATAAAGATACCAGGCGTTTCCCCCTGGCGGCTCCCTCGTGCGCTCTCCTGTTCCTGCCTTTCGGTTTACCGGTGTCATTCCGCTGTTATGGCCGCGTTTGTCTCATTCCACGCCTGACACTCAGTCCCCGGGTAGGCAGTTCGCTCCAAGCTGGACTGTATGCACGAACCCCCCGTTCAGTCCGACCGCTGCGCCTTATCCGGTAACTATCGTCTTGAGTCCAACCCGGAAAGACATGCAAAAGCACCACTGGCAGCAGCCACTGGTAATTGATTTAGAGGAGTTAGTCTTGAAGTCATGCGCCGGTTAAGGCTAAACTGAAAGGACAAGTTTTGGTGACTGCGCTCCTCCAAGCCAGTTACCTCGGTTCAAAGACTGGTGGCTCAGAGAACCTCGAAAAACCGCCCTGCAAGGCGGTTTCGTTTTCAGAGCAAGAAGATTACGCGCAGACCAAAACGATCTCAAGAAGATCATCTTATTAAGGGGTCTGACGCTCAGTGGAACGAAAAAGTCGCGTTTAAGGGATTTTGGTCATCGAGTATCAAAAAGGATCTTCACCTAAATATTTTTTTAATTAAAAATGAAGTTTTAATAAATATGTAAAATTCCTCTATCGTAAACTTGGTCTGACAGTTACCAATGCTTAATCAGTGAGGCACCTATCTCAGCGATCTGTCTATTTCGTTCATCCATAGTTGCCTGACTCCCCGTCGTGTAGATAACTACGATACGGGAGGGCTTACCATCTGGCCCCAGTGCTGCAATCGATACCGCGAGACCCACGCTCACCGGCTCCAGATTTATCAGCAATAAACCAGCCAGCCGGAAGGGCCGAGCGCAGAAGTGGTCCTGCAACTTTATCCGCCTCCATCCAGTCTATTTGGTGCCACCTGACGTCTAAGAAACCATTATTATCATGACATTAACCTATAAAAATAGGCGTATCACGAGGCAGAATTTCAGATAAAAAAAATCCTTAGCTTTCGCTACGGTCGTTTCTGGAATTCGCGGCCGCTTCTAGAGTTGACAGCTAGCTCAGTCCTAGGGACTATGCTCACTCTTCGAGAACTTTTCGATCAAGCTATGAAGGACGCAAAGAGGGAACTAAACACTTTACTAGAGAAAGAGGAGAAATACTAGATGGGTCAAAGTAGCGATGAAGCCAACGCTCCCGTTGCAGGGCAGTTTGCACTCCCCTGAGTGCCACCTTTGGCTTAGGGGATCGCGTACGCAAGAATCATAGCTTGGCAGGGTCAAGTCGTCGGTTGGTATTGCACAAAACTCACTCCTGAAGGCTATGCGGTCGAGTCCGAATCCCACCCAGGCTCAGTGCAAATTTATCCTGTGGCTGCACTTGAACGTGTGGCCTAATCATTCGGTACCAAATTCCAGAAAAAGAGCCCTTCCCGAAAGGGGGGCCTTTTTCCGTTTTGGTCCGCATCCACCTGTGCGGACCTCGGTACCAAATTCCAGAAAGAGACGCTTTCGAGCGTCTTTTTTCGTTTTAGTCCCATCGAGTGGCGCGCTTAGTTCCTCGTTTTCTTCGTTGGAAGAAGAAGAAACGAGAAACTAAATACTAGAGTCACACAGGACTACTAGATGATGCAAACCGTTTTAGCGAAAATCGTCGCAGACAAGGCGATTTGGGTAGAAGCCCGCAAACAGCAGCAACCGCTGGCCAGTTTTCAGAATGAGGTTCAGCCGAGCACGCGACATTTTTATGATGCGCTACAGGGTGCGCGCACGGCGTTTATTCTGGAGTGCAAGAAAAACGTCGCCGTCAAAAGGCGTAATGCAGTG
+
DAD>DECACC====EC>=8&&&,,--.:?:9967444632568:::>5-,0.,,,-7789=3338;BEBAAAG50///CC<97/(')+,.-+)&'%----,,,-/7((((BAACEDFHFJED@???:**)*113JB>@<67>EJIGGGJJFGJ=?@7533//,+****<=HCDCBGDEJEJHJHJJJHGJJJJHJIJJJJJJJHIJJJJJCFJJJIJHHJJJHJJGJJJFJJCBA><<989322285''';>=500-../CFEJHGIJJGJJFJJJJGJJFEFGJJJGGJHJIJIJIGJIJJJJJJJJECACJIJIJJIGEHEJHIFEDEEGJHBCCEJFHJJJJJ????JF????JFJJIGJJJFJH++++@@@DFJJGJHJHGEJEJJJHJIJGJJJJJJC@@IJ1..2;----9-,,,EDCD777.)((////7BCCHFIH@@AACDD<==?B>54<;@B9:42)))&,./0,--4-8;CBCDGEJJJHFJGFHJB@ABJJJJHFFCBB5445<0/--//(((((((())0+-'',+/))*)03J;;:;;92334(''&&%%&('(**3*...+,,-5661GEEFJFGJ;:=>C;;9:;8:9;<HE==<;@C?@A@D>?==B<<<<FCCCCDEB??@EFJFFHFI>===GACBDJGG:999AA@6@BHJJFFJGJJHHJIJ@??40/120,,,66,(,-'''$$$%'$$$%###%-.*+0/5.--/JJJGFEHGGJJGJJDDDBFJJJHEEHCJ?/()>GFJJGJEJJHJJHJJFFIGJJJJEEDGJJGJHFJIE<FD@AAFJGJGJEJJJJHEJJJGB@:<3+++,:;<>999;))7,/,.//.-)000;FIHHHJJJHJJJJHJJGFFEGIIFHJJHJJ@FDJEDDHJEHHHHIB....;<>?C845...//0//59555*)))+/.6:=A;731.,,-'&%,(BCEEEJIIDDEGJJIJJJHGIGGIJJJIGB<<<=>=>+&&*+=DC??@;>/*+50*&%%%((&(&(&'$##$&')))15688<JJFFGGJJHFCBBDJIJJIGHFGJHJEDB69199:5799FJGJGJJGJJHJHJJIJJJJIHJJJHGHDJJ82112-,///.334900017C@>>9>=7311--,+,-''';<776>>==IJJGJJGFE=E=870.))**/321458888878<<DGFFJJJJGFDGGJHBHE>;::=A=?>>ABBB?EFIJJHDCDFJJJHJGJGJIJJJJJJIJGJJHJIFHEHEE999JFFFCBIGCA@;85==::99:8;99<::44788GJJJHIJGJJGIJHJICHGJFFHJJJHEJFJJGFJDJJGGJEFJJEGC?68=>A?554>8DIJJEBDDHJJA@>*)).)8?BCDHJICBCCIFHHB@ADJJ=>FJGHJGIAAAC>33201..-+***+--..-*))%&&+2589?////99;==CGJJGGGFJHDEDGJDE?<<<A=<<<@H0***?@BC3334661/))>@4444FA?..<AIHBCBBCFGJDFC6556BAB7@<6655?==IIGFJIGJJIHJJJJIJJJJJ<<=EG??=>>20-.=3223BHHJ9979A=7/*-+(((',,,?<<=@ADHFJJJEIIGJJJGJJJIJIJJJJJIHJJJJIJJJJJJGHJJJJJHJGJFJJBJEDD=6776555=AAABJHE>999:43.,,,*8<=><6433+,)*109>5222254356E>532*)++,,,-1...27<=HHHJJJJJJEGIJJJJJHJJIG>=;<>@H?>??CHCBGFFGHJJCFEJGFJJHDCEJGFJDDBDJ6654777@A----FFGJJJHJFIJJGJH=<;---/777>BECDCA>?B@?@?@EADGDJJGJIJJIHEGJJJJJDDJJHJJJ?<8..@BJGJE@87783334E;222?>AFDHJJJJJJJJJJJJIJHJHJHJIIJJJJJHJIIGJGGJHJIGJJIJHJEFB>AAJJJJHCDGEJFD;'&&';9@A;;;<AB5223>??@HJGECEJFJF?999DDDFJJBCHDH?<<B=;><>DFFECD766541210001.--,,-0<EEFGJFEJBABAECBJFEA@@ADE1DFB54/..////<DBD?IC:JJJIFGGJ>=>>GIJJABJIJFCBDDJH7DDDJJ;::GB))&##$$&',*,''&&$%$$$%(((4889=:2-'%&'*+-.;>@<:9''''F>?B>;=>>EBDD=71*.../0:;;?BAFGFC?AA??DJJEFGJJGJIH@@@@FGGJJEFGHIJDGJEGEFJDHHB@?CEHJJAFCGEIJJFGJJJJJJGEFJGJJFF@6558DBA;:;40//02/760..62>GJHHJIIIHIHJJJJJJJJJJJJJJJFJJGE7555DEDFHFDFGIJJJJHJHJIIJJFJDJ::****10,---.-.***--==>JJIJC@<::9>?>CAEEJJJIJJJJJJJJEEC>>=A@@DIFEJIJFJIJGFEHDHJFCJFJJHJJEFCGJGIFHJFJEJJJJHJJFCHEFDEFJJFHCGJIJJJGGJJI8777A>==:;GJD@-,+'(((.37:A@@DB?('').229::<JA@???=66JJJJIJIJGGIJJJJJHIIJJJHJJGJJHE><707@EJJJIJ@@@@JJJEB2//0IEEJG@@@@@@FHDAA45,*+*0>AFBDDFJHJGIJJJJJJHJIAA@6)(*,+,''**149:88:;IJJG<<<<EF;4)3*+,-0*+AA?@?>@?ADDJHGEE::FJIJGIJFJJHHJIJFFJJJJJHJJJHJJIHJIFIHFCEJFJJDC@@AFIFJJJHECA=8985;;99=70/140-.?9999EI?<82+--5+720)(''97:::6654484502'%%%)%$$&&,7//230//(('(**+/15/().,((*)*<DG@<C====JG433@<841/)).-.,,,-39;?C>>952.=CDFFCDAACBJJJJJ@@?@CCBBIBBJJJIHFB@F==97+9?GIGDHA:FDEHIHJEBCBEFJIHJJJJJGHHGFGGFJJJJJJIJHIGFGFHJJJGJHJJJGIJ@@A?9/3)*667DDADFFE=<<=B=>=61-.57DDJGEJHGGFBA?@2212=A@EJ<:;??ABEDDEJEJJIJHGEFJJJIJJJJJIJA>??DDFJJIHFHIJFAABAJJJIJJJII==96--.JFJJJJJGJJJJIGJGJJJJJJGJJJJJJJGIIJJGHJJJJFGJJEHJJEJHJJJJJJJGIEJJIJIJJJFGGJIIJIJJHJJJJJJDGJJJFHJJIHJHHJJJJHACCBBJIEJJJHJJGE@33088212<*%%%&3----1130-,5376++?@GGJJIFHF@=CC8*))*((()16443>D82.++-*)')+(+8:562324JCCEBAEJJJ8877B==97523:760+-0579<4?DJHJJJJHJH<;;:7765/..-)((+-0)'&$$$%,*)0345476504>A888-,,-,,-'&'(=DC=55A>1*+442%$$'*''*,-1778'9;:9?8447@D@?@B65'.,,---*&$%'2*)$$$%&&*2122JE9442368?>?A7899<<;:<;88786678JGJJJJJJJJHJIHJHGDGE-,,,=66336689:<HGJJJJJIHGJJJGHHIFGEB99GF@A=>??FJJJJFHDJJJEHEFI@A@AB.,,-2-,/0555;;=>BA965**./4.-.-,,.>>>=@HGHGGJJJJJHFJIJIFFGJJJJIGIHJCC?<;9++++++02++336>>>@JIJJJJBJCDD?22((((4@BCGGIGFEJJJJGFBA>?2CACJJCE=;5/+*)((('&'',..-.01..0--+-++3>FIEFEGJJIHJJJJJHJJIHJJJJIJIB;9:IGJDFHCJFFJJGGHJJGFGGGECBB1-,-.-.34?@A=6****+6310102:;<9/.('&&&(&&%(577:511****///049<=CEEGFJJGHJHIEFJ2///AIJ<;;<DCCBH?=<+****31,,//8::7;=4*)(()789?B?@HFDJIJEDC89:JJHGJJJJJFEJFJJGGHJJJJJGEGHGGJGIFJJHIJJJJBAFEBBAEJDJFJJCCC100020,++*,0../...,03;>11338)((()'&&&'&)+89<=@DFGGCDCHG655::>A;?FJJC>::010000*)))((&%%&'((469GEJIJJJFHEBGGD==@?ADGIDADADHGDDHJJJJIFFJJJIGJJJFJGJF<;:-9889@<<478:9::-CCBBDJFJI>99:JJJJJJJJJGJJJJHJJGJJEEABAAHJHJJJJJFJJGB@(%&())9=?C@;;969753.)*,*,,-+)*/.,(*.*--49EDFA2---55421,(*276-,))**,./348;;;;<ECHIJJHJIJHJJJGJJJDJEC<@===<BC?>=A@AJEIJIJDDAAIDEG<;//89C311-.-/BCEDEFHJFJJJGFE=<:<:>?@BBBJG4/4+,35==<=GGG??HCA>;86666@@>B>=?DA<<;=BEEJGJJJJHJJJJJJFIGJJJD>?BJGJJECDDEJEBA;9;=JJJGDJFEGGJJFIJJJFJFGEFIJJJEGJGFJJHJJJIIGHIFJIIJJJHJIEGEJGIJDJJG@@AEFJJIFEDCEFEFEJGGJEECFFJJFEHIJB@<65>;;;C@B?>BAGHJDC@B@>556@EDDDDD@@==<<>>@=547;<;4)))3377:;><==JEGC:9/..,,)('$
@Glass_F3P_5_D3_6_18_33
GACACCCTCATCAGTGCCAACGTCGTAAGCCAGTATACACTCCGCTAGCGCTGAGGTCTGCCTCGTGAAGAAGGTGTTTTGTAGCTCATACCAGGCCTGAATCGCCCCATCATCCAGCCAGAAAGTGAGGGAGCCACGGTTGATGAGAGCTTTGTTGTAGGTGGACCAGTTGGTGATTTTGAACTTTTGCTTTGCCACGGAACGGTCTGCGTTGTCGGGAAGATGCGTGATCTAAATACATTGGATGTTTATTGGCTCATGAGACAATAACCCTGATAAATGCTTCAATAATATTGAAAAAGGAAGAGTATGAGTATTCAACATTTCCGTGTCGCCCTTATTCCCTTTTTTGCGGCATTTTGCCTTCCTGTTTTTGCTCACCCAGAAACGCTGGTGAAAGTAAAAGATGCTGAAGATCAGTTGGGTGCACGAGTGGGTTACATCGAACTGGATCTCAACAGCGGTAAGATCCTTGAGAGTTTTCGCCCCGAAGAACGTTTTCCAATGATGAGCACTTTTAAAGTTCTGCTATGTGGCGCGGTATTATCCCGTATTGACGCCGGGCAAGAGCAACTCGGTCGCCGCATACATTATTCTCAGAATGACTTGGTTGAGTACTCACCAGTCACAGAAAAGCATCTTACGGATGGCATGACAGTAAGAATATGCCGTGCTGCCATAACCATGAGTGATAACACTGCGGCCAAGCTTCCTTTCTGACAACGATCGGAGGACCGAAGGAGCTAACCGCTTTTTTGCACAACATGGGGGATCATGTAACTCGCCTTGATCGTTGGGAACCGGGGGCTGGAATGAAGCCATACCAAACGACGAGCGTGACACCACGATGCCTGTAGCAATGGCAACAACGTTGCGCAAACTATTAACTGGCGAACTACTTACTCTAGCTTCCCGGCAACAATTAATAGACTGGATGGAGGCGGATAAAGTTGCAGGACCAGCTTCTGCGCTCGGCCCTTCCGGCTGGCTGGTTTATTGCTGATAAATCTGGAGCCGGTGAGCGTGGGTCTCGCGGTATCATTGCAGCACTGGGGCCAGATGGTAAGCCTGCCCCCGTATCGTAGTTATCTACACGACGGGGAGTCAGGCAACTATGGATGAACGAAATAGACAGATCGCTGAGATAGGTGCCTCACTGATTAAGCATTGGTAAATTACCGCCTTTGAGTGAGCTGATACCGCTCGCCGCAGCCGAACGACCGAGCGCAGCGAGTCAGTGAGCGAGGAAGCCTGCATAACGCGAAGTAATCTTTTCAGGTTTTAAAGAAAAAGGGCAGGGTGGTGACACCTTGCCCTTTTATGCAGCGGCCGCTACTAGTAGGGAGACCAGAAACAAAAAAAGGCCCCCCGTTAGGGAGGCCTTCAATAATTGGACTATCCCCTAAACTTCAAAGGACCAAAACGAAAAAAGACGCTTTTCAGCGTCTTATTGTTCGTCTTTGGTACCGAGTTATTAATATGCGCGCAGCATCTGGAAAACCGGCAAAAAGACGTGCGTCTTTGATACCCGGTTGCGACTCTACAGCAGAATTAAAATCTGGGTCCACTGGCCGACCGGTTTGTGCCGCTTCCACGCAGTTATCTGCGCCTAAGCCCCCCGGCCCAGCAGAACGTTGCCAAGCGATTGACCATTTAATAGTGACCAGTCAAAACGTTGCCCGCTTCCCACCCTGGCCGTTGTCTAAAACATATTTATCAACGTGCTGAAACTCGCGGGCGGGCAGGGTTTCACCGACCTGTTTAATGCTTTCCAGATGGCAACATGTGCTGGCAGAGCTTACCAGCGCAGCGTATCGATATACAGCTGTTCCTTCATTACCATGCAGTTGCACTGCCGCCAGCGATAACACCTTAGCTTTGTCCACCACATCGGCAATATCGTGATTGCGGAACACGCCAACATACTGCAACGGTGCCGCAGCCATCACTTCCGTTCACCTGTTCAACGTTGACGCAACGCGGTGATGTCGCAACAAAAATCAACCCACCGTAAATCGCGCCCGCGTCATAAGCTGCTTTAGCATCTTGCCCACGCGTCAGGCCACATACTTTATTCTCACCCAGCAACACCCGGCGCACAGGCGGCGTGCAAATCGTCATGGGCCATCAACGCCGAACCAATCAGAAAACCGTTAGCGAAGTGGCTTAACTCGCGCACCTGAGCGTAAGTATTGATGCCGGATTCGCTGATTACCGTCACGTTGTGCCCCAGTTTCGGCGCAAGCTCGCGGGTACGGTTGAGATCAATCGACAAATCACGCAGATCGCGGTTGTTGATGCCAACGACCTTTGCTCCCAATGCAATGGCGCGCTCCTGTTCCTCTTCATTACTGACTTCGGTCAGCACCCCCATATTCCAGACTGTGAGCGACGGCGGCAAGCTGGCGATATTGGTCGTCATCCAGTACTGAAAGCATTAATCGCAGCGGTACGAGGCCTGGTGATCGCGCGCCAGATAAATCTGGTAAGGGTCGATAATGAAGTCTTTACATAAAATCGGCTGCGGGGCGATTTGGCTGACGATGGGGAGGAATTGAAGATTCCCCCTGAAAATATTTCTCATCAGTCAGCACCGAAATTGCCGAAGCGTAATGTTTATAAATGGCGGCAATGCGTGCTGGATCGAAATCATCACGGATCACGCCTTTTGACGGCGACGCTTTCTTGCACTCCAGATAAACGCCGTGCGCGCACCCTGTAGCGCATCATAAAAATGTCGCGTGCTCGGCTGAACCTCATTCTGAAAACTGGCCAGCGGTTGCTGCTGTTTGCGGGCTTCTACCCAAATCGCCTTGTCTGCGACGATTTTCGCTAAAACGGTTTGCATCATCTAGTAGTCCTGTGTGACTCTAGTATTTAGTTTCTACCGTTTCTTCTTCCAACGAGAGAGACGGAACTAAGCGCGCCACTCGATCGACCAAACGAAAAAAGACGCTCGAAAGCGTCTCTTTTCTGGAATTTGGTACCGAGGTCCGCACAGGTGGATGCGGACCAAAACGAAAAAAGGCCCCCCTTTCGGGAGGCCTCTTTTTCTGGAATTTGGTACCGAGTTATTAGGCCACACGTTCAAGTGCAGCCACAGGATAAATTTGCACTGAGCCTGGGTGGGATTCGGACTCGACCGCATAGCCTTCAGGAGTGAGTTTTGTGCGATCTGACCCGACGACTTGACCCTGCCAAGCGGCACCAGATTTCTTGCGTACGCAATCCCCTAAGCCAAAGGTGGCACTCAGGGGAAGCGCAAACTGCCCTGCAACGGGAGCGTTGGCTTCATCGCTACTTTGACCCATCTCGCCTCTTCTCCTCTTTCTCTAGTAAAGTGTTTAGTTCCCTCTTTGCGTCCTTCATAGCTTGATCCGAAAAGTTCTCTAGTAGCTAGCATAGTCCCTAGGACTGAGCTAGCTGTCGACTACGAAGCGGCCGCGAATTCCAGAAATCATCCTTAGCGAAAGCTAAGGATTTTTTTTATCTGAAATTCTGCCTCGTGATACGCCTATTTTTATAGGTTAATGTCATGATAATAATGGTTTCTTAGACGTCAGGTGGCACCATGGAATAGACTGGATGGAGGCGGATAAAGTTGCAGGACCACTTCTGCGCTCGGCCCTTCCGGCTGGCTGGTTTCTGCTGATAAATCTGGAGCCGGTGAGCGTGCGTATCGCGGTATCATTGCAGCACTGGGGCCAGATGGTAAGCCCTTCCGTATCGTAGTTATCTACACGACAGGGAGTCAGGCAACTATGGATGAACGAAATCGACAGATCGCTGAGATAGGTGCCTCACTGATTAAGCATTGGTAACTGTCCAGACCAAGTTTACTCATATATACTTTAGATTGATTTAAAACTTCATTTTTAATTTAAAAGGATCTAGGTGAAGATCCTTTTTGATAATCTCATGACCAAAATATAGCTTAACGTGAGTTTTCGTTCCACTGAGCGTCAGACCCCTTAATAAGATGATCTTCTTGAGATCGTTTTGGTCTGCGCGTAATCTCTTGCTCTGAAAACGAAAAAACCGCCTTCAGGGCGGTTTTTTGGAAGGTTCTGTCAGCTCACAACTCTTTGAACCGAGGTAACTGGCTTGGAGGAGCGCAGTCACCAAAACTTGTCCTTTCAGTTTAGCCTTAACCGGCGCATGACTTCAAGACTAACTCCTCTAAATCAATTACCAGTGGCTGCTGCCAGTGGTGCTTTTGCATGTCTTTCCGGGTTGGACTCAAGACGATAGTTACCGGATAAGGCGCAGCGGTAGGACTGAACGGGGGGTTCGTGCATACAGTCCAGCTTGGAGCGAACTGCCTACCCGGAACTGAGTGTCAGGCGTGGAATGAGACAAACGCGGCCATAACAGCGGAATGCTGACACCGGTAAACCGAAAGGCAGGAACAGGAGAGCGCACCAGGGGGGCCCGCCAGGGGGAAACGCCTGGTATCTTTATAGTCCTGTCGGGTTTCGCCACCACTGATTGAGCGTCAGATTTCGTGATGCTTGTCAGGGGGGCGGAGCCTATGGAAAAACGGCTTTGCCGCGGCCCTCTCGCTTCCTGTTAAGTATCTTCCTGGCATCTTCCAGGAAATCTCCCGCCCCGTTCGTAAGCCATTTCCGCTCGCCGCAGTCGAACGACCGAGCGTAGCGAGTCGTGAGCGAGAGGAAGCGGAATCTGTCCTGTCGCATATTCTGCTGACGCACCGGTGCAGCCTTTTTTCTCCTGCCACATGAAA
+
1,,,677DJHGJJGJHHG988))(')(((),,6778;=<=@=>?JJEEDDDGFEIGC<<<<EDBBJHBC;75112/.,'&()))*+,4A@@@;@JEJGAA@B<5645523559=JIGHJJJJJJEJJ==>?JHJIFFJFEEFJGEEJJFJGJJJHJJF<;;;JJIJIGJHFHGIECGDJJ>=<...@GDB@@F=>>9-**+/./004654223..)(()3840+,,:>>>??AACHJFFAA@3444564-,-*%$%%))*+346?>?CDJDJJJIJCBCCFAB?32234::997878<=AGFHJGJJJJIDA>>>@GJD5555555<>=<;=;9;<=8:2.0//GCIJEFJJJFHIJJJJIJHJIJIIDFGDGAECAB6.--/911356BCEFJHIJJJJJJIGJJJJHFGIJGB;;;BBBEEEHD:765---9:>BEIEJHEJB@@@FJJHGGFDGJGHJGGDFDEEEGB743..@BHF@JJ@:99<11;7658789AD<,*()*3;<DEHFGDEEGJJJGJJJJJJIJJJJJJJFFIJJJEC?;>A>6(99>C6669<:66<FEBCIIJDBCCJGJJJDDECJAACBA))))<@?A@EJIJJJHFD:@BCGIJGJFED??>?ACGDDIJHJJJJJEFGFJIJIJJIGJJBB999,,,,-,2561223,**+DDIHIHJJJJJJG2111?CFC>=++++9----20*&&''('+11==?<99;8999DDJGGFFJAABJIGJFGFHGGGIIJJHJJJJJHHJF==;=JFGJJJIJFEFBFGJABBAJCGFF00009:>86797.((%%'*&')+,,.;;8CCFEGJJJHJEEJJJJIJFHHJJHJHHJIEIJGHJDJ----:8((()7ACFCCGDI=>BGDD@@?@@D??JBAAAJJEF<3,,,-667?A<;0+BBDJJGJHGJEF=:99:>>@A:;>JGDEHCBCECE@@??<=655541***26:>CCHFACBJJJJEFJIFHJJJIJJJJJJJHJJJJGJJHJGGJJJFJJIJEGIEJHHEDBADBBBCFJFJHJIJFJIIJJJJFE=<<DCJB=<<;==<9330.++,+,-.758:<C@A@AJHJGJFIJJEF@A@FC1/.//14///466****ACDEEFEGC9776+((((111IHJJGGJJJJJGFFACBADDFHIJGJJHFJJGJIJJIJ>;;;>JIBDGJIGGJJGJEIGIIJJJGJIJJJJJJJHED;::83335:=788994446557CDCFFGGJJC>>>>>=>EIGEFDFGJJ81,'&&'41+))'**301/258<DEFHJG>AAEEDBDGJICB@@;77;?>6D=+)((()034A@<<=?FC*******FDDCBCCCAFB;;;CHHFBA:ADCF=755123@JJHGGIGB@@>IE@JIDJFJHJJJJJJDFJJJJGGJDJJGIHCCCGE111:JHJEHH;:;<JJHJJJJGJJJJJHDJIHHJJJJHGHJDHG=<<0000:6<=?B?@8769552++**+,9:?@>6/,*'&%//0*&&&+,****/,)**'((('(&*0*)))3119:GBCACEGGEJGDJF71))((((''()+,/00045<=AIHEG?>>>ECFEHJHGGFIHJJCAABA@AA8889=608:4-%&,(,))-0426842222AEGCBCAAABHDCDD---,,,,11@ACA7222<@;=>63332;;9334*??@G=>JJECCCF=989?GG-,,/>>=A???@DJJHJGHJJJJD==)))8ABBGJHBCAA/5--.&&$##$%&/0BJHJJEJIGIJJHJHFFJFHJJEE:8000<96568:.,++*'((66623336555HFBC?@CJB@?5.()34ACADBEJB@;;9999FFGFGIJEEEJGJGJHJJHEGBD&)):AF@?4101:54****--7==;;7688>JJJIGIHID/../+**,5999;<=DFGJJJHJI<<<<EFFID33343,'''&&&'(('''278><===FEEFFJJIJGJ@AA@E---())*129112888<CBCHJJGGGJJFDGFHE@BECFFEDBBHD74445)<<CDIFJIGHGIJHFIIJJJJJFJJGIHCAB<12235DFJHGEHGGJJJHJHEHHHCA?/*++CBC@??@.-.4:7645448:;CDB:767///...7A>>>DJHHJJJJJJJJIJHHHJHHGJHHIGJHJ??>>JCCDC;;:=<@HJJJIGIJJJIJJHIJJGFDFEAAABJJHJGJIHJJJJJEDHIJA553>3'''CD;987956=:;;<++++7;:2215@1001BABBCDDJCCDD<<<<BIFGEEIJHFJEIEJJIJJEEDHFIHDGJJJ<99:JJIHAJGJBDCBJFHGEFJGGJFEG>333100,*))**///0/--)))*;?88,+++,=:999<?>>A@FIJ;;;;ED3335<12=EDC<9877::<<;=>@CBEC@DFA;:;:80//-//&$$$%%%&'&''%%%&&'(+.0000///6::0--676,***<<<FIJEIJJJABBAJGGFED<<<>5340199:<?;99:AJJGFGJJ>=><C??@@?><;<@867A>876613(((&($$$$%(45:?IHJJJA<30>=ADGJJJJJJJHGJGJJJJJJJHEIFJJJJHJHJHIJIJHEJJHJDJGBFECHJJIAA@=>>>JA@>?DDHJICC?>?DHAA<<::BABAABJEFFHCFDDC@44458110./+./**17BAAEDJJEJDCHECJFGHIEDJHJBC@@AA@CEA@65321--78<1001A==<>?F2112>?HIEEIJECCEB?>>;=7678@=;8..097A?BA@FFAA>=FJEJGFJEJGEFGFJGIHHIJJJGIJJJEIJJJJJJCHEFEJEJJIFGIGGIJGJJJJGJJIJIJJHFIJJJGJJJE>:</6;,'''(6ABB@8?7@HBCD8886)702/044:6555997788<44413365****16DB4349IHHEEB??@BA??@IAA@@A0//;878?==?>?>533/,*(())(()()*0;<==FHIFJJFJCFHFJGJG6445JJJJHJECCG>95/+...CJGJIJBB976>67722:3563;FEIHHJHFHJHHHIIGDDDFCDED@JEEJJHJJGHGIJJHJJHGGGHJGIJJGJIGJDEAABGJJHGJIJFEFJJJJIIFCGDJGFJGEJHJIGJHIDEDDDHFF@;<(((%'&&&',&7:;;:;B?GJGJJHFJJHJJHHJJGJJGJGJJHHJJJCBCEEC5556DDDE>>DJJIGGEEJJIFJCDD<<CJJJHIDBBBGJJGIIJEJDJEFA=>>JJJJEDA?@C?>99@=A@64**1*<9=;31.-'&&&(''),1;>HE@?>9E;9:899;=DDCCFCDBAA??86744IDIIGHEJJJHJJGJHJDFEJJHGEGHJJHDD1112CIJJHDDDFFJJJIJIJJGJJJJA@@@A?>?ABD7.-,,('''(-FEDEGJJGGJEJHGJCIJJIJJJJFJIEJIJJJJJJ=310/***+,8BCBBCDFFFJJJGJJJJECCHJJJJJJJJJGGJJJJJFGGJJIGGJJJEJJGJJGIJIJJJ8666@;960025;A9888=ACAAJDCBIJJJFJIJJJJJJJIHJHIJJIJJJIJIJJJJJHJJJJIIIJJJJJJFJJJHHJJIIEGEGJHIFGE;331;(''(1./012222?::HGJGGIF=<;;/)'&%%&+++DEEHJJJEEDBBAAF6666FCJFGIJJHGHJHJGEHJB:78-HIJGJJIGEGIFJIDCGGC<;(''-/('))**9444734+++,&&&&'%%'.+)(***03388:333344?BHJGFHGCC<+-;A>CFHEJDBFD??94-+)(().12/>@FFIJGHCEIGGEJIJIHJIJEEIGJGJJJJJJA@@=::=>DJGJFJJIJEJ;::><96579544)(&&')))(3023;>>?DCCEHEJB=<==9.-,,.../3GJJIJGJJJJJEJEGJEFJ2333ABDCJIIHGJJ*(+(*(&'(()*7=:111,000;;@???B=899@BBBA@B9996665>=<=<;>@FJJG<;:>FGJEF44214'&&.12**)*-+3:+)'(,3,+))'&%$$$++,,,00821132223@A==?>DJHHJJIEJJIFIEJJCCEDFJJ====JJJ@?>?D;:::EAGHJJJHFJFJJ@GJGEGI;;;;DAB75/---/.:..DJJFJJHJJJJHGIGJJHJGJIJJHJJEEHJJHGIFJJBAA@JDABCEHIDEDGGIBGG:B?;87870/35333310004599EJJIJIJHEC?@A///,---555<>>@ABJJJFFFFGJJJJJJJFHGJIJJIJB=;=E=>>>CCCHIJEJJJJIJJIIA@DCCFBCDFGJJEEIFCFEBDDHGJHJJHJJJJIJJ6553*(,))('''-++,((6<<<;:+++7542,+**+*('''001131/0-'''(37+((*).+)*-->=??><//./>;777666649ADCEJJGD<0/--7753256>??DA8815&*-)*+?>?=>;557ACEGGBA><=97445IFDD<<6665;65<?@IJJJDEJJJJJJIC>>@AJF@@;:632)'':852/',13++++,,847:=@EFB>;2++BBHIEFD@C40DDDJGEJGDHFJGJJGEABCB?JJJIIJJJGIFFJGJJ@??=@@?BA@?>@?>=:1***AAD=5))(HBFDC:834.(''&((1.,%$$$&&%%%())''>?>>>CJIFGFGIGD>8****,-;:=GJJIGJ==.))&
@Glass_F3P_5_D3_6_18_34
ACTATCCTGCGTATTATTTATAATGTGACGAACTACAGCTGAACCAATAAATCCTGCGCCACCAGTAACAAGTATTTTCACTTAATTTATTCCATATTATTTCAGAGCATGCTGTGAAATAAGCGGCTCTCAGTTTGATTAATAGAGGTATTAATGCACGCTACCGCCCCTGGCTTTACAGCTACCAGAGCACTGCATGCATGCCTATGATGTGACGAGCGTTACCCACTCGCGCTAAACCCGAAAAATTCAAACGCTAATTGTCTTACCAATCCGCTCTGGAAACGGAAAATCCTGGAAAACTTTGAATAAAACCCTACTGCTAACTCGTTGTTATTCTGATGGTTTATATAAAACAACGGCAGGAAGATTCGCAACAAATTACTTTTGCTGCGAATTTTCACTGCCGTTATAGTTTATTCAACCGTTACATCCGGTCAGATTTTCATTATTCACTTAACAGCTTCTCAATACCTTTACGGAACTTCGCCCCTTCTTTCAGGTTGCGTAGGCCATACTTCACAAACGCCTGCATATAGCCCATTTTTTTGCCGCAGTCGTAACTGTCGCCGGTCATCAGCATTGCATCAACGGATTGTTTTTTCGCCAGCTCGGCAATAGCATCAGTCAGCTGAATACGTCCCCATGCACCAGGCTGCATCTGGTCCAGTTCCGGCCAAATATCGGCAGAAAGCACATAGCGACCTACGGCCATGATGTCTGAGTCCAGCGTCTGCGGCTGATCCGGTTTTTCGATAAATTCAACAATGCGGCTGACTTTACCCTCACCGTCCAGCGGCTCTTTAGTCTGGATGACGGAGTATTCAGAGAGGTCACCCGGCATACGTTTTGCCAGCACCTGACTCCACAGTTTCGTTGAAACGTGCAATCATGGCAGCAAGGTTGTAACGTAGCGGGTCGGCGCTGGCATCGTCGATCACAACGTCTGGCAGTACCACGACAAATGGGTTGTCACCAATGGCAGGTCGCGCACACAAAATGGAGTGGCCTAAACCTAAAGGTTCGCCCTGACGCACGTTCATAATGGTCACGCCCGGCGGACAGATGGACTGTACTTCCGCCAGCAGTTGACGCTTCACGCGCTGCTCAAGGAGTGATTCTAACTCATAAGAGGTGTCGAAGTGGTTTTCGACCGCGTTCTTGGACGCGTGAGTTACCAGGAGGATTTCTTTGAATCCCTGCAGCCACAATCTCGTCAACAATGTACTGAATCATTGGCTTGTCGACGATTGGTGGCATACTCTTTTGGGTATCGCCTTAGTGGCAGGCAACATATTCATCCCGAGACCCGCTACAGGAATAACTGCTTTTAAATTCGTCATTATTTCATCCACCTGTAAAATGGTTGCTGAATTATAGCTTGTTCGATTTTTTTCGCCAGCATCAATTACCCTGAATTGATTACTGAATTACTTGTGATGTTACGCCGCTTCGTTGTGGATTGCAGTAGCATTGTTCCTAAGTATTCATTCCATTTTTAAGAGGAATGGTCGCAAATCTACTCCCTAATTCTGGCAATCTAAAGTTAATCTTCTCCACATTAACAATATGGTGATTAATCCTGTCGATATCGACGGAGCTTTGTCCTTTTTCATTCACCGCATGAACATTTGCAAGAGACAGCAGTGTTTCTTTTTCCGCCATAAAAACACCACGAACGTCTTTTGCGCATGTCAAAGTTCATGCTCAATGCAGGTGCAACTGAGGATTCCTGCGTAGCTGATATTTCGCATAAAAAAATGTTTCAGTTTGTTTGTAACTTCAGCGACGCACGCTTCATCTCAATGTTAGTTAGCGCCACAAAGGAAACCGCATTCCCGGCGGAGATTTGAATGCCGCGCAATTTATAGCAATTCATCGTATTATCCAGTTGAATATCATTCACCCGGAAATTTTGCGGTATCGAGATATTTGCGCTTTAATTACCCCGTAGCCAGTTGACATTTCCCGGGCGTGATAAACTCAATATTATCAATCCCGAAATTGTCACAACCGTAAATAGCGACTGTCGCGTTATCAATGCCCGCTTTCTGAAATCCGGCGTGATATTGCGGGCTTTGATATTCAGAATAACAAAATGTTTACCATTTTCAACATGTATCAACTGCCGACAATCCGATCCCGTGATATTCGCCACGACAAAGTTTTTCACTGCCTGGTCTTCCGGGTAGTGCTATAATCATGCTTGCAAGGCCTATGCTGATGCCCAGTTGATTTTGCCGTTGGTACGGTTGATACGCTCAATGACATGGTCAGATATCAAAATATCACGGTCGTTAATTGCCACGTTCCATTCAATGGCGTCGCCTTGTAAGTCGCTGAACTTACAAGTGGTAATGTCATCATGTGGTTATGAAATCCTGGCGTAAGATGGCGTAATTAGCGTGGCTAACGGTCAGGTTATCGATAAATGT
+
JHJJJJJEGF.---.66IIHIJGJJJJIA?@?DJHJGJJHGIEDA+)))))+*++'').,)*/----556?>@@@@AHEDGA888:HJECB>C=DB;;8''''HIJJJJHHJJJJJJGJJJJJHIHIGED0///EJJIGJJFGJJJJHIJJIJJJGIEGFFFGGGGHJGFHJJJJHJJJIJJJJJJJJJJJJJJIJIFJJFFJHJJJJJHHFJJJJJJGJJJHHJJJJJHJFFDFJJJJJDEDDJJJJJJJJIJJEJJJFFJIJIEIGJIJJGJHJFFJJHJJDHA(''BIHJEIJJHJJJJFJJJIHIJJJJHJJJJJJEJJJJJGJJJJJJFGFJJJGJHGJJIJJJJDCDDJJJJIHJHJJI@;<743+'&''),9@DAHJDJEFIIGA?@8876??B>>>AACD@AA>@)&&&&$$$$%/6?@@CJIDEGBDA;=?>=>>@DBFJC?BA=)))**+((&&(&&'%'..FIAGJJ=6))/0083/0A@GHGJFJHJDJEJGJJGGFFGJJJGJJJJJJJJJJJJGEGFIJJJJIGJGJJGEJJJJJHGJJIJJJEEGJDJJFJIJDHEDGEJJJJIJJJJIJHJEJEHFJIJGJJJHJFJJJDDDFJJIACEE@@?@??@I?;<;=JGHHHHFJGJJFDBJEB===IJDABDA@+'$%%&),,--BCEIDE=;:;>40)661133>BACDHJCDEGHHJIJJJJJJJJJJJJJJJJJIDFHJJJJJJJJJJJJIEEBG''''ICIEHJJJJJJJIJJJJJJGJJJEGJHJJIJHJJJJHJJCE;22-*''//7BJIJJJJJG66668JJJJGJJJJJJJIHJIBCA@>ABBB;>E?;DDJFIFGGCBB<=?+++****)&&&%'(+**++:?=>BJJIJIJJJJGHG9999IJIIHHEGGJJIJJJHIFABA>A?@<<;78DHJIHHJJJJ:5445JEDDEGGIJEGJECDDFIJGHGHFHJJIJGJHJHFFIJFIJGJGGJHJJGEHIJJIIHJIJEHIJJFJEJDDDFIFJJGJJJIC>=<@@CJGJHJFBDCCJJJJFJJJJGJJHIEJHGIJIJEBB@BEBBDJHJJJJIJJJIHGJHJJHJGJHJJHJJJJJGJIDEJFJJ?>?>@@DEJFHGJHJJJJJJIGGIJJHJHJHJJJJFJGHJJJEGJHHJJGJIJHEEGJDCEFIDDDJHJHEGJJEJJGGJJCE;788.0JGJEJDJEJJGJJJHJIJJFIJJFJFIGJJJHJIFJJJHBABBJJJ20/.''()/0)**)(*&&&%&)/:444IJJJ;;:;HEEFJJJHGJJ=;;33..,*,--,,,469<<?2333567>?D=9:7667==JJHCECI:773112,+++'(('*)*-4=<44DHGJIJHGGFCIECDFDEFHFJHJJCGFGJJJJJJHEJJJJGIJJJIIJFJHEEEEJJJJJJJJJJGIJJIIJGGJJJJJJJJEFJJIHJJEDDCIHGHD@@B>JA?BAHJJJGJJJIJIHB>D:54+,,,46...-.3)'&'**.1/)))('''*-1*)'')(+,.''$%%&&&'...***+;<==:=>=AC@A652266=::@0/036..65998)(()220.*()***(***,.2BCAABBEDBDGGJJ=;:<HJJJEDGGFIJE;;7889<547AAGGGEGIHHJJJJHJFFGG2./<EIB?@=DC<<<<BEBCH7767974432<55550...32226==?G><<<>8%%&&(,)*44223375522353.-(''''+<<FDGC@@@@==CAHHIEAB@6.'&'(((&'&&,,,,+(&'*366689881111*)*((((12857446@A??<<<641101+&)+'&%(+/5--,*/0,*))))*))*58IFF@@?@GFFJF@>*'')'%&$$%$#$%(*',667422022287//0/./22-*BBJEJGJF:6/+***&%$%11-+,1-.'&&&(*2474442.*(''(-../***+3334443*+++*'&&)())'(''+())(&'('''(('&'-7>413+,458=C9HFFDF<<<:=>?CA=<=>IGJJE:::;?>93//80*)&(,,::@?>CEEHJGEHIAABBGDFJH@A?321&&%&*-7?@FJJJJGJJJJHIEDGEJJJJHJJGJHJJGJJJJJD9998<9==----C>9JFHJHJHIEFDDJJHJHJJHGJJJIHJJGJGHJGGEIDE44(+-),*)&&'(('&&(),(*0.***-../++++--'&&(01131BDCFDDCA@?@A>>?:890/&&&'---*,++.)&&''*+,312=CGIFJE@4...441.,,.24<<:;;767<7=920---''%&)*&&&'/./0////1617225@A=>==@B??>.-)'$###9,++,0($#$&&&''*:?>?>;;@;++(+.5>B>:4??;<GIDHEEG>?=;==>EEHFHGGJGCGGIFEG(&&&')(()(
@Glass_F3P_5_D3_6_18_35
GCCAGGTGAAGCCTGGGGCAACGTTTTGACTGGTCACTATTAAATGGTCAATCGCTTGGCAACGTTCTGCTGGCGGGGGGCTTAGGCGCAGATAACTGCGTGGAAGCGGCACAAACCGGCTGCGCCGGACTTGATTTTAATTCTGCTGTAGAGTCGCAACCGGGCATCAAAGACGCACGTCTTTTGGCCTCGGTTTTCCAGACGCTGCGCGCATATTAATAACTCGGTACCAAAGACGAACAATAAGACGCTGAAAAGCGTCTTTTTTCGTTTTGGTCCTTTGAAGTTTAGGGGATAGTCCAATTATTGAAGGCCTCCCTAACGGGGGGCCTTTTTTTGTTTCTGGTCTCCCTACTAGTAGCGGCCGCTGCAGTCCGGCAAAAAAGGGCAAGGTGTCACCACCCTGCCCTTTTTCTTTAAAACCGAAAAGATTACTTCGCGTTATGCAGCTTTTCCTCGCTCACTGACTCGCTGCGCTCGGTCGTTCGGCTGCGGCGAGCGGTATGAGCTCACTCAAAGGCGGTAATTTACCAATGCTTAATCAGTGAGGCACCTATCTCAGCGATCTGTGCTCTTTGGTTCATCCATAGTTGCCTGACTCCCCGTCGTGTAGATAACTACGATACGGGAGGGCTTACCATCTGGCCCAGTGCTGCAATGATACCGCGAGACCCACGCTCACCGGCTCCAGATTTATCAGCAATAAACCAGCCAGCCGGAAGGGCCGAGCGCAGAAGTGGTCCTGCAACTTTATCCGCCTCCATCCAGTCTATTAATTGTTGCCGGGAAGCTGAGTAAGTGAGTTTTTCGCCAGTTAATAGTTTGCGCAACGTTGTTGCCATTGCTACAGGCATCGTGGTGTCACGCTCGTCGTTTGGTATGGCTTCATTCAGCTCCGGTTCCCAACGATCAAGGCGAGTTACATGATCCCCCATGTTGTGCAAAAAAGCGGTTAGCTCCTCGGTCCTCCGATCGTTGTCAGAAGTAAGTTGGCCGCAGTGTTATCACTCATGGTTATGGCAGCACTACATAATTCTCTTACTGTCATGCCATCCGTAAGATGCTTTTCTGTGACTGGTGAGTACTCAACCAAGTCATTCTGAGAATAGTGTATGCGGCGACCGAGTTGCTCTTGCCCGGCGTCAATACGGGATAATACCGCGCCACATAGCAGAACTTTAAAAGTGCTCATCATTGGAAAACGTTCTTTGGGGCGAAAACTCTCAAGGATCTTACCGCTGTAATCCAGTTCGATGTAACCCACTCGTGCACCCAACTGATCTTCAGCATCTTTTACTTAGCCAGCGTTTCTGGGTGAGCAAAAACAGGAAGGCAAAATGCCGCAAAAAAGGGAATAAGGGCGACACGGAAATGTTGAATACTCATACTCTTCCTTTTTCAATATTATTGAAGCATTTATCAGGGTTATTGTCTCATGAGCGGATACATATTTGAATGTATTTAGATCACGCATCTTCCCGACAACGCAGACCGTTCCGTGGCAAAGCAAAAGTTCAAAATCACCAACTGGTCCACCTACAACAAAGCTCTCATCAACCGTGGCTCCCTCACTTTCTGGCTGGATGATGGGGCGATTCAGGCCTGGTATGAGTCAGCAACACCTTCTTTTTTCACGAGGCAGACCTCAGCGCTAGCGGAGTGTATACTGGCTTACTATGTTGGCACTGATGAGGGTGTCAGTGAAGTGCTTCATGTGGCAGGAGAAAAAAGGCTGCACCGGTGCGTCAGCAGAATATGTGATACAGGATATATTCCGCTTCCTCGCTCACTGACTCGCTACGCTCGGTCGTTCGACTGCGGCGAGCGGAAATGGCTTACGAACGGGGCAGAGATATTTCCTGGAAGATGCCAGGAAGATACTAACGGGAGGTGAAGGGCCGCGGCAAAGCCGTTTTTCCATAGGCTCCGCCCCCCTGACAAGCATCACGAAATCTGACGCTCAAATCAGTGGTGGCGAAACCCGACAGACTATAAAGATACCAGGCGTTCCCCTGGCGGGTTCCCCTCGTGCGCTCTCCTGTTCCTGCCTTTCGGTTTACCGGTGTCATTCCGCTGTTATGGCCGCGTTTGTCTCATTCCACGCCTGACACTCAGTTCCGGGTAGGCAGTTCGCTCCAAGCTGGACTGTATGCACGAACCCCCGTTCAGTCCGACCGCTGCGCCTTATCCGGTAACTATAGTTGTTTTGAGTCCAACCCGGAAAGACATGCAAAAGCACCACTGGCAGCAGCCACTGGTAATTGATTTGGAGTTAGTCTTGAAGTCATGCGCCGGTTAAGGCTAAACTGAAAGGACAAGTTTTGGTGACTGCGCTCCTCCAAGCCAGTTACCTCGGTTCAAAGAGTTGGTAGCTCAGAGAACCTTCGAAAAACCGCCCTGCAAGGCGGTTTTTTCGTTTTCAGAGCAAGAGATTACGCGCAGACCAAAACGATCTAAGAAGATCATCTTATTAAGGGGTCTGACGCTCAGTGGAACGAAAACTCACGTTAAGAGGATTTGGTCATGAGATTATCAAAAAGGATCTCACCTAAATCCTTTTCTAAATTAAAAATGAAGTTTTAAATCAATCTAAAGTATATATCGTAAACTTGGTCTGACAGTTACCAATGCTTAATCAGTGAGGCACCTATCTCAGCGATCTGTTCTATTTCGTTCATCCATAGTTGCCTGACTCCCCGTCGTGTAGATAACTACGATACGGGAGAGGCTTACCATCTGGCCCCAGTGCTGCAATGATACCGCGAGACCCACGCTCACCGGCTCCAGATTTATCAGCAATAAACCAGCCAGCCGGAAGGGCCGAGCGCAGAAGTGGTCCTGCAACTTTACTCCGCCTCCATCCAGTCTATTCCATGGTGCCACCTGACGTCTAAGAAACCATTATTATCATGACATTAACCTATAAAAATAGGCGTATCACGAGGCAGAATTTCAGATAAAAAAATCCTTAGCTTTCGCTAAGGATGATTTCTGGAATTGCGCGGCCGCTTCTAGAGTTGACAGCTAGCTCAGTCCTAGGGACTATGCTAGCTCTAGAGAACTTTTCGATCAAGCTATGAAGGACGCAAAGAGGGAACTAAACACTTTACTAAGAAAGAGGAGAAATACTAGATGGGTCAAAGTAGCGATGAAGCCAACACTACCGTTGCAGGGCAGTTTACACTCCCTGAGTGCCACCTTTGGCTTACAGGGGATCGCGTACGCAAGAAATCTGGTGCCGCTTGGCAGGGTGGATTCGTCGGTTGGTATTGCACAAAACTCACTCCTGAAGGCTATGCGGTCGAGTCCGAATCCCACCCCAGGCTCAGTGCAAATTTATCCTGTGGCTGCACTTGAACGTGTGGCCTAATAACTCGGTACCAAATTCCAGAAAAGAGGCCTCCCGAAAGGGGGGCCTTTTTTCGTTTTCGTCGCGTCCACCTGTGCGGACCTCGGTACCAAATTCCAGAAAAGAGACGCTTTCAAGCATCTTTCTTCGTTTTGGTCCATCGAGTGGCGCGCTTAGTTCCTCGTTTTCTCTCGTTGGAAGAAGGAACGCAAAAGTAAATACTAGAGTCACACAGGACTACTAGATGATGCAAACCGTTTTGCAGGAAAATCATCACAGACCAGGCGATTAGGGTAGAAGCCCGCAAACAGCAGCAACCGCTGGCCAGTTTTTCAGAATGAGGTTCAGCCGAGCACGCGACATTTTTATGATGCACTACGGGGTTGCGCACGGCGTTTATTCTGGAGTGCAAGAAAGCGTCGCCGTCAAAAGGCGTGATCCGTGATGATTTCGATCCAGCACGCATTGCCGCCATTTATAAACATTACGCTTCGGCAATTTCGGTGCTGACTGATGAGAAATATTTTCAGGGGAGCTTTAATTTCCTCCCCATAGTAGCCAAATCGCCCCGCAGCCGATTTTATGTAAAGACTTCATTATCGACCCTTACCAGATCTATCTGGCGCGCTATTACCAGGCCGATGCCTGCTTTCTGATGCTTCAGTACTGGATGACGACCAATATCGCCAGCTTGCCGCCGTCGCTCACAGTCTGGAGATGGGGGTGCTGACCGAAGTCAGTAATGAAGAGGAACAGGAGCGCGCCATTGCATTGGGAGCAAAGGTCGTTGGCATCAACAACCGCGATCTGCGTGATTTGTCGATTGATCTCAACCGTACCCGCGAGCTTGCGCCGAAACTGGGGCACAACGTGACGGTAATCAGCGAATCCGGCATCAATACTTACGCTCGGTGCGCGAGTTAAGCCACTTCGCTAACGGTTTTCTGATTGGTTCGGCGTTGATGGCCCATGACGATTTGCACGCCGCCGTGCGCCGGGTGTTGCTGGGTGAGAATAAAGTATGTGGCCTGACGCGTGGGCAAGATGCTAAAGCAGCTTATGACGCGGGCGCGATTTACGGTGGGTTGATTTTTGTTGCGACATCACCGCGTTGCGTCAACGTTGAACAGGCGCAGGAAGTGATGGCTGCGGCACCGTTGCAGTATGTTGGCGTGTTCCGCAATCACGATATTGCCGATGTGGTGGACAAAGCTAAGGTGTTATCGCTGGCGGCAGTGCAACTGCATGGTAATGAAGAACAGCTGTATATCGATACGCTGCGTGAAGCTCTGCCAGCACATGTTGCCATCTGGAAAGCATTAAGCGTCGGTGAAACCCTGCCCGCCCGCGAGTTCAGCACGTTCAATAATATG
+
*)*,)(&*(()*))**+8:??>=?ABD@?>@AAJGGEEEGHHGJJFGIHHDC55++++FJJJJGJFHJGDBBDJEJGJJJJJJJJJJGFFFHGHHJJJJJJJFJJJIHGJJJIEGJGGFGFFDIIGGIFJFJGEECCDDDFFAABC<1.--,())+:?CHCJFGFEDGDJJIJAAACDAABAEGJDEEGHEBFCDHJIJHHJJJJJIFDD?JHIB>><>GDCEC5446343***C=111FICDDFJJJJFIIIJHJHJJGHHGJJFJH=455:>;<?>BBFB:<<=BDG3236?A99:;=A>?>A8889?GCHJJIHFJJHJIGJFGJHFD?AD@EJ;:9>@?BFDJJJJIIJIIJ<<<<<=:::70//.100669BBC:<<AGHJJFJJFGFJFJHJGJJJJGHJDC53@>>E989/)00B@=7889IIBDDDBECCBA@?A9;@;32+++*))?>BCHHGJJJJGHGJJFHHJFDFJIJGJIJJGJHJJJJHHJJJEFFEEA<*))*010777=EEEFJJHJJEJIJJFC>>>GDGJJFJ?7761007//621121123:;5554=85'&%%%&(''()5666F@@<<==HJJGIJJJAACA@FC=>JJJJJHIJJJJIDCEDE==?DA8421/...+811*('((%(('*,,.55=<?>?IJEHJEJJJJIJIJHJJHFJJGJJCC@ACDJJJJ;;<=GJIJGJGJJJEGJJJJJFDFGJIJGFGIFJJIJJJIGJHJJJJGJJJJJEGBA<==?81*(':FHJJJHJJJIIJJJGJHFEBBCBJG<<82'&&%%%%)'&%%&'(())*6;ADGHJIFJFJJJJHEDGEIJJJHJJHJGJJIGGG8888CDECBEJJJGHBB====FHFHJFJJJFGJJJIJEGDFIJJJHJIIJJJHBJHJJEHGJIIEFJHJJEJJIJJIGGJGHJGIHJJJIJJDE?>@JJJJJIJJGIECIF@>01@>;9977747CEFJGJEBDBJGHJJHHEIGJEHJFJJGJJJJJJJJIJHJIJJGGFIE@?<:873112AFIJHJIGJGJGGJBBAAAIEC=<-77AEJJJJGJFJJJFFJJHGJGGJJJJJJHFJHEJFJIIJJJJJHJFJJHIJGJJIJJJJJJHJIHIDJHJJJHJGHGGHJHJJIGJJ3333GFFHGJJJFJHGJFIDFGHEJ@@@BIHJGJJGJJJIJIJJJJIHDCJDIJHJJFJFEG4442333JJAA@EHB>55++678<>@?>677,***6'&&&2.../,'(((4,,2788=A??@@EJJJJGEEJECJFD?49:;???BDJJB7@D(++++FFHJJGGJFFIJ????HDJJJJJJJIJFJIGJJJJJJIHHGEJJJJJFBFFGJDBCJJ6555G?@EIJJAGD;7427-,,/>CGEEFFCGJJJJJJJEJJIJEJJHJJJG66668:::CIJHJHJHJJB@>?J6667??A@=86622336@BB==6676/,,,.6556EJJIHCJ:9ECHJGJJJJJJHGHJEF7JGJJ---/JJJJJCCB6*)*EAC@@@@BFGJFD@??CJHJJJIJJJHJIJJJIJJJFJJHJJJJJJIHJEIJJJJJJJJHJJJIHHJJJIJIJI=;;;:44;<IJJJJFHFFJJGJEGJJJJJD:8,3721233:::=?@AHJGJDGEEGJJJHEDFEBA@>>BBBDBA<<<<JIDFDGJGJJJGJIJJJJJHJJHFJJHEFEJJJJJGIFJJJGGHG@B>;@C648ACEJJHHJEJIJJJJJJJ<;;;@AEJFJJJGEFDDDDD9777HJH?A><B?FFGJIEHFJJGIJGHEJHJFEDIIIJJJJJJFCEDJECEGJIJHFECDEJGGJJHIEJFECB@ACDDCFJA''')-1-.052239BDHEIDBBB>=<>>:><;;?99B7759,++-''--68?=<7667CDHGJCBBAAB<<+DCBABG;;;;@A<CEB<==HIHJFGA>?88=EFJJJIFJFJECBCGJJJJJHIJJJJIJIHHJ32324+,--/.*)*+*)),*-,&&**(15?:94323,'&%%&((5555HHJJJIGJJIJJJJFJJJFJJJJHHJJHHFHHJHJHJJJJJJIJJJEHHGJHIJHIGJJHJJG:::;JHHJJJHGJJJ:::2))))()(4547777EJHHJ@?@993'''D@JDHJJFDBDEFE><<86:>A<;;1224;ACCEGJJJJJIJJJJDJJHJJJJIEF@@-,,--+++//87856=>>=HEJJGJJGGHEHJJCEFDJJJJ<EFHJJJJJIJJJJGGJIJHJIJJFJH@=76==>JJJJJJJJJJJJJJIJJJIHIJJHIFHJE?>@<<;<ACHJJJJFGJJEJ<<<@J??>>EFFEDFFH;>>>AA=BC<BAB?8878-++,687874AB<;;:667FHHJIJFIEDEDHJJHFDBB>9ED,++,?63345+7<,+*+6=('''16;;<HDBCB=JFDEDHGJJD??@JI?=>>;6430..555634799GFCFJJJJGIFGJFJFD;::9JJIHJHCHJJIJJHJDCC97650@187-/1;<<<:<<<8878AA>?@CB4//,*)*551'&%'%%%%330,,,304<BFJ7A45HJHJJJJJJFF@>??JDAA>;454455(&&&6B9999GJHGJJGJJJJGEFBEBHEEB>?@AE?@BFCFC6666655421774450/-/1++/1BJDEEHFGJJJIJJIJJHJIJJJHD?CC?<=5555JJGGIJJJJIJCA@7-''*02++1*03//71?888FEGIFGJGJHJBAA@E;;:;BA:DEEEHGJJHHFFGJJJIFIIJJJJJFJGFEJHHJFBCBCGFEJCCCCF;:97<<>>AC;C,,+,/0/.,,-.((((((((338<?B?,'')5=B@DJ=JJIGGCDDDGEEJEJIFGFFJDCEDDCB@>?@BEEHEHJIJDJGJGIGIFIFFJHCHFIDJIGIJEJJJFFJIFECDEGEDDBCCHEJFECDGFJFCA@;@@EBDB>>;>FFJFBCACDCCEJFJJJDEJB,+**,--/*())('''66567;=56>@A37E9999:99970006;=77??JFDDDCECB556,+&((()+.38:;4.-.47=?@AB@BCACA?>77612455;?@A@AACEFFBBAJDFDD>=?FA:FCBDEEHJJJIJFGJH::9;;98;BJCCB::::BBBIGJEF10000/.33=B;;CDE=><<1&&%%&&*43:;;<>EC11132?32226.,&&(+IEDBBBBDBBCDGDBDFC?FCEDJFF=:;;BCBHD99?7+'&&'*,9<DHFHGJJHBDDCHICEHJJGFFJJJJJJEJDJIFIGJJ=<;//.02243445:A9121/,,+-.4789;@GGDHJIJBAAACEJEJIHJJFH;4445AIJJJFCCEEEHGGJJJJFJHJEJHJHGFBC9@7:EGGDGIFGJB?/)9;;==?@>6211221?4(&&)+?.++*))&&&&00*)))--2/))==@@CHIEGGJGEE@>=<=BIJFIEEG9889@3,++-++++./')*'///57(%%$%%''(''(<DBDG9889333;;::99BBGJ@;:9*))*9858561.()/)52/01900//12'&%%'++.30/....53345.,,,6;6669:66;FG?@@FC0*&%%%++))('('&'&(*&&%)0/*)))'&&'/788<9<@BFCCDJJHJJJGHEJJJDCBDJJ;+++-548779>AH<<::=9/,,-.0(''&&%&/-/589:<EDCAACE@000..**)++,,+()-9<=AJJJG@A@:999<=DDJEB;88F@==?EBIGCBDAA@JJJJIJJHJIJJGIJJCCFFFC:989JJJJJDJJIJJJJJEJDJJJJJJIHJJJJIJJJJHJJJGJJIJJJJJJJJJGFJJHECB;<100EFB@??H<6:;?A>644.-+.:=>>DD<;>7..++++,,8@8888GJJJJJJJJJIDEFG@=;<43010230/.--244;@BDDC5DD4=6+&&&&'''00001''''1)'&&&&'994:/...072-++,/&&%$$*+..4576:?@?ABDABC?>?EBDEEJJJJHJJJJJGEGD;?233?CJEFJJJJHHJJJJIIJJJJJGHHHFJJGJJHJJIFHJIFJJHHHJJJHJJDEBEJGJDCJJIJHJJ8888@99B>>?EJJJFJGFEIJJHIGJGEFGGJJ('''JJJIFJJHJGJJ@@BAC?DFEDBEGGE??==@E888899:733:;D@FEJJHIGJJJHJJJJJJJJJHGDHJJHDBDDBBBFCBADEDEBB@11191>;;;.'&'@@??7732/**/6@55583=>GHIHJJJHFJ==<9:6335?A::?EJFGJJBBABFCFHJJFJJJGIHJJIFDGJIJCJGJJHGGJGJJFIJI99:JJFFJJJJJJIJGHJJJJJJIJJGJJJJD@?6@A@AEDEBBEHJJDCC><5>>?GGEJHGJIHHCJEIFJJJFJJJHJJJBJJFIFEHJJJGJJJJDDCDJGGJJJFEDCBD888''''94/+*/,7;:GEJHJJIJJJJGGJHJJJIJJJEBB@@?JE544<<?779,107....@A:9:6211188CBEJJJJIHIGJHGG;;;;IJIJJIHJJJIJJJJJJJHDGGFIGJJJJBC7777AB:<;7678=<=?HDECFHEDHEFJJJJGJFJJJHJJFGGIJJFJFJJJGJJJJJJII++++HGIIJJJJHGJJJCCEGJJJIIJJJIFIDGEG9JAD>?587)68>)))*>+***(''&%$
@Glass_F3P_5_D3_6_18_36
TCTCGACAGCAGTGGTGGCGGAGCTTTTGCGCCGAAGAACGTTTTCCAATGATGAGCACTTTTAAAGTTCTGCTATGTGGCGCGGTATTATCCCGTATTGACGCCGGGCCAGGGCCACTCGGTCGCCGCATACACTATTCTCAGAATGACTTGGTTGAGTACTCACCAGTCACAGAAAAGCATTGCCGGATGGCATGACGGTCAAATTCTGCAGTGCTGCCATAACCATGAGTGATAACACTGCGGCCAACTTACTTCTGACAACGATCGGAGGACCGAAGGAGCTAACCGCTTTTTTGCACAACATGGGGGATCATGTAACTCGCCTTGATCGTTGGGAACCGGAGCTGAATGAAGCCATACCAAACGACGAGCGTGACACCACGATGCCTGTAGCAATGGCAACAACGTTGCGCAAACTATTAACTGGCGAACTACTTACTCTAGCTTCCCGGCAACAATTAATAGACTGGATGGAGGCGGATAAAGTTGCAGGACCACTTCTGCGCTCGGCCCTTCCGGCTGGCTGGTTTATTGCTGATAAATCTGGAGCCGGTGGCATGCCGGTATCGCGGTATTCATTGCAGCACTGGGGCCAGATGGTAAGCCCTCCCGTATCGTAGTTATCTACACGACGGGGAGTCAGGCAACTATGGATGAACGAAATAGACAGATCGCTGAGATAGGTGCCTCACTGATTAAGCATTGGTAAATTACCGCCTTTGAGTGAGCTGATGCCGCCGCAGCCGAACGACCGAGCGCAGCGAGTCGTGAGCGAGGAAGCCTGCATAACGCGAAGTAATCTTTTCGGTTTTAAAGAAAAAGGGCAGGGTGGTGACACCTTGCCCTTTTTTGCCGGACTGCAGCGGCCGCTACTAGTTAGGGAGACCAGAAACAAAAAAAGGCCCGCTTCAGGAGGCCTTGAATAATTGGACTATCCCCTAAACTTCAAAGGACCAAAACGAAAAAAGACGCTTTTCAGCGTCTTATTGTTCGTCTTTGGTACCCAGTTATTAATATGCGCGCAGCGTCTGGAAAACCGAGGCCAAAAGACGTGCGTCTTTGATGCCCGGTTGCGACTCTACAGCAGAATTAAAATCAAGTCCGGCGCAGCCGGTTTTATGTACGCTTCCACGCAGTTATCTGCGCCTAGAGCCCCGCCAGCAGAACGTTGCCAAGCGATTGACCATTTAATAGTGACCAGTCAAAACGTCGCCCGCTTCCACCCTGGCCGTTGTCTAAAACATATTTATCAACGTGCTGAAACTCGCGGGCGGGCAGGGTTTCACCGACGCTTAATGCTTTCCAGATGGCAACATGTGCTGGCAGAGTTTTCACGCAGCGTATCGATATACAGCTGTTCTTCATTACCATGCAGTTGCACTGCCGCCAGCGATAACACCTTCAGCTTTGTCCACCACATCGGCAATATCGTGATTGGAACACGCCCAACATACTGCAACGGTGCCGCAGCCATCACTTCCTGCGCCTGTTCAACGTTGACGCAACGCGGTGATGTCGCAACGAAAAATCAACCCACCGTAAATCGCGCCCGCGTCATAAGCTGCTTTAGCATCTTGCCCACGCGTCAGGCCACATACTTTATTCTCACCCAGCAACACCCGGCGCACGGCGGCGTGCAAATCGTCATGGGCCATCAACGCCGAACCAATCAGAAAACCGTTAGCGAAGTGGCTTAACTCGCGCACCTGAGCGTAAGTATTGATGCCGGATTCGCTGATTACCGTCACGTTGTGCCCCAGTTTCGGCGCAAGCTCGCGGGTACGGTTGAGATCAATCGACAAATCACGCAGATCGCGGTTGTTGATGCCAACGACCTTTGCTCCCAATGCAATGGCGCGCTCCTGTTCCTCTTCATTACTGACTTCGGTCAGCACCCCCATCTCCAGACTGTGAGCGACGGCGGCAAGCTGGCGATATTGGTCGTCATCCAGTACTGAAAGCATTAATAAGCAGGCATCGGCCTGGTAATAGCGCGCCAGATAGATCTGGTAAGGGTCGATAATGAAGTCTTTACATAAAATCGGCTGCGGGGCGATTTGGCTGACGATGGGGAGGAAATTAAAGCTCCCCTGAAAATATTTCTCATCAGTCAGCACCGAAATTGCCGAAGCGTAATGTTTATAAATGGCGGCAATGCGTGCTGGATCGAAATCATTACCTGGATCACGCCTTTTGACGGCGACGCTTTCTTGCACTCCAGAATAAACGCCGTGCGCGCACCCTGTAGCGCATCATAAAAATGTCGCGTGCTCGGCTGAACCTCATTCTGAAAACTGGCCAGCGGTTGCTGCTGTTTGCGGGCTTCTACCCAAATCGCCTTGTCTGCGACGATTTTCGCTAAAACGGTTTGCATCATCTAGTAGTCCTGTGTGACTCTAGTATTTAGTTCTCGTTTCTTCTTCTTCTTCCAACGAGAGAACGGAACTCAGCGCCGCCACTCGATCAACCAAACGAAAAAAGACGCTCAAAGCGTCTCTTTTCTGAAATTGGTACAAGATGCACGCACAGGTGGATGCGGACCAAAACGAAAAAAGGCCCCCCTTTCGGGAGGCCTCTTTCTGGAATTTGGTACCGAGTTATTAGGCCACACGTTCAAGTGCAGCCACAGGATAAATTTGCACTGAGCCTGGGTGAGGGACTCGGACTCGACCGCATAGCCTTCAGGAGTGAGTTTTGTGCGATCCCAACCGACGACTTGACCCTGCCAAGCGGCACCAGATTTCTTGCGTACGCAATCCCCTAAGCCAAAGGTGGCACTCAGGGGAAGCGCAAACTGTCCTGCAACGGGAGCGTTGGCTTCATCGCTACTTTGACCCATCTAGTATTTCTCCTCTTTCTCTAGTAAAGTGTTTAGTTCCCTCTTTGCGTCCTTCATAGCTTCATCCGAAAAGTTCTCTAGTAGCTAGCATAGTCCCTAGGACTGAGCTAGCTGTCAACTCTAGAAGCGGCCGCGAATTCCAGAAATCATCCTTAGCGAAAGCTAAGGATTTTTTATCTGAAATTCTGCCTCGTGATACGCCTATTTTTATAGGTTAATGTCATGATAATAATGGTTTCTTAGACGTCAGGTGGCACCATGGAATAGACTGGATGGAGGCGGATAAAGTTGCAGGACCACTTCTGCGCTCGGCCCTTCCGGCTGGCTGGTTTATTGCTGATAAATCTGGAGCCGGTGAGCGTGGGTCTCGCGGTATCATTGCAGCACTGGGGCCAGATGGTAAGCCCTCCCGTATCGTAGTTATCTACACGACGGGGAGTCAGGCAACTATGGATGAACGAAATAGACAGATCGCTGAGATAGGTGCCTCACTGATTAAGCATTGGTAACTGTCAGACCAAGTTTACTCATATATACTTCAGATTGATTTAAAACTTCATTTTTAATTTAAAAGGATCTAGGTGAAGATCCTTTTTGATGATCTCATGACCAAAATCCCTTAACGTGAGTTTTCGTTCCACTGAGCGTCAGACCCCTTAATAAGATGATCTTCTTGAGATCGTTTTGGTCTGCGCGTAATCTCTTGCTCTGAAGACGAAAAAACCGCCTTGCAGGGCGGTTTTTCGAAGGTTCTCTGAGCTACCAACTCTTTGAACCGGAGTTAACTGTCGCTGGAGGAGCGCAGTCACCAAAACTTGTCCTTTCAGTTTAGCCTTAACCGGCGCATGACTTTTCAAGACTAACTCCTCTAAATCAATTACCAGTGGCTGCTGCCAGTGGTGCTTTTGCATGTCTTTCCGGGTTGGACTCAAGACGATAGTTACCGGATAAGGCGCAGCGGTCGGACTGAACGGGGGGTTCGTGCATACAGTCCAGCTTGGAGCGAACTGCCTACCCGGAACTGAGTGTCAGGCGTGGAATGAGACAAACGCGGCCATAACAGCGGAATGACACCGGTAAACCGAAAGGCAGGAACAGGAGAGCGCACGAGGGAGCCGGCGGGAAACGCCTGGTATCTTTATAGTCCTGTCGGGTTTCGCCACCACTGATTTGAGCGTCAGATTTCGTGATGCTTGTCAGGGGGGCGGAGCCTATGGAAAAACGGCTTTGCCGCGGCCCTCTCACTTCCCTGTTAAGTATCTTCCTGGCATCTTCCAGGAAATCTGGCCCCGTTCGTAAGCCATTTCCGCTCGCCGCAGTCGAACGACCGAGCGTAGCGAGTCAGTGAGCGAGGAAGCGGAATATATCCTGTATCACATATTCTGCTGACGCACCGGTGCAGCCTTTTTTCTCCTGCCACATGAAGCACTTCACTGACACCCTCATCAGTGCCAACATAGTAAGCCAGTATACACTCCGCTAGCGCTGAGGTCTGCCTCGTGAAGAAGGTGTTGCTGACTCATACAGGGCCTAATCGCCCCATCATCCAGCCAGAAAGTGAGGGAGCCACGGTTGATGAGAGCTTTGTTGTAGGTGGACCAGTTGGTGATTTTGAACTTTTGCTTTGCCACGGAACGGTCTGCGTTGTCGGGAAGATGCGTGATCTAAATACATTCAAATATGTATCCGCTCATGAGACAATAACCCTGATAAATGCTTCAATAATATTGAAAAAGGAAGAGTATGAGTATTCAACATTTCCGTGTCGCCCTTATTCCCTTTTTTGCGGCATTTTGCCTTCCTGTTTTTGCTCACCCAGAAACGCTGGTGAAAGTAAAAGATGCTGAAGATCAGTTGGGTGCACGAGTGGGTTACATT
+
'')&%$$$%+)*,*+.((()'&&)&&)-'%$%'&4:@ABGEJGGJJJCIFJJFCJFJC?>?IHHGGIJHIGJJHFJHIJJJJJFHJHJJABFD>4D@AA111121010/++,-0*)(''))114444BD=>=?BBB>??:?.**+10++//4,---++,+'&&&'>>=??>::22104/.&$$%%&'&.,-,,,,556>(((''&&''%%%*-0>EJJJEJJJHJJJJEFFFHJHJJJJCCDEJJHJF6666<050146?>>:975557=<<=;66877:FJJJJJJJGJIJGJJJHE<;0034789::AGJIJJIJJ0..+---CBHIEGIFAACEDDGFIHEJFFGJIJJJBCGDJJGA543/023111'&&&GJCDBA===>GFJFEJJJJFJJJGJJJJJJJJJJEJHEHGFIFGEJJDCCDIIIJEAA@8998BCAFJGCA?BGG@=5.EAIJHCCDCHIJHCDGDC@==97==>>HGJJJJJHJEHEJDGJJJJJJJGJJJGEC=999;>9735>>>>CCFEGJHJJIGJJJIJJJJBBBCEIJHFJ=:;90(('((')%'$%&''557999?D99968668+++,86998154//79JGJJJII?>I=JJJ?>>=?@?GGJJFGJJJGHJGJHGIJJGGCE===JGHHFHFJGJJJDGHJJIHH=;::;FGFDDIGEA::HFEFEJFJJJJEJJGJJGGJBJJJJJJJJJJEHIFJJICDFB@>>@?44(%%$&-/445994<<<BAGG88889?<<=@A><.*)+2224==?>;200114334JGJEGJJJJHJJHJJJHJEJI?JJJJJJJIFFJHJJJDJFHIHEJFGFFJGFJFJFFF7?:>A6310138;;>??@JJJIFJEJJH5442129<FA::<AEDHJGGFCJHDCD?55/+&%'&&&')/0.2::1122ACABDGJJJJJJJJJJFHIEECAA@?@4333/...///02DA>=<<9;::HFFJHJJJJJJH????IEECEJJFDDH<FG*&&&4=?@?HEFFFFDD@@<BA3335DDHJGGJJHJEJDD><CJJJBBCJGFJDCDFHJJFFGA:??A@7222599<?JJJJJGJFFIJIGJEB;;99?:@@AJBA?@/...50,,+*((()-1+-+@JIJGJJFIJGJJEJEG0../;2EFGFEFJGEGJFG>??=<2/-+,--./>=889GGGEFEJFICCBBF?<:6444///0.//227667AFFHJFFGEJJHJDDDD556794434775;BDIGGJJJHJJJJJJJFFFJJIACBAFHFJHFJGJFHEFFFJGJJJJJIJJIJJHHJHIGIHIGHJHJHJC5441&$'$$&+)+,,,88:<@??JIFFJJFJCDCJJH=967:=C@>GCEJJIHJIJB@33+(()*12/...FIFIJ@C??A+))*98987556DJFIJGGJHEIJJJI655///0-**.05777;.)78AFEA@AACDCEDH<<=>EGDJIJFFIFCEDJGJFHJJIJIJJIJFJHJHJJHJJJIJJIJJA@B@?86632/+**,H889FHFGJJFJJGJJGGJDDCDJJEJEEDEEDFEJJCCA@3(22*)))*)=AA>HDHGIADJJJJHIICBCAJ@7888;>>AFGFHJGJFJGJJJJJHEIIEFFDHJIJJGGGEDGDDEFJJGJJHGJD?>?@BD@JGFJ@@?AJIJJJJJJFFD@AB:88DGEBCBD+*))))*-.19;=AB>;<=CFDJFEJIJJIJJIJJJJHJJIJFB?;;;:<644123-)%&('**5/.;8777IJHHJGJJEJFJJIGJDBA@--*(*+2114<<=>.---GDEDJJJJJJJJJHJGJJFGJIJJGJJFJJIEJC:966:=DFJJEGEFJHEEDDJJJFJ?G>6AJJJFJGJJFIFEFDG.***+....----7??B@A?>ABJJJDEEHBDHIFFHEFGJHJEFJEGC@@?65444JJJIGFFHJIJJIJFJJJJIGGFGJGJJFDJEJJHFJ7777JJIIEJIJJIJJJHHB878:63458??@JJJJIJJJHJGJEIJGGJHHJJJJEGJGJJJFJJJFIJEJJIJJJHHGJ>>>>>;7++++<<FCBB@A@@A<:763212456?GJJIGIHJCBHGDJHGJJ@<;<765/00JEIBFDAFGJJJFJJGJFJJJJEFIHJIGJJIHIJJJ>>(''&'''''&%)(*+*)%%%%4312AEF;;;;@B?000??DFJJJFFJJGEGDFCCC?@>@FHEHFJGDHIFHCFEFBEA@A72CFBBGJJJGGFIJJJJJEGHGEECBIJGGEDG<;;<CGJGJFJIJJJIJGJJGJIJJJHIDGIGGGFJI779:.-+++08:,,**-/;??DGEJGHJJJJFGHHJJGJGHIJD@@AA@HJJGFFHFJJJGJEHGCC==HJHHJJJJJEIJIJIJA@?;9999<>8'?7336CAG;3:85;:242)*422----++*,.+*('(+''(*...020...001)(((+**+/0013HFFJDB6554--->2239:66188220)),1.(''''&&)**&%$$$%(3>@FEHHIJIJ86559214?:/..2FGJFDCEGFJACCB;777ADABB@;:;<5?FDCEBAA?CEJIJFEGJIJHIIJJJJEJDDGFGJJJHJHJJJJJJHJJJGGJIGJJJJJJJIJFGDCC@A@C'%%%'&%%%';=BJJIGFJHJIJJFFHFIAAICCC?40/..,(%')*..//111=?>?@@;;;;H@BDF>=<<<<DCDFDDEHEFJJHEACDFJJJJEJEB))))DFHGECEJHFGDGEJJJJFHJDBCDEJHFHJBC@AIFJG6555BJJIJHEHEHDFFG>99:8777=9;;666782213>=<5544771111;CABC?<4.*::>>A@JJIHIGJ?<<<FCD?;77@:4DBBJEJJJJJJHEJD*))*666:;IIJJCJAA''''-45567798888FJGA<=>BD:::?B555556.---323-,++4?>><A>=;;:9;;<GJJHJJEFFIJEFACBJJJJJGJFJJJD=?E?FECCCDACHIJJJHHJC8CDEJJJJJJIJJJJJJJIJJHFJJJJIHHGJIHJJJJFJIIJ9999HJJF44446CEJDHJJHHJJJJJGHHIGIIGHEJHJJFJFFGGJJJJGJIHIJEHCBHFAE5...;>=?CEF@777;9<=9CJJJJJJFJJJJJJJJJJJJHJFJEGGDECCDDDA@C=76667631/2222288@BJJJDJJEIAB@A?==?FJJIJJJGJJJGJJGJID>=?=DCC100+,,-.3**))/00002DEJJJJJJFJJFHJJIJDJGEJJIJJCEHJHDEFFDGGJGJHJJFGJGIIGJF;;;;JJIIJJIJHJHJJGJJJGJFIJHHJJJFDHGDGJICA?=?>>>E@=>=344434B???CBGJI<;;;=FHJJJHEEIJHJJJEDAHF@40018?B>=<;0//1597:721100''??EDGJJJHHJJHJHFJHJJJEDEADE-,--33())).+((),-4:==><<3),,--,-1//657.+,1'238><433?BBBJHIJFGH@ABDJFGBCDC<<<<@8<((()./3<?@?@>B4164ECEFHJ:9..+*=6546:CCHDDCDEEFJJIJJIFHD<;<=*))*:3-(&%%$(*+&$#$%&&&9CDDH@??@@ADEJGGIJJJE?5,,,./.(?DFGJJJJJJJFJJFIJJJJFJ>>>5,'&&-//08A34HFJJJJFHJJJJJJJIJGJJJIJJIJJECBCEEDIJIIEFAAJFJ@@BHJJHGJDJHIJFJFIGFJJJFGGJJJJJJJJJJJCJJJJCCCBFCFGIJJGEDBAIJDGEC223EJJF@@@@DIJEGJJJIJHJJFDA4-)*61011;??DECBJJJJIJCFCBDBAA?=>@FJJJIJJJBA===<DEEGFIEJJJJIJJEDD===>DFJHJJD>?FHIJJHHJJGIJJJJJJGJJFJJJHJJHJHC@???9;-,.('%&'+.32///.-/27>D?>?DGJFJIGE@IGDHJGGJIJHFIHGJHJJJJJJJGJGJJDJHJHJGJJJFJGJJDJJJHB7661,)&%&'%&&'*((**9=EJJFFHFFJJGJI/.+,/7A?8546ACA@AJHJGEDABC@@?>@;<?BJGFGFEJ>-*/1*1,/-.'''(899>EDA@CEHJJGFIJIJFJJHIJIHJHJFFCBBCIEHAADFGJJJGJJJJJHJIEBCDCE>;JJIJHJHEJFFJ,.'''+025CGJJJJGFJHJJJEJJJJHIJJJJJGJGJEBD?=?DEJIGJJIHIJJJJJJJJIGJG?99FHJJJHHJJJGJJHJJJIJHHHGJBCDCFJJH=<;<BDFEEDHJIJIJEIGHFJHJJJHJJIJJIJJJ==JFHJJGJ9999GA@?C:8833++;0.0/002>ABCCJJJEJJJIEEDFGJFGJGIGDJJIFHJJJJEEB>:890*))&'(('''+,>===>CB@>?@FAA@@HHIEGJJJJJJGJJJIBGEJDJIFJIHJJJJJEJJIHHJJIJICEBBJJGHFHDE>>?<B>=?DDJDFFBA@DHJFJJJJJGCEFIJJHJIJIGIDJHHIJJIIIJFJJHJIJJJJIJJJIEJFGGGJJJJFFEGBAB???>=><>==FFHDJ?G@3CCJICJGAFC279;AAB@JFFEDJJJGIFGJJIGIFJGG?:@?<<=<=>00::92766E>???///.32-+)''*<?<978:875422/---.045<;66669:<6667A<8*(&
@Glass_F3P_5_D3_6_18_37
TTTCACCAAATGCTGGTGAAGAGTGAACGATGCTGAAGATCAGTTGGGTGCACGAGTGGGTTACATCGAACTGGATCTCAACAGCGGTAAGATCCTTGAGAGTTTTCGCCCCGAAGAACGTTTTCCAATGATGAGCACTTTTAAAGTTCTGCTATGTGGCGCGGTATTATCCCGTATTGACGCCGGGCAAGAGCAACTCGGTCGCCGCATACACTATTCTCAGAATGACTGGTTGAGTACTCACCAGTCACAGAAAAGCATCTTACGGATGGCATGACAGTAAGAGAATTATGCAGTGCTGCCATAACCATGAGTGATAACACTGCGGCCAACTTACTTCTGACAACGATCGGAGGACCGAAGGAGCTAACCGCTTTTTTGCACAACATGGGGGATCATGTAACTCGCCTTGATCGTTGGGAACCGGAGCTGAATGAAGCCATACCAAACGACGAGCGTGACACCACGATGCCTGTAGCAATGGCAACAACGTTGCGCAAACATTAACTGGCGAACTACTTACTCTAGCTTCCCGGCAACAATTAATAGACTGGATGGAGGCGGATAAAGTTGCAGGACCACTTCTGCGCTCGGCCCTTCCGGCTGGCTGGTTTATTGCTGATAAATCTGGAGCCGGTCGAGGCGTGGGTCTCGCGGTATCATTGCAGCACTGGGGCCAGATGGTAAGCCCTCCCGTATCGTAGTTATCTACACGACGGGGAGTCAGGCAACTATGGATGAACGAAATAGACAGATCGCTGAGATAGGTGCCTCACTGATTAAGCATTGGTAAATTACCGCCTTTGAGTGAGCTGATACCGCTCGCCGCAGCCGAACGACCGAGCGCAGCGAGTCAGTGAGCGAGGAAGCCTGCATAACGCGAAGTAATCTTTTCGGTTTTAAAGAAAAAGGGCAGGGTGGTGACACCTTGCCCTTTTTGCCGGACTGCAGCGGCCGCTACTAGTAGGGAGACCACGAAAACGAAGGGCCCCGTTCGGGAGGCCTTCAATAATTGGACTATCCCCTAAACTTCAAAGGACCAAAACGAAAAAAGACGCTTTTCAGCGTCTTATTGTCGTCTTTGGTACCGAGTTATTAATATGCGCGCAGCGTCTGGAAAACCGAGGCCAAAAGACGTGCGTCTTTGATGCCCGGTTGCGCTGTACAGCAGAATTAAAATCAAGTCCGGCGCAGCCGGTTTGTGCCGCTTCCACGCAGTTATCTGCGCCTAAGCCCCCCGCCAGCAGAACGTTGCCAAGCGATTGACCATTTAATAGTGACCAGTCAAAACGTTGCCCGCTTCCACCCTGGCCGTTGTCTAAAACATATTTATCAACGTGCTGAAACTCGCGGGCGGGCAGGGTTTCACCGACGCTTAATGCTTTCCAGATGGCAACATGTGCTGGCAGAGCTTCACGCAGCGTATCGATATACAGCTGTTCTTCATTACCATGCAGTTGCACTGCCGCCAGCGATAACACCTTAGCTTTGTCCACCACATCGGCAATATCGTGATTGCGGAACACGCCAACATACTGCAACGGTGCCGCAGCCATCACTTCCTGCGCCTGTTCAACGTTGACGCAACGCGGTGATGTCGCAACAAAAATCAACCCACCGTAGATCGCGCCCGCGTCATAGCTGCTTTAGCATCTTGCCCACGCGTCAGGCCACATACTTTATTCTCACCCAGCAACACCCGGCGCACGGCGGCGTGCAAATCGTCATGGGCCATCAACGCCGAACCAATCAGAAAACCGTTAGCGAAGTGGCTTAACTCGCGCACCTGAGCGTAAGTATTGATGCCGGATTCGCTGATTACCGTCACGTTGTGCCCCAGTTTCGGCGCAAGCTCGCGGGTACGGTTGAGATCAATCAACAAATCACGCAGATCGCGGTTGTTCTGATTGCCAACAACCTCTGCAATGCCGGATGGCGCGCTCCTGTTCCTCTTCATTACTGACTTCGGTCAGCACCCCCATCTCCAGACTGTGAGCGACGGCGGCAAGCTGGCGATATTGGTCGTCATCCAGTACTGAAAGCATTAATAAGCAGGCATCGGCCTGGTAATAGCGCGCCAGATAGATCTGGTAAGGGTCGATAATGAAGTCTTTACATAAAATCGGCTGCGGGGCGATTTGGCTGACGATGGGGAGGAAATTAAAGCTTCCCTGAAAATATTTCTCATCAGTCAGCACCGAAATTGCCGAAGCGTAATGTTTATAAATGGCGGCAATGCGTGCTCGATCGAAATCATCACGGATCACGCCTTTTGACGGCGACGCTTTCTTGCACTCCAGAATAAACGCCGTGCGCGCACCCTGTAGCGCATCATAAAAATGTCGCGTGCTCGGCTGAACCTCATTCTGAAAACTGGCCAGCGGTTGCTGCTGTTTGCGGCTTCTACCCAAATCGCCTTGTCTGCGACGATTTTCGCTAAAACGGTTTGCATCATCTAGTAGTCCTGTGTGACTCTAGTATTTAGTTTCTCGTTTCTTCTTCTTCCAACGAGAGAAAACGAGGAACTAAGCGCGCCACTCGATGGACCAAAACGAAAAAAGACGCTCGAAAGCGTCTCTTTTCTGGAATTTGGTACCGAGGTCCGCACAGGTGGATGCGGACCAAAACGAAAAAAGGCCCCCCTTTCGGGAGGCCTCTTTTCTGGAATTTGGTACCGAGTTATTAGGCCACACGTTCAAGTGCAGCCACAGGATAAATTTGCACTGAGCCTGGGTGGGATTCGGACTCGACCGCATAGCTCAGGAGTGAGTTTTGTGCAATACCAACCGACGACTTGACCCTGCCAAGCGGCACCAGATTTCTTGCGTACGCGATCCCCTAAGCCAAAGGTGGCACTCAGGGGAAGCGCAAACTGCCCTGCAACGGGAGCGTTGGCTTCATCGCTACTTTGACCCATCTAGTATTTCTCCTCTTTCTCTAGTAAAGTGTTTAGTTCCCTCTTCGTCCTTCATAGCTTGATCCGAAAAGTTCTCTAGTAGCTAGCATAGTCCCTAGGACTGAGCTAGCTGTCAACTCTAGAAGCGGCCGCGAATTCCGCGAATCATTAGCGAAAGCGGTTTTTTTTATCTGAAATTCTGCCTCGTGATACGCCTATTTTTATAGGTTAATGTCATGATAATAATGGTTTCTTAGACGTCAGGTGGCACCATGGAATAGACTGGATGGAGGCGGATAAAGTTGCAGGACCACTTCTGCGCTCGGCCCTTCCGGCTGGCTGGTTTATTGCTGATAAATCTGGAGCCGGTGAGCGTGGGTCTCGCGGTATCATTGCAGCACTGGGGCCAGATGGTAAGCCCTCCCCGTATCGTAGTTATCTACACGACGGGGAGTCAGCCGAACTATGGATGAACGAAATAGACGAATCGCTGAGATAGGTGCCTCACTGATTAAGCATTGGTAACTGTCAGAACCAAGTTTACTCATATATACTTTAGATTGATTTAAAACTTCATTTTTAATTTAAAAGGATCTAGGTGAAGATCCTTTTTGATAATCTCATGACCAAAATCCCTTAACGTAAGCATTCCCACTGAGCGTCAGACCCCTTAATAAGATGATCTTTCTTGAGATGGTTTTGGTCTTACATAATGTCTTGCTCTGAAAACGAAAAAACCGCCTTGCAGGGCGGTTTTTCGAAGGTTCTGTAACTACAATACTTTGAACCGAGGTAACTGGCTTGGAGGAGCGCAGTCACCAAAACTTGTCCTTTGAGTTTAGCCTTAACCGGCGCATGACTTCAAGACTAACTCCTCTAAATCAATTACCAGTGGCTGCTGCCGTGGTGCTTTTGCATGTCTTTCCGGGTTGGACTCAAGACGATAGTTACCGGATAAGGCGCAGCGGTCGGACTGAACGGGGGGTTCGTGCATACAGTCCAGCTTGGAGCGAACTGCCTACCCGGAACTGAGTGTCAGGCGTGGAATGGACCAAACGCGGCCATAACAGCGGAATGACACCGGTAAACCGAAAGGCAGGAACAGGAGAGCGCACGAGGGAGCCGCAGGGGGAAACGCCTGGTATCTTTATAGTCCTGTCGGGTTTCGCCACCACTGATTTGAGCGTCAGATTTCGTGATGCTTGTCAGGGGGGCGGAGCCTATGGAAAAACGGCTTTGCCGCGGCCCTCTCACTTCCCTGTTAAGTATCTTCCTGGCATCTTCCAGGAAATCTCCGCCCCGTTCGTAAGCCATTTCCGCTCACCAGCAGTCCGAAACAGCCCAGCGTAGCGAGTCAGTCAGCGAGGAAGCGGAATATATCCTGTATCACATATTCTGCTGACGCACCGGTGCAGCCTTTTTTACTACGCTGCCACATGAAGCACTTCACTGACACCCTCATCAGTGCCAACATAGTAAGCCAGTATACACTCCGCTAGCGCTGAGGTCTGCCTCGTGAAGAAGGTGTTGCTGACTCATACCAGGCCTGAATCGCCCCATCATCCAGCCAGAAAGTGAGGGAGCCACGGTTGATGAAGCTGTTGTAGGTGGACCAGTTGGTGATTTTGAACTTTTGCTTTGCCACGGAACGGTCTGCGTTGTCGGGAAGATGCGTGATCTAAATACATTCAAATATGTATCCGCTCATGAGACAATAACCCTGATAAATGCTTCAATAATATTGAAAAAGGAAGAGTATGAGTATTCAACATTTCCGTGTCGCCCTTATTCCCTTTTTTGCGGCATTTGCCTTCCTG
+
-,.-///---,,+*+,--./,)''$$$$#$%$$&&(((')*+**++,+,)(('('&&&)/)8<<>>>=<<>F6556F<6200122,,,)(&'()*+)&&*656<@G767>:55BBB@BCCCDJJB?:;:9//BCAIFEEHJJJJHHJJJJHIJJJIGJHJJJJIJJEJID;9@9HFEJEHJJEJGJJJFGHIJJHHHHJDBDCCEDHIJJFFJJJE7777>9:IJJDA=@,,6<0002BA@BBGJJIJJJJIJIJJJJJJJ@A@@JECGEIGJHJJFJEDDDDIG=BABD@BBCCDHHFJJJJGGFFIHIJIEJJJJJIGJFDDFFJGJHDCEHJJJJHIJJIHFCB=>>>@<;A=<<<;:;;AEDCBFEJJJJFGCCGB=;++*,34<9:>JGEEJFJJEBCBED?@??JAGJJBCBADJJJJJJIBAAA87776779A?==@ABAEJJHHJGEHFJJJJJJDJJE???CJHJHJJFJGGJHJJFHJ0//+,)&&&&'+,/..268>AADHDEEGDFCDED<<<<DBGJJFHE?JDDGFJEJJHGHIJJHGGGHF633IHJJIHFHJJ@553499FJJGJJHJGJJJJEIFEJEFJJJGEGJFJFFEHJFJJJJJJJIGJJJJFFFHJHJEFGI777)('&'&+-)''(((()<<@ABJHIFJJGGCC1111:9;99--.0467BABDCCDBA=7FFJJDGEEHIHEEEEDDCCBBBCDJC8750///222===;;;<>>>>HIFFD7667+****CDDGEHEEEGJJJGJJFAECB@??;HJFJEIJJIIGJJJBD@8889I8444BDGJDHJJEIJGJFIJGIHJJGFGGCGGGIGFGJGHEDDEDIFFDGGB@BAGCB-)*?EHJJJIJJJJEFGFDDGEJJJJJGDIJIHCBBBFJFGJG?DDC>@EIGEEGHJJJJJJJIHJJJAC?@><>><0.,,,2@JIGBCEIIHGBBCBHJDAC<;=@C=;;9/,((%))+*(('***++*)++&'(,4/,**+/'&@CCEBCIJGFEJIJJHFJDDF;;;<DJJGFJJGIJJJJ@?BJJJHEEJ>===HGC@AABAAAJ??=:;-+++-1((9>>??=?@AB@BDFJIIGJGHJEDECFDJCA@@=IJJGDJGJGJEHJJJHH@,,,.0799C;7<=7766-,,-/+)&&%'*+56:ACBEFIEJHJGJJJJHJJJJJJIJHJJHIIHJJJJCFCCJJIJGJJGJJJHJJJJJIFCDB2144=74BGBCB>DCEJJIJHGJBIGECDBF===?@JHJJIJJJGJJHIHJJJJJJJFJJJHJJHHJJDCDCDHCJJJIFFEFGJJHJFJCBIJJJIIGFJJJJJJIIJECGJEGHFJIHJGCIHGHJIHGJJGJJI?G@2112666>BGIJEGFJD2HEIEJFEDBEHDA?>@AJJ<;;;<A<4333478777776599;C=7'(<DJJJIJJJIJJEGJJJJIHJIJJJGHGJJJHEJJJJJGJJGFJJJJGCJJJJJGGJHIJHJJJGJJHHJIJJJEDDDFJJHHJHJGICGFDHJHJJHJHJJIIJIJHJHJGDHBDEHJJFJJIJJJJIJJJJJJGJJGJJHJGJGJJGHJHJJJIJJGHJJJDA@DGEEJHJF;:;;HJDEIIJA----5535;71444657,**.05?>A7CCHFIJJJHJJHDGFJEHHHJJJJJHJ2119H=HHCECBFDB?BDDGFHJJJGJJHJGJHEHGIJJJGJJHJIJEEFCJ???BHJJE333****0057532'(37DEJHJHHJJJJJFJGJJJJJIJJJJJIJJJJIJJIJJJJJJGIIJJJJEIHJJ>JGJJHJJFJJJJJJHIHJJGJJJJJFJJJJ?96795000IJJHFJH?>=>GFJCC9998*(((569888''''77785555/../411*****)*%%$%&$$&*)((((()+$%'****%%%$(((%&&01+,,,,+AAC?HCJGJJHJJJGJHFJJJ:77787776877=@AG???BHDEDCCCBDEFDEEBJJJJGFGEFJBJE7776:1//0@??9999FFIJHJJJJJJJJJJGJGJJJJJHHHJJJ877;BCBBJJJJJJJJJIJJJIJG72124667@@@>F??>>>?JJHIHJJJJIHJJJHJGJJJGHJDDGJJIGGJJJJJCBA@D?JIJ@@@;=>FH:;2;52;3/-0--+(+13?@@FJGJHJ@CFABIGJJJFJJJFJHEGJJJGBBDDDEGJJJJJJIGHIFJFFFFFJEGEGGDECJ<<432*'&')('(,45DE<<<;;?DJFJ====EGF:66668;=;;:41GCCC<JFJJEJ>JJHHJGJJHJGGJJJFDCFHEFJFFJCCFJJJIJJIJGJJJJJJJHGFHJGHIHJJJGJIJJJIJHJJJJJJJJGGIJEJJJIJHJJIFIEJJHJGFHB23'8;-...JFAIHDJJCDFJJJJIGJJJJGJFJGJJHJFHJJJFDEDFFHJJJJJIIJJFJJJJGGJGJJIFJFIJE?=<::<;9:;?A<GHDEJFHJB9IG=CE?E>HFDJBHDFECDCBAAB@:875//0420/0+./0011.1028...9;8:<CD?><74-,(()456;GEEJJBCAEIEEJDDFBAA?ACDGDAAFHDDB>@<<431/++**,+**')118@DB1115FEGJJIIJGFIGD:....>FGGJJFBA=:;HHCBFAGB6445>A>>>>D@DB?BGJJJCGBEDGFJJGJGJJJJJID0.-.566<:AACHJJHFHFJDG@@@A333<766654676557;))))0++'%%7=JIJJJJJHJJIGJGIJJHJJIIHGHGF5446:0358<@FFEAEJJHFIEJHIIEDB=5555FAA@@A@''''=AJJDBCFGJIGFJJJJFC@@ACJIJHJJJFFGABDBGC<;<<IHJJFGGEJJEJJJIJJJIIJJHJIHGFJJJEFJEFFGJJHIJJEJJJGJJJIGIGAJGJJJJIFHJJJHEJJEIGJJDC850&&&BEBD@AJFFFE=999:<;;AIJJJHJJIJIJFJJHJIJJJJJJJJJJJJJIJJJ=>=CEBCDGGI0---15611:EHJJJJJHHF@>@@1/*(%%&%&&&&&(,,.=>?6/(&&')***--6+))*DJJHJJC>>>CIJJJHJJJJEGGJHJJJGJJJFJHIJJIGIJJIJJGJGJJJHJJJJJJJ@@JJJGGJHJJEJFJEFEEJEGJI<;;;;>>GJGIJFHHGJHJJJJGJD;<//5..;<@?@@HJJFEJGAA@CEB;7;/FDJIJEJIGJJJIGJJHJJJJGGFEJJHJJJHGGJJEDDCJJGHJCHGJIJIGHFJIJGJGJIJFGFJGGJHFFHHJIJJJJJJJFHJ=8/..CCJJJJCCCCJJHIJGGIBDBEIFJHEC300()--/)+**>DDFABAAFDFHJFABC++++-BBAGJGJJHJHJJJEGFFHJGJFJJJJJHJJJJJIG8867((((--5EDFJJHJJJHGJJGFIJJJJJIJGFGJJJHJIHJJCCC>;>?@EI=93<>5<><943312129<BCD><;:111>AFDDCHIJIIJGJJEHIHJHJJGHD@@555//(''&%$$$'-(2=9:;>@@??A@>>DJJB8;>E=;;B0///1.-()&&&&&&%&&(++(''%&'$%%&+,=....76CIJFJDJJJJ?<<?FCFFJ==>=E84+++,7966684;-**+,3,--.''%$%%&'%%$$$(*1:>DCJFEHJJHIJJ4444FFGFIEEJDDJFGJEBBCDJJJHIJJEA<@AD////FBACC@==7;FDCCCGFGJJFJJJFFECEB<66DGJGJBAAEGIIGJJJGFGJJJHJJJIJEGC9++*'',533CD@<>>JJJJJJDJ=DDBFGECCCA@@AFEBFH><<<JJGAHIFJJJIJJJJGFGHEGA??BFBEJJ@?=@<0**%%$%%')59;;EFIJJJHJJIGHJJJJJJJJJFGJJGEJJJFJJJGGJJGFFJJIJJ<786*'&&)''1588BEJIJGGJJEEEGJEJJFEHIJIHIEHJJJBAABGGEA<<;9983111;GHJHHHJCEFFIEC@@<;+*;=IJGJJJGJGDGJIJF<::;EHGGHHJEJEBCCBEJJJHJHJFIJJJDCCDJJJJJJJJJGJJJJJGIJGJIJJFAJB=<<8JJHGBB@ACEIFJFHJJJJJJGJJJJJJHJJJ@?@@JFJDDIJJJJIJJJJJGIHJIJJJC>>><CDHJHFFB613>EGJJJI:90789IIGJJJJJJJJJGFJJ@=3*(&&*0...+''&'%%&,-,,/+(((,:>;>@@FED@<;:''''3669:D63331246;26000>?==EJFFIIEGIJJJJIJJJJJIJGJJGJB@@=:,)))3*%%%&&'%$)+-//2BCBEG===:;;<ABGHFJHIJIGJGJIGJJHIJEIJGDEGJGIGGJJJJIJGJGJJJIJJHFEEGJFCBBEJ?>>?A@DJJJHJJJJJJFHJJGJGJJJJJJIJJGJJIJDFIIIEGHEIJJJIIJIJGIJIJJGFGDJB@CBHIJHJHGGHHFHG4*(())))334@ABCIJJIJJJHJJJJJJJGEFCFFEDCJIJGEGJIJJHJJIJJJDGJGJHJGFIJGJGHFHJJJJIJJJEJDHJJFJJHHIJHHHJJJJGJGHJHIGDEEGEJJJIHJFJGIJJJEGJJJJJJJJJJJJJDGHHJJHIIIJJJHJHJHHEJA@))))0,+''99>JJFJJGHJIJDEJDJJCIJIJHIJHEJGFF733....)(((1*+3/
@Glass_F3P_5_D3_6_18_38
CCCTGCAAGCGGCACCAGATTTCTTGCGTACGCAATCCCCTAAGCCAAAGGTGGCACTCAGGGGAAGCGCAAACTGCCCTGCAACGGGAGCGTTGGCTTCATCGCTACTTTGACCCATCTAGTATTTCTCCTCTTTCTCTAGTAAAGTGTTTAGTTCCCTCTTTGCGTCCTTCATAGCTTAATCCGAAAAGTTCTCTAGTAGCTAGCATAGTCCCTAGGACTGAGCTAGCTGTTAACTGTAGAAGCGGCCGCGAATTCCAGAAATCATCCTTAGCGAAAGCTAAGGATTTTTTTTATCTGAAATTCTGCCTCGTGATACGCCTATTTTTATAGGTTAATGTCATGATAATAATGGTTTCTTAGACGTCAGGTGGCACCATGGAATAGACTGGATGGAGGCGGATAAAGTTGCAGGACCACTTCTGCGCTCGGCCCTTCCGGCTGGCTGGTTTATTGCTGATAAATCTGGAGCCGGTGAGCGTGGGTCTCGCGGTATCATTGCAGCACTGGGGCCAGATGGTAAGCCCTCCCGTATCGTAGTTATCTACACGACGGGGAGTCAGGCAACTATGGATGAACGAAATCAACCAGAATCGCTGAGATAGGTGCCTCACTGATTAAGCATTGGTAACTGTCAGACCAAGTTTACTCATATATACTTTAGATTGATTTAAAACTTCATTTTTAATTTAAAAGGATCTAGGTGAAGATCCTTTTTGATAATCTCATGACCAAAATCCTTTAACGTGAGTTTTCGTTCCACTGAGCGTAAGAACCCCTTAATAAGATAATCTTCTTGAGATCGTTTTGAGTTGCTGCGCGTAATCTCTTGCTCTGAAACGAAAAAACCGCCTTGCAGGGCGGTTTTTCGAAGGTTCTCTGAGCTACCAACTCTTTGAACCGAGGTAACTGGCTTGGAGGAGCGCAGTCACCAAAACTTGTCCTTTCAGTTTAGCCTTAACCGGCGCATGACTTCAAGACTAACTCCTCTAATCAATTGCCGAGTAGCTGCCGGTGGGTGCTTTTGCATGTCTTTCCGGGTTGGACTCAAGACGATAGTTACCGGATAAGGCGCAGCGGTCGGACTGAACGGGGGGTTCGTGCATACAGTCCAGCTTGGAGCGAACTGCCTACCCGGAACTGAGTGTCAGGCGTGGAATGAGACAAACGCGGCCATAACAGCGGAATGACACCGGTAAACCGAAAGGCAGACGGAGAGCGCACGAGGGAGCCGCCAGGGGGAAACGCCTGGTATCTTTATAGTCCTGTCGGGTTTCGCCACCACTGATTTGAGCGTCAGATTTCGTGATGCTTGTCAGGGGGGCGGAGCCTATGGAAAAACGGCTTTGCCGCGGCCCTCTCACTTCCCTGTTAAGTATCTTCCTGGCATCTTCCAGGAAATCTCCGCCCCGTTCGTAAGCCATTTCCGCTCGCCGCAGTCGAACGACCGAGCGTAGCGAGTCGTGAGCGAGGAAGCGGAATATATCCTGTATCACATATTCTGCTGACGCACCGGTGCAGCCTTTTTTCTCCTGCCACATGAAGCACTTCACTGACACCCTCATCGTACCAACATAGTAAGCCAGTATACACTCCGCTAGCGCTGAGGTCTGCCTCGTGAAGAAGGTGTTGCTGACTAATTGCCAAGAGGCCTGAATCGCCCCATCATCCAGCCAGAAAGTGAGGGAGCCACGGTTGATGAGAGCTTTGTTGTAGGTGGACCAGTTGGTGATTTTGAACTTTTGCTTTGCCACGGAACGGTCTGCGTTGTCGGGAAGATGCGTGATCTAAATACATTCAAATATGTATCCGCTCATGAGACAATAACCCTGATAAATGCTTCAATAATATTGAAAAAGGAAGAGTATGAGTATTCAACATTTCCGTGTCGCCCTTATTCCCTTTTTTGCGGCATTTTGCCTTCCTGTTTTTGCTCACCAGAAACGCTGGTGAAAGTAAAAGATGCTGAAGATCAGTTGGGTACGGTCGGGTTACATCGAACTGGATCTCGACGGCGGAGTCATAGCTTGAGAGTTTTCGCCCCCGAAGAACGTTTTCCAATGATGAGCACTTTTAAAGTTCTGCTATGTGGCGCGGTATTATCCCGTATTGAGCGCCGGGCAAGAGCAACTCGGTCGCCGCATACACTATTCTCAGAATGACTTGGTTGAGTACTCACCAGTCACAGAAAAGCATCTTACGGATGGCATGACAGTAAGAGAATTATGCAGTGCTGCCATAACCATGAGTGATGACGCTGCGGCCAACTTTACTTCTGACAACGATCGGAGGAGCCGGAGCTAACCGCTTTTCTGCACAACATCAAGGGGGATCATGTAATTCACCTTGATCGTTGGGAACCGGAGCTGAATGAAGCCATACCAAACGACGAGCGTGACACCACGATGCCTGTAGCAATGGCAACAACGTTGCGCAAACTATTAACTGGCGAACTACTTATTCTAGCTTCCCGGCAACAATTAATAGACTGGATGGAGGCGGATAAAGTTGCCAGGACCGCTTCTGCGCTCGGCCCTTCCGGCTGGCTGGTTTATTGCTGATAAATCTGGAGCCGGTGAGCGTGGGTCTCGCGGTATCATTGCAGCACTGGGGCCAGATGGTAAGCCCTCCCGTATCGTAGTTATCTACACGACGGGGAGTCAGGCAACTATGGATGAACGAAATAGACAGATCGCTGAGATAGGTGCCTCACTGATTAAGCATTGCGTAAATTACCACCTTGAGTGAGCTGATACCAGCGCCGCAGCCGAACGACCGAGCGCAGCGAGTCAGTGAGCGAGGAAGCCTGCATAACGCGAAGTAATCTTTTCGGTTTTAAAGAAAAAGGGCAGGGTGGTGACACCTTGCCCTTTTTTGCCGGACTGCAGCGGCCGCTACTAGTAGGGAGACCAGAAACAAAAAAAGGCCCCCCGTTAGGGAGGCCTTCAATAATTGGACTATCCCCTAAACTTCAAAGGACCAAAACGAAAAAAGACGCTTTTCAGCGTCTTATTGTCGTCTTTTGATTGCGGTTATTAATATGCGCGCAGCGTCTGGAAAACCGAGGCCAAAAGACGTGCGTCTTTGATGCCCGGTTGCGACTCTACAGCGGGATTTTAAAATCAAGTCCGGCGCAGCCGGTTTGTCAGCTCCACGCAGTTATCTGCGCCTAAGCCCCCCGCCAGCAGAACGTTGCCAAGCGATTGACCATTTAATAGTGACCAGTCAAAAACGTTGCCCGCTTCCACCCTGGCCATTTCTCTAAAACATATTTATCAACGTGCTGAAACTCGCGGGCGGGCAGGGTTTCACCGACGCTTAATGCTTTCCAGATGGCAACATGTGCTGGCAGAGCTTCACGCAGCGTATCGATATACAGCTGTTCTTCATTACCATGCAGTTGCACTGCCGCCAGCGATAACACCTTAGCTTTGTCCACCACATCGGCAATATCGTGATTGCGGAACACGCAACATACTGCAACGGTGCCGCAGCCATCACTTCCTGCACCTGTTCAACGTTGACGCAACGCGGTGATGTCGCAACAAAAATCAACCCACCGTAAATCGCGCCCGCGTCATAAGCTGCTTTAGCATCTTGCGCGGATCAGCCACATACTTTATTCTCACCCAGCAACACCCGGCGCACGGCGGCGTGCAGATCGTCATGGGCCATCAACGCCGAACCAATCAGAAAACCGTTAGCGAAGTGGCTTAACTCGCGCACCTGAGCGTAAGTATTGATGCCGGATTCGCTGATTACCGTCACGTTGTGCCCCAGTTTCGGCGCAAGCTCGCGGGTACGGTTGAGATCAATGGACAAATCACGCAGATCGCGTGGTTGTTGATGCCAACGACCTTCTCCCAATGCAATGGCGCGCTCCTGTTCCTCTTGACTTCTGACTTCGGTCAGCACCCATCTCCAGACTGTGAGCGACGGCGGCAAGCTGGCGATATTGGTCGTCATCCAGTACTGAAAGCATTAATAAGCAGGCATCGGCCTGGTAATAGCGCGCCAGAATAGATCTGGTAAGGGTCGATAATGAAGTCTTTACATAAAATCGGCTGCGGGGCGATTTGGCTGACGATGGGGAGGAAATTAAAGCTCCCCTGAAAATATTTCTCATCAGTCAGCACCGAAATTGCCGAAGCGTAATGTTTATAAATGGCGGCAATGCGTGTCGGATCGAAATCATCACGGATCACGCCTTTTGACGGCGACGCTTTACTACTGCACTCCAGAATAAACGCCGTGCGCGCGCCCCCTGTAGCGCATCATAAAAATGTCGCGTATCGCTGAACCTCATTCTGAAAACTGGCCAGCGGTTGCTGCTGTTTGCGGCTTGTACCCAAATCGCCTTGTCTGGAACGATTTTCGCTAAAACGGTTTGCATCATCTTAGTAGTCCTGTGTGACTCTAGTATTTAGTTTCTCGTTTCTTCTTCTTCCAACGAGAGAACGAGGAACTGAGCGCCGCCACTCGATCAACCAAACGAAAAAAGACGCTCGAAAGCGTCTCTTTTCTGGAATTTGGTACCGAGGTCCGCACAGGTGGATGCGGACCAAAACGAAAAAAGGCCCCCCTTTCGGGAGGCCTCTTTTCTGGAATTTGGTACCGAGTTATTCCGGCCACACGTTCAAGTGCAGCCACAGGATAAACCCGCACTGAGCCTGGGTGGGAGTTGGACTCGACCGCATGCCTTCAGGAGTGAGTTTTGTGCAATACCAAC
+
---+4*'(*45;>?A?>=A>;758:<E?A@@@@976466FJ88:;FAADFGGHJFEIEFFFHIJJJGICFBEGGGFAAA?DFJJJEDEJEFGJJFHJHJFCBA3333:=>;4>AEFEJJJJJFBJFBCEEEDFJFJEFJDFCCGEIEHHJHIJJFIHIJFHDED;IHJHHJJJHJJIIJJ++++@???FHFGGJJGIFHHGHJJHJIJGFCCJG>B55CCEB,,,,9/)((()'$##/&(..668@@@@@?>989:A;:001GCFFCIECII<<<<=DJJIB?=<?>975.:89B?>:9:?HFGHBA9655?AGHHFDAACCEJJJFJJIJDBDEEFDCDFEEEGHEECJFDFCDJJFHGIGHGGED@=>@A@@?43$$$%)..665428//JJJGCDC@>99;:<@::99=<<AEGHGFCE;:9;=?=866196662369?DGFJIJGJFJHGFHHJIGGGFHFCC>760))/578:9:::BFGJCABADCBCBAA=<<=A::@BCC:98A@C@CFI?@@CFJJJFH<<=6>@ABCC4334??::::CB@@??CDJB=<;::;;CHDDBD<===<<<<788@>(&%%&))+,-;?ABCFGHF@@?@EGCEDFHJJFEFECCFDIE@@A7331011178>B@A@@DJE>===DFDDCJDADEIBBBBDDABEEFEJFDED=FFGJJGBCEGEFGH;43211-./56<:3---4578:<7777776><=GDDE@%-0<<56'>;';=AA@BGIJIJG>BDGGCBD888700(())3+,>CBB79I?=;<C211/0,'''%&%%%%../8C,+++00,,*+,21366:2222><<<,*.57<E@??GIJJJFCCCEHFJJJJJE;::3:;=3112;JJGHJD@GJECCB:9)99BABDD>??>HDB?A=ADDF86667422540-'')++-,1189@EGA?@?B999:?8CDDJFGJEEG@89JHFFC????A@;77'%%%(00*+?GFHGFFBB:B@@?B533+'&&...-467000.0///-++4988:<GJFJHGID=@@=HB;:;D>>;:@97789:::?@@:DFIEFFHF?>??EDDB<<<<AD>>A@=>;HFA85446=HIJIJJHHGIJE><3/-*D;99<;@>?CE<<;=:=>C5444BEA?@ACDGFF<FFJJFEHGJFFGJHGHGIECGB@A>>>7878:::99:8/07BA@@@7.+0,,*''/&&&'BEEFCD;:-()0-''&''-/2444==;DEECDEEGHJEDAAEFBGDEDDJJJHJIFIJJJJGJJHJIIJJIHEGJJJIJJJJJJJJIJDCCEGHE@;'&&&%%&&9ABC6420.('&',,48>@=:998>>C@HJHJJGJJIJHICIIJJIJJJHJH?@>?:888><D:AJJFHDCE4.((?BCDBA@;:4455A<<3-**8:EJJJJHJJHEJGJHJJGGABAA;:89667>7668EF<<=BCCG=21.000A?>8/6.--++,,7<453358?>>DIFGIGEEFFJJJIJHDEEFGHFJIJJJGC?:>9???@?AGGGJGJHEEHDJDDBCEFIHJIGJFHHDDA??/%%%GGHGJJJ>==>IJJHJJGIHHHGHIGJCCFJEGECF<<8887867::<@DFDEB=64433@@>??::22****(('&(''(*-8676747>?>?FDJJJGED<83312-((''&&)--.=::9:@@@B@>>:;;=@FJGJIEGFEDECCJJJJJHHJJIJHJJJJJJIJJJJGJJJJEDIGJJHJDEGIG@@?::99899;BBCHAGDAB@A@>>4444@==AEGJHJJFFHHHJIGJEGJHFGDCDHIIJIGGJJJFJHJFJGJJEJJJHGF=///-..,,,,6;=HGJDCCDBBACC98:@EGFHHHJCBB@BH@DJJIIFEDJJ@CJFGFADA?@IHJGJJJEJJJJIIJJFJDJ@@@DJC9?*)*+(9AFGHGJFJJJJJHJJG?>?JJG@A*45;75488+++**)((%&&&'%&&)*-'*'&'&'',3333:=8/''(((((-'%$$$$$&&'(/699=516878;<:=A?CB::::DB@DJ556FFJGJ@?@AIFEFJJIJJJJJHGHIJFDHJGGGJFHHIEJJJJDG4*?>?B<>===>:88>EGGFIHGADBAGBFEEED<:;=?==7776666ABCIJJJGIJJJFIFJGEDBDIIIIJJFHFJJJJIHJJJJJFJHJJGJEDDHEAEBGEFHFFJFA?B=:5223355>?@AJJIJJJGJJIJEC1111=76+++*++*.)((+///6<3-,'''9*'')+-***)***3//-'(&(',33345596240./+*+)(&&&&'''****/--'%%&'(('(((&((/8*333;;<@DIJJIEHFFDBBBHJJHJEHJHGJFHG@@@EIJJCCDDJDGGHAAA@IJJJJJJJHJIFIGGJJJIJHIDBECEFEFCJJFJHDE<555ABIEJAJDCJJD?;/++++-,,.2021(>>JIJJIEJJHJJFCCEHHJJIJDFFDFB@<:<<1..))(&(+*((%(((*+:=33215==DFJA6>=FEIJJEJJIGJJJJJHJJJJJJJJFJJGJJGJG=992..-,,./143334JGDJEJJGEHEHIJGJJJIJGJGJIIJHHJJJJJHHJJDJGDJJJGJJ=<;<GIDDBBGC:::;EFHJHJJJJHFJHJJDFGJJJJEGHHGHJJDBCBCGFDEBB>66599HJFIGJCAAADA;77?DFEE==<++))-2//1(((&&%22%2BDDCBBEC<=32.))++/02::@BFDDAABBCGJJJJIJDDC>>>>.+++0=<=BBC@9>:888>??@IHJHDCDEEDDHJJJJJJEA?=BCIE726:999DC<854566?GJJCGD@BA@@755421268@===>JGJGFEECDHJJFJHHJGJBCA?ADDJD@@ADGFEJGFEEDFEIGEADIFFIB;<??CFCDFEFEJ@DDGIJEGFIGHEHHHFJGJDEJEHGCBBBFDDCA81123(((+BBDA@=,,,,FDEJFFABBDH>;733&%&%((**),++'(''')--.27<<;99<>=?CCGBDCDIHECCDJEDCBCBCJJIGJD@AD<<;<<?@A@DC@C=5.../:830//./20(''&)),**-,**+,,,,/..56477:;;CBC=><7.(4))(,-))5:CJCBABDCEFEE=<<<.)))0*).;9;;74220343(((&))*///,+--4?@BFFHJJHDJGHIJJHHGJ?8JJJHGJEI?@=<778745776/.166=***'%%%&%&6IICCDCEIIJFJGJJJHJIGJJJJHIHJCFJJBBCBFFCA:8EA>>@?AC7666AGJJIJJJIJFJIJJJJIJH6666>ABB?@<::77=>=@AFFIJEICEEIJGHIEHGHHGFJJJJJJJIJJFHFJIJJJGJJJJJJFJHJFEDEGIJGJJHJ::833(*))-538ABHJHJHJIHFGIGHJIFIHDEEEICCD@B62---.../=B7767:?>?73451-**)((((@?5445663365445>CJBGIIIFEEGJJEFGJJJJJFJJGJJGBA?@A?CBJAA@DCCHJJFHJJIEDEFDGCEGDFEDGFGJFFFIJHFDCA;?=65222)*&%&&&&**,-.9EFIGFBBIDJFJIGDCFGCJGJIJ@?@@IIJHJJGFHHGGGJJFH>''''556FIJJJJJJID:::8<;79=>F9888DCIJIJJIJJIGIIJJJGJJJIJJHJJIJIDECDEDDFB>999DJGDB@?;AA55/++4;EDEHEGJGJJJJHJJJJJJJJJIHDBABCJGHA<<=HJJJJJJJFIEJJJHJCBCB;6123520+'&&&----0....:7779--+*''',+,-,./041.../233;:./194+78FIFHHJGJIJJJJJJJIJI>HA@@?00//.-11889:*(()8000-.+-/31333CECCCFHCACDFJFEFFJIJJHJIHHIECIED43336FECGGJJJJIJJJJJFHJJJFJGHJJI=::<<DFDIGHDFEJIJJ111000/757*'',-*%$$%%99:IHJDFE?B>>?&@ABGDG@>?EHBJJGDEIJHHDFJFJE98:GG6666@<<=;760+*,+00<@@==>F@F><??<50./019FHIGJDJ?=;>BHJJJHDCEGGGEEADDEHJIIHIIIHGJJJJJHIIJIJHFJFEGGDCA9887<62.)&&&&0;777:?>??>?@;;<@H@@<<636CBBEJFJHFHJFGEDA0//,+(((;>>>C9JHIEJJIJGJHFFFE@:2=45623>?AC>>CFIDC@?@?@DF=;/..&%%%&''+++???@JJFEFBABGJHJHJGJJJGJIHCCCDJEFF3333;60,,+',/&&%%*+/02:9778?C9'%%)-,-,+---8=;66A==@JEBBCEFFJJJJHJIJHFDDFJFHHFJJIEHGGEIICCE=<<<<:?;54;647<C<;B9FDCDJBJBAB<;67110/....((22.,,,**('*78898((((+++-4454./.17EDECC10001147;865///64432741/025/./0?A<::;FJDEAABA;;<=HJFB@?583689@BDD555:FFJFIFGFIJ641C;;941ABBCJ>=<::9>>DGIHFFGIJCDD;::9:174%%(()<ACBAEFGFHGFFGJIGCA5635:89321)('('$&'(,,,*)(+/3/-/,/+*(();><:9:;21*'%$$&,(288>HFIJJJHGJHFC>88755*)($
@Glass_F3P_5_D3_6_18_39
TTGGAAAACGTTCTTTGGACAAGAAACTTCAAGGATCTTACCGCTGTTGAGATCCAGTTCGATGTAAACCACTCGTGCACCCAACTGATCTTCAGCATCTTTTACTTCACCAGCGTTTCTGGGTGAGCAAAAACAGGAAGGCAAAATGCCGCAAAAAAGGGAATAAGGGCGACACGGAAATGTTGAATACTCATACTCTTCCTTTTTCAATATTATTGAAGCATTTATCAGGGTTATTGTCTCATAAGCAATTATTTGAATGTATTTAGATCACGCATCTTCCCGACAACGCAGACCGTTCCGTGGCAAAGCAAAAGTTCAAAATCACCAACTGGTCCACCTACAACAAAGCTCTCATCAACCGTAGCTCCTTCACTTCTTGGCTGGATGATCCAGCGGAAATTAGGCCTGGTATGAGTCAGCAACACCTCTTCACGAGGCAGACCTCAGCGCTAGCGGAGTGTATACTGGCTTACTATGTTGGCACTGATGAGGGTGTCAGTGAAGTGCTTCATGTGGCAGGAGAAAAAAGGCTGCACCGGTGCGTCAGCAGAATATGTGATACCAGGATATATTCCGCTTCCTCGCTCACTGACTCGCTACGCTCGGTCGTTCGACTGCGGCGAGCGGAAATGGCTTACGAACGGGGCGGAGAATCCTGGAAGATGCCGAGGAAGATACTTAACAGGGAAGTGAGAGGGCCGCGGCAAAGCCGACTTTCCATAGGCTCCGCCCCCCTGACAAGCATCACGAAATCTGACGCTCAAATCAGTGGTGGCGAAACCCGGACGGACTATAAAGATACCAGGCGTTTCCCCCTGGCGGGTTTCCCTGCATTGCGCTCTCCTGTTCCTGCCTTTCGGTTTACCGGTGTCATTCCGCTGTTATGGCCGCGTTTGTCTCATTCCACGCCTGACACTCAGTTCCGGGTAGGCAGTTCGCTCCAAGCTGGACTGTATGCACGAACCCCCCGTTCAGTCCGACCGCTGCGCCTTATCCGGTAACTATCGTCTTGAGTCCAACCCGGAAAGACATGCAAAAGCACCACTGGCAGCAGCCACTGGTAATTGATTTAGAGGAGTTAGTCTTGAAGTCATGCGCCGGTTAAGGCTAAACTGAAAGGACAAGTTTTGGTGACTGCGCTCCTCCAAGCCAGTTACCTCGGTTCAAAAAGGTTTGGTAACTCCAAGCCTCGAAAAACCGCCCTGCAAGGCGGTTTTCATTTTGGGGAAGAAGATACGCGCAGCCAAACAAATTCAAGAAGATCATCTTATTAAGGGGTCTGACGCTCAGTGAACGAAAACTCACGTTAAGGGATTTCGTTAATAGAGTATCAAAAAGGATCTTCACCTAGATCCTTTTAAATTAAAAATGAAGTTTTAAATCGATCTAAAGTATATATGAGCAAACTTGGTCTGACAGTTACCAATGCTTAATCAGTGAGGCACCTATACTGGCAAATATGTTGTTATTTCGTTCATCCATAGTTGCCTGACTCCCGTCGTGTAGATAACTAGATACGGGAGGGCTTGCATCTGGCAGGTGCTGCAATGATACCGCGAGACCCACGCTCACCGGCTCCAGATTTATCAGCAATAAACCAGCCAGCCGGAAGGGCCGAGCGCAGAAGTGGTCCTGCAACTTTATCCGCCTCCATCCGGTCTTTCCATGGTGCCACCTGACGTCTAAGAAACCATTATTATCATGACATTAACCTATAAAAATAGGCGTATCACGAGGCAGAATTTCAGATAAAAAAAATCCTTAGCTTTCGCTAAGGATGATTTCTGGAATTCGCGGCCGCTTCTAGAGTTGACAGCTAGCTCAGTCCTAGGGACTATGCTAGCTACTAGAGAACTTTTCGGATCAAGCTATGAAGGACGCAAAGAGGGAACTAAACACTTTACTAGAGAAAGAGGAGAAATACTAGATGGGTCAAAGTAGCGATGAAGCCAACGCTCCCGTTGCAGGGCAGTTTGCGCTTCCCCTGAGTGCCACCTTTGGCTTAGGGGATCGCAGGCGCAGAATCTGGTGCCGCTTGGCAGGGTCAAGTCGTCGGTTGGTATTGCACAAAACTCACTCCTGAAGGCTCTGGGTCGGTCCGATCCACCCCAGGCTCAGTGCAAATTTATCCTGTGGCTGCACTTGAACGTGTGGCCTAATAACTCGGTACCAAATTCCAGAAAAGAGCCTGCCAAAAGGAGCGTTTTCATTTTGCGTGCCGCATCCACCTGTGCGGACCTCGGTACCAAATTCCAGAAAAGAGACGCTTTCGAGCGTCTTTTTCGTTGGTCCATCGAGTGGCGCGCTTAGTTCCTCGTTTTCTCTCGTTGGAAGAAGAAGAAACGAGAAACTAAATACTAGAGTCACACAGGACTACTAGATGATGCAAACCGTTTTAGCGAAAATCGTCGCAGACAAGGCGATTTGGGTGAGAAGCCCGCAAACAGCAGCAACCGCTGGCCAGTTTTCAGAATGAGGTTCAGCCGAGCACGCGACATTTTTATGATGCGCTACAGGGTGCGCGCACGGCGTTTATCTCTGGAGTGCAGAAAGCGTCGCCGTCAAAAGGCGTGATCCGTGATGATTTCGATCCAGCACGCATTGCCGCCATTTATAAACATTACGCTTCGGCAATTTCGGTGCTGACTGATGAGAAATATTTTCAGGGGAGCTTTAATTTCCTCCCCATCGTCAGCCAAATCGCCCCGCAGCCGATTTTATGTAAAGACTTCATTATCGACCCTTTACCAGATCTATCTGGCGCGCTATTACCAGGCCGATGCCTGCTTATTAATGCTTTCAGTACTGGATGACGACCAATATCGCCAGCTTGCCGCCGTCGCTCACAGTCTGGAGATGGGGGTGCTGACCGAAGTCAGTAATGAAGAGGAACAGGAGCGCGCCATTGCACAGGGTTTGGGAGCAAAGGTCGTTGGCATCAACAACCGCGATCTGCGTGATTTGTCGATTGATCTCAACCGTACCCGCCAGCTTGCGCCGAAACTGGGGCACAACGTGACGGTGATCAGCGAATCCGGCATCAATACTTACGCTCAGGTGCGCGAGTTAGCGCTTTCGCTTTAACGGTTGCTTCTGATTGGTTCGGCGTTGATGGCCCATGACGATTTGCACGCCGCCGTGCGCCGGGTGTTGCTGGGTCAGATTGAGTCCTGTGGCCTGACGCGTGGGCAAGATGCTAAAGCAGCTTATGACGCGGGCGCGATTTACGGTGGGTTGATTTTTGTTGCGACATCACCGCGTTGCGTGCCGAACGTTGAACAGGCGCAGGAAGTGATGGCTGCGGCACCGTTGCAGTATGTTGGCGTGTTCCGCAATCACGATATTGCCGATGTGGTGGACAAAGCTAAGGTGTTATCGCTGGCGGCAGTGCAACTGCATGGTAATGAAGAACAGCTGTATATCGATACGCTGCGTGAAGCTCTGCCAGCACATGTTGCCATCTGGAAAGCATTAAGCGTCGGTGAAACCCTGCCCGCCCGCGAGTTTCAGCACGTTGATAAATATGTTTTAGACAACGGCCAGGGTGGAAGCGGGCAACGTTTTGACTGGTCACTATTAAATGGTCAATCGCTTGGCAACGTTCTGCTGGCGGGGGGCTTAGGCGCAAGTAGCTCCGTGGAAGCGGCACAAACCGGCTGCGCCGGACTTGATTTTAATTCTGCTGTAGAGTCGCAACCGGGCATCAAAGACGCACGTCTTTTGGCCTCGGTTTTCCAGACGCTGCGCGCATATTAATAACTCGGTACCAAAGACGAACAATAAGACGTGAAAAGCCGGTCTTTTTTGGTTTTTGGTCCTTTGAAGTTTAGGGGATAGTCCAATTATTGAAAACTACTGTAGCGGGCTCCTTTTGTTTCTGGTCTCCCTACTAGTAGCGGCCGCTGCAGTCCGGCAAAAAAGGGCAAGGTGTCACCACCCTGCCCTTTTTCTTTAAAACCGAAAAGATTACTTCGCGTTATGCAGGCTTCCTCGCTCACTGACTCGCTGCGCTCGGTGGATTTTCGGCTGCGGCGAGCGGTATCAGCTCACTCAAAGGCGGTAATTTACCAATGCTTAATCAGTGAGGCACCTATCTTCAGCGATCTGTCTATTTCGTTCATCCATAGTTGCCTGACTCCCCGTCGTGTAGATAACTACGATACGGGAGGGCTTACCATCTGGCCCCAGTGCTGCAATGATACCGCGAGACCCACGCTCACCGGCTCCAGATTTATCAGCAATAAACCAGCCAGCCGGAAGGGCCGAGCGCAGAAGTGGTACTGCAACTTTATCCGCCTCCATCCAGTCTATTAATTGTTGGGAAGCTTCAGTTAGTACGTTCGCCAGTTAATAGTTTGCGCAACGTTGTTGCCATTGCTACAGGCATCGTGGTGTCACGCTCGTCGTTTGGTATGGCTTCATTCAGCTCCGGTTCCCAACGATCAAGGCGAGTTACATGATCCCCCATGTTGTGCAAAAAAGCGGTTAGCTCCTTCGGACAGCAGATCATTATCAAAAATAAGTTGGCCGCAGTGTTATCACTCATGGTTATGGCAGCACTGCATAATTCTCTTACTGTCATGCCATCCGTAAGATGCTTTTCTGTGACTGGTGAGTACTCAACCAAGTCATTCTGAGAATAGTGTATACCGCATACTACAGACTGCTCTCCCGGCGTCAATACGGGATAATACCGCGCCACATAGCAGAACTTTAATT
+
9:7;?HDCB11.('''%&&'%$%),-)..+/28:A@::<27633344/,**++3;(''(-../++((117-34++++EFEHEJJJEGDBBA723??DJ=<9522384'33/-..><:607557?0001?::;9834ABFEFEHJJHJCECAB>4CJFGFIJJJJJEAJJHABABJ;;FJJJHJIIBEJHGGIJJ4334;@>@IGGFJ=/.,0..'(('(++,((()16))))1?JIEGFC66)((%%&(*)),//166<IIIJFEA01+(++:=;<=>@==<J40EHJJJIJJJJJJGHJJJCJJJJJJIJJJJJJIJJGJJHIJFJJJJJIJJJHIJIGJJJJJJEJJJHJJGB;EJE>>?>65///1//-413>=:-6/*+6<7001'&&'0**))-+'('(&%%'+,/;>?@65446---/:9...1)(**+CCA@BADEF@>>>>BBIDAAADDJJIJIHJJGEFDHGGJFHJEJJJJGGHJJIIJFGC5555JHEABBA?AIEEBABDGIGJEGJ<B87/(2ACHJGBDFGGJJJJHJI@*)))77<DDJ>EJDHEGJIJA@DJJJJJAD@9A>DGJHJJFJIJHJJJJGJDHABA@?<;<.---1000>EJFHJJIIJDEGA1.)..)))*;@@G=99A888GH98432/.-.9?=89('&'.***-/6::;6575/,055566?G;;0//115<<8666>><<::=8.('''656.A?;;<BDBBEJEAJJJJJEFGFGJJJFJGGDIFC9666::::@CFJDBBA==>>EE?<:A:.,,,*/***888GFGGJJCBDC?JJJJJJJ@<:7JF>CE<;2..,'(()-,%%%&(''0((*-5./<1@=JJJIJJJJJJJJJJA<;8:BDABAJJJIJJJIIHJHJJJJJGJJJHJJEEJJJIJJJJJJJJGJIFDD>?@5A:@AAHEFGHHJJ@><;9:679:=>JGFE;;8442))&&((77:@D<9818867:8789544365777=.:;>CFJJIJJGHIJGJJGJJIJJJJJFHHEGIJJJJJJIB@A?BC;874402235EHJHFJHHJJJGJIJJJHFDJBC7DCDGJIFIJHJIGJIJHJHJJIJJJJDEGIJDFCECD<:<99223/574<<<=?A?@=<>JJEHGJFGJJJFJJJIJJJJJJIDEDB532094/..3>=/,.3'&&&$$$#$&&((),&%%%<FJHA<===8FEFCCEC4443?A>55565''&%%%'(++./-,..004.(((,.--((&%%'-,,**0./>58BDA@;3JHJJIFIJHJH:::0))(&&'%%&&,,',''77>@9DCB<?823((((,-.&%%&&)):;==BHBC=>>:.''3441////89<>?=??<=>?AC??;<=;99>B988:3,,,,667@@<<:;;:<5/08***+/-***+/002-,,-.12013/011577''''5:99:---/--++,'&&$&&'&&&&*&+%%%553110-4558;;,,,,3223884&&+,*.,(().+**+(**+)'()+0//0:6..-.3*('()'%%'%(--))''*01:999666233256..4497799;=<9;:<BCBA>=<?>=<<>A>=8777<====>@@@;7767::;::655667.,.359::9::;<=<9999;977778788:8<;:++*,3+*&71:9778899899:=<,++-7656789:;9988887867778988889:;;::;;<<9877865547897677;<<<87:<1***20189::<?<:99;999:;<<:<9779:97+*++9<@>:8:776++))))14458999::7776887778789::96555+++,8:864411-,---11153447667;;))((.123678765455566343369999:<=8766;==<<<?=>?<:877:7577679;=<;877879:9:<<:::::7788;:9:9999;;<;;=?;<@9889;;::;>>=<:;;;===??@@A?;:9:::==>?@CC>>=<<422350+%&(%&&&&)**5759:89::;8677:7:?>;;=<<<86:.--+...7;9875568;;98897899::9:;=988997'&&%&&''''*+(()*0+46675452<;;;::JDJFJJJJJJGJIJJJJJJG?2000EFFIIJGJJIHJFFCC6:922;9@CCBJHC>;5/..17558(%(1//-&&(431&)'$$%,/.011460,(('''(034>?FJIJJFJJJIC@?ADCABHJFJHJFJDC<@AFFHDCBCHCBDBJ40//20/...***)('(&01:;<CEDEEIJEJGJ;:99878?@B?@FJIJJJIB@@>@=--,,.../4968;@><==>?DCEJJJJJJJC?BADJJJJJJGIGJJJDB@@FJFEFJGJJJFIJJJJHJJHJIJJHHJJJJGFEFEGCEJJI>>>>C@ABB''''<:>>?9988=>33CACACHHJJJIJJJJEBCBJG98778:666;33222568777::9:@@A=>>>?D=<>ABIJJHJHFBBACJHIGIDGHF?>?9887/+''(165455--*&'/54/.0+-999:8620210/05----71777C@>?==>;<;<GCGB?????@@AJJ==?HJFHGF88:JEEDFJ4445AABGEJJJJJDDE?>>>?FE?@E=<<:;@<96523,++,,FJ4111B>DBFHFHHCJJJGJJEDBDEEJIJJFGFJHGHEGDDECBEBEJJHJJJIGIJJJGHA>??GJ?>=??@BD2.?;9/.++=99;=EJJFEFFGJIHEJJJJJJIJJJIJJJJJFJJIJGJJGJFCA3@>?@=;:99730,++,;<GFGJJIIJJGJJJJJJJHJFJJHJHHJJJJJJJGJJJFIJJJJIJFJFFDJCACFJJEDDCJJJJJFJHJJJJHIIGGJDDD>?>;;;86''&'((((((*031/())<IFCAAAFFD?JGFGHHGJGIH>=>=JJJJGJGJJJJIA???CJIHIFGGGEJEB@?=@0/)%%&*+07:;?<<5656<<?JJ@A766++++55670//%%%&%%%(-789AABCDGJGIGECCFDDDB@AAJJGG<<665*('&&&'*&%$%)+(,-))((*(''&((,./36:=8779BDCDJGFFGGJHICEGJHEFJFIJJFDFGJIBEBJIJ;456FE==>=D7778'&%%%&%%%'))*+++-16GFGJAAACJJJGJJJJJHGFJIJJJHJHHJGHJJGIEGJJCHG>DCC??BGGJJJJHJJE?GFJJGDA>=8555<;;<<9;99;73,,,/10003B?=::CE4223DJJDGGJIJHJJHJJGJJJJIJFJJJJHJJJJJGEB=;;GHJJEE@C:JJJJHIJJJJJJJJGJJJJJFCABIFCA88=8BF@@HFFGJJFJJIJJJJGJJJJGIGJJJJJFGJIJJJJJIJEIJJHJJJJJJHJGBDDFFHJGJJJJEJJIJHJGJIJJFGFB?;;<=FEJIJFBBEFFJJJJJJIJHFFGEJECBBEJFFJJJFJ=DFF?=?FAB@A>?@74<@AEDDCJACCJJHJGJIFCEB43444CBFIFHJEHEBC?:@=8999GGHD@JJJI:::;HEJECAACCEHFJJFJJIJJHJDFHGGJHJHEGHGIJEFJDEJJHIIJECA?3222361///)))((/.0CJEJE?>::<<7789?>>>EJEEJG@BDHJHIJJJHGFCJJJGJB>DHGFJFJDCCEEFJJIHHGJIHHIB8334JI?>@?@?><??JJCBB=JGH?>>>JJFGIHJIJCDECGFCAGJHIJJJGEDEJFEIIH;4---.000/0019.,((,/35+%$$&$%%)*12&%%',1<0//''''4(8=>BB@555AJJDHJHEE=<<>755224.+**&%%$%$$%%'*''&&%&,>;:95364778DFA?A>@B??@@JJIFDFDDDCJ?=889E?:///JJGDEHJEBADFHJIFDDBDCABCCH<<EEBF5566089EBF9::;GFHIDIIJHJIJIGHHJJF88<9>IJJHIABBBBJJJJJJJHEGJHGBB2112))))-0347@@JHJIFGGEGIHJJJGJFIDH??GEDGHJJJJJJJIHFJJHJJEJIJGHFFJJFHHJJJJHJFIDEECA;-'(341221985,,/;;<<<CBGJJIICE4444>@C>JJBB8:C??IFFJHHJJIGIHJJFJDA?@J<>CJGJJDEFGHJ9988>BBJFJ=<<>IJJJIFE@??@JJFEIJIGJJJEJDFFDJJCCEBIDD@JJJJJIJDEFEFJJJFJJHJJJFEDDJFDFJIJG@HJJJEFCCDAB@?74(&%%&;:4349D;HEFAEEGFHJJJHGJFJJJHFFDEC190(&&8;200/*'('($#$(((()7;@JJJJJJJJJJEJJJFGD@AIJJJJ====DDHJJJJED@@BCJJJJJIJHJHJJJJJHFJFEDECF>===@44566556?;::;?GHJJIC=BCBBA>>?>?>?DE@???FJFHJCDHEJFFJDGHFJGHDE75;@;,**667891111:>6113.-(''$$().******)++441014998=<:::=@ABFECAFEBEEDJGFEEBGGFFJEDECBCABCGEBHBGFGJ?ABBFFJHE???>IJ9HDGEFC@78:3++**),,984033.,-,,,,267?EDCECEEJEH=7520.(&&$%%%+((&(&&%%(&&&%&&&&%%%&+-0)**9:96776877EFJFGJEED@><;>>@@C?>?>@A>=>><+*('
@Glass_F3P_5_D3_6_18_40
GTAAGGGTCGATAATCAAGTGTTTCATAAAATCGGCTGCGGGGCGATTTGGCTGACGATGGGGAGGAAATTAAAGCTCCCCTGAAAATATTTCTCATCAGTCAGCACCGAAATTGCCGAAGCGTAATGTTTATAAATGGCGGCGATGCGTACTGGATCGAAATCATAGCGATCACGCCTTTTGACGGCGACGCTTTCTTGCACTCCAGAATAAACGCCGTGCGCGCACCCTGTAGCGCATCATAAAAATGTCGCGTGCTCGGCTGAACCTCATTCTGAAAACTGGCCAGCGGTTGCTGCTGTTTGCGGGCTTCTACCCAAATCGCCTTGTCTGCGACGATTTTCGCTAAAACGGTTTGCATCATCTAGTAGTCCTGTGTGACTCTAGTATTTAGTTTCTCGTTTCTTCTTCTTCCAACGAGAGAAAACGAGGAACTAAGCGCGCCACTCGATGGACCAAAACGAAAAAAGAACTCGAAACAGTTTCTCTTTTCTGGAATTTGGTACCGAGGTCCGCACAGGTGGATGCGGACCAAAACGAAAAAAGGCCCCCCTTTCGGGAGGCCTCTTTTCTGGAATTTGGTACCGAGTTATTAGGCCACACGTTCAAGTGCAGCCACAGGATAAATTTGCACTGAGCCTGGGTGGGATTCGGACTCGACCGCATAGCCTTCAGGAGTGAGTTGTGCAATACCAACCGACGGGTTTCTTGACCCTGCCAAGCGGCACCAGATTTCTTGCGTACGCAATCCCCTGAAGCCAAAGGTGGCACTCAGGGGAAGCGCAAACTGCCCTGCAACGGGAGCGTTGGCTTCATCGCTTCTTGACCCATCTAGTATTTCTCCTCTTTCTCTAGTAAAGTGTTTAGTTCCCTCTTTGCGTCCTTCATAGCTTAATCCGAAAAGTTCTCTAGTAGCTAGCATAGTCCCTAGGACTGAGCTAGCTGTCAACTCTAGAAGCGGCCGCGAATTCCAGAAATCATCCTTAGCGAAAGCTAAGGATTTTATCTGAAATTCTGCCTCGTCAATCGCCTATTTTTATAGGTTAATGTCATGATAATAATCGTTTCTTCAACGTCAGGTGGCACCATGGAATAGACTGGATGGAGGCGGATAAAGTTGCAGGACCACTTCTGCGCTCGGCCCTTCGGCTGGCTGGTTTATTGCTGATAAATCTGGAGCCGGTCAGCGTGTGGGTCTCGCCGATATCATTGCAGCACTGGGGCCAGATGGTAAGCCCTCCCGTATCGTAGTTATCTACACGACGGGGAGTCAGGCAACTATGGATGAACGAAATAGACAGATCGCTGAGATAGGTGCCTCACTGATTAAGCATTGGTAACTGTCAGACCAAGTTTACTCATATATACTTTAGATTGATTTAAAACTTCATTTTTAATTTAAAAGGATCTAGGTGAAAATCCTTTTTGATGATCTCATAACAAAATCCCTTAACGTGAGTTTTCGTTCCACTGAGCGTCAGACCCCTTAATAAGATGATCTTCTTGAGATCGTTTTGGTCTGCGCGTAATCTCTTGCTCTGAAAACGAAAAAACCGCCTTGCAGGGCGGTTTTTCGAAGGTTCTCTGAGCTACCAACTCTTTGAACCGAGGTAACTGGCTTGGAGGAGCGCAGTCACCAAAACTTCTGCTCTAATTTCACCTTAACCGGCGCATGACTTCAAGACTAACTCCTCTAAATCAATTACCAGTGGCTGCTGCCAGTGGTGCTTTTGCATGTCTTTCCGGGTTGGACTCAAGACGATAGTTACCGGATAAGGCGCAGCGGTCGGACTGAACGGGGGGTTCGTGCATACAGTCCAGCTTGGAGCGAACTGCCTACCCGGAACTGAGTGTCAGGCGTGGAATGAGACAAACGCGGCCATAACAGCGGAATGACACCGGTAAACCGAAAGGCAGGAACAGGAGAGCGCACGAGGGAGCCGCCAGGGGGAAACGTAGGTATCTTTATAGTCCTGTCGGGTTTCGCCACCACTGATTTGAGCGTCAGATTTCGTGATGCTTGTCAGGGGGGCGGAGCCTATGGAAAAACGGCTTTGCCGCGGCCCTCTCACTTCCCTGTTAAGTATCTTCCTGGCATCTTCCAGGAAATCTCCGCCCCGTTCGTAAGCCATTTCCGCTCGCCGCAGTCGAACGACCGAGCGTAGCGAGTCAGTGAGCGAGGAAGCGGAATATATCCTGTATCACATATTCTGCTGACGCACCGGTGCAGCCTTTTTTCTCCTGCCACATGAAGCACTTCACTGACACCCTCATCAGTGCCAACATAGTAAGCCAGTATACACTCCGCTAGCGCTGAGGTCTGCCTCGTGAAGAAGGTGTTGCTGACTCATACCAGGCCTCAGAATCGCCCCATCATCCAGCCAGAAAGTGAGGGAGCCACGGTTGATGAGAGCTTTGTTGTAGGTGGACCAGTTGGTGATTTTGAACTTTTGCTTTGCCACGGAACGGTCTGCGTTGTCGGGAAGATGCGTAATCTAAATACATTCAAATATGTATCCGCTCATGAGACAATAACCCTGATAAATGCTTCAATAATATTGAAAAAGGAAGAGTATGAGTATTCAACATTTCCGTGTCGCCCTTATTCCCTTTTTTGCGGCATTTTGCCTTCCTGTTTTTGCTCACCCAGAAACGCTGGTGAAAGTAAAAGATGCTGAAGATCAGTTGGGTGCACGAGTGGGTTACATCGAACTGGATCTCAACAGCGGTAAGATCCTGAGAGTTTTCGCCCCGAAGAACGTTTTCCAATGATGAGCACTTTTAAAGTTCTGCTATGTGGCGCGGTATTATCCCGTATTGACGCCGGGCAAGGCAACTCGGTCGCCGCATACACTATTCTCAGAATGACTTGGTTGAGTACTCACCAGTCACAGAAAAGCATCTTACGGATGGCATGACAGTAAGAGAATTATGCAGTGCTGCCGTAACCGTGATAACACTGCGGCCAACTTACTTCTGACAACGATCGGAGGACCGAAGGAGCTAACCGCTTTTTTGCACAACATGGGGGATCATGTAACTCGCCTTGATCGTTGGGAACCGGAGCTGAATGAAGCCATACCAAACGACGAGCGTGACACCACGATGCCTGTAGCAATGGCAACAACGTTGCGCAAACTATTAACTGGCGAACTACTTACTCTAGCTTCCCGGCAACAATTAATAGACTGGATGGAGGCGGATGACTTCCAGCACCTCTGCGCTGGCCTGCGGCTGGCTGGTTTATTGCTGATAAATCTGGAGCCGGTGAGCGTGGGTCTCGCGGTATCATTGCAGCACTGGGGCCAGATGGTAAGCCCTCCCGTATCGTAGTTATCTACACGACGGGAAGTAAGCGAATTATGGATGAACGAAATAGACGAATCGCTGAGATAGGTGCCTCACTGATTAAGCATTGGTAAATTACCGCCTTTGAGTGAGCTGATACCGCTCGCCGCAGCCGAACGACCGAGCGCAGCGAGTCAGTGAGCGAGGAAGCCTGCATAACGCGAAGTAATCTTTTCGGTTTTAAAGAAAAAGGGCAGGGTGGTGACACCTTGCCCTTTTTTGCCGGACTGCAGCGGCCGCTACTAGTAGGGAGACCAGAAACAAAAAAAGGCCCCCCGTTAGGGAGGCCTTCAATAATTGGACTATCCCCTAAACTTCAAAGGACCAAAACGAAAAAAGACGCTTTTCAGCGTCTTATTGTTCGTCTTTGGTACCGAGTTATTAATATGCGCGCAGCGTCTGGAAAACCGTGAACAAGCCGTCGTCTTTGATGCCCGGTTGCGACTCTACAGCAGAATTAAAATCAAGTCCGGCGCAGCCGGTTGTCGCTTCCACGCAGTTATCTGCGCCTAAGCCCCCCGCCAGCAGAACGTTGCCAAGCGATTGACCATTTAATAGTGACCAGTCAAAACGTTGCCCGCTTCCACCTGGCCGTTGTTTAAAACATATTTATCAACGTGCTGAAACTGGCGGGCGGGCAGGGTTTCGCCGACGCTTAATGCTTTCCAGATGGCAACATGTGCTGGCGAAGCTTCACGCAGCGTATCGATATACAGCTGTTCTTCATTACCATGCAGTTGCACTGCCGCCAGCGATAACACCTTAGCTTTGTCCACCACATCGGCAATATCGTGATTGCGGAACACGCCAACATACTGCAACGGTGCCGCAGCCATCACTTCCTGCGCCTGTTCAACGTTGACGCAACGCGGTGATGTCGCAACAAAAATAAACCACCGTAAATCGCGCCCGCGTCATAAGCTGCTTTAGCATCTTGCCCACGCGTCAGGCCACATACTTTATTCTCACCCAGCAACACCCGGCGCACGGCGGCGTGCAAATCGTCATGGGCCATCAACGCCGAACCAATCAGAAAACCGTTAGCGAAGTGGCTTAACTCGCGCACCTGAGCGTAAGTATTGATGCCGGATTCGCTGATTACCGTCACGTTGTGCCCCAGTTCGGCGCAAGCTCGCGGGTACGGTTGAGATCAATCGACAAATCACGCAGATCGCGGTTGTTGATGCCAACGACCTTTGCTCCCAATGCAATGGCGCGCTCCTGTTCCTCTTCATTACTGACTTCGGTCAGCACCCCCATCTCCAGACTGTGAGCGACGGCGGCAAGCTGGCGATATTGGTCGTCATCCAGTACTGAAAGCATTAATAAGCAGGCATCGGCCTGGTAATAGCGCGCTG
+
)*-...7753340((%%%%(''..%%%-.4;=<:;;AJJCAAEE98864344<=964466;;GJDEA??;?>?>?==87<FFDEFIJJJJJFFJEHFGFFJ777789:9>?@IIFJHEEJIHIECFF?>83,,)((*)),/./))))710+*'%$$$'**)++,,+&$$$%)/-,,/57>@BACJA@@5555654968;;DFJIJJIJJGJJJHIJIJJGJIJDDEGIGFFHHJJJHHGJIFJHJJJJJDG6444874324;<E@@@AFJHEEGGJHEGDEDE:?>BEFCEEEFGIIDDIEJ;B?;854+--)***45566IFBABFHIFHHJJJHEFBCCCF@===>@@EE=881.--11<DBBA;;;;DJHHJJFJEHIJJJIB@AABGFJJD>ADE@>@JJJFJEGIGJHJJDJB:?>>;F=<=<-,,/..'*'&&'++'(,++-())+&%&&''%&&'&&''*++,)'&%&(**,+.,&'(,---,-//?>;99;9<000,-+*++---//145<<<<;;::A:8799::=EFD6668JJHDGEDCGH<?==4B@BJFJJHFA@C=<;>:89>:<;5&&&&'$$++-..0./9;C???>@@A::::<<<GEHGFJJCDEIIFHJGJJJJFCBB=66;<<>@;9999:+*)*/03278BBBDDBBCA@D@BABAA>:9,(((1..4775553444'''&'%&')&''.0011>?CDBFGJA@ABJG?>6594)''',,,0000))**5478---.=BBEJHEGIGJ====//13JGJ@A?@;;;=FHDEEFFJHIH:<<?A@EJIJGDDGJ==:+++'%')&-+++-7AA@DCD///1JJEGEEJE<JFF@@@AGIJJJHIGGEIFDFJEEA@@7DJGJDEJGHJGDGGG/../00023EEB@>ADDGJHJIJJJGJHJIGJGHGGGJJJJJDEDDJ33333AE<;;>8444?BCHDJCJIJ>==>G@C@FJJJJIJIJFJJDEHGEJJIEC><;;7+)::9:0003@CCH33*))))))(&%%%*+<?<<@AFJGGFFDHIJFEJEIEGFJFJJJJHE'&&'>53+'&''(42377@DECEJFDD@@:?;;:;A@=<<>B@@BEADEEDJDCEJHIHEEIHJJHJJHEJJJJEE>>>=GHJ6)''/ACBBA777<==?CFIIIJHJHGJFEJECDDE?==:767332.)---''''.*((*++4*(''*'((345477JHGACEIJJJJHJJJJJ=<6.79<<FHJJIJJGJFIJJIJIJGGHFJHJJJIHH777=;;@@JJJHIIJHJHICBABA@@@CHJIJJJGIF?=@<<;;>BJJJIGJJIJGIJJJIJIIIJJJIFGFHJIGDCHJEEA@9:.-08?<::3-67JJHJJJJJJGJEEDFEHGFJJJJJIJGJJEHDCHJHEDDGCCC,,,,1117<:88?&&&%''*2****)4<<GIJJJGGJHGEJHJJJJJHJJJJFFG2112JJIJJJJJJJJ3/2=B;45JJFJJJJDCC=>>>66=<=>HGGJJIJFJJBCCEJGGFJDCFECEJFJJJH@@@HGEJGGABBAJJGJJJIJHGDC@=A40112A=:67>>BBJGGEJGGGHIIJJFGEEFJJFJJGDBB>('%&)(+0888D98;<<=;*))*66622+&&&%&'('(*+/,%$$&''>DEDEGECECFFJIGBCCCFF>==>EFJGGFDJHGF===:32113HGJGIJJJJJIIJJJJJJB>?JGEDGFJEJJJICE;B?6H?777DEFFIJGJJIJJJHJJJGJJJJJJJJIDJHJGHJIJJJJJIJJIHEJJJJJJJGIJJGHGGA>@5433??;78HHJFHJJJJJHJJIIFEHFHJJJDEFEEFGFGJHJJJFJJ;;;;JGJJJJJJJEJJJIJJFGDJJJJJIHJJGIGJJJHJGFECCJHJJIGJIHD;CB?==>?;;;=779B??E>?89**-88B@@7-*)(%$$$''4678:?==>>DGJIJJHJGJJJJJEGJJJJJIHGJJJIJGJFJJJJJJJJJJJJGJJJJIJD>>>DHGGF@;:;;,***43569<<>HEBFEHHJJFDFDJIJJJICJJIHJJJHGIHFIJJJJJJIJHJEJJDHDFJ<+'':=CBB?=95*56<@?FECDEBJJGJIJJGIIGJJJJJJHFHJJGJJJJFFIEEEDDEF===ACEFA@A@EGFJDEEEIJIJ>98<;;8153468:99CJJJGJJFJJGJGJGFJJJJJJJFHJFGFCB>:9<CAGEJJJIJGJDF<:88:0002;;FGGGJIGJHJIJJIHJHFEJ?>?;<////002=0.*()0168>=>0GHFHGCJJIECDDJJJFCB??@?DJIJJHFGIIJHJJIHJJHIJIEE?AA6:@,(&&,01@BFFFEFIJJJGJJFHJJJJJJJIIJHJGJJHJJHJFJIHJJIJEJJEHJIJJIJGJHJJJJJGJJGJJJJJJJJJJ???>BBIJF><5CBHJHJHIJGHGHJJJJFJJHJJHCEBDEECBCDFE+**+DFFJJJJJJJJJJJJJJIEGIFJIJFEDJJHHHGJGJJJJGFJFEJHJJGJEBDBDGJIJEJJGDJFJIJEJFJGIJFJJDDGEEJJJHJIJJJGHJJJIJFFFG@JJ2CGHFEBGJJJJIEEJGBA@>???BCEADBE878<?>?CGDHECCJGGEFFGJGGJHJJHJJJJJHIHJGJGC@>9798::;<=??@;3333:;=>IJFIIFAA?:3223;87776449;CHGEGBA===@200'(4=DDGIJGDC@B>=EGFGJJJJIJJJJCJJJGJHIJJJJIJHJJJJJJJJJJJJJJJIJJJGJHJHIJIIFDC2'ACDC**((((*+11/-+&&'10344=>AAAAEJGJJIHJGE5555GHJJHIFIGIA>?ACDGDCG@@?=A@8777?:32013IJJFFHGEHJJJHJJJFJJJJJEEI?>?DBDGEJFFJF9952.+*+0((('''&&(@DA@ABGFJDEDJFJJFIJGHA???BBF9997568776955789DDDGFJJHFJHFHJJHECDJFJJJIJFJJ---JHCH@???FA@DJEDCB?C<>JGFECEJHJIJJHJGJHHHGJGIJFJGIJJHJE>AFFJJJBABEJJJHJJJJJGJIJIJJJJIIGHFJJGJGHJHJFIGGGFJJJIJGJC@///0EFJJJHGHJGJGJFDDCIGBBBC>782)BDFIF7666@@AA;;;=EHEFJIJFJF8666(&&('%%%((%%%&&&(())*(&&%'('%&(++++>GJGIIIJJJHJJJJJIHJJGJJJIHIJJGHFJHJJECAC=>>CJGFHHJJIIGGGIGJJJJHFIJFIIJHIJJHJJJJJJJHECBJIGJBAADHFJJJJGJJJBAB?CEDD1.)&%%()**--.4<CE:99:<9:=?A>==)))))GJIJJIJJJHIJIFFDE:99:?DC@JJJHEJJHJJJJJJJJJCCBAJJBBCCDEDIHJIJJJJHGHAAACBEIJJGIEFIFJCGDFFJHEFHJJJJJF6///JHHJHFJJGHECHA@AAGGDFFCCCDIEJJHDEGJJJEGHHJJGJJJBDDBDDEFFDEFHIIJFJJGEGFIGEJCJIJJGHHJFCGFEGJIEFGHJHJHIHJJFJJJIJFJGJGJIJHECJBFBCADGJHIEDFBBA<;:667GGGEEFF@4233@A;J>>>>HEJFIJIHCDJHEDAEEHJHGFGHIJJEBBBFJJIGJGEEFGJJIFHJGGEGJEFC>A;::;>BB57778>>-656::::CCCDJHB<<;<DDJCDBBDDBB87552(%$%&&$%%%%*+,-=@@@EFJJE??.+%'''('&(((<@GJIJJJIFJJIHGJEJJGJJJFEDCGFJJD@A>@4A30/1-((.9::6534--,.00,,,-87878<:CBBEGGGIC76@6...*...BEJBCDDFHHGJJJHJIJJJJJJJJCCCC::DJJ<>=9::9566566../*9=?C:::=;.)'')JJGJGHJIJJJCAABDCGIJHJGJJ(0002.09;<<>A@ABH<<++++77'''';<<<300;;?;JJJHJJHFD9886))))+2*'''(**'+--.23788@ACCDEDFFJHHFGIJH>?@JEEJJJJJJGJCEJJIJHIFFJG4443:::JJHJJIJGF9677CFJJJGEFGIBA>??>?@GFHJJB??>@FDCG4479;==>>A???A@AAB??=JFFFJJJJHJIFJJJIJJJJJJJJJEGJJJIJJGJJJJJHJJJJGJIHJHJIIJJJJJJFJ????DDGBA988>?8CJGFIECDEJHIJJJJJGFJFJJJJJJHJHJIHJJJJJJJJJJHEDGGGJFBAAJJDFFCA=<?60333924BGFEHHJIJJJJGHHJHGJJHFFGJIEFFG@///()))111?DHGEJGDHJ5665CCGHHHJIHJJJJJJJJJJJJFHJJJGJIJJJGJEJG?>??JGEDHHFCBDHHJJIJIJJJJEFJJHJJJFIGC@@DDJC:JJHJJJJJJGJEJFD?67588:IJJJIIJDBB>BGJGJ?>>>600-./3113>==>@@A@?@??87:<?CEDE@@@@JJIJJJJJJJJJGJHJJ@=>66IHHJHJJJJJIIJFJGJJFCIJJEJGJJJJJJJJJJJJAJIABBCJC??....-7652266AGBCEFHGJJJJFHHIHJJHJJJHJJJJGCEAAA?@@?=<<>DCB??EDEJJIJGJJJJIGIJIJJHJEEJ>?=----@A@?*)))((')))&%
@Glass_F3P_5_D3_6_18_41
CGAGCCAAGATTACGCGCAGACCAAACAATTTCAAGAGAATCATCTTATTAAGGGGTCTGACCTTCATGAACAAACAGGCGACCGGATTTGGTGATCAAATTGTTTTAAAAAGGATCTTCACCTACAATCCTTTTAAATTAAAAATGAAGTTTTAAATCAATTTTATTAAAGTATATATGAGTAAACTTGGTCTGACAGTTACCAATGCTTAATCAGTGAGGCACCTATCTCAGCGATCTGTCTATTTCGTTCATCCATAGTTGCCTGACTCCCCGTCGTGTAGATAACTACAATACGGGAGAGCTACCATCTGGCCCCAGTGCTGCAATGATACCGCGAGACCCACGCTCACCGGCTCCAGATTTATCAGCAATAAACCAGCCAGCCGGAAGGGCCGAGCGCAGAAGTGGTCCTGCAACTTTATCCGCCTCCATCCAGTCTATTCCATGGTGCCACCTGACGTCTACAGACCATTATCATGACATTAACCTATAAAAATAGGCACGTCTCCAAGGGGCGAAAATTTCAGATAAAACCCTTAGCTTTTCACTAAGGATGATTTCTGGAATTCGCGGCCGCTTCTAGAGTTGACAGCTAGCTCAGTCCTTAGGGACTATGCTAGCTACTCAGAACTTTGGATCAAGCTATGAAGGACGCAAAGAGGGAACTAAACACTTTGCTCAGAGAAAGAGGAGAAATACTTAGATGGGTCAAAGTAGCGATGAAGCCAACGCTCCCGTTGCAGGGCAGTTTGCGCTTCCCTGAGTGCCACCTTGGCTTAGGGGATCGCGTACGCAGAATCTGGTGCCGCTTGGCAAGGTAGGTGAGCATGACGTTGGTCTTGCACAAAAAACTCACTCCTGAAGGCTATGCGGTCGAGTCCGAATCCCACCCAGGCTCAGTGCAAATTTTTCTACAGCACTTGAACGTGTGGCCTAATAACTCGGTACCAAATTCCAGAAAAGAGGCCTCCGAAAGGGGGGAGCCTATTAACTTTTTTACAGTTGCGCATCCACCTGTGCGGACCTCGGTACCAAATTCCAGAAAAGAGACGCTTTCGAGCGTCTTCATTTTTGGTCCATCAGTGGCGCGCTTAGTTCCTCGTTTTCTCTCGTTGGAAGAAGAAGAAACGAGAAACTAAATACTAGAGTCACACAGGACTACTAGATGATGCAAACCGTTTTAGCCAAAATCGTCGCAGACAAGGCAATTGGGTAGAAGCCCCGCAAACAGCAGCAACCGCTGGCCAGTTTTCAGAATGAGGTTCAGCCGAGCACGCGACATTTTTATGATGCGCTACAGGGTGCGCGCACGGCGTTTATTCTGGAGTGCAAGAAAGCGTCGCCGTCAAAAGGCGTAATCCGTGATGATTTCGATCCAGCACGCATTGCCGCGATTTATAAACATTACGCTTCGGCAATTTCGGTGCTGACTGGATGAGAAATATTTTAGGGGAGCTTAATTTCCTCCCCATCGTCAGCCAGATCGCCCCGCAGCCGATTTTATGTAAAGACTTCATTATCGACCCTTACCAGATCTATCTGGCGCGCTGTACTACCAGGCCGATGCCTGCTTCTAATGCTTTCAGTACTGGATGACGACCAATATCGCGAGCTTGCCGCCGTCGCTCACAGTCTGGAGATGGGGGTGCTGACCGAAGTCAGTAATGAAGAGGAACAGGAGCGCGCCATTGCATGGGAGCAAAGGTCGTTGGCATCAACAACCGCGATATTCACGAGTGATTTCTGGATTGATTTCAACCGTACCCGCGAGCTTGCGCGAAAAATCAGGCGCAAACATGACGTCAATCAGCGAATCCGGCATCAATACTTACGCTCGGTGCGCAGAGTTAAGCCACTTCGCTAACGGTTTTCTGATTGGTTCAGGCGTTGATGGCCCATGCTGACGATTTGCACGCCGCCGTGCGCCGGGTGTTGCTGGGTGAGAATAAAGTATGTGGCCTGACGCCTGGCAAGATGCTAAAGCAGCTTATGACGCGGGCGCGATTCCCGGTGGGTTGATTTTTGTTGCGACATCACCGCGTTGCGTCAACGTTGAACAGGCGCAGGAAGTGATGGCTGCGGCACCGTTGCAGTATGTTGGCGTGTTCCGCAATCACGATATTGCCGATGTGGTGGACAAAGCTAAGGTGTTATCGCTGGCGGCAGTGCAAACTGCATGGTAATGAAGAACAGCTGTATATCGATACGCTGCGTGAAGCTCTGCCAGCACATGTTGCCATCTGGAAAGCATTAAGCGTCGGTGAAACCCTGCCCGCCCGCGAGTTTCAGCACGTTGATAAATATGTTTTAGACAACGGCCAGGGTGGAAGCGGGCAACGTTTTGACTGGTCACTATTAAATGGTCAATCGCTTGGCAACGTTCTGCTGGCGGGAGCTAGGCGCAGATAACTGCGTGGAAGCGGCACAAACCGGGCTGCGCCGGACTTCATTTTAATTCTGCTGTAGAGTCGCAACCGGGCATCAAAGACGCACGTCTTTTGGCCTCGGTTTTCCAGACGCTGCGCGCATATTAATAACTCGGTACCAAAGACGAACGATAAGACGCTGAAAAGCGTCTTTTTTCGTTTTCGTCCTGAAAATTTAGGGGATAGTCCGATTCTTTGAAGGCCTCCCTTAACGGGGGGCCTTTTTTTGTTTTACCTGACGCCACCTGGTCGCGGCCGCTGCAGTCCGGCAAAAAAGGCAAGGTGTCACCACCCTACCTTTATTTAAAACCGAAAAGATTACTTCGCGTTATGCAGGCTTCCTCGCTCACTGACTCGCTGCGCTCGGTCGTTCGGCTGCGGCGAGCGGTATCAGCTCACTCAAAGGCGGTAATTTACCAATGCTTAATCAGTGAGGCACCTATCTCAGCAATCTGTCTATTTCGTTCATTCCATCGCTGCCTGACTCCCCGTCGTGTAGATAACTACGATACGGGAGGGCTTACCGTCTGGCCCCAGTGCTGCAATGATACCGCGAGACCCACGCTCACCGGCTCCAGATTTATCAGCAATAAACCAGCCAGCCGGAAGGGCCGAGCGCAGAAGTGGTCCTGCAACTTTATCCGCCTCCATCCAGTCTATTAATTGTTGCCGGGAAGCTAGAGTAAGTAGTTCGCCAGTTAATAGTTTGCGCAACGTTGTTGCCATTGCTACAGGCATCGTGGTGTCACGCTCGTCGTTTGGTATGGCTTCATTCAGCTCCGGTTCCCAACAATCAAGGCGAGTTACATAATCCCCCATGTTGTGCAAAAAAGCGGTTAGCTCCTTTCGGTCCTCCGATCGTTGTCAGAAGTAAGTTGGCCGCAGTGTTATCACTCATGGCTATGGCGGCACTGCATCATCTATTCTGTCATGCCATCCGTAAGATGCTTTTCTGTGACTGGTGAGTACTCAACCAGTACGTTCTGGGGATTAGTGTATGCGGCGACCGAGTGCTCTTGCCCGGCGTCAATACGGGATAATACCGCGCCACATCGCCAAACTTAAAAGTGCTCATCATTGGAAAACGTTCTTCGAGAAAACTCTCAAGGATCTTACCGCTGTTGAGATCCAGTTCGATGTTAACCCACTCGTGCACCCAACTGATCTTCAGCATCTTTTACTTTCACCAGCGTTTCTGGGTGAGCAAAAAACAGGAAGGCAGAGATGCCGCAAAAAAGGGAATAAGGGCGACACGGAAATGTTAAATACTCATACTCTTCCTTTTTCAATATTATTGAAGCATTTATCAGGGTTATTGTCTCATGAGCGGATACATATTTGAATGTATTTAGATCACGCATCTTCCCGACAACGCAGACCGTTCCGTGGCAAAGCAAAAGTTCAAAATCACCAACTGGTCCACCTACAACAAAGCTCTCATCAACCGTGGCTCCCTCACTTTCTGGCTGGATGATGGGGCGATTCAGGGCCACATTATAAAGTTCAGCAACACCTTCTTCACAAGGCAGGAAGCCTCCAACGCACGGAGGTGCTACTGGCTTACTATGTTGGCACTGATGAGGGTGTCAGTATGAGGGAGTGCCTTCATGTGGCAGGAAAAAAGCTGCACGGTACATCAGCAGAATATGTGATACAGGATATATTCCGCTTCCTCGCTCACTGACTCGCTACGCTCGGTCGTTCGACTGCGGCGAGCGGAAATGGCTTACGAACGGGGCGGAGATTTCCTGGAAGATGCAGAGGAAGATACTTAACAGGGAAGTGAGAGGGCCGCGGCAAAGCCATTTTCCCATCAGCTCCGCCCCCCTGACAAGCATCACGAAATCTGACGCTCAAATCAGTGGTGGCGAAACCCGACAGGACTATAAAGATACCAGGCGTTTCCCTGGCGGCTCCCTCGTGCGCTCTCCTGTTCCTGCCTTTCGGTTTACCGGTGTCATTCCGCTGTTATGGCCGCGTTTGTCTCATTCCACGCCTGACACTCAGTTCCGGGTAGGCAGTTCGCTCCAAGCTGGACTGTATGCACGAACCCCGTTCAGTCCGACCGCTGCGCCTTATACAGGGTGACTCTGGTCTGAGTCCAACCCGGAAAGACATGCAAAAGCGCCGACTAGCAGCTCAGCCACTTGGTAATTGATTTAGAGGAGTTAGTCTTGAAGTCATGCACAGGTAAGGCTAAACTGAAAGGACAAGTTTTGGTGACTGCGCTCCTCCAAGCCAGTTGATGGGTTCAAAGAGTTGGTAGCTCAGAGAACCTTCGAAAAACCGCCCTGCAAGGCGGTA
+
'&&%&'&%$%%&%%%%)*-,+)'%&**,+**,++,++**..2>?BCDGDA;@C@@@?::*))%%&%&&%%'&%%%&%##$%&%'&*0787000.&%$#$&**(&''*''(/43)(((((%&((*((%'&>BBEDIEHFHIBABC6;11?CJEEEFECB,***643.+'%(,03/////.7799CEFBEFGFIJJJFJHJHGEEDDECCHEB<A?9777EEJHGFDEC@B::77>>++++666<=>@CE@>>?A>???@B2222@A@ABAFD;54105,,,./'&'''&&&))%%&'(()*.*'*+-,/53A<==@CCFJJFDFDJJJHCDCCBBECBDAA??BHJHBCBEEIJIEHGHFJJIJJJCBFEBAA==>5445:,++(&'&'+++499:3><::45@???CCB??;ABBDJ@?@CDE22113344==5@>ABFFAB@;4264767B>B?2111(''&%&&*)&%%&&((+.=>>ACDJFDFDAAADEF@@BB<;)((($$((&%#$%%'****%%&'./3401004---1((''*'*--.110'''),,+*(''((7554555560++*++,*))*)*12<===::<AAGC9999;-,,))'(%%'(4///8978/.0/,,,&%$%.124:0001:::;+***@@@E@;8100-*069=CE9884555+**+,''(&&&&()/-(21001//-),**('(23=??AB@@BACDDE@???DBFJJGDDFGGDDHEFCBDD>>C>--++***'())*(*-*)+0288599:;,:;=?)((*1/((*)')('%%%%--,4::;C?>=::95++'*''('(&&&%%%%%$####$%'(*'&&&***'&&))))*)))))*,09;>JFJIJDJFFDF@@?A:;278=761,<BGEIFCIJEBA?=732451,'&&&&$##$&*,./@@HFHJDCBDHGHJJGFJ;;;;CEC>?79>7B;?>?HJJEDDCEG@;+;;;>A?<=66((((%%$$&&'')*-0++)()*+'$$&%'+/=ECECJFH@=7211299?=?99::DAA53,.GJDEEEEEDCIJF777789-*,----.03+++**'''&..:CFBGBA?;.-../21856;FJEBB@ECFB:?=<=@4/+,.-4>466568<>C4449433/../6:7865*))*55775/-.2..-1:9:;;B=<<;:(((('''@B<:::;;;<BB,,,,>,+(&$$$%&'''&)+++()))31**+/00///.-.1./=C??=:HJGABHIJHFEFFJFIHJJBABADCCFJJGJJJJIJIJJGJJGJJJFHEDFJJJJIGCFDIJJJGIIJFEEEJGECEHJGJGDDFHE@=@EA@ACEGGFGGCJJJG.../4457@FDFBCE<////DBEC?>??BBC;@<,*%%''---,-/22///22264))15?FFDGG@>?>954('''(&&&%%')4/'''(;+++@JJ=;;3(A81112664AFFG8772''/<76666HIFJJGJIJJJJJHJJJFJGH??>@E=<9889A??>//./*65(,,,24><A7799<;<43001(%%%'''()89=;:9:54451/1/&$$$&&'-=DE@CJIE>??IJGJJGDEDABBBC9--&%%%0/-.96;<=?EJHJHEI;;;;JJA@A@B5328612292.../:=@JCBBBJIEGJJJJJJGJFIFJGJE;;8991-,)(((((7B;888BBEE8777=EFJHFFECEJEG?=+**(*'&%%%%%&'3448'$$$%&(%$%%'&*,)--&&&&65B>??ACB<<990/.-,.*$$%%$&%%$&&&'&&*'&%%&&&&&&()*-38?CD>>>>JIEE@A@AAAA<'')<;981122AA<>HJJJIJJIIDJJHHFDEDIG=:63--,+++(%$&'****22'&&'/*)((&$%%--159::A@ABDCE9888@EHFIHGJGIJIHJJJJJJIJJJFJIFJJHEC344;FJJHJ44100+*498::9>@<<<=C/../)&%#$%'(&''())'')+((**,DJHGHJEAEDJHHJDCHEGJCBEJEDD886683.,,/0423344::JJFJJJG<;>?JGJJJJGFJJJJHGJJJJGDA?<98789:<92245;4444><DDEJHJJJIGI@@@@J855@FFDD?><=>;:::?67>DJGDGACA>>?FHJIHH<;<;HBDEGJIFHHGHJHHJ;:533DBDDCJGIJJJJHJJIGJJDDD>==<=><<<;<BCFBFEFEEHFJJIJHJDJJEJGJJJGJGJHFJJ@A7668BDCFF@:85665286:;?>?HJJJCBBBFHFGHJJIJJJJJHIJJJJHJJJHJJJJJIGJJJJFH?@EJDEHBBBAA==>>22120/,(''&*'(&'7;<<>@1001:::8:>:0//.01)(((::CF:F@?)),'&(*+30/.-,,,/2222;ACA?;0//*,'()/;78:,011AA=4343;;'&&&>HDIDJJJJIFJJJJFGJJCF>??@3B:3AA==>DJJA?@EJJHIFJC?;;;;CHEJIGHIGJHJGJJJJE?>?>EDF@>511JGJGHJGEGEJHFC@DG;99<=''''.-3,,>JCEEHIHJA??>@:5E@8459@C)((*1,**(/-,,,*((*./+(&&%'(''((+-,'6>AFCB>656=9*+CCIFJGA??@BC>BFA@<;<9.---.--))(&'%'$$$$$$%=?BACCDDFG>>>GGB:998820($%&%%(/.-*)**3348*)'&)-('''.22:9:6889FJJFHFGEHAJJJJJDDDBCECDGGIIJJDCDEEDHHDJJIJJJIJJGJJJIGHFGGJJJGEJJJGFHJEJHJJFJGJJJJJGGEHJJJJJFJJJJJEEJJJGJHDHJJJGJFA753102225;:96664..00''''--.1004561/0/.,*+*+-.-)('%%.088A@88AAAFJJJJJEJJJHJJJHHDDCFGGECF;00/0820-(('(''()(''+./2545)((%%&)(()3443469<DCABECBCB?DJICC87679724-*+.,,,*,-/3+-769;;=>EIGDEJGJGDCFFD<:>?AIFJDFJDJJ9998DJEEDB?JGDJGJJJJCFJFJJJJJGJIGFGCA@>BEHJ=<<21013//181115=EFJHJHJHJJJJJJJJJJFHJJIIJJJHJIJGJJJGICB7455FJJGGJJJIJI???@IBGJEHFEGJJJJJFJJJHJCBJC887655*:CB=<:---''''667<CB;::81100.--/14278AABE?878333JJJJIHJJJJ@@@AB@@++12099996546>:::?B;99:IEH?<==JJJJJIJJIHJJJIJJEJF?88782211((((((%)((.))$$$$&%$%$&'*+*,210.6356G77>@AAC@BFF3114(((.22A@???AEJ:554.+'&)'%%&$%%&)'+)))*07<;<GHIHJBA@>--**'&))*2.1>?22265.***+233=@GBDCBBC>A@?G@@??)))(,++-21-?EJIIGEE8675888FEFJJJJFGHC?;-'%(((''')$$%%()/AGJHGAJJIJHJJGB?>EDJ>7777855564/'''---891123>??@-+++5>?HJJC.:<JHJHBDFABABDJD@BJEFJGJJ>>><?FA2222:843610(()('')''&&%%'&(((,,,/111103850.///><212-.+,9;CBA>=-,,-)(()13<>>?AD=>>>GDJ@===766110166J888<DBC@@@@HHGJJJHGFIHJIA@@AGFDEJJIEEDC;:<=IDDCCD?=7778?@8756656491,667797810,,,-4<=>=EJFJJHIJGJJJJJJJIGEFJJJHB5567A@@A>>:889:BEHJJJGIJJGA?>@DCCCE99644:9997>>AACGGDAA@CDE@@FDE>;:=>8666*'')+(+&%#$%$%%$$$%%$$&)4:?@??@@;<=:67433-)('&&*'())&&&$%$%$$%$&''&'%$%%**.:<ED===>CDDFIJHJEEFJHEFDHJFF1('')('%%%(+'&&&&'(&&8997560,)(&&&'&&&**)''%%&&''''&&&*-44>>??@BBD;:6473.-.**((+*9:<6:>>?CCCJJHJHGGGCDFFGJFJ?1111111;;<=?ICBCC=====??CJGGJDDCBB:@AA666EDA;9:8542.))+.1464334'&&&(77=2,++0///3<IHGFJHGEFJI@AFCDCC?@@2212H?)((7:2/3-???>?B8834563:<<543311257=::77::<65100/01///031,,,***%%%%&'&&%&&*-/056;=<?,*****&&'',14344422*)))+))))+-55/,,-5111-,,.889BADFJGB?HJHHEEEFIJJDFEJEFGHDHJFJIJJJFDGJJIJJH??;;==7555<ACDFFCDCCCB?@?<30..++),-49865232//..3582115911DDJJECB@A=>8895640(''(*0248;;<=>AA;:12220))'&%&))-'&&&&%%%&&+%&)..6==AAEBC@FIJFD))((667EEA33310..)))*+,.,,.53000/-.ABCBGB;877433358;>>=>>==7558?;*&&$$$%%%'&)*4541///2:9:;>ABBD>:::;DD4332322+++,005444/75785322$##$%(-20033778;>>AJDBBC+))*67998;>0568CJFFDB@@@@JF7777@4.-&
@Glass_F3P_5_D3_6_18_42
CGATGCCTGCTTATTAATGCTTTCAGTACTGGATGACGACCAATATCGCCAGCTTGCACCGTCGCTCACAGTCTGGAGATGGGGGTGCTGACCGAAGTGAGTAATGAAGAGGAACAGGAGCGCGCCATTGCATTGGGAGCAAAGGTCGTTGGCATCAACAACCGCAATCTGCGTGATTTGTCGATTGATCTCAACCGTACCCGCGAGCTTGCGCCGAAACTGGGGCACAACGTGACGGTGATCAGCGAATCCGGCATCAATACTTACGCTCAGGTGCGCGAGTTAAGCCACTTCGCTAACGGTTTTCTGATTGGTTCGGCGTTGATGGCCCATGACGATTTGCACGCCGCCGTGCGCCGGGTGTTGCTGGGTGAGAATAAAGTATGTGGCCTGACGCGTGGGCAAGATGCTAAAGCAGCTTATGACGCGGGCGCGATTTACGGTGGGTTGATTTTTGTTGCGACATCACCGCGTTGCGTCAACGTTGAACAGGCGCAGGAAGTGATGGCTGCGGCACCGTTGCAGTATGTTGGCGTGTTCCGCAATCACGATATTGCCGATGTGGTGGACAAAGCTAAGGTGTTATCGCTGGCGGCAGTGCAACTGCATGGTAATGAAGAACAGCTGTATATCGATACGCTGCGTGAAGCTCTGCCAGCACATGTTGCCATCTGGAAAGCATTAAGCGTTGGTGAAACCCTGCCGCCCGCGAGTTTCAGCACGTTGATAAATATGTTTTAGACAACGGCAAGGGTGGAAGCGGGCAACGTTTTGACTGGTCACTATTAAATGGTCAATCGCTTGGCAACGTTCTGCTGGCGGGGGGCTTAGGCGCAGATAGTCTGGAAGCGGCACAAACCGGCTGCGCCCGACTTTGATTTTAATTCTGCTGTAGAGTCGCAACCGGGCATCAAAGACGCACGTCTTTTGGCCTCGGTTTTCCAGACGCTGCGCGCATATTAATAACTCGGTACCAAAGACGAACAATAAGACGCTGAAAAGCGTCTTTTTTCGTTTTTTGGTCCTTTGAAGTTTAGGGGATAGTCCAATTATTGAAGGCCTCCCTAACGGGGGGCCTTTTTTGTTTCTGGTCTCCCTACTAGTAGCGGCCGCTGCAGTCCGGCAAAAAAGGGCAAGGTGTGCACCTGTCCCTTTTTCTTTAAAACCGAAAAGATTACTTCGCGTTATGCAGGCTTCCTCGCTCACTGACTCGCTGCGCTCGGTCGTTCGGCTGCGGCGAGCGGTATCAGCTCACTCAAAGGCGGTAATTTACCAATGCTTAATCAGTGAGGCACCTATCTCAGCGATCTGTCTATTTCGTTCATCCATAGTTGCCTGACTCCCCGTCGTGTAGATAACTACGATACGGAGGACTACCATCTGGCCCCAGTGCTGCAATGATACCGCGAGACCCACGCTCACCGGCTCCAGATTTATCAGCAATAAACCAGCCAGCCGGAAGGGCCGAGCGCAGAAGTGGTCCTGCAACTTTATCCGCCTCCATCCAGTCTATTAATTGTTGCCGGGAAGCTGAGTAAGTAGTTCGCCAGTTAATAGTTTGCGCAACGTTGTTGCCATTGCTACAGGCATCGTCGTGTCACGCTCGTCGTTTGGTATGGCTTCATTCAGCTCCGGTTCCCAACGATCAAGGCGAGTTACATGATCCCCATGTTGTGCAAAAAAGCGGTTAGCTCCTTCGGTCCTCCGATCGTTGTCAGAAGTAAGTTGGCCGCAGTGTTATCACTCATGGTTATGGCAGCACTGCATAATTCTCTTACTGTCATGCCATCCGTAAGATGCTTTTCTGTGACTGGTGAGTACTCAACCAAGTCATTCTGAGAATAGTGTATGCGGCGACCGAGTTGCTCTTGCCCGGCGTCAATACGGGATAATACCGCGCCACATAGCAGAACTTTAAAAGTGCTCATAATTGGAAAACGTTCTTCGGGGCGAAAACTCTCAAGGATCTTCCCGCTGTTGAGATCCAGTTCGATGTAACCCACTCGTGCACCCAACTGATCTTCAGCATCTTTTACTTTCACCAGCGTTTCTGGGTGAGCAAAAACAGGAAGGCAAAATGCCGCAAAAAAGGGAATAAGGGCGACACGGAAATGTTGAATACTCATACTCTTCCTTTTTCAATATTATTGAAGCATTTATCAGGGTTATTGTCTCATGAGCGGATACATATTTGAATGTATTTAGATCACGCATCTTCCGAGCAACCAGACCGTTCCCGTGGCAAAGCAAAAGTTCAAAATCACCAACTGGTCCACCTACAACAAAGCTCTCATCAACCGTGGCTCCCTCACTTTCTGGCTGGATGATGGGGCGATTCAGGCCTGGTATGAGTCAGCAACACCTTCTTCACGAGGCAGACCTCAGCGCTAGCGGAGTGTATACTGGCTTACTATGTTGGCACTGATGAGGGTGTCAGTGAAGTGCTTCATGTGGCAGGAGAAAAAAAGGCTGCACCGGTGCGTCAGCAGAATATGTGATACAGGATATATTCCGCTTCCTCGCTCACTGACTCGCTACGCTCGGTCGTTCGACTGCGGCGAGCGGAAATGGCTTACGAACGGGGCAGAATATCCTGGAAGATGCCAGGAAGATACTTAACAGGGAAGTGAGAGGGCCGCGGCAAAGCCGTTTTTCCATAGGCTCCGCCCCCCTGACAAGCATCACGAAATCTGACGCTCAAATCAGTGGTGGCGAAACCCGACAGGACTATAAAGATACCAGGCGTTTCCCCTGGCGGCTCCCTCGTGCGCTCTCCTGTTCCTGCCTTTCAGACTTACGGTCGTTCGCCTGTTATGGCCGCGTTTGTCTCATTCCACGCCTGACACTCAGTTCCGGGTAGGCAGTTCGCCTGCCAAGCTGGACTGTATGCACGAACCCCCCGTTCAGTCCGACCGCTGCGCCTTATCCGGTAACTATCGTCTTGAGTCCAACCCGGAAAGACATGCAAAAGCACCACTGGCAGCAGCCACTGGTAATTGATTTAGAGGAGTTAGTCTTGAAGTCATGCGCCGGTTAAGGCTAAACTGAAAGGACAAGTTTTGGTGACTGCGCTCCTCCAAGCCAGTTACCTCGGTTCAAAGAGTTGGTAGCTCAGAGAACCTTCGAAAAACCGCCCTGCAAGGCGGTTTTTTCGTTTTCAGAGCAAGAGATTACGCGCAGACCAAAACGATCTCAAGAAGATCATCTTATTAAGGGGTCTGACGCTCAGTGGAACGAAAACTCACGTTAAGGGATTTTGGTCATGAGATTATCAAAAAGGATCTTCACCTAAATCCTTTTAAATTAAAAATGAAGTTTTAAATCAATCTAAAGTATATATGAGTAAACTTGGTCTGACAGTTACCAATGCTTAATCAGTGAGGCACCTATCTCAGCGATCTGTCTATTTCGTTCATCCATAGTTGCCTGACTCCCCGTCGTGTAGATAACTACGATACGGGAGGGCTTACCATCTGGCCCCAGTGCTGCAATGATACCGCGAGACCCACGCTCACCGGCTCCAGATTTATCAGCAATAAACCAGCCAGCCGGAAGGGCCGAGCGCAGAAGTGGTCCTGCAACTTTATCCGCCTCCCATCCAGTCTATTCCATGGTGCCACCTGACGTCTAAGAAACCATTATTATCATGACATTAACCTATAAAAATAGGCGTATCACGAGGCAGAATTTCAGATAAAAAAAATCCTTAGCTTTCGCTAAGGATGATTTCTGGAATTCGCGGCCGCTTCTAGAGTTGACAGCTAGCTCAGTCCTAGGGACTATGCTAGCTACTAGAGAACTTTTCGGGATCAAGCTATGAAGGACACAGAGGGAACTAAACACTTTACTAGAGAAAGAGGAGAAATACTGATGGGTCAAAGTAGCGATGAAGCCAACGCTCCCGTTGCAGGGCAGTTTGCGCTTCCCTGAGTGCCACCTTTGGCTTAGGGGAATAGCGTACGCAAGAAATCTGGTGCCGCTTGGCAGGGTCAAGTCGTCAGTTGGTGTTGCACAAAACTCACTCCTGAAGGCTATGCGGTCGAGTCCGAATCCCACCCAGGCTCAGTGCAAATTTATCCTGTGGCTGCACTTGAACGTGTGGCCTAATAACTCGGTACCAAATTCCAGAAAAGAGGCCTCCCGAAAGGGGGGCCTTTTTTCGTTTTTGGTCCGCATTTCACCTGTGCGGACCTCGGTACCAAATTCCAGAAAAGAGACGCTTTCGAGCGTCTTCGTTTGGTCCATCGTGGCGCGCTTCGTTCCTCGTTTTCTCTCGTTGGAAGAAGAAGAAACGAGAAGCTTGAATGCTGAGTCACACAGGACTACTGAGATAGCATGTCAAACCGTTTTAGCGAAAATCGTCGCAGACAAGGCGATTTGGGTAGAAGCCCGCAAACAGCAGCAACCGCTGGCCAGTTTTCAGAATGAGGTTCAGCCGAGCACGCCGGACATTTTTATGATGCGCTACAGGGTGCGCGCACGGCGTTTATTCTGGAGTGCAAGAAAGCGTCGCCGAGACAAAAGGCGTAATCCGTGATGATTTCGATCCAGCACGCATTCCCGCCATTTATAAACATTACGCTTCGGCAATTTCGGTGCTGACTGATGAGAAATATTTTCAGGGGAGCTTTAATTTCCTCCCCCATCGTCAGCCAAATCGCTAACCGATTTTATGTAAAGACTTCATTTATCGACCCTTACCAAATATATCTGGCACGC
+
EFIJHJJJIFBEDEJFFIJJHJJD<<<==?@@GJHFFAAC@888:=54544411.'&$$%%3456@ACJ9999BFEIJGFECABGEHEI;:877@@BJ11116;<;<=>=:==BADCABFFEA=F==<<>?=><;E=EB@@@DJJFJJGGFGHJGHJJJIHJJ@D((()A>>==<<<>BF@>;;:7128;JCDIJHEGBDCF20''('*)')12314;@F@555A>//++,())))77;++++/++**,+0---EAAAAHJJCA@@EJJJJJJJJJIJJ@=)))CA?AJGJJIJIJJJJJJJJJHHDCCGIIHGHJJFHJJHFGJGGJJJJJJJFEEJGHGJJGEGJJJGJJJJHGFDDJJJIJJJJJHFJIH@AJIJJJJJJHIJFGJJJJIJIBCBBAAFEJJIJEHDJGHJJHJJGHJGI@AAGJFJIHHJJGJG@7777=:;;;B7666??@?C811?AAEJJGIFEEJJJJHGJJIHJGIJIJJJJJGJGI??@>@A?@>D:::;<9665<>3187&&%%('%%)*&22:?@DE7667755533124:?=<?E<DEEHJJJJJIHIJJJGIGJIJJJJIJGJJJHJIJJJIFJJJJJJFEJJFJEHGJJHIJJJGHHJJIJIJGIFJJJJFJHIJHHH-AHGGIJJJFIJIDJJJJIGJJJJJJIIJJJJJJJJJFHHGIGD::.,--9CFIJ?>>>FA<??JJJFDGDJJJJIGEIFJJJHHJJJHJFJEBEE@:9:/...32*)))5?@;11EDHJHJHGJFEHJJ<<<=GGJJIJJJEJGJJDABC5---.CECEJFFJJGIHJJJIHJFJJJJJJJHJC83211-*&&%%$#$#%)0?EFEDEGEICFEHA?@>FJJ>>=-+*++8.(1169??BCDHDIJJHJBBBHJJHJEIJGHGJ@EECBBC@:333<7//---.=9::;HJFEGGJHCA>=:6--.,--'8:::89:9:DHGJJ7666=<=?JIGFGIGJFHIFHHGGIJJJEGJJHJEEBD@BF?GE6323/+BA<<=>BBFJCEFFFGFHJHJJJFJGHIGJJGIJGIEGGEHDFDB@CFDFJDDCJJ@<;:>EFEC?@HGIJ;;<<GJJHFFJFJHJHFEIJEJEGJHJGE88:BI5777JECBEJGBBABB:6('&&''((%&')366:////)8?GIGDJGJJJIIIIFGFFJIHHJJJJFJGIFJHJGIJJJHGJJJJJFHJEHHEJJGIGHEIIFCCCEHHJJHHJJFFHGFIJHJJEFHC@=>BDICEFGJGIFHJHEFABBAJDFHGGEIHEIEIJJJJJJJEJFFJJGDEB2111JFEDFHJEEJFEHJJFEFHE:999IJHJGJJIGDJEBEDFIIHHGGIJJFJFD=<==>//,3-&%%&).-.000<ACFEB@??IJGJGFJHHC9888DABDBEJJHFJGIJJJCCCJJHJIJIJJIJJ@?@AJJGJHHJJGFJJHJJEFJH@FBA;@<:<88BABJFIFJJGJGHHGJJIJJJHFEGBHIGHJDJIJGJCFF<;3---((((&%$#$%)'('(''(1,++2,+,-/CDDFGJJJHGJJJJJJJJJJJJIJJJGJJJJJJFIJH774567BE,))()&&/033?AHGHEIFFJJJJJJJJIJJIGJHGJJHJJIG>DBIGEC666655720014.,+*-+,+,++1/18?>>@AFDI::9:>JJJJJHIJIHGJHEJA?778799999<;;:<=@AD?===BJGGGJJJJJJJHGJJJJJGHJJJIJFIHFIJJEJIEICBBAFCCDAEJGJJEGEEGEIJJHJJHIIJJJJGIJIJJJIJJIJJJJHJJJJIJJJGJIJJJFFCEIIIJJJIJEEJ;9-,+().5565888JJGHJJGJJFJEEJJJJJHIFJFFGJFJIH>?>?IHJHJJHJJJHJDCBACCC3310234:;477??JJJIEHJHC==*)&),,DIJJJFJFDEJD?>>JGEEEEJDA982233355653&''(432+)**4::>1/1/0//...+,68;<9<;7679GJJJJJJJJDDJJJI?DEGGFA@@JB@ABBHFDJJHHHGGHGGDFJJJIDDDGHIIEFEFJGG@JACGGJE8889FBB@JIIJGDJJACDABJE((((A99;;=?76-)))*3,)))<IA???JG@DIJJJFHHJIFHGJJJJJJIGJJGGDFJJHJGJJJJIG@<;;=IIIJFHFJJJJJIJIJHFJHJJEGB?*)(((4578<=8776:50/-)'(&$$&'))79331,>@EGJJJJHIJJJJJJJGGEJGIJHEDJDFIHHJFIJGJHIJHJJJGJEFEH>DI@>>>?AC@ABBCE?9==GIJJJJIEJE3334=;<:--,-/,,+))*/7<@?@BJJGGGJHDEHEIJHIJJJJHA==>BBAADJHJIHHIIJJIJJGJJGIFJHJGJI>.,,,GGIJJJIJIFJIJGJHJJHGGFFHHFJJJHGID@@JEFEDA@@@CDABC??761*-31CDF@@@DGJGEGFIJHHGEGGHJJGJGJICDEECEGIHGGJJJJDJGFD@D.,+99DDFFFJFFIEJJJDJJDJJJHECECHJFEB<;?@GDFCCBCCA889JJJJGHGJJJ::::///=<.---++++,59ACG=7559/-.1124611331-/CGCGGJJJJHJJJIIJIDCA<=>AEDDJJ@@?<:>=934466;?=;:;DGGHJJDHCB@>?JGEGFHJHJJHHFFDJJJACJIJJJJJJJIJJJJJIJII1111ABB@HFGDBBFJJC;;;;BEEEJBB93FCEBGFDBDADCA@EGJJJHGJGJ?@?:1112;:;;:A70/-+++)))'',-----(((').1/3@DFJHGHDG=<::877:>;5**))0,-23123-((()34134AEIJJ9888=//-*'&&&4;=GFJHJGJJIFIIJJGEIJEHJJJGJJHJHJIDCBCCJJJFC>>:68+,***-0<A<;;<IIFJFJGDE?>?>EJIIJHJIGJJDBBCEGHGJJJ3333::89<:8722373FBDDEFDFJFBGA=++++++?@ACCFFJJBJJJJIIJJJJDFJJJIGGGGHJJJJEGDCJJJJJJJGGJJJJJHJJJ><=<HJGJJIIG@FJJJIHFJFGIF<;;;F9888CEGJIA@C000200<<<;=868:+<BFJJJJIJIJHHIJFHFGJFEE?DBEID:?<DJGGFGJHJJJJFJIFJJIJJEJJJJFIHIJD333396533334AD=;88=@<=A@BCFHJJJJGJJFDE8888GGJHA@ACJJAB@AJFJJFJGJHJFJJFJHJIJGJGJIJGJJCDEDJFHFEJJEC68887*)(,6:;<>GIFI@FEFFJJFEJJIGHJF<AH=;4344779;IJFJGJJJIGJIIJHJIJEHJHHHGJJJIJGE?<<=?@@@CGJJJIGHEJHG@@?@???@<---()))0.000:;=>B<BB@A@>A@DA?@@IGJGGHHFB@FA@IDCBDE888ADHGFGJFEJJJGJEF?65.6<:?@BHBACBFHEECBDEJJGHGFFIJJGJIJGJGIGJGIEE;:;<FJ0,.9A?>866;?@9CJGJGJJIJJJJJIJJJJJIJB@=A>@?8D<:.+++11445CJJJJJFJJHHJHJJJACA?D?=861)-''&'999:9==@BDFJJHEEECIEHHJ9889;<EJGJDFIDJEDIHJHGGFBB@AHBFGDIIHGGJFGFEGFGBBBCHGJEFJFJHHHIEJF<>==?9?AFIGJJIGJJIGEDDC63ABEEDCFHC;:;:</---/0/.)*,1002/..../?@BFFEFEFJIEJGGGFGHJIFJFBABBJJEEDEGH??44447'&&)++(+389*((',/-('&&.)(((1--,''(0../5;?CEDDCEJ8888E?<7.-/032116??@GFGJEB@=...:::>@????G??>>DDHCEEHJ>??>FD@?;8=<78<=@CJIFEDDCD@@?=:=CCCABHGEJA=>=HB<>>>F>8:>A4/))**'*((()0277761--)'(&%%$$%30158:9;:1/..0,)))-//1:@A;:9211-...DADBAEGGHJGFHHHJJGHEHJJGF@???FJ<CDGFGD@D=:;<><===?@BF767B,,,,DFIHJGJHJIJIJFEHIJJJJJJIGEFGEGGGJHJJJIJJJJIJJJHGFCGJHGEJJJIJIHJFJCB@@<=??;.(%%&+-:>4330;=B000,,,/011)'))=>EDBDIGFJJJA???@FIHJGDC>;:;:<CJHJEJHAA@@F?A?@C99-('&(((3.))''%%&&++::663341'''(./0;@ACJED>==>>AB@A>?B@<2./.100/..-/2**))&'''(''%&'(**+)(''&&&&)%%$%%)-&&&&(**,/2:JJFFIGHFIJJJHJJJIEIECCEFIJJJJHGJGJGG====EJEHJGEHEAAJJJJJGGIEGJHJFJJEDFGBA@AJJEDHJIEHEJHJFCBBED::9900//,((((11002IGJGJJJGJJJIJCDFCHJFIGGGHJEGFHJGJGGGJJGJJJGEHA?>?=96422+('(,*(((((,9:??<2,+++::<GJJJJJ@CA++++E54411..034&+)&.;<BGHHHHFJHJGJJGJGGIFAABCEHEFHIIJJCACCJFJJJJHJGJJJJIIFJC<:>AJIGJHGIBECDEFB=3202546(''&)''-)).+,)('&%&%&'&&'200001/123***)-75004126>EBJJ=@;***/''')+(((8**&&
@Glass_F3P_5_D3_6_18_43
[truncated: 14,445,737 more chars]
