# Supplementary material for: Preventing Multimer Formation in Commonly Used Synthetic Biology Plasmids
Source: ACS Synth Biol. 2025 Mar 18;14(4):1309–15. doi: 10.1021/acssynbio.4c00508 (PMC12012879; doi:10.1021/acssynbio.4c00508)
Supplement: Supplementary file 2 — sb4c00508_si_002.zip [file sb4c00508_si_002.zip › DataS1/data/fastqs/Glass_F3P_6_D3_6_19.fastq]

@Glass_F3P_6_D3_6_19_0
GGGGCAGACGCTATTACAAAGCTGTTGATGCTAATAACCGAGCCAACAGAATGGCGAAAAGGCCAAAACCGTGCTTACTGGATCAAAATTTACCATTGCGAAAGCTTGTTCTGGAAAAGCTGGAGATGAAATGGTCTCCAGAGCAAATATCCAGATGGTAAGGCGAACAAAACCACGTCAAAAAACGCTGCGAATATCACCTGAGACAATTTATAAAACGCTGTACTTTCGTAGCCGTGAAGCGCTACACCACCTGAATATACAGCATCTGCGACGGTCGCATCGCTCGCCATGGCAGGCGTCATACCCGCAAAGGCGAAAGAGGTACGATTAACATAGTGAACGGAACACCAATTCACGAACGTTCCCGAAATATCGATAACAGACGCTCTCTAGGGCATTGGGAGGGCGATTTAGTCTCAGGTACAAAAAACTCTCATATAGCCACACTTGTAGACCGAAAATCACGTTATACGATCATCCTTGCGACTTCAGGGGCAAAGATTCTGTCTCAGTAAATCAGGCTACTACCGACAAATTCCTGAGTTTACCGTCAGAACTCAGAAAATCACTGACATGGGACAGAGGAATGGAACTGGCCAGACATCTAGAATTTACTGTCAGCACCGGCGTTAAAGCTTACTTCTCCGAGATCCTCAGAGTCCTTGGCAGCGGGGAACAAATGAGAACACAAATGGGCTAATTCGGCAGTACCTTCCTAAAAAGACATGTCTTGCCCAATATACTCAACATGAACTAAATCTGGGTTGCTGCTCAGCTAAACAACAGACCGAGAAAGACACTGAAGTTCAAAACACCGAAAGAGATAATTGAAAGGGGTGTTGCATTGACAGATTGAATCTACACTGTTGAAATTCAGAATTTAGGTTTTGCTTTTGTTACTGGTGAAAATACAACAGGTATAAATAGTGGCACGATCTCGTTATTACAAAATGGTAAAGATCCGGCACCGTATTCCATTGTTTTACTGGCTACTAACGGAGGGAGCGCCACTAATGCAGGTACGATCACGGTAAAGTGACGGAACAACATAGCGTATTTAACAAGTATTCAACGGGCACATCGAATTCATTTATTTTTAATAACGATGTCAGTAGCATAACAGGGTTAGTCGCTCAATCGAATAGCACAAATATCAATACTGACAGCGGCATCATTGATTTGTATGGTCGTGGTAGTGTCGGCATGCTTGCTATAGCAGATTCAACAGCAGAAAATCCGGGTAAAATTACACTGGATTCTATGTGGGTAGATGCAAATGACACTACCGCAATGCGAGATATAGCTAGCAACAGCGCCATTGACTTCGGTACAGGTGTGGGAGTTGGTACTGATAGTTATAGTGGTGCAGGGAAAAATGCAACAGCAATTAACCAATTGGGCGGTGTTATAACTATTTATAACGCCGGCGCAGGTATGGCGGCCTATGGCGCCAGCAATACAGTTATTAACCAGGGGACGATTAACCTCGAAAAAAATGGTAATTATGAT
+
<==JJGDEECHEJ>=<=BEDDJJHGDFGEJJJGJJJJJGJGGFCAACJJJEE;;<B?>A@A?=B:99FGHJJJJJJGEF5555HEJGJDJJJI@???JJGIEJHJIJJJJIJJJHJJJJJGCF@211156=>?>BAADCBIIJHEJHGJJ>.,0,/-,1'(+/9;;;<CADJJIJGID8666JJHF=?@>?;;ADHGCBBJJEDHJGE@FGEAGGHHJJHJJJGJFJJFHJHIJGJJJJJJJJJJHFEJHJGJJGJEHJJGJJJJGJHJGGJHJJBCCA87&&&%'()*.2<CEHJFJHJJJHGJHJJJGJGJJJJJJJJJJJJJJJJJJJJJJJJGEEJJJJJIJEJJGEEFJGHJFJJIJJJJJBC@)JJHJJJJJJJHJHJJJJJFJJJJFGIJHJJHIGJHIJJIE<<<<I<;;;<CJJJHJG764079.*(()---//...8EDBJIJGJHJIJJHEA@AAFJHIJEJA?32224400/+%$$$&',&(369IJDFEJDFEAGCFBB@CJJCCDE.**/*554445B>DFEFEJJHJJ:9::CGJJIJJJHJJJIGHEEEEEGJGJJJJJGIJ@AA?J,***=BDEFHEJGD/..-**+))91555CEGJJFFFCC/.-*(('&(+...-4540//-,+*)+(&%%''(+FB98:;?DDEFHDJJIJFHJIJJIF<<<;FDIGJJFJHIJJFFGEIJJGJB>??888-,'&)%6@:;JJJHJHIGJJDCA:GHJFEDJJJDD<;<<HIH86650'''&%$$&'),***+99;IJHJFIJJIHJJJJJHJHHJJJIJ::::JJJJJIHJJJJHJJFIIHJIJJJGHJIHGJEJJJJI<;;8*))+++DJIHJJFHIJJHJGJJJJHJJJJJJJJJIJJEJF>=>FJJJGFJDJGICJFGJHGJJIJJJJJIHEJJJJJJJFGGHB>=>><CC0000:99?@DHEBB///8<3,())(*'&'(''((**'%$$&&**3BCDGIJHJJHJJJIJHDGJGCCFC>=CF?>:7+++-HGJJJGJJJ211253(()>JJIHJIHGEFGGJGJJJGJJHJJJGJEJEGDCDIJJJJJIBBBBGGGIHFEFFJJBFDG==<@CFEJGJJJJIIIFJHFJJHJHGEJJJJJJIHIJJI?>@BEHDE.,,,)(()/++*,++2:::<ECCFJJIJJGHGFJJEJDCDCJJGJJIJJJJJJJJJGGGGHBACAFA?>>=FJJJFJJJGHJJJJJGJHIJGBCBAB7/,.//79:G;::;989:JHGJJJJJJFHJJEJEHIFJJHJJJIJJGGJEJJJJJGJJJJJJJJJJJHDDEDCDEDJF;6+(''577?@=JJJJJIJDHDDGEIHFIFJHJGGJGJJJJJJIGDIEGJJHC@?>7:FDEEJB?@@EJJIFEJIHJJGIHE<<AAHIFJHJFHGGJJJHGJJIJCDDBJ<)(((++,==@ACCJIFFHDJEJGE:::577////::9<<A@@??A;6565;;:7773213360''''IGFIJ=>?5444++&'%
@Glass_F3P_6_D3_6_19_1
CACGCCAACATTGCTGCAACGGTGCCGCGGCGCCATCACTTCCTGCGCCTGTTCAACGTTGACGCAACGCGGTGATGTCGCAACAAAAATCAACCCACCGTAAATCGCGCCCGCGTCATAAGCTGCTTAGCATCTTGCCCACGCGTCAGGCCACATACTTTATTCTCACCCAGCAACACCCGGCGCACGGCGGCGTGCAAATCGTCATGGGCCATCAACGCCGAACCAATCAGAAAACCGTTAGCGAAGTGGCTTAACTCGCGCACCTGAGCGTAAGTATTGATGCCGGATTCGCTGATTACCGTCACGTTGTGCCCCAGTTTCGGCGCAAGCTCGCGGGTACGGTTGAAATAGATCGACAGATGGCGATCGCGGTTGTTGATGCCAACGACCTTTGCTCCCAATGCAATGGCGCGCTCCTGTTCCTCTTCATTACAGCTTCGGGTCAGCACCCCCATCTCCAGACTGTGAGCGACGGCGGCAAGCTGGCGATCTGGTCGTCATCCAGTACTGAAAGCATTCATCAGCAGGCATCGGCCTGGTAATAGCGCGCCAGATAGATCTGGTAAGGGTCGATAATGAAGTCTTTACATAAAATCGGCTGCGGGGCGATTTGGCTGACGATGGGGAGGAAATTAAAGCTCCCCTGAAAATATTTCTCATCAGTCAGCACCGAAATTGCCGAAGCGTAATGTTTATAAATGGCGGCAATGCGTGCTCAATGAAATCATCACGGATCACGCCTTTTGACGGCGACGCTTTCTTGCACTCCAGAATAAACGCCGTGCGCGCACCCTGTAGCGCATCATAAAAAATGTCGCGTGCTCGGCTGAACCTCATTCTGAAAACTGGCCAGCGGTTGCTGCTGTTTGCGGGCTTCTACCCAAATCGCCTTGTCTGCGACGATTTTCGCTAAAACGGTTTGCATCATCTACGTAGTCCTGTGTGACTCTAGTATTTAGTTTCTCGTTTCTTCTTCTTCCAACGAAACAAGGAGAGCTGGCACCGCCGCTCGATCAACCAAACGAAAAAAGACGCTCGAAAGCGTCTACTTTCTGGAATTTGGTACCGAGGTCCGCACAGGTGGATGCGGACCAAAACGAAAAAAGGCCCCCCTTTCGGGAGGCCTCTTTTCTGGAATTTGGTACCGAGTTATTAGGCCACACGTTCAAGTGCAGCCACAAGGATAAATTTGCACTGAGCCTGGGTGGGATTCGGACTCGACCGCATAGCCTTCAGGAGTGAGTTTTGTGCAATACCAACCGACGACTTTGACCCTGCCAAGCGGCACCAGATTTCTTGCGTACGCGATCCCCTAAGCCAAAGGTGGCACTCAGGGGAAGCGCAAACTGCCCTGCAACGGGAGCGTTGGCTTCATCGCTACTTTGACCCATCTAGTATTTCTCCTCTTTCTCTAGTAAAGTGTTTAGTTCCCTCTTTGCGTCCTTCATAGCTTGATCCGAAAAGTTCTCTAGTAGCTAGCCCAAAAAAACGGGTATGGAGAAACAGTAGAGAGTTGCGATAAAAAGCGTCAGGTAGGATCCGCTAATCTTATGGATAAAAATGCTATGGCATAGCAAAGTGTGACGCCGTGCAAATAATCAATGTGGACTTTTCTGCCGTGATTATAGACACTTTTGTTACGCGTTTTTGTCATGGCTTTGGTCCCGCTTTGTTACAGAATGCTTTAATAAGCAGGGATTCTGGTTTTGAGTAGCGAGAAGAGCCAGTAAAAGACGCAGTGACGGCAATGTCTGATGCAATATGGACAATTGGTTTCTTCTCTGAATGGCGGGAGTATGAAAAGTATGGCTGAAGCGCAAAATGATCCCCTGCTGCCGGGATACTCGTTTAATGCCCATCTGTGAGCGTGTTAACGCCGATTGAGGCCAACGGTTATCTCGATTTTTTTATCGACCGACCGCTGGGAATGAAAGGTTATATTCTCAATCTCACCATTCGCGGTCAGGGGGTGGTGAAAAATCAGGGACGAGGAATTTGTTTGCCGACCGGGTGATATTTTGCTGTTCCCCGCCAGGAGAGATTCATCACTACGGTCGTCCATCCGGAGGCTCAATGGTATCACCAGTGGGTTTACGTCCGCGCGCCTACTGGCATGAATGGCTTAACTGGCCGTCAATATTTGCCAATACGGGGTTCTTTCGCCCGGATGAAGCGCACCAGCCGCATTTCAGCGACCTGTTTGGGCAAATCATTAACGCCGGGCAAGGGGAAGGGCGCTATTCGGAGCTGCTGGCGATAAATCCTCTTGAGCAATTGTTACTGCGGCGCATGGAAGCGATTAACGAGTCGCTCCATCCACCGATGGATAATCGGGTACGCGAGGCTTGTCAGTACATCAGCGATCACCTGGCAGACAGCAATTTTGATATCGCCAGCGTCGCACAGCATGTTTGCTTGTCGCCGTCGCGTCTGTCACATATTTTCCGCCAGCAGTTAGGGATTAGCGTCTTAAGCTGGCGCGAGGACCAACGTATCAGCCAGGCGAAGCTGCTTTTGAGCACCACCCGGATGCCTATCGCCACCGTCGGTCGCAATGTTGGTTTTGACGATCAACTTCTCGCGGGTATTTAAAAAATGCACCGGGGCCAGCCCGAGCGAGTTCCGTGCCGGTTGTGAAGAAAAAGTGAATGATGTAGCCGTCAAGTTGTCATAACTCTAGAAGCGGCTAACGGAGTCAGAAATCATCCTTAGCGAAAGCTAAGGATTTTTTTATCTGAAATTCTGCCTAGTAAATCCACGTCTATTTTTATAGGTTAATGTCATGATAATAATGGTTTCTTAGACATTCAGGTGGCACCATGGAAGCTTTGTTAATCACTCAATAACCAAAAATTAAAAACCCGCCGAAGCGGGTTTTTACGTAAAACAGGTGAAACTGACGCTAGCCGGTCACATGTCAATACTTGCCCTTGACAGGCATTGATGGAATCGTAGTCTCACGCTGATCGTCTGATCGACAATACAAGTGGGACCGTGGTCCCAGACCGATAATCAGACCGACAACACGAGTGGGATCGTGGTCCCAGACTAATAATCAGACCGACGATACGAGTGGGACCGTGGCGTTACAGACTAATAATCAGACCGACGATACGAGTGGGACCGTGGTTCCAGACTAATAATCAGACCGACGATACGAGTGGGACCATCATCCAGTTAATAATCAGACCGACGATACGAGTGGGACCATGGTCCCAGACTAATAATCAGACCGACGATACGAGTGGGACCGTGGTCCCAGTCTGATTATCAGACCGACGATACGAGTGGGACCGTGGTCCCGACTAATAATCAGACCGACGATACGAGTGGGACCGTGGTCCCAGTCTGATTATCAGACCGACGATACAAGTGGAACAGTGGGCCCAGAGAGAATATTCAGGCCAGTTATGCTTTCTGGCCTGACAAAGGACATTAAGTAAAGACAGATAAACGTAGACTAAAACGTGGTCGCATCAGGGTGCTGGCTTTTCAGACTTCCTTAAGATCGCCTCAATTTTCTCTATACACTCAGTTGGAACACGGGACCTGTCCAGGTTAAGCACCATTTTATCGCCCTTATACAATACTGTCGCTCCAGGAGCAAACTGATGTCGTAGCTTAAACTAGTTCTTGATGCAGATGACGTTTTAAGCACAGAAGTTAAAAGAGTGATAACTTCTTCAGCTTCAAATATCACCCCAGCTTTTTTCTGCTCATGAAGGTTAGATGCCTGCTGCTTAAGTAATTCCTCTTTATCTGTAAAGGCTTTTTGAAGTGCATCACCTGACCGGGCAGATAGTTCACCGGGGTGAGAAAAAGAGCAACAACTGATTTAGGCAATTTGGCGGTGTTGATACAGCGGGTAATAATCTTACGTGAAATATTTTCCGCATCAGCCACGCAGAAATATTTCCAGCAAATTCATTCTGCGATCGGCTTGCATAACGCTGACCACGTTCATAAGCACTTGTTGGGCGATAATCGTTACCCAATCTGGATAATGCAGCCATCTGCTCATCATCCAGCTCGCCAACCAGAACACGATAATCACTTTCGGTAAGTGCAGCAGCTTTACGACGGCGACTCCCATCGGCAATTTCTATGACACCAGATACTCTTCGACCGAACGCCGGTGTCTGTTGACCAGTGAGTAGAAAAGAGAGGATGAGGATCAGTCCGTGCGTCCTCAGTAAGCAGCTCCTGGTCACGTTCATTACCTGACCATACCCGAGAGGTCTTCTCAACACTATCACCCCGGAGCACTTCAAGAGTAACGACCCACATCCCGACCACATACAGGCAAAGTAATGGCATTACCGCGAGCCATTCTCCTACGCGCGCAATTAACGAATCCACCATCGGGGCAGCTGGTGTCGATAACGAAGTATCTTCAACCGGTTGAGTATTGAGCGTATGTTTGGAATAACAGGCGCACGCTTCATTATCTAATCTCCGGGCGTTTGGTTTAATCAGACGATCGAAAATTTCATTGCAGACAGGTTCCCAAATGAAAGAGCATTTCTCCAGGCACCAGTTAGAAAGCGTTGATCAATGGCCTGTTCAAAAACAGTTCTCATCCGGATCTGACCTTTACCAACTTCATCCGTTTCACGTACAACATTTTTAGAACCATGCTTCCCCAGGCATCCCGAATTTGCTCCTCCATCCACGGGGACTGAGAGCCATTACTATTGCTGTATTTGGTAAGCAAAATACGTACATCAGGCTCGAACCCTTTAAGATCAACGTTCTTGAGCAGATCACGAAGCATATCGAAAAACTGCAGTGCGGAGGTGTAGTCAAACAACTCAGCAGGCGTGGGAACAATCAGCACATCAGCAGCACATACGACATTAATCGTGCCGATACCCAGGTTAGGCGCGCTGTCAATAACTATGACATCATAGTCATGAGCAACAGTTTCAATGGCCAGTCGGAGCATCAGGTGTGGATCGGTGGGCAGTTTACCTTCATCAAATTTGCCCATTAACTCAGTTTCAATACGGTGCAGAGCCAGACAGGAAGGAATAATGTCAAGCCCCGGCCAGCAAGTGGGCTTTATTGCATAAGTGACATCGTCCTTTTCCCAAGATAGAAAGGCAGGAGAGTGTCTTCTGCATGAATATGAAGATCTGGTACCCATCCGTGATACATTAGAGCTGTCCCTGGGGGTCGTTACCTTCCACGAGCAAAACACGTAGCCCCTTCAAGCCAGATCCTGAGCAAGATGAACAGAAACTGAGGTTTTGTAAACGCCACCTTTATGGGCAGCAACCCCAATCACCGGTGGAAATACGTCTTCAGCACGTCGCAATCGCGTACCAAACACATCACGCATATGATTAATTTGTTCAATTGTATAACCAACACGTTGCTCAACCCGTCCTCGAATTTCCATATCCGGGTGCGGTAGTCGCCCTGCTTTCTCGGCATCTCTGATAGCCTGAGAAGAAACCCCAACTAAATCCGCTGCTTCACCTATTCTCCAGCGCCGGGTTATTTTCCTCGCTTCCGGGCTGTCATCATTAAACTGTGCAATGGCGATAGCCTTCGTCATTTCATGACCAGCGTTTATGCACTGGTTAAGTGTTTCCATCAGTTTCATTCTGAACATCCTTTAATCATTGCTTTGCGTTTTTTTATTAAATCTTGCAATTTACTGCAAAGCAACAACAAAATCGCAAAGTCATCAAAAAACCGCAAAGTTGTTTAAAATAAGAGCAACACTACAAAAGGAGATAAGAAGAGCACATACCTCAGTCACTTATTATCATTAGCGCTCGCCGCAGCCGTGTAACCGAGCATAGCGAGCGAACTGGCGAGGAAGCAAAGAAGAACTGTTCTGTAGATAGCTCTTACGCTCAGCGCAAGAAATATCCACCGTGGGAAAAACTCCAGGTAGAGGTACACACGCGGATAGCCAATTCAGAGTAATAAACTGTGATAATCAACCCTCATCAATGATGACGAACTAACCCCCGATATCAAGTCACATGACGAAGGGAAAGAGAAGGAAATCAACTGTGACAAACTGCCCTCAAATTTGGCTTCCTTAAAAATTACAGTTCAAAAAGTATGAGAAAATCCATGCAGGCTGAAGGAAACAGCAAAACTGTGACAAATTACCCTCAGTAGGTCAGAACAAATGTGACGAACCACCCTCAAATCTGTGACAGATAACCCTCAGACTATCCTGTCGTCATGGAAGTGATATCGCGGAAGGAAAATACGATATGAGTCGTCTGGCGGCCTTTCTTTTTCTCAATGTATGAGAGGCGCATTGAGGATCTGCTGTTGATCTCATTAACACAGACCTGCAGGAAGCGGCGGCGGAAGTCGGGCGACTGGCTGGTAACTTTGAGGCAGCTGGTAACGCTCTATGATCCAGTCGATTTTCCGAGAGACGATGCCTGAGCCATCCGGCTTACGATACTGACACAGGGATTCGTATAAACGCATGGCATACAGATGGTGATTTCTTTTGTTTCACTAAGCCGAAACTGCGTAAACCGGTTCTGTAACCCGATAAAGAAGGGAATGAGATATGGGTTGATATGTGCACTGTAAAGCCCTCTGGATGGACTGTGCGCACGTTTGATAAACCAAGGAAAAGATTCATAGCCTTTTTCATCGCCGGCATCCTCTTCGGCGATAAGGACAGCTCCTTTCCCGCGAAACTCTTCAATGCCTGCCGTATATCCTTACTGGCTTCCGCAGAGGTCGATGCCAATATTTCACGACCATCTAGCAACATGGATCTCGCAGATACCGTCATGTTCCTGTAGGGTCATCAGATTTTCTAATCTGGTCAACGAACAGATACAGCATACATTTGATCCCGGGAGAGACTATATGCCGCCTCAGTGAGGTCGTTTGACTGGACGATTCGCGGGCTATTTTTACGTTTCTTGTGATTGATAACCGCTGTTTCCGCCATGACAAATCCATGTGAAGTGTGACAAGTTTTTAGATTGTCACACTAAAAAAGAGTCAATCAGCAGGGATAACTTTGTGAAAAAACAGCTTCTTCTGAGGGCAATTTGTCACAGGGTTAAGGGCAATTTGTCACAGACAGGACTGTCATTTGAGGGTGATTTGTCACACTGAAAGGGCAGTTTGTCACAACACTTTTCTCTAGAACCAGCATGGATAAAGGCCTACAAGGCGCTCTAAAAAAGAAATCTAAAAACTATAAAAAAAATAATTATAAAAATATCCCCGTGGATAAGTGGATAACCCCAAGGGAAGTTTTTTGGCATCGTGTGTAAGCAGAATATATAAGTGCTGTTCCCTGGTGCTTCCTCGCTGGCTCGACCGGGAGGGTTCAAGGGGGGGCGCCCCCCTTCGGCGTGCGCGGTCACGCGCACAGGGCGCAGCATGGTTAAAAACAAGGTTTATAAATATTGGTTTAAAAGCAGGTTAAAAGACAGGTTAGCGGTGGCCAAAAACGGGCGGAAACCCTTGCAAATGCTGGATTTTCTGCCTGTGGACAGCCCCTCAAATGTCAATAGGTGCGCCCTTCATCTGTCAGCACTCTGCCCCTCAAGTGTCAAGGATCGCGCCCCTCATCTGTCAGTAGTCGCGCCCCTCAAGTGTCAATACCGCAGGGCACTTATCCCCAGGCTTGTCCACATCATCTGTGGGAAACTCGCGTAAAATCAGGCGTTTTCGCCGATTTGCGAGGCTGGCCAGCTCCACGTCGCCGGCCGAAATCGAGCCTGCCCCTCATCTGTCAACGCCGCGCCGGGTGAGTCGGCCCCTCAAGTGTCAACGTCCGCCCTCATCTGTCAGTGAGGGCCAAGTTTTCCGCGAGGTATCCACAACGCCGGCGGCCGGCCGCGGTGTCTCGCACACGGCTTCGACGGCGTTTCTGGCGCGTTTGCAGGGCCATCGACGGCCGCCAGCCCAGCGGCGAGGGCAACCAGCCGAGGGCTTCGCCCTGTCGCTCGACTGCGGCGAGCACTACTGGCTGTAAAAGGACAGACCACATCATGGTTCTGTTCATTAGGTTGTTCTGTCCATTGCTGACATAATCCGCTCCACTTCAACGTAACACCGCACGAAGATTTCTATTGTTCCTGAAGGCATATTCAAATCGTTTTCGTTACCGCTTGCAGGCATCATGACAGAACACTACTTCCTATAAACGCTACACAGGCTCCTGAGATTAATAATGCGGATCTCTACGATAATGGGAGATTTTCCGACTGTTTCGTTCGCTTCTCAGTGGATAACAGCCAGCTTCTCTGTTTAACGAACAAAAACAGCATATCCACTCAGTTCCACATTTCCATATAAAGGCCAAGGCATTTATTCTCAGGATAATTGTTTCAGCATCGCAACCGCATCAACTCCCGGCATCGCAAACTGCACCCGGTGCCGGGCAGCCACATCCAGCGCAAAAACCTTCGTGTAGACTTCCGTTGAACTGATGGACTTATGTCCATCAGGCTTTGCAGAACTTTCGGCATACCGGCATACAGCATGTGCATCGCATAGGAATGGCGGAACGTATGTGGTGTGACCGGAACAGAGAACGTCACACCGTCAGCGGCAGCGGCGGCAACCGCCTCCCAATCCAGGTCCTGACCGTTCTGTCCGTCACTTCCAGATCCGCGCTTTCTCTGTCCTTCCTGTGCGACGGTTACGCCGCTCCATGAGCTTATCGCGAATAAATACCTGTGACGGAAGATCACTTCGCAGAATAAATAAATCCTGGTGTCCCTGTTGATACCGGGAAGCCCTGGGCCAACTTTTGGCGAAAATGAGACGTTGATCGGCACGTAAGAGGTTCCAACTTTCACCATAATGAAATAAGATCACTACCGGGCGTATTTTTTGAGTTATCGAGATTTTCCAGAGGAGCTAAGGAAGCTAAAATGGAGAAAAAAATCACTGGATATACCACCGTTGATATATCCCAATGGCATCGTAAAGAACATTTTGAGGCATTTGAGTCAGTTGCTCAATGTATGACGAATTAATTTAGTTGGATATTACGGCCTTTTTAAAGACCGTAAAGAAAAATAAGCACAAGTTTTATCCGGCCTTTATTCACATTCTTGCCCGCCTGATGAATGCTGATCCGGAATTTGATGGCAATGAAAGACGGTGAGCTGGTGATATGGGATAGTGTTCACCCTTGTTACACCGTTTTCCATGAGCAAACTGAAACGTTTTCATCGCTCTGGAGTGAATACCACGACGATTTCCGGCAGTTTCTACACATATATTCGCAAGATGTGGCGTGTTACGGTGAAAACCTGGCCTATTTCCCTAAAGGGTTTATTGAGAATATGTTTTTCGTCTCAGCCAATCCCTGGGTAGCTTTCACCAGTTTTGATTTAAACGTGGCCAATATGGACAACTTCTTCGCCCCCGTTTTCACCATGGGCAAATATTATACGCAAGGCGACAAGGTGCTGATGCCGCTGGCGATTCAGGTTCATCATGCCGTTTGTGATGGCTTCCATGTCGGCAGAATGCTTAATAAATTACAACAGTACTGCGATGAGTGGCGGGGCGTAAGACCCTTTGAGTGAGCTGATACCGCTCGCCGCAGCCGAACGACCGAGCGCAGCGAGTCGTGAGCGAGGAAGCCTGCATAACGCGAAGTAATCTTTTCGGTTTTAAAGAAAAAGGGCAGGGTGGTGACACCTTGCCCTTTTTTGCCGGACTGCAGCGGCCAGCTACTAGTAGGGAGACCAGAAGAGAAACAAAAAAAGGCCCCCCGTTAGGGAGGCCTTCAATAATTGGACTATCCCCTAAACTTCAAAGGACCAAAACGACCGCTTTTCAGCGTCTTATTGTTCGTCTTTGGTACCGAGTTATTAATATGCGCGCAGCGTCTGGAAAACCGAGGCCAAAAGACGTGCGTCTTTGATGCCCAGTACATTCTACAGCAACTGAAATCACGGAATTCCGGCGCAGCCGGTTTGTGCCGCTTCCACGCAGTTATCTGCGCCTAAGCCCCCCGCCAGCAGAACGTTGCCAAGCGATTGACCATTTAATAGTGACCAGTCAAAACGTTGCCCGCTTCCACCCTGGCCGTTGTCTAAAACATATTTATCAACATGCTGAAACTCGCGGGCGGGCAGGGTTTCACCGACGCTTAATGCTTTCAGATGGCAACATGTGCTGGCAGAGCTTCACGCAGCGTATCGATATACAGCTGTTCTTCATTACCATGCAGTTGCACTGCCGCCAGCGATAACACCTTAGCTTTGTCCACCACATCGGCAATATGATG
+
943.--)))(('&''%%$&&'&&&%%$%$%%&((),-2:<:88<BJGEJGJJJIJJFJFJIJJ::99BBFDEH???<<98945=?F@IJEFDEFGJGJFGGA,,,,333CBC885577@6557<962/&**+,,,-..JD?CEIEGIHJJFJHBBFJJIGJJIJJJJGJHJGJJJIJGJGJJHEGJGJEHIFGJFGJJJFFJGFFGFJJIJJHJJJA??>CB>???JGHEFJJJHJHFJJGJJJJJJGGJJJJJIJJHICAA?CIJGJCFJJJFGJJJFEJFHJDGJDGGJJJDEC<<<;:99:EHJJHFJJEGFGJFGEBJ;D668HIGD@AB@FGCFEFIJHGGH/..040..021//+''($%%$$%*//03---+,,,;CJ@989<BBB2A60<<;;<=HFJHJJJJJJEGEFFCBCIEEAAE@?>;66531-,,--+((&%&&&%&&++.66BACDDIJJJJJJJGGHJJJJJGFGJ?<;;>70/-...3349<55424((&))*+,)(+562001--.0A@DAABBHGJJGGGHJIGCBB??>>FBDJEJJIC?@ABGEIDFCGEGI?665465599C>=>H@>?6557;987678CHJDBDJJCCCCEAC@>?9@2112A>?>=;6:21*(((25501>@A:9>>IJ;;;84AAEJGEHIHJJJJJJGIJJJJIJJEJJIHJGCECDFBCDGGEJC9C==<=8889E;;989((((+++1235556777@GJJEEHGFJAA@@JGJHGIJGIGGJGJIEIEIFDJ?GJJJJGJJIEHJJJFGIBDCCJJGJFJFCHJFHB?A>??DJIIJJJCD?@FJIJHGGJEEHJJJFEJJGJJJHBA@@GHGGJJHHJJJH6666JJJJGIGEJEJJJHHIJJJJFJFGGJJJIHFFGJJJJFHEJHJJJBABBDIJGB@@AJ@?))))(&%%&()/77:EEJJJFIGIIIE10015797;:1.,=7244EJJB;B=;;FB?,,,)(&103445:;84551&%&&&$'()(()-,-)'%&'+/234557HJEEDA<<<<=;<@A=421/--.02-.-*)****)-3140//0@ACC@B664465?@:BJDHC@DECGHJJ7558JJJJIGJHHJ@@?G<A@AIJEBBD***/33CCCJJJJJGJHJJEC>3//)**'');@@AFBDIJIJHGEIJ733335''))0999:=@C@?>=;<=BFEGCCIJDJJFJI>@@?@CFDFIJGJJJAAA?<;-**+/6<@>5;10/0@:::;CBBAABFE;;:236:;-(<BEJIHHHCB@B<<<<J*''')(0/2214:;:=?>::;;JGA>,(('((@@EJJJJGGGFECBFGJJJJJJGGIJHFFD?=>>C777'&'9;9:<@:999:==?FCBEBBB@9778FJFJ>>:89:=>:<A=>B>9:B9HE@;//;<<>E?<?,***:59>A<9<;1=EGJJJJGFJIDJC7668@@>??@GFJJJHIFDEFFGGJEHIIGDCHJJJJFFHCGJJJJJJJJJJJJJFEFCCGJJEB6564@BHJJJJJGJFIE33335?<1==)(()543400138733262289;AAJFGA?ADEJJJGJHJJHJJJGGJJHHJJJIJFJJJJJHHJIHJJJCBAHFJJJGGGEJJGFB@AEJHJIJIHIHIGJJJJJJJFGJJGCADAFEGGJDJDEC=@=7530//.-*)*/.///.-.((((/%%$$%%&++,)'%&'(())-036:>>=<45DJJIGJJIJ==>>ECBCDFJJEIHHJFHJJIGJJGJIJJBAAB@??@FEEB@CHFIJJJHJJJJIFFC>B==>>JHIJGIHIJHIJJJJHFGHJJEJJGJJHE?==>JD;==FH<::+***GHJGJHHH@?..('%%&&''&&(+5:?AB8812<<CDCBEHEDCEEJIJJDEFEHJIJJJJH>==>ECCCA?@ABDEJIIJJJDHGJJHHJEGCH:***+GFFJJJGJJGJJJFGJECJGJJJFGFHGHJ>=>DJEB=F@>;4)(.+.7<AC@GJJDJBDDEIBACADCEJGJJGGI:DJFEGB??A;;;9:;<?EEFIGJGG@?>;:9,)&'-3(::8621)''%---.<CDEGFJH>=>>FH=-)*,23A>=<<==DBBABE?B??CC==<<JHHJJJJIFFJHJJHJJJFJJJJHJHIGIIJIG?===@CJGE>JFJJGJJIJJJJJJIGHHJIJJJJJEGIJJJJFJ@6144>432384442346?ADHIJJECIJJGJHIJJJEFJII8779JEJHJJHIG;:;-,++'%%&'()+07ADEIEFFIJIEFGHHIIIJHJGGJGIJGJJJJJBB@@?@@98978>:E@=>AFJJJDCEDJJGGHB>?<215/0=<A@?DFFJJG1000@?@@....A@FFJJEB@CBHFEIJ<<=JJI6665BBBEHIHJJJJJJJIBEDBJEB@B7660000BHEGGE;;:988;1---77A6EHJJJJGJG@EEJGDJJJGJFJJIJJHJJIFJFI@==CDHJA@AJHJI8888JJGHJJJJJHJJJHFGFDBJGJIEDD5CEJJJJGGIJJJJFFJJJJJ@+*****+?BGHJFFEJEJECA////)''($$')*16BDJJJJJ<;;EC<:84.../6:JGHJJJ>EEFFJHJJHJHJGJJFHGGEJJD;::;=:66<11))**1003;:=AAECDEJJJEJHJHJDEEGGC<99<=<'&&%%$$$%&)&%&24>AEJBCCCCH9999:@>DA@@DCEJJAC7<BEAADIJFJHJJ++**)'&%&&&''),+++**)*-89AICJBDFEGGJJHJDCBDGJJHJJJGJHGJHGB?/)**,&&&&++>BJJHFB>?<<<A?:983*3.*-2/100*'''(***0/077&&&&126/-++++3<BFJ==B>DCJGD=999;AIJDCFJJIIJJJJJJIJJFAA<.---.//37><::;>@@?<<=>F---9<EDEEDJFHEH????>CC???>?CBC76511)'&%%&&3<?BDCCEFGJJHJFGFEGDCFHJJJGEJIJCBA?@>;<<<A@AAAACDGGJEC===>EEADB?//..12797866768CHFIJJJIJIJJEJJECI2111*)()-,,01<GCIEEI<;;;DFJGJHJHJJJJECCDCJFJJDDCB;:;:==::77588889?@>66C====DGFDD;:::=>>D433479=>>E,,)))'('&%%$)8;=>>DCCGA<<<=A>@I@@@@667BCDCGDDFBEGAA@@CDCJHDJJFJJIH<<<---->31228:;=<;78,++'(*&++,5<@CA@AGFFFJDCCE:::=D0///7?@==;98,++**+*-.7<DJGJEHIJJFJGJGGJJIGDBBEIJJHIIJJ>=<445201?CABBA?AJIHGJDBCDBDFDJHIJHEJGJFJGIHJHGJJHCCGDJHJJJJHIGJJJI=>=?JH5455?76'&&'*)()&&(*37ADHJGHEGJGFJJJGFAC@@AJJJIFFFFEJJJGJIJEH6555>@@CJFJFEJJ?>==D@30.-))**661%''&&'('(((''(-/11:44<=CEEBA723AFEEEJHFI;<AGJGJHJGGHJHHJIJEHCC8788FIJJJDECCJJFGJJIDHJJJGJC6667C6BEEIA@CIEG??@=6401)**<==?@AD8778=?>8;<>B766877==>>?HGHJEGJHFFJJIIJJJJJIIJJJHJJHEHJJJIJGJJJJJFJIJFB000066JHCDEIFJJEHJJJJJ@A?@JJJD=<<=JJFJJJJJJJ=JHJJJJJHJFJJGGHGJFJJJJJJIHGHJJJDBBJJGJJJJEFJJBBD=;<@F====;9::;;<B>BDJF65334@@<?>>?ABEGHFJJJIIGFECF7666?997,,,,31,07579:=EEFJJJJHDFDGIFJJJJJGFJHCDHC11++''(''&)3&&&')-.12623.,-->B4443999>?>EDE('''DGEJJJJJJJJJJIJJIJJJIJJJJJHJJJJJJJJJGJHJJJJIF===<>??JJJG@@?>CBCF>:::;?556899,,,,322:;=EIJJGJJ1002DHHGHJJJJJJJJJFJHHJJJJJJEDDEFBAACJGEGFEHGJ><778788....=852;A@ECJJJGJGF>8779FGGGJJJJJJJJGB9899EGEEIIICDBFH5444=1100.,+'&&'(/268781.--.')'%$$&')('&''&&'BEDJGIGEIHJJHJJJJGJFJJFJCAAAAHBAFE6666;;>>:<;:;;2,,-..?===<@::CCHJEBFDFGAEFBCCGJ6656*)'&)'&%%'$%%&)'*////.*>@@FFHGBB1000?CDFBAAAFJJGGIDDJGF@??@A=??HG@CBFGEJFDEIEJJJHGJ((((*A.../3+&&'8732237:AFJJJIJJGJEJJJJJEJJHJJJGJHIGJJJJJJHHCCDBBA@?;<;<8DIFJJJJJFJHGD>=:986,'&++-001243843*))+,,++)--15...0988:99<<877:FDFJJEHJIJJHJJGJGGHACFB:95(''.1<<BFCGCDEA@@EEJ2210444&%%&132..*((()>AEBB@@JJJJFJHFJJGJJJGIJJJJJJJHDHHF<==:;?=5BG6667C?;;1112>JIHHCEEFGJJDB=IGIBCEJJJGJGHJJ:::8:JIJJJJEJGGGJJJHFJIHJGJJFGJJJ>>HJJIC0000?AABHJGJFIGEGHJIJJIGGFJIGJHHIJJJJFGGJHGJFJIDICDDEDHJJGJJ@/)((++38::=?==<778:77756BB;;;;@<=990000DEF;;::BHJGFJECGEJGGGJJFJHJJBCCEJIEJJEIJ?>91/;96,++'))*=@ABJABBGJHJJHGFJJEJGJJJJJJCBCEJJHJIJIGFHIBDAAAD7765:9>2222=;;;<999<JFHGHEFCCJFFJJJ=>>>JFJJFBCBIJJJJJFJGGHIGIHJDEFDJJ99897557AIB:BA?>A@AC=C<=JIIEEFJJIJHJHJHJHJJJJJJJGGJJIJHGIJJFJJJIJEIJGJHJJHFJHHIGHJGJJDCEFJIJHBAAJJIJFEFIJJJFJJJ@?@866796678:::<899==><?EEE@<=<89/-''(.>AA@A@@A@FGHHJJJFFJJEGEDBCB99:5665644EJJJIHJJJJHEBDJE;;,'&&(),25&&84;<9;:764---=>??;<?JADCCEFJJJ3333FGGFJJF81.&&&'&'*))7:?BJJDCCDE999:?>>AGD<;;<IFJGJHC@AEFC@CEJJGJJIFHJGJGEIJHJJJJ8778JEJEDCDDEJJHHE@?>=C?CC@AC//..004D>=<<BCEGJJJJJIGJCA@??EJFIECDDJIGFIJJJDCF@??>=<>>JIFEJBAAAE=<;6+**+2-.,-65...-10.3.<:;;989<EIGFJGCCC@<<;43-*))--<2222GJJFFCAAJJIFID630--,.;D?ABB<:9;@AJHFECEDEGHJHIGJDA@B@BHFCJJGJ=99?;?432++++<>=ACCHJJGHFJJJJJJJJJJJJJJJJJJJJJJJJFJJGJGIGEC??EIJJJFIJJJICJGC>>>@;;<DDBDC7778EE><;:<;;@9?*(((:745522722CJJFHHHJJFJJGIHJJ;:8<;7543...:D322)((*)**(.AABDIEJJEEDDEDA9998778GJJJJFJFGJJJJFJIEGIHJJHJGDDEHJJJJJGHJJHJJJJJHFJJJJJJHJIIJJJJIFJGJIHEGIEGIHEGEIJGJJ////7534525544-+'''',,355455@B?@@CHEIGJJJGJIHGFEIJJIIFIHEDED===FHEJ<A:7+,./-+2;@?A;994452)(*:;;;C@?A;BJJJJFHF67%%'4>>HDFHJFJFGFB@CJE>=778EBACJJD@@HFFIF>==>JHGFJJJHJHIIJGHJJJJJJJIJFJDCHEJJEHFDBCBGJGHJGJFJJHHFIJIFJJIJJJHJFJJJEJFJJJJIJJJJJJJIJJ4444=CDGHGIEGJDIGJJGJGFGJIJJJJJJJHGGJJJGGJJJHIJHIJIJJJJIFJIJJJIDB97223<EEIFD@>=0//2ACEEGJDEJJ>>JEB8./JBJJJJGJIJJJIDCCCIIEJJDJJHIHJFIEIGJIGGHJJJIIJHGJJJJJJCDBCJFDEFDH?>>@EEGEA@HAAAIAAIHJJEBFEGF?ADFGJHA777DCDHJJJJJGJJHIJGJJFJJCGEJJJJJJGJJF44458::5455CAB@?=BA;BFDCE89//22<=<<@@BCFJF@B220-**(&&%&++--.0*0BBD>?CGBDHDCABJJJGJJHJIHJJHJJG>>>=;4B<9,)(*-*'%%$$$$018766<AC2&&&*332227HIJJJIHHFDFHFEGJIFJ?5555A@94,)(-.::33326763115=9:9?>>BHJFEFIJJJJIGHGHFJGJJFC;;;:===FGEBCF===<?>>,,,.,-18888J====FGABA:BAB44EEJDHJJJIJJJJJJJHHHEBFIGGJDFEC?..-(('&(('),1@@HFFFHGE=>>?;.**-))1./+++((&(2,7789<<AJFGIJJJGHJHDBAADFHHEHJHHJIJGEHJFJIIJHDBBCJIIIE=66:8??AAEADCDFDIGHFFD?=2../222/0*(((''''&&(*-'.04@::;EDA@@:7676=>??ACFEHEDDCCBBE;9:3333'&'&11269>?2((''+('')0//0)%$$%((((&'&&-.28:?>?BDCBA?A?>?=>?A?@@@CDCB?=<40.,,*)''''---./5653**++445C65568889987766.....+*&&&,))&&222:=ABB=<9888=<===;<;<53115CBFEBAA@AACCC?>?@5556444368<FDCCFGGD><<<@FBBAC=>??54+'&&&%%%%%$$$$/000==>?8666;?@@AAAABA@AACD>>;999<DGC=<<<A@BBA??>+++2258,,-1.-+(''(7689?====@:::::87;JCA@ADBDDGFEGEJHJDDDCCDED??>=EC@@BCGBA@ABD1111;;8766?@?>?CDDDDFDDDCEJHECEEDAAB@DDC@@E????BA@CCDBA@??A=9((('(*+*&&+0/11133BCBDHB?A?@@ACCC@@<;=:8889AB@88951019;:5655(('**+0?A887677:GCDCDCDB?E>@A?DCIIA?=75549:>EE>==>CA===765599==@>D@;==;=>?+++8@@=>>?B??=>???>?>@??<;;;JIGJIIJIJIGEJ><B@@?CC/-,-&%%&'''(')*-=?<><5'&&&036A@<;22227<>?60/35>=<<>>=BBD@?????73'&&&,54477'''(BCCDJGHFGHHJJHJJGIJJIJGJHIJJJJIIJJJJHIJFEJHJGJJDJEDJGGD0//''&%%%%BGIJJJGDEBFDDDA>C:;JGHHJJJJJJIGJJHGIJJDJFGJHFHFDEIJJ22<=@>92,,,,,,-330//16-&&001644145----772119:CBDDDHJJHJIHJJJFJDCD;9:;;CGJDFIB?@=>>=55449653,,,,7=???@?JGJEJHEJJGJGJHFJJDFJGJJEEHJJJJGJJJHJJIJIGJJGJJJJGIHJIFJJJFJJHIHJJJJJJJIJJD?>BG;FJHJGGJIIFGEA@ABADFBDGEHE>G?@???IGEEBBEDJFJEJJHGFIJJJHJJIJJJGHJEGEEIJC999:@DHJIGGI664223559<=FCCC:888;1../>==99=DHHGJJJJJIIJEH=<92GJHIJGJJBEJGJJJDFGJHJJGJGDJDHHJHJJJGJFIFFJC8>FEGJGJGIHFGJJEIIGJJHJJD<;;<BB98::8B883*+++<>C>>>9;;=CBGBEIJJFJJJJHEJJJDBCAAAGHIFEA?AAAAFJHGHIJIJJJHJJJJJJFJDCDFGIGGJHJB;:;BBJFIHFIJJJHAA844/*)*((((((*69;;<AJJJJFIHJGFBFJJIIJEJJJGGDEIHGIGJJHJF9<<<>BBDCGJFCCAB<<=?C>?>D33GFJFJGJJHFJGJI@@=6777JIIHJJGJIJFEJHJJFJJEHF>???GJJDF888::?CBBCC?==<6732689BFDCCABJJHIJIJIFCBHJJFE>=;89:88311122++3478@<<<8::IGCECFFC<7:CIFJJCF:;CHGIJIDG=<;<EIJJJJJJJJJGIJHHJJ?>CB<JCJJ''''(EFFJJJJJJIIGHJJJJBDBCJJJJJJJJJHJJJIGGHJJJIJJJDJJHJJJJEJGJHGHJEG:<>ABEGDDEBFDCDDF;;;:,+**.))')),0+=DEJH9988=/.--/14**3/2789;DGHDFE@AAAGJJIJDEEJJJJFDH<3(((=B766658:DFFJEEJIHIIFJJEDGEJ@?;5(=;::=8788356212021((''(*,09EEJHJJ?;.,*+.+,++8:CCDEIFEBBIJIJJCCCCJIJBDCCGEIJDAA@EDDDDEDB>ACA>==7///142::;?A3334CDCCCBBBCJHG>>=>9<<9556JEJJJJIJJEJFJJEHFIGGG@@@4244)?*,,,::5@>@D@@;;223@GJJDACDDBCE-,,,31311112+**)/1@::;>JJHJJGJIJIJJHIIJJJJJJJJJJJF@@A@@<<<=>?GFEGB?>?>?GEDDCFJCFHJFIIJJIJJIJJJJGCCD=JFEC;;:<96FJFJEDFJFJIJGJJHHIJHJJJJHHJEJHFJ@?>?BBFFEHJJHG@6664@/+++++,-8;88;:;42..08876778?CGJFFIJGHIG444457BB@?ACCEJJ81,*'&)2.''49CEDEEEFCECFJBB3434:>JJJJJJIEFHGJJA6)))+?HJFFIGJH=D>=B?BCDAA?>@>?EHIJIJHJJJJJJGIHJGJJE2112?>=>FB<:3//,0.)'%%%&())+'''&%$$#%'(6BCDJJJJHGGJIJJJBJDGCBCCGDCHAB<CHJHEF@??>FCBDGJJJJD43649ACC@C@@::8;;346,++,2BEGHFEEJEEABB('''('''&&)($$$$'11222444D?77:JIJDGFJJIB=;60+++9FFHEFJEBGHJIJJJGHGGJGJHGJJJJFAHGIGJGJHJJIHIJJIJIJJJHJJIJGJJGJHJJECGD?>>;;333C;8:;9879=HJCEHJDGJJJGJB5-DC;888:6544?:;<?EFDD9999C888AJF@?>?@BA8493.66A@BCHHJHJJJJHFJGFEEFHIEGIEI2222956@A@==<<B@A=</'866671.?@CHICEJJBDBEJJHJIHJJGFJJGGJJJFHJJJGJJFCEBDFJJHJGIJJJJGJJIJCCABHJJJJJJHIDDIJDEJEFJJJFEIFEGGA?AA@GJEJJEDCHJGHEBBBGJJJJJJIJDHCCHJJGHFHA888;656653/++-553.+99:::;<(&&)-).(((8@@@<;;>BA=1001112,..DC>9--5AA@@CJI??@BEIHJFJJJJJJIJHIABBBJJDGJ7555CCCHJJHJDE@??:*))(((-345@?=>7=;733222212;:....JE???@JJHJFGIGIHIIHJJF@JGJGIIIGJGIJJJJJJJJJJJ966C=??>=BFA@B>JCCJEBA@CFEJB=<;<998+++++++?=;:;873.))+*5<<9;BDJEGHJEHJJJ>622'&&))&%'$$$%'))065::775778???IGBBGFHJEEIJJEDDF42276&%$&%&'+044>DJCCBCJBBB@@2001200.+..-0-)),./012?ACIJFFGFBJEIHFEEEJJJGIIJJB@;66678<<<;55=8667<=A@CDD=<;8/*-&&%%&%('))))'$$$$$'))(*)&&&'&'%&()+0=::=<0////+6.////7:8745EJDEEECCABDA;:;:11;><=6?@@IJFGJJJJIJEGJ6GEGB@@=>>=<?@BDHDGEGJJEIFJGJJJI=877GD554-+'(%''(,/+,03;>@A;::;887788<HE+*))//:=6555'''(,-64+((%$%$%'....-00/103+,+,?9?AAEDGHHJJDEA<2*&&)07934479444499BJECCCJBB??A?@BDGJEFEFFEDGDJJGFJJHIJ@@=65622475:8899?:55DBBBHG@CDCFGDCCDCE?=76:7>C==A<A@??EFDEBCCABBCDCDB1..'
@Glass_F3P_6_D3_6_19_2
ACCAGCGTATGCCTGACTTCCGCCGCCGCTTCCTGCAGGTCTGTGTTAATGAGATCAACAGCAGAACTCCAATGCGCCTCTCATACATTGAGAAAAAGAAAGGCCGCCAGACGACTCATATCGTATTTTCCTTCCGCGATATCACTTCCATGACGACAGGATAGTCTGAGGGTTATCTGTCACAGATTTGAGGGTGGTTCGTCACATTTGTTCTGACCTACTGAGGGTAATTTGTCACAGTTTTGCTGTTTCCTTCAGCCTGCATGGATTTTCTCATACTTTTTGAACTGTAATTTTTAAGGAAGCCAAATTTGAGGGCATTTTGTCACAGTTGATTTCCTTCTCTTTCCCTTCGTCATGTGACTTGATATCGGGGTGCACGTCGTCATCATTGATGAGGGTTGATTATCACAGTTTATTACTCTGAATTGGCTATCCGCGTGTGTACCTCTACCTGGAGTTTTTCCCACGGTGGATATTTCTTCTTGCGCTGAGCGTAAGAGCTATCTGACAGAACAGTTCTTCTTTGCTTCCTCGCCAGTTCGCTCGCTATGCTCGGTTACACGGCTGCGGCGAGCGCTAGTGATAATAAGTGACTACGAGGTATGTGCTCTTCTTATCTCCTTTTGTAGTGTTGCTCTTATTTTAAACAACTTTGCGGTTTTTTGATGACTTTGCGATTTTGTTGTTGCTTTGCAGTAAATTGCAAGATTTAATAAAAAAACGCAAAGCGATAGATTAAAGGATGTTCAGAATGAAACTCATGGAAACACTTAACCAGTGCATAAACGCTGGTCATGAAATGACGAAGGCTATCGCCATTGCACAGTTTAATGATGACAGCCCGGAAGCGAGGAAAATAACCCGGCGCTGGAGAATAGGTGAAGCAGCGGATTTAGTTGGGGTTTCTTCTCAGGCTATCAGAGATGCCGAAGACAGGGCGACTACCGCACCCGGATATGGAAATTCGAGGACGGGTTGAGCAACGTGTTGGTTATACAATTGAACAAATTAATCATATGCGTGATGTGTTTGGTACGCGATTGCGACGTGCTGAAGACGTATTTCCACCGGTGATCGGGGTTGCTGTTCTCCCCATAAAGGTGGCGTTTACAAAACCTCAGTTTCTGTTCATCTTGCTCAGGATCTGGCTCTGAAGGGGCTACGTGTTTTGCTCGTGGAAGGTAACGACCCCCAGGGAACAGCCTCAATGTATCACGGATGGGTACCAGATCTTCATATTCATGCAGAAGACACTCTCCTGCCTTTCTATCTTGGGGAAAAGGACGATGTGGCTTCTGCAATAAAGCCCACTTGCTGGCCGGGGCTTGACATTATTCCTTCCTGTCTGGCTCTGCACCGTATTGAAACTGAGTTAATGGGCAAATTTGATGAAGGTAAACTGCCCACCGATCCACACCTGATGCTCCGACTGGCCATTGAAACTGTTGCTCATGACTATGATGTCATAGTTATTGACAGCGCGCCTAACCTGGGTATCGGCACGATTAATGTCGTATGTGCTGCTGATGTGCTGATTGTTCCCACGCCTGCTGAGTTGTTTGACTACACCTCCGCACTGCAGTTTTTCGATATGCTTCGTGATCTGCTCAAGAACGTTGATCTTAAAGGGTTCGAGCCTGATGTACGTATTTTGCTTACCAAATACAGCAATAGTAATGGCTCTGAGTCCCCGTGGATGGAGGAGCAAATTCGGGATGCCTGGGGAAGCATGGTTCTAAAAAATGTTGTACGTGGAACGAATGAAGTTGGTAAAGGTCAGATCCGGATGAGAACTGTTTTTGAACAGGCCATTGATCAACGCTCTTCAACTGGTGCCTGGAGAAATGCTCTTTCTATTTGGGAACCTGTCTGCAATGAAATTTTCGATCGTCTGATTAAACCACGCTGGGAGATTAGATAATGAAGCGTGCGCCTGTTATTCCAAAACATACGCTCAATACTCAACCGGTTGAAGATACTTCGTTATCGACACCAGCTGCCCCGATGGTGGATTCGTTAATTGCGCGCGTAGGAGTAATGGCTCGCGGTAATGCCATTACTTTGCCTGTATGTGGTCGGGATGTGAAGTTTACTCTTGAAGTGCTCCGGGGTGATAGTGTTGAGAAGACCTCTGGGTATGGTCAGGTAATGAACGTGACCAGGAGCTGCTTACTGAGGACGCACTGGATGATCTCATCCCTTCTTTTCTACTGACTGGTCAACAGACACCGGCGTTCGGTCGAAGAGTATCTGGTGTCATAGAAATTGCCGATGGGAGTCGCCGAGTCGTAAAGCTGCTGCACTTACCGAAAGTGATTATCGTGTTCTGGTTGGCGAGCTGGATGATGAGCAGATGGCTGCATTATCCAGATTCGGTAACGATTATCGCCCAACAAGTGCTTATGAACGTGGTCAGCGTTATGCAAGCCGATTGCAGAATGAATTTGCTGGAAATATTTCTGCGCTGGCTGATGCGGAAAATATTTCACGTAAGATTATTACCGCTGTATCAACACCGCCAAATTGCCTAAATCAGTTGTTGCTCTTTTTCTCACCCCGGTGAACTATCTGCCCGGTCAGGTGATGCACTTCAAAAAGCCTTTACAGATAAAGAGGAATTACTTAAGCAGCAGGCATCTAACCTTCATGAGCAGAAAAAAGCTGGGTCATGTGAAGCTGAAGAAGTTATCACTCTTTTAACTTCTGTGCTTAAAACGTCATCTGCATCAAGAACTAGTTTAAGCTCACGACATCAGTTTGCTCCTGGAGCGACAGTATTGTATAAGGGCGATAAAATGGTGCTTAACCTGGACAGGTCCCGTGTTCCAACTGAGTGTATAGAGAAAATTGAGGCCATTCTTAAGGAACTTGAAAAGCCAGCACCCTGATGCGACCACGTTTTAGTCTACGTTTATCTGTCTTTACTTAATGTCCTTTGTTACAGCAGAAAGCATAACTGGCCTGAATATTCTCTCTGGGCCCACTGTTCCACTTGTATCGTCGGTCTGATCATCGGACTGGGACCACGGTCCCACTCGTATCGTCGGTCTGATTATTAGTCTGGGACCACGGTCCCACTCGTATCGTCGGTCTGATAATCAGACTGGGACCACGGTCCCACTCGTATCGTCGGTCTGATTATTAGTCTGGGACCATGGTCCCACTCGTATCGTCGGTCTGATTATTAGTCTGGGACCACGGTCCCACTCGTATCGTCGGTCTGATTATTAGTCTGGAACCACGGTCCCACTCGTATCGTCGGTCTGATTATTAGTCTGGGACCACGGTCCCACTCGTATCGTCGGTCTGATTATTAGTCTGGGACCACGATCCCACTCGTGTTGTCGGTCTGATTATCGGTCTGGGACCACGGTCCCACTTGTATTGTCGATCAGACTATCAGCGTGAGACTACGATTCCATCAATGCCTGTCAAGGGCAAGTATTGACATGTGACCGGCTAGCGTCAGTTTCACCTGTTTTACGTAAAAACCCGCTTGGCGGGTTTACTTTTGGTGATCAAGTCGATACAAAGCTTATGGTGCCACCTGACGTCTAAGAAACCATTATTATCATGACATTAACCTATAAAAATAGGCGTATCACGAGGCAGAATTTCAGATAAAAAAAATCCTTAGCTTTCGCTAAGGATGATTTCTGGAATTCGCGGCCGCTTCTAGAGTTATGACAACTTGACGGCTACATCATTCACTTTTTCTTCACAACCGGCACGGAACTCGCTCGGGCTGGCCCCGGTGCATTTTTTAAATACCCGCGAGAAATAGAGTTGATCGTCAAAACCAACATTGCGACCGACGGTGGCGATAGGCGTCCGGGTGGTGCTCAAAAGCAGCTTCGCCTGGCTGATACGTTGGTCCTCGCGCCAGCTTAAGACGCTAATCCCTAACTGCTGGCGGAAAAGATGTGACAGACGCGACGGCGACAAGCAAACATGCTGTGCGACGCTGGCGATATGAAAATTGCTGTCTGCCAGGTGATCGCTGATGTACTGACAAGCCTCGCGTACCCGATTATCCATCGGTGGATGGAGCGACTCGTTAATCGCTTCCATGCGCCGCAGTAACAATTGCTCAAGCAGATTTATCGCCAGCAGCTCCGAATAGCGCCCTTCCCTTGCCCGGCGTTAATGATTTGCCCAAACAGGTCGCTGAAATGCGGCTGGTGCGCCATCCGGGCGAAAGAACCCCGTATTGGCAAATATTGACGGCCAGTTAAGCCATTCATGCCAGTAGGCGCGCGGACGAAAGTAAACCCACTGGTGATACCATTCGCGAGCCTCCGGATGACGACCGTAGTGATGAATCTCTCCTGGCGGGAACAGCAAAATATCACCGGTCGGCAAACAAATTCTCGTCCCTGATTTTTCACCACCCCCTGACCGCGAATGGTGAGATTGAGAATATAACCTTTCATTCCCAGCGGTCGGTCGATAAAAAAATCGAGATAACCGTTGGCCTCAATCGGCGTTAAACCCGCCACCAGATGGGCATTAAACGAGTATCCCGGCAGCAGGGGATCATTTTGCGCTTCAGCCATACTTTTCATACTCCCGCCATTCAGAGAAGAAACCAATTGTCCATATTGCATCAGACATTGCCGTCACTGCGTCTTTTACTGGCTCTTCTCGCTAACCAAACCGGTAACCCCGCTTATTAAAAGCATTCTGTAACAAAGCGGGACCAAAGCCATGACAAAAACGCGTAACAAAAGTGTCTATAATCACGGCAGAAAAGTCCACATTGATTATTTGCACGGCGTCACACTTTGCTATGCCATAGCATTTTTATCCATAAGATTAGCGGATCCTACCTGACGCTTTTTATCGCAACTCTCTACTGTTTCTCCATACCCGTTTTTTTGGGCTAGCTACTAGAGAACTTTTCGGATCAAGCTATGAAGGACGCAAAGAGGGAACTAAACACTTTACTAGAGAAAGAGGAGAAATACTAGATGGGTCAAAGTAGCGATGAAGCCAACGCTCCCGTTGCAGGGCAGTTTGCGCTTCCCCTGGTGCCACCTTTGGCTTAGGGGATCGCGTACGCAAGATCTGGTGCCGCTTGGCAGGGTCAAGTCGTCGGTTGGTATTGCACAAAACTCACTCCTGAAGGCTATGCGGTCGAGTCCGAATCCCACCCAGGCTCAGTGCAAATTTATCCTGTGGCTGCACTTGAACGTGTGGCCTAATAACTCGGTACCAAATTCCAGAAAAGAGGCCTCCCGAAAGGGGGGCCTTTTTTGGTTTCAGTACCGCATCCACCTGTGGACCTCGATTCAATTCCAGAAAAGAGACGCTTTCGAGCGTCTTTTTCGTTTTGGTCCATCGAGTGGCGCGCTTAGTTCCTCGTTTTCTCTCGTTGGAAGAAGAAGAAACGAGAAACTAAATACTAGAGTCACACCAGGACTACTAGATGATGCAAACCGTTTTAGCGAAAATCGTCGCAGACAAGGCGATTTGGGTAGAAGCCCGCAAACAGCAGCAACCGCTGGCCAGTTTTCAGAATAAGAGTCAGCCGAGCACGCCAGACGTTTATGATGCGCTACAGGGTGCGCGCACGGCGTTTATTCTGGAGTGCAGAAGAAAGCGTCGCCGTCAAAAGGCGTGATCCGTGATGATTTCGATCCAGCACGCATTGCCGCCATTTATAAACATTACGCTTCGGCAATTTCGGTGCTGACTGATCAGAAATATTTTCAGGGGAGCTTTAATTTCCTCCCCATCGTCAGCCAAATCGCACCGCAGCCGATTTTATGTAAAGACTTCATTATCGACCCTTTACCAGATCTATCTGGCGCGCTATTACCAGGCCGATGCCTGCTTATTAATGCTTTCAGTACTGGATGACGACCAATATCGCCAGCTTGCCGCCGTCGCTCACAGTCTGGAGATGGGGGTGCTGACCGAAGTCAGTAATGAAGAGGAACAGGAGCGCGCCATTGCATTGGGAGCAAAGGTCGTTGGCATCAACAACCGCGATCTGCGTGATTTGTCGATTGATCTCAACCGTACCCGCGAGCTTGCGCCGAAACTGGGGCACAACGTGACGGTAATCAGCGAATCCGGCATCAATACTTTG
+
34FGEDJJJJIJJJJJJJIGJ?>>>FECDDGJHJJGJIJJJJJJJJJIJG@'''''E?>@AHJJJJFJJJJHJJDJHDDJIDHJJJFDD///@DGIHJJEJGJJJJIGGIJJFGEFHJEJJBAB;999EC>8C<GCGJJJHJJIGJJGJGJJJJ<;>DIHJHGIJJJJJJFIHJJHJJJGFCJIJIJEI>FJFJFJGJFBAA@BADDJJIJJJFJJJJEJJIIHJJJEHIEJJIJGFHJIJIJJJFFJJAE>>?F>DFGGFHJJJGJIJJJJA>77>FFHEJJJIFJJIJDGDFJHJJHGGIEJJHGHIHDJJ73/.440''(//(%%18:GFFJEIJJJIHJHJCFC?JJIGCFJJJJJJJJHFJEJJFJ10/,,+**)()*++034FEBABBJJJIFJIEJGJHGHGJFIJJHJIJGJJJIJJJGJJHJJJIJFHJFGGHJJIJDECC77775423@ABFGFJHA<2JGIFJIGHGJIHJIJJJJJIHJJHCEDEJGJJHFDFEHFIHJJJDJFJFHGIHEFJGJIJJJIJJGEHEJFJJJHJJJJJJJIJJJJJJJFJJJJJIIJJJJGJDFJJJJFGD33:CGJGG87236<<?-+++,6;IJDJJJJHGHCEEDJ@;9:8;?@@JJJGJJIJJJJHIBBDFHDHJGIJHIJJJHGGJGJJJJJJIJJJJJIJJJDGHJJJJJJGJGFGHJJJHJJJJIFJJJJFJJJJJGJC8;.--6A?1000C@?0//-+))5:@JIJHJIGJJJJJJIGJFJJJJ@@@?JJJJFGDICE==>DHBBGJHIJJJJJJIJJGJFDBFA<<<ACIJJGJJIHJJJHJJJJJHJJJIJJJHJJJJJJJJHIIIFGFJJJIJJFJJJJHJGJFHGJJJDJJJJGJJJGHJJHGJI98:;BBAB:****+:9=8876766:66<DDJGJJJJFIDEGJ?/-..5+))799???@GGHEJDHEHEJJGJJJJIIJJJIHJBFB===EFH>>==IJJJJJJJGJJJFHGHBBBBGHJGIHJJJIGJJJJJJJJHIJJJJFJJHJJJIHJIEBC>=>;===JFJHJJJJHJJFGJ????J9985778BB<556@999881.)''').//;IEJJJGJGJJGJJJGJGJGF@@;;>>EJHHJFGCFJJGJJJGEJEJJJHG<;>>??>=<BDDFGC;;767DDJJGJJIEHFJJJJGJJJJ=<<<95A=<<CIJJJJHEJJJGGJJHFJHFJJFJFIIG8A<54455?=8<=?JDDGJJJGJFHFGBBJJGJHJFHJGGIJJJJJHGJ:GJJHIJJJEDC)(((6((((---)*CDJIJEEJIHGDJHFJHA@>7011JCBCBFJFJJDAIEFIIEJFHJJHJJJGJHJJGJJJJJHJGEJJJJGGHEJJJIHGJJHFGJJJJEIJJJJJJJHFIHE>=57331666GCF9:9:AAAE@A?@EGDIJIJJJJJIJIJJJIJJJJGJIFFJJGJFJJJJJJJGJIGFJJJJJJGJJJFABDDFHEGE9EIIHJJIGJJJDDFDHJJJJJJJJJHGJJJJJJHJJJJJGJJJJJJJIJJJFJHJHJJJJJIFFJHGJJJJJFJIGJFJEIFGJJJJJIJBADIJ6669BB110-**,-:JEFGJHHDHDGJGDJJ;;;;?:.?AIGHJJJIHJIJGJJJJJJJJJIJJJJJIFH@IJJFJJJGJJJJJHJHJGJJJJFCC@((()..:;9::=<;;<;<99HD....@8888HJJDFEFGJJJJDG????JJDJHJJJJJJDEHFJFG882&%((*(((,..,)**3GJJFJIGF@==?@GDHJHGJFGHJHJJHJJJJHJGFJGJ:88738896445::8:CA@@@AFDF:81.09???@JJHIGEDDJFHGEJJJHJJHFJGJIHJHHHEGJFJEJHDD@5555AB>??>EJJGHJJJIJJJJJJHJHJJEJIJIJHJJJJJFJJJJHFJJJHIDBBCFEJJHJJJJIHHJIJJJEEGFGJJGFEJGFGJC:::D@<>JJHJJ:9:6HJEIFGFEFJJJFJHJGJA@?@GDFFGJJJJJJFBEEF877?EJHHJDCGCE@@@BJIJJECJGIJJJGJJIJJJJJIEIJIJJIGFEJJFJJJFJFJJJJCDHIJJIJJJJIIG<GHJJJDJ<<<<@3.--.36.(*,++'((BAA2223EACG?==444;HEJJJIJIJJHJGJJFJIJJHHJJGJDG>>?;>==7774411757@7?<;<?B210311>CGJHJJHGHJJJFHJHIJGJJG8666@BABHJJGJHJJHJJJJJJFJIGJJJJJJH5333;/4+*)+,..)''(07:AHJJHIIJJGJJJJJIJJJJJJJJJJGGJJGJIJJJJJJJGJIFJEJJIJJIIJJJIHJJJJJFJHJJJJ<<<=A=<9B=>>0//0JJFJJHHGHJIDDJAAAEHBDHFEFIGIJJGJHIJJJJGJJHJJFGJJGJJJIIIGJJJJJJG@EFJGJDJJJHHIJGJJIHJHGJIJJJJJJJGFGJJJ<FHIJHJIHGJJJJJJJIJGJJD;;<*CAAB>><<=AAGDEJFHJJJJGJJJ??@IJJJJJIJHJJGJJ>GEJJJ=<BACJF>;=B>))));;;<?>9FGHJJIHJFJFJGGJFEHJJJJJFEJJJJHJJHJHHJIJFFDHIIJFJJBIGJJHJGJIJJJJJJGJJGIIJHFBB?0.**,BDBDAA=;5/.,,-///;BCB99:AIJJJHJJJFDFDEJFHDJJJJJJJGIHJJJJJJJJJJHJHDEHIJJJFIJJEIGGFGJJHJJFJFIHEJIJEA?>>A55461'3GGJIDDFEHJJIJJJJJHJJJJJJJHJJJJGJJJJJJHJJJJJJJJJFJGJEDA>FIJJCHEFJJGEGJHGJJA@A?HJJJHHIJJHFJJJJJJ?;=CJGJIJGEFEEGJJJJJIFDCFJJHFJJFIJJJJJJFJJD?@2224BDFHDBAAE;779?;BEFDGJIFJJEIC@C@1/*(&'*+,1/...@@JH@@@AF8>878A@99:9;;FC?@BA<<=<BC::6(&&'9=<<343333332/0'&&''&')6898?222;-->=>>,,,-00--..3DDHHJJJJIJIJJJJGGJEJF>;;/.++2;===BB??@BEJJJHHJFGGJGJJEJJEAAAAFDJGJIFJJHJGJJJGIBBDBGGDJHHJJJFJGIJJHIIJHJJJIJJFGECGJJIJJICE))))8.--.23<DEEHJJJJG>@?@AFIJJJJIJGHGHIIDCDDJJIJHBB?2222222GHGFJCEFHJIGGJDG;;::5000/7889@BFIJJIJJJHFHJDFJFJEACCCGGJJJFEEGFFIJHJFJEEIJJGJIGGJJGJJJJJGFIC>>=>@FJJJGDG;;<;?=8=?@FFJIJIJJJHJIJJIJIFJIJFHJFJJJIJJFGEFBHHJGJFJA@??A@?'''':@@@CABCFGGDDJDB>>>@EG=<<<@??@IDJJJGIFJJIIJJJJIFJJHGFIJIJJJJGJJFGHJDJEB@BDJJJGJJJJDJHJJJJIGJHJHFJJJGGJ@@;7'''++))**&''(,*'(()'''(''(21126523EA<<:((()7843325=CEA<;<<::EDBE;JJ==<<GJGJEJFJJJJJJJJHHJJJHJJJHJJHJJJJJIJJJJJJHJJJJIJJHD?=<;=5-3;EFC=@<@??B;9HHHGJHJHIHJIIE@/*'''AACFCEJEGJGB?;6),-.779=CEFAE2222?=?JIGGIIGIJJHJJIGIJJHGJHFJ<;;;<EIJIIJGIJJJGJJJJHBACIFJJJJHJJJJJGJIJHJJJJJJJFJJDHDJHF><<EFB44CBC6777666BFEJGGJGJJHJJJIGJJJJJHJJIFJFJC43331000CGFEGEDDA?<:98BECBCBB@5=@IJJJIFJJJJJJJJIIJJJIH;;;<985564238?:::G??>?JJJJJGJHJJIIJGJFJJHJGBCJIFJJJJJJJGFJHGJIJIH;;;GJJHIDIJIJJJJJHEGJJJGJJJJFG'''*IIJJHJIGDHGJJJJGIFJJHCCE....BDBC??BGJIFA@55?ADEDIJGGJHJJJJJJJJJJJFJJJIHIJCCCCGCDDGJIB>=>?==;<BA@AI;;3344CDEEHJHJJHJHJJIJFGJJJJHJHHDJJDDDH?@.'''-./)))))-)6ABB;=DJCEDJJGGJJJJJIIJJJJJJJHJJJJJGFJIJJJJJIJJGHJDCAA60&&&**79?<ECDJJJ=769;556>HJJHJJJJJ@@@BHABBC@@@?966798JE?FGJJJJJJJJJJ?>991ACJEFEGJG99:;:98<ADJJGEJ@@?=BD<CEEIIJJFJJJJJJIJF@?@DCJGGFEGID@@<<GGADDDJHIIFJJJJJFJCGEJI?>9887178:@BBFJJJGJJJJJHJJJFGJJJJJJJJIHGIJCFCC>IEBEIJJJHJJJJJJJJHIJJFHIJJJJJCFJA;@62339=??:CJHJJ86678)(((86AAJIJA>>BGGIFJJJJIJIJJJJHJGHHJJJHJGHJJJJEFD;97*'&&&+-9ABBADGJ3112=CEEHFJJ55520/0>><7664////::ACB@@>?--+))+20-.++-+*+E<GHJFGEJEFHJFJJJJJJDEDHEJHJJHJGHGJJGHJJJJJIJIJJJJIJJJJGJJEIFGJJHJJJFJG??>@DGHJJHJJFJJJJJJJIJIJJJFB785JEHJJIJFJJIJJJIHJJJJJFEDDJHBB<<=;5100,,+*+2HJJHHGGHJGHJJHJJIJHJJJJIFJJJIJJIJJJIJJA>=<?IFGCJIEIJJJIIJJIHJJIJJJJIJJJJFJGJJHJJJJJEFDCIFJJJ::5C<989;:544@CEJJHE:99:JJG87/,1188@=;<>CDGJEFFDEHIHJJFHA@2BJJJJAFB@;FCE222>E76678871()35<9?BC@6,+,;C?CJJJJFJJJGGJJJJCCCJFJJJJJJGJJJJGDFDJHEDB=465FEGJJGFHJJJJJJJGJFHCIIIJJJHJJJIGJJGJJHJJGHIFJJJFHJCFJIJJJJHJJGJJFJF;<<;>=66B3**+888:==E;3334@B;=FHIHHEC==99AB92/0))8779JIJA@A@CCF@@>?>>?;69<9967777213''''8<<=EJJGDDDDFJJ@FCDEJEGIFJJGJDD:8887622566JBGIJFJJHFJFGCBDJJGIFDDBDDFCHJJJFJIJIJGE?>??IJJB<==?EABBBECG==CCDBBAAB>B/,**'(+79=ADHFFA?71@?BBAJHFGD86:C>;/)))*.++'''('&'&(&''))*441+)(''('()52257;<J=E@DGIJIJJJFIJJJIJFHJ@A<3297;8877FE>99:EBJF@>>A<<<CG<<:;-++:>IJGJJJJJJJDJJJJJJJJJ=;;8;<@>A?=?@BDDGFFEGFHGB>0/237;;;*+))1DCEBEFJDA@CCJGJJJJJJJBGIJD12??@JJJJJHJFFFGHJIGDDJJHJIGJGGJJJJFFJJEGFFJJGJFIGGJJGJHJJGGJJJIEDC;JJ755420+&%%%'(-78><;;<;;43+&&&'(,,AHJEFJJJJDJJJJIJIJJGCCBGA@88865,++*+)**1533&&%%'*)3<AJ@AEJHDIJJJJEEDCIFJDDACFGIHHDHIFDDA:4323988:<?ADCCGEJJJJJGGJIJJFHJHJIJJHJIJF===><;;;C30(((((((**1150))(()(''''5'&&(*985121:7:CEEEFC?@JCBD100,---0/--,/8879::DIJFDECBEJICDBEIDHGFDHHFJJFJH41124,-5507;64334/((00113112/,'&&&(./7=>EEECGJJJHIJIJFGHJHJIHJJJJHIJJHFGJEEGFDBCBHJD=<=DGJJJHJFJJHFJJIJFJGGJJJIEFEJJJJJIJJDJGJJDGEC@D@<<=@GBBBCGJHIJJJJGJJJJJGJEJJJFJJJJJIFE>?=<=@EFJ766:;6///37798987776777344BFEJGIJHHFJJJJJ??=<=<@CFHEEIJFGDDFHJJGIGFJJJJJEFGACBGFJCBDIC>=0002===?GHIJHGJHGGEFHFJFJJD<<2000.--*'$
@Glass_F3P_6_D3_6_19_3
CCCACTGCTACATTACGTCGGTCTGATTATTAGTCTGGAACCACGGTCCCACTCGTATCGTCGGTCTGATTATTAGTCTGGGACCACGGTCCCACTCGTATCGTCGGTCTGATTATTAGTCTGGGACCACGATCCCACTCGTGTTGTCGGTCTGATTATCGGTCTGGGACCACGGTCCCACTTGTATTGTCGATCGGACTATTAGCGTGAGACTACGATTCCATCAATGCCTGTCAAGGGCAAGTATTGACATGTGACCGGCTAGCGTCAGTTTCACCTGTTTTACGTAAAAACCCGCTTCGGCGGGTTTTTACTTTTTGGTGATCGAGTGATTACAAAGCTTCCATGGTGCCACCTGACATTGCTAAGAAACCATTATTATCATGACATTAACCTATAAAAATAGGCGTATCACGAGGCAGAATTTCAATAAAACCCTTAGCTTTCGCTAAGGATGATTTCTGGAATTCGCGGCCGCTTCTAGAGTTATGACAACTTGACGGCTACATCATTCACTTTTTCTTCACAACCGGCACGGAACTCGCTCGGGCTGGCCCCGGTGCATTTTTTAAATACCCCGCGAGAAATAAGTTGATCGTCAAAACCAACATTGCGACCGACGGTGGCGATAGGCATCCGGGTGGTGCTCAAAAGCAGCTTCGCCTGGCTGATACGTTGGTCCTCGCGCCAGCTTAAGACGCTAATCCCTAACTGCTGGCGGAAAAGATGTGACAGACGCGACGGCGACAAGCAAACATGCTGTGCGACGCTGGCGATATCAAAATTGCTGTCTGCCAGGTGATCGCTGATGTACTGACAAGCCTCGCGTACCCGATTATCCATCGGTGGATGGAGCGACTCGTTAATCGCTTCCATGCGCCGCAGTAACAATTGCTCAAGCAGATTTATCGCCAGCGACTTCCGGATCGCGCCCTTCCCCTTGCCCGGCGTTAATGATTTGCCCAAACAGGTCGCTGAAATGCGGCTGGTGCGCTTCATCCGGGCGAAAGAACCCCGTATTGGCAAATATTGACGGCCAGTTAAGCCATTCATGCCAGTAGGCGCGCGGACGAAAGTAAACCCACTGGTGATACCATTCGCGAGCCTCCGGATGACGACCGTAGTGATGAATCTCTCCTGGCGGGAACAGCAAAATATCACCCGGTCGGCAAACAAATTCTCGTCCCTGATTTTTCACCACCCCCTGACCGCGAATGGTGAGGATGCCGAATATAACCTTTCATTCCCAGCGGTCGGTCGATAAAAAAATCGAGATAACCGTTGGCCTCAATCGGCGTTAAACCCGCCACCAGATGGGCATTAAACGAGTATCCCGGCAGCAGGGGATCATTTTGCGCTTCAGCCATACTTTTCATACTCCCGCCATTCAGAGAGAAGAAACCAATTGTCCATATTGCATCAGACATTGCCGTCACTGCGTCTTTTACTGGCTCTTCTCGCTAACCAAACCGGTAACCCCGCTTATTAAAAGCATTCTGTAACAAAGCGGGACCAAAGCCATGACAAAAACGCGTAACAAAAGTGTCTATAATCACGGCAGAAAAGTCCACATTGATTATTTGCACGGCGTCACACTTTGCTATGCCATAAGCATTTTTATCCATAAGATTAGCGGATCCTACCTGACGCTTTTTATCGCAACTCTCTACTGTTTCTCCATACCCGTTTTTTTGGGCTAGCTACTAGAGAACTTTTCGGATCGACTATGAAGGACACAAAGAGGGAACTAAACACTTTACTAGAGAAAGAGGAGAAATACTAGATGGGTCAAAGTAGCGATGAAGCCAACGCTCCCGTTGCAGGGCAGTTTGCGCTTCCCCTGAGTGCCACCTTTGGCTTAGGGGATCGCGTACGCAAGATCTGGTGCCGCTTGGCAGGGTCAAGTCGTCGGTTGGTATTGCACAAAACTCACTCCTGAAGGCTATGCGGTCGAGTCCGAATCCCACCCAGGCTCAGTGCAAATTTATCCTGTGGCTGCACTTGAACGTGTGGCCTAATAACTCGGTACCAAATTCCAGAAAAGAGGCCTCCCGAAAGGGGGGCCTTTTTTCGTTTTGGTCCGCATCCACCTGTGCGGACCTCGGTACCAAATTCCAGAAAAGAGACGCTTTCGAGCGTCTTTTTTCGTTTTGGTCCATCGAGTGGCGCGCTTAGTTCCTGGTTTTTCTCGTTGGAAGAAGAAGAAACGAGAAACTTAAATACTAGAGTCACACAGGACTACTAGATGATGCAAACCGTTTTAGCGAAAATCGTCGCAGACAAGGCGATTTGGGTAGAAGCCCGCAAACAGCAGCAACCGCTGGCCAGTTTTCAGAATCGTCAGCCGAGCACGCGACATTTTTATGATGCGCTACAGGGTGCGCGCACGGCGTTTATTCTGGAGTGCAAGAAAGCGTCGCCGTCGAAAGGCGTGATCCGTGATGATTTCGATCCAGCACGCATTGCCGCCATTTATAAACATTACGCTTCGGCCAAATTCGGTGCTGACTGATGAGAAATATTTTCAGGGGAGCTTTAATTTCCTCCCCATCGTCAGCCAAATCGCCCCGCAGCCGATTTTATGTAAAGACTTCATTATCGACCCTTACCAGATCTATCTGGCGCGCTATTACCAGGCCGATGCCTGCTTATTAATGCTTTCAGTACTGGATGACGACCAATATCGCCAGCTTGCCGCCGTCGCTCACAGTCTGGAGATGGGGGTGCTGACCGAAGTCAGTAATGAAGAGGAACAGGAGCGCGCCATTGCATTGGGAGCAAAGGTCGTTGGCATCAACAACCGCGATCTGCGGTGCTGGATCTGATCTCAACCGTACCCGCGAGCTTGCGCCGAAACTGGGGCACAACGTGACGGTAATCAGCGAATCCGGCATCAATACTTACGCTCAGGTGCGCGAGTTAAGCCACTTCGCTAACGGTTTTCTGATTGGTTCGGCGTTGATGGCCCATGACGATTTGCACGCCGCCGTGCGCCGGGTGTTGCTGGGTGAGAATAAAGTATGTGGCCTGACGCGTGGGCAAGATGCTAAAGCAGCTTATGACGCGGGCGCGATTTACGGTGGGTTGATTTTATTGGGCCACATCACCGCGTTGCGTCAACGTTGAACAGGCGCAGGAAGTGATGGCTGCGGCACCGTTGCAGTATGTTGGCGTGTTCCGCAATCACGATATTGCCGATGTGGTGGACAAAGCTAAGGTGTTATCGCTGGCGGCAGTGCAACTGCATGGTAATGAAGAACAGCTGTATATCGATACGCTCGTGAAGCTCTGCCAGCACATGTTGCCATCTGGAAAGCATTAAGCGTCGGTGAAACCCTGCCCGCCCGCGAGTTTCAGCACGTTGATAAATATGTTTTAGACAACGGCCAGGGTGGAAGCGGGCAACGTTTTGACTGGTCACTATTAAATGGTCAATCGCTTGGCAACGTTCTGCTGGCGGGGGGCTTAGGCGCAGATAACTGCGTGGAAGCGGCACAAACCGGCTGCGCCGGACTTGATTTTAATTCTGCTGTAGAGTCGCAACCGGGCATCAAAGACGCACGTCTTTTGGCCTCGGTTTTCCAGACGCTGCGCGCGTGCTTAATAACTCGGTACCAAAGACGAACAATAAGACGCTGAAGGCACCTTTTTTCGTTTTGGTCCTTTGAAGTTTAGGGGATAGTCCAATTATTGAAGGCCTCCCTAACGGGGGGCCTTTTTTTGTTTCTGGTCTCCCTACTAGTAGCGGCCGCTGCAGTCCGGCAAAAAAGGGCAAGGTGTCACCACCCTGCCCTTTTTCTTTAAAACCGAAAAGATTACTTCGCGTTATGCAGGCTTCCTCGCTCACTGACTCGCTGCGCTCGGTCGTTCGGCTGCGGCGAGCGGTATCAGCTCACTCAAAGGGTCTTACGCCCCGCCCTGCCACTCATCGCAGTACTGTTGTAATTCATTAAGCATTCTGCCGACATGGAAGCCATCACAAACGGCATGATGAACCTGAATCGCCAGCGGCATCAGCACCTTGTCGCCTTGCGTATAATATTTGCCCATGGTGAAAACAGGGGCGAAGAAGTTGTCCATATTGGCCACGTTTAAATCAAAACTGGTGAAACTCACCGAGGGATTGGCTGAGACGAAAAACATATTCTCAATAAACCCTTTAGGGAAATAGCAAGGTTTTCACCGTAACACGCCACATCTTGCGAATATATGTGTGAGAAACTGCCGGAAATCGTCGTGGTATTCACTCCAGAGCGATGAAAACGTTTCAGTTTGCTCATGGAAAACGGTGTAACAAGGGTGAACACTATCCATATCACCAGCTCACCGTCTTTCATTGCCATACGAAATTCCGGATGAGCATTCATCAGGCGGGCAAGAATGTGAATAAAGGCCGGATAAAACTTGTGCTTATTTTTCTTACGGTCTTTAAAAAGGCCGTAATATCCAGCTGAACGGTCTGGTTATGGGTGCCATTGAGCAACTGACTGAAATGCCTCAAAATGTTCTTTACGATGCCATTGGGATATATCAACGGTGGTATATCCAGTGATTTTTTTCTCCATTTTAGCTTCCTTAGCTCCTGAAAATCTCGATAACTCAAAAAATACGCCCGGTAGTGATCTATTTCATTATGGTGAAAGTTGGAACCTCTTACGTGCCGATCAACGTCTCATTTTCGCCAAAAGTTGGCCCAGGGCTTCCCGGTATCAACAGGGACACCAGGATTTATTTATTCTGCGAAGTGATCTTCCGTCACAGGTATTTATTCGCGATAAGCTCATGGAGCGGCGTAACCGTCGCACAGGAAGGACAGAGAAAGCGCGGATCTGGGAAGTGACGGACAGAACGGTCAGGACCTGGATTGGGGAGGCGGTTGCCGCCGCTGCTGCTGACGGTGTGACGTTCTCTGTTCCGGTCACACCACATACGTTCCGCATTCCTATGCGATGCACATGCTGTATGCCGGTATACCGCTGAAAGTTCTGCAAAGCCTGATGGGACATAAGTCCATCAGTTCAACGGAAGTCTACACGAAGGTTTTTGCGCTGGATGTGGCTGCCCGGCACCGGGTGCAGTTTGCGATGCCGAGTGCTTGATGCGGTTGCGATGCTGAAACAATTATCCTGAGAATAAATGCCTTCGCCTTTATATGGAAATGTGGAACTGAGTGGATATGCTGTTTTTGTCTGTTAAACAGAGAAGCTGGCTGTTATCCACTGAGAAGCGAACGAAACAGTCGGGAAAATCTGCCATTATCGTAGAGATCCGCATTATTAATCTCAGGAGCCTGTGTAGCGTTTATAGGAAGTAGTGTTCTGTCATGATGCCTGCAAGCGGTAACGAAAACGATTTGAATATGCCTTCAGGAACAATAGAAATCTTCGTGCGGTGTTACGTTGAAGTGGAGCGGATTATGTCAGCAATGGACAGAACAACCTAATGAACACAGAACCATGATGTGGTCTGTCCTTTTACAGCCAGTAGTGCTCGCCGCAGTCGAGCGACAGGGCGAAGCCCTCGGCTGGTTGCCCTCGCCGCTGGGCTGGCGGCCGTCTATGGCCCTGCAAACGCGCCAGAAACGCCGTCGAAGCCGTGTGCGAGACACCGCGGCCGGCCGCCGGCGTTGTGGATACCTCGCGGAAAACTTGGCCCTCACTGACAGATGAGGGGCGGACGTTGACGCTTGAGGGGCCGACTCACCCGGCGCGGCGTTGACGGTCAAAGACGGCTCGATTTCGGCCGGCGACGTGGAGCTGGCCAGCCTCGCAAATCGGCGAAAACGCCTGATTTTACGCGAGTTTCCCACAGATGATGTGGACAAGCCTGGGGATAAGTGCCCTGCGGTATTGACACTTGAGGGGCGCGACTGACGGATGAGGGGCGCGATCCTTGACACTTGAGGGGCAGAGTGCTGACAGATGAGGGGCGCACCTATTGACATTTGAGGGGCTGTCCACAGGCAGAAAATCCAGCATTTGCAAGGGTTTCCGCCCGTTTTTCGGCCACCGCTAACCTGTCTTTTAACCTGCTTTTAAACCAATATTTATAAACCTTGTTTTTAACCAGGGCTGCGCCCTGTGCGCGTGACCGCGCACGCCGAAGGGGGGTGCCCCCCTTCTCGAACCCTCCCGGTCGAGTGAGCGAGGAAGCACCAGGGAACAGCACTTATATATTTTGCTTACACACGATGCCTGAAAAAACTTCCCTTGGGGTTATCCACTTATCCACGGGGATATTTTTATAATTATTTTTTTTATAGTTTTTAAATCTCTTTTTTAGAGCGCCTTGTAGGCCTTTATCCATGCTGGTTCTAGAGAAGGTGTTGTGACAAACTGCCCTTTCAGTGTGACAAATCACCCTCAAATGACAGTCCTGTCTGTGACAAATTGCCCTTAACCCTGTGACAAATTGCCCTCAGAAGAAGCTGTTTTTTCACAAAGTTATCCCTGCTTATTGACTCTTTTTTATTTAGTGTGACAATCTAAAAACTTGTCACACTTCACATGGATCTGTCATGGCGGAAACAGCGGTTATAAATCACGAGGAACAGTGAAAAATAGCCCGCGAATCGTCCAGTCAAACGACCTCACTGAGGCGGCATATAGTCTCTCCCGGGATCAAAAACGTATGCTGTATCTGTTCGTTGACCAGATCAGAAAATCTGATGGCACCCTACAGGAACATGACGGTATCTGCGAGATCCATGTTGCTAAATATGCTGAAATATTCGGATTGACCTCTGCGGAAGCCAGTAAGGATATACGGCAGGCATTGAAGAGTTTCGCGGGGAAGGAAGTGGTTTTTTATCGCCCTGAAGAGGATGCCGGCGATGAAAAAGGCTATCAAGATCTGTTCCTTGGTTTATCAAACGTGCGCACAGTCCATCCAGAGGCTTTACAGTGTACATATCAACCCATATCTCATTCCCTTCTTTATCGGGTTACAGAACCGGTTTACGCAGTTTCGGCTTAGTGAAACAAAAGAAATCACCAATCCGTATGCCATGCGTTTATACGAATCCCTGTGTCAGTATCGTAAGCCGGATGGCTCAGGCATCGTCTCTCTGAAAATCGACTGGATCATTAAGCGTTACCAGCTGCCTCAAAGTTACCAGCGTATGCCTGACTTCCGCCGCCGCTTCCTGCAGGTCTGTGTTAATGAGATCAACAGCAGAACTCCAATGCGCCTCTCATACATAAAAAGAAAGGCCGCCAGACGACTCATATCGTATTTTCCTTCCGCGATATCACTTCCATGACGACAGGATAGTCTGAGGGTTATCTGTCACAGATTTGAGGGTGGTTCGTCACATTTGTTCTGACCTACTGAGGGTAATTTGTCACAGTTTTGCTGTTTCCTTCAGCCTGCATGGATTTTCTCATACTTTTTGAACTGTAAATTTTAAGGAAGCCAAATTTGAGGGCAGTTTGTCACAGTTGATTTCCTTCTCTTCCCTTCGTCATGTGACTTGATATCGGGGGTTAGTTCGTCATCATTGATGAGGGTTGAGTATCACAGTTTATTACTCTGAATTGGCTATCCGCGTGTGTACCTCTACCTGGAGTTTTTCCCACGGTGGATATTCTTCTTGCGCTGAGCGTAAGAGCTATCTGACAGAACAGTTCTTCTTTGCTTCCTCGCCAGTTCGCTCGCTATGCTCGGTTACACGGCTGCGGCGAGCGCTAGTGATAATAAGTGACTGAGGTATGTGCTCTTCTTATCTCCTTTTGTAGTGTTGCTCTTATTTTAAACAACTTTGCGGTTTTTTGATGACTTTGCGATTTTGTTGTTGCTTTGCAGTAAATTGCAAGATTTAATAAAAAAACGCAAAGCAATAATTAAAAGGATGTTCAGAATGAAACTCATGGAAACACTTAACCAGTGCATAAACGCTGGTCATGAAATGACGAAGGCTATCGCCATTGCACAGTTTAATGATGACAGCCCGGAAGCGAGGAAAATAACCCGGCGCTGGAGAATAGGTGAAGCAGCGGATTTAGTTGGGGTTTCTTCTCAGGCTATCAGAGATGCCGAGAAAGCAGGGCGACTACCGCACCCGGATATGGAAATTCGAGGACAGGGTTGAGCAACGTGTTGGTTATACAATTGAACAAATTAATCATATGCGTGATGTGTTTGGTACGCGATTGCGACGTGCTGAAGACGTATTTCCACCGGTGATCGGGGTTGCTGCCCATAAAGGTGGCGTTTGCCAAAACCTCAGTTTCTGTTCATCTTGCTCAGGATCTGGCTCTGAAGGGGCTACGTGTTTTGCTCGTGGAAGGTAACGACCCCCAGGGAACAGCCTCAATGTATCACGGATGGGTACCAGATCTTCATATTCATGCAGAAGACACTCTCCTGCCTTTCTATCTTGGGGAAAAGGACGATGTCACTTATGCAATAAAGCCCACTTGCTGGCCGGGGCTTGACATTATTCCTTCCTGTCTGGCTCTGCACCGTATTGAAACTGAGTTAATGGGCAAATTTGATGAAGGTAAACTGCCCACCGATCCACACCTGATGCTCCGACTGGCCATTGAAACTGTTGCTCATGACTATGATGTCATAGTTATTGACAGCGCGCCTAACCTGGGTATCGGCACGATTAATGTCGTATGTGCTGCTGATGTGCTGATTGTTCCCACGCCTGCTGAGTTGTTTGACTACACCTCCGCACTGCAGTTTCGATATACTGGTGATCTCTAAGAACGTTGATCTTAAAGGGTTCGAGCCTGATGTACGTATTTTGCTTACCAAATACAGCAATAGTAATGGCTCTCAGTCCCCGTGGATGGAGGAGCAAATTCGGGATGCCTGGGGAAGCATGGTTCTAAAAAATGTTGTACGTGAAACGGATGAAGTTGGTAAAGGTCAGATCCGGATGAGAACTGTTTTTGAACAGGCCATTGATCAACGCTCTTTGACTGGTACCTGGAGAAATGCTCTTTCTATTTGGGAACCTGTCTGCAATGAAATTTTCAATCGTCTGATTAAACCACGCTGGGAGATTAGATAATGAAGCGTGCGCCTGTTCCTCCAAAACATACGCTCAATACTCAACCGGTTGAAGATACTTCGTTATCGACACCAGCTGCCCGATGGTGGATTCGTTAATTGCGCGCGTAGGAGTAATGGCTCGCGGTAATGCCATTACTTTGCCTGTATGTGGTCGGGATGTGAAGTTTACTCTTGAAGTGCTCCGGGGTGATAGTGTTGAGAAGACCTCTCGGGTATGGTCAGGTAATGAACGTGACCAGGAGCTGCTTACTGAGGACGCACTGGATGATCTCATCCCTTCTTTTCTACTGACTGGTCAACAGACACCGGCGTTCGGTCGAAGAGTATCTGGTGTCATAGAAATTGCCGATGGGAGTCGCCGTCGTAAAGCTGCTGCACTTACCGAAAGTGATTATCGTGTTCTGGTTGGCGAGCTGGATGATGAGCAGATGGCTGCATTATCCAGATTGGGTAACGATTATCGCCCAACAAGTGCTTATGAACGTGGTCAGCGTTATGCAAGCCGATTGCAGAATGAATTTGCTGGAAATATTTCTGCGTTGGCTGATGCGGAAAATATTTCACGTAAGATTATTACCCGCTGTATCAACACCGCCAAATTGCCTAAATCAGTTGTTGCTCTTTTTCACCCCGGTGAACTATCTGCCCGGTCAGGTGATGCACTTCAAAAAGCCTTTACAGATAAAGAGGAATTACTTAAGCAGCAGGCATCTAACCTTCATGAGCAGAAAAAAGCTGGGGTGATATTTGAAGCTGAAGAAGTTATCACTCTTTTAACTTCTGTGCTTAAAACGTCATCTGCATCAAGAACTAGTTTAAGCTCACGACATCAGTTTGCTCCTGGAGCGACAGTATTGTATAAGGGCGATAAAATGGTGCTTAACCTGGACAGGTCCCGTGTTCAACTGAGTGTATAGAAAATTGAGGCCATTCTTAAGGAACTTGAAAAGCCAGCACCCTGATGCGACCACGTTTTAGTCTACGTTTATCTGTCTTTACTTAATGTCCTTTGTTACAGGCCAGAAAGCATAACTGGCCTGAATATTCTCTCTGGGCCCACTGTTCCACTTGTATCGTCGGTCTGATAATCAGACTGGGACCACGGTCCCACTCGTATCGTCGGTCTGATTATTAGTCTGGGACCGCGGTCCCACTCGTATCGTCGGTCTGATAATCAGACTGGGACCACGGTCCCACTCGTATCGTCGGTCTGATTATTAGTCTGGGACCATGGTCCCACTCGTATCGTCGGTCTGATTTGTAGTG
+
'&'(&%%'(''&()%&&('(48DJEHFJGJGHJHJEJJIFHEDJJFEJJJGJJHGJIJGGEGFJHJJHIJJGEIEEFEDBBGJJJEJCACCFJ<;;;@GCDDAA542*1000HECD?****+5456780/+,*+43/788<@?>??FJIJHJJJJGIGHGBBDCFDEAF@<66694>>J>BAAEJ9999F855577779;...&&&6<EEGIHJJJHIHJJJJJJJJGJHHJJJJIGJJFJ.---)''(4::>??=?ACCDCG@@??J>:::@DC@CAAC:9646:,,,,<GJJIIEB54,111641/(&'+('')-.0/66///04346;=<<<=DDHIGFJHD?DJJHJJI6666;;?)''&&&'&()))<FACJJFDEEJJJJJJJJHIJJJJJGIJJIJJ@?@?CECCJFCCADEJHJJJJHJ86-'.4<J6566C@AEDEGCEFJIHJHJJFACBG>>==CHJF744...02/,+*2--;?GJIEGJJGHHJJJJIJEIFIJGJJHJJJECEECDDAA>44666?BEEDFJGE@E?A81.(,.33@JBBDEJJIJEJHJEJJJEFBC?:>?>==.-+,+,***)'%()%&*1A@A===JJB'''(+*'***)5.225?AHJFGGH><<=AE>?ABEBIEHFJEHJJJJJJJJJGD<?<=JGIJJJGJJJJJJHFJJGHI4432852.../0AIDGHF?==>JJHCDJIIJJJJHJHJIJGJJCC989:JJJHJJJJJHJIHJIHFGFIJJGJJJJHGJGC??AJFJDFFJJIIGJJEJJJJJJJIJJJJJJJJJHIJGJFDI@?@AJJJIJJJHJJJJHGEJJJFFJFJJHJFJHGJJJJJFJJJHACCDC???@+++,100/..11<?:EEJFF?>??JJEGG2112C;<8///1(('+./++**44595(&&&''(()*-.--*++'+.)2<=?=6@JJJJJJJJJJJHDIGJJIFGCFHHCDGBC...?@BHJJJJFJIJGJJJJFIHHFJJEFJHGJCDIC?;01166;;<E@DDHJFIHEJJHJGIIJFIJJJJGHHJJJEHJGFHFGIHCFJEDFBHIFJCCCHII>=>AEHDE::FJJHJJGJGFIIIJEIGJJGJHCEDFGJHGJJEJJJHFHGHFA@@BJJGGJHJJJJJGJJJJIJJHJGJJJC==@A@EEA@@AGJJDFH<A@<?@@AJJJIJIJFDJGGBEJDEJHDJJCDJJDFCCDC211.**.)*,(('''0?AABE>>D=722DGJJFIJIJJGFEID?@@989CEA?>93337??BEHHHJEECGJJEDHFJGJJJJJIJJJJJJJIJJJHJJFJJJJGHJHHGF@ACDHEFC?>=---''''A@EDE@=::;>JEHHFJHJHFJA>;;?@<889<<443136>BD7+**(*?>A?;HJJFJJHGHIJJJJHJHBBCBHGJJJHJJJJFHHIJJJJJJJDJFGHG?<:=JJHGJHIJJEIJJGJJJJJJDIGJJJBEDAB774EFJJJJGJHHJHJJJJIIGFGHJHJJJJJEJEEDD@IJIGJJGFGIFEDDHFEBJEJJFGJJIHFJGHJJGHJJGCHJJJFJFGJJJJJJIJJHGJJIJJJJIGIJJJJIJJJJJHJJJJJJ554-''44667::;987@1''''+/1101124331//11>>;;<;;;AAEF@B@@DFCDDDGHIFJIJJGHEAJJJJJEEAB=IGJBCBFIA44449931118?>@EJH=---9>,++++/---..1-+.))4/8:>>EIFJHFIJFJFJJJJE+)).044488<7?FFEJJHJ<;:<=>=>FJJIJJJGJFGGJJJFJJGIDHIFJIGGGJIHCABDJJIHJJIEIFJHIJJJJCDBCGJJJJJFJF?JIIJJJJHIJJCA@2222<<9.'*'',))+'&&%&'/.8AJJJIJIJFJHJJGEBDBBFJJJFIJHJGDEFJECCBECBB:GIGJJJJJFHJJGGEBBCJJHDDDBGJGCCJFEGJFJJGFHHFGEFJJJJFGJJJJFFJJHJCEDCDFEJJJJH?@@@GDB9&&&&&&')?BEDJGEJEHJJFGJJJJIJHIJEEC=CADIJJHJEGB@EJDFG8556=E***)))235BDCJGHIGHJJEJEFJ987711118778>;82,.4>>@>??@??@A5222<ACCDAJ>GD6423;D.../??CB?>>ABA?GEBAAB10003CA4444JFJ?<767:<<:::>;21200+**%%%&+-))*)0;=6432***+,=@IJCDDDJE64433889CCDJJJJJJIGIJJGJJ?>=<=>AACCEJJJJHEJJJIHJHGHJJJHJJIJHHJJJJFEJJDCECHEEGJIEGJIGJGG?B0JC?><>>;)&%%'()+***)))))56=BFCFJFGEFIGJJJJJJJFGHJJHJFFFJDA4444>;54355::6698/./08<=>EE8888@@865(''5471('%%%*99;EDJCEJ7<52236HDGGHJFHA@AAIHCDE;===>90/02.--,/++--/%%'()*66658;EIFJJJJJHJHGDJIJJJHFJJH8779GGJGFE@<9>JEJHIE==AFDJFFECGGHIFFCECDDDBFGJJJJJJFEJJIIHEFIGJJJJJJJJHJJJJJJFJAJJAJJGJGHFIDEFDDIJHJJGJIJIIGFBFGIJDCEFGGH76677<@=JJHJJIJIEJJJJIJJJJJJJEJFG?>=<999;GIJEGGDJIGGJGJJIJGJJGGIFHJJJFFGJC@?FF?<<<2,(&$(-4=;;>=CHGIJCHJJJJJJJEGJIJHJGGJFJJIJJIJHJIJIIGDHIJJHFCEJIGJJJJJJFIEDA@*))''''*)*'$##$$%%%%&)-.**.4;;@ADHJJFJJHJJGFJJJJJJJJHFHJDFGCE??@AJJFI>>>=BBDJHIHIHHJIJGJGJA@A?B=;;;>55578:::EFJF<=7779:CBB6666?=>?FEJ21/7991.-**/,+,-+-..?AC@CDAEFHJJHJJGIJFJJJJJFJGGHJJJJHIGJIHJJJJHJJGJAA<*)('&''////0//00<>HDEGJG>==?JJJGJJJJJJJJGFJJJJHFIJJJHJJGJHJJIJJEJJHGDE@ABJJHIIJEJDJJ64*&%%(&&&&(:AJGDEBBBA@7677@AJIHFHJJJJJIJJ<<GJJIJJJJJJHJJJIJJJJFJIH>@<:;;;<=922=JJJEDDA:JJIIJJJHJHJHJJJJJFGJEJJJJIIHHJIJJJAAFJDGIJJJJHJJJGJJHJJIJJHFHCEDFGEFEFIJJEIHFIJJJHJEJJJJJI:889<C966'&&&&''-,,,-.636F<===JFJDFJGH?=:;;FGJJGJFHJIFJJD===DJEJJDBA?ABB;76BEJEDEDEEFJFJJJEDDDDC766833//13633..())-21>CGDC=>2))5116;@IGEGJHJFGHJHJJJJHJJGGJHJJJJIGGBBDEGJJ?:<EJGFJFJJJJIJIJIHJFIB;::74345EFDFIH?@@BJDIHIJJIJJJJEHJGJJJJEIGFFJIJ>==>>CF*<=<BB==FJGIGIJHIJGJFJF??=>AAEJJB;;;<GJHFEBDHJGJJJHJG777=JGCGJEJJIJEJJHGEECA==:7++**))%+.33BEHAEGDFJJJJGGH@?>?.,*(''&&'')'&''(+&&&(*2288***-9;2299?BB@7561<;;/11FJJJHHJHJJHJJJJJEJHJJFJJB=.2*+<EEFIG877<ABCJJEDCIFEE====C96>A(''%&%$%%8CGFDCDDGIF::;A><423AIEBCEHFJGIJGJHJJJJGGHJCJJ77>?>C6775.<@JC;733@DJD@??>EHGJFHJJGHEFEJJGGGEFDEDEEGJJFHJJJJJFFJHJGJJHJIIJJFJJFIJJHIJJJJJJIJJJJJJHGJGJJJJFEGHJJGJFEFIJGHJGHJIIJIJJJJIG;:AAHHJJHJGJFJJJFJJJIDGBADGJ999:@@@A7766<@?GED=87699>ABGJGDGDEEIJFJJFJJJJHIJJJFGJJHHJGFJJHJIHG?F=>JJJIJJIGGGDDJFJGJHHEJJHHJD@@JJHEHB%%%'CE****>66(((7<==>@;;:;GJJEGEJJFAAACJJJE?1112==<<6=;444,,,,+*+.++551000<999@C?;78....545@>BJIIHFJJJB>EJI>;810/1222<<>DDBJEGIHIJJDJEIIGJJJJFFH6555;:110401,))*349<1000<BEEC3210346C@EECCB>=89:IHIHDBC>>>HIJJGJEHEHJJJJG>=EFGGDJJJJHJJIJIGIHJJJIJJCBJCCA63,+)GFEG;;96549*,9>=>@BHCJBDIGGGHJED>?AJHEBG1DDEFIDGHJHGJJJJJJIGGEJGHDFFCCA99GEHJJFHB;1101554855426<=;::;ACDE.++&/+++-./0.67GJIDGHFHGGJFG>>8?JGEJIJJHJJJ:99:EI,,,-%$$$%%%%&,/0>CJJHJJCCJJGFEJFJJHJHJHJJJJJHJJIJIHJGFJHJJJJJFIHHJGFJJGJJJIJIEHJJJJJJJJJJJJIJJIGJJJFIJEIIJJJJJHHGJJIJIJJEFJEHJJHHIJEJJHHGJJJJJJGJHJJJJIJHAA@<3&'/++)),-5<>JGIJJJIJAAHIJJJJGJGJIHJEA>>@CFEJGIJIJJIJJJGHJJHGJJHHJ=<==B5323>EE;;;7ICJFGCCCCGGIIJ:::77745543448/--,08:<=FJJJBAEJ?;@:HJIHJJJJIA@@AJD<<<=HFFIJGJJJJJJIJJJIJHJJJJJJJJIJJJJJJGJJJHFFGHJJJJGGJIDECHBCACFJJFJJIJGJJJIIHIJJJJFJJHCJGJD>>?DHJHGIJJJJIDDDEEFDJHIGHJJJDJJJJJHJGIFJJJJHAB875555?8DDDGDBBFCGEFFFBABCF=9@JIJHHGJJJHHEFGIJGGJHEJJJFHJJEJFJJJEJJGJJGJIJJIHJGBAADJGJGHGJJJJIGGJJGGJJHJJJGJJJDEDC;;;CJJGJDFJJJJHJIJJJJJJJHIJGJIJGJIGGHJJJJJJJJJJHFJHGJ9998<<7-*+,//,++../.'&&'AFFFFJJHIHEFJIJGJJJ998::>>?C>99889<>>DA@E??,*)*1-+++68<=HIJJJJJJGFJJHJHHJJJJHJJJHBJD4)88>////77BJEJJHJIJJHJJIJJIJJJJJHJJIHIJJJIGIJJIDDGHJGEDAA@@E?;:7//&&&%79@B9888?=?=JCD1IFEGFJJ>>>>FGJJHJEDDDJFJEECD<::>?@=<=?HJJCBBEHECEJJHJJJJJEHJGIIJJGJJGJFED@888HD>===JJJJJJJIJJJIHGFJGJGJJGIJHGDCFHJJJJJJJIJHJIJJJJHIJHHHJJJJGJJFJJJJHIG877555422200144////EDECAHEG98747DBEFJEDCBFGDFIHGJHBBF:88988992226?@ABJJHEJGJHGEJ?>>?BBAGGEHIJGGFIJJJEFFJ@IGJEEHGJGJ?@JIIJJJJFJIJJJIJIIHHG9888JJJJGJJJIJIJJHJDCDCGFAA?<DCDDGHJIIJIEIJIJIHJBECBIGJJHJIJJEEGIJJJJJJJJJIGIJJJJFHJJFGJJJJJFDCJIJJEJJJGEIIJJFHHJIJFECED998799))(),./45;<<9653''5;7566FFEFIFGIEC>))(%$$%'(((()..-/03?<?=@;:::JIGHFJJJJJJJHFJIIIB<../0667:JGIEHFJJIGGHIIJHJJJJJJJHHJJJJJJJJJJFJIJJGHJJIJJJEFGGFGJHJJIJJJJIJJFJEFJJIJJJIHJ@@??<:8@AHGHHDDFD@JE....><;<>JGJD>===?<>9:>:;;<@EDHJJH111AFDDEEGF<<<=ACCJGJJHIJGIJJJJHJJHEGEJJHHJJJJJJJJIGHJJHJJEJGFJEH=?9/...,)**+7;;BA;978DDCBCJEGDAABGEFEGJJJJJJJJHDBFJJJJHJJJJJJJJJJJJFEIGIJJJJJJFJJJEIDJJJJJJJJGCJJIGIIJHJJJIIJJIB@A@?B@FBDEDGEECGBGEFHJJJJCEDD?ABBFDBDDBBEEJJE=>54DJ0//192112:;BC@JFD++++5545?::8897--,,33)))((((=:88>EAHEEJIJJJA==GJJJJHGCHDJGEIJIJJJJJJIEFJDJGH@F@@AJJJGJJGJJHEJFHH@@9>;;::ABJGJJCGHHA332()()-./0:;BEFDAA@AJ@>4481,++5/2,(((**<=CCBAA?==>HHJJHJJJ@CHGJJGJGJJJJ>BCD=JDFJJJGJJDEDEJJIJJEFDIEJGHDDBCGJD>71578=CDBAAGJJFAFI>DJJJJIGA?BIFIJJFJE@?AAGJJJJGJJJJJ=IGJJIA@@AGJJHJIEAEJCIJJJJJJJJJE=<;:@G>>B61+++BCDJ<<<=GJJJJJIFFJJJIJCFDFFFGDDHGIJGFJB>>?DDJGHEGJFJIHCD>?==.)%%')(&%&'(321//**++?9:7788:BE43434GFFJJJFJIFJJGEJJJHJGGJJHJHJFGJHIJDB@?@@<CB>=DE@JJ??>ACB;@2222J@??>>>>FE?99:DGHC?88=>JGJGHJIHFHDDJIIHJHBDBGGGGGIIHHEIJFJJFBBABA>86558B4=;;>==A///1/0/0==EHJJGF8'223HGFEHDI;;7800/055/''&'79;FJDDGFJGFHGIGFJJJJJIIFFIJHFB@>>FJJHHJGJHJDEHFFFJGJJJGHGEJFJJJIJJJJJHJFI:::4416IE?@=C54+)))(&'.+***32=9<JJHJJHEHIJJJEJ6667<0044:978-,,,-'/././<>A?@@@HHJJHJJFFFDHJHGIHJGJGJJJJGJJJJEGGHJHJCC5333IJGJJIIFEEJBB@@E5001FJJJJHJJJIEJJIJJHJJHIFEBJIHHIJGJHIJJJGGFJJJJJJJ87636IIHJJJJIJJJJJHEEFGJGJCDCCHGDBBBBA@@B98877669;?CAJJJJ9:::==;:81.-+)*,7?@<?DAAIJHDDFEGJHJJIFJJFJJHIEIBBDE@A@ADEB==ECCF?CAABDEJDBADHIJHJGBECDJ:21122?????@@921,---=GJGJDDD@CC7776744)'&>@@DJDHJJJA??<=<>4321/-..///8@BCBIG?AG>E>CC@@ACCJJGHJFHFGG>:9:<AJIG;888:99GFEHFEBCFJ=:9:FJHGHJJIJJIIJJIFGHFJJJIJHJJIHCDEEFFEH2000JGIFFEEEEG@?>CEGDEJGJEH=6:6?3/3-:;<DGJJFIJHFDCEJJDCHEH@@JJJJHIJJJJJDE25?@EBC@EHIGJHFGHGJJIHDHJJIGJIJJDCBFIJJJJJJHJJGEJEFC::2HEHH6<<=JHJDJJJIJHJJHGGJGIJJJFGFJJHDDDIHJJJIGED6545-+,%&%&,,;@GIJIJGJGIJJEGJEJIGJIJIJHJHIIJJJJJHFHGJIJGIGGJJGEIJEEGHA></..18-,,,441)-/0CAAFGHJ@:7301/12<ACEFCEFJEJFFJJJJJGJJJEDDEJGABA52113>ADHJJHJJJAIHJHJJHJFFJHHGIFD@@@@GEBACGEDD>=;7000EJJJGHJJJIJGFDDEEFJJJJJGFHEGCJJAJJJJJJJJFF>****+821/-..))*+//36FGFJJJJJJHJJIEJFJJJJJJJJJJJGJIGFJJGJJAJJGFJJJJJJJJIJGJJJFJGJJJJJFECBDJGIGEEA@ABHIJ///*)))&%&>>=<<;;<99@?HDEJJIJJIJJHJIJHG655676682(&&&))*./8BDGFJIEIHDIEJJHIJ==>?JJHGIGFIGDJIJJJJHJHFI>>>AFCBEEDBB9FDFEHJJBAACDJHIJJJIIEGJGJJFJFIJFJFCDCDHIJJGGJJEFCFJJ=<=;=>GHEEABEDGJIJJJFJJJJEIJGDJDDJ<9:BEEIJ@BCG?A;;;335555=>>@IJJCEC=<=<<<432297*&%((EJEECEHJJIJHIHJHJJHHJJGFJF<;;<;;;;ABCJGGJGJIFHFJGGJIJGJJGJHJHIEDGHIJIIGGEJHCAA@JGJHJJJJIJJJ<===FDBEECCCAIHIFFEEBEFGJJJJJJJ=<<=?1//00&&*ECGD,,,-DFJIJJHJJJGJJJJH?AFBAB@@?EFECCECGDJJGJGJJEEFIJJJJJHJJIJJJJGJHJGJGGHEFGJHGEIJJHJJEJGEBCAFCBBACDIJGJJJJIIGA87788A60/0-)***800;>JJHJJJJIJJIJJJJJGGHHF.-----78JHCBAA@86544554446440/022*:@BGGIJGIGGGFEEFJJJJJJIJJJJHJJJJJD>=756?6GJHJJHEEFJHJJJGGFFJIFHJJJJIHIJJHJJJJJEB=;<>@<=?=GEJJGHJIA@@==<6?A?@ABJGHIJJJIGJGJHJJJJJHJJIJJGJJJJHIJJJJIHJJJJHFFEED>@<>GGECEGJHHJJJGJJJGJJBADD@AJGGJJJJJEIEFEDFCDCCCCHIJIIFJHGJGDIIJJEFIHFJJG<<<<JJJJJJIHHJHJJJJB@=>@B:5668BAB@EEEGGEFJJJGCGA?=98*)*34+'''%'((,/*)''%$%%'&*11(561//,3:@JDAFEFFGHGJIJIJJJJJJA:;9:::8645@CGJJJHIJJIFI@@A@HJJJDFED=<8878;9111>>>@;EGJJJJFGEEIJFH@@JDDFD@JGJJJJJJJJJJJJJHJJJJJJJGJGGHJJJJJJJGJIEHGJJJJGHJJJJJJJE>60//0D@GDD/-67DFJGJJJJJJGJJIJJJJJJJJJJIA>??BAACJ*'(((/--)''',=<>>>JIJJJJIJHHJJGIJJIEJGGIHJJJJJIJJJIHJJJJJJI('''JJJJJJJIJJJJJJGJJJJHJHJJJJJIJJJIJJJJJJIFJJGJJBJJJ55555FJJJHJJJJJHGJJHJJJJGJJJHHJJJJJJGIJJGJJJJJIJJIJGFFHHGJGJGEBH>>>>JH;7651111>AGJGIJJJCEDFEEEEJFJJG7778ICGEEJJJFJJJIJHJJGJJJJJIJCCBBA>>@ABCDHJGJJHJGJGJHHEDDC>?AABCBJB@>?DJFGGG====JA>>>AEEF<<=GEDFIJJJJJHJIJJJFJJHJHGJIGCCEDHJFB?;96%%'(./+++,*'''3388HHJJGJJGBBDEJJJJGJJFIIJIJHJGEE44=<>>?HJDG:88:DCJJJA66666548:44213224C@99<<<??EJGFJJI=<<<DIGJJJGFJJJHJGJIJGJJJEJDGHF??>AGJJHJJJJIJJJEIJIJJJEE?>>>3.,+('')),/05565239?ACDCJIGIEGJHACBCD6555BEEDJJJJDGEBC9444-+*)))((01ACDH@AAAJJJJIJJJHJJJHJJJJGHGJJJIGHFJJHJJ?FFJG<8HJJFHIIJHGJDBAAB51''''('''(/039>AFJJEHCAFJJJJJFJJJJIGJHJJJIJJIGJJBCBDJHFIJHJJJJJIIJJEIIJJJH@?>=A@B?>>7:<<CJHHJGJJGJJJIJJGGJGIGIJJHIJJJ@A@AB@@CABGFFJJIJDHGIIJGJIJJJJJJHHFGJHFEJGHJJJJJJJJJGJJJJJJJJGHJGIFGJJA>;46IJEHHEGJJJJJJFHFJJCFGEJJJJIJJIGJHJJIHJJHIIJJJIHJJJFJJJJJJHIGJJJHFHHIJEE<<;6666?:;67<BC@HJJJJGGGGIJJJJGHGJJJFJJJJJJJJGEDCGCEJIJFJJHIGHJJ....99JFIJJJFEGFHJHJJJGJ?54422.+++.4*''*,--.33677.('1---3012JGGJJGFJF;8751-(*)%(*1CDJJGIJJFJJJJJJJGIJJHGFCBA>>)))EFFJJGJJJJJJJFIHJJIFEEFJJJJJGBIJHJGJJJFJFIJEIHJJJIJJJJJJJIJGCDGIHHD=<;87777:AGCAACCJECJEIJFGGJJGIGJGJJJHJGFJJJC9888FB@;;>=1112CCBB6666<@==<89899:777:@@;;;---++''(76;-,,,?88C8BD>>@CEFJHJJIJJJJJJFFJJJJCEGFGJIJJHHIFFJJGFCC5540001EHCJJJJJJJJJJIB@A?EFDDD@ABCEFHHJJDAC/.//?5....0//0..//(%%$$$$
@Glass_F3P_6_D3_6_19_4
TTGCGATTTTGTTGTTGCTTTGCAGTAAATTGCAAGATTTAATAAAAAAACGCAAAGCAATGATTAAAGGATGTTCAGAATGAAACTCATGGAAACACTTAACCAGTGCATAAACGCTGGTCATGAAATGACGAAGGCTATCGCCATTGCACAGTTTAATGATGACAGCCCGGAAGCGAGGAAAATAACCCGGCGCTGGAGAATAGGTGAAGCAGCGGATTTAGTTGGGGTTTCTTCTCAGGCTATCAGAGATGCCGAGAAAGCAGGGCGACTACCGCACCCGGATATGGAAATTCGAGGACGGGTTGAGCAACGTGTTGGTTATACAATTGAACAAATTAATCATATGCGTGATGTGTTTGGTACGCGATTGCGACGTGCTGAAGACGTATTTCCACCGGTAATAGGGGTTGCTGCCCATAAAGGTGGCGTTTACAAAACCTCAGTTTCTGTTCATCTTGCTCAGGATCTGGCTCTGAAGGGGCTACGTGTTTTGCTCAGTGGAAGGTAACGACCCCCAGGAACGCCTCAATGTATCACGGATGCGTACAAAATCTTCATATTCATGCAGAAGACACTCTCCTGCCTTTCTATCTTGGGGAAAAGGACGATGTCACTTATGCAATAAAGCCCACTTGCTGGCCGGGGCTTGACATTATTCCTTCCTGTCTGGCTCTGCACCGTATTGAAACTGAGTTAATGGGCAAATTTGATGAAGGTAAACTGCCCACCGATCCACACCTGATGCTCCGACTGGCCATTGAAACTGTTGCTCATGACTATGATGTCATAGTTATTGACAGCGCGCCCTAACCTGGGTATCGGCACGATTAATGTCGTATGTGCTGCTGATGTGCTGATTGTTCCCACGCCTGCTGCGTTGTTTGACTACACCTCCGCACTGCAGTTTTTCGATATGCTTCGTGATCTGCTCAAGAAACGTTGATCTTTAAAGGGTTCGAGCCTGATGTACGTCACTTTGCTTACCAAATACAGCAATAGTAATGGCTCTCGAGTCCCGTGGATGGAGGAGCAAATTCGGGATGCCTGGGGAAGCATGGTTCTAAAAAATGTTGTACGTGAAACGGATGAAGTTGGTAAAGGTCAATCCGGATGAGAACTGTTTTTGAACAGGCCATTGATCAACGCTCTTCAACTGGTGCCTGGAGAAATGCTCTTTCTATTTGGGAACCTGTCTGCAATGAAATTTCGATCGTCTGATTAAACCACGCTGGGAGATTAGATAATGAAGCGTGCGCCTGTTATTCCAAAACATACGCTCAATACTCAACCGGTTGAAGATACTTCGTTATCGACACCAGCTGCCCCGATGGTGGATTCGTTAATTGCGCGCGTCAGGAGTAATGGCTCGCGGTAATGCCATTACTTTGCCTGTATGTGGTCGGGATGTGAAGTTTACTCTTGAAGTGCTCCGGGGTGATCGTGTTGAGAAGACCTCTCGGGTATGGTCAGGTAATGAACGTGACCAGGAGCTGCTTACTGAGGACGCACTGGATGATCTCATCCCTTCTTTTCTACTGACTGGTCAACAGACACCGGCGTTCGGTCAAGAGTATCTGGTGTCATAGAAATTGCCGATGGGAGTCGCCGTCGTAAAGCTGCTGTTGCACTTACCGAAAGTGATTATCGTGTTCTGGTTGGCGAGCTGGATGATGAGCAGATGGCTGCATTATCCAGATTGGGTAACGATTATCGCCCAACAAGTGCTTATGAACGTGGTCAGCGTTATGCAAGCCGATTGCAGAATGAATTTGCTGGAAATATTTCTGCGCTGGCTGATGCGGAAAATATTTCACGTAAGATTATTACCCGCTGTATCAACACCGCCAAATTGCCTAAATCAGTTGTTGCTCTTTTTTCTCACCCCGGTGAACTATCTGCCCGGTCAGGTGATGCACTTCAAAAAGCCTTTACAGATAAAGAGGAATTACTTAAGCAGCAGGCATCTAACCTTCATGAGCAGAAAAAAGCTGGGTGATATTTGAAGCTGAAGAAGTTATCACTCTTTAACTTCTGTGCTTAAAACGTCATCTGCATGAACTAGTTTAAGCTCACGACATCAGTTTGCTCCTGGAGCGACAGTATTGTATAAGGGCGATAAAATGGTGCTTAACCTGGACAGGTCCCGTGTTCCAACTGAGTGTATAGAGAAAATTGAGGCCATTCTTAAGGAACTTGAAAAGCCAGCACCCTGATGCGACCACGTTTTAGTCTACGTTTATCTGTCTTTACTTAATGTCCTTTGTTACAGGCCAGAAAGCATAACTGGCCTGAATATTCTCTCTGGGCCCACTGTTCCACTTGTATCGTCGGTCTGATAATCAGACTGGGACCACGGTCCCACTCGTATCGTCGGTCTGATTATTAGTCTGGGACCACGGTCCCACTCGTATCGTCGGTCTGATAATCAGACTGGGACCACGGTCCCACTCGTATCGTCGGTCTGATTAGTCTGGGACCATGGTCCCACTCGTATCGTCGGCTGTACAATTCTGGTCTGGGACCACGGTCCCACTCGTATCGTCGGTCTGATTATTAGTCTGGAACCACGGTCCCACTCGTATCGTCGGTCTGATTATTAGTCTGGGACCACGGTCCCACTCGTATCGTCGGTCTGATTATTAGTCTGGAGCACAATCCACTCGTGTTGTCGGTCTGATTATCGGTCTGGGACCACGGTCCCACTTGTATTGTCGATCAGACTATCAGCGTGAGACTACGATTCCATCAATGCCTGTCAAGGGCAAGTATTGACATGTGACCGGCTAGCGTCAGTTTCACCTGTTTTACATTAAAAACCCGCTTCGGCGGGTTTTTCTTGGTCATCGAGTGATTACAAAGCTTCCATGGTGCCACCTGACGTCTAAGAAACCATTATTATCATGACATTAACCTATAAAAATAGGCGTATCACGAGGCAGAATTTCAGATAAAAAAAATCCTTAGCTTTCGCTAAGGATGATTTCTGGAATTCGCGGCCGCTTCTAGAGTTATGACAACTTGACGGCTACATCATTCACTTTTTCTTCACAACCGGCACGGAACTCGCTCGGGCTGGCCCCGGTGCATTTTTTAAATACCCGCGAGAAATAGAGTCATCGTCAAAACCAACAGTGCGACCGACGGTGGCGATAGGCATCCGGGTGGTGCTCAAAAGCAGCTTTCGCCTGGCTGATACGTTGGTCCTCGCGCCAGCTTAAGACGCTAATCCCTAACTGCTGGCGGAAAAGATGTGACAGACGCGACGGCGACAAGCAAACATGCTGTGCGACGCTGGCGATATCAAAATTGCTGTCTGCCAGGTGATCGCTCGATGTACTGACAAGCCTCGCATACCGATTATCCATCGGTGGATGGAGCAACTCGTTAATCGCTTCCATGCGCCGCAGTAACAATTGCTCAAGCAGATTTATCGCCAGCAGCTCCGAATAGCGCCCTTCCCCTTGCCCGGCGTTAATGATTTGCCCAAACAGGTCGCTGAAATGCGGCTGGTGCGCTTCATCCGGGCGAAAGAACCCCGTATTGGCAAATATTGACGGCCAGTTAAGCCATTCATGCCAGTAGGCGCGCGGACGAAAGTAAACCCACTGGTGATACCATTCGCGAGCCTCCGGATGACGACCGTAGTGATGAATCTCTCCTGGCGGGAACAGCAAAATATCACCCGGTCGGCAAACAAATTCTCGTCCCTGATTTTTCACCACCCCTGACCGCGAATGGTGAGATTGAGAATATAACCTTTCATTCCCAGCGGTCGGTCGATAAAAAAATCGAGATAACCGTTGGCCTCAATCGGCGTTAAACCCGCCACCAGATGGGCATTAAACAGGTATCCCGGCAGCAGGGGATCATTTTGCGCTTCAGCCATACTTTTCATACTCCCGCCATTCAGAGAAGAAACCAATTGTCCATATTGGTGGCAGAAGACATTGCCGTCACTGCGTCTTTTACTGGCTACTGGCTGACCAAACCGGTAACCCCGCTTATTAAAAGCATTCTGTAACAAAGCGGGACCAAAGCCATGACAAAAACGCGTAACAAAAGTGTCTATAATCACGGCAGAAAAGTCCACATTGATTATTTGCACGGCGTCACACTTTGCTATGCCATAGCATTTTTATCCATAAGATTAGCGGATTGTACCTGACGCTTTTTATCGCAACTCTCTACTGTTTCTCCATACCCGTTTTTTTGGGCTAGCTACTAGAGAACTTTTGGATCAAGCTATGAAGGACGCAAAGAGGGAACTAAACTACTCTAAAGAGGAGAAATACTAGATGGGTCAAAGTAGCGATGAAGCCAACGCTCGTTGCAGGGCAGTTTGCGCTTCCCCTGAGTGCCACCTTTGGCTTAGGGGATCGCGTACGCAAGAATGTGGTGCCGCTTGGCAGGGTGGGCCTGCGTCGGTTGGTATTGCACAAAACTCACTCCTGAAGGCTATGCGGTCGGTCCGAATGCCACCGAGGCTCAGTGCAAATTTATCCTGTGGCTGCACTTGAACGTGTGGCCTAATAACTGGGTACCCGAATTTCCAGAAAAGAGGCCTCCGAAAGGGGGGCCTTTTTTCGTTTTGGTCCGCATCCACCTGTGCGGACCTCGGTTCCAAATTCCAGAAAAGAGACGCTTTCGAGCGTCTTTTTTCGTTTGGTCCATCGAGTGGCGCGCTTAGTTCCTCGTTTTCTCTCGTTGGAAGAAGAAACGAGAAACTAAATACTAGAGTCACACAGGACTACTAGATGATGCAAACCGTTTTAGCGAAAATCGTCGCAGACAAGGCGATTTGGGTAGAAGCCCGCAAACAGCAGCAACCGCTGGCCAGTTTTCAGAATGAGGTTCAGCCGAGCACGCGACATTTTTATGATGCGCTACAGGGTGCGCGCACGGCGTTTATTCTGGAGTGCAAGAAAGCGTCGCCGTCAAAAGGCGTGATCCGTGATGATTTCGATCCAGCACGCATTTCGCCATTTATAAACATTACGCTTCGGCAATTTCGATATAACTAGATGAGAAATATTTTCAGGGGAGCTTTAATTTCCTCCAGTCAGCCAAATCGCCCCGCAGCCGATTTTATGTAAAGACTTCATTATCGACCCTTACCAGATCTATCTGGCGCGCTATTACCAGGCCGATGCCTGCTTATTAATGCTTTCAGTACTGGATGACGACCAATATCGCCAGCTTGCCGCCGTCGCTCACAGTCTGGAGATGGGGTGCTGACCGAAGTCAGTAATGAAGAGGAACAGGAGCGCGCCATTGCATTGGGAGCAAAGGTCGTTGGCATCAACAACCGCGATCTGCGTGATTTGTCGATTGATCTCAACCGTACCCGCGAGCTTGCGCCGAAACTGGGGCACAACGTGACGGTAATCAGCGAATCCGGCATCAATACTTACGCTCAGGTGCGCGAGTTAAGCCACTTCGCTAACGGTTTTCTGATTCGTTCAGGCGTTGATGGCCCATGACGATTTGCACGCCGCCGTGCGCCGGGTGTTGCTGGGTGAGAATAAAGTATGTGGCCTGACGCGTGGGCAAGATGCTAAAGCAGCTTATGACGCGGGCGCGATTTACGGTGGGTTGATTTTATTACGACGTGGCCGCGTTGCGTCAACGTTGAACAGGCGCAGGAAGTGATGGCTGCGGCACCGTTGCAGTATGTTGGCGTGTTCCGCAATCACGATATTGCCGATGTGGTGGACAAAGCTAAGGTGTTATCGCTGGCGGCAGTGCAACTGCATGGTAATGAAGAACAGCTGTATATCGATACGCTGCGTGAAGCTCTGCCAGCACATGTTGCCATCTGGAAAGCATTAAGCGTCGGTGAAACCCTGCCCGCCCGCGAGTTTCAGCACGTTGATAAATATGTTTTAGACAACGGCCAGGGTGAACGGGCAACGTTTTGACTGGTCACTATTAAATGGTCAATCGCTTGGCAACGTTCTGCTGGCGGGGGGCTTAGGCGCAGATAACTGCGTGGAAGCGGCACAAACCGGCTGCGCCGGACTTGATTTTAATTCTGCTGTAGAGTCGCAACCGGGCATAGAAGACACCTGTTTTGGCCTCGGTTTTCCAGACGCTGCGCGCATATTAATAACTCGGTACCAAAGACGAACAATAAGACGCTGAAAAGCGTCTTTTTTCGTTTTGGTCCTTTGAAGTTTAGGGGATAGTCCAATTATTGAAGGCCTCCCTAACGGGGGGCCTTTTTTTGTTTCTGGTCTCCCTACTAGTAGCGGCCGCTGCAGTCCGGCAAAAAAGGGCAAGGTGTCACCACCCTGCCCTTTTCTAAAACCGAAAAGATTACTTTACAACCTGCAAGGACCCTCGCTCACTGACTCGCTGCGCTCGGTCGATTCGGCTGCGGCGAGCGGTATCAGCTCACTCAAAGGGTCTTACGCCCCGCCCTGCCACTCGTCGCCATGCTGTTGTAATTCATTAAGCATTCTGCCGACATGGAAGCCATCACAAACGGCATGATGAACCTGAATCGCCAGCGGCATCAGCACCTTGTCGCCTTGCGTATAATATTTGCCCATGGTGAAAACGGGGGCGAAGAAGTTGTCCATATTGGCCACGTTTAAATCAAAACTGGTGAAACTCGCCAATAGCTAGACGAAAAACATATTCTCAATAAACCCTTTAGGGAAATAGGCCAGGTTTTCACCGTAACACGCCACATCTTGCGAATATATGTGTAGAAACTGCCGGAAATCGTCGTGGTATTCACTCCAGAGCGATGAAAACGTTTCAGTTTGCTCATGGAAAACGGTGTAACAAGGGTGAACACTATCCCATATCACCAGCTCACCGTCTTTCATTGCCATACGAAATTAGAGATAGCATTCATCAGGCGGGCAAGAATGTGAATAAAGGCCGGATAAAACTTGTGCTTATTTTTCTTTACGGTCTTTAAAAAGGCCGTAATATCCAGCTGAACGGTCTGGTTATAGGTACATTGAGCGACTGAAATGCCTCAAAATGTTCTTTACGATGCCATTGGGATATATCGTTCAGGGTGGTATATCCAGTGATTTTTTTCTCCATTTTAGCTTCCTTAGCTCCTGAAAATCTCGATAACTCAAAAAATACGCCCGGTAGTGATCTTATTTCATTATGGTGAAAGTTGGAACCTCTTACGTGCCGATCAACGTCTCATTTTCGCCAAAAGTTGGCCCAGGGCTTCCCGGTATCAACAGGGACACCAGGATTTATTTATTCTGCGAAGTGATCTTCCGTCACAGGTATTTATTCGCGATAAGCTCATGGAGCGGCGTAACCGTCGCACAGGAAGGACAGAGAAAGCGCGGATCTGGGAAGTGACGGACAGAACGGTCAGGACCTGGATTGGGGAGGCGGTTGCCGCCGCTGCTGCTGACGGTGTGACGTTCTCTGTTCCGGTCACACCACATACGTTCCGCCATTCCTATGCGATGCACATGCTGTATGCCGGTATACCGCTGAAAGTTCTGCAAAGCCTGATGGGACGTGAGTTCCATCAGTTCAACGGAAGTCTACACGAAGGTTTTTGCGCTGGATGTGGCTGCCCGGCACCGGGTGCAGTTTGCCGATGCCGGAGTCTGATGCGGTTGCGATGCTGAAACAATTATCCTGAGAATAAATGCCTTGGCCTTTATATGGAAATGTGGAACTGAGTGGATATGCTGTTTTTGTCTGTTAAACAGAGAAGCTGGCTGTTATCCACTGAGAAGCGAACGAAACAGTCGGGAAAATCTGCCATTATCGTAGAGATCCGCATTATTAATCTCAGGAGCCTGTGTAGCGTTTATAGGAAGTAGTGTTCTGTCATGATGCCTGCAAGCGGTAACGAAAACGATTTGAATATGCCTTCAGGAACGATCGAAATCTTCGTGCGGTGTTACGTTGAAGTGGAGCGGATTATGTCAGCAATGGACAGAACAACCTAATGAACACAGAACCATGATGTGGTCTGTCCTTTTAGCCAGTAGTGCTCGCCGCAGTCGAGCGACAGGGCGAAGCCCTCGGCTGGTTGCCCTCGCCGCTGGGCTGGCGGCCGTCTATGGCCCTGCAAACGCGCCAGAAACGCCGTCGAAGCCGTGTGCGAGACACCGCGGCCGGCCGCCGGCGTTGTGGATACCTCGCGGAAAACTTGGCCCTCACTGACAGATGAGGGGCGGACGTTGACACTTGAGGGGCCGACTCACCCGGCGCGGCGTTGACAGATGAGGGGCAGGCTCGATTTCGGCCGGCGACGTGGAGCTGGCCAGCCTCGCAAATCGGCGAAAACGCCTGATTTTGCGCGTTCCCACAGATGATGTGGACAAGCCTGGGGATAAGTGCCCTGCGGTATTGACACTTGAGGGGCGCGACTACTGACAGATGAGGGGCGCAATCCTTGACACTTGAGGGGCAGAGTGCTGACAGATGAGGGGCGCACCTATTGACATTTGAGGGGCTGTCCACAGGCAGAAAATCCAGCATTTGCAAGGGTTTCCGCCCGTTTCGGCCACCGCTAACCTGTCTTTTAACCTGCTTTTAAACCAATATTTATAAACCTCTGTTTTAACCAGGGCTGCGCCCTGTGCGCGTGACCGCGCACGCCGAAGGGGGGTGCCCCCCTTCTCGAACCCTCCCGGTCGAGTCAGCGAGGAAGCACAGGGAACAGCACTTATATATTCTGCTTACACACGATGCCTGAAAAAACTTCCCTTGGGGTTATCCACTTATCCACGGGGATATTTTTATAATTATTTTTTTTATAGTTTTTAAATATTCTTTTTTAGAGCGCCTTGTAGGCCTTTATCCATGCTGGTTCTAGAGAAGGTGTTGTGACAAACTGCCCTTTCAGTGTGACAAATCACCCTCAAATGACAGTCCTGTCTGTGACAAATTACCCTAACCCTGTGACAAATTGCCCAAAGAAGCTGTTTTTTCACAAAGTTATCCCTGCTTATTGACTCTTTTTTATTTAGTGTGACAATCTAAAAACTTGTCACACTTCACATGGATCTGTCATGGCGGAAACAGCGGTTATCAATCACAAGAAACGTAAAAATAGCCCGCGAATCGTCCAGTCAAACGACCTCACTGAGGCGGCATATAGTCTCTCCCGGGATCAAAAACGTATGCTGTATCTGTTCGTTGACCAGATCAGAAAATCTGATGGCACCCTACAGGAACATGACGGTATCTGCGATCCATCTTGCTGATCTCCTGAAATATTCGGATTGACCTCTGCGGAAGCCAGTAAGGATATACGGCAGGCATTGAAGAGTTTCGCGGGGAAGGAAGTGGTTTTTTATCGCCCTGAAGAGAATATTTAGGCGATGATAAAAAGGCTATGAATCTTTTTCCTTGGTTTATCAAACGTGCGCACAGTCCATCCAGAGGGCTTTACAGTGTACATATCAACCCATATCTCATTCCCTTCTTTATCGGGTTACAGAACCGGTTTACGCAGTTTCGGCTTAGTGAAACAAAAGAAATCACCAATCCGTATGCCATGCGTTTATACGAATCCCTGTGTCAGTATCGTAAGCCGGATGGCTCAGGCATCGTCTCTCTGAAAATCGACTGGATCATAGAGCGTTACCAGCTGCCTCAAAGTTACCAGCGTATGCCTGACTTCCGCCGCCGCTTCCTGCAGGTCTGTGTTAATGAGATCGACGAGCAGAACTCCAATGCGCCTCTCATACATTGAGAAAAAGAAAGGCCGCCAGACGACTCATATCGTATTTTCCTTCCGCGATATCACTTAGGTGACGACAGGATAGTCTGAGGGTTATCTGTCTCACAGATTTGAGGGTGGTTCGTCACATTTGTTCTGACCTACTGAGGGTAATTTGTCACAGTTTTGCTGTTTCCTTCAGCCTGCATGGATTTTCTCATACTTTTTGAACTGTAATTTTTAAGGAAGCCAAATTTGAGGGCAGTTTGTCACAGTTGATTTCCTTCTCTTTCCCTTCGTCATGTGACTTGATATCGGGGGGTTAGTTCGTCATCATTGATGAGGGTTGATTATCACAGTTTATTACTCTGAATTGGCTATCCGCGTGTGTACCTCTACCTGGAGTTTTTCCCACGGTGGATATTTCTTCTTGCGCTGAGCGTAAGAGCTATCTGACAGAACAGTTCTTCTTTGCTTCCTCGCCAGTTCGCTCGCTATGCTCGGTTACACGGCTGCGGCGAGCGCTAGTGATAATAAGTGACTGAGGTATGTGCTCTTCTTATCTCCTTTTGTAGTGTTGCTCTTATTTTAAACAACTTTGCGGTAT
+
:@?@====@>;7468ECBGFJIHIFJ?>B?,+++@@GJFJGJJBJIJJJJDGEFDGIIEDHGFIJDJJJJJGFFFEB??HFGFJJJHJEJFHHJJIGGHEBGJJGJFHJIJIHJJHJJJIJHHEBDGJJFFECCADIFJIJJJJJIJJJIJJIFJJJJJJHJJJIJFIFGJEF5>73/*'%%'+/2499<FCGJCDCDGFJHIJIIHIJIHF??@@JIJIGJGCC744==772+))(356DEFIIJJ?>>DGFHJF>==@IIHG@?HDEGEDE999450-,,,:@EHJGFHECBD-,,,8388978;554366=0001<9B@?>>AEJJJJIEGGEGDEDEFJJEJFHIJGJJFHFJ:74,***))%%$'.324::<;:::DABDJJJDJJFGJJJCD:468)((((((HBAE>=;8:;;AFGGHJJIIJBJD<=BEHHJIJHGJJJJJJJHFJDDCDC1000/25433>=;<CB@@@CBJEGGFJHHJJJJJJJJJJ>-'''CEIGIEGJJ////73<655033&&%***++040/...*)&(%$##%&%&*,,)))(45@CEBIEFFGJJJJJIHFGJJJGEDC?@G:<:43333189JG@?=>9:86<FJDB@ABDA889GJJJJJJIJJJJHJJJJHJHFFIJIHAA@AFIJFGFF==<@<>=DCBH<EJJGJJJJJH6665312:;?>;:;:;<EJ@?@AHEFJIJJJJGJJJJEIJJJFJJJJ@><8899>/DBBGEJJHJJHHGJGJJJJJGJGJHGFIJJJJJJIJHJJJ<;<;;;;;=0---CCCFGIGHJJICC>?3830*15=CFCFJGJFDCBJIJEFEFGIJHJHHFIJJGJJGJJJJJJGDJJGJIJJIJGIGIB@=<?>=4/.-))+%%&-/32229)))*554CBCFGIJJIJJJJJEHGIJJHEDA==;@CBG76658;5444(9<<7?A>A>71=@FJHFJJGICCDD@@98>;:67+**)-<7>@C@JHHFJEGGHGJJEGBDBBIJJCBA>93*'&)-5/(,,-,,1.1:777@B@???)())@>1112EFJJJJJDGEDDECAABCGHJJHGEHGHIJJJJEHFJGJJJJGFGJJGFGFHJJDJ?87-8577EJJHFGCBBCAIJGJCCEGFHIJFGJJ@JDGD:ABCDGEIJHHJBJJJEJICHGIEJFDD>>>1-7;+=@ACD?GJIJJGIJJGFIJJJJ=::8854/))(+677;:;BCHJJJJGGHFJCC?<FJJJJHHFCCI0008778:;GHGHJJJIIF@@@@EJFGEDEBHJIFIJJ7666HJGGJJJIJJIJJFDDDD@BHEEIFFJJFJFIHGAAADHIHJHJJJGJJJJJGJJIFIJF??8899''''122001000@CBCCGGJJJJJJIGJJGGEIAEB::BDJCE7778DCDJHJJJJI>C@E:'''';8DIJJHFI<;8;=@@<<<((((63'&&'++533411:>AAJIFJHJJJJHGIJJ?CFEHJGJJHJJJGGDEFJ41/>>>AJFJGBC2222:55>>>@@<=DJJHJGE@@EDCB9889IJHIJJIIJFBDBC;:;;FGHJG;0//-'''74455?A?CCDJGII@=9BGIJGJJEFGDJFHJAA>@9221345DBDGDD737,('',,78=E=<??DEGJJGFHJHIJJJJJIJJHJC?>CGJFEGJJJHJI?@@?5446>D??><4443332456=@BEEDFJFDFFFGJJJGJGJJFGJJJJFFJJJ7777GJFFGDCBHJGJDCB@;867(&%%+59+++4129:?FFCEH>?@JJHJIGG<<820-,-++55556?777;::=2110+5:DHC<<?CB:EEEEHFCFCEC??==>?....9977=>B333288<?:::9CA@B@=?>>>>;@B66,-BFHHGJJJJHEJ==4444>A@CE>=<=A?CCCF222///67JJJFJDJB?JFCCFHIJFHJJJJJJJJJJJIJHDJJJJJJJEIJIJGJCIDBD....CCBEJHJJJGD3:=D@?@?DDC::22222<@BBB?BA@HD:993,-728EJGJJJHJJJJHJJJHIHECB<<<641(''.1(''',(--+++6778CCIJJDCDHIGA??>>?>CE@AA@IDG>>>>DJIHHJJJGGEFJJJGIFFGFBCBDJJJHEGJFFGFJIF=D@;945233=FDJJEDDD22..5===?:67<EGHDFI66304@JJFFFE<<IFJFGJJJJJGJJGJIJJJEFGFJJJJIDDDJJIJJJGIJJHJGHJJJGIJJJIJGJJJGJJJJJJHIGI8787B?HIFJFFFJJJGJJJIJJ?FJGEA>.-''(,8:DHFFFGEJGJJHJHJJJJIJGEFGGJJGJJJFJIJ=<<<>GJJJJJJBA<<=AHF7785777BDDFBEHEJJGJJJIJI??@?@EE?D776:;<FIHJAAA@CC>>>>EFBBDBCCCJGJIFEHEHJJIJEFGJFGJJJJIDGC?@A@E=;<:6656:77:42110345@=IGDEGJJGJJ@@?0/))A2///-*(%%%%%%%&)&'$$$$%(46ADFAEDCGHHJDCC/.+,EFHJGFJJJJIJJJIJJEJEJF@ADCDEBE?AB@A@444----:99>=><<::889<FDFDDGEEJJJIJJIJIJJJJJ<<<4444BDCDEFHEJJJJIJJJF)))(()('()))%%()/,7=>BJJFHIJJJJHJIJJHJJJGFGDIHGJJJB@<<=?GHHHJFFFIGJGDDGF@@@C?@?A@AAEBBBAFJBA??CAAAEDHIDHJIJJHJJJJJJGJIGGIJJJJJGJHFJHJJIJJJJGJFFJGFJBDD@@BBCDIFJJGJEJH?<)(((-@CGDJEA?972023=>@<?<:@&&&%1?AFGA?>?BJGGJHHJJJJIJFFJ9EEGGFJJIEJJJJJ<<<=DCIJGJJGJJJJGIJJIJJJGJJGJJJJJJJIJJHJJJJHJJJHJJJJJEGFGGIJJFJJJGJHIA?@CFJJJIJJJJJEDDDEIBA;;:;ABA@7657D7557CBCFAAEBDAC==;;;<558:;HJHFFCCEHJFBCDCEJJJHFGECIEGIJJJJJJFHD<=<<BIHHFHJJJFFJJJHBCCABCFJHJJJGHHEDDHE@@?@@GECDJJGJFJEB:::9311,('''$$$$(''((()*)))(20015@@CA.../=AABADJJCAAFDHJJEGGJJJJJJIFJDHJJJ@?>=<3-64HJJJHJJJJJJFDFEFHJFJEDDEJJFHJFJEGEHGFAG4489GJJFGDDJJHJCBBE=BFGFCA?DGEGJJFHJJJGEJEEEGIJJGIHHJJHJ93))<43224=CDCFJHJJFH8444HFHJBA<;884444CEC9984333.))+10.('''*44EECD211'''24'<CFJFJJJIC@AA5552)+**)&%&()*49CDJJIEGGJJDJGDFE@:=>>@>GJ;;;<B8989EGH??>>AC@EFGHGFIIJHHHJJD<<AABA=><113-3;:89-;?B<<=JJJJJJ????JEHFF@@@HFFDDDBBCDIJJJJJJJJJJJJJFHHJJGJJJIJJIJGFEJ>?;567<<EEGGBBE>?>AHFE>HJJJFIJJJJJJGJGJHJGHJHEJJJF;9888::BFIJJFEJFIHHIJJJJ@>::BFJJJJJJ?7:2>@BBADJD<<;FGJHJJ@<:@FG////DJIJJDIJJEJEJBJFEF@D;;9<<99:>@:999;;:4EICE>CJFHGJJIIIGFJJHGHIJGIJJJJFIAJGJJHIJJGHIIJGHIHJJFHFFAA?=2223<<@?;889:<300033D=;DEGEFEBECE3333=><>BBB3223=FEFJHGHHIEID@A@@@B?@BIDJECDE=;7<ACJGJJJJHJJJJJJC@@?*%$$%,((&&(+6=<5233EB::>;1111=A@@AECBCDIIIG50JHGFDDGFCE<5EIGFGFE<1DDIJIJIJEHIJIECFD==>@D=::431-*&&&*,,-+%(/*569>DFE??>>ACJ?>><;=>.--*+66866672.2>==>DGEEJEEFA@4GEHACJJJEDCDFHGDDGAABBGFHJDJJJJIJGJGGFFCFGJJJJGGDCD@?478HHFEDJEHFFFFHJJIIJJJJIIJJGIIJJJJJJFGHJDGIFIFEDDEFGHEJIIJFJJFFFFFHBBBBDFGEGGJGJHBBBEGJGHJ@:::((,.)&&')...0=<<99?@D@=<99::?@@ABB???@===>BBA@>8776.---/169233?ABABC>97--78;:99;?A''')7978887:::<?@A@==<=???@>;::56'&%$&''-&&&%(38<>?BEEFCBB@75675765>;;<@C>>?<>>>==<<>//.())'%%(78<<>>GDB@?B@E@?A@>=:@@00013=@>@BBGD3233;211256/'&&&*'&&',,++*)&&%%,-/.../1,-37669=)''&%$#$$%+044BA@C?9999CDECGGDHIEEHCC@GCEAEA@BAFF?=:*(&&*0-,++*))()(%&&'*-5448=EFEFFJFFDFFEGJFGJFJFFEEFGHDEDCFJJFIIH>51')))&'(,-,-.*'''5.+>6>>?BEJ;A=44;,+&'(16.0A=9879<?AB>)((*79.++---==?CCCCJEGDJJFHGJJJ:774('('37<B?ACFGFGDDA>GEJIJJHGEHJI@A<?2-,22&$$'8144567=;20//389?BFEHD97787794//0<=)('(68?A==;;=75568@9=<;<9889000E94333346>C:7788<=9:976337BCFJJJJJJJHJB@JJJJJJGJJJJHFACEEGIJJIHJIHIJEHJJEJEIGHEEDEFGHGJIHJIHHJGJJJJJJJIFJJA@@6BB<7768=55<>?><>ACBCDBCFGGJJGJJJJJJJJDHHGHJJJJHJJJIIJIEGCCHA>67:<:864//.0>>@@DGD@889;;4;;>DFFHCBACFDDDGFEC>>>@HDFEEJHDFEC/,,.3D;::66/+&%%%'&(7@CFIJJGJJJJEGHJBDCA=@CEFIEFF1-++......'&'''''(7:C<<<<H?<;;>FJIDCEHABAEGGGA1-&-((-11;BFIJHIGIFGHEDADA:986A<<AACBCJJIHJJIHHJIJJGHEJ8E@6C>750.0866<>HHJIGHGJGHJEIIEJFGICCDHJJJHFDC@JJGJGIJJJJEA?@?HGJJHJJHHCBAA??@CJBBJFFFCEFAJJEJJJJJFIJHFIIIJJJIFGHIHA;:=B@?@===;3108++*+***+))).<AADFDEDCBB<=>EJJJJJJJIJGEJJJJEJFEJJH,+++CJJJJFA@@@@?@8DDCHCEDFFGFCCFH>:*))+1&787:67DDJJDFIFHCJGEFGIIGIHJFCGFJJFIJJJJJJIJJJIIHJIJF>>>?FH?22223777JGJJJFJJJIGJJIJIJJJJJJEFJAEBEJCJGHIJIJJIEIFGIGGJJJJJJEECGD1000=3+++,+++FIGHJHJHHJJJJHJIJIFGJIGEJFIGHGIDJJHGHFIBABBJ333EF=<FHIIFJIJHJGEIIJJFJIJDB?@''''8;::;86645<>EFIGGFJJ>??DGGGJJJJGJIJJJIJGJJJJGJ@A?@JD/,+)(%%%&)%%%%&&'&())**3;;;?EH?GIGCBDBIHHGCEJHJEFJGIJJGJGJJIEEB?@<;<<<DECCECJJJJIJGGGEJJJFJDBCBBB1000I@JJJFJJJJJJIHJJJHJGJJIJJIJJHJJJJJGHJJIJJIGJJJGHIGFIEEIJHJJGJJJJJJJGJFEA><?AEJEJJEHCEDA?=>CEAB@?<9A4IGFGJJJGGIJHJJJGIJJJJIFJEJJIIJJJHJDHJJJJJ7666@41+77>?JEECDIHHECDEGBBJCJGIJJIJIHJJGJIFEDDIGJHFHIJF:6(&&$&%17BAABCFEJDCBBGIJHEJJCCBBCFEJJIF9:::HJJHDEJJGJGJCDGEDBAFEEJJFFE>=<6653))*)''')09:8:9;>>?GE999442177;:>=EIGDD>7645C<6>A@JJ<<:<CCA@@?D8533420126>?CCCD::))))(*'&&&$$%%&*''((*)()0:?F?<8;?@=<<=>>>3CDCCJFHIEIFHIIFFHEDJJHJJJHFJEEIGFJJGIJJJGJJGIJJHIEGGIJHGC,+++;:99:<@?DEABDDGFEBBCJHGGFDFDFAA@C=<<<@GCHCEJDGDCBB@:;:H@:98:;<9BC;65::7CFHJGJGFDE.--&&&&.0133FGGFEGCD113>FC?@AJGFAEGJDBBDHJJJIFJCDC<<:<;89:;;4/(),<==?CDIHJHIDB@B@3+.--./0)))),)&%$%&)*5AFJJJIJIJGFJJHJGHC:984?C=;<<DCBFJGHIE::9:9777,+*)(,,--::<>@JJJJHA@:;;<IGHDCA@A?>?:775*))),)&%%%**++&'$$%((,,*'()<6667HEF<:;=?JDGEJJJJIJHIIHJFEJIJIGJJHHEHFJIDEEDJEJCAJICECFJJJJJGJGFH@HJHGGIJHJJJJJJHEJGHICGDFECHGHJJIJIIBDCIFJCA???>710/2;;;ACCFDJJIFHDEC46C:,ACEDFGCFIJIJJDD@2)))'''%%%&%%%*2578FHHGIEGGFGGFHEAEGHEDDHJ?<?DHED?921/////>FJJJDBBBIGEJFFGJIHHJJHFHDHGGGJGJJJFJHJBAB;<:=;:A>GJCDDBDDBDJJIJJJJJ?>>--/334>99::<<@IJGGJJJIJJJJJIIJJJIGFHGFGFEDJEJHGEFJJIHJJJHHJE9766/(EGFHGDGIIIFJJFHJJDIFGJ=DJEGGJJJJFFHJJA,*))'--.266527?;;9==<;::=>>DJCCHIJJJIIJGJJJJFDDJIIJGFFDJJJJHHGHJIJA;@95JIJHJJJJJJJJJJJJJHJJJEJJGGJJJHGIJJIIJJJJHGJJJDEDIJGJHJHA@A++*)%'+,9::::6569JJCG@;((2+8577<C=9>?:938323,++('(((''(6@<<<=<ACDJJJGJJGJJJJHJC>?IJJFJIJJJJJJJJDHIFHIEEHJ@@?00(()/0.+..,--;:7843..67CGJCC><<CDC=...5>8@A@HGHJIJIJJJGCFBADIJIGJGJJIJJJ::::AABECBA8888BJDHHJGIJJIHJFCBBDBGFFFJE?@0-7.664467AJIGGJ0//2<ABJIIGJFGIJJDDDGDDHJHCABDJ4022@GIJJGIJIJJEJCIJJFJHHJJHJJE>?116A@1111EBCJJHJFCBCDGIDCCA@?>1//,,9=??==:=>JGECBCJJFJJJH>=>EHEGDE@A>ACC?4,,,:?>>=CJIJJJJJJFJHGHIJJGFFIJHJHBCCDJGJJIIB@@A@IJIJJJIJJJHHHIJJIDJEGCJIJJGJJJIHJIGJGJBIJIJIIGIJHFHJIJJJJA@:@545:>A?@@>BDCIJFJJJJIJJIHIJJGJIGJFJIJG*))''(*')76.....4;;<FJJHJJHEEGJJDIJJJJJJJJJJJHJJJJJJHJJIIJJIJJIJHHDDFIJJJ8888:/+'&&(+-668@DD?@??GCDDE>DDFJJJGJJJEDEJJJJIHJIJJEEECCCGGJFFEJFB;=>@JJJJHIFFFIJJJJJJJJIJGFFDCDFJJGJIJHEJEDAGHJIHJJJFFIJHHFEBGEHFDJEJJJI?B6B5555;;=@C?44<>:99:C@?>;@@=DF?==''%%%%7977;;;<JHHJJHJFHFJGJJJDDFEJI@?DEHFGIJHJJGJGIGJJIJA>=AIGJGJJHJJHJJJIGDIGJHJGEEGJJHJHIFJJJCEEHJIGFEGJJHJJJJJJIEF;::7224(''&'''492233@?AGFGGJJJIGFFFGIJIJGA@DC@DCJFEGCA??BCDJJFHJHJJEGJCCEDJ555GJJJJJGIJHIJFHIGJJJJJGHHHJGI><4-,((/*)))129?JIDEDCH@>?ACCCH?>><;<>EGJJJJIHJ0///???5545:<:6333<FFDFJIJJJJJFFHGJBD=<<<<DGJAACEHJJHHG?;;;=DJFJGJJJJJHHJJFJIFDJ+++441101<CBJGDHHIGJIFEJGJBCHCHJJFEEB>?JEB<J:::9<?AAGJIGJGJIGGGJJJJJJJGJGFBDH?><:=ICCB=;<?GJIJGB???../>=6JJJHIJEGD?65A@BFJJIJIGJJJIFJIJ@@A@GJEJGDJIHHHDEJJJ<;;;<===999<?CEHJJJGDCHEIJDEEB11015655;4))(()(*+-1.=?BDEHJFJHJJIHIIDDA:;>JJHGFFFIIHIJHJIJJJECCCBFEFCDDCBIJIHHDJJIGF99=@@AB??><<<<>:98****00249<;;::<<@=<<<>?==<<=<@>>>>><<:;;;B>::::<=:999;?7765489??DAA?<;<<@A@A@?=:1101888<?=<;;<?:99999899:666:10*54../;==>;<:8788=@@<<;=><<;;=>>?@CEA><;<<<:::;?=<;9:864/)('))75652233>FA@=<=<>@@9887<<;;9:;;>?@=<;;<44488?FEA>:969;>=;1,/3>==>CAB<;=44421004*(((/.,,)-*(()..23=@?@??@?>>===;:;;>?BA>=<<=?<;9899;<=<99:=<<;=1.//.1*;?@==9788;A>><:::+<89;FC;9::BGFB=<;;>999ACDCFFA8656,:=8/+*-*&&%*()1263///13335C@?><=?>>EA?;;;;>?=>?>>>>?AB<;8799<>===>=;;::<;;71226:BA==>???>>=<=====;<>>@>==<<<<;<;;==;6666224111//&%&'())>AAC??<;:::<<=<<<8*(((9889=<;;:9=A@<<<;;;:;;;;;>@>?B?=====;886799>B<77=>GJJFGGJ;;;;HGIJJJGIHJJIJHIJIII5556>-,,,,,-CFDIGJGHHJJH>=<8>2>26@<;;=JFJJHJJIGGDGJJJJJJJJJJIHJJJHJHHFJIJGHEGIJHFHGJJJJFGDJJGD??9:8956=;;<:;;86IFEEG?699A?;:667685477;<===7779<<=>7766:DDDEGGJGGIGJJGGJJJA@EGIJJJJJHGBBEAAIEFAAA@.)(&,*)))-*,0(&&&**+00?@??;:71:<<=?89>>D@@CDFJGJFA9-('&(/18JGJJGIIGFJGJGJFHHGHJBC@?8;::=GJJJIHJJIGFHGGIJJJFHDABDCJE>:;;2%%%&&''''''???:88,,,=A<:76--))*'))*-277;9B<DJJJJJJJGJJJFHFGEDDIJHHHJI>?DC;::DJJGHHJEEFHJIJJJHJJGJFJJJGGFIJJFGJJJJJJGCEDEJHGGDEIFJFCEDBABCCGJIEDHEFB??,***;?=CHDHJIIJJJJJJHJJJHGF;<;;JGIEEJJIIJ;7555657220034;CHBIGIJJJJJJJGDDDDJJHIJJJEFCFEJJGJJJHJJEJEIJJHJFABCB>?>?++++GCB)((((AIGCEFBCEC=CBBFJEJHJJJGJJJDIJJGJHJJGJBAA::688;;<46668GAIJGEHFJJJJJGHFGE:63333(((((()4<==8;<<334IJJGHEEJFJEJJJJHBBAIJGJJ@GJJJJJIJJGJJGIECDEJHGJJFFFJJJJJIAHJCJEJGIFJJF::.(&*)*''&$%&*+01JIJJHGIJGIIFJ?>4310)(&&<?CHGHJIJJGGJGGGJFJJHJGGGJJJHIHJJJJHJC?>>@FJJJIJJIJJJJEJHFIJJJJHJJA8J@?;>9;DFHJGFCJCB@?BDGDH?>FFC>?JJIIJJJJJJIDHJJJG???877:77323@EGCJJFJJJHJJJFH00DJIGJGHIGIJIFB@@><<3-<JDI9EEGFIJJJHHHJIGJ893/..57433453334;9:JDEDBBEFABBBB:B;:::?AHHJJJJGJJFJHDGGGHJJEJFJGIIJJJHGIJHFGJGGGEEGCBGJJFEIHFJJJJJGAJFJJJIGGGJJFDFD@@B9DGJC@???8875;==>@BD<;<=JJDIEHDDJGFGJEEGJJGB<.9)45<@AFEJHFFCDGJJJJJGJJIJJJDJEFFGJIHI???:8886685555<?CIIFGEJHIJGJJJJJJFJFFJE@>?87846DEHFJJJJJGEIFCCFBCF===6447<:=>DHGJFJG>>43.&%
@Glass_F3P_6_D3_6_19_5
ACTGACGCAAATTATCTTCTGGGCAGCAGGTCAATTTTGTTGATGTCCTGACCAGCAACAATACCAATCTGCAAATCAGCTTCGTCCATTCGCGCTATCGTAATGAAAACGTGGCCATTTGTGTGCTGGTGGATGTTTCTTCGCGCGTGAAGATGGAAGAGTCGTTGCAGGAGATGGCACGAGCAGCGGAACAGGCGAGCCAGTCAAAATCGATGTTCCTTGCCACCGTCAGTCATGAGCTGCGAACGCCGCTGTATGGCATTATCGGTAACCTGGATCTGTTGCAAACCAAAGAGTTACCGAAAGGCGTCGATCGGCTGGTGACGGCAATGAACAACTCTTCCAGCCTGTTGTTGAAAATTATCAGCGATATTCTCGATTTCTCGAAGATTGAATCGGAACAGTTGAAGATCGAACCGCGTGAGTTTTCACCGCGTGAAGTGATGAACCACATCACCGCCAACTATTTACCGCTGGTGGTACGCAAGCAGTTAGGCTTGTACTGCTTTATTGAACCGGATGTGCCAGTGGCCTTAAATGGCGACCCGATGCGTTTACAGCAGGTCATCTCCAACCTGTTGAGTAACGCCATAAAATTCACCGATACCGGCTGTATAGTTTTGCATGTTCGCGCGGATGGCAATTATCTCTCTATCCGTGTTCGCGATACCGGCGTGGGGATACCGGCGAAAGAAGTGGTGCGCTTGTTTGATCCCTTCTTCCAGGTCGGAACGGGCGTACAGCGTAATTTCCAGGGGACCGGTCTGGGTCTGGCGATTGTGAAAAACTGATCAGCATGATGGACGGCGATATCTCGGTAGATTCAGAACCGGGAATGGGCAGCCAGTTTACCGTGCGTATTCCGTTGTACGGCGCTCAGTACCCGCAGAAAAAAAGGCGTGGAAGGGTTGAGTGGTAAACGCTGCTGGCTGGCGGTCCGCAATGCGTCGCTCTGTCAGTTCCTGGAAACCAGTTTGCAGCGCAGCGGCATCGTCGTTACAACATACGAAGGGCAGGAACCAACTCCCGAAGATGTGTTGATCACTGACGAGGTAGTGAGTAAAAAATGGCAGGGCAGAGCGGTAGTGACCTTCTGTCGTCGCCATATTGGTATTCCGCTGGAGAAAGCGCCAGGGGAGTGGGTACACAGTGTGGCTGCTCCGCATGAGCTACCGGCATTGTTGGCGCGTATTTATTTGATCGAGATGGAGAGCGACGATCCTGCTAACGCTCTGCACCATAAACGGACAAAGCGGTCAGCGATAATGACGATATGATGATTCTGGTCGTGGATGATCATCCGATTAACCGGCGTTTGCTGGCAGATCAGTTGGGATCGTCGGGCTATCAATGTAAAACCGCGAATGATGGCGTCGATGCGCTTAATGTACTTAGCAAGAATCATATTGATATCGTGCTTAGCGACGTCAACATGCCAAATATGGATGGTTACCGCTTGACGCAACGCATTCGTCAGTTGGGACTGACGTTGCCGGTAATCGGAGTAACTGCTAATGCGTTGGCTGAAGAGAAGCAGCGGTGTCTGGAGTCCGGTATGGACAGCTGCCTGTCGAAGCCGGTAACGCTGGATGTGATAAAACAGACGCTGACGTTATATGCCGAGAGGGTCAGGAAATCGCGGGATTCGTAGGACGGATAAGGCGTTTACGCCGCATCCGGCATTCAGTGCAAATGCCAGATGCGACGCTGACGCGTCTTATCTGGCCTACTTTAATGTAATTTGTTGAAATAATGGGAATCGTAGGCCGGATAAGGCGTTTACGCCGCATCCGGCAATCGGTGCAAATGCCAGATAAGACACTAACGCGTCTTATCTGGCCTACGGTGATTAGTCTTTATCTGCCGGACTTAAGGTCACTGAAGAGAGATAATTCAGCAGGGCGATATCGTTCTCGACACCCAGCTTCATCATCGCAGATTTCTTCTGGCTACTGATGGTTTTAATACTGCGGTTCAGCTTTTTCACGATCAATCACCAGGAAGCCTGCCGGAACGGCAACTGCCGCTTTAGCAGCCTACCATAACCCCGGCGCTGATTTATTTAACAGGCGAGAAACGCTTTCCGGGGTAAATTTCTTCCCTTTCTGCAGCGCGGCGAGAGCTTTTCGGCAGATCGGTCGGTGCACCTTGTTTCAGCACGATCCCTTCGATATCCAGATCCAATACCGCACTAAGAATCGCCGGGTTGTTGTTCATAGTCAGAACAATGATCGACAGGCTTGGGAAATGGCGCTTGATGTACTTGATTAAGGTAATGCCATCCGCCGTACTTATCGCCAGGCATGGAGAGATCGGTAATCAACACATGCGCATCCAGTTTTGGCAGGTTGTTGATCAGTGCTGTAGTCTTCAAATTCGCCGACAACATTCACCCACTCAATTTGCTCAAGTGATTTGCGAATACCGAACAAGACTATCGGATGGTCATCGGCAATAATTACGTTCATATTGTTCATGTAATAGGCTACCTTGCTACAGCAAGCTCTTGACATAACTGTCAATGTCGCTGATGTATTTTTATTCCTGGAACATCCTTCTCACGAATCAGATGTTCCAGCGTTTCACATAACTGCTTGCCGGGTACCAGATTTAGCATGGCAAATACGCCTTTAAGACGATGAGCCGTTTGGGCTAACGCAGCAAAGTCACTGGTTGCTGCTTCAGTATACAGCCTCTTAACATCATCCGGTACTGTGTCTACAAAGAGCGCATAATAGCCGCTGGCATGGAGTTGCGCATTTTCATCTCCGCCCAGAGGCGATTCTGTCACCTCTTCCTGCGCCAGTTGCACTTCAATTAATTGTAAGACCGCTTCCTGCATAGCGTTGCTCATATTGAAGTTGACGCACAATTGACCAGGCCCAATTTCCGTACGCCAGACTCATCATCGCTTAAAAGCAAGCCAGAGGCAGTAAGATTAGACGGATTATCCGTTAAAAAGATATCATAATCTTGACTCATGCATTCTTTCATCGGGTGTGATACAGGTTGCACCCCAATTTTCTAACTGGCGAGTGACAATATTCCGAATTTCTGCCGAAGTAACATCCACCATTACGCAGACATCATCCAGTAAACGCTCTCTTCCTCTTCAACTTCCGGGTCAGCTGCGAGCATTTTGATATGCACAGAGTAGCGTGTACCAAGCCCATCCCGCGTTTTGATGTTTAAATGACCGCCCAGTTTACGTGCCAGTTGATCGCTCAGCCAGAATGCCAGCGGGTCCGCCTTTGCCATAGCGATCGTTTTGGGTCTGGTTGATAAACGGGAAGTGCAAATTATCCATTTCATGAATACTTACGCCTTCTCCCGTGTCCAGAATGCGGAACGTCAGGCGGTCTTCGGAGGACTCATCCTGATCAACCTCAAGGGTGATTTTTCCCAATTGCGTTGAGGTCACGGCATATTGCATCAGTAGCAGCAAAATACGTCGTAAGGCATCGCGATCGCCGCGGCGCATATCGTGTGCTTTCAGATGATTGTTAATCAGCAGTTGCAGACCTTTACGCTTGATGGCAGGCAACACTGAAGGCACAACTTCATCAATTAAATCCTGCACGGAGAACAGCACCGTCTCACTTTTCCAGCTATCATCCGCAAGCATGTTCGCTAACTGTATTTCATCAACCAGCCGCACCAGCACATCTGCCTGATTCGCCAGTTGTTTGCTTTCCGGGGCGTTGAGTTTAGCCGCGCTACTCCGCCAGGGACTGTGCGGGTTCTTTCAGCGCATCGCCAATGTTTTTCATAAAAATCATCCGCCCCTGCTGAGTTTTTGTTCATACAGACGCTGCGCCTGCTTGAGTTTCTTGTTTACCAGCACTTCGCGATCCTGATCGCGAATAATGAAAATTTGTGTGCGCGGCGCGACCTGGCTGCGGAACATGCGGATCTCATACAGCTCGTTATTGATCGTCGCCTGAATAATCCCCTGATGCTGTTCCGCCATGGTGGTGATGTTTTGCAGATTCAAATGCGGCAGCAAATAATCGGCAATTTTGTTACTTATGACAGTGCGGTTCGATTCCTGATCGTGAACCAGCAGGCCGAGCGGCAGCAGTGAGACTATCTCTTCATTGATTGCCCGTAAAATGCGCAATTGGTCCTTGACCGCCGTGCTGGGGACGTTTTCTGTACTGCGGCTGGAGAAATGGCGGAATGTGGTATAGCCAAATAACGCCAGCGCCAGCAAACCGATGTTCAGCAGCAGTGGCAGCAGAATGTTTTGCAACGTATCCAGCAATAAGGTGCCATAAGGAACCTGCCAGACCAGGCGCATATGGGTAGAGTTGAGTGCCGAGGAGATTTCAATCTTCGTACTGTTAAAGTGGATACTGACGCTATCCGTCCCTTCTTTCTCATTATCATTGTTTCCGTTGCCGTCGCGTCTGGCTCAAGGCGGAAACTGTCCAGCGGCATACCCGGTGGGATCAAATCATTAATCGGCAGATCAAAAGCCACGACCGTTGCCAGATGTCCTGGCTGGTTAAAGGTAGTACGCAATGTAAAGTAATGACCGTTCTGCCAGGCCAGGCGGCGCATGTTAGAAAAGCTTTCGCGTTCATCGAGGGCGTTGGCCTGTTGCAACATCTCTGCACGACGTGAATCAACAATGTCGCTGACGGTCGATTCTTTAAATCCGGAGGTGAGATCTTAAGGGGTAGGGTTGAGATGACACCAGACTGTTATCCTGACCATTCAGGTAATACATCGACCACGGTACATTTTCTGCGCCCCACAATGTATCCAGATAAGTGGACATCCGCTGAGTCATCTCAAGCGTTGAGTTGTCGTGAGAGCCAAAGATTAACGCTTCCGTTTTGCGGCGTGGTTTCTCCAGATAGTAGACATCCTGTTTCAGCACGTATCTTGTAAACCTTCGCCGGAGGAGGGGGAGGTCGTCGCGGCAATGTTGTCGTAAAGATGTCCAGGTCACGTCTAACGCCAGGATTATCGACGCGCTTTTGGATAGCATGGGTAATGTCGACAATCTGGTAACTTTTATCTTTCAGCCAGGCGTTAACGGCGCTTTGTACCATTACACCCATCGTCACCAGTAACGCAATGATCAACAGTAAAAAGAAGCGGGTAATGCTCCCCGGTAGGAGTGAAAAGCGGGTCGTGGCCGTTGTCTCTTTCTGACGCATTCGTGTTTATGACCTGTTAAAACTTCGCGAAGTGATAGGGCAGTATAAAGGGTACAGTGTGAAATTCCAGACTCTTACCTGATTGATGATTCTCTATTCTCCCGTGATATTTATCATCCTGCATTGGGGGAAATAGATGTACAAGCGCCATTTTGCTGTACAAATAACCTACAAAAAGCCCAACAAAAATAATTGCAAATAAACAAAGATTGCTGGAAATTATGCGGATGTTAATTATTTGTGAAATAGTTAACAAGCGTTATAGTTTTTCTGTGGTAGCACAGAATGAAAAGTGTGTAAAGAAGGGTAAAAAAAACCGAATGCGAGGCATCCGGTTGAAATAGGGGTAAACAGACATTCAGAAATGAATGACGGTAATAAATAAAGTTAATGATGATAGCGGGAGTTATTCTAGTTGCGAGTGAAGGTTTTGTTTTGACATTCAGTGCTGTCAAATACTTAAGAATAAGTTATTGATTTTAACCTTGAATTATTATTGCTTGATGTTAGCG
+
**+((&%%&(*+-$$$%&%)'()(-----==>===@FGA?<388:2*)1)*CDCGJJGJ@A@@JJHEEEJIJJJIJJJFJJJJGDDD=JJGHHHHJJJJHJJGJJIIJJHJJJJJIJJJJJJHDJJJGJHJJJJJGJJJJIGHJIIIJJJJJJJJJJJJJJJ@888;BAAJEA<<<BD@A++++--,//=EGJGIJJJJHFJJHJJHJJJJJJEGJJGIJIBJGGJJJJJJIJIHJHIGJIJJHJJJIJJJJJIIJJJJJJHGGGA7778;;:;<?AC@@??:999:;FJEFFIJJJJJJIJJJJIJJJJ;::;CA@@AEGIJHGHGEGJJJJJIIFGJGJJJJFIJJJJJJJJJJIJJHJJJJJJJJ?>??GC4613<==ECHCDJJJJJHJJJJJHHIJGJJJJJJJ>>=>FFEFEEGJJJFJEDJHJHJJGJJJJDJJJGGB>=>CDJHDFJFHGJJJJJJJHJJJIJIJJJIJJJJJJJJHFJJHIHHIJIJJJF<8310-*'&*'+/..11?FHJJGJJJJJGJJGJGGGJIJIJJFIGJJGJJIIJGIEDEJJJGEJFD>6688**66;BJ?>>+))+@BA@@@><<<GAA=9>?JCDDHJJJJIFJJJGFJFJJJJJJJJHJ;@@BDB@B@CAA(''(((&&*),38:EJEIJHJGHIGJI8774667@?FJJJGJBDBEJ<<<=CDEEEBCBHJJJJHIB@.+005?HD7225893=<;750,+++-/?JJJIJFJIJJJJJJHB:<>?HJ?><?@BBBCDDGICBBB>=4)4..03CCGJGEJJJEDEH@>=?JJJDDC?>>8921/,/1;999:EJJGGJJJJGJFDCHGGJGJFJJJHJIJHFEHHDJDEHJ???FFHA??>@BA@=;98:?CJBDAA;8=<JGHBABDEHJJJEJIE@/...145>FDG@CB@=>667AGFIEHHGIJJHIJHJJJJHJHBBBCBABEJJJEJJIJJFJIJJJHFJJJJFHJIGJIJJHJJJIEEDJJ96432))++++7:B::::DEG1111A@B?GDEFHED<;F??@@?>=:;;ACFEJ?>:///645;J===EGJEBCFJ54445FJJGJJEJJGJF;@@?==BBDJEHGFJEFFJHJJGGJHJ<ABAEDFAA3333?@AJDBADCHIJHCFACJJGHHGEF95/.,->CDJJGDDFJFJHJFFHFI>A5CFDD>@JA@B@<9DDEJEDDHBCDC@AA<<=>DCHJFJFE;;:<EC5521%%%&(&&&)::;JHEEEJJHJEDBCJGJJGGHJJIJIJGJJJJHJHCDCBIE=;76363233978:55564DJCABCGJIGGEGFFJ;76721))*'()1//7:((((FIFHIJJJJJJJJJEIIJGFIGJJJJJHIJJJIJJHGGJJGJJGJHCC2//00134DA@DFHFJJJJJJJFCDDHFDJJHJJFJJHJIHHJJJGIJJJJHIJJJJGJJJJIGIIJHFJJFHFHG==<522+***,-9>@>??@J@@@?FCAEJ7888EGDJHJJJJJJJJIJJGJJC799>BA@IIFHJJJJJJJJJJIDFGJCDJD:9:;=<<<GEJJHJGIHJJJHFHDCEEEJGJJIGIJJIJJHJJJJJJJJHHJIJJHJJJFJJJJJJDJGJJEIGFJJGJJGHJJJJJJJFGIHGJECFHHJHJJJJJJJJHJHJFHJJFJJFGJJIJEJD>DG;0...:668EBCDDJGJJJIIJEJJJJJGFFGJHFJHJHGGGIFECCEICFHJFJIJJJJJHJFJHJJFEEB0B2/011%%)2@@IHJFJJJF>==>GJEEDDEIGIIJJ@-,,)***3;<=<>BBBDHJJJEJFGCJIEHJJJGIJJHJGJIFGEHHIE'')BEIJEDDDEIB?=98473.//,///4HIJJEHGGJIJJFDJFJJHJJ@???IFGEHCAABJEEBEHJJEHGGHIGIHJIJFEHJJJJJJHJHJJJJJGFHJJHJJJJHJJIJGIJJJJJ@??@GJEEJCDBA@A@?B(&&&('%$%%%&'&$(*&''$##$$##$$%&(%$#####$&%&')($$$%%$$%%&%#$%'()+'&(*((('('&&$##%&')+***DBDFEIEIDCG84+**,JG@@?>=<<<:5567IJEGHHJFJFF333(''),')35440013224598:FGIJJJ777=3000378780/./22FA>4.07<?AJ@99::;JJJJJJJHJA@A@GECHBIHJGEGJIIJFHJFJGED,,,,9<<>D;;CEJJGGFHIHJFIJEBIJJJJJJGDDCDJFIJJGHDGFJIHGHJEJGHGDDCDJIGJJJJJJIHD?JGJJHJJGJIJIJFJA====C?C6667FHJIFJFGJJGJJJJFD<<92(((;;;;EB8745::,,+)++++&%&(+.-9>BJJJCCCDIGGHJHFIJFJHIGJJJJHFJJIJJ@AD;JHJJJJJJIIJGJJIEJJGJJJJIIJJFIEJF?===GJDCCDJJJJFJHEDDDJCEE1....A@EFJJJJIJJJIJHHJFJGIJJJJJJIJGJJDGGJHJGJHJJEJJGJJIJEJJJJHFCC3+('')-)*---/3?IHJ?===?=2?@HIEDEEHGJGJGIIDH@EJGJHJJFJJJJJJJJJFJIJIJJJHGJJIIJGGECGFIJHFJJJGIJJ@?<;EG?JEJJFJJJGJJJJJJIHJJJJHGJEFHFJJJJJJJJJJJJJIIGJGEG>7,*)+0(((()021.--/322127766=A;:9;=;8//-/23?>))++**+1123334466CCCCBBBDG2222>=''''96557733/<=9+BBCFJJEIEBBCBCDCIJJGHJHJJJJHGJGJJHJJJHGCBCBJGIJJJJJIGJFJJHJJGJGJJJJJGJHJJHHJJDEGGJIEGHFJGJJ///01111&&&&+++79)9<);;<A/E?@DFEHEEFDECJDJHHGGIHJIHHJJB11111BJJJIJJFJJJJFFJJFGJJJJJFJIJHGHFGJF76+&&*//014646.((()+))%%%&'%(+14;=HJDEEJGEJB>=66>:=00//66=:;:ADDACABEBFIJA@@@@@EHEJJDJCGCEEHJFAC//.+.5:JJDJIJGIGFIJFJHJEDCCB@?@CFEJJFFDJHHJ)))(*,+20GBB?A?BJJJJIJBJJJIFJJJJJ@??@JJJJJJJJJJJJIJJJJIEFIDBBAABA9-+*+000=FCEBD?<<<JFIJIJJD421/111119:BEDFJJHJJJJFJBAA@6666545,+++/.-.1,-332:=<>>C?>=EC>F1+DGAA100((((212480..0222=?C>;<JDIIGJFGJIGJJJJJJJJJBABJJHIFJJJHJIGJGEJJJJJJJJIJC8ICJHIEEJJJHGCGJGJFE@>=>EJFF@IJ>119>8544112576=<55::::BCBBCFIJGHJJJJJGJ;4EEFHF<;755343566---)***+++<>EEEEEDIEJJJGGFHJJEFBCEJJJJI9:99C:999::86:67776330/0237<:;99A:JGJGDFIJJIJGJJIIJGJHJJJJJJJJJJJJJEJIJC=@@?BB;;<;@CDCEDEIJJJJJJHJJJJJFJFJEIJJIJJJGIHJJIAAJHJIFJIJECABFCDA@C@@JJGJBJJHJJC@?865CCBEFJJJJJJJJJJJJHJGG====HJJJHJJJJGHIGJJJJJGIJJHEJJIJJJJJJJJJ=;;;JJJGHEJFJIIGGFJJJIJJIJFFHJECDH=>=:;+**+/>BFAJJJJJJHJJJHFGIJIJHIDBDDJJJIFJEIDCCEJJJJEI==<80-11166674445==;=<)(&&(-1955556FJIGJGJJJE1..99;?DA<222235.450663/0.)+9==>>ACB2222JJCFCDEGJIJEFJGJIJJIGFJFJFFGEJF11113/...CDA4D@=884*(((%%%'3''522:==>>ACA;:;?C@2233...''((5.)')))++021,,,EIJIBCDCGJIGJJGJHHJJIJJGFA=::9889:>EHJGHJGGJFFF==<=...-778>?=BJJC65+-./6>9::33235:::992223665122((((;HJGGJFFJJJJ???BDHEDIF<<;81001899>=>?H;CEJGJGGIJHC899JHJJCD>>5555*)('&%'%)@@2222333ABJJJJJGEF@:-,+,))7,,,-1>@CEJFEJEGJEFJJHJJDDFGJHHGDEHJHEJJIJJJJJHGJJJJHJHJFJGEEJJHJJJJJFJFJJJGHJJIFCEJJA?>?JIFGEJJJIHHJJJJDDCDEJJJJJJHJJJIJJIDJJHJIDGEA?<?9-4,*++(#$&'0//07?8889HJD=;;EJJJJJFJHFFFFF....:668733EFE:::=GCDCEJJJJJJFJFJHGJGJJDJA?JJHJJGEGJJJFIH@A@'***??<=:79:<AA?BGJD>=<>DEC8@@=?;:776;DCDJHJ?>=:,++**2@EJA==>?GHJHJJHEFJGGFJJB@AJJJJJJHHJHJJJHGJCCJHJHJJHJIJHGJJJGJJJJJJJGJJFEIEGJHJJJJJJIIEGJGCC@999EA<<@?IJJJJJJJJE???>4--+,,JJFEBEADGJJJHCJ=:::=E@A?5448;FH>>>?JFJJJJJJJJHJJDDDDFGFIJJDFDEFJJGIDJHFFI''''''&&'&&'688::<;<==<<30,+,*))'*6@CJFC?>C?F>8773+)&(()345<==;<;;EDJCHJIJJJGGJFEIJJJJGC3334IHDECFJGGJHJJE601DCJEGJJJJFJJJJ=</JFGJFHJHJJJFJJJJCC54448998:5445>AEF=>>>FJF3223C>>==DBECHECB?CJBAA>>D4FEIJJIJJJHJ@???JJF<<0//1--.,,.1134<@765-+-,&&*)****,66>==FJJHJEHIIJIHJJG?FHHJECDGEFDDGJEIJJEJHEG;>...*'''++)*((+,/4>7879*)()1.00,'&$$$%-++++:>JGGJJIHHIFJJGIJCCCDGJHJJIJED????JHHFJG;;;EHFIJHFJEEEFHHJJE;;<;GG999@@22:2=98;6JEJEHJDCDGHJFG;;;++++++'(((>>IGBA@@BDEBGJGGEJCD877>JJJIJEC<;A>?FEDDHJHJEJJJJJFGJHJJBBCEGCEGEGF65--:;BFHHEJEEEJHJFJ@@@@J=>?A@=5)(*5@6666<>:;DBDHFEB@@BJHIDJHHIJHJJJJJJIJFJJJJJJIFJJJGJFEGDADFJHHJJJJJJJJHJFBABAE:::<64HEFJJGHEDGJJHHJIJFJHFFJJJJJHIFEBBECDBADJJFECECHDGJGJJHJJIJJJJ9999>;:111600196.:<EJGGJJIJGJJGJJJJGFJIJJJEGEHEGIJGIJJJJJGGFIGGJFJFJHJJJJJJJHJDFJJHJGFIFJGGJJDGEEJ66658FJGEEJJJJHEGCB7/.-)+==AJJHGJHEIGJGJEDDHEHIJJHEC@;95556BD;<<<GHGHJJHJJIEJHJ6666JIJJJJJDEEEJJIBACCJJJIHGJGJ>==>JJJGJJJJHJJJJJJJFJIJIIJIJFEJIHGIGJJFCBCEJFEJFEIJJJJJJJJDBACHHHJFFEHGJGJJJJFJHJJGGJEG@BHFIACJDEHGGJJFJJJFJJJEEHBDFJJCJEBBD@>?@:<00:8-,+)
@Glass_F3P_6_D3_6_19_6
CCCTAAGCCAAAGGTGGCACTCAGGGGAAACCGCAAACTGCCCTGCAACGGGAGCGTTGGTTCCATCGCTACTTTGACCCATCTAGTATTTCTCCTCTTTTTTCTCTAGTAAAGTGTTTAGTTCCCTCTCGTCCTTCATAGCTTAATCCGAAAAGTTCTCTAGTAGCTAACCGAAAAAAAAGGGTATGGAGAAACGGTAGAGAGTTTGATAAAAAAGCGTAAGGATGATCCGCTAATCTTATAGATAAATTACTATGGCGCGCGGAAAGTGTTAATTGTTCGTGCAAATAATTAGATGCGGATTTTTTGCAGTTGATTATAGACACTTTTGTTACGCGTTTTTGTCATGGCTTTGGTCCCGCTTTGTTACAGAATGCTTTAATAAGCGGGGTTACCGGTTTGGTTAGCGAGAAAAAGCCAGTAAAAGACGCAGTGACGGCAATGTCTGATGCAATATGGACAATTGGTTTCTTTCTGTAAATGGCCATCGAAAGCGTTTGAAGCGAAGTCAGTTGCCTACCGGGATTGTCATGGTTGATGCCCATGTGGCGTTTAGTCCCAATTAAGGCCAACGGTTATCTCGATTTTTTTATCGACCAACCACTGGGAATAAAAGGTTATATTGAATCTCACCATTCGCAGTAGGGGGTGGTGAAAAATCAGGGACGAGAATTTGTTTGCAGACCGGGTGATATTTTGCTGTTCCCCGCGAGGTACCCATCACTACGGTCGTCATCCGGAGGCTCGCGAATGGTATCACCAGTGGGTTTGTTTCGTCCGCGCCTACTGGCATGAATGGCTTAACTGGCCGTCAATATTTGCCAATACGGGGTTCTTCGCCGGATGAAGCGCACCAGCCGCATTTCAGCGACCTGTTTGGGCAAATCATTAACGCCGGGGCAAGGGGAAGGGCGCTATTAGTTGGAGCTGCTGGCGATAAATCTGCTTGAGCCGGCAATTGTTATTGCGGCGCATGGAAGCGATTAACGAGTCGCTCCGTCCACCAAGATGGATAATCGGGTACGCGAGGCTTGTCAGTACATCAGCGATCACCTGGCAGACAGCAATTTTGATATCGCCAGCGTCGCACAGCATGTTTGCTTGTCGCCGTCGCGTCTGTCACATCTCCGCCAGCAGTTCAGGATAGCCTGCTTTAAGCTGGCGCGAGGACCAACGTATCAGCCAGGCGAAGCTGCTTTTGAGCACCACCCGGATGCCTATCGCCACCGTCGGTCGCAATGTTGGTTTTGACGATCAACTCTATTTCTCGCGGGTATTTAAAGATATCACCGGGGCCAGCCCGAGCGAGTTCCGTGCCGGTTGTGAAGAAAAAGTGAATGATGTAGCCGTCAAGTTGTCATAACTCTAGAAGCGGCCGCGAATTCCAGAAATCATCCTTAGCGAACCAGTTGAAACCTGCCTCGTCAGTCGCTGTTGCAGGTCATGTCGCGTGATAATCATTTATTAGACGTCAGGTGGCACCATGGAAGCTTTGTAATCACTCAATAACACCCGGAACCGAAAGCCCGCCGAAGCGGGTTTTTACGTAAAACAGGTGAAACTGACGCTGACCGGTCACATGTCGATCTTTCCCTGAGCAGGCATTGATGAAATAGTAGTCTCACACTGATAGTCTGATCGACAATACAAGTCGGACGTGGCGTTCCAGACCGATAATCAGACCGACAACACAAGTAATGGTGACCCAGACTAATAATCAGACCGACGATACAAGTCAGACATGGTGCCAGGACTTAATAATCAGACCAACGATACGAGTGGACCGTGGGTTCCAGACTAATAATCAGACCGACGATACGAGTGGGACAGTGGTGCCGGACTAATAATCAGACCGACGATACAAGTGGACCGTGTACCAGACTAATAATCAGACCGACGATACAAGTGGGACCGTGGTCCCATTCTGATTATCAAACCAAGCAGGTACAAGTGAGTAGGTGGCCCAGACTAATAATCAGACCGACGATACAGTGGACGTGGCCCAGTCTGATTATCAGACCCGACCAGATAAAGTGGAACAGTGGGCCCCAGAGAGAATATTGAGGCCAGTTATGCTTTCAGGCCTGTAACAAAGGACATTAAGTAAAGACAGATAAACGTAGACTAAAACGTGGTCGCATCAGGGTGCTGGCTTTTCAAGTTTCCTAAGAATGGCCTCGATTTTTCTTCTGCTGCGCTTCAGTTGGAACACGGGACCTGTCCAGGTTAAGCACCATTTTATCGCCCTTATACAATTGTGTCGCTGCAGAGACGAGAAAACTGATGTATAGTAAGCTAAACTAGTTCTTGATGCAGATGACGTTTTAAGCACAGGAAACAAGGTGATGGTTTGCTTTCCGGCTTACAAATATCACCAAGCTTTTCTGCTCATGAAGGTTAGATGCCTGTACTTCATCAATCCTTCTTTTTATCTGTAAAGGCTTTTTGAAGTGCATCACCTGACCGGGCAGATAGTTCACCAGGGGTGAGAAAAAAGAGCAACAACTGATTTTATGCAGCAATTTGGCGTGTTGATACAGCGGGTAATAATCTACGTGAATGTTTTCCCGCATCAGCCAGCGCAGAAATCTTCCAGCAAATTGATCTGCAATCGGCTTGCATAACGCTGACCACATTCGTGGGCCTTTTCAGGCGATAAACTGGTTACCCAATTGGATAATGCGGGCATTGCTAATCCGCGGCTGCGCAGCAGATTGATAATCACTTTAGGGGTAAATTGCAGCAGCTTACGACGGCGACTCCCATCGGCAATTTCTATGACACCAGATACTCTTCGACCGAACGCCGGTGTCTGTTAACCATCAGTAGAAAAGAAGAGATAAGATCGTTGCCATTACGTATCAGTAAGCAGCTCCTGGTCACGTTCATTACCTGACCATACCCAGAGGTCTGCTCAACACTATCACCCCGGAGCACTTCAAGAGTAAACTTCACATCCCGACCACATACAGGCAAAGTAATGGCATTACCGCGAGCCATTACTCCTACGCGCGCGATTAACGGAACCCCACCATCGGGGCAGCTCGTATAGATAACGAAGTATCTTCAACCGGTTGAGTATTGAGCGTATGTTTTTGGAATAACAGGCACACTTCGTTATTACTAATCTGCAGGCGTCGTTAATCAGACGATCGAAAATTTAGTTGCAGACAGGTTCCAAATAGAAAGAGCATTTCTTCAGGCACCAGTTGAAGAGCGTTGATCAATGGCCTGTTCAAAAACAGTTCTAGATCCGGATCTGACCTTTACCAACTTCATCCGTTTCACGTACAACATTTTTTAGAACCATCTACCAGGCATCCCGAATTTGCTCCTCCATCCACGGGGACTGAGAGCCATTACTACTGCTGTATTGGTAAGCAAAATACGTACATCAGGCTCGAACCCTTTAAGATCGACGTTTCTGAGCAGAATCACGAAGCATATCGAAAAACTGCAGTGCGGAGGTGTTAATCAAACAACTCAGCAGGCGTGGGAACAATCAGCACATCAGCAGCACATACGACATTAATCGTGCGATTGCAGGTAGGCGCACTGTCAATGACTCCTGACATAGTAGTCATGAGCAACAGTTTCAATGGCCAGTCGGAGCATCAGGTGTGGATCGGTGGGCAGTTTACCTTCATACGATTACCATTAACTGAGTTTCAATACGGTGCAGAGCCAGACGGAAGGAATAATGTCGACCCCCAGGGCCAGCAAGTGGGCTTTATTGCATAAGTGACATCGTCCTTTTCCCCAAGATAGAAAGGCAGGAGAGTGTCTTCTGCATGAATATGAAGATCTGGGTTACTTCCATCCGTGATACATTGAGGCTGCCTGGGGGTCGTTACCTCCACGAGCAAAACACGTAGCCCCTTTCAGAGCCGAATCCTGAGCAAGATGAACAAGAAACTGAGGTTTTGTAAACGCCAGCTTTTATGGGCAGCAACGCGATATCACCCGGTGGAAATACATCTTCAGCACGTCACAATCGCGTACCAAACACATCACGCATATGATTAATTTGTTCAATTATCTATAACCAACGCGTTGCTCAACCCGTCCTCGAATTTCCATATCCGGGTGCGGTAGTCGCCCTGCTTGCTCGGCATCTCTGATAGCCTGAGAGAAAACCCCAACTAAATCCGCTGCTTCACCTATTCTCTTCCAGCGCCGGGTTATTTTCCTCGCTTCCGGGCTGTCATCGTCTCAAACTGTTGCAATGGCGATAGCCTTCGTCATTTCATGACCACTAGTTTATGCACTGGTTAAGTGTTTCCATGAGTTTCATTCTGAACATCCTTTAATCATTGCTTTGCGTTTTTTATTTGAATTGCAATTTACTGCAAAGCAACAACAAATCGCAAAGTCGTCAAAAAACCGCAAAGTTGTTTAAAATCAGAGCAACACTACAAAAGGAGATAAGAAGAGCGCATGCCTCGTCACTCTTATCACTAGCGCTCGCCGCAGCCGTGTAACCGAGCATAGCCGCGAGCGAACTGGCGAGGAAGCGAAGAACTGTTCTGTCAGATAGCTACGCTCAGCGCAGAAGAAATATCCACCGTGGGAGAGAACTAGAGGTAGAGGTACACACGCGGATAGCCAAATTCAGAGTAATAAACTGTGATAATCAACCTCATCAATGATGACGAACTAACCCCCGATATCAAGTCACATGACGAAGGGAAAGAGAAGGAAATCAACTGTGACAAACTGCCCTCAAATTTGGCTTCCTTAAAAATTACCGTTCAAAAAGTATAGAAGAAGTGCAGGGTCACTGGCAACGGCAACTCAAGTTGCCCTGCGTAGGTTCAGACAAATGTGACGAACCACCCTCAAATATGTGACAAGATAACCCTCAGACTATCCTGTCGTCATGGAAGTGATATCGCGGAAGGAAAATACGATATGAGTGGTCTGGCGGCCTTTACTTTCTCTAGAATGTATTAAGAACGCATTGGAGTTCTGCTGTTGATCTCATTAACACAGGACCTGCAAAAGCGGCAGCGGAAGTCAGGCATACGCTGGTAACTTTGAGGCAGCTGGTAACGCTCTATGATCCAGTCGATTTTCAGAGAGACGATGCCTGAGCCATCCGGCTTACGATACTGACACAGGGATTCGTATAAACGCATGGCATACGGATTGGTGATTTCTTTTGTTTCACTAAGCCGAAACTGCGTAAACTGGTTGTGACCCGATAAAGAAGGGGATCGATGGGTTGATCTGTACACTGTAAAGCCCTCTGGATGGACTGTGCGCACGTTTGATGTAACCAAGGAAAAGATTCATAGCCTTCATCGCCGGCATCCTCTTCAGGGCGATAAAAAACCACTTACCTTCCGCGAAACTCTTCAATGCCTGCCGTATATCCTTACTGGCTTCGCAGAGGTCATGCAAATATCTCAGCATATTTCTCAGCAACATGGATCTCGCAGATACCGTCATGTTCCTGTAGGGTGCCATCAGATTTTCTGATCTGGTCAACAAACAGATACAGCATACGTTACCGCAACCACGGAGAAGTTATATCCGCCTCGTGAGGTCGTTTGACTGAACGATACGCAGGCTGTGTTACGTTATGATGATGACACTATCCACATGACAATCCATGTGAAGTGTGACAGACTTTCTAGATTGTCACACTAAATAAAGAGTCCGAATAAGCAGGGATAACTTTGTGAAAAAACAGCTTCTTCTGAGGCAATTTGTCACAGGGTTAAGGGCAATTTGTCACAGACAGGACTGTCATTTGAGGGTGATTTGTCACACTGAAAGGGCAGTTTGTGCACAACACCTTCTCTAGAACCAGCATGGATAAAGGCCTACAAGGCGCTCTAAAAAAGAAATCTAAAAACTATAAAAAAAATAATTATAAATCTGCCGTGGGGTTAGTGGATAACCCCAAGGGAAGTTTTTTCAGGCATCGTGTGTAAGCAGAATATATCATGCTGTTAGGCGTATTCCTCGCTCACTCGACCGGGAGGGTTGAGGGGGGGGCGCCCCCTCGGCGTGCGCGGTCACGCGCGCGTGGCCGCCCTCTGGTTAAAAACAAGGTTTATAAATATTGGTTTAAAAGCAGGTTAAAAGACAGGTTAGCGGTGGCCGAAAAACGGGCGGAAACCCTTGCAAATGCTGGATTTTCTGCCTGTGGACAGCCCCTCAAATGTCAATGCAACTCCTCCCCTTCATCTATGAGCACTTGCCCCTACGATGTAAGGATCACGCCCCTTCATCTGTGGGTGATCCTCACCCTCAAGTGTTCAATACCACAGCACTGTTGCAGCTTGTCCACATCATCTGTGGGCGAACTCGCGTAAAATCAGGCGTTTCGCCGATTTGCGAGGCTGGCCAGCTCCGCGTCACCAGCGAGTGGCTACGTCAACGCCGCGCCGGTGCGCTGGCCAATGTCGGTAACTGCCGCCCCTCATCTGTCAGTGAGGGCCAAGTTGTCCGCGAGGTATCCACAACGCCGGCGGCGCCCATCGCACACGGCTTCGACAGCATTGGCGCGTTTGCGGGCCATCGACGGCCGCCAGCCCAGCGGCGAGGGCAACCCAGCCGAGGGCTTCGCCCTGCTGTCGCTCGACTGCGGCGAGCACTACTGGCTGTAAAAGGACAGACCACGTCGTCGTTCTGTTACATTACGTTGTTGTCCATTGCTGACATAATCCGCTCCACTTCAACGTAACACCGCACGAAGATTTCTATTGTTCCTGAAGGCATATTCAAATCGTTTTCGTTACCACTTGCCAGCATCGTCGACGAACACTACTTCCTATAAACGCTACACAGGCTCCTGAGATTAATAATGCGGATACTCTTCGATAATGGGAGATTTTCCCGACTGTTTCGTTGGCTTCTTCAAGTGGAGTCGCCAGCTTGCTCTGTTTAACAGACAAAAACAGCATATCCACTCAGTTCCACATTTCCATATAAAGGCCAAGGCATTTATTCTCAGGATAATTGTTTCAGCATCGCAACCGCATCAGACTCCGGCATCACAAACTGCACCCCCGGTACCGGGCGAGCATCATCCAGCGCAAAAACCTTCGTGTAGACTTCCGTTGGCGAACTGATGGACTTCTGTTCCATCAGGCTTTGCAGATTTCAGCGGTATACCGGCATACAGCATGTGCATCGCATAGGAATGGCGGAACGTATGTGGTGTAACCGGAACAGAGAACGTAGCAGCGCGTCAGCAGCGGCGGCGGCAACCGCCTCCCCAATCCAGGTCCTGACCGTTCTGTCCGTCACTTCCCAGATCCGCACTTTGTCTGTCCTTCCTGCAACGGTTACGCCGCTCCATGAGCTTATCGCGAATAAATACCTGTGACGGAGAGGGATATCACTTCGCAGAATAAATTAATGCGCCGTACCTGTTAAATGTACGGGGAAACCATGGGCCAACTTTTGGCGAAAATGAGACGTTAAATGGCACGTAAAGATTAGACTTTCACCATAATGAAATAAGATCACTACCGGGCGTATTTTTTGAGTTATCGAGATTTTCAGGAGCTAAGGAAGCTAAAATGGAAAAAAATCACTGGATATCCCCACCGTTGATATATTCCGATGGCATCGTAAAGAACATTTTGAGGCATTAGGTATTAAGCTGTTTAATGTGCTGTTAACCAGACCGTTCAGCTGGATATTACGGCCTTTTAAAGACCGTAAAGAAAAATAAGCACAAGTTTTATCCGGCCTTTATTCACATTTGTTGCCACCTGATCGAATGCTCATGCAAAATTGGTCCTGGCAATGAAAGACGGTGAGCTGGTGATATGGGATAGTGTTCACCCCTTGTTACACCGTTTTCCATGAGCAAACTGAAACGTTTTCATCGCTCTGGAGTGAATACCACGACGATTTCCGGCAGTTTCTACACATATATTCGCAAGATGTGGCGTGTTACGGTGAAAACCTGGCCTGTATTTTTCCCTAAGAAAGGGTTTATTAACGAGAATATGTTTTTCGTCTCAGCCAATTCCCTGGGTGAGTTTCGCCGGTTTGATTTAAACATCGCCATCTGGACAACTTCTTCGCCCCGTTTTCACCATGGGCAAATATTATACGCAAGGCGACAAGGTGCTGATGCCGCTGGCAATTTCAGGTCATCATGCCGTTTGTGATGGCTTGCCATATCGAGCAAATGCTTAATGAATTACAACGGTGCTGCGATGAGTGGCAGGGCGGGGCGTAAGACCCTTTGAGTGAGCTGATACCGCTCGCCGCAGCCGAACGACCAGGCGCAGCGAGTCAGTAGAGGAAGCCTGCATAACGCGAAGTAATCTTTTGGTTTTGAGAAGAAAAAGGGCGGTGTAATTTCTTGCCCTTTTGCGACTGCAGCGACCATTAGCGACGACAAAACAAAGAGCGGCGAAAAACGAATAATTAAAGCTCTTCCTGGCCCGAAAAGAAACAAAAAAAGACGCTTTTCAGCGTCTTATTGCCGTCTTTGGTACCGAGTTATTAATATGCGCGCAGCATCTGGAAAACCGAGGCCAAAGACAGTTGCGTCTTTGATACCAGTACCCATGCCCAGCGGGAATTAAAATCAAGTCCGGCGCAGCCGGTTTGTGCCGCTTCCACGCAGTTGCTCTGTCGCCTGAGCCCCCCGCCAGCAGAACGTTTGCCAAGCGATTGACCATTTAATAGTAACCATGGAACGCTTTCACTTTTCCACCCTGGCCGTTGTCTCTAAAACGTATTCAACGTGCTGAACTCTCTGCAGGCGGGCAGGGTTTCACCGACGCTTAATGCTTTCCAGATGGCAACATGTGCTGGCAGAGCTTCAGCGCAGCGTATCGATATACAGCTGTTCTTCGTTCCATGCCGTTGCACTGCCGCCAGCGACGATAACGCCTTAGCTTTGTCCACCACATCGGCAATATCGTGATTGCGGAACGCGCAACATACTGCAACGGTGCCGCAGCCATCACTTCCTGCACCTGTTCAACGTTGACGCAACGCGGTGATGTCACAACGAAAGTCAACCACCGTAAATCCTGGCTGGTGACGCTGGCGTTTATTTGCCTACATCAGCCACATACTTTATTCTCACCCAGCAACACCCGGCGCACGGCGGCGTGCAAATCGTCATGGGCCATCAACGCCAGACCAATCAGAAAACCGTTAGCGAAGTGGCTTAACTCGCGCACCTTGAGCGTAAGTATTTAATACCAGAATTCGCTAATTACCGTCACGTTGTGCCCAGTTCGGCGCAAGCTCGCGGGTACGGTTAGATCAATCGACAAATCACGCAGATCGCGGTTGTTGATGCCAACGACCTTTGCTGCCAATGCAATGGCGCGCTCCTGTTTCCTGTTTCACCATTACTGACTTCGGTCAGCACCCCCATCTCCAGACTGTGAGCGACGGCGGCAAGCTGGCGATATTGGTCGTCATCCAGTACTGAAAGCATTAATTTCACAGGCATCGGCCTGGTAATAGCGCGCCAGGATCTAAGATCTGGTAAGGGTCGATAATGAAGTCTTTACATAAAATCGGCTGCGGGGCGATTTGGCTGACAATGGGGAGGAAATTAAAACTTACTGAAAATATTTCTCATACATCAGCACCGAAATTGCCGAAGCGTAATGTTTATAAATGGCGGCAATGCGTGCTGGATCAAATCATCACGGATCACGCCTTTTGACGGCGACGCTTTCTTGCACTCCAGAATAAACGCCGTGCGCGCACCCTGTAGCGCATCATAAAATGTCGCGTGCTCGGCTGAACCTGGTTCTGAAAACTGGCCAGCGGTTGCTGCTGTTTTGCGGGCTTCTACCCAGATCGCCTTGTCTGCGACGATTTTCGCTCATAAACAGCTTTGGTGGTTGCTGGGGCTGGTGCCTGTGGTTGCTGGTGTTGGTTATCATTATTTCTTCCAACAGAGAAAACGAGGAACTAAGCGCGCCACTCAATAAACCAAACGAAAAAAGACGCTCGAAAGCATATTTTCTGGAATTTGGTGCAAGAAGATCCGCACAGGTGGATGCGGACCAAAACGAAAAAAGGCCCCCCTTTGGGAGGCCTCTTTCTGATTGGTACCGGTTTATTAGGCCACACGTTCAAGTGCAGCCACAGGATAAGTACTTGCACTGAGCCTGGGTGGGATTCGGACTCGACCACATAGCCTTCAGGAGTGAGTTTGCAATACCAACCGATTTGACCCTGCCAAGCGGCACCAGATTTCTTATG
+
7:8=4458;<<<>@?:0-****-,-055+&%%$$&'')+(%%,,35556210530///)&%%%&$%('),+++.1''''0'112222/***,266742,)()**976((((<=<=>>=<=44=;?A?32'&'--.5-3;:9863///.2---1:2///300+++*+-.+''(),,/66994***555.))*24;5+(('+(((*))%#$&*11;?:85/.+%%&&&$$$%0012138.../4-&&('((''%$$$%&&%%%$%$%&&)(''))''%%%&(%$$%(+,/1.--+%')*'((&%%&)/3*'&$$$$%&5568777:9888BC;=74466--,+*66;778:=FE??;:<9542244A=<<874--5102200*+*+*()*,,9761282<;=@;<<>643,+++,,**)*2/.-.00-/+&&&'579?E@??@HEDG764468977:6566?A:975((((/200*&*&%###%&$$$#####%+*$$$'&$##'((&&&%$###$#'&%$&('-230/-,*(&'''($%&&*))''$%%$###$%$###$$$('+''''-/564:;?CBC665;??BEFEEJFJ;989;*)))1../84=;5000<774566..-('&&%%$$&''**/79''''((/<@@=<<1112=8832235;?===<>?CFDHDA?@'&&',+,-+'''$(('((-;:;>9=></-'%&'''&''')56575678?=884444???BCHFC??A<<>>=<=320++++55334433'%%',)()0+*.135335125**''(+/012;<D@AEEJD>>;33:<==7444.../1,,****720&),,'/*+0.--2210/0...06999A===>D9789@B?8+(4<<5546;7888=?54.(--55488:@HHG?AC>966,,,*)((()+:::;BIJFJCBC9-,,-:++++)))'&%&&'++,*+++''''100)()*,,-00***--./0-,-.4332.-(())65,)(').078=111/111<E>33+*+523;22--///0+*))**)-/1<<<<GFJJEEE>==:;;<>?=>?DFHHFFHFFEC5445@?@G?>>??75669:EABFFEJ>;;:<==@?9...1+)'*.;:554''&&&'*+**%%&%&&&&'/'4?ACACHBBB?992962226;=<;)))++;<=JFJIJIF<A>:6///4=<A<<==@B;=EB><2(&%*//02/04667DDEFJJJJFHJGGJJHJE9999+++.1///:9:E@>A?@A@7::6%$$''&&&&&)9:@@JFHCCF<;2//12.-+++-5BCJJJJJIGFGIIJFJA@IJHDGJIFHJIJEDHG:90/+()0/110799ED?>;9:;;D??;8666AB@@>;78=777554-+*/*+/(''&&%%$##%)/(''&((*('+)'&%'&&&&*(%%%%&#$#$(*%$$$%&$$$&('$$$%$%%%((()=:9::AFIHEHHGD@@BDJ>>=>3<::AA8881......-,-.'-.0/0)**),'''))+&-/01,('')(','%%'(((.-('')7>EA@9/...22----.26<8555981'&&&(''$%%(//0)))*,9::;GF>?544))))*+*,'(,)))*=BCCB=>99::888122590/23*))*)((+,0021,--169::;;/../877:6*)))33,+&%$%&&&)**&$$$''))*3/08;?C??>>A>:::;AAA>-,,/&$$#$$$&)*'(('*+)*./*+@@A@>?=>@?)(((+++.(('((((''&&%%%&('''*.01-.ABDGBDCBG@==>=?@?D22230//..('&%&)'''&'''244479<53213112300017'&%'&%$$'$%%$$$&$$%&*//?>=>8877970000999<*(&'026:6633+**()'&&&'(,,1235*(&&&(&&%%%&&%&((''()&%$###$')(((((((+/045;320//00,-,*,,*)'(''**))&$&%%&%'((+2279=B6*((*76++++%%$$&(((,;>@>>=?@:1--,,-+)))).7@>?AE5555ACFHGIJFJBA=9*&%&+4?7777A....<=?BEC@?>CGHHJHFDDFGFJGFEC?7754449FD88..1,*******03@@>==@?@?CH@;1.07,*,,*+9>;99;==D<100095G=;3/2,)()+++1/))*(('&&&&/...88<>><81'''+76568>BCGGEGJHGJDDCC@JJ<=;91/.(&&%&'%%'&&%%%((''('()+,,/../,)&&&''&&&*+&'7663,,--...6;?A;::::<<:;:=C<2-.34'',)23*//,784/.)))*.,+++0(%$$'+3,+))++(''%&&$'&'''/>==98<6565899870,((*(((((&%%()&())))+%%*)'*333=665478ECDHFEEEIGG;;;CBCBDA@:::;0/00766520/.(''(-/0,&&&&<;..//469@?@>==5554556-+,,/--,**''((4435555>>7EH<==>HEHJHFEJ400+++')&&*)))(&)''(/''(&0(('''')**)&'(')(,,+-,'+.//+('(%$$%$%'(('()566;<;<?@FGFEJH9999//-,,&%##&&&&(''&&&&'''%%%&&$'&&%%%%(+()''%&-.*))))%$%$&((%&(%&%&(''%%&'('')('('&&%&%%&$%'()--.1+,+0;?5443666<<<=>?;9599:=66611010021JDFEEGGFEIF74345779=>BDGCBFB@G6446:=>?A333*))++('')*',-/0+*+22435799:542)&%'&&&'('$$$&'&%&%%&%&&'&&-0569<==?B@?ADG?/////@<<@??CEFJEFFDE:::6''(8;=;<1))))125542246=BCFBDBGH<<<;((((033./4:9737779=<;:88?=?A?:9//;<DEIGHJJGIJGGJDFHJEE3211420/..1-//&%%%%&&/(''(/..+)(,*5566<=?D=877CB100/%$%%&'''+0142331//.0/0-/11:9<;9('''57755431122422232*)',)(''$$'%%&%%'&%%%&&),&%%#%*+/&&&&2*+:65689AB5///1((((0222322:....087871//10+2219906555>C@?@<;;:54+)))+.897456:32200///.-''&&''')'''.0044333?A?=:87-,,,00171-((*+*,64365/6?;:::@32213544657:222388::==;;?4/,'()3/.+*(()&+,*,1---'6:<??>>?<<9??A@==;>99=AA@??=>?>=>=>>=>?=/...DC?>==>>><;<=>>@C;89997733(((/(733223>@A@=/,+,+(&&%&''*(*%&+1,'''&+:;889;@>=<=9888?CA@ACCDB@@:999<=;;;*&')('()/443.*&&&&,&&&'+-,3+*&%$%&'*1221,+++'''&&**++++/031/12,)))-'')(('''.-,-/-32.../7*(((,434101118,+&''%&'(,33:;;7770/00371127783332.,+),(''((*++.-)*,7>>?>>?@@75446222-2**-'%$$$'&&'(+:<>DGA@?>AHH=>=@C@AACF@==>@?:9990//9@@?E=87843)$$$&'*6,'((/<B>=<<=====:998443)'''449>?@@881..../53201@FCEAA?>>==@@FFB??=<86666310))*,01*)))//,,.,)))0(((()('&&%%$&$$$$%%(''%%&(+*+&&&'&%''(+*()())(15-+,;BA?@@D@?@?BB=<4446;9:;/*100028+*+--,,)***24:;:1/117,((7:;6444<9<::86&%%(000099::CA??.../---.5.'&%&+,-.676+'*).77>EE;:..)(++-4633225)))*B?<<;>@@BBADCBA>>>?DBB:9::.--.32224233)&&%)&&###$''4*)))()((0/+++,9:995555941119;:=;11..--..43A??862.-))))3*33223))))/0((&&''''(46653,+,-)*/26:6666@>?@ABD@:78//../10003///-/2.1&+)ACAEA;;;=A=>CA@>543&'&',-'&'9@<<...(''&&##$&,4..-));;=@A@=;;557774../0445=>?@98860'&%&&'38=<=>?A??AA<5555:</..-53112.62788::879>;:86786-D=;::>9998;93++*546</.-+&%%%'&&&&**(((77;>>DEB?>>,+*((+7)'''5579((((3=@D4001+336?AAFBAA9/...2(%&(12477++++333;BBB@@@AB<:<A8533**))&%&&+**&$$''*32=@???4799:@91.:68:;DAA@???AAA6111))('*,***..-,-549865/,,,-.----/1562<<::88::*)))+)((-*0(((((((+11+())''(+&&&&/0;9953+/*)+),'*'&''(.)))):D@>985577..,,,,./*0.'5221379887544699422;<==;>==>),+,-1126:;;DC999:@99=667<775555668844723225-,,-5-37.1*'&'&-57?=5444;BBBDA==>?H@ABBB>=>EDCDAA@CB;878/01;3++++)%%&'''(,,+))($%'(&*++*%%%%)-(('&&%$####$$$###$%$%$%''&'*+(&''-9:;:'&&&)%&+)1'''(++64422221211/0''''33;5-''566;<7:1/..011011>=:300035::?@>=>>=>=9997999BBABB@>:954333/001(''(3211+***51,&'&'-,.,,(%'('''++(%%&&'$$((((%''+****+,57;7224;:212233?77446121.''%$%((.)**+//*+,03,,++-9?EHDDCC:99:F>==>83224@BABBHJFEE@>><=AA3222D?>>:::;>CJ>989;;BGJBBBAHJDCC@ED?@>>5=9EB>;3/.((('((),+,..44610113339;....657---/,*)()'(++%%%,),.1@;4355DHJABA?>?EGJJDJCBDBCD5*))&(((+*'(:,,++4,30.-//..''%%%%+336-,))'&'.3569;=00IEGECF//0:<B><;;?>@@@2101,,,,(''%&&'+1/1128?DJI885//01111*((59:::94988::=D??>277:AC;;:;JIJJAA53334.-,,0(&&*'(,:=?=>=<<AB?@>=9:92722121105,<CB@A86&%%('''./&%%&''''(()''*+55580//)&&&+01122---,22543****--,07);<=B@AE@DAFJEACCGJA<887434247I=:5469*(()6;;<****322331&&'%&&%$$%%''')**/0*(%&))')*%&$$()$%&**+(&&'+-.)))))*.../-'((''%$%$%').)*+*('*&)(''$&&%%$$%$$%#&'(***&&%&)**(((*/,)--1110212(''')%%%&'/,++/003433320/--.0-+---+-1.***+///011112/000557666657886445333310*-,-/.'((&'%%%%%'''&&$&$##$$$&%%%&$(++-,+-)((.-,,,,+*++/,,*-3-0//.20233466544343322000/---&%'')-.))**8222132122453443+***./1176653211010./014225666433531/./0575420002445775/...*(&(*)&%##&%'%%%%$$##$%&/11013365434456333356522333343223340//063320//..-'&&&)1)*(&''&%&$###(4/-,-/233(&&&***,,**(%&%%&%,3/,**+,+*+361)),,1221231120//,,((&&'$%%')''&&'&&%&))*+,,-+**/212220//032112222224475556543234865556432000/001555.++,4650,,,-./2432103015233234576545898899997653322245;9//122-,%$$'&&%$$%%%*))+45,&',++%$$$%%)+,)&(/2980.)(()+,()*0/-++'&'))*/'(11134)(()($$$%'&%%&/27700176/))**)*)%%$%&')&$%%$%&&$%%%&%&&))*-+,&&'(%&('%%')1**00/-**.,)%%&&)/11.6>B??>?DDJBCBDHJEGEB:767.,&&''.&&&%&%$$$%''&&$$$')*,2....3.+)&%$%%'((('&%$%%&(%$$%%%%%$$%%01444<;===@?/---,-)))*,+*+*-(-125JJJGJJIJGJEJBBB@@B?BB665++*)%(%&')3()./:;<6000%%%%%&$&*564451.-'''34./+)**0==GDFGDHEHJIHJJIIDFDBDJ))))3)++,08:9998210070+/,)*-&&(0778;>@EDDF?>>>>?>;<<;>BA<:945;;ECB@><<;77331--('''+*))-&%$%'%%%%))-+&')-.9<:=@??@?D@@A@BCCJJJCGFHIFDFDDFHG6666==?;;<>AAABGCB@A=BA1D@777CBBAB=<=1/..1.---8>(&&&)&&'---9=:9<955,&'&'&&&&')222.-.0+7667217=9--,,<BADFCIFFJJFHGDGHFE@@@?/.()((('%)''''89CDAB?E<8742126?9;;=BED63-,,(''(1/93-+++,-*'(&%%%',/./3*&&%(*++17979=>?BGE@JJ=<=2224***;@:899;>?<=,,+,9>4@JJDIJJJJIFJCFG<<<>ED@3323=>BDCCB856:2.///5<4330017000?<;8444996<=<A5,,,)-7743'&&&(33995631357&&%%&%%%&('''/'''(>CJD<<;4113:/.-)(&$*)))+&%%%&*24420135::-,,,-)1-?211956992/&''###%'((-420/&&%%*,398888;9:::<<//*''(*((((58:>??;;98550-,-,++)*()*,''''+-*))+,,-/&&&&&(%%''33569;;))))---///;;:---.534>33132/54+,**('((,0.&&((((-01132215.(/./06,0)()*-''''*))*)4-./('%&)*454*))).--.(((,--0-.215'''5444;987=?>=77(''&))****))(+)))))(*)**9:4.-11.*'(&&&##$$%$%'&(**%%&'&&$&((/468''''*%%'')(*%))*.-/03339<<-,+,++-/'&&'$##%'''()*++++*))))+4-*)))=<?B=99;?:6//../---.86:0+((&(((.5;:<<?@=>)(((6984;1,,.-7663466<;:3325668866-/6<;<;:976004467)((*+21+344;=:9.2*'0(223CBCEC??BDJIIHJGEDGJIEJGFDE>&&&'&&%%%%%(&&'&))))+'&&&&%$)8;:<<<;:==CDDEJ7222251),5566;;6/*)6=;;;9<:<GGA@;DEEBC@BFFJJFJJFJJFEGCDFFIFH<;742223>2----00(**,1//+%$$&(&%%+1%%$%&&4.&//-,()/====3447<:634633249*&'*--.4223DI85556E9<=@ACB=<;;>?HJHIJJJIHJBJJGIF;:;;GHJDJJ;;;;F877767789:;<DABABCFFICC;;;<EDA?@FAJJJJJJFB=;<DC?AA@AAB7446<;=>;:3467D@6656<=:555<<9%%%%''+.-+*+++,''(2+-.-..9<<<AA661''&&%&)-2,-6669<;1..4:1022-&&&(+,0,1223/,++,--''%%'&-5245/--.46.-)&&'&)'&&'+.332421237<A?JJBJJFIGGJF=<;<DFFEECGDDBB;53348GHG??@8879A3100191/*''),.1((()72//077442//../.,-76>111,+&''%&''311-)'&')&%&),4546?-,++/.--.2'''&&%%()(((((((4<578>>@@@GC=<766:<:=84.,,,:753345=><<<3387)(():6666220,()))()*()7(''(('&&'(('&&'56@?>=>CGEEJHJIJFIGGJ7667@?@J'')4A@'&&''&)***,-.-'&%%%%$#$#%$$%&&((**-1'%%%&*..--/)%%&%%%$$$$$&%%$%%%&'&%&+'%$%'&&%%(**)&$%%%%&&&)*(&&##%$&'((')+(%%*)(&'+-002:BA=;;=9988@@:8864522311.,%%%)(((()(((),(*,-47<A<;;<>220024442'''';=AC@>:7'&&&#$(*)'%%$%%%$$''((//012)((%%%$%%%&'%$)(&)*$%&)4232458:32112343324679:65758-'***-***,,/-2$$$$)'%%$$%')'$$(('''*0+*.4,+'&&&'*,*'8<<6*<;9@????>?>>>?CDH@***)))&&&)(,&&')*-)(('$$$&'(')1)7:<?BDJD111/-)&&&&&&13,-*),()45<>?>?::,(.*)&'()&&'&*)(*'%%%'((%$%)'46,,,-BCDEB@AB:;377455DCBB6666976667'&&&'-+)))*)+--///--,('('...))+.544120,*,++++333,+++3379@>@A32101-*'%&&+0351222+)().,+)*+*'??>C@@433311100.()((+)'''()-...-.,,3;<89:;EAAA443)''&'(/44454333322311''((;>969565:7((((,,,:ACCBDABABH-''&&((((./((+,*.*(((+41.0+'&$######%%&%&''((&&&%&&))&(()*)&%$$$&',--/41+)80666999=>A?BC222----665,,-,112122254460113AB@AC3333BGIC:::451-+*((.-,%&'')+,.33640162.--,,/*,,,321));==?;/.($$%$$&**+-,**('(&$$&%&&&&&'&&'$$%&&&))0)((()..534344863,101:87/...-,-)*,1..**)+'&'++100/002.,,-211/10/025888?>>A>>978..*(())00/553.45)))%()7:545222//,*/+-*4584340)(((*-)&&&/*))'(**-&%%&-000../-,2,*%%&'(*)))=?9::;6663458A@=;;<:66>>??7665899999@B<A=<<=CA944;5'%&(&(('&$%%$%.-.0+***,:88.-**)))*2330(/.()((%$%&'*.--);;;>=:8432./////9:89;8177=:;BGJ?>>?JJJJGHJJ?=955,,,*+**&''(822100-3-.2''')&&(&&&&>CFGD@52*))*39,,++)(((%%%'337=<8930006EGHJJJJIJJJE<<<=GHGJJFIJJIIJJ666.-,,-,((+-43454/..4=<743236:::DJEFFFHHECA@D<=<00001+-):99:<=>>>>CBCDH;HBEDJJJGHD??DCD;;5((()21.**(''(79875455::75243*)**))))11=<7555CDEHFEDGFCCDDFC:62/*)(''')-('')3,/-+''7779GDEGJFEEJF8777@;($$&%$$###%&'''()(&'####&%%$%%-**))+..-)+-'%&&'%%$%&%(('&%%%%&&)*./1678866555*'%&&((((-----./2//.,+,.--)*-*&%%%%%',/012&&&,341353.,-..,,.4+%%$%%(-+-,,++,-+'))&&%%&&*&%%%%+.&&''+-)('&'(((+,.41222('(,>;;;:9=<:82-,,*+/;AAA<;*)*2,/.,*,&%%$%&&'(*.+10-.5;CBCA??>B=:::;GEECAB@=++.''('&%%$%%&'1189:94224320(('&('%%(),-.-012''''))**).)*)));;443,,)&%668:;63431(&%$&&)+599:;<8467;;;;CD><576+'))%'&
@Glass_F3P_6_D3_6_19_7
GCCAGAAGCGTAACTTCGCCTAAATACTCTCTGGGCCCACTGTTCCACTTGTATCGTCGGTCTGATAATCAGACTGGGACCACGGTCCCACTCGTATCGTCGGTCTGATTATCCGTCTGGGACCACGGTCCCACTCGTATCGTCGGTCTGATAATCAGACTGGACCGCGGTCCCACTCGTATCGTCGGTCTGATTATTAGTCTGGGACCATGGTCCCACTCGTATCGTGGTCTGATTATTAGTCTGGGACCACGGTCCCACTCGTATCGTCGGTCTGATTAGTCTGGAACCACGGTCCCACTCGTATCGTCGGTCTGATTATTAGTATTCGACACGGTCCCACTCGTATCGTCGGTCTGATTATTAGTCTGGGACCACGATCCCACTCGTGTTGTCGGTCTGATTATCGGTCTGGGACCACGGTCCCACTTGTATTGTCAATCAGACTATCAGCGTGAGACTACGATTCCATCAATGCCTGTCAAGGGCAAGTATTGACATGTGACCGGCTAACGTCAGTTTCACCTGTTTTACGTAAAAACCCGCTTCGGCGGGTTTTTCTTTGGTGATGAAGTAATACACGACCATGGTGCCACCTGACGTCTAAGAAACCATTATTATCATGACATTAACCTATAAAAATAGGCGTATCACGAGGCAAGATTCAGATAAAAAAAATCCTTAGCTTTCGCTAAGGATGATTTCTGGAATTCGCGGCCGCTTCTAGAGTTATGACAACTTGACGGCTACGTCGTCACTTTTTCTTCACAACCGGCACGGAACTCGCTCGGGCTGGCCCCGGTGCATTTTTTAAATACCCGCGAGAAATAGAGTTTGATCGTCAAAACCAACATTGCGACCGACGGTGGCGATAGGCATCCGGGTGGTGCTCAAAAGCAGCTTCGCCTGGCTAATACGTTGGTCCTCGCGCCAGCTTAAAGACGCTAATCCTTAACTGCTGGCGGAAAAGATGTGACAGACGCGACGGCGACAAGCAACGTCTGTGCGACGCTGGCGATATCAAAATTGCTGTCTGCCAGGTGATCGCTGATGTACTGACAAGCCTCGCGTACCCGATTATCCATCGGTGGATGGAGCGACTCGTTAATCGCTTCCATGCGCCGCAGTAACAATTGCTCAAGCAGATTATCGCCAGCAGCTCCGGATCGCACCTCCCCTTGCCCGGCGTTGGCGCATGGTTTGCCAAACAGGTCGCTGAAATGCGGCTGGTGCGCTTCATCCGGGCGAAAGAACCCCGTATTGGCAAATATTGACGGCCAGTTAAGCCATTCATGCCAGTAGGCGCGCGGACAAAGTAAACCCACTGGTGATACCATTCGCGAGCCTCCGGATGACGACCGTAGTGATGAATCTCTCCTGGCAACAGCAAAATATCACCCGGTCGGCAAACAAATTCTCGTCCCTGATTTTTCACCACCCCCTGACCGCGAATGGTGAGATTGAGAATATAACCTTTCATTCCCAGCGGTCGGTGAATAAAATCGAGATAACCGTTGGCCTCAATCGGCGTTAAACCCGCCACCAGATGGGCATTAAACGAGTATCCCGGCAGCAGGAAATCATCTGCGCTTTCGCCATTGTTTCATACTCCCGCCATTCAGAGAAGAAACCAATTGTCCATATTGCATCAGACATTGCCGTCACTGCGTCTTTTACTGGCTCTTCTCGCTAACCAAACCGGTAACCCCGCTTATTAAAAGCATTCTGTAACAAAGCGGGACCAAAGCCATAGAAAAACGCGTAACAAAAGTGTCTATAATCACGGCAGAAAAGTCCACATTGATTATTTGCACGGCGTCACACTTTGCTATGCCATAGCATTTTTATCCATAAGATTAGCGGATCCTACCTGACGCTTTTTATCGCAACTCTCTACTGTTTCTCCATACCCGTTTTTTTGGGCTAGCTACTAGAGAACTTTTCGATCAAGCTATGAAGGACGCAAAGAGGGAACTAAACACTTTACTAGAAGGGAGAAATACTAGATGGGTCAAAGTAGCGATGAAGCCAACGCTCCCGTTGCAGGGCAGTTTGCGCTTCCCTGAGTGCCACCTTTGGCTTAGGGGATCGCGTACGCAAGAAATCTGGTACGCTTGGCGGGTGAGTCGTTCGGTTGGTCTATGCACAAAACTCACTCCTGAAGGCTATGCGGTCAGTCCGAATCCCACCCAGGCTCAGTGCAAATTTATCCTGTGGCTGCACTTGAACGTGTGGCCTAATAACTCGGGTACCAAATTCCAGAAGGACCTGCCGAAAGGGGGGCCTTTTCCGTTTTGGTGCCGCATCCACCTGTGCGGACCTCGGTACCAAATCCAAGAGACGCTTTCGAGCGTCTTTTTTCGTTTTGGTCCATCGAGTGGCGCGCTTAGTTCCTCGTTTTCTCTCGTTGGAAGAAGAAGAAACGAGAAAACTAAATACTAGAGTCACACAGGACTACTAGATGATGCAAACCGTTTTAGCGAAAATCGTCGCAGACAAGGCGATTGGGTAGAGCCCGCAAACAGCAGCAACCGCTGGCCAGTTTTTTCAGAATGAGTCGCCGAGCACGCGACATTTTTATGATGCGCTACAGGGTGCGCGCACGGCGTTTATTCTGGAGTGCCGAAGAACATTAGCCGTCAAAAGGCGTGATCCGTGATGAACCGAATCCAGCACGCATTGCCGCCATTTATAAACATTACGCTTCGGCAATTTCGGTGCTGACTGATGAGAAATATTTTCAGGGGAGCTTTAATTTCCTCCCCATGGCTCCAAATCGCCCCGCAGCCGTTTATCAACTCGTCCTGGACCCTTACCAGATCTATCTGGCGCGCTATTACCAGGCCGATCCTGTCTTCTAATGCTTTCAGTACTGGATGACGACCAATATCGCCAGCTTGCCGCCGTCGCTCACAGTCTGGAGATGGGGGTGCTGACCGAAGTCGGTGATGAAGAGGAACAGGAGCGCGCCATTGCATTGGGAGCAAAGGTCGTTGGCATCAACAACCGCGATCTGCGTGATTTGTCGATTGATCTTCAACCGTACCCGCGAGCTTGCGCCGAAACTGGGGCACAACGTGACGGTAATCAGCGAATCCGGCATCAATACTTACGCTCAGGTGCGCGAGTTAAGCCACTTCGCTAACGGTTTTCTGATTGGTTCGGCGTTGATGGCCCATGACGATTTGCACGCCGCCGTGCACCGGGTGTTGCTGGGTGAGATTGAGACCCTGTGGCCTGACGCGTGGGCAAGATGCTAAAGCAGCTTATGACGCGGGCGCGATTTACGGTCGGTTGACATTTTTGTTGCGACATCACCGCGTTGCGTCAACGTTGAACAGGCGCAGGAAGTGATGGCTGCGGCACCGTTGCAGTATGTTTGGCGTGTTCCGCAATCACGATATTGCCGATGTGGTCGACAAAGCTAAGGTGTTATCGCTGGCGGCAGTGCAACTGCATGGTAATGAAGAACAGCTGTATATCGATACGCTGCGTGAAGCTCTGCCAGCGCATGTTGCCATCTGGAAAGCGTTAAGCGTCAAGTGAAACCCTGCCCGCCCGCGAGTTTCAGCACGTTGATAAATATGTTTTCAACAACGGCCAGGGTGAAGCGGGCAACGTTTTGACTGGTCACTATTAAATGGTCAATCGCTTGGCAACGTTCTGCTGGCGGGGGGCTTAGGCGCAGATAACTGCGTGGAAGCGGCACAAACCGGCTGCGCCGGACTTTGATTTTAATTCTGCTGTAGAGTCGCAACCGGGCATCAAAACTCGCACGTACTTTGGCCTCGGTTTTCCAGACGCTGCGCGCATATAATAACTCGGTACCAAAGACAACAATAAGACGCTGAAAAGCGTCTTTTTTTCGTTTTGAGTCCTTGAAGTTTAGGGGATAGTCCAATTATTGAAGGCCTCCCTAACAGGGGACCTTTTTTGTTTCTGGTCTCCTTTCTCGTAGCGGCCGCTGCAGTCCGGCAAAAAAGGCATTTGTCACCACCCTGCCTTTTTCTTGAACCGAAAGATTACTCCGCGTTATGCAGGCTTCCTCGCTCACTGACTCGCTGCGCTCGGTCGTTCGGCTGCGGCGAGCGGTATCAGCTCACTCAAAGGGTCTTACGCCCCCGCCCTGCCACTCATCGCAGTACTGTTGTAATTCATTAAGCATTCTGCCGACATGGAAGCCATCACAAACGGCATGATGAACCTGAATCGCCAGCGGCATCAGCACCTTGTCGCCTTGCGTATAATATTTGCCCATGGTGAAAACGGGGCAAAGAAGTTGTCCATATTGGCCACGTTTAAATCAAAACTGGTGAAACTCACCCAGGGATTCGCTAGACGAAAAACATATTCTCAATAAACCCTTTAGGGAAATAGGCCAGGTTTTCACCGTAACACGCCACATCTTGCGAATATATGTGTAGAAACTGCCGGAAATCGTCGTGGTATTCACTCCAGAGCGATGAAAACGTTTCAGTTTGCTCATGGAAAACGGTGTAACAAGGGTGAACACTATCCCATATCACCAGCTCACCGTCTTTCATTGCCGTAGCAAATGCGGATGAGCATTCATCAGGCGGGCAAGAATGCAATAAAGGCCGGATAAAACTTGTGCTTATTTTCTACAGTATTAAAAAGGCCGTAATGCCGCTGAACGGTCTGGTTATAGGTACATTGAGCAACTGACTGAAATGCCTGGAATGCTTCTTTACGATGCCATTGGGATATATCAACGGTGGTATATCCAGTGATTTTTTTCTCCATTTTAGCTTCCTTAGCTCCTGAAAATCTCGATAACTCAAAAAATACGCCCGGTAGTGATCTTATTTCATTATGGTGAAAGTTGGAACCTATTACGTGCCGATCAACGTCTCATTTTCGCCAAAGTTGGCCCAGGGCTTCCCGGTATCAACAGCAACGCGGATTTGTTTGGTAACCCGCTGTGCGATCTCCGTCACAGGTATTTATTCGCGATAAGCTCATGGAGCGGCGTAACCATCACACAGGAAGGACGAGGAAGACGCGGATCTGGGAAGTGACGGACAAAACAGTCAGGCACCTGGATTGGGGAGGCGGTTCCCGCTGCTGCTGACGGTGTGACGTTCTCTGTTTCAGGTCTGGCGCATACGTTCCGCCATTCCTATGCGATGCACATGCTGTATGCCGGTATACCGCTGAAAGTTCTGCAAAGCCTGATGGGACATAAGTCCATCAGTTCAACGGAAGTCTACACGAAGGTTTTTGCGCTGGATGTGGCTGCCCGGCACCGGGTGCAGTTTGCGATGCCGGAGTCTAATGCGGTTGCGATGCTGAAACAATTATCCTGAGAATAAATGCCTTGGCCTTTATATGGAAACGAGGAACTGAGTGGATATGCTGTTTTGTCTGTTAAACAGAGAAGCTGGCTGTTATCCACTGAGAAGCGAAGCAAACAGTGGGAAAATCTCCCATTATCAGTAAAGAGATCCGCATTATTATCTCAGTCTGTGTAGCGTTTATAGGAAGTAGTGTTCTGTCATGATGCCTGCAAGCGGTAACGAAAACGATTTGAATATGCCTTCAGGAACAATAGAAATCTTCGTGCGGTGTTACGTTGAAGTGGAGCGGATTATGTCAGCAATGGACAGAACAACCTAATGAACACAGAACCATGATGTGGTCTGTAGCTTTACAGCCAGTAGTGCTCGCCGCAGTCGACGACGGCGAGGCCCTTGGCTGGTCCCCTCGCCGCTGGGCTGGCGGCCGTCTATGGCCCTGCAAACGCGCCAGAAACGCCGTCGAAGCCGTGCGAGCACCGCGGCCGGCCGCCGGCGTGGATGCCTCGCGGAAAACTTGGCCCTCACTGACAGATGAGGCGGACGTTGACGCTTGAGGGGCCGACTCACCCCCGGCGCGGCGTTGACAGATGAGGGGCAGGCTCGATTTCGGCGGGCGACGTGGAGCTGGCCAGCCTGGCCAATCGGCAAAACGCCTGATTTTACGCGAGTTCCCGCAGATAGTGGACAAGCCTGGGGATAAGTGCCCTGCGGTATTGACACTTGAGGGGCGCGACTACTGACAGATGAGGGGCGCAATGCTTGACGCTTGAGGGGCAGAGTGCTGACAGATGAGGGGCGCACCTATTGACATTTGAGGGGCTGTCCACAGGCAGAAAATCAGGCATTTGCAAGGGTTTCCGCCCGTTTTTCGGCCACCGCTAACCTGTCTTTTAACCTGCTTTTAAACCAATATTTATAAACCTTGTTTTTAACCAGGGCTGCGCCCTGTGCGCGTGACCGCGCACGCCGAAGGGGGGTGCCCCCTTCTCGAACCCTCCCGGTCGAGTGAGCGAGGAAGCACCAGGGAACAGCACTTATATATTCTGCTTACACACGATGCCTAAAAAAGCACCTTGGGGTTATCCACTTATCCACGGGGATATTTTTATAATTATTTTTTTTATAGTTTTTAGGATCTTTTTAGAGCGCCTTGTAGGCCTTTATCAGTGCTGATTATGAAGAAGGTGTTGTGACAAACTGCCCTTTCAGTGTGACAAATCACCTTTCAAATGACAGTCCTGTCTGTGACAAATTGCCCTTAACCCTGTGACAAATTGCCCTCAGAAGAAGCTGTTTTTTCACAAAGTTATCCCTGCTTATTGACTCTTTTTTATTTAGTGTGACAATCTAAAAACTTGTCACACTTCACATGAATATGTCATGGCGGAAACAGCGGTTATCGATCACAGAGAAACGTAAAAATAGCCCGCCAATGGTCCAGTCAAACGACCTCACTGAGGCGGCATATAGTCTCTCCCGGGATCAAAAACGTATGCTGTATCTGTTTCATTAGACCAGATCAGAAAATCTGATGAGCCTACAGGAACATGACGGTATCTGCGAGATCCATGTTGCTCAATCTGCTGAAATATTCGGATTGACCTCTGCGGAAGCCAGTAAGGATATACGGCAGGCATTGAAGAGTTTCGCGGGGAAGGAAGTGGTTTTTTATCGCCCTGAAGAGGATGCCGGCGATGAAAAAGGCTATGAATCTTTTCCTTGGTTTATCAAACATGGCGCAGAATCCTGGTATT
+
%%&%&&'&+&&&'-/,%&''4*))*/+**/-.238:<>0//056599GFGIIJJJDCA=>=?IFJIEEEEEBCGJJJFIJHGEDCHIIG3220112@?::731002('''10//00014464543346DBEJCCE////;;;A@GFJEIJHHBAB6&&%'*:2222('&&*+++%&&&*+-1*)))'''''()55CEJCCB@CEIHDJIFF112JJI:::43434'$$$%%#$$%)))((%%%%&@BJJJJBB??>>AA6777=>?G6556:98893..0+,-+---/08<98==A>>=(((()))-,*,,0012888;<311-))(&&%%&(((*14668233*))*78332('''''---+*-+/001642/:;:B3333?3+@@??BHJFJJEJJJFHFIJJGJE@AAFGCCJJJJGF778<EA&&&'*2..//6'%%%.DDEABBDFEDJIFFGJ<=FEG56FJJJJFJECCJJJJJJJJJHJJGJJHHDJFEJJA@@@----01-.8*)))00:;=@?A@JHJHJJJB>;<AAIHEC@@:2285233431-,++1'''**)(&'(%&%&%%%)((%%%%&(+5;;<<C3''''776***,++15564FEFJFJFGF>===?FJJ-'(GAA??CCHHJH:666?@==;1111::D<&&)&.%%%&/('(8DGHBD>?60--000D@ABCJJCJBB****F989?JHGGBCCBBD?21118811<@BE@BADJ==>>GBBB@BAAEB(('')&(0019:<898676(&%%%&).-./8:<=8'&&$&%('/1033?EBDA>777=BCD=<<AFHFB@>D<:>BAEE=;9:;70(--)))).-.4910///==>AIDGEFFJCCGCHC==</..04=<=:@:4744222'&$'8998989967888CDAE000086731116>>><?ABC?4110-4.,5237?44479*5+,ACCEHCCACF/DBABB>==77=@CJHGHECE@@A=;:-(&$$$'')*)((<=@@?FFFGGJJJJEJJJJJJJJJJFJJFCCC@AIHJ@@?@EEDDEDDICGDBDEJJJJJD<;;=I<=J+,+,9:E<><I@>>?77649>>?A///0((()(((+5555??88::88-,,,EDCDJEGEEFGJI@@A@887:1*<<?HGIGJ>>??>7-1000++())/))<<<;3;IE;<;554-*((%&((*+,6+(*&)=AA>==>=<<;@GGJJJHJFGJGJHHJJFH6666GIHIJJHJJJGJDFGFJIGHJJHE=;;<JJIFEJGHIJJHJHHJJGHE:6556ACEBEFIDHG8777<:79)))+***5BCC5555JG544---)&'',54578>BDDDIGJBB@???GJJBDBBDIDBDBCEEHA@DCD?*'&&)3598::6823<??FJ?6666>>>?EE=?:10/08:;:;FFDEJDGEFJJGDE?@CD==>EJJEDFDEFBAA>;:93788767?<==>AB=4;<=>F<8889B>6334*((()&((+-/34??DDB@>?>//08:87784000/...3:AEHABBCJJCIHHAABJJJFJJJI?>>?ECGJA<<;333,+-)/.++,,*---++,,/)**+14(&%%1..//,,-8C=JJJFC511/5:A?AGJGJFGGEJJGGJGIGGJJEDHEFEEHJEGEGJHGDFCA@?@AACDCAA@6666215--..2325:::==BCACCDJDDFJ3332(.-''6FJJGJJHFFFJJJA@@@F?<<;;80-***,-7))))0IJGBCCBDDJEJJGDAAAHEDDA@?+**'()*421100112:=>?IHD===<HGHJJEDDCBEHGJJJJJGJJGIJGDJDJFEGGHHIJJCA<856222**.+***('('**)()*-.98779CBJ;9/---016>>ADCEH>>>>=B88<BHGHFFC>=@BEG888?JJIHJHFF87669@?98A=7*$'()&&(0++''''+68660012BDEHFJJCDDEFDCDFEACB:./7-(2+45<?@;;;;==J///265559?::;9<>?JFEJHIEJDBBCFE>B@DJAB@B=+''.+)*)*,,,,58--0225551*)59-,,.6+*+1F>8422./**++2++,.4*)'%$%%&$$&+()*&&&&%%$%&%&%%%%%&%&&%%$&''//04=D==;;ABBDCDGJHJEGBABA.-,*&&'1<8<<=>>;/...777<?)))*@DDGJGJJJJEFJJEIJHDGDCFDBFJGIGJDDCBAEFFBC8655/+,((**.++1-2+*'*('%%&%&,)('&)/29A?@=9666<:20//36<?111054-++8::?A??@@CDCDBDDH?;:9563++)('''&&&*&'))+00--..31111200250///5;,,,-//4++++88<==>99<:867=>F<DBIJFJJ:4398891213774/01/-121,++,28611//1;5556568<:;;;:AA?@EDCDD=<>AIEHJFJJHJJHJFJFIIJJGGJJJGDFAAB@AA@8889;--*(&''(**)&((((%#$$$%&&&'''++0,58779A8773.+:@655553/0/.'%%&1223=<;;BAFDJFJJJFFBBGJA?=>?51024995556=@CEFJIFGIE>>>>>655500/',,.22.)))&'*+;?@@FDEHJGEC4333718///,*)&$$%*+79889654345@6?0001DGJ;=A6689779;@DEGF@>>;><<<;...-B???@FJFJH==<JJJH@@?@JFAECGFJGECEA(''(:8?9566832'&%'&'(13222229=<>9998)$$)01%$$$*&%&&'(''''**-.+2522234B>>@CDJGCDBBGGEB::99=?</++,'(()(''('(**37AGJEJEABBJF@A@BJJG1011==BFJF>=98)''.)1,**(&(***/.05,+++6661764122EJIECHA=>=:55572*)('(((1/26>?ADC@D?6<77789;<?AFHFEEBEDFJGHECHJGB@AAFJGJEIJJJJJDFIJEEGA@>@CEJDJJJIE8899:655332((66JGJGEIJDHEHEFGJIGGJE??JJJJEFFJJHJJJHJEJJJDBC/../<<<2112554:>AE<:986554467799:;BC>>>><<<=>AA@BB87778==?=AHDHJGJJJC?>@>@??A522387756?755597?BCJDDHCFJGJJHHJGJ=:::D100/452000-..*,+,(&'')(&'%$$%&&'(6><IHHA=;<88///043344119:>JJHJICEGBCABEJJIIFIHC7777923012+((('&$%$$%&,10/./3;9:;>J<<<<ABBF985356778:8115399:;>D;998=>CCHHHJHFIHFJFJJJJJJ@A=;889=A7/+7==@;:82=3>=@?A8779C>++++@3333<---(''*,,)'-..7=DJJFFGEJJJJGJJJFJGJJJJ?>>@FH@???BEFFGIJIJGJJHJJJJ@=9;;??EIJABAA@::>AJGFE8777914300--,,.,/1()(((),/4.-**(&&&&&'%&$%%&.12412244788>:E;CBBA@ABDDEEJFDCFCFGC?>>?><;::7++++-33///-...440-.6;<<DCJG?777<?;:<AJJIJJHJFJEJJJHIIJF----ABAEFHGJHHJHJJJIGGEGG=D?=D<322/2210/(&&&&&&&%%%%3=?JJHDABBA::?CJIIDJIJCBA?G<995-)/,-->788D@AECJJJGJHGIHGHJFHIFJDC=<-+*)*++'&&&/03&&%,1/224HJJGHJJJIJCEJFDGE@?><:???55''<ADDEE@BACFF;:::3-(''+::<CCBDABEHJJJJJFDJFBBD=CFE811343+&&&'**2(.0688=;==IJJGJGHGIJJJJIGJJHJJJFJFA>46004///097&&).16<311=?;;5566<87140*-++,.000CCBCABFG9>767899.---/+*)&%%%%%&%%%&'.//1442+765:55+''+&)'))06***)''%%%'47??A))))54AIHJGIEGDGHGJJJJGJJJJJJHJJGGFDCC??@CJJJJJIJJ@??@HJFJD21-+,()7779:<AJDD999882223;?762:@@CG?<=;:90,,*))++++/309999<JJJGIJHJEJJIJIJHEJJGJCCCJIJJJIJDE5557@@@DFIJDFJJFJD444441100210333=:;;<==<?A9CCDFGFJHJJHJG>?>><<5,1125:420+(((((&&&)'%%%'+,*111:@ACCJHHIIGJGGEJID7''''BBCJHGDJFGGFJG?:6667/---444'&&(+))*'''8>EC999<=<@AACE:::;B?B=9.))7;>==****GIJHJJJJ<332'''*3)))*43EEJ>=<3DGCBCEFGE775*((*,-050165<C8999FEAABDJJJDDE>>><;0//0133=@@EHJGIIJFE@AJJJJJJJFJGEEJGJJGGEFHJJJJGJHGHDDDB66666///,DECJFJJJHJJJDEEBJDBG<40/.-..,-))**+-/%%%'*210/06765:@CFDDGGIDEA>><;54%%%%---...-+))(+-0..1634@@AD><5>@;:&%##$$%&%(*578642//-,'')*)))3889>?@@CBBEGED===>JDABCJGJJJEJJGJFFJJJJHJJDA7645//,++-23/.,((.FJJIJHGJHIJJFEJC>==AEFJFJJJJJJI6678JJJ>><==000.2'''0+++2478=@<>EJHGGJGJFHFED*)*,1312.')0355410000++-61100/38971131(5556;...244/4//0/,-/66,++,444:>>8899IJGEHHFA>@@GJB1110&&++*+08:H>===BJ@:93,8<C?7111,,)&$$$$$'('')(('%$%&(()**'%&')$%$$%&'''8<65222?>;=;:9:@<:;77874325535.---.//1242**+&&&&')(+*+,3'*'&')()+0,(&%'%%%&'(((BHJJGBBC??>>:****)**)**+*7889@DEJJEFJJJCJI>>==.-)'1=??FJJJJJJJJJJJIHJCEG;9-,-,,'&&&%%%'$$$$)*****,3450@FHJJDF>EEEA@>?BE===?GEJFJGGGIJJJJJJJFJJJJJHJIJIJJJJJGJJJFJJJJJJGJJJHHF=;>CEHGJ=<<<:8>>@AJJJJJJFHCDABHJJJJIJJJFHJJDBEJDA7776,))()84>GCCFEC=<6678:890088<?85446/-((*)0338ECACCEABEAA?GFDBDGDFCDB996666999:DGGCGBDFEJHFDD68*))))')+,-.3333/159@EGFDDFAC333A@?9878<;?D@;;;;CCCJEGFFJJEIADCCBCA=<<>@CB..2-'&&*.//.+.0?JA;:10..70687:/('%%'%&'')+,1--++.,*(((()*'$$%%'147;<=@?AB>GCACDEFHJIFJHJHJJFGGEJJGHHGFGEJEGGFIGIJFEDEFJJFDHGFJJHJEHGEIJGJFCEBGJ++++2**43,+++///B@>=>@=2111:7?CD?333DC?@?ABDC?8*'''079=@?@GA@@@<;;;J>>>JHGIJJGJFFHIJJJJJIG1112732&&&%%-(/..0229458861434554500/.(&((*0--.176424/.+&''/2(('((22<;=HJJJ??@AJJHHHJJHJJCFCC@@@A?B?@@?JJ::..-')''-()))084111>;7,,**('*,(()):9889?@??<;3)*(,-((((&&&'11;;>AD<<;:5***@=:;;@JGHF6224*'&(&('''&%%$(&%%&'('(,-99<0001.(((()12=;?J;;:<E=::;4444///89::6666745=?==<;==78?8;;;9;:A@??B@=<ADCC<9*((&%(%*))*&''JJBBBEHIDDJF3)&&&((+/(.,)/(('(++++/-/+***2757:JJFJDDGHJHGJIIHFFGGC@@@545467@?DIJGHCDDGCBA77D54440.028A>993331442222///19;=JHJJGEHJGJHJJHJEEDC0002>JFDC:99:===6JGE@A<<;;BBJFJJE@>8;4333<;743267))1''010++++,-0332//.1789?CGJG0--.D7665:95568E@?77;?;<EGBEHCHE<867IJJJJIJJHGIDJHHHB@C6>=>HJFGEBBFCJJGIJJIJFGHIA@:889?DEFCCCB??>??;:<<EJGEDC?>1?>??-((20//1>;><<FEGB<<<<E1111:;;<9=@<((''011BGJJFIJGFGFFJJHJJJJJJIJGJGGAC?@@;9:6---760($$$%)1(4DCEB49:;CICEBFDDA?67CJJDC>=6---:7766657<<DB@>899CIDEII.,)(((((*153457;221265<66699<@B761//-./6,'%%&*&&%&*.+,:<?A@BEGGFFEGJHJJAGIJD?@DFJJJJA?@@:221.5-)356:778::::BACCC@CB@?A,+++----<A:27HEFCFJJJJ>==>C;==<<))*EGGFJJJGJE>BABDCB@@C@CJJ?FFGEJE>>>?C@754321,**+88@?CA@@?CBAC,,,,3226;6331,,***++*)&%&%'.****))(++-6<BHJDJHJFHFFHEFDB3(((*,,'&'()595('&'(6220///0+1(&''%%%%(++,,334699:;BCDEABDBEJCCB<>>?<::6675::1/;=:AC>=>GGGJJCCCGJJHHFEDB7774::;>=<>A(((,0532354///1.//,&&%*((''//:9442358BCCC?=>>8-,-./(''&&'&(8/.//321298=A33.--,****113448))**@BHJJHGCABEJJIJGGJFGGGFEDFDA?146;>;877:2@BACBDEHDA7A78;:::88884334;<=CGGJEJHIJJIJE@B@555+**-?EBE@<2223=<6567JJHDEABCFJIF7+**,(('')((''&&&%&)&&&%%$
@Glass_F3P_6_D3_6_19_8
TCCTGTCTGTGACAAATTGCCCCTCTTAACCCTGTGACAAATTGCCCTCAGAAGAAGCTGTTTTTTCACAAAGTTATCCCTGCTTATTGACTCTTTTTTATTTAGTGTGACAATCTAAAAACTTGTCACACTTCACATGGATCTGTCATGGCGGAAACAGCGGTTATCAATCACAAGAAACGTAAAAATAGCCCGCGAATCGTCCAGTCAAACGACCTCACTGAGGCGGCATATAGTCTCTCCCGGGATCAAAAACGTATGCTGTATCTGTTCGTTGACCGGATCAGAAAATCTGATGGCACCCTACAGGAACATGACGGTATCTGCAGATCCATGTTGCTAAATATGCTGAAATATTCGGATTGACCTCTGCGGAAGCCAGTAAGGATATACGGCAGGCATTGAAGAGTTTCGCGGGGAAGGAAGTGGTTTTTTATCGCCCTGAAGAGGATGCCGGCGATGAAAAGGCTATGAATCTTTTCCTTGGTTTATCAAACGTGCGCACAGTCCATCCAGAGGGCTTTACAGTGTACATATCAACCCATATCTCATTCCCTTCTTTATAGGGGTACAGAACCGGTTTACGCAGTTTCGGCTTAGTGAAACAAAAGAAATCACCAATCCGTATGCCATGCGTTTATACGAATCCCTGTGTCAGTATCGTAAGCCGGATGGCTCAGGCATCGTCTCTCTGAAAATCGACTGGATCATAGAGCGTTACCAGCTGCCTCAAAGTTACCAGCGTATGCCTGACTTCCGCCGCCGCTTCCTGCAGGTCTGTGTTAATGAGATCAACAGCAGAACTCCAATGCGCCTCTCATACATTGAGAAAAAGAAAGGCCGCCAGACGACCGTATCGCATCTTCCTTCCGCGATATCACTTCCATGACGACAGGATAGTCTGAGGGTTATCTGTCACAGATTTGAGGGTGGTTCGTCACATTTGTTCTGACCTACTGAGGGTAATTTGTCACAGTTTTGCTGTTTCCTTCAGCCTGCATGGATTTTCTCATACTTTTTGAACTGTAATTTTTAAGGAAGCCAAATTTGAGGGCAGTTTGTCACAGTTGATTTCCTTCTCTTTCCCTTCGTCATGTGACTTGATATCGGGGGTTAGTTGGTCGTCGTTGATGAGGGTTGATTATCACAGTTTATTACTCTGAATTGGCTATCCGCGTGTCCCTCTACCGCCTGGAGTTTCCACGGTGGTATTTTCTTCTTGCGCTGAGCGTAAGAGCTATCTGACAGAACAGTTCTTCTTTGCTTCCTCGCCAGTTCGCTCGCTATGCTCGGTTACACGGCTGCGGCGAGCGCTAGTGATAATAAGTGACTGAGGTATGTGCTCTTCTTATCTCCTTTTGTAGTGTTGCTCTTATTTTAAACAACTTTGCGGTTTTTTGATGACTTTGCGATTTTGTTGTTGCTTTGCAGTAAATTGCAAGATTTAATAAAAAAACGCAAAGCAATGATTAAAGGATGTTCAGAATGAAACTCATGGAAACACTTAACCAGTGCATAAACGCTGAGTAATGAAATGACGAAGGCTATCGCCATTGCACAGTTTAATGATGACAGCCCGGAAGCGAGGAAAATAACCCGGCGCTGGAGAATAGGTGAAGCAGCGGATTTAGTTGCATTCTTCTCAGGCTATCAGAGATGCCGAGAAAGCAGGGCGACTACCGCACCCGGATATGGAAATTCGAGGACGGGTTGAGCAACGTGTTGGTTATACAATTGAACAAATTAATCATATGCGTGATGTGTTTGGTACGCGATTGCGACGTGCTGAAGACGTATTTCCACCGGTGATCGGGGTTGCTGCCCATAAAGGTGTCTGTTACAAAACCTCAGTTTCTGTTCATCTTGCTCAGGATCTGGCTCTGAAGGGGCTACGTGTTTTGCTCGTGGAAGGTAACGACCCCAGGGAACAGCCTCAATGTATCACGGATGGGTACCAGATCTTCATATTCATGCAGAAGACACTCTCCTGCCTTTCTATCTTGGGGAAAAGGACGATGTCACTTATGCAATAAAGCCCACTTGCTGGCCGGGGGCTTGACATTATTCCTTCCTGTCTGGCTCTGCACCGTATTGAAACTGAGTTAATGGGCAAATTTGATGAAGGTAAACTGCCCACCGATCCACACCTGATGCTCCGACTGGCCATTGAAACTGTTGCTCATGACTATGATGTCATAGTTATTGACAGCGCGCCTAACCTGGGTATCGGCACGATTAATGTCGTATGTGCTGCTGATGTGCTGATTGTTCCCACGCCTGCTGAGTTGTTTGACTACACCTCCGCACTGCAGTTTTTCGATATGCTTCGTGATCTGCTCAAGAACGTTGATCTTAAAGGGTTCGAGCCTGATGTACGTATTTTGCTTACCAAATACAGCAATAGTAATGGCTCTCAGTCCCCGTGGATGACAAATTCCAGGAATACCTGGGGAAGCATGGTTACTAAAAAATGTTGTACGTGAAACGGATGAAGTTGGTAAAGGTCAGATCCGGATGAGAACTGTTTTTGAACAGGCCATTGATCAACGCTCTTCAACTGGTGCCTGGAGAAATGCTCTTTCTATTTGGGAACCTGTCTGCAATGAAATTTTCAATCGTCTGATTAAACCACGCTGGGAGATTAGATAATGAAGCGTGCGCCTGTTATTCCAAAACATACGCTCAATACTCAACCGGTTGAAGATACTTCGTTATCGACGCCGCTGCCCGATGGTGGATTCGTTAATTGCGCGCGTAGGAGTAATGGCTCGCGGTAATGCCATTACTTTGCCTGTATGTGGTCGGGATGTGAAGTTTACTCTTGAAGTGCTCCGGGGTGATAGTGTTTCCAAGACCTCTCGGGTATGGTCAGGTAATGAACGTGACCAGGAGCTGCTTACTGAGACGCTGGATGATCTCATCCCTTCTTTTCTACTGACTGGTCAACAGACACCGGCGTTCGGTCGAAGAGTATCTGGTGTCATAGAAATTGCCGATGGGAGTCGCCGTCGTAAAGCTGCTGCACTTACCGAAAGTGATTATCGTGTTCTGGTTGGCGAGCTGGATGATGAGCAGATGGCTGCATTATCCAGATTGGGTAACGATTATCGCCCAACAAGTGCTTATGAACGTGGTCAGCGTTATGCAAGCCGATTGCAGAATGAATTTGCTGGAAATATTTCTGCGCTTTTGAGTGCGGAAAATATTTCACGTAAGATTATTACCCGCTGTATCAACACCGCCAAATTGCCTAAATCAGTTGTTGCTCTTTTTTCTCACCCCGGTGAACTATCTGCCCGGTCAGGTGATGCACTTCAAAAAGCCTTTACAGATAAAGAGGAATTACTTAAGCAGCAGGCATCTAACCTTCATGAGCAGAAAAAAGCTGGGGTGATATTTGAAGCTGAAGAAGTTATCACTCTTTTAACTTCTGTGCTTAAAACGTCATCTGCATCAAGAACTGGTTGACTTCACGACATCAGTTTGCTCCTGGAGCGACAGTATTGTATAAGGGCGATAAAATACGTACTTAACCTGGACAGGTCCCGTGTTCCAACTGAGTGTATAGAGAAAATTGAGGCCATTCTTAAGGAACTTGAAAAGCCAGCACCCTGATGCGACCACGTTTTAGTCTACGTTTATCTGTCTTTACTTAATGTCCTTTGTTACAGGCCAGAAAGCATAACTGGCCTGAATATTCTCTCTGGGCCCACTGTTCCACTTGTATCGTCGGTCTGATAATCAGACTGGGACCACGGTCCCACTCGTATCGTCGGTCTGATTATTAGTCTGGGACCACGGTCCCACTCGTATCGTCGGTCTGATAATCAGACTGGGACCACGGTCCCACTCGTATCGTCGGTCTGATTATTAGTCTGGGACCATGGTCCCACTCGTATCGTCGGTCTGATTATTAGTCTGGGACCACGGTCCCACTCGTATCGTCGGTCTGATTATTAGTCTGGAACCACGGTCCCACTCGTATCGTCGGTCTGATTATTAGTCTGGGACCACGGTCCCACTCGTATCGTCGGTCTGATTATTAGTCTGGGACCACGATCCCACTCGTGTTGTCGGTCTGATTATCGGTCTGGGACCACGGTCCCACTTGTATTGTCAATCAGACTATCAGCGTGAGACTACGATTCCATCAATGCCTGTCAAGGGCAAGTATTGACATGTGACCGGCTAGCGTCAGTTTCACCTGTTTTACGTAAAAACCCGCTTCGGCGGGTTTTTACTTTTGGTCATCGAGTGATTACAAAGCTTCCATGGTGCCACCTGACGTCTAAGAAACCATTATTATCATGACATTAACCTATAAAAATAGGCGTATCACGAGGCAGAATTTCAGATAAAAAAAATCCTTAGCTTTCGCTAAGGATGATTTCTGGAATTCGCGGCCGCTTCTAGAGTTATGACAACTTGACGGCTACATCATTCACTTTTTCTTCACAACCGGCACGGAACTCGCTCGGGCTGGCCCCGGTGCATTTTTTAAATACCCGCGAGAAATAGAGTTGATCGTCAAAACCAACATTGCGACCGACGGTGGCGATAGGCATCCGGGTGGTGCTCAAAAGCAGCTTCGCCTGGCTGATACGTTGGTCCTCGCGCCAGCTTAAGACGCTAATCCCTAACTGCTGGCGGAAAAGATGTGACAGACGCGACGGCGACAAGCAAACATGCTGTGCGACGCTGGCGATATCAAAATTGCTGTCTGCCAGGTGATCGCTGATGTACTGACAAGCCTCGCGTACCCGATTATCCATCGGTGGATGGAGCGACTCGTTAATCGCTTCCATGCGCCGCAGTAACAATTGCTCAAGCAGATTTATCGCCAGCAGCTCCAATAGCACCTCCCCTTGCCCGGCGTTAATGATTTGCCCAAACAGGTCGCTGAAATGCGGCTGGTGCGCTTCATCCGGGCGAAAGAACCCCGTATTGGCAAATATTGACGGCCAGTTAAGCCATTCATGCCAGTAGGCGCGCGGACGAAAGTAAACCCACTGGTGATACCATTCGCGAGCCTCCGGATGACGACCGTAGTGATGAATCTCTCCTGGCGGGAACAGCAAAATATCACCCGGTCGGCAAACAAATTCTCGTCCCTGATTTTTCACCGCCCCCTAAGAGACCGCGAATGGTGAGATTGAGAATATAACCTTTCATTCCCAGCGGTCGGTCGATAAAAAAATCGAGATAACCGTTGGCCTCAATCGGCGTTAAACCCGCCACCAGATGGGCATTAAACGATCCCGGCAGCAGGGGATCATTTTGCGCTTCAGCCAGATCTTTTAGATACTCCCCGCCATTCGAGGAAGAAGAAACCAATTGTCCATATTGCATAGGACGTTTGCCGTCACTGCGTCTTTTACTGGCTCTTCTCGCTAACCAAACCGGTAACCCCGCTTCTATTAAAAGCATTCTGTAACAAAGCGGGACCAAAGCCATGACAAAAACGCGTAACAAAAGTGTCTATAATCACGGCAGAAAAGTCCACATTGATTATTTGCACGGCGTCACACTTTGCTATGCCATAGCATTTTTATCCATAAGATTAGCGGATCCTGCCTGATCACTTTATCGCAACTCTCTACTGTTTCTCCATACCCGTTTTTTTGGGCTAGCTACTAGAGAACTTTTCGGATCAAGCTATGAAGGACGCAAAGAGGGAACTAAACACTTTACTAGAGAAAGAGGAGAAATACTAGATGGTCAAAGTAGCGATGAAGCCAACGCTCCCGTTGCAGGGCAGTTTGCGCTTCCCTGAGTGCCACCTTTGGCTTAGGGGATCGCGTACGCAAGAATGTGGTGCCACTGGCCAGGTCACATCGTCGGTTGGTATTGCACAAAACTCACTCCTGAAGGCTATGCGGTCGAGTCCGAATCCCACCCAGGCTCAGTGCAAATTTATCCTGTGGCTGCACTTGAACGTGTGGCCTAATAACTCGGTACCAAATTCCAGAAAAGAGGCCTCCCGAAAGGGGGGCCTTTTTCGTTTTGGTCCGCATCCACCTGTGCGGACCTCGGTACCAAATTCCAGAAAAGAGACGCTTTCGAGCGTCTTTTTTCGTTTTGGTCCATCGAGTGGCGCGCTTAGTTCCTCGTTTTCTCTCGTTGCGAAGAAGAAACGAGAAACTAAAATATTAGAGTCACACAGGACTACTAGATGATGCAAACCGTTTTAGCGAAAATCGTCGCAGACAAGGCGATTTGGGTAGAAGCCCGCAAACAGCAGCAACCGCTGGCCAGTTTTCGAATGAGGTTCAGCCGAGCACGCGACATTTTTATGATGCGCTACAGGGTGCGCGCACGGCGTTTATTCTGGAGTGCAAGAAAGCGTCGCGGTCAAAAGGCGTGATCCGTGATGATTTCGATCCAGCACGCATTGCCGCCATTTATAAACATTACGCTTCGGCAATTTCGGTGCTGACTGATGAGAAATATTTTAGGGAGCTTTTAATTTCCTCCCCATCGTCAGCCAAATCGCCCCGCAGCCGATTTTATGTAAAGACTTCATTATCGACCCTTACGATCTATCTGGCGCGCTATTACCAGGCCGATGCCTGCTTATTAATGCTTTCAGTACTGGATGACGACCAATATCGCCAGCTTGCCGCCGTCGCTCACAGTCTGGAGATGGGGATTGTGACCGAAGTCAGTAATGAAGAGGAACAGGAGCGCGCCATTGCATTGGGAGCAAAGGTCGTTGGCATCAACAACCGCGATCTGCGTGATTTGTCGATTGATCTCAACCGTACCCGCGAGCTTGCGCCGAAACTGGGGCACAACGTGACGGTAATCAGCGAATCCGGCATCAATACTTACGCTCAGGTGCGCGAGTTAAGCCACTTCGCTAACGGTTTTCTGATTGGTTCGGCGTTGATGGCCCATGACGATTTGCACGCCGCCGTGCGCCGGGTGTTGCTGGGTGAGAATAAAGTATGTGGCCTGACGCGTGGGCAAGATGCTAAAGCAGCTTATGACGCGGGCGCGATTTACGGTGGGTTGATTTTTGTTGCGACATCACCGCGTTGCGTCAACGTTGAACAGGCGCAGGAAGTGATGGCTGCGGCACCGTTGCAGTATGTTGGCGTGTTCCGCAATCACGATATTGCCGATGTGGTGGACAAAGCTAAGGTGTTATCGCTGGCGGCAGTGCAACTGCATGGTAATGAAGAACAGCTGTATATCGATACGCTGCGTGAAGCTCTGCCAGCACATGTTGCCATCTGGAAAGCATTAAGCGTCGGTGAAACCCTGCCCGCCGCGAGTTTCAGCACGTTGATAAATATGTTTAGACAACGGCCAGGGTGGAAGCGGGCAACGTTTTAGACTGGTCACTATTAAATGGTCAATCGCTTGGCAACGTTCTGCTGGCGGGGGGCTTAGGCGCAGATAACTGCGTGGAAGCGGCACAAACTGGCTGCGCCGGACTTGATTTTAATTCTGCTGTAGAGTCGCAACCGGGCATCAAAGACGCACGTCTTTTGGCCTCGGTTTTCCAGACGCTGCACGCATGTAATAACTCGGTACCAAAGACGAACAATAAGACGCTGAAAAGCGTCTTTTTTCGTTTTGGTCCTTTGAAGTTTAGGGGATAGTCCAATTATTGAAGGCCTCCCTAACGGGGGGCCTTTTTTTGTTTCTGGTCTCCCTACTAGTAGCGGCCGCTGCAGTCCGGCAAAAAAGGGCAAGGTGTCACCACCCTGCCCTTTTTCTTTAAAACCGAAAAGATTACTTCGCGTTATGCAGGCTTCCTCGCTCACTGACTCGCTGCGCTCGGTCGTTCGGCTGCGGCGAGCGGTATTAGCTCACTCAAAGGGTTTTGCCCGCCCTGCCACTCATCGCAGTACTGTTGTAATTCATTAAGCATTCTGCCGACATGGAAGCCATCACAAACGGCATGATGAACCTGAATCGCCAGCGGCATCAGCACCTTGTCGCCTTGCGTATAATATTTGCCCATGGTGAAAACGGGGGCGAAGAAGTTGTCCATATTGGCCACGTTTAAATCAAAACTGGTGAAACTCACCCAGGGATTGGCTGACAAAGCATCCTCTCAATAAACCCTTTAGGGAAATAGGCCAGGTTTTCACCGTAACACGCCACATCTTGCGAATATATGTGTAGAAACTGCCGGAAATCGTCGTGGTATTCACTCCAGAGCGATGAAAACGTTTCAGTTTGCTCATGGAAAACGGTGTAACAAGGGTGAACACTATCCCATATCACCAGCTCACCGTCTTTCATTGCCATACGAAATTCCGGATGAGCATTCATCAGGCGGGCAAGAATGTGAATAAAGGCCGGATAAAACTTGTGCTTATTTTTCTTTACGGTCTTTAAAAAGGCCGTAATATCCAGCTGAACGGTCTGGTTATAGGTACATTGAGCAACTGACTGAAATGCCTCAAAATGTTCTTTACGATGCCGCCATTGGGATATATCAACGGTGGTATATCCAGTGATTTTTTTCTCCATTTTAGCTTCCTTAGCTCCTGAAAATCTCAATAACTCAAAAAATACGCCCGGTAGTGATCTTATTTCATTATGGTGAAAGTTGGAACCTCTTACGTGCCGATCAACGTCTCATTTTCGCCAAAAGTTGGCCCAGGGCTTCCCGGTATCAACAGGGACACCAGG
+
9444452112@@AB<;:<:=??@81/0,2?EBDA>77:2322546BAACCEGEHJJJJJJFFC<CJHJHJFFHJJJIGGHHE=;;=DJJJEJGEDGHEJEJJJJEJHFJIJ@@@@JJJIJJFJGGJJJJIJHJJBBBB0///6999EEEFJJJJGJJIJJGJIJJJJHJJDEGFIGHJJJHJGHEJGIFJJJJJIEJJJJHBDCGFFCCJJEJFJJCAAAFE>>DFCDCIBDDF66669<:;<85JFCJJJJJJJJJIFGGHJGEAB898887211000/**)*)(()07??AAABJGJJEEJFJDB66532201./.-0.-+*)))(()+,03A=5545D988999660.1BEJJJIBAAACI>==>C;9:=FDFGHHJFJJFJJJJJJHGGJFJJJGHIGIDFCJI>?E@>A@@AJJJGJIHJJHJGIHJJJJJJIIGJEGJFJFJJFFIBHDBCD@AB:65)(''7:996668?FEFHIJJIHJJJJJHIGIJJDEDB+*,.8:?ACDCEGJJJEFFEHGJGEE??CDDFJHD<<DJJIJFGJIIJEJIGJJIJHJJFJJJ5555=<//988:=CCA@BDCJEFHFJHIFDFEJJIJJGJJFJEGFJDJJJFJFFICCGJIGFDIEJJJGIJHJIJJJEI=<<:?IJJJJJJJHJJIJHGEGJEJJIIJGJJJIB8334DJJHJHFJJJJJJJIHGC44440000=771/./1,*'&/00;@C;:::=>BCHJJJJHJGJFGEE;;97%$#%('./=@@FIFDDBBJIIJHJJJJJJJIGJJJJGA??>?C7CEFHEGJGDJ@><>BJJHJB9><:=CCBCCD>759=HJFGGJHJIIEFDCFICE/.,+('(-&$$%(,,-,228*C4JFGJGJJ;:::HJJJJJJJJGFFJHJJFJJF::IJJFHEHHJJJJJHHJFGJIJJJHJJGJJIJFJJJJJJHJGEGDJHJIIIJJGEEJJJJHHFJGJJHFFJFHGJJHJC<;4-)-.3,:CDDJHJIJEEBCA<;<<77GHHGHIHJFHJIGGHGHFIJJIJJGIJJIJIJJJFHIJJHFJJHJJJJIIFJGJHJE..--<@D8?<?;;<B>GGGIDGJIIJIJHHJGJGHJIJGGHEGHDC@:9:'&&&((())))890001/--+**+,.=BFEJJJJJFJGFJJEJJIIIJHGJEJDJ66,+)3''''//221/--,//..,,++,&//3==:7546)(%%%&'?>FIGFDBB@@GDDJD>888:??@@DHJIGFJIIIGJJIJHJJJJJGGDEDEFFHEEGIJJJEHJFIJGGJHJJHJFHEDDCEH?751/*)+'$$%%--GGFJGJJJJDGIGICEGDHGJEJJFBBBB>=4FCCCDDFCDB@CCCFDFEFHGJJGGJHHGFJIHFEDFJJJCEEEJJJJGFGGFJJJJIEDECEJFJFGGHIFJJJGHJDDBA@@@@@CGDFHJJEGJDAAJJJJJFFIFEFFE8777>@?:IJJJIJJJJ<;::JJJGJJJJGIHGHJJJJHB@@?JJJIJJIGGHGIFJ655&%%&)++-;;<@=;=BDIEIFJJJJHJIJJJJJJJJJJJJJJJIGJFIJ+***ECECE>:63334>?CFEIJJFJGHGJJJJJJIJJIGJIJJJJG8882<:5;7,++,&%%%%$%'%''''((=100010/113<3+//?DGJH777?F=;5444@@CDGJFBJJJJHHHJJJJJEDD>=;:78:>A???EJJJJJJJGJJIJIJDGGHFJJJIJ?@@@H@@@@FJJJJJJJJJJJJHJJDJJHGFEHGIIGJIJFJHHIJJJGJFJFJHJJIJJJFJIDEJJEJ7.-.A@CD<<::5;49566;32*)))),.)066>JHJGFFJGJJJJB@?>BDEJGB:4+('&%&).01DEECEEIEJIGJJJIJIIJJJJJHIJJHJJGIJJGFJG><<9BJEJJIHHJJHJGJHIJJJJIIDHJGFIFEBAA4;5,,,--B:67@JEJHJJJIJHIC@82-.-,,17;@HFAJHHJCC><=+77JJFEDEIGHJJJJJJGHJJEHIGDFDIJJGDEFCBABCCJJJGJECCDJIGEECJGJJJEFEDDCIJHGFHJJJJJJEJHJJJJJJFJIJJJHEFCHJJHJJJHIJGIGJJJJJJJJJJJJGHJGHHGGFAB@----F@J>>>?JJJEEI>9,FDJJJJJIJJJECFJFIGJJ4444JGGDEGEGGJJJHHIJIGIJJFJJJJJJJJGFIJIJIJIEJJJJFGGHJJGIJGIJJEJGECCEFFJJGEJ@???JJJIJJFIJJJJHFJIIJJJJJJJJIJJFIIIJJJJJJJHFC?<?>;FEDJFIGD:::FI889AIE@>>:5,--AE=@999899;=A@<<<,::=B@09CJIGJJJB??@HEJJH6;4668>BDBDG;;;9GEHJHIJJJJJJGJHEFJJHGJJJJJ=;:9:964%%%'))+(''&((*,('),+*'&%$&,47JJF>><<:;==3'''6;JJJFJJJGJJFJJJHFJJIJJJIJGJJEJJJJJJJJD@A>>ADFBB@J=8311=AFJFEFJJJIGJJJJGJJEDEIFJJGHJIJJJJJJJHIJJGB:9JE=@AEHDE<=;:>CBFJHJJJJJJJJJJIJGEGJDJJJFIFFJJI;***+AACIHIJIJJJIJECCACA=)+-++,./112;=ABJHJJGJJEEHJFE;010*678AJJIJHGGFJFCABFDEEAEJJIIGJGHGIHG>=<9('')0/,())***(*,::;@CIEJHJJHDFFGJHHIJJJJJJJBCDCACACJGGJIJJJJIHIIDJEFEJJJHJJHFJJJJJIJJJIIJJJIJHEECIEJJIEJIHJJJEHHFJJJJIJJGJJJAHIJHHJJ666596*')%%&/))-2239>@HFJHJJHJJJJJJJJDEC,,,-:;@BHFJJJJJIJEBC3--/+'')())+,,--74453344CBFGJJIEFJJIJHJJGIJJJJEJJIJJFJJJJJGDCCCGDB@AGIJIJIFJJEHJDGCFGJJJJJHJHFDEEGJJJGJJIHJJGEDIGJJHJGJGEFJHFJJJJIFFJJF5555BBJJJJ@:999FGGJJIJIEHEHJIJHJJ???A>;;?@ADJGEGGJJEFIIJJJJFDEIIHIHGGFJGGCCCIJJHJFJHJJJIFJGEJJJJJJJIJJJHGJJJJJJJJJJIGDJHJHFCEJAABBFFIJJJFHJGJGFJC553*)*++**''(()+@@AGHGJJJJC?IEJIIJJJJGDJJJJJJJJJJJIJJGJJJHHFHJGJJFJHJGJCBDFJFIDJE@B;66686--.660**=HEEHJ>JGGJJFEGG==JJJJHJHJJJJGJDC))))24ACJJJJIJJJJFJJJJIIIDJEJJJIGGC@;71/199?FFGFFJ>===HJJFBJJ>=<=3//0AAAA?@BDDCJJEDGEJAAABJJHGFGJJJGHJJJHGJJJJJJGJJIFGGFFFJHJIJFJJJGGECDJJJGGEI9----415&%%'&&&&&&'=3222G=9778J>6546<EIHIHFHJGJIIEEJJJHIJHFJJ;;;73355+$#$%'()-3:;?@?@A?=?DHJGBBA??=IAJJJIJIGED??)(((4BFFJJFJFEJICECC?<7=FJGJCJGJJEJJGIGGGFJGGJJJJJJJEJGJJJJJHJIFEECB=0--09@JJHJGHJDFEGJG@CBAA:/68B@JDDBBABGJHJIHIDJHJIDEIJDEEB211298754432155=EGHDFCCA<4:5<EBAA8777CDIEFJJJJJECA8''')5,,,-4999<=>BB?633('&'15687>>?GGHJJJEGC:::::55FFBF>?>>?EGHFFC,,,,6668<<==@BBDE4443--,,-,,2A322<?ADJHEFHFBBA::84666667@>??=1/.&&'(-0148:::>7;<A@A9::43423.-......010865346792489?<DBAB@ACHJJCDF??A>A?<<5<=;<AAADFCCC..../6566?AACCEGGFJGEJJFJJJJJJJHJJJJIIGIIFJDJCCFJJJJJGFGEJJJHJEDIEJJJJFJJJGJJJIJHHJG@>----/)*DBEE77++++272;@@DGJEJIJ@><<:999AFEFGGGHGJGJJIJJJIEGJHJJJFEGDFHDJFF-''''<:;@EFHJGFBBFC=5334<==>@AGGCJJHJJJHJJJJJIJIJJJJFHD000/@DCDEEHIJFHEFJJAA?A:999DJJGHJJJHDJI97.-.099BACGBAACAGIJJGJDAA??.+++666:<=A??BDCCJJJJHD88DF@?>>A:BIJFJJJIDIFABB4334FCCFJJFFHIIGIJJJJIJJIJGEFFHGGJIJJFJHGJGHHDBAABFJIDEIEHGFJIJJJJHIGD?@ACJJJIJJJGGDGGDFHJJEFGFFIFF:9:9D0//3AJJFCFEDJFB??:73,37EHJIHJIJJGIJIIFGJJJJI2115?>@@JJJJJEEGGC>;>IEIJHFJJJJJHJJJJGCCBC???AJCFFJJJJJJJHIJFCCAA@CHJJFGGA@22655EG6556;3223CDJHFJJJJJIJEFJJJJJHIHGFIJJIGJFIHJJDFDEJHFEIFJFIHJHFEDCEJJJ@A?>@3333CFJGJJEF5545DCCDHIJHDJGHGHJGJGCCFEJJGG8778JDH67>HEIGCCCHJDHJHGJ@=>;>DDDGJIJJJJJJJHJGFJFFFEFJFIIIECJFCBBCIJJHHJHJJJJJEBBCCJIJGDFA@BF>=?JJFJJFJJJJFIJJFJIJGGIHJJJJHJJJJGJJIBIJJHJJHJJHJJJJHJF@?>>A<<;;99@DGJHJJJJJIJGHJJJJJJJIEICDIEDCDD@@??FDEB=>9889A@@BBAED;:;;.-)),111*)'*&&<:99,BJIJIJJJJGIJ8888EJJJH=EJJJJJJJECBAJIGJJJJDCEJA@AF<;;;;;;<:6JIG@??B93203355CDGJHJGJJJJJJHJIFJJJHJJJE<<=?A=FG?CCIJIGJIHFEJDCDGHIJJJJHJJJGFFJ@@;:<<JGGGGJIJIJGJJJHGGGJJAADHHJIJJJJJJJHIHJJJJJCCCFJJJJJIJJJJIGE6555HB?@>?989:=JIJJJGJFJHIJJIJECC@B=<<=AGB877410B>770&&&'+992,)+11367<645656@GECBDD>;:;<?BGDBEBDD?7779//./:::;4,+**,+*+,/4=<8<<?BDCGEJJHC6666>??GIIIFGJJFJJGIJIJJJIHGGJEGJIGEJGJ;980002)&%')*'/;DFD999:JIJ755533342111612113(%%%&(,1(%%&%%%%(14////56-,,-3,+++-+,8;1===<=;<<=;A6((((--'''))----*?@@@@FJJJIGJIJIJJGJHJJJJIFDA500CFDDHD>???IJFGJGJHGH<<74***+?@DJJJJJIJJHJJIJJGGFHJJJGHCC566721149:;=DGJJJJJIJJJJ><<A><;0///9::::CB66:JJGGJJ8888EHHJJJFJJJJIHJJJIFFJJJFJGEIIJJHJHHEJJJIJJIJJGFJJJJJHFBJJJJ>><66>?<;:...''('/.*'''')>=HFDIBBGEGFEC6677FJGHJGEFJHGGJGJHHJJGJ333HJEJCFJJHB>A87F>=<JJ63226JJFJAA?A>?>BFJIDE=;;?JBDIDJEEIJJFCB@@J>?=6667===5?@?<ADCHBFDC4345/.(,,,,=@<;;899:GGGJJDCDEDGEJC@FGIJGJJHJJJJJIJFA@A@=>CB>=FHGJHCDCBB.)***..-.4II??::7730..)(&&*+'($$&&(&$#$%(.**//+%$$$&((25556;>?FDBB@DFC;;;A00/0A?:;=DBIJGFJGHBB@?/,,,,//5211-/FGAGGHHIJJJHJGGJJFIHJJJJGIGGJIJIJJIJ;;;;EHEJJJGE<=A@FBC@??BC@>>>9888EHDIFE?A79?JG<==>>DAA3-DCDGBBE@=996<DJE?8889E665666?>>CEDJEFJFJDFGCBE;BBGJJJJIFJEHJJHHJIJJJJIJJJJJJJJJBJGJJAB>JIJGC::;BH'''&&'*)('')16:;<.../''&(---..8@JJ??<<)(((61**,/:?=<BJJ<98:>@?=:73+(.(('''',/0000=<ABBA@=>?@IJJJJJIJHIJJHJHJJJFJJJJJIJH666566:?>989:C222142,*),.-..00>CGDEJJ>===EEHJJGEFIHJJJ:995JD1)&')033686338:>CDBCCGDDJJJIJJJJJJGIGJJJHJJJJBCBDJJJJIFFJJHHHJIIJJGJJJJJHIGIJBA?BCJB7*)((0,,,-><=?>EFA5)''+:0<FDJJJJJJ?6556JJJGJFJJGJIJJFJJGEGJJJJJFJHJJGJJJJJJGJGJJEJJIHJJJJGJJJJJIHGJJGFDEF75001'''15-)''+,,5..//A?-,-./@.--'(()>@BGFIFGFJFFGHGJJFIJIJIJGFJJJJIB<<;99>A@DD-,,,;>9'(&&%)22278?DG@A>=@0,,+,9:AFCC@??AJHEGJJIIJIJJGJJJJJJFJJJJJJHJJGJJ??@?=:;;;;78A@EDDBAJEGGD>>=?AEEHJ:::;JHCB88875031'''',-:;ACEJFJJJJGJJJFJJJFJJJJJJJJJIHGEHJIGJJI88855793+**/0?HEGEHHGFJGJHEJGJHJGF>=>>GCCEDJJJGJJJJBC@@BBIJB-,--B@A=>=71B=><8889=GJHFFEJGJFJJJFJHJJJJDJJFGFGGJJGIIJJHHJIJIJJJJIFGIJJIJHJJJJGHGJGJJJJFIGJJFHJJJJJJJJJJJGHHJJJJJJJE;846--,,,(((C;<<<JABB@IJGJHJGGCABDJHIFJIGJJJHJGJF=99HJJ@???HIHJJFHGGEJCDHHJGEFJJEFIJJHJFEACIFJI999;9789=?AA?.../722+****221.10**()))*..?FJJIIEHGIIJIDHJIJJJGJJJJJJJIJJJJJGAFEJJJJJDFEDIJJGHJBDCBAJJECJGJJJJHIJJIJIJJGJJJJJGECCB?FJHHJJJGIBJHHIJJJJHJJJJJJJGJJJJJHJJJGIJJJJ::99EDHJIJJEJJIJJJJJJHJJJJGJJEJHJJJJJGJJJJJJJGJJJJJHIJIJJGEDECJG9999FCAJJJJHJJJJJJIJGJJIFJJJIFJJJGJJJJJFGHFDIGIJJIF?===@DD?J111173/*((%..3225?<AJHAAB@FEBA-+*****+674336****331111FGGC@EGJEGGCEJC>?>DB'''):9@FJJJJIHJHJIIHCD9888<@??=<A?HIEEEGIHIJJFEJEGJGJJGGF>==>FH@==>888>,,,,FJGJJJHIJGE::=<,,,,HCD>>(&&-1;</<=:;;;ACFIJIGJJJHJIEIJGJ@AAAGEAA?:/--,09///::9:....CAJDJJJHHDEJJJJFCA?>B>.-'%&',4))))@EEJGGIHJJJJFJJJIJAAABFGJJFCFJCABBJJGJJGEJHJJJHIEB=><EGC@CCAADGDDDGJJDCJ@JIIIJGIIHJJFJFJJIJIJJEJJHHGJGJJJJGJJJEJ>EJIJJJJDJEED@AHHHJGJJJJG=<<<EGEJJCCCD?AJI3363IJCFHJJJJJJIJFJJJJJGJHJ;;;=D??ABBB?=D<==A;CHJJEDDEJJGJIGJHJFDGJIJJJJJJJJJJEJJJJJJGGHFJJJJJJJJJHJJJJJJGJEA??@FFECEC;7768779<<<::)&&'+,1:;965564-)''(%%'.*=>@JJIJJJHJJHJJJFJJJJJIJJIJJJJJJJJHJJJJGJJHJJIJDEGEEJDFGIJCABJGFHJJJHJJJJJHFJIFFJHJJGIGFDG?@@EGFJJA@@AJHJIHDJIIJJGJGHJJJJIJGJGJHIGFJGJFJHJJHJHFDDGGIJJGIJHIJC@>@CJGE>=>>>JJFJJJJJJCABBJHJJJJJGHJGJJJJGA@AA>ADEIHIAA?@0**'&)4**,---*,+,55==>@EAFCJCFHJJJIJGHJJJGIJJJGIH>@IJJJJGJJJHJJJJGJJJEJEIJJJJJCBEJEBAB@@>@GCFCDFGIJFGJGJJJJJJHJJIHFGGJGJHJBB@<AAFHEBBD32346789AFDEDGHGGIJEHJJHGGJJE866GFJJJJJEJFJ@@A7JJJJFGJJJJJJGHJIJJEHJJ:HJGJJIJFJ55JJJJJJFJJJJJDJJJJIHDJJIGJJJGFHJIJIHJJIJJHJIJJGIJEFDJJHJJJDA;=>?DFJHJJJJBBCHIJGJJJJJJJHJJIJFIJGEGIJJJGJAHGJJJGJJJJJJIJJJGH***+JIJJIIJJJGJHIJFJIGJFJJJJED@??JJJIJJJIIFC@****:50-0349=?@HIGJFJJJGJGJIJJJHH<?=,((.<AJBBDFEJHIFE9;?AJ888GHJJJJDJJHJJFHGJJGJEEC)))*IHFB>=>JJJFJIEEFEIJG;;;;BDEJA>>BEGBJDCEHFGJIGJJGFGFJIHJJJJJJJIJFFC6333JJHJJFGJFIJJJJFC=668JHGH7788B6666GIE:=-'GGGECCBD888/://3.)&%
@Glass_F3P_6_D3_6_19_9
GTAACCGCATGTCCTTCAGGTGTTGCCCATACCTATATGGCAGCAGAGGCGCTGGAAAGTGCCGCGAAAGCGAAAGGCTGGGAAGTGAAAAGTGAAGCCCAGGGGTCAATTGGTCTGGAAAATGAACTGACTGCGGAAGATGTGGCGAGCGCTGATATGGTGATTCTGACCAAAGATATCGGCATCAAGTTTGAAGAGCGTTTTGCTGGCAAGACCATCGTGCGCGTCAACATCAGCGATGCAGTAAAACGTGCTGACGCCATTATGAGCAAAATTGAAGCTCACCTGGCGCAAACCGCTTAACCTTATTCCCGCTCGCAAGGGCGGGTTCGCTCCACAGGAGTTCCTCATGACGAATCGTATCTCTCGCCTCAAAATTGCACTGTTTGCCAATACCCGTGAAATCTCGCTGGAGCGGGCGCTGCTTTATACCGCCAGCCATCGGCAAACCGAAGGCGAACCGGTGATATTGCGCCGGGCGAAAGCAACAGCGTATATCCTTGAACATGTTGAAATTTCGATTCGTGATGAACTGATTGCCGGTAACCGCACCGTAAAACCGCGCGCCGGGATTATGTAGCCGGAAATGGACCCTTACTGGCTGCTGAAAGAGCTACGGGATCAATTCCCGACGCGTCCGCAGGACCGCTTTGCTATCAGCGAAGAAGATAAACGTATACCGTGAAGAGTTGTTCCCGTACTGGGAAAAACGTTCAATGAAGGAGGAAGACTTCATCAACGGGCAGATGACAGATGAAGTAAAAGCCGCGACCAACACGCAGATTTTCAGCATCAACCAGACGGATAAAGGCCAGGGGCACATTATTATTGATTACCCACGCCTGTTGAATCACGGGCTGGGTGAGCTGGTGGCACAGATGCAGCAACATTGTCAGCAACAGCCGGAGAATCACTTTTATCAGGCCGCGTTGTTACTGCTGGAAGCCTCGCAGAAACACATTTTGCGTTACGCCGAACTGGCGGAAACGATGGCAAACTGCACAGATGCCCAGCGTCGCGAAGAGCTGCTGACTATTGCAGAGATCTCCCGCCATAACGCGCAACATAAGCCGCAGACGTTCTGGCAGGCGTGCCAGTTATTCTGGTACATGAACATCATTCTGCAATACGAATCCAACGCAGTTCGCTATCGTTGGGGCGCTTCGACCAGTATATGTTGCCGTTCTATCAGACATCATTAACCCAGGGCGAAGATGCGGCTCGAGGAGTTCCTGAAAGAACTGCTCGAATCTTTGA
+
IEJHJJGEJFJFJJJGDGFJEJFJEHJJJIJJJHJJIJIGJJHGJHJJIJJJJJJJJJJJJJJJJIGIJJIHJIIJJGJFFGJF@?*)),,)('(+'''(./16663222?>>>?ECGJJJJH5556JJHJJJFFEEHHJGEJBBGDFEIEABCGJGGJIEGJJJJJJJJJJJJJJHJJJGJJJJGFIEHJJHJGJHJGIJJJGIFGJJJJJJIJJGJJFHGJEHBCEDJJHHFJJJ@???E<;;=FJJHEFHGJJGGJIJHJJHJJJJGJIJJGJJJJJJJHDIIIJIJFD>=CCJ>?<1'(10343577<>.JJHJJHJEJJJDBCCE;65,&*'7..EGGFFHIHHEJJJJBBECEEGFA55?D@>??B@;;;C)))*>>??66225/&((''+,+..C;;;;DDIGJIIJJJIIIHIJEH7*(-+--8ABGGHHFJIJJJIGJHHJJFJJEJJJHGJIEGIJJEJJGHIJGJFJIJIJGJJJABAJJJJJIJJIIJJJJHJIIJHJJEJGJGGJ5445CA==.--*+)&,,,469<9889GJJIJJJHJIFHHJJJJJHJFGJEDFEEJJJEGA((()<IFJJJIIDDD<ED8<C::?AB;:788959755-))(&('-...7688;@@DJJJJHJIIGHIFJCA96B?AAAACBCBHJJJIGJH==JGI//''%$%%*:CDJJJIJJJJFJDAIGJHGJJHGJJII@BB=/..04420-)(&(%'%&)'-.:<EG>>>?IHHJHGFJJFJEJJHJJGGFGJJGGJIJJJGIGHIHFHJJJJJJHJJJJJJJJJJIJFJJJJJGFJIIJJICJGGJJHJJEDEEHJJJJJJFHIJJIJJJJJJJJHJJJJJJJGFJJJJ////?>@JHGJJECCFFGJJIHJJJJFHJJJJGJJJJIJJJJJJJJJJHJFJJJJJIJJJIJIFGJJJJHFJJHJJJFJJJDB?A,,++557CBIGJJJJJJJJJJJE===?HJIFJJJJJJJJJ988)('',,-0/022../4//@?;IHCDFDE>=>=FCCGEDJJJHJEHIEJA@A7787:))3(CHJGDIJGJDECCFEI?74++->DFFCBJJFEGJJJJFE>==?HHFJGJJJJJJHHIGHJJGIJJIHEJGIJJJJHJJJHFEGGJ4444:1*(((>DJJJIJJJJHJJJGEFFIJFGHJJFJJEHGJJJJIGJE9889?;:9;AA95772==766776+/,)))))*.-+,,,33;;BA?;=>AFEHJJJJIJJJJDJIBEA3;('
@Glass_F3P_6_D3_6_19_10
ATGTCACTTATGCAATAAAGCCCACTTGCTGGCCGGGGCTTGACATTATTCCTTCCTGTCTGGCTCTGCACCGTATTGAAACTGAGTTAATGGGCAAATTTGATGAAGGTAAACTGCCCACCGATCCACACCTGATGCTCCGACTGGCCATTGAAACTGTTGCTCATGACTATGATGTCATAGTTATTGACAGCGCGCCTAACCTGGGTATCGGCACGATTAATGTCGTATGTGCTGCTGATGTGCTGATTGTTCCCACGCCTGCTGAGTTGTTTGACTACACCTCCGCACTGCAGTTTTTCGATATGCTTCGTGATCTGCTCAACGTTGATCTTAAAGGGTTCGAGCCTGATGTACGTATTTTGCTTACCAAATACAGCAATAGTAATGGCTCTCAGTCCCCGTGGTGGAGCAAATTCGGGATGCCTGGGGAAGCATGGTTCTAAAAAATGTTGTACGTGAAACGGATGAAGTTGGTAAAGGTCAGATCCGGATGAGAACTGTTTTTGAACAGGCCATTGATCAACGCTCTTCAACTGGTGCCTGGAGAAATGCTCTTTCTATTTGGGAACCTGTCTGCAATGAAATTTTCAGATCGTCTGATTAAACCACGCTGGGAGATTAGATAATGAAGCGTGCGCCTGTTATTCCAAAACATACGCTCAATACTCAACCGGTTGAAGATACTTCGTTATCGACACCAGCTGCCCCGATGGTGGATTCGTTAATTGCGCGCGTAGGAGTAATGGCTCGCGGTAATGCCATTACTTTGCCTGTATGTGGTCGGGATGTGAAGTTTACTCTTGAAGTGCTCCGGGGTGATAGTGTTGAGAAGACCTCTCGGGTATGGTCAGGTAATGAACGTGACCAGGAGCTGCTTACTGAGGACGCACTGGATGATCTCATCCCTTCTTTTCTACTGACTGGTCAACAGACACCGGCGTTCGGTCGAAGAGTATCTGGTGTCATAGAAATTGCCGATGGGAGTCGCCGTCGTAAAGCTGCTGCACTTACCGAAAGTGATTATCGTGTTCTGGTTGGCGAGCTGGATGATGAGCAGATGGCTGCATTATCCAGATTGGGTAACGATTATCGCCCAACAAGTGCTTATGAACGTGGTCAGCGTTATGCAAGCCGATTGCAGAATGAATTTGCTGGAAATATTTCTGCGCTGGCTGATGCGGAAAATATTTCACGTAAGATTATTACCCGCTGTATCAACACCGCCAAATTGCCTAAATCAGTTGTTGCTCTTTTTCTCACCCCGGTGAACTATCTGCCCGGTCAGGTGATGCACTCAAAAAGCCTTTACAGATAAAGAGGAATTACTAACGACAGGCATCTAACCTTCATGAGCAGAAAAAAGCTGGGTGATATTTGAAGCTGAAGAAGTTATCACTCTTTTAACTTCTGTGCTTAAAACGTCATCTGCATCAAGAACTAGTTTAAGCTCACGACATCAGTTTGCTCCTGGAGCGACAGTATTGTATAAGGGCGATAAAATGGTGCTTAACCTGGACAGGTCCCGTGTTCCAACTGAGTGTATAGAGAAAATTGAGGCCATTCTTAAGGAACTTGAAAAGCCAGCACCCTGATGCGACCACGTTTTAGTCTACGTTTATCTGTCTTTACTTAATGTCCTTTGTTACAGGCCAGAAAGCATAACTGGCCTGAATATTCTCTCTGGGCCCACTGTTCCACTTGTATCGTCGGTCTGATAATCAGACTGGGACCACGGTCCCACTCGTATCGTCGGTCTGATTATTAGTCTGGGACCACGGTCCCACTCGTATCGTCGGTCTGATAATCAGACTGGGACCACGGTCCCACTCGTATCGTCGGTCTGATTATTAGTCTTGGGACCATGGTCCCACTCGTATCGTCGGTCTGATTATTAGTCTGGGACCACGGTCCCACTCGTATCGTCGGTCTGATTATTAGTCTGGAACCACGGTCCCACTCGTATCGTCGGTCTGATTATTAGTCTGGGACCGGTCCCACTCGTATCGTCGGTCTGATTATTAGTCTGGGACCACGATCCCACTCGTGTTGTCGGTCTGATTATCGGTCTGGGACCACGGTCCCACTTGTATTGTCAATCAGACTATCAGCGTGAGACTACGATTCCATCAATGCCTGTCAAGGGCAAGTATTGACATGTGACCGGCTAGCGTCAGTTTCACCTGTTTTACGTAAAAACCCGCTTCGGCGGGTTTTTACTTTGGTCATCGAGTGATTACAAAGCTTCCATGGTGCCACCTGACGTCTAAGAAACCATTATTATCATGACATTAACCTATAAAAATAGGCGTATCACGAGGCAGAATTTCAGATAAAAAAAATCCTTAGCTTTCGCTAAGGATGATTTCTGGAATTCGCGGCCGCTTCTAGAGTTATGACAACTTGACGGCTACATCATTCACTTTTTCTTCACAACCGGCACGGAACTCGCTCGGGCTGGCCCCGGTGCATTTTTTAAATACCCGCGAGAAAATAGAGTTGATGGTCGCAAAACCAACATTGCGACCGACGGTGGCGATAGGCATCCGGGTGGTGCTCAAAAGCAGCTTCGCCTGGCTGATACGTTGGTCCTCGCGCCAGCTTAAGACGCTAATCCCTAACTGCTGGCGGAAAAGATGTGACAGACGCGACGGCGACAAGCAAACATGCTGTGCGACGCTGGCGATATCAAAATTGCTGTCTGCCAGGTGATCGCTGATGTACTGACAAGCCTCGCGTACCCGATTATCCATCGGTGGATGGAGCGACTCGTTAATCGCTTCCCATGCGCCGCAGTAACAATTGCTCAAGCAGATTTATCGCCAGCAGCTCCGAATAGCGCCCTTCCCCTTGCCCGGCGTTAATGATTTGCCCAAACAGGTCGCTGAAATGCGGCTGGTGCGCTTCATCCGGGCGAAAGAACCCCGTATTGGCAAATATTGACGGCCAGTTAAGCCATTCATGCCAGTAGGCGCGCGGACGAAAGTAAACCCACTGGTGATACCATTCGCGAGCCTCCGGATGACGACCGTAGTGATGAATCTCTCCTGGCGGGAACAGCAAAATATCACCCGGTCGGCAAACAAATTCTCGTCCCTGATTTTTCACCACCCCCTGACCGCGAATGGTGAGATTGAGAATATAACCTTTCATTCCCAGCGGTCGAGTGATTAAAAAAATCGAGATAACCGTTGGCCTCAATCGGCGTTAAACCCGCCACCAGATGGGCATTAAACGAGTATCCAGGCAGCGGGGATCATTTTGCGCTTCAGCCATACTTTTCATACTCCCGCCATTCAGAGAAGAAACCAATTGTCCATATTGCATCAGACATTGCCGTCACTGCGTCTTTTACTGGCTCTTCTCGCTAACCAAACCGGTAACCCCGCTTATTAAAAGCATTCTGTAACAAAGCGGGACCAAAGCCATGACAAAAACGCGTAACAAAAGTGTCTATAATCACGGCAGAAAAGTCCACATTGATTATTTGCACGGCGTCACACTTTGCTATGCCATAGCATTTTTATCCATAAGATTAGCGGATCCTACCTGACGCTTTTTATCGCAACTCTCTACTGTTTCTCCATACCCGTTTTTTTGGGCTAGCTACTAGAGAACTTTTCGGATCAAGCTATGAAGGACGCAAAGGGAACTAAACACTTTACTAGAGAAAGAGGAGAAATACTAGATGGGTCAAAGTAGCGATGAAGCCAACGCTCCCGTTGCAGGGCAGTTTGCGCTTCCCCTGAGTGCCACCTTTGGCTTAGGGGATCGCGTACGCAAGAAATCTGGTGCCGCTTGGCAGGGTCAAGTCGTCGGTTGGTATTGCACAAAACTCACTCCTGAAGGCTATGCGGTCGAGTCCGAATCCCACCCAGGCTCAGTGCAAATTTATCCTGTGGCTGCACTTGAACGTGTGGCCTAATAACTCGGTACCAAATTCCAGAAAAGAGGCCTCCCGAAAGGGGGGCCTTTTTTCGTTTTGGTCCGCATCCACCTGTGCGGACCTCGGTACCAAATTCCAGAAAAGAGACGCTTTCGAGCGTCTTTTTCGTTTTGGTCCATCGAGTGGCGCGCTTAGTTCCTCGTTTTCTCTCGTTGGAAGAAGAAACGAGAAACTAAATACTAGAGTCACACAGGACTACTAGATGATGCAAACCGTTTTAGCGAAAATCGTCGCAGACAAGGCGATTTGGGTAGAAGCCCGCAAACAGCAGCAACCGCTGGCCAGTTTTCGGAATTGAGGTTCAGACCGAGCACGCGACATTTTTATGATGCGCTACAGGGTGCGCGCACGGCGTTTATTCTGGAGTGCAAGAAAGCGTCGCCGTCAAAAGGCGTGATCCGTGATGATTTCGATCCAGCACGCATTGCCGCCATTTATAAACATTACGCTTCGGCAATTTCGGTGCTGACTGATGAGAAATATTTTCAGGGGAGCTTTAATTTCCTCCCCATCGTCAGCCAAATCGCCCCGCCAGCCGATTTTATGTAAAGACTTCATTATCGACCCTTACCAGATCTATCTGGCGCGCTATTACCAGGCCGATGCCTGCTTATTAATGCTTTCAGTACTGGATGACGACCAATATCGCCAGCTTGCCGCCGTCGCTCACAGTCTGGAGATGGGGGTGCTGACCGAAGTCAGTAATGAAGAGGAACAGGAGCGCGCCATTGCATTGGGAGCAAAGGTCGTTGGCATCAACAACCGCGATCTGCGTGATTTGTCGATTGATCTCAACCGTACCCGCGAGCTTGCGCCGAAACTGGGGCACAACGTGACGGTAATCAGCGAATCCGGCATCAATACTTACGCTCAGGTGCGCGAGTTAAGCCACTTCGCTAACGGTTTTCTGATTGGTTCGGCGTTGATGGCCCATGACGATTTGCACGCCGCCGTGCGCCGGGTGTTGCTGGGTGAGAATAAAGTATGTGGCCTGACGCGTGGGCAAGATGCTAAAGCAGCTTATGACGCGGGCGCGATTTACGGTGGGTTGATTTTTGTTGCGACATCACCGCGTTGCGTCAACGTTGAACAGGCGCAGGAAGTGATGGCTGCGGCACCGTTGCAGTATGTTGGCGTGTTCCGCAATCACGATATTGCCGATGTGGTGGACAAAGCTAAGGTGTTATCGCTGGCGGCAGTGCAACTGCATGGTAATGAAGAACAGCTGTATATCGATACGCTGCGTGAAGCTCTGCCAGCACATGTTGCCATCTGGAAAGCATTAAGCGTCGGTGAAACCCTGCCCGCCCGCGAGTTTCAGCACGTTGATAAATATGTTTTAGACAACGGCCAGGGTGGAAGCGGGCAACGTTTTGACTGGTCACTATTAAATGGTCAATCGCTTGGCAACGTTCTGCTGGCGGGGGGCTTAGGCGCAGATAACTGCGTGGAAGCGGCACAAACCGGCTGCGCCGGACTTGATTTTAATTCTGCTGTAGAGTCGCAACCGGGCATCAAAGACGCACGTCTTTTGGCCTCGGTTTTCCAGACGCTGCGCGCATATTAATAACTCGGTACCAAAGACGAACAATAAGACGCTGAAAAGCGTCTTTTTTGGTTTGGTCCTTTGAAGTTTAGGGGATAGTCCAATTATTGAAGGCCTCCCTAACGGGGGACCTTTTTTGTTTCTGGTCTCCCTACTAGTAGCGGCCGCTGCAGTCCGGCAAAAAAGGGCAAGGTGTCACCACCCTGCCCTTTTTCTTAAAACCGAAAAGATTACTTCGCGTTATGCAGGCTTCCTCGCTCACTGACTCGCTGCGCTCGGTCGTTCGGCTGCGGCGAGCGGTATCAGCTCACTCAAAGGGTCTTACGCCCCGCCCTGCCACTCATCGCAGTACTGTTGTAATTCATTAAGCATTCTGCCGACATGGAAGCCATCACAAACGGCATGATGAACCTGAATCGCCAGCGGCATCAGCACCTTGTCGCCTTGCGTATAATATTTGCCCATGGTGAAAACGGGGGCGAAGAAGTTGTCCATATTGGCCACGTTTAAATCAAAACTGGTGAAACTCACCCAGATGGCTGAGACGAAAAACATATTCTCAATAAACCCTTTAGGGAAATGGCGCAGGTTTTCACCGTAACACGCCACATCTTGCGAATATTGTGTAGAAACTGCCGGAAATCGTCGTGGTATTCACTCCAGAGCGATGAAAACGTTTCAGTTTGCTCATGGAAAACGGTGTAACAAGGGTGAACACTATCCCATATCACCAGCTCACCGTCTTTCATTGCCATACGAAATTCCGGATGAGCATTCATCAGGCGGGCAAGAATGTGAATAAAGGCCGGATAAAACTTGTGCTTATTTTTCTTTACGGTCTTTAAAAAGGCCGTAATATCCAGCTGAACGGTCTGGTTATAGGTACATTGAGCAACTGACTGAAATGCCTCAAAATGTTCTTTACGATGCCATTGGGATATATCAACGGTGGTATATCCAGTGATTTTTTTCTCCATTTTAGCTTCCTTAGCTCCTGAAAATCTCGATAACTCAAAAAATACGCCCGGTAGTGATCTTATTTCATTATGGTGAAAGTTGGAACCTCTTACGTGCCGATCAACGTCTCATTTTCGCCAAAAGTTGGCCCAGGGCTTCCCGGTATCAACAGGGACACCAGGATTTATTTATTCTGCGAAGTGATCTTCCGTCACAGGTATTTATTCGCGATAAGCTCATGGAGCGGCGTAACCGTCGCACAGGAAGGACAGAGAAAGCGCCAGAATATGGGAAGTGACGGACAGAACGGTCAGGACCTGGATTGGGGAGGCGGTTGCCGCCGCTGCTGCTGACGGTGTGACGTTCTCTGTTCCGGTCACACCACATACGTTCCGCCATTCCTATGCGATGCACATGCTGTATGCCGGTATACCGCTGAAAGTTCTGCAAAGCCTGATGGGACATAAGTCCATCAGTTCAACGGAAGTCTACACGAAGGTTTTTGCGCTGGATGTGGCTGCCCGGCACCGGGTGCAGTTTGCGATGCCGGAGTCTGATGCGGTTGCGATGCTGAAACAATTATCCTGAGAATAAATGCCTTGGCCTTTATATGGAAATGTGGAACTGAGTGGATATGCTGTTTTTGTCTGTTAAACAGAGAAGCTGGCTGTTATCCACTGAGAAGCGAACGAAACGGTCGGGAAAGTGTACGGGTACTATCGTAGAGATCCGCATTATTAATCTCAGGGACCTATCTGTTTATAGGAAGTAGTGTTCTGTCATGATGCCTGCAAGCCAGGTAGCGAAAACGATTTGAATATGCCTTCAGGAACAATAGAAATCTTCGTGCGGTGTTACGTTGAAGTGGAGCGGATTATGTCAGCAATGGACAGAACAACCTAATGAACACAGAACCATGATGTGGTCTGTCCTTTTACAGCCAGTAGTGCTCGCCGCAGTCGAGCGACAGGGCGAAGCCCTCGGCTGGTTGCCCTCGCCGCTGGGCTGGCGGCCATGGCCCTGCAAACGCGCCAGAAACGCCGTCGAAGCCGTGTGCGAGACACCGCGGCCGGCCGCCGGCGTTGTGGATACCTCGCGGAAAACTTGGCCCTCACTGACAGATGAGGGGCGGACGTTGACACTTGAGGGGCCGACTGGCCCGGAGCGGCGTTGACAGATGAGGGGCAGGCTCGATTTCGGCCGGCGACGTGGAGCTGGCCAGCCTCGCAAATCGGCGAAAACGCCTGATTTTACGCGAGTTTCCCACAGATGATGTGGACAAGCCTGGGGATAAGTGCCCTGCGGTATTGACACTTGAGGGGCGCGACTGACAGATGAGGGGCGCGATCCTTGACACTTGAGGGGCAGAGTGCTGACAGATGAGGGGCGCACCTATTGACATTTGAGGGGCTGTCCACAGGCAGAAAATCCAGCATTTGCAAGGGTTTCCGCCCGTTTTTCGGCCACCGCTAACCTGTCTTTTAACCTGCTTTTAAACCAATATTTATAAACCTTGTTTTTAACCAGGGCTGCGCCCTGTGCGCGTGACCGCGCACGCCGAAGGGGGGTGCCCCCCTTCTCGAACCCTCCCGGTCGAGTGAACGAGAACGCCAGGGAACAGCACTTATATATTCTGCTTACACACGATGCCTGAAAAAACTTCCCTTGGGGCTATCCACTTATCCACGGGGATATTTTTATAATTATTTTTTTTATAGTTTTTAGATCTTTCTTTTTAGAGCGCCTTGTAGGCCTTTATCCATGCTGGTTCTAGAGAAGGTGTTGTGACAAACTGCCCTTTCAGTGTGACAAATCACCCTCAAATGACAGTCCTGTCTGTGACAAATTGCCCTTAACCCTGTGACAAATTGCCCTCAGAAGAAGCTGTTTTTTCACAAAGTTATCCCTGCTTATTGACTCTTTTTTATTTAGTGTGACAATCTAAAAACTTGTCACACTTCACATGGATCTGTCATAGCAGAAACAGCGGTTATCAATCACAAGAAACGTAAAAATGACCGCGAATCGTCCAGTCAAACGACCTCACTGAGGCGGCATATAGTCTCTCCGGGATCAAAAACGTATGCTGTATCTGTTCGTTGACCAGAATCAGAAAATCTGATGGCACCCTACAGGAACATGACGGTATCTGCGAGATCCATGTTGCTAAATATGCTGAAATATTCGGATTGACCTCTGCGGAAGCCAGTAAGGATATACGGCAGGCATTGAAGAGTTCGCGGGGAAGGAAGTGGTTTTTTATCGCCCTGAAGAGGATGCCGGCGATGAAAAAGGCTATAAATATTTTACCTTGGTTTATCAAACGTGCGCACAGTCCATCCAGAGGGCTTTACAGTGTACATATCAACCCATATCTCATTCCCTTCTTTATCGGGTTACAGAACCGGTTTACGCAGTTTCGGCTTAGTGAAACAAAAGAAATCACCAATCCGTATGCCATGCGTTTATACGAATCCCTGTGTCAGTATCGTAAGCCGGATGGCTCAGGCATCGTCTCTCTGAAAATCGACTGGATCATAGAGCGTTACCAGCTGCCTCAAAGTTACCAGCGTATGCCTGACTTCCGCCGCCGCTTCCTGCAGGTCTGTGTTAATGAGATCAACAGCAGAACTCCAATGCGCCTCTCATACATTGAGAAAAAGAAAGGCCGCCAGACGACTCATATCGTATTTTCCTTCCGCGATATCACTTCCATGACGACAGGATAGTCTGAGGGTTATCTGTCACAGATTTGAGGGTGGTTCGTCACATTTGTTCTGACCTTCTGAGGGGTAATTGCCGACAGTTTTCTCCTTCAGCCTGCATGGATTTTCTCATACTTTTTGAACTGTAATTTTTAAGGAAGCCAAATTTGAGGGCGGTTTCGTTGATTTCCTTCTCTTTCCCTTCGTCATGTGACTTGATATCGGGGGTTAGTTCGTCATCATTGATGAGGGTTGATTATCACAGTTTATTACTCTGAATTGGCTATCCGCGTGTGTACCTCTACCTGGAGTTTTTCCCACGGTGGATATTTCTTCTTGCGCTGAGCGTAAGAGCTATCTGACAGAACAGTTCTTCTTTGCTTCCTCGCCAGTTCGCTCGCTATGCTCGGTTACACGGCTGCGGCGAGCGCTAGTGATAATAAGTGACTGAGGTATGTGCTCTTCTTATCTCCTTTTGTAGTGTTGCTCTTATTTTAAACAACTTTGCGGTTTTTTGATGACTTTGCGATTTTGTTGTTGCTTTGCAGTAAATTGCAAGATTTAATAAAAAAACGCAAAGCAATGATTAAAGGATGTTCAGAATGAAACTCATGGAAACACTTAACCAGTGCATAAACGCTGGTCATGAAATGACGAAGGCTATCGCCATTGCACAGTTTAATGATGACAGCCCGGAAGCGAGGAAAATAACCCGGCGCTGGAGAATAGGTGAAGCGGATTTAGTTGGGGTTTCTTCTCAGGCTATCAGAGATGCCGAGAAAGCAGGGCGGATTACCGCACCCGGATATGGAAATTCGAGGACGGGTTGAGCAACGTGTTGGTTATACAATTGAACAAATTAATCATATGCGTGATGTGTTTGGTACGCGATTGCGACGTGCTGAAGACGTATTTCCACCGGTGATCGGGGCTTCCCATAAAGGTGGCGTTTACAAAACCTCAGTTTCTGTTCATCTTGCTCAGGATCTGGCTCTGAAGGGGCTACGTGTTTTGCACTTTTTAGTGGAAAGTAACGACCCCCAGGGAACAGCCTCAATGTATCACGGATGGGTACCAATCTTCATATTCATGCAGAAGACACTCTCCTGCCTTTCTATCTTGA
+
-.0/,,1463<@AHJJJIIIJJIJJ2222GJJJFEGJJFJIFIJJJJJDEEEJJHJIIHJJJJGJJJJHJHJHJJJJJJJIJJJJJJJJJGGFGJHIJHGJJEJ@ABA?>1//6=111:3<=;<<==1IAACAIJJJFEIIGJJJJIJ=<;;GJHHHJJGJBB;52234BCEFJFJFJIEGJJJJIJGJFHJJJJJACBA99:;HCJJGIHJHJJJJFFFHJJJJGJJJHJIJJJJIJJJGJJJJGHDFEFFFJIJJHJHJJJJJJDDFJJJJJJJHJHJFJJIJHFJJJJFJJHJIJJJJJJJJJJHFJJJJIHJJAA4343/+*6;6567EB9,?DGJGJFJ???JHIJHHJJJGJGI...BD<;71JGEFIHIIIGHHEDEEDCHIJJEJGJA;66.-040000.-*'(*+*--100/)))&&'(9:@DA=01//--5422238@GJJGDGGDJGHGGJJJJHJHIHHJHFGGJJFECDC?))%&&&)./.54.---2555@?A633>CJJJJHDFA98886334;<::>@@CECJJJJJIJ>??A?751***-,/6)878?><=89///1@=114>>>?>@ABB@>;6-**+4BDDGJJJJFJIHG;;;;B=>?BDGEFFCBD@CCDCEEJDCICC>=:FGH4((((@@FFJGHIIHJGJDHEJJJEEFDIJFEGJJJGC=<<=6/0>DGGJHJJHIJJJJJHJDEJJHEJIJJJHFDFDGHFGJIHIJJGJJJJJJJFJJJJJJJJHDIEIJEFIDJIFJJIJHJJJJIJJGJJJGBECAEEEJGJHIFJJJHIJJHIJJJIJJHJGJJJ>JIJIJJG?@??DA.=>BCHJGJJHJCFIJJJJJJJJJHJJJJJFJJGJIGJJJJJJJJJJJI@?:A@=>GJJJJJGJFHJJJFFD?988:FCHHJIEHJJGJJJJJJJJJJJJJGJJGGGCDBCJJGGE-)))----8:6666@A@CFE;8889CDHJJJJJJIIJJJJJJHJGHJHJGFEJGGJJJJJJD>----0?>;<DEJGJJJJJJHJHFJJJJJIJJEJJJIHJJJJJJJJFHFFFGHJJIJJJJH;:988<C???@JFHGGEJAABCJHGJJGHGJJJJIJIIJJJHJJHJJJIFGJJIGJJJHJJFJJHGGHHJJJJJJIIGIFBFCEEEGFJHIJJIJIJIIFFGGJJJJGJGJJGIHHJJJGJHJJJJJJJJGJEJIIB@@<AB;8HJJJJIJCCACCDDHHIJJJJJJJFIJJJJJJJJIHJJHEJA2CAJJFAABAACAADIGGJBCB@CA@ACCHFJJJJJJGJIJHHD66@FGHFIFFFJJGGJHJHJJJJJHJJJJJC2&*'%%%%%89DEEDCFJJJJHJJ66679569<9?.(')),/<;::;DFGEGJJJJHJFJHJJHJGJB944339???BJIGJJJFJIJJHHJJJJJJJJJJJJJGJJJJJJHJ;91/739611/4<=?BJJHJJJJJJJJJJJJJJJJJJJIHEJJJJHJJJJJGJJJJHFHJJJIJGJJGGJHJIEFJEIJJIFFFIFJIGFBJGJJFJEJGJFJJFEEJJIJIJHJFGJIJJJJJJJFFJJHJJIJGIHJGHIFJJFDFGDJJJJIJ?==?<<<<@?=<??FFJEJJJIJHJGJFJFHJJJHJBBCBI=;;:8443,-)(((8>DEGIEFIJGJGGJIJIFGA<:;62''(*)):>FJJIHJJIJJJJ?JIHJJJJJJGJJJJJJIJJIJFF<<<>HJIGJB@>?;:9555----,-,---.//3.??@@JJIJJGDCBDJFIEFHEHIDCHJJBCEBHDCJHEJIHJJJJJJJJJDJGJJJEJHIHGJHGGIFHJJIDC;9::<))))11067=?DE=<<944543.0(3(()0**++./+--'(-'(.((((*('(()=@@>>5324588;<;;7501588:8=>8889J?=>>@C:EHHEJIJJJJJJJJJJIJJJFJIFJJJJEHDA999FJJJHJHIGJJHJJJJG3/0020.+*--%)+445/4548;8:BCJHJJJJJJJJIJIJIJJJHJIJJJHDE@@?:=:7=??@@JJHIHHDDDDJJJJGJJHGFFJHIHIIGJHJJIJIJHIJJJAJDJFEB*%%%*HJJJIHIHJEABJGDCEBJDDJJJJJJJJJIJJJGHHIJJHHJFJIJIJJGJICJIJJJJJIDEHIJJFEJDJDDCBFJGACCDC>9>9..-.22?CDFGG7778BEFHHDEE=839-+*+/.>BDHHG@?@AJJGFCDEDHJFIGIIFJIJJJDEBBEHEJJJGJGJJJJJJJJIIJHGJJJJIJJFJJJJJJJJJJGJHJJJJJIHJJIJJJBBBAJGJJJIGBCC9881.++,1;FIBEBFJJJHEIJJJEJJJJIJJGFJJJIHJHIEHJIGGGJJJHBBB=;<=FGIJJJJJIJGJHFJIJJJJHJFJJIGIJJGJJJFJDEIIE=DEEHJJHJFHJAA@@DJFCCECCDDDEEEFCB6///<@;<=76565>DEGEED7764.+**)*(&%&&)&-.'%%$%$$$)89;212,,,),++,2/46:EIFJHGJHEEFEHFJGJJGJCBC9*(()<@JHJCACDC3223JJJJJEDHDJ?=8033IFJIJIGEB><964020:000D:::;GHJEHJJJJJIJJJGAGEB?>0/--//FEIJIJJJJJJGHJGJJGJJJJJHGIHJIJJJHJJIJJJJJHHHA=6---JJIDIIJJAAAEFHJJJIEIFABBCFHJJHFIHJJHJIJJJHFFHJIGHGEGGJJFFJHJEEFEG??652369<>>?@@CFIJJHFEHD??,(BJIJJJJJFJGGJ@?@?AAEJHJHHJIJJFJFJJJDFFFJJHJJJGJIGJGIJJGJGDGHABJIJJ>JJJGJFHJJIJJJGJIJ=76D>EEJHFHFJBBCBIFHFJJFIJJJGIJIHEJFGHDFFJGJH211DBBCDAFGHEJJIJJJJHJJHCEDDJHJFJJJJJJJJJJJHJJJJJIJGHHFHGJJGHEFJJJJGGJIJJJHJJJIHA@EDJJJJIJJJJHJJIFHIJJJIHJHGCICC@CECD>>>>CGE=>=?JJHHFJGJJIJJGJJJJJJJIJJJJIJJJEGJJCDDCJFJJFJHJC@AEHJJJJFJJJIHCF<222.--+*8955HJJFIJIJIJJJJFABCHEEGEHHGIFFJGJJA:;GJJFJGH@?9('''))*-)%&(CB0012333DIHIJJJIIJJEIJH?@@10000///13-'*',:;?BCJJJGHJJJHJJHJJ><<<CJ?@((()/10(((FGHFDE::::@55559888JJJIJJJJJIDJJJGIHIJHJJGJGJEAEEJJHJJJGJJJJJGJJIIJJJJJFJJJJJJGJJJJJJJGJJJJJJJJJDJJJHJHGJJHHJIJJFIDHJGJIJJJHHEJJJJJJJIEGJ?B;779CA><=?>?ABCDJ88885/066511118=:88669=?@JJJFDDFEC?@AJJJEGEGBAA0//0<:99:>@9?AA1...7BJJJJJIJHJJJJJJJDFJCJHGJBAFJJHHHJJJHJDJFJJEFGGJIGJ82117877@>;AAJJJJJHH6667HJJJHGJJGJJFHGJJJJHJJIJGJHIJHJIG:;@AJJJHGJEJBJEIHFJIJEDFGCJC<;;<AC@BBJJ@665@GFDDDJ@@?AAC74433)))*,,+*(+),47:99=GEEB=;<<;<<<@FDDFGEJJJJJFDJHFHJGGJJGGGGJJIJJFJJJJJGFEJJJA@BAJIIFHGJJJJGJJJHHHDDEABAED:9:>?F>200294---.65446FHEIBBBCBAEEFFB=7667>>?JJGJFJHD>@I@?<;?65449<;;;=>=ECDEIDJGHIJIJGJIJJGJJIJJJJJJJGHJIJJHJJ4325A3377778JHEJJJJJJJJDGFFGJCDEEGJJFIEHJJHJFJJJ>HFGJHGFDDHJIJJJGGJGG?BDA?C>EDEEDEAFBH?D7?BHIHJIJGEEJ3/;;CGEAJJJFA?JFEJ<<'(46D9::211577;<CFGHEGIHJFJHEG.---2BBBF@@D?@>84-,,-031=<@@@JHGJJJFJBJGGDJB::;EIGFD=<;;FEDJJFJJJJJJJC=<<@BECEHHGJI><543....4117430.14.9@@CGIJDDEAI;1,)))**/EEJHGIJJJEIFHIFGJJIGJHEHGGJJJJHJJJGGJJJJGJIIHDDCEB@=755<ABA=5..../*)*)./01988:G4333323IHGGJGJGIGGDG8JA>+**+6-*)+-&)''%&&((,,,*))*,+,556>FGIHIEJJJJGGJGHJFHGIJJJGJJHEGIGJJE;::8:;3223,+++.112?::;<<BCFJJGJJJJFJJF7668?*?@AJEEJDJJ>>>>JJJGHDEDGJJHJIIJJJIJJJJGHJFJJJJJJHFJJFGFFJJIJJIJEIEJJIGJJJJJJJJJJHJJJJJJIJECJJFDACE@EIHFJID2/ADCIFAA@?>?>GHGD=;;;IFE=301BFIHEIJIEEEDJDDFC<;6268GGEJIIHJGJJABH///00JCFJIJJJBBBCHJJJJJJJIJJEECBDJDEJDHD7CA6JGGHJJFFBAABHJJGJJJJGFEFJDJJJJGJJIJHJJJJJJHGIJHJJHHEJJ<<<=JJJIFGEGEGEIECBA@?EBADEJGFEJGJIF:767759EGJJIJJJJGECIJDGDHA****;;@8/++.;DC?>=221279EHGJ9777FGJJFJJIJIJJJJJJJJ<=A@EDHEFF8////,2(''))---/2<8347798?AEC@@@DHJJJJJJJJJJJIJEJIFIIJEJJJJJJJJGJJJIFHJHJJJJJJIFFDFJJIJJEF=<:,,>EJHHFDAEGDIJJJEHJJGJFJIJJIGGGJJJGJHIJJHJFJJFJJJJJJJJHIJFFJIJIJJIJJJIJJJJJJJJFIHFHJHJJJJJJJIHJJJJJHJJJGJJJHJJBC?>005BC98<44;@BFIIJJHJJJJIEFDJHJJJJJJIGJJEBA<<=AB@?96569=?@<;879:<HGJIFJJGICBCDJBB@@BEJJJJJJJJJJHJGJIBJJJGJGJHJJJHJHHJIJJFJJ=CE8>=<>>B77?JJJDJDF6F9999?><===;:88JIHGHJJGJJIJGIHJGJJJGJIIJJGGHJJJIHJEJJJJJFHHJJJJJJJHGJJJJJFJFIIJJJJGHGCFEADCJDJHJHJJEJFJHJJHGHJFJJJIJJIJJJJHJHHJJFEHIHHJJJHIIGIJCA7;0000<@?BC....555-...7>22446658:<DFIGJFJJFJIJJJGJFIBCDAB=?>;=<HJJJJFC><=@DEIIHDJHJDDFI(::;98HJJJFIEHFJJJIJHJGJEHDEGCJJJGIHJEHJJGJJHJJFIJJJCAC<888;JJJJJJJJJJJJJJGJJJIHJJJHGJJGJGFFDJEIIJJFJHHGJEHEIJHCCEHJJIJGFJDA?@BB>=::<;996.7778@ABB@?A??@ABB??76335A??@AGIGBB?DJHJJJJJFJJJJHJIIJJJJJJJHGFD@J?9:<EE776<>HFFGJCGH>=>>G>>>>>////9115</,,-9/77*(((27=?=HED000EJJJJJJIJHJJJIGCDHJJJJJHFEFFDDH???JI:++;>DCDHGIGEGJDDJHJGGJEJEJ@@A?CCCDJJIJFIJJJJJJJIJJHIJJJGJJJJJHHHJJJGCGGJIJFJEG<<<;;D-,+&,-941/002JHIJIIJIHJJJIIJJJHFJGJGJJHJJFEGGGJEJJJHJJJJJJJJJGFGHJJHJJJDDDEJGJGJGIJJJGJHJJIJJFIFFIFJIJGHJHEJFGJHJJFHFGJJJJJJGGGFFJJHIHJJHJJJGJJJHGHJIGGJJHJJGGGHJHGIFJGJJJJJJJJJIJJFJJIJHJJJGJJJJHJGJJJJJHJJJJJJJHGJGGJB;;;>@@@JCCGGJJJHIEJFJFJJGJGIJJIJDDGEIGJJF@?=///@<8/...32,++,;>>6JJFHJJIJGJIGFJIJJJJJDJJEFJIIJJJJJJD'''()(&*&&,,'&&&24::@JJFA@@CFBA=<>>@DJJJIFJHACEJJ@?=)))'&%(*+,0/./588<9::==::;9;::63+'('&')*..*,1155:==:>CEGHIHGIJJJEGJJJJJJHIJJJGIJFIJJJFJJJJJJJJHFJA@==CHJGFCCBCAAFJJJJIJJJJJ??7778:JIIJJDIFA@==0(IFJJ====<::;=A@@DEJIA?JGIEJJJJ@;778B@98;8FGJBACCJDEBBCJIGJIJFJFJEGFJJJJGCEFJJJJHEBAIEIJIJGFGEEJFJJHGJDCEHJ<;5/<JIJJJJJJIJJJIJGHFJJGFJJJJAJFJGJHJJJGJIJJJJIJGHDDJFGJJJJHJJJJJJIJIJJFJJJJGB@@EJJJIIJJJJJJJHJJJJGCDBDIJIFJJJJJJJFJGJJJJIJIJJIHJJFJG;DA>=BCFEJFFGJJDGJJJJJIJJJDJIJIJJHJJJJJJGEGGF<<;;AAJJJFJJIHHFCI@766466884-.3231398=?@CEJJJJHJJBAAJFJHGJIJJJIJJHFJIJEHJIFHJBB?DGEJJJJJJJJJH?>??J@>>=?JHDE/*HIJFJ@>@@EIEEG1112FEC@?@@JIJJJJHJHF@<=DGIJEJHF<>7IJJHJEHJJAAAAIGJJEIJGJGJJJGIJBCIJJ@@@?AAAJGEHJIJGFFHJHIJFD<::==@?=?;33/**()*9:;;EFIJJAA?((((+...+++.+3233CCJDFEGGAGEJJHGJJJGJJJIHJJIIJGJJJBBACJJJJIJJIJHJHIJA?BAB7667FJJJJDGDDCDJFDDCBE7FJJJJHJJJJJJHFJGJJJJIJHGGIIJJJJFHGJJIJJJHJHIJJJJJJJJHHJJJJJJJJJJJJGHIED300BDGG6444@B>>?@FGGJJGJJJJIEFIJJGJJJJJJHJJJHJJGGJIJJGJJJJIFJEJHFIGD=;:9:<?@?AFGJJIJJIJHIJHJJJFGJJJJFHGHJEDDEJJJJJJJHHJJJJHJJJHIJJGFHEICDJGJJIJJJJJHJJJJJJJJJIJJJJFE?AJJJHJHJJJGJGJGHJEGEEJJJJHFEEGHGGJIJJJJJJJEHJJJJHHEJJFF11-----0/*()(((),10+'''&%$##$%%$$&,,-+,,,,--+++>@?>>?872*+*)+*))%%&'&$$&'*,'/5558EAFEECE8877==<;=::98:;;:;,'&%%&''&)))()*-:;??====?DCCD@A443)&&*.@BGJJB@A@EFFJJJJJJJCCFEJJIJHGIHJJIJJJJJG@A@@B@?BDEIIJDDECCFBAACDD@??@FJJJIHJJJJJIHFJIJJJJHJGJJIJJHJJJJJJIHFJJJJJJJJJJJGHHJJHJIJJGIGJGJ@@?@HJFHJJJFGJDE<:>ABDHFGDCJCAFEJJJJJJIFIJIJJ==<=(''/==??>?JJHJCFCDJHHHJJJIJJHHIJHJJJFHJJI@J731127687EDGJIJJJGJJE@??@A@<<98::@>>ABCJJJJJJJJJJEJDJJIEDJJHJG2202///AAGJBCCDIHFECH6665656CGFHC9986(''((&+*(&'*?DBCBBHG>>B7668<JJCJEBIEHFHEJHFCDJGJJGJJJJJJJFJJHJJIJJEHJC;9../9>:::DCAGHJ>=<<>>IGJH@>=?==32277<2/:::JGJJJEJJJIJIIGJJHJJJJJJJHJGJGJJJEJFFFJGHJJIHFBDDCBJJJJDE+++++2223BD@<<=>JICC433254557B@BAACDEJIJGHJJJJIJJJHG)(('(''./EEAA544510/,,,+353)8;>?HIG96+++++,:;IFGJJJFJJJJJGJJJJFFGEJJJJJJECEJJGGBJJGIEFHJHGJJFJHJGFJJC::@HBCGJJJJFJJJHJJHJJJJJJJHIJJJJJJJFJJCCCDJEE99:AED@IGCFGGJHIHJGAA,,EDGJJJJHIJDED;55+GJJJDD@;:8;=ACF>IIGHJJJJGGHJEJJEA@AC76)&%%'%&%%'+)+..?FFJGJF@97669FIJJJJJIJIDHGFFJEDEJJJJCFJEFJJJIJHJGHJ>???++++<@B@@<3F@??IBGJJJHJJJJJJJHIHJFJJJIJGEEIFJDCGBJJJ8667>C43.-.;9E>>>HJECFDIEJJGHJGJHJJJJJEFJCD=<==85,+*,.047ABJDCGIDJEJJFCDCJDIJJIHJGJJGJJ@AAAJHJJEFJJJJHGEIJJJGGHJJIHHJHJJFCEFJIJJJJG?DJJJJIJGJJIFGGJHIIJHFEJJDHIIJFJJJIHHEFJA@DBJIJJJJJHGJJFFJFJJJH====BJJFFDBBFDBCCEIGB....AA@GGJCEECFIJJIJFJC<<88810111//114)))('(*1+2249;<CED4222>ADCFFFEIHDD>=>J>>+++++6++**/000435DGHIJJCDIDJFEFEDEGHG><??C@A111116486,7:ACJBJHJIGDFDEFHJJHID@A??>878;66653-.0)+2=ADFFJCAA@A?===87316600==CCCCDEJJGHEJFHGEGGFJFJGDGC====B54454445EBFDDJCA?;5545:(((=><<ACIJFEJIJIJJHGGFGJJGDFCDEDD@B===::;=<92/(+))++=A??@BGEFFIFGEBEJGJHA@A@HHJJHEDFEGECE>?=211277:B>>B;=:9&&&''&&'5,***728FEEFJDFCEC???=989:CDAAACCFEEF@??@BDJJFDA@?>>=>ABA?A?>?GJJIJIIJJFJJJJIFIJGJJJHJFFEJFGJJFHJDD;;:;D?>22//33HD===GJE??IHJJJACAGHE>?>>??>,,,,JFIGFJHEJJJFHIFGJFGFB==<=JJJJJHGJGJFB?6554445D@EEJ@@@@B;444>EHDDFEHJGJJJIJFJD-,,,./..?=>;:989FGFJJJJJJJIJJJJJFJJFGIGJHJIJJJJJJJJGIJIJJJFIFJFJHJFFJJGJJJJJGJJJJFDA<=CG>==>A7666AA><><8;<<?@DJJJJEJJJDJJJHHG@??HIGJJJJJIHJJJJJHFGJJJGJJF;:;:FA>?>IHFJJJJJFJJJIJJIJHJJJJIJHJHJJHHJJIJFJJJHJJG<<IIJFHJIJHGBDJJJJGJIJIJJJJJGJJDGHA??>?E2110,,,*-,-)&&&('*+02///0&*'%%%$')('&&&%&.:24IEJJJGEJA@AAIJJ?C99JB;;;>JFCEFCFFJJJJJHJJJJJIEFFDA<?@DJF222;?4--+,,'&(*6DCCJJD==)658D:6GEED;EFJJGJIIJHHJJJIIGJJJFJIIIFJFJECFCACBAFJFGJHIJJHFE6677EFGJJJIFJIJJJIJJIJIGJJJEHFFJJJJJJHJJHHJGJJJJJ@AABDE5533563878/:6688;:9510///=?@AAEIGJGJJJJJ=<@?@>?>>>>@CGJGJJJJHJJJJGJGHHJEJHFIJHJJJJIEGH?=;6@CECHDCCDDJ@G?AEBCJHJEJHIJJJJJIJFGCDHGJJGJJJIJHJJJJHGJGIJJJJJGHGG89C=>FDFHJJIJJJHFJIJJGJFHIJEGJJGJGJJJIJJJJJJJJJJJGJJ10,*(&&&'/4(((((9654.112...8/ABEE>?>>FJEFGJJJJFJJGAJFDFCIC>>3333D5555@CGIGJJJJGJJJIHJGJGJJIIJJIIEIHGJJJIHEEHJJJGJJGJDE77HJIJJJJJJJH?:9?<984////JGFHH;;;<FEIJFJJHJJJJJJJHJJJJJJIEJJIJJJJJ@;97/DCJJJJIGDJJJIGGJJGJEGI@?>>55455+33454111489DJGJJ;:821,,?EJJGGJIIHJGJGGC322467.=55:>883,+,+,76;;<IJGJJJJJJJJJJGJ;62121.--05@,+++=?@ABBDHDFEFJFHDJJJGIJJJIGJJJJJGHJJJJJJJJHFJEGB<721228853((4445411/...4,)*04-+++1476A=@6346100*)((*##$%&)(1)5HJHF9999:95.-**+=<;;5445IJJHFDHDGEIDH@53002345;B86777777FEFFFFDEB<<=?@=<63,++,,+,&$$$('()('&&'++,0.,55667BJFHHJIEJIJJJFDCECCCDBE220112*'((49<346>=>=>HFJFHJJEHFC@@@BCAA;;HEH@??4433,'&
@Glass_F3P_6_D3_6_19_11
CTAAAACGTGGTCACATCAGGGTGCTGGCTTTTCAAGTTCCTTAAGAATGGCCTCAATTTTCTCTATACACTCAGTTGGAACACGGGACCTGTCCAGGTTAAGCACCATTTTATCGCCCTTATACGATACTATTGGCTGCCAGGAGCAAACTGATGTCGTGAGCTTAAACTAGTTCTTGATGCAGATGACGTTTTAAGCACAGAAGTTAAAAGAGTGATAACTTCTTCAGCTTCAAATATCACCCCAGCTTTTTTCTGCTCATGAAGGTTAGATGCCTGCTGCTTAAGTAATTCCTCTTTATCTGTAAAGGCTTTTTGAAGTGCATCACCTGACCGGGCAGATAGTTCACCGGGGTGAGAAAAAAGAGCAACAACTGATTTAGGCAATTTGGCGGTGTTGATACAGCGGGTAATAATCTTACGTGAAATATTTTCCGCATCAGCCAGCGCAGAAATATTTCCAGCAAATTCATTCTGCAATCGGCTTGCATAACGCTGACCACGTTCATAAGCACTTGTTGGGCGATAATCGTTACCCAATCTGGATAATGCAGCCATCTGCTCATCATCCAGCTCGCCAACCAGAACACGATAATCACTTTCGGTAAGTGCAGCAGCTTTACGACGGCGACTCCCATCGGCAATTTCTATGACACCAGATACTCTTCGACCGAACGCCGGTGTCTGTTGACCAGTCAGTAGAAAAGAAGGGATCGAGATCATCCAGTGCGTCCTCAGTAAGCAGCTCCTGGTCACGTTCATTACCTGACCATACCCGAGAGGTCTTCTCAACACTATCACCCCGGAGCACTTCAAGAGTAAACTTCACATCCCGACCACATACAGGCAAAGTAATGGCATTACCGCGAGCCAGTACTTCCTACGCGCGCAATTAACGAATCCACCATCGGGGCAGCTGGTGTCGATAACGAAGTATCTTCAACCGGTTGAGTATTGAGCGTATGTTTTGGAATAACAGGCGCACGCTTCATTATCTAATCTCCCAGCGTGGTTTAATCAGACGATCGAAAATTTCATTGCAGACAGGTTCCCAAATAGAAAGAGCATTTCTCCAGGCACCAGTTGAAGAGCGTTGATCAATGGCCTGTTCAAAAACAGTTCTCATCCGGATCTGACCTTTACCAACTTCATCCGTTTCACGTACAACATTTTTTAGAACCATGCTTCCCCAGGCATCCCGAATTTGCTCCTCCATCCACGGGGACTGAGAGCCATTACTATTGCTGTATTTGGTAAGCAAAATACGTACATCAGGCTCGAACCCTTTAAGATCAACGTTCTTGAGCAGATCACGAAGCATATCGAAAAACTGCAGTGCGGAGGTGTAGTCAAACAACTCAGCAGGCGTGGGAACAATCAGCACATCAGCAGCACATACGACATTAATCGTGCCGATACCCAGGTTAGGCGCGCTGTCAATAACTATGACGTGGTAACGCCATGAGCAACAGTTTCAATGGCCAGTCGGAGCATCAGGTGTGGATCGGTGGGCAGTTTACCTTCATCAAATTTGCCCATTAACTCAGTTTCAATACGGTGCAGAGCCAGACAGGAAGGAATAATGTCAAGCCCCGGCCAGCAAGTGGGCTTTATTGCATAAGTGACATCGTCCTTTTCCCCAAGATAGAAAGGCAGGAGAGTGTCTTCTGCATGAATATGAAGATCTGGTACCCATCCGTGATACATTGAGGCTGTTCCCTGGGGGTCGTTACCTTCCACGAGCAAAACACGTAGCCCCTTCAGAGCCAGATCCTGAGCAAGATGAACAGAAACTGAGGTTTTGTAAACGCCACCTTTATGGGCAGCAACCCCGATCACCGGTGGAAATACGTCTTCAGCACGTCGCAATCGCGTACCAAACGCATCACGCATATGATTAATTTGTTCAATTGTATAACCAACACGTTGCTCAACCCGTCCTCGAATTTCCATATCCGGGTGCGGTAGTCGCCCTGCTTTCTCGGCATCTCTGATAGCCTGAGAAGAAACCCCAACTAAATCCGCTGCTTCACCTATTCTCCAGCGCCGGGTTATTTTCCTCGCTTCCGGGCTGTCATCATTAAACTGTGCAATGGCGATAGCCTTCGTCATTTCATGACCAGCGTTTATGCACTGGTTAAGTGTTTCCATGAGTTTCATTCTGAACATCCTTTAATCATTGCTTTGCGTTTTTTTATTAAATCTTGCAATTTACTGCAAAGCAACAACAAAATCGCAAAGTCATCAAAAAACCGCAAAGTTGTTTAAAATAAGAGCAACACTACAAAAGGAGATAAGAAGAGCACATACCTCAGTCACTTATTATCACTAGCGCTCGCCGCAGCCGTGTAACCGAGCATAGCGAGCGAACTGGCGAGGAAGCAAAGAAGAACTGTTCTGTCAGATAGCTCTTACGCTCAGCGCAAGAGAAATATCCACCGTGGGAAAAACTCCAGGTAGAGGTACACACGCGGATAGCCAATTCAGAGTAATAAACTGTGATAATCAACCCTCATCAATGATGACGAACTAACCCCCGATATCAAGTCACATGACGAAGGGAAAGAGAAGGAAATCAACTGTGACAAACTGCCCTCAAATTTGGCTTCCTTAAAAATTACAGTTCAAAAAGTATGAGAAAATCCATGCAGGCTGAAGGAAACAGCAAAACTGTGACAAATTACCCTCAGTAGGTCAGAACAAATGTGACGAACCACCCTCAAGATCTGTGACAGATAACCCTCAGACTATCCTGTCGTCATGGAAGTGATATCGCGGAAGGAAAATACGATATGAGTGGTCTGGCGGCCTTTCTTTTTCTCAATGTATGAGAGGCGCATTGGAGTTCTGCTGTTGATCTCATTAACACAGACCTGCAGGAAGCGGCGGCGGAAGTCAGGCATACGCTGGTAACTTTGAGGCAGCTGGTAACGCTCTATGATCCAGTCGATTTTCAGAGAGACGATGCCTGAGCCATCCGGCTTACGATACTGACACAGGGATTCGTATAAACGCATGGCATACGGATTGGTGATTTCTTTTGTTTCACTAAGCCGAAACTGCGTAAACCGGTTCTGTAACCCGATAAAGAAGGGAATGAGATATGGGTTGATATGTACGCTGTTAAAGCCCTCTGGATGGACTGTGCGCACGTTTGATAAACCAAGGAAAAGATTCATAGCCTTTTTCATCGCCGGCATCCTCTTCAGGGCGATAAAAAACCACTTCCTTCCCCGCGAAACTCTTCAATGCCTGCCGTATATCCTTACTGGCTTCCGCAGAGGTCAATCCGAATATTTCAGCATATTTAGCAACATCAATATCGCAGATACCGTCATGTCCTGTAGGGTGCCATCAGATTTTCTGATCTGGTCAACGAACAGATACAGCATACGTTTTTGATCCCGGGAGAGACTATATGCCGCCTCAGTGAGGTCGTTTGACTGGACGATTCGCGGGCTATTTTTACGTTTCTTGTGATTGATAACCGCTGTTTCCGCCATGACAAATCCATGTGAAGTGTGACAAGTTTTTAGATTGTCACACTAAATAAAAAAGAGTCAATAAGCAGGGATAACTTTGTGAAAAAACAGCTTCTTCTGAGGGCAATTTGTCACAGGGTTAAGGGCAATTTGTCACAGACAGGACTGTCATTTGAGGGTGATTTGTCACACTGAAAGGGCAGTTTGTCACAACACCTTCTCTAGAACCAGCATGGATAAAGGCCTACAAGGCGCTCTAAAAAAGAAGATCTAAAAACTATAAAAAAAATAATTATAAAAATATCCCCGTGGATAAGTGGATAACCCCAAGGGAAGTTTTTTCAGGCATCGTGTGTAAGCAGAATATATAAGTGCTGTTCCCTGGTGCTTCCTCGCTCACTCGACCGGGAGGGTTCGAGAAGGGGGGGCACCCCCCTTCGGCGTGCGCGGTCACGCGCACAGGGCGCAGCCCTGGTTAAAAACAAGGTTTATAAATATTGGTTTAAAAGCAGGTTAAAAGACAGGTTAGCGGTGGCCAAAAACGGGCGGAAACCCTTGCAAATGCTGGATTTTCTGCCTGTGGACAGCCCCTCAAATGTCAATAGGTGCGCCCCTCATCTGTCAGCACTCTGCCCCTCAAGTGTCAAGGATCGCGCCCCTCATCTGTCAGTAGTCGCGCCCCTCAAGTGTCAATACCGCAGGGCACCTATCCCCAGGCTTGTCCACATCATCTGTGGGAAACTCGCGTAAAATCAGGCGTTTTCGCCAATTTGCGAGGCTGGCCAGCTCCACGTCGCCGGCCGAAATCGAGCCTGCCCCTCATCTGTCAACGCCGCGCCGGGTGAGTCGGCCCCTCGGTGCCGATCCTCCAGCCCCCTCATCTGTCAGTGAGGAGCAGGTTTCCCGCGAGGTATCCACAACGCCGGCGGCCGGCCGCGGTGTCTCGCACACGGCTTCGACGGCGTTTCTGGCGCGTTTGCAGGGCCATAGACGGCCGCCAGCCCAGCGGCGAGGGCAACCAGCCGAGGGCTTCGCCCTGTCGCTCGACTGCGGCGAGCACTACTGGCTGTAAAAGGACAGACCACATCATGGTTCTGTGTTCATTAGGTTTGTTCTGTCCATTGCTGACATAATCCGCTCCACTTCAACGTAACACCGCACGAAGATTTCTATTGTTCCTGAAGGCATATTCAAATCGTTTTCGTTACCGCTTGCAGGCATCATGACAGAACACTACTTCCTATAAACGCTACACAGGCTCCTGAGATTAATAATGCGGATCTCTACGATAATGGGAGATTTTCCCGACTGTTTCGTTCGCTTCTCAGTGGATAACAGCCAGCTTCTCTGTTTAACAGACAAAAACAGCATATCCACTCAGTTCCACATTTCCATATAAAGGCCAAGGCATTTATTCTCAGGATAATTGTTTCAGCATCGCAACCGCATCAGACTCCGGCATCGCAAACTGCTACCGGGTGCCGGGCAGCCACATCCAGCGCAAAAACCTTCGTGTAGACTTCCGTTGAACTGATGGACTTATGTCCCATCAGGGCTTGCAGAACTTTCAGCGGTATACCGGCATACAGCATGTGCATCGCATCGGAATGGCGGAACGTATGTGGTGTGACCGGAACAGAGAACGTCACACCGTCAGCAGCAGCGGCGGCAACCGCCTCCCCCAATCCAGGTCCTGACCGTTCTGTCCGTCACTTCCCAGATCCGCGCTTTCTCTGTCCTTCCTGTGCGACGGTTACGCCGCTCCATGAGCTTATCGCGAATAAATACCTGTGACGGAAGATCACTTCGCAGAATAAATAAATCCTGGTGTCCCTGTTGATACCGGGAAGCCCTGGGCCAACTTTTGGCGAAAATGAGACGTTGATCGGCACGTAAGAGGTTCCGACTTTTCACCATAATGAAATAAGATCACTACCGGGCGTATTTTTGAGTTATCGAGATTTTCAGGAGCTAAGGAAGCTAAAATGGAGAAAAAAATCACTGGATATACCACCGTTGATATATCCCAATGGCATCGTAAAGAACATTTTGAGGCATTTCAGTCAGTTGCTCAATGTACCTATAACCAGACCGTTCAGCTGGATATTACGGCCTTTTTAAAGACCGTAAAGAAAAATAAGCACAAGTTTTATCCGGCCTTTATTCACATTCTTGCCCGCCTGATGAATGCTCATCCGGAATTTCGTATGGCAATGAAAGACGGTGAGCTGGTGATATGGGATAGTGTTCACCCTTGTTACACCGTTTTCCATGAGCAAACTGAAACGTTTTCATCGCTCTGGAGTGAATACCACGACGATTTCCGGCAGTTTCTACACATATATTCGCAAGATGTGGCGTGTTACGGTGAAAACCTGGCCTATTTCCCTAAAGGGTTTATTGAGAATATGTTTTTTCGTCTCAGCCAATCCCTGGGGTAAGTTCACCAGTTTTGATTTAAACGTGGCCAATATGGACAACTTCTTCGCCCCCGTTTTCACCATGGGCAAATATTATACGCAAGGCGACAAGGTGCTGATGCCGCTGGCGATTCGAGTTTCATCATGCCGTTTGTGATGGCTTCCATGTCGGCAGATGCTTAATGAATTTACTGCAACAGTACTGCGATGAGTGGCAGGGCGGGGCGTAAGACCCTTTGAGTGAGCTGATACCGCTCGCCGCAGCCGAACAACCGAGCGCAGCGAGTCGTGAGCGAGGAAGCCTCATAACGCGAAGCAATCTTTTCGGTTTTAAAGAAAAAGGGCAGGGTGGTGACACCTTGCCCTTTTTTGGACTGCAGCGGCCGCTACTAGTAGGGAGACCAGAAACAAAAAAAGGCCCCCGTTAGGGAGGCCTTCAATAATTGGACTATCCCCTAAACTTCAAAGGACCAAAACGAAAAAAGACGCTTTTCAGCGCTTTATCTTCGTCTTTCGTACCGAGTTATTAATATGCGCGCAGCGTCTGGAAAACCGAGGCCAAAAGACGTGCGTCTTTGATGCCCGGTTGCGACTCTACAGCAGAATTAAAATCAAGTCCGGCGCAGCCGGTTTGTGCCGCTTCCACGCAGTTATCTGCGCCTAAGCCCCCCGCCAGCAGAACGTTGCCAAGCGATTGACCATTTAATAGTGACCAGTCAAAACGTTGCCCGCTTCCACCCTGGCCGTTGTCTAAAACATATTTATCAACGTGCTGAAACTGGCGGGCAGGGTTTCACCGACGCTTAATGCTTTCCAGATGGCAACATGTGCTGGCAAGCTCACGCAGCGTATCGATATACAGCTGTTCTTCATTACCATGCAGTTGCACTGCCGCCAGCGATAACACCTTAGCTTTGTCCACCACATCGGCAATATCGTGATTGCGGAACACGCCAACATACTGCAACGGTGCCGCAGCCATCACTTCCTGCGCCTGTTCAACGTTGACGCAACGCGGTGATGTCGCAACAAAAATCAACCCACCGTAAATCGCGCCCGCGTCATAAGCTGCTTTAGCATCTTGCCCACGCGTCAGGCCACATACTTTATTCTCACCCAGCAACACCCGGCGCACGGCGGCGTGCAAATCGTCATGGGCCATCAACGCCGAACCAATCAGAAAACCGTTAGCGAAGTGGCTTAACTCGCGCACCTGAGCGTAAGTATTGATGCCGGATTCGCTGATTACCGTCACGTTGTGCCCCAGTTTCGGCGCAAGCTCGCGGGTACGGTTGAGATCAATCGACAAATCACGCAGATCGCGGTTGTTGATGCCAACGACCTTTGCTCCCAATGCAATGGCGCGCTCCTGTTCCTCTTCATTACTGACTTCGTGCAGCGCCCATCTCCAGACTGTGAGCGACGGCGGCAAGCTGGCGATATTGGTCATAATCCAGTACTGAAAGCATTAATAAGCAGGCATCGGCCTGGTAATAGCGCGCCGATGATCTGGTAAGGGTCGATAATGAAGTCTTTACATAAAATCGGCTGCGGGGCGATTTGGCTGACGATGGGGAGGAAATTAAAGCTCCCCTGAAAATATTCTCATCAGTCAGCACCGAAATTGCCGAAGCGTAATGTTTATAAATGGCGGCAATGCGTGCTGAATCGAAATCATCACGGATCACGCCTTTTGACGGCGACGCTTTCTTGCACTCCAGAATAAACGCCGTGCGCGCACCCTGTAGCGCATCATAAAAATGTCGCGTGCTCGGCTGAACCTCATTCTGAAAACTGGCCAGCGGTTGCTGCTGTTTGCGGGCTTCTACCCAAATCGCCTTGTCTGCGACGATTTTCGCTAAAACGGTTTGCATCATCTAGTAGTCCTGTGTGACTCTCATCTTCAGTTTCTCGTTTCTTCTTCTTCCAACGAGACAGGAACTGAGCGCCACTCGATGGACCAAAACGAAAAAAGACGCTCGAAAGCGTCTCTTTTCTGGAATTTGGTACCGAGGTCCGCACAGGTGGATGCGGACCAAAACGAAAAAAGGCCCCCCTTTCGGGAGGCCTCTTTCTGGAATTTGGTACCCGGGCACCAGCCACACGTTCAAGTGCAGCCACGGATAAATTTGCACTGAGCCTGGGTGGGATTCGGACTCGACCGCATAGCCTTCAGGAGTGAGTTTTGTGCAATACCAACCGACGACTTGACCCTGCCAAGCGGCACCAGATTTCTTGCGTACGCGATCCCCTAAGCCAAAGGTGGCACTCAGGGGAAGCGCAAACTGCCCTGCAACGGGAGCGTTGGCTTCATCGCTACTTTGACCCATCTAGTATTTCTCCTCTTTCTCTAGTAAAGTGTTTAGTTCCCTCTTTTGCGTCCTTCATAGCTTGATCCGAAAAGTTCTCTCATAGCTAGCCCAAAAAAACGGGTATGGAGAAACAGTAGAGAGTTGCGATAAAAAGCGTCAGGTAGGATCCGCTAATCTTATGGATAAAAATGCTATGGCATAGCAAAGTGTGACGCCGTGCAAATAATCAATGTGGACTTTTCTGCCGTGATTATAGACACTTTTGTTACGCGTTTTTGTCATGGCTTTGGTCCCGCTTTGTTACAGAATGCTTTTAATAAGCGGGGTTACCGGTTTGGTTAGCGAGAAGAGCCAGTAAAAGACGCAGTGACGGCAATGTCTGATGCAATATGGACAATTGGTTTCTTCTCTGAATGGCGGGAGTATGAAAAGTATGGCTGAAGCGCAAAATGATCCCCTGCTGCCGGGATACTCGTTTAATGCCCATCTGGTGGCGGGTTTAACGCCGATTGAGGCCAACGGTTATCTCGATTTTTTTATCGACCGACCGCTGGGAATGAAAGGTTATATTCTCAATCTCACCATTCGCGGTCAGGGGGTGGTGAAAAATCAGGGACGAATTTGTTTGCCGACCGGGTGATATTTTGCTGTTCCCGCCAGGAGAGATTCATCACTACGGTCGTCATCCGGAGGCTCGCGAATGGTATCACCAGTGGGTTTACTTTCGTCCGCGCGCCTACTGGCATGAATGGCTTAACTGGCCGTCAATATTTGCCAATACGGGGTTCTTTCGCCCGGATGAAGCGCACCAGCCGCATTTCAGCGACCTGTTTGGGCAAATCATTAACGCCGGGCAAGGGGAAGGGCGCTATTCGGAGCTGCTGGCGATAAATCTGCTTGAGCAATTGTTACTGCGGCGCATGGAAGCGATTAACGAGTCGCTCCATCCACCGATGGATAATCGGGTACGCGAGGCTTGTCAGTACATCAGCGATCACCTGGCAGACAGCAATTTTGATATCGCCAGCGTCGCACAGCATGTTTGCTTGTCGCCGTCGCGTCTGTCACGTCTTCCGCCAGCAGTTAGGGATTAGCGTCTTAAGCTGGCGCAAGATTTAACGTATCAGCCAGGCGAAGCTGCTTTTCGAGCACCACCCGGATGCCTATCGCCACCGTCGGTCGCAATGTTGGTTTTGACGATCAACTCTATTTCTCGCGGGTATTTAAAAAATGCACCGGGGCCAGCCCGAGCGAGTTCCGTGCCGGTTGTGAAGAAAAAAGTGAATGATGTAGCCGTCAAGTTGTCATAACTCTAGAAGCGGCCGCGAATTCCAGAAATCATCCTTAGCGAAAGCTAAGGATTTTTTTATCTGAAATTCTGCCTCGTGATACGCCTATTTTTATAGGTTAATGTCATGATAATAATGGTTTCTTAGACGTCAGGTGGCACCATGGAAGCTTTGTAATCACTCGATGACCAAAAGTAAAAACCCGCCGAAGCGGGTTTTTACGTAAAACAGGTGAAACTGACGCTAGCCGGTCACATGTCAATACTTGCCCTTGACAGGCATTGATGGAATCGTAGTCTCACGCTGATAGTCTGATCGACAATACAAGTGGGACCGTCGTACAAGACCGATAATCAGACCGACAACACGAGTGGGATCGTGGTCCCGGACTTAATAATCAGACCGACGATACGAATCAAACCAGTCATACAGACTAATAATCAGACCGACGATACGAGTGGGACCGTGGTTCCAGACTAATAATCAGACCGACGATACGAGTGGGACCGTGGTCCCAGCTTAATAATCAGACCGACGATACGAGTGGGACCATGGTCCCAGACTAATAATCAGACCGACGATACGAGTGGGACCGTGGTCCCAGTCTGATTATCAGACCGACGATACGAGTGGGACCGTGGTCCCAGACTAATCAGACCGACGATACGAGTGGGACCGTGGTCCCAGTCTGATTATAGAACCGACGATACAAGTGGAACAGTGGGCCCAGAGAATGTAGGCAGTTATGCTTTCTGGCCTGTAACAAAGGACATTAAGTAAAGAAGGGGCGATG
+
33239DA=>322.((();79A?EB???DA@@FHJGJJJJJHD?5EJJJJJJJGI><;7@EHJBA@??EFFJJAAA@HIJEHIJJJJJGGFJIHJJJJGJFCJEEJJGJJIJJJFEBCGDD>77BC766587*''''***'&%:<:;<7753@@@GEB=;:9<<<E@;=HJHFJJJJJJJJHHFJJJJJJHFHJJHJJJJDBABHJJJJFHFG?533122/-((()/3411;>@?BHGJJJJJEGJGHJFJCCBDJGJH?@??FEBEEFFC73246?@BGJHGIJFDJJJJJFJJGJGFFGJJHJJJJJJJJJHG<<<;A@DE/,,-EGJJJECDDEJEEC@CEBD@B>BE:89;JJCA>>:>CIIIFDEA@BCEBGHFJJBAA@JJFFEIFJJIJJJJIIHJJJJJJJFIJJJJ<<<<GJ????GDBFJEJJFJFE8DHJJFJGFEJ???GFEJJDHG?:698HJGJJGFJFHJFHJIDJEGJJGJJJJJJJJJJJJJJJHIJGJJIHJJJHJJJGJJJFJJJJHJJIFFIHJGJIJEBECEIJJIIJFGJJBAFJJHA@A@FHCJJIJJJJJJJJGGJJJJIHFFFFGEACJJJJJJJHJJJGJGJHHIJGJJJJJJHJJIJJGFGIJFJ>>>>IIFJJIJJJFJEIDDCHFEJJFFFDFBBA=?:*BCJJIJJFJFFEFHJHB@A6667JE?=940**.++18@AJJGB=B=+*)*.1110./018;=?ACIJFGIJJFHJJFGFCDFDJJJFJJJJJIJIIJJJJJJJHJGJJG:8876:>:998>43444BCCF<98798889@G====CCBDJGFEGJEHFJGJJJJJJIGJJFDGGJJJIJDDB@AFJJJJJJJJJDFD?=,+,,,-53333344AHFJGGJCDGIIJJHJGDHEED9988<::::GHAB@AA>=<=.--.896+***/..//1/9??CCFFI;668CDFHIFJJHJHIJ?JGFEEDJJJJJJJJHJIF????FEIGJJHJDCDEJJIC;HJHJHJJJJ333464472177657?D<<==JJIIGJJJJHJFJHJJIFEFE((((5<:6579>344**-/645?:777:8>;4322?9=-111@??<<=>??>=++**>BC@>:9889888:9<<AFBCIGGDJJHJGFEEEJIIJFJFFHJJGCCFJIDJJJJGFFJJIJJIJJIIIJFF53JCBDB@HHCCICCFDJGIJCIFDJJB===:>>>AJJJH;3110=<<>@JGJIJJHHHHJGJHGGGHGIFJFJIJFFEGCAA000/0/0:?8557EEJIC<75855HAGJIJJGJFJGFDA@BBBB@@EEJ222120259FCBCDC?==>@CDBDECEGBAA@EJJJ>>>?==AAJHJJJFJJJJJJ8887;;;JJIHJHFEIHHJJJGIJFJJHJJHIJEJJFIJFHGJJJJGJIJHGJGJIJJFHGH=:;;@A@ABB=9>..../.-,+*+/18;>?EJJJJJJJIGJHJIJIJJJJIJJFIGHHGGGDGH>AA@D888<;946833344@@C>?CGFGEJJJJHJJJJIJJJIIGJFJJJFDEBBBBDGJJHJJJJIJJI<<;9=>9;@;>?@::789:?AA=33/BFFHGGJJIHGJFJJDAA=>?@ECCBDJFJJJJGJJFJJH=7HE97557.*)**-8<FHJJJCDHJJGHJFJIIJJECECCI@C@.../323;>JFEFGDCBC@@AAGDJJ>>=>FDBBD=?@;<EDJJJJJJJJJHJGAAHJJGJJJJDDIBCABA@JGHJJ?0,'&0220779:A?79@CFDFGJFJJIJFJHGF?>>?IJJHJJFFGEJDCFHJF7AI7IDDCC<;;.++19:6689GJJGFJJFJHJJHHEEDCJCIFJFFIHJFJEGCBDBCDIIJGJIH((((IDGEJJHJGGGJJJGGJJHJJJJJFJIFJJJGJJJJJJJHJJJJJJGJJJJHJGJHJJJJJJJGJDECA>=<>B>C=<BA8788HDFJEE87650::;DEJJGGJJJHJGJFFCD7.,+,39:87899CDCCEEGFF>??@@?@<>FIIAA@ABJJJJJJIDEJIEGJJ====C:@>BCEDJ>???FJJEDF<:;<HJJJJJHJJJJJHHJJGJJJHEJF;<<<GJJJGJJFFHFJHJHJJJJJJJGJJJIJJIGJJJJIJJJGJFEDCJGFEFGCFGDJGJJJJHGJGGFIGHJHHGFIJJJH?EBJEFJJHIJJJFIFIJFJHHJC@:8;::>JD866((((BGGJJJJIJJJJHJGHEHGJJJFJFJHFJJJIGJGHJJJJJJDEFJF((((11,,*+/A?BEIJDJJHJJIJFJJJJFJHJIJJEDDJJJGJJFJJJJJJGJEGGGEA?@?CCGJJCDDEFIJB?:87//.+,0016:;>?CCBE:99:<89-*)*.9>ABHCEFFIEEIJJJJJJFHFH>>C@BHJJJJJJJIC76>0/><:8)(((BFEJJJJJJHJDEDF>=?@AF=;;;A333577;<78898001//.356?BDEDIDIJHEGJJJJJHHJIIJJJEBIGHCCGCJJIJJJHFDJHJGJFJJEHHGHJJIIJJIIJGJIIJJFHJJFJJJIGIFIFJIJJJJJJEJJJJIJGFIIJJJJJFJGJJJIJJJEJFJGIGCGJJJJJIJGJEFJADEJJIJA?+*+-67:99>ABDFFGHEHFEEGBBFJJJJHGJJJJIJJA@EJJFJHJIHHGHIIJGCDI7555?>BDJJJDJFFCABBJIHFEB/-(''((667<=CCDDJCB?CCB??@CHHJJJJJJJJJGJJGJJJHHJJGJHJJGIAA@AJEGJJJJJFAAA@=+**,*,--BABJFEC?BJG988555...2558DEDFHGFEJGFDEBEDEEFDFGEJIJF<<22212//0235DDFJGIIIJJJHJFDHFFJJDGFHGJHGJIIJJJJJEHJJJFJJJHJEDDJJJJJIIHGDJGJGFC?;;1114=>FHJEGFEHECEIJ;333:CIJJECCJFGJJFHJJJJJHJHJGJJGIJJHHJJJH55459;783+)*)-267ACCBCEIJJGJIIJEJJJJJJEJJJECDC@?@@FDHDJGJIJFEJHJGJGDEEHJJJFJBEJIEFJIIJJJJJJIJJHJHJHGFJGJJJJJJJHJGGJHIJGJHJ>>*)))><**HHJJJJHCHHHGJIHIJGDIJIJC@>?@ACJD.,,,878ABEJJJJJJJFJGJDF@:=GGF>==>>JGJHJGJJJGHJJBDCFJJGJEHJJJJEC@98980=;?6??ECEEGHIJIJJIB???HGEHAGJEGJJGJGGJJHJJGEEJJH9454468??60...:4444<53)*&'3373335<==>>ABJ00000000=78::EJJCD/....''.,($$$&/56600/*'',/499=99AFHGJJ=5555CEGHJFGJHGIHJJJIFC7IJB5455=@:;;EJEFG@?@@FJHDJDDDDJEABAGJFJGHCEIDEIGFIHJ<<<<644467AJJJIJJJIJDGHGJHJJJGFIIJJJFJFDCEEEJJFJD@@A@DFGJ<:::>FHJHJGJJJJJIJJJHJJBGJFJJEGEHEEEDE;:::>>=9336EGEFHJJJJDJEJGJFBJJJHEFDJIIJHDJHIFGJGIGHJGJGDJBBDGJJJFGEJFDEFI==<<?HFHJJJGDCBCJJJJJJJJGJJJGJHJJJHGJHJJJJEJJJJJJJJJCBAABE>?@A>DC@1-(()+---/37:BDFEHCF=<@AAHHGHDCBC<<<<=@A<::=GJIHIGJGA@@@IBFIHF@@>?+)()><<@EFHFD9778ADJGJHJJHJJJIGDHJJJJCCHJJIJHIJJGJJJGJJIIJJJJJEHJCCJJGIGJJJIJGJHFJ?>>>IBE@AEJIJJJJIHFBB@@HJJJJFGED><DFEHIFHGJHHGJJEIGJ910003A@B=6656)(''(+->CIGH@@5555;@851****EEFHJIEEE?6656;;6534>@JAA@?ABACCBFJJJJJJJJHJJJJC=EJEHJIJJAAAAJJJJJJJGHJHJHIJJJIJHJHJHJJJAB@222-'''3<>BFDGIFCJHFIDHIEJHJJGJJJHJHGJJJJEEGJGJGJJJJJHIGIJIJJJJJHGHJHGB@ACEFEFEB>>>;;/..233@ADDDGJJFHJJJ?6345@D1,+*()**)**03,++67FAABCCBBCCABDJHGGJFGFHIJFEJHD766233,,*),-),,,-41..//066<JJFHEEJJEJJEGGIJHHHJJJJJIJECDFJJJIGHJGJH?EDEF9758''&'9<9333>@F77764335@A;>;<>,****6:9A==75000;=>FJJHJEFDBHFGJGIEGJJJHJDGB@BHJ22228666FGEC)(()558753200//5/++18<=<;ABCBC3212/,,0/''&(('-..26.BBDEJJHC@@<F<<<=J@?@AJHJGBAACCDDJHJJJGGGJHJDJGJJJJJJJJIHJDJJJ<;0009=,,,,0///6586((((19;CFJGJGJJJJGJHJHJJIJJJJIHIJA><763337JJEHF??>?=8877=D5445:GJHEHGJJJFFEBBBEGJJHD76BJJGJG?==@FCC<===JEHGEJGJDFDGAGHI322220+33,,,.889:@HGFHFFJF))))JIGE?<:JGJJJHJHJHFJHJDDDAAAAJGIJJIJJGHJJFJEJAIJJFJEJGJJJFI@@@@JJJJJJ:HHGG@////EJJIJIJJIJJJHJHJJJIHGJIEEJJJHJJJJJIJJJJEJJHJJGJJJJJJIJHJJJJHGGCD@?BJHE;<;;==GEFG888B;655?<;>??DGGJHJJJBJDECEBD>=4478>EIIJJJA@AAAEIJJGHGJJJIIJJJGIJJJJIJJJJJEEHJJJJJHJJJGJJJJJJJHJJJJIJJFIJJJJFJIHHJJGHEHHHA.-,0=HFJGGJEEJJHCFCGAABCFJHIFJJFHJFEGJJJJDCB?C=76,+,-+&%%%*+'))(:>=>BGF???@B>>?CE<GJGFFGJJJJGJHFJDJEIDDJDFJJGIGIJJJJJHJHJJJGJFGJJID@8=;<<=61;:06115>;<>@=<;:983*)(*0/4>JJEDDFJJIHJJJII?:::<6666EHJGHJEJJEJJA;::55448069>9;<?H>5489HHCCJHJDJGFGGJJJJJHHGJJJJJJJGJJH////++*6B6435FJIJJJIJJIIJJGJ====96'01::::>E207756?0@@AHJJJFBBA@HFDJGIJJJJJCBDDJJJGJJFGGIG?6(DBCEGJJEHGJEJJJJJJJFJJHJJH@?@BH>?<>;;@C@AAAJIHJGFFGJHDABCJHJHFGE?3382;AB?GIHJGJHEHJFDC@>?IIHJCC=>>?CDEEGH?>=@++++2((('(*;??@GFGHEICD::?A62&&&')&'('('&::>CBDDGGG:8723?>??GHJJHJJFFBF;5-***+79<82111>=GF???BCI@@??BDJFHBCAACJJIED==@JJJJJJJJJJJJHJJGHHJJJJJJHIJJJJFJJGGJFJJJJIGGABAJGJJHJJJJJJGGJJJJJJJJJHJIJJJJDIE@::9?C<<;?76546;8:9:;<>><<;;?EJJHHJHCECBJJJIJHJJIGJCDCDJFIJ==BJGJJGIFGFJJHJJJJJGJHJJJJJJJJHJHIJJJJJJJJHGF;5--:CFGJIIJAEJB@BBHFJIJJJJFHJIGHGIHJHIFJJJJGFDF@@?>>A>J<::623=>BJFGJFJJGFFJIJJJ8888JHJJJJJJIJJBABJI))))FHJHJJJJJJIJJJIIGJJFEFDFGHHJIJEJJJJFGJEJJJGJAIJJIJIJJJDDFIEGJJFFGA;;86584355CEIJJCHDGDCDEJJJJD@?2223@AAE=AD=,?@FJJJJJIJJJEHHHGJIJGEHACAD@>>=@98;<@7778??==9.*,)'&&&$()47;;AJGDFGJJJJJJJJJJJJHJJIJJJJGFFEJJFJC??C@=1JGHHJJJEEGGHJGIJEJGJJJEEBBABBHJIJHJJFI7587:.'&%$%1323@BHFEDEDB2200270222670000?CDCD=8875+++*438@@,++()(('(-,)&'//000461++++33BJFJHJJIGJJJG>>>?FIJJJJJGJGJJIHFJHJJJHJJJ>??@EJIJIJJIJJJJJFD?@@>@@@@A><<>+))*;EFHJJFJFHHEG9337CBB742.))&%'((((.687:(((),)))*111EA<<AGGJJFJBGIHJIGJJJGIJJJJJJHFJAAAAJDEICB31,37+''.112669;JGIEEFFJE5444555EA?@@3204H>>ABJJJJJFCBEB<401&''0AB>;9<@4889HJGJJJJJHJJEJGHJ88C@@B?A@GHGGHJJGHJE<<<?JJJJIJJIEJGD=665*(%%&$%%%&$$%&&))&''(.43344969ACBACEDDBCBCFBDAD@B@43:<:<56722212146655(''(((('(('((''''&'.431239@>>>@HJJFJCJDDCAHEJHIJJJJJFHEEJJJJJCDGGGDFD>=<<@@=<8:ADBA??==<;9:+*.*89??BC>GI@@>*(()FJJEJIJIJJGJJJCBBBIGJJJJJJJJJJHJJJJJJJGJJJJJGIEE<;9;'&&'0257;;<==BEGFJGI=999JJJ4444?EJJJJGJIJJJJCDEJG<*&&&-<=AAADCGEEDGGCCECJJJHJJJJIAAABGIJJJJJGJJFJJJJJFJIF<878855EHJGJHIFJJJHJJJJJJJIJJHJGBCDC<DIFFJHEJGA@EFEJFHJHJJDCB?@@?@?544//./1,.../8/AFGDGIIJJJJHJGJHJJJECCEJJJJJJJJJJ>?>?G@@@BH9878=+++-7<<=@ABCFJJJJJJJIJJJJJGIJJIJIJJJJJJJJJJJJJAAAAEGHEBDDHCAACGGJIJHJJHJJJJJJGIHJJ=54543338:7//.-('''077=EIJHHCFDBECB@78EJIHHGJJGJEGJGHHJJHJFC1-BBBEJIJIIJJGJJFIJJCHEAADFEFJGFEFEJHJA<<<810011ACFJJHJICEB((((:;:ECCJIJJJJJJJJJJHFHJJJJJGJIJJJJJJJGHFFGJHIJBA>=<@EDJJGEJGJFHDJ@?>===<=DBJIEJJHHJIJJJJJJJJCCEGFCFDHJ::;DJJGHFIDCFBEIEHJHJEG=4/.-*+&&'?=>@7777:99:IGHJJHEEDCGJJJHFFHJIAA@@BCEEID=AA??<5669;<<<BBAAJCCEBDBHDB8:544=4<BB@CB;7<<:7*(()''(&&()+1++*+,-,,,0?<;=?@AB@ABEJH:776::<CA@@B=<;<>7'&&&'(53323((((=?JJ555366444477>@JJJJIJIHGJJEEECFFBA652***())0BBCJJJFIJGFIFFJJGEJJGB?>@?IJEJCBJIJB>>>CJB?>>GJJFJGJEEDHJJ7,+++33JHEFJGJJHJEF>558:?<=??>==@?98';55CJHJHJJJIHJHDFJJIJHJFICGJIHJJIJJGHFEHEJIEFJGHJJJHJIHIJFIC+((),999CEC::99862),)))6678A@@@AJIGFFHGFHGGHJFJCG,,,,G>DDCCACEA442112;84-..,.-);?@ABDG==544.-/JGJJJFGEFDIJJJFGGHA@@?EF8888GHGHIIJJJJGA@=@@JJGGIJJIJJEABDCJHHIFJJGH??BDAIHDJEIGHIFJJIHF><:6886>>==?@AJIJDDCBGGEJ@>9++++)))*=>=DJJJGB:866/.&&''()'%$$*1/45568G??C/DIFJJGF@AA66/+(&&%((//'%$$&,/59<:;<=///07;:;85..-0==<<=>8889@>?CJJBBAB00078---,,--.2149232134DEJJCJIDEJJJIF=CEBA:44=889?<'''+BCBBBACDCC;;8F4338<4.,.1)''4787//0/01(((',-()++-(('%&&',0/.001))'&'),--.--1)))FEJJFEFDHDA?@>>;;>==>@9:IFIFJDEACFFGJIGJGGJJEJIJHHJJHJIIJIFJDA?BE?@DEFCCCBEGHBAABEDFJJGJGGJDJGHGJJJJJGFH=;7577331''%)%%&(.000JGJJGEJJFABCJJJJGJBCC99@CFJJJJJJJJJJFJEBAAD===>GBB:A;:643389:4433?>>>DCCBD>@A@ED?7766=>>GDCJHEJDCC>9JEJAAEFGIHGIJJGGDHGDID?<95:>@ABBFEFH@GHBCAAJ:999JJHHGGHDA<<,+((+(()*)%%%&-89JJJJJ==<=HGIGIFJJJJJJJGJJJHJHJJJCCEBC@JGJFGJ@<<<<542232449;/..0=<<FJGJFJHJJJIHFGJGIJJJJJJJJIIFJJJEEJCCBCFIJGIJJFHFA9889HDEJGCFJJJFJIJJGHIJGJJJJGHHJJDHJFJJFDHJJJIHJJIHG???AGJJJGJJJIJHJFFFJ7767CBACJFJJGJJJJIIJJGCEDJJJFJJJJJIJJIJDE;;610788?AA?<>;=ABHDD<<<??AADGJJDJJHJJFDGDJJJFJFIJJGJJDECCHJIJJJGIJIIJJIJIGJFJJJJJJIJFGGJJJIJFCCDDB@<9BBG@@@DFDDDCD@DG?>?>A<-CFJJJFJGJIJJIJIJJIJJJ101IJJJIJGJFHB=EAAGC99787789BFFJFHJJHGJJFGEIJIHJJJJJJ;889;>?>CGGFGHHJJHJJHJJJEJJA*+*)*))))*<22323?GCECEJEJ@>>AJJJJHF7779C><21135./,*+>EJGFIIIFJJJJHCCDEHEIJJHJJJIJGFHFJJEEC>BD;>?3344:9::@CB@DDCJHHDIEJJJJJJJHJIJFJDDDCCEG999:DGDFHGJJJIJA;?<-3++=?5IHDEDCIJFHJIHHJ76668FGJJFHHIJJJJHEEB@===9.045.769C@?CJJJJJIGFEDJGJGJIJJHJJDBJGHEIEG>>>>JIJJJJIJJJJJJJJJJHJGDJEGJJJJJJIFFIJJGGGFGJJJHJHJJIJGJJJC==CCACIFJJJIJJIJJJIJIJJIHEEJHGGJJHFJEHJJGJJJHGJFIJEJJHFEJEJJHGCIJGJIJJIJIJJFIFJJJJJJJHIGFJHJJJHGHFFDCDFJHJJGDDJJJJHFGJ8777===?JJJGGJJIGJIIHJFJEEGJJEDDFDJFBCD4335IDFEFGCJHGFIGFJJJHJJJJ@@@?GCCA:33****+*4-?6333@ABBJJJJFJEJDDJJJFHDGHDI54437,,*$$%%%%&****..JFHFJHJJJIJJJJHDFBB6''(FBBACFDGGHGEJJ@922:89:=JGHFFHJCJJJFEHJGFDJDIJJJJCAAAJHEHGFDHCFFHJIJJIJJJJJJE888JJEJ<88:@>?CJJJHJHJJFGGIHGHJJFJJJJJJEIHJJJC;;54;66;GFGCGFGJJJGJJEHJJJJGJGJJJGHIJHIJFC@?>>EHHA@@BDB4444A:633111ABJJEJJJGFEIHHJIJJHGJJJ@EFGJJHJE@?DJJJJJJJFG>56<<<JEJJFJGFBDFJJJHIGGJGHJJJJ=;;;GJJEFJJJH;::;A2.-'&''&0.,-2.+)'&'''/;>IGFI>:JECAA@JJGGHJFGJHGJJJGJJGJJIJJIJJJE955::@AA@?F@?A?=<<==>?5+**.2249:?=>:99<:89;;HEGJJJJHJHJJGJJIIIJIJJGGGJHJJJJHIFJIFJEJDJGFEJJJJJFGJHJJGFJJJECCDJIHGFDEJJHJJFJHHIGEH;:'&'',(''(022=:3345BCA<888:GFJJJCDCEG?>>>522%%%)*)'/35A855D??>2-,--1--*&$%'&%$$()'(((+'%$$%%')++/1::>JIHJJHHJ?>>?EFGJIIJJJJJIJHJIJFIIJJJFFGDFHIIJJHGHJDGJB>:99<=:<.,,,35./,,-4779555)(&''&&/9>@CEFEIFBBBCJJEE?>=?79=<83**(((''('-3358=?EJHJFJJIJJDIFFJHJ3333IFE@=;9:=DF88F8EBFJJJJJGIJJJIJHIGGJFJED;::<CA@>??8853+((.&'''-*((+668;<;@@?ECEHDHHHJHJHHFDECJJDIHDFEGGGBA@=?(''*()/<?@AABJE;;;===<A@@?7789:A=7451,''%)'''%%()*5<=FJIEFGEGJIB?==A5::<@FJDEC@:=4354/.,,'()+)'&&
@Glass_F3P_6_D3_6_19_12
TTTAGTCTACGTTTATCTGTCTTTACTTAATGTCCTTTGTTACAGGCCAGAAAGCATAACTGGCCTGAATATTCTCTCTGGGCCCACTGTTCCACTTGTATCGTCGGTCTGATAATCAGACTGGGACCACGGTCCCACTCGTATCGTCGGTCTGATTATTAGTCTGGGACCACGGTCCCACTCGTATCGTCGGTCTGATAATCAAGTGGACCACGGTCCCACTCGTATCGTCGGTCTGATTATTCATCTGGGACCATGGTCCCACTCGTATCGTCGGTCTGATTATTAGTCTGGGACCACGGTCCCACTCGTATCGTCGGTCTGATTATTAGTCTGGAACCACGGTCCCACTCGTATCGTCGGTCTGATTATTAGTCTGGGACCACGGTCCCACTCGTATCGTCGGTCTGATTATTAGTCTGGGACCGCAATCCCACTCGTGTTGTCGGTCTGATTATCGGTCTGGGACCACGGTCCCACTTGTATTGTCGATCAGACTATCAGCGTGAGACTACGATTCCATCAATGCCTGTCAAGGGCAAGTATTGACATGTGACCGGCTAGCGTCAGTTTCACCTGTTTTACGTAAAAACCCGCTTCGGCGGGTTTTTACTTTTGGTCATCGAGTGATTACAAAGCTTCCATGGTGCCACCTGACGTCTAAGAAACCATTATTATCATGACATTAACCTATAAAAATAGGCGTATCACGAGGCAGAATTTCAGATAAAAAAAATCCTTGACTTTCGCTAAGGATGAATACTGGAATTCGCGGCCGCTTCTAGAGTTATGACAACTTGACGGCTACATCATTCACTTTTTCTTCACAACCGGCACGGAACTCGCTCGGGCTGGCCCCGGTGCATTTTTTAAATACCCGCGAGAAATAGAGTTGATCGTCAAAACCAACATTGCGACCGACGGTGGCGATAGGCATCCGGGTGGTGCTCAAAAGCAGCTTCGCCTGGCTGATACGTTCGTCCTCGCGCCAGCTTAAGACGCTAATCCCTAACTGCTGGCGGAAAAGATGTGACAGACGCGACGGCGACAAGCAAACATGCTGTGCGACGCTGGCGATATCAAAATTGCTGTCTGCCAGGTGATCGCTGATGTACTGACAAGCCTCGCGTACCCGATTATCCATCGGTGGATGGAGCGACTCGTTAATCGCTTCCATGCGCCGCAGTAACAATTGCTCAAGCAGATTTATCGCCAGCAGCTCCGAATAGCACCCTCCCCTTGCCCGGCGTTAATGATTTGCCCAAACAGGTCGCTGAAATGCGGCTGGTGCGCTTCATCCGGGCGAAAGAACCCCGTATTGGCAAATATTGACGGCCAGTTAAGCCATTCATGCCAGTCGCGCCGGACGAAAGTAAAACCCGCTATCCATTCGCGAGCCTCCGGATGACGACCGTAGTGATGAATCTCTCCTGGCGGGAACAGCAAAATATCACCCGGTCGGCAAACAAATTCTCGTCCCTGATTTTTCACCACCCCCTGACCGCGAATGGTGAGATTGAGAATATAACCTTTCATTCCCAGCGGTCGGTCGATAAAAAAATCGAGATAACCGTTGGCCTCAATCGGCGTTAAACCCGCCACCAGATGGGCATTAAACGAGTATCCCGGCAGCAGGGGATCATTTTGCGCTTCAGCCATACTTTTCATACTCCCGCCATTCAGAGAAACCAATTGTCCATATTGCATCAGACATTGCCGTCACTGCGTCTTTTACTGGCTCTTCTCGCTAACCAAACCGGTAACCCCGCTTATTAAAAGCATTCTGTAACGAAGCAAGAAAAATTAAGAAAGCCGTAGCAAAAACGCGTAACAAAAGTGTCTATAATCACGGCAGAAAAGTCCACATTGATTATTTGCACGGCGTCACACTTTGCTATGCCATAGCATTTTTATCCATAAGATTAGCGGATCCTACCTGACGCTTTTTATCGCAACTCTCTACTGTTTCTCCATACCCGTTTTTTTGGGCTAGCTACTAGAGAACTTTTTGATCAAGCTATGAAGGACGCAAAGAGGGAACTGAAACACTTTACTGAGAAAGAGGAGAAATACTAGATGGGTCAAAGTAGCGATGAAGCCAACGCCCGTTGCAGGGCAGTTTGCGCTTCCCCTGAGTGCCACCTTTGGCTTAGGGGATCGCGTACGCAAGAATGTCGTACAGCTTGGCAGGGTCAAGTCGTCGGTTGGTATTGCACAAAACTCACTCCTGAAGGCTATGCGGTCGAGTCCGAATCCCACCCAGGCTCAGTGCAAATTTATCCTGTGGCTGCACTTGAACGTGTGGCCTAATAACTCGGTACCAAATTCCAGAAAAGAGGCCTCCCGAAAGGGGGGCCTTTTTTGGTTTTTGGTCCGCATCCACCTGTGCGGACCTCGGTACCAAATTCCAGAAAAGAGACGCTTTCGAGCGTCTTTTTTCGTTTTCTGGTCCATGAGTAGCACTTAGTTCCTCGTTTTCTCTCGTTGGAAGAAGAAGAAACGAGAAACTAAATACTAAGTCACACAGGACTACTAGATGATGCAAACCGTTTTAGCGAAAATCGTCGCAGACAAGGCGATTTGGGTAGAAGCCCGCAAACAGCAGCAACCGCTGGCCAGTTTTCCGGATGAGATAAGTCAGCACGCGACATTTTTATGATGCGCTACAGGGCGCACGGCGTTTATTTCTGGAGTGCAAGAAAGCGTCGCCGTCAAAAGGCGTGATCCGTGATGATTTCGATCCAGCACGCATTGCCGCCATTTATAAACATTACGCTTCGGCAATTTCGGTGCTGACTGATGAGAAATATTTTCAGGGGAGCTTTAATTTCCTCCCCCATCGTCAGCCAAATCGCCCCGCAGCCGATTTTATGTAAAGACTTCATTATCGACCCTTGCCAGATCTATCTGGCGCGCTATTACCAGGCCGATGCCTGCTTATTAATGCTTTCAGTACTGGATGACGACCAATATCGCCAGCTTGCCGCCGTCGCTCACAGTCTGGAGATGGAGTCGCCCGAAGTCAGTAATGAAGAGGAACAGGAGCGCGCCATTGCATTGGGAGCAAAGGTCGTTGGCATCAACAACCGCGATCTGCGTGATTTGTCGATTGATCTCAACCGTACCCGCTGCGCCGAAACTGGGGCACAACATTGACGGTGATCAGGCGAAAATCCGGCATCAATACTTACGCTCAGGTGCGCGAGTTAAGCCACTTCGCTAACGGTTTTCTGATTGGTTCGGCGTTGATGGCCCATGACGATTTGCACGCCGCCGTGCGCCGGGTGTTACTCGGTAAAGTCGGTCTGTGCGCCTGACACGTGGGCAGGGTAGCCAGCGGCTTCTCAGCGCGGGCGCAATTTGCCGGTCGGTTGATTTTTGTCAACGTCGCCGCGTTGCCGTGAACGTTAACAGGCCGGAAGTGATGGCTGCGGCACCGTTGCAGTATGTTGGCGTGTTCCGCAATCACGATATTGCCGATGTGGTGGACAAAGCTAAGGTGTTATCGCTGGCGGCAGTGCAACTGCATGGTAATGAAGAACAGCTGTATATCGATACGCTGCGTGAAGCTCTGCCAGCACATGTGCATCTGGAAAGCATTAAGCGTCGGTGAAACCCTGCCCGCCCGCGAGTTTCAGCACGTTGATAAATATGTTTTAGACAACGGCCAGGGTGGAAGCGGGCAACGTTTTGACTGGTCACTATTAAATGGTCAATCGCTTGGCAACGTTCTGCTGGCGGGGGGCTTAGGCGCAGATAACTGCGTGGAAGCGGCACCAACCCGGGTTGCGCCGGACTTGATTTTAATTCTGCTGTAGAGTCGCAACCGGGCATCAAAGACGCACGTCTTTTGGCCTCGGTTTTCCAGACGCTGCGCGCATATTAATAACTCGGTACCAAAGACGAACAATAAGACGCTGAAAAGCGTCTTTTTTCGTTTTGGTCCTTTGAAGTTTACAGGGGATAGTCCAATTATTGAAGGCCTCCTTAACGGGGGGCCTTTTTTTGTTTCTGGTCTCCCTACTAGTAGCGGCCGCTGCAGTCCGGCAAAAAAGGGCAAGGTGTCACCACCCTGCCCTTTTTCTTTAAAACCGAAAAGATTACTTCGCGTTATGCAGGCTTCCTCGCTCACTGACTCGCTGCGCTCGAGTCGTTCGGCTGCGGCGAGCGGTATCAGCTCACTCAAAGGGTCTTACGCCCCGCCCGCACTCATCGCAGTACTGTTGTAATTCATTAAGCATTCTGCCGACATGGAAGCCATCACAAACGGCATGATGAACCTGAATCGCCAGCGGCATCAGCACCTTGTCGCCTTGCGTATAATATTTGCCCATGGTGAAAACGGGGGCGAAGAAGTTGTCCATATTGGCCACGTTTAAATCAAAACTGGTGAAACTGACCGACTAAGACGAAAAACATATTCTCAATAAACCCTTTAGGGAAATGGCGAGGTTTTCACCGTAACACGCCACATCTTGCGAATATATGTGTAGAAACTGCCGGAAATCGTCGTGGTATTCACTCCAGAGCGATGAAAACGTTTCAGTTTGCTCATGGAAAACGGTGCTAACAAAGTAGACACTATCCCATATCACCAGCTCACCGTCTTTCATTGCCATACGAAATTCCGGATGAGCATTCATCAGGCGGGCAAGAATGTGAATAAAGGCCGGATAAAACTTGTGCTTATTTTTCTTTTACGGTCTTTAAAAAGGCCGTAATATCCAGCTGAACGGTCTGGTTATAGGTACATTGAGCAACTGACTGAAATGCCTCAAAATGTTCTTTACGATGCCATTGGGATATATCAACGGTGGTATATCCAGTGATTTTTTTCTCCATTTTAGCTTCCTTAGCTCCTGAAAATCTCGATAACTCAAAAAATACGCCCGGTAGTGATCTTATTTCATTATGGTGAAAGTTGGAACCTCTTACGTGCCGATCAACGTCTCATTTTCGCCAAAAGTTGGCCCAGGCTTCCCGGTATCAACAGGGACACCAGGATTTATTTATTCTGCGAAGTGATCTTCCGTCACAGGTATTTATTCGCGATAAGCTCATGGAGCGGCGTAACCGTCGCACCAGGAAGGACAGAGAAAGCGCGGATCTGGGAAGTGACGGACAGAACGGTCAGGACCTGGATTGGGGAGGCGGTTGCCGCCGCTGCTGCTGACGGTGTGACGTTCTCTGTTCCGGTCACACCACATACGTTCCGCCATTCCTATGCGATGCACATGCTGTATGCATATACCGCTGAAAGTTCTGCAAAGCCTGATGGGACATAAGTCCATCAGTTCAACGGAAGTCTACACGAAGGTTTTTGCGCTGGATGTGGCTGCCCGGCACCGGGTGCAGTTTGCCGAGATGCCCGGAGTCTGATGCGGTTGCGATGCTGAAACAATTATCCTGAGAATAAATGCCTTGGCCTTTATATGGAAATGTGGAACTGAGTGGATATGCTGTTTTTGTCTGTTAAACAGAGAAGCTGGCTGTTATCCACTGAGAAGCGAACGAAACAGTCGGGAAAATCTCCCATTATCGTAGAGATCCGCATTATTAATCTCAGGAGCCTGTGTAGCGTTTATAGGAAGTAGTGTTCTGTCATGATGCCTGCAAGCGGTAACGAAAACGATTTGAATATGCCTTCAGGAACAATAGAAATCTTCGTGCGGTGTTACGTTGAAGTGGAGCGGATTATGTCAGCAATGGACAGAACAACCTAATGAACACAGAACCATGATGTGGTCTGTCCTTTTACAGCCAGTAGTGCTCGCCGCAGTCGAGCGACAGGGCGAAGCCCTCGGCTGGTTGCCCTCGCCGCTGGGCTGGCGGCCGTCTATGGCCCTGCAAACGCGCCAGAAACGCCGTCGAAGCCGTGTGCGAGACACCGCGGCCCGGCCGCCGGCGTTGTGGATACCTCGCGGAAAACTTGGCCCTCACTGACAGATGAGGGGCGGACGTTGACACTTGAGGGGCCGACTCACCCGGCGCGGCGTTGACAGATGAGGGGCAGGCTCGATTTCGGCCGGCGACGTGGAGCTGGCCAGCCTCGCAAATCGGCGAAAACGCCTGATTTTACGCGAGTTTCCCACAGATGATGTGGACAAGCCTGGGGATAAGTGCCCTGCGGTATTGACACTTGAGGGGCGCGACTACTGACAGATGAGGGCGCGAAATGCTGACACTTGAGGGGCAGAGTGCTGACAGATGAGGGGCGCACCTATTGACATTTGAGGGGCTGTCCACAGGCAGAAAATCCAGCATTTGCAAGGGTTTCCGCCCGTTTTTCGGCCACCGCTAACCTGTCTTTTAACCTGCTTTTAAACCAATATTTATAAACCTTGTTTTTAACCAGGGCTGCGCCCTGTGCGCGTGACCGCGCACGCCGAAGGGGGGTGCCCCCCCTTCTCGAACCCTCCCGGTCGAGTGAGCGAGGAAGCGCCAGGGAACAGCACTTATATATTCTGCTTACACACGATGCCTGAAAAAACTTCCCTTGGGGTTATCCACTTATCCACGGGGATATTTTTATAATTATTTTTTTTATAGTTTTTAGATCTTCTTTTTTAGAGCGCCTTGTAGGCCTTTATCCATGCTGGTTCTAGAGAAGGTGTTGTGACAAACTGCCCTTTCAGTGTGACAAATCACCCTCAAAATGACAGTCCTGTCTGTGACGAATTGCCCTTAACCCTGTGACAAATTGCCCTCAGAAGAAGCTGTTTTTTCACAAAGTTATCCCTGCTTATTGACTCTTTTTATTCATGTGACGTAAAAACTCTGCAGCACCGCCATGGATCTGTCATGGCGGAAACAGCGGTTATCAATCACAAGAAACGTAAAAATAGCCCGCGAATCGTCCAGTCAAACGACCTCACTGAGGCGGCATATAGTCTCTTCCGGGATCAAAAACGTATGCTGTATCTGTTCGTTGACCAGATCAGAAAATCTGATGGCACCCTACAGGAACATGACGGTATCTGCGAGATCCATGTTGGCTAAATATGCTGAAAATATTCGGATTGACCTCTGCGGAAGCCAGTAAGGATATACGGCAGGCATTGAAAGAATTTTCGCGGGGAAGGAAGTGGTTTTTTATCGCCCTGAAGAGGATGCCGGCGATGAAAAAGGCTATGAATCTTTTCCTTGGTTTATCAAACGTGCGCACAGTCCATCCAGAGGGCTTTACAGTGTACATATCAACCCATATCTCATTCCCTTCTTTATCGGGTTACAGAACCGGTTTACGCAGTTTCGGCTTAGTGAAACAAAAGAAATCACCAATCCGTATGCCATGCGTTTATACGAATCCCTGTGTCAGTATCGTAAGCCGGATGGCTCAGGCATCGTCTCTCTGAAAATCGACTGGATCATAAGAGCGTTACCAGCTGCCTCAAAGTTACCAGCGTATGCCTGACTTCCGCCGCCGCTTCCTGCAGGTCTGTGTTAATGAGATCGACGGCAGAACTTCCAATGCGCCTCTCATACATTAGAAAAAGAAAGGCCGCCAGACGACTCATATCGTATTTTCCTTCCGCGATATCACTTCCATGACGACAGGATAGTCTGAGGGTTATATAGATTTGAGGGTGGTTCGTCACATTTGTTCTGACCTACTGAGGGTAATTTGTCACAGTTTTGCTGTTTCCTTCAGCCTGCATGGATTTTCTCATACTTTTTGAACTGTAATTTTTAAGGAAGCCAAATTTGAGGGCAGTTTGTCACAGTTGATTTCCTTCTCTTCCCTTCGTCATGTGACTTGATATCGGGGGTTAGTTCGTCATCATTGATGAGGGTTGATTATCACAGTTTATTACTCTGAATTGGCTATCCGCGTGTGTACCTCTACCTGGAGTTTTTCCCACGGTGGATATTTCTTCTTGCGCTGAGCGTAAGAGCTATCTGACAGAACAGTTCTTCTTTGCTTCCTCGCCAGTTCGCTCGCTATGCTCGGTTACACGGCTGCGGCGAGCGCTAGTGATGATATAAGTAACTCAGGTATGTGCTCTTCTTATCTCCTTTTGTAGTGTTGCTCTTATTTTAAACAACTTTGCGGTTTTTTGATGACTTTGCGATTTTGTTGTTGCTTTGCAGTAAATTGCAAGATTTAATAAAACACAAGGCAATAATGGCAAAGGATGTTCAGAATGAAACTCATGGAAACACTTAACCAGTGCATAAACGCTGGTCATGAAATGACGAAGGCTATCGCCATTGCACAGTTTAATGATGACAGCCCGGAAGCGAGGAAAATAACCCGGCGCTGGAGAATAGGTGAAGCAGCGGATTTAGTTGGGGTTTCTTCTCAGGCTATCAGAGATGCCGAGAAAGCAGGGCGACTACCGCACCCGGATATGGAAATTCGAGGACGGGTTGAGCAACGTGTTGGTTATACAATTGAACAAATTAATCATATGCGTGATGTGTTTGGTACGCGATTGCGACGTGCTGAAGACGTATTTCCACCGGTGATCGGGGTTGCTGCCAGGTTGGACGTTTACAAAACCTCAGTTTCTGTTCATCTTGCTCAGGATCTGGCTCTGAAGGGGCTACGTGTTTTGCTCGTGGAAGGTAACGACCCCCAGGGAACAGCCTCAATGTATCACGGATGGGTACCAGATCTTCATATTCATGCAGAAGACACTCTCCTGCCTTTCTATCTTGGGGAAAAGGACGATGTCACTTATGCAATAAAGCCCACTTGCTGGCCGGGGCTTGACATTATTCCTTCCTGTCTGGCTCTGCACCGTATTGAAACTGAGTTAATGGGCAAATTTGATGAAGGTAAACTGCCCACCGATCCACACCTGATGCTCCGACTGGCCATTGAAACTGTTGCTCATGACTATGATGTCATAGTTATTGACAGCGCGCCTAACCTGGGTATCGGCACGATTAATGTCGTATGTGCTGCTGATGTGCTGATTGTTCCCACGCCTGCTGAGTTGTTTGACTACACCTCCGCACTGCAGTTTTTCGATATGCTTCAGTGATCTGCTCAAGAACGTTGATCTTTAAAGGGTTCGAGCCTGATGTACGTATTTTGCTTACCAAATACAGCAATAGTAATGGCTCTCAGTCCCCGTGGATGGAGGAGCAAATTCGGGATGCCTGGGGAAGCATCGGTTCTAAAAAATGTTGTACGTGAAACGGATGAAGTTGGTAAAGGTCAGATCCGGATGAGAACTGTTTTTGAACAGGCCATTGATCAACGCTCTTTCAACTGGTGCCTGGAGAAATGCTCTTTCTATTTGGGAACCTGTCTGCAATGAAATTTTCGATCGTCTGATTAAACCACGCTGGGAGATTAGATAATGAAGCGTGCGCCTGTTATTCCAAAACATACGCTCAATACTCAACCGGTTGAAGAAGTACTTCGTTATCGACACCAGCTGCCCCGATGGTGGATTCGTTAATTGCGCGCGTAGGAGTAATGGCTCGCGGTAATGCCATTACTTTGCCTGTATGTGGTCGGGATGTGAAGTTTACTCTTGAAGTGCTCCGGGGTGATAGTGTTGAGAAGACCTCTCGGGTATGGTCAGGTAATGAACGTGACCAGGAGCTGCTTTTTATGGAGCACGCTGGAACATGCATCCCTTCTTTTCTACTGACTGGTGAACAGACACCGGCGTTCGGTCAAAGAGTATCTGGTGTCATAGAAATTGCCGATGGGAGTCGCCGTCGTAAAGCTGCTGCACTTACCGAAAGTGATTATCGTGTTCTGGTTGGCGAGCTGGATGATGAGCAGATGGCTGCATTATCCAGATTGGGTAACGATTATCGCCCAACAAGTGCTTATGAACGTGGTCAGCGTTATGCAAGCCGATTGCAGAATGAATTTGCTGGAAATATTTCTGCGCTGGCTGATGCGGAAAATATTTCACGTAAGATTATTACCCGCTGTATCAACACCGCCAAATTGCCTAAATCAGTTGTTGCTCTTTTTTCTCACCCCGGTGAACTATCTGCCCGGTCAGGTGATGCACTTCAAAAAGCCTTTACAGATAAAGAGGAATTACTTAAGCAGCAGGCATCTAACCTTCATGAGCAGAAAAAAAGCTGGGGTGATATTTGAAGCTGAAGAAGTTATCACTCTTTTAACTTCTGTGCTTAAAACGTCATCTGCATCAAGAACTAGTTAAGCTCACGACTACATCAGTTTGTCCTGGAGCGACAGTATTGTATAAGGGCGATAAAATGGTGCTTAACCTGGACAGGTCCCGTGTTCCAACTGAGTGTATAGAGAAAATTAAGGCCATTCTTAAGGAACTTGAAAAGCCAGCACCCTGATGT
+
FIJJJJJJHJJJJIJHJJGHJJJIECBBBHIJJJIJJJJIJJJJJJIJJIGJHJIJIIJJD>>=>JEEFDFGC8766=?>>>JJCBCHIJJJJJJJJJJJFHJJJJJJJJJJJEJJD@@?BCECEFJIFCEDJHGIEHFCCCDIJHJ<;;;CIHEJG<;:777348?@EJHDC<<<=??<<<<<>ABBADCEFFJJJJJ9889+(()*/-5767BCJJJJJFGDBCEJEEF<CFCJHJJJJJIF+++++8857;989:BAAAE?@B;89@CCBCDEJGJJJJJJJHJHJFJGJJJJJB:94456;:000'''(677=9778BDEDJHCCA33324666<=?>?<=<=<@;('''<=EIGJEJGJJIJGHJJJI>>>>=CDDGJGEF<<=BJHBJDBBE>?FJJFJFGGJIGJJIJI?@@=>889@D?**))'-;;//./'(@CJIGJFHEIJJJJHJJFFJGEHDDDDJEBB@?DHJFCCDCJJJJHIE7)(((BA@BJJJHIIEHGFJJJGFJJIFFDCFCG>=<<AAA@CCHGIJJJIJFJJJHFEFDGFJJJFJJFJCHJCCDCJJFFGJJJGJGHHDFJFIFJGJJFIFGFHFDC0))*>@>;82/5'&'')((4;FHIH@@@AHJGIJEC@GGHFJFJJJJJJJFJJGFEHJFJJ@?=85;CHCJEGJJFJGJHJJJJJHIJJJJJFJJJGJJEF3333JJIFJJGJFIJJJJJGJJJJJJIJJJJCJJJHHHFJ>'''''2.79CDDGGFG98&&&&''1<=?F@@E@><@A==<8811>>GGGHA@?EDJGBCFIJIHJHJJHJIJJJFEEA<<<91--4AEEIHJJJHJJJJJJIJEIDFEJJJJJJJHJJFFEHJJHJFJJFJJHJIJIEBD;<CABJHC@AAFFBBCJGDHHJJJJJJIJJJIJFEDGHJGJFJGJGIJIJJJJHIGJIJJIJFJJIFFA=<=JJJGCI>A8;;??HJJJGF@@B774&&&(,3,*)+,.455585584,,-;.../FIJFJJJJJJIJGJJAECDG6323236//9BBDCGHIJJJGJJJJJIJJJHGHJJJJGJJFGGJJHJJIHGHHIFJJHEJHJJJHJJCJ;7>9)&&&&&%(%%%(13478:DF@?@=<-**+567DGCDCFJJJJIJIHJF@>>=522342225757ABGJJFDHGHJJGJJJHJHJGJJJFJJGJJGIJJFJJJHJJJJJJJJIJJJIGIJJJJF7))****'''*+'(><?C0CHIBAAIJIJHHGJJJFGEFJ44467988=<<<=:6=FJJHFJHIHJGJI@=;7998;<?>:;;;;DBDBADJDCDHJ@@@?EJGJJFHJJJGDGDGFFACABD443,(*&'+)//''&,320136***-..((.2111*)($$$&'*,,11177::BCCEGFJGJHJJJJIJEJEEDJ71112CDDDEDECIIJBGHDEEJG@ABBGDGFJJDHJJEFGGIGEEA@A6433<=@@@@@ECA@@=BA999:7874;;<=HJJIIGGDCA@?@9999<976775533/.-..'/??BFG@JJHJJB?AB@A@>9::EDCEDIIJJJJHJHJFJDEFJJJHFCGEJJHJGGJJJJJJDJHJGJJJGJFGIJJFEFJFH;::::;2270<;322('''>>?>9754557==CHEIDJIJJ@?;863/.<998:?@;A611118:>?>HIJJJJJJJJGFDCH@@A?EJJGJJHJJJFGFJJJJIJJJGECACHHEGEHHJJJHHCDJEGJIJIFGJGJJGFFEHJJGJ>=78'////2?@AACD@CB?88?''&)-*%$%'''''('('''--79,,)))+,<JJJDDDDJJJFJCJ@??AHDJGFJJGDCCDFGJHJJJGGJJJGJJJJGJJJJJJJJJJHFJIJJJHJJIJJJJJJGJHJJJI=>DGJIHJJJJE=JJJJIHIC@@888=:7017?BJGJJJIFJJIJJJGGJHJIJJJGJEJJIJIJHJFHGHGJB???CEJFF<<=@GA=;<211-++-/.,,./-**+,>><@BDBEBACJJJFCC99:BC@=7:756*)),0//006(''')))*,29;=>JHEGHEFGA@A?<AAA?222BEDGDDJGJFDDC@+*))+.0.67FEEDEHIGJJEHHF?=3..>?JJ===?AEG@==>F?::;?E@@DEIF>610,,+*,,/*(*+,))&&&%'''))1./9@CEEG@55561000111BEHFIGJIJJHIJJJHJJJFFJJHA>?DJHECDDE;;87667;32---+,71010107:5><;<=?@AAEHJHGHJJJFJJJJGFGJJJJJJJJJJIJFCCDDFIJJJJJJIJJJFJJJIFJEF51,/=DJDDFB=;76632225CAC=.((',,,55****589-,-../>>?;61@?=DCFCABDJJJJJJJHJJJJJJJJIE@?DIIJJIJJBGEDIJEEHG@@??CCCEJ.,,,6;&&%%''''((118))))))*/345<?9=<?FJJIFDBA<@7676<BBA99>CCCHF<<;;61/0))*52/---05=@DHHJJDBDDE@@@AJHHEIHJCABCJHJJJJHIJJJIGJJ?=<*)),0012366@DDCAB7777JGIIA?92033BJH<;;9::<FJIJJJHHIJJCE89-*(&&&($$$$'%$$####$&&&'+)),/48:@?@AEJHJFHH:7100)%%&()**,:?>>BC60'B@CDEEGB>9788==;;=:78=>FFEHHJJJJA@>>@@I:EACJBBB4</,,-2<6664432/,**34345455@>AADGJFJJJGAA@B@??BGJHJJFDFGJJJJJJHFFJ?>=?@GJGBAAEC@BHIGIGB>@>9AABJJEF<=<AB?87343466<=::::@AABJDJJJJIIFEHJJFGHJHEJGJAB6,**,+..)**+5.1'&'%('&'1-,,-11310+,*'&&&&)())';888;JJFHIJIFIJFJIJJJJJHGHIIHJIHHGD@85569688;;:23/,,+,,+11/0016===CGGJ=;<=JI@>?>>3+''&''''('=?JH.---CHIEJFJGFFHIHA>:59/./9:=;;;@?764../1.,*)+2875577;=DDCDADHBBCC:9-)&$%%'78?@ABB<;((0065;B?>5455B??<85/+(&&%&((()4>??ABBJJBA7770.'&',9=A222,+)+(...-/01567??JFDGFJJEFCFGJIHFHCEBA;7'''&')*3560114978;<DCBBBCE?***23:23348112EJFJJGJJJJJJFHJF@@A@C3(())0028BCCBJHDE@BD?766%$$#$$%$##$$#####'()))..-()--(($$&**)('%%$$#$$$%&')&&&$%$%&&&'+,**()'(*'&%(+(*)%$%$*))**,+,&&$##$$$$%&&%&&'(%&'%((''&)*(&((&&'%&--/>9;8669<<>5444:;?:444)+**)(&&'968=<;;;F;;54449BJJFFIEBAABGGJJIJIIIJJJHGGGJJJJIGJFJIJJHJGJJIJJJHJJJJIJJJJGJJIJ6667JIJJJJGJIIGJJJJGJJF@>>?EJJJJHJJEFJGJJEDDBA>*)))+&'''('((*--.AIJJJHJJCBBD332287?EBBDIEF<;:6245;7745789;43346666D@BGJGJHJJIB?@B:9:<<?@?@?@@@?IFDD==AABAEEGEFIDJGJ@@>@BJFIJJFIJGHHEF0001,,,-----9:@IFJHJJJJJFJJJHEJCEEE<D2111<DGIEHGCCFEEGFJFFJJJJ;:922,%&%/0,--*++,./0+>CBGEEBEDJJIHJGJJJHJFF7668DJCFDHFFGJFGIJFGHIJJGJGHGJHJJJFJ6667JD@@@BHJHJGGJJJFJJJJHDEJJIEGEFJJJJHFHGECCGEHHH@444EC888:>=DCAADCGJIJJHJJIJJJJEDA;<?@HCCJCHAE;///6==:-+&&*.::7667880005<;==@FCHGGH@>6;224479JJCA<:>JJGEGBEDJJGEGFFJFFHDFJJFHDJGHJFHJ@AAHIBD=;<=?D<<<JJJHGJHHIGIHJDJJGGJHJIGJIJBIHDDJ?>?;6GGJJJEGJJJJHJFGJCEGEGJGJJIJCBDDJFIHJGJJJJJJJJJJEIJIGJDJJEJ;3/,,+)((,0007@?AAE>=<<<<ABEDA???5543459:GEJD;::9;;;?DHCA?<6765779IFIJJJHIJJJJJHJJJHJJHHJJJJH;;;;BBF@ACBBEDGCHCAA:@AAFJFJJJHGJHJJHIJJJJJJIJJHJJJJJJJFJJF8777BC>=H=CDCIJJHJJJGJJEGJEGIHEJEHJHJJJ=76@DCAAEJJIFFIJD=:3335.-*37=>=CJHFJJIJJJGHHGJHJJJGJIJJHFHH3($$$%%()))&&&').1EJFBDBBCDJJEHHIGJJICGHA988:BIA8&&&&%%);A@CA?CD@GIGJIFHEIJJJGJHJJHFJGJGJJGJGHJJEHFGEJ:B4.///475666?FHHGJHJJJIJJECJJGGCCCCHJJIJDDJGDDIJJJHFJ5557<>***.-*+*)%%&'%%$&&$$$$&*,-.2461DJJHJIGJJJIFEJHJGHGJJFFJHHJJJJJJJJGJHFECFCJE?@@@GIJIGIJJJJJJJJGEEDEI@@IJJGJJJJJJJJHJFJHDCCA==<>CJHJHHGJIJ<532114BBJIJJIEJIJJJJJJA@@IGHGGJIHGJJJGJHJJJFHJHJIGIJJJJJHFHIHJHJJJGJJIJJJJIJACCB<<<FIH=JC(<;,)769:CFJDEC???@IJJGEJGJHHJJJJFIHJIJGDBCBJJHJHEFIJHJFCCDIA667CFAEHE5FFIJJGJJIA@A<=,-<BHJHGJGDDJJIJFD3333BEADBD@AFBBC?BIFJJEJIIJJJJJGJJJJIJGICBA@@A@DICGG@>>>AHJJFJCB9787CIC?GJIGJIHB<3,,,..01*+++-/0>BFFDA@A>???I?999:FJIJIJJFJJIJIHGJJD>;98668;@4/01<=HFBDDEJDG251216CFFIFFCBDJGJIFGJHEDDDJ200111+++*--'',+5@<;84))0/54,555554468339>ICB6541/,-211559;;AJF>=<>?<<<=@CFJHJEGHFJJFFEI><<5555;<@5445BEIGFJFGGJJHJFHEIFJJJAJJJJJCFFDGJHGE8888;788666EG@FDJJGIFHIJG@@@AGA?>=;2'''-..+'(477;@FJJEFJFHEHJFEGJGJJJHGFEGDF?>>>=<:-,,,*&%&'(3?IJGJIGJFFIFIJFJIJJJIHJJJJJJJDHDHHJJG9444AH769@C:9,++,.-+'%',(*''))*:>EJFDHGJHJJJGJIJJJGHCD@;<?8<;:=A@FEJJGECFD@AFJIHHHJCFJJJJJHJDDFEJJJJJGIFHEGJGJGIGGJGIJJGJJ;::BJFHHJEHI@IJJJEJGFHJJHGIJHJJJJJJJDDFEJHJJHJ=<<<544>@54410/2=FA@B=<;;B8CDCA877433)).-...:HIDGJEEEEJJEFIJGJJJJJJFFJJFJEDIJDDGFJFJGEJJJJJHJJJJIJGHIFIFIJJGJJHJFJFH@@@FJJA@AAJEBAADJCEJJH@CCBFHFGFJGJGJJGIJJIJFJJJJGJHJJJJJHJJJJJJGFJJ;;8887:6+&%%'389:JJJJJHIHDBACJGIJJJHIHDGFJJEGJIJJJGGGJJJJGJIJJJJJGF?>@C<<<7678AA@:9::FIJEHFGCG/..-266EJJJIJHIH??BBJJJGHFDEHFFDFEDFJGCEGGJGJ666610''&&//244+))+(()-.--B=BBBHG7665><<<<CHHEDEE<J<*)2)('*+32//04)*+>BADFHFHJJIJEEFFDDDHFFG<<GDJGCFIEEJHJJF+***,A..,/)))2111786.''''7@----589::99?=:66344=:4DGJJIIGIJHCI8777=877;>JEDCCBD5454=GD<<<>CCE@B@@EIIHGJJJJJGJJJJJJCEEFJJJBEE><;>A@CDA@CJJDHG;88988879>7881@ECFFEBCDEFBCC.-+(((113>>>:999?AEFGHGFJJGJGEFH6663FEHJJJFCBABGGCA@CFD76//,-.77.794/-1/*++&(311349>BHJJJFJJHJJJIHJIAABCCA@BAJJ7777F?589*AEGFIHIGJJIJJJGHJGGF<;<;>=<>@>?1103333<<=?EDFGJJJJJG:DGHIGDJBJCABEJFJJCFJCA@BEA@438;==JJJJJIHJJJJIJJJJIJJGGGJJ<<<>==@4@BEIJJJFGDHIGJJIGHJJHHJGCJ@D<>JJJGJJJJHJCD9...06@JEC@?:979>D><>*?@=>?>F@?4335GG7668?81,,))&*&&3+++55>??GJIJHJJJBABCJFJJJJJJFGEIEFJFFBAA@CFH8888JFGJC=<AA@G>JHJIJFJJHJJDFHJJIGF::GGJJHIJJJJJJJGHJJEJJIJJJJGGIJFEGJJ:99?>?60*5334;<DJJJ?>>?J>GGIHHFJGJFBABBIIHJJJJHJGECBGHJJJJJHIJGJJJEDDDIJHJHJHJJJJIGJJHGCCBBFFFD@>0///4888977712144668;??E)(((8112479,-DDEDJE@@CA@@@AABFCCB>;72-89044754349=<55;<>?FHGJEJ>AA@CFCJFCCJGIF??<<01>44444<882,*,.8534))-,&%%%..--258)(((((((3016AEJFDJDJDECDFHGJJE1111HJ,+++,9;ADFABFJJIHFGCAB==<=4444A<<>?CEHGCDDDJFHJGJIJJEGJJ=>=>7222899:.0'BCCE@669AA??AADCFIJFIJHJJJFDBACEFHB;2/.00../5;;<B>=CCDJFJGBFDBAAFFGJEFEGHDDB???>99.*)))(+*(&%&&557)(((((')513AACB=;62256DDCEJFEJEJFJE=JEFGFEHFGGHIGJE?JGFHJHGIAA9(((-+*(%&&'(''()3;::<6<>====@AFDGGIJJJJIJGFJIIJJJJJIJGGIFBCA....GJEFHEDCBDJFJJJJJGDCIHJJJJJFIFHDHJGFEGFGGJHJIJJJJEJGJFJJJGHJGJJJJJJHJFJJBAHGIEGFFJJJEADCEBFFCHCDJJJJEGFEFGB=3('.2>CHEJJGGICECHGD@ABAFICACFDFJE/.-..*+,67EFD?>??EJJIJJJDHJIJJFJJJHFCB::9:HJJJIJJJJIGGHJFECABEEABADJHDIJJJJHJJJJGHFHJEGHHGEFGG>>>>;:99F66.+&&'(001./-)*--:998>>=?FJJFJFBBEDDJJJEGGIJJGHJJ3224760<744ECCD::JFIJJJHCJGJG;32223((('''&((().)(('(*.,+/1),,,188820/)''/19ACACHHJEC100/4***CBHJJJJJGJIJHFEIHC<;0BAABDDEFIJJGFJJJJDHG99989HIJJJFGJJJGJD=<;<')'&&())%&'569<<<<><<56667@60//.10/04:55EHGGFHJHIJIJJFJIIHGDIJGJGHDJ581112/8;<FDFEJGCIEDJFHGJECJIJHJFGJFFIHJJJJFFJJJJJJJHFFGGFEIEFJHJJJJJHAB>=<=:768>???DEFGJJICE@E222)B>>;,446DFJIJHCBDDGGGG+++9=665+%%(&(11<???JJJFHJFDEEEJJFIFFHJGJJIJJJHJJJJHHJJHHJJJGJJIHJJJJIHJJFJJJFJJJJJJJGHHJGJJJJGIE=@?@JGJGJJGJJJHJJJJJJJJIAAADEJA@>I??BBD7779411224?A@@7:855BDHJJIJJHHJJJJJJJJIJHC77HGIIHDGBJFFHJJJHIIJJIIGHHGJGEJD9,,23;,,,,,'*()')(-+++,-.---EJHJHJBBCBGJJJJJJJJJJJHIJJHDDB?>>7>9@CBCDJIJJJJJJJHJJJHJJJJJJJJFJJJJGIGGJJHGJFJIJIJJJHJGJJJFFBDDGJJFDCDEI@:4&&*,-'&%&'('%&&&&%%&%&&&''')(%$$$%')..9:;FGEDJDGJJIFHEC84AGCEAA@ADGHHJGJGGJJG@@?:;;FG@?@>>?AGJDGHJGFJJJJJJJIJJJJJJJGJJJGGFDAAHHJE3<543.'((;@FDFEEGDEGDFFIIJJJFJJ@AAAGDJFJHGIJJHJJEDJCA9GIJJJJFDJ@F@BJJHGJJJJGGEIGIJC410;;9970/0/36446<=AACBCFEEJHJJJGJGHHEIDBECEA;556JJJJIHJGIJJJJJGHEJJHJFEC<JFHIJGEJJJEHJJEJIJJHJHJJJJHJHJIJJJHJJF;;;;AB?@EBFEJJHJIIJIGI96666C844/00'''%$$&(((./,,-0'346860(&&'(((+-->IDFD><;;=JIECAB@@DE=10.-&&&&&'-459ECCBADIEJIJHJFIFIJGJJJIFF>==<><6060,,,-/1121=<?AAJJHJJJIIEFJIJJJHJGJDCDDHCA@.---3378J=47?HGJ;:::<GHHIJFEADBBAABHIEB@F<8812111056JJFGGJHIJBAA@DD@AACIGJGJJJIJJIIJJ@@?AD)))*BFFDHIJGFFEA556555567=:>=BG??22////22GJ====HEDJHJJIJJJJJJJIJGJJJHDEEJJGIFGGDFG@??BJ?>43+))%((5HBJHCIFJJJJIJJJBACBIHJJJHGJJHGJIJIJJJJGHJIHIJFJGDEHJJJJJJJJIJC542....0*)))&&&'0:>?GDJICBAGD=<<<FFJJFFDDFJJJC8777JHJJGHJJJJJHJFHJ777592233D<6-)));BCGEEJJJJHDHEGIGDJGJJJJJJJGJJI---1<>611.,,))*8B?<-,,))*)*,*6<<,3335557=?FJH?D>6667FJJGJJDJDFH@@?=?</-*)*/.,..21..00224556FGJJHJJJF@>=>B@=00/3339>=GDFEDCDDBF=6672788::?CGHFJJJCE5445C9888?JJJJHJJHJJIIJJJJJJIJJJIJGJHJJJJ95420.++++6;:9::EBCB=>CFGFGJGG=DDGJJIJABBA65556668??:659)BJEJJJHBJFFIJ?HCDEEDGG66;;/../<<<JIJJEJJGIJHJJ<<<<EHIHFGF@1133>???DEGFIJJFH6656?9ADF8777:99:;<?HJJGJGJFJGE@;;;8.=@ABEEHJDA@AA8773...///+((((.,,,,,,,,,+&&&*)&&&(--*))*;=?ABFGEDHJJEEFJJJJJJJIJJJJJHJJIJGJHJHJJJJJJJJHJA???@?CAEGJJGJGJJJFJJIJJHJHJJGHEDD200.004FJGJ?@CBGFJJD:8))6<JJFJEDA@8IJJJIGJ4444J@5666HIJGGJIJBHIIIGJIJJHJJJJHJJCFJA::...05?@DJFI?=</(''('$$&''%%$$)),$'$$%#$&&...,,'''19443488;;;:;:)(((34556::5:;@@>50/0.****6,)))88:=DD;99:<:;>IFHDB6+++,22E>;;<JFBEGEJHHIJJHJHEECGEGEBDC@@GJJJGHJJJJJJJJGJJJEJJIJFIJGJFFGIGJIIJJJJIHDDGHBBBJJCECBHJJHJJJJIJJJGIJJJDHJGIHIHJJJJJGJGJHJJIJFJIJJJJEJJJJJJFHJGGJEJJJHICDHJJCDGJIIBHIJFEFJIJJJJFJBA?==>CEIJJJJJJJJGJJFGEJJJHJE94>@BC;324;:53345D;6ABEJJGHAAABJGEEJJJJJJHHJFCCIHJJGJJ@?>8551..,,-::B>>BGGJGJFJJJJFJJJJJJJJJJIJIJHJIJIJJFCFCJJJJJJJJJJJJFJJIJJADIGCACCJJIGEBA;AJEDBHEJIIGJJIEDJFJH=FG9999C??;GEDEDA???FJIJIGJFJDCCBJIJECCEJJIJJJJJJJHJJJJJJHJGJJJFJJHJIJJIIJFCB?>><<>=@@.-+''()320/.***)'%%'&&')'((26565@A4433=DHDEHDJDFGCEEACGBABCGJJGGJIJJGJJJIJG?>?>JJJJJGJJJJHHJJJGGFD@;D@AJJIJECA;;=//-07454;>0001:6((((//*>CHAA<<611@@FEEJJJGIA@<<4.,*&
@Glass_F3P_6_D3_6_19_13
GGCTGTACTGTCCTGTACGGAACAGGCGTAGATGGCGGAAACATCACCAACTCAAACGTCCCGTACCGTCTGATGAACTCTTGCGGTGGTTTTCTCAGTCGCTATGGCAGCTACAGTACCGCACAGATCAGTGCCGCAATGAGTTATATGTTCGGTGCCAATGATGGCAACAGCCCGGATGATATCGCCAATACGAAACTGGTGGTTATCTCAGGAAATAACCCGGCAGAAACGCGGATGAGCGGCGGTGGTGTCACTTACTACGTCGAGCAAGCCCGCGAACGTTCAAACGCACGCATGATCGTCATCGATCCACGTTATAACGACACTGCTGCCGGGCGTGAAGTGAATGGCTGCCCATTCGCCCTGGCACCGATGGCGCACTGGCCTGTGCGATTGCCTGGGTATTGATCTGAAAACATGGTCGATCAGCCATTTCTCGACAAATATTGTGTTGGTTACGATGAAAAACGCTACCACCAACGCACCACGTAACGCGCATTATAAAGCCTATATTCTGGGCGAAGGGCCTGACGGCATAGCTAAAACGCCGGATCGGGCAGCAAAAATCACCAGCATCCCGGCAGAAAAAATTATCCAGTTGGCACGAGAGATCGGTTCAGCAAAACCTGCTTATATTTGTCAGGGTTGGGGGCCACAACGACATTCCAACGGCGAGCAAACATCCCGCGCTATTGCCATGCTTTCCGTTCTCACCGGCAACGTCGGCATAAACGGCGGCAACTCAGGCGTACGCGAAGGTAGCTGGGATCTGGGGGTAGAATGGTTCCCGATGCTCGAGAATCCTGTTAAAACGCAGATTTCCGTCTTTACATGGACAGATGCCATCGACCATGGTACGGAAATGACCGCGACCCGTGATGGTGTTCGTGGAAAAGAAAAACTGGATGTCCCCATCAAGTTTTTATGGTGCTACGCCAGTAACACATTGATCAATCAACATGGCGACATCAATCACACCCATGAGGTGCTTCAGGATGACAGCAAGTGCGAGATGATTGTTGGCATTGACCACTTCATGACGGCCTCGGCTAAGTATTGCGATATCCTGTTGCCCGACCTGATGCCAACAGAGCAAGAAGACCTTATCTCTCATAATG
+
698;741+&$'-6>CEIJGEGIJHJJGGJJJHJJJIEDGJHEIJHGJJHGFFIJHJJJJEJJEHJEJHJJJJJJJJHJIJJJJHJJJJJJJJJJJ=:;<JIHJJJIJJJIGJJJIJEAHFDJIJ@887776667<<@DDH>>>>JJFJEJHJBFGFJJICDEDJJJIJJJJHGDJB>EEFIJHGGHJHJJJJIJJGJJEJJJI:99:?@53)*2339GFCCBFJJJJJGHEGJJJGJJJJJJJJJJJJJGFFGJJJJJIJJJJEFGFJEHEJIJJJJJJGFFDIGJH=<<>CEA@9966*)))))*:?8-,,,G>EFGJGJJHJJJJJA@AAJDBC<JJJDHC97;+**.0BDEJIJJJJJHGHFEJDFJGJGGHJHJGJJHECCBCBCJGJEF>>>>GGGCCGED6'''(5''''AEFEFFDII@6555JGHC=====?6--+,000////@IAA@?DJHI?>>84/00/.---,,-***,--.<<<B?@DDCFJFHHGGJJJJJHJGGGEGE>A>1000:6EDCCDCGDEAA@;;<AC@;>D>>@HF4330/++0101>?<<;<CJIJDHJHFGJJGIGIJJIJJFJFDJGJCABBHJIFHJJJGIEDFHAECECBCDCC?>>?GJJGFEJGIJGJGJC=C<<=>JGHJHFGIJHEDFEJJHJIIHJJGJJHGJDFGI?99;FJGGJIIJEGJFJJGJJHHJJJJJJHJJJJJJJFDCEGGJEJFHFGEFEHHFFFJGJABDCGGCDHIIJCCHJIGEJJFHEHH9=<@B@@?@HJJJJBBCDEJHJJJJDGIEJFJGCC>=?BJJBDC5JEJJHDEGGGFGJJCCDDJGDFFJIHHJGGIJJJJJJJIJJJJJJ>:2CABFJHJJIFJJGJIGIGGJJGJJJJJJIA556GHJJJDJFJGJEDDFJFJJEFJIGJIJJHJJJJJJFHJHFGCB:..--447DD98444---,:9@CJDFIJGJJJIJGJHDBAA.---97.-++++,.11000;?CJJJHJGIIJJGJJHFJJIJHHJJJJJGGJHFEEGJJGJJGJGJJJJIJFJJFJIJHJJIJJFJIJJJJJJJJJGJJJHIBAACHJJJJJJJJIIIJDGHABEC9:>=<E:FDB@>1/.)(&%
@Glass_F3P_6_D3_6_19_14
GTCATCAATTAAATAAATATAATGGCGTTAAGGCTTCCCAGTAATATAATTAATACTCTACTTCCAGAGTAGAATATTAAATTTTATCCGCGTGGTGCATCAGCACAAATTTATCCCACAACTGTTCTTCTGTCTCGACATGCGCCGGATCTTTCACAATAGTATTGGGGATCGGGCACACCTTCTGGCAGGTTGGTGTCTCGTAGTGCCCTACGCATTCGGTACACTTATCGCTGTTAATCTGGTGATTATGATCTCCATTGAAATCGCCTCATTCGGGCATTCGGGTTCACACATCACAATTGATGCATTTTTTAGTGATTAACAACGCCATAAGGAAACTCTCAAAACAACACAAACCGGGCGGGCATTATACGCGCATTCTTTACTCAGACCAGTTTTTTCACCAGCGCTTCACTATGACGAATACGTTCTGGTGCCAGTTCCAGATCCTGCTGAATCAGCGCAATGAACAGCAAATCCGTTGACGTTTCCCTGAGCGTGACAAGCAGAGATTGAAGCACTGTTTGTCGCTTGTTCTTCGGCAATGGTATACAGGCAATGCAGAGCACGCTGTTTGCAGGGCATTCGGAGTAAAGCCGGTAATCGCCAGCACTTTTCCGCCCACTCGCAGCATCTCATCTGCCGCCAGGTTTAACTCGCATTGTCATCACCGGTGTAGGAAATGGCTAATAACAGATCGTCAGGGGACGACGCCTGTACTGTTGCGAGTAGCGCATGCATATCGCGCACTGCGGCAGCATTGAAGCCAATCTTCATCAGCTTCCAGGCAAAGTTTTCGCCACCAGACCCGAAGCGCCAATACCGGTCAGAATTATCCGCCGCGCAGAGCGCAACATTGTTACGCATTCATGCAGTTTCTCTTCACTATTAACGTTTAGCGTTGCGTACATAGCGGCAGTATTTTCTTTAATCAGTTCGCCGACCAGCCGTAACGGATCATCACCGCGGATTTGGTTATGAATGGGCACGGAGGGTGATTCCGGCTGGCTTGCCAGCGCTTCACTCAACGCCAACTTAAGCGCCGGAAAACCTTTATAGCCGAGTTTTTGCGCGAACTTCACGACGCTGGACTGACTGACTCCGGCTTCGTTGGCCAGTTGCTGAGAGCTTAAATGGCGCGCCGTATCAGGTTGTAGCAGCAGATAATCCGCCAGTTTTTTATCACTCTGGGCAAGCCCCTGGTAACGCTGACGGATACGAAGTAAGCCGTTCATATCTTTCCTCGCGATGAAATAGTGGCGACAACAGGCAATATGAGACACACGCGAGTGAATTTTATATTCCATTGCCGCTGGTCCATGAATTAAAAATTCCAGTTAGCCATGATGCGGTCGATTGTTGCCGGAAAAGTGATGATCTATCTGTTAGGCTATGTAGTAGCGAAAATTAATCAGGATGTTTCAGTCCAGAGGAGTATGGTTTGGCAACTCACGAGCGTCGTGTGGTGTTTTTTGACTTAGATGGAACATTGCATCAGCAGGATATGTTCGGCAGTTTTCTGCGCTATTTACTACGTCGCCAACCGCTGAATGCGTTACTTGTCCTGCCGTTGTTACCGATTATAGCCATTGCGTTATTGATAAAAGGTCGTGCGGCACGCTGGCCGATGAGTCTGCTTCTGTGGGGGTGCACTTTTGGTCACAGCGAAGCACGTTTACAGACGTTGCAGGCCGATTTCGTGCGCTGGTTTCGCGACAATGTTACCGCCTTTCCGCTGGTTCAGGAGCGATTAACCACCTACCTGTAAGTTCCGATGCTGATATCTGGTTGATTACCGGCTCTCCGCAGCCGCTGGTTGAAGCGGTTTATTTCGATACGCCCTGGCTGCCGCGGGTTAATCTTTATCGCCAGCCAAACGCGGCGTGGCTATGATCAGTACAGGTATGATGCGTTGTCTGGGACATGAAAAGGTCGCACAACTGGAGCGCAAAATGGGCCTTCCGCTGCGGCTGTACAGTGGCTATAGCGACAGTAATCAGGACAATCCGCTGCTTTATTTCTGTCAGCATCGTTGGCGAGTAACCCCGCGCGGTGAACTCCAGCAACTGGAATAGAGTAAAGCATAGCGTCCGTGTATAATGCGCCGCGCTTTTATAACCGGAGTTTTCTTTTTGTCTGAAGTCGAATTTAGCCACGAATACTGGATGCGTCACGCGCTGACGCTGGCGAAACGTGCCTGGGATGAGCGGGAAGTGCCGGTCGGCGCGGTATTAGTGCATAACAATCGGGTAATCGGCGAAGGCTGGAACCGCCCGATTGGTCGCCATGATCCCACCGCACATGCAGAAATCATGGCCCTGCGGCAGGGTGGTCTGGTGATGCAAAATTATCGTCTGATCGACGCCACGTTGTATGTCACGCTTGAACCATGTGTAATGTGTGCCGGAGCGATGATCCACAGTCGCATTGGTCGCGTGGTCTTTGGTGCGCGTGACGCGAAAACTGGCGCTGCGGGATCTTTAATGGATGTGCTGCATCATCCGGGTATGAATCACCGAGTGGAAATTACAAAGATACTGGCGGATGAGTGCGCGGCGTTGCTCAGTGACTTCTTTCGCATGCGCCGCCAGGAAATTAAAGCGCAGAAAAAAGCGCAATCCTCGACGGATTAATTTTGTTTCTCTTCACTCCCTTTCCTGGAAAACAGCGAGAGGGAGAATGGGTCAAATAGTTTGATGACGACTGGGAAAGAGACAAAAGGAAATTTCTCTTTGCCCAACTCCGTAGGCGATACCGCCGGATGATCCTGCGCGTTTGCATCGCCGCTTCTGTAGCCTGCTTCTCTTTCTCTTGCAGATAACCCACCAGGCTAATCTGATACTTACGAATATTTTCGACGTCAACGGTAGGCTTCATGTCCACGAGCGTAGCCGTAAGTCAGCTTGCTGTAATAGGGTTTCTGGCTAAGTAAAGGCAGACGCTGTTTTACGTCAGCCCAACTGTCAGGATTCCCTTTGGTTTTTGCCGTCAGGGCGCGGGCATCCAGCATATGCCATAGCCCATATTGTACGCAGCAGAGGCAAGCCCAATGCACTCGTTGCCCAACCGCCACTCTTCCGGCACTTTACTCATCATATCCTGCAAATAACGCACGCCACCGCTGATGCTCTGTTCGGCATCGGTACGATCCGTAATGCCGAGGCTTTAGGATCTTTGGTTAACATCATCATGCCGCACACCCGTCGGTGAAGTGGCCTGTGCATCCCAGTGCGATTCCTGATAAGCAATAGCGGCCAGCAAACGCCGGTCAATTTCTTCGGCGTATTTCTCAAACAGGGGCTTTAACTGCGGCAGTACCGCATCGACGGCGCGTTAAAAATGTGCGCGTATCGACGTAATCAAAATCATCGCCATGCCCCAGGTATTTCTCTTCAATGCGTACAGCGTGCATTATTCATTCATTTTTTCGTTGAAGAAGTCGAGCAGGGCGGCGGAAAGGGTATTATCGCCATCTAACGGGCTAAACCAAGTCACCGGTTGTTGGTGCGTATCGGTGATATCAGAGCGCTACGGCGAGCTCCGGGTGAACGCGCTGAAACAGGCTGATGATGGCGACAGAATCAGCAATGGTGTAATCGAGTTTTCCTTCGATGACATCTTCCATTAATTCCGCAGAGCCTTTTTTGTCGTCTACCTTCCAGCTTAATTCCGGGAATTTTGTTTCTTTCAGGGTCTGGAGATCGTTAACCACCACATGACCCGGTGCAACGGTGAGTTGCTCCGCCGTCAGGTTGCCCAGCGTACGTGGGCGATACTGACCCACTTTATAAACCAGTTGTTGTGACACGGAATAATAGGTAGGGCCAGGCTGATAATTTTTTACCCGCTCACTGTTATAGACAAGTCCTGCCGCCAGCAGGTCGGCGTTACCATTATCAAGGTCGTCAAACGGCTCACTCATGTCTGCCGCACGGTCACTTTCAGTTTTACGCCGAGGTAATCGGCAAACTGTTTCGCCAGTTCGTAATCCAGGCCAAAAGGTTTCCCGTTGATTTCGTTATAAGTCAGGGGAGTATGAATGGTGCTCACACGCAACTCTCCCCGCGCTTGAATGGCGGCGATACGGTTGTCGGCTTTACCAAACCAGGGAATGGATGGCCCAGAGCGACCGCGAGCAGCAGTGCCAGAATGCCGATGAACAGATAATTAATCTTTAATTTTTTCGATTCGTTAATTCTCTGTGTCGTGCGCGTCCCAGCTTGAAAAAACGTAATAATAGTGAAAGGTTTACTCATAAATGAGCGGCATTTTGCGTAAACCTGCGCCAGATGGCAACTTATTACAGCCATTGGCGGCACGCGTTGCTAATTCACGATGGTGATTTTATTTCCACGCAAACGGTTTCGTCAGCGCATCAGATTCTTTATAATGACGCCCGTTTCCCCTGGGTACACCGAAAGCTTAGAAGACGAGAGACTTATGATGGAAATTCTGCGTGGTTCGCCTGCACTGTCGGCATTCCGAATCAACAAACTGCTGGCACGTTTTCGCTCCAGGCTCCCGGTTCACAATATTTACGCCGAGTATGTCCATTTTGCTGACCTCAATGCGCCGTTAAACGATGATGAGCACGCACAACTTGAACGCCTGCTGAAATATGGCCCGGCACTGGCAAGCCAGCCAGCACGCCCGCAAGGCAACTCCTGCTGGTGACCCCGCGTCGGCCTGGCACCATCTCTCCCTGGTCTTCGAAAGCGACCGATATTGCCCATAACTGCGGGCTACAACAGGTAAACCGCCTTGAGCGCGGCGTTGCTTGCTCTGTCAAAGCCGGTACGCTGACCAATGAACGATGGGCGAGCGTTACCGCTGAACTGCACGACCGCATGATGGAAACGGTCTTTTTTGCTTTAGATGATGCAGAGCAGTTGTTTGCCCACCATCAACCGACTCCGGTTACCAGCGTTGATTTGCTGGGGCAGGGCCGTCGCTGATCGACGCTAACCTGCGTCTTGGCTTGGCTCTGGCGGAAGATGAAATTGACTATCTGCAGGATGCTTTCACAAAGCTTGGTCGTAACCCGAACGACATCGAACTGTATATGTTTGCCCAGGCGAACTCCGAGCACTGCCGCCACAAAATTTTTAACGCCGACTGGGTTATCGATGGTGAACAGCAGCACAAATCGCTGTTCAAGATGATCAAAAATACTTTCGAAACCACGCCAGATCACGTTCTCTCTGCTTATAAATTCATCCCCGCCGTAATGGAAGGTTCTGAAGTGGGCCGCTACTTTGCTGACCACGAAACGGGCCGCTACGATTTCCATCAGGAACCGGCGCATATTCTGATGAAAGTCAAATTCACAACCACCCGACGGCGATTTCTCCGTGGCCGGGCGCGGCGACCGGTTCCGGCGGTGAAATCCGCGATGAAGGTGCCACCGGGCGCGGCGCAAAGCCGAAAGCGGGTCTGGTTGGTTTCTCCGTTTCCAACCTGCGAATTCCTGGCTTCGAACAGCCGTGGGAAGAAGATTTCGGTAAGCCTGAGCGCATTGTCACCGCGCTGGACATCATGACCGAAGGCCCGCTGGGCGGCGCGGCGTTTAACAACGAATTTGGTCGTCCGGCACTGAACGGCTACTTCCGTACTTATGAAGAAAAAGTGGACATGT
+
0/13::>>@JIJHF<;<>;;::HEJGJJJFJJFJJG>B4+CFEJJJGFFFFEJIJJHDC3002<==443/'',./////5<GIJIJJJFGFFEIJGJJJJJJIJJJEHDDHJC@++*(8==DFJIJJJJGJJB@?99:><<88**('(),1000.1:***)***+++9GHFDGDEBFGJCCF@;3389AJIFEC;:;HDA@::?HJEEGJJJJJJJJJJEEEEJJHJGIHEGEJIDFGEGE>:''&&)),),1122=550EFFJHJJH><<=CACCCCBAD;::8887<>4441233(4=HGGGJJJJJFJCGIIJ><<?AEIHGJAAEDJHJJJJFFHFIBA>=:9<=IJJGJEEHJJIJGJGJJJJJEJGGEBC>DECGJGJGJJHHDFCB?A@AB8.***35>>C?JDFJFJJ====I3321125JFGFGFJFJJJHJDJEGDF831/00/.-+*)+.159;7788:'&&&)%$$()*/3---))((''((-/+.,,3--.686688@A>;;<=>HIGGIJFJHJFGHHCCD?>@E6JJDEHEJJJHGGJFJJ=<<;,,,+'&'-(')(()16541,8>AEJJJJE=;;<@?@DJJJIJHJFJG=<<==ABJJIJJIGE=JFHJJJDHJHDGJJIF@;;;<EEFBCB@HJHG?<888'%$$%&%$$$%$$%)(/030.//8AE?DGJGJEJEJGA,,,,A@@DGJJJJH322/00/;<22DFAA@AFDDCACBDEJJJJJGJHFBDEEJJJHGJJJFGIJJGFDHGHJDAABJJ?>>-''''4--/..?<<<><<<?)));?FEEBB@AA>@AA@@ABABBJJFDJICEFJJJHHJIJEJJJIJEJFHJJIIJJHFJDCDGD@5545)())0011442033383BI@?@B<FGJJF<;>=CEJC9////54.../CEDJJGIHIHC=C?:;;110)'(49:76677855588:C@?>>@;:68:ABGJFIIHFGJJFJGEJJJJHJJJGDDGEBBA=><=6;<>CJHEJJD==:../..0000798<>?9:753122+1.,,,+((-26FEAA@?9J@@?:688:;GJJIJIGFHJJIJJJJIJJIJJJJJIFJGHEJJJJJHJJHIJJIJGHDEJJIJHJJEJEHJJFEFFJJJIJJJJIJGGGJJJIGGJJIJJJGJJHGJJJJFHEIJJIJJFA?<=F>?CJJJJJJJIJJGJJBDDFJJGJJJJJJICCBJJJFBBAAIJIDEJHAJFD@@@ADCB::CEEEIFJJHJHJJHIIIJEIHFGCCCEEJ>==<=4434710/2660000110/8;5-.5655;2/-,/3.--)(((((.8;==?=DJHIA@@CFJHJGGJJJJJJJJJGJIIGDFDIFIJIFBGGIHJIJFJFHJGEB@?878IJIFIJJHJJJHJFJJJGIEJIJFEIJJEJIJGJHJJIJHIGJ@@?CEJGEGFEDFDFA??0000>=?>?@BHJFJIJGJGJEGA?=FF>=>DC>>=B1002111177<=:99:HGIJJIJIFJ:99:EEDEII=<;555<<ABCA?@>?ACEBIJJIFGDECCAACGHGEEHGGJHJIJJHJJIGIHIJIJJHHIJJJJJGJJGJJJHJHJJJJFEHJJJHJJJJHJHJJJJJIGJFIG963238>B@?CJHIGFGJDHHJJJJGEDGCBDBGJGGIHFJGGHFICDBACD;7-,-2233:?@ACFJ?@@@HJCECDHGC:64/*(()057?>@BGHAJJEDEFJGID;>I=<;>-,,-:CA???==>BEDJIBDCJJ9A,-A@BCF=GEIIHIJHGFJF==>>>=;;7B>=>?FECAA)CCDFJGJHJJJDJCFCJJJJJJJJF=>===EB99::HDIFJBAA7622.,-()(*210,/0/233/-+***(%$$$%&*)-*:42/%%$$$$&&&&)(,,*)+)*+*(&&()--7+CDCDABJJFGJ4477<===>'&&'++,.-358+++),+++,8<GJGJHJJJI?@CBHJJGJHJHFJEJJJJJFEHEJJIJE-,,-@1BBA=??@<AJCABAFDDBBCCFGJHBGGCBBEFJIJJGGGDCGJIJEGHH3222:1002CBBFA;1/004343444CDGIFJHJJJJHIEJJJJJJGEHHEJIJJJGJEEGJGEJFFDJA<BBACACDIIHJJJFAABJJJJHFIHJFJJGIHHJGJJJA00%$$$%'(<09***44=:7775779EFGIEJJIJHHHIDGIFJJJIJJDGFE<<<>DCEFHDH@@@@AA@EBA+***666A=<=<;;<9:::FDJGJJIJJEFFJEECDJIJJJFFDJHJJIED>JIEJGFHJJJJJGJJJJHDDDHFEFEJHJJEFJJJ1000JJHJIHHIFJJJHIIGH>=>=GAABC>==>BCCJJJJGHJJJHJFJJJJJHJJJJJJJDEDEGJIJGIJFC>??AAFDF++++HFDCDHDJIJGGJJJJEBAF5333564***&''')2+((00/025JDEDFGGEEIG98737..46+ADJJJJJJJJJJEHF???AJFJGEHJGJDEE877.+))*40,)(+''&%%&(*))))/>FGB@;8678:::;=FHFGGHJF=::687AHBFJJGGHJJJHGFD=AGCIIB6557999?:887667BJJJJFJJ:9::HJE===@CFJJJGGJJJHAA1133<=.AEJJJFJJJCEGJIFGJJJDCD98667>@<CDBE>===<977;////IFJJJJJIHIJJHGJJAG<(('&&&...2??@>?>?JCGGBHJJJJHJJJHJEFGJDCCDB2--0+99;''')22228:5>??:DEJJFGJJGGJ<GFJ:9@??JJF202211B@CB@IAEFJJJJIJIJIJJJJIJHHHJIJHJJIHJE?=779JCCBBD7//006(''''&(&&&&,*&'*..353EBDGGCHGDJJJFJGJJ999:JJJJJJG4153223CC7776:CHFIJJJJJJIJJJJJJJJHJHJFCIBD;:;<==9777794467FJHJJJFJJHJDJGJIDJJ><+*('**2222DGEGHFJJJHE?>:-)((/134:422270-&%$%%&&'((*+)/)%%$%$$$%%$$%%'&'&$%'*---(((),+&%'(3)DHFJJJJE0///DGIJJHJHJIFJJJJJJJJJIJEIDIJJIJJJFJHHJJGJJJJJHJJJG@@@?@;<==?=>?GFFGJ,,,,=731(&%%'((()+-26?@B99978322227110201459C:,,,9FHDDCE=JJDJDEJJIJJJEFJHJJJIIJEJJJHHJICDCCJJIJJJJGJHJHF,++''&&/-*+-+1/,+,1=BBCJH<B<4447::::C==<-)+*+*+23<=?@===////A==>)))*3))('+.010--+,//8DJID@@?@ECEEGJGJGJGGE66?@BCDEFJGFEFCCA@??BB@B0---.+()$$$%(.1''$$$$%%$%&&))()'')3000244339:;=8899EJHJJIFGFHJCJJIJJJJJJJJHIJJIJJJIJFIJGJJJJJJJGHJEJJIJJJGJFC@&%%%&%%'&()*+843221.-+,.00.*,:;@GFFEEGJCJJF@A@CEJ++++/-971000544740/9>F>>>>GEEC@BCCFJGJGGJJCCAAEDFIIJJJJFJJHHJJJEEGD41-=9AHEGEE2211FFJJJFCHGJEDBDD@DDJFGJJJIH?JJJJJFJJ@E=<CIJHJEGHIEGJGEC;:99?GEJJJE5444A@@ACDJJJB<;:;BABBFJIJIJJJJDCB7766=9=>4445422(''(((()***434=<<;;=?DB:::9?>366::10008-99ADJIIJGIJIJJJIJHJJHCCJDAA@+**)%$$()-...8;;<EHIJJEGJJIJEA595----12313***,CBCEEGJJHJIGJJJJJJJHJEIJEJHCC@85656;;;;;JJ??@?BAC'''')(((&%&&((('&'&;>AJEJIJJIJJHEJJAJJDBBBJHFFIJFCB9999GEEAHE>-,,-<EIEJJJJJJHIHEBEIE>999FJHEJE=;2,78:BGJEHFJJJJGGFE6.../>90..0555488:=>=7665566559<99@@JHHJICGIJJJDJHJJFFJJFIJJJJJGFJFJJEJECFICBCABCJJGIB?33335:,,,)8:?AGFHG?>>?DC5557:999;;EFDDCFFDFHFFJHHJFJJJJJBDDACCB9J@DEFDA1///13224:A@A@>3245;=?=>?A7600-+7-=;:<3334JGJFGDFJIJJHJEJGJJJJJJJJFBB>?A??EFBCFFDJFJGJJHEG>>>?DHA@@@;;GJFHJBC=8877DDDFJJJJJHJIJGIDBC@==<822766988>ABGFDIHEJHJFJJJII=>==JDJFIDEIIGEDGIJGDFEGHIJJJJJJGFF9DEFGJFJJJJFJFJJFJFG2-JGJ>?JJJFJJJJHJJGFDB=@@FDID444E@ECBA>BAAJICJGBEA??@>BEBFJJJJDGGJHEEEJEIHIGCGBCJ;;;9:GJIGJJJJGFJJJJIGCCCEI1(%&%%&8;23''('-/E@CCEGGJJJJJGJJJD=<;;<<<5588:>JJGE4:...?;<<<GJJJJGJJJJJGJHJJJJJJGIJFDJIJFFHJBFJJJCB?=:66687896//<>IJJI>>:)('%%%&(*+(%$$%(&((,2+/-..--46&/**-05559::::;BB4323860'-)=?HJFEBBCEFA?@BAJIGGJIEFJEE@B@@BF=>>DBAB@EGGJGFJJJJJJE@GJEBA?<;;;JJJJJCCBBDABEJFJCEF878650.*((%%%$$$%%'(((&%$+34FAADJCAA=?>>////+))&%$%%%'&'''()&&&%333;<A@ACBEDHJGEJJGJIFFEJJFDJHFJGCCHFDBBJFEEEJB4112--,+***-39B?788:?A@DHG,++,><:;:?;;ECCHIHHGFEJJJJHJJJJHIFD>=>442('9::==6666>>>@DEHFJEDEIJ9898868@CJJIJHJJJAGGGGEFHEHGHHGGGHJHI<;GJJGJIJFE=<;<IFJJHACCCDGHFJJEIGHJJIJJJJ@B@AHJJJJHGJJIJHJJHBJJJIFDGG><.---:>CFJJJGJFGFDEGJJJJIFCDEGDHIEJJJJJJDJIBCDFEGGFGJ777688,*&',23CCGGFJIJHEF=<<>;988FJEFFFJJ@<<=JJF7666<99:=BBBIDA>?@GAEJGDE@B642+(&$%%%()).28>FIJJGJFIJHJEDJIJJJJJJJJIIJHGGFGJJJJHIHGJ;77D<:::<=8881//.0379<('''''(.--479HI>?AAB?CBBHJ@8/3/)&&'((&):@DJJJHH@<EBEHJJJJIFHJCA<GJIJFCCDFEEABIBBBD<<<?BE=??CDBDJCECCJFJ==<=HIJHIGJF@DA<CEJIJHJGGJ;<<=IA@??FIE1001///0CDEGJJHJFEF@DCE?HFHGJDJHEDDCJJJJJJJJJJFEEGIHGHJD?>DIICFEEDBDHHIJFHJGJJJJJJJJJJHJJHJHJIHJIIIJIHJJJIJIAAAAEFFJJJJE///022AEIFFH4444720,'&%%&')-0676997778BBFGGJH@@@BGEFJJJJG9H.JJFGFJFA?><01=<;88.,,,+*)&
@Glass_F3P_6_D3_6_19_15
GGCACCAGTTGAAAAACTGAGGCTGATCAATGGCCTGTTCAAAAACAGTTCTCATCCGGATCTGACCTTTACCAACTTCATCCGTTTCACGTACAACATTTTTTAGAACCATGCTTCCCCAGGCATCCCGAATTTGCTCCTCCATCCACGGGGACTGAGAGCCATTACTATTGCTGTATTGGTAAGCAAAATACATCATCGAGCTCGAACCCTTTAAGATCAACGTTCTTGAGCAGATCACGAAGCATATCGAAAAACTGCAGTGCGGAGGTGTAGTCAAACAACTCAGCAGGCGTGGGAACAATCAGCACATCAGCAGCACATACGACATTAATCGTGCCGAGATTCCAGGTTAGGCGCGCTGTGAATAACTATGACATCATAGTCATGAGCAACAGTTTCAATGGCCAGTCGGAGCATCAGGTGTGGATCGGTGGGCAGTTTACCTTCATCAAATTTGCCCATTAACTCAGTTTCAATACGGTGCAGAGCCAGACAGGAAGGAATAATGTCAAGCCCGGCCAGCAAGTGGGCTTGTTTGCATAAGTGACATCGTCCTTTTCCCAAGATAGAAAGGCAGGAGCGCCTCTTCTGCATGAATATGAAGATCTGGTACCATCCGTGATACATTGGAGCTATTCCTGGGGGTCGTTACCTTCCACGAGCAAAACACGTAGCCCCTTCAAGCCAGATCCTGAGCAAGATGAACAAAGAGTGAGGTTTTGTAAACGCCACCTTTATGGGCAGCAACCCCGATCACCGGTGGAAATACGTCTTCCGACGTCGCAATCGCGTACCAAACACATCACGCATATGATTAATTTGTTCAATTGTATAACCAACACGTTGCTCAACCCGTCCTCGAATTTCCATATCCGGGTGCGGTAGTCGCCCTGCTTTCTCGGCATCTCTGATAGCCTGAGAAGAAACCCCAACTAAATCCGCTGCTTCACCTATTCTCCAGCGCCGGGTTATTTTCCTCGCTTCCGGGCTGTCATCATTAAACTATTGCAATGGCGATAGCCTTCGTCATTTCATGACCAGCGTTTATGCACTGGTTAAGTGTTTCCATGAGTTTCATTCTGAACATCCTTTAATCATTGCTTTGCGTTTTTTTATTAAATCTTGCAATTTACTGCAAAGCAACAACAAAATCGCAAAGTCATCAAAAAACCGCAAAGTTGTTTAAAATAAGAGCAACACTACAAAAGGAGATAAGAAGAGCACATACCTCAGTCACTTATTATCACTAGCGCTCGCCGCAGCCGTGTAACCAGCGTCGCGAGCGAACTGGCGAGGAAGCAAAGAAGAACTGTTCTGTCAGATAGCTCTTACGCTCAGCGCAAGAAGAAATATCCACCGTGGGAAAAACTCCAGGTAGAGGTACACACGCGGATAGCCAATTCAGAGTAATAAACTGTGATAATCAACCCTCATCAATGATGACGAACTAACCCCCGATATCAAGTCACATGACAAAGGAAAAGAGAAGGAAATCAACTGTGACAAACTGCCCTCAAATTTGGCTTCCTTAAAAATTACAGTTCAAAAAGTATGAGAAAATCCATGCAGGCTGAAGGAAACAGCAAAACTGTGACAAATTTGCCCTTCAGTCA
+
<B??@=<<<>0//331+(%%%')+++33>>=4444HA??;444A@B000/.288BB<14345555JCDIJ=IJ????GFJJJJJJIJJHC==;<?@GHGECAHJC@=>>H=<<=HI@BEJ@CA865112+<@AFJJ>@??FJJJJJJ<<:9=FD>>,,+))),--,,(&&&>>@HCC@;3(@A?AAA>:7;<*)$$%&''&&&'**)))/77:=72/*,56@?@DJDBAA;DEF988:FBDEDEGJ@?@@<;;;AAAAGDF??>>B>==>EEH10009?JJJHIJGEJJJJHIJIJBBB@CBFEBD==;=HCD8777FJGDEFJJIHHFFJJCHE?===?895,+*,)*)/0-6422/-,()))8++++BFFGFEJEJJJJGJGFHIJJ@@??9989JGFHGGJJGHJJJJJIIGFEGDECCDFJJJB??BCABAEJJGJJGEDDDCEH@GDFJJFIHFEGGJGGE@?=:)()()0-..73333@CDGFFJJJFJHIGHIJFGFDHDEDCG;5446;=G?@?DEJJJJHJ66666.')()((((689:<HFEJJ@?@?CF>9;=><@ACHEB@JEDHF9<:,&)'&&''')-.))135587:?655;==>;767660(+,,3631121/+(&(&)'(((((0-(',=<,,,,,,7;;0'':<DDEFCFEFGFFAEEJIGJIJ:/)(,.<99:;;DC;;;9/..13**,,0(),)''*++22=<<<?===JGFJJJFEJIJJDCFJHEJDDB>?A<<=?DCDBEDIJHJFJAA>>100//(('%%'(+''''555DIFCDDIEHJJHJJJFJGJIJJJJGJJJJJA@@?=>=A;;4455JJBCAAEFFJHGDHEJGEG@E54445:9?FHGCA<<=DFGJGJJJJJJC@111=>:4@?DA73402FIFJHFEIEDGEJHJI9;74,'(7=9?AA?AADJGJFJEDBA>::6568A99778=DEBDDDEFHFDAJIDEJHBA=;333394,,-;FEE<42((''%$%%*&%%%/:;;>?ADFHBAB:98+998:::JAJGECBJIJJJHEFFGJGJHJGGEJJJFGJJJ>@C;HHA@A@EHIJHHEFJJHHHJJHJIFJIJJGJIGHJJJICJC86=BFFBABCJJJJJJJJHJGJIFECECJJJJJFGFJFCEFIJJJJJGIJJEEEEDJJJJJHECDCCJJJGIGIJIJGJIJHJIGFDDC---((()478=9>99866799H43-+++559:55;<<HJJJF9889>==B?@@<==:996556IIJCCBCBA?<--*%&&&''--10.-,/:<B>=<:2-+'$$%5445=?=BEBDA?CDIJJJJFJGJHDE@JGJJ99894430)('(1ABHJGFGHJJEJFIJJEAB@?=-+++-9===EGJIJHHBDCBEFHEIFJJEHEIIJGHHIGIEJHFCBCFFFJEFJHHFEH?E??JJJGFFDGGJF?>?@HCACCFEH=<<>JHEHEHHFIHF=<6'',/0,.../323:@AAHDH))))?@A=>=889:D@@DBE?>AFHEEFCDHHJDAB?@ECG@A?B@?>>>3228/()&'$$''+****.,---++,,5945@B@AFCBAAAADFBC<8..../1+,+*....1&$$$##
@Glass_F3P_6_D3_6_19_16
CCTGTCAAGGGCAAGTACTTTGACATGTGACCGGCTAGCGTCAGTTTCACCTGTTTTACGTAAAAACCCGCTTCGGCGGGTTTTTCTTTTTTGGTCATCGAGTGATTACAAAGCTTCCATGGTGCCACCTGACGTCTAAGAAACCATTATTATCATGACATTAACCTATAAAAATAGGCGTATCACGAGGCAGAATTTCAGATAAAAAAAATCCTTAGCTTTCGCTAAGGATGATTTCTGGAATTCGCGGCCGCTTCTAGAGTTATGACAACTTGACGGCTACATCATTCACTTTTTCTTCACAACCGGCACGGAACTCGCTCGGGCTGGCCCCGGTGCATTTTTTAAATACCCGCGAGAAATAGAGTTTGATCGTCAAAACCAACATTGCGACCGACGGTGGCGATAGGCATCCGGGTGGTGCTCAAAAGCAGCTTCGCCTGGCTGATACGTTGGTCCTCGCGCCAGCTTAAGACGCTAATCCCTAACTGCTGGCGGAAAAGATGTGACAGACGCGACGGCGACAAGCAAACATGCTGTGCGACGCTGGCGATATCAAAATTGCTGTCTGCCAGGTGATCGCTGATGTACTGACAAGCCTCGCGTACCCGATTATCCATCGGTGGATGGAGCGACTCGTTAATCGCTTCCATGCGCCGCAGTAACAATTGCTCAAGCAGATTTATCGCCAGCAGCTCCGAATAGCGCCCTTCCCCTTGCCCGGCGTTAATGATTTGCCCAAACAGGTCGCTGAAATGCGGCTGGTGCGCTTCATCCGGGCGAAAGAACCCCGTATTGGCAAATATTGACGGCCAGTTAAGCCATTCATGCCAGTAGGCGCGCGGACGAAAAGTAAACCCACTGGTGATACCATTCGCGAGCCTCCGGATGACGACCGTAGTGATGAATCTCTCCTGGCGGGAACAGCAAAATATCACCCGGTCGGCAAACAAATTCTCGTCCCTGATTTTTCACCACCCCCTGACCGCGAATGGTGAGATTGAGAATATAACCTTTCATTCCCAGCGGTCGGTCGATAAAAAAATCGAGATAACCGTTGGCCTCAATCGGCGTTAAACCCGCCACCAGATGGGCATTAAACGAGTATCCCGGCGGCGGGGATCATTTTGCGCTTCAGCCATACTTTTCATACTCCCGCCATTCAGAGAAGAAACCAATTGTCCATATTGCATCAGACATTGCCGTCACTGCGTCTTTTACTGGCTCTTCTCGCTAACCAAACCGGTAACCCCGCTTATTAAAAGCATTCTGTAACGAAGCGAGACCGAAGCCATGACAAAAACGCGTAACAAAAGTGTCTATAATCACGGCAGAAAAGTCCACATTGATTATTTGCACGGCGTCACACTTTACTATGCCATAGCATTTTTATCCATAAGATTAGCGGATCCTACCTGACGCTTTTTATCGCAACTCTCTACTGTTCTCCAGTCCGTTTTTGGGCTAGCTACTAGAGAACTTTTCGGATCAAGCTATGAAGGACGCAAAGAGGGAACTAAACACTTTCTAGAGAAAGAGGAGAAATACTAGATGGGTCAAAGTAGCGATGAAGCCAACGCTCCCGTTGCAGGGCAGTTTGCGCTTCCCCTGAGTGCCACCTTTGGCTTAGGGGATCGCGTACGCAAGAAATCTGGTGCCGCTTGGCAGGGTCAAGTCGTCGGTTGGTATTGCACAAAACTCACTCCTGAAGGCTATGCGGTCGAGTCCGAATCCCACCCAGGCTCAGTGCAAATTTATCCTGTGGCTGCACTTGAACGTGTGGCCTAATAACTCGGTACCAAATTCCAGAAAAGAGGCCTCCCGAAAGGGGGGCCTTTTTTCGTTTTGGTCCGCATCCACCTGTGCGGACCTCGGTACCAAATTCCAGAAAAGAGACGCTTTCGAGCGTCTTTTTTCGTTTTGGTCCATCGAGTGGCACGCTGAGTTCCTCGTTTTCTCTCGTTGGAAGAAAAAGAAACGAGAAACTAAATACTAGAGTCACACAGGACTACTAGATGATGCAAACCGTTTTAGCGAAAATCGTCGCAGACAAGGCGATTTGGTAGAAGCCCGCAAACAGCAGCAACCGCTGGCCAGTTTTCAGAATGAGGTTCAGCCGAGCACGCGACATTTTTATGATGCGCTACAGGGTGCGCGCACGGCGTTTATTCGGAGTGCAAGAAAGCGTCGCCGTCAAAAGGCGGCGATCCGTGATGATTTCGATCCAGCACGCATTGCCGCCATTTATAAACATTACGCTTCGGCAATTTCGGTGCTGACTGATGAGAATGTTTTCAGGGGAGCTTTAATTTCCTCCCCATCGTCAGCCAAATCGCCCCGCAGCCGATTTTATGTAAAGACTTCATTATCGACCCTTACCAGATCTATCTGGCGCGCTATTACCAGGCCGATGCCTGCTTTATTAATGCTTTCAGTACTGGATGACGACCAATATCGCCAGCTTGCCGCCGTCGCTCACAGTCTGGAGATGGGGGTGCTGACCGAAGTCAGTAATGAAAAGGAACAGGAGCGCGCCATTGCATTGGGAGCAAAGGTCGTTGGCATCAACAACCGCGATCTGCGTGATTTGTCGATTGATCTCAACCGTACCCGCGAGCTTGCGCCAAAACTGAGCCTCAACCTGGTGATCGAGCGAATCCGGCATCAATACTTACGCTCAGGTGCGCGAGTTAAGCCACTTCGCTAACGGTTTTCTGATTGGTTCGGCGTTGATGGCCCATGACGATTTGCACGCCGCCGTGCGCCGGGTGTTGCTGGGTGAGAATAAAGTATGTGGCCTGACGCGTGGGCAAGATGCTAAAGCAGCTTATGACGCGGGCGCGATTTACGGTGGGTTGATTTTTGTTGCGACATCACCGCGTTGCGTCAACGTTGAACAGGCGCAGGAAGTGATGGCTGCGGCACCGTTGCAGTATGTTGGCGTGTTCCGCAATCACGATATTGCCGATGTGGTGGACAAAGCTAAGGTGTTATCGCTGGCGGCAGTGCAACTGCATGGTAATGAAGAACAGCTATATCGATACGCTGCGTGAAGCTCTGCCAGCACATGTTGCCATCTGGAAAGCATTAAGCGTCGGTGAAACCCTGCCCGCCCGCGAGTTTCAGCACGTTGATAAATATGTTTTAGACAACGGCCAGGGTGGAAGCGGGCAACGTTTTGACTGGTCACTATTAAATGGTCAATCGCTTGGCAACGTTCTGCTGGCGGGGGGCTTAGGCGCGGAGTTAACTGCGTGGAAGCGGCACAAACCGGCTGCGCCGGACTTGATTTTAATTCTGCTGTAGAGTCGCAACCGGGCATAGAAAGCGCACGTCTTTTGGCCTCGGTTTTCCAGACGCTGCGCGCATATTAATAACTCGGTACCAAAGACGAACAATAAGACGCTGAAAAGCGTCTTTTTCGTTTTGGTCCTTTGAAGTTTAGGGGATAGTCCAATTATTGAAGGCCTCCCTAACGGGGGGGCCTTTTTTGTTTCTGGTCTCCCTACTAGTAGCGGCCGCTGCAGTCCGGCAAAAAAGGGCAAGGTGTCACCACCCTGCCCTTTTTCTTTAAAACCGAAAAGATTACTTCGCGTTATGCAGGCTTCCTCGCTCACTGACTCGCTGCGCTCGGTCGTTCGGCTGCGGCGAGCGGTATCAGCTCACTCAAAGGGTCTTACGCCCCGCCCTGCCACTCATCGCAGTACTGTTGTAATTCATTAAGCATTCTGCCGACATGGAAGCCATCACAAACGGCATGATGAACCTGAATCGCCAGCGGCATCAGCACCTTGTCGCCTTGCGTATAATATTTGCCCATGGTGAAAACGGGGGCGAAGAAGTTGTCCATATTGGCCACGTTTAAATCAAAACTGGTGAAACTCACCCAGGGATTGGCTGAGACGAAAAACATATTTGTCAATAAACCCTTTAGGGAAATGCCGCAAGGTTTTCACCGTAACACGCCACATCTTGCGAATATATGTGTGCAGAAACTGCCGGAAATGGTCATAATCACTCCAGAGCGATGAAAACGTTTCAGTTTGCTCATGGAAAACGGTGTAACAAGGGTGAACACTATCCCATATCACCAGCTCACCGTCTTTCATTGCGGTACGAAATTGCGGAGTCAGCATTCATCAGGCGGGCAAGAATGTGAATAAAGGCCGGATAAAACTTGTGCCTATTTTTCTTTACGGTCTTTAAAAAGGCCGTAATATCCAGCTGAACGGTCTGGTTATAGGTACATTGAGCAACTGACTGAAATGCCTCAAAATGTTCTTTACGATGCCATTGGGGGTATGTCAACGGTGGTATATCCAGTGATTTTTTTCTCCATTTTAGCTTCCTTAGCTCCTGAAAATCTCGATAACTCAAAAAATACGCCCGGTCGTGATCTTATTTCATTATGGTGAAAGTTGGAACCTCTTACGTGCAGATCAACGTCTCATTTTCGCCAAAAGTTGGCCAAGAGCTGCCCGGTATCAACAGGAACACCAGGATTTATTTATTCTGCGAAGTGATCTTCCGTCACAGGTATTTATTCGCGATAAGCTCATGGAGCGGCGTAACCGTCGCACAGGAAGGACAGAGAAAGCGCGGATCTGGGAAGTGACGGACAAGAACGTCAGGACCTGGATTGGGGAGGCGGTTGCGGCCGCTGGTGCCGAGCGGTGACGTTCTCTGTTCCGGTCACACCACATACGTTCCGCCATTCCTATGCGATGCACATGCTGTATGCCGGTATACCGCTGAAAGTTCTGCAAAGCCTGATGGGACATAAGTCCATCAGTTCAACGGAAGTCTACACGAAGGTTTTTGCGCTGGATGTGGCTGCCCGGCACCGGGTGCAGTTTGCGATGCCGGAGTCTGATGCGGTTGCGATGCTGAAACAATTATCCTGAGAATAAATGCCTTGGCCTTTATATGGAAATGTGGAACTGAGTGGATATGCTGTTTTTGTCTAAACAGAGAAGCTGGCTGTTATCCACTGAGAAGCGAACGAAACAGTGGAAAATCTCCCATTATCGTAGAGATCCGCATTATTAATCTCGGGGGCCTGTGTAGCGTTTATAGGAAGTAGTGTTCTGTCATGATGCCTGCAAGCGGTAACGAAAACGATTTGAATATGCCTTCAGGAACAATAGAAATCTTCGTGCGGTGTTACGTTGAAGTGGAGCGGATTATGTCAGCAATCGACAGAACAACCTAATGAACACAGAACCATGATGTGGTCTGTCCTTCAGCCAGTAGTGCTCGCCGCAGTCGAGCGACAGGGCGAAGCCCTCGGCTGGTTGCCCTCGCCGCTGGGCTGGCGGCCGTCTATGGCCCTGCAAACGCGCCAGAAACGCCGTCGAAGCCGTGTGCGAGACACCGCGGCCGGCCGCCGGCGTTGTGGATACCTGCGCGGAAAACTTGGCCCTCACTGACAGATGAGGGGCGGACGTTGACACTTGAGGGGGCCGACTTCGCCCGGCGCGGCGTTGACAGATGAGGGGCAGGCTCGATTTCGGCCGGCGACGTGGAGCTGGCCAGCCTCGCAAATCGGCGAAAACGCCTGATTTTTGCGAGTTCCCACAGATGATGTGGACAAGCCTGGGGATAAGTGCCCTGCGGTATTGACACTTGAGGGGCGCGACTACTGACAGATGAGGGGCGCGATCCTTGACACTTGAGGGGCAGAGTGCTGACGGATCGAGGGGCGCACCTATTGACGTTCAGGGGCTGTCCACAGGCAGAAAATCCAGACCTGCAAGGGTTTCCGCCCGTTTTTCGGCCACCGCTAACCTGTCTTTTAACCTGCTTCTAAACCAATATTTACTAAACCTTGTTTTTAACCAGGGCTGCGCCCTGTGCGCGTGACCGCGCACGCCGAAGGGGGGTGCCCCCCTTCTCGAACCCTCCCGGTCGAGTGAGCGAGGAAACACCAGGGAACAGCACTTATATATTCTGCTACACACGATGCCTGAAAAAACTTCCCTTGGGGTTATCCACTTATCCACGGGGATATTTTTATAATTATTTTTTTTATAGTTTTTAGAATCTTCTTTTTTAGAGCGCCTTGTAGGCCTTTATCCATGCTGGTTCTAGAGAAGGTGTTGTGACAAACTGCCCTTTCAGTGTGACAAATCACCCTCAAATGACAGTCCTGTCTGTGACAAATTGCCCTTAACCCTGTGACAAATTGCCCTCAGAAGAAGCTGTTTTTTCACAAAGTTATCCCTGCTTATTGACTCTTTTTTATTTTAGTGTGACAATCTAAAAACTTGTCACACTTCACATGGATCTGTGTCATGGCGGAAACAGCGGTTATCAATCACAAGAAAACGTAAAAATAGCCCGCGAATCGTCCAGTCAAACGACCTCACTGAGGCGGCATATAGTCTCTCCCGGGATCAAAAACGTATGCTGTATCTGTTCGTTGACCAGATCAGAAAATCTGATGGCACCCTACAGGAACATGACGGTATCTGCGAGATCCATGTTGCTAAATATATGAAAATATTCGGATTGACCTCTGCGGAAGCCAGTAAGGATATACGGCAGGCATTGAAGGTTTCGCGGGGAAGGAAGTGGTTTTTTATCGCCCTGAAGAGGATGCCGGCGATGAAAAAGGCTATGAATCTTTTCCTTGGTTTATCAAACGTGCGCACAGTCCATCCAGAGGGCTTTACAGTGTACATATATCAACCCATATCTCATTCCCTTCTTTATCGGGTTACAGAACCGGTTTACGCAGTTTGGCTTAGTGAAACAAAGAAATCACCAATCCGTATGCCATGCGTTTATACGAATCCCTGTGTCAGTATCGTAAGCCGGATGGCTCAGGCATCGTCTCTCTGAAAATCGACTGGATCATAGAGCGTTACCAGCTGCCTCAAAGTTACCAGCGTATGCCTGACTTCCGCCGCCGCTTCCTGCAGGTCTGTGTTAATGAGATCAACAGCAGAACTCCAATGCGCCTCTCATACATTGAGAAAAAGAAAGGCCGCCAGACGACTCATATCGTATTTTCCTTCCGCGATATCACTTCCATGACGACAGGATAGTCTGAGGGTTATCTGTCACAGATTTGAGGGTGGTTCGTCACATTTGTTCTGACCTACTGAGGGTAATTTGTCACAGTTTTGCTGTTTCCTTCAGCCTGCATGGATTTTCTCATACTTTTTGAACTGTAATTTTTAAGGAAGCCAAATTTGAGGGCAGTTTGTCACAGTTGATTTCCTTCTCTTTCCTTCGTCATGTGACTTGATATCGGGGGTTAGTTCGTCATCATTGATGAGGGTTGATTATCACAGTTTATTACTCTGAATTGGCTATCCGCGTGTGTACCTCTACCTGGAGTTTTTCCCACGGTGGATATTTCTTCTTGCGCTGAGCGTAAGAGCTATCTGACAGAACAGTTCTTCTTTGCTTCCTGGCCAGTTCGCTCGCTATGCTCGGTTACACGGCTGCGGCGAGCGCTAGTGATAATAAGTGACTGAGGTATGTGCTCTTCTTATCTCCTTTTGTAGTGTTGCTCTTATTTTAAACAACTTTGCGGTTTTTTGATGACTTTGCGATTTTGTTGTTGCTTTGCAGTAAATTGCAAGATTTAATAAAACACAACAATGATTAAAGGATGTTCAGAGAATGAAACTCATGGAAACACTTAACCAGTGCATAAACGCTGGTCATGAAATCAACAAGAGAAGGCTATCGCCATTGCACAGTTTAATGATGACAGCCCGGAAGCGAGGAAAATAACCCGGCGCTGGAGAATAGGTGAAGCAGCGGATTTAGTTGGGGTTTCTTCTCAGGCTATCAGAGATGCCGAGAAAGCAGGGCGACTACCGCACCCGGATATGGAAATTCGAGGACGGGTTGAGCAACGTGTTGGTTATACAATTGAACAAATTAATCATATGCGTGATGTGTTTGGTACGCGATTGCGACGTGCTGAAGACGTATTTCCACCGGTGATCAGGGGTTGCTGCCCATAAAGGTGGCGTTTACAAAACCTCAGTTTCTGTTCATCTTGCTCAGGATCTGGCTCTGAAGGGGCTACGTGTTTTGCTCGTGGAAGGTAACGACCCAGGGAACAGCCTCAATGTATCACGGATAGGTACCGATCTTTCATATTCATGCAGAAGACACTCTCCTGCCTTTCTATCTTGGGGAAAAGGACGATGTCACTTATGCAATAAAGCCCACTTGCTGGCCGGGGCTTGACATTATTCCTTCCTGTCTGGCTCTGCACCGTATTGAAACTGAGTTAATGGGCAAATTTGATGAAGGTAAACTGCCCACCAATCCACACCTGATGCTCCGACTGGGCCATTGAAACTGTTGCTCATGACTATGATGTCATAGTTATTGACAGCGCGCCTAACCTGGGTATCGGCACGATTAATGTCGTATGTGCTGCTGATGTGCTGATTGTTCCCACGCCTGCTGAGTTGTTTGACTACACCTCCGCACTGCAGTTTTTCGATATGCTTCAGTGATCTGCTCAAGAACGTTGATCTTAAAGGGTTCGAGCCTGATGTACGTATTTTGCTTACCAAATACAGCAATAGTAATGGCTCTCAGTCCCCGTGGATGGAGGAGCGGATTCGGATGGCTGGGGAAGCATGGTTCTAAAAAATGTTGTACGTGAAACGGATGAAGTTGGTAAAGGTCAGATCCGGATGAGAACTGTTTTTGAACAGGCCATTAGATCAACGCTCTTCAACTGGTGCCTGAGAAATGCTCTTTCTATTTGGGAACCTGTCTGCAATGAAATTTTCGATGGTCTGATTAAACCACGCTGGGAGATTAGATAATGAAGCGTGCGCCTGTTATTCCAAAACATACGCTCAATACTCAACCGGTTGAAGATACTTCGTTATCGACACCAGCTGCCCCGATGGTGGATTCGTTAATTGCGCGCGTAGGAGTAATAGCTAGCGGTAATGCCATTACTTTGCCTGTATGTGGTCGGGATGTGAAGTTTACTCTTGAAGTGCTCCGGGGTGATAGTGTGAGAAGACCTCTGGGAGTCGGTCAGGTAATGAACGTGACCAGGAGCTGCTTACTGAGGACGCACTGGATGATCTCATCCCTTCTTTTCTACTGACTCATTGCAACAGACACCGGCGTTCGGTCGAAGAGTATCTGGTGTCATAGAAATTGCCGATGGGAGTCGCCGTCGTAAAGCTGCTGCACTTTACCGAAAGTGATTATCGTGTTCTGGTTGGCGAGCTGGATGATGAGCAGATGGCTGCATTATCCAGATTGGGTAACGATTATCGCCCAACAAGTGCTTATGAACGTGGTCAGCGTTATGCAAGCCGATTGCAGAATGAATTTGCTGGAAATATTTCTGCGCTGGCTGATGCGGAAAATATTTCACGTAAGATTATTACCCGCTGTATCAACACCGCCAAATTGCCTAAATCAGTTGTTGCTCTTTTTTCTCACCCCGGTGAACTATCTGCCCGGTCAGGTGATGCACTTCAAAAAGCCTTTACAGATAAAGAAATACTTAAGCAGCAGGCATCTAACCTTCATGAGCAGAAAAAAGCTGGGTGATATTTGAAGCTGAAGAAGTTATCACTCTTTTAACTTCTGTGCTTAAAACGTCATCTGCATCAAGAACTAGTTTAAGCTCACGACATCAGTTTGCTCCTGGAGCGACAGTATTGTATAAGGGCGATAAAATGGTGCTTAACCTGGACAGGTCCCGTGTTCCAACTGAGTGTATAGAGAAAATTGAGGCCATTCTTAAGGAACTTGAAAAGCCAGCCTGATGCGACCACGTTTTAGTCTACGTTTATCTGTCTTTACTTAATGTCCTTTGTTACAGGCCAGAAAGCATAACTGGCCTGAATATTCTCTCTGGGCCCACTGTTCCACTTGTATCGTCGGTCTGATAATCAGACTGGGACCACGGTCCCACTCGTATCGTCGGTCTGATTATTAGTCTGGGACCACGGTCCCACTCGTATCGTCGGTCTGATAATCAGACTGGGACCACGGTCCCACTCGTATCGTCGGTCTGATTAGTCTGGGACCATGGTCCCACTCGTATCGTCGGTCTGATTATTAGTCTGGGACCACGGTCCCACTCGTATCGTCGGTCTGATTATTAGTCTGGAACCACGGTCCACTCGTATCGTCGGTCTGATTATTAGTCTGGGACCACGGTCCCACTCGTATCGTCCGGTCTGATTATTAGTCTGGGACCACGATCCCACTCGTGTTGTCGGTCTGATTATCGGTCTGGGACCACGGTCCCACTTGTATTGTCGATCAGACTATCAGCGTGAGACTACGACT
+
333<8*))*13//*''&&&&,+472222/019;=<>=322242++56+ABAEDA>CEA@67>@CF=<;>///08999?>;:8:8832242488@>>>>;<<<BJJEFFHFFJJGJIFJJJGHIHJHDEFFJJJBBCCHECDHGGFBFJEFGIH=<<<?B(('&(),289;<?JIHDGGJGHHJ@9989BEDF?BA>@@--,-82488ADHJJJECE.,,,,,(,3466;:;:)(((,&>?@CEEIDCH778:=<;6359:@ABIHEJJJHJJFIJJJHJJGIJGFJEH9;ADACGCJHFEFFJIJHGEHEJJEB=D?@;445.++-1>B?@ACDCECGDCDDIJJJJJJHJJIJ:9)),,,--/-,,.0/'-0(''/2337:=+++.72+988964444GIHJGJGGJIJJHFFGHGIIJGJJCD<<:=JIJJIEGGEJJJHJGJJJJHHJFJJIIJJJHJBCDCIJJJFEJFJJGFII4344D?@@@GJFHJJJJJG@JHGJFDEI>>>?CCDACEHE@AC<=<5433@AHJHJIJJJJJHJFJGJHIJJJJHHJEHDGIJFHJGIFGHFGAAEJJDJDGFFGIHJJHIJJJJJJJGEIJ??>=?AAJJBHFIHJJJJJJJJJJJJJHJJJJEFGEHHJIA>JJJHFIIJGFGDJGHFJDHDFGDFJGHIJJIHGHJFDFJJJIHJDDDEGJGJJGIHFGIGJJJGJIGJGGJHJGEAGGJFHGGJJHHJHHIGH5555AIJHGCJGJ:::>FIJGIJIHJJJHJJJBA><75555/../9<<@:<<79;@?EJJJCGJGJGJJJJHHGIJIJJJJC=87333<91/..-3,44111101..=8775411<:5/,,)''()/0BI11121101?>@A::9:=:3479CHHJJJJFJIJJJJJHEB7766<30**+-==DDBDDB9888<<>,,,-7<=;5;::::;2111<?@9878333/1.111FIHJHGHIJJJIJJJJIJJGIHHGJJJJJJJCFEB@@??ADHAAEFEBHIFDHHHJGJJJJJHIBAA@A@?7697>==@6556@CDJFHEFF@@JJJGFGFJGJGJJIIJHFJFEJEECGHJHIHGJJIJIGIID10018<996872((((002312474;<<FGJJJHFHHGHIHJGHHJGFF4447DHDHIHFJ/9:1?@DC@EDC=...//2''(*,,95<BC:::;A@CCBCHEFGJJJJJGJFEEFHHFJJIJIJGGJIJ@???HJFGJJGJHJJIGJJJJJFCCDCJJHHJJJHJHCABBGFD,,,,5*((0()./02???A999<DGJJJGHIEHEIJHJIJHFJJJHJBDCD>>;;;<>=EGGA?>>DEJJJFJJJJJJHJJJJ@?@;<'&&&%'')&&&$$$$.-2AGGGEFFFJHFHJEJJJJJJGGFH@@@JGCB@@@CJJJHJ==JJGJJHGFHFJJJFGJHFFB@9''&&&&&-//62101-..BIJDCDDJH?>EEFJGFHJJB<9679855554;AAGJHIBACDGFFCA?@GHFDFEJJ8888@(((*(''/-*633<@BBJFFCA889=76:>>;<;;<-,,,-57:781118:9;:322+3336=CDGJ6HDDGFD9=<<=<@BB?>@@@AECEEEJGBCCDD<9:;JI?>;;;>BBGDDCGGHJIJJEEEJJCBBDGDFFAIJHIJGEGGJJGFEDBEEIJEJHCC65'&',,,)''(&)(.09CIGJJJJFIJJH@=<<<:3466=DC7=<>FEIDEC=888AFHIHJJ763345BDEJGJEA@@@DDGJFGHG>??AFIJGFHIJHFDEDFIGDGAEFFHF@CBBBADIJGH?@41==A52882'&&&'..390.-.10%%&()):;=BA?FEFJHJJHEIGHE9777;CCEHJHJJHHE=BDGJHGHJGHFGJFCCEE=;99888:55**1:HCCEBBBF;7768::9**)*-$$&')+++3;>ADG:866---.:;;<:66,666:;;7;@AACE?CFGGJJEFGCDGIJFIHFGJEB@@AIJD@AJ7:00>=FGJC>>>?G<==93,,+0+))'''(,.345=>A?=<=:/.)000714??86579;///((059=B=ACCACB@?<6JB7667><5555A=76337,,,,EFEEJHJJJJJJGC>?@?@A6556CA@ACFJGHJCG98112,,,,::)%%()-..9755:==8666=;<;88543355541)()&$)4178:D??>>E93333FGJGGJDEJGJHGHGJJIGJIJJIGIGBBAAE6555==>=EFCJJJHFHIGFFEHGGFE21//--+**+9666:=HJA>>>C===?IFFE>?CCCEEBB@A>@EJ>===HGIJJGGGFJFFJHIJHGGGFHJIIJJJGFDJDEJ;/...*.4(463.-++71188@DJJECCBBJC==CCGIJF874587933007)@=5HIIJFEJJDBFEDCBCEJJFG;:;;>==?JJJJH?==CFBJGGJJGC?FBCBCI::;<IGJJJJFJGJJJJJEFDEC@ACGGJCBAADBB54.-+,****,034>;;;@IHJIJJJ;;;<FFGEB87<DJJJDEEDHJHJJBABCJJG=?31105127<AJFHJJDFEIIFCCGDA;;>=ECFEGJJGJFDGJJGGDCB=)))=?:.+**'&%$$%$%%$%/..+)'')'(((,656:JJFEJJJJJJIHGJJHJJJJIHJIDEA@??@>@E0004/=@DFFJIHJFGHB?,,,;BCFCCFCEFHDFJJGHGHIIDB@A@??>EB=CB@CCEH<<;<JCA=<?DJ:99;<544GHJEEGGIGFHJJEDDCBBAFIHGJ=>::5556ADADHBBJGJGJJJJGJJJJIIJJJJJJFJJIFFJJIHIJJHEEDF8777GJJIJJJJ?>>>JJJJJJGJHJJJJJFEGJJJJJHJIJJIIHJIFFJHJJIJJGGJIJJII<?F5-''()%%%%%%%;;>GGHIJECBAAJJJJJHJJIJ>>>?JJJJJDC@@BDAB@@?@EH=;DEEJIJHIIIJJJJJHJJJIGJGJIJJJJIEEDJBBB222151,))((((((:<BEJJJJJJJIIJFHJJJGBAFBDJE;::;:A?6JIHFGGAABIJJJIIJJJJJJJGDDGGJJJGA@?>>1-+-35:?9821123//0FJJJJJGJJGJGJJFJIJJJDCEGHJJJGHGIFC@BB==DBCDJBB@@BBJJJBCBCFGFJJHJJEEIHIIGIJG3333???@EJJJFIIJJGHGIFIJGIJJJJHDCIBDDB>9**(*((((0111112214?==>ABF?<B@B?ABHGCCBA2221>:+4JIGJJIIJIHJJJJJDECGIF?@@AJGJHJGFF8888<A777@@@@BBGJE0001B21117BF<<<=GIEDHC@@?DFJHJJJEHJGGGHJBCBCFJEJIF@989DEFFDJGJJFGHHHFIJJJHA@?>3BA8/''4<>))))66:=:950//?:78AIHHHJFDC=<=D@@??ECFDA858;>>ABC;==JJIDA?=?HEJC>>BC?JJGIIGJFEGCEIIJJJJGJIHIGJJDJBA99;@@:555BFD8;;FIDEIJIC?=@CADJCBFDH:?@@?G:97.)//572122?JJIHECAAJFIJIIJIJGJJEJJJJIIJJHJJIJJJJIJGF@AA?1542/>AIGJGHIGFDJIJIJGHHGF????E8533444=?::@GJJJJJGJJJJJJJJHGDGIGJIJHHIGJJFJHIJCBC=>>?FDDEJJBJHHIJHHHIGHFJJ@AACJIIIJHFFGBBDIJJHHJGJJJJJJJJIJJIIJIJJGIJIJGGEHIJHJIJFHB>1-.HJJJJJIJJJJG<<<0.***+,-5=EFJJJJJIJ;;;IFECAA=:676548;;=BB>>>>EJGJJHJECGHEDJ@JJJGDEJJ21:2;6++++,21041100670*''()((*6?=-,,,5+)))*5,>CEEGDJJF<==>E=<;+'%$$%%%&<=?JF@@=<?@IJ=<==FCDFJJJJAJHJJJJJBC,,,($%%%%(+.0)))(,7+**%%%%''()''%%%%99FJEDCBCCAAJJIJIJGJEHIJJJGCBBJJIIJJJJJIIJGFHFIFCHHHIHGIBFB:5**)+445211:9:;?@AHJBC?>?/,))**-'&&%$$$&'+,''%%(+'()))*+++?@@@@?BEFDDCBDBE@?C<<AAJGHIIJA<<9<;<<D>>=64++))()<CCJ>11@7B@@DGJJF@DGJJGJJGIJDFE;:7/-311../1CCCEIHEJJHJCBDF@=866535A<;<<@??@EBAJEB?87523;<=:=3&--4)/-,-//2.---.+(&%&%&&'%&&&'''&&'('./09222:;;AEABDHGBB:HCDEDEEHHHJJJBGEGJFGEJHJJHIJHIJIFFEEECCDJJJJJJ?>?>@C=*)))&%(''%&'(2;<>9HEGJJJHJHHD?FFDHGJBAA;:444.&&&+1><>?@DDC>?>BG?==CACJHGDA31/30+*((),,***+:7776588551).''/1*123BJJJJJJJJJIJJJJJJJJJJJJJJGGFJIJIJJJJJBBAAJGHJHJJJJJDAAA?@AAJJG>BABGJFJJDIJEJJJECA=><:9988:35@HGE==1,,,*--3BJJB?>87(('*+''')*&$&*)),,/5<0++9789JFCAC44333+$$%%%%&'&%$#$##%%)*++('&')).../38684GFFGJHFGFEGCHJ@?@AEADD333EEJCCDCEJJJJIJIGJJJGHGEGGHCIJIHJHGJHJHFFJJJGDCBCDDGJJJIJJJHGIIGHJA@??EGIJJEECJCECCJJJGJJDC0-&&')7AHCDEJJIJJJJIJJJJJJGJJGJJFGHJFHJIJJJGEBDEJHHG=<<=;;:30/008446BJBCDEIHHJJJJJIJJGGHJGJHFGGFJGGJGFIIJJJHJEJ@EIFEJJJJFDGHGJJIHJC?8,***+<>?EJHHGIIHAAC62A;..---3888AABCFEJJJJGJFFEHHE=<<7%%+%%%&(*+-,,46:87222<443360022=@>B4..55579=>?9>>CDDDDBDB>>7)((('&&0>CDGFFIJHJJJJ;:::JJIHJJJGJJJJJIIJFED?JGJIJJIJJFJEIJJHGCIIJEFCC@=0//.---==A8CGEGJHJJGJJJGGJGJJECCCGCCCJJJJJJJIJEJJIJIJJJJJHJHJJD@)&&&*..,///:64556668JEGIFDGJ2221>BCCBDFJFEJJFJJJIG?986(&&)76BCHFGJJJJBEDCJCEG<<=9434>.---?JJJIJJJJ9788DGJ????FFC8542,,4)((&@BFJGGEFGEDGGEIJJJJJJJJJJJIIDBA?A:9G=665566///1;54+*.(.'&&'')**),,:;;;>>A9999=BBCB@C>???6659*)*+9BBBGJJGJGFJJGIHFJIFEIHGHJEDDJHEE?>>>BA@@CGAAA@;3374461-((+.0+(())-:=DEBDDDB@@?@<;;?978>ABC>>?>IFDECFJ@@@?CDEDHGFDC@.('',,+,/<==>CIIJEFFFEAAB>==GIE55430.((++/)'&*+/0'*3,;;<@EGHIFJIGHEFEDEDHAACIIGGEEHJJGGJHJJGHHEDEIFJJJGIEGFJJEHJGFGFHEGHGEGJFGB>>AACCAA0000@BG?GHGFGJFGJIGJHJIJHJJGHIJB-,+,-,,-<?FI@A?>?>///,1(%$&'&&&0DDFHJJGGEB?@>0.*+,,.--*''&%%%(9:=HIHJJJFCFGGDEFFIJEGFGJDEFDED<=>?B@>556=;8899A>89;(''(343++++.120/.-.3688;9:;<?C<:4445;::9++*+67<;;;;55558BAA@@AB==<=A====ABFE@>97567:<<=7>A>><<>:<770*4021114,,,+*))+*))&&&(&(((01-.66-,()()((())'.442+,87--87;<<=>A<=ACCB;:959728.ADGDB==?@C?>;6A??@C??BGCB@?@BEFFCA@@DA@>C@JJGGB>;7605885*'(',1.')0227<30003:;;<C=BCBCCCBFJDCAB:;;;JDEAA?@8766=?AACEDCBCBAA??@?@@=8025:3BABEHCAA???A?6647188;AGC@?>>??ABC@?>>@@ABA@?@A@CC<AA5<BAABAEBBB@??ACACDBDBCEGD@AA??CB>;A:BCA@?BCCFEEEEBEEBFABB@DFEEGEEIH@@@GB>>94102//@AD5556FJJJJJJJJHJGHJJJJJHFJBB?=<<=<2/)(..499A::99=<999;<<AGJJ>=<=AB:94223:::;88<BJHJJJIGJJGGEJEGDEJJJJHHIJJHIJFEIFJGFDFDDIHJIGJHCCABDB>9964;::E?C>>JJJGHJIJJJHJJJGJJJJJGHHFJJJB;658=::95556<<>DHJIIJIGJHGIGJGJFCCBBH@A?EFFDJJC=////F@JFEDCDG999931--,,=FHGFECBGFGJJGJHGIJJHHJHHJIJC===@BJJJJIGFJ:::4633+++)++&,)+/.+,,/5BCDC?BJJIJJGJHHB<;<FAAABJEFJCG>>;=9831124442./:AEDA?C8811/-/27ABAHFFDEJJJJJJJJIJIJIHEABCGHJHJGJDCHJGEEJJFJJJJBBB=>=<-,*)&&&'//1209778822FGHJJHJDJFIIJJHGGDE<=BBDD?@AABEJB:98(((+,%&&;?;<<5557868;=98999DDG????FJJGHEGFJJJJIJIJGJHJ95400JIJJJJJGIJIGJ444465550FDJ9999?.++,DDABAB>;:9;?=70--.)''(=>??IB@****3BCD@ECBEFI@?<866=CFFJHGGEFHJFJEJIJJIJFJJGJJEHEGD====?B?HJEFJGJJJJIDEFGJ:7,,,,>=>66655-,')4:??@@D>=:922//1,-,,,(01389=>>AAIHHFJJJJGJJJFDCCHJJIJIDBC666JJGH9684;,+((&'/0;/,4-=BBB99955JGJJIFDCECJJJFIHFDDDC@?AEIGJJFJJGEHJIGGJHJJFIGGJFIHJFGEHDJHEHCCCBEEFFFEDFEGF@@@BAAAGJJJGJFG@999BCGIJHHJJGHFFHJJJJJJCCJJFJIIGJGJJIJGIGFDFHJJJHJFDHJJJIJBDJIJGEHJIIJIJJJJJIHJJJJJJJJGJFEEGHIA??A3-38?JJHJJJIJJFFFGFHFHGHHH>==88887:;44??IJHHJFIIFDDCHIGIJHIFFJJJGJJIJJJJJJGJJGJJHJHJHHJJIJJHJHIHIFFGEE@A@>4::::;>EFHJF;HDFHJJJGGEJJHFFEDG?@GFGCBCBFGEDCFCBF@<+++3567=>=EGGGJJJIJJJFJAEAEB5567DDGFGEJEEHHGDIIJJHDDCEDFGFEGDCA@>?D????ABA5--->CCCFFFDDEGFDFDDDDDECCDDGCBB;<;2:BCBBBHJGJJGGJIIHJJHEB?)?CEJJJJIJJHJJJIJJJJJGJJJJJJJJJHJJJJGFJHJJBEF?JJGHEGJJHJJC??>=?>?ABCJEDE?>;0-6::*)()(),9:=>@@DGJJEIB---,++'(4IHFFJJGJHIGEFGHGFFJ736853/-019;?@EJHJGIJJJJJ;66><2)(('''''/4AJGEJIJIJJJJJJJJJJJJJJFFEDGEIJFJJFE?>>@GJE@====HBBCBFFF>?@?GGFGJHGGFGIFIDEHJHGHGIAC?>@420180:@IIGGFFDEDGEFFGJHGGIJHHGJGGJHFDCEGGG;;;=C>>>>FGE>@?@FHGJHHJIJHJEGGFF?;9=70003@D@?>@@A@=>>@D<IJJFJJHGIJJGJGGIHGJJIIJIJGEFJHJJEJJIJJEA>65412224345;=BA@AAHFI?A?EIGDDGGDHIJGJJDCC;<;81-..=999750***'2:@FJHIIJJEFGFAE??BJE1100;HEHEJHJJIJJJJJGIE>:EEDEA?88DFDDCGFIEIJGHCCCBHJJJGFDE>55GGFJDHCBCD<<:8:8;:;<HDGEEIJJGJHJJJIHEFB@6A'&%&()*()*2487,7<=?I@A@AAHJGJFGD88838>60<=BAE71117;;512?JD;;:;GFFHDEGJGGEEDCJJJIHJIIHJHIJJJIHJJJIJJGDDEJGGEEDD;:75230011/:5<CHJGHJJJJGJJJGJHGFJIGJJJJHIJIJJJGIIHHFEGEHJJJJHGHGHJJJJIB7764-++*---HDE9889HGE2/../21''&''1GEJGIDGFEJHGEFDFHFGHHJGHJJJJHJJJJJJFJJJIJJGHIJGJHFJJDGGIJCJJGJHIJJGJJHHGIJJJIJJJJJJGJJJJIJJHIJJJJJJIJJJJJJBJJFJFEHGJJEIJJJHGJCJGFDGBBABDD=<4>?EJJHJIDFJJJHEHJHGJHIG<1))):;;B@0///9;::57CCBDJ::7)9:AJJGIGBCBIIHIHJJJJJJJGFEEJF5555IHIIJJIIJIHFFFDEDDJHJFHECA?43358665;----7656++((&&&''*)((,.'''&&&JDF@?332257445<?>FGJJJGHJJEJJJJJJHIFJHGGJJJJJJGGJJHEB0)''12AAIEIC?>@ADIJJIJGJHJGGJHGJB=:7(%&'*1112A@@@B33224+******2++7;ACDEE@@AD>FHDEC<:56(''''5668BCAB?95HEFEF5200)**-/..35>JFJI>>=>E000BCDBHG??HIJJJHIJGJIJJGJHGJHA5<@BCCCFFFJEHC<>A@CCB><<////10//,())50&&&><85567JIFHJHJJJJJHHJCHDBADBBBEFJJJJEJJFJJJHJIJDEHIHJHJJHEEF'''(''''5<?@AAD:775...165899>?BBBCDJEDEJFGJJIGDDB??FG-+++CDHJHJIJJHE?GGJGA??///07&$%(+,0++-,*))*)&%%$$%3444?GFEJIJJJJIIJHGGFICBCDC.)'-+%)8>>>8899DFJIHHIJJF@?D::E:EFF=GC762120322'((*())*+4889====DEFGB:5559999=BBCB><<<@HJHA?@;320AAFEJF:999A:A531233...--.-?CJIB;99978:;0)AHDJGJJFJJGGJHIJJIFJJJHJJJJJFHJJGHIIJGJJJ<;;<JIJJJHJJJJHJFHJB740+--,,-578:;=??BF:::EDA@@<CDCF=<=<IJHJJJJJGHCDBFFIFHEIHI54445@<;78=<@?><>@BEFBEJACCEJJJDGB?<<IJHAJJJG8888JJH@IJHGJJJGCAAJFJJJHJFHJJJHIJFJEHJHGJJFFGDGFHFFHGJJJJJJJFJJJJJJGIFJJHJJJ<@?BDC@;;ACDIEEDA<90,,,-///005>DFGJGGFECC777@@@AFGJGJIHHJJIGGIFE?<0-+**(('(('&',,,8;>?CHEEDEJHJJJHJGDEEF>844<;:31//()5?BBDCDBC=:9:::88<=FHGJH?DB=99777BBBFGBEFJHJGBDC>?EJIDE888...788BCABECEGGJCJJGIJJGJJHJJHJJJIJJJJIIHJDJGIFF?*))*1565534?AFFIJIH///-1024-**'''()5BGHFJFHHJFE:982=DJHHHJJJHJIGIJJJH@>:;<JJGJJFDHFHA9;824402DDEG@??>GJJJH@?42*&(148:<;;;<HJAA=>ECCD>=::9:>DAJIJJJABA5298?>JJJIFC7>=7ECEFDBCCIEDJEJIJFJEDHGGJFJJHJJJHJB;>>D@AHJDIJJJJJJJJIJHHGEHJIHJJGJFBEDJEJJBCACB?>>??DBCD>44((03381<>666;>B@@><<<999:JJIIE=<;9;.,2@:<5544:FFJCCB?@BGJFFJ@JGIJJJJF777****+;;>?DCC>=>?EHIJIGFFFGJJ<<<;962587312-,,,1115C;;;AEIJJHJCCCCJEIJHIIHCECFFJFJGJFFEIJIJJHJJJHJGHJJJJJGEFFFJJDC?@@?CJJFJHJJJIJFFIEHEJEEGC,,((),+',-)))*22234=?AGHIJJJIIJEEJEDJJJJJFBE=<=:9956647768;9992((8BJFHEGB@A433++,8=>@@:::;<::51887;<==>=>A>@?ADGJDJEGD>=<==;?B>CIAB;:;652,+++0557=>CA::898778>?>?=??@JH@;88?86)'&$
@Glass_F3P_6_D3_6_19_17
CCGGGCAAGGGGAAGGGCGCTATTCGGAGCTGCTGGCGATAAATCTGCTTGAGCAATTGTTACTGCGGCGCATGGAAGCGATTAACGAGTCGCTCCATCCACCGATGGATAATCGGGTACGCGAGGCTTGTCAGTACATCAGCGATCACCTGGCAGACGGCGATTTTGATATCGCCAGCGTCGCACAGCATGTTTGCTTGTCGCCGTCGCGTCTGTCGCATAGCTTTCCGCCAGCAGTTAGGGATTAGCGTCTTAAGCTGGCGCGAGGACCAACGTATCAGCCAGGCGAAGCTGCTTTTGAGCACCACCCGGATGCCTATCGCCACCGTCGGTCGCAATGTTGGTTTTGACAATCAACTCTATTTCTCGCGGGTATTTAAAAAATGCACCGGGGCCAGCCCGAGCGAGTTCCGTGCCGGTTGTGAAGAAAAAGTGAATGATGTAGCCGTCAAGTTGTCATAACTCTAGAAGCGGCCGCGAATTCCAGAAATCATCCTTAGCGAAAGCTAAGGATTTTTTTTATCTGAAATTCTGCCTCGTGATACGCCTATTTTTATAGGTTAATGTCATGATAATAATGGTTTCTTAGACGTCAGGTGGCACCATGGAAGCTTTGTAATCACTCGATGACCAAAAGTAAAAACCCGCCGAAGCGGGTTTTTACGTAAAACAGGTGAAACTGACGCTAGCCGGTCACATGTCAATACTTGCCCTTGACAGGCATTGATGGAATCGTAGTCTCACGCTGATAGTCTGATCGACAATACAAGTGGGACCGTGGTCCCAGACCGATAATCAGACCGACAACACGAGTGGGATCGTGGTCCCAGACTAATAATCAGACCGACGATACGAGTGACATGGTCCCGGACTAATAATCAGACCGACGATACGAGTGGGACCGTGGTTCCAGACTAATAATCAGACCGACGATACGAGTGGGACCGTGGTCCCAGACTAATAATCAGACCGACGATACGAGTGGGACCATGGTCCCAGACTAATAATCAGACCGACGATACGAGTGGGACCGTGGTCCCAGTCTGATTATCAGACCGACGATACGAGTGGGACCGTGGTCCCAGACTAATAATCAACAATACGAGTGGGACCGTGGTCCCAGTCTGATTATCAGACCGACGATACAAGTGGAACAGTGGGCCCAGAGAGAATATTCAGGCCAGTTATGCTTTCTGGCCTGTAACAAAGGACATTAAGTAAAGACAGATAAACGTAGACTAAAACGTGGTCGCATCAGGGTGCTGGCTTTTCAAGTTCCTTAAGAATGGCCTCAATTTTCTCTATACACTCAGTTGGAACACGGGACCTGTCCAGGTTAAGCACCATTTTATCGCCCTTATACAATACTGTCGCTCCAGGAGCAAACTGATGTCGTGAGCTTAAACTAGTTCTTGATGCAGATGACGTTTTAAGCACAGAAGTTAAAAGAGTGATAACTTCTTCAGCTTCAAATATCACCCCCAGCTTTTTTCTGCTCATGAAGGTTAGATGCCTGCTGCTTAAGTAATTCCTCTTTATCTGTAAAGGCTTTTTGAAGTGCATCACCTGACCGGGCAGATAGTTCACCGGGGTGAGAAAAAGAGCAACAACTGATTTAGGCAATTTGGCGGTGTTGATACAGCGGGTAATAATCTTACGTGAAATATTTTCCGCATCAGCCAGCGCAGAAATATTTCCAGCAAATTCATTCTGCAATCGGCTTGCATAACGCTGACCACGTTCATAAGCACTTGTTGGGCGATAATCGTTACCCAATCTGGATAATGCAGCCATCTGCTCATCATCCAGCTCGCCAACCAGAACACGATAATCACTTTCGGTAAGTGCAGCAGCTTTACGACGGCGACTCCCATCGGCAATTTCTATGACACCAGATACTCTTCGACCGAACGCCGGTGTCTGTTGACCAGTCAGTAGAAAAGAAGGGATGGATCATCCAGTGCGTCCTCAGTAAGCAGCTCCTGGTCACGTTCATTACCTGACCATACCCGAGAGGTCTTCTCAACACTATCACCCCGGAGCACTTCAAGAGTAAACTTCACATCCCGACCACATACAGGCAAAGTAATGGCATTACCGCGAGCCATTACTCCTACGCGCGCAATTAACGAATCCACCATCGGGGCAGCTGGTGTCGATAACGAAGTATCTTCAACCGGTTGAGTATTGAGCGTATGTTTTGGAATAACAGGCGCACGCTTCATTATCTAATCTCCCAGCGTGGTTTAATCAGACGATCGAAAATTTCATTGCAGACAGGTTCCCAAATAGAAAGAGCATTTTCTCCAGGCACCAGTTGAAGAGCGTTGATCAATGGCCTGTTCAAAAACAGTTCTCATCCGGATCTGACCTTTACCAACTTCATCCGTTTCACGTACAACATTTTTTAGAACCATGCTTCCCCAGGCATCCCGAATTTGCTCCTCCATCCACGGGGACTGAGAGCCATTACTATTGCTGTATTTGGTAAGCAAAATACGTACATCAGGCTCGAACCCTTTAAGATCAACGTTCTTCAGATCACGAAGCATATCGAAAAACTGCAGTGCGGAGGTGTAGTCAAACAACTCAGCAGGCGTGGGAATAATCAGCACATCAGCAGCACATACGACATTAATCGTGCCGATACCCAGGTTAGGCGCGCTGTAATAACTATGACATCATAGTCATGAGCAACAGTTTCAATGGCCAGTCGGAGCATCAGGTGTGGATCGGTGGGCAGTTTACCTTCATCAAATTTGCCCATTAACTCAGTTTCAATACGGTGCAGAGCCAGACAGGAAGGAATAATGTCAAGCCCCGGCCAGCAAGTGGGCTTTATTGCATAAGTGACATCGTCCTTTTCCCCAAGATAGAAAGGCAGGAGTGTTCTTCTGCATGAATATGAAATATTTGGTACCCATCCGTGATACATTGAGGCTGTTCCCTGGGGGTCGTTACCTTCCACGAGCAAAACACGTAGCCCCTTCAGAGCCAGATCCTGAGCAAGATGAACAGAAACTGAGGTTTTGTAAACGCCACCTTTATGGGCAGCAACCCCGATCACCGGTGGAAATACGTCTTCAGCACGTCGCAATCGCGTACCAAACACATCACGCATATGATTAATTTGTTCAATTGTATAACCAACACGTTCTCAACCCGTCCTCGAATTTCCATATCCGGGTGCGGTAGTCGCCCTGCTTTCTCGGCATCTCTGATAGCCTGAGAAGAAACCCCAACTAAATCCGCTGCTTCACCTATTCTCCAGCGCCGGGTTATTTTCCTCGCTTCCGGGCTGTCATCATTAAACTGTGCAATGGCGATAGCCTTCGTCATTTCATGACCAGCGTTTATGCACTGGTTAAGTGTTTCCATGAGTTTCATTCTGAACATCCTTTAATCATTGCTTTGCGTTTTTTTATTAAATCTTGCAATTTACTGCAAAGCAACAACAAAATCGCAAAGTCATCAAAAAACCGCAAAGTTGTTTAAAATAAGAGCAACACTACAAAAGGAGATAAGAAGAGCACATACCTCAGTCACTTATTATCACTAGCGCTCGCCGCAGCCGTGTAACCGAGCATAGCGAGCGAACTGGCGAGGAAGCAAAGAAGAACTGTTCTGTCAGATAGCTCTTACGCTCAGCGCAAGAAGAAATATCCACCGTGGAAGAAACTAAGGTAGAGGTACACACGCGGATAGCCAAATTCAGAGTAATAAACTGTGATAATCAACCCTCATCAATGATGACGAACTAACCCCCGATATCAAGTCACATGACGAAGGGAAAGAGAAGGAAATCAACTGTGACAAACTGCCCTCAAATTTGGCTTCCTTAAAAATTACAGTTCAAAAAGTATGAGAAAATCCATGCAGGCTGAAGGAAACAGCAAAACTGTGACAAATTACCCTCAGTAGGTCAGAACAAATGTGACGAACCACCCTCAAATCTGTGACAGATAACCCTCAGACTATCCTGTCGTCATGGAAGTGATATCGCGGAAGGAAAATACGATATGAGTCGTCTGGCGGCCTTTCTTTTTTCTTCAATGTATGAGAGGCGCATTGGAGTTCTGCTGTTGATCTCATTAACACAGACCTGCAGGAAGCGGCGGCGGAAGTCAGGCATACGCTGGTAACTTTGAGGCAGCTGGTAACGCTCTATGATCCAGTCGATTTTCAGAGAGACGATGCCTGAGCCATCCGGCTTACGATACTGACGCGGGATTCGTATAAACGCATGGCATACGGATTGGTGATTTCTTTTGTTTCACTAAGCCGAAACTGCGTAAACCGGTTGCTGAACCCGATAAAGAAGGGAATGAGATATAGGGTTGATATGTACACTGTAAAGCCCTTCTGGATGGACTGTGCGCACGTTTGATAAACCAAGGAAAAGATTCATAGCCTTTTTCATCGCCGGCATCCTCTTCAGGGCGATAAAAAACCACTTCCTTCCCCGCGAAACTCTTCAATGCCTGCCGTATATCCTTACTGGCTTCCGCAGAGGTCAATCCGAATATTTCAGCATATTTAGCAACATGGATCTCGCAGATACCGTCATGTTATATCGTGCCATCAGATTTTCTGATCTGGTCAACGAACAGATACAGCATACGTTTTGATCCCAGGAGAGACTATATGCCGCCTCAGTGAGGTCGTTTGACTGGACGATTCGCGGGCTATTTTTACGTTTCTTGTGATTGATAACCGCTGTTTCCGCCATGACAGATCCATGTGAAGTGTGACAAGTTTTTAGATTGTCACACTAAATAAAAAAGAGTCAATAAGCAGGGATAACTTTGTGAAAAAACAGCTTCTTCTGAGGGCAATTTGTCACAGGGTTAAGGGCAATTTGTCACAGACAGGACTGTCATTTGAGGTGGTATTTGTCACACTGAAAGGGCAGTTTGTCACAACGCCTTCTCTAGAACCAGCATGGATAAAGGCCTACAAGGCACTGTAAAAAAGAAATCTAAAAACTATAAAAAAAATAATTATAAAAATATCCCCGTGGATAAGTGGATAACCCCAAGGGAAGTTTTTTCAGGCATCGTGTGTAAGCAGAATATATAAGTGCTGTTCCCTGGTGCTTCCTCGCTCACTCGACCGGGAGGGTTCGAGAAGGGGGGGCACCCCCCTTCCGGCGTGCGCGGTCACGCGCACAGGGCGCAGCCCTGGTTAAAAACAAGGTTTATAAATATTGGTTTAAAAGCAGGTTAAAAGACAGGTTAGCGGTGGCCGAAAAACGGGCGGAAACCCTTGCAAATGCTGGATTTTGCCTGTGGACAGCCCCTGAATGTCAATGGTGCGCCCCTCATCTGTCAGCACTCTGCCCCTCAAGTGTCAAGGATCGCGCCCCTCATCTGTCAGTAGTCGCGCCCCTCAAGTGTCAATACCGCAGGGCGCTTCTCCCCAGGCTTGTCCACATCATCTGTGGGAAACTCGCGTAAAATCAGGCGTTTTCGCCGATTTGCGAGGCTGGCCAGCTCCACGTCGCCGGCCGAAATCGAGCCTGCCCCTCATCTGTCAACGCCGCGCCGGGTGAGTCGGCCCCTCAAGTGTCAACGTCCGCCCTCATCTGTCAGTGAGGGCCAAGTTTTCCGCGAGGTATCCACAACGCCGGCGGCCGGCCGCGGTGTCTGGCACACGGCTTCGACGGCGTTTTCTGGCGCGTTTGCAGGGCCATAGACGGCCGCCAGCCCAGCGGCGAGGGCAACCAGCCGAGGGCTTCGCCCTGTCGCTCGACTGCGGCGAGCACTACTGGCTGTAAAAGGACAGACCACATCATGGTTCTGTGTTCATTAGGTTGTTCTGTCCATTGCTGACATAATCCGCTCCACTTCAACGTAACACCGCACGAAGATTTCTATTGTTCCTGAAGGCATATTCAAATCGTTTTCGTTACCGCTTGCAGGCATCATGACAGAACACTACTTCCTATAAACGCTACACAGGCTCCTGGGATTAATAATGCGGATACTCTACGATAATAGGAACTTCCCCGACTGTTTCGTTCGCTTCTCAGTGGATAACAGCCAGCTTCTCTGTTTAACAGACAAAAACAGCATATCCACTCAGTTCCACATTTCCATATAAAGGCCAAGGCATTTCTACTCAGGATAATTGTTTCAGCATCGCAACCGCATCAGACTCCGGCATCGCAAACTGCACCCGGTGCCGGGCAGCCACATCCAGCGCAAAAACCTTCGTGTAGACTTCCGTTGAACTGATGGACTTATGTCCCATCAGGCTTTGCAGAACTTTCAGCGGTATACCGGCATACAGCATGTGCATCGCATAGGAATGGCGGAACGTATGTGGTGTGACCGGAACAGAGAACGTCACACCGTCAGCAGCAGCGGCGGCAACCGCCTCCCCAATCCAGGTCCTGACCGTTCTGTCCGTCACTTCCCAGATCCGCGCTTTCTCTGTCCTTCCTGTGCGACGGTTACGCCGCTCCATGAGCTTATCGCGAATAAATACCTGTGACGGAAGATCACTTCGCAGAATAAATAAATCCTGGTGTCCCTGTTGATACCGGGAAGCCCTGGGCCAACTTTTGGCGAAAATGAGACGTTGATCGGCACGTAAGAGGTTCCAACTTTCACCATAATGAAATGAGATCGCCTTACCGGGCGTATTTTTTGAGTTATCGAGATTTTCAGGAGCTAAGGAAGCTAAAATGGAGAAAAAAATCACTGGATATACCACCGTTGATATATCCCAATGGCATCGTAAAGAACATTTTGAGGCATTTCAGTCAGTTGCTCAATGTACCTATAACCAGACCGTTCAGCTGGATATTACGGCCTTTTTAAAGACCGTAAAGAAAAATAAGCACAAGTTTTATCCGGCCTTTATTCACATTCTTTGCCCGCCTGATGAATGCTCATCCGGAATTTCGTATGGCAATGAAAGACGGTGAGCTGGTGATATGGGATAGTGTTCACCCTTGTTACACCGTTTTCCATGAGCAAACTGAAACGTTTTCATCGCTCTGGAGTGAATACCACGACGATTTCCGGCAGTTTCTACACATATATTCGCAAGATGTGGCGTGTTACGGTGAAAACCTGGCCTATTTCCCTAAAGGGTTTATTGAGAATATGTTTTTCAGTCTTCAGCCAATCCCTGGGTGAGTTTCACCAGTTTTGATTTAAACGTGGCCAATATGGACAACTTCTTCGCCCCCGTTTTCACCATGGGCAAATATTATACGCAAGGCGACAAGGTGCTGATGCCGCTGGCGATTCAGGTTCATCATGCCGTTTGTGATGGCTTCCATGTCGGCAGAATGCTTAATGAATTACAACAGTACTGCGATGAGTGGCAGGGCGGGGCGTAAGACCCTTTGAGTGAGCTGATACCGCTCGCCGCAGCCGAACGACCGAGCGCAGCGAGTCGTGAGCGAGGAAGCCTGCATAACGCGAAGTAATCTTTTCGGTTTTAAAGAAAAAGGGCAGGGTGGTGACACCTTGCCCTTTTTGCCGGACTGCAGCGGCCGCTACTAGTAGGGAGACCGGAACAAAAAAAGGCCCCCCGTTAGGGAGGCCTTCAATAATTGGACTATCCCCTAAACTTCAAAGGACCAAAACGAAAAAAGACGCTTTTCAGCGTCTTATTGTCGTCTTTGGTACCGAGTTATTAATATGCGCGCAGCGTCTGGAAAACCGAGGCCAAAAGACGTGCGTCTTTGATGCCCGGTTGCGACTCTACAGCAGAATTAAAATCAAGTCCGGCGCAGCCGGTTTGTGCCGCTTCCACGCAGTTATCTGCGCCTAAGCCCCCCGCCAGCAGAACGTTGCCAAGCGATTGACCATTTAATAGTGACCAGTCAAAACGTTGCCCGCTTCCACCCTGGCCGTTGTCTAAAACATATTTATCAACGTGCTGAAACTCGCGGGCGGGCAGGGTTTCACCGACGCTTAATGCTTTCCAGATGGCAACATGTGCTGGCAGAGCTTCACGCAGCGTATCGATATACAGCTGTTCTTCATTACCATGCAGTTGCACTGCCGCCAGCGATAACACCTTAGCTTTGTCCACCACATCGGCAATATCGTAGTTGCGGAACACGCCAACATACTGCAACGGTGCCGCAGCCATCACTTCCTGCGCCTGTTCAACGTTGACGCAACGCGGTGATGTCGCAACAAAAATCAACCCACCGTAAATCGCGCCCGCGTCATAAGCTGCTTTAGCATCTTGCCCACGCGTCAGGCCACATACTTTATTCTCACCCAGCAACACCCGGCGCACGGCGGCGTGCAAATCGTCATGGGCCATCAACGCCGAACCAATCAGAAAACCGTTAGCGAAGTGGCTTAACTCGCGCACCTGAGCGTAAGTATTGATGCCGGATTCGCTGATTACCGTCACGTTGTGCCCCAGTTTCGGCGCAAGCTCGCGGGTACGGTTGAGATCAATCGACAAATCACGCAGATCGCGGTTGTTGATGCCAACGACCTTTGCTCCCAATGCAATGGCGCGCTCCTGTTCCTCTTCATTACTGACTTCGGTCAGCACCCCCATCTCCAGACTGTGAGCGACGGCGGCAAGCTGGCGATATTGGTCGTCATCCAGTACTGAAAGCATTAATAAGCAGGCATCGGCCTGGTAATAGCGCGCCGGATGAGATCTGGTAAGGGTCGATAATGAAGTCTTTACATAAAATCGGCTGCGGGGCGATTTGGCTGACGATGGAGAGGAATTAAAAAGCTGCCTGAAAATATTTCTCATCAGTCAGCACCGAAATTGCCGAAGCGTAATGTTTATAAATGGCGGCAATGCGTGCTGGATCGAAATCATCACGGATCACGCCTTTTGACGGCGACGCTTTCTTGCACTCCAGAATAAACGCCGTGCGCGCACCCTGTAGCGCATCATAAAAATGTCGCGTGCTCGGCTGAACCTCATTCTGAAAACTGGCCAGCGGTTGCTGCTGTTTGCGGGCTTCTACCCAAATCGCCTTGTCTGCGACGATTTTCGCTAAAACGGTTTGCATCATCTAGTAGTCCTGTGTGACTCTATCATCTAGTTTCTCGTTTCTTCTTCTTCCAACGAGAGAAAACGAGGAGCTGAGCGCGCCACTCGATGGACCAAAACAAAAAAGACGCTCGAAAGCGTCTCTTTTGTGAATTGGTACAAGATGGCGCGGGTCGATGTGGACCAAAACGAAAAAAGGCCCCCCTTTCGGGAGGCCTCTTTTCTGGAATTTGGTACCGAGTTATTAGGCCACACGTTCAAGTGCAGCCACAGGATAAATTTGCACTGAGCCTGGGTGGGATTCGGACTCGACCACATAGCCTTCAGGAGTGAGTTTTGTGCAATACCAACCGACGACTTGACCCTGCCAAGCGGCACCAGATTTCTTGCGTACGCAATCCCCTAAGCCAAAGGTGGCACTCAGGGGAAGCGCAAACTGCCCTGCAACGGGAGCGTTGGCTTCATCGCTACTTTGACCCATCTAGTATTTCTCCTCTTTCTCTAGTAAAGTGTTTAGTTCCCTCTTTGCGTCCTTCATAGCTTGATCCGAAAAGTTCTCTAGTAGCTAGCCCAAAAAAACGGGTATGGAGAAACAGTAGAGAGTTGCGATAAAAAGCGTCAGGTAGGATCCGCTAATCTTATGGATAAAAATGCTATGGCATAGCAAAGTGTGACGCCGTGCAAATAATCAATGTGGACTTTTCTGCCGTGATTATAGACACTTTTGTTACGCGTTTTTGTCATGGCTTTGGTCCCGCTTTGTTACAGAATGCTTTTAATAAGCGGGGTTACCGGTTTGGTTAGCGAGAAGAGCCAGTAAAAGACGCAGTGACGGCAATGTCTGATGCAATATGGACAATTGGTTTACTCTGAATGGCGGGAGTATGAAAAGTATGGCTCAAAGCGCAAAATGATCCCCTGCTGCCGGGATCTCGTTTAATGCCCATCTGGTGGCGGGTTTAACGCCGATTGAGGCCAACGGTTATCTCGATTTTTTTATCGACCGACCGCTGGGAATGAAAGGTTATATTCTGATCTCACCATTCGCGGTCAGGGGGTGGTGAAAAATCAGGGACGAGAATTTGTTTGCCGACCGGGTGATATTTTGCTGTTCCCGCCAGGGAGAAATTCATCACTACGGTCGTCATCCGGAGGCTCGCGAATGGTATCACCAGTGGGTTTACTTTCGTCCGCGCGCCTACTGGCATGAATGGCTTAACTGGCCGTCAATATTTGCCAATACGGGGTTCTTTCGCCCGGATGAAGCGCACCAGCCGCATTTCAGCGACCTGTTTGGGCATT
+
@AACEDA?>AJHJG2@=1:99/--)(((DDDGFHJJJEEGEJFFJJ<99757==EJGJJGJJJJHEJGJGHEDDFEJHEEHDFGEJC@??:8897669>@?FJFGCCEDJDBB/..7<:;;<0002./:01+)**)'(146?C)))):::=GIJJDDG41100008:-..EJJHGJJIJIIJJIJJJJJJIJJHJJJDHEFJJJIJJI8877995/*'''(+&%%(0*1/CEJJFFDFE=>>DIJICCCE@?>><=?BIIHJFD<9:DFE?CEIIJJIHJJJJIJJFJJJJGHHH@JFGFHJI@@@?::::<:;FJGJHEDGFJHJJJJJFGEJEGHDJHJJFJHJJJGGE....CCAB=<>?CBDJCCJFJIJDECFDFJJJIJDB==;9;;JIJIJJBAA@DBFDFGDA?1::?=::;<FH<;>F:JJJJJHHJJJJJJHJJJIJJJJHJGJJJIJJIJIJJEJHEEJJFBAABBD?888972005789;?@BADE>JGCBCFDB@946651000136@<=7555=?BJBD@@??DCFGJJJJFJCBBAJJJJJHGGGEHJIJJJJHHJJJFJGJJJHJGFJJJJIJJJJIGJFJHJJJIIJIJJFJJJJIJJJGGJJJDDEE;<;<FFJ>?@HIJJJJJJJJJGEDDCD@@>977677851++78AF@=;<?D==GEEDFJFIIEFDEIJJJJJJFJH8888ICABBHJDGD>?GECDEJHGHHI<+++++::3334HDEJGJJJJHJGJJG>==;433-../30&&&8:@@?@AABCBAEA6.-/8:;<=HHFJHJJFJJIJJJIJGIEGFB?@A?;;;?@::=:>??CDDJDEFJIJIJFB@@@FDEG:-++($%$%''+**)&)))-&'(()24678B@A>BDGFDJ====ACCABA883220/0/26786687667HGGJJGEHEFHEJ0//0'')185////=CCE8778A6595567543463:;99:=I<65558==@A..%%&&)*&(&&&',14869:7433?AGDHEJEBABAJIJJJHEHEJHJIJCBCAJJJJHGDIHJJFECBCBFFJE><<>@?><?>5653544532015++9)))'*'))**&%$#$%&,,*'&&&03<;:;..-.;<86500<?@AGFB@CEJGJJGJJFJJJJJ:::4545<B:<6546<>:99:99=><JCACDEGEGEGJGECBCEJGC4443544<CJJGJHEIHJJIJIECABAAIJGJI@??>?HEHJGIJGFG<5456ECEEGJIJJIJFHEJJJJJJGJJDD=6;=@CB@?BCJHHJJJGJJJJEFJIJHGEFJHJIJEDJFCA?ACJJIFDCA64565955;99:BB@@BIFJDEGJ2GG1@;;99=???>?IGHHFHDFJDEA@A><;.-.----52311152<CCB@>AADFJFJJJJHIJHGJIHJJJJIJJJJJFGFJIJGGJHJJJJGIJFIIHGJJJIGHGJJ>==?JJGDCA@<:>;899:<99FJJHDHJJJJJIHJHJIFDBDJDIGFJJIFHIAEIIJFJJGJJIJGC=GIJJJFHJJJJJHDBDCJJJJGJGEJJFJJJHDCBDDJGJJJJDFECFDFDFJJF75569FEDDGHGEGGJJIJIJJJJJJIJFJJIJJJJIGHHJIFFJFJFJJFJJFIJJGFEHJIJJJGJJJJJJIJJJIG9JFJJHFJJHJJIGA?::=.....<:00GHJJJJFHHJHJFJ===>FJJJHJIHGJJJHJIJJGJFFHHJJJJJHJJJJEJJFCCDEDAAB3334IHEHHJJ9888AABJIEBA?>&&&/''''''89<CHJFJFGJJJJHJFJJJJJJGJFIJHCJGHIJFJJJJHGEDJFEEFHJJJFDJ<:@=;......-..././.<=899JJJJIGAA@GJGJJHJJJIJJJGJJ=999;EEGHFGHHJJJJ@@@?A//.55;>0//078;?BFJGFJIBCD/(''.02&'''+>?ABEHJECCDHIJJJJGEGJHFHHJJJHJJJJJJIJGJFJJIGJJEJEGIDHDJHGIHDJ???@....A=.--.//9:JG.../====?DHH<=<<?>;;;<A=64330**222378DIHJJJJJJJJJGJFJJJHJJA??@JJIIGGGDHH?@IGJJDFEHHJJIJ0000466CJHGJJHJJJIECD?@JFJ:99:FIJJHJJJJJJJJJIJJJJHJJFCDCCFIEFFFJJH:::ACG9::BHJGFJJJIIJJJHJJJJJJJJJJIHFGFJJJB?JJJGJJHJJ====JJI@=<@@=<<=JJHJJDEJJJJJJJFCCDJHJJGGJIDBBDFJCB@CA=A;675:(GJJGE7544B9EDGBBADA>3?@EGJJCCBCGFJJJJHJJJJJIFIGJEFIDG<>1<?A33333@E:EJHGGJJJGJFJJJJJJIHJFJJJJJIJJHFJJJHJJHJJJBAA?==>?BJJHJJEGJ@GJIJJJJHIJCAA*766:JCGFJJIJIJJJFHDDEHJHIFEJHGGHJGJJIGIIHGJDJ?DB>/.,+&&'(*****:9:DCEJDECJ=;78::;989<>:<5)&&*/4DDDHIHJIJJHGFJHFJJJHJGJJJJJCBABJJJJ@?@@JGJJHDGCIJJJJEJIG<<>AD:)(((0BCFJGHJHHGJJGHJJJFGJIJEJJJJJJHFEIFJJHEFHJJJJIFFGJGJDD654((&()>?@CC@AAHIJJJJJGFJIJ??@@JJJHJFJJJJJJJJJJHJJ>>>>@A>>?755248****2/00EIJBEFFEJJEGEJDHDIEJEFJJJDCFEJIJJHHJJHFJ>;''')IGGJGJJJIIEHG>>=DGJJJGDDHB8789EBA@@BCB?6659543567767895430///0??DBDDGHJGFD:99854C?=<JGJGHGEEHHFJDIH//...0212'':9=DCIJGCBB?>:',..-**)&*258A@?GHJJGHEJJJGJJGCBDBFJJFEE>;646>CB;:;;9AE=956<E?@AD111JJADBBJJGIHJEB<A??CDA544JDFJEDJJIJJJJDEEEJGHEIJJJJGHJJJJJHEFGEIJGEJGBEIHJ===@JICCCCEHF??@@877*))*JDHJJJJJFJGJFHIJHG>?>?J((((HJGJJJJGEFDHJFJJJJJGJJIJFJEHIJJJJJJJJ::3345<<=<@@7888@>=7///=FHEFCHEFJJGIFEJIJJGFJJJJJJIDJJJJHJJJJJHJJJJJJJJJJA@EGJJGDHBJJIJJIFD23451-.30,++++6;?=:9::;5>?=;>+''=DFDBDFIEFJGJJJFDGD@A@?@@EDEFCACBCJJGGJGIHJJJIJEI>AIJJFJJJJJIJJJHJHGIEJHFI=@ACEJJJHIJJJJJJHGJJJJJJJGJIJJJJJGJHJJJIFJC:@CA??CJJHJJHJJGJHJJHFIJ<7IEIHJJJFHJJJJGJAD==?G1,,,0;?((()EEFGJHFJGACBAHFEJFJJJJHJJHJB??@FEC@-&&&'35@JHDBBDDDEE@;2,,3078EGF?799;=>A>>??HEFJJHJEEFGJJHIJJJHEHJHJJFJGGJJJGJFJJJJJGF?6131243466666CEJEEFDEGJJGJHGFEJJHJFHEEFJA=>>@A@FIJJJGJGFCBEDIIBAB=JJGJIHHJJEJJJGDHCBHJ?@BCG>;;;>@??AJJCJJJIJFJIIJDBC881611.,'*$$%&12222JIIH==<=FGJFDED=<<:55'IEDHEIHJJJHJJ=<;<AHJ<<<8::;CACAAIHEDCEJHHJHBCADJJJJAABFDCDFJJGJIJJIIJIJJH6666B<<EDB<43BDJJJJJJHJJGJJJHJJJJGJJHIHGFCCDJJJHGJIIJJJJGGJJJFEECJJFGGEJGJJIJDE<;<?FJJFGJHIFJIJJJJHJJJJJJJJJJGJJJJ6666HEJFHFJJIIJJCCBCDJIJJJJJJJJJJJJJJJGJJGIFJGJJFDJFA@@@JJIHGJJJJGDFDB?:988456@A@@BJE<::78889JJHGACCCF@>><>?=ECCAA?ADC==>JJBABDFDFEFEJJIJJHIJI=3<656:..-++<=DEDCCGFGFJFJJJJEJFDJJFIJJJGBID<DHJI@@@@<JGJJHJHGJJJJJJJHJJGGIJJIJJJJJHJJJGJJJJJJJJJFJIGJDEDJIEHIJJIJGGGJJJHHGHDC@@BBJIJECAAJJDHJJ7+))).=BIJFJBCDB==>EIHJJJHFJIJIFJJJJHIJJJ==;;;DJJGEHFDECJEFGDEIFJJJJFGGJIJJJJJJJJJJGJJJIJGJJHHH5345<<DGGEIFFDG55==;6.**(&%%&*+@A===>JHHJJJHEJJHJDEEDEE0/))EJEJJJFHFJJHJHHFDDFJJFJD.(*BIEGABA@@/-**//12455666IJJJJJGJIEJJJJJJDEGJGJIJJJJJJHJJHJJIEGDFJJJJJJFG>BADBJ==<79A<DIHDJDEFIAA>;@DA@HABJJ?8778GCDCFHJGDJDDGIHJFJJJJEJHJHJJJJICJEFFBCJC21/1?8889;:::=::>=><>?AEII;;;;B66554447@GIJHFFHGJFICGHF62*'$$$)03234****7:@55----HIJJHJHHFDIEJFJFHJIIJJJJF==2>7)((288(''(0/.*))*+**))2,==@AACDJGGIE@?>?JHHFJFHHD66668888?FHJJHFIJJJJHJJHJJJIJJJGEGJIJEDFEBADHJJIG<>>>JHJA)))))EFHJGJIJHJJGJFJEJFFJJJJJJGGHIIJJG====EE@1*(+<;>A@>;<DJHGJEJJGIHHJHJGJJIECCBHJJHIGHEDFCJJJHJHGJJFIEGEFED@A@ACBDHFIGEJJJDCDEGDJHHDDEEECCC=HFFJJD@@74113*)&%&&).-2668ABDABJGJJJCJDEC@@=201())'***;1/**)(,,2=;=?CE5556JJHJCABDCB;9778,,,()((-8988,-++06--<GHHEFFCCJHFGFIJA=7877666884/--,,++:88;<DCABECCEJIJ3333FGJFGJIJFJHJJJIIJJJJFCFDJCFDCFGDDGGIICGHHEEGHGJHJJIJFBFFJIJIFEFAACEGFJJGGCBJHCEGFACIJJA322;?>CFJFJ;:6777@CEB60-''2>JJFGJGGJGDCCBCFCACCJJFDDCCDJED>>?AEIJJHHGIFJFJHJHJJJIHFJFDHIJIEJIJEEB@AA?@FJJGC====FDHFHIJGJJJB??@JJGJHHJJF>JJDCBB:11::;GBA@--..1.('(++/4/0/?CAA@B?>'&&&'&$$$')**/...:?@@56JJFHFJJHGJJJJJJGEIDFCIIECJJFGBABDD?;99C2-++88FCEDGJHJJHFGGGJJFJJJHGHJGJJJJJJJDAB=>==DBD**'')'**CD<9:BAFDCCE8JHJHGJHJJJHDFJJIHFE::::JEHJJIFFFFJJEEJC@JFHDCBA@A=?ADDJJIGJFDBCJJJJGIJJJJJJJ><76;);::9878<BEBAJ<;<<IFJCDHHJJIJJHDJBIJF6666<<A>@BCB7411018,,115:::00,06@>@>=>G??GIHHHJGEJJGGHFC@AA4BECJJIJJJFGJJHFGJJDEGHE>:3224;92.-.+''%&&)645227:@96102256<:::;@@IJJJGEFCAJ:;<<JHEF>>>@DJHJAAABEB;BGJJCCE<;:<DGJJJJHDFDFGFJJGFHEBBDFJIJFJJGG??@AJEDB<85555489:<=BFJGD:9:??JIJIJJJJHJJJIJJGGJJJJJFEDJHGFJHHHJIJJJJJGJFJFGJJEJJJHJFCBBEJJJJGJCDJJFGCFDCCEJDE>;;;@DHJJIHJHGIJJJJJJHJGIJJIJJJJJEJJIDFDEJJJJJJEGFJJHJJJFGJJJGJJHJFJJGJJGJHJJJIJHJJJJJIJJJIGJJJIGJIJJJJJJC@<-((&&'+234522/*(((*&&(56445000('$$%%(('((++556CBDA@>?><<=<EDE///0CEDCJJI>>>=<;75-**)*224439?51(((FDJHHJHJHFJJJGJJH:4/./+213>AEHFIGJIIJJJHHA?>756:?ED>+*(((*&'B@==>HEJHJJCBCFGGHDEDCJIFFFHC?:667>B<EJCFC??==@AB=855?5,GIIJGDGJJJJEHBA@CGF6A=9<88CJIJJJIJGFIJIIHHJFJJJJJHHJIJJIJJJIJJJIJJJ>>E?DJIJJJJGHFJJFFHFDJHJEFDIJJHH>=:-,+,3555@DCJABA@FIGDCDHB@@CFJFEG2110324)(()5>ABCDHJJFJIJEFBBGGJEHFEGJJGJJJJJGJJJJJFJJJJGJJJIJJ<<<=>?CJ<;;;GIJJJJJGBBCGHGJFGGD@@@JHJJGC;C.-)(((ICJJEJGIJI>>AA>>>JDGEJEJJDDFFHJJGJJJJFJJGJIJHHIGJHDDJJJHJJHJHJJJJJJJHJFHJIA;::;B<::9769;:7/()79;.+++,+**)*795474<>B>?@DJEEIGHG88864ABDAGFBBDHHJECBJGBBBC9889?;;;677<BBB>=899:@DDFGJGGFCBCG>?7:?=C?AC;<;A3((()+*&&%&'&(56>=?;988==<>8.-1349A@=>>@IBJE42>?JJHJIJJJIIGJDECJJJGJGBBBJCJJJFJFHFHJJIJGGJJHECDFFJJIJJDFDIJGHJHFGIJJJJJJJJJJJJJJJJJJJJJJIJGEJIJABACJJJJHFIJJJGJJJJFJJJJJJHJEJJJFIFJGHJIJJJJIJJJJHGGHJHGEGJIII;DEFJJJDJIHIJGIJJJJJIJJJJJJEJIJHIJJECB?+(((,,)569)BDFCFGJJJJJFJJED83337HJIJJJJJHGJIJJFGGGGDJIHJJJJHJJDJJJ@?>/,,.+)**9JJAAAB@=>DJJJJJGGJFJJHJJHJJGA=GEJJGJFDCJA6743****11;AJFJFJGHJFJJJJJJB@@>AJHJGJJGJGGEJIJFJJJJJGJJJEFJJEIJHJJGFEHDFJGFHJJJFFDB<;;888/--*-,,-;>4320143.45JHJJJJIJJIIJGFJJJIGJGFED91***682288:7655677>BGJHJJDHJJJJJJJJJJJJGJFHJJJJGJHJJFFECA=<;;HAACAGHGB=:;:;7FFDEFJJJJGIJFJHJEGIDIDHFIGDHGHFJJJJJJJIJJJGJA=::993/2>AFFBBCEE>EBDA.---GGGJEDDEIJJJJGJJJGJJGBDGGEEJIJJIJJGJGJEHGEJJGIJEGECCDAABABCJFJIIGEHJJJJJHJ:7699=9--:A>?>CC95;;<CHJJGJIJJJJIGJJHJFEJGJFFJGIA////>BEDEFCEFGGED2///BAC?>>?AI@98999=>JGEIFHIJJJJJICJGJJE<<AJJJJEI?A7ADJDEJGEEGEJJJIIHJJJEFIJHJ?>;215,*((**-66888>DEJCBBCA?=8778@@AJBA@A5/-5++)*8GJDJGHIJJJJB@C@ECHHJJJFG>9664766B@CDDFFGFFJHJ>=C9994556:D====DJJI99:>JJJJJGFGFJJIJJJJIGIJJIFF45('&(../455437/33399;:43456-,*+++++51224CFFECCAEIJGJIIFIJJJJJJJJJIJGJJJJJJJJJB@FABFC****3222@@@<98878::;FH=<<;<<<<ABDJJJFC21134.<+++++6;ADGJJJJHGJFJFDDFAA@@@@CA;G>ID<988DDDCEFCEJHBJJJJJJJJIEBCBCBJE>IJJ>::=BDDJFJJJJJJJHFJFJJJ::::DGGFGGGFJJJIHHJEHDBBBIJDEICEJJJJJGJIJJEJJJJJJJJBACAJJHJJGDJJJJJJJJDFCFDFHJIIIJJJHJJJHDJJJIJJIIH>>;:'&&'.=2111288::CFJEDJJJJJJIJJJJHJIIFFJJJGDEE>B=6::<=BJGJJJHFFIJJFIIEGHJJHJFHJFEDBAA9999;?4CGFFJGJJJJJDDEJJFJA*))''''*9:::=E<<<<><<<;:;<J>?655588654....33?CJJIJJJJHJGJJIJJHJFGJJFIFJIFFJFGJJJFJJJEJEJJJJGFDGHJJ;;;HEEJJJJJJJJJJFJJJFIJJJJJGJJJJIJIJJEFFJCJEJEJHJGJJGGJHJGJ<::;@JJJJJJJJJC=HJJHJIEFFIJIJJHJFJJJJHIJJFCCEDJEGGFJHA?A41129@CFFIGJGIEIFCEFAB@EEJJIHJGJJJJJHJJJIJJGJJJJJJJHJJJJIJJJEGDEB5+++++++++;9999HFDJF@GFJJIBGEBA@BDEAEI@???FIJJHJFJH4333JA:99CFHJIJJ2111?@@==@A?C83.---,+++;::=BDCHDFFCD@AGJJJJJFEEDJFBDBJEEEJCEIFEJJGJFIIGDCCIHJJGHJJJJHEECB:HJJ>EFJJJJJJGIJIIJJGJB@@BJJJJGJJJJJFJJJHIEJJJHJIJJJHJJFIHJJHJJFFEJA?F@??>?>=?EHJEJEJJHHJHJJJJIJJJIHJJJJJHHJJJGJJ>B<987<JJJIJJGIJFJI<=<((()'$$&,5AAAJIGCIIDFEDBEJHJJJJGGJJGJJEDCFGJEGDDFEJJGEGGJHJJJJIIJICCA5444=333**)*)('(.031,./--+7:>FJJJIE@?C?CJJJJJHGJFHJJB768;<600031GJHJJJJGHHGFIHIJFJIHJJJJJJHHGIJGJEFIIF><;;B@::855../2?;:11.-2355ADGJJIJHJJJJJHJIFG====FIJFJJHGGJIGJFIJJJFDEECIGGJFCCEJJJIGJH?>@JE?;4221/0>?CDFHJJHIJEHD22222JJEJJJJIHJEFIJJGGFHJEJJIJGHJIGEJEFJJJJGJIJIJHHIGFEEJJIHIJJJFGJHHJJJJJHIGCBIJEHEDFJGGJJHJIJJJJIGFJFFJJJJJHJJE=9/*))+++**6655;:018JECDDIJEDJHJDFCAEEGGFDDEF5333+-''%%%&&&$%+34669::>???FC?=><0.-,=>==;6678:::CJF===>831;4&&$$%$*$$$#%#$&*-%$$$('''-+))*5)''(244>?CB4337JFJJJEIJHJEECD<===FCDFJJBF@CD@=644555545;9;;;;>EFIJGGGIHJGIIEIJIFJJJFJI@@@@?JDBCFJJFIJJJFHHHFIFFIHJABCB<JIIFHFDBDBDH???>((((86666C<:;<AJEGDEJGA>@DJHJJGJJFIFEF7666<<=?;=JICCHHEFHJGCGHFJJEIJFD<;@@<EA@AADD*))*GJGJEEHJJFJJIHJ>>=....338:IJJCEGD>>??F?C====A4456<;<JH<;:63;?****B@ADDJFF:8::AJEFJJJJJJFJJJJJJJG97JDIGHIGFHFHHJJJJHJIEJJJJGFCH9-FCDDEGGJFGA@::9((((FBCCFJHGJJHFIJIJIJJJJHJJFHGGJJJJJAFCDHJHJJHGJJJJHJJFDEDJGFJJFGEHCHAJJDEEJJIJFJIEJJJJIDHGJJHJJECCBDGJJJJJJGJJJJJJFIJJGJIJJJJJJJFGHJJGFJJJJIIDFD+**,=GEECFHJJJJJEJJHJHHJFJJJFJJFBDJGJJJJJJHJJJJJJJJEJJJGJGJJJJJEJJJJJIJHJJJJGJJJJJJJJJJJFJFJJJIEEHJEIAEF9884433987*))+,/111<==<<>888JJG>>>HJJJEG999:HGIJCBBCJEJJIHJGFGCJ?>=>1111=*(&&07=DEJJJJIFJJHJEDDHDGJJB>+('(&$$$%053///:<==>?9@@B559<=><J:;7,,))**<,@BDHGGGHBDDHJIJJFJJJJJJHJEI52239?CFIJHEHJEGDFEJIJJFGHDJJJJJJJJJJJJJGJIJJJJHJJJJHFJJJIGFJF9:9,-**..<00EDFGJHJJJJIFJ@?@HJHGGHDFFIJJJGDDACDJB=566=?JJJJHJJJHJJJIJIJJJJJGGJJFGJIGJDGB;D9=?/-)@@))))BBCGDDD999:GJFEGJHIEGDABCDCDEJGFIJ>>>>ACBCFDBAGDED:998=?E4333@6A;3BC>=?BECJGIJIDFJJJJFHFJJJGHJJGJJEJJIJHE@@>;:8.-&&.HHJJJJGJABB@CFEJJJJJJFJGDJJJJJA@AAJH@988?>>?C<<;*$%&('%$
@Glass_F3P_6_D3_6_19_18
ACAGGCATTGATGGAATCGTAGTCTCACGCTGATAGTCTGATCGACAATACAAGTGGGACCGTGGCATTACAGCCGATAATCGGACCCGACAACACGAGTGGGATCGTGGTCCCAGACTAATAATCAGACCGACGATACGAGTGGGACCGTCATACAAGTTAATAATCAGACCGACGATACAAGTGGTTCAGTGGTTCCAGACTAATAATCAGACCGACGATACGAGTGGGACCGTCGTACAGACTAATAATCAGACCGACGATACGAGTGGGACCATGGTCCCAGACTTAATAATCAGACCGACGATACGAGTGGGACCGTGGTCCCAGTCTGATTATCAGACCGACGATACGAGTCGGACCGTGGTCCCAGACTAATAATCAGACCGACGATACGAGTGGGACCGTGGTCCCAGTCTGATATCAGACCGACGATACAAGTGGAACAGTGGGCCCAGAGAGAATATTCAGGCCAGTTATGCTTTCTGGCCTGTAACAAAGGACATTAAGTAAAGACAGATAAACGTAGACTAAAACGTGGTCGCATCAGGGTGCTGGCTTTTCAAGTTCCTTAAGAATGGCCTACAATTTTCTCTATACACTCAGTTGGAACACGGGACCTGTCCAGGTTAAGCACCATTTTATCGCCCTTATACAATACTGTCGCTCCAGGAGCAAACTGATGTCGTGAGCTTAAACTCATTCTTGATGCAGATGACGTTTTAAGCACAGAAGTTAAAAGAGTGATAACTTCTTCAGCTTCAAATATCACCCCAGCTTTTTTCTGCTCATGAAGGTTAGATGCCTGCTGCTTAAGTAATTCCTCTTTATCTGTAAAGGCTTTTTGAAGTGCATCACCTGACCGGGCAGATAGTTCACCGGGGTGAGAAAAAAGAGCAACAACTGATTTCAGCAATTTGGCGGTGTTGATACAGCGGGTAATAATCTTACGTGAAATATTTTCCGCATCAGCCAGCGCAGAAATATTTCCAGCAAATTCATTCTGCAATCGGCTTGCATAACGCTGACCACGTTCATAAGCACTTGTTGGGCGATAATCGTTACCCAATCTGGATAATGCGTCATCTGCTCATCATCCAGCTCGCCAACCAGAACACGATAATCGCTTTTGGGTCAGTGCAGCAGCTTTACGACGGCGACTCCCATCGGCAATTTCTATGACACCAGATACTCTTCGACCGAACGCCGGTGTCTGTTGACCAGTCAGTCGAAAAGAAGGGATGAGATCATTTACCAGTGCGTCCTCGGTCAGCAGCTCCTGGTCACGTTCATTACCTGACCATACCCGAGAGGTCTTCTCAACACTATCACCCCGGAGCACTTCAAGAGTAAACTTCACATCCCGACCACATACAGGCAAAGTAATGGCATTACCGCGAGCCATTACTCCTACGCGCGCAATTAACGAATCCACCATCGGGGCAGCTGGTGTCGATAACGAAGTATCTTCAACCGGTTGAGTATTGAGCGTATGTTTTGGAATAACAGGCGCACGCTTCATTATCTAATCTCCCAGCGTGGTTTAATCAGACGATCGAAAATTTCATTGCAGACAGGTTCCCAAATAGAAAGAGCATTTCTCCAGGCACCAGTTGAAGAGCGTTGATCAATGGCCTGTTCAAAAACAGTTCTCATCCGGATCTGACCTTTACCAACTTCATCCGTTTCACGTACAACATTTTTAAGAACCGTCTCCCCAGGCATCCCGAATTTGCTCCTCCATCCACGGGGACTGAGAGCCATTACTATTGCTGTATTTGGTAAGCAAAATACGTACATCGTCAACCCTTTAGATCAACGTTCTTGAGCAGATCACGAAGCATATCGAAAAACTGCAGTGCGGAGGTGTAGTCAAACAACTCAGCAGGCGTGGGAACAATCAGCACATCAGCAGCACATACGACATTAATCGTGCCGATACCCAGGTTAGGCGCGCTGTCAATAACTATGACATCATAGTCATGAGCAACAGTTTCAATGGCCAGTCGGAGCATCAGGTGTGGATCGGTGGGCAGTTTACCTTCATCAAATTTGCCCATTAACTCAGTTTCAATACGGTGCAGAGCCAGACAGGAAGGAATAATGTCAAGCCCCGGCCAGCAAGTGGGCTTTATTGCATAAGTGACATCGTCCTTTTCCCCATAGAAAGGCAGGAATTGTATTCTGCATCAATATGAAGATCTGGTACCCATCCGTGATACATTGAGGCTGTTCCCTGGGGGTCGTTACCTTCCACGAGCAAAACACGTAGCCCCTTCAGAGCCAGATCCTGAGCAAGATGAACAGAAACTGAGGTTTTGTAAACGCCACCTTTATGGGCAGCAACCCCGATCACCGGTGGAAATACGTCTTCAGCACGTCGCGATCGCGTACCAAACACATCACGCATATGATTAATTTGTTCAATTGTATAACCAACACGTTGCTCAACCCGTCCTCGAATTTCCATATCCGGGTGCGGTAGTCGCCCTGCTTTCTCGGCATCTCTGATAGCCTGAGAAGAAACCCCAACTAAATCCGCTGCTTCACCTATTCTCCAGCGCCGGGTTATTTTCCTCGCTTCCGGGCTGTCATCATTAAACTGTGCAATGGCGATAGCCTTCGTCATTTCATGACCAGCGTTTATGCACTGGTTAAGTGTTTCCATGAGTTTCATTCTGAACATCCTTTAATCATTGCTTTGCGTTTTTTTATTAAATCTTGCAATTTACTGCAAAGCAACAACAAAATCGCAAAGTCATCAAAAAACCGCAAAGTTGTTTAAAATAAGAGCAACACTACAAAAGGAGATAAGAAGAGCACATACCTCAGTCACTTATTATCACTAGCGCTCGCCGCAGCCGTGTAACCGAGCATAGCGAGCGAACTGGCGAGGAAGCAAAGAAACTGTTCTGTCAGATAGCTCTTACGCTCAGCGCAAGAAGAAATATCCACCGTGGGAAAAACTCCAGGGTAGAGATTTAGCGCAACGCAATTGAGAGTAATAAACTGTGATAATCAACCTCATCAATGATGACGAACTAACCCCCGATATCAAGTCACATGACAAAGGAAATCAACTGTGACAAACTGCCCTCAAATTTGGCTTCCTTAAAAATTACAGTTCAAGAGAAAGAGATGCGAAGTCCATGCATGAAGGAAACAGCAAAACTGTGACAAATTACCCTCAGTAGGTCAGAACAAATGTGACGAACCACCCTCAAATCTGTGACAGATAACCCTCAGACTATCCTGTCGTCATGGAAATCGCGGAAGGAAAATACGATATGAGTCGTCTGGCGGCCTTTCTTTTTCTCAATGTATGAGAGGCGCATTGGAGTTCTATATTAAATACATTAACACAGACCTGCAGGAAGCGGCGGCGGAAGTCAGGCATACGCTGGTAACTTTGAGGCAGCTGGTAACGCTCTATGATCCAGTCGATTTTCGAGAGAGACGATGCCTGAGCCATCCGGCTTACGATACTGACACAGGGATTCGTATAAACGCATGGCATACGGATTGGTGATTTCTTTTGTTTCACTAAGCCGAAACTGCGTAAACCGGTTCTGTAACCCGATAAAGAAGGGAATGAGATATGGGTTGATATGTACACTGTAAAGCCCTCTGGATGGACTGTGCGCACGTTGATAAACCAAGGAAAAGATTCATAGCCTTTTTCATCGCCGGCATCCTCTTCAGGGCGATGAAAAAAACCACTCCCTTTCCCGCGAAACTCTTCAATGCCTGCCGTATATCCTTACTGGCTTCCGCAGAGGTCAATCCGAATATTTCAGCATATTTAGCAACATGGATCTCGCAGATACCGTCATGTTCCTGTAGGGTGCCATCAGATTTTCTGATCTGGTCAACGAACAGATACAGCATACATTTGATCCCGGGAGAGACTATATGCCGCCTCAGTGAGGTCGTTTGACTGGACAATTCGCGGGCTATTTTTACGTTTCTTGTGATTGATAACCGCTGTTTCCGCCATGACAAATCCATGTGAAGTGTGACAAGTTTTTAGATTGTCACACTAAATAGAAAAAAGAGTCAATAAGCAGGGATAACTTTGTGAAAAAACAGCTTCTTTTGAGGGCAATTTGTCACAGGGTTAAGGGCAACTTGTCACAGACAGGACTGTCATTTGAGGGTGATTTGTCACACTGAAAGGGCAGTTTGTAGCGAGCACCCCTTCTCTGAGAACCAGCATGGATAAAGGCCTACAAGGCGCTCTGAAAAAAGAAGATCTAAAAACTATAAAAAAAATAATTATAAAAATATCCCCGTGGATAAGTGGATAACCCCAAGGGAAGTTTTTTCAGGCATCGTGTGTAAGCAGAATATATAAGTGCTGTTCCCTGGTGCTTCCTCGCTCACTCAACCAGGAAACTCAGGAGGGAAGCCCTACCCCCTTCAGGGCGTCGCGGGTGCGCGCACCGGCGCAGCCCATGGTTAAAAACAAGGTTTATAAATATTGGTTTAAAAGCAGGTTAAAAGACAGGTTAGCGGTGGCCGAAAAACGGGCGGAAACCCTTGCAAATGCTGGATTTTCTGCCTGTGGACAGCCCCTCAAATGTCAATAGGTGCGCCCTCATCTGTCAGCACTCTGCCCCTCAAGTGTCAAGGATCGCGCCCCTCATCTGTGAGTAGTCGCGCCCCTCAAGTGTCAATACCGCAGGGCACTTATCCCCAGGCTTGTCCACATCATCTGTGGGAAACTCGCGTAAAATCAGGCGTTTCGCCCGATTGCGAGGCTGGCCAGCTCCACGTCGCCGGCCGAAATCGAGCCTGCCCCTCATCTGTCAACGCCGCGCCGGGTGAGTCGGCCCCTCAAGTGTCAACGTCCGCCCCTCATCTGTCATGGGAGAGCAGCTCCGCGAGGTATCCACAACGCCGGCGGCCGGCCGCGGTGCTTGGCGCACGGCTTCGACGGCGTTTCTGGCGCGTTTGCAGGGCCATAGACGGCCGCCAGCCCAGCGGCGAGGGCAACCAGCCGGAGCTTCGCCCTGTCGCTCGACTGCGGCGAGCACTACTGGCTGTAAAAGGACAGACCACATCATGGTTCTGTGTTCATTAGGTTGTTATTGTCCATTGCTGACATAATCCGCTCCACTTCAACGTAACACCGCACGAAGATTTCTATTGTTCCTGAAGGCATATTCAAATCGTTTTCGTTACCGCTTGCAGGCATCATGACAGAACACTACTTCCTATAAACGCTACACAGGCTCCTGAGATTAATAATGCGGATCTCTACGATAATGGGAGATTTTCCGACTGTTTCGTTCGCTTCTCAGTGGATAACAGCCAGCTTCTCTGTTTAACAGACAAAAACAGCATATCCACTCAGTTCCACATTTCCATATAAAGGCCAAGGCATTTATTCTCAGGATAATTGTTTCAGCATCGCAACCGCATCAGACTCCGGCATCGCAAACTGCACCCGGTGCCGGGCAGCCACATCCAGCGCAAAAACCTTCGTGTAGACTTCCGTTGAACTGATGGACTTATGTCCCATCAGGCTTTGCAGAACTTTCAGCGGTATACCGGCATACAGCATGTGCATCGCATAGGAATGGCGGAACGTATGTGGTGTGACCGGAACAGAGAACGTCACACCGTCAGCAGCAGCGGCGGCAACCGCCTCCCCAATGAGGTCCTGACCGTTCTGTCCGTCACTTCCCAGATCCGCGCTTTCTCTGTCCTTCCTGTGCGACGGTTACGCCGCTCCATGAGCTTATCGCGAATAAATGCCTGTAACGGAGAGATCACTCGCAGAATAAATAAATCCTGGTGTCCCTGTTGATACCGGGAAGCCCTGGCAAGCTTTGGCGAAAATGAGACGTTGATCGGCACGTAAGAGGTTCCAACTTTCACCATAATGAAATAAGATCACTACCGGGCGTATTTTTTGAGTTATCGAGATTTTCAGGAGCTAAGGAAGCTAAAATGGAAAAAAATCACTGGATATACCACCGTTGATATATCCCAATGGCATCGTAAAGAACATTTTGAGGCATTTCAGTCAGTTGCTCAATGTACCTATAACCAGACCGTTCAGCTGGATATTACGGCCTTTTTAAAGACCGTAAAGAAAAATAAGCACAAGTTTTATCCGGCCTTTATTCACATTCTTGCCCGCCTGATGAATGCTCATCCGGAATTTCGTATGGCAATGAAAGACGGTGAGCTGGTGATATGGGATAGTGTTCACCCTTGTTACACCGTTTTCCATGAGCAAACTGAAACGTTTTCATCGCTCTGGAGTGATTGCGACGATTTCCGGCAGTTTACGCGTATCTCGCAAGATGTGGCGTGTTACGGTGAAAACCTGGCCTATTTCCCTAAAGGGTTTATTGAGAATATGTTTTTCGTCAGCCAATCCCTGGGTGAGTTTCACCAGTTTTGATTTAAACGTGGCCAATATGGACAACTTCTTCGCCCCCGTTTTCACCATGGGCAAATATTATCGCAAGGCGACAAGGTGCTGATGCCGCTGGCGATTCAGGTTCATCATGCCGTTTGTGATGGCTTCCATGTCGGCAGAATGCTTAATGAATTACAACAGTACTGCGATGCGTGGCAGGGCGGGGCGTAAGACCCTTTGAGTGAGCTGATACCGCTCGCCGCAGCCGAACGACCGAGCGCAGCGAGTCAGTGAGCGAGGAAGCCTGCATAACGCGAAGTAATCTTTTCGGTTTTAAAGAAAAAGGGCAGGGTGGTGACACCTTGCCCTTTTTGCCGGACTGCAGCGGCCGCTACTAGTAGGGAGACCAGAAACAAAAAAAGGCCCCCGTTAGGGAGGCCTTCAATAATTGGACTATCCCCTAAACTTGGGAAAGAACCAAACGAAAAAAGACGCTTTTCAGCGTCTTATTGTTCGTCTTTGGTACCGAGTTATTAATATGCGCGCAGCGTCTGGAAAACCGAGGCCAAAAGACGTGCGTCTTTGATGCCCGGTTGCAACTGTACAGCAGAATTAAAATCAAGTCCGGCGCAGCCGGTTTGTGCCGCTTCCACGCAGTTATCTGCGCCTAAGCCCCCCGCCAGCAGAACGTTGCCAAGCGATTGACCATTTAATAGTGACCAGTCAAAACGTTGCCCGCTTCCACCCTGGCCGTTGTCTAAAACATATTTATCAACGTGCTGAAACTCGCGGGCGGGCAGGGTTTCACCGACGCTTAATGCTTTTCCAGATGGCAACATGTGCTGGCAGACCTTCACGCAGCGTATCGATATACAGCTGTTCTTCATTACCATGCAGTTGCACTGCCGCCAGCGATAACACCTTAGCTTTGTCCACCACATCGGCAATATCGTGATTGCGGAACACGCCAACATACTGCAACGGTGCCGCAGCCATCACTTCCTGCGCCTGTTCAACGTTGACGCAACGCGGTGATGTCGCAACAAAAATCAACCCACCGTAAATCGCGCCCGCGTCATAAGCTGCTTTAGCATCTTGCCCACGCGTCAGGCCACATACTTTATTCTCACCCAGCAACACCCGGCGCACGGCGGCGTGCAAATCGTCATGGGCCATCAACGCCGAACCAATCAGAAAACCGTTAGCGAAGTGGCTTAACTCGCGCACCTGAGCGTAAGTATTGATGCCGGATTCGCTGATTACCGTCACGTTGTGCCCCAGTTTGGCGCAAGCTCGCGGGTACGGTTGAGATCAATCGACAAATCACGCAGATCGCGGTTGTTGATGCCAACGACCTTTGCTCCCAATGCAATGGCGCGCTCCTGTTCCTCTTCATTACTGACTTCGGTCAGCCGCCCATCTCCAGACTGTAAGCGAGACGGCGGCAAGCTGGCGATATTGGTCGTCATCCAGTACTGAAAGCATTAATAAGCAGGCATCGGCCTGGTAATAGCGCGCCAGATGATCTGGTAAGGGTCGATAATGAAGTCTTTACATAAAATCGGCTGCGGGGCGATTTGGCTGACGATGGGGAAGGAAATTAAAGCTCCCTGAAAATATTTCTCATCAGTCAGCACCGAAATTGCCGAAGCGTAATGTTTATAAATGGCGGCAATGCGTGCTGGATCGAAATCATCACGGATCACGCCTTTTGACGGCGACGCTTTCTTGCACTCCAGAATAAACGCCGTGCGCGCACCCTGTAGCGCATCATAAAAATGTCGCGTGCTCGGCTGAACCTCATTCTGAAAACTGGCCAGCGGTTGCTGCTGTTTGCGGGCTTCTACCCAAATCGCCTTGTCTGCGACGATTTTCGCTAAAACGGTTTGCATACATCAAGTTGACCTGTGTGACTCTAGTATTTAGTTTCTGGTTTCTTCTTCTTCCAACGAGAGAAAACGAGGAACTAAGCGCGCCACTCGATGGACCAAAACGAAAAAAGACGCTCGAAAGCGTCTCTTTTTCTGGAATTTGGTACCGAGTGCCGCACAGGTGGATGCGGACCAAAACGAAAAAAGGCCCCCCTTTCGGGAGGCCTATTTTATGGAATTTGGTACCGAGTTATTAGGCCACACGTTCAAGTGCAGCCACAGGATAAATTTGCACTGAGCACGGTCAGATCGGACTCGACCGCATAGCCTTCAGGAGTGAGTTTGTGCAATACCAACCGACGACTTAACACTGCCAAGCGGCACCAGATTTCTTTCAGTTACGGAATCCCCTAAGCCAAAGGTGGCACTCGGGAAGCGCAAACTGCCCTGCAACGGGAGCGTTGGCTTCATCGCTACTTTGACCCATCTAGTATTTCTCCCTCTCTTCTCTAGTAAAGTGTTTAGTTAGTTTTGCGTCCTTCATAGCTTGATCCGAAAAGTTCTGTAGTGGCTAACGCCAAAAAAACGGGTATGGAGAAACAAGTAGAGAGTTGCAATAAAAAAGCGTAAGATGTCATCCGCTAATCTTATGGATCAAATTGCTATGGCATAACGAAAGTGTAACATTACGTGCAAATAATCAATGTGGGACTTTTCTGCCGTGATTATAGACGCTTGTTACGCGTTTTTGTCATGGCTTTCGTACCGCTTTGTTACAGAAATTCTTTTAATAAGCGGGGTTACCGGTTTGGTTAGCAAAAAGCCAGTAAAAGACGCAGTGACAGCAATATCATATGATATCGACAATACGTTTTCTCTGAATGGCGGGAGTATGAAAAGTATGGCTGAAGCGCAAAATGATCCCCCTGCTGCCGGGATACTCGTTTAATGCCCATCGTAGCGGGTTTAACGCCGATTGAGGCCAACGGTTATCTCGATTTTTTTATCGACCGACCGCTGGGAATGAAAGGTTATATTCTCAATCTCACCATTCGCGGTCAGGGGGTGGTGAAAAATCAGGGACGAGAATTTGTTTGCCGACCGGGTGATATTTTGCTGTTCCCGCCAGGAGAGATTCATCACTACGGTCGTCATCCGGAGGCTCGCGAATGGTATCACCAGTGGGTTTACTTTCGTCCGCGCGCCTACTCGCATGAATGGCTTAACTGGCCGTCAATATTTGCCAATACGGGGTTCTTTCGCCCGGATGAAGCGCACCAGCCGCATTTCAGCGACCTGTTTGGGCAAATCATTAACGCCGGGCAAGGGGAAGGGCGCTATTCGGAGCTGCTGGCGATAAATCTGCTTGAGCAATTGTTACTGCGGCGCATGGAAGCGATTAACAAGTACTCCATCCACCGATGGATAATCGGGTACGCGAGGCTTGTCAGTACATCAGCGATCACCTGGCAGACAGCAATTTTGATATCGCCAGCGTCGCACAGCATGTTTGCTTGTCGCCGTCGCGTCTGTCACATCTTTTCCGCCAGCAGTTAGGGATTAGCGTCTTAAGCTGGCGCGAGGACCAACGTATCAGCCAGGCGAAGCTGCTTTTGAGCACCACCCGGATGCCTATCGCCACCGTCGGTCGCAATGTTGGTTTTGACGATCAACTCTATTTCTCGCGGGTATTTAAAAAAAGTGCAGGGCCAGGCACCCAGAGCGAGTTCCGTGCCGGTTGTGAAGAAAAAAGTGAATGATGTAGCGGTCAGTTGTCATAACTCTAGAAGCGGCCGCGAATTCCAGAAATCATCCTTAGCGAAAGCTAAGGATTTTTTTATCTGAAATTCTGCCTCGTGATACGCCTATTTTTATAGGTTAATGTCATGATAATAATCGTTTCTTAGACGTCAGGTGGCACCATGGAAGCTTTGTAATCACTCGATGACCAAAAGTAAAAACCCGCCGAAGCGGGTTCCGTAAAACAGGTGAAACTAGCGCTGACCGGTCACATGACA
+
00?>??HEJJFJFJHJJJFIJJGHGHHHJJJIJJJJJ??>?GFECEBDFHJ@533.--*))'(()+))*)*''''(/46??;5544:4.:AABAAJ11::556AA@==:8844749:<>77JJJJJFJJJJHFEFGJJJA@?@546662(('&(((1,,,,,-A<;;<JJIJD@@A?8889,)))('+/.-+++6853356<=>@BCABC@AAAD>:>>>::=<765521+0+(&&'..)+(((+9666ADGJJHHJJIJHJHJIJJJHJJJJIIGFFJHFDBB@DBCH2--ECDBDA?=?@;DHGHEIJ=;;=JJJJJJJJHJJJDD5555GEA?>=>B@>;;:2124?ADF<;;=****348;DDDDCJCC=>@ECJIJDIJJJJFHJJJIJJJGFIJCEJJJHFJFFE>?6.)''+402))88:9:<:;8339>ABFEGJJIJJJIF?::9<B50.=?FD><=A?7449DFEJJJJHIJFJJJFJEJJIJGHGJIJHHJJGJJGJHGHJIJJHEFJJJHFJJJJJGEECBCGGIA@@@?955((()0//0-,+-/003992-+--0+,-/&)&'./''''(+)((+3:CBF?>BDJHGEJCBBCJIEIFFEEA?@IHHHJGJDCGFGJJEJJHGJGJHJHFIFA=A52:.1@DFGJIFJIJJJHJJHEHCDJHEGJFJIHJIJE@A?BA@@945522,&&&%+,*,?CGEDCCA@;:8:;CB=9:AA@=AGJJJJJGJJ><=2222=8887=B??==:9.)))DHEGEJHJEGII85GEGHJJGFJJJJJJJJJJHHJHJJJIJJJJJHJJBHJJJIHHHJJGGFJHGJJJJJIJJJHJGJFJHGJJJGJJJJGJJJHIJFEFJJJHJHJEGJFJDF>??EB53258<AEDDHGDHDHCBEFE@?@8*****03--)/BFGEHJJIJJJJJJJJJJGHIF<;;:>=99886532310//6.-')((*****5664610041.29::>CBHJGEJJJJJHJJJGJJJGFJGJJJHJJJJJDGJIJFGJJGJJIJJJJJJJGHJJHJJGJJJJIJHIGJGJJGIJJGGEFJJDJHED?6+)&%%%))**777:>AFJEFJJJJIJHJJJJJJIGJHJFHGBDHC1111;7('''((()1153555:4445>@AFFIIGEJJCCFAJJFHHHJIJJJHJJJIIJFIJJIJHJJJJHF===>?>>>;=942/3322555(((89DA3,++*''',:<AFJEBDA20/..'&&',*))*9:1111=<=5((((-''*--+((,***+2002=>@AE@?@AGFE<431120.,*/>CDJJJEJGHEFDDHFJJ5557<<DEFJDBDDDADCBEF55441*)),//2292::@HJJJIHJJGJHJJJJJJJGJJIGFDJGFIJIFGJJGIJJHJHFGEHJFCCC3331/..(((((>::;<CC@??ECDBA?>@ABBFICCEJIGJJJJJGHJJJJJJHFJIJ:9999::88>989BE<;:94387FJJJGGCEBDEBC6667FFHJJJFD7777IEDA4FFJJJJJGJ;;;<@@=<--=@@>>AB??A@FJJJJJJJJJJJJJEIJIJGJ@>>>HGHHEH***+GCDGIIHJJJJJGJECADBA:00,'&'+7677>?>JJJJJJHJJHJJJJHJJF@A=9-0/7872266:?@1>BBCDEE?==5/--/?>=>EDFDHJJDBBAGCC252213))''&'CC@DH<FJJJJBCACJJJJJJICCH7BBDHJHHJIJIFGC311148?ACFCE?AAAJJGJJIJHIJJJIJGA@A@EJDC@A0/,&&&)**5@CC?2,,67;4?=>>9:9175445>?@<=>?GIHIJIHGHJJJJJIJJGJJIJJIJJHJJJGJJHFIJJFGIJJJJFJJHJJJFJJJJJJEFIEIFEGHHI;333<<:77016612DBBBAEG?>?>DI@>>?JJGJIJJJIFHIJF;;::>99=CHJGJHJFJHEJJEFFIFIHJJHGHJJJJJJJJIJJJJIJJJJE=/**0***1011+-*&.0010008DJDCAA@BDCI;B::?JHJIJJJGJHHFFFJJHJJJGHJBAHJJJEIEHHEGJGGHJJJJJFJJJJJJHJJGHHIJC:9:9=AD<=:IFJIGJJJJJJHIJJJIIHIJHGJGJJJJJHJJJHECA@9765/)))2468=@?.-,+*&%%)&&%%*(((()%$%'-&&'1,,,@@AJJJJHGGJJJJIJIHJJJJEEJGJJIJJDJJE4=77778778;>>?A=744?@DA<<=IFBBBAJIJFJIGJIFJJJJCDCDFDJEA=445>>B<<?BDJJIJJJBCBCJJJJJIJIDGE=>=76545B>D<<<CJHJDBDCJH@>=?HJC?A;JIFJJFGG>=;678EDGJFJEJDJ-,,,FJEHDFJFGHGFJGJFFCDCFGDF553366JIJJFJJJGJJGD=>>?JFIJEHFGJJFFFDEHGHE8789JFAA@=???JFGGIIJIJIJJJJJJJEDDCEIGGJHGC=:?=>IFJJHJJJJIJHJHFJCGFFC@@DC?<<;;>>?=<<>BD<JFIEJJJGJJH42224AAGGJGG;/11GJJHJEEHJCDABBDJJEFJHJIHJJJJJJJJJJHHFJIJJGIGJHJJJGIFHHGFGIIGJHJJJJHFIJHJJJJIJFJIJGJJGJJHJGJJJIJECE@CIJGFJHGHGHIJJIJJJJJJJJJJJHIJJJJIIJHIJH@D77@@FEDJHJIJHJE9JGDCEJIFJIHIFJHJJJEIGGIJJHJJFDEEJJJJIEF=>;CFDC@>??AJJJJJJJGDJJJJJJHFJGJJIHJJJFGJGFFJJIJGJ:88JDJGJFJGGIJJJEDCDJJJJJJJJFIJJJJIJHJJJJJFFGGHJEGGFGGJJJJIJECHJJGJIJGJDGDGJEJI1111852.)().02-&./1-))3671114100023303BCD)(()575578657CFJIGJJJJJJFJJJFB9988>:,+.320****(*('&%%%'))*''%&()&&(-68.--2667998+++''((65560.-.01CBJJIJJJJFFGJJDFEGDJCCEHJJJGJJIED:921/,,-10(15)(((-8>CFJGCCBCJHJJIFJHJIJJGFGJJFJJDJIJJJJJJHJCBEB53+(&%$',,)(&&$%$$&))((('%&$$$+//1,.10,,,,./40/./FIJJJIJJJIJJHIJJJJJJJHHJJJJJJFGJGJEDCEBFIGGGFHIHEEDFJJFJDJJJHHGIGFIIFDJJJFJFJJJJJJDFDAB,,*6(''&)'''(*-+*-,0----CEJ5555FGIDHEJJCBDBDHD<9:44448//ABGJFEJJJHJJDIE>>=7++.,,+,((()(''(''%%%/2?AIGFGHJIJJJIHJJJJJ===@JHHGEEJJJJJJHJJIJJGI====E>=>?GC@CCGJJHIGJJJJE?>>>BAAAGJIJIJF?>>>CC;53247<?FHCCDDFHF?>>=>=BGHJJIIJFJHBDGECA==---,--;BA9889?>AGJJGJJDIGGJJGGJJEGDJGHIJJJJHJJJHJC?=JIIJJHJHHJJJICEB:9::GFFDDFIA@@@JJGIHJJGJJJGGCFABGGDCBCCGJIDIEJJJJJJJJJJIFGGGHJIJJJJJJJHFJIJJJEIJHIFHCBB>**)'00/123==879>AHHJEJJGGIJGJDAA87?8889??@>@>>@963.--*...---++'((-024)&&&((&'0-21(*=:GDDJHJJHGJCIHDDECDDFJJJGJHJHEJJEHFJHJGGII>JEFGJHJ?/../@6666BABDAEFEHJJHJIBAB;:;=B222225569<<AAGJJBDDAE?@@45236=DJHJJFIJJJEEDFBIEF>::DGHFEJ1111;BBFHHEJDB,,,-/((&&(+)('&'''*:>DG?@?=>:16879:@CDA@BBDHDGD?:;;>4445EDIG*))*9999DDDGJJHJGI:95511/2>1ICDHGIJIFGJECEHGFHJJJCHJGJJEF,++,@GGJHHGFJHFJGJHJGJJIHGJJE???AJJJIG<=;.--.+)**+=?ACEDCCCC??=9?><8:::BABIEJ@?777>CFBA0///:-,,/*()ABADACAABBFBAAAA@AACD@?=11''&&&&+*+12389=?@@CBCCDDCA??BCFJG==<<BBBBABCEFCCBAACBB;:,,)&&$$&$$%%&'%%%%6/333/./0;9>@=**;<=AACBABCCDAAABBBBC@@@>;'&&)2-)+2*(.&'3339BCBAEA:7:ADDCJEGDFFGCAB>?@6010/22166BEHEBBGDDEECJHJEJEC?BFCHCBA=><=9999<=DCABBDEF@@?A>*+2*-100..8<BCGBCFCD>@>?EJJGGHFGC>??AEFH-,,,-0,,(1,)*&&&&')+20.,+&&%''+,9=<5)'%%%&&&%%)-0,0''$%+*,+*%&(--++,**)''(6>@CIJFFGEJGEHIGDIFFIHEDJHHEFGHJJGGFEEFGFIIIGJGGJGFJHJJDGC?><51..05==;=@DIFDGJIFEDB89BA>C??JCDBBADEDJ=<@?FA@>5FFEGJFGICBABGGJ63331333-,((()*68AJJJJJEJEDBEDGGFIGHFDHEHFJJC?=<<731.-+)0../--/3533***+0001;;;>CGDEB22A@AADHJIDDFFJDECEFHJ9978112:<BCBFGEFDJHJDFFBB=<=>FJDJJFGH/,,,/22226864332232///21()%%(32238:@ABBC@=<>?A9>;;;888974500.,*022343467BFDHGGHFFGHGEFIBDECJEEEIJJF5555=;;6BAA@42/..=@9999@DFE<>>>>>8664534+*'&'(((&&&%&%%%%+14;DIEEDJHEFFGJGGEHGEJJJJJFJJJG:99:,,+&&'')()441=2../6;;DHJJJJGGJEJJFJJHDJDJJJIG44///01FDJBACBFECJEJFJIDGGJEGBJJJG5545+'$&((-'(:HGJJJJBCIBEBADFJJJJHJJHHJHIJGJFJJIJHEIIDEJJGCDJJIGJJHFGGHJGCCDBJCGB@A@77768777..*))+/?DHJFJHIJJJHHEHHGJFGJ@B@3**EJJEIGJJJHFJJIJEJJJJEGHDD@A@5555JIJJJJIGGFDFJG///0CA@BJ0'&&%:EDJJFJJGJGGGJ>>>>?J999;?IJJ<:;>EJJHIHHJJJGJJIGJHGIJIIFFGIHEJFHJJGDICGFDDJEJ;;;;DDEA@?>EBEFGIFJD99,;;@FDD8B78JJJJHHJG@@HGJJJJGHIJJJFJJJIHIFJJJJJJJJJJJJJFGHJJJJJJJJJIJJIJIJJHJJHFFG@?>=C7-1DE@GJGIJ@<:89943371--+++*+02334<=:::<A?@GJJICDFFGIJJJIJHJECDGJAA?ADDBBBCJFCEBDJJD@JIIJDCDFJHECFGJJJHJHJJJHJFJJHJCH:36;CIGHIFEFCFFGHHGFJIJJGJJIIHHGFHG:9:0JJHHJHJGJHC=5543CE?5:::?HHFEJJICCECJEE<<=EFEEIIGGJ:99:CCBCJHHJHGIJFEDFD@BB????E54454334;889@BIJJEGHGIJJJH<;;<HDB@?@?BABJGHIJJFGHJEFB>'&%()''(238@BJJJIJ777EAB<@@1112;@1,;;BBGBJFEJJJJH?>IJHF=F;JGJFHJFJJGIJJJE;:9855<;,,(((),1-..,0&&'&)''(&&&'*)&&&'540.--00::;//;<IGGCHEFIFDBCDJJJFHFFCDGJJFDDIGJIJGJJJJJGD:100/(&'%%&,'''))),++/)))**4;6@GEHEGDC???AEECAADA@2,++-./...*55687969:421423?>>>JGHJJJJJEFEF@JC??AFJEFJHGJJJHHJC:;?<;:90-,+-///0.----,-4*+-=?CBEJJJJJJJIFHJJJGJGJHJJJHJJIGFIBBBDGHFG?>@>@@@AA<A===I=<<=?AGJJJJJFIJJJJIDEBAICIJIJIFDGJJJHE=====BDIGIJIFJJJJJGJG*)))4('')),6<=>>998:FA9CEJHJJFGJIJJJGJJHJJJ<,'(259=9331.34121+,,+/0//;86@@JJFHHGJIE>?<:-;;>:9749;;@DGHIIJJGJJIGFDIFDBABJGJJJHJJC@AAJJHJEIGFJJGIJJJIGJGJJJJIEIGIJGDHJJGF8778JJEJJJDCDDJJJIJDDCIJE>>:90/(('&&(-.../1'&&(''+*)*'''((())10))1*+//,,-(((((((5.0--.5AADDDJI@@BEJFEIJJJGGJEHJFJJJJJJGFGHJJGJJJCACDJ60/*()*+++*(()+25413221233>BBBJHGJG@@?FGJJJJGFJJJIHJGFHJJFGEEEJGECF;>ADH?JIIHJIIGHJ<;;;>700/242315**+AIIHGJIJJJJIJJJIJJJJJGGJIJJJHJDFH>>HEDCDDEJJJDFC???:JGJJJJFJIJFJJEJGGGDIHJJEHEJJJHJJJIFFDCEDJ=<=><98/...;))))JJGJFJJEBCFJJI6438778;4,%%%%&333?IJJJJHJJJFJJHHHJIHJBACA0000+''(79?@BEA??==>>?DGJFECJJJFBACDIGHJJJJJECCCI;:*999:>>:;@FJF>=?>A<?=A@@JH?AGFECABFHJIJGFFFDJDI:HCJ<=;5EAAHEJEDIGJHGGJIHJJ@22BEDDJGJJJCCAAC=GHEJJJJJIDHA>54-.222::89655456?>??>EJIJIJIJGJJHDCCG<:823(*/.2-.-,+-8:347<JJJGJJJJHJJJJJGGDJFJJ>=<;B82237>>>CGCCJG???@CEFJ;::<=985666==?440/00ADFIHFFJJHFEJFJIFJJJJEJJJDDIJFEJJJH@;<=>D<+**0++,,ABA<<<>BC>CCGDDGGHJJFCDGCACBBJ>=<=41<<<;0/./3<79DGIFJJJJGF>>IJFHHGIJJHEGEBJDEJJDBCHDJJJJJJJGIHJJJJJJFJJJJJJJHJJJJJIHCCABHFGJIDFE>?:75565442JGJFJJHHJJJJB,+++5BCBC?1112AGJGHJJJGJJGHJIJGGIHJJJHIGJJGJJJJJJIHJGGJIFJHJGJJ?EB<989)8111CIIHJJJJHFHF9888*(%$$&&&.4678DBDDGGJJJJGJIJJJJJGIJHECCHHIGJJHJJJJJJIIJFJJJJJJDFGIEBDFFFHEA@?17AHJJIJJJJJJGJGJC@@AJJJJJECDCEGJJJJJJII5566=99:ABBA@?DDCHJHJJGJHEJHJJIJF6555JJJJJ><98FFG*EEHJGJIIJJHJIJIJJJJJJJJJGEJHIGJJJJBC>;;;;IHJJJJHFJJICABAJJJJFJJGJJEHJJGJJJE;JHJHHJJJJJJHJJJHEJGJJJJJJJJFJIJJCJEBA>77889@@@GJDBBCFJJJFJJA@A?A@?B@?227<:::9;;:;<<GFJ0//0,-)()6:ICCCEJJIJJJJJJJJCBABBJJGJJGJIJJFJGCBADJJJJJHJJEGJIJJJJJJGJJGJBC<>?,***./00ABA<FJJHJJJHIA@@?B65445,,,;:7****),88>AHADBA@A7/++,3*()*999?BCCEJFJGHCFFFHEJIFHG??@@FIJGJJJJIEGHJJJJJIGJEJJGJJJEJJHJJHHFEH>AEI@GJJJIEJJHJEJIJJGH;888)('))'&'00;:=>?EGEIJJI8778A>:334335751.-.300GEEF??>>>IGFCFFIJHJFJGHF5555FI777577@DGB@ACCEDFHJJJJJGE==<22213111/2-.'&&)--.>BCBGJFJIIGGJJJGHHJJIJIHJGIJJJJHFFFFEJJCDFHJGEFDGHEEJEED777455FGGCCCDHJFEIGJBC87F@DHFHJFHJJ@@@@GFJIJDE===>D@>?@FHJDFDDGDEJHFHIJFDIHCHJHHJJJJIHDECHCE**(((&+,-3333@E;9999;;:<=@?>?@?>B9988JCDDDFFIHJJJIGFGJHJGGIGJHIJJJJFHJJIIJJFA55AC@98<;:;;EJEDFDECEDFJJIFJBB==JJJJFFCE4444@A)))))799:9=>>99ACECDBCBHJJJJJI>BBBEGJECAGIDJJFHE@JJGG@??AJJJJJHGIGFDFHFJIFGDFGJHJJ@?>>FBA:9+)''%$$$$&&&&&&'')+20001556787:;:=;::8B---.IFCDADB?@GGIJFGDICJA?<DDA333777<=<>AFGGECGFCFHFHJBHGIHEHEE?,,,-AABDEG@@@?<<<AGIHDGGBB?=;A))('''''''(*()))))-))*)/--//44:=<=?;7:/:=;??B@///4GJJJIEHFJJ8<>F655;542-,.&&&&++---@JFCCCIJGJIDBCFIIHJFEFDEEHHHHFJCHEEHJJEEIGJIHJFHFHEJJGHCE?@;('&'&%''(*''(('',+-989:<B<<<<::;;<C50/.045.-++*1(133001////9==:::.--..(((''''356>CHCEDFJJGJDCE510000-+((&%$####****+999=BBDDFFDJIDAA@-,,4?J5444;<=98743100**)+&'.53.039689>;<66@<<<<??A9(()*4)51224<856556&%&&())+2-2<<4444@AAA::988421($(())),+,-356335-,,-.-789;:;??B??<**((%%&%)*+(&%%')((-CBEDB===?FJ=::;:;=;4*&)-+,,,300-1&&&'..06---/.+)''&''&&'(,,/134?<==320.-+++,09<78<:9.'%$$%'%&&''1.--*)'%$%$%$$)-109;544,,+-),(051556BJHJHJJHJFGFJJJFCEC66534;8511103222@:;234@@AAJI(''&&$%(*./-12''''))0)'%%%<<9<<;::9*)(**+./*(+*;=54444..&&&*,,)**+))02EB8779///-/0&&&%&&$$##$#$#$&&'&$%%&))-.--/2/--(*0154443.,-/0,-0---0;99,+++,1,**88-,,,=?<&&&%&&'008:??D>;;EDJEE@2221203:;;:9.-*()&&'&''')+*,1;?A>?==??ADJFGHIIHJGJJHJJFJJ4JDDFJJJFJGCEEEGFJJJFIJJJI?>>>JJJJGHDBDHHD<<<<JEEFCBBFJJJB>AB>==?FA=<<=))))@<<9779@@@96389BEJIIGJJJJFJB@@?B;988333333<BCHB=CJ@?><BJEJE@?@>>=>EAAA>=<;<JED;;<<JHFGHFJEJJJIFFJIIJJJJJJJHJF?>?@IG;:;;D>BACHEHECGHIJ@>?))))==>GJJFJIJEJFJ@?>/../5<<8777332+**.4225IJHEJDIFCGIEEE?GFIJJGFGFFJGJJJIJJJJJJDECEJHJJDJH>;==BB@AADF9989F5556<<;+**,=BEJGJGJJFJJJJCA@8>779=>44JCAA@GFJJJICB300BAGHJJGJJJGGJIJJJJJJJJJJJJJJJDDJJD&&&)'%%%)6?ABGJ@=<?<<HCDGCFJJIJJGJJJJGJFJJJJJJJGHJJHFFGGDDFDIDHJIJJJGJJJJJJJGJJHGEJIGJHJJJJGJJJFGGHJJJJIJJJJJJGJGJIHGIHJIJJJHIJJJJJJIJGA?BAAI@IHJJJGFJIJJJJJJJIHJJJEDFGJJJJJGHJJHFBDCFA:9:33236.--1-<=>JIJJJJJFJ?D=///333=98:9;I<E?>;978HFGJGHJJJ@;;:JGJIEJFJBCDCJGJIFJ77774446<;;;JJJHEJJGJJJJHI;7761564-(),((*+)'&&%$$$#$%))+0>?@DFBGBIJIHJEC8555560/7//168999AACA@?A00'%'&&((()--.24>@HJGJCFIIJJJHGFHGE??A<51*+15556;;:64,++055;=DJDEIEJDBA@:<<CBAAEDHIJJJJJEFFEFIHIGJJFJFGJHJGJJJJFDGGFIJJJIJIJJJHJBC@DDG))))C>=0,-8;;HIJJHJIEEJJHCCCCJGJIHJJIJA>>>;<;5555:999AGJJJJIHEJIEBB431038884,***'&$$),,-,,,/,466212%$$%&+....032-(('('$$$
@Glass_F3P_6_D3_6_19_19
GGTCCAGAACTAATGATAAACAACCGAACAATAAATCGGAGCATCATACAAACTAATAATCAGACCGACGATACGAGTGGGACCATGGTCCCAGACTAATAATCAGACCGACGATACGAGTGGGACCGTGGTCCCAGTCTGATTATCAGACCGACGATACGAGTGGGACCGTGGTCCCAGACTAATAATCAGACCGACGATACGAGTGGGACCGTGGTCCCAGTCTGATTATCAGACCGACGATACAAGTGGAACAGTGGGCCCAGAGAGAATATTCAGGCCAGTTATGCTTTCTGGCCTGTAACAAAGGACATTAAGTAAAGACAGATAAACGTAGACTAAAACGTGGTCGCATCAGGGTGCTGGCTTTTCAAGTTCCTTAAGAATGGCCTCAATTTTCTCTATACACTCAGTTGGAACACGGGACCTGTCCAGGTTAAGCACCATTTTATCGCCCTTATACAATACTGTCGCTCCAGGAGCAAACTGATGTCGTGAGCTTAAACTAGTTCTTGATGCAGATGACGTTTTAAGCACAGAAGTTAAAAGAGTGATAACTTCTTCAGCTTCAAATATCACCCCAGCTTTTTTCTGCTCATGAAGGTTAGATGCCTGCTGCTTAAGTAATTCCTCTTTATCTGTAAAGGCTTTTTGAAGTGCATCACCTGACCGGGCAGATAGTTCACCGGGGTGAGAAAAAGAACAACTGATTTAGGCAATTTGGCGGTGTTGATACAGCGGGTAATAATCTTACGTGAAATATTTTCCGCATCAGCCAGCGCAGAAATATTTCCAGCAAATTCATTCTGCGAAATCGGCTTGCATAACGCTGACCACGTTCATAAGCACTTGTTGGGCGATAATCGTTACCCAATCTGGATAATGCAGCCATCTGCTCATCATCCAGCTCGCCAACCAGAACACGATAATCACTTTCGGTAAGTGCGGCGGCTTTACGACGGCGACTCCCATCGGCAATTTCTATGACACCAGATACTCTTCGACCGAACGCCGGTGTCTGTCGACCAGTCAGTAGAAAAGAAGGGATGAGATCATCCAGTGCGTCCTCAGTAAGCAGCTCCTGGTCACGTTCATTACCTGACCATACCCGAGAGGTCTTCTCAACACTATCACCCCGGAGCACTTCAAGAGTAAACTTCACATCCCGACCACATACAGGCAAAGTAATGGCATTACCGCGAGCCATTACTCCTACGCGCAATTAACAAATCCACCAGTAGAGGACGGCATATTCAACAACAGAAGTATCTTCAACCGGTTGAGTATTGAGCGTATGTTTTGGAATAACAGGCGCACGCTTCATTATCTAATCTCCCAGCGTGGTTTAATCAGACGATCGAAAATTTCATTGCAGACAGGTTCCCCAAATCAAAGAGCATTTCTCCAGGCACCAGTTGAAGAGCGTTGATCAATGGCCTGTTCAAAAACAGTTCTCATCCGGATCTGACCTTTACCAACTTCATCCGTTTAGCGTCCCAACATTTTTTAGAACCATGCTTCCCCAGGCATCCCGAATTTGCTCCTCCATCCACGGGGACCGGAGCCATTACTATTGCTGTATTTGGTAAGCAAAATACGTACATCGAGCTCGAACCCTTTGATCAACGTTCTTGAGCAGATCACGAAGCATATCGAAAAACTGCAGTGCGGAGGTGTAGTCAAACAACTCAGCAGGCGTGGGAACAATCAGCACATCAGCAGCACATACGACATTAATGGTGCGATTACCCAGGTTAGGCGCGCTGTCAATAACTATGACATCATAGTCATGAGCAACAGTTTCAATGGCCAGTCGGAGCATCAGGTGTGGATCGGTGGGCAGTTTACCTTCATCAAATTTGCCCATTAACTCAGTTTCAATACGGTGCCAGACCAGACAGGAAGGATAAATGTAAGAGCACGGCCAGCAAGTGGGCTTTATTGCATAAGTGACATCGTCCTTTTCCCCAAGATAGAAAGGCAGGAGAGTGTCTTCTGCATGATATGAAGATCGTACCCATCCGTGATACATTGAGGCTGTTCCCTGGGGGTCGTTACCTTCCACGAGCAAAACACGTAGCCCCTTCAGAGCCAGATCCTGAGCAAGATGAACAGAAACTGAGGTTTTGTAAACGCCACCTTTATGGGCAGCAACCCCGATCACCGGTGGAAATACGTCTTCAGCACGTCGCAATCGCGTACCAAACACATCACGCATATGATTAATTTGTTCAATTGTATAACCAACACGTTGCTCAACCCGTCCTCGAATTTCCATATCCGGGTGCGGTAGTCGCCCTGCTTTCTCGGCATCTCTGATAGCCTGAGAAGAAACCCCAACTAAATCCGCTGCTTCACCTATTCTCCAGCGCCGGGTTATTTTCCTCGCTTCCGGGCTGTCATCATTAAACTGTGCAATGGCGATAGCCTTCGTCATTTCATGACCAGCGTTTATGCACTGGTTAAGTGTTTCCATGAGTTTCATTCTGAACATCCTTTAATCATTGCTTTGCGTTTTTTTATTGAATTGTTGCAATTTACTGCAAAGCAACAACAAAATCGCAAAGTCATCAAAAAACCGCAAAGTTGTTTAAAATAAGAGCAACACTACAAAAGGAGATAAGAAAGAGCGCGCATACCTCAGTCACTTATTATCACTAGCGCTCGCCGCAGCCGTGTAACCGAGCATAGCGAGCGAACTGGCGAGGAAGACAAAGAAGAACTGTTCTGTCAGATAGCTCTTACGCTCAGCGCAAGAAGAAATATCCACCGTGGGAAAAACTAGAGGTAGAGGTACACACGCGGATAGCCAATTCAGAGTAATAAACTGTGATAATCAACCCTCATCAATGATGACGAACTAACCCCCGATATCAAGTCACATGACGAAGGGAAAGAGAAGGAAATCAACTGTGACAAACTGCCCTCAAATTTGGCTTCCTTAAAAATTACAGTTCAAAAAGTATGAGAAAATCCATGCAGGCTGAAGGAAACAGCAAAACTGTGACAAATTACCCTCAGTAGGTCAGAACAAATGTGACGAACCACCCTCAAATCTGTGACAGATAACCCTCAGACTATCCTGTCGTCATGGAAGTGATATCGCGGAAGGAAAATACGATATCAGTCGTCTGGCGGCCTTTCTTTTTCTCAATGTATGAGAGGCGCATTGGAGTTCTGCTGTTGATCTCATTAACACAGACCTGCAGGAAGCGGCGGCGGAAGTCAGGCATACGCTGGTAACTTTGAGGCAGCTGGTAACGCTCTATGATCCAGTCGATTTTCAGAGACTAGATGCCTGAGCCATCCGGCTTACGATACTGACACAGGGATTCGTATAAACGCATGGCATACGGATTGGTGATTTCTTTTGTTTCACTAAGCCGAAACTGCGTAAACCGGTTCTGTAACCCGATAAAGAAGGGAATGAGATATGGGTTGATATGTACACTGTAAAGCCCTCTGGATGGACTGTGCGCACGTTTGATAAACCAAGGAAAAGATTCATAGCCTTTTCATCGCCGGCATCCTCTTCAGGGCGATAAAAAACCACTTCCTTCCCCGCGAAACTCTTCAATGCCTGCCGTATATCCTTACTGGCTTCCGCAGAGGTCAATCCGAATATTTCAGCATATTTAGCAACATGGATCTCGCAGATACCGTCATGTTCCTGTAGGGTGCCATCCGATTTTTCTGATCTGGTCAACGAACAGATACAGCATACGTTTTTGATCCCGGGAGAGACTATATGCCGCCTCAGTGAGGTCGTTTGACTGGACGATTCGCGGGCTATTTTTACGTTTCTTGTGATTGATAACCGCTGTTTCCGCCATGACGAATCCATGTGAAGTGTGACAAGTTTTTAGATTGTCACACTAAATAAAAAAGAGTCAATAAGCAGGGATAACTTTGTGAAAAAACAGCTTCTTCTGAGGGCAATTTGTCACAGGGTTAAGGGCAATTTGTCACAGACAGGACTGTCATTTGAGGGTGATTTGTCACACTGAAAGGGCAGTTTGTCACAACACCTTCTCTAGAACCAGCATGGATAAAGGCCTACAAGGCGCTCTAAAAAAGAAGAATCTAAAAACTATAAAAAAAATAATTATAAAAATATCCCCGTGGATAAGTGGATAACCCCAAGGGAAGTTTTTTCAGGCATCGTGTGTAAGCAGAATATATAAGTGCTGTTCCCTGGTGCTTCCTCGCTCACTCGACCGGGAGGGTTGAGAAGGGGGGGCACCCCCCTTCGGCGTGCGCGGTCACGCGCACAGGGCGCAGCCCTGGTTAAAAACAAGGTTTATAAATATTGGTTTAAAAGCAGGTTAAAAGACAGGTTAGCGGTGGCCGAAAAACGGCGGAAACCCTTGCAAATGCTGGATTTTCTGCCTGTGGACAGCCCCTCAAATGTCAATCGGTGCGCCCCTCATCTGTCAGCACTCTGCCCCTCAAGTGTAGAGGATCGCGCCCTTCATCTGTCAGTAGTCGCGCCCCTCAAGTGTCAATACCGCAGGGCACTTATCCCCAGGCTTGTCCACATCATCTGTGGGAAACTCGCGTAAAATCAGGCGTTTTCGCCGATTTGCGAGGCTGGCCGCTCCACGTCGCCGGCCGAAATCGAGCCTGCCCCTCATCTGTCAACGCCGCGCCGGGTGAGTCGGCCCCTCAAGTGTCAACGTCCGCCCCTCATCTGTCAGTGAGGGCCAAGTTTTCCGCGAGGTATCCACAACGCCGGCGGCCGGCCGCGGTGTCTCGCACACGGCTTCGACGGCGTTTGGCGCGTTTGCAGGGCCATAGACGGCCGCCAGCCCAGCGGCGAGGGCAACCAGCCGAGGCTTCGCCCTGTCGCTCGACTGCGGCGAGCACTACTGGCTGTAAAAGGACAGACCACATCATGGTTCTGTGTTCATTAGGTTGTTCTGTCCATTGCTGACATAATCCGCTCCACTTCAACGTAACACCGCACGAAGATTTCTATTGTTCCTGAAGGCATATTCAAATCGTTTTCGTTACCGCTTGCAGGCATCATGACAACACTACTTCCTATAAACGCTACACAGGCTTCTGAGATTAATAATGCGGATCTCTACGATAATGGGAGATTTTCCCGACTGTTTCGTTCGCTTCTCAGTGGATAACAGCCAGCTTCTCTGTTTAACAGACAAAAACAGCATATCCACTGCGTTCCACATTTCCATATAAAGGCCAAGGCATTTATTCTCAGGATAATTGTTTCAGCATCGCAACCGCATCAAGCTCCGGCATCGCAAACTGCACCCGGTGCCGGGCAGCCACATCCAGCGCAAAAACCTTCGTGTAGACTTCCGTTGAACTGATGGACTTATGTTCCATCAGGCTTTGCAGAACTTTCAGCGGTATACCGGCATACAGCATGTGCATCGCATAGGAATGGCGGAACGTATGTGGTGTGACCGGAACAGAGAACGTCACACCGTCAGCAGCAGCGGCGGCAACCACTTGCCCCAATCCAGGTCCTGACCGTTCTGTCCGTCACTTCCAGATCCGCGCTTTCTCTGTCCTTCCTGTGCGACGGTTACGCCGCTCCATGAGCTTATCGCGAATAAATACCTGTGACGGAAGATCACTTCGCAGAATAAATAAATCCTGGTGTCCCTGTTGATACCGGGAAGCCCTGGGCCAACTTTGGCGAAAATGAGACGTTGATCGGCACGTAAGAGGTTCCAACTTTCACCATAATGAAATAAGATCACTACCGGGCGTATTTTTTGAGTTATCGAGATTTTCAGGAGCTAAGGAAGCTAAAATGGAGAAAAAAATCACTGGATATACCACCGTTGATATATCCCAATGGCATCGTAAAGAACATTTTGAGGCATTTCAGTCAGTTGCTCAATGTACCTATAACCAGACCGTTCAGCTGGATATTACGGCCTTTTTAAAGACCGTAAAGAAAAATAAGCACAAGTTTTATCCGGCCTTTATTCACATTCTTGCCCGCCTGATGAATGCTCATCCGGAATTTCGTATGGCAATGAAAGACGGTGAGCTGGTGATATGGGATAGTGTTCACCCTTGTTACACCGTTTTCCATGAGCAAACTGAAACGTTTTCATCGCTCTGGAGTGAATACCACGACGATTTCCGGCAGTTTCTACACATATATTCGCAAGATGTGGCGTGTTACGGTGAAAACCTGGCCTATTTCCCTAAAGGGTTTATTGAGAATATGTTTTTCGTCTCAGCCAATCCCTGGGTGAGTTTCACCAGTTTTCGATTTAAACGTGGCCAATATGGACAACTTCTTCGCCCCCGTTTTCACCATGGGCAAATATTATACGCAAGGCGACAAGGTGCTGATGCCGCTGGCGATTCAGGTTCATCATGCCGTTTGTGATGGCTTCCATGTCGGCAGAATGCTTAATGAATTACAACAGTACTGCGATGAGTGGCAGGGCGGGGCGTGACCCCCTTTGAGTGAGCTGATACCGCTCGCCGCAGCCGAACGACCGAGCGCAGCGAGTACGAGTGAGCGAGGAAGCCTGCATAACGCGAAGTAATCTTTTCGGTTTTAAAGAAAAAGGGCAGGGTGGTGACACCTTGCCCTTTTTTGCCGGACTGCAGCGGCCGCTACTAGTAGGGAGACCAGAAACAAAAAAAGGCCCCCGTTAGGGAGGCCTTCAATAATTGGACTATCCCCTAAACTTCAAAGGACCAAAACGAAAAAAGACGCTTTTCAGCGTCTTATTGTTCGTCTTTGGTACCGAGTTATTAATATGCGCGCAGCGTCTGGAAAACCGAGGCCAAAAGACGTGCGTCTTTGATGCCCGGTTGCGTTTCTACAGCGGAATTTAAAATCAAGTCCGGCGCAGCCGGTTTGTGCCGCTTCCACGCAGTTATCTGCGCCTAAGCCCCCCGCCAGCAGAACGTTGCCAAGCGATTGACCATTTAATAGTGACCAGTCAAAACGTTGCCCGCTTCCACCCTGGCCGTTGTCTAAAACATATTTATCAACGTGCTGAAACTCGCGGGCGGGCAGGGTTTCACCGACGCTTAATGCTTTCCAGATGGCAACATGTGCTGGCAGAGCTTCACGCAGCGTATCGATATACAGCTGTTCTTCATTACCATGCAGTTGCACTGCCGCCAGCGATAACACCTTAGCTTTGTCCACCACATCGGCAATATCGTGATTGCGGAACACGCCAACATACTGCAACGGTGCCGCAGCCATCACTTCCTGCGCCTGTTCAACGTTGACGCAACGCGGTGATGTCGCAACAAAAATCAACCCACCGTAAATCGCGCCCGCGTCATAAGCTGCTTTAGCATCTTGCCCACGCGTCAGGCCACATACTTTATTCTCACCCAGCAACACCCGGCGCACGGCGGCGTGCAAATCGTCATGGGCCATCAACGCCGAACCAATCAGAAAACCGTTAGCGAAGTGGCTTAACTCGCGCACCTGAGCGTAAGTATTGATGCCGGATTCGCTGATTACCGTCACGTTGTGCCCCAGTTTCGGCGCAAGCTCGCGGGTACGGTTGAGATCAATCGACGAATCACCCGCAACGCGCGGTATTTGGTGCCGAGAACGACCTCTGCTCCCAATGCAATGGCGCGCTCCTGTTCCTCTTCATTACTGACTTCGGTCAGCACCCCCATCTCCAGACTGTGAGCGACGGCGGCAAGCTGGCGATATTGGTCGTCATCCAGTACTGAAAGCATTAATAAGCAGGCATCGGCCTGGTAATGGCACGATAGATCTGGTAAGGGTCGATAATGAAGTCTTTACATAAAATCGGCTGCGGGGCGATTTGGCTGACGATGGAGAAGATGAAAGCTCCCCTGAAAATATTTCTCATCAGTCAGCACCGAAATTGCCGAAGCGTAATGTTTATAAATGGCGGCAATGCGTGCTGGATCGAAATCATCACGGATCACGCCTTTTGACGGCGACGCTTTCTTGCACTCCAGAATAAACGCCGTGCGCGCACCCTGTAGCGCATCATAAAAATGTCGCGTGCTCGGCTGAACCTCATTCTGAAAACTGGCCAGCGGTTGCTGCTGTTTGCGGGCTTCTATACCAAATCGCCTTGTCTGCGACGATTTTCGCTAAAACGGTTTGCATCATTTAGTAGTCCTGTGTGACTCTAGTATTTAGTTTCTCGTTTCTTCTTCTTCCAACGAGAGAAAACGAGGAACTAGTCGCGCCACTCAATGACCAAACGAAAAAAGACACTCAAAGCATCTGTCTGAAATTGGTACGGTCCGCACAGGTGGATGCGGACCAAAACGAAAAAAGGCCCCCCTTTCGGGAGGCCTCTTTTCTGGAATTTGGTACCGAGTTATTAGGCCACACGTTCAAGTGCAGCCACAGGATAAATTTGCACTGAGCCTGGGTGGGATTCGGACTCGACCGCATAGCCTTCAGGAGTGAGTTTTGTGCAATACCAACCGACGACTTGACCCTGCCAAGCGGCACCAGATTTCTTGCGTACGCAATCCCCTAAGCCAAAGGTGGCACTCAGGGGAAGCGCAAACTGCCCTGCAACGGGAGCGTTGGCTTCATCGCTACTTTGACCCATCTAGTATTTCTCCTCTTTCTCTAGTAAAGTGTTTAGTTCCCTCTTTGCGTCCTTCATAGCTTGATCCGAAAAGTTCTCTAGTAGCTAGCCCAAAAAAACGGGTATGGAGAAACAGTAGAGAGTTGCGATAAAAAAGGGCATGCCGGTAGGATCCGCTAATCTTATGGATAAAAATGCTATGGCATAGCAAAGTGTGACGCCGTGCAAATAATCAATGTGGACTTTTCTGCCGTGATTATAGACACTTTTGTTACGCGTTTTTGTCATGGCTTTGGTCCCGCTTTGTTACAGAATGCTTTTAATAAGCGGGGTTACCGGTTTGGTTAGCGAGAAGAGCCAGTAAAAGACGCAGTGACGGCAATGTCTGATGCAATATGGACAATTGGTTTCTTCTCTGAATGGCGGGAGTATGAAAAGTATGGCTGAAGCGCAAAATGATCCCCTGCTGCCGGGATACTCGTTTAATGCCCATCTGGTGGCGGGTTTAACGCCGATTGAGGCCAACGGTTATCTCGATTTTTTTATCGACCGACCGCTGGGAATGAAAGGTTATACTCTCAATCTCACCATTCGCGGTCAGGGGGTGGTGAAAAATCAGGGACGAGAATTTGTTTGCCGACCGGGTGATATTTTGCTGTTCCCGCCAGGAGAGATTCATCACTACGGTCGTCATCCGGAGGCTCGCGAATGGTATCACCAGTGGGTTTACTTTCGTCCGCGCGCCTACTGGCATGAATGGCTTAACTGGCCGTCAATATTTGCCAATACGGGGTTCTTTCGCCCGGATGAAGCGCACCAGCCGCATTTCAGCGACCTGTTTGGGCAAATCATTAACGCCGGGCAGAAGGGGAAGGGCGCTATTCGGAGCTGCTGGCGATAAATCTGCTTGAGCAATTGTTACTGCGGCGCATGGAAGCGATTAACGAGTCGCTCCATCCACCGATGGATAATCGGGTACGCGAGGCTTGTCAGTACTCAGCGATCACCTGGCAGACAGCAATTTTGATATCGCCAGCGTCGCACAGCATGTTTGCTTGTCGCCGTCGCGTCTGTCACATCTTTTCCGCCAGCAGTTAGGGATTAGCGTCTTAAGCTGGCGCGAGGACCAACGTATCAGCCAGGCGAAGCTGCTTTTGAGCACCACCCGGATGCCTATCGCCACCGTCGGTCGCAATGTTGGTTTTGACGATCAACTCTATTTCTCGCGGGTATTTAAAAAATGCACCGGGGCCAGCCCGAGCGAGTTCCGTGCCGGTTGTGAAGAAAAAGTGAATGATGTAGCCGTCAAGTTGTCATAACTCTAGAAGCGGCCGCGAATTCCAGAAATCATCCTTAGCGAAAGCTAAGGATTTTTTTATCTGAAATTCTGCCTCGTGATACGCCTATTTTTATAGGTTAATGTCATGATAATAATGGTTTCTTAGACGTCAGGTGGCACCATGGAAGCTTTGTAATCACTCGATGACCAAAAGTAAAAACCCGCCGAAGCGGGTTTTTACGTAAACCAGGTGAAACTGACGCTAGCCGGTCACATGTCAATACTTGCCCTTGACAGGCATTGATGGAATCGTAGTCTCACGCTGATAGTCTGATCGACAATACAAGTGGGACCGTCATACAGACCGATAATCAGACCGACAACACGAGTGGGATCATGGTCCCAGACTAATAATCAGACCGAACAATCAAGTGGAGCCGTGGTCCCAGACTAATAATCAGACCGACGATACGGTG
+
)./0731//,-377(''&%$&&&'&$$$$'''&%%&&%$%(%%&%$$$&&&))-,,*6767211261<AEJJGGHFJD?@JBHICECEECJF<<;<?88IHFEJGJJJGEGIADIDC////@GJAA@@EJGJGJHDFDCFJJHFGJJJGJJGGGDDCEEE8...,..5586678<;;;6655700@-+).64456322)*/6===<?33JFGB@@7776685881001==>?>;855522:=>AHI@<9;FFJIIGDG2222=E=;897943322227<CEIJJJGJJJJJJDFDEDGFGCC?>?779FJHJJJJB@BBJCIJGF;74**+:;=>/,++,0>CJJJJJJJJJGJHJJIGJJJGHJFJHJJJ>JGEEEJFJD5HHJIJJFGFFJJJJJJJGJIHIIGJJJJIHJJJJGJGJBA112>=<>?C88ABJJJHJJJJFGJIJIJJJGEHGFFIBDIFCCCFGJD<767>BA8BDCJJJFHFGJHFHE:99:FHGEA?ADDJ@@BBJJJJJJJGJJJFJHJGEJJJEJHJIJB=ADDFI@IJJJJGIIJJFJFJJFHGJJJIJGJIIJJJJEIJGICCJGC<EGFIJJFIJJJJHJJJJIEJCGEFJHJJJJGJJHBJEGGIJJJJJIFJIIJJJGGJIJJJJJJJJJBBDJJJJJJJJGJJIJIIHHHGJHIJFJJJGJDFJJJHC5543366*((&$%)*+,-56<:=<@9999JJIJJIIIJIJJIHGIJJHGEFEGF<<==JECFGJJJJJJJIJJJJC<>CCJGJIJEDCFJJIFJJFFB@;;9/9956+00,//20/..-,,-23333BBA@BBJJJJGJHJIJIFEDJJJJJJJJJJIJJJJJJJJJJIJJJJFFIJJIJEGIDJJJHJJJJFJBCCIBE>>??ECEDDJFJJHJGJC==>?EFHJGEJIJJEJGJJJJJJJJJHDDDB@@AFE''''''(-((+,,,6>EBJJJJJJFJJJGFJJJEEGIJEJHFJHJIJJJGHJJJJJGFJHABCJ222/*+(''',,&&&'1;<<<?HDDCDGIFBJJGJJID..-.9>@=@AABGJJIJJJJ==<=JJGFIE?@@?JJHJIHJHJJJJJJHJJJDEFI745CC>0=>>BIJJFJJJJJJHIJJHJIJDAJE>AACGJGJJGJHJJHIGDJJJJJJJJJIJHJGHJIJJJIJIJJIHJJJJIIHJJJJJGHJJGJJGDGIJJJ<;:77<322223>>?AEED+++,1.+++&%$$%%%&**'&&&'%%'&&''&'((((((***9:<;?HEJJHJHGJJHFJIFIJJIJCCB@BCD@>>B?@@@9888@@@@HIJGA?ABDDJJFJHIJGDFBGFFHJJJJGCBA=<8763346-**+B@?BBDIGAGC?A@>@??C1AA@;;:/'&&9DB??9999>@981111;?:889A9JJIFJJFDA:FDG>>>DFGDGJGIA:76;=>8888/-,,<@@;DAAED655312212<***+73:9-+*,-2))))*,*))*8DJGGGJF0./32?ACDBFHBHEJEHJGJJJJFDCBAJJFJJJHJJIFJ@BAA2,,,+(&%%&(0012=ACFD)))*JJJJJJHAJFGDGGJJJHJDB;;40(''%(()(((*0666657//0:><<<=?988*<=DDAADEJJCACEF??>AHHJJIJJJJJJJJJJJJJIJDEEC;;<>===JIEJJFIJJJJGHDCEFEICA3334EBBCDIEJGJIJJJGJJGJJGJJIGJDJG888:=)()(%'(''(((<88BA@@4555D2)(()4454455=CCGJJ77878IIJJJGJGJJIIJIHJJJFGEJJJJHJFHJIIA66<<FB?>?BH;;:GJEHJJJJJIJJHJGJHJFFFCFB@BIJGE?;;;=JEECEEC:999;6678:3'&&&)(*+,+,//872,)%%&&''&&%'&&%%&'08:;:99;;/...5,**+,)*,-59<CJJIEJCDACCDDCA>I@J?<9:JIFGIFGJJJFJGHJJGJJJJJJJJJB@0-''**+32/.*&&$&'''(:;9DBDFEDAA><;;>?JDJJJJJEAHFJJJHEIGEIIJJJFFJGEGFEGJFH@@@AJJJJJJJGBACJJJJECCCDHIECFJJJJJJJJJJJFIHJJJJJJHCFCIDJDFEJIJIFJJEHGHJCFDIA?@:::6773555HCHDGDJI6>7>430010439::..,,AAE@@@@JJJJEGIFFHHFJJHJHJJJJHJHHIJJJJFJJJGIFHHFHEHDFGIJGGFJIGGJJHJGIIJHJJJJJJJJHIJEJJJJ<JJGHHHJJFJIJGJHJJIGJJJJJJDCA?@77FJHJHJIJIJIJJEFGCFJJEBAHJJIJJJIGHECIGHJGJFJGHFJJGJJJGJHJJIJJJJJJJGFEJBCBAE404'(;A@=F?CEDJJJCBDG@FFF@@@A=;99<;8>?FEFI<;:98;679:<=<E98888EFJJJEJJJJHJJHJGJIHJJFHGJJEFB@?G=:9:<JACACJIJJJJJJJJJJGBJJJDJJGJFFJIJ?C>3128:-('')**0,,,),;;?CC8778B==@FJJFGJGGFJJHGICCDCHJJEHB>==>JFFFHDEFHHJGJJJJHFDEDF.++,889>BFDFJIJJJJJJIJFD7.+,35.-)'''())*78<=;;DEEIIJJHJIGJEA@?>9:94.(().9:AACGEJJJGD>7777=;;:;>8778))))DJIIFIHED@<)'&(13CCEGGJIJJJDIFJJJJJJJJGJJIJGJFJJBFDA8740.<C@BJJIJIHEGJE//,,-3&&&''((''(,6@@AFGJHIJGDEJJJJJJGJHJFHBFEHJGJHFJJJJJEFJJJJJGHJJEIHJFICCFFA@?;==;;;///275589:=?8778@@EDHJJFFJJJGJAAAGJFJIHGCBAFFEJGJFGIEIJHHEGCDFEIJJFA>:;889HGJJJJJJJHJJGGHFIJJEGFEFGCD@>JGEDEG211@JFFGEIGGJJJGJJJ?89?@A@A<:9:ECFFGFJJJGFHAHGFEEHJFEGJJHJJJIJJJJJA@B>=4333>?JGJJJHHEJIJEFHEFGJGHIGJHJHJJDJ@@DFJGFDJJJJEJGJIHJIJGIHJJHGJJJJGEFHHJBHJJGJGGECGCC)'''++++556<JFCJJJIGJCJHHCBBEJJJJHHJJJJIJFIGIGJJJJJIJJJFJIIFC====JJFFJJGJJJJJJJJHJEEAJ@?DDGEGJJFHJJJHFGDEF?@?@JIEHEGHFFCDBJHDFHJJJGJJJGJJJDCC@@?@A@ACHJJI@>>?DJJC978=??9668>EJHFABCJFIFFJJGEDIHHJIJFJGFJGGE//99JJDDCEJJHIIIJJIGJFIJJIJJGJGHEJGIJGFJIJIHJHFJJHJJJJIJJE@?@BJJGIJJJJJJHCBEGJFFJGHEJHJEIC@BDGBJGIJJFHGJHIFFJFJJJJJIGJHJJGJJGJJGJHJJJHJIIIGFJHJJJJJJJJIJHFJGJJJJJJGJJJFIJFHJJGJHJHEEEIFG0--0//88722<:999???A?>4+****?EHE=>B@EFHGCGIJJ?@;2=:DEDABJHJGHEIDGJIGFJGGJIJFJJFJFJEJJJHJJJJHHJ<GEFJJJJ?''')=<<AEJHJFJADJIHJJJJJD@8;;<@10001/,,./13234:9:GGDFHHEHIJDCAACJJED<=<'%%&-27D8778EHGGJJJJIHGDIEJJEEGJFEIFHHC>>=>C7'&&')(&)8<??>>A@BD?A@ADA@AAFJFFFBCDCJGIFEHGEJHDEC9987:00007-++021499>?ABHFIFHGEDGEDCA@@@==??H@@@A@>??ABAAC6666@JJGFIGGGDBDDGEECEEJJJJIH???@DJJCGEDCBAAD>CCGJIF???DDEBFGEEDFHGHEHEJJEEFD=<<BJGFEEEDEGFJHFJFJIFEICGEDIJECDCFEEDGJJHCJGJ5555<83++,,,**+-.-.3-....999CEJEFFEGCEDCCGE>?>9>?CEHJDDGCDHEF<=A@@D)))85'=97)'',,:<<==?DDCHEDEJFDDFHIFIEGG???@FA6=;>526,)(/)+0//>JFEEGH?=@HJJJJJGFDIDDCCCEIJF@;;JGJFEIJGFFJEJHJHGFIJFJJIDJDEJCDCACC=;<=>DFDCCEDJGEDABDFFEECEGFDD>>>>@=--,,1)+++.4;9877;<>@ACGGJFEFJDECCCECBA>.,,02//:@>>>>---1CIGI855>@EJFHJHFHJHFIBACBCEAAJIHIIBCDD?>==BDFFJJGJFEDFDGHDEGGGJIJGJHJIJJGJJFJJEHC=/;<IGJ==?BCJHHGEFJJIJB764532.)*)/)():9=>?CBCJEJJGGH88<<DEIEDHJGGJGEDFDHHDCFHDFFGFIHJA5553545898:;=@A@AACDFCI;<DIDHEEIJGHFJDDCGG82'&&&'-11,,,.7986/0F????><<>ABACGHJJJJJJJJJJHJIIJGEIFJFA99>>B::8955441-.9<=>>>AA=7FEDEAAA@EFCAD@C75757;BCGGJJGJJJJJJJJJIJEHJJHHFJIJ2./HDB9664)))0004?@HFEEGGJF<::BDBABCFJJECAC9;0,.;=EGGJJJJIJJJHDHEE@7((((0257HJHFEDDDFGEEBEG:9994488<<ACEJJGF====DDJFJJJFGBDFE9;4+BIFGGJJGGIJJFJJJJGIJFJIJFJC@DJIIJJHJECCBDA@<?67EIIJEHE----..-&%*>B??>43300??JJIJ@AAABJJHJJGEJJJJJJJGJHJHHJHJ6669--,+,--.(00/43443?@ACBFFJGEHGJJJJIGGJ<;<<CCDJJFHJFJFHJJIJJJIJHHJJJIJJJJJIJJJIJGJFJDJHJGJIJHHFHDE987IGGJHHJFJJA@@AJJJJJJJJIJGJFHIGHJJJGGJHJIGGGFGEJIJGGJJIJJIJEIJJFJDFJHEJJJ@@@?EDDEIF>GHJJJ*)),10++/+,333=220)()=CB@==@AJJJF;;??8764420&&('**%%'*035==AJ@?@@CC;;;;;53112377B@;;26+***+644:5@@AIJJB))))56510/012BEFHHJJHGJJEJIJGJIHHJHJGJJJJGHCDJD@??>=---***+.-**+((((,4769BBCGHJFFHGFIIIFEBB@ADDFDFJ:97+++12=;>7BCBJFJJEDCIIEJCFDHJE@?<<>>?=<<;;2FCCJJJJHJJJJHJFJJHAJJJJJIFIF?>>>BJJJIJJFGJJIJJJJJJFJIGIGJJIHFCA@C===1?@@GJJGJFFBACAEJJ<9=:FHBCF@=BC?BBFFICJFGJFIIFJHHJJJJJJJHJJFJGJJJJGJIFIFAA:2&&())))9:GJHJEFDBACBFDEB@@BJFBEFJJ?<8:6740001@==@=IJJHJJFE999+++****//-+('()+0283226DEJJJFGJJGFJJJJJJIHIH<IIDEC>49././3J<FEEHFHIJIEJGJGJJHIJJJJJBCFEGIJJFJJJJHIJJFJHJJJJJGIFJJIJJJJJJJIJJJJJGJGAA=>==>>>>@31136563/47;<@CFIEJHJJIIGHIJJAFFE<@>?B>CHHJFIJGJ>JJEGC@C@@>?CBFEFFHFHFDFJHEJ<;;<>??EFJJEJFG@@JEA@>==>HJJFFJEDJJFHHJJEB<;@;<B@CBDJGFHJJFEDD<<<?=?>?EBEGJJHHFJJJC<>CAIJHFFDBJHCDCADEFDCBDEC=BJJJGFIJJGJJJIJIEGHJFJJJIJJJJJBCAAEDJJIIEGJG@A?@JGJIEDCBCJ99;HFJJJJEJGHJJJJJIJGJJHJFJJHIFDC@?@9,*())),,0366:89GJHJJJJEIJJFJJJJJJIJIFIGBBGI962.B@?9988:;>:9445?@EJEFHFJJJJDFJJIJJIGGJGJ?@HGHDJJJJDECBEHGJJJJFHHJJHJJJHJDJHJH5444A<AFAA<<=CFIJFJJJJHGHJFIJJJIJGJIJJHJGEIIJJHGHEJJJIHJJJGBIB>?B7779A((((D>AABJJJEGJJIJFF<<<>FCIHGEF====GFJJJJJJJJJGJJJJHEIGJJJHIFFJHGJJJJGJFIJ?@EJHJHEGJJJJCCCJIFFGCFFEJIJJJEJHBFGJJJJJJJJJJJIJJJJJHJJJJJJB@@?BCCJJH=<==JJJ>JIJJGJJJJJDFB=;98;:)''),59@BDIIGJJGIFJJIJJGJIJHJJJJJJIJGJFJGJIIJJJJJJIGJFGGJHJJJHGJEEHHAABCJHJFIJJJJIHJGGJJHJBCDIJJHGJGD?@JJGJJGIJHJFGEHGJJIJGJJHJHJJJHJJJEDFDJJJHHJEIJEIJ@@ABJCABCEIIJGJJJJJJJDDGEGJJIJJJH@@?HH@?(((+)(89=5/2344CCAGBFHGJFJA><<>DDHJGGF9999::;=>?>?>?5599422,'%%%'')),/..><GFDCDHJIIIJJFFACFCH?>=<:::G=;;;FJJEJJFHCJHCIJJIJJJJJFHFJGJBBCCJB@AAA8.+6>743/89555BCCJEHHGHGFGGG33468;;EA??@5444DA976::9765-2227-+*++59EDB?AEEA?ABIJJEJJJGGGJHHEHCCCJHJJFFJHGFCCD>@@HF5468HJFDDB7666BCAJEJHJHGJIHFG>=<<@@BJ80?@?@?<<<?=;;<GFIIJJJJIHJIHJJJJJJJJGIIJHGHJJJJJHJJJJHIJFGHFGFEJJJJCDC>,,+,51-))*))*+-+'$')+.-0*33330//2;FJFEDFJJEGECIFFJ@D>::99;<;<<@GEIIHGHJJJJJJJJB<<JIHJFEGHJJJJFJJJJFIIJJJHGJJJGJJJJJJFJHJJFGGCA@@AB>>@@IAA@JIEJJEEJJDBA=:;<JIJJIJJJHJJJJCA888GJFJD>>A?EHBHJBBBB>>HGHGJFEHGBECEGJFH<666688CGGDFDFJGIJJJJBDJED6/0JJJGJJJJJIJJFFJHJJGIJJJHJIIJJJJJJFJJJIJGFJFJJJGGJJJJBGJHEGIJGIJIJJJIJJJJJJJIJJHJJJJJJJJJJJGJFFGBEGJJJJJJJJJJHJJJIIGIHJJJJ>==>HJJJJJJHJJEGDB74356;99:97445JIGJJHIJJGJGJGJJFHJFJFJHHGJJJJJ?@<<;@?@FJEEHJGIHJJJHJGJJFJJ:::;IIJ@??HJJHJJJFJJFIGJJGEHEJJJJJGJJJIJGIIJJHJJJHJJJJGFFJJJGJJGIEIJJJJHJJFHD@?A:--->A?>JJIFFHCDEEJJIJJFFGJGAABAID@???;;<>?B@ABJIFJJGEJGJJIEJDEGFEF@??@JGIIJJJFJGGJJJHEEJJDJFJIJGHJDBDAABDIIJIGJJIEHJJJJJHFHFFGDIGJGGJJJGHGJJJJJJHJIJJJJIJIJJEA@@BIJGJHJIJDDBBBBA:>FHJJGFHEC<;;<=1.--)))&%%&(.-,)'''*'&&&'''&&&)&$&%$$%%$$$&'&%%&&%$%(.--/-6?BEGHIJJJ?>>=DDC>JGJFJIJGJGJHGJJJFDJDF;<<=:98:....3:989:CEEJJJGJJCABDIJJFDGJJGJGED>../CJJJJJGHJHFJHJJJJBAB:888@CIJJHFJJJJIJJEFC?>@BECEAJFG::('&'')&&%&((''()667JEFCGHHF><<;@@CFEJ>=>E@ACBFDCFJJECCCFHJJJIJJ?>?><<<<<=:;33326*/221-**//0323-.<>?@@JJJGAA=6*)('(6;GJ@AB?=<8,*+3871698;=IJJEHJJIIJJJIGJGHJJJHJJIGEEG77---)+++=FHCCBDIF?==<=CIIJDHFJFJHJJJGHJJHJJJJIJJFGDDC((((=;>JJJJIJGHJEGJHF>@22*((::@C67JIJGJIFFFCIJJIJJGDAAAJFCDCBCHJCDEGFEDJH=?==@@HDC?@FJGJJEDCEHHGIJJJGCGCC@A40DB<<9,')4-89A3223?J>=<<<ACDC@@@BFHH<<<<IJJIJJEHJED>?+**.-,2<==@645ABFHFECJFD<998444))-4558878;GDDD=JJB@=1'&&&&)(&&&.1113335;<:<*))''*,-/9::6(((&&&*.-.//..1:><?@A2222-+-3'&&(*(&%%.+,.2/*,,&'&&%%&&*+0=?JHHHHEGEHB@@C>?@JE>==CJJJEHIFDCJCF?@3BHFJJFHJJB95AEAC<4373980;;9=AJDCEFDIB?AACHJJJDGHJBA@ADEJGDEGEC>>FDIJJEFFGJJHJJJJJJB???IFDFF@=6+))*8>?@FIFGHJJIJDDFD9EHGFIHJJFJGIHG<55@BAEGGFFJA@A@BACAD=?JJGJJJI@GEJFHEHGJJJJIGDDIJJJEFJC??6668HJIGECFFJFFFJJJJI@><<;899<JJJA?;</...4..444;?BEDCCDEJEDBC6323)))).,--)%%'32;>AJGJJFJIHHJDGJJJJJIGJJJHJI????@JD2,,,.011?@DIG@?AG=HFEJFIE;88.+,++))*19::?GHJJHIJCH@??33341///8(()9>?CBBBBA<<EHFB@EFC,,+,,++59?AAG;::55756430.,*'&&('('&%%$%(**+057=BCDBGECHEJHJJJJIHEJJJJJJHIJHJGHJIGF@A@>@7347?DIIHEJJ;;;;;C?;;799BDBBCBJBDBCJFFHCBCB@=76BBACDCACCBIJJJJJIHEJHIJFHHFGGEEJADDFJHJICGJGJGGJJIJJJ:::9601,,-55,)-2045@HFFJIGDIHGEEHJFJHJGGH@CFJHGD;:98=9A@:986773410//0<?::??@>?CC'''(4338><90-.BBJJFJFJJ>@>><;9;7799HHJEDGFIJJEFABHE<;;ABDCDB@ABAEDDCJE888;J@>=*&%&,*6CEJJJJJJJJJJIJFEJEFGE<<:6766<::::@GHD@>??AAHHIFJEJJGFGHJJIJH3333BDGC@**+0AAHJFDCDFJJGGHH>;999@+++3GACJIHFJEJJJJJJIHDGJJGICH>??EJ<<;<=;8884,*0263434<==GIABECGGIJJJJFGJJJJJJJJGDFGBHCB@@>DB<;;;ABJGJGJHJGDC5555AHEIBGFJHJECDIEDHFJJJJJJHJJJJJJJJJJJGHDEJ@?>>CHJIBHJGHIJJIJHJIHGHJJJJJIJFEJJHJJIFGJJJJJJFJEJJJFCD>>BJGJJJJJJHGJGIJJJJJIJJJHJFDCCCIJFGJJJJFJJFHJIJJJJJFHJJJBBABJCFEIEGGE=FE=:1*''+:@@CDJGFJGJHGHJJGJGEIGJHFIJJJJJJJIHJJJEA?AJIJIGGHFJIHIJJHFJEGIJHJIIJJEDDJEHGJJJJJDCCAG@DBC?FBCHJGHJJDFDFJJIIJIJJIJHIJJJJJ4---,)''(8;=>>@;;:;?BIJIJJHJJHHGIJJFJJJGJJDJHJJJJHEJIHGHIJFJEJJEDEDIJHJJJJJJIJJJJJECDBEGHHJ;999A@CHJJJ32230005:CD@>>?AEJF>@IIJHJJAA979;;998>>HHIJGC>?>HGHGEIJHJHF=<<?@?GIG<<<9887:E@EGJJHGHHJJIFHJJGGFJ@JIGJIJJJJJEHIJJJGJDCBDGECJA@?;<;:@?@FJHJJIJIGHHJJJJJBE;:778:JIJJIII?>;<ADJGGGBF=GDD2222>ABBCGJGFJJJJJIJJIHJJHJ<<HJJJIJJJJJJJJHHJJJG==99CHJJIJJJJEJGGFFJJFJGJJJJGJJJEB---BHDBCAC?>@GIF?J@FGIBDEJIJFJJJJGFGFCG?>JJJJJJFJHCCDDGJ?>7666BFGHJJJGJJJGHHIGJECBCDFJDDADFDEFEDIHDF@@<52.29<DEJJIHJJJJIJJFEJ>==?>>==9<<JGJJGEJHEJGFJEEGHJJJJJJHJIIA?=>9995*&./'9?@HCAAAGFJJFFFFJJJJJJFGIJ511144339FJDGD@CJJFJGJJHJJGFJIJJHGJDEJFGIFJDGGJIGJFJDB5446)(((00044-,-47520/'''&***)''-+'9989:420-+*))-121)(''(*-'&&&,('')1//4362234466552/../4+)'$%%%%((&(,0,0))*37:=8876:97>227333-('')+((((++*,'%%$
@Glass_F3P_6_D3_6_19_20
CCCGCCAGTACAGTAACAAGATCATGCCAGTGCCTTCACCCCTTTCGCCAGCAATACGTCGATCTGAATCATTATACTTGGACTGGTCATTCTGAGAATCATTCATCAGCAGCTGAACATCTGGCGCGGCTTTCGCATCTTGCTCAATAGCCTTGCGCACTACAGACATAAAGTTATCGTCGTACTTATAGATTGTTACACCAATGCGAGTATCAGCAGCGTGTGCAGCGGCACCGAATAACATGCTGGCCATCACAGCAGACAGGGTTAACACCTTCTTATTCATGGTATCTCCGGTTTTTCTTATGCAGGGTAGTGCTTGAGATAAATGCTCGGCGGGGCAGTAGAGTTAATGAAGTGTTACTGAACGCCGAAGCTCACTTTTTAAAATTCGTTCTTCCATGCCCGGTAACGCTAAGGAAAAACGGCTTTAATTGTTGTTATGACGCTGTTACCTCGGCAAAAGTGATTATTCACTGTTACATACGGGTTACAACGTTAAAACGGTGCAATCATAGCTATCACATTGTTAAGATACTGTGAAATCACTCACAGATTGAAAGCGGTTACATCGCCTGATTTGTTGAGTTAGTGATCGCCGCCGCATTCTGGCGTGTTGCGACAGAATGGCGACGCACTAACGTCGGCATAAAACAGTGGCTGGCACGAGGATCAATATTGCCTGCTGCCCCCTGCAAGGCCAGTTCGGTGGCTAATTTCGCCATTGAAGCAATGGGATAACGCACGGTCGTTAATTGCGGGTCGGTGTAACGGGCGATGGGAATATCATCGAAACCGATGATTGAGAGATGTAACGGAATCGCAATGCCATTATCTTTTAATGCTGTCAGTGCGCCAGCGGCCATATTGTCGTTATAAGCAAATACAGCGGTAAGTTGTTGGATTGGCCCCAGCAGTTCAACCATCGCCGCCTCACCGCCCGGCATGTCCGGCGTACCAGCGCCAATCCAGCTTTCCGGCGGAATAATATCCTGCTCTTTCAACGCACTCATCCAGCCTGCTTTACGCATGGCGTCATCTTCAATGCCGTGGCTGGAAGAAGATAACCAATACGTTGATGACCGTTATTCAGCAACATGCGCGTCGCCATTCGGGCACCGCTGAGATTATCGAGGCAAACGCAACGATGGGCGTACCCGGGCACAACGCGGTTGATTAACGCCATTACCGGGAATGTTATCCATAAATTGCGCCAGTTCATCGTCACTCAATGCTTTTGAGTGAACAATCAACGCATTACAACGCTGGCGAATTAACACCTCAATGGCGTGACGCTCTTTTTCCGCTTCATGATAGCTATTGCCGATTAGCACGTATTTCTGATGCTGCTGAGCGACCAGATCCACCACTTTACCAGCGCGCCGAAAAACGCATCAGAAACGTCCATCACCACCACGCCAATGGTGTCGCTAACCTGAGTTGCCAGCGCCTGGGCATTGGCGTTTGGCCGATAATCCAGCTCACTCACGGCTTTCATTACTGCTTCACGCGTGTCGGCACTGACCAGCGTGCTGTTATTGAGCACCCGGGAAACCGTTGCCACAGAGACGCCAGCCTGACGCGCTACATCACGAATGGTGATCATATTCACTACCTGTTATGAGATTGCAGTAAATGACTGCTTGCTGGCGGCTATTTTGTCAGCACTGAATACAGGACTTCGTGAATCGAGTCACAGCAATGGAAACGGTTACAGCCGTTTTGTTAACGAATGTGATCCAGATCGTTATCTTGATGTTTTAGATATTGCCGGTCCGGCAGCACGCAAAGTTAACTGACGCCAGAGCCATTCCACCGGCCCCTGGCGGAAGTGACGCAGCCAGATAACAGAGAAGAGGATATTCGCCAGCCATCCGGAATAACAAACGCCAGCATTCCAGGCGGTCAAAATGCATAAACAAACCGAGGTGGTAAAAAAGCGTGGTACAAATCAGCGTTTGCAATAGATAGTTGGTCAGCGCCATCCGTCCGACGCAGGCGATCGCAAGCACCAGCTTAAAGCGGCTCAATTGCGGCCAGAAGCCATAAAACAGCGACGCATAGCCAATCGCCTGAAACGGCGCACTCAGTTCCCGCGGCATTTGAAGTAAGAAGGCACACCAGCGATACGCCCAGTCCAGCTGCCATTGCAGGGCGATGGCAGGAAGGTTAATGGTCACCAGATCACCGCCGCACAAAACCAGTACGACGATAGTGACGTAAGCTGAACTGCCCTTTCAGCCAGCCGCTGCGCATCAGCACCACACCAATGAGCATCATCCCTGCCAGTTGCCAGCCATACTGTGCGCCCAGTGCCAGTAAACTGTTGCCAACACCATCGGCACGATTACTGATCGCTTCAACGCCGCCGTGAAGCTTCCAGTATTTTTCATACAAAATAGCCGATGCATCCGGCGTCCAGGCGCGGCTGGTCTGGCTGTCGGAAATCAGCCCCAATAACAGCAAAACGCCAAGCCCCACCAGATAAAGCATGACGCCTGTATTAAACAGGCTTTTTACCGATGGCGCATCGCGCACCAGCCGCCAGCAGATTAAGCCCACCAGCCCGTAAGCCAGCAAAATATCGCCGTCCCAGAACAATAAACCGTGAATAAAGCCCAACAAGACTAACAGCGTTAACCGCGACTGGATCCAGCGTCTGCCACGGGGCAGCAACATTTGCAGGCCCGCACCAAACAGTAGCGCAAAAAGCGTGAGGAATTTCACCTGGCCGATGAGATCAAGAAATGCCCAAGTCCATGCATCCCGCGGCGTAATAGCACCGTACCAGGCGGGATTGAGATAAGCCGCCTTTGGTAGCCCAAAGGCGCTGATGTTAATCGCCGGATCCCCAGAATGGCGACGCCGCGAACAAAAATCGAGCGTGACGTTGCGCTCCATGGTTCCTGCCTTTTAATCAGTTGTGATGACGCACAGCGCGCAGAAACTCGTGGCGCGTATTCTGACTGGATTTGAACAATCCACCAAGAGAGGTCGTTGTCGTGGCACTGGTTGCATCGCGGATGCCACGCGCCTTCACGCAGTAATGCACCGCGTTGATCGAGACAGCCACGTTATTGGTGCCCAGCAGCGTTTGTAGCGCAATAAGAATTTGCTGCATCAAGCGCCTGCACCTGCGGACGCTGGGCAAAGAACTGCCACAATGCGGTTAATTTTTGACAGACCGATCACCGAATCTTTCGGGATATAGGCCACCGTCGCTTTGCCATCGATGGTAACAAAATGGTGTTCACAGGTGCTGGTCAGAGTGATATCGCGCACGGTGACCATTTCATCGACCTTCATTTTGTTTTCAATGAGGGTGATTTTCAGGGAAATTGGCGTAATCCAGACCGGAGAAAATTTCATCGACATACATTTTAGCGATGCGATGCGGCGTTTCCATCAAACTGTCATCAGCCAGGTCGAGATTCAGCAGCTGCATCATTTCGGTGGTATACTGACCAGCAATAAGGCTTTTGCGCGTTTCGTTATCCATTTCATATTCACGGGCGGGCGCAGCGGTGTTCCAGTCCTCGCGCAACTAACGCTTCATGAACCAGGGCCGCTTCTTTACTGAGTGATGGCATTTATGATTTCTCCTGCAGGTGTGACGCCTCCCCGCCCTGCGTGGGGGCAAAGTTATTAAGCTGATTTACAGCCTGATTATTGTGCGTGAGGCGGCGCACATAATCCAGTATTCACAGCGATAATTATTGTAATTGCCGCTGCCTTTCATGAGGCAGATGTTAAAACATCGTTATGCAAATACGGAAGTGAAAGTTACTCACAGCACATTGAATAAACGGTATGATGAAGAAATTGCAAACAACACAACAAGGAGCCACGCATGGAAATGCTCGAAGAGCACCGCTGTTTTGAAGGCTGGCAGCAACGCTGGCGACACGACTCCAGTACCTTAAACTGCCCGATGACGTTCAGTATCTTTCTCCCTCCACCTCGTCATCACACTTCACCACCAGTGCTGTACTGGCTTTCCGGATTAACCTGCAATGACGAGAACTTCACCACCAAGGCGGGTGCCCAGCGGGTAGCGGCGGAACTGGGGATCTTACTGGTGATGCCAGACACCACCCGCGCGGCGAAAAGGTTGCCAACGACGATGGCTACGATTTAGGCCAGGGCGCAGGCTTTTATCTTAATGCCACGCAACCGCCGTGGGCGACGCATTACCGGATGTATGATTATCTGCGCGATGAATTACCGGCGCTGGTTCAGTCGCAATTTAATGTCAGCGACCGCTGCGCCATTAGCGGTCACTCAATGGGTGGTCACGGTGCGCTGATTATGGCGCTGAAAAATCCGGGTAAATACACCAGCGTTTCGGCCTTTGCGCCAATTGTGAATCCGTGCAGCGTCCCGTGGGGAATCAAAGCGTTTAGCAGCTATTTAGGTGAGGACAAAAATGCATGGCTGGAATGGGACAGTTGCGCACTGATGTATGCCAGTAACGCGCAGGATGCGATCCCGACGCTTATCGATCAGGGCAATAATGATCAGACTACTTGCCGACCAGTTGCAACCTGCGGTACTGGCAGAAGCCGCGCGCCAGAAAGCGTGGCCGATGACGCTGCGTATTCAGCCGGGATATGATCACAGTTACTACTTCATCGCCTCTTTTTATCAGGATCACCTGCGCTTCCATGCGCAGTATTTATTGAAGTGAAAGTCCGCCCGGTTCGCCGGGCATCTTCTCATCAGAAGCGATGATCCACTGCCATAAAGTAACGACGTCCGTCTTCGTTATAGCTGTAGTCGTCACGACTGAGATCCTTGTCGCCAAGGTTCAGCACGCCTGCGCGCAGTTTGACGTCTTTAGTCACCTGCCAGGCCGCGCCGGTATTCCAGATGGTATAACCGCCCGGTGTTTTAGCCGTCGCGCTGTCGGCGCGTTTCTGCCCGTATAGTGCCAGAAACATAGAATGACCAGTCTTCCAGCGCCAGCGGTTTCCAGTCCAGCGTACCGTTAGCAGTATGGAACGGCAGATCGGATAGCGGTTTGTTTTCGCCGTTGCTGACATCACGACCATCGTTGTAGGTGTAGTTAATCGACAGTTTCCATTCATCGTTGAACGGAATTTTCAGTTCGGTTTCCACGCCCTGAATACGAGCTTTGTTAACGTTGTAGTAGCTAAATACCGGTATGCGCCGTCCGTTCACGCCCGTCTCAAAACCAACAAAGTTTTGGTAGCCCGGTGCAGCGTTGACGTCAGACGTACGGCTGATGCTGATACAGATCTTTCACATCGTTACGGAAAACGGTAACGCTGGATTCAACCCCTTCCAGCCAGCCTTCTTCACCCATGTAGTAAAGCCCCAGCTCCCCAACTTTCGCTGGTTTCTGGTT
+
/-+&'&%'$$&'()&&'%$$%%%&'%&..558CJFIGIJJJJJHJGHJJJJH@A@BJB@0,,-,,)&'&()((*,'&&((1:=@HJJJJJJIFJ65=>?><JGGJJAA@DFHHJIJJIJJJJJJJJJJGJEGHBCBIDGDJ<<<<---.../?F>CIJCDCBJIHGEHDEJIJJIJGJJIJJJJGJGJJJHIFJJJJJJIJJIIJJFHJEIJHHJJJJHHJJIJFJJJJJJJJJJHFGJJIJJJGJJJJ@JJGJJJJFJHEJEEJEHJJHGJJGJJIHJJCJJJJJJIJFA@@>=1BBEIJJHB?7=IIGJGHGJDFFEJIEHJHJJJJHHIJGJJJCFJJJJIJJIFJFIJIHJJIJJIJJJJIJJJJJJIJJJJJIJIJF>HHJJGJJHJJDFFBFFDHJEIJJJIHJIJJ@=5&%%%&&.?JJHGJJJJIHHGGJGJJEJJGHJIGJHJGDBHFBBCDJJHGHGDCBBEGJJJJJJJIGJGJIJGHCGGBDECCIFEGFJJJDIEEIBDCEEDGJ)**+:9:9=5555443-)))118:::::9,,+*,,''66:JJJJGJHFGGJJJIGFGEFDFJJJJJA>=;=90000/13330/@??A==>>JJJIJJJEGFIJE>888;DA@IA@AAE>===BJDJA<;:2225GJFFJFEJEIA@@::43.-)*0,,,97789HHGHJFJJJFIGGECEDJJJDCEEG556FJJIGFGHJJJJJFIHJJJJJ;;;8::EJEGCEE66++43222792<:?EJHJGIHJJJJHJJJJJ@???JEGJIJJFJJFEDEJJJJJHGGIFAEEHJJIFJ?@DIA>??@HEIIJHJFJFJJJJJDCBCJIJFGFC.,,,/:BBHJJIHGIGJJH:::;GJGIIGJJIJJJEJJGGJFJIJJJJHE<2+''&&**''',,,3>?BBGGJJGJGHJFFJFEFFJJJJIJFGJIJIHHJJJFDCABABJGJJJEI+***JFGJEIGFJDIHJIJJJJJIJJGJJHJHDBB?989<=HJJIJJJJJJJJJJJJHJJFGEGJGJJJJEJHJA>>=CBBJD>=><??@JJHFEB</=11:CDHEBEHJHGJJFJHJJEJHJJJFGJJGGJJJHJGIBCACIJDHFFJJHHJJGEFGDGA@CEEG>,+++BEEFDFHEIFJJIIJIJAC??B>:390884466GCDG?><,,434....;0,.3245AJJJEGAA8526GJEEIDA@AABAAGJJJHHFHJJIIGHGJJJJJJJFHJJJIJ3331555>>55522-,,-/./39HJJGJIIGEC:99:GJHJIJHHJGFJJEJFJGHFJHJGJIJJJJIJJJJJHGJJGJJJIGGFJJGJFJJHFGJHGHJHJJJ@@AF0//.&&&&&'(5A===CHGJJJJJJJ@F=9:?@JIJ>=''')FJJJJJIGIJJHJJJJJIJJGJC;;<DJJJIJJEJJJJJIJJJJJGJGJFEDEGEIGJJGIJCDJFHDECCFEDCB2220333@BBAHHIEGIHFJGI755523324:2+''')+,%'/..0AHECGJECDJGJJJJJFIFFJEFFD6555DJA=JJDFCH=:9:76654578:=7266AFJGGJGJIJJJJGHAA3344GJF;;<<AC@BCBJGHJIJJJJJJGFJFDFJJJJJJIGGJJJEEJDHIDJGFIIJGJJEIIBA;///01DCD788975,+45461),//0008GJFGJJJIGGJJHJJJJJIHJJJJJFJJJGJJJJJJJDJG@DHDDC??@B?9::;<CBEEDGFGBADAHDJJJGJHJIJJJJJGIJJFDB===::9:888CB@BCEFFIJBC>33=>JJFJHJGGGJJJHJIJJJJGHDFDB9&&&'./8?@BFIHJHJHDDJFJJJIIJGJHJ@?@?A=:921(((8?BECCE9999,,(&&%##$#%&&'+DGJG???EDDBBDGIFJIHIJFEEEIJJFJFGJJFGFJHJFJJGJHGJJJHJJFFGGHJFJJBDCAA==A>FIJJJJHJJJJHJHJJGAA@AJHGDF2001IEGEGF>>=>CDCJFGJJJJGJJIJIJJJIDBB@D@@;5844J@:JIGBABFGJHJJHIGGJJHGJJIHJJJJJJEED@AA@DCFIJD5A;3FJHHJJHJJJJG:::@EGABJHJGJJGJJJJJJFJGJGIJIJJJIJEFJD=>=EFD?HHHJJECEE::::A<988///(%%%&&&&)&&'(((&)(')*+,,7ECBDFJGJJIIGJJGJJHFIJJFEDEA@BDHJJJJEGIHAFDJJHEJJHJJGE@<443101*))'&''>/--,,,,-2AAEA@AAAJAHJJJJJJJJFJIIJJIJHJFE@8BEDEDDGDCBGJJJJG?>>?E@DDEFJDFBAHJGJEEDGFF?<<<=::<?@??@EJIJIJJJJJJJJJJ?J?JJFJJEBEFEEHHIJJJJFJGJEGEJFJJJJDHFFJJJJJJEJHGJGJJJFIJIJJJHFAA?>EHFJJHJJFJBB@BGJ===@GJGHIFJJJHGGJJ?ABBHCDBJJJJJJJJJJJJIIHJFGEDFJ0000FBCC?9;=3DGGJJJHJJB@@?DGFJJEFJB?<<=;6110.,08ABJFJFFB?@AGFFFIFJGJHJGIJIJJIA?@@JAC3*IJJGHGJJFJJJJIIHFJDEA=::89?BGH??6666EJJJJJJJHGJJJGGEFFE?@IJGHJIGJJGJHIJDJEJHJDEEGG==<<<DEJHJHJEGHFJJJHI;;;::;:;ABJHJJFJHHFEFJJJHJB???>EJFGJHE>ACABD@?@AFGAGJHFCG;=GIJIFJGJJGGEHIJJJJJJJHGIIJJIIHJJJJIFA>??C;0/0;;@DEJJJJGFFGCJJJECEGIGJJJJHJJHGB>89*88*(((,,,6=<<;677;C>?GFDHDFDC@::::D>9ABC;;;@BCDHHEBC@AA3334>'><<?B?@@CEJFJJHJJJDDDHHJJIJJJJJGJFDDGJJHIGIJJJJGJIGJGIHJJJJFJJJJJIJIJJJIJJJJJJFGGIJJGJDC@@A@JGEC;97333=><JJJIJJJJJJJJEJJJGIIJIJJHHGFFHJDJDJHJIHFDIJJGJCC?:822)''(2=<<<J:99:;113>>=921100000;:<JJFIGJJEJJJIHJJJFJBGJEHJHJFHC'''&&%$&)+.<@DJEJHJFEDJCBC8D?D1001/..0730)())*)+//>=:==EFJJFHJA@?@<;;?EJJGCCBBHJJJIJJJHGJFEJHEJJJJJJJGIIJGIFJJFIJJGJJJJJGEJJGJHJJJIJJIFJJJJJJJGJJ;@@?HGHJJIJJIEFGJGJJGJJHJHFF6667<999=JA<=DGJJHGJEJD9888?>>BB>==<873***),B><:8798:/689HCDCFFAG?BA><<65-+''('0026478:=>A=>=4334C<<97955667759:2EDGJIGJJB4/////./8DEJJ=>=?GJJHIFGJFEJ@31*(((+++,/*))((*)+++<<<CDGJJIJGJDJHJJGC::>FGGEJGG@JFF==<=433,*'&&(+-0<2222=<...((((12)32566=JJGJFEJJIJJIJIEIJJJFDBFDFGJJJHJGJJJJJJJIJJJIJGJIH?;:-031110122A?CAFHJFJFJFJH=<<<=A@72,**CCHDIIJFIJJGJJJJJJJHJJJJGFIJJJHIJJGJJJHJJJGIDCCHJB=<<=FJIEJIGJJIFCB8888IJIJD?@@@HGJIGJJJJJJJJJJJHJFJHJC3345<:8;4.--('&&%&'&(&'*''9JF?@??FHJFJHJJHJJFIJJIJJH;;=?::82000DEJJJHHJJJJJGJJIGGJJJJJJGEB@?=<:986////>DEBDC@BDGJEJJJJHCEDDGFFCDBCJ;:9+(&'+>>>;<;<JJF?=??@ADJHGIJJJJJJJHIJHIHJJ5555C>>GGIGHIJJHFJJGJHJIGCCB<<==G???IGDHDFJHFJDCFACECCD7ABA0*+&&&$%%%%)('$$$%222;;;JHJJEEFDHJJJFJJEGJJJFJFEHJHCCHEIDBDB@<::?B@@EEJJJJCFDIJJJJJJJJGFIEJFJGG@??@IFJFB3000/0('''),168988:B@-)(('((),,-299>CDGIJIJHJJJJHGJJJJHJJJJJJHJHJJGDHC;;776>BEG;:8730119:BDDJIJJHJJJEJJJEEJIHJJJFJJEJJHDBCCHIDEJHHJFJHJDIJGJJE=>=DCACBJJJHIGHEGJFHGIGIJ@?A?11018AA=??>FBHHIJD;;;BJJGDEDEFJJGJHIJJJJHGB@@@@@@@@BBEEJHJJJGJHJJJIIIJJJJJHGHJJJAGECD<<=JEJJJJJJJJJJFC:@HFEHE=999=JGJEGHJIIHEJHIIGDEGJJJJJJIJJJDJ83DDJJJJJJJHJGFCBJF5445DEDIJGHJGFFIGJEGJJ989HGJJJIGJGJJFJHHJJJIGJIIFJJJJFIJHJJJJJJJFJJJJJJJJJIJFJEJJCEJ7777>:9:;4333BB;333333587%%%%''''(%&(('('&'+(68222.)*((99:<DGJJJJHJJHJJJHIJJHJHF6657;;EB@?AGJHEGJEJGIIHJJJJJFHDJJG>=:9;<CDHJEJHGDFIJDHIGHGJJJGEJ>9<GEDCEJGG=76='''')*.7/...-/.2542015<87779@:420.-,,-.?JFEGFJJGJH=>>=<<>:5//38=<A8879;0322:@HGEJJEFDC6556:9888>;33101000/1000011121''(34=BFJDEHJJJIJHHGJJFJAA?@62)+,-97;:GCDDFJGFJJGGIJHIJJJIHGJJJCJJJJJJGHHGD97776GIJ@@@AJJHEJJEB6654'&''...*.*8EDFIFEJGGEE:::99?BJFJJJIIJGJJGIJIJJJFJJIHJJHJFJJJA>@7;22@==?>D=68:>F:>2&(22222==DDHEJEJJHIJFFD>?:2212:566:>>GDJJJGJFJJIJJJIJJJJJGJFJJ666>=>AAABAHJJJJIJFJIC>GIHHEJEJJHJIFEBCFHDDDCEHEEJIJJJJJJJJJJJIFJ((((EEFIJJJEII?JJD>>?FJJJJJJHGEFHJJGJJFJFHJGJJIJJHGFHJJGHJJJGJJIJHHHHJJIJJJIJJJIGJIGJJHGJIJHGHDJJHJJJJJHEEEEE@=*(((*79888;JJJJJHJJJEFJJJIJJJHJEJGHIJHJIGD@A@@BBBHJJHHEFHJIHIJIJHGGGGHGFJGJJ?.**+*++5,67AFB==?DJCEHJJJJJJIJEGEEE;==?EDCEDJJJIB5:2<<;998::=47>.6DBA@EDD;;;<JEED;;;;A@HBD@?=<<EHHA@AGGIJIDDB((('
@Glass_F3P_6_D3_6_19_21
GCCCGATGTACGCGCGCGTGGATGAAGACCAGCCCTTCCCGGCTGTGCCGAAATGGTCCATCAAAAAATGGCTTTCGCTACCTGGAGAGACGCGCCCGCTGATCCTTTGCGAATACGCCCACGCGATGGGTAACAGTCTTGGCGTCGCTAAATACTGGCAGGCGTTTCGTCAGTATCCCCGTTTACAGGGCGGCTTCGTCTGGGACTGGGTGGATCAGTCGCTGATTAAATATGATGAAAACGGCAACCCGTGGTCGGCTTACGGCGGTGATTTTGGCGATACGCCGAACGATCGCCAGTTCTGTATGAACGGTCTGGTCTTTGCCGACCGCACGCCGCATCCAGCGCTGACGGAAGCAAAACACCAGCAGCAGTTTTTCCAGTTCCGTTTATCCGGGCAAACCATCGAAGTGACCAGCGAATACCTGTTCCGTCATAGCGATAACGAGCTCCTGCACTGGATGGTGGCGCTGGATGGTAAGCCGCTGGCAAGCGGTGAAGTGCCTCTGGATGTCGCTCCACAAGGTAAACAGTTGATTGAACTGCCTGAACTACCGCAGCCGGAGAGCGCCGGGCAACTCTGGCTCACAGTAGGTTGAGTGCAACCGAACGCGACCGCATGGTCAGAAGCCGGGCACATCAGCGCCTGGCAGCAGTGGCGTATCGGCGGAAAACCTCAGTGTGACGCTCCCCGCCGCGTCCCACGCCATCCCGCATCTGACCACCAGCGAAATGGATTTTTGCATCGAGCTGGGTAATAAGCGTTGGCAATTTAACCGCCAGTCAGGCTTTCTTTCACAGATGTGGATTGGCGATAAAAAACAACTGCTGACGCCGCTGCGCGATCAGTTCACCCGTGCACCGCTGGATAACGACATTGGCGTAAGTGAAGCGACCCGCATTGACCCTAACGCCTGGGTCGAACGCTGGAAGGCGGCGGGCCATTACCAGGCCGAAGCAGCGTTGTTGCAGTGCACGGCAGATACACTTGCTGATGCGGTGCTGATTTCGTCGCTGGCGGCGTAGCCTGGAAGCCCTGCTGGCAAACCTACCGGATTGATGGTGATT
+
--00<?@JIGJGJJCGCED?@AAJGJFJFGIGHIFJG=JE1JJGJJEJB733C?43325126334EGIJJFJJJJJDAABBACJJJJEJIIGIGJJJHFG>>CDEEJJFJHJIJIJCBBDJJJG@@JBCADDCB110((('02*'''*/?AACGEF<<=DHFB=;41.222522/...444;;=<=97:;BHFFHHGGGDJJJJJHFBA@:66,:;BEEDBABDFJJGJJJFJFJCGJFJJJHJJIJJJGEJHJJJHJEJJJHHHJIJJHJE?>>?CJAA@6766>;;;;<@ABFJHFJJJJGJJGFGHHIIJJJJFJJJGIJJJHIJJJHJFDHGEFHIHJHJJJJGHIJJJHGJJGJIJJJIJHJJJJJJGJJC?=>554DIJDBBEIJHJGJHJJJJIJJJFJ7777JJJJJJGEJFHJJIJJJJFEGEAGGEEFHJJJHIJJBBBBGDD@HIJGHJGJJJJJFIJJIGJJJJGJGJJJJJJIJJJIIFJJJGJJGJHJJJGJJEJJHHIJJJHJJJJIEGJJHJJJJJEG;;;;EJHHGJJGFJDHGFCCEIGIEJJFDJEFFIFFHECDDC-,,,21022>:99---0)))(&&&&04?@@EDCCFJJHGJJJJFD1112544701@CFGHDCCDJJJIDGEDJJJ:::999422++&&''..AB>>CEBB@/---00@JJIGG@BFDDJJEDFE95FAJHFJJGJJJCGFHJJIJJJCDCDJGGJJJJCBBCHJJIHJHJHGJHJHFIJJEJJA@>;:91*.9<=<=DHFFEHJJJJJHCCEHJJJJE>FB@B6577CD;::9656FAABAFJ@ECDJEEIGJGIGJGIIHJJJIJJ1111&&&''3570.;88<<>DCFIFHJJJJ@@@@FFFJJIIJJJG@888;/...8.HA-,,-3HJJFDFDEJF:::JH<:::?=<=ECJJJJCDF<CBDECBD>?99<873222=A@ACCJJJFJJHJEIHJJJHJIIJFJIGFFFDEJJHJJJIJJJJFE0///)(&&(%%%%%$$%#######$&'%''&%('('&%#$*./0,,**1039<B=>>7563/'$
@Glass_F3P_6_D3_6_19_22
GATCGGAAAGATCGCGACTTTCGCCATCAATACGAGCACGATAGCCCTGGCTTGCCAGGTTCTGCCAGCGTTTTGGTGTGTTCGCCTTTGCGCTCTTTAATGATTGGCGCGAGTAGCATCAGACGCTTGCCTTCCGGCTGCGACAGCACGTTATCCACCATCTGGCTGACGGTTTGCGCCGCCAGCGGGACGTCGTGGTCCGGACAGCGCAGCTCCAACGCGGGCGAATAACAAACGCAAATAGTCGTGGATTTCGGTGATTGTCCCCACCGTAGAACGCGGGTTATGAGACGTCGATTTCTGCTCAATTGAGATGGCGGGAAAGCGCCTCAATCTGATCAACATGCAGGCTTTTCCATCAGTGACCAATTGCCGCGCGTAGGCGGAAAGGAATTCAACGTAACAGCACTGCCCTCGGCATGTAGAGTATGAAAGCGAGCGAGGATTTGCCGAACCCGAAAGCCCGGTCACGACAATGAGCTTGTCGCGGGGGATAACGAGGTTGATGTTTTTGAGATTATGGGTGCGGCACCCGAACTTGGATCTTATCCATTCACCTTTCCCGGATTAAACGCTTTTTACGGTGACGTGGTACCGGCAATCACAAACGGTTGATTGTAGCACAAATTGACCTGAATGAATATACAGTATTGGAATGGCTTACCCCGGAGTGTTGTGTAACAATGTCTGGCCAGGTTTGTTTCCGGAACCGAGGTCACAACATAGTAAAAGCGCTATTGGTAATGGTACAATCGCACATTTATTATTCAGAACGATTTTTTTCAGGAGACACGAACATGGCCAGCAGAGGCGTAAACAAGGTTATTCTCGTTGGTGATCTGGGTCAGGACCCGGAAGTACGCTACATGCCAAATGGTGGCGCAGTTGCCAACATTACGCTGGCTACTTCCGAATCCTGGCGTGATAAAGCGACCGGCGAGATGAAAGAACAGACTGAATGGCACCGCGTTGTGCTGTTCGGCAAACTGGCAGAAGTGGCGAGCGAATATCTGCGTAAAGGTTCTCAGGTTTATCGAAGGTCAGCTGCGTACCCGTAAATGGACGGATCAATCCGGTCAGGATCGCTACACCACAGAAGTCGTGGTGAACGTTGGCGGCACCATGCAGATGCTGGGTGGTCGTCAGGGTGGTGGCGCTCCGGCAGGTGGGCAATATCGGTGGTGGTCAGCCGCAGGGCGGTTGGGGTCAGCCTCAGCAGCCGCCACATGATCTCAATCAGTTCAGCGGCGGCGCGCAGTCTCGCCCGCAGCAGTCCGTCCGGCAGCGCCGTCTAACGAGCCGCCGATGGACTTTGATGATGACATTCCGTTCTGATTTGTCATTTAAACAATAGGTTATATTGTTTTAAGGTGGATGATTAAAGCATCTGCCAGCCATAGAAAAAAAGAAGCCTCCGTTATGGAGGCTTCTACGTATCAGGTCAAAATCATTGGCCATTGTGGCGGTGTCTGATTCATCTCTTCTATCATCACCGACTGGATGTACCGATCGCGGTGATGTCCCGCCATTGTGATATCA
+
%%(/43348;712997668BC?FJJIFH<<<>D?@?ADB6.0,+,,.////14,,*()310'*()+&)--33.--78;D:=:8899:GH@JGJJJHHJJHJJJJJFJJJJGHEDCEGFDCCEDJ??>>?FDBJ>J<@9GJJ+***22***64,>>@:JJJIDJGHJJJGJIJFIGJJHJGBCEBEGHEG@?88+**+-00245???@BB@4333(''(44>????@CBCBA@AIIJHJJGJJEFJEGJJJJJJJD@A@===87622-(%%&(<>@ADJEJFFJFJGE(&&++*+/789E?6545:)*))01---0100*,+.---,&&&'-)))&(''*+0.../++*),),6555;5>62005::,+*&))*<3221;9434740*::95(-('+,06;@;<?'&&&&&'.-,'-+,*+*%%%%%''(-+++6;J:99:<779777779:+*+,1899?CJDJJJJFIJGJGJ@BB10004>=@<<<799B?=;'''&&'.3=>@EFJEJIJJJIJJJBA7/13.-++*'&&)&--,1-&&''+56-7>>>>=69CA<?<6:.&)))=89;;/..,--2/.,-/0&&%&''2,(.+03,,,,//))*+////'&%&))%%&'-:;?:JJJGHGGHEH++++4<9:889766111263----+-/1><;<@CJFJEJJDJJJJHFHEDCAFFHJJJJIA>A;::A+EGJJEFEEHJJ@@AAGGI@@@BEIJHEJFHB==<=FHJJJGJDD///+++((%%''&%%%4<:=>IJJFJE@C<AG@D??IJJHGF@?JJHJJAABADJHFDEDJI>===DH:999DGCAB>>3334:<@0000;+**+//1...062546))))779>@FGIJIJHIJJJJ73335::779>FDFFJJIJJJGHJHJFHEJGBGBFFCEIJGJJJJHJJCCCDJIIJEDGJEGBBB5228>**(,334=ACHHJJJIJJHHJJJGHJJIHJJJFDE2222@???<=@AIGIJFJDAABECBBCBB?>>??BEA==:/333766;8381//07664***./;2210993<3)))()))++++4----3790/.//DFE88831./0.=::AH?=879;JFEFJJDDBCGJHEGJJ>;=E;55CDCFJ999:E@<622++++2:HGJJFD?>?@E@@++**,1-+'(***:;@CHJGJJIJFDDEJJJJFJJJJGEEFBDDJ<:88::2262121/..,*&&&'&&%&$$&%)''',0/0?DIEJFJJEEE?=>8833=?D>@<<>;;86.,)*+27CDJFEEEBAABCCI=>>@GFIIB@?0001>CB?DBJJJJJIFEGJI==<<>;003/,+&&(''&,.888:2223EEDEDFACCDJECACD=<;445=<@CHJG22129:=222=2:0)&&(0?>>?CEFHECGEDDG>>744;8776+**+//3=<<;;@HDHDCJEFDB<;;/...6::<???@D000009:ABEFJEGJACBBDGJICCD;;:;''''.+)(()&%'''(>?>?@<932*).,'''()(&'&&%$
@Glass_F3P_6_D3_6_19_23
GCGACGGTTACGCCGCTCCATGAGCTTATCGCGAATAAATACCTGTAACGAAATCACTTCGCAGAATAAATAAATCCTGGTGTCCCTGTTGAATACTTAGGGAAAACCCTGCGGGCCAACTTTTGGCGAAAATGAGACGTTAGATCGGCGCGTAAGAGGTTCCAACTTTCACCATAATGAAATAAGATCACTACCGGGCGTATTTTTCAGTTATGAGATACGGACTCAGAGCTAAAATGTGAAAAAAATCACTGGATATACCACCGTTGATATATCCCAATGGCATCGTAAAGAACATTTTGAGGCATTTCAGTCAGTTGCTCAATGTACCTATAACCAGACCGTTCAGCTGGATATTACGGCCTTTTTAAAGACCGTAAAGAAAAATAACACAAGTTTTATCCGGCCTTTATTCACATTCTTGCCCGCCTGATGAATGCTCATCCGGAATTTCGTATGGCAATGAAAGACGGTCACTGGTGATATCGGATAGTGTTCACCCTTGTTACACCGTTTTCCATCAGCAAACTGAAACGTTTTCATCGCTCTGGAGTGAATACCACGACGATTTCCGGCAGTTTCTTACACATATATTCGCAAGATGTGGCGTGTTACGGTGAAAACCTGGCCTATTTTCCTAAAGGGTTTATTGAGAATATGTTTTTCGTCTCAGCCAATCCCTGGGTAAAACTGCACCAGTTTTGATTTAAACATCGCCAATATTGGACAACTTCTTCCGCCCCCGTTTTCACCATGGGCAAATATTATACGCAAGGCGACAAGGTGCTGATGCCGCTGGCGATTCAGGTTCATCATGCCGTTTGTGATGGCTTCCATGTCGGCAGAATGCTTAATGAATTACAACAGTACTGCGATGAGTCGCAGGGCGGGGCGTAGACCCTTTGAGTGAGCTGATACCGCTCGCCGCAGCCGAACGACCGAGCGCAGCGAGTCAGTCGGCGAGGAAGCCTGCATAACGCGAAGTAATCTTTTCGGTTTTAAAGAAAAAGGGCAGGGTGGTGACACCTTCCTTTTTTGCCGGGACTTGGCCGCTACTCGTAGGGAGACCGAAAACAAAAAAAGGCCCCCGTTAGGGAGGCCTTCTCAATAATTGGACTATCCGTTGCGAAGGCAACAAAAAGACACTTTCAGCGTATTGTAGCGTCTTTGGTACCGAGTTATTAATATGCGCGCAGCGTCTGGAAACCAGAGGCCAAAAGACGTGCGTCTTTGATGCCCGGTTGCGACTCTACAGCAGAATTAAAATCAAGTCCGGCGCAGCCGGTTTTATAGCTACCACGCATCTGCGCCTAAGCCCCCCGCCAGCAGAACGTTGCCAAGCGATTGACCATTTAATAGTGACCAGTCAAAACGTTGCCCGCTTCCACCCTGGCCGTTGTCTAAAACATATTTATCAACGTGCTGAAACTCGCGGGCGGGCAGGGTTTCACCGACGCTTAATGCTTTCCAGATGGCAACATGTGCTGGCAAAGCTCACGCAGCGTATGGATATACAGGCTGTTCTTCATTACCATGCAGTTGCACTGCCGCCAGCGATAACACCTTAGCTTTGTCCACCACATCGGCAATATCGTGATTGCGGAACACGCCAACATACTGCAACGGTGCCGCAGCCATCACTTCCTGCGCCTGTTCAACGTTGACGCAACGCGGTGATGTCGCAACAGATCAACCCACCGTAAATCGCGCCCGCGTCATAAGCTGCTTTAGCATCTTGCCCACGCGTCAGGCCACATACTTTATTCACCCCAGCAACACCCGGCGCACGGCGGCGTGCAAATCGTCATGGGCCATCAACGCCGAACCAATCAGAAAACCGTTAGCGAAGTGGCTTAACTCGCGCACCTGAGCGTAAGTATTGATGCCGGATTCGCTGATTACCGTAGCATTGTGCCCCAGTTTCGGCGCAAGCTCGCGGGTACGGTTGCGATCAATCGACAAATCACGCAGATCGCGGTTGTTGATGCCAACGACCTTTGCTCCCAATGCAATGGCGCGCTCCTGTTCCTCTTCATTACTGACTTCGGTCAGCACCCCCAGTCTGCCCAGACTGTGAGCGACGGCGGCAAGCTGGCGATATTGGTCGTCATCCAGTACTGAAAGCATTAATAAGCAGGCATCGCGTTTGGTGATCGCACGGCCCGGATCAATCTGGTAAGGGTCGATAATGAAGTCTTTACATAAAATCGGCTACGGGGCGATTTGGCTGACGATGGGGAGGAATTAAAGCTCCCTGAAAATATTTCTCATCAGTCAGCACCGAAATTGCCGAAGCGTAATGTTTATAAATGGCGGCAATGCGTACTGAATCAAATCATCACGGATCACGCCTTTTGACGGCGACGCTTTCTTGCACTCCAGAATAAACGCCGTGCGCGCACCCTGTAGCGCATCATAAAAATGTCGCGTGCTCGGCTGAACCTCATTCTGAAAACTGGCCAGCGGTTGCTGCTGTTTGCGGGCTTCTACCCAAATCGCCTTGTCTGCGACGATTTTCGCTAAAACGGTTTGCATCATCTCGTGAGTCCTGTGTGACTCTAGTATTTAGTTTCTCAGTTTCTTCTTCCAACGAGAAAACGGAGAACTAAGCGCGCCGCTGCGATTGAGCCAAACAGAAAAAAGACGCTCGAAAGCGTCTCTTTTCTGGAATTTGGTACCGAGGTCCCCGCGCGGGTCAATAGGAGCCAAAACAAAAAACTTTACCCCTTTCGGAGGCCTCTTTTATGAAATTGGTACCGAGTTATTAGGCCACACGTTCAAGTGCAGCCACAGGATAAATTTGCACTGAGCCTGGGTGGGATTCGGACTCGACCGCATACCTCTTCGGAGTGAGTTTTGTGCAATCACAACCGACGACTTTGACCTGCCAAGACGGCACCAGATTTCTTGCGTACGCGATCCCCTGAGCCAAAGGTGGCACTCAGGGGAAGCGCAAACTGTCCTGCAACGGGAGCGTTGGCTTCATCGCTACTTTGACCCATCTTCGTCCTTTCTCCTCTTCTCTAGTAAAGTGTTTACGTTGCCTCTTTGCGTCCTTCATAGCTTGATCCGAAAAGTTCTCTAGTAGCTAGCCCAAAAAAACGGGTATGGAGAAACAGTAGAGAGTTGCGATAAAAAGCGTAGGGTGGATCCGCTAATCTTATCGATAAAAATCCTTATGGCATAGCAAAGTGTGACGCCGTGCAAATAATCAATGGAGACTTCTGCCGTGATTATAGACACTTTTGTTACGCGTTTTTGTCATGGCTTTGGTCCCGCTTTGTTACAGAATGCTTTTAATAAGCGGGGTTACTACCGGTTTGGTTAGCGAGAAGAGCCAGTAAAAGACGCAGTGACGGCAATGTCTGATGCAATATGGACAATTGGTTTCTTCTCTGAATGGCGGGAGTATGAAAAGTATGGCTGAAGCGCAAAATGATCCCCTGCTGCCGGGATCTGGTTAATGCCCATCTGGTGGCGGGTTTAACGCCGATTGAGGCCAACGGTTATCTCGATTTTTTTATCGACCGACCGCTGGGAATGAAAGGTTATATTCTGCACGATCTCACCATTCGCAGTAGGGGTGGTAAAAATCAGGGACGAATTTGTTTGCCGACCGGGTAATATTTTGCTGTTTCCGCCAGGAGAGATTCTGGTAAGCTACGGTCGTCATCCGGAGGCTCGCGAATGGTATCACCAGTGGGTTTACTTTCGTCCGCGCGCCTACTGGCATGAATGGCTTAACTGGCCGTCAATATTTGCCAATACGGGGTTCTTTCGCCCGGATGAAGCGCACCAGCCGCATTTCAGCGACCTGTTTGGGCAAATCATTAACGCCGGGCAAGGGGAAGGGCGCTATTCGGAGCTGCTGGCGATAAATCTGCTTGAGCAATTGTTACTGCGGCGCATGGAAGCGATTAACGAGTCGCTTCATCCACCGATGGATAATCGGGTACGCGAGGCTTGTCAGTACATCAGCGATCACCTGGCAGACAGCAATTTCATATCGCCAGCGTCGCACAGCATGTTTGCTTGTCGCCGTCGCGTCTGTCACATCTTTTTCCGCCAGCAGTTCAGGATAAGCATCTTAGCTGGCGCGAGGACCAACGTATCAGCAGGCGAAGCTGCTTTTGAGCACCACCCGGATGCCTATCGCCACCATCAGGTCGCAATGTTGGTTTTGACGATCAACTCTATTTCTCGCGGGTATTTAAAAAATGCACCGGGGCCAGCCCGAGCGAGTTTCCGTGCCGGTTGTGAAGAAAAAGTGAATGATGTAGCCGTCAAGTTGTCATAACTCTAGAAGCGGCCGCGAATTCCAGAAATAATTGTAGCGGAAAGTTTCCGGTTTTTTTTTATCTGAAATTCTGCCTCGTGATACGCCTATTTTTATAGGTTAATGTAGTCATAATAATGGTTTCTTCAACGTCAGTGGCACCATGGAAGCTTTGTAATCACTCGATGACCAAAAGTAAAAACCCGCCGAAGCGGGTTTTTACGTAAAACAGGTGAAACTGACGCTAGCCGGTCACATGTCAATACTTGCCCTACTGACAGGCATTGATGGAATCGTGGTCTCACGCTGATAGTGATCGACAATACAAGTGGGACCGTGGTCCCGACCGATAATCAGACCGACAACCCAGTGGGATCATAGTACCAGACTAATAATACGGACCCGACAATACAGCGGACATCATGCAGCTTAATAATCAGACCGACGATACGAGTCGGTTAGTCCATTAGACTAATAATCGGACCCAACAATAGAGTGGGACCGTGGTCCCAGACTTAATAATCAGACCGACGATACGAGTGGGACCATGGTCCCAACTAATAATCAGACCGACGATACGAGTGGGACCATCAGTACAGTACTTGTGATTATCAGACCAACGATGCATTCGGTGCGGTAGGGTCCCAGACTTAATAATCAGACCGACGATACAGTGGGACCGTGGTCCCAGTCTGATTATCAGACCGACGATACAAGTGGAACAGTCAGCCAGAGAGAATATTCGCCGTTATGCTTTCTGGCCTGTAACAAAGGACATTAAGTAAAGACAGATAAACGTAGACTAAAACGTGGTCGCATCAGGGTGCTGGCTTTTCAAGTTCCTTAAGAATGGCCTCAATTTTCTCTATACACTCAGTTGGAACACGGGACCTGTCCAGGTTAAGCACCATTTATCACGCCCTTATACAATACTGTCGCTCCAGGAGCAAACTGATGTGGTGGCTAAACTTGTTTCTTGATGCAGATGACGTTTTAAGCACGGAACGTAAAGGTGATAACTTCTTCAGCTTCAAATATCACCCCAGCTTTTTCTGCTCATGAAGGTTAGATGCCTGCTGCTAATTCCTCTTTATCTGTAAAGGCTTTTTGAAGTGCATCACCTGACCGGGCGGATAAACGTTCGCCGTCAGAAAAAGAGCAACAACTGATTTAGGCAATTTGGCGGTGTTGATACAGCGGGTAATAATCTTACGTCGAAATATTTTCCGCATCAGGCCAGGCGCCGATGTTTGCCAGCAAATTCATTCTGCAATCGGCTTGCATAACGCTGACCACGTTCATAAGCACTTGTTGGGCGATAATCGTTACCCAATCTGGATAATGCAGCCATCTGCTCATCATCCAGCTCGCCAACCAGAACACGATAATCACTTTCGGTAAGTGCAGCAGCTTTACGACGGCGACTCCCATCGGCAATTTCTATGACACCAGATACTCTTCGACCAAACGCCGGTGTTCTGCTTGAGCCAGTCACGTAGAAAAGAAAGGGATGAGATCATCCATGCATCCTGCGTTAGCAGCTCCTGGTAACATTCATTGCCCACCTGACCATACCCCAAGGTGTTACAACACTATCACCCCGGAGCACTTGAGAAGATAAACTTCACATCCCGACCACATACAGGCAAAGTAATGGCATTACCGCGAGCCATTACTCCTACGCGCGCAATTAACGAATCCACCATCGGGGCAGCTGGTGTCGATAACGGAATTACTTTGTCTTCAACCCGTTAAGTATTGAGCGTATGTTTGGAATAACAGCACCGCTCCATTATCTAATCTCCAGCGTGGTTTAATCAGACGATCGAAAATTTCATTGCAGACAGGTTCCCAAATAGAAAGAGCATTTCTCCAGGCACCAGTTGAAGAGCGTTAATGAATGGCCTGTTCGAAAAACAGTTCTCATCCGGATCTGACCTTTACCAACTTCATCCGTTTCACGTACAACATTTTTAGAACCATGCTTCCCCAGGCGTCCGATTTGCTCCTCCATCCACGGGGACTGAGGACCATTATTATTGCTGTATTTGGTAAGCAAAATACGTACGTGGCTCGAACCCTTTAGATCAACGTTACTGAGCAGATCACGAAGCATATCGAAAAACTGCAGTGCGGAGGTGTCATCAAACAACTGGCCGGCGTGGGAACAATCAGCACATCGACAACACATCAGACATTAATCGTGCCGATACCCAGGTTAGGCGCGCTGTGAATAACTATGACATCATAGTCATGAGCAACAGTTTCAATGGCCAGTCGGAGCATCAGGTGTGGATCGGTGGGCAGTTTACCTTCATCAAATTTGCCCCATTAACTCAGTTCAATACGGTGCAGAGCCAGACAGGAAGGAATAATGTCAAGCCCCGGCCAGCAGATCGGGCTTTATTGCATAAGTGACATCGTCCTTTTCCCCAAGATAAAAAAGCGCAGGAGAGTGTCTTCTGCATGAATATGAAGATCTGGTACCCATCCGTGATACATTGAGGCTGTTCCCCTGGGGGTCGTTACCTTCCACGACCAAACACGTAGCCCCTTCAGAGCCAAATCCTAAGCAAGATAAACAGAAAACTGAGGTTTTGTAAACGCCACCTTTTATGGGCAGCAACCCCAATCACCGGTGGAAATACGTATTTGACCTGGCAATCACGTACCAAACACATCACGCATATGATTAATTTGTTCAAATTGTCTAACCAACACGTTGCTCAACCCGTCCTCGAATTTCCATATCCGGGTGCGGGATCATCGCCCTGCTTTCTCGGCATCTCTGATAGCCTGAGAAGAAACCCCAACTAAATCCGCTGCTTCACCTCTCTCCAGCGCCGGGTTCTCTCCTGGCTTCCGGGCTGTCATCATTAAACTGTGCAATGGCGATAGCCTTCGTCATTTCATCAACAGCGTTTATGCACTGGTTAAGTGTTTCCATGAGTTTCATTTCTGAACATCCTTTAATCATTGCTTTGCGTTTTATTGAATTATTGCAATTTACCCTACAAACAACAACAAAATTCAAAGTCATCAAAAAACCGCAAAGTTGTTTAAAATAAGAGCAACACTACAAAAGGGAGTAAGAAGAGCACATACCTCAGTCACTTATTATCACTAGCGCTCGCCGCAGCCGTGTAGGTAAAGAAGCATGTAGCGAGCGAACTGGCGGAAGCAAAGAAGAACTGTTCTGTCAGATAGCTACGCTCAACACAGAAGAAATATCCACCATCGAAGAACAAGGTAGAGATTTCTACACACAATCCTGGATTCGAGTAATAAACTGTGATAATCAACCCTCATCAATGATGACGAACTAACCCCCGATATCAAGTCACATGACGAAGGGAAAGAGAAGGAAATCAACTGTGACAAACTGCCCTCAAATTTGGCTTCCTTAAAAATTACAGTTCAAAAAGTATGCGAGAAAATCCATGCAGGCTGAAGGAAACAGCAAAACTGTGACAAATTACCCTCAGTAGGTCAGAACAAATGTGACAAACCACCCTCAAATCTGTGACAGATAACCCTCAGACTATCCTGTCGTCATGGAAGTGATATCGCGGAAGGAAATTTGATATCGTCGTCTGGCGGCCTTTCTTTTTCTCAATGTATGAGAGGCGCATTGGAGTTCTGCTGTTGATCTCATTAACACAGACCTGCAGGAGAGCGGCGGCGGAAGTCAGGCATACGCTGGTAACTTTGAGGCAGCTGGTAACGCTCTATGATCCAGTCGATTTTCAGAGAGACGATGCCTGAGCCATCCGGCTTACGATACTGACACAGGGATTCGTATAAACGCATGGCATACGGATTGGTGATTTCTTTTGTTTCACTAAGCCGAAACTGCGTAAACCGGTTCTGTAACCCGATAAAGAAGGGAATGAGATATGGGTTGATATGTACACTGTTAAAGCCCTCTGGATGGACTGTGCGCACGTTTGATAAACCAAGGAAAAGATTCATAGCCTTTTTCATCGCCGGCATCCTCTTCAGGGCGATAAAAAACCACTTCCTTCCCGCGAAACTCTTCAATGCCTGCCGTATATCCTTACTGGCTTCCGCAGAGGTCAATCCGAATATTTCAGCATATTTAGCAACATGGATCTCGCAGATACCGTCATGTTCCTGTAGGGTGCCATAGAATTTTCTGATCTGGTCAACGAACAGATACAGCATACGTTTTTGATCCCGGGAGAGAGTTATATGCCGCCTCAGTGAGGTCGTTTGACTGGACGATTCGCGGGCTATTTTTACGTTTCTTGTGATTGATAACCGCTGTTTCCGCCATGACAGATCCATGTGAAGTGTGACAAGTTTTTAGATTGTCACACTAAATAAAAAGAGTCAATACAGCCAGATATTTTTGTAAAAAACAGCTTCTTCTGAGGGCAATTTGTCACGGGTTAAGGGCAATTTGTCACAGACAGGACTGTCATTTGAGGGTGATTTGTCACACTGAAAGGGCAGTTTGTCACAACACCTTCTCTAGAACCAGCATGGATAAAGGCCTACAAGGCGCTCTAAAAAAGAAGATCTAAAAACTATAAAAAAAATAATTATAAAATATTCCCGTGGATAAGTGGATAACCCCAAGGGAAGTTTTTTCAGGCATCGTGTGTAAGCAGAATATATAAGTGCTGTTCCCTGGTGCTTCCTCGCTGGCTGGACCGGGAGGGTTCGGAGGGGGGGCGCCCCTCGGCGTGCGCGGTCACGCGCACAGGGCGCAGCCCTGGTTAAAAACAAGGTTTATAAATATTGGTTTAAAAGCAGGTTAAAAGACAGGTTAGCGGTGGCCGAAAAAACGGGCGGAAACCCTTGCAAATGCTGGATTTTCTGCCTGTGGACACCCCTGCTCAATGTTGATAATTCCTCCCTGGTTGTG
+
0-+...:::AFIGJIIFJJEHJJJEDE?JCDB=<<9)'')(((*10++)'('++****2.079=<6/.//07;CA=>@CCEGJGGGFCC@22+'((()&))*<@@=3/--''''(<E877:CBB?BBJJFEGD96655446)'')2322--++/09:58;A=@9>ADIJCEJEIJFJJFEEEJD<9;:=>2222FEFIJJEGJ@DFB)&&'.**'%%&&%&&&')+'%%%'(+''(**((&'(-05;;=::==>GJFJDD9:99BDJJHHJGJHJJFFHJ?@CBC93233@@?:93433599CJJFEJGJJFJF@==<=811..=>7767DCEIAAABJJGFJGFGECAAA..,--4/,,99?CBDEIG6449;9900/0ABFEDCCCGJJBAAAGJGJHJFIA=BDEGJJIABBBIJGJBCCCGJA<IGFJJJJJIJJEFJJGIJFHJJJGEC?@??FEFDEDEJEIJ;556C20//'(),,++&&)((+'''')-*+013<?;210033429788862=,,,-9<>>FC??GJ5555H766611111/04:<3322---.788BEGJJJJJJJJGJGJI<41)*543:986==7899879888-,,,./26*)'''0000555:::<<=;:C@>><*;;@EHHJFJJD?5//0077777>;AE<;;=BA?><<(''';>>79/+)''&&)((((84799DFBDEDFGIJC('&&((('('''$$&&(*())'+2.-()<=?AAFDEJHJIDJI''''52+/**.-.+*++>@CFICDDFGJEGEJJDEA<<<=FIJIJIJJI?77=9:411%%%%&&&,,1363355<7888BCFEE0,,-,-,*)-++++-6>BC@DACGIEFGDIGHII==;**+7....5533111==7;('.-.3//+'.114===HHDDIEGJBD=;=B@B@BDB???=>AEFCEGB=<1144322%%&'&&&'()*68DFDFGHJGJJGFJJGIJEJJJFJHJJJB445AGIHBA56312;<>8732367555355....,&&(.-*--)'&%&)+&&&###,,,-133&%%%''((,('(*039>@,,,JFEIJBBFJJD653,,./7=:019;,+%%&'+)((&&&%&%&,(%%&%%$$&(+'##$(((+--11''&,:*'''*+&%)&&%%%$%&()*/12235)///6<<=JFJJJHFAA?@JDF<<<=A<<@8/-))&&'().0199985656<===??CEJFJFD>@>?64200455;;EJJJJDG@<<@GGGE@>>?AACFGFFFHJHEGC820--+++/,,,+,,*$$#(*)+,01*)))3+(8:8=6,,-5<>A?CHFBBC?><<6555EEE;:::>8::7777:HJADBCFDFJJ=JJC@FDBCBCDB>EIEJJFJEFDFHFFC222CE--+)))),++,8@DA><<@B:8>;<=>FJHJIJJJJGFDJH>774*,,-4678<AD:88B=;45;?@JGGDFDDAA:85,,-01135401?@B??A;;;;----33,,&%'%*1//-/2**+,+--.500..///1???@IFCHIJIJJEJHIEFIJIGCDDEDHFJGG?@FCD@@>==>ACBE>889??GFFIHJIJG@@??EFDI;;;<>=>JHHJHEHG;9:56556:9---->A?HGEDB;??E=JIFJA@@AJEG=;;7877DDEDD?0//0:;2-+++344<<6778BCDDCECBCCEFECCC2110/--5:8::81?@9888C@A=7368:;?CDEGFCGEA@0../2.441.63311<=<===@A?;98<@@@;;;;>>;;89,+,-/''''+,225BDH>211273((7;?AA@@EEGBAB@@;::8:;<ADGFFJFJJ;:::201142222----..+**4((((.//00000384667---.-.-++'&%&')&(),67>?:87@822275))(''%&1238FBD;;:;<2+*+/666:===<0002::::DCICFFGHJJJFFJJJEHFE<<<9899764123333066DCEGGJJHJFDJGHIGHHJEJ@GEE<<<=<:8666891111AIJGCAA@>B<1+&%'&''(,.+,;<CCA@@@GCGDFGJG=;66''((--('&%&))%%%%&&.--,)**,13532112///--,,7887*--'$$%&'$$%&%%%%%%(++-0-.102+**+,6662>=6742,+,-7<==DHCD@@DFDDDC@?@DG0...5/...6AB<<<<CCBGFHEC322-,*,,,--,&,.172--))))*6;;::4,,+,923DHJFED===6650119=<677/00111177>:8889ADDIHFJJDJHDHEIC0/'%%%%%%'.*+,-...67)'''''''(()+,555>DGGCGCEJIJJIGGDFDIFIGFJIJFJEJEEFIEJIJFHAB>>???HE;:;;=,,,.1++@DFGDBA??:;FEJIGEJF?BEJ==<<GB=@@AJEFC@>>>B:776;<@CCDJ@88110/311.-4501))2419:9500064,+)())&&'(**''$%*,-/5:=;20014466657940'&&$$&')-8>BDBEBGE?<4332/..+,*)+(55656=CCF<57;56533///+*+*,(%$&$&''&')(((&&'%%%$%$%+'%%%%%%&*,)'',0>A?>@@0000///DF=777764487000;=D??=)))(7/+,.0/042.*)()&&&%'$$%%%%&*'((///0)((+-+))''&%%%'(*0++*'1...-(''(<31/,+&''&()(*-+,36>873...-,,++/79C@EBBJDGBB@C<B<;=<CEABCCJHJGEFHHBABB?@>=1''&'''())./0122546..)%%&)')('''99:;@>>@B?=64)(('((((:@CDEDGDHGDA@@:*530)''(&)),5887889>?9999@??><8988<=;986(''&'(6;=CC@D@,,,-448>HJHB@AACDBJJ?/**+=CBCHBDDJGGEEEIAAACGBA9333..-//*++,/,0006,-1144562::;=*))(,&&%%%$$%).(((&&(&()%%%%,++,.@EFJJJJEC@B@AC4(''(+++,,GDCBCF8855666?>=<<<B?@BJJJJJECABA?@:955:GA877//./127<6?<;;:3?AC9656-+,,+&%%&*.,,//;=<?@?B/../88649950/00142301223589ACBB>====>;;:;3335*)()+++((((()((',.1<89:ADD;;+****,,-11/00-.99:BFGFJIG44449==9:::FBDCAFEEJGFJGIJJIJGJJJJJJHGJJHJJEDEJIB984'+**05=FCFDF44446667>BEJDDACJGJJJJEGHJJHJJJJJJHJJJJJJJJHJJJFHJJJJIJ::::=5;/...:89>?EJJFIII:9425--.;;?AEAA=>==AB<;;2=<<>BBGJ0...;:ACB@>=A=::96;('%&'+&421--.(;9767?JJFJJFHGJHJIAA:977?A>@@BHJJJJJJJHGDD?>?CDGJJJJJJDDGJFGFEDABA9:EJFHA?@<>?=?BA@?@632111)(((;99@GBCDC>>;<<22249:<:;'''4222++2303-+,6:964((()GCBBB=?@?(''******8;>A>',='B@=@=.4'&'&,&&&&(%%$%''&((****((((///01201-**&&'&+,-,./0566889:<;A?4337GDFEJJGJHEA@,+-445EJCB9888?=>>GEHHJFJDE>>>?FJJDDCA?@@DGGC<;<A@A987:9:<9:8FGJJJJJJJJJJJJHJJEJJJJJJJIJJJJFJIJE2111=D<<<<FGDDIHEHEJGJGJA?JJHJJEJFCJJG221009:?;:;;B@BGFJFB888:B999:;AIGFEGGCJI53344FEGEDCECDEGJIHJJHJFGFECEH?=<5412112<.+-+,,++,--.:;@?>;:=<<;:99;9?BCIGJJEFEC==;===???AJEJB221..0&&&(+)'%%''')/665223242445;JGJJJB?>=<<>1/.,,-9;<=@=>=;<89>BB?=:8;9<:B?>@@5553+****7-,,-****1/''0--0*(((11.4558878-,*(''&&'-,.//222/..377=<;66669855JGJGJHBHE:99:6..&&&'))+&((,29CJJEHEJFIB@<;:<====C7554977CAAFFHJIJJJJJJJJJJIJCEHC=CEJJJJEJD@322344646.(6-12:@BDAEADB@HA:EABEGGHGGEJJJJHJIJGJHHJJEIGJG==<=>=>20)))+++***+)((*,.1+,117::9776555333)(&'.*%%%%%$%$''()-046))*789JHFH;:41-(+&&&())''(.2*(,,/>>CB??@@9889C*))(()).235=2222?41'&&&*+C6..*+=;=?@>?BAJJJJIFJJHGJFC?>=2../++++*'(,++++.>@?;=:>301==CDCHGEIJE=9-,&&''(**5;?<=B><:;<BFJGBCCDFIJ??>?JG1,,,,-,-+))))+'''2:=>??ECE@?@5)()()))&$%%()/248722=;53++7<7775778CAACFDJJFD?<;2*'%%%$%%(-49:<=>BBAA>788/.+'&'(().4888'&$$$$%%&4359///,,,-.,))*,*+,+&'''(&%$$$),&&%%'%&('&&(*,33417444786=?2224E1-,,&&&&&%$$$$$$&%%&,-35>:;94/...0.%%%+0211016;<CBA@=>221110/.,+,++-<33300///.,,1112110..0443157231/.(')&''')()1346<<<BF<;;<FEGG<978111/0.''&%%$%&'%%%$%$%')*459;/*))*-)))24655000'&&&$$##$###$)'''')'&&+)+189::B@>><78>4446G,,,210,,,,/053..1-2224449=@D-,,2,,>ADGJJJJJJDDDCBDJ:::)&&%((-//,/21/.--(((*(11?ECBBAGJHCBACJJIGHDA?>@CDCC?>1-+-027;8---3533<@<<4-'&).12JJEHJJDD984455555=98779DCCEEAD>=>CDFG:+>=CHJEEDEJJEGJJJJJIDADE@?111''''?<EJHJGFCBCEACC@E<;@BCCB=<99440+**,)))'%%%77=A5=?A4334777853461131,)+%&++-/**-,'$$'&'''$%&&'&$$$%&*,*/996-----AF@??@F=211++''()(&%%%*-'$$%'&($$%&-547;;;7110021//0366::?>>>=;=<@CEIGCDEJEC@BC>76776'&&'(*,+%%)(''(+*+(&'&&&%%%001126776112371111?----@?@BDJ<A'''(-)('&&''))+(&%&'),1489:<=BBDEJIJJJJJJGJJJ6565EDBJJGJFIIGHJDDEDGDEHJJJJ:995777>::1*))+@;::;GA>4522,+)*)14331,-+(('())('''&)*((')+0123:<?>1000BABIJJJCFEDEGJJCEJECCEDC75///>FEFHJJEJFEDBGDG655310+()/11::8::8:96675511237>7776>76888:EEEFFI<<<>GI@FBCCDJ;:99FGEJJIJIJJIGDDIHDHGJGGJGFJAAD98...&&&())***0144266?JJG???>@DCCDFA:;GGFCEEBF--,,3,**)((''&$%&(%%&%''%&)(++0/-*)&&&'*+,,-()&''''%%$$$(()*'')1))00003*(%'(&&&&&()&%%'('&((''(&(''%%%%%%)22232''&(***((*6877710)((*334=97656==BEIJ::::&&&&&''&$%'&'%$$$$&==>=CCHDJJHJB3375:955555CABBACDDDJHHJFFFGJJHGGJIGD?A@?@?@B9999FJJDCCBHGJJIJJECDFJJCB??ABCEF***,+**()()))&%'',+255<333451//.))''+*)''(+'))).--/*)'(**)'%%$&**+./&&')88<<5++.+-*++->?AIEEEE::677667666;=;;<AA?C9699:JJJEC?=>?@;IHDJDB4444AEGID====FE>>4??<553366E;HFJEGICC<'''%%%&-..5A544*)&&'=HJDJJFJGD@?>8,5-19<;ABC@FJ>JGEFJDE=@A4444>DE@ABBEJFIJHF?DBE86666AFJJEJJDDFA?<70%%%&'+**.-.4468DFBCDEA9((;;7./-)(**,-,--,&&&%'&'=?C@:;:8ED@A?@B899832**/0))'''+559:DFFJJF3))//789:@?)&%%%+/62323;:88:=C55561//17730100889;DFIFDDFIC---,,33;5555,++*'('()+431/..00-******,2112(%%%'*+)'''&''+.1<4222<86646:?;3JHJJDDHEDB<=<50''((44464444C@AABEBCBBFJJFJHJJEGDDCIA==<FFJJJJG@=:9?<::7.,--04++++76::DJA5:9::BD?>262240-,+(16333477:=9;::55/46*66:=C@BABB9899>BEJGGGBDFFDJFJIJFJIGEC;;;;=D@:57=<;1'&%$%'(:JJHBAA?B99667910055456::?@@B:;A7,+*-3&&&+3+*)*))-66@AAAEJDAF=><;:<0.-.0///96333555?====?GBC=<::;:832.'%%(&&'&&&*+878:;=:75222395576:56,&$&%&'*(('((*/12238**))/0:1/-)11.*(().-+-+)*,.,+*+.--.,,./365556656655445455-,,022262220113<>6678FCD543587<<<0/,+'%&%$%$$%$$%%.10)))+,,,.5CBA@@AEEEJFEEHE:9555644+((((('&&)()''((<=<;;;?ACE5:977>@B?<=>?H====DFIJGEDEDA@67780.*))*)&%%',13=?FBCB>;C5455BIDCABCEJA@@@B999A@<=BC<@@>3312)))**(%&))''()'&&&&'&&'(++)(*)')*))''%%$$0../0557;FFJFBB>22110019::?>?;:;::79.'''%)))1.*,00000;A;;0--,())'''((*,-:;?@AJFC>:43387:;3550000-+-,+('((*02,,*)((20AECCBGEIFJE93,+).-+(&$%&&)$%%$%%%)&%%&,,-+,+*,())-,-*+-00-+)&'4>>;::11:;A;886140119..-+-.+,,-6..03889;=....00048<=(2.'''0112?CD6558@?@AEBABCDJJJECDDFI;;?5--***)))+112485000*&%%&'',,,,+*,,,)()....11/-,.'''''&'&%$$%))*/134896732450000343/.,-***&%%$$&((+/564653100131''%$%&'&&%%%%''(&&&&'&%%$#$$'%%%((&&(&&'*+*&'&*37:;<<<?A?>?@DECCJJCF2<55E;999ABBBFA@??@B;;A888E<:::C/.--../0..)&%%()*))&929977?@EEIJJJIJJJJGBBB=>>=@99;520/01>DGJJJIHJJJJ@HGIFDJIFJJEJ@ABGFHJHC61.))+66<?A>:;;;:653++445>GDIFJGFH<:<BB@?=''2211297:<;>97779:88//46:89ACDEC@>?++++@==;4-66@@AFFGF==FGJJGEHHHCA76/---/1238772)',--()78::;A?@BBA;<<:;;0..0/*''''00&%%&()()&&'099:AA=:92/-1014,,,584444887DA@?ABHFFIHJIHJEGAC@8,+,8C=>CDGGJJJHJJIJJJJ:;9.-**(())**1>ABJJJC==ACJHGFIJGEHJIJ::9:>FDIJJGGJIJHHJHIJJBA@>?@HIJBBA=;;;<JJI?=<:3@EJB@@AG??@AEGGJJJJJHJJIJJG=;6)(()B444455FGD;;;;@@@JDEEJHJJIHJJGJFDJHHHJJJJHJJHJFGHIGF?C?>993111>@CHJJJJJHGJGJFB75446=0000858:9;>AJEC?@>IH@@@CEDD***.8*((()),)('',,22++6GFJIJGDGJJJHJJGJIJJJ?=87667D:CJGJJFHIJJJJJJJHFCCD<<CBC?;;JGJJHJJCACCEE;;;=D44.+++++3AA@>?C6;:;<CGJJJHFI75=6@77@A>=<<=1,,.,,,,AEFFHFDJJIJIIJIJFJJHJFD@A?ACJIF:3333JAABEJJHJGJGJJEJIJJEEG>??>A('''&(((((('&&,,';:99:?DACFJJ===<DCJA=<&&&'((1=95459:FCEA?>>==<<=JJJIJD?>??@=8667:9@*)))0/-0118.-1+&&%&./5499;;;<3113DDHGBA?@JBGEFJFJJAAA@JJJFFIJJJIFFJJJJEFJFJJHGIGJJJFHFHJEC:::<33323.;;<B>@<1....A>AJDJIGHGJGFJJEHCBEIGE<311254300-..++,--++046))*+(('*'$%&&'''('&&*.0*)''+DDCBDFHJJJHF?DFCJIGF@@@<==7,+1++,>HGCDGJJ9888B@?;;;::;:=<AAA@CFFFIFJJIHHIJJFJEIE>*('''(''8;>@9<33338;82258=@CH><:49./458GHJJIHJFEIEDCIDGHJIDFIEIEHD>?>;:.-.974336.))*000>GH>=<<BEFJEGFHF><::991+/-.('%#$'%%%'))''()),,;@@AACFJJACEDA;5448;?6566:<F?<<=CBC@ABCIIECCECEFJCCEJJFGDFB:619>FEFJJBB<1144-,,,&&&&+-0185.))*.-('(-66954432233.'&',799;CA>>=5.,+-//9711448980.-&&&&)+-01,,((,../21.,/679?C65277?HDFFHFJJHDGC8EFJHCFBBBAFCHJEJJ@@B@82,-@DFFFDEJFD@@A?CED?89IJGJGJJCC?>>DFHDHEJDAA:732)&&&3/('&%%'&/-+&&''++)')*%&'-)'&&''&
@Glass_F3P_6_D3_6_19_24
ACCAGTGCATAAACGCTGGTCATGAAATGACGAAGGCTATCGCCATTGCACAGTTTAATGATGACAGCCCGGAAGCGAGGAAAATAACCCGGCGCTGGAGAATAGGTGAAGCAGCGGATTTAGTTGGGGTTTCTTCTCAGGCTATCAGAGATGCCGAGAAAGCAGGGCGACTACCGCACCCGGATATGGAAATTCGAGGACGGGTTGAGCAACGTGTTGGTTATACAATTGAACAAATTAATCATATGCGTGATGTGTTTGGTACGCGATTGCGACGTGCTGAAGACGTCTTCACGGGACATGGGGTTGCTGCCAGTAAAGGTGGCGTTTTACCAAAACCTGCAGTTTCTGTTGCAGGTATTTTTGTACAGAATATGGCTCTGAAGGGGCTACGTGTTTTGCTCGTGGAAGGTTCGACCCCCAGGGAACAGCCTCAATGTATCACGGATGGGTACCAGATCTTCATATTCATGCAGAAGACACTCTCCTGCCTTTCTATCTTGGGGAAAAGGACGATGTCACTTATGCAATAAAGCCCACTTGCTGGCCGGGGCTTGACATTATTCCTTCCTGTCTGGCTCTGCACCGTATTGAAACTGAGTTAATGGGCAAATTTGATGAAGGTAAACTGCCCACCGATCCACACCTGATGCTCCGACTGGCCATTGAAACGCTTTCATGACTATGATGTCATAGTTATTGACAGCGCGCCTAACCTGGGTATCGGCACGATTAATGTCGTATGCTATGATGCTGATTGTTGCCACGCCTGCTGGTTGTTTTTGACTACACCTCCGCACTGCAGTTTTTCGATATGCTTCGTGATCTGCTCAACGTTGATCTTTAAAGGGTTCGAGCCTGATGTACGTATTTTGCTTACCAAATACAGCAGATGCCGTACGCTGACCCATCGATGAAGCAACTTTGGGGAACTGCCTGGTGGGGTAATGCGGTATGGAAAGGGTAAAATCATCGCCTGATGATGAAACTGTCTTTGAACAGGCCATTGATCAACGCTCTTCAGTAACCTGAAAATGCTTTCTCTCGGGCTGCTGCTGCAATGAAATTTTAAATCATTAATAGACCACTGGGCAAATCAGCAGTTGAAGCGTACGCTGACTTTCAAAACATCACTAATGCTGAACCAGTAAAGTATCATCAACGCAGCTGCGCCGATGCTGAGTGGCATTGACCACGTAGGAGTAATGGCTCGCGGTAATGCCATTACTTTCCTGTATGTGGTCGGGATGTGAAGTTTACTCTTGAAGTGCTCCGGGGTGATGGTGTAGAAGACCTCTCAGGGTATGGTGAAGGTAATGAACATAACGAAGATACTGAGGACGCACTGGATGATCTCATCCCTTCTTTTCTACTGACTGGTCAACAGACACCGGCGTTCGGTCGGGAGAAAGTTGCTGTTGTTGGTCATAGAAATTGCGATGGGAGTCGCCGTCGTAAAGCTGCTGCACTTACCGAAAGTGATTATCGTGTTCTGGTTGGCGAGCTGGATGATGAGCAGATGGCTGCATTATCCAGATTGGGTAACGATTATCGCCCGACGAGAGTCTTATGAACGTGGTCAGCGTTATGCAAGCCGATTGCAGAATGAATTTGCTGGAAATATTTCTGCGCTGGCTGATGCGGAAAATATTTCACGTAAGATTATTACCCGCTGTATCAACACCGCCAAATTGCCTAAATCAGTTGTTGCTCTTTTTCTCACCCCGGTGAACTATCTGCCCGGTCAGGTGATGCACTTCAAAAAGCCTTTACAGATAAAGAGGAATTACTTAAGCAGCAGGCATCTAACCTTCATGAGCAGAAAAAAGCTGGGGTGATATTTGAAGCTGAAGAAGTTATCACTCTTTTAACTTCTGTGCTTAAAACGTCATCTGCATCAGAGCGTTTGACTCACGACATCAGTTTGCTCCTGGAGCGACAGTATTGTATAAGGGCGATAAATGGGTGCTTAACCTGGACAGGTCCCAGTGTTCCAACTGAGTGTATCAAGAAAATTGAGGCCATTCTTAAGGAACTTGAAAAGCCAGCACCCTGATGCGACCACGTTTTAGTCTACGTTTATATTACTTGATAATGTCCTTTGTTACAGGCCAGAAAGCATAACTGGCCTGAATATTGTCTCTGGGCCCACTGTTCCACTTGTATCGTCGGTCTGATAATCAGACTGGGACACCGGGTCGCGCTTTCGTATCGTCGGTCTGATTATTAGTCTCAGACGGTCCCACTCGTATCGTCGGTCTGATGATCAGACTGGGACCACGGTCCCACTCGTATCGTCGGTCTGATTATTAGTCTGGGACCATGGTCCCACTCGTATCGTCGGTCTGATTATTAGTCTGGGACCACGGTCCCACTCGTATCGTCGGTCTGATTATTAGTCTGGAACCACGGTCCCACTCGTATCGTCGGTCTGATTATTAGTCTGGGACACGGTCCCACTCGTATCGTCGGGTCTGATTATTAGTCTGGGACCACGATCCCACTCGTGTTGTCGGTCTGATTATCGGTCTGGGACCACGGTCCCACTTGTGAATGAACTATGAGCGTGAGACTACGATTCCATCAATGCCTGTCAAGGGCAAGTATTGACATGTGACCGGCTAGCGTCAGTTTCACCTGTTTTACGTAAAAACCCGCTTCGGCGGGTTTTTACTTTGGTAATGCATAATTCAAAGCTTCCATGGTGTCACCTAACGTGTCCAAAACCATTATTATCATAGACATTGACCCTTCTTCTAAAAATAGGCGTATCGCCGAGGCAGAATTTAGATAAAAAAAATCCTTAGCTTTCGCTAAGGATGATTTCTGGAATTCACAGCCCTTCTAAAGCTGTGAGCAACTTGACAGCTTTAAGTCATTCACTTTTTCTTCACAACCGGCACGGAACTCGCTCGGGCTGGCCCCGGTGCATTTTTTAAATACCCACAGAGAAATCAGTTGATGCTGAAACCAAACATTGCAACATCAAAGGTGGCAATGAGCATCCGGGTGGTGCTCAAAAGCAGCTTCGCCTGGCTGATACGTTGGTCCTCGCGCCAGCTTAAGACGCTAATCCCTAACTGCTGGCGGAAAAGATGTGACAGACGCGACGGCGACAAGCAAACATGTGCGACGCTGGCGATATCAAAATTGCTGCTGTGCCGGTGATGGCTGATGCTGCTGGGCCAGCCTCGCGTACACGGTCCTCCATAATGGTCGATAAAGTCGTTAATCACTTCCATGCGCCGCCGTCGATTACTCAGCCAATTGCCCAGCCAGTTCCGGATCGCGCCCTTCCCCCTTGCCCCAGCATCATCGGTTTGCCAAACAGGTCGCTGAAATGCGGCTGGTGCGCTTCATCCGGGCGAAAGAATTCCGTATTGGCAAATATTGACAGCCCTAAGCCATTCATGCCAGAGTGGCGCGCGGACGAAAGTAAACCCACTGGTGATACCATTCGCGAGCCTCCGGATGACGACCGTAGTGATGAATCTCTCCTGGCGGGAACAGCAAAATATCACCCGGTCGGCAAACAAATTCTCGTCCCTGATTTTTCACCACCCCCTGACCGCGAATGGTGAGGTTGAATATAACCTTTCCATTCCCAGCGGTCAGTGGATGAAAAAAATCGAGATAACCGTTGGCCTCAATCGGCGTTAAACCCGCCACCAGATGGGCATTAAACGAGTATCCCGGCAGCAGGGGATCATTTTGCGCTTCAGCCATACTTTTGATACTGCCACAGTGCAAGAAGAAACAATTGTCCATATTGCATCAGACATTGCCGTCACTGCGTCTTTTACTGGCTCTTCTCCTCGTTTACAAACCGGTACCGCCCTTATAAAGAAAGCATTCTGTAACAAAGCGGGACCAAAGCCATGACAAAAACGCGTCAACAAAGTGTCTATAATCACGGCAGAAAAGTCCACATTGATTATTTGCACGGCGTCACACTTTGCTATGCCATAGCATTTTTATCCATAAGATTAGCGGATCCTACCTGACGCTTTTTATCGCAACTCTCTACTGTTTCTCCATACCCGTTTTTTGGGCTAGCTGCTGAGAACTTTTCGGATCAAGCTATGAAGGACGCAAAGAGGGAACTAAACACTTTACTAGAGAAAGAGGAGAAATACTTAAATCAGTAGAGACGATGAACCGATAACCTCTTCATCCCGAGGCCATTTACGCTTTCCCCTGAGTGCCACCTTTGGCTTAGGGGATCGCGTACGCAAGAAATCTGGCGTGCCGCTTGGCAGGGTCAAGTCGTCGGTTGGTATTGCACAAAACTCACTCCTGAAGGCTATGCGGTCGTTCCGAATCCCACCCAGGCTCAGTGCAAATTTATCCTGTAGCTACTCACTCGAACGTGTGGCCTAATAACTCGGTACCAAATTCCAGAAAAGAGGCCTCCCGAAAGGGGGGCCTTTTTCCATTTTGCATCACATCCACCTGTGCGGACCTCGGTACCAAATTCCAGAAAAGAGACGCTTTCGAGCGTCTTTTTTCGTTTTGGTCCATACGGACTAACCACTTCGTCTCCTCATTCTAACTAAAAGAAAAAATTCAGAAGTTCGATGCTTGAAGGTCACACAACAAACTGTTACGATGATGCAAACCGTTTTAGCGAAAATCGTCGCAGACAAGGCGATTTGGGTAGAAGCCCGCAAACAGCAGCAACCGCTGGCCAGTTTTCAGAATGAGCATTAACAACCAACGTTTATGATGCGCTACAGGGTGCGCGCACGGCGTTTATTCTGGAGTGCAAGAAAGCGTCGCCGTCAAAAGGCGTGATCCGTGATGATTTCGATCCAGCACGCATTGCCGCCATTTATAAACATTACGCTCGGCAATTTCGGTATAACTGGGTGGAAATCTATTCGCAAATTAATTACGCCATCGTAGCCAAATCGCCCCGCAGCCGATTTTATGTAAAGACTTCATTATCGACCCTTACCCGATCTATCTGGCGCGCTATGTACCAGGCCGATGCCTGCTGGTATTGTTTTCGTCAGTACTGGATGACGACGATACGCAGCTTTTGCCGCCATCGCTCACAGTCTGGAGATGGGGGTGCTGACCGAAGTCAGTAATGAAGAGGAACAGGAGCGCGCCATTGCATTGGGAGCAAAGGTCGTTGGCATCAACAACCGCGATCTGCGTGATTTGGCTGGGATTCAAACATACCGCGAGCTTGCACACCAGAATTTATCGCAACAACCCTGGTGATCGGCAACCGGCATCAATACTTACGCTCAGGTGCGCGAGTTAAGCCACTTCGCTAACGGTTTTCTGATTGGTTCGGCGTTGATGGCCCATGACGATTTGCACGCCGCCGTGCGCCGGGTGTTGCTGGGTGAGAATAAAGTATGTGGCCTGACGCGTGGGCAAGATGCTAAAGCAGCTTGTAACCACGCGGGCGCGATTTACGGTGGGTTGATTTTTGTTGCGACATCACCGCGTTGCGTCAACGTTGAACAGGCGCAGGAAGTGATGGCTGCGGCACCGTTGCAGTATGTTTGCGCGTGTTCCGCAATCACGATATTGCCGATGTGGTGGACAAAGCTAAGGTGTTATCGCTGGCGGCAGTGCAACTGCATGGTAATGAAGAACAGCTGTATATCGATACGCTGCGTGAAGCTCTGCGGCGCCATTGTTGCCATCTGGAAAGCATTAAGCGTCGGTGAAACCCTGCCCGCCCCACCAGTTAACCGTCTGATAAATATGTTTAGACAACGGCCAGGGTGGAAGCGGGCAACGTTTTGACTGGTCACTATTAAATGGTCAATCGCTTGGCAACGTTCTGCTGGCGGGGGGCTTAGGCGCAGATAACTGCGTGGAAGCGGCACAAACCGGCTGCGCCGGACTTGATTTTAATTCTGCTGTAGAGTCGCAACCGGGGTAGTCAGAAACGGCAGGTCTTTTGGCCTCGGTTTTCCAGACGCTGCGCGCATATTAATAACTCGGTACCAAAGACGAACAATAAGACGCTGAAAAGCGTCTTTTTTGGTTTGGTCCTTTGAAGTTTAGGGGATAGTCCAATTATTGAAGGCCTCCCTAACGGGGGGCCTTTTTTTGTTTCTGGTCTCCCTACTAGTAGCGGCCGCTGCAGTCCGGCAAAAAAGGGCAAGGTGTCACCACCCTGCCCTTTTTATTTAAAACCGAAAAGATTACTTATTAGCGCTATGCAGGCTTCCTCGCTCACTGTAATAACTACACGTCGCTCGGTCGTTCGGCTGCGGCGAGCGGTATCACTTCACTCAAAGGGTCTTACGCCCGCCCTGCCACTCATCGCGGTACTACTGTAATTCATTAAGCATTCTGCCGACATGGAAGCCATCACAAACGGCATGATGAACCTGAATCGCCAGCGGCATCAGCACCTTGTCGCCTTGCGTATAATATTTGCCCATGGTGAAAACGGGGGCGAAGAAGTTGTCCATATTGGCCACGTTTAATCAATTAACTGGAAGTTCGCCAGGGATTGGCTGGACGAGAAAAACGTATTTTCAATAAACCCTTTAGGGAAATAGGCCAGGTTTTCACCGTAACACGCCACATCTTGCGAATATATGTGTAGAAACTGCCGGAAATCGTCGTGGTATTCACTCCAGAGCGATGAAAACGTTTCAGTTTGCTCATGGAAAACGGTGTAACAAGGGTGAACACTATCCCCATATCACCAGCTTCACCGTCTTTCATTGCCATACGAAATTCCGGATGAGCATTCATCAGGCGGGCAGTTGAATAAAGGCCGGATAAAACTTGTGCTTATTTTTCTTTACGGTCTTTAAAAAGGCCGTAATGCCAGCTGAACAGTACGGTTATGGGTCAGGCATCTGAGCAACTGACTGAAATGCCTCAAAATGTTCTTTACGATGCCATTGGGATATATCAACGGTGGTATATCCAGTGATTTTTTTCTCATTTTAGCTTCCTTAGCTCCTGAAAATCTCGATAACTCAAAAAATACGCCCGGTAGTGATCTTATTTCATTATGGTGAAAGTTGGAACCTCTTACGTGCCGATCAACGTCTCATTTTCGCCAAAAGTTGGCCCAGGGCTTCCCGGTATCAACAGGGACACCAGGATTTATTTATTCTGCGAAGTGATCTTCCGTCACAGGTATTTATTCGCGATAAGCTCATGGAGCGGCGTAACCGTCGGCAGGAAGGACAAGGAAGACATGGGAAGTGACGGACAGAACCGGTCAGGACGGCCTGATGAGTGGGGAGGCGGTTGCCGCTGCTGCTGACGGTGTGACGTTCTCTGTTCCGGTCACACCACATACGTTCCGCCATTCCTATGCGATGCACATGCTGTATGCCGGTATACCGCTGAAAGTTCTGCAAAGCCTGATGGGACATAAGTCCATCAGTTCAACGGAAGTCTACACGAAGGTTTTTGCGCTGGATGTGGCTGCCGGCACCGGGTAAATTTGATGCCGGAGTCTGATGCGGTTGCGATGCTGAAACGATTTAGAATAAATGCCCTGGCCTTTATATGGAAATGTGGAACTGAGTGGATATGCTGCTTTGTCTGTTAAACAGAGAAGCTGGCTGTTATCCACTGAGAAGCGAACGAAACAGTCGGGAAAATCTCCCATTATCGTAGAGATCCGCATTATTAATCTCAGGAGCCTGTGTAGCGTTTATAGGAAGTAGTGTTCTGTCATGATGCCTGCAAGCGGTAACGAAAACGATTTGAATATTGCCTTCAGGAACAATGAAAATGTTGGTGGTGTTACGTTGAAGTGGAGCGGATTATGTCAGCAATGGACAGAACAACCTAATGAACCAGACCATGATGTGGTCTGTCCTTTACAGCCAGTAGTGCTAGCCGCAGTCAAGCAACAGGGCGAAGCCCTCGGCTGGTTGCCCTCGCCGCTGGGCTGGCGGCCGTCTATGGCCCTGCAAACGCGCCAGAAACGCCGTCGAAGCCGTGTGCGAGACACCGCGGCCGGCCGCCGGCGTTGTGGATACCTCGCGGAAAACTTGGCCCTCACTGACAGATGAGGGGCGGACGTTGACGCTTGGAGCCACTCACCCGGCGCGGCGTTGACAGATGAGGGGCAGGCTCGATTTCCGGCCGGCGACGTGGAGCTGGCCAGCCTCGCAAATCGGCGAAAACGCCTGATTTTCAAGTTTTCCCCACAGATGATGTGGACAAGCCTGGGGATAAGTGCCCTGCGGTATTGACACTTGAGGGGCGCGACTACTGACAGATGAGGGGCGCGATCCTTGACACTTGAGGGGCAGAGTGCTGACCAAGTGGGGGCCGCTCCTTGACATTTGAGGGGCTGTCCACAGGCAGAAAATCCAGCATTTGCAAGGGTTTCCGCCGCTTTTCAGCCGCCTACTGCTCTTTGATTCCTTTTGAACCAATATTTATAAACCTTGTTTTTAACGAGGGCTGCGCCCTGTGCGCGTGACCGCGCACGCCGAAGGGGGGTGCCCCCCTTCTCGAACCCTCCCGGTCGAGTGAGCGAGGAAGCGCCAGGGAACAGCACTTATATATTCTGCTTACACACGATGCCTGAAAAAACTTCCCTTGGGGTTATCCACTTATCCACGGGGGATATTTTTATAATTATTTTTTTTATAGTTTTTAAATATTCTTTAGAGCGCTTTGTAGGCCTTTATCCATGCTGGTTCTGAGAAGGTGTTGTGACCAACTTGCCCTTTCAGTGTGACAAATCACCCTCAAATGACAGTCCTATTATATAACAATTCCCCTTAACCCTGTTGACGGTTAAGTCGGAAAAGGTTTGCCTTTCACAAAGTTATCCCTGCTTATTGACTCTTTTTTATTTAGTGTGACAATCTAAAAACTTGTCACACTTCACATGAATCTGTCATGGCGGAAACAGCGGTTATCAATCACAAGAAACGTCAAGAATCGCCCGCAAATCGTCCAGTCAAACGACCTCACTGAGGCGGCATATAGTCTCCGGGATCAAAAACGTATGCTGTATCTGTTCGTTGACCAGATCAGAAAATCTGATGGCACCCTACAGGAACATGACGGTATCTGCGAGATCCATGTTGCTAAATATGCTGAAATATTCGGATTGACCTCTGCGGAAGCCAGTAAGGATATACGGCAGGCATTGAAGAGTTTCGCGGGGAAGGAAGTGGTTTTTTATCGCCCTGAAGAGGATGCCGGCGATGAAAAAGGCTATGAATCTTTTCCTTGGTTTATCAAACGTGCGCACAGTAGGTGCAGAGGGCTTTCCAGTGTACATATGAACCAAGTATGTTACAAGAGAATTCCCTTTCTTTATCGGGTTACAGAACAACTTATCGCCATTAGCGGCTTAGTGAAACAAAAGAAATAGCGGATCCATATGCCATGAGTTATTCAGATTCCCTATGTGGTCTGCGTGAGCCGGATGGCTCAGGCATGGTCTCTCTGAAATGAGCCTGAATAATAGAGCGTTACCAGCTGCCTCAAAGTTACCAGCGTATGCCTGACTCTCGCCTTCCTGCAGGTCTGTGTAGATGAAATCAACCAGCGAAAATCGCAATACGCCCCTGTTGCGGTTTGCATTAAGAAAAGAAAAGCCTACAAAGCATTCATACCGTATTTTCCTTCCGCGATATCACTTCCATGACGACAGGATAGTCTGAGGGTTATCTGTCACAGATTTGAGGGTGGTTCGTCACATTTGTTCTGACCTACTGAGGGTAATTTGTCACAGTTTTGCTGTTTCCTTCAGCCTGCATGGATTTTCTCATACTTTTTGAACTGTAACTTTTAAGGAGAACGGGATTTTTGGAGAGGGCAGTTTGTCACAGTTGATTTCCTTCTCTTTCCCTTCGTCATGTGACTTGGGTTGTCGGGGGGTTGCATTAGGTAGTACGTTGATGAGGGTTGGTGCGCAGTTTATTACTCTGAATTGGCTATCCGCGTGTGTACCTCTACCTGGAGTTTTTCCCACGGTGGATATTTCTTCTTGCGCTGAGCGTAAGAGCTATCTGACAGAACAGTTCTTCTTTGCTTCCTCGCCAGTTCGCTCGCTATGCTCGGTTACACGGCTGCGGCGAGCGCTAGTGATAATAAGTGACTGAGGTATGTGCTCTTCTTATCTCCTTTGTAGTGTTGCTCTTGTTTAAACAACTTTGCTGATTTTGATGACTTTGCGATTTTGTTGTTGCTTTGCAGTGGGTTGCAAGGTTGGATAAGAAACAAAAACTGAAATGACGATTAAAGGATGTTCAGAATGAAACTGGTGC
+
=;:42268552,*>?@?522<EDEJHJIJJJBAAAIEGJJ>>>>HJJJJJJJHJIGJJJJJJCH:988;<9((3).+()*/=EGGJJJFFJIJIJGIIGJFJFHEFFGJJJJCABEJGJJGJHDJDGEJJJDDB@@B88ABBJJHHJJJ@>?AH@,)%%%*6;:;?AD--,---:5778JDCJIHHJJHDJJGI74435420159>;:<=;;;HJGJIJFFGJJJFGHJJJJJJIJGFIEFGHJGJJJGIIJJGJJIIHJB@B;4()()3-+,---//./3,+*(&&%&%%$#$%$%)%%$%&()-,,.('').'+&&&3<440/.,++)'*+,%&&+,''%$$$''*-,,,*''''+)('''*,&%$$$&%''&&%&'1'&&'++;@C@CABJIJEJFJC<:'&'(0)*.)(%$#$&'(*..1/-)(((/..2;<@@JFHGGEEB:477.,,*+,(*35=JB6;>EEFJGHJHJJGJEFJGJDJJIJHHIJHJFDE???>>89:E=GEEEGJJIHFFFC6555.../&&&)99:==B8668?A:::;;70....,*+''%%%%/,-/BCJEHJJFJJGJJJIHJJ?>>8889AJGHHJGJDJHIJJGJJJJHGIJIIJHJJGHJJFIIJJFEEC?>6666D=C8785FBJJGE:9('''0/1--,,-++*'&&&%-()*+59>?BJEHJJFJICBBBHJFGIIJJJGJ5555>ACFG<JJJFJJIGIJJCCBCDBGIC,++-1656'&%%&((0..00333001''$$&&)('''((-+,)(+*-.200,)+322>CBAGJGCDDCCHFCAAJHJFJDC5556;<>>///.,++9;A9CJAB=0+46=>9885***,///1=CJECBB><<;@53//17?@CCFA@2//*&#$$###$$###$$$$%*'''%&&%&&&'%%#$%'&&'(('%&&&&&&$$&''((('&&&%%%$$&$$&((('&&&&&%%%%$#####%&$#$%$$&')&&%%&(%%%&&&)'''''&''''''%&%$$%$$$#$%$''(%%++,*(''*&&$%$$%%$$%$#$###&$$((++-0-**(())/+*)$$%&$%'(&'''))+(&&&&%%%%&%%#&&&'&&$$$%'&%%%%&&&'(65))('**''&(*'%%%$'%%$##$%&###$&$####$$$&&'&$$&%''&#$$#$$$&&+**((%%$$$&223576678((((<<<<AC@BCBDE@?>33225)((+(()27?@EFCDEEDEICDH?@?AJ><<=FEIJIJBA?12;;<@A@?>*))*.&&*.56***6660,,-??@...(('')-+*),-./-.('&%%%&%$##027>=<==>=<<,,+,003/-,-.;;9:J?BCJCDFHJJDCDJJIJ?>=>>IEFBC>>@@JDD4((((-,)()'('''(%$%&('%&+()+(77311.;9<:43335=<BEBCCIJJIIGHJHGJJGJJJJJJFEFDJJJJJJJIJJJJJGJJGJJJJHJJJJIJJJ>===@=0?===9;;<4223255992*)(&),-2FEEFJJJGIJJJHFJDCA::;;,,,+22588---6>;<<>JJJJJJJJIJJJJHJIJJJJJJJIJ;JGIJJJJEJJJ?<JEEJJJJJJJJIJJJIJIJJJJJJJJJJFHHJJJJIIJ=:EEHGJJJJJJJHJJJIJJDIJJJJJEEEACBAED>JJJJJJJGBBBJHJHJJJJGJGHJG0@>EC5..=GEHJGJI<:88667699:@BHJJJJHFJJJJHJDGFFHHJJJIIJJJGIJHFDG@4446FFFJEHEBEHFJJJEIJFGJJHJ>>>>FGJJJJIJJJJ:878=DGIJFHFFIJJIJJIFGGD@@FJJIIHEIHHJHGIIJJJJJJJHIJJJJJJHJHFHJBGGJGEC??>++++((&%%&'')((+$$#%$&4;<==IJHJFJJHIB>..1<=JG>>>4555::956334>A@=/++(**+2,+)00224?CFGFDEHB@?@@=3*)''+2/22<@F999:;::;,,,-3=>@@FCA@ABFGJJEJ=88;;JAA@BDEGEJJJID@667?@JHGGJJCCCIJGJJGD@@BBDDEA))))'&$$%$$$%'())*+&&),2350>BDGGDJFJIGJFGJJIDEGIJDFEJH>><<990&%$$(2''EJJEEBCEFFCJBJJIJIJFDECC=<<=FDC=3334,****.3***%%'')++'%$%&(&)*-68???C<@??BHHBHHACD>>=<<(%%%&'-1122189/...9=<?:889:FEED6655,*))*+++,,,))-29;>@9;;9:;<?DIJF@>>AIFFGHDJF----.CEGJF?==>GFEFJ@?@>ACCIHEFGJEDA@>>>>:24A@CCFCJD>JJJJHJJJJJHCDCIHFDGEBDEEJECBCEJJJIFJIHE>>JJJJFJEEGJHJIJG;;=>IGJFJGAADGHJJJHGG?==<;'''&))((+-DJJ>>>6666G+**,///1?>>>FGCAA65556=?AJGE;9----@42333<@JIHCCECDDCEC?BBAA@<===?:::ADJDJEGDHJJ9874,'&&&%*((*-)+&&%&*06@>=>?ACCBDGEICEIFHGJJJJGJJGJJJHJHJJFGDC;;;;?CDCFJCDDCJJB@@@DDCEJHJJJGJFJJIJJD7778GFJHEFJJIJHJFFHHCDIC><51...*.-'''')$$$$$&%&&..,*'%%&)&%%)+'&'()7776876-*)'(4552343556;(''')**/21)))*0-,%%(&&%%*4451138;;;;7//,'&'**2,+0,-0***//12/..7FEHJJJIJHJGIBFJHHJGJJJ6667IA?:42322/))''((%$%%&%')+&%''('*)((,,/,.2***,,**()))*9;<@BDFFFGA?=;=AEFGAAB@JEDFDFGGGGICCCABDFHFDDIJ@@?EJJJGJJJJAA<><;8.)%%%'%%)*)&%$%($$&&%$$#$/,'%%.,,,-*+%$%$$$$&''$#$%(&&&'''',4899DFABBCCJEFGFFJGGFEECEB>?<9JJJJJJFHJGJJFJFJJJGBABAB>@BDFFECDAACJJJJJJJJJJIJIJJJJI9<0BBB?=<778:?EEFEEFAADAGEJJJBDBA4///02/----/0:>B?>>:;;11.,(()))(((')$%*'%&%&'022..-.-,-.-,+,.&'%$%%%%,-&'+,.//00'%&%%&%&()%$$%''%$$&&&&'/--//24-2+++,03150,**+*-'%%%%%%''&'%&'(((&&%##$(')*&%'%%','&%%*)('()))/*+-4852-1743..-'('(1,,,+021154AHJFJIJJGHJEEGHIEFHEJEJJIJD><<;699895:;8555=;.-)(()(222EACE<99::22**+&%$%$$$&+,/%%%(''&'**-'%*%%(,.+,,*++**./6744>@EHEE=?GGJJJJGF===:DE@AAADDBADBCCFFHFEFJJJA@@@JJHEECDJJJFFJJJJJJ;;21134/00BEA@<<?J=1EGAJJFGIIGBBBBFDDJJHJJJJCFDDJJJJJFJGFJJEJJEFGHAA500/++*('&%%*-,-4;;;;JFDE<@A3?JJHJEJG==;0)((%%%&&%%%/<;99;HFGGJHJJJGJJFJGIJJ9999JEHJFFEJJJGJEGFBDHBJJA<<;BJGIGJJD>==>CFHJJCJD9:930//CDGFBDADGGJCACB:2213-,-,++/2*((((('()%%$$%#%&%%%'&&%$$#%1899?@AJJFEDJIJGIJJJJGJJJIIJJJJJJGJJJEGGJJJDCHDDB@@9:2.-)%%&&'($$''%#$###%#$')0,'*%%(((),=BBCHJFJJDDJJGGGGJHFJJJJJJDFJDC766///48.+)(()());?BA?@B6666FJHJJJJJJJHEBI@@B::::DFJJJIIIJHJJGJJFHFJJJJEJJJJJJJJJJJJJJFBA@////3<=IFA;JJEEECIAAB644<A?>889:BEGJJ?>BGGDCB99567999AAFDHFGGJGGBC8FJHJIHHADJJE54448*(((&&**001358;?91//.<?999<=;>>?EBFII>>777;;9=A6IDGDDDD@>>>JCE>;-*+*521AFCEGFJJIDDB1)&%%&'''&$#$$$#$'%&&&+())&%&&&%%%$$$##$$$%&)**)((''&&&&)&,8?@****9@C?@@AE1.00695//;>@?>:76520++*()*.0--+''('(''''*-019;=GJHJD==<=HIJJGGDJ@A?@GDBBBGADFHCB@AB?=CDJHJJHJEEFDJ?>:3('(00/.-**::6<>B?FGEJJJEJJJIEIGIIEC>?AB?0000///-)((&&'(.;>ADDCBAACCA<;;;88CDCBBBEB<F@JA@:@CH@;85003364-88;@ECF>411131.*('%'()<.,))*+,--49<?CCJJJFFFDHC@****9CBFJDBECD57,1==>BBCEABBAJJBCBC;;45=;9@D1..,9:***''&*1.(()120/..)'%%$$%#$$$%%##$%&$$&&%%'*,&%''()&&$$%$'&)($#$$&('&%$%+(&%(,))%%%%&)))'''$$%%&'''/688CJJFDGFJJHEGGGEGEDCDBGEGJJJDBHHFDEBC98>>JIDCDCEFDHFJJJIJJJJJGJJJGIGJFJJICDB@JJ?>?9::'&&%$$$#####$%'),.3:<;DDEA>J>===ECEJIGGJJHEHIEHFIJJGJJJJJJFB@@A:741125:61//113100//,,..00/.&&&(.(28;=00002.***+CBJDEDEJABABIGHJGGFDB?>++,1000/34-4((34ACBBH=/.-)'&&*+'&%$''&(('%%$$%$&'%$$$%###$$%$#%&*&%%$$$%$$&.,)))+-+-+,2/*+**+66889<<HHHJEJ----HHB?@DF/F9.:6/&'',-)(/...4//+*('(((&&'(*01A6666;74/.'$%%%$%%%&%(&%%%%(**+,+--..-,('(&'''**+''-/10//43)(((00-..++,,-.'*//BHFF>AAJGFJDHJJEJHFIIJA@?@JJJJJJFIJGJJJJEFJJJIJEGJIGGGC<<<<DAJFD>===65))),*,..9323BCFJFHIFJIEG@?>?<<<<54(&%&&%%%%%%''%%&(+0';6764560/((%%*&%%'$$&%%##%%%&$$$%&%(()*))'%$%$$###&'*+((((1:;<<GFJGJA@@CJIDA44349,=AJIJIJJGGGGHJJGJJHJJJJJIHJEBEE@<<<DCGGGIFJIIIGJDJJJEEJFJFIHJJJJHFDDCJJGCCCGHG?>>=FJJJJJJJJJJJGJGFHJHJGJFJIB74EFFJBBCCEIFFHJJJ65559('&'($%$%&&&&+48;<EGJ@A@@JCADCDJJJGJIGDHJJJJJIFHFJIJJHJJJEEHFGEJ=<<=JJJJJFFIFJHJIHJEIJJIGJJIGGJJHJF8777=:677/.%%()-*)))-2689EIDB?GBFFDDIJJFIJIFHDJJHHDHJJJGJFJJABACJJFDHJJJJJHJJJJJGJJJHJJIJJJIHFGJJHIJJJJJJCJJHGJJFJJJJJIECCEEGGFJFIGJCCCEDD7222811'(*..-,,,+.868B?A?>?FIJJJGHJJFJJJGJH=<=BECCD8774442,,***)+'$$%''*)&%%%&&(+-.2122(((*-0**+ACDEJIHGIJJHJCEFJ@ADAFFGEHJFJIIIIJJJJFJJJFFHFJJJJJJBBD@522955FFJFGJHJJIJFJJJHJJGJJGH=5448GJJIJJJGGFJFGJJGJJHIGJGHJGJJJBACCJGFJJJJJJIJJHJEFJIJJGJGGHHJIHJ@=<>?::789:7668'%$$%%%$%)&%$##%%%%%%)+'''2@B>>>>DJ,*)))--ACDCFEAIGCGJDCCEFEIJB???----FJJJGEBFFJHHDJJJIFJGIFFJJJJEHDFIJJJG+++.=...((((<<DGCIHHDFDJIIIEDCCGDDDC<5545?=?==>,++,35A;;<GC0..15:7@C<;67@==;;AAIGGGHHGG@@@@GJHEJHFIFJGFHFDC?>?444JHGDF>@;102167111<;CD??@CH<;?==C'&&&'02@>=<=@BHJFEJBCA1+*'&&%&&&((00/0229::@97(((%%('%'$$%$$$&%&%%&'(''&&%%%>==>A@AADHIJJFDDDC11//112110/0688@ABFJIFHFJ@@>??@>=?@???@900/-/449,,,,21+**()./06=ADEEJIJEJIFJGIJCFD9899BHJJGCIJHHIJHJEHIJHIJDEBABCD94215;;?8CG9999JHDHFJJHAF?AHJEJJJFEGDEG88887782<<?@DFFHFFJJFGEDIGJJ?@?@GGJ??>?A<78ABJEEJJJGGGIB5.*/)(''%&&&&'&%&#$$$%&&)**89:76770''',*&&&1987(('')()%&')11245447:2<<AJJJF@??>HI<<FJJJJJEF;;;?BHJEGEHJJJFAB68EHGJIJCJ@?><854:9/9'&&'AD9993111;BBFDFCBA@BD=>;HJJIGJEEJJJJFJJE<:23GDJA8335?@>?EJJFEJHJGJGJJJEJGIJJGH???==<<311=65600446764/0CDDEHGJ@B=?JJJJJJJJHJIEFHJA??@FJ@FB@A@(''(042.('%&&$#$%&.4ABHJJGIJJJFJIJGHEDFJJGJIGFJJJJA=>;,D???JJGIJEEGFGD=7)(&&)(%%$&)++)+.+))$$$%(134((')%$##$$&'$%&448:EFGJDHAAGHG9777BAEEJHEHJGABJBIJJFJJJJIJJHHGGEC12''''47ABJJJJGJIJJFHJFJF<89;A960(',,B@DEBD@EG=3?@BCD:<<JGJJFJIDCDCFJFECDHJJJJJJGCDFCHEDB@@AHBA:---.=CGFJHEJFJJIJJJGHJJJJJIJEFFJJGJHIBBBCDFDEJJIJHIHJIJHJJIJJJHEB3334;)&&(9BD@?70IJJJIEGJ@A@7C769:;HHDEGFGIIJEJGGFGJ<<<<JJJGFJA<=@ACDCJJHJJHEFFFHIJJFHHFDDEJEB?558HJGEDBB@@BH;;6*((''*(+)+'&&%&&++((%$$%%1+:8666;///10.--,+'%%$%%&$$##&),.((,+&&&/5<<998+(((***()+..CDFGECJFFGHJFEGCDG79639998FFHGIJJIJJHJEEJIJJJJJJFEFJJJIJEEGFDBBEE==<<@@JHDIHJFHIJJGJJIFGJJCDJJJJJJFJJJJJHHJJFJJIJJJJHJJJJJGJJJGGGIJJEEDGJGJJGHGC@?>?@HJJJJJJGIHGJGJJJJJG@@ABFD@7999=/++.-*)//035558873329?;;;=HJFJJJJIJIJJFJJAFIIG)((+'$##)****-01/,-*+6DJHHGG6666BJJHGGIJ=HJJ0000?BJJEEAB?4,)&-+4==<00,1GCHEDA@@@AB>?@AJ.../DI====BAFJEB??@>=<<C@5444//:FJ@A@;=55-+,+)+***))))39::6:EJEEJHHGEIFHEJJJJIJJJJJHJJGJEJJHHA;<<JJFHDFFIFJIJHJJJJIGJJHJJJJJIGJIGJFG@ACBJG><<<J<<;8<90)+45;****(*-)'$$$&$&'$#$#%&'$%(((((--.558HEBBFJIIIFIJJHJJJDDCBJHC:99.../:0001E30.'&&*(&(***.178;<EJJJGJJJA417/+8>;==9:88;:844)))())'(('&&'*((('(()>ABBCFFEC::@CDDC?>??JJJJJJJIHJFJJJJJJJJEIJJGJFEFCCFEEJFEJHJJJJDEDFGIEIICFF@BA>>>>EJA???=D6317,+,00?EHGFFEJEJGJFJGGDEFEEJIJIDC?3355:5JAB@;;9:@JEFIJJGIEJ2116>==BADD>=<=('''33+++,1,,///111025?:3DCIJBCICBBADJEBBA<***+99;:;;=54457/1.*+/=<==6665@72/2::;<DJFCDHJD>>=>CCDABAFCBBBC''''+''%&&$##$$'('('))%%$%'''')/13624655531,,/HD@6668FJJJGJGEFFFEBDBFABCCDECDDHJDJFDDB824>?A<<43.++,0<<>>****50933BACDB>ABDJJJ:889:311-,,(&&%&'***+)'$$$$$%%%1868730---1JEJGDBC<EBCHC;:9<BDEHJGJFHHJJJJEIHFIJJGD>33,)'%&-.,&&&''&&$$%&%&%%'))$$##$%&'/*&$$$%&(),,&%%&89D>DDE?>=<9700/''''<:?DCCHFHCGDHJJDCCGEIJFEEJJJ??<45415881.)''&&)4;;700@ACFEFEE<=E><665200'''/6453/10.-.0,,--=JJJDEGH????JGFJJHJFGGJC@>;6;5686998)(()IJGJGFDJGFJBFIJIJFJEJ8888:A@A@?4438JIEFFJJJJJJIIJJEFFJJJJJIJJDGE@CJI=0--)('%%&001176*)''4'6433238994<D?5??>CDB?>;;++,0+(+*((('($$$$$%')('(*+14.)8;;CHDJCBABFE??9741001>666221177*%%%&(''()))),(/1>>=1:=?<;)'%$%'&''&%###$%'&)('((&&&&&''*0645@AEDHDBGA?<?;;>?8FGEJJIHJBEJJJIFEJHEEEJJJEHFGFG;;;AA<<70//04.../48;766---*+++**.0=<<;:CJJFCECEGHBEEEIEH99811033*''&&&$&&%)''(?6>-,,-8777EFEHIFJFIDCDEJIDJJEFJGGIFGCCBC))))/00169:<A:77;?@AD@@@@JJJJJFIHJJ><<;1///++*,67100;A?>@55GHJJGGFCDCADCGGJJDEBBCJCDHE=:;;821556JHIJCBBBJDDGCC@?AEBGHEG@BF?CDFJJFIFEHDDJJIGFFJJJJFJFEDFJGIJJJGHIJHCJDDDDJJFJFJJJGHJFHGJJJFCBGEFHFGJJIEGJJIHGEFIJIHHGJEJHGDCAB?ACA=<:@CCCC<=7711223CAADDC6CAAGFJJJ>99:=21//''''%%%%$$%$$&&(%&4-..7454588:99;;930-,,020,...001+,+)*,1055679:640('&-+12/////'&&%&''&&&&(&('&&&%%%$$'&)*+-)++,3487/.145..3.)''&&%%#$$%%&)+004&&&+0+/,&&$#$$$%((((()'&&&&%&&&'(()+(,+,./+,)(+,+*(%$$$$$$%&&%(+*&%%%&+*&&&&&%&()))7;<9:DBEFHBC@=B@CHFC@=??>><<=;93224)())''&##((,+-1@@A@BCDEAA@>,''()*)(****+,+,-)'')*&&&')-/..'''&()---*($$%''&'%$%#$$$&&')&&*(('(&$$#$%)+++,,./-0002?>BEJJJJJAECGJJJJJJJHIJIGHJJJJBBB8888A@10132599:GCBCGJB?;<GGHHJJA=BCJJJJGJJ;;;BJJECBCD888:JEJJJJHJIJEIJGJJJFJFJECEDGJFJHJDJDC3@0,(+'6DFEIGHFEAAABJHJGHAAC61119=J=;86764('%%%'(%%%%&&$'*))')&'--4*(')-+,5522224;:9:A8888IGCBA=2--->?>A50?C:@:<>FJJJCC@@??+--,,((&%&),-+*)(&$$$$$$%$&&%%$$%&'))((()+,,.0,)*++--,>==<:8876<@DFFEFCGFFHFDH>>@CB@??CHA?>AACGDEGFECCGE>83DGEJHJGJJJHJGIFIJJFJGJG9889:=DB;;::A@?32'''23,,,;;BHDEDADFE7*%%&3/,))+1=<72025799<<<<;<;;<=AGJBIAABIDFIEFHJGDEGDEDHGJGBFBCEFGJFBA??FEDJFJJJJHJGJJIHFJHIJBIHJGJBABBDIH><301''',''(+'&'(/2+-)'&&'3869@FDJFJJJJDIDIJJICCCDA>877=:;000(((''&%%%&%&&%&&'''%%%(&&$%++&%$#$)*,/+)((+,-/??@?:8879@CDB@FECA:'&&%$
@Glass_F3P_6_D3_6_19_25
ACCGGAACAGAGAACGTCACACCGTCAGCAGCAGCGGCGGCAACCGCCTCCCCAATCCAGGTCCTGACCGTTCTGTCCGTCACTTCCCAGATCCGCGCTTTCTCTGTCCTTCCTGTGCGACGGTTACGCCGCTCCATGAGCTTATCGCGAATAAATACCTGTGACGGAAGATCGCTTCGCAGAATCAATGAATCCTGGTGTCCCTGTTGATACCGGGAAGCCCTGGGCCAACTTTTGGCGAAAATGAGACGTTGATCGGCACATTAAGAGGTTCCAACTTTCACCATAATGAAATAAGATCACTACCGGGCGTATTTTTTCGTTATAAGAATTCAGGAGCTAAGGAAGCTAAAATGGAGAAAAAAATCACTGGATATACCACCGTTGATATATCCCAATGGCATCGTAAAGAAACATTTTGAGGCATTTCAGTCAGTTGCTCAATGTACCTATAACCAGACCGTTCAGCTGGATATTACGGCCTTTTTAAAGACCGTAAAGAAAAATAAGCACAAGTTTTATCCGGCCTTTATTCACATTCTTGCCCGCCTGATGAATGCTCATCCGGAATTTCGTATGGCAATGAAAGACGGTGAGCTGGTGATATGGGATAGTGTTCACCCTTGTTACACCGTTTTCCATGAGCAAACTGAAACGTTTTCATCGCTCTGGAGTGAATTCCGCCGACGATTTCCGGCAGTTTCTACACATATATTCGCAAGATGTGGCGTGTTACGGTGAAAACCTCGGCCTATTTCCCTAAAGGGTTTATTGAGAATATGTTTTTCGTCTCGCCCAATTGTTAGCGGTGAGTTTCACCAGTTTTGATTTAAACGTGGCCAATATGGACAACTTCTTCGCCCCCGTTTTCACCATGGGCAAATATTATACGCAAGGCGACAAGGTGCTGATGCCGCTGGCGATTCAGGTTCATCATGCCGTTTGTGATGGCTTCCATGTCGGCAGAATGCTTAATGAATTACAACAGTACTGCGATGAGTGGCAGGCGGGGCGTAAGACCCTTTGAGTGAGCTGATACCGCTCGCCGCAGCCGAACGACCGAGCGCAGCGAGTCAGTGAGCGAGGAAGCCTGCATAACGCGAAGTAATCTTTTCGGTTTTAAAGAAAAAGGGCAGGGTGGTGACACCTTGCCCTTTTTTTGCGACTGCAGCGGCCGCTACTAGTAGGGAGACCAGAAACAAAAAAAGGCCCCCGTTAGGGAGGCCTTCAATAATTGGACTATCCCCTAAACTTCAAAGGACCAAAACGAAAAAAGACGCTTTTCAGCGTCTTATTGTTCGTCTTTGGTACCGAGTTATTAATATGCGCGCAGCGTCTGGAAAACCGAGGCCAAAAGACGTGCGTCTTTGATGCCCGGTTGCGACTGTACAGCAGAATTAAAATCAAGTCCGGCGCAGCCGGTTTGTGCCGCTTCCACGCAGTTATCTGCGCCTAAGCCCCCCCGCCAGCAGAACGTTGCCAAGCGATTGACCATTTAATAGTGACCAGTCAAAACGTTGCCCGCTTCCACCCTGGCCGTTGTCTAAAACATATTTATCAACGTGCTGAAACTCGCGGGCGGGCAGGGTTTCACCGACGCTTAATGCTTTCCAGATGGCAACATGTGCTGGCAAGCTTCACGCAGCGTATCGATATACAGCTGTTCTTCATTACCATGCAGTTGCACTGCACCAGCGATAACACCTTAGCTTTGTCCACCACATCGGCAATATCGTGATTGCGGAACACGCCAACATACTGCAACGGTGCCGCAGCCATCACTTCCTGCGCCTGTTACAACGTTGACGCAACGCGGTGATGTCGCAACAAAAATAATTCACCGTAAATCGCGCCCGCGTCATAAGCTGCTTTAGCATCTTGCCCACGCGTCAGGCCACATACTTTATTCTCACCCAGCAACACCCGGCGCACGGCGGCGTGCAAATCGTCATGGGCCATCAACGCCGAACCAATCAGAAAACCGTTAGCGAAGTGGCTTAACTCGCGCACCTGAGCGTAAGTATTGATGCCGGATTCGCTGATTACCGTCACGTTGTGCCCCAGTTTCGGCGCAAGCTCGCGGGTACGGTTGAGATCAATCGACAAATCACGCAGATCGCGGTTGCTGATGCAACCGCCTTCTTGCCAATGCAATGGCGCGCTCCTGTTCCTCTTCATTACTGACTTCGGTCAGCACCCCCATATTTCAGACTGTGAGCGACGGCGGCAAGCTGGCGATATTGGTCGTCATCCAGTACTGAAAGCATTAATAAGCAGGCATCGGCCTGGTAATAGCGCGCCGGATCAGATCTGGTAAGGGTCGATAATGAAGTCTTTACATAAAATCGGCTGCGGGGCGATTTGGCTGACGATGGGGAGGAAATTGATTCCCCTGAAAATATTTCTCATCAGTCAGCACCGAAATTGCCGAAGCGTAATGTTTATAAATGGCGGCAATGCGTGCTGGATCGGAATGAGTCACGGATCACGCCTTTGACGGCGACGCTTTCTTGCACTCCAGAATAAACGCCGTGCGCGCACCCTGTAGCGCATCATAAAAATGTCGCGTGCTCGGCTGAACCTCATTCTGAAAACTGGCCAGCGGTTGCTGCTGTTTGCGGGCTTCTACCCAAATCGCCTTGTCTGCGACGATTTTCCGCTAAACGGTTTGCATCATCTAGTAGTCCTGTGTGACTCTGATCTTGAGTTTCTCGTTTCTTCTTCTTCCAACGAGAGAAAACGAGGAACTAAGCGCGCCACTCGATCAACCAAACGAAAAAAGACGCTCAAAGCGTCTCTTTCTGGAATTTGGTGCAGAGGTCCGCACAGGTGGATGCGGACCCAAACGAAAAAAGGCCCCCCTTTCGGGAAGCCTGTCTGGAATTTGGTACCGAGTTATTAGGCCACACGTTCAAGTGCAGCCACAGGATAAATTTGCACTGAGCCTGGGTGGGATTCGGACTCGACCGCATAGCCTTCAGGAGTGAGTTTTGTGCAATACCAACCGACGACTTGACCCTGCCAAGCGGCACCAGATTTCTTTCGTACGCAATCCCCTAAGCCAAAGGTGGCACTCAGGGGAAGCGCAAACTGCCCTGCAACGGGAGCGTTGGCTTCATTAACCATCTAGTACTTCTCCTCTTTCTCTAGTAAAGTGTTTAGTTCCCTCTTTGCGTCCTTCATAGCTTGATCCGAAAAGTTCTCTAGTAGCTAGCCCAAAAAAACGGGTATGGAGAAACAGTAGAGAGTTGCGATAAAAAGCGTCAGGTAGGATCCGCTAATATTATGGATAAAAATGCTATGGCATAGCAAAGTGTGACGCCGTGCAAATAATCAATGTGGACTTTTCTGCCGTGATTATAGACACTTTTGTTACGCGTTTTTGTCATGGCTTTGGTCCCGCTTTGTTACAGAATGCTTTTAATAAGCGGGGTTACCGGTTTGGTTAGCGAGAAGAGCCAGTAAAAGACGCAGTGACGGCAATGTCTGATGCAATATGGACAATTGGTTTCTTCTCTGAATGGCGGGAGTATGAAAAGTATGGCTGAAGCGCAAAATGATCCCCTGCTGCCGGGATACTCGTTTAATGCCCATCTGGTGGCGGGTTTAACGCCGATTGAGGCCAACGGTTATCTCGATTTTTTTATCGACCGACCGCTGGGAATGAAAGGTTATATTCTCAATCTCACCATTCGCGGTCAGGGGGTGGTGAAAAATCAGGGACGAATTTGTTTGCCGACCGGGTGATATTTTGCTGTTCCGCCGGAGAGATTCATCACTACGGTCGTCATCCGGAGGCTCGCGATTCGTATCACCAGTGGGTTTACTTTAGTCCCGCGCGCCTACTGGCATGAATGGCTTAACTGGCCGTCAATATTTAATACGGGGTTCTTTCGCCCGGATGAAGCGCACCAGCCGCATTTCAGCGACCTGTTTGGGCAAATCATTAACGCCGGGCAAGGGGAAGGGCGCTATTCGGAGCTGCTGGCGATAAATCTGCTTGAGCAATTGTTACTGCGGCGCATGGAAGCGATTAACGAGTCGCTCCATCCACCGATGGATAATCGGGTACGCGAGGCTTGTCGGGTCGCGCGATCACCTGGCAGACAGCAATTTTGATATCGCCAGCGTCGCCGCGGCGCGTGTTTGCTTGTCGCCGTCGCGTCTGTCACATCTTTTCCGCCAGCAGTTAGGGATTAGCGTCTTAAGCTGGCGCGAGGACCAACGTATCAGCCAGGCGAAGCTGCTTTGAGCACCACCCGGATGCCTATCGCCACCGTCGGTCGCAATGTTGGTTTTGACGATCAACTCTATTTCTCGCGGGTCTGAAAAAATGCACCGGGGCCAGCCCGAGCGAGTTCCCGTGCCGGTTGTGAAGAAAAAGTGAATGATGTAGCCGTCGTTGCAGTAACTCTAGAAGCGGCCGCGAATTCCAGAAATCATCCTTAGCGAAAGCTAAGGATTTTTTTTATCTGAAATTCTGCCTACGTGATACGCCTATTTTTATAGGTTAATGTAATGATAATAATGGTTTCTTAGACGTCAGGTGGCACCATGGAAGCTTTGTAATCACTCGATGACCAAAAGTAAAAACCCGCCGAAGCGGGTTTTTACGTAAAGCAGGTGAAACTGATCACCGGTCACATGTCAATACTTGCCCTTGACAGGCATTGATGGAATCGTAGTCTCACGCTGATAGTCTGATCGACAATACAAGTGGGACCGTGGTCCCAGACCGATAATCAGACCGACAACACAGTGGGATCGTGGTCCCAGACTAATAATCAGACCGACGATACGAGTGGGACCGTGGTCCCAGACTAATAATCAGACCGACGATACGAGTGGGACCGTGGTTCCAGACTAATAATCAGACCGACGATACGAGTGGGACCGTGGTCCCAGACTAATAATCAGACCGACGATACGAGTGGGACCATGGTCCCAGACTAATAATCAGACCGACAACCGGTGGGACCGTGGTCCCAGTCTGATTATCAGACCGACGATACGAGTGGGACCGTGGTCAAGCTAATAATCAGACCAACAATGAGTGGGACCGTGGTCCCAGTCTGATTATCAGACCGACGATACAAGTGGAACAGTGGGCCCAGAGAGAATATTCAGGCCAGTTATGCTTTCTGGCCTGTAACAAAGGACATTAAGTAAAGACAGATAAACGTAGACTAAAACGTGGTCGCATCAGGGTGCTGGCTTTTCAAGTTCCTTAAGAATGGCCTCAATTTTCTCTATACACTCAGTTGGAACACGGGACCTGTCCAGGTTAAGCACCATTTTATCGCCCTTATACAATACTGTCGCTCCAGGAGCAAACTGATGTCGTGAGCTTAAACTAGTTCTTGATGCAGATGACGTTTTAAGCACAGAAGTTAAAAGAGTGATAACTTCTTCAGCTTCAAATATCACCCCAGCTTTTTTCTGCTCATGAAGGTTAGATGCCTGCTGCTTAAGTAATTCCTCTTTATCTGTAAAGGCTTTTTGAAGTGCATCACCTGACCGGGCGGATAGCTTCACCGGGGTGAGAAAAAAGAGCAACAACTGATTTAGGCAATTTGGCGGTGTTGATACAGCGGGTAATAATCTTACGTGAAATATTTTCCGCATCAGCCAGCGCAGAAATATTTCCAGCAAATTCATTCTGCAATCGGCTTGCATAACGCTGACCACGTTCATAAGCACTTGTTGGGCGATAATCGTTACCCGATCTGGATAATGCAGCCATCTGCTCATCATCCAGCTGGCCAACCAGAACACGATAATCACTTTCGGTAAGTGCAGCAGCTTTACGACGGCGACTCCCATCGGCAATTTCTATGACACCAGATACTCTTCGACCGAACGCCGGTGTCTGTTGACTGGTCGAAAAGAAGGGATGAGATCATCCAGTGCGTCCTCGGTTCAAGCAGCTCCTGGTCACGTTCATTACCTGACCATACCGAGAGGTCTTCTCAACACTATCACCCCGGAGCACTTCAAGAGTAAACTTCACATCCCGACCACATACAGGCAAAGTAATGGCATTACCGCGAGCCATTACTCCTACGCGCGCAATTAACGAATCCACCATCGGGGCAGCTGGTGTAGATAACGAAGTATCTTCAACCGGTTGAGTATTGAGCGTATGTTTTGGAATAACAGGCGCACGCTTCATTATCTAATCTCCCAGCGTGGTTTAATCAGACGATCGAAAATTTCATTGCAGACAGGTTCCCAAATAGAAAGAGCATTTCTCCAGGCACCAGTTGAAGAGCGTTGATCAATGGCCTGTTCAAAAACAGTTCTCATCCGGATCTGACCTTTACCAACTGATCCGTTTCACGTCAAGCCTTTCGAACCATGCTTCCCCAGGCATCCCGAATTTGCTCCTCCATCCACGGGGACTGAGAGCCATTACTATTGCTGTATTTGGTAAGCAAAATACGTACATCAGGCTCGAACCCTTTAAGATCAACGTTCTTGAGCAGATCACGAAGCATATCGAAAAACTGCAGTGCGGAGGTGTAGTCAAACAACTCAGCAGGCGTGGGAACAATCAGCACATCAGCAGCACATACGACATTAATCGTGCCGATACCCAGGTTAGGCGCGCTGTCAATAACTATGACATCATAGTCATGAGCAACAGTTTCAATGGCCAGTCGGAGCATCCAGGTGGATCGGTGGGCAGTTTACCTTCATCAAATTTGCCCATTAACTCAGTTTCAATACGGTGCAGAGCCAGACAGGAAGGAATAATGTCAAGCCCCGGCCAGCAAGTGGGCTTTATTGCATAAGTGACATCGTCCTTTTCCCCAAGATAGAAAGGCAGGAGAGTGTCTTCTGCATGGATCTGAAGATCTGGTACCCATCCGTGATACATTGAGGCTGTTCCCTGGGGGTCGTTACCTTCCACGAGCAAAACACGTAGCCCCTTCAGAGCCAGATCCTGAGCAAGATGAACAGAAACTGAGGTTTTGTAAACGCCACCTTTATGGGCAGCAACCCCGATCACCGGTGGAAATACGTCTTCGGCGCGTCGCAATCGCGTACCAAACACATCACGCATATGATTAATTTGTTCAATTGTATAACCAACACGTTGCTCAACCCGTCCTCGAATTTCCATATCCGGGTGCGGTAGTCGCCCTGCTTTCTCGGCATCTCTGATAGCCTGAGAAGAAACCCCAACTAAATCCGCTGCTTCACCTATTCTCCAGCGCCAGGGTTATTTTCCTCGCTTCCGGGCTGCATCATTAAACTGTGCAATGGCGATAGCCTTCGTCATTTCATGACCAGCGTTTATGCACTGGTTAAGTGTTTCCATGAGTTTCATTCTGAACATCCTTTAATCATTGCTTTGCGTTTTTTTATTAAATCTTGCAATTTACTGCAAAGCAACAACAAAATCGCAAAGTCATCAAAAAACCGCAAAGTTGTTTAAAATAAGAGCAACACTACCAAAAGGAGATAAGAAGAGCACATACCTCAGTCACTTATTATCACTAGCGCTCGCCGCAGCCGTGTAACCGAGCATAGCGAGCGAACTGGCGAGGAAGCAAAAAGAAGAACTGTTCTGTCAGATAGCTCTTACGCTCAGCGCAAGAAATATCCACCGTGGGAAAAACTCCAGGTAGAGGTACACACGCGGATAGCCAATTCAGAGTAATAAAGCTGTTGATAATCAACCCTCATCAATAATAAGAACTAACCCCCGATATCAAGTCACATGACGAAGGGAAAGAGAAGGAAATCAACTGTGACAAACTGCCCTCAAATTTGGCTTCCTTAAAAATTACAGTTCAAAAAGTATGAGAAAATCCATGCAGGCTGAAGGAAACAGCAAAACTGTGACAAATTACCCTCAGTAGGTCAGAACAAATGTGACGAACCACCCTCAAATCTGTGACAGATGACCCCTCAGACTATCCTGTCGTCATGGAAGTGATATCGCGGAAGGAAAATACGATATGAGTCGTCTGGCGGCCTTTCTTTTTCTCAATGTATGAGAGGCGCATTGGAGTTCTGCTGTTGATCTCATTAACACAGACCTGCAGGAAGCGGCGGCGGAAGTCAGGCATACGCTGGTAACTTTGAGGCAGCTGGTTCATCTTCTATGATCCCGGTCGATTTTCGAGAGACGATGCCTGAGCCATCCGGCTTACGATACTGACACAGGGATTCGTATAAACGCATGGCATACGGATTGGTGATTTCTTTTGGCTAAAGCGAAACTGCGTAAACCGGTTCTGTAACCCGATAAAGAAGGGAATGAGATATGGGTTGATATGTACACTGTAAAGCCCTCTGGATGGACTGTGCGCACGTTTGATAAACCAAGGAAAAGATTCATAGCCTTTTTCATCGCCGGCATCCTCTTCAGGGCGATAAAAAACCACTTCCTTCCCCGCGAAACTCTTCAATGCCTGCCGTATATCCTTACTGGCTTCCGCAGAGGTCAATCCGAATATTTCAGCATATTTAGCGACATGGGTATTTCGCAGGATGCCGTCATGTTCCTGTAGGGTGCCATCGATTTTTTGATCTGGTCAACGAACAGATACAGCATACGTTTTTGATCCCGGGAGAGACTATATGCCGCCTCAGTGAGGTCGTTTGACTGGACGATTCGCGGGCTATTTTTACGTTTCTTGTGATTGATAACCGCTGTTTCCGCCATGACAGATCCATGTGAAGTGTGACAAGTTTTTAGATTGTCACACTTGATAACAAAAAAGAGTCAATAAGCAGGGATAACTTTGTGAAAAAACAGCTTCTTCTGAGGGCAATTTGTCACAGGGTTAAGGGCAATTTGTCACAGACAGGACTGTCATTTGAGGGTGATTTGTCACACTGAAAGGGCAGTTTGTCACAACACCTTCTCTAGAACCAGCATGGATAAAGGCCTACAAGGCGCTCTAAAAAAGAAGATCTAAAAACTATAAAAAAAATAATTATAAAAATATCCCCGTGGATAAGTGGATAACCCCAAGGGAAGTTTTTTCAGCCATACGTTGTAAGCAGAATATATAAGTGCTGTTCCCTGGTGCTTCCTCGCTCACTCGACCGGGAGGATTCAGGAGGGGGAAGCATACCCCTTGGCGTGCGCGGTCACGCGCACAGGGCGCAGCCCTGGTTAAAAACAAGGTTTATAAATATTGGTTTAAAAGCAGGTTAAAAGACAGGTTAGCGGTGGCCGAAAAACGGGCGGAAACCCTTGCAAATGCTGGATTTTCTGCCTGTGGACAGCCCCTCAAATGTCAATAGGTGCGCCCCTCATCTGTCAGCACTCTGCCCCTCAAGTGTAAGGATCGCCCCTCGTCAGTCGTCGCGCCCCTCAAGTGTCAATACCGCAGGGCACTTATCCCCAGGCTTGTCCACGTTGTCTGGAAGCGCGTAAAATCAGGCGTTTTCGCCGATTTGCGAGGCTGGCCAGCTCCACGTCGCCGGCCGAAATCGAGCCTGCCCCTCATCTGTGAACGCCGCGCCCGGTAAGTGAGCCTCAAGATGTTCAACGTCCACCTGATCTGTGGTGAGGCAGGTTTTTTCCGCGAGGTATCCACAACGCCGGCGGCCGGCCGCGGTGTCTCGCACACGGCTTCGACGGCGTTTCTGGCGCGTTCCAGGGCCATAGACGGCCGCCAGCCCCCAGCGGCGAGGGCAACCGGCCGAGGGCTTCGCCCTGTCGCTCGACTGGCGAGCACTACTGGCTGTAAAAGAAGCACATCATGGTTCTGTGTTCATTAGGTTGTTCTGTCCATTGCTGACATAATCCGCTCCACTTCAACGTAACACCGCACGAAGATTTCTATTGTTCCTGAAGGCATATTCAAATCGTTTTCGTTACCGCTTGCAGGCATCATGACAGAACACTACTTCCTATAAACGCTACACAGGCTCCTGAGATTAATAATAAATCTCTACGATAATGGGAGATTTTCCCGACTGTTTCGTTCGCTTCTCAGTGGATAACAGCCAGCTTCTCTGTTTAACAGACAAAAACAGCATATCCCGCTCAGTTCCACATTTCCATATAAAGGCCAAGGCATTTATTCTCAGGATAATTGTTTCAGCATCGCAACCGCATCAGACTCCGGCATCGCAAACTGCACCCGGTGCCGGGCAGCCACATCCAGCGCAAAAACCTTCGTGTAGACTTCCGTTGAACTGATGGACTTATGTCCCATCAGGCTTTGCAGAACTTTCAGCGGTATACCGGCATACAGCATGTGCATCGCATAGGAATGGCGGATATGT
+
ADFFE9>972//1@BGDIGJJJJJIHGJJJJJJFIJGJIJGGJFGFJDF=;>9.,,,A?AGJJJHGJJIJFH7776550EGA@B@7J971'')EAFJJGJJJJJFDJHDEC<G<JIJHJFHIGJJJFJJHHDFGGDJJFJJIJJJJJJIGHFJJGIECDDBD7777;:93100*)))-)*,,62('+**&''',,./11<EIFIJJAA@AEHJG@DD>G?<==?@AHJJJIJEEGJGIJIIGJJDCCEDGGIJFHJJ;;::;)))((/0006;::9345=?522521138/003:540045????GJJJJJJJJJF@8>F)''(,,&$%&'%&'+,/8CBDGGJIFJJHIIEJJJJFCFHIIJJJJJJJFJJHJHJFJJGJJJJJJJJJGHGIJJJHIBB5322,)))+,*+,2-0'''6477EIGJJJJHIHHJJJJJJJHFFHIFFJHEIFJJJJGJJIJIJGJFJJJIGIJJGJJJJHJHHJJJJJJJHJJJIJJJJCJJJJJIJIJJJJGJJJFJECEEFBCDEGJGF711129<=100/2347<<HGJJJJJGGJJJJJHJIHJJFGJCEJFJFJJ>>>9:::BJ==?JEEDFGIIJJJFJJJHJJFJJHGJJHGJJJJJJ;;;;GJHFJJJJJGBJIJJJGIEEGJGJJGHJIJJJJJIJHHDB..**5211/2)'''+*+9<AFBJHEFIJFBA>==:3368>@8-+8=/AJEJHJIJGJIJJJJJ?3444=ADCEHE88*(((9JGJJJGJJHBBGJJJJJJJJGJJCJEF>===AGJI9778<+(((*(+'-.'%%&'())'%%%&'(/011333?><>=>C:9:?<<;B1J@??==221225***),324=CBADCGHFJHJJGJJBACBJGGHJJD;=('''EIJJHJE7666DEJJIIJJJJGJJIJFJHFHJJGFIHHGHGIHHJEJJJHHGIJEHFCEF@=>:>>>>>CEHJIJCBD@???CGJIGGJHJIJGGJIJGJJ777//./+++)(''%%'15<=;<<GHFCFJJJJJFJIJHJJJJJHGDJJ;;?A?B>>@BCIEIJJJHJJJIGFHHHHHFJE?>?<==@1,,JEJHJDHIDIFJJGIFEFFFGGJJJDFHJJIFFJJJEJJJHCJJHJJHGGIHJJFJJJHIB@@;80..-./+**.2//&&(/*(&&*1;GFBCBCHJABBACDFJEABC@B<=A><<=@GICBB@AAC;2120239JHJFJGC>@BCGH@CJJJGEJJGFJHJFEJEHJJGJJJEJFECBEJE779;JJJJGHECDFFHHGDEIFDGJ??>=@3++>>FI=====A<7689=8EE>GGJHJJD@@@EJHGEHDA@@BHFCJFHGGJHJJIFJJFJJJJJJJJJIFJJFEJFCF?@ACB@>C))))CBBHJIJGJEGJJJEHJJJJHBBABIGFEB)(((8(=;;978:;67<JJJJFJFGE?=;;444198:885;<?@;;9745556A=;<;<???EJDBDBIJGJFJJJJIJHIJJJJJJJFCEDIJJJGJIJJJJJEJEIJJJJHJJJJJJJJJHGDJHJIJDCFADJIJHGDJEJHJJJIJJJJJHJJJJGFFHJJJFHJJGJCBCCGHJJJIJJGGJDAJFJCFJJHJJBBB@C7667JHFC/,+*++(3BDJJJHFJDJFDGEJJEJGJJJIF@7889>FJGHHJJJIJJJJGJ21226&&('*/0>B???:::;0*,/DJJJJJGHFJHGJJJJJIJJJJJGEDDHIJIJGJJJJHJCBCADCGIEGGIJFDEGJDFFHDDCCC20007AACCFJFF@@?@@<:'''(;?=;.....89;999:C::::7/..+,..33722('$$$$&)*12??C:779<?FJJIHGJJJFJEJJHJE@;;;;AEJJJJJJJICJHEFBBBHJDA@AB:9:A>HDHECCDJD@JGIJJJJJJJJJGEIEAECCGJJHJGIBA@AJIEFJDHEJGJJIFBG99787:;FEDDEJJJJJIHJIJIJHJIJJJJJJJJHGJIJ<:::@6666FJIJHJJFFIHJFJJJFJ=3349B<<JJGFGJIEEFJIJFJHJJIHJJHJJJFFJJDCHJJ<755548@BDEJJIDCDB,)()/25111:;;<?@?EAB@@@7677JDGGFIJBC@???<((+*(&&&*+++%%&%&'>C?>@4346C?>>?H?=>;1>;BA5./EIIJJHJEHH?<;<2.---...3:50(((''(/334<DDDEIFDFEJGFFJHCFEDGEA>=>==<;;@B@BBFHDFJJIHGIIHJJJJJIJIJJJJJJHJJJJJJCCCBJJJJIIF87653000''').(((02A@AGJHHJIGJHCC;JJEJIJJIJJJJJFFHFGJJJJJJJJC@?@EFJJIHJDCDDF?<;<@444=>:8630/+&&$##*-2;FFJJJJ=?'''(37A3111:9773333<?AJGGFIDFHFJJJJFIIJHE64('()=8889;>A@BHFI4334;::40)$)&'$'')(***//99777959;:;<IJIHJFHEIJJJJJJJHJEDCBJJJJGJJJJJGEJFEDJEF>==>:D>//=<<774440/0>JFGJEAA@AHFJFEFEJJJJJIGGJGJJJJJJJJJJJJIJFGHGGJFJEFFGJJJGJIJJID?JJ=>>>EEJGJDFCECBIJEJJIJIJJEFD@F@@6..@;<=GHJHFFIJJJEFEDJFECDJDJHJJJJJ>;:;0.%$%%,-+)))72+78888>11+'(2./CAGCDF<<<B>FDFJG333463141.--.-123./0*((+'''')('()(((/?@@@BA:885,,,0>9977/++6,-,*)*-/.'/3**&%'**+,,-75777::22223/,)&&-))6890002552136333742381567;10023-,++==>E<:::=J9>=*/))0);=>AFIFFJDEACD@@@AGJJEHHGEF??BCDFIFGIJFEJEDGGJJIHHEJHDBBB@=3323////BJFEDHJHFJJHJJJJJJJJCCCDFB?>EACCJJFDCAB@B=>>8999?;<CCEFJFJHGJJCFCGHGCA><:.)2230-,**&%%&*5<<>?CFJEHHJFJJFJJJFJGJJGIJJJJJECE777:A><<;;@BB@CBEFEHJFGF;:;:8*&%$###$&0/0/13522218;<ABGH@9ICD;:;;BJGHEJFJJJJHJJCC?>@C;BBBDD?>:=BB<65549BB<4@??JIJHGJDD55545677677A==?JJJJJJJFHJJJAHEIJJJ=<=====@FDGABBBA=??IFD@?>0.-/2..-+,1=88:665+(((-01;>EJJJGFDJFJJFJFJEJGJGHJIFGH==<>A:59<GFFHJIGJJEDDEHIHJJJJJJGHHDJIFIJJJJJ?>>?;888IJHIJJFJIJGE84;;ACAABAGD9988>89DBE??@<----3))899;DIJHJDGDEHGABAIIH?@B;9:<=8;;5345:::<<BBJJJFHIIFJJJIEGGJJJFJJEDCEJEJJ5555GFEGIJDJFJJJ>>>?7667GEC4//87ABGGJIJ888:>;54.-.-44621...21122---334JGBCDFFGECGECEGJIFEBJG>60012FEJGJFIJGJEJGHJJJJJJJJIIJIJGJJCFCHJGEIDIEJJHJIGGDEDEBDJJHJJJJJE@>=?AABEJJFFGJJJJJJIEHGJGJFJJFGHJE;;;<HIFJJJJJIJJGJGJJEBCGJJ@@@5557<1.,,+,*)*+((<>@?@EDCHC<;6555?C@@@::9;C)'''('$%$%%$&(599<=<7778:::65001@;;::=999:DBDBA@:;;:65+**++(((((@A;<<<FA6556<'&&'/+(232789=BDJJJJJGHJJHJJIJHJJFHJJJJFJE???;;;5&&%+,)),D>>9997999;93DJJJJJJJGCEEHGIDGHEEEFIJJJIBCCDJ===,(@BF<999=JJGHJJDAD@BA@8768HJJGHJJIJJJEFEGFIJIFJJJJJEJJJJH@@@AEHJHHHJHGIGFHIGJJJJHJJJIDECGJJJJJJIHJJJJIBABBJFJJ6546EFCHJJIJGJGJJJJJFJGGJEIJ8668005232///++%$$$%'(.***/8:=--,,+12+++1;=<FEJEECCBCA>::843/**'''''%%$$&%$&&&49@AIJJJGCCFDHFGGEJHJJHFEDBAFDFGJJGFEA@8777?JHCBA@H;:73301=<<CJJJIJJGJG@>>****36??IJJIJDFBA@?-,...+..122FBADBDGHHJIHHJJJJJJJJJJJGJJJJGJIFFHFHHHGJIJHIE5555CBBC<;86779A1-(((),++((((,2,/((=>=<<=JJC?=<:;7556:41/03>=1JJGJGJFJJJH@AHIJIJJJIJIGJCDA<;//>866)(()52/-++*++((''5BJJFICDA?<779:@@>@FCFHGJJJJJJDBB745<541))))++,,//016583111A@AA11////+*((''(())*:@ABIEJJJJEEEDJB:99;)(()0=>??AGH=>=>JJJ@/////AA@BBJFGIEDHFJJIJIHJIIJIJDDGGJ@?=<>>JJJFHJFIJFJIJJHGBC=>>>HJJJECBA<<97,**+('.+'&&+-:CE@;'&%%%%&))48@FJGJJJJJJEGJGEEEHGJIFHJIJJJJJJJFJFECDCDDGEFIIJJJJDEIEGJDC@71//02999@JJHJIJJJJHHJGIGDJDJAA@7778BBBJJJJGIGIIDBBD///03...2/)/(((((46698?@>?AFEJJJJIHJJJJGGJEBC@<777::::HJHEIDHJIJJFG>>?JJJIHJJJJGJJJJIGJGJJBBAB12;9DC?>877634*(%&)4;=88@BJJHJJGEGHJHFGHHJJJHHJGIJHJJEJDJDJJFC>>?BDDAAA@A<<<<>>>?E><==?@BGDCBBADC<<B9:814*+4441+)('()(('%'&&%&&*1/.11/0008778000/2227<<>?>;;=:7771220-+('))79776--&&&&'&&%&&&(,,,-,++,.))*++++++27>>GCEEFFGJHJJ@A@?D>><=?>EJGEFEEEE?>=?HEC@DJEDIH:98((),-7.72;8?JEBDCJA=>?>F>;:://--../+**+33@<:....68EFJJJJJHJJJJJHJJGHJJFIJJJFE@887/./0JJEDCDG10/074//45720001:?BGEHFJJGJJJJFADCEGH<<<<JHIJEJJIGJ>>>>EIFCHC;;;>?B<=AA@ADGJJJJGEE?><=@D@CIHEIFFFEFHB@@BGJCEFEJJJJJJJFIHJ<<>@>=773/-'&&((1**60,))*,677<966EFIHHFJGJJJIJIIJIJJIGJGEDGJG?::JIHJJJJHJJJGJJJJIJJIJJJJJGJJHEJJJJJIJJJJJG=>>=BBGE/.437==JFEJJJJJHJJHHJDDDEFJJFJJGJJHJJGEDJJJJJJHGFJJHJJJJIJGEFHEGEJGJ?98@222@@@9:::=<<<9==5-,,++*)((*17659=AA---.57CDDFCCE???ABDCIGJGGIJDHHJGIJIJGEDEEJGGEIJJGGEEDGEIGECCCACBAFCBB@CGHBBDEFGFAIJDGJJJAAA>;<7667<33000/34DFEFIJJJJJJJIJIIJHJFEDFJFJJJJJJJJHJJJJHJIJJJJJJJJFJHJJJFHEJHJJJGGFJHHHGHJJA,+++EJJHHFEEBI<<999::988A;11.....-.**)25@EEEEHJJID@@??HHHJJJJJJJJJIJIJJJJJJIIJJJEEJIJJFJJJJJJJIFFGCHJGJIGJJJJJJJEEIJJEJ=>=C@@?<<<0044@ABBC????A>?D..0..&%%#$'+///.<@AADC:;:>986568>95516**+.-,,1'&%$&&&(-7:<CCGGJJJJJIJJJGJJHJJJJJFJJFJJGHE:@@BJEHGFHA@=<@BEFGFJGHJGFHJJJJHJJJJJICJDIEFCG@@@?FJGGJJJJIJJJJIJJJFGFGJGJJJJJJIJJJJGJGGEI;6433133233213-,,+((*>?ACDJED,,,+,DCEJEE@777JF<<<>>>>?A///09CJJJJJJJHJJIFGJIIJJJ>7333392..11FDGJJJGJIGIJJJJJIHJIHJJGJGIIFAC7778C@>>DFIJJ>1GJJJIHJGIFGHIFJFH2222@??AJJJJJGJJJJJGJJFGJEE>930DCJ=<<<JJGJJJJIJHJF@99:8=E6544;:;=?@@@???>>?>....000CA@CGAABIJJEDBC?@?>DCGBBACGECABB=JH>B@0002''**3..,/)))&'$#$'(&'+*(&$%)-5678<=>@GJEJJ@FJGD@<AA@JJIIGJJJJJGJEJAJFACJJIHJ=;43333?@C;;;;DEBJJJIGFB777....::<@A=96656BD@=<=7888??AHEJJF:4/067>;;=ADADC>?>>1++11>@;<<<=<;;;CCCEJJHJEGGJGEJHHJFJJHJJJJJJJJIHJFFJHIJJHJFJGJJJIJJHCBC<===GIHJIGGJJJIJJHJJJJIJJJJHHJFCEHJGJHHJJJC;DFGHGEGJDEBAGBA/-.-<<:<::99====;=////0EFFJJJFJJJJIJJIHJJJJJGJFJD@?@@;91'%%'*-00/1001JFJJCBBAB>9/./.2:AHJGEIJE<?DABAAAAF9777:96878;:::ADEA@@=<:6,,,9DHIJIJHJGJGFJIGJJJEHJFFHFJIIJIHJFJFJHJJJGGC5411<@ACFEJIJGIFJGJGGJEJJJHHIJGIFFFJHHA20)'&%&&'*''('02222'&&''''(@655573-++((((-677FEHJHJJJICBCBIJJJE???=<EEJB::9775=@BC=>:EFGFGFJJJFDDAABEJJHJHA<<GDEBE9,,,-210137898===>EJFECB@=.)()+<CGIJDBAE?@??CDD?AA>A===IFDHDJJFG<---/GJJJJJJFJJFIFC33239+('''(%(()11@A::::JFHJ?>>=9677;BABCJHGJHJJHJIJJJJJJJJHGHGD=<==JJACBBJGIGGJJJCEDEJCDCCFJJJJGHFJEACCF9B:JHDJJJJHIFGDDGCEBCEJJJHJDEDHJFJJJJGJJJIJJF===JHFHGJJFJFHJJJIGJJJJJGJIJJJH::::;6557==5:8211-***.000=<<;864581/0=8<<@96---00115:=;;;;JJGFJGJFJDDA@?@=5/3;>EEGJGEJ@@AAHJFJJFHJJGJGGHGJJGF==>>B?<<=3A5443;?;<;:=?AAJJJFJIJJGFIJJJGJHGDDGFJJH>B=?EFEGCHJIJIGJJJJHFJJJJJIGFJJJJJJJFHJIJJIJGEHEHHJJJJIJIJIJJJJJJJGJJJJJJJFJIJJHJJ=8>CDBCE988/-(%%)/363;33444;:9@;:4335=ABCIBADF@AA?9999BIGJFA=>==GA=>>@J==DEJFJJJFJJGGFHJJHJJHJHJ=<<=F?>>8773,+2*)))+89B=9752:99>=?@FFJJJJJJIJE@?=>JFGIDDD>><;-/2257640'(/077<<;222311.)))*65434569889:;74?;:;DCBC9909863233233.,,+&&'2,(*8444/003;=>AACA;:;&&&'&%&'+6=>FIJJJIJJGJJJJGIJJJJIJJH<<;;IEFH@FB??EJJGJJFJHHJHJGIJJGJJJIJFHGJFCHGJJJECCFIEE@G:JIJJIJHJGFBC/...30++)*&&(045CAAEHGJJEIGCEF??C:BDGD=<<?BBJBD@>=66IEGJJGHFFEJJHJHJJJJJJJJJIJJJJJJHJJIGFJJJJHJB?==>AJIGEJJ3335((''*)*+*+-143457FCB-,,,//.025@BEDJHJEIEHFHFJBFHJGGJGJIGJJ7778FFJGJJJJIJJHJJHCDFFDBAB=>BCJJCB@ABFIJJIGJFJHHJIJJJGJFJG@>:>HFC@@@@999;=9;<>EGGIFJHIGFJJJJHJGJHJJJF@<;;3222:<?J?>BCC>@@A777;?9889/..($%%$%&$&%&''('()$&&&('()+61)((-;BB<::;BEE8889IJHJEGHJGJJFJJFHJJGEHAA?@CBJII<;:97456;)(&%&'-+//0652--,-51..1<00003(*333231-''*7<GECECDFJJJJJJJJJJJEFJHFCBB:97010/)3-8689:?GEJECEDDDIGJGGDDIFGGFJCBIJJIJGGGHJEEJEDBB2212583310120292233@@ABJJJJJGEJHIFFDAB@?44367DCA;>=<>>=@555322,0/037BBE===>==<51112CABACDHBBHBCFJJHJJIFCECGJHJIJJJEJFEJJHJEHBCAACDF;302DEGJJJE9778GFFFGJJFJ=555553331*))''*)*''&%)(**')*''.(('&&&++,622217=@B>;:<:?66**&&''.012*((7>@A@FC==>;<;<42222A......1///1590001950<79BAAE@???DBJFFB>>A<;;<@4444<<<<D:::;HDII++++>BC??C=ECA54499@@EEJGJJJJJFIJJGIFFFIEDGEJJ@EC<>CEJIHJ:++**FGEJHCCEDJJJFHFGIJHJJJJHCBBC@@721/.0'&&'&''&'(@EDEJIGHJFFJJHHJJJJGJIJJJFJEG33ADJJJJHIJGJJJIJJIIJJJHGGJFJFJJIJJHJIIHIGEJJEJEEGJGFBCCFDCEDEGDGEJGA@??JFB@IIJGFGIGJJJJJFFGFJJJJHHEHJCCDCCDFEDJGCCDDJ=I=:657753000-,,,14445=CCBACBCCBFDAAAAA=>@BC9:;@>@77D==?JHEDCC=<=GJGJEJGCACCCJJHJJJJGJJGHFHHFJIFGJJFJJJJJJJJJJICFGJJDBACDDH?952-,+'&&),(/()68?BIJJHJGJJFIIJIJJJG?;FEJJJGIJJJJJ7777D<<<;:99866-+/*'&&%&&'(+,/-11))((*()-0:;3***@CJDHD@@@77669AEDGDFFJJJJJJJJJGIJGIIJJJIGIJIJJJJHJJIJHIIGFJJHJIIJJJJJJJD@:=ABC>=::@?C?@BDEHGGJGBDCFJJEGIJJ>?<@DC877413222JHJIJJJFJJJIJJJJJGJIHJJFJIACCB<::9:<@7789===>JGJGJJJHIFJJJGJIJJJGEIIHJDG@=@))77676(()+,,'%%())),&&&***&'''++6>@HJIB@?>@CBFFEDHIHI><@@@A---.4666EDAEF8JJBC@=87,,,+,'&'('.''&&,-6<AHE....FFJHHJHGHFIHFJJFH;98?@???>JEGEDCF<JIEJJHFCF@CDB@A92000BCDEEDJHJDAB@AD@-&'&'('&(()+)'-&.,+,&%&&),/%$$%&%%&$#$$&+*(&&&'&&%&+%)&%&(+&&$%&(%%&&)/-./=BCEEHJJJFDE---/@6555GJHJJHDJFEDEEFC@?>>BEG>??AGECBDHGJJGJJJJJIC99,)'%%$'*,11;A??><<>?DJEGGG@>=70,BEJGJHJJHFJHGJGGA4448EGJJDBJJJCJHFEJJGIIEC7667.*+.889:>==ACEFJJFJ4223550+%&',-?AJJFJHBAAAJJJHHJ@,((&'((('''(899AJHJHCFFHH:;:<HEGECA=GJE7=>=@BADJJJJ??>=77JFJEJGIHIJIIJHHJHJJJJJGGJGHJJIJJJIFJJJJ6555@JF4333DJECFF@?>@G***65567JIJEBDIJJGHJIJGJHJHJJJJFJHFJJJJCE??>>875((($$$%$%%%&()*73222<:@8554:..//6AAFJJJJH@?@G@AA???<=FI=<<<JJIAA@GD?=<?=GCDDCGIJGJJJIJEGFJJJ5445855886.10./22//10AFFD?=C9IJJHHJGJIJJJFFJJEIJA@?7773445?:988::::489FHECFEJHJHDDJFHJDBDBDDEGFHJGIFJGJJJJIIJJJFJJJJCAEFHAB@B@<89::9=?::556FIFEDHJFHFJJEGACCBJHEHFJGJJJGHHGJFJJFGHH>=><E@==>=BIIJI99;E@BGDEFFJIGFIJGJJGHJGJHEIHJHJJEFJJJDJIFJJCBAGA111-+($$$$%
@Glass_F3P_6_D3_6_19_26
TCCACGTTTATTCCGCAGTTAATGGCCTTGAAAGGCAGCGCCAGCGCGCCAGTAGTGCGAGTGCCGACCAACGAGCCGGTAATTATTAAGCGTCTTCTGGATATCGGTTTCTATAACTTCCTGATTCCTTTTGTAGAAACAAAAGAGGAAGCAGAGCTGGCGGTGGCATCAACCCGTTACCCACCGGAAGGCATTCGCGGCGTCTCCGTTTCTCACCGCGCCAATATGTTGGCACCGTGGCGGATTATTTCGCTGGGGTTGCTGGAACAAGAACATCACTATTCTGGTCCAGATAGAAAGTCAGCAGGGCGTAGATAACGTCGATGCCATTGCCGCTACCGAAGGCGTAGACGGCATCTTCGTCAGCCAGCAATCTGGCAGCGGCATTAGGCCATCTCGGCAATGCATCACACCCGGATGTACAAAAAGCAATTCAGCACATTTTTAACCGTGCCAGCGCGCACGGCAAACCCAGCGGTATCCTCGCGCCGGTCGAAGCCGATGCGCGTCGTTATCTGGAATGGGGCGCGACGTTTGTGGCTGTCGGCAGCGATCTCGGCGTCTTCCGCTCTGCCACTCAGAAACTGGCTGATACCTTTAAAAAATAACCACCACCGCAACAAGAGAGATGATTGATATGACTATGAAAGTTGGTTTTATTGGCCTGGGGATTATGGGTAAACCAATGAGTAAAAACCTTCTGAAAGCAGGTTACTCGCTGGTGGTTGCTGACCGTAACCCAGAAGCTATTGCTGACGTGATTGCTGCAGGTGCAGAAACAGCGTCTACGGCTAAAGCGATCGCTGAACAGTGCGACGTCATTCATAACCATGCTGCCCAGAACTTCCCTCATGTGAAAGAGGTGGCGCTGGGTGAGAATGGCATTATTGAAGGCGCGAAGCCAGGTACGGTATTGATCGATATGGCTGCTATCGCACCACTGCCGCTGGTCAATGCAAGCGCTGAAAGCGAAAGGCATTGATATGCTGGATGCTCCGGTGAGCGGCGGTGAACCGAAAGCCATCGACGGTACGCTGTCAGTGATGGTGGGCGGCGACAAGGCTATTTTCGACAAATACTATGATTTGATGAAAGCGATGGCGGGTTCCGTGGTGCATACCGGGGAAATCGGTGCAGGTAACGTCACCAAACTGGCAAATCAGGTCATTGTGGCGCTGAATATTGCCGCGATGTCAGAAGCGTTAACGCTGGCAACTAAAGCGGGCGTTAACCCGGACCTGGTTTATCAGGCAATTCGCGGTGGACTGGCGGGCAGTACCGTGCTGGATGCCAAAGCGCCGATGGTGATGGACCGCAACTTCAAGCCGGGCTTCCGTATTGATCTGCATATTAAGGATCTGGCGAATGCGCTGGATACTTCTCACATGGCGCACAACTGCCGCTCACAGCTGCGGTTATGGAGATGATGCAGGCACTGCGAGCAGATGGTTTAGGAACGGCGGATCATGGCGCCCTGGCGTGCTACGAAAAACTGGCGAAAGTCGAAGTTACTCGTTAATGACGTCGTGCCCGGATGGCGTATTGCAATGCGGCCTGGAATGCCAGCCAATAAGAGAAACGCCCTCCGGCGTCATGTGGTAACAGGCATAGGTATGAAAATCGTAATCGCCCCAGACTCTTATAAAGAAAGTTTATCTGCCAGCGAGGTTGCGCAGGCAATAGAAAAAGGATTTCGAAGTGCCTGATGCACAGTACGTTTCTGTTCCGGTTGCCGACGGTGGCAATG
+
:8CDJIEGFD++*++,HGFJJFJJJJHGHDFFJJHJBCEDIJIEGDD?@-)((('('(''%&)*-+++,,ABGJIJGJHJJJJJ877685339-,,,,6::JIJHJJGJJGB?@CFEEECFFBB@BIDAGGJHJIGJGJJ8418;667?@BB@BAGGDBABFGFD=<<<<.--,)'''&4574:0--@JGHJGED5443;;555593344:=6/0>F>>>=30/.-,(''&+1---,.--/('''(''('''(+-*)++,+,,+-++7?=;=C>>AEFCIFGJJGJJFJJJJC@??ACFJJ@>>>JJJJJJJGAAB,,,-8=>@AEJGJJJFJJHDDEDA7?B?AA@EEEFCDGJIFGDE200/***,+,+())(**+.''().5=A8778?HGJHJJJJJGFJGJJHJJHJJIJJJJJHJJJCFGHJJJGJGIJ@A@CC////0FBFIIFEFE;;;:BB;:99,,?AJIGEFGDJGB@@??BEB@?<<AAEF@>>?IIJIJFGJJJDBDBBBBC?9:=:;IAC@HFJIBAAFGJJHJGJHJJHJJFHBA@2222=;:@@@@?BCFJCJJJJJJJHJJJJHJEFGJJJJJJJJJFJCGA9<<JJJJJJIJJJJIJJBBA@A;2--7/:BCHJJFFJGHJJIJJHJJGGIJJIJJGJJIJIJ????JJJJJJJJJHIFJJIJJJJFJJ@@?@GJJJJJHJIHJJJGJJJJFFJHHGHHDJFFJ?>>;<=:54578:??@DJJJHJHEEIB9999EEJD@A@BJJJJJJJJGJG:735552./////@@JHHJEHJGJJJ::::EFJEJJGJJJFJHEDBBBBJG;:::;DEC@?2+++-*%'&',4/,/749878<=9:JJHJIJIJJFEGEJHFB7674225>DDACCCEJGIJIGI3223B5360,)(((8:22015;55534)(&&&'(',)'''/*%%&$$$$%%(+*%$$%&&%)08::CFFJJJGHGJFJJHFGIJIJJJJFEEEIIJEDBCBJHJJJJJJHDJJIFJ86(''.0<878DHJHEHIGJJJHJJ?=>>HJJJJJJJJJJJIJJJJJGJJIGHIJJD???JFJJJHHIJAE@BFJJGJGGHIJHBDFJEJJGGJHJJJIIJJJJJIJJFIIJJJJJGEFJJFJIJJGJGDFJHJE@BBBHHGJJHEFJJJJGEBAAJJJJJHGJGJJJJGJJIIIJEEGFJHFFGJDJFEGDJJJJJJJFJGGJJJJJHEGIJHJHJJFJGFJJJI@GGJEGJF?77=>CGDJDFJ66687667DDFFJGGIHIJIJJIGIJIHJHIDF999=JDGFFFEFJJJFJEJJGFHJHJGJJJIGHJJHIJJHGJHGEIEJDCGGFHFHJJJJDGGCGF;;88G;:8899AAAAJJJCEB@;9+&&'((()//0/1123DCBBABBAGGFIHIJJJHIEJJHJFJEJEGGHHHJJJJJJHJJIGJJJJGJJJIJGCAD@544('''))0+++-343333543224+.34ADJJJHJJIJEHHJFDCDBJGEFCJIJGJJJJJJJHJJEHCJE@>JFGJJJJJFJID@:8)*('()*-62/1,('&&+%(*++,,(.115:4BCB@I>>;>@BJIFIGIEGDIJJJJIJJJJJJHJDEIG????EDECH@?@@CDCDJIJJJJJIIJJJHJHHDFJ@>=ABCH?>>>BECJJIJHJ>JAG)))+1001AJEBA>=<3*'(+*)*.-9@JJDGJBBCEA??@>6669D?H@HHHCCD888.--./.&%%$
@Glass_F3P_6_D3_6_19_27
ACGGGCAAAAAAGTGGATAGCGCACGCGCCCTTATTGCCCGGGGATGGCAAAGTACTCTTAGTCAGCCGTTGTCTCCGGGTGTCGCGTGCGCAGTTGCACGTCATTCTCAGACGAACCGATGACTGGATGGATGGCCGCCGCAGTCGTCACACTGATGATACGGATGTGCTTCTCCGTATACACCATGTTATCGGAGAGCTGCCAACGTATGGTTATCGTCGGGTATGGGCGCTTCTTCGCAGACAGGCAGAACTTGATGGTATGCCTGCGATCAATGCCAAACGTGTTTACCGGATCATGCGCCAGAATGCGCTGTTGCTTGAGCGAAAACCTGCTGTACCGCCATCGAAACGGGCACATACAGGCAGAGTGGCCGTGAAAGAAAGCAATCAGCGATGGTGCTCTGACGGGTTCGAGTTCTGCTGTGATAACGGAGAGAGACTGCGTGTCACGTTCGCGCTGGACTGCTGTGATCGTGAGGCACTGCACTGGGCGGTCACTACCGGCGGCTTCAACAGTGAAACAGTACAGGACGTCATGCTGGGAGCGGTGGAACGCCGCTTCGGCAACGATCTTCCGTCGTCTCCAGTGGAGTGGCTGACGGATAATGGTTCATGCTACCGGGCTAATGAAACACGCCAGTTCGCCCGGATGTGGGTTTTGAACCGAAGAACACGGCGGTGCGGAGTCCGGAGAGTAACGGAATAGCAGAGAGCTTCGTGAAAACGATAAAGCGTGACTACATCAGTATCATGCCCAAACCAGACGGGTTAACGGCAGCAAAGAACCTTGCAGAGGCGTTCGAGCATTATAACGAATGGCATCCGCATAGTGCGCTGGGTTATCGCTCGCCACGGGAATATCTGCGGCAGCGGGCTTGTAATGGGTTAAGTGATAACAGATGTCTGGAAATATAGGGGCAAATCCACTAGACTGGCCCCCTGAATCTCCAGACAACCAATATCACTTAAATAAGTGATAGTCTTAATACTAGTTTTTAGACTAGTCATTGGAGAACAGATGATTGATGTCTTAGGGCCGGAGGAAACGCAGACGGCGTACCACACAGGAAAAGATCGCAATTGTTCGCAGAAGCTGAACCGGGGATGACGGTCTCCCTCGTTGCCCGGCAACATGGTGTAGCAGCCAGCCAGTTATTTCTCTGGCGTAAGCAATACCAGGAAGGAAGTCTTACTGCTGTCGCCGCCGGAGAACAGGTTGTTCCTGCCTCTGAACTTGCTGCCGCCATGAAGCAGATTAAAGAACTCCAGCGCCTGCTCGGCAAGAAAACGATGGAAAATGAACTCCTCAAAGAAGCGG
+
++7551544GHJJEFEEJHJJGJJFGJJIJFJJ?3334EBBEDJE;,)&$$$'$$$$$$%&,-1888CAJGBBBABFJJJJJJJJEGJIJFJHH;;99:<>?DEG@>===EGJHIJJJJJJHJJJJJJGHIJGJJJJGJIJJFIIJJJJEEIEJGFGIJGJGGEGGJJJJIGJHJJGCJCDD55568433-49;BABGIJHIJICCFBC>>>>ECGC433267:B43.../1*((')++,48776..9:==>A>BD?GJFJHJGJJJJJ>=<>EFHJFIDJJGIJFAAAADF;:;=JJIHJHJHHJIIJJJIJJJJJJJGJJJGJEJJJHJHJJJJJJFJJJJFJJJJJJGJHIJJJ::::JJCCCDJJJJJJJIJGJE:::;8577-..??GGJJGJJJJJJJJJHHFGGFGC=<<<EGHIIJJJJIJIHJJJJHJGJHGGIDDIDGDFDGIFGGGGJJHJJJJIJJGJJG99AB=>>CEFJJIGEGJJFJJCEEHJIJJIHJD7774334;99<?@EFJFFJJGJEFGCCJHJFIFFEGDJJIIIJFJJJJJFGJJHHBCCEGDEJFF@>>>CJC@E@IJJJJJFJEIJHJJJJJJJJJJJIJJEBBCCC<;;;AGJFJFJIJIJJGHJJJHFJ;;;;DC9AE74442-+)'%%'(+*+,,+//25322,(.&'&&()>?>@JG@@BFJGFIJIIJHJJJJJGIJHJIGJC@>GBBA@CEFCBGGFIHF?<;9AHJIHEJJFJJ....?B@>>=@JGBDGCJIJFIEDDJJJJIEEDCHC>>FJHHJHJJDHAAIJJJJJJJJHJJHJGHJHJFHJHJJJJEDDFJJJJJIFJJJHIHJJJJHJJJJJECCFCJ99JIJJJHHJJJJHJIHJIJHHJJJIJJIGIJJJJCJJIJJHJJJJGJHJJHGJJJJJJIFJEJJJJBACBJJJJ>=C@BGDFJHFIFEJJJJJB<568<776>DFDHJIJJJJJJIJJGJJIIIJGIJJJJJGJHHFDFDJI:/--./''''*1299@CCEDDFJJFJHJJJGJGGDC/../7B@>;43-/>=:;457668ACJBBC>?776765=<=A80099CDBBECG-*)'('&$&'%%<=;9;BIEBEEDAAACIJEB@4223ABAFBCBCEFDGDDGF5556,,,4.666IHDGBHEGFFA:;DJJJGIFI===>H979A9:@7:;?43352,,,,F@@HCBE?>?=JAEA@A@?BAGJBA@ADJEHJGJJFGFHJGIJHFHGJJJGHHHJJGEGDHBFJFCCCEIJJHJJEJIJIJJHFGFJJIIJIJCBDDJIJGJFEDCBJFJJ<857=>;50&$
@Glass_F3P_6_D3_6_19_28
CCAGGGAAACACGAACTCGCAGCCAGAACAGGCCACAAATCAACCAACCGATAGCAAACCCCACAGCAAACGATCTACCCGCCAGCAATGTGGAAATACGGTACTCCCCTTGCGCTAACAGATAATTAAACGTCACCTGTTGATCGTTCTGCGCACCCAACGTGACCGAAATCACGAAGATCGCTAACACCGTAAGAAAATGAGTAAATATTTCACATTACTTCCCGTTATGTCGTAGAGCGAATAAATTATGGTCAACTTACCGCAATAGCCCTTTAAAGTACCATTTTCGCGCCGTCTGCGAAATGGCATCCACACGCATTGTTGATGATTTAAGGGCTAAATTCGGAAAATCAACCAGCGTTAAACTACTTGTTCTCGTTGCGCTATTTCGCGATTTTCTTCCGCAGGTGGTCTTAATGGCCCACAAATTCGTTGCGCAAGCCACGTTGCCACCGCCACCAGCGCCCACGAAATCAACGTAGCTTCTTACCAGATCGCGTGGCCAATGCATCTTTACAACAGCCGCAGCTCCCATGACTACCGTTGCCCAGACCAGCAAGATCGCGATGGTTAACGTTCGCCGACACGGCCACAGCAAACCAACGGCCAGCAGTACCCAACTCTGGGCAGCAAACATCGTGTGACCGGAAGGAAAGGCAAACCCCGTCTCTTTCTGCCAGTGTGAACGCAAATATTGTGGGATATTTTTCTCTTCAGCCAACTGTTCTTTCACTAGATTTCCGCGTTCTGCTCGCTTTAAAGTGTAGAACTCATCAACCGGAATATGATGTGTTTTTTTCCAGCCAGATAACAAAAGGTCGTGGTTCCTGGACTTTGTCTTTGATCCAGGATTTAACGCCTTGTCCCACAAGGATTGCGGCCGCCAGAATGGCAAATAATACAAAGGCAGCCTTAATGCGAAACGACCAGAGAAACCAGCCGAATAAAATCAAATGTGTAATGACGCCCCAGGGCTGGGTGACAGTTTCAGTAACCCAAAAAGCCGCTTTTAGTAGCCAACTTTGTTCTCCAGGTTGCCAACGCCAGCCAGAAATCCATACGGCTACTGGCATGACAAGCAATAGTGCAGCTCCCACTGCGGTACGTCTGGCAATCGAACGCGTCGCCTCTCCTTTTTGATAAGTCCCACAATCATAACTGAAAACGCCAGTTCCAGGAAAAATTGACAGATTTGTGCCATTCCGTGAACGATCGACGCGTCGTGATTAGGTGAACCCCTTCTCGTTATGGCAAAATAAGCCAATACAGAACCAGCATTATCTGGAGAATTTCATGCAGCTAAACGTCTGAGCAGACCAAACTGCCAACCCCATAGGGGCGATTTCCTGATGGTGGGATTTGAAGAACTGGCAACCGGACACGATCATGTCGCGCTAGTCTATGGCGATATTTCCGGGCATACCCGGTACTTGCGCGCGTCCATTCCGAATGTCTGACCGGTGACGCCCTGTTCAGCTTGCGCTGCGATTGTGGCTTCCAGCTCGAAGCGGCATTGACGCAAATTGCCGAGGAAGGCCGTGGTATTTTGCTGTATCACCGTCAGGAAGGTCGTAACATTGCGTACTAAAATAAATCCAGCCGCTACGCACTGCAGGATCAAGCGTTACGATACCGTAGAGGCTAACCACCAGTTAGGCTTCGCCGCTGATGACGCCGACTTCACTCTTTGCGCTGATATGTATGTTCAAACTCCTTGGCGTCAATGAAGTCCGCTTGTTAACCAATAACCCGAAAAAAGTCGAAATTCTGACCGAAGCAGGGATTAATATTGTCAACGCGTACCATTGACTGTAGGTCGTAACCCCAATAACGAACATTATCTCGATACCAAAGCCGAGAAAATGGGCCATTTGCTGAACAAATAACCCTCTTGCATTGTGTAATTCATTTGCTTGCGAAACAAAATAACCGGCAAGCAAATAGTTGTTACTTCAACATATTACGAATGACATAATGCAAAATGCCGTCGTTCTGGTGACGTTCAACTCCGTCGCGGTGTTGAGAAATACAACAACGGCAGGGTCGCATATC
+
***///=IDBCD77=?FGIFCGGGJJJJJJJJJJJJCDIFCJEJJGFHG....33668<889'''(-+**+&&&%'&'0/-;===?==><21119;;;;;;HJJJJJJJGF@BFIJGJHJHEJJHJJJJJJJJJIJFHJJ@5555JGC0000DEEFIJIJJJJJJJJJJJHJG6557=97:999:@=:678000++,-232)(()1>?HD9999JHGFGJEHHBDA:EJDECF+++***+/79<=@CEEFAC444?@@@BC==>=DCGIHGGFAFJJJEJJJJHJJGJJJJGDEAFFHCDEJA?DIHHHHDB@@DEGHJHEJJJJJJJJHIJFJHJJJJJG9999J8777CGGJA>==<<==5431-*'(%%&''2>5A??DJGIIJGIHJJJIJ<:8:::7642;+;9977((((**(+0''''>:>5577JJIEHJJJJFGGEJJJ?>><=5.//,;97---GJGFFJGGGEFJHF>???@++++,(()',+%$$%-:::BEFHJ6556B771-+-----00688675683..0.54430++/-2-)((():888664/+**-)%%%''&*()**><<<:000,+)+,--8AJEDBADJJJJFEC4445888677+***(((*''(++),,,**-/125676923555;<CJFJJGJHFADAABBDAFABCBHIFJJJJHJJHHGJJJA@@@GJAAACBBAAJFEECACE10.031677???EJIJJHIJJJJGJJDGJJJGGHHIFFDECFGFDFFJHF>;:=B=1010*+::;<=>>CDHJJJJJGFJJJD443279=?=5=?@CJJGJJJA@?JDJJIDE///0;<8=A@?=?JFI>>@C;>?<8)((('''((')**)*+.349/0//119=9321123125=BIIJJJEGFGDJJJII;:FGJJJJHJFFFHJEB:99;9,%$%&(()/07GGEHGJIJGJJJJJJHJIJHIJHJJGJJGGHGFIJDFJJFGFEFD:::::66=@=;;=CDGA?GGCJJDJCJEDBB4444=GDJIJFJJFJJJHHEAGJJGJJJGJFJJFJGJGHEHCDCCIJIFJIHJIJJIJJJJHHGI=<<=:::....><;<@>?@?EEDJFJHAA?@?@ECJ-,,+000?55-+(&%%85546<7665,--DDDDDFJGJGJEGJIIJJFJEJJJFJIG>=<>>923;=EGJJGGFGJGIJHJJJJFGD?6557BB766/)))),,,5:??<::;CBGEIDGJJJHJJJJFGIFJIGEJEJJGJJJJBA?@AABBHJHEJIJJJJIHJF=8.02868:899=-,**+**+-&'+/10*)))+)'&/'(.<<;:::H@@>?@B?5...0@B<;;;FEFHJJJFFD>::B??B?B<IIGJIIGIHJIGJDBB<;99::98<<;;ACBCFCEFJJGJHH::::A@ACF@JJJBB@ACC<5.51111:??=DDFDE=A?>@CDFGJJEG?>?>;999EF@@?<>?/)%&2465546<<;51/079:====?>944576334JJFDEFJ@@@@HJFCDDG?@>99887=@CEGJGFHJEBCEJJJGJJHHHGEFFEIHFGJJFGHJJIDDF554+&''&%&%%%%&&'')+*(*''('(),,,*+++753/++*&#%$%%),--594344<77678FGGHHJGJE@>>?621110,++31785580,('''$&+-/)*??AHJJJJEJJIE@>720*(-,.-236>A::DC?@DIJHJIJJGJIIGHGGJJHFJHHJJJJHJJJHHDEEIJJJGHJJJHEJJJGGJGJEEJFFCABA@GIHHGGFFA5((**=>899:@874))((+,(())8***AD??@?GHJJGIDIJJJJHJJIJEJEHJJHIJJJGDFEJ>===8878JFFCE@>:@EJJGJFJHHIGGJGJFJJJJHJJIBHJJJGEJJAE?>>;<1,-.//.04678DB@AACJEJJJGJGHIJC@?89<=?@GEHJGFFJGDBEDJEJJHIJIJFJGJFHJJJEJE>??@E=97))))+0('**699BFCAA9:::@2'&&&+*)(*%%%%)+'&%&&%$$$$$$&%%%
@Glass_F3P_6_D3_6_19_29
[truncated: 1,047,357 more chars]
