# Supplementary material for: Preventing Multimer Formation in Commonly Used Synthetic Biology Plasmids
Source: ACS Synth Biol. 2025 Mar 18;14(4):1309–15. doi: 10.1021/acssynbio.4c00508 (PMC12012879; doi:10.1021/acssynbio.4c00508)
Supplement: Supplementary file 2 — sb4c00508_si_002.zip [file sb4c00508_si_002.zip › DataS1/data/fastqs/Glass_F3P_7_D3_6_20.fastq]

@Glass_F3P_7_D3_6_20_0
GGCTGCGCCGCCTAAGTTATAAGAGTCAGGAAAAAAGGCGACAGGTCATGTGGCCTTTTTTGTTTGCTTGCTTTGTAATCACTCGATGACCAAAAGTAAAAACCCGCCGGAGGCGGGATTTTGGTGAAGCGGTGAAACTGACGCTAGCCGGTCTTTAGTAGCGGCCGCTGCAGTCCGGCAAAAAAGGGCAAGGTGTCACCACCCTGCCCTTTTTCTTTAAAACCGAAAAGATTACTTCGCGTTATGCAGGCTTCCTCGCTCACTGACTCGCTGCGCTCGGTCGTTCGGCTGCGGCGAGCGGTATCAGCTCACTCAAAGGCGGTAATACGGTTATCCACAGAATCAGGGGATAACGCAGGAAAGAACATGTGAGCAAAAGGCCAGCAAAAGGCCAGGAACCGTAAAAAGGCCGCGTTGCTGGCGTTTTTTCACAGGCTCCGCCCCCCTGACGAGCATCACAAAAATCGACGCTCAAGTCAGAGGTGGCGAAACCCGACAGGACTATAAAGATACCAGGCGTTTCCCCCTGGAAGCTCCCTCGTGCGCTCTCCTGTTCCGACCCTGCCGCTTACCGGATACCTGTCCGCCTTTCTCCCTTCGGGAAGCGTGGCGCTTTCTCATAGCTCACGCTGTAGGTATCTCAGTTCGGTGTAGGTCGTTCGCTCCAAGCTGGGCTGTGTGCACGAACCCCCCGTTCAGCCCGACCGCTGCGCCTTATCCGGTAACTATCGTCTTGAGTCCAACCCGGTAAGACACGACTTATCGCCACTGGCAGCAGCCACTGGTAACAGGATTAGCAGAGCGAGGTATGTAGGCGGTGCTACAGAGTTCTTGAAGTGGTGGCCTAACTACGGCTACACTAGAAGAACAGTATTTGGTATCTGCGCTCTGCTGAAGCCAGTTACCTTGGGAAAAAGAGTTGGTAGCTCTTGATCCGGCAAACAAACCACCGCTGGTAGCGGTGGTTTTTTGCTGCTGCAAGCAGCAGATTACGCGCAGAAAAAAAAGGATCTCAAGAAGATCCTTTGATCTTTTCTACGGGGTCTGACGCTCAGTGGAACGAAAACTCACGTTAAGGGATTTTGGTCATGAGATTATCAAAAAGGATCTTCACCTAAATCCTTAAATTAAAAATGAAGTTTTAAATCAATCTAAAGTATATATGAGTAAACTTGGTCTGACAGCTCGAGGCTTGGATTCTCACCGATAAAAAACGCCCGGTGGCAACCGAGCGTTCTGAACAAATCCAGATGGAGTTCTGAGGTCATTACTGGATCTTATCAACAGGAGTCCAAGCGAGCTCGATATCAAATTACGCCCCGCCCTGCCACTCATCGCAGTACTGTTGTAATTCATTAAGCATTCTGCCGACATGGAAGCCATCACAAACGGCATGATGAACCTGAATCGCCAGCGGCATCAGCACCTTGTCGCCTTGCGTATAATATTTGCCCATGGTGAAAACGGGGGCGAAGAAGTTGTCCTATTGGCCACGTTTAAATCAAAACTGGTGAAACTAGCCAAGAGGGATTGGCTGAGACGAAAAACATATTCTCAATAAACCCTTTCGGGAAATAGGCCAGGTTTTCACCGTAACACGCCACATCTTGCGAATATATGTGTAGAAACTGCCGGAAATCGTCGTGGTATTCACTCCAGAGCGATGAAAACGTTTCAGTTTGCTTCATGGAAAACGGTGTAACAAGGGTGAACACTATCCCATATCACCAGCTCACCGTCTTTCATTGCCATACCGAAATTCCGGATGAGCATTCATCAGGCGGGCAAGAATGTGAATAAAGGCCGGATAAAACTTGTGCTTATTTTTCTTTACGGTCTTTAAAAAGGCCGTAATATCCAGCTGAACGGTCTGGTTATAGGTACATTGAGCAACTGACTGAAATCCTTCGAAAATGTTCTTTACGATGCCGTTGGGATCAACGGTGGTATATCCAGTGATTTTTTTCTCCATTTTAGCTTCCTTAGCTCCTGAAAATCTCGATAACTCAAAAAATACGCCCGTAGTGATCTTATTTCATTATGGTGAAAGTTGGAACCTCTTACGTGCCCGATCAACTCGAGTGCCACCTGACGTCTAAGAAACCATTATTATCATGACATTAACCTATAAAAATAGGCGTATCACGAGGCAGAATTTCAGATAAAAAAAATCCTTAGCTTTCGCTAAGGATGATTTGCTGGAATTCGCGGCCGCTTCTAGAGTACTGCGATGAGTGGCAGGGCGGGGCGTAAGACTCAACATAAGAAACCATTATTATCATGACATTAACCTATAAAAATAGGCGTATCACGAGGCCCTTTCGTCTTCACCTCGAGCACAGCTAACACCACGTCGTCCCTATCTGCTGCCCTTCAGGCTGTGGGTTCATTATCGATAACTTTACGGGCATGCATAAGGCTCGTATAATATACTCAGGGAGACCACAACGGTTTCCCTCTACAAATAATTTTGTTTAACTTTTTAATTAACGGCCGGCTTGTCGACGACGGCGGTCTCCGTCGTCAGGAATAATCCGGGCATCAATCGTTCGTCCGGCAATTGAAAAAAGCGGCTAACCACGCCGCTTTTTTTAGACTGCTGCAGGCGCCACTCGATTGTACGGGCGGCGGATTTGTCCTACTCAGGAGAGCGTTCACCGACAAACAACAGATAAAACGAAAGGCCCAGTCTTTCGACTGAGCCTTTCGTTTTATTTGATCCCTCTAGCACGCGTACCATGGGATCCCCCGGGCTGCAGGAATTCGATATCAAGCTTTTATTTGTAGATCATCCATGCCATGTGTAATCCCAGCAGCTGTTACAAACTCAAGAAGGACCATGTGGTCTCTCTTTTCGTTGCGATCTTCGAAAGGGCAGATTGTGTGGACAGGTAATGGTTGTCTGGTAAAAGGACAGGGCCATCGCCGAATTGGAGTATTTTGTTGATAATGGTCTGCTAGTTGAACGCTTCAGTCTACAATGTTGTGTCTAATTTTGAAGTTAACTTTGATTCCATTCTTTTGTTTGTCTGCCATGATGTATACATTGTGTGAGTTATAGTTGTATTCCAATTTGTGTCCAAGAATGTTTCCATCTTCTTTAAAATCAATACCTTTTAACTCGATTCTATTAACGAGGTTATCACCTTTCAAACTTGACTTCAGCACGTGTCTTGTAGTTCCCGTCATCTTTGAAAAATATAGTTCTTTCCTGTACATAACCTTCGGGCATGGCACTCTTGAAAAAGTCATGCTGTTTCATATGAATCTGGGTATCTCGCAAAGCATTGAACACCATAACCGAAAGTAGTGACAAGTGTTGGCCATGGAACAGGTAGTTTTCCAGTAGTGCAAATAAATTTAAGGGTAAGTTTTCCGTATGTTGCATCACCTTCACCCTCTCCACTGACAGAAAATTTGTGCCCATTAACATCACCATCTAATTCAACAAGAATTGGGACAACTCCAGTGAAAAGTTCTTCTCCTTTACTCATGGTACCTTTCTCCTCTTTAATGAATTCTTAAAGTG
+
,('(%%$#$''(**'''(&'%$$&'('(/233=?>6535,++*(%%$%%%')()(*,/+45002.*;:;6EIEEIEEFJFCC@?>FJDJJJGJJHJJJFGJJEDE++*((&&(''&%%%%%%%$$&&&%%$%%&''*13(%$$%%%%%&-32/.(&&',,7@BIFJEHHCE??<;=8FAAGGJJJJJFIJHGFIGJIDHJ=<=:<>;741//0:3334288C;977:;JJEFEJJJHJJJJJJJJGJEJIJJJGJEACEHCBJHIIFIHGJEJHJJGJGHJJJJJGJJJFGJJHJIEHIFIJFJFGDCE?<?CBDJGFJJJGHFCJ85,+*,///5+557?AB@BFJHJJJHHJBA99958D;JJHDBBEDHIJIGJJJJG?@2'''@JGJG:521,2,,/6:;>GJJJJ?==<=>=AA544332/*34**+69>>J999D?C@JHGDHGJJHJAA@@IIJJJIJIJHJGJFGJJFFIIEEIJEJIHJGJIJ9744667775445GJJJJJJJJIJIJIHHH87302000,(''''(><==>??@@DJJGCCBBB=HDGEJHJJJJJJJIJJDAADHJDIFJJAB??FABJ=DA@HFEA@BCHJJHECFGJJBEC+*511FGJJJEDJJFJJG888>GE><879:BJHIIJGHFJJJFHHJDDHEGGGFIGJJJJJJJJJJJJJJJJGFJJJJDIFJ<<IJIFJJJJJHJJJFIJGAGFJJJJJJJJJH:::=A?-,++,519::39>454455578<<@FAFIGJHJIHJJGJJH@B@;???;=<FDGIJHJEJEEFJIJHJFGGHHJJICAA@BDCDC<;:999<<=@;=>?JJJJJIJJJJDEACBCJFJJEJJJIJJDBFEIJIJJBCJJHFBGJGJJJGJIJJGJJJJFEJGJE@AB@?:98/&%%'14DGCACCCBHDIJJJCA=5666JIJJJIHD@@FB?;<>>??CCGEDFGJJIBA<1001.,,,,+*+../678JGHJHDAD====GD?CECA@ABC>77;7220,)''.10/./5034@JDJJEDBFGHJJJJJIHJJIGJHHHGJJHJBFCIJJGJFJIHGHJEJIHJHJJJJIIEJDDDBCGFE<3115=;5/-+(&%%&()&%%'&&'-(+07>:EJJJJIJHIIFJJ@<=<.--.65203764444=@1111@888JHFFCDHGJJJGJJGADDF?=;89;AIHJJ<<<((((C=GHHCBCBBDFIIJJJGHE8888CECCI===A@?>>?GJJJJGJHJJJJEA?BBJD====;;220////+-99IFDJJHIJGJJIIJJHDFIJDDFEJJFIJFFFC???@AA?>EGGGDFDJE?AGDHHHIJFFJDGJIIJJIJGJICEEGCCCBIHFIIIGHJ@@?AJHGJJJJJJJJJJFJJJJJHJJJHJJIJJJEFFEJJGJJHIJ;;;;JJJIJJJFJJJJJJJJGGE<::;???==>BADEGJJGJJID;:;HJE=;:79840)(''''''779>>EACAFH?@?7=JEJJJJJJIJJJJJH))))+//-,,,,,+++/0+(('+/113JJFDDEBDFFJHGG6567777:3,--.CBBA6333--,,8JJIJ=>>@HJGJEGIHJJJJJJJJJJHJIJJHJGJHHGEBEJHJIEIGIGFJJIHCEBGDGJHJGJJHJJJECEJJJIIJJIIJJGFJJJB322.A/..,**-23AEFHEEFGEEJJJIJGHJJHHJFJHGFB>=97FHJJHJJIJEJJJJJIIJJJIEHFJFHJFF:92/0@DGJ><3333@334@@I?@@AFEGJIJJJJHEHJDECHJHJIJIJJIFGGGIJJJJJIJJJJJJJJJJJJJC<CDDJIIJJJJJHHJJGIJGJJGFIJJFJJBHGJGIJJJJJCCCCJEGG999:?>=<?@@AFFJIGGF::89JJJCA>53+***HHEID=<<752)))+//&&&%%$'#$(((8@CGFJJJJGHJHEJIJGEB;:==98'(..45<9;<>@?@G725;>??8BAG;99;B<;DHHJDJ@@IGJJHJH@66687./888;>,,,,@@ACHHHIFHIJJIJJHHJFDBCEFJA@A:<<=D<;93555JJFH@>>>DFJC<999::;3333788666EFJJFDGGEJIHJGFJIIJGJHJIJHFJJJJE;::;>==>HGHCBFEJIGGHJJJJJEHEDE=47=DF85541-.ACEDBEEGJGDJFJ1111@*(%&''(,,(%%&)69----9:71277666.)*)+,,,-1JFCJJGJAA@HIJJC==9:@('&&%%%+/3453?>>AAJFGJFFJHJJJGJJEJIHJGHJHJJJHJJJGEFDJ=>>>HJJIJJJ??HEJIHIJJJI::DEIJJHFJJJHJGJJJGJJJJJHGJJJJHJJFDA@89>/(((()))*+(''()((()**))*,,,,-.,.-/?F::99<<22)5;=62310.//16+&'&'<AIIEFHIFGGJJJJHGEDE?7:623GJJGJJFJJJEJIHAJEIJJJJGHGEBB?=??ADG@AH@>.---222-,,***(((**6)(((-+(''((88;ECHCB98)'''+*)**(*:=@EEEGFJ<;;<JHGHGEGJGEB>==@3321/.,)(-13&$%$$$$%%)5558CF>2221&%$&'')*+++:GGGC@55443377=?>>>BDJJGIJGHJGJJJJJGJCBBCHFHJJJFGJJJGECEJFHJFF<;;<CJ63113477:57??>43339624581*+)))(:=>ABCBJJJFJG=::8:8=65:;AJACBJJJHFCJIIJIGFJIJJIJJJJ@=>==EI==J,*,/**+:;DEJGDJHIJJHJJJFHGJHHJIJJJJJFHHJJIEGBBJJC?AJGFFJJJHD<AB333<4@D/+++/($$)'*'()*)022444421113534222133220123344233472101335320//168974000,)))10132011159744433200122122654323322/+++,)&&%'(*)**/33445655554466984210000012.-**//0/055679:855543223566541222100112335667431101111221100144212335421111//12212246332224669743434432000158874321---.4620-+,.+++-.1--1112359754433453434665543//./4345110/00250101400.//01162111//.0124867540/..//./229421013221245564454434432323558754444310(('&)124531001.,,,.544511001122430///0---261111433322331222675543464443332344;;;9700/0345455433447544665433445771',,-212235333455964443755456877443232342342333565410000123565354443544443444423222311213469:754223212357787555444562331221245979766778773222324333+('%%$
@Glass_F3P_7_D3_6_20_1
CGTATAATATTTGCCCATGGTGAAAACGGGGGCGAAGAAGTTGTCCATATTGGCCACGTTTAAATCAAAACTGGTGAAACTCACCAGGGATTGGCTGAGACGAAAAACATATTCTCAATAAACCCTTTAGGGAAATCGCAAGGTTTTTCGCACCGTAACACGCCACATCTTGCGAATATATGTGTAGAAACTGCCGGAAATCGTCGTGGTATTGGCTCCAGAGCGATGAAAACGTTTCAGTTTGCTCATGGAAAACGGTGTAACAAGGGTGAACACTATTCCATATCACCAGCTCACCGTCTTTCATTGCCATACGAAATTCCGGATGAGCATTCATCAGGCGGGCAAGAATGTGAATAAAGGCCGGATAAAACTTGTGCTTATTTTTCTTTACGGTCTTTAAAAAGCTCATGATATTGCATGAACGGTTATAGGTACATTGAGCAACTGACTGAAATGCCTCAAAATGTTCTTTACGATGCTAATTGGGATATATCAACGGTGGTATATCCAGTGATTTTTTTCTCCATTTTAGCTTCCTTAGCTCCTGAAAATCTCGATAACTCAAAAAATACGCCCGGTAGTGATCTTATTTCATTATGGTGAAAGTTGGAACCTCTTACGTGCCCGATCAACTCGAGTGCCACCTGACGTCTAAGAAACCATTATTATCATGACATTAACCTATAAAAATAGGCGTATCACGAGGCAGAATTTCAGATAAAAAAAATCCTTAGCTCGCTAAGGATGATTTCTGGAATTCGCGGCCGCTAGAGTACTGCGATGAGTGGCAGGGCGGGGCGTAAGACTCGACGTCTAAGAAACCATTATTATCATGACATTAACCTATAAAAATAGGCGTATCACGAGGCCCTTTCGTCTTCACCTCGAGCACAGCTAACACCACGTCGTCCCTATCTGCTGCCCTAGGTCTATGAGTGGTTGCTGGATAACTTTACGGGCATGCATAAGGCTCGTATAATATATTCAGGGAGACCACAACGGTTTCCCTCTGCGAATGATTTTTGTTAACTTTTTAATTAACGGCCGGCTTGTCGACGACGGCGGTCTCCGTCGTCGGATCATCCGGGCATCGATCGTACGTCCGGCAATTAAAAAAGCGGCTAACCACGCCGCTTTTTTACGTCTGCAGGCGCCACTCAATTCTCGGGCGGCGGATTTGTCCTACTCGGAGAGCGTTCACCGACAAACAACAGATAAAACGAAAGGCCCAGTCTTTCGACTGAGCCTTTCGTTTTATTTGATGCCTCTAGCACGCGTACCATGGGATCCCCCGGGCTGCAGGAATTCGATATCAAGCTTTTATTTGTGAGATCATCCATGCCATGTGTAATCCCAGCAGCTGTTACAAACTCAAGAAGGACCATGTGGTCTCTCTTTGGTTGAGGAATCTTCGAAAGGGCAGATTGTGTGGACAGGTAATGGTTGTCTGGTAAAGGGCCAGGGCCATCGCCAATTGGAGTATTTTGTTGATAATGGTCTGCTAGTTGAACGCTTCCATCTTCAATGTTGTGTCTAATTTTGAAGTTAACTTTGATTCCATTCTTTTGTTTGTCTGCCATGATGTATACATTGTGTGAGTTATAGTTGTATTCCAATTTGTGTCCAAGAATGTTTCCATCTTCTTTAAAATCAATACCTTTTAACTCGATTCTATTAACAAGGGTATCACCTTCAAACTTGACTTCAGCACGTGTCTTGTAGTTCCCGTCATCTTTGAAAAATATAGTTCTTTCCTGTACATAACCTTCGGGCATGGCACTCTTGAAAAAGTCATGCTGTTTCATATGATCTGGGTATCTCGCAAAGCATTGAACACCATAACCGAAAGTAGTGACAAGTGTTGGCCATGGAACAGGTAGTTTTCCAGTAGTGCAAATAAATTTAAGGGTAAGTTTTCCGTATGTTGCATCACCTTCACCCTCTCCACTGACAGAAAATTTGTGCCCATTAACATCACCATCTAATTCAACAATTGGGACAACTCCAGTGAAAAGTTCTTCTCCTTTACTCATCGTACTTTTCTCCTCTTTAATGAATTCTTAAACAAAATTATTTGTAGAGGCTGTTTCGTCCTCACGGACTCATCAGACCGGAAAGCACATCCGGTGACAGCTGTGCACGTCGGGGTTTGTACCGTACACCACTGAGACCGCGGTGGTTGACCAGACAAACCACGACGCTAGCCCGCCACCTAAGTTATGAGTCAGGAAAAAAGGCGACAGAGTAATCTGTCGCTTTTTTTCTTTGCTTGCTTTGTAATCACTCGATGACCAAAAGTAAAAACCCGCCGAAGCGGGTTTTTACGTAAAACTAGGTGAAACTGACGCTAGCCGGTCTACTAGTAGCGGCCGCTGCAGTCCGGCAAAAAAGGGCGAGGTGTCACCACCCTGCCCTTTTTCTTTAAAACCGAAAAGATTACTTCGCGTTATGCAGGCTTCCTCGCTCACTGACTCGCTGCGCTCGGTCGTTCGGCTGCGGCGAGCGGTATGAGCTCACTCAAAGGCGGTAATACGGTTATCCACAGAATCAGGGGATAACGCAGGAAAGAACATGTGAGCAAAAGGCCAGCAAAAGGCCAGGAACCGTAAAAAGGCCGCGTTGCTGGCGTTTTTCCACAGGCTCCGCCCCCCTGACGAGCATCACAAAAATCGACGCTCAAGTCAGAGGTGGCGAAACCCGACAGGACTATAAAGATACCAGGCGTTTCCCCCTGGAAGCTCCCTCGTGCGCTCTTCCTGTTCCGACCCTGCCGCTTACCGGATACCTGTCCGCCTTTCTCCCTTCGGGAAGCGTGGCGCTTTCTCATAGCTCACGCTGTAGGTATCTCGGTTGGTATGCGGTCGTTCGCTCCAAGCTGGGCTGTGTGCACGAACCCCCCATTTCAGCCCGACCGCTGCGCCTTATCCGGTAACTATCGTCTTGAGTCCAACCCGGTAAGACACGACTTATCGCCACTGGCAGCAGCCACTGGTAACAGGATTAGCAGAGCGAGGTATGTAGGCGGTGCTACAGAGTTCTTGAAGTGGTGGCCTAACTACGGCTACACTAGAAGAACAGTATTTGGTATCTGCGCTCTGCTGAAGCCAGTTACCTTCGGAAAAAGAGTTGGTAGCTCTTGATCCGGCAAACAAACCACCGCTGGTAGCGGTGGTTTTTTTGTTTGCAAGCAGCAGATTACGCGCAGAAAAAAAGGATCTCAAGAAGATCCTTGATCTTTTCTACGGGGTCTGACGCTCAGTGGAACGAAAACTCACGTTAAGGGATTTTGGTCATGAGATTATCAAAAAGGATCTTCACCTAGATCCTTTTAAATTAAAAATGAAGTTTTAAATCAATCTAAAGTATATATGAGTAAACTTGGTCTGACAGCTCGAGGCTTGGATTCTCACCAATAAAAAACACCCAGTGGCGACCAGAGCAGGTTCTGAACAAATCCAGATGGAGTTCTGAGGTCATTACTGGATCTATCAACAGGAGTCCAAGCGAGCTCGATATCAAATTACGCCCCGCCCTGCCACTCATCGCAGTACTGTTGTAATTCATTAAGCATTCTGCCGACATGGAAGCCATCACAAACGGCATGATGAACCTGAATCGCCAGCGGCATCAGCACCGC
+
BEGJFJGJHBDCEJJEJJIIJJJJJJJEHFJHJDBABJHICCBCJIIHJJFHGJHFGJJJJJJJEGCDHH>>6566?A54+((''&())8:;;<BC@===CHFEJJJJBBCBJDD@@CFDIHFGBD@J?EFCIC;='&&'/0.001:90+(((01:;GIGHGJJJJJJHGJJJIGIIJIJJIFJJCBFGH?@?@FEFFDICB@C977211010&&&&%&&','(79:<CCIJGGJHIJIJHJJJGIIIJGJGJJJJGHFGGFGJCCBCGJEEGJAB@?<,(1)EJJH766665644FJEFHGJFJFHJHJJJFHJIJJGJJFFBBEJCBAADIGCHJGEEDEGGHJJIJJJJJFJFHJJGHJJGJJFCBHJJJDCFFGJIJFJJJJJJFEG60J<<<;BF3/103880/('(%&'',*&&%%''10---*,,*++,3,,,-4?AJJHGJGGJJJJFJJCGCG<<<<HJAHG<::>9;1126?5444<BHHHJJJHJJGGHFJJGJFHHEJIGDDDJIGHJJJJIJIGEGIJJJIHJJHJJJJFJJJJIJJFJHHJBA=77886CDGDJEJJJJDB:9=<:<=44436<=DC==>5>23?<@>>BCJFHJJJGJEJJJJJE622FGHJE=6666<<BGEDGJJJJJJJFHHFF...0//?DHJJFIHIJJJHEJJJJJJJIJHHJHIJJJJJJJGJJHJJJHJ>88669:<HEDE@CGJJGJJEFCJJJJJGJGHGA<3*''<BEGIJJIIGHBA.(()24896798>>?ECD500025<=>FGGJGJJJIJJJJJJJJJIJJJGDD?DCCC=>?>CAAGGJJJJIJJGHIFJHJJJJJJJJJJJJJJJIFJJJJJDIJJJEJGDBAACCBJJJFJJIHHFEJJJIJJJCBCCIJGIFIIJHJHJFFFGC@>?>ED@:=1...866655;;GHJJJH2228CCCEEHJJFDGHJJJJJJF>??FJJIGDHHDDCDB/++()*+24444::=@DJJIHJJIHGGFD@ADJEB:;21**(&')%$%%-;@8/,'9:668EJII=DDCABEFEDDEHJJGFJJIJJHJGJJIJIJJGABA?@3---C@CEBBABIFGHD3222:::@CHIJEGDHGHJGJJIJJJJFFFJIJJHIJJB?>B<:4334,*&&&),.,,68<A?6677/../44*(((,999<6544408446----))):@?FJJIHGJJJJHEJHJJHJJJJJJHIJJHDEEIFGJE?>==@@64/.0499:@?<BD<DGIGHDDJFJJFFHIJB@11111>?IHJDB@A66696---AB8870;?<'&&&1642278;<;;;>?CCDC<:9.*,()++12?>>>====?A@@@@=<;;<<>=>?==>>@==;<==?>??><;==99>=><<<<=>><==>>=4=(&&&'&$'%.*+,,)223>?DA<;9:999;:5A>=<<====:;889:>>=<;;<777::2.0/057@A?@0//,)+).79@BB@?>AEDA@>=<;:;<<<;<<?@><<=<><:7778<?==?>?@@?>==>A@?=@>>88?B?0/0?=>>=>=>C=<;:<A<>>>BEJHDAAA@?;;<<@>>><=<;:9899:;>@CB4444;;:;::<<<;::;>?>=>>>>>=><<=<<<<<<<=?A>;989:CHDC@====<;:8889AAA?;:99899:===985678:<<:999:;;=<F<;:9<<<==:9:9;::;86668???@=:99:;=@;<;<>===FA@>=>>=<98668:>@CCA?>::988778;<B<7767:999:<<<<=>?<99:<:999:;;==998565410000789:8777621124:::=8966668798543451116;87667667678865569998888988899888::ABA;=776699:::9777;;<<;::98878:9;7:72334657789666699?;776599;<<9:877766778:78978779<=986553344576688999<;;<;753479;GFBCDBFH?CECIJEJGDJGJHJJJIHJJIHJI??+**,/))555@@@EJJE?;@AGHJJIHJJJJHHIJJHGJGJIHFJJJEEGIJJJCCA778JJJHFDCECJGII=<88;?9HFEGJJIFHFJJFJJGJJDCB@=>===<>??666J?<<<?>=<<BDFEFG????FEHJIHJJHJFFHJJJJJGJIJIJHJJJJJJJEJJ55556IGJIJJJFEDFJJG0//07541--@FGFDEFDDB@<9:<9885333*&&%'**.5777797AADCFHJHJJHGJJJJHJIJJIJJGJHFIJFJJJJJJJJIJJGJGEJGCCFCFFA51//055=973339JJGIIEJJFJJJIHJJJFJJJJGGFDDDEJHHGJGJFGC;5(%%29<;<<AJJIFFE7657=*),66@CJHJJJGD=9@A?F0//.)/178....?JFHJFGGEHIJEJFJJHJJDDGEJJJGGFEHJIJJJJEHJHIJJJJJIJJIJJJGCFGJEFJIJFGJ@@@@87744&%%&('&''%&+,028?AAHJJJJJJJEJJGJGFJEJJJHJHJJIJJ@?>898:AABJDGJG@??ABJEJDFJJEJGDCBBJGJHJIJJIEEAA>C;<;=EIIJIIJGJJJJHJJHJFJJJJJJHIJJ>=>>G8644;?AFJJCJJBDABBBB?@GGJJJIFFFEJJJFIDFFJCB<GIJJFEAA@(((4888''''=AACIJJGIHJIHJJJFJJJEIEJJIJ<ACJJJGJJJJJJJJJHEJHI?::BGF?8;<>CGIJJJEBAAAGGA<:88100061++08?@FF>GFEHFJEBDDEJDDCBDJJJDDEFHD<<=<=<<99FJGJJJFBEFIJDD;&&$%&&&('()+,,(&&(*+061/,6<=EDIFJJJJJ>;9898544687?@/----:;<CCDCCJJJJEFJDDDG>JIJGEJFJJJIJD<<<<E/.-,-(((),><<>>::;?>>??BED?JJJJIJJJJHHJJJJHHEJJIIHJJJJJHJJJJJIJHJHJJGJHIFHIJB@AAJJJJIJJDD>33A<<8;=>?HJJJJHJJJFEDDJJJJJFJHIEEFFECAEFJH?FGJEEDBDIGJHJJJIJJGFJJJIJIJGJIJIJJJJJGHDECAFJJJJGGCC?DE8652-+,+7=@778;=<<=;:;7**+<>BJHJJHFFJJJJFD:;::EJ=<<>:6667EEJJJJF@@>@ABDJF@<53.214571111/.//00034/,+,'-/,,,/8...099:EJFFIEJCCCCJEHJJGJJ:?>EEA@?<=>B>B@>?43110,,-,,,,,5555=<>;766;?AIBCJEGB8885)()-2=:?FEJDE=JHJJIHGFFJJJJJJIFJJ?0...FGJJJJHJJHFFJIHFJJJJJJEDDFIJJIJJJHEBCDEHA8++++:6411698:==779BA@5550()''*+241/.--,,/././*-.5<=B@AACJHJJGHGGJJJJJIJJJHJJJJFJIEIEGHJ>>GGEEJIJJGJJJEECCC===>93211//FEEFEEFJEIJIGB=FHHJJJJJJIFJJFGJIGJJJJJJJJJHJGJJJHIJJJIHJJJJHIGHFGHIJJJJJHGJGDCBIJACBCGHGFFJIJJJJHJJHCBBBJI:99541((((,*'&
@Glass_F3P_7_D3_6_20_2
TCACCGAACTGGATGCCAGCGTGAGCTATCAGAAAGCGCCACGCTTCCCCGAAGGGAGAAAGGCGGACAGGTATCCGGTAAGCGGCAGGGTCGGAACGGAGAGCGCACGAGGGAGCTTCCAGGGGGAAACGCCTGGTATCTTTATAGTCCTGTCGGGTTTCGCCACCTCTGACTTGAGCGTGGATTTTTTGTGATGCTCGTCAGGGGGGCGGAGCCTGGAAAAACGCCAGCAACGCGGCCTTTTTTCGGTTCCTGGCCTTTTGCTGGCCTTTTGCTCACATGTTCTTCCTGCGTTATCCCCTGATTCTGTGGATAACCGTATTACCGCCTTTGAGTGAGCTGATACCGCTCGCCGCAGCCGAACAACCGAGCGCAGCGAGTGAGTGAGCGAGGAAGCCTGCATAACGCGAAGTATAAATATTTTCGGTTTTAAAGAAAAAGGGCGGGGTGGTGACACCTTGCCCTTTTGAGCTGCGGCGGCCGCTACTAGTAGACCGGCTAGCGTCAGTTTCACCTGTTTTACGTAAAACCAGCTTCGGCGGGTTTCTTGGTGGTGCGTAGATGATACAGAAGCAAGACGAAAAGGCGACAGGTGCTTTTGTCGCCTTTTTCCTGGTAACGCTTAGTAGCGCTCCTGGTGACTATGGTCAACCACCGCGGTCTCAGTGGTGTACAGTACAAACCCCGACGTGCACAGCTGTCACCGGATGTGCTTTCCCGGTCTGATGAGTCCGTGAGGAAGCAAGACAGCCTCTACAAATAATTTTGTTTAAGAATTCATTAAAGAGGAAGAGGTACCATGAGTAAAGGAGAAGAACTTTTCACTGGAGTTGTCCCAATTCTTGTTGAATTAGATGGTGATGTTAATGGGCACAAATTTTCTGTCAGGTGGACGGTGAGGCGATGCAACATACGGAAAACTTACCTTTAAATTTATTTGCACTACTGGAAAACTACCTGTTCCATGGCCAACACTTGTCACTACTTTGGTTATCGTGTATGAAATGCTTTGCGAGATACCCCAAGAAATCATATGAAACAGCATGACTTTTTCAAGAGTGCCATGCCCGAAGGTTATGTACAGGAAAGAACTATATTTTTCAAAGATGACGGGAACTACAAGACACGTGCTGAAGTAAGAATTTGAGAAGGTGATACCCTTTCTAATCGAATCGAGTTAAAAGGTATTGATTTTAAAGAAGATGGAAACATTATTGGACACAAATTGGAATACAACTATAACTCACACAATGTATACATAGTGGCAAACGAACCGAAAAGAATGGAATACAAAGTTAACTTCAAAATTAGACACAACATTGAAGATGGAAGCGTTCGAACTAGCAGACCATTATCAACAAAATACTCCAATTGGCGATGGCCCTGTCCTTTACCAGACAACCATTATTGTCCACACAATCTGCCCTTCAAAAATCCCAACGAAAAGAGAGACCACATGGTCCTTCTTAGTTGTAACAGCTGCTGGGATTACACATCATGGACTAATGTTACAAATAAAAGCTTGATATCGAATTCCTGCAGCCCGGGGGATCCATGAGTACGCGTGCTAAGAGGCATCAAATAAAACGGAAGGCATGAAAGACTGGGCCTTTCGTTTTTATCTGTTGTTTGTCGGTAAACATCTGCTAGAATCAGACAATCCCACAGCCCCTGGAATTGAGTTGGCGCCTGCGAGTCAGTAAAAAAAAGCGGCGTGGTTAGCCGCTTTTTTAATTGCCGGACATAAGCAATCGATCCCACCAGGATGATCCTGACGACGGAGACCGCCGTCGTCGACAAGCCAGCCATTAATTAAAAAGTTAAACAAAATTATTTGTAGGGAAACCGTTGTGGTCTCCCTGAATATATTATACGAGCCTTATGCATGCCCGTAAAGTTATCCAGCAACCACTCATAGACCTAGGGCAGCAGATAGGGACGACGTGGTGTTAGCTGTGCTCGAGGTGAAGACGAAAGGGCCTCGTGATACGCCTATTTTTATAGGTTAATGTCATGATAATAATGGTTTCTTAGACGTCGAGTCTTACGCCGCCCTGCCACTCATCGCAGTACTCTAGAAGCGGCCGCGAATTCCAGGAAGTAGCCCTTAGCGAAAGCTAATTTTTTTATCTGAAATTCTGCCTCGTGATACGCCTATTTTTATAGGTTAATGTCATGATAATAATGGTTTCTTAGACGTCAGGTGGCACTCGAGTTAATGGGCACGTAAGAGGTTCCAACTTTCACCATAATGAAATAAGATCACTACCGGGCGTATTTTTTGAGTTATCGAGATTTTCAGGAGCTCAGAGCTAAAATGGAGAAAAAAATCACTGGATATACCACCGTTGATATATCCCAATGGCATGGTCAAAGAACATTTTGAGGCATTTCAGTCAGTTGCTCAATGTACCTATAACCAGACCGTTCAGCTGGATATTACGGCCTTTTTTAAAGACCGTAAAGAAAAATAACACAAGTTTTATCCGGCCTTTCTCCGCATTTCTTGCCCGCTGATGAATGCTCATCCGGAATTTCGTATGGCAATGAAAGACGGTGAGCTGGTGGTATCGGGATAGTGCTCACCCTTGTTACACCGTTTTCCATGAGCAAACTGAAACGTTTTCATCGCTCTGGAGTGAATACCACGACGATTTTCCGGCAGTTTCTACATATATTCGCAAGATGTGGCGTGTTCGCGTAAAACACCGGCTTATTTCCCTAAAGGGTTTATTGAGATATGTTTTTCGTCTCAGCCGATACCTGGGTGAGTTTCACCAGTTTTGATTTAAACGTGGCCGATATGGACAACTTCTTCGCCCCCGTTTTCACCATACGGCAAATATTATATCAGCAAGGCGACAAGGTGCTGATGCCGCTGGCGATTCAGGTTCATCATGCCGTTTGTGATGGCTTCCATGTCGGCAGAATGCTTAATGAATTACAACAGTACTGCGATGAGTGGCAGGGCGGGGCGTAATTTGATATCGAGCTCGCTTGGACTCCTGTTGATAGATCCAGTAATGACCTCGAACTCCATCTGGATTTGTTCAGAACGCTCGGTTGCCACCGGGCGTTTTTTATTGGTGAGAATCCAGACCTCGAGCTGTCAGACCAAGTTTACTCATATATACTTTAGATTGATTTAAAACTTCATTTTTAATTTAAAAGGATCTAGGTGAAGATCCTTTTTGATAATCTCATGACCAAAATCCCTTAACGTGAGTTTTCGTTCCACTGAGCGTCAGACCCCGTAGAGATTCAAAGGATCTTCTTGAGATCCTTTTTTTCTGCGCGTGATCTGCTGCTTGCAAACAAAAAAACCACTTTTTACCCAGCGATCGTTGTTTTACCAGGATCAGCTACCAACTCTTTTTCCGAAGGTAACTGGCTTGAGCAGAGCGCAGATACCAAATACTATTTATCGTGTAGCCGTAGTACGCCACCGCTTCAAGAAACTCTGTAGCACCGCCTACATACCTCGCTCTGCTAATCCTGTTACCAGTGGCTGCTGCCAGTGGCGATAAGTCGTGTCTTACCGGGTTGGACTCAAGACGATAGTTACCGGATAAGGCGCAGCGGTCGGGCTAAACGGGGGTTCGTGCACACAGCCCAGGCTTCAG
+
)'''(%&%%%&,,,++('(212+***.-4.,,,0>>@ABJJJHE;3',,60,,-000-*0104//...11+**)34:<CEHJIJJJBJFEA510/12)(')3=>=A3223<<8241/.,0/124JJJJJIEHHEGJGF;99??:=332245=>=;<;;JHH>>>9HBA>=76588;::966+++(**2<;88?ACJAC@;;74354<:98+)((''''(,-)((((''(+1=BC@@?@A>=BDCC3...0,')(..0?@AEJ?@9)((*/5=7669<=@?AA?@.//*44;<<<CDJFFGJJHJFJJJJFJFFHFHHHDJIJGHJHFEECGD;::83333DFECDDFFCF;87::CBAA9777:***-0..-00:;;5545(''(+,,.4557(:/--.47444;;:::;;8620&%%%&'&')((-.3:::A?CA?@AEBC@;,,,9;.--,-,)()(*'&'''(46)&&%&&/&&&&+,,+++-03((((555>EECJDB@>A6444@B<DCHHFGFDHDD>>><=?=/...265566864204+('&57+''''&'''&%$%'%&&%%%()((((&%$%+/1,+''&&(&%##$&((((.*++,20/0043&$$#$####&$$$$%%%&%$%%%'(*$$$$$%%8<===IAB>99:;;;;<7333==<:99**)*/./57<=>=A@@DCEJFJJJGJGCABBAJEDJHJ@??@EJ83EBDJGHE?8888><20223.-(&&&'2/.002877;<>?@FEIIEJIA=9?=EGDEDFA9530111/+/&)%%%&&%&%$%'((*)))7>>@B@>>><==A?<99DCDJIJJJHHJDFJFIGGHG1111@FEBCBCHJHJHGJJFEHGJJHFEF<:9778@===A2/.,&'((%$##'&%'&)))8?;;;=@??999:DH@??>@<*<9,86,>B>7777F=9988<=@AEDDB9997987979/1<<<<FFHHHC@65101120004--.6;;866683322230*((&'''-,-02,+,,0-,,(&&&&&&%&''*+=66:<@EEH=6FCCCD?FDIJJJEJJGGID?>>@JIJGGDD@=88;<GJIFCAEEJJDEJJGEGDGJGHBC=66?CJFIJJJAAGBBA>??BF<<;<A.(()('')/0-**+,266722229>.,,,.710008A===?C?@GIJJHJA@@ADGJD;4337560)))3@B@>=<,***,777758=9JJGJJJJJDGDFDFJHIHFJFDD>?J@???<<;<=?@@CC9878+***5...2;;**+-////++('''...44&&&(46DC?8889CEDCABBDCEJGJJBA@F@A21107,,-;BADEGGJE?==;=9778-))87.,--34;5>>@A=;;5657;611))*)/(286844388:*''%%%&+002=5522300/.)''((-..501,+*)+-,0037634484356;99/..2322))($&+4376../:=>666/00007)('('''&'''((*)()%&&%&/04<;;;F?::;<?5344:7779>=8;83335;87;>31+'*'*('&&)-++))'''%$$%',.77212454000,)%%),30/0./39;,))&%&'&$&(&)+/-,--1''&&&'368882110*()*)($%%&(%&&&&%%&%'))*+--*--./0335'&$%('$$$++&&4-,,,))%%(%$$%)*,1;::<:30'&''.01;;:889:>>8??AB9878000.101('&%&%$%,3....0.*-'&''%&$%%%/0016<<>512ACBEBCD@A?@C=>>>FDDDB4446666.65779:<986(%&(0//2;>:55641.)&%)),-6@?@ADFCCCDJFEA?BEJIJJCC@>A=86669<2823FDJGJJJHHJJEGHHIECBA@ABDEEJ8889GI;999DE10002333.-./.--.@A4223BDDHJJE@@BFCB>>@4322755:=<93114AJGGHCB7**+?EJDBDBFJJJHIJCBA>@EIJIDED666433144676'''';774'%%(()(&&&'((.+05683<=@CD14-3339EFDDBF@?=<::::<>@E==<;****79:2.*+/*-)'&%$%%'.*,8<<<><65/#%&),-.76:111;JJJJJEFBA6=999JICCCCJHGJEIJJJJHAA@>9888:2111788;>;:?@@@@EJE@8899:DCCBEFJJJ<;;9998<>888...044346;:999:95656:;:=;<AC@A?@C=ACDHE/-1-.777466498733**20/11****36<:889@A@CB-,,0-,)*)--,,..*''/2<>;544EEGJCEACEJJJGEHJJFHGJJJFJJHJJJGJJJIJJJGJF>9(((())*===<@A@BJJEFIFJGJJCC@?@@HDJGDJ@?EEEGFDGFCACBCG<;;::=>EDABEGGJHEGJC76('&%$$(,-223211//135;A@9-,+****+***+./0=@AJE<;<>DEH@((',+0..-(%&&&%%%&+*(*+;;=<?@@99<<BBBCEEHEC@AAAGEJAAA>EFAG;9111((((4889922225111EG;9994---7<9>B=?@=?DFJJEFJJBB68654458:<IBCDJJJJIJGJGBC<<===;87874433-,*'&&',./00<:985;>C?==7.-)(''(*')(%&**//12//**+()))/*)('(()),-(&&&&)))))FIJJJAA@HF>43))(''&%%%&%'&'**,1-++-.-,/02***'((*4554553364666CEGEFJJBBDCJJHGH@A@ADH)(((DBDJDJDDCECHC:.....0++*,4*(('%'%$$$&%$$'''(%,&((())*10280///3126A=>=?IJGEJJJHJFJJJJHHFEHJDBDAJGJFHDIGJJHHFHJJDDD100=;8.**+644565470++@<=<<BBDBDDJJIJJJJJJDJ<;;;@FJJJHJJ?@?JJJGFGGFFJJFIF<999;;9:<>EFA?>EBAHIDGEJF)))))FAA?AJIGDFCA.---7?AD::78=BGFGJEJJCCEJGJ>=<8))(-((()++((*2('(+3=@>@CADJGB@BA@8430/-./**/./23<<77757><;;<;6.,+,23453//23*)''*+/...=:FEI@A@<<<;?JJEJFGJGJJIJDBDB620034,,,.00<==CJ?--'(01.,,,45689<;>FHBB=>D=HHJE7776;<FIBCCB<2DA::::....2/-../,,(%'''))*()*+9:::98.//,22945=5:=>ADJA?=>A?DG****888?>=?>7IJJJJ//?DHB?>@>3-+**+++.+'0.+&&%%&()*+,+(('%&&'/4+)*7::@AFFGJHJFCJJC?HHJJJJHHJFFHC?***+;8789,,'%&'('(()*+0//)%&'(-))*+;6664)(&%%%$%%'*))*../0//0354,7658=99=<;<;>CCIJJJJJII;;BGFIJC@3389JHJJJDJGA@A6666810/084=:113::::856EJIGJGIDAGG???=951002430..,,-<:8889@D?FJJHFFGJCCA@C8773(((4B2112335B>977688:201232/.-()(&+0(%#
@Glass_F3P_7_D3_6_20_3
ACTGGCTTCAGCAGAGCGCAGATACCAAATACTGTTCTTCTAGTGTAGCCGTAGTTAGGCCACCACTTCAAGAACTCTGTAGCACCGCCTACATACCTCGCTCTGCTAATCCTGTTACCAGTGGCTCTGCCGAGTGGCGATAAGTCGTGTCTTCCCGGGTTGGACTCAAGACGATAGTTACCGGATAAGGCGCAGCGGTCGGGCTGAACGGGGGGTTCGTGCACACAGCCCAGCTTGGAGCGAACGACCTACACCGAACTGAGATACCTACAGCGTGAGCTATGAGAAAGCGCCACGCTTCCCGAAGGGAGAAAGGCGGACAGGTATCCGGTAAGCGGCAGGGTCGGAACAGGAGAGCGCACGAGGGAGCTTCGGGGGAAACGTAATTATTATAGTCCTGTCGGGTTTCGCCACCTCTGACTTGAGCGTCGATTTTTGTGATGCTCGTGGGGGCGGAGCCTGTGGAAAAACGCGCGCAACGCGGCCTTTTTACGGTTCCTGGCCTTTTGCTGGCCTTTTGCTCACATGTTCTTTCCTGCGTTATCCCCTGATTATTGTGGATAACCGTATTACCGCCTTTGAGTGAGCTGATACCGCTCGCCGCAGCCGAACGACCGAGCGCAGCGAGTCGTGAGCGAGGAAGCCTGCATAACGCGAAGTAATCTTTTCGGTTTTAAAGAAAAAGGGCAGGGTGGTGACACCTTGCCCTTTTTTGACTGCAGCGGCCGCTACTAGTAGACCGGCTAGCGTCAGTTTCACCTGTTTTACGTAAAAACCCGCTTCGGCGGGTTTTTACTTTGGTCATCGAGTGATTACAAAGCAAGCAAAAAGAAAAAAGGCGACAGATTACTCTGTCGCCTTTTTTCCTGACTCATAACTTAGGTGGCGGGCTAGCGTCGTGGTTTGTCTGGTCAACCACCGCGGTCTCAGTGGTGTACGGTACAAACCCCGACGTGCACAGCTGTCACCGGATGTGCTTTCCGGTCTGATGAGTCCGTGAGGACGAAACAGCCTCTACAAATAATTTTGTTTAAGAATTCATTAAAGAGGAGAAAGGTACCATGAGTAAAGGAGAAGAACTTTTCACTGGAGTTGTCCCAATTCTTGTTGAATTAGATGGTGATGTTAATGGGCACAAATTTTCTGTCAGTGGAGAGGGTGAAGGTGATGCAACATACGGAAAACTTACCCTTAAATTTATTTGCACTTACTGGAAAACTACCTGTTCCATGGCCAACACTTGTCACTACTTTCGGTTATGGTGTTCAATGCTTTACAAGATGCCAAATCATATGAAACGGCATGACTTCAAGAGTGCCATGCCCGAAGGTTATGTACAGGAAAGAACTATATTTTTCAAAGATGACGGGAACTACAAGACACGTGCTGAAGTCAAGTTTGAAGGTGATACCCTTGTTAATAGAATCGAGTTAAAAGGTATTGATTTTAAAGAAAATAAAACATTCTGGACACAAATTGGAATACAACTATAACTCACACAATGTATACATCATGGCAGACAAACAAAAGAATGGAATCAAAGTTAACTTCAAAATTAGACACAACATTGAAGATGGAAGCGTTCAACTAGCAGACCATTATCAACAAAATACTCCAATTGGCGATGGCCCTGTCCTTTACCAGACAACCATTACCTGTCCACACAATCTGCCCTTTCGAAAGATCCCAACGAAAAGAGAGACCACATGGTCCTTCTCGTTGTAAGGCTGGGATTACACATGGCATGGATAATCTCTACAAATAAAAGCTTGATATCGAATTCCTGCAGCCCGGGGGATCCCATGGTACACGTGCTCAAGGCATCAAATAAAACGAAAGGCTCAGTCGAAAGACTGGGCCTTTCGTTTTATCTGTTGTTTGTCGGTGAACGCTCTCCTGAGTAGGACAAATCCGCCGCCCTAAAGTGGCGCCTGCAGACGTAAAAAAAGCGGCGTGGTTAGCCGCTTTTTTAAATTGCCAGGACGTACGATCGATACCCGGATGATCCTGACGACGGAGACCGCCGTCGTCGACAAGCCGGCCGTTAATTAAAAAGTTAAACAAAATTATTTGTAAGAGGAAACCATCTGGTCTCCCTGAATATATTATACGAGCCTTATGCATGCCCGTAAAGTTATCCAGCAACCACTCATAGACCTAGGGCAGCAGATAGGGACGACGTGGTGTTAGCTGTGCTCGAGGTGAAGACGAAAGGGCCTCGTGATACGCCTATTTTTATAGGTTAATGTCATGATAATAATGGTTTCTTAGACGTCGAGTCTTACGCCCCGCCCTGCCACTCATCGCAGTACTCTAGAAGCGGCCGCGAATTCCAGAAATCATCCTTAGCGAAAGCTAAGGATTTTATCTGAAATTCTGCCTCGTGATACGCCTATTTTTATAGGTTAATGTCATGATAATAATGGTTTCTTAGACGTCAGGTGGCACTCGAGTTTAATGGGCGCATTAAGAGGTTCCAACTTTCACCATAATGAAATAAGATCACTACCGGGCGTATTTTTTGAGTTATCGAGATTTTCAGGAGCTAAGGAAGCTAAAATCGAAAAAAATCACTGGATATACCACCGTTGATATATCCCAATGGCATCGTAAAGAACATTTTGAGGCATTTCAGTCAGTTGCTCAATGTACCTATAACCAGACCGTTCAGCTGGATATTACGGCCTTTTTAAAGACCGTAAAGAAAAATAAGCACAAGTTTTATCCGGCCTTTATTCACATTCTTGCCCGCCTGATGAATGCTCATCCGGAATTTCGTATGGCAATGAAAGACGGTGAGCTGGTGATATGGGATAGTGTTCACCCTTGTTACACCGTTTTCCATGAGCAAACTGAAACGTTTTCATCGCTCTGGAGTGAATACCACGACGATTTCCGGCAGTTTCTACACATATATTCGCAAGATGTGGCGTGTTACGGTGAAAACCTGGCCTATTTCCCTAAAGGGTTTATTGAGAATATGTTTTTCGTCTCAGCCAATCCCTGGGTGAGTTTCACCAGTTTTGATTTAAACGTGGCCAATATGGACAACTTCTTCGCCCCCGTTTTCACCATGGGCAAATATTATACGCAAGGCGACAAGGTGCTGATGCCGCTGGCAAATTCAGGTTCATCATGCCGTTTGTGATGGCTTCCATGTCGGCAGAATGCTTAATGAATTACAACAGTACTGCGATGAGTGGCAGGGCGGGGCGTAATTTGATATCGAGCTCGCTTGGACTCCTGTTGATAGATCCAGTAATGACCTCAGAACTCCATCTGGATTTGTTCAGAACGCTCGGTTGCCACCGGGCGTTTTTTATTGGTGAGAATCCAAGCCTCGAGCTGTCAGACCAAGTTTACTCATATATACTTTAGATTGATTTAAAAACTTCATTTTTAATTTAAAAGGATCTAGGTGAAGATCCTTTTTGATAATCTCATGACCAAAATCCCTTAACGTGAGTTTTCGTTCCACTGAGCGTCAGACCCCATAAGAAAAATCAAAGGATCTTCTTAATCCTTTTTTTCTGCGCGTAATCTGTCCTCTTGCGAAACAAAAAAACCACCGCTACCAGCGGTGGTTTGTTTGCCGGATCAAGAGCTACCAACTCTTCC
+
''(20,))()-/>CGDEFDFFIDHJFEEEJIJHFABBAJJJFFJEGFJJGEJDBBDFJJED@?>9999EEBBJG@BDEECB@A@AC>???JJJJGFD@'&&')))(--0<AHHA>1,/91.,*&%%$&%&&&'.0;DA>==2101123220.0%%'.24884322474335437ACJJJJJJJHJJFHGJGHHBBBCHFA<<<=GDCDDEHHJJJJJIGHJGJFJJJJJJHJGFJCA:9A=;;??JHGJHEGJJJFFIEHJ@@B@BCCDCCJJJIJIJJJIAA731.0::988-,,-.12221/::BFJHFIFHHGJJJJJJEJHGJJJJJJJJJJHGFEJGAC8/+.73,,,+.**'%%(0679?@BA?>>6--/BDC72*'&#$%&%%&(19<==?CEEBAADBA@8889@<4444FGFJJIJJJIJCCCEGJJJHE?=7-,,,-2&&0BBA?>;;;981/+-05667434.,++,>BFEIDFHJJJJJHIJIFJIJFFFJJGJGJJHJJHJEJJFEFC@;99;;@@C@@IC@FIEJGIJDJIHHGF66>=.,,.2<=EJJJHIIHHFEEJHFCIDE4444GDIGHJGFJJJIIJJJJJHJJGJHJJFFGJFFD99998=99:78774''(33476547E6510('''BDFCCBA@BCDDFFEIHJGBAADIIBECA;AEGFIJJJGFFIJIFEEFIJJ@>E<DECB34/42%$$((:<<FDHJGBCADEF8777=>?@=CAD@+**+>>A@GFEIGIJJJHHJGEFEDEFJJJJGABAB66664310///2.,+,64AB>>>>JJJGGFJJFE:789>0)((***)11.07DGFEIH@@@?BBAB><<;;=><:::;983:<212////CBHHJJHHJJJJIJJCCECFECEBDABFGGJJJHJHD<=JIHBDC100-/'''''()34<JFCCA?6541.&&()))+-79:DFEJJGJJJJEJHICCJHFEE==??A=<8::;JJFH977876...<<@<;65599;9873)''(66<FIFHGFJD850(5GJGJJJJJIEFIJJIJJDCDJGHE9:::BCJEHBEDHJGJFJJJJJEJJJJJJJJFJDFCAA11/,.-///<>FHDDFIGEFDDDFJIJIJJJGHHHJJJHHGGHJJJIJIJF:656=GFIDEEEEIJ@JGJJFJJJJHJIJ9988=AA@?><443046/;86BE<99<?A@?60,--06<AGJAA@@FJJEHJJHJJFJIJJJIIJEHJIHGHJHHJJECCDFEGCCGEEC6564<9644('&%&'*&&&'797:<<<C?ABIB543((&''(+*337<@A<5110/11379:>HFGFJ@?><----?BB765998642101***//67100088:HJGFFJHJGJHGJFFFJJJJJJEGCA@@ACECIJIJJJJJHGJFCJJGHJJJJJIJECBCFAA@JJIJEJC)((%&&&))),,&&'%%%,***,((''<>AA@AE=FDJJJJJJJJJJJJJJGGJJGJJIJGJJJGFHFHJJGIJGJIGJHIJJJJIJIJFJJJGJJIJJGJJJJHJGJHJEJJJJEABD=GGJGGJJJFIJIDDEIJJJEDFA@AAHFHJJJJJFJFIJJJFJEJHJHJJJJJJJGIIGJGBAB@BC,,,,BD<<I4-GHJJJGGGHEIJGJJJJIGJGJHIFHJGGJIJI;=DD5@>9:D<54A>888233<?>>==>=>>>GFECCBDJBB77'&&'(*&&&%%(,25:;;>?CDABDDI>>999:))))965;<CFDCEEGJGEIDAADBDA88811129BD??;>CA@DJA8..<;++)))%&%&++)))&&%&%&,=>@AGGHDFHC@@CCGHFGGEAB>;;<AB766..;ADBB@/7:7@DA?>?A@<444/42//9:DEDEA@B===;:77677=<=?*))*880>?>>?AC/-,,+++200018;444655)))>>@FDFAABBCB:5201152321::=93..)/.))%%&%&)(&&%&((()****,*)(+**+333.4<DJJJJHGGGGFJGGEICDCBDFGDJF>==>H@?A@FJDFFJJJCGIFJHHFFFGIJGJJEEJ>*(,20'3.*,*)%%$$%%&&%%%%&').5.../5115456CFH>CAACC??==9ACFHIGFBGJCDDJCBAC;::;JEJJIJJJJICGJJJJFFHJIHJHIJEEDDJJIJJGJJJGJJJIJJJJGIIEDGCCC>==ADHJJJJH<7768>@DEJCCABJFGJJJJJFGJDFDFFIJHJGJJJJJHJA@@@JJJJDGGGJF43228/,--;+++:EAEEHJJIJGJIJJJIGGIIHJHJ:899JHHJ@??@0/((((8)***-/=<=>>>>JGIFJJJJJF>7*(''('')98<*(()HHJJJJJHD@@889GJJGEGJEJJJFJJJJJJIHJIJJJJHJJHJJJJHHJGFJCGJH=93478=DAA@BJIJJJEJA/.-.8)1,&,**+*****))1/-.6.,;,?BCGGJECEIHJJJHGGJJ60.2//5556=>33.''&&&,-9FD////CGJGHEJJJJJH400AAHJD?==10502/'&&'('&&'02??<<=CFJJIGJJGHFJJJJJJJJHJGIJJIJJEJDIEHBGEBJEJJIJJJJJJJJ<<=JJIJJJFEDFJJHJJFJJJHJIJJJJJIJJJJFJHEE<:::@/)*/075546?711CBBGJJJJJBBGJFJJIJGJJHJJJJJJIJEFJHHJIJHJJJIJHJJJJIJFJ@>678@FE9778>CBCGEGHGJFHIJGJFHJJJJJJIJEEFDHJFGEEGGHJEDIHJJJIIHHEIFJIIJJIJIJJJJGGJFHGJJHJJJHJJHGJFGIFJEFEFJBJ/J7778====JEEDJJDCDBJECGJACBB@=78CCB;;;;<?>AGFJJJFGJJIFJBJJJIGA988><45,-/1.--../67778DGJFJJFJEJEHFJJJJJJJJJJHIJGJGJJJIJJJJHGJJJJJHIGHIHGFJJHJFJCEEDEDGAAJJG++++JJGJJIFGFGEHFJGCFEJHJJJJJHJJJJHJJIJGJJJJJJJEGFEDE@C@<?>;>ABA;DAGDGJJJFGHD<<=@@@@BGGDC@<<>>@ACDJIFFHIJGIJJGHHHJGJ1001:6,+)*-(&&&(+./8:JHHJGFGGJJJJJJJJJJJJIHGJJJ>>>>CBB:DCC?==FEDJJJIJJJJJJJIIIJEHJEJ///0GFHJJJJDJHJHJIAAGEGIGJJJA@A@@95335856@ACJHJJG?<<=9668:JJGFIHJEBCBHCDJJF::::HF112JJJGJJFHCBDHHJFIEB>>>A>>>343++--1--,./2-++'()%%%%*%%57.-,-.6545;@AEB<:;;CC@>?CEDJDIDJEGBFFC;:14001100.,*()*.3++++13742=9764548DICCBCB7445DJHJ@>=<32238A@FH00...'',9<@CACBJEGGJJH:JGIJJGIJJJJIAJJIJIJFHJJIIJJJJEA@?A&&&&&)13-+,-+,-8?::;:/(()&('),)+++:=FCACAJGFJ==>>JC0---88859/..1E@>@EJFJFHHJF@@@@DDDGJJIJDD8FF:267-,,,41298778:;@>>?=@??100&$
@Glass_F3P_7_D3_6_20_4
AAGAGGTTCCAACTTCACCATAATAAAATAAATCACTACCGGGCGTATTTTTTGAGTTATCGAGATTTTCAGGAGCTAAGGAAGCTAAAATGGAGAAAAAAATCACTGGATATACCACCGTTGATATATCCCAATGGCATCGTAAAGAACGTTTTGAGCATTAGATGAGTTGCTCAATGTACCTATAACCAGACCGTTCAGCTGGATATTACGGCCTTTTTAAAGACCGTAAAGAAAAATAAGCACAAGTTTTATCCGGCCTTTATTCACATTCTTGCCCGCCTGATGAATGCTCATCCGGAATTTCGTATGGCAATGAAAGACGGTGAGCTGGTGATATGGGATAGTGTTCACCCTTGTTACACCGTTTTCCATGAGCAAACTGAAACGTTTTCATCGCTCTGGAGTGAATACCACGACGATTTCCGGCAGTTTCTACACATATATTCGCAAGATGTGGCGTGTTACGGTGAAAACCTGGCCTATTTCCCTAAAGGGTTTATTGAGAAGTGTTTTTGCGCCAGGATTAAGCGGTGAGTTTCACCAGTTTTGATTTAAACGTGGCCAATATGGACAACTTCTTCGCCCCCGTTTTCACCATGGGCAAATATTATACGCAAGGCGACAAGGTGCTGATGCCGCTGGCGATTCAGGTTCATCATGCCGTTTGTGATGGCTTCCATGTCGGCAGAATGCTTAATGAATTACAACAGTACTGCGATGAGTGGCGGGGCGTAATTTGATATCGAGTCGCTTGGACTCCTGTTGATAGATCCAGTAATGACCTCAGAACTCCATCTGGATTTGTTCAGAACGCTCGGTTGCCACCGGGCGTTTTTTATTGGTGAGAATCCAAGCCTCGAGCTGTCAGACCAAGTTTACTCATATATACTTTAGATTGATTTAAAACTTCATTTTTAATTTAAAAGGATCTAGGTGAAATTCCTTTTGATAATCTCATGACCAAAATCCCTTAACGTGAGTTTTCGTTCCACTGAGCGTCAGACCCCGTAGAAAGAATCAAAGGATCTTCTTGAGATAGCTTTTTCTGCGCGTAATCTGCTGCTTGCAAACAAAAAAACGGCAGCTTCCACCGGGTGCTGCTCCACGATCAAGAGCTACCAACTCTTTTTCCGAAGGTAACTGGCTTCAGCAGAGCGCAGATACCAAATACTGTTCTTCTAGTGTAGCCGTAGTTAGGCCACCACTTCAAGAACTCTGTAGCACCGCCTACATACCTCGCTCTGCTAATCCTGTTACCAGTGGCTGCTGCCAGTGGCGATAAGTCGTGTCTTACCGGGTTGGACTCAAGACGATAGTTACCGGATAAGGCGCAGCGGTCGGGCTCAACGGGGGGTTCGTGCACACAGCCCAGCTTGGAGCGAACGACCTACACCGAACTGAGATACCTACAGCGTGAGCTATGAGAAAGCGCCACGCTTCCCGAAGGGAGAAAGGCGGACAGGTATCCGGTAAGCGGCAGGGTCGGAACAGGAGAGCGCACGAGGGAGCTTCCAGGGGGAAACGCCTGGTATCTTTATAGTCCTGTCGGGTTTCGCCACCTCTGACTTGAGCGTCGATTTTTGTGATGCTCGTCAGGGGGGCGGAGCCTGTGGAAAAACGCCAGCAACGCGGCCTTTTTACGGTTCCTGGCCTTTTGCTGGCCTTTTGCTCACATGTTCTTTCCTGCGTTATCCCCTGATTCTGTGGATAACCGTATTACCGCCTTTGAGTGAGCTGATACCGCTCGCCGCAGCCGAACAACCGAGCGCAGCGAGTCAGTGAGCGAGGAAGCCTGCATAACGCGAAGTAATCTTTTCGGTTTTAAAGAAAAAGGGCAGGGTGGTGACACCTTGCCCCTTTTTGCCGGACTGCAGCGGCCGCTACTAGTAGACCGGCTAGCGTCAGTTTCACCTGTTTTTTCCAAACCCGCTTCGGCGGGTTTACTTGGTGATCGAGTGATTACAAAGCAAGCAAAGAAAAAAGGCGACAGATTACTCTGTCGCCTTTTTTCCTGACTCATAACTTGAGGTGGCGGGCTAGCGTCGTGGTTTGTCTGGTCAACCACCGCGGTCTCGAGTGGTGTACAGTACAAACCCCGACGTGCACAGCTGTCACCGGATGTGCTTTCCGGTCTGATGAGTCCGTGAGGACGAAACAGCCTCTACAAATAATTTTGTTTAAGAATTCATTAAAGAGGAGAAAGGTACCATGAGTAAAGGAGAAGAACTTTTCACTGGAGTTGTCCCAATTCTTGTTGAATTAGATGGTGATGTTAATGGGCACAAATTTTCTGTCAGTGGAGAGGGTGAAGGTGATGCAACATACGGAAAACTTACCCTTAAATTTATTTGCACTACTGGAAAACTACCTGTTCCATGGCCAACACTTGTCACTACTTTCGGTTATGGTGTTCAATGCTTTGCGAGATACCCAGATCATATGAAACAGCATGACTTTTTCAAGAGTGCCATGCCCGAAGGTTATGTACAGGAAAGAACTATATTTTTCAAAGATGACGGGAACTACAAGACACGTGCTGAAGTAAATTTGAAGGTGATACCCTTGTTAATAGAATCGAGTTAAAAGGTATTGATTTTAAAATGGAAACATTCTTGGACACAAATTGGAATACAACTATAACTCACACAATGTATACATCATGGCAGACAAACAAAAGAATGGAATCAAAGTTAACTTCAAAATTAGACACAACATTGAAGATGGAAGCGTTCAACTAGCAGACCATTATCAACAAAATACTCCAATTGGCGATGGCCCTGTCCTTTTACCAGACAACCATTACCTGTCCACACAATCTGCCCTTTCGAAAGATCCCAACGAAAAAAGAGGACCCACATGGTCCTTCTTGAGTTTGTAACAGCTGCTGGGATTACACATGGCATGGATGATCTCTACAAATAAAAGCTTGATATCGAATTCCTGCAGCCCGGGGGATCCCATGGTACGCGTGCTAGAGGCATCAAATAAAACGAAAGGCTCAGTCGAAAGACTGGGCCTTTCGTTTTATCTGTTGTTTGTCGGTGAACGCTCTCCTGAGTAGGACAAATCCGCCGCCCTAGAATCGAGTGGCGCCTGCAGACGTAAAAAAAGCGGCGTGGTTAGCCGCTTTTTAATTGCCGGACGTACGATCGATGCCCGGATGATCCTGACGACGGAGACCGCCGTCGTCGACAAGCCGGCCGTTAATTAAAAAGTTAAACAAAATTATTTGTAGAGGGAAACCGTTGTGGTCTCCCTGAATATATTATACGAGCCTTATGCATGCCCGTAAAGTTATCCAGCAACCACTCATAGACCTAGGGCAGCAGATAGGGACGACGTGGTGTTAGCTGTGCTCGAGGTGAAGACAAAGGGCCTCGTGATACGCCTATTTTTATAGGTTAATGTCATGATAATAATGGTTTCTTAGACGTCGAGTCTTACGCCCCGCCCTGCCACTCATCGCAGTACTCTAGAAGCGGCCGCGAATTCCAGAAATCATCCTTAGCGAAAGCGACTTATCTGAAATTCTGCCTCGTGATACGCCTATTTTTATAGGTTAATGTCATGATAATAATGGTTTCTTAGACGTCAGGTGGCACTCGGGAATCC
+
*)-.--0/**,**16'9::6768:)()-242112-,,'''(*,<:999@=?JJ;999AAC?>??FFHJHJGBGJJJJJJEJFJJJHJJJJJJJJCEDJJHEBCCEJFGJJJJHGJJGHJJJHFHJJFEJ?@A?B?DJHCFC@@;??<988---78'&&%%%*%%/0----?;:9&&))./,--.;<=>DFFHEGHDGIECFHIBF@EEJGGJCCCJJJJJHJFGHDABDGGJGGHJJJJJJHJJJJEJJFIEJJFJA=@>DFJIDAD>;:::;7889JJJ@A@AJJJIJIJJJJJHFJEIJJJBED@ABBDFEFGJFJJJJJHEFGJ?77==>JD95445***DJJJJGJA==@G@CGC;;;;IJIHJJJJIJDGJGJJGJHJJJJJJJGCDEJGJJJJIJJFJJJFJIIJJJJJGEAA@AFH@J@>=>JJJJIIJJFEJJJGJGDDIDDGJJJJJJJHJIJJJJFFEJJIDFDDED?>>?DGFEJJFJGHJDCJJFFJJHJED---.84'&+0/12,)$$%&&&%%%$$$$()'&%%%'((587572012-.//EGGJJGJJJJJFJFIJJGJJJJCGFDJGEEFHF8HCJJJHGJJJJJJGJJGFFIIJJCB3222@FJIFEGEEJJIHJJJJJHJHJJJJJJGJEJJJJJIGIIHJJHHJJEGIIJJGIJJJJHJECFJJEI33346-,,+./B@<CCJDGDGGJCGEGGJFDDEJ@@=1)((%$&AECJEA@<;<<A<=A:;)(((0118@?;<DCEFGJJFJFGIH4444GJIJJIJJGIJFFDFGJCDFDIJJGJJHJJJJGIJJJJJIIHGIJHJIHJJJJIJGJJFIEJJJFAAACJFJJJJJJIJJJJJJGJGIJJJJH5444EFEJIJJJJJDJEJJHHJJJJJJFJGJIJIHHGDJJJHJB?<>@@EJ8739@467:5333;==>CD=55(*)&(**/0,,,())*63297787112BBJJJJIJEHFDGHEJJJJEFCCHFJJJJJGJFJJJJGEFFGA?@DIFA80019;=??>=;88825658665111-)==@654311<?BGJCECCIBAB@;:70-,*)*,--,(&&&&%%&(%*'('$%%$&%$$$$#$%(&$%'&&'-00522C?DGHHJIJJFJJAJJJJHCB<<::?DHDFJEEFHJGEBFCFB?>>>HJJJIJJJGHJFGGJIJJJJIJJGJJHEEEIJJJFGJIIGJJFBFHJIJEJJJDGEJJJCDJHHFJJJHJIIIJJJHJEHGJEJIJHGIGIJJJJJJJJJGJHJJA@;<CD@;;,,++++5@@AFH>EHDGJGIIHDFF<.--0//225777436)?FEGIIEFJHGJGDIJGB@>>C-,,,6<=JJJ@===?CCA@ABIHIGJDJGGEEIJJJAAABGEHHJIJEFA8DJJJIJIJJJHHJIJJJJGJJGGJHJH+*+79JHFJGIHGEFED=:1,;81.312274479?CDJEFFEJJIIJJHJJJHIJJJJGJGJGDEHHHJJJJJIJIJIJGGJJHJDEEDHE6799JJHJGJFJGIGJGJJGDDJJJDEFEJJJJJHIJJJGHJEJJIJJJIJFJJJJJJJJJJJJHJIJGIHJJJJJJJJGFCEDFJJGHGFJFCBHJFJIIJJJJJGJFEGFHJJJJJJHJJJJJJIGFIJJJJHIHJJIFJJJIJJJIJJIGJHJJJJGHJHJJIJJJJGJJJJJJIJJJJJHHJHIJJJIJJJJJHJJJJJJJHGIJJIJGJJJHFIHFHJJJHJJJJJJJGEJJJCCJHFGEG+**+9:9788?ABDGDD@;664>?>;<@EHJEECFEGCCCDFDFDBABCCHIDDEHJG@@ABGIIEDB:549=@JBCBACGIFJDEJEFFEEC::?@BA=??H?>=:CCDGCJDDFDJIIDGC9776886679<9CBDGGJCC>5210/'%%%(2+++-34($$%*-//.((11124732//0*****1-,,,,//0::?JIJDGIIJJA@A@445==@BDHFDD@::9..-/0-*+++58;9<;8:<:?A767CDDB?>B@=;53'%%%/<=;8889FDIGJJGEJIJJGGFHGJGJHJJFHGGHJFJBBBAE:+'''*754100)))(***=@===::::GHEDG8889<-(%(+--9@AABB?@BEEEGFGFJIJGEIFDC;GC=;<<=444=C<;;<HE@?HHJJJIJJJJJJJEEBIFJCBC>DDJEJGIJJEFA<>A=A@;93//23456FBEGGHEFGJJDEBA@722JIJIJJJJJJFHJG=D@ABACC@AABFCHDJJCHEADCEDEEGJEGFHCCDFGIHJIFCCHEJFJIJJHHGHECBCCFHBBDCJHFFFFDJBCDDHJBBCBJGCFF=?JFIIJJHJGJGHBCDCFCDDBDCEDECEGDHFJGHBAAABEDDEDFDEFIDCBABGJ9888BABBBDDBDEDGCDBBBJG??;8888CB7(''''@CBACDCEGDBBCCACAA;FDHFCDABB@BA@BBCEDB=;<<DC@@AAA@BA@>>ACB@??@@?>??BIJIC?DAA??A@88:;C@C?>-,-.1))%%''*'''&&%')&''(8:>??>=;;<=ACG@BA@@A?=>EFC<<<<A@@CC@?===>>?>>>;/+'--26;@????BCEDCAAA@AAABBBBABB===<>>??;;;;>>>>>==<>=<;9899<==<;;<@===<=A@??AE@:;:<<;>::;;>?<<===;;<>>AB@?4JHJJJIJGJJGJIGJJHJJHJJJJJGJGJHFJHJJJJJIHJJJGEEJDJFJJGIJJJIJJFHJJGJJJJJHHJIHGJJJJJJIJGGGJFGJJJJIIJJJIJGJIIFIJIJJJJIJJ>@EI=DCCDJ:78FE877683482/11/-,,3.+779<;==FJIFB=833231111289;333378FFJGIIEHGEFIFJGHIJJJHJJJH;>BBGGIIJHIHJJJJJHJJJFGIJGJJGJJJJJJIGGGEIIJDIJHJJJIJHIJGJJJIJ??@AJJIJJIEJJJEJGHEEFHJJIJGFHGECABCJHIGFEJIB8=D7366300??CEJJHHJJJJDCEEHHHFHEJJJJJEE99??JCJJHGHIGGHJJJFJJJIJGJJJHJEFJJIIGJJJGJJJJGEC68CIJJEGCCE?@9989(%%$$$59>@CAB50..88=CCAA@B8888>>?>BA@0///,,,,>DEFJJJJIIGGJJHJJIIJHJFJJJJJJIJECFHJHJJHJGIEHJJJJGJJFJJIJJJJJJJHJIJJGFJJJGJJJFHEFJIJIJJJJJJJCHGJJHEGEFJJEIGHHG>G>?IJJJIIIJFGGJGJIJIIGJGJJIJIHJJJJJJJJJJJJJFHHGJHGHIJJ@??@EE))))HHJJHJHHJJJJJJIHJDCFEB.+**('')0<CEGIJJGHHHGIHJGJHGEFJJJJJIEHJJJJJGDJJIJHIJIJJII1111GEB811ACCJDBA@AJGHDJFJJIJB@ACGJJIJJHJJJIJJIJGJIIDADA@@BJEJJHEHHEJJJJGGFJFHJJJEFHJE)))))7>7-'$$%&&2:955IJJFIHJIJDJFJHJGJEIJGFFCABJB<<EDEJGDGDIJGJFCCEFJJJJJA@A@FJ?945787=866689BA::;+***.-''$
@Glass_F3P_7_D3_6_20_5
ATGAGTAAACTTGGTCTGACAGCTCGAGGCTTGGATCACCAATAAAAACGCCCGGTGGCGACCAGCGTTCTGAACAGATCCAGATGGAGTTCTGAGGTCATTACTGGATCTATCAACAGGAGTCCAAGCGAGCTCGATATCAAATTACGCCCCGCCCTGCCACTCATCGCAGTACTGTTGTAATTCATTAAGCATTCTGCCGACATGGAAGCCATCACAAACGGCATGATGAACCTGAATCGCCAGCGGCATCAGCACCTTGTCGCCTTGCGTATAATATTTGCCCATGGTGAAAACGGGGGCGAAGAAGATTGTCCATATTGGCCACGTTTAAATCAAAACTGGTGAAACTGACCAGGGATTGGCTGAGACAAAAAACATATTATTCAAATCGTTCAGGGAAATAGGCGAGGTTTTCGCCGTAACACGCCACATATTCCGAATGTATGTGGGGTACAGGGAAATGATGATGATATCGTAACAGAAGCGGTCGAAAACGTTTCAGTTTGCTCATGGAGAACAGTCTTAACGAGGTGAAGCACTATCCATATCACCACTCACCGTCTTTCATTGCCATGTTACGAAATTGCAGATAGCATTCATCAGGCGGGCAAGAATGTGAATAAAGGCCAGGATAAAACTTGTGCTTATTTTTCTTTACGGTCTTTAAAAGGCCGTAATATCCAGCTGAACGGTCTGGTTATAGGTACATTGAGCAACTGACTGAAATGCCTCAAAATGTTCTTTTAATGCTCATTGGGATATATCAACGGTGGTATATCCAGTGATTTTTTTCTCCATTTTAGCTTCCTTAGCTCCTGAAAATCTCGATAACTCAAAAAATACGCCCGGTCATGATCTTATTTCATTATGGTGAAAGTTGGAACCTCTTACGTCCGAATCAACTCGAGTGCCACCTGACGTCTAAGAAACCATTATTATCATGACATTAACCTATAAAAATAGGCGTATCACGAGGCAGAATTTGGGATTAAAAAAAATCCTTAGCTTTCGCTAAGGATGATCTGGAATTCGCGGCCGCTTCTAGAGTACTGCGATGAGTGGCGGGGCGTAAGACTGGACGTCTCCAAAACCATTATTATCATGACATTGACCTATAAAAATAGGCGTATCACGAGGCCCTTCGTATTAACCTCGAGCACAGCTAACACCACGTCGTCCCTATCTGCTGCCCTACAGGTCTATCGTGGTTGCTGGATAACTTTACGGGCATGCATAAGGCTCGTATAATATATTCAGGGAGACCACAACGGTTTCCCTCTACAAAGATCATTTTCTTAACTTTTTAATTAACGGCCGGCTTGTCATAGACGGCGGTCTCCGTCGTCAGGATCATCCGGGCATCGATCGTACGTCCGGCAATTAAAAAAGCGGCTAACCACGCCGCTTTTTTTACGTCTGCAGGCGCCACTCGATTCTACGGCGGCGGATTTGTCCTACTCAGGAGAGCGTTCACCGACAAACAACAGATAAAACGAAAGGCCCAGTCTTTTTTCGACTAGTATTTCGTTGTTTGATGCCTCTAGCACGCGTACCATGGGATCCCCCGGGCTGCAGGAATTCGATATCAAGCTTTTATTTGTAGAGATCATCCCATGCCATGTGTAATCCCAGCAGCTGTTACAAACTCAAGAAGGACCATGTGGTCTCTCTTTTCGTTGGGATCTTTCGAAAGGGCAGATTGTGTGGACAGGTAATGGTTGTCTGGTAAAAGGACAGGGCCATCGCCAATTGGAGTATTTTGTTTGATAATGGTCTGCTAGTTGAACGCTTCCATCTCAATGATGGAAGTTAACTTTGATTCCATTCTTTTGTTTGTCTGCCATGATGTATACATTGTGTGAGTTATAGTTGTATTCCAATTTGTATCTAAGAATGTTTCCATCTTCTTTAAAATCAATACCTTTTAACTCGATTCTATTAACAAGGGTATCACCTTCAAACTTGACTTCAGCACGTGTCTTGTCATTCCCGTCATCTTTGAAAAATATAGTTCTTTCCTGTACATAACCTTCGGGCATGGCACTCTTGAAAAAGTCATGCTGTTTCATATAATCTGGGTATCTCGCAAAGCATTGAACACCATAACCGAAAGTAGTGACAAGTGTTGGCCATGGAACAGGTAGTTTTCCAGTAGTGCAAATAAATTTAAGGGTAAGTTTTCGTATGTTGCATCACCTTCACCTCTCCACTGACAGAAAATTTGTGCCCATTAACATCACCATCTAATTCAACAAGAATTGGGACAACTCCAGTGAAAAGTTCTTCTCCTTTACTCATGGTACCTTTCTCCTCTTTAATGAATTCTTAAACAAAATTATTTGTAGAGGCTGTTTCGTCCTCACGGACTCATCAGACCGGAAAGCACATCCGGTGACAGCTGTGCCACGTCGGGGATTTATGCCGTACACCGCTGGAACCGGGATGATAACCGGACGAAACCGCGCAACGTAGCCGCCACGTAGTTATAGATCAGGAAAAAAGGCGACAGAGTAATCTGTCGCCTTTTCTTTGCTTGCTTTGTAATCACTCGATGACCAAAAGTAAAAACCCGCCGAAGCGGGTTTTTTACGTAAAAACAGGTGAAACTGACGCTAGCCGGTCTCTCGTAGCGGCCGCTGCAGTCCGGCAAAGAGGGCAAGGTGCCGCCACCCTGCCCTTTTCTTAAAACCGAAAAGATTACTTCGCGTTATGCAGGCTTCCTCGCTCACTGACTCGCTGCGCTCGGTCGTTCGGCTGCGGCGAGCGGTATCAGCTCACTCAAAGGCGGTAATACGGTTATCCACAGAATCAGGGGATAACGCAGGAAAGAACGTGTGAGCAAAAGGCCAGCAAAAGGCCAGGAACCGTAAAAAGGCCTGGCTGCTGGTTCACCATCGCCCCTGACGACATCACAAAATCGACGCTCAAGTCAGAGGTGGCGAAACACGACGGACTATAAAGATACCAGGCGTTTCCCCCTGGAAGCTCCCTCGTGCGCTCTCCTGTTCCGACCCTGCCGCTTACCGGATACCTGCCGCCTTTCTCCCTTCGGGAAGCGTGGCGCTTTCTCATAGCTCACGCTGTAGGTATTCGATTGCGGTGTAGGTCGTTGGCTGCAAGAACTGGGGCTATATTATGCCAAACTACCCATTCAACCCAACACTGCCTTATCCAAATTACATTGTGGTTTTAATAGGATCCAATTGGCAACGATTTTATCGCCACTCAACAATCAGTCACTGATAATGCAATTTAAAACGAAGGGGTATATAAAACGGAGTGCTACAAAATTGAAATGATAAGTATTTGAACCACTCTAACTAAAAAAAAACAATTGTTTAATTTTATCTTGCATCTACTAAAAACCAATTTACCTTAAAAAAAATTGATAATTTTAATGCAAAGCAAACAAACCACTAATTAACAATTATGGGTTTGCAACCAAACAACCACCAAAGCAACCTCAAAGGCCTCAAGCAAGCAACCTCAAGCAATCAAGCAAGCAAGCAATCAAGCAAGCAATCAAAGCAAGCAAGCAAGCAAGCAATCCTTAAAGGGCAAAAAAAAAAAAAACCCCCCCAAAAAAAAAAAAAAAAAAAAAAAAAAAAAAACCCGAATCGAAACAAACAAACAAACAAACAAAAAGCCCGCACGACGCGCGCGCGCACGCACGCCCCCCCCCGCCCGCACGCGCGCACACGCTTTTTTTTTTTTTTTTTTTAAAAGGACATGGCCATGCCATGCCA
+
**(()):=A<8866<=F@@@(''(+*--:685)(''$$%&$%&(,.285+++))/.2::****)*,67:::7-.85('''>::77.,,*,*('&&..75322566662277.../128;;;?=::;=>>@@BDEF?@ACDC=<=<EEDIJJJJJHHGJHJJJJHJFEBCJ@@AAI??A?77669;=>BAACBGGEJJJJJHJJFJIJHJJIJJJJJJJFJHJDDCBJJJJJFJJJJJIIJJEIEGIJ@A@?I<100'&%&((&&'25AG@DIFEGDDCEDFGHJFDBCFGJGFDJJJFCDJF:,,-**-++''&)++05322/.02BFCAA:521,4@@CIIC@AADECGAD)((*+89:>DBABCE:7678110367779885))(((-,*+**)%$&&9;7641*)+%&&&2)&%%&&&&))440000-+'&'&%&$&''(%&)&&''('&%$$$%%()+123..--.1233//'&&&&$$%''()-'&&$$%'*,0012)'')132-*)'',,+1111-,,+--++/((((.(''()&%&%'$%%0/03363+&&'466111245131-)(''*%%&%&%&(254))''*()),,..,-/../00''''0*(('%%%$'(+,/5620/+)**./01//0,))+,???>>>BJ:66A7A=<;:::715;<965200028344+)/*+...-(''',)(()880001>??AFBAAB??@AB@AC?CBAB10018678AA66638::7+))&('%'(+-./-6334554445444997<:9A@>?BBBECIEECIIIDEJJIJJFEFIFEFBHBD>C11-=?BHBB?>55??DFJJ94268//00/))*))**)(((*/031,-4336675:88:5557?888213363(&&%)**%%%((),2113-,--?FFGGJHJGEG>>>>@@JGIJIHHFFGIJGFIFFGCH<;:9:GDJEEB@EEAD6;9/0//.;<CDEEGGJBAECCD*****+(*,9?DDFFGDEJBDCC>>6566/...4.*))%'**?BEFFFJABCCA@@?('''/34=84469985666995++,:;''''/,*++()((*'&%%((*=>=;;==CBDJ/''(22)))%%%%%%&*,,+330--'6566411,,-/...2.''('((&%$#;JJEJJHC@@BEIJJFJGIJJJJEEDEJHCEFHJGJGJJCE.*'((****,.(((///1/,**(*)+(();9DBBEIJGJGJHHGIIGJ8,++,)))(((()'(()210....2//003237/1-,--.,)(')+))//03</--+2BCBHJJGGGJJJJJJJEHJCHJ98-*)))*,466777344:24226676110,,,,000EC?>;////997889=?9CC:::;=ABCACBD@@BBICIIFJJJGJJB;77<>EC?>ABEEJIJHJAA;1//('&$&%$%'+,.EFJJJGICFJJJIJ?>?70---7FFJCJC>EJGDDE4334111**)*)*0EE@AAEHHHJHCB>763---7,(((-'&&'''+,,,+&&&(-12&&&&('&'(((()23//1.72237<<<<@?<==;FC=88==@BGCBAACJF><=>@?ED:222:@---656;77677,<765,,,-2;?AEJHJJJEJJHJJFJJDB@BBI?<;8645<HJGEIJDABC@BBACAADE-,,/../6889842999?EHFC0/.---,++112234535GEHGJJJJC?>>AF>===<<51002HEEDAA@ACC=>::@@A;@ABHDA4-(CD??@@HI@AA?AA=>><??=000030,*'(%%&''&&&-02<>A>>:88B6:99>@>>A<<<=JHHJJJIJFJJIIJEDCDJFCGIHJJJJJGCBBCJJJGJFJJHHHJJE''''>3/.-++++1;A@??@=AD6DEJHF9<-,++.1=;;;865.+>?>DDGCAACCBD>>><?A6667AB??EFBJGE;=BABHJHJB@@?JIJJFEGEJCABCH(''''E>4DACCBACE=ECCD>>87/---./79586?B>=>@FFGEFF?>??FEGGJHEECBBB?CFJJJGJFJJJJJJFDD=B?@=1123<<<EFFF==<<C=>@EJIJHECDHGJGFJJJJJGGDHJHGHGEHGCEFHFF+***>AA?=<>EIGIJHJJHGJBH2;<@IJIIIJHJJJJIHJJGIIIJJ977740-**79=>FBGGHFIEHHF@BGC+11BJJJHCAGB@>?BJJJEIHJFDABDGEJJJIIH;99:GGJIJJJHJGJJHDIJHABBGJEFGJIA?@JIJGGJJFJIJIGHJJJIJFGFABEJJGHFGJJJ:;88G@A@=>?ADBDCFIGJHJJIJFJIJJJJJJJJFGFJHGGJHJJFA@==?>>EDGHGHECB@?<==?CJEFJGH??<=<><CDFD=+++-,+'&'''''**)()*&&&$%%%''((+-,,**,0///2+(''')4443464'&%%&&'-20*)''$%$%%$%%%'''('&'&&&&&)%$$&&EJA==AJEIJJJJEH=<;;A>==?JGC:444,*>=<<<97??DEHGJFJJJJHJJGFHCEEFHC=2//00./.2<BBDI<<<<CCAJJHFD=94551+'()48:2.-+,6=@@CCEHIFJHJDCAA=877:''%&''**+???CBB?@7.*++---,+)(&%%().../02''&&((****23:98CBA@?=19@BCCBBBEGHDA<>??B@EGGEJGD8877>=BGJGJGGJJGEJJHJHHIJGGJJFDFJDEGGAAACJFGIJGJHGJJHJFGJ@4+***567=??BCCEEEJJJIJJFJIJJJJJGGJGGDDHI><<=9JJFCCB<=+*++:=?<:5))(),.1,--CFGHJDCAA<<>HJIJGGJE>===22--.679-+*(('&&((%$###%$$'')(&'(),,0)'%$$%%(()'')*(%&&&*)**,,:<HIJJIFEIJJEFCB@((()/444?A?DDEGFF=<?GCGGG@E>82/8<@?==;BB@?>?JG:778JBBB><238>0002/?>DCIBB@=<;;9:<<??>631-0+.-32121,019=BD:888AHJGDDGIGJCECA;;77:77774((():22)&&&+-.&%'&,-(%&%&(,-,/,**+****+*%$&&('),&&))*''%%$$%$$$%(+**&&(+'&'%&%#%&$))*)*())*,()'&&&*(*%$#%&$'&&&%$$$&'&%$$$$%$(%)%$$$$$#$$&*4-,)(((*&&)%%&&('(&&&$'((%%&%%%$$$%%')$$%($#$%%'''&'')*%%%&&%&%%$%')''&&(((%'(//,)''$$$%#&')%&&&$$$&&)$$%&%%&')))*)(('%&$##$%''(()'(%%%$&&$$$$$%&)+./-+''%&+&%#$&$$$'(((*)($###%%&')%%$)**+-)$$$&&&&&$%$%&%$$$$%'&&%%$$$$%%%%$$$%%&$&(%%%$$#$%$&'&%$$#$$%%&%%$$%%&&(**(('%%%$%%&'''&%&&&'(''&&%%&'(&$$$$&)))'()***'%%%$&&$%$$#$%%$$$##$#$#$#$$$$$$$$$$$#$%%$&(((('&$$())))))()+*+,-0765778:;;;765/--.*('&&%#####$$###$&&$$'(%%(('')(%&'$$$######%%####$$$%%%%%%%&'&$#%'&&###########$&%&$$$%%&%&%%$#$&+,.01235555442/,,,,)&(&%%###################
@Glass_F3P_7_D3_6_20_6
CGTTTAATCAAAACTGGTGAAACTCACCAAGATAGCTAGACGAAAAACATATTCTCGATAAACACCTTAGGGAGATGAGCAAGGTTTTCACCGTAACACGCCACATCTTTGCGAATATATGTGTAGAAACTGCCGGAAATCGTCGTGGTATTCACTCCAGAGCGATGAAAACGTTTCAGTTTGCTCATGGAAAACGGTGTAACAAGGGTGAACACTATCCCATATCACCAGCTCACCGTCTTTCGTTGCCATACGAAATTCCGGATGAGCATTCATCAGGCGGGCAAGAATGTGAATAAAGGCCGGATAAAACTTGTGCTTATTTTTCTTTTACGGTCTTTAAAAAGGCCGTAATATCCAGCTGAACGGTCTGGTTATAGGTACATTGAGCAACTGACTGAAATGCCTCAAAATGTTCTTTACGATGCCATTGGGATATATCAACGGTGGTATATCCAGTGATTTTTTTCTCCATTTTAGCTTCCTTAGCTCCTGAAAATCTCGATAACTCAAAAAATACGCCGTTGATGATCTTATTTCATTATGGTGAAAGTTGGAACCTCTTACGTGCCCAATCAACTCGAGTGCCACCTGACGTCTAAGAGACCCGTTATTATCATGACATTAACCTATAAAAATAGGCGTATCACGAGGCAGAATTTCAGATAAAAAAAATCCTTAGCTTTCGCTAAGGATGATTTATGAATAGCAGCCGCTTCTAGAGTACTGCGATGAGTGGCAGGGCGGGGCGTAACTCAACATCTAAGAAACCATTATTATCATGACATTAACCTATAAAAAATAGGCGTATCACGAGGCCCTTTCGTCTTCACCTCGAGCACAGCTAACACCACGTCGTCCCTATCTGCTGCCCTAGGTCTATGAGTGGTTGCTGGATAACTTTACGGGCATGCATAAGGCTCGTATAATATATTCAGGGGAGGCACAACGGTTTCCCTCTACAAATAATTTTGTTTAACTTTTTAATTAACGGCCGGCTTGTCGACGACGGCGGTCTCCGTCGTCAGGATCATCCGGGCATCAATCGTACGTCCGGCAATTAAAAAGCGCTAACCACGCCGCTTTTTTTACGTCTGCAGGCGCCACTCGATTCTAGGGCGGCGGATTTGTCCTACTCAGGAGAGCGTTTCACCGACAAACAACAGATAAAACGAAAGGCCCAGTCTTTCGACTGAGCCTTTCATTTCTGTGATCCTTCTAGCACGCGTCATGGGATGCCCCGGGCTGCAGGAATTCGATATCAAGCTTTTATTGTTGGAATCATCCATGCCATGTGTAATCCCAGCAGCTGTTTCAACTTCAAGAAGGACCATGTTGTCTCTCTTTGCATTTGGGATACTTCGAAAGGGCAGATTGTGGACAGGTAATGGTTGTCTGGTAAAAGGACAGGGCCATCGCCAATTGGAGTATTTTGTTGATAATGGTCTGCTAGTTGAACGCTTCCATCTTCAATGTTGTGTCTAATTTTGAAGTTAACTTTAATTCCATTCTTTTGTTTGTCTGCCATGATGTATACATTGTGTGAGTTATAGTTGTATTCCGTATAGCCAAGAATGTTTCCATCTTCTTTAAAATCAATACCTTTTAACTCGATCTAACAAGGGTATCACCTTCAAACTTGACTTCAGCACGTGTCTTGTAGTTCCCGTCATCTTTGAAAAATATAGTTCTTTCCTGTACATAACCTTCGGGCATGGCACTCTTGAAAAAGTCATGCTGTTTCATATAATCTGGGTATCTCGCAAAGCATTGAACACCATAACCGAAAGTAGTGACAAGTGTTGGCCATGGAACGGGACATTACAGTAGTGCAAATAAATTTAAGGGTAAGTTTTCCGTATGTTGCATCACCTTCACCCTCTCCACTGACAAAATTTGTCCATTAACATCACCATCTAATTCAACAAGAATTGGGACAACTCCAGTGAAAAGTTCTTCTCCTTTACTCATGGTACCTTTCTCCTCTTTAATGAATTCTTAAACAAAATTATTTGTAGAGGCTGTTTCGTCCTCACGGACTCATCAGACCGGAAAGCACATCCGGTGACAGCTGTGCACGTCGGGGTTTGTACCGTACACCACTGAGACCGCGGTGGTTGACCAGACAAACCACGACGCTAGCCCGCCACCTAAGTTATGAGTCAGGAAAAAAGGCGACGAGTAATCTGTCGCCTTTTTTTCTTTGCTTTGTTTTGTAATGACTCGATGACCAAAAGTAAAAACCCGCCGAAGCGGGTTTTTACGTAAAACAGGTGAAACTGACGCTAGCCGGTCTACTAGTAGCGGCCGCTGCAGTCCGGCAAAAAAGGGCAAGGTGTCACCACCCTGCCCTTTTTCTTTAAAACCGAAAAGATTACTTCGCGTTATGCAGGCTTCCTCGCTCACTGACTCGCTGCGCTCGGTCGTTCGGCTGCGGCAAGCAGTATCAGCTCACTCAAAGGCGGTAATACGGTTATCCACAGAATCAGGGGATAACGCAGGAAAGAACATGTGAGCAAAAGGCCAGCAAAAGGCAGAGGAACCGTAAAAAGGCCGCGTTGCTGGCGTTCCCACAGGCTCCGCCCCCCTGACGGCATCCACAAAATAGACACTACGAGTCAGAGGTGGCGAAACCCGACAGGACTATAAAGATACCAGGCGCGTTCCCCCTGGAAGCTCCCTCGTGCGCTTGTCCTCTTCCCGACCCTGCCGCTTACCGGATACCTGTCCGCCTTTCTCCCTTCGGGAAGCGTGGCGCTTCATAGCTCACGCTGTTGCATCTCAGTTCGGTGTAGGTCGTTCGCTCCAAGCTGGGCTGTGTGCACGAACCCCCCGTTCAGCCCGACCGCTGCGCCTTATCCGGTAACTATCGTCTTGAGTCCAACCCGGTAAACAGGACTTATCGCCACTGGCAGCAGCCACTGGTAACAGGATTAGCAGAGCGAGGTATGTAGGCGGTGCTACAGAGTTCTTGAAGTGGTCGCCTGACTACCGGCTACACTTCAACAGTATTTGGTATCTGCGCTCTGCTGAAGCCAGTTACCTTGGAAAAAAGTGGTAGCTCTTGATCCGGCAAACAAACCACCGCTGGTAGCGGTGGTTTTTTTGTTTGCAAGCAGCAGATTACACGCAGAAAAAAGGATCTCAAGAAATCCTTCAATCTTTTTCTACGGGGTCTGACGCTAAGTGGAACGAAAGTTCACGTTAAGGGATTTTGGTCATGAGATTATCAAAAAGGATCTTCACCTGAATCCTTTTAAATTAAAAATGAAGTTTTAAATCAATCTAAAGTATATATCGTAAACTTGGTCTGACAGCTCGAGGCTTGGATTCTCACCAATAAAAAACGCCCGGTGGCAACCGAGCGTTCTGAAACAAATCCAGATGGAGTTCTGAGGTCATTACTGGATCTATCAACAGGAGTCCAAGCGAGCTCGATATCAAATTACGCCCCGCCCTGCCACTCATCGCAGTACTGTTGTAATTCATTAAGCATTCTGCCGACATGGAAGCCATCACAAACGGCATGATGAACCTGAATCGCCAGCGGCATCAGCACCTTGTCGCCTTGCGTATAATATTTGCCCATCGTGAAAACGGGGGCGAAGAAGTG
+
&&&)*(*''&'(/0/++-3433341(((&&%%(%&'(***679<>DB@>>>@A5?-(((%&&'&$%&($$%%+,(('(((2567=>?JB===>DBJG??<<;464411/*(..+)*.-.-0253*))*)+5((((868;78665567;:;;B;<ABBBAEGDFBCA@?>GJGABACCCAAJJJEE@88??@BGGDDEEJHHADBBDFFJDGDC;;;;;;;=:?>CC8721267646=882-,.)&''(,62;8655EEEJDD?AACGEJGDHEEGEJGGHHEIGDGCABAB?0///=JJGIJIGAA?ABCBJDEDAIFJJIBA@BFHF?9C@?EBCFFDD8;@@FJDEBJCGFEEJGGG<<;;:<C@,,,,/..38BA<;<=EFGE?0003CCC?))*6-,,-BA@AADJJIJJJGJGJHEA8566<54449AHEJIGDBB@A@BJJJJIJFFEGAAEDBBAEA;;:=?::89>@DGJECAA:669;+>GHDJGEDJJIJEF71222;<<,,DIJJHJ=:00.&-*&%%%'))++()028:;=5<88:=JGECDBBFD@?@@=:::>=>?BJD::::;<;;=888:;B>;888///(('((((&&&((-&*++:;ADFGJIJJEFEBCEEJDB@BDIJJFJEE@A?@EAA@?ABEDHIHJEI9888>>>AJJJJJJEJJHC@866A>89BCA?>IJ7666:/.,*+)%%%%%&(0/0213337ADCBACBJFJ?;;;<JIFJJIJDDCIJA@7/))('--,,,+44567/---/9@CCEFGGJJJDGGHDDDDE1/**-7><<:888DD?>667BBBABJE@<:6++++98<=?>,,--AAE///0@?A7777GEDJJJGDFFDIFJGJJJJHFB=777?ACD<<;>@EIGGFJ7778DFCEDE@F666BBCB@DC>ABCCJ;436>AGCGJ;<:*+)**368852236>CEEEJFHC?-,,///6BDAAFFJG6665JJJJJJJJIJG<;:...:42---('%%%(344++++++**((&&&,1000--,-0119::;FFF;6663336:44<?>?;A@?>.,./,*&%$%--/000015212-))**1-***+5-,,-9EJEGEHH64356-645547A@@A?<;::7666>3-,++,*&*-0011/,(28<?FJDJIHJJJJIEFHJJIGDDDGIJJJIC@?>@H=92112,-44578/+**+*)'$$&&/+*(,''**+,.,+*+&%&368<:111AJDDC@GFJGFCAA@CC?@?AGIFIJJGFJHDHC;;8.*))*-./(1<>CFEGJHJIHIIJHFB::;::;<767)(())74-,,-/.))40//566*''%&&%()*/&%%%%%%**+)(('('&%'*=@@?@<;976;ACFDEECEJJJHJHJA@6654.&&,3<<;B@@ADJJGJ?<<<:::@JEJJJJDEFFEDDCCJEIIABA<<<;A@?HDHJJGECE=8D47DJE?DEDD::::?====@JIFGGIJGJJ;::CC=&&&&*(((()./6=:9770200....<JGJJHGJIJGJJJGIIJJFFJGC@@AABGCC@99633544997:8:FEJHFIGJADJJII565+)))-**@BCDDCGJJHJGG2**&$&'*BDBJJFFCD@988;93899EJGGJJHJHJJJJJGHGD@?@@IBABDCJC<GHHJCCFI?EJJJJJJJEFGDDJJJFDCABDAIJJGGGJJHFGDJJJEDGFGJECF=GGIJJIEJFJJHGGB@42532233*,,-.5?::(();@DJHJGJJIABCAJDJGJ===:;;<CJJJJGJJFJJJHHJB@A@JFD:,)++((('''((*/12@AEJEFGJHGHJGIJJIJFHHJIFJIECBB945CGFJF@@AAJ?@?>=-/?@=;==67;<<882-.3978995)(&679?EFJJJGIJJJJJJJJIIDF@=<<ECCABCDHDA98889@DJHIJGHGJJFHJFJGAE;/DGDECJHHJJE>FA<;;;EEJJJFJJFGEEJHFGCDFFJ@GJJJGGFFJJGIJJHHJHGGB0-,,///008898<-,,+.)((('-**:;:9:;<6678;>JJ@@??B;,*)%&&)(++6100152223GEDCDHBFHJDDHIHEEBEGFFDFDCHGCC@DCHJGECB-++2=B@CC:@4334CA@77:DDEC>???IIEFBJJJJHFFC994''(435C>==2.*+;;;63:?@)((-,2.-*)'((-.*))/)***34<?@ED=<??FHCHFFJGFJG@B>=>CEE<7786..//-+--.0447331?HJGJEEEFCCDD@BEFEA@@2/.))))887;<?/...ACDBADEJJBDBJJIJIGJFEEJHFAC??@=??9:<9;24?<;B<<<2.6788G/--6GIBDDA??@>7767DBBC@==5245*))*+557899>?@BB@DCDCEDF>>>=@>>>?2223J5222'&&&++,,028:9:94589ACBFJD@@><??>>;;=D@@@A<JFBA?>-,,13D?9-,+()))0/195C@>>@DB9:;;FBBDCJJ6655;99:984'&)(+144423226B<;96--,,//++)&&''00,,-&**+00@>=;>/>>=>=0//-''&,'&&&&())*&&&&''''&%$$(*579>A?====BCBD--+,./41/005C20012,+/,(2/*,+'(((,3@DFA>CJIEA=>9<&&*/2211.('&&4(&&%**',,.7>=<>?BCECD?=>GJJJJEDD==?JHEJGJGCDDCB4**,69*(%&&&%%%&%$'*&&&'**.02431+''&&&/00;>@@BEJJDBEDG?==<7?@@998;>=?767BJJJJA<;<<CFGGDBCFA4444569;@BBBGJJIGEDECAJ9>677EEEHEHDHJIEJGJ.....2098:6..-+-)')'(''*0--..59:EFEFH?==77770000CD<<;<@>:;7////0BBEDDDJHJHIFDEGGJEEJFJEH9888BCBBB>ECDA9+%$$%%&(''''&%%(*588...-'&&'46665654@AIEIEHJGJGDCCFHFEEIIJJJFGJJCE?%%%&*27)',''/.0/0044,.23=775+*-5899:B?BDEJGFJJIFG7666<737767><;;:00-,,-++++,,+*),**++710025:??:9:97.+((*)))('&''''')))).31459<==JJ>=94))),'''*43242.,,,,&&%&+**0-0.-3,710-.556994556341388>ADIFDEDB@=+,,..)))''889<@?6667CGGHGFGFJJIIJGJEJIJFIJEJGJJGJC@ABCD/+*,995550013BDCG>;6620006888////212339>....33=?B>5433.46;>1+++,'&&&***+2-,,,.30/*037:A>>=>>>D53,++.7>>=?=<</...1100,+*+*,,-0,++.8:555BBIJJJJJJJJJJJJIHJJFGHCIHJIGHGDECE>>;8:::@AA==>EJJAAAEFBB@?88,+,723332-./6DDHDIJBEBDIGJDHIFJGJHFJJF00005ABGJEHBCCCJFJJEJJHEFEJEIJIJGBCEGJGJJHJEDAA@CCB:5BEGBB.,,,@=9877633224533230*%
@Glass_F3P_7_D3_6_20_7
AAAATGAGTGAAAAAAAATCACTGGATATGCCGCGGTTGGATATATCCCAATGGCATCGTAAAGAACATTTTGAGGCATTTCAGTCAGTTGCTGGAATGTACCTATAACCAGACCGTTCAGCTGGATATTACGGCCTTTTTAAAGACCGTAAAGAAAAATAAGCACAAGTTTTATCCGGCCTTTATTCACATTCTTGCCCGCCTGATGAATGCTCATCCGGAATTTCGTATGGCAATGAAAGACGGTGAGCTGGTGATATGGGATAGTGTTCACCCTTGTTACACCGTTTTCCATGAGCAAACTGAAACGTTTTCATCGCTCTGGAGTGAATACCACGACGATTTCCGGCAGTTTCTACACATATATTCGCAAGATGTGGCGTGTTACGGTGAAAACCTGGCCTATTTCCCTAAAGGGTTTATTGAGAATATGTTTTTTCGTCTCAGCCAATCCCTGGGTGAGTTTCACCAGTTTTGATTTAAACGTGGCCAATATGGACAACTTCTTCGCCCCCGTTTTCACCATGGGCAAATATTATACGCAAGGCGACAAGGTGCTGATGCCGCTGGCGATTCAGGTTCATCATGCCGTTTGTGATGGCTTCCATGTCGGCAGAATGCTTAATGAATTACAACAGTACTGCGATGAGTGGCAGGGCGGGGCGTAATTTGATATCGAGCTCGCTTGGACTCCTGTTGATAAATCCAGTTAATGACCTCAGAACTCCATCTGGATTTGTTCAGAACGCTCGGTTGCCACCGGGCGTTTTTTATTGGTGAGAATCCAAGCCTCGAGCTGTCAGACCAAGTTTACTCATATATACTTTAGATTGATTTAAAACTTCATTTTTAATTTAAAAGGATCTAGGTGAAAATCCTTTTTGATAATCTCATGACCAAAATCCCTTAACGTGAGTTTTCGTTCCACTGAGCGTCAGACCCCGTAGAAAGAATCGAAAAGGATCTTCTTGAGATCCTTTTTTTCTGCGCGTAATCTGCTGCTTGCAAACAAAAAAACCACCGCTACCAGCGGTGGTTTGTTTGCCGGATCAAGAGCTACCAACTCTTTTTCCGAAGGTAACTGGCTTCAGCAGAGCGCAGATACCAAATACTGTTCTTCTAGTGTAGCCGTAGTTAGGCCACCACTTCAAGAACTCTGTAGCACCGCCTACATACCTCGCCGCTCTGCTAATCCTGTTACCAGTGGCTGCTGCCAGTGGCGATAAGTCGTGCTTTACCGGGTTGGACTCAAGACGATAGTTACCGGATAAGGCGCAGCGGTCGGGCTGGACGGGAGACATGCACACACCAGCTGGAGCGAACGACCTACACCGAACTGAGATACCTACAGCGTGAGCTATAGAAAGCGCCACGCTTCCCGAAGGGAGAAAGGCGGACAGGTATCCGGTAAGCGGCAGGGTCGGAACAGGAGGCGCACGAGGGAGCTTCAGGGGGAAACGCAGGCGTATCTTTATAGTCCTGTCGGGTTTCGCCACCTCTGACTTGAGCGTCGATTTTTGTGATGCTCGTCGGGGGGCGGAGCCTGCTGGGAAAAACGCCAGCAACGCGGCCTTTTTACGGTTCCTGGCCTTTTGCTGGCCTTTTGCTCACATGTTCTTTCCTGCGTTATCCCCTGATTCTGTGGATAACCGTATTACCGCCTTTGAGTGAGCTGATACCGCTCGCCGCAGCCGAACGACCGAGCGCAGCGAGTCAGTGAGCGAGGAAGCCTGCATAACGCGAAGTAATCTTTTCGGTTTTAAAGAAAAAGGGCAGGGTGGTGACACCTTGCCCTTTTTTGCCGGACTGCAGCGGCCGCTACTAGTAGACCGGCTAGCGTCAGTTTCACCTGTTTTACGTAAAAACCCGCTTCGGCGGGTTTTTTTGTTGGTCATCGAGTGATTACAAAGCAAGCAAAGAAAAAAGGCGACAGATTACTCTGTCGCCTTTTTTCCTGACTCATAACTTAGGTGGCGGGCTAGCGTCGTGGTTTGTCTGGTCAACCACCGCGGTCTCAGTGGTGTACGGTACAAACCCCGACGTGCACAGCTGTCACCGGATGTGCTTTCCGGTCTGATGAGTCCGTGAGGACGAAACAGCCTCAAATAATTTTGTTTAAGAATTCATTAAAGAGGAGAAAGGTACCATGAGTAAAGGAGAAGAACTTTTCACTGGAGTTGTCCCAATTCTTGTTGAATTAGATGGTGATGTTAATGGGCACAAATTTTCTGTCAGTGGAGAGGGTGAAGGTGATGCAACATACGGAAAACTTACCCTTTAAATTTATTTGCACTACTGGAAAACTACCTGTTCCATGGCCAACACTTGTCACTACTTTCGGTTATGGTGTTCAATGCTTTGCGAGATACCCGAATCATATGAAACAGCATGACTTTTTAGAATTTCATTGCCCGAAGGTTATGTACAGGAAAGAACTATATTTTTTCAAAGATGACGGGAACTACAAGACACGTGCTGAAGTCAAGTTTGAAGGTGATACCCTTGTTAATAGAATCGAGTTAAAAGGTATTGATTTTAAAGAAGATGGAAACATTCTTGGACACAAATTGGAATACAACTATAACTCACACAATGTATACATCATGGCAGACAAACAAAAGAATGGAATCAAAGTTAACTTCAAAATTAGACACAACATTGAAGATGGAAGCGTTCAACTAGCAGACCATTATCAACAAAATACTCCAATTGGCGATGGCCCTGTCCTTTTACCAGACAACCATTACCTGTCCACACAATCTGCCCTTTCGAAAGATCCCAACGAAAAGAGAGACCACATGGTCCTTCTTGAGTTTGTAACAGCTGCTGGGATTACACATGGCATGGATGATCTCTACAAATAAAAGCTTGATATCGAATTCCTGCAGCCCGGGGGATCCCATGGTACGCGTGCTAGAGGCATCAAATAAAACGAAAGGCTCAGTCGAAAGACTGGGCCTTTCGTTTTATCTGTTGTTTGTCGGTGAACGCTCTCCTCGTAGGACAAATCCGCCGCCCTAGAATCGAGTGGCGCCTGCAGACGTAAAAAAAGCGGCGTGGTTAGCCGCTTTTTTAATTGCCGGACGTACAATCGATGCCCGGATGATCCTGACGACGGAGACCGCCGTCGTCGACAAGCCGGCCGTTAATTAAAAAGTTAAACAAAATTATTTGTAGAGGGAAACCGTTGTGGTCTCCCTGAATATATTATACGAGCCTTATGCATGCCCGTAAAGTTATCCAGCAACCACTCATAGACCTAGGGCAGCAGATAGGGACGACGTGGTGTTAGCTGTGCTCGAGGTGAAGACGAAAGGGCCTCGTGATACGCCTATTTTTATAGGTTAATGTCATGATAATAATGGTTTCTTAGACGTCGAGTCTTACGCCCCGCCCTGCCACTCATCGCAGTACTCTAGAAGCGGCCAGAATTCCAGAAATCATCCTTAGCGAAAGCTAAGGATTTTTTTATCTGAAATTCTGCCTCGTGATACGCCTATTTTTATAGGTTAATGTCATGATAATAATGGTTTCTTAGACGTCAGGTGGCACTCGAGTTGATCGGGCACGTAAGAGGTTCCAACTTTCACCATAATGAAATAAGATCACTACCGGGCGTATTTTTTGAGTTATCGAGATTTTCAGAGTT
+
98>>>-+'((%'49AGGBE@;<<100110(((&)('''((&)10.00/).()*@B;;:9<<CGJEIJCBBBH,**-*''''&'((14779972)*(((,112?:<>GGJJJJGJJGGGJJIJJIJJJIJIJJIGJGGJJIJGJJJJJJJJFIJJD;?>885566??@ABDHJJJJHJEJJCJAEA@A@IJJJJFJJJJIJEICIJJJJJFJJJGJJEIJIIJJGJA:99:?@?CGDFCJIFJGFGJJGJFC>>>@DJGJIJEJJHJFHEJJJHJJJJJFJIFJJJJIGIJIGG@JJJJJCCEHJJJJHJBCCEJJBCHJHHJJHFHFGJJJFHJEGG668;?HEJHJCJFJJIJJJJJJAB>CJJCFFCEGJJIJJJJFFDFJJECDADBGJHJJJJJHJJJJEFFJJJJJJ@?JJJJHJIJGIJIJGJJGJFFJHFFDC555ABBDC=<<<=@BCJAFGC@???BAFJ>8G@@@JJJGJJJJJJIJJIJJGJJIGJIIHFEECCA@AB??@??D@EGEJJHGJJJIJFGJJJHJEJBA3111DHIJJJIJJJFHHG@:323;;B=@@@JJCFCDJJEHJJFGJJHIGGJDGJGGJHEEF?653276><<4222:HC<:GFEEDFJGJIJGB@BBFJJJJEIICJGJGJJFJJJFJJJJJJEJJJECEEGJJJHJJJEHFIJJJHJJEEJFJIHJJFHFJHC@?@@A//.+)*4122266567=DGFGCEHJJJGJGJJJHEHIJJJJGJJ>>=>FHG443***,*''((.951.,,.FFFDEDJJJA?==?DBABBHIJIGCEJHGHFJHJJJIFJIJGGJJJJJICABJFDCEEGHJJJFIIGEHEJJJHHJJJFGIGE966764349:<<76665567CDFDJDBD>?>?JJJJHFJFFGHJDI<67BCDAABBHJJGDGJIHJJGJGJGJJJIIJJEHJHD=2/8;8..*,*)).+,+*)('''/5*+4554768DEEHGA>>>DC?BDBJEJCADDBFHGJJGJJJJGIFJJJEJJJJJJGJJIJGJJGHJIIJGE?>6-)(0--++++9>@IGDIJJJJJIIGEHGJFIFHJJJJDDFGJJJJHJJJJFJJIHGDHJHHJFJJJHEJJFJGFJGJJJHJJJHJJJJ9999DDFDI222////49>?@>7:??DB11111>>FGIGJGHEFFJHA@3)*?@>?DJFJJGJJJJIHFJJJFJIJJJJJIJJCECAAA333)))*)((%%$&('*75:=?E@7665++24:<?@JHDCD@?><CBHDBADEHFEGEHIJ<9888?65540/**(&%%&'())&&%&%$',955<?DA@AADADBFEFGJE>?@@IEDDD=>JCGDFCJFEECEFDGA?'%%&'&&&&$$%&(43.-A;<:8CCDCABFFFHGGGCCFHJJFJGFFFEFFGHHJ>IJJJFEDEDJ@B<930--10/,+088;7..--,-01@AA965//)&'&&%'*((3.)<AGEIJJJJJJJJIJJIJJJJGJJJJJGEEJEIGJJJJBCADJJJFHGJIGHEG<<.))*=CECBIJIHAE?;888@AA?@GHGGHFJJHJJHHJJFCD?==?32238979:;<JDFJJGFJJGJJIEJHJJJF9AJIHGFGHJHJJJJGJIJFFGJJIJJJHGG?>>>BBFEJIJHJJI....JDBABGD=<=EBHFFDHGIC?;+++++++>DFEJJCFDJ?=<=JJIGCBABJIJJHFA9::DEDJGDJFJEEBB?<;;@CJJHAADGJ9760./33315:IIJJJJJIGGJJCJJJJJJIJFGHJJJGJGE=45=;8-;:<D655599:@?BBACGGJEEGFGJIJIGCEJJJFEDJ@6556DCDBHIEHJJHJIFJJGJHFEFFJJIJIJEDF766233//101975,''%48>@@??>>CHJHJJJCDJIFE<;;<<EFDHJJJIJJDECCJGIIIJJHJJFEB@@;83>;>?---=CGHGEEFFGDB>??JJIJGGIFHHIJJJIFJJJJIJFH<:::FFGEFJFJJ@@@@ECC@@AAGFJJEJD---.DBADFEFJJGGHJHHJJHGHJJJJHIIJJJJJIHCBAEFIIJJJJJJGCEDEFHBABBBJID995;698610-*+.EJDEIGJHCG>3FCJHCJIJJJJJHFGEJIJJJJHJJJJHHFJHHIEJFJJJGJJIJJHEGF?<:78:EFJIJJJJJJHFJHEJJJJCBABBFFEEHFJIIIJJJJHJHIFIJFEHGJJJJJFAAAJDABCJJJHJJJJFHEGGI:99:GGEIJIEGECFJFJGHH:97248<,BFBJFJHJGIJJGJHJJ>?FF?<43233225@@B?BABBCIJJJJJJGJGJ5555EJHDECBF===<BD;93254?999C<A@???>>A?3((()+,,5556BHHCGHEG4433/646('')(*)&%$$$&-.9==?JGHGFGDFF<;87;==32/235.+1,.288AAEJJJJIFDECIJCFGHJJFIDJJIJJIJJJJJJGJHFDEGJJHGGEBAEAA@AHIEHJIGJ;99:<=<<<>JFJIIIHFFEJ=>>>JIHFJJCC@ADCDEFFJCGD<<<;<FEDC@??>?;BA@A@BABGDBDDJJHHGHGGFIGCEGBCAEEJHGHJFGHEFEJFDJABBD??@HDGFJJFIJHIEFHAAAACEDJJJHFJEDBDDFJEGCHGFEHJDFJGIDEGGJIJFDCCGGFDHFJFEGJIHJHHGGJEJHIJFJDJHEECEECFC@AAADD@?:878>=78===FJFGCCCBDEJGCEDEFFEDCDGEJE>DDJ@>;;<@811<6577455=A@:4440//*))*???A@CFEJGC@@?ACEDEBBCA@@B:;<;;A>>;=>>@@>?@ACB@AJ::::F=<==CCCAB?>@@BAABC?@?@1000??C>DD>@?8C...CIA<=DGDEECCABAB@@ABDDDCCDDGA@A@F?>>>DA;;;=BBABCCCCBHIIJJJFGDJJJJHJF>::;FFGD?@?AJ?AA87B@ABDGHID=:://..7.**'))78657:>JDEEHIHGJEFIJJEDCBJJJJGJJJJH==<A:;78?JJJJIFFFEGFHJJJIJJHJHE@@?AF5525331+/./0-*)))*+::::@@B===?44438<54FIJJBC=DGCB200,++++)(**24:>?=C@A??@ACACCDJJJJIGJGJFJHIIJJEJGJJJGGFEIFJJGHJJGHJJJIJFGEEJFAJJJJGJJJHJJIFFJJGAJ?@JJJJHEGIJJHHJJIIJHJJJJJJJIJJJJJIJJJFBBBA;EGJJJJJGCB==>@FH????JJGIJIJJJFIJJ<<=64346DJFGJIFIEGJJJJJJJGHGFJJJJJJIGJJJJJJHJGGJHJJJJJJJJJJJHJIJJJJGGDGJJIJFJJJJEGJFGHFDH;EDFFJJGFBDFJJJCDFHDBGIHJGJJIHJHA;;:;B300/'(..-/39;A=;=9855(''''**05FJICFCCGJJJDJCAADB==DCCJJJJEJFHHEJDDGGJJFHJIJHDJHJFJJFEJJJJJIJC@?@BJJJJIJJJJJGJHJJGIJJIIJJJJHJJJJJJJGJJJHGDFJHBBBBDECBIEEIEGFGJJCBDEJHJJJFCCBEJFHJJHCBCDIFJBBBAHABBDJJJJJIHJGECDBGGJ9888@@?@E7.-''&%
@Glass_F3P_7_D3_6_20_8
ACTATCCCATATCACCAGCTCACCGTCTTTCATTGCCATACGAAATTCCGGATGAGCATTCATCAGGCGGGCAAGAATGTGAATAAAGGCCGGATAAAACTTGTGCTTATTTTTCTTTTACGGTCTTTAAAAAGGCCGTAATATCCAGCTGAACGGTCTGGTTATAGGTACATTGAGCAACTGACTGAAATGCCTCAAAATGTTCTTTACGATGCCATTGGGATATATCAACGGTGGTATCCAGATGATATTTTGTCCATTTTAGCTTCCTTAGCTCCTGAAAATCTCGATAACTCAAAAAATACGCCCGGTAGTAATATCTATTTCATTATCGTAAAGTTGGAACCTCTTACGTGCCCGATCAACTCGAGTGCCACCTGACATCTAAGAAACCATTATTATCATGACATTAACCTATAAAAATAGGCGTATCACGAGGCAGAATTTCAGATAAAAAAAATCCTTAGCTTCGCTAAGGATGATTTCTGGAATTCGCGGCCGCTTCTAGAGTACTGCGATGAGTGGCAGGGCGGGGCGTAGACTTCGACGTCTAAGAAACCATTATTATCATGACATTAACTATAAAAATAGGCGTATCACAGAGGCCTTTTCGTCTTCACCTCGAGCACAGCTAACACCACGTCGTCCCTATCTGCTGCCCTAGGTCTATGAGTGGTTGCTGGATAACTTTACGGGCATGCATAAGGCTCGTATAATATATTCAGGGAGACCACAACGGTTTCCCTCTCAAATAATTTTGTTTAACTTTTTAATTAACGGCCGGCTTGTCGACGACGGCGGTCTCCGTCGTCAGGATCATCCGGGCATCGATCGTACGTCCGGCAATTAAAAAAGCGGCTAACCACGCCGCTTTTTTTACGTCTGCAGGCGCCACTGGATTCTTCGGCGGCGTTGTCCTACTCAGGAGAGCGTTCACCGACAAACAACAGATAAAACGAAAGGCCCAGTCTTTGACTGAGCCTTTCGTTTTATTTGATGCCTCTAGCACGCGTACCATGGGAATTGCCCGGGCTGCAGGAATTCGATATCAAGCTTTTATTTGTAGAGCAATCATCCATGCCATGTGTAATCCCAGCAGCTGTTACAAACTCAAGAAGGACCATGTGGTCTCTCTTTGGTTGCGGAATGTTCGAAAGGGCAGATTGTGTGGACAGGTAATGGTTGTCTGGTAAAAGGACAGGGCCATCGCCAATTGGAGTATTTTGTTGATAATGGTCTGCTAGTTGAACGCTTCCATCTTCAATGTTGTGTCTAATTTTGAAGTTAACTTTGATTCCATTCTTTTGTTTGTCTGCCATGATGTATACATTGTGTGAGTTATAGTTGTATTCCAATTTGTGTCCAAGAATGTTTCATCTTCTTTAAAATCAATACCTTTAACTCGATTCTATTAACAAGGGTATCACCTTCAAACTTGACTTCAGCACGTGTCTTGTAGTTCCCGTCATCTTTGAAAAATATAGTTCTTTCCTGTACATAACCTTCGGGCATGGCACTCTTGAAAAAGTCATGCTCATCTAATCTGGATATCTCCAGAGCGCTCAACACCAGTAACCGAAAGTAGTGACAAGTGTTGGCCATGGAACAGGTAGTTTTCCAGTAGTGCAAATAAATTTAAGGGTAAGTTTTCCGTATGTTGCCATCACCTTCACCCTCTCCACTGACAGAAAATTGCCATTTAACATCACCATCTTTAATTCAACAAGAATTCGGACAGACATCCCAGTGAAAAGTTCTTCTCCTTTACTCATCGTACTTTTCTCCTCTTTAATGAATTCTTAAACAAAATTATTTGTAGAGGCTGTTTCGTCCTCACGGACTCATCAGACCGGAAAGCACATCCGGTGACAGCTGTGCACGTCGGGGTTTGTACCGTACACCACTGAGACCGCGGTGGTTGACCAGACAAACCACGACGCTAGCCCGCCACCTAAGTTATGAGTCAGGAAAAAAGGCGACAGAGTAATCTGTCGCCTTTTTCTTTGCTTGCTTTGTAATCACTCGATGACCAAAAGTAAAAACCCGCCGAAGCGGGTTTTTACGTAAAACAGGTGAAACTGACGCTAGCCGGTCTACTGGTCGCGGCCGCTGCAGTCCGGCAAAAAAGGGCAAGGTGTCACCACCCTGCCCTTTTTCTTAAAACCGAAAAGATTACTTCGCGTTATGCAGGCTTCCCTCGCTCACTGACTCGCTGCGCTCGGTCGTTCGGCTGCGGCGAGCGGTATCAGCTCACTCAAAGGCGGTAATACGGTTATCCACAGAATCAGGGGATAACGCAGGAAAGAACATGTGAGCAAAAGGCCAGCAAAAGGCCAGGAACCGTAAAAAGGCCGCGTTGCTGGCGTTTTTCCACAGGCTCCCGCCCCCTGACGAGCATCACAAAAATCGACGCTCAAGTCAGAGGTGGCGAAACCCGACAGGACTATAAAGATACCAGGCGTTTCCCCTGGAAGCTCCCTCGTGCGCTCTCCTGTTCCGACCCTGCCGCTTACCGGATACCTGTCCGCCTTTCTCCCTTCGGGAAGCGTGGCGCTTTCTCATAGCTCACGCTGTAGGTATCTCAGTTCGGTGTAGGTCGTTCGCTCCAAGCTGGGCTGTGTGCACGAACCCCCCGTTCAGCCCGACCGCTGCGCCTTATCCGGTAACTATCGTCTTGAGTCCAACCCGGTAAGACACGACTTATCGCCACTGGCAGCAGCCACTGGTAACAGGATTAGCAGAGCGAGGTATGTAGGCGGTGCTACAGAGTTCTTGAAGTGGTGGCCTAACTACGGCTACGCTTCGAAGAACAGTATTTGGTATCTGCGCTCTGCTGAAGCCAGTTACCTTCGGAAAAAGAGTTGGTAGCTCTTGATCCGGCAAACAAACCACCGCTGGTAGCGGTGGTTTTTTATTTGCAAGCAGCAGATTACGCGCAGAAAAAAAGGATCTCGAGGATAGCTCAATCTTTTCTACGGGGTCTGACGCTCAGTGGAACGAAACTTCACGTTAAGGGATTTTGGTCATGAGATTATCAAAAGGATCTGGCCTCCAGATCCTTTTAAATTAAAAATGAAGTTTTAAATCAATCTAAAGTATATATGAGTAAACTTGGTCTGACAGCTCGAGGCTTGGATTCTCACCAATAAAAAACACCCAGTGGCGTCCCCAGCGTTCTGAACAAATCCAGATCAAGTATGAGGTCATTACTGGATCTATCAACAGGAGTCCAAGCGAGCTCGATATCAAATTACGCCCCGCCCTGCCACTCATCGCAGTACTGTTGTAATTCATTAAGCATTCTGCCGACATGGAAGCCATCACAAACGGCATGATGAACCTGAATCGCCAGCGGCATCAGCACCTTGTCGCCTTGCGTATAATATTTGCCCATGGTGAAAACGGGGCGAAGAAGTTGTCCCATATTGGCCACGTTTAAATCAAAACTGGTGAAACTCACCAGGGATTGGCTTCAGACAAAGCATCTTCTCAATAAACCCTTTAGGGAAATAGGCCAGGTTTTCACCGTAACACGCCACATCTTGCGAATATATGTAGAAACTGCCGGAAATCGTCGTGGTATTCACTCCAGAGCGATGAAAACGTTTCAGTTTGCTCATGGAAAACGGTGTAAA
+
CFJJIA@94DEEIEJFBDHJFFJGFEGDJF@:;;;EEJJHJGEGHGIGJJJJDFGGJ?=943534334EFFHGFCEDCDB?>>@JJJFC<<3212778ICBCEJJJDIIJJGJJ;77401:89;?AA=;GJJJJIJJJGIHJJFB@9FCIGGHIJFJFHFGJHIFGFEEEGFJGEGDG999:JJJIJFHJJID=<88:?IJJJJHJJJJEEEEJJJJDECHEJJJJ9AA>?>---+,,((%&.--+((+')(27(''(-'''224423--73''679GJEJJJDEBA99;;BA====@EJJHHFJ?@@AAAA433111(('''&''*++++-*))&'(-,,,-37788''&%'&&'-0'%&%'CAFD=7888GFC====222'(((877<FJEHFHFFDDJEBABBBJFJJAAAAEJGEEHFGJHEFJCABCE?A7678HJDIEHFJ6)))*)**7?CFDEBA?8.+*--&&*,77=@GE8888JGJDFJJJICAB@EDD::9616645325><<>CDJE8888HJGGJIIABBHJFF9''0/.((56.---46<=@@HHGFEGFGGJJEHBBC322/,*&%)07HJIECCIFHHFE>44'&''223*/.-))))/*')/00,**-,--<<=>EJJJFIJHJFIDFJJDIJIJJJJEFFJEEEFEGJJGFCECGGCICGCEECGJJJJJJJJHGCEJEGHF:::<;:<;3..234:><;7781224<GGHDHDFHJJDCACHJD-2--/01:?FAADIJC@?2/AFHJHJJJF3FFJJIJFJEJJJJJGJJJJFJJJIEDCECJJJ??211,,+++++-/''''6:880+*+*--/333=>5CJCIIE@CAJJJJHJIIGIEGJJJGJJEJ<BBA@DJ@;6678EDAAEEJGFBAD<<==JBA;*''&,--'$%&-///--/0531,.0'&''.,-.9=?BBHHGJHHEDDCDJJJJBBBJJFDFCCF:::9/--.<66CBDDJJ;899;BA?ADDHJIJEFEBB@@;6205621-,,))**/,,,-19=?>;EI>5444?DEHDDHHJIGEJJJJJHIJDJBA''%%&&&'/BAIGJFJJJJHJJJGJJJJGIJFJJFJJJGHJJGJFEF@988:<89;;;552/(&''')(++-.&##$'$#$&+)())(2889IJFHJHJHCBBE>F>:;912<A>:;7776510..B??@BBFBB===?EIJIGGFJEFFJGIJHJFJJJJJHFIJJJJJJGJFEHDE8889IJGGFCFHEF9JGJJJIJHJFJJHJFJJJJJJJJJIHJJJJGGEJ>==<CJJHJIJEEHHJJIJHJJDF7((((*/))**?CBFJIJJJHJFEIGJGHHJGJJJJJJJJJJJEE6422/,*(()&&-(-&&BDGEFJJH67777@?@FCA51A?BDGDCEFGHHFGJFJGJJGHGJHGJFJGIIGFIGJHJGJDJJJJJJJJJEEJJIFGJDAA?:F63>==AAAIE?999CDDBA213=@ACCDGHEFDDDFFJJCDG1002A::33413312303:544-*)'%&'*&&(&'%%&&('(''('))''&)'&&((('())++($$$$%%%$$%(),''(1CBFCCEDJIBDCJGJ?7254***+//())6584345=BDACBCHJFIIJJHJJGGFB>:9990,+((()334,+(')66;<=C;EJJJFHHIGHJEGJJEC@@B@54'&'&0,)%'&%&&'-,))((('&(486444464355:0//04+*&(()005/:>>BHJJJEJ???<=<<::646855@''')<))ABA?:9:.++A@BE;;<=C<<<584+1??B@='&''1;67;=>JFGJ@>2///:>221134.../CAIFEJE@BBJJJJAAABFJC?<>FE;:9:<:-(*/-.-.-.JGIFEJDDHCGDFJCB4444<=JCFJJHFJFGJJB@;;10,)'(25<4GHGFHFIJFJFJJEJAABCFHFJGIE>>>JG>@:48>AGIJJGFIGHJEJJJJJIJJ;922222GEE556A?HCG?EIJJHJIJJJHJJGIFGJJJJJIHJJJJJJJJHJHFEJGJHJJJJJJHHFEIEIFIJJJJJJIHJGJJJHJGJIJGIJJJGED?@*((&(()))*EEDJFGII55'').<?111JGJEB93..'*''('(()(,,48988;@>AEB100*.//,-,,-.DIBBB@?@@@HFJGEGEJ<41)&'-,1/);?FJJJJGHHFHJJJJFJFJEFJJGJGJHJGGFIJIIFIJJGJJHJIJJJJJEIECC=>?BJJJJFJHGFJEJJJJIJJJFJJHEFIEGFJJJJH8888E>;JFFGIJJGFHJFCCFJIGGJGJJJJJEJCJFFHIJGJJJJJJIJEDEJJJJJGHGEEIJEH*))*3732512-8;>AAJ?;;55559>9&&&@CGJBCB:9JJJJJJJJJIIJI?>=<=FDJFDEFFCHABAHG<:655)(()9;;>JIJJJHJIJIFJJHEDG63BBJ>JJJFEDBCA@/...CHJJGJJJJJJJFA>>BGFHGHJHGFIJJHHFJHHGJJJB<<<?522=9@CJJJGC?@GJJJJJJJJJ==;;546--G@AAADFGJJJAJ888DJJIEC<<=JHEGJGEFFJHJJJJJJFACIJJJIJIJJHFJJJEEIFJFJJJJJJJJFCFBBCDIGJGHJJJJJJJJJJJEJJJFJHJHJJJFJGJIJJJJJJIHHJEFJJIGGDFJC>:444==:>JGJIJJJIJJIFGGJHJJJJGJEIGGJFJEJFJGJEFDEHD<889EHEBBCCGEJGIHJJJHDFIJJFIJFHJHJIJJFHGEFBBACDD=>@?J=(%%'''))<>>FJJHC@@@?JJJJHIIFJJGEJIJJIJJJJJJJJJJJHJJA>=<?FHIE=<;<8AJCCAB@BD<<=>GJGE?@?@,,,.9,74333623699;<E6556<<==,++,131../--,,+*'''(*,-.66;;=CCEIB8550/+'&')))*****+,&(<;@DFHBB<<=HGGEFFJIGJHHHJ>;50/(')((('&,7;<?23JBBA?>.+,-/>??@IG<=F?=3-,-45-))*)&$$%',,15:<=<;;=A@A?@E=FJJHJDEFJJJJJJJJHECDCEJJJGJEGCFDEG---0FGJEJJ::::===GFE@A@>>>@E<810//-****34377689BE<;('''*+**+-)(&$$%&((+*+%%%&(+-/003:9889*((()))))**/93119==666633003555><=>FJEGBGJFGDGJJFEDFHJEIHJECCBJJJEFCDBEHJHC@7?44EEFJJIGJJFHJJJJHFHJJJGHJGJEIJHIJJJJIJEGHJJJJIJJJJHGGJIIFJGGHJJJJJGJJJEJIJJJEACBGJGJHHJJFJGIJIJJFJIGGIJIHJHEE=984;<<=ADEHJJJJJGHFJJJ?>>CA)'''?<>7767660)**+@?AJJHJJGFJHHECCGEJEBA@AABFJ<:96552'((.00/-,-.-%%'')()/0*))((()544BBBA@ABB31>0/0;7<35*''(**)*;=?JJBCJECFEEDB@AB@DCD<===CE>==77.-''(()+&%&&&((,,1JG@>>=>@?GHJEGJJJIIJGJHIJ:999AADIJFDEAA??IJJHJFHECFBBJEEH11115,'$
@Glass_F3P_7_D3_6_20_9
GCAGACACGTGAAAAAAAAAGCGGCATCATTTATTCGCTTTTTTAATTGCCGGACGTACAATCGAGTGCCCAGTAATCCTGACGACGGAGACCGCCGTCGTCGACAAGCCGGCCGTTAATTAAAAAGTTAAACAAAATTATTTATTGAAGGGGAACCGGTTCTGGTGTCCCCTGAATATATTATACGAGCCTTATGCATGCCCGTAAAGTTATCCAGCAACCACTCATAGACCTAGGGCGACAGGATCGGGACGACGTGGTGTTAGCTGTGCTCGAGGTGAAGACGAAAGGGCCTCGTGATACGCCTATTTTTATAGGTTAATGTCATGATAATAATGGTTTCTTAGAGACGTGAGCATATTACGCCCCGCCCTGCCACTCATCGCAGTACTCTAGAAGCGGCCGCGAATTCCAGAAATCATCCTTAGCGAAAGCTAAGGATTTTTTTTATCTGAAATTCTGCCTCGTGATACGCCTGCTATTTTTTATACGGTTAATGTCATGATAATAATGGTTTCTTAGACGTCAGGTGGCACTCGAGTTGATCGGGCACGTAAGAGGTTCCAACTGGCCCCATAATGAAATAAATCACTCCCGGGCGTATTTTTGAGTTATCGAGATTTTCAGGAGCTAAGGAAGCTAAAATAGGAAAAAAATCACTGGATATACCACCGTTGATATCCCAATGGCATCGTAAAGAACATTTTGAGGCATTTCAGTCAGTTGCTCAATGTACCTATAACCAGACCGTTCAGCTGGATATTACGGCCTTTTTAAAGACCGTAAAGAAAATAAGCACAAGTTTTATCCGGCCTTTACTCACATTCTTGCCCGCCTGATGAATGCTCATCCGGAATTTCGTATGGCAATGAAAGACGGTGAGCTGGTCATGGGATAGTGTTCACTTTTGTTACACCGTTTTCCATGAGCAAACTGAAACGTTTTCATCGCTCTGGAGTGAATACCACGACGATTTCCGGCAGTTTCTACACGTATCTCGCAAGATGCGGCATGTTCAGGTGAAAACCTGGCCTATTTCCCTAAAGGGTTTATTGAGAATATGTTTTTCGTCTCAGCCAATTGCACGCGGTAGCTTACACCAGTTTTGATTTAAACGTGGCCGATCTGGACAACTTCTTCGCCCCGTTTTCACCATGGGCAAATATTATACGCAAGGCGACAAGGTGCTGATGCCGCTGGCGATTCAGGTTCATCATGCCGCTTTTGTGATGGCTTCCATGTCGGCAGAATGCTTAATGAATTACAACAGTACTGCGATGAGTGGCAGGGCGGGGCGTAATTTGATATCGAGCTCGCTTGGACTCCTGTTGATAGATCCAGTAATGACCTCAGAACTCCATCTGGATTTGTTCAGAACGCTCGGTTGCCACCGGGCGTTTTTTATTGGTGAGAATGCAGACCTCGAGCTGTCAGACCAAGTTTATCTCATATATACTTTAGATTGATTTAAAACTTCATTTTTAATTTAAAAGGATCTAGGTGAAGATCGTTTTTGATAATCTCATGACCAAAATCCCTTAACGTGAGTTTTTCGTTCCACTGAGCGTCAGACCCCGTAGAAAAAGATCGAAAGAATATCTTGAGATCCTTTTTTTCTGCGCGTAATCTGCTGCTTGCAAACAAAAAAAAGACCGCTACCAGCGGTGGTTTGTTTGCCAAATAAGAGCTACCAACTCTTTTTCCGAAGGTAACTGGCTTCAGCAGAGCGCAGATACCAAATACTCCTCCTAGTGTAGCCGTAGTTAGGCCACCACTTCAAGAACTCTGTAGCACCGCCTACATACCTCGCTCTGCTAATCCTGTTACCAGTGGCTGCTGCCAGTGGCGGTCAGTAGTATCTTGCCCGGGTTGACGACGATAGTTACCGGATAAGGCGCAGCGGTCGGGCTGAACGGGGGGTTCGTGCACAGCCCAGCTTGGAGCGAACGACCTACACCGAACTGAGAATCCTACAGCGTGAGCTGTGGAAAGCGCCACGCTTCCCGAAAGGGAGAAAGGCGGACAGGTATCCGGTAAGCGGCAGGGTCGGAACAGGAGAGCGCACGAGGGGACTTTCAGGGGGAAACGCCTGGTATCTTTATAGTCCTGTCGGGTTTCGCCACCTCTGACTTGAGCGTCGATTTTTGTGATGCTCGTGGGGGCGGAGCCTGTGGAAAACGCCAGCAACGCGGCCTTTTACGGTTCCTGGCCTTTTGCTGGCCTTTTGCTCACATGTTCTTTCCTGCGTTATCCCCTGATTCTGTGGATAACCGTATTACCGCCTTTGAGTGAGCTGATACCGCTCGCCGCAGCTGAACGACCGAGCGCAGCGAGTCAGTCGCGAGGAAGCCTGCATAACGCGAAGTAATCTTTTCGGTTTTAAAGAAAAGGGCAGGGTGGTGACACCTTGCCCTTTACCGGACTGCAGCGGCCGCTACTAGTAGACCGGCTAACGTCAGTTTCACCTGTTTTACGTAAAACCGGCTTCGGCGAGTTACTTTTGGTCATCGAGTGATTACAAAGCAAGCAAAGAGAAAAAGGCGACAGATTACTCTGTCGCCTTTTTCCTGACTCATAACTTAGGGTCACGCGTCGTGGTTTGTCTGGTCAACCACCGCGGTCTCAGTGGTGTACGGTCCGAAAACCCGACGTGCACAGCTGTCACCGGATGCTTCCGGTCTGATGAGTCCGTGAGCGTAGAAACAGCCTCTACAAATAATTTTGTTTAAGAATTCATTAAAGAGGAGAAAGGTACCATGAGTAAAGGAGAAGAACTTTTCACTGGAGTTGTCCCAATTCTTGTTGAATTAGATGGTGATGTTAATGGGCACAAATTTTCTGTCAGTGGAGAGGGTGAAGGTGATGCAACATACGGAAAACTTACCCTTAAATTTATTTGCACTACTGGAAAACTACCTGTTCCATGGCCAACACTTGTCACTACTTTCGGTTATGGTGTTCAATGCTTTGCGAGATACCGAATCATATGAAACAGCATGACTTTTTCAAGAGTGCCATGCCCGAAGGTTATGTACAGGAAAGAACTATATTTTTCAAAGATGACGGGAACTACAAGACACGTGCTGAAGTCAAGTTTGAAGGTGATACCCTTGTTAATAGAATCAAGTAAAGGGTCTTGATTTTAAAGAAGATAGGAAAACATTCTTGGACGCAAATTGGAATACAACTATAACTCACACAATGTATACATAGTGGCAGACAAACAAAAGAATGGAATCAAAGTTAACTTCAAAATTGGAACAACACAGGACACATTGAAGATGGAAGCGTTCGACTCACAGAACCATTATCAACGAAATACTCCAATTGGCGATGGCCCTGTCCTTTTACCCAGACAACCATTACCTGTCCACACAATCTGCCCTTTCGAAGATGAAACGAAAAGAGAGACCACATGGTCCTTCTTGAGTTTGTTGACAGCTGCTGGGATTACACATGGCATGGATGATCTCTACAAATCAAAGCTTGATATCGAATTCCTGCAGCCCGGGGGAATCCCATGGTACACGTGCTCAAGGCATCAAATAAAACAAAAGGCTGGTCAAAAACTGGGCCTTTCGTTATCTGTTGTTTGTCGGTGAACGCTCTCCTGCGTGCGGACAAATCCGCCGCCCTAGATCA
+
''(+*))+)($$%&'()+,+*))-)))&&&&$$%&&)*,-.-.44<;>;@?999:>?77100'&&&'%&()**+./12>@@?>8772.*5/---9:5553334@@8778=<::;8763685457DEH9811125238+*'%%%$%&&()(.2230)/+,(()()/9++++98<4498:6/40-1232146:<=89EFGFECFGBCBDJJJIGHCCFJJJJJDA??@?@@65:9=-'''0****+.'()%%%<B++++CEGJJJHFHFIHJJGIJEFFHJJJGH;32257:<:9844*++GJCAAAGHHJJJJJJEJEDJJJJJHJDBBBCEAJFCEG6555EHA=''&(',-/&&&'--((()///31,+00;GHGJFFGHJJJJHIJJJJJIJHJJIJJGJHGFGACEEJB>==?@IJJJJGJJJJJJJIFJJI<98=775235?>@GCBDIJEFJJJJJIHJCFJHJGJFE,,,,30/27993>:0/--//0>8==>@00000EFGDBAE9999IGA9'%)&'9788:C@@6332/+**+*&&''..0611004338''2212/''(((//343<>>CA;;A<,''(,-//('')45/--./548<777=@BE83235;7@@2222?BDFB>@<=<<9911277((((().HGJJIJHGHJJJGH...-?EJIEIJJJF//=CA?AGJCFFCHGJJJFJJFJGEJ<<=EGIJJHJJIJIGEJJJHJDABACHBCFEFJGFJJHFIDCAEHDCFGHGJGGJJF2/:::HFGJJJ@=87700/213<?;AFGCHD@>;;7521100-2'''),47;84+*)(--44,278;<;7>>A;998743323.-/48;<CFC@?=@BADFCJDFDCDFJGJB;;:<987:=@@+++).07=9////3%%$$$&()4679897433BG@?>CAAJGDCCFJFEDJF:999FF@BJIHFHEFJJJJJJHJJJJIJJJJJGJEJJJBJD?@?>D<83341&%%%)''',*))*,/,*)**.--/)(''()''*4223:;==><<?ABDECHJJJJJGGJJEJ>;:;<9;89:<;<?0..79+*,,-++')&&$%''((+,++**'''())+++BA667?IGJJGJIHFBH(&&&(((:==>:92+,,+/:BBA>@@CJJFJECC>?AFEGEJEEFJE?@?@FJDHJGI>:779;75434:=,+++>@BJAA??92268956832211.+'&',34>EEJJGDJHAABJGJ=::88401002/.,-:>???CHGIHGJJJIH:::GEFEFCGGGGCGEHJBBCJGJJBABBJAABCJ><<<AA?@BEFDCDDFCCCE>>>>JB;;=?GIJJJHJHBD<;66;;?****;FDCJJJJJJJGF((&%)*<EJDCFDHGJJ:983556/...7;A?;:323000'&&$$%&4/00+('(-:>I1001>?>EDJFJ:31116<ADEHEBCH7///;BHJJJGIJJHFJGD?BCCEJGJJJJGIJJJB??=:*),.0660..,'%%%+55=B)))'---6ADJJJHJJJJJJJJEHJIIECGCJFJJCA?@GJCCEABFBBAC?@>===?41..//4421(%%%**6:,+***)+0000001:<;:89@?1/029;<?>>?6556;;6555DCCEE=959<<:94--0)))+--.;BFJJHGFFI>228/-+(())'&&****+/028?D@;<21>?C=HGIJIEJJIJGFGGGD==>CCCB=<<<4300//.-+.**&%%%%%&*..<769C>>4432./BBJGJEDEFDEJGFJC@@@CDEEHJGJE:99:ECDJCA?>FFEFEJJJJIJEJJJGCA:BJC<;4333<))))00248;>7//)(((%$$$&&'((**))--04)%&$$$+6<<<<<9<=<JIIJDDEGDIGCJ7776666@I=<==222ED?==000/6)()(+-5499<;9:<GJ97772111?CCJDG@>>>A5)(''''(***+,=887799<'''&%&0--+,-+/,++,,-.0((,'516448;:?@?>??BBCIJC9778;?>>>:7,5/08/8/..//*)((*)*)(+++55:<<=80001*))+0FFJD>7440,++,9433<>5?@CEJJGGJJJJEJIJF:;;;JIJJIFB99921+().001147798???CJ==:66((8:65555554411-,++-.-,---/2....7+**+;30)%$$&+----12AGCJFJIJHJGJJJIGJJFE??@?DECF;ECIBIEFJJJGJIGGJJJA@@@CEFD??BFJJJEEEFDHFFEJGIFHJFFGFHGAD@3444CECCDC?>@844:9)(((;A@EIDDDEJGIHJHEFC/...'&&'58?>B733319=@BCB>?>:<<=:88*))*>/...9?A<<9=7>DBDEFEEDIIHJFIHJJ<<;91-+++('1,--,,,)))7?@BCHEDCEEHFI;::;@@AEDFADJ***+?;88;CEIJDBC/..71,*),,-1/0)*)*2/++,.*))+(((-333AD>=>>DBBEHJFJJHJJJJJCDCA24474.+-0.-.+('(()('&(&&&&*.9<8988@=<@;78--22&&&'1/.(&$$&&'%%$#$1689;GGJJEFFCABFA:::ADJG???>DBD5-,,))('&&'&&&&&&&((767769:777:?@BCECDD2///-/,,0('((-,-/1::9:0))**1---,,,)&%$%*.----.4*'*++,6>E@@@AB@///->BECDDFCDDAHHDC?.+-/2995400.+,++**)*+.1))(*.49)));CEGCJJGDFCHFFIHHED@GFCEDFIEBCAJCBAA@DJCDCDDFFFDGDDEEEFGCBCEJDBCCA<;;@FGGFHCFGDBAAGJCEBBA@?>631/,++,0B4444>@5AA3@C@ED7666@JJJJCED><?GFDCCCBEGEABCF>G<;;<?><87675?>???@?@AE>:::=@@@?FEBCBACJCICED<:1-+++,++'(().2222;;CFHBA@AB;;;64@>A@AAJGFGHHCDDGJF2/88=EFCBA>>?>9:@@DJJ;;9=<<=<=ADJABACHCB;:8799AA=;641-.-028<==>GDCFDHJEAB<<=:79=BJ?>?6667BEADGC==50.-*'$$$'%&&)54-++++/0161'&&**+*(&%&&&(*41120//03333''''00845670,,,.67762123000../18ACAAAAAC'''''ACEBC?@B@BDCFF666=88A9>9999@@:4444C<<<@@5-'&%$%(%%&%%%$%'+).-++4>===>@HDC1.*(10/1)(*)((((,5322??=??***5>;87434558>><<<<=>=;9=8:@<<;7430.-)(&',566EDB@C><99<;<<)(()101133-*1/)+,+%''%$$&+//05==:755-,,+'''0344888784*)))--(4+'()(003,++*+,136123312439+++*121111500..+++,''(,+**+'''',((((--+,-((&()*,08:AB;0))1/))%&+*+**(()).(((((511*))-,**+..,+,-'&&*&%%'''(<7//)***6*41&))(%+**,,556>=>A>99990//./.**+,4)('')0//.1//237444C?@@AE7111,&
@Glass_F3P_7_D3_6_20_10
ACCGCTGGTAGCGGTGGTTTTTTCTTGCAAGCAGCAACTACACCAAACGCATCTAAAATATTTTAATTTTTTCTACCAGGGTATCGCAGCCTCAGTGGAACGAGAACAGCAGCGCAGGGACTTTGGTCGTGGATTATCGAAAAAGGATGCTTCACCTAAATCCTTTAAATTAAAAATGAAGTTTTAAATCAATCTAAAGTATATATCAGAGTAGACTTCATGACAGCTCGAGGCTTCGGATTCTCACAAATAAACCGCCATCCTAATACAGCATTATAAACAATGCAGATGGAGTTCTGAGGTCATTACTGGATCTATCAACAGGAGTCCAAGCGAGCTCGATATCAAATTACGCCCCGCCCTGCCACTCATCGCAGTACTGTTGTAATTCGTTAAGCATTCTGCCAGACATCAAAGTACCGGCTGGCAAAGGACCGTCAGTGAACCTGAATCGCCAGCGGCATCAGCGCCTTTGTCGCCTTGCGTATAATATTTGCCCATGGTGAAAACGGGGGCGAAGATCCTCCATATTCGCCTCGTAAATCAAAACTGGTGAAACTCACCAGGGATTGGCTGAGACAAAAACATATTCTCAATAAACCCTTTAGGGAAATAGGCCGCTCACCGTAACACGCCACATCTTGCGAATATATGTGTAGAAACTGCCGGAAATCGTCGTGGTATTCACTCCAGAGCAATGAAAACGTTTCAGTTTGCTCATGGAAAACGGTGTAACAAGGGTGAACATATCCATATCACAGCTCACCGTCTTTCATTGCCATACGAAATTCAGGATGGCGTTTCATCGGCAAGAATGTGAATAAAGGCCGGATAAACTTCTGCTTATTTTTCTTACGGTCTTAAAAAGGCCGTAATATCCAGCTGAACGGTCTGGTTATAGGTACATTGAGCAACTGACTGAAATGCCTACAAAATGTTCTTTACGATGCCATTGGGATATATCAACGGTGGTATATCCAGTGATTTTTTTCTCCATTTTAGCTTCCTTAGCTCCTGAAAATCTCGATAACTCAAAAATACGCCCGGTAGTAATCTTATTTCATTATGGTGAAAGTTGGAACCTCTTACGTGCCCGATCAACTACGGAGTGCCACCTAACATCTAAGAAACCATTATTATCATGACATTAACCTATAAAATAGGCGTATCAAGGCAGAATTTCAGATAAAAAAATCCTTAGCTTTCGCTAAGGATAATTTCTGGAATTCGCGGCCGCTTCTTAGAGTACTGCGATGAGTGGCAGGGCGGGGCGTAAGACTCAACATCTAAGAAACCATTATTATCATGACATTAACCTCTAAAAATAGGCGTATCGCGACCTCGTCTTCACCTCGAGCACACTAACACCCACATCATGCCTATCTGCTGCCCTAGGTCTATAGTGGTTGCTGGATAACTTTACGGGCATGCATAAGGCTCGTATAATATCTGGGAGACCACAACGGTTTCCCTCTACAAATAATTTTGTTTAACTTTTTAATTAACGGCCGGCTTGTCGACGGCGGTCTCCGTCGTCAGGATCATCCGGGCATCAATAGTACGTCCGGCAATTAAAAAAGCGGCTAACCACGCCGCTTTTTTACGTCTGCAGGCGCCACTCGATTCTGGGCGGGTACATTGTCCTCTCGGAGAGCGTTCACGACCAACAACAGATAAAACGAAAGGCCCAGTCTTTCGACTGAGCCTTTCGTTTTATTTGATGCCTCACACGCGTTACCATCGGAATCCCCCGGGCTGCAGGAATTCGATATCAAGCTTTTATTTGTTGAGATCATCCATGCCATGTGTAATACCATTGTTACAAACTCAAGAAGGACCATGTGGTCTCTCTGCATACGAATATTTCGAAAGGGCAGATTGTGGACAGGTAATGGTTGTCTGGTAAAAGGACGGGCCATCGCCGAATTGGAGTATTTTGTTGGATCATGGTTTGCTAGTTGAACGCTTCCATTCTCAATGTTGTGTCTAATTTTGAAGTTAACTTTGATTCCATTCTTTTGTTTGTCTGCCATGATGTATACATTGTGTGAGTTATAGTTGTATTCCAATTTGTGTCCAAGATGTTTCCATCTTCTTTAAAATCAATACCTTTTAACTCGATTCTATTAACGGGTATCACCTTCAAACTTGACTTCAGCACGTGTCTTGTAGTTCCCGTCATCTTTGAAAAATATAGTTCTTTCCTGTACATAACCTTCGGGCATGGCACTCTTGAAAAAGTCATGCTGTTTCATATAATCTGGGTATCTCGCAAAGCATTGAACACCATAACCAAAGTAGGTCGCAGTTTTGGCCATGGAACAGGTAGTTTTCCAGTAGTGCAAATAAATTTAAGGGTAAGTTTTCCGTATGTTGCATCACCTTCACCCTCTCCACTGACAGAAAATTTGTGCCCATTAACATCACCATCTAATTCAACAAGAATTGGGACAACTCCAGTGAAAAGTTCTTCTCCTTTACTCATAGTACTTACCCTCTTTAATGAATTTCTAAACAAAATTATTTGTAGAGGCTGTTTCGTCCTCACGGACTCATCCAACCGGAAAGCACATCCGGTGACGGTTTTGTGCACGTCGGGGTTTGTACCGTACACCACTGAGACCGCGGTGGTTGACCAGACAAACCACGACGCTAGCCCCCCGCCACCTAAGTTATGAGTCAGGAAAAAAGGCGACAGAGTAATCTGTCGCCTTTTTTCTTTGCTTGCTTTGTAATCACTCGATGACCCAAAAGTAAAAACCCGCCGAAGCGGGTTTTTACGTAAAGCAGATTGAAACTGACGCTCGCGTCTACTGGTCGCGGCCGCTGCAGTCCGGCAAAAAAGGGCAAAGTGTGCACCACCTGCCTTTTTTCTTGAGAAAACCGAAAAGATTACTTCGCGTTATGCAGGCTTCCTCGCTCACTAACCGCTGCGCTAAGATCGTAGGATTTCGGCGAGCGGTATCAGCTCACTCAAAGGCGGTAATACGGTTATCCACAGAATCAGGGGATGACGCAGGAAAGAACATGTGAGCAAAAGGCCAGCAAAAGGCCAGGAACCGTAAAAAGGCCGCGTTGCTGGCGTTTTTCCACAGGCTCCGCCCCCCTGACGAGCATCACAAAAATCGACGCTCAAGTCAGAGGTGGCGAAACCCAACAGGTTTATAAAGATACCGAGCATTTGCCTGGGAAGCTCCCTCGTGCGCTCTCCTGTTCCGACCCTGCCGCTTACCGGATACCTGTCCGCCTTTCTCCCTTGGGGAAGCGTGGCGCTTTCTCATGGCTCACACTGTCGGTCTCGAATTCAGGTGTAGGTCGTTCGCTCCAAGCTGGGCTGTGTGCACGAACCCCCCGTTCAGCCCGACCGCTCCGCCTTATCCGGTGACTCTCAGGTCTTCGTCCAACCCGGTAAGACACGACTTATCGCCACTGGCAGCAGCCACTGGTAACAGGATTAGCAGAGCGAGGTATGTAGGCGGTGCTACAGAGTTCTTGAAGTGGTGGGCGCTTAACTACGGCTACCTCTCGAAGAACAGTATTTGGTATCTGCGCTCTGCTGAAGCCAGTTCCTTCGAAGAAGAGTAGGTAGCTCTTAATGCAA
+
111.*((),.113<<0///3/47)''&/,,,,***)***'&%$%$#&'&$$$$%##$$&%%''2++*(''-6..&'''/0,*,**&&%&(%&$%(()'&+'/.++,+))(&&%%%&&'+*'&'*()))&&%%%%(&&(%'',144,((&%$%&%%%&)*-7546:<::83<<<EJJJHIJJGJJJJJJJE=<<>JDFHFF764511)'&&&))((&&&%&&'(11/./-,012=>>.)(&'/,*&')$$&&'%(),'(($$#####$$%$%5(((((&&&)(((/+**,35....0,,,,-./ADCD@BA;64445224899;BDBC??=9>>:''''BBGJJFJGJFFCIDGHGJEBBDJGGDA>>>DEHGJJJJJJJAAABJEJHJHG60/003/,***))*+,(&$&%'%%%%'$$$&$%$&%$%$&'''&%%$''&&'&&(*,+)))+.23:<:755610-,,,('((51)1//06<D=@3222322+**((--25@ABEFJJGID>>=EEEA=:5)&$$%%%%%'(+&'*+'&%&()-/?@BDJGJFIEJGGFE?-))(&)('&*+**--('''1147>GD999?B=JEDHFDFEFJDFJJ@AA@??><)((),*)+*+7<=FHJJ@@A?EHIGHCJE>JJJFJJJDHHJEECECJJJJDC644BIJJEGDBBHJHJHGHE:99:@2@=;;....==@FD1///:6589B>83//00<<DC=867::;9994433<:;996-&&&+,(2./(()**2646EJDFDJGGDBDHEIIJGJGDB?>@@+('('*(''&'''')-)'((.23:@?772221/.../)+(''&&))'((&&&&&&(3467:++*'*)*+,++(06EIJGDFGCDFFJDJJJHFJJJJHFEDFGJJEJGEFGJJJA???GGIJJHGHEHDECA@A?4445('&'-=>?=:655;5;9:>BHDDAB<<;??>=;<86559BJ8777>CEFD>?CDA@>CC?>EFIBB7000>:9883+*,5+255&%%%%''==<A76=>>JGC0)))?5511--/0232+++(((&'&%'0/1779:>;;=>EBCC@;998=@AA@@@=@>?>>J<4553)(()'&&%&*-,++++22,,,''&&)*0112;CBAABEFBGDEE@AB444347/-+--,,,3---:..-.40-..;;554013('&&&&-09<CDB@A:D0==@A?<///*%%())%$&&&%%'/<<<=:98/.*51/.,&'/../116755555665559AFEGEJJBBGHJAC=20200)&''&'&'))/2550?<;;----<EDDFHJHJHCEJCD00006=>>7666;;::6))))*5875556<745882****/+)''%((&&'((-'''&&%%%)%%223454653/+))*;?>=,,,./017678<>?998891,978:=CB?@?@DB>??@/(''('*+,+'%%$&,=:99:BDCCCCFEJJJ7855::+-25?>@@DGDED=7JEJJJGJJJCFAAA<=<:0.-.0//.,,,))))**)**53:9:;:>ABDJ7778@;DFIDD@;:933359878:6:DABC@;;:=@?>9895AE@A@:::86/02,))***,,-..//11134>;76620/.../)))*****,,'''&'')4'&&'''2689889434&%%&%'')-2,++,27<B?;:<>DEGJC<853225356<=666GADFC***,7.**-12793321*'('&))'')&&))--+,+11)((4=677>JEFDC975CDDABCDE>666;AEE@87789A,((()2*(())69:;>==>>?;((()((*+,,0::>??@@I3222689=DBDIFEG;:::<;:/-&&&(%%%$&(,./04688?FIGCJA?>3..ECCDCCDEFDCDDDIFC@>==9877=<=;:322JJJC?444''''DEFEJGGEDDE==5,*((*)**..,,++-''''9:?B2111.+)))&'((69HEJEGFCIJDDFGJFIFJJEJEBFGDB;:97667;;@ADGFGFFJJGEFDDHJHJGJEJJEGHEHFJJJFEA@??9?<:>@FHFGDGEIDCJB??74,)''()'&'*)(+()./,)+5>8CGIGJHGJEEEDGJJIJ;99689978000++*(**=?@BAB>=;0=@ACC?8.))*456442..45))))?@===9C95EHJJDCDFAFJJJJGJJC@@B?@@B>@?59778@EJJCCB:999AFB7677BF11.'&((JDACBBFF@>==;/*555;448:@DEEDBCAA;998;:<?432.//0./.,-..4+)))86-+**'%%&'')''(9<@AACGCJEGHEJJJCGDJD>67468DD@???JECA@A@@>??AJC?>>>><;;-.?JHFFJGJJGAAA=A<>HH@=EDBJBFHGGJ@?:>=911,0+&&(((?ABHHIHJDFFHEDHDCGD/((((,)''&2,000222,,&%&&'''(+44475788;<?63<444+''%%%''&&%&&&&.+,4.81..-,-**-()+,572=<666689@?@ABDDGIFEB4333:>1++&&'')&')&&&&'+*,+-937&&&(--***+//''%&&&'+*,--124334FABAAIECAACBGCB>777)))*45:DFIGJHDEEEGDDIDHGEHFGHIJHJDJFDABB4,/::<<;=><//1<=>?==>B?77>7@CJJDCC>?@@IAAEJIJFJGJI?;:753C;FB54481//05CDDJJJJDAC2221)))*333,(77:...--<FEEDFCFABDCHGJDCJDJI2000((('%$%$#$$&,.-+)).(''&)).147---)******8:?677;EDA555>F:@AAFDEAACH::8:986-,))+'((*,*+(00049,+*%%&&&&--*''(3>85//.-122:::;>@@A944424523440/0.))*(+,../339+**%%$%&%%&%$$###$&(+5?@@C@@B@DA@A@HD??=/,,,2B????6557FCEGJEGGECJC?>>?10/15HHJ,,,,555;9:A=C@;43224488CBJJJJJHCCCFEFFDFA/,**,-48:CEDGJJGGJJ??:9:9;AAEEFBB>=1('%%%%..9?>:;AJJFJICEHFJHGB??>@1119;:----49;<??BDHCDCCHH9999?=<953,,,,0/(''''1/--..((((.--+++*)**+222,E@=<6577111/0/178;79>99:3;54245JJGIDHGFDBC;96322358766))));6(9<=DD@&%%4<@----787===>C74,+,++,-,**+,1./'''&&+,**)++,4+++AC@?@HCAAA@=>=;?8:9<C===BDCID@9988;:98578BJDBBDCBCFECAAB??>0-'(20702;<775,,,,0/,)&&'*9:0//1>?ABBA?>;>99<6438879<2BEIFJGGJJJJ999+++-/00/442320...998:<=@DGJCFCFDBBACCCEH@???@C;:/-,,/310,,01=;777**)+&&&&'(++)*++3571..-.*+<>FEJHJJIIED:;<<IIJJGHECDEGJEC1112==((()**(1,+,+)*&'((('''),,,,.43)+,*+'&
@Glass_F3P_7_D3_6_20_11
AAGGCGACAGAGTAATCTGTCGCCTTTTTTTCTTTGCTTGCTTTGTAATCACTCGATGACCAAAAGTAAAAACCCGCCGAAGCGGGTTTTTACGTAAAGCAGGTGAAACTGACGCTAGCCGGTCTACTAGTAGCGGCCGCTGCAGTCCGGCAAAAAAGGGCAAGGTGTCACCACCCTGCCCTTTTTCTTAAAACCGAAAAGATTACTTCGCGTTATGCAGGCTTCCTCGCTCACTGACTCGCTGCGCTCGGTCGTTCGGCTGCGGCGAGCGGTATCAGCTCACTCAAAGGCGGTAATACGGTTATCCACAGAATCAGGGGATAACGCAGGAAAGAACATGTGAGCAAAAGGCCAGCAAAAGGCCAGGAACCGTAAAAAGGCCGCGTTGCTGGCGTTTTCAGGCTCCGCCCTGACGAGCATCACAAAAATCGACGCTCAAGTCAGAGGTGGCGAAACCCAACAGGACTATAAAGATACCAGGCGTTTCCCCTGGAAGCTCCCTCGTGCGCTCTCCTGTTCCGACCCTGCCGCTTACCGGATACCTGTCCGCCTTTCTCCCTTCGGGAAGCGTGGCGCTTTCTCATAGCTCACGCTGTAGGTATCTCAGTTCGGTGTAGGTCGTTCGCTCCAAGCTGGGCTGTGTGCACGAACCCCCCGTTCAGCCCGACCGCTGCGCCTTATCCGGTAACTATCGTCTTGAGTCCAACCCGGTAAGCAGCTTATCGCCACTGGCAGCAGCCACTGGTAACAGGATTAGCAGAGGCGAGGTATGTATAGGCGGTGCTACCGATTCTGAAGTGGTGGCCTAACTACGGCTACACTTAGAAGAACAGTATTTGGTATCTGCGCTCTGCTGAAGCCAGTTACCTCGGAAAAAGAGTTGGTAGCTCTTGAATCCGGCAAACAAACCACCGCTGGTAGCGGTGGTTTTTTTGTTTGCAAGCAGCAGATTACGCGCAGAAAAAAAGGATCTCAAGAAGATCCTTTGATCTTTTCTACGGGGTCTGACGCGATGAAAACTCACGTTAAGGGATTTTGGTCATGAGATTATCAAAAAGGATCTTCACCTAGATCCTTTTAATTAAAATGAAGTTTTAAATCAATCTAAAGTATATATGAGTAAACTTGGTCTGACAGCTCGAGGCTTGGATTCTCACCAATAAAAAACGCCCGGTGGCAACCGAGCGTTCTGAACAAATCCAGATGGAGTTCTGGTCATTACTGGATCTTCAACAGGAGTCCAAGCGAGCTCGATATCAAATTACGCCCCGCCCTGCCACTCATCGCAGTACTGTTGTAATTCATTAAGCATTCTGCCGACATGGAAGCCATCACAAACGGCATGATGAACCTGAATCGCCAGCGGCATCAGCACCTTGTCGCCTTGCGTATAATATTTGCCCATGGTGAAAACGGGGGCGAAGAAGTTGTCCATATTGGCCACGTTTAAATCAAAACTGGTGAAACTCACCCAGGGATTGGCTGAGACGAAAAACATATTCTCAATAAACCCTTTAGGGAAATCGGCAGGGTTTCACCGTAACACGCCACATCTTGCGAATATATGTGTAGAAACTGCCGGAAATCGTCGTGGTATTCACTCCAGAGCGATGAAAACGTTTCAGTTTGCTCATGGAAAACGGTGTAACAAGGGTGAACACTATCCATATCACCAGCTCACCGTCTTTCATTGCCATACGAAATTCCGGATGAGCATTCATCAGGCGGGCAAGAATGAAATAAAGGCCGGATAAAATTTTGTGCTTATTTTTACTTTACGGTCTTTAAAAAGGCCGTAATATCCAGCTGAACAGTTCTGGTTATAGGTACATTGGCAACTTGAAATCGCTGGAATATGGCTTCCGATGCCATTGGGATATATCAACGGTGGTATATCCAGTGATTTTTTTTCTCCATTTTAGCTTCCTTAGCTCCTGAAAATCTCGATAACTCTCAAAAAATTCACCCAGGTAGTTAATATTATTCATTATGGTGAAAGTTGGAACCTCTTACGTGCCCAATCAACTCGAGTGCCACCTGAACGACGCCAAGAAACCATTATTATCATGACATTAACCTATAAAAATACGCCTATCACGAGGCAGAATTTCAGATAAAAAAAATCCTTAGCTTTCGCTAAGGATGATTTCTGGAATTCGCGGCCGCTTCTAGAGTACTGCGATGAGTGGCAGGGCGGGGCGTAACTTCGACGTCTAAGAAAACCATTATTATCATGACATTAACCTATAAAAATAGGCATATCACGAGGCCCTTTTCGTCTTCGCCTCGAGCACAGCTAAGAGCCCACCGTCGTCCCTATCTGCCTGCCCTAGGTCTATGAGTGGTTGCTGGATAACTTTACGGGCATGCATAAGGCTCGTATAATATATTCAGGGAGACCCACAACGGTTTCCCTCTACAAATAATTTTGTTTAACTTTTTAATTAACAGCGGCTTGTCGACGACGGCGGTCTCCCGTCGTCAGGATCATCCGGGCATCAATCGTACGTCCGGCAATTAAAAAAGCGGCTAACCACGCCGCTTTTTTTACGTCTGCAGGCGCCACTCGATTCTAGGGCGGCGGATTTGTCCTACTCAGGAGAGCGTTCACCGACAAACAACAGATAAAACGAAAGGCCCAGTCTTTCGACTGAGCCTTTCGTTTTATTTGATGCCTCTAGCACGCGTACCATGGGATCCCCCGGGCTGCAGGAATTCGATATCAAGCTTTTATTTGTAGAGATCATCCATGCCATGTGTAATCCCAGCAGCTGTTACAAACTCAAGAAGGACCATGTGGTCTCTCTTTTTGCATTAGGAATGTTCGAAAGGGCAGATTGTGTGGACAGGTAATGGTTGTCTGGTAAAAGGACAGGGCCATCGCCAATTGGAGTATTTTGTTGATAATGGTCTGTTCATCAACGCTTCCATCTTGAATGTTATATCTAATTTTTGAAGTTAACTTTTAATACCATTCTTTTGTTTGTCTGCCATGATGTATACATTATGTAAGGTATAGGTCTTTCCAATTTGTGTCCAAGAATGTTTCCATCTTCTTTAAAATCAATACCTTTTAACTCGATTCTATTAACAAGGGTATCACCTTCAAACTTGACTTCAGCACGTGTCTTGTAGTTCCCGTCATCTTTGAAAAATAGTCTTTTCCTGTACATAACCTTCGGGCATGGCACTCTTGAAAAAGTCATGCTGTTTCATATAGAATCTGGGTATCTCGCAAAGCATTGAACACCATAACCGAAAGTATAGTAACGTGTTGGCCATGGAACAGGTAGTTTTCCAGTAGTGCAAATAAATTTAAGGGTAAGTTTTCCGTATGTTGCATCACCTTCACCCTCTCCACTGACAGAAAATTTGTGCCCATTAACATCACCATCTAATTCAACAATTGGGACAACTCCAGTGAAAAGTTCTTCTCCTTACTCATAGTACTACTCCTGTTTCATGAATTCTTAAACAAAATTATTTGTAAGAGCTATTTTAGTCCTCACGGACTCATCCAACCCAAAGCACATCCGGTGACAGCTGTGCACGTCGGGGTTTGTACCGTACACCACTGAGACCGCGGTGGTTGACCAGACAAACCACGACGCTAGCCCGCCACCTAAGTTATGAC
+
.6=>>5553/./8::=;:;:64666?869BD+**5,2222EJGDDCEEGA@>>@AGJJGJJEIGJJHJJJJJGJIFDEJJJJHIJJJJGJJDCAA2/2+&&&00<==@EBDFD><<6666=;99;200,+++000JIJ===>JHJ445=DC?JGJJCB@A@==9C@BJJJJF<<=<JEDGBF887@665'7=AGADCCGHCBAAFDCB>=?>@HEEJJFEJJIJGJJJJJGIJJIJIHJGJJFGGIJJ6454:888CCB@DJJDB:4,,)('&%%%'''/348ECEEFGJJJFJJJJHJJJGIJJHEHC>:;E;<GGHJJJJ<<<:;11403:@DDCIJBBCBIFJJGHIJGJFJFGJGGEGB=<97778=>C===JJEGFJJJHHHJJJDEF@JEHE75131772++)27<<C>=<<??AAHDCGJGFJGJGGFDB8/-069989:;9998??<=33)(()621222CJJJGJIIJC??G?@HG:;BEJEFBEIGFJCJJJECGFJGJJJFJHJFJG4<+JJHJJJJHJFJJGJJHHIJGJHJFE:;;IEIJJGJEE;:HAIGJJGFJJJJJJJIJFJC>55JIJHJJGJJJJJJHICDJFGJGEHEGHIJJHAAA@J@===@:9989(:>?GJJJJJJEJEJH@C87733238::<;7778CDHHFEGEJFGFH==B4EFEHJFJJJJJJJFEEEJ:77778/../<30))&%&&&./16FDCECDJHIJHJGJCBCBIJJJIJJJFJJJJJIJJJJIJJFD?=<<::92.--+,/10/.+,,)))&'&&$$%')'?@EJBBBACA??ACE/./0?@6662++../99'''&'/7.,**++*''(1455557=.**+07.-,,((((-))+,3424.../,/5554643/**+&)=>>E5555@?BCEABDBJIHJJHJEHHGJFDADJEDA9770..4459==FGHEJFEJBBABHA>:C?GIJCCCEC<7776842455;442*+++++8:43((((()*$##$%%&%%&%%%(=32016@AECGAF@H=<:;=?C?@@@DC??@?ADCDFHJF?89<;:21444/..1<877:=70'-&&&*)'(10...116658:::;IGJFJJJJJHEE....CDF?<;9;@AFJFHFDCC>;==JEG@4447:6688AG<<<:45@EJJGJIJHJFJJJJGJG@@@@<<<<@712<2+**+C?==;;7775634,&&@B@BAAA:000++'&'38EGIGIIJJHGGJIJIJG:878;88=@=<8788;=FJFHJIHJJJIJJJJJJJJJJGGJEJJJJJJJJJGGJHHJJJCCEFJIFJA@CAIJJJJJEJFCEGJJHJJHJJJGJJDJJJJJFJJJGJJGJJIJJJJ::6455=:99<;GJGJIHJJJGEHJ999999:AGEJJJDIIJJJGHJBCDJJJHJJHFJF@@<GEJGFJJJCBDEJIFJJJIDDBJGIIHFJJEJIHGJHJ@)))+0///4674479333;@>>>DGJFCDCEGGIJGJEIJJFIEJJD4346=:98-'''888:92/037@AHGJFGEEFFHJJJHHGFGJIJJJHHJGJGJHCBBDJIIHJDGFFJJJJHFEHGJJGJJJ??=560BBCA;;;<@@DJDAABD@>=>AJ@>>=<=87(/.11115687;<533:ECCAAA@=;:5//0;>>EJGIFHFJGGGJEFDEGHG8HHFJJJDD?99?BDI?>>>CIBCBAJGD??B??>A@3223-,+)*)'')+079:::85,+**(((+%%%,((&%$$%(../6'&&'.-....***1022IB@>=;777:=765345457245('&&&%'+-00;'&&)'''&*&%$%&)(&$$$(*)%%%$$$%$&$%$#$&%(&&)012155567=JFG6:3122466-))''&(,,6993333347<;92227/.//1/1112110&&&'(**+1/0<+)%%&&,-,-++))')+,<;930,*+*(())'))&%#%&'&&%&&$%%%%)*+17<=?@@@<BCEJIJIJIEFDHIGJI44462223322240*)-&&&(('(-,*)+)&'-/35>BCBEEEIJIJGIJJHIGHDFJFF@>;:5266-*(&&**-8>B<<=BJIGGB<=C5111<556:GFJGEJJFJIJJJHJJJJGJIJIGJGHGIHEICEIIJGCDGEEIJ9976*8856@ABEBDEDIAEDCIBBJFHGJEDB@CC@B/('')'')*+/,,+,17;<DAB@ADCJFCDDDI;::0.../<<>;;<<A@51*))*&%%&&'+67=@C@<><74-,,.04/'&'',&%%%'(%%%%&%%%%(&.00/)*&%%''**+*))'&&&))+/:668976341122455585647:@@>;982*,,,48993333@?@CHJJHEEEHCJDG754))))*3=;;;??@DJJGJJJIHJIHJGFJJHGHJHHJJJJEJFBHHJFJIJCD;>444,+(&()*++.9899---+,,*)''**.0*34;C<<=>?@97655457?;:6))))4435++39:JHEDCCJJJJHFIH>>=>GFHFGJFJF2E=;<;>BGDE@BDEFJJJGIGDJB@?=<@@AJHA@@AC<<<<<<=@>9<=<B:888:JJIHJGJHJIJJJHJGJIJJIJJJIIJIHIJGJ=<<=IJHJJHGJFHHJ@,,,,4345558>;AF@JJJIIHGHJGEDEFCEFFDIEEJJFJHCJ888CG---9GECEGJIJGHGGJJJIGJGJJGFHJIIGII;?BF;<110-,<=E=?CDHJFJJIGJJJJJGJGJJJJGJJJJJJJJJGJJJJJJHJIFHHJJJJJI?>GEEJGDB=><5,+))*%$$$%%%*+)*568IJJJJGEJDCGE@JEEJJJJJIJJJJJJJJJHJIJJIJJFHJF<;;;JJIFJEBBBEGGJGCJIFABBHEGEBIIBBB/..-1*(((((%%&$$$$'%*)-)((%%&(+**&'''&%%%(*669334>:9.--15/+''($%%%)0.//0;655301)'&&/+,-//--*)((,++&&$%(&%')&'(,-.&&%%%<=?EHFIFD@75+)))7=AEDA=E==JJJE>B>9DJJHJEJJGHIJGJJJJHFJEHJFIJGJHJJCJEEFHJHJJJJIFJGGIHHHFGGJIJJIFJJGEEJJJJFFJJGDDJHHBEEBB@@BB4442435+*+**+***BEIGHFDEFIIGGJA???FEIEEB@C<;;;1<@EJJJJFIJHHIFEIJIIFFF81.-():9:GFFJJICABCBHEHGFDA@ADAAAAJHIGJ999>><40&%'$%%$$$*-+-/:@?443464433=>111868/;@FFJJJHIFJJIHFDDEBEDFGHEGDGJJIE>EDFIBACEJJJDGGHJFJFGEFJECIJJGHEJBA??EJJFIEC889;>FEEEFEDEECB??@?BBGH1,,,/6+6358?D....;,+(%%(49;9//./8*+3310$%%&''%&&'''$%&'+3.--*'./((((+(((+0.,7:=?><666667/'&..'(*(((/'''(-30&%(&&%((()''''(,'%&'0,,,2367:98667442334::99551114B?=>>CAACCGFFEGGFHJDEEJGFGEHIIJIIHIJFFDDFEEEJHJHH;;:;JG=<=<:5GFCGJJGA>>@@?*(%
@Glass_F3P_7_D3_6_20_12
ATTGGACGATTACCATTGGGATATATCAACGGTGGTATATCCAGTGATTTTTTTCTCCATTTTAGCTTCCTTAGCTCCTGAAAATCTCGATAACTCAAAAAATACGCCCGGTAGTGATCTTATTTCATTATGGTGAAAGTTGGAACCTCTTACGTGCCCAATCAACTCGAGTGCCACCTGACGTCTAAGAAACCATTATTATCATGACATTAACCTATAAAAATAGGCGTATCACGAGGCAGAATTTCAGATAAAAAAAATCCTTAGCTTTCGCTAAGGATGATTTCTGGAATTCGCGGCCGCTTCTTTAGAGTACTGCGATGAGTGGCAGGGCGAGGGCGTAAGACTCGACGTCTAAGAAACCATTATTATCATGACATTAACCTATAAAAATAGGCGTATCACGAGGCCCTTTCGTCTTCACCTTCGAGCACAGCTAACACCACGTCGTCCCTATCTGCTGCCCTAGGTCTATGAGTGGTTGCTGGATAACTTTACGGGCATGCATAAGGCTCGTATAATATATTCGGAGACCACAACGGTTTCCTCTCAAATAATTTTGTTTAACTTTTTAATTAACGGCCGGCTTGTCGACGACGGCGGTCTCCGTCGTCAGGATCATCCGGGCATCAATAGTACGTCCGGCAATTAAAAAAGCGGCTAACCGCGCCACTTTACGTCTGCAGGCGCCACTCGATTCTAGGGCGGCGTTTGTCCTACTCAGGAGAGCGTTCACCGACAAACAACAGATAAAACGAAAGGCCCAGTCTTTCGACTGAGCCTTTCGTTTTATTTGATGCCTCTAGCACGCGTACCATGGGATCCCCCGGGCTGCAGGAATTCGATATCAAGCTTTTATTTGTAGAGATCATCCATGCCATGTGTAATCCCAGCAGCTCTTGCAAACTTCAAGAGGGCAGTCTGGTAGCTACTTTTTTCGTTGGGACTTTTCGAAAGGGCAGATTGTGTGGACAGGTAATGGTTGTCTGGTAAAAGGACAGGGCCATCGCCAATTGGAGTATTTTGTTGATAATGGTCTGCTAGTTGAACGCTTCCATCTTCAATGTTGTGTCTAATTTTGAAGTTAACTTTGATTCCATTCTTTTGTTTGTCTGCCATGATGTATACATTGTGTGAGTTATAGTTGTATCCAATTACTCTGCAAGAATGTTTCATCTTCTTTAAAATCAATACCTTTTAACTGGGTAGCTCTATTAACAAGGGTATCACCTTCAAACTTGACTTCAGCACGTGTCTTGTAGTTCCCGTCATCTTTGAAAAATATAGTTCTTTCCTGTTCATCAACCTTCGGGCATGGTCCTATTGAAAAAGTCATGCTGTTTCATATGATATTTGGGTATCTCGCAAAGCATTGAACACCATAACCGAAAGTAGTGACAAGTGTTGGCCATGGAACAGGTAGTTTTCCAGTAGTGCAAATAAATTTAAGGGTAAGTTTTTCCGTATGTTGCATCACCTTCACCCTCTCCACTGACAGAAAATTTGTTGCCCATTAACATCACCATCTAATTCAACAAAATTGGGACAACTCCAGTGAAAAGTTCTTCTCTCCTTTACTCATCGTACTTTTCTCCTCTTTAATGAATTCTTAAACAAAATTATTTGTAGAGGCTGTTTCGTCCTCACGGACTCATCAGACCGGAAAGCACATCCGGTGACAGCTGTGCACGTCGGGGTTTGTACCGTACACCACTGAGACCGCGGTGGTTGACCAGACGAACCACGACGCTAGCCCGCCACCTAAGTTATGAGTCAGGAAAAAAGGCGACAGAGTAATCTGTCGCCTTTTTTTCTTGCTTGCTTTGTAATCACTCGATGACCAAAAGTAAAAACCCGCCGAAGCGGGTTTTTCCTAAAACAGGTGAAACTGACGCTAGCCGGTCTACTGCGTAGCGGCCGCTGCAGTCCGGCAAAAAAGCAAGCAGGTGGCCGCCACCCTCCTTCTTTAAAACCGAAAAGATCTCGCGTTATGCAGGCTTCCTCGCTCACTGACTCGCTGCGCTCGGTCGTTCGGCTGCGGCGAGCGGTATCACCACTCAAAGGCGGTGATCCGGTTATCCACGGATCAGGGGATAACGCGGGAAAGAACATGTGAGCAAAAGGCCAGCAAAAGGCCAGGAACCGTAAAAAGGCCGCGTTGCTGGCGTTTTCCCACAGGCTCCGCCCCCCTGACAGACATCGCAAAAATCGACGCTCAAGTCAGAGGATGGGGAAGAAACCCGACAGGACTATAAAGATACCAGGCGTTTCCCCTGGAAGCTCCCTCGTGCGCTCTCCTGTTCCGACCCTGCCGCTTTTACGGATACCTGTCCGCCTTTTCTCCCTTGGGAAGCGTGGCGCTTTCTCATAGCTCACGCTGTAGGTATCTCAGTTCGGTGTAGGTATCATCACTCCAAGCTGGGCTGTGTCACGAACCCCCCGTTCAGCCCGACCGCTGCGCCTTATCCGGTAACTATCGTCTTGAGTCCAACCCGGTAAGACACGACTTATCGCCACTGGCAGCAGCCACTGGTAACAGGATTAGCAGAGCGAGGTATGTAGGCGGTGCTACAGAGTTCTTGAAGTGGTGGCCTAACTACGGCTACACTACGAAGAACAGTATTTGGTATCTGCGCTCTGCTGAAGCCAGTTACCTTCGAAAGAATTGGTGACTCTTGATCCGGCAAACAAACCACCGCTGGTAGCGGTGATTTATTGCAAGCAGCGGGAACTTCTAAGGCGCAGAAGAAAAAGAATATCAAGAAGATCCTTTGATCTTTTCTACGGGGTCTGACGCTCAGTGGAACGAAACTTGGCCGATTCGGATTTGGTGATAAAGATTATCAAAAAGGATCTTCACCTAGATCCTTTTAAATTAAAAATGAAGTTTAAATCAATCTAAAGTATATATGAGTAAACTGGTCTGACAGCTCGAGGCTTGGATTCTCACCGATAAAAAACGCCGGTGGCAACCGAGCGTTCTGAACAAATCCAGATGGAGTTCTGAGGTCATTACTGGATCTTATCAACAGGAGTCCAAGCGAGCTCGATATCAAATTACGCCCCGCCCTGCCACTCATCGCAGTACTGTTGTAATTCATTAAGCATTCTGCCGACATGGAAGCCATCACAAACGGCATGATGAACCTGAATCGCCAGCGGCATCAGCACCTTGTCGCCTTGCGTATAATATGTTCCATGGTGAAAACGGGGGCGAAGAAGTTGTCCATATTGGCCACGTTTAAATCAAAACTGGTGAAACTCACCCAGGGATTGGCTGAGACGAAAAACATATTCTCAATAAACCCTTTAGGGAAATAGGCCAGGTTTTCACCGTAACACGCCACATCTTGCGAATATATGTGTAGAAACTGCCGGAAATCGTCGTGGTATTCACTCCAGAGCGATGAAAACGTTTCAGTTTGCTCATGGAAAACGGTGTAACAAGGGTGAACACTATCCATATCACAGCTCACCGTCTTTCATTGCCATACGAAATTCCGGATGAGCATTCATCAGGCGGGCAAGAATGTGAATAAAGGCCGGATAAAACTTGTGCTTATTTTTCTTTACGGTCTTTAAAAAGGCCGTAATATCCAGCTGAACGGTCTGGTTATAGGTACATTGAGCAACTGACTGAAATGCCTGA
+
(((++.***+--02,7:>DACABCBE=<<<<CBEIEGHFJGIJJHJFJFJJJJJGICAGJJFJJDFHDDCA=99AGGA5@?HJJJGJ:99?D=4?<<=GHEGDJF988=<<<=<<89:;>1&&'(*74556BACDJE?>=>?EFDCBCCBHGIJHHJF?)()-5556<888CGJHJJJGJGFCACCJFFIJJJJFJJHEFJHFFDJBBDJJCCJGJJJFJJJFG<<<>JJIIJGJBBCCD:413023.--,/,,.,.0479..'.*,177<:=GHEJCJFG;9:9@3003@GDJEGJ@BAD5546856(&)034464462220-,-))))*((()(')15&&%%'&&(**556::;@@DBA@?A7766;;63/00ACCIJJJJJJJIIJHJJGIIEHIIJGGJ@??BIJJJJIJGC@?@@JGBC@?-)()*+11;;@AIJJFFDFJHFIJE>:5547CDDJFJJHJHFEHJJIGJBBCEHJJJJJJJJJGIEEHIJDFBCDJJD=<;AFFDHJIJJJGJJJJIC?:5'%&&=::;;?>?GBBCCHA<3:9**+7;B=@CJGIJF2,JCIDJJJJJC@;;;9:;C@DACH@JJHDCBAD55555)(('---**+&'')(2100(''(6;<<6-,,++++<::@CBBA@BCB666?B3312/(&''*2*:666,,,,9/979;>BC?=>BCCD,,,,+***<<-,,./777-*+-5733A:::;;?A@>=<>ADD>DCFCDF999A;;;<CGDDDGJG===DFHFF@911.++0+''(*')+8><>>6552;?/001,)+799744001///04543,'''')+..--060009JJGJJDFBGJGCECDIJHJHJJJJJDHDFB;&%%(*+,::886=IFGEJJGIJIFFJJDB?>21))%%%$%#$('(&%'((*&&,*&%$#$%'(%$#$$$%%%%&5/'%(%&&&)(,,--,+,,=@BCIJCEEDJJEJDCCBHDCFEBCEJIJJ?>>>JFJJHFCBDEDEEHJIEFBAB999:DIDJIHFFFJHECABJCEBDDDABAAFCEDHFJFD@@@BGJAA@DHDFJFGJJHJFEJJDIGIFJHGCCCHDFJGEJCFCDGJJEJHDJJGHEECEIGFHEEGJJHGHCB@@B<<<>B=9+**,.--+'(.+**+''('&&&%$$$(())667300.0)'*//.*,62-=?DE@@@@HEDCD?963/0''&%&&%%$%&*'&*;AAADDDBCA??<<C<BCBBCB>><<=<JJGEDBBBIEHFGJ??>>ACB=@@DFFFEEAAACJCGDA<9:@?@@AAC?<7('''*''(17-&&()0+*%%%#$$%%%%*78JEDDCBDDJHDHE@:889:331,''''':@CA2///55=FEJJFIECDFGJEHJJIB?;::<JJIGJJJIJIJJJJJHEEFFEDEDEJJJIJJIHJGJJE<JJJJJJJIGFJHHJJIJJFJJJJJJJJJJG=>5((=EJJJJJGJFA@JE>:;FA:4<;799JF???:74778.*&&'*''...>A:FJEJJJGGJJJJJGIE>3330,++0+*)*/./333..-.//EDDJJFGFJJFJ62*(&&=,@B:66''')4++899A@EJA88B>JJIJJGJIJJHJJJIIJJJHIBAAAJ@?>?@JJJGJGI?>?@CIGJ>>=>IB;:///08?<:9:HE;,,,,63455AEFCEBCHGGJCBABBCCCHGJGBG999:@4322723:8ABIFJDDGCDDJAH....7@@>++++GIGHDCEJGEBABJ=<=22232-,-/8;@?ABEEJ;77?@DJJJEJJJIFIJJ8889GJGFAEBA?3.:A;-,,)<>>7<=<JIGEIGIFJEGDBCA<;>>@DHGJFJGJEFDFBBDABCAE32125/.0'&%%&&'(.((5AGJGJGJJIBDC<;;;:0//422634++++77<<:322240/&&(+*+**+0.)(&&%%%//247:2B?>@+++-7''('&),1,32995+'',)+((&''(189:45;@::>88;6..-+,+%&(&&&&9:9@FGJJHJEEEFGEGFGJJJHJFHHJDDDE,,,+2,('$&'(()*+6>?>>?///*))*@ECFEH5<**+39<::;JHF=<=78**)+-1.3848<;;<?@BDEGHIHJDDA@ACHIJHJJJB>:99;8?8:;FJJFI;:;A@BHJJFJIJJ?>=::5174576=<;:?BBBEEC.,,*))'%&&%(*+:=8853335773/((()00//,+*+,))*()')0,,--001>>=<<;>FGJJHJJJJEJJJGJF?;AIHIJEJJJJJCCJGG@BIJHGGCB?>@=79780FBCDFFEIDFJ7+++1''++,('(02++';==<988<98:==122GJHJFGJHGGGBBC@A==DIJHFGGJHJJGGHJEJFD75//88>==>?EC=;;<1-,''%&'''+8=@@E<<<<GEC@8((*)),,-7:9:7;=5ADDHJHJFGJJJJHJFIEGHJFHFJJHJGJFJIJFJJJGDECCHDJGGGBBA?76:55599:;@?F@@@AGJHJJJDBA>===<>>>FFJJJIHJHGG>:?9569JGGFJJIFIFIFHIHJFHHJGJJJJJJD878CFJIJJHJC<<<=>>@BGD;<JFGD544'''(+9=?ADFGB==;7BFJEJEJH771,+*-/0;?AIJIJJJJGGFC,)&'/4('&'&')'''''**))).DCEFHIIJJIJJJEEFDEEBBA20-''&&&&&)((++64344(((%&%%&$%%#%''()*&&&'*'&)068:=.......0/+((.4:9887269:7,+*)++-012;987668677&&&&**,4,*)',*))%%%%(&$$$$$()),+-/&%%%(((%%%(+'%&&842(&&(''%%((),)))*76:=CF?E=EA>AB?A;;=9AB=1-/(56772222DGFFJIJ@>+*)*,+))+)).(('',('&&&%((5766&&'03.//0=<'&&&(*5:<:22)(6):83///1-,,-??@AB@@AF4((()IHJJFFGJGJI==<<DJJHHGJJJJ555594.()43341///62225.--015572012?@ABB=>@8;0001;999=AAJJJHHJJJJFJHGJIIJJJJJJIJJJJJJJJJJJGJJJJJGIGJJIJJIGHJJJBBDCIDEDJCABCJJHHDFIHGHFDCAB000/886880112AB53334>EGFGHHIFJJJJJGDA;763.&&&9BCJIGEB@;99=@10033-4557-..::7CEBCDGIJJIJJJJJJJJGGIJJIJIHJJGJJGHG<<;;8863)4*'''()&&&01367FJJJHDDEEJJJJJJJIJJDIJJ@AAAE((('''+AABAJJJIJDFHGJDEHDDDGHJJJJ@@=5;888BJHJJECDJDGEJJDJ?IFCFE<<<<IIDJJJJJJJJJJJDCB.FIGJEFHBGAGIBBCIBB@?>@FFC?@>ADEDJJHHDEGGGGEGFHJJJJHJJE***,;--(?=>D=<458988;66645544::;FGIHJFJ77FFFJDEFJHEIFGHJEJHDC<;;C9::::IFCDDAEJ8778JJJEEIIHJJFFHJJ?>>>GHJIIJJHIJGDA@9.EGIJJHJIJJJJJFIJHJGGJHJJJG>JJJJJEJHGGHGEJJHHE@@===51//'''(:::<CB@EA>>GB>>=:.'
@Glass_F3P_7_D3_6_20_13
CTAGCAGCCGAACGACCAGCCAGTCAGTGAGCAAGAAGATTTAGTGACGCGAAGTGATTTTTTTGGGTTTGAGGAAGGTGTGGGTAGGCTCCCTTTTTGCACGAGCAGCTCCTTGGGCAGCATTTTCGCGCTTGTTTCGTCGACACGGTTTTTGCATTTGTTTGGTCATCGAGTGATTACAAAGCAAGCAAAGAAAAAAGGCGACAGATTACTCTGTCGCCTTTTTCCTGACTCATAACTTAGGTGGCGGGCTAGCGTCGTGGTTTGTCTGCGTTGAGAACCACCGCGGTCTCGTGGTGTACGGTACAAACCCCGACGTGCACAGCTGTCACCGGATGTGCTTTCCGGTCTGATGAGTCCGTGAGGACGAAACAGCCTCTACAAATAATTTTGTTTAAGAATTCATTAAAGAGGAGAAAGGTACCATGAGTAAAGGAGAAGAACTTTTCACTGGAGTTGTCCCAATTCTTGTTGAATTAGATGGTGATGTTAATGGGCACAAATTTTCTGTCAGTGGAGAGGGTGAAGGTGATGCAACATACGGAAAACTTACCCTTAAATTTATTTGCACTACTGGAAAACTACCTGTTCCATGGCCAACACTTGTCACTACTTTCGGTTATGGTGTTCAATGCTTTGCGAGATACCCAAATCATATGAAACAGCATGACTTTTTCAAGAGTGCCATGCCCGAAGGTTATGTACAGGAAAGAACTATATTTTTCAAAGATGACGGGAACTACAAGACACGTGCTGAAGTCAAGTTTGAAGGTGATACCCTTGTTAATAGAATCGAGTTAAAAGGTATTGATTTTCAAAGAAGATGAAACATTATTTGGACACAAATTGGAATACAACTATAACTCACACAATGTATACATCATGGCAGACAAACAAAAGAATGGAATCAAAGTTAACTTCAAAATTAGACACAACATTGAAGATGGAAGCGTTCAACTAGCAGACCATTATCAACAAAATACTCCAATTGGGCGATGGCCCTGTCCTTTTACCAGACAACCATTACCTGTCCACACAATCTGCCCTTTCAAAGATCCCAACGAAAAGAGAGACCACATGGTCCTTCTTGAGTTTGTAACAGCTGCTGGGATTACACATGGCATGGATGATCTCTACAAATAAAAGCTTGATATCGAATTCCTGCAGCCCGGGGGATCCCATGGTACGCGTGCTAGAGGCATCAAATAAAACGAAAGGCTCAGTCGAAAGACTGGGCCTTTCGTTTTATCTGTTGTTTGTCGGTGAACGCTCTCCTGAGTAGGACAAATCCGCCGCCCTAGAATCGAGTGGCGCCTGCAGACGTAAAAAAAGCGGCGTGGTTAGCCGCTTTTTTAGATTGCCCGGACGTACAATCGATGCCCGGATGATCCTGACGACGGAGACCGCCGTCGTCGACAAGCCGGCCGTTAATTAAAAAGTTAAACAAAATTATTTGTAGAGGGAAACCGGTTGTCGTGCTCCCTGAATATATTATACGAGCCTTATGCATGCCCGTAAAGTTTATCCAGCAACCACTCATAGACCTAGGGCAGCAGATCAGGGACAACGTGTGGTGCTAGCTGTGCTCGAGGGTGAAGACGAAAGGGCCTCGTGATACGCCTATTTTTATAGGTTAATGTCATGATAATAATGGTTTCTTAGACGTCGAGTCTTACGCCCCGCCCTGCCACTCATCGCAGTACTCTAGAAGCGGCCGCGAATTCCAGAAATCATCCTTAGCGAAAGCTAAGGATTTTTTTATCTGAAATTCTGCCTCGTGATACGCCTATTTTTATAGGTTAATGTCATGATAATAATGGTTTCTTAGACGTCAGGTGGCACTCGAGTTGATCGGGCACGTAAGAGGTTCCAACTTTCACCATAATGAAATAGAATCACTACCGGGCGTATTTTTTGAGTTATCGAGATTTTCAGAGCTGCGAAACTAAAATGGAGAAAAAATCACTGGATATACCACCGTAAATATCCCAATGGCATCGTAAAGAACATTTTGAGGCATTTCAGTCAGTTGCTCAATGTACCTATAACCAGACCGTTGAGCTGGATATTACGGCCTTTTTAAAGACCGTAAAGAAAAATAAGCACAAGTTTTATCCGGCCTTTATTCACATTCTTGCCCGCCTGATGAATGCTCATCCGGAATTTCGTATGGCAATGAAAGACGGTGAGCTGGTGATATGGGATAGTGTTCACCCTTGTTACACCGTTTTCCATGAGCAAACTGAAACGTTTTCATCGCTCTGGAGTGAATACCACGACGATTTCCGGCAGTTTCTACACATATATTCGCAAGATGTGGCGTGTTACGGTGAAAACCTGGCCTATTTCCCTAAAGGGTTTATTGAGAATATGTTTTTCGTCTCAGCCAATCCCTGGGTGAGTTTCACCAGTTTTGATTTAAACGTGGCCAATATGGACAACTTCTTCGCCCCCGTTTTCACCATGGGCAAATATTATACGCAAGGCGACAAGGTGCTGATGCCGCTGGCGATTCAGGTTCATCATGCCGTTTGTGATGGCTTCCATGTCGGCAGAATGCTTAATGAATTACAACAGTACTGCGATGAGTGGCAGGGCGGGGCGTAATTTGATATCGAGCTCGCTTGGACTCCTGTTGATAGATCCAGTAATGACCTCAGAACTCCATCTGGATTTGTTCAGAACGCTCGGTTGCCACCGGGCGTTTTTTATTGGTGAGAATCCAAGCCTCGAGCTGTAGAACCAAGTTTACTCATATATACTTTAGATTGATTTAAAACTTCATTTTTAATTTAAAAGGATCTAGGTGAAATTGCTTTTGATAATCTCATGACCAAAATCCCTTAACGTGAGTTTTCGTTCCACTGAGCGTCAGACCCCGTAGAAAGAATCAAAGGATCTTCTTGAGATCCTTTTTTTCTGCGCGTAATCTGCTGTTGCAAACAAAAAAACCACCGCTACCAGCGGTGGTTTGTTTGCCGGATCAAGAGCTACCAACTCTTTTTCCGAAGGTAACTGGCTTCAGCAAAGCGCAACCCGATACTTACTACGTGTTTAGCCGTAGTTAGGCCACCACTTCAGAGCTTCTGTAGCACCGCCTACATACCTCGCTCTGCTAATCCTATTACCCATAAGCTGCCGAGTGGCGATAAGTCGTGTCTTACCGGGTTGGACTCAAGACGATAGTTACCGGATAAGGCGCAGCGGTCGGGCTGAACGGGGGGTTCATGTGCACCACGGCCCGGCTTGGAGCGAACGACCTACACCGAACTGAGATACCTACAGCGTGAGCTATGAGAAAGCGCCACGCTTCCCGAAGGGGGAAAAGGCGGACAGGTATCCGGTAAGCGGCAGGGTCGGAACAGGAGAGCGCACGAGGGAGCTTCAGGGGGAAACGCCTGGTATCTTTATAGTCCTGTCGGGTTTCGCCACCTCTGACTTGAGCGTCGATTTTTGTGATGCTCGTCAGGGGGGCGGAGCCTGTGGAAAAACGCCAGCAACGCGGCCTTTTTAGGGTTCCTGGCCTTTTGCTCGCCTTTTGCTCACATGTTCTTTCCTGCGTTATCCCCTGATTCTGTGGATAACCGTATTACCGCCTTTGAGTGG
+
++%%%#$%%%&'')*)*'&%$$$##$#$%%$$%%$%'%%$$%$$$$%%$$$$$&(&%%%&'*.-)(''(+&$$$$%%%##$$$$#####$$%('*(')&$%$$$$%%%%%%$$&$########$&+)'&%%$%'(+,(%$##$$$&%%%&'(+'%$$$&)%%..=@DDJCCFCGGEGFEFEEGJJ????EDGI>===AB?A9999???>?9777:??977811=9@/.-?ACFIEJJIJHHJJJJGGFBBCDJ;::.../7786892/**(&%%'(''&*-1:?A:;;:B445(((>?>@=<+**(+++13779++++++,221122;=?@EFFJJJIJJGCD?C;7789JHFGHDJIJJAHD>=@>>2*)*13348>B@AFHEJJGJJGHFHFIJHJJJJGJJJJGGJGHIJJHHEIGFGJHGJHD>>>J>BGJJCBAACCFEIJJJJJHFJJJHJGIJGHGJIFFHJJIIJJJHJJHFEDADCEFGFDFHHIGHJIHHEGDA@@C>?>@9866:EDCBA@BJAAABGGFHEFJHJHGFDHBBCFJJFHGFDHCJJACJHJIFCEEEFJ6666D..EGIFJGIFCBDDHEGEEJEGHCEDBFBJDFDCIHGBBBGCBB@C>>?>FCABCAEB@A@@CDB;0/AD@A9<,,++0..,,'&'*,>=?CC@?9;5A@G>66:ABBCDBBCDIGD=>=>JHIDGAA?>66<:ADBDC@B@AGCFFHIGBDDJFJFFDCBBCA??987654225*)(((((-<DIJJDFEGEFFIGJFJDJHEHHJHHECEHIDDEHB???BFEFHHFFJEEJDFG?IJ4---0;4*&&&''.,)))%'('&)*.02243-7>?FHCCBDCJJHJFIJHGIGJJFHJJIIGDCDDGJFEECDCEE>??@@??EBDB<==>J>GIEFHBCDFJJFEEDJIJFGDFBBAAECGGGEGHIIHEJJJIJGJHIJGJJIGGHGEHHHGFDFEEGIHEFHJGEEB@11.177/'///3>GB>A>@DD;>@>?GJDJEFDGHFJCCEEJEDGEDCFCECDEHHJJJ6<CB4'''0/))597991103446566:;;3235??BFIJJFJ=4444;;6>??ADEEEGEJ889FDFDDFEBCDCJGIEE@@4301>3355GJFGGEFFGABCCJDHJDFJHCHHHJFD?>AE?;<;EEFDBCEABBCJIE>==>CDD>==BEJJE=;<AJDJHJJDEEJJJFG>;::<:99=B9662285;9;<3345867;5556H>BDEDGCAACJHJJEJGIJHFD;;;>;;;FJABBDIJJFICDEJJJEJJJJHDEJJGJ??873233EHJJ==?JJJJIGJIJJFGIJJJJEG2111////*'&''''(,'***2/((%%%()()++-.-1-.,,-/?CHHIJGJJFGJGJJCIGHJFCCFGJJFJJJEFD>HEJGEIEBAGEJJGJIGFJJJHIJJJJGHJJHIJJGGAEGC7?4*&&&&$$%&'''*7:88IHJGIJEGIGEGFEG74519FDGDJDDC:;1,+****'+++<<<=DCG=?>>?@:89767//59>??>;;99-,,,>AB0000<52-8AF/../FDEJCBC0)))*-'=>@CDA655>BE>A87659;CJHJJJJJIJHJJJFFCEDJJJJJJJJJGJJJHJJHJJJJJJGJJD12@ACIB5---@AA>@==7JE@;;EEGJJGFJHJJJGJHHHJGIJJJGHJIJJJJJDFB@BAF654599@@@CGFCBE>EFJJJJIJF@>>>=612:78E<<<CDHJJGGGF:8635=JJJJJECBAA:::;HJJG:899JCEEDDIEHHJJIJJEDJJJJHIJJH>>JJIJJJJIJJFJJIJE@@??E0///DCEFFEBDFHHJHEGEJJCDJIHJJEJJJIIHJHFFFJB+*5*+@?@>??>?AIHECEHJJHEAAAAJEE82226:9>?.('&%%%$&%%&*(*'''&%&&/+)*302;;;1111789;:),,&-+)+)))+05//619=<<<11117456B;:.*)((--;=DJBGCFJECJFFIGJGHJFEJGJJIGGJJJFEEDD<:::8;9''&&,./-//20--44@BBEIJJIJGJJC?577DD=?630..***01223669@EDJJDDCGHJJJJJIEJFJICBHH<<710/0/2<=2223?>=<<>A>8A@DEIG2000<GJF:::;JGHJCDBDC????JJJJJJJJJDFA?DJJFHHJJJIJHJJE1113@C3222JD72,@>>HHBCAAJJJFJJHIFII666>FGIIFEFIHJJJJJJJJEFEEIJGJGJJJCEFIFJG@<545699=?==CBBFHJHJJFJJJHJFHJJGFGJGHJHJJJJJJFJIIJJJJJ@?>===JEIJJJJJEIHDFCDEGFHEEFA3*))0/((??=2222:87HJCC7653454ABJJJJGJJGFEHEJJGG@?:<<??>>ACCEEEJGCDDEJE@==H@7F555:A97777ECGEFGGIJJJJDFEABAHJJJJJJIGJJJJJJJJIJIHJGJF?@EEBBCFBDJEJDFJEJJJFJEGFGJGEFGFGHI;:E:HFJHDEJJJJJJJJJIHJJJJIJIJJJJJHJHJHFHGFJF?>@?HGGBCHJJ0//FE;;33447688?A>>>?><<<?AB=<<<BBEEJHE@FJ>4433B@ADCJJDEDDDA@JFGJJEGEEIEHDHJJJFE@8=DCB<???:;<<JHFCFJJHJGHCA@@DFJBA65AAIHEJGEJJJFHJJJJDECFJGA///20/345JJJJFE?666=ADA?JH;6AAJEEEFGIJJJJHJJB7>HJIJJFAJHFJIJJGDF=:-(((*.++*(&'(.:??JCAA@7777HJJIJHIJIGJJHJJ@DJJG933226=::<EC@77JEFD>=>DCED@@A;++,17:;B5412;;;<6//653+++')-12397:=;=BHC?98;==?2221444>7322;GEGD6**2EBDCFCDB>>>EGD@@>@FJFJE@E<86600/0218;==;=>@JFJFDDJGGC?64<32139BDJHJHE<;;;>9,*)('%&%&&&%$$'%&&$%('&&&&&%%(*)'&&&68><<??====GDEJ<<<<>5*((&''&%()../67:9<>@??EIIFHFF??@@GDAA''')99''''.0(&%%%$&,)**''&'/77788:?CEFCEFCJJEHGHCFEDE8448>>?<=>>BDEDEJFEEJDIGJEFHEJFJJIGDEE((()=@4331;;:>5/-+'''&('',,(%)++-.5(('(.*+29?@?BC=<<<B>>>BC8>BBHJJJJJGIGJJJFJIGJEGEHJFD&&&'46=;;;B@C>>>=970,-.37.,*,.878?ADFDJHHJJIHFC@@@@FCEABBBFJFJB>>=JGCABBFCIG>>=<00246==<;<85445DCC<8554.**'((,))/0,6@CDCHIJJGHJJIGJJFIEHJJJJJJHGHJHEHGEC@76,,AAGAAABFJJJ511/,+,-GA8899:;=>@BAAAGJJJJFHEIFJFJEJGFEDDBIF?>8)((*'20102:@AHHJHEDG.)))+,+++8:9?EDFCEF@@IE?JGGEFCEEDHJIJJGEEJJJIJEJHJGFBDEGDBB?;@:;779-,,*(&&
@Glass_F3P_7_D3_6_20_14
TCCGGCAAACAAACCACCGCTGGTAGCGGTGGTTTTTTTGTTTGCAAGCAGCAGATTACGCGCAGAAAAAAAGGATCTCAAGAAGATCCTTTGATCTTTTCTACGGGGTCTGACGCTCAGTGAGACGAAAACTCACGTTAAGGGATTGGTCATCGAATTATCAAAAAGGATCTTCACCTAGATCCTTTTAGATCCAAAAATGAAGTTTTAAATCAATCTAAAGTATATATGAGTAAACTTGGTCTGACAGCTCGAGGCTTGGATTCTCACCAATAAAAAACGCCCGGTGGCAACCGAGCGTTCTGAACAAATCCAGATGGAGTTCTGAGGTCATTACTGGATCTATCAACAGGAGTCCAAGCGAGCTCGATATCAAATTACGCCCCGCCCTGCCACTCATCGCAGTACTGTTGTAATTCATTAAGCATTCTGCCGACATGGAAGCCATCACAAACGGCATGATGAACCTGAATCGCCAGCGGCATCAGCACCTTGTCGCCTTGCGTATAATATTTGCCCATGGTGAAAACGGGGGCGAAGAAGTTGTCCATATTGGCCACGTTTAAATCAAAACTGGTGAAACTCACCCAGGGATTGGCTGAGACGAAAAACATATTCTCAATAAACCCTTTAGGGAAATAGGCCAGGTTTTCACCGTAACACGCCACATCTTGCGAATATATGTGTAGAAACTGCCGGAAATCGTCGTGGTATTCACTCCAGAGCGATGAAAACGTTTCAGTTTGCTCATGGAAAACGGTGTAACAAGGGTGAACACTATCCCATATCACCAGCTCACCGTCTTTCATTGCCATACGAAATTCCGGATGAGCATTCATCAGGCGGGCAAGAATGTGAATAAAGGCCGGATAAAACTTGTGCTTATTTTTCTTACGGTCTTTAAAAAGGCCGTAATATCCAGCTGAACGGTCTGGTTATAGGTACATTGAGCAACTGACTGAAATGCCTCAAAATGTTCTTTACGATGCCATTGGGATATATCAACGGTGGTATATCCAGTGATTTTTTTCTCCATTTTAGCTTCCTTAGCTCCTGAAAATCTCGATAACTCAAAAAATACGCCCGGTAGTGATCTTATTTCATTATGGTGAAAGTTGGAACCTCTTACGTGCCCGATCAACTCGAGTGCCACCTGACGTCTAAGAAACCATTATTATCATGACATTAACCTATAAAAATAGGCGTATCACGAGGCAGAATTTCAGATAAAAAAAATCCTTAGCTTTCGCTAAGGATCATTTATGATCAGGCCGCTTCTTAGAGTACTGCGATGAGTGGCAGGGCGGGGCGTAAGACTCGACGTCTAAGAAACCATTATTATCATGACATTAACCTATAAAAATAGGCGTATCACGAGGCCCTTTCGTCTTCACCTCGAGCACAGCTAACACCACGTCGTCCCTATCTGCTGCCTAGGTCTATGAGTGGTTGCTCGGATAACTTTACGGGCATGCATAAGGCTCGTATAATATATTCAGGGAGACCACAACGGTTTCCCCTCTACAAATAATTTTGTTTAACTTTTTAATTAACGGCCGGCTTGTCGACGACGGCGGTCTCCGTCGTCAGGATCAGTCCGGGCATGGATACGTACGTCCCGGCAATTAAAAAAGCGGCTAACCACGCCGCTTTTTTTACGTCTGCAGGCGCCACTCGATTCTAGGGCGGGGTTGCGCTGCTCAGGAGAGCGTTACACGACAAACAACAGATAAAACGAAAGGCCCAGTCTTTCGACTGAGCCTTTCGTTTTATTTGATGCCTCTAGCACGCGTACCATGGGATCCCCCGGGCTGCAGGAATTCGATATCAAGCTTTTATTTGTAGGAATCATCCATGCCATGTGTAATCCCAGCAGCTGTTACAAACTCAAGAAGGACCATGTGGTCTCTCTTTTCGTTGGGATTGTTCGAAAGGGCAGATTGTGTGGACAGGTAATGGTTGTCTGGTAAAAGGACAGGGCCATCGCCAATTGGAGTATTTTGTTGATAATGGTCTGCTAGTTGAACGCTTCCATCTTCAATGTTGTGTCTAATTTTGAAGTTAACTTTGACTCCATTCTTTTGTTTGTCTGCCATGATGTATACATTGTGTGAGTTATAGTTGTATTCCAATTTGTGTCCAAGAATGTTTCCATCTTCTTTAAAATCAATACCTTTAAGCCGATTCTATTAACAAGGGTATCACCTTCAAACTTGACTTCAGCACGTGTCTTGTAGTTCCCGTCATCTTTGAAAAATATAGTTCTTTCCTGTACATAACCTTCGGGCATGGCACTCTTGAAAAAGTCATGCTGTTTCATATGATCTGGGTATCTCGCAAAGCATTGAACACCATAACCGAAAGTAGTGACAAGTGTTGGCCATGGAACAGGTAGTTTTCCAGTAGTGCAAATAAATTTAAGGGTAAGTTTTCCGTATGTTGCATCACCTTCACCCTCTCCACTGACAGAAAATTTGTGCCCATTAACATCACCATCTAATTCAACAAGAATTGGGACAACTCCAGTGAAAAGTTCTTCTCCTTTACTCATGGTACCTTTCTCCTCTTTAATGAATTCTTAAACAAAATTATTTGTAGAGGCTGTTTCGTCCTCACGGACTCATCCAAGCGGAAAGCACATCCGGTGACAGCTGTGCACGTCGGGGTTTGTACCGTACACCACTGAGACCGCGGTGGTTGACCAGACAAACCACGACGCTAGCCCGCCACCTAAGTTATGAGTCAGGAAAAAAGGCGACAGAGTAATCTGTCGCCTTTTCTTTGCTTGCTTTGTAATCACTCGATGACCAAAAGTAAAAACCCGCCGAAGCGGGTTTTTACGTAAAACAGGTGAAACTGACGCTAGCCGGTCTACTAGTAGCGGCCGCTGCAGTCCGGCGAAAAAAGGGCAAGGTGTCACCACCCTGCCCTTTTTCTTTAAACGCAAAAGATTACTTCGCGTTATGCAGCTTTTCCTCGCTCACTGACTCGCTGCGCTCGGTCGTTCGGCTGCGGCGAGCGGTATCAGCTCACTCAAAGGCGGTAATACGGTTATCCACAGAATCAGGGGATAACGCAGGAAAGAACATGTGAGCAAAAAGGCCAGCAAAAGGCCAGGAACCGTAAAAAGGCCGCGTTGCTGGCGTTTTTCCACAGGCTCCGCCCCCCTGACGAGCATCACAAAAATCGACGCTCAAGTCAGAGGTGGCGAAACCCGACAGGACTATAAAGATACCAGGCGTTTCCCCCTGGAAGCTCCCTCGTGCGCTCTCCTGTTCCGACCCTGCCGCTTACCGGATACCTGTCCACCTTCTCCCTTCGGGAAGCGTGGCGCTTCTCATAGCTCACGCTGTAGGTATCTCAGTTCGGTGTAGGTCGTTCGCTTCCAAGCTGGGCTGTGTGCACGAACCCCCCGTTCAGCCCGACCGCTGCGCCTTATCCGGTAACTATCGTCTTGAGTCCAACCCGGTAAGACACGACTTATCGCCACTGGCAGCAGCCACTGGTAACAGGATTAGCAGAGCGAGGTATGTAGGCGGTGCTACAGAGTTCTTGAAGTGGTGGCCTAACTACGGCTACACTAGAAGAACAGTATTTGGTATCTGCGCTCTGCTGAAGCCAGTTACCTTCGGAAAAAGAGTTGAT
+
533....0.-))1+33345<?CJJBBCBJEGBB;@FJJHBDIIBHGHJHDDDDJJJGDJDEDFJJ<=J@FJGJECDE@42/+)((,,,0.33/678?::::@?AFCEHGJJJJJGIEBDIJ91112368=JJJDIGHEFJJJJBE@>999.-,)**(''*+4367=B@@?AJD?:9:98/-./0><<<=2)'('''&(++,*+<CEIJJIDABF;;;=IEJHJJHJHJJGJJJJJHHJJJFJIJJJJIHJJJ:999IJJDBDDCJGHDBIJHJIJGIJJJJHFJJJJJJJEIJFJ:99:JIHEBBCEB@.../GJJIJJJJIJJHJJJGJJJFDEDJJFGHJBB;;:8788?><2223;;<<<=ABEJJGHJJIGJHJJJJIJJHJJFJFHJJJGJEJHJJJJJJJJJHIHJGFIIJJJJJIJJJIGFEGJJIDEDHEJBDDEFEAACJJIFHJJHGJIHJJJJGGJJGFJJHGFEEDGJJJJHJJJJGIJHGFIJJJFJFJJJJJHHA@AAA@ABFJJJDIJJHIJJIEHIGJJIJGIIJIGA?=<776>=;<<<JIJIFJJJJJJGJJFIJJJJIJGJIJJJJ??>?>JCBJJJEBCD8667<?CBDJHGACBBG550'''+..0441,,'(():?@@;::;EIJFJJJFJJIJJJHGJFHECF@JIJIII@JJGJJJJIH?=75'&&.0+222;=GGJJFHHJJJJJJJJGGIGGHJG?JGGJGGIJEGJJJABA:7777HJJJJEJJJIJJJJHJGJJJHHIJHJJJHJGJJJJJIGHCEAJJJJJJJJJJJJBD+**).//789DHJJJJHIFHEDBHEJCDDJCABBIIJJGGJJJIJJJHJ@BCGJJHHGFDDHHJEJJIDDFEGJFJA???JIEEFIE8AAE<94*.>?JJJJJIJJJJJJJIJJFHFJFGC>JGHJJJJGIJJJJJHJHGFJJHJJFJJGEGHFJJ864----:=<///00...DJHIJEDCCFJHJJHJJBABJEEFJHJDDADCEJJGIJJJJJJIGGJJ?>??AB<899BFC=DCJJFGGHGHACA8CAJJJFGJJJFJIJIJJFJJJGJJJJJJJJJJIJGEHJDHJE@@@:8624@CHCFJIJA@BIJFHJJJJJJJGIJJJJJJFJJJJF''''GJJII@??@JIJFIJJJGJABBEEEJJJJJGJJJJJJJJIJIJHJIJJJJJIJJJJJIJJJIJJJJJJJHJHGGHJJJDDB<<8632125>BAGFEJIIEFEFGHEGJGIJJJJGDBA((((7'&$$%%%&(+**'&'),5((AHFGEJIIIJHJJJJIJJHJFHJJFJJHHIGGFJFJHBCBBFBA==FIHHJJJJJFIEJGJJJIHHJGICEJIGA<;=EFJFJEGJGJJHJJJJJJJIJJHJIEA@@AC>?@B?88;;JJEEIJJBEF<;;;JJGJGJJJHJDDIIDDJ?58)==CJJJBA..-----,+&%$%(+=@?:99;6A?ABGHJGGJFHHFDHGHJJGJJJJJGGEC<<=@GJHGHHJJFGE333333,==><<=?JJJJGJJJJJF??C<JJJJJJJJJJJIJJJIJGGB=<>>JJJEE>>=<@?7665::>//..889:7450//---116=,+%%'&),))(()),7-)65@BBCAEGJHHIIBCADGGGFJGJJEGE?60)1142.+,-2842225;D9777687555;2000.+*'%$$%%%%&'(()/./48@@@666*+((((11127>>>EFJEFBAEEFJFIIJJJJJHIFHFJ?===DBCEFJEJGHHHBJJ@@?:9>?=;::<?DEHGEJJHJJI@98(((0))548=<>>?HDICCDCJGJHDFJHJIIIHHFEHJJJHBFD-,,'''(&%0234//67CHIJEIJIIJJJGJJJJJHEFJEJHJHJFJIGJE;;JJJFJGJJJHIJJJ?>?<:4////142/-,---244@JJIIIJGJJJIJFJIJHJJJHGFIJJGJIJIHJFGHIGJHGGDBCCBJJJIIFEJJJGJEHJJIJIIJGHJHGJHJIJIFFGFJHJGGJFJJJFAA@B@A9:DEGBEEDJJFJJGGFGGGEHJJJJFIJECB9990-/-...=CJCBBBE@534.<>?A****DCCFDCFDDBBBBA@=FGDCFEDEHJDHEDHIJFFJAHD4454@@>889DA??>2790>GEIF<?H=ABEJCBBHDDBA<?21/0612237555=5AGIJJGJIHEJJFABG4AJJJJFJJEFFJJJHJJGIJH7666IFGCB?A2-EGFJIIJJHCDJIJFJFGGEGFJJHGHEHJBABBCEFDDE;9::CDDGGEHBDDIJGJJJJJGGEHJFJHJGIFBAA;;13))777HJIJDDEBAACFEJHF43238DFEDEJJFCAAADJHJJJIGGJHIJJHJJIJGJGJHDHIEEFGJJGJJHJHEJGJJFIGDFFGJJIIJJGJJFJJHJJJJJGJGBCCGFFH:544<;:::?48DIHHJDEJJJIJJJJHJFJGHDIFJDCGIJGEJJHIJFFFEFDIHGIJIICAB@DEDGGEDJFJDGEIJJFGEJIFJGIJEFHJGJGJHFJJCFD?=@7((((&&'?7FDHFJJJGJIHFDECFFFJEGC@BABECFB<<<=JJFHJGFJJGHFA<==@HJGECCCACA?=2'&%$&&&/6=FCDEJHJJGIHHHJ>>>>H@8,))())(():2222<@BCEDCEFIFBGEBFDJHFHJCIGGECC<;<;9:99////<11+*&%%%&/2225:::GJJEDGEEGHDJIJHDEB:DJJGEH?>;;;?=>CCDEICBB>=;;:22JC0+*//6661BBBJIIIGGI>?>>FFDFJJJDJEJGHEDFFFJIJED966EFJBEDCHFJFCCCA<::;7-++*=BDJGDBAAFEHE<<?7430/.--**++,,,JIJDHJEJIIFCDHIJ.--.JJJJJJJFIHJJJJJJJJJJJJJJJJAGIJJF6558,,,-'%$%'DC>><:4222JGJJJJJJDB=**)(()4(;>FGIJJJFJJJJEEFEFHJJJIJJJJJJJJJJGJJJJJJJHJIFEIJFDFACABCJIJIJJGFJJJIGJIIHJHFJHFF<JJCBFCBJIGGJJJJHJ@@@?CJHJHGJJIJHFIIJJ>;;JJJHJD<9858<CBEE::::@BCE>>89:JIGDEJJFGFGJJJ=<<<GFCDHJJCIEDFJJHJJJJFDF@>88677=>>??@IFHIEEDF7774444=<>@JGIJJJJIHJEGJJE;:99<;=>>HIEJJJJJJJIJJ@BFDJJJIDGJEJJC?:;C6666EE@??HGJJHJJJJJJJJGJJJJJJJIJIHEJIGFJHJJJJFJJEE>>(((*=-447024,))+.*-*-.?AGEB?9/3127CDFHIHJGJGJ>888JJGJJEEEDHJHJHJ2112>4221)''('&+''56@@BIGGHJFD;;BA>???GJIJJDFE>=<<CEJIGIJFGJGFJJHIFGJIJJFFJGJGJGJJJHJB?@@FIIJJHJJFFJJJJJJJGDHEJFGJEHCIJGJJJJJJJIFIJGJJJJJJGJIGIFFGJJJJJJIFHFIJHGII((((>>?CDJCB><::;<6AD<IIJJEJJJEHCDDEJGGGJHHJJJ@?<))000=C?989I====IJGGHHIJIFFIGJJJIFJJJGJJJJJFJEE0-,+.3<=;5.-,'&$
@Glass_F3P_7_D3_6_20_15
TCGTGATACGCCTATTTTTATAGGTTAATGTCATGATAATAATGGTTTCTTAGACGTCGAGTCTTACGCCCCGCCCTGCCACTCATCGCAGTACTCTAGAAGCGGCCGCGAATTCCAGAAATCATCCTTAGCGAAAGCTAAGGATTTTTTATCTGAAATTCTGCCTCGTGATACGCCTATTTTTATAGGTTAATGTCATGATAATAATGGTTTCTTAGACGTCAGGTGGCACTCGAGTTGATCGGGCACGTAAGAGGTTCCAACTTTCACCATAATGGAATAAAATCACTACCGGGCGTATTTTTTGAGTTATCGAGATTTTCAGGAGCTAAGGAAGCTAAAATGGAGAAAAAAATCACTGGATATACCACCGTTGATATATCCCAATGGCATCGTAAAGAACATTTTGAGGCATTTCAGTCAGTTGCTCAATGTACCTATAACCAACAGCTCAGCTGGATATTACGGCCTTTTTAAAGACCGTAAAGAAAAATAACACAAGTTTTATCCGGCCTTTATTCACATTCTTGCCCGCCTGATGAATGCTCATCCGGAATTTCGTATGGCAATGAAAGACGGTGAGCTGGTGTGATATGGGATAGTGTTCACCCTTGTTACACCGTTTTCCATGAGCAAACTGAAACGTTTTCATCGCTCTGGAGTGAATACCACGACGATTTCCGGCAGTTTCTACACATATATTCGCAAGATGTGGCGTGTTACGGTGAAAACCTGGCCTATTTCCCTAAAGGGTTTATTGAGAATATGTTTTTCGTCTCAGCCAATCCCTGGGTGAGTTTCACCAGTTTTGATTTAAACGTGGCCAATATGGACAACTTCTTCGCCCCCGTTTTCACCATGGGCAAATATTATACGCAAGGCGACAAGGTGCTGATGCCGCTGGCGATTCAGGTTCATCATGCCGTTTGTGATGGCTTCCATGTCGGCAGAATGCTTAATGAATTACAACAGTACTGCGATGAGTGGCAGGGCGGGGCGTAATTTGATATCGAGCTCGCTGGACTCCTGTTGATAGATCCAGTAATGACCTCAGAACTCCATCTGGATTTGTTCAGAACGCTCGGTTGCCACCGGGCGTTTTTTATCGTAAGATGCAAGCCTCGAGCTGTCAGACCAAGTTTACTCATATATACTTTAGATTGATTTAAAACTTCATTTTTAATTTAAAAGGATCTAGGTGAAGATCCTTTTTGATGATCTCATGACCAAAAATCCCTTAACATAAAGCGTCCACTGAGCGTCAGACCCCGTAGAAAAGATCAAAGGATCTTCTTTGAGATCCTTTTTTTCTGCGCGTAATCTGCTGCTTGCAAACAAAAAAACCACCGCTACCAGCGGTGGTTTGTTTGCCGGATCAAGAGCTACCAACTCTTTTCCGAAGGTAACTGGCTTCAGCAGAGCGCAGATACCAAATACTGTTCTTCTAGTGTAGCCGTAGTTAGGCCACCACTTCAAGAACTCTGTAGCACCGCCTACATACCTCGCTCTGCTAATCCTGTTACCAGTGAGCTGCCAGTGGCGATAAGTCGTGTCTTACCGGGTTGCAACTCAGACCGATAGTTACCGGATAAGGCGCAGCGGTCGGGCTGAACGGGGGGTTCGTGCACACAGCCCAGCTTGGAGCGAACGACCTACACCGAACTGAGATACCTACAGCGTGAGCTATGAGAAAGCGCCACGCTTCCCGAAGGGAGAAAGGCGGACAGGTATCCGGTAAGCGGCAGGGTCGGAACAGGAGAGCGCACGAGGGAGCTTCGGGGGAAACGCCTGGTATCTTTATAGTCCTGTCGGGTTTCGCCACCTCTGACTTGAGCGTCGATTTTTGTGATGCTCGTCAGGGGGGCGGAGCCTGGAAAAACGCCAGCAACGCGGCCTTTTTACGGTTCCTGGCCTTTTGCTGGCCTTTTGCTCACATGTTCTTTCCTGCGTTATCCCCTGATTCTGTGGATAACCGTATTACCGCCTTTGAGTGAGCTGATACCGCTCGCCGCAGCCGAACGACCGAGCGCAGCGAGTCAGTGAGCGAGGAAGCCTGCATAACGCGAAGTAATCTTTTCGGTTTTAAAGAAAAAGGGCAGGGTGGTGACACCTTTGCCCTTTTTTGCCGGACTGCAGCGGCCGCTACTAGTAGACCGGCTAGCGTCGAGTTTCACCTGTTTTACGTAAAAACCCGCTTCGGGCGGGTTTTTACTTTTGGTCATCGAGTGATTACAAAGCAAGCAAAGAAAAAAGGCGACAGATTACTCTGTCGCCTTTTTTCCTAACTCATAACTTAGGTGGCGGGCTAGCGTCGTGGTTTGTCTGGTCAACCACCGCGGTCTCAGTGGTGTACGGTTCAAACCCCGACGTGCACAGCTGTCACCGGATGTGCTTTCCGGTCTGATGAGTCCGTGAGGACGAAACAGCCTCTACAAATAATTTTGTTTAAGAATTCATTAAAGAGGAGAAAGGTACCATGAGTAAAGGAGAAGAACTTTTCACTGGAGTTGTCCCAATTCTTGTTGAATTAGATGGTGATGTTAATGGGCACAAATTTTCTGTCAGTGGAGAGGGTGAAGGTGATGCAACATACGGAAAACTTACCTTTAAATTTATTTGCACTACTGGAAAACTACCTGTTCCATGGCCAACACTTGTCACTACTTTCGGTTATGGTGTTCAATGCTTTGCGGGGGATTGCCAATCATATGAAACAGCATGACTTTTTCAAGAGTGCCATGCCCGAAGGTTATGTACAGGAAAGAACTATATTTTTCAAAGATGACGGGAACTACAAGACACGTGCTGAAGTCAAGTTTGAAGGTGATACCCTTGTTAATAGAATCGAGTTAAAAGGTATTGATTTTAAAGAAGATGGAAACATTCTTGGACACAAATTGGAATACAACTATAACTCACACAATGTATACATCATGGCAGACAAACAAAAGAATGGAATCAAAGTTAACTTCAAAATTAGACACAACATTGAAGATGGAAGCGTTCAACTAGCAGACCATTATCAACAAAATACTCCAATTGGCGATGGCCCTGTCCTTTTACCAGACAACCATTACCTGTCCACACAATCTGCCCTTTCGAAAGATCCCAACGAAAAGAGAGACCACATGGTCCTTCTTGAGTTTGTAACAGCTGCTGGGATTACACATGGCATGGATGATCTCTACAAATAAAAGCTTGATATCGAATTCCTGCAGCCCGGGGGATCCCATGGTACGCGTGCTAGAGGCATCAAATAAAACGAAAGGCTCAGTCGAAAGACTGGGCCTTTCGTTTTATCTGTTGTTTGTCGGTGAACGCTCTCCTGAGTAGGACAAATCCGCCGCCCTAGAATCGAGTGGCGCCTGCAGACGTAAAAAAACGGCGTGGTTAGCCGCTTTTTTAATTGCCGGACGTACGATCGATGCCCGGATGATCCTGACGACGGAGACCGCCGTCGTCGACAAGCCGGCCGTTAATTAAAAAGTTAAACAAAATTATTTGTAGAGGGAAACCGTTGTGGTCTCCCTGAATATATTATACGAGCCTTATGCATGCCCGTAAAGTTATCCAGCAACCACTCATAGACCTTAGGGCAGCAGATAGGGACGACGTGGTGTTAGCTGTGCTCGAGGTGAAA
+
JHJIJHJGHIJJJHFHJJJHJJEJIIGJGGJJJIJJJJIJJJJJIJJJJJI(''''668>>@DFG:EGJFGFCAACJHJHIHJHJJJGGJIJ@>>301;=AFJGFFEHJEDEFJC>:<GFJIJGJIJJJCIJHIHJJJ====DHJBJFDGAFEIJJHJJJJJIE@67@BJJJHJAABA=;555<<?200/334:5555=FBHGJJJJJHJJIJJJJ:9:::JFFEDJIJJCCCA@>?@74432221.6655989=<<B;413,,,@3.455'''''',,1-2-../1+++,<<<DHGIJJIHF7DD----<>J;::;@E@JJJJGJIHDJGGJFJFEDHDDEEFEFE;:;@BHFJJJEFFGFJHED>:857AGFFJHJFJIIIHJGIJGHFGJJIJJGJJJHFJHJJJJJFJJJJJJJJFJIHJIJHJGJ@AA@@>?=;973331'''()''&'34?EJJJHJJI@<<=?JIJJJIGJJJDGA?=BF55642)))))'(*189:?@AHIJIEFGJJFJ<<<<GGFJIJJHJJGJEEIJJJJJGJGJH8888JJJFJJHJ=>>=EGFJHGFFJJHJJJGDDB?<<<8552+('(../88BDHJHJGHBABABJJHJJIJJJJFJJJHGI:?000;000050023D::::A3055++++>?DBCCCGGJJEDAC@?AHJIJJJJJJJJJJGJJJJJ@?<??96<>=BDCDCHDAC>@<ACA>;.-..CF==GJJFJ>>>EEGFJHFGCB=<JJJJJJJJJJFJJIHJIFJGCDCJF998<88A?CCHEIJIJ<JDJC6666=?FJFFJFIJJHJJJJJJJJJHIJJJEFHA@88?A<922,*,-',++,-//DEHEEJFJIJ@HJJBECHIHJHCCB?BGHIJJJJFJGHJIJHJJJJJJJJDJJJJFJJJHJJJGJJHJHIJJEFGGJIJJJJJJJJJJHJJJJHGJGDHHJJJJJJECJIJFDCF??::::<<>2222JJJABAAHJCFJJJJFDDIHJGGJEHGJJJJJJFDDB@7455()>DDGFGJEHDJJA?>?>HEJJFJGFDDBD@@JJJJJJJIF666JJGIJJJFHJIJJJHJHHJJJHJIJJJHHFGJJH=BAJD,+&%%$%%'%%(+((())88;<>GJJ@<<<BEHHJJIJIJJGFGIJFHIDCB98;;HJEBECJHJHJEJJBBC>AGJGD?CJAGGJGF@AA;989;@GGFCA>+++,<?;<:&&&&(&',)+,-.--,(((<@@B9<<((&'&&%$($%7=FCFHJFGHGCAAAAJGEA@ACIEE3003578799988-,,+)<<DJJ===<>AC@999CJJCJ/:99ABBJJ?BA<IEGEH8448?=;;=55411129<;=>?CEBA@@B?ABE?B>;;:BHGEBA@?BEFJIEJJIJJEGDE;FEJGFIGHJ????GHHJEJJJIJHJHJJHIJFACJGJ;;;DFDCJJGJIGJJIJJIJJHIIJJHIHFIJJIJDJFJFGJIJFJJJJJJHJFJIJJIJJIJGJJJGIJJIEH@A88;;IJJJFAHHJE@<;9684774BJJJJGIJIIHE?==<>744233368+CC>7445:30023./35><<9IFCEJJIJJJHJJJJFJHJHEDCCGFFGJIJHJJEJEDCCEFIJJJFIHJGHHFHGCDDJFCEEHHJJJGB@=>@?JHJJJJJJJIGHJJGIJJJJJJJIJJJ@:955F?>>@JJFDEDF<:A@E>C<BHFCDHJEEHCDDGEJGJJJHHJIIJJJIJJDJJJFC2.++15555BHGJDDBC333GCD76662(();IJJHGBG@====ED>>>@CFDCBCIAJJJJJIJJJJFJFJJJJJJHFEJJJJHJFJJIGJJJJJIEIIJFEF:21/1024BDCG?;97631)&()+,,++))**+.79@F;:;8797788??==?<<9BFDDFFJJJJJJGJIHJGJJJJIJJGJGJIEIGFGHJIGJGFJJFJFJJ@??AEJEJJJHJEFEECDDDEFGGFFFFJ744469FIJIJJJGHJIJGA@DFJGIEFF@DDDFED@6555::;=>@EIF4111888:,'(=BEIJHHGJDGEJIFFCAAGH@@CABCDGIBCEHGGJJJGGCJEHJGGJ;=@BEFHJJJGFE@<?4.77773.+17-+)%%()///009@BJFGHHGHGEDEDDEJEFECHIJGEFB*)))22)@DCEIFEEC(()+02;DEEED=<::5.--)55448:=?10/.7;;?CBAA@9999EJHGGHGJJHJ??@@AGF@;:<FJFEA@BCAEJHJECBBADCJA99543:6<=0//((()6667BCCC=:;;FIIEEFDJH@@::)'''22560,++-.00000>9998==<@>>>3///4452,,)'&%%''17>?C?@@DFFFJFHJJJGHHJJJGHJGGJIA?:::;BHJHJGJJFEEFDDBJJFIHJD=<<BDA@@AFCDEEFJHJJJGJFIF?B95HEIJFIGDFEGHIJIJJJGJGIGIJEECBA;:7689FJJFGIFJJJGFHJIJEIJFIJIHGHJEF@<<8?88778843314BCEIFGJFJEIJIJJJJJJEHJHHJEJJJJCBBB??AAJJIEEDFHJFJFGFIFFHJJIJJIIHJJDGJIDGF>>@-B<.GIGGJGCDEIGJGFD@ABBIJJIJFJGJJJHIIIFEGHJFHJFFFFJHGJJJEJJJGJJEGGJDGEEHJHJJJIJJFFDIA<//////*(&%%%-26?CDDDEIIGJJJJJCBB>A@@@@FDFHHJJFIJJHGJEEECDIJJFHHJGH=<<;BJEJIEJHEIGJGJGGCBBCAA*)));>BGEFEHE<<>;<ACDBDEHJJHJHJGHJJIJIJHHJ@@>=99:<JEEFEEJ@@??JHJFEIEJIGJJJGI<:::>HJFJJIJHFJFJAFGHJJFJJGFFEFJJEFFFJJHJJJJGJDEJJJIJFIDEJFFJJGJFJEJHCDFGIJJJJJJIJJHJHJFJJJJEDFHHJGFJJHJJJHGJFGGCAABEB?;;;<=@@@?@@@@D<HDBDDEFJJ9873444HGFFHGFJGJJFFJGFJIIJJJJHGHJJGJDEFHHFDJEEGGJJCC>>1/-,-7C@GDEDFGJDEFCEHGJJFDIIFJIIEJGGIH?CD>50.-)84()76678555;CD>?>HA???IIJFFFIFGGB@7+**+-/&458<HJGI=;;89GHFDGJJJHJGGJJJFFIJ((((JFIHFJHJIFJJJJJIEGFGHJJDDDEJIJJJJDDJFHFGFIJJJGGFBBBBDJJJJIJIHJ=<<=JHIIEFJIJHJJJJHJGIJJJHA5...,)*49,**'&%&()+,)-/7=:;HCFDGC5AEDHJHDDEJJJJHFJIHGEHI:885559>>=@?AFJJA???FJHJHJJHFIHEJJJJJGGJJGEED3334;@C@<5112::7569;=>C::78;;>FGJDJFGJEDADFD7411346455=>@EIJJJGJJJIJGJCAA><<CF@C@CB==:9::AHEGHHJHJJJFIFJEFEGGJJJJJJFJIIIIJHJGJJGIJJH@<=78FJJJFHFEHHIB>??@?@:=558:BCAAB>@B@<?BDGGJ?DDJHHDCDD<DGDJJJIIJJIJJJJGIHDCD89CB==665-%%');CB@:888889:CC====JJJJICCDDFJJJJGGJGBABC763'
@Glass_F3P_7_D3_6_20_16
TTCCTGACTCATAAGTTTGGTGGTGGTTTGCTGTTGGTCAACCACCGCGGTCTCAGTGGTGTACAGTACAAACCCCGACGTGCACAGCTGTCACCGGATGTGCTTTCAGTATGATGAGTCCGTGAGGACGAAACAGCCTCTACAAATAATTTTGTTTAAGAATTCATTAAAGAGGAGAAAGGTACCATGAGTAAAGGAGAAGAACTTTTCACTGGAGTTGTCCCAATTCTTGTTGAATTAGATGGTGATGTTAATGGGCACAAATTTTCTGTCATGGAGAGGGTGAAGGTAATGCAACGTACACGGAAAACTTACCTTTAAATTTATTTGCACTACTGGAAAACTACCTGTTCCATGGCCAACACTTGTCACTACTTTCGGTTATGGTGTTCAATGCTTTGCGAGATACCCGAATCATATGAAACAGCATGACTTTTTCAAGAGTGCCATGCCCGAAGGTTATGTACAGGAAAGAACTATATTTTTCAAAGATGACGGGAACTACAAGACACGTGCTGAAGTCAAGTTTGAAGGTGATACCCTTGTTGATCAGATCGAGTTAAAAGGTATTGATTTTAAAGAAGATGGAAACATTCTGGACACAAATTGGAATACAACTATAACTCACACAATGTATACATCATGGCAGACAAACAAAAGAATGGAATCAAAGTTAACTTCAAAATTAGACACAACATTGAAGATGGAAGCGTTCAACTAGCAGACCATTATCAACAAAATACTCCAATTGGCGATGGCCCTGTCCTTTTACCAGACAACCATTACCTGTCCACACAATCTGCCCCTTCAAAAATGCAACGAAAGAACGCACATGGTCCTTCTTGAGTTTGTAACAGCTGCTGGGATTTACACATGGCATGGATAATCTCTACAAATAAAACTTTGATATCGAATTCCTGACCCGGGGATCCCATGGTACGCGTGCTAGAGGCATCAAATAAAACGAAAGGCTCAGTCGAAAGACTGGGCCTTTCGTTTTATCTGTTGTTTGTCGGTGAACGCTCTACCTGAGTAGGACAAATCCGCCGCCCTAGAATCGAGTGGCGCCTGCAGACGTAAAAAAAGCGGCGTGGTTAGCCGCTTTTTAATTGCCGGACGTACGATCGATGCCCGGATGATCCTGACGACGGAGACCGCCGTCGTCGACAAGCCGGCCGTTAATTAAAAAGTTAAACAAAATTATTTGTAGAGGGAAACCGTTGTGGTCTCCCTGAATATATTATACGAGCCTTATGGTCCGTAAAGTTATCCAGCAACCACTCATAGACCTAGGGCAGCAGATAGGGACGACGTGGTGTTAGCTGTGCTCGAGGTGAAGACGAAAGGGCCTCGTGATACGCCTATTTTTATAGGTTAATGTCATGATAATAATGGTTTCTTAGACGTCAGTCTTACGCCCCGCCCTGCCACTCATCGCAGTACTCTAGAAGCGGCCGCGAATTCCAGAAATCATCCTTAGCGAAAGCTAAGGATTTTTTTATCTGAAATTCTGCCTCGTGGGATACGCTATTTTTATAGGTTAATGCTCATGATAATAATGGTTTCTTAGACGTCAGGTGGCACTCGAGTTTAATGGGCACGTAAGAGGTTCCAACTTTCACCATAATGAAATGAGATCACTACCGGGCGTATTTTTTGAGTTATCGAGATTTTCAGGAGCTAAGGAAGCTAAAATGGAGAAAAAAATCACTGGATATACCACCGTTGATATATCCCAATGGCATCGTAAAGAACATTTTGAGGCATTTCAGTCAGTTGCTCAATGTACCTATAACCAGACCGTTCAGCTGGATATTACGGCCTTTTTAAAGACCGTAAAGAAAAATAAGCACAAGTTTTATCCGGCCTTTATTCACATTCTCCCACCTGATGGAATTGTCATCCGGAATTTCGTATGGCAATGAAAGACGGTAGAGCTGGTGATATGGGATAGTGTTCACCCTTGTTACACCGTTTTCCATGAGCAAACTGAAACGTTTTCATCGCTCTGGAGTGAATACCACGACGATTTCCGGCAGTTTCTACACATATATTCGCAAGATGTGGCGTGTTACGGTGAAAACCTGGCCTATTTCCCTAAAGGGTTTATTGAAATATGTTTTTCGTCTCAGCCAATCCTGGGTGAGTTTCGCCAGTTTTGATTTAAACGTGGCCAATATGGACAACTTCTTCGCCCGTTTTGCACCATGGGCAAATATTATACGCAAGGCGACAAGGTGCTGATGCCGCTGGCGATTCAGGTTCATCATGCCGTTTGTGATGGCTTCCATGTCGGCAGAATGCTTAATGATTTACAACAGTACTGCGATGAGTGGCAGGGCGGGGCGTAACTTGATATCGAGCTCGCTTGGACTCCTGTTGATAGATCCAGTAATGACCTCAGAACTCCATCTGGATTTGTTCAGAACGCTCGGTTGCCACCGGGCGTTTTTTATTGGTGAGAATCCAAGCCTCGAGCTGTAGACCAAGTTTACTCATATATACTTTAGATTGATTTAAAACTTCCATTTTTAATTTAAAAGGATCTAGGTGAAATCCTTTTTGATAATCTCATGACCAAAATCCCTTAACGTGAGTTTTCGTTCCACTGAGCGTCAGACCCATCTGAGAAAAATAGAAAAGAATCTCTTGCAATCCTTTTTTTCTGCGCGTAATCTGCTGCTTGCAAACAAAAAAACCACCGCTACCAGCGGTGGTTTGTTTGCCGGATCAAGAGCTACCAACTCTTTTCCGAAGGTAACTGGCTTCAGCAGAGCGCAGATACCAAATACTGTTCTTCTAGTGTAGCCGTAGTTAGGCCACCGCTTCAAGAACTCTGTAGCACCGCCTACATACCTCGCTCTGCTAATCCTGTTACCAGTGGCTGCTGCCAGTGGCGATAAGTCGTGTCTTACCGGGTTGGACTCAGACGATAGTTACCGGATAAGGCGCAGCGGTCGGGCTGAACGGGGGGTTCGTCACCAGCCCAGCTTGGAGCGAACGACCTACACCGAACTGAGATACCTACAGCGTGAGCTATGAGAAAGCGCCACGCTTCCCGAAAGGGAGAAAGGCGGACAGGTATCCGGTAAGCGGCAGGGTCGGAACAGGAGGCACAGAGGGAGCTTCCGGGGGAAACGCCGCGTCTCTTATAGTCCTGTCGGGTTTCGCCACCTCTGACTCGAGCGTCGATTTTTGTGATGCTCGTCAGGGGGGCGGAGCCTGTGGAAAAACGCCAGCAACGCGGCCTTTTTACGGTTCCTGGCCTTTTGCTGGCCTTTTGCTCACATGTTCTTTCCTGCGTTATCCCCTGATTCTGTGGATAACCGTATTACCGCCTTTGAGTGAGCTGATACCGCTCGCCGCAGCCGAACGACCGAGCGCAGCGAGTCGTGAGCGAGGAAGCCTGCATAACGCGAAGTAATCTTTTCGGTTTTAAAGAAAAAGGGCAGGGTGGTGACACCTTGCCCTTTTGCCGGACTGCAGCGGCCGCTGCTCGTAGACCGGCTAGCGTCAGTTTCACCTGTTTTACGTAAAAACCCGCTTCGGCGGGTTTTTACTTTTGGTGATCAAGTGATTACAAAGCAAGCAAAGAAAAAAGGCGACGGGTACTG
+
(((*,*,//320,+,))(&&&&$%'+.26,('&*(&).>A@AE<<<4544<;=<9992333<=<*('*/++,278;;AB@CCFFJIJJIJC@::<<CBAGEC7665.+'%$%%&,3779BCBFEBCD?6-(((*6669@2111===JEHJJJJ?331.>CJJHJHGJFFJJGHIJEJJJJJIJIEDDDDFIFEDEJJJJHJDEF??@C??EJGJFDGGHIJFFB>C=?>@AHGGFDFDJGDJEIJHDDDCEB;;;AFJEEEBBDDFDC2..,)(''(587('1'620/51,,,-8434*))++()++24@<;911/'4.(++6CE?>=>>AIEJJEHEFGJJJJHFJGFCJJA:46CEECJGJIGHJJJJHJJHGJJJICEDEHDEDFCAA99::=:99@54;;;>=:871+**+4;<7777GJJ@@@CDB?=>?GFIEJDEJJJIJJHJHJJIBAADJJJHJHEHIFFDCJJJCB@BBJEBCBFH=;8;IIJCCB@ACFJDEEEJ>=>@=BCCBB>=CDJJGFFHGIJGIHIJJEJGB@A?@>9++%%&',,,1164588@CJJJJJIJIGDFAE?546HJJJJGDFFJFJFA=**'(CDHFCDEHJIJEGEJJGJGIJJIJJIJGJJJFEDEJIJGJFDIFJJIJJGJJJJJJFDEJHEFHJJJJJHJJJJJIHJJJJJJJJJJJIECDBA<112@??AIGJIGEJJGHJFJB:99:0//+(/((776.,>>??FIIJHEA@>@?BBGJJJIFJIHF7777FGJGJGGJJJDDACFEFHB===?FD@<55*9<<6678@??:3.35****0**''&'&(&%('&'%%&&'')*+2:;;<>CD9999@E?JJJHJIJJJJJ221310.*136:<JIJEEDCEC((()>/.*)'$$$%%&(%%'+'*),002--,-.**$$%$)'.211/3<;9::;GFFJJGGHEIB@@AGIIJFJFGJEFJJJHFGJJJJGE9335>@DEHFFC00057.96-123878?=@@EIGIJGFJF9886224899-.-...;::=;99;<><=@AI<<<:>???62123<=<<AIGJEEDDFJFDIDJJDEHJJJJJJJGFGEFIGHHGHG?>.+..::::=??G@FIIFEGB87786667=FD===AJGJJIIGJGIJJGEGIJGJ<=<<?<<<65593103519;IBBBBF@?@@JJJDGC9AHEJEGHJJIJJEIJJHFJJIHHJHIFEGJJJIFJJHIFDCJJJDA76/(*..019=?AH;<0)))**756AEGEEDGGIJGFGGJFHJADEJJGFIJCAGJJEGFAA>>;;=EJJBBACJJHJJJGHHJIIJJHJJJJJJJIJFGI@@@EHJJJG??;///JJJIBC84226494,-29=?JIIJGJGFIGJGIJJHGJ6666JDDB689;:;(%%'/332;788;4212A??BEBCJGBBBBIGGJIJJJJEDJJFGAAA?54479<=10.-+))*+01)),,')<@EHIFB=23<>@@ADD@?F@?>??@BCA?<?:8.('+,-+)()*&%'%%*0158554005:<9772&&&)**67:;=BB;:::FDC<646EED@????@DF>==2-,-.//)/-,,-6,+**+,2;<<?@@?5228:1-,-//456>787:3&&&&*'''(),6459ABBC@I::;=2111=;=5111BEHFGB88BCCBB64772647768EJG>:9612?CDJFJ=>EGIJIHJH<;::GGGJJGJJJJFHACFB@::;:8::;=>?JGFFECBCDJBAACBDEGE::::HEJHJJJHJHJFHJJEGJJJFCDB;4310+*++588@CEFFGHFF@;::FJJHHJJJFE:94(=>>JJGGJJJFJJFGGJFIHJHJGHJJJEEDHJJFDC:((((+0,3)))(***%%&''&(&($$##)+//1*4112087//1;E7760//1=<89;A200031/00778@C888JGICDDFFBADIJFJIIJJJJIJJJJJJCA<JEEHDJFGFIHJJJJJIJJJJGJGJDEDJGCEEEFJDDAB=3/,,/7?@AGDHCJGJJJJJJJEEHGCJJJEJHDEFDEDJEEIJJJJFJEGIHDEEEIJJJJCA@B@A?98::<?:3++FGJJJJJJHG81''&%&&&006;41114**--.-..&&%''1<43337:1**+(***;?2223BDFJJGJCCAB>?=<=0//09@:::9==:11+0-*)-1*(''+,-..>9AA@GIHJJEDBCBGGHJFJJEHJGHHG@=////4428;8;F<<<=FAAA?C?>A@DHGJABCEJEIGFFFDAC;998<;=-,++''),,,-//.18,-./6/7?DGDDED8---CDC>7677GJJJJJJ@AAJJ983.''''78=@@?=>@<4226?>?FHHIFJJA@>@GJA@DFJJJFJHJJGFJJGDCDC==?</0/.026778::8699:<88<=9//../*)&(758:<7635;?@:7657@GEGFFEFCBHJEDEBBDDJJJI644:;88766=0+)&&-/122=<>=?<@?BA:989:777:/..(2');>JJIFCHC6559-))*3321554/.)''(++/49,+*))(((%%(&&((((6AA?:6<>5ACBCBCDBDJHE@CBHGEIFCD?=100)''))+'(''(()*0/-+,((((/35...)'&&)%$$%'/89<@>HFEJDFIHGBHFEJIJHA@ABHHFIJDEJ><=FFEHJJHJJFEHDIIJJJJJHIEDEA?<<?66542/13555<>??:93112432154431125:;::?@@@CC8876;=99=>???BEE=<<=CFHJJEF9999IJJEDEFEEGJHEEEHEHHGGHHEDD22229799:=79-+,,....043;ACJHHGHJIHF??@@B;5556IFJJHGGDEGECECDFEHJ>7:::=GFHJEJJ<:99<<>CCEDJDGA9999H=8644,+)(../9200140.+-.12245>AECFJ@?@433666446584--,+(&&%&$#$%%'()*)-*,-136@D>?@?EEHEEJD@@>4444:000125///9989>AEJJGJJIJ222EDGJJFJGHFJFJG=:F><:.*;,+.8;AAIEJHJGIJHGJHJJGGFFFGGJJJIGE?>)'&$'&)))),(%$$$$&',(+)),,&&%&(DHFIHC;;1((%&&%%%'&***++;<>ABDEGJFEJFEFDFEHEC==<<'''(84455@A>==@@JFFEIJHJJF=::<=H?>=8*')'(+7=>AGEFJIC9<830/,,--0013>AEEJH@===CFFFDBCGFJJJIHFIEJIIGIJIJGGEGJFFJJJJJJFAJFJHJIJFJJJJJJ??=><=<;BCDE774333.///20//0>GGBEIJHIHHJFJHJIEDDA=773146:;6666>>>ACFJGCFHIIFIJHFE556DJGJJHFEE;100079;GHHGEJHFFJJJFJDHHGC87;CGJ????<8@?@@AIJ<ADGIHDD===../07-...;850**((*+.//:99;;>>?:99*))(+*''4:<9EBHGAA>>:4((5+(5565731.,++''(*5>@BBE9999BFECFEDC8843.+*)+,+./'''''''())+.((77<BA2111++-/))(((()**''&')'''%$#
@Glass_F3P_7_D3_6_20_17
CCCGTCATCTTTGAAAAATATAGTTCTTTCCTGTACATGAACAGCTGGGCATGGCACTCTTGAAAAAGTCATGCTGTTTCATATGAATCTGGGTATCTCGCAAAGCGTTGACGCCAGTAACCGAAAATAAGCAGTGACAAGTGTTGCGGCCATGGAACAGGTAGTTTTCCAGTAGTGCAAATAAATTTAAGGGTAAGTTTTCCGTATGTTGCATCACCTTCACCCTCTCCACTGACAGAAAATTTGTGCCCATTAACATCACCATCTAATTCAACAAGAATTGGGACAACTCCAGTGAAAAGTTCTTCTCCTTTACTCATGGTACCTTTCTCCTCTTTTAATGAATTCTTAAACAAAATTATTTGTAGAGGCTGTTTCGTCCTCACGGACTCATCAGACCGGAAAGCACATCCGGTGACAGCTGTGCACGTCGGGGTTTGTACCGTACACCACTGAGACAGCGGTGGTTCAGCCAGACAACCAGCAACACTACCTGCACCTAAGTTATGAGTCAGGAAAAAAGGCGACAGAGTAATCTGTCGCCTTTTTTCTTTGCTTGCTTTGTAATCACTCGATGACCAAAAGTAAAAATTAGCCGAAGCGGGTTTTTTGCGTAAAAACAGGTGAAACTGACGCTAGCCGGTCTCTGGTCGCGGCCGCTGCAGTCCGGCAAAAAAGGGCAAGGTGTCACCACCCTGCCCTTTTTCTTAAAACTGCGAAAGATTCTTTCGCGTTATGCAGGCTTCCTCGCTCACTGACTCGCTGCGTCGGTCGTTCGGCTGCGGCGAGCGGTATCACTTCACTCAAAGGCGGTAATACGGTTATCCACAGAATCAGGGGATAACGCAGGAAAGAACATGTGAGCAAAAGGCCAGCAAAAGGCCAGGAACCGTAAAAAGGCCGCGTTGCTGGCGTTTTACCCACAGGCTCCGCCCCCCTGACGAGCATCACAAAAATCGACGCTCAAGTCAGAGGTGGCGAAAGTAAACAGAGCTATAAAGATACCAGGCGTTTCCCCCTGGAAGCTCCCTCGTGCGCTCTCCTGTTTCCAGACCCTGCCGCTTACCGGATACCTGTCCGCCTTTCTCCCTTCGGGAAGCGTGGCGCTTTCTCATAGCTCACGCTGTACGGTATCTCGTGGTGCAGGTCGTTCGCTCCAAGCTGGGCTGTGTGCACAAACCCCGTTCAGCCCGACCGTGTCGCGCCTTATCCGGTAACTATCGTCTTTGGTCCAACCCGGTAAGACACAACTTATCGCCACTGGCAGCAGCCACTGGTAACAGGATTAGCAGAGCGAGGTATGTAGGCGGTGCTACAGAGTTCTTGAAGTGGTGGCCTAACTACGGCTACGCTGAAGAACATCTGGTATCTGCGCTCTGCTGGAGAGAGCCAGTTACCTTCCGGAAAAAAGTGGTAGCTCTAATCCGGCAAACAAACCACCGCTGGTAGCGGTGGTTTTTTGTTTGCAAGCAGCAGATTACGCGCAGAAAAAAAAGGATCTCAGATACCTTTGATCTTTTCTACGGTATGACGCTACGTGGAACGAGAAACTCACGTTAAGGGATTTTGGTAGTCGATTATCAAAAAGGATCTTCACCTAATCCTTTTAAATTAAAAATGAAGTTTTAAATCAATCTAAAGTATATATGAGTAAACTTGGTTTAGACAGCTCGAGGCTTGGATTCTCACCAATAAAAACGCCCGGTGGCGACCGAGCGTTCTGGACGAAAAATCCAGATGGAGTTCTGAGGTCATTACTGAATGTATCAGACAGGAGTCCCAAGCGAGCTCGATATCAATTACCGCCCCGCCCTGCCACTCATCGCAGTACTGTTGTAATTCATTAAGCATTCTGCCCGACATGGAAGCCATCACAAACGGCATGATGAACCTGAATCGCCAGCGGCATCAGCACCTTGTCGCCTTGCGTATAATATTCCCCCATGGTGAAAACGGGGGCGAAGAGTGTCCATATTGGCCACGTTTAAATCAAAACTGGTGAAACTAGCCAGGGATTGGCTGAGACGAAAAACATATTCTCAATAAACCCTTTAGGGAAATAGGCCAGGTTTTCACCGTAACACGCCACATCTTGCGAATATATGTGTAGAAACTCCGGAAATCGTCGTGGTATTCACTCCAGAGCGATGAAAACGTTTCAGTTTGCTTAGATGGAAAACGGTGTAACAAGGGTGAACACTATCCCATATCACCAGCTCACCGTCTTTCATTGCCATACGAAATTCCCGGATGACATCATCAGGCGGGCGAGATTGGAATAAAGGCCGGATAAAACTTGTGCTTATTTTTCTTTACGGTCTTTAAAAAGGCCGTAATATCCAGCTGAACGGTCTGGTTATAGGTACATTGAGCAACTGACTGAAATTCCTCAAAATGTTCTTTACGATGCCATTGGGATATATCAACGGTGGTCTTCCAGTGATTTTTTTTCTCCATTTTAGCTTCCTTAGCTCCTGAAAATCTCGATAACTTCAAAAAATCACCCCAGTAGTGATCTTATTTCATTATGGTGAAAGTTGGAACCTCTTACGTGCCCGATCAACTAGAGTGCCACCTGACGTCTTAAGAAACCATTATTATCATGACATTAACCTATAAAAATAGGCGTATCACGAGGCAGAATTTCAGATAAAAAAAATCCTTAGCTTTCGCTAAGGATCGTGCTGGAATTGGCGGCCGCTAGAGTACTGCGATGAGTGGCAGGGCGGGGCGTAAGACTCGACGTCTAAGAAACCATTATTATCATGACATTAACCTATAAAAATAGGCGTATCACGAGGCCCTTTCGTCTTCACCTCGAGCACAGCTAACACCACGTCGTCCCTATCTGCTGCCCTAGGTCTATGAGTCACTAGGATAACTTTACGGGCATGCATAAGGCTCGTATGATCTATTTAGGGAGACCACAACGGTTTCCCTCTACAAATAATTTTGTTTAACTTTTTAAATTAACGGCCGGCTTGTCGACGACGGCGGTCTCCGTCGTCAGGATCATCGGGCGTCGAATCGTACGTCCGGCAATTAAAAAAGCGGTAACCACGCACTTTTTACGTCTGCAGGCGCCACTCGATTCTTCGGCGGCGGATTTGTCCTACTGGGTTCCACCGACAAACAACAGATAAAACGAAAGGCCCAGTCTTTCGACTGAGCCTTTCGTTTATTTGATGCCTCTAGCACGCGTACCATGGGATGCCCCGGGCTGCAGGAATTCGATATCAAGCTTTTATTTGTAGAGAATCATCCATGCCATGTGTAATCCCAGCAGCTGTTACAAACTCAAGAAGGACCATGTGGTCTCTCTTTTCGTTGGGAATCTTCGAAAGGGCAGATTGTGTGGACAGGTAATGGTTGTACTGGTAAAAGGACAGGGCCATCGCCAATTGGAGTATTTTGTTGATAATGGTCTGCTAGTTGAACGCTTCCATCTTCAATGTTGTGTCTAATTTTGAAGTTAACTTTGATTCCATTCTTTTGTTTGTCTGCCATGATGTATACATTGTGTGAGTTATAGTTGTATTCCAATTTGTGTCCAAGAATGTTTCCATCTTCTTTAAAATCAATACCTTTAACTCGATTCTATTAACAAGGGTATCACCTTCAAACTTGACTTCAGCACGTGT
+
)(,(067:22333<>DJIJJD<;;<5>>E?FED=7533(''',.-.(((?88679:>@;;==DJJFJJGJGHJEGD@@@9999>22216A;;<AFHFB<..++-/7))))*))*+''&)-8840/+'%$%$##$,6AIBAABDCB>8///343/+*+-2227;:779C93000111.149:EHFGFGA-,,4A=>>EDGFJCA5>:876768;?D?@?DJ8GFGFAFDAB=B@77731>><?;<==>20226=>8FDHFBBHFEGGJBCAFGHFFDDCAHGDFEFJJFGJHHGDEFJJEIJEIE8888EG=8<52:D**JJHJJFIEJJFJGIJ<:;?;<IIGGJHIIFJGFHJECFIEIHFJGJIBACCJDAIFBBBABEEJIJHEGFCD=88'''&)3.335CBA@@DCGDDEEFJJ;;;<H@66..331--/33480/..-+-/3346---(((-'$'''**('&%%$$%)+.**(+*+*''&%%%&'%'$%''&(79;:78A?A11140-,./23886654676/,,-0:@@ADED>00003;5AD/,,*)4331133;:ABECFBCDBEFFACCE:99@75,,+/-%&&&((2;<BF=::9:6455+&&'229AA?9889A55GDCCBB@AB@::93/+++&'$%&&&&&,,.-,,,.,-(')/43<BBFJGJJFGGCCBGDC77:B>?>>EJDD==A@@C887&)*0''%%$&)2A?>>555>0BECEHDEAA<>?>?<:;;?BCC:::BBADB;33340)(()*(''''(,016;:433/,+,/1*+*)((((%%))(('(+8:CFBBCEFJJIGJHJHFFJCFHHE@7=>=@?<:99795545<=ACD?>AA@78BB@@DGDEEJDCB<@@AAB?DCAA:CDDCGHJHJHFGCDCEBGJJJJ;::955:8,''''4;=BCIJEAB>E=DCBAA=,++,8:88???EF;::===87779889FEDDD@>;62+++-,***++-.,-,,*++++,/-,-./34/+**,/149<<;;8840012>>(''&'''((()-4//./.4,++-0235;B>>987C@AAFJJJECB8223?8;?@:E>?BE?/)))=JBA>@BBCCBBBD??889898;/4=BJJDJ@4(((6921,)*%%&(*///=A>><666668:;:;<4547A;;::@?65(&&(17:77:,8:67:943+)()-0/.*))))&(;>EIJGHEFGD622232+)(((-776764563112532++--523//025=89@F;;;:;:;9899GF8888889?:555><;AB987=>EGGB****BECEJIJJ@*'''3&%%%')---125555700;?EF=>?HCF...*'''+0'(/''&&((,-++,655----001//-)))*)%&%'()**2,*((-.11,)()''*'''&%'%%'(677>;::;?=>>@<<<9<?AHGJJJEGDEAB@DHGID?@@?HCBCCBA@@99888;1001@98:871*),-/./))('&,&&&&&21,/005446,-+-*)&%&'(:9::'%$$&/263--('*0*((&'(97(<?ED@CF:8310****333:=??7558AAD@@BCB81111+%%%EEFJDHFHFJGJJJJJJJJGJJFJ6559-+++140/1(&&&24784445>CGA:5+**)'%%&(+--.//45:85*''23521/0:;433'%,?BB>>??DFE?==)))).,,,+++*++)('%%%&,+))-4112;8:;:<530/0:AFGJGFHB1/.-))''))**+)))*3+*+.,22133<<G&%%&%))(('+352/08DEBDAFFJJJ@@?----/::HFHJJHFJJHJCBCBCJFBBGE>>??B<<81--,*,,,-0CDFEC<;;;;CCECECH===;@?AEEHGIJJEHHGJHHGJFJJGJF===>BCEFJGJJJBD@A<:10.*''%)'(../01;<;;=DJDF@CA@861*'&&$&((%%&(++;=?A@>??@3-,,.:::<<<@CGFCD@@A(''*(4356410012+**()*+35FJJGHJCEJGIJIJJJJJJJJJE=99@?B58-+++2<9:?JJJD6667@BII5444CADFC;<@+==<<?EJCCAAA?;:<:76700/=JEEFBBCCFJJHJDHIE?<=.-*'(+/<>@EHGFFG@CC;4444<G;73($$&'***;@JEHGHJIJJJ<<<<@B??>=@>@?>;<B:JIEJJJJJIDJCGFJJGFFGFE<EH@HFCH=;<<CEGE?>0+A=?=655857DEEBBB<<;;,,++(('&&'.3=@?CE<>><?;;>J:888JJJJJJFJJJJ3*';8=;;<?CD<32+EGGGDHFJIJGJJA=3>>=834:---:::>GJECFGEHDEFEJDDDDJJJJFJGJ6)*7+$#$&%&&3JEFGJGEEHGJGEEIGJJIGIJJJJJHHJHBAB@FJ962)(((/;;>=>@@<<<;?C=<;<6777:889789??@4=>CCJBDEJHJJGJJBBCFA;;-+*++>;:9--.00944445526711117=?@BCBAHJFGJJFIJJIHJHJJJE?>>8=;<=AJ;+*))''')%%%&-.187?BHBCC43342+-45>?D@<998;;78GFJIJHJJJJJIJHIGHFHFFF,++,/1/./12//01;954-)+6+('(3014@ACJHJEBBFDJFJJD;::<>852.-*''%%*+245:9(''')(*()(%%(++--)*,89:<==FGJJHJJJHEGJJJGJ9103,,,,45442234??DCFEGEJGEFGFHJEFIJJGJHJJJJJIEEJJJGJJFJFJFEFJJDEDFEJGGJC999AE?<7873+-:;@HDB@CDIGD@@A>?<....@AEFAA<9:;JAC7@:BABHFFDB(('&'%%%%%%'555568;;==?CJEJGDCDA;78@@=4477%%%%&&(41*)*8>EDEEDIHJGEIEGJIIA>+*,/)*+8,+/2@DB972)DDGEFHG?41*A<AB;;@BAAAEJJIJFIDDFE===//./DA>6777;9877560,,*&&'+&%&%&&)27787547;*889::997555,*)('$###&')((&&-.79;:<>ACJGF:??=>@4------*,)1+((,,>==:94231+-((),++&&'(.)*&&339:;=CEFDBIFJJFHJJJBJGGJIJGG?600094*..1:11:;?@@A:788?55579CCFEDCABCFJHGECBA97+''/0/1.,++;FBCDCJJFJJJFHIHIEJFJJJEHGI?=FJEAAB@D5---*64789=FAHJGJGDJJJFFEIJHJJJFHJJGDE<?C0///?A?@ABIFIJJEJJJGHDGHGJICB=DE2113/.-.2(,.-)4224EEFJJJJIJCBA>=8,203322111<==A?*(((*+4?>J=>9A6445IGFFD<<<:<<EGFIFJGJJJHHJFHJJGJGHJJBBA<=33499876777710/011;6556JJIGF=;<989DDHJ;::>AA8924453767IDCDGHFJJJFIIHFJJIHJIJJGJGHGGGEDFJHGJF@1000:9;AADFHGHJHFJFJGJJGJFCFCA>=>EC<@F<9C<@IEGACD63@ABA/../FFCCDB=HEG9-,,.)'')'%)@GJDJFFDGFED;786BIJEGCDGEDJ6532--**-)
@Glass_F3P_7_D3_6_20_18
ACCAGGCAACAAACCACCGCTGGTAGCGGTGGTTTTTTTGTTTGCAAGCAGCAGATTACGCGCAGAAAAAGAATATCAAGAGGATGGCTTGATCTTTTCTACGGGGTCTGACGCTCAGTGGAACGAAAACTCACGTTAAGGGATTTTGGTCATGAGATTATCAAAAAGGATCTTCACCTAAATCCTTTTAAATTAAAAATGAATTTTTAAATCAATCTAAAGTATATATGAGTAAACTTGGTCTGACAGCTCGAGGCTTGGATTCTCACCGAATAAAAAACGCCCGGTGGCAACCGAGCGTTCTGAACAAATCCAGATGGAGTTCTGAGGTCATTACTGGATCTATCAACCAGGATCCAAGCGAGCTCGATATCAAATTACGCCCCGCCCTGCCACTCATCGCAGTACTGTTGTAATTCATTAAGCATTCTGCCGACATGGAAGCCATCACAAACGGCATGATGAACCTGAATCGCCAGCGGCATCAGCACCTTGTCGCCTTGCGTATAATATTTGCCCATGGTGAAAACGGGGGCGAAGAAGTTGTCCATATTGGCCACGTTTAAATCAAAACTGGTGAAACTCACCCAGGGATTGGCTGAGACGAAAAACATATTCTCAATAAACCCTTTAGGGAAATAGGCCAGGTTTTCACCGTAACACGCCACATCTTGCGAATATATGTGTAGAAACTGCCGGAAATCGTCGTGGTATTCACTCCAGAGCGATGAAAACGTTTCAGTTTGCTCATGGAAAACGGTGTAACAAGGGTGAACGCTTTCCATATCACCAGCTCACCGTCTTTCATTGCCATACGAAATTCCGGATGAGCATTCATCAGGCGGGCAAGAATGTGAATAAAGGCCGGATAAAACTTGTGCTTATTTTTCTTACGGTCTTTAAAAAGGCCGTAATATCCAGCTGAACGGTCTGGTTATGGGTGGATTTGAGCAACTGACTGAAATGCCTCAAAATGTTCTTTACGATGCCATTGGGATATATCAACGGTGGTATATCCAGTGATTTTTTTCTCCATTTTAGCTTCCTTAGCTCCTGAAAATCTCGATAACTCAAAAAATACGCCCGGTAGTGATCTTATTTCATTATGGTGAAAGTTGGAACCTCTTACGTGCCCGATCAACTCGAGTGCCACCTGACATCTAAGAAACCATTATTATCATGACATTAACCTATAAAAATAGGCGTATCACGAGGCAGAATTTCAGATAAAAAAAATCCTTAGCTTTCGCTAAGGATGATTTCTGGAATTCGCGGCCGCTTCTAGAGTACTGCGATGAGTGGCAGGGCGGGGCGTAAGACTCGACGTCTAAGAAACCATTATTATCATGACATTAACCTATAAAAATAGGCGTATCACGAGGCCCTTTCGTCTTCACCTCGAGCACAGCTAACACCACGTCGTCCCTATCTGCTGCCCTAGGTCTATGAGTGGTTGCTGGATAACTTTACGGGCATGCATAAGGCTCGTATAATATATACAGGGAGACCACAACGGTTTCCCTCTACAAATAATTTTGTTTAACTTTTTAATTAACGGCCGGCTTGTCGACGACGGCGGTCTGCGTCGTCAGGATAAATACGGGCATCGATCGTACATACGAGCAATTGGAAAAAAGCGGCTAACCACGCCGCTTTTTTTACGTCTGCAGGCGCCACTCGATTCTAGGGCGGCGGATTTGTCCTACTCAGGAGAGCGTTCACCGACAAACAACAGATAAAACGAAAGGCCCAGTCTTTCGACTTGAGCCTTTCGTTTTATTTGATGCCTCTAGCACGCGTACCATGGGATCCCCCGGGCTGCAGGAATTCGATATCAAGCTTTTATTTGTAGATCATCCATGCCATGTGTAATCCCAGCAGCTGTTACAAACTCAAGAAGGACCATGTGGTCTCTCTTTTCGTTGGGATCTTTCGAAAGGGCAGATTGTGTGGACAGGTAATGGTTGTCTGGTAAAAGGACAGGGCCATCGCCAATTGGAGTATTTTGTTGATAATGGTCTGCTAGTTGAACGCTTCCATCTTCAATGTTGTGTCTAATTTTGAAGTTAACTTTGATTCCATTCTTTTGTTTGTCTGCCATGATGTATACATTGTGTGAGTTATAGTTGTATTCCAATTTGTGTCCAAGAATGTTTCCATCTTCTTTAAAATCAATACCTTTTAACTCGATTCTATTAACAAGGGTATCACCTTCAAACTTGACTTCAGCACGTGTCTTGTAGTTCCCGTCATCTTTGAAAAATATAGTTCTTTCCTGTACATAACCTTCGGGCATGGCACTCTTGAAAAAGTCATGCTGTTTCATATGATCTGGGTATCTCGCAAAGCATTGAACACCATAACCGAAAGTAGTGACAAGTGTTGGCCATGGAACAGGTAGTTTTCCAGTAGTGCAAATAAATTTAAGGGTAAGTTTTCCGTATGTTGCATCACCTTCACCCTCTCCACTGACAGAAAATTTGTGCCCATTAACATCACCATCTAATTCAACAAGAATTGGGACAACTCCAGTGAAAAGTTCTTCTCCTTTACTCATGGTACCTTTCTCCTCTTTAATGAATTCTTAAACAAAATTATTGTGGAGGCTGTTTCGTCCTCACGGACTCATCAGACCGGAAAGCACATCCGGTGACAGCTGTCCACGTCGGGGTTTGTACCGTACACCACTGAGACCGCGGTGGTTGACCAGACAAACCACGACGCTAGCCCGCCACCTAAGTTATGAGTCAGGAAAAAAGGCGACAGAGTAATCTGTCGCCTTTTTTTCTTTGCTTGCTTTGTAATCACTCGATGACCAAAAGTAAAAACCCGCCGAAGCGGGTTTTTACGTAAAACAGGTGAAACTGACGCTAGCCGGTCTCTGGTCGCGGCAAGCCAGATCCGGCAAAAAAGGGCAAGGTGTCACCACCCTGCCCCCTTTTTCTTTAAAACCGAAAAGATTACTTCGCGTTATGCAGGCTTCCTCGCTCACTGACTCGCTGCGCTCGGTCGTTCGGCTGCGGCGAGCGGTATCAGCTCACTCAAAGGCGGTAATACGGTTATCCACAAGTCAGGGGATAACGCAGGAAAGAACATGTGAGCAAAAGGCCAGCGGAAGGCAAGGAACCGTAAAAAGGCCGCGTTGCTGGCGTTTTCCACAGGCTCCGCCCCCCTGACGAGCATCACAAAAATCGACGCTCAAGTCAGAGGTGGCGAAACCCGACAGGACTATAAAGATACCAGGCGTTTCCCCTGGAAGCTCCCTCGTGCGCTCTCCTGTTCCGACCCTGCCGCTTACCGGATACCTGTCCGCCTTTCTCCCTTCGGGAAGCGTGGCGCTTTCTCATAGCTCACGCTGTAGGTATCTCGGTTCGGTGTAGGTCGTTCGCTCCAAGCTGGGCTGTGTGCACGAACCCCCCGTTCAGCCCGACCGCTGCGCCTTATCCGGTAACTATCGTCTTGAGTCCAACCCGGTAAGACACGACTTATCGCCACTGGCAGCAGCCACTGGTAACAGGATTAGCAGAGCGAGGTATGTAGGCGGTGCTACAGAGTTCTTGAAGTGGTGGCCTGACTGCGGCTACGGCTCGAAGAACAGTATTTGGTATCTGCGCTCTGCTGAAGCCAGTTACCTTCGGAAAAAGAGTTGTG
+
(((&&&%(('&&')*,,/.//-/.,-+,--3354489<A=<=?DFFHEECCJGJJEFEF::878730058;,+++++,0//..35'''))$&&',,,4132565355,,.3<764444347633132;EB??=@@HICJHJJJJJEGDBHCHIB@@./734::<:9=>JEJCBA5<=>>;5566AFFJJHDHAJCBFJA?.%&&))96346ABGCFFHFFGHGJIHFBG:89;EJJHEFDFJEJJGH=<;<D=<=@DB@?>?@A<;9798(''(/.0BEJFJJGDAEEGIJCBAB<;;;DBABDHHJG><<<@HJGJJIJGJJJCA***+3>>;;>@@333389('+-45//<:.*''*+@CDADCCA??@DII<;;;D@=:;<CCCDIEJJFJJJJIGJJHFJHJIIJJFFGGIJFJIDJJIFJJDEE@BBGE@ABCIJJGJJGFEIJIJHJJHIJHGJEJGDGJJFJJFIJJJGJDEHFJJFJGJJJFJJGJDHIEGJHJJFJJJJJGEJJHGIIJGJJJJFGGJJJH===EJG><<;@A@?989DCAEGFC1111CD---10779CFGJJJGJJJGFCGFJD/..--111JJD@@@D<;::??>?JJJJ<;;<2.-&%%%,24JGEGJG;;;FJHCH3223?A@@JJJJJABAAJHJHGJFJJGJJI>==7C999;JJJJJJIJAABJJCFHEJGHJJJJJHJHGHGJJJIJJJJA44>EHIHDCG>>>EJJHJJJJHJJIJIGIGJJIHGJJJJGGJHJJHE:20.5/210*&&&%&%,)=<;CCDCC?>?>>CJHJJJJJJJJIHJJJJEEGJIJJJI@788JJJJJHEGJHJHGJIJJJJIJJJFF??JCBFGJJJJJIFJHJIJFJJFHJIJIJJIJFJHJJ87;'A400180-*.>CECEHFGGIGJJJJIJJJJJJIJIIJJJJHJJJF++++&%%%%4'5@DHGJJIJJJHJGJHHIJGJJFJJHHJGA==>>ACDIHJJJFHEFJJJJJFDA++?AJHIJIJI>?=5,+*+(',/8=<=<><:77:;@889BCEEED4FGHDIHCDH:::;BAAA@IJHJHECFJJHGDDBECABEEBDCBDJGGB==AAJ:EDDJFDCEJGJCBB68)4.00)'''../<;<87>>=876773333AA<8545676))%%%&))))+468:320+3<=B@GCFGHIHJHJFHIGJJJJEEEEGGEAABBGJHHJHJJFCJJ:888=<>CAJJJJJEEFC:33<=?7778?><>>>9628<9;;<EFEFJCF@@AB:;643=45CDEFDFCFFJGGJEHHFEDIHJJA::;;@D764/04/0=ADDDD::JJJJJIIJHJJFBCCBDCDGGIECEJJJJHGIJJJIJJIGIJE?44456;209EG:6269:=4+*<<=DDGGFJJ34HIJGFJGJJJJJJJJJJJHFJJGJJJCC@CD<<HHJFJJIEIJFJJHEJECGIHIIGJEJGJFGFGIJJDJJFECFEJ>99791101300((&%&&9:666:=334DGDGJHJC>75/1BEJJGFJJJJHHB;6JJJJJJJJJJEEJHGFJIDJFFHGJDDBEAAA;98''''('''(8:?853302.,+,,,,,@ECD7''''//-.--)(%&((-2(.(&&)*BFEDCCCADJIIJAA@AIEDEAA=CHHHHDDCDHG>>ABGFJEJEFIIJIJJJIJJIJGEGIIJEGFJGDDB>>>>FDIJGJJHHJJGJJJJEJJHFHDJ54334=?HJCCEFJGGIJIDEBAC82(''(*('(5689;21129:4465-78-,,1--88;>?ABFGEGFAA:96:66<=CJJJIJHHFGJIJJJJIJJIJEJJJJIGJJF>>;0/3)(())('()5:ABEFHJIJJEGFFHGIJGCDDED8889EGIIGJGJJJJGJHJJIJIJJJJHGEEBDIDH:21-)*:;<==8628<=>JJJEIJJGHIFD@JJFJJJJFJIJJHGJJJAAAFJGHGJIJHJ8888FHJIJDDC>==>GGJJFIJJJJJJ=:::>EJHGFFFGGIFEBIGFHEECCD@A>BGEEGJJJGJJJGJJJFHJHJFGACCEDCBFHCBEEBCEEFFJFGJJJGE@??AGA=67JFHHEHJHGIEGCCEJFHIGFECDCCABCCFJFFFEDJEJHGIFHIBEBBCFEHHJJ=>9+-ABFCDG62ADJJEFJDJFECDDGEEDGIDEDEFECCEBDCDDBCGDBCDBCAA3/065-,,,19:>::>>76-.345566B@@@@EFH?FEHFJHFGAACDJEDDG++-7<BDDJB>CDCDABA=>=>F+***@B@@BA?=;;<B:BFEHGJJEEFFEDFFDC@?A=<,,+,>>?EFDB@><;<<=BBBBA@ABBBBCBCB@@A@>>=BCE===:2/23>CEHJCABBBBEDDGFBECEIEEDFJJJAEFDBCEFJEECBCCHFEGCCBCEEEIIDFGGD>>>?CDICDHDBBDFIA???CACABBEDGFEEJHGFB@@?@BD?33357?D<DDBCDCCCBCEIGFCJ>00004.-.-4789@F?>44335...::BDC@AAAHHEFECGHEEEA@JGDE?FBBFJEJECFHIJFDCD@@?@ABFEDHHCEBIGEC331'(%$$%(*,.-..*+,7:CCEDA@@@G?DJEGHGJF@??@FEEDG@@@?BBABJJAA@@B>.,,,,-)(()A><=<><<=>DAAABHBBC:;;>?>=A@BFIEDECABC741116:8;:;99::DDCBCIHAEBACDCEEDCCDB<<<>;88648<@@@@B>>??<954578889982,,,10--.5:32265:;;:JJJGHIJHHGJHJJJEJBBCAA=>?>>=@FJHJFG6556=@DHEECBGJJHEB>=///94,,,.3;>;70--.15;====6544<+)%&''))*00.0/0/)('(*/(7;766JJJFGIHGJEHIGF8322-,,.+45:>A@B92/<7652*:?DCF8<<@CCA?=<::;:@F@@=9;@CHGGHIIFDDAABAJHJHJHIGJJJIJECBDJJGIHJHJJIJHFJJIJHJDEHAA@;;0000889DEJHJJJJJIJEJJJGJJGBDGE=790%$$%$$&'3JIE??>=A:@?>AIGFIE>===F??HDAAEEGAE9210221-0*((),.96>6=222JJJJJGFIIGJIJJHJI@@2=2,)(:;<DDJFCB@AECGFA;<=@DCE9988><<=?=A8667///000/5:AJDJEJIJFIJJJJEABBHJFEFFDDJFJJEHDA@FBCJJFJD@9?;8889;JD@@?@CJ8889DB?@@@:;DCBDCI;BCGGJIDIHJGHJJGJGFJJIIJIE>>BFB:<4,>>@ECB<88:JJJJGJHGF44435./-.?FGJJFEJFJIDI====JJGF?('')0-)),1/003B>>>EIJJHJJIHJJHGIJJJJJJ887766<@EJHFJJFJEIHJJJJHJJJJIJHJJEDF?FGFIJJJJJHFJJIJHJJGHIJIJIJHJCJGEFJJHF?><;>>JDGEIJEGHFJJJGJIFHHGGDGJJGHJJJJJJJDFFHHJHIE:/))*6456;;<CHGFJJGJJFEJIGHGJIHEJJJJJJ4444<***+)'&%)-/0&&&'&%&'232.*)***/-)/019BEFGHJIFFJJGGIGJIJHGJIJIGJJD5544=<@>:655*)%
@Glass_F3P_7_D3_6_20_19
CTCAAAAAATACGCCCGGTCGTGATCTTATTTCATTATGGTGAAAGTTGGAACCTCTTACGTGCCCGAATCAACTCGAGTGCCACCTGACGTCTAAGAAACCATTATTATCATGACATTAACCTATAAAAATAGGCGTATCACGAGGCAGAATTTCAGATAAAAAAAATCCTTAGCTTTCGCTAAGGATGATTTATTGGAATTCGCGGCCGCTTCTAGAGTACTGCAATAGTGGCAGGGCGGGGCGTAAACTTCGACGTCTAAGAAACCATTATTATCATGACATTAACCTATAAAAATAGGCGTATCACGAGGCCCTTTCGTCTTCACCTCAGACAGCTAACACCACGTCGTCCCTATCTGCTGCCCTAGGTCTATGAGTGGTTGCTGGATAACTTTACGGGCATGCATAAGGCTCATAATATATTCAGGGAGACCACAACGAGTACCACCTCTACAAATAATTTTTGTTTAACTTTTTAATTAACGGCCGGCTTGTGACGACGGCGGTCTTCCGGTGGTTCAGATAATCCGGGCATCAATGGTACCGTCCGGCAATTAAAAAAGCGGCTAACCACGCCGCTTTTTTTACGTCTGCAGGCGCCACTCGATTCTAGGGCGGCGGATTTGTCCTCTCAGGAGAGCGTCACCGAACGGAACAACAGAATGAACGAAAGGCCCAGTCTTTCGACTGAGCCTTTCGTTTTATATTCGCAATACCCCTCTAGCACGCGTACCATGGGATCCCCCGGGCTGCAGGAATTCGATATCAAGCTTTTATTTGTCGAGGAATCATCCATGCCATGTGTAATCCCGGCGGCTCCAATTCAAGAAGGACCATGTGGTCTCTCTTTTCGTTGGGATCTTTCGAAAGGGCAGATTGTGTGGACAGGTAATGGTTGTCTGGTAAAAGGACAGGGCCATCGCCGATTGGAGTATTTTGTTGATAATGGTCTGCTAGTTGAACGCTTCCATCTTCAATGTTGTGTCTTAATTTTGAAGTTAACTTTGATTCCATTCTTTTGTTTGTCTGCCATGATGTATACATTGTGTGAGTTATAGTTGTATTCCAATTTGTGTCCAAGAATGTTTCCATCTTCTTTAAAATCAATACCTTTTAACTCGATTCTATTAACAAGGGTATCACCTTCAAACTTGACTTCAGCACGTGTCTTGTAGTTCCCGTCATCTTTGAAAAATATAGTTCTTTCCTGTACATAACCTTCGGGCATGGCACTCTTGAAAAAGTCATGTATTTTCATATGATCTGGGTATCTCGCGAAAGCATTGAACACCATAACCGAAAGTAGTGACAAGTGTTGGCCATGGAACAGGTAGTTTTCCAGTAGTGCAAATAAATTTAAGGGTAAGTTTTCCGTATGTTGCATCACCTTCACCCTCTCCACTGACGGAACTTTGTGCCCATTAACATCACCATCTAATTCAACAAGATCGAACATTCCAGTGAAAAGTTCTTCTCCTTTACTCATGGTACCTTTCTCCTCTTTAATGAATTCTTAAACAAAATTATTTGTAGAGCTGTTCGTCCTCACGGACTCATCGAGCCGGAAAGCACATCCGGTGACAGCTGTGCACGTCGGGGTTTGTACCGTACACCACTGAGACCGCGGTGGTTGACCAGACAAACCACGACGCTAGCCCGCCACCTCATTATAAGTCAGGAAAAAAGGCGACAGAGTAATCTGTGGCCTTTTTCTGCTTTGCTTTGTAATCACTCGATGACCAAAAGTAAAAACCCGCCGAAGCGGGTTTTTACGTAAAACAGGTGAAACTGACGCTAGCCGGTCTACTAGTAGCGGCCGCTGCAGTCCGGCAAAAAAGGGCAAGGTGTCACCACCCTGCCCTTTTTCTTAAAATTAAAAGATTACTTCGCGTTATGCAGGCTTCCTCGCTCACTGACTCGCTGCGCTCGGTCGTTCGGCTGCGGCGAGCGGTATCAGCTCACTCAAAGGCGGTAATACGGTTATCCACAGAATCAGGGGATAACGCAGGAAAGAACATGTGAGCAAAAGGCCAGCAAAAGGCCAGGAACCGTAAAAAGGCCGCGTTGCTGGCGTTTTTCACCGCTCACCCTGACGAGCATCACAAAAATCGACGCTCAAGTCAGAGGTGGCGAAACCCGACAGGACTATAAAGATACCAGGCGTTTCCCCTGGAAGCTCCCTCGTGCGCTCTCCTGTTCCAGACCCTGCCGCTTACCGGATACCTGTCCGCCTTTCTCCCTTCGGGAAGCGTGGCGCTTTCTCATAGCTCACGCTGTAGGTATCTCAGTTCGGTGTAGGTCGTTCGCTCCAAGCTGGGCTGTGTGCACGAACCCCGTTCAGCCCGACCGCTGCGCCTTATCCGGTAACTCTGGTCTTCATCCCAACCCGGTAAGACACGACTTATGGCCGCTGGCAGCAGCCACTGGTAACAGGATTAGCAGAGCGAGGTATGTAGGCGGTGCTGCCGAGTTCTTGAAGTGGTGACGCTGACTTACGGCTACACTAGAAGAACAGTATTTGGTATCTGCGCTCTGCTGAAGCCAGTTACCTTCGGAAAAAGAGTTGGTAGCTCTTTGATCCGGCAAACAAACCACCGCTGGTAGCGGTGGTTTTTTGTTTGCAAGCAGCAGATTACGCGCAGAAAAAGAATATCAAGAAGATCCTTTGAATCTTTACTACGGGGTCTGACGCTCAGTGGAACGAAAACTCACGTTAAGGGATTTTGGTCATGAGATTATCGAAAAAGGATCTTCCACCTAGATCCTTTTAAATTAAAAATGAAGTTTTAAATCAATCTAAAGTATATATGAGTAAACTTGGTCTGACAGCTCGAGGCTTGGATTCTCACCAATAAAAAACGCCCGGTGGCGACCCAGCGTTCTGAACAAATCCAGATGGAGTTCTGAGGTCATTACTGGATCTATCAACAGGAGTCCAAGCGAGCTCGATATCAAATTACGCCGCCCTGCCACTCATCGCAGTACTGTTGTAATTCATTAAGCATTCTGCCGACATGGAAGCCATCACAAACGGCATGATGAACCTGAATCGCCAGCGGCATCAGCACCTTGTCGCCTTGCGTATAATATTTGCCCATGGTGAAAACGGGGGCGAAGATTGTCCATATTGGCCACGTTTAAATCAAAACTGGTGAAACCGCCCAGGGATTGGCTAGACGAAAAACATATTCTCAATAAACCCTTTAGGGAAAAACC
+
344:<CHEA@8743-,-.9***+4445437<9>89B?C@@ABDFJFE>76645*)'&'%&&&)*,,(*+,.33394333AD3335CDEGJHH:999DJEJFIHJJJJIJJJHJC@BFIIJJJJFIJIJJJJJJEJGHGJIHJGHFGFJJAB;7:A('''1.-.:FJEFDACBGACE;9C?99ADDDA>?22217,+(&&')(+(*2.--0'''''&%$&$&$$&&'&%&%%&*8:555;D666AB441/-*-1,-01+**,88EIJHFIJJJIJJJJIJJIJGHFGIIJJJGJJHJJIJHJGJCB@AD5555BIHJHFFHCEIDEGEEJC;3)(''))),58E@@A@?;;9888:AA,,('((33776788<=?F?>::<F////410./,-**''())688@EIGFEBB=<8==;+'''(-58645///1BFGDEC55336*'&'&&''&(*0035=>HFJHFJHJJ@>=@AG@@?DFJIHCJHHJ@@A>;:6542/&&&023++++-,*))(/02,))((%%&&+*))+---2=664011/00090((01589>AABBCEJJJJJHJFEJJJIJJJJIJJJCHEIFFIHFDHJJEJEJJJGJJGGC@??BJIHFEIGDJD@?>>B;.:33;))*100.---.)'%&+,)))(&%$&%++-(&%&'%%%%((*.>CCFJJICABC:2223@88:?=8@;4455=:..**)%$%%&&'&&&))'+34445@@GEHE=77.,(*''**+:7675:94*)*+79;76;<EJ@---.64==<??89=)('&)())*:9=?EFHGHFIJIJJJHJGJ?110000/,+)+***+?@CCBCIHGGGJJJIIJEJJJFCIJ76670007;444313226EHHJIFHFCDDD>JHJJIFIJJJIJJIHJJEJ;<CEDCEFG@A2123EJEJ9444))))GJJJJJJJJIJJGHJJJJJJGJHJCFHEIGJGFJIFJDIEHCFIJGJJJFGGGBA>8770-.BHJJJIJEJJGIJJJJIJJJIGJJJIHJJHIJJJJJIIJJGJJJJIJJFGJJIGJJJJJDCDBJJGJJJJGJIJJEFEEJJJJJJH>??B?@JFJJJ7CG6DHGHBEFJIJJJJJJJJJJJJJGJFFJJA?>>BEFEDFEJEJ??>JJHJJDEBAH<DEIJJJCC@?B@JJJJHFJEJFDHGJGIEFJGIDJJJJJHJJJDCFJJJJJB=<@988523334AAFHJJIFDD5777HJC;;;0.,)))(((,3/-(&$%''%%%'++22262363434@BFIGI;87.)))AFJIFAB@BICHFHIHHAA@@FHJHJGJJIJJJJGIJDECJJIEEDB@88889:779C@>2234GCGJGHJHEEDDB<9==EHF7434634443?ACEJJJDDGJ6667E?BJEFFHEDGJJJCBE5312,--1()%%'(&***477888>??ABCCEGJA+++*))((%'457<??:?>@@=?977744//'%'&'110/1732346BDBDDJJGHJJJJ@>>:AAABB@EBCCCJGFBCFGJIBHJIJG++**()-(&%$%%%++,04<BDGF<<8-+++-.37CJGIJGCEDF@C=>BA55454470//5:5555GBDCBD@@BAHJEHJGJGJJIIJIJDEDFFJJGD@?>@?BCA@BBCHJJ?=<76652252-7<>??<2*&%%)((()+)()),3ACDCCDEGJG>>FGBBB>=<8'&&'*,**.+'$$*+32222B@AFEJJIJJFDCCBAA=7BBGJFJJFJHDBBAAC@CDEGJJDEEFEICA??=<AG;:99>EJHJJJFJJDEGJIJHIFJHJ9999:@?BGHJDJCFFCG??..0EF@334JJJEDCJJGDHDDDCDCJGIJEDJEJ:;EFEFA?0-.<=0.---FGDCAB@@?8IFGJEFJJFAAFGFFJJJFEFJHHJFEJJF7445::000011122-..679EJFHJJ?@??::99,&&&&1147>?CCJJJGHJE>>>>HGECEJEFDGB;323576567IJH9997<<<DDIEIJIJFHFEJGJJCDEJGJJ===<JEJJIJJJGJJFJJGBJDDJJJJFEHECCEJFJJGEDFJFFB<5')*'()/0034D44474336<=9988AH;;;FJJJHJJJJJJJGJGIFDJHHHJJJJFEECG.---8::>CHIJJHJJICDJF@DGE:22225=<A?=<9:??4222=55520//5@<:6=,335CFJFJJJJJA==JDGEJJHIJIJED@AA=J=9IBDFCF>778JJJJJFFJEJJJJHJF=>EGEAJBBGJJJJJAAAJHJGJHEGJIJJJFJJIGJJIHJJJHJGC>::<=G@CDGIIJJJHJJGBE@:5=?7673534;8788>BFJJJGJJGH999:CC:0//1)'''++/0'&&&'1'59EJHJHJJHJJJJEEDEH@A***+('''8EGJJIFGJHJIJJJJJHHJIJHJJDHIJJJIEIFJHFFHE>;;01++,-7--+&&'+27;>;=>:7)(&(%$$$$%&''-((./0;CC*))))))>GJIEFIFCBBBGFFJJJHJJJJJHIHJHHJJJJJHGJHHJJJHGIIJJJJJJJJJIGHJF>9:8:,(778GEFGHGHHIJJJJECDDJJGJIJJC998.+****+8755539@777447@AA@>8:?@AA3,**,67:0/....2334336>=:3::032-*****))+0//1ECJHJHJHJJJJJGHJE?@(''1F75449<IJ<AHJF@FDGGJGJJJGJFHGIGDB3***,=>==89;93-*&',*%&&')99:<DBBEBADGIGHB=>BFHJEJD??@AJEE9999JJJJHDDEHIHHFJGFJIJEHFFJJJJEBCDH>>>EJJEEDFGH>>==DGBAA@BAHJJH8888,+*,53''''(%'&++1...135EAAACHJJIJIJJGJGDA<4---JJEHEHF999978**88;;=EFDEBCC>333,+,,>3223779;=<9@9966)()57BGGJJGHIJFJJJJJGJJHGJFJIHGJJJJCGJIJJJGFHFJGFJJGJFJFJJHJGJJJJJGJJIIJFJHJJFJJIJJGJJEEFEJJJJIHJJGDCBAAJDHJIEJJIGFDJJJJJFH<<;<;=9=@>>>?@BIIJHHJH@@?ED@><:2/*(&)+,-6<BDDFFGGHJGJJHIJJEJHHJF;8770//61('''),566A>>9989**+=@BCFGGJEA8888JJJJHHIGJJEFE=*))*))(')%$
@Glass_F3P_7_D3_6_20_20
GGATGCGTGTTTACGGTGAAAACCTGGCCTATTACCCTAAAGGGTTTATTGAGAATATGTTTTTCGTTTTAGCAATTTCCTGGGGTGGCTTCTCACCAGTTTTGATTTAAACGTGGCCAATATGGACAACTTCTTCGCCCCCGTTTTCACCATGGGCAAATATTATACGCAAGGCGACAAGGTGCTGATGCCGCTGGCAATTCAGGTTCATCATGCCGTTTGTGATGGCTTCCATGTCGGCAACGCTTAATGAATTACAACAACTATGCGATGAGTGGCAGGGCGGGGCGTAATTTGATATCGAGCTCGCTTGGACTCCTGTTGATAGATCCAGTAATGACCTCAGAACTCCATCTGGATTTGTTCAGAACGCTCGGTTGCCACCGGGCGTTTTTTATTGGTGAGAATCCAAGCCTCGAGCTGTCAACCAAGTTTATCTCATATATACTTTAGATTGATTTAAAACTTCATTTTTAATTTAAAAGGATCTAGGTGAAGATCCTTTTCATAATCTCATGACCAAAATCCCTTAACGTGAGTTTTCGTTCCACTGAGCGTCAGACCCCGTAGAAAAGATCAAAAAGAATTTCTTCGAGATCCTTTTTTTCTGCGCGTAATATACCTATTACAAACAAAAAAACCACCGCTACCAGCGGTGGTTTGTTTGCCGGATCAAGAGCTACCAACTCTTTTTCCGAAGGTAACTGGCTTCAGCAGAGCGCAGATACCAAATACTGTTCTTCTAGTGTAGCCGTAGTTAGGCCACCACTTCAAGAACTCTGTAGCACCGCCTACATACCTCGCTCTGCTAATCCTGTTACCAGTGGCTGCTGCCAGTGGCGATAAGTCGTGTCTTACCGGGTTGGACTCAAGACGATAGTTACCGGATAAGGCGCAGCGGTCGGGCTGAACGGGGGGTTCGTGCACACAGCCCAGCTTGGAGCGAACGACCTACACGAACTGAGATACCTACAGCGTGAGCTATGAGAAAGCGCCACGCTTCCCGAAGGGAGAAAGGCGGACAGGTATCCGGTAAGCGGCAGGGTCGGAACAGGAGAGCGCACGAGGGAGCTTCCAGGGGGAAACGCCTGGTATCTTTATAGTCCTGTCGGGTTTCCCCACCTCTTGACTTGAGCGTCAATTTTGTGATGCTCGTCAGGGGGGCGGAGCCTGTGGAAAAACGCCAGCAACGCGGCCTTTTTACGGTTCCTGGCCTTTTGCTGGCCTTTTGCTCACATGTTCTTTCCTGCGTTATCCCCTGATTCTGTGGATAACCGTATTACCGCCTTTGAGTGAGCTGATACCGCTCGCCGCAGCCGAACGACCGAGCGCAGCGAGTCAGTGAGCGAGGAAGCCTGCATAACGCGAAGTAATCTTTTCCGTTTTAAAGAAAAAGGGCAGGGTGGTGACACCTTGCCCTTTTTTACCGGTTTTCAGCGGCCGCTACTAGTAGACCGGCTAGCGTCAGTTTCACCTGTTTTACGTAAAAACCCATCGGCGGGTTTTTACTTTTGGTCATCGAGTGATTACAAAGCAAGCAAAGAAAAAAGGCGACAGATTACTCTGTCGCCTTTTTGCCTGACTCATAACTTAGGTGGCGGGCTAGCGTCGTGGTTTGTCTGGTCAACCACCGCGGTCTCAGTGGTGTACGGTACAAACCCCGACGTGCACAGCTGTCACCGGATGTGCTTTCCGGTCTGATGAAGCCGTGAGGACGAAACAGCCTCTTTACAAATAATTTTGTTTAAGAATTCATTAAAGAGAGAGAAAGGTACCATGAGTAAAGGAGAAGAACTTTTCACTGGAGTTGTCCCAATTCTTGTTGAATTAGATGGTGATGTTAATGGGCACAAATTTTCTGTCAGTGGAGAGGGTGAAGGTGATGCAACATACGGAAAACTTACCCTTAAATTTATTTGCACTACTGGAAAACTACCTGTTCCATGGCCAACACTTGTCACTACTTTCGGTTATGGTGTTCAATGCTTTGAGATACCCAATGATATGAAACAGCATGACTTTTTCAAGAGTGCCATGCCCGAAGGTTATGTACAAGAAACTATATTTTTCAAAGATGACGAACATGCAAGAACAGTATGAAGTCAAGTTTGAAGGTGATACCCTTGTTAATAGAATCGAGTTAAAAGGTATTGATTTTAAAGAAGATGGAAACATTCTTGGACACAAATTGGAATACAACTATAACTCACACAATGTATACATCATGGCAGACAAACAAAAAAATGGAATCAAAGTTAACTTCAAAATTAGACACAACATTGAAGATGGAAGCGTTCAACTGGCCAAACCATATCCAACAAAATACTCCAATTGGCGATGGCCCTGTCCTTTTACCAGACAACCATTACCTGTCCACACAATCTGCCCCTTCGAAAGATCCCAACGAAAGAGAGACCACATCGTCCTCTTAGTTGTAACAGCTTCTGGGATTACACATGGCATGGATGATCTCTACAAATAAAAGCTTGATATCGAATTCCTGCAGCCCGGGGGATCCCATGGTACGCGTGCTAGAGGCATCAAATAAAACGAAAGGCTCAGTCGAAAGACTGGGCCTTTCGTTTTATCTGTTGTTTGTCGGTGAACGCTCTCCTGAGTCAGACAAATCCGCCGCCCTAGAATCGAGTGGCGCCTGCAGACGTAAAAAAAGCGGCGTGGTTAGCTCACTTTTAATTGCCGGACGTACAATCGATGCCCGGATGATCCTGACGACGGAGACCGCCGTCATCGACAAGCCGGCCGTTAATTAAAAAGTTAAACAAAATTATTTGTGAGGGGAAACCGTTGTGGTCTCCCTGAATATACTATACAGAGCCTTATGCATGCCCGTAAAGTTATCCAGCAACCACTCATAGACCTAGGGCAGCAGATAGGGACGACGTGGTGTTAGCTGTGCTCGAGGTGAAGACGAAAGGGCCTCGTGATACGCCTATTTTTATAGGTTAATGTCATGATAATAATGGTTTCTTAGACGTCGAGTCTTACGCCCCGCCCTGCCACTCATCGCAGTACTCTAGAAGCGGCCGCGAATTCCAGAAATCATCCTTAGCGAAAGCTAAGGATTTTTTTTATCTGAAATTCTGCCTCGTGATACGCCTATTTTTATAGGTTAATGTCATGATAATAATGGTTTCTTAGACGTCAGGTGGCACTCGAGTTGATCGGGCACGTAAGAGGTTCCAACTTTCACCATAATGAAATAAGATCACTACCGGGCGTATTTTTTGAGTTATCGAGATTTTCAGGAGCTAAGGAAGCTAAAATGGAGAAAAAAATCACTGGATATCCCACCGTTGATATATCCCAATGGCATCGTGACCGTTTGAGGCATTTCAGTCAGTTGCTCAATGTACCTATAACCAGACCGTTCAGCTGGATATTACGGCCTTTTTAAAGACCGTAAAGAAAAATAAGCACAAGTTTTATCCGGCCTTTATTCACATTCTTGCCCGCCTGATGAATGCTCATCCGGAATTTCGTATGGCAATGAAAGACGGTGAGCTGGTGATATGGGATAGTGTTCACCCTTGTTACACCGTTTTCCATGAGCAAACTGAAACGTTTTCATCGCTCTGGAGTGAATACCACGACGATTTCCGGCAGTTTCTACACAT
+
(&&%)&$%&&''(0334DJIJJJBA>>?@E;<;+***.14FEJJJJJJHJJHHFJJJJIJJECG2--'''$#%$$%&%$%''''((&%%&**-')6667:;CI?@?B>BDDICC==>?7777777JJFHGGJHG9679@A:FIEIHJIGDCDEADFHJFHGJJJHJJJIIGIIJJJJ8887:;>@=642)'')..0--&&''.--38>9::;GGJJHECEHFJIJJJFJI=;A;C99+**+)$%(''+*/8;;;;F@@@==+'%%'%&&568BFFDHGIJJJJJFGIHHGJJCE<<;<B==7457:65599B>;<==CAB7;:(EE3--,,CGHFJJHHBAADDDGIJBACCJJHGJJJHJHGFJBFBDCCHIGIFFDFJDG@:6//02++++991*'(%%')(((11249:>==?::::?DA;&%$$(+)(()*(,)''%))+597799;788EFGDFIJHGIJEHFB>;=HHJGIJJJGDFDDCABA@60114;9('''-..3<:::;HJA???CECGC@<<JJEJJJIFEFDDCEFDJFJGBBAB?3EJ;<;:>>C>==?@@F6.****223++**(),**%%&''&)(%%((,--33399>BD>;65//..--1..))()''''((*4569AHFJJJIHJJGJJJJEHJJJFGFHGIIJ;9;3432-**-0000008542.05668421>=@=BEGJIJJJJJJJE?;;>>A=:=:;:?@BBBHGECJFEJG9------.(')+77778<BBADBFFFJJJJEA=<;055FJJJHJJJJJJIJGJIJHHFJJJIJJJJGFFHHJJJHJJJJJJFJJGJJJIHJFJJFJHJJIFGJJJIFIIEEGIJJIHHHJGFC>?B;J4444774210...6<==4,<A@CJJJIGFFJJHFJ@@@?=<=?ED;<=344JJC;:99;<=66+,,,A<:4==?700=AHEHFJBBBBJBBJC((==JBA@B<<EGJDH===JGGIIDGJH@??@EJJJIJJIJHFFG=<@<==BJEEDBCEFFFJJIFHJJHJJJHJJJGJJJIJJIAAD??*)()+%%%%,100460/.-18@=>88888778:JGGB@;==83457GA@@DCBI@???IJGG<432*&?/+*,,54076)&',,1++878::...7?FFJIFFGIEHAA<;<<=FEGJD?DB?=?@><87;@GCCDJFJJJHIJJGIIFJEJHHJD;81/00//0@DFJJJHHGHEGJJJJJJJJJJIJFIHJJJJJJJJJEEIFHIHJJJJJJJJJJJJE@?ABFHJJIHFDJC?;:;ABEJBHFJHJGJJJJHFJJI8544:<<CEJD@@??EFGIDBCDEEECEG@@?>10/01445ABBE=JB<;;:745>BIFGDDEGHBB4788;A,&%%&9<4498797:C>CEG=<<>?C=;***+71))*+3.2565<:.--,-,,--,,.?@EEFHEJJFJ>>BEGIHEEEEJJJJIHJGJEJJIJJGIBCFDD>>7752122-+,%%$%0.,,,,,..1,++****8A8888FDDFJIHIFIJJJJJJIIEECGF@JGJJGFF@BBBCJJJJDEDCHEEH<<<:;GE>(''(899;9:<CFDDBAAA@A=91-***)*))))))8;<;<765778EHHFHFIJHCFECFHEIEABCJJJGGJ1001;:9:8((((@AAEHJFHBDBCHC1++**,1CJHFJGGIJF=GDCJ65521&$&(%1((''(%%&&'''('&&%'++(/>=@EJFGJHH>::2-?BGIDIC???78:4-)'(')&):69<<76776999CHGGEBDGCCJJEBBDJFAAJHIJJJJJFJBA?@CJDIEDGJFJJJJIIJGGHJIJGIJJJIHJJHJJJGJJ@?@JJFEF86)):<>;5558HEJEFJJ::::D2224C>>>>DIJJ<<;:;7-:;)<JGJJJJFJIHGGFIJEGE4I@?=:234,48A>AABHHJHHJJJJJIHJIJGHJCEJJF>>>GCFDEJJEDDDCFD<:9<+**,--+*&&'(&%&%--/;=GCGGEFJJ=CBJJJJCDJJJJJJJIJHHJFBDDFFJJF=60)))&&&0-*/++:;?<@EBC?IFJF:99/((&&&%%%%&&&')%%$$#&&';=@CEEDEEDJGJGGIJGIJJGGIJFHJJHEFDBIEFIHJFIJIGHIGEIG;?@B>53448535656;AC@554)))+,-+++*(5,99;?DGEFFIJJIGJJJJIJHJJJGEIJGHCBCEGJJJJJJIFJFEGE?==JD557HAAG@<8:<<6.)+013/066JFD65555CBDGJJB>?AEJEIJJIJHHJJJ>==?JB?<10/00-4--53--8FFIGGIHFJJGIFGJJGJJHDJJEJFFJEE;;877=F?FCEDGHJHHJIIJJJJDDGJFC'&&)20014:<</0//5544680,**''&)32112/--***+*(()-4+,-$&(*(-&%%&'&((+,16CFECEB?C@A9998>::;<:9:9>44-,,,22//2>=88979<=?<=;877789--,.00/-89JJEB@>=6778D6666=>>AG2223DACDFFEFGCDBDF@??ADEDE>3(((667>C744--69>>D?6022777=5555;7<??FE:99:BFGJCCA44?BB?755*(''*)))*;:44+&'':791/962222<BEFEF@??@JGJJJF77:GFFGIC;;:::4443.,**(&&&'*)((()342+*)*/003001022223888:;????@BA2111242227545111,,+'))(/0171/++++EIGHFIHH=EFFJHDFHJFHEFHJGGFGDDA?'&&+**,4:0///;BFGCECJ=;CBGGIJJ@6+**+<<:999EFDJCJJFJJIJJJHJJJJJJHJGJJIJJJGJJHFJGJJJJGIFD,++,2754+*+,+*+8DE?=>>JJJJHHIIJJIIJHJJHFEFJJHEJJJFFDJJJHHJGHFHJGJHHGCBBBHCJDFIIHIJGFJJJJJJJJJJHGJJHFJJHJJJJJGI>==?65511112000?DDDJC@D>IHEJJFEE=-+''((,,./.*)),79BJIIDC??>@EIJDCB@??@FJIJJJIJCHEEJEHH?>=>EDGB?E7CJHGDECHFHJJJGJJFJIFIJHIFJFJAA>;2122>BAAAACB@@ABEJGEDGJHFIIIJGGJIJGJFICGDJJHJJJIJJJJGIIHFGE8777<@EFGEIHDEFHGHJIEJFHAGCJFIJFJI@@;:;742513-('''=<==AIHJJJIHJDFJCJB4334;:E<988;>2>@>??@JHHBBA@==A31.'''((((-&&*;<BCFDEEJHJFJIJJ++++DDEFJJJJHEFFHJJGFGEJF??2,+%$$$%%&8=@@DJJFJJ5446==HJJGJJGFHFFJJJHGHFJFHHEFFJFBEG=;;<JJIJJJJJJGEDEEIGJGJ:98994-**67BACCHIEFIJHJHIJJJJFJFFFEIEFFGGHH@=<10156=/...974&&&(22400/10//***+:>?BDDCBBGFHDJJFJHJJEHIJHIGJFJFJFHJJJFEHDGBEEJJHHFFJEJFJJJJJJJJJJIHIJEIJJGD=JIJIJJIJJJIJJJJGFBCCDDFEIEHJFIJJIIHJJHHJJIJABA<<;<ABC>>??A@AJB?==11''
@Glass_F3P_7_D3_6_20_21
ATGGGCAAATATTATACGCAAGGCGACAAGGTGCTGATGCCGCTGGCGATTCAGGTTCATCATGCCGTTTGTGATGGCTTCCATGTCGGCAGAATGCTTAATGAATTACAACAGTACTGCGATGAGTGGCAGGGCGGGGCGTAATTTGATATCGAGCTCGCTTGGACTCCTGTTGATAGATCCAGTAATGACCTCAGAACTCCATCTGGATTTGTTCAGAACGCTCGGTTGCCACCGGGCGTTTTTTATTGGTGAGAATCCAAGCCTCGAGCTGTCAGACCAAGTTTACTCATATATACTTTAGATTGATTTAAAACTTCATTTTTAATTTAAAAGGATCTAGGTGAAGATCCTTTTTGATAATCTCATGACCAAAATCCCTTAACGTGAGTTTTCGTTCCACTGAGCGTCAGACCCCGTAGAAAAATCGAAAAGAATATTCTTTGAGATCCTTTTTTTCTGCGCGTAATCTGCTGCTTGCAAACAAAAAAACCACCGCTACCAGCGGTGGTTTGTTTTATCAAGAGCTACCAACTCTTTTTCCGAAGGTAACTGGCTTCAGCAGAGCGCAGATACCAAATACTGTTCTTCTAGTGTAGCCGTAGTTAGGCCACCACTAAGAACTCTGTAGCACCGCCTACATACCTCGCTCTGCTAATCCTGTTACCGTCGCTCTGCCAGTGGCGATAAGTCGTGTCTTACCGGGTTGGACTCAAGACGATAGTTACCGGATAAGGCGGGGCGGTAGGGCTGAACGGGGGGTTCGTGCACACAGCTTGGAGCGAACGACCTACACCGAACTGAGATACCCTTCAGCGTGAGCTATCGAGAAAACGGCCACGCTTCCGAAGGGAGAAAGGCGGACAGGTATCCGGTAAGCGGCAGGGTCGGAACAGGAGAGCGCACGAGGGAGCTTCCAGGGGGAAACGCCTGGTATCTTTATAGTCCTGTCGGGTTTCGCCACCTCTGACTTGAGCGTCGATTTTTGTGATGCTCGTCAGGGGGGCGGAGCCTGTGGAAAAACGCCAGCAACGCGGCCTTTTTACGGTTCCTGGCCTTTTGCTGGCCTTTTGCTCACATGTTCTTTCCTGCGTTATCCCCTGATTCTGTGGATAACCGTATTACCGCCTTTGAGTGAGCTGATACCGCTCGCCGCAGCCGAACGACCAAGCACAGCGAGTCAGTGAGCGAGGAAGCCTCGAGTGAAGTAATCTTTTCGGTTTTAAAGAAAAAGGGCAGGGTGGTGACACCTTGCCCTTTTTTGCCGGACTGCAGCGGCCGCTACTAGTAGACCGGCTAGCGTCAGTTTCACCTGTTTTACGAAAAACCCGCTTCGGCGGGTTTTTCTTTTAGTCATCGAGTGATTACAAAGCGAGCGAAAGAAAAAAGGCGACAGATTACTCTGTCGCCTTTTTTTCCTGACTCATAACTTAGGTGGCGGGCTAGCGTCGTGGTTTGTCTGGTCAACCACCGCGGTCTCAGTGGTGTACGGGTCCAAACCCCGACGTGCACAGCTGTCACCGGATGTGCTTTCCCGGTCTGATGAGTCCGTGAGGACGAAACAGCCTCTACAAATAATTTTGTTTAAGAATTCATTAAAGAGGAAAGGTACCATGAGTAAAGGAGAAGAACTTTTCACTGGAGTTGTCCCAATTCTTGTTGAATTAGATGGTGATGTTAATGGGCACAAATTTTCTGTCAGTGGAGAGGGTGAAGGTGATGCAACATACGGAAAACTTACCCTTAAATTTATTTGCACTACTAAAACTACCTGTTCCATGGCCAACACTTGTCACTACTTTCGGTTATGGTGTTCAATGCTTTGCAGGAATACCCAAATCATATGAAACAGCATGACTTTTTCAAGAGTGCCATGCCCGAAGGTTATGTACAGGAAAGAACTATATTTTTCAAAGATGACGGGAACTACAAGACACGTGCTGAAGTCAAGTTTGAAGGTGATACCCTTGTTAATAGAATCGAGTTAAAAGGTATTGATTTTAAAGAAGATGGAAACATTCTTGGACACAAATTGGAATACAACTATAACTCACACAATGTATACATCATGGCAGACAAACAAAAGAATGGAATCAAAGTTAACTTCAAAATTAGACACAACATTGAAGATGGAAGCGTTCAACTAGCAGACCATTATCAACAAAATACTCCAATTGGCGATGGCCCTGTCCTTTTACCAGACAACCATTACCTGTCCACACAATCTGCCCTTTCAAAAATCCCAACGAAAAGAGAGACCACATGGTCCTTCTTGAGTTTGTAACAGCTGCTGGGATTACACATGGCATGGATAAATGTTCAAAATAAAGACTTGATATCAAATTGTTAACCCTCCGGGGGATCCCATGGTACGCGTGCTAGAGGCATCAAATAAAACGAAAGGCTCAGTCGAAAGACTGGGCCTTTCGTTTTATCTGTGCTTGTCGGTGAACACTTGTACCTAGTAGGACAAATCCGCCGCCCTAAATAGAGTGGCGCCTGCAGACGTAAAAAAAGCGGCGTGGTTAGCCGCTTTTTTAATTGCGGCGTGGATGCCCGGATAATCCTGACGACGGAGACCGCCGTCGTCGACAAGCCGGCCGTTAATTAAAAAGTTAAACAAAATTATTTGTAGAGGGAAACCGTTGTGGTCTCCCCTGAATATATTATACGACCTTGTGCATTACCATAATTTTATCCAGCAACCACTG
+
99EGGFHIJJHBAABBDCCFGGHJJGJFFEIJHIJJEFJEEDHEFHCFGGFF=>DBJJJJJJHJIJIJJJJJJGJJHJJJDJJJHJFFJF=886577>:99@?BB@DFHJJJJJJJ>===HJJHCBBCDJJJJJJEDCHG>=----0/00EDFA@@AGAAABB?;::>??IJCB>CJJ:999JEEF@AA771.1)*;@BEDGI<==>JIJJJIFIC=>AACDDDECAEBEGJJJJJEJJJJJJJIJJBGGCJFJGJJHHJJHJIGJFHEGHJJJJ:999CGJHEGJJIIIGHJIGGJIGHIJIFJEJJJJA=;JJGHFEEAJJJJJJGJJJJJJJDA?@A9666AA>=53220001?CBFEJIGEJDDJJJGHJHJJJJJJJJEGJJJGJIFJJJFDECIJCIE----CDDCDCJEJF<<321455031(((*02*)))((%')*)22222::8?@??F@@?CEC@CAA?..++,*(&$$'((.17:?GFFFJHBA@?FCEEIFHJ>?>=:::93-+*))233338=>B:73211235899??@===>IJJF3222EFHHIJJJIHJHHGIJJJHHHIJJJJGJJDJJGGJJIFJJFHJHJIGEEGJJJJJJEEB***)&%(1/3+))3999><<;=EJJJHFJGIJJJDIFHJGJFEJJJJ99818-*(%&%%%%*+87?BCGDJEIIHJGHJJJHHIJJHIABABG544431/-))//2788888:9186765656)'''''('%%%%,1,,,/9=@JFHFEECBCEBC5555/),*0:@EA@ABHFHEF@?111131-,)(()*+))))/)),-:;A=<::54'&%%'')('''%'//0022/.)33/66??@BIGJJHJGJGIGFDEBA5444>?@==?5BJJIJEB?<<:;>=7667>?<:8888865333997;@>JJJJEF@B665462/,,.50:<=>=<8IDEJIFGJJJEDGHGJIGJDDEIGHJHGCH:////>>C>??EFIJJ8770/+,-HGABA?=;55=4301AJJJJEEJJFGIHHJGGCBC>:99:C8444FECDBBAJJHJHJHHGFFJFJGJJIEF>>DEHGEIGHJJFJJJJJFJHJJFIJJGJEA9769?EGFJFEGFDGEJJJJA@ABJG>JHICCCDJA@?>;4235//:;7;11151/054310(('('('(88;:;76566=>>98>B>B;989*'&&''/4:.))*/345BB?@@JJHJJGJJIFEHGJJGHHHJJJJFJJIJFGJGGJGHJ<EAGJ@BA?@@AJFA@AAJJJJ>??EFC777578229;<@@77564236>B>BA@A;:6<@2////1IGFGG>==;6555@=;85558)((00****+13447BGJIJJJC<;7/--02,**,=<@FJJJFJE>==:<;<<<ABEEGGF@@?6;.)/>;0,((.23968CIJEFB@ADHFHBCDDIDGDGC@???JIJJJA===?;32234?B@<=??;;;?;;;<@@@EAC66-,*)%--8DHJEFJEEDEJJHJIHJHAABBBBACE@>0../.62-A?@BA?>>>A@@@<>=>@AA@2229:<<<=@?===>=<>9873>>644/(56:<<=@@><875-)*+&++.&%&+*&'.*((27=?C>??@A??>?CGF754477@@>@BAA=><=ADADCCAA>==<?>><<==@@>@??BBAA@?AAAC222<((((;8400;<<>==;::8:;=>>@AA@@??@@AAA@B///=AB>>?>FB8@D<<::AB:1111B@@>>?>)))1****76<=<;?4A??@AABABAFEBAB@A=:::<II==<<===<?>?@<A@???>4434)((())*012///09@????@ABC@AA@@?@???BAECA@>>??>>?@???B?;:9;?>?=>>==>;;>>?@?=<<====<=ACJB@?>@>????:99:@??>==:::;><7789A@@@?>>==>=?A?>;::9:88889;>@><=<<;;778799889<;<<><:998::999:?667@<<;899:=@BB210((((*9;<?9878;5334386685322:9:;;=>==<<=<;;8788<=;:;:<?<===>A@@BDGA22250/20399:<::893332223>;;8=>>@BDIJFEEADGDJEDFHJFJFED*&&&),,,-30272?DCBDBJHFGFJHJEIFJJHFGJGCCA@AEJEDDB@?>9ABDDJFIHIEGJGJEGFFGFIJFFECHFJFBDADC@B9=673.-.721245111++,4GD@CDCHDDJJFJIHJJJJJDCB:99:>JEEHJJHJJJJJEHJIJFHFEFFFEJEJII<::9*&&&%%%###&'(%%'1'%&((.115,))*+,))&%$######$02@>?--8869:;?BDECBCFJJJHJJFF=>==ACI<;<AA@BCFJJJGEA??====CJJJI;;JJIAD>&%&&---61112,&&&&6)(((;;;;)(()((%$%''%%&((+21012>A;;51115<,)++(''(7=GDDFDGJJJJJHGJ:95=EFHHJFIGCJJJGF@>>=8987333522.,))$%#$$%%%%%%(1/40/((((;;9?C66668.3---012-//////00/777B@BAJGEIEGDICFFJHHFGJJEJJCGJEG=<<<<710128?FGD7666<=@////>31798(''(,+****/..)&%&'/....002,++%%%%##$%&),-./0((&&&'(&
@Glass_F3P_7_D3_6_20_22
TCGCCAGCGGCATCAGCACCTTGTCGCCTTGCGTATAATATTTGCCCATGGTGAAAACGGGGGCGAAGAAGTTGTCCATATTGGCCACGTTTAAATCAAAACTGGTGAAACTCACCCAGGGATTGGCTGAGACGAAAAACATATTCTCAATAAACCCTTTAGGGAAATAGGCCAGGTTTTCACCGTAACACGCCACATCTTGCGAATATATGTGTAGAAACTGCCGGAAATCGTCGTGGTATTCACTCCAGAGCGATGAAAACGTTTCAGTTTGCTCATGGAAAACGGTGTAACAAGGGTGAACACTATCCCATATCACCAGCTCCACCGTCTTTCATTGCCATACGAAATTCCGGATGAGCATTCATCAGGCGGGCAAGAAGTAAAAAGCCAGGATAAAACTTGTGCTTTATTTTTCTTTACGGTCTTTAAAAAGGCCGTAATATCCAGCTGAACGGTCTGGTTATAGGTACATTCAACTGACTGAAATGCCTCAAAATGTTTTTTCAGATGCCATTGGGATATATCAACGGTGGTATATCCAGTGATTTTTTTCTCCATTTCGCTTCCTTAGCTCCTGAAAATCTCGATAACTCAAAAAATACGCCCGGTAGTAATCTATTTCATTATGGTGAAAGTTGGAACCTCTTACGTGCCCGAAATAACTCGAGTGCCACCTGACGTCTAAGAAACCATTATTATCATGACATTAACCTATAAAAATAGGCGTATCACGAGGCAGAATTTAATAAAACACTTAGCTTTCGCTAAGGATGATTTCTGGAATTCGCGGCCGACTTCTAGAGTACTGCGATGAGTGGCAGGGCGGGGCGTAAGACTCGACGTCTAAGAAACCATTATTATCATGACATTAACCTATAAAAATAGGCGTATCACGAGGCCCTTTCGTCTTCACCTCGAGCACAGCTAACACCACGTCGTCCCTATCTGCTGCCCTAGGTCTATGAGTGGTTGCTGGATAACTTTACGGGCATGCATAAGGCTCGTATAATATATTCAGGGAGACCACAACGGTTTTTGTCCCCCTCTACAAATAATTTTGTTTAACTTTTTAATTAACGGCCGGCTTGTCGACGACGGCGGTCTCCGTCGTCAGGATCATCCGGGCATGAATCGTACGTCCGGCAATTAAAAAAGCGGCTAACCACGCCGCTTTTTTTACGTCTGCAGGCGCCACTCGATTCTAGGGCGGCGGATTTGTCCTACTCAGGAGAGCGTTCACCGACAAACAACAGATAAAACGAAAGGCCCAGTCTTTGACTGAGCCTTTCGTTTTATTTGATGCCTCTAGCACGCGTACCATGGGATCCCCCGGGCTGCAGGAATTCGATATCAGACTTTTATTTGTAGAGATCATCCATGCCATGTGTAATCCCAGCAGCTGTTACAAACTCAGAAGAGGACCATGTGGTCTCTCTTTTCGTTGGGGATTGTTCGAAAGGGCAGATTGTGTGGACAGGTAATGGTTGTCTGGTAAAAGGACAGGGCCATCGCCAATTGGAGTATTTTGTTGATAATGGTCTGCTAGTTGAACGCTTCCATCTTCAATGTTGTGTCTAATTTTGAAGTTAACTTTGATTCCATTCTTTTGTTTGTCTGCCATGATGTATACATTGTGTGAGTTATAGTTGTATTCCAATTTGTGTCCAAGAATGTTTCCATCTTCTTTAAAATCAATACCTTTTAACTCGATTCTATTAACAAGGGTATCACCTTCAAACTTGACTTCAGCACGTGTCTTGTAGTTCCCGTCATCTTTGAAAAATATAGTTCTTTCCTGTACATAACCTTCGGGCATGGCACTCTTGAAAAAGTCATGCTGTTTCATATGATCTGGGTATCTCGCAAAGCATTGAACACCATAACCGAAAGTAGTGACAAGTGTTGGCCATGGAACAGGTAGTTTTCCAGTAGTGCAAATAAATTTAAGGGTAAGTTTTCCGTATGTTGCATCACCTTCACCCTCTCCACTGACAGAAAATTTGTGCCCATTAACATCACCATCTAATTCAACAAGAATTGGGACAACTCCAGTGAAAAGTTCTTCTCCTTTACTCATGGTACCTTTCTCCTCTTAATGAATTCTTAAACAAAATTATTTGTAGAGGCTGTTTCGTCCTCACGGACTCATCAGACCGGAAAGCACATCCGGTGACAGCTGTAGCATAAGAGTTTGTACCGTACACCACTGAGACCGCGGTGGTTGACCAGACAAACCACGACGCTAGCCCGCCACCTAAGTTATAAGTCAGAAAAAGGCGACAGAGTAATCTGTCGCCTTTTTTTCTTGCTTGCTTTGTAATCACTCGATGACCAAAAGTAAAAACCCGCCGAAGCGGGTTTTTTTACGTAAAAACAGGTGAAACTGACGCTAGCCGGTCTACTAGTAGCGGCCGCTGCAGTCCGGCAAAAAAGGGCAAGGTGTCACCACCCTGCCCTTTTTCTTTAAAACCGAAAAGATTACTTCGCGTTATGCAGGCTTCCTCGCTCACTGACTCGCTGCGCTCGGTCGTTCGGCTGCGGCGAGCGGTATCAGCTCACTCAAAGGCGGTAATACGGTTATCCACAGAATCAGGGGATAACGCAGGAAAGAACATGTGAGCAAAAGGCCAGCAAAAGGCCAGGAACCGTAAAAAGGCCGCGTTGGCGTTTTTCACGGCTCCGCCCCCCTGACGAGCATCACAAAAATCGACGCTCAAGTCAGAGGTGGCGAAACCCGACAGGACTATAAAGATACCAGGCGTTTCCCCCTGGAAGCTCCCTCGTGCGCTCTCCTGTTCCGACCCTGCCGCTTACCGGATACCTGTCCGCCTTTCTCCCTTCGGGAAGCGTGGCGCTTTCTCATAGCTCACGCTGTAGGTATCTCAGTTCGGTGTAGGTCGTTCGCTCCAAGCTGGGCTGTGTGCACGAACCCCCCGTTCAGCCCGACCGCTGCGCCTTCTGGTAACTATCGTCTTGAGTCCAACCCGGTAAGACACGACTTATCGCCACTGGCAGCAGCCACTGGTAACAGGATTAGCAGAGCGAGGTATGTAGGCGGTGCTACAGAGTTCTTCAGTGGTAGCCAACTACGGCTACACTAGAAGAACAGTATTTGGTATCTGCGCTCTGCTGAAGCCAGTTACCTTCGGAAAAAGAGTTGGTAGCTCTTGATCCGGCAAACAAACCACCGCTGGTAGCGGTGGTTTTTTTGTTTGCAAGCAGCAGATTACGCGCAGAAAGGATCTCAAGAAGAATCCTTTAAATATTTCTCGGGGTCTGACGCTCAGTGGAACGAAAACTCACGTTAAGGGATTTTGGTCATGAGATTATCAAAAAGGATCTTCACCTAATCCTTTTAAATTAAAAATGAAGTTTTAAATCAATCTAAAGTATATATGAGTAAACTTGGTCTGACAGCTCGAGGCTTGGATTCTCACCAATAAAAAACGCCCGGTGGCAACCGAGCGTTCTGAACAAATCCAGATGGAGTTCTGAGGTCATTACTGGATCTTATCAACAGGAGTCCAAGCGAGCTCGATATCAAATTACGCCCCGCCCTGCCACTCATCGCAGTACTGTTGTAATTCATTAAGCATTCTGCCGACATGGAAGCCATCACAAACGGCATGG
+
-()))0100/./4;;<=6668B6JHJHJFJJJJJJJJFJCBA??7,(&(.<@FJJJJJCGJJJJ>::-4:?DECJGGGEFHJJJIGEGGJJJJGJFJJHJJGFIJJIJHEIJB55446<<HJIG>???2/....234DJI@@@IFEJGJEEJHJJJEJJH>@AJJIDI5555JJJJJJJJJJDJGEIJIJGIJJJJJIA@?4????EJIFIJJGHJGIJJJIHJJAJE>>>=BBDEIJJJJGJJJIJBBDHJJJHEFIJHJJJIGJJJJGIJJJFJJJJJHJJJHJIFJJGEJIJJFIJJJJFJJJGJF>>;3JEJIBH3118:64))@AACDJHF@JGEGJJIJJEJHJHGED=JDHIJHGHHJBCGIJJJIBAAA17+++*&&&'(+*&&-%%%/0/0222-((''**1'/.05998:@<JGJJJIHJHDJHJJJDIJIJEHJGFJDHEJEDFJJIGFJJJIJHF((()10-,-)('&&&&)?CDGJJ@?>>A777JJ;><)'+534224AJJJGJGJIJEJJFGHCABCJEJJJJJJIHJJJJFDDD?AA;4//0:0:=8(BBHJHDC<-ACJGED@@?EJJEE@===?GED5445JEBDBD3223;<5)((((''*&&,,0569>@CGGGFJGJJFBGFJAA@:86331123<8)''(*)+)/87==@DACAFHFGGGGEFDA==@BCJJEEGBDHIJIIJGJJFJIJJIJHFJJJJJJJJJHJDHHFJJIDDDGIC65=871&&&%&'))'&&%#$%&*+)36;;@@@AD=8;<E<;:677=96344354/)'()(+015:=><223AA@CABCFJJJHJJIFDGJJJJ:/.5,,,,7:9:4457>BDJJJHFJGFGJJJJGGIJJJJJEIHJHGHJIJIJHHHFCDDCHFJGJFJIJ@JJIEEJJFJIJJGG4445JJJDDDIEJD9976988=BCJIEJEDIHJJEIGJJJGJHGJJJJHJJJDCCDHDEA@A?<<;::978677BEEBBBAFCCHJJJ@?:9-,,-/.***.56;9:322()&&')(((**)((*+.0>>BCDJEDFHHGFHGJIBA4.FFA@JJJJJJFIGHFEFFIEDEHJJB6555>>)))((((/.2'33355587454..-.0-))*,*+++''''999:GBDBEFFD+**CJJHJHFJGEFHJJFHIEBC>=<:GGGGEDGIJIDCEEHFJJEJJH@??AEDECJJJEIJJJJJIJJJJHHFGGCDGJJGJJHEGFEEHFFEIABACGGFFHJJEJJJJDCDGHJHJJJJD@AA0-..5329=<;?E5DCCGJDCCJDGB<<;;..,+-+()):;=;7776748-*,,17///4E><671,*3303?ABE<621212?CCFFEIJ96343CBD@ABGFEHAAAABJJIIHJGJJHHEJJJFED@AABC=9+*)(+-666A989ADJJGEFG10067HG>;;=>9/87/)'''(3002CDGHHCCCEIJJEFHGFGGJJJFJGIJJJJEGHJJJJJFJJJI----GJHJJ;;;<E=DHFHJHJHJJJJJJJHIHGEJJGCDCBC??@ACDIFHIJGB@66HHIHFJGIFHHJIHGGJJIFJJJHIEJDIIJJJJJDFJIJIJJJGFIJHIJJJFECJJGJGHJJHIEDCDDEJJJJFGFJDEJJFJIEHGFJEHGJGEJJGJJFJGGEJJGJIGGEHJDIHJGFDJHE?>>?=999443343/09:=1000AACECBBBDGA?@HBAABHGEJJFFJGECCCDFGJJHGEJECDBD?===FDC@B;@?;DEEGJJJHGGEIJJJJIE>>?HFJJJGIEECCBEEDFFDJD@A@@A@ABDECBCBBABABEJHBCAACDEJCEEDFJAA;:99BABC@??<>=;>>>DEDA@A@AACAABB@@@@><<<CFCBAABABBBBIHFJFEGJJHJGFFD4333<<::;333,DEGDEGJJJJFGFGHJJIJEGGIJFHJJJJJF;ABGJJGJJGDEEDEDJFHGJJJJJCEGJFEHFGJJGJJJJJJFHFFJHHFGIJ==<<4211>===HJIA@@AC@<97878>FHFIHJJJHHJJDCFHJGE@@BAGHIAJ@?JHJFJJJFJJ=>EH??554973.<EAA@@FIJJJGJHGFHJIJJFJJJJHGGEJJHJEGECAABFIIJIEHGEGJJJ<:99=D=FHIHJEJJ===<?@8@BC555650-,+*+'&%%%&(++-,+102>@BFIEDJJHHFJIGJJJJJJIJ7666BEDGJDHJJJJGIJIJJGJJJIFJHCGFEB:5((((,++,-,,(+=?ECGCGEGJHGEJJJFHGEGC==>:;42:EC677.?ACBFJJJJJJJJJJJJE????FBCBGIJJFFHEFGFIJHFIDEEFFG:::887;<:+(&''*+/:;<=BDGJFGHJJEEGFIGJJJJIGJJ=<;4333431,+-)').,+-''(-558:99>=<=>=:::=B:9:@AJ>==>JJIG?>IEDE54482::JJJAACDJJIEGEHFFDJJEGJFEFJ@@FDDIFJJJCCFEJJJJHHJJJGJGJ@JDDJJHCCCHJJJGJHFJIFGJEJJJGFJ84...4//>@FIJJJJGJJGHJIJJJJJJJJHJIJDEJJIIJHJIJJBAB8877DCJJJJJJJJJJFIFJJJJIJJFJJJJJJJGFJJJJJGGJGJHHHHFJJGE<.)('*+%%&',,++.&%&%%&+-,+.335>D@=:2)(()8<HFJFFJIEDDDJJJJJHIJJJJJHJJJJJJJJJJJJIJHHHJJJIJJJGIJJJJJJGGGJJJIJFEFA9JJJIEEJJJHHEJGJFJGDICE>;69:DJC?J4HEJHJJJJHDCEFJEEA@B?<<:;3,,,20161-666DJHCEJJJJGHJHIJGJEGJIHG>>JIJIJJJJJJJFECDAHHJDBBAIJHIJHJJGGIFGE?==JIFGGJHJJJGJJJJIJEGJJJFH>=<CDJEJJFJJEDGCCFFFDEGHJII=JDDB,+&%%(((('(''(.88*/002=DIJJFJHJJHJJJHJDFJGJJJDBCBDJJJJEIJJFJJJFJDHJJJGJHJJJEEEFJ>>=>IGEDDCGFIEGDEJJJJIEJED?86522111*<DC333%%%&&&'699:;JHHJ@??::==EGIEFBBDCD@8DDHJJEEEHII?==?JFJHHIJJJJJFFHJHA99FJHJJJH?:83@A;9998<4-226HEIJJHJJFJJJJHGJIJEJJJGJJJJJJJI4EBFEH><;>@IE?>?>=C994320<+++,<6,)546799975..10+,3*+446:)))))))+-9544:DB:99:97778=CBJECA?211:DA===@EJGHFEIJD<C0/6:9=??>652//.3@?@BFHFFJD@=:.))))--01BCJFJJJHDJJJIJJJFJIIJIJJJGJFG????JHGHJFDEEDFI<<<<JFJJJJBDCCGFEJGFJJFBBDJHJDCCEFDGGFDJHEGDDFHJFHB@AJ=7?>BGJHIIG8778HEECE<=>A9988>BCCJIJHFGHJJJFCAAA9888DEA6544--+)-38;<:988DBAA@BBA?=>@JJFGJIJHGCEBDDFGJIEJDCCEJIJJHIHHGFJJFJJFJJHHGGJJJFJJIIFEDCBJHJIJJJJH=<<:??>EGIA@=GHHJFHI?400'''%
@Glass_F3P_7_D3_6_20_23
GCAAGATCCCAAATCATCTAAACAGCATGACTTTTTCAAGAGTGCCATGCCCGAAGGTTATGTACAGGAAAGAACTATATTTTTCAAAGATGACGGGAACTACAAGACACGTGCTGAAGTCAAGTTTGAAGGTGATACCCTTGTTAATAGAATCGAGTTAAAAGGTATTGATTTTAAAGAAGATGGAAACATTATTGGACACAAATTGGAATACAACTATAACTCACACAATGTATACATCATGGCAGACAAACAAAAGAATGGAATCAAAGTTAACTTCAAAATTAGACACAACATTGAAGATGGAAGCGTTCAACTAGCAGACCATTATCAACAAAATACTCGAATTGGCGATGGCCCTGTCCTTTTACCAGACAACCATTACCTGTCCACACAATCTGCCCCTTAGGAAAAAGATCCCAACGAAAAGAGAGACCACATGGTCCTTCTTGAGTTTGTAACAGCTGCTGGGATTACACATGGCATAGGATGATCTCTACAAATAAAAGCTTGATATCGAATTCCTGCAGCCCGGGGGATCCCATGGTACGCGTGCTAGAGGCATCAAATAAAACGAAAGGCTGAGTCGAAAGACTGGGCCTTTCGTTATCTGTTGTTTGTCGGTGAACGTCTCCTGAGTAGGACAAATCCGCCGCCCTAGAATCGAGTGGCGCCTGCAGACGTAAAAAAAGCGGCGTGGTTAGCCGCTTTTTAATTGCCGGACGTCCGATCGATACCCAGTAATCCTGACGACGGAGACCGCCGTCGTCGACAAGCCGGCCGTTTAATTAAAAAGTTAAACAAAATTATTTGTAGAGGGAAACCGTTGTGGTCTCCCTGAATATATTATACGAGCCTTATGCATGCCCGTAAAGTTATCCAGCAACCACTCATAGACCTAGGGCAGCAGGATGGGACGACGTGGTGTTAGCTGTGCTCGAGGTGAAGACGAAAGGGCCTCGTGATACGCCTATTTTTATAGGTTAATGTCATGATAATAATGGTTTCTTAGACGTCGAGTCTTACGCCCCGCCCTGCCACTCATCGCAGTACTCTAGAAGCGGCCGCGAATTCCAGAAATCATCCTTCACGAAAGCTAAGGATTTTTTTATCTGAAATTCTGCCTCGTGATACGCCTATTTTTATAGGTTAATGTCATGATAATAATGGTTTCTTAGACGTCAGGTGGCACTCGAGTTTAATGGGCACGTAAGAGGTTCCAACTTTCACCATAATGAAATAGAATCACTACCGGGCGTATTTTTCAGTTATGAGATTTTCAGGAGCTAAGGAGACTAAAATGGAGAAAAAAATCACTGGATATACCACCGTTGATATATCCCAATGGCATCGTAAAGAACATTTTGAGGCATTTCAGTCAGTTGCTCAATGTACCTATAACCAGACCGTTCAGCTGGATATTACGGCCTTTTTAAAGACCGTAAAGAAAAATAAGCACAAGTTTTATCCGGCCTTTATTCGCATTTGTTGCCCGCCTGATGAATGCTCATCCGGAATTTCGTATGGCAATGAAAGACGGTGAGCTGGTGATATGGGACAGTGTTCACCCTTGTTACACCGTTTTCCATGAGCAAACTGAAACGTTTTCATCGCTCTGGAGTGAATACCACGACGATTTCCGGCAGTTTCTACACATATATTCGCAAGATGTGGCGTGTTACGGTAAAACGCGCCTATTTCCCTAAAGGGTTTATTGAGAATATGTTTTTCGTCTCAGCCAATCCCTGGGTGAGTTTCACCAGTTTTGATTTAAACGTGGCCAATATGGACAACTTCTTCGCCCCCGTTTTCACCATGGGCAAATATTATACGCAAGGCGACAAGGTGCTGATGCCGCTGGCGATTCAGGTTCATCATGCCGTTTGTGATGGCTTCCATGTCGGCAGAATGCTTAATGAATTACAACAGTACTGCGATGAGTGGCAGGGCGGGGCGTAATTTGATATCGAGCTCGCTTGGACTCCTGTTGATAGATCCAGTAATGACCTCAGAACTCCATCTGGATTTGTTCAGAACGCTCGGTTGCCACCGGGCGTTTTTTATTGGTGGAATTCCAGACCTCGAGCTGTCAGACCAAGTTTACTCATATATACTTTAGATTGATTTAAAACTTCATTTTTAATTTAAAAGGATCTAGGTGAAGATCCTTTTTGATAATCTCATGACCAAAATCCCTTAACGTAAGAATTAGTTCCACTGAGCGTCAGACCCCGTAGAGAAAAGATCAAAGGATCTTCTTGAGATCCTTTTTTTCTGCGCGTAATCTGCTGCTTGCAAACAAAAAAACCACCGCTACCAGCGGTGGTTTGTTTGCCGGATCAAGAGCTACCAACTCTTTTTCCGAAGGTAACTGGCTTCAGCAGAGCGCAGATACCAAATACTGTTCTTCTAGTGTAGCCGTAGTTAGGCCACCACTTCAAGAACTCTGTAGCACCGCCTACATACCTCGCTCTGCTAATCCTGTTACCAGTGGCTGCTGCCAGTGGCGATAAGTCGTGTCTTACCGGGTTGGACTCAAGACGATAGTTACCGGATAAGGCGCAGCGGTCGGGCTGAACGGGGGGTTCGTGCACACAGCCCAGCTGGAGCGAACGACCTACACCGAACTGAGATACCTACAGCGTGAGCTATGAGAAAGCGCCACGCTTCCCGAAGGGAGAAAGGCGGACAGGTATCCGGTAAGCGGCAGGGTCGGAACAGGAGAGCGCACGAGGGAGCTTCCAGGAGGAAACGCCTGGTATCTTTATAGTCCTGTCGGGTTTCGCCACCTCTGACTTGAGCGTCGATTTTTGTGATGCTCGTCAGGGGGGCGGAGCCTGTGGAAAAACGCCAGCAACGCGGCCTTTTTACGGTTCCTGGCCTTTTGCTCACCTTGCTCACATGTTCTTTCCTGCGTTATCCCCTGATTCTGTGGATAACCGTATTACCGCCTTTGAGTGAGCTGATACCGCTCGCCGCAGCCGAACGACCGAGCGCAGCGAGTCGGTGAGCGAGGAACTACTGCATAACGCGAAGTAATCTTTTCGGTTTTAAAGAAAAAGGGCAGGGTGGTGACACCTTGCCCTTTTTTGCCGGACTGCAGCGGCCGCTACTAGTAGACCGGCTAGCGTCAGTTTCACCTGTTTTACGTAAAAACCCGCTTCGGCGGGTTTACTTTTGGTCATCGAGTGATTACAAAGCAAGCAAAGAAAAAAGGCGACAGATTACTCTGTCGCCTTTTTCCTGACTAATAACTTAGGTGGCGGGCTAGCGTCGTGGTTTGTCTGGTCAACCACCGCGGTCTCAGTGGTGTACAGTACAAACCCCGACGTGCACAGCTGTCACCGGATGTGCTTTCCGGTCTGATGAGTCCGTGAGGACGAAACAGCCTCTACAAATAATTTTGTTTAAGAATTCATTAAAGAGGAGAAAGGTACCATGAGTAAAGGAGAAGAACTTTTCACTGGAGTTGTCCCAATTCTTGTTGAATTAGATGGTGATGTTAATGGGCACAAATTTTCTGTCAGTGGAGAGGGTGGAAGGTAGATCAACATACGGAAAACTTACCCTTAAATTTATTTGCACTACTCAAAAAACTACCTGTTCCATGGCCAACACTTGTCACTACTTTCAGGTTATGGTGATC
+
&%&'&&&%$&%,15765/+&&(?A?AACDJD=7FFHA?>BBGJFIC::9:@@>@??HIIEJEF9850-,./4-,+.-,,.34510.15>FJFBACDDJIGDDFE<9722C<=;;?999<>4344=>AGJHGHJJJHHJIGJJJJIJJHJFJHJJHIHJJIIJHJJJJEEEDJIJJ>9=@<2112224?BA777*)))16ECDCEJJHHIJJJJJJJJJIJJJGJJJIJJGJJG>99764..8=?AEJJIG@>8.//057**(.;<>>?GJEIIJFJGDDDDHJJJJJJIJGFDHJIHJJGJJJFJJJJJI?><2<;;H?>??JFJJHEFFJFFJFHJJJFJJH<))))=<>JJFIFJGFHJGHJIJGFJIJB=FGGIFJJEFHJJGJFGEDEIGF===<B@:A<652'''''-*)*6--@?000/55<?BDCDBCDDA?993332444368+++,11(668<@ABDC??89BDCB76565.,,3<>*))*9,+++9346670-.()2B@2222>BAEC66;;EDFJIG;:B?J,+0J???CA?61013==::=>A@D<7779>>CCBDBB756886669FGGH((((4888DHCDB@@BJHFGJ3211/555553.0??:@?@@ADFDDCFDF?@A==<@;;<>A8899HJECFBBCFGD<<<<4223@JJGEJEHJJJJFJ53203AAFGIFBDC?@?BHJEHIHBB@>ABHCDA7679699;...//,)****&&&'&()***+4667B?>=2.,-210145496567999?@@?<7750+****340...JJIJJIHJJGJJJJJHJJJHFJFJJGHGJJ<:9:JGJJJJJGIJHFAEJIJIJCCCDGHJJIJHFJJJJGJJJGJJJEJGJFGJGJJJJJJHJIJHJJFJJF99FDF?BHDD655,+*)-...BF9888CHFGIJJFEEJJIE@@:666EEJJJHJJGGGJGJIIHGHEJGIJJEFJJIJEGHJJHJIJHJJJIJIJGGJJHHJJJJFJJJIDJJJA:78;=?@@??JDJHBHECHIJGDIJJJJJJJGJJJJHJJJJIJJJH??EJGHFIJJJJDCDFEBHCFEHJJJHDCDJE0//..5741/,,99:776988<87,,,7@JJJJJJJJFHJJHGJIJJJEJIIJHHJCBA>?:9:9@FGIGFHGHJFIIJFHJJJJGJH<<<<;G>::=;<HECCDAA?=:73)462129)))+===CACJJIJHFJJJJJHJJCGCCA)))@JG=<@<>FJHFEFDFHHJGEJ?JFH))))>=<''(02++//:;=JFID>881,*&&&.6AHGCGA777@GHEIFHJJJGJJJJJ?@?=>?>AA>?>;;88::.+++5<<;<68:678@@?>:;;<FDJGJJJFJJHFHFIHJDJGJE@@@AGJJHJHJJJHJIJJJHJHJJGFBCFFJJJJHJHIFJHEFIJJJJHJHIDIJJDFG@B963///13=??BBGHJGJJJJJCHEJIJH?>=7++++:/***+663+++?GJJFJJJIJG===>G:HJJJJHEGJFFGEJJJJGJJJIJJGGJJJGJJJJGD3323-,-7+++*/0B;?ECDJFC8889FJJJFJJJJFAFGJJJEFDHJGFFJJJFHJJJJJJEGIHJJJFJHIJFHJGJDD??ABBGABCE=E<B@>>>>===D@?FJJCJIFJGGEJHHGF??=A>>>:20--)'''//&%$%$%%&;<<=?>EEFJJJJJJJJIEEFEGFGJHGJHJJE?>?JD@BBECDFEJJGAHJJJIJJJGHGJJFJIHJJD?BDFJJJJCC**):55555349IBDCCEBA:24>BDAJGJJJJJFDGHJJJHJDJFFH@1111556BCDFJGBBFGFFJIFJIHJJIJJHJJJJJGHBD@BIJJFFFIJJJJFC?>C?867CJJJJIJHJFJJJGFIJJJJAB>>9289<???IDFCCBFGEG1112JGJDBBBCJFCJHJHJEJIJHFAAABJ>==>J?;;=DDEJJHHHCBABFEEFA>;CF/...0EAA@AEI8888=97889>DGGJJJHJJJJJJFJJ>BAFJFFJIJJHFGFEJHIECBDE<;7:8>?55-))-+(((-,*+1,,(((44>>AIJHB@AAGGIJJJJJJHDFCJJHFJJJEIJCHJJIJJJHHJJJJEDEDHJGGJJIGHJJIJJFHA==4)(((.09?;:95,+++-0/45---,000<;ABGEIHJJHFFE7+,,),%$$&&$%$$$%.228>555122B>:;=<=A88552224436+-*&&&/567=>>78602242)&&&.4BJI@<84444@B@AAJDBCGCJI4JJJFJ>>>IFJJJJBA<::;AED@AFDJJJGJIJB=:61773503,+++69<E>?GBJJFJJJJJJIJDFJFJGJGJHJJJJCA::96(*+,03//6466A>?JIIJGGGJFJHHJJJHJJJJJIJJEDIEIJIJGA@?22228989@@67=<@GDCBHIFAF5211GHIJJJJEFJHJIGJIJJJJJJJJGEJFCFBCCCJBCCEB=?A@CF@//..-.8EEHIHJFGJIFGIDJDA8DECDDJGJGJJJHGJIJH@B<CEDHEJB@;996896666BJCFDECCBHJB?>61112++*,((++412.-&'.600077877;<99;<>:;>?EEEHGCEEGJFJJHIJJJJJJJ65***,0@AFDDGJJJGJJ@CJDJHHHJJJFJGEJJHJFHEGGHJFJFFJGIJJJIJIHJJJJJGDEDFEGDDJJJGACAA53335;85562,+.55253CF;CDBCEHJJJEEHJGEEFJHJJJJDFJDHGGJEEJIJGJHJFFJJJ::99<>BBBIGHHJDACFFJGH@<;8-,,,JD@><:8;98;89:;AHHJHHFDCHFDGHJFDBBC?CDBCJFCDFGJGFD<<HHJJHEJGH@AAAJIEJGHJFJIFJC888>9JJJJJJHGJJJJJJHJJEEGGFJJJJJJJFEJEFJC?@GJHHJJIJGE<<<=BA<<((301232229A>?>>:CBEFIFJA@?>?@?AB?>985+*)*,,--*)*&+%'(())+00BGDECACBBFGGIGJIHJ;6421J>,,-/2-?B?>?@E>AFDJHJG77701005.-,*((()-/-)'''(,468679;AABEGFCJC@//99977CHAJJFGEGGFFDGJH@JEB>C>63)(&&&(<DIGIECBCBFJFHA@>-*?,***-..974335:9;EHGDDADJEGGJ;:9834.+)((@BEAA?DCDDEGFHEGF>=>97111,+98:-,+'&%&&&&'2+1/..6:@HA<<<<BB@AACBDFIIJHEFCA@22224334665,,--/....466ADBD>>****:::@BDGJ5445?BBBD=>>>D743596:=ACBBDDCFDEAABDF;;:8:;;@@<@AABEDB.+*.-9::;>BB@BBACDCBADBFDDB3/?>ADBCEEGHEJFDBAAADDDC?@965333()),89::B><=@BCFA?AFJD>?EJGCBCCDBCBIGJADACGEJB6666@@?>>?>@@?BBBCDBCBCFHFH=<=***66=>>,,,+,-4321255:2--251+&&'''()-,,,119;JJ><<<?F@DJ>@JHFFHCDCFGIGE@>>.,**./0./)))*46:6988;;;21222:<62655697766<81,,,56621-)&%$
@Glass_F3P_7_D3_6_20_24
TTGGACCGGAGCAATTTTTCCAGTTATAGATTTTCAGGAGCTACGAGAACTAAATGGAGAAAAAAATCACTGGATATACCACCGTTGATATATCCCAATGGCATCGTAAAGAACATTTTGAGGCATTTCAGTCAGTTGCTCAATGTACCTATAACCAGACCGTTCAGCTGGATATTACGGCCTTTTTAAAGACCGTAAAGAAAAATAAGCACAAGTTTTATCCGGCCTTTATTCACATTCTTGCCCGCCTGATGAATGCTCATCCGGAATTTCGTATGGCAATGAAAGACGGTGAGCTGGTGATATGGGATAGTGTTTACCCTTGTTACACGGTTTTTCATGAGCAAACTGAAACGTTTTCATCGCTCTGGAGTGAATACCACGACGATTTCCGGCAGTTTCTACACATATATTCGCAAGATGTGGCGTGTTAGGATGAAAACCTGGCCTATTTCCCTAAAGGGTTTATTGAGAATATGTTTTCGTCTCACCAATCCCTGGGTGAGTTTCACCAGTTTTGATTTAAACGTGGCCAATATGGACAACTTCTTCGCCCCCGTTTTCACCATGGGCAAATATTATACGCAAGGCGACAAGGTGTTGATGCCGCTGGCGATTCAGGTTCATCATGCCGTTTTGTGATGGCTTCCATGTCGGCAGAATGCTTAATGAATTACAACAGTACTGCGATGAGTGGCAGGGCGGGGCGTAATTTGATATCGAGCTCGCTTGGACTCCTGTTGATAGATCCAGTAATGACCTCAGAACTCCATCTGGATTTGTTCAGAACGCTCGGTTGCCACCGGGCGTTTTTTATCGTAGGAGTCCAGACCTCAGCTGTCAGACCAAGTTTACTCATATATACTTTAGATTGATTTAAAACTTCATTTTTAATTTAAAAGGATCTAGGTGAAGATCCTTTTTGATAATCTCATGACCAAAATCCCTTAACGTGAGTTTTCGTTCCACTGAGTGACCGTAGAAGATAGAAAGGATCTTCTTCGAGATCCTTTTTTTCTGCGCGTAATCTGCTGCTTGCAAACAAAAAAACCACCGCTACCAGCGGTGGTTTGTTGGATCAAGAGCTACCAACTCTTTTTCCGAAGGTAACTGGCTTCAGCAGAGCGCAGATACCAAATACTGTTCTTCTAGTGTAGCCGTAGTTAGGCCACCACTTCAAGACTGTAGCACCGCCTACATACCTCGCTCTGCTAATCCTGTTACCAGTGGCTGCTGCCAGTGGCGATAAGTCAGTGTCTTTACCGGGTTGGACTCAAGACGATAGTTACCGGATAAGGCGCAGCGGTCGGGCTGAACGGGGGGTTCGTGCACACAGCCCAGCTTGGAGCGAACGACCTACACCGAACTGAGATACCTACAGCGTGAGCTATGGAAAGCGCCACGCTTCCCGAAGGGAGAAAGGCGGACAGGTATCCGGTAAGCGGCAGGGTCGGAACAGGAGAGCGCACGAGGGAGCTTCCAGGGGGAAACGCCTGGTATCTTTATCCTGTCGGGTTTCGCCACCTCTGACTTGAGCGCGTCGATTTTTGTGATGCTCGTCAGGGGGGCGGAGCCTGGAAAAACGCCAGCAACGCGGCCTTTTTACGGTTCCTGGCCTTTTGCTGGCCTTTTGCTCACATGTTCTTTCCTGCGTTATCCCCTGATTCTGTGGATAACCGTATTACCACCTTGAGTGAGCTGATACCGCTCGCCGCAGCCGAACGACCGAGCGCAGCGAGTCAGTCAGCGAGGGAAGCCTGCATAACGCGAAGTGATCAGTTTTAAAGAAAAAGGGCAGGGTGGTGACACCTTGCCCTTTTTGCAGACTGCTGAGCGGCCGCTACTAGTAGACCGGCTAGCGTCAGCTTCGCCTGTGTTTACATAAAAACCCGCTTGGCGGGTTTTTACTTTTGGTCATCGAGTGATTACAAAGCAAGCGAAAAGAAAAAAGGCGACAGATTACTCTGTCGCCTTTTTTCCTGACTCATAACTTAGGTGGCGGGCTAGCGTCGTGGTTTGTCTGGTCAACCACCGCGGTCTCAGTGGTGTACGGTTCCGAGCAAACCCCGACGTGG
+
-*(&&&'*+)('&'')-.34)***679%%%(+.0088<;655+'&&'(*332278BBE@?@DFJ@::6788BDJJGECBABGIJJJJJGJICJAAJJGJJJJJFFEJEHHJFIJJEIJJ>>=JEJJJJIJJJIJJGFHDGCDJEJJEC9777;<=;96556;=@=8889>@:A>?A?B:9978899;<AAAA76236>JIE>>>33----00006447BBDHHDFGJJJJ@??<=>>A?>BJ@FJ=;==HJJFJJGJHJIJHFJEBEFJBB@<?@@IECJIJHCJGJFGD@DF9889CJJJIIJFJEGFHGJHFDDJ<9@BDD=::;530/%%&(116*''2343338:EDCCGJJDEDJJJJGFJIE55EEHGJJGJHJJJIGDJF@GFGDF?GJJJJD?,(&&0768@?=>?777631201546757883(&&%%%%'*/...--*>CAADDJIHC<<JFJJIJJJJJJC=<<=@@;;9:A:8710++))(//0CFJJJJJJDEGFDEAB734113<3338HGJHJIJJHJJEJHHJJJGJJJEDIGIE@??;DDJFEHJJGDBDEFIJIGHHJJJJJJHDHFFGGFJGGI@?=9<GH0000=DEJ>>>>C=999;<;=?@JIJHIGJC>2.*+.320)&&%'&'++:6?JFDEEEGFHIJB@AABEJJIJIJGDDEGJFJIFJJJDGHDB@?BJGEJHJI?>>JIGJ>;:55555BJHIGJJIJHJIJIHJGHJGJJHJJIJHFEDFEGJJJJH<=<<B?>BIFEFIGDCCDEJEHCCCA<689?B:HIE;:::ADEC@BAACDIFJJJJGI65(''&'&%''&%%%&,****47;GJIIHFIC51123;321256BIEFFEGBFCDEFIIFJJJJJJGA=+((+:<DF:;:CHDDDD>;:;40,,.29A?==<<=;<=HHGJI====DA@CAAE>89C>>(''';7FGHJ>==?BJJ@???@<000+(&%$%&)(+(&')'((%$$())-/2;92))*%%%&488:8989<EJIA<;:<;E=;<8999GJEJJJJGHJJBADFHEJJJGJGEEDIJJJJJFGJGHFA:3.'$#$&(&&'568?AFIEGEGGCC<:DDFAJEJJIJHGGHHJHHGEHHJFJJDBBBEB?<<645BFHCHGFIEDJIJGEEEI:::977561/./8?FECBAAAA?@0130115:=>BADACHEJHJJJHIIJJJGIHIJJ@@A@GJGJG<=JIJJJGHHJJHJJABDEHIJ88844446,'&'**)**)*)',23/.-,*))(.-/.,,,,+)))4:8;AGJIEJJJJJJJIJIJCCDCJEHJJDDEJH<<<<2123:99;EDHGIEGCDE@@EJJJEHGJGGJJIJJJG?=HJGHJJHJJJHJFH>BBBJJBCBA<:-%$&0+,,-/3799>:00/-348AAB@?AEJJJJJJJGJGGJIJJJJJJJJJIJHIJGJJF9869:0.-+,...3;54,,*,/(*))*,+)-45HJJJJFEC?=>@DIJIHGJB@&$$$'*6>AEJ8=77HJJHJJJJDBD?==:53**68=>@ACCA74--//7:5335<<>?GA>?@?<;;:9+'(')),,-25233;??====><2A<;EBBABHIJJJHGJJJIFFC6545<EHIJJIJHGEJEJGJJCGJEHE@@BIGJHJHJJJH??==@@HGJGJJHIEGBBA@B>>A...28.@A@BCCCEDBC;60,**))/2445=A@@@@B:999322232-,-)**+*)))%%%&&&(*,,-1--.3878:;ICB////=&%%%((((()&'()&'.3:8<EJDFFHJEJFIJJDCCCG=FJ>@>AA<0.(''),10.*),-;ADG?>>@EH2112>CGGABAB=..(((&)(((&$$&&+*(''''-,/(')*52))''()./.53210010'()).//78=?AAEDDEJGFJFFCBDJH/...-+(-689=JIJJJGFJHJIJGJHGHHEGJJJFDGFJGIJGGF=CCGHHJJGJGJG53346776889?;8851001AJEGJEDFDFHJHIFJJJJJIFGECFJ>0///++*'('&&&&$$$%&&&(.245:0,,))'%
@Glass_F3P_7_D3_6_20_25
GGCGAAAGGACCATAATAAACTGAATCGCCAGCGGCATGAGCACCTTGTCTGCGGCCTTGCGTATAATATTTGCCCATGGTGAAAACGGGGGCGAAGAAGTTGTCCATATTGGCCACATTTAAATCCAAAACTGGTGAAACTCACCAAGGATTGGCTGACGAAAAACATATTCTCAATAAACCCTTTAGGGAAATAGGCCAGGTTTTCGCCGTAACACGCCACATCTTTGCGAATATATGTGTAGAAACTGCCGGAAATCGTCGTGGTATTCACTACAAGAAGCGATGAAAACGTTTCAGTTTGCTCATGGAAAACGGTGTAACAAGGGTGAACACTATCCATATCGCCGCTTCACCGTCTTTCATTGCCGTCGAAATTCCGGATGAGCATCATCAGGCGGGCAAGAATATGGAATAAAGCCATAGAATTTTTGTGCTTATTTTTCTTTACGGTCTTTAAAAAGGCCATAATATAGCTGAACAGTCTGGTTATCAGTTCAGTCAGCAACTGACTGAAATGCCTCAAAATGTTCTTTACGATGCCATTGGGATATATCAACGGTGGTATATCCAGTGATCTTTTTCTCCATTTTAGCTTCCTTAGCTCCTGAAAATCTCGATAACTCAAAAATTTCACGGTAGTGATCTTATTTCATTATGGTGAAAGTTGGAACCTCTTACGTGCCCAATCAACTCGAGTGCCACCTGACGTCTAGAACCATTATTATCATGACGTTGACCTATAAAAATAGGCGTATCACGAGGCAGAATTTCAGATAAAAAAATCCTTAGCTTTCCACTCAGTAGTTTGTGCATTCGCAGGCCGCTTCTAGAGTACTGCGATGAGTGGCAGGGCGGGGCAACAACTTGGACGATTAAGAAACCATTATTATCATGACATTAACCTATTGATTGGGCGTTCACGAGGCCCTTTCGTCTTTTCACCTCGAGCACAGCTAACACCACGTCGTCCCTATCTGCTGCCTAGGTCTATGAGTGGTTGCTGGATAACTTTACGGGCATGCATAAGGCTCGTATGATATTCCTGCGGGAGACCACAACGGTTTCCCTCTACAAATAATTTTGTTTAACTTTTTAATTAACGGCCGGCTTGTCGACGACAGCAGTCTCCGTGGTCGGATCATCCGGGCATAAATCAGCTAGTCCGGCAATTAAAAAAGCGGCTAACCACGCCGCTTTTTTTACGTCTGCAGGCGCCACTCGATTCTAGGGCGGCGGATTTGTCCTACTAGGAGAGCGTTCACCAACAAACGAACAGATAAAACGAAAGGCCCGTCTTCAACTTGAGCCTTTCGTTTTATTTGATGCCTCTAGCACGTGCATGGGATGCCCCAGGCTGCGAATTCGATATCAAGCTTTTATTTGTAGGAATCATCCATGCCATGTGTAATCCCAGCAGCTGTTACAAACTCAAGAAGGACCATGTTGGTCTATCTTTTATTGGGATGTTTCGAAAGGGCAGATTGTGTGGACAGGTAATGGTTGTCTGGTAAAAGGACAGGGCCATCGCCAATTGGAGTATTTTGTTGATAATGGTCTGCTAGTTGAACGCTTCCATCTTCAATGTTGTGTCTAATTTTGAAGTTAACTTTGATTCCATTCTTTTGTTTGTCTGCCATGATGTATACATTGTGTGAGTTATAGTTGTATTCCAATTTGTGTCCAAGAATGTTCCATCTTCTTTAAAATCAATACCTTTTAACTCGATTCTATTAACAAGGGTATGAGCTTCAAACTTGACTTCAGCACGTGTCTTGTAGTTCCCGTCATCTTTGAAAAATATAGTTCTTTCCTGTACATAACCTTCGGGCATGGCACTCTTGAAAAAGTAAGTATGTTCATATTGATCTGGGTATCTCGCAAAGCATTGAACACCATAACCGAAAGTAGTGACAAGTGTTGGCCATGGAACAGGTAGTTTTCCAGTAGTGCAAATAAATTTAAGGGTAAGTTTTCCGTATGTTGCATCACCTTCACCCTCTCCACTGACAGAAAATTTGTGCCCATTAACATCACCATCTAATTCAACAATTGGGACAACTCCAGTGAAAAGTTCTTCTCCTTTACTCATGCATACTTCTCCTCTTTAATGAATTCTTAAACAAAATTATTTGTAGAGGCTGTTTCGTCCTCACGGACTCATCAGACCGGAAAGCACATCCGGTGACAGCTGTGCACGTCGGGGTTTGTACCGTACACCACTGAGACCGCGGTGGTTGACCAGACAAACCACGACGCTAGCCCGCCACCTAAGTTATGAGTCAGGAAAAAAGGCAACAAGTGATCTGTCACCTTTTCTTGCTTGCTTTGTAATCACTCGATGACCAAAAGTAAAAACCCGCCGAAGCGGGTTTTTACGTAAAACAGTGGAAACTGACGCTAGCCGGTCTACTAGTAGCGGCCGCTGCAGTCCGGCAAAAAAGGGCAAGGTGTCACCACCCTGCCCCTTTCTTGAGAACCGAAAAGATTACTTCGCGTTATGCAGGCTTCCTCGCTCACTGACTCGCTGCGCTCGGTCGTTCGGCTGCGGCGAGCGGTATCAGCTCACTCAAAGGCGGTAATACGGTTATCCACGAATCGGGGATAACGCAGGAAAGAACATGTGAGCAAAAGGCCAGCAAAAGGCCAGGAACCGTAAAAAGGCCGCGTTGCTGGCGTTTTTCCACAGGCTCCGCCCCCTAGACAGCATCACAAAAATCGACGCTCAAGTCAGAGGTGGCGAAACCCGACAGGACTCTATAAAGATACAAGGCGTTTTCCCCTGGAAGCTCCCTCGTGCGCTCTCCTGTTCCGACCCTGCCGCTTACCGGATACCTGTCCGCCTTTCTCCCTTCGGGAAGCGTGACTTTCTCATAGCTCACGCTGTAGGTATCTCAGTTCGGTGTAGGTCGTTCGCTGAGAGCTCTTGGGCTGTGTGCACGAACCCCCCGTTCAGCCCGACCGCTGCGCCTTATCCGGTAACTATGGTCTTAAGTCCAACCCGGTAAGACACGACTTATCGCCACTGGCAGCAGCCACTGGTAACAGGATTAGCAGAGCGAGGTATGTAGGCGGTGCTACAGAGTTCTTGAAGTGGTGGCCTGACTTCCGGCTACACTAGAAGAACAGTACTTGGTATCTGCGCTCTGCTGAAGCCAGTTACCTCAGAAAAGAGTTGGTAGCTCTTAATCCGGCAAACAAACCACCGCTGGTAGCGGTGGTTTTTTTGTTTGCAAGCAGCAGATTACGCGCAGAAAAAAAAGGATCTACGAGAATCCTTTCAATCTTTTCTCTACGGGGTCTGACGCTCAGTGGAACGAAAACTCACGTTAAGGGATTGGTCATGAGATTATCAAAAAGGATCTTCACCTCAATCCTTTTAAATCGGAACCGAAGTTTTAAATCAATCTAAAGTATATATGAGTAAACTTGGTCTGACAGCTCGAGGCTTGGATTCACCAATAAAAAACGCCCGGTGGCAACGAGCGTTCTGAACAAATCCAGATGAGACTGTGGGTCATTACTGGATACTGTCAAGAACAGGAGTCCAAGCGAGCTCGATATCAAATTACGCCGCCCTGCCACTCATCGCAGTACTGTTGTAATTCATTAAGCATTCTGCCGACATG
+
---*))-12222,,,-/'&&((')*+-,--125,,,-:***+***-4**)*''&&'(,,&*&&*+*+2))))**---==>?;;;=A?1/./..++%$'))'(&((''')''%&&'))+,-++,-2/%$(.932))-8@A@=<4...(('&&')''()(''578<GJE<=<B@7820.*9>?CDAFJJ@=@GGGEE=;;;<:99?HJF/((((712AB@@BBCHEHJJF83GBD?>C?>@>?BBECFGHJJCB:11BFJJ><=989;DAB?@>222.-((.0402:::;?@AFIBBA>>44=AIJC@@BJHEDHEIG?@@ACBBAA??BDDHGEE:99/-'''(:;:221.,-4**=JHGEDHEJACF6F@))))+6:A?86.10140.-/0((7???AA5444+)&%'((((%'(,...-//.-&$$%###$&%'''''(+457EC>?62300237766::?86/,+%%%%((($$$%'&'('%&$%&&&-***)('(&''(&''(0245655756989.,,..*+,10))(')((&&''(6;6555:ADEHGGAD@??@DDEGBBBE?A>><;9334'''9D;77799=?>@334BDBBDG:;>DDD>7789GG@A><>??C@?,.0063+(&&%'&&*),+&&&',,((,*,*+226559<JCBCBFCE<JEDCAAB>BDFEGJE3334>>?@EAAACJGJHGEEA@?99/.+&&(%88;@?DD=@322020&&&%%&&0.+'(077964553222111?@@BEA77:446/)(()(,.1ADFJCA>513668?30...(&&&&((()('&'''&$%)+*+.:77762245ABC=;447<;:******''&%&'%%&&&&&(((&)'%'57655434989::DCBHIJJGEJFJJGJJDE==<;>11*%%%&*,-/+-%%%',,.@BEJJJC96678400088:822<=HGG==BIGGIJGFHHDDGEFHHGJ;:;;AA@8871+,0477/.&$$&'&'((((()56<<<;5556666>CFCDEJC@>?GJJ<<==;;><;:,++''''(.@;=>=>@AJ@@@@JFB1-4489??DJHDJIFEF>E>9FJJJJGJFGFJHDEDIJIJJDHJJJEEFECDF;;;3222<;912&&&()(',-/4233387,,'&&(+*)(),*+-63:=DDEGFFJJGDC@:::;<:76...065885304576845568;;;<=DEC7776877;@A;;;EFJFDEFEJDDAFDB<*))&''0=A@@B@@6887+++-/;;*&&&<B<===?AC-**310-.($$$)+)''''(&'+4/-4:3443532445200-,,.+,,,-)&%%%%&&,++*21//02121.//,(%%(034:CGFJE@BBADJIDADC@;++&&&&'99:;EJEIEGJJJIE@>@66,,-/78;;769870///30193/.48=;;9<;:-%%&'+(('(*++&%%%(''(&&&(''''6?FFDCBCBA?>>>JIJJJFFJGEFCDHEBA875588=>DHEGJ9889FJJF?<<<=G@BBCGFHGJGGJHFJFDJHFJ:99332130045BDIA;:;;=<68ABHHHEJFAA?@HCHHJFIJGJB>>GJHEJDDEJGEFDFJJGIGJJJGHCA@>EFBDFJJFJHJJJJIFGGJHJJGEB<;<<::893333;<>=?@BBJG?>64220*))-+)**(1-78;>;9:7344:;;:<<C@=77<::<;<<;@;;::320/09<>AC>=::&&&'..-6@@BFJ=><<=577;;<+-595444>53347:5-<<=BAAD?;DDFJIJHFHGEGGJJJJIJJJFJFDJJFJD<0...ADBEDFDECCBE6889@:98*)))(('(*%),-,*%%&&**/>?BA31--//>AC999?7??AC?><<?BEDBABEIJ>>>?DJHFFFJJA@AAJGHABACC222400017;11/2;6667;;;:BB@>==??CCIJHFFDFFEDDG?ADDBD?>=>@B5559;3?BC7/::>B5GHJJJJB?AAJE??=@DHBDCCCFJJEGB?<;556;;<JDD;;;8758/001=A?89((**'()+-/000-,+)*346:>6665660+''''')&5793@DB=;?C>??>JBDD;<<>??BBCC=877691029:ABCBBB@=>@@EA>@?@CAEGEJA@A@EB==??EDC@@ABHG>D@@@A3325673333334011?22227<<?@JCBCEJCEC;;;>B?<?CCJGJFJECDAH?=<=CJJG@A===>>=00007545=@@A?>GBB<<)))*+****.767211+'''(%%$&'''+)*+%&'*+85,**(+..4@CBBCDBA?C@??>=?GCBDB<;;FB@<;=FGE>=99::?@BA>===>856('')'''**..++.,088767<555244453./:(''&%%&'((22<33259/0+,/1=1(((7741+('%%%%&*,-,,,*01*)-,,+(');8>=:?;;8774567JJEEFCBCDEJJGHCDEHCEBDFJJIGE0006,-=??ABDGCFCEFJCEE8885557FBBCHJJJGJ?@?BDA@BC:989<326CCIFEFFB@?<((')889>DAA=5..%%%'(')*42+*)(())*+/68<?>>>>>?ACDF<<<JGEE8777544664/($%%&'(*+/+--?@>??@?>>??<;>****20.,4//.?>=@AF@B787;:>:*''(%&&..-/1..9DHE5000/0/.-**+479:;==8886669><;666431))1+'&''''&%&$$&&('(*/****01998:?BA@@>A@=??@BB773**36@DEEIG@FCEHFJJFEDJFEJGHJIGJEGE<8762333><.=@B?B>.,,2;7/...,,,,.0(989EDDEDBBBCFFADA@AB><86.*))32289BFD@AB=7440000,*+,--0,((&'2?H>?>=>=;>=>?>AA@?A512-678AEDDEGAAA@EBGFEE<=<=999...1--&&'(0.+'&(.,(((*)38)=9998//&&&'901/057>HJFJJGJFCDEGFEB?BJ9999<<=;98:<<:955:;;HJGFGE:::;IJIGFJJIHEFEFCDBD@FJJFGH;:3333((((2,,*+4GIC0//*''(+.0-/76/**++8<<@DDEEFGECAADB;35A@@2223333:'&((*7><<8882;<,+++,/2-1=>CDCEEHBFDFH?=4444::;G@ABCFBDCEE??8>BC:000/D@=>><77200/.),)*++8//1>>@BDF@:8700+*(''&'),**+,&(()*)))751+*-4///A@1//1700/'&''-124-*)'(&'(&')''('(())*+-(/-('''**,))((0011;C=100011+()*)&$$$.:8:<>('(*,**+.-,++,899:;788C8666=GDDGJDFDECABBBBCCCCDJF=>>>FB@@5.,/((66IEGJ>6652-,221;;989:@JD<;;;000198000&&''*(()+)(*1212330../0/,+*((''%%&(1-,,)))'&''''&$%%&+)***4:977689==?>3333G1//4//)&%&&%$%#$+)12=DFHJCCCEFICCBCCJFJGFIJJDCB@DEBA8655966647650,,,,+(
@Glass_F3P_7_D3_6_20_26
AACGCCACATCTTGCGAATATATGTGTAGAAACTGCCGGAAATCGTCGTGGTATTCACTCCAGAGCGATGAAAACGTTTCAGTTTGCTCATGGAAAACGGTGTAACAAGGGTGAACACTATCCCATATCACCAGCTCACCGTCTTTCATTGCCATACGAAATTCCGGATGAGCATTCATCAGGCGGGCAAGAATGTGAATAAAGGCCGGATAAAACTTGTGCTTATTTTTCTTTACGGTCTTTAAAAAGGCCGTAATATCCAGCTGAACGGTCTGGTTATAGGTACATTGAGCAACTGACTGAAATGCCTCAAAATGTACTTTACGATGCCATTGGGATATATCAACGGTGGTATATCCAGTGATTTTTTTCTCCATTTTAGCTTCCTTAGCTCCTGAAAATCTCGATAACTCAAAAAATACGCCCGGTGCATGATCTCTTTGGTTGTAGGTAAAAGTCGGTTCTTTGTTACGTGCCGAATGAGTAAAATGTACACCTGACGTCTAAGAAACCATTATTATCATGACATTAACCTATAAAAATAGGCGTATCACGAGGCAGAATTTCAGATAAAAAAAATCCTTAGCTTTCGCTAAGGATGATTTCTGAATCGCAGGCCGCTTTTCTAAGGACGCTGCGATGAGTGGCAGGGCGGGGCGTAAACTTCGACGTCTAAGAAACCATTATTATCATGACATTAACCTATAAAAATAGGCGTATCACGAGGCCCTTTCGTCTTCACCTCGAGCACAGCTAACACCACGTCGTCCCTATCTGCTGCCCTAGGTCTATGAGTGGTTGCTGGAATTACCTACGGGCATGCATAAGGCTCGTATCATGTGTTCAGGAGAGTGCACAACGGTTTCCCTCTACAAATAATTTTGTTTAACTTTTTAATTAACGGCCGGCTTGTCGACGACGGCGGTCTCCGTCGTCAGGATCATCCGGGCATCGATCGTACGTCCGGCAATTAAAAAAGCGGCTAACCACGCCGCTTTTTTTTTTTTTTTTACGTCTGCAGGCGCCACTCGATTCTAGGGCGGCGGATTTGTCCTACTCAGGAGAGCGTTCACCGACAAACAACAGATAAACCAAAGGCCCAGTCTTTCGACTGAGCCTTTCGTTTTATTTGATGCCTCTAGCACGCGTACCATCGGGATCCCCCGGGCTGCAGGAATTCGATATCGAACTTTTTCTTGTGAGATCATCCATGCCATGTGTAATCCCAGCAGCTGTTACAAACTCAAGAAGGACCATGTGGTCTCTCTTTTCGTTGGGAATCTTCGAAAGGGCAGATTGTGTGGACAGGTAATGGTTGTCTGGTAAAAGGACGGGGCCATCGCCAATTGGAGTATTTTGTTGATAATGGTATCTTTTGTATTTAAACCTTTCCCATCTTAATGTTGTGTCTAATTTTGAAGTTAACTTTGATTCCATTCTTTTGTTTGTCTGCCATGATGTATACATTGTGTGAGTTATAGTTGTATTCCAATTTGTCTGTCCAAGAATGTTTCCATCTTCTTTAAAATCAATACCTTTAACTCGATTCTATTAACAAGGGTATCACCTTCAAACTTGACTTCAGCACGTGTCTTGTAGTTCCCGTCATCTTTGAAAAATATAGTTCTTTCCTGTACATAACCTTCGGGCATGGCACTCTTGAAAAAGTAGTGCTGCATGATCTGGGTATCTCGCAAAGCATTGAACACCATAACCGAAAGTAGTGACAAGTGTTGGCCATGGAACAGGTAGTTTTCCAGTAGTGCAAATAAATTTAAGGGTAAGTTTTCCATATGTTTTCATGCACACTTTTCACCCTCTCCCACTGACCAGAAAATTTGTGCCCATTAACATCACCATCTAATTCAACAAGAATTGGGACAACTCCAGTGAAAAGTTCTTCTCCTTTACTCATGGTACCTTTCTCCTCTTTAATGAATTCTTAAACAAAATTATTTGTAGAGGCTGTTTCGTCCTCACGGACTCATCAGACCGGAAAGCACATCCGGTGACAGCTGTGCACGTCGGGGTTTGTACAGTACACCACTGAGACCGCGGTGGTTGACCAGACAAACCACGACGCTAGCCCGCCACCTAAGTTATGAGTCAGGAAAAAAGGCGACAGAGTAATCTGTCGCCTTTTCTTTGCTTGCTTTGTAATCACTCGATGACCAAAAGTAAAAACCCGCCGAAGCGGGTTTTTACGTAAAACAGGTGAAACTGACGCTGACCGGTCTACTGGTACCGCGCGGGCCGCTGCAGTCCGGCAAAAAAGGGCAAGGTGTCACCACCCTGCCCTTTTTCTTTAAAACCGAAAAGATTACTTCGCGTTATGCAGGCTTCCTCGCTCACTGACTCGCTGCGCTCGGTCGTTCGGCTGCGGCGAGCGGTATCAGCTGGCTCAGAAGGCGGTAATACCGGGCATCCAGATCAGGGATAACGCAGGAAAGAACATGTGAGCAAAAGGCCAGCAAAAGGCCAGGAACCGTAAAAAGGCCGCATTTATGGCGTTTTTCCACAGGCTCCGCCCCCTGACGGCGTCCACAAAAATCGACGCTCAAGTCAGAGGTGGCGAAACCCGACAGGACTATAAAGATACCAGGCGTTTCCCCTGGAAGCTCCCTCGTGCGCTCTCCTGTTCCGACCCTGCCGCTTACCGGATACCTGTCGCCTTTCTCCCTTCGGGAAGCGTGGCGCTTTCATAGCTCACGCTGTAGGTATTCATGCAGGTGTAGGTCGTTCGCTCCAAGCTGGGCTGTGTGCACGAACCCCCGTTCAGCCCGACCGCTGCGCCTTATCCGGTAACTATCGTCTTGAGTCCAACCCGGTAAGACACGACTTATCGCCACTGGCAGCAGCCACTGGTAACAGGATTAGCAGAGCGAGGTATGTAGGCGGTGCTACAGAGTTCTTGAAGGTGGTGGCCTAACTACGGCTACACTAGAAGAACAGTACTTGGTATCTGCGCTCTGCTGAAGCCAGTTACCTTCGGAAAAAGAGTTGGTAGCTCTTGATCCGGCAAACAAACCACCGCTGGTAGCGGTGGTTTTTTTGTTTGCAAGCAGCAGATTACGCGCAGAAAAAGAATATAGGAATTCCTTTTGATCTTTTCTACGGGGTCTGACGCTCAGTGGAACGAAAACTCACGTTAAGAGGATTTGGTCATGAGATTATCAAAAAGGATCTTCACTTCAATCCTTTTAAATTAAAAATGAAGTTTTAAATCAATCTAAAGTATATATGAGTAAACTTGGTCTGACAGCTCGAGGCTTGGATTCTCACCAATAAAAAACGCCCGGTGGCAACCGAGCGTTCTGAACAAATCCAGATGGAGTTCTGGTCATTACTGGATCTATCAACAGGAGTCCAAGCGAGCTCGATATCAAATTACGCCCCGCCCTGCCACTCATCGCAGTACTGTTGTAATTCATTAAGCATTCTGCCGACATGGAAGCCATCACAAACGGCATGATGAACCTGAATCGCCAGCGGCATCAGCACCTTGTCGCCTTGCGTATAATATTTGCCCATGGTGAAAACGGGGGCGAAGAAGTCTGTCCATCTGGCCACGTTTAAATCAAAACTGGTGAAACTCACCAAGAATAGCTAGACGAAAAACATATTCTCAATAAACCCTTTAGGGAAATAG
+
'('&'++,676553>-,,,23/0./340016534332//1DFHGJJJJHHJJJHIJFHHFJCGJIGJJFGJJJJFJGJJJIHJJJJEGJJJJJJJGJFIJJJJB87778=EIFECEEFFDC=>A;EJGHFEJJABA><>>@ABADA6*)*(.-,///009AEE.,,,<?><:9;=EDDEJIFJFHJHJJFJJIGBB@ACJIFJJJE><:9:99<H9999EIJJHIJEGFB743FCJIHJJJJJHJIJIGJFJIJJJJJFJICJJHFJHJIJIJIIJFHEF@>==<8''')-*(((,-45>BDIJGJ@@??1+(''('*'&$%*,6AAACFE?;=HJJJJIEGHJJJGJJJIJJIEFDFCCCBEJDE?<?B=5311.000G?AADB?<@A9BCB9;7778F;<''''999FCGCABBJJIJJJABA@995'&&&&+/('%%''&&''22-,-/)))960)'&%&'''&'(((544510%%%%+)('((()))*&&%&+*&&%%%%%&&1000;=<>FFEFIIGIJJDJDJHFEJJJJHJFGJJJJJJFHJFGJDDBAHCJJGFIDJJIGIEC9::=JJJJGJJEGDFH==FCBDGJEFGD@75423/1/,-,1--('''1...,+**2''-/102337<?>@:::;GDB>??BC.--1112+&%$%'&&*29;;<=<ADDJJJHFJJEE====<7888:=89:;B@AAAJJJFIJHHFJHJIGJGEEFEFCJEG=::AAJDGJIJ>>>>DJJDEHHJIGFFHJGJJFGFEJGFJJJJJJJFJHJC>=BDFIDC?>==9:==<;:,*))''$%*--.667>IGCD<=<=>?@E=44+*&%%%((('&''(%((('%%%%'')*-.0818;4<:87557=99AAFHFDDB;JGJIJJHJJFGDGDGDD@=??JJDI3-,-++,68:6776;:<98('(((''*+,,,,.1115433(''&,,))(()0->>BEDEAGHGFDJCEDJHJIEHEC@>><B891*-48:>DGJGJFE=6344665889A>><73310/./0103456444;FCD<=<=EGE=<<1.,+*-/..6441>?C??>;<=<'''')')'&&(%%%%+<<@DB<92124)'&(,*)))))**(067JE:989787....20''()&&&+-02312)(('1**001=9:;EJJDEHIEHFIJBA@AJ7((('+**)+&$&(0)*004464469<JDJGJGJHJGJJIJEEJJIJFJJHEHGJJJHJHCBACGCDEGEJFHEFJJJJJJAA@AA6/..',,,3+-//+566DJJHJJDCCCBA@?HIGJHJIJFJJHGHJIJIFFAA@ABJJ?==)))9;,++++.,))*689@AA>@9A=,+)''.-,,***('%%&'(&$$$&'%&&*&&&,&-+'1+*)%%$''('(..9:>?CGJJIJCFFEGGGJD=<;<@:;22CECCEDGHGGEJJHGGIJHJGFGFFEECDDJIJJGIGEDGDDHIGGHBBFB>:763*'&'%%$%'&,,,/01-,.-,0.6FDHF<:?7))),4378??@ABF5JDIHDCCJIFGEFFEJHDEHJJEJEIFGJEAFJHJHJGIDAAAEDFIEHJGHEJGGIIJHJJGHEFFHJFJFD5555HIJEA;;;<EJJJGGHGJEEFIGHGJJJGDDEEFEEFGEJFHJFBAEFJ@=9((('(***))(*,,123>B?A;:88<<@GJEGGFJJJJHEFEJEDEDDDDFHJFEDIHIIHGJJJEIJJFGJEJCFDEDB@A:88*),2/7:?EDFJHIHGIDHGFJGJGJFJJGGIGJH3/+-(''('&&&%'&&&(34--312-,/.2+,((6*33271.)(*259::62/,+-20:;<CDHJFFJJJJEJGIIJIGJJDDCCIF=8CEDHGE?<<:;:;>FJIJHICDDEBBDD@B7/:9++:9333=;;AG@FE>>>>J<6DJGDHFGGGJFJIJJEJJJFBBDDEJFDDEGHJHIDHG@?@@HGJJ@@@AJBBB88644468<BJ@>==DDCJFFHFJGB@@AB:78888:873344681'''%%&&('(+'''&'.0;<<FDJJHHJJJJJF??>B@BFIIHJJJHJJFJFFJJJHGJHJJEECGJEH111:>=<=7;AAB===;>?@8445?6666=<<>231..;9*(()*;<<C?@@JDFGEJC7777=<<:;:616?GHICEEJJG@EAA??@EJHFEFDGHG>;:<<CHJJHJJHJJJFJJJJJJC??*''''3202+&&&('$$##$&*)**/9545:<1100467;-,,@DB@?7641254;C?8899?@?=DDEC;=ACF=6:@?FHJEJFEHJJJJJJDCEC@JJEFJHFIJDDIHJHJJJJGIJJJJJJJJJJHJJJGJJJJEGEGEJJHBBBCHI<;;:*)))(&&&)%$$1)(()(,-,--9;::9444-+'&'&$$$%&$%%&$%%&.61/..''')+-(/(6:9=DCD;;?@CJIIHGFJJJJJGJIJJJJFFD>?>@>?766==;31+(()+)%%&&&?88866,-,(+,-?<C;:8;<=7@<,,,1..,-,+*,--09632155,,,-:655CDDJEEECABBGFFJEJDEFCJGHEEFJJHJJGHCADBIGIBCA<205:;<;6GDCDDJJJDBCCJJHEHF<=:CDI@?/?@HFJDFECDED@CBCEEJ><:;73,+/35=70?88FEC>=?GJJJHJF@ABGGHB<9:;JJHJJHJJFJJFA>>?,+*(*)$$$$,,HCIDFJJJFJJJGJJJJHJFGDEEGHJJIA6422333(((5641/++01=BGJCFDFF;657;=F7BEDDFCGJJJGE@ABBJJDBCCJJJHJFJJIJGIJJJHJHGGFJFJIHEJHHHJJJJJJIJHJGHJJJJGJJGJJGF?>>?@?=<@444AAJJFEFCDFJFHIFJJJJEC@@CHHJFJJJJGHJGHIHGHFCHEJJJJFGHGGEFCCECGJJJJJJC,***FFJJIJJJIJGIFHJJHJJIJGJJJJIIJHJG>978FJADCDE@==CHIGHDCE+(((111???@AAABBJFGJJJIJJJHJJGJJFDD:CDFEB9742.+**+.3345=:11111200612.;@EC??;;;...1100..-,,*+344:::A<998667IEHCAB@?==3333FHGEE=<<A@1,,,789=;=7101233..;=@BBAEDDDC@ADBCBEDE@=><86*--++,-348DJJJGDB=7DDDJJGHDDDDDHJJJJJGJHEEFHFFIIJGCCACDFEJJHJGCCGDGGIHJFJ<<<=?>??JJJIJJHEFGGFJIC??@CJJEJEGBBDADECDHJCCB;((((+**')))++/--.8=9654323345/.,)*DDDECDB4433777:??ACBGDCBADDEDCB@>=<>?>@@DG75552211112@C@@@AFDEGIFCDFCC?>>>A?==><?>=><=?@@@<;;;@?>>>ABB?::::@?>>C>?@@B@@@AA@@>>>?@@?>?=<==@BA@@?=>??DB?>>>=<==B@@?>C@=;99;;C@=;999:;;711106777<>=??>>=><::;CA;3222;844))()0/*/))))8=<=7777>=>==??@?>=??CAAABA85221,))).-++++*))0)))39<:::=11017:?<<;;<=?CBB;>@;4:95('
@Glass_F3P_7_D3_6_20_27
CCTGCACATCGCGAAGTAATCTTTTCGGTTTTAAAGAAAAAGGGCAGGGTGGTGACACCTTGCCCTTTTTTGGACTGCAGCGGCCGCTACTAGTAGACCGGCTAGCGTCAAGTTCACCTGCTTTACGTAAAAACCCGCTTCGGCGGGTTTTTACTTTGGTCATCGAGTGATTACAAAGCAAGCAAAGAAAAAAGGCGGACACAGTTCTTCTGTCGCCTTTTTTTCTGACTCATAACTTAGATGGCGCTAAGGTCGTGGGTTTGTAGTGACCACGGTCTCGTGGTATACGGTGCAAACCCCGACGTGCACAGCTGTCACCGGATGCCTTCCGGTCTGATGAGTCCGTGAGGACGAAACAGCCTCTACAAATAATTTTGTTTAAGAATTCATTAAAGAGAGAAGGTTCCATGAGTAAAGGAGAAGAACTTTTCACTGGAGTTGTCCCAATTCTTGTTGAATTAGATGGTGATGTTAATGGGCACAAATTTTCTGTCAGTGGAGAGGGTGAAGGTGATGCAACATACGGAAAACTTACCCTTAAATTTATTTGCACTACTGGAAAACTACCTGTTCCATGGCCAACACTTGTCACTACTTTCGGTTATGGTGTTCAATGCTTTGCGAGATACCCGAATCATATGAAACAGCATGACTTTTTCAAGAGTGCCATGCCCGAAGGTTATGTACAGGAAAGAACTATATTTTTCAAAGATGACGGGAACTACAAGACACGTGCTGAAGTCAAGTTTGAAGGTGATACCCTTGTTAATAGAATCGAGTTAAAAGGTATTGATTTTAAAGAAGATGGAAACATTCTTGGACACAAATTGGAATACAACTATAACTCACACAATGTATACATCATGGCAGACAAACAAAAGAATGGAATCAAAGTTAACTTCAAAATTAGACACAACATTGAAGATGGAAGCGTTCAACTAGCAGACCATTATCAACAAAATACTCCAATTGGCGATGGCCCTGTCCTTTTACCAGACAACCATTACCTGTCCACACAATCTGCCCCTTCGAAATTCCAACGAAAAGAGAGACCACATGGTCCTTCTTGAGTTTGTAACAGCTGCTGGGATTACACATGGCATGGATGATCTTTACAAATAAAAGCTTGATATCGAATTCCTGCAGCCCGGGGGATCCCATGGTACGCGTGCTAGAGGCATCAAATAAAACGAAAGGCTCAGTCGAAAGACTGGGCCTTTCGTTTGTGTTTGTCGGTGAACGCTCTCCTGGTAGGACAAATCCGCCGCCCTGAATCGAGTGGCGCCTGCAGACGTAAAAAAAGCGGCGTGGTTAGCCGCTTAATTGCCGGACGTACGATCGATGCCCGGATGATCCTGACGACGGAGACCGCCGTCGTCGACAAGCCGGCCGTTAATTAAAAAGTTAAACAAAATTATTTGTAGAGGGAAACCGTTGTGGTCTCCCTGAATATATTATACGAGCCTTATGCATGCCCGTAAAGTTATCCAGCAACCACTCATAGACCTAGGGCAGCAGATAGGGACGACGTGGTGTTAGCTGTGCTCGAGGTGAAGACGAAAGGGCCTCGTGATACGCCTATTTTTATAGGTTAATGTCATGATAATAATGGTTTCTTAGACGTCGAGTCTTACGCCCCGCCCTGCCACTCATCGCAGTACTCTAGAAGCGGCCGCGAATTCCAGAAATCATCCTTAGCGAAAGCTAAGGATTTTTTTATCTGAAATTCTGCCTCGTGATACGCCTATTTTTATAGGTTAATGTCATGATAATAATGGTTTCTTAGACGTCAGGTGGCACTCGAGTTGATCGGGCACGTAAGAGGTTCCAACTTTCACCATAATGAAATAAATCACTACCGGGCGTATTTTTTGAGTTATCGAGATTTTTCAGGAGCTAAGGAAGCTAAAATGGAGAAAAAAATCACTGGATATACCACCGATG
+
/./*)&$$%'''1568>>CBCFDEEG>>HJJJJJIIICJGHJJHJBBCFGJEJJFJFGFGD>BHDB5:8>;'%%155;7774556+**/AA@?@?DGJHEJFEJED@A;,*'+3)@BCHE200:65,,*+,;@?>?77785545:;771798-++-4388:<=<<<<@CDDFEDGHJFJGEEE>DCC?BBEB??7231,+,++41119735;<=66624207@J:44:EB22>5331.,'&'('&'&&&%%%'&&&&''&''&(%#$#$$%&'&&&''%%&'*+'&%&*)+****0../5*******3334<=BB<;<;3650-&%$%%(+<?CFGHJFEJGFFCJFJEHEA989?AA??>?C@AEHGJJJHJIJJJFA6.GGHJGIJJHJBB>642)*,,**&'&&&-0.---.53=IHJJHIJEHJIJHJJHJIHJJJJJCA;7JAJFJGHGJHIJE@EEDFGJHFJJGEJHJHGIFJHGGFHJGDEFJGJICGFJIJFIHJJGJHHEJFHJFJGJJFJEEGJHJJJJGJH@=</9:+>A@JJGIGEEHEJJJGJIGGJJJJJFCBBCBDEJHECCCDFFDDEEHBBECEDCCFGJFA@@@@A@AEDFEDDDCAA@AF<</)'()'(,,-...6884445?DBB@???DDCCDHJJ753243520/+,57:;:::>DECDCCBAA@,,9:7==><A???>@ACGBA@BFEB@@@;;:;C=<:::43744@>>?AHCBBBFEEFCECEECCABEEBC@@@CDICDEDBFA===?<888;CCGEGCEB@AAB@??CJGCFEEDD@???DIDGFCFCCDCEDDCCABBACCECCAAAABBBCCBAA@AA>???EDB??==>>ABBAAAACEE@AAEB?>@JD761-/;CIJEGIFCBDDBFEFHFIJJEGFEGCCCCJEFCCEFDGBCEDGEFEJD:::9=8777@>>>>ACACB@BADHIFECDACADJCCCCFBABBCED@H?>AA8?>??AC><;:998<<76679;::=<?@BA888;=:;>;899,2,+*()'0'37799?DBA??>>??DBA@?>??@AGCJB9886::6=<=AAAABCA@?>AD????>>=>@@B65532,****,0003>@DAA>>@>??BBA><==;:::A?BCDCBABA?;<>F@>89@B==:;<:72225543/--.//9:<==B?==>EA;::?BCBD90/01:::>DBAB99>AA=C@)'&&-&&&'((&67689>@@A@@CBGA@A6,+'(()2*))*,)')++++=:,+,661002:GJEJHEJHJJIJJJ???GEHHDC88700004311112:877EBFJCD9:9::820//4555599<95?:9655AHHIEJJJH8879A?>;?A88767+)))6556++++5322288?@HGJJJHFDJJJJJHJJJH8778EJECA@FHJJCJGDGBBBDIIJEFFDFJJJEF;=.))/2<<<AJGJGEJJHAC9977EJJGFFE;GJJGJJEGJE?63345;ABDBF:9;=GDHC---/---.DJ////GGJHJGGHGFJJGHJJJJJGJJJJJJJJDCDJIJJI@@@@JDCCBD99998;AJIJJGFDCEIJJJJIIJJJJHJHJIJJIIHJJIJJJIJJJJIJHJJFGGGGCEECB?=<C@CBE=DDDCGGFJHJJJDGEDJFEHHIHJJJJGDBBA>662223:<<;;??BD7BEJJJJJHDBAEJG>DC9?AB@E7433FHJIJGIJIJHGEJEHHIJIIFIDJIJJGJJJEIJJJFJGGJJGJIJJGGJGJJJJJJHIB;<::JA???JJJIIIJJJGEFD6666==?>CAAA9423117,))(023BC<><5))),500/2/-1115=;;;>JEJJFJJJJFJIEEFB@C?BC:322265658*))(.+'''8:?FFJJGG???@71-.-+/1>GFIEDDBCJGEJD>>>00*''('
@Glass_F3P_7_D3_6_20_28
CTTGAAGGTCCGTGCGCTCTCCTGTTCCGACCCTGCCGCTCCGGATACCTGTCCGCCTTTCTCCCTTCGGGAAGCGTGGCGCTTTCTCATAGCTCACGCTGTAGGTCTGTTGAGTTCGGTGTAGGTCGTTCGCTGAGCTGGGCTGTGTCACGAACCCCCCGTTCAGCCCGACCGCTGCGCCTTATCCGGTAACTATCGTCTTGAGTCCAACCCGGTAAGACACGACTTATCGCCACTGGCAGCAGCCACTGGTAACAGGATTAGCAGAGCGAGGTATGTAGGCGGTGCTACAGAGTTCTTGAAGTGGTGGCCTAACTACGGCTACACTAGAAGAACAGTATTTGGTATCTGCGCTCTGCTGAAGCCGGTTAACTCAAAAAAGTGGTAGCTCTTAATACGGCAAACAAACCACCGCTGGTAAGCGGTGGTTTTTTGTTTGCAGACAGCAGCACGCGCAAGAAAAAGAATATCAAGAAATCCTGAATCTTTCTTCAGGGGTCTGACGCTAAGTGAGACAAAAATTCGCGTTTAAGGGATTTTGGTCATGAGATTATCAAAAAGGATCTTCACCTCTCAATCCTTTTAATTAAAAATGAAGTTTTAAATCAATCTAAAGTATATATGAGTAAACTTGGTCTGACAGCTCGAGGCTTGGATTCTCACCAATAAAAAACGCCCGGTGGCAACCGAGCGTTCTGAACAAATCCAAGTATGAGGTAATTATTCAATATATGGACAAATGTTTACCCAAGCGAGCTGGATCTGGATCCCCCCCCCCCGCCCTGCCACTCATCGCAGTACTGTTGTAATTCATTAAGCATTCTGCCGACATGGAAGCCATCACAAACGGCATGATGAACCTGAATCGCCAGCGGCATCAGCACCTTGTCGCCTTGCGTATAATATTTGCCCATGGTGAAAACGGGGGCGAAGAAGTTGCATATTGGCAGCGTTTAATCAAAACTGGTGAAACTAGCCAGGGATTGGCTGAGACGAAAAACACTCCTTGTTCAATAAACCCTTTAGGGAAATAGGCCAGGTTTTCACCGTAACACGCCACATCTTGCGAATATATGTGTAGAAACTGCCGGAAATCGTCGTGGTATTCACTCCCAGAGCGATGAAAACGTTTCAGTTTGCTCATGGAAAACGGTGTAACAAGGGTGAACACTATCCCATATCACCAGCTCACCGTCTTTGGCCATAAGAAATTGCAGATGTGTCAGCATCGTCCTCAGGCGGGCAAGAATGTGAATAAAGGCCGGATAAAACTTGTGCTTATTTTTCTTTTACGGTCTTTAAAAAGGCCGTAATATCCAGCTGAACGGTCTGGTTATAGGTACATTGAGCAACTGACTGAAAATGCCTCAAAATGTTCTTTACGATGCCATTGGGATACAACGGTGGTATATCCAGTGATTTTTTTCTCCATTTTTAGCCTTTAACTTCCTGAAAATATCATAACTAAAAAATAGCATGATCTTCTTTCGTTGTGGCACTTGAACTTCTTTACGTGCCCGATCAACTCGAGTGCCACCTGACGTCTAAGAAACCATTATTATCATGACATTAACCTATAAAAATAGGCGTATCACGAGGCAGAATTTCAGATAAAAAAAATCCTTAGCTTTCGCTAAGGATCATTTGTGTCAAAATCACGGCCGCTTCTAAGAGTGTCGATGAGTGGCAGGGCGGGGCGTAAGACTCGACGTCTAAGAAACCATTCGTGACGTTAACCTATAAAAATAGGCGTATCACGAGGCCCTTTCGTCTTCACCTCGAGCACAGCTAACACCACGTCGTCCCTATCTGCTGCCCTAGGTCTATGAGTGGTTGCTGGATAACTTTACGGGCATGCATAAGGCTCGTATAATATATTCAGGGAGACCACAACGGTTTCCCTCTACAAATAATTTTGTTTAACTTTTTAATTAACGGCCGGCTTGTCGACGACGGCGGTCTCCCGTCGTCAGGATCATCCGGGCATCGATCGTACGTCCGGCAATTAAAAAACGAGCTAACCACGCTTTTTTTACGTATCTGTAGGCGCCACTCGATTCTAGGGCGGCGGATTTGTCCTCTCAGGAGAGCGTCACCGACAAACAACAGATAAAACGAAAGGCCCAGTCTTCAGACTGAGCCTTTCGTTTTATTTGATGCCTCTAGCACGTCATCGGGATCCCCCAGGGCTGCAGGAATTCGATATCAAGCTTTTATTTGTAGATCATCCATGCCATGTGTAATCCCAGCAGCTGTTACGAAGCTCAAGAAGGACCATGTCGTACTCTTTTCGTTGGGATCTTTGAAAGGGCAGATTGTGTGGACAGGTAATGGTTGTCTGGTAAAAGGACAGGGCCATCGCCAATTGGAGTATTTTGTTGATAATGGTCTGCTAGTTGAACGCTTAATTTTGGAATATGTTGTGTCTAATTTTGAAGTTAACTTTGATTCCATTCTTTTGTTTGTCATGATGTATACATTGTGTGAGTTATAGTTGTATTCCAATTTGTGTCCAAGAATGTTTCATCTTCTTTAAAATCAATACCTTTTAACTCGATTCTATTAACAAGGGTATCACCTTCAAACTTGACTTCAGCACGTGTCTTGTACATTCCCGTCATCTTTGAAAAATATAGTTCTTTCCTTGTACATAACCTTCAGGGCATGGCACTCTTGAAAAAGTGATCCTGTTTACATATTCATATGTTAAGCATTGAACCCTATAGCGGGAACTAGGACAAGTGCCATGGGACAGTTTTCATGATGCAAATAAATTTAAGGGTAAGTTTTCCATTATGTTGCATCACCTTCACCCTCTCCACTTGACAAGAAGTTCTGCCCATTAACATCACCATCTAATTCAACAAGAATCAGGGACAACTCTCATGAAAAGTTCTTCTCCTTTACTCATGGTACCTTTCTCCTCTTCTAATGAATTCTTAAACAAAATTATTTGTAGAGGCTGTTTCGTCCTCGCCGCTCATCGACCCGGAAAGCACATCCGGTGACAGCTGTAGCGTCGGGGTTTGTACCGTACACCACTGAGACCGCGGTGGTTGACCAGACAAACCACGACGCTAGCCCCCGCCACCTAAGTTATGAGTCAGGAAAAAAGGCGACAGAGTAATCTGTCGCCTCTTTTTCTTTGCTTGCTTTGTAATCACTCGATGACCAAAAGTAAAAACCCGCGAACGGTTTTTACGTAAAACAGGTGAAACTGACGCTAGCCGGTCTCTCGTAGCGGCCGCTGCAGATCCAGCAAAAAGGGCGCGTGTCACCACCCTGCCCTTTTCTTAAAACCGAAAAAGATTACTTCGCGTTATGCAGGCTTCCTCGCTCACTGACTCGCTGCGCTCGGTCGTTCGGCTGCGGCGAGCGGTATCAGCTCACTCAAAGGCGGTAATACGGTTATCCACAGGATGAGGGGATAACGCAAAGAACATGTGAGCAAAAGGCCAGCAAAAGGCCAGGAACCGTAAAAAGGCCAGCGTTGCTAGCATTTCCACAGGCTCCGCCCCCCTGACGAGCATCACAAAAATCGACGCTCAAGTCAGAGGTGGCGAAACCCGACGGACTATAAAGGGTAATG
+
*&%$$$%%$##$$)/112**)*799:9<8888>@20+,%.&&&8@JEGJJJJA@?=<84,(+56<53,++,CJDB<A--;HCBAE==77><;;;67=??CI;7440(&&&%$$&&-/.//<@>==>/+*+(15.))()0-/02?;<8(&%)**38<=?FJEDHJGJGGEDEFJ<<<<JJHJJJBJFGGFJFJJGIJIJJGJF?@?@DD<==>;?A:GCBEA@?988896?*))+2/--.@11112?AGJJJGJFJJJGEHGC966411664;<AIFECBAACCFFEJGJJEFB@@AJ?DE>JJJJHJHJHJFEEBFD=778:BCDDCJGHDIGFHD@@@>:999@CJJFEEFDDBCECDICCDCFB++++-,))&&'*740//--.+,,-,,-).//.--13331/4542+660-.366)(''()*+***+,-8478748;,**()*)'$#$((()0--.)*7;<44222/-&%%&''&'(%%)'+43:5662003377-++.0&&&%''(/)(((((*4449:222291,6=973../0+,66:<@A?<<?<>*&&&064/-0,,.,/000,)&&&&/=;?@GDC6>433CDDACIFHJJJJFJG.../8@@@HJHFFJEGEGCCEADIJJE111144480//0*)**877>44444220-..,../00=@EA,,,,/;?CECEDEB<888BBC?A:89;000153/(')&&&'./0)(&'(&&%&((**)*%%%%(()*+))('')))49:8899>%$$$%$##$%$$%*++-012:;@AGJHJGFGGJJGJJBDECF<:8<D@JCDBE;7889BCD;;;=JBA?55547646960---++233CDDFFFGJFJIJJGJJJGHHJIHIJJJIJGJJ@>??A@?DH?FBBDHJJJIJIGJHJHEEJJJHJIIJJFJGIIJJF40//2.,*)(''(''&&%%')-,66,,++,76/+)+7:<?63224122/-,&&&'+009;:<9:<=32124---0:@?431146:,1113@AGJJFGEFJI;635;JIFDDDFJJJIIHJJ=.../66:AABDCDJJFGFJB,,++244445<;:?:98>=;:55424DAAAAGECFCEHJDC8*****-/,DBACHEJJDEGJJGGJIGJHJJJA@==AJHJIGJJHEJDIFJHG988;:/8775('')./034CEDIDH>?>AC,)))%$$&//())('&$%%%',+*&''&)(('%%$#%%-.(&&&&&&&+88DCCFJHGGJGJCB@@DFJGGIJ@>=;>CJJIJGFFFJFHJEJEIEJ:99C=<656>=?@64237<::9A==EJGFJJFGJHJEHJJGJJDH==<>BE978:0/,,+))/022DA??C>/-/28852223578FJDEF:::DCJBAAFJJ:98,,,-+*&&&*,-.@BBADAB<:9:<:;<<AB@@B769;<8585-*&%$&)*&%$%%$%''())00$$##$#$%&$&+1.,,&%&$##$%#%'%%&)'%%&%%%&&%$$%$##$$%%&&*(.2457>=))))+**+4344669<2<<;''(1423,-==>=@CCABBDEEFFGJFHJGEHGGDHHIEFEJFIFCDDJ@?:8::D@?@AJGFHIEJI32//222<JJJJIGICJFBB@?==878;952222(''(1*(%%$$##),*%&&&/43332.100562...9::=@7778FHJIIJHGFGIHJJJFCGDFCABD??=>A<<>AB<;)(($$$%%&%%&%(,,-,-./<GFEB@@C@@@A><=<;=??ACCB50>==?=533335000.,+''()1789ED@@>>?CJFDJGEGEGJJJ?=>5100089754----09<?<:;6779:988:3''&;>GCHEEDGF@>BJFJCDDC@?@32100'123:JHEEJCHGCDCBEDJJJ@>;88?GCGJHEDJJIJFFJHJJJJJJJJHBGGJJFJIDAA@BJHFC@@A@DC55556/,++0-'/...+&%%&+'(,-1334821.--.*'%%&%&*/0;@8888.,,4530)&&&*'(,,,-*'''*23573211))'(*)''(0550////9:;===656<>CA==;9::=<B:<>,,++)))533302&&/50330222;<<;:<B???IDA>>?HDAA>:<:631&+)(+,+-69::BB<55FHHDJGJ@DC@DA@?=422,+)'&&12011:7679><*(((8A?;542011011;<=BAECDDB?CC<<=BBC+*+*&''--:;98:9@CHDFJJJIJ?///.../,**)++++*'')79:<<9:HJJGJJC&&&&&&&046=50013666++,,-*++3BIFGJJGJEIJHGJGGFCGEJHDGFFFJJEBD??@@JFJG7*)'((*-0--0)))*=<@BDIGJBHH=<==1--@FFEEEC?@@@DD@AFGJF@976.+('''('))))(&'+-'')+////79???BCGJHEEDABB.../.,*+-.--.92.()),--.?CABDAA????CDGE@<;::??CCBCBCBB@BADEGGFJGG<;>==65456++,*+''799467,++,:;ACGFEDCDHJJDCED7668C7656;8;?BDCJEA??@????E???92/..1<<==EHFGD@@@@CEEDB3.**+,<@7A@BF;:9:5776500//+)+0(((-+-,0/200123558;6)('((/00.-.,++%$%$*/37635'&&%%%%%&'%%&'%$$#$$#&&%&#$%&%$%$%'&*)(''%%&$%'))')$#$$'''%(%$%'(''&'%$&##%&&&'(****4339:89<???ACEIDJFDJDCB-*%%&$$&&%%:<<E9888G9:::2+7657123)&$%$$%&'%*)&'%$%')59;>@HEJEGIEGHDGEFJE===84.--/%%%%)<@11111.++-+.125211166:;EC@FD=DE??DFFJ@B@ACD?AAABBC>462295666;88:56DD@;;<;=;<GDIHB@A@AJJCB@=0---/'(&&()((((**(((,*)@=BGFJBAABECCF@EGG6667B;.----4344G8888B<;<<JBB@@ACFJIJJGEF@IDEE8888::::>;885678>44+++*++)'&&&%&&'''))%/./36286655555+)*8;?@A@@AA@?::<>98721(&$$&(,+)*./87;<A=@AB>443::9A?BC99976888ECCA@AJFA@;;<@<67--++.+)*&./241///368GD@@ABCCEECC>>??@GDBDB>>:74//('(7;@AGFJ@B@AC?<0--.&%%&'*/--+,*'%$#$'%$$$$10,)..30166822.%&&.(().+/366///.352&''(()*)))=<=FJGEEFJEJGHJJGDIICA:<FJIJJFC7775)))2.,:CFGJIGEDEE----I@ABBD?>ADCJFJIJIHJJJJHHJCHJJJF8979''0--&%%)3AA=877--*'(1665:;;;;?AB??AIEJF?<<=7559:323311?BBE@E?>>JDBE=4++))*++/.&%%''(+/1,.,-:8<;<==A?9BFB==?8778::;<EDFGJJHDABA@>>::;==1//0?BEFHA<<;>;85(((''&')*0'''')*/+))(
@Glass_F3P_7_D3_6_20_29
TCCTGACGACGGAGACCGCCGTCGTCGACAAGCCGGCCGTTAATTAAAAAGTTAAACAAAATTATTTGTAGAGGGAAACCGTTGTGGTCTCCCTGAATATATTATACGAGCCTTATGCATGCCCGTAAAGTTATCCAGCAACCACTCATAGACCTAGGGCAGCAGATAGGGACAACGTGGTGTTAGCTGTGCTCGAGGTGAAGACAAAGGGCCTCGTGATACGCCTATTTTTATAGGTTAATGTCATGATAATAATGGTTTCTTAGACGTCGAGTCTTACGCCCCGCCCTGCCACTCATCGCAGTACTCTAGAAGCGGCCGCGAATTCCAGAGACCCTTAGCGAAAGCTAAGGATTTTTTATCTGAAATTCTGCCTCGTGATACGCCTATTTTTATAGGTTAATGTCATGATAATAATGGTTTCTTAGACGTCAGGTGGCACTCGAGTTGATCGGGCACGTAAGAGGTTCCAACTTTCACCATAATGAAATAAGATCACTACCGGGCGTATTTTTTGAGTTATCGAGATTTTCAGGAGCTAAGGAAGCTAAAATGGAGAAAAAAATCACTGGATATACCACCGTTGATATATCCCAATGGCATCGTAAAGAACATTTTGAGGCATTTCAGTCAGTTGCTCAATGTACCTATAACCAGACCGTTCAGCTGGATATTACGGCCTTTTTAAAGACCGTAAAGAAAAATAAGCACAAGTTTTATCCGGCCTTTATTCACATTCTTGCCCGCCTGATGAATGCTCATCCGGAATTTCGTATGGCAATGAAAGACGGTGAGCTGGTGATATGGGATAGTGTTCACCCTTGTTACACCGTTTTCCATGAGCAAACTGAAACGTTTTCATCGCTCTGGAGTGAATACCACGACGATTTCCGGCAGTTTCTACACATATATTCGCAAGATGTGGCGTGTTACGGTGAAAACCTGGCCTATTTCCCTAAAGGGTTTATTGAGAATATGTTTTTCGTCTCAGCCAATCCCTGGGTGAGTTTCACCAGTTTTGATTTAAACGTGGCCAATATGGACAACTTCTTCGCCCCCGTTTTCACCATGGGCAAATATTATACGCAAGGCGACAAGGTGCTGATGCCGCTGGCGATTCAGGTTCATCATGCCGTTTGTGATGGCTTCCATGTCGGCAGAATGCTTAATGAATTACAACAGTACTGCGATGAGTGGCAGGGCGGGGCGTAATTTGATATCGAGCTCGCTTGGACTCCTGTTTGATGAATCCAGTAATGACCTCAGAACTCCATCTGGATTTGTTCAGAACGCTCGGTTGCCACCGGGCATTTTTATTGGTGAGAATCCAAGCCTCGAGCTGTCAGACCAAGTTTACTCATATATACTTTACGAGATTGATTTAAAACTTCATTTTTAATTTAAAAGGATCCAGGTGAAGATCCTTTTTGATAATCTCATGACCAAAATCCCTTAACGTGAGTTTTCGTTCCACTGAGCGTCAGACCCCGTAGAAAAGATCAAAGGATCTTGTTGATGCTTTTTCTGCGCGTAATCTGCTGCTTGCAAACAAAAAAACCACCGCTACCAGCAGTGGTCTTACCGGAATCAAGAGCTACCAACTCTTTTTCCGAAGGTAACTGGCTTCAGCAGAGCGCAGATACCAAATACTGTTCTTCTAGTGTAGCCGTAGTTAGGCCACCACTTCAAGAACTCTGTAACCACTCATGCGCTCTGCTAATCCTGTTACCAGTGGCTGCTGCCAGTGGCGATAAGTCGTGTCTTACCGGGTTGGACTCAAGACGATAGTTACGGATAAGGCGCAGCGGTCGGGCTGAACGGGGGCTGGTACACAGCCCAGCTTGGAGCGAACGACCTACACCGAACTGAGATACCTACAGCGTGAGCTATGAGAAAGCGCCACGCTTCCCGAAGGGAGAAAGGCGGACAGGTATCCGGTAAGCGGGCAGGGTCGGAACAGGAGAGCGCACGAGGGAGCTTTCAGGGGGAAACGCCTGGTATCTTTATAGTCCTGTCGGGTTTCGCCACCTCTGACTTGAGCGTCGATTTTTGTGATGCTCGTCGGGGGGCGGAGCCTGTGGAAAAACGCCAGCAACGCGGCCTTTTTACGGTTCCTGGCCTTTTGCTGGCCTTTTGCTCACATGTTCTTTCCTGCGTTATCCCCTGATTCTGTGGATAACCGTATTACCGCCTTTGAGTGAGCTGATACCGCTCGCCGCAGCCGAACGACCGAGCGCAGCGAGTCGGTGAGCGAGAGGAAGCCTGCATAACGCGAAGTAATCTTTTGGTTTTAAAGAAAAAGGGCAGGGTGGTGACACCTTGCCCTTTTGCCGGACTGCAGCGGCCGCTACTAGTAGACCGGCTAGCATCAGTTTCACCTGTTTTACGTAAAAACCCGCTTCGGCGGGTTTTTACTTTGGTCATGAGTGATTACAAGCAAGAACAAAGAAAAAAGGCGACAGATTACTCTGTCGCCTTTTTCCTGACTCATAACTTAGGTGGCGGGCTAGCGTCGTGGTTTGTCTGGTCAACCACCGCGGTCTCAGTGGTGTACGGTACAAACCCCGACGTGCACAGCTGTCACCGGATGTGCTTTCCGGTCTGATGAGTCCGTGAGGACGAAACAGCCTCTACAAATAATTTTGTTTAAGAATTCATTAAAGAGGAGAAAGGTACCATGAGTAAAGGAGAAGAACTTTTCACTGGAGTTGTCCCAATTCTTGTTGAATTAGATGGTGATGTTAATGGGCACAAACCTTCTGTCAGTGGAGAGGGTGAAGGTGATGCAACATACGGAAAACTTACCCTTAAATTTATTTGCACTACTGGAAAACTACCTGTTCCATGGCCAACACTTGTCACTACTTTCGGTTATGGTGTTCAATGCTTTGCGAGATACCCAGATCATATGAAACAGCATGACTTTTTCAAGAGTGCCATGCCCGAAGGTTATGTACAGAAAAGACTGTATTTTTTCCAAAGATGACGGGAACTACAAGACACGTGCTGAAGTCAAGTTTGAAGGTGATACCCTTGTTAATAGAATCGAGTTAAAAGGTATTGATTTTAAAGAAGATGGAAACATTCTTGGACACAAATTGGAATACAACTATAACTCACACAATGTATACATCATGGCAGACAAACAAAAGAATGGAATCAAAGTTAACTTCAAAATTAGACACAACATTGAAGATGGAAGCGTTCAACTAGCAGACCATTATCAACAAAATACTCCAATTGGCGATGGCCCTGTCCTTTTACCAGACAACCATTACCTGTCCACACAATCTGCCCTTTCGAAGAATCCCAACGAAAAAGAGACCACATGGTCCTTCTTGAGTTTGTAACAGCTGCTGGGATTACACATCGCATGGATGATCTCTACAAATAAAAGCTTGATATCGAATTCCTGCAGCCCGGGGGATCCCATGGTACGCGTGCTAGAGGCATCAAATAAAACGAAAGGCTCAGTCGAAAGACTGGGCCTTTAGTTTATCTGTTGTTTGTCGGTGAACGCTCTCCTGAGTAGGACAAATCCGCCGCCCTAGAATCGAGTGGCGCCTGCAGACGTAAAAAAAGCGGCGTGGTTAGCCGCTTAAATTGCCGGACGTACAATGGTT
+
=<;@>@GJHHDBACABB:::89100---.12234393FCCCCJHIJJJJJJGHGFJJGHGJJJF>>>?JJHJHJFIJJJJGFJJJFHDGJJHCF334@CB?>756:B>?HIIJJFEJJJFGGEJHJJGJJJJGJJJJFJBAA?:33/1ECADBFB99>?@DEG=<<=:77:8<(''(7364GDB@@AA==::B94333/,--+)'&()>>?JFDDCJJJHJJJEJJHGJGJJIFJJJJJJJJJJJJJIJIFJJJJJJJIJJJJF?====D5....'&&&+**:AGEFJIJHJJJJDGEJCDEEDJEJIGFCAHJFGIJJHCCCADJF;;3*('&$$##%%.4;<FJJA;99=FD@9<?@FEJFHJIJGJGJJHJHIJHJJJIJJEHHJJJJJJJIHJDHHJHIJHJJJGJJJGJJJHGHIFGJJJJ<<<<=JEDCDJJIJJJJJJJJJJBABBCCCE2223GB?@=?>E@@2/03?FEDDDFHEIJHJIJH>>>@DBA@@?@C4JHJJFJJJE@GE=;:;<ABJJFHJJGJIA@ACFIFJFGJIIHJGEEBDAA*,-.--326;;<<CIJHJIIJHFIGJJIGJJIJJHJJJJGJHJFJJJEJ7777==JJGHJJDHHJJJJFJJIJJFJHJJGIJGJG>>A@DJFE????JHJJJJJJJJJFIDFDJJIJHHHJHH??@FJJJJGJJJHIEFDJFJIJICJJJJGJIJJJJHIJFJJHHJJHEFJJJJJEGGEJIGJFDFDJJF@AAHJJIEBDFFJIDHJIHBGJJJJJIJHHDHGJJJJJEHHJ<:9==BEBBHIGJJJJHG999:HJJHFJIIJFJGJJIJJJJJEGGEGHEJJBJJIIJFGECJIJJJJIJEGGIDFHCDDDGHEIJJJJJJJJJJJHGHFJJJJJJJFHJJIFEGJEDJJHJJIJJIFJJJJJJJHJHJJJJJJIJGIIJJFIJJHJGBBABJGHIJB<G@::BEHJJJJGJEIEAAABDEGHGJJIFCDHIFGGEI,,,,CBDJJJAJGEFDJGIJJJH??@FEDEGGJJJI??=<<B554/*%'(ABECIIFIJJIIHJIJJHGJJIJJJJJDFGJADCJJJJIHHECDJJGJJJJJJIJJJJJJJJJJJHIJHFJJJJIJHBA@AEBEEEJJJJJJJJIJJJJJJJHGJEJGGHJ766722110///,,-01<<==8ABDGJJJJJJGEJJFJJJJIJFJJJJGIHFJHJJFJFJJJJJJHGCCD>998??@??C?@??BDC?,(7:****+>6333683334@22=IHJIFHHJJJJEGJGJJJJJJJGGJJJJGJGIDJFJEEC<<87/../23'&&&).6566755>=>EBFFFEBDIJJJJFFJGJDHFDJHCB@844468988>=.''''''=?CCIDDCJJJCFCBAF@EJJFJJJJJEHDD1....,/0./4521239889=DBCJ?@?ACGFFGFJ;9667:8<=;91BD?>>?EADCFFBACFJCFD:::;<=A2//449F>==>A@B@A2223221)''(('&&'&%'$$$)//45@ABHIBJ<<<;?>=?@CFJJJHJJJEABJJJJJHJJJJFIJGG988'&&'&)%%%&*,,.+-(&((*.11789CFGFJJHJJGJHJJJHJJGJJFJDHGD=:99JJJIGHIHB>=;;//./;GJFFIGGHFIIIEFDEJDEJG?@9983.//2876.(((),01=<<>B??=:)&%%$%$%&($##$)-,+,=7789JIJJGBDE>>>>JEJJJIHGJJJIHIJ6665512>C@?C@@A<A@ADIDEEDDJJJGHJIE>88533321''(CJEABHDG@A@@BA8555:=0/0'--152+)((((**/.298=;<<<857DJHHDIHFH@BCFJHIJFGJHJJ;:::;ACC8677JJJIJIGFJJAAADJJJJJJHGJJHJI:63,655@<:68<HDJFGHJJJIGIJJJJHJHFDEB;9'(10011-***28;:;;@CGFCJGF<<;<132+***)))/3FJJJJHGIHJIHH??>===99444&%%,42233=>>=EDIFJJJJFHFFJJJJJIJHFGGEHJJJIJHIJJED----(((GFCFGCAB<<?@>>>HEJJJJEJIGJGJJHJJJJJEFJJJJA981/22;:JHFFIJ=<=8888C?AGGJJEDHHJFHJFF?FJEDJJJJJJJIJIGFJJFDJJJJJJEFJJFIEGJFJJHECCFCCFJFIJJIJJIGFJJFGHJEBA522215112368888778/..0..**,-///+''&%&&'/1///=AH@==>@DAAFDBC@ABADJFEFEBAHG(((,FJJFHJJJJFGJHJIJCCJAHBCECGFGDD@;89633:8+'%$%%'6<<:;>?CDDAAA@DA7550/..//7553**(''()),.'4556BBB?=41+++28EEDCA/----...==<<@@AA*''(.+7;;::(((/,++*()))*,.+('&%%'1536:DBB@D@?>>@BBCEFHEDABA;6655987>228..88::D=<;;@@BDEFJB?@@BHDDE??:9;;C??><<;<=>D<<<=CCCCBB>;9:;>=@@@FFJJIJ?>>=B=;922288>@>?@AEEDCJHE@?=AAAFFGCD:9?AEEI>BAAJEEFAAAABCABDBIHIF;;;DBCAA?@A@@CFDEFGDFJHJJJ@,(<DEGEFB<<9+)()*)+,/-18:????====@@FFIFJGCBBFBCCBHFJGHDB@ABFFEJHJGJJGFEJGDB>==<=>@CDBCBCCFFCBC??110..-.*+'),(%%'%/3472123?>DGDFHHCCBBEEDBDBCEDGECCCBCECGJBBBADH<CE;AHEFJEFFEEJFBBA@CCEEGGIID;;;9AA?=A:EABBEFGCFJFEECEEJBA@@BJ<666ABCB@CC?A@@BBCF<:;(''''12289733211?===>>DHEHCEDCCGJCC@@?5334;EJJJB?>>;<?@BCFJHJDJ9811,,335BB<445731225941-((./@A=;<FEDIJJEGHFFJJJJJJJIJGHJIIJJJJIGJJJJFJHFJJGGJJJJJJJGJIJJJJJGFCBCDJHHJJJJIJ@@@AIIJJIJJJGJDIFJDHJJJGHGIJHFFJGJFJJFDGHACF@AB@BFJFGIJHHIGJIJJIHJEGJFGGJEEDIEFFJEJ?A@AFJFJCBCCFJJJJJJIJJJJJJJJJIGEIGGJEEHJIEJFJJJIFIJHIHGGFJJGIJJGCDDIDDEDIJJJJJJIG@@@ADJGJFJGE>7445@ACEAAAAIGEAC@BJHEJHGFGGDHDGGJJHJEJJGEFFEJJGHFD@ACDDGDJ;53,(,++),,),5511115355*),-.--.001>>@>3333@A5))))42779===>G=<<34@JFC@@AA@B,+++111:E@???=88CDGGIJEIEHFEGJEEFJHD::::EHFJEJHHGGF9::JJJ?@GEFHIHIJFJGCCCDE7778@GBABABHFB?@EC?>>CFHCB0///;@?@BG?==11125:76,,++633346;GFHHEEJA@BBDHFEDFE;<;;H<9999<<@C???EGEGJB====ICDCHEIEHGBFHB@@??ABIFJJ>>878B@AFCBA@C@DCBGC?>==(''%$%%&(%%%$(()*)()''('%%$
@Glass_F3P_7_D3_6_20_30
CTGGTAAAAGGGCGAAGGGCGATCCGCCAATTGGAGTATTTTGTTGATAATGGTCTGCTAGTGAACGCTTCCATCTTCAATGTTGTGTCTAATTTTGAAGTTAACTTTGATTCCATTCTTTTGTTTGTCTGCCATGATGTATACATTGTGTGAGTTATAGTTGTATTCCAATTTGTGTCCAAGAATGTTTCCATCTTCTTTAAAATCAATACCTTTTAACTCGATTCTATTAACAAGGGTATCACCTTCAAACTTGACTTCAGCACGTGTCTTGTAGTTCCCGTCATCTTTGAAAAATATAGTTCTTTCCTGTACATAACCTTAGGGCATGGCACTCTTGAAAAAGTCATGCTGTTTCATATGAATCTGGGTATCTCGCAAAGCATTGAACACCATAACCGAAAGTAGTGACAAGTGTTGGCCATGGAACAGGTAGTTTTCCGGTGAGTGCAAATAAATTTAAGGGTAAGTTTTCCGTATGTTGCATCACCTTCACCCTCTCCACTGACAGAAAATTTGTGCCCATTAACATCACCATCTAATTCAACAAGAATTGGGACAACTCCAGTGAAAAGTTCTTCTCCTTTACTCATGGTACCTTTCTCCTCTTTAATGAATTCTTAAACAAAATTATTTGTAGAGGCTGTTTCGTCCTCACGGACTCATCAGACCGGAAAGCACATCCGGTGACAGCTGTAGCATCGGGGTTTGTACCGTACACCACTGAGACCGCGGTGGTTGACCAGACAAACCACAACGCTAGCCCGCCACCTAAGTTATGAGTCAGGAAAAAAGGCGACAGAGTAATCTGTCGCCTTTTTCTTTGCTTGCTTTGTAATCACTCGATGACCAAAAGTAAAAACCCGCCGAAGCGGGTTTTTACGTAAAACAGGTGAAACTGACGCTAGCCGGTCTACTAGTAGCGGCCGCTGCAGTCCGGCAAAAAAGGGCAAGGTGTCACCACCCTGCCCTTTTTCTTAAAACCGAAAAGATTACTTCGCGTTATGCAGGCTTCCTCGCTCACTGACTCGCTGCGCTGGTTAATTGCGGCTGCGGCGAGCGGTATCAGCTCACTCAAAGGCGGTAATACGGTTATCCACAGAATCAGGGGATAACGCAGGAAAGAACATGTGAGCAAAAGGCCAGCAAAAGGCCAGGAACCGTAAAAAGGCCGCGTTGCTGGCGTTTTTCCACAGGCTCCGCCCCCCTGACGAGCATCACAAAGATCGACGCTCAAGTCAGAGGTGGCGAAACCCGACAGGACTATAAAGATACCAGGCGTTTCCCCCTGGAAGCTCCCTCGTGGCGCTCTCCTGTTCCGACCCTGCCGCTTACCGGATACCTGTCCGCCTTTCTCCCTTCGGGAAGCGTGGCGCTTTCTCATAGCTCACGCTGTAGGTATCTCAGTTCGGTGTAGGTCGTTCGCTCCAAGCTGGGCTGTGTGCACGAACCCCCCGTTCAGCCCGACCGCTGCGCCTTATCCGGTAACTATCGTCTGGACCAGAACCCGGTAAGACACGACTTATCGCCACTGGCAGCAGCCACTGGTAACAGGATTAGCAGAGCGAGGTATGTAGGCGGTAACCAGGATTTTATTGAAGTGGTGGCCTAACTACGGCTACACTAGAAGAACAGTATTTGGTATCTGCGCTCTGCTGAAGCCAGTTACCTTCGGAAAAAGAGTTGGTAGCTCTTGATCCGGCAAACAAACCACCGCTGGTAGCGGTGGTTTTTTTGTTTGCAAGCAGCAGATTACGCGCAGAAAAAAAGGATCTCAGAGGATAGCTGATCTTTCTACGGGGTCTGACGCTCAGTGGAACGAAAAATTCACGTTAAGGGATTTTGGTCATGAGATTATCAAAAAGGATCTTCACCTAGATCCTTTTAAATTAAAAATGAAGTTTTAAATCAATCTAAAGTATATATGAGTAAACTTGGTCTGACAGCTCGAGGCTTGGATTCTCACCAATAAAAAACGCCCGGTGGCAACCGAGCGTTCTGAACAAATCCAGATGGAGTTCTGGTCATTACTGGATCTATCAACAGGAGTCCAAGCGAGCTCGATATCAAATTACGCCCCGCCCTGCCACTCATCGCAGTACTGTTGTAATTCATTAAGCATTCTGCCGACATGGAAGCCATCACAAACGGCATGATGAACCTGAATCGCCAGCGGCATCAGCACCTTGTCGCCTTGCGTATAATATTTGCCCATGGTGAAAACGGGGGCGAAGAAGTTGTCCATATTGGCCACGTTTATA
+
:8'&'&(''))'%&&'')2++**+4121/0/27CDJDDBCGGJJDFHJFEA66558752.+-&',,1--./10<AAD@EFJHJFFFEHJJIJJGJJIEEDBBBBBABGGGFDEJIJJCJCJIFGCCCHFIFDGGIFDJGGFDEEDJJJGGDJEEDDDDEEGEHJHDEDEHFEFJEHFCEB>../9:2234;>79BDBACEJJJGGIJFEFECECFJIFJFGEABBCDEB?;188CCADFJEJE8878A...-((((<9999GFFDB@ABDJECDJ44458B:2BAGJGJJJCCEGGFJGA@>>CHJJHFFHF>;::?++++,-)011BCBBDEGGFEED@AADJHHGEDEHEHHJJHGJGDD:::8<B;;BABC<;5----1>EJHFCCCECCCDECCCB???AFJDDGCEH:999FA3222<CBCAABBJEFEGIDFDG81*7:>B@ACEJEGGEB@BBDECABBDDEEHFEJF@;;<?EFHEDDCCBBCBJBCFD@<BB@JJGDGCCDDEEEECEFDFFBCFDDDCCDDACABECDCBBAAECCCDADDCBAB???@CA@@DBD>;87:?CH><;<>@?JECBF<5BBAADDA@@@?=ED?E??CBCEB?BAA@?@CAJHJHJFGJJJJJJEJJHC86568:2111/---24;<>JBBBAGCFE/-++,//;>CJHF<<;<@C?ECJGJ<<;<@>..-.//.01GGGF@?===>CDGEED433111..//08:CDDCE@??>62<?@ADEE,+&&'(02*)+++'5;@A@BJJJGJJJ///CAAD=?FJJJIJJFGFHC=;<?///0EBBA@?A=6=:>,++/1=<;.AEFJJJFJFJJJJGJHFHJJJIJJIJE?>>A888@@BA@?@HDJAB;?><>;;;<=?@IB:9:8JJJGJGJJJJJIEDCCIJJJJJJHABAAJJJJJJJIJIGHJJIJJIJGIJJJJEEGJFFEJJGJFA?@>EC?@EDH89C==B**)&.@JDC7556GJCFDCCJEBGJJJJJJHHGHHJJJJJJIJJJHJHHJJJJJ9999HBA:1-,*''%(&&$$'<A@HJJA?>>2222>.+**100::=>FHJJJJJJGHJGJFJJIFEEHJJE@A<;43345JHJGAC7666?@CEBB?;=C7C11@E:::JJJGJHGJJJGJIGDJJJG>GGJEGHJGJGJJGHGDIJJHGHJJJFHGGJFFH>EA@G=C=<78687:?@///3879.-,+07897*'';;;GGHHEHJHJJJJJFJFIDFGJFIIHCCC:;::GIGGIHIJE@?ECDDIHFJJEAB@JBC89@JA>==?HGBAA@CJJJJIEEIFIHFFEDJEHJJIJFJJJB?@*))DJJFJHHD::<CFDJJJHFEEDJ>>>?IJHFEHFJJGHEIJJA>>BJJJJJJJJJJGJIDIGJJJJHJJJJJJJJJJGHHIIJJGIGJFDE@DDEGJGJJJJJJIJFJIJJFGGJJGEDIGABACIHFGFHEDHEJJFHEE=E@43<3?999774,+++))*+,---.4;A>JHIIJJEBB==??JJHJIJHHHJJGIJJJEFFHIHHJJJGHJHJJJJJJJJHJJJIHGJFJJJJB>>>A@A?.-,)%&$%%&&''(((=BGGGDIEGJCIGDFHEJ<=JIEGEDD@?@@@GHEJHEIDFDBEJGIIJJC@@?><=BICBECJAAB@ECCCC>65649ADDF?==8/765544,,,(**+9//;CG@G77CBB@ABA@<;::899344411019:>5/.-,+:<<<=---69:9;8;;>?@A@=:@9479:877;94('&#%%$$$%%%%*1.-2((((/16IHHJHJHFEIBDFDGJJJJ:B;DCA:;;:@@AGJEIGEC877BCEJJJJHIJJJJHIG<;;DJJICBDDB81110,**,7=<?>HDCDFIJJJJJHJHGJIJJJJHHJ6334>GJJJJFJJJHHGIJJJHJJJJJ@@FDFJHJ<;:7)%%&7;76448@C??>111-//5GGJJJJJGJFHJGJJHEAA7((((-))&'))BJHJIFJJHHIJHHJFIJIJGEGJIJJJJJ??>A>:00C=<<?HHFJJHGHCB?>?CDFGDFDJJFIJJJFCFIJDECBJFHH?<EFIJJGHIJJJJJJJFJJHIJJEIJJJJIEEBC@A=12337226;GEFHJGGJJJJJJJHJJFJEJIJJHJJGJJJGGFGE>>?@JGGHJIGEHEJEEBDJDIJECDDJHJJJGD3222110././2AIHIHDEFJF@?>JJJ?>>>GA@90/0>=6@ADEEJGJED@>>7-)&
@Glass_F3P_7_D3_6_20_31
GTGGTCTCTCTTTTCGTCGGAATCTTCGAAAGGGCAGATTGTGTGGACAGGTAATGGTTGTCTGGTAAAAGGACAGGGCCATCGCCAATTGGAGTATTTTGTTGATAATCGTCTGTTAGTTGAACGCTTCCATCTTCAATGTTGTGTCTAATTTTGAAGTTAACTTTGATTCCATTCTTTTGTTTGTCTGCCATGATGTATACATTGTGTGAGTTATAGTTGTATTCCAATTTGTGTCCAAGAATGTTTCCATCTTCTTTAAAATCAATACCTTTTAACTCGATTCTATTAACAAGGGTATCACCTTCAAACTTGACTTCAGCACGTGTCTTGTAGTTCCCGTCATCTTTGAAAAATATAGTTCTTTCCTGTACATAACCTTTGGGCATGGCACTCTTGAAAAAGTCATGCTGTTTCATATGATCTGGGTATCTCGCAAAGCATTGAACACCATAACCGAAAGTAGTGACAAGTGTTGGCCATGGAACAGGTAGTTTTCCAGTAGTGCAAATAAATTTAAGGGTAAGTTTTCCGTATGTTGCATCACCTTCACCCTCTCCACTGACAGAAAATTTGTGCCCATTAACATCACCATCTAATTCAACAAGAATTGGGACAACTCCAGTGAAAAGTTCTTCTCCTTTACTCATGGTACCTTTCTCCTCTTTAATGAATTCTTAAACAAAATTATTTGTAGAGGCTGTTTCGTCCTCACGGACTCATCAGACCGGAAAGCACATCCGGTGACAGCTGTGCACGTCGGGGTTTGTACCGTACACCACTGAGACCGCGGTGGTTGACCAGACAAACCACGACGCTAGCGCCACCTAAGTTATGAGTCAGGAAAAAAGGCGACAGAGTAATCTGTCGCCTTTTTCTTTGCTTGCTTTGTTGCAATCACTCGATGACCAAAAGTAAAAACCCGCCGAAGCGGGTTTTTACGTAAAACTAGGTGAAACTGACGCTAGCCGGTCTACTAGTAGCGGCCGCTGCAGTCCGGCAAAAAAGGGCAAGGTGTCACCACCCTGCCCTTTTTCTTTAAAACCGAAAAGATTACTTCGCGTTATGCAGGCTTCCTCGCTCACTGACTCGCTGCGCTCGGTCGTTCGGCTGCGGCGAGCGGTATCAGCTTCACTCAAAGGCGGTAATACGGTTATCCACCGAATAGGATACAGGAAAGAACATGTGAGCAAAAGGCCAGCAAAAGGCCAGGAACCGTAAAAAGGCCGCGTTGCTGGCGTTTTTCCACAGGCTCCGCCCCCCTGACGAGCATCACAAAAATCGACGCTCAAGTCAGAGGTGGCGAAACCCGACAGGACTATAAAGATACCAGGCGTTTCCCCCTGGAAGCTCCCTCGTGCGCTCTCCTGTTCCGACCCTGCCGCTTACCGGATACCTGTCCGCCTTTCTCCCTTCGGGAAGCGTGGCGCTTTCTCATAGCTCGCGCTGTAGGTATTCTCGTTCGGTGTAGGTCGCTCGCTCCAAGCTGGGCTGTGTGCACGAACCCCCCGTTCAGCCCGACCGCTGCGCCTTATCCGGTAACTATCGTCTTGAGTCCAACCCGGTAAGACACGACTTATCGCCACTGGCAGCAGCCACTGGTAACAGGATTTTAGCAGAGCGAGGTATGTAGGCGGTGCTACAGAGTTCTTGAAGTGGTGGCCTAACTACGGCTACACTAGAAGAACAGTATTTGGTATCTGCGCTCTGCTGAAGCCAGTTACCTTCGGAAAAAGAGTTGGTAGCTCTTGATCCGGCAAACAAACCACCGCTGGTAGCGGTGGTTTTTTTGTTTGCAAGCAGCAGATTACGCGCAGAAAAAAAGGATCTCAAGAAGATCCTTTGATCTTTTCTACGGGGTCTGACGCTCAGTGGAACGAAAACTCACGTTAAGGGATTTTGGTCATGAGATTATCAAAAAGGATCTTAGCCTGAATCCTTTTAAATTAAAAATGAAGTTTTAAATCAATCTAAAGTATATATGAGTAAACTTGGTCTGACAGCTCGAGGCTTGGATTCTCACCAATAAAAACGCCCGGTGGCAACCGAGCGTTCTGAACAATCCAGATGGAGTTCTGAGGTCATTACTGGATCTATCAACAGGAGTCCAAGCGAGCTCGATATCAAATTACGCCCCGCCCTGCCACTCATCGCAGTACTGTTGTAATTCATTAAGCATTCTGCCGACATGGAAGCCATCACAAACGGCATGATGAACCTGAATCGCCAGCGGCATCAGCACCTTGTCGCCTTGCGTATAATATTTGCCCATGGTGAAAACGGGGGCGAAGAAGTTGTCCATATTGGCCACGTTTAAATCAAAACTGGTGAAACTCACCCAGGGATTGGCTGAGACGAAAAAGACAACTTATTTCTCAATAAACCCTTTAGGGAAATAGGCCAGGTTTTCACCGTAACACGCCACATCTTGCGAATATATGTGTAGAGACTTGCCGGAAATCGTCGTGGTATTCACTCCAGAGCGATGAAAACGTTTCAGTTTGCTCATGGAAAACGGTGTAACAAGGGTGAACACTATCCCATATCACCAGCTCACCGTCTTTCATTGCCATACGAAATTCCGGATGAGCATTCATCAGGCGGGCAAATTTGAATAAAGGCCGGATAAAACTTGTGCTTATTTTTCTTTACGGTCTTTAAAAAGGCCGTAATATCCAGCTGAACGGTCTGGTTATAGGTACGTCAGCAACTGACTGAAATGCCTCAAAATGTTCTTTACGATGCCATTGGGATATATCAACGGTGGTATATCCAGTGATTTTTTTTCTCCATTTTAGCTTCCTTAGCTCCTGAAAATCTCGATAACTCAAAAAATACGCCCGGTAGTGATCTTATTTCATTATGGTGAAAGTTGGAACCTCTTACGTGCCCGATCAACTTAATGTTCACCTGACGTCTAAGAAACCATTATTATCATGACATTAACCTATAAAAATAGGCGTATCACGAGGCAGAATTTCGATAAAAAAATCCTTAGCTTTCGCTAAGGATGATTTCTGGAATTCGCGGCCGCTTCTAGAGTACTGCGATGAGTGGCAGGGCGGGGCGTAAGACTCAACGCTAAGAAACCATTATTATCATGACATTAACCTATAAAAATAGGCGTATCACGAGGCCCTTTCGTCTTCACCCTGAGCACAGCTAACACCACGTCGTCCCTATCTGCTGCCCTAGGTCTATGAGTGGTTGCTGGATAACTTTACGGGCATGTGGCTCAGGCTCGTATGATATTCCAGGGAGACCACAACGGTTTCCCTCTACAAATAATTTTGTTTAACTTTTTAATTAACGGCCGGCTTGTCGACGACGGCGGTCTCCGTCGTCAGGATCATCCGGGCATCAATCGTACGTCCGGCAATTAAAAAAGCGGCTAACCACGCCGCTTTTTTTACGTCTGCAGGCGCCACTCGATTCTAGGGCGGCGGATTTGTCCTACTCAGGAGAGCGTTCACCGACAAACAACAGATAAAACGAAAGGCCCAGTCTTTCGACTGAGCTTTTCCGTTTTATTTGATGCCTCTAGCACGCGTACCATGGGATCCCCCGGGCTGCAGGAATTCGATATCAAGCTTTTATTTGTAGATCATCCATGCCATGTGTAATCCCAGCAGCTGTTACGAACCAA
+
**,:??CAA@;898(%%$%('10(&&&5>@IJJJJJJJJGFG;7HHFJEIJJJGGIJIJJJHGIIHJJJJJJFG1001EH==<;?=,++-ECAADBDGJHJJJJGJJJHA@B?CB=><=CDJFGJJFHDFJCIJJJIJHJIJIIJGCJJFGEJGJJGJJJJJJJJJJJFJJJJHJJHFJGGJJJJJGJFGGIHHJJJGJIJHGJJGJIJFHFEGHIJGJGJJJHGGIIHJJHJIJ@>EC721../1./..10;HFHGJF8777GJJIJJIJGGJJJJJHIJHFFJJFIJJJEJFHJJJHIEIIIJGJCJJIJHJJJFFIFIHJIGIIIHJJGFJHJJIDJI?EJJJHJJJFJHHJJJJJJHHJHJJJJGGGHFDJJEDG@<D*(((JIGFDEIDHIFFDEDEJJJJHFJHJGJIHGJDICC@?A@HFFJFEIBA?>BACJJGHHDFHHGHDDFIJIFDCCDGJJFHJEIGGFGGJHGFGEJGHFFGJFFEJHJIDIJIF@7FGJHDGDFIGGHGJFIJJJIGJHJJIJJJJHJ;GJJIJEJJJEHFJHJJDFEG@<DC?DEJJGJE9730..,,.1410/11@DAGEJHJJJHJJHJHIJIFJGFEHJHJHH;;;>IHDDGHIJGHGJHJJHJJJJJJJGJFJECICFFFFHJBIEEJIGJHJJJJIJJHJJJJJJHFJHJJHGJJIJHJFJJIIFJIHIJJJICBBBDGGJJJFDDFDJEDCABCCBA=ACFHIJFJHHGJHJEGJFA>>>?H@=::;<=;:;DC@A>DDCEGJEHDEJFFIHJIGGEHJDEIBBADHE@AAGEH1002D66***+37322-,3<=ECFHFFJIFJIEFHID=:9<CIJJJFFDF9999FA@@AEDD,***.37411,,?8>?@=BBA:9('&(*+/=DDD=<=>ABCGFJJHJHCAAC?>?DDC@@ADGJ@>>?ACAA1178555964///,''')3778A@@B@??>22119('''+/1888>=7555<==@779889EGIJGJDEIJJGJHHJHGEDGJJFJFF>C?=BHJE777>6CEJJGFGFGJJJJFFEBE?IJIHEEGGCACBBGJIHCFCFIGGFJIHJHJHJJHHJJJGHGJIEFHJ>>>>A8-,,**(.07652..--51-.@BCIJIHJGIGIFJHIJEDJJEJHD;;*&&&)'&%%'&&&(/0BGJHGD?@@@?EEFFEGJJJJJJJJJGJJJJJJIJJJHGJEIFEGIIIGHJEGHJIIJJJHJJJDFGFC?11))428=5,,670@>;2337777FJJHJJHJJHGHHFEEFIHJGEEJHJGEDEJDJ222GJAA@@ECCC@AAAC?=?>>;99>:BICFIDB@4EAA?<@FFJCBCDCDA??@JJJJJIJGAHDJ:;855DDJFJI>?301F9--HJJECEA=54456431,,()???988<GJBCEBJJGFEECG?<448///0*()(())-,,,+,++&&&&((*)*+781////+&&&&3310,,-.;??@@CJBB>5,,,////599EDCFIFEIEGF>>>?EEFGIHGJJJAJIHJI=HFDBCDJJJJJHHEGIJJJJJJJGIFJJJJJJJHJJJHDJIJHIJJGIJJIJJ??@CEEGHJHEHGEJ@796-,+1158DFJFIJGGJHJG??>DHEJF>::;HJJHJIFJJJJJJIJJJJJJGFAAFCEDABBEJG433377BDGJFJFJGBABAJJJJGGGGHJJJGHJJJJJIJJJHJHJJJHJGC@@CFHGIB742,DCFDEEB@>)(()FEDJ??>>/-./40011:@BJHGEJJFJDJJJFHFDD8:;<;D:112BAC4445529/013@77374:=B==:996.--***,.**2211/19;:/-,*,,1///450//3>FEHIFDEDHJJI@CCJJIHGEJJJIJFGEDAD?4337=?ED>>>><;:=@ABFHJGJBIBCA(''')434/1JJHJJFFF@GFJJJJHGJHJJJJJJGEDC7788B?@JJJJJIIGJJHFHJJHJIJHJHGJJGJ?>==98:;FJHJ@??@JHJ?;;1---0/9<HJFJED?FJEFHJFJJA@@AFCGEE>?@=20)>DCFJJGJIGGEIGJHIJFJFDIBB@:98897+))*9:<JGJIJDGAEJJIJHJHJHFJJJJGGJJJHJJJIJJIGGJJJJIJHED::EIJFGJHJJGJGJJJJJJJIJGHJJJ@??AFHF:---8<JIJHJGJIJJIJIIJJJJIHJJJIJGJJJJJJJJIJJJIJJJJGJJJGJJGJHFJDJJJJHFIHJJHJH@A@?@?@IGJJGJHGIJJFJJJJHHJJJHEFFEECDA@CGFJJJIJIJHJFJIHJIJJJJGIJJJJJJIFGJJF@1//0276ADGJIJJGJJ65227100--..)%%*)&%%%+(%(()EJGJJJJJIJJJFHJJJJJJFJHJJJHIJJJJJJJJJIJJJJJJIJJJJIJIIJADA??A::/...---++++,(+)()*>GGJEJ====JJJHII>>=3322201DDGHGJJJJIFGFEJIHJJJJJJJJHGFIIHGEDHIJHEDEGJJJEJJHJJGJFD>DGBJJJJJJJJJJJGJJHJFIJJJJJJJJGJHJJJEBBD?E42227B===>><<:;<87788*)))/**+&%%'23?AJJIFJEHJGJJJJFHIJJJJJJJHJJJJFJEGJJIIJJJJIHJJJJJJJHJJFJJIF=9)&&(%&--///4677DCDC////07//,,./9:<;66899;IJJJHHGJJIJJJJHJIJGJJGBDBCFC321,,,...1*-,,-.6IIIJJJJGJJJJJJJIJJHJJJJJHFHGHEJJJFIFJEJEGIIJEJJJHGJJJIJCJ@AJGGJHEEDDJJJJGIJ:;:;GHI>>>>CFCJDBCFHHEJJGJGEGFJFJJFJHIJIGJJIHFHJJJGJA9*))****+-''%'('&&&//;;71113==DGIJJJGJJIHHJIJJJJJJCCBCFJ@A?AFHJJJHJJJFHGIFGJJGHJIGJJGIFED*))(,769EJFFJEJJJGFJHGJJHJGJJIFI@ABAJJIIJGJJJIGH;;;;5/00/0002337799:4432336@?7;@ABJECCFF::1+*+))''%%((,,-025:754255DEEEBAABEJJIJGJJHHHJEHIJJJJFFJHIEJIJJHGJGJGJGJ@>DAABEEA?9),'')JHEGHJIJJIJJJJJJJIJJJJFEIJJJIIJJFJJJJJHJJGJJIJJJHGJGHJFHGIJJJFJJIFA<<>>(%%$&(()(((,6B<9:::)))&(('++08;GD==<;9444CHEJHJJIEJFBEJJJJHGIJJHHBBG>JJIJJGHHJ9DBCDBEEFECADHFJGEEGGHJGFEEECBDEB3JDJEJFJGEHHCAFBBDEDD@8---.9989005>0C@GFFJGFFJJJJJCFFAGFHJ???@B???AA@FJDEDDEJJH@?@@JGJJFJJJJEHJHJIHJFJGHGGJIGJJJJJJJ2)'''78JJFEJIIFGFFIJHJIJIJDEJAA?76:?CEA@@FGHFIDA><<>BJ@?::=1000)(,,-0)*9CJCAAJEEFEHDF==.-.-23378880./+++7,*--0B666AFJEDJGJIIJHJJHGJJGJJJFFJFA@@B?F-,,-3;=>@IJJHGFIJGJI//./5.)**+///.//-/))))(%$
@Glass_F3P_7_D3_6_20_32
ACGGTGCAACGGCACCAGTTCACCGTTCGCAAGCCCCCTCTACAGGCAAATTCAGGCAATAACACCACGCCATTCAACACAACCAGGGCGCGAACTCGCTGAGCGAAATGCATTATCCACGCAAATCCCTGATCTTTAAGCTGCGCTTTTAACCACGGATACAAATGTTACCGCCGACGGCTTCGGTATATGCAACCTGACACAAAGATCTGTCATAGTCCAGAAAAGCATTTACCAGGAGCAAGCAGACAAGCAATGAAACGCCCGGACTACAGAACATTACAGGCACTGGATACGGTGGATGCGTGAACGAGGATTTGAGCGCGCGGCACAAAAGCTGTGCATTACACAATGCACATATCACAGCGCATCACAACTGGAAGATCTGTCGGGCAGCCGCTGTTCGTGCGTACCGTACCGCCGCGCCCAACAGAACAGGGCAAAAACTGCTGGCACTGCTGCGCCAGGTGGAGTTGCTGGAAGAAGAGTGGCTGGGCGATAAACAAACCGGTTTGACTCCGCTGCTGCTTTCACTGGCGGTAAACCCAGACAGTCTGGCGACGTGGTTGCTTCCTGCACTGGCTCCTGTGTTGGCTGATTGGCCTATCCGCCTCAACTTGCAGGTAAAGATGAAACGCGCACTCTGGGAACGTCTGCGCCGCGGCGGAGTGGTCGGCGCGATGATCACCGACGTAGGCGCTGCCAGTTGTCTTGTCGATAAACTTGGTGCGCTCGACTATCTGTTCGTCAGCTCAAAACCCTTTGCAAAAATATTGCCCTTAACGGCGTAACGCGTTCGGCATTACTGAAAGCGCCAGTGGTCGCGTTTGACCATATTAACAATGCACCAGGCCTTTTTGCAGCAAAACTTCCGATCTGCCTCCAGGCAGCGTGCCCTGCCATATCGTTAATTCTTCAGAAGCGTTCGTACAACTTATTCGCCAGGGGCACCACCTGCTGTATCATCCGCACCTGCAAATCGAGAAAGAGCTGGCCAGCGGTGAACTAATTAACTTGACGCGGCTATTTCAACGACGGATGCTCTACTGGCACCGCTTTGCTCCTGAAAGCCGCATGATGCGTAAAGTCACTGATGCGTTACTCGATTATGGTCACAAAGTCCTTCGTCAGGATTAATCCATCAAATAATGCCTGATAGCACATATCAGGCGTTGTCCTCACTTCTTTTTGTATTCCTTGAATCACATCACAAAATAGACAGATCTTCAGGCGGCAAAAAACAGCATCTGAATGCATTTTTTTTGCTGGCAACAAACCCACGTAAAAAGTTCACCGTAGGCGCAAATACCCTCATTGATGCGTTGCGGAACAAATAATGTCTGACGTGCAGGATGGCAACGACTTGCCAACAAATGACAATGAGAAAACTGATACGCTGGTAAATAAAACGCAAAGGGATCGCCAATAAAGCCGCTGTATACAAACCAAGATCAATAATCTGGAGGTGACAGGTACCCTTCCTGGTTTGCCGCCCTACGTTCGTGGCCCGCGTGCCCGGCTATTGTATACCGCCCAACCGTGAGCCATCCATACCGGACCCTGCTGGTTTTTCAACAGCAAAAGAGTCCAACGCTTTTTATCGCATTAACCTGGCCGCCGGGCGAAAAAGGTCTTTCCGTTGCGTTTGACCTTGCCACCCACCGTGGCTACGACTCCGATAACCCGCGCGTGGCGGGCGACGTCGGCAAAAGCGGCAACCGCTGTTAAAAAAGACACCGTGGAAGATATGAAAGTCCTGTTCGACCAATCCCGCTGGATAAAATGTCGGTTTCGATGACCATGAATGGCGCAGTGCTGGGTCTGGCGTTTTATATCGTCGCCGCAGAAGAGCAAGGTGTTACACCTGATAAACTGACCGGCACCATTCAAAACGATATTCTCAAAGAGTACCTCTGCCGCAACACCTATATTTACCCACCAAAACCGTCAATGCGCATTATCGCCGACATCATCGCCTGGTGTTCCGGCAACATGCCGCGATTTAATACCATCAGTATCAGCGGTTACCACATGGGTGAAGCGGGTGCCAACTGCGTGCAGCAGGTAGCATTTACGCTCGCTGATGGGATCTGAGTACATCAAAGCGGCGATCTCTGCAACTGAAAATTGATGACTTCGCTCCTGGCCTGTCGTTCTTCTTCGGCATCGGGCACTGGATGTGTTATGAAACAGCAATGTAGTACGACGCGTCTGGAGCGAAGACGATGATGGATGTGGCGCCACGCGGCCCGAAATCACTGGCGCTGCGTACCCACTGCCAGACCTCAGGCTGGAGCCTGACTGAACAGGATCCGTATAACAACGTTATCCGCACCACCATTGAAGCGCTGGCTGCGACGCTCGGCGGTACTTCGTCACTGCATACCAACGCCTTTAACAACGCTGGTTTGCCTACCGATTTCTCAGCACGCATTGCCCGCAACACCCAGATCATCATCCAGGAAGAATCGGAACTACCACACCGTCGATCCACTGGCCGGATCCTCTTACATTGAGTCGCTGACCGATCAAATCGTCAAACAAGCCAGAGCTATTATCCAACAGATCGACGAAGCCGGTGGCATGGCGAAAGCGATCAAAAACAGGTCTGCCAAAACGAATGATCGAAGAGGCCTCAGCGCGCGAACAGTCGCTGATCGACCAGGGCAAGCGTGTCATCGTTGGTGTCAACAAGTACAAACTGGATCACGAAGACGAAACCGATGTACTTGAGATCGACAACGTGATGGTGCGTAACGAGCAAATTGCTTCGCTGGAACGCATTCGCGCCACCCGTGATGATGCCGCCGTAACCGCCGCGTTGAACGCCTGACGCACCGCACAGCATTAACGAAAACCTGCTGGCTGCCGCTGTTAATGCCGCTCGCGTTCGCGCCACCCTGGGTGAAATTTCCGATGCGCTGGAAGTCGCTTTCGACCGTTATGGTGCCAAGCCGATATATCTCGCCGTGATACCAAAGCTATCATCAGTCTGAGAAATCGGCCTCCGAGTTCGATGCCATTGTTGCGCAAACGGAGCAGTTCCTTGCCGACAATGGTCGTCACCCACATTCTGATCGCTAAGATGGGCCAGGATGGACACGATCGCGGCGCGAAAGTGATCGCCAGCGCCTATTCCGATCTCGGTTTCAACGTCAGATTTAAGCCCAATATTATCACCTGAAGAGATCGCCCGCCTGGCCGTCAAAACGACGTTCGCGTCGTGGGCGCATCCTCACTGGCTGCCGGTCATCAAACGCTGATCCCGGAACTGGTCGAAGCGCTGAAAAAATGGGGACGCGGAGATTCTCGTGGTCGCGGGTGGCGTCATTCCGCCGCAGATTCGCCTTCCTCCAAAGCATGATGGCAGCGATGCTGGTCAAGATACACCTATACTGGACAGATGTACACAATACTGAATTGATAAGCCAGCATCATGATTGATGGACCACACTCCAAACTCACCACTAACAGATAACATCCACCTGCCACCCGCCATCACCTCAACTCAAAAGCCACCACCAAAACGCCTGGGCAAGCCCCAGCCCAGCACGCCAAGGCCGCCCGCCACGCCCAAAAAAAAAAAAGGAAAGGAAAGAAAAAAAAAGAGAGGGAGAGGAGGAAGGGAGAAGGAGGAGGAAGGGGAAGAAGGAAAGGAAGAGGAAAAAGGAAGAAAGAAAAAGAAAGAAAAAAAAAAAAAAAAAAGGCCGAAAAAAAAAAAAAAAAAAAAAAAAAAAAAAAAAAAAAAAAAAAAAAAAAAAAAAAAAAAAAAAAAAAAAAAAAAAAAAAAAAAAAAAAAAAAAAAAAAAAAAAAAAAAAAAAAAAAAAAAAAAAAAAAAAAAACTTTCACCATAAGGA
+
((&&&&)&&%%$$$$$#$%&)37:665-*)&'))0))//)&&&+'''====G4223:...---*++,2../.10(&'')0*+-)),.//34/---:8779766867772)'&&&$%&)+../(((-))('*)**--+('&%'((()**-,++7811+***/31012)('&(+))*)+++9:@BB@BDJE=@<<==BCD<00..0-./$$$'()&&&())(&%%*.=BCD;::<6320484441(''&$$%'-'(33359;;A1111***/<;;1-++),+)&'0144'''&((((%$$'/11811122211//13;5:<1112449<9999><:DCA>D8766FFGAC>>,++,3))&&&'((*))*&&%%)*...26>>@?......0--A>>98778;;<:5''')>33(((&'''.-./))('(-'''()(((*),--,-,456888<JHJJGJFJJGJJJH?FGFJJFJIJJJJFFB=EG=1189<;;;=;<@000))),-...1----&$$$$$&-7DEGIJJJJGFCHB877'''&&%$$$$$#$0450111DBBA@BA>>=><7549:?BGJJHIHIHJEDG@=6///01101''''7679;2222**)*+*)*))0.*'''))))+-+'%%%&))&%$$$&*())(((&&&3353331&%&&()))('')10&&&&&%&&'(),,/'''('))'((%)((),,,../,+,,320--*((,,/*))(-+*+**).../.2222.+,)()*331000+(*&&)544/..&&&&+/''EDEEEJDDC))))>;AAA5443888;>?4311212226=999:BCD@A@B66(('&(()*++6::BCEJJGBEGGJDA>>D==<<72+((%&47;998665223004447678431366=<:9:;;7>87((((*6;=HJDJD;;;>D52227-,**()('&%%$%,-.**-/7520.)'$$%&)*-./21.-*))++,,,7;CJEFBJ@?@JIFJFJHBBBDJ.-,/-/./-&&&',-89CGJ<<?>>A>@A@BBFGHJIJJFJJJJJGJHIFFIJJIJIGFJJIJJGJJJHJJJIHGJB@>6989==?AEIIJJHEFFJFFFFJJFJJJJEAAADHGHJEDDG8888DEJ====GHJ@?@@IJGJ6666A;;966&(&(+*.3466??<:<;;?>>JGHCCBCB>;:7677:>;----8DJGECFB=<?<=/--**%%&'0,'')+,3322368621'%%%&()//56;D>@@BC@AGBCDDA7<)(()39843//''%%&3<6,,++/0391/.,,.----*)),7-+**())%%&%)'*'&''*'%'(()*)*&%$$%%'&&'')&&'(3--,+,,,.++,&&&*(&&(--*)*((%&-(((/(&%##$$()00++)+%%%-0%%')040'.&'.-.*-)*355...4300.-&$$%+++&%$('%%%&(+.*+++8876(((&'&'&$$$$$$%(''(,52342445952115/00,,,-3/011***+&*)*)'&%)'&&(.)**(&'')-/&&&&(&*))%%%%'%(((,,//1CCBDA<8;9+++''').-12(&%%'+5:8888?=A431+)&%'%%01689?>;::89:6*))*;;<221271-1//13.../6.355=7))))=?CBIGHJJJJIIJICFGJCHCC7666GAG@>IJDJJJGEG>=>2211222:,++++))))&&&&+''$$$(-,+,&%&(**23;@BHEEC>54446:88:6111/111+'**-/3<<?H@EJIJHJJGD@AAB<?;;IFJJGFJFEFJJJGJJHJHHFC+**,))&&'''''''32389B?@A@ABIJJJJJGJJIJFIHJJIJ////777DIFDHHEJECICEJJJDC7677JJJJJFHJIGCCGIHJJJIJFJBB5555B<<>00/100-,*))+03*+++((().&&%&(+8;<==;:88AABB@A;;;J===7888JJJGFGBC<==1116922<:<;>?@JBBADAC@@@AGHJFJHJJJGEHJHIDFCCAADJJJJJJJJIJHGE@@??;;IJEDHFJGHJFJEDBAFEHFHJE:3334?=87-0,*))(,,0555.,,,.,'&&&''')&&%%$$$&..//:841180000511>>877)(()8887////41,,,-71)551.,*)(&%%%%%%'%$%%'(&'(%###$%%%'%%$$$$$&&&%%$%##&&&%'((+'''('&'(''%%.,,)()'%'+-)))*73412/2*))*BC>>>>@::88;>5668>:34,(((%%&')03211899''''((),176334+'((-/04(((*33*113+,''(()()**,..0+++44333-+++01330000320//.)%$%%'+,-1..--.--.-122:/)**))'&((%&',---.0-->8>?@ECE11332223::?=?><32//1/00,,((((6558988569660/...&$%%%%%(,,222?=A;4445>11/)*--/2+,8>=::;7889;)))),**,:;;-,-,...57/---;:;=>==?B951-)(((22322)(('$$'()))*))(''',())'''8;B999@E@-,,+*)).,('*)((+*)))6=@>22334444777=AABJFH@B?<4455'''(333>CEJ====++++?BB?>///0881**44@?>><>>AB?>=>@CBCED)((*=DAABC66447?=:9;AJHEFEFGJB?>.,+((((976559<A@::++++++,8?BA@@>>:879@65888;=<DB?=5532/,('''28;=>CEEFJGFJHJIJJJIJJEJJGHJIF@A?/,++))'$%%$$%&%%$(340/001/+,6:?@IFJJJJJGJJIJJJGGDGJIJFJJJJJFEFFEH>>=:<;:9CFGJJGJGJJIJDGJJE=9----=54++99@))))1145*)))+*))'*'')(((%%%'()''((()&&$%'*+,034332.&(+::,,=?BCIIFCDBBBCCFGIJJJJJJGGBBBDBGEJEJJJHFJBCDCFGJJJE662<---?<9989**)(,++./+++5552%%%''%$%'&'&&+5/..,+*+0./08@E@@@A6;;;=<////BC>>>::778?=;7676100021**+,++++03/162**,./00///+,*)''&&)'))*+-'''''(((%%'02/0?AD99993345-..0@:10--&%%(?<766542((((81...3@@:95667=>>>>?@@B:99477==?4223<>=<1112=/)61533311)'')84****6558323333A;400/,++*0*&(%$%,.10...18884422334434330,++-&%%$##$%%$%(&'((*)&%%$$$$%(()'&&''$##$$$&&&&&##%&)*&&$$&%&''((&&&(&%'(&&%#%%%%%$&%')('%$%&*(()446+++*(((%&&&&('&&)%%$&*'&%%)*(*)$%&$$%%&&&%%%%$+*'$$$#%%$$$%&&&&&&&((()**))*++%%$$$&''&&%$$###$$%%%%&&'')))&%&)'%$#$$##&%$$$$#%%%$$%&%$$&)&$$$%&&%$$$'(&%''*('('''''&&&&'((&&''(+,-*))%('('&(+'(''&%0110-,(*%)0--./10-)(,.+)')&&%&*))('(('*()+2/'',+*(',,+)()'(((((*)())*,,+)%$$$#$$$##$#########################$%&&&'%%%%&&&&&'().,++,..-./023431224321//.--.../1320/--/232/..-.-,+++,--///0..002566312.100120...,+%####$$$$$######
@Glass_F3P_7_D3_6_20_33
ATGATTTTAAAATCAATCTAAAGTATATATGAGTAACTCATATAACGGTTTCGAGGCTTGGATTCTCGCCGATAAAAAACGCGCTAATCCAGCATTATGAACAATTCGAATAATATCAGGTCATTACTGGATCTCTACTCGACGAGAATCCCAGACAAGTCGATATCAAAATACGCCCCGCCCTGCCACTCATCGCAGATATATTGTAATTCATTAAGCGTTTGTGCCGACATGGAAGCCATCACAAACGGCATGATGAACCTGAATCGCCAGCGGCATCGGCGCCTTGTCGCCTTGCGTATAATATTTGCCCATGGTGAAAACGGGGGCGAAAGAAGTTGTCCATATTGGCCACGTTTAAATCAAAACTGGTGAAACTCGCCAGGAATGGCTCAACAAAGCATATCTTCAATAAACGCCTTTAGGGAAATGACCGTTTTCACCGTAACACGCCACATCTTGCGAATATGTATCTCAACTCCCGGAAATATCGCCGTGGTATTCACTCCAGAGCGATGAAAACGTTCAGTTTGCTCATGGAAAACGGTGTAACAAGGGTGAACACTATCCCATATCCCCAGCTTCACCGTCTTTCGTTGTAATACGAAATTCCGGATGGCGTGCATTGGCGGGCAAGAATGTGAATAAAGGCCATAAACTTTGTGCTTATTTTTCTTTACGGTCTTTAAAAAGGCCGTAATATCCCTGAACGGTCTGGTTATAGGTAGTTGAGCAACTGACTGAAATGCCTCAAAATGTTCTTTACGATGCCATTGGGATATATCAACGGTGGTCCAGATAATATTTTCTCCATTTTCACTTCCTTAGCTCCTGAAAATCTCGATAACTCAAAAAATACGCCCGGTAGTGATCTTATTTCATTATGGTGAAAGTTGGAACCTCTGGTGCCGATCAACTAGAATGCATCAACATCTAAAGAGAACCATTATTATCATGACATTAACCTATAAACGAGTTATCACGAGGCAGAATTTCAGATCAAATCCTTAGCTTTCACTACAGTAGTTTCTGAAGTCAGGGCCGCTTTAAGGTACTGCGATGAGTGAGCAGGGCGGGCGTAAGACTTCGACGTCTAAGAAACCATTATTATAGTGACATTAACCTATAAAATAGGCGTATCACGAGGCCCTTTCGTCCTCACCTCGAGCACAGCTAACACCACGTCGTCCCTATCTGCTGCCCTAGGTCTATGAGTGAGTACTCGATAACTTTTACAGTGTGACAAGGCTCGTATAATATATTCAGGGAGACCACAACGGTTTCCCTCTCTACAAATAATTTTGTTTAACTTTTTAATTAACGGCCGGCTTGTCGACGACGGCGGTCTCCGTGCATAAGGGATAGTCCGGGCAGTGGATCGTACAGTCCGGCAATTAAAAAAGCGGCTAGCCACTTTTTTACGTCTGCAGGCGCCACTCGATTTATGGGCGGCGGATTTGTCCTACTCAGGAGAGCGTTCACCGACAAACAACAGATAAAACGAAAGGCCCATCTTCGACTGAGCCTTTCGTTTTATTTGATGCCTCTAGCACGCGTACCATCGAAATACCCGGGCTGCAGGAATTCGATATCAAGCTTTTATTTGTAGATCATCCATGCCATGTGTAATCCCAGCAGCTGTTACAAACTGAAGAGGACCATGTGGTCTCTCTTTTAGTTCAAATATAGAAAGGGCAGATTGTGGACAGGTAATGGTTGTCTGGTAAAAGGACAGGGCCATCGCCAATTGGAGTATTTCTTGATAATGGTCTGCTAGTTCAAACACTTAGTCTCAATGTGTTTGTCTGCATTTTTAAACCATTAATACCATTCTTTTGTTTGTCTGCCATGATTATACATTGTGTGAGTTATAGTTGTATTCCAATTTGTATAAATGTTTCCATCTTCTTTAAAATCAATACCTTTTAACTCGATTCTATTAACAAGGGTATCACCTTTAAACTCATTCAGCACGTGTCTTGTACGTACCATCATGTTTGAAATTGTACGTTCTTTCCTGTACATAACCTTCGGGCATCGCACTGTTGAAAAAGTCATGCTGTTTCATATTAATCTGGGTATCTAGCAAAGCATTGAACACCATAACCGAAAGTAGTGACAAGTGTTGGCCATGAAACGGTAGTTTTCCAGTAGTGCAAATAAATTTAAGGGTTAAGTCTCCGTATGTTGCATCACCTTCACCTCTCCACTGACAGAAAATTTGTGCCCGTTAACATGACCATCTAATTCGACAATTGGGACAACTCCAGTGAAAAGTTCTTCTCCTTTACTCATGGTACCTTTCTCCTCTTTAATGAATTCTTAAACAAAATTATTTGTAGAGGCTGTTTCGTCCTCACGGACTCATCAGACCGGAAAGCACATCCGGTGACAGCTGTGCACGCTGGGTTTGTCCGTACACCACTGAGACCGCGGTGGTTGACCAGACAAACCACAACGCCACCCAGCCACCTAAGTTATGAGTCAGGAAAAAAGGCGACAGAGACCATGTCACCTTTACTTGCTTGCTTTGTAATCACTCAATAACCAAAACAAAGCCCACAGAAGCAGCTTTGCGTAAAGCGGGTGAAAGTGACGCTAGCCGGTCTGCTCGTGGGCCGCTGCAGTCCGGCAAAAAAGGGCAAGGTGTCACCACCCTGCCCTTTTTCTTGAAAACCGAAAAGATTACTTGGTTGTCCAGCTCCTCGCTCACTGACTCGCTGACTCGGTGGTTCAGCTGGGCGAGCGGTATTAGCTCACTCAAAGGCGGTAATACGGTTATCCACAGAATGGGGTGGCGCGGGAAAGAACATGTGAGCAAAAGGCCAGCAAAAGGCCAAGAACGTGGAGAAGTTAGTGCTGGCATTTTCCCACAGGCTCCGCCCCCCTAACAGCACTCACAAAAAATCGACGCTCAAGTCAGAGGTGGCGAAACCCGACAGGACTATAAAATTTACAAGCCCTTCCCATGGAAGCTCCCTCGTGCGCTCTCCTGTTCCGACCCTGCCGCTTACCGGATACCTGTCCGCCTTTCTCCCTTCGGGAAGCGTGGCGCTTTCTCATAGCTCACGCTAGGTATCTCAGTTCGGTGTAGGTCGTTCGCTCCAAGCTGGGCTGTGTGCACCGAACCCCCCCGTCAGCCCGACCGCTGCGCCTTATCCGGTAACTATCGTCTTGAGTCCAACCGTGCAGCACGACTTATCGCCACTGGCAGCAGCCACTGGTAACACGGATTTCGCGCGAGCGAGGTCTGTCGGCGGTGCTCAGAGTTCTTGAAGTGGTGGCCAAACAGGCACCCTCACCTAGAAGAACGACTCTGGTATCTGCGCTCTGCTGAAGCCAGTTACCTTCGGAAAAAAAGTTTTGACGTCTGATCCGGCAAACGAACACTGGTCGCGGTGGTTTTTTATTTTGCAAGCAGCGAGTACGCGCAGAAAAAATAGAGAGATCCTTTAATATTTTCTACGGGGTCTGACACTCGGAATTGGAACGAAAAACCACGTTAAGGGATTGGTGATAAGATATCAAAAAGGATCTTCACCTAAATAGC
+
%&''&'(('(*/1.,--,---348((((((&%%%'&&'$%))**+,&&$$&'()(&&&&&&((,-+*'('&%'(+('(+,+(%$$$%'&&&')&&&'*%$%(-,*)&%%'%$$$%'&'**.5;;;7:<21.--.))*+54'''(../1022,('%'')'%%%)++2*)(*++'&%%****567F;987<;:88)(*)*+*+,,,,),,,*0,(('&'%%.--)(((),,=>ACJEDGIJGIJJHJGJHJJJJJIJJFA@@CHF774/0///;;<?@?<?8,++,/0798=:888DD<:89;=322&&'&)01/.1//4:::?=844588653,)*&())/.5777=76534IJIGJJF70001-,,,-)'$$%%%')*(&$%'&'&&''&((*&%(()).5)((((&'+)+./1002&%%&4,'22:7;95&%%%%''+3+'(((..7FAB@ABBE>>997/7531001-)'&''##$$%%&+*:;764,&%&%%%%4;::555111**)31142240,)*+-))(%$##&*/..((*((')-8899;:<;;=5555<A?>>=;;;320+1,.)))'&&&)*,,&&-77:((((2---.(&&)*..-,+,-('&+,-+((&&$$$$&%&&---.+(((()%%$%*).///,)(''(,.-/00-.)))()*135;64562==>@>A@4444JFED=211155'%$$&%&&'.310*)))88;:&%&((((('()+,../**&&&&*+=7653++14IG>EDBCFFGCBAEHJJJJIBABCFCDABA@@@999720*)''()')++**4657**36;92&%')*+-55,,,--771145>=::000079??;:>@HFGDFE6652466>==:::9;;-,,26344486667@@=:870..0043('##%&+-()'&&%%&'%%'''&''-)))((%%&&)*)''+).**89====CABA@?@AA44448+(%%&$$$$$$$&0132111553353560(&%%$$$,,/&&&&&(((4-(((&%%&-----.+*(&)*,)())*(/0///,'''&&')((),,,'''('%%%')((''),6..-,/,++0+-586668@?@?>@?87788>?;;'''%%&*4-*+>?A;855;<=:::;9965/'&&%)(''(()*(())((*+26866:;AIEFDIEGFJJIGGHIJHCCCEJGEDEDD8766?7633960//1+++*,*++*(''&%%$$%%%(+))$##$%(())*)-1830000/2/464461479>>8432-...7889BHFD=9;9/556:78EECDEDFB@:4/4AB@@@?88/8---,.-...-/40/((((016555555587:22//++'''''(('''$%&'(&%$$##%$$$$$&%$%%()*38888555><873***+('((&'))./277989:=<<672/1//*))*((''+&*((*+<?4444AAB?@:99)))&''(,>ADDDCF??@A555499=///-*))'(),-))*/.-,-1*&%%++./04//10*&&-$%%&*+(()('**('&&$%&(++,-.,,*+-)*%$$$((&%'()00.=;840.-..1++-/9;;:9;:;877234@CF:888)'256@BDCEC@@=8-%$$(/019;>>@?988799;<<9**(/1((6667=30)))))'''145;&&&&$$%&&)&$$&(4;9:9999751014234776A??<;=<;71014A>>ABAE=<878:AABB9...,.+0)('&%%%0.&'(-6=@@@?>=8887;/...'%%%())(($$%(,++-578220//0))&&&&(''/**($%%%'())%%%%'*,29;@>=;;00//43.,(&$$$%&&&,,-,255//00<<???>???@?@AC?><:/.-&&%&%*(()+-/*,....9:8---.7,*,,*))-6999@@A<545642124249<;;<?BA><,,,-1($$%&'%%((%12227-,(()).-/*&%&&'('((,-&&&&''(*('$$%%()*(((*')*)+-.:<?@@@??----1))'%%%*+++224;@EE@?>@DB<<;328*)))()(),+.--12440/++//7=?B?=;9;<><;;<>@???766;??-,,-<>=;;;?@=;<<;<;7''/-'&&+.--2:10()%$%%+02225122554-22598;'&%%%'''56;<??A@A???<<..6+357)./45:AA>>@>>>>;;87855-,,+(((&(()*''((*+1144>=3../04,6777;:9900)%%(%&.00885879969BB;C@8@A99;;?====>AC?>9..--<529;332--,-5237:@?ACAA@:;;;?>==>>>>>>>>;3444F@AB8888@9551,*'')&98;A@<::5544555588-,+++0-+'(-''''*/00,-&&'-..+,209<<><>:556100/,*+))(''''*''-*1''%%$%'%$%&&)''(5344;:::;;<:99<3..-+-01100.,++*&%%'(&%%%%''&()*+2)''),//0/.--79;<;=>3331''')*+,'((.(&&(*'((**%%%&(*'&%&&))+(('').)()+,0006+)%%)+*,++..01444(''',,*-233-,,-2)((((24;445CGC9::A975866;:///---.@789:<:::A651((&%'(*)++-),(()&%&%$$$'''1/+,+9//2:??DBCEBABBD51114..../34''''+***+)'''++**+,-./,***-+,..+,-.4BB?@?>ABBBBCCB@?>@8920/..%%&'%%&%$%%%%+0*.,-**---.469<?CFDA>>10/***./+)('%%&)(()*,/165633)()),.,,,'(()--.*%&&&((?>>;;;>;?>8*%$$%&&&&$%*)*..1343356<=??@<<<94446==<<9999980/,,-***,//01-,*'%%$$$$$%$%%$%'*+,&&'6?<;:8:CE?>?>FECCED?AA:;7/4118=@HDCD>CBF>>544B>>>==<900/222>7.=<<>=B;>??EIEJBBB?985542.+%$&'(-+'%&&')$$%'*))*)).0;<=ABC65558//-.-++,(+56634448@JFDC=44,+*&'*)*,,.0,'&%&,-58????>>?>?;<<;=))((*)(('&)'&%%$%%*%%'('&%%&('&$%%%%$%%%&'('1*)*1+?=;<<---,,,+*)'&&''((&%&'&(&&$%(&'&&'(''(*)(&%'%%'0987454((&&)-,'('%%&88543200,+++,*'''%%&%&'&')***,.20)%%%$$$%%$%%%%$%&&&(((),52345=@8979544780+**+4564-+)+**'(&%&'*&&'(1//1---.%$%%%%''/1,++,..)'&&''(,&&&'.(('')(&&&&'&%%&++++101,*)(%%$$%''))+)))*2*/.--,-2*)()--.99////,''''((')))))5740-,,-//'''+/0*000*.))*12&%%$%%'('*(%%%495)))&&&$%&&&%$$%%&$
@Glass_F3P_7_D3_6_20_34
TCCGGCAATTAAAAAAGCGGCTAACCACGCCGCTTTTTTCGTCTCCAGCGCTTCGATTCTAGGGCGGCGGGTAGCCTCAGGAGAGCGTTCACCGACAAACAACAGATAAAACGAAAGGCCCAGTCTTTCGTTGAGCCTTCGTTTTATTGGATGCCTCTAGCACGCGTACCATGGGATCCCCCGGGCTGCAGGAATTCGATATCAAGCTTTTATTTGTCAATCATCCATGCCATGTGTAATCCCAGCAGCTGTTACAAACTCAAGAAGGACCATGTGGTCTCTCTTTTCGTTGGGATCTTTTCGAAAGGGCAGATTGTGTGGACAGGTAATCGTTGTGTTGGTAAAAGGACAGGGCCATCGCCAAATTGGAGTATTTTGTTGATAATGGTCTCTAGTTGAACGCTTCCATCTTCAATGTTGTGTCTAATTTTGAAGTTAACTTTGATTCCATTCTCTTGTTTGTCTGCCATGATGTATACATTGTGTAGTTATGGTATTCCAATTTGTGTCCAAGAATGTTTCCATCTTCTTTAAAATCAATACCTTTTAACTCGATTCTATTAACAAGGGTATCACCTTCAAACTTGACTTCAGCACGTGTCTTGTAGTTCCGTCATCTTTGAAAAATATAGTTCTTTCCTGTACATAACCTTCGGGCATGGCACTCTTGAAAAAGTCATGCTGTTTCATATGATCTGGGTATCTCGCAAAGCATTGAACACCATAACCGAAAGTAGTGAGGGTGGCCATGGAAAGGAACGATTCCAGTAGTGCAAATAAATTTAAGGGTAAGTTTTCCGTATGTTGCATCACCTTCACCCTCTCCACTGACAGAAAATTTGTGCCCATTAACATCACCATCTAATTCAACAAGAATTGGGACAACTCCAGTGAAAAGTTCTTCTCCTTTACTCATGGTACCTTTCTCCTCTTTAATGAATTCTTAAACAAAATTATTTGTAGAGGCTGTTTCGTCCTCACGGACTCATCAGACCGGAAAGCACATCCGGTGACAGCTGTGCACGTCGGGGTTTGTACCGTACACCACTGAGACCGCGGTGGTTGACCAGACAAACCACGACGCTAGCCCGCCACCTAAGTTATGAGTCAGAAAAAGGCGACGAGTAATCTGTCGCCTTTTTGCTTGCTTGCTTTGTAATCACTCGATGACCAAAAGTAAAAACCCGCCGAAGCAGGTTTCGTAAAACTAGGTGAAACTGACGCTAGCCGGTCTACTAGTAGCGGCCGCTGCAGTCCGGCAAAAAAGGGCAAGGTGTCACCACCCTGCCCTTTTTCTTGAATTTAAAAGATTACTCGCGTTATGCAGGCTTCCTCGCTTCACTGACTCGCTGCGCTCGGTCAATTAGGCTGCGGCGAGCGGTATCAGCTCACTCAAAGGCGGTAATACGGTTATCCACAGAATCAGGGGATAACGCAGGAAAGAACATGTGAGCAAAAGGCCAGCAAAAGGCCAGGAACCGTAAAAAGGCCGCGTTGCTGGCGTTTTTCCACAGGCTCCGCCCCCTGACGAGCATCACAAAAATCGACGCTCAAGTCAGAGGTGGCGAAACCCGACAGGACTATAAAGATACAGGCGTTTCCCCTGGGAAACTTCCCTCGTGCGCTCTCCTGTTCCGACCCTGCCGCTTACCGGATACCTGTCCGCCTTTCTCCCTTCGGGAAGCGTGGCGCTTCTTCATAGCTGGCGCTAGGGTGTTCTCGATTCAGGTGTAGGTCGTTCGCTCCGAGCTTGGGCTGTGTGCACGAACCCCCCGTTCAGCCCGACCGCTGCGCCTTATCCGGTAACTATCGTCTTGAGTCCAACCCGGTAAGACGCGACTTATCGCCACTGGCAGCAGCCACTGGTAACAGGATTGGCGAA
+
>983222751***;=AAABECDEFIIFFFDH984,0/18,+++0++.0++**)))023=>444<787753..+**&%%(*+++***;:8557C@BECBCCJFGEDEBBCCJJADCGFJIIFB99;:;5,*('()*6431&+,+68,))'(++*++*+/78::;::>>))))4446?66=>C9---4AD?;963456.-./353334331211::::>)&&'*//039:;@B>@BFJEHEHCF@66622--+**'+++,*+++,,-4//?888==@ACI@A***0??E30/0)(()(((((-.289@JJJIDEECEHHJIJHFJJJHJJFE(''-88*-***7244@DC@A@?CGFGA@>;<;764+@EFJIJJGJJJJFIGIGIJHJJJFI>>:78;::;:6655.+'*./11<@AABCCCDBBABABEJGGCC@@BAABBDA<<<<>A?@BBA.../BDBBA>?@BCDCC@@?>?>>>?@A?@@=))()(*,,-+4569>@?ABCCB@A?>>?AACBFA9AB7?;;;=EC<7@@DCC@B?<<97:FFCB@@=:;;<??=<=<?B2,,,@A@@?8888B9::;BA=4448@>BBCB??>?ABDCIFA><:0/)=?@B@?>@?A?ADEEC>>=<?>?ABJDA==<<::::8<96&''(>=;;<==?=;<<<BABECA>==?A>>=;:<88846--..///==>===;8899>?@?<<::;;<<??<99:=987;>:6.(')))&&$%$&))''%(&%&%%$$$#$$,36===<>????AJB@=@=:;<?CCA@>@?@CB?<<<=>?@@AA@@====;..;;77<;875B>77761//('()*+...778@B?DB?>==>@?AA@@BAFCECA@AAACAA@@ABA<=<=EC;943479C@===>GJIGGFGGEDE3334;;;BB?DC>DBAED=<)()1---.0*,+)*778;=CEA?=>>>EBB@AAACE@>=/++,;DB>>@@@AD63201227:4=;?FC?<<=>@@BDFEJF///0?<1000127776:66756-,44921128++++9::<<=@@DDFECECDCFEFEHDEEFFCD<;;:<<%%%%')23=BIEHHEHFEJ=:9:82/&':C>>=>321***28?E8778=9:95,>;7*&&('--.1=>>JHJGDEHAA@?AAACDFHDCDIHJEEFHIGIFBA@@@>?@)))((.'&&***,+*%$%&29<9;;531*)))-99:CCDHFDG***+,..;<:/../58;89:CFE@CGFJIJJJJGJFJJJFHGFHEJFABCBF>AD@>C-,)&'(%%%#&&01...,**&'<=>JDF@?<=?>DC@?=<333*&'0;8889><=>?H6554;:69/&$$&&&'>>===<@BA@8889;:9::;<:>B==<<ABDEDB===>@??EEJFFEGJDB@@AGBACHJJJFEGDCEJFCDIJEDCAA@A88??EDEJIJJDA@@?@BEBA@0/110><=<<777B???:1.,&&/,,-,334;<<>?<=<A;;<=FGG@@>??BB333GJJJCCA<;-)*:@@??AFEIIA@777@DJFDCCFDEGGGJE@?>=>AA=:7777:9985200''*('))(&''&%$$%.1('(((/4(=AEB@??BCJFEJJHJJJJIEJJJFJJDCDEJJJHFFJGJHJGG??::::@<5>:;>AB9>?JJJEB<<**)1224,,(%&*3366'&&&)1)&''+''&%%(')()15///BABBBJ.--..((+'&$&))9.((0CJEHEB?>?@DDDDHFJHJJBAA@A@ACDCADEGFDA?BCEG>FJJJJJJJA@@@BCEDEGFBAABJIHJHEGE>B432/))))+,,().-.09==?CC877((('&%%%8><=>>><;<2//0('%
@Glass_F3P_7_D3_6_20_35
GCGAAGTAATCTTTTCGGTTTTAAAGAAAAAGGGCAGGGTGGTGACACCTTGCCCTTTTTTGCGGGACTGCGAGCGGCCGCTACTAGTAGACCGGCTAGCGTCAGTTTCACCTGTTTTACGTAAAAACCCACTTCGGCGAGTTTGTTGGTCATCGAGTGATTACAAAGCAAGCAAAGAAAAAAGGCGACAGATTACTCTGTCGCCTTTTTCCCTGACTCATAACTTAGGTGGCGGGCTAGCGTCGTGGTTTGTCTGGTCAACCACCGCGGTTGTTCAGTGGTGTACGGTACAAACCCCGACGTGCACAGCTGTCACCGGATGTGCTTTCCGGTCTGATAGTTCCGTGAGGACGAAACAGCCTCTACAAATAATTTTGTTTTTTTAAGAATTCATTAAAGAGGAGAAAGGTACCATGAGTAAAGGAGAAGAACTTTTCACTGGAGTTGTACCAATTCTTGTTGAATTAGATGGTGATGTTCTAATGGGCACAAATTTTCTGTAGTGGAGAGGGTGAAGGTGATGCAACATACGGAAAACTTACCCTTAAATTTATTTGCACTACTGGAAAACTACCTGTTCCATGGCCAACACTTGTCACTACTTTCGGTTATGGTGTTGAATGCTTTGCGAGATACCAGATCATATGAAACAGCATGACTTTTTTCAAGAGTGCCATGCCCGAAGGTTATGTACAGGAAAGAACTATATTTTTCAAAGATGACGGGAACTACAAGACACGTGCTGAAGTCAAGTTTGAAGGTGATACCCTTGCTAATGAATCGAGTTAAAAGGTATTGATTTTAAAGAAGATGGAAACATTCTTGGACACAAATTGGAATACAACTATAACTCACACAATGTATACATCATGGCAGACAAACAAAAGAATGGAATCAAAGTTAACTTCAAAATTAGACACAACATTGAAGATGGAAGCGTTCAACTAGCAGACCATTATCCAACAAAATACTCCAATTGGCGATGGCACTGTCCTTTTACCAGACAACCATTATTGTCCACACAATCTGCCCTTTCAAAGATCCCAACAAAAAGAGAGACCACATGGTCCTTCTGGCGTTTGTCGCGCTTCTGGGATTACACATGGCATGGATGATCTCTACAAATAAAAGCTTGATATCGAATTCCTGCAGCCCGGGGGATCCCATGGTACGCGTGCTAGAGGCATCAAATAAAACGAAAGGCTCAGTAGAAAGACTGGGCCTTTCGTTTTATCTGTTGTTTGTCGGTGAACGCTCTCCTGAGTAGGACAAATCCGCCGCCCTAGAATCGAGTGGCGCCTGCAGACGTAAAAAAAGCGGCGTGGTTAGCCGCTTTTTAAATTGCCGGACGTACGATCGATGCCCGGATGATCCTGACGACGGAGACCGCCATAGTCGACAAGCCGGCCGTTAATTAAAAAGTTAAACAAAATTATTTGTAGAGGGAAACCGTTGTGGTCTCCCTGAATATATTATACGAGCCTTATGCATGCCCGTAAAGTTATCCAGCAACCACTCATAGACCTAGGGCAGCAGATAGGGACGACGTGGTGTTAGCTGTGCTCGAGGTGAAGACGAAAGGGCCTCGTGATACGCCTATTTTTATAGGTTAATGTCATGATAATAATGGTTTCTAGACGTCGAGTACCGCCCCGGCCTGCCACTCATCGCAGTACTCTAGAAGCGGCCGCGAATTCCAGAAATCATCCTTAGCGAAAGCTAAGGATTTTTTATCTGAAATTCTGCTCGTGATACGCCTATTTTTATAGGTTAATGTCATGATAATAATGGTTTCTTAGACGTCAGGTGGCACTCAAGTAATGGGCACGTAAGAGGTTGCCAGACTTTCACCATTGACGATGGAATAAAATCACTACCGGGCGTATTTTTTCAGTTATCGAGATTTTCAGGAGCTAAGGAAGCTAAAATGGAGAAAAAAATCACTGGATATACCACCGTTGATATATCCCAATGGCATCGTAAAGAACATTTTGAGGCATTTCAGTCAGTTGCTCAATGTACCTATAACCAGACCGTTCAGCTGGATATTACGGCCTTTTTAAAGACCGTAAAGAAAAATAAGCACAAGTTTTATCCAGCCTTACTTCACATTCTTGCCCGCCTGATGAATGCTCATCCGGAATTTCGTATGGCAATGAAAGACGGTGAGCTGGTGATATGGGATAGTGTTCACCCTTGTTACACCGTTTTCCATGAGCGAACTGAAACGTTTTCATCGCTCTGGAGTGAATACCACGACGATTTCCGGCAGTTTCTACACATATATTCGCAAGATGTGGCGTGTTACGGTGAAAACCTGGCCTATTTCCCTAAAGGGTTTATTGAGAATATGTTTTTCGTCTCAGCCAATCCCTGGGTGAGTTTCACCAGTTTTGATTTAAACGTGGCCAATATGGACAACTTCTTCGCCCCCGTTTTCACCATGGGCAAATATTATACGCAAGGCGACAAGGTGCTGATGCCGCTGGCGATTCAGGTTCATCATGCCGTTTGTGATGGCTTCCATGTCGGCAGAATGCTTAATGAATTACAACAGTACTGCGATGAGTGGCAGGGCGGGGCATGATTTGATATCGAGCTCGCTTGGACTCCTGTTGATAGATCCAGTAATGACCTCAGAACTCCATCTGGATTTGTTCAGAACGCTCGGTTGCCACCGGGCGTTTTTTTATTGGTGAGAATCCAAGCCTCGAGCTGTCAGACCAAGTTTACTCATATATACTTTAGATTGATTTAAAACTTCATTTTTAATTTAAAAGGATCTAGGTGAAGATCCTTTTTGATAATCTCATGACCAAAATCCCTTAACGTGAGTTTTCGTTCCACTGAGCGTCAGACCCGTAGAAAGAATCAAAGGATCTCTTGAGATCCTTTTTTTCTGCGCGTAATCTGCTGCTTGCAAACAAAAAAACCACCGCTACCAGCGGTGGTTTGTTTGCCGGATCAAGAGCTACCAACTCTTTCCGAAGGTAACTGGCTTCAGCAGAGCGCAGATACCAAATACTGTTCTTCTAGTGTAGCCGTAGTTAGGCCACCACTAAGAACTCTGTAGCACCGCCTACATACCTCGCTCTGCTGATCCTGTTACCAGTGGCTGCTGCCAGTGGCGATAGTCGTGTCTTACCGGGTTGGACTCAAGACGATAGTTACCGGATAAGGCGCAGCGGTCGGGCTGAACGGGGGGTTCGTGCACACAGCCCAGCTTGGAGCGAACGACCTACACCGAACTGAGATACCTACAGCGTGAGCTATGAGAAAGCGCCACGCTTCCCGAAGGGAGAAAGGCGGACAGGTATCCGGTAAGCGGCAGGGTCGGAACAGGAGAGCGCACGAGGGAGCTTCAGGGAAACGCCTGGTATCTTTATAGTTCCTGTCGGGTTTCGCCACCTCTGACTTGAGCGTCGATTTTTGTGATGCTCGTCAGGGGGGCGGAGCCTGTGGAAAAACGCCAGCAACGCGGCCTTTTTACGGTTCCTGGCCTTTTGCTGGCCTTTTGCTGGCATGTTTCTTTCCTGCGTTATCCCCTGATTCTGTGGATAACCGTATTACCGCCTTTGAGTGAGCTGATACCGCTTCGCCGCAGCCGAACGACCGAGCGCAGCGAGTCAGTGAGCGAGGAACA
+
?BB@?@>7779:::@@HDFFEE<9522.56=?>?A:55<8CHDCDDDJGJJJJJHCFEHJD/.%%'&())))(*++223('''0,&&&%(,79;CEJHFFHJCCEDEIJFGHHHJIGF@9.---.76/''%&''4//.+'%%'+&&&%***699877;HGFFBBDEGFFACBAHFCFBEIJJJJIEBCD?@?@<8661/+(&&&('*9:=/..+::==BCJIIJHIJJGJGHJJEDE<0---.0000>FFJAA==977211->8:9++*)+)&&&&%((,ACCEC@...-1002456;9;;<JJJHJJGJJJJIEFG>BBBBB54338564-('('(,&&&*(*-.-/5742*))13)((((3223FJFJCFEEJJ>730,03;731..--,*,,,89:7:BEGFIHGIBHBA@C=;;<28:<>>BEJEFIEEFFJJ<<@9615/.++)(+'(@C?@@?<:989>>32222AA666688-&&),BCFHDE@?@>?@E//.-*****?A?>>@@@FFIEG7777B<;<676421/3<;1.'$$%*13-7BEFHGDFEHFJJJJHJDDJJGJJGHIGFGHGGJHJHHJJJJGGGJJIHJJJGIJGJHA?==BBG?@??A<''()EECEIDE=864,,,)%%$$$DB??>>EII<;;;;---/37:;C??>CFJIJHGDIDCHEADCJGJEFIEJFJ>;@8EBEHFBEJJJJJJJGGHAGFD@<>>>@@FJDDA@@@GHJEDDEIJJIIGFJA??@BEJJHDDEED9=8777>8,'''(8,--8:<<<AFCGGJJJJIHDCDCAHI)%34553778:9CEFB<<9;=>JJJGJHHGJIHJJJGJJFFJJJGJEFJFJEC@777JFJFBCCJFJJHJHJIJGJJJIJJJIDEEFIGFJGJJGHJGJIJGJJIBABJJE98889<=CABDEFJIJHDDDDIJCCBB90002///0CBID?::;??/((?@FHIGJGJ>8/..=ADE?>>>FA.--.CGB@EGFDED??=>9979941+((&&'(,59:2223@9:H?AD;4))*=+++?=<<=522<<7,+-,,-0/1-,+**&%%%(*((&%%&*&,&%$$$''&(->DGBA?A9911//21433::::::<655466GJGHJJJFGJEEDIIG@@A@JCEEDDHDJHFGHEJFJFHFHDGEIJJJJEEGEEF)(()5647'''21358<=44<AGIHF9/.-(&&&AHHJB667<?3;81333767:<=>?C>BFFEB0--/2222EEG<<<B=:2112334FCBBDJFHEHHJEJJHCBFJEBDBCHFEAJ2222BBFCFC@AAJFGIHFCCFCJJJEJJFJJ@A>9:9:*(((&$$%%1113200/.14+++,467795,,,-3CHGHJJFJBDACJCF982-,&%%%''))((*2+326?@=;=>BBFJJJJGCFGJJBJJJJGHJJJJHEDF@@=:73.000<CC?>?????JEAIJJJJJJJIGJJFJIJGJJEJJJJJJFHGJJHIGGJJJJHJGJJJJJHFJJJIJJ>?DCJB@AAJIFDAA@@><<=HB3334JJHJJJJJHJJJEIFI??>@CBE?@??<:=BCIJJJIJJEJHIJJJDGHGBE>JHJDA?@@AIGHHHJHIJIJJFDDAAD,,,,E1.''))*0/++++*%'%&)*+))*,'-.-,22''///64411133;6578:GEHIDDBBBBCFFFDCGFJFGJJJJIGFJFGHJJJFD::JJHDBD@AFCE888HEDJG8752-'''EJJHJEEDC?=<>JGJDJFHJJJJJIIIJHHJJJJJJIFJHJJJHJJDCDDBE;::9:;BB3332,$$%#%'*128//..0003459?4**+0'''B@9:75.+(%%%$%&&&&('0-/4687777<==?BA??>?BA>A?(('(4:C9555676=A7//>@FDCBB@@AB?;;;>JJJFGJA@BJJJJJJIIJJJJHJJIDJDHJIIJJJJJJG@IGF=<9843210'%%&0?AFEDJJJJJFHHJGHIHJJJJDGEDIFFEFFGJJHJJJEFEGEHHJJIJJHHFEJFJJHHGJIHFJIHFEDFJHHJJHJJJJFGIJHIJJJFIJJGIED@AAECA;;FGEJG?./.1>?49667FJJJJGDJ5JGEE@AEIHFEAAB6;=:;BFJIEBHABA99:9B<<<?DIEGIHJJFGEG====DF?BB==,*())CI@??ADH@@@G<FDBJGIJIJJFIJJHJHJJHJJJ7666JJJJJJJJJJJJJGGEEDDJCJJJJJJJGJJHIJDIECJJHJFF@JJJIHIJIEEDIJGEJJIJGJJGFHGIJGJGGHGJFEJDBABC???@F?77.--.:2100212033>FGIJJJHCA;7>FIFGFB@ACIJF>>=>003469;99;3/FA?A21101429;=<>=DFJJJJ@??BIJJFJIFJJFFGE?>=D?>==<432/,)333::GJJIHDGBDD@@DFGEHHJEJGDEEEGEHFJJIFGJFDJJIJJHIIEJJFJGJFJ?>>>?ABCDJDGCBEIEJEBCDIJJJJGJJHCDEFIGJGJJGIJDEEFHJI?<<>46445/00173,,5.(()99:333334944226888<>..%%%%*'896677:;==912121;BEFJJJJCA6HJB>=<=JIJJJGIJIJDFC@ACH@BA>>@HEFGJJJJJJJA??JJJGDFFAAAAHBDADA@@AI?>9846;<0//.3JHJEFHEE@ACFIGH>=>>CHJJC@@ABBHFEJJFJJFGFJJGDJGGIGJJCBDF@?83334CJIEG<CBEEJJJGHHEGDF<<655555232/1/,+*+///0=C<<<7887;;;DEFDHGJJJEJJHHJGEJJJHJIJHHJA>;?CEBCJIHHE;:(('')/5-,%$$&)+'(',//230++12'&''44;;;?=8><DIIHGIC:889CB@542.,,,--6<-,,-523HFFJJJJJJHEEHJC9:92....0..+++,,*(((),4566?@?@;:DEEEJBB/678<DGEHJJHGHJHIJFFGHJHDGGF==;:9777CBGGJJJIJJJGHIJJJFFJFFJDJFJ;;:;?9989000/55&&)//.1/--=BCCGEIHGJJJJDDCJA>,'''(**+/))))45*)0..CEFJHJJIJFJFJ?>;99:?966.(()(*)+5677CDBCE=I9988?A@JJGJHHIJJEIHJIJJJJJFFFIIJJGHBBC@??@BC@@@?(((JJEAB@???DBBCCJJJJJJJEHDFEGJHHFEE>>?@H996>JBBFDHGJJJJJJJJJJJIJJJJEHJJJJA==33JHEDHJJFJJJGCC?:AA@IJJ@GGHFHJIGJIGJGJJGHJJJJJJJJJJJGJJJGI==;JJJIJJHJIIDF431147324111*((/274.+,../C@?:999>?62$$$$#-78:===7<B?;9:==JGHJJIFJJJJHJHJJJJJJJJJJJJJHJJJJJ?><<9<<AAHD>=<9779661112FHHHCEBBDD===>DCFJAFHJCJEDBBCJDGJIJGIDJJJJDIJJJJEJJJHJJ644...+*(&''))899=@ADBEGHIJJEGIE>>>>FJJJHJECEE:99:FG=@@@JD?>>>9642423<886())*('%(*00299=@@B>>>>@?3+++2377866*('''()/+*')),%$
@Glass_F3P_7_D3_6_20_36
ACTGTTGTAATTCATTAAGCATTCTGCCGACATGGAAGCCATCACAAACGGCATGATGAACCTGAATCGCCAGCGGCATCAGCACCTTGTCGCCTTGCGTATAATATTTGCCCATGGTGAAAACGGGGGCGAAGAAGTATGCCATCTGGCCACGTTAGAAATCAAAACTGGTGAAACTCACCAGATGGCTTAGACGAAAAACATATTCTCAATAAACCCTTTAGGGAGATCGGCCAGGTTTTCACCGTAACACGCCACATCTTGCGAATATATGTGTAGAAACTGCCGGAAATCGTCGTGGTATTCACTCCAGAGCGATGAAAACGTTTCAGTTTGCTCATGGAAAACGGTGTAACAAGGGTGAACACTATTCCATATCACCAGCTCACCGTCTTTCATTGCCATACGAAATTCCGGATGAGCATTCATCAGGCGGGCAAGAATGTGAATAAAGGCCGGATAAAACTTGTGCTTATTTTTCTTTACGGTCTTTAAAAAGGCCGTAATATCCAGCTGAACGGTCTGGTTATAGGTACATTGAGCAACTGACTGAAATGCCTCAAAATGTTCTTTACGATGCCATTGGGATATCAACGGTGGTATATCCAGTGATTTTTTTGAGTTTAGCTTCCTTAGCTCCTGAAAATCTCGATAACTCAAAAAATACGCCCGGTAGTGATCTTATTTCATTATGGTGAAAGTTGGAACCTATTACGTGCCCGATCAACTCGAGTGCCACCTGACGTCTAAGAAAACCATTATTATCATGACATTAACCTATAAAAATAGGCGTATCACGAGGCAGAATTTCAGATAAAAAAAATCCTTAGCTTTCGCTAAGGATGATTTCTGGAATTCGCGGCCGCTGCTAGAGTACTGCGATGAGTGGCAGGGCGGAGCATAACTCGACGTCTAAGAAACCATTATCATGACATTAACCTATAAAAATAGGCGTATCACGAGGCCCTTTCGTCTTCACCTCGAGCACCAGCTAACACCACATCATCCTATCTGCTGCCCTAGGTCTATGAGTGGTTGCTGGATAACTTTACGGGCATGCATAAGGCTCGTATAATATATTCAGGGAGACCACAACGGTTTCCCTCTACAAATAATTTTGTTTAACTTTTTAATTAACGGCCGGCTTGTCGACGACGGCGGTGCTCCGTCGTCAGGATCATCCGGGCATCGATCGTACGTCCGGCAATTAAAAAAGCGGCTAACCACGCCGCTTTTTACGTCTGCAGGCGCCACTCGATTCTAGGGCGGCAGATTGTCCTCTCAGGAGAGCGTTCACCGACAAACAACAGATAAAACGAAAGGCCGAGTCTTTCGACTGAGCCTTACGACTTATTTGATGCCTGTAGCACGCGTACCATGGGATCCCCCGGGCTGCAGGAATTCGATATCAAGCTTTTATTTGCGAGATCATCCATGCCATGTGTAATCCCAGCAGCTGTTACAAACTCAAGAAGGACCATGTGGTCTCTCTTTTCGTTGCGATCTTCGAAAGGGCAGATTTGTGGACAGGTAATGGTTGTCTGGTAAAAGGACAGGGCCATCGCCAATTGGAGTATTTTGTTGATAATCGTACTCTCGTGAACGCTTCCATCTTCAATGTTGTGTCTAATTTTGAAGTTAACTTTGATTCCATTCTTTTGTTTGTCTGCCATGATGTATACATTGTGTGAGTTATAGTTGTATTCCAATTTGTGTCCAAGAATGTTTCCATCTTCTTTAAAATCAATACCTTTTAACTCGATTCTATTAACAAGGGTATCACCTTCAAACTTGACTTCAGCACGTGTCTTGTAGTTCCCGTCATCTTTGAAAAATATAGTTCTTTCCTGTACATAACCTTCGGGCATGGCACTCTTGAAAAAGTCATGCTGTTTCATATGATCTGGGTATCTCGCAAAGCATTGAACACCATAACCGAAAGTAGTGACAAGTGTCGGCCATGGAACAGGTAGTTTTCCAGTAGTGCAAATAAATTTAAGGGTAAGTTTTCCGTATGTTGCATCACCTTCACCCTCTCCACTGACAGAAAATTTGTGCCCATTAACATCACCATCTAATTCAACAAGAATTGGGACAACTCCAGTGAAAAGTTCTTCTCCTTTACTCATGGTACCTTTCTCCTCTTTAATGAATTCTTAAACAAAATTATTTGTAGAGGCTGTTTCGTCCTCACGGACTCATCAGACCGGAAAGCACATCCGGTGACAGCTGTGCACGTCGGGGTTTGTACCGTACACCACTGAGACCGCGGTGGTTGACCAGACAAACCACGAGACGCTAGCCCGCCACCTAAGTTATGAGTCAGGAAAAAAGGCGACAGAGTAATCTGTCGCCTTTTTTCTTTGCTTGCTTTGTAATCACTCGATGACCAAAAGTAAAAACCCGCCGAAGCGGGTTTTTACGTAAAACAGGTGAAACTGACGCTAGCCGGTCTACTAGTAGCGGCCGCTGCAGTCCGGCAAAAAAGGGCAAGGTGTCACCACCCTGCCCTTTTTCTTTAAAACCGAAAAGATTACTTCGCGTTATGCAGGCTTCCTCGCTCACTGACTCGCTGCGCTCGGTCGTTCGGCTGCGGCGAGCGGTACTAGCTCACTCAAAGGCGGTAATACGGTTATCCACAGAATCAGGGGATGACGCAGGAAAGAACATGTGAGCAAAAGGCCAGCAAAAGGCCAGGAACCGTAAAAAGGCCGCGTTGCTGGCGTTTTTCCACCAGGCTCCACCCCTGACGAGCATCACAAAAATCGACGCTCAAGTCAGGGCGAGGTGGCGAAACCCGACAGGACTATAGAATTACCAGGCGTTTCCCCTGGAAGCTCCCTCGTGCGCTCTCCTGTTCCGACCCTGCCGCTTACCGGATACCTGTCCGCCTTTCTCCCTTCGGGAAGCGTGGCGCTTTCTCATAGCTCACGCTGTAGGTATCTCAGTTCGGTGTAGGTCGTTCGCTCCAAGCTGGGCTGTGTGCACGAACCCCCCGTTCAGCCCGACCGCTGCGCCTTATCCGGTAACTATCGTCTTGAGTCCAACCCGGTAACCAGTTTATCGCCACTGGCAGCAGCCACTGGTAACAGGATTAGCAGAGCGAGGTATGTAGGCGGTGCTACAGAGTTCTTGAAGTGGTGGCCTAACTACGGCTACACTAGAAGAACAGTACCTGGTATATTGCGCTCTGCTGAAGCCAGTTACCTTCGGAAAAAGAGTTGGTAGCTCTTGATCCGGCAAACAAACCACCGCTGGTAGCGGTGGTTTTTTTGTTTGCAAGCAGCAGATTACGCGCAGGAAGAAAAAAAGGATCTCAAGATCCTTCAGATACTTTCTACGGGGTCTGACGCTCAGTGGAACGAAAACTCACGTTAAGGGATTTTGGTCATCAAGTACTGAAAAAGGATCTTCGCTATGAAATGCATTTCAATGCAAAAATGAAGTTTTAAATCAATCTAAAGTATATATCGTAAACTTGGTCTGACAGCTCGAGGCTTGGATTCTCACCAATAAAAAACGCCCGGTGGCAACCGAGCGTTCTGAACAAATCCAGATGGAGTTCTGAGGTCATTACTGGATCTTCGACAGAGATCCCAAGCGAGCTCGATATCAAATTACGCCCCGCCCTGCTGC
+
..:>BFJJJIAE?99<<?@;=><8889=<@BFJJJJJIJIJJJCDDEJJHJJJJJIJHJJGJJJJJGJJJHHJJJJJHJIEFHB@1..()9:CEJJHJJHJFJJJJEJDHJGJIGJJGJJFJJJHHEEGHDC>;9-*)'&'&'&0/0/099:9634)*'''03@CDECFFGHGFIGFF<---&$$'#$&'&$%(5444:JJJ@B>?C9:88>?JHJGGJJJB(((42'&&%'&'....=BA@@<;<=BGGJDIFGJJJJH@???JHEECJJJJHJJIGBAAFHJGHF=DBGFDFFGGJJJGHJJJF9998<6DCDHDDCJGEJJJBGJIIJJJJJGJDJIJFHJJJJJGIJJJIJJJIFFJIJJJC@;4.*)%))467434BFJJJFDJJGJGJJHJFDJIIJHEEA22<EEGGJJJHGIGJIGJCEJGCFCCCJEIJEGEEJFCBAAHDHJJJJIIGECJCBFJDFHFJGJHGJJJJJJIJIE;JJJECECEEFGGJEJJFFHJIIFJCE7>==FFIJJGGJJJIJJJJIFGGJFJJIBDCC===>HJJJHHJIGAB;:4546BJ?JIC@>=;C>>?>?;433---.;3247<<=JJJHDFJJFDJJIGHJGJHEB@=%%&&'10/04679>@0<=?@A@77J?>?>J1166<;;;D==FJJJIIFFEFFGGEHJGGJJJJGABCBHCECDEJFJHJHJJHJIIEEJHJ,,,-GCAACJ:1113<<EDD<;;;IJGGJGHDDJ1114;7559:DFJFFEJJJJJJHJJJIDC>99991679@GJGGGJJGJIJIGGIJGGGJHBAF?A:.---1..09;@JHJJJJIHIJIJJJHGGJGFGJJ==>=F;98679895450001//.((+)),,,/3,--DIFAA@@CEC100:940'((%%%%%,&&/0/1--++448867..(/1;?ICDDJJJJJJJJHJJJJJJJ?>??7666F??<<>?ACAJF99888893///-1,++.271''*+../+++,6''&''%%&'**))-ABBFGC@@@F6666@@BC6667A<7333CBBB;>A>E44CJJE>>8788@?@B1,,)))*345//0+234DFGIJJFG<:;EJJJJJGJD@>?FD??BEJJIJJFIA>9FJJJJJJJJIJIJHFJGIEDCHIIJ3222<AA...,,,&%%%(%$##%&&(''),(()<:=><:92.--,...+))++++HGIJFEDDJJJJJHGEF@?JGCJDBA===1--654,,((&%%%/:=DC>888;===@>:899@A@@,++23,6445))*))88JDJFJGB=JJJJJJIJJFEIHIIGJGDHJD9856562+(((*3550,5540&&-/79:%%%%%&&'---((((*)('*(()'('(-.--02343347<??@B;;;;JGE<<EIGJGGJJJIJJC@@>>?B<.---,%$$&+++3226<<79<::1122550)''':;@@EGJ@AAC<;;;C650*())&*(((<@DEFBDG<;7899?-)),(''''(''%&)):AGJG::764**,=>BDDGFGJJHGJJIJJBEGGJJJJJJJIE:999GJGJJDBBAB2?;.--...0100-/0>B666&%%%'%%&((()178AA??>>89GIHFGJEJJJGEBCAA@@EEB@?CBFIIFFCA=6/))13656:678<C<<=931)(&'((2<AFHJGFFCHGJJJJJJHJFJJGJJGJJFJJHGJJGJJJJJECEECEJJGJGHF<DE9@JJGHCE?9JFJGGHIGJJFDEFJJJEDFEGEFHHGFGCGGJHIHGFFGJEJHJGCIJJIGFGHEEGGJGGJFCBDEJJEFIFEHCGGIDHJHJDGCC;;;40.-,)'(/..358=A@AFHEDDGGGGJJ;888AEABACGDCCJG9:9BFFGGEDFHJJGHED=<;44***+111@?<<532278CDEFEFIEBCC?@@?IBDEA???AHFDFGJFHCA??BB'&&&>CBB@@CAADFDDB@BDHF?6EEAACDFIJEGFGCDGFGCBECCCEFEFFJJB;=@@DDCDHDBC<<==J@ECECCGFCEAFGEEJFDACBICAA@A65699DD?DFBBCBJHEBECBDFFGDAADCCGHJEDCCEFEDFDFECFEEFECEEA@AGJEFHEDEJ@BA?@@CBFBJDCFJDJECDDDJ96<:????BABBAHIDAABECFDHJEEE::99>BDFBAAA;<;;A>?B7666<<?A65447;0??BFGI?@::;<BA>=860/..*+5599:<>;;;IBABBDCBBCDDFCBDACHFEDFDEDFBBCEJFH@@A@>>=?.---B:976,)+9;;55667<>==?GDECD@AAB&&&&:99:>@BFGDBC?===>=<?ACAADEFA>::988>8CG0//7*?GDCBCBEDDA@BBCDFFDFCFBCEDDFFFB@@BCDDED>>>>@@AB@?>>JJJJDECECFFGJDABEJEJJJHJJHJHGJGJFHHHIJJGJAA@ABA@IFHHCGGF>?,,,741)&(<?BAHHHGIJIJJJJIHI9889DB:;0/322@???97CFGJJDFFJJGJJJJECBBEFJJIJJJJCBDJHHHJJJJJJJJHJGHECBA@CCGACGB==>::;;AADCGJJGJFCDCDEEFC3....GC=>=>JJJJJJJJJJJJJJJJJIJJEJJJJFHIJJJGGJHF>)(()855@BJGIJJJFJGGDEEHHJHJJJF?@@@HJHJJIJHFGJJDCHBHGFJJIJJJJJHJJJJJJJHJHIGJFFC<--+'(++31/&&&.@D//0;<<=EFIJHJJIJFJ>;;;....,%$%'(&&&'(().0?BEFGDHJC?===>BCBBA<>+$$$$%()97CFJGFHG::JIHCJGJJ<:79A=DEHFJJGJGEFJHJJG;JJGFJJJJJJGID@=JJGEHJJJJJJEJHDDFBFD777=DDFAEEIJJJGGJFJEGGEE8??--JJJJJJFEFJJJJ<;<AHJJJJIGHJGGHIHHDBEC;::::8798<;:99JJJJJIJHHJJIJJ666?EEIIIHJIJGJJJJFJHJJIJJJEFGGIEEJHIIJJJHJFJFGJJJHFEEDDB8DJHC421/*(&((&''-;>@EFHFJHJJJHGGJJJJHJJJFHFEFEJFF8777<99?AI@?;;8896777JJJJJFDFD?=AJJFJFJFGJHJGGJGJHFIB@DDIJGHJJIJHED=:;><<C?32266,,*)-/2+5**+86778CDIEHIJJJFGGFFIFJJE@B@?DJGF?==>;:;;<:841/-.01HIIDCBDBJEEEJCDGJJJIJGIJJJJJJDD:@JJGH<<=?DIFEGHGJJJJIHDBB7878;=0(())+,,16;<,((((&&(&*'(461('&&'')'(.0235555DG<<<<JFFGFJJJHIIFFAAAJJJJIGIIFJGJEF?E>=76..40//(%%&%&&%$%&(/45(''$%&$$$%$%%$$'(&%##$%&'''%%##%,,-67@A===JGB=8EAAABFIEGEBFDFB<<)''';BCHJDHDIJJIJJFDFAA>>DGHFAAAFEFJHJJJCDBBHJJJJI@>?==CBGEBFJJF><<<CBEHGA@BB?=>>GFJJJHJJJHJJJHCDBCJJDCD@BA000178)(&''&''')))),+6??>=@?E@<<=;=3/,*',%%%&+-..445?:3.,'
@Glass_F3P_7_D3_6_20_37
CCTCTACAAATAATTTTGTTTAACTTTTTAATTAACGGCCGGCTTGTCGACGACGGGCGTCTACCGTCGTCAGGATCATCCGGGCATCAATCGTACGTCCGGCAATTAAAAAAGCGGCTAACCGCGCCCGCTTTTTACGTCTGCAGGCGCCACTCGATACGGCGGCGGATTTGTCCTACTCAGGAGAGCGTTCACCGACAAACAACAGATAAAACGAAAGGCCCAGTCTTTCGACTGAGCCTTTCGTTTTATTTGATGCCTCTAGCACGCGTACCATCGGAATCCCCGGGCTGCAGGAATTCGATATCAAGCTTTTATTTGTAGAGATCATCCATGCCATGTGTAATCCCAGCAGCTGTTACAAACTCAAGAAGGACCATGTGGTCTCTCTTTCGTTGGGATACTTCGAAAGGGCAGATTGTGTGGACAGGTAATGGTTGTCTGGTAAAAGGACCAGGGCCATCGCCAATTGGAGTATTTTGTTGATAATGGTCTGCTAGTTGAACGCTTCCATCTTCAATGTTGTGTCTAATTTTGAAGTTAACTTTGATTCCATTCTTTTGTTTGTCTGCCATGATGTATACATTGTGTGAGTTATAGTTGTATTCCAATTTGTGTCCAGAATGTTTCCATCTTCTTTAAAATCAATACCTTTTAACTCGATTTATCTAACAAGGGTATCACCTTCAAAGATTGACTTCAGCACGTGTCTTGTAGTTCCCGTCATCTTTGAAAAATATAGTTCTTTCCTGTACATAACCTTCGGGCATGGCACTCTTGAAAAAGTCATGCTGTTTCATATAATCTGGGTATCTCGCAAAGCATTGAACACCATAACCGAAAGTAGTGACAAGTGTTGGCCATGGAACAGGTAGTTTTCCAGTAGTGCAAATAAATTTAAGGGTAAGTTTTCCGTATGTTGCATCACCTTCACCTCTCCACTGACAGAAAATTTGTGCCCATTAACATCACCATCTAATTCAACAATTGGAGCAACTCCAGTGAAAAGTTCTTCTCCTTTACTCATGGTACCTTTCTCCTCTTTAATGAATTCTTAAACAAAATTATTTGTAGAGGCTGTTTCGTCCTCACGGACTCATCAGACCGGAAAGCACATCCGGTGACAGCTGTGCACGTCGGGGTTTGTACCGTACACCACTGAGACCGCGGTGGTTGACCAGACAAACCACGACGCTAGCCCGCCACCTAAGTTATGAGTCAGGAAAAAAGGCGACAGAGTAATCTGTCGCCTTTTTTCTTTGCTTGCTTTGTAATCACTCGATGACCAAAAGTAAAAACCCGCCGAAGCGAGTTACGTAAAACAGGTGAAACTGACGCTAGCCGGTCTACTAGTAGCGGCCGCTGCAGTCCGGCAAAAAAGGGCAAGGTGTCACCACCCTGCCCTTTTTCTTTAAAACCGAAAAGATTACTTTCGCGTTATGCAGGCTTCCTCGCTCACTGACTCGCTGCGCTCGGTCGTTCGGCTGCGGCGAGCGGTATCAGCTCACTCAAAGGCGGTGATACGGTTATCCACAGAATCAGGGGATAACGCAGGAAAGAACATGTGAGCAAAAGGCCAGCAAAAGGCCAGGAACCGTAAAAAGGCCGCGTTGCTGGCGTTTTCCACAGGCTCCGCCCCCCTGACGAGCATCACAAAAATCGACGCTCAAGTCAGAGGTGGCGAAACCCGACAGGACTATAAAGATACCAGGCGTTTCCCCTGGAAGCTCCCTAGTGCGCTCTCCTGTTCCGACCCTGCCGCTTACCGGATACCTGTCCGCCTTTCTCCCTTCGGGAAGCGTGGCGCTTTCTCATAGCTCACGCTGTAGGTATCTCAGTTCGGTGTAGGTCGTTCGCTCCAAGCTGGGCTGTGTGCACGAACCCCCCGTTCAGCCCGACCGCTGCGCCTTATCCGGTAACTATCGTCTTGAGTCCAACCCGGTAAGACACGACTTATCGCCACTGGCAGCAGCCACTGGTAACAGGATCCAGAGCGAGGTATGTAGGCGGTGCTACAGAGTTCTTGAAGTGGTGGCCTAACTACGGCTACACTAGAAGAACAGTATTTGGTATCTGCGCTCTGCTGAAGCCAGTTACCTTCAGAAAAGAGTTGGTAACTCTTTGATCCGGCAAACAAACCACCGCTGGTAGCGGTGGTTTTTTTGTTTGCAAGCAGCAGATTACGCGCAGAAAAAGGATCTCAAGAAATAGCTTGATACCTGGGGTCTGACGCTCAGTGGAACGAAAACTCACGTTAAGGGATTTTGGTCATGAGATTATCAAAAAGGATCTTCACCTAATCCTTTTAAATTAAAAATGAAGTTTTAAATCAATCTAAAGTATATATCAGTAAACTTGGTCTGACAGCTCGAGGCTTGGATTCTCACCGATAAAAAACGCCCGGTGGCAACCGAGCGTTCTGAACAAATCCAGATGGAGTTCTGAGGTCATTACTGGATCTATCAACAGGATAAAGCAGCTCGATATCAAATTACGCCCCGCCCTGCCACTCATCGCAGTACTGTTGTAATTCATTAAGCATTCTGCCGACATGGAAGCCATCACAAACGGCATGATGAACCTGAATCGCCAGCGGCATCAGCACCTTGTCGCCTTGCGTATAATATTTGCCCATGGTGAAAACGGGGGCGAAGAAGTTGTCCATATTGGCCACGTTTAAATCAAAACTGGTGAAACTCACCTACAGGATCACTAAGAACGAAAAACATATTCTCAATAAACCCTTTAGGGAAATAAGCAAGGTTTTCACCATAACAGCGCATCTGGAGTTGTATGTGTAGAAACTGCCGGAAATCGTCGTGGTATTCACTCCAGAGCGATGAAAACGTTTCAGTTTGCTCATGGAAAACGGTGTAACAAGGGTGAACACTATCCCATATCACCAGCTCACCGTCTTTCATTGCCGTCAAAATGCCGATGACATCATCAGGCGGGCAAGAATGTGAATAAAGGCCGGATAAAACTTGTGCTTATTTTTCTTACGGTCTTTAAAAAGGCCGTAATATCCAGCTGAACGGTCTGGTTATAGGTACATTGAGCAACTGACTGAAATGCCTCAAATGTTCTTTCAGATGCCATTGGGATATATCAACGGTGGTATATCCAGTGATTTTTTTCTCCATTTTAGCTTCCTTAGCTCCTGAAAATCTCGATAACTCAAAGAATCCACCCGGTGGTGATCTTATTTCATTATGGTGAAAGTTGGAACCTCTTACGTGCCCGATCAACTCGAGTGCCACCTGACGTCTAAGAAACCATTATTATCATGACGTTGACCTTAAAAATAGGCGTATCACGAGGCAGAATTTCAGATAAAAAAAATCCTTAGCTTTCGCTAAGGATGATTTCTGGAATTCGCGGCCGCTTCTAGAGTACTGCGATGAGTGGCAGGGCGGGGCGTAAGACTCGACGTCTAAGAAACCATTATTATCATGACATTAACCTATAAAAATAGGCGTATCACGAGGCCCTTTCGTCTTCACCTCGAGCACAGCTAACACCACGTCGTCCCTATCTGCTGCCCTAGGTCTATGAGTGGTTGCTGGATAACTTTACGGGCATGCATAAGGCTCGTATAATATATTCAGGGAGACCAA
+
EDFEBCDEF?G;:::BG74450EEIJJJJJEFJEJJACCB=10475>4324,,,,:640.****((+)*,''''7;<==@DGIJJ?>5+**+1136//7<@DC7777A??BG?;555<=??@A++++0)'(('((++2:<@AGJECHE@J?911(&%%$##$'766::211533337,++-57AFJC?@@@A788A=>?ADHFJDDBDCE?@GHFDCJJJJJEGFB::=@92---1--@ADDFJ?<3+=:566(*&---,,,-34A@A@AABCFDCB****.,.1181226=<9,+++-,-.-359:6545556;97:;<;B'''(***=:<BFJJGHJJJGJJJJJFHEGFEBAABBCC?@)((*,*+,,/1179998;65))))--,0005/&%&&&'*'%%%('-..0AACEGJBA@:987ADJHDEGEJFEJJJGJJ@@//./=558200''.67AFJIF:::=E@EJFFGJECDEIGJJIGJGHJFGJ5555FDGJFJJJG===;:836AA@::<<JJGEJIIHHGFJJJJFJHJJJEJJJEHFDGGJJFAJ7ECJJHCFJE@>><:'''',3/000?FFJFFFHE<<<;JHDJIJJFJHHJJJJIJJJJJ?;3,)&'8B<<<=HJ=?HIJIDJJGAAACH=?>::;=A@<:;:@/(())/*-..22BHCFFEFGFE@?953&&&'&#$&&)))056DIGFCBDIIJFG>,,*++>34AAGJ??>?;<;776776./34799>;@<EIDFFEIHJFJFBBAFGGFB@@BI86454?FIJJEDA@FEHFCFG<:<=BA5455@ABFJDJHE>>>6779JDB@>>AC@@?AH=;:)(((1BD;9:<22>>>@@B0-..664+++-3966977456?<?)77CJGJEIEDJIHJGJGJECDEFGJDDDDJ963359GFFCB@@CDFCB>08::-:9:=8EDDDGDHFIFIF@AADCFJJGJFDCJJEJIGJHGJJJJJI=777)'(/,-)1,,,FFFF?>>E;;EEDBBCEGJJJJCJD6FD7666:;8:66<57<&&(;951-6BIEJIJ<EG88FJIJGJJG=;;<>J1////GFJG?>>224@G>==3225;01:332391279;75222<=>???>?GH75457=532245=@>?J<;;88,**+468;>@;<<<GJGJJFJJJJ=<<<BC>>?EEEGFGIJJJBAA????99?;7<=BJJJHJJIJHF5556>==<;=FFG@@?CJJJD==FGFIDEGJGD>==<?:5@6/)*82FFD>DEEEHJJJIJGEFIEJHGJGJDBBEHFJJJIJJIG?A=67777-*&&&%)))*+-45756:;@@HEHB@@>=??CCECJEDJ@?@;:::EEDGJJ?>>?J>>889HJC==>JJIEEJD:99?A@?>ACFCFHHJJJJDFFDJJ;;=41;<EDICDFJID>?C9899:*<<;;>>ADCBADGHGJFEEDEHHHHHGIJIIAA@AC5441..3;8555::>AEJHJJHGFE??>?DEGEJGJHJHGGFFFHI=<:*(((222;C=>999=765791.-./JJD;::8<;=FFGJHJJGFFGJJJJJIJJIIIJHCFDBGJHJJJ?>CCGFDFIJEJJJJFJJIJJJJJJFJ:99:@?@=1/(21055B>><@=ACJH>667===;1001=435<9:,++'%$$&*,,5=887<FDIJDDHGHGJJAA@AD<;;;<A548462113356?=>?;21=:9//<B<87689;((((CJHHIHFJGJJJIH??AJGIJJJJHFFHJIJJJGIJJJ>C+-&&&&D:&@::EII:::9FJEEGFIIJEHJGGIF==JJHJJGIJHJIJJDCCJJJCC@>?>???AFJFGGJJJJFIF2222D=JGEJJGDEEEC;6****=>A<>=?BA>?@@ECHJFFGEFJJHJDHGGHJDJHIFJHIIJJJJFJIGJJJJHFJHEGEGJJGJJHJIJHHCHJHGFJJJJGJDCBCFJGJA@@CEEHJJJJJJD?521%$%$&%$&&'(/*(()---/<><88889=>??CD7A=1IJJGJJEGEJ??778>??>?AI=;222--/15ADCGHHJDF<;<<EEEGFFIJJIHJHDJJJJJJEDCFEHEJD3**)-EDD:774034*''')**&#%&';;;=2224***,639ACJIFIFGJJJGHDBC:DEDDJ?>>;;@=;9<>=ABDDBB;?-//.;420.1;953343-+*)))&&$$$$($'')((''++BA@@@AJDEIEGJGJFGFH5B@FJGGDIJIJIIJJJJJJFDB<;;'%%%'''(('(.,,,7>;6561//.-,,)+((+IEFHJEJJJJBFHI??>EJJGGJJJ??>?@B@6656A?>>;;<BE0+++25A;55459ACEJJHDDBDBDDEFD2(('')'(%%&8233489ACDC;;;31>>FJFDJJJ<:;:HJGFFB?A>)(((02388896331002'''(4=<;;?@@:978332240...1,('%&'+,'')052234?@FHJHJJFJHEGEEJHJGJJJJJJJIJJIJJJJJGJJIIJFGIJIFBB;9:=A00025::=>HHJJJJIJJJJJJJCB888900009=<=;;:;=?+++*+JIEFJJJFHJEGFDD??>>D;;@?BJFJHGGGJIDFDDEEE@CGHFJEBDGHIJJF777JHJ=<<<IJA??>CFHBGJEEEEJGJEEEGFJFJJJJHJJJGFJJ9--2/,&&'&&%%%%//00--,('&&($'445FGJCCBGEFJECBCFGJJJJJJJ=C@<>***)(''///067<E3-,,''&'(&&$#$%'&%$#$&%%&'&%))32.--/76<=<<69>CEB/..07;<JJFJGFCBH;;<FEEHFJGFHIJJFJHFJHHEAABBEB@@BBDEJGJJDFGGDHFD>@=<98977822210015/@A?A==EDEGFJCJFJIFHJJJCDCDDF**)(&&+.'''%$$%%$$''(1444452113GABHFEJEABAJJIJJJH@;:9;>AFDBCDCGJHHDDJGJJH7=C-GGEFIJJF<<=J>=B<A@@@GJJJGIHGHJJJEGA@@@BBBFEGJ@AABJHFFJHEJEJIJJHFJFIFJJJ;;::<<??BDA>*///*++,2DFIJJJJHJIJJJCE8,+*-55<GCHFDG?>>>CGFJFJGEGFJCBBBGJHGDGDGEEFJC?>EBFD>EBEJJJJICCBA@@>;-+,-5'''+&%&+-/50-,,,/0044*))*=AABADDGFJIJJJHH<JCEJJJHFGEFFECCB63433878:B>>>>FJJFFDDFHG=<;;;;BFJHHJEJIHJEFHECD??>++++---1,)*0DDFBBDFGGEEGJI@@@@JGDCC>>@3-,()+:;JJJJIJJFE=::IJJJJJDJEAC?=<*))*9643488862121110,++-,14465532./0<<<<6667A;EB@DB===DCDCB@<==<=,,,,/..0/02>;4<:;;9:;:><;<<BBFJ>>>>BDBAECEJJJ<;;<9989..0((''/ABJJD<<<FIJADDEJEBCJJIJFFGIIFJJIJJE>?DDEIGJJJJHEJFEGJJHJFFGIJJEE6666CHBDCEJ6666:999CD@ECDDEGJJHJHECDDGJA;;=?988;?:::63..-/440(%%
@Glass_F3P_7_D3_6_20_38
TTTTCGGTTTTAAAGAAAAAGGGCAGGGTGGTGACACCTTGCCCTTTTTTGCCGGACTGCAGCGGCCGCTACTAGTAGACCGGCTAGCGTCAGTTTCACCTGTTTTACGTAAAAACCCGCTTCGGCGGGTTTTTATTTTGGTCATCGAGTGATTACAAAGCAAGCAAAGAAAAAAGGCGACAGATTACTCTGTCGCCTTTTTTTCTGACTCATAACTTAGGTGGCGGGCTAGCGTCGTGGTTTGTCTGGTCAACCACCGCGGTCTCAGTGGTGTACAGTACAAACCCCAACATGCGCCGCTGTCACCGGATGTGCTTGCGTGTTGATGAGTCCGTGAGGACGAAACAGCCTCTACAAATAATTTTGTTTAAGAATTCATTAAAGAGGAGAAAGGTACCATGAGTAAAGGAGAAGAACTTTTCACTGGAGTTGTCCCAATTCTTGTTGAATTAGATGGTGATGTTAATGGGCACAAATTTTCTGTCAGTGGAGAGGGTGAAGGTGATGCAACATACAAATTTACCCTTAAATTTATTTGCACTACTGGAAAACTACCTGTTCCATGGCCAACACTTGTCACTACTTTCGGTTATGGTGTTCAATGCTTTGCGGATGCCAAATCATATGAAACAGCATGACTTTTTCAAGAGTGCCATGCCCGAAGGTTATGTACAGGAAAGAACTATATTTTTCAAAGATAACGGGAACTACAAGACACGTGCTGAAGTCAAGTTTGAAGGTGATACCCTTGTTAATAGAATCGAGTTAAAAGGTATTGATTTTAAAGAAGATGGAAACATTCTTGGACACAAATTGGAATACAACTATAACTCACACAATGTATACATCATGGCAGACAAACAAAAGAATGGAATCAAAGTTAACTTCAAAATTAGACACAACATTGAAGATGGAAGCGTTCAACTAGCAGACCATTATCAACAAAATACTCCAATTGGCGATGGCCCTGTCCTTACCCAACAACCATTACCTGTCCACACAATCTGCCTTTTCGAAAGATCCCAACGAAAAGAGAGACCACATACGTCCTGAGTTTGTAACAGCTGCTGGGATTACACATGGCATGGATGATCTCTACAAATAAAAGCTTGATATCGAATTCCTGCGGGCCCGGGGGATCCCATGGTACGCATGCTAGAGGCATCAAATAAAACGAAAGGCTCAGTCGAAAGACTGGGCCTTTCGTTTTATCTGTTGTTTGTCGGTGAACCTACCTGAGTAGGACAAATCCGCCGCCCTAGAATCGAGTGGCGCCTGCAGACGTAAAAAAAGCGGCGTGGTTAGCCGCTTTTTTAATTGCCGGACGTACAATGAATTGCCCGGATGATCCTGACGACGGAGACCGCCGTCGTCGACAAGCCGGCCGTTAATTAAAAAGTTAAACAAAATTATTTGTAGAGGGAAACCGTTGTGGTCTCCCTGAATATATTATACGAGCCTTATGCATGCCCGTAAAGTTATCCAGCAACCACTCATAGACCTAGGGCAGCGGATGGGACGACGTGGTGTTAGCTGTGCTCGAGGTGAAGACGAAAGGGCCTCGTGATACGCCTATTTTTATAGGTTAATGTCATGATAATAATGGTTTCTTAGACGTCGAGTCTTACGCCCCGCCCTGCCACTCATCGCAGTACTCTAGAAGCGGCCGCGAATTCCGAAATCATCCTTAGCGAAAGCAACTTTTTTATCTGAAATTCTGCCTCGTGATACGCCTATTTTTATAGGTTAATGTCATGATGATAAATGGTTTCTTCAACGTCAGGTGGCACTCGAGTTAATGGGCACGTAAGAGGTTCCATTTTTCACCATAATGAAATAAGATCACTACCGGGCGTATTTTTGAGTTATAGGAGTTATTTTCAGGAGCTAAGGAAGCTAGAAATGGAGAAAAAATCACTGGATGTACCACAAGTAATATGCCAATGGCATCGTAAAGAACATTTTGAGGCATTTCAGTCAGTTGCTCAATGTACCTATAACCAGACCGTTCAGCTGGATATTACGGCCTTTTTAAAGACCGTAAAGAAAGTAAGCACAAGTTTTATCCGGCCTTTATTCACATTCTTGCCCGCCTGATGAATGCTCATCCGGAATTTCGTATGGCAATGAAAGACGGTGAGCTGGTGATATGGGATAGTGTCACCCTTGTTACACCGTTTTCCATGAGCAAACTGAAACGTTTTCATCGCTCTGGAGTGAATACCACGACGATTTCCGGCAGTTTCTACACATATATTCGCAAGATGTGGCGTGTTACGGTGAAAACCTGGCCTATTTCCCTAAAGGGTTTATTGAGAATATGTTTTTCGTCTCAGCCAATCCCTGGGTGAGTTTCACCAGTTTTGATTTAAACGTGGCCAATATGGACAACTTCTTCGCCCCGTTTTCACCATGGGCAAATATTATACGCAAGGCGACAAGGTGCTGATGCCGCTGGCGATTCAGGTTCATCATGCCGTTTGTGATGGCTTCCATGTCGGCAGAATGCTTAATGAATTACAACAGTACTGCGATGAGTGGCAGGGCGGGGCGTAATTTGATATCGAGCTCGCTTGGACTCCTGTTGATAGATCCAGTAATGACCTCAGAACTCCATCTGGATTTGTTCAGAACGCTCGGTTGCCACCGGGCGTTTTTTATTGGTGAGAATCCAAGCCTCGAGCTGTCAGACCAAGTTTACTCATATATACTTTAGATTGATTTAAAACTTCATTTTTAATTTAAAAGGATCTAGGTGAAGATAGTTTTGATAATCTCATGACCAAAATCCCTTAACGTGAGTTTTCGTTCCACTGACGTCAGACCCCGTAGAGAAAAGATCAAAAGGATCTTCTTGAGAAATCCTTTTTTTCTGCGCGTAATCTGCTGCTTGCAAACAAAAAAACCACCGCTACCAGCGGTGGTTTGTTTGCCGGATCAAGAGCTACCAACTCTTTTTTCCGAAGGTAACTGGCTTCAGCAGAGCGCAGATACCAAATACTGTTCTTCTAGTGTAGCCGTAGTTAGGCCACCACTTCAAGAACTCTGTAGCACCGCCTACATACCTCGCTCTGCTAATCCTGTTACCAGTGGCTGCTGCCGGTGGCGATAAGTCGTGTCTTACCGGGTTGGACTCAAGACGATAGTTACCGGATAAGGCGCAGCGGTCGGGCTGAACGGGGGGTTCGTGCACACAGCCCAGCTTGGAGCGAACGACCTACACCGAACTGAGATACCTACAGCGTGAGCTATGAGAAAGCGCCACGCTTCCCGAAGGGGGGAAAGGAGGACAGGTATCCGGTAAGCGGCAGGGTCGGAACAGGAGAGCGCACGAGGGAGCTTCAGGGGGAAACGCCACCGTATCTTTATAGTCCTGTCGGGTTTCGCCACCTCTGACTTGAGCGTCAATTTTTGTGATGCTCGTCAGGGGGGCGGAGCCTGTGGAAAAACGCCAGCAACGCGGCCTTTTTTACGGTTCCTGGCCTTTTGCTGGCCTTTTGCTCACATGTTCTTTCCTGCGTTATCCCCTGATTCTGTGGATAACCGTATTACCACCTTCGAGTGAGCTGATACCGCTCGCCGCAGCCGAACGACCGAGCGCAGCGAGTCAGTGAGCGAGGAAGCCTGCATAAGGTGT
+
--499??@GGGGGDEHBFFHHGJJJHHEICGDFHFFD@?968A@BA>9BF9883:AGJGJGDIFJHH>>=766**DBEIGJIIFGJGJICFCCBDD>=>HFJFHDFJFAB@BHJEHJIFCBC3;;<JGFJAC?=*(()++6=:;:.+++6<<;:99=>>AGJ@??88:?99>@BFIIGDEBDFGJHFFEFJJEHAAB?B5/3AA2/./88,+++0000.04@IHJDDBAFDEJDJFJIIJJFEDB?><>DFHJIIJHC333486641002994.,,./34<8996...-453334-,+*++0010444BCHBD>90.%'&(&',++13445987877;CFD7667DCABAFGEJEHGEGIEGIJIHD<5,==EFJJEGEC=?===888?>BD>?>77513//./..221,+)*&,./47=A@CCGGEJIJHJJJFJJHGJGJJGGHGIJJJGEHIHGJJGHHEFIJIJJJGIGGJJJJJJJGFDD=<EJJJJJJHHJGDECBC*))):0/025.+(()-&&&'10122<FCGJEDHGFJJFFFFD11CHCDA@,*(((*+**),3<=BHDHHDJEAHJHGGIDHGE>44;??@@@EGEB<=>>C>@@A872+'%$%&'./0211+)''+-=5545C99973.-3)(((10933CBBIJJFCABHJHJFFDB=:44ABGFFEGHJFJEEBDHA,,,,-88....18:DA??@D?=>@AEAABCJJJJEIDGJJJIJGHHIEEFDDDDEDJJGCBCCI====@<<<<EJCGJJJHJJCGCEJFDEB@CHFJGDFBA@GEECBHCEBBJGJJDCD8)HJJJJJIJHJJGIGHJIJGJHHEJJHJJIEB@@@;8777>55551110./;DB@AACCGFDEHDFGGHFHGEFGCDCHHFEEDDDFIHHJJJIJEBBBABIJGHCAA?FJFIGJHIGFJJFCDDF81001A87FBGDHFJJDGEFFCBB?<;:;=0...1*&)))&$%%)))5@?>?DDDBBBAJJD;;;9;544*310/)()+9-,,,-,.9899=JE@BDC@?>=>10*%##%&)))*-13-799<EGEFFDJBDDJJGC@<:9CCBEJFEEFC,,,,0..45=>?DBCFJFECFEG>>@0))))..101/---)13045J;93386385452200))()99<<=@AAB;6555355BC<;<DJHFA1.,,/3238:-&&'/06==@=456788673335:89=:9;2(&&%&&$###$%%-,+,-...07678>><=@>?@AJ;BBCIA8889100-,****,,0805,-/BDCFJJECBDJJHHFEHJHJEH9CBDE8420.,,+1,('((+'''&'''('&&&&(--(''+6622@111'%%&*)))*+))(((();<@@GGFJGDDEFIDFBA?@@JJJJJIJJJFFJIJJJIJJIJJCCCCEFJJHH:99//--212''()+-9BJJA@?<>@B;<@DEJGFJJJGFIFJIIFBCBB@A=>>>@A?ADCE??@=?@733337*((()321('''((+200045=BJGJHHJHHJJJJJJGJIJFJJJJHJA@>BEHJFJGFB@AAJJJJJJIHJJJGJJHJDEJEJJJJJJ:7679DBDC?>@=>??GHCA678;;=F;;:;FAB=DBAGIIJBDJFJIJEFFFIJHJJJJJJBC@@9889;I>=<;44000/1'&%%&)**02246;466/..:1-&&%'(++,/0>4222JIJJJGJJJEGGJJDJJJJJJJJJJJJJIJFFEIJDBEEG////0A(((&'&&&&&&'&&+&&&&&810004==9-,,+''''4%&/*)*ACCDCB@??=<==+('%')+3/---&&&.96;<>=61,,,,**))5657:DGBCBDCG?,*)*-00%$$%)('&(+++**,+)(*+&%&&&(''(%$$&*,336:9:IFIJJE;<<3320/,)&&&*&&&'$$#$+((((99@ABBJCADBJFJHGJGEHJJIBAEI@ACD1111CCFJHFJF:888?@BC5555>AHJJJIHGFHDGJIJJJJJJJJFEFHHFGFJJIJJJIHHCJIJGIJ55.,*)'&'$&&(+.++111:;:2;<>FGHA@@;5446.(+,&20.'115??D=B@C?>=0//-///@JEED@ACBHHGE444))).82**-5////:ABCGHJFF888=>87781''?AGJIFGFJGGJHJFIJHIGAIDDIH@@@@JJJJFJ???@E@=>EAAAABA@?BAA=>@210)))+99::;HGJ?EDGJJJJJJJEGIDJJEDJI:@AIJIIJIJEHIJJJHJJJJJIIGDJGFFGGJJFFHIJGJGJFJEIHHJJJJJJJGIJIJIFJJAEJGJI???AH????CDB=??=@AAC7776==7000+0**..(%&&.3;:99::;8C:998888JJJFEFJJD900=5;88DFJJIEJJJJFJIJGGFFJ744569:;>CGFEDFFFIJJJJJIIHFEHDBCFEJFGFEGJJJGJJJIHD@ABAA@<?EH?==@@A?@A?EAEBEEBCDB?@?<<=;7576BFE??>?FJHJJGGGFHJHHJDEEDHJJJJJJJFFJJJJJ?@6:99=JJIJJHJJJIDFFIFIIGJFJJGFGCEF;:9;<JJJJJHF<<<<DEBEHGED@A0GFIFJJJHJHJIIJJJJI@A?-+++:BBE=>=4445.---:C>433239==<>DCA@@>>;<=DDJFFHIJHGJIJHJJHJHGJIJJHFJJJJJG@BH@GHJGJJJJHJJJHJGJH<BHDJGGGFIJJHJHED=>?<//34:><,,+&&%&(/-.9333/100:;?D@@ABGJIFJGJFDFJJ0001=AI0//112-7757+**+***33<=7765/.,1--.,*)(++68))))16100+*+,-.+)+)0106:90-118><AFGJIJJJGGCGFJHJGIJHEIHJJJJJFJGHFJIGJJGJJJF?<<<>F@=;8<97/./0001CEEIGGFEFJFJFC?>EFGJFFEFHJEDCC77766)'''-00,-,+++('''+-0<?JDDCBJAB<999FEDJJGHJ:9734916655336////<<:::;333376557=GGCBHEFFEGIFFFHJFIJJJHJFJGJHJFIECDIJJJJGDEFJFEJ2---4>=<<<;?>>CBHEFGIEHDE@AA@;/,*))))+%'6535<8882?>:<BICCC@A>>;;<(((((((@F>>>>5:>HB;220./78@ABA@@DJC655470007====>BBCAEEJGJ<9:?@D;..<...2++/2468JJFGJJCE:9899JFA@@A<:<>B@9:91.--4:99231323****42244761122;?@AGEDCEDJHCB32/1200..-''&''(1&&*9346//4--,-)=BDA?>,,*'('&&'()+((',99::<;<<:8888DGH782.BE@IEADFCC@?=:00-&&&)/-.,+)));9:867+'')1DA>?8888BA@9888<AEFIA@AGDIFJGFJJGJE@C;C=A>3101:A?@>@BJFJGGJIGJIJGBAGIF@8833;88776///00656:::DACBCEJJCABB99:744@A?=<;9:322//.))*17*))*=@BCCEFGHHHIIJJJECJ@@=>??CEDCDDED>>?BGJGFFIGIJ:555;>>ACA@G=JDAA@==00+)'&'&%
@Glass_F3P_7_D3_6_20_39
CTGGGTAGGTTCACCAGTTTTGATTTAAACGTGGCCATTATGGACAACTTCTTCGCCCGTTTTCACCATGGGCAAATATTATACGCAAGGCGACAAGGTGCTGATGCCGCTGGCGATTCAGGTTCATCATGCCGTTTGTGATGGCTTCCATGTCGGCAGAATGCTTAATGAATTACAACAGTACTGCGATGAGTGGCAGGGCGGGGCGTAATTTGATATCGAGCTCGCTTGGACTCCTGTTGATAGATCCAGTAATGACCTTTCAAACTCCATCTGGATTTGTTCAGAACGCTCGGTTGCCACCGGGCGTTTTTTCTGGTAAGATCCAGACCTCAGCTGTCAGACCAAGTTTACTCATATATACTTTAGATTGATTTAAAACTTCATTTTTAATTTAAAAGGATCTAGGTGAAGATCCTTTTTGATAATCTCATGACCAAAATCCCTTAACGTGAGTTTTCGTTCCACTGAGCGTCAGACCCCGTAGAAAGAATCAAAGGATCTTTGTAGATCCTTTTTTTCTGCGCGTAATCTGCTGTTGCGAAGCAAAAAAACCACCGCTACCAGCGGTGGTTTGTTTGCGGATCAAGAGCTACCAACTCTTTTTCCGAAGGTAACTGGCTTCAGCAGAGCGCAGATACCAAATACTGTTCTTCTAGTGTAGCCGTAGTTAGGCCACCACTTCAAGAACTCTGTAGCACCGCCTACATACCTCGCTCTGCTAATCCTGTTACCAGTGGCTGCTGCCAGTCAGGGGCGATAAGTCGTGTCTTACCGGGTTGGACTCAAGACGATAGTTACCGGATAAGGCGCAGCGGTCGGGCTGAACGGGGGACTGATGCACACAGCCCAGCTTGGAGCGAACGACCTACACGAACTGAGATACCTACAGCGTGAGCTATGAGAAAGCGCGGCGCCCGAAGGGAGAAAGGCGGACAGGTATCCGGTAAGCGGCAGGGTGGCGGAACAGGAGAGCGCACGAGGGAGCTTCAGGGGGAAACGCCTGGTATCTTTATAGTCCTGTCGGGTTTCGCCACCTCTGACTTGAGCGTCGATTTTTGTGATGCTCGTCGGGGGGCGGAGCCTGTGGAAAAACGCCAGCAACGCGGCCTTTTTACGGTTCCTGGCCTTTTGCTGGCCTTTTGCTCCGCTCACATGTTCTTTCCTGCGTTATCCCCTGATTCTGTGGATAACCGTATTACTACCGCCTTTGAGTGAGCTGATACCGCTCGCCGCAGCCGAACGACCGAGCGCAGCAGCAAGTCGTGAGCGAGGAAGCCTGCATAACGCGAAGTAATCTTTTCGGTTTTAAAGAAAAGGGCAGGGTGGTGACACCTTGCCCTTTTTGCGAGCTGCAGCGGCCGCTACTAGTAGACCGGCTAGCGTCAGTTTCACCTGTTTTACGTAAAAACCCGCTTCGGCAGCTTGTTGGTGATCGAGTGATTACAAAGCAAGCAAAAAAGGCGACAGATTACTCTGTCGCCTTTTCCTGACTCATAACTTAGGTGGCGGGCTAGCGTCGTGGTTTGTCTGCGGGTCAACCACCACAGTATCAGTGGTGTACGACTCAAACCCCGACGTGCACAGCTGTCACCGGATGTGCTTTCCGGTCTGATGAGTCCGTGAGGACAAACAGGCCTAACAAATAATTTTGTTAAGAATTCATTAAAGAGGAGAAAGGTACCATGAGTAAAGGAGAAGAACTTTTCACTGGAGTTGTCCCAATTCTTGTTGAATTAGATGGTGATGTTAATGGGCACAAATTTTCTGTCAGTGGAGAGGGTGAAGGTGATGCAACATACGGGAAACTTTACCTTTAAATTTATTTGCACTACTGGAAAACTACCTGTTCCATGGCCAACACTTGTCACTACTTTCGGTTATGGTGTTCAATGCTTTGCGAGATACCCGAATCATATGAAACAGCATGACTTTTTCAAGAGTGCCATGCCCGAAGGTTATGTACAGGAAAGAACTATATTTTTCAAAGATGACGGGAACTACAAGACACGTGCTGAAGTCAAGTTTGAAGGTGATACCCTTGTTAATAGAATCGAGTTAAAAGGTATTGATTTTAAAGAAGATGGAAACATTCTTGGACACAAATTGGAATACAACTATAACTCACACAATGTATACATCATGGCAGACAAACAAAAGAATGGAATCAAAGTTAACTTCAAAATTAGACACAACATTGAAGATGGAAGCATTCAACTAGCAGACCATTATCAACAAAATACTCCAATTGGCGATGGCCCTGTCCTTTTACCAGACAACCATTACCTGTCCACACAATCTGCCCTTTCAGAAGAAATTTAAACGAAAAGAGAGACCACATGGTCCTTCTTGAGTTTGTAACAGCTGCTGGGATTACACATGGCATGGATAATCTCTACAAATAAAAGCTTGATATCGAATTCCTGCAGCCCGGGGGATCCCATGGTACGCGTGCTAGAGGCATCAAATAAAACGAAAGGCTCAGTCGAAAGACTGGGCCTTTGATTATCTGTTGTTTGTCGGTGAACGCTCTCCTCGTAGGACAAATCCGCCGCCCTAGAATCGAGTAGCACTGCAGACGTAAAAAAAGCGGCGTGGTTAGCCGCTTTTTTAATTGCCGGACGTACAATGAGTGCCCGGATGATCCTGACGACGGAGACCGCCATCATCGACAAGCCGGCCGTTAATTAAAAAGTTAAACAAAATTATTTGTAGAGGGAAACCGTTGTGGTCTCCCTGAATATATTATACGAGCCTTATGCATGCCCGTAAAGTTATCCAGCAACCACTCATAGACCTACGGCAGCAGATAGGGACGACGTGGTGTTAGCTGTGCTCGAGGTGAAGACGAAAGGGCCTCGTGATACGCCTATTTTTATAGGTTAATGTCATGATAATAATGGTTTCAACGTGGGGTTGCTTACGCCCCGCCCTGCCACTCATCGCAGTACTCTAGAAGCGGCCACGGAGACGAAATCATCCTTAGCGAAAGCTAAGGATTTTTTTATCTGAAATTCTGCCTCGTGATACGCCTATTTTTATAGGTTAATGTCATGATAATAATGGTTTCTTAGACGTCAGGTGGCACTCGAGTTGATCGGGCACGTAAGAGGTTCCAACTTTCACCATAATGAAATAAGATCACTACCGGGCGTATTTTTTGAGTTATCGAGATTTTCAGGAGCTAAGGAAGCTAAAATGGAGAAAAAAATCACTGGATATACCACCGTTGATATATCCCAATGGCATGCGTAAAGAACATTTTGAGGCATTTCAGTCAGTTGCTCAATGTACCTATAACCAGACCGTTCAGCTGGATATTACGGCCTTTTTAAAGACCGTAAAGAAAAATGAGCACAAGTTTTATCCGGCCTTTATTCACATTCTTGCCCGCCTGATGAATGCTCATCCGGAATTTCGTATGGCAATGAAAGACGGTGAGCTGGTGATATGGGATAGTGTTCACCCTTGTTACACCGTTTTCCATGAGCAAACTGAAACGTTTTCATCGCTCTGGAGTGAATACCACGACGATTTCCGGCAGTTTCTACACATATATTCGCAAGATGTGGCGTGTTACGGTGAAAACCTGGCCTGTTCCCTAAAGGGTTTATTGAGAATATGTTTTTCGT
+
****(''%%$$'(*76666=81003(())+*-%%''.,+'&(*6;?@?@?;<6-,001/323<89:BAJACBHED@JA@C@A2111DJJFGJFJIHHJIJGHJHFGJJ?@@?FH;:;;J=;::A9:::ABDDEDCCDCFGDHFJFGDAA;=?BE@<?CJJ>:>????AJJJIJJGJJJJJJJJIFHJJJJJ>>>>GJJHJJJJIEJJJJCCCEJFJEJJ9996664455:33@ACA??@D<7;B3,)&&CCBCBDJ:9995700'''(8..//99:BFDCA;;;:65778???;;<?ABDDBDFDEHEGJEHDGD9953,*('*%$&%%%%')%$++:?@.,++/+''++,@???-('''((()+,,*)()*('''009=J??=6666CBJJFCHBEHJIFEBDF84123;GD?=<<756;AD?@C2222<;;@CDEJFGEFDHFJJICFE>>222357:1112=?<<@6666;;A@989;=D>:524578*)(*89:?B@CBA?2-,))')*:8:<;>>J?<65558=444)(''''((&)&&('&&'9??AHDHCFH:::8;9567@CDFFFJF>354/.-,-.....//.1/.0/468200*(0699DJJJFJHIJJFJJIJJJJJFFJFFFIJJJHDIDJJJJB@A@BBDJJJFIHFJJJJFFE=<<>;;:98544)))).))*;><A?>ADDHHJIHDEHGDEEF;84422?BIFJJJGJIJJGJJJFJGJJFDDCEJ>?<<3/22*)))())...'&'''((966@D>A@?ACAJ><<=A87:;BB??A:875/**(FJJGJEGFGEJFEGGJJ=;97@5444+++325%%%(((+558?@ACEHFHHJJFGIGDDDJECDCBFEB=;''))?@====<<<=CEJJEJJJEJGFFD6544498755''%)((*+234=<@><9:3=99><<;<==>?CDHJGHJHHGIFJEFCA((((*0234355<;9954,,,,:>==<777-**,*,9<63222,++.9;><;<A?ECDFDFBCGEBBDFIEGJEGJFJGJJ11//3:;;;<<A@@@A?CC>?>>BI11,,,)'&,><;;=<<<?94025359FJJCJJHEJIHHJJHHGJHJJFDG6445=@=AACJGJFJGJJ>=44:;FGCCC>=44/894446AHGJGJJHJJJJJHJIHJGJJFFAAEIFFFEJFGDEGEECFBDA<6+((856546/(''''-9:CDJJJFDDDB655/+))/0./01<==>>C@@<::,,,**-&&&&0**+77800/=(@8889>>=?DCJFE>==>J444122289<<@AE@><8447AA=B@B:99:BJJGJGJIJIFJA?<.0765;,+'%%&'(***6?@JF7778?>-,,&&&*/';9D???=@A?@BFEIJJGJJ222@?>8879<CEA@@00/06754'&%%&%**)01++*())+0>EEB>><7?B>322211.,'))/42222>=??;:;:;?@>///19:97746?CGICFDGFEJFIFJIGEHJFDHJA@@AAAEEJFJC=;-,+'&%%'((((*)),**))+*+++112ABC@;:4/--('*-'((:///043222,,,,.488:2//BBED@422223(CDFHJHJFIGGFJHJHFAA::**))*('%&+-*3;:=DA?@@HJD?>'=AACBE77778<EBEC><??DDDJD?>;;=%%%',05996412//.,*)***8:E??JHIJGH>?,+..5----300112678:?=>B7777>:26:898:8689::9:IJDBB=;;<BFJHIEHGJIJJJJJJJFFJJIEGJDB>;-7>:7557+:8->?-B?>JJA7667JHJJJGJEEJJJIDB>>FDJJJJJEJ@@@GFJEHGJJGGIJFGDABDJD<<6JBBCFHGEB:8898///9/5.---0-,..,--,=>?7766GHJ??>>J<<;1/***&(''*)*))2001172+667HFJEGGJ?=::<>IIIJJABGC@??AGFC<<=HJE666;=;?FBBCB;87899EBEGEJIJJEJJIJGFJ;20./342222;;;FGGEJFJJ=54440&&&'4./:AAC86444:BBA?'%&59855579;DJJCFDABC@GJDEEBFD@JGGJJHJJGJJJJHHJJJIJJJDBAIGJHDFFGIJJFJIGECCDCDHF?>>FE:9866<B>AA@?@86)))/3++++>;;78898?>?@'''%%&++&%&)*(($$%$'''+)))))))**''&',,019CIIGJGHIJGJFJFJGJJHGJIJ=E<<:8777769A6@BDCDIIJFDHFEFGDJJJJJFFBB?JFDG=:DA8*)))(')2.-+%--499;CGIDIEJEGDIIJJGIFFDCE@@=30022;3BCCEDFIFEIC99=GJG>A/../322,-%$%%%%''&&%)*01<>A@@EDCCDGJJJHEJGJHGFHJJJIGJJJCBCJEC;;BB?;;;=CH@?3334F?@?AJGJJFJIJJB@DCBA@@DFJJJ00009999CJIED<<HDC?C;'%%%(101349-53-17-,.5B>=>555''((9)(''9<DHDEBEDEDBA989==-++++'$$%)))))++*,./51155;=GGECB@@ABEEFFGDHHJJIJFJFEFHED@C@AA?CA@01-+&&&))))((+,+-47****A@?CB@@C7313644330())))))653234:455;::;=IFFJGGJJHFHJJHJJJHJJGJ;;;;FG55GFF@JE=A<=<10//3-.,0=;FCFJJJHJCEJGF>>>>DEJEIJJJJHFJJGJIEHJJJJGBCEJJJJJJJJJ:?@A>=?@F?=::;FGJJHFIGCDDEI??>?JJEJJJJJJJJJHGJFJGJJEJJJIFB?<:;>JJGJJGA<<>IJJJ@A?@A?CCEIHEEEDJJHJJJIHFGHIF@>?:::..--/+/3400-+))((%$$&&+-->>=:==>JGJFJHEFGHJJHIFJJJGGEGEFJEJ@A9:**)'((((&%%(0++++,=>101677241119@BAA?@:<=??FC?@@JJJJJJ?;:9;;<<CBA92223>>?@BFEBCAADIFJJJIGEGDJJHGJHEJ<<<<IGI722333?;:;;EJIGDCA-))*,.+244778@>=<<A??@;;=@@:00FEEFGDJJBCIDJJJDEJ?;5312:9756<@@DJJIGHJJEGJ999:?7<GJJJJJJJJ1111AACC<<;<CEE@?>@@IGEA??>58IGJGIEJGHFGJJGJ=9977//00+6EHEADIJI@AC74.(*&%&&.=AGHGFHI=JJJHJJHJIJJA@@@=<;;E82222GGJGGIGJFJB??;9000/-,--//17?AGEEGC><788BBHJGJJJFJIFDEADCEJI6;;82'''*0036B:;IEIJJ@=7/?7;:6@A@EDDBE>>8533*'12:DJJEJHJEFA5566CDFIJDBBACDFJJGJGFF=;<@DJEEEJCCAAJGJDGJEJB99:FJIEDHDFCCFJFJJHDCACEECC@@EJGFAI@@@ABEEFJJFGJJBABBJA@@CHFEGEJIDHEEFFEGJJA@??E@?A@HF@;<<BJEEFEFAACB?FDBAED?@CBGFIFDJA@=BDA?>-*(&&%%('))'(&%%'(&%%(5:3<<?HJJJJFA@?521015:;2222?A*'%
@Glass_F3P_7_D3_6_20_40
TGATTTTGGCATTTTGTGACACTTCTAACAAATTACATGGCGTAAAAAATTGAATACTTCAAAATAAAAGCTTGATATCGAATCCTGCAGCCCGGGGGATACCATGGTACGCGTGCTAGAGGCATCAAATAAAACGAAAGGCTCAGTCGAAAGACTGGGCCTTTCGTTTTATCTGTTGTTTGTCGGTGAACGCTCTCCTAGTAGGACAAATCCGCCGCCCTAGAATCGAGTGGCGCCTGCAGACGTGAGAAAAAAGCGGCGTGGTTACTACCGCTTTTTTAATATACCGAGACATGCGATCGATACCGGGTGGATCCTAGACGGAGACCGCCGTCGTCGACAAGCTTCCCGAGCCATTAATTGAAAAAGTTAAACAAAATTATTTGTAGAGGGAAACCGTTGTGGTCTCCCCTGAATATATTATACGAGCCTTATGCATGCCCGTAGAAGTTTCTCCAGCAACCACTCATAGACCTGGGCACGGATTCGGGACGACGTGGTGTTAGCTGTGCTAGAGAGGTGAAGACGAAAAGGGCCTCGTGATACGCCTATTTTTATGGGTCATGTTCATGATAATAATCGTTTCTTTAGGACGTGGGTTGCGCCGCCCTGCCACTGATCAAGGCGGATCTGTAGAAGCGGCCGCGGGGTAGGAAGATCATCCTTAGCGAAAGCTACGGGTTTATTTATTGAAACTGCTTCCTCGTGATACGCCTATTTTTATAGGTTAATGTCATGATAATAATGGTTTCTTCAACGTCAGGTGGCACTCGAGTTGATCGGGCACGTGAGAGGGTGCCAGACTTCACCATAATGAAATAAGATCACTTTACGGGCATATATTTCCGTTATCGAGATTTTCAGGAGCTAAGGAAGCTAAAATGGAGAAAAAAATCACTGGATATACCACCGTTGATATATCCCAATGGCATCGTAAAGAACATTTTGAGGCATTTCAGTCAGTTGCTCAATGTACCTATAACCAGACCGTTCAGCTGGATATTACGGCCTTTTTAAAGACCGTAAAGAAAAATAAGCACAAGTTTTATCCGGCCTTTATTCACATTCTTGCCCGCCTGATGAATGCTCATCCGGAATTTCGTATGGCAATGAAAGACGGTGAGCTGGTGATATGGGATAGTGTTCACCCTTGTTACACCGTTTTCCATGAGCAAACTGAAACGTTTTCATGGCTTCTGGAGTGAATACCACGACGATTTCCGGCAGTTTCTACACATATATTCGCAAGATGTGGCGTGTTACGGTGAAAACCTGGCCTATTTCCCTAAAGGGTTTATTGAGAATATGTTTTTCGTCTCAGCCAATCCCTGGGTGAGTTTCACCAGTTTTGATTTAAACGTGGCCAATATGGACAACTTCTTCGCCCCCGTTTTCACCATGGGCAAATATTATACGCAAGGCGACAAGGTGCTGATGCCGCTGGCGATTCAGGGTTCATCATGCCGTTTGTGATGGCTTCCATGTCGGCAGAATGCTTAATGAATTACAACAGTACTGCGATGAGTGGCAGGGCGGGGCGTAATTTGATATCGAGCTCGCTTGGACTCCTGTTGATAGATCCGGTAATGACCTCGAGAACTCCATCTGGATTTGTTCAGAACGCTCGGTTGCCACGGGCATTTTTTATTGGTCAGTGCGAACCTCGAGCTGTCAGACCAAGTTTACTCATATATACTTTAGATTCATTTAAAACTTCATTTTTAATTTAAAAGGATCTAGGTGAAGATCCTTTTTTGATAATCTCATGACCAGAATCCCTTAACGTGAGTTTTCGTTCCACTGAGCGTCAGACCCCGTAGAAAAGATCAAAGGATCTTCTTTGAGATCCTTTTTTTCTGCGCGTAATCTGCTGCTTGCAAACAAAAAAACCACCGCTACCAGCGGTGGTTTGTTTGTAGATAAGAGCTACGAACTCTTTTTCCGAAGGTAACTGGCTTCAGCAGAGCGCAGTACCAAATACTGTTCTTCTAGTGTAGCCGTAGTTAGGCCACCACTTCAAGAACTCTGTGGCGCCACCTTTACATACCTCGCTCTGCTAATCCTGTTACCAGTGGCTGCTGCCAGTGGCGATAAGTCGTGTCTTACCGGGTTGGACTCAAGACGATAGTTACCGGATAAGGCGCAGCGGTCGGGCTGAACGGGGGGTTCGTGCACGCAGCCAGCTTGGAGCGGACCGGGCGCGCCGCGAACTGGTGGCCCAGCGTGAGCTATCGAGAAAGCGCCACGCTTCCCGAAGGGAGAAAGGCGGACAGGTATCCGGTAAGCGGCAGGGTCGGAACAGGAGAGCGCACGAGGGAGCTTCGGGGGAAACGTGGTACTGTTATAGTCCTGTGTCGGGTTTCGCCCACCTCTGACTTGAGCGTCGATTTTTGTGATGCTCGTCGGGGGGCGGAGCCTGTAAAAACGCCAGCAACGCGGCCTTTTTACGGTTCCTGGCCTTTTGCTGGCCTTTTGCTCACATGTTCTTTCCTGCGTTATCCCCTGATTCTGTGGATAACCGTATTACCGCCTTTTGAGTGAGCTGATACCGCTCGCCGCAGCCGGAACGACCGAGCGCAGCGGCGTTAAGTGAGCGAGGGAACCTCTGCATAACGCGAAGTAATCTTTTCGGTTTTAAAGAAAAAGGGCAGGGTGGTGACACCTTTTTTGGACTGCGGCGGCTGGTCGACCGGCTAGCGTTGGCAGGTCACCTGTTTTACATAAACCCGCTTCAGCAGGTTTTTACTTTTTGGTAATAAGATGATTACAAAGCAAGCAAAGAAAAAAGGCAACAGATTACTCTGTCGCCTTTTTGCCTGACTCATAACTTAGGTGGCGGGCTAGCGTCGTGGTTTGTCTGGTCAACCACCACGATCTATCGTGGTGTCACGTACAAACCCAGACGTGCACAGCTGTCACCGGATGTGCTTTCCGGTCTGATGAGTCCGTGAGGACAGAAACAGCCTCTACAAATAATTTTGTTTAAGAATTCATTAAAGAGGAGAAAGGTACCATGAGTAAAGGAGAAGAACTTTAGCTGGAGTTGTCCCAATTCTTGTTGAATTAGATGGTGATGTTAATGGGCACAAATTTTCTGTCAGTGGAGAGGGTGAAGGTGATGCGACGTACGGAAAACTTACCTTTAAATTTATTTGCACTACTGGAAAACTACCTGTTCCATGGCCAACACTTGTCACTACTTTCGGTTATGGTGTTCAATGCTTTGCGAGATACCCGGATCCGTCTGAAGACGACATCAACTTCAAGGAAGATTGTGCCATGCCCGAAGGTTATGTACAGAAAAGACTGTATTTTTTTCAAAGATGACGGGAACTACAAGACACGTGCTGAAGTCAAGTTTGAAGGTGATACCCTTGTTAATCAAGTGGTTTAAAGGTATTGATTTTAGAATGAAAACATCTGGACACAAATTGGAATACAACTATAACTCACACAATGTATACATCATGGCAGACAAACAAAAAGATGGAATCAAAGTTAACTTCGGAGAATTTCGACGCGACGTTGAAGATGGAAGCGTTCAACTGGCGGACCATTATCAACAAAATACTCCAATTGGCGATGGCCCTGTCCTTACAAGAGACGACCGTTACCTATCCCCCACACAATCTGCCCTTTCGAAAGATCCCAACGAAAAGAGAACT
+
)())''''(*''(((((%%&&''(&&%&&&&)((%$#%##$#%%&)))+)($$$%%$%%%'(,34588<<8789:;AA70/--'(*+0-++++&&*52.)&&&'666;FHCDDDHJJDD=IC@:851123///67:99<BEAD0///G???BE?=>998:6/11.///877<8888BABJIGD>==>CFECABCFH>=:(((,//0:::AADGFJD@@BCEFFFGEGHCBBDJGHJFEEEDCHGBB30-/199976656,-,)(((')((+++345::@=%%%$$$$&&))*,&&&%%%+*''&&))(2.+++*+)))%$%%('&()%$$$'('&%%%&()()'&(&&)-.4696555>@=@=99<??52214CBABDJGFFCA@@D6339B?FGJDB43301//201124?B1113<>:;1../<:::8/.0.3378867754+((')()-2&&&,36?@DCHGID=66)'')*-'''-*%%&%'*&&))9<+**)'&*8:<;4222))))1/1.,,486))))((()))233/0//2249BEB<9820+-211214,++'('((;=:;?BCEJHH<;;-,,,2421-'&%$%))$###$%&&&('()13122.11))*)+***+))'%%%%#%%(001..-,)(()(('&&'0/531128320323:>?@C:67)'('*)(.--(%$##$(./()'%%&')-;>JJJIFIJGEDFFJJJJIE8000A::>>A88889E988222*&&&(*0,())-.<><>=BDDFGDJGEDDBJCECCAABB.../)'',+*''&&&&'&'+-&656559:GDBDJE:+')'(1/++2/1//10%$$'&&&'((('(<>>=<=GIJJJ?44?>AGC?300?AD<<;<EHJDJDDGHIJJJJFGFJGJJJJJJ7445:A:DIIJJJJHJHJHIJGJJHJEJJHJHJJIJJIDHJJJJJGJJGJJGJEIJJJJGJJJ<:::JJJIIJJHJJJJJIIGJDIEHIFJHJJJGJJJJIGHJIJJJJJHGHJJGEACBEJJJJJJJJJJEBDDIJJDDGJFJ3111:A=BB;B@444HDHEJJEC>HBBBDGHJJJHJHAA;;DCBDDJJJGD<<<=FJEJ((((<<@E@=<>>0000;?=<32232399JJJGDIHEEFHFEIJJBBBBFGJJJJJGJJBCGJJI8779IFJGJJFJC@@'&&%%%%-(),47;<<=7888A?@@AJAABBGCE@GGJHGJJJJECHIDIJJIJJJHJGFFGJJF8888@FDJJGIJHHJHFGHDH99:CJGEIHIJIHDEIGHJIJJJGHJHIJHJGJJJJJIJ:111611ABD@@A@JJG=HJJJJFBCEFJJEEGCBBJFEEGBGJJGJJDHEFDEDCJJIJEB7677==<;:;DDBJ@DJJJJHGGGGHJJGEJJJJCECB<<<<BBEJJJJGDECJJJJDGHJJFGFEJEEC////+('(-,5.--.>BCEGEBBCEFHEGIJDF9889FGJHEEGGHHJGEDDD?ADBJIHJJIJGFJHGIJHHGGHFIJJJJJJFJJFGDDBJJGC=<:;<:ACB=(('*,+)&&*21078;<=ED?=8:>JBA@AE((((@/---/120/00=:;==7C@><=@?<=:84'&'',&&)*(%%&,*))('((+;22226*(''(''-&%%%')++('((&&&'379GBBBDHFDJEFIGJCBBBHJJIJIEGEA7.,,-(%%&-),-.,-+**,79:=91-1/,43410010/&&&&+47,,,,*))46556<=;<9--,-@888:?97745>>?@3CGJEJJJJGJB<22:A3./<565348>88932=>6658<>B?@''(++,2*01/--())/(9::;;;9@@@=<;666?ABAD?@?<>>>B>6667@?@DF;;;JJJJGEFGJGFJJGJJIHDGHJ?>??DB8,*+('()'((-,-/--****:88:@CGDDBFCCIICCA=968<=<333/)'&'**(&%%%*)+2697769;<AD@C?>BBGHJJDCIC><<99:<HJJJ0002BCEDEGDJBGBE))+++*'%$$(%$%',/19<@@DFFJJDEABFEJJFJJEEIJFJJJJJIJEJJJJHFEJJAAA;1.1/-+'&&3436@@ACCFBCDFID::9;DDDHCJEB==>8JHJGHHFJJDFGEIJGCDBBBGBCDCCCDJH>><52229;;32(((*'))37009;;2,++**-//$$$$&%%$%**,*&$''''*(),2=<<=@C=<-*))*,0====CACCEEF75A:<<GHIIA@>?>?FJJJJJIJEHJGIGJCB?>?845788:;8888@EA@BAHEGHDF<9534552,''*(%%*IJJC;;0&'&&'''%%&%0)))*5.25,-+((())*,-67,'67:AA22@DJJEFFJGJCB@AJGHFDBAC?35430..,,9;:60/).-.22,%%&466:=?>AAJIHJGJHJFEGEG:77568BAC?JHJJBJ@@0+<;=EEAJHEDDDIBEJGJJIJJJJJJHHGJJFDDCJGIJDDDE;;::99AA=.--)***1()((()+(('(/056ABD>988<;:555211045///041**//001----12))****)+*$$$$&%%/0//0/,,)*+'&'*,,7@CBB??@BJHFJGHJJHICEFIJHIJC@EFJHIIJJJJGFIJGHF<<<<CA=(&+05*'(+/10'&&&''(%&&%%%'0)/..(&&&&&%%%$$%*(*/11:876645&%%&'(**'&&'(')(())(-((/,---,,1199---,,++***63033118=8888AAEJFCIFJJJIB.--.10540010254745558:96*)))--*+((++A=?==<<=DDA4882222;=>@@BCJJJJIGEDCGJ;999:655*)('(&&%%%%'(4434(''&%&-++++.15)''*=ACGEEJHGJH><=/0=:><<<+**2.83ABDJCBC6667<BFGG?9952'&%'*)((')/''()(():9:;<<A@@A@>DCABBBEABB?IEJIDCEGJJIEGHE@@@BBCDFFJGGJCBCBB97,,,*)*,-,.),(('(,,2.68EBIECCD?@@AGBA??@AD>>>>CB?@BFGGGEE?><7532)))-.()12>>CCCAIGJEEFGHA?><90/.'&&&*+*=>=855/65/>50?B=EC43338@DB@@AB:;EEJGDDDDEEECEGGFDCDEBGDCABAABE??>=BAJGJGBA@BCABAIHDJFJIGAC@DF=<51088700,(&&&%$#$$%%%'''&''('(((,++*&&&&%%&'(&%%%'+123?>AC>>=>HEGGIDD<;30*+.-2)&&((&('&(.2<*(((*0.,++,,;@FBCJFEA??>AE7777A?:::=54445789:?BEE@=<32246<89<111%%%&%%$%'*')+-4--,,,55564($$(+0225;921..//>?;6122:@GFDJJFGCFBCDA>66655532*))*0//0/././7567:;::0///,..9;:6212344666;<5536675*'$$%%%%./%%%&')&&&%'&&)('(((*7?AA>?F=8888,+++,,*-,...377778=?FE30..001+999EDGDCCCBBD?;7,+,).'&'''+/,,,--<?>?DA??>>>???B>><<<;==>?;==>2===?A74495.---310-/,*&'%$
@Glass_F3P_7_D3_6_20_41
TCGGTTTTTAAAGAAAAAGGGTGGTGACACCTGCCTTGCCGGACTGCAGCGGCCGCTACTAGTAGACCGGCTAGCGTCAGTTTCACCTGTTTTACGTAAAAACCCGCTTCGGCGGGTTTTTACTTTTGGTGATCGAGTGATTACAAAGCAAGCGAAAAAAGGCGACAGATTACTCTGTCACCTTTTTCCTGACCTATAACTTAGGTGGCGGCCACGTCGTGGTTTGTCTGGTCAACCACCGCGGTCTCGTGGTATTGCGTGCAAACCCCGACGTGCACAGCTGTCACCGGATGTGCTTTCCGGTCTGATGAGTCCGTGAGGACGAAGAAACAGCCTCTACAAATAATTTTGTTTAAGAATTCATTGAGGAGAAAGGTACCATGAGTAAAGGAGAAGAACTTTTCACTGGAGTTGTCCCAATTCTTGTTGAATTGGTGATGTTAATGGGCACAAATTTTCTGTCAGTGGAAAAATCTGAAGATGATGCAACATACGGAAAACTTACCCTTAAATTTATTTGCACTACTGGAAAACTACTTGCTCATGGCCAACACTTGTCACTACTTTCGGTTATGGTGTTCAATGCTTTGCGAGAGAATACCCGAATCATATGAAACAGCATGACCGAAGAGTGCCATGCCCGAAGGTTATGTACAGGAAAGAACTATATTTTTCAAAGATGACGGGAACTACAAGACACGTGCTGAAGTCAAGTTTGAAGGTGATACCCTTGTTAATAGAATCGAGTTAAAAGGTATTGATTTGAAGAAAATAGGAAACGTTGTTTGGACACAAATTGGAATACAACTATAACTCACACAATGTATACATCATGGCAGACAAACAAAAGAATGGAATCAAAGTGACTCAAAAATTAGACACAACATTAAGAATGGAAGCGTTCGACCGGCAGACCATTTATGAACAAAATACTCCAATTGGCGATGGCCCTGTCCTTTACCAGACAACCATTATTGCCACACAATCTGCTTTTCGAAGAATCCCAACGAAAAGAGAGACCACATGGTCCTTCTCATTGTAACGACTGCTGGGATTACACATGGCATGGATGATCTCTACAAATAAAAGCTTGATATCGAATTCCTGCAGCCCGGGGGATCCCATGGTACGCGTGCTAGAGGCATCAAATAAAACGAAAGGCTCAGTCGAAGCTGGCGCTGGTTTATCTGTTGTTTGTCGGTGAACGCTCTCCTGAGTAGGACAAATCCGCCGCCCTGGAATTGGATGGCCCGCAGACGTCAAAAAAAAGCGGCGTGGTTAGCCGCTTTTTCATACCCAGACGTACGATCGATGCCGGATAATCCTGACGACGGAGACCGCCGTCGTCGACAAGCCGGCCGTTAATTAAAAAGTTAAACAAAATTATTTGTAGAGGGAAACCGTTGTGGTCTCCCTGAATATATTATACGAGCCTTATGCATGCCCATAAAGTCTATCCAGCAACCACTCATAGACCTAGGAACAATCAGGACAACGTGGTGTTAGCTGTGCTCGAGGTGAAGAGACGAAAGGGCCTCGTGATACGCCTATTTTTATAGGTTAATGTCATGATAATAATGGTTTCTTAGACGTCGAGTCTTACGCCCCGCCCTGCCACTCATCGCAGTACTCTAGAAGCGGCCGCGAATTCCAAAATGATCCTTAGCGAAAGCTAAGGATTTTTTTTATATTGAAATTCTGCCTCGTGATACGCCTATTTTTATAGGTTAATGTCATGATAATAATGGTTTCTTAGACGTCAGGTGGCACTCGAGTTAATCGGGCACGTAAGAGGTTCCAACTTTCACCATAATAAAAATAGAGATCGCTTGCCGGGCGTATTTTTGAGTTATCGAGATTTTCAGGAGCTAAGGAAGCTAAAATGGAGAAAAAAATCACTGGATATACCACGTTGATATATCCCAATGGCATCGTAAAGAACATTTTGAGGCATTTCAGTCAGTTGCTCAATGTACCTATAACCAGCATTCGGCTGCTGGATATTACGGCCTTTTTAAAGACCGTAAAGAAAAATAAGCACAAGTTTTATCCGGCCTTTATTCACATTCTTGCCCGCCTGATGAATGCTCATCCGGAATTTCGTATGGCAATGAAAGACGGTGAGCTGGTGATATGGGATAGTGTTCACCCTTGTTACACCGTTTTCCATGAGCAAACTGAAACGTTTTCATCGCTCTGGAGTGAATACCACGACGATTTCCGGCAGTTTCTACACATATATTCGCAAGATGTGGCGTGTTACGGTGAAAACCTGGCCTATTTCCTAAAGGGTTTATTGAGAATATGTTTTTTCGTCTCAGCCAATCCCTGGGTGAGTTTCACCAGTTCATTAAACGTGGCCAATATCAACAACTTCTTCGCCCGTTTTCACCATGGGCAAATATACTATCCGCAAGGCGACAAGGTGCTGATGCCGCTGGCGATCCGGTTCATCATGCCGTTTGTGATGGCTTCCATGTCGGCAGAATGCTTAATGAATTACAACAGTACTGCGATGAGTGGCAGGGCGGGGCGTAATTTGATATCGAGCTCGCTTGGACTCCTGTTGATAAATCCAGTAATGACCTCAGAACTCCATCTGGATTTGTTCAGAACGCTGGTGCCGCGGGCGTTTTTTGTGGTGAGAATCCAAGCCTCGAGCTGTAACCAAGTTACTCCATATATACTTTAGATTGATTTAAAACTTCATTTTTAGTTAAAAGGATGCAGGTAAAATCCCTTTTGATAATCTCATGACCAAAATCCCTTAACGTGAGTTTTCGTTCCACTCAGCGTCAGACCCCGTAGAAAGGATTCAAAGGGATACTTGTCAATCCTGTTTTTCTCGCGTAATCTGCTGCAAAACAAAGAACCACGCTACCAGCGGTGGTTTGTTTGCCGGATCAAGAGCTACCAACTCTTTTTTCCGAAGGTAATTGGCTACAGACAGCGCGGATCCGGAACCTGTCTTCTTGGTGTAACCGTAGTTGGCCACCACCTTCAAGAACTCTGTAGCACCGCCTACATACCTCGCTCTGCTGATCCTGTACCAGTGGCTGCTGCAGGTGGCGATCGTGCATGTCTTCCCGGGTTGGGAACAAGACGATGACCCGGTCAGGCCACGGTCGGGCTGAACGGGGGGTTCGAAGTGCACACAGCCCAGCTTGGAGCGAACAGACCTCCGAACTGAGATACCTACAGCGTGAGCTATCAGAAAGCGCATCAGCTTCCCAAAGGGAGGAAAGGAGGACAGGTATCCGGTAAGCGGCAGGGTCGGGACAGGAGAACCGGCAAGGAGAACTCGGAGGGAAGCGCCGTATCTTATAGTCCTGTCGGGTTTCGCCACCTCTGACTCCAGCGTCGATTTTTGTGATGCTCGTCGGGGGGCGGAGGCCTGTGGAAAAACACCGAGCCGACACGAGCCTACCGTTCCTGGCCTTTTGCTGGCGTTTCCCTCTCGCATGTTCTTCCTACGAGTTATCCCCTGATTCTGTGGATAACCGTATTCCGCCTTGAGTGAGCTGATGCCGCTAGCCGCAGCCGAACGACCGAGCGCAGCGAGTCGTGAGCGAGGAAGCCTGCATAACGCG
+
.'%%%&&'('(((('''()%&,,+*-00+**+)*'&'%)**.++/.//0334;<6667B>523311:<>BCEGCEFEJJJJJJJGJJJJJJJJIGGJJEGGCFFI7777/**)))('((')())*./-+++,,)('((++/113(((+)'''&'))),.02794433789;4444?>;<-../396=654(''%$$&'-...()()()**(&%$%&*./34ADEDDB@A@AJFECEJHJFDHCCAAB4//'&&%&&&')++,..6?CFHDBBCJHDDD@CBBFJ7664489GEFH<99?8EAC<<A??@,,,,@?:B@67@95-,),*,5252.0:,++,2236><>??F@::86BBC;;:-,,(&%%,/7BEHHFEDA@>;'''.344<GEFEFCGIEDHFJE???=@AADA;<<<D@JEIEFJDDCA??@9''4>>@AGHFEEDDDBBBBAC?>>=0/.(&&&&*45***(&&&'&+,-+'''',++--000//3?BC;999?>4;90:BJJHHCCEIGJJJJJJGJGGIJHEED:.,'(()299=97666<<<ADDEJJJE43?)'''52377;>BF;>DIJIBBGB?10+*)/-)*034,,,-5=?9:99EJF>>>@D55*&%()')'))*4390,+-18=>JHIDE@<77'''';?BDCAAEJGDEFGEBCDJJIHGJJHGBGHJHIHA@ACHFFCDHFJCDFJGHJJGHJJHJJEGIJJEFFJIJJJJJJJJJGJIEDEDEJC??EJJJJD<940/.*(,)),0../-,,,384,++*%%%&8CJFJJJFDFJJJGIJCEJJHGJIGJGJJJIFEJJGJHFEFJJJFFHJJJGGDIFJJHEGHEBBB>55<5;40('&'$$%$$+,15(''(-57<666566*'%'*(+6:ABC<;;,&&&&&%%%&&&&&%&'&'%%'*>AHJDB<;;??CDJFHJ<;;<DDE?E?@GD:D87;9/,****)+((('((((**9:<----=6623333442'**)*,,(**+84:=>;=>;99:=<'&&&(+053.1$$%%&5-**(&%%$$$')*0---579897799:6678;;;8855:;AADFDIFIFIJJJJGGJI=<<<EGJEJGJJGJHAFHIDB75665<<<EJHEDHEGFJEJDHHEHCEDDGH887==)&&3)2.1//--,,**(&'%%%%%%%$%&/*(%%%'+*8:8::66>@@CCBBBBCJEFC;767-++7<>>?@FE>>:422/.%$$%*)%%%%%%$%'''(+,/.3'%')1><=EDB???>EECJEHJIG8545322'&%&*/0-..0)*()''('''&&''&9563222:6..-+,.<<<=9877=CFJHCBDJEFGGHJJHJ@CCEF>???EGHJG:96)+++)*;FHJGFEGDGB@@CJEGJHJDBBAFJFBGCJJFEEDHEDFC?----?@BDHHJJJJGFJFFA>4/&&%'((&$$$'&&&&--9:;;>>87765668=)()'***(((//0BG5445FGHGGJB<77>;<=BJJGFHIFJJGJFGCDACEIJHHFJFJJJJJJJHGHIJHIHJJJIHIIIHGDDBFDIJJJHIHJJFIJHFGHJJJJFEHJEGJ>>>?;:::@;;;CE??@AJJIEGDFHGJEGFFFJDHD5657:AEF<<<<''&&'&''+'//68)))*;;=<??A>>@>=:557<;:96555;DA@05///GJJH>>==?;4445EJCF@@A@99::?HGJJDJJJ>>><>40;<>@AGGGEDC>>>JICB;7:<<@;;;;EGEJFDGA2000.&&*'***>DCA@ADCB@@>:54***+5,(&&&$%$$%$%'()*'&&&(*)'&&($$$$+,/..--2376&&&)0:=@>>?AJJFGHHJJIIEJGIJJJHJGJB@@@?>44''(DAJJGEJGJIBBCBDC@@B<<&)03<>;:189:;;?EEEJHI>>>:;;FEJHFGJFJHEFFFGJJJ;:::>867?=;;DAA@CG::8787+'''$(&%&&$&)+-2--23CDIEFCIJIJJJJJJJCJGF<99:;7@HG70/AJJHJJIEGFJJGJJJJJJJHIIJJJJJEJJA@@EC>AB9888:CCJJJJIGIJJJJGEFHJEGGFEFDFEJIJHFJJHFFJGGHJJJJF77779;EIC@A?;888JJFJGF@@@@JJGJJHJJFFJHJJJJJJJHEHFJJJIJJJIJJJHJJJHJHJHJJGIJJJIGFJJJJGDJGJIHJJJDDGIJJJDJJHJJJJI?>?JEGJIG@JC>>@89?@>>DFJGJHJID=<1002++<:833,,,,A:9:75749;=FJIJIJJGGECDIIJJHJJJFHJJ?22?BFDJIDFEEFJJJDEJJ@?9:;<0))('**+(,,,+.-**)()+,././22//0,--.,()*,(''(*<=>DA????JDGFG<43340%%&&'%&'35?CHFFFEGFCFHGJHJJIJ>>6676771/,$%%'(-+***+'''+,-@BBEEEJHJDFD555DIG8887>6554994+*+2+***1789:CIGJGJJJGIIHEBA@AHGHIFIDA::::AA4444J7666<9789?GAAEHHFBBCBHDEH75':;<'&&'B>=:22A<;;;>--56<@BBCHGHEEJIJJJECC6/**,)(,+&%&%()&'%%),++++.8;*(''/43347795433367FD889BCA*''$$%&()%$%%(&'13/5-+++4122;<<===5000/-,'%%&()-0(&%%$$$)+*&%$##%'()))1248:=>==;;=777...-322;:89;<<>ABD@==@@A<<<<BCJE<<<<?>AA0---1176878<<>10)((**+*(')&&*+.0)*+''&)()%%'')++,+(+,2**'')))&%%%&&&&&%%&.12+)((''%(%&%%&'0:8<934433//03344.-+'%%%%$$$-55:9:<:7661/,*(***+/01163))''%&()&%##$$%$&+/**(&%&%&''(((%(&%'&((%%%$&&%'%%&&%(('(+4333.-)&))+/043/0115545??>A?BBBDFDC?>?@G@A@@JGA?....=6*'%%*&&&&()397744((/((21...(''&'(***)*7/32+)(')(((((&&'))('&'$###$&%$$$$$$$$%&(+....<@?<>?887<:643)(&&%&'(*)))****51)&'($$$$&&&&)'&%&*-,(&*-4<==>?>;;<=A@BDBB@<<<<?97'%%%'++'%$$$$$$&&*((*'-./2-)//../..0/++**)..4456BE?@??FCGBABD@>20.**&%&*(''%$$$%%('''))'&%&&&*)*.-).))&'&$&&'''('//05;CFJG@<;;@6555<=7888A>++*+'&&&(,-=@ACADGIHGDABDEGF@?.''(=8662+)+,'(00/,++*((++(''')'''&&&'())+,05)%%$'*(''&'**=DDJBC@%%%$%&(('&%(,(()'((()'*.)//'&''())8;=@DJHDDCDDFIFGIEHBBB@77664*(%&'*.()897899>846&&&',,'(((.--112?BBEGECECHHGEICBABDCB/-+,778*))+.01//.--''&''&)(
@Glass_F3P_7_D3_6_20_42
GTGAGTTATAGTTGTATTCCAATTTGTGTCCAAGAATGTTTCCATCTTCTTTAAAATCAATACCTTTTTAACTCGATTCTATTAACAAGGGTATCACCTTCAAACTTGACTTCAGCACGTGTCTTGTAGTTCCCGTCATCTTTGAAAAATATAGTTCTTTCCTGTACATAACCTTCGGGCATGGCACTCTTGAAAAAGTCATGCTGTTTCATATGATCTGGGTATCTCGCAAAGCATTGAACACCATAACCGAAAGTAGTGACAAGTGTTGGCCATGGAACAGGTAGTTTTCCAGTAGTGCAAATAAATTTAAGGGTAAGTTTTCCGTATGTTGCATCACCTTCACCCTCTCCACTGACAGAAAATTTGTGCCCATTAACATCACCATCTAATTCAACAAGAATTGGGACAACTCCAGTGAAAAGTTCTTCTCCTTTACTCATGGTACCTTTCTCCTCTTTAATGAATTCTTAAACAAAATTATTTGTAGAGGCTGTTTCGTCCTCACGGACTCATCAGACCGGAAAGCACATCCGGTGACAGCTGTGCACGTCGGGGTTTGTACCGTACACCACTGAGACCGCGGTGGTTGACCAGACAAACCACAACGCTAGCCCGCCACCTAAGTTATGAGTCAGGAAAAAAGGCGACAGAGTAATCTGTCGCCTTTTTTCTTTTCTTGCTTTGTAATCACTCGATGACCAAAAGTAAAAACCCGCCGAAGCGGGTTTTTACGTAAAACAGGTGAAACTGACGCTAGCCGGTCTACTAGTAGCGGCCACTGCAGTCCGGCAAAAAAGGGCAAGGTGTCACCACCCTGCCCTTTTCTTTAAACCAAAAGATTACTTCGCGTTATGCAGGCTTCCTCGCTCACTGACTCGCTGCGCTCGGTCGTTCGGCTGCGGCGAGCGGTATCAGCTTCACTCAAAGGCGGTAATACGGTTATCCACAGAATCAGGGGATAACGCAGGAAAGAACATGTGAGCAAAAGGCCAGCAAAAGGCCAGGAACCGTAAAAAGGCCGCGTTGCTGGCGTTTTTCCACAGCTGCGCCCCTGACGAGCATCACAAAAATCGACGCTCAAGTCAGAGGTGGCGAAACCCGACAGGACTATAAAGATACCAGGCGTTTCCCCTGGAAGCTCCCTCGTGCGCTCTCCTGTTCCAGACCCTGCCGCTTACCGGATACCTGTCCGCCTTTCTCCCTTCGGGAAGCGTTGGCGCTTTCTCATAGCTCACGCTGTAGGTCTGTCATTCAGGTGTAGGTCGTTCGCTCCAAGCTGGGCTGTGTGCACGAACCCCCCGTTCAGCCCGACCGCTGCGCCTTATCCGGTAACTATCGTCTTGAGTCCAACCCGGTAAGACACGACTTATCGCCACTGGCAGTAGCCACTGGTAACAGGATTAGCAGAGCGAGGTATGTAGGCGGTGCTACAGAGTTCTTGAAGTGGTGGCCTAACTACGGCTACACTAGAAGAACAGTACTTGGTATCTGCGCTCTGCTGAAGCCAGTTACCTTCAGAAAAGAGTTGGTAGCTCTTGATCCGGCAAACAAACCACCGCTGGTAGCGGTGGTTTTTTTGTTTGCAGACGACAGTACGCGCAAGAAAGAAAAAGAATATCAAGATCCTTTGATCTTTTCTACGGGGTCTGACGCTCAGTGGAACGAAGAAACCACGTTAAGAGGATTTGGTCATGAGATTATACAAAAAGGATCTTCACCTAAATCCTTTTAAATTAAAAATGAAGTTTTAAATCAATCTAAAGTATATATGAGTAAACTTGAGTTGACAGACTTCGAGGCTTGGATTCTCACCAATAAAAAACGCCCGGTGGCAACCGAGCGTTCTGAACAAATCCAGATGGAGTTCTGAGGTCATTACTGAATCTATCAACAGGAGTCCAAGCGAGCTCGATATCAAATTACGCCCCGCCCTGCCACTCATCGCAGTACTGTTGTAATTCATTAAGCATTCTGCCGACATGGAAGCCATCACAAACGGCATGATGAACCTGAATCGCCAGCGGCATCAGCACCTTGTCGCCTTGCGTATGATCTTCCCCATGGTGAAAACGGGGGCGAAGAAGTTGTCCATATTGGCCACGTTTAAATCAAAACTGGTGAAACTCACCCAGGGATTGGCTGAGACGAAAAACATATTCTCAATAAACCCTTTAGGGAAATAGGCCAGGTTTTCACCGTAACACGCCACATGTCGAATATATGTGTAGAAACTGCCGGAAATCGTCGTGGTATTCACTCCAGAGCGATGAAAACGTTTCAGTTTGCTCATGGAAAACGGTGTAACAAGGGTGAACACTATCCCATATCACCAGCTCACCGTCTTTCATTGCCATACGAAATTGCAGTAGCATTCATCAGGCGGGCAAGAATGTGAATAAAGGCCGGATAAAACTTGTGCTTATTTTTTCTTTACGGTCTTTAAAAAGGCCGTAATATCCAGCTGAACGGTCTGGTTATAGGTACATTGAGCAACTGACTGAAATGCCTCAAAATGTTCTTTACGATGCCATTGGGATATATCAACGGTGGTATATCCAGTGATTTTTTTCTCCATTTTAGCTTCCTTAGCTCCTGAAAATCTCGATAACTTGAAAAAATACGCCCGGGTGGTCGATGTATTTATTTCATTATGGTGAAAGTTGGGAACCTCTTACGTGCCGATCAACTTGAGTGCCACCTGACGTCTAAGAAACCATTATTATCATGACATTAACCTATAAAAATAGGCGTATCACGAGGCAGAATTTCAGATAAAAAAAATCCTTAGCTTTCGCTAAGGATGATTCTGGAATTCGCGGCCGCTTCTAGAGTACTGCGATGAGTGGCAGGGCGGGGCGTAAGACTTCGACGTCTAAGAAACCATTATTATCATGACATTAACCTATAAAAATAGGCGTATCACGAGGCCCTTCGTCTTCACCTCGAGCACAGCTAACACCACGTCGTCCCTATCTGCTGCCCTAGGTCTATGAGTGGTTGCTCGATAACTTTACGGGCATGCATAAGGCTCGTATAATATATTCAGGGAGACCACAACGGTTTCCCTCTACAAATAATTTTGTTTAACTTTTTAATTAACGGCCGGCTTGTCGACGACGGCGGTATCTGCATCATAAGGAATAATCCGGGCATCGATCGTACGTCCGGCAATTAAAAAAGCGGCTAACCACGCCGCTTTTTTTACGTCTGCAGGCGCCACTCGATTCTAGGGCGGCGGATTTGTCCTACTGAGAGCGTTCACCGACAAACAACAGATAAAACGAAAGGCCCAGTCTTTCGACTGAGCCTTTGGTTTATTTGAATCCTCTAGCACGCGTACCATGGGATGCCCCGGGCTGCAGGAATTCGATATCAAGCTTTTATTTGTAGAGATCATCCATGCCATGTGTAATCCCAGCAGCTGTTACAAACTCAAGAAGGACCATGTGGTCTCTCTTTCGTTGGGATCTTCGAAAGGGCAGATTGTGGACAGGTAATGGTTGTCTGGTAAAAGGACAGGGCCATCGCCAATTGGAGTATTTTGTTGATAATGGTCTGCTAGTTGAACGCTTCCATCTTCAATGTTGTGTCTAATTTTGAAGTTAACTTTGATTCCATTCTTTTGTTTGTCCTTGCCATGA
+
*,(%%&)*/988889>>@>>>=;::-***)(&'*,0-,..04.'+***37=><?@GIBBBCFDAAA<:GED=;;333363345/7BJGEJEFEDF@@@@B:::<BA?....=;>???@88<?;:;;J66667A=5;*))))11./23EJEGE@<<C?HHFDFAADABBDBADFDJA<<;?BABCA?;;;<C=>=DJJC@;;AGBABAAA?@A==2222?>>B@@@@?=;=;<??BBA@AA??>=@?BABAB===>@??@>>>>>>>?@???>AA?@@?@CAABAB@?>>?FGI@@==>=@@BA????@AABB@>@?>???@@ABB;4::;>>A?@><<4444:02@>=?>>=@BFC??><<@??CAAACB88;;:DB?@??>==>@@>>>?@@CB@AA????E@@>>@AA?A@?E:669:;>?D@>>>@IGIG;;4JEAA2222==>==>CGDDC@ABEE><=<<;<<>>>@>@?>==?FHJEECDBJIJJHJJJJJGE;::>AEEJJJIECDEFG@ABAAE:EDGF?96779BC<DCA?:533422,000---++-C?>=9855<<DHJIJFFEGEJDFEDDJFJJHIGIJEID:?3510.../0'''(3302==>ADHAA@AA@FEJDC76458;:;8@BFEJDDA877(''(87899@A==99:9354:=+))++)+,/111GCGCBCDFEFJHJJJJJHFJJJJFJIJJJJJJIJIEJFJJHJJJFJJIHA8878EJIHIIEIJJJJJJGGJGF;::745:;@86510008::ACB'''(CB?::<IEJ.--EIECADH=>>BJJJHGFHFJEJHEE5:889<''''+0113(((FHDC@A?@A?JJEIJJJJJEJGHGGHIID1112;<;<=AC8789HDCDCCJEJEJJFJJGJJJHHJJCB@?99963.-+'(((-<AAEGJGIGIJIJGHFJJJGEJJJIAJF99D<<IJGJJJJDDDDFAD<<>@DCBC?>>>>CCFJHHJJJJJJJG@AFJJJJFJJHFJHIIJFJJIHJJHIAA@@JEED>==4441/.,-')((()'&%&/0BD?A@CABC?@??FCDJGJJJJJFHEDCBCGEJJJHHGEGGJIEJJIHF7777G@D?===HGIIJJDHFAEFJJHJGDCJJJFEJJIDDBFJJHIHGJJJIJEDIEGFEBB&&&)--4::5*))-,4=;<FGJFGHA422141/16-,22,-/*,,-@E866634ACA@@??;955B532/)),124362233-+))(&%%(/(()CJJJJE642235=JEHDFGGJJJIJJGJHJGHGJJGHCFDHJJB>:20003<;<<AFIGJJJIJEJFIJFJIHJJFJJJJJGHJJJIJJIJIJGJJGJJJBBHAAAAAAAF=JJHIEJJF911&&$$$%((+,,0CFDFFFEBEA?99:7224)))>@IEEEDCDDJIJJJJJJF?<;;C<DDAGJJJJJIJFJJJ?=>?ICCBFJHD+**)))+,151443/*))(,,,-/...----99<JGIJJJGJJFJJJJHB3,*)+1458:997@@>?>?@CA::;;<::=<<<=BDFFHCEDFGJJHJGJDFDJDBABBEEHB?>?A>DC.--'&&%''())(((97651/,39???>43222,)'&--.323+&&&&&&'88=>>===FJIHHEFJJJFJGH?77;61,*((+3--(((.+&&%'**,77:9?J9888>:887//+++-4=B@44443320331+&&%)7A@EHDDGEJGJJJJJIGHGJIJJHJJJDJHHHFJJJJJFGGHDE45562+*+0/'('&'&(..-+((((,35<AA:+**/.,.,->EHJJADFJIIDABA>@BEJJJIHGJ:88:655021169>>BBGJJHJJJHJGJJJJJHHJJJIIJJHJ>5422?>?C?>?FHJFDGCFDEIGCDFGID6666B<;;:<<32../688FDHJHHEDGF=<;<CDAHED8788BCDJJJGGJJJIIJJJFFHJJJHGGGJJJGGFHGG?@@@HGJIHJHJIJJJJFJFJJJIGJFJJJHGJEHFJJJJHJJJJHJJHIGGFJFJJJJHDB87854/%.+**,,45><;>JFDCFHHJEGD>AGEJJJJHJHHJHJJJGJJHJJJJJBCBBECCJIDFJJJGJIJ=9999E?DEJIJJJJJJEBACB?>=EJG@-,,/4,:77::GJHJJFGJJ===AJJJJEBECJJJHJJJJGABBCHJJGDD@ABBB::-,'''/17<;;?@CECCDJJJHIIJJJIJJJIJE===>JJJJGJJJIJJJJJJIJJJJFIJJJJJJJJHIFJJJGJHJJIJFJGJJFJGIJJIG<<<@JGCBBC:::;>>>A=>?IFDJEFGEFJJJGFG=<=<3233>CIEJ?7443889--(''''((((&'(,3478AAA>=>>FIGEE>=>?GDFJD<:/,*+/043236121101.00011?<:82.DBCCEJGE<CGJDDIEJHFIJGHJFB@?=>>>HJGFEDJDEJJGFDCGIJHCCFEIFJJIGHHGJJJJJJJCHBDFJGHJGJJJJJJGJFB@ABJGB99?ADFGJEBDBAAABFJJJJJIHJIGBBHHJEHJJJJIJJJJFJJJJIFJFJEEA?<=JJHJJ=>FJIHB>73234:9887=?AJJJJHJ99870-+'*))('&%'&')'''4::?;?C@EA;=GJJI>=;21-)9766.,*%%%&(36+*)):9551.//2334113214:33101158=B?JDDDBBBIJGJHJJJHJHJGJIGJEJGJJJFJJJIJJHJJJJHHGGJJJJJFFGD@>==878?JJJJFJJJJJHIJJH?=>?><7((('))'%%%799BI@==4333/110-/,,879?A>>?;::5444:@ADHGJIEGHFF::,,+(')+().0343366ACGJFFFHJHGGJJIJHHJGJJJJJJJJJHGFJJJJHIGIJJIJIJFJGHIJJIGI;??CFJGJDFE>>GDCDDHGEHGJJ554.-''''0''1:((=@BAB?A@@?@@BGGDEDFCCI@@??;34'&**.65447:?:<EJJFDA999:3<BI>==>A::;860//,122JJJHGIHJJJJJHJJJJJJEFBCFJJJJFJHIIIH?@@@JJJJJJJJJJIJJJJJJIC?;;JFJ?666444....10)(')''$$$$%%(014640110333?AEH9++*+;:9855588768==4123CDGFJDEDGFJGJEJDDDDEA>3,89B.++,5678>>CHHH@>@?>655675))))BJEHEFDDJJFGJJJDBB,+,19;@>95GDJJHJIHGGJJJIIIGJFJJGFABJEJJJHCA<:8:E=11113,**(((,'))+:,,++*,*')-'*(())),)))))'&%'%%%%&&&''''99:A<5,+++-/.-+.//..<;<;=<EGCDDFBE566438:><=@DJJFGJJJJHJJGH@@@@JJCCDFGJC>>3333@B<549,((FJFDJIGHFJFDFC@<9?4../00000361,=@DHJGJJA@><=<6-.=@DIIGJJJJJJIJIHEJJIJJJJJJED?@@AJJJFJDEDFHJJEHGFEJJDIJGGEGFHJIJJJGJJJGJJJJJIJJJFIEEFIBJJFJJJJJGJJJJJEJJJIJIJJIJJHJGHJJFEJJHHJJGBJF?>;<=:659*(''$&%'6./'&
@Glass_F3P_7_D3_6_20_43
CACCATGACCCGAAAGAGTCGTGACAAGTGTTGGCCATGGAACGGGTTCATTTCCAGTAGTGCAAATAAATTTAAGGGTAAGTTTTCCGTATGTTGCATCACCTTCACCCTCTCCACTGACAGAAAATTTGTGCCCATTAACATCACCATCTAATTCAACAAGAATTGGGACAACTCCAGTGAAAAGTTCTTCTCCTTTACTCATGGTACCTTTCTCCTCTTAATAAAATTGTCCAAACAAAATTATTTGTAGAGGCTGTTTCGTCCTCACGGACTCATCAGACCGGAAAGTTAGTCCGGTGACAGCTGTGACGTCGGGGTTTGTACCGTACACCACTGAGACCGGATGATTAACCAGACAAACCACGACGCTAGCCACCTAAGTTATGAGTCAGAAAAAGGCAACAAGTAATCTGTCGCCTTTTTTTCTTTGCTTGCTTTGTAATCACTCGATGACCAAAAGTAAAAACCCGCCGAAGCGGGTTTTTACGTAAAACAGGTGAAACTGACGCTAGCCGGTCTACTAGTAGCGGCCGCTGCAGTCCGGCAAAAAAGGGCAAGGTGTCACCACCCTGCCCTTTTTCTTTAAAACCGAAAAGATTTACTTCGCGTTATGCAGGCTTCCTCGCTCACTGACTCGCTGCGCTCGGTCGTTCGGCTGCGGCGAGCGGTACATCAAAGGCGGTAATACGGTTATCCACAGAATCAGGGGATAACGCAGGAAAGAAGCATGCTGACAAAAGGCCAGCAAAAGGCCAGGAACCGTAAAAAGGCCGCGTTGCTGGCGTTTTTCCCCACAGGCTCGCCCCCCTGACGAGCATCACAAAAATCGACGCTCAAGTCAGAGGTGGCGAAACCCAGACAGACTATAAAGATACCAGGCGTTTCCCCCTGGAAGCTCCCTCGTGCGCTCTCCTGCTTCCGACCCTGCCGCTTACCGGATACCTGTCCGCCTTTCTCCCTTCGGGAAGCGTGGCGCTTTCTCATAGCTCACGCTGTAGGTATCTCAGTTCGGTGTAGGTCGTTCGCTCCAAGCTGGGCTGTGCACGAACCCCCCGTTCAGCCCGACCGCTGCGCCTTATCCGGTAACTATCGTCTTGAGTCCAACCCGGTAAGACACGACTTCTCGCCACTGGCAGCAGCAGCCACTGGTAACAGGATTAGCAGAGCGAGGTATGTAGGCGGTGCTACAGAGTTCTTGAAAGTGGTGGCCTAACTACGGCTACACTAGAAGAACAGTATTTGGTATCTGCGCTCTGCTGAAGCCAGTTACCTTCGGAAAAAGAGTTGGTAGCTCTTGATCCGGCAAACAAACCACCGCTGGTAGCGGTGGTTTTTTCCTTTGCGAGAACAACAGATTACGCGCAGAAAAAAAGGATCTCAAGAAAATCCTTTCGATCTTTTCTACGGGGTCTACGCTCAGTGGAACGAAAACTCACGTTAAGGGATTTTGGTCATGAGATTATCAAAAAGGATCTTCACCTGAATCCTTTTAAATTAAAAATGAAGTTTTAAATCAATCTAAAGTATATATGAGTAAACTTGGTCTGACAGCTCGAGGCTTGGATTCTCACCAATAAAAAACGCCGGTGGCAACCGAGCGTTCTGAACAAATCCAGATGGAGTTTGTCGGTCATTACTGGATCTGCTCGACAGGAGTCCAAGCGAGCTCGATATCAAATTACGCCCCGCCCTGCCACTCATCGCAGTACTGTTGTAATTCATTAAGCATTCTGCCCGACATGGAAGCCATCACAAACGGCATGATGAACCTGAATCGCCAGCGGCATCAGCACCTTGTCGCCTTGCGTATAATATTTGCCCATGGTGAAAACGGGGGCGAAGAAGTTGTCCATATTGGCCACGTTTAAATCAAAACTGGTGAAACTCGCCCAGGGATTGGCTGAAGACGAAAAACATATTCTCAATAAACCCTTTAGGGAAATAGGCCAGGTTTTCACCGTAACACGCCACATCTTGCGAATATATGTGTAGAAACTGCCGGAAATCGTCGTGGTATTCACTCCAGAGCGATGAAAACGTTTCAGTTTGCTCATGGAAAACGGTGTAACAAGGTAAATTACTCCATATCACCAGCTCACCGTCTTTCATTGCCATACAAAATTACGGATGTGGGTTTTCATCAGGCGGGCAAGAATGTGAATAAAGGCCGGATAAAACTTGTGCTTATTTTTCTTAGGTCTTTAAAAAGGCCGTAATATCCAGCTGAACGGTCTGGTTATAGGTACATTGAGCAACTGACTGAAATGCCTCAAAATGTTCTTTACGATGCCATTGGGATATATCAACGGTGGTATATCAGTGATTTTTTTCTCCATTTTAGCTTCCTTAGCTCCTGCGAAAATCTCGATAACTCAAAAAAATCACCCGGTAGTGATCTTATTTCGTTGTAGGTGAAACTGGAACCTCTTACGTGCCCAATCAACTCGAGTGCCACCTGACGTCTAAGAAACCATTATTATCATGACATTAACCTATAAAATAGGCGTATCACGAGGCAACTTCAGATAAAAAAAATCCTTAGCTTTCGCTAAGGATGATTTCTGGAATTCGCGGCCGCTTGTAAGAGTGATGAGTGGCAGGGCGGGGCGTAAGACTCGACGTCTAAGAAACCATTATTATCATGACATTAACCTATAAAAATAGGCGTATCACGAGGCCCTTTCGTCTTCACCTCGAGCACAGCTAACACCACGTCGTCCCTATCTGCTGCCCTAGGTCTATGAGTCGTTGT
+
<9962.%$%%(%&'/2-+(&%%%7>@ACJFCA??@BBA22225+*++.*(''(+.../,,,+,,,/967>DBA@CDHFJFGDFECB=>6<<<A?52222;4444A=ACB@;HEBCJJFCCDCHEGFGFCEEGFGHGGJJFJJJFJ?@?BE::9:>>:32201*&&&51223:)(()32.-..>AGIEHJJJJHJHB?>B?CG>42*'&&'%%'/05447/--)88)(((),&&&&''(+3<>BAD@ABAB:99:;>?@:65547;@ADGFD?=8((((70.,,,,(1.,*(%$$))),//)@CD??>?A?)(('()*-.FCBDCGFJIJFEDDCC@B@0*)'%%%%%'((''&&%&':9:;>EHGHJ===<==33201<==D::4434655699ABEJJJFJD<;;<>;<<<><<963//.,,2.297/./17BAB;CCAJFIJJJJJJJHHFGJJGJHIJJGFHJJJJGEF=>934AEB@?@AJCDB@?A@CCJJJHHFEJJIJJGJFJJFJIHJJDJJJJ5444ADDJJIGJH>===F995--174--/:JFGJGJDEEHEIFJFHJFFJDEFJJAGIJJH<<<764477C?<=AC@66-)++.99EEJJJECDC>?DHFJJFA=>>7,,EFJJJJBA@@B@<:;8*******:<BCEIEEDDA:88))))&$$$$)*?JFEGJHGJJF=<<<;;121::9:;<=@ABJHJJECC<=444,-21--+&&(*((()-))9CDGB8754...CB?;..+*',,+)*,,-FA?@HIHJEJHJJJJJJFEDHHF530/*)&&'&'%$&/39<CBJGH<;:;>@@AJIJIJJJJHFEGJJHJJJJJIJHJJHIIJGB=8766*&$%&('&'%,++-022135488?AFB=41>DJJIGJGGJGHJJEFEJJJEEEDD@@>=+**-411<DGJFJDB@?@CJJFJJJHFIEG>87452)'78=AACBG@ABDJJAABAHECIGGJJJEBACBDIEBBHIJIGI<==CJJEC><<<??IEFG<;99<;2226942--71002--70?223(((--.,+,-/965536778;>@BDJJJJGJJEJD7FGJJJJJHIJJJJJJHJFJFJEGGEGCHEHJJE@@ECBJ=====)&&*.35;<=DB1002;:555566@CEGEHHHJIEDGDBDJHFGG?:7?;.---'''6@@@?AC=:4-,//1-+++//.-58@:8888@<<<?GGJJJHIGIGHD>>@?A=;.--1885,---?ABJJJJIIHJJE>==JJJCCBA@C=CD8559AIJGIGGFFCEJBBAE98937@EJCJCFJJH?EGJHFJFJJJIJJFJJJJIDEE:;5<@10/0/3;'&&&,'(''',.++*.3346D<88<8?BDDDAE85--)),,(()*,,,0),-..222<777<222>?-,FI><;1122348;711*0B5555DIHJJIGIIEGJJGHIJHJFHJHFGJDH00//5C<40022/++665((('(;<?BIGFC=JEIJJJDGFJJJGJJHEF@D<;;2222IJFJJHHIJ33333BBEDB@DBFFJJH:99:70000322229BGECDAD<)))*47<;53257/6:DIJGJJJCA@AJGF<<;:>@210-8AEJEDA98::;,,,('')9666988***-..&%%%%&'57AAHDEGDGGFG==>@84345;736=---.::<;::FEJIHIJFGJJHJGFGEDCDEJGEEJGJIGFG9999@EJ7777=;<0-(666998:::,&&';DFHIJJGJHJIJHIHGJJJJJJIJJ@A72211:::BBBGG==>>JCEFFBCCEA@9:,++/.))))*,,-.AGFJGEGHJJIDHJJJ:998CDG7667;:5J55445:;C@<;?0.889:@ACJJFGIJGGDECA;&&&&)000CDC<<<;1-+()'(012FJJ444@<473478=>=CBCFJJ>>>@CA874**+CJDJJJFHJDEEFJJJJBCDDFJFJJJFIBJJJHJJJHJIJFEB@@B@>D100-129984555BHJHJJJJHJIGDE@DDCD999666CJJHJFHDA@AIJHJJFDJDDHFEFJ2125@<8/5321)&%%$%%%%&+);BCEJJGGEFGEBHGBE@?A70000'%(&''%$%(000--)''''&%'%$%'&&7>?@@@DFJFJGFFEDBCDFHGEHFEEGIA:7667;AEBBCCGD@AADJDJIG116(000433569:GJECACBD??@@DB?<<=?>@>>?>@??@AFFDEEDGJIJGGI>>>?FJIGFJJHJGFFJFBACBDBDEGA@:2)*/+,++*,==7<=AFHJJGBBEACABGEFGJGEDBC6&'03<ABDGHFGD?CHFCFIBD@ADGEHGB:<<>33700,+-/<;00))*-30+44458@::67*))**.12***')))++)-3+(222230)))(**,'($%,-..4892//,,--//+**-3337>;:;=@BJ?==<433.---5447<BBEEJEFIEIGJECHJJJJGFJJJJGJB7DJIBCCDGHJE?==87779*&%&''../5//5@GFHGIEGFFDCDGFHGAADGFCEDICA=9=0.+**)'(%)1(((+430,'(''(*('&&',,,-4@BEEHIHCBBJJJEA4171115777>:97235CB=7232.///08;GIJJHECDDJIHHJHIJJEHCDFEJGDHGDB=>BJEJEEGFF=<<BIGDDGJA@CCJIHFEHEGGHJGIJJEHJGJCBFACEB@@@G;:<>G?>ACCG:8&&&''&''(%
@Glass_F3P_7_D3_6_20_44
CCGGGTCGCTCAAGACGATAGTTACCGGATAAGGCGCAGCGGTAGGGCTGAACGGGGGGTTCGTGCACACAGCCCAGCTTGGAGCGAACGACCTTACACCGAACTGAGATACCTACAGCGTGAGCTATGAGGAGGGCACCGCTCCCGAAGGGAGAAAGGCGGACAGGTATCCGGTAAGCGGCAGGGTCGGAACAGGAGAGCGCACGAGGGAGCTTCAGGGGGAAACGCCTGGTATCTTTATAGTCCTGTCGGGTTTCGCCACCTCTGACTTGAGCGTCGATTTTTGTGATGCTCGTCAGGGGGGCGGAGCCTGTGGAAAAACGCCAGCAACGCGGCCTTTTTACGGTTCCTGGCCTTTTGCTGGCCTTTTGCTCACATGTTCTTTCCTGCGTTATCCCCTGATTCTGTGGATAACCGTATTACCGCCTTTGAGTGAGCTGATACCGCTCGCCGCAGCCGAACGACCGAGCGCGGCGGCTCAGTGAGCGAGGAAGCCTGCATAACGCGAAGTAATCTTTTCGGTTTTAAAGAAAAGGGCAGGGTGGTGACACCTTGCCCTTTTTTGCCGGACTGCAGCGGCCGCTACTCGTAAACGGCTAGCGTCAGTTTCACCTGTTTTACGTAAAAACCCGCTTCGGCGGGTTTTTACTTTAGGTGATCGAGTTGATACAAAAGCAAGAAAGCAAAGAAAAAAGGCGACAGATTACTCTGTCGCCTTTTTTTTCCTGACTAATAACCTAGGTGGCGGGCTAGCGTCGTGGTTTGTCTGGTCAACCACCGCGGTCTCAGTGGTGTACAGTACAAACCCCAACATGTACAGCTGTCACCGGATGTGCTTTCCGGTCTGATGAGTCCGTGAGGACGAAACAGCCTCTACAAATAATTTTGTTTAAGAATTCATAAAGAAGGGGAAAAGGTACCATGAGGTGAAGGAAGAAGACTTCACTGGAGTTGTCCCAATTCTTGTTGAATTAGATGGTGATGTTAATGGGCACAAATTTTCTGTCAGTGGAGAGGGTGAAGGTGATGCAACATACGGAAAACTTACCCTTAAATTTATTTGCACTACTGGAAAACTACCTGTTCCATGGCCAACACTTGTCACTACTTTCGGTTATGGTGTTCAATGCTTTGCGAGATACCCGAGATAAGTATGAAAACAGCATGACTTTTTCAAGAGTGCCATGCCGAAGGTTATGTACAGGAAAGAACTATATTTTTCAAAGATGACGGGAACTACAAGACACGTGCTGAAGTCAAGTTTGAAGGTGATACCCTTGTTAATAGAATCGAGTTAAAAGGTATTGATTTTAGAGAAAATGGAAGCATTACTGGACACAAATTGGAATACAACTATAACTCACACAATGTATACATCATGGCAGGACAAACAAAAGAATGGAATCAAAGTTAACTTCAAAATTAGACACAACATTGAAGATGGAAGCGTTCAACTAGCAGACCATTATCAACAAAATACTCCAATTGGCGATGGCCCTGTCCTTTTACCAGACAACCATTACCTGTCCACACAATCTGCCCTTTCGAAAGATCCCAACGAAAAGAGAGACCACATGGTCCTTCTTGAGTTTGTAACAGCTGCTGGGATTACACATGGCATGGATGATCTCTACAAATAAAAGCTTGATATCGAATTCCTGCAGCCCGGGGGATCCCATGGTACGCGTGCTAGAGGCATCAAATAAAACGAAAGGCTCAGTCGAAAGACTGGGCCTTTCGTTTTATCTGTTGTTTGTCGGTGAACGCTCTCCTGAGTAGGACAAATCCGCCGCCCTAGAATCGAGTGGCGCCTGCAGACGTAAAAAAAGCGGCGTGGTTAGCCGCTTTTTAATTGCCGGACGTACGATCGATGCCCGGATGATCCTGACGACGGAGACCGCCGTCGTCGACAAGCCGGCCATTTAATTAAAAAGTTAAACAAAGAAATTATTTGTAGAGGGGAACCGTTGTGGTCTCCCTGAATATCTTATACGAGCCTTATGCATGCCCGTAAAGTTATCCAGCAACCACTCATAGACCTAGGGCAGCAGATAGGGACAACGTGGTGTTAGCTGTGCTCGAGGTGAAGACGAAAGGGCCTCGTGATACGCCTATTTTTATAGGTTAATGTCATGATAATAATGGTTTCTTAGACGTCGAGTCTTACGCCCCGCCCTGCCACTCATCGCAGTACTCTAGAAGCGGCCGCGAATTCCAGATCATCCTTAGCGAAAGCTAAGGATTTTTTTATCTGAAATTCTGCTGCGTGATACGCCTATTTTTATAGGTTAATGTCATGATAATAATGGTTTCTTAGACGTCAGGTGGCACTCGAGTTGATCGGGCACGTAAGAGGTTGCCAACTTTCACCATAATGAAATAGAATCACTACCGGGCGTATTTTTTGAGTTATCGAGATTTTCAGGAGCTTCAGAGCTAAAATGGAGAAAAAAATCACTGGATATACCACCGTTGATATATCCCAATGGCATCGTAAAGAACATTTTGAGGCATTTCAGTCAGTTGCTCAATGTACCTATAACCAGACGTTCAGCTGGATATTACGGCCTTTTTAAAGACCGTAAAGAAAAATAAGCACAAGTTTTATCCGGCCTTTATTCACATTCTTGCCCGCCTGATGAATGCTCATCCGGAATTTCGTATGGCAATGAAAGACGGTGAGCTGGTGATATGGGATAGTGTTCACCCTTGTTACACCGTTTTCCATGAGCAAACTGAACGCTTTCATCGCTCTGGAGTGAATACCACGACGATTTCCGGCAGTTTCTTTACGCGTGCTGTTCGCAAGATGTGGCGTGTTACGGTGAAAACCTGGCCTATTTCCCTAAAGGGTTTATTGAGAATATGTTTTTCGTCTCAGCCAATCCCTGGGTGAGTTTCACCAGTTTTGATTTAAACGTGGCCAATATGGACAACTTCTTCGCCCCCGTTTTCACCATGGGCAAATATTATACGCAAGGCGACAAGGTGCTGATGCCGCTGGCGATTCCAGGTTCATCATGCCGTTTGTGATGGCTTCATGTCGGCAGAATGCTTAATGATTCCAGACAGTACTGCGATGAGTGGCAGGGCGGGGCGTAATTTGATATCGAGCTCGCTTGGACTCCTGTTGATAGATCCAGTAATGACCTCAGAACTCCATCTGGATTTGTTCAGAACGCTCGGTTGCCACCGGGCGTTTTTTATTGGTGAGAATCCAAGCCTCGAGCTGTCAGACCAAGTTTACTCATATATACTTTAGATTGATTTAAAACTTCATTTTTAATTTAAAAGGATCTAGGTGAAGATCCTTTTTGATAATCTCATGACCAAAATCCCTTAACGTGAGTTTTCGTTCCACTGAGCGTCAGACCCCGTAGAAAAGATGAAAGGATCTTCTTTGAGATCCTTTTTTTCTGCGCGTGATCTGCTGCTTGCAAACAAAAAAACCACCGCTACCAGCGGTGGTTTGTTTGCCGGATCAAGAGCTACCAACTCTTTTTCCGAAGGTAACTGGCTTCAGCAGAGCGCAGATACCAAATACTGTTCTTCTAGTGTAGCCGTAGTTAGGCCACCACTTCAAGAACTCTGTAGCACCGCCTACATACCTCGCTCTGCTAATCCTGTTACCAGTGGCTGCTGCCAGTGGCGATGA
+
'''((&$##$$'**-+,894555;?>:<?BE756A@AA@B;6'&%%%$%$#$%./1JJJEEECCDBFDGJGFFEJHFJHEBBEHG;999<<;;;1))/250?@GJEJHJGFFJJJGJJIGGEGEIJGC1)((,...-&&&%+0&'20>@EJJIFFBDCECEDDFA@@AGEFGIJJGJEJJJFEHGIBD?><CD4334EHFH<;<=557B<@8664*'&')JJIJFD56.-***&&&''(-69:EEF=JG6666FJDJCBEEHJJJJJJIJHGFDGJJJHJFJJFJGJJGJIJJJB@=5222DA>>???3001<?CD@JJHA==>CAHGIJEAA@@JFEFJCA-,+))*,,+**<EEEJJHGJEFEEDGJJB@=-,,-CGFD688:3FCHJJHIGJJGIJJCBCF554332:95..++,&%$$'--011>=1<BEGJJIJHFJFBDDJJJAADDGCDEICDB@.../((()-.'''('%%##((,../--.8;86545<<00.-.-655<<>>BDEGHJJHA@@AJJ732-*)/879:>??BCJEEIJJJIFJDB>?C7<>;=C@.--,@ABJFECDDGGJC43300.)((&&)&())74//..1022<;4BCIEJGGFG>>899;?AB??=3222/,,,112/-*)1..,,0)*)'(((())*/0./.-10*)),''&+)))'2346CB>BB?<;<=....211335::AAA<7777<602:?>*('(())&&''+*))(+02ADD@?@@CCADDC<;<7777D>;7666?DA@AA>=5,++)))(('))(**79993223788;:889*****)('((9=@CB@=??=GDDJGFHDDDGGCEFDJEDECDBCFEBGDA@CB>52175.....3123;<:<?>@>>@=7777EFDBBB(''$'&+,(%&.134333.*&&&&++++*)&&&(*(')***+''(&3566=FHECDDCA6*;8B>AB:98545IE???@HHEDGDDCECBBAABB<<224/./?:::>==@@ABDECCCFJJBB@>:*))())),=B>=::>JJG6666AHDFG77EAJJFGDEFJGD@@@A99BIFF?>>>CDCFIEJGHBCBCJFJECGHGJJEJGDA@@A=<==H@@@@HFFFEFEJHFEBCD??>>@A=;;7*''&,)('(+++,8:FCCCCDCEGF@?9999@BABDDHJBA8/48'::<EECDCB;5500@>FAB///655////0:8:;EEFCEED@@>@JDGHJCHEEDBC??ABJJHJJGHDDGJCBAADIEEHIDECEGJJJCEDCJEBBCCB???@EEFJJFFDEBHD=@>E?*()+,***+.-,4++)*-***+/=>>CBBEBEHDHHHDECCIHJJ===<@?ADBFBBE@A@??@CCAA@@CDCJJHHJHJ:::JHBBA?55=5:9:98555@87666:?GJ@32222@>>?>@@?CB110258:;899A:<<<B@?@>>>AD@ADCDJGEJEJJJJDBB87472<ABJJJFEFD@ABAJHEEJBCAHGAFGJJJJJIJJJJJGBGBHEEDJ??>@HI<D:=>3.8669F988A?===<??EI@9543.///?@ADFEE=<>;=>4557<64411@CDAGEEC@CEJEJHHDE>F>==89779:ABDBC89?@DAABBCJJC6558DDJJIJIHJJGJJJJIG?7H<<>JJGJJJJJDEFJIGJJJJIJJ<<;=FFJJJJFJJJDEJJDGEJJHIJ6666@=<<BJ4110/-...00.123434<01000*521-1((()AIIGCDDCCA@D>==@000JJB@FDJJEDGFGJHG90/<:7888AJGJBB@>@?IIJGD87:9ADGJJJDCDCEJJFJDIJJGHEHJFJIJJJJJJGJHFJDF>9899;;;<<;1/*(()(((??@CFJJJHIJHGJGGG@?@AJHJFFEFFJJ:,***&&&()645558HD?>>8HF?A:;4--@;0+22214('',0<;<;(<48<;A>;;:<;<+5+*1358)(''788;999?>B>JGFDBAFGJ@>=DHCJJJGGE@@@@JJJ?@?@DE;77:=?--/01111&&&''''*14,,,,CCJJJEJGGIHJJJIIJJJJHJJJHJHJHFEJJJGIJFJGJHJJJJJJECBFJGJJJJEDEJJGJGGJHIJGEJJGJJJJ5444F<;J44455EB;999>;;;CFHGGCBBDEFFJFJJJGJJIEJHJJIFBDA@AJHFJIJHHBB=8:<=;:4///.-,--887:<;=@DB@>23=A@:68FACFCGFJHIGJJJBBB50....;JJJGDFCABBGJJJJJJGIJIJJJJJJJJJJJGHGJIJDCDCIA>7&&+,,>+***@GJJ@AB@EB?@CAECC>>>?00/14322))9?1...HCFIJJGGJHJIJJ?<;=42''1'(A?@?CJGFFJJDIEHHFGG7666@@EA>>>=>@B>7443,,30-&&'''%&&'')+145&&'=9;7..0=EFJJJJJJDHEADCCFJIJGJJFJGHE?>>AJJHGA>?99JJFHHCAAAHHDHJJJJJGIJJJJJJJJJFJJBDFEHEIGFJGDCC=90/.--0.../>=@FJEJFIECEJC@JFFD>;9=6223238E;889;??;;;;@@BFFHIJJJJJGEFJEFJJEJGF<<;B@=@?42//,14666DDJIJGHGBDDEJJJHFEJIIIFFJJHGJHFHJEHJJIJHJCBBBJHFJJJ=<76;;EJJGFFAA>>A@AJJJDDDFJIIJJHJGDB7B,,,//.4::9:?<642--(-3>DDFFFJHIHEIEEJABA?B@AJAA@BDHDEJIHGH;8/+*&&'')*+''&'++,133:AFA@E;=EGGGGJCEDEJEEGFHF====>=B@ACFHHE?../9CDIEDGGJGGJJFGEDJFFDHJ><=<A:88895445>AAAHJJFIEBFJ?>>>?I888JJGHJJJGJJHGHEDB<666622<<EEGJJFJJGJHJFCIJGHJH?<;<<GFDEHCAAEJGJCIEJGEHJJJGJJFEJFHGJJFJHJJJJHFFEGG7666@611=>JJJJJGJJDDAABJIJC<<----/*&&'(../0766985683233++'&%'&(''&++.0012JJH>===EJHDJJJJFGDJJJJFA?A@?@AJJCCBBJJA===A?=;:?==JHJHEIH<4333EGHGGJIJFGEJDCDJJJFJF::::JI?JDGFFJJJJJJJHJJJJIFJJFJEHHGJJGBAABDGI87667@DB;;;;<>?>??AA@?ABEHJGDC@AAEFJFJIJGEGD>?CDBC@=9=C<<=CBHJGJGGJJJJGIECJFIJJIJJJJJJJHJIGJJ=-(((AIF<::1-,-=@EEJJDDECIIHJEJIJJJJJJGHIJIFEJJJJFJJJJIICEDGJFJJ8888JFJJJIHEIJ==5,*31/.&&''**+,,8985-+++)89FFF<;:><@?B97,***45('''101345556F??@J<88=DIJJJGIHJHDJIIIJJJIIJGEJF<<9.)'&&..5=;>>A@CFHEJGJJJFHDA@DIICFGEJJJJJHDFCIC5***.*((&&&''+)((-.;?@=<;;6716?;EFFGFDGCFGECBBDCGGFFFJJI=<94+..09:8998;<1111276?@@FCBAEDJFEADFJJH;;66;<EIJF635:::?CFFHHDGECJ@@@99:.--&%
@Glass_F3P_7_D3_6_20_45
TCGGGACACGAGACGCGCGAGAGGGGACTTTCGAGGGGGAAACGCAGCGATATCTTATAGTCCTGTCGGGTTTCGCCACCTCTGACTTGAGCGTCGATTTTTGTGATGCTCGTCGGGGGGCGGAGCCTGTGAAAAACGCCAGCAACGCGGGCCTTTTTCGTTCCTCACCTTGCTGGCCTTTTGCTCACATGTTCTTTCCTGCGTTATCCCCTGATTCTGTGGATAACCGTATTACCGCCTTTGAGTGAGCTGATACGTTTCGCCGCAGCCGAACGACCGAGCGCAGCGAGTCAGTGAGCGAGGAAGCCTGCATAACGCGAAGTAATCTTTTCGGTTTTAAAGAAAAAGGGCAGGGTGGTGACACCTTGCCCTTTTTTGCCGGACTGCAGCGGCCGCTACTAGTAGACCGGCTAGCGTCGAGTTCACCTGTTTTACGTAAAAACCCGCTTCGGCGGGTTTTTCTTGGTCATCGAGTGATTACAAAGCAAGCAAAGAAAAAAGGCGACAGATTACTCTGTCGCCTTTTTTCCTGACTCATAACTTAGGTGGCGGGCTAGCGTCGTGGTTTGTCTGGTCAACCACCGCGGTCTGTATCAGTGGTGTTACAGTACAAACCCCGACGTGCACAGCTGTCACCGGATGTGCTTTCCGGTCTAATAAGTAGTGAGGACGAAACAGCCTCTACAAATAATTTTGTTAAGAATTCATTAAAGAGGAGAAAGGTACCATGAGTAAAGGAGAAGAATTTTTCACTGGAGTTGTCCCAATTCTTGTTGAATTAGATGGTGATGTTAATGGGCACAAATTTTCTGTCAGTGGAGAGGGTGAAGGTGATGCAACATACGGAAAACTTACCCTTAAATTTATTTGCACTACTGGAAAACTACCTGTTCCATGGCCAACACTTGTCACTACTTTCGGTTATGGTGTTCAATGCTTTGCGAGGAATTACAATCATATGAAACAGCATAGACTTTTTCAAGAGTGCCATGCCCGAAGGTTATGTACAGGAAAGAACTATATTTTTCAAAGATGACGGGAACTACAAGACACGTGCTGAAGTCAAGTTTGAAGGTGATTCCCTTATTAATGAATCAAGTTAGAAGGTTCTTGATTTTAAAGAAGATGGAAACATTCTTGAACAAATTGGAATACAACTATAACTCACACAATGTATACATCATGGCAGACAAACAAAAGAATGGAATCAAAGTTAACTTCAAAATTAGACACAACATTGAAGATGGAAGCGTTCAACTAGCAGACCATTATCAACAAAATACTCCAATTGGCGATGGCCCTGTCCTTTTACCAGACAACCATTACCTGTCCACACAATCTGCCCCTTCGAAAAAATGTAACGAAAAGAAGGAGCCCACATCGTCCTACTTTAGTTGTAACAGCTGCTGGGATTACACATGGCATGGATAATCTCTACAAATAAAAGCTTGATATCGAATTCCTGCAGCCCGGGGGATCCCATGGTACGCGTGCTAGAGGCATCAAATAAAACGAAAGGTTCAGTCGAAAGACTGGGCCCTTCGTTTTATCTGTTGTTTGTAGGTGAACGCTCTCCTGGTGCGGACAAATCCGCCGCCCTAGAATCGAGTGGCGCCTGCAGACGTAAAAAAAGCGGCGTGGTTAGCCGCTTTTTTAATTGCCGGACGTACAATCGATGCCCGGATGATCCTAACGACGACGGAGACCACCATAATGACAGCCGGCCGTTCATTAAAAAGTTAAACAAAATTATTTGTAGAGGGAAACCGTTGTGGTCTCCCTGAATATATTATACGAGCCTTATGCATGCCCGTAAAGTTATCCAGCAACCACTCATAGACCTAGGGCAGCAGATAGGGACGACGTGGTGTTAGCTGTGCTCGAGGTGAAGACGAAAGGGCCTCGTGATACGCCTATTTTTATAGGTTAATGTCATGATAATAATGGTTTCAGACGTCGAGTCTTTACGCCCCGCCCTGCCACTCATCGCAGTACTCTAGAAGCGGCCGCGAATTCCAGAAATCATCCTTAGCGAAAGCTAAGGATTTTATGCTGAAAATTCTGCCTCGTGATACGCCTATTTTTATAGGTTAATGTCATGATAATGATCGTTTCTCAACGTCAGGTGGCACTCGAGTTGATCGGGCACGTAAGAGGTTCCAACTTTCACCATAATGAAATAAGATCACTACCGGGCGTATTTTTTGAGTTATGCAGATTTTCAGGAGCTAAGGAAGCTAAAATAAAGTCACTGGATATACCACCGTTGATATATCCCAATGGCATCGTAAAGAACATTTTCAAGGTAACTCAGTCAGTTGCTCAATGTACCTATAACCAGACCGTTCAGCTGGATATTACGGCCTTTTTAAAGACCGTAAAGAAAAATAAGCACAAGTTTTATCCGGCCTTACTTCACATTCTTGCCCGCCTGATGAATGCTCATCCGGAATTTTCGTATGGCAATAAAGACCGTAGCTGGTGATATGGGATAGTGTTCACCTTCTTACACCCGTTTTCCCATGAGCAAACTGAAACGTTTTCATCGCTCTGGAGTGAATACCACGACGATTTACGGCAGTTTCTACACATATATTCGCAAGATGTGGCGTGTTACGGTGAAAACCTGGCCTATTTGCCTAAAGGGTTTATTGAGGAATATGTTTTCGTCAGCCAATCCCTGGGTGAGTTTCACCAGTTTTGATTTAAACGTGGCCAATATGGACAACTTCTTCGCCCCCGTTTTTCTCCATGGGCAAATATTATACGCAAGGCGACAAGGTGCTGATGCCGCTGGCGATTCAGGTTCATCATGCCGTTTGTGATGGCTTCCATGTCGGCAGAATGCTTAATGAATTAAACAGTACTGCGATGAGTGGCAGGGCGGGGCGTAATTTGATATGGAGCTACAGCTAAACTGCTGTTGCTGATGCAATTGAGTAATGACCTCAGAACTCCATCTGGATTTGTTCAGAACATTGGGCGTTTTTTATTGGTGGAATTCCAGAGCCTCCAGCTGTCAGACCAAGTTTACTCATATATACTTTTGATTGATTTAAAACTTCATTTTTTAATTTAAAAGGATCTAGGTGAAATCCTTTTTGATGATCTTTAATAACCAAAATCCCTTAACGTGAGTTTTCGTTCCACTGAGCGTCAGACCCCATCAAGCAATTCAAAGGATCTTGCAATCCTTTTTTTGTTTCGCGTAATCTGCTGCTTGCAAACAAAAAAACCACCGCTACCAGCGGTGGTTTGTTGCCGAAATAAGAGCTACCAACTCTTTTTCCGAAGGTAACTGGCTTCAGCAGAGCGCGGTACACCAATGCTCTTCTCGTGTAGCCGTAGTTAGCCACCACTTCAAGAACTTTCTGTAGCGCCTACATACCTCGCTCTGCTAATCCTGTTTACCAGTGGCTGCTGCCAGTGGCGATAAGTCGTGTCTTACCGGGTCAGACTCAGACCAATCCTACGGATAAGGCGCAGCGGTCGGCTGAACGGGGGGTTCGTGCACACAGCCCAGCTTGGAGCGAACGACCTACACCGAACTGAGATACCTACAGCGTGAGCTATGGAGGAAGCGCCACGCTTCCCAAAGGGAGAAAGGCGGACAGGTATCCATG
+
$$%%')&$$#$$$$$%'(''(()3442))),(''&(-:HHC><+*(%%$$))/...*-77::>;>99779AHDEEIGJJHIJFGJJFHGGIJJJF@@?>BDGAADBCJHHC;;/*&'?===:977742,)'),1:=<;:10025771112+,/*-//5-,,.*10-+..12./,*)++-..006667;<=7<=5588<GFIEHJJEJJEIJHFJIHJHJHJJJFFJIEFIFDIIJD>>><B7&&&-+,,24444))(())()/2=DFJFFGIIFDBCD??@@FA=>>@JGJF<:;<ABC733CCI@<<<AA@?DDEDEJDEEJECECGBEF.---AFGEGIIHCEGFDFJJHIEJJJGJJJDDDDB>8>>::974>>-+)''07==DBACBJJGEJGDJC*)))))(&&'-00/246840/0;5>BCCBB===552234<B@==?<===;777940--**.%%&%**''&'***9DEDECBBABDFC>=9;:<=88;@HIEJGBCBBIJJHEFFFGJJHA@<:*?=BF20//0<?::;99864225<JIHABBBEH??>=767444<G:87789<>CCBD222)))('''%$%$%&))-0122212*))*+((258;@@CBGHJFJIFHFHJJJFIGHJJHHDE888D@C??@;;((()++-(((%&&*&&+))*-.--.5+)))BFGHGJJIFJGC=-;AHFDJ;243.?BEBGEDHIJJJJJ=B;34.*(()+,05-,-.000''(29689EEHIFIJIJJJJGJJJJJJJHIGGIJJJFHGJIJJGDF))))DEJGJJF55B??><433@76568BAFHEJFJIFIJJGJJHJJJIGIHGJJHJJJJJHGFGB;@B=IJHIF===>DGIFGE@ADFIJJJEFFHFJHGJFJJJHJFHHJJHFHGGEHGGGJ?;;7/)))<BBGIFJJIJJJJEDDBC53(&')*,+,((())*33;<;;?JJ6558<,++,0+4<A==9999:98;:;<=A?9;;<JFBAAAJCB?<?9D?DDFCEFGFCGD?5/,+5;@?:980026>7666<<???@A8788I;7741,+,,++-,.7A?>**)&%%&(1&(('44---0.+*++1&%%)(<:;::=<??@EF>>@GJGDCDEGDGIE877//-((/238:8?EBJJJGHJJIJJGGJJIJJJJJFIJJJDE><<=58888=,+++*///BAJFAGHGJIJJJIJHJIJIJJGJIJJIJJGJEJJJIJFHJJJJJJJFJFFIJJIJJJJJ????GJ?==<?@>>>?FI>>>?DBFH>=:22373EJFHFHJJJIF@C?@BA1>>>>ACFJJEGHGHFJHHHEJJFFGFJJGFJHJJIJ>:9;='*)*2-+))))())0229>;6,((-.--.-/+++,.*+-(''(,*+-/15;;>FDEFCACGIJJJJHIDDBEFHJJDCC@@)))+<54///-....2>5//0-.////65550**5>=<;;8>8>AGHB=>DIFJHJJJJJFGGIJIJGEJJHIEHFFIE333HD=;;?A9))((--3889AG=;:44667//2*355;::>>>EAD=@BB@=...08877211/4113.**''&&&-('')+*()*)..18006:CFBABBJJJFFDDEEJJJHCE335GEEJJJEDEEGGJGJGFDD>@@81112276:=>@@@ABBC;:////445002/+/.9999:AA***()'''(*03566:&&&&'$$$&'))**-+.*-+++'&&&&'*@@=:;7<>AEFJJEFEGGEFJG::=B?:IB>A;;<8820003.-1256EEJJBB7577ACIFHJIJJJHF<;876..01368420,++-9>FJFJJJJEHJJECIJE==<@@200&&&%%%**?E><<<FFJHGE@==>ABEABFC??@CJHJDID988<>CBHGEJICCHJIJJJHFJDGJJGJIGHFIHJJJGHB1,+++CHDD>>>))))6($$#&%3%%%&+-,-0(---630/22@BC>8-&&%%&((+-,,,/100//24>FHDJEHJ?=@FG1000D8889DJGECD;HDJIJJJJIBCA?=703454((((6;CFBB=>>:723<<=CEIHHDCB@@HJJJGIDHIJHJJJFJ@?>>?F)))&&%%&&&*+.*+001A9889AEJJEEB6556<=5444---*23,,,-7>??JFJCC:::EGJJJJIJHJJFJJJJB76=66@@?@DFGJJJJJJEJEDJB;::;@=9(&$$%(()(((),,,((++++-)(&'%&//-'&'-+++-13ACGDEBBDBCJFFIHJHJJIJHJFC@>A;;651'&%%(<AA@:999J0...*('(+*'%&()*+,548;7677>C999:>=864525111238++++8;;BFCBEDD6;@DIJJJJJJHJHJFJFHHJJGEJJJJJGJJHJJHJHJJJJFIB21//88()'().5<BD@DD=FGJ@A@CJHJCA@CCFE9881/-..-0112)'&%%%'+***(((0,)(()'&&(-0531242-..=DHCCB6432540800*'%%&'''---/.1**322331.-*2/,,02445599:>?FEIDHE<;;<??==;8711116/--.2..-./99455=>:<@ADIJJCJIEA@5-*,--+&&&'139:7<==C@CBGIF<796*77../((((+;;E?EDDECA=91///++(+.&'*-2*'''((**)**+234:;65.--,4-*+,**/0<DG?>>@JJJHFDEBCBB?BB=>;9::998:9677('''-,,*%&*-60.(''0:;CBBA<E=<DBCABDEDEJJGIIIEJFJFJJHJGJCCD<>??EIDBBDHGFEF>,***2221//128><1//0338:<=>DJEB@@@<<<=?866201833223+)*.2005.--.@??4334;HJIFFJHJGHJHHF::::DCBBAA43-...+'%%)*'''(+&%$$&'&&&%$%%%%&.)'''(>DI====?100155=:84457=99?@C9982/-+-/(&&$#$;4444;=A<:1...,*))**''&'(())*++12399:=;;<CEAJIFFJJDDCDEJJIDG=;=@8'&&)54000/899555,11127=A974;96:9:865621249:332/.--../13---%%%'&%%$%((-,-/+1JA::55:28CAA843348A7323680/1157;99500--157)(''&$%&&*)&(,/1+('')+&*/018=<9>;>=94-+,,-.224485555;98685FCDDEB>?CFCDCEFJGFEGDDDDHHCEJCBCCJB<8122/(&)()))878:;>>?@CEDBBAAF<;244:GCDGFH=<<<?A@@C;444431,+))(&%)+-028866;34*''(@CCBB5.&%%&&(()***'''&(((('(&'++&)**)(*&'77@A??@ACJFDHGFGEFJGFJIJGJCA.*<=IJHIFJJJB@426'9=>DGE@>333:<<=;::<A779331.(%%%',+%%&()&&'&%%$%$$'))((*,68555588654,84348:::B?543)))+<@ACDJJFGDCA?=C=<=CJ>==>3222:++++41487:6..8/./552?BIDEFCACDECD<.-9-+.-**+107:<>>=:B4447FEGDCDFGHG666654343/+)'%$
@Glass_F3P_7_D3_6_20_46
CACTATTCAGCGATGAAAACGTTTCAGTTTGCTCATGGAAAACGGTGTAACAAGGGTGAACACTATCCCATATCACCAGCTCACCGTCTTTCATTGCCATACGAAATTCCAGATAGCATTCATCAGGCGGGCAAGAATGTGAATAAAGGCCGGATAAAACTTGTGCTTATTTTTCTTTACGGTCTTTAAAAAGGCCGTAATATCCAGCTGAACGGTCTGGTTATAGGTACATTGAGCAACTGACTGAAATGCCTCAAAATGTTCTTTACGATGCCATTGGGATATATCAACGGTGGTATATCCAGTGATTTTTTTCTCCATTTTAGCTTCCTTAGCTCCTGAAAATCTCGATAACTCAAAAAATACGCCCGGTAGTGATCTTATTTCATTATGGTGAAAGTTGGAACCTCTTACGTGCCCGATCAACTCGAGTGCCACCTGACGTCTAAGAAACCATTATTATCATGACATTAACCTATAAAAATAGGCGTATCACGAGGCAGAATTTCAGATAAAAAAATCCTTAGCTTTCGCTAAGGATGATTTCTGGAATTCGCGGCCGCTTCTGACGAGTACTGCGATGAGTGGCAGGGCGGGGCGTAAGACTCGACATTCTTAAGAAACCATTATTATCATGACATTAACCTATAAAAATAGGCGTATCACGAGGCCCTTTCGTCTTCACCTCGAGCACAGCTAACACCACGTCGTCCCTATCTGCTGCCCTAGGTCTATGAGTGGTTGCTGGATAACTTTACGGGCATGCATCAAGGCTCGTATAATATATTCAGGGAGACCACAACGGTTTCCCTCTACAAATAATTTTGTTTAACTTTTTAATTAACGGCCGGCTTGTCGACGACGGCGGTCTCCGTCGTCAGGATCATCCGGGCATCAATGAGCTTGCATCCAGCAATTGAAAAAGCGGCTAACCACGCCGCTTTTTTTACGTCTGCAGGCGCCACTCGATTCTAGGGCGGCGGATTTGTCCTACTCAGGAGAGCGTTCACCGACAAACAACAGATAAAACGAAAGGCCCAGTCTTTCGACTGAGCCTTTCGTTTTATGGGATGCCTCTCACACGCGTACCATGGGATCCCCCGGGCTGCAGGAATTCGATATCAAGCTTTTATTTGTGAGGAATCATCCATGCCATGTGTAATGCAGCAGCTGTTACAAACTCAAGAAGGACCATGTGGTCTCTCTTTTCGTTGGGATCTTTCAAGGGCAGATTGTGTGGACAGGTAATGGTTGTCTGGTAAAAGGACAGGGCCATCGCCAATTGGAGTATTTTGTTGATAATGGTCTGCTAGTTGAACGCTTCCATCTTCAATGTTGTGTCTAATTTTGAAGTTAACTTTGATTGCGTTTGCTTTGTTTGTCTGCCATGATGTATACATTGTGTGAGTTATAGTTGTATTCCAATTTGTGTCCAAGAATGTTTCCATCTTCTTTAAAATCAATACCTTTTAACTCGATTCTATTAACAAGGGTATCACCTTCAAACTTGACTTCAGCACGTGTCTTGTAGTTCCCGTCATCTTTGAAAAATATAGTTCTTTCCTGTACATAACCTTCGGGCATGGCACTCTTGAAAAAGTCATGCTGTTTCATATAATCTGGGTATCTCGCAAAGCATTGAACACCATAACCGAAAGTAGTGACAAGTGTTGGCCATGGAACAGGTAGTTTTCCAGTAGTGCAAATAAATTTAAGGGTAAGTTTTCCGTATGTTGCATCACCTTCACCCTCTCCACTGACAGAAAATTTGTGCCCATTAACATCACCATCTAATTCGACAAATTGGGACAACTCCAGTGAAAAGTTCTTCTCCTTTACTCATGGTACCTTTCTCTCTTTAATGAATTCTTAAACAAAATTATTTGTAGAGGCTGTTTCGTCCTAGCGGACTCATCAGACCGGAAAGCACATCCGGTGACAGCTGTGCACGTCGGGGTTTGTACCGTACACGCTTGAGACCGCGGTGGTTGACCAGACAAACCACGACGCTAGCCCGCCACCTAAGTTATGAGTCAGGAAAAAAGGCGACAGAGTAATCTGTCGCCTTTTTTCTTTGCTTGCTTTGTAATCACTCGATGACCAAAAGTAAAAACCCGCCGAAGCGGGTTTTTACGTAAAACAGGTGAAACTGACGCTAGCCGTACTCGTAGCGGCCGCTGCAGTCCGGCAAAAAAGGGCAAGGTGTCACCACCCTGCCCTTTTTCTTTAAAACCGAAAAGATTACTTCGCGTTATGCAGGCTTCCTCGCTCACTGACTCGCTGCGCTCGGTCGTTCGGCTGCGGCGAGCGGTATTAGCTCACTCAAAGGCGGTAATACGGTTATCCACAGAATCAGGGGATAACGCAGGAAAGAACATGTGAGCAAAAGGCAGGCAAAAGGCCAGGAACCGTAAAAAGGCCGCGTTGCTGGCGTTTTTCCGCCGGCTTCGCCCCCCTGACGAGCATCACAAAAATCGACGCTCAAGTCAGAGGTGGCGAAACCCGAGCAGGACTATAAAGAATACCAGGCGTTTCCCCCTGGAAGCCCCCTCGTGCGCTCTCCTGTTCCGACCCTGCCGCTTACCGGATACCTGTCCGCCTTTCTCCCTTCGGGAAGCGTGGCGCTTTCTCATAGCTCACGCTGTAGGTATGTTCGGTGTAGGTCGTTCGCTCCAAGCTGGGCTGTGTGCACAAACACCCCGTTCAGCCCGACCGCTGCGCCTTATCCGGTAACTATCGTCTTGAGTCCAACCCGGTAAGACACGACTTATCGCCACTGGCAGCAGCCACTGGTAACAGGATTAGCAGAGCGAGGTATGTAGGGCGGTGCTACAGAGTTCTTGAAGTGGTGGCCTAACTACGGCTACACTAGAAGAACAGTATTTGGTATCTGCGCTCTGCTGAAGCCAGTTACCTGCAAAAGAGTTGGTAGCTCTTGATCCGGCAAACAAACCACCGCTGGTAGCGGTGGTTTTTTTGTTTGCAAGCAGCAGATTACGCGCAGAAAAAGAAAAAGGATCTCAGGATAGCTTGATCTTTTCTACGGGGTCTGACGCTCAGTGGAACGAAAACTCACGTTAAGGGATTTTGGTCATGAGATTATCAAAAAGGATCTTCACCTAGATCCTTTTAAATTAAAAATGAAGTTTTAAATCAATCTAAAGTATATATGAGTAAACTTGGTCTGACAGCTCGAGGCTTGGATTCCACCAATAAAAAACGCCCGGTGGCAACCGAGCGTTCTGAACAAATCCAGATGGAGTTCTGAGGTCATTACTGGATCTATCAACAGGAGTCCAAGCGAGCTCGATATCAAATTACGCCCCGCCCTGCCACTCATCGCAGTACTGTTGTAATTCATTAAGCATTCTGCCGACATGGAAGCCATCACAAACGGCATGATGAACCTGAATCGCCAGCGGCATCAGCACCTTGTCGCCTTGCGTATAATATTTGCCCATGGTGAAAACGAGGGGGCGAAGAAGTTGTCCATATTGGCCACGTTTAAATCAAAACTGGTGAAACTCACCAGATGGCTCAGACGAAAAACATATTCTCAATAAACCCTTTAGGGAAATAGGCCAGGTTTTCACCGTAACACGCCACATCTTGCGAATATATATCAAGAAACTGCCGGGAAATCA
+
2-,.&%$#$%(,36:;<>CBAJHJIJGJJJHJJFEJIJEJJJIJGEJHJJJIFHJJJGJJJIIHHDGGA?JJIHIIJJHJJJGJ=;;6225/78A@JJJJJJGJIGJJA;('')'')7:>;BDDCFEIHJIJIJJJJJJJJHJJJHJGJHIECBG?9999=633445566677?=9:>4FJJJJJIJIGIJJJJIJJJIJIJJ?=<=CGEEEFHIJIJJJJJJEHHFJBB?@@DDGEJFJGJGJJJHHJJJJJJJGJJHJJJJJIIJJJJHFJJJA@AEJJJJJFBIFFEEEJJJHJIJIJJIJJFGIJFJGFEHFFDDAACCH;;;DJIJJJGGJJIH?1111=<87,+,,2113./<EJJJIIEJJIIGJJ8888JHJHGBBCAD@@CAGEGJIEJJGJJJJJGFHIJJJEEHJHIA;////GFJFICEBEJJJIHJFFJJIJEEDDFIIJJJGJJJIJGGIJGHGJEJIEJJIJHFGIJJJEJJJJHJHJJJHJJGJHF>==76:.,,-216BCEIGJGIJJIJJJJJIJDGJGIFFI@?@?JJGIHGEFJ::98=>?2110./+*+'%%15;;;:===>7778IFIGDFEDECHI>?764522,)**,++()+)+5:::BDCCBCGFDCDEEIHEGEGHFHIGJIJJGJIFGFIHEFGJJFFGEFBBAAAAEEFEJJHDBBEC@<778IFHEHJEBI;;;555597776A@860/067))23711179;994457>BDCIGDFEIHJECGGJJJDBDFGHDE;:+*'%&(,(%&&('.',,,,31334BDGCEGJJEAC@ABCJIJJHDCCDFIJJJEEJGIHJJIFGBFEJGJJJB??>?=>>D===ACACA>??===)))()))++-25:<=9888:<8788@AFBBDB5'''(('%$&%&''('%%%&(('''((/66557:?<::;<CBCECD:94788::;<===>>;;923=@;774555;>>=;==@;:7.-),)(()..766:100021100.02-9=?;>>?CIFHEFJEFFCBEEH===>EFJJJFA>==>41.--077611354-...8<('##%$(**+)*1)((((02;;99;<@775<5355::77:<CC;9:=CFJJGDEDCECCEHFGIJJEGGGGE3322***)000=ADFFGJFGJE?..-)))2:==EJJCBCCA@BBFBBCDCDCEIJDHFIFAA==>666799981118:;B?<<<=410A?>=>=;;;;><::899999997778<<<<;:;;;::;>=>9:9:<>??=<21115659::===?888??::988989::;;;;87511:;;:621121.)0;;;=:987789:;:99977>==65477899977=75.-.*''')'&$&*.29::999:;=;;:6666655666889:::776677765666644468779:9;9987898::::999;>:87678<<0-7699;;;:6667:<;::8<:30//0112202;87787666777889/89;::;;9979:<;;:64446888:965566;73446:;:<?<?<;<;::9611269:==;;:7665553456;2///455556885666;:98996565688;:65558731/.014588654452000177795633445577543440005965445455566755557877868:8766566688==<97433377877755567776567676788:<<3///1556788552214=/<;;9:;9679;:86667777977855558997543444445777777534-***-0.)1123535988544455544522348888886<;9;;:4333332357=;<''224825443336566566654454543456400/..3665564---..&&%)6;DIFDF@?===<7<;@EFFBBBAGIDGHEHF===>?=70/006<==EJIHJJGJJI??>?43(())('*+/1=CEEF;;;<<7///77=4113<783332221145439;<;<5<<AJJDJ2222EJJF?ABJJJEJJGJED>=AFACDDJI<;/.-,230==:99<7;;?AHJEJHGIFHJHJIHJJJFHHEFEIJJHDGJJHCJF?>42233FCCA><::4/.00DBDJDBCDFICDJJIJHFJDD5334.+)*--,,0>>>AJJJJJDGEBC@D=>?BJGJJCJGFFHJJJGIHJJJJJJGEGJGE7?AEJGJBC?>DEJIFBBEJGJFEDDIJHGJGJJIJJJJHJJHIJJGFHCBB?DAA;:;;=<=AJFHJIFJJEJFIJJIJJJGJJJIEIFGCB>?A,+++E@AGGIJHJJJJJJGJJJJJJIJJJJIJJGC1000,**3:JJIBCB?A321.,-)*=9:B@?;;=@888@@>9)))*177><<8((*(8=<C>C>=>IHCCD7879?@@EAAADIE@@9@/+))&&&&00,,17=;AEE@@BJJJJJFIHJJJGJJEJJFJIJJGFHCBJJFGJGGJJJFGEJD?221.+**-)01/0---.,*&(*+).78DCDA;9?=?:742631''&118:?BCA@C><:EG@<;->;>ACEJJJJGFHEDJHEJJEICCC<9789HEDJJHHIFJIC9.(:JJFIHJFJJIJGJJIJEFJIJFHGDJJHJFE-----,$$&))13GFCBBDGAIGIIJJEG@EHJJHJJJJJJ@=88**)*.+'''**),,)(()+2367?@FGJIJHJJJGFJIG@=9<;@;987899</....:=DJHJJJJJJJIJJHIJJFC7JJJJJJHJJJJJJHJJJJJJJIJJJGJIG@FG?7**;8@::@;889<999-,,30/11<A@ABDDJHHIEIJFJGGHJGJGFEEH@AABHJGGJJJG;;;<EFJFJJJJHIHI?3223JHGHJIIJHHJIJJG?@>@C443469.0))*+0EIB@AC>FJJIHJHEB****@??C;;;;BAC>>=>EEJIJJJIJFFFCD@=9<<<BGA@@C@C6-,-,,00//33/855343-,-+*-.'(2327)(((('((&***+++/+0955/.--:;<EEFJHHJJHJFID>9667FJFFGEDFH@?=,,,00->BBBFB<878;B<;@@GJA>>>>CCCCJJFGFHECD;999:7668:CDHFIE?40:9?@GJFBEFGJJJJIEHGE-,,-JEDCJJJGJJIIHJJIJJJHGEFJGGJIFJJGEJ@***+**+)*.-,)*(*66@ABFJJJJJEFHIIJJJJJJJJJ@>>?EFDEHHJJFF>???@BAEGJEJJIJJJDFEJJCABAFJJCB@@EC9:?ADDJJJJJJJC>?AJJEEFGCABBHJJJGJFEJJHJHJJJJIJJIGJEGFJJIJJJJJJJJJJGGJGJFJJJJJIHIIHJJJJJJJJDGCFJHIJJGHHFHJJIGGHIJJJJHJHJJJJJJJJJJJFABCFHH>>;999=BG111;@1E??IJHJIJIJJIJGDJJIJGIJGJHIHJF?:9990(((*;9910009:<88876435>BBAECDEDJEJHJFHEJJJJJJJJJEJGFJG@<.--('&(%&(('%%%.1:=DJI@333;;2?ACJGCECGGFJEB889??BBB::::IHIGHJJJJJHGHEJHFIEGEIHGJJHHD786,)(+,('&&%%&%(./,3++*&'*,-*''%
@Glass_F3P_7_D3_6_20_47
TCCGGCAATTCAAAAAGCGGCTAACCACGCCGCTTTTTTTGCGTCTGCAGCGCCACTCAAATTATCAGGCGGCGGATTTGTCCTACTCAGGAGAGCGTTCACCGACAAACAACAGATAAAACGAAAGGCCCAGTCTTTCGACTGAGCCTTCGTTTTTATTTGATGCCTCTAGCACGCGTACCATCGGAATCCCCGGGCTGCAGGAATTCGATATCAAGCTTTTATTTGTGAGATCATCCATGCCATGTGTAATCCCAGCAGCTCTACGAACTTCAAGAAGGACCATGTGGTCTCTCTTTTCGTTGGGATCTTTCGAAAGGGCAGATTGTGGACAGGTAATGGTTGTCTGGTAAAAGGACAGGGCCATCGCCAATTGGAGTATTTTGTTGATAATGGTCTGCTAGTTGAACGCTTCCATCTTCAATGTTGTGTCTAATTTTGAAGTTAACTTTGATTCCATTCTTTTGTTTGTCTGCCATGATGTATACATTGTGTGAGTTATAGTTGTATTCCAATTTGTGTCCAAGAATGTTTCCATCTTCTTTAAAATCAATACCTTTAACTCGATTCTATTAACAAGGGTATCACCTTCAAACTTGACTTCAGCACGTGTCTTGTAGTTCCCGTCATCTTTGAAAAATATAGTTCTTTCCTGTACATAACCTTCGGGCATGGCACTCTTGAAAAAAACCATACTGTTTCATATAATCTGGGTATCTCGCAAAGCATTGAACACCATAACCGAAAGTAGTGACAAGTGTTGGCCATGGAACAGGTAGTTTTCCAGTAGTGCAAATAAATTTAAGGGTAAGTTTTCCGTATGTTGCATCACCTTCACCCTCTCCACTGACAGAAAATTTGTGCCCATTAACATCACCATCTAATTCAACAATTGGGACAACTCCAGTGAAAAGTTCTTCTCCTTTACTCATGGTACTTTTCTCCTCTTTAATGAATTCTTAAACAAAATTATTTGTAGAGGCTGTTTCGTCCTCACGGACTCATCAGACCGGAAAGCACATCCGGTGACAGCTGTGCACGTCGGGGTTTGTACCGTACACCACTGAGACCGCGGTGGTTGACCAGACAAACCACGACGCTAGCCCGCCACCTAAGTTATGAGTAGGAAAAAAGGCGACAGAGTAATCTGTCGCCTTTTTTTCTTTGCTTGCTTTGTAATCACTCGATGACCAAAAGTAAAAACCCGCCGAAGCGGGTTTTTACGTAAAACAGGTGAAACTGACGCTAGCCGGTCTACTAGTAGCGGCCGCTGCAGTCCGGCAAAAAAGGGCAAGGTGTCACCACCCTGCCCTTTTTCTTTAAAACCGAAAAGATTACTTCGCGTTATGCAGGCTTCCTCGCTCACTGACTCGCTGCGCTCGGTCGTTCGGCTGCGGCGAGCGGTATCAGCTTCACTCAAAGGCGGTAATACGGTTATCCACAGAATCAGGGGGTAGCGCAGGAAAGAACATGTGAGCAAAAGGCCAGCAAAAGGCCAGGAACCGTAAAAAGGCCGCGTTGCTGGCGTTTTTCCACAGGCTCCGCCCCCCTGACAGACATCACAAAAATCGACGCTCAAGTCAGAGGTGGCGAAACCCGACAGGACTATAAAGATACCAGGCGTTTCCCCTGGAAGCTCCCTCGTGCGCTCTCCTGTTCCGACCCTGCCGCTTACCGGATACCTGCCGCCTTTCTCCCTTCGGGAAGCGTGGCGCTTTCTCATAGCTCACGCTGTAGGTATCTCAGTTCGGTGTAGGTCGTTCGCTCCAAGCTGGGCTGTGTGCACGAACCCCCCCGTTCAGCCCGACCGCTGCGCCTTATCCGGTAACTATCGTCTTCAGTCCAACCCGGTAAGACACGACTTATCGCCACTGGCAGCAGCCACTCGTAACAGGATTAGCAGAGCGAGGTATGTAGGCGGTGCTACAGAGTTCTTGAAGTGGTGGCCTAACTACGGCTACACTAGAAGAACAGTACTTGGTATCTGCGCTCTGCTGAAGCCAGTTACCTTCGGAAAAAGAGTTGGTAGCTCTTGATCCGGCAAACAAACCACCGCTGGTAGCGGTGGTTTTTTTGTTTGCAAGCAGCAGATTACGCGCAGAAAAGAATATCAAGATCCTTTGATCTTTTCTACGGGGTCTGACGCTCAGTGGAACGAAAACTGGCGTTTAAGCGGATTTGGTCATGAGATTATCAAAAAGGATCTTCACCTAGATCCTTTTAAATTAAAAATGAAGTTTTAAATCAATCTAAAGTATATATGAGTAAACTTGGTCTGACAGCTCGAGGCTTGGATTCTCACCGATAAAAAACGCCCGGTGGCAACCGAGCGTTCTGAACAAATCCAGATGGAGTTCTGAGGTCATTACTGGATCTATCAACAGGAGTCCAAGCGAGCTCGATATCAAATTACCCACCGCCCCACTGCATCGCAGTACTGTTGTAATTCATTAAGCATTCTGCCGACATGGAAGCCATCACAAACGGCATGATGAACCTGAATCGCCAGCGGCATCAGCACCTTGTCGCCTTGCGTATAATATTTGCCCATGGTGAAAACGGGGGCGAAGAAGATTGTCCATATTGGCCACGTTTAAATCAAAACTGGTGAAACTCACCAGGGATTGGCTGAGACGAAAAACATATTCTCAATAAACCCTTTAGGGAAATAGGCCAGGTTTTCACCGTAACACGCCACATCTTGCGAATATATGTGTAGAAACTGCCGGAAATCGTCGTGGTATTCACTCCAGAGCGATGAAAACGTTTCAGTTTGCTCATGGAAAACGGTGTAACAAGGGTGAACACTATCCCATATCACCAGCTCACCGTCTTTCATTGCCATACGAAATTCAGGATGAGCATTCATCAGGCGGGCAAGAATGTGAATAAAGGCCGGATAAAACTTGTGCTTATTTTTCTTTACGGTCTTTAAAAAGGCCGTAATATCCAGCTGAACGGTCTGGTTATAGGTACATTGAGCAACTGACTGAAATGCCTCAAAATGTTCTTTACGATGCCATTGGGATATATCAACGGTGGTATATCCAGTGATTTTTTTCTCCATTTTAGCTTCCTTAGCTCCTGAAAATCTCGATAACTCAAAAAATACGCCCGGTAGTGATCTTATTTCATTATGGTGAAAGTTGGAACCTCTTACGTGCCCGATCAACTCGAGTGCCACCTGACGTCTAAGAAACCATTATTATCATGACATTAACCTATAAAAATAGGCGTATCACGAGGCAGAATTTCAGATAAAAAAAATCCTTAGCTTTCGCTAAGGATGATTTATGGAATTCGCGGCCGCTTGTAGAGTACTGCGATGAGTGGCAGGGCGGGGCGTAAGACTCGACGTCTAAGAAACCATTATTATCATGACATTAACCTATAAAAATAGGCGTATCGCGGCCCTTTCGTCTTCACCTCGAGCACAGCTAACACCACGTCGTCCCTATCTGCTGCCCTAGGTCTATGAGTGGTTGCTGGATAACTTTACGGGCATGCATAAGGCTCGTATAATATATTCAGGGAGACCACAACGGTTTCCCTCTACAAATAATTTTGTTTAACTTTTTAATTAACGGCCGGCTTGTCGACGACGGCGGTCTCCGTCGTCAGGATCATCCGACATT
+
668553,++*&$$%'()(()*1112433335/0110089:)&&&+,,.21'()('%%%410*5))())+(/*'''')*00333666;1////@BFGJJIABBGFHJJGJGJDEB@?@AGFJJFDHJJJJJHGGC524+(/0;://65575'))+./:+((((++()*+,+((((+5578=<822('''3,--.1./05BA>99::EGIHHJJJFHJJJJGFJJJJIHDA)&%'&'///7?CICEEFJGFEGEC99-('')*01,)).,,--8.((()/314DDFEJIG@>?@JFD;<=<:7666799;:998820..1DHDA630...1/-5334ACJJGIJJJIFIJJJFJEGIHJH@.---DIDC<<<=CA>BEFGFDIIJJJJIIDDIJIGJJJGHIIHFHFJJJJGJEGGIFDIJJE?===J?@>><:>>=<==GJJHHHFGFGFJJGFFCFEIIJJFJGJGHJJHIJIEIIJJJFJJGHGFGFEJFHIHGEEEF>:::;;<EFDCDDGJIEJJIJDFJFDJEFJJHGJJJHBCJHJIJHICJJIJJJJHJEEA?JGFDJFCDFIIJGEFCFH?@@@C?<;>>@@B:09?HFJB@A@B@BIDEGFCDDGJHJFIEGEB>F@5ECGHIGG?>;>FJJJJGHAAHJJJGJIIJGJJIEGJJIJJJIHJJHGFDGAB<33/,,+.442,%%$'$$&%(+,-68+*%%&)99:EJIJHJBCGBADDFJJJ;:::DCCEFHJJFGFGJIJIHJIFJBAABGJ5344E??''%)'*''),-++,@@A8=?DHGJHFGIJHJJJJIJIIJJJGJJIJEJFJ>EEFJGHIHGHJIEGDJDJFJFJGEEGBHFJIIJEJJJJJIFIE83333FDHFJIEEGJJJHFJIJI9,((()*)388;HIIFFFJJGJGJJJJJDJCBACFJJGJIB;9;,,ABCC@=((>B>A??DFJ@CAFJJIGGIFFIEGHIJJJGJGHJFJJJIJIGJFJJJB@92223D>>JBBBAF>>=0-,,+*(*,?DFDCDDEEEGEEFJI?<<<;8))))//79;<EBCCDJ?>??EJJJEJGJHJJJJFJJJIJJJJJIJGJFJJJGEGJGJJJJGHJHHD>??@HJEIJJJFEDBB??+**+'''2286AEIGG<=<<<;@BJDDCCCGC>???6313=@1///.=<?@:9:CBEGEHHJJGJJJIHJJIFJIIJGHHIJGDHJFJDEJIJJGIEGGJJJED88775>;::>BDDDJJEFEGCCC??@?JHEEJEED??@?JJJGJJCDCCA<988:=>>---JJDC@=<2201134////0;;<<DCC;<533?322;5AEDDJ@ABAJJEDFFFFIFECDFHDJJGCCDJJHJIJEIJHIHIJJJJJGEGEJI==<221->@444EJGIJHJFJJFJJ@AA=B))(&**.0?BBFJJJJJJHIJJJJJGHGJJFIJDI/.123-***+52.,+,''()222DBJEBADCB>><<<<BJJHJHJJGJFJJGJJIJJFEJJIJGGJJJJHJIJIJIJJJHJJFIGCAEHFDA:B22GGJJFED?B;>@;2/+**,+,/44?@@GJJJJGIHJJJJHJFFJHHJIJHJJJJHJIJFD888221/16685440+(&&)&>AHGIIF@AJFI>FEJIICCEGFCCBBGJFEJJJIJJJIDIDIJJFJEEC@>>2.09))FGJHGG.''(=?>F>:BEGGJHDBDEHJGGEC9:I>??>E:999CHJGJJGJGJJJF+++@GFJHJGIJJJJJJGFJHHJIEGGAGEJ?@BGJJJIJJJJJJJHIFJH@@?@><<>BB><;33478A?@?BEJJJJJGFFJCGFJIJJ?+****)*045:*''(08@FJJIJJHGGJGJJIFFJFJFJIFJJJJJGJJJJFIIJGFJG)))*868<@=?;9:;FHIDFGJGJJJHJJ??@GFHGJJJHJJHEJJJ?CC:IIJGHJGCCCCJEECCJIFDGFFGEEG@AACJFJFJDJC*(((.??JJGEJJJIIGJJJEEHIJJFHJJCB@?E>::<>JJJJJGFC=IJGJGF@>2/0,,<;=>CCCD?@@AA=>>=;;9:<8::789:>86;ACHD;76>:G?>=>333'''80'433...**-757(('''&'''-**48:;9=>DJEGF??>ABBCJJJJIJJJGHIJJHJJIDE>>:::5,%%%'(--(''&%&)**,+9;?GEDFJFEFFEDHEJGA?70/1//+)+++)((*+;;<=?>EB=JEJHJIJGJHFJIJJF====EEDEJIJJIGHFJJJH:::JHJJFHEACBCFJDA200-,+-.20:;1111241//12+++,92.?JHJHGEJGFJJJ>>>><<;<EGJHGGDDGD@@A@JGGJIFEJIJIGJFEHJJJFGIIEE....7>99ABDCEJJGHHEF@BA><;==@;1/0>?>5///0))(&&))&0/+&%'''*&%$$&''((),-0724;?BCFJGEEFDH=>>?HFDCBBAAHEHJHJJIJJJJJIHJJIJJJJJJIJGJHJJJJJJGJJIHJJJFJHJJJJGHCDAH>@@;;;<:4502558>AECBDBGHJJJIGJIJJHJJBDGIHJ====BB>5)));CB;;;>@@AHHGHDEDE43238EDGJIIJJIFFE521.-//-644669669953339<>>DJIJDDCEJGIJEBEEJJIFCHJE=?@CJIIJ87781111CJGHFGJIJFIJJIJJHGIJGEIJG?GFGIJJJFJGJJJJ===DCBFF8434GHJC:878>?GJJJIJEGGCDFIJJJHIDHHJJJJJJJJEJJJJJJJFJGFJCEGJJJJIJJHHDF6+**:9999222??A;;A9DBCB<<=<>4449;:22//1*'7999??>@32**33=A?<<>?JBCFCBDC=AAJFJJJJIJJIJJJHGJHJIJJJJJJJJIEJHJGJHHJJJJJJJJFGCHJJJ:@A;6JJJJIGJCAJJJJJJJJJJJGGJJJFEFEJJIHJGIJIJJJJJJIJGIGFJJJJCEEFHJJGJFHFFJGJJ;;::9...JFJGHJABFDGFJIDJIJFJJJIIJJJEJE>==@FIJGHJHJJJIJJJJJFJGHJJIEJABCFHGJBBCCEIIJJEGGFEE?88@6555>88?BEJGIC:::JJJHJEJEHJGJJCECDFJFJGHJGFJ@EJJJFHEJJJJJJJJFDGEB@0000EHJIJGF>>>?DCAB@===@CC<0111FB?5567<=DEIJIJDFFJJJJJIJFJJJJJJHJJJHJIGFJJJJ@BA?6555=>A===@EHJFGDDI=656827DBJGJJHHJGC?AJEHB>@@DDABBFD8774/((();><:445=>>?54-*)-''2<?<=?@BGGDJJJJIJIDEJJJBACJJ;;87.600/.23=>;;77@FEJFFJFJJJFJFJJJJJJIJJJGJGJHFJJJJJJJGIJGCBB>..-&%'''*3(5:<@EE@@AB==FCHJFHHJIFJJJJJJJIJJJJ;:9:?@EFEDCGFJFGFGHJFECDCDFFGGFDJGJGGHGEJDDDFDJFGFJEHJFJJFHFJGJJJFJJDBEED8776899?EE@A@JB000CDEFGIDHCBABFEJIGHJEJGJ?IFG?JFGHJGHJJFGEGDCDDEGIJJJHJFDIG???<<;7773433++((()+**06667/-*%$$%&
@Glass_F3P_7_D3_6_20_48
CCGTAGTTAGGCCACCACTTCAAGAACTCTGTAGCACCGCCTACATACCTCGCTCTGCTAATCCTGTTACCAGTGGCTGCTGCCAGTGGCGATAATCATGTCTTGTACCCGGTTTGACTCAAGACGATAGTTACCGGATAAGGCGCAGCAGTAGGGCTGAACGGGGGGTTCGTGCACACAGCCCAGCTTGGAGCGAACGACCTACACCGAACTGAGATACCTAGCGTGAGCTATGAGAAAGCGCCACGCTTCCCGGAAGAGAAAGGCGGACAGGTATCCGGTAAGCGGCAGGGTCGGAACAGGAAAGCGCACCGAGAACTCGGGGGAAACGCACGTTCTGTTATAGTCCTGTCGGGTTTCGCCACCTCTGACTTGAGCGTCGATTTTTGTGATGCTCGTCAGGGGGGCGGAGCCTGTGGAAAAACGCGAGCAACGCGGCCTTTTTACGGTTCCTGGCCTTTTGCTGGCCTTTTGCTCACATGTTCTTTCCTGCGTTATCCCCTGATTCTGTGGATCCTCCTATTCCACCTTCGAGTGAGCTGATACCGCTCGCCGCAGCCGAACGACCGAGCGCAGCGAGTCGGTCAGCGAGGAAGCCTGCATAACGCGAAGTAATGTTTTCGGTTTTAAAGAAAAAGGGCAGGGTGGTGACACCTTGCCCTTTTGCCGGACTGCAGCGGCCGCTACTAGTAGACCGGCTAGCATCGCTTCACCTGTTTTACATAAAACCCGCTTCGGCGGGTTTTTTGTTGGTCATCGAGTGATTACAAAGCAAGCAAAGAAAAAAGGCGACAGATTACTCTGTCGCCTTTTTTGTAACGTTTGAGTGGCGGGCTACGTCGTGGTTTGTCTGGTCAACCACCGCGGTCTCAGTGGTGTACAGTACAAACCCCGACGTGCACAGCTGTCACCGGATGTGTTTTCCGGTCTGATGAGTCCGTGAGGACGAAACAGCCTCTACAAATAATTTTGTTTAAGAATTCATTAAAAGAGGAGAAAGGTACAGTAGAGTAAAGGAGAAGAACTTTTCACTGGAGTTGTCCCAATTTGTTGAATTAGATGGTGATGTTAATGGGCACAAATTTTCTGTCAGTGGAGAGGGTGAAGGTGATGCCAACATACGGAAAACTTACCCTTAAATTTATTTGCACTACTGGAAACTTACCTGTTTAGTGGCGAACACTTGTCACTACTTTCGGTTATGGTGTTCAATGCTTTGCGAGATACCCAAATCATATGAAACAGCATGACTTCAAGAGTGCCATGCCCGAAGGTTATGTACAGGAAAGAACTATATTTTCTTCAAAGATGACCAATGAAGACACGTGCTGAAGTCAAGTTTGAAGGTGATACCCTTGTTAATAGAATCGAGTTAAAAGGTATTGATTTTAAAGAAGATGGAAACATTCTTGGACACAAATTGGAATACAACTATAACTCACACAATGTATACATCATGGCAGACAAACAAAAAGAATGGAATCAAAGTTAACTTCAAAATTAGACACAGACATTGAAGATGGAAGCGTTCAACTAGCAGACCATTATCAACAAAATACTCCAATTGGCGATGGCCCTGTCCTTTTACCAGACAACCATTACCTGTCCACACAATCTGCCCTTTCGAAAGATCCCAACGAAAAGAGAGACCACATGGTCCTTCTTGAGTTTGCTAACACTCTGGGATTACACATGGCATGGATAATCTCTACAAATAAAAGCTTGATATCGAATTCCTGCAGCCCGGGGGATCCCATGGTACGCGTGCTAGAGGCATCAAATAAAACGAAAGGCTCAGTCGAAAGACTGGGCCTTTCGTTTTATCTGTTGTTTGTCGGTGAACGCTCTCCTGAGTCAGGACAAATCCGCACCCTGGAGAATCGAGTGGCGCCTGCAGACGTAAAAAAAGCGGCGTGGTTAGCCACTTTTAATTGCCGGACGTACAATCGATGCCCGGATAATAGCGACGGAGACCGCCGTCGTCGACAGCCCGGCCGTTAATTGGAAAAAGTTAAACAAAATTATTTGTAGAGGGAAACCGTTGTGGTCTCCCTGAATATATTATACGAGCCTTATGCATGCCCGTAAAGTTATCCAGCAACCACTCATAGACCTAGGGCAGCAGATAGGGACGACGTGGTGTTAGCTGTGCTCGAGGTGAAGACGAAAGGGCCTCGTGATACGCCTATTTTTATAGGTTAATGTCATGATAATAATGGTTTCTTAGACGTAGATCTTTTTACGCCCCGCCCTGCCACTCATCGCGGTAGCCTAGAAGCGGCCGCGAATTCCGAAATCATCCTTAGCGAAAGCTAAGGATTTTTTTTATCTGAAATTCTGCCTCGTGATACGCCTATTTTTATAGGTTAATGTCATGATAATAATGGTTTCTTAGACGTCAGGTGGCACTAGAGTTGATCGGGCACGTAAGAGGTTCCAACTTTCACCATAATGAAATAAGATCACTACCGGGCGTATTTTTTGAGTTATCAGAGATTTTCAGGAGCTTGCAGAACTAAAATGGAGAAAAAAATCACTGGATATACCACCGTTGATATATCCCAATGGCATCGTAAAGAACATTTTCGAGAACATAGATGAGTTGCTCAATGTACCTATAACCAGACCGTTCAGCTGGATATTACGGCCTTTTTAAAGACCGTAAAGAAAAATAAGCACAAGTTTTATCCGGCCTTTATTAGCAGATTCTTGCCCGCCTGATGAATGCTCATCCGGAATTTCGTATGGCAATGAAAGACGGTGAGCTGGTGATATGGGATAGTGTTCACCCTTGTTACACCGTTTTCCATGAGCAAACTGAAACGTTTTCATCGCTCTGGAGTGAATACCACGACGATTTCCGGCAGTTTCTACACATATATTCGCAAGATGTGGCGTGTTACGGTGAAAACCTGGCCTATTTCCCTAAAGGGTTTATTGAGAATATGTTTTTCGTCTGAGCCAATCCCTGGGTGAGTTTCACCAGTTTTGATTTAAACGTGGCCAATATCTGGACAACTTCTTCGCCCCCGTTTTCACCATCGGGCAAATATTATACGCAAGGCGACAAGGTGCTGATGCCGCTGGCGATTCAGGTTGATCATGCCGTTTGTGATGGCTTCCATGTCGGCAGAATGCTTAATCAATTTACAACAGTACTGCGATGAGTGGCGGGGCGTAATTTGATATCGAGCTCGCTTGGACTCCTGTTGATAGATCCAGTAATGACCTCAGAACTCCATCTGGATTTGTTCAGAACGCTCGGTTGCCACCGGGCGTTTTTTATTGGTGAGAATCCAGACCTGAGCTGTAAAGTTTGCTCATTATATACTTTAGATTGATTTAAAACTTCATTTTTAATTTAAAAGGATCTAGGTGAAGATGCCTTTTGATAATCTCATGACCAAAATCCCTTAACGTGAGTTTTCGTTCCACTGAGCGTCAGACCCCGTAGAAAAATCAAAGGATCTTCTTGAGATCCTTTTTTTCTGCGCGTAATCTGCTGCTTGCAAACAAAAAAACCACCGCTACCAGCGGTGGTTTGTTTGCCGGATCAAGAGCTACCAACTCTTTTTCCGAAGGTAACTGGCTTCAGCAGAGCGCAGATACCAAATACTGTTGC
+
?CBHHCBA=;<>A<;9,,,,3431//0877===>?JEJDGFEJJJFHEJF3226;:++*+035AAEA>6<@@BEFGJJJGJJIIJEFFC>900)%%$%&%%))*'&$#(-+23C>9>?IE@?@@A=;;32249:>;?@FFD@BD>>766/..,,,./</0/)89<BB@;:979;<:888A@@@JHA==>666CA;;:>AADEGA@HFE<ACCJG>?=:+**.)(.>BBBCHFCB8659:?FCBBDCDDACB><6/0.0-.-.185@CBEIJFEJFIDGCJJA@@@GFDCEJJJGFCBAA?50-,+)**,+)'''('))&&('()<::52))'%$$$'%%%%&&7;AEDH<EFD>>>JJGEEGIDFECFJ767@BBCEHFDIGJJJ@BJJJCCFIJJ@==554589??@<<<<B@<:2,''(/..,,,))))2553545,?=>=>5++++176760012;?=:9:8'&&&)'&&&))()278:::(((6(@>?>>?FBBABJJD<<?>==><+++*((('$$$%('(&%',3('''48DEFGCFEA@@;<<:./>784466.,+**'&&&)*+27:>??>>=6(''''&'-23:<DDJDC@@77226,+*,--+)),))*+9.-..;:CDGFGEHJGJIEJJ=ABEFGGJFEE<<<<<63<<6/<7+*)(+07::@==>@GBB:9:;=<20007899:@=?<66221))**,-**+?<==<;;//.2<EBBE===<3001>:7445443+**()*'''%&&)3>JJIEJJJJJGBABB;:;=436CJHEJEEGHEGJIJECCDFED8))))597<=321-,'%&&%%%%'((&&%%(&&&('(((///0-.++((*)((&2**(&*))*)*&%%%&'(-/..(''&**-0'''.((((1379;>>@@CDA@AECFDJHJF...:86-*&%%$'(%$#$%&))'&)../***32,++1456:<559EDABCDC?>>++...0--03448:ACB@?@ABADCBBA=8**))*)'(''*-2-,))((*,58@IGDFHCDFD>>:;<:1-0..(%''%&&&76689;>CCDDHEEGDDDGDFEGEEEAFJJGEDEJBAFFJHFBBCCCB@@@BE988:?988:?@77658<CJ>>=;=;8==59==>>=<<<@IGJFACC/+)*/+*(%%()00/(&(((1>1113?A5555@@BG877;79446>>>ADFAA53443JDBBIABCBAA?>996.,--6554653463+*+((%%%''&.11:<==@?<<52-*'*+-:=>?>;4311467<:@:868=;770AB1/&$&&'(*)''(%$$##$&'/38<<>@CFDDABBCCCEFGEGHBDAA@?>8779CJ:CDCCF@<<<;:7789B=@DEEF@@ABBDECFIDBCJD=:;77:9=>=<<:4564:AA@DCA=4FABDEFC@<;<>EC=7122;;<<,,,<A@>?@>?+**)*/052226BAB?89:;..-**3853002><=9C><<=?>@EJB5443477*)((+,+333211248>=;;:5///8>?>?<<;<6887=///1=?ACJB>:9:=<<=AA<BA@ABD?@?@A86224323-,,...89@=<<<>@>B;;:9@DDA@?:::?B55=800/1135..5746;:=<DGC@>>@?BCBEABBAGGEEJDDC.../=;1+'&'*&&&&''*4<5557?AABBBFBD=<87(''(,*+133345;:;C4))**/0,*(&&&',),)195544?89:J?;0/665?AAJGF==<<>>?@CCFDJJJDCEIGEGEII@?@HJIEJC?<<=DDEHD:33''/19998.'(.24++*,03:+554451000@GJFA@AAEFAB<;;>20005;98363224*)*,;(&&&)**''))*8880///9=@@CFDC>=>GFFIJJFJDFJGFJF=;;;**)+322=:<:::22225322.../:;;=ABA4435)))(*&##&**,ABAB@AB9960000330111=8889444)((+&+((6=8544+++-../D??==ADDJ<<=46DAGF>GJECBCDCFBBABF@BJJJIFBG@;C;7667CCAE<>=<<<BEDDCDABBGJJDBBDCB@BAEDJDC.-5*)(())46779@@@=<;91../A>+***>>CFIHECDGJIJJHHHJDJ@<0.++.*)()*9;216383346<**67?@AADDGE??>::BHHJEIFGJJHHFHJHEEJJJJEFJF@+**-,-(())))++*,,6567:?>BACHDJJEJJC88-**))(&$$$%&).16=99>?32129:;30'((..68:>>>I=?GJJFJIJGFEJG@:783<DFJCEIJJGJJJJJFFJDAEJHHGJIJJIJJJJJJJJJHEEFHJFJJJJJEFEJJJJDJIJJJJJGJGH>====E0..-++??/-,&%&'+-(*,-//08,,,-886656:1//.6558;53344>AFCDJJIE><97669<>>?>7ADFDDFA@G?J?((((2=A/*)*-89:=A3/.-,++-)&&')-0012277:::<;;9EEJJJIJGJFIJJJJEAB?9@CDGIFIFFJAA=;,0/.1./-1157:<>C=<9....B,***-*((+((((5456><=<;:=>7766>=;:+))))+(()333/.--/?BJJJJEFCBBIJJHJJJJJJJHGH===CJJJFEEED;>:DDEGIJJJHJJG93.---000***&%%()())-143??EFBCFGEF:=>ADDC>>?9511/0443.8:44??G4334;79:?:7:>DD=<<=JJA88<;789AJ@?@?>0(())0930/0/:>>9988ED42-.3555;;:9BDGJIIIEIFJEBJJGJIJCEJCGDGJJJJFF=>98:<EDEFIJDFGJJJJJHJFJHC@HIDB>>9898=ACC??0.+'&'')&+++-.''./,**))))**.84.001==IIJJFJJIEC:4.+++..--35;>0,-1:*)))11<9;??@@GHI@@=>@B?:;:4>;;=>0/./8:;<B88433/+)()++*++55===>CCG:669;F8E:66=>8...04)&&(6/0)0))0/002;<<=??JJGFJJGIJIHJIJIIFJJIJEJF===<776654'&&&+++<<;;?DJFEJGFFJHJHJJJJJF@@?ABCCECEA@=><'&&&-/(/,,-:<;322377/0('&'./1//0GFEC?@B9888>EDA556??=<>CEJJJFJJJFHHJ=EG))))*@><?>DC76657:6513/../CCC>@GDBABDJGEEEIIJJIG:8:<EECA@AA:;;;652499A9999;?JFDBBA?5(.-**0'%&)--,%%%$'(/*)))1/-**9978@BJFDEGHJJJJGHJJGCCB955<=HJGJJH@;<=?<==?GA;99?FA>1--'%$%'266==111''&&/8::;=@HFHIJHJJFJJJJJJJDCGJCACBHJ>??=B:111==@<<@@>22000233''(122566JFJI@=>,?@FFB757=<ECGCA@BFJGF3222=<7777A?4<55>=755@HIJIEGGJJJJHIJIHJ@@@A@>;73110+572<;;C?<;<;;AABEA@AGFJHEJHJJBHGFJFHD??><ADIJDDED@>==?=>BDA>@><=@ADCD=:2.'
@Glass_F3P_7_D3_6_20_49
ATGGAATCAAAGTTAACTTCAAAATTAGACACAACGCTGAAGAATGGAAGCGTTCAACTAGCAGACCATTATCAACAAAATACTCCAATTGGCGATGGCCCTGTCCTTTTACCAGACAACCATTACCTGTCCACACAATCTGCCCTTCAAAAATTAGACGAAAGAGAGACCACGTGTCCTCTTTAGTTGTAACAGCTGCTGGGATTACACATGGCATGGATGATCTCTACAAATAAAAGCTTGATATCGAATTCCTGCAGCCCGGGGGATCCCATCAAGGGTCCGCGTGCTGAGGCATCAAATAAAACGAAAGGCTCAGTCGGAAGGACTGGGCCTTTCGTTTATCTGTTGTTTGTCGGTGAACGCTTTCCTGAGTCAGCGAATCCGCCGCCCTAGAATCGAGTGGCGCCTGCAGACGTAAAAAAAGCGGCGTGGTTAGCCGCTTTTTTAATTGCCGGACGTACAATCGATGCCCGGATGATCCTGACGACGGAGACCGCCGTGGTCGACAAGCCGCATAATTAAAAAGTTAAACAAAATTATTTGTAGAGGGAAACCGTTGTGGTCTCCCTGAATATATTATATTACGAGCCTTATGCATGCCCGTAAAGTTATCCAGCAACCACTCATAGACCTAGGGCAGCAGATAGGGACGACGTGGTGTTAGCTGTGCTCGAGGTGAAGACGAAAGGGCCTCGTGATACGCCTATTTTTATAGGTTAATGTCATGATAATAATGGTTTCTTAGACGTCGAGTCTTACGCCCCGCCCTGCCACTCATCGCAGTACTCTAGAAGCGGCCGCGAATTCCAGAAATCATCCTTAGCGAAAGCTAAGGATTTTTTATCTGAAATTCTGCCTCGTGATACGCCTATTTTTATAGGTTAATGTCATGATAATAATGGTTTCTTAGACGTCAGGTGGCACTCGAGTTGATCGGGCACGTAAGAGGTTCCAACTTTCACCATAATGAAATAGAATCACTACCGGGCGTATTTTTTGGTTCTGGATTCAGAGCTAAGGAAGCTAAAATGGAGAAAAAAATCACTGGATATACCACCGTTGATATATCCCAATGGCATCGTAAAGAACATTTTGAGGCATTTCAGTCAGTTGCTCAATGTACCTATAACCAGACCGTTCAGCTGGATATTACGGCCTTTTTAAAGACCGTAAAGAAAAATAACGCAAGTTTTATCCGGCCTTTACTCACGACTCTTGCCCGCCTGATGAATGCTCATCCGGAATTTCGTATGGCAATGAAAGACGGTGAGCTGGTGATATGGGATAGTGTTCACCCTTGTTACACCGTTTTCCGTCGTAAACTGAAACGTTTTCATCGCTCTGGAGTGAATACCACGACGATTTCCGGCAGTTTCTGCGCATTTATCTTCGCAAGATGTGGCGTGTTACGGTGAAAACCTGGCCTATTTCCCTAAAGGGTTTATTGAGAATATGTTTTTCGTCTCAGCCAATCCCTGGGTGAGTTTCATAACACCAGTTTTGATTTAAACGTGGCCAATATGGACAACTTCTTCGCCCCCGTTTTCACCATGGGCAAATATTATACGCAAGGCGACAAGGTGCTGATGCCGCTGGCGATTCAGGTTCATCATGCCGTTTGTGATGGCTTCCATGTCGGCAGAATGCTTAATGAATTACAACAGTACTGCGATGAGTGGCAGGGCGGGGCGTAATTTGATATGGAGCTCGCTGGACTCCTGTTGATAGATCCAGTAATGACCTAGGAACTTCCGTCTGGATTTGTTCAGAACGCTGGTTGCCACCGGGCGTTTTTTATTGGTGAGAAGTCCAGACCTTGAGCTGTCAGACCAAGTTTTACTGATATATACTTTAGATTGATTTAAAACTTCATTTTTAATTTAAAAGGATCTAGGTGAAGATCCTTTTTGATAATCTCATGACCAAAATCCCTTAACGTGAGTTTTCGTTCCACTGAGCGTCAGACCCCGTAGAAAAATCGAAAAGATATTTGTTGAGATGCCTTTTTTCTGCGCGTAATCTGCTGCTTGCAAACAAAAAAACCACCGCTACCAGCGGTGGTTTGTTCCCGGGATCAAGAGCTACCAACTCTTTTTCCGAAGGTAACTGGCTTCAGCAGAGCGCAGATACCAAATACTGTTCTTCTAGTGTAGCCGTAGTTAGGCCACCACTTCAGCAAGAACTCTGTAGCACCGCCTACATACCTCGCTCTGCTGATCCTGTTACCAGTCAGCTGTGCCAGTGGCGATAAGTCGTGTCTTACCGGGTTGGACTCAGAACAATAGTTACCGGATAAGGCGCAGCGGTCGGGCTGAACGGGGGGTTCGTGCACACAGCCCAGCTTGGAGCGAACGACCTACACCGAACTGAGATACCTACAGCGTGAGCTATCAAAGCGCCACGCTTCCCGAAGGGAGAAAGGCGGACAGGTATCCGGTAAGCGGCAGGGTCGGAACGGGAGGCGAGCACGAGGGAGCTTCCAGGGGGAAACGCCTGGTATCTTTATAGTCCTGTCGGGTTTCGCCACCTCTGACTTGAGCGTCGATTTTTGTGATGCTCGTCAGGGGGGCGGAGCCTGTGGAAAAACGCCAGCAACGCGGCCTTTTTACGGTTCCTGGCCTTTTGCTGGCCTTTTGCTCACATGTTCTTTCCTGCGTTATCCCCTGATTCTGTGGATAACCGTCTGGCCTTTGAGTGAGCTGATACCGCTTCGCCGCAGCCGAACAACCAGCGCAGCGAGTCAGTGAGCGAGGAAGCCTGCATAACGCGAAGTAATCTTTTCGGTTTTAAAGAAAAAGGGCAGGGTGGTGACACCTTGCCCTTTTGCGGACTGCAGCGGCCGCTACTCGTAGACCGGCTAGCGTCAGTTTCACCTGTTTTACGTAAAAACCCGCTTCGGCGGGTTTTTATTTTGGTCATCGAGTGATTACAAAGCAGACAAAGAAAAAAGGCGACAGATTACTCTGTCGCCTTTTTTCCTGACTAATAACTTCAGTGGCAGCTTCGTCGTGGTTTGTCTGGTCAACCACCACAGTACTAAGTGGTGTACAGTACAAACCCCGACGTGCACAGCTGTCACCGGATGTGCTTTCCGGTCTGATGAGTCCGTGAGGACGAAACAGCCTCTACAAAATAATTTTGTTTAAGAATTCATTAAAGAGGAGAAAGGTACCATGAGTTGAAGAAGCTCACTGAGATATTGCCAAAATTGTTCTTTGAACTGAATGGTGATGTTAATGGGCACAAATTTTCTGTCAGTGGAGAGGGTGAAGGTGATGCAACATACGGAAAACTTACCCTTAAATTTATTTGCACTACTGGAAAACTACCTCTTCCATGGCCAACACTTGTCACTACTTTCGGTTATGGTGTTCAATGCTTTGCGAGATACCCAGATCATATGAAACAGCATGACTTTTTCAAGAGTGCCATGCCCGAAGGTTATGTACAGGAAAGAACTATATTTTTCAAAGATGACGGGAACTACAAAGACGCTGAAGTCAAGTTTGAAGGTGATACCCTTGTTAATAGAATCGAGTTAAAAGGTATTGATTTTAAAGAAGATGGAAACATTCTTGGACACGAATTGGAATACAACTATAACTCACACAATGTATACATCATGGCAAGCA
+
:CCCDHDHGJDGEHJJJJFJIHGGJIDBEC?@==?**'&'(('../49>CB82.,///1,+++*,+,**)(-5889?FFJIFFFJGDB?=;6/+))).632227B?.:99:<J=IFHFFJHIJIJFHIFJIEEJFG@AHAJC95046,,,,;,,+&'')*5664656543301,++**,-('))((/0.>::BHHFIJHJJJJJEHJJGFCC>>>=B++++,+++/,,,-,,./55;GGA@@A@CEJ??>?BHGJIJJGFICB@<@E@?;;><33)''''51)))*.3=?@(''8?DIEFJHFHDGIGGDDFIJJG8300*(''+(*&$%%(.21044((()<9CCBDCICHJJJJB?@?DDCB655*)((,+*++*'&&%%((.778:=>CFEHCCJJH>??>CBB@@0//0>?@@//..12:<8844346889BA@@CE88651011022411/--56;;78***)--.023/-1--'&&&55568@@AJGGGIJJ>=;0/&&&&+,-''')0-/--/,(-,--<B=<<1FCEGDFJJJHFGHGDCFBJHGIJJJJBABAH?;;99//01422410...(('&&&'457<ABD?EHGJIJJGJJJFGJIJI985577AFJJJJGGCJJ>;:942&%%&%655('')))),:ECBCBHJJJJFHJHJJJJHJFJJHFIFJHIJJGB@AJIJEFECECEACB-,,,42,/;?CGCECBIJJEGHDJ??DDBEBDDGJHJEJJFHJFBBBEBG@322332227=<GIFJIJJJJGJJIJGCBDJHJFFHDBA945CHJJJJJJHJGCFFEGJJHJJJJIJJJJJJIJGHGJJHJJJJJJIJBA@BJHJ><<<IGJGJHGFA>====EIJFGC9656<>GJFFGGJJJIJJGJJJJHJJJIJJJJJFJJJJIEA@BEDGHJJHJHJJHJJHB?>>7-,,,/./73201--<AAAAD<<<A>?:997;A?CBBH9BCID3++2+,<;;<>EEHGJGJIIG@;?<)&&'&%$$$++**0..034988@GFCB>>>@D32//..::=?>=::;?CDJJGJDDCBA<9<CCJHFG?DGEFFIJGJIIJJBCCBJJJJJJGIJJHGJIGGJJJGGEA8767CFCC<;<<IGEEFHJJFFJGA2100/030320129:?C@?<<?@AEGIJJJIJJJHJHB;9JA65679760.+&&''**,.0/67:7667:5,)'''(+&&&&$'(&;?;7;;FFGG:<=A???879:BCJJ@DGEEJFFCEFFEJJDGGHJEJ?@@////BFFJJJIIJJEEJEC@@??=((((FJD@9889?JJBBADD-*&&'()*,,3A>BBFJFGGEJJJJIEGJJEJJFFJJJHBCBB/.))*)+++98<;;>>B<;>@;**)***++.1000+,66679A?@?A<FEDFEBCBBEGJHJJGFJFJGJJHJJJFDC>??EJJJJJHJJJIIFJJJJHIJIHEJ200/2,+++0034./87??@F((((1+)''&&)$%&%''(-1.026?>BDECC552DAAB@A++++.=*)))<D@BBBCAJGJHJJGGEJCD6667;:9:2//./../0:AHGHFGGJIFJGCA?::?9??>@AEGJIIJJE@@CJDA>==?@8750027499;==<<<?=>>?IH@@@@FJJHGIGEDEHJEEFCIFJHJJJJHIFJJIJJJGECACJJJIJJGFJJIJJECA;AB;CB98/-+,/1+))(()58>>=>@A;))))'&(-;4644@B4,,,.%%%',5/5,,**((*++)()()+)*))-'(14---/9=?>B>((()('''+/2-'''(1'''+--+*+-,.214+&&&263200349BC==::?>;872233EFGIGJJCBCBJJIJJJGGJJHAAA(((0EJJHA?DDBJJJJEFJIBB@@CFGE@?>:7*68;D@AC76757657,+,,1,+,/''((3/166:<=?@CEJ21128?<;<:;DBDCA<<8789@87***/00,+)'&''01-((,,(''''.-..%%$')..1:.--('-./322.,,-6/...1677BD@FEJJJJJJFGDFIEJJIJJGJEIJIJJJ640'.,&)('()'''';=EEFIDJGJB@?;:91.,17DJJJGJFEIGIIGCDGJFJJIHDEED@AAFJJIGHEEDJHIFDDC??@@JJJJJJJ?>>>@BEDIGJH8660*(%%&),,/)*118==>@AACEGJHJIJJDGFE6446=?=;:224487&&&%+)%'$$'''+'&$$%$%&%&(*++))*111446::=:EJDHFCJEGBBD4300:34=>:8899<=>?AEFFECD33**+*****)()65345==>JGJBD<<<<CBC443345=<==<4//>@CBCDC444:877A@@:;=<@@55585599/.,---4237343<*(((@FGEHJJIJJJ<;FBFFEIJJJECEEDG?<<@3112@@>>ABFJJJJJIHCHFHJA888=@0//14/()*))&&%&''*::99850.016JJJIGE773%%%&*0((01+8:?B?=1<+))))5JIHDCECJJFGJJGIJJJJJJHIJFEHIFEEEJIHFIJH;::88334IHEDGEJFDDDA<:;BJJJJGFGJEEEGHFIJJHJJIIJGJJDCCFHEJJJJGJDEFJHGJCDJEJJJJIJJJEFDJIEHJHJDCHJIJJJHJGGEFJG=ADGGFHF<<==>?7*))((&'+05?6-001****8224248///)'',..4::;9..--(&&&()+./,,011--*+**0667845>;;/***.//0<>DEFGJEGJFFF3222ABA@DGHJIJJHJFIHGCJFJ?ACJIAAA>??>A>:5-,--/0><61((-.34>>>ABJFH???:75)((),,.99@AGDBDBBDDCBGJFJJJJGJHJHJB??ABJFDEGH@@@<5345=<531445.&&&,,12)(*+...89HFFFIHFHJC@-,,,,<;BCCHJHHJIDDJFJIHJFDFGEJJI99885?;A@=?>;;<<''''/.--%%%%%%%$##%'$&'((()=>@J?>55<=BDGEEJHJH33.)(-+%%&'6:CDECCA??>>G;;<=99::FGEHJHFJHJGF<::9998>>>EGEA<;8:A:EEBB??????@=>7?ABFCCC<77:5>>>?BFDFC7553311644448<50=@AA@B9889=?BBA@?>@?@C?@>30)'(%%%'&%%&&''&''$#%'&)('%&&%$$((..-*)&)))--.010*)%$$$&-.,-..1311/.--.444394000++)(('''-7=DBAABDBDACACBABCBEBB@@?@8667>>;::....28)+:=FFBBB@ACDCEBB@:32789775544'&&%..1//00888:?B@BBBADCBBDFF1000<;;==BJECBBBBA???FB<:65666<=;55444>;8878??A@?@ABBB@>8>>?=>:<====?<==>A@=999;@=>;<9899:<;:@>@<;:999;;<@JFFB?====<<<55253/1'%$$%'&$$%&()*38.,+*+03459:<=))))999:A>444471.-0--4448?>>=><;:;;====;::66<@@B@=<8779=<998*)('*.245++++<:;<<:53113899989;;=@?=<;;;;:76700029----*(%%
@Glass_F3P_7_D3_6_20_50
AAGGATAACTTGTTGGATAGCTTTGCTCCGCATAATGTCCTCTTGCGAACAAAAAAACCACCGCTACCAGCGGTGGTTTGTTTGCCGGATCAAGAGCTACCAACTCTTTTTCCGAAGGTAACTGGCTTCAGCAGAGCGCAGATACCAAATACTGTTCTTCTAGTGTAGCCGTAGTTAGGCCACCACTTCAAGAACTCTGTAGCACCGCCTACATACCTCGCTCTGCTAATCCTGTTACCAGTGGTTGCTGCCAGTGGCGATAAGTCGTGTCTTACCGGGTTGGACTCAAGACGATAGTTCCCGGATAAGGCGCAGCGGTCGGGCTCAACGGGGGGTTCGTGCACACAGCCCAGCTTGGAGCGAACGACCTACACCGAACTGAGATACCTACAGCGTGAGCTATGAGAAAGCGCCACGCTTCCCGAAAGGGAGAAAGGCGGACAGGTATCCGGTAGACGGGCAGGGTCGGAACAGGAGAGCGCACGAGGGGACTTTCAGGGGGAAATCCCTGGTATCTTTATAGTCCTGTCGGGTTTCGCCACCTCTGACTTGAGCGTCGATTTTTTGTGATGCTCGTAGGGGGGCGGAGCCTGTGGAAAAACGCCAGCAACGCGGCCTTTTTAGGTTCCTGGCCTTTTGCTGGCCTTTTGCTCCACATGTTCTTTCCTGCGTTATCCCCTGATTCTGTGGATAACCGTATTACCGCCTTTGAGTGAGCTGATACCGCTCGCCGCAGCCGAACGACCAAGCGCAGCGAGTCAGTGAGCGAGGAAGCCTGCATAACGCGAAGTAATCTTTTTTCGGTTTTAAAGAAAAAGGGCAGGGTGGTGACACCTTGCCCTTTTTTACCGGAGCTGCAGCGGCCGCTACTAGTAGACCGGCTAGCGTCAGTTTCACCTGTTTTACGTAAAAACCCGCTTCGGCGGGTTTACTTTGATAATGAGTGATTACAAAGCAAGCAAAGAAAAAAGGCGACAGATTACTCTGTCGCCTTTTTTCCTGACTGATAACTTAGGTGGCGGGCTAGCGTCGTGGTTTGTCTGGTCAACCACCACGGTGTCGGTCGTATCAGTACAAACCCCGACGTGCACAGCTGTCACCGGATGTGCTTTCCGGTCTGATGAGTCCGTGAGGACGAAACAGCCTGTACAAATAATTTTGTTTAAGAATTGATTAAAGAGGAGAAAGGTACCATGAGTAAAGGAGAAGAACTTTTCACTGGAGTTGTCCAATTCTTGTTGAATTAGATGGTGATGTTAATGGGCACAAATTTTCTGTCAGTGGAGAGGGTGAAGGTGATGCAACATACAAAAATTTCTTAAATTTATTTGCACTACTGGAAAACTACCTGTTCCATGGCCAACACTTGTCACTACTTTCGGTTATGGTGTTCAATGCTTTGCGAGATACCCAAATCATATGAAACAGCATGACTTTTTTACAAGAGTGCCATGCCCGAAGGTTATGTACAGGAAAGAACTATATTCTCAAAGATGACGGGAACTACAAGACACGTGCTGAAGTCAAGTTTGAAGGTGATACCCTTGTTAATAGAATCGAGTTAAAAGGTATTGATTTTAAAGAAGATGGAAACATTCTTGGACACAAATTGGAATACAACTATAACTCACACAATGTATACATCATGGCAGACAAACAAAAGAATGGAATCAAAGTTAACTTCAAAATTAGACACAACATTGAAGATGGAAGCGTTCAACTAGCAGACCATTATCAACAAAATACTCCAATTGGCGATGGCCCTGTCCTTTTACCAGACAACCATTACCTGTCCACACAATCTGCCCTTTCGAAAGATCCCAACGAAAAGAGAGACCACATGGTCCTTCTTGAGTTTGTAACAGCTGCTGGGATTACACATGGCATGGATGATCTCTACAAATAAAAGCTTGATATCGAATTCCTGCAGCCCGGGGGATCCCATGGTACGCGTGCTAGAGGCATCAAATAAAACGAAAGGCTCAGTCGAAAGACTTGGGCCTTTCGTTTTATCTGTTGTTTGTCGGTGAACGCTCTCCTGAGTAGGACAAATCCGCCGCCCTAGAATCGAGTAGCACTGCAGACGTAAAAAAAGCGGCGTGGTTAGCCGCTTTTTTAATTGCCGGACGTACGATCGATGCCCGGATGATCCTGACGACGGAGACCGCCATCATCGACAAGCCGGCCGTTAATTAAAAAGTTAAACAAAATTATTTGTAAGGGAAACCGTTGTGGTCTCCCTGAATATATTATACGAGCCTTATGCATGCCCGTAAAGTTATCCAGCAACCACTCATAGACCTAGGGCGGCCGGATGGGACGACGTGGTGTTAGCTGTGCTCGAGGTGAAGACGAAAGGGCCTCGTGATACGCCTATTTTTATAGGTTAATGTCATGATAATAATGGTTTCTTAGACGTCGAGTCTTACGCCCCGCCCTGCCACTCATCGCAGTACTCTAGAAGCAGCCAGCGAATTCCAGAAATCATCCTTAGCGAAAGCTAAGGATTTTTTTATCTGAAATTCTGCTCGTGATACGCCTATTTTTATAGGTTAATGTCATGATAATAATGGTTTCTTAGACGTCAGGTGGCACTCGAGTTGATCGGGCACGTAAGAGGTTCCAACTTTCACCATAATGAAATAAGATCACTACCGGGCGTATTTTTTGAGTTATCGAGATTTTCAGGAGCTAAGGAAGCTGAAGTGAAAAAAAATCACTGGATATACCACCGTTGATATATCCCAATGGCATCGTAAAGAACATTTTGAGAGCATTAGATGAGTTGCTCAATGTACCTATAACCAGACCGTTCAGCTGGATATTACGGCCTTTTTAAAGACCGTAAAGAAAAATAAGCACAAGTTTTATCCGGCCTTTATTCACATTCTTGCCCGCCTGATGAATGCTCATCCGGAATTTCGTATGGCAATGAAAGACGGTGAGCTGGTGATATGGGATAGTGTTCACCCTTGTTACACCGTTTTCCATGAGCAAACTGAAACGTTTTCATCGCTCTGGAGTGAATACCACGACGATTTCCGGCAGTTTCTACACATATCTCGCAAGATGTGGCGTGTTACGGTGAAAACCTGGCCTATTTCCCTAAAGGGTTTATTGAGAATATGTTTTCGTCTCAGCCAATCCCTGGGTGAGTTTCACCAGTTTTGATTTAAACATGGCAGAATATGGACAACTTCTTCGCCCCCGTTTTCACCATGGGCAAATATTATACGCAAGGCGACAAGGTGCTGATGCCGCTGGCGATTCAGGTTCATCATGCCGTTTGTGATGGCTTCCATGTCGGCAGAATGCTTAATGAATTACAACAGTACTGCGATGAGTGGCAGGGCGGGGCGTAATTTGATATCGAGCTCGCTTGACTCCTGTTGATAGATCCAGTAATGACCTCAGAACTCCATCTGGATTTGTTCAGAACGCTCGGTTGCCACCGGGCGTTTTTTATTGGTGAGAATCAAGCCTCGAGCTGTCCAACCAAGTTTACTCATATATACTTTAGATTGATTTAAAACTTCATTTTTAATTTAAAAGGATCTAGGTGAAGATCCTTTTTGATGATCTCATGACCAAAATCCCTTAACGTGAGTTTTCGTTCCACTGAGCGTCAGACCCGGTCAAAGAATTGAAAGGATCTCTTGAGATCCTTTTTTTCTGCGCGTAATCTGCTGCTTGCAAACAAAAAAACCACCGCTACCAGCGGTGGTTTGTTTTACCGGGATCAAGAGCTAACCTTTTTTCCGAAGGTAACTGGCTTCAGCAGAGCGCAGATACCAAATACTGTTCTTCTAGTGTAGCCGTAGTTAGGCCACCACTTCGAGCTTCTGTAGCACCGCCTACATACCTCGCTCTGCTAATCCTGTTACCAGTGGCTGCTGCCAGTGGCGATAAGTCGTGTCTTACCGGGTTGGACTCAAGACGATAGTTTACCGGATAAGGCGCAGCGGTCGGGCTGAACGGGGGGTTCGTGCACACAGCCCAGCTTGGAGCGAACGACCTACACCGAACTGAGATACCTACAGCGTGAGCTATGAGAAAGCGCCACGCTTCCCGAAGGGAGAAAGGCGGACAGGTATCCGGTAAGCGGCAGGGTCGGAACAGGAAGCGCGGGAGCTTCGGGGGAAACGCACGTATTTTTATAGTCCTGTCGGGTTTCGCCACCTCTGACTTGAGCGTCGATTTTTGTGATGCTCATCAGGGGGCGCGGAGCCTGTGGAAAAACGCCAGCAACGCGGCCTTTTTACGGTTCCTGGCCTTTTGCTGGCCTTTTGCTCACATGTTCTTTCCTGCGTTATCCCCTGATTCTGTGGATAACCGTATTACCGCCTTTGAGTGAGCTGATACCGCTCGCCGCAGCCGAACGACCGAGCGCAGCGAGTCGTGAGCGAGGAAGCCTGCATAACGCGAAGTAATCTTTTCGGTTTTAAAGAAAAAGGGCAGGGTGGTGACACCTTGCCCTTTTTTGCCGGACTGCAGCGGCCGCTACTAGTAGACCGGCTAGCGTCGAGTTCACCTGTTTTACGTAAAAACCCGCTTCGGCGGGTTTTTACTTTGGTCATCGAGTGATTACAAAGCAAGCAAAGAAAAAAGGCAACAGATTCTCTGTCGCCTTTTTTCCTGACTCATAACTTAGGTGGCGGGCTAGCGTCGTGGTTTGTCTGGTCAACCACCGCGGTCTCAGTGGTGTACGGTACAAAGCCCGACGTGCACAGCTGTCACCGGATGTGCTTTCCGGTCTGATGAGTCCGTGAGGACGGAACCAGCCTCTACAAATAATTTTGTTAAGAATTCATTAAAGAGGAGAAAGGTACCATGAGTAAAGGAGAAGAACTTTTCACTGGAGTTGTCCCAATTCTTGTTGAATTAGATGGTGATGTTAATGGGCACAAATTTTCTGTCAGTGGAGAGGGTGAAGGTGAATGAGACATACGGAAAACTTACCTTAAATTTATTTGCACTATCTGGAAAACTACCTGTTCCATGGCCAACACTTGTCACTACTTTCGGTTATGGTGTTCAATGCTTTGCGAGATACCCGAATCATATGAAACAGCATGACTTTTTCAAGAGTGCCATGCCCGAAGGTTATGTACAGGAAAGAACTATATTTTTCAAAGATGACGGGAACTACAAGACACGTGCTGAAGTCAAGTTTGAAGGTGAATGTCTTGTTAATAGAATCGAGTTAAAAGGTATTGATTTTAAAGAAGATGGAAACATTCTTGGACACAAATTGGAATACAACTATAACTCACACAATGTATACATCATGGCAGACAAACAAAAGAATGGAATCAAAGTTAACTTCAAAATTAGACACAACATTGAAGATGGAAGCGTTCAACTAGCAGACCATTATCAACAAAATACTCCAATTGGCGATGGCCCTGTCCTTTACCCAACAACACGTACCTTGTCCACACAATCTGCCTTTCGAAAGATCCCAACGAAAAGAGAGACCACATGGTCCTTCTTGAGTTTGTAACAGCTGCTGGGATTACACATGGCATGGATGATCTCTACAAATAAAAGCTTGATATCGAATTCCTGCAGCCCGGGGGATCCCATGGTACGCGTGCTAGAGGCATCAAATAAAACGAAAGGCTCAGTCGAAAGACTGGGCCTTTCGTTTTATCTGTTGTTTGTCGGTGAACGCTCTCCTGAGTAGGACAAATCCGCCGCCCTAGAATCGAGTGGCGCCTGCAGACGTAAAAAAAGCGGCGTGGTTAGCCGCTTTTTTAATTGCCGGACGTACAATAGATGCCCGGATGATCCTGACGACGGAGACCGCCGTCGTCGACAAGCCGGCCGTTAATTAAAAAGTTAAACAAAATTATTTGTAGAGGGAAACCGTTGTGGTCTCCCTGAATATATTATACGAGCCTTATGCATGCCCGTCAAAGTTATCCAGCAACCACTCATAGACCTAGGGCGGCACGATTGGGACGACGTGGTGTTAGCTGTGCTCGAGGTGAAGACGAAAGGGCCTCGTGATACGCCTATTTTTATAGGTTAATGTCGTGAACATAATCGTTTCTTGAACGTCGAGTCTTACGCCCGCCCTGCCACTCATCGCAGATACTCTAGAAGCGGCCGCGAATTCCAGAAATCATCCCTAGCGAAAGCTAGACTTTTTTATCTGAAATTCTGCCTCGTGATACGCCTATTTTTATAGGTTAATGTCATGATAATAATGGTTTCTTCAACGTCAGGTGGCACTGGAGTTTGATCGGGCACGTAAGAAGGTTCCAACTTTCACCATAATGAAATAAGATCACTACCGGGCGTATTTTTTGAGTTATCGAGATTTTCAGGAGCTACCAGAACTAAAATGGAGAAAAAAATCACTGGATATCCACCGTTGCGGTATATATCACGATCGCATCGTAAAGAACATTTTGCGGCATTTGAGTCAGTTGCTCAATGTACCTATAACCAGACCGTTCAGCTGGATATTCCGGCCTTTTTAAAGACCGTAAAGAAAAATAAGCACAAGTTTTATCCGGCCTTTATTCACATTCTTGCCCGCCTGATGAATGCTCATCCGGAATTTCGTATGGCAATGAAAGACGGTGAGCTGGTGATATGGGATAGTGTTCACCCTTGTTACACCGTTTTCCATGAGCAAACTGAAACGTTTTCATCGCTCTGGAGTGAATACCACGACGATTTCCGGCAGTTTCTACACATATATTCGCAAGATGTGGCGTGTTACGGTGAAAACCTGGCCTATTTCCCTAAAGGGTTTATTGAGAATATGTTTTTCGTCTCAGCCAATCCCTGGGTGAGTTTCACCAGTTTTGATTTAAACGTGGCCAATATGGACAACTTCTTCGCCCCGTTTTCACCATGGGCAAATATTATACGCAAGGCGACAAGGTGCTGATGCCGCTGGCGATTCAGGTTCATCATGCCGTTTGTGATGGCTTCCATGTCGGCAGAATGCTTAATGAATTACAACAGTACTGCGATGAGTGGCAGGGCGGGGCGTAATTTGATATCGAGCTCGCTTGGACTCCTGTTGATGAATCCAGTAATGACCTCAGAACTCCATCTGGATTTGTTCAGAACGCTCGGTTGCCACCGGGCGTTTTTTATTGGTGAGAATCCAAGCCTCGAGCTGTCAGGACCGGAGCCTCATATATACTTTAGATTGTCGGACTTTAAAACTTCATTTTTAATTTAAAAGGATCTAGGTGAAGATCCTTTTTGATAATCTCATGACCAGAAAATCCCTTAACGTGAGTTTTCGTTCCACTGAGCGTCAGACCCCGTGG
+
1230)*)&%%%%&'+)((++++-3)((()%%$$$$$$'&&'&%%(+&&')87787=:9:=ACABDEHJJJJCABAA;A?:67723342012112<?<===JCDEC=9+)1552223BJD999;446:?53220((*-2658=<;>?<=JJJHHHCEBDHGGBAAAJJJJJIJDED?0009CGFJ4333=<9<DB?@@A@C>=>FCC@ABCDJBC<<?B@@BIFJJCDCCEJIJJFCBCFCCED@6544979<9;@AGHFJJEA?@EFFJEGGJFHGEJD<I5555ECAA>B<)(((---''',?BFJCDFIHFGJJIJIE;98-.**,-@EDJJIEECCIHJJJJIJIJFJJJEC<44@EGDCFEFGIHJIJJGD@DGJC>==DFBEEEHIJIJJJJJJJJGE445@GHGDFJJHIEJIFCB>2++-*2546433149=>6+++>?CGDDBE</,&&&')-6:;<AHDBDHGJFFHIFEGA@??0004<7;***0*..28JJJJG=85338<>B>;;<>DCBDCCJGJJ9233BDA@??BBIJJGJEEA@A???=<;-))/96;ADDFEDDGGJ,**%&%'*+*)(((*,,0:=?CDJJGHECFGFJJIGH66+,:AEJDFC0/0255433590000JE<;:;GIFJJJD@;21,/7<=>B==><;JJDJJFJJJEEJJIFECFEF@?<==BA???@@3333?@==>>D83333877645454000<A<6668;;@@?8;74--./(('(%$#%&&&*-++++36::;;<=@>=<<7..>?FGFFJ@@@@JDJG9872)97888<BEH@;:::86?ACHIF?BEFJHJB??>:96579=C@8970;B+(('.++**+<=>ABJDH8888>>%%%%%$%('+.886666>?GFEGGJJIHJJIFJBA@CIGEGGGJI?@@@<...-,)'(.****/'&&&'('((+*/763399;BA::;;@ACJG?JJJJHIBBAA22010,++-4780.011:419:,,+++&%$%&&2=>;99<AIGEBJECC@>>::1013BBCC=953..-8999<111&&$',%%&$$$$$$%&%&'(''''77=@A=<<<GCJJFJJHJJJHJJIGHHJJJJJIJDEGACCFIIGG87660-,,**&&''%%$('&&&*/'%%%,,0?>>JAAA@@DA8JIFDBB****38:;>?AAFHGGGJJ<E><=;::9348>ECEEIJJJEFJJFIJECCEJEJJJCA</76;:9<:983344A@;;;<DJDAA@@A::820..''&&3*));9<:<??AEFJHJFGJJJGEHFJJ9999F==;64))'%&..&%&&()03DFFGE@@@AJHJJJJJDB@JJGEE?AFDJJHJI?HJJHHHJFJJJJHDJJJJJGHJJJGDJHJJIJJFGJJIHGJHDFJJJJIDEDHJF>+(((-223433AIH888:<///;8779=0++*.-/09;BABDDJA<CFDIJJFEIJGH::97;>C<53345121**)')18?;9;<<<=?IJJJJHJJJJEGCBCBJBEB=JGJJJJFIJJGIJJIIJJJJGBB=?FEGFECCCB=<<<CDAGGHJGJJFHDEJJJJJHJJJFJGEGDCIJGJJHGJIFGJIFHJDF=JJHJJGHFJJJIJIHGIJJJGJJFFFJGJFEJJJA@HCEJJIIJEDEFFEFJH;;;FA?JA=<<GHDCCHJJIJCGGJFF@?@??FEFJIJEGHHJDEJJJJJHIJF====CJJJGDCBBCAAADJJJJJJJJJGGJAAB:6888C<;;:?@=???DEJ<FEFCFIJGJJFFJGJJFJJIJJJJJFJJFJJJJJJGI.-JJA;889D887=;;:::BBFGFDHJFFEJHIJJJJGJJJJJJJEGJHJJJJGJFJJIJHJFHHIJFHJFEJIJDBDIJIJFJ7666H66<<IEJJIFFJHBJ@@@AJJJIJJJJJFGJJGBD>F222JJJCDGB>FFFEJJHGEGJFJ=<;<JJJFJHJJJIHJJJIGEIJJJJDBA@@>>>EJ@>9+'',-88;:45549@AF@???IJFJGJJDBBDJJJJEGH6533;1-+-,007HD@>A?@>>?@FFIIE::EF=/../+*'&&%'-+++++++,0@FJJGICDHFJDFIJJJJJHJJJJHFG@@:><=<<>DGEFBB5554223..11465,(((=CCJJJ<;;%%%'''''+0*+++++*221446;;<;JIJJFJIJJHJJIJJHIIJJJHJJJHG33349.***42+3+345<=?A?ACIJGECCAAJJJD8879??BBCB@@C?IGGFBHJJB@GIJJJJGEJJJJJIJHJIJIIFJFE88?@A)''5*&&&&('(-)))7@=<=>BB@GJFJFEJHJJJGFHEDJJJHJJDB7,++7>ACF:97347JECA??BDGJIJJJIHDCFJIHJJIFJJJGIGFDE333/1136321**+,-@B@<==<>?5>666AJB<9BJJJJGIGJJGGED@?>=<9/0008;=>'&&'+)'$$%%)'&&'')*,-00011712345DIJJJCB<?987424<A)))>@ADDJJ765/((***CJGGDFEDJEJJJJCCC:9>DJJJHIJJJJGIJJJFGGGJGJJJG@/////JDCCDDJGJEEJ<<=>E>;;==77BAGCEJDJFFDCEE?=71,12*(((-576788<?@@4446>@DDGBJFDFJJJGJJJJGIJ?==>@GIA@@AEJJJJCDCGIJCDFEJJIHEB?(&&&%%&',07=@?>@GJJJJJJJFGJJHJJIJJJJJHGHDECAA@;@<<99833219:<<;<<<<D/.-,,0152++,-,,,,=:@>6677CE<:0000@BDJAB@EA?A>,***002BEFIEGFJDCEJJJIJJJGF@<9*??EHJJEIHJJDC.+++78A444JHJHJHFJJJJJFABB<<=@F>>?>CJD=><>::JEHJH8@A00003,,+,-..&''(+..?===<?>?HJJCBCBHJFJJBJHIHHJ./.@B95558=99995BE.?@BFEHJJFEJJJD:;?@BB;888=A@ACJ9888>:88GGJIJFJFDCCCGJHJJICD<==::::JFF;??<?982//-.''')+,/---8;>JJJJIEFDDD;?<7>::;AHEJJJFJ>>>AEEDBD==92;:HJGJJJJGIHJHGFHFGIF?:986116<;<?EI??>>EGEHJGEJEEDFEJHJ=::::@G888?CFCB@**((*&''('+,,+..232332=?==BGEGJHJGJJIJEC@@<;<>A433,+($%%%&'..34>AAABCCJJJIJJIFJJFAA@AJFHJJE@??@BHJJIJJGJJJDEJJJJJICHJHFFFIFJJIJJHHHHCEAADJJGJJJIIJJIHCDGGFHJEJJJIGG><=>?AFEGDFJGECJJJI>>??GEJGHHIGGEJJ>66/-&%&'('()).*.04///0?>>BHIJGJCED<<AAG????FDEFGJJJJJJGG@A>?F?>CAB@@?CAA@;CA9::;74//07B>=>:;=;:553.+&%'%&(*('''(%%%$%&''*-66699>ABBCEJBDDDIJB=<<BDFJJHIHJIJGJGE?@FIJJJJGJJJFHJE=;;.-+*-.@<=:::92122>DCHF5555800444<;0++24:>IGI>EJFDA@;54473,,,9;3@C::7223?ABA><C81+('&&0''%)''*+,*))**()+%368<C@><;6>?D9876--/0/..-/.-..4223<999;DEJGJFJIJJJJGDFCJFCDCEJHEC@JC:4+)(&&'(1++*)))(**+,((+223446<<??DEJJIJJJFHFJJG8777IGHIJEGHIIEJJA<<<GJJJIIJJIJCA9565DDDEJJGCDDBHGJHJEGD8880-'&&%&&))195555DD>???CBJHJJHJI@=>>FJGC,,,.EFJD>6;BABBCGDEJCDEJIGJJHJHGJGFEJFIJJJJFIGEJ644@>G874++++55663550////*9>7CDGJJGJHEI?>?-------9BAAD@669HJI=<:9:>@4434;933=;==>0()@BJJJGGJJHGJGCIFIIJJJJJGJJJJJJIJJJIIHJJJJHJGHGGJJJHJGHGIJJIIJG@HICIIJJIIJHGJFIJJJJIJJJJJJFIIIHIHJJJJIB==A;8-**,+)()()*(%$%%&454542))+GHF=:900&$#$%&)**-.;@GJJHDJJJJGHGJJJEGJFJHJJJJJIJFCFCCJJJIJJJJJJJJGHJJHJA4431112221,))-)(**2567;=<;;876898@AADDDDBAAFBIAAA+'&&+,++'24<@DFGICGJIJJHJJJJHGJJJGJJIJJHIFGEHEIEEJIGHJJJJJIJCEDHGGIJJJJJJHHJ=<<8<;5FHEIJEBDDCCCDHGFJJJGJJHHHHFFJDFDBBDEJ<<<<023:;<EFG>>>=8(((CDD;77JGJIJEGJHEFJJJFDBCBCJHIJHJGJFICFFFJJ6;565;;<BDFJIAA?AFGJDIIJJJEB>9:B6=1>>FF7642489==@@@CDGJC:999:=4445@CIJDD>@DBA>>>-))/5+89BAJIHJHFC?@==CGICEG?>;;,+++.-,,+*)-*)*,1);>9881222AGJBABCDEDIEB@??<:C9649DECB><***)&&&'$%&((('&&++1027:89:AEJJIGJJHCFFHGJJJJJBBAAFHA@?@CBJJJJ<<==DFDJJEJHFJ@@?,***2222.//099?;7.)('$$$&(*..223122>><<<<DDHFEFDIJHFJGJJJJFGHF<C;<JJJEGGIEJJCEB<:876.('0'1)'''+++**,,9DDBDGGJB<-',56411('&&'157>@A@JIJJJJIDEHGJA??@BAFJJGFJHHFIIIJJJJHHJJJJFJJJJCBJHEBJGJHHJGJJIEGGFJEDJJJHGGFJJHJGEGFHJCEE===DDDCGB=>>GJJJFCDGFICDJDA))'((%%&)*2//((*@BC>><113+8)8=>JF>9989C>;70--.05ACJJ>>==EGFHGJHDHHHEJ@@B@JGFHJJGJDJFJJJIJEJFEIEHJJHH@AABI=<:>:7445A@?>84*))*1000156BDD<99:;?@<?@FJFJIHFHJJJCBAAIFDA=?@EJHJFEEC=<3111;EB222:=988<>>J9657:2210.,,6<96766?@DEFFJ@@@BJJJHFJJJHHFGJB?@CFE)(&&&%##%--445<53268****6::?IHJEDFAA@BJHJJIHJDJC?:866?JJJGJEFHEAGIEGGDGEEJFHFIHJFGJEIJJHJGFHFJHJGGIDEC><;5G=<>BEJGJJGIJJHJJJJJIFGJBCJC>BHABCB---6;/67;JIIBAACCJIIIJGJJJGJIGDJBJDF;;;-***-))))&&&%&(++,--1=ABC@A>;::;FFBHFEG9999F;8888:779<515;9-,,**)(()*,-..0();;>@BB///0921,&,4,1010>'''<@@B@885=;=8;?C>;;<GJJJJJJJJJJJHD;;:;JCEFJGGIGHGJJDEDJJJJGJF@@:789<556633338348788FHIJJJGJJHGJFFHA?@DFD@DD<=;;>>7378JB=32442:<<@FJEE??@@I4444>??DGIJJFFDEJFA@CHJJJG9-''(5569:86715>ADCJC6455956???@ADCEJIJJA@@???@?BA@::22;,,,,-88BDGGEJEIEDEFGIFJICBJCDACBFIIGJG6334CAFEED??AJFFJFBA@@:99:EHDBHI::9543443651+*)%&&&*))*)+/%%%())*--0,(&&&+67>?DDBIDHJJGFJDHJEIGFJGDFJGJJJIJJJJFEDJIEBBFEGJJB?<864-,-CA>?:@>>@2227AGJJJDE@@@@BD::<?<<<;52243334?@BABBCEFFDE@C@@?@?@;,)84112IEHCFJIJJJJFJGIGIGGJB@?<<A,+++-*(%%%*,25122@EDBCCJHJJJFGHGEGIGBCD64448A@<;61-**++CFJFJGECGJJIFDEDHGFJJJGHJIICCDJECDAA4&&%%%$&&%')&%%&+.20((,,27.***++))(,()*><===?HFF777721.,-+++(((*+,,689>BBB;E3323<<D=?9:57>;75432(4''910/<1*)$$%()+19;=<>?@@BJJHJJJE@?=ADEGJJJJGFJJIJJJJJHJEEFJHECCCB87779@ABB:::.---4.+(&&))*69899>BCB6550+))-00)/012228-,,,<98:=,-@GCEC??@HFB???>@@EEFJJFJ=:7=99A@AAFHJJHJJGFGEF;D=1112=?I:656966BJ<44<?@B@;2)(*&(11.++,066:324DJEA??>889688:CF++&/.)*)'&$$%%'*+))$###%&&&%&*-++++./21)(%%%20+(((29=>''''99::BACF8777JJJJFJGFIHJJJJJJJDFJ=<<<@AJJJJJI5444;CBGJIJJIJJJIJJIIIJJJEJJJJFJJJJJJJGJJJJJJJJGJJIGJJFHC@A@BCI;;:9?DF@BCDGJJJJJHHJGJFGJJJJJJJJGHBB??EEFCEBDJJJJJJDCB>==>BIHD@54658AABJJJJHFCAAGFEJ:999AEEHFEEEJJHJ@GJJHICABBGHHJJGFJDDJJJJJGJGJJJJGJHIGJGJJIJJJJJFJGJJJJJJJFJIJIJHDJHFDHHHEJJJJHIJJJGJJ8888JEEC65569DDEIJJBC3335?88IGJJHBBEFJIJJIJGJF>:77444487:??=1001>::EJHEBBBJJIBJJGIB?>>@4,,,++*006((((?ABCC>>444?@??@DIDJJJGEGDGIE907@BD333FIBBBJIIDJJJEFDIJFHGJFEJDJICJFEDGFJFJJJJJIJFJGGGFFJJJE;:432156B@AJGJJJGDJDGIJCABF7666<=>=BJFEDCCJJJJJFFGJCJ>9A@>>?=777CCFD?>>????76553432434<433AHBE?>>>FFGJJI>=<><<<3334;:;9:;;A><;,64---11><AA<=>77767+*-0?:;<<<=EJHJJIJJGEFIJJJJHJJFHECDHJD@;<=4453..-0;>A74*&&'&%%$/$$5845568::@@JGID2+**+/546855448;ADBEJDBBC:22/01*'%&-*+--00BEG::93345=AJEFEEHHIHFB=;<<86556ICACCA@>???CEA><(((',**11386.../456,+)+2*:@AB=>=>>?@5+**++)AB?DBB@????>;:<@('&%
@Glass_F3P_7_D3_6_20_51
TCGCGTTATGCAGGCTTCCTCGCTCACTGACTCGCTGCGCTCGGTCGTTCGGCTGCGGCGAGCGGTATCAGCTCACTCAAAGGCGGTAATACGGTTATCCACAGAATCAGGGGATAACGCAGGAAAGAACATGTGAGCAAAAGGCCAGCAAAGGCCAGGAACCGTAAAAAGGCAGCATTGCTGGCGTTTTACCACAGGCTCCGCCCCCTGACGAGCATCACAAAAATCGACGCTCAAGTCAGAGGTGGCGAAACCCGACAGGACTATAAAGATACCAGGCGTTTCCCCTGGAAGCTCCCTCGTGCGCTCTCCTGTTCCGACCCTGCCGCTTACCGGATACCTGTCCGCCTTTCTCCCTTCGGGAAGCGTGGCGCTTTCTCATAGCTCACGCTGTAGGTATCTCAGTTCGGTGTAGGTCGTTCGCTCCAAGCTGGGCTGTGTGCACGAACCCCCCGTTCAGCCCGACCGCTGCGCCTTATCCGGTAACTATCGTCTTGAGTCCAACCCGGTAAGACACGACTTATCGCCACTGGCAGCAGCCACTGGTAACAGGATTAGCAGAGCGAGGTATGTCAGGCGGTGCTACAGAGTTCTTGAAGTGGTGGCCTAACTACGGCTACACTAGAAGAACAGTATTTGGTATCTGCGCTCTGCTGAAGCCAGTTACCTTCGGAAAAAGAGTTGGTAGCTCTGATCCGGCAAACAAACCACCGCTGGTAGCGGTGGTTTTTTTGTTTGCAAGCAGCAGATTACGCGCAGAAAAAAAGGATCTCAAGATCCTTTGATCTTTTCTACGGGGTCTGACGCTCAGTGGAACGAAAACTCACGTTAAGGGATTTTGGTCATGAGATTATCAAAAAGGATCTTCACCTAGATCCTTTTAAATTAAAAATGAAGTTTTAAATCAATCTAAAGTATATATGAGTCAACCGTATGACAGCTCGAGGCTTGGATTCTCACCAATAAAAAACGCCCGGTGGCAACCGAGCGTTCTGAACAAATCCAGATGGAGTTCTGAGGTCATTACTGGATCTATCAACAGGAGTCCAAGCGAGCTCGATATCAAATTACGCCCCGCCCTGCCACTCATCGCAGTACTGTTGTAATTCATTAAGCATTCTGCCGACATGGAAGCCATCACAAACGGCATGATGAACCTGAATCGCCAGCGGCATCAGCACCTTGTCGCCTTGCGTATAATATTTGCCCATGGTGAAAACGGGGGCGAAGAAGTTGTCCATATTGGCCACGTTTAAATCAAAACTGGTGAAACTCACCCAGGGATTGGCTGAGACGAAAAACATATTCTCAATAAACCCTTTAGGGAAATAGGCCAGGTTTTCACCGTAACACGCCACATCTTGCGAATATATGTGTAGAAACTGCCGGAAATCGTCGTGGTATTCACTCCAGAGCGATGAAAACGTTTCAGTTTGCTCATGGAAAACGGTGTAACAAGGGTGAACACTATCCCATATCACCAGCTCACCGTCTTTCATTGCCATACGAAATTCCGGATGAGCATTCATCAGGCGGGCAAGAATGTGAATAAAGGCCGGATAAAACTTGTGCTTATTTTTCTTACGGTCTTTAAAAAGGCCGTAATATCCAGCTGAACGGTCTGGTTATAGGTACATTGAGCAACTGACTGAAATGCCTCAAAATGTTCTTTACGATGCCATTGGGATATATCAACGGTGGTATATCCAGTGATTTTTTTCTCCATTTTAGCTTCCTTAGCTCCTGAAAATCTCGATAACTCAAAAAATACGCCCGGTAGTGATCTTATTTCATTATGGTGAAAGTTGGAACCTCTTACGTGCCCGATCAACTCGAGTGCCACCTGACGTCTAAGAAACCATTATTATCATGACATTAACCTATAAAAATAGGCGTATCACGAGGCAGAATTTCAGATAAAAAAAATCCTTAGCTTTTCGCTAAGGATGATTTTCTGGAATTCGCGGCCACTTCTCCAGAGTACTGCGATGAGTGGCAGGGCGGGGCGTAACTGAGCATCTAAGAAACCATTATTATCATGACATTAACCTATAAAAATAGGCGTATCACGAGGCCCTTTCGTCTTCACCTCGAGCACAGCTAACACCACGTCGTCCCTATCTGCTGCCTAGGTCTATGAGTGGTTGCTGGATAAGCTTACGGGCATGCATAAGGCTCGTATAATATATTCAGGGAGACCACAACGGTTTCCCTCTACAAATAATTTTGTTTAACTTTTTAATTAACGGCCGGCTTGTCGACGACGGCGGTCTCCGTCGTCAGGATGCATCCGGGCATCAATCGTACGTCCGGCAATTAAAAAAGCGGCTAACCACGCCGCTTTTTTTACGTCTGCAGGCGCCACTCGATTCTAGGGCGGCGGATTTGTCCTACTCAGGAGAGCGTTCACCGACAAACAACAGATAAAAACGAAAGGCCCAGTCTTTCGACTGAGCCTTCCGTTTCCTTAGTGCCTCTAGCACGCGTACCATGGGATCCCCCGGGCTGCAGGAATTCGATATCAAGCTTTTATTTGTAGAGGAATCATCCATGCCATGTGTAATCCCAGCAGCTGTTACAAACTCAAGAAGGACCATGTGGTCTCTCTTTTCGTTGGGATCTTTAAAGGGCAGATTGTGTGGACAGGTAATGGTTGTCTGGTAAAAGGACAGGGCCATCGCCAATTGGAGTATTTTGTTGATAATGGTCTGCTAGTTGAACGCTTCCATCTTCAATGTTGTGTCTAATTTTGAAGTTAACTTTGATTCCATTCTTTTGTTTGTCTGCCATGATGTATACGGGTTGTGTAAGCATATAGTTGTATTCCAATTTGTGTCCAAGAATGTTTAGTCTTCTTTAAAATCAATACCTTTAACTCGATTCTATTAACAAGGGTATCACCTTCAAACTTGACTTCAGCACGTGTCTTGTAGTTCCGTCATCTTTGAAAAATATAGTTCTTTCCTGTACATAACCTTCGGGCATGGCACTCTTGAAAAAGTCATGCTGTTTCATATGATCTGGGTATCTCGCAAAGCATTGAACACCATAACCGAAAGTAGTGACAAGTGTTGGCCATGGAACAGGTAGTTTTCCGGTCGTGAAATAAATTTAAGGGTAAGTTTTTCGTATGTTGCATCACCTTCACCCTCTCCACTGACAGAAAATTTGTGCCCATTAACATCACCATCTAATTCAACAAGAATTGGGACAACTCCAGTGAAAAGTTCTTCTCCTTTTTACTCATGGTACCTTTCTCCTCTTTAATGAATTCTTAAACAAAATTATTTGTAAATTT
+
CDGCEGJJFJJFJJFJIJJGIEJJFJJHIJGIIFHJJFJGJF?>>A?@@@DEBJDJJJJHGJJCCECFJFC>?98;EHJIJJJJJHJGJJHFJJBGFGB@<;/+**)((()+IJJIDDCDBEFFJIJJFD66658546012A?A>=8870../63<<<=:?=>;<667@860-'&&&)))/--+,+***/,,,('&%&%+)))1233;;30.**)+.4::<;;AJHGJGJJHIGIGGFIIJHJGHJJGJJIJJJHG>>=;<==??;:668144114.;;89JF=;;>EJJJJJA@@ACB@HJGJEJHEFC?JIJFHBFABCGJFJDHDFDJGJJEEJJHGJJGC+,.=ABJGDJEDGJJFACEIJGJFIHHJJDDHJEE>>JJHJJJJFJJJJJ@A?AJBBCBEGJJFJJGJ?>==C@555<;<<AI332376?ED>?>ACDDBACA@?DJJGHEJJFJJJJJIJIJHJJJJGJHJJDG0///@JJJGIJJJHHHDGJJJHJEGFJHJIEFJIIJ<<;:<9:9<IJJGGJJHJIJGJGJEHFEFGJJ==>654432236?@JHJJJEGGJ@B?1101?HJFJJJIJDCBDID?EGCGHIJGJJEGFEECCEGJJJEJGJJJGJEEGGJJJE8770....7CCCB@AFJDCEBGJHJJJJHJJJJHEEDHJEDGDIJJJJCBA>377420000''12?==??BAA7679FACICFHJFJGIGFJJ<;:6>@??A?>??=JJJFHJJGEE@:::;:888F>?<D>CJJGE@BB>95,*/111013.6;;;::<+++.556HFIIIHJJJEBA@?C>?B?>93AGDAA?DCBJFJFJJHGHJJFGH???999<3334@=;;=C>533531,.5601.---569;>10//44559:C9:FJJHJJJJJJJAA@AJJJJJHJHJJFF1003(''''..*))*=,,,.7)'':<?@<;;;=:989@C,,,*++BEJFJDJJDJFJJJHJGG2222=<;,)**6742206@@BFJJEEJIHIH<<;<<;8887==52114:6675666ABB>777@>=?>@BBJEACCHFIJJHJHFJEFJIHAAB7=77A8000ED@?AAEIDECGIJFJFJIIIJFJJHJJFJHGHJFF>FIDB7778F=655;<DEIJHJGJJJJFJJJJJGJABA@B22235999;;>3333433443C<:==>HEJ>>>>0..,))((++,,A=<<=JJJJJEFJHJGECFDEA@../EIJEJFGFGGJJFJHJJJJBBADJJFEEB@B@?<<HAA@<<<=;CCBJJIJJIF=<;;AEEEGJJJFDEEJJJDCHFEFFGJFFGG>?@JGJFF333?IJJJJJJJJIIHEJIHJJJJFEDJJJJEGBJFEGEJJBE03=;1033568:;5226DFJJBB;;<<JEJFJFBA@>@@FJGJGFHHFHJFJGGJJJJIJJJJJJCBEGBBJJHGHJHFJEIFDDBEEEB@@?2/.,,,./*;@AEHJIIEFFC??>=>7?A;><=BAFEJD>==<AJJJEF6GDJGJDGCC:0/0+**+-4446/...8523,+++789;2..,,-1555<432/&&&6*''7IJJBAC4B@?<EDIJFIGHFFIA>==>CDFFB@===9:@AGHHICFGFJJJJCGJEE=;;;?@@DJJJJFGFJJJJJJGJFF=988AE>@<999333334?EB?BCACBGJJJCF99889HEHJHJHHJFJGGEIJJCIHEEJJJ>>4>>@B?AAFCAEA<01BEBFA;<GJJGGJJDFJGGDHB>>?JJJJJFCED>:<:++++78=@?7553555@?GEHEEJIJJJIIJJJGJIIEB::9:=?D6..../.-1''227?CG?ABA??@888:<;=EJIGJHIJJHJHJIJJJJIJJGFFDEJGIJIJJJJFFGJDBBCJJGDEDGJJJJJJJJJGIJHFDHDIJJJGIJJGFEC?2.,***ACDFJEF8774DA=<;<ACB=4233/+,'''(,+&&%%'(+((--.DEC:999?GJ?EGJI??>FDA6+*)))(*)''''239DJGIFHJGJEJGJJJJJJIIJIGJJGIIJHIJJJJHJJIIJHJJJHJIJJJJJJJJHCDCFE=111)-*++<AG00?@CGJJJJEJGJA???C+;**BBACD=<90('',@AA@99::<;99655&&&'*('&'('*'').21))*+998:<JE>>@?::488768567:;BJBBA...0JIDGGJJIJG668BEDBFA>;99:8--,,=;;;EJJGHFIHHIJFGHC;89F??@@@GJJJJJJFDFCDHE@@;;;:7740/+)'((+22//,))&&&&''&(''),178CFCE@@@FFGJHGFCDFDHGGJFHJIJB<A=EJJFCBCDBDBDFDGIJGFJGJGJJJJJHJIJHGJGFJJJJFCGDCF>>==:::<DEFEHJJGHJJFFJEJHF77744330001210001:==B::744561.,,-3())9=@A/+))+4*''&$%&*+7788)))++00==:<;6/%%%2&&-,.98<<:GE91137=????FJHJI<;;;==DC>>?CEA)(())((()2446?@JJFJJGJFJGIJIHFJGIJJJJJFFJFJJJGJJJGEEJGJJFEHJJEGEGBA544>AAC1///,(''&'%%%&%';<=JIFDEBAFFBFJEJEEDJJFJEJHEJE3339;CHJJEHJJ0...CEJJD@A@ACABBBHGCHDJJGGJJJJJJJHHJGCCABB''''BCFJCBACBG=BEHHJHHJEJHJJJEJJHJFHJI=AA@JEAECFFJJGFFFGDEFECDJJGGJFHJGHEEGDCCCAE<))))'&'(**/*)%$$%'()*00367899<=>DJJJJFD<9,+))+-13///,())*+4)*67.:;HJHFHFFDFIE*'545C==>@7777@?BCECCIEDHDJJEB>:.>>CFJFEEB@@?DCFIC@AEFHJGFJ><;;;A0DCHHIJJGGJJIJGGJFCCCGEHGJJJJJJJFJEHHJJJH@???GFIIGFGDEGEJBJJJIJIGFJJJGJDFGFIBD=;6767==>GDGEJIEBCHDGFFIJGCEGGHCFEJJJGB@A@GGFFEGGDCDGFJHJGFCDFFHDDCDB<;;<87...:'%$$%%&&(());;;>GFFFCEFIEGDFJG@@75))9<<<>?EDCHEHCA525=CECFD>?<=JDBIFGJJIIJJGF?>>EJIFJGEEEGJJJJHJFHIJGF?44436545772235@;:2222:::;JJDJCEGGIJJFG875-*>=>?77JEHJEIB>JJGECFEFGG<7?BIJJJDFDG=>><?89EFHG5566FA9651/
@Glass_F3P_7_D3_6_20_52
TACGGCTACACTAGAAGAACAGTATTTGGTATCTGCGCTCTGCTGAAGCCAGTTACCTTCGGAAAAAGAGTTGGTAGCTCTTGATCCGGCAAACAAACCACCGCTGGTAGCGGTGGTTTTTTTGTTTGCAAGCAGCGGATTACCTTCGCAGAAAAAAGGATCTCAAGAAGATAGCTGATCTTTTCTACGGGGTCTGACGCTCAGTGGAACGAAAACTCACGTTAAGGGATTGGTCATCGAGTATCAAAAAAGATGCTTTTCGCCTGAATCCTTTTAAATTAAAAATGAAGTTTTAAATCAATCTAAAGTATATATGAGTAAACTTGGTCTGACAGCTCGAGGCTTGGATTCTCACCAATAAAAAACGCCCGGTGGCAACAGAGCGTTCTGAACAAATCCAGATGGAGTTCTGAGGTCATTACTGGATCTATCAACAGGAGTCCAAGCGAGCTCGATATGAAATTACGCCCCGCCCTGCCACTCATCGCAGTACTGTTGTAATTCATTAAGCATTCTGCCGACATGGAAGCCATCACAAACGGCATGATGAACCTGAATCGCCAGCGGCATCAGCACCTTGTCGCCTTGCGTATAATATTTGCCCATGGTGAAAACGGGGGCGAAGAAGTTGTCCATCTGGCCACGTTTAAATCAAAACTGGTGAAACTCACCCAGGGATTGGCTGAGACGAAAAACATATTCTCAATAAACCCTTTAGGGAAATAGGCCAGGTTTTCACCGTAACACGCCACATCTTGCGAATATATGTGTAGAAACTGCGGAAATCGTCGTGGTATTCACTCCAGAGCGATGAAAACGTTTCAGTTTGCTCATGGAAAACGGTGTAACAAGGGTGAACACTATCCCATATCACCAGCTCACCGTCTTTCATTGCCATACGAAATTCCGGATGAGCATTAATCAGCGGGCAAGAATGTGAATAAAGGCCGGATAAAACTTGTGCTTATTTTTCTTTACGGTCTTTAAAAAGGCCGTAATATCCAGCTGAACGGTCTGGTTATAGGTACATTGAGCAACTGACTGAAATGCCTCAAAATGTTCTTTACGATGCCATTGGGATATATAGACGGTGGTATATCCAGTGATTTTTTTCTCCATTTTAGCTTCCTTAGCTCCTGAAAATCTCGATAACTCAAAAAATACGCCCGGTAGTGATCTTATTTCATTATGGTGAAAGTTGGAACCTCTTACGTGCCCGATCAACTCGAGTGCCACCTGACGTCTAAGAAACCATTATTATCATGACATTAACCTATAAAAATAGGCGTATCACGAGGCAGAATTTCAGATAAAAAAATCCTTAGCTTTCGCTAAGGATGATTTCTGGAATTCGCGGCCGCTTCTAGAGTATGCGATGAGTGGCAGGGCGGGGCGTAAGACTCGACGTCTAAGAAACCATTATTATCATGACATTAACCTATAAAAATAGGCGTATCACGAGGCCCTTTCGTCTTCACCTCGAGCACAGCTAACACCACGTCGTCCCTATCTGCTGCCCTAGGTCTATGAGTGGTTGCTGGATAACTTTACGGGCATGCATAAGGCTCGTATAATATATTCAGGGAGACCACAACGGTTTCCCTCTACAAATAATTTTGTTTAACTTTTTAATTAACGGCCGGCTTGTCGACGACGGCGGTCTCCGTCGTCAGGATCATCCGGGCATCGATCGTACGTCCGGCAATTAAAAAAGCGGCTAACCACGCCGCTTTTTTACGTCTGCAGGCGCCACTCGATTCTAGGGCGGCGGATTTGTCCTACTCAGGAGAGCGTTCACCGACAAACAACAGATAAAACGAAAGGCCCAGTCTTTCGACTGAGCCTTTCGTTTTATTTGATGCCTCTAGCACGCGTACCATGGGATCCCCCGGGCTGCAGGAATTCGATATCAAGCTTTTATTTGTAGATCATCCATGCCATGTGTAATCCCAGCAGCTGTTACAAACTCAAGAGGACCATGTGGTCTCTCTTTTCGTTGGGATCTTTCGAAAGGGCAGATTGTGTGGACAGGTAATGGTTGTCTGGTAAAAGGACAGGGCCATCGCCAATTGGAGTATTTTGTTGATAATGGTCTGCTAGTTGAACGCTTCCCATCTTCAATGTTGTGTCTAATTTTGAAGTTAACTTTGATTCCATTCTTTTGTTTGTCTGCCATGATGTATACATTGTGTGAGTTATAGTTGTATTCCAATTTGTGTCCAAGAATGTTTCCATCTTCTTTAAAATCAATACCTTTTAACTCGATTCTATTAACAAGGGTATCACCTTCAAACTTGACTTCAGCACGTGTCTTGTAGTTCCCGTCATCTTTGAAAAATAGTTCTTTCCTGTACATAACCTTCGGGCATGGCACTCTTGAAAAAGTCATGCTGTTTCATATGATCTGGGTATCTCGCAAAGCATTGAACACCATAACCGAAAGTAGTGACAAGTGTTGGCCATGGAACAGGTAGTTTTACGGTGATTGAAATAAATTTAAGGGTAAGTTTTCCGTATGTTGCATCACCTTCACCCTCTCCACTGACAGAAAATTTTGTCCCATTAACATCACCA
+
=DFGEHFGEFFJ>=AEGIJH:::8876:;ACC;::;DDE6556:7:JEJGCCB:,,,,813<?CGGHJGECE?FJJIIHEB;2339EBBBDDHF?@@BC7<<;??@DFFGHGJHB44149<AFBCEFCJEGJF888,,,,465+**'(+46321/366.**.*)*+*))'%'$%%%%%)*334A>??A?@@JGG?888566,,,,AGJFF-,,DF+***<=?JFIJFDD<:354&%%%((((((-))),.-,('('&&)*,((()+*)')5679?0//033103.,)+;51115*)*499991222DJJJDFEFG666;BJE5331467BJJJIFGHEBEJJFDIGDJJHJGFHEJHGJEJJJJJJDDFE@@>2...,,&&&&+--501236:6551;IJJJJJHJEJJJIDDHHJEDEDDJIBBGJGJ@@@@BBEEGFJJIJIJFCABJGE3..//0-//0@C>=?>GDGEBDJJHJHGJJJJJJJGGGJJIJJHJJHIIJJJJIJJJJJFFJJJIGJEFFGHIJIJJIFJJIJJHJJJJJJJJFJGEFBADF<;<<DHJJEGJIJHIJJJJJ===<?;899;DJJEBBDDD??>:999;>DC@A@AJFDGJJF<=<A>=7443763//-//.--''''??<878<=767>>>=>?<:;;@DBEJFE7****.6766773233('&*+/113CIC>?98,,,,9AFIGJJJEHJGCEHJJJJJIJJJGJIIJGJFJJJIJJIJJEEFDDCHJJIECCJJJJJJGJGHCJE?>?AB<C7601@@AA5553455JJHJJJFJJEC=IJJGJFEIJJJJJJGJJJJJJJJJGJJJHIJGJJJJHJGJHFEDEHDDJJJJJJ>=>;<55.(FJJJJJJHHCIC7779D===<BDBEFHFHJJD??DHFGCB=@ABEA?>-,+'''')***/--//1232//./336555<:0---111=F;777?JIGHHJIJJJJBAJ?FHJJJJJJJJJJJJJJJGJHJJJGD?5JJHJJJJFFJJJHHJJGIFDIHJ:999EJJF:::/../::DDHJEB541-/;;;::6223<3CDBDFJIIJJDCDGJJJDE*****77JJIEJFGEGBFEABA@CEJJCBEEG=?AAD<<=JJJEC;0:@GDJJIJJBCABJ@AFEJJJFFGHJJJHJHJHIHFHJDBBCDIJDDFDBAABGJJEFIJJIJHGJJGCFJIFHJJIJJHFJCGDA:<=<HJFIHBACAJJIJJFJEJJ>==>BCGGGFIAA@@@EJJJJHJHJJGIFJEFJIJJFJJJJJJHGEDCBCJJEIJJIJJGJGCFE+&'&'(-58>DJFJJFHGDDFDEDFGJJEHGJJE@F@J666<JFDFABF::9:?=>3../13772)))??AA<<<=JGEIJJJBCCJJFF@768=>?;=<=E8756=BGFCBAACDJDJJFGEFIJGGGJFGEJFJGDJJJJGJGFFFGGHEJDBCCHGGHJ@,''')<:66660.-.1BDBCCIGHGJJHJGHIJIFJGJIGGGEGJGHGGJFFJFEJJFJ666AJJFJGFJFGGJJGJJJGHJ?@@HJFGFGHD@@CDGFJHIIGHCDJBDC////ADDAAADDGFJJJJJHJJC=95,,,,8FJGJIJJJJGB;JJJIJJJGJHJJJJHJJFHJGJJHJJ@@A>>>=@@:;;9:888<@@JCDEFJGJIE@@@@JI@@>9999>?>??@EH7IJGIGJJDFIJDCD<<=?B;778CDCJ>EC<98:@AGCBDDJJFCDHFJI@?@2-,,,+)(&&&3CGDJGIJJGGJJHJJCHDCJJJJGJJJJGDJHIGJE;:;<443?<;:7****10249;:E>>=766;64101588;CC>H?5555;4***+*+--...&&&*9;::;GHA?=?@<===@***:HHJHDJHJJJJGJFJIEJEJJJEIJIJJJJBHJEJ?(''(9?<=>=FGJGDDFCJJFJHFHJHJJECBB<</-4+)*,/**146()BEFEHEF?>=@F333:=D@/)))(()323551)456?HJJJJJJJIGEFAHJHICDEEJHFJJEHID;202JJJJJIIHI4333HJGJHCAABDBGGEFHHIJJFJFJJADJ<;:22214435+)*,,,-47433113,6BDFBFJJJJJIJJJBAAAJJHJ;::EJEGJFDFGJBDFJJEJJIEEGJFJGC?E@==<@?AEEHFGHFDECCEFFJCIDEDDDCA@@BFEEBBBB=>DHFJJEEDIHEHJJJHFGHGIAJCDB:66H=JHJJFJGJEJDHIGJJJHJC@AACDB?>==?CHFEGECCCDEBA?>8;?CGIFDFBFDEHJJFFDDCFGJDEABA@A@EC:BAEJDCDD;;33222++(%&,39>BBA@@A@@A@BCDJCGHDJDBBAEF@>877++*+;=;=22CDGDEA@>86733))))767;?????><=<=CDBB@A?@?>?@AA>>==>:::ACA?>>?>???@AB@?>>A@???<>A?>>>:65,,,70/''((.,'%$$$8888:;<<@=B?=5521.-..3568<B@BB@?>?8989J/AGD>A>>=>DDB;9960--12,+''''&&',7<8:;89834.'
@Glass_F3P_7_D3_6_20_53
CCGGCGAAGGAAGCCGTTGGAGAGCAGGCGTTTGCTGGCGTTTTTCCCACAGGCTCCGCCCCCCCTGACGAGCATCACAAAAATCGACGCTCAAGTCAGAGGTGGCGAAAGCCGACAGGACTATAAAGATGCCGGCGTTTGCCTGGAGAACTGCCTCGTGCGCTCTCTTCTTTTCCGACCTGCCGCTTACCGGATACCTGTCCGCCTTTCTCCCTTCGGGAAGCGTGGCGCTTTCTCATAGCTCACGCTGTAGGTATCTCAGTTCGGTGTAGGTCGTTCGCTCCAGAGCTGGGCTGTGTGCACGAACCCCCCGTTCAGCCCGACCGCTGCGCCTTTATCCGGTAACTATCGTCTTGAGTCCAACCCGGTAAGACACGACTTATCGCCACTGGCAGCAGCCACTGGTAACAGGATTAGCAGAGCGAGGTATGTAGGCGGTGCTACAGAGTTCTTGAAGTGGTGGCCTAACTACGGCTACACTAGAAGAACAGTATTTGGTATCTGCGCTCTGCTGAAGCCAGTTACCTTCGGAAAAAGAGTTGGTAGCTCTTAATCCGGCAAACAAACCACCGCTGGTAGCGGTGGTTTTTTTTGTTTGCAAGCAGCAGATTACGCGCAAGAAAGAAAAGAATATCAAGAAATCCTTGATCTTTTCTACGGGGTCTGACGCTCAGTGGAACAAAACTCACGTTAAGGGATTTTGGTGGTGAAGAGATTATAAAAAGGATCTTCACCTAGATCCTTTTAAATTAAAAATGAAGTTTTAAATCAATCTAAAGTATATATGAGTAAACTTGGTATTTAACAGTTCGAGGCTTCGATTGTCTCAATAAAAAACGCCCGGTGGCAACCGAGCGTTCTGAACAAATCCAGATGGAGTTCTGAGGTCATTACTGGATCTATCAACAGGAGTCCAAGCGAGCTCGATATCAAATTACGCCCCGCCCTGCCACTCATCGCAGTACTGTTGTAATTCATTAAGCATTCTGCCGACATGGAAGCCATCACAAACGGCATGATGAACCTGAATCGCCAGCGGCATCAGCACCTTGTCGCCTTGCGTATGATCTGCCCATGGTGAAAACGGGGGCGAAGAAGTTGTCCATATTGGCCACGTTTAAATCAAAACTGGTGAAACTCACCCAGGGATTGGCTGAGACGAAAAACATATTCTCAATAAACCCTTTAGGGAAATAGGCCAGGTTTTCACCGTAACACGCCACATCTTGCGAATATATGTGTAGAAACTGCCGGAAATCGTCGTGGTATTCACTCCAGAGCGATGAAAACGTTTCAGTTTGCTCATGGAAAACGGTGTAAAATGACCCTACTCCATATCACCAGCTCACCGTCTTTCATTGCCATACGAAATTCCGGTGAGTTCATCAGGCGGGCAAGAATGCAAATAAAGGCCGGATAAAACTTGTGCTTATTTTTCTTTACGGTCTTTAAAAAGGCCGTAATATCCAGCTGAACGGTCTGGTTATAGGTACATTGAGCAACTGACTGAAATGCCTCAAAATGTTCTTTACGATGCCATTGGGATATATCAACGGTGGTATATCCAGTGATTTTTTTCTCCATTTTAGCTTCCTTAGCTCCTGAAAATCTCGATAACTCAAAAAATACGCCCGGTAGTGATCTTATTTCATTATGGTGAAAGTTGGAACCTCTTACGTGCCCGATCAACTCGAGTGCCACCTGACGTCTAAGAAACCATTATTATCATGACATTAACCTATAAAAATAGGCGTATCACGAGGCAGAATTTCAGATAAAAAAAATCCTTAGCTTTCGCTAAGGATGATTTCTGGAATTCGCGGCCGCTCTAAGAGTACTGCGATGAGTGGCAGGGCGGGGCGTAAGACTCGACGTCTAAGAAACCATTATTATCATGACATTAACCTATAAAAATAGGCGTATCACGAGGCCCTTTCGTCTTCACCTCGAGCACAGCTAACACCACGTCGTCCCTATCTGCTGCCCTAGGTCTATGAGTGGTTGCTGGATAACTTTACGGGCATGCATAAGGCTCATAATATATTCAGGGAGACCACAACGGTTTCCCTCTACAAATAATTTTGTTTAACTTTTTAATTAACGGCCGGCTTGTCGACGACGGCGGTCTCCATAGTCAGGATCATCCGGGCATTGAATCGTACCGTCCGGCAATTAAAAAAGCGGCTAACCACGCCGCTTTTTTTACGTCTGCAGGCGCCACTCGATTCTAGGGCGGCGGATTTGTCCTACTCGAGGAGAGCGTTCACCGACAAACAACAGATAAAACGAAAGGCCCAGTCTTTCGACTGAGCCTTTCGTTTTATTTGATGCCTCTAGCACGCGTACCATGGGATCCCCCGGGCTGCAGGAATTCGATATCAAGCTTTTATTTGTAGAGATCATCCATGCCATGTGTAATCCCAGCAGCTGTTACAAACTCAAGAAGGACCATGTCGTATCTCTTTTCGTTGGAATATTTCAAAGGGCAGATTGTGTGGACAGGTAATGGTTGTCTGGTAAAAGGACAGGGCCATCGCCAATTGGAGTATTTTGTTGATAATGGTCTGCTAGTTGAACGCTTCCATCTTCAATGTTGTGTCTAATTTTGAAGTTAACTTAGATTCCATTCTTTTGTTTGTCTGCCATGATCTGTATACATTGTGTCAGTTATAGTTGTATTCCAATTTGTGTCCAAGAATGTTTCCATCTTCTTTAAAATCAATACCTTTTAACTCGATTCTATTAACAAGAAGTTATCACCTAAACTTGACTTCAGCACGTGTCTTGTAGTTCCCGTCATCTTTGAAAAAATAATTTTTGTACATAACCTTCGGGCATGGCACTCTTGAAAAAGTCATGCTGTTTCATATGAATCTGGGTATCTCGCAAAGCATTGAACACCACTAACCGAAAGTAGTGACAAGTGTTGGCCATGGAACAGGTAGTTTTCCAGTAGTGCAAATAAATTTAAGGGTAAGTTTTCCGTATGTTGCATCACCTTCACCCTCTCCACTGACAGAAAATTTGTGCCCATTAACGTCACCATCTAATTCAACAAGAATTGGGACAACTCCAGTGAAAAGTTCTTCTCCTTTACTCATGGTACCTTTCTCCTCTTTAATGAATTCTTAAACAAAATTATTTGTAGAGGCTGTTTCGTCCTCACGGACTCATCAGACCGGAAAGCACATCCGGTGACAGCTGTAGGCGTCGGGGTTTGTACCGTACACCACTGAGACCGCGGTGGTTGACCAGACAAACCACGACGCTAGCCCGCCACCTAAGTTATGAGTCAGGAAAAAAGGCGACAGAGTAATCTGTCGCCTTTTTTCTTTGCTTGCTTTGTAATCACTCGATGACCAAAAGTAAAAACCCGCCGAAGCGGGTTTTTACGTAAAACAGGTGAAACTGACGCTAGCCGGTCTACTAGTAGCGGCCGCTGCAGTCCGGCAAAAAAGGGCAAGGTGTCACCACCCTGCCCTTTTCTTTTAAAACCGAAAAGTACTTCGCGTTATGCAGGCTTCCTCGCTCACTGACTCGCTGCGCTCGGTCGTTCGGCCTGCCCGACAGCAGTATCACACTCAAAGGCGGTAATACGGTTATCCACAGAATCAGGGGATAACGCAGGAAAGAGAGCATGC
+
8,)()'%&(-&+%&%%*(%%%%%%$##%&'+0/*355:AA?>=?A==.*@@ADHJJD?@=;78GHD@@DFDGHBBABE@@BJIFGJHFFJJHJJJJJHFFABB****+++)(((357777ABBA:31.&%$$&%%&&%%%%&&'))((&&$$#$$%'&((*&&'')''(&'+,--/*('&%'+.,=>:56;;BIEHCDFIC7733/,-4-7ACIEE:---FJFDEFFGDJAC530''(CCEEJGCEFJJJJJHGIJJJJHJJJJJJGIHJJGGIA:::;6662350''':559EHJJGGGGFIJDDCHJAJJCED??A@IJGFJHGJJJJ=;:9>=+@ACHJGHFFJJJCDAGJ=:98;9;,EDFJJGDJJJFJ??=<==BBJICCDEIIJGHIIJCCFIHJIJIJDCBDHFIHA??A?>@ABDGFJFDEFCCCBJFFJHJJJIHJJJGJFJIFEJICACA64/56227;99233?CE/..*+23=@FF;:;73335@AAB;;<GGGHHFJJJJJFJJJJIJGJJEJJIJJJJJJJIEECA4JHGIDE>>=***)''')BFEIDFGFEDCCGGJJJJJJJJGJJHJ:HGJJFGEACB@IAAAB???JIJ>>>>CD@@AAHCJI=<BHJEGGHJHGDCBC><<;:75*0+-6??C<;;@AGCFC@@@AJA>;.,**&%$%$##%9----:EJJJJEJJGIFAB=9:+**)''%&'%%.--&&&/4461154/*)//0,*+36423775,*+3.@GJJHGJJFJJJJJDIEHIEDACBAIJEAAA<<=8878;HCCE?544+***)*/'&$%$%()/,-*&$$&((('&%$%(,:>AAJJBAA?;==JIIGJIFDDDBGHJEDG89C7666<;::;GBGDGEHJJFEEE@A222*))''''***+45;=;;:;EDGJIJJJFHJJJJBCBCG<<<?====GIEJJEBEFGFJJCEEDHD?=<:;;<<DDEDGD@??A2222@@JJ9888B@?,+-27FGFDJHFC8--.BCCGGCEGCCABB6767?JFGIJJIGHDFGIGIJEJEHJJJJJJEJIHHJHJHIJGJG&&&%$$%((/8GDF===>GGJIJJJJIIJJJJD=<<<HJJHJJJJJDIHEEFJHIFFFEEHJGJ7666BDE998322652JJJFFF>?@@<98574336=?>0//780B22HJHJJJJCEIJIJJIJJJHCCBCDCBBFJJJC55HJFJHJGEEJFJFJGHJJJJJJJJJFJJJJJJ@@AJJJJGHJBDEEHJGGGEFJFJJJHJJ77773-ACCFFGJEGIJJIFJGJDGDIEJG4322BHGCJJIJDEDCC;::BA'''')()*-./8BCA?<AA?<555==?BCHJJ::<>CDJ?>=853322-/++(((((%%%%&.;==>HCBCB<9::B?>?5556ECHDHGDB@?@GDHG==<94324/&&&&)3223959EFJJJFHJJJJJFIFFIJJJJJJFJHJJJFJJGJGIJJJGJJIFJJIJJJJIJJJFI@@@AIFFFHHIJIJJAA@@JIJJJFJIGJJJJHHGGEEEADGJJJIIGGJJGJIJJFJHJGJEJHJIIGJBDEJJFEHEG@@:111E@@?GFDEJC4BBBBDFECGDJJFGDGDEJHGJJEEHJFGECD,,,.**))-,+((,--+/012>>BAFCFCEJJJJJJJEHJJHJGIGFJGJJIIA////IJFIFJCEJJJJJIJJFHHEFBBBBCHFHIHEJHJHJIH@AACGDJJIIJJIGJJJJJJJEJJIJJGIGHFFBCBCGJ>=B<<@CHFJJFEJIFEJGJIJJGGIJEJJIFGJGGJGJJCC>:;/-00>EFJFEG?=>>;04++24=?IJH@@ABJHHJEDCDJJFJJIJJEFJJGJF@>?=>::BBAE?>><?BHIIJHJJFFEJJHJJJJJJJGJJGJJJJIFJJJJIFJJIHGJIGEIJGJGJJJJHBCCEHJJEJIB<.--.551123??A000/>;;21129;;CDB??@JGIJHJ>@?<((()((((***)'&&&'()),(()=;@::;A:998;;;;;;=8.))*034510434<?CIJFEJFDJJIFIGIJFHGB8879001723CGFJJJFEJJGHJJGJJJGHGJJJHFGCEBEJ??=<;=:990//+)&&',,&&%%%&*100/,&&&(--7530(%$$%%%&)+,&&(++333225,,,JJIGHCDEDFCDIEJDDFEGCDBAFCC7212>@::7=@BEDJ7777))))1?<<<=JJJIGJDJBDABCDI999*(''+<BFHJJFJDJJGGEHGJHJJIJJHHJJGHHI?==@AIDEHJJFEGHA9:::@9:==:69<5=EGJFFGGJJJHJHGJJFEED864489BAHAA00-6+),,4;///5IGFBEHJGHJDBCCCJ=<44320,++@A@@F442128;;:<@ECECBDEJGJGFGJEGDCEHDJHIJGE@CA@??B755555339:99;;>***%&').237C8..-./15645.,,&&+5<B?A4444671-99>>>AABA???@CA@?=;;<BDCDIFFE;6667CDAA@>>>@C@BBA@??@AABEC@@????=>??A>???BA@@D@@==9999=?=?@@A?>>>??AAA?>?>?@@CED;99;897;996....4374>?=>?BDD??<;=;;<?;::1++)(%$$$'&&''%%&&*()(../55667994445>?=ABB?:6222289:978<998./==?@IDFFBAAA@>=<9983;;::;=>=8889??;::89:10/,*((*()%#$(,,./==>=???C??@?A>;;<==<=?@<::;;@A====?@@?=30/,**++)''%%&+'''')788:<>D<:99<<:99;<<:;<<;;:=DB?=<;<==??;:::9922+++*-3))<;:999779:;@?>==><>>;2220-'''57:;;>A=<<<=====>?@=>=<<<<=>>?AA?A?>??>AAGFDCE?===?@@?>>==>???>>>?>?>?@BB00//689;>=>?A?<<<=?@E?==<;>=>?DBB@?=>>==>?B>>?>@97888<;:::'''';::;><88=?EGIJ::::HE><=<JBBCFFCBFEFGFEFJDEFIIJIJJGJICEEFDCDDJEFFA@FJEIIDFFDJHIJEEFJJJGGEEJHHFFIIJJHJHEHGHEGCEHD5(+.+./146448CBCDB?:;:41--.-0.0<=888>>BD8888GE>=7787653+,3/,'(00/0+*(()()+,7:=9;<9=@@AAAFGEGJGEJGFJH=;:=<<<=G;F2220001ACDA<<<<EDDEGGGJFE32233334=@DIFHFJBBCED>?EHEFJDDDB=77427989;0//5-7878;<>BB@JEHFDEIEHFIJFFJGGIJJJHEFFFHFEEEA??C@J@=;<<:8>:5..++-A><;=>JGDJJJJGFFDC@??@>CCDIGHJA@A@FJBBCBEDBCCDC>555540/0=:555;;***9B--/6665999<@>>>@?<8/)(//07=CC=5449>(&&&+,,3410/./2777777:787-+,01-/??EDBEADHEJHHD>A>=.---3+'%#$$%'),)).,,(''')(%&))113>@EGJJHJFFEHDFFCFEEEJEEA;<=78=@AJJJJIFB>?222/.76.((')((&%
@Glass_F3P_7_D3_6_20_54
ATGGTACGTTTGCTAGAGGCATCAAATAAAACGAAAGGCCGCATGAGAAAGACTTGGGCCTTTGGTTTATCTGTTTGTCGGTGAACGCTCTCCTGAGTGAGGACAAATCCGCCGCCCTAGAATCGAGTGGCGCCTGCAGACGTAAAAAAAGCGGCGTGGTTAGCCGCTTAATTGCCGGACGTACAATGAATACCACGGATAATCCTGACGACGGAGACGCCGTCATAGACAAGCCGGCCGTTAATTAAAAAGTTTAAACAAAATTATTTGTAGAGGAAAACGTTGTGGTCTGCCTGAATATATTATACGAGCCTTATGCATGCCCGTAAAGTTATCCAGCAACCACTCATAGACCTAGGGCAGCAGATAGGGACGACGTGGTGTTAGCTGCTGCTGGAGTGAAGCGAAAGGGCCTCGTGATACGCGTATTTTTTATAGGTTAATGTCATGATAATAATGGTTTCTTACAACGTGAGTCTTTACGCCCCGCCCTGCCCACTCATCAGCAGTACTCTAGAAGCGGCCACAAAGTAGGAATAACGTTACAGCGAAAGCCGTTTTTTATATAAAGTCTGCCTCGTGATACGCCTATTTTTATAGGTTAATGTCATGATAATAATGGTTTCTAGACGTCAGGTGGCACTCGAGTTGATCGGGCACGTAAGAGGTTCCAACTTTCACCATAATGAAATAGAATCACTCCCGGGCGTATTTTTGAGTTATCGAGATTTCAGGAGCTAAGGAAGCTAAAATGGAGAAAAAAATCACTGGATATACCACCGTTGATATATCCCAATGGCATCGTAAAGAACAGTTTGAGGCATTTCAGTCAGTTGCTCAATGTACCTATAACCAGACCGTTCAGCTGGATATTACCGGCCTTTTTAAAGACCGTAAAGAAAAATAAGCACAAGTTTTATCCGGCCTTTATTCGCATGCCGCGCCTGATGAATGTTGCGATCCGGAATTTGGTCCTGGCAATGAAAGACGGTGAGCTGGTGATATGGGATAGTGTTCACCCTTGTTACACCGTTTTCCATCCGCAAACTAAAACGTTTTCATGGCTCTGGAGTCAATACCACGACGATTTCCGGCAGTTTCTACACATATATATTCGCAAGATGTGGCGTGTTACGGTGAAAACCTGGCCTATTTCCCTAAAGGGTTTCTCCAAGTGTTTTTCGTCTCAGCCAAATCCCTGGGTGAGTTTCACCAGTTTTGATTTAAACATGGCCCATATGGACAACTTCTTCGCCCCCGTTTTCACCATGGGCAAATGTTCTACGCAAGGCGACAAGGTGCTGATGCCGCTGGCGATTGAGTTTAGATAATACAGCATTGTAATCCCTTCCATATCGGCCAATCCTAATGAATTCCGAACAGTACTGCGATGAGTGGGCAGGGCGGGGCGTAATTTGATATCGAGCTCGCTTGGACTCCTGTTGATAAATATGGGTTGATGACCTAGAACTCCATCTGGATTTGTTCAGAACGCTCGGTTGCCACCGGGCGTTTTTTGGTCAAGTGCAACCTAACTGCAAGCCAAGTTTCTCATATATCTTAGATTGATTTAAAACTTCATTTTTAATTTAAAAGAATATCTAGGTGAAAATCCTTTTTGATAATTTCATGACCAAAATCCCTTAACGTGAGTTTTCGTTCCACTGAGCATTAGGACCCAGTAAAGATCAAAAGAATCTCTGAGATAGCTTTTTTCTGGCGTAATCTGCTGCTTGCAAACAAAAAAACCACCGCTACCAGCAGTAGTTTGTTGCCCAGAATAAGAGCTACCAACTCTTTTTCCGAAGGTAACTGGCTTCAGCAGAGCGCAGATACCAAATACTGTTCTTCTAGTGTAGCCGTAGTTCAGGCCGCCGGCTTCAACTCTGACACCGCCTACATACCTCGCTCTGCTAATCCTGTTCCCGGTCGCTGCCAGTGGCGATAATGATATTACCGGGTCGACTCAAGACGATAGTTACCGGATAAGGCGCAGCGGTCGGGCTGAACGGGGGGTTACGTGCACACAGCCAGCTTGGAGCGAACGACCTACACCGAACTGAGATACCTACAGCGTGAGCTATCGAAAGCGCCACGCTTCCCGGAGAAAGGCGGACAGGTATCCGGTAAGCGGCAGGGTCGGAACAGGAGAGCACCACGAGGGAGCTTCAGGGGGAAACCCCTGGTATCTTTCTTATAGTCCTGCTGTCGGGTTTCGCCACCTCTGACTTGAGCGTCGATTTTTGTGATGCTGAGTAGGGGGGCGGAGCCTGTGGAAAAACGCCAGCAACGCGGCCTTTTTACATTTCCTCACCTTGCTGGCCTTTTGCTCACATGTTCTTTCCTCGTTATCCCCTGATTCTGTGGATAACCGTATTCACCTTCAGTGAGCTGGATTCACTACACAGCAGCTCAACGAGCCGAGCACGGCGCGAGTAGCGTCAGCGGGAGACCTCATCGTGAAAGTAATACTCATTTTAAAAAGGGCAGGGTGGTGACACCTGCCCTTTTTTGCCGGACTGCAGCGGCCGCTACTCGTGGACCGGTCAGCGTCACGTTCACCTGTTTGAACGAGCTTGGCGGGTTTCTTTGTGGTGATGAGTGTGATTACAAAGCAAGCAAAGAAAAGCAACGATTACTGTGTCACATTTTTTGTAGCTAATAATTACAGTGGCGGGCTAGCGTGGTGACTGTTTCGTCAGCACGCGGTCTCGGTGGATATTACATTAAACCCCGACGTGCACAGCTGCCACCGGATGTGCTTTCCGGTCTGATGAGTCCGTGAGGACGAAACAGCCTGTACAAATAATTTTGTTTAAGAATTCATTTTAGAGAGGAGAAAGGTACATAGTAAAGGAGAAGAACTTTTCACTGGAGTTGTCCCAAATTCTTGTTGATTCAATGGTGATGTTAATGGGCACAAATTTTCTGTCAGTGGAGAGGGTGAAGGTGATGCAACATACGGAAAACTTACCCTTAAATTTATTTGCACTACTTGAAACTACCTGTTCCATGGCCAACACTTGTCACTACTTTTCGGTTATGGTGTTCAATGCTTTGCAGTACCCCAAATCATATGAAACAGCATGACTTTTCAAGAGTGCAGTGCCGAAGGTTACTCCAGGAAAAAACTATATTTTTCAAAGATGACGGGAACTACAAGACGTGCTGAAGTCAAGTTTGAAGGTGATACCCTTGTTAATAAATAAGTAAAAGGTATTGATTTTACAAGATGGAAACATTCTTGGACACAAATTGGAATACAACTATAACTCACACAATGTATACATCATGGCAGACGAACAAAAAAATAAAATGGCCAAAGTTAACTTCAAAATTAGACACAACATTGAAGTGGAAGTAGACTTTCAACTGGCCGAACCATATCAACAAAATACTCCAATTGGCGATGGCCCTGTCCTTTTACCAGACAACCATTACCTGTCCACACAATCTGCCCTTCCAAAATCCAACGAAAGAGAGACCACATGGTCCTTCTTGAGTTTGTAACAGCTGCTGGGTACACACATGGCATGGATGATCTAGGAATTAAAAGCTTGATATCAGATTCCTGGCCATGG
+
%(,&&%&%%%++,61001AA=<;<>@A5545:-,,10.,'%$#$$$$$&2;654.''-./.-+&$##,,,*+,-./04----(''(+)($%&&''()*''''&'(((&--(''(./1;;99?>=;;;AJJJBBBEHF2///.//13@@CC;97868;<?@ACADC10*((/).+++,6667877323''&&%&&&*))+,''()+,,27///)''()'$$%$++)*)),.4449=<??JJDBB@:1000CF=98-)--.459B))))>@?GB;745'264'%%.-/..///'''(6;?@BB:973::9999?DDD<?AC?@>>@;***BGGJHBA???EJGJJEFAB<=FDABDC@448>@A>>8602..00EJ>===JJJHJJJ?>>??<944>86564599;+++;?JJJFFGE??<>=6422'&&&1023>;<,**,7666=:99:DDJBAABC?////J>;7*(%%%&)%#%())**(6:;GCAAIIGD@B=5/10(('''((&&&&')&&%%()+3(''()($$%&&$%%&*+)))())&&%&)(((10/'$$%'',3)(&%##$&$$%)*+,.-.-///,,,7=BBGJFJGJBDDBFDJJJJJJJGJDJJJIJHEECGJ96'&(**.***+38@>666*'&')*&'('--.511..,(')%$&&&&&'(,3+'0002668>9**0--)),+/677+**,69611115=AB2112;:<-,,-8:4=,++,;<980/32521//-..3543778:AGJJGEJJHHJJJJIJEHI21118878:96*,)(+)024--,,+*+*-10//,-*((./57869GJGI>>>>>>>@865('''02-,.))(()))*+)()-.-'(--4ADIFGDD?=,+-2DBFGJGJB@>944344113>7----12442222<99;@;:76-.('''%'((%%%%&$$&&''&)****(*))-))%&%%%&**+,-/40)(%%$$&)<3333=>AA;769=D?<>>>;:;99::444?JJDBEA<4////D:8((((?BA<<<=B10//))((+,-05)''=:879:E201/1121/***-.-,,,6:;00++,-0/03)))+;2223<,))*4500<=;D78757<=CEHICDB@A@@CBD==;;<:44887/.))37>=:<?>73-44:=B:9:5('%%%$$##&('-0'&&&*)*++-))(',--,3459///+-,(5:7677?AE?>>=8.--/&&&%()')))179DHFGIIJEI?00/04.;,+++:777656///000*.((/.1--..8<DJJIHHGFCFEF?=;<=0/-)))((**,.,&%%%')&(((&&&%&$$$$$$%,&%%'((()((*-)''&%%&&'(*(('*.--,++(&&'()433.,+.6667/./2(''''((+89::A@=<2225:8;>?@9666EJA44>>C>==@>>>:;=-<=.++,*)''''(('((&&&*%%%)+34545679<@ABJCFD0//231899/..-<<<?=?=999:2211022(&'%%%&)''%%&'*%%%&&'+)+)))987:7)(&&'''%%$%(',.01/244@=??F887*)')),832-5;5<<>4''''((,,-01010+*+)())**++61196+***9:;AAC>>?>FC>@?9;>:;:9899<>622322-,+&&'&)()&&'(+-,+,)&%%,-(''47??77733'&&$%$$%'''*2254((%$$'-017//./10/-,+/,,,/8;?C@>>=><<60--,,,+++*++(&''+&%%$%%%&&&)%&)*54351177==?322:;:996;;>BCFGEIGCADB96668/-*)))*+0...426=>@:986647:=>21116444;;;+**+/+*,/1'&&&+((*(&%&)&&**++-0.15:88=<44:;94556556?<<>?IJ=<8))(&&&&%%&*-2-,,-;?222***)+*(()()/)**)((''+))*369:<?98885544:?AA@?ACCABBHEIJA???@EA??=3//2.++/)''*-1-,**&&&&%));712<@B<<<=::88:76474,679CCAAC?;::<=?CBBCEDDFHJ>=&&&'1/,**+()('&&&-0,/(,()477577661011--+,,-->@?BCCECEED?000-:989961.-,'''$%()3;=@?<<;30024JDG=86...+**+*+'().)//-14677;;;.(,*&%%',/21+*)(*,--+().5;=>A@AA<;;>>GEH><3017,+()*+''(+?JDBCDBB@?A=:72/6999765+'(*99:AA?@BGFJJJF532345520'(++,.-18567=DIGFB@A83-,/833)**-'+*&'063378:CA'''3<<<;;=>GJFDA:=9;8&%')/7'&&&///2:6,))($##%%&%%%&''+))%%%%-)((*,532++'&'&&%&'*'&%$'''''()('.,++.,**&&&%$$+(+%%&%%%%$$$$9)'(25548310041777222//-+%%&%&&(06<211/22243211/,**+(''+++&&&&&&%'&%#####$%&%%%(+'14452++'%$%%&$$$)+()/322127-,,,()''.*))$$$$&&&%&(%)((,,1*''(((*-+*0,,'%%%$$$$%&&$&%%&&&%$$%'*-+-(''('*+'&$%$($%')7322269422./(((*&%%&''&%%%%%$$%%&%$%*(('&''*/''&&'&&)((%%(*432.-./76611///0/(&&'-,=?ACACCB:955'''''',36567;==AABFFJF5///133347-+++..1:;:<===<=>859<87650----,('%&'(*(**-/+/-('')&&&,0125442212:8;;@D=<<?BDCCCGFD66545427)''%%%%%%%(%%%'7'----94./8<A?A00/35-/22'&&+/)'')11.-,,3.A@@BDH<;;;E=<<>D775459,,*+-*/1275.039>C=;;<AHJJIA@@'%'-3))((01;33234@BDEJDDEGEF<655:<>9931>=300-:78;7::----73:)(()(777///30-,,,))&&&-..<AE?=><<540.,,,+,*))()*('((()2*.//<:2+)*)+,-,*,53)''+()*,127:1--.6560-***2854421*(((''037B===>D@??=>?@A@???@@?A9997;3.+($%(*'''&&%)&&&,,-,*((()&&''&%#$%&&'(()43--,*+*(*259;8897;<<=@==<;=>?==754540111997:;887503)()).7:988&&&(21112+''$$$&-'$$$#%*-**+-.020///><=0///,-,((&%%%('&%%('%%&$$%''')))++2))**(&&&,+*'()''''+2===:8,,:>9==>><;;<=>>>A@AB@?AAA@A=9856699=<;;;<>A@?==:?>=>????>?;6:50,'&'('&%$&&$%&.345:<<<=;<222267778684////:80856876666-,))******(*),(((31-,-.%%%&,(()*,-0..3>>:::<;::;<>;:::876))('&&&%
@Glass_F3P_7_D3_6_20_55
CAGGACCAGAATTTCTACTCATATATTTTAGATTGATTTAAAACTTCATTTTTAATTTAAAAGGATCTTAGGTGAAGATCCTTTTTGATAATCTCATGACCAAAATCCCTTAACGTGAGTTTTCGTTCCACTGAGCGTCAGACCCCGTAGAAAAAATCAAAAGGATCTTCTTGAGATCCTTTTTTTCTGCGCGTAATCTGCTGCTTGCAAACAAAAAAACCACCGCTACCAGCGGTGGTTTGTACCCGGATCAAGGCTTCAACTCTTTTTCCGAAGGTAACTGGCTTCAGCAGAGCGCAGATACCAAATACTGTTCTTCTAGTGTAGCCGTAGTTAGGCCACCACTTCAAGAACTCTGTAGCACCGCCTACATACCTCGCTCTGCTAATCCTGTTACCAGTCGCTGCCAGTGGCGATAGTCGTGTCTTACCGGGTTGGACTCAAGACGATAGTTTAGGATAAGGCGCAGCGGTCGGGCTGAACGGGGGGTTCGTGCACACAGCCCAGCTTGGAGCGAACGACCTCCTTACCGAACTGAGATACCTACAGCGTGAGCTATGAGAAAGCGCCACGCTTCCCGAAGGGGGAAAGGAGGACAGGTATCCGGTAAGCGGCAGGGTCGGAACAGGAGAGCGCACGAGGGAGCTTCAGGGGGAAACGCATTCATCTTTATAGTCCTGTCGGGTTTCGCCACCTCTGACTTCGACGTCGATTTTTGTGATGCTCGTCAGGGGGGCGGAGCCCTGGAAAAACGCCAGCAACGCGGCCTTTTTTACGGTTCCTGGCCTTTTGCTGGCCTTTTGCTCACATGTTCTTTCCTGCGTTATCCCCTGATTCTGTGGATAACCGTATTACCGCCTTTGAGTGAGCTGATACCGCTCGCCGCAGCCGAACGACCGAGCGCAGCGAGTCGAGTGAGCGAGGAAGCCTGCATAACGCGAAGTAATCTTTTCGGTTTTAAAGAAAAAGGGCAGGGTGGTGACACCTTGCCCTTTTTTGCCGGACTGCAGCGGCCGCTACTAGTAGACCGGCTAGCGTCAGTTTCACCTGTTTTACGTAAAAACCCGCTTCGGCGGGTTTTTACTTTTGGTCATCGAGTGATTACAAAGCAAGCAAAGAAAAAAGGCGACAGATTACTCTGTCGCCTTTTTTTCTGACTCATAACTTAGGTGGCGGGCTAGCGTCGTGGTTTGTCTGGTCAACCACCGCGGTCTCAGTGGTGTACAGTACAAACCCCGACGTGCACAGCTGTCACCGGATGTGCTTTCCAGTATAATAGTGCCATTGAGGACGAAACAGCCTGTACAAATGCAGATACTTTTGTTTAAGAATTCATTAAAGAGGAGAAAGGTACCATGAGTAAAGGAGAAGAACTTTTCACTGGAGTTGTCCCAATTCTTGTTGAATTAGATGGTGATGTTAATGGGCACAAAATTTTCTGTCAGTGGAGAGGGTGAAGGTGATGCAACATACGGAAAACTTACCCTTAAATTTATTTGCACTACTGGAAAACTACCTGTTCCATGGCCAACACTTGTCACTACTTTCGGTTATGGTGTTCAATGCTTTGCGAGATACCCAATCATATGAAACAGCATGACTTTTTCAAGAGTGCCATGCCCGAAGGTTATGTACAGGAAAGAACTATATTTTTCAAAGATGACGGGAACTACAAGACACGTGCTGAAGTCAAGTTTCAAAGGTGATACCCTTGTTAATAGAATCGAGTTAAAAGGTATTGATTTTAAAGAAGATGGAAACATTCTTGGACACAAATTGGAATACAACTATAACTCACACAATGTATACATCATGGCAGACAAACAAAAGAATGGAATCAAAGTTAACTTCAAAATTAGACACAACATTGAAGATGGAAGCGTTCAACTAGCAGACCATTATCAACAAAATACTCCAATTGGCGATGGCCCTGTCCTTTTACCAGACAACCATTACCTGTCCACACAATCTGCCCTTTCGAAAGATCCCAACGAAAAGAGAGACCACATGGTCCTTCTTGAGTTTGTAACAGCTGCTGGGATTACACATGGCATGGATGATCTCTACAAATAAAAGCTTGATATCGAATTCCTAACCGGGAATCCATGGTACGCGTGCTAGAGGCATCAAATAAAACGAAAGGCTCAGTAGAAAGACTGGGCCTTTCGTTTTATCTGTTGTTTGTCGGTGAACGCTTCTCCTGAGTAGGACAAATCCGCCGCCCTAGAATCGAGTGGCGCCTGCAGACGTAAAAAAAGCGGCGTGGTTAGCCGCTTTTTTAATTGCCGGACGTACGATCGATGCCCGGATGATCCTGACGACGGAGACCGCCGTCGTCGACAAGCCGGCCGTTAATTAAAAAGTTAAACAAAATTATTTGTAGAGGGAAACCGTTGTGGTCTCCCTGAATATATTATACGAGCCTTATGCATGCCCGTAAAGTTATCCAGCAACCACTCATAGACCTAGGGCAGCAGATAGGGACGACGTGGTGTTAGCTGTGCTCGAGGTGAAGACGAAAGGGCCTCGTGATACGCCTATTTTTATAGGTTAATGTCATGATAATAATGGTTTCTTAGACGTCGAGTCTTACGCCCCGCCCTGCCACTCATCGCAGTACTCTAGAAGCGGCCGCGAATTCCAGAAATCATCCTTAGCGAAAGCTAAGGATTTTTTTTATCTGAAATTCTGCCTCGTGATACGCCTATTTTTATAGGTTAATGTCATGATAATAATGGTTTCTTAGACGTCAGGTGGCACTCGAGTTGATCGGGCACGTAAGAGGTTCCAACTTTCACCATAATGAAATGAGATCACTACCGGGCGTATTTTTCGAGTTATCGAGATTTTCTCAGAGCTGCAGAAAGCATTAAAAATGGAGAAAAAATCACTGGATATACCACCGTTGATATATCCCAATGGCATCGTAAAGAACATTTTGAGGCATTTCAGTCAGTTGCTCAATGTACCTATAACCAGACCGTTCAGCTGGATATTACGGCCTTTTTAAAGACCGTAAAGAAAAATGACGCAAGTTTTATCCGGCCTTTATTCACATTCTTGCCCGCCTGATAAATGCTCATCCAAATTCGTATGGCAATGAAAGACGGTGAGCTGGTGATATGGGATAGTGTTCACCCTTGTTACACCGTTTTCCATGAGCAAACTGAAACGTTTTCATCGCTCTGGAGTGAATACCACGACGATTTCCGGCAGTTTCTACACATATATTCAAGATGTGGCGTGTTTCGGTGAAAACCTGGCCTATTTCCCTAAAGGGTTTATTGAGAATATGTTTTTCGTCTCAGCCAATCCCTGGGTGAGTTTCACCAGTTTTGATTTAAACGTGGCCAATATGGACAACTTCTTCGCCCCCGTTTTCACCATGGGCAAATATTATACGCAAGGCGACAAGGTGCTGATGCCGCTGGCGATTCAGGTTCATCATGCCGTTTGTGATGGCTTCCATGTCGGCAGAATGCTTAATGAATTACAACAGTACTGCGATGAGTGGCAGGGCGGGGCGTAATTTGATATCGAGCTCGCTTGGACTCCTGTTGATAGATCCAGTAATGACCTCAGAACTCCATCTGGATTTGTTCAGAACGCTCGGTTGCCACCGGGCGTTTTTTATTGGTGAGAATCCAGATA
+
0)((%',*'%$$%%%%%'%%&&%%%%&%')3:=@ECJFJGJJJJJIJGJFJJJCA@AJGFJJJ98787.)*139EB....**+1<>=CEIFF:;9:CCHJJGIGIJJFJJJEJFJE@<<;9@<,,,864(BF====A?BBCFC>>?766=?DJH>.--)))-0///.0.**./*****FEDHGCBHGFGHJECDDDJEJGCCBBEFCJJJJJ>>>FGHDBEEC?:>@GEJDDC2221100.&$$$)(')**+,)-(''($$'?BAADGFJJHDDDFJJJHJJIIIJJJHGJHBCCB=<;>=<;:922IJJFJJJHJJJIIHJJFGHHJJHJGGHGDDGJGJEF<<<=DFFGJHHJJJJJFIJJCICFJJJHJJFGJJICGGFJIGFBACBFJG</***)**(''(&%&&(&&00-,,%$%'*+))*+74;<<ABA:888?<41/022133()))*(..---.033????@6665557CC>=>?CAEJJICEB?@BCJJFEGDIHJDCB>7'''=A<;<>////<+)))$$$%&'+=?@ADDCIEJJIHJJJHHHJEHJJ444>?JHFEGGFJJJGEED@2112>;912,,++'''(668;;CGEEEEHDDGHDHGJFJJGEBA@BE655562+*)*+,24?DBB?::6+1023JFHA;9..(&%%%')*./)00046A?EEGFJGGJJHFFGEGEFID55359,+*+,,>=>>DGJJJJGHJJJJG@@40/01>;93*(())*'''$),7A>=>A<;:;FJHFJDEJA=@IAE4)(((),-1.5:CBCHHJHEJJJJGGJJJJJJJIIIHJJJFJJJEJJJJJGHFJEJHJJIGEFIJIGJIJGHFFHHGGFJJJJHEFJJA4445?DFHIHIJJHGJJFDBCDBJJJHGEGDE=<==FJJEFGHIEIFGI0)&&&,0/0,++115---.7877<<674344ADBGBJJIJJIHFIHIHCFADA?BCDGIGJ9==>DEEDEFGJGEHHFGJEEGJIJJJJJEJFBD?>2112?AE111.+)&%%%%'49<CBHJEEEG////6EHHFIJJIIJJJJHJFEEJIJJGGJHIHHGEJ>=<7*)-**+,43---'(((''')3:?<88866JJ?>>>?@DC::<<;87861///.02266667=>>2221:202A;/)*153346?EEJFJEJJJGJIFCBIFEJGJJEJJJFJIJFBBCBFJEJJJJGF@@@?IDFE,+++888<54233242257<=?<>>?FEFJJAA@B:7==EJGDIIGIJJGGEEC<<=>B9:>0//05-(((*+-0/(&&$,&...25////5322-,)%$$%&%&'3///17BA@??IFIJFDGJJIJJGIJJJJJHEGEFGJJFHAFDJJJJIJJGGIHJJJJJJJJIJJJJJJHIJEJJJGJJGA@<;;;=JFCAACCFIJJEGEHEJJDCFD,,9=??AIB??A@?=>@IFJDEGHJEDJJJFJDJIJGJIHJ7777EGFHJGH-,,..-*+<>GIGEDEFFJJIHEGFC@@BE@>??FDGIJJJJGJHJIJGICDCEIJJFFGGH?>HJ>>?EGGFIEIJGJFGHJHHJJFG;98??@B?;.,'))))('(>>A01//>?@FCFGJJGGCFEFIJB>====EGEBCDGJHIHC@<;62.,2:600,/8:::BBBHJJJGGJF6555>@CGIE@@?@JFFIJJHJJHJJJJJGICDBC:&%%&)*))//)**06@9:9456,,,,--///3.'(5JIEE?>>>JIFDFDEJHIJHJJDDEJJIAB@>@955EFJJ::D=JJJJJJJJJIFJJJJIJJIIEJFJHGJBGFGJFJGJJJJJJHEIJJIFJJJJIHHGFFIJFJHFIHJIJJEJGGE>IJJDACBFCBBDIIJGJFDCCAA@BEBG><</0/0866FJFHJEIJJHHEGJHJJJIJJJDIGJIJJJJJDFGEJF9999ADB@@999=ICGGFJGJJ????F6757>?CC>>=?H>????6086+7785E611?=2112;:BGGFGJHHJGFHJJJGJJGJJJJB=:<::=<DCBEJFJGIIGJJFJJJJGJJGFCEHJJJHHG2222644:;=@HJHHHFGCDDCEEJJB:99:<>87'''$&(26---65<?@AGGEFGDJDJECDJJIJHHDDGDDHEJF@?@EJHFG=:77-,,,AFCAB99CEC>C:)());:9@@?CCFCEEJJHECBCFEDB<:4-)*(((+++-/@@EGEFFGHJBA@@BBBBDGFFGG===>IJHCBAACGJHFFFF::;JJJJJGGGIJJJJJJJIIGGFBC<@CHFB;;::=<==>>?=<****?@@CHJJHJHHJJJJJIHJFHJGJDHHFFI>>>>BBABECHJJIJI@@@8GGJHDGJJJJJJJJJJJJJJGIJIFJJJJJJHJJGHJHJJJJIJJJJJGJJHJ?===88:>JJ7777JJFDFJJIFJEFHFJJJJJIJIIJGJJHECBBJJHJJJJJJIIDJEJJFGJJJJJJIEGGEFFEECCJJCECEHJIJHIJJJJJJGJJGGD?>IJJJJHJCB?BGJJJJEFFFGJJJJJJJFJ@JDJJJEEBEFJJIJJJJJJGJJJHHHJJJJGFJJGFJHJJFGJD><<>==968@BBEE?==EFJJJEJJIHIJJJIJJJJGGIJGFJFIGHJEGGDDEGHBDDHJHIGIJJIEIJ8DFIJJIHD<449?B@@BEHJEIEJDIEHJHJJFJBA;93340000356=AFDGJJJJJJDEJJJJGGJFCABDFJJJJIJJFJGJJJJFDDHJHJHJGFGHIIEJG;;:::29AAAAADA?@@DHGIDDJJGIJHFJJHBABF::9::,,,32*'&%&%&))'''&(-1****?@@?6444=>GG@===><942*)&&'&(.0&%%&())(*100035?>;::8::9BB@@B?CCGGFJJJJ@A@AHJGFJGFJFJDGIGEIJGHFJJG>==98<?AFB>===IFIHJHJJJJJJJJJJIJJJFHEDECJFJIHJJFJIJFJJJDDGJJEEEFJJJJJJJJJJJJJIHJHJJJJJJIJHFFHJJ6878733+++)*+),,,3@>>@ADHJJGJJE?;::;;<<;=E9@@@=<<@JFE.--,/))%%()-('(44&(((.;<JHJJFDJJJCDCGJBBBBE<77ABBCB?@AFJDAAAC:66>>@JGHJJJJJJIJJJJJEG8F<<<JDHHGJJGEJFEGDCI536CBEJJFFJGJJJIIJJJJJJEGGIJJIHIJJEJJJGJJGJFJJJEJIJE>>1444866:89<DDFBE.---59>=998/1///FGJFJJJJJFHIJJGJJJHJJI<>=<::6622001?>==<<66DDCDEBIJ<;?=42+******))..CDDBB889CJJJJJIGJJJJFJJJJBAA@EE5555CEB<<==;>=GJJJIJIJGFCEDJIGJHJGJJH5446HJFJGGJHJJFJIJFEIGJGJJJJJJJIJHJJHGJJFJJJIJJJJJJJHHGHJJJJJEIGIGIDIDDEFJJIJJIJJJJIGGJ?JFGJJJHJIHJJJGGJJGIJDDEHIHJHJJJJEEDJJGH4222EEDFFJHHIHJJ@?@AJIDEDHGGGHJD==>5//01111BDJH2222>33;<EJFEIHGHJGJIJIJJJIIJJJIHJJH2222AEJJCFECCGGBB?@CCJ@AB===-,'''(%%&$$&$
@Glass_F3P_7_D3_6_20_56
GCAAGAGAAGTTTGCATAACGCGAAGTAATCTTTTCGGTTTTAAAGAAAAAGGGCAGGGTGGTGACACCTTCCTTTTTTGCCGGACTGCAGCGGCCGCTACTAGTAGACCGGCTAGCGTCAGTTTCACCTGTTTTACGTAAAAACCCGCTTCGGCGAGTTTCTTGGTCATCGAGTGATTACAAAGCAAGCAAAGAAAAAAGGCGACAGATTACTCTGTCGCCTTTTTTCTGACTCATAACTTAGGTGGCGGGCTAGCGTCGTGGTTTGTCTGGTCAACCACCGCGGTCTCAGTGGTGTACAGTACAAACCCCGACGTGCACAGCTGTAGCCGGATGTGCTTTCCGGTCTGATGAGTCCGTGAGGACGAAGAAACAGCCTCTACAAATAATTTTGTAAGAATTCATTAAAAAGGAAAAGGTCATGAGTAAAGGAGAAGAACTTTTCACTGGAGTTGTCCCAATTCTTGTTGAATTAGATGGTGATGTTAATGGGCACAAATTTTCTGTCAGTGGGAGAGGGTGAAGGTGATGCAACATACGAAAATTTCTCCGATTTGCACTACTGGAAAACTACCTGTTCCATGGCCAACACTTGTCACTACTTTCGGTTATGGTGTTCAATGCTTTGCCATACCCAAATCATGGAAACAGCATGACTTTTTCAAGAGTGCCATGCCCGAAGGTTATGTACAGGAAAGAACTATATTTTTCAAAGATGACGGGAACTACAAGACACGTGCTGAAGTCAAGTTTGAAGGTGATACCCTTGTTAATAGAATCGAGTTAAAAGGTATTGATTTTATAAAGAAGATGGAAACATTCTTGGACACAAATTGGAATACAACTATAACTCACACAATGTATACATCATGGCAGACAAACAAAAGAATGGAATCAAAGTTAACTTCAAAATTAGACACAACATTGAAGATGGAAGCGTTCAACTAGCAGACCATTATCAACAAAATACTCCAATTGGCGATGGCCCTGTCCTTTTACCAGACAACCATTACCTGTCCACCAATCTGCCCTTTCGAAGAATCCCAACGAAAAGAGAGACCACATGGTCCTTCTTGAGTTTGTAACAGCTGCTGGGATTACACATGGCATGGATAATCTCTACAAATAAAAGCTTGATATCGAATTCCTGCAGCCCGGGGGATCCCATGGTACGCGTGCTAGAGGCATCAAATAAAACAAAGGCTCAGTGAAAAGACTGGGCCTTTCGTTTTTCTGTTGTTTGTCGGTGAACGCTCTCCTCGAGTCAGGACAAATCCACCACCCTAGAGATTGGATTGGCACCTGCAGACGTAAAAAAAGCGGCGTGGTTAGCCGCTTAATTGCCGGAGCATGCGAATAGATGCCCGGATATCCTGACGACGGAGACCGCCGTCGTCGACAAGCCGGCCGTTAATTAAAAAGTTAAACAAAATTATTTGTAGAGGGAAACCGTTGTGGTCTGCTGAATATATTATACGAGCCTTATGCATGCCCGTAAAGTTATCCAGCAACCACTCATAGACCTAGGGCAGCAGATAGGGACGACGTGGTGTTAGCTGTGCTCGAGGTGAAGACGAAAGGGCCTCAGTGATACGCCTATTTTTATAGGTTAATGTCATGATAATAATGGTTTCTTAGACGTCAGTCTACGCCCCGCCCTGCCACTCATCGCAGTACTCTAGAAGCGGCCGCGAATTCCAGAAATCATCCTTAGCGAAAGCAGCTTATCTGAAATTCTGCCTCGTGATACGCCTATTTTTATAGGTTAATGTCATGATAATAATGGTTTCTTAGACGTCAGGTGGCACTCGAGTTGATCGGGCACGTAAGAGGTTCCAACTTTCACCATAATGAAATAAGATCACTACCGGGCGTATTTTTTGAGTTATCGAGATTTTCAGGAGCTAAGAAAGCTTTGAATGGAGAGAAAAAAATCACTGGATATACCACCGTTGATATATCCCAATGGCATCGTAAAGAACATTTTGAGGCATTTCAGTCAGTTGCTCAATGTACCTATAACCAGACCGTTCGCTTGGATATTACGGCCTTTTTAAAGACCGTAAAGAAAATAAGCACAAGTTTTATCCGGCCTTTCACATTCTTGCCCGCCTGATGAATGCTCATCCGGAATTTCGTATGGCAATGAAAGACGGTGAGCTGGTGATATGGGATAGTGTTCACCCTTGTTACACCGTTTTCCATGAGCAAACTGAAACGTTTTCATCGCTCTGGAGTGAATACCACGACGATTTCCGGCAGTTTCTACACATATATTCAGGAGTGTGGGCGTCTTGGTGGAAAACCTGGCCTATTCTCCCTAAAGGGTTTATTGAGAATATGTTTTTGGTCTCAGCCGATAGCGGTAAGTTTCACCAGTTTTGATTTAAACGTGGCCAATATATGGACAACTACTTACCGACCCGTTTTCACCATGGGCAAATATTATCGCAAGGCGACAAGGTGCTGATGCCGCTGGCGATTCAGGTTCATCATGCCGTTTGTGATGGCTTCCATGTCGGCAGAATGCTTAATGATTGCAACAGTACTGCGATGAGTGGCAGGGCGGGGCGTAATTTGATATCGAGCTCGCTTGGACTCCTGTTGATAAATCCAGTAATGACCTCAGAACTCCATCTGATTTGTTCAGAACGCTCGGTTGCCACCGGGCGTTTTTTATTGGTGAGAATGCAGACCGAGCTGTCAGACCAAGTTTACTCATATATACTTTAGATTGATTTAAAACTTCATTTTTAATTTAAAAGGATCTAGGTGAAGATCCTTTTTGATGATCTCATGACCAAAATCCCTTAACGTGAGTTTTCGTTCCACTGAGCGTCAGACCCCGTAAGAAGATCAAAGGATCTTCTTGAGATCCTTTTTTCTGCGCGTGATCTGCTGCTTGCAAACAAAAAAACCACCGCTACCAGCGGTGGTTTGTTTGCCGGATCAAGAGCTACCAACTCTTTTTCCGAAGGTAACTGGCTTCAGCAAGACGCAGATACCAAATACTGTTCTTCTAGTGTAGCCGTAGTTAGGCCACCACTTCAAGAACTCTGTAGCACCGCCTACATACCTCGCTCTGCTAATCCTGTTACCAGTGGCTGCTGCCAGTGGCGATAAGTCGTGTCTTACCGGGTTGGACTCAAGACGATAGTTACCGGATAAGGCGCAGCGGTCGGGCTGAACGGGGGGTTCGTGCACACAGCCCAGCTTGGAGCGAACGACCTACACCGAACTGAGATACCTACAGCGTGAGCTATGAGAAAGCGCCACGCTTCCCGAAGGGAGAAAGGCGGACAGGTATCCGGTAAGCGGCAGGGTCGGAACAGGAGAGCGCGCGGGGACTTTGGGGGAAACGCCTGGTATCTTTATAGTCCTGTCGGGTTTCGCCACCTCTGACTTGAGCGTCAATTTTGTGATGCTCGTCAGGGGGGCGGAGCCTGTGGAAAAACGCCAGCAACGCGGCCTTTTTCGGTTCCTGGCCTTTTGCTGGCCTTTTGCTCACATGTTCTTTCCTGCGTTATCCCCTGATTCTGTGGATAACCGTACCCGCCTTTGAGTGAGCTGATACCGCTCGCCGCAGCCGAACGACCGAGCGCGG
+
[truncated: 20,220,638 more chars]
