# Supplementary material for: Preventing Multimer Formation in Commonly Used Synthetic Biology Plasmids
Source: ACS Synth Biol. 2025 Mar 18;14(4):1309–15. doi: 10.1021/acssynbio.4c00508 (PMC12012879; doi:10.1021/acssynbio.4c00508)
Supplement: Supplementary file 2 — sb4c00508_si_002.zip [file sb4c00508_si_002.zip › DataS1/data/fastqs/Glass_F3P_8_D3_6_22.fastq]

@Glass_F3P_8_D3_6_22_0
ACCGAAAAGACTTGACCCTGCCAAGCGGCACCAGATTTCTTGCGTACGCGATCCCCTAAGCCAAAGGTGGCACTCAGGGGAAGCGCAAACTGCCCTGCAACGGAGACGTGGCTTCATCGCTGCTTGACCCATCTAGTATTTCTCCTCTTTCTCTAGTAAAGTGTTTAGTTCCCTCTTTGCGTCCTTCATAGCTTGATCCGAAAAGTTCTCTAGTAGCTAGCATAGTCCCTAGGACTGAGCTAGCTGTCAACTCTAGAAGCGGCCGCGAATTCCAGAAATCATGCTGGAAGCTAAGGATTTTTTTATCTGAAATTCTGCCTCGTGATACGCCTATTTTTATAGGTTAATGTCATGATAATAATGGTTTCTTAGACGTCAGGTGGCACCATGGAATAGACTGGATGGAGGCGAATAGTTCCAGGACCACTTCTGCGCTCGGCCCTTCCGGCTGGCTGGTTTATTGCTGATAAATCTGGAGCCGGTGAGCGTGGGTGCTCGCGGTATCATTGCAGCACTAACCGGGTGGCTAACCCCGTATCGTAGTTATCTACACGACGGGGAGTCAGGCCAAACCTGGATAAACAAAATAGACAGATCGCTGAGATAGGTGCCTCACTGATTAAGCATTGGTAACTGTCAGACCAAGTTTACTCATATATACTTTAGATTGATTTAAAACTTCATTTTTAATTTAAAAGGATCTGGTGAAGATCCTTTTTGATAATCTCATGACCAAAATCCCTTAACGTGAGTTTTCGTTCACTCAGCGTCAGACCCCTTAATAAGATGATCTTCTTGAGATCGTTTTGGTCTGCGCGTAATCTCTTGCTCTGAAAACGAAAAAACCGCCTTGCAGGGCGGTTTTTCGAAGGTTCTCTGAGCTACCAACTCTTTGAACCGAGGTAACTGGCTTGGAGGAGCGCAGTCACCAAAACTTGTCCTTTCAGTTTAGCCTTAACCGGCACATCATTCAAGACTAACTCCTCTAAATCAATTACCAGTGGCTGCTGCCAGTGGTGCTTTTGCATGTCTTTCCGGGTTGGACTCAAGACGATAGTTACCGGATAAGGCGCAGCGGTCGGACTGAACGGGGGGTTCGTGCATACAGTCCAGCTTGGAGCGAACTGCCTACCCGGAACTGAGTGTCAGGCGTGGAATGAGACAAACGCGGCCATAACAGCGGAATGACACCGGTAAACCGAAAGGCAGGAACAGGAGAGCGCACGAGGGAGCCGCAGGGGGAAACGCCTGGTACTCTTATAGTCCTGTCGGGTTTCGCCACCACTGATTTGAGCGTCAGATTTCGTGATGCTTGTCGGGGGGCGGAGCCTATGGAAAAACGGCTTTGCCGCGGCCCTCTCACTTCCCTGTTAAGTATCTTCCTGGCATCTTCCAGGAAATCTCCGCCCCGTTCGTAAGCCAGTTCCGCTCGCCGCAGTCGAACGACCGAGCGTAGCGAGTCAGTGAGCGAGGAAACGGAATATATCCTGTATCACATATTCTGCTGACGCACCGGTGCAGCCTTTCTCCTGCCACATGAAGCACTTCACTGACACCCTCATCAGTGCCAACATCGTGAGCCAGTATACACTCCGCTAGCGCTGAGGTCTGCCTCGTGAAGAAGGTGTTGCTGACTCATACCAGGCCTGAATCGCCCCATCATCCAGCCAGAAAGTGAGGGAGCCACGGTTGATGAGAGCTTTGTTGTAGGTGGACCAGTTGGTGATTTTGAACTTTTGCTTTGCCACGGAACGGTCTGCGTTGTCGGGAAGATGCGTGATCTAAATACATTCAAATATGTATCCGCTCATGAGACAATAACCCTGATAAATGCTTCAATAATATTGAAAAAGGAAGAGTATGAGTATTCAACATTTCCGTGTCGCCCTTATTCCCTTTTTTGCGGCGTTCCTGCCTTCCTGTTTTTGCTGACCCAGAAACGCTGGTGAAAGTAAAAGATGCTGAAGATCAGTGGGGTAGGCAGCGGGTTACATCGAACTGGATCTCAACAGCGGTAAGATCCTGAGAGTTTTCGCCCCGAAGAACGTTTTCCAATGATGAGCACTTTTAAAGTTCTGCTATGTGGCGCGGTATTATCCCGTATTGACGCCGGGCAAGAGCAACTCAGTCACCGCATTACGCTCTCTCAGAATGACTTGGTTGGTGCTTCACCAGTCACAGAAAAGCATCTTACGGATGGCATGACAGTAAGAGAATTATGCAGTGCTGCCATAACCATGAGTGATAACACTGCGGCCAACTTACTTCTGACAACGATCGGAGGACCGAAGGAGCTAACCGCTTTTTTGCACAACATGGGGGATCATGTAACTCGCCTTGATCGTTGGGAACCGGAGCTGAATGAAGCCATACCAAACGACGAGCGTGACACCACGATGCCTGTCGCAATGGCAACAACGTTGCGCAAACTATTAACTGGCGAACTACTTACTCTCAGCTTCCGGCAACAATTAATAGACGATGAGGCGTTGACCCAGCCACTTCTGCGCTCGGCCCTTCCGGCTGGCTGGTTTATTGCTGATAAATCTGGAGCCGGTGAGCGTGGGTCTCGCGGTATCATTGCAGCACTGGGGCCAGATGGTAAGCCCTCCCGTATCGTAGTTATCTACACGACGGGGAGTCAGGCAACTATGGATGAACGAAATAGACAGATCGCTGAGATAGGTGCCTCACTGATTAAGCATTGGTAAATTACCGCCTTTGAGTGAGCTGATACCGCTCGCCGCAGCCGAACGACCGAGCGCAGCGAGTCAGTGAGCGAGGAAGCCTGCATAACGGGAAGAATAATATTTTCGGTTTTAAAGAAAAAGGGCAGGGTGGTGACACCTTGCCCTTTTTTGCCGGACTGCAGCGGCCGCTACTGGTTGGGAGACCAGAAACAAAAAAAGGCCCCCCGTTAGGGAGGCCTTCAATAATTGGACTATCCCCTAAACTTCAAAGGACCAAAACGAAAAAAGACGCTTTTCAGCGTCTTATTGCTCGTCTTGGTACCATTAATATGCGCGCAGCGTCTGGAAAACCGAGGCCAAAAGACGTGCGTCTTTGATGCCCGGTTGCGACTCTACAGCAGAATTAAAATCAAGTCCGGCGCAGCCGGTTTGTGCCGCTTCCACGCAGTTATCTGCGCCTAAGCCCCCCGCCAGCAGAACGTTGCCAAGCGATTGACCATTTAATAGTGACCAGTCAAAACGTTGCCCGCTTCCACCCTGGCCGTTGTCTAAAACATATTTATCAACGTGCTGAAACTCGCGGGCGGGCAGGGTTTCACCGACGCTTAATGCTTTCCAGATGGCAACATGTGCTGGCAGAGCTTCACGCAGCGTATCGATATACAGCTGTTCTTCATTACCATGCAGTTGCACTGCCGCCAGCGATAACACCTTAGCTTTGTCCACCACATCGGCAATATCGTGATTGCGGAACACGCCAACATACTGCAACGGTGCCGCAGCCATCACTTCCTGCGCCTGTTCAACGTTGACGCAACGCGGTGATGTCGCAACAAAAATCAACCCACCGTAAATCGCGCCCGCGTCATAAGCTGCTTTAGCATCTTGCCCACGCGTCAGGCCACATACTTTATTCTCACCCAGCAACACCCGGCGCACGGCGGCGTGCAAATCGTCATGGGCCATCAACGCCGAACCAATCAGAAAACCGTTAGCGAAGTGGCTTAACTCGCGCACCTGAGCGTAAGTCTGGATGCCCGGATTCGCTGATTACCGTCACGTTGTGCCCCAGTTTTGGCGCAGACTCGCGGGTACGGTTAGATCGATCGACAAATCACGCAGATCGCGGTTGTTGATGCCAACGACCTTTGCTCCCAATGCAATGGCGCGCTCCTGTTCCTCTTCATTACTGACTTCGGTCAGCACCCCCATCTCCAGACTGTGAGCGACGGCGGCAAGCTGGCGATATTGGTCGTCATCCAGTACTGAAAGCATTAATAAGCAGGCATCGGCCTGGTAATAGCGCGCCAGATAGATCTGGTAAGGGTCGATAATGAAGTCTTTACATAAAATCGGCTGCGGGCGAATATCGCTGACGATCGGGGAGAAATTAAAGCTCCCTGAAAATATTTCTCATCAGTCAGCACCGAAATTGCCGAAGCGTAATGTTTATAAATGGCGGCAATGCGTGCTGGATCGAAATCATCACGGATCACGCCTTTTGACGGCGACGCTTTCTTGCACTCCAGAATAAACGCCGTGCGCGCACCTGTAGCGCATCATAAAAATGTCGCGTGCTCGGCTGAACCTCATTCTGAAAACTGGCCAGCGGTTGCTGCTGTTTGCGGGCTTCTACCCAAATCGCCTTGTCTGCGACGATTTTCGCTAAAACGGTTTGCATCATCTAGTAGTCCTGTGTGACTCTCATCTTGAGTTTCTCGTTTCTTCTTCTTCCAACGAGAGAAAACGAGGAACGACGCCGCCACTCGATAGACCAAACGAAAAAAGACGCTCGAAAGCGTATTTCTTTTTCTGGAATTTGGTACCGAGTCCGCGCAGGTAGAATGTCGGACCAAAACGAAAAAAGGCCCCCCTTTCGGGAGGCCTCTTCTGGAATTTGGTACCGAGTTATTAGGCCACACGTTCAAGTGCAGCCACAGGATAAATTTGCACTGACCTGGGTGGGATTCGGACTCGACCGCATAGCCTTCAGGGATCGACG
+
*)))))+**'%&'(+1:<A>?A<<<=JJDHFJGGIG>75487A@@AEJD=<<<JJHJECJJJIJJJJIJFJGDBCEBGGJJIHJJEGDJ?@><;<;<C;9654)3-%%,&'222.++)(()'$%''2449<D>=::;<>JJJHIEH@BDHAJB?JGJJJJJFJJIJIIJGEHJJFFID>JJJJJJJFJHHCJ=,***0><=@AIJGJJJJGHJJBCAAEGGEGDCDGGDH@AHIDI4333A==>>CJGDECF?>;:>??JJHJIEEHIJJGBH.---8.,)(%%'('$('('&&)*+/02333;677=>CJEHFHGJGD<4445CHJJIHFIIJJHJJJGHBCDJIJGJJJJJJIJJJJEFJJJFJJFEA6;;87E9779>CHEABABGJHJJJJFGJHJJJJFJCDCB9*))(&&)%&)4?CBJ@332..-,*)**,7@FFJF=BBIBJJGHJEFJHJBB@ACF?<>GDHEEJHIFEGC966/.,,**)(&&&%%%&*+@BBJHJGIJD988876&%%%$&&%%$$%&%%$$(*667?@@@BBAEJCCDAFG>>>333FA/-,),+')('(&&&'())+)),'&&(,((()-/458ABD999>D=;<=FCCAG>??@JCC><<<3322;<A@??>?@@@EEFA989>C?95555@FCJJJIEGEHFEE><;:=222GBBB@EDEIIJIJGJJAABCD5,,42--.CJHJ===6666DIHJFCGDDJGEJHJJJHJJJJHDGFJAGFJGBCBBJJJB@@@?22G((((HFGFDDJJJJHIBGJF=9:JGGGHGJ8776=?A88====EFJJIEJJ;;8841125<::7GDDCFIHFDE3225>>HDHDDDJJJH====H=<<;@@<3,+,,50.((*//.....;;;>=?8859:==?JHJJJEDEGF::::CABDF>=;6552334???>DCF=;822*(((.00.,,0455584101034544361//00099:A>::DJGGJIJJJJJ@@@?HIFJIJJIHHJJJHJIJDEGGJHFA8>DCA?CDJJDA<1)))557D=996777ABDECGJIJJJJJFIJJFHJJJHIGFIE@A@@>><@@88=:333FJGBA@DEGHHEJFFGJFJJIJHIFJJID:99:JGFIJHIIFGIJJJJEEHJFGA?>EEHJIGGJF@@>?ADBBA==;;;BAB<988:CB@@E=0000076;=FFJIDBCCEIJHGAGGHJCBCBJJHDCBDC<>AJDBC@?94....:<=33228*))))40--49/>@??@<6GEJJJGFGHI:776==<JE??=@DDBEECJIGIIIJHFHJFGFJBBB??<...JGIFDHGJFEC<<879DGHID@?>>9999>=>?ACAICAA?BGJHFJHCJ??>>GEEJFHHA>;;<B<<<<FB500??FEHGHCCDDFJCHJGBAB:::;E7/--+19989;@BCJ>>>?A@AAECCA222233)()((()'((*-8<>887939.--,).,.0/0+++572223ACGF@@IJJFGEIFJJJJ>==?JJGJH4..:24-.)>?EEIIJFBABF,+++A88AAGDDDGIFIEJJJJJIJJIJHA@...()),A@DB@A<=<<?>=7JFGBBGGGIBCBFJJJJJFJFEEDJHJHJHJIFFJEGFFEECAB;;;;JJDJC9==>GCJEEG@@BBDCJ>@A@EGJIJGFBAAGHFDFCDJCBCBC@@765CIDFDGHHIHE==<??>==C;:988:;=??=@?11=999EJA?;;<;?<:9::DJJFDDGGJJJJHHJGIJJJJGJJFHJI=>=>GGCJHGGFHJGGJJHJJHEGEEFE@@>=@<::98779@JEHHGGHFJJJHJFJJGJJHJJIJFH@@GHJJEDGGGHJED@))))<<=7677-++**1.....--.;C@:;GFJGFGJJFGBB533,,+(),,-904.7(;3337A?74''&&(9FJGGFDDGEGHJJJJHB647DFGB>>>>?=8000,+,'')--,)))%$$&)/<?9977'''(:BDDEBJDBAJJHJJFDH@878?:1/,,3455<?A33321..55;@IDGEHJIJJDEJJJJJJFHDDEDDDBBFHJHJGHIJJFHJJHJJJDEGIEJJJGJ>4JHEIHFJFHFCEJI8667;;*))**)))&$$$%-0595500/--,-56?ABE=<>:9)(((('''(((():A?B@CIJJEEGIJJJ===>BAB==GJIIJJJJHJGIJ:<<?DBEDB@?>>::881/,)'&&-7>?=='''(3AA<==6555>JFFHEHHEEFFJIJGJJJFJC2112CBDA>=<=;<<?GJHHJJJJIDE<B>=>DCEEFA@@,***=JHIFHJCIEJGGJDCFEDA??DA665245AF@GHGHJHH@<=FHJJJJIIJFJHHJJHJJFJJFIJJEDJGIIA;444CGFHFF::::BBBJJGFJ,,,,43))&&''.<A=8888JJJJEBCA::;;GJ<BC;:*))+5412,>CJJE44;<JGH?44*&&)+*)**(''++---,*&*&---/6/.--36122AHJJGFGGIDGFJIJJIJJJEJIHJJJJC@AABB99<IJJGIFFDFC<:,,,,//003<<FCD=;;<1000A;;;=DEJJHABEF?A<BBJJJHJ@@<:JEJJGGCB@@DCFEFJJHFGIFJFHJJGDGJJEBBAAAB7777?>>?AD;<;433331122ACBEHJJGGJJJGHHFJJJJJJEHAJJJEEDBEEEJJJJJGHABAADFBDFJHDGEJJIJGGHFGJFFHJJJA??@6667777;555;;=9;B?A@@BDCDHHHHJEEA@B7443)('''(43((()0**$#%%%%%&97666BGJJJJJJJIGJGJJJJFGIJGDFFHIHEFEB>AHEE@E>JE410//.,--666=CCCF;:;422,*****,=0.--0:=@HD@??JJJJGJJGDGG=70,(*/:<99:ADC/...8;9>@BCDEECJHGIHCEEHJJABABHIGIJJJJIJ<<<@HJIFHIFGFGJJJCBAEFDGGEBBA**))1,))'+++-,#$&&))))((--147>@98-,,,?BJJJGJJFHIJBDEJF>:11//0465:95665;>6/444<755465566IJDDECJEJJJJGHHJGJJJIGHGIJHJIG>>=?88DABEA9888JBIJGJHJIJHGJJEGDEC<:;;?68JJHJJJJJJJFJFJJJJJEHDDJEHEDIGFHHIIGJJJJHGJJIJJGJJJJJJHGCFIB<B7777>=8<HFEJIJGBBA>=;999HIHA>=--..?JHJGJEGJJJJJIIJCA@;=<;ABBGDDCBEDJA66516///<=>?IGFFJJFGCFEGEJF??@AB:9/-..9EJFHDA?>=ACCFDCDGJGGEFJFJJFFJJJJIFFBDEFDJIJJJDJBAA@>=<<9ABBEC>>>?FGJJJJJJDIEBJ<HFFJIJJHJIJJJIJJEJJGIHJGJEJGGFJJJFJJFJJ?>BFCABBJFJGGJFAFIJJIJJIJFGJFJJHIJJIHJJFJIJJEJEJEFDGJEJJGJGJJ3222:77,BADGJIJGIIJDJJJEFAA??BDACBABCF24///'&&&>E??AAJJGJJHJCDDJJIJJJJHJHJJJDIJIEFGGJGGJHHFFG9:;9-/..9//BHHDEDC@CFCI<===CCBB??DCIFIIHC:0001GHAAB<<::IBBHGHJJJFABEFIEDBCHGJGJJJHJIEGFJJJEJGJJGJIJJJJB@BAJHJIHIJJJFGDD@?%$$$$$)),,+;?@B>?BICFCEJFGHGJJFJJJF@>?AJC62**C3'&'698/,,,)*+3ACJEG;::7'%%(,))%&10114335;;;<=;<>E;;:=>>>==;=DHGIFJJHJEFHGHBAC:;;99;FIEGJJJJFGDCGHJJHIH4JJIFGIJJFFEJJGHJJDJHJJJJJJJJJJJCJDGIE?AAA@AEC66???JIGIIJJJJJHJJHJBAA?<<;<JGIJJJJJB9888FIJJIJJE((((43---.***,.8?@@@EB@B,***))))./4459;<=668<DGHJED=B;56444*)))/.//(''';@FJB;<<@B>=9?A<6554,+)'(&%%&.,,,*+,(''(43.*)-10.9<3//--.-3?ACHIBJE2/E@AJIECE9??=:::9@DFJIEJGDEGJJJFJJFJJIJJJ;:;:<<<ECDEJGJJGJGJE7655<A?;===<<<=?..5<GFIAB@@CFJJEJHJJJJJJJFJIIICCFABD@A?JJJJIJJJJJJJJJJ>><<BC>+CJGHIFJEEGFIJJJJJJJIDA@@BJJJCEFBJEJHFJF=<<<JJHHJJJHJEGDIHIDDB>=7''')6,(),.11115<>.-,-2;=DFJHBBBBJHIJJJIJIJJFFGJFEJJHJJJJJJFJFJC>''&&%%%%%%%@FEFJHJGJJJEG?>+*+*++(&&'83,@66:IID;;6JFGJJIIJJD9720,20/.1*))*((&$%&(+,-.3***+--*&%%&'-../3348EFEIIGDGHGFCAIFC-,,,,,,-51198<;=@BEDA877570,..0001222-,--)'''$%&$$$%&()-.0/))*/29>=??BDCHAEF<5:::JJGCDC932*:;===BDD@CCADDEDDEHJJGFEJEHEDGBJJIFCDFJJIGEE@<867<>GJHFFFJJIJIG55''(649CDJJJGECDEEDFDJJFJHFGGJGGDDE?423/.,(%%$#
@Glass_F3P_8_D3_6_22_1
GTCTGCGACGATTTTCGCTAAACGGTTTGCATCATCTAGTAGTCCTGTGTGACTCTAGTATTTAGTTTCTCGTTTCTTCTTCTTCCAACGAGAGAAAACAGAGAACTGAGCGCCGCCACTCGATCAACCAAACGAAAAAAGACGCTCAAAGCGTCTCTTTTCTAAAAATGGTACCGAGTGTCCGCACAGGTGGATGCGGACCAAAACGAAAAAAGGCCCCCCTTTCGGGAGGCCTCTTTTTCTGGAATTTGGTACCGAGTTATTAGGCCACACGTTAAAGTGCGGCCCACGGATAAATTTGCACTGAGCCTGGTGGGATTCGGACTCGACCGCATAGCCTTCAGGAGTGAGTTTTGTGCAATACCAACCGACGACTTGACCCTGCCAAGCGGCACCAGATTTATTGCGTACGCAATCCCCTAAGCCAAAGGTGGCACTCAGGGGAAGCGCAAACTGCCCTGCAACGGGAGCGTTGGCTTCATCGCTACTTTGACCCATCTAGTATTTCTCCTCTTTTTCTCTTGGTAAAATATTTTAGTTCCCTCTTGCGTCCTTCATAGCTTGATCCGAAAAGTTCTCTAGTAGCTAGCATAGTCCCTAGGACTGAGCTAGCTGTGGACTGTTGGAGGGCCGCGAATCCAGAAATAACCTTAGCGAAAGCTAAGGATTTTTTTTATCTGAAATTCTGCCTCGTGATACGCCTGCTTTTTTATAGGTTAATGTCATGATAATAATGGTTTCTTAGACGTCAGTGGCACCATGGAATCAGACTGGATGGAGGCGGATAAAGTTGCAGGACCACTTCTGCGCTCGGCCCTTCCGGCTGGCTGGTTTATTGCTGATAAATCTGGAGCCGGTGAGCGTGGGTCTCGCGGTATCATTGCAGCACTGGGGCCAGATGGTAAGCCCTCCCGTATCGTAGTTATCTACACGACGGGGAGTCAGGCAACTATGGATGAACAGAATGGACAAGAAATCGCTGAGATAGGTGCCTCACTGATTAAGCATTGGTAACTGTCAGACCAAGTTTACTCATATATACTTTAGATTGATTTAAAACTTCATTTTTAATTTAAAAGGATCTCGGTGAAAATCGCTTTTTGATAATCTGGTGACCAAAATCCCTTAACGTGAGTTTTCGTTCCACTGAGCGTCAGACCCCTTAATAAGATGATCTTCTTGAGATCGTTTTGGTCTGCGCGTAATCTCTTGCTCTGAAAACGAAAAAACCGCCTTGCAGGGCGGTTTTTCGAAGGTTCTCTGAGCTACCAACTCTTTGAACCGAGGTAACTGGCTTGGAGGAGCGCAGTCACCAAAACTTGTCCTTTCAGTTTAGCCTTAACCGGCGCATGACTTCAAGACTTCAACTCCTCTAAATCAATTACCAGTGGCTGCTGCCAGTGGTGCTTTTGCATGTCTTTCCGGGTTGGACTCAAGACGATAGTTACCGGATAAGGCGCAGCGGTCGGACTGAACGGGGGGTTCGTGCATACAGTCCAGCTTGGAGCGAACTGCCTACCCGGAACTCAGGTGTCAGGCGTGATCGACAAACGCGGCCATAACAGCAGGAATGACACCGGTAAACCGAAAGGCAGGAACAGGAGAGCGCACGAGGGAGCCGCCAGGGGGAAACGCCTGGTATCTTTATAGTCCTGTCGGGTTTCGCCACCACTGATTTGAGCGTCAGATTTCGTGATGCTTGTCGGGGGGCGGAGCCTATGGAAAAACGGCTTTGCCGCCAGCCCTGTTCACTTCCCTGTAAGTCTCTTCCTGGCATCTTCCAGGAAATCTCCGCCCCGTTCGTAAGCCATTTCCGCTCGCCGCAGTCGAACGACCGAGCGTAGCGAGTCAGTGAGCGAGGAAGCGGAATATATCCTGTATCACATATTCTGCTGACGCACCGGTGCAGCACCTTTTTTCTCCTGCCACATGAAGCACTTCACTGACACCCTCATCAGTGCCAACATCGTAAGCCAGTATACACTCCGCTAGCGCTGAGGTCTGCCTCAGTGAAGAAGGTGTTGCTGACTCATACCAGGCCTGAATCGCCCCATCATCCAGCCAGAAAGTGAGGGAGCCACGGTTGATGGAGGCTTTGTTGTAGGTGGACCAGTTGGTGATTTTGAACTTTTGCTTTGCCACGGAACGGTCTGCGTTGTGGGAAGTGCGTGATCTAAATACATTGGAATATGTATCCGCTCATGAGACAATAACCCTGATAAATGCTTCAATAATATTGAAAAAGGAAGAGTATGAGTATTCAACATTTCCGTGTCGCCCTTATTCCCTTTTTTTGCGGCATTTTGCCTTCCTGTTTTTGCTCACCCAGAAACGCTGGTGAAAGTAAAAGAATGCTGAAGATCAGTTGGGTACGAGTGGGTTACATCGAACTGGATCTCAACAGCGGTAAGATCCTGAGAGTTTTCGCCCCGAAGAACGTTTTCCAATGATGAGCACTTTTAAAGTTCTGCTATGTGGCGCGGTATTATCCCGTATTGACGCCGGGCAAGAGCAACTCGGTCGCCGCATACACTATTCTCAGAATGACTTGGTTGAGTACTCTCGCCAGTCACAGAAAAGCATCTTACGGATGGCATGACAGTAAAGAAGTTGTCGTGCTGCCATAACCATGAGTGATAACACTGCGGCCAACTTACTTCTGACAACGATCGGAGGACCGAAGGAGCTAACCGCTTTTTTGCACAACATGGGGGATCATGTAACTCGCCTTGATCGTTGGGAACCGGAGCTGAATGAAGCCATACCAAACGACGAGCGTGACACCACGATGCCTGTAGCAATGGCAACAACGTTGCGCAAACTATTAACTGGCGAACTACTTACTCTCACTTCCGGCAACAATTAATAGACTGGATGGAGGCGGATAAAGTACAGGACCACTTCTGCGCTCGGCCCTTCCGGCTGGCTGGTTTATTGCTGATAAATCTGGAGCCGGTGAGCGTGGGTCTCGCGGTATCATTGCAGCACTGGGCCCGGGTAAGCCCCTCCCGTATCGTAGTTATCTACACGACGGGGAGTCAGGCAACTATCGGATGAACGAAATAGACAGATCGCTGAGATAGGTGCCTCACTGATTAAGCATTGGTAAATTACCGCCTTTGAGTGAGCTGATACCGCTCGCCGCAGCCGAACGACCAAGCACAGCGTCGGCGCGAGGAAGCCTGCATAACGCGAAGTAATCTTTTCGGTTTTAAAGAAAAAGGGCAGGGTGGTGACACCTTGCCCTTTTTTGCCGGACTGCAGCGGCCGCTACTCGTCAGGGAACCAGAAACAAAAAACCGCTGGGAGGCCTCAATAATTGGACTATCCCCTAAACTTCAAAGGACCAAAACGAAAAAAGACGCTTTTCAGCGTCTTATTGTTCGTCTTTGGTACCGAGTTATTAATATGCGCGCAGCGTCTGGAAAACCGAGGCCAAAAGACGTGCGTCTTTGATGCCCAGGTACGACTCTACAGCAGAATTAAAATCAAGTCCGGCGCAGCCGGTTTGTGCCGCTTCCACGCAGTTATCTGCGCCTGAGCCCCGCCAGCAGAAACGTTGCCAAGCAATTGACCATTTTGATCGTGACCATCAAAACGTTGCCGCTTCCACCCTGGCCATTGTCTTTAAAAAACATACTTATCAACGTGCTGAAACTCGCGGGCGGGCAGGGTTTCACCGACGCTTAATGCCGGATGGCGACAGTGCTGGCAGAGCTTCACGCAGCGTATCGATATACAGCTGTTCTTCATTACCATGCAGTTGCACTGCCGCCAGCGATAACACCTTAGCTTTGTCCACCACATCGGCAATATCGTGATTGCGGAACACGCCAACATACTGCAACGGTGCCGCAGCCATCACTTCCTGCGCCTGTTCAACGTTGACGCAACGCGGTGATGTCGCAACAAAAATCAACCCACCGTAAATCGCGCCCGCGTCATAAGCTGCTTTAGCATCTTGCCCACGCGTCAGGCCACATACTTTATTCTCACCCAGCAACACCCGGCGCACGGCGGCGTGCAAATCGTCATGGGCCATCAACGCCGAACCAATCAGAAAACCGTTAGCGAAGTGGCTTAACTCGCGCACCTGAGCGTAAGTATTGATGCCGGATTCGCTGATTACCGTCACGTTGTGCCCCAGTTTCGGCGCAAGCTCGCGGGTACGGTTAGATCGATCGACAAATCACGCAGATCGCGGTTGTTGATGCCAACGACCTTTGCTCCCAATGCAATGGCGCGCTCCTGTTCCTCTTCATTACTGACTTGGGTCAGCACCCCCATCTCCAGACTGTGAGCGACGGCGGCAAGCTGGCGATATTGGTCGTCATCCAGTACTGAAAGCATTAATAAGCAGGCATCGGCCTGGTAATAGCGCGCCAGATGATCTGGTAAGGGTCGATAATGAAGATCTTACATAAAATGGGCTGCGGGGCGATTTGGCTGACGATGGGGAGGAAATTAAAGCTCCCTGTGAAAATATTTCTGATCAAGTAGGCACCGAAATTGCCGAAGCGTAATGTTTATAAATGGCGGCAATGCGTGCTCAAATAGAATGCGACCACAAGGATTCACACCTTTTAGCAGCAGCGCTTTTGCTCCCTTCACCCTACACGCCTACCACCCCCGCCGCCAGCCCGCCACCCCGCCGCCGCCCCACCCCCCAAAAAAAACCAAAGGATTTTTTTTTTTTTTTTTTTTTTTTTTTTTTTTTCTCAAAAGGAAGAAAAGAAAAGAAGGCGAACACG
+
1112D@?=<CEDCDDC<<==HJFAAAAIIGDEA@>=;8789>GB@A9:50++---80000<??@DAB=:GEDCACAFDABGEJEEG@@>--,-++('&&&%%''++,+++)**0256?AD<999544474222---.;>BB??44452229B887700/20++*,0002&&&(/*(((((&),+,.002558:;CFJF?=>CADGIJ;;;?JJHJGJEBED@?=I1///=A@AJJDEB<;C=:+&&&',*$%%%--&)35;89766@BEDDE>+++&&&',(('')(4,,'')7=<A=@C?C=<<3310/.)*)692(6645635?:99:@7722111118----@CCADC@?:57:8977775323597;;<ABAGBHJF?>ACJFFJH><;9:1--.0.1''&'.//+,43('(077AC?><<<4333EEFJC1111A@BIJJHIJIEBAB9GD@??>DEEGI>>=>C<45549887112A>???FEDJ@ABBE@A=><?@@////EDCF@75,)12:..,**+')()''(''867567:A?76/(CCFGEJJCCBCACC=1000@:99<DEACCD<<<<B<<;;<;;<A77777==:88778'(46:66778;-'&&&&&&$%%$###$%$$$%&)*-/((--&%JFEI@BA@AAGD;9108<;988<:;?D;;88<<AFIJIJFJ@57;<=IHFD@@?>3.//232327-,--<FJJJJIEGFJFHFFIJJDGCDJHJG77776>'&&&&(((*)')))))0+*('*++--:CGDHGEHIDE@FGBCA<?@AJJJIJJJGGJJJJJIIJJJJJIJJJHJEIJEJJGIJJFJIJHJJIIJJJJIHJIJGJFIJIJ8889:9145=55;<CDFGEGJGHIJJJJHGDGGJJIJJGFGIEIGIGJFJJF?>@>JIDDCC><=<EJFHIGHGGEH:;:JF1.)))*,,,,2//))))(&&%##%&'*+,,//--./01888==@@D???AJJJJFEFFB>>BBFHJGGGDGJGFIJEC;*):?DBFJIIJJFHHJHIJJJJJDHEE7677CJFJJGJJGFG@?BAIJJJJHEJJ>=:3/)((++))**:::9;;8+**,0/1&&&%'''+&%%$$''')+777<>>;4=@;<99>==BF,++-53.---03.--1/./...775+:<40/053455>744=333;99BB@AFDGEGFJEIIACGDJJJJJJJ==>=GJJGHG@A@JHJHDE;;;;D:EDFJGHCC@?=>JA==>BHCG>?1/3=FECCECHDEEBBGJGJEJHHHDEGDJJJFGFHJFJIJJGJCBC;;;<@JEFIJJJIJIHEJJEH>?>AD;:;:><512DHDDE5556EGCFA;:;<<=92*(((1**;;:<@BJ4554<@@9444HJEJGHJEJH?????>88888884,,/3.---08<<?8?A>=771121520795444436227@?A>AA?A:99...---,.4221/.12JJ@??B:::=JHJJJJFHGJJJCC@=<>E????JGDGJGIJFJJB333)'''(()''$$$%'('(+**+1133BE????>>>AB)))('''9<5654234>??CDEEBBCHFJJD8?=(()---888876/-++-.101/0(+))+/0JIJHFC?>211119767:>;@@@@@=9;=A?@?JJIHBDCDIGDHJJJHIJIHFJJJJJJJJFHIJJJJJJHHD;:6001JGGJHFJJJDC<;:9:<BD???@?DIJBBE88*))*,52'&&&(..-,328,-*)./0/*)**;:9<D>==?@33.124,,,-5231CEEJJJJIJFJIJJJJJGIJHFGJJ?@@BD=<<8322310014343<<999:98998333<<<@AAGGJIJJEEDIGC:444<BBBBJEIFCFCCEFJJJJJHJGIJ@=>@DJEEB/--.5**+01=;;DDJJJJGG9777;1110656AEJHGFJJJGIJ10001=C0//('%&**<=@FE???@CBAACDCHJIJEDEEJE=;;;CJFDFD=.**+GFIJJHJJJEHGJJHIEJICC@@B<IE@CBDHJD?:::;JBBCDJJFJJGECB<=;:93113674001;;;=;98990038//9988:9<===?GJFDGJJJJFGJHJJFJGFJF;98BECC<>@>?=;;<=DGJGGHCABABAC43))*-3'&&''()6799*))*((((7(((('EJE===>HEDFHJGGJJDEA@ACHJFGFJJGFDEHCDFHF;;;<>=320))*+1?A247331110--.//''&',,----34<=998/../:7..2.6<:=;;<>HGJGJIGHJJHFJFDE6@75(((7BCFDFFJHJJIJJJJJJEDCEDJD?@>)((*/.+'&''(/3>>?>:99;888.()(**,-22330489>843232-))))((7=EFFDFGDDB@@</.+***,:?@?41113BADDCEICBJGDJD4224<EJGJJJHFDJJGIJJJJJJJJJHHJJJGGGGHCCBB8534DBG9H?>C::::BB;<=>----7656594((('''').-0-+++52222598=JJFEGDEH????6656211/.*''&&+**00/.../2/,((&&)).**0DAAA56434)'&(')*++*./-1,*+,8BA=B3BCEJIJH>>??JJIDCF=>=?B?>5CBCCEFI=@>24347568''''::;A:::;8:9AECCAB>><=>CEGGDGJIGJJJJJGHDFFGGA;;?JJGHJCEDBDDCDAACF000.-/6?=876////8555:??@GJJJJJJJJJJJFGFDJJJGHHJGHD;AECIEED@?DFGJIJJJJIJHF<;;<DIFCBAACD::88;=>JJJJIJEHHHJJA?:=<64****))-':;=BDGG>JAFJJBAAAHJIJFHDJEGFEBEDD@00..,,-((-)**);=@EJJF>9::>BEB7=6HGGJFIFJGJFJJGIFJI('''''(0111:AEBJFDCACAJH@>7=22AAG****<<0//,.**--./'%%'(*'(''%%%$$%'(..4,@ABBCE>>>?JJJJJGIJHJFHIJJJEJ62.-+()(.(('&'';:99:=::?=*))*0//11EFIJJJJJJHJJJGJDDCIJJIJIJJJB@@@IJJIFF?@@@D,,,,@3,EDCBGEFIFFGFGF110+*),+++49:>=<>6666'''(()''''++'&&+--;<B:D@???GIGIJFJJIHHFJJB?>@HFGJD??@JJHHE?A9333=9>CF@?CFJCFCDHJJJDBB??EDGF>;?D><;::::<=@>=CDJEJ888:C0)'(''(*.1*)*+0/010.//20*'%%%%'''074335''+-/7)?=;;;@@A@?@FF:889:959ABD@ABA@?EJJ@@ABJJJGIIJEHJGGHCCDFJEHF@A@=**()01897////7966<=?CGDEJJJFJJDFBCFJJIFJJJJIJJHIIIFJFBFDEEJJJDBCEG@>>=GHDCD00/1(''*)))*//.-,/<=AGHEHJIJJJJG?>?@:;?;AADJFFFF><=?A<FB?@<=>>@C?IGD333434--00(()((''),47))**77-,,-5.0/+()/.4251112:842220/...43**(())+('&''--)''&&&%&'.-//:;;?@@89*))65..-+*-25568101,*..9////<BJJHJHID@@?@EGDDEDEGC9889>><:////>@::::9886'(%&%&&&&')''&'*0=?BC?>=>??A<<<;<23=DDHJJCCCCGAJJGHJGJJJJJJDJJJJJJJJJ@@ABJJJFJJFGIJFJHFIEIJHJJJJJE;=>IGJJFJIGJJJJJJJFFJJDIJ>989;CEECE50**)&%%'8018?@ACJFJFGJJJHJIJHJHJIHHJJJJJJJJJJJGJGHHEJGIGJJJJJJJFJHJJJIEGGJIJEA???86659;JFGHFEIGIJJJJGIGJJHJEGHGIIEHEJJHA@?@>=<==A;FE>?>>B@JC><<<@DEFJGJJJJJGHJCHEJ>AADJ<<=CB?FHJIHJHJJJJIJJJJ===BJFHJJBB7778JEIFJEDBIJJGE9991222::BB::::JDGIJJJJJJFHJJJEJGJJJFIJGJIJC@AADDIJJ?=<;:;<=<<876,,,-33488DJC9996667FHD@FGEJJEGJJGJJGJJ?DFHIFECIFDA@>?0//19<C9:BB@9/*)*++++.==AABABAFEDDDIHFFJHEFJEJIGEJJJJJJJIJJJFGEG@DG22:2;BECAAFBEB<=<<EIGCJJJIJEJHJJJIFIFJJJGF?+**+;5445668;:333;??;GIIJJJJHJHEJJGFIJJIA4334021,***.*((5)''')**?>B@EJFADDEJJICGCA@DA@@??:72ACA@@CGGIG42211----..*++.+++0555HGG?JA=/,,-((()030.*)),)/3434=AC,+++9:6001?>9887;::>==<<999343872/+15570//1/.,+)()-&'./<;++++)*&&'(**(-)))**@@<==?A=:21167><::99;=BDBBAA@@AADC>??;;;67/.)(&$$$'&%$$&(&&%%'''((((((+(&&(1587:;9&&&&&%&)))*+)++&%$$'+*)&'*)+/,,**&%))++)&('%%''*)))(&'')2)(('(((-)''%&&$&&&'')))&###$$%%%%%./-*(&%#&&%$$%%%%%%%%%%%%&&''&%%$$$$%&%%#####$&'&%%&*'')*)&%(((%%%&$$%&%###
@Glass_F3P_8_D3_6_22_2
TTGATAAATATGTTAGACAGGCAAGGGTGGAAGCGGGCAACGTTTTGACTGGTCACTATTAAATGGTCAATCGCTTGGCAACGTTCTGCTGGCGGGGGGCTTCTAGGCCCAGATAACTGCGTGGAAGCGGCACAAACCGGCTGCGCCGGACTTGATTTTAATTCTGCTGTAGAGTCGCAACCGGGCATCAAAGACGCACGTCTTTTGGCCTCGGTTTTCCAGACGCTGCGCGCATATTAATAACTCGGTACCAAAGACGAACAATAAGACGCTGAAAAGCGTCTTTTTTCGTTTTGGTCCTTTGAAGTTTAGGGGATAGTCCAATTCTGAAAGCCCTTAACGGGGGGCCTTTTTTTGTTTCTGGTCTCCCTACTAGTAGCGGCCGCTGCAGTCCGGCAAAAAAGGGCAAGGTGTCACCACCCTGCCCTTTTTCTTTAAAACCGAAAAGATTACTTCGCGTTATGCAGGCTTCCTCGCTCACTGACTCGCTGCGCTCGGTCGTTCGGCTGCGGCGAGCGGTATCAGCTCACTCAAAGGCGGTAATTTACCAATGCTTAATCAGTGAGGCACCTATCTCGGCGATCTGTTCTATTTCGTTCATCCATAGTTGCCTGACTCCCCGTCGTGTAGATAACTAGGATACGGGAGAGCTACCATCTGGCCCCAGTGCTGCAATGATACCGCGAGACCCACGCTCACCGGCTCCAGATTTATGAGCAATAAACCAGCCAGCCGGAAGAGGCCGAGCGCAGAAGTGACCCTGCAACTTTATTCCGCCTCCATCCAGTCTATTAATTGTTGCCGGGAAAACTGAGGTTGAAGTAGTTCGCCAGTTAATAGTTTGCGCAACGTTGTTGCCATTGCTACGGCATCGTGGTGTCACGCTCGTCGTTTGGTATGGCTTCATTCAGCTCCGGTTCCCAACGATCAAGGCGAGTTACATGATCCCCCATGTTGTGCAAAAAAGCGGTTAGCTCCTTCGGTCCTCCGATCGTTGTCAGAAGTAAGTTGGCCGCAGTGTTATCACTCATGGTTATGGCAGCACTGCATAATTTTCTTACTGTCATGCCATCCGTAAGATGCTTTTCTGTGACTGGTGAGTACTCAACCAAGTCATTATTGAGAATAGTGTATGCGGCGTACGGAGTTACTACTGCCCGGCGTCAATACGGGATAATACCGCGCCACATAGCAGAACTTTAAAAGTGCTCATCATTGGAAAACGTTCTGTTGGGGCGAAAGAGTTACAAGGATCTTACCGCTGTTGAGATCCGGTTTCGATGTAACCCACTCGTGCACCCAACTGATCTTCAGCATCTTTTACTTTCACCAGCGTTTCTGGGTGAGCAAAAACAGGAAGGCAAAATGCCGCGAAAAAAGGGAATAAGGGCGACGCGGAAATGTTGAATACTCATACTCTTCCTTTTTCAATATTATCGAAGCATTTATCAGGGTTATTGTCTCATGAGCGGATACATATTTGAATGTATTTGAATCACGCATACTTTCCGACAACGCAGAACCATTCCGTGGCAAAGCAAAAGTTCAAAATCACCAACTGGTCCACCTACAACAAAGCTCTCATCAACCGTGGCTCCCTCACTTTCTGGCTGGATGATGGGGCGATTCAGGCCTGGTATGAGTCAGCAACACCTTCTTCACGAGGCAGACCTCAGCGCTAGCGGAGTGTATACTGGCTTACTATGTTGGCACTGATGAGGGTGTCGGTGAAGTGCTTCATGTGGCAGGAAAAAAGGCTGCACCGGTGCGTCAGCAGAATATGTGATACAGGATATATTTCCGCTTCCTCGCTCACTGACTCGCTACGCTCGGTCGTTCGACTGCGGCGAGCGGAAATGGCTTACGAACGGGGCGGAATTTCCTGGAAGATGCCAGGAAGATACTTAACAGGGAAGTGAGAGGGCCGCGGCAAAGCCGTTTTTCCATAGGCTCCGCCCCCCTGACAAGCATCACGAAATCTGACGCTCAAATCAGTGGTGGCGAAACCAACAGGACTATAAAGATACCAGGCGTTTCCCCCTGGCGGCTCCCTCGTGCGCTCTCCTGTTCCTGCCTTTCGGTTTACCGGTGTCATTCCGCTGTTATGGCCGCGTTTGTCTCATTCCACGCCTGACACTCAGTTCCGGGTAGGCAGTTCGCTCCAAGCTGGACTGTATGCACGAACCCCCCGTTCAGTCCGACCGCTGCGCCTTATCCGGTAACTATCGTCTTGAGTCCAACCCGGAAAGACATGCAAAAGCACCACTGGCAGCAGCCACTGGTAATTGATTTAGAGGAGTTAGTCTTGAAGTCATGCGCCGGTTAAGGCTAAACTGAAAGGACAAGTTTTGGTGACTGCGCTCCTCCAAGCCAGTTACCTCGGTTCAAAGAGTTGGTAGCTCAGAGAACCTTCGAAAAACCGCCCTGCAAGGCGGTTTTTTCGTTTTCAAGCAAT
+
((')*(%%%(($$%#$$$$#$(,157CJJJGHJEGDFGJJE;;;<J??>AHJJJJJJJEJFEGG9889?@?876698:CHJFEDEEHA?<---?@@D;0/./--)%%%&%$%(''))*,,--8115110/147..0>DIFDHJFJGEGIECJHAFIEJJJHJJJJIIJJJJIHHGJFJEDHEJGJGEGJJJFFFJDHEDCEFEJIJAABBJ<<AADCF?@;6422340.+*++12/--+,323441078<=>?BFJ<544==BBBDHJIHECECJGGGJGEDFJJJDJGC>>?CH><<:92:619:???9000BJHF:9992**)+(('(,(*''(+0'(3133A@?=<9<ICB@<:75,,1(((*<99>><=IFHFGJJGJHIEC7556JBDDCF>ECCJJJJIIJJIGJEJJJJGJB@B88:882-888>422/+8=JJHDHHJJJFJEJEBECGJJJJJHGICDGHJJJJJHIJJJJJIJIFDB??GJHJFGJJJJHFFJIEGIJJJFIIGHJJDJHFJ8877<FFFGJEIHJJEJJJ@<<;<>??=>?HJJJIHJ9999JIJJGHJJFECCA3%%%'''&,***%()))))9DEFJJ???JFIJJFJJJJJJFIHJHHDHFJJJEB<:7657.+***&&&'-0-,**2)),+,,,0++'''&()2FJIIIJJHEFHJGAFEEDGJJJHJJHJJJJEIJEHHHEJF==73I(''(777888:867787310.3)-('%'&+))),/888::<<:0/.+&--+(&(+,&(((*().+-+*(*+0*)())*1,,35766)(((7?GJCC?>(((,')%%%%1++++>ABIJGEI...''''IIJHJJGJHGIIJJFJJJIJJGJB?)))=?@?JJJJJJIHJJFJGJJIJEJJHFFEG=>>?>==>GJFJJGJJJGJEDJFBA@****4223AJGJEJCJ@@+***@>A7223@CEEADAAEJJJHDA@<>;8887563//93DBA?@8788DDFIDDABCJIJFFCCHJJJEEDCJJJGJGJJJJJFHJJJJJIGIEG100000*))),-,0&&'(0&9@CAJFHHJJJJJIJJFFFEJJJACHIJJJIEDJGFJJFJFFEB@>>AAH>===GAFF.,++)''''2776877/.--/*$$$#$'(),(**+.../<60<<>A500013113JJJJFIFFEJJFJGGFJEJJGJJJJIJJJJJJGJFCG:::;FEGJGJJJID444.-(%$$&(//'&&+)(%$$%&&'))++-++*,+()*-81,-0145=0.-.)'''*))+../3/00/001889998:CEEGJHFI7=>IDIEEHJEAB@CHDEDFGIGAAB@87&&2DBABDCC@H=B00EDFA>=444;:0/.,-(),0FGIJHIJEHBBA@?=3.&%&%%0<CJED=99:<>0/,2=CIED?<9?@GHJJJEDJJJJJJ@@@?IJ3330///1=>?>>>>=9:8655::CDJIJJGJFJJIJJJIIJJHHCEC;*)((+//'',,/)(%&$&'/3----1'&%()**+,-/++,HGJBAABJJFJJCDDCEHJFJJIJJFFJJJJJJHJFHHJGJEJJJJHFIFEHJECDBEDDDDGEDD99;<BBBIIJJEDG>J<HCCB662?B))))<;<>AJJGIJJJDGEFFGFJJHJJJJIIHHFFJJJJJJJJJJJJJGJHJJIGJGJJJJJGJHHFJJJGIJJJJJJFFGCJ9DH>?>944)(&&)1-,-(&''&()%%%&0/0400/0:21-+*/<ACA<961-''(/=>;:6566BAAIDJFJFJJJJGJJIJJJDJJCGD(0=03478;DCCFJJGJJHJJFJDEJJJIGJIJHJIHJJJ9989JEIJJJGHJGJJFGHIIFJJJE>>??988>;543---/./1;EGJGJHIJH???CJGDAB?B>2@DA@?@JGHEIIJJJJIJCBA@AA555210)((()/1547FDJGB4444AEBJED>BJHIJFDGCCDJJCACBJJJJJJJJJJJJFECB111170+)*)''$%$&&&$$%%%&%%%%&%&2389@DGE>86JAHJJIGJHJHJJEFIJJJJFJJJJGJJJJEBI@GJJGGJJFFJJF?==0../2/--,,3-EJHJJJFHIJJJJIFJCEBCD;:BBJJJJFGJGJJJCDIBA>>:76389<GBADHDEEHIGJHHFGIFJIIJGIJJ@@++++=>DDDJEDHHEJGJHIJJJGJJJJGJDDBBCD<DFFJJFJFIIJGGDJJHJHJJJIGH@?@@>AGFIHJJEG@@A@JJGFA@=5CAAIGEDJFJIIFFEJJIIEJJIJJJFEGBJIGJIHGJJFFJJIJGGHJJJJJJFJIIH=JEDJA@==;;;<BBEA?><9779;=.--.-----9:@;<<8/'CFGC775535441140:3357;@?==;?=:::999=:::54143***,34666.---048//33=,,,+,*.@62225C.*&&'&&%
@Glass_F3P_8_D3_6_22_3
GCCTGTTAAGTATCTTCCTGGCATCTTCCAGGAAATCTGCACCATTCGTAAGCCATTTCCGCTCGCCGCAGTCGAACGACCGAGCGTAGCGAGTCGTGAGCGAGGAAGCGGAATATATCCTGTATCACATATTCTGCTGACGCACCGGTGCAGCCTTTTTCTCCTGCACATGAAGCACTTCACTGACACCCTCATCAGTGCCAACATAGTAAGCCAGTATACACTCCGCTAGCGCTGAGGTCTGCCTCGTGAAGAAGGTGTTGCTGACTCATACCAGGCCTGAATCGCCCCATCATCCAGCCAGAAAGTGAGGGAGCCACGGTTGATGAGAGCTTTGTTGTAGGTGGACCAGTTGGTGATTTTGAACTTTTGCTTTGCCACGGAACGGTCTGCGTTGTCGGGAAGATGCGTGATCTAAATACATTCAAATATGTATCCGCTCATGAGACAATAACCCTGATAAATGCTTCAATAATATTGAAAAAGGAAGAGTATGAGTATTCAACATTTCCGTGTCGCCCTTATTCCCTTTTTTGCGGCATTTTGCCTTCCTGTTTTTGCTCACCCAGAAACGCTGGTGAAAGTAAAAGATATGATCAGTTGGGTGAACGAGTGGGTTACATCGAACTGAATATCAACAGCGGTAAGATCCTTGAGAGTTTTCGCCCCGAAGAACGTTTTCCAATGATGAGCACTTTTAAAGTTCTGCTATGTGGCGCGGTATTATCCCGTATTGACGCCGGGCAAGAGCAACTCGGTCGCCGCATACACTATTCTCAGAATGACTTGGTTGAGTACTCACCAGTCACAGAAAAGCATCTTACGGATGGCATGACAGTAAGAGAATTATGCAGTGCTGCCATAACCATGCGTGATAACACTGCGGCCAACTTCCTTTCTGACAACGATCGGAGGACCGAAGGAGCTAACCGCTTTTTTGCACAACATGGGGGATCATGTAACTCGCCTTGATCGTTGGGAACCGGAGCTGAATGAAGCCATACCAAACAACAGCGTGACACCACGATGCCTGTAGCAATGGCAACAACGTTGCGCAAACTATTAACTGGCGAACTACTTACTATTCACTTACGGCAACGATTAATAGACTGGATGGAGGCGGATACGTTCCGGGCCCACTTTGTGCGCTGGGCCCTTCCGGCTGGCTGGTTTATTGCTGATAAATCTGGAGCCGGTGAGCGTGGGTCTCGCGGTATCATTGCAGCACTGGGGCCAGATGGTAAGCCCTCCCGTATCGTAGTTATCTACACGACGGGGAGTCAGGCAACTATGGATGAACGAAATAGACAGATCGCTGAGATAGGTGCCTCACTGATTAAGCATTGGTAAATTACCGCCTTTGAGTGAGCTGATACCGCTCGCCGCAGCCGAACGACGGCGCAGCGAGTCAGTGAGCGAGGAAGCCTGCATAACGCGAAGTAATCTTTTCGGTTTTAAAGAAAAAGGGCAGGGTGGTGACACCTTGCCCTTTTGCCGGACTGCGAGCGGCCGCTACTGGTCGGGAGACCAGAAACAAAAAAAGGCCCCCGTTAGGGAGGCCTTCAATAATTGGACTATCCCCTAAACTTCAAAGGACCAAAACGAAAAAAGACGCTTTTCAGCGTCTTATTGTTCGTCTTTCATTCAGTTATTAATATGCGCGCAGCGTCTGGAAAACCGAGGCCAAAAGACGTGCGTCTTTGATGCCCGGTTGCGACTCTACAGCAGAATTAAAATCAAGTCCGGCGCAGCCGGTTTGTGCCGCTTCCACGCAGTTATCTGCGCCTAAGCCCCCCGCCAGCAGAACATTGCCCAAGCGATTGACCATTTAATAGTGACCAGTCAAAACGTTGCCCGCTTCCACCCTGGCCGTTGTCTAAAACATATTTATCAACGTGCTGAAACTCGCGGGCGGGCAGGGTTTCACCGACGCTTAATGCTTTCCAGATGGCAACATGTGCTGGCAGAGCTTCACGCAGCGTATCGATATACAGCTGTTCTTCATTACCATGCAGTTGCACTGCCGCCAGCGATAACACCTTAGCTTTGTCCACCACATCGGCAATATCGTGATTGCGGAACACGCCAACATCCTGCAACGGTGCCGCAGCCATCACTTCCTGCGCCTGTTCAACGTTGACGCAACGCGGTGATGTCGCAACAGAATCAACCCACCGTAAATCGCGCCCGCGTAGTAAGCTGCTTTAGCATCTGCCACGCGTCAGGCCACATACTTTATTCTCACCCAGCAACACCCGGCGCACGGCGGCGTGCAAATCGTCATGGGCCATCAACGCCGAACCAATCAGAAAACCGTTAGCGAAGTGGCTTAACTCGCGCACCTGAGCGTAAGTATTGATGCCGGATTCGCTGATTACCGTCACGTTGTGCCCCAGTTTCGGCGCAAGCTCGCGGGTACGGTTGAGATCAATTCGACAAAATCACGCAGATCGCGGTTGTTGATGCCAACGACCTTTGCTCCCAATGCAATGGCGCGCTCCTGTTCCTCTTCATTACTGACTTCGGTCGCACCCCCATCTCCAGACTGTGAGCCAGACAGCAGCAAGCTGGCGATATTGGTAGATGATCCAGTACTGAAAGCATTAATAAGCAGGCATCGGCCTGGTAATAGCGCGCCAGGATCAATCTGGTAAGGGTCGTCATCGAAGTCTTTACATAAAATCGGCTGCGGGGCGATTTGGCTGACGATGGGGAGGAAATTAAAGCTCCCCTGAAAATATTTCTCATCAGTCAGCACCGAAATTGCCGAAGCGTAATGTTTATAAATGGCGGCAATGCGTGCTGGATCGAAATCATCACGATCACGCCTTTTGACGGCGACGCTTTCTTGCACTCCAGAATAAACGCCGTGCGCGCACCCTGTAGCGCATCATAAAAATGTCGCGTGCTCGGCTGAACCTCATTCTGAAAACTGGCCAGCGGTTGCTGCTGTTTGCGGGCTTCTACCCAAATCGCCTTGTCTGCGACGATTTCGCTAAAACGGTTTGCATCATCTAGTAGTCCTGTGTGACTCTAGTATTTAGTTTCTCGTTTCTTCTTCTTCCAACGAGAGAAAACGAGGAACTAAGCGCGCCACTCGATCGACCAAACGAAAAAAGACGCTCGAAAGCGTCTCTTTTATGAATGGTGGGGTCCGCGCGGACCGAAACAAAAAAGGCCCCCCTTTCGGGAGGCCTCTTTTCTGGAATTTGGTACCGAGTTATTAGGCCACACGTTCAAGTGCAGCCACAGGATAAATTTGCACTGAGCCTGGGTGGGATTCGGACTCGACCGCATAGCCTTCAGGAGTGAGTTTGTGCAATACCAACCAACAACTTGACCCTGCCAAGCGGCACCAGATTCTTTGCGTTACGCGATCCCCTAAGCCAAAGGTGGCACTCAGGGGAAGCGCAAACTGCCCTGCAACGGGAGCGTTGGCTTCATCGCTACTTTGACCCATCTAGTATTTCTCCTCTTTCTCTAGTAAAGTGTTTAGTTCCCTCTTTGCGTCCTTCATAGCTTAATCCGAAAAGTTCTCTAGTAGCTAGCATAGTCCCTAGGACTGAGCTAGTCAACTGTAGAAGCGGCCGCGAATTCCAGAAATCATCCTTAGCGAAAGCTAAGGATTTTTTTATCTGAAATTCTGCCTCGTGATACGCCTATTTTTATAGGTTAATGTCATGATAATAATGGTTTCTTAGACGTCAGGTGGCACCATGGAATAGACTGGATGGAGGCGGATAAAGTTGCAGGACCACTTCTGCGCTCGGCCCTTCCGGCTGGCTGGTTTATTGCTGATAAATCTGGAGCCGGTGAGCGTGGGTCTGGCGGTATTCATACCGAGCACTGGGGCCGGATCCTGGCTGACCGTATCGTAGTTATCTACACGACGGGGAGTCAGGCAACTATGGATGAACGAAATAGACAGATCGCTGAGATAGGTGCCTCACTGATTAAGCATTGGTAACTGTCAGACCAAGTTTACTCATATATACTTTAGATTGATTTAAAACTTCATTTTTAATTTAAAAGGATCTAGGTGAAGATCCTTTTTGATAATCTCATGACCAAAATCCCTTAACGTGAGTTTTCGTTCCACTGAGCGTCAGACCCCTTAATAAGGATTGATCTTCTTGAGATCGTTTTGGTCTGCGCGTAATCTCTTGCTCTGAAAACGAAAAAACCGCCTTGCAGGGCGGTTTTTCAGAAGGTTCTCTGAGCTACCAACTCTTTGAACCGAGGTAACTGGCTTGGAGGAGCGCAGTCACAAACTTTCTCCTCGGTTCAGCCTTTAACCGGCGCATGACTTCAAGACTAACTCCTGTAAATAAATTACCAGTGGCTGCTGCCAGTGGTGCTTTTGCATGTCTTTCCGGGTTGGACTCAAGACGATAGTTACCGGATAAGGCGCAGCGGTCGGACTGAACGGGGGGTTCGTGCATACAGTCCAGCTTGGAGCGAACTGCCTACCCGGAACTGAGTGTCAGGCGTGGAATGAGACAAACGCGGCCATAACAGCGGAATGACACCGGTAAACCGAAAGGCAGGAAACAGGAGAGCGCACGAGGGAGCCGCCAGGGGGAAACGTAGCTGTTATCGTGTGTCGGGTTTCGCCACCACTGATTTGAGCGTCAGATTTCGTGATGCTTGTCAGGGGGGCGGAGCTGGAAAAACGGCTTTCCACGTT
+
+*++457++7:.---6352332**))+,+)*<ACDC:865///++++11+,-4DBB@@BEEJJJBAJHGFDFCEDDA===<<@CDHEAA@>>69,(((///;JJJJJJFIGGJJJIGJJEJJHEJHHHIHFBBJJJJC955==ECD>>?AE7671/1/.0/101<:8-.A@CFGEJCCEDJJII???HJJJJIJJJIJJJJIIIG;:7667@BB@;;<=>>?EDC@><<DC9:ABJC?<<=?DDIJJJDJEJJJJJHJJJJFJGGGHJJIGIJHGDJJJJH?CDJEBDBECBCBCEJJ<FJGEBDGIIFFBAAA?FEEEJFHJECCBCBEIHIGFJJJGJJDFFFJGGJHGHEIIFJJGJJDFDIFHFJJJJIGGIAJEDCBBJJJFHIJHGJJJJEJB@@@EJHJFFJJH2113333GFIIJIJIGJJJJGJJJJFJHJGJIIIHJJJFCFGIEHJGFFGGJJJJEJJGJJGJJGJJJGEGAHFECBDGDJGDC;;;;CEJIJJJJJIJJGEJJGB66673216=@EC<:HDIJJJJJJJGJJJGJJJHJJ@JJEACCDEJF?=>>B?>?JIFJJJGJGEHFIG;;:;95.*)%%%)44473333+%%$&'&''*0:B@BBBF<<==B>)))))))ADHGE3331,)(('(((&&'**+38A;112288>?DGHGEDCHJIHDGJJJGJJJGJDFGDHJJJJHIHJJJJJJJJJJJIFIGFJJEBFB@81CHIIEEJIJFFJEJJ<:<@>++++1007>;;8444?DJJDGJGHHDBCHJJEEEJHJFJIDG777;;?>>AAACBACJ2111>IJG6666IABDCEJGFCEJJJJJGHJJHJHIGJJJJJJJFJHJFGJIIJJIJJGC74445BC@CJFHJEIHIJJ:99:>'&''2+30-(();2222666A><111>>BIJJHFGIFJJGHICCJDBEFFDIF>>334CFGEDED?DCDAC?6666745<A**+***:=<<=?/1..&&&&-8;=BDAJHJH@??>,,,***>ECCEDIICJ@?>C@?>:8,'%@EEDJJJEH??@BII<?=>>ACDC@BBCDJJJJHFGHEIJJJG;94'&&$$$$'%&%&-,,,&%&(())'&&')2458855684('''&%$%&%%%''),(%%%&(%&%%&&'&'&&***+*+<GAJFEFCJGJHIGBCCEJ:99:7778B=>@@?=>BB6667/.*()+****68GJDEJJJJGFFFJJHG;:;FCD87793239>>DJHGEC<6ECG;221989HGHGHIDGEDJFIGJHFHFDFHJBBCCJG((()('''-&&/)%%%&48778IIFIBCJFJFJGJJJFHJJGJJJIGJJHJJJIJJJHIJJIJHJHHJJJHIJJGDDIJJJJJJHDGD;4459<;HDFBBA?...,+++.-,/++++))-./FDD:77JJJGJJJFJEDCDJEFJEEDEGGJHGJJH=:;:DJJJEGAD=?AJEFJHJJJIHJGJJJJCCDCH:BA=<3A?988677343-,**+;;EJ@@AFJE7772333H>;;=DEEEHJAACEGJJEDBHJJJF;<===HIEGDFFB<=?AFGDJJEGGJIFJGHGE44HGJJHJIJJJJGJGGEIJ??AFJJJJJGHJJJJIJFGJIFIGJAAA;((((67;A0&&&&&'')+4572222200//00))(')((''(=EGCCDIJJJJIJJJGJJGJGGHJGHJJJJJJGJJECAEHF622633+*()+.455374556=66CDDHEGJGEJJHGJGFJE63HDA@?@CDDDAJGJJJJIJJJJHI<<<;??>?>ECDHHDFAA<6.-2.&&&&)()*9<@BADDDJJHJJHG;;:::;896500.--/0BD4443<<<;DFA<</EJFIJFJHJJJJJJFCDHJJ;:988;<C566<6666::<95..-,0145JAEDDJJECBDGE>=<:FF<;;;FJJHHDGHD;68<@;;<HGEJFBABCGFDJ++*+-**&&&'',,-((()((().-,+--9?HEGFJGB?JJHJJJJIJJGJIJJJJJIJHHJJHJJHIJJJJ==<=7(CCDFJJEFIGJJJFDECBBFFFFGF<;<<BC@72123560001743578.---<56FEJJGJJCBBCFJJJIJFJJJHIJIHE65ADHCDGJJJJGJHJG@@?BJFICJBBAA.+*-/03,,,*+::@FF@@@ACF@AA?<;;;=<9965(('&&,.31000.(**(&$$$&1,868=>GJIFHJHJECDEDBJBEECEDFIJJJHJJHJJJJJJJIJJHJCBCBJF@?:;--.?0//2889:=@JFEHDCC9995445=111..../7GJFHGFHJHJHIJJJJGGJJJJJGEHGHHJJGIJJJIFJJIJJJJIIGJEHGJJJJJCHD@@>AEBEDHCCCDGEDA8688;:===<8@@AEJFJJIJ6444@BC?=998:.)))05-,,)$$%&$%$')*----9/.00==776687;<=>EJGJFJJJJI3DJ2EIDJ=5::;D44412259666('&CGJJJGHJHJGJJJJJJJFJB*(((----789@@=?;;:<.2---C>&&&,/(((),-.'''&$$%,'&'((('''''6+***)++,AACFJHFJJGGJJJJJIHGHJGJJJGJIFJJJJJJGIHDDCDCC?@221''&&,)(())AADJJIEGJJ@82******+BBCGJJJJEJFFJIJF;;;<;5//1./*&&%+,,,-743//04<<JF@C;@B>G8756./''(/197532365522733@CA@AHJIHIEHFJFIJJFHF@CEHJJJJIJEHFJJJHIJJJJJJJHHJJGHFBDCG-,,,-,+,25,**++-6++<>??BGFEHFFIJHJJ<<<=HJHJHHJJFHGJJGBGHJJJJJJGIFJIJGEDCCCDFIJJJCDHFF<<<=?8228BC?>>><78ACFA===?JJGJEFGEIJEJJJEJIH>>?@@?>??C=@>?A;:::99:;DJHFFGHIJEEHA<@@GFA@AAJJIFJC@50/-./,,)-.3AGGJJDFGEHJJEJJJFEH8778DJGJHGJJJJGJJIJ>447796---/..77:>BD?DEDJGFFJHF----5-*'3/.-*)+-/2/1/0)))12--.-14.,,-)&&(*--02779:FFEEHDCCCDDHHJJJIDJJDCBED86*(()*''%$$&&(('')**++))''&/)(((@>;<77:?A?=:84-7<@JJGIHJ?>1:77B@AEHJHE=<=<?D=FCIIHE@;;;@JIJCBHEFIJJIJIJJJJJHG@??AJBCE>FEGFHJGEGJJGICBB>3/14221133?C??@@J>?>>?@AAB81+***./))))--.646<<<5333@@>----...?32252.67JCHEH=;<45547==928860110/**11'''''*'%&(459<AFHIFJJJ****FDJJJJHGJFHCGEJJFCEBBJEJJJHGJJEJFEHGJEJJHHGJJJFJIJJIJJJFHHJ::;FEGCCEEHJFJJEFHEJ=;98:<JJJJJJFJHFJGJFJJA??C>@>>777<7>?><?CA1111FDDGJJGIJJJGJIHJHJJJIEIFJ77777DB;:;<=C?8-,-0//****:5542223<@AA>;:;<ABB<;9:BDHEFJJJJJJABDJGIHJFGJJJHFFA?4;<=:98;>DJJIF9<9:;8=@@BJCBBBEJFEJJEJJHJDDFFGDIHIJJGHJJHJJJJJJIFJJJJFF88888J))))AFFJJJJHJHHJJJJJJGJJJJJIJJJIFIHJJIJJ::99===FJBIIHJJHJJJJJJF999DIF>116DDGJFGJJJJJFIJHFFD4322../0JGHHDBCEBB10/,+,***++*'''',-(''&''%%&$%&&/03+,,88+%%$$$$#$&'(%$$$&6>>EHGHHJFGJHHCCJEHFGDDDJFBA9861-&&'/,,@BEJJGHJGJEIJAAAB;7756;:::877989;?;>6666FIJJIIJHJJJGJ@JJJHGJEJDCCFFGHFJIJIJFJGDFIIJGGGDDHJJJJJDCEFJJHJJEDECCIJJJJJJJJJFJJIEJCEC20015CFJ??><:,67=@@DGFIJEIFIGGJDG:9:JJGJJFJFHJJJJJJFIJJIGFGJJHJJJHFIHJHJJJJJJJH=3=<;:74,,3.//151,,-(2222-*()*,,,<<==?>=89---.95596=?<;;<AGJJ@BCJJJJJFCBCHIJIA@GBC////@=E7+**/*1/,&&&'*++**+--***,))*85@EJJJFGHJFJC@6666?<<>DCBB>::)))*/1%%,.-,*%&$%'%$%**+,++/6;/(:DDIEEBCCAECB974555=B855FJEFD=<7345(&%%)986567>FJJIJIHJEJJJHJED<::CFE777GGEJJGJF@C@3I=<;7-%%+(*124542247AA?GIHJJJGJJGGJJGFEAA@?@@?AFD>=>JJJHD@@A@IJEGGDBCBFHGED?:;<DB<;;;EJGJJCEJECJDJJJ>=>>HGJJJFJDB843:82222=<=?BGGEGIEHDA@?////66;9100145026BGFEC>=<<?A;21/--)(&&((-...5554..2887:777:6666;JEJ@<90(%$###&('.(%%%%%'-,,-GJIJ<;<;JFGJGJFCEF@?:755656<ACDHJIDJGJFJFHG<6334FBBF76669)&(-0344565.1261656*(%
@Glass_F3P_8_D3_6_22_4
GTTGGCATCAACAACCGCGATCTGCGTGATTTGTCGATTTGATCTCAACCGTACCCGCGAGCTTGCGCCGAAACTGGGGCACAACCTGACAGTCATCAGCGAATCCGGCATCAATACTTACGCTCAGGTGCGCGAGTTAAGCCACTTCGCTAACGGTTTTCTGATTGGTTCGGCGTTGATGGCCCATGACGATTTGCACGCCGCCGTGCGCCGGGTGTTGCTGGGTCAGATAAAGTATGTGGCCTGACACGTGGGCAAGATGCTAAAGCAGCTTATGACGCGGGCGCGATTTACGGTGGGTTGATTTTTGTTGCGACATCACCGCGTTGCGTCAACGTTGAACAGGCGCAGGAAGTGATGGCTGCGGCACCGTTGCAGTATGTTGGCGTGTTCCGCAATCACGATATTGCCGATGTGGTGGACAAAGCGTGTTATCGCTGGCGGCAGTGCAACTGCATGGTAATGAAAGCGGCTGTATATGGATGCGCTGCGTGAAGCTGTGCGGCGCATGTTGCGATGTAGAAAGCATTAAGCGTCGGTGAAACCCTGCCCGCCCGCGAGTTTCAGCACGTTGATAAATATGTTTTAGACAACGGCCAGGGTAAGCCAGGGCAACGTTTTGACTGGTCACTATTAAATGGTCAATCGCTTGGCAACGTTCTGCTGGCGGGGGGCTTAGGCGCAGATAACTGCGTGGAAGCGGCACAAACCGGCTGCGCCGGACTTGATTTTAATTCTGCTGTAGAGTCGCAACCGGGCATCAAAGACGCACGTCTTTTGGCCTCGGTTTTCCAGACGCTGCGCGCATATTAATAACTCGGTACCAAAGACGAACAATAAGACGCTGAAAAGCGTCTTTTTTTCGTTTTGGTCCTTTGAAGTTTGGGGATAGTCCAATTATTGAAGGCCTCCCTAACGGGGGGCCTTTTTTGTTTCTGGTCTCCCTACTAGTAGCGGCCGCTGCAGTCCGGCAAAAAAGGGCAAGGTGTCACCACCCTGCCCTTTTTCTTTAAAACCGAAAAGATTACTTCGCGTTATGCAGGCTTCCTCGCTCACTGACTCGCTGCGCTCGGTCGATTATCAGCTCAGCGGCATAGCTGCACTCAAAGGCGGTGATTTACCAATGCTTAATCAGTGAGGCACCTGTCTGACGATGTTGTATTTGGTTCATCCATGGTGCCTGAACTGCCCGTCGTGTAGATAACTACGATACGGGAGGGCTTACCATCTGGCCCCGTGCTGCAATGATACCGCGAGACCCACGCTCACCGGCTCCAGATTTATCAGCAATAAACCAGCCAGCCGGAAGGGCCGAGCGCAGAAGTGGTCCTGCAACTTTATCCGCCTCCATCCAGTCTATTAATTGTTGCCGGGAAGCTAGAGTAAGTAGTTCGCCAGTTAATAGTTTGCGCAACGTTGTTGCCATTGCTACAGGCATCGTGGTGTCACGCTCGTCGTTTGGTATGGCTTCATTCAGCTCCGGTTCCCAACGATCAAGGCGAGTTACATGATCCCCCATGTTGTGCAAAAAAGCGGTTAGCTCCTTCGGTCCTCCGATCGTTGTCAGAAGTAAGTTGGCCGCAGTGTTATCACTCATGGTTATGGCAGCACTGCATAATTCTCTTACTGTCATGCCATCCGTAAGATGCTTTTCTGTGACTGGTGAGTACTCAACCAAGTCATTCTGAGAATAGTGTATGCGGCGACCGAGTTGCTCTTGCCCGGCGTCAATACGGGATAATACCGCGCCACATGGCGGAAACTGAAAGTGCTCATCAATGGAAAACGTATTGGGACGAAACTATAAAGAGGATCTTGCGCTGTGAGGTGCAAGTCGATGTAACCGCTGGTGCACCCAACTGATCTTCAGCATCTTTTCTTCACCAGCGTTTCTGGGTGAGCAAAGCAGGAAGGCAAAATGCCGCAAAAAAGGGAATAAGGGCGACACGGAAATGTTGAATCATCTTTCCTTTTTCAATATTCTGAAGCATTTATCAGGGTTATTGTCTCATGAGCGGATACATATTTGAATGTATTTAAATACGCATCTTCCCGACAACGCAGACCGTTCCGTGGCAAAGCAAAAGTTCAAAATCACCAACTGGTCCACCTACAACAAAGCTCTCATCAACCGTGGCTCCCTCACTTTCTGGCTGGATGATGGGGCGATTCAGGCCTGGTATGAGTCAGCAACACCTTCTTCACGAGGCAGACCTCAGCGCTAGCGGAGTGTATACTGGCTTACTATGTTGGCACTGATGAGGGTGTCAGTGAAGTGCTTCATGTGGCAGGAGAAAAAAGGCTGCACCGGTGCGTCAGCAGAATCTGATGCGGATATATTCCGCTTCCTCGCTCACTGACTCGCTACGCTCGGTCGTTCGACTGCGGCGAGCGGAAATGGCTTACGAACGGGGCGGAGATTTCCTGGAAGATGCCAGGAAGATACTTAACAGGAAATTGAGGGCCGCGGCAAAGCCGTTCCATAGCTCGCCCCTGACGAGCGTCACGAAATGTGACACTGGAATGGATGGTGGCGAAACCCAACGAGTTATAAAGTACAGGCGTTTCCCTGGCGGCTCCCTAGTACGCTCTCCTGTTCCTGCCTTTCGGTTTACCGGTGTCGTTCCGCTGCTTCTACGCCAGCGTTCTTCATTCCACGCCTGACACTCAGTTCCGGGTAGGCAGTTCGCTCCAAGCTGGACTGTGTGCGCGAACCCCCGTTCAGTCCGACCGCTGCGCCTTATCCGGTAACTATCGTCTTGAGCCAGAACCCCGGAAAGACATGCAAAAGCACCACTGGCAGCAGCCACTGGTAATTGATTTAGAGGAGTTAGTCTTGAAGTCATGCGCCGGTTAAGGCTAAACTGAAAGGACAAGTTTTGGTGACTGCGCTCCTCCAAGCCAGTTACCTCGGTTCAAAGAGTTGGTAGCTCAGAGAACCTTCGAAAAACCGCCCTGCAAGGCGGATTTTTCGTTTTCAAGCAAGAGATTACGCGCAGACCAAAACAATCTCAAGAAAATCATCTTATTAAGGGGTCTGACGCTCAGTGGAACGAAAAAATTCACGTTAAGGGATTTTGGTCATGAGATTATCAAAAAGGAATTTTCTTCACCTCAATCCTTTTAAATTAAAAATGAAGTTTTAAATCAATCTAAAGTATATATCGAGTAAACTTGGTGTGACAGATACCAATGCTTAATCGGTGAAAAATCCTATCTCGGCGATGTGTCTATTTCGTTCATCCATAGTTGCCTGACTCCCCGTCGTGTAGATAACTACGATACGGGAGGGCTTACCATCTGGCCCCAGTGCTGCAATGATACCGCGAGACCCACGCTCACCGGCTCCAGATTTATCAGCAATAAACCAGCCAGCCGGAAGGGCCGAGCGCAGAAGTGGTCCTGCAACTTTATCCGCCTCCATCCAGTCTATTCCATGGTGCCACCTGACGTCTAAGAAACCATTATTATCATGACATTAACCTATAAAAATAGGCGTATCACGAGGCAGAATTTCAGATAAAAAAAATCCTTAGCTTTCGCTAAGGATGATTTCTGGAATTCGCGGGCGCTTATAGAGTTGACAGCTAGCTGAGTCCTAGGGACTATGCTAGCTACTCGAGAACTTTTCGATCAAGCTATGAAGGACGCAAAGAGGGAACTAAACACTTTACTGAGAAAGAGGAGAAATACTAGATGGGTCAAAGTAGCGATGAAGCCAACGCTCCCGTTGCAGGGCAGTTTGCGCTTCCCCTGAGTACCGCCACCTTTGGCTTAGGGGATCGCGTACGCAAGAAATCTGGTGCCGCTTGGCGGGGTAGATGATCAGGTGGTATTGCGCAAAACTGGCTGCCTGAAGGCTATGCGGTGGAATTAAATCCCACCCAGGCTCATGCAAATTTATCCTGTGGCTGTTCCTGGAACGTGTGGCCTAATAACTCGGTACCAAATTCCAGAAAAGAGGCCTCCCGAAAGGAGACCTTTTCGTTTTGGTCCGCGTCCGCCTGTGCGGACCTCGGTACCGAATTTCCAGAAAGAGACGCTTTCGAGCGTCTTTTTTCGTTTTCGTCCCATGAGTGGCGCGCTTAGTTCCTCGTTTTCTCTCGTTGGAAGAAGAAGAAACGAGAAAGTTCAAATATCGTCACACAGGACTACTAGATGATGCAAACCGTTTTAGCGAAAATCATCACAGACAAGGCGATACCGGGTAGAAGCCCGCAAACAGCAGCAACCGCTGGCCAGTTTTCAGAATGAGGTTCAGCCGAGCACGCGACATTTTTATGATGCGCTACAGGGTGCGCGCACGGCGTTTATTCTGGAGTGCAAGAAAGCGTCGCCGTCAAAAGGCGTGATCCGTGATGATTTCGATCCAGCGCGCATTGCCGCCGTTGTGGAACATCCAACGCCCTTGGGTACTAACTAGTAAATTTTACAGAAAGCAAAAAAAAAAAAAAAAAAAAAAAAACTCGAATCGAATCGAATACGCACGCATCGCGCGCACGCACGCCCGCAAACAAACCAACTGCCATGCCATGCCATCA
+
0././/=?G@@@....C?<<<<@65445555H@@<:;;<9-...A;;CBB9999CC:;8899;:67;;=7<=:::::9<=89/..('&'+.)))**/)))&&&)''+,-2<<:9965566;DHFFCAAAJJDBB@777;=GJHJJGJJJJJJJJEJIFJJA>877:---..))+C@@@BFC@CFHEB777BEGDHFJFEIIGGHGCCBJ6555ACJJBDCFHACAA%%$&'$%''&&&0012?BJEEF----AABBJJJJJJFGGEJJJJHHIEDHJIDHJDDJJJJGGEFGEDGGGJJIGJHFHJJJHEBA@AA<;<=@9:4+++,01444<<?BGFJGJJIJIHIJJBAEGIJJGJJHJGGJJIJJJJJHEEECAEF>;;;=3333?;;86800..1143/./&&&'-...2:<8893333//..,&&&7777:3333?:,+-0//01655ABB773465<<30.//&$$&))(('(')+1200009/-**,**,''%%%(#%%((&%%&'&&&'(&&%,;EFJJABBBJHFCB////::8<;2111:BAACBD?@>??ACEAFEIJFGJJIJJ@>>?>>:;>><20049@B===@C>>9/,)&&'')*/0IFFHGJJIBBCCJGGJDFFCECAICF<<=;,,,,9889EBC5554555A??@?FJJFJIJJJJJGCBFDCA@DCFEJIJJBCDA?AHJBBB;;00006556CJJJHJFFHCBCCCGCJEFJDHBHJFFEIHGIHGJIJGJEJJJJFJDFEGIJE>>@FFJJJJGEB99:;B94444BG333DJJIEJJIHHDJEABDJFJHJJJJJHHFHEJJJJJJBEDIJB@@@EJJGJEGGFJJJJJ;;988209BD>88:>A000033267<<AACB,,,FJD>?>?EDDDHJBCABBBC??=6512'(**,02.--,,,/48<:<>BACCDHECGEHDEEJ<9;@DBGHJJEFIJJ@A555EFJ?@BJJG@EDJHEEEEECGGHE<<<<JJIJ=:=9=>1/31/71<;=5457FEDCDJ=>>>JGJHJJGGEGFEJEJGFIDC@BFIHFCCAEA==?AJ432.--+/..--'%%&&&($$$&&)()(*'(.*)))1133333((()((((5/.+'*+,54+%&'&(''(((('&&'(((%$&%$%')(&'$&((.,'''(-/3//..*+,+-,*&''&1+++,+/-/09@55<ACDJJJGCDFCE434BBCFAB@==?672322335932--/02,,:7887;;8;1012=;@@CBBBBFFGDDCJFECJJFD@=FAA?@9:9:B@@>==?@@@@A<B>FHDCACBAB@BC==::=CA@EJEGHCFJJJJJJJIIGEGD64&&,46456;=>C>?A@DCH<;9569>=:::+*))-/9;>::::JFGFGGGJFJJJJGJJJJJGIHJJJJJJJJEJJGHHJGGJHGJJJJHJHJIJIJJJJFFHB??<=??IFEJDJDCD@3////>=>=B==:==A@B@222/./39889JGEDEHEGEJECEHIDEJJJGJJHJIJBCFJJJIJBDCEH;;;<BBB:<GEFEGA<<:;BACDCIJHHJHJJAA@CJDDJCED@@AAJHFJIJJJGJGJHJJGJJEJJIEFBEDJJJHD@EFGJEIDGGJGJJJJJFC?;3(=668CBAJEIJJIFCFGGGGHJJD>>@C>==>EJDDEEBDCFJHJB??>CJJJFIGIIJGIFJHJJGCCBEJEEGBA::992,----)((('%%%'8=777555485342356223-,,,72.&&*./*((&$$(&'((''()365+*$%'%&'&$$''//.'&%$%&'(+/4434.,&&)(/&%%$$$&('%&$$%&%'%%..'%%%%%%(((')&,,-//==?>.0127755..----,<<=<GJBDA==?////(''(//0+((*9:AA??:;:@?+,+****5EGGIGCHJJIIEGFF7766;/../77'''&(((%&&&*+,&113116/,,,--,*++,5+(''-)(-,,//0;<7>31100439:;<;>>CDB<::6570.2110/.-/01+**(($$$%++//81)@AHJJIGGIIGGFGIJJGJJIJJFDHFFGFJJJF9///DJBBIC@@@FJJJGJHJFJGJJIJDGEJEJ><((02222ABCCJJHFFJDHEGJJJIGGCIGIIJJEFJDECHE0///;76:AFFIIJJJHFFEEDDDIFJHJJJJJGJ@IJHDHFJHGH@;745=C::9652+++?@::;=7777DCJGEFIGHHFECDEABCAFFJHJJGHJHJHJJJJHHJJJGJHFDJJJJI8;82)'*BEHJEE@J>=3334==;<1000555.,,*'&%&(%%%%&...*'(&'*,,-13;:661()<JJJDJJEIJFHJGF<<<<DA@AHFGJFJJGGIHJJJGJHHJJJJHHGFJ<EFHGGEIJJEBC>??9999DJGCA;933(&&'()//,)**),-101+'(&%&%&(,+)6556;;9;;996*)(&''*''')''().33:54)(())+,''''.00*)())&%&')'+'&&&4,,,,1102/,+,/+++$$$$&&+&&&&())%%)''*)))+*((((&'&'''*--&&,..0401//04241909:98?@<,+++7332)*((+'%%%'&$###$###&+,//>676544*,+'%':?ADG@@A@GFE@@A>>@ACBC>@B@<;=;....3337785444:('''(-+))**)(((/049<E=::62+,,BAB@ACDFHJB@@BB7::<CCDADFGCG:889><(%$$%%'(('**))***1/3888./)(/34811/*++'''2655=>?>>;668=<87....=:;;?@ACAECEJFJHJJHFGJJGIJBBBBFE@GGDFE:4***+12DJJJGFFIEFHJJEJFFEEHECBCDDEJJJDEEJJJGHEDIEIA999;?:696GIJGEGJECDCDCCACAEBA@>244=FIHEB765/*..'''';3210012<4324:=:8778>?@@<:==;B9999DBAAE>>?=:,,,+,,,./02///2667>B><977:89::65332..--6:;>ADGC21/./8=****55774@BEEDDC44444>>>?FIHDCBCA=:8>DA525.1.+%%%$'++,,,--1@BBBIEDFGE@ABHDC=?CA88:?/..0...-.+*+.320010:@0//0:333220-'''''('*+*,**,,./1+*(&()*'&&%%$&%&%####%&&&&''')*(+'''(-1<7,***1AC==>F9889JDFDBB;;6776000189;333<>FCCGJ>>=9866@CA=:1;<:>>=>44477ACB==;;=D@AAAJJJGJHJJIGFFGJJIJHHGIJJJJJJGJFGJJJJJJGHGHFCEDEFJJFDBCFDCECHCEIIGJJHJJJGJJHA@AFE?664444354479;9555579=?EC?BDJIGJJJGJHHGJJJJGHJJIJIJJIJ>>731239FIJFJJJJGJHJHJJJJJJJJJJJJJJJJJJJJJJHFJJJJJJJGCDDFGGJJIJJJIEEHA9>EFJJJGJCCACGGGJJHJGGGFHGGFF----DCEJGIEJIC--,+*))((*((&&((01-.1/0011012((((4<B0../@BBDGJ760/00010''&'()269@@-+'(;=8?FJJFEB>GCAA9977;HHJJGHJJGJJJJJFEJJHJH;::EGJDGEEEJFIFJJJD643441-*&&&'..--/19;<==>?=:;<;??=<?=BFDF==>?JHJJJIJJB@@@54C@=.,)(&&'&*)**--<1-./;@5336FHG;9645000041*())'&$$$/112111101;'''11-)(&%))((((''*))('&'%$&%'..0(&&&%%%':>>ACBFGDFA>*)((((&('***+1.)**))(('-)'&'...0;>@..*))*+''&(,)($#$&((''')/1/.46;112-../*()*;@?:::7:('''&'--..,*%&,)(()2//,,&'%$$$%./,++,12&&&&,+,,,341110:=<=>>??DB:989;<8++++8/*///14:==;<:9<<<B9-(((4466=::CC430.<=)''',*'1''(2/0<=><=A@3333566445=EJGG;977:==EDCFEC@BGB><63'&&)+-)%&%%&&)&%##$+7800**4125((((()3211/20148>666531447CD<<<3+***+*+-*(%%%&%''%&&&&'12+++,1111<=>HJJFJIHJJJJJJJJ:::;F?DBJH@??@FG=@BDDB777:DEJFD>>>@HJJFGFEHJ<;;@AFJJJJFD99ABJFCGDCFJJDHFJHGGEFJ@FGDBBEJJIHDJJJGJ===<ED8778BABADA@@===>5023>B@?A?@90///2*''%&'&'10.14221,&&&)))))''%###$$##$$$$#%%%%%&%%&'%$$$%&())(&'&&&%(('&$%()))++-/10,***+-+))((###$$#$$%%$%%'&'&$%$$&%%%%%#$$&&'''(&&(*'&$$##$%%&&%%%%*((%##################
@Glass_F3P_8_D3_6_22_5
CTGCCAGGTGGTGCTTTTGTATGTCTTTCCGGGTTGGACTCAAGACGATAGTTACCGGATAAGGCGCAGCGGTCGGACTGAACGGGGGGTTCGTGCATACAGTCCAGCTTGGAGCGAACTGCCTACCCGGAACTGAGTGTCAGGCGTGGAATGAGACAAACGCGGCCATAACGAGCGGAATGACACCGGTAAACCGAAAGGCAGGAACAGGAGAGCGCACGAGGGGAGCCGCCGGGGGAAACGCCTGGTATCTTTATAGTCCTGTCGGGTTTCGCCACCACTGATTTGAGCGTCAGATTTCGTGATGCTTGTCAGGGGGGCGGAGCCTTATGGAAAAACAGGGCTTTGCCGCGGCCCTCTCACTTCCCTGTTAAGTATCTTCCTGGCATCTTCCAGGAAATCTCCGCCCCGTTCGTAAGCCATTTCCGCTCGCCGCAGTCGAAGAAACGACCGAGCGTCCACAGTGACGTGAGCGAGGAAGCGGAATATATCCTGTATCACATATTCTGCTGACGCACCGGTGCAGCCTTTCTCCTGCCACATGAAGCACTTCACTGACACCCTCATCAGTGCCAACATAGTAAGCCAGTATACACTCGCTAGCGCTGAGGTCTGCCTCGTGGAGCTGTTGCTGACTCATACCAGGCCTGAATCGCCCCATCATCCAGCCAGAAAGTGAGGGAGCCACGGTTGATGAGAGCTTTGTTGTAGGTGGACCAGTTGGTGATTTTGAACTTTTGCTTTGCCACGGAACGGTCTGCGTTGTCGGGAAGATGCGTGATCTAAATACATTCAAATATGTATCCGCTCATGAGACAATAACCCTGATAAATGCTTCAATAATATTGAAAAAGGAAGAGTATGAGTATTCAACATTTCCGTGTCACCTCCTTTTTGCGGCATTTTGCCTTCCTGTTTTTGCTCACCCAGGAAACGCTAATATCAAAATTAAAAAATACCTGAAATCGTGGTACGCGTGGGTTACATCGAACTGGATCTCAACAGCGGTAAGATCCTTGAGAGTTTTGGCCCCGAAGAACGTTTTCCAATGATGAGCACTTTTAAAGTTCTGCTATGTGGCGCGGTATTATCCCGTATTGACGCCGGGCAAGAGCAACTCGGTCGCCGCATACACTATTCTCAGAATGACTTGGTTGAGTACTGCACCAGTCACAGAAAAGCATCTTACGGATGGCATGACAGTAGAGAATTATGCAGTGCTGCCATAACCATGAGTGATAACACTGCGGCCAACTTACTTCTGACAACGATCGGAGGACCGAAGGAGCTAACCGCTTTTTCCAACATGGGGGATGGTGAGGCATCTCGCCTTGATCGTTGGGAACCGGAGCTGAATGAAGCCATACCAAACGACGAGCGTGACACCACGATGCCTGTAGCAATGGCAACAACGTTGCGCAAACTATTAACTGGCGAACTACTTACTCTAGCTTCCCGGCAACAATTAATAGACTGGATGGAGGCGGATAAAGTTGCAGGACCACTTCTGCGCTCGGCCCTTCCGGCTGGCTGACCTGCTGGTAAAATGAGCCGGTGAGCGTGGGTCTCGCGGTATCATTGCAGCACTGGGGCCAGATGGTAAGCCCTCCCGTATCGTAGTTATATACACCAACGGGGAGTCAGGCAACTATCGATAAACCAGATCGACAAATCGCTGAGATAGGTGCTACACTGATTAAGCATTGGTAAATTACCACTTGAGTGAGCTGATACCGCTCGCCGCAGCCGAACGACCGAGCGCAGCGTCAGTGAGCGAGGAAGCCTGCATAACGCGAAGTAAATATTTTCGGTTTTAAAGAAAAAGGGCAGGGTGGTGACACCTTGCCCTTTTTGCCGGACTGCAGCGGCCGCTACTGGTTGCGGGGACCCAGAAACAAAAAAAGGCCCCCGTTAGGGAGGCCTTCAATAATTGGACTATCCCCTAAACTTCAAAGGACCAAAACGAAAAAAGACGCTTTTCAGCGTCTTATTGCTCGTCTTTCATTGCGTATTAATATGCGCGCAGCGTCTGGAAAACCGAGGCCAAAAGACGTGCGTCTTCCGGATGCCCAGTACATTCTACAGCAGAATTAAAATCAAGTCCGGCGCAGCCGGTTGTCAGCTTCCACGCAGTTATCTCGCGCCTAAGCCCCCCGCCAGCAGAACGTTGCAGAGCAATTGACCATCTAATAGTGACCAGTCAAAACGTTGCCCGCTTCCACCCTGGCCGTTGTCTGAACATTTATCAACGTGCTGAAACTCGCGGGCGGGCAGGGTTTCACCGACGCTTAATGCTTTCCAGATGGCAACATGTGCTGGCAGAGCTTCACGCAGCGTATCGATATACAGCTGTTCTTCATTTACATGCAGTTGCACTGCCGCCAGCGATAACACCTTAGCTTTGTCCACCACATCGGCAATATCGTGATTGCGGAACGCGCCAACATACTGCAACGGTGCCGCAGCCATCACTTCCTGCGCCTGTTCAACGTTGACGCAACGCGGTGATGTCAACAAAATCAACCCACCGTAATCGCGCCCGCGTCATAAGCTGCTTTAGCATCTTGCCCACGCGTCAGGCCACATACTTTATTCTCACCCAGCAACACCCGGCGCACGGCGGCGTGCAAATCGTCATGGGCCATCAACGCCAAACCAATCAGAAAACCGTTAGCGAAGTGGCTTAACTCGCGCACCTGAGCGTAAGTATTGATGCCGGATTCGCTCATTACCGTCGTTGTGCCCCAGTTTCGGCGCAAGCTCGCGGGTACGGTTAGATCAATCGACAAATCACGCAGATCGCGGTTGTTGATGCCAACGACCTTTGCTCCCAATGCAATGGCGCGCTCCTGTTCCTCTTCATTACTGACTTCGGTCAGCACCCCCATCTCCAGACTGTGAGCGACGGCGGCAAGCTGGCGATATTGGTCGTCATCCAGTACTGAAAGTCGTTGATGGCGGGCGTCGGCAGCTGGTGATCGCGCGCCAGATAGATCTGGTAAGGGTCGATAATGAAGAATATTTTTACATAAAATCGGCTGCGGGGCGATTTGGCTGACGATGGGGAGGAAATTAAGACTTCCCTGAAAATATTTCTCATCAGTCAGCACCGAAATTGCCGAAGCGTAATGTTTATAAATGGCGGCAATGCGTGCTGGATCGAAATCATCACGGATCACGCCTTTTGACGGCGACGCTTTCTTGCACTCCAGAATAAACGCCGTGCGCGCCTGTAGCGCATCATAAAAATGTCGCGTGCTCGGCTGAACCTCATTCTGAAAACTGGCCAGCGGTTGCTGCTGTTTGCGGGCTTCTACCCAAATCGCCTTGTCTGCGACGATTTTCGCTAAAACGGTTTGCATCATCTAGTAGTCCTGTGTGACTCTAGTATTTAGTTTCTCGTTTCTTCTTCTTCCAACGAGAGAAAACGAGGAACTAAGCGCGCCACTCGATGGACCAAAACGAAAAAAGACGCTCGAAAGCGTCTCTTTTCTGGAATTTGGTACCGAGGTCCGCACAGGTGGATGCGGACCAAAACGAAAAAGTTCTTCGGGAGAGCCTGTTTCTGAAATTGGTACCGAGTTATTAGGCCACACGTTCAAGTGCAGCCACAGGATAAATTTGCACTGAGCCTGGGTGGGATTCGGACTCGACCGCATAGCCTTCAGGAGTGAGTTTTGTGCAATACCAACCGACGACTTGACCCTGCCAAGCGGCACCAGATTTCTTGCGTACGCGATCCCCTAAGCCAAAGGTGGCACTCAGGGGAAGCGCAAACTGCCCTGCAACGGGAGCGTTGGCTTCATCGCTACTTAGACCATCTAGTATTTCTCCTCTTTCTCTAGTAAAGTGTTTAGTTCCCTCTTTGCGTCCTTCATAGCTTGATCCGAAAAGTTCTCTAGTAGCTAGCATAGTCCCTAGGACTGAGCTAGCTGTCAACTCTAGAAGCGGCCGCGAATTCCAGAAATCATCCTTAGCGAAAGCTAAGGATTTTTTATCTGAAATTCTGCCTCGTGATACGCCTATTTTTATAGGTTAATGTCATGATAATAATGGTTTCTTAGACGTCAGGTGGCACCATGGGATCGACTGGATGGAGGCGGATAAAGTTGCAGGACCACTTCTGCGCTCGGCCCTTCCGGCTGGCTGGTTTATTGCTGATAAATCTGGAGCCGGTGGCATGAGTATCGCGGTATCATTGCAGCACTGGGGCCAGATGGTAAGCCCTCCCCGTATCGTAGTTATCTACACGACGGGGAGTCAGGCAACTATGGATGAACGAAATAGACAGATCGCTGAGATAGGTGCCTCACTGATTTAAGCATTGGTAACTGTCAGACCAAGTTTACTCATATATACTTTCGAATTAATTTAAAACTTCATTTTTAAATTTAAAAGGATCTAGGTGAAGATCCTTTTTGATAATGCCGTGACCAAAATCCCTTAACGTGAGTTTTCGTTCCACTGAGCGTCAGACCCCTTAATAAGATGATCTTCTTGAGATCGTTTTGGTCTGCGCGTAATCTCTTGCTCTGAAAACGAAAAAACCGCCTTGCAGGGCGGTTTTTCGAAGGTTCTCAAGCTACCAACTCTTTGAACCGAGCTGTTGACATTGGCTTCCAGAGACGCCGTGCACAAAACTTGTATTTCAGTTTAGCCTTAACCGGCCCTGACTTAAGACTAACTCCTCTAAATCAATGAA
+
1((47352./35:::;CC<8++48567777(((%))%%%')(*).89=>>???GIJAJIJJJJJFJJJDDABC<1...968?@;;;HC;:96445<FIFEGFGFJDJIJB>?CBB7/-,5///-.3<EJJJJJJJBCDAD96..//?<:=>>DDCCB0//0<;792;---..+))*9=>BEHGEJHB;@ABDBEDBBAFGD?1111::=;;<JFHECI981122211*''(,*())DEFIFB?=834552+**27.<?@ADJJEJJJHFJJIJCDDEGIJJJGJJGJABA@?A91**/8<BBCEJJHJH@>>;9789FBBBFFJB99>,))558<2201((((*005/6645255;DD?>>@EJFEJFCFHI@;:?::::BACBFDFJJGEJ@-')@?HCJCFA@:<>AFFFEBCBBHHIH::9;=9-962-,-,.332----6019-3301-.-,,-'&')'&%%%%'')+,,8?ABDJEGEACFDC=7*)))?CDEJCFCEIDGDJJJDJHGEIJFHIGJJGAAA/+*>77**.0088ECCA98?<))))=@CEDJJEJJHJFFJFHFJJJJHJJEH@@@?HIJJJFEGEGJECE@((CHJJEDDFHJJJJGJJIJ987-(%&$$%%&%%'&%&&&(,&&&&+,+69=55?:33346--(((()(''(.CGGGGIICCJEFJJGJGFFGHHJIJJJJJJJJJFEJIJFFFG8888EA???@@@AHCEEJ:::;>>@JJDDGGCGGJ=>>8>7,++,/,,,-95<5330(?<6400/0----888BGJJGFJFIIJJJJIJJJJHJJJFJJJHJJJCFFIJJJH=(((EJJJIGJJH888;E@JA@9:<=GJJIEJJJIJE=6678IHHJFGJJFJFGG?((5/&&&(&)-*)(++DFFHJJJJJFGGHHCD;>931/:;>?;531/(..+.73))(%&&'(&%'*62/&&&.+'(%%%&,0/20,++(%&*)$%%')9=;<;=BA?::;<JCJJGJECBEHJJJJHHC9221'%%%%%%)67?BF,,,,JHBBDBJJJEJJEJFJ8DJJIJJGHJIJJFJIJJJJJJJGJHJDEFFIHFIJHJGJEJGFFJE<JIIEIHJJJEGHFGJFJHFGCCAD4444DCBADIHJJJEJEJDGAAA@DJJJECEEE87863.)'''(&&%&(()((1123>AJJJG====JJJJGJHGJJB@@BB)(''%%(*.4::;?@??@BFDED@5?CDHJIA8889IJJJJJBCEDHJJ@JEEB?@@?>?>GGCD@??....GCJJIC665@@ICDGB@;<<D4=;:423('%),-/..0DEGC///+%$$%'(()(+68:9334/)))((),*''**+..-+**+9:>DHJJFJFJFJJJJJEIJJJJJJHJJJGIHHGIFJJJIIHHFJGHJJJJJJBCECEIDABC4448>87734BGA@J>>==BA.++*BEDFA?ADA@G5,B<JJJEGEEFJHJGIJFJJGIIJFJGGJJFJJHJEJHIHFJJHJHHJJJJJHJJE@:889>=>989FJJJJII>.&%%%')+(&$$&'),&%%%(',))(()05/00110./33ABFF9888CDCCBCCC?<<??C?>=<=@=66=CCJJ@A>=FFEJHH)))))=+*((),.(%&&11HIJJIEJJJ:::<;<-++,,,,-,+((((%$%((()):::==>?A><9954,)(((/1330&**)+))(./---,,)('%%$',7>@9999C>==;@;0779+*****88533476676//.**---.)'&'''24578<=BEGFDCDGBCBFJJCC=>>?A>1/0++++:9;<=FFJDJIFICGJJFIJJ?EFIGEGJJFJJFFJJCBECB<;9>5541312:=>7666;<>998:=='&&&''%&(''$&(%+-.GF?>>JJJFDA?BF@3+++)**.7BA;<A83477;><?8777=?@CAEGIGJJGJHFGEJIHIJG855@?666:JFGEFGBBBDJGHEGJFIFFH?>=20/*)*)--+)**)%%$$&''((7:;9899>AA@?>??>=<@B=;:9:;999<;;9770/++****,07&'&&')***+)*)&&%&'''01BBH@?>AAFGEJJJGJJIJJGJJJHJJIJE@@>A/<5.)&&(::BJJGFC=<::64)(((,02989::>:BCACDC>>6)(''.,($%&%')+++*+(%%$%&&&&&15778>CAADA7//8A?888*)))*551.1.///169;?65522-+)&'('&&(-8<=BCJGIJJJGJJJJICCCHHJJHIJAJGIJJJGJJJIJJJJJJJJJJHJGGFC9CFDDGHJJHEFFJIGFJHF311020/-9;AA>;:6700009:<C=>00151/.+-*)+./-***+///00111@A@?@HGJHEJDHHJ@?>>@ACJ<DCHFGJJJJJGJFJJHHDCDGHJJFE@@ACCC-+*))*5)))*@ABCGJIEJIHJJHJIHJJGJJHJJJIHJ5556FJJJJFFGJJHIJIHJJDHJJJJIDDEJJFFDDD@87('&())*-.'''(1319;7942))())+..,89;CBHA><=>;<@:<.====?>>>DGJ@@@AEJIJFHJFD?>C7444:3>>>BDDFHFFFJHHJDCCBEJF<<<<=<>?EB;;;<66;;<100/43488@>=6444122))))FAAADJIIJJHJJJFEHDIAAABGHJJJIJJGJECCEGDDDGDGFHBDFDFG965110/0+&%%').-110014871--(&&)''$%(())544=4111>A:99;<7688<FJJC2112%%%(+4445<<<@32237667D==>?<;;<:9823////=<9:;:>>>?B@8BCFJ>6DBDFJFJJJJFEHFGJHJJIJJIIJJJFEGG22222?BJDFJHHB@@878:=BABCACD?JJJJJJDCBF=<;>GIJJJ>?>?JGJEHJFGBAABDDJEHJJJIJJJ@??4'')&&%%&('((&'&%%%%&'%%&&%'''(*/45632210/.,++022))))@@AFJJDJIBC>=>77755+*(-&%%%%%>@CDGFGHJJG9889E:237GJ97669***+//0)))*8799553830.**&2'''+-::;9:759*)))()();?9987788565476:;;:9829<DJIJFCFEDBBDJ=887@AACJJGFEJJ<;;95,''&')))9?;;;<<>><=>@@@>>>>BB:.+)&%&9:9;ACGJJEHJJCCDBIEJIGJCDCC220++**-/-.--@D@@GBEA@=8879IEGCA@?:8<@JECDABBD<767;5*)''3255=CJJFGIEJHIDBBBEJJGJJHF?;>>JGGJIJJHDC??=;JFJJFDGJJHJHBCCHJJIIGFHJEAAFEJGJJBB@AB@=ADFEIJFIJJCCGEJCEIEEIJJHHJCCFCIIDAA>>83F=<<>JIJJEFJCFEDEIGGDBAC?B???>+**02022-*)*+*('**,447::<<<=EFCCEA::;AJJJEEE---.)%&-+(((**((+++*1234655435623212453('&%&,*+638878J>=:989111=<'''+.+)%##&)(./45963348'''0))))//)0,+,/17668777<JCBEEGJJAAABGFJJIJJFJJIJHJFIJGJHJFJIHIIJJE>??@A@7766//.////088=ABEFHFJEEJGCDEJFFJJIGJGCAD>;655;88EGJHJJHJIFCBCCDFB511@DFJJIIBBCEJGHGJJIJJDF?=;96CHGEJJF////GEJE44EEGGJJJJJJHJA@@AECDJJJGJFCB>>?AFIFGHFGJJJJGEFJF><=;:9;<>;44;3331124(33661<<=99@D>>>>JJGJH><H=JHJIFHGGGJJIGHJHEFGGIJFFDC?9JFJHGC:566,++(%$$&.B@@AAHGJJJJEBBCCJJJJIFFFJGJGCJ=<544AIJIEJBA>>@EAJ4333<4444;;<>DCBDHJJEDCDGJHHJIJGJJHGIJJCEGGJFJJJJADGFJE3<5222ACFJJIJJJGHDEEBFHHJJJJIHGGJJFJJJJJJJJHGIJJJJJEJH988669DJGGJJIJJJJ>>>>@J7667ADCE@@=99--(,((%%&'3/++=;;>?>////*)))&&%%%%;:<=>DEHJGFJJJJFJJGJJJJFIGJJFIJHJJGIJJJJHJHJJJH1111>=<8889?211(''%))'(()--/::?DJJFBCCIGJJGGJJA??@@B1100(()*)))))),,-/0<<<A>@@CACGHGCEGA@;:;;@?IC::;99::?@?D@??@@FFFEHAFEIJC@>??<<=<CBB=;;<FEDCFJHC@@=>>=@==-,481///-/08:88998/,,,6<956*)))9.---032---..*&&&&)'''(+(,,4***)../99BA?5'?C:BDGC@ADE?=<<?EEJ?>>=4345@<667+**'((&&%%&&&'6::?JGGB<?DIH@>>>?AH>==?IH>FB3334GEFJGJFHJHJG=?JFHACJJJJJJD:::9FCDAA@AA@JCDEFJFDCCAB?>@AJB::::IDEGEG>=;.--/?>@@E@@@@JHJHHJIIJEGCJJJ:777?EBC33-%&&&(,+,,--9--./25667-)&$$$%%$%%%&'$%%%'$%$%&'''(*(&&'*++((,-''''*&&&'(1338@@AA@CF7:65,+)'&%%'++/'&'*++)):EEGGJEDFFI=211)&$
@Glass_F3P_8_D3_6_22_6
ACACTCTTCAATGGGTGGATGAGAAGTTCCGACAGGTATCGAGATTTCCAGGCCTTCCCCTGGCGGCTCCCTCGTGCGCTCTCCTGTTCCTGCCTTTCGGTTTACCGGTGTCATTCCGCTGTTATGGCCGCGTTTGTCTCATTCCACGCCTGACACTCAGTTCCGGGTAGGCAGTTCGCTCCAAGCTGGACTGTATGCACGAACCCCCCGTTCAGTCCGACCGCTGCGCCTTATCCGGTAACTATCGTCTTGAGTCCAACCCGGAAAGACATGCAAAAGCACCACTGGCAGCAGCCACTGGTAATTGATTTAGAGGAGTTAGTCTTGAAGTCATGCGCCGGTTAAGGCTAAACTGAAAGGACAAGTTTTGGTGACTGCGCTCCTCCAAGCCAGTTACCTCGGTTCAAAGAGTTGGTAGCTCAGAGAACCTTCGAAAAACCGCCTGCAAGGCGGTTTTTTCATTTTCAGAGCAAGAGATTACGCGCAGACCAAAACGATACAAGATCATCTTATTAAGGGGTCTGACGCTCGTGGAACGAAAACTCACGTTAAGGGATTTTGGTCATGAGATTATCAAAAAGGATCTTCACCTAAATCCTTTTAATTAAAAATGAAGTTTTAAATCAATCTAAAGTATATATGAGTAAACTTGGTCTGACAGTTACCAATGCTTAATCAGTGAGGCACCTATCTCAGCAATCTGTATTTTCGTTCATCCATAGTTGCCTGACTTGCCGTCGTGTAGATAACTACGATACGGGAGGGCTTACTCATCTGGCCCCAGTGCTGCAATGATACCGCGAGACCCACGCTCACCGGCTCCAGATTTATCAGCAATAAACAAGCCAGCCGGAAGGGCCGAGCGCAGAAGTGGTCCTGCAACTTTATCCGCCTCCATCCAGTCTATTCCATGGTGCCGCCTGACGTCTAAGAAACCATTATTATCATGACATTAACCTATAAAAATAGGCGTATCACGAGGCAGAATTTCAGATGAAAAAAAATCCTTAGCTTTCGCTAAGGATGATTTATAAAATGCGCACTTCTAAAGTAACAGCTTAGCTCATCCTGCGAGGGACTATGCTCAGCTCTTCAGACTTTTGGATCAAGCTATGAAGGACGCAAAGAGGGAACTAAACACTTTACTAGAGAAAGAGGAGAAATACTAGATGGGTCAAAGTAGCGATGAAGCCAACGCTCCCGTTGCAGGGCAGTTTGCGCTTCCCCTGAGTGCCACCTTTGGCTTAGGGGATCGCGTACGCAAGAAATCTGGTGCCGCTTGGCAGGGTGAGTTCGTCGGTTGGTATTGCACAAAACTCACTCCTGAAGGCTATGCGGTCGAGTCCGAATCCCACCCAGGCTCAGTGCAAATTTATCCTGTGGCTGCACTTGAACGTGTGGCCTAATAACTCGGTACCAAATTCCAGAAAAGAGGCCTCCGAAAGGGGGGCCTTTTTTCGTTTTGGTCCGCGTCCACCCACCTGTGCGGACCTCGGTACCAAATTCCAGAAAAGAGACGCTTTCGAGCGTCTTTTTTGGTACCGTGTCATCGAGTGGCGCGCTTAGTTCCTCGTTTTCTCTCGTTGGAAGAAGAAACGAGAAACTAAATACTAGAGTCACACAGGACTACTAGATGATGCAAACCGTTTTAGCGAAAATCGTCGCAGACAAGGCGATTTGGGTAGAAGCCCGCAAACAGCAGCAACCGCTGGCCAGTTTTCAGAATGAGGTTCAGCCGAGCACGCGACATTTTTATGATGCGCTACAGGGTGCGCGCACGGCGTTTATTCTGGAGTGCAAGAAAGCGTCGCCGTCAAAAGGCGTGATCCGTGATGATTTCGATCCAGCACGCATTGCCGCCATTTATAAACATTACGCTTCGGCAATTTCGGTGCTGACTGATGAGAAATATTTTCAGGGGAGCTTTAATTTCCTACCCCCATCGTCAGCCAAATCGCCCCGCAGCCGATTTTATGTAAAGACTTCATTATCGACCCTTACAATCTATCTGGCGCGCTATTACCAGGCCGATGCCTGCTTATTAATGCTTTCAGTACTCGATGACGACCAATATCGCCAGCTTGCCGCCGTCGCTCACAGTCTGGAGATGGGGGTGCTGAGCCGAAGTCAGTAATGAAGAGGAACAGGAGCGCGCCATTGCATTGGGAGCAAAGGTCGTTGGCATCAACAACCGCGATCTGCGTGATTTGTCGATTGATCTCAACCGTACCCGCGAGCTTGCGCCGAAACTGGGGCACAACGTGACGGTAATGAGCGAATCCGGCATCAATACTTACGCTCAGGTGCGCGAGTTAAGCCACTTCGCTAACGGTTTTCTGATTGGTTCGGCGTTGATGGCCCATGACGATTTGCACGCCGCCGTGCGCCGGGTGTTGCTGGGTGAGAATAAAGTATGTGGCCTGACGCGTGGGCAAGATGCTAAAGCAGCTTATCGCGGGCGCGATTTACGGTGGGTTGATTTTTGTTGCGACATCACCGCGTTGCGTCAACGTTGAACAGGCGCAGGAAGTGATGGCTGCGGCACCGTTGCAGTATGTTGGCGTGTTCCGCAATAGCGATATTGCCGATGTGGTGGACAAAGCTAAGGTGTTATCGCTGGCGGCAGTGCAACTGCATGGTAATGAAGAACAGCTGTATATCGATACGCTGCGTGAAGCTCTGCCAGCACATGTTGCCATCTGGAAAGCATTAAGCGTCGGTGAAACCCTGCCCGCCCGCGAGTTTCAGCACGTTGATAAATATGTTTTAGACAACGGCCAGGGTGGAAGCGGGCAACGTTTTGACTGGTCACTTATCAAATGGTCAATCGCTGGGCAACGTTCTGCTGGCGGGGGGCTTAGGCGCAGATAACTGCGTGGAAGCGGCACAAACCGGCTGCGCCGGACTTGATTTTAATTCTGCTGTAGAGTCGCAACCGGGCATCAAAGACGCACGTCTTTTGGCCTCGGTTTTCCAGACGCTGCGCGCATATTAATAACTCGGTACCAAAGACGAACAATAAGACGCTGAAAAGCGTCTTTTTTGGTTTGGTCCTTTGAAGTTTAGGGGATAGTCCGATTCTTGAAGGCCTCCCTAACGGGGGGCCTTTTTTTGTTTCTGGTCTCCCTACTAGTAGCGGCCGCTGCAGTCCGGCAAAAAAGGGCAAGGTGTCACCACCCTGCCCTTTTTCTTTAAAACCGAAAAGATTACTTCGCGTTATGCAGGCTTCCTCGCTCACTGACTCGCTGCGCTCGGTCGTTCGGCTGCGGCGAGCGGTATCAGCTCATACAAAGGCGGTAATTTACCAATGCTTAATCAGTGAGGCACCTATCTCAGCGATCTGTCTATTTCGTTCATCCATAGTTGCCTAACTACCGTCGTGTAGATAACTACGATACGGGAGGGCTTACCATCTGGCCCCAGTGCTGCAATGATACCGCGAGACCCACGCTCACCGGCTCCAGATTTATCAGCAATAAACCAGCCAGCCGGAAGGGCCGACGCAAGTGGTCCTGCAACTTTATCCGCCTCCATCCAGTCTATTAATTGTTGCCGGGAAGCTAGAGTAAGTAGTTCGCCAGTTAATAGTTTGCGCAACGTTGTTGCCATTGCTACAGGCATCGTGGTGTCACGCTCGTCGTTTGGTATGGCTTCATTCAGCTCCGGTTCCCGACGGATCAAGGCGAGTTACATGATCCCCCATGTTGTGCAAAAAAGCGGTTAGCTCCTCGGTCCTCCGATCGTTGTCAGAAGTAAGTTGGCCGCAGTGTTATCACTCATGGTTATGGCAGCACTGCATAATTCTCTTACTGTCATGCCATCCGTAAGATGCTTTTCTGTGACTGGTGAGTACTCAACCAAGTCATTCTGAGAATAGTGTATGCGGCGGATTGAGTTGCTCTTGCCCGGCGTCGATACGGGATAATACCGCGCCACATAGCAGAACTTTAAAAGTGCTCATCATTGGAAAACGTTCTTCAGGGGCGAAAACTCTTCAAGGATCTTACCGCTGTTGAGATCCAGTTCGATGTAACCCACTGGTGCACCCAACTGATCTTCAGCATCTTTTACTTTCACCAGCGTTTCTGGGTGAGCAAAAACAGGAAGGCAAAATGCCGCAAAAAAGGGAATAAGGGCGACACGGAAATGTTGAATACTCATACTCTTCCTTTTTCAATATTATTGAAGCATTTATCAGGGTTATTGTCATATGAGCGGATACATATTTGAATGTATTTAGATCACACGCATCTTGCCGACAACGCAGACCGTTCCGTGGCAAAGCAAAAGTTCAAAATCACCAACTGGTCCACCTACAACAAAGCTCTCATCAACCGTGGCTCCCTCACTTTCTGGCTGGATGATGGGGCGATTCAGGCCTGGTATGAGTCAGCAACACCTTCTTCACGAGGCAGACCTCAGCGCTAGCGGAGTGTATACTGGCTTACTATGTTGGCACTGATGAGGGTGTCAGTGAAGTGCTTCATGTGGCAGGAAAAAAAGGCTGCACCGGTGCGTCAGCAGAATATATGTGATACAGGATATATTCCGCTTCCTCGCTCACTGACTCGCTACGCTCGGTCGTTCGACTGCGGCGAGCGGAAATGGCTTACGAACGGGGCGGAGGGTCGCGAAGATGCCAGGAAGATACTTAACAGGGAAGTGAGAGGGCCGCGGCAAACCGTACTTCCATAACCGCCCTCGCAGACAA
+
''((('((%&(('''(''%$$###$%$&&'%('&''&%%&%&%%%&&%%%&))'&&&(((((((00***+26,(+<FBA>;;AHJJIHJJIJFGFHJJFHHJHJJJJJFIEHJJGJHJGHGFJFFFJIJJEDEJJIC>>@JIJJJJGJGIJJJJJEGJJJJJJJ=FG@FDBC;;;;CA@?BDDIGIIIHJJFJJJJJIFJJIJJHEIBA:=>343445>==>BBB==CJJFJFFHFIIJIJJJJFJIFIJJ<<<<JJGIJIJJJJHHJIJIHHC@@@GFGHJJJGJJHJJJJIJJJJJGJJJJJJJHJGJIIIDJJHFJGFGH@@A@AAAB77667995333=:9;;?72136<=@EIJJJJJHGGFJJFGEJJABA@FGFHFD8888FJJIIDFABC>('''9635;?//05,5?@>?>>:778>@>=?>3/,,.:1++'**)8:4223<66550,1;2+))*C97657:EJJJJGJJHJJDHG@<<<=9//..(((%&%%'+((>8;AJCB@?AEEJJGB@>:/.//-,-......30>G8766;FFH=CACDAAA/-.11++++211010275236::200111&&()))(((+1235712'1//124211?DDFEJEEDJ;7777888DEGHEJGFG<<<=GJHEFGFJJJJJHJHIJGGJHHFGEDBB@?;(''(**GHJABA@JJJHJGDE,,,,.-2--57;/../***((''''''31110110'&&))448<=?>>>JJJFJFFDFJDD@ACEE=<;=C0,*''***1131111454::;A?ADBGFDEFJH@>=<>>JFJEFJJHJE6545::=><<>?G><777))))...&%((*+))+1776718183223><<@BGIJGJDCDDA:0//03877:;<GFIB=,HFGCGJAD>===@@@ABCA@>('''44412,+++6667CHCDECJJJJGJJGGJJJJJJJJJJJGIJJJGEJGG::;:@;;7666;JGIHGFJA@21.++-/DDDB===DGE><:9:=968:;>?ABB33326*)'')**%$$$#$%%%$$'''($%(%%%&(%%%%%&(()/-.((()084444=84(&&&(&'('%%(''.54+++:B??>?GDCA@>E?::43367999;<9@44337;////JEAB3,+5;BB?FIFHJJJJGJEF>>>?;>==@999GJHIFGHJJHJJHJJJJJJJIJJGHJIJJIJJJHJJJJFJJGJJDDEEG@?BJJJJGJJDJD3336A855<JIJJFE?>;;=>>:9;<;>>EEFDGFC???=78AA@B77&&&))%',)*++CDIIJBBCBJHIJJJJGFHCD;.)>??CIEBA@@HBAB=6545/.*57<?GJCCCDJJGCA00/0<CBAAHJJDJJIHJHGJJJIIJJJHGHHFJFGJIEFJIEIJIGIJFCEHGJJHHEAD@>84337=>>@@<;?;;0>BDDFIFFFCA=AE>DC/*)',:'''',+++,-..-,+(479?BAADECB<;32333343987@;@><;FHJJJJGGEFHEJHJGJJCF;BFJEJ>41122,**%%%%&&'''58=HEHCDJJHJEJJJJJFJJJJJJDB*)))<?>?=A:6166,3333AB@BGDEF7532137:FJJIFFGFJEF?>===HJDD22IJJJJDEEHJJHIJJGJJJJHHJFFCDIJJGFEJJGJJGJGEEHHDJFB?>A@DJJJJHFJJJJIJJHJHJJGJJJJJIJJGEJJJJACCCJDABBJIBAACECFDEFEEJJJJJJHIJIIIJJJJJB@BAGJAA@=CGGFJIJJGJGJIGHI@@ACIJJJHJJJJJA@AAB@AA@>?@JFJF@?7788A<>@EE=:;<GB:977EHJIHJDFADGDGFJGJHFJJHGIJJJFJFDJJJJJHDCBEEGGJJHIJJJJJJJFJJJ?CBGJJJDCA@ECCAGJIJAAAADDGIGHCHC,)))<?>CECDEF@BABFEBGJFEFHGGEJJFJJIGJJJGJJJJIJG=<634=CGJHEDGDDJC:4&&&)=9:ACDJJGIEFFGJ:=>=;@A7>;;;>FIJEJIJDJJAFJDBB@>1//:;==,***-../1127<=GJJFGFIJEGDEJ>1JGJJJEHHJJJGJIFJFJEHJFFJFJHIGIC72,''(78<=4000/00,444CCGFJJHJJGJIJHJJJIJJJJ>>,)+15664459431..--.221114:8999CC4444ECDBEHFCEJHHA<<<=CBFDD>?EJGDF:>?<8900213411114236@A@<=DJJJIGJHHJIJJ><=8990001BCDDJJJJHJJF222211;1@HIJIIGJDJIJG7767=BJJJJJHJJJJJGJJJJIIJHJIHJEIJJJJJJJJJJHJJJJJJIJJGJJIJJGJIJJIIFFJIJHJJHJHICDACCGIJJGJEIHJGHDF877533/--.<<;;==?EJJ>???HJJJ@@@GB<6678HHJ>===F==222<<=<EJAAB@C@?>>?JHJJJGJJJJJGGDDIHCDDEJHJJIJJGHJJJGJJJJJJJJJJJJJGJJJH>BA@JJJGJJIHHGJGIJJJGC;;;3/,,,+++,4..6-,,,=6505&%%%&&&(*+59:BFIJHJJIFG====3333852210142.+,>@BDCJJJHIDFEEJJJFJJIJJHJFHIJEJGDBBFDJDJJE>>==CJJIJFJJJJJIJJHJHJJIFJJJJIJHHFHHJIFIA999BDFIJJIJIIIJJJJJJEFFEFDDBJGFF@EJF@@DGDJEHEBBCBJGJJIHJF?@@><<<<=6568732233DCDCFDDFGA@A;8<DIHGEEHFCFEJJI>>>?6666;;:655////666;<9998555'':'=>=@?A=A87<)((AIEFB;;:3000129(''*'&&'&&%'49DEIDBAADDCBJJCADBDHBBA@=>?@HH:DGBEJEHJJIHJJIJJBCBCJJJJFJJIEEGDGJJJJHC:7-16<==<<?AH??>JJJDEDGHJD?5<:8733.-+,+-(''(-,.<BBBCJFIFHFJGJFJG:88<@AABGFDDD=<<;<<=HHD?><<=><B?***,81;<<=<=A655<>=921017787678;))))*(((9GFJEHJIEJJHIJACHJJA@@BAJAFJJ86=G>??CDGFIJGEGJJBAAADHGFJHEJJJJEJFIJFE>A;>@?>=>CEJJHIGFHDCCD9999?<<=972,+00773*:@JHBB;=JJEDCCD@??>JJIJHHJIFEBDEHJFIG0...<<AEDFHE>...08421/26630)))+++;>==>?>???CDECI73223..)&%%%6FGJJJJIJDEFHFH;>?IFHJJJHIIEDHHHII??=<<<:74376+++)***'''+./+-,-*'&''''''''5566+**+''''22689H<;;;;JEFHHCDCFJECBD@56/001::9<<;;;EHIGJJEJJJFIJJIJJJ@@A@I=>@@DJHEFEGFFFJB:98842(&&'0/*078:<'''(55761277:::;9GDJJGE@?0*%%&&&()11110//0557@BJFFGHGJGDIFGJIJHJJDDEJEEIGJJGIDJJGIFHJEFD4/9;<7769>==?BDE<:;;DDEGJFJGFGHJJJJFGJJJFJJHJGHJJJJHG2111CJJJFCCBCEDCDCCA;;FCEHIJJFIJGFHJGA@AABHJHJGFD@IFJEJD,++&'&'/---.@>===>:;;:::;;???GJDEEJIEACEHJJJJJJEEGJJFGDF?>**:9:9:9;<<<<FGJHJJIJJJJHJJHJJJHJJJJFJHHJJGHJJJJECJFJJIJHGFJJJJJJJJIFJGJGGGFCAEDFJGJJJJHJJIJJJJJGJGJJJJJJJJJJGFEJAA@@FCDDJJJJHJJFJJJHGICBB44001875.../4>>@@9877,*(((')))//0'&&*,864:=>A>++++4../@HHJHJJJJJJGJED00//118FHJECJDDEJJCA@@<;<:;<;FGCJJJJDDJJJHF2111IJ>==BC////2,,21199@>=9<JFJIHEJC@@?BBA777666799@;;;=C000-///933444668>@CEFE4:EJHJHB@IB@<<<CAJFJJHJJJJJGFGFCJIJJJGJHJIHJJJJJEIFHIJJI>===GCECFE654(41(-+**.+/.,))),5>DJEEF8778IEE:::;8889=:88;;;<;BA@AFDAFIJJJHE;@H@@A?BCGFJJDCC;:3/1.()7;BGHJJJFCB>=>?DJHJJJBAA@8768<,*(()))*..4,,,,23.)&'(,,+%&,,)&&',3=G-,,.???AH=:9'%%&46878BCGFFJJFJJFBA@@@A@B8999::5433JD>?>@<<;:;;,+/,11JFJGJJHIJE9977989../B=)''''-(*)320.--/--.1--,-7;>=@<93/:A99EDDEJJJJGD:977CFJJJHGG:777:((((43323CDIJCEDCJIJFFFJJFIIJEGCJIJJIFDDDHJGHGGJFECAAFG<<:/.)'&))28<<744200022333333;;<=;55944/+9:<??CGJFJJIGJJJGEJJFJJJJIBDA??@JJHJJJIJJHJJJJJJHFJEJEJJJCCCDHJIGIDCDGJJIJJGJFJICDA2116877::0.,,+&&%%%%&'*+/178455CFJFGGEA928;.034BJGFJHJJBEHFJ??=<=0/-**''$#$%&.))&&'()**,).,-+'''&$
@Glass_F3P_8_D3_6_22_7
TCCTGCCATGGTGCCAGCCAAATCGCCCCGCAGCCGATTTTATGTAAAGACTTCATTATCGACCCTTACCAGATCTATCTGGCGCGCTATTACCAGGCCGATGCCTGCTTATTAATGCTTTCAGTACTGGATGACGACCAATATCGCCAGCTTGCCGCCGTCGCTCGCAGTTGTTGGAGATGGGGGTGCTGACCGAAGTCAGTAATGAAGAGGAACAGGAGCGCGCCATTGCATTAGGAACGAAAAGGTCGTTGGCATCAACAACCGCGATCTGCGTGATTTGTCGATTGATCTCAACCGTACCCGCGAGCTTGCGCCGAAACTGGGGCACAACGTGACGGTAATCAGCGAATCCGGCATCAATACTTACGCTCAGGTGCGCGAGTTAAGCCACTTCGCTAACGGTTTTCTGATTGGTTCGGCGTTGATGGCCCATGACGATTTGCACACCGCCGTGCGCCGGGTGTTGCTGGGTGAGAATAAAGTATGTGGCCTGACGCGTGGGCAAGATGCTAAAGCAGCTTATGACGCGGGCGCGATTTACGGTGGGTTGATTTTTGTTGCGACATCACCGCGTTGCGTCAACGTTGAACAGGCGCAGGAAGTGATGGCTGCGGCACCGTTGCAGTATGTTGGCGTGTTCCGCAATCACGATATTGCCGATGTGGTGGACAAAGCTAAGGTGTTATCGCTGGCGGCAGTGCAACTGCATGGTAATGAAGAACAGCTGTATATCGATACGCGTGAAGCTCTGCCAGCACATGTTGCCATCTGGAAAGCATTAAGCGTCGGTGAAACCCTGCCCGCCCGCGAGTTTCAGCACGTTGATAAATATGTTTTAGACAACGGCCAGGGTGGAAGCGGGCAACGTTTTGACTGGTCACTATTAAATGGTCAATCGCTTGGCAACGTTCTGCTGGCGGGGGGCTTAGGCGCAGATAACTGCGTGGAAGCGGCACAAACCGGCTGCGCCGGACTTGATTTTAATTCTGCTGTAGAGTCGCAACCGGGCATCAAAGACGCACGTCTTTTGGCCTCGGTTTTCCAGACGCTGCGCGCATATTAATAACTCGGTACCAAAGACGAACAATAAGACGCTGAAAGCAGCCTTTTCGTTTTCGTCCTATTGAAGTTTCAGGGGATAGTCCAATTATTGAAGGCCTCCCCTAACGGGGGGCCTTTTTTTGTTTCTGGTCTCCCCTACTAGTAGCGGCCGCTGCAGTCCGGCAAAAAAGGGCAAGGTGTCACCACCCTGCCCTTTTTCTTTAAAACCGAAAAGATTACTTCGCGTTATGCAGGCTTCCTCGCTCACTGACTCGCTGCGCTCGGTCGTTCGGCTGCGGCGAGCGGTATCAGCTCACTCAAAGGCGGTAATTTACCAATGCTTAATCAGTGAGGCACCTATCTCAGCGATCTGTCTCTCGTTCATCCATAGTTGCCTGACTCCCCGTCGTGTAGATAACTACGATACGGGAGGGCTTACCATCTGGCCCCAGTGCTGCAATGATACCGCGAGACCCACGCTCACCGGCTCCAGATTTATCAGCAATAAACCAGCCAGCCGGAAGGGCCGAGCGCAGAAGATGATATGCAACTTTATCCGCCTCCATCCAGTCTATTAATTGTTGCCGGGAAGCTAGAGTACGTCAGTTCGCCAGTTAATAGTTTGCGCAACGTTGTTGCCATTGCTACAGGCATCGTGGTGTCACGCTCGTCGTTTGGTATGGCTTCATTCAGCTCCGGTTCCCAACGATCAAGGCGAGTTACATGATCCCCAGTGTTGCAAAAAAGCGGTTACTACCTTCGGTCCTCCGATCGTTGTCAGAAGTAAGTTGGCCGCAGTGTTATCACTCATGGTTATGGCAGCACTGCATAATTCTCTTACTGTCATGCCATCCGTAAGATGCTTTTCTGTGACTGGTGAGTACTCAACCAAGTCATTCTGAGAATAGTGTATGCGGCGACCGAGTTGCTCTTGCCCGGCGTCAATACGGGATAATACCGCGCCACATGGCGGAAACTTTAAAAGTGCTCATCATTGGAAAACGTTCTTCGGGGCGAAAACTCTCAAGGATCTTACCGCTGTTGAGATCCAGTTCGATGTAACCCACTCGTGCACCCAACTGATCTTCAGCATCTTTTACTTTCACCAGCGTTTCTGGGTGAGCAAAAACAGGAAGGCAAAATGCCGCAAAAAAGGGAATAAGGGCGACACGGAAATGTTGAATACTCATACTCTTCCTTTTTCAATATTATTGAAGCATTTATCAGGGTTATTGTCTCATGAGCGGATACATATTTGAATGTATTTAGATCACGCATCTTCCCGACAACGCAGACCGTTCCGTGGCAAAGCAAAAGTTCAAAATCACCAACTGGTCCACCTACAACAAAGCTCTCATCAACCGTGGCTCCCTCACTTTCTGGCTGGATGATGGGGCGATTCAGGCCTGGTATGAGTCAGCAACACCTTCTTCACGAGGCAGACCTCAGCGCTAGCGGAGTGTATACTGGCTTACTATGTTGGCACTGATGAGGGTGTCAGTGAAGTGCTTCATGTGGCAGGAGAAAAAAGGCTGCACCGGTGCGTCAGCAGAATATGTGATACAGGATATATTCCGCTTCCTCGCTCACTGACTCGCTACGCTCGGTCGTTCGACTGCGGCGAGCGGAAATGGCTTACGAACGGGGCGGAGGAATTCCTGGAAGATGCCAGGAAGATACTTAACAGGGAAGTGAGAGGGCCGCGGCAAAGCCGTTTTTCCCATAGGCTCCGCCCCCCTGACAAGCATCACGAAATCTGACGCTCAAATCAGTGGTGGCGAAACCCGACAGGACTATAAAGATACCAGGCGTTTCCCCCTGGCGGCTGCCCTCGTGCGCTCTCCTGTTCCTGCCTTTCGGTTTACCGGTGTCATTCCGCTGTTATGGCCGCGTTTGTCTCATTCCACGCCTGACGCTTTCTTCAGTTCCGGGTAGGCAGTTCGCTCCAAGCTGGACTGTATGCACGAACCCCCCGTTCAGTCCGACCGCTGCGCCTTATCCGGTAACTATCGTCTTGAGTCCAACCCGGAAAGACATGCAAAAGCACCACTGGCAGCAGCCACTGGTAATTGATTTAGAGGAGTTAGTCTTGAAGTCATGCGCCGGTTAAGGCTAAACTGAAAGGACAAGTTTTGGTGACTGCGCTCCTCCAAGCCAGTTACCTCAGGTTCAAAGAGTTGGTAGCTCGAGAACTTTCGAAAAACCGCCCTGCAAGGCGGTTTTTTCGTTTTCAGAGCAAGAGATTACGCGCAGACCAAAACGATCTCAAGAAGATCATCTTATTAAGGGGTCTGACGCTCAGTGGAACGAAAAACTCACGTTAAGGGATTGGTCATGAGATTATCAAAAAGGATCTTCACCTAGATCCTTTTAATTAAAAATGAAGTTTTAAATCAATCTAAAGTATATATGAGTAAACTTGGTCTGACAGTTACCAATGCTTAATCAGTGAGGCACCTATCTCAGCAATCTGTCTATTTCGTTCATCCATAGTTGCCTGACTCCCCGTCGTGTAGATAACTACGATACGGGAGGGCTTACCATCTGGCCCCAGTGCTGCAATGATACCGCGAGACCCACGCTCACCGGCTCCAGATTTATCAGCAATAAACCAGCCAGCCGGAAGGGCCGAGCGCAGAAGTGGTCCTGCAACTTTATCCGCCTCCATCCAGTCTATTCCATGGTGCCACCTGACGTCTAAGAAACCATTATTATCATGACATTAACCTATAAAAATAGGCGTATCACGAGGCAGAATTTCAGATAAAAAAAATCCTTAGCTTTAGCTAAGGATGATTTCTGGAATTCGCGGCCGCTTCTAGAGTTGACAGCTAGCTCAGTCCTAGGGACTATGCTAGCTGCTCAAGATTTCGGATCAAGCTATGAAGGACGCAAAGAGGGAACTAAACACTTTACTAGAGAAAGAGGAGAAATACTAGATGGGTCAAAGTAGCGATGAAGCCAACGCTCCCGTTGCAGGGCAGTTTGCGCTTCCCCTGAGTGCCACCTTTGGCTTAGGGGATCGCGTACGCAGAATCTGGTACAGCTTGGCAGGGTCAAGTCGTCGGTTGGTATTGCACAAAACTCACTCCTGAAGGCTATGCGGTCGAGTCCGAATCCCACCCAGGCTCAGTGCAAATTTATCCTGTGGCTGCACTTGAACGTGTGGCCTAATAACTCGGTACCAAATTCCAGAAAAGAGGCCTCCCGAAAGGGGGGCCTTTTTGTCGTTTCGTCACGTCGCCCTGTGCGGACCTCGGTACCAAATTCCAGAAAAGAGACGCTTTCGAGCGTCTTTTTTCGTTTTGGTCCATCGTGGCGCGCTTAGTTCCTCGTTTTCTCTCGTTGGAAGAAGAAGAAACGAGAAACTAAATACTAGAGTCACACAGGACTACTAGATGATGCAAACCGTTTTAGCGAAAATCGTCGCAGACAAGGCGATTTGGGTAGAAGCCCGCAAACAGCAGCAACCGCTGGCCAGTTTTCAGAATGAGGTTCAGCCGAGCACGCGACATTTTTATGATGCGCTACAGGGTGCGCGCACGGCGTTTATTCTGGAGTGCAAGAAAGCGTCGCCGTCAAAAGGCGTGATCCGTGATGATTTCGATCCAGCACGCATTGCCGCCATTTATAAACATTACGCTTCGGCAATTTCGGTGCTGACTGATGAGAAATATTTTCAGGGGCG
+
0.-.+)'%.**,.33212384456>>>EIFFDEFJGDCBB@<:7667?IDBCGEABBAA)((%%&54.2??8878D9?BBGJGJJJHIEG@<<??BHDE7777FCB11/3-<93BJEJ><G=52;;HGIJGJIJJGGDEJGJJCA@@HFJJJJIJHEJJ=<8+**$$$%'&'&))()77444A@@@?A=:9944011AC4-,,.JJDJJJJHJJJFHFJJJJJJFJJHJHHJ665....1/-***---<CFEFHEDFGJCGDDDDFBB;;<<JHHHIJJFJJJJJCJDDBCJJJCCHGAABDECC<DAADHJJJJJEHDDCFIFEFDJJJIJJJJJHJJ;;;7889@??3233?HIHIJIJJIHGEJGJJJJJJJJJJHGJJFJGHIJJIJJJGJJJJDJIIHIJIJJHJJJIHIFHFJECBCEJJEHJGJJEGJF>=>;<<<JCA;<6667HHJFJJIJGHJJHJHDFHJBEIJEBCDFGDDJFBA>?AAJHJJHJJJJJGJJJFJJJJEHHIJJHJJJJJJJHJDDDGJJGJJJJIJJIJJJHJFEGHDA>=<@JGGFFGGJJDJJGJ6666>:766BBEJJJGJJJDFEFIGJCHGHJJJJIGJJHJJJJJJIJJJJJJIJGJIJIJFJGJJFGGFJJJA@?C3333DB;;;;<<=>HCJGIJJHJIJJJGDC=;=,,34BJ<<<<GBBB7AHIIJJJIHEIFJGJJJJJJDJGJIJJIFJDFJFIC@<<776445550*%''(((*))))+>99:BCBBGHHGJHJJJJGJHJJJJIHJGJJJJJFCFGCEDJIHAF>>JJIEFEHJHGIGJJIA?=AEEFHJGJ>>=>>=<=HDGCDDGJJHJJJJIIJJJGFDFDEBBB?000+,+-.,,++,DFJJGIFEHIFFHA?@+***47778:@@GJHFIIJJJHFGGFFJHGFGHHJFEHJJGHJGJJHHJFJJJFJHIA===>8644>;A@AEHJJHFGEDEDJJ=GGJJGJJGJJIJHJJHGJIIIJJHIIJHIJJJJJJFJJJJJIJJGEEGCIJI<:::CA?@>DBH::9;>=<<>8534388::=B?CIJJJHJHJGJJJJIHFE555BCEDD????D>=>510-(.++,*''8?-++-4C*(('''&'('-44557....7JH@?B@@<53373332563335;11745./A@A@EGGECCGJDFI@;=>944,--/6558<<'%$$$&&6;=EFCA@>AABIHJIJJJJHJJJJFFJFJJEIIJJJHJGDCBCIHJJ:;?AAJ?:8;7JJIFJBCDDIJHDGHGDFFJJIJJJJJHICCDIJJJCFCCJIGFJHIJFJDHHEIA71.--/>@A@B@@?EHGJHEDHHIEGHFJIJJGEEJIC<;<<FJIJJGJJGHHJGGJFJJJJECCHJGJFJJFJJECGFJJEE@6660//./+*%%$%%%(()))&%$%&%'(--33AGFEEDDCBDDDHEJEHFGJJJJIDIGIGGBF@E;+)((/-0458<=CEHJJJHFJHJJJHJJFJDFJJJIJEJJJFGJHJJGIJJJIJJJHJJFJJJJJJJIJJJJGGJJJJJIIJDGIHD8511./0*2)(&&(()*'(+,,,232456=?EEEJHD==<DA?ABJGJGJCA=<430/027321*(((14@GACB5(())./,,)'&&(*-267HHJJJJHIJJJJJJJJGJJJIIGHIJJJJGHJII=6334AEIGJHJGJEEFDDFFCEJ9999JEEHJHJJJJDA<<IJJHFJJFGJJJJJJA??0001CFDFJFDDCIDGCE;;<:>>?94--.6*(**-?>???6666)''''+-4-/;;<=;;<<<@ABDDEHA333BJJ60.25)***55<CJIJJGEJJJJECCBGJFCBABE<:9654447:GIHFEJEAC>GJJIJJJJJJJGJJFG;;GGJJFJJJJHHJIEECJJJJJGHE@@@1000;88<CC=FDAA:885689:::DIIFJGGJFECJHGEEIJJGJGJJJJJHJJJJJEIJDJHJJJJIJJJJDCBBACBC//++,((((,'2246:<JGDFHH??@=@??:>=JJJEJEGHHIFFDIJIGDEFIIE;878>@CJFJEGBCB7EDE==20))))8667?>><<;?AABCJFGE;;;;FCCCC===@??JHJJFEEJHHGGB=;9;;;B?<=JEGHJJIJHFGJJIDCECAABJJJEEHEJJIJFHFGJGDHJJD@>JJJJJHJJEJJJJJJHHJJEIGGGJHBJJBA@?JJFDDDB====C><<BCDBAEED@;;:;JJHJJJJJJFE@>>?GGJIEGJJC763345588<<BDEHFEGEGJJJJJJIGJJ@@988822233334;45A8888>=89:54444DJJJFFHHJIJGIIJFJJJJHF333IJJJJJIIJHJJGJFEJJJGIDFE???<99776BFJIGHJJJJJJJJIFCE??GGJJJJGHJFJHJDDDBDDGJ9888A;;:67JJJHCE?>??@?>>DHHJJJJJAEEIHJJGJJGJJJFDA<=JFEFJ<;;;FDEFFFFJHHFHJJJJGJHIGJJHEJJIJJFJGJDEHGJIJJDEJIJJIJJFIEGAAJJJFJ965765;CBFIJJGJJJJJHIJJJJJJGHJJGJFG@EFEHJGFJFJJIJJGJF>=>>DFABDGCGJFFDHHJJJJJJIHJJJJJIGHJJ?>?>JJEIJJJJJHHGJJGEGGJGGGIHDDC9=;>EIDJJEEC@42534'234512A>778=>FDJGJIJJFHFCJJJJJHJJJIJJJIJJHEEFCFGGCECDJH997666672,AJGEDJECBJ@GAJJDHJIJDDD8889E??AADJJEGJ;;;42,,--5@@EGFJJJJJJJHJIFHFHJJGJJHHJHJJJJJJICGIIJJJDA>98<:89<73..,*+,06667GCDCEE>>@JGHGJEJJJJJJJIIJJJJJHFFHJJIFJJHJJIJJJGEJFDEF;;:::-,+((%$$$$&&&%&+,+*)(*)),%&&&'(()*55AEBFHJJ<<<<EBBCA@BBEDFDJJHJJGHJHD??<;==CABDIFDDEJJJJHJJGJJHJJIIJHJIIJGJIJJIJ?>>=HIJJJJJJFJHFDCCDJJJJJJJJJJJJIGJJJHGJGJJJC>@@JHJJFIHIJJJFJGJJHJIFJGDFECJHJJJJJGJJIJJJJJGIJDF=<;69:A=>CDHFEEEJIJHGJJJIJEIFJIJJJJJHJJJHGGHJFJJD<1568IJJJJGGJFB2---8A?=;;@:896=CA@?>7))))/./027;;=DHID::9=@=JEHDJHIDEA?<9;=+((*1?10113=DBCGCDDDHJJGEEJJJJJHGGI<3333<85666C@BFF>47?EEFIBIHJJFFCBA@@7641//111122-+*,,+()('('')&(1/1//-*8@==>?FEDCDEJB?@AC@?=>B@A?999:7)''*+888;==A+;9:;JJIFJIJHFJJJJJGJHIJGDGJJJIFJHGEIJJJFGJEECDDJJJHIJJGJJJJFJFIIJJHEHFJIJDIEFFEE)))-++:::;CG)))+?>>;:89CEB>ABBGJGJHJDCCCJJFJDF;:::JF>==EJGJJIGDDC::::>==?E@@>C>420292168@BDHJJJJHJJJJJJHFJGJJJFHGJFFIHJJJJJJGJHJHHJJJJJJJJJJJJJJGJGDEEGJFHJJGJGHHEHCCG@FGHJJJGGIFGIEE;411+><=>ICEECHJFIJJJJIF=EDBJJ=IFEJJGCB==>=ABCIJJJJEAACCFJFCCCD?AJJGJGIJJJEGJJJIJJHJBAB@AACGJCBAAFJHGFEDFJJJJJJFJHIJJJJFJJJH<312388:ACIJHEDJJJJJH82D-,,-2399==7666>544BEJJB;44-,,-989::<88BBGFFIJHGIEEEEJHIJJHJJ988C@IJJJFHG,,,.)()('((/,.08::;JJHIFJDFHFJGIIJFFDBCDJJJJIIJ8888HJDCCDJIJB5*()(<>?AC=?JGIJFEIF?>?BDJEJ9444:;4344JJJJJJGIIJJJJJIJJIGJJGIIJJJHJGJJJIJGDEAFAAA979;;FJFEDGJF??A@JJFEHJEEA761100552(&*&&)))+(''&''/01>EHHHHJJGHGJJIEDDDGJHJJFJGJIGHJJJHJJJHIJGJJJJJJJJJJJD*)))('&))++5866GB;JJJHJJGJIJIIJJJJJJJIJJHJJJJJHJJHDJIHJIIIJIHJJJJJGHFFJJJGHEJJHHJJFJJEHFD?FHHFGGJJHJGH?>?58899>>?D95344A?3'&%'(((%%%%%&&''&&'('----A@@?;:4389@BBCCABAIJHHFJGJJJJJJJFJJJIHHJJIICJJGJJJB:::GG<;<<==AA@ABICGE::::=::CFJFIJGGJJIHJD==>?FJDDJGJHJIJEGGH>2226633../:96669>@CJFJJGJJHJJHJEDGHJGJJJJJJGJJJHJJJJHJJJHJJJJHFGFFGEGJJJGJIECECCD7777;2212:<@?DGGJJJHGFJDFJJJJHIIJGJIFGAJI2101DE::::CEDC=<97;;;=>BCHGDIJGJJJIEEEGFIJGGJJCBBBHEEIECFFJJJJJJGFIJEDFI:::9()%&46DFIFFJGHJJJFJIJEGJJJJI6666>9<@@A=<==J=:9:<GJJJBBAB?@@AJJBJJGJIJJJJIHG/////.26745?<>?>@IHCEDFHHIHJGGFE>?<?@EB>:89=/-)'&&%$
@Glass_F3P_8_D3_6_22_8
TCTGAAGACCTATATTCCGTAAACTTGGTCTGACAGTTACCAATGCTTAATCAGTGAGGCACCTATCTCAGCAATCTGTCTATTTCGTTCATCCATAGTTGCCTGACTCCCCGTCGTGTAGATAACTACGATACGGGAGGAGCTTGGTCTATGAGCCAGTGCTGCAATGATACCGCGAGACCCACGCTCACCGGCTCCAGATTTATCAGCAATAAACCAGCCAGCCGGAAGGGCCGAGCGCAGAAGTGGTCCTGCAACTTTATCCGCCTCCATCCAGTCTATTCCATGGTGCCACCTGACGTCTAAGAAACCATTATTATCATGACATTAACCTATAAAAATAGGCGTATCACGAGGCAGAATTTCAGATAAAAAAAATCCTTAGCTTTCGCTAAGGATGATTTCTGGAATTCGCGGCCGCTTCTAGAGTTGACAGCTAGCTCAGTCCTAGGGACTATGCTAGCTACTAGAGAACTTTTCGAATCAAGCTATGAAGGACGCAAAGAGGGAACTAAACACTTTACTAGAGAAAGAGGAGAAATACTAGATGGGTCAAAGTAGCGATGAAGCCAACGCTCCCGTTGCAGGGCAGTTTGCGCTTCCCTGAGTGCCACCTTTGGCTTACAGGGGATCGCGTACGCAAGAAATCTGGTGCCGCTTGGCAGGGTCAGTTCGTCGGTTGGTATTGCACAAAACTCACTCCTGAAGGCTATGCGGTGGAGTTCCAGATCCCACCCAGGCTCAGTGCAAATTTATCCTGTGGCTGCACTTGAACGTATGTACGTGCCTAATAACTCGGTACCAAATTCCAGAAAAGAGGCCTCCCGAAAGGGGGGCCCTTTTTCGTTTTCGGTCCGCATCCACCTGTGCGGACCTCGGTACCAAATTCCAGAAAAGAGACGCTTTCGAGCGTCTTTTTCGTTTTGGTCCATGAGTGGCGCGCTTAGTTCCTCGTTTTCTCTCGTTGGAAGAAGAAGAAACGAGAAAGTAAATACTAGAGTCACACAGGACTACTAGATGATGCAAACCGTTTTAGCGAAAATCGTCGCAGACAAGGCGATTTGGGTAGAAGCCCGCAAACAGCAGCAACCGCTGGCCAGTTTTCAAATAAGGTCGCCGAGCACGCGACATTTTTATGATGCGCTACAGGGTGCGCGCACGGCGTTTATTCTGGAGTGCAAGAAAGCGTCGCCGTCAAAAGGCGTGATCCGTGATGATTTCAATCCAGCACGCATTGCCGCCATTTATAAACATTACGCTTCGGCAATTTCGGTGCTGACTGATGAGAAATATTTTCAGGGGAGCTTTAATTTCCTCCCCATCGTCAGCCAAATCGCCCCGCAGCCGATTTTATGTAAAGACTTCATTATCGACCCTTACCAGATCTATCTGGCGCGCTATTACCAGGCCGATGCCTGCTTATTAATGCTTTCAGTACTGGATGACGACCAATATCGCCAGCTTGCCGCCGTCGCTCACAGTCTGGAGATGGGGGTGCTGACCGAAGTCAGTAATGAAGAGGAACAGGAGCGCGCCATTGCATTGGGAGCAAAGGTCGTTGGCATCAACAACCGCGATCTGCGTGATTTGTCGATTGATCTCAACCGTACGCGAGCTTGCGCCGAAACTGGGGCACAACGTGACGGTAATCAGCGAATCCGGCATCAATACTTACGCTCAGGTGCGCGAGTTAAGCCACTTCGCTAACGGTTTTCTGATTGGTTCGGCGTTGATGGCCCATGACGATTTGCACGCCGCCGTGCGCCGGGTGTTGCTGGGTGAGAATAAAGTATGTGGCCTGACGCGTGGGCAAGATGCTAAAGCAGCTTATGACGCGGGCGCGATTTACGGTGGGTTGATTTTTGTTGCGACATCACCGCGTTGCGTCAACGTTGAACAGGCGCAGGAAGTGATGGCTGCGGCACCGTTGCAGTATGTGGCGTGTTCCGCAATCACGATATTGCCGATGTGGTGGACAAAGCTAAAGGTGTTATCGCTGGCGGCAGTGCAACTGCATGGTAATGAAGAACAGCTGTATATCGATACGCTGCGTGAAGCTCTGCCAGCACATGTTGCCATCTGGAAAGCATTAAGCGTCGGTGAAACCCTGCCCGCCCGCGAGTTTCAGCACGTTGATAAATATGTTTTAGACAACGGCCAGGGTGAAGCGGGCAACGTTTTGACTGGTCACTATTAAATGGTCAATCGCTTGGCAACGTTCTGCTGGCGGGGGGCTTAGGCGCAGATAACTGCGTGGAAGCGGCACGAACCGGCTGCGCCGGACTTGATTTTAATTCTGCTGTAGAGTCGCAACCGGGCATAGAAAGCGCACGTCTTTTGGCCTCGGTTTTCCAGACGCTGCGCGCATATTAATAACTCGGTACCAAAGACGAACAATAAGACGCTGAAAAGCGTCTTTTTTGGTTTTTGGTCCTTTGAATTTTAGGGGATAGTCCAATTATTGAAGGCCTCCCTAACGGGGGGCCTTTTTTTGTTTCTGGTCTCCCTACTAGTAGCGGCCGCTGCAGTCCGGCAAAAAAGGGCAAGGTGTCACCACCCTGCCCTTTTTCTTTAAAACCGAAAAGATTACTTCGCGTTATGCAGGCTTCCTCGCTCACTGACTCGCTGCGCTCGGTCGTTCGGCTGCGGCGAGCGGTATCAGCTCACTCAAAGGCGGTAATTTACCAATGCTTAATCAGTGAGGCACCTATCTCAGCGATCTGTCTATTTCGTTCATCCATAGTTGCCTGACTCCCCGTCGTGTAGATAACTACGATACGGGAGGGCTTACCATCTGGCCCCAGTGCTGCAATGATACCGCGAGACCCACGCTCACCGGCTCCAGATTTATCAGCAATAAACCAGCCAGCCGGAAGGGCCGACGCAGAAGTGGTCCTGCAACTTTATCCGCCTCCATCCAGTCTATTAATTGTTGCCGGGAAGCTAGAGTAAGTAGTTCGCCAGTTAATAGTTTGCGCAACGTTGTTGCCATTGCTACAGGCATCGTGGTGTCACGCTCGTCGTTTGGTATGGCTTCATTCAGCTCCGGTTCCCAACGATCAAGGCGAGTTACATAAATCCCCCATGTTGTGCAAAAAAGCGGTTAGCTCCTTCGGTCCTCCGATCGTTGTCAGAAGTAAGTTGGCCGCAGTGTTATCACTCATGGTTATGGCAGCACTGCATAATTCTCTTACTGTCATGCCATCCGTAAGATGCTTTTCTGTGACTGGTGAGTACTCAACCAAGTCATTCTGAGAATAGTGTATGCGGCGACCGAGTTGCTCTTGCCCGGCGTCAATACGGGATAATACCGCGCCACATAGCAGAACTTTAAAAGTGCTCATCATTGGAAAACGTTCTTCGGGGCGAAAACTTTCAAGGATCTTACCGCTGTTGAGATCCAGTTCGATGTAACCCACTCGTGCACCCAACTGATCTTCAGCATCTTTTACTTTCACCAGCGTTTCTGGGTGAGCAAAAACGGGAAGAGCAAAATGCCGCAAAAAAGGGAATAAGGGCAACACGGAAATGTTGAATACTCATACTCTTCCTTTTCAATATTATTGAAGCATTTATCAGGGTTATTGTCTCATGAGCGGATACATATTTGAATGTATTTAGATCACGCATCTTCCCGACAACGCAGACCGTTCCGTGGCAAAGCAAAAGTTCAAAATCACCAACTGGTCCACCTACAACAAAGCTCTCATCAACCGTGGCTCCCTCACTTTCTGGCTGGATGATGGGGCGATTCAGGCCTGGTATGAGTCAGCAACACCTTCTTCACGAGGCAGACCTCAGCGCTAGCGGAGTGTATACTGGCTTACTATGTTGGCACTGATGAGGGTGTCAGTGAAGTGCTTCATGTGGCAGGAGAAAAAAGGCTGCACCGGTGCGTCAGCAGAATATGTGATACAGGATATATTCCGCTTCCTCGCTCACTGACTCGCTACGCTCGGTCGTTCGACTGCGGCGAGCGGAAATGGCTTACGAACGGGGCGGAGATTTCCTGGAAGATGCCAGGAAGATACTTAACAGGGAAGTGAGAGGGCCGCGGCAAAGCCGTTTTTCCATAGGCTCCGCCCCCCTGACAAGCATCACGAAATCTGACGCTCAAATCAGTGGTGGCGAAACCCGACAGGACTATAAAGATACCAGGCGTTTCCCTGGCGGCTCCCTCGTGCGCTCTCCTGTTCCTGCCTTTCGGTTTACCGGTGTCATTCCGCTGTTATGGCCGCGTTTGTCTCATTCCACGCCTGACACTCAGTTCCGGGTAGGCAGTTCGCTCCAAGCTGGACTGTATGCACGAACCCCCGTTCAGTCCGACCGCTGCGCCTTATCCGGTAACTATCGTCTTGAGTCCAACCCGGAAAGACATGCAAAAGCACCACTGGCAGCAGCCACTGGTAATTGATTTAGAGGAGTTAGTCTTGAAGTCATGCGCCGGTTAAGGCTAAACTGAAAGGACAAGTTTTGGTGACTGCGCTCCTCCAAGCCAGTTACCTCGGTTCAAAGAGTTGGTAGCTCAGAGAACCTTCGAAAAACCGCCCTGCAAGGCGGTTTTTTCGTTTTCAGGAGCGAAGAGATTACGCGCAGACCAAAACAATCTCAAGAAATCATCTATTAAGGGGTCTGACGCTCAGTGGAACGAAAACTCACGTTAAGGGATTTTGGTCATGAGATTATCAAAAAGGATCTTCACCTGAATCCTTTTAAATTGAAAGTGAAG
+
-*+..0.+('(%&%%(&&,-7?EJHJJJJJJJIGHFJIHGIJIJJJJEAEDJGEFHJHIJJEJEHJDA0//0///----448ECD?>?<:@AFHAJHEECCAAAJEFB55@ABHHJFJGJFIEGJJJGI?@??J:940-(&%&')%$%%)'&$$$$('..9CEFHCDDEEE>>=;J;::=99HJJEDIIJJFCJ?IJJJJGIJIGGJJHJFEDAACDJJFEEFIEE?>>>C><950//159766;;<86622)5;@DACGJJGCE@AAAJFBDJJJIJJFHJJJGGJJJJJJJFIGJFJGFIEFFDCJJJEJJJJJFGHJJJJGIJHHGHGEFJHGGJJJJIFEFECFFIJJGIGEDFJJJJEJJEICG@?=EIJJJJJIFJIHFJBB@=>@EBBBDGE7667G<:95750//0DHFFEAA@@;B=;?AAJ>AFFIJJHGJGECBBBEC****IJJJDHFE33333:6)*+48986:=9*)'''(///:=<C@?@@A>;::;=AFHHJJGJIJIJJIIDDFJC?722237;:9?JECGJJJJJJHECEIEJIJJJJJHIJJJHJHJHHGJGJJFDBD0/008EDD=>AAJJGFCA>>>>AA3065&&%%(BJ==>?FJ5556A93)))*893%%%%+'%$%(),***47BDCGCJ?9673-./660//(&&%(&'+5;=>FHDJ8877A@@?=>B0000>FEG;EDDJJJHJJEHBHCJJDGGIBE;9878</,340,BDBFHEFCEHJJIJJGGJGJJFJJJIGCE,,,,??@=7+))()+(&&$#$&)->====@?AA==<<CB:A=8287899;-/.---+**+2233765...69:6569.--.@E+)(&(((456==>JFEJJJEIJFFFB?=>?;B?<=@?J:7647<==?DJJJJFDJIEGHEH>><><=<>744589)))))+0(((3;=H??:;;8)))))01'''(:;+*12*+>>?GHIJ@5)57<>:86)(().-*((),3*('&'(()+@BCDIIJHJFHIIF@@JFJJJJFJJJJHEIGJJGGJJIJJJJHDGEJGEDG@;99?????EDIJHJJJJGGJJJFGGJJJJJJIJJJGJJHGEJJJ@?<4IJ2-+()))*+-+'%&,)('()/4AEDGJJHJJJJJJJJJJJHHJCDCBJJJECAGIDDFGHFJJJGEFHIJJJJFJE=>GIJECFFHJJJFGGJGGGDJIJE:87<JDHJFJEJEEJE4233HJJJFGEDGHJGJGGJGJHJJJJIHJJJHIJJGJJHJJFFJJFJJJHIJJJJIDFH:::788>@GEIEGJJ94457FF@;:11*,37<4?>99;@@B4444EGJHH===<@??JI9833594>?CJGEEEGDDHJJHEGEGFJJJH>=>?BEB55779989944=DHJJGFBCEHJJIJHCFHJJBCCDJGCFCA?8AABCCBC@>IBDHJJJJJJHFGJG8769?@@FJJEJGHHFCCAFD=A?8EECEECJJHIJHJIJJJJJJJHJHFJFBBAJJJJJJJJJJJJJJJJJJHJJJJJJIJJJIJHIHJIJJGIJGJHJFIJJFHJGIEDCCDJJGFHGGJJBBCDHE----HJJJDEJJJJJIB>=9999@AE4333678/,'''''())).::979=@BDFGDJIJJIJJHHJFGDJHDGC?==><<==HJJIFJGHJJGJEJJEFBBCE@?@@JJGH::557@FJIJJJHHJJEJJJIJJJJJJJHIIHJJHJJJJJJJJJJIHJJJJFJJJJJFIGGFJHJJJGGJJIDGEJFF>;>BICBDCB>66FIJDDDFJ@@A=;;<EJJGEJJHJJEFHEHHGJGJJJIJFJJFFJGJJHJJJJHIJJJJJJJJJFJDFJFJJJJJJHJJECCDHJJJGJFCDEIHJD;:::DIEFJHGGDJJGJHFIGJHHFHJGIGGGJIGGHJJJJGEJDFJHFJHDCC--(()))()))-..--+((&=<>??JGGJHIDGHEHJDGDJIJIJJJJFJJFH@3)(038CJFJHJEFEHJHJGJJJFJEHJJJJIJFDCHFEF8DDGHGHJJIJJJHJJJJJIIJJJJJJJGJGJJJJJJGJJJJJJHJHJGIGGJIJJJJJIJHJJH@?>>>CGEHBJHJIJHJJJIGEJCEDECDIF4444EHJFHJGJGFJJHFJJJGJEHJGIHJEHGJGIJIHCC@@:5/()02115@BBCAACCC??@?568>>A@FJFGHID8887777:CCADFJIIJGJJHJJJFEHJJJJJJJJJFD9989<I>>?78@@AFDFFGJJJJJGHHJJ----E@AAAA@>===J;::868=<><//3EDFHJGFCEIBCAHEDCBDBDECEII::::AJJDEFDBGIGJFH:9:<EFFJEIHIJJ?FJIFGGJFFG@C22003.4JJFGGJHGFCHJJJJJJHFJJJJEJJHJJHHJGJJJJJJJFHGBBD?JI2123??BBFEIFFHJ?@?777J?A?JJJFDCECJBBBFCHIFGJJJJJJGFHHJJJGJJJFFBEBEE?FJG:<;@@D@@AEJJGJJIJB322.-'&&&'&&(-8>A99:FEB888GGDBEIJHEHEEGJFGJJDECCBCAC>@A:9A961.(0>JJGFJJJJJEHJJGIJHGJIJJJFHJJJJJJHJJGFEDGFJJHJJJJJJJEIJJJJJJJJGJJIJJHGGJJJGI????9988A5.-,-../BBFHEFGJHGGHJJGJIEGJJHJJJJHIJ7777IGJJJJDGFHJFB99CC5556GDB>==AGIGJGHJFJHJJJHGAA@BGJHB;;:9?7344>>IJGCJJJGFHHF@???D89CE?6667C9886=6667CDHHGGJFJHHIJHEJJJGGJHJJJJFGJJFCBAEBDDIGJHGJJJJJJJJGHJJJJGJJFJJJJJGJC<775.333365,;7/('&**017DJJJIGJJJJJJJJJGJFHFEHFJJJJHHJJJGJJFJJJJIJHJJJEGIEJJJHJHDDGHJGHHJGJIJJJJJJJJJHJJHIGJJJJJFJJJIJJECDHIBDC>J@-,++,,@JGJGJJJIJHGFJJJJJHCBBBI===?IJFJH5544DHJJJJGJFJIHDJJ998'&'+-,-4::87651223(''&'8:ADDJDHIGH?>=?DJJJGIJFJJJHHJIJGH@HIJJGEEE(''''''<HBA@<<55:78;FIIJGJJGGJHGJJJJCJF<<EJJJJFJHJJJJHGBCABBB;;8>@?>875::<CDDJFFJJJJGFJHJJHJJJJJJGJJJJJFJHFJJJJIJJHDHHHIHJJJJJGJECB?ABCA?DIFGJFJIJJJJFJJJIIJGIGJJHFJGIJDIJJHJF;;;;FAECIEJJJIFGEGJJJJIEF=<=DEGF>BDFBJJJJJJJIJJJJFHGJEHHJGGJFJCEDBBDIJH??>JHA>((((679?@D>;//A6777>75446ACFDDEE;@???G@?A@A:88////IJJD=666755B:98(./;GIGJJJHD@BDCAGJJJIJJJHJJFJJJJCCBD;:6;=:0,**-*)'&'))DFCDEDGFCIJJJJ?AH>7-+'&*(++)*++/@GJJIJJJJJJIJHIEJJIJJJ6445AHJJFHHIJJHIJHJIHJJJJJJJJGJGHJJJJJJF:889JA@CCJGJHJHJHJFJJIJJJJJBFE43****;:543355>9;,(>@GHHJFH???><IFJGJJJHJJHJJHEFJJJHJGDEJIJJJJJJJJIIJJGCBJJGJHJJJJJJIJJIE@JD=;;;CFJFJFE@?07//A@AD@FJJHHIIJJJJJJJIHJ<<<<?ABCCEJGJJJJBBBCHCGJJJGJJHHA?BC/CAJGIIJJJJGGHIFJJJHIJJFJJGFGFJJJIHJGGHJJIFFJJJJJJHJJIJJJGJFJJJJIJHIJHJJJJJJJHHFGFJJJJFBD=:5)+IHGJJJJHGJJJDCDC><998111223222236:<>?@88@BJIJFCBAJ@DBEGGJGJHGFJGEGEEII?@ABHGJJCABB====JFEDDFJJEE::::JJHJJGJHIB6555;CC;::@CFGFE@@EFEDDCJJEC@=;>''.1('&&&%%'(+.46DADHGIJIGJJFHJJHHIGJFJIJJJJJFGEFECC75+**+000068A<@>>666?85:66323/008EHJJJGJFJJDFEHFCDJGJHFJJFHJJJJJCBE@B@;433464463.--00<GIJEFB75C@?BEFB====C@JHGHHEGJFDBD@;332A<JHEHFGIJHJJJJJD@>>ADBBBBFGEIIIIHECEDJJJHJJJJEJGCGGJJJJFJJJJJJHJJFF8887/,+'5>BHJIJHJFJJJJJHHFGDJJJJJIJJD;:88((((=>CFDGDJJJHIJJJJFJGJJJHJJJIHJJEJJGHJIJJHJGFIJGHJ>;:;<@?>>?GGHGJJFHGJGJJJJIIJJHFJJGHJJIIJJJJFJHIJJHJJJJHIIJJH;;;>:46*****)(-,AJJJJJEHGJJDCDGFFIGGJHGIFJIJJJEJFIHJHJJJJJGGGHJEDGCDG>87534..?BJGJGJHJJJ;888F6110/:9?>:FD:76669CCDEECBB>++++<HJHICFED@JJEGJJHEG;;:<A=31126>.+*'&&--++.9ABAA@A=>>?EDDGIABDF?****0'''',3110/.'%&'.,/--5CB==ECFA@A;;<<FEEEB877@EAC>=???JECCDE>>B9899>EHEAAA>@EDJC>==AAAADF;88)++0/&&''(;<=?@@::8;+++,'$#%&$
@Glass_F3P_8_D3_6_22_9
AATAACGCTTAGAAGTAAGTTGGCCGCAGTGTTATCACTCATGGTTATGGCAGCACTGCATAATTCTCTGCTGCAGGTGCAGCGTAAGATGCTTTTCTGTGACTGGTGAGTACTCAACCAAGTCATTCTGAGAATAGTGTATGCGGCGACCGAGTTGCTCTTGCCCTGGATCCGGGATAATACCGCGCCACATAGCAGAACTTTAAAAGTGCTCATCATTGGAAAACGTTCTTCGGGGCGAAAACTAAAGAATCTTACCACTGTTGATCCAGTTCGATGTAACCCACTCGTGCACCCAACTGATCTTTCAGCATCTTTACTTTCACCAGCGTTTCTGGGTGAGCAAAAACAGGAAGGCAAAATGCCGCAAAAAAGGGAATAAGGGCGACACAGGAAATGTTGAATACTCATACTCTTCCTTTTTCAATATTATTGAAGCATTTATCAGGGTTATTGTCTCATGAGCGGATAGTATTTGAATGTATTTAAATCATGTTCCGACAACGCAGACCGTTCCGTGGCAAAGCAAAAGTTCAAAATCACCAACTGGTCCACCTACAACAAAAGTTCTGATCAACCGTGGCTCCCTCACTTTCTGGCTGGATGATGGGGCGATTCAGGCCTGGTATGAGTCAGAACACCTTCTTCACGAGGCAGACCTCAGCGCTAGCGGAGTGTATACTGGCTTACTATGTTGGCACTGATGAGGGTGTCAGTGAAGTGCTTCATGTGGCAGGAAAAAAGGCTGCACCGGTGCGTCAGCAGAATATGTGATACAGGATATATTCCGCTTCCTCGCTCACTGACTCGCTACGCTCGGTCGTTCGACTGCGGCGAGCGGAAATGGCTTACGAACGGGGCGGAGATTTCCTGGAAGATGCCAGGAAGATACTTAACAGGGAAGTGAGAGGGCCGCGGCGAGCCGTTTTTGCCATAGGCTCCGCCCCTGACAAGCATCACGAAATCTGACGCTCAAATCAGTGGTGGCGAAACCCGACAGGATTATAAAGATACCAGGCGTTTCCCCCTGGCGGCTCCCTCGTGCGCTCTCCTGTTCCTGCCTTTCGGTTTACCGGTGTCATTCCGCTGTTATGGCCGCGTTTGTCTCATTCCACGCCTGACACTCAGTTCCGGGTAGGCAGTTCGCTCCAAGCTGGACTGTATGCGCCGAACCCCCCGTTCAGTCCGACCGCTGCGCCTTATCCGGGTAACTATCGTATTGAGTCCAACCCGGAAAGACATGCCAAAAGCACCACTCTGGCAGCAGCCACTGGTAATTGATTTGAAGAAGTAGTCTGAAGATGATGCGCCGGGTAAGGCTAAACTGAAAGGACAAGTTTTGGTGACTGCGCTCCTCCAGACCAGTTACCTCGGGTTGAAAGAGTTGGTAGCTCAGAGAACCTTCGAAAAACCGCCCTGCAAGGCGGTTTTTGGTTTCAGAGCAAGAGATTACGCGCAGACCAAAACGATCTCAAGATCATCTTATTAAGGGGTCTGACGCTCAGTGGAACGAAAACTCACGTTAAGGGATTGGTAATAAGATTATCAAAAAGGATCTTCGCCTGATCCTTTTAAATTAAAAATGAAGTTTTAAATCAATCTAAAGTATATATGAGTAAACTTGGTCTGACAGTTACCAATGCTTAATCAGTGAGGCACCTATATTCAGCGATCTGTCTATTTCGTTCATCCATAGTTGCCTGACTCCCCGTCGTGTAGATAACTACGATACGGGAGGGCTTACCATCTGGCCCCAGTGCTGCAATGATACCGCGAGACCCACGCTCACCGGCTCCAGATTTATCAGCAATAAACCAGCCAGCCGGAAGGGCCGAGCGCCAGAAGTGGTCCTGCAACTTTATCCGCCTCCATCCAGTCTATTCCATGGTGCCACCTGACGTCTAAGAAACCATTGTATCATGAATTTGACCTATAAAAATAGGCGTATCACGAGGCAGAATTTCAGATAAAAAAAAATCCTTGACTTTGGCTGAGGATGATTTATGGAATTGGCGGCCGCTTCTAGAGTTTGACAGCTAGCTCAGTCCTCGGACTATGCTAGCTACTTCAAGCTTCCGGAACAAGCTATGAAGGACGCAAAGAGGAACTAAACACTTTACTAGAGAAAGAGGAGAAATACTAGATGGGTCAAAGTAGCGATGAAGCCAACGCTCCCGTTGCAGGGCAGTTTGCACTTCCCTCGTGCCACCTTGGCTTAGGGGATCGCGTACGCAAGAAATCTGGTGCCGCTTGGCAGGGTCAAGTCGTCGGTTGGTATTGCACAAAACTCACTCCTGAAGGCTATGCGGTGGAGTTCCGATCCCACCCAGGCTCAGTGCAAATTTATCCTGTGGCTGCACTTGAACGTGTGGCCTAATAACTCGGTACCAAATTCCAGAAAAGAGGCCTCCCGAAAGGGCGGCTGCGTTTTCGTGCCGCGTCCGCCTGTCAGGACCTCGGTACCGGATAAGAAAAGAGACGCTTTCGAGCGTCTTTTTTCGTTTTGGTCCATCGAGTGGCGCGCTTAGTTCCTCGTTTTCTCTCGTTGGAAGAAGAAGAAACGAGAAACTAAATACTGGCAGCGCACACAGGACTACTAGATGATGCAAACCGTTTTAGCGAAAATCGTCGCAGACAAGGCGATTTGGGTAGAAGCCCGCAAACAGCAGCAACCGCTGGCCAGTTTTCAGAATGAGGTTCAGCCGAGCACGCGACATTTTTATGATGCGCTACAGGGTGCGCGCACGGCGTTTATTCTGGAGTGCCGAAAGACGTCGCCGTCAAAAGGCGTGATCCGTGATGATTTCGATCCAGCACGCATTGCCGCCATTTATAAACATTACGCTTCGGCAATTTCGGTGCTGACTGATGAGAAATATTTTCAGGGGAGCTTTAATTTCCTGCCATCGTCAGCCAAATCGCCCCGCAGCCGATTTTATGTAAAGACTTCATTATCGACCCTTACAATCTATCTGGCGCGCTATTACCAGGCCGATGCCTGCTTATTAATGCTTTCAGTACTGGATGACGACCAATATCGCCAGCTTGCCGCCGTCGCTCACAGTCTGGAGATGGGGGTGCTGACCGAAGTCAGTAATGAAGAGGAACAGGAGCGCGCCATTGCATGGGAGCAAAGGTCGTTGGCATCAACGACCGCGATCTGCGTGATTTGTCGATTGATCTCAACCGTACCCGCGAGCTTGCGCCGAAACTGGGGCACAACGTGACGGTAATCAGCAGATCCGGCATCAATACTTACGCTCAGGTGCGCGAGTAAGCCACTTCGCTAACGGTTTTCTGATTGGTTCGGCGTTGATGGCCCATGACGATTTGCACGCCGCCGTGCGCCGGGTGTTGCTGGGTGAGAATAAAGTATGTGGCCTGACGCGTGGGCAAGATGCTAAAGCAGCTTATGACGCGGGCGCGATTTACGGTGGGTTGATTTTTGTTGCGACATCACCGCGTTGCGTCAACGTTGAACAGGCACAGGAAGTGATGGCTGCGGCACGGTTGATGTGTTGGTCGTATTGCAATCACAATATTACGATGTGGTGGACAAAGCTAAGGTGTTATCGCTGGCGGCAGTGCAACTGCATGGTAATGAAGAACAGCTGTATATCGATACGCTGCGTGAAGCTCTGCAGCACATGTTGCCATCTGGAAAGCATTAAGCGTCGGTGAAACCCTGCCCGCCCGCGAGTTTCAGCACGTTGATAAATATGTTTTAGACAACGGCCAGGGTGGAGCTGGGCAACGTTTTGACTGGTCACTATTAAATGGTCAATCGCTTGGCAACGTTCTGCTGGCGGGGGCTTAGGCGCAGATAACTGCGTGGAAGCGGCACAAACCGGCTGCGCCGGACTTGATTTTAATTCTGCTGTAGAGTCGCAACCGGGCATCAAAGACGCACGTCTTTTGGCCTCGGTTTTCCAGGCTGCGCGCATATTAAAATCACTCGGTACCAAAGACGAACGATAAGACGCTGAAAAGCGTCTTTTTTCGTTTTGGTCCTTTTGAAGTTTGGGGATAGTCCAATTATTGAAGGCCTCCCTAACGGGGGGCCTTTTTTTGTTTCTGGTCTCCCTACTAGTAGCGGCCGCTGCAGATCAGGCAAAAAAGGGCAAGGTGTCACCACCCTGCCCTTTTTCTTTAAAACCGAAAAGATTACTTCGCGTTATGCAGGCTTCCTCGCTCACTGACTCGCTGCGCTCGGTCGTTCAGCTGGGCCAGCGGTATCAGCTCACTCAAAGGCGGTGATTTACCAATGCTTAATCAGTGAGGCACCTGTGTCGCAATGTGTGTTATTTCGTTCATCCATAGTTGCCTGAACTCCGGTCGTGTAGATGACTGCGATACGGGAGGGCTTGATCTGGCCCCAGTGCTGCAATGATACCGCGAGACCCACGCTCACCGGCTCCAGATTTATCAGCAATAAACCAGCCAGCCGGAAGGGCCGAGCGCGGAGTTGGTCCTGCAACTTTATCCGCCTCCATCCAGTCTATTAATTGTTGCCGGGAAGCTAGAGTAAGTAGTTCGCCAGTTAATAGTTTGCGCAACGTTGTTGCCATTGCTACAGGCATCGTCGTGCTCACGCTTAACCGTTTCGTTCTAGCAACCACTCCAGCCCACAGGTTACCAGCCAGCCTGGTCCCTACTACAAGGGCCATCTTCAACCCGAAACCCAAGAAAACGGCCGCCGAACAAAACAAACAAACGAAACGAACGAACGAAAAGGAAGGGACCGA
+
&&'&''%$$%#$&+6:<989;89@EDDDFFFFJ@A@@:999CFHJJEFEBE8665411388444530,($$#$&$$%%%&%$###$&(*)*.33995569@?@@BDJ++++<??@@FHFEGJJHJJJJJJFFGDCDEA9889@A:;:/....21/0/@>334...(&%&&&&%%%(4?BBCEGGFJFDHDDFFFBDDHHJJHHIJIHJIHJFJIJHJHJGEEAHFFF<;6300-...67+))0/,+$%')%%''''&)+'(()4-*+*+EEJHJB?><8;8:BCG?AB<<<=EHJGC?@>><<@;1<:.:<DIGIJJF>;<;?=DCGFEDJJJFJJFFJF6666@<:9>?BDHHJEFGABFIJDHCACCD@JJICEFHIJIHIJGI:998:++,,FFJJJFB>?ABBH213378.,,*//5214+))*35536BBCJG?@?@IEIFDIHJIJ??:886687;000076663''((342<BBID?>>2&&&'&%%()1/2,<?ABECFBBBFICJEJGJJHJJJGGGICIJJH??;../BB766+((+<>>?:98778;;:::00/78)($$%%4%%%%)8==C@GEB;:=<>>@GCIGIIIJJGJGGJF@??@999:8++/,1EJIF88*((('$%()*<@@@?:>>9BGEDJJFJJJJ??=<@@CEEFCHFJJFEBFJJEGGJJJFJJJIJJJJJGJFJJJIJHJCEFHJHJF2222=><51000467ACBBB50-((557121333345?AHGHGHJEEJHJJJJJHIJJEFFDJA@HFHJJJJFBC9B<:9@=>?DEGJIIJHEGGDBCEFIFDFHGJA@?@IHCDEEGIJJJIIF?>=BJJ@@?@FCC9<;;:8876**)*%%%;9ABEJJJCBA@JD?@>ICIIJHEFC>BJJJJIGJJJJ?BC><>9821/..((((2''''31''$%%$%''2((&&();<998556700//334@BFEJJHJGHJDC<<<>GJIHIJDDCE@>A9;9*)))11'&&&)'(/1++*+,+2;9;B@1/<CDB?@DC::9/'''-1112:;98676<CIFDA@:>JFJHFDEGEFEEJJ4CCEJ83333645AECEBBEIJJDJJJJIJECD,**+7666;=@FGGFCABB@?=;=;79<@@=<=>BABFJFCBC>?<9:50-++*+))**+++*+218:;@=333--,,-/;==?AJJJJJJIHJCJJI=96)8411//015--,()00235667BEEDJJHCE@=43-'')011,++((('()/5(&$%'(()32200002'&&%&(&%&')))'&&'%%&&**)'(*--.,,+&&'''),,*EGHEGIFHGGJHJJBBBBHJJ?@?DA66668887=:41)&&'*,<==CDHJ?<:98CB@?321+*/.8C999:::;:;:;889?42224JJEFBAB@7FJA@@AC>=*))/9)((*686744<>>>JEEFIGJ::;;C@AB<+++><0//06-,+(*,,2237<9987@A=<=>;<BDJ>=<;<;;<DDEG588@E<;;;@ACF(&&'/-/0477,++,--*.*)*579:DIIIBB@>96''''(((.554699:32<1@IJGE?ABCJJJJJ@?=@(((*@@AIJJHJIJGGIHHHJJIJJC76669743.--.00;;DC===>699:JJJHIJJHIDJGGJ25212>@3222BBCA>??GHDGDECHJJJHJ6556JEHF@FFF:6776=5556;5,,,+-,-**)),01449:HAB@BB@BBDJ::::HHFJJDFEEJGDBAA?>?>EE@CC?==>@JFJHJJHGJGJHGHGHFICDCECE;::;777:==<>?@?7555D?A@B@@B<=4445;;,'')),999:87:9;<;9::=BBDDABBBEGCCB@421+,,,5090DFFJHJI6656<;<))''%%$%&)%/+***(((*((&&&$$(%#$$%&&%&-698----****)&&$%%&%&$$(&(0&''&*'((,-.2<B@<<<2,,...9''''&%$$'()))))')'%(+(*%%%%**,,,,-,11,-3-+)'+.+...-,,,3556;>@0//)455587<3122/..,**++*++&&$%&'%%')5559888;;2---523778<+A>??@JJDFBBJFIF/,+-/<;;AA<8<@ACAB>>2.5/.88CA@CCJJGJJJJJJJHJJJJJGJFJFFIHDGJJGCGEJ///,,++''((),61)&&(4--(((,$&/4;9:<AJGFG::2212:;A?:;7334:;;JBIDEJEGCEJJJFJJIEGJJCBB?<;;=A;;7788<@@<<?GA?=<ABAHCEEGJCFB.-++,1-**--2.+,&'&'=:7BBBBFFBD;:::@D==<>?=<?AADCDFGJGJJJEHIEIJFHIJIFHCJJJFG=<<=BBFCGDJJHHEJE:88JJJJJJJJJJJ66B:77:9:0.%%$##$#$)/6)((''&$&%%'(((''-/'&%%&/8951--,-.',*+&&'(/148@BDFIIGGJJHJJJHGEJGJCJF@:;<DF><=;<:<=766:A@ACC<<<>999EJJE712CJIHJ@?FEEJJHJJJJG=<<>;786/..13324116;433''(''''&'*,.--5176555//045;ACFEHJJJJHJJJJJJJIDFHHHD>:::=FJIEEFHEECFJI////755533567EDJJHFHJDEDDFIEIJJJJJJAAB?JJ@>>@B@;<<>@=42101,)))-/)*9??BJJJJJJJGJGEHAB@4-'&&'8443468;;BBGJJGJA@>:;982.,((('&&)*+**//0./--**+-/14.9;/>>@IGJFDJGJGJG?4434JBDFB@@ADGHEJFHFJHJGJJEIGGJGJGFJHJJJFJGHJIJIJIJJIJHDDDIJJJJBB@FGGJGJJHJG@>IHJJB<<<B::677377))))41//2++8897674,''8:9;=@:87651000589?ADGGCB1.++HHJEDBCEIHF?<0/-,..198223FHHCDBCB=BJCJGGJIIJFDGJB>>@4AAADFBAB==4/---3234BIGFECBBBCDCGJGIHHJFJJFFJGCCBDD@>>=88<2222===FJFC988EFEIIJJFJJHFJJJJJJJFJGEDAEIJJJJJIGIGJHJEFFJFHFFI@>--./8-,,/3///.10./9994+**+2210344@BHFJFJHJHJJJJG88777;CJG>>=?DCJDHGJCJEEDEBB:9650()+00168=IIJH333-...8888'''(**)'))&&000JJHB===?=<=:CJJJJDFDDGF@:46+++78<?4446<<=?DAIED6>:9***1=?CDECEABFGJG>=GFIJFGIJGEJJJFIHHJJJJIEJEJIHFGB@>333A????BB1113221251/01/.-.0)&''4CJJJEIED<<<8>==?A;<<;@@EJJJJFICHHHFIJJEGHHJBA@????@@ICGIJJ@@??GJJJJJGJJEJIEJFHDDDABA??<<:<=??DD@CD?9::5''''++CB;;;EDEFFJJE;<;;''))***&&&%*$&'&&&&()).)))'%%$%*-..((()/09;DFGHIFGJJJBB>>JHJJJJIJJ<<;;?AEHJ@@=55568::;==76FA@A@IGJFGHJFIJIJJDBBDFEGJIIJFGIJJJHIHCC@>44*+7777:9;;5;3--01359;DJE5555:99540000>@@?HFGJDHGFCGFJEEEFFJJIJDFJFJJJJGIHIJJJHJJJJJIG@;;++++8878;B35+))'&(&((/>>>?IFEJ5555JJJHJJJGJJHJGFJGJJ9999JJJ@==>CEH::::;;;D77721,+++0+))++''''01./014333=@DHIJFDDDJFEHJJFGAJIJJJFDE?8888JJHJJFFFIEFA?@?:6*)'+.//29;>ABCFJJJIGGJB8688788:<B?>1112?CAA@@DE:70+)((++,,/012.-+''''''''%&&')469:;?@=877>?('''76:889>@?BFIHG@?@?B@@C?-,++91&%%&((&&((9?BBB@00:HJC<<<;<<=>CA@A???=C?AA::::=<?<>>JG:742467BEBBBCDAJHHFEJHHEJ:985455888EDE====D:7/.+**+,9ABICCDEIEJEJJJIJIJJJGFJJJF?I<8;>=B4110+23JF;3345HF?B;00033?BBGGJJJ>55==@CFGIHECDJDJJHJJFEBEEDHEFE5444,,)***))+)(()%%&&*-24<=??>BA>?>6556;<<***'((()'))+./475/**24776775220011/0/.-+)'(+)*+,''*),0,**+.139:916++++/.+'-++*,(&')...-+,,+*)**++,+)(,,2447:0.,++,'&'(/239>CG>;;<EGCJ8870-+,**)-((+/214'(((>ACED<>=@CBBJCA9/+=;;;<111/1110--/27::<377DFFJCJEDDDCC++)**/**7577<;99;@EF??=;8;7-154AHJFDDBCCECCABCDBA@?@=?@FA<;8/)&')**+0)())-3447@ABCBDCCFEGCFEB655///0>@=>@<=;8::777466@B533..-*'%%%)200-&&**)))))'&&%&%%%#$%'(())..55/1,0,-0,--+($%%'&'&(&%$$#$&&&('&))(('+(($$$$$$%$$$##$&$&'&&'&%%'$##############$$$$%$#$%%%$$((**,++(*+,-$%%%&%$$%&%#####
@Glass_F3P_8_D3_6_22_10
TCTAACGTCCCCTGACTCCCCGTCGTGTAGATAACTACGATACGGGAGGGCTTACCATCTGGCCCCAGTGCTGCAATGATACCGCGAGACCCACGCTCACCGGCTCCAGATTATCAGCAATAAACCAGCCAGCCGGAAGGGCCGAGCGCAGAAGTGGTCCTGCAACTTTATCCGCCTCCATCCAGTCTATTAATTGTTGCCGGGAAGCTAGAGTAAGTAGTTCGCCAGTTAATAGTTTGCGCAACGTTGTTGCCATTGCTACAGGCATCGTGGTGTCACGCTGATGATTTGGTATAGCCATTCAGCTCCGGTTCCCAACGATCAAGGCGAGTTACATGATCCCCATGTTGTGCAAAAAAGCGGTTAGCTGACTTCGGTCCTCCGATCGTTGTCAAAGTGGCCGCAGTGTTATCACTCATGGTTATGGCAGCACTGCATAATTCTCTTACTGTCATGCCATCCGTAAGATGCTTTTCTGTGACTGGTGAGTACTCAACCAAGTCATTCTGAGAATAGTGTATGCGGCGACCGAGTTGCTCTTGCCCGCATAAATACGGGATAATACCGCGCCACATAGCAGAACTTTAAAAGTGCTCATCATTGGAAAACGTTCTTGGGGCGAAAACTCTCAAGGATCTTACCGCTGTTGAGATCCAGTTCGATGTAACCCACTCGTGCACCCAACTGATCTTCAGCATCTTTTACTTTCACCAGCGTTTCTGGGTGAGCAAAAACAGGAAGGCAAAATGCCGCAAAAAAGGGAATGAGGCGACACGGAAATGTTGAATACTCATACTCTTCCTTTTTCAATATTATTGAAGCATTTATCAAGTTATGTTCATGAGCGGATACATATTTGAATGTATTTAGATCACGCATCTTCCCGACAACGCAGACCGTTCCGTGGCAAAGCAAAAGTTCAAAATCACCAACTGGTCCACCTACAACAAAGCTCTCATCAACCGTGGCTCCCTCACTTTCTGGCTGGATGATGGGGCGATTCAGGCCTGGTATGAGTCAGCAACACCTTCTTCACGAGGCAGACCTCAGCGCTAGCGGAGTGTATACTGGCTTACTATGTTGGCACTGATGAGGGTGTCAGTGAAGTGCTGATGACGGGAAGCCCGGTGCGTCAGCAGAATATGTGATACAGGATATATTCCGCTTCCTCGCTCACTGACTCGCTACGCTCGGTCGTTCGACTGCGGCGAGCGGAAATGGCTTACGAACGGGGCGGAGATTTCCTGGAAGATGCCAGGAAGATACTTAACAGGGAAGTGAGAGGGCCGCGGCAAAGCCGTTTTTCCATAGGCTCCGCCCCTGACAAGCATCACGAAATCTGACGCTCAAATCAGTGGTGGCGAAACCCGACAGGACTATAAAGATACAGGCGTTTCCCCTGGCGGCTCCCTCGTGCGCTCTCCTGTTCCTGCCTTTCGGTTTACCGGTGTCATTCCGCTGTTATGGCCGCGTTTGTCTCATTCCACGCCTGACACTCAGTTCCGGGTAGGCAGTTCGCTCCAAGCTGGACTGTATGCACGAACCCCCGTTCAGTCCGACCGCTGCGCCTTATCCGGTAACTACGTCTTGAGTCCAACCCGGAAAGACATGCAAAAGCACCACTGGCAGCAGCCACTGGTAATTGATTTAGAGGAGTTAGTCTTGAAGTCATGCGCCGGTTAAGGCTAAACTGAAAGGACAAGTTTTGGTGACTGCGCTCCTCCAAGCCAGTTACCTCGCAACTTGAAAGAATTCGTGTTTTTCAAGAACCTAAAAACCGCCCTGCAAGGCGGTTTTCATTTTCAGAGCAAAGAGATTACGCGCAACCAAAACAATATCAAGAAGATCATCTTATTAAGGGGTCTAACACTCAGTGGAACAAAGTTCACGTTAAGGGATTTTGGTCATGAGATTATCAAAAAGGATCTTCACCTTAGATCCTTTTAAATTAAAAATGAAGTTTTAAATCAATCTAAAGTATATATGAGTAAACTTGGTCTGACAGTTACCAATGCTTAATCAGTGAGGCACCTATCTCAGCGATCTGTCTATTTCGTTCATCCATAGTTGCCTGACTCCCCGTCGTGTAGATAACTACGATACGGGAGGGCTTACCATCTGACCAGTGCTGCAATGATACCGCGAGACCCACGCTCACCGGCTTCAGATTTATCAGCAATAAACCAGCCAGCCGGAAGGGCCGAGCGCAAGTGGTCCTGCAACTTTATCCGCCTCCATCCAGTCTATTCCATGGTGCCACCTGACGTCTAAGAAACCATTATTATCATGACATTGACCTATAAAATAGGGCGTATCACGAGGCAGAATTTGGGATCAAAAAAAATCCTTAGCTTTCGCTAAGGATGATTTCTGGAATTCGCGGCCGCTTGTAGAGTTGACAGCTAGCTCAGTCCTAGGGACTATGCTAGCTACTCCGAACTTTCAGATCAAGCTATGAAGGACGCAAAGAGGGAACTAAACACTTTACTAGAGAAAGAGGAGAAATACTAGATGGGTCAAAGTAGCGATGAAGCCAACGCTCCCGTTGCAGGGCAGTTTGCGCTTCCCCTGAGTGCCACCTTTGGCTTAGGGGATCGCGTACGCAAGAAATCTGGTGCCGCTTGGCAGGGTCAAGTCGTCGGTTGGTATTGCACAAAACTCACTCCTGAAGGCTATGCGGTGAGACTGCCGAATCCCACCCAGGCTCAGTGCAAATTTATCCTGTGGCTGCACTTGAACGTGTGGCCTAATAACTCGGTACCAAATTCCAAAAGAGGCCTCCGAAAGGGGGGCCTTTTTTCGTTTTGGTCCGCATCCACCTGTGCGGACCTGGTACCGGATAAGAAAAGAGACGCTTTCGAGCGTCTTTTTTCGTTTTCGTGCCATCGAGTGGCGCGCTTAGTTCCTCGTTTTCTCTTGTTGGAAGAAGAAACGAGAAACTAAAATGCTAGAGTCACACAGGACTACTAGATGATGCAAACCGTTTTCAGCGAAAATCGTCGCAGACAAGGCGATTTGGGTAGAAGCCCGCAAACAGCAGCAACCGCTGGCCGGTCAGAATGAGGTTCAGCCAGGCACGCGACATTTTTATGATGCGCTACAGGGTGCGCGCACGGCGTTTATTCTGGAGTGCAAGAAAGCGTCGCCGTCAAAAGGCGTGATCCGTGATGATTTCGATCCAGCACGCATTGCCGCCATTTATAAACATTACGCTTCGGCAATTTCGGTGCTGACTGATGAGAAATATTTTCAGGGGAGCTTTAATTTCCTCCCCATCGTCAGCCAAATCGCCCCGCAGCCGATTTTATGTAAAGACTTCATTATCGACCCTTACCAGATCTATCTGGCACGCTATTACCAGGCCGATGCCTGCTTATTAATGCTTTCAGTACTGGATGACGACCAATATCGCCAGCTGCCGCCGTCGCTCACAGTCTGGAGATGGGGGTGCTGACCGAAGTCAGTAATGAAGAGGAACAGGAGCGCGCCATTGCATTGGGAGCAAAGGTCGTTGGCATCAACAACCGCGATCTGCGTGATTTGTCAATTTGATCTCAACCGTACGCTCGCCGAAACTGGGGCGCAACGTGACGGTAATCAGCGAATCAGGCATCAATCCTTACGCCTGGGTACGCGAGTTAAGCCACTTCGCTAACGGTTTTCTGATTGGTTCGGCGTTGATGGCCCATGACGATTTGCACGCCGCCGTGCGCCGGGTGTTGCTGGGTAGAATAAAGTATGTGGCCTGACGCGTCGGGCAAGATGCTAAAGCAGCTTATGACGCGGGCGCGATTTACGGTGGGTTGATTTTTGTTGCGACATCACCGCGTTGCGTCAACGTTGAACAGGCGCAGGAAGTGATGGCTGCGGCACATTTGCATGTGTTGGCGTGTTCCGCAATCACGATATTGCCGATGTGGTGGACAAAGCTAAGGTGTTATCGCTGGCGGCAGTGCAACTGCATGGTAATGAAGAACAGCTGTATATCGATACGCTGCGTGAAGCTCTGCCAGCACGTGTGCCATCTGGAAAGCATTAAGCGTCGGTGAAACCCTGCCCGCCCGCGAGTTTCAGCACGTTGATAAATATGTTTTAGACAACGGCCAGGGTGGAAGCGGGCAACGTTTTGACTGGTCACTATTAAATGGTCAATCGCTTGGCAACGTTCTGCTGGCGGGGGGCTTAGGCGCAGATAACTGCGTGGAAGCGGCACAAACCGGCTGCGCCGGACTTGATTTTAATTCTGCTGTAGAGTCGCAACCGGGCATCAAAGACGCACGTGTTGGGGCCTGGGTCTTCCAAGACGCTCGCGCATATTAATAACTCGAACCCAAAAATGGCGACGATGGATTATGAAAACGTGTTTTTTTTATTTTGGTAGTTTTGTGAAATTTGGGGATAATCAAATCTTGAAAACTGCTCCTAACAAAAATTGGCTAGTTTCTAATTTCCAGCCTCAACAACAAACCCAGCTGGCAATACAACAAAAAAAGAGGCGGTTCACCCAAAGTTAGGCTTGAAACCAAAAGGTTTCCAAGGGTTCTCCAGCCACAGCCAGCCAGCCAGCCAAGCCAGCCAGCCAGGCCAAAAAGCCAAAAGGCCAGCCAGAGGAGAAAAAAAAAAAAAAAAAAAAAAAGGAACCTCGAATCGAATCGAACCCCCCCAAGGCCAAGGCGAAAAAACAAACAAACGAACGCGCGCGCAAAAAAAAAAAAAAAAAAAAAAAAAAAAAAAAAAAAAAAAAAAGAAAAAA
+
2+(%%%%$$%)**68/.--;;;CEHGJJEGFDDHCEGDEGJJJFGBG<01/1EDFECH;<***9?=:;;JJFJE1110118>@:ECB@@DJICBCBDJ9882212-,+*'()*64258DDCCJIEIGGJJJJJJGIIJHJHCF7333595.-/,?@@DGCDEFHJEEFIEJJFCJDCJJEJFJFEFAE@,,,,8J<;;<IJDCCAJJJE<33451.+,4'''4@FJFJJJHJIIJHFGJEEHIJJJJHJGJIIJJJJIJIIJA@?@AA=::;=CBC:::91,((('()*1./.&&##%&&)27;<;=;<9=8>CHE433++++7778J>87775;66''''322-*+26/3))**4AAA4/***+('()()(())//'88<52&&&*+++,-(&%&%%$),----378????DA@>99:<DCCBEFJJ?==<</0589...1;=;9<9EEJFGIHJFJGIJGFJIFGEJHJHIJJB@AD>=;;==JJJFJJFHHCFEB@AAB@@@?86--('''*++,9;;4445>877721003.3321211/0&&%&)(((/.--.CJJFJJFIFHJFJJH>=<<@BFBC;=?95ABJJIIJJEIHDJIGJGIJJJE<===><*..AC9559>750011AAADJGJF;::8;;7760/../,))))((()()84531112<A@AAIIFJJJHJC?:?GJD<<JJJFJHJHJBBC@JIIJIDHJJJJJJJJJJJ<<<<A@AE===GIJJFJEIJJHJHJGB@>?DGGFE>474.,+)*(//./535AEGJEJJJGJJGJJJFJIIJHJJDDAJFFIEEJIHGJGIGJHJJG=<<<>@5.--.524-+*&(.22;<DFIGJ;7779>?===>EH655110/.0=>ACDJEJDBCIBGEEJJEIGCAAAAJJGJJHJJJJJHJJJJJJJHJJJJFHGJGIC=99AFDH99:;FHCCGFGFJGF?99?<>G8779;>>?BGHBC><CABBDA>JGDEJEJIJFFJEEFIGB@@@9++99HGJJJIFJJJJDBCCFDFHDJGJJFJEIJFEEDJJJJJEHFEJJIHJJJFFA@?>?FFEB;;;<FFJGEJFJHGJHHDJJJFJF2/-..0//0+(()//,+++/'&''()(),,&%%%+1;<:900/*+,0568767?;:::<;10100))/.**2,88>9BDHDCDEDIF??;:::GEADDEJHJJDJIIIGEFDDGIIJJAABBGEDF?>1112<9;6>@D877IJF@86,,,6689=@>>B>8689566???A888@A@HJIJJIEJJD511700ABD@@@CJ@??@EC6545>BA<0@AABBGB=:9450/--9444599:;DABBIGJJJJGFEFDGGIIG>>=>JHEJJJJHJJC@@AEFGJJGEJJJIJGHJ87--JEEJGBJIE=;679554.,,8:<;;GJJGFJJFJIJJJJJJIJHJJJIFHJJJJJFJGJHJJJFGGJJIHJJJFJGEJGEJHGHFHA?@ADJJJJJJJJJJHJGJJFHIJEBBD<CBCE?@@=@?=?AAJEFEFIGHEAA?>=?;;55DC444;:>DGCGD>@BAIGHFEDDEGHJ=</,,.0:88982214('&')))*+,,,.4558>=ECHFJDB?><>HIJJJFJJJJJJJGJJGJHJJFJJJJJJJJIJFFGEJD@???JJJJIDHCCDC888:86://14789>FGECEFIBA@AEFGFEHJIGFGEJIGJJJHIH<;;;FIJJJFJJGJDDA><<;76*)&&(((')*&*+/7((&(&%%%%&%&'&&%%(,+-0&&&CJJEABAAFDH;:@?D8877<<9/...70)'&'-1300<<<@AAB88881,+.../:;;;;;<774.--,)))A6=CEBDDCJJGJFJHF===<===AGE=98:9,+++(((()'((%%%$('9784111;>?9:::>;7<?<>=DHGBABCB>62321*((()*.-//....-:;>EJ@A:;>?DFDC@6556<<<<DEDIJHJIHJFJJIGEGIGDDB>GFHJJGJIFEGJJJ5556?>>--+6/./3GFFDEECC>>;98558/00/=<<::>@BIDBBEGJJGHHI8888GIFHACAA/.666=6677@ADEGGHFIJGGJJGGGFFJEBDADC643..))&%%%%-13;GA@@@DCEI@@A=@@@;99=JDGBAD?20000()(&%%&&()2?;<<<333388:=999655677::A=?B;<)(()''&%&,<?CDFCCEFEFDDJJFIJFIIJJHJJHGGJJAA@AJHJDEFCJDA76668<<>3333=9:;;?BF::::JEGI<;;;>>432++++0*)').1/.--/-1111;;:0//06*'&()+-))*(+.**+5:;FD?@?>ADDBFFIGEDFC=<:9:00008,,,,458;+))),.-,+,1.//079:?::;965855686778>?A11133444:;;><::<987))''&&'),,('')03446=<>998::97///().2087::450/007677><<?64347<85<==?@AEIFCABCHGJ:::<C?>=:;:;A@@@ABA@BC;;;78835,*:;AGDCDGGBFAA@@C@@=;97CA@---=BBDBCDCHHDHJCC=7:<IBA?<<887677964467188546000//,)*-8@DCAC9989=620)*22999B<;;;?CE@?@FDB@@FEEJEHJJDFFECDGI;;:&%%)&&%%((-.4225-/.-//0,640++-:887:>A3222???=>>GFEGIEB???@GJDC(''''89?=>>?C@?>=??>8413//***??ECC?>@77'113+<@ECB:96<A@JF:555:A&&&())0''''+997=>@ABB???9'%%&&*(**+,+++*(),13590///B>;;<=;<:;?==BD/++,1<*&&%&))2244459::77000033469;:,,,-<9200/.))0./..:68/,*3/0/.-2543-,-27*(&&'*+-2377:@<<<CCBAD@@BIGIJJGDCABD8814.('''+,./>@87711119AA?@@@A8777:62-,)(),().03338<@>=>===999;766///0)''%45;DA(((47511122'''''*)*--+(((+.;<ACEFIJJIJHJJJHGJJIFDBGJJJJGIFJIJFJCDBADGGGGC;<AFGE>000/111566>>BAJC76)))*,&&&*7////9/,+,-<=>AA@=<;<C@EDBJHDGHJHJIJJJJFIJJHJJJB2238???JGEHJJIJJHHGJGJ444FGJH>==>JEIB@JJJJFFGJDDJDJJJJBD?=>EEBCA@@@CDDABC@?@?CBJIHJF?A@@@A@ACC>?>EC@AA>?@GGE=888:<@E8<@:65535&&&'('(())*A?@@AHJJHDFJHFJEJJFFJHJ?JEHJJIBCCF>6513BCEFCDCCD9888657::8,,+**.0***(126>>@?ABEF<<<0/.--:9:222BFGFFFHJJFGJJJIIJIGIHJJJFJHDJJJJJJIJJJJHDIJJGJIJHCEDFJJGJJJJJHGJJJJFFDDDFFFI6667HJFFJDJDD===>>>9::4&&&'80333:53320/0*(&&'%%%,,.8?=840*'((('(('&%&'**+323377610/.,('((--*&'(%%%'&&'')&&'(+'&&&)(**,68CGH...0>?FGEJJGEFHJIEA97--;BBCJGCFJGJGFJIFHHJJJIFJJJJEJJEHHDGDAB+))*3221,ADHH=<<<=3002*))+667B;:99??:899>A@>****)''(>BDBCA;<>=@ACH1111H99556797788::433343333DEIFEGAJJJJJJJJHJJJJIJJJGJJJJJJJHJCDCBIJJEJJIJFJJJJCB>=><=:433779FEFEEID@@---.4/'((*0/-,,118?CB>DCBHDDHHJFDIHFGGIJJJIJDCEIIEJIDFDEJGACJIJJJIJGJEJJHJIIJHJIGGJJGHJIJGJJJHJJJ)))<=AHJGIIJJJGEFFJHJGJJJJ=::>JFGIJC>=11*&&''(&%%+%%96677DDIJGHJJJHIHJJHECBEEHGJJFJJJCIHGDCDEHHBB@?AGIJJJCCBAGGJFFGJJJGEBBGFDBCDHJJIFJJGJJJHHC=ACD:9::6668===;)((,68GIHFJJJGDFFE@?@8*))*DDDHHEJIHGJJGEEB7666JEIJIJJJCFA@@@AC8778;;;<DB@?89CHJJC@@>?>>HFEFFBCC?<3-,55347.48750//0:?AEB@@>*))+..-..0888>@A@?4''(2*'')++()&&%%&'&'('&&'()()&+,*(),,4:122:9<;975...,+++0,(&&&+*+,531)))%%%%'(&'&'($%%$(--)('&&'),.0:=)''+40/*(''(.300++12555)))/0**+)'&(-.(''#$''+)($$%###$%%$#$&(%$#$$%%$$$(&&$$$%&&%$%$$%%$##$%&''(&)+)'$$##$#$$#$#$('(*(*+*+'&''&%%%#$%&&%%%&$$$####$$%%())'())(&###$%$%$%%$$##$$$$#%(&$$%&'&&%%$$$$$$%&'&%%%&%&'&%&%%%$&(%$$$%%%%%%%%$%&'&&))'%$%%%$%%%$$$$%%&&&%$#%$%%&&''$#####$$###$##$###$$&&'''''&$$####$$#######$$$##&(&&''&%$%%''(**)(&$'),.16:<=?@CJJHHIFBA@?><9667889:99886530++&%$$#%
@Glass_F3P_8_D3_6_22_11
CTGCGGCGACGGGTAAGCCCTCCCGTATCGTAGTTATCTACACGACGGGGAGTCAGCCGAACTATGGATGAACGAAATAGACAAATCGCTGAGATAGGTGCCTCACTGATTAAGCATTGGTAAATTACCGCCTTTGAGTAAGTGATTGCCCGCTCGCCGCAGCCGAACGACCAAGCACGGCGACGTGAGCGAGGAGACCTGCATAACGCGAAGTAATCTTTTCGGTTTTAAAGAAAAAGGGCAGGGTGGTGACACCTGCCCTTTTTTGCGACTGCGGCGGCCAGCTCGTAGGGAGACCAGAAACAAAAAAAGGCCCCCCGTTAGGGAGGCCTTCAATAATTGGACTATCCCCTAAACTTCAAAGGACCAAAACGAAAAAAGACGCTTTTCAGCGTCTTATTGTTCGTCTTTGGTACCGAGTTATTAATATGCGCGCAGCGTCTGGAAAACCGAGGCCAAAGAACGTGCGTCTTTGATGCCCGCTGCGACTCTACAGCAGAATTAAAATCAAGTCCGGCGCAGCCGGTTTGTGCCGCTTCCACGCAGTTATCTGCGCCTAAGCCCCCCGCCAGCAGAACATTGCCAAGCGATTGACCATTTAATAGTGACCAGTCAAACGTTCCCGCTTCACCCTGGCCGTTGTCTAAAACATATTTATCAACGTGCTGAAACTCGCGGGCGGGCAGGGTTTCACCGACGCTTAATGCTTTCCAGATGGCGACGTGCTGGCAGAGCTTCGCGCAGCATATCGATATACAGCTGTTCTTCATTACCATGCAGTTGCACTGCCGCCAGCGATAACGCCTTAGCTTTTGTCCACCACATGGCAATATCGTGATTGCGGAACACGCCGACGTACAACGGTGCCAGCAGCCATCACTTCCTGCGCCTGTTCAACGTTGACGCAACGCGGTGATGTCGCAACAAAAATCAACCCACCGTAAATCGCGCCCGCGTCATAAGCTGCTTTAGCATCTTGCCCACGCGTCAGGCCACATACTTTATTCTCACCCAGCAACACCCGGCGCACGGCGGCGTGCAAATCGTCATGGGCCATCAACGCCGAACCAATCAGAAAACCGTTAGCGAAGTGGCTTAACTCGCGCACCTGAGCGTAAGTATTGATGCCGGATTCGCTGATTACCGTCACGTTGTGCCCCAGTTTCGGCGCAAGCTCGCGGGTACGGTTCAGATCAATCGACAAATCACGCAGATCGCGGTTGTTGATGCCAACGACCTTTGCTCCCAATGCAATGGCGCGCTCCTGTTCCTCTTCATTACTGACTTCGGTCAGCACCCCCATCTCCAGACTGTGAGCGACGGCGGCAAGCTGGCGATATTGGTCGTCATCCAGTACTGAAAGCATTAATAAGCAGGCATCGGCCTGGTAATAGCGCGCCAGATAGATCTGGTAAGGGTGGATAATGAAGTCTTTACATAAAATCGGCTGCGGGGCGATTTGGCTGACGATGGAGAAGATGAACCTGGAAAATATTTCTCATCAGTCAGCACCGAAATTGCCGAAGCGTAATGTTTATAAATGGCGGCAATGCGTGCTCGATCGAAATCATCACGGATCACGCCTTTTGACGGCGACGCTTTCTTGCACTCCAGAATAAACGCCGTGCGCGCACCCTGTAGCGCATCGTAAAAATGTCGCGTGCTCGGCTGAACCTCATTCTGAAAACTGGCCAGCGGTTGCTGCTGTTGCGGGCTTCTACCCAAATCGCCTTGTCTGCGACGATTTTCGCTAAAACGGTTTGCATCATCTAGTAGTCCTGTGTGACTCTAGTATTTTAGTTTCTCGTTTCTTCTTCTTCCAACAAGAAACGAGGAGCTCAGCGCGCCACTCGATCAACCAAACCGAAAAAAGACGCTCGAAAGCGTCTCTTTCTGGAATTTGGTACCGAGGTCCGCACAGGTGGATGCGGACCAAAACGAAAAAGGCACCCCTTTCGGGAGGCCTCTTTCTGGAATTTGGTACCGAGTTATTAGGCCACACGTTCAAGTGCAGCCACAGGATAAATTTGCACTGAGCCTGGGTGGGATTCGGACTCGACCGCATAGCCTTCAGGAGTGAGTTGCAATACCAACCGACGACTTGACCCTGCCAAGCGGCACCAGATTTCTTGCGTACGCGATCCCCTAAGCCAAAGGTGGCACTCAGGGGAAGCGCAAACTGCCCTGCAACGGGAGCGTTGGCTTCATCGCTACTTTGACCCATCTAGTATTCTTCCTCTTTCTCTAGTAAAGTGTTTAGTTCCCTCTTGCGTCCTTCATAGCTTGATCGAAAAGTTCTCTAGTAGCTAGCATAGTCCCTAGCGAACTAAGCTAGCTGTCAACTTGTTAGAAGCGGCCGCGAATTCCAGAAATCATCCTTAGCGAAAGCTAAGGATTTCTTTATCTGAAATTCTGCCTCGTGATACGCCTATTTTTATAGGTTAATGTCATGATAATAATGGTTTCTTAGACGTCAGGTGGCACCATGGAATAGACTGGATGGAGGCGGATAAAGTTGCAGGACCACTTCTGCGCTCGGCCCTTCCGGCTGGCTGGTTTATTGCTGATAAATCTGGAGCCGGTGAGCGTGCGGGTCTCGCGGTATCATTGCAGCACTGGGGCCAGATGGTAAGCCCTCCCGTATCGTAGTTATCTACACGACGGGGAGTCAGGCAACTATGGATGAACGAAATAGACAGATCGCTGAGATAGGTGCCTCACTGATTAAGCATTGGTAACTGTCAGACCAAGTTTACTCATATATACTTTAGATTGATTTAAAACTTCATTTTTAATTTAAAAGGATCTAGGTGAAGATCCTTTTTGATGATCTCATGACCAAAATCCCTTAACGTGAGTTTTGGTTCACTGAGCGTCAGACCCCTTAATAAGAATAAATCTATTGAGATCGTTTTGGTCTGCGCGTAATCTCTTGCTCTGAAAACAAAAAACCGCCTTGCAGGGCGGTTTTTCGAAGGTTCTCTGGGCTCCAACTCTTTGAACCGAGGTAACTGGCTTGGAGGAGCGCAGTCACCAAAACTTGTCCTTTCAGTTTAGCCTTAACCGGCGCATGACTTCAAGACTAACTCCTCTAAATCAATTACCAGTGGCTGCTGCCAGTGGTGCTTTTGCATGTCTTTCCAGGTACAACTCAAGACGATCGTTACCGTGGCCGCGGTCGGACTGAACGGGGGGTTCGTGCGGGATTACAGTCCAGCTTGGAGCGAACTGCCTACCCGGAACTGAGTGTCAGGCGTGGAATGAGACAAACGCGGCCATAACAGCGGAATGACACCGGTAAACCGAAAGGCAGGAACAGGAGAGCGCACGAGGGAGCCGCAGGGGGAAACGCCTGGTATCTTTATGGTCCTGTCGGGTTTCGCCACCACTGATTTTGAGCGTTAGATTTCGTGATGCTTGTCAGGGGGGCGGAGCCTGCCCTGGAAAAACGGCTTTGCCGCGGCCCTCTCACTTCCCTGTTAAGTATCTTCCTGGCATCTTCAGGAAATCTCCGCCCCGTTCGTAAGCCATTTCCGCTCGCCGCAGTCGAACGACCGAGCGTAGCGAGTACAGTGAGCGAGGAAGCGGAATATATCCTGTATCACATATTCTGCTGACGCACCGGTGCCAGCGTTTCTCCTGCCACATGAAGCACTTCACTGACACCCTCATCAGTGCCAACATAGTAAGCCAGTATACACTCCGCTAGCGCTGAGGTCTGCCTCGTGAAGAAGGTGTTGCTGACTCATACCAGGCCTGAATCGCCCCATCATCCAGCCAGAAAGTGAGGGAGCCACGGTTGATGAGAGCTTTGTTGTAGGTGGACCAGTTGGTGATTTTGAACTTTTGCTTTGCCACGGAACGGTCTGCGTTGTCGGGAAGATGCGTAATCTAAATACATTCAAATATGTATCCGCTCATGAGACAATAACCCTGATAAATGCTTCAATAATATTGAAAAAGGAAGAGTGCTGAGTATTCAACATTTCCGTGTCGCCCTTATTCCCTTTTTTTGCGGCATTTTGCCTTCCTGTTTTTGCTCACCCAGAAACGCTGGTGAAAGTAAAAGATGCTGAAGATCAGTTGGGTGCACGAGTGGGTTACATCGAACTGGATCTCAACAGCGGTAAGATCCTTGAGAGTTTTCGCCCCAGAAAACATTTTCCAATGATCAGCACTTTTAAAGTTCTGCTATGTCGCGCATATCCCGTATTGACGCCGGGCAAGAGCAACTCGGTCGCCGCATACACTATTCTCAGAATGACTTGGTTGAGTACTCACCAGTCACAGAAAAGCATCTTACGGATGGCATGACAGTAAGAGAATTATGCAGTGCTGCCATAACCATGAGTGATAACACTGCGGCCAACTTACTTCTGACAACGATCGGAGGACCGAAGGAGCTAACCGCTTTTTTGCACAACATGGGGGATCATGTAACTCGCCTTGATCGTTGGGAACCGGAGCTGAATGAAGCCATACCAAACGACGAGCGTGACACCACGATGCCGCAATGGCAACGACGTTGCGCGGAACTTATTAACTGGCGAACTACTTACTCTAGCTTCCGGGCAACAATTAATCAGTTGGATGGAGGCGGATCAAAGACTTACCAACCACTCTTCACTCGGCCCTTCCGGCTCGCTCGTTTACTGCTTCGATAAAATTTAAAGCAGCGCATCAACCTCGGATTC
+
((''%%%%##$%'-29@EGDI;:E@JGJJJJ33332?32//89212>A@JD;;*('&(((((3345568<<<::77?;1110/226;8778789;CFEFIJJIJJJFJGIJJGJIJFJJJFJJJJJJFJBBAAGB5556+**+))(),+)&$%%&&,4:@DBCA>@??4333($$%&&$%%&)'&$%(()/..0*,)(''$$$&(+;?@@BBDHDECDBECJIBBHJJJIJJGJEJIFCJJIDJJJJFDE7775210**2456639;.,(((-//)((&(((''&''&'(566JJFJJGGFHIFBBFJJJJIF?AGHE90.,(-.4FJHEFJG@BGJFE>IFJGGDEH;;;ACBBJJGJJJHJJDBAA;5=C>.../C@>>A??DCCJHACB@@?EBJ:94./*'()*+01/33023117;BADGHJJHDEHEDCBEJEDC@??>ABFEB?=<:552..--,,('+894444>>555*))))**++-/0;;;9899><::=:;:4555<<::;<=:;;BJIIFJ<:9720=*)(().3;>>CGEJJEEDDEHEJEHCB33B>=;<>;,,++((*,.100@AABA?BEFCDDJGIIJJJJJ@@@***)+11-3-,*,--,))%&'&3-+**+67DDJFHIJIEH@>100025753466?;:::33221-+,*'))(23=AGJJHIGHJJJIJHFCDGFJJJJJJJJJJJHJJJ=@>>555&&&&&&(,*,-*)()()-(%&,-./1'''****+/--.ADFJJJB;<<5;=@?AAABBC@A>>>?::::HD>B=546334/..,,,*+&'''(26/0+*&'*+/.4**/?CDDGACB>?>?FJJ>;;A<;333)))).,+)*///0,,+++--.0<=ECFEGHGGJJJJGHJJJJHJJFJJJJIJJJHJJHJJGFJIJJEDGI?@?AJJJHJCHFDHJIIJEFJFJJJGDFGHJCIIIJJFJJJJGJBBCGBEFHJHJJJGEJJJDC>?=76645/../6566:4<<<>88:?E<IHDGHJEJJJFJJJJJABABJJFJHEB==>><<?DJHIJGGHJJJJJHJI::::JJFGGEIFFJIJJJGJJEJGFHIJGJJHJJJGJBCCBFFCGJBAA==>JJEJFFGEJJFJJGGJJJG@AA311255@:?,+++<>?DEGJJJJJDDGIEDHGJHJFFDA??==>E==2222)(''-/0//1==>BAABD6656++5CE??>??@AAIEDJHJJGEFJIJJHJJJJJEA<++,7A989;><<?<>?>?;DJJCJEGHHJJJGJJHJJJHD>:850154*))),112--**,1@ABCG----FJGCIGJGJJJJJJGJJJJFGJGFIJEECDGJJHGJEGEDAAAF62))))+/00027:97777<>>JJJJJIIFDDD>>;;;/..21..08977:684414'''(;<<666@=889<;EFGFIGIJ....>EE::;JJHJFFE77778640/0,+&+,)'''''&%%(-,+,1021/225:9;IG>==.--,,.-,/0<BE?@@@CCIJIJIJJJJJGEJ,,,.ABDCGDGHJJFID433('').,+-199895554445A886699CFB<<>=AB=<=:<;30///12<=>>A588;GDEGGFJIJJIJJEEIEJI@7J@889>=98/'&&*/<DD4433344=AFIEEJIDCDJJG@>>=JJJFJJIIJIGHIJJJCCDBJEA?@@<52)0,,-;@?;<99?A@GGGJ????GIEHIGJHJJJJJHIJH5555BJFD??7DJFCCEFEFHCA@A?CHFJJJJJHJHDGGH22223337566898=?CJJGCJF3E?::>10)((&%%&(,))((*-*()(%%%156345564,,,)'''*/14+)%(*.;866751221...46:////10./&&$$$$&'&%','((+/24467434<@@BCJHFEI?>=<@AADEFB2,,1100*($$%('('*%+:;D@;4.,+*+24999;=;<<:BJFJEEHJEJJGIDBFDGJJHCFCEBDBEJJJHEFFC?55@BH?>>:EGEDIJJIIHJJJIJJHJJJHJJ=;:68CJFJIGFJJJGJJC>?144:;=9/-'%%&*...12202110001:487*:9:;?:?JBDBEJHJFE>987772)..->BJ<<BA:::9JJJJA@DEJGJJJJGJJEJECCEGGFJJJGJDGJEEGJE3334>CHFGHEBEIHHGGHJC@GB??@=@>=@ACJEJJJJ>>85/+++,1(*)),/+*-A>IGFJIJIGJJFJJHE?<;>6578''6*::;664;45>?>FG@+***(().DJHDCEFEGDGCC>>?=>::2221220+&(''%#%'&((5/.0015+'&'(,,-*((,.9=???BCEAACEEFJFJIEEFJGCDCHF11101;BB;7-)('%%$$&+-85?@DCBJIJJHJJFFJJDGFFJHJHHJEGGJJJJIJGGGGIJJJJJJJIJJJHJJJIGJEGFJJHA))***EFJJHGGHEIC@??;<=HJEHDIJGJJJFJDFFGIJIJIJDCGF;833GD@@<555EFJJE?=.-,+=@??<=BIHJJFFJA?@BF;99979769521113**?CCDCCC:321.((+++,-,+,,55>CFJFEGCIFECB;;;57688-+-.,,569<>BCB?DHHEJJG4444;;;=D??>?IG,,,,<=JJ??=<<=<86,,,.<=DBEDGFHDEJHJBA@9110199:AB?>=666655/...FCFHFIIEGCAAB:<<<G>=>?=:::?@?JEIEEFFJFFIGFGGHEGJGA??CFDCEAFIDGJ@@@?@CBJJJJGDJJE5545))))300179=>/-,,)((),/,..((((*((***,;;=JIJJJJJJHJJJJIEHEFIJ,++,.++////./0.,,,334:50+%%&-))(%&*/0-)((,)**+541./66337778<DEEJIEJJIEBC@AABA@:..12)'(7?BDEJEJFJJFEFFJJFDA>CFG:,+++5,,++&&&&(&0*)'25===BB>FJ@IEFFFGIJHJIHFGJDABFCEFDCCEHJGHFJJJJIBCAAF<:8:?=JFJJH@?>;;>8JJCFCCEEJGGJF?;9=@JJ@?AAEJIIFFG22:D@10//2/1123@EHGFFDEID3334:A((((6>;;@BGJEBB=8-&%%&''&&&&&&&%&(&&'&$%%&'&%$##$%%%&--))()+,)**+)))9;700.++-3+(()))))76667;??=<;<ACJ=<<;DBBJJJEJJJJIJJGJIIJIJHHHJJJGJIJJJEEFJJJGHJJJJGJGJGJJJ===<;8:71**)+/057JEIJDCBCGHIJJJEEE?9888@ABBDBDE@ACJHGCA?71))/-2=>>AB@@<;;=FCC:::>=B'''(;/433366;E=@;;DFJGEDD967<;731/***/)*+7899::IIJHJC877/,**+554410'&%%)(&$%%(*78=GJJJIJIJHFJC75----5/2101BFGAJJFJJJ:72:1111<.---/<9:::H1))1,,431212468==<DFA???@CDIIJJIIJCEJJGJGJHJJJHJHIHJGJJJDEJJJDFGFHFJ5/++,0<<B>;;BEHB??=>A<55+***+-246=:923110/2EJJFJGJJIJE@?=>=-*,)&%%)+1228?@?7779----IJEJJJGIGHJJIFJIHJGJJJJHJJH?=>**'''',,-0-++-;BFCEFJIGIJJJGHJFFCBBDJGJFJGHCEHJFJJJGJJJJJHEJBACI?AJFIFCJJJJJJJGJIJGFFFFJD?@??85574EHHGGDA66;=@DFGJJJJJJHGFGGJJJJJHJGFJJGDECDCFC@BA@EDBIDJIJJJJIIJHEHEJJIHHJJGHJGGBFJG@??:;::5555=))))BDC?===@@('')4323874224369:??99<:::A>AC2121667B5556HJJJJJHJGJJJGJJFD@@DEEGBA733:;AC?622))')''(&&&&'(-()<=>DD:BE<JHJC;:::::33233::70.5;@9:..5@DJGGCEDFJEGDID;980+*+&&')*+989FB9755<BEEDHEEDBHIHIGJJFEG@?=>=32337668/-,,0+))*7?<@?BJJB??@BGC>==8944:;9991112;:;>>@?>5GJDBG6IJ<9452*+*())((&&&&4((&)+(('%&&&)*+/22244552,,.260111.++)*.--,,-4,8@00/0;;D72265DFGGJF3336HDDFJJJIJHJJIGGDJCJ@665595784587657JJJJHJIGCGEJJHJJFCFB@AADJIH7777A@?**@GJGJJJGGG<;;6334<<@;;:;?@>>DEFJJJGJJJJJJGGJHJIJHIHGJJGFGJGIJJEEGGJJEJJCIBCC888///0><<<94,,,56=GCB>=>?JJJJIJJJJJJFJIJJJJG=@@EEC@@CCBA??BJGCD@AE5424321002ECACCDBCB=***+=?FEIGEDDEC6666FEC<;;<HJ@;60/0/21244,'&'%&&(/(+))'**(((''''&&&')/,()*+,2411=6666@;;<<8==980---,))))0)---.236556*)((/)1002+-=@>:41/'&&)+%$%&%,335552/.)(*)-//0((((1*/()-.,.,++,+*+,40+&&&,*(&'''++,-+)&$%&&%$###$'&%###$#%%$$&%
@Glass_F3P_8_D3_6_22_12
GCTGTTTCTTCATTACCATGCAGTTGCACTGCCGCCAGCGATAACACCTTAGCTTTGTCCACCACATCGGCAATATCGTGATTGCGGAACACGCCAACATACCTGCAACGGTGCCGCAGCCATCACTTCCTGCGCCTGTTCAACGTTGACGCAACGCGGTGATGTAGCAACAAAAATCAACCCACCGTAAATCGCGCCCGCGTCATAAGCTGCTTGACGTCTTGCCACGCGTCAGGCCACATACTTTATTCTCACCCAGCAACACCCGGCGCACGGCGGCGTGCAAATCGTCATGGGCCATCAACGCCGAACCAATCAGAAAACCGTTAGCGAAGTGGCTTAACTCGCGCACCTGAGCGTAAGTATTGATGCCGGATTCGCTGATTACCGTCACGTTGTGCCCCAGTTTCGGCGCAAGCTCGCGGGTACGGTTGAATCGATCGACAAGATCACGCGATCACGCGGTTGTTGATGCCCAGACGACCTTTGCTCCCAATGCAATGGCGCGCTCCTGTTCCTCTTCATTACTGACTTCGGTCCGCACCCCCATCTCCAGACTGTGAGCGACGGCGGCAAGCTGGCGATATTGGTCGTCATCCAGTACTGAAAGCATTAATAAGCAGGCATCGGCCTGGTAATAGCGCGCCAGATAGATCTGGTAAGGGTCGATAATGAAGTCTTTACATAAAATCGGCTGCGGGGCGATTTGGCTGACGATGGGGAGGAAATTAAAGCTCCCCCTGAAAATATTTCTCATCAGTCAGCACCGAAATTGCCGAAGCGTAATGTTTATAAATGGCGGCAATGCGTACTGGAATGAAATCATCACGGATCACGCCTTTTGACGGCGACGCTTTCTTGCCTTCCAGAATAAACGCCGTGCGCGCACCCTGTAGCGCATCATAAAAATGTCGCGTGCTCGGCTGAACCTCATTCTGAAAACTGGCCAGCGGTTGCTGCTGTTTTCAGGCTTGTACCCAAATCGCCTTGTCTGCGACGATTTTCGCTAAAACGGTTTGCATCATCTAGTAGTCCTGTGTGACTCTAGTATTTAGTTTCTCGTTTCTTCTTCTTCCAACGAGAGAAAACGAGGAACTAAGCGCGCCACTCAATAGACCAAACGAAAAAGACACTGCGAAAGCGTCTACTTTTGTGGAATTTGGTACCGAGGTCCGCACAGGTGGATGCGGACCAAAACGAAAAAAGGCCCCCCTTTCGGGAGGCCTCTTTTTCTGAGATTGGTACCGAGTTATTAGGCCACACGTTCAAGTGCAGCCACAGGATAAATTTGCACTGAGCCTGGGTGGGATTCGGACTCGACCGCATAGCCTTCAGGAGTGAGTTTTGTGCAATACCAACCGACGACTTGACCCTGCAAGCGGCACCGAATTTCTTGCGTACGCAATCCCCTAAGCCAAAGGTGGCACTCAGGGGAAGCGCAAACTGCCCTGCAACGGGAGCGTTGGCTTCATCGCTACTTTAACCATATAGTATTTCTCCTCTTTCTCTAGTAAAGTGTTTAGTTCCCTCTTTTGCGTCCTTCATAGCTTGAATCCGAAAAGTTCTCTAGTAGCTAGCATAGTCCCTAGGACTGAGCTAGCTGTCGACTCTTAGAAGCGGCCGCGACGAATTCCAGAAATCATCCTTAGCGAAAGCAACTTTTTTATCTGAAATTCTGCCTCGTGATACGCCTATTTTTATAGGTTAATGTCATGATAATAATGGTTTCTTAGACGTCAGGTGGCACCATGGAATAGACTGGATGGAGGCGGATAAAGTTGCAGGACCACTTCTGCGCTCAGGGCCCTTCCGGCTGGCTGGTTTATTGCTGATAAATGTTGGAGCCGGTGAGCGTTCGTATCGCGGTATCATTGCAGCACTGGGGCCGGGTAAGCCCTCCCGTATCGATAATTATGTACACAACAGGGGAGTCAGGCAACTATGGATGAACGAAATAGACAAATCAGCGACAGGTGCCTCACTGATCATTGGTAACTGTCAGACCAAGTTTACTCATATATACTTTAGATTGATTTAAAACTTCATTTTTAATTTAAAAGGATCTGCGTGAAGATCCTTTTTCAATAATGTCATGACCAAAATCCCTTAACGTGAGTTTTCGTTCCACTGAGCGTCAGACCCCTTAATAAGATAATATCTTTGAGATCGTTTTGGTCTGCGCGTAATCTCTTGCTCTGAAAACGAAAAAACCGCCTTGCAGGGCGGTTTTTCGAAGGTTCTCTGAGCTACCAACTCTTTGAACCGAGGTAACTGGCTGGAGGAGCGCAGTCACCAAAACTTGTCCTTTCAGTTTAGCCTTTAACCGGCATGACTTCAAGACTAACTCCTCTAAATCAATTACCAGTGGCTGCTGCCAGTGGTGCTTTTGCATGTCTTTCCCGGGTTGGACTCAAGACGATAGTTACCGGATAAGGCGCAGCGGTCGGACTGAACGGGGGGTTCGTGCATACAGTCCAGCTTGGAGCGAACTGCCTACCCGGAACTGAGTGTCAGGCGTGGAATCAGACAAACGCGGCCATAACAGCGGAATGACACCGGTAAACCGAAAGGCAGGAACAGGAGAGCGCACGAGGGAGCCGCCAGGGGGAAACGCCTGGTATCTTTATAGTCCTGTCGGGTTTCGCCACCACTGATTTGAGCGTCAGATTTCGTGATGCTTGTCAGGGGGGCGGAGCCTGGAAAAACGGCTTTGCCGCGGCCCTCTCACTTCCCTGTTAAGTATCTCCTGGCATCTTCCAGGAAATCTCCGCCCCGTTCGTAAGCCATTTCCGCTCGCCGCAGTCGAACGACCGAGCGTAGCGAGTCAGTGAGCGAGGAAGCGGAATATATCCTGTATCACATATTCTGCTGACGCACCGGTGCAGCCTTTTTTCTCCTGCCACATGAAGCACTTCACTGACACCCTCATCAGTGCCAACATAGTAAGCCAGTATACACTCCGCTAACGCTGAGGTCTGCCTCGTGAAGAAGGTGTTGCTGACTCATACCAGGCCTGAATCGCCCCATCATCCAGCCAGAAAGTGGAGCCGGTGGTATGGATGAGAGCTTTGTTGTAGGTGGACCAGTTGGTGATTTTGAACTTTTGCTTTGCCAGAACCATACGTTGTCGGGAAGATGCGTGATCTAAATACATTCAAATATGTATCCGCTCATGAGACAATAACCCTGATAAATGCTTCAATAATATTGAAAAAGGAAGAGTATCAGTATTCAACATTTCCGTGTCGCCCTTATTCCCTTTTTTGCGGCATTTTGCCTTCCTGTTTTTGCTCAGCCCGGAAACGCTGGTGAAAGTAAAAGATGCTGAAGATCAGTTGGGTAAGCGTGGGTTACATCGAACTGAATATCCAACAGCGGTAAAATCCTGAGAGTTTTCGCCCCGAAGAACGTTTTCCAATGATGAGCACTTTTAAAGTTCTGCTATGTGGCGCGGTATTATCCGTATTGACGCCGGGCAAGAGCAACTCGGTCGCCGCATACACTATTCTCAGAATGACTTGGTTGAGTACTCACCAGTCACAGAAAAGCATCTTACGGATGGCATGACAGTAAGAGAATTATGCAGTGCTGCCATAACCATGAGTGATAACACTGCGGCCAACTTACTTATTAGACAACAATCGGAGGACCGAAGGAGCTAACCGCTTTTTTGCACAACATGGGGGATCATGTAACTCGCCTTGATCGTTGGGAACCGGAGCTGAATGAAGCCATACCAAACGACGAGCGTGACACCACGATGCCTGTAGCAATGGCAACAACGTTGCGCAAACTATTAACTGGCGAACTACTTACTCTAGCTTCCCGGCAACAATTAATAGACTGGATGAGGGTAGGAATAAACTTGCAGGACCACTTCTGCGCTCGGCCCTTCCGGCTGGCTGGTTTATTGCTGATCAATTGTGAGCCGGTGAGCGTCGGTCTCGCGGTATCATTGCAGCACTGGGGCCAGATGGTAAGCCCTCCCGTATCGTAGTTATCTACACGACGGGGAGTCAGCCGAATTATGGATGAACGAAATAGACAGATCGCTGAGATAGGTGCCTCACTGATTAAGCATTGGTAAATTACCGCCTTTGAGTGAGCTGATACCGCTCGCCGCAGCCGAACGACCGAGCGCAGCGAGTCAGTGAGCGAGGAAGCCTGCATAACGCGAAGTAATCTTTTCGGTTTTAAAGAAAAAGGGCAGGGTGGTGACACCTTGCCCTTTTTTGCCGGACTGCAGCGGCCAGCTACTGGTTGGGAGACCAGAAACAAAAAAAGGCCCCCCGTAGGGAGGCCTTCAATAATTGGACTATCCCCTAAACTTCAAAGGACCAAAACGAAAAAAGACGCTTTTCAGCGTCTTATTGTCGTCTTTGGTACCGAGTTATTAATATGCGCGCAGCGTCTGGAAAACCGAGGCAAAAGACGTGCGTCTTTGATGCCCGGTTGCGACTCTACAGCAGAATTAAAATCAAGTCCGGCGCAGCCGGTTTGTGCCGCTTCCACGCAGTTATCTGCGCCTAAGCCCCCCCGCCAGCAGAACGTTGCCAAGCGATTGACCATTTAATAGTGACCAGTCAAAACATTACTGCCTGGCCGTTGTCTAAAACATATTTATCAACGTGCTGAAACTCACCAGGCGGCTCACCGACGCTTAATGCTTTCCAGATGGCAACATGTGCTGAGCGACTTTCACGCAGCGT
+
*&''(((()*'%)*03>=FDCCBEJJIJFHHGJGIJJGJHJJJJJDJ??<.69<=>;?@???J??3333GEEJJJJ@@@@CHEFHFC@BB98---,00*))+4/1=?>?BCC>;:7789ABJJJJJJJJJHJJJJJJJJJJJJJJJGBAA21..00?>BDFJFHE---,555?BGDJFHDEIJ@A@AD0..289999?C=<7522878;<>=22/'*)(())3(-3.?==AA=>JJJJDEDCD<CJI8BBAAACFFJBJJDEFEJJHIDJJEEE?>>?@A>B@@AAAA510.333998EAEJFFJ=?>2222@,,,.JGIJJJJJIJJJHFJGHHJDJJJHEJDF?93.0>?ECFGD===DBB6554111;;<7;9?B;853..--459899====JJIHJHJHGBBAG;000IJF::999<<;=?@@@>>>?+-(()))))311/+'('(01.-&%&('&&',,2.+**&'*)+1/+*'&&2257>;1?DACA@JJFG@?@?GEEG88::A>=;;7C@766./42122****+*-('&%$%')225:3...9<:::ACGD:::;:::000011***,100<::9553)*,/000665::<@6666?GJJJBCCCJJGGFJ;::7--'%%%)<>@H:::>;;1////&%%'.,,/:@AAJJIFHJG;99;:<:67<C666B@?DEFDFGJHJCEDEJJJCDDE?>><>==CEHJG>==>C@BB=;41.-,'''*..'(4.>?=<BGHJ@@?64979:9/,++-,,,8=6;:;@>88734?EJJJHFIJJGHIGJFFJHJJHFG@?@9:))%%''*(&&%%%(3511211--/<??>>?AAB>==DBCDDEHGJJB?C;;711)'('(/1DDJGDHEA@?=@;9-,,,237:?BE=>CDGCB>9:>@JJJJJDABABDGJJD7777..7:<?6588BFFJIHIJFFJG@?>>@A=>@;=;;FDA@=:5320)*)''&&48:??B>;;98<89FC@@ECJ988700+*+37;<954539;;=>=-,,-667>=??@FDFGJDJHFFCA6//04786777659:?BHJJE?8@F>A@:=--.()(+))8::921238:66400/...,&%%&')*++**,/1000('')40/-,**+$$$%(,2)&'''(%%&./%$$$'(((('*,-//-.3:ABEDHFJ>>??FB>CCC?723C999B?6558CDFB?7BDFHEIFHACCCHEJJFD?=841@++-,.-++15>BGFCCCCIJJGDFHFJGEEDDEF?@AAEFDDB<:9<7667BBCCA?@BCBBA??<;9:::=A@BEEDB50000>90.06--,-32344:659?GJJGGHIIJJJGGGIFGGEFHGGJCEDBB@>=4DDEGGC>((ABBBA995--,++/(8823@AEBGG===>JGJJAABJJJJJJJIFJJJJE>>CDDJJHC@>>==?>B><<??EDEF>87.89222844=>?776,+++1--1933/52;,+$%''''''-@BDB@@?9@BBA=>EDFIEEDCCC@@BAGG=:87<::DCDCCGJBFC=<::5//,'(444?FFD??550115ABBFCHDHAC???7552/0022A6667;::>>><0((()//.*,22=FFHJC===>C**)*/++,-@@@BDCBCCD?100.-15.,(&&&&)-.226*'')A@EB>CBBDBC@ABJJHCCABDEGIJJJJJEEFDJGFJJHFEFDDEIEGDJJ@A@@IJFE??CEJJCGFDIGJEEF@54/.-/.///2356=??;6664)('1014-+++-007@>?<87742.,++,./++,.959;13GIDIFJJGDEJJJIJE=10/030010%&*''()594441/-+***%&%'../:99DCDG@=<<?>>><==2.,,,+$%%$-11344;++3+775*(()&&&&)*&'&&))*+-,,,.@=0.-,.4.,++-//**+,*)))3127<)((('&&''$$#$$$%%%*7:888---,+,''&')++-/.../:00CDJJJIGHJGJJFJJJHEJJIIJC;;;JGJGJJHJJJJJJJFJEDJJJJFHJJJGJIC;;;;5))((+4554555447>B,)))../,---6000+'&:BBDDHG8679FC888>6IJ>446CGGJFJJJGFDHDIJJJJJGJCJJC=::<+*)++*+.122112+*+3787>@CEEIJJCE@@B@JA???JFEBBB<:=D@ACGJJJJJFEEDFDEJJJJJHJIFDFG40/031..))&&''(''(.;<@ACA?AAAJD?::::IJJJEF1110((,/.13**+1277:BAAIFIDCDCGHIFJHIFDCBIIJED>E:6CE@987+,'''(+()./112216;<=>B@?@BFJJJFJGJJE><5311100-085441123222440./1110/01./.,A?:GB98;AAABBBA////7762223>HJHJHIJIEBDBDDG::9;BC@EJJCBCJEEEC<<<=CGCG><88668689512:@D@>==@@@96443;9JIJJJ=;99;B;<<=<@A-,,../1125<@EJFIEGBBCECCDABDCDBGFEFBCB>8;6GJGEC@??>GHIHIHIHJAB@>??>>>?86,,1;;?=992/07::<JHIC@?:@988;CGD<;<>>EA?@@CGJD7653)FB===?@JHFEDFGCGHA?@>>>4333;<1))))(((+*'%())+./JCCAC>><:1-*+;EFGCDACHFEFDEJAC@@BDGE@=<<>=><JB=55<.**+)(&&&(.0<=8989;92**79ACD??<;0<=<AAJJGFCCA;BE(((,9;16646:>DDEDJHFFEC?>=6FJJFFJBAAAB<:+''',8;<??<<=FGDDFJGFJGJJJJJJDJHJJJJHECGGJJGE855FEJHJJHJJJJJJ@:8:9;A@C>?GJJJJEGJFEDDE>?@?AFJJGFJIIJFGDEJFIHJHGJFJJHJ4445BJJG7776611026.--*+,++&'')***0**)))),,,CJGFJJJJJJJJEHJIJJGHJJJJB@EJDJJIJJGJ?>??HFDB<=70-..042200010'&,'&$)(*)(%%%%$%(*,-28?AFEDFCD>==?A?>>AB99?8<=AFHA<<;>BIHJJJJAHCJ@?:2&%&%////0018<?=;<<DG>=:<>AA:;;;B?@EJE@?>?>@JJJJJJJJJIFHFGFJJJFJFFJDGJJGJJFJJGEJJJJJGGGGEFJFIIJIEDEJJJJFJGJHGJGC('''7=D987:BCABAA499>;53349<69<=CJB5FGCCCFIGJJEEEJHIIIJJFGFEBB?C@::-,))),%''(86,++,.;BEEJHHCBHJJGJJFD=;8533,))*+(**+(&&&&&-2?CH<@@AE?===C:*)))(('%&*,:;8989A+((),+*.49>>?>@433384133<DCEDJJJJ=><DHGHJJJJJIFFJHJGHJHEIGGJJHHJHHDEFIJIGJEGF@A=9)++,<9;002-**18A645651//48688888>CDEFJJIHFHJJ;:99=?A?@ECA978HE7666DFA@AIJIEGHJJBABCFA>@9999=;?,,7A@?@?FCDD@@@===H33DJEDI<90078JGHJGJJJJIJJJABAAFJJJJGEBFEJ?==;:867:.003&&&%%&&)+,((()889742...64CJHGB@@BJH><:311366<>@@?@22119JGEGJGJHD::DDFABBB@:=BA00-,,-2A>@AJHHJJFFEEEGGCHB+++:A@JIG6657::;77(((&&&$%-.2@ADCDFDBB4446IG666<>?==>2444;>>>JJ><<=CCBBD*)))?6/.//0006111=@?@=/ECCJFDFDEEJGGABAB@B?AA5434.+++*-%&*,((((,,,00//.''')',34467556CCFHCFFJDGJJJJFJHJGBHC>=9-+-/'''((('(),,,-2/((02346668877?<<==B>4330223:666589JJJJDCACFGAACDEEG973/888.---101567655EF@??;<@A=21/---+)(*())):<==5555A@CFJ777731111DBCCA=<=BABDJF<<<<C@77<>>?BCGJDHJFFJJJJGIC8888>@:==<>CBBEBBBHGFCIF==@B?@@?EB<::;;;:9+**,,-,,5.,(('(''(**+899CAJBBABCGFEJJGIIIJIGI??>3223?60009IE;<A>JJDHJJJJJJJIJGJHJIHJ@>?=0++?;A?@?DJ>===GBB@<:99<::::,(&&)+-/233445>><;:7849F@>>>GJJJJIFGJJI?=<89DHJJJDEB<66EIJJDGJJJJJJJJFJJJDCC<----@CFDCBE778HB+++7DJGFJJJEIIJJHEGHHIJJJ;;957.-/1:I:7999@;65774334FHJHJJJJJ<<EGJECCDGGIGHFE=644,((,.<:932267B@EDHJHJGEDJEFECGJDBAAA>>>?BADIJIJJJJJJJJJHIGJIJJECIFJJJJCB?D6,7)((&&&&5566A@;;<=9A<99;----+,244>?DJD>;.+-854486454*//.3>?@?ADGEGJJJJJJFJJJHHJGJGIFE:::GC*)))+($%(*-;@FJED=<8778AHHEJGGGIGJGJJHEJHHJJ@AHA:7..*)*+'''&&'(/0186+++,79:;7855-+&&+))-:9984332-,))&%$%%'+,2.2222553,)
@Glass_F3P_8_D3_6_22_13
GGCCAGTTCATCAACCTTGGTCTTGCACAAAACTCACTCCTGAAGGCTATGCGGTCGAGTCCGAATCCCACCCAGGCTCAGTGCAAATTTATCCTGTGGCTGCACTTGAACGTGTGGCCTAATAACTCGGTACCAAATTCCAGAAAAGAGGCCTCCCGAAAGGGGGGCCTTTATCATTTTCGTGCCGCATCCACCTGTGCGGACCTGGGTCCCAAATTGCAGAAAAGAGACGCTTTCGAGCGTCTTTTTTCGTTTTGGTCCATCGAGTGGCGCGCTTAGTTCCTCGTTTTCTCTCGTTGGAAGAAGAAGAAACGAGAAACTAAATACTAGAGTCACACAGGACTACTAGATGATGCAAACCGTTTTAGCGAAAATCGTCGCAGACAAGGCGATTTGGTAGAAGCCCGCAAACAGCAGCAACCGCTGGCCAGTTTTCAGAATGAGGTTCAGCCGAGCACGCGACATTTTTATGATGCGCTACAGGGTGCGCGCACGGCGTAGCTTCTGGAGTGCAAGAAAGCGTCGCCGTCAAAAGGCGTAATAGGTGATAGTTTCAATCCAGCACGCATTGCCGCCATTTATAAACATTACGCTTCGGCAATTTCGGTGCTGACTGATGAGAATGTTTTCAGGGGAGCTTTAATTTCCTCCCCATCGTCAGCCAAATCGCCCCGCAGCCGATTTTATGTAAAGACTTCATTATCGACCCTTACCAGATCTATCTGGCGCGCTATTACCAGGCCGATGCCTGCTTATTAATGCTTTCAGGATCTGGATAATGAGACCATATTGCCACTCTGCTAAATCGCTGGCGAGAAGATCCTGAGATGGGGGTGCTGACCGAAGTCAGTAATGAAGAGGAACAGGAGCGCGCCATTGCATTGGGAGCAAAGGTCGTTGGCATCAACGACCGCGATCTGCGTGATTTGTCGATTGATCTCAACCGTACCCGCGAGCTTGCGCCGAAACTGGGGCACAACGTGACGGTAATCAGCGAATCCGGCATCAATACTTACGCTCAGGTGCGCGAGTTAAGCCACTTCGCTAACGGTTTTCTGATTGGTTCGGCGTTGATGGCCCATGACGATTTGCACGCCGCCGTGCGCCGGGTGTTGCTGGGTGAGAATAAAGTATGTGGCCTGACGCGTGGGCAAGATGCTAAAGCAGCTTATGACGCGGGCGCGATTTACGGTGGCGTTAATTTTGTTGGCGACATCACCGCGTTGCGTCAACGTTGAACAGGCGCAGGAAGTGATGGCTGCGGCACCGTTGCAGTATGTTGGCGTGTTCCGCAATCACGATATTGCCGATGTGGTGGACAAAGCTAAGGTGTTATCGCTGGCGGCAGTGCAACTGCATGGTAATGAAGAACAGCTGTATATCGATACGCTGCGTGAAGCTCTGCCAGCACATGTTGCCATCTGGAAAGCATTAAGCGTCGGTGAAACCCTGCCCGCCCGCGAGTTTCAGCACGTTGATAAATATGTTTTAGACAACGGCCAGGGTGGAAGCGGGCAACGTTTTGACTGGTCACTATTAAATGGTCAATCGCTTGGCAACGTTCTGCTGGCGGGGGGCTTAGGCGCAGATAGAGCTCCGTGGAAGCGGCACAAACCGGCTGCGCCGGACTTGATTTTAATTCTGCTGTAGAGTCGCAACCGGGCATCAAAGACGCACGTCTTTTCGCCTCGGTTTTCCAGACGCTGCGCGCATATTAATAACTCGGTACCAAAGACGAACAATAAGACGCTGAAAAGCGTCTTTTTTTGGTTTGGTCCTTTGAAGTTTAGGGGATAGTCCAATTATTGAAGGCCTCCCTAACGGGGGGCCTTTTTTTGTTTCTGGTCTCCCTACTAGTAGCGGCCGCTGCCATCCGGCAAAAAAGGGCAAGGTGTCACCACCCTGCCCTTTTTCTTTAAAACCGAAAAGATTACTTCGCGTTATGCAGGCTTCCTCGCTCACTGACTCGCTGCGCTCGGTCGTTCGGCTGCGGCGAGCGGTATCAGCTCACTCAAAGGCGGTAATTTACCAATGCTTAATCAGTGAGGCACCTATCTCAGCGATCTGTCTATTTCGTTCATCCATAGTTGCCTGACTCCCCGTCGTGTAGATAACTACGATACGGGAGGGCTTACCATCTGGCCCCAGTGCTGCAATGATACCGCGAGACCCACGCTCACCGGCTCCAGATTTATCAGCAATAAACCAGCCAGCCGGAAGGGCCGAGCGCAGAGTGGTCCTGCAACTTTATCCGCCTCCATCCAGTCTATTAATTGTTGCCGGGAAGCTAGAGTAAGTAGTTCGCAGTTAATAGTTTGCGCAACGTTGTTGCCATTGCTACAGGCATCGTGGTGTCACGCTCGTCGTTTGGTATGGCTTCATTCAGCTCCGGTTCCCAACGATCAAGGCGGAACATGATCCCCCATGTTGTGCAAAAAAGCGGTTAGCTCCTTCGGTCCTTGATCGTTGTCAGAAGTAAGTTGGCCGCAGTGTTATCACTCATGGTTATGGCGGCACTTTCATAATTCTCTTACTGTCATGCCATCCGTAAGATGCTTTTCTGTGACTGGTGAGTACTCAACCAAGTCATTCTGAGAATAGTGTATGCGGCGACCGAGTTGCTCTTGCCCGGCGTCAATACGGGATAATACCGCGCCACATAGCAGAACTTTAAAAGTGCTCATCATTGGAAAACGTTCTTCGGGGCGAAAACTTTCAAGGATCTTACCGCTGTTGAGATCCAGTTCAATGTCAACCCACTCGTGCACCCAACTGATCTTCAGCATCG
+
****'&$%%$#$$$$$$$$)+000'-*)))1@....?@ACCJJGJJJJGEFJDD?3../))11145=>@<FAA?AA@FEEEGJJAABJHHDCCCJGEGJJFIJ????JHJJJJJJHGGHIDCEDDDI?@JGGJHECE@H>852-1><<9:4--548;5>9;7><<7-&&&-+&$##&&)<***)))&**+,+,-3588+*+++001110.++,,@>7?++++<9@DEHFFFJIHJJHJJJJDEAB92144/)),-;.../4357.*)+1:?CC@?@?322278;JDJJJJIGB?<8:;EJJJJEF@@@@=?B=@A>=765676<C:987411220000/..,/550///GJJIJIJJJJJGJGIJIFJHHHJJJJBA><::;9444AAFH==>=B2-'878756??>A@AEEJHCCCEEGGJJJIHJEJJJJ7GE@?@AJJ>:<<<:10//9>=?A999:DGJGFFFEGHF999DJJJJJJJHJGJJEJJEIEB/..-.((((*+:@BECGAA=831187,,04589@?BCEGFJHD@@))(&%%%&22'$$$))%%%&559;76668;;<HGDGEJGIJIHHJJJJFJIHGHJJHHJHJHJGIGJIHGHA532111688;<=?=:::E5/---DG?==<D>>=?=<CA>>@DEJGGGGCIGJIJJJJJJIGJGIHHJHJJHJJJJHHJGIIIJCFA?@GHGJJ8778,A8)670//016('&&)++++++11788=BADDDGEHEFJJHJJJJBJJJEHF:.&''))**)''&)))&$$$$$#%&'('('$$&(%%%&$%%%%&&'&&&&%%'%$$&%'%%&)'%%),+,6<<;:,,,,>?GJJEJIJJJIIIJJHJJIGHJJJJJJJJJGHJJIJFDDJH878:IJGBDCDGJ@=>?987./.....88967/000C@BABIIJJJJJICCCCGJJJJEJHJIJJEJJJJHIHHFJJFIGGA<=FJHGHJJJHGJJJJJJJJGJHJJJIJJJJ>>==@JFJGJJJJJJFHHJGHB??>>?ADIHEI;9440,,?DIJJJJJIHJFJJJIGJJJJIHGGHIGJHJJJEJJJJGFJFGHJDEECGEDDEIIJJJHJHJJJJIJJGJJJJIJIFGIFJHHJJD>>?@FFFFJHDFIJJJJIJJJHHEJICFEEJHIFJDCC99IJIFDFDDAJ555DJGJJGJEGHIJJIC9994/''')(******654*))667BFDGJJJHFJJGJIJJJHIJJGFHJJIJJDJ-->BGEFGJFJJJJHJHHIEI87;>><==>EGECJFFJJJGDJEJ9GHHJJIHJIJJHJJJIEDEGJJJIJGJJJJGIGGJFFJJJHJJHIJGHJFJJJJJJJJHJJJJJJJJGDFFJJEIEFGJJJJGJJJJJIJIJGJJFHEJEDA@@@H@:889BBJGFBA?333330/.)(((..:@A@?>?GGHJJHIGFGFHIIJGHJGDJEFJJ>GHJJGJJJHJJJIJJFJJIJJJJJIJJGGHCBBDGF7667FGBBAAJJHFCCJJCGGFFJFBDDCE;:5555JJFGIJJGJFJJJJJJJJGIGJJFJJHIJDGEBEGJJJBAD;DCC=665-+++,,5))(*'%%%'*0324?HJHJIGEDIHFDJHIHFFHJGHFJIHH?B<1?@@999:JJJJJJJJJIFJJJJGJDJHJJFGGJJGJJFJ;878::;:9:;86/./08DFHFGIJJJ=EJICJJ@>?@CIIIIJDFJDFJJJJIHGJFF@@@A>63--48::?CBCDBJJJGGJGJFGHDBCE?BDA7---2:<<;==>D?ECEEIG@@@JIJIJJJJJJJJIEEIDIJGGHHCDBJJECD(((IJ<<:;GJDEB;87>=>?:89:JIB1>11EDGJJDJJHJEBAACJ,+++.>A?)((8JJJJJJGIJJIJJJJFJGJJEJHHE@EGJGJ><5/)244763589FB=<;889::>CBCHFFDDFHJEEB@@@<:99900/))*22027FCBCCFGHJJEJJGJJJHJJHJJJJHHCGFFJAAA@D>=CIHIJJHJFJHGHA?EJJGGGJFJGFDEJIIJHFIDHFJHJGJGJ9888GF>??>JIJGHJEGEGGGGHJJIJJFJHJJJJJHHHGI:9DFIIJJGHHGHGE:::;<610462++-CFFHBCC===<JABADJJJJJIEJJFJGJJIHFJFIGEHDC?>>>JEFCCIFIJJJJFJJFJJGJJJJJJJHHHJJJJJJJJJJHJJHIHIJHJJE@D:8557D<23*+55679999FGJHJJJJJJJJFHJJIHGJJJGGJGHGEJGJJJJJGFIJJJHA@?222499:@C33336==))<:::DJHJJHIJHJHIJHJJIJJJFJJIJJJJIHDACDJIJJJJGJJJJJJJJJJIJIGJIGB?=;;<<FJJJJJJJJJJJGJCHJGJJJDCB<<<;><==?62..--.-.56AACDDBEHJFEDDABDJJJIJJJHJJJEFJJJF872(776-**,ABECDED=;;;HJIFHEJJJJHFJJJJJIHFJGFFDGJJ@@@@CG;;<000+++&%%%&226>;<87:8=JJFIGHIJIJJJGEJBCJJHGJHJJJIJIJGJHIJJJJFJGIJGJHGHGEJJIHHGFJI@ABCGHEJJEJHJHJJJJHJFFAAACJJHIJJJFFJGIIEJFJA@ADHJHJJJJJFJHJJHJJJJJJJJEFJIJJEJJICJJJJJJJJJJGJJJFJIJIFGE8;;+43....GE::;<FI7***,22:EJDDD>DBBCEBB?54+23;?;<;860001?('''564?C@?@@EJJFEJEJJGJJHJ<)(()*1&%
@Glass_F3P_8_D3_6_22_14
CCATTGCAGTTGCACTGCCGCCAGCGATAACACCTTAGCTTTGTCCACCACATCGGCAATATCGTGATTGCGGAACACGCCAACATACTGCAACGGTGCCGCAGCCATCACTTCCTGCGCCTGTTCAACGTTGACGCAACGCGGTGATGTCGCAACAAAAATCAACCCACCGTAAATCGCGCCCGCGTCATAAGCTGCTTTAGCATCTTGCCCACGCGTCAGGCCACATACTTTACTCTCACCCAGCAACACCCGGCGCACGGCGGCGTGCAAATCGTCATGGGCCATCAACGCCGAACCAATCAGAAAACCGTTAGCGAAGTGGCTTAACTCGCGCACCTGAGCGTAAGTATTGATGCCGGATTCGCTGAGTACCGTCACGTTGTGCCCCAGTTTCGGCGCAAGCTCGCGGGTACGGTTGAGATCAATCGACAAATCACGCAGATCGCGGTTGTTGATGCCAACGACCTTTGCTCCCAATGCAATGGCGCGCTCCTGTTCCTCTCATTACTGACTTCGGTAGGCACCCCCCATCTCCAGACTGTGAGCGACGGCGGCAAGCTGGCGATATTGGTCGTCATCCAGTACTGAAAGCATTAATAAGCAGGCATCGGCCTGGTAATAGCGCGCCAGATAGATCTGGTAAGGGTCGATAATGAAGTCTTTACATAAAATCGGCTGCGGGGCGATTTGGCTGACGATGGGGAAGAAATTAAAGCTCCCTGAAAATATTTCTCATCAGTCAGCACCGAAATTGCCGAAGCGTAATGTTTATAAATGGCGGCAATGCGTCTGGATCGAAATCATCACGGATCACGCCTTTTGACGGCGACGCTTTCTTGCACTCCAGAATAAACGCCGTGCGCGCACCCTGTAGCGCATCATGAAAATCTGGTTATTCTGCTTCGGCTGAACCTCATTCTGAAAACTGGCCAGCGGTTGCTGCTGTTTGCGGGCTTCTACCCAAATCGCCTTGTCTGCGACGATTTTCGCTAAAACGGTTTGCATCATCTAGTAGTCCTGTGTGACTCTAGTATTTAGTTTCTCGTTTCTTCTTCTTCCAACGAGAGAAAACAAGGAGAACTAAGCACGGCCGCTCAATGACCGGAACAAAAAAAGACACTCGAAGACATTCTTGTGAATTGGTACCGAGTCCCGCGCGGTGGATGCGGACCAAAACAAAAAAGGCCCCCCTTTCGGGAGGCCTCTTTTCTGGAATTTGGTACCGAGTTATTAGGCCACACGTTCAAGTGCAGCCACAGGATAAATTTGCACTGAGCCTGGGTGGGATTCGGACTCGACCGCATAGCCTTCAGGAGTGAGTTTTGTGCAATACCAACCGACGACTTGACCCTGCCAAGCGGCACCAGATTTCTTGCGTACGCGATCCCCTAAGCCAAAGGTGGCACTCAGGGGAAGCGCAAACTGCCCTGCAACGGGAGCGTTGGCTTCATCGCTACTTTGACCCATCTAGTATTTCTCCTCTTTCTCTAGTAAAGTGTTTAGTTCCCTCTTTGCGTCCTTCATAGCTTGATCCGAAAAGTTCTCTAGTAGCTAGCATAGTCCCTAGGACTGAGCTAGCTGTCAACTCTAGAAGCGGCCGCGAATTCCAGAAATCATCCTTAGCGAAAGCTAAGGATTTTTTTTATCTGAAATTCTGCCTCGTGATACGCCTATTTTTATAGGTTAATGTCATGATAATAATGGTTTCTTAGACGTCAGGTGGCACCATGGAATAGACTGGATGGAGGCGGATAAAGTTGCAGGACCACTTCTGCGCTCGGCCCTTCCGGCTGGCTGGTTTATTGCTGATAAATCTGGAGCCGGTGAGCGTGGGTCTCGCGGTATCATTGCAGCACTGGGGCCAGATGGTAAGCCCTCCCGTATCGTAGTTATCTACACGACGGGGAGTCAGGCAACTATGGATGAACGAAATAGACAGATCGCTGATAGGTGCCTCACTGATTAAGCATTGGTAACTGTCAGACCAAGTTTACTCATATATACTTTAGATTGATTTAAAACTTCATTTTTAATTTAAAAGGATCTAGGTGGAAGATCCTTTTTGATAATCTCATGACCAAAATCCCTTAACGTGAGTTTTCGTTCCACTGAGCGTCAGACCCCTTAATAAGATGATCTTCTTGAGATCGTTTTGGTCTGCGCGTAATCTCTTGCTCTGAAAACGAAAAAACCGCCTTGCAGGGCGGTTTTTCGAAGGTTCTCTGAGCTACCAACTCTTTGAACCGAGGTAACTGGCTTGGAGGAGCGCAGTCGCCAAAACTTCTATTTCAGTTTAGCCTTAACCGGCGCATGACTTCAAGACTAACTCCTCTAAATCAATTACCAGTGGCTGCTGCCAGTGGTGCTTTTGCATGTCTTTCCGGGTTGGACTCAAGACGATAGTTACCGGATAAGGCGCAGCGGTCGGACTGAACGGGGGGTTCGTGCATACAGTCCAGCTTGGAGCGAACTGCCTACCCGGAACTGAGTGTCAGGCGTGGAATGAGACAAACGCGGCCATAACAGCGGAATGACACCGGTAAACCGAAAGGCAGGAACAGGAGAGCGCACCGAGGGAGCCGCAGGGGAGACGGCCGTTATCTTTATAGTCCTGTCGGGTTTCGCCACCACTGATTTGAGCGTCAGATTTCGTGATGCTTGTCAGGGGGGCGGAGCGCACCTATGGAAAAACGGCTTTGCCGCAGCCCTCTCACTTCCCTGTTAAGTATCTTCCTGGCATCTTCCAGGAAATCTCCACCGTTCGTAAGCCATTTCCGCTCGCCGCAGTCGAACGACCGAGCGTAGCGAGTCAGTGAGCGAGGAAGCGGAATATATCCTGTATCACATATTCTGCTGACGCACCGGTGCAGACCTTTTTCTCCTGCCACATGAAGCACTTCACTGACACCCTCATCAGTGCCAACATAGTAAGCCAGTATACACTCCGCTAGCGCTGAGGTCTGCCTCGTGAAGAAGGTGTTGCTGACTCATACCAGGCCTGAATCGCCCCATCATCCAGCCAGAAAGTGAGGGAGCCACGGTTGATGAGAGCTTTGTTGTAGGTGGACCAGTTGGTGATTTTGAACTTTTGCTTTGCCACGGAACGGTCTGCGTTGTCGGGAAGATGCGTGATCTAAATACATTCAAATATGTATCCGCTCATGAGACAATAACCCTGATAAATGCTTCAATAATATTGAAAAAGGAAGAGTATGAGTATTCAACATTTCCGTGTCGCCCTTATTCCCTTTTTTGCGGCATTTTGCCTTCCTGTTTTTGCTCACCCAGAAACGCTGGTGAAAGTAAAAGATGCTGAAGATCAGTTGGGTGCACGAGTGGGTTACATCGAACTGGATCTCAACAGCGGTAAGATCCTGAGAGTTTTCGCCCCGAAGAACGTTTTCCAATGATGAGCACTTTTAAAGTTCTGCTATGTGGCGCGGTATTATCCCGTATTGACGCCGGGCAAGAGCAACTCGGTCGCCGCATACACTATTCTCAGAATGACTTGGTTGAGTACTCACCAGTCACAGAAAAGCATCTTACGGATGGCATGACAGTAAGAGAATTATGCAGTGCTGCCATAACCATGAGTGATAACACTGCGGCCAACTTACTTCTGACAACGATCGGAGGACCGAAGGAGCTAACCGCTTTTTTGCACAACATGGGGGATCATGTAACTCGCCTTGATCGTTGGGAACCGGAGCTGAATGAAGCCATACCAAACGACGAGCGTGACACCACGATGCCTGTAGCAATGGCAACAACGTTGCGCAAACTATTAACTGGCGAACTACTTACTCTAGCTTCCCGGCAACAATTAATAGACTGGATGGAGGCGGATAAAGTTCCAGGACCACTTCTGCGCTCGGCCCTTCCGGCTGGCTGGTTTATTGCTGATAAATCTGGAGCCGGTGAGCGTGGGTCTCGCGGTATCATTGCAGCACTGGGGCCAGATGGTAAGCCCTCCCGTATCGTAGTTATCTACACGACGGGGAGTCAGGCAACTATGGATGAACGAAATAGACAGATCGCTGAGATAGGTGCCTCACTGATTAAGCATTGGTAAATTACCGCCTTTGAGTGAGCTGATACCGCTCGCCGCAGCCGAACGACCGAGCGCAGCGAGTCGTGAGCGAGGGAAGCCTGCATAACGCGAAGTAATCTTTTCGGTTTTAAAAAGGGCAGGGTGGTGACACCTTGCCCTTTTTTGCCGGACTGCAGCGGCCGCTACTAGTAGGGAGACCAGAAACAAAAAAAGGCCCCCCGTCAGGGAGGCCTTCGATAAAATTGGACTATCCCCTAAACTTCAAAGGACCAAAACGAAAAAAGACGCTTTTCAGCGTCTTATTGTCGTCTTTGGTACCGAGTTATTAATATGCGCGCAGCATCTGGAAAACCGAGGCCAAAAGACATGCGTCTTTTGATGCCCGGTTGCGACTCTACAGCAGAATTAAAATCAAGTCCGGCGCAGCCGGTTTGTGCCGCTTCCACGCAGTTATCTGCGCCTAAGCCCCCCGCCAGCAGAACGTTGCCAAGCGATTGACCATTTAATAGTGACCAGTCAAAACGTTGCCCGCTTCCACCCTGGCCGTTGTCTAAAACATATTTATCAACGTGCTGAAACTCGCGGGCGGGCAGGGTTTCACCCGACGCTTAATGCTTTCCAGATGGCAACATGTGCTGGCAAGCTTCACGCAGCGTATCGATATACGGTG
+
''.''%&''(())=>>?FGDCDCIJJJJJIGJJGE>000;:7695448EBJEJFEGHJJJHJHFE>>>>D<85..=1121A==>AEF>==>DEJHGJJHJJJHHJJJJJEAE@7;77<JJJJJJJFIJJIHHJJJIFJJHJJIFJIGHHJFFBA@ACHJH<<>JJGIHHJIHJJGJHJJGJHJIGJEJIGHJIIJJJ=:9<8?BJJGEH>A?E////BBEFJCBC85455/--3,&&''..889EHIHHHJJJIIJGGGGFDDGJIFCDCCB<;<<GDEFJIJJJEHJJ???444444EJJGJGJJJJJJJJJJIGJJDCGIJIJGJGGJJJDCC@BGDJJIIIJFJ@ACFIJHFDFHHJGIHJJE898++(()*449AEFJJJGD@BC<7;>874/334IFJGJGI><<;=>A@A7766533378,**+@>@@???@;:::BAADGHEIJBCCBFFFGJFJ?@AADIJEFECEFGJHFEEEHB@B>=:0.--/356;981:7**&)30---*++,-*&&'&)()(-,.01>=>=>AAFGEDEHJ3335HJFEGEGHFHJEDEEDF===IFFCIHJFJIJJJJJJJFHDDDFFDH:::;;IJHGFGJJJGJJFDDHJJJJ///////:222(((*)'')-:::J;;BCC=;;;CEJJJJJJJJJJJIJGGEDDJJIGFFHJJBDBII=<;<E::9:BE?66614110&&%%*)'%&'*..&'/-.//08:53403<//JJHJJIHJGGDJGEDJHJFDE:::@EHJJHJJJHJGJHEIIJJJJIJIIJJIEE=<6111<:889BE@@?6655?AIJC8854:;A@CJFGG4333IJJIJJGIJIJIIFFDJHJJEJIHJJFJJJGEDGECDDCEC;;JHJDCA<<000=>:/.((&%%$&##$%)(&&46F<==F@A?@GJJIGJIJGJHIJFJFJJDFJFHGEEFJBACBA?@@AJJFJGHJHFGJEEEFGDGJJHFJHJJIHAEBABABCCFHJJJIDDCFJFD44445)'&'(.<@?A@BJJI:96543+))'''').264-:3137G9;:1@A;<ECJCDB8<<A<=:999('''-/'')+'&%%$%#$&'''''&&&&%&*)%%'(0056<BBAC@---/***(2($%'&(($'&&(%*(&&%%%#$$$$&&$&%%##$%&&))*--+.678::9100<2//02899=526-(233GFDCGI7647>-,,))**,1(334==;@?EJJJGBAABJJJHFJJHJIJJJJJIIJJHF-,66CHJEJFJHJDDCAFFDFJBJDD;ADB==>311140**+;7ECEJJJHEHFECGFJJDB;J?;::><=@CC@@@?BB>=:9-++++**++/<=?EEDEIIJJJJJIJJHE:5==>CGGGFEG0000IEFC99JHHJJJJJGIJJJJJJJGIJJJFDDDB;<C@D?''''6=JJGJHGGJIIDDJJJHBBBCGJJFJJJJ;7<??E@GGE=<<7<BDEFA@B6235/EEJGEDGJJJJJFF-+++?<?C@@@?:6???EGJFAA@9224413<?JJIIJJJJHHJFEGEHIJHJIGJJJJFEIIJGCAC?77%%%(-*+45:HD::9:650-++,3///.)))+59?>?EDIJFGJJJIJJJFHFIJJJIJJEGHJFADE=CDBC:87777::>F<<////??DHIJJJIJFGJJJHJJGJDCCEGJJJJJIJJJJFIJJJJJJJJJJJJJJJJJJJDCDFHHIJJJHGFDFFFJJJJEIJHJHHJHFJHJGJFIJJJGJIJEGJJJGIFGD=JGGIJJFJGJJJGJJGJJJJJJIJJJEJJHJIJGJJGIFBABAJJJJIJGFJJGJJJJFEFDDAB@AA:;==@=>=>D???@;;;222JJJJEDCJEIJGJJJIJBA?<GJJIGHIGGIJJJJEIHEHFBC?@DBA@@ACGF444;56;;=>==EDB447:2222,,,,,111644>??AFD@>?AJFHJHJJHGJJFIJJJJGJJIHJIIFJJJJGJJJJFJC@??@9888@?@<==JJJGFJJJHJJIIJJBJJHJJJJHFJJFGCJFBB><00;<A.((>?>A888?GJHEI,,,-;:;?/--/11>JGJJJJJFJJIJGHJJIGJGFDFGJEGG5555DJDBC@AEIIJF4CD7777DDDFIJFADEDGGEJ>:99;B6001721119I>=>=FCBEB=====544340027JJJJIEFFGJGJ?>?@F422123D?;;>@GFE999>BBEBDEIJFFGE8877)(((B@ADHJJHJJJEGC<;<AJHE=89?::;<::92226///*,)///8@@DIJEJIDC>3<GHFIJ???@AA@@FAJGIHHGJEHJJJHJJGFFF-+++IDJGFHJFJJDHCCCC=4435775444GD?888HG9:966729:>C@>=>DCA@ACDCGG<::99;956CJJJHJJJJA@A88888668;/...2119:6----0))))'&%%&&(0223759>>E:;;:HGJIJJHJJHJIIJGGH?===EFFIHGFBA@DA::::HEDIJJGGJJIHHFEJDF?69<@BDJFHFIBCJIJJJJJFJIGJJBB?CHJFHJJHHJJA@><.(''),<2//0>,,59EB200..)()'(()101?;?@CFDE8HJGJJJIJJJDDFHHJJHFGJFCF>==<=?96447:2/--25899998?<989>JJFJDIJJEGF7777=<;9;?DIHHHGJJJJIJDGF(''(;822.101159>4E5422454433857:989554784324970//,,+,'()):?=>@DGJJHJJGJJH<GIGHJJIJGJHHCFDFBDCA<<;<>?9999877/.,+--6:88779;GGJJJJGJJ9CDEBCFJIIJJJHJJGJJJJJJHJGEAA@3221/+++**+-,+/0=>?GEJJDJGJJJJJJIJJIHIIJJHJJJGJGHHGHHIJJJGJFCEJ-,,-77EJHGJHJFECCDHEDIJB22DCF>>?CJHJ@@@@F@@AJJGJEJJHJ<<;<A.))1,,,,2128E?JIIJEJHEFFEJGJJFDGGEFGFHJJIJJJJGDHIIJJHHJEHJHJHJJJJHJJJJJJJHJJFIIJB@@@A?5>ACFJJJEDGJEFG:88EJI?;<>4DFCCFFHJFJJJJJGJIJIGJHHJGJHIHHJHEE5555JAGJJJIIFJGHJIJJJJJJIFCBAB>?E=>>AJFCDEJJJHHJGJHHFGJHG7666<EDJJJJAACEJJGHHJJJJJHJHEGEABJCJJIDDC@<:.///.--.86722ADHEFG??CFJJJHJIJJJJHCA@ECGJJ<<;IECAA@AJJJGHJJJEIHJJIJJHJJJJDCDJGHEJJJ@;8,,/213379?ACA=;;9;<=GIJJJDJJJG@???CHJJJJIHGIIJHGIJJIC>>>0''%%((+,1:E<322486767:?FJJJJJJHGJJGJD>=996556@@97<90,****>56;@@@BJJFEFFJ>55:?=7HHDGDCEHHJDEIJGJHJJIFDBE8888@??@BCFJJHDDCAAA?@><<CJHHJJGJIIJIHJHHEB@ABHJJIJJJJJJJIJJJIJJJIJGJJIGGEJJJJJIJIJJJJJGJIJJJJJJJJJJJJFIJJJHJJJJHJJFGHJHIHJJDADCJHJGIJJJJJ;BB?9GFJHJJG5555IHJJ?@=<=AAAEIJJJJJJJJIFJJFJJHFDJJEJBA:9:G@A=)((((996666?@@C?ACE@@855EGCBBAC.B...<<=CDJFJHIJHJJFHJJJGJGJJJHJJJJGJGJIHFJIJJJHJJJJ>>??JJGFJCDFGCJGEBICCF::80000GFHJJ>>;:<;;?A<EDDBDCCJJFH@:;7HGHGEDH1111.-.-..14EDBCDD;322,+,-02...1?@AABJIJJJJJCBE:998HHJJHFJJFJIJJJIJJJIJIJJJHJFJE===?FC755778/,,,(('(&%%%&%%%**:JFJIHHJIJIJJJJJCD@HJJBCAB<<<IGJJJHF>=:4FCGGHG9999JGHHEDGFHEEGJJIIGEIIEJEGHJGJHCBCCDCDF>>>CD55554/.,,?@CD???@9778<<;990//,-.14<@@CECCCDFIFFJGHHEDDDJ::::@><<JFCA@IH?<<CH;;;;DB?ACAGJFCGFFDBCEDCAAAAE:72...778+**,.))*&&&'(()>@BIJ@>>@B32201/+*)&'&.26/*)F@ACGJEBCGFHGIEJGGEIFF?BE?A7;8=C;96589;AAD???BIFJGJJJFD3**2345JC@A@;:67<<323@EJJJA=CCA?>76**+-=DG@:9==.'''(2((*DBDG@@@AHJHFF88IGDE<998820-,)()021126=???:96788=;87785556C6556=**9:GHFJGJ?DI>?@@EGHIGIJFGIJ@A,,++5(('(./@IIGJFFJ@BDA>=:9965)'''22*)*02.//+++63224210/.422:<CJFBABGI<9::JIIJEJJHHDCBAC@CD@>?;</,1**))),9132?DFDEEDECCA===<==BAGJ?:5CDACD@DECEHGGAFJBGFJHJJBBADJDJIJJJJJJJJFJJJHJJJH4333JJ@GE0999:;978==DFGJJJEJJJJFJA=<=@GE?>=32226FJJJGJIJJJJJHJJJGE877JFJJJE@?>>?7;114/(BDDEGFFGGFJFGJJIIJJGIGJJHEIJIIHJJHDB4'''+,0/--.4:2--..556744))&'$$
@Glass_F3P_8_D3_6_22_15
AGAGTATGAGTATTCAACATTTCCGTGTCGCCCTTATTCCCTTTTTTGCGGCATTTTGCCTTCCTGTTTTTGCTCACCCAGAAACGCTGGTGAAAGTAAAAGATGCTGAAGATGATTTGGGTGCACGAGTGGGTTACATCGAACTGGATCTCAACAGCGGTAAAATCCTGAGAGTTTTTCGCCCCGAAGAACGTTTTCCAATGATGAGCACTTTTAAAGTTCTGCTATGTGGCGCGGTATTATCCCGTATTGACGCCGGGCAAGAGCAACTCGGTCGCCGCATACACTATTCTCAGAATGACTTGGTTGAGTACTCACCAGTCACAGAAAAGCATCTTACGGATGGCATGACAGTAAGAGAATTATGCAGTGCTGCCATAACCATGAGTGATAACACTGCGGCCAACTTACTTCTGACAACGATCGGAGGACCGAAGGAGCTAACCGCTTTTTTGCACAACATGGGGGATCATGTAACTCGCCTTGATCGTTGGGAACCGGAGCTGAATGAAGCCATACCAAACGACGAGCGTGACACCACGATGCCTGTCAGCAATGGCAACAACGTTGCGCAAACTATTAACTGGCGAACTACTTACTCTAGCTTCCCGGCAACAATTAATAGACCGGATTCAAGGGCGGCGGATAAAGTTGCAGGACCACTTCTGCGCTCGGCCCTTCCGGCTGGCTGGTTTATTGCTGATAAATCTGGAGCCGGTGAGCGTGGGTCTCGCGGTATCATTGCAGCACTGGGGCCAGATGGTAAGCCCTCCCGTATCGTAGTTATCTACACGACGGGGAGTCAGGCAACTATGGATGAACGAAATAGACAGATCGCTGAGATAGGTGCCTCACTAAACATTAAGCATTGGTAAATTACCGCCTTCAGTCAGCTGATACCGCTCGCCGCAGCCGAACGACCGAGCGCAGCGAGTCGTGAGCGAGGAAGCCTGCATAACGCGAAGTAATCTTTTCGGTTTTAAAGAAAAAGGGCAGGGTGGTGACACCTTGCCCTTTTTGCCGGACTGCAGCGGCCGCTACTAGTAGGGAGACCAGAAACAAAAAAAGGCCCCCGTTAGGGAGGCCTCAATAATTGGACTATCCCCTAAACTTCAAAGGCAAACGAAAAAAGACGCTTTTCAGCGTCTTATTGTTCGTCTTTGGTACCGAGTTATTAATATGCGCGCAGCGTCTGGAAAACCGAGGCCAAAAGACGTGCGTCTTTGATGCCCGGTTGCGACTCTACAGCAGAATTAAAATCAAGTCCGGCGCAGCCGGTTTGTGCCGCTTCCACGCAGTTATCTGCGCCTAAGCCCCCCGCCAGCAGAACGTTTGCCAAGCGATTGACCATTTAATAGTGACCAGTCAAAACGTTGCCCGCTTCCACCCTGGCCGTTGTCTAAAACATATTTATCAACGTGCTGAAACTCGCGGGCGGGCAGGGTTTCACCGACGCTTAATGCTTTCCAGATGGCAACATGTGCTGGCAGAGCTTCACGCAGCGTATCGATATACAGCTGTTCTTCATTACCATGCAGTTGCACTGCCGCCAGCGATAACACCTTAGCTTTGTCCACCACATCGGCAATATCGTGATTGCGGAACACGCCAACATACTGCAACGGTGCCGCAGCCATCACTTCCTGCGCCTGTTCAACGTTGACGCAACGCGGTGATGTCGCAACAAAAATCAACCCACCGTAAATCGCGCCCGCGTCATAAGCTGCTTTAGCATCTTGCCCACGCGTCAGGCCACATACTTTATTCTCACCCAGCAACACCCGGCGCACGGCGGCGTGCAAATCGTCATGGGCCATCAACACCAAACCAATCAGAAAACCGTTAGCGAAGTGGCTTAACTCGCGCACCTGAGCGTAAGTATCGATGCCGGATTCGCTGATTACCGTCACGTTGTGCCCCAGTTTGGCGCAAGCTCGCGGGTACGGTTGAGATCAATCGACAAATCACGCAGATCGCGGTTGTTGATGCCAACGACCTTTGCTCCCAATGCAATGGCGCGCTCCTGTTCCTCTTCATTACTGACTTCGGTCAGCACCCCCATCTCCAGACTGTGAGCGACGGCGGCAAGCTGGCGATATTGGTCGTCATCCAGTACTGAAAGCATTAATAAGCAGGCATCGGCCTGGTGATCGCACCGCCAGATAGATCTGGTAAGGGTCGATAATGAAGTCTTTACATAAAATGGGCTGCGGGGCGATTTGGCTGACGATGGGGAGGAAATTAAAGCTCCCCTGAAATATTCTCATCAGTCAGCACCGAAATTGCCGAAGCGTAATGTTTATAAATGGCGGCAATGCGTGCTCGATCGAAATCATCACGGATCACGCCTTTTGACGGCGACGCTTTCTTGCACTCCAGAATAAACGCCGTGCGCGCACCCTGTAGCGCATCATAAAAATGTCGCGTGCTCGGCTGAACCTCATTCTGAAAACTGGCCAGCGGTTGCTGCTGTTTGCGGGCTTCTACCCAAATCGCCTTGTCTGCGACGATTTAGCTAAAACGGTTTGCATCATCTAGTAGTCCTGTGTGACTCTAGTATTTAGTTTCTCGTTTCTTCTTCTTCCAACGAGAGAAAACGAGGAACTAAGCGCCACTCGATCAACCAAACAAAAAAAGACGCTCGAAAGCGTCTGTTTCTGGAATTTGGTACCGAGGTCCGCACAGGTGGATGCGGACCAAAACGAAGAAAAAGGCCCCCCTTTCGGGAGGCCTCTTTTCTGAAATTGGTACCGAGTTATTAGGCCACACGTTCAAGTGCAGCCACAGGATAAATTTGCACTGAGCCTGGGTGGGATTCGGACTCGACCGCATAGCCTTCAGGAGTGAGTTTTGTGCAATACCGACGACTTGACCCTGCCAAGCGGCACCGGATTTTTCTTTCGTCGCAATCCCCTAAGCCAAAGGTGGCACTCGGGGAAGCGCAAACTGCCCTGCAACGGGAGCGTTGGCTTCATCGCTACTTTGACCCATCTAGTATTTCTCCTCTTTCTCTAGTAAAGTGTTTAGTTCCCTCTTTGCGTCCTTCATAGCGTTTGATCCGAAAAGTTCTCTAGTAGCTAGCATCATCCCTCAGACTGAGCTAGCTGTCAACTCTAGAAGCGGCCGCGAATTCCAGAAATCATCCTTAGCGAAAGCTAAGGATTTTATCTGAAATTCTGCCTCGTGATACGCCTATTTTTATAGGTTAATGTCATGATAATAATGGTTTCTTAGACGTCAGGTGGCACCATGGAATAGACTGGATGGAGGCGGATAAAGTTCCAGGACCACTTCTGCGCTCGGCCCTTCCGGCTGGCTGGTTTATTGCTGATAAATCTGGAGCCGGTGAGCGTGGGTCTCGCGGTATCATTGCAGCACTGGGGCCAGATGGTAAGCCCTCCCGTATCGTAGTTATCTACACGACGGGGAGTCAGGCAACTATGGATGAACGAAATAGACAGATCGCTGAGATAGGTGCCTCACTGATTAAGCATTGGTAACTGTCAGACCAAGTTTACTCATATATACTTTAGATTGATTTAAAACTTCATTTTTAATTTAAAAGGATCTAGGTGAAGATCCTTTTTGATAATCTCATGACCAAAATCCCTTAACGTGAGTTTTCGTTCCACTGAGCGTCAGACCCCTTAATAAGATGATCTTCTTGAGATCGTTTTGAGTATCACGTAATCTACTTGCTCTGAAAACGAAAAAACCGCCTTGCAGGGCGGTTTTTCGAAGGTTCTCTGAGCTACCAACTCTTTGAACCGAGGTAACTGGCTTGGAGGAGCGCAGTCACCAAAACTTGTCCTTTCAGTTTAGCCTTAACCGGCGCATGACTTCAAGACTAACTCCTCTAAATCAATTACCAGTGGCTGCTGCCAGTGGTGCTTTTGCATGTCTTTCCGGGTTGGACTCAAGACGATAGTTACCGGATAAGGCGCAGCGGTCGGACTGAACGGGGGGTTCGTGCATACAGTCCAGCTTGGAGCGAACTGCCTACCCGGAACTGAGTGTCAGGCGTGGAATGAGACAAACGCGGCCATAACAGCGGAATGACACCGGTAAACCGAAAGGCAGGAACAGGAGAGCGCACGAGGGAGCCGCCAGGGGGAAACGCCTGGTATCTTTATAGTCCTGTCGGGTTTCGCCACCACTGATTTGAGCGTCAGATTTCGTGATGCTTGTCAGGGGGGCGGAGCCTATGAAAAACGGCTTTGCCGCGGCCCTCTCACTTCCCTGTTAAGTATCTTCCTGGCATCTTCCAGGAAATCTCCGCCCCGTTCGTAAGCCATTTCCGCTCGCCGCAGTCGAACGACCGAGCGTAGCGAGTCAGTGAGCGAGGAAGCGGAATATATCCTGTATCACATATTCTGCTGACGCACCGGTGCAGCCTTTTTTCTCCTGCCACATGAAGCACTTCACTGACACCCTCATCAGTGCCAACATAGTAAGCCAGTATACACTCCGCTAGCGCTGAGGTCTGCCTCGTGAAGAAGGTGTTGCTGACTCATACCAGGCCTGAATCGCCCCATCATCCAGCCAGAAAGTGAGGGAGCCACGGTTGATGAGAGCTTTGTTGTAGGTGGACCAGTTGGTGATTTTGAACTTTTGCTTTGCCACGGAACGGTCTGCGTTGTCGGGAAGATGCGTGATCTAAATACATTCAAATATGTATCCGCTCATGAGACAATAACCCTGATAAATGCTTCAATAATAAC
+
)*...//33;;;4434HGJFJJJHGJGIJHIJIJJFJJJJHJJJJJJJJJJJJJCABBGHIHHJBJJAJFHA----FDDCJJIJIJJJGJJJFJJJJJJJHFJJJIH<430..****,()),,((((....5EEJDDJIJ=<<<CJAAA?A8----///6533122254'')1:91:;FCCEEHBBFGEJFHHJJJHJ3--;=GIB???9989:;:BCIGJJJJJJGFFGEFJJIHIIGJIJJHJJCJJIHJIJJJGGJJIJFEFFGHJJHGJJJJIJJJHEJ>@HJJE?=89::=BGJGJJHJEIJHJIHHGGFJCJIIJGC??>>BDGHJFHJC@BAEJEJJHJJIIJFGEJJJEDJIEIFJJJIIJHGHJJHGJJJJJFJJJJJJIJIJHJJIFIJJJJJJEJHGJJJGE9?100///''''111ECCECDAA?@C?<<::@@ACBFJJFEHD6666A99112F?>;1...3789>>:<;<=('''***114G@>>BDEGFEHFJHDJJGJJJJGJGHECB=<=++++>>766*))))))33FBA?>4456DJIHGJ6666==0001223--.053322<C@BCEFEFDEACC<0..00---./--113)CDF??>=211*)('&%%&)+'%%%&/)75566434?=8=>66233222,,,->AABA@>8331@CDB<??EFJJJJJJJHJEDDHDIJ=<<872/3555EEEF<;;'''(;CA@AE==>DG@AEGGJGHJJJGJGEFFDGAAAE2223...?ABJFJF?=30JFJECEEECCDHGEEIHH<<<333HGFHECCHEBAAEEGJJJH@???B??IC@?>>211101115.+*+0789@A?94...****+++./?>>><89AEGFG@>><''''8,.,,-//0FFJIHJJJJJFIEEBE@B@<45576667<<<=>A>@>98542,,,234@==JJJHHIIDEDFCIEGJCADDG8889D@??46769<==CA7<?HJHJIHFJEIHHFGBFDJJJJIIDHJI<6309.--+;AFJEDCCJGJJIDJJHIH//00000>6223('''=;,,,4ABDJB?BFC8)%%%''<?B?>?=2155;ECEGGJJGJJJIJHI=;<:,'&&''*'$#%,+*))+=@@ABDCEDJJJJJIJGHHJJHFJFC>56CHJJJIJJJIJFCBEFCJJGJJGDHJCDAAEID5556;<DJJHJGJHJJJJJIHFGJFFJHJJHFGJIJJHIIJ:6768A;988?1112GFJEDIJFHIJGJHJIJJJJJFEDGJIHJICDCF?;EDAB?=?<=A4FIGGIEDABACJB<<>=44??>AABD?></+('%*.(0001.@?>EHJFEFEJGJJHJJJ111.,,,IJHJJJJGJJJJIDI1/0C@@@@EJJGJIJIHJGJJGJJHGGJJJJEHEEGEIDDJJJJIJJJHJFJIJFFFACCJFHDJCJFB@F<C88<4DIFJGJIJJJJIJJHJJJJJJFJJIJGJJJJGJJJJJJGJJJJJIJJGJGJJHIJ<::;::::ACADCGG??85333'''(/EJJJJJJJEJJJJJHIJDIHJJJJJJCBB?B,EE@@JCJJJJJH<;;;GGHHHJIJJGFJFGFGJJJIJJI>?>?FIHJGGHGJJIGJJJJIJJFJJHJEJJJJ=====>:5556BBDDGAIJGJJIJIIHHJHJJJJJHHFJIJA@@<==5449001@A>@?>AIIFJ8888GDDEJFCBAAFCGJHCJFFA>?<788JIDHC5GEJJJDA:8)*44CFEICGJJJE>7=<==CAIFIIJJJJGIIJJJJI??@?CCE==><<<=I9999CBBIJJGJJGIFC,++''''---A@@ADJJJJJJGJJJIJIJGJJGJJIJJFBC@B))0//5453554011<;;;10*'''4=??@>?B?44ABFEIJJHJHHJJJEEHEA@@@?=<:=/&&'AJJHIJH8788@ADGC33253012667666DEFD3333???@B@@ACFGDGJFFJJJFJJIIGHJAAAAJIJEJGDFEDEJHJJJE88801//3((*)'''35422022FHHJJJGFGJHHJHJHGHJHDJJCFBJJJJJJJJIJGJJJJJJ@@ACJJD1001555344,++++96665777A@AADHF?AAHJGDBCABADDFJ::877<9899<@JJE000,)'&%$$&*%&&('&&(/989JJJEJJJJHDEEJFHJHJJJJJ@30//****.+*()///778JJIIJGJHHIIJCJ>=>>JJJH;;6@EDD=?;965224995655--,('*8<AHIJIJJGJGJFJIGJJJHJIBJIFJHJJGJJGGHJJHHJJFHJJJJJJGJJJFIJF0///;;:::@BEFJFHJJJJJGHIJGEJGFCGJGIJJIJJEGGD=;;;D///0C?@@DFEDHJGJJJJJJJDCHEGGEDJIBBDJJJJJIFIJJJJJJJJIJDGJJIIFEIJHHGJIHCBACBHA=>AJJGGHJJHJJEJDHJJJGJJJJIGFJJFHJJJJGJJJJJHJJHGJIEHFJ@>11)(''++-..../?AHJFIJFJJJGJJHDJDB6666BABJJGJJFFGEJC?0'&''',,-9:;>=<CGEHAJF<JJEFHBGIDF565844<ACC:99;;<::20//-320130+*+*(((*0...&&&./00122)(((5457::4322+%%')66*(4(/($&%((('')))-0-.('%)12<<;=>:73114256873.0678=<C?A?AFFJDJFJ?BAEJJCAAADBE@?<?=('.05(9::?@@HGGJGGEGIHJHEFFDIHIEJJFJIHJFIJGE6443:3241AB@BJGABBBFDCA@FJDJGGJJ==<;@FIJFDGJGHJJJJIJG=000<DJGJJC=<9676621-,'&$&%'*,./-4DGJEJJJEJGJEEH??9''''+'',+,-+'((%$&,../JDIF763124BGJHJIJG<<<9((,D?85222CFJJJJBAAADJJH?ECBFHFGJJJFIEHJJJFFCEDBCDB2222?2HDDDEJJJJJIIGD@A8451DCC?@EEJJGJIIIJJJFFJJJIECCF<JHJFADG<10116/,,--56587788JGFGAD==2221166++**-(()--?<)()(*/'&&)322347?7/..0;:44BDGJIJGJ==<<?EIFG5CDFGJIJJJJJJHJJJGIJIJJIHJJB=0=CEGDEGHGJJJ>=00004112JIJHIJJJIIHJJJGEEEFEIJJJJGA5555??A@AFJBABAIHHG<=DGJDGFFHDFFGCGGFIHEDJI>=<<<@BDGFJHGGF;8889:;*)(%%&(67889AACDCB>977113367773;:GJHJJJJJJJJIJJJIJJIHGJGHJIJJIIDJIGIJ4444<>,,,,,,,,JEEHFIHJHJFJJGJJJJJIJJIJJJJJHEJJJFJJFG982(EFEIFEFDJDGGJJJGCICCCEJFIJ?=>@GEJAA?@?@JJHJGJIJJ;:>A75558:<<=@@@@GHEEHFEDEC?>=;=>>?BGDEEJACC/HDJJJJIJ4334FFEFDDDGFHFDDGJJJIC?>>707778??A?DDDJGCECCEJJJJJJEEJJIIDFC?::?/()36AJJA?>8::<>IJ==>FIEFDJHJJJHHJJIJJIFGJD7778>4333;@I><=?DJ@GICDAAHJJIIJJJJEC@2?>A756ACIGFHI7674<8776888781-++++&$$%&''')/'''(,8888=>EFJJ@??FJJJFGBCEFJEGEGIJJGEAAA;C/./6:HFEEEB>111CJFFDDIJIJGJEGGGGJJJJJIFGJJFJJJHJGIFIHHJCBEFJHHGDHHIIHCEGJGHHGHJFHEJJFJI@;;8JJB@BC33323111<2/01BEB=<HGJFHEJBDEJHFJGHHBCHJHJFJFHJJIIF<<;>DC5322HDB@@BDE=<6656DDCCEIFJJGGHIIFHEEFGGFFBBC<IFHFGDGJ>>111,,,,)'',.-014=>=JGHA@@BCDEFFFHGGJFJHIDIHEIEJJ;::;HIJJJGEEF?EDFJDHEJFGDGCCCHIJEFEIA;;:?::?AADECBFJJGJIJJJJGIIJJIJIJIIJIJHIJJJEFFJJJJGGHGJIIIGGEFFFEBED0))7,+.,+&'(&../JJJJJHHIDEDFFA>=>CEGIEEIDJ<<<;,,,JJGHJJJIJJFGJJJJJJIHJJJJJJJJGIJJHJJJJHJHIJH90///GJGDCCBBC;7/-,)*4;BBCFEDDIHJJHJJJEJJJJDAJJJJJJJDJGJJDHGDDDCD;667AB==<<?;923845887988<==>:;DJEIHDHJJJJJJJGIHJJGJJJCBCFEJEHFHGDHJJJJJJJHGJJGJG96558<<=0//0**)%%)-0/040477A?>>>HEJJJJJHJJJJJJJJJJJJGJJIHJFHJB>3<99;=CABFJHJJJIJHFJJJJJGJHIJJIFIFCFJJJJJJIIFFJHCA?=;2223FGJJGHCBACGDBDCC@AEJEGHIIJHHFHHJJJJIIEFFIJJHIJIIHGHHJJJJJJJJJGIJJJJJJJCACJIGJJJJJJJJIJJGHJJJJJJJGJJJJJGDIFJJIJJGJJJJIHJJIJJJJJHJGJAAACIIJHJHJJJJJJJGJJJJ@?@CHJJJJ@BFFFJJGICDGJJ::9<CDCGFGJEEEGHFGGHJHFJI;;;;GECDHJGGHJIJJJJJJJJFJJFFCEFJJJJJJHJHJIJHJFIJGJJIJJDJC86458:B@)&$
@Glass_F3P_8_D3_6_22_16
TTCGCGTTATGCAGGCTTCCTCGCTCACTGACTCGCTGCGCTCGGTCGTTCGGCTGCGGCGAGCGGTATCCCTTCACTCAAAGGCGGTAATTTACCAATGCTTAATCAGTGAGGCACCTATCTCAGCGATCTGTCTATTTCGTTCATCCATAGTTGCCTGACTCCCCGTCGTGTAGATAACTACGATACGGGAGGGCTTACCATCTGGCCCCAGTGCTGCAATGATACCGCGAGACCCACGCTCACCGGCTCCAGATTTATCAGCAATAAACCAGCCAGCCGGAAGGGCCGAGCGCGGAGTGGTACTGCAACTTTATCCGCCTCCATCCAGTCTATTAATTGTTGCCGGGAAGCTAGAGTAAGTAGTTCGCCAGTTAATAGTTTGCGCAACGTTGTTGCCATTGCTACAGGCATCGTGGTGTCACGCTCGTCGTTTGGTATGGCTTCATTCAGCTCCGGTTCCCAACGATCAAGGCGAGTTACATGATCCCCATGTTGTGCAAAAAAGCGGTTAGCTCCTTCGGTCCTCCGATCGTTGTCAGAAGTAAGTTGGCCGCAGTGTTATCACTCATGGTTATGGCAGCACTGCATAATTCTCTTACTGTCATGCCATCCGTAAGATGCTTTTCTGTGACTGGTGAGTACTCAACCAAGTCATTCTGAGAATAGTGTATGCGGCGACCGAGTTGCTCTTGCCCGGCGTCAATACGGGATAATACCGCGCCACATAGCAGAACTTTAAAAGTGCTGATCATTGGAAAACGTTCTTCGGGGCGAAAACTCTCAAGGATCTTACCGCTGTTGAGATCCGGTTGGACGATGTAACCCACTCGTGCACCCAACTGATCTTCAGCATCTTTTACTTTCACCAGCGTTTCTGGGTGAGCAAAAACAGGAAGGCAAAATGCCGCAAAAAAGGGAATAAGGGCGACACGGAAATGTTGAATACTCATACTCTTCCTTTTTCAATATTATTGAAGCATTTATCAGGGTTATTGTCTCATGAGCGGATACATATTTGAATGTATTTAGATCACGCATCTTCCCGACAACGCAGACCGTTCCGTGGCAAAGCAAAAGTTCAAAATCACCAACTGGTCCACCTACAACAAAGCTCTCATCAACCATGGCTGTCCCTCACTTTCTGGCTGGATGATGGGGCAATTCAGGCCTGGTATGAGTCAGCAACACCTTCTTCACGAGGCAGACCTCAGCGCTAGCGGAGTGTATACTGGCTTACTATGTTGGCACTGATGAGGGTGTCAGTGAAGTGCTTCATGTGGCAGGAAAAAAAGGCTGCACCGGTGCGTCAGCAGAATATGTGATACAGGATATATTCCGCTTCCTCGCTCACTGACTCGCTACGCTCGGTCGTTCGACTGCGGCGAGCGGAAATGGCTTACGAACGGGGCGGAGATTTCCTGGAAGATGCCAGGAAGATACTTAACAGGGAAGTGAGAGGGCCGCGGCAAAGCCGTTTTTCCATAGGCTCCGCCCCCCCTGACAAGCATCACGAAATCTGACGCTCAAATCAGTGGTGGCGAAACACGACAGGACTATAGAGATTGAGGCATTTCCCGCGCGGCTCCCTCGTGCGCTCTCCTGCTTCCTGCCTTTCGGTTTACCGGTGTCATTCCGCTGTTATGGCCGCGTTTGTCTCATTCCACGCCTGACACTCAGTTCCGGGTAGGCAGTTCGCTCCAAGCTGGACTGTATGCACGAACCCCCCGTTCAGTCCGACCGCTGCGCCTTATCCGGTAACTATCGTCTTGAGTCCAACCCGGAAAGACATGCAAAAGCACCACTGGCAGCAGCCACTGGTAATTGATTTAGAGGAGTTAGTCTTGAAGTCATATTCGCCGGTTAAGGCTAAACTGAAAGGACAAGTTTTGGTGACTGCGCTCCTCCAAGCCAGTTACCTCGGTTCAAAGAGTTGGTAGCTCAGAGAACCTTCGAAAAACCGCCCTGCAAGGCGGTTTTCATTTTCAGAGCAAGAGATTACACGCAGACCAAAACGATCTCAAGAAGATCATCTTATTAAGGGGTCTGACGCTAGATGGAACGAAAACTCACGTTAAGGGATTTTGGTCATGAGATTATCAAAAAGGATCTTCACCTAGATCCTTTTAAATTAAAAATGAAGTTTTAAATCAATCTAAAGTATATATGAGTAAACTTGGTCTGACAGTTACCAATGCTTAATCAGTGAGGCACCTATCTCAGCAATCTGTCTATTTCGTTCATCCATAGTTGCCTGACTCCCCGTCGTGTAGATAACTACGATACGGGAGGGCTTACCATCTGGCCCCAGTGCTGCAATGATACCGCGAGACCCACGCTCACCGGCTCCAGATTTATCAGCAATAAACCAGCCAGCCGGAAGAGGCCGAGCGCAGAAGTGGTCCTGCAACTTTATCCGCCTCCATCCAGTCTATTCCATGGTGCCACCTGACGTCTAAGAAACCATTATTATCATGACATTAACCTATAAAAATAGGCGTATCACGAGGCAGAATTTCAGATAAAAAAAATCCTTAGCTTTCGCTAAGGATGATTTCTGGAATTCGCGGCCGCTCTTAGAGTTGACAGCTAGCTCAGTCCTAGGGACTATGCTAGCTACTAGAGAACTTTTCGGGATCAAGCTATGAAGGACGCGAAGAGGGAACTAAACACTTTACTAGAGAAAGAGGAGAAATACTAGATGGGTCAAAGTAGCGATGAAGCCAACGCTCCCGTTGCGGGCAGTTTGCGCTTCCCCTGAGTGCCACCTTTGGCTTAGGGGATCGCGTACGCAAGAAATCTGGTGCCGCTTGGCAGGGTCAAGTCGTCGGTTGGTATTGCACAAAACTCACTCCTGAAGCTATGCAGTCGAGTCCGAATCCCACCCAGGCTCGTGCAAATTTATCCTGTGGCTGCACTTGAACGTGTGGCCTAATAACTCGGTACCAAATTCCAGAAAAGAGGCCTCCCGAAAGGGGGGCCTTTTTCGTTTTGGTCCGCATCCACCTGTGCGGACCTCGGTACCAAATTCCAGAAAAGAGACGCTTTCGAGCGTCTTTTTCGTTTTGGTCCATCGGTGGCGCGCTTAGTTCCTCGTTTTCTCTCGTTGGAAGAAGAAGAAACGAGAAACTAAATACTAGAGTCACACAGGACTACTAGATGATGCAAACCGTTTTAGCGAAAATCGTCGCAGACAAGGCGATTTGGGTAGAAGCCCGCAAACAGCAGCAACCGCTGGCCAGTTTTCAGAATGAGGTTCAGCCGAGCACGCGACATTTTTATGATGCGCTACAAGTGCGCACCACGGCGTTTATTCTGGAGTGCAAGAAAGCATCGCCGTCAAAAGGCGTGATCCGTGATGATTTCGATCCAGCACGCATTGCCGCCATTTATAAACATTACGCTTCGGCAATTTCGGTGCTGACTGATGAGAAATATTTTCAGGGGAGCTTTAATTTCCTCCCCCATCGTCAGCCAAATCGCCCCGCAGCCGATTTTATGTAAAGACTTCATTATCGACCCTTACCAGATCTATCTGGCGCGCTATTACCAGGCCGATGCCTGCTTATTAATGCTTTCAGTACTGGATGACGACCAATATCGCCAGCTTGCCGCCGTCGCTCACAGTCTGGAGATGGGGGTGCTGACCGAAGTCAGTAATGAAGAGGAACAGGAGCGCGCCATTGCATTGGGAGCAAAGGTCGTTGGCATCAACAACCGCGATCTGCGTGATTTGTCGATTGATCTCAACCGTACCCGCGAGCTTGCGCCGAAACTGGGGCACAACGTGACGGTAATCAGCGAATCCGGCATCAATACTTACGCTCAGGTGCGCGAGTTAAGCCACTTCGCTAACGGTTTTCTGATTGGTTCGGCGTTGATGGCCCATGACGATTTGCACGCCGCCGTGCGCCGGGTGTTGCTGGGTGAGAATAAATTATGTGGCCTGACGCGTGGGCAAGATGCTAAAGCAGCTTATGACGCGGGCGCGATTTACGGTGGGTTGATTTTTGTTGCGACATCACCGCGTTGCGTCAACGTTGAACAGGCGCAGGAAGTGATGGCTGCGGCACCGTTGCAGTATGTTGGCGTGTTCCGCAATCACGATATTGCCGATGTGGTGGACAAAGCTAAGGTGTTATCGCTGGCGGCAGTGCAACTGCATGGTAATGAAGAACAGCTGTATATCGATACGCTGCGTGAAGCTCTGCCAGCACATGTTGCCATCTGGAAAGCATTAAGCGTCGGTGAAACCCTGCCCGCCCGCGAGTTTCAGCACGTTGATAAATATGTTTTAGACAACGGCCAGGGTGGAAGCGGGCAACGTTTTGACTGGTCACTATTAAATGGTCAATCGCTTGGCAACGTTCTGCTGGCGGGGGGCTTAGGCGCAGATAACTGCGTGGAAGCGGCACAAACCGGCTGCGCCGGACTTGATTTTAATTCTGCTGTAGAGTCGCAACCAGACAAAGCGCACGTCTTTTGGCCTCGGTTTTCCAGACGCTGCGCGCATATTAATAACTCGGTACCAAAGACGAACAATAAGACGCTGAAAAGCGTCTTTTTTCGTTTTGGTCCTTTGAAGTTTAGGGGATAGTCCAATTATTGAAGGCCTCCCTAACGGGGGGCCTTTTTTTGTTTCTGGTCTCCCTACTAGTAGCGGCCGCTGCAGTCCGGCAAAAAAGGGCAAGGTGTCACCACCCTGCCCTTTTTCTTAAAACAT
+
4488:9<<@D>11134EJJFFJFIH?@EJJJJJJHJJJJEJIFEFJBCCBFJJHHJJJJHDJFJ6665:4-)+,,.EHJHJJJJJJJJJJHGJGJ?>>>EGIJHHIJFHJFIJIJJHJJJJJFHDEF766476655>CFJFEDFE;;;;DJE@?B<::80*&&&&*,,??BACIBABBHIJJEJHGGHH9:@E@7536;9:>=AAAEBDEHHCCCIHJJJJJG??>?JHJFFHJFIJJJFGJJJJJGJJJIIFJJEBA@=GBCBCCEFFJJJGECHCDECD?JJDIJJJHFJFJ?>,++++****8000EGBGDJJJHGJJIHFD=JJJJJHHJI5555HHFJFDECEJJHJJHEC?>@@IHJGJJGHJJJIHJHJJJIJGJJJHIJHJJJJIIJGJIJJHJJJJEJJA@AAJEHJGJJJIJGIJJFJ<<DDGJGJ>>=::::B@@>>CDFIEEGCGEHJJAA@422+++6DCCDCB.....<<;0000@CIEJFFJIGHFHDDJJIJGJFJJJFDJFDJC233.22353-+-.,,,BJDBACJJJIDDJIIHJFEGGHJIJHJJIHIJHFJJJJJFEEHFHJJJFEJGJJIJJIHJHCF::9;JGJJJJIJJJJJJGJHJFIGIJJHDCBD<;::<<FGGJJGJFFDGJIJJGCABJJBDBDHHIJJJJHJJJJJJJIHFHHCDDCJGJJJIJFJJEJIGHJHEJJGJJFJJIHJJHFGEEJIJGJIJGGEGIJJEJGJJJJJJIF>>''''JIGJJJJGJJCIJHJFD<<DJJ633==;:*'''178CCJBB=>=;<<?E?63111-'$$#%%&$&&&&''018ACCCDHAACEDJCC655777=BGH<@GIIJCB>BA+***5/BACDJGIJGIJJJIIJHHGI6655IFFJJJJFIIGJJJJJJHJJBBBGJJIFHJHDDDACJJ>>>=?>>JJJJHJHDCCJJJGFCECB@BEF@CJGJGF210./012ABBEHGHHIJJJJJJJIIJJJJIJJA@@AG?>??JEFHHIFJHHHJJJHFHJIEFE8****@AAADFFHHFJ83GGC?>?F@AEJHFHFHGHJGHJJEJGJJJJJFJJIFJJJJJJJJGJJFJHJGJJGIIGHJGIJJJJECDCBHFDAB@;**))**&$$$-(24ADFJJHJJHJGJJJJEJGJDHI****4(((')7;776:99ABD?>=>?>DDGHJBB>76JGHDGJJJJJB@ADJJJHFJJJEJJEHJFJGH.---JJGIJHJDIJJGJHGJJJIJGFFDFJJJJHJFGGEJFFDJDDDCJJABB9604*+,7?JEGEJGJGFJJJJJFFEEABEJGJHJGJHCCCEFFFFJJJJIHJBAC:JC?3ABHCEHHJIJJJFHJGJJJJDJFGGGJJFJHHFDBDJFEFD;;;;GFDJGFEEDECCB>BDGDBCJHBC=:778@@<<;;@A><;:;*)+:@CFJEDDD>:;JJJJJHJHJJGJGHJHGIJJEFHGJJJJJHEHEFFHG4B@;;:>:969<>=@CFE222CBAB@??@;99:CJ:999E==>>CEEBJCBBAC4FCDEGDCB((((@9876<A?>,*)((&)&''*((//.,--,,,-()),,,/0----=7760-((%****)+5-,,-:C8BBDGJFJFHJHJIJEIIFJIIJGEJDDEJJGGGGHJJIJHJJFJHIJGGGJJHIJJ>>>>;;:756;ED@JHJJIIJIHFFDDGC@AAHHJGJGJDFFFFFJ8888EEHJHBCC>=>AEFBA?9ADBFJIFIIJCJIEJEEHHHJEJGEIFIJJJFEFDHJHEJEJGHHHJEBBCCCDGJFGHFJHJGIJGJFJEDDDJJIJJJIJJJGHCFHEGGHFJJJG65555A<<=<=755///-064334CAD@DJHFFGEHADFJDGE;9:==CG>>:>JJCDBBIGJJJJGJFJJJJJCEDABBF;:90F?4788<<<>?AJCCBB@@FGCEJJJJJG988AJJIHGD>=;:<??>?B9988<>8*)))A;;967=220222232:****;@JGJJFJJJBBHB>532/.,+-1.,,++*&,,,/;ABCAA=92'&&(&*+,,,1;;5<;<=7623EFGJJIJEDBDGFJJGHJFGJIECDDFGJDAADFA62210/,''')&%&)*99:CECBGFEDFIJJJJHIJJJJHJJIJJJFJEJJGIJFIJJJJJIEFEFIJGHB>?9@DCEFFA>>;JFHGEJEFDDGJEBBBDEDCG@BA@=<::;;@F.--.EIJFFIIJJJJHFGJGDD@JCABBJJHIFHIC@@GE@@?<>?BJIJHHGFHGHFHDBD=?>BA/.,.4--13B8645>DHJJJJHHHJJGHGGFGJJIJJCCEJFFEGICBCCJJHJGFGHJHJIEFECGJGGJCEDEJHJHGFJGFHJHEB@AB5,9.676667;7799A@22222223;<;<<JC,,,7::;EB>@JGJFCAAA@A?D@JIGFJAB@AIHJIJEHDEJGIHGFFCABCBHEJJJ@ABDJGGFEGIHGFJDIJJJJJJHIEDBE=5455JFJJJJJHGJE:9:C<;;<JGDFCDFCEABEFGFJGHFGJJHJJAA?@B8733?AB@;9:----1.-&'2)*AIFGEDDJHJHFGEHJGJHHJJIJFHFDA<<5200018899449>GEGFJIF42/(%&'37;DHGJA;41-/+((&&--02@CGJEJJFHJHDEEFGJJ=6588BA;BBCBIHJJIFJFJIGJ@@@AE@??BF@ABBHFHIHEJGJHJ:;:++*)+,-3,,,9BHJFJEDJJIJJGJJGGJJJJJJHGIHG7)))*89:;BHE?>>?<>>>CC762762(1333>;;:977;88DGFJHHGDJEEFJGAAAAF@@?2222?BC@?AB?::344--*.,,*'((+))&%%&,...*+36799@@:EFHIIJHF=++,JGGGJEG:988<>HHGAEECBA@@((((BCDF?A@ACJFJIJJHGIJFFHJFJIDJFGAC<@EIJ=>=@@C:8.**)-*/697,''')0793---/D;;9999@5544?CGGIGJHDEFEJIGGHF@@@>CF<<7434:BCJIHIHJ@?@@JFFJFEDH;==?>>4,,,-1,,,-0./-+))***''(*01)29>?AB?@?@HHJEFD?====?>BFGHFDJAAJJHHJFDJJJHHGHJ@AB7677>=6542657<=>>@?>=@JCCCJJFJIHB@@>??;=>;<<=IHG;::7JGHDH5111<8899D:J>===?>>FEHIFHGJJJJJJJIGJJJDJGJJJJJFJEEF:75443-,+*&&*)+,>>BABEG:;EGGGJJJJJJHJJJIJJJEJJ5**++&%%%%&%&''6CFJF<<<;>?A77A8760./0<9+&&&&--359>GJJGIEJJ::::CBAGFGJJJJH>8634E>>=?CDDEBDDJIJGJBGJIJJFIJJGJJHJJJIJF>>?DJJJJIJJJIHIJJJ>>>>CABADJJJIIJJFCDEGJJIJFFIBCBBECGC<<<AB=;85557<>DDA@@EIJIJJGJJJJEGGDBD99F@BBAHF??=;944A@AGJIJJBHG;<G7777792287;;GJJEIEJJJFIFFJJHJDA@JJFHFHGGIJGJJJJJGJJGJJJJJIJJJJJJJ@@@AGJJJJJGGHJIJJIIHJHJJJJIJIHJJJIJJJJJGJJJEFHFFJFJBAA@GA?@CHJHGEEFJJHHBGGJGHGDB?:<BGEDAEDB??>?@@@@GHGJJJJJJJJJJJJJJJGJJJJF>==>GGFEJ>@??@@JEFJJIGJFEDEEGJHJCADCCCC>CD?9:*,--..,-;<<;ACHJJJJJJIHJFFDEJJIIJJJ8777@?@HEJJJJGGHJFGJJJJJJJFJGJGGJDGCE:678=>>>@JJJJGGEDGBAB@HE<:76651*)*,21111@>>>B>=<=EGHJIJJJEGGFECCIJJIGIHHIGJJJJJJJGEEEJJJJICF....-+**,(%&*)))*/0>@DDJEJDDFDC==>>HHGJJHJJEDJJJJJJJIIJJJFJFHJIJJHHIJJJJJJJJJEBBEECECGFJJJJJJJIFJHIBCBABDHJA><<<?DEIJJEJJJJJJHJJ===9:C555JJJJIIFJJHGJJJJJHGIJJJIJJ?;;?JGJJJEJ?B<;<=FJJJJJJFJJG?=>CJJJH++++88<9<:33BGJJIIJGJFIDFJGJGJJJIFJJJGJJHJEIHFGJJJEFHJJJGJJJJDAA@CFIIEJJJJGHGJJJJHIHJHJJJIJIJJJCBCCJ5IHGFFHIJHJGJJJGEHIJE?=<<ABJFHIJIEJDHFJFD@JIJEEHJIJJCCGECCEFJIGJJGJJFJGJJGFECA@BCBBDGJHDDCF@;<CDGEJHJJJIJFDIEIGEIHJIJJIIGJJGJFFJJJDJJJDHJDCJHJJJJHGHIJJFHJFJJHIJHEJJJJIJFJ?@=:;<JHJGJEIJEIJJHFJJJIJHIHCFBHIFIJFHIFJJJJHJJJJJJJJJJJJHHI>5225<87.,+*&&%&).,-,++/.224788=3448HECDCCEG;:::GJGJJ?3124@CBEBI?FFGGFJIIJJHDJJIJGHG8777?@BJEGFHBBBEJJJJJJEEFDCJ?JE74368@>?>9::A@6CEGIEFHHEJJJJHHJJJJJHJJHEDFIEJFHDEJJHEFJHEEFJB@==AJHJJC931BAB?@?@JJJEF@>==@AADGGJEJFIFEHJJHJJJJI222HJJJFJGJEBDCE?>>>JEFFHJHBGFEEFHJ//,')*+*&%
@Glass_F3P_8_D3_6_22_17
TCTGCGCTCAGGCCCTTCCGGCTGGCTGGTTTATTGCTGATAAATCTGGAGCCGGTGAGCGTGTGGGTCTCGCGGTATCATTGCAGCACTGGGGCCAGATGGTAAGCCCTCCCGTATCGTAGTTATCTACACGACGGGGAGTCAGGCAACTATGGATGAACGAAATAGACAATCGCTGAGATAGGTGCCTCACTGATTAAGCATTGGTAACTATTTAACACAAGTTTACTCATATATACTTTTAGATTGATTTAAAACTTCATTTTTAATTTAAAAGGATCTACGGTGAAGATCCTTTTGATAATCTCATGACCAAAATCCCTTAACGTGAGTTTTCGTTCCACTGAGCGTCAGACCCCTTAATAAGATAATCTCTTGGAATCGTTTTGGTCTGCGCGTAATGTCTTGCTCTGAAACGAAAAAACCGCCTTGCAGGGCGGTTTTTCGAAAGGTACTCTGAGCTACCAACTTGTTTGAACCGAGGTAACTGGCTTGGAGGAGCGCAGTCACCAAAACTTGTCCTTTGAGTTTAGCCTTAACCGGCGCATGACTTCAAGACTAACTCCTCTAAATCAATTACCAGTGGCTGCTGCCAGTGGTGCTTTTGTGCATGTCTTTCCAGGTTAGACTCAAGACGATAGTTACCGGATAGGCGCAGCGGTGGGCGCAGGACTGAACGGGGGGTTCGTGCATACAGTCCAGCTTGGAGCGAACTGCCTCCCGGAACTGAGTGTCAGGCGTGGAATGAGACAAACGCGGCCATAACAGCGGAATGACACCGGTAAACCGAAAGGCAGGACCAGGAAGCGCACCAGGGAGCCGCCAGGGGGAAACGCCTGGTATCTTTATAGTCCTGTCGGGTTTCGCCACCACTGATTTGAGCGTCAGATTGCGTGATGCTTGTCGGGGGGCGGAGCCTATGGAAAAACGGCTTTGCCGCGGCCCTCTCACTTTCCTGTTAAGTATCTTCGCTGGCATCTCAGGAAATCTCCGCCCCGTTCGTAAGCCATTTCCGCTCGCCGCAGTCGAACGACCGAGCGTAGCGAGTCAGTGAGCGAGGAAGCGGAATATCCTGTATCACATATTCTGCTGACGCACCGGTGCAGCCTTTCTCCTGCCACATGAAGCACTTCACTGACACCCTCATCAGTGCCAACATAGTAAGCCAGTATACACTCCGCTAGCGCTGGTCTGCCTCGTGAAGAAGGTGTTGCTGACTCATACCAGGCCTGAATCGCCCCATCATCCAGCCAGAAAGTGAGGGAGCCACGGTTGATGAGAGCTTTGTTGTAGGTGGACCAGTTGGCGTTGATCTGAACTTTACTTGCCGCCGGACAGTTGAGCTGTAGGGAAGATGCGTGATCTAAATACATTCAAATATGTATCTCACTTTTACATGAGACAATAACCCTGATAAATGCTTCAATAATATTGAAAAAGGAAGAGTATGAGTATTCAACATTTCCGTGTCGCCCTTCTGCCTTTTTTGCGGCATTTTCCCTTCCTGTTTTGCTCACCCAGAAACGCTGGTGAAAGTCAGAAGATTCTGGAAGATCAGTTGGGTGCACGAGTGGGTTACATCGAACTGGATCTCAACAGCGGTAAGATCCTTGAGAGTTTTCGCCCCGAAGAACGTTTTCCAATGGATGAGCACTTTCCAAAGTTCTGCTATGTGGCGCGGTATTATCCGTATTGACGCCGGGCAAGAGCAACTCGGTCGCCGCATACACTATTCTCAGAATGACTTCGTTGAGTACTCACCAGTCACAGAAAAGCATCTTACGGATGGCATGACAGTTAAGAGAATTATGCAGTGCTGCCGTGACCAGTGAGTGATGCGCTTACTGCGGCCAACTTACTTCTGACAACGATCGGAGGACCGAAGGAGCTAACCGCTTTTTTGCACAACATGGGGGATCATGTAACTCGCCTGATCGTCGAAACCGGGACTGAATGAAGCCATACCAAACGACGAGCGTGACACCACGATGCCTGTAGCAATGGCAACAACGTTGCGCAAACTATTAACTGGCGAACTACTTACTCTAGCTTCCGGCAACAATTAATAGACTGGATGGAGGCGGATAAAGTTCCAGGCCGCTTCTGCGCTCGGCCCTTCCGGCTGGCTGGTTTATTGCTGATAAATCTGGAGCCGGTGAGCATCAGGTACTCACGCGGTATCATTGCAGCACTGGGGCCAGATGGGTTAACCCTCCCGTATCGTCATTATCTACACGACGGGGAGTCCAGGCAACTATGGATGAACGAAATAGACAGATCGCTGAGATAGGTGCCTCACTGATTAAGCATTGGTAAATTACCGCCTTTGAGTGAGCTGATACCGCTCGCCGCAGCCGAACGACCGAGCGCCAGCGTCGGTGAGCGAGGGGAACCTACCGCGAAGTAATCTTTTCGGTTTTAAAGAAAAAGGGCAGGGTGGTGACACCTTGCCCTTTTACCGAGCTGCAGCGGCCGCTACTCGTAGGGAGACCAGAAACAAAAAAAGGCCCCCCGTTAGGGAGGCCTTCAATAATTGGACTATCCCCTAAACTTCAAAGGACCAAACGAAAAAAGACGCTTTTCAGCGTCTTATTGTCCGTCTTTGGTACGGGGTAGCGGTATTTGCGCGCAGCGTCTGGAAAACCGAGGCCAAAAGACGTGCGTCTTTGATGCCCAGTTAGACTCTACAGCAGAATTAAAATCAAGTCCGGCGCAGCCGGTTTGTGCCGCTTCCACGCAGTTATCTGCGCCTAAGCCCCCCGCCAGCAGAACGTTTGCCAACAATGCGCATAATCATGACCAGTCAAAACGTTGCCGCTTCCACCCTGGCCGTTGTCTAAAACATATTTATCAACGTGCTGAAACTCGCGGGCGGGCAGGGTTTCACCGACGCTTAATGCTTTCCAGATGGCAACATGTGCTGGCAGAGCTTCACGCAGCGTATCGATATACCAGCTGTTTCGTCTCCATGCAGTTGCACTGCCGCCAGCGATAACACCTTAGCTTTGTCCACCACATCGGCAATATCGTGATTGCGGAACACGCCAACATACTGCAACGGTGCCGCAGCCATCACTTCCTGCGCCTGTTCAACGTTGACGCAACGCGGTAATGTCGCAACAAAAATCAACCCACCGTAAATCGCGCCCGCGTCATAAGCTGCTTTAGCATCTTGCCCACGCGTCAGGCCACATACTTTATTCTCACCCAGCAACACCCGGCGCACGGCGGCGTGCAAATCGTCATGGGCCATCAACGCCGAACCAATCAGAAAACCGTTAGCGAAGTGGCTTAACTCGCGCACCTGAGCGTAAGTATTGATGCCGGGATTCACTGAGTACCGTCACGTTGTGCCCCAGTTTCGGCGCAAGCTCGCGGGTACGGTTAAATGAATCGACAAATCACGCAGATCGCGGTTGTTGATGCCAACGACCTTTGCTCCCAATGCAATGGCGCGCTCCTGTTCCTCTTCATTACTGACTTCGGTCAGCACCCCCATCTCCAGACTGTGAGCGACGGCGGCAAGCTGGCGATATTGGTCGTCATCCAGTACTGAAAGCATTAATAAGCAGGCATCGGCCTGGTAATAGCGCGCCAGATAAGATCTGGTCACCGGTCGATGCGTAAAATCTTTCATCAATAATGATCGGGCCATCTGGCTGGGATCAGACAAAATTAAGCCCCCTGAAAATATTCTCATCAGTCAGCACCGAAATTGCCGAAGCGTAATGTTTATAAATGGCGGCAATGCGTGCTGTATGATCGAAATCATCACGGATCACGCCTTTTGACGGCGACGCTTTCTTGCACTCCAGAATAAACGCCGTGCGCGCACCCTGTAGCGCATCATAAAAATGTCGCGTGCTCGGCTGAACCTCATTCTGAAAACTGGCCAGCGGTTGCTGCTGTTTGCGGGCTTCTACCCAAATCGCCTTGTCTGCGACGATTTTCGCTAAAACGGTTTGCATCATCTAGTAGTCCTGTGTGACTCTAGTATTTTAGTTTCTCGTTTCTTTCTTCTTCCAACGAGAGAAAACGAGGAACTGGCACGGCCGCTGGATCAACCGAACGAAAAAAGACGCTCGAAAGCGTCTCTTTTAAAAATACATGGTGCGCACAGGTGGATGCGGACCAAAACGAAAAAAGGCCCCCCTTTTCGGGAGGCCTCTTTCTGGAATTTGGTACCGAGTTATTAGGCCACACATTTTCAAGTGCAGCCACAGGATAAATTTGCACTGAGCCTGGGTGGGATTCGGACTCAACCACATAGGCTCAGGAGTGAGTTGTGCAATAAAACCGAGCAGACTGACCCTGCAAGCGGCACCAGATTTCTTGCGTACGCGATCCCCTAAGCCAAAGGTGGCACTCAGGGGAAGCGCAAACTGCCCTGCAACGGGAGCGTTGGCTTCATCGCTACTTTGACCCATCTCATCTTCTCCTCTTCTCTAGTAAAGTGTTTAGTTCCCTCTTTGCGTCCTTCATAGCTTGATGCAAAAGTTCTCTCAGTAGCTAGCGTCACATCCCTAGGACTGAGCTAGCTGTCAACTCTAGAAGCGGCCGCGAATTCCAGAAATCATCCCTAGCGAAAGCAACTTTTTATCTGAAATTCTGCCTCGTGATACGCCTATTTTTATAGGTTAATGTCATGATAATAATAGTTTATTTAGACATTCGAGTGGCACCATGGAATAGACTGGATGGAGGCGGATAAAGTTG
+
57899210/('-''*'-'2(EJJJHFJJJGJJJJJJJHJJJJDDDDJIIFEBA:::2101463/&,,-++&&*/<9::9<=<;;;<AADAAFEJHF;::9...>@@?>=<8730:89///+++,2698559EBEF===JJCB@<>DE<<;<>?***+8777=0063,)()&%%%;;;77656.+)*'((()1=@==>>CCBB576.679@<91//./25,)))/07@B>>>>CABCCD<::@JFCBCFB?@><6=>JED=:8;=8DHEEEHJEJIHE@<<85/-&&&/?>753/-.-04276----00099;:;;GCFIFGGHJJFJBBA7444?H6666991<J;;;;ACFBDJFJJJJA677-,*+0(((&(%&))(((((==>=?99;;B@@=8,3)))''&(.**)'(()2/,&&&(BHJHHBCAAJGGIJJIJFJFEJF6/++,/,17''$%&&*-*+,33//0195553'''(+(&&+'(411.-.,*+?@A?>?99:)))*)+,,9FJ@A@99550660///4>667646.6EAACA6554.----,499866211500=>A=<?=?A@AGCGCBFHIB<;;210275546==9987==<777@@JFBAA<97//+()&'&'((++*,*))))0012::5432*'&(-..69333&$$%'+-.//693334EHGJJJE@?=>@DEIHDDEDD@<9226//:>D8667<<=?=)))*DCF====BB@>300228DB66A<7767<0--.///0;>:::<EDJJGGJJJDDBCJBA@DJHGHDA====>:201,''**76)&*////+(((-2/.-('()/04FJGIFB;?:700/***+**+43688AECJ@@@?CEFCCDHJJGEEF>===C22228751-)).'%%&ACJGB@@:;3'''6A@B@?=>::>65322977:9::9=BDCC<--,-,./(+(&&)(-+-4(<@?463610,+*'(()*,--+)*&$&**))()0..*=>AGCGHA???@@CIHGJGFF******+./5884334855562112=A???<;:<(((*+,--:<=DBIIJIEEHDFJ+@IFFCDFJFJGJFFJHIJEGJFBC<:(&(/1/,,,*)*51:;<@DJD;7365788<==AA?==??JE999:B;765///0<B?<==AAA@@FFJJ@B@>>3322642*1*)(**+9+))3<;::82245DDGJIJFIJJFDDDIIJJDCJFJJDGG@JGDCAB@:9::ECHCBE=85+(()IJDDDCJJEGICA>==D===>8777>>FDFJHJHFEGDCBBBHGJIF65556/,,/-)))()(*0)**.)(()',-(&&'(*&%*(&$#%%(((%%''9A<<<<?@@ACEDDDEJIHJFFF?BA@AFB:3))$$$%+++++**(*))))135>@FHJEJJHJJJFFCDEFE@A@CFD@>1,-,0<DCCBH>>=<:4'(+))001466====DDB@@G41115+.'&%')),,-.014111/./04''''-132473333377/../53,,6-6*)()+-2223.)''')+)%%(*,.,,1--)'''.----1/-+,,08:;BDJEHFDCA:::<A@BBA?95668>?10002//0.,+,+++++*)()))//.-.=>=CEA<>??G96***'&%&'&&)*,--)*'&&&****784212,,))--99=A=;;;>A;+AEEJ=?JJGJJJHJJGHFFJDGGJA@BEJIEGDJJJGJJJHA@<4448BJJJJFEDB'''(@=??BACDDHHFGIJHJDBCDHFHJ11-,,-022BDGFGIJ>>>877*''9=@AGJJHDEJBDDCFJDJE<<76277..*))**((%%%%%&%$%%-23=@CCBB<6;<;970----3....333)(((&'%&(0640.44;><<>>7?BCBBDHHIE66247::;54456D::::=...0%%%%('&'&',()))(0((*//.13357?@JDCEAJGJHGJHEJEIJFHDCECBFJIJIJJGJJJIJJIJFJJJJJGGHGJIJGJJJIJGJI7666JJJHJJGJIHHFA=334+***-/1)++78>D?JJHIDHFIEGJHHGIJ:::;?6((''+,-,%%%'&&&&*))('(.78+('%(++/48:3512:EGJFJJJIJJJIGIIHIIJJIJJHIGJDJJHIDJ5532*))%%$#%%%'&')*,-454555457;;<1111>=?@:((((+*)(-+,,-493341:::0,,('((****''))'&&%(,-,)('%%%*+<<<=CBCBCD==<<@@@IJ<;;;<:;;;HJJJFHDHGJJFIEIHFDJJIJJJJGGJECCBJIJJJJJFJFHGGFJJHFHJ;;AHJFJGJJFGJIDBBB@B@AJBADDB5444-++,/=;5421231101543/--/0,.'&&'''(&'058<B:999===F<2205:=//0CBAIGGFHJGJCIHG644222++*),'%%%%,,-))*)-%%%&69:<8885...554(((&)))D@=>>?A56@=889>BD@?:7::::9211):>AEEC@=7967:;>96><;;<@BA977::55J?@?;7:;=0///,+-1556:JJJJIJ@?@>;:988?FJHCJ?>>>?;753479.(')))'()((*(((()*)((')>A@HIHJEFEJHFJFIJJGJJJHJEAGHJGJA@BFHDBDCGG7660002('')%%&(/((>?GJJIGJJJJJJJHJIJJJJJJEDCDJJJIJ@><>?:CABB4334ACDGJGFFHEFHJFHEDEDJB@BCGJIJEEJIJJJJIIFJ@E@.*:75.'%&&%%%$%$##$(****456440//-?B@?@6<;/AAHHFJJHEHHIFIGIEEGGJJHFJJ>>=9:<<GEBEFJEJJAB16*))('()),-;;<=;;==DG;>89?9?>DHJJJGJJHJJJIJFJHJJJJBBDAF3323>CIJFJFDBB@>3224@@?==>>CBBDBF66)(*./3(&')((((%%%)*+3210016663344;;:CBBIEBBB@DDCA78>.*FCDDB8JIJJFJJJHGJGGIJDABBJJGJJJEIFF<<;:=:=A8779GFJGFHJJEFJJEJJJFJHFFHJIHJJJJFCG>7872***++EECHFDE:;;<JBB>*))))''),012544,,,1116879BCD?889:FJGFHICB>>7555567A7446G9:://./746=<7BCCGI?>CEEJJJGF::9:>:HFFIECBGFCGF4444999<===<,*'')+(()./59((()FEFGJJJIHJEJ21111@=338>?...0IDAFJGHJFJJGIJFDJHGJJJJIJHFJDDCDGJIJHCJA;;<?;;<664.../4400-)00.,,,&&&&)-116?GJJJJGJHHGGJB=99CD99:EJHJJJID@@>??B>?;;:5+()))))*-5555*))*5543559<;ACCECDECGJEEIIGFGG<=<633E<>><=<8@??@AAF22227644//0?A=7><DBA9?EGEFD=@=>:0//0@:999:878=<;00-./A@??@AIFIJGHC<999999;;<<;?GDJI<4434>=552//1;BCHHJJHJHFFG@@@?GHCDCEJJIJJEJFGIJIJJJJJJJFFBC:::7922,*)')'&%$###$&&$$###$$%%%%&&&'&)),&%'$#$$&&&%%%$$$%*(%$#%%&((''')'%&%$$$%%$###%%&&')*()))0:7566+006:EFEHHHJIIJJJJHJJJJEJEGIJJJJJJHIJHJHJHIHJFIJIJHHJFCC@?=:7-,,,-.22223??11178@;;;<J::::><ABJDJGJJJBCBBDEJJEGJFJEIJEF:::=<89BJJJHGJJJDCAAEFIE@JE<=?>?;;;<><8EJJHDBA>?56A@=0000HFDDHA=77>>CGHHJGGCB>>?>;>>=??@DFGBBHJ@A93=;<:3>8-+**034EEJIAAAAJHJEGIJJJFFJGGJJGDFDFFIJHJFEFJJFDFFDGEC::::;H:;::@@A=<8855****0112000.*),,,.55253/,?957908'''&+()*89>>>766:?<::'&&%*)),/,,,)))))***-***+'&&'+6-62013..<=?EDC:91010323+(.0//(%$$$$%%%##%&(*40?=59D?::3;<5=HJC2116JG@>;9?=<=80076*)))?C>:88*'(>7@ADE=BAAACB<==???>@6665556C>==;((((((566@CEGDFFEG@>>>JCCBCEHCDIBA@??>:6445<000005126678:+**-''%%&%'',,&%%&99877.,,4451111(((,0-/,+)*'(('*123-13**34661?@AACB><<<>@AFABBA44))&'7:=;337?CBCDFFD;85-,,,,,.0?=;**))..56GGCJEEHGGIH>A9>:569:78;;,+++=89:4445A6BCCEA@AA4443333@@@@151'9=<>:;333462110133>;?=:<<=/*@??BCEG?DHGAAE=6452310306--++''%%%%&1350..&&%&'&&))BA?AFFJJGDD@??@JJIJC998:;;>AGGJHHFDG;:833384<;<A?@>865,+(,))64000.(%%&&'++*&&&&%(:<EJA@;:3/09:;JJGDJFIH>BJJIIDGBBGEEGJEH>:00@AJGCA321''&'4&%%%%&(((((('&&(''''0)%'***.0-,,,:9:;AFDEBCA:62/..//0)$
@Glass_F3P_8_D3_6_22_18
CACCAGGTACAGAAAAGCATCTTACGGATGGCATGACAGTAAGATATGCAGTGCTGCCATAACCATGAGTGATAACACTGCGGCCAACTTACTTCTGACAACGATGGGAAGCCAAGGAGCTAACCGCTTTTTTGCACAACGTGGAGATGATGTAACTCGCCTTGATCGTTGGGAACCGGAGCTGAATGAAGCCATACCAAACGACGAGCGTGACACCACGATGCCTGTAGCAATGGCAACAACGTTGCGCAAACTATTAACTGGCGAACTACTTACTCTAGCTTCCCGGCAACAATTGATAAACTGGATGTGGAGGCGAATAACTTGCAGGACCACTTCTGCGCTCGGCCCTTCCGGCTGGCTGGTTTATTGCTAATAATGTTGGAGCCGGTGAGCGTAGGTATCGCAGAATCATCCCAGCGCTGGGGCCAGATGGTAACGTACCGTATCGTCATTATGCACGCGACGGGGAGTCAGGCAACTATGGATGAACGAAATAGACAGATCGCTGAGATAGGTGCCTCACTGATTAAGCATTGGTAAATTACCGCCTTTTGAGTGAGCTGATACCGCTCGCCGCAGCAGAACGACAGAGCGCAGCGAGTCAGTGAGCGAGGAAGCCTGCATAACGCGAAGTAATCTTTTCGGTTTTAAAGAAAAAGGGCAGGGTGGTGACACTTGCCCTTTTTTGCCGGACTGCAGCGGCCAGCTACTAGTAAATTACGGAAACAAAAAAAGGCCCCCGTTAGGGAGGCCTTCAATAATTGGACTATCCCCTAAACTTCAAAGGACCAAAAAAAGAACGAAAAAAGACGCTTTTCGAGCGTCTGTTCGTCTTCGTTCAGTTATTAATATGCGCGCAGCGTCTGGCAAACCGAAGGCCAGAAAAATCGTCGGTGGATTACATTCTACAGCAGAATTAAAATCAAGTCCGGCGCAGCCGGTTGTGCCGCTTCCACGCAGTTATCTGCGCCTAAGCCCCCCGCCAGCAGAACGTTGCCAAGCGATTGACCATTTAATAGTGACCAGTCAAAACGTTCCCGCTTCCACCCTGGCCGTTGTCTAAAACATATTTATCAACGTGCTGAAACTCGCAGGGCAGGGTTTCACCGACGCTTAATGCTTTCCAGATGGCAACATGTGCTGGCAGAGCTTCGCGCAGCGTATCGATATACAGCTGTTCTTCATTACCATGCAGTTGCACTGCCGCCAGCGATAACACCTTAGCTTTGTCCACCACATCGGCAATATCATGATTACAAACGCCAACATACTGCAACGGTGCCGCAGCCATCACTTCCTGCGCCTGTTCAACGTTGACGCAACGCGGTGATGTCGCCGAAACAAAGATCAACCACCGTAAATCGCGCCCGCGTCATAAGCTGCTTTAGCATCTTGCCCACGCGTCAGGCCACATACTTTATTCTCACCCAGCAACACCCGGCGCACGGCGGCGTGCAAATCGTCATGGGCCATCAACGCCGAACCAATCAGAAAACCGTTAGCGAAGTGGCTGACTTCGCCGCACCTGAGCGTAAGTATTGATGCCGGATTCACTGGTACCATCATTGTGCCCCAGTTTCGGCGCAAGCTCGCGGGTACGGTTGAGATCAATCGACAGATCCCGCAGATCGCGGTTGTTGATGCCAACGACCTTTGCTCCAATGCAATGGCGCGCTCCTGTTCCTCTTCATTACTGACTTCGGTCAGCACCCCCATCTCCAGACTGTGAGCGACGGCGGCAAGCTGGCGATATTGGTCGTCATCCAGTACTGAAAGCATTAATAAGCAGGCATCGGCCTGGTAATAGCGCGCCAGATAGATCTGGTAAGGGTCGATAATGAAGTCTTTACATAAAATCGGCTGCGGGGCGATTTCGCTAAATGGAGAAATTCAAAGCTCCCCCTGAAATATTTCTAATCATCGCCGAAATTGCCGAAGCGTAATGTTTATAAATGGCGGCAATGCGTGCTGGATCGAAATCATCACGGATCACGCCTTTTGACGGCGACGCTTTCTTGCACTCCAGAATAAACGCCGTGCGCGCACCCTGTAGCGCATCATAAAATGTCGCGTGCTCGGCTGAACCTCATTCTAAAACTGGCCAGCGGTTGCTGCTGTTTGCGGGCTTCTACCCAAATCGCCTTGCTCAGGAACAATTTTCGCTAAAACGGTTTGCATAATTGAGTTTGATCCTGTGTGACTCTCATATTTAGTTTCTCGTTTCTTCTTCTTCCAACGAGAGAAAACGAGGAACTAAGCCGCCACTCGATCAACCAAAGCAAAAAAGACGCTCGAAAGCGTCTCTTTTCTGGAATTTGGTACCGAGGTCCGCGCCGGTGGATGCGGACCAAACGAAAAAAGGCCCCCCTTTCGGGAGGCCTCTTTTCTGGAATTTGGTACCGAGTTATTAGGCCACACGTTCAAGTGCAGCCCACGGATAAATTTGCACTGAGCCTGGGTGGGATTCGGACTCGACCGCATAGCCTTCAGGAGTGAGTTTTGTGCAATACCAACCGACGACTTGACCCTGCCAAGCGGCACCAGATTTCTTGCGTACGCAATCCCCTAAGCCAAAGGTGGCACTCAGGGGAAGCGCAAACTGCCCTGCAACGGGAGCGTTGGCTTCATCGCTACTTTGACCCATCATCTCTCCTCTTTCTCTAGTAAAGTGTTTAGTTCCCTCTTTGCGTCCTTCATAGCTTGATCCGAAAAGTTCTCTAGTAGCTAGCATCATCCCTAGGACTGAGCTAGCTGTCAACTCTCGAGAAGCGGCCGCGAATTCCAGAAATCATCCTTAGCGAAAGCAACTTTTTATCTGAAATTCTGCCTCGTGATACGCCTATTTTTATAGGTTAATGTCATGATAATAATGGTTTCTAGACGTCAGGTGGCACCATGGAATAGACTGGATGGAGGCGGATAAAGTTGCAGGACCACTTCTGCGCTCGGCCCTTCCGGCTGGCTGGTTTATTGCTGATAAATCTGGAGCCGGTGAGCGTGGGTCTCGCGGTATCATTGCAGCACTGGGGCCAGATGGTAAGCCCTCCCGTATCGTAGTTATCTACACGACGGGGAGTCAGGCAACTATGGATGAACGAAATAGACAAATCGCTGAGATAGGTGCCTCACTGATTAAGCATTGGTAACTGTCAGACCAAGTTTACTCATATATACTTTAGATTGATTTAAAACTTCATTTTTAATTTAAAAGGATCTAGGTGAAGATCCTTTTTGATAATCTCATGACCAAAATCCCTTAACGTGAGTTTTCGTTCCACTGAGCGTCAGACCCCTTTAATAAGATAAATATCTTGAGATGACTTTAAGGTATGCACGTAATCTCTTGCTCTGAAAACGAAAAAACCGCCTTGCAGGGCGGTTTTTCGAAGGTTCTCTGAGCTACCAACTCTTTGAACCGAGGTAACTGGCTTGGAGGAGCGCAGTCACCAAAACTTGTCCTTTCAGTTTAGCCTTAACCGGCACATAACTTCAAGACTAACTCCTCTAATGAATTACCAGTGGCTGCTGCCAGTGGTGCTTTTGCATGTCTTTGCAGGGTTGAGACTCAGACCGATAGTTACGGATAAGGCGCAGCGGTCGGACTGAACGGGGGGTTCGTGCATACAGTCCAGCTTGGAGCGAACTGCCTACCCGGAACTGAGTGTCAGGCGTGAGATCAGACAAACGCGGCCATAACAGCGGAATGACACCGGTAAACCGAAAGGCAGGAACAGGAGAGCGCACGAGGGAGCCGCAGGGGGAAACGCCTGGTATCTTTATAGTCCTGTCGGGTTTCGCCACCACTGATTTGAGCGTCAGATTTCGTGATGCTTGTCAGGGGGGCGGAGCCTGGAAAAACGGCTTTGCCGCGGCCCTCTCACTTCCCTGTTAAGTATCTTCCTGGCGTCCAGGAAATCTCCGCCCCGTTCAAGCCATTTCCGCTCGCCGCAGTCGAACGACCGAGCGTAGCGAGTCAGTGAGCGAGAAGCGCGGAATATATCCTGTATCACATATTCTTGCTGACGCACCGGTGCAGCCTTTTTTCTCCTGCCACATGAAGCACTTCACTGACACCCTCATCAGTGCCGACGTCGTAAGCCAGTATACACTCCGCTAGCGCTGAGGTCTGCCTCGTGAAGAAGGTGTTGCTGACTCATACCAGGCCTGAATCGCCCCATCATCCAGCCAGAAAGTGAGGGAGCCACGGTTGATGAGAGCTTTGTTGTAGGTGGACCAGTTGGTGATTTTGAACTTTTGCTTTGCCACGGAACGGTCTGCGTTGTCGGGAAGATGCGTGATCTAAATACATTCAAATATGTATCCGCTCATGAGACAATAACCCTGATAAATGCTTCAATAATATGAAAAAGGAAGAGTATGAGTATTCAACATTTCCGTGTCGCCCTTATTCCCTTTTTTTGCGGCATTTTGCCTTCCTGTTTTTTGCTCACCCAGAAACGCTGGTGAAAGTAAAAGATGCTGAAGATCAGTTGGGTAAGCAGCGGGTTACATCGAACTGGATCTCAACAGCGGTCAGATCCTTCGAGAGTTTTCGCCCCGAAGAACGTTTTCCAATGATGAGCACTTTTAAAGTTCTGCTATGTGGCGCGGTATTATCCCGTATTGACGCCGGGCAAGAGCAACTCGGTCGCCGCATACACTATTCTCAGAATGACTTG
+
EDD6.-+%&((4345GGJ::7676:BBHJHHJDGACC))(''&,+**/0<>@AFHGJJJGGJGGJJ,+++>>?889732010011)))5;1111,-'&&&&-)))''&(()*,())<FGJGIIJHJJIIJJJA;800..0''&%#%%&%##$5598<;6778:/012221233JJFIHHIJJJIGIE?A@@JE>>882,29:666223277HHJHHFIIFHFFJHJIEFCCDHHJHIJGHCDCAB@>CFJJED?;878<=EGJJEJIEDJHEHFDJFFC777;>=?/,BAJHJ4444)((%&&&'%&%&'%%&''''%$$%%%&&%$')*7:;<<@B?AAAGDDFEDGJIJIIDFHJJJ@???=779:44444B(((()*))+++,-./+****'''/'&&'())+-'''(+*')((*(,/---,.,01'%&&&%'($$$#####$'%$$$%$$%%#%'(**-)()8:::JI??>:93)(((***34AB>>?@CJJJG====BEEHGBAB@GJJJHGIIJFJEFGIJHHFA?@DF66500F????IEFHBDA?FJJHFIH4444CCBB97(&'(45542---,&%&)'(01$$'*.289;B@B@=2.+,-;;?A??HEJBA<<989:JFHEEGFEFJGFH=@@BD845>CGJA@?<5/34:<?CD988:8'''%%$$%%'')123457;A753211120,,,=7666)''(277(%%$#$$$#$&')*65349?FJIBC?BGFA955(((AIEC?>=0++/06:8;977-,,,6<;CCFFJFEDCAA@@:89880/04345)((58:DJJIFGG7644JF=6446;;10-,.)&&&&<+)('#$$$*&0058FEFHIAA<>>??20*)*+.)(&&&&(&%%$%''''((((%$$#$&&&$$%%&'''((*4466JDD@AAA>:FGJEFJJJJJGIHIGBBEB)'')(.(&'')//'(16=@@ACDEFCD<=>>@=;;AA=@<CFEDJGIGJFIJJFFGDGFACHJEDEFIHJJJGJJIIJ>::955440//-..:=6,,(..,:;1,,.011<8;;8''&'1+***0CDBCDCGJJJJEHJFJCDJHJIIJJ0..(''*1(+')(.10011.00---.015;BB?A;<7EDHBJJFHJJGHGGFEHJJG?<9411(()+4444''''((((7778CCHJCGIBC=76896@BAJHGCDCFJE?<;<??66433CBGGFJIIJBF401364545875571101322255545-**),,,**''((+/558ADAIDJJJJJJJJJJFI??:89:<?:/.('%''(-23434871=@EJJJJJJJJJJJJFJJJJJIDJ633)&&(+*,222)()++).+.57EFFEJE<<<=HFFFCDBBDIB?>A7431.%%%))/.-)+<<9DCFGFDBBBJFA><?=867>....C<<?EHEJEGGFJJEEBCDJJJJDEECHEDC@ED@@A?@@@EG@@@AHFF9766688566AC=>>?<<<@JJJJHJHFHJGDDBC62+*''''*))--**--11AAA<<=DIIGGE1...DIG960063---''''*+&'''''',.02233>>A<9??AJJH::988<?=>EGEC=;9:40))))*((())*+**(('%%(347::EIIHHDGFJJJJJJJGHJJHJDHJ86540/*..BGEFGEBC@A?8555>HGJDE>JJGEGCDHGJJJJHI=BBACB<<3334=@@F>>6526JJFFI>>>@EDC0//0<<*)))788A=>>987223333244EGEHJGGJFIJJJHHFHHHJIJJJJJCD<<72116?JDF0///001:>?>6665-'',.100DDDCEJEH<;;6779BDHB=<<62,,.0>ABBDEGCIJJGHGCD9333)'%&$$#%$&'&''&*),'&&&)/,&&65CCEDA97*)('(*%%%&'&$#$%&&&4;:578988HIJJFJJIFIIGJJJJJJJJJGJHFHJJDF4335:922222?E@99;<A43228<<<=>>ABDBHGBCACEBDHGJJJC@>BFIJ=>*CDGGEHFGDFHJIJI@>>>=>?@E79++56744234114;:110////88>7110=010033+)))&+&&'024226BB@CAB@AJFGGDHJDGECJHFHIJJFIGJJHDECC8555=A=(''---****++,764444((FHD==>?JIJ>@*)(&$$%$')&*//2;8:752101223241///--.81.::<?@EDD?@GFDEF@A<;9,+,6678741-,-/-/+-)('%$&(((*+(()+)(((+,(()$$%)6:7:8500000-..BF@AAA:76:80/,+++-,,***'(((()002214'%%$%%(''''''(*,.+,-.--06@BFDGBJJJJCC<C<;;<JJJGHHDF;A??EIFJFHJJGJHEDGDEDEJIHIDCDDIDHGE>=;('''()**,))*03))*???CEFHJJJEHHGDG<;89=JEHG>CFCCDDAD<:::=///0;99:<B?BBDBA=9><@CIJJEJH>>>9:::CC;.///334946JEHFHJGAEIH334;DDDCB??5022-/3.+)*++++-@BGC@@@GJHJGEJIJJGHJIF===BHA@=<::::>;:878:8?D??@=?6?>:::<>=?>@A=<:9;<=AAAA<=;??=8*&&'()*34;/..-(1--112,,=8778EEFFEGHJJEJFDJEJJDJGIJJJJJJJGD4444E1//0;;;A>DECCEEJDHJA@@:8-)))*6966CEGF3334D>4455A8,,,-+'&'0/17?D555698.......9:DFIJJJJJJJJ@?A<88A9)&&(*,-/77>>AABJGJJDHDGD==?@?JHIC@@DEFF=JJJHJEFFJJHJGJJIJJGGIJJJIJJ1111;/,&$&'$$%*+2>IJFFEJJJJFHJJJJHJJEICF765570'%$$$$:BIFBBJEIGJJH>=?EGJEE?=,)));CB<88FFJJJEHHJJHJJJIJJJJJJJJJFFGGJJJIHJJHGEGDCJG:9999:99CCJEFHJJHHIHJJIJJHJJJJHJJJJJJJJHJIJHJG?>8,JIJIFEFEGEJIJJJJGG@>>@JHEE222--22***3//222343334556AGACD>,,,,EIHJIJJJJGJIJJGFECHJJJIDDJHJDJGHJJJJJFEJFEAB@AAFIJJJIJIJJJJHGJJJJJJJEGEHHIIJJJJJJJGIEJJJEJJJAJFFJJGJGA?A@>99;ACDC7664+++5BC>?@GHDEGEBJEDCCDFGHIJGJJJJDJJJ6666JJJA;<=;JAJJJJIIIJJJHJJGJGI;+&)*./,,**./+(+&''%(,,,,('''0././3++*+)))+0043433A>6656JEFEFB==>FHJJFJCDCBE@A899:A?>;:1.:0../7EGGGGB?D;9665675;=B00017<DFJEEFEJJJJEGA>?>=854221+)*-.67:<<9:;GCAB<;76677>;<BCDDEC>::6:;+))*()()))))>9ABFJJJJIDHIJC;4-,)&&&&.///)-+*,054/0/1?2212;:+***:;2///997563('%%%%'('('&'('(-,-*'(+*)))**))HIJGHHEJFFHIHJE>:87999>BE;;<JJJJJJJIJFJGGJHJIJJFJIFHFJJJGJHJJJJJJGFJFJEJJIGJB<:99=@@:;:551,****011BGFJIJJIIFJIJJFJJGIJJJJIJJJFJJ??>994-)))),9>>9998<52//,(')(''&'&&(+,/0..*,,134EJJJFG<<<=IFHIJCCBIHJJJIIHCJJJHJJGHJJJHJJJIJJJJJJJJFEGJJJ@?BBJFJJJJJIJIHJGGE42//2DECA;:86545?ACFJGICHGCDEJHJGBB??BDHFGCBFJJHJJJFJGGGDFFEHDDC>??>78++***)-(:<88744-..1>883&%&&789C@=@@9JJFCBE@@8666JJIJJGIIEFDJIGBCBEHEJ=<<>87780/-++,(()+,69:>?>ACDDGFFHFCB999=@<;1-,-.7;:<<<?<>?CEJGFD>1++-7'&&%%)*0(567=>>>JJFGJJJHGJJFJJHIFJJJFFEEEFJ/--,-,-44=ABJJFBGF871..''(<BBBEDHJJJJHJJJJJE80033?;@JIJHJHFEFEIGIEIGEHJJJHIJJJGEAAAG///7DCJGIJHJJJJHJJEJJJJJJFJJDJJHEJEF;;;;BHJJJJJJJJJJJHFGGEJGJGJFJJIHJGHJJJHJJJJGFJJJJJD@@@=FJA@41131*((()((((1;<<<BCF@4333777==BBJIJIJJFFFIFJJJJGHJHIJJGJFJJFJHJFHF2224<99:<655+++/-,,,.....-,''&'8?CEHJGJGHJJJEGGCJJJHJHGI888588;BGGJCDCCIJBBACCHE:C>EFGHJHDIIEJJJFECFEJJEBEH?<AAA>@66=1AIHJIIJHFHIJGJGJJJEB@AJJJEBC@>:51,,+(''()((**'('%&&&).35).--/00148>@@CBA;9<<<>>440**()**-+1+,23C68;<99@A?@7588;@BA=878DDEBFJHJG;<<<BB?@AAA?DB.--.ADEFEDBBBAHGCDDEDCABEDE=CDDE>AC?A@;??JDCCCAC@@@C=;<=@:999:7610...011150-+)+.---,($
@Glass_F3P_8_D3_6_22_19
GCCACACGTTTGGAGAGTGCAGCCACAGGATAAATTTGCACTGAGCCTGGGTGGGATTCGGACTCGACCGCATAGCCTTCAGGAGTGAGTTTTGTGCAATACCAACCGACGACTTGACCCTGCCAAGCGGCACGGATTTTCTTGCGTACGCGATCCCCTAAGCCAAAGGTGGCACTCAGGGGAAGCGCGAATAGCGCCCTGCAACGGGAGCGTTGGCTCCATCGCTACTTTGACCCATCTAGTATTTCTCCTCTTTCTCTAGTAAAGTGTTTAGTTCCCTCTTGCGTCCTTCATAGCTTGATCCGAAAAGTTCTCTAGTAGCTAGCATAGTCCCTAGGACTGAGCTAGCTGTCAACTGTAGAAGCGGCCGCGAATTGCAGAAATCATCCTTAGCGAAAGCTAAGGATTTTTTTTATCTGAAATTCTGCCTCGTGATACACCTTTATTTTTTATAGGTTAATGTCATGATAATAATGGTTTTTTCGACGTAGGTGGCACCATGGAATAGACTGAATGAGGAGCGGATAAAGTTGCAGGACCACTTCTGCGCTCGGCCCTTCCGGCTGGCTGGTTTATTGCTGATAAATCTGGAGCCGGTGAGCGTGGGTCTCGCGGTATCATTGCAGCACTGGGGCCAGATGGTTCGCACTGCCTCCCGTATCGTAGTTATCTACACGACGGGGAGTCAGGCAACTATGGATGAACGAAATAGACAAATCGCTGAGATAGGTGCCTCACTGATTAAGCATTGGTAACTGTCAGACCAAGTTTGCTCGGTTGCTCTACTTTAGATTGATTTAAAAGTTCATTTTTAATTTAAAAGGATCTAGGTGAAGATCCTTTTCATAATCTCATGACCAAAATCCCTTAACGTGGATTTCGTTCCACTGAGCGTCAGACCCCTTAATAAGATGATCTTGCAATCCTTTTGGTCTGCGCGTAATCTACTTGCTCTGAAAACGAAAAAACCGCCTTGCAGGGCGACTGTCGAAGGTTCTCTGAGCTACCAACTCTTTGAACCGAGGTAACTGGCTTGGAGGAGCGCAGTCACCAAAACTTGTCCTTTCAGTTTAGCCTTAACCGGCGCATGACTTCAAGACTAACTCCTCTAAATCAATTACCAGTGGCTGCTGCCAGTGGTGCTTTTGCATGTCTTTCCGGGTTGGACTCAAGACGATAGTTACCGGATAAGGCGCAGCGGTCGGACTGAACGGGGGGTTCGTGCATACAGTCCAGCTTGGAGCGAACTGCCTACCCGGAACTGAGTGTCAGGCGTGGAATGAGACAAACGCGGCCATAACAGCGGAATGACACCGGTAAACCGAAAGGCACAGAGAGAACAGGAGAGCGCACGAGGGAGCCACAGGGGGAAACGCCTGGTCTGCTGGTCCTGTCGGTTTCACCACTGATTTGAGCGTCAGATTTCGTGATGCTTGTCAGGGGGGCGGAGCCTATGGAAAAACGGCTTTGCCGCAGCCGTCTCCTTTCCCTGTTAAGTATCTTCCTGGCATCTTCCGGAAATGTCCGCCCCGTTCGTAAGCCATTTCCGCTCGCCGCAGTCGAACGACCGAGCGTAGCGAGTCAGTGAGCGAGGAAGCGGAATATATCCTGTATCACATATTCTGCTGACGCACCGGTGCAGCCTTTTTTCTCCTGCCACATGAAGCACTTCACTGACACCCTCATCAGTGCCAACATAGTAAGCCAGTATACACTCCGCTAGCGCTGAGGTCTGCCTCGTGAAGAAGGTGTTGCTGACTTCATACCAGGCCTGAATCGCCCCATAGTCCAGCAGAAAGTGAGGGAGCCACGGTTGATGAGAGCTTTGTTGTAGGTGGACCAGTTGGTGATTTTGAACTTTTGCTTTGCCACGGAACGGTCTGCGTTGTCGGGAAGATGCGTGAATCTAAATACATTCAAATATGTATCCGCTCATGAGACAATAACCCTGATAAATGCTTCAATAATATAAAAAGGAAGAGTATTAGTATTGTAAACAAACATTTCCGTGTCGCCCTTATCCCTTTTTTGCGGCATTTTGCCTTCCTGTTTTTGCTCACCCAGAAACGCTGGTGAAAGTAAAAGATGCTGAAGATGGTTGGGTACACGTGGGTTACATCAACCTGAATATCAACAGCGGTAGATCCTGAGAGTTTTCGCCCCGAAGAACGTTTTCCAATGATGAGCGTTAAAGTTTCTGCTATGTGGCGCGGTATTATCCCGTATTGACGCCGGGCAAGAGCAACTCGGTCGCCGCATACACTATTCTCAGAATGACTTGGTTGAGTACTCACCAGTCACAGAAAAGCATCTTACGGATGGCATGACAGTAAGAGAATTATGCAGTGCTGCCATAACCATGAGTGATAACACTGCGGCCAGAGCCTTTCTGACAACGATCGGAGGACCGAAGGAGCTAACCGCTTTTTTGCACAACATGGGGGATCATGTAACTCGCCTTGATCGTTGGGAACCGGAGCTGAATGAAGCCATACCAAACGACGAGCGTGACACCACGATGCCTGTAGCAATGGCAACAACGTTGCGCAAACTATTAACTGGCGAACTACTTACTCTAGCTTCCCGGCAACAATTAATAGACTGGATGGAGGCGGATAAAGTTGCCAGGACCGCTCTGGCTGCGCTCGGCCCTTCCGGCTGGCTGGTTTATTGCTGATAAATCTGGAGCCGGGGCTGACGCGTGGGTGCTGCGCGGTATCATTGCAGCACTGGGGCCAGATGGTAAGCCCTCCCGTATCGTAGTTATCTACACGACGGGGAGTCAGGCAACTATGGATGAACGAAATAGACAGATCGCTGAGATAGGTGCCTCACTGATTAAGCATTGGTAAATTACCGCCTTTGAGTGAGCTGATACCGCTCGCCGCAGCCGAACGACCGAGCGCAGCGAGTCAGTGAGCAGAGAAAGTCTGCATAACGCGAAGTAATCTTTTCGGTTTTAAAGAAGGAAAGGTGGTGACACCTTGCCCTTTTTTGCCGGACTGCAGCGGCTTACGTAGGGAGACCAGAAACAAAGACCGTTAGGGAGGCCTTCAATAATTGGACTATCCCCTAAACTTCAAAGGACCAAAACGAAAAAAGACGCTTTTCAGCGTCTTATTGTTCGTCTTTGGTACCGAGTTATTAATATGCGCGCAGCGTCTGGAAAACCGAGGCCAAAAGACGTGCGTCTTTGATGCCCGGTTGCGACTCTACAGCAGAATTGAATGAAGTCCGGCGCAGCCGGTTTGTGCCGCTTCCACGCAGTTATCTGCGCCTAAGCCCCCCGCCAGCAGAACGTTGCCAAGCGATTGACCATTTAATAGTGACCAGTCGAAACGTTGCCCGCTTCCACCCTGGCCGTTGTCTAAAACATATTTATCAACGTGCTGAAACTCGCGGGCGGGCAGGTTTTCACCGACGCTTAATGCTTTCCAGATGGCAACATGTGCTGAGCAAGCTTTCACGCAGCGTATCGATATACAGCTGTTCTTACCATGCAGTTGCACTGCCGCCAGCGATAACACCTTAGCTTTATCCACCACATCGGCAATATCGTGATTGCGGAACACGCCAACATACTGCAACGGTGCCGCAGCCATCACTTCCTGCGCCTGTTCAACGTTGACGCAACGCGGTGATGTCGCAACCAGAATTCAACCCACCGTAAATCGCGCCCGCGTCATAAGCTGCTTTAGCATCACGCGTCAGGCCACATACTTTATTCTCACCCAGCGACGGCACCGGCGGCGTGCAAATCGTCATGGGCCATCAACGCCGAACCAATCAGAAAACCGTTAGCGAAGTGGCTTAACTCGCGCACCTGAGCGTAAGTATTGATGCCGGATTCGCTGATTACCGTCACGTTGTGCCCCAGTTTCGGCGCAAGCTCGCGGGTACGGTTAAATCGATCGACAAATCACGCAGATCGCGGTTGTTGATGCCAACGACCTTTGCTCCCAATGCAATGGCGCGCTCCTGTTCCTCTTCATTACTGACTCGGTCAGCACCCCCATCTCCAGACTGTGAGCGACGGCGGCAAGCTGGCAATCTGGTCGTCATCCAGTACTGAAAGCATTAATAAGCAGGCATCGGCCTGGTAATAGCGCGCCAGATAGATCTGGTAAGGGTCGATAAATGAAGTCTTTACATAAAATCGGCTGCGGGGCGATTTGGCTGACGATGGGGAGGAAACTGAAGCTTCCCTGAAAATATTTCTCATCAGTCAGCACCGAAATTGCCAAAGCGTCTATAAATGGCGGCAATGCGTGCTGATCGAAATCATCACGGATCACGCCTTTTGACGGCGACGCTTTCTTGCACTCCAGAATAAACGCCGTGCGCGCACCCTGTAGCGCATCATAAAATGTCGCGTGCTCGCTAGCCTCATTCTGAAAACTGGCCAGCGGTTGCTGCTGTTTGCGGGCTTCTACCCAAATCGCCTTGTCTGCGACGATTTTCGCTAAAACGGTTTGCATCATCTAGTAGTCCTGTGTGACTCTAGTATTTAGTTTCTCGTTTCTTCTTCTTCCAACGAGAGAAAACGAGGAACTAAGCGCGCCACTCGATCGACCAAAACGAACGCTCAAGAAAGCGTCTCTTTTCTGGAATTGGTACCGTCCGCACAGGTGGATGCGGACCAAAACGAAAAAAGGCCCCCCTTTCGGGAGGCCTCTTTCTGGAATTTGGTCTG
+
/-/,,++*,0(')%%%$%*+=@?AAE:;ABJIJJFIJJJJJIJJHJGJIJJDJJDAEJJDAADJFHEDF@??95551,.';<<FHJIGHJGIJJJGJJHFIJJJGJJHDGIJJJHAJJJJJJJJFIGJHJFEF&&&&&&'&''%%'(*))('')1:579,-.6BBJJJHGJIJJFBE..=FJJJCB95'&&$####%&+).02215669>85565;>@***+65998888-'(().(,)''&((3556>;;DDDCJEJDE?>?>FHJJJJIFIFEG@A;<0/.+0555576/0223333((('***--HFEJHIGJFJJHJJJDCDCHIGGFHJGEDEDHHA@@@BCCCJJJ;...07+(''(3;20//*)&%%%(&'((++.58>70('.'99EDJIHGHDDJIBA=?249AH?<<<?AGJGJHJJJJJGBBBJHJJ655*43'6>EHJJJFGHFJJJJJJJJJJJJIFIEFGJ0//164(()%%'*,)))0456...,+327:@><<<</,,*+,+/)/./00388:BA><?BCBEJIIFJGEGJFJGJEDDEGIJIGGEIJJHGFHJHGJJED@<62-+,)*)**111;DIB=<<('&&&&%&%%%%%%978:41,***,,,,1....44>=@1112/.,3)%$&'.'&&'00-(8781)))4448899<===99;:=>J>5434578///811CGJGJFJHFCBJG3223-++*588:GEJHGEFDEDC7666IGAAJJJJJEJJIFHEGIFJJJ6555:;953215-,)&%&&-)%$$*027942236722229188>+++*./1=@EBEDEGIJJHFBAD?@@ADJHAA?<<742357(''&(((988B??AA6CJJJHJJH7)'&$%$$%%',&'(*-.+/667<>AAAAC@??EA>4-+'+++*(&&'&&&%&$$%.&&&(/,,.,,,,,-**)(*'%$$%(&-2,,)(()--,,3;EFCBA@BCEG@A66774*(((*-..01@IHJHGJECBBJJHJJJJGHHGDD:ABAECDCFFJIJJ;:::IGJFFGGJDDGAACFDEDBFJJJIIGJGFJJJA@;::=;;;=>A>>FIGJJ?>??JIJJJJDJGJEF>?BDIIIE?..=FIFIJJEGJJIJJJEIJ@<797456:ACA?>>FA543245/-,**-035>CBADEG@>:89??@C?@AAFJIJIJFJEDEIEIHHEGJGCDCAAJ@FJEFGHJHFBDF@B@C@C@?54326.(++)''+,;;=>>IEEJJHFIIJJGHFH>34<;=<62100342233@@A@FFFJJ==<=GJIJDGD???>??BIHGHGGIFJEHEJHC222;=??6400/+*/.*&&&&&>?>?==;:2123483//'&&'-.IJGJJH=?53('''''&&%&&&-6''&&'&.80))02<DBBGDEABBB@A////8;@=;;GEJIEECBA4)+,/B?==5445867/.-((-4:=>BC999FDA@8;****%$$&''%/41:A:EB@3423332343678;@887890/.-,.31-,++277522887889?@DGA=<:??5711342-/4556DJFIHEFECEBBEJHJJIJHJ@322--,-(():4ABABDCFDJJD@=<=@FJFFJJIIDBACFJJJA?988>DDAAACFEED=<<<<<B>?<;;;BGEJJHJJJFGHJJJHJJJJJJJJJIFJGHJIJEJHJBCD--(%')-(3543444@@JHHIGIJI<<;;=B8888CGIJJGI555*'&+/217>;4444:,''**)+1(((())(3:10,'&&&&*)*-*+--/01423ADFHGIJIIHFHJJJJEGJHIJHJJJIJJJJFJJFIJIEDFED@9::==)''(AJDJIJGJJHIJJJJJJHIJJJJJHGIJG55544/...1....;<?FGGHDGA@--+'(***,>JECFJJJHJJJJJJIIIJJJJHJJJJJHJJJJJIJJGJJJJJHJJIGDG8-,,)((%%$%*55558:99673/'%%%&'.**&&&'&&&)+***.1)56=@6677>:+,''0(:==@C56..?DJJJIJJHGIJJIJGDJJJJGIJ@B>A?JJJJJIJJJJJJEJJGJD@@BCEE4433=>975'&&(++*(('%%#%')**0,,()(&'&)%%'''**))8<:;;+**'&&&&*+(+4>CECEJ:,++7EFFFGJJJJGGJJGF?AC?BA))(($#&%,//,-))*+.57;<=EFJJGJHFFIIHJJJJDJJFHDG=<=>;<IJJJJJJJHHDCDABAFIFFBBDJIJJJIFJJJGFFFIJJJJJJJIJJJFJJJIJJIFJJGFCFGECCJHJJJF33111150011211()),32221249889;:66;;<<>BCFFJB6666BB=<0//06DC55545511.-,--)('%%%),&*+,73443555667=73..,//3<BCAABFJJJHJJHEFJFFJJIJJBA>ADJADJ>>>=4222AA?DA>A<=EE88746?CC=*(((FDBEGJJJJIJGJJJJJJGFJHEHHJIHJJIJFGJJGECDEJJJFIJJGJJFJJJJJJJGJHHJJJJHIG767@JJ....JHJJFGIJGJHGHD@DDEFFJIHJGJ84>?<==>DFEJJHJ??<;<<BGJFGHJI=<<;;;;631('&&()*++)))&&111220/.0127=BHHJBEJJJEEEJFDJHGJEJHJHHB@A2,++,86400001/0125(((')%$%&&'&%%%%&&....45--//633489F@DEJJIJJFHDJE@@CJGHGFCB:DHJ7775521)+78;;>?322278E<.--./98('':>>;;;;JGGIFDGJJHFFGE3222GEJEJJJJHHFJJJ?>==JJHHJHGFJGEGJJJJJEJJI=<;11/246(45:>EGDHJHIGFE/..)))*''''3;=@ACDEJDB@@@>>777.--.'&%&%%%&''''),1*(()-,//GFEGJEFEIJFJHJHJJJF=<?EJJ8651/+))-.'*+);::;<<;@=8947>??;:6?E?=95645;9<223/00++*+)))*,-@CBB>7766;6/-11('''267::BJGE@AG=5:DIGGHHJJFEJJJJJJHJGDJDJFHJGGJJJJHA@AIJ@@@CJJJGHDIJGJJJJJGFJGHJJJJH@E<99<@DECGFHDEG?BCBJDJHJGFJJJIIFBFJGJHGGFJJJJJJFJHIJJJJJJFJJECAB<;67A@DDEGJGJJE<=<=??>;:<6943-.1--.203,,,-4564445<=@GIJJJFJJGJJJHDHEDJGIHJBHJJJJGJHJIJBBJJJG67JGJGFFHJJIJIJJJIJJIJJJJJJJJJJFJFHJJJJJJIIIHIJJIIJJJIF?*))25?=;10013333DDAACCAJFFJEJEIJEBBAIHJ?><1012B@BDJIJJJJIGJJFJECD:<;;7667/,+*///***,3:=?DIEFJJJJIJJJJJHJJA76-((&&&&)+,,,*+----..945668A?AABBB2,,,-..0((+,7(((**)-/0566779:;<BA@>@@@DCCJCDIF>;;9988*&'(+05(('(&++(++-3**611123114:<=>AA@DJHJ=;;<GCDFBBACJEFEDECFDJJ@7888BFIIGAA@954347779>FGJJJJJIJJIJFIGJIJJJJJGECFC?3++)*--+*+-0401;;=<:@FFJHIFJJ??5544<?BBJFJFEJJH?<<<70--((&%&+-:>DJHJDF@>9:.....)++*-.-///,,,(('&%'&))'(+.00......066==@DJEJFHJIJGECD777((((;...)(((25EJGJDH?@@B@GEGGJHHJJJJJJJJHJHJJJJIFBCCGGGJ@DE<BAAH@555BJD5443445:<=<>DCFJJFJEEAB@CDJGGFHEHEJGJGHEC7669:BJDBCEC?****+,,-244;<*(()21130/277<=@AGEHIJHGJHJJIJIEDFGFJJCEC;::7=EJJJJJJIHDGIFGJJIHH;20.)),)*010055:8:*)/0DHCEFJBFJJJGEJIJJJIJGIFJFJIJJGGGJJGEC?>?A@DD***(,--:DJJGJJJJJJEGJJJIIGJJ8888CD:;;;=?=?AEA<<=>EJDC100.-,,--.0-124322356;;=CE>A<8530.--125666:544+(4336:@CCDGGFIJJEDEHJ====FBA:;<<H<<<9::BB981B>8:88?====9=F>B?ABEEBGF:3D>?EJIJJJIHJHJJJJJGJI@@-%%&'*.,$%&(68CEFFJFJEEFJJJHJEBE*'&+++(*(-777:>99@IJJGDABBJDJCCGFJJFHIJJJJFJJJFJGIIHJHJJJGB>>>7754733////((()*,.)*333?>::98:@BC)((&&&'.--(&&&'%%&(&%%&&&''/0>=<<?GDDFFCDDEEFJIGJJJGFCFJHGJHJHJGHFGJFJJH??@@JHJHJGEGFEFJEHIFD>>@BGGJJEHCEGJJFGDGFJHHEFIGCHHIIJJEJJHFIJEEBBCDE=:9<13?22CGFJJF?JJFFDAJ555**)222<<<<;::<<86:645610))4+,,,.-,*)'(*)&&&''%%&'%&%$$$&(2>A877743253/1+*((4.),-*+'$$%((137:;==GB>?GHFDCDCA??@@665@CBIDDCFGGJEJB@<CCEJJJHJE@?69380..///.,,-%$$
@Glass_F3P_8_D3_6_22_20
GTAAGCCATTATACACTCCGCTAGCATGAGGTCTGCCTCGTGAAGAAGGTGTTGCTGACTCATACCAGGCCTGAATCGCCCCATCATCCAGCCAGAAAGTGAGGACCACGGTTGATGAGAGCTTTGTTGTAGGTGGACCAGTTGGTGATTTTGAACTTTTGCTTTGCCACGGAACGGTCTGCGTTGTCGGGAAGATGCGTGATCTAAATACATTCAAATATGTATCCGCTCATGAGACAATAACCCTGATAAATGCTTCAATAATATTGAAAAAGGAAGAGTATGAGTATTCAACATTTCCGTGTCGCCCTTATTCCCTTTGCGGCATTTTGCCTTCCTGTTTTTGCTCACCCAGAAACGCTGGTGAAAGTAAAAGATGCTGAAGATCAGTTGGGTGCACGAGTGGGTTACATCGAACTGGATCTCAACAGCAGTACGCAGATCCTTGAGAGTTTTCGCCCCGAAGAACGTTTTCCAATGATGAGCACTTTTAAAGTTCTGCTATGTGGCGCGGTATTATCCCGTATTGACGCCGGGCAAGAGCAACTCGGTCGCCGCATACACTATTCTCAGAATGACTTGGTTGAGTACTCACCAGTCACAGAAAAGCATCTTACGGATGGCATGACAGTAAGAAGATTGTCAGTGCTGCCATAAGCATGAGTGATAACACTGCGGCCAACTTACTTCTGACAACGATCGGAGGACCGAAGGAGCTAACCGCTTTTTTGCACAACATGGGGGATCATGTAACTCGCCTTGATCGTTGGGAACCGGAGCTGAATGAAGCCATACCAAACGACGAGCGTGACACCACGATGCCTGTAGCAATGGCAACGACGTTGGCCAAATTATTAACTGGCGAACTACTTACTCTCAGCTTCCGGCAACAATTAATAAAGACTGATGGAGGCGGATTAAGTTGCAGGACCACTTCTGCGCTCGGCCCTTCCGGCTGGCTGGTTTATTGCTGATAAATCTGGAGCCGGTGAGCGTGGGTCTCGCGGTATCATTGCAGCACTGGGGCCAGATGGTAAGCCCTCCCGTATCGTAGTTATCTACACGACGGGGAGTCAGGCAACTATGGATGAACGAAATAGACAGATCGCTGAGATAGGTGCCTCACTGATTAAGCATTGGTAAATTACCGCCTTTGAGTGAGCTGATACCGCTCGCCGCAGCCGAACGACCGAGCGCAGCGAGTCGAGTGAGCGAGGAAGCCTGCATAACGCGAAGTAATCTTTTCGGTTTTAAAGAAAAAGGGCAGGGTGGTGACACCTTGCCCTTTTTTGCCGGACTGCAGCGGCCGCTACTCATAGCGGAGACCAGAAACAAAAAAAGGCCCCCCGTCAGGGAGGCCTTCAATAATTGGACTATCCCCTAAACTTCAAAGGACCAAAACGAAAAAAGACGCTTTTCAGCATCTTGTAGTATTCGTACGTCATTAATATGCGCGCAGCGTCTGGAAAACCGAGGCCAAAAGACATACATATTTGATGCCCAGTTCGAGACTCTACAGCAGAATTAAATCTTAAAATACCAGGCGCAGCCGGTTTGTGCCGCTTCCACGCAGTTATCTGCGCCTAAGCCCCCCGCCAGCAGAACGTTGCCAAGCGATTGACCATTTAATCATGACCAGTCAAAACGTTGCCCGCTTCCACCCTGGCCGTTGTCTAAAACATATTTATCAACGTGCTGAAACTCGCGGGCGGGCAGGGTTTCACCGACGCTTAATGCTTTCCAGATGGCAACATGTGCTGGCAGAGCTTCACGCAGCGTATCGATATACAGCTGTTCTTCATTACCATGCAGTTGCACTGCCGCGCGATAACACCTTAGCTTTGTCCACCACATCGGCAATATCGTGATTGCGGAACACGCCAACATACTGCAACGGTGCCGCAGCCATCACTTCCTGCGCCTGTTCAACGTTGACGCAACGCGGTGATGTCGCAACAAAAATCAACCCACCGTAAATCGCGCCCGCGTCATAAGCTGCTTTAGCATCTTGCCCACGCGTCAGGCCACATACTTTATTCTCACCCAGCAACACCCGGCGCACGGCAGGGTCGGTGCAAATCATCATGGCCAGATCAACGCCAAACCAATCAGAAAACCGTTAGCGAAGTGGCTTAACTCGCGCACCTGAGCGTAAGTATTGATGCCGGATTCGCTGATTACCGTCACGTTGTGCCCCAGGTTTGGCGCCAACTTCGCGGGTACGGTAGATCAATCGACAGATCGCGCCAGATCGCGGTTGTTGATGCCAACGACCTTTGCTCCCAATGCAATGGCGCGCTCCTGTTCCTCTTCATTACTGACTTCGGTCAGCACCCCCATCTCCAGACTGTGAGCGACGGCGGCAAGCTGGCGATATTGGTCGTCATGATCCAGTACTGAAAGCATTAATAAGCAGGCATCAGCCTGGTAATAGCGCGCCAGATGATCTGGTAAGGGTCGATAATGAAGTCTTTACATAAAATCGGCTGGGGCGATTTGGCTGACGATGGGGAGGAAATTAAAGCTCCCCTGAAAATATTTCTCATCAGTCAGCACCGAAATTACCGAAGCGTAATGTTTATAAATGGCGGCAATGCGTGCTGGATCGAAATCATCACGGATCACGCCTTTTGACGGCGACGCTTTCTTGCACTCCAGAATAAACGCCGTGCGCGCACCCTGTAGCGCATCATAAAAATGTCGCGTGCTCGGCTGAACCTCATTCTGAAAACTGGCCAGCGGTTGCTGCTGTTTGCGGGCTTCTACCCAAATCGCCTTGTCTGCGACGATTTTCGCTAAAACGGTTTGCATCATCTAGTAGTCCTGTGTGACTCTAGTATTTAGTTTCTTCGTTTCTTCTTCTTCCAACGAGAGAAAACGAGGAACTAGTTAGCCGCCACTCGATCAACCAAACGAAAAAAGACGCTCGAAAGCGTCTCTTTTCTGGAATTTGGTACCGAGGTCCGCACAGGTGGATGCGGACCAAAACGAAAAAAGGCCCCCCTTTCGGGAGGCCTCTTTTTCTGGAATTTGGTACCGAGTTATTAGGCCACACGTTCAAGTGCAGCCACAGGATAAATTTGCACTGAGCCTGGGTGGGATTCGGACTCGACCGCATAGCCTTCAGGAGTGAGTTTTGTGCAATACCAACCGACGACTTGACCCTGCCAAGCGGCACCAGATTTCTTGCGTTACGCAATCCCCTAAGCCAAAGGTGGCACTCAGGGGAAGCGCAAACTGCCCTGCAACGGGAGCGTTGGCTTCATCGCTACTTTGACCCATCTCGTATTTCTCCTCTTTCTCTAGTAAAGTGTTTAGTTCCCTCTTTGCGTCCTTCATAGCTTGATCCGAAAAGTTCTCTAGTAGCTAGCATAGTCCCTAGGACTGAGCTAGCTGTGAATTCTAGAAGCGGCCGCGAATTCAGAAATCATCCTTAGCGAAAGCCAGTTTATCTGAAATTCTGCCTCGTGATACGCCTATTTTTATAGGTTAATGTCATGATAATAATGGTTTCTTAGACGTCAGGTGGCACCATGGAATAGACTGGATGGAGGCGGATAAAGTTGCAGGACCACTTCTGCGCTCGGCCCTTCCGGCTGGCTGGTTTATTGCTGATAAATCTGGAGCCGGTGAGCGTGGGTCTCGCGGTATCATTGCAGCACTGGGGCCAGATGGTAAGCCCTCCCGTATCGTAGTTATCTACACGACGGGGAGTCAGGCAATTATGGATGAACGAAATAGACGAATCGCTGAGATAGGTGCCTCACTGATTAAGCATTGGTAACTGTCAGACCAAGTTTACTCATATATACTTTAGATTGATTTAAAACTTCATTTTTAATTTAAAAGGATCTAGGTGAAGATCCTTTTTGATAATCTCATGACCAAAATCCCTTAACGTGAGTTTTCGTTCCACTGAGCGTCAGACCCCTTAATAAGATGATCTTCTTGAGATCGTTTTGGTCTGCGCGTAATCTCTTGCTCTGAAACGAAAAAACCGCCTTGCAGGGCAGTTTTCGAAGGTTCTCTGAGCTACCAACTCTTTGAACCGAGGTAACTCGCTTGGAGGAGCGCAGTCACCAAAACTTGTCCTTTCAGTTTAGCCTTAACCGGCGCATGACTTCAAGACTAACTCCTCTAAATCAATTACCAGTGGCTGCTGCCAGTGGTGCTTTTGCATGTCTTTCCGGGTTGGACTCAAGACGATAGTTACCGGATAAGGCGCAGCGGTCGGACTGAACGGGGGGTTCGTGCATACGGTCCAGCTGGAGCGAACTGCCTACCCGGAACTGAGTGTCAGGCGTGGAATGAGACAAACGCGGCCATAACAGCGGAATGACACCGGTAAACCGAAAGGCAGGAACAGGAGAGCGCACGAGGGAGCCGCCAGGGGGAAACGCCTGGTATCTTTATAGTCCTGTCGGGTTTCGCCACCACTGATTTGAGCGTCAGATTTCGTGATGCTTGTCAGGGGGGCGGAGCCTATGGAAAAACGGCTTTGCCGCGGCCCTCTCACTTCCCTGTTAAGTATCCTGGCATCTTCCAGAAATGTCCGCCGTTCGTAAGCCATTTCCGCTCGCCGCAGTCGAACGACCGAGCGTAGCGAGTGCGTGCAGGCGGGGAAACGGGAATATATCCTGTATCACATATTCTGCTGACGCACCGGTGCAGCCTTTTTTCTCCTGCCACATGAAGCACTTCACTGACACCCTCATCA
+
)+++++/1))()1133><;<9:844)(((++2++++++<=?DEIJJHHJJJGHIJJJJJJJJJJJJJJJJJJJIGFJJIJJJEEGFJJJJJFIFGJIJGE5.,+&$%$',.79:;GHJJJIJJJJJJJJJJJIJJFHJJHJJJJJJJIJJJJIJJJJJJHJFGDIJJJJJHJJJJJFJJJJHIGJGJJHJGIJH@???BB7645D<<IGJJIJJJJJJGJJIHJJGEJIJJIJJJHIJIHJJJJHJGJJJJIEGBIJEDCCIIHDJJFCEFGJFICEDHE<<=>--**,,5:;>@FFJJJHJFJJGJGHIGG>>@=?=6+>>DDHFJJJJJJJGJJCC@C<886;99;77<>>>888JFJDCBBBDFGJJDAAAJJEF9999HFJFJE<:;;AHGJI@??=>=>=?HJJFHFIFDCDEHIFBDCCA=?>=>>''')&%'('(-.-,,**9:<>CGFDDEDGBAFJJJJGJJJJJGJ?>IFJJDHFHFDDGGJJJJJGHJJJJJFGED<<=<JJGIGFFBC667.?>>@CEHJIJJFHJJJIJHJGGJG?;;;=>=>IGFGEHJJJGFGCBDDJJJJHIJJ:44665/..//0009800.05555DDHIIHGFGIJHGJEJJJFGGEHGH776,+(''(%%(%''&'*+47443++((&&&*,-159998:21016::::>10046(''*12)*000:666699:941..+788CHHEJEHJJJJHJJIJJIJ@A2/.1100;ECEFGGJHJFF>>>=C@?F<EFIEE@<=FEG<///0FGIJGJJFEJJJIJHJIFGIJJFCC>>=>EDB??4444EBCDJJJJJJEHJ0001JHCAB))))21,,,*)*+/22256<GJGJJIJFIJJJIJDFJ?;)))*363307;GHDFD89***-.(((+-423742362-+,*)&&())):;;ACADBHJFJJJIJGJGCDCEJJG<CFJEGJJGDEGJJJGEJHBDCCGJJJEJJIIJJFJIJIBA@BEJ;;<=::>888:>>??DDDEEHJJGFHCDCJD?<;;??BDFJHGFHE765/JJJJGHIGEDGJJJJGJGGHGJFJJJ;;:988822252211789989GGGJJJJHE65555JDEFJJJGJJJFJJDCHFHJJJJIJJIJJGJHIGJFJJJHJHGGEEJJ???@GFJJFJJIJFJHEJFDDJHGJFJECCBCJFD>555788,,-/;994,***7;:<*)))7=8666<?@AECJFGGECCDFFJGJJJJJEEGJJJJFJHJCHDGFJIJDJJJHJJGIHJJJDDJCHIBEDJIIF::97=<;><;==DHHGCAAABEG('''(.+,+3//0%%%'+,*+21:@==3/12035''%%'(:JDJHGGJ66653:/0*00::;?AA@BDDDGFEEEJHJJJIGJ877@>)''.6@AABC????FF@<::*)))2))*'(''(())''&'%%%&47>BAB@AA@DABB==8788IIHJIGFEDFJD333;;95*)('&&&&())244441()((+))'')/.123>?JCBBDBA1//1*''&*-....-*,0+.:34::?JDEJFHFJJFJIDHF?AIEGJJDFJJJJJJGJHC@JJJJFGGFJJFJGFHGHFIFJJJJJJHJJJHJJJJIIGDD988.))('(('(&()45@<<<?:===9::::=/CGFJJIJJCEHFJ><222>@DECACDFJGJJHJJJJJIIJJJJIIEHJHHFHIFFDEFGH8>88EECEJJEJJHIJJH?>==7EED@@A544333349=<<=/..-++,,;?JEIIFJJHHHJEJHDCFACFJJJJHJJG<=J==<<=?GDFFGIFFC<;9>)(&&*DIHGJGGFFJ6FGHJJJJHFJIJJGHJ77@@CEEFJ=:9-,,,+*+,,6=7678DCFJJJIGFJIJHJIJJJJHJJGGJJJJJJJGEEEDHIJHJHHHJDCAFIEHIJHGJDCDFDJFEFFGJB@AA==JIJJJDCFJJJJJJJJFGJFGGJFJDEFFEJFEFGJHEJJHE877<7JJJJDHEGFJIJJGGHGF@>GHG>==>EEDG@6HDIJGEGIJJHJFIGJIJHJHJCDDA544,,++*$$&%',,)))*((%&)%%%&,++*()**)*))+,-.))+,FGGJJJJJIIHJJEJGJJJHJJHJJJHJJHGHHJJIGIJJEJJIJJJJJIJHGJFJGJJIJHJJD>??IHEIGIJJEJFGIGHGGB?@;501*'%%).(&&%&+-(%%%*00/,,,(&%&((%%&99::((()'%%%-(((<>?@AE2222JIGIJJHJFEIJJJFHIJJJJJHIJJJJJJGIIJJ@@A?BFEGJJBJFGGJJJJJJJIGJJJIJ?945999''')?A?==@HHIJJJJJJJJJJJJGJJJHJGG<;<;88:---,---.:9888;<6444HFGJFCFFJJJJJHGJDEJCBAAEAAADF>....?DDF544.-,+.((*())*((()111IFJGJJJJJGEJJIHJJFJHJJJHJJJGGIJJD)(()2/1FEDDEDIJJJJIGG>>>:>=JGJJGJHJJJJGC>>=?DHEJJGJJJHGE526677FJIGBHIJBEB521421('%$'(-455HJJIGJJHJJHDJFJJIGJGJJJIBA::9''''B:889E:5555?;;DFJEJEFIHHHHJJFDHCJGJJGJJJJJJJJEDEBB9BCFGIJHJGFE;;;;@D3344ACBJHACFJIJFFFJIHJFJFFH@@@88EHEEJGJJ>>>>FJJEHIIJHFIJGGHEJJJJFJFJJGJJJIJJFFEDJHJEFFJJJEJEGGJJJGHHGJHJEJDCBDJHHJEB@GH?>>>BDJJE@>>FGGJGEJDJFJFDDFEIFGJFFJHJJJIJHGFIGJJJC39;3.22)*<@G@EC@DJHJJJIFJJCGDH=C>>>=40/0,-(*'&&%%%&&)/:7778443*&&&'0*1<778<JEDB@>((((***14-,-,,//58:9>??ADCF?:;;:=<;>>><=B1**9==>FCCBBJJC9400078=;***.DGJFFGHJJI@AC;8@AAGIEDHJ?AA98AAJICCBCFDDJFDEEDEDJJGJJGEJFIGGDBHIHEFHJJJJJFDD;9/-,()))*+,,,,89944301177:A=AAB?=<==<>@ABACB>?>@A88ECJAEFJHJGGGFGJJHJJGJJFDFJGFDDF<<<99:9900GHJGHIHGJIIEIGCD@::7452-.+&&))(&)02888;DHJHGHJFJHJEEJJEAE@AA;5446FDE;97788;?C<''''@GFJJGJGIJJHEJHJIGJJJIEEHFEJH=0),,8=1116-((()***0CEA=<841:9=DDEBBEFJJGJFJJHHDJJIBCIC?FGEHJJJ??@@FIEG*)))===CGJJGEIGJFJHJJJIJFJHHJHJIJJJJGJFHJGFFEFJGFIDCE'&&&('()./45@DD?A55430,+*)*-/35.+++-23-24469;72('&$#159:?CDHJIJFD@??=2222GJJHHFHJIJJGJGJHIGJHHEDHA<(((()DCGJGEJJJJJJGGJIJJHHEB@@BGIIGHJIEDGCFJJG@@GA78FIIJHEEIJFJHHIIA??>AAAJFJJJGJIJFDDJDBB<<<CEGJDDDFEFIIGJJIJJJJGIIHJJJIJ????JHIJJJIJJJ4445AEFJHJCCBAJHGJIJGGJGHIJBB666+++;<B@BA@@A>ABCEEBB3342CGCGFJFGHJHHFDDFJIIIJHDEJHBBJDDB=962325DHJHIFFEHJIJJGDJH71112DAA=<;<<>AABJE:999JJHHEJGECG<BF8JGHJJGIJA?>?FGJJJJJJJGJJJEJJJJJGEE2+BAEDHFGJHGEGGIJJGJJJHJJJJJJJJGJJJFGGEB;889>@@43330//09:9=>4445B?;<4355EFIJFJJJJJDJJJHIJJJJJJ>788EJ@EFBEECJJJJJJJJJIJD000/.-,,()5443/12.13333<;=AB?@A@@BAHJAC??AAD>=?<>?>><-;??545=JHGEG@?@@JCD>=CCE21006E;:;EJHIJJFB>CIGEJJJJJHJJJGJJGIJFEDBEEJHJJF'''';@CIJEIGABBGCFJJHJFJFFFEFEJIJFJJDJFJGHFGHIDI=HEF>>>.../.-..>3677;<:++1222JHIJFGJJHGJJJIHJJGJGJGHJEHJJHJHJJIHHDDIIJGHEGJA>?A@@:ADAJEDBBC=9;EIDDJEIJGJJHGIFHIJGGIJJJHIIJJJFGFIHJ----A@BHJG;;;;CCD<;:8'''(50)'().,+00286878DB@ABEFIDF@A?@CCCB;<=?@B64BBFECDFCJHHJF6667GFHDGHJJJJJJJJJGJGJHF9:FJHJJJJIJJHJJIGJIJJIJGJBGFDBF<;99899F:887:4++*,=<<>@@AAA?CDBC;:9<@CD<<<<BED@6//0050(458<JFIJIGFDJIBAADJJGFG>::56664543/---121//0JA<=A@=?66?;9;8:?AAEFIJJJGC@@@0,222;@C664./99CJIBEA?-,++(()+589;8::952100/13?@?><<;;5JIJFHFEJJJGHJFGJJIJJIJIHJJGJJFHF@7678EEAB>=.--1543)'%%&''&'&'&%&&,+)**',)&%&('(()3;:;FJJHJGDDDFJGIGIIHJEJFGHIJJAA@><+(((01;<<AEIDEHGFE@?@C>==;;;<AAACFFIGJJDA8'
@Glass_F3P_8_D3_6_22_21
ACGGCGACGCTTTCTTGCACTCCAGAATAAACGCCGTGCACCGCGCCCTGCGCGCGTCATCGAATGTCGCGTGCTCGGCTGAACCTCGTTCTGAAAACTGGGCCAGCGGTTGCTGCTGTTTGCGGGCTTCTACCCAAATCGCCTTGTCTGCGACGATTTTCGCTAAAACGGTTTGCATCATCTAGTAGTCCTGTGTGACTCTAGTATTTAGTTTCTCGTTTCTTCTTCTTCCAACGAGAGAAAACGAGGAACTAAGCACGCAGCTCAATGACCGGAACAAAAAGACGCTCGAAAGCGTCTCTTATAAAAATGAGTACGAGGGTCCGCACAGGTGGATGCGGACCAAAACGAAAAAAGGCCCCCCTTTCGGGAGGCCTCTTTTCTGGAATTTGGTACCGAGCTTATAGGCCACACGTTCAAGTGCAGCCACAGGATAAATTTGCACTGAGCCTGGGTGGGATTCGGACTCGACCGCATAGCCTTCAGGAGTGAGTTTTGTGCAATACCAACCGACGACTTGACCCTGCCAAGCGGCACCAGATTTCTTGCGTACGCAATCCCCTAAGCCAAAGGTGGCACTCAGGGGAAGCGCAAACTGCCCTGCAACGGGAGCGTTGGCTTCATCGCTACTTTGACCCATCTAGTATTTCTCCTCTTTCTCTAGTAAAGTGTTGAGTTCCCTCTTTGCGTCCTTCATAGCTTAAATGCAAAAGTTCTCTAGTAGCTAGCATAGTCCCTAGGACTGAGCTAGCTGTCAACTCTAGAAGCGGCCGCGAATTCCAGAAATCATCCTTAGCGAAAGCTAAGGATTTTTTTATCTGAAATTCTGCCTCGTGATACGCCTATTTTTATAGGTTAATGTCATGATAATAATGGTTTCTTAGACGTCAGGTGGCACCATGGAATAGACTGATGTGAGACGAGAAGTAAGACTTGCAGCCACTTCTGCGCTCGGCCCTTCCGGCTGGCTGGTTTATTGCTGATAAATCTGGGAGCCGGTCAGCGTGGGTCTCGCGGTATCATTGCAGCACTGGGGCCAGATGGTAAGCCCTCCCGTATCGTAGTTATCTACACGACGGGGAGTCAGGCAACTATGGATGAACGGAATCAACAGATCGCTGAGATAGGTGCCTCACTGATTAAGCATTGGTAACTGTCAGACCAAGTTTACTCATATATACTTTAGATTGATTTAAAACTTCATTTTTAATTTAAAAGGATCTAGGTGAAGATCCTTTTTGATAATTTCATGACCAAAATCCCTTAACGTAAGCGTCCGCTGAGCGTCAGACCCCTTAATAGATTGATCTTCTTGAGATCGTTTTGGTCTGCGCGTAATCTCTTTGCTCTGAAAACGAAAAAACCGCCTTGCAGGGCGGTTTTTCGAAGGTTCTCTGAGCTACCAACTCTTTGAACCGAGGTAACTGGCTTAGAGGAGGAGCGCAGTCACCAAAACTTGTCCTTCAGGTTCACCTGTAACCGGCGCATGACTTCAAGACTAACTCCTCTAAATCAATTACCAGTGGCTGCTGCCAGTGGTGCTTTTGCATGTCTTTCCGGGTTGGACTCAAGACGATAGTTACCGGATAAGGCGCAGCGGTCGGACTGAACGGGGGGTTCGTGCATACAGTCCAGCTTGGAGCGAACTGCCTACCCGGAACTGAGTGTCAGGCGTGGAATGAGACAAACGCGGCCATAACAGCGGAATGACACCGGTAAACCGAAAGGCAGGAACAGGAGAGCGCACGAGGGAGCCGCCAGGGGAAACGCCTGATCCTATAGTCCTGTCGGGTTTCGCCACCACTGATTTGAGCGTCAGATTTCGTGATGCTTTATCAGGGGGCGGAGCCTATGGAAAAACGGCTTTGCCGCGGCCCTCTCACTTCCCTGTTAAGTATCTTCCTGGCATCTTCCAGGAAATCTGCGCCCCGTTCGTAAGCCATTTCCGCTCACCAGCAGTCGAACGACCGAGCGTAGCGAGTCAGTGAGCGAGGAAGCGGAATATATCCTGTACATCACATATTCTGCTGACGCACCGGTGCAGCCTTTTTCTCCTGCCACATGAAGCACTTCACTGACACCCTCATCAGTGCCAACATAGTAAGCCAGTATACACTCCGCTAGCGCTGAGGTCTGCCTCGTGAAGAAGGTGTTGCTGACTCATACCAGGCCTGAATCGCCCCATCATCCAGCCAGAAAGTGAGGGAGCCACGGTTGATGAGAGCTTTGTTGTAGGTGGACCAGTTGGTGATTTTGAACTTTTGCTTTGCCAGCGGAACGGTCTGCGTTGTCGGGAAGATGCGTGATCTAAATACATTCAAATATGTATCCGCTCATGAGACAATAACCCTGATAAATGCTTCAATAATATTGAAAAAGGAAGAGTATGAGTACTCAACATTTCCGTGTCGCCCTTATTCCCTTTTTTGCGGCATTTTGCCTTCCTGTTTTTGCTCACCCAGAAACGCTGGTGAAAGTAAAAGATGCTGAAGATCAGTTGGGTACGGTTGGTTACATCGAACTGGATCTAGACAGCGGTAAGATCCTTGAGAGTTTTCGCCCCGAAGAACGTTTTCCAATGATGAGCACTTTTAAAGTTCTGCTATGTGGCGCGGTATTATCCCGTATTGACGCCGGGCAAGAGCAACTGGGTCGCCGCATACACTATTCTCAGAATGACTTGGTTGAGTACTCACCAGTCACAGAAAAGCATCTTACGGATGGCATGACAGTAAGAGAATTATGCAGTGCTGCCATAACCATGAGTGATAACACTGCGGCCAACTTGCTTTTCTGACAACGATCGGAGGACCGAAGGAGCTAACCGCTTTTTTGCACAACATGGGGGATCATGTAACTCGCCTTGATCGTCGGGAACCGGAGCTGAATGAAGCCATACCAAACGACGAGCGTGACACCACGATGCCTGTAGCAATGGCAACAACGTTGCGCAAACTATTAACTGGCGAACTACTTACTCTAGCTTCCCGGCAACAATTAATAGACTGGATGGAGGCGGATAAAGTTGCAGGACCACTTCTGCGCTCGGCCCTTCCGGCTGGCTGGTTTATTGCTGATAAATCTGGAGCCGGTGAGCGTGGGTCTCGCGGTATCATTGCAGCACTGGGGCCAGATGGTAAGCCCTCCCGTATCGTAGTTATCTACACGACGGGGAGTCAGGCAACTATGGATGAACGAAATAGACAGATCGCTGAGATAGGTGCCTCACTGATTAAGCATTGGTAAATTACCGCCTTTGAGTGAGCTGATACCGCTCGCCGCAGCCGAACGACCGAGCGCAGCGAGTCAGTGAGCGAGGAAGCCTGCATAACGCGAAGTAATCTTTTCGGTTTTAAAGAAAAAGGGCAGGGTGGTGACACCTTGCCCTTTTTTGCCGGACTGCAGCGGCCGCTACTAGTAGGGAGACCAGAAACAAAAAAAGGCCCCCCGTTAGGGAGGCCTTCAATAATTGGACTATCCCCTAAACTTCAAAGGACCAAAACGAAAAAAGACGCTTTTCAGCGTCTTATTGTTCGTCTTTGGTACCGAGTATTAATATGCGCGCAGCGTCTGGAAAACGAGGCCAAAAGACGTGCGTCTTTGATGCCGGTTGCGACTCTACCACCAGAATTAAAATCAAGTCCGGCGCAGCCGGTTTGTGCCGCTTCCACGCAGTTATTTGCGCCTAAGCCCCCCGCCAGCAGAACGTTGCCAAGCGATTGACCATTTAATAGTGACCAGTCAAAACCTTGCCGCTTCCACCCTGGCCGTTGTCTAAAACATATTTATCAACGTGCTGAAACTCGCAGGCGGGCAAGACTCACCGACGCTTAATGCTTTCCAGATGGCAACATGTGCTGGCAGACTTCACGCAGCGTATCGATATACAGCTGTTCTTCATACCATGCAGTTGCACTGCCGCCAGCGATAACACCTTAGCTTTGTCCACCACATCGGCAATATCGTGATTGCGGAACACGCCAACATACTGCAACGGTGCCGCAGCCATCACTTCCTGCGCCTGTTCAACGTTGACGCAACGCGGTGATGTCGCAACAAAAATCAACCCACCGTAAATCGCGCCCGCGTAGTAAGCTGCTTTGGCATTTATCTGCCCACGCGTCAGGCCACATACTTTATTCTCACCCAGCAACACCCGGCGCACGGCGGCGTGCAAATCGTCATGGGCCATCAACGCCGAACCAATCAGAAAACCGTTAGCGAAGTGGCTTAACTCGCGCACCTGAGCGTAAGTATTGATGCCGGATTCGCTGATTACCGTCACGTTGTGCCCCAGTTTCGGCGCAAGCTCGCGGGTACGGTTGAGATCAATCGACAAATCACGCAGATCGCGGTTGTTGATGCCAACGACCTTTGCTCCCAATGCAATGGCGCGCTCCTGTTCCTCTTCATTACTGACTTCGGTCGCACCCCCATCTCCAGACTGTGAGCGACGGCGGCAAGCTGGCGATATTGGTCGTCATCCAGTACTGAAAGCATTAATAAGCAGGCATCGGCCTGGTAATAGCGCGCCAGATAGATCTGGTAAGGGTCGATAATGAAGTCTTTACATAAAATCGGCTGCGGGGCGATTTGGCTGACGATGGGGAGGAAATTAAAGCTCCCCTGAAAATATTTCTCATCAGTCAGCACCAAAAATGCCGAAGCGTAATGTTTATAAATGGCGGCAATGCGTGCTGGATCGAAATCATCACGGAAATG
+
?@@GJCDEDGGFJIIJJFDCHHH??@>=2110)))'***'''%(++/07((%&))&&%$&$$%&(('%%'&&9=CDCDEJBCBB@A7))))1'%%))(($$$/BAA@BECCDBGEHGCA??88&%(&*-*.--..0??D:888@A:<65458:@<;;:AC?=?BDFJJJEJDGJJIHJJHHJE;;;;EJJHHEFHJJGFJJJBBAAACEBBAF>=F@?BJHDDD<GB>=F@IIFC==<><DDFJJB?BB;:::1,+,,+(''&'())))&&%')%$$&('1?;=332667:9:=A:*)))1*(%''()*,,*)))+-''')%$%%%%&'59>?FHDJG?=<<=C@BCJE544:EJIJCAEJIHCCBB87656=;67;33200/55:=?<<:60.&%%#%)*((((-.3:;++,+<<-))--433342223D@@BJJHJEFJIEHJGDB@=;<=?A@??JIA@<9500;<AEFGFGGEEDC@@A7CEIHJHDC>F30..734ACDBEB@?A>::;<B@@?1HFJJIIJJJJFGBCECJDEEBC@0045.@@@@??B>>@@JJJH@AEHJJJEGJJJGJJFJHJGIGJJJBA@A?@@ADE??>>HJFIJBBBDJJJHGDDDBDIJGCBBBEJBC=88778896666C87778>==;;CC92>:9*)**//*((''#%%$&'().**/824459>A@>>?9*+85)((('((((IIJJDDGEFGGHJJGJHEGJJGJHFEJ644435+++*0,-;=>J5---71111788IJGJFCD>@?AJI@7JJIJJJHJGGDICEFFDDHCB=222A??8?;::?>A999BFJJJIJJE<46DEDIJJEGFAEGHJJJJHEECEJJJIGIJIJGJJJIFJEDJIGIHGJ>3.-0236-,,,>HDEBDEAB:7*1*)))*.+(),+(%%&&%$$$&&)&%&%%&*)**,.//11+)-/3/./.../@DDB;;AB4@<>==99:HFJJGJIJJJGIJGGIJ<;1,2.-/>>('''8848:;:;../BEJFJJGEJIGJJHBBA>BAGC?553-&&&%+.++,;22/*6FJJIGCBCBJJJJJJJJJJEHJFIIHGJ<;;;HGGFHHBCBDCBDC@+*;+.,,,+*'(+::<:988=<==>HJEEJFJJJFEJGHJH==>=ECB@3332+'((*+8A?@CEEJJIHJIHEHHHG:62@@CFIHJFFEGJJJGGDAIGHJIJJIJJHJJJD=;<9621237765220,++,01+,,,/.+('(,:<>@@DCGJJHJJJGGFDEA@A:9988'''(321))(('+((9??*'(&*%%''&&'()'$%+'///0/*))+;;@GGJJGEFCC::::<;<7+):AABDCDFFJ*))@JFIFD@BBBJJIFEJGJHJJIFEJ@<;<?FEEEH@?;:;>?;8.,+**&%%0':?AGEDEHJHIDEB@?=7)&&))*:=>AA?=1111)(((0//++*((''''')()')''((&%%%%7ADFFDCDCJDDFEADDFJJJJJJHIIHJGICFJ744475342AEBCAAGB@<><4556=;0//05@@ADCJJJJJHFGEJF6DF<;=B:876886110///CDD>JJJGHFJJJHJJJCCD<:8:<>=>FI;;:JJJJGDDDJEIJJHGJJHJGJJFGHFIJJFHDIJHJHFHHIJGJIFJJJIEIDDB=;<;?JFFDEJHEJJGGGJJFJHJJIDF-,*'''(03>A@BCBJJEIJJHHJJJIJJJJFGF9984/.,,--0-..100099573/.,(),++-6652111*)(&&$$%$',.:;D<HJIGFDEJJFGJJJJJDJH>>89<2223:;EFDFJGDGEIJJDB875-**&&&&'*+)))(())++,(((@FGDBACBDJJHJJCJBA@@B?A??:;;<CJIBI@A@?EFAA@@FCCA::JCCBA72(&(*096366**&'))::CB<;;;?CGJGB<944./.(&&&%%'%'''+++11122+++-::5444<@A?777>??@B:8<1<653101001--,-210('&&&'(''((('->@DFH?=??A:78;;3334<:3<;A@DAAEGJIEJIHJJFJFIIJIJ>?>>FFDBBACA@@A;988>CAAFCH444344577BBCCCBEEJB?@@CJGEFEJJJEJJJJFJIJEGJJJFJJJJJJJHGJFJGJJJEAA@BIDJFBJJJJJHJ::::FAJEGJGJJJFDJJIHFG@31//+',.,+,9CDJJJJHHDDCGFEJHFJJJHEGIJHJEFIEIIECH2222231347BAFJFBAADCG84/''(ACA===@A?=<<>>??>BAIJFGJFJBA1111BCFJHJJHJJGJGJJHJFDDIJGJJJJGJGHJIFJJJHGGHJHJIJ766?66997336JHJIHFIEBJGHDA>=6942////8;<*(((HJJGJJGJCGIECCHEDJH;<JJJHFHJJJJJJJIJJGJJJIHE@G;F>H5556EB9999FJGJDJFJGJJJHJJJHJJJFFEFIF?<:<;:;?9653'&''&&$$$%'(((&&)-,./<B=<==JCBACD>+++++???=>=>4444=7733DFJFHGI@?@?JGDF@BGJEACACJEE:CFJJGGJHJJEHJJJIJJJGJIFE@A8899ACHDJFEI=<<<C<<:3BAEFAEFB@9..5/?99:::2..5((((,+++12.,*)(').../700@CEBECBEECEJE@====1)))-612-.=>AA@@BJJJHGEFJFJHGGJJJGJFHHJIHJJGJJIJJJJJJJJIJFJGJJJJHJIHJJIJ>>==JJJGGHCDBDIAB?:5-++*$%&&/00<<<H@@@6557?8ACCBDDA@?ACGIHGGGEJHFBJJIHJJJJJJEDCD>>?JHEGJJJJIEDJF><<996-./.''&'-.?A76176>>@C@?<;??@JFGEJIIJGJJJJJA@@AHFHJJJGJJJHHIJIJJJFJGHDCEEJJJFJ5556A:6877779:C?>=<=DBHFGHJJGGJJGJFIJJHHJJFIGJ0,?@CHHJJJJJJJJA?@@JC@@@FJGHCA6332431,,+134;;;;<JHHJIIJJJJDIJCGJJHCIGJJJJHIJFJJJJHGJJJFJHJGEECDJJGJJJIHGJIJGHJGFCCFBBFEHIJGJJJJJJHHJIJJJJJHJJJGIFDEJJIJJJGEGC88/(56>9999@AAIJIEFEHJDDIDJJIJJGJGJJJGGJFJHJJJJIJJJA77:<632399:;;>>>=777;88;=CFA>99AB----IJHEJJGJJJGJIJJGFC+***-F3?@CEFEDDJGJJGJIJHA6666DDB@?@ABDFHJEDCCA@?99::<9:21--.@ACCGHIIHCBAA@=;<?AGEJEFEDJEEDIJJGGD;:?BFJGEJIJFJJJGJJHJJIGJJGJFJGFCDBIFEHHICB<DF6655CCBC@@BAHCGFD::::CA&%%%%%'):8:><>;;FE;96=HFJJFCEHCE>9559<CHJJGJJJHAAA@CIBGIJEDHJGHJHHIGJJHJJHGGJJJJJF?=<@A=?BIJJJEJIGEGEJJJJJJEDDGH@;;7720++++4/),-,.,'%%$%%$$%&'(+++,0/66644566653-*&+++//11/./...---.334222:;;:<2);99??=<<=?>850-,('&$%%(*+.CBBA@A@EDDFJHJFIJI7557A9B??@4344?HBABB:::;B@*))*HDCB7679?=;JHFHIFJIEB@>6335-))*=CEEHGFJJIJJHJJHJJBBBAJJIJJI?///2-''(*021712347<>>J>HJIEDH930...;GJCCCAEIGJJJJIJJJJJFEEB=;2)(&&((('')('&%$$$%**,@A;;;=BJGJJJJHJJJJIJJJJGGJIJGHJJJFJJ643&%%&'(46:;EFDCCJJJHJJJJGJJJHF;00/&&'&%)*29:<<CDDCJEGFFJA@@@JFGGFJJJDIFDJCJHCBJJJIGGJJJJJJGFDCHIJHHFECCIJJJHI933D/./.GEEGJJEBBCEJJFJJJCJJFFHCGJJJFDG@?>CEEEEFJG@>=9@D@210))**,--<GGIHJIFJDD>:9;<;:>>EBD=<<=JFFFJHHJJFJJCCAABA5531&%&''')))+//,*++(*((('('%%120>>?FHFCDGFFJJJJJJJJJJIGHFGFJIJDJFEJJJFJJJJJJJIJ////-,,-.0/,,-.@@ADJJJHJJJJFHHG8880///A8778IJHJJJJJJGJJJJJEEJHGJJJB5=:@A>><?@AIHC<<?>?@?>>=;433399::@BHJIIJJEDCGGJIJJFAA@AE=;21-,+-1--10***AE=----,5>?CIHIJGFCB41..//)))*3332+++,<;;;;78::<<9;99:8::<BEHJHFE?@?@CICCCBABJCFGHIJFIJJJBE<<==A:?94067,+9/:CGCFDDJHJ@('''-(')/9<ACBE555DDJJJGJJJJJJGGIDEFHGHJJGIH??JFJGJJJGJEJHJJIJJIJJJJJIJHJJJJ>>=>BA<=AA<;;<AEJJIFJJJJJJJIJJEJJBFB<<;<?((22889DIJ@C@=>5554::)&&&)'&''(***ABDEJFAAABJJHHIIJFJG>>6667B<A?BBAFEJD??9A<9?.)))))'')))*:4778200-+33<DFDEGE777444344:,0*-50///11288IBAAADJFGGJHHFFFDFJHFFEA>>><<<<A866<?<=><<=11(/,'(
@Glass_F3P_8_D3_6_22_22
ACTATGATTCATTTAAATAGACAGATCGCTGAGATAGGTGCCTCACTGATTAAGCATTGGTAACTGTCAGACCAAGTTTACTCATATATACTTTAGATTGATTTAAAACTTCATTTTTAATTTAAAAGGATCTAGGTGAAGATCCTTTTTGATAATCTCATGACCAAAATCCCTTAACGTGAGTTTTCGTTCCACTGAGCGTCAGACCCCTTAATAGATGATCTTCTTGAGATCGTTTTGGTCTGCGCGTAATCTCTTGCTCTGAAAACGAAAAAACCGCCTTGCAGGGCGGTTTTTCGAAGGTTCTCTGAGCTACCAACTCTTTGAACCGAGGTAACTGGCTTGGAGGAGCGCAGTCGCCAAAACTTGTCCTTTCAGTTTAGCCTTAACCGGCGCATGACTTCAAGACTAACTCCTCTAAATCAATTACCAGTGGCTGCTGCCAGTGGTGCTTTTGCATGTCTTTCCGGGTTGGACTCAAGACGATAGTTACCGGATAAGGCGCAGCGGTAGCAGATCAACGGGGGGTTCGTGCATACAGTCCAGCTTGGAGCGAACTGCCTACCCGGAACTGAGTGTCAGGCGTGGAATGAGACAAACGCGGCCATAACAGCGGAATGACACCGGTAAACCGAAAGGCAGGAACAGGAGAGCGCACGAGGGAGCCGCCAGGGGGAAACGCCTGGTATCTTTATAGTCCTGTCGGGTTTCGCCACCACTGATTTGAGCGTCAGATTTCGTGATGCTTGTCAGGGGGGCGGAGCCTATGGAAAAACGGCTTTGCCGCGGCCTGCTCTCACTTCCCTGTTAAGTATCTTCCTGGCATCTTCCAGGAAATCTCCAGGCCCCTTCGTACAAGCCATTTCCGCTCGCCGCAGTCGAACGACCGAGCGTAGCGAGTCGTGAGCGAGGAAGCGGAATATATCCTGTATCACATCTGCTGACGCACCGGTGCAGCCTTCTCCTGCCACATGAAGCACTTCACTGACACCCTCATCAGTGCCAACATAGTAAGCCAGTATACACTCCGCTAGCGCTGAGGTCTGCCTCGTGAAGAAGGTGTTGCTGACTCATACCAGGCCTGAATCGCCCCATCATCCAGCCAGAAAGTGAGGGAGCCACGGTTGATGAGAGCTTTGTTGTAGGTGGACCAGTTGGTGATTTTGAACTTTTGCTTTGCCACGGAACGGTCTGCGTTGTCGGGAAGATGCGTGATCTAAATACATTCAAATATGTATCCGCTCATGAGACAATAACCCTGATAAATGCTTCAATAATATTGAAAAAGGAAGAGTATGAGTATTCAACATTTCCGTGTCGCCCTTATTCCCTTTTTTGCGGCATTTTGCCTTCCTGTTTTTGCTCACCCAGAAACGCTGGTGAAAGTAAAAGATGCTGAAGATCAGTTGGGTGAACGAGTGGGTTACATCGAACTGGATCTCAACAGCGGTAAGATCCTTGAGAGTTTTCGCCCCGAAGAACGTTTTCCAATGATGAGCACTTTTAAAGTTCTGCTATGTGGCGCGGTATTATCCCGTATTGACGCCGGGCAAGAGCAACTCGGTCGCCGCATACACTATTCTCAGAATGACTTGGTTGAGTACTCACCAGTCACAGAAAAGCATCTTACGGATGGCATGACAGTAAGAGAATTATGCAGTGCTGCCATAACCATGAGTGATAACACTGCGGCCAACTTACTTCTGACAACGATCGGAGGACCGAAGGAGCTAACCGCTTTTTTGCACAACATGGGGGATCATGTAACTCGCCTTGATCGTTGGGAACCGGAGCTGAATGAAGCCATACCAAACGACGAGCGTGACACCACGATGCCTGTAGCAATGGCAACAACGTTGCGCAAACTATTAACTGGCGAACTACTTACTCTAGCTTCCCGGCAACAATTAATAGACTGGATGGAGGCGGATAAAGCGCCAGGACCACTTACTGCGCGCTCGGCCCTTCCGGCTGGCTGGTTTATTGCTGATAAATCTGGAGCCGGTGAGCGTGGGTCTCGCGGTATCATTGCAGCACTGGGGCCAGATGGTAAGCCCTCCCGTATCGTAGTTATCTGCACGACGGGGAGTCAGGCAACTATGGATGAACGAAATAGACAGATCGCTGAGATAGGTGCCTCACTGATTAAGCATTGGTAAATTACCGCCTTTGAGTGAGCTGATACCGCTCGCCGCAGCCGAACGACCGAGCACAGCGTCAGTGAGCGAGGAAGCCTGCATAACGCGAAGTAATCTTTTCGGTTTTAAAGAAAAAGGGCAGGGTGGTGACACCTTGCCCTTTTTTGCCGGACTGCAGCGGCCGCTACTAGTAGGGAGACCAGAAACAAAAAAAGGCCCCCCGTTAGGGAGGCCTTCAATAATTGGACTATCCCCTAAACTTCAAAGGACCAAAACGAAAAAAGACGCTTTTCAGCGTCTTATTGTACGTATTTGGTACCGAGTTATTAATCTGCACAGCATTTCTGGAAAACCGAGGCCAAAAGACGTGCGTCTTTGATACCAGTTAGACTCTACAGCAGAATTAAAATCAAGTCCGGCGCAGCCAGTTGTGCCGCTTCCACGCAGTTATCTGCGCCTAAGCCCCCCGCCAGCAGAACGTTGCCAAGCGATTGACCATTTAATCATGACCAGTCAAAACGTTGCCCGCTTCCACCCTGGCCGTTGTCTAAAACATATTTATCAACGTGCTGAAACTCGCGGGCGGGCAGGGTTTCACCGACGCTTAATGCTTTCCAGATGGCAACATGTGCTGGCAGAGCTTCACGCAGCGTATCGATATACAGCTGTTCTTCATTACCATGCAGTTGCACTGCCGCCAGCGATAACACCTTAGCTTTGTCCACCACATCGGCAATATCGTGATTGCGGAACACGCCAACATACTGCAACGGTGCCGCAGCCATCACTTCCTGCGCCTGTTCAACGTTGACGCAACGCGGTGATGTCGCAACAAAAATCAACCCACCGTAAATCGCACGCATCATAAGCTGCTTTAGCATCTTGCCCACGCGTCAGGCCACATACTTTATTCTCACCCAGCAACACCCGGCGCACGGCGGCGTGCAAATCGTCATGGGCCATCAACGCCGAACCAATCAGAAAACCGTTAGCGAAGTGGCTTAACTCGCGCACCTGAGCGTAAGTATTGATGCCGGATTCGCTGATTACCGTCACGTTGTGCCCCAGTTTCGGCGCAAGCTCGCGGGTACGGTTGAGATCAATCGACAAATCACGCAGATCGCGGTTGTTGATGCCAACGACCTTTGCTCCCAATGCAATGGCGCGCTCCTGTTCCTCTTCATTACTGACTTCGGTCAGCACCCCCATCTCCAGACTGTGAGCGACGGCACAAGCTGGCGATATTGGTCGTCATCCAGTACTGAAAGCATTAATAAGCAGGCATCGGCCTGGTAATAGCGCGCCAGATAAGATCTGGTAAGGGTCGATAATGAAGTCTTTACATAAAATCGGCTGCGGGGCGATTTGGCTGACGATGGGGAGGAAATTAAAGCTCCCCTGAAAATATTTCTCATCAGTCAGCACCGAAATTGCCGAAGCGTAATGTTTATAAATGGCGGCAATGCGTGCTGGATCGAAATCATCACGGATCACGCCTTTTGACGGCGACGCTTTCTTGCACTCCAGAATAAACGCCGTGCGCGCACCCTGTAGCGCGTCAAGATAAAAATGTCGCGTGCTCGGCTGAACCTCATTCTGAAAACTGGCCAGCGGTTGCTGCTGTTTGCGGGCTTCTACCCAAATCGCCTTGTCTGCGACGATTTTCGCTAAAACGGTTTGCATCATCTAGTAGTCCTGTGTGACTCTAGTATTTAGTTTCTCGTTTCTTCTTCTTCCAACGAGAGAAAACGGAACTAAGCGCGCCACTCGATGGACCAAAACGAAAAAAGACGCTCGAAAGCGTCTCTTTTCTGGAATTTGGTACCGAGGTCCGCACAGGTGGATGTCGGACCAAAACGAAAAAAGGCCCCCCTTTCGGGAGGCCTCTTTTATGGAATTTGGTACCGAGTTATTAGGCCACACGTTCAAGTGCAGCCACAGGATAAATTTGCACTGAGCCTGGGTGGGATTCGGACTCGACCGCATAGCCTTCAGGAGTGAGTTTTGTGCAATACCAACCGACGACTTGACCCTGCCAAGCGGCACCAGATTTCTTGCGTACGCGATCCCCTAAGCCAAAGGTGGCACTCAGGGGAAGCGCAAACTGCCCTGCAACGGGAGCGTTGGCTTCATCGCTACTTTGACCCATCTAGTATTTCTCCTCTTTCTCTAGTAAAGTGTTTAGTTCCCTCTTTTGCGTCCTTCATAGCTTGATCCGAAAAGTTCTCTAGTAGCTAGCATAGTCCCTAGGACTGAGCTAGCTGTCAACTCTAGAAGCGGCCGCGAATTCCAGAAATCATCCTTAGCGAAAACTAAAGGATTTTTTTAGTATGAAATTGTTCCTCGTGATACGCCTATTTTTATAGGTTAATGTCATGATAATAATGGTTTCTTCAACGTCAGGTGGCACCATGGAATAGACTGGATGGAGGCGGATAAAGTTCAGGACCACTTCTGCGCTCGGCCCTTCCGGCTGGCTGGTTTATTGCTGATAAATCTGGAGCCGGTGAGCGTGGGTCTCGCGGTATCATTGCAGCACTGGGGCCAGATGGTAAGCCCTCCCGTATCGTAGTTATCTACACGACGGA
+
))*,+)%%%$#$$%%().+***+,034665-+++-''')0/.-.09=ACDFIJJJJEJDHDGJGIJJGBDJFGCFDFHGEBBCBHJFJJJHJHJJGIJJIJJJJJJIJ=<<<>HJFJJJJIJIJHGIJC@@C72138=JH;9986568AF:::CDGCDCEG===>>?>A@0/./:0=??C5555AJGA=>AIJFJHFFEIJJJIJJJIJJJ>456/,,/''*7<;,,,+559;<2222GEEGGFJJJGGF1113JB@B<BFHGFDCCA>;;=BJJJEFIGJFJC<33>>BJB9964B=:9;=JFHEB>=;;<@JEJGDHJIJGJJJJJJJGJJJIHJJIIJJJEC?=623J445==D>,,,,<<A,+++301113>CCGJJIJJJHHCEJFEJJGIJF@@@C?5367<?=:;>CFDHGHJJJHJAA@@HD6666JFIFJJDAAACJJJJJFDCBD>5333342234390<>BGCBBBD>00;><9:<????:EJJFEJJGJIGBC766.,,'''%&(+***+@CCJH><;;9:<?BBDCGCGDDHEDAA?ACECECDEJJJHJJJGHIJIJJIJFFHJJBBAGAA?<559:///0>9887BC@@A@>>>>G3221:5AABJJJHEHIDJFJIHDBABJHGBABAJJHJEJJJGHJDCF@?FCCDA@?<<75688JJIJHI<B96679><:;=CBHGEGGC@CD=64100,*)*.58ACEEFEDJJJJFJJJIHJHHJJGJEJGJJFIIGI<5444GJJJJJHFJGF>=96@ECCEB>A/:9<774--*)(,)/,+,-+04654<FFJGJJFJFJEHH@=CFGJJIIHJGG2002*0>:0.--.*%%%%%%&&&'--+++.77<=:<E7EHDFFHIJJIJIHIGJ<;<<IJJIDJBBB@<;<5)))8891/-++1.,,***+.1-&&%((,..8,,((%$$%&%''&),,,*+.>DHFJ.('&CEDFJHJJJJJHJEEDIJJJJHJJJGJFJJJJJJFJJJJJJEGDEEE33336EEJJF?<<9998:>CDJIFHDGEHJGJIIJJJIJJJDGEFJJJJJJHHEGGIJ333EJJJJJJJGJAEG2222JIJJJGJHJJJJIIIJJJJIJJJJIFEGGJHFFGJIIFJJHJHIGDGJIJJJJIJJFHJJJIJJGJHHGJJGJJJIJJHJJEEEFJJEJJJFGJHJJHJJGHJJHIHJJJIJJJHJGJIHJJGGJJ9999=99;=A>=<=8>ACJIHJGHIGJFHJGJJHIJJIEJHIIJJHJFHFJJJGGJGC7&&&'''''''*79HHEDCJJDBBEE2223@++++=JGJJJJJ?HEJJJIJFJD?CIIJFHJJJHHJGHEEIJHJJHJJEJFJJJGECJFEIJC;;;<?IJJJHJJHJJJJIJJJJHGJJJIIEHJ@:82..+)))-.010'%$$%*+08>BBCBCCA32239<EFFEHEBAABJJJJIJEA@AAA95/++9BC?<=:**+6+))AGJGIJGJJJJJJCJJJGJFJJHGJGGJJJJJJJJJFJJJGGGIJJDGDJGFEIGBABB5'JJFJJJJHJCAEDBJIJHJJHJJJJJGJJJHIGGJJEEJJJJHJGGJHJJGJ=>=;303?B;;::865569<:::?JD>=>?JGJJFCECJCDAAIJJJIJEJGJIGJJJJJBAJFFJJJGJJJJFJJJJHJJGJFIJ>???JGJIJJJFJJHHJJJJJIJJJJIIJJJJJJJJ;;;;GJFD>===;?@JIJJJJHGGJFHGHHGJJJJJFGHGIGCGJJHJIJJJJJHJEHJEHGGC3332...-./BJJFJGHJJIFCFAACFEJJHJJJIIJJJBBCCFGEGJJJJJJJJGEDDIJJJJJGJJJJFJJJJJH<<<>JJCCBC;<;BFJDIGHHJFJJJJCFJJJI;3123@CCAGFHJF;JJJJJJJFJIJJJJGFHJIFJJJGJE@<;73)((''''+''*)**+0007665870.874566<8;<9;GIJGIHGJHJ?>><5555IDHJHJIJGIJJJFJJIIJ0///6@DDHJJGJJIHEGJJ@999:;;;;HJJJJJJJIHFJJIJJFJJJJJG??<1GJIJ??))))+90+*+..(((166J?55479@1999>>>5556?>>>953:50///02357<;<<=AACJGJJDJJEJIHHJJGJJGJJJJJJJGIIJJGJJJJGIFJJJJGIGJJIJGJEIJJJEI?>>>::9:FG>==?:998***+**&',)'&)556?>@-)(C?GC@???@BBFHJJJIJFIJIJJJFIJI1++,=EJIHJGFA>JDBGHIDJJJJJJFFEBCJEG?87:47<416?;<<;A@ABCEDJJEIJHFGJFFF2))+011HECCDBABDFDGECJJHGD?:;:9;:554.//0HHJIJJFIJEIFJHHJIJEGHHJJJHJ<<HDCB<55568520++-88;<<CJJJHJFIJJJJJHHFJIJGJGJJJJE<83434622558B@86552///---''''$$$%'&')'&'()9<EGDDEBDCCC=?GGJC>>=?@>>7661---(%%$&&(&&'*445;<FFJJJJJCFJGGJJJJJJJJJGJGHJHJF>''&((0./00035344<A?44559889A:001198999@?A@?D@@@ADJEIJFJJFJHHJECDEDGJEGIICI5,,,(((():;:7900019<;:<4331-335239@DGJ=E?HHJIJGGJJJIJJGEC<=FIJIJJJJEEJJIGJJJJJIJGGIICCCD>???ADCD<=GFJJDFGGIJGHGJJIJJHJJJJJHJHJHJJJA???AC0////34/1@??AABEGJJEGJJJFHJJJJJJJGJEC@>?GJGGGGIHJJGHJJJJHJJJFGDGJJJGEHIJGIJJJEECEFHIJDGJJIHJJHHIEFHFJHJGJJDCABCEIFFJFBA<<:889>>=>;;CJIDFJJJJJFGGGIJJJJJIJJIJJJJJJIGJJJJJIJIGJIJIGJJJJIIJGJJJJJIFDFFHJJJGJJGJHIJJJJJJBJB:,1***--)+.//0AJHJIJJJFJHHFJJEGJJJJEGCEFFJGJJIGJJJJJJJFJ5.)DEFEJJJJJJGJHGJJGJJJJIIEFFDCECHG====??CBDHFGFJ@@?@IGJJGFGJEFGGIJIEJJJJIJJJJJJHIIIJIGJIJIHJJJJHJJHJFJ@ADFIJJJJJHJIJJHJJE>=>>FJJJJJJJGJIJJJFJGJJFGIJJJGJIHJFJJJFC7FB<==JJIJHFF??@BGJJIGEEB?.**,/3:9993334===9,,,-757BBFEEDFEEDJIHDFHJ>==5665485,6DDJJJHGJJHJJIJJJHFCFDFBJHJJJIIGJGJGJHJJJJJJJA)))))))0///11/214++BJJGGJG@>>=53320/(&%%**.25=BBC<874577666=DGJJJGJJGGJJHJGGHJHJJJJJIGJJJJGIJJJIJJJJJJJIEJGHEHI=>:;?/-.;7>==HGJEEI=94344BDEEJGJJJJJHJ55556;C7555;JCADDJFGIEEGFEDGHH?:9:;EHJI66=>BA><=>?8746:ABHJJJJJIJE4387>FHGJJJJJJJJGHEDGEFEHGFGJGJHJGJGJJJJFFJJIJIJJJFEGJDJJIHJJJC><CHAA>??@HFGHIFHHGJ@??>DACC=2/,,,.=?=>A@AC?CFFJHJFJIFJJJHIJIJJJJIJIJGCBBAACDFHJ?=>?@----.--,-?CJJJIIJJJJJFJFHJJJJJJJJDIGDDFJIHJHJGFEHFGHHJJDGFEJJJIEJJDABDBAA@AFC?B;<@>:<<EJGGFJJJJJHGIJJJHJJJJJJDEFJEJHHFCCDJHJJJJHJJJCDCDJDJJEEBGFHGFIDD8989>IJ?<=?9:=:9GJEFJJFJJCDE;G977'&&(-*)(()(&&+,+++577779@?@GB?>?4344351454333=ECAAGJFEJHIFFJJJFGDDEDCJGD9:BFJDFJ=>>>EDB@ABA>>99991*('(+,.10/1123865=GH999=JJGFC=>>>@;=>A=BCEGJHEFJGJFDB+***:<=;:78;:@@@CDHEFA=899;DGJECIFIFHGHJGJ@=:938/./-1002/:;;=>=::::=76//06((()66*+/3>BCEFHGFJEDFFHCBGCJFFEEJIJGJJJJGJJIFECEEIFEC<5553555>:;BIJJJEGIHJGDCDCC=2//482-//*++,0456''''?CGDGHHJJGIFJJHJJAJ???@HJJJJHCBAA<==;G<;;>>CFEJJIEFFIFFEJAC>>?;66FFDIGJJJJHCGJIAAAA8878JJJJJGFDECAJHIGJIJJIJJJGJJJJJJEF7871=54@A6557=?@=;<>B67=;000176666GEEA>A??BGJFJGJHGJAA,,,,,BE@ABCDEBDJFFECCDDH410./'(''35<?CFJJDCABIFHEJFJGEEDCGJIFFC?@@995?=77321332213410/'$#$%$#&(()&'''((878=EJFJIJIGFJJJJJJIHHJJJJJHIFIGFGFJJIHHDG9999FB@;4('''*'(*,8DIHFJJJEGFFJGJIEGIBDJJGJJJD?<943+*'(''%%%*-7976668971,,/1125?AB?/<FJ?IIGEFGGJJJJJJGJJHJHJGJJHGEDGHHEJJJ;;;;>?22222222JEJJHHJJEFHJEJJGFF777FDA:::55<=FAAAA@B77<4JEIJFJHEGFHJIGFJJH0//+'%
@Glass_F3P_8_D3_6_22_23
CCAGTCTATTCCATGGTGCCACCTGACGTCTAAGAAACCATTATTATCATGACATTAACCTATAAAAATAGGCGTATCACGAGGCAGAATTTCAGATAAAAAAAATCCTTGACTTTGCGTAAGGATGATTTATGAAAATCGCGGCCGCTTCTAGAGTTGACAGCTAGCTCAGTCCTAGGGACTATGCTAGCTACTAGAGAACTTTTCGGATCAAGCTATGAAGGACGCAAAGAGGGAACTAAACACTTTACTAGAGAAAGAGGAGAAATACTAGATGGGTCAAAGTAGCAATGAAGCCAACGCTCCCGTTGCAGGGCAGTTTGCGCTTCCCCTGAGTGCCACCTTTGGCTTAGGGGATCGCGTACGCAAGAATGTCGTCAGCTTTGGCCAGGTAAGTCGTCGGTTGGTATTGCACAAAACTCACTCCTGAAGGCTATGCGGTCGAGTCCGCAGATCCACCCAGGCTCAGTGCAAATTTATCCTGTGGCTGCACTTGAACGTGTGGCCTAATAACTCGGTACCAAATTCCAGAAAAAGAGCCTCCGAAAGGGGGGCCTTTTTTCGTTTTGGTCCGCATCCACCTGTGCGGACCTCGGTACCAAATTCCAGAAAAGAGACGCTTTCGAGCGTCTTAGTTTCGTCATCGAGTGGCGCGCTTAGTTCCTCGTTTTCTCTCGTTGGAAGAAGAAGAAACGGAGGCCCGAAATACGTCACACAGGACTACTAGATGATGCAAACCGTTTTAGCGAAAATCGTCGCAGACAAGGCGATTTGGTAAGAGCCCGCAAACAGCAGCAACCGCTGGCCAGTTTTCAGAATGAGGTTCAGCCGAGCACGCGACATTTTTATGATGCGCTACAGGGTGCGCGCACGGCGTTTATTCTGGAGTATAAAGCGTCGCCGTCAAAAGGCGTGATCCGTGATGATTTGAATCCAGCACGCATTGCCGCCATTTATAAACATTACGCTTCGGCAATTTCGGTGCTGACTGATGAGAAATATTTTCAGGGGAGCTTTAATTTCCTCCCCATCGTACGCAAATCGCCCCGCAGCCGATTTTATGTAAAGACTTCATTATCGACCCTTACCGGATCTGGCGCGCTATTACCAGGCCGATGCCTGCTTATTAATGCTTTCAGTACTGGATGACGACCAATATCGCCAGCTTGCCGCCGTCGCTCACAGTCTGGAGATGGGGGTGCTGACCGAAGTCGGTAACTGAAGAGGACGGGAGCGTGCGAGCGCCATTGCATTGGGAGCAAAGGTCGTTGGCATCAACAACCGCGATCTGCGTGATTTGTCGATTGATCTCAACCGTACCCGCGAGCTTGCGCCGAAACTGGGGCACAACGTGACGGTAATCAGCGAATCCGGCATCAAATCTTACGCTCCGGTGCGCGAGTTAAGCCACTTCGCTAACGGTTTTCTGATTGGTTCGGCGTTGATGGCCCATGACGATTTGCACGCCGCCGTGCGCCGGGTGTTGCTGGGTGAGAATAAAGTATGTGGCCTGACGCGTGGGCAAGATGCTAAAGCAGCTTATGACGCGGGCGCTGATCTACGGTGGGTTGATTTTTGTTGCGACATCACCGCGTTGCGTCAACGTTGAACAGGCGCAGGAAGTGATGGCTGCGGCACCGTTGCAGTATGTTGGCGTGTTCCGCAATCACGATATTGCCGATGTGGTGGACAAAGCTAAGGTGTTATCGCTGGCGGCAGTGCAACTGCATGGTAATGAAGAACAGCTGTATATCGATACGCTGCGTAAAGCCTGCAGCACATGTTGCCATCTGGAAAGCATTAAGCGTCGGTGAAACCCTGCCCGCCCGCGAGTTTCAGCACGTTGATAAATATGTTTTAGACAACGGCCAGGGTGGACGGGCAACGTTTTGACTGGTCACTATTAAATGGTCAATCGCTTGGCAACGTTCTGCTGGCGGGGGGCTTAGGCGCAGATAACTGCGTGGAAACGGTCCAAACCGGCTGCGCCGGACTTGATTTTAATTCTGCTGTAGAGTCGCAACCGGGCATCAAAGACGCACGTCTTTTGGCCTCGGTTTTCCAGACGCTGCGCGCATATTAATAACTCGGTACCAAAGACGAACAATAAGACGCTGAAAAGCGTCTTTTTTCGTTTTGGTCCTTTGAAGTTTAGGGGATGATCAATACTGAAGGCCTCCCTAACGGGGGGGCCTTTTTTTGTTTCTGGTCTCCCTACTAGTAGCGGCCGCTGCAGTCCGGCGAAAAAGGGCAAGGTGTCACCACCCTGCCCCTTTTTCTTTAAAACCGAAAAGATTACTTCGCGTTATGCAGGCTTCCTCGCTCACTGACTCGCTGCGCTCGGTCGTTCGGCTGCGGCGAGCGGTATCAGCTCACTCAAAGGCGGTAATTTACCAATTCTTAATCAGTGAGGCACCTATCTCAGCGATCTGTCTATTTCGTTCATCCATAGTTGCCTGACTCCCCGTCGTGTAGATAACTACGATACGGGAGGGCTTACCATCTGGCCCCAGTGCTGCAATGATACCGCGAGACCCACGCTCACCGGCTCCAGATTTATCAGCAATAAACCAGCCAGCCGGAAGGGCCGAGCGCAGAAGTGGTCCTGCAACTTTATCCGCCTCCATCCAGTCTATTAATTGTTGCGGGAAGCTAGAGTAAGTAGTTCGCCAGTTAATAGTTTGCGCAACGTTGTTGCCATTGCTACAGGCATCGTGGTGTCACGCTCGTCGTTTGGTATGGCTTCATTCAGCTCCGGTTCCCAACGATCAAGGCGAGTTACATGATCCCCCATGTTGTGCAAAAAAGCGGTCGCTCCTTCAGTCTGGTCCTCCGATCGTTGTCAGAAGTAAGTTGGCCGCAGTGTTATCACTCATGGTTATGGCAGCACTGCATAATTCTCTTACTGTCATGCCATCCGTAAGATGCTTTTCTGTGACTGGTGAGTACTCAACCAAGTCATTCTGAGAATAGTGTATGCGGCGACCGGTACTTGCCCGGCGTCAATACGGGATAATACCGCGCCACATAGCAGAACTTTAAAAGTGCTCATACATTGGAAAACGTTCTTCGGGGCGAAAACTCTCAAGGATCTTACCGCTGTTGAGATCCAGTTCGATGTAACCCACTCGTGCACCCAACTGATCTTCAGCATCTTTACTTTCACCAGCGTTTCTGGGTGAGCAAAAACAGGAAGGCAAAATGCCGCAAAAAAGGGAATAAGGGCGACACGGAAATGTTGAATACTCATACTCTTCCTTTTTCAATATTATTGAAGCATTTATCAGGGTTATTGTCTCATGAGCGGATACATATTTGAATGTATTTAGATCACGCATCTTCCCGACAACGCAGACCGTTCCGTGGCAAAGCAAAAGTTCAAAATCACCAACTGGTCCACCTACAACAAAGCTCTCATCAACCGTGGCTCCCTCACTTTCTGGCTGGATGATGGGGCGATTCAGGCCTGGTATGAGTCAGCAACACCTTCTTCACGAGGCAGACCTCAGCGCTAGCGGAGTGTATCGGGTTTACTATGTTGGCACTGATGAGGGTGTCAGTGAAGTGCTTCATGTGGCAGGAGAAAAAGGCTGCACCGGTGCGTCAGCAGAATATGTGATACAGGATATATTCCGCTTCCTCGCTCACTGACTCGCTACGCTCGGTCGTTCGACTGCGGCGAGCGGAAATGGCTTACGAACGGGGCGGAGATTTCCTGGAAGATGCCAGGAAGATACTTAACAGGGAAGTGAGAGGGCCGCGGCAAAGCCGTTTTTCCATAGGCTCCGCCCCCCTGACAAGCATCACGAAATCTGACGCTCAAATCAGTGGTGGCGAAACCCGACAGGACTATAAAGATACCAGGCGTTTCCCCCTGGCGGCTCCCTCGTGCGCTCTCCTGTTCCTGCCTTCGGTTTACCGGTGTCATTCCGCTGTTATGGCCGCGTTTGTCTCATTCCACGCCTGACACTCAGTTCCGGGTAGGCAGTTCGCTCCAAGCTGGACTGTATGCACGAACCCCCCGTTCAGTCCGACCGCTGCGCCTTATCCGGTAACTATCGTCTTGAGTCCAACCCGGAAAGACATGCAAAAGCACCACTGGCAGCAGCCACTGGTAATTGATTTAGAGGAGTTAGTCTGGTCATTCGCCGGTTAAGGCTAAACTGAAAGGACAAGTTTTGGTGACTCGCTGCCTCCAAGACCAGTTACCTCGGGTTAAAGAGTTGGTAGCTCCAGAGAACCTTCGAAAAACCGCCCTGCAAGGCGGTTTTTGATTTCAGAGCAAGAGATTACGCGCAGACCAAAACGATCTCAAGAAGATCGTCTATTAAGGGGTCTGACGCTCAGTGGAACGAAAACTCACGTTAAGGGATTTTGGTCATGAGATTATCAAAAAGGATCTTCACCTAGATCCTTTTAAATTAAAAATGAAGTTTTAAATCAATCTAAAGTATATATGAGTAAACTTGGTCTGACAGTTACCAATGCTTAATCAGTGAGGCACCTATCTCAGCGATCTGTCTATTTCGTTCTCATCCATAGTTCCTGACTCCCCGTCGTGTAGATAACTACGATACGGGAGGGCTTACCATCTGGCCCCAGTGCTGCAATGATACCGCGAGACCCACGCTCACCGGCTCCAGATTTATCAGCAATAAACCAGCCAGCAGAAGGGCCGAGCGCCAAGAAGTGGTCCTGCAACC
+
BCBCHCBECJJJJJJJJJ?=<<ABGJI555:1022::>DACEFJJIJDA@ADHIIJ====BBBHJIJGJFFJHIFJJJJJECEJHGHIJHHDDA@BBC:D=DEGBBCAA7('''*3((''%%,0//**)*/&&%%&&'(()0/1117322.,,-=@DJCJJJIFE?=>>6666@CC2112@HEFFGGC:879211///07@?@DFE/'''2>@??@EDCDDGGJJFDDB@EDIEDDBJHEG@JA1)((4)**)((*.9>>AFIJIJJJJIFJFJGJFCDB:::765579***+CDFGE@CB=><''(4BBEE>?JFIJJJJJJJB@@?@EJGFBEDGJJJJJIIJE=ADHJID=DJIIB?>=@<;<;7.(('&)*)**530**+,'%%$$%'&'**:@CEDEFDFJIDFHGGIIIDDBHCEDEDB;999<DFJJIJIFGJD=6****33-*'%&',4&458<BC>B=2112=.-.0,)))22DFHJHJGJHFEFECJFGIJJF<<<<J887?A<CDCHIEGHFHG=E<;('',2301/3.-100*67ACGGJEC<84>B?<;2..-1=.--*+*///9:<AFCEEDHE<:55744432:;:BI@J@A??GJJJJGJIGJIJHHJJEJJDF5.-%'''/&''(&&+***0;=EDJGFHJ<=>>AFC>>BAJGFC><;:;;@@CJFHI>>DCBBD?-+*+.,+*'''(*'&&'';=>?>>DDJJJJFEDDGIJJJGJHJJGJHJJJJGJJJJJJJJFJJHJJJJJJJJJH9988;72,*&&''(023:@CHJJJJJIHJJIJCBEBJJEA@@;HJBACJGFFEFEJJJHFGIIEGJAABA?AGEFCCJFDBCBBBJJFJGGFFHFJIJIGDJHJJEFIJJIGJJEG?90,*%$&'(12111112>ADJJJHJJGJJA@ACHGGEEJFCJD@)''')-./@>>?A?@BAJJGHJIGJJJIHFJJHEHGG??>?CBJFHJJJJJFIJJHJJFIC?@?3-,12D@7777G>==@AJHFGEFICB?@A@JB=;100B322+**-35=FIFJIGHIJIIJECDCEJJIJFJHGJJJJJJJHJGJJJC@B@/;4)11*+*+7844F???>ECDFDJB?CJJGGHJIEJJJHHHDEFDFFB=,*4185446>?@DJGGGEJFJJJJFHB6666310)(*+-7535BCFJJJJGEEFHJJGFFIFIFJJJJIJGBEA9+++/*&%&%%$##$)&&&&&%%%%&&&('&%%&&'39870001=>FDIJE@<3---@@<;;<EJJJJJGFDIHFJC@98::B<<<<CEFGGIJJCCBCGIJJHGBBADFHJEFJIGJJJJIJJJJJ:7<AJJJJEJJJ@???JGHHEIFGJDGG000087878DFHI>>653-*&&&)),-85*&&'ECGEEEA@AHJHJIJJIIJJGJJJHJHIJJJIEJIJHEEDFJGDJJIGJJJB@AAJIGGHJIHIJIJHJIJGJGJJJGIHFEEIHIGJDEGDJFJJJIHJGJJJJIJGHJFC>>@@JBECIJGFGDFDHCIHFFIDJJGIJFJEGJJIJJJJJA??=>6*((')5++<=CIB@?CEIJJJJJGJE@B?FFFIJJJIJJIJHJJIHHIJGJJJJIIJJJHGJJGJIJJJJHJJHGGJJJJJGHHIB@@AEDCC==;<=33<<EFFF<=;<4445JJFJFIJJJFGGJGIJIJJJJJJCDED?><@JFIGJFCDHJJGJJGGJJ'''&'&&&99:FHFGIJJJGJFJFIJJJJIJJIH>>0.-)()()-**((&'(((''),*+8BBACEFJJJIJJJJJIJJIJHJJJJJHJAB:455GEIJHHDB::BBAB=FDJIFJEJJJHJGIIJJJJJJJJIJJFCHFJDCEBBDFH@@@66>B75/(&$%&0(<=<333;=0/8=@@JJIJGJJJDGJIJJJJJJJJJGJFCDJJJIIGGIJHHJ>=>9@JJFHFJJGHJJGJGJDFDEFJ6656=<28('()*&&'*-3<<=EBDIGFGFIJJJJJFJJJJJIJJJGJJHFJIGJFJJJJJHJBCBDDJGJFJHJD==?JGFCEDIJE1111IA@?@ECD>=9:EGDCEIFJDBJGJHFH@FHJJJFJFHFHEJJJGJJGAAACJGJHJJEHGDGBBDEJIJEDECJJ>EJ>:99@C@@?>>=?B8553891,,((+++'%&%&''..-))23A@>?=<AA=>D<<<HGJCFBGJFJFEI<AGC>BAEJJJJJHJFHJJJEJJJJHJJJIGJJ,+++(-05(''9F@?@JJJJJIJHJFHJJEDC?==9;259:66>.**73?FJGG@AABJIJJJJEHFFJGJHHHJJFECIJJJJF@<>CE??IJJIJJJJJJJJGHJJJIIGGIHEFFIFIHJIFJFEGGDGFGGJIFEE??@@HJJFIJGCDCHDFD-,*')()&())148BIJHGCEJGDCC>?DA=>AB0000C>;;;JGJJJJHHIJFJJHJJJJJIJJEJIGJA@JCDFJJJIIJJJJHJJJGHGHJHJJIJHEJ;77544756557:JHJIJIJJJIIIJJJJJFJIJJJIJJHGJJJJJIJJJFIJJJJJJJJFCFA?GGIIJAABCGHFJJIJJHHFIJGJJGJD<<40+''40-,,*9ACFCHJDJFJIJJJJFJFGHGJIJJJJJJJJJJJGJ>=>=;83+)&'49>988''')BFJGIGFFGJHJJJFEJJJJJJFJJHD>>4449JJFJJCJJJJIJJJGGDABCJJFJIJJJJJJHGIJJIJIJGJJJJJJJEJIJIDCBCJHJIJFHIEJFJIJJGGJ??@?FBBCJE>=<7+,<=?@B<;88@>???B@B<;2,,,/..+*))&$$%%%(''&&&%'))./00002223+++5F?<88:DJGFFGJJJJ===:;:52)''24>>>DFJHJHHJJJJJIHGJJJJJHFJ?IJJEDEGJHIHJJJJJJJJJHJJIJJJGJICGJJJJJJCCCA7:<??@DDCABACDFFJJJJHIIJJGIGGHFHGJJJJJJJJJG>;<:,%$$&'*+/=@?DFFIICEDCFIEHJJGJJIHJEJGGIGJJIGHIIJIJIJJJJFJJIGEGB)))'(**/,,;AJJECCB<<<6776DG)((8>-(((..=>@DEAA@=EABBFHJHDDHJJJJIJHHD888696732222DA?@BIIJJFEJJA>89;:95<BDIGCA?I;::;?:JFJHJHJJIJGJ44446666BDHIJFEEGDFCHHEDJHIEEC@EBBDJEICA>FHEFICHJIDCBBD?@CBJEJDE@>?EECA??@???>@@;=ADHJJFJGJJJJHEJGJJJIHEIJJJJJHJJJJJJJJJGHJJJ;<<EJHJJJIJJJGGFGGEDJJ;;;8978==::885666B00/):;BIJJJJJIGIEJJJGJJJJGJJIJJJJJJJHH=877IJJJGGGJJJJJJEFEJJJJJEGJFJJHFIJHCJFE@@?<>>>JJJJEG?EGJJJJIGJJJIHJJJJGJGEHJG4333DCCEEHGEJJJF?>=>CHJJJHJJJJJJIFG;HJJJJJGJIJJIFJJHJJGGFEJHFFEC?=*($##%'%)&(+++++?8IJJGIIFHHEGFIGJJDDEBF?>>??32,+++346<A;<48-**@BBA@?@A><=>>EHDB;;;<CDGGHIFFGEJJEDB>-.<<HIEEGF<>;<JHJHJHEJJIJJJJJJJIJJGJHJIGJJFEJEGFEJH9999IJGIGFJGJGJJJHJJJGHJCCFF888FI<;9:..--,-?DEGGEFCCJ88<AAADDABAC?<=GJJJJJJJEIGJGFHJFCFDGFGHJJJHJGJJDEGEB=FJHFHJ210084*=>?;;<CBBEAA@CJHJFJIIJJGJHJJGGEJFJIJJJJJJJJJJJJGDAB<<)(():<<JJJHJJFAA>7?9<;;9<5/><CD@GHFDBAA@C?.+++782.('&$$$&('*,)),--'(()7:89.--.11BJJHJJJJGJJJCDFEFI?>>>JJEDABGFIGGIJJHJGHIJF:::;;;55:;;;84)(()+---.:;E<<>EFJGJJJJFJJIJJJJHBB@AJ@;EF@A@==<==?GFEEIJGGJHD=??-;==JGEJJJJJJJJGEJJ?000/;?GJIJJGGFEGHHCHEGJFGJJJIJJJJJIHJJJJGJFJIFJHHIJJEHJ>FE?/.+**.//0*+-'(%###%'%###&&5?@BBFGJHCBDDBAABCJGHE;10../1,*&%%%%%&)0../0/,%%'*%&*99:.-,.)'&&'+%()46533233,*****((BCDCACC<1///4JJHJDCDCDJJFGDEJ:::6;46'&&'*'(()/6><>A@AGJCDCEDAJJJHFA@@FC:00<;76420.++('&&%(&',*.257====?@FCGCBEDHGJJJJA@@HJ?==788CG@DGEEFFFEJJJHFDFDGHHHJIFGJGJJIB>::89:*5554-,--2=99EHFJJFJCCDFJGIFHJFJJJJJJGHDGH@?'''),*))*5688CGIJJJJJIFJJGJIFJJGJGJEDFFFDCFFHEFJJHFEDGJHFCDCDCB@@JF8888GEC>>?ABA6.,(&(&&&'('(%%&&&&&6425,,222779=>DIHA@<;;>85...8FBCBBA?@<AJ;930/,;<=?@@BBJEJGIJJFDEDJFEDCDGCBDCEJJHE???@EEEBFAJJJJJFHHFEHDCDJ222388=A8878;*&$%(-0421)'''/-.*)(&&((1>AAABCA>211&
@Glass_F3P_8_D3_6_22_24
TGGAAACCGGAGCTGGATCGAGCCGATACCAAACAACAAGCGTCAACACACAATGCTCCTGTAGCAATGGCAACAACGTTGCGCAAACTATTAACTGGCGAACTACTTACTCTAGCTTCCCGGCAACAATTAATAGACTGGATGGAGGCGGATAAGACTTGCAGGACCACTTCTGCGCTCGCCCTTTCCGGCTGGCTGGTTTATTGCTGATAAATCTGGAGCCGGTGAGCGTGGGTCTCGCGGTATCATTGCAGCACTGGGGCCAGATGGTAAGCCCTCCCGTATCGTAGTTATCTACACGACGGGGAGTCAGGCAACTATGGATGAACGAAATAGACAGATCGCTGAGATAGGTGCCTCACTAAAGCATTGGTAAATTACCACCTTGGTGAGCTGATACCGCTCGCCGCAGCCGAACGACCGAGCGCAGCGAGTCGTGAGCAAGAGAGAACCTGCATAACGCGAAGTAATCTTTTCGGTTTTAAAGAAAAAGGGCAGGGTGGTGACCCCTTGCCCTTTTTTGCCGGACTGCAGCGGCCGCTTCTAGTAGGGGGACCAGGAACAAAAAAAGGCTCCCGTAGGGAGGCCTTATCAATAATTGGACTATCCCTTAAACTTCAAAGGACCAAAACGAAAAAGACGCTTTTCAGCGTCTTATTGCTCGTCTTTGGTACCGAGTTATTAATATGCGCGCAGCGTCTGGAAAACCGAGGCCGAAAAAGAGCGTGCGTCTTTGATGCCCGGTTGCGACTCTACAGCAGAATTAAAATCAAGTCCGGCGCAGCCGGTTTGTGTACAGCTCCGCGCAGTTATCTGCACCTAAGCCCCCCGCCAGCAGAACGTTGCCAAGCGATTGACCATTTAATAGTGACCAGTCGAAAACGTTGCCCGCTTCCACCCTGGCCGTTGTCTAAAACATATTTATCAACGTGCTGAAACTCGCGGGCGGGCAGGGTTTCACCGACGCTTAATGCTTTCCAGATGGCAACATGTGCTGGCAGAGCTACCACGCAGCGTATCGATATACAGCTGTTCTTCATTACCATGCAGTTGCACTGCCGCCAGCGATAACACCTTAGCTTTGTCCACCACATCGGCAATATCGTGATTGCGGAACACGCCAACATACTGCAACGGTGCCGCAGCCATCACTTCCTGCGCCTGTTCAACGTTGACGCAACGCGGTGATGTCGCAACAAAAATCAACCCACCGTAAATCGCGCCCGCGTCATAAGCTGCTTTAGCATCTTGCCCACGCGTCAGGCCACATACTTTATTCTCACCCAGCAACACCCGGCGCACGGCGGCGTGCAAATCGTCATGGGCCATCAACGCCGAACCAATCAGAAAACCGTTAGCGAAGTGGCTTAACTCGCGCACCTGAGCGTAAGTATTGATGCCGGATTCGCTGATTACCGTCACGTTGTGCCCCAGTTTCGGCGCAAGCTCGCGGGTACGGTTGAGATCAATCGACAAATCACGCAGATCGCGGTTGTTGATGCCAACGACCTTTGCTACCAATGCAATGGCGCGCTCCTGTTCCTCTTCATTACTGACTTCGGTCAGCACCCCCATCTCCAGACTGTGAGCGACGGCGGCAAGCTGGCGATATTGGTCGTCATCCAGTACTGAAAGCATTAATAAGCAGGCATCGGCCTGGTAATGGCGCGCCGATGATCTGGTAAGGGTCGATAATGAAGTCTTTACATAAAATCGGCTGCGGGGCGATTTGGCTGACAATGGAGAAATTAAAGCTCCCTGAAAATATTTCTCATCAGTCAGCACCGAAATTGCCGAAGCGTAATGTTTATAAATGGCGGCAATGCGTGCTGGATCGAAATCATCACGGATCACGCCTTTTGACGGCGACGCTTTCTTGTAACTACAGAATAAACGCCGTGCGCGCACCCTGTAGCGCATCATAAAATGTCGCGTGCTCGGCTGAACCTCATTCTGAAAACTGGCCAGCGGTTGCTGCTGTTTGCGGGCTTCTACCCAAATCGCCTTGTCTGCGACGATTTTCGCTAAAACGGTTTGCATCATCTAGTAGTCCTGTGTGACTCTAGTATTTAGTTTATCATTTCTCTTCTTCTTCCAACGAGAGAAAACGAGGAACTAAGCGCGCCACTCGATGGACCAAAACAGAAAAAAGACACTCGAAAGCGTCTCTTTTCTCTGGAATTTGGTACCGAGGTCCGCACAGGTCGATGCGGACCAAAACGAAAAAAGGCCCCCCTTTCGGGAGGCCTCTTTTCTGGAATTTGGTACCGAGTTATTAGGCCACACGTTCAAGTGCAGCCACAGGATAAATTTGCACTGAGCCTGGGTGGGGATTCGGACTCGACCGCATAGCCTTCAGGAGTGAGTTTTGTGCAATACCAACCGACGACTTGACCCTGCCAAGCGGCACCAGATTTCTTGCGTACGCAATCCCCTAAGCCAAAGGTGGCACTCAGGGGAAGCGCAAACTGCCCTGCAACGGGAGCGTTGCTTCATCGCTACTTTGACCCATCTAGTATTTCTCCTCTTTCTCTAGTAAAGTGTTTAGTTCCCTCTTTGCGTCCTTCATAGCTTGATCCGAAAAGTTCTCTAGTAGCTAGCATAGTCCCTAGGACTGAGCTAGCTGTCAACTCTAGAAGCGGCCGCGAATTCCAGAAATCATCCTTAGCGAAAGCTAAGGATTTTTTTATCTGAAATTCTGCCTCGTGATACGCCTATTTTTATAGGTTAATGTCATGATAATAATGGTTTCTTAGACGTAGGTGGCACCCATGGAATAGACTGGATGGAGGCGGATTAGTTTCCAGGCCGCTTACTGCGCTCGGCCCTTCCGGCTGGCTGGTTTATTGCTGATAAATCTGGAGCCGGTGGCGTAGTTATCGCGGTATCATTGCAGCACTGGGGCCAGATGGTAAGCCCTCCCGTATCGTAGTTATCTACACGACGGGGAGTCAGGCAACTATGGATGAACGAAATAGACAGATCGCTGAGATAGGTGCCTCACTGATTAAGCATTGGTAACTGTCAGACAAGTTTACTCATATATACTTTAGATTGATTTAAAACTTCATTTTTAATTTAAAAGGATCTAGGTGAAGATCCTTTTTGATAATCTCATGACCAAAATCCCTTAACGTGAGTTTTCGTTCCACTGAGCGTCAGACCCCTTAATAAGATGATCTCTTGAGATCGTTTTGGTCTGCGCGTAATCTCTTGCTCTGAAAACGAAAAAACCGCCTTGCAGGGCGGTTTTTCGAAGGTTCTCTGAGCTACCAACTCTTTGAACCGAGGTAACTGGCTTGGAGGAGCGCAGTCACCAAAACTTCTACCTCAGTTTAGCCTTAACCGGCGCATGACTTCAAGACTAACTCCTCTAAATCAATTACCAGTGGCTGCTGCCAGTGGTGCTTTTGCATGTCTTTCCGGGTTGGACTCAAGACGATAGTTACCGGATAAGGCGCAGCGGTCGGACTGAACGGGGGGTTCGTGCGGGTGCAGATTCCAGCTTGGAGCGAACTGCCTACCCGGAACTGAGGTCAGGCGTGGAATGAGACAAACGCGGCCATAACAGCGGAATGACACCGGTAAACCGAAAGGCAGGAACAGGAGAGCGCACAAGGAGAGTGCCGCCAGGGGGAAACGCCTGGTATCTTTATAGTCCTGTCGGGTTTCGCCACCACTGATTTGAGCGTCAGATTTCGTGATGCTTGTCAGGGGGGCGGAGCCTATGGAAAAACGGCTTTGCCGCGGCCCTCTCACTTCCCTGTTAAGTATCTTCCTGGCATCTTCCAGGAAATCTCCGCCCCGTTCGTAAGCCATTTCCGCTCGCCGCAGTCGAACGACCGAGCGTAGCGAGTCAGTGAGCGAGGAAGCGGAATATATCCTGTATCACATATTTCTGCTGACGCACCGGTGCAGCCTTTTTTCTCCTGCCACATGAAGCACTTCACTGACACCCTCATCAGTGCCAACATAGTAAGCCAGTATACATCCGCTAGCGCTGAGGTCTGCCTCGTGAAGAAGGTGTTGCTGACTCATACCAGGCCTGAATCGCCCATCATCCAGCCAGAAAGTGAGGGAGCCACGGTTGATGAGAGCTTTGTTGTGGGTGGACCAGTTGGTGATTTGAATTTTGCTTTGCCACGGAACGGTCTGCGTTGTCGGGAAGATGCGTAATATAAATACATTCAAATATGTATCCGCTCATGAGACAATAACCCTGATAAATGCTTCAATAATATTGAAAAAGGAAAGTGAGTTTATCAACATTTCCGTGTCGCCCTTATTCCCTTTTTGCGGCATTTTGCCTTCCTGTTTTTGCTCACCCAGAAACGCTGGTGAAAGTAAAAGATGCTGAAGATCAGTTGGGTGCACGGTTGGGTTACATCGAACTGGATCTCAACAGCGGTAGGAGTAGCTGAGAGTTTCGCCCCGAAGAACGTTTTCCAATGATGAGCACTTTAAAGTTCTGCTATGTGGCGCGGTATTATCCCGTATTGACGCCGGGCAAGAGCAACTCGGTCGCCGCATACACTATTCTCAGAATGACTTGGTTGAGTACTACACAGTCACAGAAAAGCATCTTACGGATGGCATGACAGTAAGAGAATTATGCAGTGCTGCCATAACCATGAGTGATGACACTGCGGCAAACTTACTTCTGACAACGATCGGAGGACCGAAGGAGCTAACCGCTTTTTTGCACAACATGGGGGATCATGTAACTCA
+
,*((*+()(&&)'''&%%%'''(.*''(777=JIBCB::::,*)(*+,-&&&'('&&%((((&'&*346A?;;:888...-2238?>@JA:;;;JJJFJHEIEHJHFA0...2111.1**0+GFJJGJJIGHJJJIIJFJJJJ>77EFJHGB;::;66699B?@JHJJEJ@DCDJD??=41''465+(,(D;JHHJJGHIJJEFJJBA<<<;54345449988424586566<?ADECCFGBBBADGDCA9>EEEJJGHIJJJJJHJJJJIJHHGGJJ><;8IEIDGJ99998:.---?@)(((=AGJ7644440;;;<<=++++;99:FCDEJ;:9:3((((0///8+**DDEEGGA?='''%&&&)12?;BFFGCGCCFG,,,14(&&'888<<::657-------<<=IFGC@@B9988=9872336?6200.***...,*)''((*-((.6666?A@BF@@?CE===;<<<HA==>AFJ;9987158BACFG;<=?G=;;@><,+++D<CJCD5F?DF:884<:666;@AGCEB@333)''$%&&&&&0))(001,+/.4438;=763/''',,-)*0>EGA>>=2((//88<A=A3/.../4A@@>0*+999989CCFA442.''(**)')***+,--./;;;@CEBG=;;789800/.11152/344554345;CHFJGJHHJGBAACFJJA@AAJIJJGJJGED?=;<,'''/33+**%$$%''&&+*'5EDGGIDECCJJCBDG3111JJHIFGIGJJGJJJGJHJJIFDGJGFJJGJ?>>?;6603/.566811+,,,)*''&+,-//+++,1/0/1/-03132,)''*112:?B??;9878)(((@BCDFEGJJJFDBBBDCB@>>81))2JE?AB5431.1-,-6/:A@ADGGJEEHJJDGBAJHGGFGEHIGGJGJJJJJJH@7600512?@FFGB???+*+-/110-...888=>>IJHGJIJJJHJEFEJJJHEJGJHJBEDAB?655442&&('(,,/5C@AA@>???J?FJJHJHFJJFGH/9EIFEGGEJJDCBDFJ;888;J;<;:HJDFJJFE8777@<999;EGEDFDGJIJJJ<;;<JJJJC??@@FJIJJHJGJJ99::JEHFJIGJJEFHJJIJHFHJJJEJEDBCJGJJJJJHHFIGFJ?((&5=?IGHHJJJJJJHJJHHJIJJHI?=>:;<<CCFJIHHHJIIIDJJHJEHGJFEEEGFIEEIHJJHJBCC?<;<=;<<;=988676*(''-;=FHHJJJEDCAD@BBEABA?BA@IJJEHFDCB>>>?BDIAAABDCCCEFCEDD>....?A;<A==>;7365889000*))*4499:?GDFGIGJDFGBFCGJJJJJFDCB699<77:9=?>><?@A??@JJGCEDJJJHIJGGJJIJJFHGBBCADECCJFEFJDJIJHJIHJCB>@FF?>=AAAEC??==??AFF?=:::;?,,,-.2**+99::/,,-;;9:**))*;<<AGDCCHFHFJHJ>>=>IJGDJG<<<)(((45>FEFGJJGCDFAF7=1:AA.D:FH?<=?FDIFCDD:7.---44114<==ADDGDFA@C??>>=>5433558=HGJIJ?<<;9+++)))),)&(02333777EDCJJJHHJJJJJ>>>,,,,,,,8999;=92114=>>?543('&&+-+*'''(,,2889BEJFHJJFDFEJJJJHGJJJJJJJJJGJIJHJJCFDJIJJJGJJHHHDD>>?@IEB((((/,-+(%%%))()&&&(9;JIFJJJJJJBBGGJJJHJJFJFJJJFJHJJJJIJJEJEHJJJJJJF?>>>CFGIFJJJJJJJJEJJGJABBE?<<IHDCCC;;::;E@@CEJJJECD@FIFFFHGGGHJEFFA>90.)%%%$$$$$$$?@CJJJHHHJHEJEID@CBCJJHJD:<JJH22.(''',,.((()-,/1210/0/34366<@A@BEDJFJJJJJIJJJIIIJECDEF:888J69<JFHEJGHJJFHCDJIIJJJJJEGJJJGGJJJJJFGJIJHHI@?@77GJC?<79::?::10000-,,-472*)))7766444464558:811110))((++,6975=88@;AC=E@CA+**8=@=???===>6=9999=>:93331123534----/-*++,,)&'(5789<9.//0==<?@=::88876555+((/,+-,-,)-1..,*''&&())*)++,,-('%%&%&&&...?AG?656=FFFFJJFEEE756*(488DGDCDA.-,-=;9668@:>?9A@8;<=<=>@B@:89ADGEHBBACFEFIFE>>:93211:889EFDECB;9731**)'&''+++3;>==<3251223=::;<ACCCC;87/,.*0159?A322115548:<FFFCCDDJJEDDC888830112..-.44?DG??@@JJA@<==5-++((&)&%)*(((*9:HG<624=BHHFFJJGG>=:4334:JJJIHBB@@HDJ@<;<<FGECFCEEIJJ??</'',16@B??ABDGFJEJFHHJFIFJIEFEDIFJJJG<FCGBJIJDEDDJJJJGIEHGEJJHIIIHEFIFFJJEB;2112FIJH<,,,,111<=FEEB??;<<BI@@??CEFCC5444:BD78=CCF??@AGJJJHJJ@>=98545<=GGIEHEG999:?>5.-,9JEIFJGJJJJJJIHGIGJI@:20//02/0>?A@<<('''GHJHHFJJJJFFJIJJJCCCEDFJ?;D:0009<9<<<GCEBBEJEEFHEJFHEFFEHHGF;013))&&)/8:710/*)389<>BB==??2223/+)*,,.*($$$%%()'+,.-),***.*(()7.21.-//;>?:569512<<=CEJEJJIDIDJJJJJE<;;<IIEEBB@2,(''''2(''.-.7788DA>><2222:8750012=?FJFFFFFJFJJFGJJDE;;76EGJJGF????GJB?<=77&&&'**861035767222444<=?ICCAAJEHJJDBA@655553223889<=??@=A6666BEBJJJ>BAA<=98<:CBAA<<*'''-('**+95GC;:::<@CEEEA86***+53345145GDAA<<==JJJHIHGJABACA+**)($$&+00//2111116@CCIJ;;;8:2222>DCHFFJFJJJJJGFFDB9.+)%%&&')-35,-.///006876577<:7-),-3335:*****'&+*(((((899>CCDD@A@?==;AA??>9--/0--,,-/?EJJ:::<HFJDHDCEEJJJBGHEI999970D9768=DDJGJID@A?@HICEAACF@?@C=EFGDDEEIJJJHH8889CBCCJBA?77=>BDC777899954*'&&(''&&+*+,*,,---))29>FJDDCCAA@@G>IDHJFCBADFFEBCC>>?EHHIJHHJFJHIJJGDIGG@?=;==<@@A?=;==5/..88;<>BCA:DDCEB@BBIF@;::>=>B>???JEEEFJFFDCDJCCCBD)))''''788<?=:99?;0//,))+4)(''#$&&)((()3004/)+1@?<<<<D@@@A?>>GFJEHGG---34557:?EGJJJIHGJHEGGJHEJJJJJJJJHJJJJJJJJJGGJDJJHDEEJJJJGG??ECG@//+(**4555BCEHBD33*&&&)('&$$#$%&'0.46JJJJJD@?<<<>DA?>?BGDJGJFJJJJJHJEIIJJJGHIIJGIGH@??@IA@@@DJ3333ACCAJIJJJHJJJJJ<<9;<DC??8778<9=;:8:;@AC222@>97:8:9****1506//=@DEC;J>5A<978BFB@ABGFICCJGBCACJ>84<E@<<=<?=>/@ACFFJJGEDCFDEJGJJEGJHJJJFJJHJJJJIJFJJFIJICCCEFJB@ABEED;766))))397FFIJJIGJJJJJCB>>?@A>8;88'&'&55.=DFHIJIJHJHJDJJJJJJJHA=EBEHCDEDJJJJFG<;/)((+,,,-ADGIFHJJIGHJIJJ@???JJJJIHGF////;>?83000-&&+&%%(CH;:::<IGJJGFHIHJJHFFJIFFIJIJJJJ>>>>HJIJGJJJGIC668+@AA243/--.3-35EFHJHIGJHFHFHHHI?=?>532381001;;CE@BBEIFFHIEEFA=)&$$'*+)*+002+++)*)(&$$$#$$&&&&&*(589??AHHC@@@=>>;<;=<<7678BEC@=3333,,,,,,,>AFCAAC30*****))113<@AGEGJGFJFH@@@EFFDEJJJJJHJJIJFGB??@;;;/--,-./2340/1'('%%'',))0++?DJJJJGH>BD==////51**57=?C953@BJJJFFJHFHHDEBGADBJGJFFBCBC@@HEFFJJGJHIJIIFJJHJJJGGJEJJJIJ@>>;;;7770///.//2/-++)()+)+7<<9=@@@>=<<;62233322::;DG762.*'%(%%%-,)).0/142/./00,,>@BEHJFJJJJGHEEJJJJGECCA?61FCBGIHJIJJJHHIJJJJJJJFJJFGIEBGJGDDJFIFFJJJIBEEDJHJJJIFGFEECBBA:::;FJJJJEJDFGJHJGFJJJGFDHC<.----,,-/-+*,,.**/-022@ADGJJD;<::=;?<=@CHFFFJHJI9989;;;76434343467785412211AHIHJF;;;;AFE643(&%%'%&&%%('00.0127;=>A544,,,+---96,))*779CDJEEFJJJFEEDJIJJJJHHJJEHIBECJJD?@BC<0//02'&
@Glass_F3P_8_D3_6_22_25
TCAACATTTCCGTGTCGCCCTTATTCCTTTGGGCGTTTTGCCTTCCTGTTTTTGCTCACCCAGAAACGCTGGTGAAAGTAAAAGATGCTGAAGATCAGTTGGGTGAACGAGTGGGTTACATCGAACTGGATCTCAACAGCGGTAAGATCCTTGAGAGTTTTCGCCCCGAAGAACGTTTTCCAATGATGAGCACTTTTAAAGTTCTGCTATGTGGCGCGGTATTATCCCGTATTGACGCCGGGCAAGAGCAACTCGGTCGCCGCATACACTCTCAGAATGACTTGGTTGAGTACTCACCAGTCACAGAAAAGCATCTTACGGATGGCATGACAGTAAGAGAATTATGCAGTGCTGCCATAACCATCAGTGATAACACTGCGGCCAACTTACTTCTGACAACGATCGGAGGACCGAAGGAGCTAACCGCTTTTTTGCACAACATGGGGGATCATGTAACTCGCCTTGATCGTTGGGAACCGGAGCTAATGAAGCCATACCAAACGACGAGCGTGACACCACGATGCCTGTAGCAATGGCAACAACGTTGCGCAAACTATTAACTGGCGAACTACTTACTCTAGCTTCCCGGCAACAATTAATAGACTGGATGGAGGCGGATAAAGTTGCAGGACCACTTCTGCGCTCGGCCCTTCCGGCTGGCTGGTTTATTGCTGATAAATCTGGAGCCGGTGAGCGTGGGTCTCGCGGTATCATTGCAGCACTGGGGCCAGATGGTAAGCCCTCCGTATCGTAGTTATCTACACGACGGGGAGTCAGGCAACTATGGATGAACGAAATAGACAGATGGTTGAGATAGGTGCCTCACTGATTAAGCATTGGTAAATTACCGCCTTTGAGTGAGCTGATACCGCTCGCCGCAGCCGAACGACCGAGCGCAGCGAGTCAGTGAGCGAGGAAGCCTGCATAACGCGAAGTAATCTTTTCGGTTTTAAAGAAAAAGGGCAGGGTGGTGACACCTTGCCCTTTTTGCCGGACTGCAGCGGCTGACTACTGGTTGGGAGACCAGAAACAAAAAAAGGCCCCCGTTAGGGAGGCCTTCAATAATTGGACTATCCCCTAAACTTCAAAGGACCAAAACGAAAAAAGACGCTTTTAAGCATTATTGTACGTATTTGGTACCGAGTTATTAATATGCGCGCAGCGTCTGGAAAACCGAGGCCAAAAGACGTGCGTCTTTGATGCCCGGTTGCGACTCTACAGCAGAATTAAAATCAAGTCCGGCGCAGCCGGTTTGTGCCGCTTCCACGCAGTTATCTGCGCCTAAGCCCCCCGCCAGCAGAACGTTGCCAAGCGATTGACCATTTAATAGTGACCAGTCAAAACGTTGCCCGCTTCCACCCTGGCCGTTGTCTAAAACATATTTATCAACGTGCTGAAACTCGCGGGCGGGCAGGGTTTCAGCCGACGCTTGATGCTCCAGATGGCAACATGTGCTGGCAGAGCTTCACGCAGCGTATCGATATACAGCTGTTCTTCATTACCATGCAGTTGCACTGCCGCCAGCGATAACACCTTAGCTTTGTCCACCACATCGGCAATATCGTGATTGCGGAACACGCCAACATACTGCAACGGTGCCGCAGCCATCACTTCCTGCGCCTGTTCAACGTTGACGCAACGCGGTGATGTCGCAACAAAAATCAACCCACCGTAAATCGCGCCCGCGTCATAAGCTGCTTTAGCATCTTGCCCACGCGTCAGGCCACATACTTTATTCTCACCCAGCAACACCCGGCGCACGGCGGCGTGCAAATCGTCATGGGCCATCAACGCCGAACCAATCAGAAAACCGTTAGCGAAGTGGCTTAACTCGCGCACCTGAGCGTAAGTATTGATGCCGGATTCGCTGATTACCGTCACGTTGTGCCCCAGGTTCGGCGCAAGCTCGCGGGTACGGTTGAGATCAATCGACAAATCACGCAGATCGCGGTTGTTGATGCCAACGACCTTTGCTCCCAATGCAATGGCGCGCTCCTGTTCCTCTTCATTACTGACTTCGGTCAGCACCCCCATCTCCAGACTGTGAGCGACGGCGGCAAGCTGGCGATATTGATTGTCGTCATCCAGTACTGAAAGCATTAATCAGCAGGCATAGTGGTGATGTGCACCAAATTGAATGATATCTGGTAAGGGTCGATAATGAAGTCTTTACATAAAATCGGCTGCGGGGCGATTTGGCTGACGATGGGGAGGAAATTAAAGCTCCCCTGAAAATATTTCTCATCAGTCAGCACCGAAATTGCCGAAGCGTAATGTTTATAAATGGCGGCAATGCGTGCTGGATCGAAATCATCACGGATCACGCCTTTTGACGGCGACGCTTTCTTGCACTCCAGAATAAACGCCGTGCGCGCACCCTGTAGCGCATCATAAAAATGTCGCGTGCTCGGCTGAACCTCATTCTGAAAACTGGCCAGCGGTTGCTGCTCCTTTGCGGGCTTCTACCCAAATCGCCTTGTCTGCGACGATTTTCGCTAAAACGGTTTGCATCATCTAGTAGTCCTGTGTGACTCTAGTATTTAGTTCTCGTTTCTTCTTCTTCCAACGAGAGAAAACGAGGAACTAGTAGCCACTCGATCAACCGAACAAAAAAGACGCTCGAAAGCGTCTCTTTTCTGGAATTTGGTACCGAGGTCCGCACAGGTGGATGCGGACCAAAACGAAAAAAGGCCCCCCTTTCGGGAGGCCTCTTTTCTGGAATTTGGTACCGAGTTATTAGGCCACACGTTCAAGTGCAGCCACAGGATAAATTTGCACTGAGCCTGGGTGGGATTGGACTCGACCGCATAGCCTTCAGGAGTGAGTTTTGTGCAATACCAACCGACGACTTGACCCTGCCAAGCGGCACCAGATTTCTTGCGTACGCGATCCCCTAAGCCAAAGGTGGCACTCAGGGGAAGCGCAAACTGCCCTGCAACGGGAGCGTTGGCTTCATCGCTACTTTGACCCATCTCATCTCTCCTCTTTCTCTAGTAAAGTGTTTAGTTCCCTCTTTGCGTCCTTCATAGCTTAATCCGAAAAGTTCTCTAGTAGCTAGCATAGTCCCTAGGACTGAGCTAGCTGTCAACTCTAGAAGCGGCCGCGAATTCCAGAAATCATCCTTAGCGAAAGCTAAGGATTTTTTTTATCTGAAATTCTGCCTCGTGATACGCCTATTTTTATAGGTTAATGTCATGATAATAATGGTTTCTTAGACGTCAGGTGGCACCATGGAATAGACTGGATGGAGGCATAAAGTTGCAGGACCACTTCTGCGCTCGGCCCTTCCGGCTGGCTGGTTTATTGCTGATAAATCTGGAGCCGGTGAGCGTGGGTCTCGCGGTATCATTGCAGCACTGGGGCCAGATGGTAAGCCCTCCCGTATCGTAACTGCTGCACGACCGGGGAGTCAGGCAACTATGGATGAACGAAATGGACCACCAATCGCTGAGATAGGTGCCTCACTGATTAAGCATTGGTAACTGTCAGACCAAGTTTACTCATATATACTTTAGATTGATTTAAAACTTCATTTTTAATTTAAAAGGATCTAGGTGAAAATCCTTTTTGATAATCTCATGACCAAAATCCCTTAACGTGAGTTTTCGTTCCACTGAGCGTCAGACCCCTTAATAAGATGATCTTCTTGAGATCGTTTTGGTCTGCGCGTAATCTCTTGCTCTGAAAACGAAAAAACCGCCTTGCAGGGCGGTTTTTCGAAGGTTCTCTGAGCTACCAACTCTTTGAACCGAGGTAACTGGCTTGGAGGAGCGCAGTCACCAAAACTTGTCCTTTCAGTTTAGCCTTAACCGGCGCATGACTTCAAGACTAACTCCTCTAAATCAATTACCAGTGGTTTTGCCAGTGGTGCTTTTGCATGTCCGGGTTGGACTCAAGACGATAGTTACCGGATAAGGCGCAGCGGTCGGACTGAACGGGGGGTTCGTGCATACAGTCCAGCTTGGAGCGAACTGCCTACCCGGAACTGAGTGTCAGGCGTGGAATGAGACAAACGCGGCCATAACAGCGGATCAACACGGTAAACCGAAAGGCAGGAACAGGAGAGCGCACGAGGGAGCCGCCAGGGGGAAACGCCGTACTGTTATAGTCCTGTCGGGTTTTTAGCCACCACTGATTTGAGCGTCAGATTTCGTGATGCTTGTCAGGGGGGCGGAGCCTATGGAAAAACGGCTTTGCCGCGGCCCTCTCACTTCCCTGTTAAGTATCTTCCTGGCATCTTCAGGAGATCTCCGCCCCGTTCGTAAGCCATTTCCGCTCGCCGCAGTCGAACGACCGAGCGTAGCGAGTCGTGAGCGAGGAAGCGGAATATATCCTGTATCGCATCTCTGTGGCGCACCGGTGCAGCCTTTTTTCTCCTGCCACATGAAGCACTTCACTGACACCCTCATCAGTGCCAACATAGTAAGCCAGTATACACTCCGCTAGCGCTGAGGTCTGCCTCGTGAAGAAGGTGTTGCTGACTCATACCAGGCCTGAATCGCCCCATCATCCAGCCAGAAAGTGAGGGAGCCACGGTTGATAGAGCTTTGTTGTAGGTGGACCAGTTGGTGATTTTGAACTTTTGCTTTGCCACGGAACGGTCTCAGTTGTCGGGAAGATGCGTAATATTAAATACATTCAAATATGTATCCGCTCATGAGACAATAACCCTGATAAATGCTTCGATAAATATAAAAGGAACA
+
%&&&&('()067=CJB;;;;C:*)))+'&+*%&'&&&&60/0+5+-6ACA>=>>DJGEGJJJJIJJJHJJFJJJEIJJJ@>>A:33+*++7996776111.--/-((((*+..09>@99:<=:::?B?<;<=<88>>CEF899(((*==:;92;>>?BDBFDBDDEBBGIJJJJHEGJJIJJJIHGJJGJJJJJJJJJHJJJJJJJJJJHJJIJHJJGIHGJJJJJIHHIHJFGIJFJHGJJJC=<CB=0,+3;::;JEEFEJIJEH>>+&)78BJJJHHEIGFJJJGFHJJHF9....1134.-,,,FJFB2222>444EEFIFJIJFEH//-,)(-001;DBJHJEHJJJJHJGJGHJJJJD(''(JJJFDEEGIECBBJGEIEFJJJJHJJEJHBA74347HDHJJJIGGGJJJHFCJHFGHFJHFJJJJHGGH3323888AIFDEJJDJGCCFJJDGEEA....00/045:420,*'%%%%)'--,-7657EGFDJJJJJGIGJGJJJFFCEDCJDEEIJJJJJJJEJJJJJJJHJJJJIJFBHJJEHHHJD<;;;IJJJJDBGEGGIEFEIJDGFEEDE?=A9IGJJGICGHJCJEEBDDFHEHJGEEFG320/+*'*''%&*.0//0*)))013122><89EHJJJEIHJEJJHCCIJIJJAA@<<60/137<=>E@@BHFEA@@<88960-789====B?CDFGGHJJJEGJJJGJ=>>D92)--0//-:;;=E=A./9A@A>662222DDEEDEJJIFJ;>>JC75.**/0BFFHIIAA@B????<<<D?54456-,,()&&&&(),+,,-;;::@?JJJEJJJJJJIJJHJGJJJJJEEI;;;:EA=CAE;;;;?'&&&**))*)))+7>BGJGFFGJIHJFDABBCCBCDFGJG:3...78:;==JJJIJIJIHHJIJJJIGGEGJGJGFFGJIE@@DGFJJJJJJDHJGIJEJ766@JFDFDGBAG=:;57;>=854>=B><@?>??D111,,,'%$$$$''%%%&&&&*A@ADAEIGJJJDDJJJJJJJGJJJD?@6:>DGJIJJJF>>>ABDBICBECEEFJJFJGGGHJEJJJHHGIDFD>5356989FJJJJJG5555EC(''*''&&'((.%$$$$%%'-+++.0(-++-/01=>FJJGFJGAICBB<<<=@@=BEJGCB@?@>@778JIIFFGIGGJJIIHIHEHJJF?><<EA///.+))*66<=;:<02012?F>>FJJGIFDCGJIJJJB@@A>?ICAF?@?>?G=EDABDFB@<:9-./0342278;83<A>??@JHHEFI@AACCC=9:;<:9:<@BEFFCA?CIIFDEFIJECCB=2224/./6(''''/+&%))7==@JHHJHJJJJIE@BEJJCF???@JJJIJJFFIJJ633636412347;CEDJ75799;2-/.-0-//-..0....-,++98444JJ<;;>JJH55JECIJJJIJCA@DIJFJGGGFGH?>?@FCAD<<>HCFD?BA<8765656?22$$$$&&&&&&))(**)59:JJHJGJJJJG@CBJJJJGJJJEIJJJJIIHJHJJJJIJEJJJJJHJJJJJ@@ABFFHEDFJDEJJHHJJJJJJJJIGJJJGEHFJJJJJJJJJHJJJJIFGIJJJJHJFJJJGJJJIJFIHJJDADCGJJJJJGFJJGHJJJHJJJJIIJGIJJ@AA<;=<CAAHHJJJJIJGJJJJJJHJJJJFIGGJFIJJJHJFFJEFFJFBAB=3@@BFEEJHJCHJHJGJHJJJHJHIGF::::GIDGJJI::::FDCDJIHEEIGJH?@?9:::<<HJ@AAAJJGJJJHJJGHJCB@80//088??>??AEFGCBHHJJCHFFAA=<=>310/02+''&:>@CCDDB:::;JJJIGJJGHJJJJGDJHJC:/(1('''39945454:ABHJFEG;;:;6))),08668BABC;;;;GEFEF;;;;JHJIJJDJHJGJIGJ<<<89999:2-----..58AGFJHJJJJEJEJEJIJGJ;JJIJJIJJGEGJJGJGJJFJJJJJJ?@=AEJCJCDDFGGHJJJHJJJJJJIGFHJJGJJJIJJGJB@@==9'&&'('')*-9;<ICDCA@@BCFGHH---+,,,,+,('%$$%##$$&0)))),('%%'((*)'$$%$(''''&&&(+??=DE=DJJEJJGJJJJIJJJJJJJJJJHJJJJJJJJHIHJJJJJJCB@AAFJDFCBD<JJIIJGJHHJIJJJJJD>?GHJJFIJJJDD90,E??JJFJDGAAA@DA9;>HJFBCDAJJIHHJHJJJGHFJJJFHJJJIGJGIJJJIDED>>((((?>=>@CDBCDDJ8888DHGAACBFCCDCJDEFJHJFJJJJIF:666HFHJJJHJJFJJJEHHJIJIHDGJJJGJGJJGIJJJJFICGEEFJJJJJJGGGGJGJIJIJGJJJJHJ((()=>@A?>><::;DJJJHGIIEHDCCCB.*%&*('&&'2:=-.++,-.///97772:33BBCCJGJHJEJJJJDCBCJJIHDFIJHJJGJJHJHF)))))))DEIHJEJJJJJJECB<<<<<3./(@@@GGJIJJEHJIJFJJ?>>8:;<5>====/..30313'&&%$#$)))),,-.***,)**)'&'4578866>?AGEGJJJIHGFJGBCB6668<C=?>:?ACEJDEEE>888:8866769999B<:5337::@A=---.GIFGDDIHFJ@A@J99:*.44116+***-,56=FIJFCEJJCJFFFFDGJJJHJJIIGJGCFJGGGGHJJJGJHIJJHB@???AGHHHHFDGJHJJJGEBFJE644:98))(++,,34BA@ADHGBEEJGHJJGEFIJCJ?GIDA@@GHJCCDBFJF;;;////GFHJJHJJJJJIJGEJIJHIHFIIJEAAA>HFIEEHE('''@JJGDCJJHIJJJJHJJGJB@?>=FIJHJEJGEEGJGHG@@@AFJJJJEHJJFJGEFFJJFDEDDECCIEG>?>8;;<<7101,++'&%*<DFGEEA@GHJJIFJJJJHIJ9999CFDJFB@?CF;JIJBDFJJJJJJDFE5555JFEDIHGJGDDCB98889FJFDD<<65558?A=?CHFHDFIDJIJJJJFJGGBABAJJJGJJJJJE@@?<>=>5423466FIA@@AJJ@DAFEHIJJGGIFGBC?B?GIJEFDDJJJGJJJJJJJHEJJHJJJGJFEIJFJIGJJJJEGEFIFDGDGIFIJEJJJJIJIJHEJJJJA66:::DDJGEIJGGFDJIGJJJJJG>?BB:9?@61006301157<===?DCEHGJJEII@CB>8855445?JI;66=FDJFGDHJJJJJFEEJEJEHG>?9:6:88CBDIICA%%%%%&('(((('(-+,+,-023*)))DEBBA;FFHJIJJGEJJFHJHHJGI4343>==(('$$$$##+))&&$%'()+,HHDACEEEC998=:;))));777)(+-+,,,)'&()%%%+>?@CJEJJEIDIIDBABBIGDDJEDGHIFFIEJJIJECECDBBBFFHEHJGHEEDGDJDEDBGFCBF?@@IHCHJGGIJJHDDD?<?9AFJGJ@CEGJJJJ=;;;@6433578,((''''-7=<>@BHEAAA@DBDEEFDFJJIFHHGGEDGE<<<<EJJF=<>EHDDG7777DJIHHIHIJJI6-.11111IJJJFJJBB@777787<<=??==@BJIJGJCFBCBCGGEFADCAB>:89==<<?GJJJJFHHJHHJJJJFJFFJJJFIJC7459@=<89++****+*),,,<C??BBJJJJIJJJJJJJJJJJHJJGJJGJJGCBBFDIGJJJFJJJJJGHJJJHJJJJGJJJIJJIHJCFJHIJFJJJIHFFEJEJFDJEC<<FJJIEFHCCJJIFJJHDID74467*)(((+=<@@AECC533?;2200/-&'/<?<J=<<;<<=AAAFDDGDIJHJHJJJJGFIFHJHGHJIJJHAEBAAC?>AD@A@JJJJJJGGJIJHJJJJHIJJJJIEEHJIJCAAGEFJJJHDHIJJJJJJHJJFFIHJJGG::7100/....>???@IJFGJIJJHIJCCC;:8:1(((&'%&,++,++*011CCFGJGJHFHJGGDEEHJJ<<;;??E;JFG??=<<??JFC=64('%%%%('()))04455;:;;/,,,33.+.*)+,/456BCADCGJIHIJJJJIJHIJFJIIJJJIGJFHH<;;=>JJHIHCBB;9<<<D>>AIJJJGJIGGJIFHCEDE@A<?::57=AA=JJCGJGJGIGEJIEICBFFJIIJJGI9-,--,*++<88;GJJJJHHJJGFGGIGJDDCEJGHHGFJIFJIJJJIFGEDCCEDBCAJJJGGJJJGBABADGJJIEHJJJJJHJJJHJJJHJGJHID9,+&&%%%%&'%%%%&()-,/0AJJJICACEBDHEFJGJJIIDFEJIGGJJJJJJEJJJGJICFJDCJFJD?@?@JEFJIFJ???@JJJGIGEEEJGFEJJFCJJJFIDJJEDDEJJIJJJIJIJHGHJJJJIJJDHE=<:;>>E888:?;JJEJJBJJJIA@@BGJJGIJIJIJHJJJJJJJJDDDJ?<4...=EDBCAAB(((/044648>?>GHJGJJJJIJIIJJJGJJJIJJJJJJJJJJGJJEGIJHJJCDECJ<<<;=*)**+:<<<BDEJEBC><:9111**)')0@?===HFHJGJIJJJHHGJDDCEJJJJJEIAABFJJC@A>>BEDEG@?641..//21/00++,/2,(*%$
@Glass_F3P_8_D3_6_22_26
GCAGAAGTGGTCCTGCAACTTTATCCGCCTCCATCCAGTCTATTCCATGGTGCCACCTGACGTCTAAGAAACCATTATTATCATGACATTAACCTATAAAAATAGGCGTATCACGAGGCAGAATTTCAGATAAAAAAAATCCTTAGCTTTCGCTAAGGATGATTTATGAAATCGCGGGCCGCTTGTAGAGTTGACAGCCTAGCTCAGTCCTAGGGACTATGCTAAGTCTTGAGAACTTTTCGGATCAAGCTATGAAGGACGCAAAAGAGGGAACTAAACACTTTACTAAAGAGGAGAAATACTAGATGGGTCAAAGTAGCGATGAAGCCGACGCTCCGGTTTCAGGCAGTTTGCGCTTCCCCTGAGTGCCACCTTTGGCTTAGGGGATCGCGTACGCAGATCTCATAGCTTGGCAGGGTCAAGTCGTCGGTTGGTATTGCCAGAAACTCACTCCTGAAGGCTATGCGGTCGGTCCAGATCCCACCCAGGCTCAGTGCAAATTTATCCTGTGGCTGCACTTGAACGTGTGGCCTAATAACTCGGTACCAAACTCCAGAAAAGAACCTGCAAAAGGGGGACTTTTTTTCATTTTGGTCCGCATCCACCTGTGCGGACCTCGGTACCAAATTCCAGAAAAGAGACGCTTTCGAGCGTCTTTTTTTCGTTTTGGTCCATCGAGTGGCGCGCTTAGTTCCTGGTTTCTTCTCGTTCAAAGAAGAAACGAGAAACTAAATACTAGAGTCACACAGGACTACTAGATGATGCAAACCGTTTTAGCGAAAATCGTCGCAGACAAGGCGATTTGGGTAGAAGCCCGCAAACAGCAGCAACCGCTGGCCAGTTTTCAGAATGAGGTTCAGCCGAGCACGCGACATTTTTATGATGCGCTACAGGGTTGCCTGGCGCGGCGTTTATTTCTGGAGTGCAAGAAAGCGTTCGCCGTCAAAAGGCGTGATCCCGTGATGATTTCGATCCAGCACGCATTGCCGCCATTTATAAACATTACGCTTCGGCCAATGTCGGTGCTGACTGATGAGAAATATTTTCAGGGGAGCTTTAATTTCCTCCATCATGAGCCAAATCGCCCCGCAGCCCGATTTTATGTAAAGACTTCATTATCGACCCTTACCAGATCTATCTGGCGCGCTATACCAGGCCGATGCCTGCTTATTAATGCTTTCAGTACTGGATGACGACCAATATCGCCAGCTTGCCGCCGTCGCTCGCAGTTTGGAGATGGGGGTGCTGACCGAAGTCAGTAATGAAGAGGAACAGGAGCGCGCCATTGCATTGGGAGCAAAGGTCATTGGCATCAACAACCACAATATAGTGATTTCTGATTGATCTCAACCATTACCGCAAGCTGCGCCGAAACTGGGGCACAACGTGACGGTAATCAGCGAATCCGGCATCAATACTTACGCTCAGGTGCGCAGCTTTAAGCCACTTCGCTAACGGTTTTTGATTGGTTCGGCGTTGATGGCCCATAACGATCTGCGCACCACCGTGCGCCGGGTGTTGCTGGGTGAGAATAAAGTATGTGGCCTGACGCGTGGGCAAGATGCTAAAGCAGCTTATGACGCGGGCGCGATTTACGGTGGGTTGATTTTATTTTGTGCGACATCACCGCGTTGCGTGAACGTTGAACAGGCGCAGGAAGTGATGGCTGCGGCACCGTTGCAGTATGTTGGCGTGTTCCGCAATCACGATATTGCCGATGTGGTGGACAAAGCTAAGGTGTTATCGCTGGCGGCAGTGCAACTGCATGGTAATGAAGAACAGCTGTATATGGATACGCTGCGTGAAGCTCTGCCAGCACATGTTGCCATCTGGAAAGCATTAAGCGTCGGTGAAACCCTGCCCGCCCGCGAGTTTCAGCACGTTGATAAATATGTTTTAGACAACGGCCAGGGTAGAAGCGGGCAACGTTTTAACTGGTCGCTCTTAAATGGTCAATCGCTTGGCAACGTTCTGCTGGCGGGGGCTTTACGGCGCAGATAACTGCGTGGAAGCGGCACAAACCGGCTGCGCCGGACTTGATTTTAATTCTGCTGTAGAGTCGCAACCGGGCATCAAAGACGCACGTCTTTTGGCCTCGGTTTTCCCAGACGCTGCGCGCATATTAATAACTCGGTACCAAAGACGAACAATAAGACGCTGAAAAGCGTCTTTTTTCGTTTTGGTCCTTTGAAGTTTAGGGGATAGTCCAATTATTGAAGGCCTGCCCTAACGGGGGGCCTTTTTTTGTTTCTGGTCTCCCTGCTCGTAGCGGCCGTTAATTAGGCAAAAAAGCGGGCCGTTTAGCCACCCTGCCCTTTTTACTTAAAACCGAAAAGATTACTTCGCGTTATGCAGGCTTCCTTGCTCACTGACTCGCTGCGCTCGGTCGTTGGGCTGCGGCGAGCGGTATCAGCTCACTCAAAGGCGGTCATCTAATGCTTAATCAGTGAGGCACCTATCTCAGCAATGTTCTATTTCGTTCATCCATAGTTGCCTGACTCCCCGTCGTGTAGATAACTACGATACGGAGAGCTACCATCTGGCCCCAGTGCTGCAATGATACCGCCGAGACCCACGCTCACCGGCTCCAGATTTATCAGCAATAAACCAGCCAGCCGGAAGGGCCGACGCAGAAGTGGTCCTGCAACTTTATCCGCCTCCATCCAGTCTATTAATTGTTGCCGGGAAGCTAGAGTAAGTAGTTCGCCAGTTAATAGTTTGCGCAACGTTGTTGCCTCTGCTACGGCATCGTGGTGTCACGCTCGTCGTTTGGTATGGCTTCATTCAGCTCCGGTTCCCAACGATCCAGGCGAGTACATGATCCCCCATGTTGTGCAAAAAAGCGGTTAGCTCCTGGGTAGCCGATCGTTGTCGAAGTAGATTGGCCGCAGTGTTATCACTCATGGTTATGGCAGCACTGCATAATTCTCTTACTGTCATGCCATCCGTAAGATGCTTTTCTGTGACTGGTGAGTACTCGACGAATTCATTCTGAGAATAGTGTATGCGGCGACCGAGTTGCTCTTGCCCGGCGTCAATAGGGATAATACCGCGCCACATAGCAGAACTTTAAAAGTGCTCATCATTGGAAAACGTTCTTCGGGGCGAAAACTCTGAGGATCTTGCACTTTGAGATCCAGTTCGATGTAACCCACTCGTGCACCCAACTGATCTTTCAGCATCTTTTACTTTCACCAGCGTTTCTGGGTGAGCAAAAACAGGAAGGCAAAATGCCGCAAAAAAGGGAATAAGGGCGACACGGAAATGTAAAATATCATACTCTTCCTTTTTCAATATTATTGAAGCGTTTACTGTAGGGGTTATTGTCTAGTGAGCGGATACATATTTGAATGTATTTAGATCACGCATCTTCCCGACAACGCAGACCGTTCCGTGGCAAAGCAAAAGTTCAAAATCACCAACTGGTTCACCTCAAGCAAGCTTCTCATCAACCGTGGCTCCCTCACTTTCTGGCTGGATGATGAGGACGGTGCGGCGCGTATCGTCAGCAACACCTTCTTCACGAGGCAGACCTCAGCGCTAGCGGAGTGTATACTGGCTTACTATGTTGGCACTGATGAGGGTGTCAGTGAAGTGCTTCATGTGGCAGGAAAAAAAGGCTGCACCGGTGCGTCAGCAGAATATGTGATACAGGATATATTGCCGCTTCCTGGCTCACTCATCGCTACGCTCGGTCGTTCGACTGCGGCGAGCGGAAATGGCTTACGAACGGGGCGGGATTTTCCTGGAAAATGCCAGGAAGATACTTAACAGGGGAAGTGAGAGGGCCGCGGCAAAGCCGTTCCATAGGCTTCGCCCCCCCTGAGACAAGCGTCACAAAATGTGACGCTCAAGATCAGTGGTGGCGAAACCCGACAGGACTATAAAGATACCAGGCGTTTCCCCTGGCGGCTCCTCGTGCGCTCTCCTGTTCCTGCCTTTCGGTTTAGGATCATTCCGCTGTTATGGCCGCGTTTGTCTTCATTCCACGCCTGACACTCATTGCCGGGTAGGCAGTTCACTCCAAGCTGGACTGTATGCACGAACCCCCCGTTCAGTCCGACCGCTGCGCCTTATCCGGTCACTTCTCGTCTTCATCCAACCCGGAAAGACATGCAAAAGCACCACTGGCAGCAGCCACTGGTAATTGATTTAGAGGAGTTAGTCTTGAAGTCATATTTGCCGGTTAAGGCTAAACTGAAAGGACAAGTTTTGGTGACTGCGCTCCTCCAAGCCAGTTACCTGGGTTCAAAGAGTTGGTAGCTCAGAGAACCTTCGAAAAACCGCCCTGCAAGGCGGTTTTTTCGTTTTCAGAGCAAGAGATTACGCGCAGACCAAAACGATCTCAAGAGATCATCTTATTAAGGGGTCTGACGCTCAGTGAATAAGAAAATTCCCGTTAAGGGATTTTGGTCATGAGATTATCAAAAAGGATCTTCACCTTAGATCCTTTTAAATTAAAAATGAAGTTTTAAATCAATCTAAAGTATATATGAGTAAACTTGGTCTGACAGTTACCAATGCTTAATCAGTGAGGCACCTATCAAGCGAACTATATTTCGTTCATCCATAGTTGCCTGACTCCCCGTCGTGTAGATAACTACGATACGAGGACTACCATCTGGCCCCAGTGCTGCAATAAATTACGCAAGACCCACGCTCACCAGCTTCATTTATCAGCAATAAACCAGCCAGCAAG
+
@BA?>>=:5557?@?ADC;:;JJJJJFIEJDC1---.000533;:@?B999:9877;;111.-,,++++++.7-9>?FGEJFCEJJFGIJECDGJJGHJJHJJB@AAGFGJA76--,.41)).(()&%%&,*++/124--,+++),155501127;-1,-('''2))&&)///,,**,*7454524,+,/15/24,-,*'%$%&&&+.3540135DECBDFFH860/(''$%'*0,,,220+)%%,,,,:<:>??@AE??::+**87349=?FEDDEGIHFIJJEDB<+(16:?>?@?BA@?9-,37@JJDCHCJJI@??8888=<654))))77,,..--)(%$()6633511..1/+*,,.)()).4204768,(<AAG989AEB<9776999<=844212..000000+-123553&&%%(+*1++00>EED9997:/+))+678568:?AJGDDCEHA:831---('&&'+**,-/9/+7::9B:95..29CGFFDIGHGHJFDJIJFFJJIJDFEBEGJJJJJGFE----=8878//>><>=885++++1.,-2022'%%)('&&'-,6:952**3577675)(()>544<>=ECC>?@JEFHHJJJFJJJG>)(''>BBJJGJ?;87678@?BDFJ====HDBBBJ<<116,(-//-,,+0/---,--23200035>;;****+++,'+.(((++'(())&&()*%%&**)'')95;;9:<A<;99?DBCA@=?EEHHJHJJGJJFJGEHDFEJJJJIJDGJJJJJIJG444<BE<;95.('(*25666EABEFECA@<B?>@<<<;@@??AAABF==>=CBEJGIJJHJGJJ><<:JJEA?FHF=>?=EB-555D;:::9666---,,,,-EAAABFDGIIGIJ:8762/&)*''''%&$$((+'%%(20)*'((44)&&%,++*()))+'&&'099=GHJJJFJE8888C.'CEEJGGJHE;*)))@=>@>>A@IHFEIGHHFHJA>>>==>@54469:894+('&%%%%)+,,9?E;;;<EF<;9..-..220.,.1122;?JIC@@@D>@??BBFC?<:E644'''')*//23999;=++++>=500'&&,->@JHIIGGAB?=99>>>;89:==DE6=>>?<=;=45?ACFEDE<==;9'')-7764/./8@C@??>??EFGJFJJJC?:88>GJIJJJGJJJ@??@ABABJHFHJJJJGJJFGCID553001,**&''&&&&5@BCFFGEEBA?<53.)());BCFIJJJJHFJJGJDDFE@A@@B>?ADGIJJJIF:::396;88***).-+&&)*-/042...,..;;<)))))(()*=A71++))**+-08>767773,,'()(/.))+4127898:<@?@AA@A?....74445BBAB<;::@@B>?@@EFBB@56)())*+++*-/./1:444;<75'''(*++4EIGHFDE?JDECCECDCD>>2,,;?AAABB=>>BGE@AAAFDIFB@///**+)+++-,,-4)(():;<==844=GGBDCDF<<<?366586223+**(+++<>EGDIJ;;;<?>:2CFCEGB@CAAFDB><2222E<<<@JCCHGJGCADDECECBBA?>>A<4((>?1///113++)()*5,7CHHJFGIFE99**)).)(((34C>>>EC@@BAJGEJGFIJDEECFFCCBDAIFBBAA?''''11>@ABCBD887?999)%%%&++(**5=588=>991><;:21131100CJGJDECDHJFFECEJFJJJJJHEGHIJIJFJJJGJJJGJJFJGGJJJJJDC@C****.+++,,+--<BA?;999>AJEDCFIDGAA@8>.,,,,?CGJJIHJFGHJHJJHJJHFIJJJJBA?1/.+*++/+/...,--+--/))))EEEG@>>>>=<;<;@?JEJEFJGFJFJJF=>,)'''&$&-/;;;6777B***,..-*(''%%&(2=>===8778@JEHEEEHFHICJDABA6555;98--1/+*,++)),22-----/89BCGEIJFJJJEJJIFBDCBC???AD9852/111:;+,+,0+(('988<=>?JCAABCEHFEFDGGFJDB@0)('()''),-,-556684333@8767=AE<;/,<<??GD=888:@CFEJEFFJJJIJJDEEIJJGJJIJGDDIIFEJIGGFEDDF>??>??>0//0254@>0--02=7777;<<@>BEGIIJCECHJJJ@@AA<9::AD=:6:<ACA@A6556D11FEJFJFFJA>ECDED@826=433254788<>)''%()-9:1000&$#$&(%$$%(+/.24/,(&&&&&%'&&&&&&%&&*-'&888932:4)(,&:;>A?445:IJDD>?7982;;:>==F?3..1+('&)('%%)047A?=;;9:@DEE?><('''.,++'(((05+%%&'''(8:;;<64+))))8ACDEGFGF-*'&&''.--0;;>>8889CBBJHFFF888:<841.-/.(((%&)&'+189767:6666AAD9778:89:99DFEAIBBHECGFFFEFJJGJJA?88883/++,,*'*&&''-3456AAEJDGGFGJJJEHI5555B<78+(%))9<J??>@IIJJCAAACA=46..B?6GGDHGEJHFCFJGEEJABEDFBCBEFAB;?1-('',*&&'/98978878:9:<?A<?==<<<:76/?CB>???GGJJC?B<82/..-,,.;IEFF8667A@ABGJECEJFJJJJFGFJJIHGJJE@@>+++*--,,,'%$$$$&(*+/)))DEGEJGJIJJB>==81/.133333-,,,3---..,**.'*)),**,04?433788+++,31584>831++8:2222A??D?@?AJ>?<;///JJGIJ@@@BJHFEB76+,120//*'*+,+++**)(((,-+)&%%&)(((),-8>AECDJGGJJJHJGFJFDFGGJFJJJJGF@@.--.,,%&&$&./666ACDCDJBC>FA@AAGJEJDJJGECB....@?;/..1.,('&''%%&),01<<?EA?@B?=<<<4421)))).+(''('(*,+--,...AFB==>99800.3115EDDIGFDBBAECCEBCC>?>?FJJJDFJIIJJJJJJJJFJEFEEHECJJJH7:)')*'***JJEFCJJ<910*''('&%%&$'%%%$##&,,/4J>@AA:+++)*,,22216=9:::HGIJD===<769995,(16:;<54898''''-*9;>>FFEHID@B((((''''=:<>CDCJJJJFJJJJJJJJID=???CJJ@>=>DB=3333A@643--++-=2352%%&&'&'%%())))06-25-.--)(((((((1:9:?AA889964311&%%%223/-*(''&%%'&&*+))))/+(((')++-4389544/0****0/./441/,)+:3<<:;;;GA>><;;<<=B?@FIJJEEDCBJIJHJJJ???CBE88-)+)4&&&$$$&'*'%%%%%&4887./4350/'''<>GFJDDCDB=<FDFFFJGGJGJDCE<;;*)))))'%$#$$$%&&%&&)*'((111122'''':+,-*799989;HJJIEBB@JJHJH=<<<EDFGJJ=>,,,+223GDCBDEJFJEB@DBBCJHJIGEJFEJ@6567:9900/21,,-2345;7523.5=?DHJHDCB@?@D<AB?===8333A@DB?<<=?BADEIABECJJ@231'&%%%&'')5.../0(((%%$$%*/..-06,*,-..'''-..2==@??<<<<;<;=HECBDCEEC>?>>BA@C?3.).''--,-.0324''''241299GEIJG>>=7BF:99:FJIDEJIIIJIIJDCEACFF<<<?92/.+1(123435.,++651;A@=))((05678544++**.55**))6,,,,/*))*+:899@@BJFJJIIJE@@ACFEFIICEFFEDC=878409;66:99448;96741112100)((*258952,,+>3333@DIJEJH>55443($#%&&*,,7;;?GJJDGFEDJGA@<<7+'&%&-()<8675644<<IJD;::/-(((+++67<=:::6777;+++,75,,*-+,,,0,**,,+++)())/138>>??87776:2112999-*((,,3)-,,,-.&%%%*&'''-.35,)(((**(*)'**+2520..''''+;<=667.//157643/./)+1104C??>>0///0,,,7BGDGGHEGGGA:98<<211+***))*.11>;CCEJFB@FGFIEJFJJIJJJJJJJJJJJJIIEHGJJIJJEJ511BBHIJFJ><<:)()+1*))*;ACDEAHEIGIJHJJJJJJJJJGFABBIJJGJEEFIEJJGJJJJIEB@=9<C8102AEB>@@BDGDEHIGJJGJ@A?@IDHBABDEJE>==></)&&(&%*-;6;BEACB9JEJJGGEFFEF<;;;333,%&&$$%%&()%$#$&%)+()5;?@=<6578?666676664-5,+++6E@:9:865,/1103%%&((>A@AB>==;A445;---799@?CJB??A@:996556=ABA?66BB8889CJJGCDCJJIJIJJDG@B@BFCFJGJJJEJJFHEE==ACB@FCC13-())*('%%(((%'('(+//,>CCJEJ4444??>;?>9987?>;00889EHDJIEGEJEJ74445,'$%'$%%&''87779=7762*'25::701-('&%%$'&'((**,,3.//.43664.-**&%$%'3/69;??99921244***,.*)$$#
@Glass_F3P_8_D3_6_22_27
GTAGAATCGGCAACCGGGCATCAAAGACGCACGTCTTTTGGCCTCGGTTTTCCAGACGCTGCGCGCATATTAATAACTGGGTACCAAAGACGAACAATAAGACGCTGAAAAGCGTCTTTTTTCGTTTTGGTCCTTTGAAGTTTAGGGGATAGTCCAATTATTGAAGGCCTCCCTAACGGGGGGCCTTTTTTTGTTTTCTGGTCTCCCTACTAGTAGCGGCCGCTGCAGTCCGGCAAAAAAGGGCAAGGTGTCACCACCCTGCCCTTTTTCTTTAAAACCGAAAAGATTACTTCGCGTTATGCAGGCTTCCTCGCTCACTGACTCGCTGCGCTCGGTCGTTCGGCTGCGGCGAGCGGTATCAGCTCACTCAAAGGCGGTAATTTACCAATGCTTAATCAGTGAGGCACCTATCTCAGCGATCTGTCTATTTCGTTCATCCATAGTTGCCTGACTCCCCGTCGTGTAGATAACTACGATACGGGAGGGCTTACCATCTGGCCCCAGTGCTGCAATGATACCGCGAGACCCACGCTCACCGGCTCCAGATTTATCAGCAATAAACCAGCCAGCCGGAAGGGCCGGCAGAGCAGAAGTGGTCCTGCAACTTTATCCGCTCCATCCAGTCTATTAATTGTTGCCGGGAAGCTAGAGTAAGTAGTTCGCCAGTTAATAGTTTGCGCAACGTTGTTGCCATTGCTACAGGCATCGTGGTGTCACGCTCGTCGTTTGGTATGGCTTCATTCAGCTCCGGTTCCCAACGATCAAGGCGAGTTACATGATCCCCCATGTTGTGCAAAAAAGCGGTTAGCTCCTCGGTCCTCCGATCGTTGTCAGAAGTAAGTTGGCCGCAGTGTTATCACTCATGGTTATGGCAGCACTGCATAATTCTCTTACTGTCATGCCATCCGTAAGATGCTTTTCTGTGACTGGTGAGTACTCAACAAAGTCATTCTGAGAATAGTGTATGCGGCGACCGAGTTGCTCTTGCCCGGCGTCAATACGGGATAATACCGCGCCACATAGCAGAACTTTAAAAGTGCTCATCATTGGAAAACGTTCTTCGGGGCGAAAATCTCAAGGATCTTGCCGCTGAGAGATCCAGTTCGATGTAACCCACTCGTGCACCCAACTGATCTTCAGCATCTTTCTTCACCAGCGTTTCTGGGTGAGCAAAAACAGGAAGGCAAAATGCCGCAAAAAAGGGAATAAGGGCGACACGGAAATGTTGAATACTCATACTCTTCCTTTTTCAATATTATTGAAGCATTTATCAGGGTTATTGTCTCATGAGCGGATACATATTTGAATGTATTTAGATCACGCATCTTCCCGACAACGCAGACCGTTCCGTGGCAAAGCAAAAGTTCAAAATCACCAACTGGTCCACCTACAACAAAGCTCTCATCAACCGTGGCTCCCTCACTTTCTGGCTGGATGATGGGGCGATTCAGGCCTGGTATGAGTCAGCAACACCTTCTTCACGAGGCAGACCTCAGCGCTAGCGGAGTGTATACTGGCTTACTATGTTGGCACTGATGAGGGTGTCAGTGAAGTGCTTCATGTGGCAGGAGAAAAAAGGCTGCACCGGTGCGTCAGCAGAATATGTGATACAGGATATATTCCGCTTCCTCGCTCACTGACTCGCTACGCTCGGTCGTTCGACTGCGGCGAGCGGAAATGGCTTACGAACGGGGCGGAGGAATTTCCTGGAAGATGCCAGGAAGATACTTAACAGGGAAGTGAGAGGGCCGCGGCAAAGCCGTTTTTCCATAGGCTCCGCCCCCCTGACAAGCATCACGAAATCTGACGCTCAAATCAGTGGTGGCGAAACCCGACAGGACTATAAAGATACCAGGCGTTTCCCCTGGCGGCTCCCTCGTGCGCTCTCCTGTTCCTGCCTTCGGTTTACCGGTGTCATTCCGCTGTTATGGCCGCGTTTGTCTCATTCCACGCCTGACACTCAGTTCCGGGTAGGCAGTTCGCTCCAAGCTGGACTGTATGCACGAACCCCCCGTTCAGTCCGACCGCTGCGCCTTATCCGGTAACTATCGTCTTGAGTCCAACCCGGAAAGACATGCAAAAGCACCACTGGCAGCAGCCACTGGTAATTGATTTAGAGGAGTTAGTCTTGAAGTCATGCGCCGGTTAAGGCTAAACTGAAAGGACAAGTTTTGGTGACTGCGCTCCTCCAAGCCAGTTACCTCGGTTCAAAGAGTTGGTAGCTCAGAGAACCTTCGAAAAACCGCCCTGCAAGGCGGTTTTCGTTTTCAAGCAAGAGATTACGCGCAGACCAAAACGATCTCAAGAACAGATCATTGTCTTAAGGGGTCTGACGCTCAGTGGAACGAAAACTCACGTTAAGAGGATTTGGTCATGAGATTATCAAAAAGGATCTTCACCTAGATCCTTTTAAATTAAAAATGAAGTTTTAAATCAATCTAAAGTATATATGAGTAAACTTGGTCTGACAGTTACCAATGCTTAATCAGTGAGGCACCTATCTCAGCAATCTGTATTTCGTTCATCCATAGTTGCCTGACTCCCCGTCGTGTAGATAACTACGATACGGGAGGGCTTACCATCTGGCCCCAGTGCTGCAATGATACCGCGAGACCCACGCTCACCGGCTCCGATTTATCAGCAATAAACCAGCCAGCCGGAAGGGCCGAGCGCAGAAGTGGTCCTGCAACTTTATCCGCCTCCATCCAGTCTATTCCATGGTGCCACCTGACGTCTAAGAAACCATTATTATCATGACATTAACCTATAAAAATAGGCGTATCACGAGGCAGAATTTCAGATAAAAAAAATCCTTAGCTTTCGCTAAGGATGATTTCTGGAATTCGCGGCCGCTTCTAGAGTTGACAGCTAGCTCAGTCCTAGGGACTATGCTAGCTACTAGAGAACTTTTTGGGATAGAGACTATGAAGGACGCAAAGAGGGAACTAAACACTTTACTAGAGAAAGAGGAGAAATACTAGATGAGTAGAATTAGCGATGAAGCCAACGCTCCCGTTGCAGGGCAGTTTGCGCTTCCCTGAGTGCCACCTTTGGCTTAGGGGATCGCGTACGCAAGAAATCTGGTGCCGCTTGGCAGGGTCAAGTCGTCGGTTGGTATTGCACAAAACTCACTCCTGAAGGCTATGCGGTCGAGTCCGAATCCCACCCAGGCTCAGTGCAAATTTATCCTGTGGCTGCACTTGAACGTGTGGCCTAATAACTCGGTACCAAATTCCAGAAAAGAGGCCTCCCGAAAGGGGGGCCTTTTTTCGTTTTCGTCGCCGCATCCACCTGTGCGGACCTCGGTACCAAATTCAGAAAAGAGACGCTTTCGAGCGTCTTTTTCGTTTTGAGTGCCATATTCGATTGGCGCGCTTAGTTCCTCGTTTTCTCGTTGGAAGAAGAAGAAACGAGAAACTAAAATATAGAGTCACACAGGACTACTAGATGATGCAAACCGTTTTAGCGAAAATCGTCGCAGACAAGGCGATTTGGTAGAGCGCGCAAACAGCAGCAACCGCTGGCCAGTTTTCGGATGAAGCGGTTCAGCCGAGCACGCGACATTTTTATGATGCGCTACAGGGTGCGCGCACGGCGTTTATTCTGGAGTGCAAGAAAGCGTCGCCGTCAAAAGGCGTGATCCGTGATGATTTCGATCCAGCACGCATTGCCGCCATTTATAAACATTACGCTTCGGCAATTTCGAGGTGCTGACTTGGTTTAAATATTTTCAGGGGAGCTTTCGTTAGCCCCATCGTCAGCAAATGGCCCCCGCAGCCAATTTTTATCTAAAGACTATCAACCCTACCAGATACTGGCACGCTGTCCAGGCCGATGCCTGCTTATTAATGCTTTCAGTACTGGATGACGACCAATATCGCCAGCTTGCCAGCCGTCGCTCACAGTCTGGAGATGGGGGTGCTGACCGAAGTCAGTAATGAAGAGGAACAGGAGCGCGCGCCATTGCATTGGGAGCAAAGGTCGTTGGCATCAACAACCGCGATCTGCGTGATTTGTCGATTGATCTCAACCGTACCCGCGAGCTTGCGCCGAAACTGGGGCACAACGTGACGGTAATCAGCGAATCCGGCATCAATACTTACGCTCAGGTGCGCGAGTTAAGCCACTTCGCTAACGGTTTTCTGATTGGTTCGGCGTTGATGGCCCATGACGATTTGCACGCCGCCGTGCGCCGGGTGTTGCTGGGTGAGAATAAAGTATGTGGCCTGACGCGTGGGCAAGATGCTAAAGCAGCTTATGACGCGGGCGCGATTTACGGTGGGTTGATTTTTGTTGCGACATCACCGCGTTGCGTCAACGTTGAACAGGCGCAGGAAGTGATGGCTGCGGCACCGTTGCAGTATGTGGCGTGTTCCGCAATCACGATATTGCCGATGTGGTGGACAAAGCTAAGGTGTTATCGCTGGCGGCAGTGCAACTGCATGGTAATGAAGAACAGCTGTATATCGATACGCTGCGTGAAGCTCTGCCAGCACATGTTGCCATCTGGAAAGCATTAAGCGTCGGTGAAACCCTGCCCGCCCGCGAGTTTCAGCACGTTGATAAATATGTTTTAGACAACGGCCAGGGTGGAAGCGGGCAACGTTTTAACTGGTCACTATTAAATGGTCAATCGCTTGGCAACGTTCTGCTGGCGGGGGGCTTAGGCGCAGATAACTGCGTGGAAGCGGCACAAACCGGCTGCGCCGGACTTGAT
+
'&&&%%$'%$$$$$$&&);=<:9::F3---67880///=4449EDDCCEJJA?=>HGEJJHJJGDHJHFGD@A?BCGB))))+***@CDCC@ABCIFCFJEHF;;;3322:98521/221:;92225B8888AAAA=CCIFHE3--5>>;>?AAC===EIEEDJJJJHEE///?EDJJJJJJEJCBDE?DC;88=><311155BDB@BABE@ACBFHHGGFHJIJJJJIIJIHE333JHEFDEJHGEJJHFJHJJGJJJGGH@;<6<:@1-+*(.1JEF@CFHJJJGJIJFE9IJHGEJJFFCBJJGIHDABFJIFHJIIIJHHJJGJJJFFJ;;;661123<=JFJJJJEIGE>>>=JEFDCCCBHHFJJJJIHJJHJJJJJJJGHEFHBBCCHIJJHHJGJIJ====IJJJEA@@,,,,=<<;;?@DJJEFJJJJJJGJIJFJJFEC4434**166@9999IGEEDFIGJJFFGEEGEICF?9545741.//((((GDFEGJJHHJJJIEHIJF<;;;D:;BBEGI?=>?JJGJHJGIJHFJHGEFIJJDCDFFJGHJJFHFDGGJHJHFJBDBA<79*&&%%%%$%%''14EJFJJJJJ?@ABJG641(&*-)),,=DJGJHJJJIJHJC>22245552,FIEGCDHJJFDDA<;<<<99JFJJJHIJHJIJJGIJJJIJJJJJJEDJHJJJEDDA@2111DJ5442654*+10124..24=>?DB@@>?767631/0;>><;=43/?@A>>=566))))557HEEIEGFJHGFA@A?C>JJIHFGJGCB@222JJJJGJJJJJEGHF<;..DJJGJIB---,,,,870(()9=>3..0412EDGECCHDGJJJIJGEDFIGFGJFHGHIBBBDIHEJIJJJHJJFE?GCJGHFFJJJJJGJIJIHJJFJJJJJJJJJJJJJHJJJHJCAAAEHDA,,+((-)431334=5:AABGGGJEHFGJJ553----')*.59=?89<4469<EFEHE898:EDFJHI222*)(&<BAHCJHJ@BB@CCHFGHFEJFJIIJJJJIGJHIHJCBJJJGJFGJGJE=<;77&&&*.%%%&&))*55663(((%(('$$%&-./?8777789;;J@@@<>2/.+,12633632AAB@>>A@6.056875554)(/'@CAEFFFJJJFJJGJJ;;<;IEIJHJ('''7789677JJADEDJ@?;@GFDIDFJEJDDJJJCAAAG=>>?JGCHD@68?33333=?CEDD@<?DJJIJEACEHEHIFJ@ABBGGJHHIJA@@@JCDGI=8875....2<=BBEFIIFGGJHJHFHGIJ@@?6&%%'(+.((+,,,-2:;:FGCFDCGGDDGFFJHIHJIJJHJJJJJJIJJFCDEA@@JGDGF<67>?JEDCBCEJHEFHGHJJJJ;;;:AJEJGIFJJJFJJJGBC?CBJJJECJJJFJJJJJ?=><B@JGFCCA@AAFEJJJJHHD=///0CJJJJGJJJIHJEH>@@1111>IJJJJJEGHJHJJDCCCFFCEEJJIGDBAAFEJCA@@==>A=CJ@@?>>668BHGHGC5---.322233:;;ABEDFDG>>330+1>?EHB?HGFIIHJGJJEF7770000(&+&'+,,>>DJJJFFHJHJ<;65<5C=><JBB?BGA66?@FGJJGHFIHEFDCBIJ4222FBBCCJGJJJFJFJJCADGD?555856>CEC=;;=<6351+++++51324>>?@@AFCD@CDJFDJHEDB>8>JHJJJJJJIJJJHJJJJHJEFHJHJJJJGJIGJFJC7'=::;?BFCAEAGBBBA8<=66354533;44356('')=,,,,CBACEJJJFJJHJJHGHJHGFJFEFJGDABBE111+,''(:;@A;;><:2:3223;<65569969***0AAECD@<>IJFHGHHJJDBG(,+(00/781=>@B>999:=:?@F8888A@BI@@@@JJEA?>@DJEIEJJIJJJJIJHGGJJJJJJF?@?>JJIJJIFJJIGE??>;::;;>?:::821++++5699ACFJJ<?@1BCJEJGGGJHJJJJJGHJJCGIJJJGIJHJJIBAAAEF9889?C3223CEJEIEFFIIJIJIHJJJJJJJ;CJIJJHJIDHDG6667CD<,-0<=A@@?CBDIIGJJEDEHHJJJJJJHGJJJHDHFIHJJJJHHB==>CHADGGJJIHJGID?A?@FGJJFCDCJFFJJJJHIJJJJJFJJEJCF;;;;?7778JJJJFCJJJDJG=5338;=5555*2:<AGJJFDC@?:?D?>>?D666.@B5+++,9)'&&'458DBGJIFD@@?AHJJFGDJJJJ1111:1/'&')&%%&(.;<85556:9;@GHJJGJJIJJJGJJEJJEHJFABAHJGGGFCGDJ@<6++0,+33288;;;;CBBHDFJIECCIJFD?E>;9/3342,+++-97<=?@ACAFIFHJFJDJJEDBDJJJII>@?@GFGEJHEEHJGFF444AFJJFGIDJFJJIGIJFFGGFGCDCFHHHEJJEDGGHD@??:86444)((,//***(+++&&'(((17<?BDFEJEGHFJJGJIJB:++43388ACDH?=<;:::<;=888>?<==BC??<=;5576CABCDIEHICGCFFEJJIJJHGCFDFDDCCGDHFFJJCDDC876..--))&%'(/1023CFFFFDCDGJJFEIIGJFCDCB@::56-+&&&+.,++*:::<>>><=>>@BFJFCBA>@>?AB7AAB>=85545301/4---/,,,,239BB<==?DEJIEHDDCBCHCDEDHJEGDDCBBBBEDDEEDDFGEGEDFCAA@ABEE<<<<JEIDIDEICB@??=>@BCCJICCDFEDHECD>:6655-,026****>:;:<BDCC@??54467777>CA@EFECBCFCCEDCACBDDDFDFE????DBDCCD@>;:;===;31-,,858<<<A(''))(&&'((*,4*&%&'*'''32?D@@@@DCA?@?BB6666?21/-.2354214:9<>?BDE9775.,,+(&&'''(%$$$*1?@@>??@E;:;;A@66A<??BFCABCJBBB@@==<<?;25>>&&&,-?FBA@>EB9=>=<5455B@>>>?>><<=?B?CDCEEA?4444?@@ACEEBB=87=65444777:767799<?///0999978:4555DGBDDHGJEIJFDBBFIGEGB@AAHG2BBHHJD?EJJGFGEHGFFFGHJJFFJJEFBIJFFFJ@EFF@<<<<DBCBCGGEGEFFIJGFJJGEJJGGDIGHFDJ;:553-453/.1--521,'--89=::51//.18;>>;789<B+''&&$%%&&())7@AADCJA>?<EB?*)()%%%%44(0,&&,/1DFJEHIFFFIJFB<@HDEC>;EFG5223;A1.,--,,*(&%%#$%%'&,1=@@BJD;99:??:9889@J,(+'((,+++570))7866:37667@CB;/-,,.*'''046AJGCFEDGJGJ?>>99:>0///>=>?JEFCAJHHJJEIJJJJJGFGDJJJJEIHEIJCAAAFB:81/1(*0../79DFEJJDGHIIJIJJHJJJJFIFEHJ/('''%%$%%'''(&&**1654311.-++,789ABIBABCHEHIFHIJIFFFHIJGC@DDDEEIHJJJJJJIJJGHJEJGJFJJJJJHJJJJIIEFJHJJJIJEJJ8888J2GEIIJJFGI:////GGJJHJEDEGEFGJIJJJHJIJFGFJFJDGEH;;;94466@@?@E:)&&'+)''%)'('$&*,+(+++&&&&/-,,,,..*&&'*''((%%%%&*+6+)))+--***'##$%()+*,++.*%$$$&(*''&&$$&&$###$&%%&'('))1////999../+-+-1))%%(11140//1FGEDBCECJGFFHEDDCH32112<A@CCBJFFJFDJJJJJJJJJBABB>?;72'%%(55AJEIJJJDCECIJJJJJHHJJJJIIHJFED711BGIHJJJJJIJJJIHJJJJG65.+1*+,,-017BEDEGAAAADJJGEA?@BE@89:FJHFJJJJJJFJIJIG@@A>JFEFADCCFE==99877./8;A@BEJGGHHJIJJJJJHFJJJJBAB>@@DDJJGJHJDDDCJJHJJJJJJIGHFJJHGJJJJJJHJHJ8433,,,6,:33333111AHFC>=55579CGJCJGHJIJJHGHJJJJJJJIHJJJIJJJJGJJJJFGEHJFJHJJJHJJJIEIGIHHJJJJEJJGJJJIJIJIIJJJJJJH===>=<;;=:9:;++++?BGJJJEJJGJFHFJHJGJJHJJGJHIJJIJIJJIJJIEGJJIEGJDGJ5553:631129:;>>9888FH@<<;HIHCCEFIGIJFFGGJIJGJIJJJJHJIJJGHFFIJJGJHJJGHFFHFHBCDCHHFJJFDJJB:('&'*'(++>BFJDECB>J6666JGHJFD>?>?HJFJJJFJHJJJJEGGHJC;;GJJJJJHJFIJIJJHJHJJJJJJIJJJJHJIJJFJJGDJFIJGJJJHJJGIJAFA@@@JJIJJ?:9:AGJHJGHFJIJJIEJJ@@AAB=>9997:;CHJHJJDDBBF=<33++++000=A5555ACB<?=?=CBAFBEHEJHJ>;;;<444=@BBC@><=>AABEE6667JJGEJJJGHJHJJHHJJJ?>>?FEB;/+,,<@IAAACJHGJJJHJHE?7666422148@AEHHFHFJIBB7777;;JGFEFEBBCEEJJIJJJJHIJJJJJJJJJGDDDFJDIJJIHDEGIJGFGGGIFJ>.-(
@Glass_F3P_8_D3_6_22_28
TTTCGAGTGGCCTAATAACTCGGTACCAAATTCCAGAAAAGAACCTGCCGAAAGGGGCATACTGTTGGTTTTTAATGTACGCATCCACCTGTTGACCTCGGTACCAAATTCCAGAAAAGAGACGCTTTCGAGCGTCTTCCGTTTGGTCCATCGAGTGGCGCGCTTAGTTCCTCGTTTTCTCTCGTTGGAAGAAGAAGAAACGAGAAACTAAATACTAGAGTCACACAGGACTACTAGATGATGCAAACCGTTTTAGCGAAAATCGTCGCAGACAAGGCGATTTGGGTAGAAGCCCGCAAACAGCAGCAACCGCTGGCCAGTTTTCAGAATGGTCGCCAGCACGCGACATTTTTCATGATGCGCTACAGGGTGCGCGCACGGCGTTTATTCTGGAGTGCAAGAAAGCGTCGCCGTCAAAAGGCGTGATCCGTGATGATTTCGATCCAGCACGCATTGCCGCCATTTATAAACATTACGCTTCGGCAATTTCGGTGCTGACTGATGAGAAATATTTTCAGGGGAGCTTTAATTTCCTCCCCATCGTCAGCCAAATCGCCCCGCAGCCGATTTTATGTAAAGACTTCATTATCGACCCTTACCAGATCTATCTGGCGCGCTTACCAGGCCGATGCCTGCTTTATTAATGCTTTCAGTACTGGATGACGACCAATATCGCCAGCTTGCCGCCGTCGCTCACAGTCTGGAGATGGGGGTGCTGACCGAAGTCAGTAATGAAGAGGAACAGGAGCGCGCCATTGCATTGGGAGCAAAGGTCGTTGGCATCAACAACCGCGATCTGCGTGATTTGTCGATTGATCTCAACCGTACCCGCCAAGCTGCGCCGAAACTGGGGCACAACCTGGTGATCAGCGAATCCGGCATCAATACTTACGCTCAGGTGCGCGAGTTAAGCCACTTCGCTAACGGTTTTCTGATTGGTTCGGCGTTGATGGCCCATGACGATTTGCACGCCGCCGTGCGCCGGGTGTTGCTGGGTGAGAATAAAGTATGTGGCCTGACGTGGGCAAGATGCTAAAGCAGCTTATGACGCAGCGATTTACGGTGGGTTGATTTTTGTTGCGACATCACCGCGTTGCGTCAACGTTGAACAGGCGCAGGAAGTGATGGCTGCGGCACCGTTGCAGTATGTTGGCGTGTTCCGCAATCACGATATTGCCGATGTGGTCGACAAAGCTAAGGTGTTATCGCTGGCGGCAGTGAACTGCATGGTAATGAAGAACAGCTGTATATCGATACGCTGCGTGAAGCTCTGCCAGCACATGTTGCCATATGGAAGACAGCTAAGCGTCGGTGAAACCCTGCCCGCCCGCGAGTTTCAGCACGTTGATAAATATGTTTTAGACAACGGCCAGGGTGGAAGCGGGCAACGTTTTGACTGGTCACTATTAAATGGTCAATCGCTTGGCAACGTTCTGCTGGCGGGGGGCTTAGGCGCAGATAACTGCGTGGAAGCCGGCACAAACCGGCTGCGCCGGACTTGATTTTAATTCTGCTGTAGAGTCGCAACCGGGCATCAAAGACGCACGTCTTTTGGCCTCGGTTTGCCAGACGCTGCGCGCATATTAATAACTCGGTACCAAAGACGAACAATAAGACGCTGAAAAGCGTCTTTTTTCGTTTTGGTCCTTTGAAGTTTAGGGGATAGTCCAATTATTGAAGGCCTCCCTAACGGGGGGCCTTTTTTTGTTTCTGGTCTCCCTACTAGTAGCGGCCGCTGCAGTCCGGCGAAAAAAGGGCAAGGTGTCGCCACATGCCCTTTTTCTTAAAACCGAAAAGATTACTTCGCGTTATGCCAGCTTCCTCGCTCACTGACTCGCTGCGCTCGGTCGTTCGGCTGCGGCGAGCGGTATCAGCTCACTCAAAGGCGGTAATTTACCAATGCTTAATCAGTGAGGCACCTATCTCAGCGATCTGTCTATTTCGTTCATCCATAGTTGCCTGACTCCCAGTCGTGTAGATAACTACGATACGGGAGGGCTTACCATCTGGCCCCAGTGCTGCAATGATACCGCGAGACCCACGCTCACCGGCTCCAGATTTATCAGCAATAAACCAGCCAGCCGGAAGGGCGGCGGAAGTGGGTCCTGCAACTTTATCCGCCTCCATCCAGTCTATTAATTGTTGCCGGGAAGCTAGAGTAAGTAGTTCGCCAGTTAATAGTTTGCGCAACGTTGCCATTTACTACGGCATCGTGGTGTCACGCTCGTCGTTTGGTATGGCTTCATTCAGCTCCGGTTCCCAACAATCAAGGCGAGTTCCCTGATCCCCCATGTTGTGCAAAAAAGCGGTTAGCTCCTTCGGGTCCTCCGATCCTTGTCGGAGTTAAGTTGGCCGCAGTGTTATCACTCATGGTTATGGCAGCACTGCATAATTCTCTTACTGTCATGCCATCCGTAAGATGCTTTTCTGTGACTGGTGAGTACTCAACCAAGTCATTCTGAGAATAGTGTATGCGGCGACCAGTTGCTCTTACCACATAGATACGGGATAATACCGCGCCACATAGCAGAACTTTAAAAGTGCTCATCATTGGAAAACGTTCTTCGGGGCGAAAACTTCAGAGGATCTTACCGCTGTTGAGATCCAGTTCGATGTAACCCGCTGGTGCACCCAACTGATCTTCAGCATCTTTTACTTTCACCAGCGTTTCTGGGTCAGCGAAAACGGAAGGCAAAATGCCGCAAAAAAGGGAATAAGGGCGACACGGAAATGTTGAATACTCATCTGTTCCTTTTTCAATATTATTGAAGCGTTTATTCAGGGTTATTGTCTCATGAGCGGATACATATTTGAATGTATTTAAATAGCATCTGAGCAACGCAGACCGTTCCGTGGCAAAGCAAAAGTTCAAAATCACCAACTGGTCCACCTACAACAAAGCTCTCATCAACAGTGGCTCCCTCACTTTAGCTCAGTAGTGGGCATATCAGCCTGGTATGAGTCAGCAACACCTTCTTCACGAGGCAGACCTCAGCGCTAGCGGAGTGTATACTGTCTTACTATGTTGGCACTGATGAGGGTGTCAGTGAAGTGCTGATCTGGCAGGAAAAAAGGCTGCACCGGTGCGTGACGATATCTGATACGGATATATTCCGCTTCCTCGCTCACTGACTCGCTCGCTCGGTCGTTCGACTGCGGCGAGCGGAAATGGCTTACGAACGGGGCGGAATTTCCTGGAAATTGCCGAGGAAGATACTTAACAGGGAAGTGAGAGGGCCGCGGCAAAGCCGTTTTTCCATAGGCTCCGCCCCCTGACAAGCATCACGAAATCTGACGCTCAAATAATAATGAAGCCCGACAGGACTATAAAGATACCAGGCGTTTCCCCTGGCGGCTCCTCGTGCGCTTCCTGTTCCTGCCTTTCGGTTTACCGGTGTCATTCCGCTGTTATGGCCGCGTTCATTCCACGCCTGACACTCAGTTCCGGGTAGGCAGTTCGCTCCAAGCTGGACTGTACGCAACCCCCCCGTTCAGTCCGACCGCTGCGCCTTATCCGGTAACTATCGTCTTGAGTCCAACCCCGGAAAGACATGCAAAAGCACCACTGGCAGCAGCCACTGGTAATTGATTTAGAGGAGTTAGTCTTGAAGTCATGCGCCGGTTAAGGCTAAACTGAAAGGACAAGTTTTGGTGACTGCGCTCCTCCAAGCCAGTTACCTCGGTTCAAAGAGTTCATTTAAGAACCTTCGAAAAACCGCCCTGCAAGGCGGTTTTTGGTTTTCTAGAGCAAGAGATTACGCGCAAGCCGAACGATATCAAGAGAATCATCTTATTAAGGGGTCTGACGCTCAGTGGAACGAAAACTCACGTTAAGGGATTTTGGTCATGAGATTATCAAAAAGGATCTTCACCTAGATCCTTTTAAATTAAAATAAGCTTTAAATCAATCTAAAGTATATATGAGTAAACTTGGTCTGACAGTTACCAATGCTTAATCAGTGAGGCACCTATCTCAGCAATCTGTCTATTTCGTTCATCCATAGTTGCCTGACTCCCCGTCGTGTAGATAACTACGATACGGGAGGGCTTACCATCTGGCCCCAGTGCTGCAATGATACCGCGAGACCCACGCTCACCGGCTCCAGATTTATCAGCAATAAACCAGCCAGCCGGAAGGGCCGAGCGCAGAAGTGGTCCTGCAACTTTATCCGCCTCCATCCAGTCTATTCCATGGTGCCACCTGACGTCTAAGAAACCATTATTATCATGACATTAACCTATAAAAATAGGCGTATCACGAGGCAGAATTTCAGATAAAAAAAATCCTTAGCTTTCGCTAAGGATGATTTCTGGAATTCGCGGCCGCTTCTAGAGTTGACAGCTAGCTCAGTCCTAGGGACTATGCTAGCTACTGGAGAAGCTTTAGAAATAAGCTATGAAGGACACAAAGAGGGAACTAAACACTTTACTAGAGAAAGAGGAGAAATACTAGATGAGTAAAAGTAGCGATGAACCGAACGCTCCCGTTGCAGGGCAGTTTGCGCTTCCCCTGAGTGCCACCTTTGGCTTAGGGGATCGCGTACGCAAGATGGTGCCACTTGGCAGGGTGAGTCATGAGTGGTATTACCAAACTCACTCCTGAAGGCTATGCGGTCGAGTCCGAATCCCACCCCAGGCTCAGTGCAACTTTCTCCTGTGGCTGGT
+
''''.''(CGGJJGJHHGJJJJJGIJGGHIA<:;1-,*)(()&$&*'(((,+,*+((&$$$%%%''$%&&-/6**(((()(*))++)+,/.)%$#$24;<EEIFJIJIBG>=5405DGIEJHJHEGFF/../2253)%&,%%&'&))**+9@=<;=EFFJDEJGGE=<HFFIJJJJJHJJFD?=>@444497968B?ABJAFJEFDEDJGJHJFIEFBCFFIJJHJHHJJHJGGJFCDJEHIJJGHJJJJJJJJ@?@?BHEJJJJJJHJJHHJJHJGJJGECEABA?FFJGJJJFJDEDHI?>>?JJHIJH6666@D)(1((@>91///*))),---)(''(*+/02:=?BFF;779BJHJJHJ<8,**+-<8778;=EBDEHFI@;::8872/01***),.8@FCDGFDAAAJF=<<AAJFBB:89?=5<87989:8;.'''-?==D;97567JAJHJHJGJJIJEBDFJIEIEHE@A@6<@A>>>=C;446DBBCBJD>>@9::=>JHEBDFIHDBHJJJGGGFCABAABDIA:9644;;;>>>DCEDHJJIIEGEGEB@ADIC@EEGHDEEDCCCGJDDA>?CJCJC==<=;;:3431.*++967BEEJD::99<0+,*()55D::::IJJDDCC3083.982223@@979;JDJHJJJGEAABEDDEHJIIJHEJHJJEEJJJJHJHIHJHJJDFDCEHJJGJJIJHGIFJJGGFJHJEGHJJEDFJJJHIBCDA7631-+)(+())4?IBDGFDA?0**EJ@=6@@>JJFIJJJJJJJJJJJIGJHFI@?@@GCBCBABCFIGI?==>>=>DFGB?@A---.8=>6?1///69-,,,,+-5:8BCHEJF54223))))))((*+++'''''JJIJJJJJJHJJJJGGGHJGHJJJFJJJHHEJE:IJJJJJJJJJJJJJJGFGGGJJE??>@JHJJJIHJJHJJIIHJEHJECBAA;:98;793522347523359971::?>:999965798656<76789ABBD@><;??64***24;<4335:44?=?AGJFDEEB999:A76++))((*7696786/,*+++-039?=>??CIGHGJJIGJFFEFGDJAACBJHEIJGJJHJJJJJJIIJJJJJFJJJJJJJFJIJJJJD??5;<<>@?@@E<AJGHGD?=?@C/..,--'''')+*.9+++,(&&'&%%')*(&(---@DDFJIFJD665,++*,)%%$$$$'11166BDJCDE:BC@@??<<<<ICBABDJIJGIJJIJGE====B;66698:834<<==?BJIBGIHE222025,*(%&&(''''3788=?BJIJJH>=<;>?<>=@;JFDEIFHBBAFECGEJJIIJJJJJJJBBBE54455BEDFGHHJJJJJJ@?JJDJJHJJGJHJJI9889EHGJJGJJJJHJIJECC<++++?>=<<<DGHJJHIJJJJJJIJJJJIG;98;---.5>>>?C8889DC66/.-1-,866620+++,057/8978783GDDJJDEGGHJFECJGJFGJHJJA==@HB@?@@ECDFHHEJHJHJJCDDEDFFIJJJJ::9:?1))''(((((2;>>JHIFHF>JGD;;;::FGHJJA???>@CCIIJJGEIJJJIJJJGJJJHJHJIJIJFCE@@AHEJJ.,,,?=899;:9<?555@EJJFDCHJJHJJGGJJJJIJJJIJGJJHJJGC@B@BC666FD?42*381+,<<?EFEBCJJJJJJJJJJGHGJJHJGJJHJJIEGGEB<:975''''<EHCBDEHGEFEF;3'''(2(''(521965=654+7<FI?:?AHJJJGGEJJJAIGJJHJJGB1.0*+3/97ABEEHIHJJJFJJJEGHJJJJIJJGJJGIJJGHJIGJJGHFGDAAAAJC:77745CCDJGIJGHFGJ?=>>EDGHJEFFEJJHFGJEJFDCIJIEJGHGEGJFCDC2000CCA<;<>@@@@EFFIHGIJJ@B@ADCDFHIGJ:8;5.--278=6669;9667733449336@21505<8554622003GJJIIJHHGFFCCDEJJJIF@?99:>::JCBA@@;;:97::=4447??EECF999<=B@CJEGHEEBABBCBBD<D<<8.*))(&&%.-((&')))**66=CAD@:3248997778CEDFJEDEDFGJHHJIJHFHIJHHJBC8/-.45788@7677:DD610171;;8778?75.,*+)&'&&'&&'(&&&&&,567FJ@@@@JGJFJFJJFGCCJIIJJIIJFJJHHDJJJJJJJJJIGDCDDFHCJJJJC4334BCDBC''''2*'&&()5567789A>>;776688<JJJJJHIIHJFCIGAC=421/*4405420160//.20.+*+,,&'(,*&'*-./01458;<>HGGDGFJHJJJDGGJIJJJJFDGEJGJJJJJJJGJJJJJJJJJJJJJHJGJJJHIHGIIJJJJJDDEGGJEJFJEBBDEEIDCDDCGBA@<+)))**+689>====JHJGFIJB1000))(+('''+,%%&%%%%$$$%'''',=CAB@B==:CDBJDD::666434<67BIEJJJJJGGH??>=ABCJJGGJJJGGJHGGB>>=JJA>;>>?4%$%''((13////4=<>>A?=;:7;<=J?BC>965534*())+&'&&(('+-.44.1024599<817<JJGJJFJJHEGG@<=<BAJJFJJFEF7779'''(***20***(--...00==8989>=@FJJIGDIGJGIJDEJJCBAAJEDDJJJJJJECAA?::++,***///6<BCFGCBAC===;;?;5811,+++''&%%)++5946,***&%%-)))+6778=-**))-...46654370'$$$$##$&&'&&.)))645535555H=;;9BCJJJJIEJJJJJDEBCEHJJFHDDBAFIHJJFEEDFED:6/--)*)*))''*)-0///+++,5366553;7899?2223-)((&&&&),.(''*)())*2212--)((('%%)466,,,-,**,(>A===>EFHGIIFEHGFJJFEDEEIGFDEGB?974.,))+*),,2>?HCCEDBBFJJIHFEEFHC0---1AA?@>:9)))(***6440//44AFJFBCCBCEFJGGA@43(((%&'(+&%$%***''-<>@8:81221295<>5556AA@A::88,'&'&'()6677JJJGF??@AIJDHDFEEGD;9;HDBBADE@@977<988AA765--./+(&&)*111/,-6...3@ACC?=:;,((B@ACBJJJJGHF8999G@>>1111;::CA>@@AJIJG=?>666B<;995=;16**:DDEJFIGDDFBCGJHJGHEDDBA8888(''(,&'%&$$$&&--+---46561/15:6..<;AA?;;;;=.B@A<>C22250-*..106211/*+4////53>BEBJJDCEJIJJJEEGIGH>>=>HJIDGEEECE<;;JFEBA</+--23DGFJDFIIJGHJFHFHDCICHJHJGJHJJJJJHGIIGDAABI>==84+++))+*+*289:?D@CJHJJFIJGIIJJGJIEFGHHJ@EDFFJJJJHJJJGJJJGD2222:GHHDIJAFIFFDFG??A>?@AJJGJCCD;333HFJJJJJJJJJHJJJJJJJHIJJJJEJDEBB;;;;FHHHCEEFD;;;66<<CDEGFJJJJIGECF;;::>@HIHGDBAB@J:-)*.65544777///;<1323711,,*())-,,+-**+,73/.-&%%%'&'+--.235//88?GJJGDCA;4>>A?@AB30../04'''(8?3-,+.04<<<FFEIHDC56556('&&%&&&)''&(%%$&***,.0422444DJBEGEGJJEJJIHBAA?AAACJGA@=>>BG;:::JHJGJIJFEGBD:9;=BCGEEFHDFEFEC655DJFFCCBAC<:9981'''(6667BA@=?C1//32'&%%$&55:;=30016FJFIJJJJJFEFJFGJIGJJGI4444A@BECC@@CCD<<<AAABCJJ===>HJJJHGBHCDJ??=898000,..1,,56<:......-*&%$$'()&&))*)))*(((),&%&(-((''%&%&(&'')*0++9<84,,,:42214''''6;=?4201+*))-,-'&&&(*+7<@ADDEJJIIFJJEGFGJHIJJIJJJJGDJI<<;+++.//2.---008870A>;<4;0:1112584599EFHJJJJIGJJGGJJJJJJGEGHJGJHGGJJJJIJIIJFD??CJJJ>;6678???>?>@FJHGHJJFJFJF???AJGIIJHHJJJFGJJFJJIJJJJ@?@?JJEHJDECDJHIJJJHJJJHJABDDABEJJJJJEJJJFJJEJJJGJIHIJGJE////J>?@EGHDHBAB<==?76658::;?FJJEHJ:::::9895/('(),-056AHFIJH;;5455432*%%*,-(%$$)(*+567==<>>=@3223620''(+)*013:AE@BBBJFBAAAJJDF70...A@?@?@?@=222-,,+++/*%%'(((///(((''(''''&%$')+,-''+&/<CHEIEFJJJJJJJJDEDCE9545B>>BEEF??><E>;<<=@/-..@C....-1'%&&+(%'%$%./1.)*+++*+*,,*)%%%%0//+,,,012.//)('(++45)*/069;=BHIHEHHFHGJJHGA@@@@C=7877=4/33///982,'%&&&++)%%%())))234,,+41%$
@Glass_F3P_8_D3_6_22_29
ACCGCATCATTGGTACGTGGGCCAGATGGTAAGCCCTCCGTATCGTAGTTATCTACACGACGGGGAGTCAGGCAACTATGGATGAACGAAATAGACAATCGCTGAGATAGGTGCCTCACTGATTAAGCATTGGTAAATTACCGCCTTTGAGTGAGCTGATACCGCTCGCCGCAGCCGAACGACCGAGCGCAGCGAGTCAGTGAGCGAGGAAGCCTGCATAACGCGAAGTAATCTTTTCGGTTTTAAAGAAAAAGGGCAGGGTGGTGACACCTTGCCCTTTTTTGCGGGACTGCAGGCGGCCACTACTCGTTGGGAGACCAGAAACAAAAAAAGGCCCCCATTTAGGGAGGCCTTGAATAATTGGACTATCCCCTAAAGCCAAAGGACCAAAACAAAAAGACGCTTTTCAGCGTCTTATTGTTCGTCTTTCATTCAGTTATTAATATGCGCGCAGCGTCTGGAAAACCGAGGCCAAAAGACGTGCGTCTTTGATGCCCGGTTGCGACTCTACAGCAGAATTAAAATCAAGTCCGGCGCAGCCGGTTGTCGCTTCCACGCAGTTATCTGCGCCTAAGCCCCCCGCCAGCAGAACGTTGCCAAGCGATTGACCATTTAATAGTGACCAGTCAAAACGTTGCCCGCTTCCACCCTGGCCGTTGTCTAAACATACTTATCAACGTGCTGAAACTCGCGGGCGGGCAGGGTTTCACCGACGCTTAATGCTTTCCAGATGGCAACATGTGCTGGCAGAGCTTCACGCAGCGTATCGATATACAGCTGTTCTTCATTACCATGCAGTTGCACTGCCGCCAGCGATAACACCTTAGCTTTGTCCACCACATCGGCAATATCGTGATTGCGGAACACGCCAACATACTGCAACGGTGCCGCAGCCATCACTTCCTGCGCCTGTTCAACGTTGACGCAACGCGGTGATGTCGCAACAAAAATCAACCCACCGTAAATCGCGCCCGCGTCATAAGCTGCTTTAGCATCTTGCCCACGCGTCAGGCCACATACTTTATTCTCACCCAGCAACACCCGGCGCACGGCGGCGTGCAAATCGTCATGGGCCATCAACGCCGAACCAATCAGAAAACCGTTAGCGAAGTGGCTTAACTCGCGCACCTGAGCGTAAGTATTGATGCCGGATTCGCTGATTACCGTCACGTTGTGCCCCAGTTTCGGCGCAAGCTCGCGGGTACGGTTGAGATCAATCGACAAATCACGCAGATCGCGGATGCTGATGCCAACGACCTTTGCTCCCCAATGCAATGGCGCGCTCCTGTTCCTCTTCATTACTGACTTCGGTCAGCACCCCCATCTCCAGACTGTGAGCGACGGCGGCAAGCTGGCGATATTGGTCGTCATCCAGTACTGAAAGCATTAATAAGCAGGCATCGGCCTGGTGATCGCGCGCCAGATAGAATCTGGTAAGGGTCGATAATGAAGTCTTTACATAAAATCGGCTGCGGGGCGATTTGGCTGACGATGGGGAGGAAATTAGAACTTTCCCTGAAAATATTTCTCATCAGTCAGCACCGAAATTGCCGAAGCGTAATGTTTATAAATGGCGGCAATGCGTGCTCAATGAAATCATCACGGATCACGCCTTTTGACGGCGACGCTTTCTTGCACTCCAGAATAAACGCCGTGCGCGCACCCTGTAGCGCATCATAAAAATGTCGCGTGCTCGGCTGAACCTCATTCTGAAAACTGGCCAGCGGTTGCTGCTGTTTGCGGGCTTCTACCCAAATCGCCTTGTCTGCGACGATTTTCGCTAAAACGGTTTGCATCATCTAGTAGTCCTGTGTGACTCTAGTATTTAGTTTCTCGTTTCTTCTTCTTCCAACGAGAAAACGAGGAACTGGCCGCTCGATAAACAGAACAAAAAGACGCTCGAAAGCGTCTCTTTTCTGGAATTTGGTACCGAGGTCCGCACAGGTCGATCAGGACCAAACGAAAAAAGGCCACTTCGGGAGGCCTCTTTTCTGGAATTTGGTACCGAGTTATTAGGCCACACGTTCAAGTGCAGCCACAGGATAAATTTGCACTGAGCCTGGGTGGGATTCGGACTCGACCGCATAGCCTTCAGGAGTGAGTTTTGTGCAATACCAACCGACGACTGACCCTGCCAAGCCGGCACCAGATTTCTTGCGTACGCGATCCCCTAAGCCAAAGGTGGCACTCAGGGGAAGCGCAAACTGCCCTGCAACGGGAGCGTTGGCTTCATCGCTACTTTGACCCATCTATCTTCTCCTCTTTCTCTAGTAAAGTGTTTAGTTCCCTCTTTTGCGTCCTTCATAGCTTGATCCGAAAAGTTCTCTAGTAGCTAGCATAGTCCCTAGGACTGAGCTAGCTGTCAACTCTAGAAGCGGCCGCGAATTCCAGAAATCATCCTTAGCGAAAGCTAAGGATTTTTTATCTGAAATTCTGCCTCGTGATACGCCTATTTTTATAGGTTAATGTCATGATAATAATGGTTTCTTAGACGTCAGGTGGCACCATGGAATAGACTGGATGGAGGCGGATAAAGTTGCAGGACCACTTCTGCGCTCGGCCCTTCCGGCTGGCTGGTTTATTGCTGATAAATCTGGAGCCGGTGAGCGTGGGTCTCGCGGTATCATTGCAGCACTGGGGCCAGATGGTAAGCCCTCCCGTATCGTAGTTATCTACACGACGGGGAGTCAGGCAACTATGGATGAACGAAATAGACAGATCGCTGAGATAGGTGCCTCACTGATTAAGCATTGGTAACTGTCAGACCAAGTTTACTCATATATACTTTAGATTGATTTAAAACTTCATTTTTAATTTAAAAGGATCTAGGTGAAGATCCTTTTTGATAATCTCATGACCAAAATCCCTTAACGTGAGTTTTCGTTCCACTGAGCGTCAGACCCCTTAATAAGATGATCTTCTTGAGATCGTTTTAAGTATGCGCGTAATCTCTTGCTCTGAAAACGAAAAAACCGCCTTGCAGGGCGGTTTTTTGAAGGTTCTCTGAGCTACCAACTCTTTGAACCGAGGTAACTGGCTTGGAGGAGCGCAGTCACCAAAACTTCTATTTCAGTTTCTTTAGCCTTAACCGGCGCATGACTTACAACTAACTCCTCTAAATCAATTACCAGTGGCTGCTGCCAGTGGTGCTTTTGCATGTCTTTCCGGGTTGGACTCAAGACGATAGTTACCGGATAAGGCGCAGCGGTCGGACTGAACGGGGGTTCGTGCATACAGTCCAGCTTGGAGCGAACTGCCTACCCGGAACTGAGTGTCAGGCGTGGAATGAGACAAACGCGGCCATAACAGCGGAATGACACCGGTAAACCGAAAGGCAGGAACAGGAGAGCGCACGAGGGAGCCGCCAGGGGGAAACGCCTGGTATCTTTATAGTCCTGTCGGGTTTCGCCACCACTGATTTGAGCGTCAGATTTCGTGATGCTTGTCAGGGGGGCGAGAGCCTATGGAAAAACGGCTTTGCCGCGGCCCTCTCATTCCCTGTTAAGTATCTTCCTGGCGTATTTCCAGGAAATCTCCGCCCCGTTCGTAAGCCATTTCCGCTCGCCGCAGTCGAACGACCGAGCGTAGCAGTACGAGTGAGCGAGGAAGCGGAATATATCCTGTATCACATATTCTGCTGACGCACCGGTGCAGCCTTTTTCTCCTGCCACATGAAGCACTTCACTGACACCCTCATCAGTGCCAACATAGTAAGCCAGTATACACTCCGCTAGCGCTGAGGTCTGCCTCGTGAAGAAGGTGTTGCTGACTCATACCAGGCCTGAATCGCCCCATCATCCAGCCAGAAAGTGGAGCCACGGTTGATGAGAGCTTTGTTGTAGGTGGACCAGTTGGTGATTTTGAACTTTTGCTTTGCCACGGAACGGTCTGCGTTGTCGGAAGTGCGTGAATGAAATACATTCAAATATGTATCCGCTCATGAGACAATAACCCTGATAAATGCTTCAATAATATTGAAAAAGGAAGAGTATGAGTATTCAACATTTCCGTGTCGCCCTTATTCCCTTTTTTGCGGCATTTTGCCTTCCTGTTTTTGCTCACCCAGAAACGCTGGTGAAAGTAAAAGATGCTGAAGATCAGTACCGGGTGCACCAGTGGGTTACATCGAACTGGATCTCAACAGCGGTAAGATCCTTGAGAGTTTTCGCCCCGAAGAACGTTTTCCAATGATGAGCACTTTTAAAGTTCTGCTATGTGGCGCGGTATTATCCCGTATTGACGCCGGGCAAGAGCAACGTCGCCGCATACACTATTCTCAGAATGACTTGGTTGAGTACTCACCAGTCACAGAAAAGCATCTTACGGATGGCATGACAGTAAGAGAATTATGCAGTGCTGCCATAACCATGAGTGATAACACTGCGGCCAACTTACTTCTGACAACGATCGGAGGACCGAAGGAGCTAACCGCTTTTTTGCACAACATGGGGGATCATGTAACTCGCCTTGATCGTTGGGAACCGGAGCTGAATGAAGCCATACCAAACGACGAGCGTGACACCACGATGCCTGTAGCAATGGCAACAACGTTGCGCAAACTATTAACTGGCGAACTACTTACTCTAGCTTCCCGGCAACAATTAATAGACTGGATGGAGGCGGATAAAGTTGCAGGACCACTTCTGCGCTCGGCCCTTCCGGCTGGCTGGTTTATTGCTGATAAATCTGGAGCCAGT
+
'(*)*('$####$$###$$%'(++((*&'&:<<>G@>//(CFJJGF>>=>HGJFEFHJBBACIJJC2--/4<BCCCCCCDFGEHJJG===EA.---+)'0<<<=;<DDBCCC?FDCDDHD:44DB?<=BBB?EIIEEHHEJECCCCJFE@AE;;;;C<<;<>DEEEB:;JEIDGFFEEDCEGH@4447A@;;DCEGED<999EEFJEEFFJDBCABA@DEEBAC??@BCCFDIJHIGF=<9<8989@?@>@CEGCFECGEFFJGCFDDBGBEF=;;7875286+*'&*(,/3-**)(,6682011:9-,-,+*->7555>BAAEF<==E><:5+)))))'((('+,09@A@?B>++++-//+*((()+7/..00:88*('&%)00&&''%&,,'%+77677////CDABBBHIIJHECC><9(''*471'&&&%%%&-;<EEFJJIJHJEIJJJJGDIIJHJJJJFIGJJJHJJIJIIHBEGCFGJEFFDJDECJHJFGGJIJJJEJJIIGHJJHJGJJHEFBGGBDJHFGFGDDEJJIJI8657-6,++43343=AIJIHJHJIJJHJEJJIJJJJJIFFHJJFJJFJGHJJJJJJIHJFJJGJJFEJJJJJHHIHGJGJIJJFJHE<<<IFA??:;:6,++..-&'+-AJJJJJFJHJD@679?==</...EIJJJJEHJHJJJEFGEDDDHIJIIJJFFFJJJJDCBCBGHEFGIJGJJJJJJJJJIJJJIIJJJIJJJIJJJJJJCB@@?>==?BBJFFHEHJFJFEGJEHBAIFJJJHJFEHJHEDDDEGFAABCJJHGGHJJ<;;:>=?GJGJIJJHGJHJJIJHBIA@ADJCA44/.11:IFJF@???FGJJHIJJJJHJ??<;<GFCDCEDJJEJFJGJJJJJJJJJJJJJGJJJIJJJJIHJHJIJJJJHJJJJJJJHJIHJGHJFGHG?;::7787==B:::AFJIHBDFJJJJJIJFGHJJIA<9;;;DA@@ADAEJJJIFGJJJHJJJJJJFHJJJIJGJJGJJIJJFJJJJIHJGGIGJJJJJHJJJJHJIJGJGJECDFEJJJHGJJAA@?BBAHJ???JJJJIJIHHHH2222JABBBHJHGJJJHJJJJJEDDCGJFHHHJDJEGDA@?@CAHJAJ@BBDFJJIGFGCJIHJIFJHJJJJIIB@@E9997EJJIFJJEEAA@EAA=99;9777@HI;::::FJEFFICEBB@>5,)()397532227)))+100110057-,*+('%$$%&,:;C?ABDHGICJ?9:8444==AGFJCGFFIFFJJJJJGJFJJHJFJJJJIJJHGHFJEJ843::?6000==>?CCJDFEFHJJJJHFIJFHGEFIFJJGJHFEGJIEIGDJ:8878<334FJJGJIJJJIJHIIJJJHJJ=<<<<<<DCDGHJFB@?@??ABGEFHBC??>@*()6671/2)+???HHIFJDA=::;:::611/(&&&*)522'''(+**++6;8334JGDBCAEFFFHFGI2222AAFD><:;760.--..23-++++6>FGJH<@@52;56CJJJGJJFHJIJIJFJJJFFEDEIFJJIJHJJIJJGJIJIJJJJIHJIJJHH88777-,+)(((784**)))))48:;;7777@?@@CEDDFEJD@@</.--12;:<<<CAFJJJJHDFHJIJIJJGECDEEJJHJJJFFHJGG=<=<<GDJEHJJJJCEJIHJJJFJIJJJHEEGJJJJIJGJJIJIJJJJJJGFJJIJJIJGB@@@@@@AGJJJGCEFDIFJJJJCEGDJHJJJHHJHE@A@@IEEBBEFFJFFFDHGGFJGJGGJGJFFCEJJHJGIJC@776631(%%&&*****/6*768>AJIFFHJHHJJGHDDJ441/))()*)*.)(,,'%$))((()+,,((//0017-,6;>DDCABDF:98:JFCDEEBC<;::IJDAAA@96663554778@<;;<771.-/*((*)**&&&'*/33(((*1/++,0,&%%*,---:;;99>4334@@DFFEGCIGAGJJFJHFFIIFJHJIIJIEIDGGFFJGHHJIFJHHD@?.-..DGIHGJJJFJJHDFE>=>AHJJEDICAA?AEGFJJFHIJECCDFGGDDD8889=@A5327.-,,;<=CEGJJJHFJHDEDAB97''>>AJ>=8+++-*''',4426=;;1.::5ECBDBGF++++JJJJFFIJIJJJJJJHJICDCA@?@GJJJJHFE862*(')*/+6=;;>=@9=;;=<=<:>>AD@@==AA>;;;>9>BEE?==<.-,,,,..2<7)'6120010>>GGGJGFJEDC???@HAA>70./BEEHDFJHGGD;<><3223@??FIIJJJJJJFJJGFDJGEIFGJFEFFHEJGEIJGFCCHJJJDGGJIA442>7711<>@JJFEICC7667@8666JHJJJCCCEGG=JFIJEIJJICBGHJDGCDEEACCJJJIJJJIJJGIA>>>JJIJHJJGJJJJJJJIJEDGEIHJJIGJIJIJJJHG?@@<;:;=<53+./01F>=>?@----=<;?BEGGJJA@@@DDDHCC@A@</.../.--.0--))5=?@@CBAA@@JJJJJFGJHJJJJJJGHJJJJJJHJJJHJJJJJJJJGGJJGJJGEHFIFJJ7667A@988@???CBFJEJJJHEGDDFJJBAA=>>EDHFHGFJDEEEIGJDI3371AGFHGJBACBFJEGEEIJGGDBBEJGA@:33328778==ABDFFHDECEDGHA@?@?7664100.''()(,,65556@ADFD@BGDHJIGFHEIJJJJJJJJIGFJJHGIJJJJEIJJJJIGGIGACJHIFGIEEFJIIIJJGEIFDJIFJJHJFHCCHDJJ@=>=8//8>CB@,,,,0001CC::;JJEGGGJHIEE;889JJGGHIJEGJIJCA@@BEJECBGJJBGDABEEBDGDHHCCJJG?89;3/-,+%%%&+*'(,*-1220/./15&%%'&%$%-../***,>88:6BI=;6500/2/./2IGGFJ===>JJJDJFJEB@@:>=>0'''0630,,,,879888CB<;:9111>AHGJJHHJJJJJFJFFJJFFHFDJEA88;BB77))))122341%%%')*576618.,,/)7:98;6FJ@@@@EFCEFFFC=72,,-453;CHDDAAJJJJJJJFJEF?>>?IHJJEFHHHJCE?65462..594122FEBDFECB177AEDBCCFEDCDEIEJJHJGECDGFDHJIIJGHIJAAD0//.)'&(,,-00100?2)))-.18<=<;:9::==<;<6+*((**,,&''';<EJJHFFBAJF////DGHGFJJIJJIGJJJDEDD9---<<<=D@?>?EE3336;:<<CCEDFA99BEFGGCBDBJJJJJJJJJJJJIJHJJIGJGGHIJJFJIGFBBA==??EGEAB7AB=BDHDA;878?>IGIGJJJJJIGJIJJJJCABCJJJJJIIIJF::9:AE@@@A==9:;;AJJIJHB><:*)))=:62*'&%&''-))%%&&*688777<=A<>:,-,-140,((('&'')=<EFHDFJJJJHGJFCB968++&&&&(-02AEJIJ>=<;6;>>GGHGIJEGGJGGJJHHIGGHFJGIJGJJJGJJHJJJEGD877844125''''&%$&(,4560//069;88=7=;;<7=8735CGIJJGIIJJJJJJFJIIJJJJJJFJDHJ=<<<;+**01;88:>??<>=?::;;DFJFFJJJGHJJJJJJJJJHHIHFJJJGJJEE<<<<FIHJHIJJJHIJGFJJJJHJJJHFJJJJJJJJIEJIJJJHIJIGJJJJJHJHJJGEDB66>5564466JJAEGJJJCE???AHHHJJEA=<=EEGJEE?;<@>=:99:?ADCF?@>=<<;;@>*('&&()(042299C@DBJFGJJGEDBCDCCCII?<;057;;>AFJJJJJGJJJJJJJJIJ3211853/...54/-,,,,DHIGFHFJJIEJFGJGJGJGJFEEJCDEBCEEEJJJHJHHJJHJGJEEEE;+++233333379=FHJJJIJJFJIJJJJJJJIJIJJFEIHJJJEJC>=@B>FF=EFCG;4JBFJJJHCBBEHFEJGGJFJJHEJEGHHJJFJEDEDGJHJJJJJJJJJJJHJJJJCADGJHCAAA>;0,(*)(''%%('((('&&&&%%,2?AFJGJHJEA@???A>=:EA;899:GJEDA>43496502./>CJEFIJC222266DGHEJEGJJIJJEDCJJJJECGJEHCGGFGJJJIJJJJJJJGJJGGIFHJJIHJJJFJE</EDDGHJJJJGIFJH<436330/,'(())/5?@JHIFEDAA?990044@GBD?@?;@BGDDDCB5444EGGJJJJHH;:=?JFJCFEFJJJFEGJFIGIJJFFHJJFHGHIFHJJHJJJJHJIGICC@:E<=JDFCEGIFHGJJJJEGEDJHDFDJCHBF?:999@?AD?>=4334:;==:::;777:>AGFGFJGJJJHJGJJJGHIJIJJ>?==CC:9677B5/+++554777:46=>BA@@BCJJGJHJJHFJJGGJBJEFFB<<==GEGHDAA@ADEIJEEGJ----JJHJGJJJIJJGGHGCHGJFJJHIHJJJJJJJJJJJHG@@@@JHJJFHHIGHGDEFBGJHJHGIHJFJB>JHJGJJDEIFGJJJIIJJJJJHJFH@>900002++,-22//0.--((()010-''(//68;7==7BAABDJJJJGJJJGHJJJJJJJFFIIEEHEAA@?B*)$
@Glass_F3P_8_D3_6_22_30
GCGGTATAATTGCAGCACTGGGGCCGGATCGGTTAAGCCCTCCCGTATCGTAGTTCTACACGACGGGGAGTCAGGCAACTATGGATGAACGAAATAGACAGATCGCTGATGGTGCCTCACTGATTAAGCATTGGTAACTGTCAGACCAAGTTTACTCATATATACTTCAGATTGATTTAAAACTTCATTTTTAATTTAAAAGGATTAGGTGAAGATCCTTTTAATAATGTCATGACCAAAATCCCTTAACGTGAGTTTTCGTTCCACTGAGCGTCAGACCCCTTAATAAGATGATCTTGAGATCGTTTTGGTCTGCGCGTAATCTCTTTCTCTATGAAAACGAAAAAACCGCCTTGCAGGGCGGTTTTTTCGAAGGTTCTCTGAGCTACCAACTCTTTGAACCGAGGTAACTGGCTTGGAGGAGCGCAGTCGCCAAAACTTGTCCTTTCAGTTTAGCCTTTTAACCGGCGCATGACTTAGAGTTTAACTCCTCTAAATCAATTAGTGGCTGCTGCGGGTGAGTACTTTGCATGTCTTTTCCGGGTTGGACTTCATCAGAACAATAGTTACCGGATAAGGCGCAGCGGTCGGACTGAACGGGGGGTTCGTGCATACAGTCCAGCTTGGAGCGAACTGCCTACCCGGAACTGAGTGTCAGGCGTGGAATGAGACAAACGCGGCCATAACAGCGGAATGACACCGGTAAACCGAAAGGCAGGAACAGGAGAGCGCACGAGGGAGCCGCCAGGGGGAAACGCCTGGTATCTTTATAGTCCTGTCGGGTTTCGCCACCACTGATTTGAGCGTCAGATTTCGTGATGCTTGTCAGGGGGGCGGAGCCTATGGAAAAACGGCTTTGCCGCGGCCCTCTCACTTCCCTGTTAAGTATCTTCCTGGCATCTTCCAGGAAATCTCCGCCCCGTTCGTAAGCCATTTTCCGCTCGCCGCAGTCGAACGACCGAGCGTAGCGAGTCGTGAGCGAGGAGAAACGGAATATCCTGTATAACGATCTTCTGCTGACGCACCGGTGCAGCCTTTTTCTCCTGCCACATGAAGCACTTCACTGACACCCTCATCAGTGCCAACATAGTAAGCCAGTATACACTCCGCTAGCGCTGAGGTCTGCCTCGTGAAGAAGGTGTTGCTGACTCATACCAGGCCTGAATCGCCCCATCATCCAGCCAGAAAGTGAGGGAGCCACGGTTGATGAGAGCTTTGTTGTAGGTGGACCAGTTGGTGATTTTGAACTTTTGCTTTGCCACGGACGTTACGTTGTCGGAGGTGCGTGATCTAAATACATTCAAATATGTATCCGCTCATGAGACAATAACCCTGATAAAATGCTTCGGATGATTATTTGAAAGGAAAGTTTTGGTATTCAATTTTCATCTGCACCTTTATTCCCTTTTCAGCTGCCTTCCTGTTTTTGCTAACCGAAACCCTGGTGAAAGTAAAGATACTGAAGATCAGTTGGGTGCACGAGTGGGTTACATACGAACTGGATCTCAACAGCGGTAAGATCCTTGAGAGTTTTCGCCCCGAAGAACGTTTTCCAATGATGAGCACTTTTAAAGTTCTGCTATGTCAGGTATTATCCCGTATTGACGCCGGGCAAGAGCGACTCAGTAGCCGCATACACTATTCTCAGAATGACTTGGTTGAGTACTCGCAGCGTAGCAGAAAAGCATCTTACGGATGGCATGACAGTGGATTTATGCCATGCTGCCATAACCATCAGTGATGACCTGCGGCCAACTTACTTCTGACAACGATCGGAGGACCGAAGGAGCTAACCGCTTTTTTGCACAACATGGGGGATCATGTAACTCGCCTTGATCGTCGGGAACCGGAGCTAAATGAAGCCATACCAAACGACGAGCGTGACACCACGATGCCTGTAGCAATGGCAACAACGTTGCGCAAACTATTAACTGGCGAACTACTTACTGTAGCTTCCCCGGCAACAATTAATAGACTGGATGGAGGCGGATAAAGTTGCAGGACCACTTCTGCGCTCGGCCCTTCCGGCTGGCTGGTTTATTGCTGATGAATCTGGAGCCGGTGAGCGTGGGTCTCGCGGTATCATTGCAGCACTGAGCCCGGTAAGCCCTCCCGTATCGTAGTTATCTACACGACGGGAAGTAAGGCAACTATGGATGGAACAAAATCGACAGATCGCTGAGATAGGTGCCTCACTGATTAAGCATTGGTAAATTACCGCCTTTGAGTGAGCTGATACCGCTCGCCGCAGCCGAACGACCGAGCGCAGCGAGTCAGTGAGCGAGGAAGCCTGCATAACACGAAGTAATCTTTTGGGTTGAAAAAGAAAAGGGCAGGGTAGTAAATTGCTCCTTGCGACTGCAGCGGCCGCTACTGGTGCGGCAAACAAAGGCTCCCGGTTCAGGAAGTATTCAATAATTGGACTATCCCCTAAACTTCAAAGGACCAAAACGAAAAAAGACGCTTTTCAGCATCTTGTTCGTCTTTGGTACCCGAGTTATTAATATGCGCGCAGCGTCTGGGAGAACACGAACCAAAGACGTGCGTCTTTGATGCCCGGTTGCGACTCTACAGCAAGAATAAAATCAAGTCAGGCGCAGCCGGTTTGTGCCGCTTCCACGCAAGTATGTCGCCTAAGCCCCCCGCCAGCAGAACGTTGCCAAGCGATCACCATTTAATCATGACAAGTCAAAACGTTCCGCTTCCACGTCGCCATTAAACATTATTATCGACATCCTGAACTTCAGGGCGGGCAGGGTTTCACCGACGCTTAATGCTTTCCAGATGGCAACCTGTGCTGGCAAGCTTCACGCAGCGTCTCGATATACAGCTGTTCTTCATTACCATGCAGTTGCACTGCCGCCAGCGATGACCGCTCAGCTTCTCCGCCCGCATCGGCAATATCAGTGGGATTGCGGAACGCGCCAACATACTGCAACGGTGCCGCAGCCATCACTTCCTGCGCCTGTTCGGTTAACCCATAGCAACGCGGTGATGTCGCAACGAAACCACCGTAAATCGCGCCCGCGTCATAAGCTGCTTTAGCATCTTGCCCACGCGTCAGGCCACATACTTATCTCTTCGCCATTGCTTCCACCGCCGCTGCAGATCGTCATGGGCCATCAACGCCGAACCAATCAGAAAACCGTTAGCGAAGTGGCTTAACTTCGCGCACCTGAGCGTAAGTATTGATGCCGGATTCGCTGATTACCGTCACGTTGTGCCCCAGTTTCGGCGCAAGCTCGCGGGTACGGTTGGATCAATTCGACAGAATCGCGCAGATCGCGGTTGTTGATGCCAACGACCTTTGCTCCCAATGCAATGGCGCGCTCCTGTTCCTGCTTCATTACTGACTTCGGTCAGCACCCCCATCTCCAGACTGTGAGCGACGGCGGCAAGCTGGCGATCTGGTCGTCATCCAGTACTGAAAGCATTAATAAGCAGGCATCGGCCTGGTAATAGCGCGCCAGATAGATCTGGTAAGGGTCGATAATGAAGTCTTTACATAAATCGGCTGCGGGGCGATTGGCTGACGATGGGGAGGAGAAATTGAAGCTTCCCTGAAAATATTTCTCATCAGTCAGCACCGAAATTGCCGAAGCGTAATGTTTATAAATGGCGGCAATGCGTGCTGGATCGAAATCATCACGGATCACGCCTTTTGACGGCGACGCTTTCTTGCACTCCAGAATAAACGCCGTGCGCGCACCCTGTTAGCGCATCATAAAAATGTCGCGTGCTCGGCTGAACCTCATTCTGAAAACTGGCCAGCGGTTGCTGCTGTTTGCGGGCTTCTACCCAAATCGCCTTGTCTGCGACGATTTTCGCTAAAACGGTTTGCATCATCTAGTAGTCCTGTGTGACTCTAGTATTTAGTTCTCGTTTCTTCTCTCTTCCGACGAGAACGAGGAACTAAGCGCACACTCGATCAACAAAACGAAAAAAGACGCTCGAAAGCGTCTCTTTTCTGGAATTTGGTACCGAGTCCGCGCAGGTGGATGCGGACCAAAACGAAAAAAGGCCCCCCCTTTCGGGAGGCCTCTTTATAGAGGTGACCGAGTTATTAGGCCACACGTTCAAGTGCAGCCACAGGATAAGATCCACATAGAGGGCGCGGTCGGGTGGGACTCGAGCATAGCCTTCAGGAGTGAGTTTTGTGCAATACCAACCGACGACTTGACCCTGCCAAGCGGCACCAGATTTCTTGCGTACGCAATCCCCTAAGCCAAAGGTGGCACTCAGGGGAAGCGCAAACTGTCCTGCAACGGGAGCGTTGGCTTCATCGCTACTTTGACCCATCTAGTATTTCTCCTCTTTCTCTAGTAAAGTGTTTAGTTCCCTCTTTGCGTCCTTCATAGCTTGATGCAAAAGTTCTCTAGTAGCTAGCATAGTCCCTAGGACTGAGCTAGCTGTCAACTCTAGAAGCGGCCGCGAATTCCAGAAATCATCCTTAGCGAAAGCTAAGGATTTTTTTATCTGAAATTCTGCCTCGTGATACGCCTATTTTTATAGGTTAATGTCATGATAATAATGGTTTCTACTAGACGTCAGGTGGCACCATGGAATAGACTGGATGGAGGCGGATAAAGTTGCAGGACCACTTCTGCGCTCGGCCCTTCCGGCTGGCTGGTTTATTGCTGATAAATCTGGAGCCAGTAGA
+
++,,,))$$$%(*..4,,,*-+..-()((+('%'34''')1//5,@BF@<<-----9;<@IFFJ889JJCC?;;;8'&&'*''':=CCCA>::=@766610037222+&%''((((()1:<6677>982110-.34221,+&%&&*+),,,164/--.9=BEG?>>6%%%%&'*(((,(446343(&&'(*/)'&'))+-01+)(%$%()-.//*)%$$$%'$$$%&&#&%&(+-339::BC74/24/7BCD;;;:=AE;77:;=79?:72,,02,,0235A95-9:8651/)))('%$&).//:;<=EFEJEJGHHE;;54445//1*),*)''33DHHE<<<DHFIECCEDCHJJJIJJJGD:9513:1000?EFC89*+)))))('&&&%(%%&'+:CHJEJJIJHJJJFCFE@>=<>===0097566)(()HCF9998@654541*))(+*07320112?@???@DEEE999974210+*)&)*1,,4)(&&+.2('''$##-056;98,)%%'&&%$%(),)('*,-:;110//-,(00+4*((''(%&(&&&'//000,,,+*-86:FGFFFFCHEFGFGDJGGJGFH999:CCBJH?<:98:=CCBDDJAADEJEFCDBBBBCABJJJIJJHHGGJIJJFGJJGFDDDBCBCBGJH>??=6-----:DFGDBBBFFHBDD???BJJJJEABDJE==JJJIJHFCCAHDB<:97634566BCCFJJGHEBAB<<<980002458JJJCA=<<;65457:64459?@BCCF<GG?==432?7,,2,,,))(&&&-.,34<FIFJEJFJJFHJJJJGJGJCBC<;<<EJBAD<=;77>@?997IBB@@@GEGGJJJJBCB@CDJJC@@:;>@BJJFJJJEAADDB>>??GJHJJHIJJJ;6/1167552100(56999DB7---=HGJDJCC@D:/GHHEJJJJJJIIFJIJGJGGFFGJJJDGJA:87+'&'-780//0781131-**&%%%%$$%&&%&%$#$$%%&%'356:BE=><=;;==DJJHJ?==DBJIHEDBHJJJGJHJJJJJHGJJJGJHJIJJGJGEHIJJJJJJJJHFFEG****FJJJHIJJJGJJJJJJJJJGDDEJJDCBDJJJJIIJHGJIHEJIEEEDG>4//556=AABJCCFBDFIJJIJIGJFGHJEHJJJJJJJIJGGJIHJJIJ<;A?<<778GIDDHGFJJHJJJJJJJJFHEJ:99:JJJJIA???A>>1++)))&&'%((6<9:<?D;<?9=((*'%$$$#$$&&'&$%%,+))*))*.026447;JHIJIFJHJHJJJJJJJJHFHFJJDBCABBBDIIJIJJJHEHECBB?:983.,*)%$%&'&''''(-0-*.(-'&'($#$$&&%$%$&'*&%%&%%&%$%%)((*,)*0/*./($$###$&&((*88?>>@GA@D755+++,530011@ECCA>4310/3/-+...;?B?@9---.++,-00/.(&%'%(/17*++0('&&*+CEJHEJJEDEIFJHEIEHJJJF;..,((@CC7/DJA@>??45DFFIJJJJJJIJHFHIIIHFJJIHJJFJJJGJIEJIJA:;321/%$$%)1000000:0=>@@@BC>><<???822333'&&'+(((((()44569:------,333:::9,,++.*+=A@?@B>;6-(&))*+----2368CJHE2222D88661--+,&'''+./4''&&&+%,'''((((2132+689@A98----3***))),+-<<A@<=>BEG2111CAAA5551333DDIF@?::7<=>EJGBFGEIJJJIJJJJJIJFD2224BBBIHA@><<==9789BA<===B////..**++;B:934(4((())+))))@@>@BCJJJGEDBB6666=?==A''''86679JJFCGDDH@AACJEFDG7789DB8866//.+-*-223<=@EDD=<673373,,,*,++66785200=FGJGJJEGIJJHJIJGJHIJHJJJFDB>>>>JE0..-222GJBCB889FGCEBEFGCFDJJJJFJEFBG=::@EBDEJHFEABA51/(('''))-9CBDDFJJEDCDB8777<<=9::;CBE@77767,,,,--+**((&$$$&'*''*1&&'&/67832.(()(000--12-,,-0374(*'''(7)(()**((((,)&'/+))7;522233334999.,,,A@@EGJJIJJFFJ1112GFGJJJFEHIIDB:94444787>1,,,,.EJDHA@@BEJJJJ?88IEE<<=<:A@?>?BBJJIJEGEJJIJJGA>::7889@@=><DHAAA<=9989:----AFEAA?5444;,**)+*/1265711;58876++,-.-,*&&&$%$%'&''($(''(56:>@AFIJJFHF><<--,)(&%##$%%%&(+)%($$$%'$%$%&)'(''''('('''))+(+-.8:<?A8>?..@=<<011:BGFJGDCEJEBD>JJJJGDDA???JFD;;:''')/)..+*,-9>:9897:;/'777<3?DABDCBCCAA=>?@@87('''++,+)%$%%%%%&''('(()*-.23=@CGDFHAABCFGDFJGEEIEBCDDGHE?3''..(()*.)''(++%%%%)./012**+4=8>?8888?>::9<:82,))*++-/00?AA@ABAC???653)('(++-,0110445877+**)),,,,..)./*))&%&%%%'%$%%*/,*)%('./.++((%%$$$%$$%####$#$##$$'&$$%&&'(+*++')'&%%%%@EEFHEG><=>E@::-*++<FBA??CHJFJJCJCJDA>=;((''))+14<:;;1/..2-***++**+(*((**237777EIFHJIJGFHHGJFGJHHJHJFIEIGJGED?@??E>5-(((3*($$$$%$$%&'(&&%(&***))))4@AC>>?;;((&'%$%$%('()**-,('''&%&&&'%%%&+++556533101.----../0/657==>==A@CAE1-,++(''%%%&,,,,0<?CBCG===::../39;''')*5'*))*,**++,+)++(((..43833789;1115+CCEFFJJDEEIG555GHJJJJJJ?>((((**$&&&%#%&&(*&&&%&&%&'(($%''%%$$&/((((ABDFJDBBEJII9))))/.)*15;999>JEJJJIJJJHJJJJJJFJJJIJJGC<:<3../-,8777<;788:DGEGJHGECCJJEE@>>DCBDD>>>>IE>FJJHJJJHHIJJGJIFGEEIF>?>FGECCAA5444;<=<9887:+***974432((())',&&('('%$$%++-;@AABAHHGHGJJJGIIJJHHIIHJD=>A@AC@B4446667AB@DCEHED?.--&%%'67CFBBBBFHJE?AFDGA??<AGGGJGFFHIJGJJHJIJIJHFJGIHJJIJJJDB@=/.-+,,++++86556=?6;<BG??>?CJJJJEC@==>8768*)/*+9;88:IJJIJ@????A?B@CA?@@C;,,33444FJFFHJFEDDCFJGHGJJ@?@FHJIAA@AIH6***+0../0FDA@@?@@CCCCF@@A?@8887:11))/./&'))*))(+3:?DDEJEA@:,+,-7<EDGJFGEIDFE:::@@?651.//4//0223EBBA=JEFHFIJJIIHHHJEG>>9892000110085101C?><=@AFFE@A?>=<6)))CDE>???GJJFJGJCD6665:8;976111-,,,./3::;56535:>AA-''2CD66444457JJJJJIGEHHHJJHJIIJFFEDFFF<;7434456411()8?@AFBC?>99:;76:420/+)))>CDBF@?>>?FJGHGHGHGIHHFJFEHGDGJJGJHHEEHJIJHEJDEJGJ99100000001347EBHJIEIJEFGEA?@@ABAAEJD9G=;87F?@:7:0.*)0)*))))+('*'&'(/,*,,&%&%**(&('.,---)&%%$%*./2229FGEEHDFHFGHIJGJHCDBDFFEB?=A@@CECEC7877:,('&(()'*))%%)(,,-4@;;99899ABED877;ADIDIEGFCFC=>@A;CHEJJIIJJED:4-.(''(1033339:=DEDCCB@DDJIFDB@:=())):=A@?;8/,*)('*)('%$$$$%%%$$%%&(-%%$%&%%$&&$$$%%&('''('024999;9;BFJIJJJJJJJJJJIHIJHGGJEIEDDCD777+(&45A?:DDJFIJJHHEJGIJJJJGEEJGFG>>>>DC<;;;<:;:+,>AJJEDGIGJIJDCBC;;DFJJJJIEC@AAADB*(((7DFJIGJGJJFJJIFJJJDEDCFCFF:88;=:::FHEJBB>>??>AA@EGDHA52>7F587667JJJJJJJFGDGEBFIHIJGJFJJGDAJJEEGIB@@6'''(-66:EC;:7756+++++)*))))325667B@>>?AHF''''JCCCCFG?>>=A>>>?FGFE???A?>:9:;@>>??HJFJFEGEFGIAFJGHFFEJFFHJJ::>>37>@<=8;<EJJEDDCFIEGJJJJJJJIFHGFEGHJJJJIHIHJGHHEJD>>=>?JEJJJJI)(((4.++*///223B@ABDFGEJAACAJGIGJFJJIJ=;;<JJJEFGHIJHGJIFIFCDEJJIJC@;::;?@EA6674444C@@??BBFDIIHJJHJHJJJJJJ>==?DJFDFBDBBBDJF544.(&
@Glass_F3P_8_D3_6_22_31
GGTACGTAACCGGGCATCAAAGACGCACGTCTTTTGGCCTCGGTTTTCCAGACGCTGCGCGCATATTAATAACTCGGTACCAAAGACGAACAATAAGACGCTGAAAAGCGTCTTTTTTTCGTTTTGGTCCTTTGAAGTTTAGGGGATAGTCCAATTATTGAAGGCCTCCCTAACGGGGGGCCTTTTTTTGTTTCTGGTCTCCCTACTAGTAGCGGCCGCTGCAGTCCGGCAAAAAAGGGCAAGGTGTCACCACCCTGCCCTTTTTCTTTAAAACCGAAAAGATTACTTCGCGTTATGCAGGCTTCCTCGCTCACTGACTCGCTGCGCTCGGTCGTTCGGCTGCGGCGAGCGGTATCAGCTCACTCAAAGGCGGTAATTTACCAATGCTTAATCAGTGAGGCACCTATCTCAGCAATCTGTCTATTTCGTTCATCCATAGTTGCCTGACTCCCCGTCGTGTAGATGACTTCGATACGGGAGGGCTTACCATCTGGCCCCAGTGCTGCAATGATACCGCGAGACGCACGCTCACCGGCTCCAGATTTATCAGCAATAAACCAGCCAGCCGGAAGGGCCGAGCGCAGAAGTGGTCCTGCAACTTTATCCGCCTCCATCCAGTCTATTAATTGTTGCCGGGAAGCTAGAGTAAGTAGTTCGCCAGTTAATAGTTTGCGCAACGTTGTTGCCATTGCTACAGGCATCGTGGTGTCACGCTCGTCGTTTGGTATGGCTTCATTCAGCTCCGGTTCCCAACGATCAGACAAGTACGTGCAATTCCCCATGTTGTGCAAAAAAGCGGTTAGCTCCTTCGGTCCCTGCAACGTTGTGTCAGAAGTAAGTTGGCCGCAGTGTTATCACTCATGGTTATGGCAGCACTGGTACAATTCTCTTACTGTCATGCCATCCGTAAGATGCTTTTCTGTGACTGGTGAGTACTCAACCAAGTCATTCTGAGAATAGTGTATGCGGCGACCGAGTTGCTCTTGCCCGGCGTCAATACGGGATAATACCGCGCCACATAGCAGAACTTTAAAAGTGCTCATCATTAACTGGAAAACGTTCTTCGGGGCAAAAAGTAAGGATCTTACCGCTGTTGAGATCCAGTTCGATGTAACCCACTCGTGCACCCAACTAATACTCAGCATCTTTTCTTTCACCAGCGTTTCTGGGTGAGCAAAAACAGGAAGGCAAAATGCCGCAAAAAAGGGAATAAGGGCGACACGGAAATGTTGAATACTCATACTCTTCCTTTTCAATATTATTGAAGCATTTATCAGGGTTATTGTCTCATAAGCAGTACATCTTGAATGTATTTAAATCACGCATCTTCCCGACAACGCAGACCGTTCCGTGGCAAAGCAAAAGTTCAAAATCACCAACTGGTCCACCTACAACAAAGCTCTCATCAACCGTGGCTCCCTCACTTTCTGGCTGGATGATGGGGCGATTCAGGCCTGGTATGAGTCAGCAACACCTTCTTCACGAGGCAGACCTCAGCGCTAGCGAGTGTATCTGGCTTACTATGTTGGCACTGATGAGGGTGTCAGTGAAGTGCTTCATGTGGCAGGAAAAAAGGCTGCACCGGTGCGTCAGCGGAATTATGTAATACACAGGATATATTCCGCTTCCTCGCTCACTGACTCGCTACGCTCGGTCGTTCGACTGCGGCAAGCGGAAATGGCTTACGAACGGGGCGGAGATTTCCTGGAAGATGCCAAGGAAGATACTTAACAGGGAAGTGAGAGGGCCGCGGCAAAGCCGTTCCATAGGCTCCGCCCCCCTGACAAGCATCACGAAATCTGACGCTCAAATCAGTGGTGGCGAAACCCGACAGGACTATAAAGATACCAGGCGTTTCCCTGGCGGCCCTTCGTGCGCTCTCCTGTTCCTGCCTTTCGGTTTACCGGTGTCATTCCGCTGTTATGGCCGCGTTTGTTACATTCCACGCCTGACACTCAGTTCCACCAGGTAGGCACGTCGCTCCAAGCTGGACTGTATGCACGAACCCCCCCGTTGAGTCCGACCGCTGCGCCTTATCCGGTAACTATCGTCTTGAGTCCAACCCGGAAAGACATGCAAAAGCACCCACTGGCAGCAGCCACTGGTAATTGATTTAGAGGAGTTAGTCTTGAAGTCATGCGCCGGTTAAGGCTAAAACTGAAAGGACAAGTTTTGGTGACTGCGCTCCTCCAAGCCAGTTACCTGGGTTGAAAGAGTTGGTAGCTCAGAGAACCTTCGAAAAACCGCCCTGCAAGGCGGTTTCGTTTTCAGGAGCAAAGAGATTACGCGCAGACCAAAACGATCTCAAGAAGATCATCTTATTAAGGGGTCTGACGCTCAGTGGAACGAAAACTCACGTTAAGGGATTTTGGTCATGAGATTATCAAAAAGGATCTTCACCTAGATCCTTTTAAATTAAAAATGAAGTTTTAAATCAATCTAAAGTATATATGAGTAAACTTGGTCTGACAGTTACCAATGCTTAATCAGTGAGGCACCTATCTCAGCGATCTGTCTATTTCGTTCATCCATAGTTGCCTGACTCCCCGTCGTGTAGATAACTACGATACGGGAGGGCTTACCATCTGGCCCCAGTGCTGCAATGATACCGCGAGACCCACGCTCACCGGCTCCAGATTTATCAGCAATAAACCAGCCAGCCGGAAGGGCCGAGCGCAGAAGTGGTCCTGCAACTTTATCCGCCTCATCCAGTCTATTCCATGGTGCCACCTGACGTCTAAGAAACCATTATTATCATGACATTAACCTATAAAAATAGGCGTATCACGAGGCAGAATTTCAGATAAAAAAAATCCTTAGCTTTCGCTAAGGATGATTTCTGGAATTCGCGGCCGCTTCTAGAGTTGACAGCTAGCTCAGTCCTAGGGACTATGCTAGCTACTAGAGAACTTTTCGATCAAGCTATGAAGGACGCAAAGAGGGAACTAAACACTTTACTAGAGAAAGAGGAGAAATACTAGATGGGTCAAGTCGCGATGAAGCCGACGCTTCCGTTGCAGGGCAGTTTGCGCTTCCCCTGAGTGCCACCTTTGGCTTAGGGGATCGCGTACGCAAGAAGAATCTGGTCTAGCTTGGCAGGGTCAAGTCGTCGGTTGGTATTGCACAAAACTCACTCCTGAAGGCTATGCGGTCGAGTCCGAATCCCACCCAGGCTCAGTGCAAATTTATCCTGTGGCTGCACTTGAACGTGTGGCCTAATAACTCGGTACCAAATTCCAGAAAAGAGGCCTCCCGAAAGGGGGGCCTTTTTTTCGTTTTGGTCCGCATCCACCTGTGCGGACCTCGGTACCAAATTCCAGAAAAGAGACGCTTTCGAGCGTCTTTTTTCGTTTTGGTCCATCGAGTGGCGCGCTTAGTTCCTCGTTTTCTCTCGTTGGAAGAAGAAACGAGAAACTAAATACTAGAGTCACACAGGACTACTAGATGATGCAAACCGTTTTAGCGAAAATCGTCGCAGACAAGGCGATTTGGGTAGAAGCCCGCAAACAGCAGCAACCGCTGGCCAGTTTTCAGATGAGTTGAGCCGAGCACGCGACATTTTTATGATGCGCTACAGGGTGCGCGCACGGCGTTTATTCTGGAGTGCAAGAAAGCGTCGCCGTCAAAAGGCGTGATCCGTGATGATTTCAATCCAGCACGCATTGCCGCCATTTATAAACATTACGCTTCGGCAATTTCGGTGCTGACTGATCAGAAATATTTTCAGGGATTTTATAAATTACCTACCATCGTCAGCCAAATCGCCCCGCAGCCGATTTTATGTAAAGACTCCATTATCGACCCTTACAATCTATCTGGCGCGCTATTACCAGGCCGATGCCTGCTTATTAATGCTTTCAGTACTGGATGACGACCAATATCGCCAGCTTGCCGCCGTCGCTCACAGTCTGGAGATGGGGGTGCTGACCGAAGTCAGTAATGAAGAGGAACAGGAGCGCGCCATTGCATTGGGAGCAAAGGTCTGGTATGACATCAACAACCGCGATCTGCGTGATTTGTCGATTGATCTCAACCGTACCCGCGAGCTTGCGCCGAAACTGGGGCACAACGTGACGGTGATCAGCAAATCCGGCATCAATACTTACGCTCAGGTGCGCGAGTTAAGCCACTTCGCTAACGGTTTTCTGATTGGTTCGGCGTTGATGGCCCATGACGATTTGCACGCCGCCGTGCGCCGGGTGTTGCTGGGTGAGAATGGAGTTTACCTATGTGGCCTGACGCGTGGGCAAGATGCTAAAGCAGCTTATGACGCGGCGCGATTTACGGTGGGTTGATTTTTGTTGCGACATCACCGCGTTGCGTCAACGTTGAACAGGCGCAGGAAGTGATGGCTGCGGCACCGTTGCAGGTGTGTCGCGTGTTCCGCAATCACGATATTGCCGATGTGGTGGACAAAGCTAAGGTGTTATCGCTGGCGGCAGTGCAACTGCATGGTAATGAAGAACAGGCTCTATCGATACGCTGCGTGAAGCTCTGCCGGCGCATGTTGCCATCTGGAAAGCACTAAGCGTCGGTGAAACCCTGCCCGCCCGCGAGTTTCAGCACGTTGATAAATATGTTTTAGACAACGGCCAGGGTGGAAGCGGGCAACGTTTTGCTGACTGGTCACTATTAAAATGGTCGATCGCTTGGCAACGTTCTGCTGGCGGGCTTAGGCGCAGATAACTGCGTGGAAGCGGCACAAACCGGCTGCGCCGGACTGG
+
&%$#%$%$%$()*/666.----5569CAEFFGE>>4444JIDCDCJIJJ9DGIHHJJEJGDJGJCBB=>CFJGGIJJHHJEJFIJHGA@@AGFC=?>@A@AEJJHJJJGEHFJFFJIJF****534>?>A@ED=CJJGHJCBBJJJGHHIHFFH?A8677?A?DBCJCECDEFJHFBDBEC?@>CBFF<:7999@@BEACBCJJDEB:97-,,,-/999:<<<AAADJJD;=<GJEDIHJGHDIHGD>;;<4440.669:<>;:D50.73?AHGFBBCEJGDA:21125DECDGFJIE@@@@DE@B@4222693222<JJABBBDJFJFFEC=::91//09>84443223=?B?B5,++,00--//EGJJIIJJIJJHGIIJCCDDJIJFFJDBAAADJIJEGDBGGJFFHJJ,,,-878;;CBEE;::<ABA@G?F<:::4445>>EH98873101324((()*---)''+,,/--.2+((&((&'--<89511112.-.1DFHFEFDDEIHJHHGA?;97530022889@@@ACDJHFGHJIFGIJIHHFHFIGIJJIDJHFAA?5@6EB:B8EAA:66767<<>JJIHGJJJJEEFEEIH?>>?B>>==:><;77734446338882142++++DH=:942345++*,,))**-.'&&&+6AE:999GJJGGJJJJJHJJGJJHJGJJIJ::9:@ADEDDECFHHH88888;+-59<>?JJJJIJEGGJJJFJJJJJHJJJDGFJJGJCCA.---2)($%''(&%%&%%%%&'&.0@?ECEE@A<<<=>JJJHJGJJGDGIEFBB5'()*)*)*''%%$((-*+((<=DFEIJJFIHIIJGJJGJJIJJJJJIA@@<=JIGJJDJG@A=>=++++(('''''?;<;9?9CBEHJJJIJJJFC?>>?EGJJJJJJJJA@@FHJJJHJJJJIGJJJJA@A?BBBCIJFJJG8666/+-111FJHIJGGJIFIGFHHJJGHHJJJGJGA@@@HJHGFIHJGIJJJEDDD;97699;43((((((536467;9JHIEBCBJ<;;---+)(('(+59<;6/.-++---./=:)))4/.-./5:==>;9,,,+/11.++'&,--?=?AA>3211?<<6<<<JJFEFCIJJJJ>>>>......,,;<?@:5577/..,*<<DECFJGJFJJIFJI????GGFIJJFGEFFJFDDFGJJHIJCC=<>JJJHGJJIHGEBFGHBCFBA::;?JJHGH=>>?A5444AADDCJJDDC?7776<FFEF@??9>CA=:;:=89;;EFGGHHIJFE6445>987932259;>8652:CDIHA<6*)&&'(9:???ADG=8<60<=CECEEHDHHCFCCEC@CDEEEGECA999C100.++,<64231//038:;8878>=;BBCJJJHJHHEB@AJJHGDJGJFJHJGF@?6/000.+434;<BJEJJFJDIDAB0...8??DC@???F?C3333IGJIJJGJFFJHHJFDJJHHHJGGJJHGG99999?>621/(*3//46...:BBJJEGGIGJGGJJJGHJJHJJHHIJIJJGDDFHJGJJ6555GJGJDBB)'&)*0.9==>@CEEHIH>JBFI@?>;;;41/-)(%%()++,-221,***B?@@A;9A9EJDBDEIJHJJJJJJIJJDDJJJJJJJGDFEGCBC?9889>>GHE****JEHHJJJIFHJGJ?BCJA?>??41/2243211345@BGB>==42200;DIJGHEBCAGIHGFGJJJJJJFF=<JEEHDBBBCEJGJB4/..C;@JJHFGIJGJDJCJJIDDJJFFHJGHGJJJFJJJJHJGGJJEJFJGHJJJJFJJJJHJJJF....C>???IGJJJJIJHIHJD@BEJB?@;20,(12;;;0**./-.8@DEJJIJHF>JFJFJJIGJJIJCGJJIFDD>444GDCF@??@??==A?::A?JJHJGJHJ>>7,,,,=@BAF1112@@C===4--,,)*(('&(()(((()('''(7:566@JGJIJFFICB>=54++('**343;=B@@?,+++168CEEJJJJHHEEDA:;FFIJJJJIHGJIIJGH@;;;GIIFJGJGGGHHJJHGGGJJJJJJGGGDB=7BFJJJIHFJFEJJJJJGJJJHJJHJJIA??JJJJHJJGJJJJFIIHGJJJJGHJA@B@IEFBC?40-///145AGJJIJJDFJJJHJJFJJGHJJIEJJIIJIC:98768;6555787322,,,,2:99;78F::::;CJJIJHFEJJ-33;DJJFIEJFFJFGHFGGE>>>=?0))(+=10/.((3''&**)(*)())*++,+.,-/24IB8888EAAEFEAAF9:?58?A@CB?>DFDJHJGIJJGJE:777CJJJHBDGFJJGFBABAFCDEIJIHIJJFHJJFIIJJIIJGH@:78HJHCFDJJD>;<;9('''.544498:@AABEFHFJHGJJGJJJJIHJFGJJJJIHJJGJEEHCE))))EFJFCDBGJGJJJJJFGJJJD=<<CABA?<<6///CCBJGECEEJJ?>;;==>>?9CDFDCDGHG<998////>:BAABCACFEEIEHCDHFEI?=>?D?>>??>@@>>99?GEGDJJ@;;7;E4323JGEGFJHJJFFHGJJJGFGIJIEHHEFHFEEFFIJDFJGJEJEGEJIJJJJJGFGIGJGGGEIFJJJJGJJJJFHFFFCC@BDBC>G@AAACJDDCGDJJJJJJJJGGFEDEHHDCA=?>>3./885676:6,++,46CCJEF;6667A@@11///.1001.0..113338B@A@CFGEDCEJFJD@??CJDB<;<><<<<BBA?>@@CGHJJIJJJJJJFJEFFJJJJJIJJJJJJIJJJJHJJGJHJJIHDJDAFEHIJJJHFIEHDGGBC@;:3488873-/@@A@?@CE;:::CJJ8779JJFEJG?=0//01?B755CHIIGFJH0//09CDIHJIJJGHIGJJCDCCFHJGHF@IJJFII><<;@JAJFC97:9BD@9;;?BEJJGBA?++,-((((&%%$(()+,BB@FBCE=2222<A8384BHJHJHJJJGJJHJJJJGHF?AIJJ>>>BJHJHJGGHE==>?J@?>AHG><22/0/+++*))-,,**.''''+)(%%%(*))+*+++,'&&%',+.)*@AGFIJ<<<=IA??@FJIJFGJJJJJGFFJJIJBCCEJJJDGGIEIJ9AA@DGJHJDIJIHJGEECCGJJHGJJJA;:;>EFGJJJJJCC@=9;??BCE32111/--,;DJHJIJJJFIJJHFJBC9;:BFHG?DDBBG=;;7??;:D<82+))*++*04<3...1?((((*(.7846<?ABFFCBHJIJJIJFJJCJJFHHEJIGFJFJJJJGJJJJJHGJJJGJGGJ<=@JAJGB:99A?988:<;?<:8687:ADFIIGFF66IEIFHJHFJJJJGBFDHIFJJIHJA<86522../<==;989A@<<88:;>EGFFJIJJIJFBB@3--A?A@HHGJJIGHJJJJCDBDGGJIJB?>976667-*.:<?FIIBFGIFJJJJIFHJJJJIJJJJDFGJJHGJIFHFHJJJJJGDIH)(''(%&''('((,@@AA@CDJIFEJJJGEJHJGJJIJGJJJIIEEFB@;4878:60*)+4776869:<>JJJIJGFBFEJJIJGHJGJHFIJFGGGGJHIIAC@@?,JE<<;:::D=*))*IJJHJHJJGJJHJJJIJIGJJJFJJJJJJIGIIGIHJJJJJJJIJJGJJJJGHFD<766-,,-35310.38*))./.&%&)**(()&*(&&)((((2001'(')5;3331-,''''2?BJJIIJIJJCECBBBCD654..-.789>==:A7>;19459=IDEHJJJJJIHHGJGJCGBABDBJ@??AJJD@=<>8B=<=@HJJJJJGJGJJJIFJJJJJJIJJHGHJJHJJHJJGFGGJIGJJIJH==>=?@==>>@DAIHJJCFACIEHFHFGI6665>CB5588CHHIFIJEGJHGJJJJJJFJEJJJJJJFBBBAHJHFE2112;91,(&&$%%&((),.7877779;;;C:D>>?@GJHJJIJ7556?<<<<3*(+++*--.783GGHHEJJHE><8445<;;)22330/)))'('(,,,-,+++56:***+4428=:90000?>?@>HHJIJJJJJJIHJ>=8777BFJHJIJJEJJHJJJJIJJIJJDGDJFBBD?CCDEJJJIIJJJJIIHJHJJJJIHJIJJJJJEHJJDJGC==@ABHFJGIEEIAAAE=9992--,,//11/254-,,/:>?BJJJJJJHGJHJJJJJJEJJJHJGJJJJJHJEF955//)('&&&').418JIJEGJHHFJJJJJJJGJFFJGJJJGGGFJJJGD>;98=@FGJIJJJJJJFDJJJFJJJJHJJJJGGJHJIAA@CD64440/'''&('((*))'*555566:)(()/..09<==:>B@JGJEJFJIJJJJGHJGJGJGJJJJJJIJJIJHJJJFJJJJJJJJGJHJ4444>??@BFB@=;5*),**+**+@>>??A<<<80,8<<?<9987'''&&&&10122102,***466IIJBB.***,CEJJB@@AGEDDGHJGDGEJFJDGDJFEIJJJIGIHEFGEJJHGJJIJIJEDDGE<:788ADDGJCBHJJJJHBFDB>>@4@@?;87565%%&))+?@GC???653//000112)&&&'('&'(-88<EBCHFFJCBB@99*-,..-.003?@BDCFDHGIHJJJJJJJJJFE@A>>ACBABBJJFHJ?:94883)
@Glass_F3P_8_D3_6_22_32
ATGACAGTAGAGTATGCCAGTGCTGCCATAACCATGAGTGATAACACTGCGGCCAACTTACTTCTGACGACGATCAGGAAGCCGAGGACTAACCACTTTTTGCACAACATCGGAGATCATGTAACTCGCCTTGATCGTTGGGAACCGGAGCTGAATGAAGCCATACCAAACGACGAGCGTGACACCACGATGCCTGTAGCGATGGCAACAACGTTGCGCAAGAAACTATTAACTGGCGAACTACTTACTCTAGCTTCCCGGCAACAATTAATAGACTGGATGGAGGCAGAATAAGTTGCAGGACCGCTTCTGCGCTCGGCCCTTCCGGCTGGCTGGTTTATTGCTGATAAATCTGGAGCCGGTGAGCGTGGGTCTCGCGGTATCATTGCAGCACTGGGGCCAGATGGTAAGCCCTCCCGTATCGTAGTTATCTACACGACGGGGAGTCAGGCAACTATGGATGAACGAAATAGACAGATCGCTGAGATAGGTGCCTCACTGATTAAGCATTGGTAAATTACCGCCTTTGAGTGAGCTGATACCGCTCCGCGCGCCGCAGCCGAACGACCGAGCGCAGCGAGTCAGTGAGCGAGGAAGCCTGCATAACGCGAAGTAATCTTTTCGGTTTTAAAGAAAAAGGGCAGGGTGGTGACACCTTGCCCTTTTTGCCGACTGCAGCGGCCGCTACTCATAGGGAGCCGGAAACAAAAAAAGGCCCCCGTTAGGGAGGCCTTCAATAATTGGACTATCCCCTAAACTTCAAAGGACCAAAACGAAAAAAGACGCTTTTCAGCGTCTTATTGTCGTCTTCATTACGAGTTATTAATATGCGCGCAGCGTCTGGAAAACCGAGGCCCAAAAGACGTGCGTCTTTGATGCCCGGTTGCGACTCTACAGCAGAATTAAAATCAAGTCCGGCGCAGCCGAGTTGTGCCGCTTCCACGCAGTTATCTGCGCCTAAGCCCCCCGCCAGCAGAACGTTGCCAAGCGATTGACCATTTAATAGTGACCAGTCAAAACGTTGCCCGCTTCCACCCTGGCCGTTGTAAAAACATATTTATCAACGTGCTGAAACTCGCGGGCGGGCAGGGTTTCACCGACGCTTAATGCTTTCCAGATGGCAACATGTGCTGGCAGAGCTTCACGCAGCGTATCGATATACAGCTGTTCTTCATTACCCCGTCCGGTCCTGCCGCAGGCGATAACACCTTAGCTTTGTCCACCACATCGGCAATATCGTGATTGCGGAACACGCCAACATACTGCAACGGTGCCGCAGCCATCACTTCCTGCGCCTGTTCAACGTTGACGCAACGCGGTGATGTCGCAACAAAAATCAACCCACCGTAAATCGCGCCCGCGTCATAAGCTGCTTTAGCATCTTGCCCACGCGTCAGGCCACATACTTTATTCTCACCCAGCAACACCCGGCGCACGGCGGCATGCAAATAGTCATGGGCCATCAACACCGGAACCAATCAGAAAACCGTTAGCGAAGTGGCTTAACTCGCGCACCCTGGCATAACTGATGCCGGATTCGCTGATTACCCGTCACGTTGTGCCCCAGTTTCGGCGCAAGCTCGCGGGTACGGTTGGATCAATCGACAAATCACGCAGATCGCGGTTGTTGATGCCGACGACCTTTGCTCCCAATGCAATGGCGCGCTCCTGTTCCTCTTCATTACTGACTTCGGTCAGCACCCCCATCTCCAGACTGTGAGCGACGGCGGCGAGCTGGCGATATTGGTCGTCATCCAGTACTGAAAACAGTTCATCAGCCGGCATCGGCCTGGTAATAGCGCGCCAGATAGATCTGGTAAGGGTGATAATGAAGTCTTTACATAAAATCGGCTGCGGGGCGATTTGGCTGAGATCGGGCAGAAATTAAAGCTCCCTGAAAATATTTCTCATCAGTCAGCACCGAAATTGCCGAAGCGTAATGTTTATAAATGGCGGCAATGCGTGCTGGATCAAAATCATCACAGCGGATCACGCCTTTTGACGGCGACGCTTTCTTGCACTCCAGAATAAACGCCGTGCGCGCACCCTGTAGCGCATCATAAAAATGTCGCGTGCTCGGCTGAACCTGATTCTGAAAACTGGCCAGCGGTTGCTGCTGTTTGCGGGCTTCTGTACCGAAATCGCCTTGTCTGCGACGATTTTCGCTAAAACGGTTTGCATCATCTAGTAGTCCTGTGTGACTCTAGTATTTAGTTTCTCGTTTCTTCTTCTCCAACGAGAGAAAACGAGGAACTAAGCACGCAGCTCGATGGACCAAAACGAAAAAAGACGCTCGAAAGCGTCTCTTTTATAATTGGTACCGAGGTCCGCACAGGTGGATGCGGACCAAAACGAAAAAAGGCCCCCCTTTCGGGAGGCCTCTTTTCTGGAATTTGGTACCGAGTTATTAGGCCACACGTTCAAGTGCAGCCACAGGATAAATTTGCACTGAGCCTGGGTGGGATTCGGACTCGACCGCATAGCCTTCAGGAGTGAGTTTTGTGCAATACCAACCGACGACTTGACCCTGCCAAGCGGCACCAGATTTCTTGCGTACGCAATCCCCTAAGCCAAAGGTGGCACTCAGGGGAAGCGCAAACTGCCCTGCAACGGGAGCGTTGGCTTCATCGCTACTTTGACCCATCTAGTATTTCTCCTCTTTCTCTAGTAAAGTGTTTAGTTCCCCTCTTTGCGTCCTTCATAGCTTAATCCGAAAAGTTCTCTAGTAGCTAGCATAGTCCCTAGGACTGAGCTAGCTGTCAACTCTAGAAGCGGCCGCGAATTCCAGAAATCATCCTTAGCGAAAGCTAAGGATTTTTTTTATCTGAAATTCTGCCTCGTGATACGCCTATTTTTATAGGTTAATGTCATGATAATAATGGTTTCTTAGACGTCGGGTGGCACCATGGAATAGACTGGATGGAGGCGGATAAAGTTGCAGGACCACTTCTGCGCTCGGCCCTTCCGGCTGGCTGGTTTATTGCTGATAAATCTGGAGCCGGTGAGCGTGGGTCTCGCGGTATCATTGCAGCACTGGGGCCAGATGGTGAGCGTCCGTATCGTAGTTATCTACACGACGGGGAGTCAGGCAACTATGGATGAACGAAATAGACAGATCGCTGAGATGGGGCTCCTCACTGATTAAGCATTGGTAACTGTCAGACCAAGTTTACTCATATATACTTTAGATTGATTTAAAACTTCATTTTTAATTTAAAAGGATCTAGGTGAAGATCCTTTTTGATGATCTCATGACCAAAATCCCTTAACGTGAGTTTTCGTTCCACTGAGCGTCAGACCCCTTAATAAGATGATCTTCTTGAGATCGTTTTGGTCTGCGCGTAATCTCTTGCTCTGAAAACGAAAAAACCGCCTTGCAGGGCGGTTTTCGAAGGTTCTCTGAGCTACCAACTCTTTGAACCGAGGTAACTGGCTTGGAGGAGCGCAGTCACCAAAACTTGTCCTTTCAGTTTAGCCTTAACCGGCGCATGACTTCAAGACTAACTCCTCTAAATCAATTACCAGTGGCTGCTGCCAGTGGTACTTTGCATGTCTTTCCGGGTTGGACTCAAGACGATAGTTACCGGATAAGGCGCAGCGGTCGGACTGAACGGGGGGTTCGTGCATACAGTCCAGCTTGGAGCGAACTGCCTACCCGGAACTGAGTGTCAGGCGTGGAATGAGACAAACGCGGCCATAACAGCGGAATGACACCGGTAAACCGAAAGGCAGGAACAGGAGAGCGCACGAGGGAGCCGCCAGGGGGAAACGCCTGGTATCTTTATAGTCCTGTCGGGTTTCGCCACCACTGATTTGAGCGTCAGATTTCGTGATGCTTGTCAGGGGGGCGGAGCCTATGGAAAAACGGCTTTGCCGCGGCCCTCTCACTTCCCTGTTAAGTATCTTCCTGGCATCTTCCGGAAATATTACCACCGTTCGTAAGCCATTTCCGCTCGCCGCAGTCGAACGACCGAGCGTAGCGAGTCAGTGAGCGAGGAAGCGGAATATATCCTGTATCACATATTCTGCTGACGCACCGGTGCAGCCTTTTTTCTCCTGCCACATGAAGCACTTCGCTGACCCTCCATCAGTGCCAACATCAGTAAGCCAGTATACACTCCGCTAGCGCTGAGGTCTGCCTCGTGAAGAAGGTGTTGCTGACTCATACCAGGCCTGAATCGCCCCATCATCCAGCCAGAAAGTGAGGGAGCCACGGTTGATGAGAGCTTTGTTGTAGGTGGACCAGTTGGTGATTTTGAACTTTTGCTTTGCCACAAAACATATATTACGTTGTCGGGAAGATGCGTGATCTAAATACATTCAAATATGTATCCGCTCATGAGACAATAACCCTGATAAATGCTTCAATAATATTGAAAAAGGAAGAGTATGAGTATTCAACATTTCCGTGTCGCCCTTACTCCCTTTTTGCGGCATTTTGCCTTCCTGTTTTTGCTCACCCAGAAACGCTGGTGAAAGTAAAAGATGCTGAAGATCAGTTGGGTAGGCGGCGGGTTACATCGAACTGGGTACCAGACAGCGGTAAGATCCTTGAGAGTTTTCGCCCCGAAGAACGTTTTCCAATGATGAGCACTTTTAAAGTTCTGCTATGTGGCGCGGTATTATCCCGTATTGACGCCGGGCAAGAGCAACTCGGTCGCCGCATACACTATTCTCAGGATCGACTGGTTGAGTACTCACCAGTCACAGAAAAGCGTAATG
+
##'$%'''$#$%&'&&&*'*35=C>=@@FDBBDJI@==>>??<=>8878<2222)(()/&&&''))*5000)('%%$%()+/434476565;<;9899DCD@?;;==E99***)++097771../5700//.()99111000@I>EBFCIJJJJJECDDEJJGJJJB>?IGCCB@A@AJJJFGEFH<<;=DIEJJGJ=<=,+++DHCEECED;;;:;;:74*(()1100<>DFIHJJGJIJJJJJGJIJFGCBEHJIIJBJEJJJJIGJFJFB8889//..362..+*)('&%%%%%$%%%&'../544-35>>>A@666>BD9)<=;8899=@DJGJJJFJGFJJGJE;:;<A1107444DG>><<=?::;;8888GIIHJHJEBA>?3221111:;FD?>B@BB@EEHFHJIJ??<5JHF?=>0000;B7666ABAAFFIFJJDHECDDC;::<;;DEFJGEFJC88F9E@@?76666HHFFBABBBACBFJ?===EH::;;=;IHFFECJC@:.3/*+++//133.2447BACEFCEJJC.--*)&')(**312CBCDACCBFGJGCCBAFE@AEBBA>;::;2223BFGGHJFJJEEIGJJIIHGEIFFFGHJCDCBDCCD?DHE77BA<36FBAABE8<A?CDDDFDGIJJJF?FICC8;:A10.'&&+/-))+*//.---26:+**))*)+*%&&+03@?333<EDCD<6;=<;323)++4@ED>ACB65<<HHIJGJFJHJJJJJIJEFJGFHCJJJFJHJJJJGJH?@@CGFFFDDC<:;JJFJJHHFGHJHEC<<2-))00/220+*'',07AJJJJGJGJGEFDEJFIJFHIJHIJJHA?64432/*(+1..+++,-.785567777////...4:511/0..6799:4,))')*((()+1129>@?ECFG>?=<,&%%('.3288==;:>;@@BEFFEDJ76668@@@???>?FB??>CA>??AJHHJ??A3DD@FDC?>>?HJJJEDGIJIJ===841/'.)*+459868>9;;96<30+--?BCJDHIEEA@4-&%(05../75687<D???BHJJGC?@BEHA>?<>@@>>>>1../98777799FFCACDGJIIGIJJJJJJJJGJGJJJJIEBECJJJIC8422520021298777==>>EJJGBC;;=AD?:'''32440/--+&&&&'(****()))3))/))99:@A1111756=BCGJIJJJJJIHJD77;;FJFJHDGFFIJIHIF>=@A@@@A;99:IJJFIIJHGGIHJHHFJJIJFIJJJIJFHJJJHJIIJFJHJCHJJDJGEHJHJJHHJFFGJFDHGJA9989>111?2102/009232123-***---74...;<EEJIGHFIC?>></<<A@@>;78;4.==?JIEFJJJJJJJGFJJEH>HJB@::99;587787679549:::::...(((&++-.-./(((&(((334??>>211***)+))-;6667===@DJIHJHIJIJHECCDB??>@510.((*(())1-(+(($$$%&%&-01356=ABIDDCC::43022/)98::::FJJGD=C??=?@83434JIJHJJFC@>9:@?>7775;/))),,,)'%%')''')6788;9:BD@A@@AAA@@<<<<C?.--.556HFD;ICCB73DCCFGGIJJGCDBADA=7:@>;9*JJFJHJJIHFGG>DF<=@@??>><>>@EJCEABCFIFIFEJIEGECIIG?>??CF5---0''(-.../.)(*(&''//7./4*+10/11444(%$$$$&'*,-('*(;<@@ADEFJGI7666666E?A@57792('*+,,,..9,91,)&&*.9:@?@GCCGA9?<<<98331111@7655:CD6444>98984-***)((.)''&&-+/,-36221234=BIDDC;C?83A::>JDEHCFEEJJEFHIJJJJGJHDIJJJJIJJJJEEJJDDB?JJGJJGIHJJJ???>@+&&&%$$$'&''''&'&&)++3:?>===@@CCD99:JIJCCCCJJJJJIDCBAAABH=JJHHIJGJEHGJHFB@E<=<;CEIIJJJJJIIJBDCBGGJJJCFFIEIJJJIJDB?=1*))-3((((442222?@>GJJJJJJJGGGHDGCFJF?8<0,*((()+('&'()+((((@C>>=>JGJJJEB??A?@@?JJH??GE@:IJB?@AF4,+,9:::=;;<;=>>IIIGJEJJFJIE@===>AB@6@A<:B?@?AHEJIFJJJJEJ3CE*)*87>?AB@866935110--,03113200045601148444;?888;JJGJHJEGJFJGJJJJDDFI;::<:*)'&&-./4<B@?BAIEHICEFHJJJJFJJJJIHIJHJHHJHF7778EFGEGB>>>FIJBB9DCCJJJFGJFJDHEBGGEHJEA@>CJBECCDCEJJJJABBCIJHFDBHGBA@ABIJJ?E4;@CBBEJHEFCGJFHIJIHHHF@?<=?BA6/)@BAABBAEC>;9<;@;;644546..,,.EDBABBA?<20;<CBCBA<5555<??ADJD>:;FIJJJJJJGJJFJJHHJJGJFJDBGGJJJGIGHHBBEEGJJIFGHFJA@@@JJJJ>BBB@BBDEJJJJGDC@@BCGGC@A>CG??CBIDGJJJJHHCHCCA?CJCEIDFHJB=A??B32)((---,-,-.=>=?64FCJGHACADJJEJJHEE><<;1<==?;:=>8FJHFJHI86655643++-/GAACDJGGGJGFDJ@?DDJE1368A55555A@CBAIHH<;;;B=77><9,''&(&&''-.25;<<A::945457607BDHFEJHFFGFBDC@DDH><;32655+))-;>?A?@AHJFJJJJGJJGHIJJJJJJIF@A@AJEJJJHJFFFGJIIJJHJIHIGJJJJJJHFJFJJJJJJFDDF<<)&&(*8;<;@A>@DHJIIIEEFFJJHEHGGHHJJJJJJJIFDD<8..99;=4335::/.,,,*,04=EDF@BJIJJJJJJIJGIJJJJGJJJIJJDBCBJJIIHEJHIJ....ED<=<>?>?>IGGHGJJJJJJJJHJJGHJGJHJJJJIJCCB'&&'*'&&'333BDD?===CJIIECBE5558FJJJA@A@CBA6445>?GIJJFGJIJFEIDHDFC6556665530+'(****($$%%'''((:;>ADJJJJJIGFJJEGGEJFGJJIJHHJJJHDCBBJJHEJGC<C*(((=>=>?>??ABB@BC@=@DHHJ21./@<CBEC=99,)''((7<<9896,++-;>=?A****0..568CJJHJIJJJIJJCJJ>>+**))5659;?CJAEFJJFJGGFFGEEEJJJD9@JBAA@?=>CB?:/..+22242.---44>C>===EDEECDFFFFECCAA>>IGJJJJ766>JFHJEIDJJJJJ::@>>-,,+=F>445?JJIFIEDJJJJHHGJ@??@A@?B?@?@CABDFHJGJ@>=<>=2.0=<<BAAC888.++)(*+92/.,-001:816672@10/*)+*,,-3<;<<;;:::<=10002@600JJHJFJFIJJGJGJJIJIIHGFHIIEEDCCBJ000///)((*40244BDDFEED99994A433476767<879::::;DEJFGJJHJJJJJGJCE/..----33))**989GJJJHJBBBBJJHID@@<@BDCAA=66;<8889@@AHHEFDB?EFGHI===>FEIJHJJJIFCJJJFICCGEEIJJJIJJJJJHIJABC?<;;;:;;;BCAEJHHJJGJHJJJJJ?@DJJJCBCCHJFIJIDDCBHE>><:97820121CCCB64230//0211//043A8778;*CFBACEJHHGEGJHJIJJIGEEEJ>>>>==111127:?55>@DIIDD:8+&&()AACB;::;E:877977;;;32350006532039:>ADFHCBHJIJGHIJJGGJDCJBAAAGCB=AAHEGCAB1+)(&),,+(($$$%'%&678=?A@A@A75449<37>=?DJGFJFHJDBBC???AJJGHFDIIJHHIJJGIEAAABGJEGDJJJGJJJIHHJJJGJJJFIHJA==HDEFIJJGJJHGGJJJJJJJJIGJC?CAAACDFHIHJJJJFGGHJJHJIDFB<+*)()(()*)*((@@CBCJB?=<<>-,+,0@BCIJHGGJFFEIJJIGGGH>@CJG;:89;666666<<JGFJJHJGJJJJJJJJIFJJJJHJHJGJJIJJGJG?A<=;<<;AJGGIJHJEFBCJGJJJEHIJJJIJHGGHJJJJJJFHJIIGEB?>=38;;;><9<=>JJJHEFJJJJJJJJ////IEHJJGEBG@:1..'&&*+*))**+**)*+3@D>=:=HJGGJFHBB2222999EFJJJGJJJJJJJHJGIHJHHJGJJJECEJF888<IIGJJJEIJIJJHEHJHCBBIJJJJHGJIJJJIEIFJJJJJJ((()6EFB>>@7777CF::965478554***&&;?CBBDIHIIGJGJJFJJGEJBB?<.--6@?@E<<FJJIJJJHHJHEJJJJGJJJJHFJJJIGJHJHFI>>>=///-(''&%$$$$$##%'3724220...//(('$$$&&&'')246;?><3333A9G@AHGHIDBC0...2+,=?CEJJIJFJJJJCGFFJJJJIJHJEJDJIGHHCCBDC>===GGHJJJJFFDGJIJJJE84669989===://0551110.((((-++,,,,,5789BCAAADCD@9/-,)&%)&%&,.,-.'%%%&')()-:?IEFEJGDCEA?>4))&%$%
@Glass_F3P_8_D3_6_22_33
CAGGGGGGCAGAGTGGAAAAACGGCTTTGCCGCGGCCCTCTCACTTCCCTGTTAGTATGGCTTGGCATCTTCCAGGAAATACCCGCCCCGTTCGTAAGCCATTTCCGCTCGCCGCAGTCGAACGACCGAGCGTCACGTCAGTGAGCGAGGAAGCGGAATATATCCTGTATCACATATTCTGCTGACGCACCGGTGCAGCCTTTTTCTCCTGCCACATGAAGCACTTCACTGACACCCTCATCAGTGCCAACATCGTAAGCCAGTATACACTCCGCTAGCGCTGAGGTCTGCCTTCGTGAAGAAGGTGTTGCTGACTCATACCAGGCCTGAATCGCCCCATCATCCAGCCAGAAAGTGGAGCCACGGTTGATGAGAGCTTTGTTGTAGGTGGACCAGTTGGTGATTTTGAACTTTTGCTTTGCCACGGAACGGTCTGCGTTGTCGGGAAGATGCGTAATCTAAATACATTCAAATATGTATCCGCTCATGAGACAATAACCCTGATAAATGCTTCAATAATATTGAAAAAGGAAGAGTATGAGTATTCAACATTTTCCGTGTCGCCCTTATTCCCTTTTTTGCGGCATTTTGCCTTCCTGTTTTTGCTCACCCAGAAACGCTGGTGAAAGTAAAAGATGCTGAAGATCGGTTGGGTAACGAGTGGGTTACATCGAACTGGATCTCAACAGCGGTAAGATCCTTGAGAGTTTTCGCCCCGAAGAACGTTTTCCAATGATGAGCACTTTTAAAGTTCTGCTATGTGGCGCGGTATTATCCCGTATTGACGCCGGGCAAGAGCAACTCGGTCGCCGCATACACTATTCTCAGAATGACTTCATTAGTACTCACCAGTCACGAAAAGCATCTTACGGATGGCATGACAGTAAGAGAATTATGCAGTGTGCCAGTCAGCGTCAGTGATGATTGCTGCGGCCAACTTACTTCTGACAACGATCGGAGGACCGAAGGAGCTAACCGCTTTTTTGCACAACATGGGGGATCATGTAACTCGCCTTGATCGTTGGGAACCGGAGCTGAATGAAGCCATACCAAACGACGAGCGTGACACCACGATGCCTGTAGCAATGGCAACAACGTTGCGCAACTTATTAACTGGCGAACTACTTACTCTAGCTTCCGGCAACAATTAATAGACTGGATGGAGGCGGATAAAGTTGCAGGACCACTTCTGCGCTCGGCCCTCCGGCTGGCTGGTTTATTGCTGATAAATCTGGAGCCGGTGGCGTGGGTCTCGCGGTATCATTGCAGCACTGGGGCCAGATGGTAAGCCCTCCCGTATCGTAGTTATCTACACGACGGGGAGTCAGGCAACTATGGATGAACGAAATAGACAGATCGCTGGGATCGGTGCCTCACTGATTAAGCATTGGTAAATTACCGCCTTTGAGTGAGCTGATACCGCTGGCCACGCAGACGACCGAGCGCAGCGAGTCAGTGAGCGAGGAAGCCTGCATAACGCGAAGTAATCTTTTCGGTTTTAAAGAAAAAGGGCAGGGTGGTGACACCTTGCCCTTTTTTGCCGGACTGCAGCGGCCGCTACTAGTAGGGAGACCAGAAACAAAAAAAGGCCCCCGTTAGGGAGGCCTTCAATAATTGGACTATCCCCTAAACTTCAAAGGACCAGACAAAAAGACGCTTTTCAGCGTCTTATTGTACCGTTGCTTGGTACCGAGTTATTAATATGCGCGCAGCGTCTGGAAAACCGAGGCCAAAAAGACGTGCGTCTTTGATGCCCGGTTGCGACTCTACGGCCAAGATAAAATCAAGTCCGGCGCAGCCGGTTTGTGTTTCACGCAGTTATCTGCGCCTAAGCCCCCCGCCAGCAGAACGTTGCCAAGCGATTGACCATTTAATAGTGACCAGTCGAAACGTTGCCGCTTCCCCACCCTGGCCGTTGTCTAAAACATATTTATCAACGTGCTGAAACTCGCGGGCGGGCAGGGTTTCACCGACGCTTAATGCTTTCCAGATGGCAACATGTGCTGGCAGAGCTTCACGCGGGCCTGATATGCCGCTGTTCTTCATTACCATGCAGTTGCACTGCCGCCAGCGATAACACCTTAGCTTTGTCCACCACATCGGCAATATCGTGATTGCGGAACACGCCAACATACTGCAACGGTGCCGCAGCCATCACTTCCTGCGCCTGTTCAACGTTGACGCAACGCGGTGATGTCGCAACAAAAATCAACCCACCGTAAATCGCGCCCGCGTCATAAGCTGCTTTAGCATCTTGCCCACGCGTCAGGCCACATACTTTATTCTCACCCAGCAACACCCGGCGCACGGCGGCGTGCAAATGGTTGATGGGCCATCAACGCCGAACCAATCAGAAAACCGTTAGCGAAGTGGCTTAACTCGCGCGCCTGAGCGTAAGTATTGATGCCGGATTCGCTGATTACCGTCACGTTGTGCCCCAGTTTCGGCGCAAGCGCGGGTACAGTTCTGATCGAATCGACAAATCACGCAGATCGCGGTTGTTGATGCCAACGACCTTTGCTCCCAATGCAATGGCGCGCTCCTGTTCCTCTTCATTACTGACTTCGGTCAGCACCCCCATCTCCAGACTGTGAGCGACGGCGGCAAGCTGGCGATATTGGTCGTCATCCAGTACTGAAAGCATTAATAAGCAGGCATCGGCCTGGTAATAGCGCGCCAGATAGATCTGGTAAGGGTCGATAATGAAGTCTTTACATAAAATCGGCTGCGGGGCGATTTGGCTGACGATGGGGAGGAAATTGAACCTGAAAATATTTCTCAGTCAGTCAGCACCGAAATTGCCGAAGCGTAATGTTTATAAATGGCGGCAATGCGTGCTGGATCGAAATCATCACGGATCACGCCTTTTGACGGCGACGCTTTCTTGCACTCCAGAATAAACGCCGTGCGCGCACCCTGTAGCGCATCATAAAAATGTCGCGTGCTCAGCTAAACCTAGTTATTGAAAACTGGCCGCGCGGTTACTCTGTCAGCTTGTGCCCCCAAATCGCCTTGTCTGCGACGATTTTCGCTAAAACGGTTTGCATCATCTAGTAGTCCTGTGTGACTCTAGTATTTAGTTCTCGTTTCTTCTTCTTCCAACGAGAGAAAACGAGGACTCGAGCGCGCCACTCGATCAACCAAACGAAAAAAGACGCTCGAAAGCGTCTCTTTTCTGGAATTTGGTACGGAGTCGCGCAGGTGGGATGTTAGGAACCAAACGAAAAAAGGCCCCCCTTTCCGGAGGCCTCTTTTATGGAATTTGGTACCGAGTTATTAGGCCACACGTTCAAGTGCAGCCACAGGATAAATTTGCACTGAGCCTGGGTGGGATTCGGACTCGACCGCATAGCCTTCAGGAGTGAGTTTTGTGCAATACCAACCGACGACTTGACCCTGCCAAGCGGCACCAGATTTCTTGCGTACGCGATCCCCTAAGCCAAAGGTGGCACTCAGGGGAAGCGCAAACTGCCCTGCAACGGGAGCGTTGGCTTCATCGCTACTTTGACCCATCTAGTATTTCTCCTCTTTCTCTGGTAAAATTGTTTAAGTTCCCTCTTTTTGCGTCCTTCATAACTTTAATGCGAAAAGTTCTCTAGTAGCTAGCATAGTCCCTAGGACTTGGCTCACTGTAGACTGCTGAAGCAGGCCGCGAATTGCAGAAATCATCCTTAGCAAAAGCATTTTTTTATCTGAAATTCTGCCTCGTGATACGCCTATTTTTATAGGTTAATGTCATGATAATAATGGTTTCTTAGACGTCAGGTGGCACCATGGAATAGACTGGATGGAGGCGGATAAAGTTGCAGGACCACTTCTGCGCTCCGGCCCTTCCGGCTGGCTGGTTTATTGCTATAAAATCTGGAGCCGGTGAGCGTGGGTCTCGCGGTATCATTGCAGCACTGGGGCCAGATGGTAAGCCCTCCCGTATCGTAGTTATCTACACGACGGGGAGTCAGGCAACTATGGATGAACGAAATAGACAGATCGCTGAGATAGGTGCCTCACTGATTAAGCATTGGTAACTGTCAGACCAAGTTTACTCATATATACTTTAGATTGATTTAAAACTTCATTTTTGAATTTAAAAGGATCTAGGTGAAGATCCTTTTTGATAATCTCATGACCAAAATCCCTTAACGTGAGTTTTCGTTCCACTGAGCGTCAGACCCCTTTAATAAGATGATCTTCTTGAGATCGTTTTGGTCTGCGCGTAATCTCTTGCTCTGAAAACGAAAAAACCGCCTTGCAGGGCGGTTTTCGAAGGTTCTCTGAGCTACCAACTCTTTGAACCGAGGTAACTGGCTTGGAGGAGCGCAGTCGCCAAAACTTGTCCTTTCAGTTTAGCCTTAACCGGCGCATGACTTCAAGACTAACTCCTCTAAATCAATTACCAGTGGCTGCTGCCGGTGGATTTGTTGCATGTCTTTCCGGGTTGGACTCAAGACGATAGTTACCGGATAAGGCGCAGCGGTGAGGACTGAACGGGGGGTTCGTGCATACAGTCCAGCTTGGAGCGAACTGCCTACCCGGAACTCAGTATCGCGTGGAATGAGACAAACGCGGCCATAACAGCGGAATGACGCGGGTAAACCAACGGCAGGAACGGAGAGCGCGGGAGCCGCCAGGGGAAACGCCTGGTATCTTTATAGTCCTGTCGGGTTTCGCCACCACTGATTTGAGCGTCAGATTTCG
+
;2112B842*&%+&%(.2AFFGCDEHJIBC0,,/49;GB@<45HHEDIJG:76*)))(%&('*((423551---/1+23,,'''(23466;<:=?>@DEE4675;9.GHGFEEHJJFHJGJJJJFJGAA@A<;&%%%'&&(24456,+)BBFA@A65555@:=<=GJJJFJJJJHHJGGJJJJJJJJFJIHHEJHJFCDAA:DCDDBABEJGJGJJJJJJJJJJJGJFJFFIJ>=;=J?==<<A@AJJJGFFJ''''HJJHHJGJHIHJFEFJJJJDDDABFBBBDGEH?>@@/--99AGIJJJGJJDEDDB877779C0000==AEEEJJJD@A@@EBDJJGJHJJJGCE@@HJJJ<<FCDHGIHFJJHHGJJJJJJJJJJGGIFEFC++++24B@@>JGDHBCFJ779677AJIJIHIJGHGFJJGGF@@?CJ=85557CAADDJBACCEEGJ---.<<<JJJJJJJJFJJJJJJHHJIGECEDACA7797,+++/78<?CCGHIJJGIJF@;<;===222167:??@ABBAC==<<==DDGBFDCDE544334@=ADF@@CB@>8104368768::>@BBBFJHEDFGEB<B8B2F@?ADICFDF:99:GCBA=786567?JJHGJEJJJJJJJIIDJHD?=>:-,,)())*'&''+-007CEI=J@A?<66670...//..<<@GJJJGFJEFE@971++*+''&(++0==>;;JFFJHJJFHJJJJGFJJJIJJFFCB==>>>;>=<5))),1179;?>JJGEJJFJJJIGIHDIIJD?>@?A622BJF>=AGDCCECF@??B5444B9944;;:9;<<AAAFJJHEEICB+****++++,+,111?:788+*+4J:4237787?;<FJJJJFJJJGGDJFD@A;:>>@7642++''((*+&&&&&&&%&%$%$&(*$$$$$%$$&%%&*+.-464<<=<FIIC,,,(***124><:889DDFJFJJFHFHHEDB?>=E;75()(*0('''.2:=====<?==@F;889:;557711123-'//0<A?@?@<<<<DHJFJJA@?A:,,,/0/03889:9877///.3,+,/@AAAAAAB;;;<E?A@@...-00.211-..252279>??ABGC>:,,,,CEDEJDB>;<<<=?3GEGJJIHHE=<<433597779=;:><9((()59;7775623<=?@>:::785-&&((&&',*+&&9?CJGJJJJJJJGI>>=>JJJJHEECEJJDGCJ?,++,((&(*/02///1AEBHGJFFJJJJJJJHHJEFJJIJGDFGJJJGHJGJEF::7-FIG>;;33336?2000<=755000BB65210./+++.++@ADHIJJGFEHIJ<<;;/(((((((///0((((1BB@??AGIEDDFJJJJFHJFHIJJIJHJIJFIDEJJ)*)*::::FCCGEJC<:9,+)&$$$%&%&&)4232356==?@HIJJJD=001CFEJHIJFEIGJHGFIJHJFJJDDDJJ4446<<<AAFFAHE@/,+-04>?@ABDE@BCCGFGCFEJJ@=;946>=:895;E;;;;A@CIFDDDJFHJGHGFHJG<;;:<?;<CCBB@B::?<222<DJJFGIHJEC1-+(),.9=<79<8(''(+***3333>@@DDJJHDDJ<;;0/,--+)()%$$%&(+8774300'(32.--144546366//++(&&(%(),+//.00/568??HJDHEEGJJECACCJGABAA60/00+))''')&(**,4146102284411449;@66BGDDEJIHJJJJHF@>)))%$$%&)''*ABBCDEJJHEDJFJAAD<32143(('&$&(+,,-++,--,,-45104012=>?@=BABEDFJJJJJJJIJJJJJJJJJ65558877755<:98;:;5665.-,)'''.-)'')((%++-..,,,1114<99ACABAB:888CIG>>==@CBJIIHIIHHJGIFGJFJB??@AIFBABA000,)(''),99<;9:99<BJJJJIHJJJJJJJJHIFHCA=<<;>654./...01-.1--,-)(&%%$$$$$&'%$&00/++-22==<==7DCEFFDJHJIFJJJJEEDIEJJJJJGHIJIJJJJJHJJJJHJJIJJJJIJGFJIJJJJ4444JFIFJJJIJIFJEGJJJJJJJIHGJHJJJJJFJ@==JGFGJJJEGJFIGJIJJJJJJJGJJGIJJJJJGJIFJJGJFFDHGJFJ/---444@AJ@@@JJGJIFJFHIFBBB@@@?CEE=@@@GEFJ>>>A<:::.'BCEDDEJIFF>?96788BDCEGIFIJJHJJJH@JGDF==FEHFIJJJIJIJJJJJHFFJEEI;;;;>53''(*('''%$$$-0-32227DJIJJA@AEHFJHJJJJIJJJHJJJJIJIIHGGIJJIGJHJJBAA>A,,,,@@@FHJDJJJA?;3443443>BBJHEHFGJIIJJGJJJEFFGJEBABDJH@><7B9666:=544.++02/7--((((*'&&(-,**)&%$%&&('(())*756>>DCBBDFGEJEIJJGJJJGJGJJIJHIEHHJE@?3<;779::;>BAAFGB?95435,3&&7:DJJJJJHGIJHGFCCFEG?A?>=<..''':3/,))**+,,+*))(()7896333956>///.1000GJFJHIGJJHJIIJJJJIJJJGIEDJJJHJJJJJJFJEBDDHDEJG@??>???GBDA<=<@>3345;;;JHHDJEB?9889DJCJFJHDGHIGIFGIFJIJ=;;;DIJFGGJFHJJDGDEFJIFI:::584441100/,.(&%%%&),,+01-,,*&'%%%%%$$$$&&&')+*+02>?=AD====EB=344=??A?A763100/23.99:@CAA<;<('''////:ACCFDAB///:@;:++*)00115>??@0///>==IEJJGJEJHJGGJJHJEGJGFFECGEIJB>>6666/9711<>D@@@AA>5><B?<;;5544::=-,,,0)'&%&&$$%%%&&%&()'&&$%&&%%&%((')''($$%(&&'&)++,''''*8:EGFIFFCEGJFFFHGHGJC==<=>2//1224JH?><?BA>..+****++,,7@AEDJJFEFHJEDE***&&&&&&))&71022B>=7*90(,-('''''()()::;:;2..1/,,,/+*+-,((04463223*(((*+/55///143212/--55344@JJGDFEBCCFC662100022-01++''))*&$$%&&()+((((&''(%&'(*)+**+,((06JGIFJJFJJJ997=,('()10--0+(',7++*+5;98879;79:7788CCFDCCEJJDHDBGEJJJHJJJHJJFE?A?=?@JFHGJGIGHGJJDCAJDE>?@CAEECJJHJGFJJJJGJGIJJIECBA>9*)))ADIDF@EBJJJEJJGJJGGJDFGJFFEBCDEJIJJGJAJJJGIJHGJGFGJJGIDE::EJ@JGHIJHE3333JIGF8889B@B@CECECFCBDFGJHJIJHEJ;::;JFJJFJGFEFGHJGFIJJHJJJJEGEJJCAABFFDEEIGDDEDEFJIJHJJEEHJJJJDI=42A:F98***&)*+'&%%*,.,**-+27232.**>>EDDEEJF?:<*''&'0'..((''*253.../,,..888;==>JDFFEEDDJJD@@@AID;:::.+++,5'&&)+/.,++,13('&&''&$$$%)%%%'('()*665512&&%%&)//,****(*,1(((**+>AGIBE==BBCGEJJJJJ6666359<@ECCA?ABJFHJDDA@@<<;<<>DJIJFGIJEA=88:;<?:87860--1283766ADDE@BCB@AEH<D==>=JGJJJHIEFJBFBCJBCA4445A@80))($$$$&6=A?8=8H@GJFJJHEHHJHJEA@@*((*++--...18@CADJBCCDFF=?EIEEGIFEDHDJC@AADG333,,,-;;JFEBHJJEJJHJEIEEJB@A:IGHJJHFHGJFJEGEHFI5555BBJG><;:;:9'''.''5556EFGFB@@GD,,,,.232113>9998???@BDFD@:6551/1679675988=?A>9999<,,///?BEDIIFB=;;=>?@CJICD5444>>IDGCHGHJJJHE5554301*)))/5-BACF=;;87,,./1554434757?BIDGDJEJCECDJJJHJHFJIJJIJJJEJJJJHIIJJJJIAHGIFCJH,,,,79EBA@A@@FEG:5BA55455./?DF=7;>:@@JFJAAA@JIHJIJGJJJGGGJJJIJFJCEFDJCF99;;779>JJJJHGDFEJBJ89FEDAA<<=D@=;<>EBCHD6447;<ACJJ:GDEIGJC;::;B:FJJJJJGGAAAAECCGJHJJJFHGJDC----0//.--+0-,,.02779:C=<;20/+572---00012122425779:999<ACDFGIHJHJIHIGJJJJJFEGJJHG4434/***+('(+*)((''&'**002,'**+2,,++11388;5>456DECCBECD@E?C;325355446**)'%%%&,,-019888HJB??>=?=?11022..0189A@89:<DD1000999GCHEFJBBAAHE+(((((%%&&4C>=>=6666BCBCCJJFEJFJGGCB44455363112.-&&-,.---1&&%$%%*3+***'))/221/0//150/244&&')024A@@BEEFIHJIJBCDJGF@@@AJFEJB@?@JGIH>?>>GJJIJIFJEJDJJFDB8665565)$
@Glass_F3P_8_D3_6_22_34
AGGCCGATGCCTGCTTATTAATGCTTTCAGTACTGGATGACGACCAATATCGCCAGCTTGCCGCCGTCGCTCACAGTCTGGAGATGGGGGTGTTGACCGAAGTCAGTAATGAAGAGGAACAGGAGCGCGCCATTGCATTGGGAGCAAAGGTCGTTGGCATCAACAACCGCGATCTGCGTGATTTGTCGATTGATCTCAACCGTACCCGCGAGCTTGCGCCGAAACTGGGGCACAACGTGACGGTAATCAGCGAATCCGGCATCAATACTTACGCTCAGGTGCGCGAGTTAAGCCACTTCGCTAACGGTTTTCTGATTGGTTCGGCGTTGATGGCCCATGACGATTTGCACGCCGCCGTGCGCCGGGTGTTGCTGGGTGAGAATAAAGTATGTGGCCTGACGCGTGGGCAAGATGCTAAAGCAGCTTATGACGCGGGCGCGATTTACGGTGGGTTGATTTTTGTTGCGACATCACCGCGTTGCGTCAACGTTGAACAGGCGCAGGAAGTGATGGCTGCGGCACCGTTGCAGTATGTTGGCGTGTTCCGCAATCACGATATTGCCGATGTGGTGGACAAAGCTAAGGTGTTATCGCTGGCGGCAGTGCAACTGCATGGTAATGAAGAACAGCTGTATATCGATACGCTGCGTGAAGCTCTGCCAGCACATGTTGCCATCTGGAAAGCATTAAGCGTCGGTGAAACCCTGCCCGCCCGCGAGTTTCAGCACGTTGATAAATATGTTTTAGACAACGGCCAGGGTGGAAGCGGGCAACGTTTTGACTGGTCACTATTAAATGGTCAATCGCTTGGCAACGTTCTGCTGGCGGGGGGCTTAGGCGCAGATAACTGCGTGGAAGCGGCACAAACCGGCTGCGCCGGACTTGATTTTAATTCTGCTGTAGAGTCGCAACCGGGCATCAAAGACGCACGTCTTTTGGCCTCGGTTTTCCAGACGCTGCGCGCATATTAATAACTCGGTACCAAAGACGAACAATAAGACGCTGAAAAGCGTCTTTTTTCATTTTGGTCCTTTTGAAGTTTAGGGGATAGTCCAATTATTGAAGGCCTCCCTAACGGGGGGCCTTTTTTGTTTCTGGTCTCCCTACTAGTAGCGGCCGCTGCAGTCCGGCAAAAAAGGGCAAGGTGTCACCACCCTGCCCTTTTTCTTTAAAACCGAAAAGATTACTTCGCGTTATGCAGGCTTCCTCGCTCACTGACTCGCTGCGCTCGGTCGTTCGGCTGCGGCGAGCGGTATCAGCTCACTCAAAGGCGGTAATTTACCAATGCTTAATCGGTGAGGACACTATCTCAGCGATCTGTCTATTTCGTTCATCCATAGTTGCCTGACTCCCCGTCGTGTAGATAACTACGATACGGGAGGGCTTACCATCTGGCCCCAGTGCTGCAATGATACCGCGAGACCCACGCTCACCGGCTCCAGATTTATCAGCAATAAACCAGCCAGCCGGAAGGGCCGAGCGCAGAAGTGGTCCTGCAACTTTATCCGCCTCCATCCAGTCTATTAATTGTTGCCGGGAAGCTAGAGTAAGTAGTTCGCCAGTTAATAGTTTGCGCAACGTTGTTGCCATTGCTACAGGCATCGTGGTGTCACGCTCGTCGTTTGGTATGGCTTCATTCAGCTCCGGTTCCCAACGATCAAGGCAAGTTCCATGATCCCCATGTTGTGCAAAAAAGCGGTTAGCTCCTTCGGTCCTCCGATCGTTGTCAGAAGTAAGTTGGCCGCAGTGTTATCACTCATGGTTATGGCAGCACTGCATAATTCTCTTACTGTCATGCCATCCGTAAGATGCTTTTCTGTGACTGGTGAGTACTCAACCAAGTCATTCTGAGAATAGTGTATGCGGCGACCGAGTTGCTCTTCTGCCGGCGTCAATACGGGATAATACCGCGCCACATAGCAGAACTTTAAAAGTGCTCATCATTGGAAAACGTTCTTCGGGGCGAAAATTGTTCAAGGATCTTACCGCTGTTGAGATCCAGTTCGATGTAACCCACTCGTGCACCCAACTGATCTTCAGCATCT
+
'()00))*+766111162.-./<=>@F<;::=@JIEJIJIHJJJJ>>=AFHCFJEHJJHJJFFEDDDJJIJJJJJIJJJHJHJGJHHJJJHJ3333JFEJJJJJJHFGJH=A@:<<**2*<2:<A777;A>>>>EBEJEFJGHJFGGJJJJJJJJJGJJJJJJJJJJJEGHHJGHIJJEJJJIJJJ<+**2(:;<EBEJB?>>?<A?3FJEJGJJJIIJIFJFJJA:<<DGCC4445EDEE>>>+***??>@CBBCDHFHJJE@AAECBBACJJJJGJFFIDCA68///;=DFJ6666:;JJJBJJHJJJIFB<<?JJJJJJJJJGJEFGJHJGJJJJJGJIEEHGIJIJJJFIDHDDFJHFHBCDGJDFFHFJJJJEJDA?@<<<>C=9....>?GJJF@???BEBAHJEGJGEHJIJJJEIFDJIIJJJJH99E?HJCDDDGIGJJJIJJHFGFGFIJJGJFBH??>=>;7776:9888<<=ABCJJFJGIJJJIIJJGFJJJHJJJEFIJGJJJIHJJJJHFJJJJJHJJFJIJHJHJJHJHJEEHJJJHFIJIJJJJFJGGFEJJJJIJGJJIJHJJHJFGJGJJFHIJJJIJHJJJGJJJIHJIJJHJJJJIJJJIHJJGGJJGJJJJJJGJJJFHJGJJHJJJIJJJJJGJFFEJHIIJJJJJJJJIJGH0../DJJJHJJJIIJJJIABBAEJJJFJGIEEGJJFIHIJHJFJIJJGGJJJHJHJGHJIJJJJIJIJGIIDFEJJJHJJJJJJGIJGFHFJJJJGIGHB@HJJEJFJJJJIJJHJJJJJGDECD3333JJHGJIJJJJJGJJJHDC:66CEBIJ:9963004IFJJJJJJGHJJIHIJJJJJJJJDG>>??@@AAJGGJFJFFHJJJJJIIJJJJJJJJHJHJGJHJJFJJJJGHJGJJJGE821100)*+.6789:???889=FHJG<<<IDD@BBBBJCCC@?7CFHJJHDJJJJJJJIJHHJIIJHJ:555<?ACDHHJIGIFJJGJJJJEJIJIJGJHH6('(*9((((,+,,003=CJHJ>>>HJJHJJJIJJJFJJEJIGJIJJJHJHJIFJJIDEEG?=66<?=><<89779:BFIJHJEJEJJHFCFFJHHJJFJHJEFJFFJDIJA@AJJJJFFGJGJIHJJFJFGIGHEJGJJDEJCDJ:882/AAJJECCEJJJJJJJFHJJJJJJJIJJJFDEDGJGIJJHJFJJHGJJJJJIHGIJIGJB<<=DEEEHHJHJIIJJJCFBE>>?;2,,*&()/1:;AADEFJJJJIJJJJJJ5445FHCDAGF9+++*--30+*,**31223?@6665EA>44;;FJJJJJJJJJJJHGGFFIJJJJGFJGJGJJJJEFHJJJJJFEHGJJJJJJJGGJIIBC@DJJFJCJ7667HJJJ@@AJGJJJIIJJJJHIIEIFE@?>==?JIJHJIJJJHJJGJJHJJJJHGJJJJJJFA@A@GBBHFGCIJGBB;:<A;J=;:;33*'(++.23>??@?BGJJJJJJJGF@JIGJJJJJJGJJJIIFJHJHJAGE/,,-:IGJHFC=****/IHJHFDEJCBBDFJFIIGIIJJJJEFIEFEGJHIJJJJJJIJJJJJJJJJJIJHHGJJHJED??@BD77>GJGJJHJJHJJFJHFCCDIGFEHJJJGJFIIJJECD43358667=''''+)*)*&&).<EFEJJJJJJJEJGJJJJJJJJFJIGEJECB<647FJHHFA988899;=HFJHDGJJHGJJJEDFAEHGJJJJJJHJJJIJJJJHJJFJJGJJFJJEJ==650134.---41<>>?GJJJJJHJGGJJFDCEDFAAAGJJJIJIEGJHJHJHGJJFJFDJGCAEEJJFFIEJ<<<JHJJGHIJIJJIJGJIFJH<;;;EGJJ@>=6456<7?>88&&&&++++9BJHJJJJIJJIFFJJJGHFEIIHJEJJJJJJJJJJJJHJJJJGHJEIHFJGJDEDDC6433::...08'''&,+,/338;<:9011)**+-++-,,/25455FA@@@DJ@??@G;;;1122AIJJJHDFFJJGDH?247711)%
@Glass_F3P_8_D3_6_22_35
CCTACAACAAAGCTCTCATGACCGTTGAGCTCCCCTTTCGCTTTTCTGGCTGGATGATGGGGCGATTCAGGCGTATCGTGGGCGAACACCTTCTTCACGAGGCAGACCTCAGCGCTAGCGGAGTGTATACTGGCTTACTATGTTGGCACTGATGAGGGTGTCAGTGAAGTGCTTCATGTGGCGAAAAAAGGCTGCACCGGTGCGTCAGCAGAATATGTGATACAGGATATATTCCGCTTCCTCGCTCACTGACTCGCTACGCTCGGTCGTTCGACTGCGGCGAGCGGAAATGGCTTACGAACGGGGCGGAGGAATTTCCTGGAAGATGCCAGGAAGATACTTAACAGGGAAGTGAGAGGGCCGCAGCAAGCCGTTTTTCCATAGGCTCCGCCCCCCTGACAAGCATCACGAAATCTGACGCTCAAATCAGTGGTGGCGAAACCCGACAGGACTATAAAGATACCAGGCGTTTCCCCCTGGCGGCTCCCTCGTGCGCTCTCCTGTTCCTGCCTTTCGGTTTACCGGTGTCATTCCGCTGTTATGGCCGCGTTTGTCTCATTCCACGCCTGACACTCAGTTCCGGGTAGGCAGTTCGCTCCAAGCTGGACTGTATGCACGAACCCCCCGTTCAGTCCGACCGCTGCGCCTTATCCGGTAACTATCGTCTTCAGTCCAACCCGGAAAGACATCCGAAAGCACCACTGGCAGCAGCCACTGGTAATTGATTTAGAGGAGTTAGTCTTGAAGTCATGCGCCGGTTTGGCTCGTTTGAAAGGACAAGTTTTGGTGACTGCGCTCCTCCAAGCCAGTTACCTCGGTTCAAAGAGTTGGTAGCTCAGAGAACCTTCGAAAAACCGCCCTGCAAGGCGGTTTTTTCGTTTTCAGAGCAAGAGATTACGCGCAGACCAAAACGATACCAAGAAGATCATCTTATTAAGGGGTCTGACGCTCAGTGGAACGAAAAACTCACGTTAAGGGATTTTGGTCATGAGATTATCAAAAAGGATCTTCACCTGAATCCTTTTTAAATTAAAAATGAAGTTTTAAATCAATCTAAAGTATATATGAGTAAACTTGGTCTGACAGTTACCAATGCTTAATCAGTGAGGCACCTATCTCAGCGATCTGTCTATTTCGTTCATCCATAGTTGCCTGACTCCCCGTCGTGTAGATAACTACGATACGGGAGGGCTTACCATCTGGCCCCAGTGCTGCAATAATACGCGAGACCCACGCTCACCGGCTCCAGATTTATCAGCAATAAACCAGCCAGCCGGAAGGGCCGAGCGCAGAAGTGGTCCTGCAACTTTATCCGCCTCCATCCAGTCTATTCCATGGTGCCACCTGACGTCTAAGAAACCATTATTATCATGACATTAACCTATAAAAATAGGCGTATCACGAGGCAGAATTTCAGATAAAAAAAATCCTTAGCTTTCGCTAAGGATGATTTATGAAAATCGCGGCCGCTTCTAGAGTTGACAGCTAGCTCAGTCCTAGGGACTATGCTAGCTACTAGAGAACTTTTCGGATCAAGCTATGAAGGACGCAAAGAGGGAACTAAACACTTTACTAGAGAAAGAGGAGAAATACTAGATGGGTCAAAGTAGCGATGAAGCCAACGCTACCGTTGCCGGGGCAGTTGCGCTTGCCCCTGAGTGCCACCTTTGGCTTAGGGGATCGCGTACGCAAGAAGATCTGGTGCCGCTTAAGGGCAGGGTCAAGTCGTCGGTTGGTATTGCACAAAACTCACTCCTGAAGGCTATGCGGTCGGTCCGAATCCCACCCAGGCTCAGTGCAAATTTATCCTGTGGCTGCACTTGAACGTGTGGCCTGATCAACTTTGGTACCAAATTCCAGAGCCTCCGAAAGGGGGGCCTTTTTTCGTTTTGGTCCGCATCCACCTGTGCGGACCTCGGTACCAAATTCCAGAAAAGAGACGCTTTCGAGCGTCTTTTTCGTTTTGGTCCATCGAGTGGCGCGCTTGAGTTCCTCGTTTTCTCTCGTTGGAAGAAGAAGAAACGAGAAACTAAATGCTTCAGAGTCACACAGGACTACTAGATGATGCAAACCGTTTTAGCGAAAATCGTCGCAGACAAGGCGATTTGGGTAGAAGCCCGCAAACAGCAGCAACCGCTGGCCAGTTTTCAGAATGAGGTTCAGCCGAGCACGCGACATTTTTATGATGCGCTACAGGGTGCGCGCACGGCGTTTATTCTGGAGTGCAAGAAAGCGTCGCCGTCAAAAGGCGTGATCCGTGATGATTTCGATCCAGCACGCATTGCCGCCATTTATAAACATTACGCTTCGGCAATTTCGGTGCTGACTGATGAGAAATATTTTCAGGGGAGCTTTAATTTCCTCCCCATCGTCAGCCAAATCGCCCCGCAGCCGATTTTATGTAAAGACTTCATTATCGACCCTTACCAGATCTATCTGGCGCGCTATTACCAGGCCGATGCCTGCTTATTAATGCTTTCAGTACTGGATGACGACCAATATCGCCAGCTTGCCGCCGTCGCTCACAGTCTGGAGATGGGGTGCTGACCGAAGTCAGTAATGAAGAGGAACAGGAGCGCGCCATTGCATTGGGAGCAAGGTCGTTGGCATCAACAACCGCGATCTGCGTGATTTGTGATTTGATCTCAACCGTACCCGCGAGCTTGCGCCGAAACTGGGGCACAACGTGACGGTAATCAGCGAATCCGGCATCAATACTTACGCTCAGGTGCGCGAGTTAAGCCACTTCGCTAACGGTTTTCTGATTGGTTCGGCGTTGATGGCCCATGACGATTTGCACGCCGCCGTGCGCCGGGTGTTGCTGGGTGAGAATAAAGTATGTGGCCTGACGCGTGGGCAAGATGCTAAAGCAGCTTATGACGCGGGCGCGATTTACGGTGGGTTGATTTTTGTTGCGACATCACCGCGTTGCGTCAACGTTGAACAGGCGCAGGAAGTGATGGCTGCGGCACCGTTGCAGTATGTTGGCGTGTTCCGCAATCACGATATTGCCGATGTGGTGGACAAAGCTAAGGTGTTATCGCTGGCGGCAGTGCAACTGCATGGTAATGAAGAACAGCTGTATATCGATACGCTGCGTGAAGCTCTGCCAGCACATGTTGCCATCTGGAAAGCATTAAGCGTCGGTGAAACCCTGCCCGCCCGCGAGTTTCAGCACGTTGATAAATATGTTTTAGACAACGGCCAGGGTGGAAGCGGGCAACGTTTTGACTGGTCACTATTAAATGGTCAATCGCTTGGCAACGTTCTGCTGGCGGGGGGCTTAGGCGCAGATAACTGCGTGGAAGCGGCACAAACCGGCTGCGCCGGACTTGATTTTAATTCTGCTGTAGAGTCGCAACCGGGCATCAAAGCGCACGTCTTTTGGCCTCGGTTTTCCAGACGCTGCGCGCATATTAATAACTCGGTACCAAAGACGAACAATAAGACGCTGAAAAGCGTCTTTTTTCGTTTTGGTCCTTTTGAAGTTTAGGGGATAGTCCAATTATTGAAGGCCTCCCTAACGGAGGGCCTTTTTTTGTTTCTGGTCTCCCTACTAGTAGCGGCCGCTGCAGTCCGGCAAAAAAGGGCAAGGTGTCACCACCCTACCTTTTCTTTAAAACCGAAAAGATTACTTCGCGTTATGCAGGCTTCCTCGCTCACTGACTCGCTGCGCTCGGTCGTTCGGCTGCGGCGAGCGGTATCAGCTCACTCAAAGGCGGTAATTTACCAATGCTTAATCAGTGAGGCACCTATCTCAGCGATCTGTCTATTTCGTTCATCCATAGTTGCCTGACTCCCCGTCGTGTAGATAACTACGATACGGGAGGGCTTACCATCTGGCCCCAGTGCTGCAATGATACCGCGAGACCCACACTGGCCCCCGGCTCCAGATTTATCAGCAATAAACCAGCCAGCCGGAAGGGCCGAGCGCAGAAGTGGTCCTGCAACTTTATCCGCCTCCATCCAGTCTATTAATTGTTGCCGGGAAGCTCTGAGTGAGAGTCGTTCGCCAGTTAATAGTTTGCGCAACGTTGTTGCCATTGCTACAGGCATCGTGGTGTCACGCTCGTCGTTTGGTATGGCTTCATTCAGCTCCAACCCGACGATCAAGGCGAGTTACATGATCCCCATGTTGTGCAAAAAAGCGGTTAGCTCCTTCGGTCCTCCGATCGTTGTCAGAAGTAAGTTGGCCGCAGTGTTATCACTCATGGTTATGGCAGCACTGCATAATTCTCTTACTGTCATGCCATCCGTAAGATGCTTTTCTGTGACTGGTGAGTACTCGACCAGAATTGATCTTGAGAATAGTGTATGGGGCGACCGAGTTGCTGCTGCCGGCGTCAATACGGGATAATACCGCGCCACATAGCAGAACTTTAAAAGTGCTCATCATTGGAAAACGTTCTTCGGGGCGAAAACTCTCAAGGATCTTACCGCTGTTGAGATCCAGTTCGATGTAATTCACTCGTGCACCCAACTGATCTTCAGCATCTTTTACTTTCACCAGCGTTTCTGGGTGAGCAAAAACAGGAAGGCAAAATGCCGCAAAAAAGGGAATAAGGGCGACACGGAAATGTTGAATACTCATACTCTTCCTTTTTCAATATTATTGAAGCATTTATCAGGGTTATTGTCTCATGAGCGGATACATATTTGAATGTATTTAGATCACGCATCTTCCCGACAACGCAGACCGTTCCGTGGCAAAGCAAAAGTTCAAAATGGCCATG
+
CCA?AEDDIEFFIJC@;:;////***'&&&1)(-*))/+****CAA>;;DFGJJGJJJFJIJJ:888@0/0,*+*+*(((***,,,-----=48:5:<?:556EB?76643689?<99:@BGGJJFJJDHGEIIIIJJIHJJHJIJJJIJJFJFDCBDJJJJJJIJJIJJJGJJBA@??B;9,'&'*69:;=ABJDEJEGFJEECFEHHIJGJJEGEEB?=6633@ABCC9:71412CD>GJJJGIIJJEJJJJGJJJJIJJJJHJJJJJHIJJGGJJJJIFCCC@>>DJJJJHJGGJGJJHJJJJHGH?;1.*++@>A@BAJJIJIJJCJJGJJIJFGHHJFFHJJJHJJJJIJJFDEFHJ=<'''(''(/'&%&&)*818IJJCA@??BBG@HHJDEFIEED::99?@BEHFHJJJHJJJDFBFGFJJJIJHJJJHJIJHJJFEHECDDCFFJJJGIJJJJGJJJJIHFHCC?<JHGJJI@?>>>?<DBEIIEGJFHFJJIIJIJJHJJDIDDEJFJJJGJJJFJI:888;@=GJIJJEJEHJF???@H<=?>BHJGB@EAJIEHEJGGGFJJGHIJJH>JJJFEEJ@???B=<==BEJIGJJJHJHJJEEJJJI@AA@JJIJHGJFG==HIFJJHJIHHJFFE@:7,.33;<:'''7''''BBDD)(((/71112@AECCFJJD>><::55JBA>=>><<99?<<;55557666;;89,,,,6<>;>AFJGGHJJJJJJJGJJJJHJJHG@?5*))*2&##&$$%%''(,/DIGFFDCDFJJHJBJFEJAB8880-+.0/079;<??EJIJJB@AAC8777EEDJECJJBAB@<;?HIJJEHIJCBFHIJJFCBBB>9?FEJJJD@>32002<52226@8568@GDGGJJIHIHGCECBG@;74)((45*)%%&&%&+***/**0029;;BDCCJFJJGGJJIJEIJEEIFFEED?520026////99:B=?CJJJHJEJIJJIJEJHJHJJGEB?::;?>/-,))('()))('&&-7>>AJJBA;:<38?B=?99FFGJGJGGJJHJHHJHJJJJJFJDGGHGHHJHJJJFJJJGJJIJJJJIJFIFCEEIJJJJEJJCA@CJGJJ<<<<BGCD9000-///<8<12ABFIIJJJGGFJJHG>>>?JJIJJGEFEDBBBBBJJFJJJHHIJHIGGHHJJGEHDC:9:5:8511129:<<<;<<;<;;>A=?100'&&(*'()*556EJIGJHGJJJIIJGJJHJJJJJJJJJJJJJJIJJJJJIJJJBBDCAEADGJJDJDCD>=A44;:<===AA@C?@<;@AIIJJHJCAD>BA=?FHCDFAJ@=>=FGJJJHGFJFJJJJJIDBDDHIJJJJJHJHJJHJJJJJJJIJJJJGJJJHFEJJJJJGHJJJJJIJJFJBBEGJJJGEDDC2-,,0-,-CHJI@@@JJI>>>DE<:==>;;<=<:0///81/..599:8;<555699761634DHJIJJJFJJJGCEDE888BFJ/..6=JEJFIA60-,..47799;?IFFEHJ?222CEEGJIJJJJJJIJJJCCBBHFDBDJEIGF@?@AH??@JHJJJA>GBJJDJFIFJJHGJFE7..257=<???>?CC322/..//.--)()**++%$&$'(%''%(*--/+**&&%%-*'&('),)&&'/?C?>>@JE<?>?E6337GGIB=;--,,2-,..2612//222A>=:000.*())**-+.1-+++++//079?@EDHGHFJJDEFBBFJJHIJFHJJJJJJJHHJJJJJFHE96++,856779EA<FGEDJJDJJJIIJIJHFJJJJJJJJHHIJJJGGJIGGGJJJBCCD22227))(((('(*('(()*2.-..0+***&%&(*))*./3321231-+*.;;?<8556;=&&&%%$'(*&(/2::CEBDJHFJJC211/++++GCBEFC9E@AHHJFHGJHJHJJJEEFJ8866;5460,,,53333489BFB@A@FEDBD><<9)(()('(-.4BEIH@?=:88?@FEJAJHJCJEJGDE@BABBGJFC4224((('((()=CFJJHJIHJJFJJJJHGHJIJJJJHJJJJIGJJJFIJHJJIJFDEGEIHHJJJEDEIJ@???J???@JC@=651212<<@F>>ABFFFJGJJEFHIJJECJ@GJJJEJJJJJJIGGD;667:98:....4./52223FDDFEHHHJJJJGEEGFHFCGD=C@>8887887(&+,-1::BG>><;;?BGFB@ADBBBDFEFCEDCGFDA<::>A8<=IHJJJJF80001IJJJGJGFIJGFJIGJIHJJJJJIADJEJJHJGJJJBFGHHJJJJJGGJJJJJJIJGJF7;<FJJJA@@AJ@::=DIJ;666948461033,,,,.<=<<<?CADDA?>1,*)(((*4ABABEDBCGFJGFFFJJJEIJGDEJGJJFJHJJHFEFJ;:9::H9:CFGJIJFHFJIJJGFHDJJJEA@@BJIJFFIHJ====FJJJJJJJJGJJJJHJGHJJDFBD@@ACHJGJJJJIFDCJJGFGJHIIJFHJJHIJJJJJJHGIFEGGJHHEHFJJFFFJJGJFHIJD2223DCFDJGFDCEGEDDBDF?@AAF883/)*,*%$&'222224>=DCFC??@<<<;8881;453212DGEEEC@+++19.@CDFEHJHJIHIJJHCG222272+0676/1<BD?<<<E95558>AHJGHJJJJHJJJJJIJIJJJGJIJJJJHJJJJHHJHHJIJJJJHJJID?:::ACJHJJJHJJJJJJJJFJIJJJJBBBJEJFEDC??@GFJGJJ@98887;333/CDEGHJJHJJJJJGFEGJEJ<89A=>>9;4*)*68,,,,66;>@?@;;8886577A?=330068=6JJJFIDCDBEGJGGJJJJIJFJJJJ----B=;=>>D>76667674B4444BEEB=<=@HHJGJHJJJIGJFJJICCCDGFJJJIEHJJHIHJIEFJFJGJHJJHJJJJJJGJJJFIJGIFBBBDJEJ;,,A@BC@;'''666AFJJJHJIFDCDJJIGJFHEC;;;;BBB=@>77<>CD5555?A@EHJJJGJJJFJGJIEFJJJJJJJ?>>7::GJJJJJJJJJHHEJGHIJJGJJIJDHEHCBB>>>?DJJHFEHE==<=;5:666569:AJJJJHJJJJJJJJJCJHEJJJJJIJFIAFDJJJBA67=<ACGJFFDDFDJHJJJJIJHJHHIJHJFFJHJGJJHJHJJJJGH>@FJGGIJGIJJIJJJIGJIJGJJGJHJHJJJJGGJFJGHEEJGJIJJGJJIJJJJJJJJGJIGJJHJJJGJDHJJGJFJFJJGJHJJHJHGJJJJJJJJJ?>?A@BABJFJFEJIFHJJB>?BDJHHJJJJJJGJJJC?<;<>@@<<<<:2600/-'''6-,,0157;;??@888:DHHHJJFJJJJJIJJJJGJ==9;00/03,6@JJJJFCCDCJEBJHHD;)(((1019993222?CFCEJJFIIEDHFFII<:;;CDC?@>98;CE=>>;::>;139A>52333577:@?=>=@JIHIHE@@<@/--,//01<D>>DIGFEC06?C?>==CGHFFGDCCC****+++,-;;:;987700299@...JJJJEHD+**23++,+02)()(('&&*,77.-.,+7=GHDCDCEJJGHFJEJEJEEJJHDIJJFGJHFGJJJJJHJJIGIJIJIJJJIJJHGFHJJJ;:::JIGGIJJJJJJGJEEHCJDB?<9999CEGFJIJJJJIJGFIJJJJHDHJFHJHBFF9888>>CJJ>>>>CICBBCJD*)))ECC??ADFEB<??=EFEJJG==>=GFDJFCHF?=@??DBEGEEHEFJHJJJJJJIJDH::EJ?6545;433,/******,+'(()----&&&'''+-.+-)''*03732)))(++*****=;=;;;AEDJJHJIJJJEFEGJJJJIJJIGJJGCGCJGJJAGAA@>AJ000009002+**+.=>BDJJ@B?@@BACGGCGHJJHJJJJJIJJJJFJD0/-+,-:?433.,'&'-)))''(&%&&(445GHFJJJJJGJJJJEIHJJJGJDJ>=>>IHJJJIC1100558<0---01CJGJDJJJJJFAA@@EHFJCCBBCB<1(()+433-+-(&&&*)++'&&''''36,++*../**')3..<==JJHJJJEEJHJJJJJHFCFG95555?E=9:BHFFJA;87::3333@?:;<ADE411144;IHHJJJJJGJJFJFJIFJJIGGJHJJEJIJIFJEJHGJGE8HJJGBDCJDFH32223:77)*8>//02002<=??;<<ICCJI>;;)&&&(**'&()+'&',((&&'&'/()701111114443'''('&&''---1666-,,,.3-/'',,'''-466>GJHJJJFJFJFC<;;43,+,,0/25;<C=IJJGJJIE@?@@EJFBCCEJJJCCB???9;<<JIECAIJ;71/))))-89@?>8=>==<>>:9,,++9HCJEJC76661//)'''(52334C>>DAAB>6213<==78<JHHJFJGJ<:::>:@@:89:CJGJIJ<=<?CD??BADFDC<===CC@@@GHJJCJJBA=<>JFHJGGJJJJEDHJHJEGEJ@@CCJGJJJEJEFIBA77@CAB@>>340876JJJJEGIJE////HJJFHJDHDDJEJFGJFIHEG>==<JJJJHAABCJJIFEGEJFHJDFFGCC62(((*.--.1489;=B?;==>CA@CBCBA?:BC<635<FGEEDGDDEJJ@>;3/-0/-*)('(''
@Glass_F3P_8_D3_6_22_36
TCGATCCAGCACGCATTGCCGCCATTTATAAACATTACGCTTCGGCAATTTCGGTGCTGACTGATGAGAAATATTTTCAGGGGAGCTTTAATTTCCTGCCCCATCGTCAGCCAAATCGCCCCGCAGCCGATTTTATGTAAAGACTTCATTATCGACCCTTACCAGATCTATCTGGCGCGCTATTACCAGGCCGATGCCTGCTTATTAATGCTTTCAGTACTGGATGACGACCAATATCGCCAGCTTGCCGCCGTCGCTCACAGTCTGGAGATGGGGGTGCTGACCGAAGTCAGTAATGAAGAGGAACAGGAGCGCGCCATTGCATTGGGAGCAAAGGTCGTTGGCATCAACAACCGCGATCTGCGTGATTTGTCGATTGATCTGAACCGTACCCGCGAGCTTGCGCCGAAACTGGGGCACAACGTGACGGTAATCAGCGAATCCGGCATCAATACTTACGCTCAGGTGCGCGAGTTAAGCCACTTCGCTAACGGTTTTCTGATTGGTTCGGCGTTGATGGCCCATGACGATTTGCACGCCGCCGTGCGCCGGGTGTTGCTGGGTGAGAATAAAGTATGTGGCCTGACGCGTGGGCAAGATGCTAAAGCAGCTTATGACGCGGGCGCGATTTACGGTGGGTTGATTTTTGTTGCGACATCACCGCGTTGCGTCAACGTTGAACAGGCGCAGGAAGTGATGGCTGCGGCACCGTTGCAGTATGTTGGCGTGTTCCGCAATCACGATATTGCCGATGTGGTGGACAAAGCTAAGGTGTTATCGCTGGCGGCAGTGCAACTGCATGGTAATGAAGAACAGCTGTATATCGATACGCTGAGTGAAGCTCTGCCAGCACATGTTGCCATCTGGAAAGCATTAAGCGTCGGTGAAACCCTGCCCGCCCGCGAGTTTCAGCACGTTGATAAATATGTTTTAGACAACGGCCAGGGTGGAAGCGGGCAACGTTTTGACTGGTCACTATTAAATGGTCAATCGCTTGGCAACGTTCTGCTGGCGGGGGGCTTAGGCGCAGATAACTGCGTGGAAGCGGCACAAACCGGCTGCGCCGGACTTGATTTTAATTCTGCTGTAGAGTCGCAACCGGGCATCAAAGACGCACGTCTTTTGGCCTCGGTTTTCCAGACGCTGCGCGCATATTAATAACTCGGTACCAAAGACGAACAATAAGACGCTGAAAAGCGTCTTTTTTCGTTTTGGTCCTTTGAAGTTTAGGGGATAGTCCAATTACTGAAGGCCTCCCTAACGGGGGGCCTTTTTTTGTTTCTGGTCTCCCTACTAGTAGCGGCCGCTGCAGTCCGGCAAAAAAGGGCAAGGTGTCACCACCCTGCCCTTTTTACTTAAAACCGAAAAGATTACTTCGCGTTATGCAGGCTTCCTCGCTCACTGACTCGCTGCGCTCGGTCGTTCGGCTGCGGCGAGCGGTATCAGCTCACTCAAAGGCGGTAATTTACCAATGCTTAATCAGTGAGGCACCTATCTCAGCGATCTGTCTATTTCGTTCATCCATAGTTGCCTGACTCCCCGTCGTGTAGATAACTACGATACGGGAGGGCTTACCATCTGGCCCCAGTGCTGCAATGATACCGCGAGACCCACGCTCACCGGCTCCAGATTTATCAGCAATAAACCAGCCAGCCGGAAGGGCCGAGCGCAGAAGTGGTCCTGCAACTTTATCCGCCTCCATCCAGTCTATTAATTGTTGCCGGGAAGCTAGAGTAAGTAGTTCGCCAGTTAATAGTTTGCGCAACGTTGTTGCCATTGCTACGGGCGTTACGTGGTGTCACGCTCGTCGTTTGGTATGGCTTCATTCAGCTCCGGTTCCCAACGATCAAGGCGAGTTACATGATCCCCATGTTGTGCAAAAAAGCGGTTAGCTCCTTCGGTCCTCCGATCGTTGTCAGAAGTAAGTTGGCCGCAGTGTTATCACTCATGGTTATGGCAGCACTGCATAATTCTCTTACTGTCATGCCATCCGTAAGATGCTTTTCTGTGACTGGTGAGTACTCAACCAAGTCATTCTGAGAATAGTGTATGCGGCGACCGGAGTTGCTCTTGCCCGGCGTCAATACGGGATAATACCGCGCCACATAGCAGAACTTTAAAAGTGCTCATCATTGGAAAACGTTCTTCGGGGCGAAAAGTCTCAAGGATCTTACCGCTGATCCAGTGCCGTGTAACCCACTCGTGCACCCAACTGATCTTCAGCATCTTTTACTTTCACCAGCGTTTCTGGGTGAGCAAAAACAGGAAGGCAAAATGCCGCAAAAAAGGGAATAAGGGCGACACGGAAATGTTGAATACTCATACTCTTCCTTTTTGATTGAAGCATTTATCAGGGTTATTGTCTAGATGAGCGGATACATATTTGAATGTATTTAGATCACGCATCTTCCGACAACGCAGACCGTTCCGTGGCAAAGCAAAAGTTCAAAATCACCAACTGGTCCACCTACAACAAAGCTCTCATCAACCGTGGCTCCCTCACTTTCTGGCTGGATGATGGGGCGATTCAGGCCTGGTATGAGTCAGCAACACCTTCTTCACGAGGCAGACCTCAGCGCTAGCGGAGTGTGTACTTGGCTTACTATGTTGGCACTGATGAGGGTGTCAGTGAAGTGCTTCATGTGGCAGGAGAAAAAAGGCTGCACCGGTGCGTCAGCAGAATATGTGATACAGGATATATTCCGCTTCCTCGCTCACTGACTCGCTACGCTCGGTCGATTCGACTGCGGCGAGCGGAAATGGCTTACGAACGGGGCGGAGATTTCCTGGAAGATGCCAGGAAGATACTAACAGGGAAGTGAGAGGGCCGCGGCAAAGCCGTTTTTCCCATAGGCTCCGCCCCCCTGACAAGCATCACGAAATCTGACGCTCAAATCAGTGGTGGCGAAACCCGACGGCTCTAAAGATACCAGGCGTTTCCCCTGGCGGCTCCCTCGTGCGCTCTCCTGTTCCTGCCTTTCGGTTTACCGGTGTCATTCCGCTGTTATGGCCGCGTTTGTCTCATTCCACGCCTGACACTCAGTTCCGGGTAGGCAGTTCGCTCCAAGCTGGACTGTATGCACGAACCCCCCGTTCAGTCCGACCGCTGCGCCTTATCCGGTAACTATCGTCTTGAGTCCAACCCGGAAAGACATGCAAAAGCACCACTGGCAGCAGCCACTGGTAATTGATTTCGAGGAGTTAGTCTTGAAGTCATGCGCCGGTTAAGGCTAAACTGAAAGGACAAGTTTTGGTGACTGCGCTCCTCCAAGCCAGTTACCTCGGTTCAAAGAGTTGGTAGCTCAGAGAAGCCTCGAAAAACCGCCTGCAAGGCGGTTTTTACGTTTTTTCAGAGCAAGAGATTACGCGCAGACCAAAACAATCTCAAGAAGATCATCTTATTAAGGGGTCTGACGCTCAGTGGAACGAAAACTCACGTTAAGGGATTGGTCATGAGATTATCAAAAAGGATCTTCACCTCGATCCTTTTAAATTAAAAATGAAGTTTTAAATCAATCTAAAGTATATATGAGTAAACTTGGTCTGACAGTTACCAATGCTTAATCAGTGAGGCACCTATCTCAGCGATCTGTCTATTTCGTTCATCCACAGACGTTGCCTGACTCCCCGTCGTGTAGATAACTACGATACGGGAGGGCTTACCATCTGGCCCCAGTGCTGCAATGATACCGCGAGACCCACGCTCACCGGCTCCAGATTTATCAGCAATAAACCAGCCAGCCGGAAGGGCCGAGCGCAGAAGTGGTCCTGCAACTTTATCCGCCTCCATCCAGTCTATTCCATGGTGCCACCTGACGTCTAAGAAACCATTATTATCATGACATTAACCTATAAAAATAGGCGTATCACGAGGCAGAATTTAATAAAAAAAATCCTTAGCTTTCGCTAAGGATGATTTCTGGAATTCGCGGCCGCTTCTAGAGTTGACAGCTAGCTCAGTCCTAGGGACTATGCTAGCTACTAGAGAACTTTTCGGATCAAGCTATGAAGGACGCAAAGAGGGAACTAAACACTTTACTAGAGAAAGAGGAGAAATACTAGATGGGTCAAAGTAGCGATGAAGCCAACGCTCCCGTTGCAGGGCAGTTTGCGCTTCCCCTGAGTGCCACCTTTGGCTTAGGGAATAGCGTACGCAAGAAATCTGGTGCCGCTTGGCAGGGTGAGTTCGTCGGTTGGTATTGCACAAAACTCACTCCTGAAGGCTATGCGGTCGAGTCCGAATCCCACCCAGGCTCAGTGCAAATTTATCCTGTGGCTGCACTTGAACGTGTGGCCTAATAACTCGGTACCAAATTGCAGAAAGAGGCCTCCGAAAGGGAGCCTGTCGTTTTCGTGCACATTCCGCCTGTGCGGACCTCGGTACCAAATTCCAGAAAAGAGACGCTTTCGAGCGTCTTTTTTCGTTTTGGTCCATCGAGTGGCGCGCTTAGTTCCTCGTTTTCTCTCGTTGGAAGAAGAAGAAACGAGAAACTAAATACTAGAGTCACACAGGACTACTAGATGATGCAAACCGTTTTAGCTCGAAAATCGTCGCAGACAAGGCGATTTGGGTAGAAGCCCGCAAACAGCAGCAACCGCTGGCCAGTTTTCAGAATGAGGTTCAGCCGAGCACGCGACATTTTTATGATGCCGAGGCCAGGGTGCGCGCACGGCGTTTATTCTGGAGTGCAAGAAAAGCGTCGCCGTCAAAAGGCGTAACA
+
A<7667JJHGDDAADBFJJJIJJJFEJJJJJHJJJJJJJJJJHJJJEGFJJJJGGHJJIJJDDCD@??DFJIGFDBGBC@FIJJBAA=,-/55EAFC100077>556<HJGHJFJIIJJJFJHHFJIGHGJHJJIJIJJJFJJJJJJJJJJJJGJJJIJHBEEB;:::B<;<<=FJ4433986545FDJJJJGIFFJHJJGJJFJGEFEJJHJJJHJJJGIGJJIIJJCCACJEFJFGJJIGGFJJIJJJJFFJHECCAAJFFJJJJJJJJJJJGJHDDDIFGJHEIJJJJJJGIHHJIJJJIJHIIJJJJJJJJFJJFHJJJJGHIJJJJDGDDFFJ?111GJJJJJJJJIJJJJGCCCCJDDGIHJEJJID5100744459)&%$&%%((*,+999<=IJGJJJJGJHJIGGIJJIJJGGJCBC>@5553553555<;;;CJCDEFDJJJGJJIFIIEFHJ?CCCIJJJHJJJHJJJJIJHHJJJHJIJJGHJJJJJFCJIGJGIHJGFFFJGGJJGJJJJHJIJHFGCGJJJFJFFJIGIDDBE;;::EGIHGHHFD>>>?DDDFHGFGFJIGEHC:9::@JJJ=>;;==981//2/..,--9JJGECEJIGJJJJJFJJIGIDGG=77@DDFJIJJJIDJJJJJJJJHFIJJ@??@FHGEGIHCGAABAHJFJIEGJJEEFFFJDJJHJJGFEJJGIJEIJGGIJJECJCG9940---:./BCFJJFEIECJGGIDHFJFIFEEFDGEHFJJHJJIJJFJJJJIJJFJJJJJJGJJJJJJJJJJFJJJGJJJIJJHJJIJJIJJFGHJJJJJJHJGJJAA+)('&%&'*&%%&(AEFIDGDFJJJIJJJJJFJJIGJJJ99:EHJJJJJJJJJJIJJGFEFJJJEGBBDAGDFABCFJJJJJGJJIJJFGHJE=::;@AA@@@?@GEEFJHJIFFHHGJGHGJEH?<<@:77@>HCDHIGFGIJJJJJJIJJJJJFJJJJJJGI----FJJJJHIJJJHFIEEEEDDDJDGDJFJEHJFJHJJJHJJJIJGJIJJJJHFHJGD@??@999:DBC?HJIEFJJFIEJJDGJEJJJJJIJJGJJJJ??@EJFABA@ACJEHFFJIEJJJGDCGDE99:=DCA<=>>JIFGGDEIEDCCGEEFDHHDA=ADD0////JJJJIIEHGDEDAABGJC?@BCFGJJJJEHCGHFGIHJIJA@@AHJBEI?88DJGFGHJHJJJBCC>@@@>=>EJHE@>>@.)))+.))&&>@FJEG554588EEFFCEHGA<AIJGCC@>=>>JBCDCFDGGGFJJDEDFHHHJJJJGHJJJJDGFJJHEEJJJJGJJHJJFJJJJGJJI???@D=8640)((('&%*'77;<<::;;JJIJJIFHIIJGJJHHIJJ44D9777JJGGJIJEJJJJJFJJJJGHJJJIJDJDBCDFJEEGJJJJFJJFGJIJIFJIHGGDAEEIGJJJJJJJJJGJJJJJFEEFJHIJ9::8999JJHJHGIGGJGEDB9763344@;:::=GGJDCDBBGHGJFH::::@DCFHJHICDJGEEEJJJGJJDFGJJJIIJJJJJIGJJJ:98:H8::<C6666GFJE000DJIJGBDACJEFHIIHJFJJFJGJGJGGGJIJDCAA=<:=;=?A<JCBADHIGJJJJJJGJIJJJIHJFHJCB=;'%%%''**&&'3CFFAA@AFJJJJJIJJJIHJIC44?CJJF@@@?GIJHFGJFJJJJD?@@FJJJE@>@BCEHIJHFIJJJFGJJJJJJJJJJJJJGJGGJJGIJJJJJJJJIJJJJ20**)()('%&&'-25ACDCDCBHIGJGGFJJIJJHJCFECGD?@JJJJJJJIJHJJHFJJHJ2112:566??::899=FGDFF==JHIJJEJHJIJGJEIJJGJDEEB>8889>>/,,788@A?:99;BA@CDEJJGJHIGGHJJJJJJJGFGJHJJJJHJIJJJJJGJJJJHEJICABCED;;;;HJAJJJIDF@<<=>JJJJJHJJGGIJ66HFGJJIJJHIIJHJJJJHHIJIEHJDB@@BBIJJHJJIHHDB@?ABEBGJJ=<;;@BCBECFDD=,,24>BCCA@C@FE=<<;=D=999;?>=EIJJGJGEDDBGDJJGHJEJGGJHEB?@DDHGJHGIIHIHHGJJGJHJIGIIGEFJJI?9::AB.--9;((&&((*,,21466(''%&&&%)**)*+('(((,379CDFEJJJFJHJJJIJJJIH77A@?>79AF>>;9:=:9<;=;2431-+++('5250129)))*AEJJJIHJJHJJJIJHJJJJJEBA;;<GJJHGJJJJIIJJJJHGJIJHFJJJJJHJIJJJGJG??ADIGDFJBAB>734'''(8>IJHGJJJJJIJJIFFD<<<76''&&*+,<AEFEHDJIJJJIIJJJJJIJJGI;:5555447777:::2-).8CFJJJJEEDDDJIHJJHHHJJJIJHIJJJJJJJJJHFEJIJGEFIJJJJIIJJGJGGHIJDFGJIDA@*****CBCIDFJIJGE>@??DHFJJH@ABEHB@@FFGEHDIF>3332)(57=@?@B>=;;>?AJEJGJJJJJJJIJGJIJJFJGJIJJJIJJFJHIJJJIJECCB>;<''''-+(*9GJJJIGJHIJJJJJFIIHIJJJGJIGJHFEDJJHJJGJHJGGDJHJFH67<95.1DBJGABADJFDEFFJJIJFDC99:55421..)*))**+*+0<@?<;;8899HDBBBJJJJJGJJGGEIJJJJHEDCCI,+**52,'''78;EICFDDFHFGA=:<GFEDDCJGI>998*))=7113211,0*13<ICICCDDI:8<B=?<>8552'':>IGJJJJHJJIIEFJGDBCDHJIJGJIC43.+***/.(BHEGHFEFBEBD@DIJFIFJJGJHJJJFDG=<=;?>?JJJJJJJFGJJJJIJJJJHJHGJJIJ443(&&'%$#$'(*+%%%%)*')00.)029;;B>/.,,'&'(99<GJHFDFGDEBJ??==@>@=<C<7<<CJJIJA?>?EFGJFIJJJJJJGJHJIHFGGHJEJJGCDDGJJEJJHGGGJGJJIFHE:777;889EEAJEIG;:::B??A444;JIEHGJHIA>00))''((--/23;F8885434FEDDFFJGJGGGIDD>7>?7555BEGJJJGEJJJJCAABJHFIDFDA?<AEFFABDEEEGJJGJHJJJIGGJGJJEIJIFA;;9<<565687766/***A?IJA??BIEFIIJJIIFJDBCB6475DCCFGJDEGJFI@JIEGJHH==<=CFA999BC;:::<>?ADBEE:;IJFHJFIGHGJ=:82<1/26:=>?@>AGB@??<8-++*<-((+++==GJIF;0//'42'(68DED>;:;F3&&(.-*4:,**&').-,--....:2323882)()--53,,,-568>@IB>A<<C9;ABACCFFAJFGIAAFDJ??><??B?@@@A98146-'&';>=D@ACA?<:5,46:;;<DEA?==DCFECEEA?AJGFB:7888)5557:9:;?-)*18;<@EBFABDDIFJJIGJFFEEB....JJIEEDBEE2223=BGHEJCEDCEIFEEFHJHHJGDJEFFC:><10005<<EF9988=>A@@AEG5555GDEEGFDGE><=>@AC98/*()&&&')77;=DDEB===;4448BCC87667BDECEACCBJCCJGFFFCFJDDG>?<<7788DFEDCDHDCA<<<5555==9@<<<=@=F;:211013<<<=@>>;@?@B>??AEJHIIDBEFFIGEGEEFDEBCBCBCA:B655644))+++;AADFGFGGEDGFEIGFDF@AAAEB=?@AA=<<<DCBBFBFFGHED=9<::9:?:;99338=??ABAABABBBCDDBBBDEDBAACCCDDBABEFJ?@@?;:::BCC<;;=JJA@A;<6*('()(-//255559;:9878:78DBCBADEEEIEDD>>>EIEDFD@@>>AB8888:?@ACBCCBCFGEJFEEGG?<;;=FJBDDBJJDAABBBB?A@/-,''126=<9>BCB@??AHBCCDCBA>=>>=<<))()/999<=6HC@=<=>;966;0000/+++1002::9=?@BAAC??>?BAAABAAD@@?>@?@@?@A@?JHIEJDJI88<6JJFFIEJJHGJDCDFEA@DC=>A>@:;@BFJHAAA=>F;=>BH>536<0''''&*&&'),,.7<>?BJFIJGJJIEEDABBA??6<'''',&&,+/22DDDJ;:::DFGDEDHFIGDFHIJJGEGJGIIIGJFB@8;::9978>AAAJHJBB?FHJJJJJGJJFJEG>DJIFFFEJJJJHJJIHHGDFEJJJJGJJIHDJIHJJJEEFFFDDIGEDBA:0****1686A@?>>A:610.,)./+*)((&((-.09C8675566432*+''''9;55ABBJJHGJEHGCCABB@G9766AEGEEDDEJDFDEJIGEJFCB7;DCAAE.--.EG===>@>AECACEHJJJJJJJF<<<?BJHDGHJJJJEABJEJGFHGHJGB78HEAAE<@>>??=<;999C/---479;CCBCBFDFHJEIJD><<=ABECJJJJJDA@?A>)''('&&*.CBEDHIGGJEJHFFEJGHHJIJEDCB769::BEEDJDDIEIEEFGJHJJHJFG99998775A=2/./43////00006674000679;>?ADGIIJJB?432,+*)''''(&().:66559:95..../.-)''&(%$$$%&+,+,../78223;>@A>>=;>=GD?:6500'%
@Glass_F3P_8_D3_6_22_37
CAGGCATCGTGGTGTCACGCTCGTCGTTTCGTATGGCTTCATTCAGCTCCGGTTCCCGACGATCAAGGCGAGTTACATGATCCCCATGTTGTGCAAAAAAGCGGTTAGCTCCTCGGTCCTCCGATGGTTCTAGAAGTAAGTTGGCCGCAGTGTTATGACTCATGGTTATGGCGGCGCTGCATAATTCTCTTCTGTCATGCCATCCGTAAGATGCTTTTCTGTGACTGGTGAGTACTCAACCAAGTCATTCTGAGAATAGTGTATGCGGCGACCGAGTTGCTCTTGCCCGGCGTCAATACGGGATAATACCGCGCCACATAGCAGAACTTTAAAAGTGCTCATCATTGGAAAACGTTCTTCGGGGCGAAAACTCTCAAGGATCTTACCGCTGTTGAGATCCAGTTCCGGATGTAACCCACTCGTGCACCCGATTATCTCAGCATCTTTTACTTCACCAGCGTTTCTGGGTGAGCAAAAACAGGAAGGCAAAATGCCGCAAAAAAGGGAATAAGGGCGACACGGAAATGTTGAATACTCATACTCTTCCTTTTTGGATATTTATTGAAGCATTTATCAGGGTTATTGTCTCATGAGCGGATACATATTTGAATGTATTTAGATCACGCATCTTCCCGACAACGCAGACCGTTCCGTGGCAAAGCAAAAGTTCAAAATCACCAACTGGTCCACCTACAACAAAGCTCTCATCAACCGTGGCTCCCTCACTTTCTGGCTGGATGATGGGGCGATTCAGGCCTGGTATGCGTCAGCAACACCTTCTTCACGAGGCAGACCTCAGCGCTAGCGGAGTGTATACTGGCTTACTATGTTGGCACTGATGAGGGTGTCAGTGAAGTGCTTCATGTGGCAGGAGAAAAAAGGCTGCACCGGTGCGTCAGCAGAATATGTGATACAGGATATATTCCGCTTCCTCGCTCACTGACTCGCTACGCTCGGTCGTTCGACTGCGGCGAGCGGAAATGGCTTACGAACGGGGCAGAGGATTTCCTGGAAGATGCCAGGAAGATACTTAACAGGGAAGTGAGAGGGCCGCGGCAAAGCCGTTTTTCCATAGGCTCCGCCCCCTGACAAGCATCACGAAATCTGACGCTCAAATCAGTGGTGGCGAAACCCGACAGGACTATAAAGATACCAGGCGTTTCCCCTGGCGGCTCCCTCGTGCGCTCTCCTGTTCCTGCCTTTCGGTTTACCGGTGTCATTCCGCTGTTATGGCCGCGTTTGTCTCATTCCACGCCTGACACTCAGTTCCGGGTAGGCAGTTCGCTCCAAGCTGGACTGTATGCACGAACCCCCCGTTGAGTCCGACCGCTGCGCCTTATCCGGTAACTATCGTCTTGAGTCCAACCCGGAAAGACATGCAAAAGCACCTTGGCAGCAGCCACTGGTAATTGATTTAGAGGAGTTAGTCTTGAAGTCATGCGCCGGTTAAGGCTAAACTGAAAGGACAAGTTTTGGTGACTGCGCTCCTCCAAGCCAGTTACCTCGGTTCAAAGAGTTGGTAGCTCAGAGAACCTTCGAAAAACCGCCCTGCAAGGCGGTTTTTCGTTTTCAGAGCAAGAGATTACGCGCAGACCAAAACGATCTCAAGAAGATCATCTTATTAAGGGGTCTGACGCTCAGTGGAACGAAAACTCACGTTAAGGGATTTTGGTCATGAGATTATCAAAAAGGATCTTCACCTAATCCTTTTAAATTAAAAATGAAGTTTTAAATCAATCTAAAGTATATATGAGTAAACTTGGTCTGACAGTTACCAATGCTTAATCAGTGAGGCACCTATCTCAGCAATCTGTCTATTTCGTTCATCCATCGTCCTGACTGCCCGTCGTGTAGATGATTAGATACAGGGAGGCTTACCATCTCGGCCCCAGTGCTGCAATGATACCGCAAGACCCACGCTCACCGGCTTCAGGATTCAGCAATAAACCAGCCGGCCGGAAGGGCCGAGCGCGGAGTGGTCCTGCAACTAGCCTCCATCCAGTCTATTCCATGGTGCCACCTGACGTCTAAGAAACCATTATTATAGTGACATTAACCTATAAAAATAGGCGTATCACGAGGCAGAATTTTAATAAAATCCTTAGCTTTCGCTAGGATGATTTCTGGAATTCGCGGCCACTTCTAGAGTTGACAGCTAGCTCAGTCCTAGGGACTATGCTAGCTGAGAACTTTTCGATCAAGCTATGAAGGACGCAAAGAGGGAACTAAACACTTTACTAGAGGAGAATGCTCGATGGGTCAAGTAGCGATGAAGCCAACGCTACCATTGCAGGGCAGTTTGCGCTTCCCCTGAGTGCCACCTTTGGCTTAGGGAATAGCGTACGCAAGAAATCTGGTGCCGCTTGGCAGGGTCAAGTCGTCGGTTGGTATTGCACAAAACTCACTCCTGAAGGCTATGCGGTCGAGTCCGAATCCCACCCAGGCTCAGTGCAAATTTATCCTGTGGCTGCACTTGAACGTGTGGCCTAATAACTCGGTACCAAATTCCAGAAAAGAGGCCTCCCGAAAGGGGGGCCTTTTTCGTTTTGGTCCGCATCCACCTGTGCGGACCTCGGTACCAAATTCCAGAAAAGAGACGCTTTCGAGCGTCTTTTTTCGTTTTGGTCCATCGAGTGGCGCGCTTAGTTCCTCGTTTTCTCTCGTTGGAAGAAGAAACGAGAAACTAAATACTAGAGTCACACAGGACTACTAGATGATGCAAACCGTTTTAGCGAAAATCGTCGCAGACAAGGCGATTTGGGTAGAAGCCCGCAAACAGCAGCAACCGCTGGCCAGTTTTCAGAATGAGGTTCAGCCGAGCACGCGACATTTTTATGATGCGCTACAGGGTGCGCGCACGGCGTTTATTCTGGAGTGCAAGAAAGCGTCGCATCAAAAGGCGTGATCCGTGATGATTTCCGATCCAGCACGCATTGCCGCCATTTATAAACATTACGCTTCGGCAATTTCGGTGCTGACTGATGAGAAATATTTTCAGGGGAGCTTTAATTTCCTCCCCATCGTCAGCCAAATCGCCCCGCAGCCGATTTTATGTAAAGACTTCATTATCGACCCTTACCAGATCTATCTGGCGCGCTATTACCAGGCCGATGCCTGCTTATTAATGCTTTCAGTACTGGATGACGACCAATATCGCCAGCTTGCCGCCGTCGCTCACAGTCTGGAGATGGGGGTGCTGACCGAAGTCAGTAATGAAGAGGAACAGGAGCGCGCCATTGCATTGGGAGCAAAGGTCGTTGGCATCAACAACCGCGATCTGCGTGATTTGTCGATTGATCTCAACCGTACCCGCGAGCTTGCGCCGAAACTGGGGCACAACGTGACGGTCATCCAGCGAATCCGGCATTGATCTGGCTCAGTGCGTTAAGCCACTTCGCTAACGGTTTTCTGATTGGTTCGGCGTTGATGGCCCATAACAATTTGCACGCCACCATGCGCCGGGTGTTGCTGGGTGAGAATAAAGTATGTGGCCTGACGCGTGGGCAAGATGCTAAAGCAGCTTATGACGCGGGCGCGATTTACGGTGGGTTGATTTTTGTTGCGACATCACCGCGTTGCGTCAACGTTGAACAGGCGCAGGAAGTGATGGCTGCGGCACCGTTGCAGTATGTTGGCGTGTTCCGCAATCACGATATTGCCGATGTGGTGGACAAAGCTAAGGTGTTATCGCTGGCGGCAGTGCAACTGCATGGTAATGAAGAACAGCTGTATATCGATACGCTGCGTGAAGCTCTGCCAGCACATGTTGCCATCTGGAAAGCATTAAGCGTCGGTGAAACCCTGCCCGCCCGCGAGTTTCAGCACGTTGATAAATATGTTTTAGACAACGGCCAGGGTGGAAGCGGGCAACGTTTTGACTGGTCACTATTAAATGGTCAATCGCTTGGCAACGTTCTGCTGGCGGGGGACTTAGGCGCAGATAACTGCGTGGAAGCGGCCCCAAACCGGCTGCGCCGGACTTGATTTTAATTCTGCTGTAGAGTCGCAACCGGGCATCAAAGACGCACGTCTTTTGGCCTCGGTTTTCCAGACGCTGCGCGCATATTAATAACTCGGTACAAAGACAAACAATCAGACAAGCTGAAAGCAGCCTTTTTAGTTTTGATCCTGTTGAAGTTTAGGGGATAGTCCAATTATTGAAGGCCTCCCTAACGGGGGGCCTTTTTTGTTTCTGGTCTCCCTACTAGTAGCGGCCGCTGCAGTCCGGCAAAAAAGGGCAAGGTGTCACCACCCTGCCTTTTTTCTTTAAAACCAAAAAGATTGGTTGTCCAGCTTCCCTCGCTCACTGACTCGCTGCGCTCGGTCGTTCGGCTGGGCCAGCCATAGCTCACTCAAAGGCGGTAATTTACCAATGCTTAATCAGTGAGGCACCTATCTCAGCAATCTGTCTATTTCGTTCATCCATAGTTGCCTGACTCCCCGTCGTGTAGATAACTACGATACGGGAGGGCTTACCATCTGGCCCCAGTGCTGCAATGATACCGCGAGACCCACGCTCACCGGCTCCAGATTCAGCAATAAACCAGCCAGCCGCAAAGGCCGGCGCAGAAGTGGTCCTGCAACTTTATCCGCCTGCCCCCATCCAGTCTATTAATTGTTGCCGGAAGCTAGAGTAAGTAGTTCGCCAGTTAATAGTTTGCGCAACGTTGTCG
+
B=>==998898<=;<<<A@9865878::=.,,,5,,,032000(((''+*()(*'&'&('&+,*(&&(12-*))&(3311379>HGCEEC>>33?>?FC?>;32/-&$%'&&(%%''(351)'&'%%%%%%$$%/00..08:78@:::;CBCDJ:9'''')7?AHDFJHC:9///**)),++***+-/..1(((:0/086989<=AD8788;;@EJFIA?98:88:;<EJHFJEGGJDCJFJGIEB>>?9997899<=9::75556@@BA@@@9766B=>><<<;DHHJJJJJJBBBBHIJFIIEJJJJJJHGFGBAABIBJIJJJGFGGJIIJJJJIJHJFJJJJHJGJGIICCCDFJ====EE4224B??('$$%')-,,*+*332588??632;;=0.0---)&')*/)*/15667<1111=>=;9*'%%$$$%$%+.-.,)*+++-/0(9:?=EJDDC>:<=>GI1112<<@JJFEDDEGHHDGHJJJHJJB@?A86:9:887@ABDCEJIHEDGHIHFJJFIHJJIGJJHJJJEJGJJJIH?EA@9@,+++,0&&&1<>@GGJHDJJJJJJJJJJJHIJHJECBADHJIJJIHJJGJJJHHJJGJJIHFGEB@3233.---....5120*<>EEJJFGJIJHGIJJJGIJHJJJHHEJJJJJFJEDHFJJJJEJ>>>?@@@21114;78JJJIJJHIJIJEIFIIFJJJJGJGIIF>?99HJJJJJJJJHEJJJJIJEFHJIA?>:988=>CHJIC41'%%%(9:;JFIJJJJJ@GJ.ABBJJGGJFJJGJFEJGIJJGGJIJJGJGEIJGGJJHHJJGIJJJJIJJJJJIJJGHJIGHJJJHBAAEJJJJJJHIJJJJJGJIJHHDJC==JJJJJJJHGGGJJGJJJJDD>555;96425333JFJJGIFIHHIJHJFEJEIJJJJJJJJJJHHJJHIJJIJJHJJHJJJJJJHGJJEEFFJJJJJGFHFFFDJJHJJIJGJJJJHDB;:::*))).+**+)+-35?HFC@@?4335CACGACGEG@DJJJHJJJJJJGJIJFJJHFJEJJJJJGHJJGHEJGJIAGJJIJFCA<<;6028((@GHHIDCDFE99ABJJJGJJJJJGJJJJJJJHJGJDBBAEJGJ<;:;@?ABBJJJGHJJJGDCDD?AEJHJEB74/--/39IGGEDCDCHHJJGJIJJJJJIJJJJJJJJJIJJJJHHJ@@JJIFJFHJJJIJJJGGJJIIJGJJHFJFGJID>9613@EFGHJJEHJHJF@A=:432+'()*-<::::9;632235-..1>AJJGJJJHHGJJJJI<<<<DCCFF;98)''')*)),+++-4322216+,,,01/-..0----359=33569<<;;:95537::32131133>GFB@>4/.*+<DCHEGEHEFHDDJJFJJHJJJJJFJIJJJJIBBCBHIEIJEH:999:55,*,*03334====JGJFJJJHIIJHIJHJJHJHJJJIJHFJDGEGJJIJGGJJIJJJJHJJ;999A@?=?EECE<0DFABBDJHIGJIJEJJHGEDDJJJJFABA>:==JDJJJEB?:2.63/./=:5++++;27<BABCHEHEBBDHIDGCACDHE7777I;:99<?>;99C9=FJHHJGHIEJJJIGJJJJJIJGJJJJJIJB?<JI9989GHDGGHHJHGEGJHJIGHJJGEIFGJFIC@BBGEA?:=;:9,)))*-)),<@BEHDDBCCAFFHGHFDDCEDJHFIIJDJIHEDDCIICDCDBACCGJHB;;;>>:<EFDGGJEDCDGEEEEDJEJIDDCBCDEIFGHGFFECEDGCEBFJ....DFABBAAB?))))***()'(%%%%%%&%&'%%&'&'&&&'77644%%$$$%%&(+((--*+)&')&&'%&&,,)))356,+)*6500.,/***(,,%&&&()+,/.-(%%%%&,&'-00)&'+'')(*/16==:::<6321/('%&1???CCDAGA@@?;:.*))...-&%%%'&'(($$$$()((.2445204543033:?AB>>=4455996+**,4221222<55548:55*****0(&('),(()++,CJEC=>>>BBABFGGBA@ADD:9;5463.-,.)185-++*'(((),''''+&%*)+*+.74@@@BCDA866///00///-124699611@<<=<222310((146,,,7AECCCFAA=;==*))3579;?;)(')55569ECFDCEEDGJBBBBCDBACCEFDA:9:;9888<333-***+*+'*)))+)(()'''''&&%----/4567=;::000-..-/-&(((-,,--.)**)*)(''+*&&))('&%%',+*(((1+%%%$$$$&(0-%%%%$(%%&)(5656625634?A>>==BDGJJAJJIF:54458777999FIEGHHDJHHFJEIJJIHIGIJJJJJJIJHJJJGHJJJHHGHJIJHJEJHJJCHJFGJIJJJHJIJJJJJJIG70//11DIEAJJJIJJGFFIJJGJJIGJHJHHJAB@@?@FHGJJFJJ=<<=9B8GJJHJGIBEJ3:97@@@?D6550))(+122,++,57'''+++9::ABCJHEIJJJHIFJJJJJFD@EF>>?<>/...9@DJJFJJHEEHHGIFJJIGJDJFHFJJF>ABJJJGGHIJF<:::AJIJBF=;:3)&&'(()/.//B@4311/../&(()&*<<;BEDEFDFCCABDEEE;8889:<>?>??BIEJIJHJJIHJFHDJJJJHIJJJJGIJJJJEJJGJJJ>//.++())('0131=A@<<;<==;:8858=A:989BC+*+/-,./3210224BD9887CG?>=@JC@FBBDEA@?CHDCDCGDFJJHJDCCBCGHGGJJJJFJJJHJJJHJJEEB@JEA@AB@<=;5440774101/1.**+011/***(*****,-@A?;999:FJJHHIHE?>?<<;*&&*5JHJDGDDDIJJJJHJHHGJJJJEFEFHJJIJJHJJGIDHFJIJJJJFJJJJIJJGH88858*8;JIHEGJJA>;EGJJB=<<CBFJJJJFDDGJJGJ9888:99<@JIIJGHJJJEJJJFJFJFHJJIJJJHJFGJGHHEDJGHJE<;<8.;6,2*'''(/=8888:=D:96576:6001)8:40.-.9::::C@C=JJ>FFFJFJJF?;<;;6**))'((();@@BBJJHJFIFJHHFJJIIJJJIJEJGGJJBABBGJHHJHGJHJJJJHFJIIJ@>@A@DJIJFFGJJJJDCIDEJJBECDIJGDEDIJIGIF552/12563'''>FJHJJFHJJJJJJJE8888BC<<==JJJJGJJJJJGJ****?@DGJBA>>>FBHGFJJJHGIJIJJHJJJD???ECDEEGJJJJDCBCDHGI88900/(&$%%%%%$+,+//,,+%%%%('(,-.(('&%%'(5CFEHGGHFFJEJJJIJJGJJJGCFFJJJJJJHJJJJJH8882,++)('&&-+,++/*)()*((')'()**++//;=>96678;666E<:;>EJA@A:888GJJJHJJJJJIHJGFFFIIGGJGJGHJJJJJABCDJJIJJJJGGJJJHJJEGJJJJJGHJIGJJIJJIJJG>>>@D/,,,@>?JHCACCG?844345BJEEJJIJJJIJJJJIJIJJHJGHHJGGIJGIFIFJIHJJJIGHJJHJJEJHIHIJE>9(A<<>=43(')+3888=<CDFJJJJJJJJ8777C;0002;;0-+,>EIJJJGJJFJJJJIJJJJIIJJJJHIJJJJJJIJJJFJJJIIEHGJIJGJHJJFHJIJIJJJJIJIJJJJJJJGJEEBIBA?6;667?GHJGJHJGIJJJIJHECEJJJJJJJJHJGJFJJIGHGGFDJJJIJHEGFEJGJHB????@@?DEJJGEFGJFJIIJJJIHIA==ABDEEIJDCCEIJJHDDFEJJFJHIJJJJJJJJIJJDCEDEFJIEHIJGJJ@B?>C<;:77678,*9<0013345=?<;;<;==>=:888834/,&&%$$$$%-37796=?>++*(49?BBCEDEE@=<>DIGIHJGJ:::>D>:93347BFGFJGJHJJJJJDFEJEEEJJJF<<=>E@???EJJ?><@FJHGJGDBA564456867789.,**+(,+&%%&%%%&&%*++*'&&'((&%&%),0--,,,,,-003(''&).)&&%&'(+1.25:CEGCCCEJJJHGEFJGHJJEFDJJIFIJGJIIJHGGJHCFIJCB><DF>B=::ACAFECIFGFB===DBA@AEJEIGJEIFEDEFIFJJJJE>>>GFHJJJIJJCEEFEEDDFEDGFC;21(39;CD3122...543)))466//.&,.00///,.---*-1(5,+)&(8953440-../.)))''&(''''&&''.*&&&&%$(%%%&(,0,.8@?AFGJFIIGHFHEJJHJJHJHJFC75478ACCJIJGJJDFJIIHJHIJJ6666JJJJJGGEFHEFJJJGJHJHJJJJIJGI777797:9863222=11000//08833>ADCDDGA<<:::7963???CCFHGIIJJHJJJJDFCDEHFHJIJFGHCEFJJGJJJJJJI??>>C@3.(()%&**+3467798555881/-,,***01,/'&%%-/12227222233***+2221+'&&''()65843::EJIJJIHJFEGEFGHHCC81+'('-444008:<<?@F9888JIDIIJHHHHGHJGJJJHJFBAB?@?4)&$
@Glass_F3P_8_D3_6_22_38
TCGACGGAGCGAGTGTGTTATCGCTGGCGGCAGTGCAACTGCATGGTAATGAAGAACAGCTGTATATCGATACGCTGCGTGAAGCTCTGCCAGCACATGTTGCCATCTGGAAAGCATTAAGCGTCGGTGAAACCCTGCCCGCCCGCGAGTTTCAGCACGTTGATAAATATGTTTTAGACAACGGCCAGGGTGGAAGCGGGCAACGTTTTGACTGGTCACTATTAAATGGTCAATCGCTTGGCAACGTTCTGCTGGCGGGGGGCTTAGGCGCAGATAACTGCGTGGAAGCAGCACGAACCGGCTGCGCCGGACTTGATTTTAATTCTGCTGTAGAGTCGCAACCGGGCATCAAAGACGCACGTCTTTTGGCCTCGGTTTTCCAGACGCTCGCGCATATTAATAACTCGGTACCAAAGACGAACAATAAGACGCTGAAAAGCGTCTTTTTTCGTTTTCGTATTTTGAAGTTTAGGGGATAGTCCAATTATTGAAGGCCTCCCTAACGGGGGGCCTTTTTTTTGTTTCTGGTCTCCCTACTAGTAGCGGCCGCTGCAGTCCGGCAAAAAAGGGCAAGGTGTCACCACCCTGCCCTTTTTCTTTAAAACCGAAAAGATTACTTCGCGTTATGCAGGCTTCCTCGCTCACTGACTCGCTGCGCTCGGTCGTTCGGCTGCGGCGAGCGGTATCAGCTCACTCAAAGGCGGTAATTTACCAATGCTTAATCAGTGAGGCACCTATCTCAGCGATCTGTCTATTTCGTTCATCCATAGTTGCCTGACTCCCCGTCGTGTAGATAACTACGATACAGGAAAGCTGGTCTGGCACCAGTGCTGCAATGATACCGCGAGACCCACGCTCACCGGCTCAGATTTGTCGGCGATAAACCAGCCAGCCGGAAGGGCCGAGCGCAGATCGATATGCAACTTTATCCGCCTCCATCCAGTCTATTAATTGTTGCCGGGAAGCTAGAGTAAGTAGTTCGCCAGTTAATAGTTTGCGCAACGTTGTTGCCATTGCTACAGGCATCGTGGTGTCACGCTCGTCGTTTGGTATGGCTTCATTCAGCTCCGGTTCCCAACGATCAAGGCGAGTTACATGATCCCCATGTTGTGCAAAAAAGCGGTTAGCTCCTTCGGTCCTCCGATCGTTGTCAGAAGTAAGTTGGCCGCAGTGTTATCACTCATGGTTATGGCAGCACTGCATAATTCTCTTACTGTCATGCCATCCGTAAGATGCTTTTCTGTGACTGGTGAGTACTCAACCAAGTCATTCTGAGAATAGTGTATGCGGCGACCGAGTTGCTCTTGCCCGGCGTCAATACGGGATAATACCGCGCCACATAGCAGAACTAAAAGTATCATCATTGGAAAACGTTCTTTGGGGCGAAAACTCTCGAGGATCTTACCGCTGTTGAGATCCAGTTCGATGTAACCCACTCGTGCACCCAACTGATCTTCAGCATCTTTACTTTCGCCAGCGTTTCTGGGTGAGCAAAAACAGGAAGGCAAAATGCCGCAAAAAAGGGAATCAGGGCGACACGGAAATGTTGAATACTCATACTCTTCCTTTTTCAATATTATTGAAGCATTTATCAGGGTTATTGTCTCATGAGCGGATACATATTTGAATGTATTTCAATCACGCATCCTCCCGACAACGCAGACCGTTCCGTGGCAAAGCAAAAGTTCAAAATCACCAACTGGTCCACCTACAACAAAGCTCTCATCAACCGTGGCTCCCTCACTTTCTGGCTGGATGATGGGGCGATTCAGGCCTGGTATGAGTCAGCAACACCTTCTTCACGAGGCAGACCTCAGCGCTAGCGGAGTGTATACTGGCTTACTATGTTGGCACTGATGAGGGTGTCAGTGAAGTGCTTCATGTGGCAGGAGAAAAAAGGCTGCACCGGTGCGTCAGCAGAATATGTGATACAGGATATATTCCGCTTCCTCGCTCACTGACTCGCTACGCTCGGTCGTTCGACTGCGGCGAGCGGAAATGGCTTACGAACGGGGCGGAGATATTCCTGGAAGATGCCAGGAAGATACTTAACAGGGAAGTGAGAGGGCCGCGGCAAAGCCATTTTCCCATAGGCTCCGCCCCCCTGACGAGCGTCGCGAATGTTAGCACTCAAATCAGTGGTGGCGAAACCCGACAGGACTATAAAGATCCAGGCATTTCCCCTGGCAGCTGCCTCGTGCGCTCTCCTGTTCCTGCCTTTCGGTTTACCGGTGTCATTCCGCTGTTATGGCCGCGTTTGTCTCATTCCACGCCTGACACTCAGTTCCGGGTAGGCAGTTCGCTCCAAGCTGGACTGTATGCACGAACCCCCCGTTCAGTCCGACCGCTGCGCCTTATCCGGTAACTATCGTCTTGAGTCCAACCCGGAAAGACATGCAAAAGCACCACTGGCAGCAGCCACTGGTAATTGATTTAGAGGAGTTAGTCTTTGAAGTCATGCGCCGGTTAAGGCTAAACTGAAAGGACAAGTTTTCGGTGACTGCGCTCCTCCAAGCCAGTTACCTCGGTTCAAAGAGTTGGTAGCTCAGAGAAGCCTCGAAAAACCGCCCTGCAAGGCGGTTTTTCGTTTCAGAGCAAGAGATTACGCGCAGACCAAAACAGATCTCAAGATCATCTTATTAAGGGGTCTGACGCTCAGTGGAACGAAAACCGCGTTAAGGGATTTTGGTCATGAGATTATCAAAAAGGATCTTCACCTAGATCCTTTTAAATTAAAAATGAAGTTTTAAATCAATCTAAAGTATATATGAGTAAACTTGGTCTGACAGTTACCAATGCTTAATCAGTGAGGCACCTATCTCAGCAATCTGTCTATTTCGTTCATCCATAGTTGCCTGACTCCCCGTCGTGTAGATAACTACGATACGGGAGGGCTTACCATCTGGCCCCAGTGCTGCAATGATACCGCGAGACCCACGCTCACCGGCTCCAGATTTATCAGCAATGAACCAGCCAGCCGGAAGGGCCGAGCGCAGAAGTGGTCCTGCAACTTTATCCGCCTCCATCCAGTCTATTCCATGGTGCCACCTGACGTCTAAGAAACCATTATTATCATGACATTAACCTATAAAAATAGGCGTATCACGAGGCAGAATTTCAGATAAAAAAAATCCTTAGCTTTCGCTAAGGATGATTTCTGGAATTCGCGGCCGCTTCTAGAGTTGACAGCTAGCTCAGTCCTAGGGACTATGCTAGCTACTCAACTTTGGATACAAGCTATGAAGGACGCAAAGAGGGAACTAAACACTTTACTAAGAAGAGGAGAAATACTAGATGGGTCAAAGTAGCGATGAAGCCAACGCTCCCGTTGCAGGGCAGTTTGCGCTTCCCCTGAGTGCCACCTTTGGCTTAGGGGATCGCGTACACAAGAAATCTGGTGCCGCTTGGCAGGGTCAAGTCGTCGGTTGGTATTGCACAAAACTCACTCCTGAAGGCTATGCGGTCGAGTCCGAATCCCACCCAGGCTCAGTGCAAATTTATCCTGTGGCTGCACTTGAACGTGTGGCCTAATAACTCGGTACCAAATTCCAGAAAAGAGGCCTCCCGAAGGGGGGCCTTTTTTCATTTTTTTTGGTCCGCATCCACCTGTGCGGACCTCGGTACCAAATTCCAGGAAAAAGAGACGCTTTCGAGCGTCTTTTTTCGTTTTGGTCCATCGAGTGGCGCGCTTAGTTCCTCCGTTTTCTCTCGTTCGAAAGAGAGACAGAAACTAAATATTAGAGTCACACAGGACTACTAGATGATGCAAACCGTTTTAGCGAAAATCGTCGCAGACAAGGCGATTTGGGTAGAAGCCCGCAAACAGCAGCAACCGCTGGCCAGTTTTCAGAATCAGGTTCAGCCGAGCACGCGACATTTTTATGATGCGCTACAGGGTGCGCGCACGGCGTTTATTCTGGAGTGCAAGAAAGCGTCGCCGTCAAAAGGCGTGGGATCCGTAATGAAGATTTTCGATCCAGCACGCATTGCCGCCATTTATAAACATTACGCTTCGGCAATTTCGGTGCTGACTGATGAAATATTTTCAGGGGAGCTTTAATTTCCTCCCCATCGTCAGCCAGATCGCTGACCGAGTTATCTAAAGACTTCATTATCGACCCTTGCCAGATCTATCTGGCGCGCTATTACCAGGCCGATGCCTGCTTATTAATGCTTTCAGTACTGGATGACGACCAATATCGCCAGCTTGCCGCCGTCGCTCACAGTCTGGAGATGGGGGTGCTGACCGAAGTCAGTAATGAAGAGGAACAGGAGCGCGCCATTGCATTGGGAGCAAAGGTCGTTGGCATCAACAACCGCGATCTGCGTGATTTGTCGATTGATCTCAACCGTACCCGCGAGCTTGCGCCGAAACTGGGGCACAACGTGACGGTAATCAGCGAATCCGGCATCAATACTTACGCTCAGGTGCGCGAGTTAAGCCACTTCGCTAACGGTTTTCTGATTGGTTCGGCGTTGATCGCCCATGACGATTTGCACGCCGCCGTGCGCCGGGTGTTGCTGGGTGAGAATAAAGTATGTGGCCTGACGCGTGGGCAAGATGCTAAAGCAGCTTATGACGCGGGCGCGATTTACGGTGGGTTGATTTTTGTTGCGACATCACCGCGTTGCGTACGACGTTTGAACAGCAGGAAGTGATGGCTGCGGCACCGTTGCAGTATGTTGGCGTGTTCCGCAATCACGATATG
+
/*))))*()%&&,,-.265441+)()/6HJJJFGCEHFIIFHHI?>>?GJEJJJJJJFHJJJJJHFHIGJHJJJJJJGIJJGJJJFFJGHFCBB879989>5FE@?@AJJJJJJJIJJHJJJCFCDHJDEDBD8888=<C=?0HGHBBCEJJJJIJDCDCIHHH75457777FJEEHCJGJHJJJHHJJJFD?77@>=>DJ@@@?EBFEBABBFJJJIIJIJGDDEDJJHJHJGGEDDEHFIJJJJFHJJFJJJFIFHJGDC<;;:34?JIJJJJJGHJJJFDCB<>0.'''(-0055FDHCHJJFDDAD>=A><8;DJHGJFIFJGJJJFJIIJHJGGEGJJJJFHIJIJIJJHGGHEHJFJJHGJ9999HFGFCGIJHG=?<;0//('(()**----.?=<==>>JJFHJJJJJB<;;?@CCA?<8<8556,,,-C?76:9;@AAJF+(((47)'&&)(((()*;;;<000=JJJEFFJGJHHIJEJFJIJJEJJJJJIJIFBA772-,,-,13=EJF<>AAABBCJJJGJIJJDFHIIIJJGHJH=>==IABBBIEIE)))@JIJFGJJGJJEJJJJFJHJJ>F>>J?EIIJJ975BCJGJFD;<<<IJDHB54476BDFEFHJJHHJHEFDEGIDJJIJEJJHJJJJJGHJJHGJJJHJJFGHCDDGGGHJJJJJJHJIJIGJC;9:757<>GHJJJEIJJJEJHJJJGECDGJHJBBB5555?@??GBED<AC@?9*))(,,,5552248=@EGJHJJJFGIH???@JJFHIJJJ>=B??JHJFGJJIGHEJIJJGAAGDD...-06465((('(*(&&%&(+0-...5,+,*,,*,,*,,-//56DA?>AGBCEFEEDF6'&))87,+*****+**4466.../////0..*+)1*8((((44++'$$%&''(**55?A?CCC<=<ECDJJ;JJHJJJJJJHJHJJEG<<;?2/0<;7667229:<EJJJGEEGIJEJGJIJJJHJDGGJGIJBDJEIEHFJJJJIDFEEJG???@@>@>>ABDGGFHDCFJGD9898533;;DB>=''''.'(446?@CDDDDJFJJJJ<;;8888.,,-787667688878:<<==4437:1999?=<<;311/--*'%%%%()**.8<AA@?BB?@@::::A?;567JJJFFJJHJJHGJIJJJJJHGGGHJJHJJGJJFEJGJJHFDCCCJHJFJJJFJIJJDEFJJJGJJJIGGJHHJEFCEJGIAGJJJJJJJHJGJJJJJHIJEGFIJJJIFJJIJJJJJJEFE@>=>?>EDEEFA@>333350007@DH>=A=BDD@EEHJJJJJGJHJJJJJIIJJJJGGEHGJHI@@?>;:98;(&&('&&&&&*.**24=DJJJJECE>BA,'''?@;87;=98**&%%%',,.9@;>@=>A??=:;9;=D7678>D??@@C<;667/0/,--.>;<<7()))88<<>;.**./////.+*++,'(((39:787,04))/1;;;;EBAJFD110----38;<AD=>?<?..0C@@>;6=@5/.--641000766??JGJJIEDDGJC@;;@@:888:.CAJJJJJHJJJGFDBBABEHJJJJJJJJJJGA@:'1(%&'(,,JDEFGJJJIIJJJGFGB=>>=ACE@@><554566.,++(&%%&;5A@;;;:C831120@BDDCEJJHD;;;;>>?H=<;8778HIJHEDJJEGHJJFEBDBC:9-,/5<<?<<::CGJFFJCEBCBGGG@BDB81117EGJIHJHJJJDJHJEFJGJC@@?96678EIJEJID::;<JHGGGHF3333JCFBAAH@>??A)('()),,.9:BB@@BBIJJJHJJIJJIJJGJGJJJJHJJGGEJIJJJJJJIJJJGJJFBAACFAJEIDC6334FFHGFCEJDB7<IFJJEFIJJJGJJGJHIJ??>333=::;;77>?ABAFJJJGJJGGIGJJJFJGJHJJJJJJJJIJJJJHJDGEGJJHJA@@@GBAB;999>EJJIFABBCHDEIJIJDDFIEIEEJG888DJ776566&&*%((@GIJJIFJGJ<;;BGFB:9;;;7444445@JJFJIEFFFEEGGEDJI@>??CJ787>BAB93:64336333?EBBIFH<<=((())))''&')****)*+++23;<<<>JIJEJEJGJF<;A;?4///**+)**((&'''''&&'376'''(0...))))'('(%+,,;;>GJJJJJFBJDGFGEFDJIIFJJEJIHJIIJJ;FDEJGJJJIJJJHJIJJJJFJJJIGDIJFCA<9:DJJEJJHJJJJEJGJEJCCDE=;7JJJJJFH55545::;014:<>EEGDEEBFDEJJJJC@@?AA@?A?@A@??@HHJJJJJJJFB====J:CACGJFJFGHGEBBBFEF::::HEJIJJJHGIJJHIJJJHFJJJJJJJEF=<<=EG))))++,8888;;65552*%%'&'&&&0:<;6666890(=DHJJJJIHFCDDHE>A?=>?=:9:<@;;EHJJJGIHD=?<9+&&';22?CB>>>;<<@@<<;;<<>>A877854879,++-76421)571/,*('&&'028646++>?JJHIFFFEA;GIGCFEI::440.9+'()152/./<BB@DCCCFHJEHEGJ;:999::;:-(()1830-+-22?<=DEDG@>>DDHJJCEHIJJJJCGFJ9999B5527/'''))+*()*?BEFJEJ@@?AEG89856:6776:;FJHDAIA>6*--01,'(++667;<<>CBJGJJJJJJJJJJJJJFBABCHJHGJJGJJJJFJJJF;::;CFIEGIFFJJJHIGDAB@JGH>>>BHEDGIE@@?@BDDFEDDC>??A?@?DG+***ABDAACFJHFHJGJGGJGGHFJGJJHGEGJFF>BGEECAA@AEIFJJJJHGJGGJGJIHJIGEFHGJIGDJBE?@@@FHGI?==@EIFB<<<9:JCDC?C@BC@AFHJDFDHIHJIJHIJJIB@>==:773111///,--.<//==?BACBIFHJFJDD;;;>@@//.99>HJFGEF22@AFEJJJJGB@@BAHD<JJGJJDHHIGIGJHHHJJIJH>=75455>A@@??EGJICD@BBDFHGIJJJCBB?>>=@GIJJGFJJJJJHFJIGGEDJJJEJJJJGEJJEIJJAA@BB;==JJJJJGJEJJHFGJJJJJJIJHEGH<;88F;;;<?>><0&&$%%&&&&'')+,5=BCDDJJJGGJHFJJGJJIJJBAABJJJFIFEGFGHG;98,('')+)$%&&&&%')47583332.**((%%&(*+-.,0,-++,.444240121*()1+:?BBJIJJJIJG?@FJFGIJCB@ABF667>@BJJJJHJJHJJFJHJHEJIFJGHIJJJGJGIJFFFJEDGJJJFJFJHJDBDEDJG<=<=HA:;=>9.'%$###$$(,,57=>5????GIHECDCEDGEAJGGJ@>;9=:9;<HGJJJJHDIJEFGJJFIJJHIHJGJJJDAEFJGHFIEJJFH<:99;A@<?>;=B8))(57778GJFEHEJJJHHGJJJGCABDHIIHGIHJDHHJJIJJIJHFEHJJJGGGJHAA?@HFEEJECEGE@;02><=A;97790/.,)*(:DF?==;=;;7;;.*()**+/AC989GIGFDGCDDHFHJJJIEIGFIF42128@@?DC896223/((-/78=@?>>=BCD6,*)85522056:=+++-;?1)/''((8777@GJEHGDBE@:55<:9994..FHJ@=35.***(%%&/,)*++*+*)*,885335:9-,*).-./8JFCDJGIGHJJGGEJGJFFIIJJJJJJJJJJJDD=99<IJ><==??>ABBHFDJEFJJHJHJJGJEFFEGFEFFEJJJHJJJHHJJJIIJGBAB>6654BB543233('''...16671++,34339::;GJJJJIGIJJIJJJFJGECFEJJGHGBJEH@AJDFIEJCFEG>===A>A=77;AFB???>>>?EGEFBBBAEDB?/,)')-2--('))-731../?6/*()?=>@AB?=??JDFJJJIHJGJHI<;;GDDCGJGFE@==BCA@ABFC?=<:HHIIJ?877,*'&(****622125C@9335?8<>BFEJC=AEA@AA@GCC@>>9*****)'%%%&()&%%'83223?B?==>>CBA>?=****<;<(''',/,/40/6@IJFFECCHDCEJIDDFEHJDDFIFDECIJHAAA@@HGJIJJJEGJJJJGJJGJJJIJJB>>>BFBAABHFDA:2:844-**..222/+**::>JGHGFJJJGJJGCAABCCB>?@JB@<<<<IJCFEJHJJIIJCFC@E>>>=FGFJGJJ>>>=CBCFDHBEJJJDAAACEEFEJGJJGJGC?CEDJDIHJGGJJJHJJJBDBAIFGEFE>>HGJJJJJIE9EJFGFIDACDEFCDGGHA>@@IEIE>>=>B@@ECCA:55.///99:=@DGDJIGJFFJIJHIFJEJEJIHE>=;9854*)),.FEJHHJJJJJEGHJJHJJJJJJCBAD1113=322211.00,*)*+*.+,-+(')('((()*.%))))).AA?;<>?I5544;:>AA>=<::41-,*)));?@AABJJJJJJJHHGEJHIHGHJDJ@@BEG>?>>>=>///?AABFGIJEJHGECDCDEGJJHFGFJGJJJHGJEIEIHJGF2110444?8622*)&&%&++'%,-.**&&())@FGIEJGJJEHJIIIGFHJEHJFFGFJFJJJBFBBBCF?=@>?;;<8//.+++,*
@Glass_F3P_8_D3_6_22_39
ACTAGATGGGTCAAAGTAGCGATGAAGCAGACGCTCCCGTTGCAGGGCAGTTTGCGCTTCCCCTGAGTGCCACCTTTGGCTTAGGGGATCGCGTACGCAAGAAATCTGGTGCCGCTTGGCAGGGTCAAGTCGTCGGTTGGTATTGCACAAAACTCACTCCTGAAGGCTATGCGGTCGAGTCCGAATCCCACCCAGGCTCAGTGCAAATTTATCCTGTGGCTGCGCTTGAACGTGTGGCCTAATAACTCGGTACCAAATTCCAGAAAAGAGGCCTCCGAGAGGGGGCGCTTTTTTCGTTTTCGTGCCGCATCCACCTGTGCGGACCTCGGTACCAAATTCCAGAAAAGAGACGCTTTCGAGCGTCTTTTTTCGTTTGGTCCATCGAGTGGCGCGCTTAGTTCCTCGTTTTCTCTCGTTGGAAGAAGAAGAAACGAGAAACTGAAATACTAGAGTCACACAGGACTACTAGATGATGCAAACCGTTTTAGCGAAAATCGTCGCAGACAAGGCGATTTGGGTAGAAGCCCGCAAACAGCAGCAACCGCTGGCCGGTTTCAGAATGAGGTTCAGCCGAGCACGCGACATTTTTATGATGCGCTACAGGGTGCGCGCACGGCGTTTATTCTGGAGTGCAAAAGCGTCGCCGTCAAAAGGCGTGATCCGTGATGATTTCGATCCAGCACGCGCTTTGCCGCCATTTATAAACATTACGCTTCGGCAATTTCGGTGCTGACTGATGAGAAATATTTTCAGGGGAGCTTTAATTTCCTACCCCCATCGTCAGCCAAATCGCCCCGCAGCCGATTTTATGTAAAGACTTCATTATCGACCCTTACCAGATCTATCTGGCGCGCTATCCAGGCCGATGCCTGCTTATTAATGCTTTCAGTACTGGATGACGACCAATATCGCCAGCTTGCCGCCGTCGCTCACAGTCTGGAGATGGAGATATGACCAGAAGTCAGTAATGAAGAGGAAAAACGCAGACGCGCCATTGCATTGGAACGAAAAGGTCGTTGGCATCAACAACCGCGATCTGCGTGATTTGTCGATTAATACAACATTTGCGCAAGCTGCGCCGAAACTGGGGCACAACGTGACGGTGATCAGCGAATCCGGCATCAATACTTACGCTCAGGTGCGCGAGTTAAGCCACTTCGCTAACGGTTTTCTGATTGGTTCGGCGTTGATGGCCCATGACGATTTGCACGCCGCCGTGCGCCGGGTGTTGCTGGGTTAGATAAAGTATGTGGCCTGACGCGTGGGCAAGATGCTAAAGCAGCTTATGACGCGGGCGCGATTTACGGTGGGTTGATTTTTGTTGCGACATCACCGCGTTGCGTCAACGTTGAACAGGCGCAGGAAGTGATGGCTGCGGCACCGTTGCAGTATGTTGGCGTGTTCCGCAATCACGATATTGCCGATGTGGTGGACAAAGCTAAGGTGTTATCGCTGGCGGCAGTGCAACTGCATGGTAATGAAGAACAGCTGTTTATCGATACGCTGCGTGAAGCTCTGCCAGCACATGTTGCCATCTGGAAAGCATTAAGCGTCGGTGAAACCCTGCCGCCCGCGAGTTTCAGCACGTTGATAAATATGTTTTAGACAACGGCCAGGGTGGAAGCGGGCAACGTTTTGACTGGTCACTATTAAATGGTCAATCGCTTGGCAACGTTCTGCTGGCGGGGGCTACAGCGCAGATCAGCTCCGTGGAAGCGAGCACAAACCGGCTGCGCCGGACTTGATTTTAATTCTGCTGTAGAGTCGCAACCGGGCATCAAAGACGCACGTCTTTTGGCCTCGGTTTTCCAGACGCTGCGCGCATATTAATAACTCGGTACCAAAGACGAACAATAAGACGCTGAAAAGCGTCTTTTTTGGTTTTTTGGTCCTTTGAAGTTTAGGGGATAGTCCAATTATTGAAGGCCTCCCTAACGGGGGGCCTTTTTTGTTTCTGGTCTCCCTACTAGTAGCGGCCGCTGCAGTCCGGCAAAAAAGGGCAAGGTGTCACCACCCTGCCCTTTTTCTTAAAACCGAAAAGATTACTTCGCATTATGCAGGCTTCCTCGCTCACTGACTCGCTGCGCTCGGTCGTTCGGCTGCGGCGAGCAGTATAAAGCTTCACTCAAAGGCGGTGGTGCCCAATACTTAATCAGTGAGGCACCTATCTCAGCGATCTGTCTATTTCGTTCATCCATAGTTGCCTGACTCCCCGTCGTGTAGATAACTACGATACGGGAGGGCTTACCATCTGGCCCCAGTGCTGCAATGATACCGCGAGACCCACGCTCACCGGCTCCAGATTTATCAGCAATAAACCAGCCAGCCGGAAGGGCCGAGCGCAGAAGTGGTGCCTGCAACTTTATCCGCCTCCATCCAGTCTATTAATTGTTGCCGGGAAGCTAGAGTAAGTAGTTCGCCAGTTAATAGTTTGCGCAACGTTGTTGCCATTGCTACAGGCATCGTGGTGTCACGCTCGTCGTTTGGTATGGCTTCATTCAGCTCCGGTTCCCAACGATCAAGGCGAGTTACATGATCCCCATGTTGTGCAAAAAAGCGGTTAGCTCCTTCGGTCCTCCGGATCGTTGTCAGAAGTAAGTTGGCCGCAGTGTTATCACTCATGGTTATGGCAGCACTGCATAATTCTCTTACTGTCATGCCATCCGTAAGATGCTTTTTGTTGTGACTGGTGAGTGCTCGACAAATCATTCTGGAATGGTTTGATGCGCATCGATTGCTCTGCCCGGCGTCAATACGGGATAATACCGCGCCACATAGCAGAACTTTAAAAGTGCTCATCATTGGAAAACGTTCTTCGGGGCGAAAACTGTCAAGGATCTTACCGCTGTTGAGATCCAGTTCGATGTAACCCACTCGTGCACCCAACTGATCTTCAGCATCTTTACTTTCACCAGCGTTTCTGGGTGAGCAAAAACAGGAAGGCAAAATGCCGCAAAAAAGGGAATAAGGGCGACACGGAAATGTTGAATACTCATACTCTTTCCTTTTTCAATATTATTGAAGCATTTATCAGGGTTATTGTCTCATAAGCGGATGAGTATTTGAATGTATTTAGATCACGCATCTTCCCGACAACGCAGACCGTTCCGTGGCAAAGCAAAAGTTCAAAATCACCAACTGGTCCACCTACAACAAAGCTCTCATCAACCGTCGCTCCTCACTTTCTGGCTGGATGATGGGGCGATTCAGGCCTGGTATGAGTGAGCAACACCTTCTTCACCAGGCAGACCTCAGCGCTAGCGGAGTGTATACTGGCTTACTATGTTGGCACTGATGAGGGTGTCAGTGAAGTGCTTCATGTGGCAAAAAAGGCTGCACCGGTGCGTCAGCAGAATATGTGATACAGGATATATTCCGCTTCCTGACGCACTCGCTACGCTCGGTCGTTCGACTGCGGCGAGCGGAAATGGCTTACGAACGGGGCGGAGATTTAGCTGGAAGATGCCGAGGAAGATACTTAACAGGGAAGTGAGAGGGCCGCAGCAAAGCCGTTTTTCCATAGGCTCCGCCCCCCTGACAAGCATCACGAAATCTGACGCTCAAATCAGTGGTGGCGAAACCCGACGGATTATATAAAGATACCAGGCGTTTCCCCTGGCGGCTCCCTCGTGCGCTCTCCTGTTCCTGCCTTTCGGTTTACCGGTGTCATTCCGCTGTTATGGCCGCGTTTGTCTCATCCACGCCTGACACTCAGTTCCGGGTAGGCAGTTCGCTCCAAGCTGGACTGTATGCGCGAACCCCCCGTTCAGTCCGACCGCTGCGCCTTATCCGGTAACTATCGTCTTGAGTCCAACCCGGAAAGACATGCAAAAGCACCACTGGCAGCAGCCACTGGTAATTGATTTAGAGGAGTTAGTCTTGAAGTCATGCGCCGGTTAAGGCTAAACTGAAAGGACAAGTTTTGGTGACTGCGCTCCTCCAAGCCAGTTACCTGGGTTTTTAAAGAGTTGGTAGCTCAAGAACCTCAAAAACCGCCCTGCAAGGCGGTTTTTCGTTTTCAGAGCAAGAGATTACGCGCAGACCAAAACGATCTCAAGAAGATCATCTTATTAAGGGGTCTGACGCTCAGTGGAACGAAAACTCACGTTAAGGGATTTTGGTCATGAGATTATCAAAAAGGATCTTCACCTAGATCCTTTTAAATTAAAAATGAAGTTTTAAATCAATCTAAAGTATATATGAGTAAACTTGGTCTGACAGTTACCAATGCTTAATCAGTGAGGCACCTATCTCAGCGATCTGTCTATTTCGTTCATCCATAGTTGCCTGACTCCCCGTCGTGTAGATAACTACGATACGGGAGGGCTTACCATCTAGCCAGTGCTGCAATGATACCGCGAGACCCACGCTCACCGGCTCCAGATTTATCAGCAATAAACAGCCAGCCGGAAGGGCCGAGCGCAGAAGTGGTCCTGCAACTTTATCCGCCTCCATCCAGTCTATTCCATGGTGCCACCTGACGTCTAAGAAACCATTATTATCATGACATTAACCTATAAAAATAGGCGTATCACGAGGCAGAATTTCAGATAAAAAAAATCCTTAGCTTTCGCTAAGGATGATTTGCTGGAATTCGCGGCCGCTTCTAGAGTTGACAGCTAGCTCAGTCCTAGGGACTATGCTAGCTACTAGAACTTTTGGGATCAAGCTATGAAGGACGCAAAGAGGGAACTAAACACTTTACTAAGAAGAATA
+
AAJGHGJIJGJDHECFFDBD(''&)''(('&&')4()/->>?@?CEEJHGFEGJFGGGJDGF>@??IJGJFEEHFIE=>>=?)&&'.-*))'&(&%''487779642//9=EB>>>=<@C?==C=86557;:<;===ADDEHGEDCHJ888GECCBHGEJFHJGJHGGFGIJ>>;<111192211?@A:3888<?;68;75447;;<<C>46557653234442444<>BDFIJG;;;;H@8843350+-6CCCA@A<B:8+4234210.+''./0+.%'&).-)&%###%&,4-++,2;000011.55;569AA@@@EA@?>=>;??@@EGGEJHFJJHJGDIJJHFDFJEDCBJHGFJJAB::8-,..*((''$%&&''....057JEFIBA:73779?FDHJGGGJJG>=:9:;9:45BAB7499;<>6>@@?<;;;''''A7660.)),?ACCF;877ABBGJFCEJJJEIJJHJFJDDDGGCCE?=<<;<1...//0010-.789677887,,+*--1*''''),7;8;;;77679AE<<<;<<=+++7@.,,,<;8998:;:<?@ECBABBBBCJJIJJIHJJIJJFFIJIJEJFGEGFHJFGFDGJFJJHIHJI??922--.3532-*+6769:<;==;<<;99::@A:3///1G?FHFIJEFC/.++-.J3332211(-((((3ECIJJJJJIJIHJJIJJJJJJJJ><=AIJJJJJJJJIJJJJJFBAA-,))*..((()<522225:,)))&$$%%''&%&&&&))*;6665999@B;;;;?A@BHIJJGJFJJIJJJJFIJJJIJJED=99JFJJJJJHJDJJBD@-,+,5J>>>>AAGEIEEE@=-)&,--96667IB@==<<<AB>DGEJFHJGDDIHJEFJJJJGJ>>>@FEEJJJJJJJJGGJHJJJJJJHJJJJJJG;:::@63)*()++(($%$$$#$$&**+<?AADEBA@77235()-+(&&(%%%&(*,,..833321,,,+-0/.'&&&:<=JJJJHJIIJJJJFJJGFJIIAA@AGIJHIJGHJJGHAAEFC6FC;94440..-.222339:;:<DC@=>?HJJGJJHJHJ9999;::=442''''***8888@JJHEGJJJGJEEC<;;:=@BFJEDIGJEEEBBB<BIJJJJJHJFJJJJJJJJJIJIGIJJJHEDFJIJJFJJJJJJJJGJJJJGJJHJJJFHJJFJIHHJGFGGJDGFJHHJEJDEJ320-%$$%%&)++,++-096667CDJ666677794335:.---46JJEDDDJBGCCCJHIJJJJJIJJGJJJJJJJFJJFFC@@JJGFFEFJJGHJJFCHEDGJHFDBEFFIIFIIICBDCGHGHJJDHJJJJJJJJGIJJJJJJJHIGJJJFGJDJIJJJJDDFJJJGGCJ<JJJGJHJIHHEJEAFJBB?@JDDCFJJHGEIFFC;;EIIIJJFHJJJGJJJJIJJJGJJJJGJIGJIJJJJJJIJJJIJJEJEJFC:556;==>IJHJDGEEJ:::333337?JJJIJIGIGJJJJIEIHJHIJJJJJ6666821*))))*6;;9<9998=5-5687:<@CCGG???@443486@@?ADGDEDCFFH>:7668;=?>CBJGJFG@>?=7..13BFFEJIJIJHJJJJJJIJIIJJGJGFFJFIJJFIFJF<<=GJHFEEJEHA@F943(((,+*+&%%%&$&&&)&&&'(*,-*+EFHJHJ3.,-/8335@=<=>GGEJJJJIECDH5>>?JJJHHFJJJJJJJD;;::;441134<<?BJJIJJJJB<=<=<3367<;:9=>?GB@?BAAD60/0AEFJFJJIG@DDG@;:6:=:;:944>?DCCCHJGGGDFFJGDFIFFICAAB9:::FHGEGEFJEDJG((((3037-,,,11197<?<;;8//01FGHHEFGJGFJJEEHGHJFJDDEABAFGFI:::FJ;222@A>ED;<<BC?>=BEEEC5?55C555444388@=<<?BFFFBCJH>CADJJEDDHJJJFHJJJIJJGJGIEFDBJ@DCFB@84/()-89:3225FECFD@?@>+((&%%&)))))66CA?AA@DIFEJJJJHJGJEIDGF>=<<ACC?>>>@CHGJEB2210...'''(.-.21221.(''',,,,:<20/)((((((')*'''(,.+''''*+23::::;EFA>>>JF++++<;;99:=DDCBBB@EIJI?JABA@JJHGIJEA''75232589@---3344571***6;9;47711014224*889=>EFCJHIEJIIIJJJJJJIJIIGEFD?@AGJJIGGJHJFIEIJJJJJIJIJJIIJGJGGGJJJJJJJJJJJIJJFB;?;5630+&('',++,,.2))(((((0=EGJJJJJGJJIHIEHGADFHIJJGHEEFAA@FEA?:76448FC<;;87:;<EEHHCGGDIHIJIHJIJJJJIFGC42204AFFDHJHJJJHJJJJJHJFHJIJHJJGJJJEIC=888<@33@AFDFJJJJGHDFDG>940053322+-8?JGGJJJCC7777>==>E@@@>A@AFE???59760..,+)),,117FGJJJHHHIJGFJG?;2++::@A>52,,''228<;5/-,'((5;;=?JJJJGGHJJIIJJIJJGJJGJHJFHHCGDDFFFHHJJJIHIBCDC@=<;?=GHJJJIJJIIJJJGIGJJFJJFC<4401+*)'),++,-+*'&%&&&'%&'()&&'&%$%%%&&%''*('''$&'&'%%%%%$$$&&)*()'(;6088::8-...0008:JJJJJJHHGHHJJHJHDFEE@AA?;,*+24=22//4,,,,577:B@EHHGGFFHFH9444::*))6:.+'&$$%&'&''())22/000:3//-.02.'('3<666595549=;;3///2633568:97''76>6-24<:;645B;CDDJJGEGAB@==:.+15;EE....JFFJJG====GHIGEJHJJ?AC@B<::IJJJJGHHIGGJJJJJGFIJFEGHGJDJB9864544123....24546;763;;JEJJJJFGJJJJJHIJJJJEGIJEIJJJJ@<<60)*/+**,/.-,)''',,**()**>>;;<;3448;::10///-,+10*>BADA@A=65544677866567<===IGJGIJIJFABBHDD@ACEFJHJJJJHIJJJJJJEJA@BDDD@9.+6::??=<;+'%&%'*028>BJJJJHJHJJJJJGFEG<GE))))C77EEFFIEDD?*)).//334:?6666?788*)()+121-,,,+,22@AAJ<@BACCCCFBEJGA?>?CFIJDEECCAC3--8....,,&&&'38658??@EJJIDHJCFFFJCB000/)(CGJDJJGFJJGHJIGIB??>9::@<;;;::FJIFGJJJJGJJIJFIGIFFFEEDB<('&$&&'.22<ABGFJJ<;:=D@===;;<<;8<<>8888@@@JJJGJFEDFEEJJJCCCHG6543****+*+,+-2:66431)&%&)789=85544-2@@CFGJFFJGFJDCEBDJE@1112E:<B@::::8B=<7DJJJGJGIFHCABHHGDFCJJJJHJECGDBFEDDDCCGBAA@BBJIHJGJJGJJGEIGECB>1)'&%%&&&&'+,'''(,('':9=JJJHC@<;4;<<=J@>>>>=<5;::>JJFCJD@@@?AA<A?CGCCFB<IHIJJHJECHHIIIJJJJIGFJJJIGIJGED><<<?88989>11006?1101665.*(((+))'*)-04===?BBABE===<JJJJJHIJJJEIGCC>;,**)//29:DGCEGJJGGJJFIJJJJIHIJJJJHJHJJFJJHIIJGG>==>DF?7677?;:8<B?HJHHIGDJGABAAJJJJEEEFFJJJHJGHHJJJJJJJJJJJJJJIHHJDGJJIJEIFJGJIGJJJJJJHEJFEGJ=;E;EIJFJFJGACC@<>??FFFHEGCADJJBBAGJIEFJJFEIJJJJ@GECDAACD<;:1%%%&'')--58EFGJEGJJIAA>:620//..0&%&&/4210012(67CFEFE;:7743@2--,2?85567?EGDFBBCFJJFFDJIGHHFABDJD=9:=@221-,,,966752221512:?EFIJJEGFF66643++,69;>;>79;988233BA3<;:86440/009:=>>DBCCCCIJIFGFHGFFJGEE:55560++-.10110.-0.8;>?ADD@@BAEFJJHHGEFFEGEJFDCDJGEDACE8889<GIDEC@DHFGJJHEEDDGJD>=>CCBB@DC9/)))@@DD@?<<;;>=2111)))(47788<>ABABADFGJGGEDBBADJHFDIEJI<:A?<>=>?@;222;667797))./5001<55;4:9310/0*)$$$&%.01240.++---./01.20077:A@?@9772'';;=<<DAA><88.,767:;(((&&'(%%')((()*-.03066;:9:;<=879<@CDABCADBGAAAAC;998:=>>>=?@@??AB?>==???BABB??>>?@?@@@@@:::;??A?>>>>>=>====?B@??<<<;<<==>??==<=@A@???>:999<::88::?@?@@?BADBA>;::?>DCFCC?>=??@@?>@>=??><:876((((2////5@@?><9:556798884?>>>><=<<??@AA@@BD;42238A,,,,=B?>==:96456+**)''/.129:(''2444447<99<<=>??>:::;AA>?=:@?<>>=?A@@>>B??<;6459432(&
@Glass_F3P_8_D3_6_22_40
CTCATTAGCATAGTCCCTAGGACTGAGCTAGCTGTCAACTCTAGAAGCGGCCGCGAATTCCAGAAATCATCCTTAGCGAAAGCTAAGGATTTTTTTATCTGAAATTCTGCCCCTCGTGATACGCCTCTATTTTTATAGGTTAATGTCATGATAATAATGGTTTCTTAGACGTCAGGTGGCACCATGGAATAGACTGGATGGAGGCGGATAAAGTTCCAGGACCACTTCTGGCTCGGCCCTTCCGGCTGGCTGGTTTATTGCTGATAAATCTGGAGCCAGTAGCGTAGGTATCGCGGTATCATTGCAGCACTGGGGCCAGATGGTAAGCCCTACCGTATCGTAGTTATCTACACGACGGGGAGTCAGGCAACTATGGATGAACGAAATAGACAGATCGCTGAGATAGGTGCCTCACTGATTAAGCATTGGTAACTGTCAGACCAAGTTTACTCATATATACTTTTAGATTGATTTAAAACTTCATTTTTAAAATTAAAAAGGATCTAGGTGAAGATCCTTTTTGATGATCTCATGACCAAAATCCCTTAACGTGAGTTTTCGTTCCACTGAGCGTCAGACCCCTTAATAAGATGATCTTCTTGAGATCGTTTTGGTCTGCGCGTAATCTCTTGCTCTGAAAACGAAAAAACCGCCTTGCAGGGCGGTTTTTCGAAGGTTCTCTGAGCTACCAACTCTTTGAACCGAGGTAACTGGCTTGGAGGAGCGCAGTCACCAAAACTTGTCCTTTCAGTTTAGCCTTTAACCGGCGCATGACTTCAAGACTAACTCCTCTAAATCAATTACCAGTGGCTGCTGCCAGTGGTGCTTTTGCATGTCTTTCCGGGTTGGACTCAAGACGATAGTTACCGGATAAGGCGCAGCGGTCGGACTGAACGGGGGGTTCGTGCATACAGTCCAGCTTGGAGCGAACTGCCTACCCGGAACTGAGTGTCAGGCGTGGAATGAGACAAACGCGGCCATAACAGCGGAATGACACCGGTAAACCGAAAGGCAGGAACAGGAGAGCGCACGAGGGAGCCGCCAGGGGGAAACGCCTGGTATCTTTATAGTCCTGTCGGGTTTCGCCACCACTGATTTGAGCGTCAGATTTCGTGATGCTTGTCAGGGGGGCGGAGCCTATGGAAAAACGGCTTTGCCGCGGCCCTCTCACTTCCCTGTTAAGTATCTTCCTGGCATCTTCCAGGAAATCTCGCCCCCGTTCGTAAGCCATTTCCGCTCGCCGCAGTCGAACGACCGAGCGTAGCGAGTCAGTGAGCGAGGAAGCGGAATATATCCTGTATCACATATTCTGCTGACGCACCGGTGCAGCCTTTCTCCTGCCACATGAAGCACTTCACTGACACCCTCATCAGTGCCAACATAGTAAGCCAGTATACACTCCGCTAGCGCTGAGGTCTGCCTCGTGAAGAAGGTGTTGCTGACTCATACCAGGCCTGAATCGCCCCATCATCCAGCCAGAAAGTGAGGGAGCCACGGTTGATGAGAGCTTTGTTGTAGGTGGACCAGTTGGTGATTTTGAACTTTTGCTTTGCCACGGAACGGTCTGCGTTGTCGGGAAGATGCGTGATCTAAATACATTCAAATATGTATCCGCTCATGAGACAATAACCCTGATAAATGCTTCAATAATATTGAAAAAGGAAGAGTATGAGTATTCAACATTTCCGTGTCGCCCTTATTCCCTTTTTTGCGGCATTTTGCCTTCCTGTTTTTGCTCACCCAGAAACGCTGGTGAAAGTAAAAGATGCTGAAGATCAGTTAGGTACACAGTGGGTTACATCGAACTGGATCTCAACAGCGGTAAGATCCTTGAGAGTTTTCACCCCGAAGAACGTTTTCCAATGATGAGCACTTTTAGAACTTCTGCTATGTGGCGCGGTATTATCCCGTATTGACCGGGCAAGAGCAACTCGGTCGCCGCATACACTTCTCTCAGAATGACTTGGTTGAGTACTCACCAGTCACAGAAAAGCATCTTACGGATGGCATGACAGATAAAGAATTATGCAGTGCTGCCATAACCATGAGTGATAACACTGCGGCCAACTTACTTCTGACAACGATCGGAGGAGCCGAAGGAGCTAACCGCTTTTTTGCACAACATGGGGGATCATGTAACTCGCCTTGATCGTTGGGAACCGGAGCTGAATGAAGCCATACCAAACGACGAGCGTGACACCACGATGCCTGTAGCAATGGCAACAACGTTGCGCAAACTAGTTGACTTGGCGAACTACTTACTCTAGCTTCCGGCAACAATTAATAGACTGGATGGAGGCGGATAAAGTTGCAGGACCACTTCTGCGCTCGGCCCTTCCGGCTGGCTGAGCTATTGCTGATAAATCTGGAGCCGGTGAGCGTGGGTCTCGCGGTATCATTGCAGCACTGGGGCCAGATGGTAAGCCCTCCGTATCGTAGTTATCTACACGACGGGGAGTCAGGCAACTATGGATGAACGAAATAGACAATCGCTGAGATAGGTCTTCGCTACTGATTAAGCATTGGTAAATTACCGCCTTTGAGTGAGCTGATACCGCTCGCCGCAGCCGAACGACCGAGCGCAGCGAGTCGTGAGCGAGGAAGCCTGCATAACGCGAAGTAATCTTTTCGGTTTTAAAGAAAAAGGGCAGGGTGGTGACACCTTGCCCTTTTTTTGCCGGACTGCAGCGGCCGCTACTAGTAGGGAGTTACAGAAACAAAAAAAGGCCCCCGTTAGGGAGGCCTTCAATAATTGGACTATCCCCTAAACTTCAAAGGACCAAAACGAAAAAAGACGCTTTTCAGCGTCTTATTGTTCGTCTTTGGTACGAGATTATTAATATGCGCGCAGCGTCTGGAAAACCGAGGCCAAAAGACGTGCGTCTTTGATGCCCAGTTAGACTGTACAGCAAAATAAAATCAAGTCCGGCGCAGCCGGTTGTGCCGCTCCACGCAGTTATCTGCGCCTAAGCCCCCCGCCAGCAGAACGTTGCCAAGCGATTGACCATTTAATAGTGACCAGTCAAAACGTTGCCCGCTTCCACCCTGGCCGTTGTCTAAAACATATTTATCAACGTGCTGAAACTCGCGGGCGGGCAGGGTTTCACCGACGCTTAATGCTTTCCAGATGGCAACATGTGCTGGCAGAGCTTCACGCAGCGTATCGATATACAGCTGTTCTTCATTACCATGCAGTTGCACTGCCGCCAGCGATAACACCTTAGCTTTGTCCACCACATCAGGCAATATCGTGATTGCGGAACACGCCAACATACTGCAACGGTGCCGCAGCCATCACTTCCTGCGCCTGTTCAACGTTGACGCAACGCGGTGATGTCGCAACAAAAATCAACCCACCGTAAATCGCGCCCGCGTCATAAGCTGCTTTAGCATCTTGCCCACGCGTCAGGCCACATCTTATTCTCACCCAGCAACACCCGGCGCACGGCGGCGTGCAAATCGTCATGGGCCATCAACGCCGAACCAATCAGAAAACCGTTAGCGAAGTGGCTTAACTCGCGCACCTGAGCGTAAGTATTGATGCCGGATTCGCTGATTACCGTCACGTTGTGCCCCAGTTTCGGCGCAAGCTCGCGGGTACGGTTGGAATCAATCGACAAATCACGCAGATCGCGGTTGTTGATGCCGACGACCTTTGCTCCCAATGCAATGGCGCGCTCCTGTTCCTCTTCATTACTGACTTCGGTCAGCACCCCCATCTCCAGACTGTGAGCGACGGCGGCAAGCTGGCGATATTGGTCGTCATCCAGTACTGAAAGCATTAATAAGCAGGCATCGGCCTGGTAATAGCGCGCCAGATAGATCTGGTAAGGGTCGATAATGAAGTCTTTACATAAAATGGGCTGCGGGCGTGCCGCTAACGAGATGGGGAGGAAATTAAAGCTCCCCTGAAAATATTTCTCATCAGTCAGCACCGAAATTGCCGAAGCGTAATGTTTATAAATGGCGGCAATGCGTGCTGGATCGAAATCATCACGGATCACGCCTTTTGACGGCGACGCTTTCTTGCACTCCAGAATAAACGCCGTGCGCGCACCCTGTAGCGCATCATAAAAATGTCGCGTGCTCGGCTGAACCTCATTCTGAAAACTGGCCAGCGGTTGCTGCTGTTTTACGAGCTTGTACCCAAAATCGCCTTGTCTGCGACGATTTTCGCTAAAACGGTTTGCATTACATCACGTAGTCCTGTGTGACTCTAGTATTTAGTTTCTCGTTTCTTCTTCTTCCAACGAGAGAAAACGAGGAACTAGTCGCGCCACTCGATGGACCAAAACGAAGCACTCGAAAGCATCTATTTTCTGGAATTTGGTACCGAGGTCCGCACAGGTGGATGCGGACCAAAACAAAGAGCTTTTCGGGAGGCCTCTTTTTCTGGAATTTGGTACCGAGTTATTAGGCCACACGTTCAAGTGCAGCCACCAGATAAGTTGCGTGGGCGCGGTCGGTGGAAGTTGACCGCATAGCCTTCAGGAGTGAGTTTTGTGCAATACCAACCGACGACTTGACCTGCCAAGCGGCACCAGATTTCTTGGTTACGCGATCCCTAAGCCAAAGGTGGCACTCAGGGGAAGCGCAAACTGCCCTGCAACGGGAGCGTTGGCTTCATCGCTACTTTGACCCATCTCATCTTCTCCTCTTTCTCTAGTAAAGTGTTTAGTTCCCTCTTTGCGTCCTTCATAGCTTAATGC
+
//))''(+1499999<JH89;;AE11111()564*(&''-((('---9:;;;665588?788@G@@@<>=CCGE<==?@CEI@@>?GEEJHJJGFJJDDEFJGHJJIF:42)()1111JJGF>=<<*(*58=BFHDCFFHGJJJIG;;;;<EIJGHJJCACCG?;1..568=ABEBJGIJIGIJIEFJJFJEGJH;9998.++,,.-*(&'&$&+*(''*-,,()(((&&&((*'((9:;;67;;88>:;8:BDDCBDEEJJFDC8..-.777:;AA)((''&()&'''%(+,9<CDEJG?>>;>=>I1112EDJJEJJJHJJFJJJJJEE***+@EJJHJBBCAJJJEJGFC?@A?CBJJ;9789CB:::>==@EFFHJJI?>>JGHDBC<;;;=HDF@>>?FGDBDFJGEHGHHBDCCFEHJFJJDGFHGIJIJDDDEJJGHJJJGJJJJIJJGDED@=AE=:333366''''00=666155:<?C60-*/5-76764.-,,,++06@FI@@??><>@CE==?))))977>=><;<BJJJJJ>EJ=JJIJIEJDCFF210122(&&&))(*+;<<>:;?GB>+554430844BDCA111032334::<<B@@DIFHFJECGDDJDIEBDA....9;;BB@6559ACGDD??><=92((,,0886566<4335?IHJJJICFFJHJGFG=7675554++,<GBEGJHJJJIEAAA5(()2==>64688<=@?@?FEJ6555BBA?GIDDIJEA@GC+((3/79<>A@GFFJIEIJJ?>>>@B?<<IJJIIJJJJJJJJIJHJGJJJJIGJIJJJJJJEFCEDEI>;;FDECJGIJIJIFHJEJJFHBBBGJIBEEEJJIJ9888;;;9<<JJJHGJJGGJJFJJC@A<::::BCBCAJJJJIHEJJJJJIEGJHEH@==93**26DA>??HHIJJGEFGFE@HDDEBAECFB?BC@AJGFIJJGJJHJJJJJJJGGJJJJJJIBCCJJJIJJJJJJJAAFIGJJHFJBJJJJHFJFJDHEHHIJGHEJCD??ADAC<661+*)+-.89:<00012///056:::@?A::::>/DF;;:96GJJ@GIGJIIJJJGHJJIGJHJE:99122B<<<EJHJJFGGE5,,,.?><:2...,,--/439<GJIJGJIJJJIGF@>==?JAJ=;>IJJJJJJJJCBAABF;;::879=:<?AJA@B>502>073967-+,..,66995335>ADJGJJJJJJJJJJHJGJHFJGDGJJ>>>>CDBABDEEHDBCC+*'&&&(9<ADEDEDEG@=>BBD>74449<99@CCDDIDB>>?@DIJHJHJJJIJJJJJJH.)(BAC88:8774788@BDBDCBDDHGJEDC@<<>?GB@ACJJJJIICAEDF?@?@FEJJJJEGEHDGCEHJJGJJFCHGFGAGIHJJJFFFCAB?@?>JJHJHJIEIJG<;:;:>A;;6352/12''))*)))267@HJJGGIHHEHJJIJFI?522289777@CCCA111,--=JJJHJJEJFJ@?A@HFGJGJJJJJFJACAAJFEDEJDEJJHJIHIJJJJJJJHIJJIHIJHA@??CJDBBAIIAA@@GJJ3333666EJEHJJJBGFJJJJJFIJFJGDJJJIJJFJJJFFHJJJJJEFEJJIJGHHJJ@ABJIIJFICJEGJIJJJGJJJHJGIHDHFJJ9999@A??AA3EEJIFEFIGF<=DCFFIGGJJJIGCADAECBCBBFDFAD<GJGBB<;<DABIHJJJIJJJJEGGJJJJJIJJGEHJHJA?BA?;:8799)((('%$%%%%%$&'%&'-2'38:?>>>?G322286/034:BC<<<:7....@>744ABJJDAA2,+++77??<9;?@AAJJ;:9HJJJJ;10.,,+,02'&%)))(()*;55;=>HJEJJHJJGGJGJ@64***--*'&%%(+8:99:AA.,,.44<=B8777?=500==?32334?@FJIFIIEGFEFJJHEFJHEJHJIDBECJJJHJJJIJJJJJIEJ>?@@HJGJJJHIJI110--&'&&'&&%&((--55GGJJFCJJIJIIJJJIJHJIJFFIJGJJJJGJJJJEHIGJJJJJJJJJJ>>>>CA??4,-46.<?CJJHEGIHHJJDJDJJHDFJJIFGHCC>?<=<<@CBD@<::;JGDDCFF???><>ADGDGFFHIGHJHHIJJFIJJJJJIJJFIJJJJA@A>@??HFGFF:999FGHJIGJJHJJJGDBEFJFJFJCB@AGD=>>@<<<9:(%%&&'((1((D<:::A??A91+,.8445AC<4.IEFHHIGCDDFJJBAAAABHIIEHJEIJHEHCDCDJEA@>?GJJJJIJHHFJB@?933<<DIJF<<EHEE@?>;+'''&&&(,-A@AA<<<<32*($%%&(+++***''&'(((('(879;<D?<<<<B?@CGHH555GJJJECFA>>>@AGECC=4)EHJJGI;:;:FDJJJJHJA@@=?BDE74343232227779:<>;;;:5..1-%$$%'''7556110,--,,+-*'$%&)((((+++025344888@HIJHIGJ?6667H>2<<A@CCGJJJGDCGAA;66:>DHJEDDDCDA>==91/015<45:44330+,,ADD@@?BDJC>>>?BECHHEJEGJJGE:(((,(%%$$%(4BIA>?BC@CEJGJJJBIGHGJEJEFEFEA><7:=<=8/7:BE984333223@@CEGGGHDHGCDD0//--.)*)'&%&&',.:9222>HHJFFCFGJJA==ADDGDFDCEJJ3334FCEE?<<<<>?,,.<=BDGB@?@CEEE>>>?;;;GE///<JJJFJFGFEDJJJJHGDEEJJJHJE*))*>:9:0*++*+)()(()+02///.-**(())**)&&&'(6>=>?@??<=??FCFJEJJEJHHHICBCBBABC9445,*$%$$$&+''''//10,+-0++3CC=;;<>AC>DCCGIEEA<<:2),'''&&%$%,866((()----=>>>>=<642,43:<++++.*()888@BECJJEJIJFEFFA@??@@C>?FB@??>CB>=<<@?CDJJGDIFJJJHFGDBDDEJJJJHGJIHJJJB=88IJJHJIFFEIH=<<<BJHJHJHIJJJJHJEHHDIJJJ::A;=EEF????JJJHJJHIJJJJIFFB>@@:8;===>?>:8336568JHJGJJJG=<;<<<53377=AGFIHIIFJJJJJGJJJJEJJJJJJJIJIIIJHHIIJHJJJHFFJJGJJJIJJIGE;6773/JFB@@<==>A<;.)'''2771,))*,77;99JIGJJ***+B?ABJJEJI==;CBJGJGJJIJHHJJJEJJIJJJJJJJJJFJJJGDFFEIGJIJFIJJIJJJHJJDDCD1../744488@:91/0092//11AFDCDEEECJJDBECGFDD@ACCJE@?@D>GCEJHDJGJ>62000/07653/000/0')2'666<?=???BDCGGEJEJJJJJIIFB99=>DDCJGJE===>BB@?@549GJDFHFJHDJECEDDJCBBCJHJIJJGJIJHJJFJJJJJJJGJJHJJJGCCCJHJJJJJJHJHJDJJEFG>>>>EHEFCJJCBAA<;;<JJJGJJJJJJJJJJJJJFIGEGEHAAADE>/////5://97<=87851,&&)*8889???@000154457.+,,4312111//-.014)'(*-..*&'.)*+++*)./3<88:@ABAD>?>>A?GA8*/*484/-.0...+-++...016-,,,///2::?65699?===EGEJFJJFDCFEBDB90//0/44/00/11//3111.0059<AGBCB7;=FIJHFDEDC@A@DJGGEEJCCDAHCIJGBBAA@A=@<=:11/1-'&(())).BDFFJHF;;;4444=83---53.;@A?@ABC((()//.--2420++))*-%%%%-(')(((=;8666997''')/+&&.59AJGJJJJJD@<CABJ7666DJFE<;;;@=???EHGDEEFJJJJHJFFFGJJIGJGJGHJGJIJJJJJJ:98****?=<::<4.,,,0//56EDJB@??IIJ>>=76:??@7666JEDDAJHFJHJFJIJJIFHFJHJGFGJJFCFGEJE<HFEGGJJBBBDDCHJJJFEDFDEHDGJJI@@@HJFFJHH5555@A@@JHJJBCGDIEGEHGCGEFIHGH>?@=9('''''+4((((/*'./=765578B6999AABAB>==>GJG<<@9:>CA321377,))(%%((+++,33>ADJIJJIJGJJJHF<000=>>>?;733568:DFGA856E>?HCHJHF@BDB9@77775324897830.---/024566ABD>>>>B53365.-++*((('&&&+'&%%&%%%')/.--0565560<@8886::EGJEGJJJGGHJJJJGJJIFFEGHEEJ@+*,.,*'''(((+-.BJJJEJ=<>75=:<<99<;@=5AEFHEHJJJIGGHEJJJJGIFEDCB<@@@ADJB@;741+*,*.&%$&'&'%$'&%%%%&(($##$%%&(&(&$$&('(&&&&&66;69@CJIFEDCEICA><<<;;;;9766955574444A;@D@6?>?8ABA??@=?:99944/-.-('(((&'',-..;8>..<AECFJJJHJJJGFG:6678IJJBA;:1112@===@:BJECHAECFJHCFB888883343+++(()()'*8=A=@<:'''''''6BABA>=JDJGGFEGFIIJJFGHGDEBFJJIG@??J8JGEFEGHJJHJFGFG;:4*&
@Glass_F3P_8_D3_6_22_41
CTGGAAATTGCAGGAAGATACTTAACAGGGAAGTGAGAGGGCCGCGGCAAAGCCGTTTTTCCATAGGCTCCGCCCCCTGACAAGCATCACGAAATCTGACGCTCAAATCAGTGGTGGCAGAAACCCGACAGGACTATAAAGATACCAGGCGTTTCCCCTGGCGGCTCCCTCATGCGCTCTCCTGTTCCTGCCTTTCGGTTTACCGGTGTCATTCCGCTGTTATGGCCGCGTTTGTCTCATTCCACGCCTGACACTCAGTTCCGGGTAGGCAGTTCGCTCCAAGCTGGACTGTATGCACGAACCCGTCGTCCGACCGCTGCGCCTTATCCGGTAACTATCGTCTTGAGTCCAACCCGGAAAGACATCCCAAAAGCACCACTGGCAGCAGCCACTGGTAATTGATTTAGAGGAGTTAGTCTTGAAGTCATGCGCCGGTTAAGGCTAAACTGAAAGGACAAGTTTTGGTGACTGCGCTCCTCCAGGCAACTGTACCTCGGTTCAAAGAGTTGGTAGCTCAGAGAACCTTCGAAAAACCGCCCTGCAAGGCGGTTTTCATTTTCAGAGCAAGAGATTACGCGCAGACCAAAACAATCTCAAGAAGATCATCTTATTAAGGGGTCTGACGCTCAGTGGAACGAAAACTCACGTTCTAAGGGATTTTGGTCATGAGATTATCAAAAAGGATCTTCACCTAGGAATCCTTTGATTTAAAAATGAAGTTTTAAATGGATAAAAGTATATATGAGTAAACTTGGTCTGACAGTTACCAATGCTTAATCAGTGAGGCGCCTCTATTCGCGATCTGTCTATTTCGTTCATCCATAGTTGCCTGACTCCCCGTCGTGTAGATAACTACGATACGGGAGGGCTTACCATCTGGCCCCAGTGCTGCAATGATACCGCGAGGAACACGCGCTCACCGGCTCCAATTTATCAGCAATAAACCAGCCAGCCGGAAGGGCCGAGCGCAGAAGTCGGGTCCTGCAACTTTATCCGCCTCCATCCAGTCTATTCCATGGTGCCACCTGACGTCTAAGAAACCATTATTATCATGACATTAACCTATAAAAATAGGCGTATCACGAGGCAGAATTTCAGATAAAAAAAATCCTTAGCTTTCGCTAAGGATGATTTCTGGAATTCGCGGCCGCTTCTAGAGTTGACAGCTAGCTCAGTCCTAGGGACTATGCTAGCTACTAGAGAACTTTCGGGATCGAAGCTATGAAGGACGCAAAGAGGGAACTAAACACTTTACTAGAGAAAGAGGAGAAATACTAGATGGGTCGAACTAGCGATGAAGCCAACGCTCCCGTTGCAGGGCAGTTTGCGCTTCCCCCTGAGTGCCACCTTTGGCTTAGGGAATAGCGTTACGCAGATACTCATAGCTTGGCAGGGTCAAGTCGTCGGTTGGTATTGCACAAAACTCACTCCTGAAGGCTATGCGGTGGAGTTCCGAATCCCACCCAGGCTAGTGCAAATTTATCCTGTGGCTGCACTTGAACGTGTGGCCTAATAACTCGGTACCAAATTCCAGAAAAGAGGCCTCCCGAAAGGGGGGCCTTTTTTCGTTTTCGTGCACATACACCTGCGGACCTCGGTACCAAATTCCAGAAAAGAGACGCTTTCGAGCGTCTTTTTCGTTTTCGTGCCATCAGTGGCGCGCTTAGTTCCTCGTTTTCTCTCGTTGGAAGAAGAAGAAACGAGAAACTCAAATACTAGAGTCACACAGGACTACTAGATGATGCAAACCGTTTTAGCGAAAATCGTCGCAGACAAGGCGATTTGGGTAGAAGCCCGCAAACAGCAGCAACCGCTGGCCAGTTTTCAGAATGAGGTTCAGCCCAGCACGCGACATTTTTATGATGCGCTACAGGGTGCGCGCACGGCGTTTATTCTGGAGTGCAAGAAAGCGTCGCCGTCAGAAAGGGCGTGATCCGTGATGATTTCGATCCAGCACGCATTGCCGCCATTTATAAACATTACGCTTCGGCAATTTCGGTGCTGACTGATCGAGAAATATTTTCAGGGGAGCTTTAATTTACCTACCCCATCGTCAGCCAAATCGCCCCGCAGCCGATTTTATGTAAAGACTTCATTATCGACCCTTACAATCTATCTGGCGCGCTATTACCAGGCCGATGCCTGCTTATTAATGCTTTCAGTACTCGATAGCGACCAATATCGCCAGCTTGCCGCCGTCGCTCACAGTCTGGAGATGGGGGTGCTGACCGAAGTCAGTAATGAAGAGGAACAGGAGCGCGCCATTGCATTGGGAGCAAAGGTCGTTGGCATCAACAACCGCAATCTGCGTGATTTGTCGATTGATCTCAACCGTACCCGCGAGCTTGCGCCGAAACTGGGGCACAACGTGACGGTAATCAGCGAATCCGGCATCAATACTTACGCTCAGGTGCGCGAGTTAAGCCACTTCGCTAACGGTTTTCTGATTGGTTCGGCGTTGATGGCCCATGACGATTTGCACGCCGCCGTGCGCCGGGTGTTGCTGGGTGAGAATAAAGTATGTGGCCTGACGCGTGGGCAAGATGCTAAAGCAGCTTATGACGCGGGCGCGATTTACGGTGGGTTGATTTTTGTTGCGACATCACCGCGTTGCGTCAACGTTGAACAGGCGCAGGAAGTGATGGCTGCGGCACCGTTGCGGTACTGTTGGCGTGTTCCGCAATCACGATATTGCCGATGTGGTGGACAAAGCTAAGGTGTTATCGCTGGCGGCAGTGCAACTGCATGGTAATGAAGAACAGCTGTATATCGATACGCTGCGTGAAGCTCTGCGGCACATCTTGCCATCTGGAAAGCATTAAGCGTCGGTGAAACCCTGCCCGCCCGCGAGTTTCAGCACGTTGATAAATATGTTTTAGACAACGGCCAGGGTAGACGGGCAACGTTTTGACTGGTCACTATTAAATGGTCAATCGCTTGGCAACGTTCTGCTGGCGGGGGGCTGGGCAGATGACTCCGTGGAAGCGGCACAAACCGGCTGCGCCGGACTTTGATTTGAATTCTGCTGTAGAGTCGCAACCGGGCATAGAACCGCACGTCTTTTGGCCTCGGTTTTCCAGACGCTGCGCGCATATTAATAACTCGGTACCAAAGACGAACAATAAGACGCTGAAAAGCGTCTTTTTTGGTTTGGTCCTTTTGAAGTTTAGGGGATAGTCCAATTATTAAAGCCTGCCTAACGGGGGGCCTTTTTTTGTTTCTGGTCTCCCTACTAGTAGCGGCCGCTGCAGTCCGGCAAAAAAGGGCAAGGTGTCACCACCCTGCCCTTTTTCTGAACCCGAAAAGATTACTTCGCGTTATGCAGGCTTCCTCGCTCACTGACTCGCTGCGCTCGGTCGTTCGGCTGCGGCGAGCGGTATCAGCTCACTCAAAGGCGGTAATTTACCAATGCTTAATCAGTGAGGCACCTATCTTCAGCGATCTGTCTATTTCGTTCATCCATAGTTGCCTGACTCCCCGTCGTGTAGATAACTACGATACGGGAGGGCTTACCATCTGGCCCCAGTGCTGCAATGATACCGCGAGACCCACGCTCACCGGCTCCAGATTTATCAGCAATAAACCAGCCAGCCGGAAGGGCCGAGCGCAGAAGTGGTCCTGCAACTTTATCCACCTCCATCCAGTCTACTAATTGTTGCCGGGAAGCTAGAGTAAGTAGTTCGCCAGTTAATAGTTTGCGCAACGTTGTTGCCATTGCTACAGGCATCGTGGTGTCACGCTCGTCGTTTGGTATGGCTTCATTCAGCTCCGGTTCCCAACGATCAAGGCGAGTTACATGATCCCCATGTTGTGCAAAAAAGCGGTTAGCTCCTCGGTCCTCCGATCGTTGTCAGAAGTAAGTTGGCCGCAGTGTTATCACTCATGGTTATGGCAGCACTGCATAATTCTCTTACTGTCATGCCATCCGTAAGATGCTTTTCTGTGACTGGTGAGTACTCAACCAAGTCATTCTGAGAATAGTGTATGCGGCGACCGAGTTGCTCTTGCCCGGCGTCAATACGGGATAATACCGCGCCACATAGCAGAACTTTAAAAGTGCTCATCATTGGAAAACGTTCTTCGGGGCGAAAACTCTCAAGGATCTTACCGCTGTTGAGATCCAGTTCGATGTAACCCACTCGTGCACCCAACTGATCTTCAGCATCTTTTACTTTCACCAGCGTTTCTGGGTGAGCAAAAACAGGAAGGCAAAATGCCGCAAAAAAGGGAATAAGGGCGACACGGAAATGTTGAATACTCATACTCTTCCTTTTTCAATATTATTGAAGCATTCTGGGTTATCTCTCATGAGCGGATACATATTTGAATGTATTTAGATCACGCATCTTCCCGACAACGCAGACCGTTCCGTGGCAAAGCAAAAGTTCAAAATCACCAACTGGTCCACCTACAACAAACTATCATCAACCGTGGCTCCCTCACTTTCTGGCTGGATGATGGGGCGATTCAGGCCTGGTATGAGTCAGCAACACCTTCTTCACGAGGCAGACCTCAGCGCTAGCGGAGTGTATACTGGCTTACTATGTTGGCACTGATGAGGGTGTCAGTGAAGTGCTTCATGTGGCAGGAAAAAAGGCTGCACCGGTGCGTCAGCAGAATATGTGATACAGGATATATTCCGCTTCCTCGCTCACTGACTCGCTACGCTCGGTCGTTCGACTGCGGCGAGCGGAAATGGCTTACGAACGGT
+
))0100++($%$%(&(34---2247B??>?IJIJJGGFFGFGGFIIIJCFDGFJFCDEJJ?>;=310/353++++,42/01311156>@HFEDDCCJJFD444332157666---,00)('()(*2-*,*++)-008212220-.88JJJJJFE>;JJJEEJDBAD>>881,++,7542245EGJJGHJJJJHJJFGJGJJJJJGJJFJJJJHJJJHFGJJIIJJJIEJIJIFJ@?>?BAJHJIHJHFHJIGJGID:978<?-AA?>;95((((*12//20>BDDJGJHJFHJHJHJJ654,+.+1&%%%24=@BEJIIIJGFFFBB<;<>DFGGJFJJJEJJJEJHJJJJJJJGEJJFJJJD0/..+&&&35444</>??JJHJJJHJHJHIJGJIJJJJAGG@2117?DEJC@:<110/27:70./--6687;;JEJIJJJDBCEGEGJFJJJJJFEJJGJHJJJI?>??JDJH@?@?/-,,/0,+$$&%&'))*)2,))):CCFC=GJJHGGHGGJIHJFDBJ@ACEJJJJJCB@<??A55;<B77101A7+++,@>75449766BCEJEIH==<=D///.-.7EB-,,.<5332211944<49@C??===DJJJJJJHIJJEFBDHGDDIGE>@ADJGIEEJFHI?===HJIEJG@@?AJ>??=?@::A?A,+++@ED?<<;:8*)))*,+)''&'.-./)&&(.+,,,+*'(111.1/./77)'''&()-////19DD::;<ACE@@A:997789=EHJEJHJJJJHJEIIJF3333CJDIC+***+)''&%&&'(&%(()//07<==<<>8AA=>>JJGJHCDHIDDBA@@HC?>>>CGHCCDIGJEJJJDCBFJ>>@JDBD@BCABC???@AAJJJFGJJHJGJJHIIDFDA<953++*)(('&&%&%%2767C?A<=A;0,+,=8;55565778;;9:64448:<=6C?BJ>E<@:8889@??>>=>,''(07666?@@FDEJCB>>6B@AIFGFEGDGJGEEEABECJFGEJDJDCFFHJGBCBAA7333@9:::ACDDDFFJJJJJJJECEIEDFDAA9?EJEJFFFJJDGJGCDDEJJJJHEJIDDBAAA=BJFHEEGGIJHHJJJHJHJJJIHJJJGCAA;9***,889<89=322633320033545;9ACGJJGFEJFGCBCCIJJJJJGHIGJJFGB>@@=?>321/,534590*)).-+)&&&/1,+,,<@ABB99557=><=@6DAD?@@A3111:33333323<;;><:5754430//-+)'&&&*5,+++11158;>BECDDDFECFHJJIHCDCBGHIJJJE@A@@BB<<;;;:66E@33336:<<<?>F>7=>BFA;<=B/,('''2/%&45)((('%%%()((()+++7755846555;4333>?@JGJGEDCCDFGJHEGEDFGHHHHJJJFFJFJFEEH7771,,,,-*.)()+2:5/11.,,)((%$%&)*+-6772113BDJ.--.D;:;<<FHJJEEGJHHEDJFHIEGHJDFHDECBBHH?B?=011?@GHCB@>BC@>;7==>FGJJE?>><?BCFE6445?@&&&',))()+*''('.274+,21('''&&&&234:6?:@EHJJJJFGFGEDFJJ88JJBA==9////34:=C.,,,0+'('&()3789999?8111315=AGFEJFJA;9:7741AABJJJDJHDEJJGEGCDG?-)))--E:43/0479@DDEEHGFJDDGA@869;=BIB@<<DJIDCBBD333;<@?DJ899@BFIJJJEFJFJHHEJF....950018665;;<>DEBDCJCGJGIJJJFHHHJJGCDJ><=963+**+*+++0017677ACEEJGJJGFJJJIICBCIHGJGFJIDHJGJJGDCFBA<<?@C@//...2:>ACGFDB5321A>;1////044)(''(0+21*88----ECCGCJGEHB=90/01G<<;88332266<>=A?@?@JGE>>?BA@?AAEFJD??GEFHFEJHEFHJEJJJGG===****:AJJ<<::>75456<<4/.,*(****''&%$$$&-,20//**)*089:<?FGIEJHHEFIJJJGHFGJEGCEC@75)))*''***6555BDIC:7&&&'?<<DFEEGJJIFFHJJJJFGJHJFGEDIGEIJJJJGJFEGJIB?@H@.('''(&'()*&&')-9=>AEJIHJJFJIDJEJ@>=>DGJJJHJJJIJGIHGJJFJIJJJJJFGHGCCD7559AC;:9:88>=CF<<9:=BCHEGEJI5445FEIFJFJJGGJJGIA55CJJJHHJJGJJHJJJJHHJEFAA,,,-75322>@CFIFJCB@AECDDCBACGJJIJJEJGA>333444112254;=FHEDEHJFEFDCIAAA@ECCEABC<;;:;7766878?EJJJJJJEJJEJ>=>=5+,,EGECBB>>?JJJJIJJJJEEEJJGHFHJJGJJFEIIJFDJDC;;<;;;;JHJGJDGIJJJIHDDFJJGJJJJGJJJCCFGBE1001JJDCFGJIFJIJJJHHJJJJHJGIGJJFFGHJJJHJEF@@AAGJFGEBB>;=AJJ<;;;B:C0.,--5558;<:??@ACDJGGGEFEGJJDHFHF@?>?@>=<6665053457713679<?@EEJFFGGCECEJHCGIFFEEJIJGJJJGGGHJHJA432.,&%%&'*+,,))038:;1./7DCEJJHJJJIJJJGJJJJJGJIJFJIGGJJIIDIBDGJFJJHJJJJJGFJIJIJJJGGGDDJJEFIFDDEEJJFGGJHJJIJJJGJGHFJJJIFIJFGCDB66,,,,++'(()229++**:888DA>>;<=;:@=7...34BJGJJGCCBEIJJG@AA;;;<9<<@=A???AGEB;<E?>=>CCEJGDCH>>778=J>>>AAIJJJJJCJJ51%%%&%&*4??@EHIGJDGFIHJJJJJJFHD=<=??@A9'''(A@A@@AJHIGJHIJJJJID=5+(.--(''&%%&%'&&$&))**)*79;=JJ999:DBACDA@@@EJJHIHEHDEF@.*---0-001DCDJJJJJIEBEJJJJCCDBCIC==;(''((+(*04889<??>6667J@?>>BCF??>?IJJHFHJHJCHDJHJJIIJIJJIHIJHHHJGHJJJB=<=>JJHJJFJFJJIJDJJGIGEB@==A@F@&%%'2)0235527==AA@??@<99:JHHHGDDIJJ>J865/*))''''''((*9<@FJD5313:>:FDCA@BHJJIJGIJIJEHBBJ@@AAJJHJJJIJGJHJGGJJGGHGEEJJJJJIIEJEJJFJJJHJHJJGDH=?795327''$%&'1*&../JFCDFEFCJBIFJJJJEIF>?>=ECCEGCACABJJFDEDACCGHGJIJJB;:;86668557BJJIJIEDDCA@@8?,,,-8>CCEDHIHJIJGJFFGIIJJJF:;;EDFFEEEAA>=;<;;8&&&)))'',(2221333@:9666<<9878:ABFJHGFJFIJJIIGFJJFB?A@>CCFDJJDFEG>JJJ?@@@DGHDJFHJ=;9;?<<<<BCDBHFJJJIECDGJHIHJJJJJBFJCJHJHCDJJIJHGJJFJJJJHHHJIIJJJHIEHEHFEIJIHJJJGJJJJJJGJJJ=FHIBHFFDGGJFB?>;?JGJHJJHJJHJJIJF>7778BAGGIJJJJJJGJH)'''JIJCC>=<<?BIFJFJC@?@BFJJJFGEHJJJJIIIJHJJGJJIEID::99?AEDDDJJJJGJFCDH4222>;>>;:;<HFJJHJJHHJJIIHDFJJJGJFJFEJHEC::D?HGJIAA>C=E>>????4445CABCJ=:89:222100214..-/,,-.745214CABA@?@<95/...480031499543355667AF??>?IJI=<<<JCCJJ>FCCEDEGDJHHFHJGJGJFJHJJHJGHGHJIJJIJJJGJJJHAGDEHJJIJJJJJJJJJHIFJJDJJGJJJJJFJGEHEJCCD*())-1000669HIFJJJJJJJGHFJGFHHJJIJJJJJJJJJJIGFEFJHFJIHHHHHJGJGEDD5555@<<EDJJGGJJHDDJDJDBBB><==JGFDDEIHJHGJJHJIDBCEJJJJJHGJJH?@BACA7776CD543>>/-**&')279:D?>675567<E@A@ADEJECEEFBA@ACD?==>A?@@==@AFEEDEJGJJIEFJGJEDHJIHFJJGJ54326';;@AJJCCB>(('++:0001///DFDBDBAFDFDDHJJFJIEJIJA>FJJJJFJJGHGFDEIEDFBB>>AEGGJJFDCCEJEGGGJJJHJGJDAEIJHJFGJEJEECCH>==:2113*)&&&&448765555BACFECBBBJJIFHEJJJHJJJIG=C3-))+,::;;?@A??;;4+,,-0--8CGJJJJJGIDABJFGHJGJFJJJJHHJIHIJJJJJJJGJFIHHHJFAA?>82'%%%*,+-+,00:AABDEAAAACA@?>;9678<B>A***)'%%+//1234BD6656.-,,0?GJJJIJFEGDJJHGIGJGGGGGB>@5IECBAABIIJJJJHJJJIJJFGFJIFHIIJHJA@@AEIJJIEJFGIJJGIGHIJJGF>:555?>?>==>?HEFGF==;:99JJABC>?92*,*H@@>>@?=<=;99856---+++11,++***+&&&%&(%%'>ABBD@?F9CECDD?BDEGHHEJHGJJJJJHIGHHJC???DICDHCDDCJGJHJBAA@HHEJJJJDDCA>>,+++(&$
@Glass_F3P_8_D3_6_22_42
GCTGTGGTGGCCAACTGGGCATAGAAAAACACCACGTATTTTGGCCTCGGTTTTCCAAGGAACGCTGCGCGCATATTAATAACTCGGTACCAAAGACGAACAATAAGACGCTGAAAAGCGTCTTTTTTCGTTTTGGTCCTTTGAAGTTTAGGGGATAGTCCAATTATTGAAGGCCTCCTTAACGGGGGGCCTTTTTTTGTTTCTGGTCTCCCTACTAGTAGCGGCCGCTGCAGTCCGGCAAAAAAGGGGCAAGGTGTCACCACCCTGCCCTTTTTCTTTAAAACCGAAAAGATTACTTCGCGTTATGCAGGCTTCCTCGCTCACTGACTCGCTGCGCTCGGTCGTTCGGCTGCGGCGAGCGGTATCAGCTCACTCAAAGGCGGTAATTTACCAATGCTTAATCAGTGAGTGAGGCACCTATCTCAGCAATCTGTCTATTTCGTTCATCCATAGTTGCCTGACTCCCCGTCGTGTAGATAACTACGATACGGGAGGGCTTACCATCTGGCCCCAGTGCTGCAATGATACCGCGAGACCCACGCTCACCGGCTCCAGATTTATCAGCAATAAACCAGCCAGCCGGAAGGGCCGAGCGCAGAAGTGGTCCTGCAACTTTATCCGCCTCCATCCAGTCTATTAATTGTTGCCGGGAAGCTAGAGTAAGTAGTTCGCCAGTTAATAGTTTGCGCAACGTTGTTGCCATTGCTACAGGCATCGTGGTGTCACGCTCGTCGTTTGGTATGGCTTCATTCAGCTCCGGTTCCCAACGATCAAGGCGAGTTACATGATCCCCCATGTTGTGCAAAAAAGAGCGGGACGCTCCTTCGGTCCTCCGATCGTTGTCAGAAGTAAGTTGGCCGCAGTGTTATCACTCATGGTTATGGCAGCACTGCATAATTCTCTTACTGTCATGCCATCCGTAAGATGCTTTTCTGTGACTGGTGAGTACTCAACCAAGTCATTCTGAGAATAGTGTATGCGGCGACCGAGTTGCTCTTGCCCGGCGTCAATACGGGATAATACCGCGCCACATAGCAGAACTTTAAAAGTGCTCATCATTGGAAAACGTTCTTCGGGGCGAAAACTCTCAAGGATCTTACCGCTGTTGAGATCCAGTTCGATGTAACCCACTCGTGCACCCAACTGATCTTCAGCATCTTTTACCTTTCACCAGCGTTTCTGGGTCAGCGAAAAACAGGAAGGCAAAATGCCGCAAAAAAGGGAATAAGGGCGACACGGAAATGTTGAATACTCATACTCTTCCTTTTTCAATATTATTGAAGCATTTATCAGGGTTATTGTCTCATGAGCGGATACATATTTGAATGTATTTAGATCACGCATCTTCCCGACAACGCAGACCGTTCCGTGGCAAAGCAAAAGTTCAAAATCACCAACTGGTCCACCTACAACAAAGCTCTCATCAACCGTGGCTCCCTCACTTTCTGGCTGGATGATGGGGCGATTCAGGCCCATATCATCAGCAACACCTTCTTCACGAGGCAGACCTCAGCGCTAGCGGAGTGTATACTGGCTTACTATGTTGGCACTGATGAGGGTGTCAGTGAAGTGCTTCATGTGGCAGGAGAAAAAAGGCTGCACCGGTGCGTCAGCAGAATATGTGATACAGGATATATTCCGCTTCCTCGCTCACTGACTCGCTACGCTCGGTCGTTCGACTGCGGCGAGCGGAAATGGCTTACGAACGGGGCGGAGATTTCCTGGAAGATGCCAGGAAGATACTTAACAGGGAAGTGAGAGGGCCGCGGCAAAGCCGTTTTTCCATAGGCTCCGCCCCCCTGACAAGCATCACGATCTGACGCTCAAATCAGTGGTGGCGAAACCCGACAGGACTATAAAGATACCAGGCGTTTCCCCTGGCGGCTCCCTCGTGCGCTCTCCTGTTCCTGCCTTTCGGTTTACCGGTGTCATTCCGCTGTTATGGCCGCGTTTGTCTCATTCCACGCCTGACACTCAGTTCCGGGTAGGCAGTTCGCTCCAAGCTGGACTGTATGCACGAACCCCCCGTTCAGTCCGACCGCTGCGCCTTATCCGGTAACTATCGTCTTGAGTCCAACCCGGAAAGACATGCAAAAGCACCACTGGCAGCAGCCACTGGTAATTGATTTAGAGGAGTTAGTCTTGAAGTCATCAGGTTAAGGCTAAACTGAAAGGACAAGTTTTGGTGACTGCGCTCCTCCAAGCCAGTTACCTCGGTTCAAAGAGTTGGTAGCTGAAGCCTCGAAAAACCGCCCTGCAAGGCGGTTTTTTGGTTTTAAGGACCGAGGTTACGCGCAGACCAAAACGATCTCAAGAAGATCATCTTATTAAGGGGTCTGACGCTCAGTGGAACGAAAACTCACGTTAAGGGATTTTGGTCATGAGATTATCAAAAAGAATTATCACCTCAATCCTTTTAAATTAAAAATGAAGTTTTAAATCGATCAAACTATATATGAGTAAACTTGGTCTGACAGTTACCAATGCTTAATCAGTGAGGCACCTATCTCAGCAATCTGTCTATTTCGTTCATCCATAGTTGCCTGACTCCCCGTCGTGTAGATAACTACGATACGGGAGGGCTTACCATCTGGCCCCAGTGCTGCAATGATACCGCGAGACCCACGCTCACCGGCTCCAGATTTATCAGCAATAAACCAGCCAGCCGGAAGGGCCGAGCGCAGAAGTGGTCCTGCAACTTTATCCGCCTCCATCCAGTCTATTCCATGGTGCCACCTGACGTCTAAGAAACCATTATTATCATGACATTAACCTATAAAAATAGGCGTATCACGAGGCAAAATTCAAGAAAATAAAAGTCTTGT
+
,+++,&%&&&%$$$$%$),-++&%&&'*)*((('((()(*))&&&(3?AEGJGJ510,&%%%%'//..357@CBEACBDJJIHJJJJJFJJIFJJH??>HJHJJJJHJJJJJHJJJJIHJFFJJIJJJA>>>EE4446JGJI?@A;BDB666@GJJGJJFHJGIGEDFBDD?@@?JD?9=7:JGFJJH=5444;AB??>?ACFJBABCFJJIGIJJGGHDJIHJJIIDCHB9999HAA2767<7--,22-(((-47<75444BC><BBF>CBCJJ@>@BBEHJJFFFEFHJIIFBBCCDIJIGJJJJGCCD@JJHHDJJJJ?@JIHJJJJJJJJJHJJJJJJJFGJJJEHJHJFBA;6660101000/+,.5;EJJIJJIFFEJJJJJJJGGEDFJIIJJJJA888''')))''&&&%%$$$%,,..+++,..///455567?ACEEJJHJCDBDEDDEHHJG@@FGEIJJJJJJFGIEHJFJJGJFHJGJJJJDHDFHIHJDFBBAACJJJHJGJIJJGJJJIGJJJJJJGEHHFIJGGIDDGHJJHGFDJEHJEGEFGJHFJJHJJEFHIFDEHIJHIHHIJIJIJEF???B5555GHJJIHJJJHJJJJJJJJIJJJJHHJJJJJIJ>9888IEIHJJHIGJGFJCDEHGIJJ86677.--3,+++C===;@ABEDEJEEHJEGJGHHHJJJJJJFEJJJJIJJAB;;<<HJGJJJJJIIJEEHA?98:AFIEJJHGGJ999<3.)(('(&'(034>?AADC>HCDADD<:;<D8878B9;;<;;:;>8EJFCCBEA@==;=>DIJD)((430*0.-+().0-1?BFDB?<:9;?BDJ??70003431149A@BGIHGHHGIGJJHJJJJJJJIJGJJHGFIIHHJJIJGJJJJJIGJGCJJJJFJJJJJJJJJJJGJGJJJGIJIJJJJJJJJJJJHJD6344222,)))+-/1333787656>A@CFJEJJJFGHFJE<:73*,+*,,.**,-,1:<ADJDEA9998:99GGJJJJC?><<@@:886777>?BJIJGJ:2IHJJFHJJHFJHGGGJFFFIJG<<<;99.---JJIDFJJJF::::IJHIJFGB6656;<632012269<999:<;;?:<779DHDEGFDHFEHEJF?@??CGJJJGBABDDJD@;64*')()91>@BBGJGJJJJJCCCB)(()/..0HEEBBCDJHIJJIJJJIGJJJD@EIFIDJGJJJJEJJJJFJGJJDEJJJJJJGJJJJIJJGJJJBCACJDBJHHHGA>CCBCC@CJFJJJJGJIHJJHJHJGGJIJJJJFFJGIFFJJGHIGJJJEIFDJFJHGJE?>=630022323355:995641<=?@@@GIGHJJGGJJJJJHJJHDDHHJHJJEJJIHDEJJJFJHIGGJJHHFJIFJJJJJJGJJIJGJGC=DFGJJJHIHJJJJFEB?DDIJJGJJHJJJJJGJJJJGGEGJ98883'%%$%'$%%&%$$$&++:>@DIJEH9CFEJDHDEIJJJJIFJIJJJJJGJIJJJEEEEDIJ)(()<ABJJIJIJIJEB@@>>>?JJJIJHJJGJ>>>>JJHJGHFJHJFDGJFJGIJIH;9=JHJJJIGGJGJHJGJIJGFBCEJJJIHJCJFJJHFGGIJHJIJIFC>=255:0012>EGJJIDJJGGDEEDJIJJ<=>322280**+=<>AGGHJJ8878G@9EJJFBFBCAA;BHHFJDJJDD@<8897778AGGJJJEBA;>EIJIFJJFEA411A=?@>FCEBA?FIGEJGGA@@A@3434EB??<:;<=C=?JJJGGHA==F?1JHJEGIHGEG5445<(''(BDEJJJFJJJIJJJJJJGHIJJJHJJJJGFEEJHJJJJIJIJJHJDGJD<GJJJHFEEJJHJDGGIGDEEDAA2223CCJB@?>IAJJGHJIJJBAEFCBCBCC?D;011>?ADBFHGJFIIJGJJJJJJJGHHGB@;878?FGFJGJHJIJFJJFFHIJGEFEFAIIJFJJJJGIDGHJJ>>@JJIIIJJJJJJJGJGIGFHDDIDJJE>EFCHDEGGGGJGGJJJJGJJH?,>>@BFJJJFGIJJJJIGJJDFDEJFJFJFIFJJJJJE>>?>DCFIFHEBCHDJJIJJJF@A@BGJGJJJJJJJJGJJJHFIHJJJJIFDDEJF<BBEF+))%#$&(,++*)'&###%''(23>JGJJJHJJJJHHJJJGGDCJHJIJGJEBCEDJJJJI8888H;866*''().'')'12****,**.)+/--<CJJJGGCCCBAIJ<;;=E20--+*-5***.:=*''''()()''')/135674+&&&')7<9''''>8977:96333=99?A@DJFIEIIHJJJJJIFEGDEHJJGIIG9B=??DD@1112GCDEIJFJGBC@?CDHE322))-+,,+,-575(''&%%&+56761129CECBDCFJJJIIJJJJDJFEDDAB;;<<)&&&$%&())()..22-.3>>BE?>=....DDCJ<;;;JJJGJGHHJHBAA4222JJJIJ??>?IJHJJGJH---/FHGEDHJJJI>CFFDEDF@E6556???>JDDE<<==>FDDDJHHJJGJJJJJJIJFJJGFJHGIHCFJJJHGFFJGJHHJJJGJJJJIJJJGJJEDGA;<==>=?JJJEFFIJJHJIJDJJIJJJJJJJJ1000BBACJJJJJJEDEFJGCJJGJFDBC989>=A?==?>CHIFJIJJJJJJJJJJJIEFHDJJJHJHJIJJFGHHHJIJJJGEHJEGJIFGJE???BGFHJFJJJGGJJFJJDIFGGFGJJJEHGFHEEJEJJJHHJJJEDCDIDG55546.'%&'''%$$$$%&'''&'$$##$$%
@Glass_F3P_8_D3_6_22_43
GCCTGATCCCCCGTCGTGTAGATAACTACGATACGGGAGGGCTTACCATCTGGCCCCAGTGCTGCAATGATACCGCGAGACCCACGCTCACCGCTACCAGATTTATCAGCAATAAACCAGCCAGCCGGAAGGGCCGAGCGCCAGAAGTGGTACTGCAACTTTATCCGCCTCCATCCAGTCTATTCCATGGTGCCACCTGACGTCTAAGAAACCATTATTATCATGACATTAACCTATAAAAATAGGCGTATCACGAGGCAGAATTTCAGATAAAAAAAATCCTTGACTTTCGCTAAGGATGATTTCTTCTGGAATTCGCGGCCGCTTCTAGAGTTGACAGCTAGCTCAGTCCTAGGGACTATGCTAGCTGCTAAACTTTGGATCAAGCTATGAAGGACACGAAAGAGGGAACTAAACACTTTACTGGAGAAATACTGATGGGTCAAGAGTGATGAACCAACGCTTCCGTTGCAGGGCAGTTTGCGCTTCCCCTGAGTGCCACCTTTGGCTTAGGGGATCGCGTACGCAAGAATGTCAGTAGCTGGCAGGGTCAAGTCGTCGGTTGGTATTGCACAAAACTCACTCCTGAAGGCTATGCGGTCGGTCCGAATCCCACCCAGGCTCAGTGCAAATTTATCCTGTGGCTGCACTTGAACGTGTGGCCTAATCATTTTTGGATTCAATTCCAGAAAAGAGCTCCCGAAAGGGGGGCATATTTTTTCGTTTTGCGTGCCGCATCCACCTGTGCGGACCTCGGTACCAAATTCCAGAAAGAGACGCTTTCGAGCGTCTTTTTTCGTTTTGGTCCATCGAGTGGCGCGCTTAGTTCCTCGTTTTCTCTCGTTGGAAGAAGAAACGAGAAACTAAATGTTTCGAGTCACACCAGGACTACTAGATGATGCAAACCGTTTTAGCGAAAATCGTCGCAGACAAGGCGATTTGGGTAGAAGCCCGCAAACAGCAGCAACCGCTGGCCAGTTTTCAGAATGAGGTTCAGCCGAGCACGCGACATTTTTCTGATGCGCTACAGGGTGCGCGCACGGCGTTTATTCTGGAGTGCAAGAAAGCGTCGCCGTCAAAAGGCGTGATCCGTGATGATTTCGATCCAGCACGCATTGCCGCCATTTATAAACATTACGCTCGGCAATTTCGGTGCTGGCGTCAGAAATCTTTTCAGGGGAGCTTTAATTTCCTCCCCATCGTCAGCCAAATCGCCCCGCAGCCGATTTTATGTAAAGACTTCATTATCAACCTTAGATCTATCTGGCGCGCTATTACCAGGCCGATGCCTGCTTATTAATGCTTTCAGTACTGGATGACGACCAATATCGCCAGCTTGCCGCCGTCGCTCACAGTCTGGAGATGGGGGTGCTGACCGAAGTCAGTAATGAAGAGGAACAGGAGCGCGCCATTGCATTGGGAGCAAAGGTCGTTGGCATCAACAACCGCGATCTGCGTGATTTGTCGATTAATCTCAACCGTACCCGCGAGCTTGCGCCGAAACTGGGGCACAACGTGACGGTAATCAGCGAATCCGGCAGCGCCAATACTTACGCTCAGGTGCGCGAGTTAAGCCACTTCGCTAACGGTTTGCTGATTGGTTCCGGCGTTGATGGCCCATGACGATTTGCACGCCGCCGTGCGCCGGGTGTTGCTGGGTTAAAATCAAGATTCTGTGGCCTGACACGTGGGCAAGATGCTAAAGCAGCTTATAGGTCGGGGCGCAATTACGGTGGGTTGATTTTTGTTGCGACATCACCGCGTTGCGTCAACGTTGAACAGGCGCAGGAAGTGATGGCTGGCACCGTTGCAGTATGTTGGCGTGTTCCGCAATCACGATATTGCCGATGTGGTGGACAAAGCTAAGGTGTATCGCTGGCGGCAGTGCAACTGCATGGTAATGAAGAACAGCTGCTGTATGGATAGCTGGTGGACCTTCTGCCAGCACATGTTGCCATCTGGAAAGCATTAAGCGTCGGTGAAACCCTGCCCGCCCGCGAGTTTCGGGCGCGACTTTGATAAATATGTTTTACAACAACGGCCAGGGTGGAAGCGGGCAACGTTTTGACTGGTCACTATTAAATGGTCAATCGCTTGGCAACGTTCTGCTGGCGGGGGGCTTAGGCGCAGATAACTGCGTGGAAGCGGCACAAACCGGCTGCGCCGGACTTGATTTTAATTCTGCTGTAGAGTCGCAACCGGGCATCAAAGACGCACGTCTTTTGGCCTCGGTTTTCCAGACGCTGCGCGCATATTAATAACTCGGTACCAAAGACGAACAATAAGACGCTGAAAAGCGTCTTTTTTCGTTTCCACTATTTTGAAGTTTAGGGGATAGTCCTAACGAAATTATTGAAGGCCTCCCTAACGGGGGAACCTTTTGTTTCTGGTCTCCCTACTAGTAGCGGCCGCTGCAGTCCGGCAAAAAAGGGCAAGGTGCCGCCGCCCCCTGCCCTTTTTCTTAAACTAAAAGATTACTTCGCGTTATGCAGGCTTCCTCGCTCACTGACTCGCTGCGCTCGGTCGTTCGGCTGCGGCGAGCGGTATCAGCTCACTCAAAGGCGGTAATTTACCAATGCTTAATCAGTGAGGCACCTATTTCAGCGATCTGTCTATTTCGTTCATCCATAGTTGCCTGACTCCCCGTAGTATAATAACTACGATACGGGAGAGCTTTCATCTGGCCCCAGTGCTGCAATGATACCACAACCCACGCTCACCGGCTCCAGATTTATCAGCAATAAACCAGGCCAGCCGGAAGGGCCGAGCGCAGAAGTGGTCCTGCAACTTTATCCGCCACATCCATCTTAATCTTAGGGAAGACTAGAGTAAGTAGTTCGCCAGTTAATAGTTTGCGCAACGTTGTTGCCATTGTTACGGCATCGTGGTGTCACGCTCGTCGTTTGGTATGGCTTCATTCAGCTCCGGTTCCCAACGATCAAGGCGAGTTACATGATCCCCCATGTTGTGCAAAAAAGCGGTTAGCTCCTTCGGTAGCATCCAATCGTTGTCAGAAGTAAGTTGGCCGCAGTGTTATCACTCATGGTTATGGCAGCACTGCATAATTCTCTTACTGTCATGCCATCCGTAAGATGCTTTTCTGTGACTGGTGAGTACTCAACCAAGTCATTCTGAGAATAGTGTATGCGGCGACCGAGTTGCTCTTGCCCGGCGTCAATACGGGATAATACCGCGCCACATAGCAGAACTTTAAAAGTGCTCATCATTGGAAAACGTTCTTCGGGGCAAAAACTGTCAAGGATCTTACCGCTGTTGATCCAGTTCGATGTAACCCACTCGTGCACCCAACTGATCTTCAGCATCTTTTACTTTCACCAGCGTTTCTGGGTGAGCAAAAACAGGAAGGCAAAATGCCGCAAAAAAGGGAATAAGGGCGACGGAAATGTTGAATACTCATACTCTTCCTTTTTCAATATTATTGAAGCATTTATCAGGGTTATTGTTCATGAGCGGATACATATTTGAATGTATTTAGATCACGCATCTTCCCGACAACGCAGACCGTTCCGTGGCAAAGCAAAAGTTCAAAATCACCAACTGGTCCACCTACAACAAAGCTCTCATCAACCGTGGCTCCCTCACTTTCTGGCTGGATGATGGGGCGATTCAGGCCTGGTATGAGTCAGCAACACCTTCTTCACGAGGCAGACCTCAGCGCTAGCGGAGTGTATACTGGCTTACTATGTTGGCACTGATGAGGGTGTCGGTGGATCCTTCATGTGGCAGGAGAAAAAAGGCTGCACGGTACATCAGCAGAATATGTGATACAGGATATATTCCGCTTCCTCGCTCACTGACTCGCTACGCTCGGTCGTTCGACTGCGGCGAGCGGAAATGGCTTACGAACGGGGCGGAGATTTCCTGGAAGATGCCAGGAAGATACTTAACAGGGAAGTGAGAGGGCCGCGGCAAAGCCGTTTTTCCATAGGCTCCGCCCCCTGACAAGCATCACGAAATCTAGCGCTCAAATCAGTGGTGGCGAAACCCGACAGGACTATAAAGATACCAGGCGTTTCTGCCCTGGCGGCTCCCTCGTGCGCTCTCCTGCCTGCCTTTCGGTTTACCGGTGTCATTCGCCATTGCTATAGCGTTTGTCTCATTCCACGCCTGACACTCAGTTCCGGGTAGGCAGTTCGCTCCAAGCTGGACTGTATGCACGAACCCCCCGTTCAGTCCGACCGCTGCGCCTATCCGGTAACTATCGTCTTGAGTCCAACCCGGAAAGACATGCAAAAGCACCACTGGCAGCAGCCACTGGTAATTGATTTAGAGGAGTTAGTCTTGAAGTCATGCGCCGGTTAAGGCTAAACTGAAAGGACAACTTTGGTGACTGCGCTCCTCCAAGCCAGTTACCTCGGTTGCCAAAGAGTTGGTAGCTCAGAGAACCTTCGAAAAACCGCCCTGCAAGGCGGTTTTCATTTTCAAGCAAGAGATTACGCGCAGACCAAAACGATCTCAAGAAATGACTGCTTTATTAAGGGGTCTGACGCTCAGTGGAATAAAAACTCACGTTAAGGGATTTTGGTCATGAGATTATCAAAAAGGATCTTCACCTGAGAATCCTTTTAAATTAAAAATGAAGTTTTAAATCAATCTAAAGTATATATGAGTAAACTTGGTCTGACAGTTACCAATGCTTAATCCAGTCAACACTATTCAGCGATATCTCTATTTGGCA
+
%$'0%%&%%.178<BCBJF=>@BA@??65((()1679C>9979B9789=455;ACFGB?>AEDC@:::54487647==>=<>D;:,++)%%%&*,0./.4:899<A<66;CCDJFFHJHIJ><66>;A9C>A>;=)))*441+....,*((((()*/::<<EBB--.445CFAEJHJJGJJGFIJJJJFJJFEJAABCJJE;;::<312HFJHGJJJHFGJIHJFGJJGGGFFJHHJHDFI99;222JCFDIJHJIGJJJIJHJGJ<:99<55737:=<;/.-+%$$$%+(,-,&'),13*)))2'&%%))'()()''))///32/-*1,-3?AE@CIJFHJHCDHGFDJFJG4333HJFGFJ((('..+++'''*//30124:0..198:5210//.((%%&*/-,20/-)+((*<1111B3,&%%$)*)''$$$%++%$$%$$$$%$%$&'*('&'(-,------,1136?@EJJJJGEBDD@B@A??:8711489@DBDDHGHABBDIDBBCJJJB>=0000992(&(10....0/0231))5@CGIBD?=;?.--('''464434700116:BJEGJIFJIJJJJJFJDJGEDD:97+)$%&''**')=;7AD:8FGAG9899AC<<<@C?>>?BCHGACJIJJ33//00CB@AAA<;;;<220(%%'(+.&&&&(&%%%'&*)('(1<<642-,/0145<>A::93/&$$%%'3<@.--,@?4223;=D@C8888;D?=>@CGJEJGEECCCD@JJJFI@FBC;:78951)(&&)()0+2456==<;>>;FA6344=?333344<B>;;<DJJFGFDEG>DAIJJF***+CA.---768633>?>><4/03-&%'*,8-+&%&'()''%&)+/./445))*@@JHBBA....;FFHFGJJJJJJHJGJGD78@DCC==?AAEFJJJFIJIJBBABJ=<:8=&&''///.8DJIJJIJGIJJJGJHJJGJJJDFEFHJ?;;<FHHJEJGJGHJJJECCJGGJJFJIHHEJJB'''';?DCFCHH?>>>EJGJIDJJECGEBFCB@@@2FHBBCEHG><=>DBE778>?IFJGGDJEJJIE@9*(%++*+:;A?A?;;8../3DEFJJFBC??@<?>?DDDCB@?A?CEGGJECJ@3=//??;;;;G87657631)(&&%$&&)11'%%&?0//2?JIIJIGHAA@A=:=<65000CHFDCCBFJJIHIHGJGJJGJJJHJGGFGJHFGEBEEHJJJHCA?9::JD7767--&%%*-;99=?BGJEEJJJHJJJFJCJJJJCDAHIJJGEJJ>GDEJJJJJHJH>>=@ECEJJIJJGHCCE>?>>@@?GIFJJIJJJJJGA>>>JEJ99E1//0;::D@?=<5321+++++,1125;FHHBAABFIAFJJICFEFGIJEFD@@>;DHGIJBA44335;?:3228:CB?>?AFJJJJJJHJJHFHGHBBBBGJHGEIGJJJGEA1111+++-A=;?ACFJHJIJCJ87777/,-12;9125;811AJFDFDECDCEEEFED7778>??<<;;=>530)&&%%%$&'())*,18BIDGGGEJIJJ==?@@HFJJJEHGGIJEFFCJEA@B;*'''.-,)+-,*)&&,AJJIJJGHGJFGEIIFJHFJJJIJJGJJHGIJJJFCDFFJJJHBE@=8000/(&%#$%'))))&&&''(*+.9:>>?)))(129>CB@AA=9899BBC2111620)%%(%%%&2244&&%&(*'*,7AAEJFC??GJJICC?AFIJJIG@BAAJ?@???;<;=@?JJFDDEEJGJJJD9877<=>DDE<::9*&%*34456654559<>AC>>@=>@@A665@7789IIGJJGFEECGJIGJIJJGIJHH3334A?22<=B@:*+58;<<JJJFJHGJEC77=@??====DCED5555=>F>>=:<)&&&&&%&((('')%$$))('''(()555&&&&(&*(((*0...0:<>GJJJJJJHJJJJJJHCDBHJJ@E;998:EHHF@IIFDCDFGE4.**'*++,)))*+22,+++,+)*)),,,'''(GJJJHJJJIIJEE;<HGFFHGJJGBCC@C+')3358IIJFIJIJJJHJFD50000DDFEFIJGGGJFH::::@8;4>>??<--,*'')-@GEGIHFGGJJJDGJDDJF?><<??;;;BDEEGGJJJFJBBA@EA=?BABHEHJJJJGHJFJEA@AABBJFEFF@HFGGGJJJJIHAABIGBACCJGH----1249:GDHIJFJIJFEJGCA>46;;=<;9;@CDBA21667DFFEDB;///>A===BFECCCCFEDEJJF@7555788AB)(((>;8,+)&&'()):>;::1*))*8<0,++,.)&$%%%%&):68:8@A?E@@@22230//**+-+)&&%%%(,+05:*(((9>@AAAD@AIGJJDJHGJIJHIFED76///231'&&<<:953/***-.)%%%%&*...+5656@53789B0/*&')+1+*(AD==9;;:<7<JFGJJEEI00=45D?>9BBFEJHJHJJGJJJJEJJJIEHJJFDGEEJDHIGFJHJGHHGJFFIJJA?@@B:8885104:HJJJFIIJJJHJJFIJGFJIJEJJJFJJJJJFDDBA+*+)(()*,,,+,,-//9:AC==>;6@?JJDH8888HJJGJJDF54540*&&&&('),+,&&%%$&)&')*3630///1.+.2122.../..123?EJD99:;DBA?<)(&&%&(()(())))-/5<B@??=<<>A@JBBBEAA@@BA@7//-''('(.()**.-1*8('''(4457:@=>?FDDIJC<;@CEJ.,**+,+*)&&'*))**/&*6('('--2?960+++/46?CHFJJEFEJIFJJJJJJJJHFJJJ111243324421279=7/.,***,+,,>ACDJHJJGJJFIJFF>::7677@85545''''86468=BJJEIECHJJHJJ666....EBJHJIGEJIFJ>=4444????>=;>;+=;<334JHGHJFEGDIFGDBADC3000'&$$$%%((*.//1697310=<=40,,99>FIDBHJJHHJHFJ??C00667AB?@@BJJGEFHC??=>333343/.00779BJGGJGFJJJJJJJEIJIJGCJFGGEHCBACEFIH<3355430033@BHJD?998:?<<>=<?FFJJJJHGHHJJIFJJD??A@BGJBAABB>24:;AB@=>>>@==HJFJJHHJJAA@@ECDDD====HJGJBCA;@AICECADDEJJIJDDBBJJJH;;:8BB8879JE)))BA;8-,**,,.=@AAA;@A::::<9+((743532)''')4//0+++,:4446C;;JHJJIHHHGBB4*>@JJGFFBIE;:::JGJFJIHEIJJFCD667@((((EFJJJJJGJJJIJJ;;;74//.0<9..453214442334:><:97/15BCHJGJ:99:JGJACD8777@JDFHJJJJIDJHJHJJHGJJJHJDHCCEJF@?;87910*)**(*.<<==HJGGEJGJGGJ2,,,/;98781)((+,))'&&'++..4<1440///2635555CBBE?DEIF8768=>>>G:665440//0?B8567AJJHGJEJJJJJCBCFJJIGJGC>?J??>?EJIFJBIFHHHF?@@=*58''GJHJJIIJJGHJJJ:9::<;<<=HJJJEJJCAB@FHJJJJJIJJJJCDFHJGGHJHJ10////.-/=@GJEGFCDHC@BBEGF?@?@FEJJEEBEHJGJGJIJJJJJ@@899<=;0+++-(((((('&&'*--/78:85)',:DEJJGFGJGA<.-,&%$%,-14;CIGIEEDA@?>984479JJHJJFDFD=>B?A@::::;;<BABAA>;<=9:::>0*)+))))844454444;4445449=EJ<<=<B??895311<GEIJJHHFDCCDAJJJJJJJFFF?EF>98:3389600<=AACGJED?87;:;<7<::89;<EFHCDACEEHIJFCDDBCEI5555:98>?+++;:;<?;<@ABDDJJA@)))((..7,,,.444578776599?;/+***+,,*,01:99;977200.443110.)'&&'+.>AB874+''**.2578;;<>?656'&&%&'./:;/5557@=@>653/+))((&%$$$$%%%&%&$#$'*02--**1112ADDFBCCCJFJ((((''')'((//.''''++*))+,/))(/6888;BEDGIJHIJEJ:9<CFJEF@733.*(*.4789CCDGEJEH=6--FGEFJEJHEBBABGJJC<<<>EEDDHFJCH:DJJHJ@@@BHJJJJJGEEHEIIJIJJJJJJJJJJJFJFEHFB@B?A(''())+***))&''$()*/&%%%&&(2244BEJHJEJACDC:7662672/(%%(+--1;EHCBFGJEEGGD:75+++++778/..04++*+/*&%%&;7773//////1010./.2/1:;27??BGFDC;:97512.+,0<32117=/((()3+(''(++&*++5/+,:<=AIJJFE>=>EA(&%(*))3=AFJD9767:1004.3422B@?@?8788GBABBFDD852/(''(.1,)'$%--.-5799?=;977>9=>==DA:9:9<,*))?JIECHDBA:+++,('''''/:<>AJFCC?EBBEHHJGJHCJIJJJGJJIECDDJJEJJFHECDBF,,,.?>>>A<)(('*+3<?AA@DED?A964553220(&()%%$$%)*((*'*--('''*))&&&'*+''%$
@Glass_F3P_8_D3_6_22_44
[truncated: 15,842,473 more chars]
