# Supplementary material for: Preventing Multimer Formation in Commonly Used Synthetic Biology Plasmids
Source: ACS Synth Biol. 2025 Mar 18;14(4):1309–15. doi: 10.1021/acssynbio.4c00508 (PMC12012879; doi:10.1021/acssynbio.4c00508)
Supplement: Supplementary file 2 — sb4c00508_si_002.zip [file sb4c00508_si_002.zip › DataS1/data/fastqs/Glass_F3P_9_D3_6_23.fastq]

@Glass_F3P_9_D3_6_23_0
CCGGACTGTACGCCGTTGCAGGACGTTGCAAAATTTCGGGAAGGCGTTTCGAAGAATTTAACGGAGGGTAAAAAAACAGACGCACACTGGCGTCGGCTCTGAGCAGATGTTCGTAATTAGATAGCCACCGGCGCTTTAATGCCCGGATGCGGATCGTAGCCTTATCAATCTCAAAGTCTTCGAAACGGTAGTCGAAGATGGATTCGGGTTTACGTTTGATAATCAACTTCGGCAGCGGACGCGGTTCGCGGGCTTAATTGCAGATGAGTTTGATCCATATGGTTGCTGTACAGATGCGTGTCGCCACCGGTGAAGAAACAAAATCACCCACTTCCAGATCGCACTGCTGCGCCATATGCACCAATAACGCGTAGCTGGCAATGTGCGAACGGCAGGCCCAGGAAGACGTCACAGGAGCGCTGATAAAGCTGGCAGAGAGTTTGCCGTCTGCCACATAGAACTGGAAGAATGCATGGCACGGTGCCAGCGCCATTTTATCCAGTTCGCCTACGTTCCACGCTGAAACAATAATGCGGCGCGAATCCGGGTCGATTTTCAGCTGGTTTCAGTGCCCGTAGTCAATGGTCAATATGACGACCATCTGGCGTTGGCCAGGCGCGCCACTGTTTACCATACACTGGCCCGAGGTCGCCGTTTTCATCGGCCCATTCGTCCCAGATGGTGACGTCTTGTGTCGTCGAGCGAATGTTAGTGTCGCCCTGCAGAAACCACAGCAGTTCATGGATGATGGAACGCAGGTGGCGACGTTTTAAGTATCACCAGCGGGAGATCCATCTTGCAGGTTGAACCCATCTGATGACCAAAAATGGAAAGCGTTCCGGTTCCGGTACGGTCGTTTTTCTGTGTGCCTTCGTCAGCACTTTTTGCATCAGTTCTAAATACTGTTTACGGTTCCTCAGGAAACGTGTTGCTGTGGGCTGCGACGATATGCCCAGACCATCATGATCACACCCGCGACAATCATCGGGATGGAAAGAATTTGCCCCATGCTGATGTACTGCACCCAGGCACCGGTAAACTGCGCGTCGGGCTGGCGGAAAAACTCAACAATGATGCGAAACGCGCCGTAACCAATCAGGAACAAACCTGAGACAGCTCCCATTGGGCGTGGTTTACAGAATATACAGGTTGAGGATGATCAAACAGCGCCCACACCTTCCAGCAGCAGCTTCGTAAAGCTGTGATGGGTAGCGCGGCAGCACACCGTAAGTGTCGAAAATGGATTGCCACTGCGGGTTGGTTTGCAGCAGCAAAATATCTTCTGTAGGGAAGCCAGGGAACAGCATGGCAAACGGGAAGTTCGGGTAAACGCGGCCCCACAATTCACCGTTAATCGTACAGACGCCCGGCACCAAGACCAAACGGAATGAGTGGTGCGATAAAATCGGAGACCTGGAAGAAGGAACGTTTAGTACGGCGGGCGAAGATAATCATCACCACGATAACGCCAATCAGGCCGCCGTGGAAAGACATGCCGCCGTCCCAGACACGGAACAGATACAGCGGATCGGCCATAAACTCCGGGAAATTGTGAGAACGAAACATAACCAATACGTCCCCGAGGAAGCGCCGAGGAAGCCCGCATAGAGAGTAAGTTTTTGAACTTGATTTTTGGTCCAGCCGCTGCCCGGACGATTCGCCCGTCGTGTTGCCAGCCACATTGTAAAAATGAAACCCACCAGATACATCAGGCCGTACCAGTGAAGCGCCACGGGTCCTATTGAGAAAATGACCGGATCAAACTCCCGGAGAATCAGGAATAAGCTACTGGTCATATCTCACCCACAACCCTTTGTTATTTCGCTGAAAAAGAGAACAGCGATTGAAATGCACGCAGCAGGTTTCAGGCGCTCCAAAGGTGCGAATAATAAGCACAAGGGGACCTGGCTGGTTGCCGGATACCGTTAAAAGATATGTATATGATCCGCGCTATAACCCTCCGCGCAGATCGACCCGCCCATGCCGACGCTCCGGTAGAAAGGCTGGAACCTGATGGCGAACTTCGGTCGCCAGTTGCGCTTCCAGACTACGCTGCGCAAGATTTTCTGCTTCGGCATAATCAATGCGCCGCAGCAGGTATTTGCCCGCGCTACAGAACGTCCGTTCATAGACAGATGGCGATCCCAAGCCCAATGGCGGATTGCCGCGCACATCGGGATCGCCCGCCATTTCACCGCACGAAGCGGAAATGATTCATGTATTTCCGCTTCCCGGGCGGATTGATCGCCATG
+
>977;;B'&&&,,,+*+)++,03333?:;@@BJJGG5455JJIIE95''''6<CIHJIJJJHEIDE><<10/336<=,+++:=AC?>>>IJCF1)((***)())**&&%%&%&'+8996667:::<<B?<=><<<<?433,++-0200*)'''(---&&&'+5,--)))*@@CEEBFBEC??@JJGJJJJHEHIFJJJIA@AAE=<<<GIJEJJIJJJIJFDDCBBAAF=--4:<=?@>?663324/,,/000:=978778;:651//,)1,227JBJDJHIHJJJJHGJJFEIGJGGEGJE<;;:=<(''&&%%&&**211228@CDD:;;;8DCCGBAJH>>==,,,,11:::)++,7881123<:0//1A>ACCGJ.--.7/-(((265535553--0-,,05&&'10102;;>888CDEHC===>C;4110*(()'(+./.)156:;=78,,+++,-.23DHHHJJJFHEHJJJJJJIJIHGJGHFJFFBGIJJJGJJHHHHFHJJJJJJEGFHIJJBJJJJEECJJJIJJJJIJIB=CA@>;7*)('&&-4&&&%(%%(+.+())()('&'''(()(())*'%%%&&%%&&&*+,.-/..9<EIEFIHJGJJBD>?C;333=DEFFFDFEHHEJEEFGE@@@AJJAECBCDDEDDCDCBDEFGDHCDD6655888;AB---*,'''&,00)(()))),-+++;GEBBBEJIIJHJJJJJJIHJJJ===>JDEFHJJJ??@A>=>?CIGG==7799EJC((((6/51.)'+*('(,.*32/3/-.(()4/001210++945'&&%++()+++-C999:<<DJJJJJEJJJJGJFDJ4@?<B@5>:;;;;A?>;:<=?4333>>CHECD0//0++,999<FGJIEIJHJFCE>>=<>@>==30..*((((20/*+3;>AJJJIJJJJEJHE@43;;JFJHFDJJJJIGIJIC@?@B==43458GJ<<<<ECCDCBB((((=;:326?D?B@CHGCBCFHEJJJJJJJJJHJFIJGJEEFJFGICCC=<=3*,&%$$(,&&'(=>@@FHGJJIJIJDGDF<;;3011,+,9::?AEEIGGHFGEGHJDIJB55579@ADCBBEDJFJFJHJJJFCH><86;JJJJH>>8889@;6&&%&'&''+0//28666:;9,,,,,,-2//.)((('.>>@@A;@BEFCDB;9:82/-.;@CHJCA=88:0115-**''*,,((((*)+3/33//--0///24HJ3333CHGB8777@446@BA?EHHGGJJJGIJG==>A;;::=++)'%$%+()&&'&()/9@@111....:=>@ABADGFDDE95543((()0/-./043,+++/35553134476'&&&'&(,,,.;?>A?BG?876654.//155563///19ECIHHJEA32201(&&'322<<=CIHJHHGGJHJJJJJJJJHHFECFHJ?@>>FHHFHHJJJJJFJJHJJIIJJJHJHJHGJJJJJGFBC?=56&11&&&..0.0)&&&''&)11/101443/,)+((&')*13AC77745533689.-./>JGDECA?'&&&/-('&+*)/))9<>>>?ABC?>97;654255(((8668:<D@=<;7:50,)'&&)//4355587*)('()&&)+000/35898;;<3,,4322/>AC4444701344JFDJGJIJJJAA><;82233*)))ADGAABIHJHFDIDGEEJGJJJHJJJJJDHJJJJHJJJJJJJEEE@?@HHGH===8//0+++-,,./-/+-.--,/2...(6:77761))))***3164--<559544.-*)((---+/*)))::<518622204,,22221//0/*)*/224499:;<;<<99**)('&')055:B;@DJEGDC==>FJJJJJJEDDD;;;54,-.--.:=@JJIIGIJHDDFBC@==>JJIJIIFGJJGJJJJHC9:9:<9:335>B@FFCIGJGFFHGA21+''*)++,,(''()46766:99<-)..0/*&&'(())))4987*(&'+566888887777=?;;??DCCAADHJ?==<ABA?>?@@AA@HIIJJHJJJIIIIJGIFCEIFF::JHJCCDEHCEJJHJHHGGFDFHJFDD@867;60443C@?3-++(*+89666466422320034653330002679@>+++&&&$$$$$$$$$$$$%&&&%%&'+6<7778-,-)))),351..-.,,-/2232000..-5333<=///.7>6998745+**(,,(((%$$#$$&&&$
@Glass_F3P_9_D3_6_23_1
GGCCGCCCAGACGACTCATATCGTATTTTCCTTCCGCGATATCACCATGACGACCAGGATAGTCTTTGAGGGTTATCTGTCACAGATTTGAGGGTGGTTCGTCACATTTGTTATGACCTACTGAGGGTAATTTGTCACAGTTTTGCTGTTTCCTTTCAGCCTGCATGGATTTTCTCATACTTTTTTGAACTGTAATTTTTAAGGAAGCCAAATTTGAGGGCAGTTTGTCACAGTTGATTTCCTTCTCTTTCCCTTCGTCATGTGACTTGATATCGGGGGTTAGTTCGTCATCATTGATGAGGGTTGATTATCACAGTTTATTTCTGAATTGGCTATCCGCGTGTGTACCTCCTGGAGTTTTTCCCACGGTGGATATTTCTTCTTGCGCTGGTAAAGTATCTGACAAACAGTTCTTCTTTGCTTCCTCGCCAGTTAGTCGCTATGCTCGGTTACACACTGGGCAAAGCGTCATGGCGATGAACTGGGTATGTGCTCTTCTTGTAGCTTTGTGATGTTGCTCTTATTTTAAACAACTTTGCGGTTTTTTGATGACTTTGCGATTTTGTTTGTACTTTGCCATGGGTGCAGAGTTAATAAAACGCAAAGCAATGATTAAAGGATGTTCAGAATGAAACTCATGGAAACACTTAACCAGTGCATAAACGCTGGTCATGAAATGACGAAGGCTATCGCCATTGCACAGTTTAATGATGACAGCCCGGAAGCGAGGAAAATAACCCGGCGCTGGAGAGATGGGTAAAGTGACGGATTTAGTTGGGGTTTTTATTACTCAGGCTATCAGAGATGCCGAGAAAGCAGGGCAACCGCACCAGGATATGGAAATTCGAGGACGGGTTGAGCAACGTGTTGGTTATACAATTGAACAAATTAATCATATGCGTGATGTGTTTGGTACGATACAACATGCTGAAGACGTATTTCCACGGTGATGGGGATTACCATAAAGGTGGCGTTTACAAAACCTCAGTTTCTGTTCATCTTGCTCAGGATCTGGCTCTGAAGGGGCTACGTGTTTTGCTCGTGGAAGGTAAGCCCGCGGGAACAGCCTCAATGTATCACGGATGGGTACCAAATCTTGGTGTCATTTGAAGAACACTCTGCTGCCTTTCTATCTGGGAAAAGGGCAATTTACTTTCAATAAAGCCCACTTGCTGGCCGGGGCTTGACATTATTCCTTCCTGTCTGGCTCTGCACCGTATTGAAACTGAGTTAATGGGCAAATTTGATGAAGGTAAACTGCCCACCGATCCACACCTGATGCTCCGACTGGCCATTGAAACTGTTGCTCATGACTATGATGTCATAGTTATTGACAGCGCGCCTAACCTGGGTATCGGCACGATTAATGTCGTATGTGCTGCTGATGTGCTGATTGTTCCGCGTGCTGGTGTTCAGCACCTGCGCGTTGATTTTTCGATATGCTTCGTGATCTGCTCAAGACGTTTGATCTTTAAAGGGTTCGAGCCTGATGTACGTATTTTGTTTACCGAATACAGCAATAGTAATGGCTCTCGGTCCCCGTGGATGGAGGAGCAAATTCAGGAATACCTGGGGAAGCATGGTTCTAAAAAATGTTGTACGTGAAACGGATGAAGTTGGTAAAGGTCGGATCCGGGATCGGTTTTTGAACAGGCCATTGATCAACGCTCTTCAACTGGTGCCTGGAGAAATGCTCTTTCTATTTGGGAACCTGTCTGCAATGAAATTTTCGATCGTCTGATTAAACCACGCTGGGAAATTAGATGATGAAACGTATGTTATCCAAAACATACGCTCAATACTCAACCAGTTAAAAATATTCGTTATCGACACCAGCTACCCGATGGTGGATTCGTTAATTGCGCGCGTAGGAGTAATGGCTCGCGGTAATGCCATTACTTTGCCTGTATGTGGTCGGGATGTCAAGTTTACTCTTCAAGTGCTCCGGGGTGATCGTGTTCAAGACCTCTCGGGTATGGTCAGGTAATGAACGTAACAGGAGCTGCTTACTGAGGACGCACTGGATGATCTCATCCCTTCTTTTCTACTGACTGGTCAACAGACACCGGCGTTCGGTTGAAGAGTATCTGGTGTCATAGAAATTGCCGATGGGAGTCGCCGTCGTAAAGCTGCTGCCGCTTCCCAGAAGTCATTATCGTGTTCTGGTTGGCGAGCTGGATGATGAGCAGATGGCTGCATTATCCAGATTGGGTAACGATTATCGCCCAACAAGTGCTTATGAACGTGGTCAGCGTTATGCAAGCCGATTGCAGAATGAATTTGCTGGAAATATTTCTGCGCTGGCTGGTGAAAATATTTCACGTAAGATTTATTACCCGCTGTATCAACACCGCCAAATTGCCTAAATCAGTTGTTGCTCTTTTTCTCACCCCGGTGAACTATATACCAGTCAGGTGATGCACTCAAAAAGCCTTTACAGATAAAGAGGAATTACTTAAGCAGCAGGCATCTAACCTTCATGAGCAGAAAAAAGCTGGGGTGATATTTGAAGCTGAAGAAGTTATCACTCTTTTAACTTCTGTGCTTAAAACGTCATCTGCATAAACTAGTTAAGCTCACGACATCAGTTTGCTCCTGGAGCGACAGTATTGTATAAGGGCGATAAAATGGTGCTTAACCTGGACAGGTCATATTGCCAAACTGAGTGTATAGAGAAAATTGAGGCCATTCTTAAGGAACTTGAAAAGCCAGCACCCTGATGCGACCGCGTTCATCTACGTTTATCTGTCTTTACTTAATGTCCTTTGTTACAGGCCAGAAAGCATAACTGGCCTGAATATTCTCTCTGGGCCCACTGTTCCACTTGTTCTCGTCGGTCTGATAATCGGACTCTGGGCACGGTCCCACTCGTATCGTCGGTCTGATTATTAGTCTGGGACCACGGTCCCACTGGTATCGTCGGTCTGATAATCAAACTGGGACCACAGTGCCGCTGGTATCGATCAGTATGATTATTCATCTGGGACCATGGTCCCGCTGGTATGATAAGGATCTGATTATTGCATCTGGGACCACGATTGCCGCTGGTATCGATAGATATGATTCTGGAACCACGGTACCGCTCGATTATGATAAGATGATTATTGATCTGGGACCACGGTCCCACTCGTATCAACCCGTCTGATTATTCATCTCGGACCACGATCCCACTCGTGTTGTCGGTCTGATTATCGGTCTGGGACCACGGTCCCACTTGTATTGTCGATCAGACTATCAGCGTGAGACTACGATTCCATCAATTCCTGTCAAGGGCAAGTATTGACATGTGACCGGCTAGCGTCAGTTTCACCTGTTTTACGTAAAAACCCGCTTCGGCGGGTTTTTATTTTGGTCATCGAGTGATTACAAAGCTTCCATGGTGCCACCTGACGTCTAAGAAACCATTATTATCATGACATTAACCTATAAAAATAGGCGTATCACGAGGCAGAATTTCAGATAAAAAAATCCTTAGCTTTCGCTAAGGATGATTTCTGGAATTCGCGGCCGCTTCTAGAGTTATGACAACTTGACGGCTACATCATTCACTTTTTCTTCACAAACCGGCACGGAACTCGCTCGGGCTGGCCCCAGTCATTTTTTAAATACCCGCGAGAAATAAGTAATAGTCAAAACCAACATTGAACCCGACGGTGGCGATAGGCATCCGGGTGGTGCTCAAAAGCAGCTTGGCTGATACGTTGGTCCTCGCGCCAGCTTAAGACGCTGATCCCTGATCCTGGCGGAAAAGATGTGACAGACGCGACGGCAACAAGCAAACATGCTGTGCAAGTGCTGGCAATATGAATTTTGCTGTCTACAGAGTAATAACTAATGTACTGACAACCTCACATTCTCCATTATACCATCAGTAAATAAACAATAATCACTTCATGCACCACAGTAACAAGGATTGCTCAAGCAGATTTGTCACAACAATTCAATGCCCAGCATTTCCCAAACATTTTAATGGTTTACCGGAACAGAATAAACTGAAATACAACTATTACTGATAGGAAAAAAAATCGTATTTGCAAATGTTTGCCTGGGTTGAACCATTTAATACCAAATAGTGGGAACAAAATAAAAAAATGAAACATAATGAAATGTCAAACAACTCACAAAACCAAATAATAGAACGTGATAATAAATAAACCAAAACAGCAAATACTCACCAATAAGCAAACAGGCCTTCTAGTCCTGGTTCACACCCCTCAAAGCAAATGTAATTCAAAATCACACCATTCCCAAGGCAACATAAACAAAGCCAGGCCAGCAAGGCAGGCAAAGACTGGAAGGGCCAGCCAGCCAGGGCCAGAGCCAGGCCAAGGGAAGGGGAAAAAAAAAAAAAGCCAGAAAACCGGGCCAGGCCGGCCCCCCGAGGAGGAGGAAAACCGGGAAAAAAAAAAAAAAAAGAAAAAGAAGAAAAAAAAAAAAAAAAAAAAAAAAAACCCCCCCCCCCCCCCCCCCCCCCCCCCCCCCCCCCCCCCCCCCCCCCCCCCCCCCCCCCCCCCCCCCCCCCCCCGCCGCGCACGCAGCACGCGCACGCGCACGCGCACGAACGAACGAACGAACAAACGGATGCCATGCCATGCCATGCC
+
899<31/0(48;;CDE@?>?FJHGGJJHJJIGDCGDE;;;::2'$$$+)*+*****++,2.-.,+,+(-2@BJIBA;:9899?HHGDE73=9AAEJJJF@=<9-,++-++++'(%&))+*+/*++17;668-,,,99:;<>>HFHGHB80544247.;BJBEB<9:CDFIEJFEH@AJDC@BEHIFEIJJIJJFJJFDEJEAFDJGEDFIDA@AG3223=;877774555?FEJHFGJJFJHGECD?>=:4:2-83>GGIGJJJJJHFHJGJJ3222GFDBB>=;6699=E<;;;???00052//++++,2///////8522+(*),01745DEFGFHEGGFDDBE993.,(),-,,+++14205.?ADJBBBBCGDBAB>23C:F::7.)'&&&%&#$&&()))&'*&&&&&23*,<96010(99&%%((''&%%'%'/644/00/364520((%$$&)))&&%&%%%##$$%$$%&&&%$%$%&'))&%%%+&&&&**%%$$%$$%$,++-.13JJIJJJIJIFJJJJJJJJJJJJJJHHIIJJJJJJIJJJJJJHJJFIDE-,,++-*)))--,'&&%&%%%$%%&%&'%')+,11../3489<---((()?CFEIEJDCHB?<<HFFGHJFJ<;<<;JJFG@??=;>GJFFEEDJGGHJHGEJJJHJHJFJFIJJGJDDCCIJJIEJJJGFJJGHHJ=<==B>?6AH??@>>?@GFCDDJIJHBEB;DBAA?>??999:ABB>311*((%$$&))(''($$'''///11//0,,----,,.+**'''').168<<B@DBBBA<=7/../..+0+++54,,+$$$$$%##%%9::CDFIBEF863232/++,:C<;:;AGGA@AAJDJJJJEFCBB;32239BACDDAAACIJHJJIIGEIHGJD;75))))('()''&'((**+7577742.///2203..)*,/,-,,,21**()+*6:<JGJJJGC=><:78---7311-.//9:AJFCFCDDGJJG@>822.-,***))&%%%&<?CDHEFEGFGIGJEIJJH>>?>EJJFA@1+&%#%%()*6<BA,++,7)''(061177?>?@B@@==100099:0/+(&%%&$$%$%$%&***%%))&&&%&&'(5;9450/,,(%))*,../.-+((('%&%%$$$(+156896445666;@?BFFBA@IEJHFJGHEDHFIEJIJDG?JHIJGHJHDD=:/.,+-008;@EHGDD?A?B<<<)))*JBA??@=?@<==<76-//261126/::9<?<?1998<9678DEHA=5<=CJIIIECFBEHH>=<=H=:90,*&$'''''(+67:=>FGEGGFBBFI<;;67673/.48;BEDFJJEHCCDDC@@??:??AFBBEIGHJGHJJHJIJJEGJFJ))))554,+%'%%%&('$$$%&$$$###%%)*&&%$%#$'(*-.-/2554,,,+))+*,355---&%$$'%%''+-45;:82)5:BEGJIGHGC???C@@>?@ABDC@@@?2((((--)**)+.,,/-///0011F;::;>>5-,,+.-,&&'133;?=?==BACAAAB3('''/))***;>DJE@=<;;77888889FJJJJHGICB?>HJJIJIGJJHJC;:;>D>?@5578;:+'''(5;43-(*&$$%$'(/067666;41...3:DGFIJIJGJFJEJFHGBDJ??>>;@6=@@A@?BA>=?D4445?<5C=AC?@A@>.../002+**--)((&&()344--,,,)%()-5,,''''429---.433510011..'&&&')+,&)'(')*.0////../(%%&)))%')).((((()))'&)&&'.78:F0///****+'(&&&&'*-./<;943334<CEFGJFGGEBDEG==<<=?@DDDC>?>=?<<=7999>><>>2222201///1448;=<?0''')0/1+(((**6<83(''%(''(**-,,,,0DC;77('''.-&&&&4.0,')--46GFD>>?=ABCF>>>;86212.//01AABCCEED@<;;;<>?>@>>99::=ADHDHJF3230272;>ABJIFC??A@DEI655/...>==><;;8<<6665655+***<?4444446AFEFDEBCAA?>=?BBEFCDFJGFEGHAB<33335447777.--,,)%%%(,/-''''&&('''06:9::;;6:@ACC@A@:777;?B@9322-//05557;5.+)('''()++00446223GEDHCDCCEJ7777E;===A750.//01,-.78>>?JFDFJJJJJHHHC@??><;::8:+)*+'%%%%)+%+/09>AAD=<<<??@BBEA30.+++,,-.1;<7:954000252.---6*7557=81AC??=>@>@A;<<;AAAIFBEA@87568JEEECIJDDGCIEB>;:FCC==ECCI@:5>87//-----..'''&&&&)---31'&'(257<3><;=;D?>21553536472021532334:BC@@BBIFJJDFFDDGHJJA@?:98455448EGBBCHJIHJJFDFDFB@?A<;;?<==FHJJIIDGICBCBDBBA@D<===IGCDDBD<?>A;...-2+)))++***+.,*)*'.-***.44578;.,+,4<5:95428::HJFIIHHJGHGJJHGGGHJII0//,,,=@FEH?=>>BFJIGJGJE*))****''&$'+*.0/20011----435@GFFGGJHGJJJJJJJJIJIFIJIJHJJFDECFDDDBA@8875;87//>989:((().&%%%(*-//2F6556;<56DGG@=>4447<1-----3449??ABC:3225?B???AEJHJHJI@@??:87//((('>@DEJJABB=;2)-*--)&%$##%&((/789<<;<8864+*++/+&&'%$$$%%'(''&***,25>9777;966GHJGGBAB<;;66...15-+++-3*))(./'(((6400054466;;A+**+)'''+333763//)))(-/024,++)-,)'%&(((((()77.,)%()&'&',9++,5.--.00--.((((--,,'&%%%%$$%%0114-))&&&(*+4843//,&&&%&&&'('*105(''(&%&)(((),+%$$%&)+4''&&'%&'&),)(((113644'&%&%%%()()+%%%$/:>?CDHCD877789566***'%%%)))('''+3476/././000----677=:879<4)+***5;?BACGHEIJJJJJGJJJ@@@EH==>DJJHJEDIGJJA??@FG=<<<B><=?A<;=9967?@DDJJHJFEIGIHDCBEFD<<:421.,-.....,./BA@ECD<::23316667;A@@@ABC==;>****7?5BEEDBC34,'&%%'',-778612228566AB<8663:(''+1-./?BBA@@@CHJJHGF11002.'&&()'((5431133667(('(,,/?ACJJJJGJJJJJJFIJJJGHJJJJJJIJFHJEJJHJHIHJJJJJJFIFJJJJIJDJJEDBAB@@E<EJFIJGGGDEE54G=JJJC@?@FH7665G>=>CJFJF70/,*+)()))(**+69>ACJABC?@50//1?@BACDDDJEDAA<)(()+*+&'((()'')*327433-,+*),,,9;922=AEIJJJJG;874566999C@CDCEC@>32../22882//2,++'''(9:;@@C554454+*(()*),27<BBFGBCA-,,,,@===DHBEJDJJJCA@BG<8/...0&&8:4343:444/.-///-,.-1,)((**&'*&%&+/'&''***'&%$%%'/30.-.0121,,20141//./7''''++())((&()*.0/.--.,-+*'$$$$$%%&''(()*%$%&)*,'''&*'&&($$%&'&&&$$$%&%%%'&&&%()))&%&&%&&''&((%$#$&(()'$%&%$%%##%$##$$$$$%'$##$'''''())((()*../.***+++)%%%$%(())(()*/&%$$&$$''(%&%&(''&%%&$$##%%&()+2/-('(*/,,*(''),(''%%%&(1)'(((''),+*+.,'&$$%%%%&$%%&%$#$%$%%*--./)&%&&&(()'')-0../+%$$$#####$$$%'%%&'&((%%&$+*%(&&%%$$##%'-2(&&'-032.)()*)*(%%%$$%',-,&%%'(%$$$#$%$%./,&&(/1,+*'$%&&$%&(+*,,('')$#$$$$%'))'###$&&%$$#%&&%''%$$$$$$$$$%%%%%$%$$$##$$$$$$$%%%&%%%%%%%%$#$%$####$'&%%&'%$####%%%$#$&'&$%$$%$$%$#$###$%&&%%%##$$%$%$&%%&&%$%'&$#$##$$$%$$$$$#&&&%%%$$$#%&%$$#$$$%%'(%$$%%$$%&'''&&&&&&(*'&%%$%%##$$$''%%%''&%%$%&,,,.+***../13220,'()('%%%*-,23632222356>AC<43830/*)&(')()+.///.///01210/.--,$)%%%%%%%%%%%%%%$###############################################################%$%'&&('%$%$%&%&$$#$$%$$%%%&%%%$$%%%%&,*++*(''&$%&%%####################
@Glass_F3P_9_D3_6_23_2
CTGAATCGCTGGCGAAATTATCGGTCTGCAAATGGGGCTGTCATTTGCGACGTTTGTCGATCCGGCCAGCCAGTCTAATATGCCCGTTTTAGCGCGTATCATGGATATGCTGGCGTTCTTACTATTGCCTGACATTTAACGGTCATTTATGGTTGATTTCACTGCTGGTCGATACCTTTCACACCCTGCCGATTGGTGGCGAACCGTTGAACAGCAATGCGTTTCTGGCACTCACCAAAGCAGGATTGATTTTCCTAACGGGCTGATGCTGGCGTTACCGCTCATTACTCTGCTGCTGACACTGAATCTGGCATTAGTTACTAATAGTATGGCCCCGCAATTATCCATTTTTGTTATTGGATTTCCATTAACTCTGACTGTCGGCATTTTTTAATGGCGGCATTAATGCCGTTAATTGCACCTTTTTGCGAACATTATTCGGTGAATTTTTAAATTCCTGACCATGTATTAGTGAATTGCCATTAATATAATTCCGTAACGTTTATCATGTATCCTACGAGTTCTATCGAAAAATGAATACCTAAGGAACGTCTTCCAGGATACTCCTGCAGCGAAATATTTGTTTTAAGCTCACTCACATATCGCAACATTTACTTTATTTAAGACAATTCCAGGCAAATTATACAACACTTTACGGGATTAGTAATCCCGCCTGAAAAATCGCGAGAGTGGCGCATTAGGTGACCCATGTTGTTCCGTTTAGTCATGATGAAATATTCAGGTAAGGGGAATTATCGTTACGCATTGAGTGAGGGTATGCCATGTCAAACGATTATTATGGATTTATGTAGTTACACCCGACTAGGTTTAACCGGGTATCTGTTGAGTAGAGGGGTTAAAAAAAGAGAAATCAACGACATTGAAACCGTTGATGACCTTGCCATAGCTTGTGATTCACAGCGCCCTTCAGTGGTGTTTATTAATGAGGACTGTTTCATACCACGATGCTTCTAACAGTCAGCGTATCAAGCTCATCATTAATCAACATCCCAATACGTTATTTATCGTTTTTATGGCAATTGCCAATGTTCATTTTGATGAATATCTATTGGTCAGAAAAAATTACCTAATAAGTTCTAAATCGATTAAACCGGAATCTCTCGACGATATCCTTGGCGATATTCTGAAAAAAGAGACAACGATAACCTCGTTTTTAAATATGCCGACGTTATCATTGAGCCGAACCGAATCGAGTATGTTGCGAATGTGGATGGCAGGTCAGGGAACCATTCAAATCTCTGACCAAATGAATATCAAAGCCAAGACCGTTTCTAATGACATAAAAGGTAATATTAAACGTAGAATCAAAACGCATAATAAACAGGTTATCTACCATGTCGTTGACTGACGGATAATGTGACTAATGGTATTTTTGTCAACATGCGCTAACACATTCTGACTGGTGGTTTTTCACCAGTCAGGCTGAATAAGATTACTCTGCTTTCTCCACAAAGATACCGTCCTGATGCCCTGCTTCATTAAAAAACCAGATGCCCAAGCGGGTAGTCTTCCAGCGAAACCAGGTACATTGTGCCTTCACTAAACTCCTCAACTGCCAGTACCACGCCAGGACGACGCGGACCGCCATCCGTTTTGACTGTACCGATCATTCACCTCATGGTTTTCCTCCTGTGGCTTTGTGCCAGTGTAGAACAATTTCGTTTTTCTGGCAGCGCCAGGCGCAAGTACTGTAGATTTCCTGAACGGTCTATACTTAAGATGCCAGGCGGACTTAACGACTGGCGGCAACAACAGAGTAACGGTTGCGAGGAAAGATGATGAAAACGCGAAAAGAGTAGCGATACCGCAAAACGTGAGGTCAGCGTCGATGTCGATGCCCTGCTGGCGGCGATCAATGAAATTAGCAAAAGCGAAGTTCATCACAGCCGGAACAATTCTGAACACGTTAGCGTCGATGGACGTGAATATCATACATGGCGTGAATTGGCGGATGCCTTCGAACTGGATATTGATGACTTCAGCGTCTCTGAAGTGAATACGTTGAATGCACGATAAAAAAATCCCGACCCTGAGGGGGTGCGGATGAAACTTGCTTAAGCAAGAAGCACTTAAAAAATTCGTTACACCAGGAAATCTGATGTGTTCATCACCTTATCCGCAATTTTTTTCGCTGACAAGAAAATATTCGCCATATGAATGATTAACGCTACTTATGAATCAATGTAAGCGCGTCACCCCTTGCGTGTTATCAGCATAGCGGGATCACTTGCCGAAAAAATCATCTTTGATAATTTGTGCGGTTTTGAGAATCATCCTTGGTAAGAGGAGTACTGCGCGACTATGTTTTCAATTCAACAACCACTACTGGTTTTTAGCGATCTTGATGGCACCCTGCTGGACAGTCATAGTTATGACTGGCAACCGGCGGCCCCCTGGCTACCGTTTACGCGAAGCAAATGTTCCCGTCATTCTCTGTAGCAGTAAAACATCAGCGGAAATGCTGTACTTGCAAAAACGTTGGGGCTACAAGGTTTACCGCTGATTGCCGAAAATGGCGCAGTAATCCAGCTTGCTGAGCAATGGCAGGAGATAGACGGTTTTCCACGCATCATCTCAGGTATTAGCCATGGCGAAATCAGCCTGGTTTTGATACCGTACGCGAGAAAGAACATTTTTAAATTCACGACTTTTGATGATGTCGACGATGCAACCATCGCCGAATGGACGGGATTAAGCCGGTAGGCCAGGGCGGCGCTGACGCAGCTTCATAAGGCGTCGGTAACGCTAATCTGGCGCGACAGTGACGAGCGTATGGCACAATTTACCGCTCGTCTGAACGAACTGGGCTTACAGTTTATGCAGGTGCGCGCTTCTGGCACGTACTGGATGCTTCTGCCGGAAAAGATCAGTTGCCCAACTGGATTATCGCGACCTATCAACAATTGTCAGGCAAACGCCCGACACCACACTTGGCCTGGGCAATAGGCCAAACGATACCGCCCTTACTGGAGGTAATGGATTACGCGGTGATTGTGAAAGGGCTAAATCGTGAAGGGGTGCATCTGCATGATGAGGATCCGGCCCGCATTCTGGCGAACGCAGCGTGAAGGACGGAAGGATGGCGTGAAGGGCTGGACCATTTTTCTCCGCCCGTTAAGCGTTATCGCTCGCGAATACCCGATTACGCCCAGCCTGTTAGCGAGATAAAGCCGACGGTCGGCCAGTGGTTGGGAGTGCTAAAATCATAATCACCGGTTTCCTCGCTGCTGCTTACCCCCAGCGAGGCACTGATGCGTATCGTCGTACTCTTGGCAATCAACATCTCTTTCAC
+
*$##%&.66<FJJFJJGFJ?J8777>@=<==GJEDJJJGJDIDDC:=D@@@?BDD:8.,,**+++01,,,+(&&%&&',////33399<=''''('(():>AAEFDEGGJF655255(((&&&%&&%%)):=JIFHFCGFHJ;;:::GBAAA??@?DCHJFG?>:::9A200/.&&&.2'6:;=?@BB=>////9<DGIJJFJJJFGJ?>>>>==;;<<B>=;+++,/696556@@9999?53.)&&%(//12---();67:8844449FDACJIFDJJJJD;;;<HGJHGIJJJIGIJIBDE62224>555377)%$$'*0%%7+**+,,-=@CECDEBHJGJJJGIJJJJJCEDEG=63.,,,89<?:>=B@???BB>=*%%&&&'*).1+))*-.../12215;:6656@?DEJIGED65?AC<--)((%&')&'*'&&&)'('+.030.-,.'&&'+)))))+('('+-.?@@ECCIHFGEDJHFDFCHDE=C?@JJJJC=@>9:65((((')'&&&')&**+(%%(-2,,'&%&*+,,+,,,,,.'''(1++*++8=<=>>@JJG;;GDFJJJJDCAAADJJJJJJFIDC?=999:;;899<?DJAA@?A@@<1''&')-@>=>ABFFCJGDIGDJH?>==??IIHHJJIJJJGFEJ;11--+**1+785:JGHJFJ>?>;<?DAJEEIDHDGJHJDIGJJJJIJGJHJJIB2--37277;;B@CBAGJJJHGHC???=CJ9=;;>?7777<444DGFEEDJCDCGHHEFCC@@AAB?C:9'&%&+('&')*+*267;AJJJGFICCCDJJFFJAA@>AACFGJ==B@3333?EF556;3-,-.9:<?@B?65,0/35753,+*65546666?BJFJJHJJJGJIJJJJHJJJIJGHJIJJHHGGGJFADFBCJ=9::<<;>>7//45DEBECDFJJJIJ>A?>><=84,+'''%%%$%$$&,6731259HHHJCDGDHJC>;:644456;BBDEJEJJ;<<>CBA?89:=DDCCJHHFBC@>@@HGE??@HF0001DC>777;>>865554))))*44?A?===C;:::6635768743+/((&'*+)()/5565AA=:::>ADIF<:64846656BAIJGIHIE<7(5./AIHJHJB,+))(((('(('(+-.0<AGFEEDJGBI5JIA?@DHGJEDCEEHEIJHJ-++,/...97:BJECBEJA@??CHJJJHEGJJEFHJBBBCHJD?EFJ?:77<DC>C?@A831123<..///0>?B@>??@JJJECEHFH844310/234)''',***).14?@DJFJHEGIE@DDD57(('()*@CEFJ>==>BCCFJJJC???JAG@?66-,,+/'%%$&)%',,++0349;=AECECI888000,--.8D=:::;;JJJJEFIHFE663221157=?CB@2/-,++'&$%)(/10//1-0779:FJIHGJFGJJGF>;<@=JA?9@ABJJJJIJICDIGJJGJGIJIJJGDGEH@@6A=A'''62223677+(&%'23583221265:;<HJIFJJJIJJJHJJJJJJJJGEJH?><8889;98<-,,-5<=:5553...000=8;861*)''/..--2/126B::8::;?.-+***)+.'())101312680/4((((3..*&(07=;:<>EDIFE>>202011((+89;;;;B<8:=EAF;989=322,--/41+)/&&%&&%%%)+*++,3.-)*)))(**))),&&&&(*&%&&),.246CB><?>9HJA??@4449:90/%$$)2==>?DFHHHJGJH@>>@AFFICC@==85187)'&&&'-78.-..--9<<7+++-1337676--788744()6233?FECBCCEJEJE>;88HJ?@?6666211.00.*,**+***998,,,/00-;<95556C?5;983((((1///7FBBBBFFIGHE><<=666?>?72/-/-,,.-,,,?ABFGBBBACDEJD@BBBIGBC54001>DJHJFC<&%%$%%%(04<=>>AADHDEICF8611+***,++++>=44/./.3233358220*))/12.+)*+10.,,,,,-.--.132/////0*+:879:8=4311002GHDI@8888>>2222@BA:::670/0/AABEBBGDBB?;4.197)CBCGFJJEEHB<<@CE?210134HDEJJDCBEDJJIEDDB=<==IJJFDD;4443:32.,%$#$&(&&'%&'((++,,6893'%%%'12(('%$$$''&)/1578<654.**+(((*<CDC?>?>@?ABJJJJJJHGDGEFIIJJJ200678687445400DEJGJB@ACGCBBBCJJFFFHJGEDEFJJ@AEFIJIHJEIFDEBDJGHEDBEGJ842.//---)*+AAB;<;44==<<CFBABFEGJ999:DE:99:,,,,22201/'''(4542+***(*4-??A?JIGB@B@JDCBFDJG,-+(2.++./1)(./,--245566;8..((((5:=BCC??@?;0/1268///20/*()**8::DEEFFJJJJIFJJJJHJJJHIFI?>?@IJHJJJJDEB)(((DDJGIJIBCCBIJACACJJGIFGB>>;99>@BJJJJGFBBAACFGJJJJHBACDJJJHGGJJJJJHJC>>>1++/0579;<>A.--*'$$$&,117<<;=JCFEEA?<AJJABA>DDCI8888>AA@@BJHJJJGFJJBBCBJHDBB?@?;;=:5/()CCA===IEG?><<94401;7452//.,---%%%&'&&&((((*1,,'&&&58=6555CCEJGE?==?JJJJJJDCA:99:>?@CHGJGFEEIJGJJJHJJJGJJGJI>?EJJJHIABBBJJHJJGJFF:999=8;.,(('',--/49;=>?>BG5556GB@>@DGJDHJJHEJC;?<=?:<./-(($%'',-../?DCEJGFJFABCCJIFGHJJIFJJJHGJJ@@JFFDEF000*()'()*-0)*)*(((*2;876''''''(+++,-'''%$%$%124,+,67EJFDGHHJJJGJGGJIJJJJ>?=>DE@@?@IHJDHGFJJDEBCB@==>A@DCBC@BDCGD?@@54494321--,-0-1--...==AGFDIFGBGBCFJGEB=84)*5;7;7711148=CEJJHGJJGJJHJE@JBD==89?>?9C55=@A@?@FFG>:;;:77BEAA<<=;3.--,+0024*=?@GIDB1<==B=;<=<==<86778>>73325842.+''&'(()&&&('(,/0.-/....***)2..2./,-,-<A776444*++,:A@CBHIJJJ4445=@?D<<<<BBA55548878901B6666DDEDDFC-+,6+'$
@Glass_F3P_9_D3_6_23_3
GCGAGCGATTTGGGTGAGGACAAGCCCGCAAACAGCAGCAACCGCTGGCCAGTTTTCAGAGAATGAGGTTCAGCCAGCACGCGACATTTTTATGATGCGCTAAGTGGCGCGCACGGCGTTTATTCTGGAGTGCAAGAAAGCGTCGCCGTCAAAAGGCGTGATCCGTGATGATTTCGATCCAGCACGCATTGCCGCCATTTATAAACATTACGCTTCGGCAATTTCGGTGCTGACTGATGAGAAATATTTTCAGGGGAGCTTTAATTTCCTCCCCATAGTAGCCAAATCGCCCCGCAGCCGATTTTATGTAAAGACTTCATTATCGACCCTTGCCCAGAATATGGCGCGCTATTACCAGGCCGATGCCTGCTTATTAATACTTTCAGTACTGGATGACGACCAATATCGCCAGCTTGCCGCATCACTCACAGTCTGGAGATGGGGGTGCTGACCGAAGTCGTAATGGAACAGGAGCGCGCCATTGCATTGGGAGCAAAGGTCGTTGGCATCAACAACCGCGATCTGCGTGATTTGTCGATTGATCTCAACCGTACCCGCGAGCTTGCGCCGAAACTGGGGCACAACGTGACGGTAATCAGCGAATCCGGCATCAATACTTACGCTCAGGTGCGCGAGTTAAGCCACTTCGCTAACGGTTTTCTGATTGGTTCGGCGTTGATGGCCCATGACGATTTGCACGCCGCCAGTGCGCCGGGTGTTGCTGGGTGAGAATAAAGTATGTGGCCTGACGCGTGGGCAAGATGCTAAAGCAGCTTATGACGCGGGCGCGATTTACGGTGGGTTGATTTTTGTTGCGACATCACCGCGTTGCGTCAACGTTGAACAGGCGCAGGAAGTGATGGCTGCGGCACCGTTGATATGTTGGCGTGTTCCCGCGATCACGATATTGCCGATGTGGTGGACAAAGCTAAGGTGTTATCGCTGGCGGCAGTGCAACTGCATGGTAATGAAGAACAGCTGTATCGATACGCTGCGTGAAGCTCTGCCAGCATGCCGTCTGGAAAGCATTAAGCGTCGGTGAAACACTGCCCGCCCGGCGAGTTTCAGCACGTTGATAAATATGTTTCCAACGACACAGGGCAGAGGGTGGAAGCGGGCAACGTTTTGACTGGTCACTATTAAATGGTCAATCGCTTGGCAACGTTCTGCTGGCGGGGGCTTAGGCGCAGATATAAGCTCGTGGAAGCGGCACAAACCGGCTGCGCCCGGACTTGATTTTAAATTCTGCTGTGAGTCGCAACCGGGCATCAAAGACGCACGTCTTGCCGCCTCGGTTTTCCAGACGCTGCGCGCATATTAATAACTCGGTACCAAAGACGAACGATAAGACGCTGAAAAGCATCTTTTTCGTTTTGGTCCTTTGAAGTTTAGGGGATAGTCCAATTATTGAAGGCCTCCCTAACGGGGGGCCTTTTTTGTTTCTGGTCTCCCTACTAGTAGCGGCCGCTGCAGTCCGGCAAAAAAGGGCAAGGTGTCACCACCCTGCCCTTTTTCTTAAAACCGAAAAGATTACTTCGCGTTATGCCAGCTTCCTCGCTCACTGACTCGCTGCGCTGGGTCGATTCGGCTGCGGCGAGCGGTATGAGCTAATTCAAAGGGTCTTACGCCCCGCCCTGCCACTCATCGCAGTACTGTTGTAATTCATTAAGCATTCTGCCGACATGGAAGCCATCACAAACGGCATGATGAACCTGAATCGCCAGCGGCATGAGCACCTGTTGGCCTTGCGTATGATGTTTGCCATGGTGAAAACGGAGGCGAAGGAATTATAATATGGCCACGTTAAATCAAAACTGGTGAAACTCACCGAATGGCTGAGACAAAAACATATTCTCAATAAACCCTTTAGGGAAATAGGCCAGGTTTTCACGGTGACAGCCACATCTTGCAATCTATCTGTAAACTGCCGGAAATCGTCGTGGTATTCACTCCAGAGCGATGAAAACGTTTCAGTTTGCTCATGGAAAACGGTGTAACAAGGGTGAACACTATCCCATATCACCAGCTCACCGTCTTTCATTGCCATACGAAATTGCGGATGAGCATTCATCAGGCGGGCAAGAATGTGAATAAAGGCCGGATAAAACTTGTGCTTATTTTTCTTTACGGTCTTTAAAAAGGCCGTAATATCCAGCTGAACGGTCTGGTTATAGGTACATTGAGCAACTGACTGAAATGCCTCAAAATGTTCTTTACGATGCCATTGGGATATGTATCAGACGGTGGCATATCCAGTGATTTTTTTCTCCATTTTAGCTTCCTAGCTCCTGAAAATCTCGATAACTCAAAAAATACGCCCGGTAGTGATCTTATTTCATTATGGTGAAAGTTGGAACCTCTTACATGCCGATCAACGTCTCCTTTTTCGCCAAAAGTTGGCCCAGGGCTTCCCGGTATCAACAGGGACACCAGGATTTATTTATTCTGCGAAGTGATCTTCCGTCACAGGTATTTATTCGCGATAAGCTCATGGAGCGGCGTAACCGTCGCACAGGAAGGACAGAGAAAGCGCGGATGCGGGAAGTGACGGACAGAACGGTCAGGACCTGGATTGGGGAGGCGGTTGCCGCCGCTGCTGCTGACGGTGTGACGTTCTCTGTTCCGGTCACACCACATACGTTCCGCCATTCCTATGCGATGCACATGCTGTATGCCGGTATACCGCTGAAAGTTCTGCAAAGCCTGATGGGACATAAGTCCATCAGTTCAACGGAAGTCTACACGAAGGTTTTTGCGCTGGATGTGGCTGCCGACCACGGGTGCAGTTTGCGATGCCGGAGTCTGATGCGGTTGCGATGCTGAAACAATTATCCTGAGAATAAATGCCTTGGCCTTTATATGGAAATGTGGAACTGAGTGGATATGCTGTTTTGTCTGTTAAACAGAGAAGCTGGCTGTTATCCACTGGAGGCCAACGAAACAGTCGGGAAAATCTCCCATTATCGTAGAGATCCGCATTATTAATCTCAGGAGCCTGTGTAGCGTTTATAGGAAGTAGTGTTCTGTAGTAATATCCCTGCAAGCGGTAACGAAAACGATTTCAATATGCCTTCAGGAACGAATAGAAATCTTCGTGCGGTGTTACGTTGAAGTGGAGCGGATTATGTCAGCAATGGACAGAACAACCTAATGAACACAGAACCATGATGTGGTCTGTCCTTCAGCCAGTAGTGCTCGCCGCAGTCGAGCAGCGGGCGAAGCCCTCGGCTGGTTGCCCTCGCCGCTGGGCTGGCGGCCGTCTATGGCCCTGCAAACGCGCCAGAAACGCCGTCGAAGCCGTGTGCGAGACGCCGCAGGCCGCCGGCGTTGTGGATACCTCGCGGAAAACTTGGCCCTCACTGACAGATGAGGGGCGGACGTTGACACTTCGAGGGGCCGACTCACCCGGCGCGGCGTTGACAGATGAGGGGCAGGCTGGATTTCGGCCGGCGACGTGGAGCTGGCCAGCCTCGCAAATCGGCGAAAACGCCTGATTTTACGCGAGTTTCCCACAGATGATGTGGACAAGCCTGGGGATAAGTGCCCTGCGGTATTGACACTTGAGGGGCGCGACTACTGATGAGGGGCGCGATCCTTGACACTTGAGGGGCAGAGTGCTGACAGATGAGGGGCGCACCTATTGACATTTGAGGGGCTGTCCACAGGCAGAAAATCCAGCATTTGCAAGGGTTTCCGCCCGTTTTCGGCCACCGCTAACCTGTCTTTTAACCTGCTTCAAACCAATATTTATAAACCTTGTTTTTAACGAGGGCTGCGCCCTGTGCGCGTGACCGCGCCGCGCGCCGAAGGGGGATCCCCCTTCTCAAACCCTGGTCGAGTGAGCGAGGAAACGGGAACAGCACTTATATATTCTGCTACACACGATGCCTGAAAAACTTTCCTTGGGGTTATCCACTTATCCACGGGGATATTTTTATAATTATTTTTTTTATAGTTTTTAATCTTTCTTTTTTAGAGCGCCTTGTAGGCCTTTATCCATGCTGGTTCTAGAGAAGGTGTTGTGACAAACTGCCCTTTCAGTGTGACAAATCACCCTCAAATGACGGTCCTGTATATAACAGTCCCCTAACCCTGTGACGAATTGCCCTCAGAGAGCTGTTTTTTCACAAAGTTATCCCTGCTTATTGACTCTTTTTATTAGTGTGACAATCTAAAAACTTGTCACACTTCACATGAAATATGATGGCGGAAACAGCGGTTATCAATCACAAGAAACGTAAAAATAGCCCGCGAATCGTCCAGTCAAACGACCTCACTGAGGCGGCATATAGTCTCTCCGGGATCAAAAACGTATGCTGTATCTGTTCGTTGACCAGATCAGAAAATCTGATGGCACCCTACAGGAACATGACGGTATCTGCGAGATCCATGTTTGCTAAATATGCTGAAATATTCGGATTGACCTCTGCGGAAGCCGTTAAGGATATACGGCAGGCATTGAAGAGTTTCGCGGGGAAGGAAGTGGTTTTTTATCGCCCTGAAGAGGATGCCGGCGATGAAAAAGGCTATTATTTTCCTTGGTTTATCAAACGTGCGCACAGTCCATCCAGAGGGCTTTACAGTGTACATATCAACCCATATCTCATTCCCTTCTTTATCGGGTTACAGAACCGGTTTACGCAGTTTCGGCTTAGTGAAACAAAAGAGATCACCAATCCGTATGCCATGCGTTTATACGAATCCCTGTGTCAGTATCGTAAGCCGGATGGCTCAGGCATCGTCTCTCTGAAAATCGACTGGATCATCAGAGCGTTACCAGCTGCCTCAAAGTTACCAGCGTATGCCTGACTTCCGCCGCCGCTTCCTGCAGTGCTGTGTTAATGGAATCGAACAGCAGAACTCCGAATGCGCCTCTGATTGGTTGAAAAAGAAAGGCCGCCAGACGACTTCATATCGTACTTTCCTTACCGGCGATATCACTTCCATGACAACAGGATGGTGGAGGGTTATCTGTCACAGTTTGAGGAGGGTGGTTCGTCACATTTGTTCTGACCTACTGAGGGTAATTTCACAGTTTTGCTGTTTTCCTTCAGCCTGCATGGATTTTCTCATACTTTTTGAACTGTAATTTTTCAGAAACGATGCCGAGGGCGGTTTGCACAGTTGATTTCCTTCTCTTTCCCTTCGTCATGTGACTTGATATCGGGGGTTAGTTCGTCATCATTGATGAGGGTCGTTATCACAGTTTATTACTCTGAATTGGCTATCCGCGTGTCCTTCTTCCTGGAGTTTTTCCCACGGTGGATATTTCTTCTTGCGCTGAGCGTAAGAGCTATCTGACAGAACAGTTCTTCTTTGCTTCCTCGCCAGTTCGCTCGCTATGCTCGGTTACACGGCTGCGGCGAGCGCTAGTGATAATAAGTGACTGAGGTATGTGCTCTTCTTATCTCCTTTGTAGTGTTGCTCTTATTTTAAACAACTTTGCGGTTTTTTGATGACTTTGCGATTTTGTTGTTGCTTTGCAGTAAATTGCAAGATTTAATAAAAAACGCAAAGCAATGATTAAAGGATGTTCAGAATGAAACTCATGGAAACACTTAACCAGTGCATAAACGCTGGTCATGAAATGACGAAGGCTATCGCCATTGCACAGTTTAATGATGACAGCCCGGAAGCGAGGAAAATAACCCGGCGCTGGAGAATAGGTGAAGCAGCGGATTTAGTTGGGGTTTCTTCTCAGGCTATCAGAGATGCCGAGAAAGCAGGGGCAAAATATACCGCACCCGGATATGGAAATTCGAGGACGGGTTGAGCAACGTGTTGGTTATACAATTGAACAAATTAATCATATGCGTGATGTGTTTGGTACGCGATTGCGACGTGCTGAAGACGTATTTCCACCGGTAAATAGGGGTTGCTGTGCCCATAAAAGGTGGCGTTACAAAACCTGGTTTCTCTGTCATCTTGCTCAGAATATGGCTCTGAAGGGGCTGCGTGTTTTGCTCGTGGAAGGTAACGACCCCAGGGAACAGCCTGGCAATATCTTCAGGATAGGTACCAGATCTTCATATTCATGCAGAAGACACTCTCCTGCCTTTCTATCTTGGGGAAAAGGACGATGTCACTTATGCAATAAAGCCCACTTGCTGGCCGGGGCTTGACATACTCCTTCCTGTCTGGCTCTGCACCGTATTGAAACTGAGTTAATGGGCAAATTTGATGAAGGTCATTCCCCACCGATCCACACCTGATGCTCCAACTGGCCATTGAAACTGTTGCTCATGACTATGATGTCATAGTTATTGACAGCGCGCCTGACCTGGGTATCGGCACGATTAATGTCGTATGTGCTGCTGATGTGCTGATTGTTCCCACGCCTGCTGAGTTGTTTGACTACACCTCCCGCACCAGATTTTTCGATATGCTTCGTCGTGATCTGCTCAAACATGATCTTTAAAGGGTTCGAGCCTGATGCACGTATTTTGCTTACCAAATACAGCAATAGTAATGACTATCAGTCCCCGTGGATGGAGGAGCAAATTCGGGATGCCTGGGGAAGCATGGTTCTAAAAAATGTTGTACGTGAAACGGATGAAGTTGGTAAAGGTAGAATCCGGATGAGAACTGTTTTTGAACAGGCCATTGATCAACGCTCTTCAACTAATGATTGCCTTCGGAGAAATGCTCTTTCTATTTGGGAACCTGTCTGCAATGAAATTTTCGATCGTCTGATTAAACCACGCTGGGAGATTAGATAATGAAGCGTGCGCCTGTTATTCCAAAACATTGAATGTCAACCGGTGAAGATACTGGTATCGAACACCAGCTGCCCCGATGGTGGATTGGTTGATCCGCATCAAAATGGTAATGGCTCACGATGCAATGCCATTCTTTCCCTATTATATGATGGATATAAAATTTATTGAAATATTCGGTGATAATTAAAACTATAAAAAAAATAATAGGTAAATGAACATAACAAAATTTTATAAAAAAACATAATCATCCTTTTCTACTAACTAATAACAAAACAGCATTCAATAAAAAATATGGTCATAGGCCATTTAAATGAAATCACATCATCAACTGGCCACCAAAACATCATCTGGCCAGGAAAGCAAGGCATGGGGCACACCAGCCAGCGGCAGAGGGAAGGCTGGGCGAGGAAGGCCAAGCGAAGCCAGAGAAGAAGGAAGGAAAAAAAAGGAAGGGAACCGACTCGGAATCGAAACGAACGAACACTCCAGGAAAAACCCCCCCCCCCCCCCCGA
+
((('('(',-1&&&'%%%&&&'%$&((-((8;=CCC==<=?AA---.777663043-**)(,98322281&&'(1/007988BADDJJGJJHJJJGJJGE=,)('&''&(')(+67;DJJJFJEDECABCE@@7(():967772124000078==;90//02<533456++++,*)))-6122,,++--10<=999DJHJGDA@CG==<;A;;;:7117>A@@JFFJJJB@7665333'&&'+,*+***D.--15=;.,./?<?CBBDHF767=<@'''''.12@>?200/000@BBDDDH>>=EGDADA@@B?==><:;;;=2'&''*)*%%&&)-**)))))<:99:DA@>:;9*)))9:98956510/-))**/0&%('-)&&&&''(-//0//)))+*((,/,,?@BDCBD540,.+)(%%%&8;?AECJJJJHJJGDIJJIJD?<:--*,,220--()*(%$+(*+,*64678DFFEJGFHDA>C@GA=66349=2223888?JJFGE<<<><<1000:;@=>@ADFI@A><>=>0000C@BJFEIEGJEJJJIJIA@CBFCE9000?><76:???@5555656<AEJCGGGCE@<<::;=<<<::+)))::<:9;DGJJFEIHJJAA666?98<;;;9;;:9;@EBIIHJJIJJJFJEE?BEEHB99:FGJJHJEJEJJJHIJJ>===FBB<=22232.&%()+5567CEJJDJGIJ::<JHFDHFFCBGFFCDGD:999D?B=32,,++-0+*())')*&%%)(''((*154478>C??>?A8999822,,,--..30.+,1/67<3*+543296**)*-*,,)**+,--.-..**+*+)(()+))/,.+++,25449>>==>@A7410(&&&-,,-*-10///2/0.(9....>>5553,,,-3,*(()9?A7676>=<8<:448899?924BCCCDJJHGG77333<<=?@?71..44553654347+**+**((2334?==>CCJJGJJJHFJGFEJH<;:-+(%+''')45@EJHJAABCIJJGGC998:JE;;''''.561003*(&(-,+*+,0<>ADGGEEDHEJDGEJ@991)'%&((**'(''(''(((''0A@A:=BIIHJJEJFFGIJJJEGJJJJIJJJEJID@=4??@<2111-,,*))3AB@6666;52--/2/.9<54441///./--..-,**((+&%%'.04<=:979;658:=9::<FC9992(989=9,*,/,(')**.+-++)*+&&(137:0001<???4333652;-((()++*-0%&%$&())''(9BH@=6=HEBIIEDA@9D===?C?ACHFHF?4444GHJJHG;555==)(((><>?<>>>CJFHED&&&):98:,++0:@8889;;<?<:;;<<30001@A=85556)))<889510/.,+*'&%'&(2246DCB?9:;A>D:50///=?@A@CB?>>000....///FIDFCGGDFGEGJ@DB<<=GJBE<98+**-2312;;<6777?99:658;>D653'((863(4;<HD>>>65558565999=<;/-/((..76422588>@BFIJA==ABA211''''3.-))('''1EGDJJ?>>>IEJE@-,,-4(''()((.479>6444<@@<972444EE;5//0-./*('(,+++++23388777?:997541''').-.:1334>44457641012?>@ACBCCBHDDEDFDHHDBA@410//456*(((*&%%&&&'&6**%%+,49*)(()))),,.+**('%%&15,+*,/21.)))(),--,,*))*+***+,))100/06B?ACDJBGCEJGECDCCDB@/)''&%%%'')++%$$',***CEC:::;B;423459????>BBD<456?GCA3001*)))3644%%%%&)&&&%@>??B5511)&&%%%&&$$%%&&&%)*+01/-.49=>9888?CBCABACDADD223FJGIJFDGJFIJJEJE@?A@BHIACAAHJGFGIJGJCDCFJJJJEHGFJJIJJHGJE<;::1(A==<898654+(+/ABGIGJFCJJDAJF?=73/...--&&&&1561.**+1,-67;==>5547AECDGBBBBEJFJJJJD@A@A;C9555110-.00545889:;)))*'*(((267,'''-10/32222DGDEEDJJHJHJII??>?A:::ACE===>JJJJE>>>?EFHHCB41***+>677<***4CDBAF@ABC92....;D7774678325'&&*)((0('+-()(()1;68?@CIJGFDGABEDCB;7;==C>;;;;9/5'':??AD:999;;78229<;;;=C@CCJJFJEC@DDB8D?10009C9999//./;::6?=>ABD????C=<<ABA@:9833((%&))((.<<=?>??822226A6543115B<<>4,*+++3224<<5762=AEB---,//IEJHCCCDHJJJGJJJHJJHJJFJIB>AAB==>?@>46<ABCE@@AAGCBBAEE99:<@@7645B:::8<;GJDDDCHBDF>:::CEBA@>::D<B41-,-,.2--%%&'&%%'&&',3431//0/.11512;:?ED9::9=>><:JHGJFEGIJGJIJJEGGJJJJJGIIDDECCE==>@=>@828766632006;7(?-?BC99::=9;:<;:::<11-BEJFHGEHEFGEEHGJHEFCCFIGJEB@==9///CCCGDACB@:;??ED>ECCCIFA<<>GJIJFJIGIJH@==EDGJJHHJJJDJFBEDJF976779978FGIJJJJJJIJIJJHJJFJ?=<=01.()''&&&'+*++,,./1,777<=C@<76560/01=FJAAADIIJIIFJJHCCJGGFFICFDCF=:312,++,2<;<6713>@DFICC>=<;<=;;;<4'''+'&&&&)*99989>?<<;=@==:99:>9:3/--.2?BIJJJJHJJIGDGEE=<<2%%*('&&&&/1225554/---5>554++**/+--,..&&&('04<=JBJGHJFJIFDHIG???@B@999>>CB@??@?JECCBDEEJJJ:9::AB7778''''',)$$%('/;99DDACABHE:96E>;85344)((*7756<:?*+++/0:30,*)()666598----=777785,('').-.14..*2.--(((*,-.///08882334964571111>=<789<D<;2234464//6400(((*..-.+++%&&/>=@@<<<;<<;99::>***))(((&%&&'/09::DD>==A@CCG5,++,/1466220-28.**)@BCI<;;;33*)('''ADGIIIGHJI??8787;;;BD=;<3JJEGGFJJEFA@:JHC=5622227++++4??A>HCBCCBE77745559;@A@BCJFJJGFBDCJJJJDB@BJJ3336-+,/1111000?>30282222.,,-58@A@65562../.,BCJEEJDEE5557E??E@?@EGJJIFJGJ('''7856876/9>8888JJJEGJJJJHJ<988=4488:GDB@AAJJJJIHJJGJHJGJJHDAAC==>>@>=D:69/,(()436=<;:>542111445HCA?;;;=?<9:99<>99899;B<<<<A???@JJEGBCJF9882-,''(-0:9;8+***@?@>@JDCCFJBBGFJJJGJFHHJJB@@555763247IFDDEDJH<;;7>HGGFB('(@CJHHJIJJJJGFFC<734;:/.-+/8<<>>;BCAFGIHFJB;3999753:7))):HDDF>;;)))+864,,/210557><:22++++CACDDJJED@FFFDGF=?7+**-6688(((,:<A=<<?@B>A>545435///0***('%%%'((*'))).32/.,+*+8:96''&&))+-1.%$$$%&&%%%&'(((+'0*)',279799997.../<CD4444B?<5576)*,-00334+)*-..***)),(.-/<D=<9;<=6774,=,,,@@@CGJJJJJJJJGEBB>A<::4224@?99>@ABCJD-*(+532/54458A@=<BABCBDJAJFDDGIJJJEDBEAJJJJJIHJJGDD=DHGHJIJHFJIHJIA@@@EE@8267<777:?CDCH9999EAABAEGCBEDGJE'''';5))'''''(+/0179>?>66@CGCE>6.0****6333;:0--/-*++1/))))099>?ABJHFFJGJFJJJBA@AJJEJGJJD5?>J321(000H::I9998>>>EJGDEF@@99>3434(%%%)1((.*((')/1,,/B6BAC;;;<A@BHEE::::D@621136FDC?@@JGJ@>>4=7C@AAA;99:J@EBFJIIJEJIF?;34?:99;4245;>>A87779753-(8B=CE;<;AIJGC@@>>J?>DGHHIJFGECJHHFD?-'')FIJECCE:;99<JJJDECCJCA2276C@=<963..1120/++(''(**3--,-4-,5767:<9888BDHFCE:9968:;BD=>>@ECBIGEEBD;87*)(&)22><<;6;6555820*(('(12+(((.()((**FFJDDIJGGBACCJJJI64449::J=+,53&'00432--.=??=<<=?>=<84,*+()+-/-/02)9=?JJJEFHJJJHHFCABDFGEJFHCCBBJE:;DCIJJIG@88AA@=<<<99=CDCB=BCCIJFEBE1C@8B@BE?:JGCEDJIHEGCBC?=<<<CC?A??4433B3+++30((+*679=978=<8'''())83334HFFFJJJJGJGGIHF;?B=>76658FJJJFJEBBBBDD///032365B?C6545)('',9>?===@=<<<=<>BAC*(()-?<<<:3'&&&&696665;65745//.-.,/0>@?;E=9<>EGJFJJFC@@AGE6:887898998;<?A53,-+*++,=A=>566+'&,%+*%%%,,++00135('''((7:87/+))%%%&'&%%$$$%+..,.22458554+(&&&(%&,$$%%%$$%(&&&.(,,+'((&((''''(((((''()-16:,,,,;@@E++++&&'?><A??<:97201..00/,+*(()432(''''&&(-/0186))))*)*--320/+,,.+++*)*+'(+)&&(;BA?@?@AE@@<<:311003-)()+*/143333,,-113466=<BA@JGCBD59;<A-,,+,0+((('(()/0364-,,,4.'''=@DC))))?CB?9-:645=9FCF967@FHJJGGEJJFJHFFG/../>;531112'')''00566223''''&&%%$&+---.07:>JJJJEIEGC655CDJJJFHFB?99*)&&%%&&%))(((..(*%%&.6663-2263222/007@>?7,176CCDE605,,@=;>BDGEFJ9777JHJHGJIGHJJJJFFJA=.*)'>@>=EHJJJJJDDCDGEJIGFBACBA@B?;85(((*76110.,,,,-5546;<IEEJB;:878>>@GIGIJJJJJJFFFCAEC4D?JH;55DBJACBBDJ<963361115D<<=A333;>JGH>>?@IJJJIIJJGJGDJJHIIEJJA3210110-..3-;CAA=<<<?00004766-*243+5:?=93333;53(('(///*2EEIGFJIFF?77=:9?@:@><5555@GAE///0467:1+''(35;;JJDDBEEJA@@>>?ABCCDA@@BJCGHDF5555864357HJJGJIGFJEJIJJJHICC@=;9;;46556GJFH;;;;<???>>>>JJJJJJIJFIJIJHJJGHFFIFJJHAFB;==C;<2220++'(,-+-771*&&&-.,,.***++++-))((**&&%%$###'(())*2-+@AJHHBDDJHFJ???@DJA>>?AI>>>>JJJEJGJDCDBJEJ8313+FDEHE3333BAAJIJJIJGJJFHGJDJF6655CCHJAA98:;@B@?@=>===55540((()(,+)96A;798,(&&&%%%E@A@?@2-++88:@>=9ACA@;53122&))-69455'''(3,+)+12359A@@>@=545120/62289986./3554.,*&$#&&&$&&>B@?ADFJIJFDBAB00//1==DC>>;72//04*('%%'&%$$'&&''(/**+,00.*++'&*+)1245>0100099CCDFD@@C@D@A@HFEAA500+)+++)8:JDEA@AA==<<AFCD?@@CAF@>668>JJHJJJFECACJJ<<==A@@JHCAADC:9*+21125898:@?>>@AC@@@AJJJHDBAC>BIGIG7666@A@@'''(00//33:<<=@A>;9-,,-/0---46389;><:769:EBD<;:2/'&&)232333111<AGG;<;777.+,,2123:4535.+**:;<><CECDJABB>;(;:9----ADJIIFFJGHDDJAAABHJJJJEEDEFFJJHJFGF??AABBCA;;;;C>>175/>?@76@841../22**99>;=<<=;;;88.*=:::7432256?866566('''&%%$%%%(./1...'&$$&&&&'/6887-=EGCDBD6----03/.'(((''++125??AECEIFGCAADECCG<;;----@?9.---.--102454,,,,+-9>CICEEC8:=75)'&&))''+,1343:53.++,-::9999<BEFG;<;779;:;<@FJ@3/,0)))++.-.3555;76%$$('(.00.0*))*+().+*((.(())>==;*''')-..,,,.12*)'&'''(&%&%&''&%%%*'&))9:653676006521.,--011987669933:744,'((89>?A4,,,-661222>BCEJF>....7**+>300/44452313449214662233752'(*)*)'(,,(%$##%&&'$$'%-***),,,,('''$%'&'0,,*)**+*--./.-+*(%(+----+)*)&&&$#$$%%&#$$$%%())('%&''++,&%%$%&&()))*)((('''*/)))('&&&(++**+%%%()*%'&&(),%$$$&')(&$##$%&''(&&%&%%'+(&%&%%&('&&&''('$#$&(*')'%&'('%&'%%'+)('(&'%%'''''&%$#$&%$%%%%&*-*($%&$%%'%$$$&')'''&###%%'$$$$$$$(()'%$##%$$%$$#$$$$#%$$$'%$$)'%$$%%$$%##$$'$###$&&%&&('&&$$%$$$%'&$%&%%%$$$$$$$#$$$#$#$#$$&%%$%&%%$$%'&%$%'&%%%%%$$$$$#$%%%$%%&%$$%$$%&'))''&&('&'&('(&'&&%$$%%&&$$%####$$######$##$%$$$%'()+*,,)'%$########$$$$##$%&()*****)))'%&
@Glass_F3P_9_D3_6_23_4
CCTGGGGAAGCATGGTTCTAAAAAATGTTGTACGTGAAACGGATGAAGTTGGTAAGGCAGATCCGGATGAGAACTGTTTTTGAACAGGCCATTGATCAACGCTCTTCAACTGGTGCCTGGAGAAATGCTCTTTCTATTTGGGAACCTGTCTGCAATGAAATTTTGAATCGTCTGATTAAACCACGCTGGGAGATTAGATAATGAAGCGTGCGCCTGTTTTATTCCAAAACATACGCTCAATACTCAACCAGTTAAAGATACTTCGTTATCAACACACGAGCTGCCCGATGGTGGATTCGTTAATTGCGCGCGTAGGAGTAATGGCTCGCGGTAATGCCATTACTTTGCCTGTATGTGGTCGGGATGTGAAGTTTACTCTTGAAGTGCTCCGGGGTGATAGTGTTGAGAAGACCTCTCGGGTATGGTCAGGTAATGAACGTGACCAGGAGCTGCTTGTCAAAACGTATCGGATGATCTCATCCCTCTTCTACTGACTGGTCAAACAACCTGGCGTTCGATGAAGGATCTGGTGGTGATCCCAATGGGAGTCGCCGTCGTAAAGCTGCTGCGCTTACCGAAGTGATTATGGTGTCTGGTTGGCGAGCTGGATGATCGAGCAGATGGCTGCATTATCCAGATTGGGTAACGATTATCACCCAACAAGTGCTTATGAACGTGGTCAGCGTTATGCAAGCCGATTTGCCAGAATGAATTTGCTGGAGATCTTTCTGCGCTGGCTGATGCGGAAAATATTTCACGTAAGATTATTACCGCTGTATCAACACCGCCAAATTGCCTAAATCAGTTGTACTCTTTTCTCGCCCGGTGAAGTATCTGCCCGGTCAGGTGATTGCGCTTGAAAAAGCCTTTACAGATAAAGAGGAATTACTTAAGCAGCAGGCATCTAACCTTCATGAGCAGAAAAAAGCTGGGGTTGATCTGAAGCTGAAGAAGTTATCACTCTTTAACTTCTGTGCTTAAACGTCATCTGCATCAAGAACTGGTTGAGCTTTCACGACATCAGTTTGCTCCTGGAGCGACAGTATTGTATAAGGGCGATAAAAATGGTGGGCTGCACCTGGACAGGTCCCGTGTTGCCCAACTGAGTGTACGAAAATTGAGGCCATTCTTAAGGAACTTGAAAAGCCAGCACCGTCATGCGACCACGTTTTAGTCTACGTTTATCTGTCTTTACTTAATGTCCTTTGTTACAGGCCAGAAAGAGCATTTATTCGCCTGAATATTCTCTCTGGGCCCACTGTTCCATCTGTATCGTCGGTCTGATGATCGAACTGGGACCACGGTCCCACTCGTATGATCAGTATGATTATTGGTCTGGGACAGCGGTCCACTGGTATCGATCAGTGATGATGGAACTGGTACGGATCCCTGGTATGATCATATGATTATTGCATCTGGACGATGGTCCCGCTCGTATGATCGTATCAATATTCATCTGGACCGCATCCCGTTGGTCTGGTCGGTCTGATTATTCGTCTAAACCACGGTCCCACTGGTCTCGTCGGTCTGATTATTAGTCTGGGACCACGGTCCCACTCGTATCGTCAGTATCATTATTAGTCTCGGACCAGATCCCGCTGGTCTGTCGGTATTAATTATCGGTCTGGGACCACGGTCCCCACTTCTATTGTCGAATCAGACTATCAGCGTGAGACTACGATTCCATCAATGCCTGTCAAGGGCAAGTATTGACATGTGACCGGCTAGCGTCAGTTTCACCTGTTTTACGTAAAAACCCGCTTCGGCGGGTTTTTACTTTGGTGTCATCGAGTGATTACAAAGCTTCCATGGTGCCACCTAACATCTACAAACCATTATTATCATGACATTAACCTATAAAAATAGGCGTATCGCGGCAGAATTTCAGATAAAAAAAATCCTTAGCTTTCGCTAAGGATGATTTTCTGGAATTCGCGGCCGCTTCTAGAGTTATGACAACTGACGGCTACGTCAGGCTTCACTTTTTCTTCACAACCGGCACGGAACTCGCTCGGGCTGGCCCCGGTGCATTTTTTAAATACCCACGAGATCGAGTGATCGTCAAAACCAACATTGCGACCGACGGTGGCGATAGGCATCCGGGTGGTGCTCAAAAGCAGCTTCGCCTGGCTAATCCTGGTCCTCGCGCCACTTAAGACGCTAATCCCTAACTGCTGGCGGAAAAGATGTGACAGACGCGACGGCGACAAGCAAACATGCTGTGCGACGCTGGCGATATCAAAATTGCTGTGTGCCAGGTGATCGCTGATGTACTGACAAGCCTCGCGTACCCGATTATCCATGAGGGTGGATAAGCGTTTACCGTTAATCACTTCCATGCGCCGCAGTAACAATTGCTCAGCAGATTTATCGCCAGCAGCTCCGATCACGCCCTTCCCCCTTGCCCGGCGTTAATGATTTGCCCAAACAGGTCGCTGAAATGCGGCTGGTGCGCTTCATCCGGGCGAAAGAACCCAGTATTGGCAAATCTGACGGCCAGTTAACCATCATACCCCAGTAGGCACGCGGACGAAAGTAAACCCACTGGTGATACCATTCGCGAGCCTCCGGATGACGACCGTAGTGATCGATCTCTCCTGGCGGGAACAGCAAAATATCGCCCGGTTCGGCAAACAAATTCTCGTCCCTGATTTTTCACCACCCCCTGAGCCGCGAATGGTTAATTGAGAATATAACCTTTCATTCCCAGCGGTCGGTCGATAAAAAAATCGAGATAACCGTTGGCCTCAATCGGCGTTAAACCCGCCACCAGATGGGCATTAAACAGTATCCCGGCAGCAGGGGATCATTTTGCGCTTCAGCCATACTTTTTAGATATTCCCGCCATTCAGAGAAGAAACCAATTGTCCATATTGCATCAGACATTGCCGTCACTACATTTACTGCTATTCTCGCTAACCAAACCGGTAACCCCGCTTATTAAAAGCATTCTGTAACAAAGCGGGACCAAAGCCATGACAAAAACGCGTAACAAAAATGTATATGATCACGGCAGAAAAGTCCACATTGATTATTTGCACGGCGTAGCACTTTGCTATGCCATAGCGTTATCCATAAGATAGCGATCCTACCTGACGCTTTTTATCAATTGTGTACTGTTATTCCATACCATTGGGCTAGCTACTCGAGAACTTTGATGGACTATGAAGAAACGCGAGGGAACTGAAGCTCTCAAGAGGAACTGCTGAGTCAGTTCAAGCAGTAGAGCCAACGCTCCCGTTGCCGGGCAGTTTGCGCTTCCCTGAGTGCCACCTTTGGCTTAGGGGATCGCGTACGCAGAATTATTGATCACTTGGCAGGGTAAAGTCGTCGGTTGGTATTGCACAAAACTCACTCCTGAAGGCTATGCGGTCAGTTCCGAATCCCACCCAGGCTCAGTGCAAATTTATGTGGCTGCACTTGAACGTGTGGCCTAATAACTCGGTACCAAATTCCAGAAAGAGGCCTCCGGAGGGGGGCCTTTTTCGTTTTGCGTGCATCCACCTGTGCGGACCTCGGTACCAAATTCCAGAAAAGAGACGCTTTCGAGCGTCTTCATTTTGGTGCATCAAGTTGGCGCGCTTCGTCCTCGTTTTCTCTCGTTCGAAAGAAGAAACGAGAAACTAAATACTAGAGTCACACAGGACTACTAGATGATGCAAACCGTTTTAGCGAAAATCGTCGCAGACAAGGCGATTTCGGTACAAGCCCGCAAACAGCAGCAACCGCTGGCCAGTTTTCAGAATGAGGTTCAGCCGAGCACGCGGACGTTTTATGATGCGCTACAGGGTGCGCGCACGGCGTTTATTCTGGAGTGCAAGAAAGCGTCGCCGTCAAAAGGCGTGATCCGTGATGATTTCGATCCAGCACGCATTGCCGCCATTTATAAACATTACGCTCGGCAATTTCAATAACTGATCAGAAATATTTTCAGGGGAGCTTGATCCTGCCGTCGTCAGCCAAATCGCCCCGCGGCCGTTTATGTAAAGACTTCATTATCGACCCTTACCAGAATCTATCTCAGGCACGCTGTTACCAGGCCGATGCCTGCTTATTAATGCTTTCAGTACTGGATGACGACCAATATCGCCAGCTTGCCGCCGTCGCTCACCAGTCTGGAGATGGGGGTGCTGACCGAAGTCAGTAATGAAGAGGAACAGGAGCGCGCCATTGCATTGGGAGCAAAGGTCGTTGGCATCGACAAGACCGCGATCTGCGTGATTTGTCGATTGATCTCAACCGTACCCGCAGAGCTGCGCCGAAACTGGGGCACAACCTGACGGTGATGGGAAACCGGCATCAATACTTACGCTCAGGTGCGCGAGTTAAGCCACTTCGCTAACGGTTTGTTGATTGGTTCGGCGTTGATGGCCCATGACGATTTGCACGCCGCGGTGCGCCGGGTGTTGCTGGGTAGAAATAAAGTATGTGGCCTGACACGTGGCAAGATGCTAAAGCGGCTTGTGACGCGGCACGATGTACGATCAGTAATTTTGTTGCGACATGACCGCGTTGCGTGGAACGTTGAACAGCACAGGAAGTGATGGCTGGGGACAGCGTACAATATGTGGCATATTGCGGCAATCCGGATGTGCGATGATGAACAAAACTAGGGGTATGGCTGACGGAACAATGCAATTGCATGGTAATGAAAAAACAGCTGTATATCAAACGCTACGTAAACTACAGGACACATGTTACCATCAAAAGCACCCAACAACCGTTCAACCACCACCAACGGCATCTTGGTGCCCTCTTCCCTCACCCTAAGCCAGGTCCTTCCTCTCAGGAAACTGGCAGCCCCCACCATCTCCAAGCCAGGCCCCGGCAGGAGAAGACCACCCCCCAAAAGAAAAAAAAGCAAAAAGACCCAAAAGGGAAGAAGGAGAAGAAAAAAGAAAGAAAAAGAAAAAGAAAGAAAAAAGAAAGAAAGAAAGAAAGAAAAAAAACCTGGAATCGAAAACTCGATACGACGACGA
+
667DGCBAAFEEC,,,,?<779FC>>8776877556,,10...122225.(''%%%%(())-287879,,,257:<==<=;22201-,**///1BHJDCCBACB??=<==><<=9<(((((+*-32333,*,6.3239:;??@B@??B@>>>7.-/1ACAC@??(((*4>>>FD??JJJJJJGJIJJHIEHB99:76689:BABD@DBFCC;854@?@>>=?EAA@FJJJIJJJIJJFFEDHJJGCBCD0000//2532,++++,34558000042410116,**.2=>?GJJAAAAIFJHJHIJJGJJEDGJFJFHJGHJG9989;;>>GJHJJFJJHJHHEJJJFEJCHDBCA@CBFEEHGJHIJEEED?>:6.+**//3;=;;;=;;6BGHIGDE))))5,&%&'08<7781004;;AA@***+<:;?3222334333399;;>A<;;=@?40-))**/1)(%%%$$%,+*+++**,-./..05))''((/02,++''&')*.'00/..544+))+.,,*)'$$&')-'%%%%%'('&((066<21225554,*++,.:4457673(((),+*)+.052100014/00200443+)),....54778433((((.)((*++*.20%%%&))))'&%&&&'',,,+*''032)((*'&%$&&'&&'&')(***588;CEGDFAAB@CBB...0<;>=>519-**-//--0/0/-02021-,++,,,055799?7777200/11002(((()))+***,<:4433555110',,-1./3656...&%&&'*(/,---/..,*)(&%$(''(()*/9'''$$$(,,++..)(((//33565::83323'''&$$&&''&'((EEEGDGJGJJA8**4512-.49<<><=BCAFJGEFEGJJJJJGEBBDB;?:;A''&*0.(&*68;:770/,+*(%&)&&&&::9900228994433.)'()+-/+654...0=?AC;/3376765667=>AA87765856----.--+*)*'()'&&'52.+)*=<:77<:HIJFHFEHBCBCDDFEDEHDJIIG5444;=942)((%%##%$$$$(0:<<;9<<<86532277+*)(&+++.('&&)&$%%%,//367?>E@999;GC=JEA47//0,-..5534'&&%&%$()*,.9??@A=<<<?><;BAHJJEFFFJJJFJEFGJJJIGGFBFEJJJIJJJGHIEE@??=821//30.*%%%'&''('(((2@;<@BA=8767579@CE<:222..,).(%%%&'15200,,,,-,,,-)**)&$$%),,+1..+,./1011,..*++,0('''&%%&''':<0//&&&&))))((&&&&(&&'%(,(((*.'&&&'%$##$+001((&)''((%&&''))&%$$$$%&'011((((-+))*&&'$$$%&'(,))&&&$%%%))(*+()*,/,++)'&&&)%$$&).*--,.-.+-,))'''%%$%$$'&$$%%%%$%$&'%&''*)+(()*,&&''),*'&')))')+*-.--+)****').((((++++,-*+8999<<99++,:>?656'&&((*''('.--//.//...)))''(&%$%$'('&'*/(((),,*+**)(('%&'&'+/.73+++),)))(&'%&((*''14,,--1000867+)))&'(&&%%(((()))1,+('((()++,--1+0/(''&'''/51////;84//0((((.2/.,,./7889?>:5679BBB?@@?DCB><(((++.--33661118.---*)((3222:64?8653,(***''--,---4:>>=?@@@DE?@?><37,,,94/++782223333;30004CCDJGJHFGJHJJFIJIJ8779DB@>>@><:/)(''(().)))*,/5521235433431*0CJC>??JIC@@A@D>688B>=AAAC:998>;...3444/--.***+(((*/2))///111,***+24--<33332211/))(&),,.033332/00)..:9:;CFIHJHJDFBJB8777>ACGJJJJ;;;65/64***))++*,.-/001()%&&'((((*,&&38665---8CDCBJGHHJF@=>>=>?@JHJJFDDC9888;CABCCB>HJJIIJ@>==JJJIEDHF8888BCJDE&%$%(),,-5656222542'''018:778;4555JJHGJEDFEIJIGFJ3>>==922424;778?CC@@A?CB?@???>=/..0)(((00842((((663/0+++*))244=>=565..&&&')'()*....666<=>>>@=<<<?@<7656111/32375-)%%'.--))&%$%%&'''&&&&&%$%&%&''()'(((((()222656886..++--22.--.455,)(*8?B?>7.CDDDDJJG?>>>765321&&&'*+04'(20:21/2AACCB@BA<>=::965''').&&())78;999<ACEE=>;:<9A;<::,)(+'/1//47641008<2/+-,+*((*-+,50113++**,..23(((,((%&()%%&&()),,999888***,+((*)((***&&'.033545@@5449E@/..-.///1((3-,+*)**'('()/69+****<40001G87<=EFDJJJFJHB544//.,*)()(..09@<=7333(&&(1464223--36778AEFCDJE<---((('&()560++)**(&$%'*&$%$%*+1555332365463.'')(3/(5=AFJ:888;999:=@EE@?>==<<;>;;>><>@,+++A75447000++++;FCGC=?72111::;::7:432/1<9434:777B9CDAAA=>==AA76......322344588:;?877311:1000-++*+/(??AFFDECFJEGDGJJJFGHJIJJEJGJC>?8878--*&''.-)*..00,--*(&&'+*))''*(**')'')14=CEFFGJ7555;HFEEDEC=:3BACDJIHFGFFCEDC@BFDGEFJJJJJGJFFFCA@?A++*+?@BFC::8863101/03.'&&&,-)''&$$#$'++*+,776659:CEHEDJAEEDD54))$$$%'%%%&(89>><;<<>@877799..($%'&&'&()$%&&''').1/,,+,/18:::;=<C;:,((&-&'%$&$##%&%()$%&&&''$%'&)(('%%%%$&'&''(,--..,+'*/.-+++1.--)&&'&$%$$$&(*)'(&$$%%%&&$$%'+)**))())/)'''''***'%%$$&''&'''.92223<<34:4:969+***>4423787115513<;0//00110444:5***+0,**-876611024444+)*,)+('((((''(()''/-0039///-51188:@CGCDJ7778?<<==HIBCA?@AAJI>:829,,**016791-,,.+,)))*+;5/@DFFJJIE////=>2/-00/)(%'++9GGEA>>??ABCJGJJJGGJICDJAA@A@=>>EFCDGE=E.,)+'&'(),(''('&&%%%&+(&%$$$%%*+*))*,3('$$&(&&)+,6;9CG<=HGB@@A@?AA<JH:876:>=54.7:IGDFHJJJGHJ@;;;=>=2+))*)))4+))%%%%&'&%$&%&,,--,,,+((),4==AAJ@6600/003*(''+/>>968=9>9889:99*))++)(&'),-59999BAA@AF333++++*-,+&%%&>DABCFJFJDEJIEFJGDBCCJIJJFJDFGHIJGGC))))/,**+01;;<778CBBB@BCHJIJEHJBJGJGJEHJJHEEDGFDBCEEE9677CEBA@:5554-**---:B==;;?@JIGFHF8889JDDGFBCEJEHGJEEFA?@?FD@BB?75/'&:=??;784../=;=>FEGFJFHJ****FDB@@A600.)(''.15+++++46BBFCFFGBA>>?=:9&&',,-01312/&&(*3334>(%%%%'))422&%$$&('%$$%'%%%%(-1.,,,*,-$$$$%($444B@@BHJC3223<;:<D96(('&%%%)(())545:=78768;FGFDDABJ;BB6;7*)))((0''&&'%'''(((+5((()/03::48****2221/-.,.//7?9966D93...89779:JFJ@@??;;;>CB@A?=:889:<9233010/00010,(()''():65535466310003=<<?@EIC?>>=A@?AC@A>=@D@@A>==:****F@B?><222.//121,,,/('&&''%)&%'&$'(+.*+,,-...:8A====>@A<:553487746::;5.-,*)**)**)+'&&'),+/111./18;?;;;GJBB655/0//0../(((%$$'(((&%()060001;;;;:<>AC=2../DI@@<;;:<88>?C999:<BCBFJJ6668<2''''5412:=8556FGEHFGECBCJHC@GFBBCBJHHJHGC?==2000211028<EGBBBCH=<<;/..131346673.--,./04::=11))))73+)+**..+,,-'&'&&'&&&&..0++)%&%&(%%$$###$%%%&%&(-0++)'(*)+))&&&&''(3310.-&&%&'+((&'+(&%$$*)())4/-,,..-,-(''''%%$$$&&''''(-/1///(('&'%('&''--(&%%%%%&%&&%'&)++***+++,)&$$$&,+()&$%%)''%%%%%%$%('''%'&&'')')())*+)/--//+''''+*+..(&''&&&''&##$&'(($%%%'%&%&&'%%%$%%%*'''),,'%%'''..(&&%##$#$$%/,-.(**(*(###$&%%'&&%%%%%%$$'$%%%$$%')*%$$#$%%%$##$%$$%&&$%%$$''&'$$$#$$$%+.))(&&%$%&%&%&'$'&%&')&&(%$%%%$$$$#$#%%&%&'('*+,*'))'&&(*'%%'(--(%$%%'*))&'%&((*))(()*&))''(*+*+,+('+*+0)),+-0+*41-.,+-65001-+(*+&%++&&()(')%$$$$#####################$%%%%%%%$
@Glass_F3P_9_D3_6_23_5
TTGGGGTTATCCACTTATCCACGGGGATATTTTTATAATTATTTTTTTTATAGTTTTTAGATCTTCTTTTTAGAGCGCCTTGTAGGCCTTTATCCATGCTGGTTCTAGAGAAGGTGTTGTGACAAACTGCCCTTTCAGTGTGACAAATCACCCTCAAATGACAGTCCTGTCTGTGACAAATTGCCCTTAACCCTGTGACAAATTGCCCTCAGAAGAAAGTTTTGTTTTTCACAAAGTTATCCCTGCTTATTGACTCTTTTTTATTTAGTGTGACAATCTAAAAACTTGTCACACTTCACATGGATCTGTCATGGCGGAAACAGCGGTTATGGATCACAAGAAACGTAAAAATAGCCCGCGAATCGTCCATCTAAACGACCTCACTGAGGCGGCATATAGTCTGCCGGGATCAAAAAACGTATGCTGTATCTGTTCGTTGACCAGATCAGAAAATCTGATGGCACCTCCAGGAACATGACGGTATCTGCGAGATCCATGTTGCTAAATATGCTGAAATATTCGGATTGACCTCTGCGGAAGCCAGTAAGGATATACGGCAGGCATTGAAGAGTTTCGCGGGGAAGGAAGTGGTTTTTTATCGCCCTGAAGAGGATGCCGGCGATGAAAAAGGCTATGAATCTTTTCCTTGGTTTATCAAACGTGCGCACAGTCCATCCAGAGGGCTTTACAGTGTACATATCAACCCATATCTCATTCCCTTCTTTATCGGGTTACAGAACCGGTTTACGCAGTTTCGGCTTAGTGAAACAAAAGAAATCACCAATGCGTATGCCATGCGTTTATACGAATCCCTGTGTCAGTATCGTAAGCCGGATGGCTGGGCGTGGCGCTTCTGAAAATCGACTGGATCATAGAGCGTTACCAGCTGCCTCAAAGTTACCAGCGTATGCCTGACTTCCGCCGCCGCTTCCTGCAGGTCTGTGTTAATGAAATCAACAGCAGAACTCCAATGCGCCTCTCATACATTGAGAAAAAGGAAAAGGCCGCCCAGACGACTCATATCGTATTTTCCTTCCGCGATATCACTTCCATGACGACAGGATAGTCTGAGGGTTATCTGTCACAGATTTGAGGGTGGTTCGTCACATTTGTTCTGACCTACTGAGGGTAATTTGTCACAGTTTTGCTGTTTCCTTCAGCCTGCATGGATTTTCTCATACTTTTTGAACTGTAATTTTTAAGGAAGCCAAATTTGAGGGCAGTTTGTCACAGTTGATTTCCTTCTCTTTCCCTTCGTCATGTGACTTGATATCGGGGGTTAGTTCGTCATCATTGATGAGGGTTGATTATCACAGTTTATTACTCTGAATTGGCTATCCGCGTGTGTACCTCTACCTGGAGTTTTTCCCACGGTGGATATTTCTTCTTGCGCTGAGCGTAAGAGCTATCTGACAGAACAGTTCTTCTTTGCTTCCTCGCCAGTTCGCTCGCTATGCTCGGTTACACGGCTGCGGCGAGCGCTAGTGATAATAAGTGACTGAGGTATGTGCTCTTCTTATCTCCTTTTGTAGTGTTGCTCTTATTTTAAACAACTTTGCGGTTTTTTGATGACTTTGCGATTTTGTTGTTGCTTTGCAGTAAATTGCAAGATTTAATAAAAAAACGCAAAGCAATGATTAAAGGATGTTCAGAATGAAACTCATGGAAACACTTAACCAGTGCATAAACGCTGGTCATGAAATGACGAAGGCTATCGCCATTGCACAGTTTAATGATGACAGCCCGGAAGCGAGGAAAATAACCCGGCGCTGGAGAATAGGTGAAGCAGCGGATTTAGTTGGGGTTTATTCTCAGGCTATCAGAGATGCCGAGAAAGCAGGGCGACTACCGCACCCGGATATGGAAATTCGAGGACGGGTTGAGCAACGTGTTGGTTATACAATTGAACAAATTAATCATATGCGTGATGTGTTTGGTACGCGATTGCGACGTGCTGAAGACGTATTTCCACCGGTGATCGGGGTTGCTGCCCATAAAGGTGGCGTTTACAAAACCTCAGTTTCTGTTCATCTTGCTCAGGATCTGGCTCTGAAGGGGCTACGTGTTTTGCTCGTGGAAGGTAACGACCCCCAGGGAACAGCCTCAATGTATCACGGATGGGTACCAGATCTGGCCTGTCATTGCAGAAGACACTCTCCTGCCTTTCTATCTTGGGGAAAAGGACGATGTCACTTATGCAATAAAGCCCACTTGCTGGCCGGGGCTTGACATTATTCCTTCCTGTCTGGCTCTGCACCGTATTGAAACTGAGTTAATGGGCAAATTTGATGAAGGTAAACTGCCCACCGATCCACACCTGATGCTCGACTGGCCATTGAAACTGTTGCTCATGACTATGATGTCATAGTTATTGACAGCGCGCCTAACCTGGGTATCGGCACGATTAATGTCGTATGTGCTGCTGATGTGCTGATTGTTCCCACGCCTGCTCGTCTGACTACACCTCCGCACTGCAGTTTTTCGATATGCTTCGTGATCTGCTCAAGAACGTTGATCTTTAAAGGGTTAAAAACCTGATCTACGTATTTTGCTTACCAAATACAGCAATAGTAATGGCTCTCAGTCCCGTGGATGGAGGAGCAAATTCGGGATGCCTGGGGAAGCATGGTTCTAAAAAATGTTGGTACGTGAAACGGATGAAGTTGGTAAAGGTCAGATCCGGATGAGAACTGTTTTTGAACAGGCCATTGATCAACGCTCTTCAACTGGTGCCTGGAGAAATGCTCTTTCTATTTGGGAACCTGTCTGCAATGAAATTTTCGATCGTCTGATTAAACCACGCTGGGAGATTAGATAATGAAGCGTGCGCCTGTTATTCCAAAACATACGCTCAATACTCAACCGGTTGAAGATACTTCGTTATCGACACCAGCTGCCCCGATGGTGGATTCGTTAATTGCGCGCGTAGGAGTAATGGCTCGCGGTAATGCCATTACTTTGCCTGTATGTGGTCGGGATGTGAAGTTTACTCTTGAAGTGCTCCGGGGTGATAGTGTTTCAAGAAGCCTCTCGGGTATCGTCAGGTAATGAACGTGACCAGGAGCTGCTTACTGAGGACGCACTGGATGATCTCATCCCTTCTTTTCTACTGACTGGTCAACAGACACCGGCGTTCGGTCGAAGAGTATCTGGTGTCATAGAAATTGCCGATGGGAGTCGCCGTCGTAAAGCTGCTGCACTTACCGAAAGTGATTATCGTGTTCTGGTTGGCGAGCTGGATGATGAGCAGATGGCTGCATTATCCAGATTGGGTAACGATTATCGCCCAACAAGTGCTTATGAACGTGGTCAGCGTTATGCAAGCCGATTGCAGAATGAATTGCTGGAAATATTTCTGCGCTGGCTGATGCGGAAAATATTTCACGTAAGATTATTACCCGCTGTATCAACACCGCCAAATTGCCTAAATCAGTTGTTGCTCTTTTTTCTGCACCCCGGTGAACTATCTGCCCGGTCAGGTGATGCACTTCAAAAAGCCTTTACAGATAAAGAGGAATTACTTAAGCAGCAGGCATCTAACCTTCATGAGCAGAAAAAAGCTGGGGTGATATTTGAAGCTGGAGAAGAAGTTATCACTCTTTTAACTTCTGTGCTTAAAACGTCATCTGCATCAAGAACTAGTTTAAGCTCACGACATCAGTTTGCTCCTGGAGCGACAGTATTGTATAAGGGCGATAAAATGGTGCTTAACCTGGACAGGTCCCGTGTTCCAACTGAGTGTATAGAGAAAATTGAGGCCATTCTTAAGGAACTTGAAAAGCCAGCACCCTGATGCGACCACGTTTTAGTCTACGTTTATCTGTCTTTACTTAATGTCCTTTGTTACAGGCCAGAAAGCATAACTGGCCTGAATATTGCTCTTGGGCCCACTGTTCCACTTGTATCGTCGGTCTGATAATCAGACTGGGACCACGGTCCCACTCGTATCGTCGGTCTGATTATTAGTCTGGGACCACGGTCCCACTCGTATCGTCGGTCTGATAATCAGACTGGGACCACGGTCCCACTCGTATCGTCGGTCTGATTATTCATCTGGGACCATGGTCCCACTGGGTATCGTCGGTCTGATTATTAGTCTCGGACCACGGTCCCACTCGTATCGTCGGTCTGATTATTAGTCTGGAACCACGGTCCCACTCGTATCGTCGGTCTGATTATTAGTCTGGGACCACGGTCCCACTCGTATCGTCGGTCTGATTATTAGTCTGGGACCACGATCCCACTCGTGTTGTCGGTCTGATTATCGGTCTGGGACCACGGTCCCACTTGTATTGTCAATCAGACTATCAGCGTGAGACTACGATTCCATCAATGCCTGTCAAGGGCAAGTATTGACATGTGACCGGCTAGCGTCAGTTTCACCTGTTTTACGTAAAAACCCGCTTCGGCGGGTTTACTTTTTGGTCATCGAGTGAGTACAAAGCTTCCATGGTGCCACCTGACGTCTAAGAAACCATTATTATCATGACATTAACCTATAAAAATAGGCGTATCACGAGGCAGAATTTCAGATAAAAAAAATCCTTAGCTTTCGCTAAGGATGATTTCTGGAATTCGCGGCCGCTTCTAGAGTTATGACAACTTGACGGCTACATCATTCACTTTTTCTTCACAACCGGCACGGAACTCGCTCGGGCTGGCCCCGGTGCATTTTTTAATACCACCGAGAAATAGAGTTGATCGTCAAAACCAACATTGCGACCGACGGTGGCGATAGGCATCCGGGTGGTGCTGAAAAGCAGCTTTCGCCTGGCTGATACGTTGGTCCTCGCGCCAGCTTAAGACGCTAATCCCTAACTGCTGGCGGAAAAGATGTGACAGACGCGACGGCGACAAGCAAACATGCTGTGCGACGCTGGCGATATCAAAATTGCTGTCTGCCAGGTGATCGCTGATGTACTGACAAGCCTCGCGTACCCGATTATCCATCGGTGGATGGAGCGACTCGTTAATCGCTTCCATGCGCCGCAGTAACAATTGCTCAAGCAGATTTATCGCCAGCAGCTCCGAATAGCGCCCCCTCCCCTTGCCCGGCGTTAATGATTTGCCCAAACAGGTCGCTGAAATGCGGCTGGTGCGCTTCATCCGGGCGAAAGAACCCCGTATTGGCAAATATTGACGGCCAGTTAAGCCATTCATGCCAGTAGGCGCGCGGACGAAAGTAAACCCACTGGTGATACCATTCGCGAGCCTCCGGATGACGACCGTAGTGATGAATCTCTCCTGGCGGGAACAGCAAAATATCACCCGGTCGGCAAACAAATTCTCGTCCCTGATTTTTCACCACCCCCTGACCGCGAATGGTGAGATTGAGAATATAACCTTTCATTCCCAGCGGTCGGTCGATGAAAAAAATCGAGATAACCGTTGGCCTCAATCGGCGTTAAACCCGCCACCAGATGGGCATTAAACGAGTATCCCGGCAGCAGGGGATCATTTTGCGCTTCAGCCATACTTTTAGTACTCCCCGCCATTCAGAGAAGAAACCAATTGTCCATATTGCATCAGACATTGCCGTCACTGCGTCTTTTACTGGCTCTTCTCGCTAACCAAACCGGTAACCCCGCTTATTAAAAGCATTCTGTAACAAAGCGGGACCAAAGCCATGACAAAAACGCGTAACAAAAGTGTCTATAATCACGGCAGAAAAGTCCACATTGATTATTTGCACGGCGTCACACTTTGCTATGCCATAGCATTTTTATCCATAAGATTAGCGGATCCTGTACCTGACGCTTTTTATCGCAACTCTCTACTGTTTCTCCATACCCGTTTTTTTGGGCTAGCTACTAGAGAACTTTTCGGATCAAGCTATGAAGGACGCAAAGAGGGAACTAAACACTTTACTAGAGAAAGAGGAGAAATACTAGATGGGTCAAAGTAGCGATGAAGCCAACGCTCCCGTTGCAGGGCAGTTTGCGCTTCCCCTGAGTGCCACCTTTGGCTTAGGGGATCGCGTACGCAAGAAATCTGGTGCCGCTTGGCAGGGTCAAGTCGTCGGTTGGTATTGCACAAAACTCACTCCTGAAGGCTATGCGGTCGAGTCCGAATCCCACCCAGGCTCAGTGCAAATTTATCCTGTGGCTGCACTTGAACGTGTGGCCTAATAACTCGGTACCAAATTCCAGAAAAGAGGCCTCCCGAAAGGGGGGCCTTTTTTGAGCATTTTCGTGCCCGCATCCACCTGTGCGGACCTCGGTACCAAATTCCAGAAAAGAGACGCTTTCGAGCGTCTTTTTTCGTTTTGGTCCATCGAGTGGCGCGCTTAGTTCCTCGTTTTCTCTCGTTGGAAGAAGAAACGAGAAACTAAATACTAGAGTCACACAGGACTACTAGATGATGCAAACCGTTTTAGCGAAAATCGTCGCAGACAAGGCGATTTGGGTAGAAGCCCGCAAACAGCAGCAACCGCTGGCCAGTTTTCAGAATGAGGTTCAGCCGAGCACGCGACATTTTTATGATGCGCTACAGGGTGCGCGCACGGCGTTTATTCTGGAGTGCAAGAAAGCGTCGCCGTCAAAAGGCGTGATCCGTGATGATTTCGATCCAGCGCGCATTGCCGCCATTTATAAACATTACGCTTCGGCAATTTCGGTGCTGACTGATGAGAAATATTTTCAGGGGAGCTTTAATTTCCTCCCCATCGTCAGCCAAATCGCCCCGCAGCCGATTTTATGTAAAGACTTCATTATCGACCCTTACCAGATCTATCTGGCGCGCTATTACCAGGCCGATGCCTGCTTATTAATGCTTTCAGTACTGGATGACGACCAATATCGCCAGCTTGCCGCCGTCGCTCACAGTCTGGAGATGGGGGTGCTGACCGAAGTCAGTAATGAAGAGGAACAGGAGCGCGCCATTGCATTGGGAGCAAAGGTCGTTGGCATCAACAACCGCGATCTGCGTGATTTGTCGATTGATCTCAACCGTACCCGCGAGCTTGCGCCGAAACTGGGGCACAACGTGACGGTAATCAGCGAATCCGGCATCAATACTTACGCTCAGGTGCGCGAGTTAAGCCACTTCGCTAACGGTTTTCTGATTGGTTCGGCGTTGATGGCCCATGACGATTTGCACGCCGCCGTGCGCCGGGTGTTGCTGGGTGAGAATAAAGTATGTGGCCTGACGCGTGGGCAAGATGCTAAAGCAGCTTATGACGCGGGCGCGATTTACGGTGGGTTGATTTTTGTTGCGACATCACCGCGTTGCGTCAACGTTGAACAGGCGCAGGAAGTGATGGCTGCGGCACCGTTGCGATATATGTTGGCGTGTTCCGCAATCACGATATTGCCGATGTGGTGGACAAAGCTAAGGTGTTATCGCTGGCGGCAGTGCAACTGCATGGTAATGAAGAACAGCTGTATATCGATACGCTGCGTGAAGCTCTGCCAGCACATGTTGCCATCTGGAAAGCATTAAGCGTCGGTGAAACCCTGCCCGCCCGCGAGCTTCAGCACGTTGATAAATATGTTTTAGACAACGGCCAGGGTGGAAGCGGGCAACGTTTTGACTGGTCACTATTAAATGGTCAATCGCTTGGCAACGTTCTGCTGGCGGGGGGCTTGGCGCAGATAACTGCGTGGAAGCGGCACAAACCGGCTGCGCCGGACTTGATTTTAATTCTGCTGTAGAGTCGCAACCGGGCGTCAAAGACGCACGTCTTTTCGCCTCGGTTTTCCAGACGCTGCGCGCATATTAATAACTCGGTACCAAAGACGAACGATAAAGCGCTGAAAGCGTCTTTTTCGTTTTGGTCCTTTGAAGTTTAGGGGATAGTCCAATTATTGAAGGCCTCCCTAACGGGGGGCCTTTTTTTGTTTCTGGTCTCCCTACTAGTAGCGGCCGCTGCAGTCCGGCAAAAAAGGGCAAGGTGTCACCACCCTGCCCTTTTCTTTAAAACCGAAAAGATTACTTCGCGTTATGCAGGCTTCCTCGCTCACTGACTCGCTGCGCTCGGTCGTTCGGCTGCGGCGAGCGGTATCAGCTGGCTCAAAGGGTCTTACGCCCCGCCCTGCCACTCATCGCAGTACTGTTGTAATTCATTAAGCATTCTGCCGACATGGAAGCCATCACAAACGGCATGATGAACCTGAATCGCCAGCGGCATCAGCACCTTGTCGCCTTGCGTATAATATTTGCCCATGGTGAAAACGGGGGCGAAGAAGTTGTCCATATTGGCCACGTTTGAATCAAAACTGGTGAAACTCACCCAGGGATTGGCTGAGACGAAAAACATATTCTCAATAAACCCTTTAGGGAAATAGGCCAGGTTTTCACCGTAACACGCCACATCTTGCGAATATATGTGTAGAAACTGCCGGAAATCGTCGTGGTATTCACTCCAGAGCGATGAAAACGTTTCGTTTGCTAATGGAAAACGGTGTAACAAGGGTGAACACTATCCCATATCACCAGCTCACCGTCTTTCATTGCCATACGAAATTCCGGATGAGCATTCATCAGGCGGGCAAGAATGTGAATAAAGGCCGGATAAAACTTGTGCTTATTTTTCTTTACGGTCTTTAAAAAGGCCGTAATATCCAGCTGAACGGTCTGGTTATAGGTACATTGAGCAACTGACTGAAATGCCTCAAAATGTTCTTTACGATGCCATTGGGATATATCAACGGTGGTATATCCAGTGATTTTTTTTCTCCATTTTAGCTTCCTTAGCTCCTGAAAATCTCGATAACTCAAAAAATACGCCCGGTAGTGATCTTATTTCATTATGGTGAAAGTTGGAACCTCTTACGTGCCGATCAACGTCTCATTTTCGCCAAAAGTTGGCCCAGGGCTTCCCGGTATCAACAGGGACACCAGGATTTATTTATTCTGCGAAGTGATCTTCCGTCACAGGTATTTATTCGCGATAAGCTCATGGAGCGGCGTAACCGTCGCACAGGAAGGACAGAGAAAGCACGATCTGGGAAGTGACGGACAGAACGGTCAGGACCTGGATTGGGGAGGCGGTTGCCGCCGCTGCTGCTGACGGTGTGACGTTCTCTGTTCCGGTCACACCACATACGTTCCGCCATTCCTATGCGATGCGCATGCTATATGTCAGGTATTACGCTGAAGGTTCTGCGAAGCCTGATGGGACATAAGTCCATCGAGCTCAACGGACATCTACACGAAGGTTTTTGCGCTGGATGTGGCTGCCCGGCACCGGGTGCAGTTTGCGATGCCGGAGTCTGATGCGGTTGCGATGCTGAAACAATTATCCTGAGAATAAATGCCTTGGCCTTTATATGGAAATGTGGAACTGAGTGGATATGCTGTTTTTGTCTGTTAAACAGAGAAGCTGGCTGTTATCCACTGAGAAGCGAACGAAACAGTCGGGAAAATCTCCATTATCGTAGAGATCCGCATTATTAATCTCAGGAGCCTGTGTAGCGTTTATAGGAAGTAGTGTTCTGTCATGATGCCTGCAAGCGGTAACGAAAACGATTTGAATATTTATTACAGGAACAATAGAAATCTTCGTGCGGTGTTACGTTGAAGTGGAGCGGATTATGTCAGCAATGGACAGAACAACCTAATGAACACAGAACCATGATGTGGTCTGTCCTTTACAGCCAGTAGTGCTCGCCGCAGTCGAGCGACAGGGCGAAGCCCTCGGCTGGTTGCCCTCGCCGCTGGGCTGGCGGCCGTCTATGGCCCTGCAAACGCGCCAGAAACGCCGTCGAAGCCGTGTGCGAGACACCGCGGCCGGCCGCCGGCGTTGTGGATACCTCGCGGAAAACTTGGCCCTCACTGACAGATGAGGGGCGGACGTCGACACTTGAGGGGCCGACTTCACCGGCGCGGCGTTGACAGATGAGGGGCAGGCTCGATTTCGGCCGGCGACGTGGAGCTGGCCAGCCTCGCAAATCGGCGAAAACACCTGATTTTACGCGGAGACTTCCCCCACAGATGATGTGGACAAGCCTGGGGATAAGTGCCCTGCGGTATTGACACTTGAGGGGCGCGACTACTGACAGATGAGGGGCGCGATCCTTGACACTTGAGGGGCAGAGTGCTGACGGTAGACCTGACGCTGAGGGGCTGTCCACAGGCAGAAAATCCAGCATTTGCAAGGGTTTCCGCCCGTTTTTCGGCCACCGCTAACCTGTCTTTTAACCTGCTTTTAAACCAATATTTATAAACCTTGTTTTTAACCAGGGCTGCGCCCTGTGCGCGTGACCGCGCACGCCGAAGGGGGGTGCCCCCCCTCTTCTCGAACCCTCCCGGTCGAGTGAGCGAGGAAGCACCAGGGAACAGCACTTATATATTCTGCTTACACGATGCCTGAC
+
AAIJDBB@:<BC<<<<BG@@:8//0JJJIJIJJJGFJIGJJFIJJJJJJIJFFJFIEH1*(,030*+.-15435BAECEDIDJGDAA=?EA>BABAJDJECJGGGD<989;EJJJIJG@:98:>BGGEJJGHHJHJJJJJJJJJGEHEH8889HDJJJJJJJJJJHJJJJJJJFHHGBBBBJE>93883;JFJJJHHFFJJJEJJJJFA0....41110/..435888?>::><=GJIJJHJJEGD>=>@FGJJGHGIGEFJBBBGJFJHJJDJ////@<<?GDFACCEIFJHGGIEB@<:----11.-&&((*=?<<>>?=?A,,,,++((,,.00-++29:4<?>??ICB@>??<2<....1---.1%%$$%+>A@AABFDJIIHJJJBAA::982&&%&'&&&)465-,+/0@HBBCCJJJIIJHHHJJJFJGIJHHE@0-++,7656>8***)))'&&&&''+*+,?@FC??48@CEE@?9777,*)*+,AAEFJJGJJIJJGJGIJIHJJJIJJJJIJIJGJJEJGDCIIJHHHFJFCEEBDJHJJJJFHFGIFFJGEFDFHHJIGDJJC333>CEEEDDIFHJJFEGDEIHJFGBCCEFIJIHIEFJFJIEFJFJEHAJ@FHJJJJGED?@BDGJIJJ>=;9233D>=JFGJJHJJJJJEDIFJJIJJIJJJJHIHJECJIJJGFDEFGIJHIHJJJGJHFIJJJJB>@EGJHIJGJJD?JHHEEGJIGJJJIJJFGEJJJFHGIHHJJJGJJJIJJJJCGHGJ@EFIFDFE<///055'''(47?ADFJJGEEBHGCDDDDEEJJJJJJFHA???HJCCCCEADG;:991---('',&%%%''((*)*47BCJG?7779EIHDFGG>55:;BCAAB=,++,7000<<ACIJHDJG????A8322339;FGEEGHJJIEHCBEDIHFJJJGJJJHJFJFI@G<84+***-,,,/:>AEDEBDCCDIHGHFFAGDAEJJJHJFFF@@@BDA@3,11.2,&%$$&/-7BDA@?@EEECGBABEDGHJJJDIGG=JJHFHGF<;;2113JJJF<88EDGEJIGGDJFDFEEEGFHFDCD==EGHHJHEJHIGJJJCCB::::=CCCHJFEECABGJFFFEGFGJJFJFHGGEHGHFEHEIHEHIHHEJJGJFEJFDFGFGECDGDDGEHGJGB77HA>99:=FEDEFEFJFFGIGJIC@;@AGGEDDGGEGJFDCCEDJDDJEJJGJFHJHE<<<<CDB>>>@>==3-:DCC5@AA@FGIDDCBCCFFCEBA>>?DCCDCCCBCEBEIIDDFEJJGJJJJHJJEFJJJHJJJJJJJJJJJJGJJFJD@BGGGJFJJJJJJJJJJJJHIJHJJJJHJEDBBBFGJFCB=JHJJJJHJJJJJGFFFFIGHJHJ@JGECEIDFJHJJIIJJHFHJHJJGJIJHJJJJJJIJJJJJJGJJFJJJIHJGFJIJJJJIJJJJJJJJJJJIIG?>?@JJHHFJHJJHJIJJIJJJJJJJJJGHIIJJHIJJJJGJJIJJJJJIJJIJJEHJIJJJHJJJJGIIJJIJJJJJIJJHGJJHJJJJFJIHJJJJHJJHJJHJJJJJFJFJJJIJJJJJFJHIJIJJFHGHJGJIDGGIJJJIJGG@BFJFIJBCCBGA:-*)%%%,26DGHJJJEE=<=<FF@@ECEGFDFJHHJJJJJA@:JJJJHHIIJJHIIGJJJHJJJHHFJFJJJFJBBCFJGJJJHJIFHJJJJJJJJJJJJJHJGJJJGHJJJIJFJEJJC?=>>HJJHJJHJFHJJGJJIHJFJJEGCDGECCBE>??@EA@A?1112(88:;8*''''?>ADHJJJJJJHJHIGFGD=9566<;<??FFF8855.../61///.DHIIDEEEJJJJGGJJEIC;;;?F?;<<?HJJJJHGJIJIHGFEIHJJJIHIJEIFIEHJHIFJIJJJJIIJJJJIJJJJJIHGJHHGJJJJJJGGJJHJJJJJJJJIJJJHICF;:<B6550///JEEGGIDEIIIJIJJJJJJJJJJHJDH77?JJBB55?DJJFJIJJJIJJJJJJJJ?=<=FA=34JDFDDEGJHEJJJJJDCEJHJIFGFFDJGJJJJJJJHH<;;<@;HBBC@:HB665591...2:4444888JJ:BBB?CA.../.-'''''(((','%(()222<103469229JDC?A6466>==<2;AJHJC??DJHIJJJFHJHJJJFHJJJJHJJJJGJIJJJJJJJJJF?;;JGJFJIJJJIJJHHJFFJHFJHJJIJJJJJJJHHGJHIJJIJJJJJIJJJJJHJJGEGJEIJIIJJJHFJJJJIFJJIJCGDDA@:9:;JAJJFIJJJJIJE8''-9=@JFFJHGJJJJHIIIJFJGFJJJJIHGJHHJJJJGEJHJHJIJHIJJHJ@??=<99CIJDHJJFFJIFHJJFHJIIIFJJJJHIJJJJGJJFJJJJIJJJJIJJJFJJJJIJJJJJJBC?)''&(()9;<=BBBBDBFGIGIHJEGJ?JJJJGGJJJIIIF??>7777@??IJJGGJJJFJG@AABGEF=JGI<544')((&%%%$$$$(((-25CB@AA?BEBJJJJJJIJJHHBBA<;<999------,,55216-44545>BAC@AIEBAA@E<96242---.;>IGJHJIHJDCEEJGGIJJJJJJGJJJJJGJIJJJIJJHJJJJJJJIJJJIJIHHJ9544467669<9,,,,.=ACI@A:::GJJJHJJFDDBDBD7778BDDHFFJJJJJGJJJJJBJEJJGJJJHJGDFHGIJJHJJJIJJJJGJHHJJJJJJJGGJJJJIA9999JIJJGEFFJIJJJJJJFJIGJJJJJJEFDIFJI::::FJEFGJFIJFJJ;HJJJJJJJJJGJJJJJIDJFJJJJJGFHJJJJJJJJHJJGJHEIJIJJJJIJGJJJJFIA:@6GFJJEJJGJJJJJGFGFDGJA?==69:::98>GHDHJEDFDFGDFHIJJFJJJJJJJJIJHJGJHJEJJIEJJIGJJJJJJJJJJJIJJIHFEBHHFJJJHJJJEJIJJFHJJEFEABA654446@<227230001BAA+++*.--5DHE;==>JJJJJGIJHIJIIJGJFCBBDCJHFJDJFFJDDDE<;<:9668EDFFJIJIJJJJGHJIJJJJFJIGEJGJJJEEFEFJJJFD:::::::CIJJGFBA?@FE?>?>HHJJIJJJHJEJJGFJJIIJGGD>?>>BFHJJFJFEJJHIHI@/00++++>JHIFJEHJFJJJJJJJEFJHJFB=;:>AGIJHHJGHJJJJIJGIJJJJFDI?>>?DJFJJDFGHJFCABDDDFDBCDIJGHFGJJJGEIFJHJJJJJJJJIJJHJJJIJGJGHJJIJJEHFGJA@@<88651',+,2>HJJIIHJJGFHJGHIIJJJJJJJJJGJJJJJJJJJJGFJJHHJGE@<<=A84*JDC@@@E@>>AJFFFHJJJFJGJIGB@ADJJGJJJJJJIHDA@:8<ICA(''(FIJBCBJJJFJDDCFEJJHEJGJJJJGJJJHJ>?>>@JGIJJJC@>6216;;65.+%%&&''(**((...4BAAAFACADHJECCBJJJJJJG;:::4333;JFJEDC75498666697779>:766,,+*0.1620346>>ABEDEGGJJJJJJJJGJIGGIJGJGHJJEGJJJIGJDFEDJGEJJGJHGFJJJJJJJDFDFJJJJJIJHC@?@EJJJJJDED>@?>@;8:<:4344:3443-+*:;>>A@JEJFJJHGHJEHJJFJGJJEFJJJJIJHJJ>===JGGE61-..<?BDB@AEJGHHHJJJJIHFJGJJFDCFDCF@>3,+++*-.)67AJDHDJFJJJJJGHJJIHJIGJJGJIJJEJGJJJJJJJJJJGJJJIGJJJGJJJJJJJIFFHIJJJGFIJJJJIJGF442044-&)&&((%(0DGD4345C<6=2IGIJJJEJFJGGGJJHHJJJJHIJIEFFDJHJJHFEFEJIIJBCA4444?2222<<>CEEGJGGFJFJJFH44BDCD?@>?><:964446;<CGDDCEJFFFHIFGJFFA@@AJGGJJHJEJDFJJJJFJJ>?>>HJFJIJIHJJHJJIHFGEGDJGEIIJFFFFEDEHJJDCC((000ED774///////=>:9:,****)))+1/..16C<<?9<==AFEJGHFHIIJGFFJJJHJJFGJHHJJJHHJJJHJJJHJICDCDA@BA888766340000?BD9883345;C>>9878<+**)001669@DHHDBCCGJJIEIJJI9887843-+,,,+)**,>64@AABEGDFFEJDEE::9:JJJJA???>?==@GJJJJIIJJJJIJJJJIJJJGJ>0001@@?ADJDECDBJJJDECCDA@BCBDJJHIJJJJIJGJJHFHJJJJJFJJJGJJJJGGJJGJJJEEEJHJCCCEJJJHJJJIGHIJGJJJJGJJA@JJJFJJECCFHJFDDA<.*6)))+002**+((('(()-)('$%%1156001041A?@@GJJDFFD:9932233001121EDDHJGGGJJIJHIJJGGJHJJJIJJGIJIHJJHFHJJFJEEEHJJJJJJJJIJFJDIDE=EHJJJHHFIJJHJJJHJGJIJJJJJHHJFJJIJJFJJJHJJJE88895331.0'$$&((0//1>AABDHEGHJJJJJJJFJDGFFJJJGJJJJJIAJJHJJEIFJJJEDEFJJF@A@8666ECFF@@==::;AA988;>@?;95886/30,.01'&&&&&'36169:<<<IJHHJHEIEJJJJGJJFFFFGJDGHJJJJEFFHHIJJHJJHECAA><:*))+-..///476.>CJJJJJJJJHJJCEC>JJJGJJFGDIJJJJJFACDDEJAA3233HJJJJFGFJHIJJJJFJJJGJJIFFGD:;:<ADEFGFEIFIGJJJJJJJJIFJHJJJGFHJJIJJGJFDCE@;769EJJJJJGHJJHJJJGFJJJJJHJFJ?>>JHIJHJGJHJEJJJHFIJJGGJJJJJFEFCJ>A*)))A@A??@CDGHIJHFFEHFJGJDHFGJIBJIJJJGJJJJHJGBAABJGJJJGJJJJJJHJJJIGJJJIJFGIJJEG?EIJJIFIEGDCEJ::EAIH7GJFFHEJJJJJJJJGFFCBDA9999@899HGJIIFJJJJJGDFEJIGJJJIHG>;:::172-1114:8735:;;FGJJJHJJGJJIJJJJJHJIJEGB?***-5.//;IHJHJIJJJIJJ=<<<BDED=AADIDFJGJGHJJ@@JJB@A>31-.0-:=9:9:=FFIJJJJJJHJHFJJJA@A<<H----7@@?::GGGJJJJHJJJHGJJHHJJJIJEIJDJEDAACEJHJJIEHFADDDEGJIGJIGJJJJJJFFGGGJJJJJGJJHJGJJJJFJJFDFIEEJJGJGJJHJJGFJJFFJJGJGFFH@AA8-,,+***)(()./12<.---;HFFJHFJG544-+*),,,=>>AC??CDHGHDGIIFHAABDECDGCHCDCJJ7335ACDEJCFEDCC+++,HGJGED???>EHJJJJGJJJJFJJAEJC'''''314;=<??<:9.&&()-//8@GHGJIIJJJJJJJJJJHIJJHJJJJHFJIJHIFJJIJJJGEBACJJCA=56667777?:;GJJJJJHJJJFJIJJJJJJJHJDBIJIIJJJJJGJJJJJIJGF====JJFICJJDA@<677AA?6447HJGHFHJGGFHJJJJGGEBBCDHJGJJFJIJJIHJGJJJEEDJFJJEJJJJFJJHJJIJJJJJJIHIJJJJJJEGJJJJHJJHGJJJJJJJGJJJJB>=;;<999//01633((''(()0@HJD>EDJGDJJJJJJEJIGJHGJIHJJJJJJGJJJJGHDFFDJFG777FG:867211-,,,6?@@FJEC:99>FFEIGHHJIFJGJJIEJEEJJGJIEHJHFECGJHHGJJJGH;879<BC>JHD=FJJJHIIF=<>>9;;;CB=IJH@@ABFFBJGJEJJJGIJJJGJIJJJJFIHJJHJJJJJJGFJJHJHGJJIJHJJIIJIJJIBDEDJHJJJJJJJDDEFGDIJEDCFH@>@DJJJJGHJGGJGHEIJJJHIJHGGJJJ?>>?IJJIIJJJJIJJJJJJHJJHGJJJJGJJJJJFJJJIJJ6/-++-2)''&'1/+>ED=JGEJHJHEJGJJJJIJJJHJJJJFJJGJJGJFDJIJJIJJHIJJIJHEJJEGF?@JFFEJFGJHJGFEIFJJJGJJJIIHFC>3ABGGGFH=7333?@=1*&%&$%%%%+'(('***)+++45:D>=>?JHGJIJHJHJJFIJJGJJEJJJ@HAAJJJJJJJHJJJJJJHJF>>:96==?A=000<D77>>DFJHDCCJIJJJHJJFI888<@DJH99>JH@>887789>DBCA@;37=A9998833232125-))(((((*2400..347889888EFJFJJJHJJJJJJJJHJJJJJJJJJAAA>>==HJJEFEHIHGJIC66660+*,).:?=><<AJJHJJJEGGJG?@?@EDG>?>-GICABDJJA@ABJJGJJGJJJJGFHHJJJJIJJJJJHJJJJJJIEJIDIJFJJJIJJABJJFFJJIJJGHEGH:51032778;@@AB@>@ACFIJJFJJJIFJEIE5555D9;;<D++++=8---.=)))(*)*./<8<71;EFJIJJJEJHJJJGJJIJJJJABAFJDIJGJJIJHHJJHHJJIIJJJJJHJJJJJJGGJJGJEGHFDAAA@>=>??@HIEGGJIEJJEHJEEFJJJFJJGCBDJCEEDJJJJJJJJIJIJEFGAHFHJJ<65567<@57FAAAABD<<>?FGJJIFJJGJJJJC@BAIEFEEJGJJFEJFCA@@@IGJJJJC?>><<;:<<=IGJDCGEGJHGJJJJHHFJJJJGGJJIFJJGGJGJJGGJGJJJGJIECDDHIJI><<<GJJJHFJIJGJJJJJJJHIJJJJJJJIIJJIEGJJJJJJJJEFEEHFJIGGGEHFJJJHJFJIJJ@>>=BACEIJDGGJGJJJIHJJJJI7666==?@AB?@DDJ@IFGJI?JHEGJGJJJ<<6342645:@FJJGF@@?8889IGFF???AJHIIGGJHHIJJJFJJJJJHJGJIHFJJHFJHJJIIHFCABCJHFJHHEJGE@@??JHJJJJJGJIGFCBABCJDDIJIEJJJHJFGJIIJJJIJJJJJJJHJJJ>@9999GEE?<>BFJJJJFGHIJHIFJJJFIJGJJJJHE====H>A@DFEFJHHHJJJHJJJJIJJIHHJEJJJJJJJJHJJJGHGGDJJJFJHJJJJIHIDDFIJJJJGIJJIJFJJHJFJJJJJJJJJJHJJHJJJJJJJJJJGJJJEGIGGJJJGJJJIJJJFHJJC@=<7.($$%(&'((0)*DEGJDHFECGFGJIIJGHJ@A@@JJFDHEJJJIJJJHJGHEJJDEGIJHHJIJJJHJJJFHJJJJJJGJJJJJJGGHJJJJFGIHHHIJJJJJHJGEDGJFJJJJGJJJCEHIJJJGJIJGJIIJJJIGFGFIJJJJJHHGJJJJHJCDDDJJJFA;888:JFEJ<<<6:3-).--&&&'/)))*9;<FEGFJIJJJJJHJJJFEJCC;:B?ACHJJJGJJJJEB=BA>==DADCCDIDEHAAABJIJJJHJGIFHCEF9::=>>??DJGHHJJJJJEJCIJ:7DGJJDJDG?;;;:+*+=C?@<::;CJJGJJGJJHIIHGFIJGGGJGCGGDC>;8205==<<:=GGGJBBFHIGGDBABDDCDJJJJDCCAACB<'''&013,(()&&+.7788854447B@?>CEIGG<DBA44463038A?>?@ECGHDEF@988:;?9456931*(()'&'&(((&&&&%%%-+'''+*,59<3123>?7779=2=8168;>CB;<<=IJHIJJJ<:::B?4444BJJIFJEIEDFGJ888JJ=<;<?CBFE=:8=?<@??IGJJFJFJJIEFFJJJJGJJ?>?70//48>FEE=>>JJJGIHJIIFIEJJHJJJHGJJJIJE;A:ED4464.6HEGJCDEJJGHJJHHJHJJJIJJGJJJJJIJHJJHJGGIJGJGJGJJGJJJIJHJJJJIHJJHJJJJHJJJJIIJGEDC.--4640)))&&&&',.5=>BF?>>=B@??=;<AEDDJJJJGJFJJIGJJJIJJJJJJGGHJHJJJJJIGJHJHJJEHJCDEDEDJIJJGGJHJGJHGJJGJIIHFJJJJJJJGJ77778JGHJHIJIEIIJIJJJJJEJJJIJJJJJHJJJJJ@B@@??62BJJJHGJGGJIIJJHGJJJGA>=78;60-)-00/;/.../JJIFDCB:'&&'0DHFJGJJJJIJGJJJJAAACADJHGGA?>@B865563557BIGCCJEGJGJFJHFJGEIHHJJGJJGGJJJDJGJHJJJGJGJIIFJJJJJJJGFGJJJIJJJJEJJIJJJJJJJJJHFFEBECDIFJCEBEJIJIJIJJJJJHGJHHEIHDGHFHJJGFCBBJJE>==8-**+1-12-./08<GHJFFECGHIGJ??==CJ@??><94432320FJJJJJCABDJJJJJJJJJJJJIJJJJJJJJJFJJJJJGJGIEFJJJFJJJHFFJJIHJJJJHEGJHJJEJIFJGJEJJJJJJEDEABAHGCCCBDGJGJFIIDA76410299<FJIEDJJIJJIDJJJHJHJJJJAIHJJJJEJGJJIJHGIGFA@@@JIEJGJJJIJJJJJJHJJJJJIJHA@@<:>JJJJJHJIJJJGJJJJJGEJJGJJJJGHJJHJGJJJJFHJJEIJJJJJJIE@FACDCJDBCBIGFJGGFEJJHJGJJJJFIJJJJIJHJJGIJHGIJJG==<=JJIIIJIJIEGJGABABDDEDC::@ACFJHJJJIGJJJJJJJIJIJHIJHJHJIIIGJJDDGFJJGGJFJIHJHJJJHJIJJJGJJFEA@@A;777BEE@@95IJFJEBA@:;;;@=2223;:9;>>@IGHHFFIGJJJJFHJIJJ@?51723CJJJJJFF::78000000?BA;;;@@EG>>>DD;;;;JEHJJFIHFDGJGGJGGHIJFJDEECHJCD.-,,,--+,-4>?><;<98873124/6699<<<97889864113<EDDDC?@7666@@FJJJJJHJJ:888JGHJJJGJGJJGGJJJFFJJFAIEHJJ?>??HA@B9777?E@AA@DGFJJHJJFHGFDG4454;98)(''*(&%%&&)*($$%&(%&''+(($$$$%%&)))*55CHFJFJEJEA>>@@94-*(&%%%$(),-)*)**/02;;?CFJJHIJJJJJJHJJJJJJJJJFEJJIHIJGHJHJJJGJJJJJJJIDJGFJJJJJHHJDDDJGJJJJJJJFJJJIJJJIGJHJJJIDJJFJJJGEHCIGJJHHJJJCHJGJJJJJJHJJGJGJGJGJCC@@@AHEIIIJJJJGJHGFHEIJJHHJHJFGIFJJJJIJHHGJJJJJJIJJJJIFJJJJJHJJFGCD832530/0)))*ABCBCHGA@)<<>A:210/-./66859@DGFDEEIJFEGHJJGHJJJJJHJJGFIJFIJJJJJJFJJIJHJJJJJJJJGJJJJJJIJJJJJJJJIJJJGIGJJIJHJJFJEDBB>.-&%%%&)''+4...77788=BA>?@?EEHEEECHJJJJGHJJJJJIIEJJEHF@@@@A?:1*)))))./0:989=CGJEHJIIJBJJGEFGGJIJIFJ??>=GHJJIHJEJ346;4CFEHFIGDJIJHGJJJJHHFHIHJIHJJHHGDBGFIHJJJJJIJ55555:8764526*ABCCDJIFIGFJIGIJJJFCABDJFBBDCEHFHJIJHDDBBC@ECCGGFHJGGGGJJJGJGJJD<J<30.,*)))3.--.3635AB@@BAHEJFJGGJHIJHJFEHFJJJJIFIGGJHJJJJJJJJFHIJIJDJGEJJJ:989=5****>@JEDCEJJJJ=30,,)&'-63DJJJJJGHHFIHJEICG:;9<;BDBEEFJEBBCGIFBAB><<=GIHJJJGJJHJHJHHHHJEJJJJJJJHJJJHHDFDEJ-,)&''(4890,,,4//13***&)((*+8::JJHJIJJJJJJJJGHJDFIJJJJJJFJJJGJJFJJJFFEFFFH----EBEJJJJEFHEJHIEFBBBDEA=2/0/000/0,--)***++1EDDBCCJFHJHIHIJJFGDA==-,+&&%&$%$$%%%$$%&:<JIHJIIJJJGEGGJIJHJJJJHIJHJFGJJJGJJFJJJJGA:;><=?>EAFBDEEJGHHDHFCBBDD77573///DHGJJFHFJJJJJJJFJJGIJJJEIJJJJII>???JFCCA;:=<A@GHGFFEGJHGIJGJGHJJJGJJIFHDJEB<:9;BGJJHA65558:<=;30+())+/57@@C<<A>GHGGIJJGCCJA==CDJHG00+'(++9FJFIJGJ8888IHJJGJJJJJJD@93)))-=97-'$
@Glass_F3P_9_D3_6_23_6
TCCCTTGGTGCTTCCTCGCTCACTCGACCGGGAGGGTTCGAGAAGGGGGGGCGCCCCCCTTGGCGTGCGCGGTCACGCGCACAGGGCGCAGCCCTGGTTAAAAACAAGGTTTATAAATATTGGTTTAAAAGCAGGTTAAAAGACAGGTTAGCGGTGGCCGAAAAACGGGCGGAAACCCTTGCAAATGCTGGATTTTCTGCCTGTGGACAGCCCCTCAAATGTCGATCAGGTTGGCCCCCTCATCTGTCAGCACTCTGCCCCTCAAGTGTCAAGGATCGCGCCCCTCATCTGTCAGTAGTCGCGCCCCTCAAGTGTCAATACCGCAGGGCGCTTCTCCCCAGGCTTGTCCACATCATCTGTGGGAAACTCGCGTAAAATCAGGCGTTTTCGCCGATTTGCGAGGCTGGCCAGCTCCACGTCGCCGGCCGAAATCGAGCCTGCCCCTCATCTGTCAACGCCGCGCCGGGTGAGTCGGCCCCTCAAGTGTCAACGTCCGCCCCTCATCTGTCGGTGGAGGGCGCAGGTTTCCCGCGAGGTATCCACAACGCCGGCGGCCAGGCCGCGGTGTCTCGCACACGGCTTCGACGGCGTTTCTGGCGCGTTTGCAGGGCCATAGACGGCCGCCAGCCCCAGCGGCGAGGGCAACCAGCCGAGGGCTTCGCCCTGTCGCTCGACTGCGGCGAGCACTATTGGCTGTAAAAGGACAGACCACATCATGGTTCTGTGTTCATTAGGTTGTTCTGTCCATTGCTGACATAATCCGCTCCACTGCAACGTAACGCCAACACCGCACGAAGATTTCTATTGTTCCTGAAGGCATATTCAAATCGTTTTCGTTACCGCTTGCAGGCATCATGACAGAACACTACTTCCTATAAACGCTACACAGGCTCCTGAGATTAATAATGCGGATCTTGCCCGATAATGGGAGATTTTGCCGACTGTTTCGTTCGCTTCTCAGTGGATAACAGCCAGCTTCTCTGTTTAACAGACAAAAACGACATATCCACTCAGTTCCACATTTCCATAAGGCAGGCATTTTACTTTTCTCAGGATAATTGTTTCAGCATCGCAACCGCATCAGACTCCGGCATCGCAAACTGCACCCGGTGCCGGGCAGCCACATCCAGCGCAAAAACCTTCGTGTAGACTTCCGTTGAACTGATGGACTGTCCATCAGGCTTTGCAGAACTTTCAGCGGTATACCGGCATACAGCATGTGCATCGCATAGGAATGGCGGAACGTATGTGGTGTGACCGGAACAGAGAACGTCACACCGTCAGCAGCAGCGGCGGCAACCGCCTCCCCAATCCAGGTCCTGACCGTTCTGTCCGTCACTTCCCAGATCCGCGCTTTCTCTGTCCTTCCTGTGCGACGGTTACGCCGCTCCATGAGCTTATCGCGAATAAATACCTGTGACGGAAGATCACTCGCAGAATAAATAAATCCTGGTGTCCCTGTTGATACCGGGAAGCCCTGGGCCAACTTTTGGCGAAAATGAGACGTTGATCGGCACGTAAGAGGTTCCAACTTTCACCATAATGAAATAAGATCACTACCGGGCGTATTTTTTGAGTTATCGAGATTTTCAGGAGCTAAGGAAGCTAAAATGGAGAAAAAAATCACTGGATATACCACCGTTGATATATCCCAATGGCATCGTAAAGAACATTTTGAGGCATTTCAGTCAGTTGCTCAATGTACCTATAACCAGACCGTTCAGCTGGATATTACGGCCTTTTTAAAGACCGTAAAGAAAAATAAGCACAAGTTTTATCCGGCCTTTATTCACATTCTTGCCCGCCTGATGAATGCTCATCCGGAATTTCGTATGGCAATGAAAGACGGTGAGCTGGTGATATGGGATAGTGTTCACCCTTGTTACACCGTTTTCCATGAGCAAACTGAAACGTTTTCATCGCTCTGGAGTGAATACCACGACGATTTCCGGCAGTTTGTACACATATATTCGCAAGATGTGGCGTGTTACGGTGAAAACCTGGCCTATTTCCCTAAAGGGTTTATTGAGAATATGTTTTTCGTCTCAGCCAATCCCTGGGTGAGTTTCACCAGTTTTGATTTAAACGTGGCCAATATGGACAACTTCTTCGCCCCCGTTTTCACCATGGGCAAATATTATACGCAAGGCGACAAGGTGCTGATGCCGCTGGCGATTCAGGTTCATCATGCCGTTTGTGATGGCTTCCATGTCGGCAGAATGCTTAATGAATTACAACAGTACTGCGATGAGTGGCAGGGCGGGGCGTAAGACCCTTTGAGTGAGCTGATACCGCTCGCCGCAGCCGAACGACCGAGCGCAGCGAGTCAGTGAGCGAGAGGAAGCCTGCATAACGCGAAGTAATCTTTTCGGTTTTAAAGAAAAAGGGCAGGGTGGTGACACCTTGCCCTTTTTGCCGGACTGCAGCGGCCGCTACTAGTAGGGAGACCAGAAACAAAAAAAGGCCCCAGTTAGGGAGGCCTTCAATAATTGGACTATCCCCTAAACTTCAAAGGACCAAAACGAAAAAAGACGCTTTTCAGCGTCTTATTGTTCGTCTTTGGTACCGAGTTATTAATATGCGCGCAGCGTCTGGAAAACCGAGGCCAAAAGACGTGCGTCTTTGATGCCCGGTTGGACTCTACAGCAGAATTAAAATCAAGTCCGGCGCAGCCGGTTTGTGCCGCTTCCACGCAGTTATCTGCGCCTAAGCCCCCCGCCAGCAGAACGTTGCCAAGCGATTGACCATTTAATAGTGACCAGTCAAAACGTTGCCCGCTTCCACCCTGGCCGTTGTCTAAAACATATTTATCAACGTGCTGAAACTCTGGGGCGGGCAGGGTTTCACCGACGCTTAATGCTTTCCAGATGGCAACATGTGCTGGCAGAGCTTCACGCAGCGTATCGATATACAGCTGTTCTTCATTACCATGCAGTTGCACTGCCGCCAGCGATAACACCTTAGCTTGTCCACCACATCGGCAATATCGTGATTGCGGAACGCGCCAACATACTGCAACGGTGCCGCAGCCATCACTTCCTGCGCCTGTTCAACGTTGACGCAACGCGGTGATGTCGCAACAAAAATCAACCCACCGTAAATCGCGCCCGCGTCATAAGCTGCTTTAGCATCTTGCCCACGCGTCAGGCCACATACTTTATTCTCACCCAGCAACACCCGGCGCACGGCGGCGTGCAAATCGTCATGGGCCATCAACGCCGAACCAATCAGAAAACCGTTAGCGAAGTGGCTTAACTCGCGCACCTGAGCGTAAGTATTGATGCCGGATTCGCTGATTACCGTCACGTTGTGCCCCAGTTTCGGCGCAAGCTCGCGGGTACGGTTGAGATCGATCGACAAATCACGCAGATCGCGGTTGTTGATGCCGACGACCTTCTCCCAATGCAATGGCGCGCTCCTGTTCCTCTTCATTACTGACTTCGGTCAGCACCCCCATCTCCAGACTGTGAGCGACGGCGGCAAGCTGGCGATATTGGTCGTCATCCAGTACTGAAACCGACTAATAAGCAGGCATCGGCCTGGTAATAGCGCGCCAGATAAGATCTGGTAAGGGTCGATAATGAAGTCTTTACATAAAATCGGCTGCGGGGCGATTTGGCTGACGATGGGGAGGAAATTAAAGCTCCCCTGAAAATATTCTCATCAGTCAGCACCGAAATTGCCGAAGCGTAATGTTTATAAATGGCGGCAATGCGTCTGGATCGAAATCATCACGGATCACGCCTTTTGACGGCGACGCTTTCTTGCACTCCAGAATAAACGCCGTGCGCGCACCCTGTAGCGCATCATAAAAATGTCGCGTGCTCGGCTGAACCTCATTCTGAAAACTGGCCAGCGGTTGCTGCTGTTTGCGGGCTTCTACCCAAATCGCCTTGTCTGCGACGATTTTCGCTAAAACGGTTTGCATCATCTAGTAGTCCTGTGTGACTCTAGTATTTAGTTTCTCGTTTCTTCTTCTTCCGACGAGAACGAGGAACTAAGCACGCAGCTCGATCGACCAGAACGAAAAAAGACGAGTCAAAGCGTCTCTTTTCTGGAATTTGGTACAAGAGGTCCGCACAGGTGGATGCGGACCAAAACAAAAAAAGGCCCCCCTTTCGGGAGGCCTCTTTTCTGGAATTTGGTACCGAGTTATTAGGCCACACGTTCAAGTGCAGCCACAGGATAAATTTGCACTGAGCCTGGGTGGGATTGGGACTCAACCGCGTTCTAGCCTTCAGGAGTGAGTTTTGTGCAATACCAACCGACGACTTGACCCTGCCAAGCGGCACCAGATTTCTTGCGTACGCAATCCCCTAAGCCAAAGGTGGCACTCAGGGGAAGCGCCCAATTGCCCTGCAACGGGAGCGTTGGCTTCATCGCTACTTTGACCCATCTAGTATTTCTCCTCTTTCTCTAGTAAAGTGTTTAGTTCCCTCTTTGCGTCCTTCATAGCTTGATCCGAAAAGTTCTCTAGTAGCTAGCCCAAAAAAACGGGTGGTGAAACAGTAGAGAGTTGCCGTAGAAAAAGCGTCAGGTAGGATCCGCTAATCTTATGGATAAAAATGCTATGGCATAGCAAAGTGTGACGCCGTGCAAATAATCAATGTGGACTTTTCTGCCGTGATTATAGAGACACTTTTGTTACGCGTTTTTGTCATGGCTTTGGTCCCGCTTTGTTACAGAATGCTTTTAATAAGCGGGGTTACCGGTTTGGTTAGCGAGAAGAGCCAGTAAAAGACGCAGTGACGGCAATGTCTGATGCAATATGGACAATTGGTTTCTTCTCTGAATGGCGGGAGTATGAAAAGTATGGCTGAAGCGCAAAATGATCCCCTGCTGCCGGGATACCGTTTAATGCCCATCTGGTGGCGGGTTTTTAACGCCGATTGAGGCCAACGGTTATCTCGATTTTTTTATCGACCGACCGCTGGGAATGAAAGGTTATATTCTCAATCTCACCATTCACAGTGGGGTGGTGAAAAATTGCGACGAGAATCTGTTTTGCCGACCGGGTGATATTTTGCTGTTCCCGCCAGGAGAGATTCATCACTACGGTCGTCGTGCAGAAGCTCGCGAATGGTATCACCAGTGGGTTTACTTTCGTCCGCGCGCCTACTGGCATGAATGGCTTAACTGGCCGTCAATATTTGCCAATACGGGGTTCTTTCGCCCGGATGAAGCACACCAGCCGCATTTCAGCGACCTGTTTGGGCAAATCATTAACGCCGGGCAAGGGGAAGGGCGCTATTCGGAGCTGCTGGCGATGGATCTTCCTTGAGCAATTGTTACTGCGGCGCATGGAAGCGATTAACGAGTCGCTCGTCCGCGATGATCGGGTACGCGAGGCTTGTCAGTACATCAGCGATCACCTGGCAGACAGCAATTTTGATATCGCCAGCGTCGCACAGCATGTTTGCTTGTCGCCGTCGCGTCTGTCACATCTTTTCCGCCAGCAGTTAGGGATTAGCGTCTTAAGCTGGCGCGAGGACCAACGTATCAGCCAGGCGAAGCTGCTTTTGAGCACCACCCGGATGCCTATCGCCACCGTCGGTCGCAATGTTGGTTTTGACGATCAACTCTATTTCTCGCGGGTATTTAAAAAATGCACCGGGGCCAGCCCGAGCGAGTTCCGTGCCGGTTGTGAAGAAAAAGTGAATGATGTAGCCGTCAAGTTGTCATAACTCTAGAAGCGGCCGCGAATTCCAGAAATCATCCTTAGCGAAAGCTAAGGATTTTATCTGAAATTCTGCCTCGTGATACGCCTATTTTTATAGGTTAATGTCATGATAATAATGGTTTCTTAGACGTCAGGTGGCACCATGGAAGCTTTGTAATCACTCGATGACCAAAAGTAAAAACCCGCCGAAGCGGGTTTTTACGTAAAACAGGTGAAACTGACGCTAGCCGGTCACATGTCAATACTTGCCCTTGACAGGCATTGATGGAATCGTAGTCTCACGCTGATAGTCTGATCGACAATACAAGTGGGACCGTGGTCCCAGACCGATAATCAGACCGACAACACGAGTGGGATCGTGGTCCCAGACTAATAATCAGACCGACGATACGAGTGGGACCGTGGTCCCAGACTAATAATCAGACCGACGATACGAGTGGGACCGTGGTTCCAGACTAATAATCAGACCGACGATACGAGTGGGACCGTGGTCCCAGACTAATAATCAGACCGACGATACGAGTGGGACCATGGTCCCAAGTTAATAATAAGATCGACGATACGAGTGGGACCGTGGTAGATTTTGTGATTATAGACCGACGATACGAGTGGGACCGTGGTCCCAGACTAATAATCAGACCGACGATACGAGTGGGACCGTGGTCCCAGTCTGATTATCAGACGACGATACAAGTGGAACAGTGGGCCCAGAGAGAATATTCAGGCCAGTTATGCTTTCTGGCCTGTAACAAAGGACATTAAGTAAAGACAGATAAACGTAGACTAAAACGTGGTCGCATCAGGGTGCTGGCTTTTCAAGACTCCTTTAAGAATGGCCTCAATTTTCTCTATCACTCAGTTGGAACACGGGACCTGTCCAGGTTAAGCACCATTTTATCGCCCTTATACAATACTGTCGCTCCAGGAGCAAACTGATGTCGTGAGCTTAAACTAGTTCTTGATGCAGATGACGTTTTAAGCACAGAAGTTAAAAGAGTGATAACTTCTTCAGCTTCAAATATCACCCCAGCTTTTTTCTGCTCATGAAGGTTCATGCCTGCTGCTTAAGTAATTCCTCTTCTGTGTAAAGGCTTTTTGAAGTGCATCACCTGACCGGGCAGATAGTTCACCGGGGTGAGAAAAAAGAGCAACAACTGATTTAGGCAATTTGGCGGTGTTGATACAGCGGGTAATAATCTTACGTGAAATATTTTCCGCATCAGCCAGCGCAGAAATATTCCAGCAAATTCATTCTGCAATCGGCTTGCATAACGCTGACCACGTTCATAAGCACTTGTTGGGCGATAATCGTTACCCAATCTGGATAATGCAGCCATCTGCTCATCATCCAGCTCGCCAACCAGAACACGATAATCACTTTCGGTAAGTGCAGCAGCTTTACGACGGCGACTCCCATCGGCAATTTCTATGACACCAGATACTCTTCGACCGAACGCCGGTGTCTGTTGACCAGTCAGTAGAAAAGAAGGGATGAGATCATCCAGTGCGTCCTCAGTAAGCAGCTCCTGGTCACGTTCATTACCTGACCATACCCGAGAGGTCTTCTCAACACTATCACCCCGGAGCACTTCAAGAGTAAACTTCACATCCCGACCACATACAGGCAAAGTAATGGCATTACCGCGAGCCATTACTCCTACGCGCGCAATTAACGAATCCACCATCGGGGCAGCTGGTGTCGATAACGAAGTATCTTCAACCGGTTGAGTATTGAGCGTATGTTTTGGAATAACAGGCGCACGCTTCATTATCTAATCTCCCAGCGTGGTTTAATCAGACGATCGAAAATTTCATTGCAGACAGGTTCCCAAATAGAAAGCAGCACCCCAGGCACCAGTTGAAGAGCGTTGATCAATGGCCTGTTCAAAAACAGTTCTCATCCGGATCTGACCTTTACCAACTTCATCCGTTTCACGTACAACATTTTTTAGAACCATGCTTCCCCAGGCATCCCGAATTTGCTCCTCCATCCACGGGGACTGAGAGCCATTACTATTGCTGTATTTGGTAAGCAAAATACGTACATCAGGCTCGAACCCTTTAAGATCAACGTTCTTGAGCAGATCACGAAGCATATCGAAAAACTGCAGTGCGGAGGTGTAGTCAAACAACTCAGCAGGCGTGGGAACAATCAGCACATCAGCAGCACATACGACATTAATCGTGCCGATACCCAGGTTAGGCGCGCTGTCAATAACTATGACATCATAGTCATGAGCAACAGTTTCAATGGCCAGTCGGAGCATCAGGTGTGGATGGGTGGGCAGTTTACCTTCATCAAATTTGCCCATTAACTCAGTTTCAATACGGTGCAGAGCCAGACAGGAAGGAATAATGTCAAGCCCCGGCCAGCAAGTGGGCTTTATTGCATAAGTGACATCGTCCTTTTCCCCAAGATAGAAAGGCAGGAGAGTGTCTTCTGCATGAATATGAAGATCTGGTACCCATCCGTGATACATTGAGGCTGTTCCCTGGGGGTCGTTACCTTCCACGAGCAAAACACGTAGCCCCTTCAGAGCCAGATCCTGAGCAAGATGAACAGAAACTGAGGTTTTGTAAACGCCACCTTTATGGGCAGCAACCCCGATCACCGGTGGAAATACGTCTTCAGCACGTCGCGATCGCGTACCAAACACATCACGCATATGATTAATTTGTTCAATTGTATAACCAACACGTTGCTCAACCCGTCCTCGAATTTCCATATCCGGGTGCGGTAGTCGCCCTGCTTTCTCGGCATCTCTGATAGCCTGAGACCCCAACTAAATCCGCTGCTTCACCTATTCTCCAGCGCCGGGTTATTTTCCTCGCTTCCGGGCTGTCATCATTAAACTGTGCAATGGCGATAGCCTTCGTCATTTCATGACCAGCGTTTATGCACTGGTTAAGTGTTTCCATGAGTTTCATTCTGAACATCCTTTAATCATTGCTTTGCGTTTTTTTATTAAATCTTGCAATTTACTGCAAAGCAACAACAAAATCGCAAAGTCATCAAAAAACCGCAAAGTTGTTTAAAATAAGAGCAACACTACAAAAGGAGATAAGAAGAGCACATACCTCAGTCACTTATTATCACTAGCGCTCGCCGCAGCCGTGTAACCGAGCATAGCGAGCGAACTGGCAAGGAGGAACGAAAGAAGAACTGTTCTGTCAGATAGCTCTTACGCTCAGCGCAAGAAGAAATATCCACCGTGGGAAGAACTCCAGGTAGAGGTACACACGCGGATAGCCGAATTCAGAGTAATAAACTGTGATAATCAACCCTCATCAATGATGACGAACTAACCCCCGATATCAAGTCACATGACGAAGGGAAAGAGAAGGAAATCAACTGTGACAAACTGCCCTCAAATTTGGCTTCCTTAAAAATTACAGTTCAAAAAGTATGAGAAAATCCATGCAGGCTGAAGGAAACAGCAAAACTGTGACAAATTACCCTCAGTAGGTCAGAACAAATGTGACGAACCACCCTCAAATCTGTGACAGATAACCCTCAGACTATCCTGTCGTCATGGAAGTGATATCGCGGAAGGAAAATACGATATGAGTCGTCTGGCGGCCTTTCTTTTTCTCAATGTATGAGAGGCGCATTGGAGTTCTGCTGTTGATCTCATTAACACAGACCTGCAGGAAGCGGCGGCGGAAGTCAGGCATACGCTGGTAACTTTGAGGCAGCTGGTAACGCTCTATGATCCAGTCGATTTTCAGAGAGACGATGCCTGAGCCATCCGGCTTACGATACTGACACAGGGATTCGTATAAACGCATGGCATACGGATTGGTGATTTCTTTTGTTTCACTAAGCCGAAACTGCGTAAACCGGTTCTGTAACCCGATAAAGAAGGGAATGAGATATGGGTTGATATGTACACTGTAAAGCCCTCTGGATGGACTGTGCGCACGTTTGATAAACCAAGGAAAAGATTCATAGCCTTTTTCATCGCCGGCATCCTCTTCAGGGCGATAAAAAAACCACTTCCTTCCCCCGCGAAGA
+
.--)''%'),++++.089ABACBE>:9:9;<<EC<<;<20/.-+((99>?A?1111>?@>3'''CFGJHJEHHHBBCCHJGJDJECBDEHJGHGEIGJIEHJJJGGGJHJJJDICCCE8@6,FHJJJJJJJJJJJJJDJIJJHJIJHEJJJHGFHFCG@888:DGJHHGJJGIFJJJJFGDEIJJJIEIJJ?ADJJH=;;ABJJJHJJGGJFGCH0)()+0,'&&)(((*(,))))3155))**GFFFJDEIJJJGJJC@><////457B?ABAJBADDGBA;::22EEFJJDJEJGHJJIHJJJHJJJIJIJGIH===?JF><0000<11/.''%&,23AFBIJJHGFJHHJJIJJJGJHJJJJJFHC@>89BCGGDHCBEFJJJJHFEJHDDBCGEHB<<FGFHJJGIGJJJGJJJJJIJJHHGGJDAB=>::<CBCCEEDJGECCJGJJFJJJHFIIJHFFEJJJ9999FBCDFEDC6500007..335556;?==;;3221554.('&)+*))(&%%%'((031/+'JFGJJJJGDJJJIGHGFEEEFCCC>)(((BEGGFJGA??@>=>>BFFFJJGE>>@?EGJFGJJJJGJJJFEEEFGFJJGJJ?><<==>?=DABC>??CBDDFDHJJHHEFJG3334;86-((9;BHIJGGIIJJJJACDHJDEFDGHIGJFCAB<;;;:999BJIGIIJIHGJJJJJJJJJGJHJFJJJJJJHJHJJGEJJCFHDJJJJJJJJJGDJGGJJJJHJJFGIJJJJFJH==?'%$$')+&&(),+*+,BBA>>@@?>?@;2227??AEFCGDHHEFFIEEEHECCB@BJJ<7779G2../7:ABCBBFFJJHJ==;:=65623228@BCHFIIGJGJJFHJJHHGJJJIGJJIHJJJJJJJGJJJECBF@?5)))(+)'%++'.079:9?8=4,,.)'&''(1----@@BBCGHGIJJJEHIJJIGJJJIJ?>@?ABCCBCJGBJJFFB?9('''):@>FD22222IIFJJIHIFIGHGIJJ::::=4+-*&%''&&%'&&&&+(&%&,,+229CGEJJJJJHHJJJJIHABA====HDGHJHJJJJGIJJHGJJJGIJIJJJFHI433/+*'(,('')'&&%$$%%5@CBCB@?;;?HJHIJJB:;JJJJGJJFIFJJJJIIJJC<;((*++((-3,B::;GGJJJJJJFJJJHJJGBAGIIJJJJJFEGHHJJJHGJJJHGFGIJJJJJFIJJEIEIJJJHJCE??>8988?@JB>HIGBJ:D=>D???DDDD>>>>=@8BGJJIJHHHJJIHIGJGHJJHBCB@>>?@?DDCFEJGFHJIJJJJHB?99:;?=:::::996;8....0GCFDHGJJJJJJJIJJHJJJHJJJ9888EJJJJJJJJIGJJJGJGGJJIHFEGJJJJJJJFIJFJIEHF?=>731888787;:--9=>==.197:2****+++**545=AABDC>AJHIJJJJGJ@>=1/4<BIJHGEEDCCCCEEA@DJE;;;;DEJJ==<>999'''';;;<<@<JHFIGGGJFGJFJJI???>EIFJ9778=>CBEBEJFIJJGJE<JGBG?999?A@@B@@@GFJJIJCFJJJJIJJJJGJGJJIJHJJJGJJJCDJJIDJFJJJJJJJJHIJJJJJHGJJGJJFGJJFJJJHJGJIJJJJJJJJJJGJJJJJJJJJJFHJJIJJJJJJJJHHJC@@@JJJJJFJIHJHJJGJJJJJFJJIJJJJJGJJJGJGGJJJJJHIIJJJJIJJEGJJJJJFGJEHJJJJJIHJGJJJJJJJJJJJJJGJJJJ0003A1797@@97=;<CJJEJJGJJHGJJJJ@HHJ??=9???CCBGGJEFJJHIGFFFJIHJEJGGIHJGHGCJJJJHIJHJGIJJJHJJGJJJJJGJFFJJIIJJJJJJJJGGGJJJJJJGCDJJ8777;;<HCCJJJJJJJHJJH?@;<=<?994/-,-.;<<=>3212AAAFJJDGDDGJIJJJJIJFIGJFJEGHB<==>>>CC>650/117689;DFJ>:;CJJJFGIJJGDC?77GDEFJHJJJIDHGGGJJJHDFEDGGJJFJJHJJJFJFGFBACEHJFCBBDCFJJIJJJFJJJJJIJHGJJJHGJJIJIGGJIFIFEJJJJJGJJGJBDBE6557;:6133788JJIJJJGJIJJJJJJJHJJFJJHJJIHJIDEBECBIFJFJJJJJJGJJJJJJJJJJJGJJCBDAGJJJDFHFJJJJGJJJJJJJJJJJJJFJJJJIIGGJHEGHCECCEEJHHJJJHHFJIJJGH@C??:<?8599==CCEJFJJJJIEGJC7667HICDJGDHGEDCCCDDCHJ???8888611/-0021/*))@?JECBBDCHJGJJJJGJJJJGIJIGJJJJJJHIJHIJHJJJJJHGHJJGFEHFFBD@?@@IBA;77I@9898@643-01,,,:0000331-+++**''''/01B<5554544?;;=?ADCEFC::>6(&&(*++/GJJJJJJ7666@A7HJFJGFIJJFJJHCDJJJJJFFFHJJJFIHHIJFDFIJJJJJJJJFJJJJJJIEJHFGIGJE//,,//4446=?>>:768895:AAEJGGHICA@B:::1113FFGJJJJJIIEJJJGIIJJF@10/---.//08>;654/*--/*))*44458;<BBJIJGIJJGJJGGJJJJIGJJIJFGHF)''(7);76777C?:;<@HC;;;<EB:;::89<;?>AACA<BDDDF?JJJJHGFHGJIHFGECFGJEGHCFHIJHF==<==<=IJIJJJJHJJJGJGJCEHGEJCFAE7FIIJJGJGDDEFFJGECDJJACB?BECHJJJJJJJJHHHJHHE<3,*(4>====A??@FGEI?CJCEEBDCFIJIJJFJIIJJJJJJFJFHJGJGJJFJFJGGIIJJJJHFHIJGJFJHJJA@@AGGDHHHDJGFJGDC;/..+++,EIFJJIEJGJGJJJJJGJEJJJJJIJJFHCCJ8889;:JEGJJJDDFHJHJJJJGIJGHJEEJJFFG>;<>))))DBDHJFJEA><>?=AAB9997;;<?@@HHDEDEGIJJJJHJJJGG?JGJJJGJJFJGJJJJHJHJIGJHDDBBEFDJFJJJHIIJJJJJJHHI@6667BC?ADA@@AAJJJJJJIJD>?IIHJJA@@AJJJHHFDDEJJB@DJJJEGJJJJAJFFJJJJJJIJJJJJJHJJJJHJJJGFCJJIJIIFJJHJE2223@BACDAABEJHFJGCJABC@==JGBA>DFFJJIJJJJJJFFJFEHIJHECFHCJ@J@?@?CFCIHEJJJJG:::?433045552115GGGJEJIGGFJHJHGJJHJHJJIJGJGJJJIJIJJHJJGJHJFFACAABGFEG///1,'''(&%%%,'%),1445===>=<<=A<;;<FHHFJGGJIJG''''***73)..24,//;FDDDCABBA@?EDBDJJJFG@JFJJJJEGFJGHFJJJEGJJEJGBAA@CE>9774-)AFEA@ADDDGEGE-,,-..(''()'(/:@A?<<;<GEFGGJJGJJJHHJB5,+,%'&&%&&*@JFJGHJJJJJIJIJJJJHJGJIJJHCCAEJIEFDA+(*89AABE=<:AB;H?===JEJIJJJIJJJJJ@A@BEFF@>?AJI@==>JJJIFJJGHIJIFJECD9::GJJJCCEEG@CCE9976<<<=?=:AD988*;77CCFDGGJJIIGFFIJJJJFFEBGDEJJJJJJGCCEDIGFJGIJJIEECCDDJ((''/3333333>@@IFGGJJIHFJJHIDHGJFJIGJJGJEEEGJJJJGIJHHDCE::9:IJGCDCEBBBEGJC@?;><=A@BHJFGEFJEGDCBDJJGJJIJIJEFGGFJJGJJECDEJJJHJJJGHHGGIJEJJIJJIJHDCFCHJJHFJEEIJJJDEBFGJJJJGHJIIHEJGFEIIJJJFJGJJEEIGCJJF<;<<EJJFFEDHFDHIJJJGIJDEDCGJGGJFGJFJIJJJJBAAAFDHCDDJ==G:899>666'6-''425'''(,*''&,)),3**+3223000/(()*)**,,''(+.)&&(**.164.-,*(&%&%&&'3@?@AA99777453223452,--)*&'(()>>EF>>9:89:<((((/+&%&''*.133''(4<=BDAADCHJC88A/,,,JBABAE5444:8==BAFECB;EEEBBABCEJJJIEEJDJHIJCDFHJJHJJJJ8889895466CDEDCEJEJJJFEDB88>::<B:?A@>>111+++(&&'*)---/,,--DCCD>@BCECEDFGI=977EFCJEHFIHFGFIDBCBJHEGJJHIIHJHGDFJJEDHIEIGDCBDGFJJJJDDDBED++++FGJJCCDFFHHEHEGJEG?>>>EEEEFGIHF***(%'&/.287889545*+078677:<:67::99<;?@===?A=?AACBG===?FJJFEHJEDDEEFFCJFGJFEEEEHGJIJEJDEGCECDFCE?:DCDEFFJHHDECJGJ;;;;HCEIHJJJJGJJGBB@66665444;768=<:::6766;669<<>E6666668BA??8;.)(%%%&*D:::ACHFJJJCFFJJJIH@???JJIJ@???IFECEAB=::FHGHJJJJJIJJJHJJJH<:;>@<;;@IDFDGJJJIGHJFHJGJJJJJJGCDGJJGJGFJJJC@>98C@>@FEFBFJ@JJJJIJJJJJFJIJHJJJJGFDIJGJJJJJGIJF@DA//EGHCHGHJJFHIEHFFHFIJGGJJIGJJIHGJJHJGGE><;=>BBD@99758@>>>?D6667<<8878<9****CEJJJJJJJJGGJGCFFJHHIJJJFIDDJJJJJI=<<:;76222233ABJJJJFIJJJIFIIJFFCADIJ9999D@AD@?JJJJJF:>;9:&%%)86?CFIEECIIJJIGIJJ;=533))1/--.00.118>@@@EEHEJIEJIJHDBBACEJHIJJGEIIJGFIJFFIJJJIJIJIJFJGHJJJJJJJIHFGC9989CCCC;110.))''(''4??766)))*10,)%%$$&,*((()$%&&--..085BGDFEHJJFJJHJJJJJHJJJCDJGJD<?@?B<:8:;;DBEEGJJJJGIJ@@6'&&')'&&)**-000347ABCCCACBCBBCFHIEJIC?@AGEFIGJIJEBCBCGGDIFJHEE@A??HJHJJHJDJJJIGECGEJJEJDDDIIJJGBC<<FIFJGJJJ9888A<JJJIJEGJ****?5@@E?>?>@@@JDGIJJJIJJGGBHCJ>>>@JHJJJJJ@@@>GFFBBBEGHJGCJI@,,,,00,,597555....<???-('&&('$$''((44999:?@?>>CEFJJGIJHJJJJGJGJJJJHIJIFHJHBBA8)('''('()*)*+.-)),-/122122>?BGFJIIGJ@@??EDCCDF4333JJJJJJJJJJJJJJJIGHJJGJJJJJGJHJHGGHFBDJHJHHJ;;855698564569=<::>>@@B@B6632/,,+*&=@==>ABAA777DEJHEFFFFC?<88557++++667<?B?=2113<0000A@FFHJJFDFFFE?=?=C@=>==<>D;;::AJGJJJJJJGJCCGDJJJJJHJDJGIIDJEEGFIEJIIJIF@B@@FHIFA?@AJEJJFJJJGJHJFH=677JJJJEHFJGGEIJJJJJJJHGFFGGJGJJJJHHGJHHHHJJJFIJHCFJIJGJABBDEJJJJDHCIJHCA<;<?DJ>>=>CBE;:77DGFJGEEICB>9::;;=,6...;=CEFHDGBFDA@@FA74./5552+45-,+,++@FF@88004498:?JJFJJFFJJHJJJIJJ;;;;JJGIJGJJJJJJHJGJGGFBDCJJJJBBCGA@@@CCEHFHJHEEFIJIJJGJJJJJJGJGJJJ878:CCEC>889<A>>?FHJGJHJFDCDIHGCB@@@B@864469=CA+***>ABHJIJJJFFJGGDDBBBA2223JJJIEFEHJEFJEC>867001>?4445>8--889:HJFIFEJIJJFJJJGJHDJ?;7678999EJJJJIJHIIJJJJJIEIJIHFJFEAB@EHIDJGJJJJJHHHEHGGFJ@>??99:DJD==:;;4471@?CG<;EIGJH888;><=>ACCDJIHEEEDDHFHIJHJJDDJEJJJI;<JCEGBDDEIA=:><=>CDCDJJEHDEG9887<<=JA==EEA88EIFJGEEDEBBDGIJJGJJJJJJJGFCF==@?B9897:9:B@?EGJIHJJJGGEDFDJGJJIFJGJJIJHJJJFDB9982+&&'&'2,,,**('*''/48<=?BCCDJECDBB+''(*,%%&''),&&&&.,''&&&),*577:;?E?@?A@@>A==:;))('''&'))1-.(666;BBAE?>=>AAADHDBDCGIIJGJJJJGJJJJJJGHJHF@;:;70+)*'(01123:99DJJJJJHJJFEGDDJJHB2>>IHJJJJJEHJIJJJJJGJEJHHJJJFGEGGJIEBCB@@AIGIJJFJIIHJHJJJJGJFIIGJJJJHA(((();=JJIEJJFJEDDEGHJHDC<88...//11.0(')'+'',0/+((079=@@<<<9::<JGIG5555(((4311++6666;6767ACJFFGJJCBCJGJFHJJGIHJGJJHJJEIGGGJHGIHJJJJDBDDDA8889=5<=>FHDB;8HDDGJJIGJGJJJHHFGJHGHJJJJJJ?@@?CHEFFFGIFGDHGIHJIJIHGIJJJJJJJJGJFJGIGGJBAABIHJJJFHJGJJJJJJJIJJIJGJGA@=@JJJJEJGGJJJA=595.*))+.88@BACDJG:DBEJDFI?>=:8704'%&%<=GIJFIJFJJ??@GJJJJJJJJJHJJHJGJJJJIJJJJJJFJJJJJJJIE>>=@BDJJJFHJJIJJJJJIIFJJIJJJHGJFJIJJJJFHJJJHJGJJJJJJIGJIJ88832.())),-332+***;-*%%%%HGJDEDJJJHGE@?B>850'*)9><>>?H87777BADBABACCCEJJHJJIIJJJJJJGJIIGDEDGJJJJJIJGJFFHEEHJ=;;8<<<EJFFJHGGJGJJJJJJJJJGJHJHJJJJIJJIIJGJJJIJJJJJHDCEDEFJJJIJGIF?>??JHJIJGJJJFJJGFGDJJHJJJHDJJHCE:::;BA?@@A??>;G=>>>FIJJJG@??<9444BAFJFJJJJFJHFHDEJGFJJJJJGJJHJIIJFFJJGJGF@65520021148553556522274/../:=?3333;BCCDJIHHGJIJJGA@@FGHFJJJJJHHHFHJFJFDGJFJ;;;85558;JGGJEGJCA@ABBDBFG::6;IJGDFHHD@A;@JJJJFGHFHJJFDGJFFJJJFGIJIJJJJGGJHJJJJGJJJJJJJJHJJIFJJJFJGIGJJJJFJJ??:9<;?AJJJFJJIJFFJJJEJHJJJDEEIGJIHIJIJJJFJJJJJIJEJFJHJJJJIGJJJHFJJGAABBJ?;<E<<=7766?@C6444;@GEHIEEJJJJCBBDIF>7556AA@JDJEBB=FJJGIJJJJIDDC*''''7:A;;;<JGFGJJJIEGGJJJJIJJJJJIEED@)(((-)'&&&%%$$$$*+(6555:;<=9;=;99:?AAHII?>?BBDEJDJJEHEJGHJJJJHJJBBEEGB>;9;801@B:GJ;DJJJFGJJJJGJIJJJIGJJJFJEJIDA@@FJD;;;CJJJFGB@>:<HICDH?885576::;DJEHGGJIJJGGJJJJJJJJJFIB@;=@>>@@EJHFH:::;JJJJGIJJFFHHGJJJJJJIJJJ>=JC;4487=@8667GJJGF=612<<:::9;;;;;;ADBCEDGJ=<7776710/0+***9;?65449:=;:45GGIGFEBAADFJIGIDGFJJJGJJJJJGHJGJ998<<<HFJHJJIJJJJJGJIJJHJJJJJJJJEDFCGIGJGGJEJHJHDJJJJJFCDHJ;;;;JEFGJIJHJFJJJGJJJJHECFEDJ??>?FJJJIJJJJJJJDBCCJJJGEEHFGHEGCDCD@<....)(()@DJDJJFGJIHJFJCGJHEGEEJJJJJJJJJHJJJJJJGJJFIJIJGEEJJJIHJJJJJFJJJJIJJJDDIEEBEBA>;:;;CEE<:7>A<:83101277//.)))*,//:;=B::@EJFEEEECCB=@A=>>AEEJIDGJFJJJJJJEJEIFJJJJJJHJGJJGJFJD?878:888DEFGEHEFCIHHGIIIIGJFJE<CDDIIJJJFA>9;EFJJHHJIJEJFJHA??AAAACGJJJJ@@@@JEGGIJJHHFJHIJJJHFEJIEJJJHIIJJGHEHDA::AD?<;;<GHJFJJJJJJGHJFIJ==JJJIJJJJJEECFH?@@4446HJHJJJJFJJJJJIJGJJJIFEJDDCABBJ****::789:C200/./-./111377GEGDGIGHGJJIGEJJIJJJJ@>>?IFJIGFJJJEJHJHJJJJGBABBGJIJJCDCBJJHJGJIJJJJJIJJIJJJFJJIJGJBDCGC>56DBHJGA40'(><@A?A,)+*((676==BEFCCEEFJJHHHJHHJJJGJJIJEJB@@+((&'-4DFJFJJJECB@??@HJDJJCIIIHIJJCDDDJ=;;::439::CJJGJFEIDB>@8;;,)))@@EIGFJFDCFJIJHJJJGJJFJJJJHJHJJJICGB6GC???BJCECDIHEFJJJJJJJJJHJGBBBBIHEDH<97341//0:9;;?AHGHHIJJEGJJJJHJGJJFFFJ666000033CJBDADGEJJECECBEFJJJJJDEEFJJJJJJJJJJJJJIJJJJIIJJJJE@?;<?JJGJJJE;+)*85BBBA>9:<>BA70'''DBCB=>=>J---<<<=3333001<=HJFIECI>>>>DCBDFJJHGGJJJJ@@@@J;99,,,-571121)&&'0;99<@<JEGJFEHHJJGJJJHJJHJJGJJGJJDAA>?>@CDA;<JB:5*(((22*))..)3(('&'&&)*,2////:B>>=>?AIGEFDEHHEB,++*3>?ACIJJHJGJFEJFJJJIHJJJDFGIDA7677@@?JJFGHJIJHHJIDGFEHJ;999JJHJJJJGJJJJFJ2222811;7?001=:?JJJJJEGIGFF887677<==>EGHIEJHJJIJJHJJJJJD@AJJJGHJJJEFIECHEF:990-)),023>>CBDJIHFEIFJJEHGGA@IJJJFEJJJJJGJJJJJIHGJHGJ>:??BCCJHD=;;@B;BFJHGEJJJJHJGJJGIHGEE???@JJJHDGGJIJGJJJHJJJIJA?>?CFIJJJJIJJJHIJHJHJJHJHEA@?4--9<>BAABAA@?CHG++++-@?>@BAJJJJFIJFGCEB@E?>>AJJJJIJJJHJJJFJGGJJGFJGJJHJJJHHJE>@DBA6676:=>JHIIJGJGHGJJJJJGJJJFIHHJGFHGHJJIJGJJJJGEHJFJJJAABJ@B@EJJIJGGJFGJFJGFJJGDEDJGJEEEEGJJIHJD>=962BFE@???CCC?BBGIJHJGGFHGIHJJHFJJJHJJJIHEJJJJJJJGJJEHHJDEECDDHIHJIJHIJJJJJJJJJJJJJJJHJIHHFJIJJIJFGCEFJJHIGHFEJJJFHJJJGIJGFFEFDDD@=>BIDIJHJJHHIGHEJFGJIJIJGJHJ@J8778==AA@CGJFJHDDIFJJJJGJJJIJJDBBABBBFEHGHEJEEJJGDCIJGFDCC@9:JDJDB@FJIJEFGBDBBGJIJJGGEFGEJJHJGCCB777?CIHCGB@BAA?;:7<>7E22//0'&
@Glass_F3P_9_D3_6_23_7
CTGATCGACAATACAGAATGAGTAGTCGGCGTCCAGACCGATAATCAGACCGACAACACCAAGTGGGATCGTGGTCCCAGACTAATAATCAGACCGACGATACGAGTGGGACCGTGGTCCCAGACTAATAATCAGACCGACGATACGAGTGGGACCGTGGTTCCAGACTAATAATCAGACCGACGATACGAGTGGGACCGTGGTCCCAGACTAATAATCAGACCGACGATACGAGTGGGACCATGGTCCCAGACTAATAATCAGACCGACGATACGAGTGGGACCATGGTGCAGATTGTGATTATCAGACCGACGATACGAGTGGGACCGTGGTCCCAGACTAATAATCAGACCGACGATACGAGTGGGACCGTGGTCCCAGTCTGATTATCAGACCGACGATACAAGTGGAACAGTGGGCCCAGAGAGAATATTCAGGCCAGTTATGCTTTCTGGCCTGTAACAAAGGACATTAAGTAAAGACAGATAAACGTAGACTAAAACGTGGTCGCATCAGGGTGCTGGCTTTTCAAGTTCCTTAAGAATGGCCTCAATTTTCTCTATACACTCAGTTGGAACACGGGACCTGTCCAGGTTAAGCACCATTTTATCGCCCTTATACAATACTGTCGCTCCAGGAGCAAACTGATGTCGTGAGCTTAAACTAGTTCTTGATGCAGATGACGTTTTAAGCACAGAAGTTAAAAGAGTGATAACTTCTTCAGCTTCAAATATCACCCCAGCTTTTTTTCTGCTCATGAAGGTTAGATGCCTGCTGCTTAAGTAATTCCTCTTTATCTGTAAAGGCTTTTTGAAGTGCATCACCTGACCGGGCAGATGGTTCACCGGGGTGAGAAAAAAAGAGCAACAACTGATTTAGGCAATTTGGCGGTGTTGATACAGCGGGTAATAATCTTACGTGAAATATTTTCCGCATCAGCCAGCGCAGAAATATTTCCAGCAAATTCATTCTGCAATCGGCTTGCATAACGCTGACCACGTTCATAAGCACTTGTTGGGCGATAATCGTTACCCAATCTGGATAATGCAGCCATCTGCTCATCATCCAGCTCGCCAACCAGAACACGATAATCACTTTCGGTAAGTGCAGCAGCTTTACGACGGCGACTCCCATCGGCAATTTCTATGACACCAGATACTCTTCGACCGAACGCCGGTGTCTGTTGACCAGTCAGTAGAAAAGAAGGGATGAGAATCATCCAGTGCGTCCTCAGTAAGCAGCTCCTGGTCACGTTCATTACCTGACCATACCCGAGAGGTCTTCTCAACACTATCACCCCGGAGCACTTCAAGAGTAAACTTCACATCCCGACCACATACAGGCAAAGTAATGGCATTACCGCGAGCCATTACTCCTACGCGCGCAATTAACGAATCCACCATCGGGGCAGCTGGTGTCGATAACGAAGTATCTTCAACCGGTTGAGTATTGAGCGTATGTTTTGGAATAACAGGCGCACGCTTCATTATCTAATCTCCCAGCGTGGTTTAATCAGACGATCGAAAATTTCATTGCAGACAGGTTCCCAAATAGAAAGAGCATTTCTCCAGGCACCAGTTGAAGAGCGTTGATCAATGGCCTGTTCAAAAACAGTTCTCATCCGGATCTGACCTTTACCAACTTCATCCGTTTCACGTACAACATTTTTTAGAACCATGCTTCCCAGGCATCCCGAATTTGCTCCTCCATCCACGGGGACTGAGAGCCATTACTATTGCTGTATTTGGTGAGCAGATCCGTACATCAGGCTCGAACCCTTTAAGATCAACGTTCTTGAGCAGATCACGAAGCATATCGAAAAACTGCAGTGCGGAGGTGTAGTCAAACAACTCAGCAGGCGTGGGAACAATCAGCACATCAGCAGCACATACAACTAATCGTGCCGATACCCAGGTTAGGCGCGCTGTCAATAACTATGACATCATAGTCATGAGCAACAGTTTCAATGGCCAGTCGGAGCATCAGGTGTGGATCGGTGGGCAGTTTACCTTCATCAAATTTGCCCATTAACTCAGTTCAATACGGTGCAGAGCCAGACAGGAAGGAATAATGTCAAGCCCCGGCCAGCAAGTGGGCTTTATTGCATAAGTGACATCGTCCTTTTCCCCAAGATAGAAAGGCAGGAGAGTGTCTTCTGCATGAATATGAAGATCTGGTACCCATCCGTGATACATTGAGGCTGTTCCCTGGGGGTCGTTACCTTCCACGAGCAAAACACGTAGCCCCTTCAGAGCCAGATCCTGAGCAAGATGAACAGAAACTGAGGTTTTGTAAACGCCACCTTTATGGGCAGCAACCCCGATCACCGGTGGAAATACGTCTTCAGCACGTCGCGATCGCGTACCAAACACATCACGCATATGATTAATTTGTTCAATTGTATAACCAACACGTTGCTCAACCCGTCCTCGAATTTCCATATCCGGGTGCGGTAGTCGCCCTGCTTTCTCGGCATCTCTGATAGCCTGAGAAGAAACCCCAACTAAATCCGCTGCTTCACCTATTCTCCAGCGCCGGGTTATTTTCCTCGCTTCCGGGCTGTCATCATTAAACTGTGCAATGGCGATAGCCTTCGTCATTTCATGACCAGCGTTTATGCACTGGTTAAGTGTTTCCATGAGTTTCATTCTGAACATCCTTTAATCATTGCTTTGCGTTTTTTTATTAAATCTTGCAATTTACTGCAAAGCAACAACAAAATCGCAAAGTCATCAAAAAACCGCAAAGTTGTTTAAAATAAGAGCAACACTACAAAAGGAGATAAGAAGAGCACATACCTCAGTCACTTATTATCACTAGCGCTCGCCGCAGCCGTGTAACCGAGCATAGCGAGCGAACTGGCGAGGAAGCAAAGAAGAACTGTTCTGTCAGATAGCTCTTACGCTCAGCGCAAGAAGAAATATCCACCGTGGGAAAAACTCCAGGTAGAGGTACACACGCGGATAGCCAAACTCAGAGTAATAAACTGTGATAATCAACCCTCATCAATGATGACGAACTAACCCCCGATATCAAGTCACATGACGAAGGGAAAGAGAAGAAATCAGACGCTGACAAACTGCCCTCAAATTTGGCTTCCTTAAAAATTACAGTTCAAAAAGTATGAGAAAATCCATGCAGGCTGAAGGAAACAGCAAAACTGTGACAAATTACCCTCAGTAGGTCAGAACAAATGTGACGAACCACCCTCAAATCTGTGACAGATAACCCTCAGACTATCCTGTCGTCATGGAAGTGATATCGCGGAAGGAAAATACGATATGAGTCGTCTGGCGGCCTTTCTTTTTCTCAATGTATGAGAGGCGCATTGGAGTTCTGCTGTTGATCATTAACACAGACCTGCAGGAAGCGGCGGCGGAAGTCAGGCATACGCTGGTAACTTTGAGGCAGCTGGTAACGCTCTATAATACAGTCGATTTTCAGAGAGACGATGCCTGAGCCATCCGGCTTACGATACTGACACAGGGATTCGTATAAACGCATGGCATACGGATTGGTGATTTCTTTTGTTTCAGCTAAGCCGAAACTGCGTAAACCGGTTCTGTAACCCGATAAAGAAGGGAATGAGATATGGGTTGATATGTACACTGTAAAGCCCTCTGGATGGACTGTGCGCACGTTTGATAAACCAAGGAAAAGATTCATAGCCTTTTTCATCGCCGGCATCCTCTTCAGGGCGATAAAAAACCGCTTCCTTTTTCCCGCGAAACTCTTCAATGCCTGCCGTATATCCTTACTGGCTTCCGCAGAGGTCAATCCGAATATTTCAGCATATTTAGCAACATGGATCTCGCAGATACCGTCATGTTCCTGTAGGGTGCCATCAGATTTTCTGATCTGGTCAACGAACAGATACAGCATACGTTTTTGATCCCGGGAGAGACTATATGCCGCCTCAGTGAGGTCGTTTGACTGGACGATTAGCGGGCTATTTTTACGTTTCTTGTGATTGATAACCGCTGTTTCCGCCATGACAGATCCATGTGAAGTGTGACAAGTTTTTAGATTGTCGCACTTCAATAAAAAAGAGTCAATAAGCAGGGATAACTTTGTGAAAAAACAGCTTCTTCTGAGGGCAATTTGTCACAGGGTTAAGGGCAATTTGTCACAGACAGGACTGTCATTTGAGGGTGATTTGTCACACTGAAAGGGCAGTTTGTCACAACACCTTCTCTAGAACCAGCATGGATAAAGGCCTACAAGGCGCTCTAAAAAAGAAATCTAAAAACTATAAAAAAAATAATTATAAAAATATCCCCGTGGATAAGTGGATAACCCCAAGGGAAGTTTTTTCAGGCATCGTGTGTAAGCAGAATATATAAGTGCTGTTCCCTGGTGCTTCCTCGCTCACTGGACCGGGAGGGTTCGAGAAGGGGGGGCGCCCCCCTTGGCGTGCGCGGTCACGCGCACAGGGCGCAGCCCTGGTTAAAAACAAGGTTTATAAATATTGGTTTAAAAGCAGGTTAAAAGACAGGTTAGCGAGGAGAGGATGACCCGAGAAAAAACGGGCGGAAACCCTTGCAAATGCTGGATTTTCTGCCTGTGGACAGCCCCTCGAATGTAGATCGGTGCGCCCCTCATCTGTCAGCACTCTGCCCCTCAAGTGTCAAGGATCGCGCCCCTCATCTGTCAGTGGTCGCGCCCCTCAAGTGTCAATACCGCAGGGCACTTATCCCCAGGCTTGTCCACATCATCTGTGGGAAACTCGCCAAGACGGCGTTTTCGCCGATTTGCGAGGCTCGCCAGCTCCACGTCGCCGGCCGAAATCGAGCCTGCCCCTCATCTGTCAACGCCGCGCCGGGTGAGTCGGCCCCTCAAGTGTCAACGTCCGCCCCTCATCTGTCAGTGGAGCAGGTTTCCGCGAGGTATCCACAACGCCGGCGGCCGGCCGCGGTGTCTCGCACACGGCTTCGACGGCGTTTTCTGGCGCGTTTGCAGGGCCATAGACGGCCGCCAGCCCAGCGGCGAGGGCAACCAGCCGAGGGCTTCGCCCTGTCGCTCGACTGCGGCGAGCACTACTGGCTGTAAAAGGACAGACCACATCATGGTTCTGTGTTCATTAGGTTGTTCTGTCCATTGCTGACATAATCCGCTCCACTTCAACGTAACACCGCACGAAGATTTCTATTGTTCCTGAAGGCATATTCAAATCGTTTTCGTTACCGCTTGCAGGCATCATGACAGAACACTACTTCCTATAAACGCTACACAGGCTCCTGAGATTAATAATGCGGATCTCTACGATAATGGGAGATTTTCCCGACTGTTTCGTTCGCTTCTCAGTGGATAACAGCCAGCTTCTCTGTTTAACAGACAAAAACAGCATATCCACTCAGTTCCACATTTCCATATAAAGGCCAAGGCATTTATTCTCAGGATAATTGTTTCGAGCATCGCAACCGCATCAGACTCCGGCATCGCAAACTGCACCCGGTGCCGGGCAGCCACATCCAGCGCAAAAACCTTCGTGTAGACTTCCGTTGAACTGATGGACTTATGTCCCATCAGGCTTTGCAGAACTTTCAGCGGTATACCGGCATACAGCATGTGCATCGCATCCACAGATGGCGGAACGTATGTGGTGTGACCGGAACAGAGAACGTCACACCGTCAGCAGCAGCGGCGGCAACCGCCTCCCCAATCCAGGTCCTGACCGTTCTGTCCGTCACTTCCCAGATCCGCGCTTTTCTCTGTCCTTCCTGTGCGACGGTTACGCCGCTCCATGAGCTTATCGCGAATAAATACCTGTGACGGGAAATTATTCGCAGAATAAATAAATCCTGGTGTCCCTGTTGATACCGGGAAGCCCTGGGCCAACTTTTGGCGAAAATGAGACGTTGATCGGCACGTAAGAGGTTCCAACTTTCACCATAATGAAATAAGATCACTACCGGGCGTATTTTTGAGTTATCGAGATTTTTCAGGAGCTAAGGAAGCTAAAATGAGAAAAAAATCACTGGATATACCACCGTTGATATATCCCAATGGCATCGTAAAGAACATTTTGAGGCATTTCAGTCAGTTGCTCAATGTACCTATAACCAGACCGTTCAGCTGGATATTACGGCCTTTTTAAAGACCGTAAAGAAAAATAAGCACAAGTTTTATCCGGCCTTTATTCACATTCTTGCCCGGCCTGATGAATGCTCATCCGGAATTTCGTATGGCAATGAAAGACGGTGAGCTGGTGATATGGGATAGTGTTCACCCTTGTTACACCGTTTTCCATGAGCAAACTGAAACGTTTTCATCGCTCTGAAGTAATACCACGACGATTTCCGGCAGTTTCTACACATATATTCGCAAGATGTGGCGTGTTACGGTGAAAACCTGGCCTATTTCCCTAAAGGGTTTATTGAGAATATGTTTTTCGTCTCAGCCAATCCCTGGGTGAGTTTCACCAGTTTTGATTTAAACGTGGCCAATATGGACAACTTCTTCGCCCCCGTTTTCACCATGGGCAAATATTATACGCAAGGCGACAAGGTGCTGATGCCGCTGGCGATTCAGGTTCATCATGCCGTTTGTGATGGCTTCCATGTCGGCAGAATGCTTAATGAATTACAACAGTACTGCGATGAGTGGCAGGGCGGGGCGTAAGACCCTTTGAGTGAGCTGATACCGCTCGCCGCAGCCGAACGACCGAGCGCAGCGAGTCAGTGAGCGAGGAAGCCTGCATAACGCGAAGTAATCTTTTCGGTTTTAAAGAAAAAGGGCAGGGTGGTGACACCTTGCCCTTTTTTGCCGGACTGCAGCGGCCGCTACTAGTAGGGAGACCAGAAACAAAAAAAGGCCCCCCGTTAGGGAGGCCTTCAATAATTGGACTATCCCCTAAACTTCAAAGGACCAAAACGAAAAAAGACGCTTTTCAGCGTCTTATTGTTCGTCTTTGGTACCGAGTTATTAATATGCGCGCAGCGTCTGGAAAACCGAGGCCAAAAGACGTGCCGTTTGATGCCCGGTTGCGACTCTACAGCAGAATTAAAATCAAGTCCGGCGCAGCCGGTTTGTGCCGCTTCCACGCAGTTATCTGCGCCTAAGCCCCCGCCAGCAGAACGTTGCCAAGCGATTGACCATTTAATAGTGACCAGTCAAAACGTTGCCCGCTTCCACCCTGGCCGTTGTCTAAAACATATTTATCAACGTGCTGAAACTCGCGGGCGGGCAGGGTTTCACCGACGCTTAATGCTTTCCAGATGGCAACATGTGCTGGCAGAGCTTCACGCAGCGTATCGATATACAGCTGTTCTTCATTACCATGCAGTTGCACTGCCGCCAGCGATAACACCTTAGCTTTGTCCACCACATCGGCAATATAGTGATTGCGGAACACGCCAACGTACTGCAACGGTGCCGCAGCCATCACTTCCTGCGCCTGTTCAACGTTGACGCAACGCGGTGATGTCGCAACAAAAATCAACCCACCGTAAATCGCGCCCGCGTCATAAGCTGCTTTAGCATCTTGCCCACGCGTCAGGCCACATATTATTCTCGCCCGGCAACACCCGGCGCACGGCGGCGTGCAAATCGTCATGGGCCATCAACGCCGAACCAATCAGAAAACCGTTAGCGAAGTGGCTTAACTCGCGCACCTGAGCGTAAGTATTGATACCAGATTCGCTGATTACCGTCACGTTGTGCCCCAGTTTCGGCGCAAGCTCGCGGGTACGGTTGAGATCAATCGACAAATCACGCAGATCGCGGTTGTTGATGCCAACGACCTTTGCTCCCAATGCAATGGCGCGCTCCTGTTCCTCTTCATTACTGACTTCGGTCAGCACCCCCATCTCCAGACTGTGAGCGACGGCGGCAAGCTGGCGATATTGGTCGTCATCCAGTACTGAAAGCATTAATAAGCAGGCATCGGCCTGGTAATAGCGCGCCGATAGATCTGGTAAGGGTCGATAATGAAGTCTTTACATAAAATCGGCTGCGGGGCGATTTGGCTGACGATGGGGAGGAAATTGAAGCTTCCCTGAAAATATTTCTCATCAGTCAGCACCGAAATTGCCGAAGCGTAATGTTTATAAATGGCGGCAATGCGTGCTCGATCGAAATCATCACGGATCACGCCTTTTGACGGCGACGCTTTCTTGCACTCCAGAATAAACGCCGTGCGCGCACCCTGTAGCGCATCATAAAAATGTCGCGTGCTCGGCTGAACCTCATTCTGAAAACTGGCCAGCGGTTGCTGCTGTTTGCGGGCTTCTACCCAAATCGCCTTGTCTGCGACGATTTTCGCTAAAACGGTTTGCATGTAGTACGTAGTCCTGTGTGACTCTAGTATTTAGTTTCTCGTTTCTTCTTCTTCCAACGAGAGAAAACGAGGAACTAAGCGCCACTCGATGGACCAAAACGAAAAAAGACGCTCGAAAGCGTCTCTTTTCTGGAATTTGGTACCGAGGTCCGCACAGGTGGATGCGGACCAAAACGAAAAAAGGCCCCCCTTTCGGGAGGCCTCTTTTCTGGAATTTGGTACCGAGTTATTAGGCCACACGTTCAAGTGCAGCCACAGGATAAATTTGCACTGAGCCTGGGTGGGATTCGGACTCGACCGCATAGCCTTCAGGAGTGAGTTTTGTGCAATACCAACCGACGACTTGACCCTGCCAAGCGGCACCAGATTTCTTGCGTACGCGATCCCCTAAGCCAAAGGTGGCACTCAGGGGAAGCGCAAACTGCCCTGCAACGGGAGCGTTGGCTTCATCGCTACTTTGACCCATCTAGTATTTCTCCTCTTTCTCTAGTAAAGTGTTTAGTTCCCTCTTTGCGTCCTTCATAGCTTGATCCGAAAAGTTCTCTAGTAGCTAGCCCAAAAAAACGGGTATGGAGAAACAGTAGAGAGTTGCGATAAAAAGCGTCAGGTAGGATCCGCTAATCTTATGGATAAAAATGCTATGGCATAGCAAAGTGTGACGCCGTGCAAATAATCAATGTGGACTTTTCTGCCGTGATTATAGACACTTTTGTTACGCATTTTTGTCATGGCTTTCGTACCGCTTTGTTACAGAATGCTTTTAATAAGCGGGGTTACCGGTTTGGTTAGCGAGAAGAGCCAGTAAAAGACGCAGTGACGGCAATGTCTGATGCAATATGGACAATTGGTTTCTTCTCTGAATGGCGGGAGTATGAAAAGTATCGCTAAAGCGCGAAAATGATCCCCTGCTGCCGGGATACTCGTTTAATGCCCATCTGGTGGCGGGTTTAACGCCGATTGAGGCCAACGGTTATCTCGATTTTTTTATCGACCGACCGCTGGGAATGAAAGGTTATATTCTCAATCTCACCATTCGCGGTCAGGGGGTGGTGAAAAATCAGGGACGAGAATTTGTTTGCCGACCGGGTGATATTTTGCTGTTCCCGCCAGGAGAGATTCATCACTACGGTCGTCATCCGGAGGCTCGCGAATGGTATCACCAGTGGGTTTACTTTCGTCCGCGCGCCTACTGGCATGAATGGCTTAACTGGCCGTCAATATTTGCCAATACGGGGTTCTTTCGCCCGGATGAAGCGCACCAGCCGCATTTCAGCGACCTGTTTGGGCAAATCATTAACGCCGGGCAAGGGAAGGGCGCTATTCGGAGCTGCTGGCGATGAGTGCCTGAGCAATTGTTACTGCGGCGCATGGAAGCGATTAACGAGTCGCTCCATCCACCAATGATAATCAGGTACGCGAGGCTTGTCAGTACATCAGCGATCACCTGGCAGACAGCAATTTTGATATCGCCAGCGTCGCACAGCATGTTTGCTTGTCGCCGTCGCGTCTGTCACATCTTTTCCGCCAGCAGTTAGGGATTAGCGTCTTAAGCTGGCGCGAGGACCAACGTATCAGCCAGGCGAAGCTGCTTTTGAGCACCACCCGGATGCCTATCGCCACCGTCGGTCGCAATGTTGAGGTTTTGACGATCAACTCTATTTCTCGCGGGTATTTAAAAAATGCACCGGGGCCAGCCCGAGCGAGTTTCCGTGCCGGTTGTGAAGAAAAAGTGAATGATGTAGCCGTCAAGTTGTCATAACTCTAGAAGCGGCCGCGAATTCCAGAAATCATCCTTAGCAAAAGCTCAAGGATTTTTTTTATCTGAAATTCTGCCTCGTGATACGCCTATTTTTATAGGTTAATGTCATGATAATAATGGTTTCTTAGACGTCAGGTGGCACCATGGAAGCTTTGTAATCACTCGATGACCAAAAGTAAAAACCCGCCGAAGCGGGTTTTTACGTAAAACAGGTGAAACTGACGCTAGCCGGTCACATGTCAATACTTGCCCTTGACAGGCATTGATGGAATCGTAGTCTCATT
+
77)(((,++())%%%%'((''(()))'%$$)+)),,.0<9<=>HIJJFIJJEDD8889C5+*'*>EFJCD@@33254:4EJHDCBHJJJJJJJJIFFJEEEDJDCBGIJJJJJJJDCD88?:EBAB77DIJEB@@?C>999889<<999@;;;JHJHFIHJJJJCFF?>;;CJJGJIJIJGJFDFIGGIHGJHJJJFIIEJ>?==>>4332:--?CED<;::=<;<???A?J;:88+-:8884435500.++)+-,-JCDJJJJJJJEED?@@@H+(())((&%%%%''..52110/(456<@BA3-*()-3356BEDJDB><((*/CBAABDEJJIDB>>?CJIIGJJJJJJFFCIIEJGJBCBBHJJJDJIIEBD88?844:=>?CCGJ30,+-/,>AACBEJBJJJJJHGJJJJ6667EJIGC@>B@=<;;:1235BHFJJIJJJJJGHFCEDHDJFCEBFFFBEBCIHHGBDCCDB@A@>44444?CH9=++++-35@HJFEFHJEDDCEAAAAGIJIDFJJIHJJGIDEEJD;893>HIJF0000F840..8;:>??DFJIJJJJGJGJJ?>C?:5++193337<>//GCJFJBBD@@?=?>EJGFCBDC<B=79?EJHIEDJJFBBCDDG<===A=75;@FFFJJJJIJDDAJCD?JGDEFDGJFJIEJJJJJJJJJJJJIJJJIJJJGGCBJIJJJFJGJJEFEHJIJJJFHHJIJJIJJJJGJJHJHJEJFJGEHH@>>AIGJFEB@A@@DGJJJJGIJIGGJJJJIJJJAA<;<CIJJJJJIJFFIHJJIJIJJJGJJGGJIGI???JJJJJJJEEDC<<?>DIDB1115'&&'59999GJJJ;::;;67GDFCGFGBBBDJHJJJIJJJJGJDCBCJJJJJGJIHJJJHJJJGJJJJGJJH==><=0&&%%%&&':65548-,'((.ABHJGCEFJJGJGGGJFFIBC=13JDBBBDDCGDJJIEHJJIFJJJJHGJJJJJIJJJJJJGJJIJGIJHIJJJFIJHIJHJJJJIE??@=>>>JJJH<<<=GJJJJJJJJHJJJIJJGJJJJEEJJGGJEDDHH9888>>>?JHHJJIGIIJJJJJHGJJJ.****)$%%&0/-))())79<==DGJJFJJEJDE;IJIHJIJIJJJJJEIJJIHJJIJGGDEFJFCEJJFEIGGHEGJHIIHJJJJF6555++*)+--/-++2A@JIHB?@?('''.(*&&&)4321222013,***+CCIJFIJHIJJGJJGDDJJA@@@??AAAEDJJJGIJG?BEFFJH?>?>HCCDE9999JE>:99?6669E;;;;DEHFJHFFHGEFEFIJJEJJJJHJDJJJJJJFHJDI<<<?JFGJFFDGEBCEAF,++,<3+*)**'''(.:;::ABDEFHGEGCIDCHIB@ABJDHEEJJGHJIJJGHJ====JJHJJHJJJJJGHJIIJJJIJJDFEHGJJHHJJGJJJIJJEG<98;<DEH>>>?CACEFFHC<<CJIHDDBCFIJ@>7*EJHJJJJHJABA<<;;<1001:9:=@?>>><=FGDJFHGCHJFJ<<<:;;;2222=BJEF9989HJ@ABJJGJJJJHJJJIJIEEDGJH;;;:544566GHHJHJGJJJJJIGGGJHIECD:0<898989>:6?A6@JHGEJIJFJIJJJJJJEJJJIHCD@=8427;5232=@CB?@?>:8=;1EJHIHJJIJFGJJJJGGEHJJJHJHJGHJFJJJJJJGJGHEJJJIIJJCDEDEGJHBBCE777**)**&&'),+,-..0ABBFBJC?>>DGCEGC,+*,38<<?>@A?@>;;;?:778:4433BDC<<<<BBBCIJIJJJJJJJJJHFEBCDDB9999>>>?9:?@GIGIJJIJJJGHGJJJJIJ;999DJHD;6678;:-,&&&'$$$$#$&(''(),.423AECJJJJJGJJGHE9999A-,,,HJJJFDBA@GIJGI988.....HIEIF:::9>789;BECEJHJ<;;;GJBB=200029232166<<CF=9?;::<::;9.,**36501>;7650((()**+-,+*++**)+.)))**+(&&'-241053449==7:411/--(''(015:222<JJHIJGHJJHJJJJ?:::;EFGJHJGHJHJJIHFJJGGA@=:FC?==BD44HHJJJGJJJJGGJJJJJGJHJJGEFJJFIB523;<=>AABFJHJJJJGFDDABBBJGJJCBAACJIJJDEIEJJIJJJIJJJJJJJ?<<IIGGHJJJJIJJHJFEJDGJJJD=55HGJF:99;<JJEDJFIIJHGFJJJJIJJJGJGFJJ<CBEDJJJJJJFJEHI@FHBHFJJIFEJFHG;;;779?JJIEFJJC@HJJJGJJHJJJJJHHGHFIIF++++HIIJJJGJJJEGJJJJJJJFJGJJHJJJGHJJJJJJBAACJJHHHJIJJGHGIJJGJJHJJFHJGJJJJJJJFJHJJJJJCEJJJJHJIEJIJJJJJJJJJHJIJIJGJDJA@JJGHHHJJJGJJHJFEACDDB@BHIGJJIJHJIJECCCEBEFDGJJIJJDEDDJFJJIIGHJGFEJJJIGHIJJJE@B@A@@CJCGDJJJEHGJHGIJJGJJHJGJGGJJIJIIGGJJJJJB///.111>59999><<=<=?ECAJFJEJIJJJJJJJJJJIJIIFEIHJJJJJJGJJJGJJHJJGJJJB>JFGJJHJDGFJ?><<;C?GHG88:FFJIFDDHIBEDEJJB>==226EJIED>>?=CHJGJFGJJJGJHHJJJJHJJJHJGEFDFJGJJJJJJJJJJHHJHHJFFJJHIJIBDFHGJJIGJCA?B?9:?>>>?AIEB@76457JJJJJ,,,,HFJHIGJGJHJJJJIJHIGJJJJJJFJJEEFDHHJJJFJDF9999JHEIJJJJJJJEEBA;<93/0-5/**')ABIJJHJHEEJCFD=JFJJIIHGGJIFJIJDDJJJJHJDHJJFJJJJGJFE@@A?=<>FEDCBAJJJJFH@C?@@@JJJGBA:98))))AFJJJIIGJJJJIJJJJJJHIFGDHGJJJJJJIGJJJJJIHJIIJGJEDFDJDDGGHJJGIIIJGJJJJJA@@?IECE?A<)(('*-2.)&&%$$###$&,,-3@BAEA@=<=>?GEBIGADCIDE>@IJJIJHJJJJIIJGHJJIFEFJJJJGJHJJJJJIJEFJGHAJJEHIFHEBAGHIIIJGJJJJJIJJDCBBIHGHHJJJHHJJJJJJJJIJJIJHJJJJJGJJJIIGEB.--.9:832446AGJJHJHJFCCGJJGJJJJGIJJHFJJGJJJGGGJJJGFGGEFEEJCIFJHJGDEEJJJJJJJJFHGGJJJIGJGIJJHFIJJJJFA@HFHJEDABBCGIJIJGHJFJJFIHHIJJJJEF,+++'/)''(?@CDJJJFGHJGHHEJFGIF<<<=JDG221115FHIJJJHJJJGJJEJJJJFJIG?>>?=@EEJFCDBEHED1.'('&&)/012498-))20,:FE?>>?JDB89:DJFJHJJJFGHJJJJGI@???JJGHEGEHFC<::;@BEJHECDCGEFJFHGFGJJDCCB?;:7;:?ABA?:5:/(''(*.=?BBGEJJJIHJJFJJHEAABGJIGEGFFGJGJEHIJJGHGJEJJJEEEIHJFFGIIGHHFHJJJBB<<<=>43598444../1;;CJ@A?=>=>=<::;;?CIGGEJJJDJFDFJJGJJ?>>A>?IHEGEFHIJJIFJGJDEGIFGIDB@?@'88;GIJGHEEJBA<73*)(),/..+*0241.@>>?EJJHJJFGIJJGJJFJHHJJJJGGJFJIJGJHJJJGFDFEFFFJJ2000AAEDCFJGJGFCBB@@22223CI@???A/...,,,,>ABC@BBACJJHJIJJJIJJIEJHHJGJHFFG;;AAEJJI>327DJCBB92222;<=@GJJEE:9::::822246=+***@?=HIFHHJJEBCBCFDC@A@B@GJGIHJJJD/...9,++++3340-**&%%&58=JHEHFJJHJEGJJJJEFGJIEIFJJFEFHGIJHJJ9888>A>B22110445JIJFHJJEGCFHJGGC<;::;=B;544322,*((*.+%&&'(,3>C?BBBEG??>554435<AEFFFDHJJFGGDGHJJJHFFGGEFJIJJJJJJJJJEEGD@B>>>75558EBCCFHJDDACGDCD@BCDDDCFDEDDGHEGDEFCCCIGECC@:888;;?CDECCCAEDHG@?===:8'''&''3559=5901..009<;;<AACCDGJGFGEDFEDGGCEDD;:::>;;=DDA<<<889DCBEGEHEGCA>FIJIFFIEC::9:@@ABA@0+((***;=AJGIFJJGEIEHDGDEFCI@ECIHBA@@@BA;:<=>CFEFEFHEBBABDDDDDBDBCFHDCCJJJ:::9>7546CGFAA@ADI>=><?<.)*)).354:9..-.*(''+1/2@@BCDC==;<;<=<6**+>DGHFJDCBA0//0:94;3234AJJFIJJJJIJGJHGJJJJJJJGJJGHIEJFJIHGJJJIHJGJJFJCBJJJHJJJJJJGIJGJEJJ6+)607421,)(%%%%&''&'*.-....32984AACIEDB4334=B@AD=?BCFJF@?;<A@DGDCBCEHB==7;1,,,+94&$$$')))<@@CBJJFFCJJFJIGGJJGJJJJIJCJJJGFIJHJJIJIJHJHFFHFIIDEIIJJHJGI:)))&'%$%%%*7<ABCDJFJIJHIHFHEHBG//BEDJGFIEHJFJGJIJJJGJHJJHIJJHJJGJHJ;;<D:0..,++****++++,/30//0?AC>>>>GEF0,,'%&&%%%.--2356<<<HJEDC>9<@;8510///55558BGFDDAA=>641000FJEHJGEJJJJHJIGEGGHHJJJJIJJHJJJJJJFIJEJ@<<EFG?>??CI8'&&'&%%)*))+)4<1.*DBEFJJJJJJFJJFFFJ:0/1<EEJJJFGJFGJIGJ2111BCIFGIHJEJJHGJDCC?JEJFA>-,,54//12696567:AAA76669EGJJJHIJFJGHGJJJJHJJJJJBECC/--->>>?HGJJIFJJIHJHJJFJC>=>>HHIJGFHJF:::;DCEGHFJDB@=>=>6>>==?@GG@@@AJBABBHJGFICCABBJBEBCJDGICCEFHH<HFCEHJEJJJBCCBJJJJIJGEGG==<<<HEDIEFDBJJJFFIEJEHJJFHEF?BB771&-DADFDE87888DFFFDGEJJIABJJJHFFEGJJHIJJJJJJIJJJGEGDDECB9+,?;EJJJJJGJGHEFFJJDFIJJJJGHJJJHIEJJFDE>=;23DHJB@BCEDCFJJDJHG?;;;<4443399>>DGBB=>>JHJCB:DAAJJIHJIJJJJHGJJHJJJHHIGJJJJIJJJIJJJJFJJJFHJJJJEFHCJFEDBBFBJIJJHJJJJIIJGDGJJJJJFJCIJJJJJJ8889BCJJJDEEDJ;96/+&%%),.*&&&)))''''86445;87-CECJIJHGIJGGJJGJJEBJJJJGCIFIFFFIJJGF?:89623227JJEDJGB;;AJ=>FFIFEDIJJJGHIIHJFFC;><98::=<<6'JHIJJJIFF@<22AFBDJH?;;<IGJBDBBJGJJGJJIJJJJGIJIIJHJGE@@11/.'&&'*./EIGBA=>7778==ACG;<<<@@@AJJHJJJJJJJJJJJJEJGHHGFJJGJFJEJFJEGIIDHCCC@>>HC@C@CGEHJHJJJIJJHJFJAA@?=<.BAFF?=<>726468F432375420/*).,+,79575:ADFGGEFFJJJGGJJFGECB5?3334=<<EJJHGJJJHJJJJFJJHJ;;:10-+121/,***/9<6566554156:@CHJHJIJJ@A@@DEF0//05-**++./,,,137>CEBB==>CJDBJGJDDDE63220---+,,5>?@:;:<BCA@@@FGJFDBCBJGJEJFFJEJFGJEJJH@>>>?@@?<<</CFFCBBCFGJ@,++,<;;4/..282,+>0001?EECBEFJIHGJHIGHHH:.-829;HFJJJIJJHJJJHJEEDDAD5@@BJJHJGJFJJHFHJJJJJJJJHIJJJJFFEHFH=<=JIJJJJJJJJFFEBDCCIJJJGJJJIIIFG:99:<;888>?IA@@AFJJJIJIIJJHJJJJHJJJJJJFEJGJJJIJGJIJJJJJJJJJJJJJJJGHJDFJEJGIJJIFDEDJJJJJJHJDJFD?@44JJJIFDGJIJJ66659599B;;:9?AADJJFAB@AEDFJIJ====ABBCHJJJJHEDABABJG===@C==JJJJHGJEEJHJIHFJJJIJEJDCCECDD7777FJIBBCFJJJJGAABAD6'&'('')011./00;@DCFEIGFIGGGJGJHJHGJHIJJJEJJJJFJJGIIJHIJIJIJEGFJGFFHJJJIFFHJGJHJJIIJJJIC44JJJJJJJJJIJJFJJGIJICDJJG<667=801@CDDB?=38?FJGFEDEFJJJJJJIJJJFJJJJJJJJJIHECBE6657=++;CJHCFEFJIGDCGJCJDJEEJ@?AHGJHJJJIJFJJEGC:5566BJJJJFE??==AGHJGJIFFJJFFJJJJJGJJHDFJJHHGHGJJJECCDGGHFEDIJJFJGIJDJJJJJJJJFHJJFGJJJIJEJDJHDDIEJIJJGIGGJ,DEECDCEJJJJJJGDDEIJIHFECFIFDHJ?<JEGGIIJJJHJHJJHJF@>@JJFJHJFGGGIGFHIJGJJIJJHGIJJGJEBA5445@>=FFJJJJFIJIJIGGJGCDBBHIJJGFEEGJ?>;@DJJJIJIC?FFJJJGJGJJJJGJGJABB@A>::A?=?-+4=654+@BDFCDCCFGJJFGHGJJJD@AABBBJFA>><<9;D>DA@AGCFBCADBABE?77577EGCGCCEB@CACEEAIJJJJHJJIJJIGGEIIGEEHIHGFGFHGJJJE???DGJIHGJGGJIJJIIGHJJGFH:2223:34:<=HF@?>?JD>?>>HJFJJEGFHIIAA>@CDIDEEFDIEIJGJEDCACD@:2;<<100+*)(&&(/&%%$$$.*))*?=:75544=@FFHIGGGIHFIJJJJJJJFHJGGFFGJJHF:724A0.-,.-.-/+,-2=CCEBDBDCDC=;;==33?B@;BE=9:9/('((()?CCAEHCA@@;:;<<CFGGJJGJIJJGIJJIJHCFD@A@JJJJG:>=<9;755;4?AAGFJJCBBBJGIJGJJJJJIHFEJJFHEFDJGGJHJGJHJJI@??@EEGJJJJHIEJFJHIHJIJGJJJGJJHJJHJGCB9DEDCCBJIF?>>>C?>==C422/--.-6@FHIJGJGJJJJJIJHGHJJJIHJGJFJJ?AAAJFFFJJJJIGJJHJJIGJCDDEGJJIJGHIJJBB3'));<B=JJFGJJIEJGA>>>AAA@B))))DGE>=80*550/('((34--,'&&(+-08:AJJHJJAAADBEJJJJJJJFJGGIFGJJJ@CAACJJJHJJJJJJFJJGIJJIJJJJEJGJFGJJJGJJJJJJFGHHJ766?>;;;<DCDGFBFJGEEJFJGA@BA=1111/---99749:;@C?@B@<>>>::2..**+++.(''-1116>>?EEGJJFJJFF>>><::5544867::DGJFJJHGHJJEIEJJ@??=>>ADDGJGJJGJHJJJJIJJGJIJHIJHHJJJIHJJFJHHIGFJJ=<;<:;)&&'&&&&23211144454:;?BCCAAGEEJJJJJJJEIJJJJJ><:;;0'''+,+))***,36<>DFCDDBB>3.,05-,,+000>6666@@@AA?A??JIIICEDCJJDFJJJGIJJJGJJHD@AA442,/0>DEHGJIFA@@AF::'=GJ@ECIJFDFIJJJHHJBJG=>>>HIEE7776577C==<:3+))))AB<<D>>?>CECFHD???A:::33325545>?::9781.*))((534JJJGGJEHJJJJJJHJHJJGJIJJJJGJGIJHGHJAB9:8.(,-&&(02011BFBJJFIFCDBBD@ABDJGGJJFJJIJJJJFJGJGJJJJFJJJJJJJHJJJJHJEECECJIJJJHEBA=@5555::;8?IGBJHJJJJEE0/8**=?JJHIJHJIIDIGHJGG>?@;=<EIJGJJJJIFJHEJGIFJJGJJDJJIJJFEBBC2****+((++0..--00*''''%$$$$%'2---HGFGGGJGJJFBAA?DEEEEI:JJIJJFGJFDFHIJG>=;<>>AADGB>>?GJHH>>=<>DEA?>=<=>=?GJGC=<=>><874445=@<DIEGJJFJGJJJJJJIJHHGDDDHJHBCDDJJJIGJJBACCGJJJJJJDDFDJJHJJJHJGG:988EBB>>G===DC33337-)''%$$&(**679<==GHJJIJIIJJJJEFDBDI>888?96HDDJJJJEHBJJHJJHFIGF@DBB?A><<;---11/++*'%%%&'()3569;:::;FHHHJI=@?CJJIJJH8777?>?GIJEFDE><3:99A@>==?<;9<C?@:99989793225@@BB;;;<F<:979A47>?<+++.DFDGDBFHGGDGJ51999JJJJJGHD<;55HJGJJHJF9987:;<FJHIIJJGIIGJJJJCABGJJHIIIJEEDCAJHFFJGHJJFJJJGJJJGFJFJJJGJD---/,+(())))'')*??GEHFGGGFJEGJJGHGDCHJ9544DFDFGJIIHIGJF????DIJJIGGJJJJJHGGHEJFEIHFHJIIFCCHE:JEFGDB@++*+?IJJGFIIIJJJIJJJJGIFJA>?BCHJJJJJJJJJCEFBFB?JGHCE@A?DIGCDFFB@BBA>:::DE@>=?D===JJE==<667;;A?>FD@C=551-E><.----JFGIIJIGGJJADJF@:8CCCACA@BA=?EIJGDD@@A?@2=;EJHJIDJJACBEIJCCAADEJ@A?JJJJFFFDGHJJJJJFDHEFECDEFFEFED@ECCBHHJJJJGJJHGFJJGJHJIJE;00:>=++++;((()9=BJGDBDHJJGJJJGJJJJJJJJGG2112C?;<<CJJJIDBC/...5:96455<DHFGEFJHIJJHJJJD=:F4444@833450..''((277GIHJGGGFJA***,5559<>B:BB<BDFEHHJJIJJJJJJJJJJDDFJJJHIJ::::GEHC@920//-+,7;=>888;@JJHJIHHHFJFJJJ@@??GJIJJJJJIJJJJJJIIJJJJGGHFIJIJJJJCI@=ABIGHHD<@:96311////536-,&&'()''())*),,0<<>??@F?DICEDCDA;>CFHG?@<<>?JJJJJJGF>>''''JFJJJGJFJIIJHGJ=7778DEEFIJJJJIJJJJJFJGIJJCHJJJJJGHJJJJJEJJJJEJJHJJGGJFGJJJIII@>=<=DABBEJHJHJFDEA@><=<>@@DGJJJJFJJCCFE@???<@C8C;53DEJJJJJJJJJJGJFHGJJIIGHJJJJJIJGJGJ@JG>JFIIJFGGHCBDACHHJGIIGEJHH>>?IJHHJJIGJFHHHCEGIJJGJGJG'''(6665:;<>2112769=BEGJICJIIJJFJJJIJJJJJFIIJJJJJGJJJJDABBGIFGEIJBCCCA8?@555JDE@AA;9//233G<J@;=?A988990/01=?@BJJHJFJDGGCHD311*7<?:888=BHEFEJFJJHHFJ??>?IJHHIJJGJJJJJJCAJJFJJGHFFB633)))))*0.()A?@ABDCBCCGJGJJJJHJJJIJJJJGIFJHJJJJJJDIIJJJFJGFHJJ6''''&&+**-+--(23.../0>>AIJIHGJJJIIJFABA////::::JIIJJJJFGJBBBBEJDCDGJJIJHJJJJJJJJJHJJJHJJFJJIJJJGFJGDIFJHEDECHFHFFDCA@821+++84?D?>>9889777=?CDBCGJJJJJJJJJJIJJJJFHEHJJJFHEDJFE@???=<9::BDDEGJHJJEIHGJJJJJIJJJJJHJJIJJJJJI:::8;;9?0.+)*,,,;;<C@9-)))EEHEJF@?@@FJJC<::;HCBFHGGHJJJJFJJFJIJJJGDEDGHDEGHJGJJDA=:31,,-22/),8)AFGJHIIJHJHHJGJIHEIJEDGEB=>>FEABBDJJJJJHJJIJJHJJJHHEJJIGGEJCA@DBD<<<=H<<<<>::::000/10-11)))A=23+''.256685BAAFDJGIGJJJJJHHJIJIGJJJIJHJFJJJJHJJJJIJJJJHJJJJJJIIJGFGJJGIJJJEJJJGJJ>0/99;6555DGGF@?>;<778:DBBBGEIEJGFIEIJJJJJFJJJJIJFGHGIJIJJJJIB?AAGJHIHIFHJJA;:::8?A<7778;?@DEDDCCBGJGEFGGFHIDBCEJHFJIFHIEIGJJJGIBDJ@@@@FFDFCB4('2'623,,,(('%$$
@Glass_F3P_9_D3_6_23_8
AGGAACAGGCGCCGCCATTGCATTGGGAGCAAAGGTCGTTGGCATCAACAACCGCGATCTGCGTGATTTGTCAATTTGATCTCAACCGTACCCGCGAGCTTGCGCCGAAACTGGGGCACAACGTGACGGTAATCAGCGAATCCGGCGTCAATACTTACGCTCAGGTGCGCGAGTTAAGCCACTTCGCTAACGGTTTTCTGATTGGTTCGGCGTTGATGGCCCATGACGATTTGCACGCCGCCGTGCGCGGGGTGTTGCTGGGTGAGAATAAAGTATGTGGCCTGACGCGTGGGCAAGATGCTAAAGCAGCTTATGACGCGGGCGCGATTTACAGTAGGTTGATTTTTGTTGCGACATCACCGCGTTGCGTCAACGTTGAACAGGCGCAGGAAGTGATGGCTGCGGCACCGTTGCAGTATGTTGGCGTGTTCCGCAATCACGATATTGCCGATGTGGTGGACAAAGCTAAGGTGTTATCGCTGGCGGCAGTGCAACTGCATGGTAATGAAGAACAGCTGTATATCGATACGCTGCGTGAAGCTCTGCCAGCACATGTTGCCATCTGGGAAAGCATTAAGCGTCGGTGAAACCCTGCCCGCCCGCGAGTTTCAGCACGTTGATAAATATGTTTTAGACAACGGCCAGGGTGGAAGCGGGCAACGTTTTGACTGGTCACTATTAAATGGTCAATCGCTTGGCAACGTTCTGCTGGCGGGGGGCTTAGGCGCAGATAACTGCGTGGAAGCGGCACAAACCGGCTGCCGGACTTTGATTTTAATTCTGCTGTAGAGTCGCAACCGGGCATCAAAGACGCACGTCTTTTGGCCTCGGTTTTCCAGACGCTGCGCGCATATTATAACTCGGTACCAAAGACGAACAATAAGACGCTGAAAAGCGTCTTTTTCGTTTTGGTCCTTTGAAGTTTAGGGGATAGTCCAATTATTGAAGGCCTCCCTAACGGGGGGCCTTTTTTTGTTCTGAGTCTCCTACTAGTAGCGGCCGCTGCAGTCCGGCAAAAAAGGGCAAGGTGTCACCACCCTGCCCTTTTACTTTAAAACCGAAAAGATTACTTCGCGTTATGCAGGCTTCCTCGCTCACTGACTCGCTGCGCTCGGTCGTTCGGCTGCGGCGAGCGGTATCAGCTCACTCAAAGGGTCTTACGCCGCCCTGCCACTCATCGCAGTACTGTTGTAATTCATTAAGCATTCTGCCGACATGGAGGACCATCACAAACGGCATGATGAACCTGAATCGCCAGCGGCATCAGCACCTTGTCGCCTTGCGTATAATATTTGCCCATGGTGAAAACGGGGGCGAAGAAGTTGTCCATATTGGCCACGTTTAAATCAAAACTGGTGAAACTCACCAATGGCTGAGACGAAAAACATATTCTCAATAAACCCTTTAGGGAAATAGGCCAGGTTTTCACCGTAACACGCCACATCTTGCGAATATATGTGTAGAAACTGCCGGAAATCGTCGTGGTATTCACTCCAGAGCGATGAAAACGTTTCAGTTTGCTGCACATGGAAAACGGTGTAACAAGGGTGAACACTATCCCATATCACCAGCTCACCGTCTTTCATTGCCATACGAAATTCCCGGATGAGCGTGGTTCGGGCGGGCAAGAATGTGAATAAAGGCCGGATAAAACTTGTGCTTATTTTTCTTACGGTCTTTAAAAAGGCCGTAATATCCAGCTGAACGGTCTGGTTATAGGTACCGTAGAACTGACTGAAATGCCTCAAAATGTTCTTTACGATGCCATTGGGATATATCAACGGTGGTATATCCAGTGATTTTTTTCTCCATTTTAGCTTCCTTAGCTCCTGAAAATCTCGATAACTCAAAAAATACGCCGGTAGTGATCTTATTTCATTATGGTGAAAGTTGGAACCTCTTACGTGCCGATCAACGTCTCATTTTCACCAAAGACTTGGCCCAGGGCTTCCCGGTATAAACAGGGACACCAGGATTTATTTATTCTGCGGATGATCTCCGTCACAGGTATTTATTCGCGATAAGCTCATGGAGCGGCGTAACCATCGCCAGGAAGGACAGGAGGAAAGCGCGAATCTGGGAAGTGACCAGACAGAACAGGTGCCGGACCTGGATTGGGGAGGCGGTTGCCGCCGCTGCTGCTGACGGTGTGACGTTCTCTGTTCCGGTCACACCACATACGTTCCGCCAGTACTATGCGATGCACATGCTGTATGCCGGTATACCGCTGAAAGTTCTGCAAAGCCTGATGGGACATAAGTCCATCAGTTCAACGGAAGTCTACACGAAGGTTTTTGCGCTGGATGTGGCTGCCCGGCACCGGGTGCAGTTTGCGATGCCGGAGTCTGATGCGGTTGCGATGCTGAAACAATTATCCTGAGAATAAATGCCTTGGCCTTTATATGGAAATGTGGAACTGAGTGGATATGCTGTTTTTGTCTGTTAAACAGAGAAGCTGGCTGTTATCCACTGAGAAGCGAACGAAACAGTCGGGAAAATCTCCCATTATCGTAGAGATCCGCATTATTAATCTCAGGAGCCTGTGTAGCGTTTATAGGGAGTAGTGTTCTGTCATGATGCCTGCAAGCGGTAACGAAAACGATTTGAATATGCCTTCAGACGATAGAAATCTTCGTGCGGTGTTACGTTGAAGTGGAGCGGATTATGTCAGCAATGGACAGAACAACCTAATGAACACAGAACCATGATGTGGTCTGTCCTTCAGCCAGTAGTGCTCGCCGCAGTCGAGCGACAGGGCGAAGCCCTCGGCTGGTTGCCCTCGCCGCTGGGCTGGCGGCCGTCTATGGCCCTGCAAACGCGCCAGAAACGCCGTCGAAGCCGTGCGAGAGACACCGCGGCCGGCCGCCGGCGTTGTGGATACCTCGCGGAAAACTTGGCCCTCACTGACAGATGAGGGGCGGACGTTGACACTTGAGGGGCCAACTCACCCGGCGCGGCGTTGACAGATGAGGGGCAGGCTCGATTTCGGCCGGCGGCGTGGAGCTGGCCAGCCTCGCAAATCAGCGGAAAGCCCTGATTTTACGCGAGTTTCCCACAGATGATGTGGACAAGCCTGGGGATAAGTGCCCTGCGGTATTGACACTTGAGGGGCGCGACTACTGACAGATGAGGGGCGCGATCCTTGACACTTGAGGGGCAGAGTGCTGACAGATGAGGGGCGCACCTATTGACATTTGAGGGGCTGTCCACAGGCAGAAAATCCAGCATTTGCAAGGGTTTCCGCCCGTTTCGGCCACCGCTAACCTGTCTTTTAACCTGCTTTTAAACCAATATTTATAAACCTTGTTTTTAACCAGGGCTGCGCCCTGTGCGCGTGACCGCGCACGCCGAAGGGGGGTGCCCCCCCTTCTCGAACCCTCCCGGTCGAGTGAGCGAGGAAGCACCAGGGAACAGCACTTATATATTCTGCTTACACACGATGCCTGAAAAAACTTCCCTTGGGGTTATCCACTTATCCACGGGGATATTTTTATAATTATTTTTTTTATAGTTTTTAGATCTTCTTTTTTAGAGCGCCTTGTAGGCCTTTATCCATGCTGGTTCTAGAGAAGGTGTTGTGACAAACTGCCCTTTCAGTGTGACAAATCACCCTCAAATGACAGTCCTGTCTGTGACAAATTGCCCTTAACCCTGTGACAAATTGCCCTCAGAAGAAGCTGTTTTTTCACAAAGTTATCCTATTTATGATTTTTATTTAGTGTGTGACAATCTAAAAACTTGTCACACTTCACATGGATCTGTCATGGCGGAAACAGCGGTTATCAATCACAAGAAACGTAAAAATAGCCCGCGAATCGTCCAGTCAAACAGACTCACTGAGGCGGCATATAGTCTCTCCCGGGATCAAAAACGTATGCTGTATCTGTTCGTTGACCAGATCAGAAAATCTGATGGCACCCTACAGGAACATGACGGTATCTGCGAGATCCATGTTGCTAAATATGCTGAAATATTCGGATTGACCTCTGCGGAAGCCAGTAAGGATATACGGCAGGCATTGAAGAGTTTCGCGGGGAAGGAAGTGGTTTTTTATCGCCCTGAAGAGGATGCCGGCGATGAAAAAGGCTATGAATCTTTTCCTTGGTTTATCAAACGTGCGCACAGTCCATCCAGAGGGCTTTACAGTGTACATATCAACCCATATCTCATTCCCTTCTTTATCGGGTTACAGAACCGGTTTACGCAGTTTCGGCTTAGTGAAACAAAAGAAATCACCAATCCGTATGCCATGCGTTTATACGAATCCCTGTGTCAGTATCGTAAGCCGGATGGCTCAGGCATCGTCTCTCTGAAAATCGACTGGATCATAGAGCGTTACCAGCTCCTCAAAGTTACGGCGGCCTGCCTGACTTCCGCCGCCGCTTCCTGCAGGTCTGTGTTAATGAGATCAACAGCAGAACTCCAATGCGCCTCTCATACATTGAGAAAAAGAAAGGCCGCCAGACGACTCATATCGTATTTTCCTTCCGCGATATCACTTCCATGACGACAGGATAGTCTGAGGGTTATCTGTCACAGATTTGAGGGTGGTTGGTCACCATTTGTTCTGACCTACTGAGGGTAATTTGTCACAGTTTTGCTGTTTCCTTCAGCCTGCATGGATTTTCTCATACTTTTTGAACTGTAATTTTTAAGGAAGCCAAATTTGAGGGCAGTTTGTCACAGTTGATTTCCTTCTCTTTCCCTTCGTCATGTGACTTGATATCGGGGGTTAGTTCGTCATCATTGATGAGGGTTGATTATCACAGTTTATTACTTTGAATTGGCTATCCGCGTGTGTACCTCTACCTGGAGTTTTTCCCACGGTGGATATTTCTTCTTGCGCTGAGCGTAAGAGCTATCTGACAGAACAGTTCTTCTTTGCTTCCTCGCCAGTTCGCTCACTATGCTCGGTTACACGGCTGCGGCGAGCGCTAGTGATAATAAGTAACTAGGTATGTGCTCTTCTTATCTTCCTTTTGTAGTGTTGCTCTTATTTTAAACAACTTTGCGGTTTTTTGATGACTTTGCGATTTTGTTGTTGCTTTGCAGTAAATTGCAAGATTTAATAAAAAAACGCAAAGCAATGATTAAAGGATGTTCAGAATGAAACTCATGGAAACGCTGGGCCCGATTGCATAAACGCTGGTCATGAAATGACGAAGGCTATCGCCATTGCACAGTTTAATGATGACAGCCCGGAAGCGAGGAAAATAACCCGGCGCTGGAGAATAGGTGAAGCAGCGGATTTCATGCGGGGTTTCTTCTCAGGCTATCAGAGATGCCGAGAAAGCAGGGCGACTACCGCACCCGGATATGGAAATTAGAGGACGGGTTGAGCAACGTGTTGGTTATACAATTGAACAAATTAATCATATGCGTGATGTGTTTGGTACGCGATTGCGACGTGCTGAAGACGTATTTCCACCGGTGATCGGGGTTGCTGCCCATAAAGGTGGCGTTTACAAAACCTCAGTTTCTGTTCATCTTGCTCAGGATCTGGCTCTGAAGGGGCTACGTGTTTTCTCGTGGAAGGTAACGACCCCCAGGGAACAGCCTCAATGTATCACGATCGGTACCGAATACTTCATATTCATGCAGAAGACACTCTCCTGCCTTTCTATCTTGGGGAAAAGACGATGTCACTTATGCAATAAAGCCCACTTGCTGGCCGGGGCTTGACATTATTCCTTCCTGTCTGGCTCTGCACCGTATTGAAACTGAGTTAATGGGCAAATTTGATGAAGGTAAACTGCCTCGATCCACACCTGATGCTCCGACTGGCCATTGAAACTGTTGCTCATGACTATGATGTCATAGTTATTGACAGCGCGCCTAACCTGGGTATCGGCACGATTAATGTCGTATGTGCTGCTGATGTGCTGATTGTTCCCACGCCTGCTGAGTTGTTTGACTACACCTCCGCACTGCAGTTTTTCGATATGCTTCGTGATCTGCTCAAGAACGTTGATCTTTAAAGGGTTCGAGCCTGATGTACGTATTTTGCTTACCAAATACAGCAATAGTAATGGCTCTCAGTCCCCGTGGATGGAGGAGCAAATTCAGAATGTGGGGAAGCATGGTTCTAAAAAATGTTGTACGTGAAACGGATGAAGTGGTAAAGGTCAGATCCGGATGAGAACTGTTTTTGAACGGCCGTTGATCAACGCTCTTCAACTGGTGCCTGGAGAAATGCTCTTTCTATTTGGGAACCTGTCTGCAATGAAATTTTCGATCGTCTGATTAAACCACGCTGGGAGATTAGATAATGAAGCGTGCGCCTGTTATTCCAAAACATACGCTCAATACTCAACCGGTTGAAGATACTTCGTTATCGACACCAGCTGCCCCGATGGTGGATTCGTTAATTGCGCGCGTAGGAGTAATGGCTCGCGGTAATGCCATTACTTTGCCTGTATGTGGTCGGGATGTGGAACCTATTGAAGTGCTGCAGCGGTAAATTACTTCAAGACCTCTCGGGTATGGTCAGGTAATGAACGTGACCAGGAGCTGCTTACTGAGGACGCACTGGATGATCTCATCCCTTTCTACTGACTGGTCAACAGACACCGGCGTTCGGTCAGAAGAGTATCTGGTGGTGTAAATTGCCGATGGGAGTCGCCGTCGTAAAGCTGCTGCACTTCACGAAAGTGATTATCGTGTTCTGGTTGGCGAGCTGGATGATGAGCAGATGGCTGCATTATCCAGATTGGGTAACGATTATCGCCCAACAAGTGCTTATGAACGTGGTCAGCGTTATGCAAGCCGATTTACAATGAATTTGCTGGAAATATTTCTGCGCTGGCTGATGCGGAAAATATTTCACGTAAAATTACTACCCGCTGTATCAACACCACCAAATTGCCTAAATCAGTTGTTGCTCTTTTTTCTCACCCCGGTGAACTATCTGCCCGGTCAGGTGAGATATGTCACTTCAAAAAGCCTTTACAGATAAAGAGGAATTACTTAAGCAGCAGGCATCTAACCTTCATGAGCAGAAAAAAGCTGGCGGGGGTGATATTTGAAGCTGAAGAAGTTATCACTCTTTTAACTTCTGTGCTTAAAACGTCATCTGCATCAAGAACTAGTTTAAGCTCACGACATCAGTTTGCTCCTGGAGCGACAGTATTGTATAAGGGCGATAAAATGGTCTTTAACCTGGACAGGTCCCGTGTTTGCCAACTGAGTGTATAGAGAAAATTGAGGCCATTCTTAAGGAACTTGAAAAGCCAGCACCCTGATGCGACCACGTTTTAGTCTACGTTTATCTGTCTTTACTTAATGTCCTTTGTTACAGGCCAGAAAGCATAACTGGCCTGAATATTCTCTCTGGGCCCACTGTTCCACTTGTATCGTCGGTCTGATAATCAGACTGGGACCACGGTCCCACTCGTATCGTCGGTCTGATTATTAGTCTGGGACCACGGTCCCACTCGTATCGTCGGTCTGATAATCAGACTGGGACCACGGTCCCACTCGTATCGTCGGTCTGATTATTAGTCTGGGACCATGGTCCCACTCGTATCGTCGGTCTGATTATTAGTCTGGGACCACGGTCCCACTCGTATCGTCGGTCTGATTATTAGTCTGGAACCACGGTCCCACTCGTATCGTCGGTCTGATTATTAGTCTGGGACCACGGTCCCACTCGTATCGTCGGTCTGATTATTAGTCTGGGACCACGGATAGGCTGGTGTTATCGTATCATTATCGGTCTGGGACCACGGTCCCACTTGTATTGTCAATCAGACTATCAGCGTGAGACTACGATTCCATCAATGCCTGTCAAGGGCAAGTATTGACATGTGACCGGCTAGCGTCAGTTTCACCTGTTTTACGTAAAAACCCGCTTCGGCGGGTTTTTATTTTGGTCATCGAGTGATTACAAAGCTTCCATGGTGCCACCTGACATCTTAAACCATTATTATCATGACATTAACCTATAAAAATAGGCGTATCACGAGGCAGAATTTCAGATAAAAAAAATCCTTAGCTTTCGCTAAGGATGATTTCTGGAATTCGCGGCCGCTTCTAGAGTTATGACAACTTGACGGCTACATCATTCACTTTTTCTTCACAACCGGCACGGAACTCGCTCGGGCTGGCCCCGGTGCCGTTTTAAATACCCGCGAGAAATAGAGTTTGATCGTCAAAACCAACATTGCGACCGACGGTGGCGATAGGCATCCGGGTGGTGCTCAAAAGCAGCTTTCGCCTGGCTGATACGTTGGTCCTCGCGCCAGCTTAAGACGCTAATCCCTAACTGCTGGCGGAAAAGATGTGACAGACGCGACGGCGACAAGCAAACATGCTGTGCGACGCTGGCGATATCAAAGATTCCTATCTGCCAGGTGATCGCTGATGTACTGACAAGCCTCGCGTACCCGATTATCCATCGGTGGATGGAGCGACTCGTTAATCGCTTCCATGCGCCGCAGTAACAATTGCTCAAGCAGATTTATCGCCAGCAGCTCCGAATAGCGCCCTTCCCCTTGCCCGGCGTTAATGATTTGCCCAAACAGGTCGCTGAAATGCGGCTGGTGCGCTTCATCCGGGCGAAAGAACCCCGTATTGGCAAATATTGACGGCCAGTTAAGCCATTCATGCCAGTAGGCGCGCGGACGAAAGTAAACCCACTGGTGATACCATTCGCGAGCCTCCGGATGACGACCGTAGTGATGAATCTCTCCTGGCGGGAACAGCAAAATATCACCCGGTGGGCAAACAAATTGTCGTCCCTGATTTTTCACCACCCCCTGACCGCGAATGGTGAGATTGAGAATATAACCTTTCATTCCCAGCGGTGGATGATCAAATTGGAATAACCGTTGGCCTCAATCGGCGTTAAACCCGCCACCAGATGGGCATTAAACGAGTATCCCGGCAGCAGGGATCATTTTGCGCTTCAGCCATACTTTTCATACTCCCGCCATTCAGAGAAGAAACCAATTGTCCATATTGCATCAGACATTGCCGTCACTGCGTCTTTTACTGGCTCTTCTCGCTAACCAAACCGGTAACCCCGCTTATTAAAAGCATTCTGTAACAAAGCGGGACCAAAGAACCCCATGACAAAAACGCGTAACAAAAGTGTCTATAATCACGGCAGAAAAGTCCACATTGATTATTTGCACGGCGTCACACTTTGCTATGCCATAGCATTTTTATCCATAAGATCGCGGATCCTACCTGACGCTTATCGCAACTCTCTACTGTTTCTCCATACCCGTTTTTTTGGGCTAGCTACTTCGAGAACTTTCGGATCAAGCTATGAAGGACGCAAAGAGGGAACTAAACACTTTACTAAGAAGAGGAGAAATACTAGATGGGTCAAAGTGGCGATGAAGCCAACGCTCCCGTTGCAGGGCAGTTTGCGCTTCCCTGAGTGCCACCTTTGGCTTAGGGGATCGCGTCGGCAAGAAATCTGGGTCAGCTTGGCAGGGTCAAGTCGTCGGTTGGTATTGCACAAAACTCACTCCTGAAGGCTATGCGGTCGAGTCCGAATCCCACCCAGGCTCAGTGCAAATTTATCCTGTGGCTGCACTTGAACGTGTGGCCTAGATAACTGGGTCCCAAATTGCAGAAAAGAGGCCTCCCGAAAGGGGGGCCTTTTTTCGTTTTCGTGCCGCATCCACCTGTGCGGACCTCGGTCCAAATTCCAGAAAAGAGACGCTTTCGAGCGTCTTTTTCGTTTGGTCCTCGAGTGAGCGCTTAGTTCCTCGTTTTCTCTCGTTGGAAGAAGAAACGAGAAACTAAATACTAGAGTCACACAGGACTACTAGATGATGCAAACCGTTTTAGCGAAAATCGTCGCAGACAAGGCGATTTGGGTAGAAGCCCGCAAACAGCAGCAACCGCTGGCCAGTTTTCAGAATGAGGTTCAGCCGAGCACGCGACATTTTTATGATGCGCTACAGGGTGCGCGCACGGCGTTTATTCTGGAGTGCAAGAAAGCGTCGCCGTCAAAAGGCGTGATCCGTGATGATTTCGATCCAGCACGCATTGCCGCCATTTATAAACATTACGCTTCGGCAATTTCGGTGCTGACTGATGAGAAATATTTTCAGGGGAGCTTAATTTCCTCCCCATCGTCAGCCAAATCGCCCCGCAGCCGATTTTATGTAAAGACTTCATTATCGACCCTTACCGGATCTTTATCTGGCGCGCTATTACCAGGCCGATGCCTGCTTATTAATGCTTTCAGTACTGGATGACGACCAATATCGCCAGCTTGCCGCCGTCGCTCACAGTCTGGAGATGGGGGTGCTGACCGAAC
+
&''))%$%%#$$$$&5:;<>?ABEHJJJJJHJJJJJJJHJHJJJJJJJJJHJGDI7666<77<<@@@?C763''&'.'268<;;==?775565453334@FABJJE?AEHFFHIJJC@@3334DFEB;::9;;<@??=<9976+)(&%%&))++,,(''':4/--,5434.-++--/11101232>CCGGJIJJJJJEFFDJJJJJJGJFJJJIJJIJJJJGGJJJJCBBBGJJDB;/0//-+,,.55*)029211889233?5225:;ACHFDCBFIIIJJHJJJHFEDHFJJJJJGDDCI55DJJGDFGIIJHJFFI<<><GJ::9961/&&'&&%%)))*+127+*)'))),:<<::867++++422235677747788556=A??D>IFEJJJHGJHJIJJGJJIIJJJEF@AB@?CIBBFEGFDC=?:C5555@BEIJFIFCH><<<=EHJHBDCBEBA;8712JJIJBBBAJJJJJJHJIJHFDEA;::@FJFFIGH@@?:82.6>BJIHIJFJHDJFJJFGJJIJGFIJJJJJJJIJHJJGJJDEAA=?534658----1(3/1++,/34<>ED??@CEJJFGJJGEJEHDIAGCHGEGJJJJJEJJJFJJGGGJJJJHJJJJICBCDJGGGJIJJJJJIJHD>AIB>>DJJFGHIHIHCDJGJIJJHJEGGG@@AAFHED2112GEA:8:HFJJJEGHGJ@@@@JGJJJE::9=799@FFCCCGEEHJJHJJFJGFJJFFJEIA?DEB==:<82/'),.-.1-588:==DGJJHJIJGJGB?@BICBBAJIHJIJJEFEBFJJCCDGJEFBBC<70,,,50...6A?34.:9::BEDJGDDGHJJGGBCIGHJFIFGFCF??@C>323DCIEJFDCCA@?A;<ACIIEBB?<6;9:+)))8<9::<=>>F@BAB?AB8779FED74447CB@JCDGCIIGHHJEEC?@>>H???C:21+)-119>:445+,**'()0/-')('##$$'*++;BCBBFJEGJHGIIJFFFJFEFACABA@CF?<(%%''**,33384355<1..-.'3:DCFFGGJJJJIJFEDFGJJJGJJJJJIIFIJJGGFIGHHFJJJJHGHHHFFIIIGJ@@AAA@@ADDCDFJJHJJDDEEFEEEJHIJIGB?@B<@DCJJHIJFJFEC@9/BFIFIJJ????JJHIFJJJJJGFEIIJJIJHJJGDGCEJCECDGHJIADE997++(&&&$%(&%%)59@IJFHHIHGJJJIJJDFGIHDCHGHIJHHJJGEFEGJIEFDGIJJJHFIJJJJJHIJIJEA???=<?@>EFEGJJJDD<<::5331131-*))(((()166BGEJJIFJGJ>?>?JJHJJIEIJJJJJJH8/..-+++144.-,+02222<@?998:;3424?=AIEFIDHJJFBFGJJIGEEDCA@B@FJJJHEFFFHGEEHJFJGJHIJJJJJJFCFJIJGFIJJIJJJBCCCEJ900@DJJDBBABGHJJHHHI9887=8JJID=<</---;666HJD@999D63/'&%&').46>GJJFIHGJFIBDDDJJJHFJHEFDDFJHFHJJJJJJFEDHFEEJ@<<<=CD?2000;=;<85,,2@AA781)+**(&%%%%&&'(''(.289996001491,**+4EFHEJJFEHGIIEJJJGJCIIEBCCCIFJJFAC3JHGEFFJJEIJJJJGJJJGJJJJGHIIJJJJJJGGFGJHHFJJHJ***+560...-...9???DJIJGJCBCCJDDEJJJJFIJJIHJEEJJJJBCCFEGJJJJJJFGDDJJGJJJHJJJHHFHDDGI766@@@999CDFGHI:99>ACEJG>JJJIHJEJJDDECJDFJFJGEB::HJJJJJIG@@:-@F;;<;GGJHJIEHFJCJJHDCDJHHIJHGJDGIJJJJGIFFJAAABD6666GHJECDIHGJHJJG'''(236)%%%$'*+4111278724,*7420'''',,+*-*,,,8<AFJJGFJJJIJJJJIH;*'&&&&'2))+447334@?B,+++;JJJGJFJHJJHJJHHHEEFJCBB>?8874%%%$%&%((&)()(%$%)()+**/,**+)&&&')*+7DH?>422-%%%'()()*''''+))))(++,3>@CA?@BIFIEGIJFJJFJJJJJJJJJHJJEJIJGJJJHHGGIEJGJIFJJFAIAEDJJJCBD===?EE>==<=5563)%%%$$&''0/12=0001GJF?===;=<::6>@DJEBDCBJJFB@@<<889:DJJHJGEEDD@FE87/../3247EDAAA999;57EJJJJHFDHFHFJJIIJGJIJJJIIIJEIJFJGFIHEHJEFDHJGFGHJGCEFGHJHJHHJHJJJF@>D4223JFHDJCFIJIGJFJJJJJJJGJJHFGEIH:::::4;?ACBCEDEBBBCBHGIJ>?>=@GHJGJBBJFFGFEDEEJJJHJJJJIEGA=JGA765664477<=?JGGJJJGJJJJCC00CEDFEEGJEJJJ6554*)*.<43223==HFGFGFHEGGDFJJJCDC20165==FDDGIJIHHGJJFJ;:;<BDJEGJFGEJHGDDBC>:-)*)1)')))&&'%&();;>DCFEGGGDFJHGJFJDHJJJJGJJJIJJJJJJJHJFJIGGF?:::97887448?@@JJCDHJCBAAHHJIJFCA@AAIIJJFJIJJGGIGJIJJIJIBCE<<8;;4;?CHEFGJJDEDJFJIGDHJJGJJJJJFJJHJFGJIH@985(**-53999=?@@C0///<GDDEBDDEI<<;<HJJJGGJHIJFE@<=JDC@<;::8<;EFJIEJJFJFJJJJFJGHJHHFFJJGJGJHJJJFFIJGI7776<::<:---+,,--/:<7321300..-11(())9;;BFFFHFGJEAABBA@@ADGHG==;;1,--.7A?>;;<66;@A=6''>?HIEEEHHEHHJJJDCBBFFECDF>>>>CHDDFEJ=)((*+)-=;4CDIJJIIJJIIJJJIJHF8888JJCCDCF==?@AJICB?;444/*(((,37778ABEDCGEEDDEFCBCC<****/-331--..48BFIEDBABA@=??>=@JBJHJGGHGJHJJJGH4434ED?JHEFEFFEIHJIJJJHIJJJGJFEHCEEDFJGHJIGJIIEFJAABBEIBACFEEGFIJJJHIDH@@@@>BFBBBDA?9BHIGICA;<9996763232///27DJBCCCDFDDCBDGFCC>7CDDIIEJHJHIGFECIFJJFJIJJIGJGJIEGGDEHGEJIJJGIE<=@@<<*>-+*+CEEGDFECDCEHFG887===FEAABBDIGIJEGCDBCEDH;?70((>A=<A<=<<<DDDAB<EEJGEEEDFDDFHDEGCFDDBB@A@ABCEE?@?9887@AECDAADA?==<:6719=>ACCFEJEED?D7A@??F<<<>=<99/3,'$$$$,-.=CCBCABE8888@>=>?CEFDBA@A@A?><<=>C@<-,,,01410*&'''<8=CDA@;<>?AB@>=>@@??99AFA@=<<CIFE@>==A>@AFGFEFJB><;:06583***+70,0-+11400005887;C=?@?AEB@JCAB?@>@DAAA??>>>??>?>=>>>?>@??>>?@??>=>>?<?CHCBB@?>=<;<;;<;7777=;:;;?><;:;533.:;<<<?>=>2...41/15>:)4=<<<<>999899::24.(((-=>>>@@?>?>??>=?BA==<=>8:97;5/(&%%*-6%&()05:2115688740<;<=-,,,766CJCEDGIJJHIHIJJHBCBD@??@@@:766:FIHHGEHIFDFDFDDFHJIFGFIGJC3102227;44HGFGEDA>BAFFIEF>>>>JHHC9,+++*,,,//7:CCFEEGGDG>?>A>>>?CA>>?72JE:IFE:CEIJDHFJIJGJHJJ8:8773,,-=ECA3/+-99;?DEGDCBDDFFFEBDC<7???=9DFCCGGGJGJEFF975452.---1-+))))*/.599996688FIIJHHFFDDEJJHJFGJBCFEFBBEB@?8778HDJJGHFEHHGJGIHJFGH?DECFHJIGHB@@AD@@ECFDDAC@@@AJJEFGG6555CEAADGEGJJIIHFDFJ??>1119DHHJCGCDDJGEJJJJJJJEJDJHJJJHJJJGFABBB?>=?CFFEGJJGD>GJCFJFJJJIGEBDEJJJJFHJEIECEJEGJJIJIJJJIJJJJJJJJJHIBABCJHGJCCHJIEJEJIHJEJHCEGJ>6446;+**,111;>>BFEJGJJJJFJGJJGJJHFIIDJIJJJJJJJIJHFGGIIJGJJJJJJJJJEJHHFJEGGFJ??>>A<==A??>?IHIJEGJJGIJJIJFIJD100/0---...()))2346../.002,+))-12733'&$%(,,***&&--46FEHID@A>=??731.,@5CDBABGJHJJHCC;;;2/((()223::;@EJC@@DEEE@DCEDBA=<77;:9652,00245>@<40DCJGIFEFGJJD/...*<>?A?>>?@@ADDHJFGJJABBAHJJHJJGJIJJHJIFGJJJJJFIJJHGHJJJJHIHEGEF@<999<<<>?@><;69&&&&*()'&&&%'+++123678DBEDGJHGFJGHJJJJJJJCDJCBBDJJGJJHHJJJJEJGIBA?>@AIJHIJHJJJJJDHJIGHDJJJJFJJJJIIEGJHJJJHEJGJIJJJEDEJJBB=?>;1///-,*&'..077,,,,102<:67(((,&5BB;23;DFHHJJJFFEFIJGJHJHGJJHHJGHE@??8660...***)*--75AEGDJGFGJIHHJJJJJG9761111@DIDIHGGDHJIIIJJEHJHJGJIHHIEGBJGDCFGJJFD=4ACBJJJJJHHEHGHIHIJJJJGHJJHJDH@9788;AGH@>>>F=;778DDHGIJHIIJIJJJIIJFFGHFHHJEA333-((()244=77@?@@ACCEEDJJGDDFFGFGEDED@@<<;+++**&&'''*&%(-7;@CAAD?>?431*+(((&'%%*,,7>?@BGD?;87697=CEJJJIJJJJHJJJJFGEJJJJJEFIIJEDEJJGHDGJJJJIJJJJJJIJIJJJJJJJIIHHGFIHGCDH==<9<=@BGGH?@@AJA=.,,,2242;@FJJJGGFFB@DJJGGJJDFCBDFDGEC=''''11142)'''))-.38@DDDBABEFDD96:CC><:::@AJIHJJJGGIFHJJEGJIJGIJHJJHHGJJICBDDHEG@AB?@<:;:IGJFGJJJ>ACDHFJIJFJJHGIGFFGGHFJ:::44001.*,-,,,,,A?@A@DDBJ::FIJJJJJCECDGFJJJA=<@DJEJFEEJIEJEEIGHFFGEJE?IJJJHGFEGDDG*)((+,3345B;2111@CDDEEDEGGGGFG:7----*)))+)*(0-/7<>?>?BCHJIJGFJGDBBBFDAA01-+)/00AAAEFFJJJJIHFEDH@;;;@HBEFEIHCFF;:99D@BB@AABJJHFDCCCCA43-0/,,+,//AHGBB6556?GFHGDDDCJHGJFJJFFGCBB44499GHGFECCBCJJF@A==<9654*1(((2@<??ACFIJCA@??<D@EHFCJJJJJFFEGFFID92200-+(%&))+**(**)(&&'13:>@C:::99;6686;334?=@=7667?;?5//('''''3568)((+&$%%%@AFDCCECFFDCDDGJHFHCHC@??A@@0//99:;JJ?>>?JABAACE;9445EJJJJJJJJIJJJIJJHJJAA@?EHFFCFGFJJHJJDECFJ?HDHJHGD><;<;9))(-2((('%$$&5<6;=>HFEEJHJJJJJJFJJJIIJJJJJIHJJJJGJJJJJJFJGJJJJJHHHJJHJHFIIFJJIJJJJHHCHEGJJJJJJJJJJHFGIGHHDDCEIJJJEFFFJGIJJJJHJJJJJJJJICCAJA6II==<7EGIJJJHHHEFJJJJJJJIEEJJGIHGHFGJGFJDB87678BA;::DEJI@>60/438977...*))*576>>3111547/*66FIGJFC>>=??><=>AEDFHJJJJJHG?===AHJJGFJJGJJIJJJJJJJJGFJJJHEJIDEFHJJGIGJJ?=:<1111.,*)*(%%%%%&%%&(IFFBA?>@AAGADEJGIJJIHJDFEDJFGIGGFF@??A66554--8=DDFFC<7669:F@DHIJGEHGJFHJEIBB;986&&'.+**+232666<BE88>BBHFJJJJAJJE?JJGHJIGIJJHHJHBBA<:>336<8665599:;CFEFGJGJJJJG:3348AA,,,,68<>876554588<=BC;;==@C?DJJIJJJIJJJJ=<<=CC4+0FDEFJJJJIFJJJIGJJJJJGGEEDDIHIEGGJJJJJJGJFDCJIJGJJHJHGJJJJJHJ@GDCGFJJJJJEEIJIIGHJJJJJJJEDHJIIJFIFJIJJIJJJDCDBJJIJJJIEDB:99;G;;722-)((,59<7758=@9877<<<==,,++098:755&&%&$$$&&(&$%%%&)'---?::;A@====FHI@?@AIIJJJJIHJIJJJJJHIJJD9<878420*145656100012<ACDG2222222@:::5/,-.:;DDEJJJJJIHJJIJEJICCGEJDDC0/.0*&%%(,3)))+''((('&&%%%%/598:D@@@=?:8==>CGEDJJHJJJJJJJJGGJECAAA=:9129>IHJJJJJIJJJJGJHJJJIJJJIJGIJIJJJJJJJJJJJIGFGIHJJJJJJHJJE=;,+++++5=>>>>>>AGJJFJJGJJJJJJJJIJGJJJIJFJJJJJ@?DEIJJJGJJJ555548660%&%%%*,,-:7,76156887644335FDGJHJJJJJJGHJFEEFJJJJGJJC??=>:88677-+''(...?DGFJGJJJHBBB///.**)+'''(--1>==>>CGJGGHJEH;=;=DC>66AABG@@?IEJJJDE=855796976:6632,)())((+&%%')*2<?GGGGGCIHJJE?-.+('&*488GEGCDJGDFFIDGJIJJJJJJJIHJIHJBA90.+++203:DFBA>=00.,01<AA???>A@BBDBAAHDHFGJJIHGAIJJJGCACIJIFEHJIJJJHGDDCJJJGFDFEJCBAABBFCB==<8:>>AEBBIJHHAEFCDFJJIGJJJJJJJFJI?CACE421.)())+''1012@CFG655///01*))&'&'),..256=@@@EE?@85CA?6-&(((..5433/.444;84;>@>>@E<?@@EHHHC:9-));CHGFF@:<=@CECIGIJJJJHEDDCBJ;74(./025<<;=>ACCEEGFJJFEIIHHJFJHBBCBHGJJFC<?=4DEDDDFEIIFJIHJJJFDEDFJJHJJFHJHECB@=??=EEGGFJHI=;;776//55H<8888ABHIJHJJIIJJ0002?<<=?FI::9=:;>BJGGJAAAADJEJJJJJHGJHJJIGJJJGGFJEJJIJJJFFJHEEEBE8776:@;;7676<;;<DCEJCBBAACAEIFJDJFG0001B?=@;AGCDFFJIJJGHGJHJFJGJGEJ<<<<ACC?<33/0--0((('.126;>?DEEEJJJJJJJHJJHJJIJIJIHEJJHED=>?===5554777DGFJGHJJJFGJEJJJJJJIIJDDEGIFFJDCAFBI;;;9:<?CHHJBJGEIHJJHHHEFCCDDCCIJJGFFJDAFEHJGIFBEDFJEEDHJFJJJGJIJFJJ?>><>216521'&%&&)(&&&&-.3122(('%%%.*())8@DFIEJJGDEA@@>@?IIIJJCAA@<0)))*-2***,2114:9;B@@@GIHGJJIHGFJHJJJJJJFFJGHEFEIJ@?=;A@@@BAGAAA>CDDHEIFIIEDB>?JEDFDD;:9?@;EJJJHEJFJHFBBABHJDDEICDBEHIGJDJHD>CA>/))),,38;<=A;;;<IFJJJJJHEJAABDFCCHJEHIF6666.-0++++,'%':AACDHJJIJIIJIJJJIJJJJJJJHGIJJFFJFGJIDGCJDC=>@FJJJGJJIJJGJHFDFBEJJJIJJFFJA@>32;7@CIGJJJJJ;;;;7677@DBDA999=>=@AA@@<B44889?<>>JG???96/11147?EF773---.22125565974;BDDIGJJGJJIGJJJJJIJG>=<<BJ<;;<AC>7-,++''(9<;?@JFDGEEEHA:==JJ5444929*66.-.6AGHJJJABCC<<;<HFJDGFGHJJJIJJJJIFHFHJJJJJJJGIGJDE><:=JJJGJFFI?;;<BDJJJJJHJJHHIJJGJJJJJJIJJHJJHJHE;AJBBHJ<<<=JJJJJJIJFJGHGJIDHFJHA21==DIIJJHJJJIJHJJIGJFDFHHHJJGIEHDCC>>666>CDCFF?@??D@0/-())),))))),367-CFE?@??==>>?>@GHFJHJGJJJJJJIGHIJJGJJEJHJIIHJFHHIJHCDFEBC@AHEEH@77DDDGGJCCBGGG<<<<664460/0044;988<<DCIGJJIJJJJHJJJJGHFIHIIFB<;:111111/14/(,*/9<<<7;AA?CDJJIJHJ<<;<HGJIJJJJJIIJJJEEDEJJGHJGIJHGIJJJJJJJIJIFDF:GIHFHIJJJIEEJJJIIIJIJJHJJJJHJJHGGJJJJJJIIJH@@=>BCEEDJE4330/.//546-,)&&&'.2111?BDD<<;<CF=<=>=2-++*+-9?<99ABA@JIJJJFJGGJJHBAABIJ?-,,-B85-,-014@GEJD?;;<677@?8711262/54--.-7::9730+(%'%%,*)))03>>>?C211A>?=:.841/00226==?HJEFGCDECBBCGFEEEFGJGJIJEJEFDJEDFD<<;&&&%''-1-****$&'112@ADAHEA==<<<;<>@DEEGJIHFJFJJGJIDGGCFDDDADJFJI58?G8555=D@@96F@;<;6631BGGIJ>>>>CCCDFDCHFJJJIH;9=<0)('&&&)81BEEJJF@?:@DHHFJJIHJJIJHHJIEJ=<<<?IEE@;987531,,,-<AEEDF<<;;.1==2112FGGGJFJ;;JGGGFGDHGF=;;;=A<5555857<=ICEGHJJJHGJJJFFFGDBBCA999<AC6553*)'()/,+&'')+:JJFDBEDEEEIJJJEDCBECGJDDDEFIIGEFFEJID5334<DEIFCCJHHFJHIDCB>?@@GJIJGIEGJJFHFEHHHJJFDDBDCFJJJG:A9931//1&/10456444*(((./3+*(&%?AAABIIIJJJJIFDCDJJJJDDGJJGJG?=;@@DB<+++7;3223...*(''')468980+**,....:;8:::?BFJ>::;;@GBBGHJHFEFJJHJEEFJA@@=-'(4/>@CAHHIJHGGB><<=;;;;500.,,'&&(++4:;><<6BCCGF>=>>CHHH@GJIIJFJJIJHHJJJ?BIJ?@CJJGHFGFCJ<22225(&&(,*''&&&&$$$$%00321115/..,+&%&&99AECDJGJGFIJJHEG@@@AHHEFEFFGJIJJEFFDFFGFJIGGDEEJJJIFJJJJJFAA?BJHFA<<::FGFHDJIJJHJHFJJJIJJEGJJ?32233FGGGIJEA@@@EEFHJJJH<<<<D2.++)++,'%&%'''')+),&103:=CEGBGDEEEBA=8CBDEEJFD>@=;>DCJA0,,/6>0,,120(889???IEFCDIBBA@EE='''(((&)))-*++-')76657873223C>877<443366790,,.9///&&%&%++,-**)(()(&:<==@BEFHGEJHE7655;;0?=?C=;;<BGFBA>?AEC@??DFA><9799:CGFJJHIDFBCBAAAAJJ?>=>F>?AB;@BCEIHJHEGJJJJFDEBABBIJIGHJJJGGGHGFG966556338879>?FJEFEEEEJJJJEJJIEJIFGFFJJ;51011///1//..22@?AA@<;7888;CBFFFF===CGGHJJEJHJJGGJJJIEFHJJHFJJJIJED?)*+:;BCGGJJJIJIIJHGGJJGGJDA??BAEGIJ6566=/EEGJJHGHJ;99;>JCGF===>EDGEFEJJ:677IJJHIJJJJFJJHJJJD>@>ABACIHGGFJJJJJJJJJJHJFIJJJJJHEJ><:9;>6/.02(.(+,%,,**')*;EDCCCDBBBJJCE;:<<>?DFJJGGIHHEJCCCCFJHHDFCJIIJJIG0--,-.33((')1,223/-*.<<AAJ@?===7.*)))+;?<=543>HFC634;(77FHIGFJJJECJDJBABAJJIJFCBBDGIJIJJGHJHJJHHEJHFGFGGHEEGEEE??CCJHHEHGEFDBHFB?==32--**%$
@Glass_F3P_9_D3_6_23_9
TTTGCCCATTAACTCAGTTTCAATACGGTGCAGAGCCAGACAGGAAGGAATAATGTCAAGCCCCGGCCAGCAAGTGGGCTTTATTGCATAAGTGACATCGTCCTTTTCCCCAAGATAGAAAGGCAGGAGAGTGTCTTACCTGCATGAATATGAAGATCTGGTACCCATCCGTGATACATTGAGGCTGTTCCCTGGGGGTCGTTACCTTCCACGAGCAAAACACGTAGCCCCTTCAGAGCCAGATCCTGAGCAAGATGAACAGAAACCGAGGTTTTGTAAACGCCACCTTTATGGGCAGCAACCCCGATCACCGGTGGAAATACGTCTTCAGCACGTCGCGATCGCGTACCAAACACATCACGCATATGATTAATTTGTTCAATTGTATAACCAACACGTTGCTCAACCCGTCCTCGAATTTCCATATCCGGGTGCGGTAGTCGCCCTGCTTGCTCGGCATCTCTGATAGCCTGAGAAGAAACCCCAACTAAATCCGCTGCTTCACCTATTCTCCAGCGCCGGGTTATTTTCCTCGCTTCCGGGCTGTCATCATTAAACTGTGCAATGGCGATAGCCTTCGTCATTTCATGACCAGCGTTTATGCACTGGTTAAGTGTTTCCATGAGTTTCATTCTGAACATCCTTTAATCATTGCTTTGCGTTTTTTTATTAAATCTTGCAATTTACTGCAAAGCAACAACAAAATCGCAAAGTCATCAAAAAACCGCAAAGTTGTTTAAAATAAGAGCAACACTACAAAAGGAGATAAGAAGAGCACATACCTCAGTCACTTATTATCACTAGCGCTCGCCGCAGCCGTGTAACCGAGCATAGCGAGCGAACTGGCGAGGAAGCAAAGAAGAACTGTTCTGTCAGATAGCTCTTACGCTCAGCGCAAGAAATATCCACCGTGGGAAAAACTCCAGGTAGAGGTACACACGCGGATAGCCAATTCAGAGTAATAAACTGTGATAATCAACCCTCATCAATGATGACGAACTAACCCCCGATATCAAGTCACATGACGAAGGGAAAGAGAAGGAAATCAACTGTGACAAACTGCCCTCAAATTTGGCTTCCTTAAAAATTACAGTTCAAAAAGTATGAGAAAATCCATGCAGGCTGAAGGAAACAGCAAAACTGTGACAAATTACCCTCAGTAGGTCAGAACAAATGTGACGAACCACCCTCAAATCTGTGACAGATAACCCTCAGACTATCCTGTCGTCATGGAAGTGATATCGCGGAAGGAAAATACGATATGAGTCGTCTGGCGGCCTTTCTTTTTCTCAATGTATGAGAGGCGCATTGGAGTTCTGCTGTTGATCTCGTTGACCACAGACCTGCAGGAAGCGGCGGCGGAAGTCAGGCATACGCTGGTAACTTTGAGGCAGCTGGTAACGCTCTATGATCCAGTCGATTTTCAGAGAGACGATGCCTGAGCCATCCGGCTTACGATACTGACACAGGGATTCGTATAAACGCATGGCATACGGATTGGTGATTTCTTTTGTTTCACTAAGCCGAAACTGCGTAAACCGGTTCTGTAACCCGATAAAGAAGGGAATGAGATATGGGTTGATATGTACACTGTAAAGCCCTCTGGATGGACTGTGCGCACGTTTGATAAACCAAGGAAAAGATTCATAGCCTTTTTCATCGCCGGCATCCTCTTCAGGGCGATAAAAAACCACTTCCTTCCCCGCGAAACTCTTCAATGCCTGCCGTATATCCTTACTGGCTTCCGCAGAGGTCGATCCGAATATTTCAGCATATTTAGCAACATGGATCTCGCAGATACCGTCATGTTCCTGTAGGGTGCCATCAGATTTTCTGATCTGGTCAACGAACAGATACAGCATACGTTTTTGATCCCGGGAGAGACTATATGCCGCCTCAGTGAGGTCGTTTGACTGGACGATTCGCGGGCTATTTTTACGTTTCTTGTGATTGATAACCGCTGTTTCCGCCATGACAAATCCATGTGAAGTGTGACAAGTTTTTAGATTGTCACACTAAATAAAAAAAGAGTCAATAAGCAGGGATAACTTTGTGAAAAAACAGCTTCTTCTGAGGGCAATTTGTCACAGGGTTAAGGGCAATTTGTCCACGGACGGACTGTCATTTGAGGGTGATTTGTCACACTGAAAGGGCAGTTTGTCACAACACCTTCTCTAGAACCAGCATGGATAAAGGCCTACAAGGCGCTCTAAAAAAGAAAATATTAAAAACTATAAAAAAAATAATTATAAAATCTCCGTGGATAAGTGGATAACCCCAAGGGAAGTTTTTTCAGGCATCGTGTGTAAGCAGAATATATAAGTGCTGTTCCCTGGTGCTTCCTCGCTCACTCGACCGGGAGGGTTCGAGAAGGGGGGGCACCCCCCTTCGGCGTGCGCGGTCACGCGCGCCAGGGCGCAGCCCTGGTTAAAAACAAGGTTTATAAATATTGGTTTAAAAGCAGGTTAAAAGACGGTTAGCGGTGGCCGAAAAACGGGCGGAAACCCTTGCAAATGCTGGATTTTCTGCCTGTGGACAGCCCCTCAAATGTGGATGCAGTCGCCACGTCTGTTCAGCACTCTGCCCCTCAAGTGTCAAGGATCGCGCCCCTCATCTGTCAGTAGTCGCGCCCCTCAAGTGTCAATACCGCCGGGCGTTTCTCCCCAGGCTTGTCCACATCATCTGTGGGAAACTCGCGTAAAATCAGGCGTTTTCGCCGATTTGCGAGGCTGGCCAGCTCCACGTCGCCGGCCGAAATCGAGCCTGCCCCTCATCTGTCAACGCCGCGCCGGGTGAGTCGGCCCCTCAAGTGTCAACGTCCGCCCCTCATCTGTCAGTGAGGGCCAAGTTTTCCGCGAGGTATCCACAACGCCGGCGGCCGGCCGCGGTGTCTCGCACACGGCTTCGACGGCGTTTCTGGCGCGTTTGCAGGGCCATAGACGGCCGCCAGCCCAGCGGCGAGGGCAACCAGCCGAGGGCTTCGCCCTGTCGCTCGACTGCGGCGAGCACTACTGGCTGTAAAAGGACAGACCACATCATGGTTCTGTGTTCATTAGGTTGTTCTGTCCATTGCTGACATAATCCGCTCCACTTCAACGTAACACCGCACGAAGATTTCTATTGTTCCTGAAGGCATATTCAAATCGTTTTCGTTACCGCTTGCAGGCATCATGACAGAACACTACTTCCTATAAACGCTACACAGGCTCCTGAGATTAATAATGCGGATCTTCTACGATAATGGGAGATTTTCCCGACTGTTTCGTTCGCTTCTCAGTGGATAACAGCCAGCTTCTCTGTTTAACAGACAAAAACAGCATATCCACTCAGTTCCACATTTCCATATAAAGGCCAAGGCATTTATTCTCAGGATAATTGTTTCAGCATCGCAACCGCATCAGACTCCGGCATCGCAAACTGCACCCGGTGCAGCACATCCAGCGCAAAAACCTTCGTGTAGACTTCCGTTGAACTGATGGACTTATGTCCCATCAGGCTTTGCAGAACTTTCAGCGGTATACCGGCATACAGCATGTGCATCGCATAGGAATGGCGGAACGTATGTGGTGTGACCGGAACAGAGAACGTCACACCGTCAGCAGCAGCGGCGGCAACCGCCTCCCCAGATCCAGGTCCTGACCGTTCTGTCCGTCACTTCCCAGATCCGCGCTTTCTCTGTCCTTCCTGTGCGACGGTTACGCCGCTCCATGAGCTTATCGCGAATAAATACCTGTGACGGAAGATCACTTCGCAGATAAATAAATCCTGGTGTCCCTGTTGATACCGGGAAGCCCTGGGCCAACTTTTGGCGAAAATGAGACGTTGATCGGCACGTAAGAGGTTCCAACTTTCACCATAATGAAATAAGATCACTACCGGGCGTATTTTTGAGTTATCGAGATTTTCAGGAGCTAAGGAAGCTAAAATGGAGAAAAAAATCACTGGATATACCACCGTTGATATATCCCAATGGCATCGTAAAGAACATTTTGAGGCATTTCAGTCAGTTGCTCAATGTACGTATAACCAGACCGTTCAGCTGGATATTACGGCCTTTTTAAAGACCGTAAAGAAAAATAAGCACAAGTTTTATCCGGCCTTTATTCACATTCTTGCCCGCCTGATGAATGCTCATCCGGAATTTCGTATGGCAATGAAAGACGGTGAGCTGGTGATATGGGATAGTGTTCACCCTTGTTACACCGTTTTCCATGAGCAAACTGAAACGTTTTCGATCGCTCTGGAGTGAATACCACGACGATTTCCGGCAGTTTCTACACATATATTCGCAAGATGTGGCGTGTTACGGTGAAAACCTGGCCTATTTCCCTAAAGGGTTTATTGAGAATATGTTTTTCGTCTCAGCCAATCCCTGGGTGAGTTTCACCAGTTTTGATTTAAACGTGGCCAATATGGACAACTTCTTCGCCCCCGTTTTCACCATGGGCAAATATTATACGCAAGGCGACAAGGTGCTGATGCCGCTGGCGATTCAGGTTCATCATGCCGTTTGTGATGGCTTCCATGTCGGCAGAATGCTTAATGAATTACAACAGTACTGCGATGAGTGGCAGGGCGGGGCGTAAGACCCTTTGAGTGAGCTGATACCGCTCGCCGCAGCCGAACGACCGAGCGCAGCGAGTG
+
?@;0///--.=CEIJIJFJJEFJJIJJHJJJIJHJJJIJJJGFFJIJHIJFGGJJIHGGJJFGJHJGIJJJJFHJJFJGJJGJJJIGGHFEIGJJJJIJJFJJJHJFD@?FHCABE>=;;=ADB?GBBBBBCBB=:6-/00134410112:7780,,,333ADFJJGEIJJJHJFHH;;,(*25265679A?;544AFE@??BBFIHJIFGJJJJJIEJFHEFEEJJFGJEE@2,,,12:9:;@CIF<==JJJIHJFEHJJGBAJA)))*FDIGHHJGDJJICH=?>@JJEB<<=JJFEEHJJJF////GJD=BAFJGJJJJJIFIJJJGJJJFIJJIG6555JJDCECJJJIJJJJJJJGJJFIJJJJJJJJJJJJJGB;;:@>=>=>?JHCDBDFJJIEJIA@IHIFGDFGJHIJHGJDIG?JJJIJJJIJJHFGJCBBAFCFCG@=?A5444DJHIJIJHGJJJJHJIHAABFJJGJHDFJHDFEHJJJJHIJJIGJJJJJEJJJFIJJJJJJEEFEAJHFJGHJJJJGCCBHFGJJJGJIJJHJGJIIGJJJJJHJHGJJHGJJD?>=:;;7683==<???C76555JGDECEJJJJJJIGJGHJIJJJGJJJJ4443B;;;;JGG@?@BDGIDHJGJJAJA>JHJJJJJGJJJJJHJEJJGJJIEIJJJHIJJHHJJJHJJJJJJJFIJJFJG2222GIGFJJJJHIJJJJJJJJJJJJJJEGJJJJHJJIJJJFJJJJHGIHJJEG????F@:::9?(+'(')'())4CA6657ABHJHJGJJJGJJGBBFEIJJJJHIGFGFJJGGJHFGJFFFFJIIEB?>>@BGJJJJHJ;;;;GHGEJJFFGJE@<;=>GB9785@ACABCJJABACJJJHJFJJGJJIJB3,)(()((399JHHFJGJHIJIJJJJJHJIB>=?AEGGJFJJJJIFGBEJGJFJJJHHCA@>GEJIJGJJJEFJFDEJJGFJEFEJJFEFFGFFF@===?DGHJFBCCGJJHGEJIGAAADJJJJGJJJGJJHIJFD@GHEHJJEECBEHJJJJJEFCEEC=<<<?>>=?>>DHDC???EFFEGDFJJFEC3/222(((.<>>><;:<@5.,++))++9AJCEDFCGEFA@ABDEDC@8==9;338:;HBA?>==>>??9999B8876:;=;:<=?@??=?AFCAA@AA?A@EIHGDCEBCA@@@CFCCDCDCB??>>?>A>@CBA===<?@B>JJIJHJJJJJIHJJIGJJEEDEH=@8;<BHGIGHJJJHJIJF>>>;===CJJDDIJJAIB<;==600?EFJFJJGHIJJGJIHHJJHJJJCCBEJJIJHACDB@4.-)'),-////9;ADFFIJIFJD@??@HJJHJIJJJJJJJFIIJJIJJJJFJJJJJJJJJJGIIJGIJHJJGHJJ@?>=DDJIJHJJ988<BB?>1//.259?@C@;::88:=DJHHJJJJJJHFJJGJJ@?>AHJHDJJJFGJJJJJFGJGHHFIJIJHJJIHIJHGJJHHHJJIIIJJGJIFECDEBGGJJFFFIHJJJHJJJHGJIJJIJIJJJJJJEJJGHJJHFDJGEJJJJGJJHHGJJJJGJJJJGIFJFHJJJGJJJFJJHGFJJJJJJJIIJJIJJJJJJJJHHJJHHHJJJIJEIJJGJJIIJIGIFGIJJJEJJJJJIEJGEEEGJIJJJJIIJAJJJJJGIJJJJJGGEFJGJHHHGEEIFJGE??GIJJJHIFAAEAB@?BGEGFJFFGJHGGFFGJHJJIGJBJDFGFJF<''''>>>@AJEJFFJIJJJJEFJJJJ8889B3333<;44EAC>==<63633333DBAGJJ><==EDFEED?976211A@@9:<<EDDJE@AA=??@DCEFFJABBCFJDBCBFDB>>?A:99???A@<;22003445?=@AAGFJJGEEFJJJFGGJJJGHHJJ@@@?EDE==@:GGI@>?CCBCDEEGJJIJIJEGFFGEEBABBCFJIFJJ>GEJD@CB9+++->>@DC;;;:=<>DBCJGFIHJJJFDCEDJJIJEHJJ@@??<=?ADJJGHEHJ>>>DCAEGJBGDEGJEJGJIJDDGJJJIEFFBBBCJIDFHCFFEJGHGIGIEBCCFDDDJJDEDGGG::9:50/((((&&%%('')+,9==?CFCEHJJJFGJDJJJIGFJJJDIIFJJJJJGFEGCC88CHFJJJJIJDJHJJHIJFJFCA????ADHIFGFBEDEGGGDIDAAAAE334EC<8530-1**(&'5@D?>;;98<?CJFGHFEHHB@=<@E>20&%(2@ABBCCEDGJJJIJJIJIJFFGIFGDGCEIJDCFDEEJFJIFFJIJGIDDFHIFHIJJFGIHFDHJEFD?>44445EIFECBDADFIIEFJFFJFEEIGJJJFGH?7539989DEC@98%%%*7>A@=1355DJHJJHEEDE<;:;<<79645=>HIC@?@@EFEDIIGJJJJHJGFJJJJIJGJJEFHJIIGJFJHIGIJA@A=A<;CD@>7)((::;E:::898*''(+/>@DFJJJFHJIBGJJD@@DJIGGGGFEHAACFHJEEFHAABA?A=<<>ADD97988=;1.,,*)&')(%%&''&'(*,./,.78999653358876577766'&%&.25B7554<98989D;<:<879:ABBA@B@BJJJJ=:767798/../8832&%&',*))'&(&(-22DDBJHIJIJJJJJGFJCCCFEHDBJB>?8677?CCEIEIHGJJJJJJJJJJJJJEJFAJCBDEFICAFBDGBJJFJJJJGHHJHJJJFJJJJGDCCCJJHHGFJHC?@>AEDDFGJJDHIJJGGGEIEADDDJGDJJJJFJJFJGHJJJFGJEDD88887:.---0//***+8CFEJGGGECCAE@A?88JFJJJJJJHJJJJJJFAA@@HDJE6656//.444<77////JCGAAGFEGDIJGJHIHGJJHGHJJJHJJHJJJIJJJJJE99989JIIJFJEDCEJJJJJEI=434>:988:;>>?:EGJJGIEG@?DADDDFJJGIIEFJIIJIFJFJEJHFGFJJJJJEA***;<GDEFFGHJHIJJJJJJJJJJIJJJJHHGIEBAAAJIFJHJHJJJJJJHJJJJGJH<<;<JJJFIJBEGJDDDB9977976656=?????ECAACHHEJJJJJHJHJHIHIJJDEDDFJHJJJJIJJJFGJHJGGHEFGGHJJHJJJIGJJJJJHJJFFJEIGFJJHJFJJJEJIJEJHJGJJFJIHIJJJJGJIHJ=<==J64.7?>7()4345DJHEJIJJGJFJJJEH@<IHJJJJHJDDJEFJIIGJJJJJIJJHJJJJHIGHJDJHJJJFJJJJIJJJJJGA??IJEA@ABCCCAHGJHJJFHJJJGGJJIJJIGEJDGJJFJJJFJHFGJJJDJEC>=647?<=666765664<<>76659889<((((40--.:<<9GJJHJCF::JIJIC4441)..)(&$$$$%%'(*)'&-,,6:CC>?1,((=JJGIIEJDCFGFGIIHJJJJJIJGIJFJIJIFA@J:99:<AACAC???C=IIJDDABIJJIJJJJJGJGIFJGJJDEEEJJJIJJGJJHJDEJHGHFCJGDA??>66611089....34./113:?A=88:B8898=<@EFJJCABAAD;<<>FEDDEDDDEC;9A@9/,,.C@JJJJJJHGJJHJHDJHJJJIFBBCDB9>756458GGJEEJJJJJBAJIJHJJJFIJJJJHJJEJJGIJJJHJJJGEEH5559:?==:89602=>ACFBBFCCA>?A988<;;<<AA@@@?DBD<-.@A@?>>@AJGJGJJF==?;DDDBBEBJJ>CACI50008;;>?A98867,++-03323//'''':;DJ===>JJJ???AFC=B9:A=:<9:::JJJIEHJJJJJJFIJJJ409//=<==?DEEEJIFGFDGGIA???GHJ1111<DDJE((()FHFFHEIJJJJFJFJJJJHGD<:9DBJGEJDEGJJJJHIJGJJGJFFFJJJJJJHGGJJJIIFBCFE@@B<==HE=F>>>>HJJFJJIJJJJJJJJIJFJIFJA8779844'&()08AJFCDEIGGGJFFJJJJIGJJJJGJJJ>9EC;D778JGEDDIFFJJJJJJJJJJJJJHJJJJGJIJJJJGHJJJIIIGGJHEJDI9994??51,,DJFHE?>?@FC??@GJIJGJJJJGJJJJJJJGJDJJJJJJJGJGHEJJJIJJJJGJJ?@?IJDBAC4332666EG@???@GJHJJHJJJJEJJJJJ>>>@JFBBFI;:9:3+**,4:;;<ECEEDE;434/))(),,/7EHFJHJGGJIGJJJIFDDJJJIJJGHJGJJHFIHFIJJIJJJIFJIJGGHJJJJIGDEAAAFJCCC8-/C?BAIGJJJJJJHJJIJJFJIJJJIJJJJEFGIFEHIIDCACJGJ6DHJ<<;<=@@IFJEGGJJJFBEGJJJJJJJHFJJJHIJJFFGJJJIJJFJIJFHJJGJDGJJJIHJEGJ>??AJJJJJJJGJFGJHJJJJJHJJIFEGJJJJJJJJGJ>>>/--+++**())4@==@BJJJJHGJJJJJJHJIJJJJJJHJIJJFJJJGJCBHJJGHJJIHIIIGJJJGFJJJJDDF?==3334>HECEHJJFEDJHHG8513--**/.)*+--9::?DCDHJJJJHA@@FJJJFFDCECDFDCC55555:4443-,,&
@Glass_F3P_9_D3_6_23_10
CTGTAGCTCCTGTGCGACGGTTACGCCGCTCCATGAGCTTATCGCGAATAAATACCTGTGACGGAAGATCACTTCGCAGAATAAATAAATCCTGGTGTCCCTGTTGATACCGGGAAGCCCTGGGCCAACTTTAGCAGAAAATGGAACGTTGATCGGCACGTAAGAGGTTCCAACTTTCACCATAATGAAATAGAATCACTACCGGGCGTATTTTTTGAGTTATCGAGATTTTCAGGAGCTCAGGAAGCTAAAATGGAGAAAAAAATCACTGGATATACCACCGTTGATATATCCCAATGGCATCGTAAAGAACATTTTGAGGCATTTCAGTCAGTTGCTCAATGTACCTATAACCAGACCGTTCAGCTGGATATTACGGCCTTTTTAAAGACCGTAAAGAAAAATAAGCACAAGTTTTATCCGGCCTTTATTCACATTCTTGCCCGCCTGATGAATGCTCATCCGGAATTTCGTATGGCAATGAAAGACGGTGAGCTGGTGATATGGGATAGTGTTCACCCTTGTTACACCGTTTTCCATGAGCAAACTGAAACGTTTTCATCGCTCTGGAGTGAATACCACGACGATTTCCGGCAGTTTCTACACATATATTCGCAAGATGTGGCGTGTTACAGTAAAACCTGGCCTATTTCCCTAAAGGGTTTATTGAGAATATGTTTTTCGTCTCAGCCAATCCCTGGGTGAGTTTCACCAGTTTTGATTTAAACGTGGCCAATATGGACAACTTCTTCGCCCCCGTTTTCACCATGGGCAAATATTATACGCAAGGCGACAAGGTGCTGATGCCGCTGGCGATTCAGGTTCATCATGCCGTTTGTGATGGCTTAGGTGTCGGCAGAATGCTTAATGAATTACAACAGTACTGCGATGAGTGGCAGGGCGGGGCGTAAGACCCTTTGAGTGAGCTGATACCGCTCGCCGCAGCCGAACGACCGAGCGCAGCGAGTCAGTGAGCGAGGGAACCTACGTGAAGTAATCTTTTCGGTTTTAAAGAAAAAGGGCAGGGTGGTGACACCTTGCCCTTTTTGACTGCAGCGGCCGCTACTCATAGGGAGACCGAAACAAAAAAAGGCCCCCGTTCAGGAGAGCCTTCGATAATTGGACTATCCCCTAAACTTCAAAGGACCAAAACGAAAAAAGACACTTTCAGCGTCTTATTGTAGTTTGGTACCGCATTAATATGCGCGCAGCGTCTGGAAAACCGAGGCCAAAAGACGTGCGTCTTTGATGCCCGGTTGCGACCAGCAGAATTAAAATCAAGTCCGGCGCAGCCAGTTGCTGTAGCTTCCACGCAGTTATCTGCGCCTAAGCCCCCCGCCAGCAGAACGTTGCCAAGCGATTGACCATTTAATAGTGACCAGTCAAAACGTTGCACCACCCTGGCCGTTGTCTAAAACATATTTATCAACGTGCTGAAACTCGCGGGCGGGCAGGGTTTCACCGACGCTTAATGCTTTCCAGATGGCAACATGTGCTGGCAGAGCTTCACGCAGCGTATCGATATACAGCTGTTCTTCATTACCATGCAGTTGCACTGCCGCCAGCGATAACACCTTAGCTTTGTCCACCACATCGGCAATATCGTGATTGCGGAACACGCCAACATACTGCCGAACGGTGCCGCAGCCATCACTTCCTGCGCCTGTTCAACGTTGACGCAACGCGGTGATGTCGCAACAAAAATAAACCACCGTAAATCGCGCCCGCGTCATAAGCTGCTTTAGCATCTTGCCCACGCGTCAGGCCACATACTTATTCTCACCCAGCAACACCCGGCGCACGGCGGCGTGCAAATCGTCATGGGCCATCAACGCCGAACCAATCAGAAAACCGTTAGCGAAGTGGCTTAACTCGCGGGCCTGACGTTAAGTATTGATGCCGGATTCGCTAAATTCCGTCACGTTGTGCCCCACCAGTTCCGGCGCAAGCTGGCGGGTACAGTTAGATCAATCGACAAATCACCAGAAATCGCGGTTGTTGATGCCAACGACCTTTGCTCCCAATGCAATGGCGCGCTCCTGTTCCTCTTCATTACTGACTTCGGTCAGCACCCCCATCTCCAGACTGTACGAGCGACGGCGGCAAGCTGGCCCGATTGGTCATAATCCAGTACTGAAAGCGTTGATCAGCGGCATCCACCTGGTGATCGCGCGCCGATAGATCTGGTAAGGGTCGATAATGAAGTGTTTACATAAAATCGGCTGCGGGGCGATTTGGCTGACGATGGGGAGGAAATTAAAGCTCCCTAAAAAATTTTCTCATCAGTCAGCACCGAAATTGCCGAAGCGTAATGTTTATAAATGGCGGCAATGCATCTGAGATCGAAATCATCACGGATCACGCCTTTTGACGGCGACGCTTTCTTGCACTCCAGAATAAACGCCGTGCGCGCACCCTGTAGCGCATCATAAAAATGTCGCGTGCTCGGCTGAACCTCATTCTGAAAACTGGCCAGCGGTTGCTGCTGTTTGCGGGCTTCTACCCAAATCGCCTTGTCTGCGACGATTTTCGCTAAAACGGTTTGCATCATATCTAGTAGTCCTGTGTGACTCTATCATCTTAGTTTCTCGTTTCTTCTTCTTCCAACGAGAGACGGAGGAACTAAGACAGCCACTCGATGGACCAAAACAAAAAAAGACACTCAAACAGTTCTCTTTTATAAAAATGGTGCCGAGGTCCGCACAGGTGGATGCGGACCAAAACGAAAAAAGGCCCCCCTTTCGGGAGGCCTCTTTCTGGAATTTGGTACCGAGTTATTAGGCCACACGTTCAAGTGCGGCCCGCAACGGTCCACTGACCTGGGTGGGATTCGGACTCGACCGCATAGCCTTCAGGAGTGAGTTGTGCAATACCAACCGACGACTGACCCTGCCAAAGCGGCACCAGATTTCTTGCGTACGCAATCCCCTAAGCCAAAGGTGGCACTCAGGGGAAGCGCAAACTGCCCTGCAACGGGAGCGTTGGCTTCATCGCTACTTTGACCCATCTCGTCTCCTCTTCTCTAGTAAAGTGTTTAGTTCCCTCTTTGCGTCCTTCATAGCTTAATCCGAAAAGTTCTCTAGTAGCTAGCCCAAAAAAACGGGTATGGAGAAACAGTAGAGAGTTGCGATAAAAAGCGTCAGGTAGGATCCGCTAATCTTATGGATAAAAATGCTATGGCATAGCAAAGTGTGACGCCGTGCAAATAATAGATGTGGACTTTTCTGCCGTGATTATAGACACTTTTGTTACGCGTTTTTGTCATGGCTTTGGTCCCGCTTTGTTACAGAATGCTTTTAATAAGCGGGGTTACCGGTTTGGTTAGCGAAGAGCCAGTAAAAGACGCAGTGACGGCAATGTCTGATGCAATATGGACAATTGGTTTCTTCTCTGAATGGCGGGAGTATGAAAAGTATGGCTGAAGCGCAAAATCATCCCCTGCTGCCGGGATACTCGTTTAATGCCCATCTGGTGGCGGGTTTAACGCCGATTGAGGCCAACGGTTATCTCGATTTTTTTATCGACCGACCGCTGGGAATGAAAGGTTATATTCTCAATCTCACCATTCGCGGTCAGGGGGTGATAAAGTCGGGACGAGAATTTGTTTGCCGACCGGGTGATATTTTGCTGTTCCCGCAGGAGAGGTGACCACTACGGTCGTCATCCGGAGGCTCGCGAATGGTATCACCAGTGGGTTTACTTTCGTCCGCGCGCCTACTGGCATGAATGGCTTAACTGGCCGTCAATATTTGCCAATACGGGGTTCTTTCGCCCGGATGAAGCGCACCAGCCGCATTTCAGCGACCTGTGGGCAAATCATTAACGCCAGGGGCAAAGGGGAAGGGCGCTATTCGGAGCTGCTGGCGATAAATCTGCTTGAGCAATTGTTACTGCGGCGCATGGAAGCGATTAACGAGTCGCTCCATCCACCGATGGATAATCGGGTACGCGAGGCTTGTCAGTACATCAGCGATCACCTGGCAGACAGCAATTTTGATATCGCCAGCGTCAGCGGCGTGTTTGCTTGTCGCCGTCGCGTCTGTCACATCTTCTCCGCCAGCAGTTAGGGATTAGCGTCTTAAGCTGGCGCGAGGACCAACGTATCAGCCAGGCGAAGCTGCTTTTGAGCACCACCCGGAATCCTATCGCCACGTCCGGTCGCAATGTTGGTTTTGACGATCAACTCTATTTCTCGCGGGTATTTAAAAAATGCACGGGGCCAGCCGACGAGTTCCGTGCCGGTTGTGAAGAAAAAGTGAATGATGTAGCCGTCAAGTTGTCGTAACTTTAGAAGCGGCCGCGAATTCCAGAAATCATCCTTAGCGAAAGCTAAGGATTTTTTTTATCTGAAATTCTGCCTCGTGATACGCCTATTTTTATAGGTTAATGTCATGATAATAATGGTTTCTTAGACGTAGGTGGCACCGTGGAAGGAAGCTTGTAATCACTCGATGACCAAAAGTAAAAACCCGCCGAAGCGGGTTTTTACGTAAAACAGGTGAAACTGACGCTAGCCGGTCACATGTCAATACTTGCCCTTGACAGGCATTGATGGAATCGTAGTATCACGCTGATAGTCTGATCGACAATACAAGTGGGACCGTGGTCCCAGACCGATAATGAACCGACAACACGAGTGGGATGGTGACCCAGACTAATAATCAGACCGACGATACATGGGTTCGTGGTGCCAGACTAATAATCAGACCGACGATACGAGTGGGACCGTGGTTCCAGACTAATAATCAGACCGACGATACGAGTGGGACCGTGGTCCCCAACTTAATAATCAGACCGACGATACGAGTGGGACCATGGTCCCAGACTAATAATCAGACCGACGATACGAGTGGGACCGTGGTCCGGTAAATCAAGCCGACGATACAGTGGGACCGTGGTCCCGACTAATAATCAGACCGACGATACGAGTTCAAGTTGGCATGGTCCCGTCTGATTATCAAACCGACGATACAAGTGGAACAGTGGGCCGGAGAATATCAGGCCAGTTATGCTTTCTGGCCTGTAACAAAGGACATTAAGTAAAGACAGATAAACGTAGACTAAAACGTGGTCGCGTCGGGTGCTGGCTTTTCAAGTTCCTTAAGAATGGCCTCAATTTTCTCTATACACTCAGTTGGAACACGGGACCTGTCCAGGTTAAGCACCATTTTATCGCCCTTATACAATACTGTCGCTCCAGGAGCAAACTGATGTCGTGAGCTTAAACTCATTACTTGATGCAGATGACGTTTTAAGCACAGAAGTTAAAAGAGTGATAACTTCTTGGCTTCAAATATCACCCCAGCTTTTTTCTGCTCATGAAGGTTAGATGCCTGCTGCTTAAGTAATTCCTCTTTATCTGTAAAGGCTTTTTGAAGTGCATCACCTGACCGGGCAGATCGTTCACCGGGGTGAGAAAAAAGAGCAACAACTGATTTAGGCAATTTGGCGGTGTTGATACAGCGGGTAATAATCTTACGTGAAATATTTTCCGCATCAGCCAGCGCAGAAATATTTCCAGCAAATTCATTCTGCAATCGGCTTGCATAACGCTGACCACGTTCATAAGCACTTGTTGGGCGATAATCGTTACCCAATCTGGATAATGCAGCCATCTGCTCATCATCCAGCTGGCCAACCAGAACACGATAATCACTTTAGGTAAGTGCAGCAGCTTTACGACGGCGACTCCCATCGGCAATTTCTATGACACCAGATACTCTTCGACCGACGCCATATATTAACCGTCTCGGTCAAAAGAAGGGATGAGAATCATCCAGTGCGTCCTCAGTAAGCAGCTCCTGGTCACGTTCATTACCTGACCATACCCAGAGGTCTTCTCAACACTATCACCCGGAGCACTTCAAGAGTAAACTTCACATCCCGACCACATACAGGCAAAGTAATGGCATTACCGCGAGCCATTACTCCTACGCGCGCAATTAACGAATCCACCATCGGGGCAGCTGGTGTCGATAACGAAGATCTGTTCAACCAGTTAGTATTGAGCGTATGTTTTGAATAACGGCGCACGCTTCATTATCTAATCTCCAGCGTGGTTTAATCAGACGATCGAAAATTTCATTGCAGACAGGTTCCCAAATAGAAAGAGCATTTCTCCAGGCACCAGTTGAAGAGCGTTGATCAATGGCCTGTTCAAAAACAGTTCTCATCCGGATCTGACCTTTACCAACTTCATCCGTTTCACGTACAACATTTTTTAGAACCATGCTTCCCCAGGCATCCCGAATTTGCTCCTCCATCCACGGGGACTGAGAGCCATTACTATTGCTGTATTTGGTAAGCAAAATACGTACATCAGGCTCGAACCCTTTAGAATCAACGTTCTCGAGCAGATCACGAAGCATATCGAAAAACTGCAGTGCGGAGGTGTAGTCAAACAACTCAGCAGGCGTGGGAACAATCAGCACATCAGCAGCACATACGACATTAATCGTGCCGATACCCAGGTTAGGCGCGCTGTCAATAACTATGACATCATAGTCATGAGCAACAGTTTCAATGGCCAGTTGGAGCATCAGTGTGGATCGGTGGGCAGTTTACCTTCATCAATTCATTAACTGAGTTTCGATCTGGGTGAGAAGCCAGACAGGAAGGAATAATGTCAAGCCCCGGCCAGCAAGTGGCTTTATTGCATAAGTGACATCGTCCTTTCCCCGAGTAGAAAGGCAGGAGAGTGTCTTCTGCATGAATATGAAGATCTGGTACCCATCCGTGATACATTGAGGCTGTTCCCTGGGGGTCGTTACCTTCCACGAGCAAAACACGTAGCCCCTTCAGAGCCAGATCCTGAGCAAGATGAACAGAAACTGAGGTTGCTTTGTAAACGCCACCTTTATGGGCAGCAACCCCGATCACCGGTGGAAATACGTCTTCAGCACGTCGCAATCGCGTACCAAACACATCACGCATATGATTAATTTGTTCAATTGTATAACCAACACGTTGCTCAACCCGTCCTCGAATTTCCATATCCGGGTGCGGTAGTCGCCCTGTTTTGTACGGCATCTCTGATAGCCTGAGAAGAAACCCCAACTAAATCCGCTGCTTCACCTATTCTCCAGCGCCGGGTTATTTTCCTCGCTTCCGGGCTGTCATCAATTAAACTGTGCAATGGCGATAGCCTTCGTCATTTCATGACCAGCGTTTATGCACTGGTTAAGTGTTTCCATGAGTTTCATTCTGAACATCCTTTAATCATTGCTTTGCGTTTTTTTATTAAATCTTGCAATTTACTGCAAAGCAACAACAAAATCGCAAAGTCATCAAAAAACCGCAAAGTTGTTTAAAATAAGAGCAACGCTGCAAAAGGAGATAAGAAGAGCACATACCTCAGTCACTTATTATCACTAGCGCTCGCCGCAGCCGTGTAACCGAGCATAGCGAGCGAACTGGCGAGGAAGCAAAGAAGAACTGTTCTGTCAGATAGCTCTTACGCTCAGCGCAAGAAGAAATATCCACCGTGGGAAAAACTCCAGGTAGAGGTACACACGCGGATAAGCCAATTCAGAGTAATAAACTGTGATAATCAACCCTCATCAATGATGACGAACTAACCCCCGATATCAAGTCACATGACGAAGGGAAAGAGAAGGAAATCAACTGTGACAAACTGCCCTCAAATTTGGCTTCCTTAAAAATTACAGTTCAAAAAGTCTTGAGAAAATCCATGCAGGCTGAAGGAAACAGCAAAACTGTGACAAATTACCCTCAGTAGGTCAGAACAAATGTGACGAACCACCCTCAAATCTGTGACAGATAACCCCTCAAGCTCTGCTGTCGTCATGGAAGTGATATCGCGGAAGGAAAATACGATATGAGTCAGTCTGGCGGCCTTTGTTTTTTCTCAATGTATGAGAGGCGCATTGGAGTTCTGCTGTTGATCTGGTTGACCACGACCTGCAGGAAGCGGCGGCGGAAGTCAGGCATACGCTGGTAACTTTGAGGCAGCTGGTAACGCTCTATGATCCAGTCGATTTTCAGAGAGACGATGCCTGAGCCATCCGGCTTACGATACTGACACAGGGATTCGTATAAACGCATGGCATACGGATTGGTGATTTCTTTTGTTTCACTAAGCCGAAACTGCGTAAACCGGTTGACCCGATAAAGAAGGGAATGAGATATGGGTTGATATGTACACTGTAAAGCCCTCTGGATGGACTGTGCGCACGTTTGATAAACCAAGGAAAAGATTCATAGCCTTTTTCATCGCCGGCATCCTCTTCAGGGCGATAAAAAACCACTTCCTTCCCGCGAAACTCTTCAATGCCTGCCGTATATCCTTACTGGCTTCCGCAGAGGTCAATCCGAATATTTCAGCATATTTAGCAACATGGATCTCGCAGATACCGTCATGTTCCTGTAGGGTGCCATCAGATTTTCTGATCTGGTCAACGAACAGATACAGCATACGTTTTTGATCCCGGGAGAGACTATATGCCGCCTCAGTGAGGTCGTTTGACTGGACGATTCGCGGGCTATTTTTACGTTTCTTGTGATTGATAACCGCTGTTTCCGCCATGACAGATCCATGTGAAGTGTGACAAGTTTTTAGATTGTCACACTAAATAAAAAAGAGTCAATAAGCAGGGATAACTTTGTGAAAAAACAGCTTCTTCTGAGGGCAATTTGTCACAGGGTTAAGGGCAATTTGTCACAGACAGGACTGTCATTTGAGGGTGATTTGTCACACTGAAAGGGCAGTTTGTCACAACACCTTCTCTAGAACCAGCATGGATAAAGGCCTACAAGGCGCTCTAAAAAAGAAGAATCTAAAAACTATAAAAAAAATAATTATAAAAATATCCCCGTGGATAAGTGGATAACCCCAAGGGAAGTTTTTTCAGGCATCGTGTGTAAGCAGAATATATAAGTGCTGTTCCCTGGTGCTTCCTCGCTCACTCGACCGGGAGGGTTCGAGAAGGGGGGGCACCCCCCTTCGGCGTGCGCGGTCGCGCGCACAGGGCGCAGCCCTGGTTAAAAACAAGGTTTATAAATATTGGTTTAAAAGCAGGTTAAAAGACAGGTTAGCGGTGGCCGAAAAACGGGCGGAAACCCTTGCAAATGCTGGATTTTCTGCCTGTGGACAGCCCCTCAAATGTCAATAGGTGCGCCCCTCATCTGTCAGCACTCTGCCCCTCAAGTGTCAAGGATCGCGCCCCTCATCTGTCAGTAGTCGCGCCCCTCAAGTGTCAATACCGCAGGGCACTTATCCCCAGGCTTGTCCACATCATCTGTGGGAAACTCGCGTAAAATCAGGCGTTTTCGCCGATTTGCGAGGCTGGCCAGCTCCACGTCGCCGGCCGAAATCGAGCCTGCCCCTCATCTGTCAACGCCGCGCCGGGTGAGTCGGCCCCTCAAGTGTCAACGTCCGCCCCTCATCTGTCAGTGAGGGCCAAGTTTCGCGAGGTATCCACAACGCCGGCGGCCGGCCGCGGTGTCTCGCACACGGCTTCGACGGCGTTTCTGGCGCGTTTGCAGGGCCATCAACGGCCGCCAGCCCAGCGGCGAGGGCAACCAGCCGAGGGCTTCGCCCTGTCGCTCGACTGCGGCGAGCACTACTGGCTGTAAAAGGACAGACCACATCATCGTTATATCTTCATTAGGTTGTTCTGTCCATTGCTGACATAATCCGCTCCACTTCAACGTAACACCGCACGAAGATTTCTATTGTTCCTGAAGGCATATTCAAATCGTTTTCGTTACCGCTTGCAGGCATCATGACAGAACACTACTTCCTATAAACGCTACGGCTCCTGAGATTAATAATGCGGATCTCTACGATAATGGGAGATTTCCCGACTGTTTCGTTCGCTTCTCAGTGGATAACAGCCAGCTTCTCTGTTTAACAGACAAAAACAGCATATCCACTCAGTTCCACATTTCCATATAAAGGCCAAGGCATTTATTCTCAGGATAATTGTTTCAGCATCGCAACCGCATCAGACTCCGGCATCGCAAACTGCACCCGGTGCCGGGCAGCCACATCCAGCGCAAAAACCTTCGTGTAGACTTCCGTTGAACTGATGGACTTATGTCCCATCAGGCTTTGCAGAACTTTCAGCGGTATACCGGCATACAGCATGTGCATCGCATAGGAATGGCGGAACATTGTGGTGTAACCGGAACAGAGAACGTCAGCCGTTCAGCAGCAGCGGCGGCAACCGCCTCCCCAATCCAGGTCCTGACCGTTCTGTCCGTCACTTCCATT
+
20*(&&&&%%?BDIHJCGJEFJJJJHJGJJ<B6A<<<::=<EHCI?@CFJJJJJFJJJ766?=<=@?<::***++&&@AAE@<BADGGGHDCAA??AC?@BBGEI?>??CA<FECJ??@=<BA?AJ99764<*(('&(+,,,-''''(11+.05///.512555756:CBF>==ABDA@@BBDGHJHCEHJ?&&*&(;==>AFHIJJHHIJJIJJI<::9=>@A888::;==0//1***+'(./46<777:;>@@77334;?B?*))CABCFFJJF88626,,,-@AHIHBJEIIEEDDJF;;:9<=@EJGHC6555C+++,4,++,466667<=BE@@?=>>8988E?>>=BJF666679@@:9779(''()&&%'*+,,0,,-<;>A:-,.+**+9?869==;994'''::=>>JGJEGHEGHGGJJI<;<<GJFJIFFHJJG===>JJEHA?@ADB<:99<5=<:9:<58834??I===>FGJEHDDFJJJA@A@DBA?>;9)))7>>>BDH?>=>BBJIADHHJHIJJJHJJ>3(3//:;<<87BJGHJJ;:9:IA>AB98B@GIFJIHJHJJJFJHCAABBDDDDCH9DDFJJJJJHJF=?4?GDDJJFDDEF=>==2223CJGHDEC&%%'**:;443336110099::7<<BHGJJJIJFE@A@BBGIIJAGDCFD@@@A44449///*,,,7ACFA@@?CHGGIIJGJDJJ@?@@AAFCFCDBD?;////11078----:89?57BFC;JEHGJJJJHIJJECEGAA;E99?4FDEEEDFDGJFHDCJEEFD<9977+**/5;888:730*)''))&&**22<?@>BCFJDDCD<;:>+%%&%&&''())()*)))**9?JGICBC21../2223;::;CHEC9989CEABFEGJBBDCEH::=CGDDCC86==?CCEEIJJJFGFGD?:6561<<;;96;;AGCIJGEHFEC<<@=;11)''&(,/043242..--.,,(($%&-.04=4222A'&&&11445>=B:?AIJFIJFHGIJJJJJJIGJIH?<=JJB<@>>/*,7:;==AJJGGACBA@@%%'&&*(),+++,)(00012:EDA?<:=>D=---&&&/%3.*&(()',,,3999;;:>???===CGBAB;;:9222;:7773('')))).46762.''((<:667@@97744433++*%))*****&$$%)(*45741238:;;?331256;>JJJEEJHECE<<JJDDBDIHE@@@@B65663322,-,.,(())**,-.88:<<7//6;422203379<BCGJED*)).(04474449;=F=IJJJHJJJJHC=<456(3377;<7?@3333:;<EIFBIJJCDA8DECDDEEDHJGJJGJJJHJJJIFHIEDEDJJJJF,,,,,$#$$'+-2<>JBDBCDF@ADBEHE66611113....>DDJHEJHGIJFGHGJIJEJFE855488910265ABEHJGJJJHHJJJJJGGGA@EJBBCCDEGGJJGJJCGIEBABBGCDEBHJJFCEFFJEGJJJJDJJJHGCJE@BAA>>@?GB@>=666;<;;:?;6788FJJGJFGJ;;::=,,-<DGAA=/+,;=CAB6656;:;;;100-../84112143347>;;<@@;87562((((>?@EDF>>>?AACJFFEJJJGJJJIFB7?>=011>?CB==?<=6688C??>>>?333111CBDBCC;<0..0:5<@BGIJJHGECCCFD>D8888FCBABD?;<<CBACBFDEJDJJG???@GDJGHHGHBC54----',--.99@@?8<;0/0<=<<;<=?@=;::B@AA@JB:72232334BDJFGJHJJFJEG@?>0000:4446EJDHJJJEJIFDDJEDFIJJJJJJJJJH8..%%%'%)(%%&)3*+;CDCEFGFHIJDJ?JI80/0'&&'+/-,.347ABC??<==9785--..1(,&'0/00./..-011=<>::...-('(058764001/'''+''&$'*)-+*)))//55442365764477<:?55315@=?@:<4AAAACFGFDFCDJFJEJJJJJJFCB7::@:9999>@F166580//0221277:87871<;<=<9+)&%&'()+,+3>DEA?>@9))**&&''(.02&%%%('+))*58:9333<84**)%%%%('(%$$&&&&((+-;<=000/..-.,,0.'((&&*+888EIJJFBA4446::96677/-((((,*)((*>?=<<<CFG>=>CJDABAG@@>EFHJ<::;CAEDJJ6BB4B8530,+*&&%&,-57+%%(*+1*07;;<>CBBACDHCJJHJJJJF9:::CDDEEJJJJJGHJJJJJHHGECFHDDJ----/00031111=<878;<<5311433335553/&&'BIFCBC@DDBEA@@?@CEGAC>EJGJHHFGEJEFHEEFDABEGHJJJJCGJEIHIEFEJHGJJFIFJD>99DAA?333?4222=?::=767<::;;/=,,BGGJHECBDJJGFEJEEDJ?@CE;6GC,,+,::=>>AH?@?@JJJJJJJJJJ>==9C=<+,??AJJHB@@@D=9)'&'('('(((**24482?AA@BA@?430---1-..(/<?FHGCBEGGJHCEJC@@B::0.(''&'&&%$#$&')(&'&&''%$%&'2676999****51//67222:CCAA<91110)(,**'%&'('',-,((%%%''0%%0...*(((&%%$&&(++--4677<;8777866776*))/=?@BE?JJFG<;;C8655FBA?><:9:,)25567222189ABA@CDJE>JJBAAAH;;;:999-,,+-,-++,,2**%$$$$%&&%$)''%$$$%&8<;<<:90///@GECCFFJJEJEFJJJE>8;;;=3000/4.002:::7887;;;9::7997''8<::431.1-*667?BJICEEBA==AA<=21//11689:CEGEEEHIFIJGEHEJJF4442...3JJFCAB@DHJJJGJEEBFJDJECEDEIJJJJA???CA<;>;>=>CJJJ?@@<A0//0*'(&&').(()(0/00144AJJBBFJ@?=<?...3'&)+'*))'&&&&10(''''&''(*)()*HCJJCI===DAAEDFDCDCGDBEJJJHJAA@BFJJJGHGHFD?==<;::=42285212268JHHJJFHDCFC75544;???@8888ABAHBCCDJJIJGFAJD9999JJGFJJJFJHJIIFJJEEIFFEA3339,,,'&&&*0.*'%%('((111437ABFGIHJJIHJFHJJJJHJ;HJJGHHJJJJJJJJJJJJJJIJJFDJJJGEB?=;/>?423386:9?E===1112((((('((9456CECBHI@<;/.)/25;;BFCEJIGGJHEJGEIGJGBAA?@@;<+*))+1799;=A?@DFEIJJDIJJJJJJIJJHJFJJHHF?AJC?77756;=HFEHDCB?@====F<;96544''''-0;;9889><7FJEJJEF....JAGIJFIEFG8889C777775''''(>;<<9:::<=<AA;998;>77557655;;;767<>=@?BBAJBBBC0000JEJHJ=DGIJJFJGGJIJFA)))),333><<==JDFECE86569?>3-*)))))(&%%';?>:42299@>?@?:EFIGHHJJJA333032---.77<B4283/**-'*)('(%&%&%&))++-8211)((())*+:;9:8883333?AB@@?=@@<<=>BFJHJ@;;=J999AA<EC>IHHHGHEFJJJJIJFFJJHJHJIHJJFJJIJJGDFEHEHJHJ?>?>A878;62/0111---+'::=BA?BJEFEFD;;9:<=<<B@53320123:><4469A?;=;:=;:::67731006522,,-)(*.(-.&&%%&<?>?@CFECIIHFFJFGE===@FH==F?<?CCGDBCB></../0=====>CEEFHFECDFEJJF/...*)()++2:BCEJJHJHGJGE@@AAEJGJJJCC))@BDJJJGHDDFJGEGA<;<((((5557EIJIGJE<<<<@@ADEJDIDJ=44)&+'((&%%%$&&%&%%,,+,,,-39;@DDIDABEFJJJIDCC=<871'-''7::===<>??EDDDJJJJJJJJJJFBJIFF@@C66/.-*)+.008BCEB>>??CDJJGGHFJJHJC<=JC6542//1/))*11*+''.-11''(./1-.*'%&/A@@@GHJJJEEAGEJHD=1112EGDFHCAAH64@?AECGHHJGFHABBJ<43))''''.002.,,,&&$%$$$$%&%&&DFIGGJJJIDJJJJJJJJJJJIJGJFJJIJJFJJ?:99:>1/.'''(742/,-/346695;??>=>>==@'CDEDB>=>?::?8???@BDDBA8877:4224@@AJA@AJEJFJJJJJGGD@ADDEJJJFHDFDHJJHGJECC?BEEJFJGJCCHJIJJJFHJJ5555E;8834678G***=>A=110)*))*+,)&&%%&&%+;@@EHEGC@BJ?@?IFJIJGIEHFIJJFJ=;;;BCJIBA@AE@>?=;7759:FDAEFGJJJIDEGHHEEGGDFC?;<33300//'&&%.('(+/7/5=0BHIJJJJFEHEIC:4;40--.--&&&&(((-1=@C@?<3+**+:::CJJIIFEFJGJJJJHDD8888>BADDBCFDGJJH/../97>??FEGB223394334((()&%%(+22568:?AB?93223300/)))(*))+*+''&%%'&%%###%'()*))/457>>>BA?ADA?>BD64489AGDAB>>--+)'('((((99@AABCB@@BDBHFEGJFJ==<=@FDDFBAC888:CFJ:6689(:<>?==>>>EIFEJCEGCD98784525843326576+2../2015@A@EC@@AECDB@AAAF.../54/,//**&%&%&$$$#&()))())))5689976*)))-,+.-(('(((((%&&))3:;=<2-,,-0+++'''(-+&&&'&&&%%&%&&&)**,,.-'&&+.----.0,---3334;;=>FDECEEDDCF<<<,***-+*+'&&&-,)*)*,.&&&)))));<><A<=>@GHJ?AB799;JEFJJGIJGJJBJGB@3223556>>>;988889;GE88445311'''''(AJHHJJIFJJJA>955>A>=A3C<DBA5555BD???GJJJFCEJFIEHECEGJJJJFFCB9833@EI@@@@J=<?CJJ:A9:9:4333@J?@:+++441048CDACEIJJGHABC?>;=?ADBBBB<7777JDDCJEEFGDB54468,********1;BDGGEDJJJJJC@@@JFFDG<<JFJICJJJJGGJJJEJJJIEFDF*'(/184334DCCBBJJJJHGD:799DJ@==3101268::<=855599DJGHJIJJJIDEA>2100121)(+70;CDCE:8::;D98==<:<@AEFDGGJ???@JJJJJFJ?@;5*&%%(*16:7@AEJ5228>>DFBBEJJGHJEGGGFJGJGDDEHFGGJJHGJJHJJGJJJJGFJJGEIJIAB@433384/033477@:9666<=?,CEDJFCCID?=<==<?>?A?;;4/21/-+,/.;989967:7.../888;<55221005JDFBEEHEIIHFGJJIHHGJIJJJJJJIJJJIBBA6555;7685;=>JJGGJCGD?<+***''*./0</././///.1./,-..==>CCJJJJFJFIEJJJJEFFJ?)((*AJFHJHECGCJD??:22122:?@1111=92-??@BBIJJJJJJJHHJJHGJGHJGIHD;7-((/04('&*1-''&))*(&&'///06(''*10//438647+0+'&%%*&',156674//++,,145=@DIGIJIJJEDJJHJJJGJJJFJJIJJJJFJGJDGBEJ9222CJFJJJDA<9788==<<::FFJDHEJFHDCG>=<<BAC??D76658=<=?A32<;:=B@>;<98:<JJIJJJGJJJJGA@BAJ><433:ADFEDB@:;@/..034;:;;;=?JF6:::>A@@GIFFJIJJJ@?@>339;A3335554(''''$$$$$%$%%%3))))%%'11436<=;:::@===:*&&'&&&&&%+**)&&&&++,*((*+*,-.@76)CCBEHCJIJ>>>?<;:=*(((766;JCBCDIJJJJJIGJJEJFGGJJGH?A=;;=?:JCD444544/'&(*'(,)&''))),((''/06.000+**)***-2...45:ABF..-1010///045-567))?>;><79;0000B@AEFIJJIJHJJFDHJHJHJJGJJJB212;791///:2++.46>?=<>;;3/==>@???AAACBJDJJFJGJEJIJJJJJJJIGJJIHJ@@>>FDCECB?>8748IJEHFDABAB?<999<;;:8875;</,,,>>??</))2))9=>111/1$$%%(+0422?A=<=@I<<<;88>>BA;32229:99:DGDDBBCB<;77788??>AADDDEFEJFGJJJHJIG@>><>>>FGJJHHJIJGJJGGJJB@@AFFG<<<2111:544545555FHGJCABBEC7777A=<;<JJHGJHIFEIJHIJ<<<;?JGEJE:::3223@/...01140/-'&%)))))(&&%',3341(('*27715433478546.231,+,.+*,14458'''(30.***&&&&&'87623229-+,225?@???JJJABBEJ@?''''(71115:-*)*+-/1)DGIJCD@@BBD>>??HIJJJHGC9AB5//02,('''((+0?FC=;8785568;=;:789=AB=;;<>?1+,9877==>JHFJG<<<;,,,,0+)(+1-1478:<<:554366120)&%%&'(:<:68@GA??=98:FG('''7756@>=9.0*)((+-/011>.JJJHIEIGDGJJJJDCCDCB+...,.,'&&('),,,6999;CA@JHBGGJJJCA@?A@42226;AEBD9::BJDHEG;:99311.,,+*)'')*,+222DCEFJJHJJJJ>>>>GJDJFJHDH2112HFIJIIJJIGGDEHHDBBDFFFDEDJEJJ@;;;<EJJFEH?=@<9::?FJGEAACEFJJJJFJHJEH4..)()*+*&$%(-&&%$$$&?FDDBABBJEA@@C1/..,*,..)09:565878:ABB?@G<89;;BCEGA<??GJB8GEFFBBCDAJJJJJIFJEA?AD:774FJJJJJCEBB@CBD??@?BCBHJGIGJJJJJJIJJJJJ666,,,,DCGJEDFJFGJJEIIJJJHDFA@BCJJGJJIJJJJFGFJ@A@@DCGEHJFJIIGJJIJJG@<FGJJJJJJJHJJHGJJDBGGE??@@BCHEF:55:>>?IF@99<EDDEIFJIHJIJIJJJHJEEIFJF@@@=222JJJJEJJHHJGHJIEB>33/-/++-...013,,,))))8BEJDJJJHJFEH@AGIHGFJIJJGIIIJJJHJIEJJJJJ<;==FB:::776446;ACCHJHJEJJJJJIIJJJHJJFJJ?>>?JFJJBAAGJC?20/14=;;;:8>DA<78BD>6568878=97724IDF?===IGEDBHJJFJHJJJJJFHGJHFJ@@=44225/('((:EJJJJJHJJGEFJJJGHHD3**:++++>;;<JFHJHJHEEJJGJJJJJFJIJGJIHJJFA;::;GHCCBBBDEJDFJJJHIFBCHHGJIJJE4444.)''(++78:A?B@@@IJJFJJJJJEHJHH;<;;<FHJGFICCB?@?JJJJIHJJGJJJCJGJJBDCBJJJJ;;:CD>970)(&$$$((223<<>GFDFFJJFFHIHJJJJFDCHFHFEGEJ666/..18122440-.346CGIJJIJJ@CCC>1001----/331:>>=>EFFJGDEEDDCDD?>=<:76''%%%'&&'&**3--2?CFDEFJJJJFJJJJDE;::;B7:;>;=<<::<<5,,,5.+)),002@><:<?@9++++78<6758DCDJJIFIHIJFFFJ===9/..//++..88+++,51/,,-.,//000...39?>66AAHGGJFJ=<==IEFJJ@@@?EJJJJHIJACA9:9;;G;;;=BIIJFJJIJJIBEBBDCB:9::FAB@BCBCCFJ;52/../=<00/-../=<=IFJJGIEIEFECHDACEGIHHIGJ=<==JJHHEDDEGHHFJJHJJJJHIJJJFJHJGHJHJFJJJJJJDHJA??AAGJJHJE211DEEAA@@=<==80+('##$%/+++-554767<?AICEDCECIF7779H=@<=HJJIJJGJHHJFJJIJJJGGHJJJIJJJIJJIGFJGJFFJGECD:::;JHEHDJGGJG>>F>>@?<=<9455;:?F9882112;?=>A<:0++789>;:::?D=JJJF=<==HFF?8660A877<9200035CCDEGFJJIFJJJGGJGJJGJGHFHJJGJCJB<;JJHH2111EDEFJIJJJJFHJJGJGJJ?@>00001))))***+>;;;<AJE>FFHIJJIJIJJJFDDJJJHCCD?<;6<=BGG@=>CIJIJJJJIJDDHGHJIJEHHHGHJJHGJGGGH@@=>A82524?''021/0==CCFD@ADEEDJFHIHG6544E@@>>?@IJ??>?IIJDEFEJJJGJJJJFEGFJJJJIJJHGJJHJFJJEHGJJFJDCC4344HFJA(((((JGJJJFJEGGHIJGHJGHJHHDCECCECGJJEGDDCAA@>9=@?IFDAABCBABDFFFEDEGJJJJFJJFJFFAAJIJJJGFDGJJJJDD=<?@EC==<>DBEDCECABBFIJFGFJFDACBFGEHFJECA@AABHEHJGHHJGGJJHEHHDECEGED>5DJGGJHHJJHJJJJJGFFI@::::E7666B999:??>@>?>@DHFBEBCFIGGJJJJGJIJFJI>?>>B<6;:3///6+))&&(((6@GDHCC@>DCJFEJJGJHHEEJJJJJJJJJJJJJJJGJIJJEJJIJJJJIJJGFDDJJJJBBA@BEH>?@AEJHJIHFF----8:DDIJDFJIDHFCHHGHIJJEGCACBHJJJ?<>>>?ABBHJJH@@@?CD6567989-+)*+-+2=D?=;<7888BJFB2))-->DBEHJ<;<:....55'(,,66?FD::96--,,.1:GJJHJHHJHGJHJJHJJJJHHGIJJIGJJJJJGJGJEGHHGIJGJJJGJJJJIJJJJHG=::=FJJGEGGJHEJJEIAC@78CFFJJIH@BIEJJJJFJEIFJJ?=;;BAADDJJACCIJJJJGJDHJGJJJJJHGJJGFJJJIHGGJJJJDJIIJJJJGHJFJJJF?==>AEC?>?CCHFFJJJIHJJJHJJGGFEJJJGJJJHGIJJJJJFIJJJJJJCA5589>6653----344BFFJGEFEJHEJGJGFJFJJJJHJJJJJG====HFEHEIGFEHJEJJIJFJJHJJIJJJ:88GJGFCJG?>>>JGJGGFJHJHJJEF9777?FFJIJJJEJGIGJHFJGJJH=;;;:===?//0.9;<1111-,,,;766*)1-,,688@DBBBCCGEAA@7788<?>61//089@?<@73302-(%%''(***+01+**+-.10--0>EJHAAACC@?<<//..0033;36,,=@DB>=ADJJJFDCJE56?EG;:::@FJHJEJJJH@5444ACC;;;<FJIGHFJJGJJJJIJIJJJJ;;;;>BJDIJEDFBCEBCJGJJJJEBBCFJJJJFBBBD.../55699DC@@ABEJJFJJJHHGJJIGEDE/--.10*(,,,+19;;;<@JDED=<>@JIDJJHHJEIEDG8889HHHI@?:=>>JJIJJJJHGJIDHJJJDFJFFI;EFBDCJIIJJJJJFJJJF?@?AEDEJJGJJJJEF:1357C>2000889;>D====A<==CEBEGEAC@0000FHGG544>/..-3*33===@C>:99<?CG@?@@DD>>?@A89=>@AEJJJHGCF;;<;8+**-79==>??>000522470/''376;;;EEC****5211/--+,7<?CCJJJJGFEICFJJ>=>@DBABECII/.,,,,7-.CCGIIFJJJJGJJFJJJEJFJJFEJGA>=444:?AEE>DGBD:::8ECJJFJIIJJFD6555@=51123649;=CE=<::9****662.)*+(((&*)'((&%%%,/56:AD;<;<JJJJJJJ0..1?4)((((+,.8>>?EAIFEGDHEDFECCC>6652JCBCDAIJJFJJFIGB?>H8667HJFJJJJGJJJHJJJHJJJIFHIJJJGJJIF?;99=>?<=33338+(('(-7*10//01?@ABJJDCDBCA654)'''&+)%%12999222))))+*)*+0+00/0//23;:::8772//-,/24459;<;;3/--.,,,.*-'&$
@Glass_F3P_9_D3_6_23_11
GGCTTCCTCGCTCACTGACTCGCTGCGCTGGGTCGTTCGGCTGCGGCGAGCGGTATCAGCTCACTCAAAGGGTCTTACGCCCCCGCCCTGCCACTCATCGCAGTACTGTTGTAATTCATTAAGCATTCTGCCGACATGGAAGCCATCACAAACGGCATGATGAACCTGAATCGCCAGCGGCATCAGCACCTTGTCGCCTTGCGTATAATATTTGCCCATGGTGAAAACGGGGGCGAAGAAGTTGTCCATATTGGCCACGTTTAAATCAAAACTGGTGAAACTCACCCAGGGATTGGCTGAGACGAAAAACATATTCTCAATAAACCCTTTAGGGAAATAGGCCAGGTTTTCACCGTAACACGCCACATCTTGCGAATATATGTGTAGAAACTGCCGGAAATCGTCGTGGTATTCACTCCAGAGCGATGAAAACGTTTCAGTTTGCTCATGGAAAACGGTGTAACAAGGGTGAATATTATCCCATATCACCAGCTCACCGTCTTTCATTGCCATACGAAATTCCGGATGAGCATTCATCAGGCGGGCAAGAATGTGAATAAAGGCTGATAAAACTTGTGCTTATTTTTCTTTACGGTCTTTAAAAGCCAGTAACCCAGCTGAACGGTCTGGTTATGGGTCGATTGAGCAACTGACTGAAATGCCTACAAAATGTTCTTTACGATGCCATTGGGATATATCAACGGTGGTATATCCAGTGATTTTTTTCTCCATTTCAGCTTCCTTAGCTCCTGAAAATCTCGATAACTCAAAAAATACGCCCGGTAGTGATCTTATTTCATTATGGTGAAAGTTGGAACCTCTTACGTGCCGATCAACGTCTCATTTTCGCCAAAAGTTGGCCCAGGGCTTCCGGTATCAACAGGGACACCAGGATTTATTTATTCTGCGAAGTGATCTTCCGTCACAGGTATTTATTCGCGATAAGCTCATGGAGCGGCGTAACCGTCGCACAGGAAGGACAGAGAAAGCGCGGATCTGGGAAGTGACGGACCAACGGTCAGGACCTGGATTGGGGAGGCGGTTGCCGCCGCTGCTGCTGACGGTGTGACGTTCTCTGTTCCGGTCACACCACATACGTTCCGCCATTCCTATGCGATGCACATGCTGTATGCCGGTATACCGCTGAAAGTTCTGCAAAGCCTGATGGGACATAAGTCCATCAGTTCAACGGAAGTCTACACGAAGGTTTTTGCGCTGGATGTGGCTGCCCGGCACCGGGTGCAGTTTGCGATGCCGGAGTCTGATGCGGTTGCGATGCTGAAACAATTATCCTGAGAATAAATGCCTTGGCCTTTATATGGAAATGTGGAACTGAGTGGATATGCTGTTTTTGTCTGTTAAACAGAGAAGCTGGCTGTTATCCACTAAAGCGAACGAAACAGTCGGGAAAATCTCCCATTATCGTAGAGAAATGCATGTTCATTGTGCGGAGCCTGTGAGCGTTTATAGGAAGTAGTGTTCTGTCATGATGCCTGCAAGCGGTAACGAAAACGATTTGAATATGCCTTCAGGAACAATAGAAATCTTCGTGCGGTGTTACGTTGAAGTGGAGCGGATTATGTCAGCAATGGACAGAACAACCTAATGAACACAGAACCATGATGTGGTCTGTCCTTTTACAGCCAGTAGTGCTCGCCGCAGTCGAGCGACAGGGCGAAGCCCTCGGCTGGTTGCCCTCGCCGCTGGGCTGGCGGCCGTCTATGGCCCTGCAAACGCACCAGAAACGCCGTCGAAGCCGTGTGTGAGACACCGCGGCCGGCCGCCGGCGTTGTGGATACCTCGCGGAAAACTTGGCCCTCACTGACAGATGAGGGGCGGACGTTGACACTTGAGGGGCCGACTCACCCGGCGCGGCGTTGACAGATGAGGGGCAGGCTCGATTTCGGCCGGCGACGTGGAGCTGGCCAGCCTCGCAAATCGGCGGAAGCGCGATTTTACGCGAGTTTCCCACAGATGATGTGGACGAGCCTGGGGATAAGTGCCCTGCGGTATTGACACTTGAGGGGCGCGACTACTGACAGATAGAGGGGCGCAATCCTTGACACTTGAGGGGCAGAGTGCTGACAGATGAGGGGCGCACCTATTAAACGACAGAGGGGCTGTCCACAGGCAGAAAATGCAACTTCGGCCGCTCACCGTTTTTCGGCCACCGCTAACCTGTCTTTTAACCTGCTTTTAAACCAATATTTATAAACCTTGTTTTTAACCAGGGCTGCGCCCTGTGCGCGTGACCGCGCACGCCGAAGGGGGGTGCCCCCCTTCTCGAACCCTCCCGGTCGAGTGAGCGAGGAAGCACAGGGAACAGCACTTATATATTCTGCTTACACACGATGCCTGAAAAACTTCCCTTGGGGTTATCCACTTATCCACGGGGATATTTTTATAATTATTTTTTTTATAGTTTTTAAATCTTCTTTTTAGAGCGCCTTGTAGGCCTTTATCCATGCTGGTTCTAGAGAAGGTGTTGTGACAAACTGCCCTTTCAGTGTGACAAATCACCCTCAAATGACAGTCCTGTCTGTGACAAATTGCCCTTAACCCTGTGACAAATTGCCCTCAGAAGAAGCTGTTTTTTCACAAAGTTATCCCTGCTTATTGACTCTTTTTTATTTAGTGTGACAATCTAAAAACTTGTCACACTTCACATGGATATTGTCATGGCGGAAACAGCGGTTATCAATCACAAGAAACGTAAAAATAGCCCGCGAATCGTCCAGTCAAACGACCTCACTGAGGCGGCATATAGTCTCTCCCGGGATCAAAAACGTATGCTGTATCTGTTCGTTGACCAGATCAGAAAATCTGATGGCACCCTACAGGAACATGACGGTATCTGCGAGATCCATGTTGCTAAATATGCTGAAATATTCGGATTGACCTCTGCGGAAGCCAGTAAGGATATACGGCAGGCATTGAAGAGTTTCACAGGGGAAGGAAGTGGTTTTTTATCGCCCTGAAGAGGATGCCGGCGATGAAAAAGGCTATGAATCTTTTCCTTGGTTTATCGAACATTGCACAGTCCATCCAGAGGGCTTTACAGTGTACATATCAACCCATATCTCATTCCCTTCTTTATCGGGTTACAGAACCGGTTTACGCAGTTTCGGCTTAGTGAAACAAAAGAAATCACCAATCCGTATGCCATGCGTTTATACGAATCCCTGTGTCAGTATCGTAAGCCGGATGGCTCAGGCATCGTCTCTCTGAAAATCGACTGGATCATAGAGCGTTACCAGCTGCCTCAAAGTTACCAGCGTATGCCTGACTTCCGCCGCCGCTTCCTGCAGGTCTGTGTTAATGAGATCAACAGCAGAACTCCAATGCGCCTCTCATACATTGAGAAAAAGAAAGGCCGCCAGACGACTCATATCGTATTTTCCTTCCGCGATATCACTTCCATGACGACAGGATAGTCTGAGGGTTATCTGTCACAGATTTGAGGGTGGTTCGTCATTGTTCTGACCTACTGAGGGTAATTTGTCACAGTTTTGCTGTTTCCTTCAGCCTGCATGGATTTTCTCATACTTTTTGAACTGTAATTTTTAAGGAAGCCAATGTTGAGGCAGTTTGTCACAGTTGATTTCCTTCTCTTTCCCTTCGTCATGTGACTTGATATCGGGGGTTAGTTCGTCATCATCAACGATGAGTTCATATCACGTTTATTTCTCTGAATTGGCTATCCGCGTGTGTACCTCTACCTGGAGTTTTTCCCACGGTGGATATTTCTTCTTGCGCTGAGCGTAAGAGCTATCTGACAGAACAGTTCTTCTTTGCTTCCTCGCCAGTTCGCTCGCTATGCTCGGTTACACGGCTGCGGCGAGCGCTAAGTGATAATAAGTGACTGAGGTATGTGCTCTTCTTATCTCCTTTTGTAGTGTTGCTCTTATTTTAAACAACTTTGCGGTTTTTTGATGACTTTGCGATTTTGTTGTTGCTTTGCAGTAAATTGCAAGATTTAATAAAAAAACGCAAAGCAATGATTAAAGGATGTTCAGAATGAAACTCATGGAAACACTTAACCAGTGCATAAACGCTGGTCATGAAATGACGAAGGCTATCGCCATTGCACAGTTTAATGATGACAGCCCGGAAGCGAGGAAAATAACCCGGCGCTGGAGAATAGGTGAAGCAGCGGATTTAGTTGGGGTTTCTTCTCAGGCTATCAGAGATGCCGAAAGCAGGGCGACTACCGCACCCGGATATGGAAATTCGAGGACGGGTTGAGCAACGTGTTGGTTATATTCAATTTGAACAAATTAATCATATGCGTGATGTGTTTGGTACGCGATTGCGACGTGCTGAAGACGTATTTCCACCGGTTGATCGGGGTTGCTGCCCATAAAGGTGGCGTTTACAAAACCTCAGTTTCTGTTCATCTGTAGGTGACTGAAGGGGCTACGTGTTTTGCTCGTGGAAGGTAACGACCCCCAGGGAACAGCCTCAATGTATCACGGATGGGTACCGAATCTTCATCTAGCTGCAGAAGACACTCTCCTGCCTTTCTATCTTGGGGAAAAGGACGATGTCACTTATGCAATAAAGCCCACTGCTGGCCGGGGCTTGACATTATTCCTTCCTGTCTGGCTCTGCACCGTATTGAAATG
+
FJEJFJHFJJJJJJJJHJJJHJJHJJJGD,,,,43..0455FJHJJFGFGIGFEIJICDBA>4445ABAEGJJJJFEJ66642<<ACEEJJIHGDFGIHIJGJGJJJIJJJJJFFJJFJFJJJGJJJHGJJGHJEIJJJJJJJJJGHEJJFHJJJJJJJGHGJJFGJ?@?@HJJJJJJJJHJIJECB?>:9B:=-,,-04014444'''''&''(?B?GIIJJJJJJJ@DCDDF643355.*))***,.,,,(((;9:=AEJFEFIDCDJJJGFJJC?><:<)(()7+B@HFA@====2/./0/01:@HD5559=:E:9::10022211+'&&(:>>?6666HJJJFIFJ>3-,-01?JJGGEGEJHJJJF7JHGHGGJHG????0//00<B0000<GIDF9//++,.2121311>>9:2FJIJJJJJJJJJJFJJGFB@A?IG1000BGGAJJHJCDEEGFBA31/-*&((('((((*333,AGJJJGJHFGFJJFJIJJJJJIFJJIJIJJJHEGFGJHGHJFFJGGFJBD<4:;CCCCJGJEFEHIHJHFD878869880+*'%%=AEHCEDBDEDAA@@CJJJ<6:51>:222@>4'&&**'&&%#%'$$%$''(=AHHGJGJJGGGJIG++*-(&&&'./223333?>:8888EIA@AA(''':JJJJIGHJJGJJJJJJGGEDGJJJJJJCGA@@AGJJJJHJGJIJGFJJJJJJF?AADCDDC?BD@:557IGJIG?;<IJJJIFIGJF@==96667=40*)**HEGDHJHJCCEDJ>>>666?@;33:;@=AJJJJJJJGJJIGJHJHJJJJJJJHJJIIHDCBAIJIJGEJGJJJIJJIGJGGJJJJJJDGHEEJJJJGJJIG,HEGGIFDDDJJJJJ@BAAJGHCFEHIJJJJJJJJJHJEJHHGJJJE>A@GJFJJJGJGEJHHGGJIGGJJIIHGJJJJJIJJFCA@ADB@BFEEHFDEJBACBCB<<<-,,((3-2))).,,,***+03=77+++*+)()()(+-)3489;;AD@B?@C>;5EGGDFDIHJJJHJGHGEJF<:9,***JJJJIJHJJJFEHJJJJHJJJHJJJJJJIHIJJJGFHJHJIIJJFJGJJGHJGHGJFJJJFJJGJJFFJJHJJJJJIJJHJJGJIGJJJFDCEHIJJJHJIJHJJJJGJFBF'''''0@JDCDDJ>>><@@CFH?;9:;?E<<@CGEFDJEDJHHJJJJJJJIFJJJJG:8BCIJFJEGDCDCBBDEFJGFHIHHJGEDC==3432311211,,..9<=<8832''(55;;=JJJJFFFBBCC>@54:268DEJJJJFGHGIJJJJFJJJDHDBAABJJJJJJJJJJHGJEJHJJIHJJHGJJJGJHIJHJJGJJIJJFJHGFG=='&&'>8778@@@DJ@??>@@@EJJGGJJJJIJJGJJ5552-++*22224/.)))%%&&%%%&+,-1100+*'%%&+***/05344GHJJGJHIJGEGI@<<DDJFGFIFJFHJHEJJHJJFJCJHDCFBDEFDJEEHCGIHI3223AEB8878667JJIIEEIJGIJIGJFJGJJGJIHJJHGGJJJJJGJJJJJJFBDBJJJJGEHJEGJJJDHEJJJJJJJGIHEJJHJJJIJIJJJJJIJJJIIJHJECBFABBGGJJJJJJIHJGJJHJJJJJAA@B////6:;DHFFGJGGI9779FGEGCDFGJJJIGHJJJJJJJJJHHJJJJJJJFDCBBGJGFGD999@@@))((***EJ@CCACBCCDFEH4((3.//--77////8.--..--.,,,123?DEGJCCEDBCAA+++,B@GGHFFIBEIJJDFGDFIIJBBAD;;<DDGJ211177AACJ8777EEBFFIHJFBAB=>EJGHIJIE@???JECHC?>>@A@AJGJD?BA>70,++,/0233?=>>=>>>A/.-../7<@3222:;CDJDFDJ=,++,+*+&)&&$&*/1?@ACIFJGDGHGJJHJIJJH@@@JJFB:>-+++8>EFHJHJIDHHICBBAEGJIGJDHDDJ////5CCEHJJEDJHID>;<332&&&%$%&&')***'&&&.AAAAAJ@@@ACHJJJJGJJJJFJJJDDC6,,10007:II111099210,//.(%%$%%&4<FGHJJGGCH@@@@C787;85+)&&%')'&$$$###$$%%&534488<??IE@@@JJ??GFJED??8767IGEEFFJJJJJHJGIEHJJHJJJHHIJJDCDADCHJJDDJ4344GJJGJGJDB;;;@?9:9<JHFJGJHEFECC?;::7AEJFJD@?:DBDB@<45<5123>??==FADDA=;;='''(<>A@48240.(+01BGJJJDED6667DBCAG:F764467BDCEGECCD@=4223@?220.899D6BGJFJEFJJJFHHFJIJHJ>>JIJGJJJJJJJJFJGJJJGGJJJJHHJGJDGJJ<-,,-,--.+,88?@BFJJJJEFJEJIEJJJJJHJGC?>==>IAFCEFH;;:;BJJIFJJJIIJJHHIJJJGDE@JFJ=JEFJFHJFHGGJHCCCAFBJFJJJJGIJHIFFIJJJFJJFGHHHJJIJHDJJ?GJJJHJJFCFJGFGGJJHDJJJJJFHFHHJIJJGIFJC=<<==EJJJJJFHFFIGJJIGHHEJIIFBDDJGDJFJHECCCJJH?>>?JDBCHDEBCEEGHJGJJGGHHAA:.,,,3/+-66:@@DDHIIGJJJJBBABIJJDJEDEJJJJJFHGECBBEJIJIJFD?><87787891222<=@JJF>>>>JGFJIJFGIEEDGJJJGGIHFD;56544:0</////@GGCCBEFJIJIFIGJJIJE=>>CJHA,))'(EFFFEGDHJHEGC>?55554/../?GEGDFIJFFEEIJEECC;0.0/0EBJIFHHJJHJEJEFEEEA?DGGFJFGCDDBGCDIBJ==@AHJEJJFHJGJCCHJGEFHCE@A@ADCECCBCFED<:,,9/-+('((EJD>?CFC@?>@@ABGJJIGJGHJJHJIJJJIECDCCAEFABA1001HFDB=B@A===<<>?@FFJCIDGHHHGF('')0,+*))$#&'**,12018EB?CDGJJJJJIGJJJGJJJJJJJHHJJFHFGHJJHJGIJJJJ?JIJGJJGJGJJJFJFHIDHFEGJIJFIHHGJJJJHGJJJJJJJGJHJIJJJJHFGJJJGJFEDHJJHJJJJJJJJJFJFJIHJFGFDBCJJJJGHJJJJGHJJJJJJIFHFJHFJJGGJIDDEJJJJJJJIFHJJJIHFI200047878FIC.--.AEEJDHJCCCCFED<HJHJJJJJGJJIEJJHJJIIFEJDGEGJFGHEFJJGIJHJJGJJIIJJHJJJJJHJHB@7776@???@BEDDFBFEEBACJJIJHJIJCJJHJGIJFEJJIEEHBDFHJJIFHJJ7JGIJJJJEEJIA;99,+++?84-:7;;JJFEFFJJJHJJHBJJJGJHEHJJGJIJJFGJGIJHHJHFFGHHIJHD?445769;@IJ?A@@>::7**4''''2554222478=DIHJJJJIJJHDEDIJJIJJHIJFGJHJIGJCFJIFJFJJJJJIHJJJGJGJIJIJ?JFJIIGJJHFHJGJGJG,'''*,,**),))&%%$$(&(+)'''&%%*3:ACCFJICJJJIGGJHJEEJJIJCJIGJEJEDGCHIFEJDD0,+,331,))(*)((**50-,&'))**+'''+-&%%$%&%%$$&.,.-****09=?8CDDBCDCEA=<22=55<;;>>DC8888))>?BACBI20?7FBBGHJJFGGJIJHBBDFJFIIJIIJJJHJJFIHHJJE???DHA@???:66,**++.0/'120))*145;;===A@@FFEHHJHJJJJJJJJJFJJIJJJGJJJJHEFJG@A=,''05BGIJDCBDEJFGEEGHJJGEJB?>7776;>9G:::HEJJJJEJIIGEJJGGIFJCFIEJIJJJJHIGJJJJJJJJIJJJHJJIJJHJJJGJGJJJJEJIJHJJJJJJJJJJGJJJJIHHJJGJGI?31-4=?GFJIEBEGDHJJEFCCEBCDEJJHJHG6667CCFJEHJJJJJJJGJJJJJJFIJHJJJJJJHJIJHJJJJJHGGGJJJIJIJJCDCCIIHJJIFEGEFFEEFGJHHJJJHGJGFJIJHJJJJJJGGJFFJJGEBAA?>=9%$%..-39DCGIJFJJHJJFJHJJJJJJJIJI@DG/,,,0:>JHCB@AC>::55>JJJJJE>>;;<=997''(*)++++0521001251333772GDGJJGJFHJJJ;;;;FJJJEDGJA@@@JGHFCDFEACGIJFHBAAAGHJG8888IJJJJHJHJIJJGJFIJIJJJJIJJJJJJH>>?=@ABJJIHCFCDHJJDC<887:6666;C997)').,,--333HFJEFFEIJEEJFJJJJJJJHBHJECIC@EJECB----DGFFIFJ8775/(&##$%$##$(,25EIJHHGEDEEEJJGGJJJFJHHJJJHJGIEBB?BCFIJCGDJJIJJJEJIJJJJGJFGFFHHHFJJJI?<+&&')&''&,,()&&%%&'76ADBD?::9.,),7:=FJJJIEA??>>7;<JJGHGFHGJFFGGJIHEJJDCDFGIJ1001;<:621''EHJJJIGGJJFCCEEJGIGFHJEHJJJJJFJJJFIJDDEGJJE@@??B?>>85,
@Glass_F3P_9_D3_6_23_12
CTGGCGCAGCCAGCGTATCAGCCAGGCGAAGCTGCTTCGAGCACCACCCGGATGCCTATCGCCACCGTCGGTCGCAATGTTGGTTTTGACGATCAACTCTATTCTGGGTATTTAAAAAATGCACCGGGGCCAGCCCGAGCGAGCGTTCCGTGCCGGTTGTGAAGAAAAAGTGAATGATGTAGCCGTCAAGTTGTCATAACTCTAGAAGCGGCCGCGAATTCCAGAAATCATCCTTGAAAGCTAAGGATTTTTTTTATCTGAAATTCTGCCTCGTGATACGCTTATTTTTATAGGTTAATGTCATGATAATAATGGTTTCTTAGACGTCAGGTGGCACCATGGAAGCTTGTAATCACTCGATGACCAAAAGTAAAAACCCGCCGAAGCGGGTTTTTACGTAAAACAGGTGAAACTGACGCTACACCGGTCACATGTCAATACTTGCCCTTGACAGGCATTGATGGAATCGTAGTCTCACGCTGATAGTCTGATCGACAATACAGACTGGGACGTAGTGGTCCCAGACCGATAATCAGACCGACAACACGAGTGGGATCGTGGTCCCAGACTAATAATACAACCGACGATACGAGTGGACCGTGGTCCCAGACTAATAATCAGACCGACGATACGAGTGGGACCGTGGTTCCAGACTAATAATCAGACCGACGATACGAGTGGGACCGTGGTCCCAGACTTAATAATCAGACCGACGATACGAGTGGGACCATGGTCCCAGACTAATAATCAGACCGACGATACGAGTGGGACCGTGGTCCCAGTCTGATTATCAGACCGACGATACGAGTGGGACCGTGGTCCCAGACTAATAATCAGACCGACGATACGAGTGGGACCGTGGTCCCAGTCTGATTATCAGACCGACGATACAAGTGGAACAGTGGCAGGAATATTCAGGCCAGTTATGCTTTCTGGCCTGTAACGAACATGAGTAAAAACAAGATAAACGTAGACTAAAACGTGGTAGAATAGGGTGCTGGCTTTTCAAGTTCCTTAAGAATGGCCTCAATTTTCTCTATACACTCAGTTGGAACACGGGACCTGTCCAGGTTAAGCACCATTTTATCGCCCTTATACAATACTGTCGCTCGGAGCAAACTGATGTCGTGAGCTTAAACTAGTTCTTGATGCAGATGACGTTTTAAGCACAGAAGTTAAAAGAGTGATAACTACTTTTTTCAGCTTCAAATATCACCCAGCTTTTTTCTGCTCATGAAGGTTAGATGCCTGCTGCTTAAGTAATTCCTCTTTATCTGTAAAGGCTTTTTGAAGTGCATCACCTGACCGGGCAGATAGTTCACCGGGGTGAGAAAAAGAGCAACAACTGATTTAGGCAATTTGGCGGTGTTGATACAGCGGGTAATAATCTTACGTGAAATATTTTCCGCATCAGCCAGCGCAAATATTTCCAGCAAATTCATTCTGCAATCGGCTTGCATAACGCTGACCACGTTCATAAGCACTTGTTGGGCGATGATCGTTACCCAATCTGGATAATGCAGCCATCTGCTCATCATCCAGCTCGCCAACCAGAACACGATAATCACTTTCGGTAAGTGCAGCAGCTTTACGACGGCGACTCCCATCGGCAATTTCTATGACACCAGATACTCTTCGACCGAACGCCGGTGTCTGTTGACCAGTCAGTAGAAAAGAAGGGATGAGATCATCCAGTGCGTCCTCAGTAAGCAGCTCCTGGTCACGTTCATTACCTGACCATACCCGAGAGGTCTTCTCAACACTATCACCCCGGAGCACTTCAAGAGTAAACTTCACATCCCGACCACATACAGGCAAAGTAATGGCATTACCGCGAGCCATTACTCCTACGCTGGCGCAATTAACGAATCCACCATCGGGGCAGCTGGTGTCGATAACGAAGTATCTTCAACCGGTTGAGTATTGAGCGTATGTTTTGGAATAACAGGCGCACGCTTCATTATCTAATCTCCCAGCGTGGTTTAATCAGACGATCGAAAATTTCATTGCAGACAGGTTCCCAAATAGAAAGAGCATTTCTCCAGGCACCAGTTGAAAAGCGTTGATCGATGGTTCAAAAACAGTATCATCCGGATCTGACCCTTTACCAACTTCATCCGTTTCACGTACAACATTTTTTCAGACCATGCTTCCCCAGGCATGCCGAATTTGCTCCTCCATCCACGGGGACTGAGAGCCATTACTATTGCTGTATTTGGTAAGCAAAATACGTACATCAGGCTCAACCCTTTAAGATCAACGTTCTTGAGCAGATCACGAAGCATATCGAAAAACTGCAGTCAGATGTGACATGAAACAACTCAGCAGGCGTGGGAACAATCAGCACATCAGCAGCACATACGACATTAATCGTGCCGATACCAGGTTAGGCGCGCTGTCAATAACTATGACATCATAGTCATGAGCAACAGTTTCAATGGCCAGTCGGAGCATCAGGTGTGGATCGGTGGGCAGTTTACCTTCATCAAATTTGCCCATTAACTCAGTTTCAATACGGTGCAGAGCCAGACAGGAAGGAATAATGTCAAGCCCCGGCCAGCAAGTGGGCTTTATTGCATAAGTGACATCGTCCTTTTCCCCAAGATAGAAAGGCAGGAGAGTGTCTTCTGCATGAATATGAAGATCTGGTACCCATCCGTGATACATTGAGGCTGTTCCCTGGGGGTCGTTACCTTCCCACGAGCAAAACACGTAGCCCCTTCAGAGCCAGATCCTGAGCAAGATGAACAGAAACTGAGGTTTTGTAAACGCCACCTTTATGGGCAGCAACCCCCGATCACCGGTGGAAATACGTCTTCAGCACGTCGCGATCGCGTACCAAACACATCACGCATATGATTAATTTGTTCAATTGTATAACCAACACGTTGCTCAACCCGTCCTCGAATTTCCATATCCGGGTGCGGTAGTCGCCCTGCTTTCTCGGCATCTCTGATAGCCTGAGAAGAAACCCATAAATCCGCTGCTTCACCTATTCTCCAGCGCCGGGTTATTTTCCTCGCTTCCGGGCTGTCATCATTAAACTGTGCAATGGCGATAGCCTTCGTCATTTCATGACCAGCGTTTCTAGCACTGGTTAAGTGTTTCCATGAGTTTCATTCTGAACATCCTTTAATCATTGCTTTGCGTTTTTTTATTAAATCTTGCAATTTACTGCAAAGCAACAACAAAATCGCAAAGTCATCAAAAAACCGCAAAGTTGTTTAAAATAAGAGCAACACTACAAAAGGAGATAAGAAGAGCACATACCTCAGTCACTTATTATCACTAGCGCTCGCCGCAGCCGTGTAACCGAGCATAGCGAGCGAACTGGCGAGGAAGCAAAGAAGAACTGTTCTGTCAGATAGCTCTTACGCTCAGCGCAAGAAGAAATATCCACCGTGGGAAAAACTCCAGGTAGAGGTACACACGCGGATAGCCAATTCAGAGTAATAAACTGTGATAATCAACCCTCATCAATGATGACGAACTAACCCCCGATATCAAGTCACATGACGAAGGGAAAGAGAAGGAAATCAACTGTGACAAACTGCCCTCAAATTTGGCTTCCTTAAAAATTACAGTTCAAAAAGTATGAGAAAATCCATGCAGGCTGAAGGAAACAGCAAAACTGTGACAAATTACCCTCAGTAGGTCAGAACAAATGTGACGAACCACCCTCAAATCTGTGACAGATAACCCTCAGACTATCCTGTCGTCATGGAAGTGATATCGCGGAAGGAAAATACGATATGAGTCGTCTGGCGGCCTTTCTTTTTCTCAATGTATGAGAGGCGCATTGGAGTTCTGCTGTTGATCTCATTAACACAGACCTGCAGGAAGCAGCAGCGGAAGTCAGGCATACGCTGGTAACTTTGAGGCAGCTGGTAACGCTCTATGATCCAGTCGATTTTCAGAGAGACGATGCCTGAGCCATCCGGCTTACGATACTGACACAGGGATTCGTATAAACGCATGGCATACGGATTGGTGATTTCTTTTGTTTCACTAAGCCGAAACTGCGTAAACCGGTTCTGTAACCCGATAAAGAAGGGAATGAGATATGGGTTGATATGTACACTGTAAAGCCCTCTGGATGGACTGTGCGCACGTTTGATAAACCAAGGAAAAGATTCATAGCCTTTTCATCGCCGGCATCCTCTTCAGGGCGATAAAAAACCACTTCCTTTCCCGCGAAACTGTTCAATACCTGCCGTATATCCTTACTGGCTTCCGCAGAGGTCAATCCGAATATTTCAGCATCTTTAGCAACATGGATCTCGCAGATACCGTTATGTTCCTGTAGGGTGCCATCAGATTTTCTGATCTGGTCAACGAACAGATACAGCATACGTTTTTGATCCCGGGAGAGACTATATGCCGCCTCAGGTGTGAGATATTTCGTTTGACTGGACGATTCGCGGGCTATTTTTACGTTTCTTGTGATTGATAACCGCTGTTTCCGCCATGACAGATCCATGTGAAGTGTGACAAGTTTTTAGATTGTCACACTAAATAAAAAAGAGTCAATAAGCAGGGATAACTTTGTGAAAAAACAGCTTCTTCTGAGGGCAATTTGTCACAGGGTTAAGGGCAATTTGTCACAGACAGGACTGTCATTTGAGGGTGATTTGTCACACTGAAAGGGCAGTTTGTCACAACACCTTCTCTAGAACCAGCATGGATAAAGGCCTACAAGGCGCTCTAAAAAAGAAGAATCTAAAAACTATAAAAAAAATAATTATAAAAATATCCCCGTGGATAAGTGGATAACCCCAAGGGAAGTTTTTTCAGGCATCGTGTGTAAGCAGAATATATAAGTGCTGTTCCCTGGTGCTTCCTCGCTCACTCGACCGGGAGGGGCTCGAAGGGGGGGCACCCCCCTTCGGCGTGCGCGGTCACGCGCACAGGGCGCAGCCCTGGTTAAAAACAAGGTTTATAAATATTGGTTTAAAAGCAGGTTAAAAGACAGGTTAGCGGTGGCCGAAAAACGGGCGGAAACCCTTGCAAATGCTGGATTTTCTGCCTGTGGACAGCCCCTCAAATGTCAATAGGTGCGCCCCTCATCTGTCAGCACTCTGCCCCTCAAGTGTCAAGGATCGCGCCCCTCATCTGTCAGTAGTCGCGCCCCTCAAGTGTCAATACCGCAGGGCACTTCTGCCCAGGCTTGTCCACATCATCTGTGGGAAACTCGCGTAAAATCAGGCGTTTTCGCCGATTTGCGAGGCTGGCCAGCTCCACGTCGCCGGCCGAAATCGAGCCTGCCCCTCATCTGTCGACGCCGCCGGGTGAGTCGGCCCCTCAAGTGTCAACGTCCGCCCCTCATCTGTCAGTGAGGGCCAAGTTTTCCGCGAGGTATCCACAACGCCGGCGGCCGGCCGCGGTGTCTCGCACACGGCTTCGACGGCGTTTCTGGCGCGTTTGCAGGGCCATAGACGGCCGCCAGCCCAGCGGCGAGGGCAACCAGCCGAGGGCTTCGCCCTGTCGCTCGACTGCGGCGAGCACTACTGGCTGTAAAAGGACAGACCACATCATGGTTCTGTGTTCATTAGGTTTGTTATATCCACTGCTTGAGCGTAATTGCGTCACTTCAACGTAACACCGCACGAAGATTTCTATTGTTCCTGAAGGCATATTCAAATCGTTTTCGTTACCGCTTGCAGGCATCATGACAGAACACTACTTTCCTATAAACGCTACACAGGCTCCTGAGATTAATAATGCGGATCTCTTCGATAATGGGAGATTTTCCCGACTGTTTCGTTGGCTTCTCAGTGGATAACAGCCAGCTTCTCTGTTTAACAGACAAAAACAGCATATCCACTCAGTTCCAACATTTCCATATAAAGGCCAAGGCGTTTATTTTTCTCAGGATAATTGTTTCAGCATCGCAACCGCATCAGACTCCGGCATCGCAAACTGCACCCGGTGCCGGGCAGCCACATCCAGCGCAAAAACCTTCGTGTAGACTTCCGTTGAACTGATGGACTTATGTCCCATCAGGCTTTGCAGAACTTTCAGCGGTATACCGGCATACAGCATGTGCATCGCATAGGAATGGCGGAACGTATGTGGTGTGACCGGAACAGAGAACGTAACCGTCAGCAGCAGCGGCGGCAACCGCCTCCCAATCCAGGTCCTGACCGTTCTGTCCGTCACTTCCCAGATCCGCGCTTTCTCTGTCCTTCCTGTGCGACGGTTACGCCGCTCCATCAGCTTATCGCGAATAAATACCTGTGACGGAAGATCACTTCGCAGAATAAATAAATCCTGGTGTCCCTGTTGATACCGGGAAGCCCTGGGCCAACTTTTGGCGAAAATGGATCGTTGATCGGCACGTAAGAGGTTCCAACTTTCACCATAATGAAATAAGATCACTACCGGGCGTATTTTTTGAGTTATCGAGATTTTCAGGAGCTAAGGAAGCTAAAATGGAGAAAAAAATCACTGGATATACCACCGTTGATATATCCCAATGGCATCGTAAAGAACATTTTGAGGCATTTCAGTCAGTTGCTCAATGTACCTATAACCAGACCGTTCAGCTGGATATTACGGCCTTTTTAAAGACCGTAAAGAAAAATAAGCACAAGTTTTATCCGGCCTTTATTCACATTCTTGCCCGCCTGATGAATGCTCATCCGGAATTTCGTATGGCAATGAAAGACGGTGAGCTGGTGATATGGGATAGTGTTCACCCACCTTTGTTACACCGTTTTCCATGAGCAAACTGAAACGTTTTCATCGCTCTGGAGTGAATACCACGACGATTTCCGGCAGTTTGCACATATATTCACCGAGGTGGCGTGTTACGGTGAAAACCTGGCCTATTTCCCTAAAGGGTTTATTGAGAATATGTTTTTTCGTCTCAGCCAATCCCTGGGTGAGTTTCACCAGTTTTGATTTAAACGTGGCCAATATGGACAACTTCTTCGCCCCCGTTTTCACCATGGGCAAATATTATACGCAAGGCGACAAGGTGCTGATGCCGCTGGCGATTCAGGTTCATCATGCCGTTTGTGATGGTTTCCATATCAGCAAATGCTTTAATTGATGTACAACAGTACTGCGATGAGTGGCAGGGCGGGGCGTAAGACCCTTTGAGTGAGCTGATACCGCTCGCCGCAGCCGAACGACCGAGCGCAGCGAGTAGATAAGCGAGGAAGCCTGCATAACGCGAAGTAATCTTTTCGGTTTTAAAGAAAAAGGGCAGGGTGGTGACACCTTGCCCTTTTTTGCCGGACTGCAGCGGCCGCTACTGGTGGGAAGATCCAGAAACAAAAAAAGGCCCCCCGTTAGGGAGGCCTTCAATAATTGGACTATCCCCTAAACTTCAAAGGACCAAAACGAAAAAAGACGCTTTTCAGCGTCTGTCTCATCTTGGTACCAGTTATTAATATGCGCGCAGCGTCTGGAAAACCGAGGCCAAAAGACGTGCGTCTTTGATGCCCGGTTTAGACTCTACAGCAGAATTAAAATCAAGTCCGGCGCAGCCGGTTTGTGCCGCTTCCACGCAGTTATCTGCGCCTAAGCCCCCCGCCAGCAGAACGTTGCCAAGCGATTGACCATTTAATAGTGACCAGTCAAAACGTTGCCCGCTTCCACCCTGGCCGTTGTCTAAAACATATTTATCAACGTGCTGAAACTCGCGGGCGGGCAGGGTTTCACCGACGCTTAATGCTTTCCAGATGGCAACATGTGCTGGCAGAGCTTCACGCAGCGTATCGATATACAGCTGTTCTTCATTACCATGCAGTTGCACTGCCGCCAGCGATAACACCTTAGCTTTGTCCACCACATCGGCAATATCGTGATTGCGGAACACGCCAACATACTGCAACGGTGCCGCAGCCATCACTTCCTGCGCCTGTTCAACGTTGACGCAACGCGGTGATGTCGCAACAAAAATCAACCCACCGTAAATCGCGCGCGTCATAAGCTGCTTTAGCATCTTGCCCACGCGTCAGGCCACATACTTTATTCTCACCCAGCAACACCCGGCGCACGGCGGCGTGCAAATCGTCATGGGCCATCAACGCCGAACCAATCAGAAAACCGTTAGCGAAGTGGCTTAACTCGCGCACCTGAGCGTAAGTATTGATGCCGGATTCGCTGATTACCGTCACGTTGTGCCCCAGTTTCGGCGCAAGCTCAGGCTGGGTCAGATCAATCGACAAATCACGCAGATCGCGGTTGTTGATGCCAACGACCTTTGCTCCCAATGCAATGGCGCGCTCCTGTTCCTCTTCATTACTGACTTCGGTCAGCACCCCCATCTCCAGACTGTGAGCGACGGCGGCAAGCTGGCGATATTGGTCGTCATCCAGTACTGAAAGCATTAATAAGCAGGCATCGGCCTGGTAATAGCGCGCCAGATAGATCTGGTAAGGGTCGATAATGAAGTCTTTACATAAAATCGGCTGCGGGGGCGATTTGGCTGACGATGGGGAGGAAATTGAAGACTTCCCCCTGAAAATATTTCTCATCAGTCAGCACCGAAATTGCCGAAGCGTAATGTTTATAAATGGCGGCAATGCGTGCTGGATCGAAATCATCACGGATCGCTTTGACGGCGACGCTTTCTTGCACTCCAGAATAAACGCCGTGCGCGCACCCTGTAGCGCATCATAAAAATGTCGCGTGCTGGCTGAACCTCATTCTGAAAACTGGCCAGCGGTTGCTGCTGTTTGCGGGCTTCTACCCAAATCGCCTTGTCTGCGACGATTTTCGCTAAAACGGTTTGCATCATCTAGTAGTCCTGTGTGACCTAGTATTTAGTTTCTCGTTTCTTCTTCTTCCAACGAGAGAAAACGAGGAACTAAGCGCGCCACTCGATGGACCAAAACGAAAAAAGACGCTCGAAAGCGTCTCTTTCTGGAATTTGGTACCGAGGTCCGCACAGGTGGATGCGGACCAAAACGAAAAAAGGCCCCCCTTTCGGGAGGCCTCTTTTCTGGAATTTGGTACCGAGTTATTAGGCCACACGTTCAAGTGCAGCCACAGGATAAATTTGCACTGAGCCTGGGTGGGATTCGGACTCGACCGCATAGCCTTCAGGAGTGAGTTTTGTGCAATACCAACCGACGACTTGACCCTGCCAAGCGGCACCAGATTTCTTGCGTACGCAATCCCCTAAGCCAAAGGTGGCACTCAGGGGAAGCGCAAACTGCCCTGCAACGGGAGCGTTGGCTTCATCGCTACTTTGACCCATCTAGTATTTCTCCTCTTTCTCTAGTAAAGTGTTTAGTTCCCTCTTTGCGTCCTTCATAGCTTGATCCCGAAAAGTTCTCTAGTAGCTAGCCCAAAAAAACGGGTATGGAGGAAACAGTAGAGAGTTGCGATAAAAAGCGTCAGGTCAGATCCGCTAATCTTATGGATAAAAATGCTATGGCATAGCAAAGTGTGACGCCGTGCAAATAATCAATGTGGACTTTTCTGCCGTGATTATAGACACTTTTGTTACGCGTTTTTGTCATGGCTTTGGTCCCGCTTTGTTACAGAATGCTTTTAATAAGCGGGGTTACCGGTTTGGTTAGCGAGAAGAGCCGTAAAAGACGCAGTGACGGCAATGTCTGATGCAATATGGACAATTGGTTTCTTCTCTGAATGGCGGGAGTATGAAAAGTATGGCTGAAGCGCAAAATGATCCCCTGCTGCCGGGATACTCGTCTAATGCCCATCTGGTGGCGGGTTTAACGCCGATTGAGGCCAACGGTTATCTCGATTTTTTTATCGACCGCTGGGAATGAAAGGTTATATTCTCAATCTCACCATTCGCGGTCAGGGGGTGGTGAAAAATGAGGACGAGAATTTGTTTGCCGACCGGGTGATATTTTGCTGTTCCCGCCAGGAGAGATTCATCACTACGGTCGTCATCCGGAGGCTCGCGAATGGTATCACCAGTGGGTTTACTTTCGTCCGCGCGCCTACTGGCATGAATGGCTTAACTGGCCGTCAATATTTGCCAATCAGGGGTTCTTTCCTCGCCGGATGAAGCGCACCAGCCGCATTTCAGCGACCTGTTTGGGCAAATCATCGCCGGGCAAGGGGAAGGGCGCTATTCGGAGCTGCTGGCGATAAATCTGCTTGAGCAATTGTTACTGCGGCGCATGGAAGCGATTCGGCGACCATCCACCGATGGATAATCGGGTACGCGAGGCTTGTCAGTACATCAGCGATCACCTGGCAGACAGCAATTTTGATATCGCCAGCGTCGCACAGCGTGTTTGCTTGTCGCCGTCGCGTCTGTCACATCTTTTCCGCCAGCGGTTCAAGATA
+
99.**)(&&%$$''--7610//0?EIJJJJJIGIJ/+%&&&>9::++++7CFDA9999BGJEDFJFCA<<<>JHFBBABHEFEFHEHGJJ444300//0/(''$&%&(.10220<BJJJGHHEHJIJJJJJHJJFD=<<;220000168788DBABAIGJC;<DCIJJJ??>>JEIJJGGJHJIIJFJJIJGJJJJJIJJHJIJDEJEJIIDG:987:961188>>CA=76.*((%%%:>:6225565568:?AB;;54236JJJJJIJIDECBA?>>>=</-++:>@JJIFJFIJJGIJIJJJJHJFJJJJGIJJJJJJG>>>?>@:99:EJJIHJJJHJCF<:75/'+<@BACDCHHJJHHEJJJJHJIJHJIJJJJDECAHEJH<999:214-,**))+/...337=><;8/..****3+')/4=?6555FHI>>?CJF@0//./7+,?CHJJIIFHJHHJEFEJJEFHGEJGGJIHIEFDA@?2111:<<<<2223A;+)(''()))''''*&)&**+,2@DE@CCDJJJJJJGGJGJBABCJ3333DEEDC654)))*..,.---88=554-*'&&&)*69;<<A65450/+..,+)+.0000269:BBJHJGJIEJFEFFFDEEFFFDGJCDH@A@?A=<=:997345C<=JHHEGDJGIDIJHBBCDJFJGHHFJJGD11*))''()-/43-))@?@B==::;;99::@DGGFFHJIJJJFJ<<44533435;:8,+(%%%%&*),.+8<ADIJHGJGFHGJJGJGJEHIHGJDJABDIC?A?@B=989:8;<--,-2)%$&&'(68<<@?@DABCAGGFJCCDCEFDCABH?=>??@@A@=<;;<>@EA?:;88888?79556<:86458<==@>:>??JJIG@@@?JJHFH<<;4/.*)'&(,*,,+234DFGDEJFJJJJJHCCCHHIJJJFIC&%$$&+))**)))*)(()((,,-*)+/+'&&'9<CGGCJ@@A5320//./0DFDDHJ??>CCCEEDJFHDF@3HEJJJJHHJJI<;;<GJEB@@;DHGHFDA@@?AFGJFJFDDFJJJJFIJB<;>FEIGGJGFJJGJIGJJJJCABAJJ@BHEEJIHGICB3,**)&'+9:;>A@FHFGFEHJJGIJJFJIIJEC@>?=<>644FGJJJJJJJJGGJFJIIHJJIHJHGHJJHJJJJEJHGJG>875**+***+22@AFGIJFJJJHJJDJ>G>FC:777:AAHIJHGEIEJFJJJJGBDFCFJJHJJFJHFIJGJJJFJJIFJJJGJJJJJIJIJJJHJJJJJJFJJJJIGJJJJJGJJGJJIJGHJFJ:889@JHE:HIGJ10014;DDB@AAECGGEJJIJHJGJEFGFGFGGHJGFJJIJJHJIJGJHJHIJJHJJJJJGJEGJJJJJJJJJJJJJJJBHIJJJFFE?A@=;0)))-,,++4/EJJAACB==<;:<=JECDDHIJJJJFIEJJHIJGJJIJJGJJHJJJJJJJHIJHJJHJHJJGEG))))99;CCJD888:DJJJJJJJJJJJJJJJCDCDJGFJJIJJJJJJJJFJGHJHHHJFJJ==89A?@@JIIIJGJJJJJJJJJIJJJHJIIJJJJDDC665711111?<D@?GEFJGJJJJHEFFJFHJCDJJGEF??A6555=ECDEGFJJJFIJIJIJHDCFFBCA:822'&%(...)()6<;@ABBDFIGDDJA>??JJFHHIIJJGJGHJHHJJHHJJGJJHJJJJJIFJJJCDBEJJJJDCB?;DCBFJJHJJDB@?BABBBBJJ@AA@D:;;BF;;;=GJJJGJJGIJJFIIJHGJCEHCHHFJHJJJHJJJGJGJJJJFJIJJJJJHFGJJFJGJHGJC;65///0..-+&''):999<CFJ;;;;IJHCHIJBBABJJCAAB?BJIH<;;;BCCBIECB@@EG=44GJJIJFJB?>?HEB5556CCDDGFDA<53?@HJGJEDEJGJGDCBB@?ABEFJJGDDGFJBBA<HJFFBBBBJA@@@,,,,,67;;;;BGJJJJHIJJFJJGJJJJJJIIJHJHJ=<<=HHHFHH@>==><=BGEEJJ>5555---((((/03123.*)**))('''&%+.,()&&&'))*367:652257)/9@0GDGHIIJHJJJHHFHJA==<=7767:222.,.6.*(()())+,1.,,--.31**7,,,*157:?<98671;>:=<=DD<<BJJHGIEDCBBHGJIIJJJ6666JJHJIJJGJJHHEHHHJIJJJFFCEBB?===<GA666DFEIGD32712:889BEDBA9<=>GGFFHFDFCEJJCEGDD?>>DHJBB@@?=7%$$%&&'+)))++--1677<?DHJJIJHHIJDFGEGG;::;JHEJHJJJGEDGGIJJIGHJBCBBF;/.//AADFGCBA?C>,888DEFIHJFEJFHG8777JJJHEEECHJJHIH@@@ABG<;;<FDIJFFHJICCB0000732)''&,(((55685<5,,,,.---FJJJJJJEJJJJGHFJJJIFJFJJGJJJJGJHFFJCCECF@@A@@HJCDCGJJIJJEGJHGJHJEHHJHJJHHHH?83334449CACCCJJJGJFJHJJJJGJIIEEFGJHEGEGJJGJJJJGHHDGGA=8H<99977799;BIGEJJJ>:9;CA??@>BCABEFFJDIJJJDDIDDIHJJADJJHHJFJIIJJJJJJJJGHIJGIJJGJHHIIJFICA443)))07+7/'C@@AB---@>('():;?@JCH<46446==65666?<9:FJJIIJGJJJJJJIFJFFEEFFFJJGJG112DGGEJGJJHIFIJJJJJEECAB74071115CHF?GJFHHJJGJJ1011JFGGJDE>>>663355FCECAAGIJJJJJIJJJJJJJJJJJHFJJJJJJJEC;;;6777:::;JJ>>>>EGFFJJJIJJJJJEBADJIJJJEFEEJEG9889<DFAIIJGJCHCDA@@@GHJF?889>ACEJJJJJIJJICB@?A87766225.,**(&$(-542236>6/,)11120..-./0*019@C>CDGJIJJJJIIHB?<::0<0IGEJHJGGC=;=>BFGJGJFIJDEDJHJJJJJJIDC5(99=977HJJJHHJFCCA2372*)(''(.47AJJEFIJEDCB@:*?BABABC>AB=:?88;>JJFGIJGIHFJIJGJIJJJJJIHIFJJJIEFFGHFHJJJIFJJIEGFJHGJHJJJJIHIFFJJHJJIFFIEIFGIJJEHEEEJJJEJACBDJJIGJJJGJJJGJIGFBBACIJJFF=;127@@FEFEC>:61/''BD==<?DGJFJJJJJGJIIJJJFIJEJJEJJHGJFDCGDFHJEIIGJJHGJJJJJJHHIJJJGEJ2111BFJJFEB@>=;9,,,3;:55C<HIFGJJJJJJJHGA>>>:97,++,=AEGJCBABHJJGJIJJJJGJJHHJGGJIJJGJE?=<;<>B@7766;:9:;;:>=DCDIJJGJD@4,ACEIJJJJJHJIJJIJJFHJJIJJIIGJJGJJJIDCHHJGGCD11139AB@666</.../((''**+++67;>5445G<:@8;833<===<<<<@?@C@<1001138BIGHA>;9;35543468<<=AG>CJJJJIJHEFDF?>?<>,+,+)''))?IFHJJIFJJJJIEG6669DDJHJGGGBCBJBB@@ABEJJFJFHJH=?==CJGFGJJJJJJHJJGJJFFJI?>>>JFJIJIDC<<<<HJIJJJJJJJJGJGGJJFHEIDJJHJJJJJJIJJIJJJJJHJJJGJJJJFGJGJEJIJHJJIGFJJHHGJJDFFGJIJHJGDEJEJIEEA@GEJCEIGHGJJBBCAFIB@A=>>>IGJEBAAJHE<??1*-@ECBJJGJJJJHIHJJIFJ:<D>FBD.--,,,,0*0)((((379>=?@GHEJJJIJHGJBAABCDEHJHHJJFFEIJEJEEECFJJJIHJGJDJGJJ>>@CDFJJDFDDJJJGEHEJJJHGCD?A@@ECEEGCHGFFDJHEGJGJJHFJGGFIIGIJJJIGFIJJJFJJJJHJJJJGJJFFIFDGDJGIIDIEHFIFFJFJGJJFFDCJJGJJJGDIEGJJJFJJJEGGDFDEJEFFIJIJEFHGJJCFHJJJFHJJJJGFA@CHGBBJJIJHJFJJJJIFJFHJJFHFFCDFGBEFJHGJJJJJJIGGHGGJHJJJJJFGCD<<>>A@JJGGJJJJJJJJHJFJFEJ>DDE???:=?5BBAA888786-7+*1-*,+-/81,''((-.12222BJHJGJJJJABEJ>...CBC?=C<IFHJJJH96669HDDEBJDGF94//0422453:B===@CCBHIJJGGHJHHHJHIFJA>?@JJJJEIJGFJHJJHHFJJCDDEHJJGF=<BHJJJJJDBABCDHJJIGHJJJGFJFG@@=<;=7678:63AGAHIJHHDEGDD@?@7667(('')*/)+,,.'&&&(*-,*),/5:<GJDCFEJHJHFIIGJEJHEJIFGJJFJIJDIHHJIHGJJFJDFJFEGF;==9JJHJGJG;;;;;JJJIJHIJJIJJJIIFFJFIJJJJDDEDHJJJGFJHHJHGB@>JGJJFJEJIJHJJH?>@BBJF@>><31,-0189GJJBCEDDC=:A'666BJFGHGGDGDEFFGA??@FJIFGGJJCABBHGDGEJJHDCCCEGGHHJEDCDDEAEFIIDCDDFGGGEJHJGFGFJEEIGICBBGB?&&&&&(/88<A:><=?ADHFGJFCGEEJGJHFFJJEFFJGBBACJABAAG656>;6778.++)'&&&9@EAB??::<IFJFGGEEDDBB@?@FJJGCCCJGBCBCHDECAC>=:<FBB////>>DDII<<<?DC?><?BCIEFDGGECDBACHDGGHCHCFDCBBFHGHEEC6400**+,//013BECBEEHFF@632-)'()/,((&)(((&'(20++++(''+3<;92..9>DJFGDDBCFGCBCCFEDGHEJIJIHIGGFHJDEIGHJJFFIEDIIJIFHFIEGGGEFCCCDFJHJFIGHEHHJDHJJGJIGJFJFCIDCDBEJJJ?=<BGGE/..*877=@DDB?D===<=JDIJIJEEFJFJJGGJHGEDGFIBBAAEJGEEHHJIH211147780///=4;;<=B@@@C>===EFCHFFGJCDBADBGHGD><:98+'''(229655++>GFHFBEDBDDDBDCBFEGJHECCDDEDDIFEDDCDEDFGJGCB@@))(('-+478DHEDBDAGJJJJJJJJIJJJJJJFIJFJGFJJJJJIHGJJJFEED@@AA@?7>?=>755IDHJJJGGC@?;<1HJJJIGJIJFIAAAJJGJHGIGDEIJIJJC?@@@B9-)''+-/+./5?CG<<<<FHJJIFFG@>555<B??@AEEGJJHGFJJEIFJJFFJJJJJJJGIGHFHJJJJ7@C6DJJJJJJJJJ?JJIJJJJJJJJJIHFEJJJEJJJJJCB::;<JJJHJEJJJJFHIJHGDJJJFJJJHJHHJJJJFFEJFJEJ55555JDHIJGJJEJIIJJJJJC?@JJJJGJJJGDHGGJIJJIJGDDCEJGJJ****JFIIJJJJHJJJHJHFFJHJJJJGEBBAFEJJGHJHJIIJJJJFJHIJJJJJJEAD11//21112+)+*).)*()*79,+++**-'&&*),+'&%&'&(262?@ACEFEJBBBBEHJJIJJJJJJHHJJHDDH9F@AJHJJJJGJJHIHHFEJHJIJJJ=EJGIHBCACIDDHFJEGGJIHHJFJEIFGIJ@=;<,(>?AIGHIIJDJFGHJFGJJGJ:77JGIJIGJE7777A>;:>:;21+*++99>>>JJJC>>>JGA>2,;<=AAFB++**&&&'3+/.4@BCJJFJFJJJJHEA@B@CA23BACEBJH@?<<=BAFJJ@??ADDCGHJJGDBBBFGJJFJHJJGJJFJJFDHJJJJJD4449&&&&2,1++,,512BJIJJJJJIHGFJ>>JJHIJJHGJGFEJGGIJFD=885AAAJ>>=;?JJJIHGJJ>:FFJJECFFJIIHGJJJDJJIJHJJJJJJJHIJJ:44661(&''+&'4>FFJJFJJJFJJJJJJJJHJBCJEJJJJJICBJFHFJJIHJHGIJJJJJJGJJJIJHJJHJGJGJJFIFHJJJJ??>?DECHJHIIIGEJJJBE50007;BFECJFHJJJIF5434743))'&(++4CFGIJFJJJJIJJIHGHJIFEBCC=;;:=;=969:363334>AHJDCBACCB<DDCA?@)8535458E;FJHGJJJGCCHGFFGJ@JFGGJFEEEEHFFFJIIHEJJFEEE))))BA@HJJJJJJJJIJFJJJIIFHGHHGFFJJJGJJFHHHIG?HJCAABD85556;:<>>EDJGJJEGJHJJJHJFF;DF2222800/0(&&'9:<EABBJEA@?@90.,-/1>>?DFCBA////E?@DCCHFGFDIJGJJGJDJJJHJJJJJJHJ@?D>?EDDCIJJHJJJHJJJJJJJIIFEGFG@>=>CFDEJEBBBB=;:;?@DHFIHJJIHIHD--+*3.?DJJJFIEFHFJJDD9999JA>@A>>A@@@>>>JJJJJJJJJJJJIJGJIJIJJJGJHGJIJHJGIJGJEHJJJHJJGJJJHJDJHJJJJFJEJJJJJJEFJBBCCJJGJHHJIFJCCJIBGGJJJJJFGJJJJJJFFJFJJJIIIJJIJJJJJIIJHJFD@B=CBDFBJJEEJHGJGJJGEJJJGJHFJJJJIIA@@>?E=?-****.+'-/--00BABCBHFEJJGFGJFEHDBDBA665556:;JJJEEEJB7665510./6<2>>@@JJEDDEJIEI<JFHJJ>===IGJJJJJJJJJJJJJJJJJJJIHJHJJJHJIJJJGEDCDGBJJH>=<=A>:=,*&&%$%'(**'),+())(((+***+9;8;CDE@@@CIJFGGJHJJIIJGHHJD<<<JFBBCC??@CJJBGJJJJHJJCJJ?=<?FE>?>==7545-).357100/111;>EDEFEJJGJFJJJJIJJJDCCFEDECJBA@AJJJHJJJJJIJFE>JCDDHJFFDJJJGEIJHJGHHFJIECBDDHHJJJGFFECBDIB:988;5-,*+67>>BFJJHFDEFJ::::FJJJFEHJJJJGEI;3-,(')&%%%&%&%&))+''((,&&&&&'*%&&&++1AFJJGHJHGHEG@??@JHHJJJJCBDJFA@3101335<B<4444DGJJFGED////1--,..0999EA@CBJGBBFJGJJJGGHED>=<2.-.'%$$8:>@CJIHJJHJGJIIJHGJHHGEJIJJGFEH:'''2@JGEDJFJGGJJGJJ:>AGDB=<44446972//JBEFCCFJ=;92>8688;99?JHFE@??=9:((('(()*&%%&%%((+?>757HJJJHEBEFCHJ@=>0..78.('((*((),7><GJJJJFJFJJJJJC@?==70***BCFGJHHJJE7778JJIJJHGGIEJJ944766/,$$&&$%&%%%$''&&'$%*0?ADGEHHF?<97.59??---.<=FJHB?0///44489=GGIDEJFJ=<<<E;6661112-+*)&'''(266;>JGJJJIJJIGJJJFFJIGJJJJJJJHJJJJJJDJJGEGA@??EEJJDJJGIEEJFFDGGFJIGJ::==:8*9@...-22/*-+'2892000=<=<<:788>?HFJJJJJIJJDFDDCCAB@CBJJEJIHJJJJGJHGGBEHFJJJJJJJJJJJJFJIJJJJIDFHFEHJIJJGJJJJJJIJJB@@112BFADB<:859==99;;111299:<HFJJJJJJJJJJJJJJJJJJJIGJJJJJJJJHJGGFEJJJIIJJGJJJIJJHHJHJJJJJJ>>;;<-+*))*004CDFEECDDIDCDIECCA;:;<JJJJJGJJJJGJJIJGCJFEEJJJJJJJGIHIJJJJFEEEHGGJJJJHJIFFJGIJJJJFJJJJECFHGGJIJJCEDJJJHJJJIHJJJHJFEG<:782'()(54/,-111..00=CCBBEJHJFBBABJBJJJJEJIJIJGJJIJJIJJJD4441-.31*))*26:IFFCBC8IJECCFGGJJGF888CDEJJJJGHJJJJJIIEAJIFIJJJJIJJJGGHJJJGJGJJEEA79:AJFJEJGCCEDECCAEG??>>JJJIJHJJGHDDCFJGJJJJJHJJJJJCJJB757679<DJFHF?GGJFIHFJJFDFDC>:::??>A><;8889>E<JHJJJJGJFEGEJJIIJJJJJJJJJFCEI?<45577>==BJIHJCB6.--'('&&&'&&&03/../2223.,,.7779?>@AF>>>@FGJJHIJJJJJJGJJJHJHJJFJIJJE>ICEJHIGJJHIGJJJJJJJJJFJ?JFJJJHJJJJJHJJJJFJJJEHJHECGJHIGEIJJJJJIFJIIJIJJJJEGFHGJJJGJEIJGFHDDBCAACC===@BAJIJJIJJHGJHJEBBBBGJJJJJEJJHJJGCFJIJJJJJECBBBBIDJEIJGJ=,,77;<=JCDCDG>@<:9111120)'&'(1,7DGFJGJHDBBADD610/1<<5333:9:::::>2111;;B=99:9750%%%&+''()*.4?><''32141326;;BJGFJJGJHJHJJJIGIJHJJJ0///JB@=<=?-'''(AAECJJGJJEHHJFEIFHFJ3333CD?;<<://,**)((''%&().+.2<=>8889DFJJCCD?HBDABB=JJC@AFJJDFJJJJIJJDGHJGJJJJBBJJJJJHIJCBBEAB97/.-'&((-')(@;;;<JHECEEGFIFJJIHGGJJJJJJJHJJHGFFHICF>HFJGJGHJJJGJJJFEIEJJEJGJJHGJJJJHIJJJJJJJI5445GJJJHIFJGJJJJJIJIF6566JJJJGDC?==:/((&((()22011<8:::AGGJJJJGGJHFGJIFFJEJJF@J@AAA?>>C>;999:>?@@??BBCC<<<>9888D=:CGA444;CJIHGFCEFFHJIGJJIHGFA30?4=><<D=B@;@FDCAAB@GCEDDEEEHEFJ9898AB7666;:<?@>2237GJJHJHHJJG@>?D6555BIDAA=??>:98BCB?>9777<GHIEHDFJHIJIJJJHIJHJGJJJHHJJHJJHIJIIHHGJJJHJHJJJJJJJJHJJEHHICHJ::<:31/1559A??>@FCJEJJIIGJJHEJJJJJJHJJIDCDGHIJHJIGJJHJJEGJDGICJ<<989>=888DJJJIJJJIFFD@=<<=@>CBBA@??,+,,JJGIBBJIFJGJIJFJJJBBABCFGIJJHGDDB@CBBID2222<JJJJGJJIJH<<;3303331243773457:8;;CFDJJGIGJHGJJJJFJJJJDIEGFHJIJJJEJIGJJFGDCHFIHJIFJIGJFEGIJJIEFC@>?<----0+'389JJFG@F98&&&&())),448779GDHFCCCA@=;63,1*()10,,/223326?DDJBBBCHJFJIJHHIJHJF'''&)=<678'''(@@:A,++,/7339533589<<>56)))&'')//,((((34679AFJGHEHE:99:;JJD@CBHIJIJEEJJJJJJIJJJJJJFDEEIHJJ?;=FEHGGJGIJJEEGJGJJGJJIJBHJJFJJJJJGJGJBBJJFHIJGJJJJFGFD766G:746?1;;=HJFFJJGJIJHCA98863''(:?C?934<1122>ADGHJJFIDGJIJGJJJJHJIJJIJGHGJFJGJJJJEJGFDJHHE@@@89:70/-..../FHCDBA?AAIHJFIDDDCJJJ,,,,,,;;?;87763JECJ=95*&&%%()9CBCCEJ888JJJJJIGIJGH>=<333355==>EDFIIJJJFFIHHA?;9;>@?>?BG;9.,-012AIGIHJIHCGFCDEEFFJIGGIJJ3333JGFHJJIJ333-*+,1123IJGGDG?AC?A?A666@>@=::JJJJJJJJJJJHJJJJGFGJIFJGGJJJJJJIJJJGJJJJGJCEBD:8774:?DJHJJJGIJJFIJJJJJJJJHJJFA?>?CCEJJJJEJFEDCJJFGHHJIHEBAJ@JHHJHJI@GJFJJJJEHFJJGJJHIJJJJJJGIGJGJFJGJJJJHJIABE10(,%%%)<;:1112.)&$$%51:DEGGJGJHJFJJHFJHJJJDDGGJJJJJIJGJHGEABCJI++++98-,-7236@FFDJJJHJEGJIGHIJFGHIJJHJHIJJJJGIHJ@??AGIJII70/./0.-/00579@@ACAF6666<;;;86300/(%%&(&%&';AACGGHJGIGHJJFDGFJEFGHDFDEHIHHJJFG@@A@A<<=::95555?@?@JJIIJJJEJIDCJEJF;;;EJJJEHJIFGIFAA0/++,&'''2+&))*.0>?CGDJEDECCIGGG@??655521016,7::?A(((('&%%&'$
@Glass_F3P_9_D3_6_23_13
GCCGCATTTATTTCAGCGACCTGTTTGGGCAAATCATTAACGCCGGGCAAGGGGAAGTCGGAGCTGCTGGCGATAAATCTGCTTGAGCAATTGTTACTGCGGCACATGGAAGCGATTAACGAGTCGCTCCATCCACCGATGGATAATCGGGTACGCGAGGCTTGTCAGTACATCAGCAATAACCTGGCAGCGCGCAATTTCTGATATCGCCAGCGTCGCAGCATCTTCTTGTCACCGTCGCGTCTGTCACATCTTTTCCGCCAGCAGTTGCCAGATAGCATGGCGGGCTGGCGCGAGGACCAACGTATCAGCCAGGCGAAGCTGCTTTTGAGCACCACCCGGATGCCTATCGCCACCGTCGGTCGCAATGTTGGTTTTGACGATCGACTCTATTCTTCGCGGTTGTTGAACGCGGGCACCCAGGCAACTTCGTCACAGGTTGTGAAGAAAAAGTGAATGATGTAGCCGTCAAGTTGTAGTAACTCTAGAAGCGGCCGCGAATTCCAGAAATCATCCTTAGCGAAAGCGACTTTTTTTATCTGAAATTCTGCCTCGTGATACGCCTATTTTTATAGGTTAATGTCATGATAATAATGGTTTCTTCAACGTAGGTGGCACCATGGAAGCTTTTGTAATCACTCGATGACCAAAAGTAAAAACCCGCCGAAGCGGGTTTTTTACGTAAAAGAGGTGAAACTGACGCTAGCCGGTAAGGCATGCGAATACTTGCCTGACAGGCATTGATGGAATCGTAGTCTCACGCTGATAGTCTGATCGACAATACAAGTGGGACCGTGGTCCCAGACCGATAATCAGACCGACAACACGAGTGGGATCGTAGTACAGGAGACTGATAGAATCAGACCGACGATACGAGTGGGACCGTGGTCCCGACTAATAATCAGACCGACGATACGAGTGGGACCGTGGTTCCAGACTAATAATCAAGACAACAACAATATAAGATGAGCATACAGACTAATAATCAAACCGACGATACGAGTGGGACCATGGTCCCAGACTAATAATCAGACCGACGATACGAGTGGGACCGTGGTCCCAGTCTGATTATCAGACCGACGATACATCAAACCATAACCAGACTTAATAATCAGACCAACGATACGAGTGGGACCGTGGTCCCAGTCTGATTATCAGACCGACGATACAAGTGGAACAGATGAGCCAGAATATTCAGGCCAGTTATGCTTTCTAGCGCCCTCTAACAAAGGACATTAAGTAAAGACAGATAAACGACTAAAACGTGGTCGCATCAGGGTGCTGGCTTTTCAAGTTCCTTAAGAATGGCCTCAATTTTTCTATACACTCTCATAAATCCGGGACCTGGTCCAGGTTAAGCACCATTTTATCGCCTGAATGTCGCTCCAGGAGCAAACTGATGTCGTGAGCTTAAACTAGTTCTTGATGCAGATGACGTTTTAAGCACAGAAGTTAAAAGAGTGATAACTTCTTCAGCTTCGAATGTCACCCAGCTTTTTTTTCTGCTCATGAAGGTTAGATGCCTGCTGCTTAAGTAATTCCTCTTTATCTGTAAAGGCTTTTTGAAGTGCATCACCTGACCGGGCAGATAGTTCACCGGGGTGAGAAAAAAGAGCAACAACTGATTTAGGCAATTTGGCGGTGTGATTCAGCGGGTAATAATCTTACGTGAAATATTTTCCGCATCAGCCAGCGCAGAAATATTTCCAGCAAATTCATTCTGCAATCGGCTTGCATAACGCTGACCACGTTCATAAGCACTTGTTGGGCGATAATCGTTACCCAATCTGGATAATGCATCATGCTTCATCATCCAGCTGGCCAACCAGAACACGATAATCACTTTGGGTAAGTGCAGCAGCTTTACGACGGCGACTCCCATCGGCAATTTCTATGACACCAGATACTCTTCGACCGAACGCCAGTGCTCTGTTGGTCGAAAAGAAGGGATGAGATCATCCAGTGCGTCCTCAGTAAGCAGCTCCTGGTCACGTTCATTACCTGACCATACCCGAGAGGTCTTCTCAACACTATCACCCCGGAGCACTTCAAGAGTAAACTTCACATACAACATACAGGCAAAGTAATGGCATTACCGCGAGCCATTACTCCTCTGCGCGCAATTAACGAATTCACCATCGGGGCAGCTGGTGTCGAAAATCAGAGTGTTCAACCGGTCAGTATTGAGCGTATGTTTTGGAATAACAGGCGCACGCTTCATTATCTAATCTCCAGCGTGGTTTAATCAGACGATCGAAAATTTCATTGCAGACAGGTTACCAAATCAGAAGAGCATTTCTCCAGGCACCAGTTGAAGAGCGTTGATCAATGGCCTGTTCAAAAACAGTTCTCATCCGAATATCACCTTTACCAACTTCATCCGTTTCACGTACAACATTTTTTAGAACCATGCTTACCCAGGCATCCCGAATTTGCTCCTCCATCCACGGGGACTGAGAGCCATTACTATTGCTGTTCTGGTAAGCAAAATACGTACATCAGGCTCGAACCCTTTAAGATCAACGTTCTTGAGCAGATCACGAAGCATATCGAAAAACTGCAGTGCGGAGGTGTAGTCAAACAACTCAGCAGGCATCAAAGTAATTAGCACATCAGCAGCACATACAACATATAATCGTGCGATTCTCCAGGACGCGCACTGTCAATAACTATGACGTGACGTCATGAGCAACAGTTTCAATGGCCAGTCGGAGCATCAGGTGTGGATCGGTGGGCAGTTTACCTTCATCAAATCTGCCCATTAACTCAGTTTCAAATACGGTGCAGAGCCAGACAGGAAGGAATAATGTCAAGCCCCGGCCAGCAAGTGGGCTTTGCATAAGTGACGATGACGCTTTGCCAGGATGAAAAGGCAGGTCTTCTGCCATCGATATGAAGATCTGGTACCCATCCGTGATACATTGCGGCTGTTCCTGGGGGTCGTTACCTTCCACGAGCAAAACACGTAGCCCCTTCGGCGAGGCCAGATCCTGAGCAAGATGAACAGAAACTGAGGTTTTGTAAACGCCACCTTTATGGGCAGCAACCCGATCACCGGTGGAAATACGTCTTCAGCACGTCGCAATCACGTACCAAACACATCACGCATATGATTAATTTGTTCAATTGTATAACCAACACGTTGCTCAACCCGTCCTCGAATTTCCATATCCGGGTGCGGTAGTCGCCCTGCTTTCTCGGCATCTCTGATAACCTGGAGGACGCAGTTGGATGATCGTATTTTCACCTATTCTCCAGCCGCCGGGTTATTTTCCTCGCTTCCGGGCTGTCATCATTATTAAACTGTGCAATGGCAATAGTCATTTCATGACCAGCGTTTATGCACTGGTTAAGTGTTTCCATGAGTTTCATTCTGAACATCCTTTAATCATTGCTTTGCGTTTTTTATTAAATCTTGCAATTTACTGCAAAGCAACAACAAAATCGCAAAGTCATCAAAAAACCGCAAAGTTGTTTAAAATAAGAGCAACACTACAAAAGGAGATAAGAAGAGCACATACCTCGTCACAGCTTCTATCACTAGCGCTCGCAGCCGTGTAACCGAGCATAGCGAGCGAACTGGCGAGGAAGCAAAGAAGAACTGTGTGTAGAGATGGCTTCGCTAAGCGCAGAGAAATATCCACCGTGGGAAAAACTCAAGGTAGAGGTACACACACGGGATAGCCAATTCAGAGTAATAAACTGTGATAATCGAACCCTCATCAATGATGACGAACTAACCCCCGATATCAAGTCACATGACGAAGGGAAAGAGAAGGAAATCAACTGTGACAAACTGCCCTCAAATTTGGCTTCCTTAAAAATTACAGTTCAAAAAGTATGAGAAAATCCATGCAGGCTGAAGGAAACAGCAAAACTGTGACAAATTACCCTCAGTAGGTCAGAACAAATATTGGTAAAAAGCCGCCTCAAATCTGTGACAGATAACCCTCGAGCTCTGCTGCGTCATGGAAGTGATATCGCGAAGGGAATACCGGATCTGAGTCGTCTGGCGGCCTTTCTTTTTCTCAATGTATGAGAGGCGCATTGGAGTTCTGCTGTTGATCTCATTAACACAGACCTGCAGGAAGCGGCGGCGGAAGTCAGGCATACGCTGGTAACTTTGAGGCAGCTGGTAACGCTCTATGATCCAGTCGATTTTCAGAGACGAATGTCGGCCATTCGGCTTACGATACTGACACAGGGACTCGTATAAACGCATGGCATACAGTGGGTGATTTATTTTGTTTCACTAAGCCGAAACTGCGTAAACCGGTTCTGTAACCCGATAAAGAAGGGAATGAGATATGGGTTGATATGTACACTGTAAAGCCCTCTGGATGGACTGTGCGCACGTTTGATAAACCAAGGAAAAGATTCATAGCCTTTTCATCGCGGCCAGTATCCTCCAGGCAATAAAGCACTTCCCTTCCCCGCGAAACTCTTCAATGCCTGCCGTATATCCTTACTGGCTTCCGCAGAGGTCAATCCGAATATTTCAGCATATTTAGCAACATGGATCAGGATACCGTCATGTTCCTGTAGGGTGCCATCAGATTTTCTGATCTGGTCAACGAACAGATACAGCATACGTTTTTAATCCCGGGAGAGACTATATGCCGCCTCAGTGAGGTCGTTTGACTGGACGATTCGCGGGCTATTTTTTACGTTTCTTGTGATTGATAACCGCTGTTTCCGCCATGACGAATCCATGTGAAGTGTGACAAGTTTTTAGATTGTCACACTAAATAAAAAAAGTCAATAAGCAGGGATAACTTTGTGAAAAAACAGCTTCTTCTGAGGGCAATTTGTCACAGGGTTAAGGGCAATTATTAACGACAGGACTGTAGTTTGAGGGTGATTTGTCACACTGAAAGGGCAGTTTGTCACAACACCTTCTCTAGAACCAGCATGGATAAAGGCCTACAAGGCGCTCTAAAAAAGAAGATCTGAAAGACTCTCTAAAAAAAATAATG
+
*+711119-,-0.2//9==>:>?=A84;<B:5556@AADJFCFC@IGJEA<<7771($$$.4BAFGJJJJJHJJJDEDEJBDGDCFGJFFEJGJJHCDAB;98((()FHJJJGJJGCA@B8530,))+)*)655=>733=7BDFDCCB>>=>@===888:::JCD?=?>>B76/---+++(((',,))'''&')(-../43*)),,*,34989:56-)'&'**,+*+%%%&34,,,,@BCGGJJJJJHC@88.()389=<CGDEE<<:91,)',&)(&'((%$&%$$$'('''()+./044334/001655544447B@;;:89<=;<;<@AD>>>>DC96FJJIHB>>>JGCGJJJJF=<<<D;;1123:942..1500...21'&&&(&'&'&10.4?@A8:6681+('()''*($$$$&&%$$$###$#$%&'&%('+,-78<?BDFEGJIDFFJBABB<;;;HBBBA844987'''''-/++/0:@AJ;;:;)(((77:9:==?@DFGGJGGJI>CA;;;560+*%$%'),,6340001DJED660//,.***?HDBDEBBABJIJJHJJFJJIJGJHJJHGHGD=<;<@?0001B::3++++*-''+04999;:45??BJJGIDJIGH997010045AGJHEAECBFFH?AFJHEJGHJC?IFHJJJID?=9;620/113589943249AE87****58,++++66+++,.---)))*+000.(&&&-,+**-/11147;;7282.,,''((*''-568211,+++4::=B:9934347645500.-+(%%&&+**,,/2454:>@GJEJJJJEGDFDCFAB3234=1010*(((*('()*.,+)'&&%&&%$%'(''(1359;?BAFJBCCD@B?>;800--/)(''''/1;>?@B900/14-001448?65451.,+,1/013?:9;7766:::<8873.)(((&%$$$$$%%$%$$%'%##$#$%$$$$)*,&'0434.(&%%')*...0464345@BC@DFIG====BC>;557AACGJJGCCCE@:::9989:4/...-+))*(((*/455/+++,===>;;0/---,('*(++''&%$$%%$'%&&%%%%&&$$%$%%%&&*))))+,++,667<51/01575771122<6676>>>EGJDH@@,,+*,(&&*,-0789:<>31125.,++**,.0/014899979==>0.'':<>A>?=523-,+('*,&(&%%&&7?FJIGJJJIEDBHEIJJJJFJJD@C6(&&&'.2GFDEGEE<:::?B@ACCJIJHDEDFFEC:877775;=946<>CA'''':0...2980(&&'(((()&&%%$#$&&)(&&%&%%%$%&,,.117A=>@AACFD@BBGBA)&%&)$%%%%(,***(%%&(*-.+*)*/**><=>=>?JHJDA:;;;<////:>0000A=7789AED?>=BDC@=?EDECGIFJJ=>>HEAABCCCDD7776;<522222/%%%'(*('*,,-.52/2-/<DH<;;BJ7777==:JFJD@>>?JEGGGFEJE72266658;EHA=88=:>JJJJIJHJJIJJJIH(((JJJIJJJIJJGHJJJGHHGDBDDHCCD9FHJFFGGJ30038<BGJFIJGEGJHJJJHJJJJJHHJ1111;0040///.()0,++,6CACGBA@2221541257=BEHFGB@@B<522:>FJFFDFCA==<<>;;96431//04@BBCBJFDGHHJHJ6556?@@CJJIJJIJFFHJIFHGJGJJIJGJJJJFJGHJIIFEGJJFJJ@@@ADIJJJJH?>?=E@ABC:9944+*&&&%%&&'&'))*'(()254689===?ACCA;JFBAEHFGHAABB>))))2*)*)):;JGJDBBJED>?>:::/../....BHDEFGJJJJGJDFHJFJGJJJJIJJJJHJC66663222***)-,,-+))''(&',-...344>A>@>@>50.-/1112577;<@?@BDFHCBADGEJ===>?>DJFJIJJJJHJJGJHJJFJHFIJJHHB82;;>CJJJJJIIC@AB<<<<JD//./76:;DC998351//021001592-****++&%&%&)))&&&>EGFJAABFEICBB;;;;A//./3,,,)(((((%$$%&)-17788;;;****((((336C==?JJ988876533+'&&')*,/**)*&%%$$$$(%%'%%&+-./-..6BDFJBA@AGHFEHJJJJJEEEJJIEA@ABJCDJEECA===))(*',;;>ECFEH99971.,,*+--5227BCCFFDEE<<<=DA@@?>?7776665.-**,+31///20012279@@ABAABACCJHDCB<566DCFEJJFFJJEICABA?@@JJJJJJJFJFDC@=3(((-,&%%%&*)))/-/4@EBEJHIJJJJJJJHIFFIJGJJJGJJJJJJJHJGHHHHJ'''29@?8<>55>4=>=BA@?>:9*7220009C;:CJFA?>><53233<:...-,,*/1.+(%%&'56667>;<==544454..-,,-*/3-++,58844,,*-11011FJJFFGBBDD=<<<>DICFGFHEFHG7666>>=<===HJJGJJJJGHFGDDEHCJHHJFFCCD8887889''&%''()))*)(((7;BBIFHJJFJHI>><<-+.,.++(*,+((&'$$&'%$##%&'%&$$&,.499=)(((>??@>=889320/,,,23499:;DEGJJJJJDFEHJJJJIFJEDDBGHBC?>>>>@A3333B>>>:@C:=<<=DEJC?B=?CA?<;1-,,-999?B>>@ADDG@@=9;933AEDEJJIFGDEEFGJJEDHGCBB?@?469941/./48:EJ>>?FIJJECAA(((*;7/-)))@?@@@76(&&&(*))&'+(('$&'&%$$%)2220'&'$$%%$%%''%'.--.163349<;;;<<G<>>>:;++++9::=J<;7*+*)*.,+*)+*(((JJJJJFEGGIGJFGIJJHGFHCFGD00//101-...1,('%%%%&'(,-/33IIEFDGJGJJJJGIJJIBEEA><<<IJJJJGJHJJJDFDDIHEJJHJBBCDCBCBHD?J+(''))))11@DBJ@CCD765467;JJHJEEGFGDEEB((((66C<<<<;;:;@?@FGIGJJHFJGJJIJFIJIHJJJJJJGEEGJJJIJJJHDJIJFJFBDFJEEEGGJJJJGIJJJIGJGJHJJHEJJ@@@*&&5699C6B@@?7-/..9:>ICDA?889)'''+*&%&%%$#$%$$$#$%%%%$##$%%%&,,9>BE<::9=3-)*,-'((59<CIEJGFJHEHFCDDB=E>EEEGJJA322///----9@:998<=.../?>'&&$###:;<C?EIGHEEGFHJJJIIEHHJJFEHGJJGHE<;533578889:;@?@>?A>854666554<B9EEJCCDBBB7655442--<B1/.-.2733316<;<9:::BAFDDFJHJFJJGJGJIIJGBABAFJF;:999ACJJFDB@ACEJFJJJEJJIJGJJEBABDCHCIBABA@6//0270.))1135::FGDB@@?CAA<.***0,(&&&(%%%&2288889...+*(,69;??EEDFEGFHFFGJ<<<;@FJ-,,,JDDCDDDCD>;/.-14<9;62././))0/,(%$$'(''((%$%''((%%$%%%'&(02,(%%'44/0/1222'&&'.)&%&)-+***3632-,*,)(*)+',*((((4143456>GFFE?=>=>?=212---+'&&*BA@9667CJJEFJIJIBAABJIJD<<<FHEDFJJJHHGIEGJIGJ?==@?J:8D)1(('*()9JEF=;;;DHDEEH?=>CDFFDFGB<==GJJIGJJJJE<EAFIJJJJGIFEIJC<<<JJHJJH==>GGJIJGHJIFEADECBC@ACGGJJJEEEHIJJGGHDCCE7667?<=>4644449;?ADD?@86)()*''&$$$%&''((&&&(('66:<AEEIFFFHJGIGJFJJGJ20/001--*)**)%&&&((>@ECCEIFGE>;;6-/20.+/'&&%$&&)*())445331223JEDHCGFJ??CC@EGJ@?GIIJIFECDHGJHFFGEIEGGFFGDGDBF8,)''--<;;GFJJFFHIFJIHJIJJJJB@>>765<A@?@>DDDF===>JDGDGHJHJJIDABBJICJFGJHIHGJJIJJBBA?@32,,--9.-,+./--/.+*)'')*(%&&'%%$%%,5**)')))-*+(((113/..+*((**+&%%%&*-..=CABBC;;;;B?=''''-+*((((,(***;:;;<;::???DCCBDCGJHIJDFCCJ>:((((((((..00@>>@A@@9400/85A?;<<EHEG;;;@E=;;:@@D<<6678H>=@HFJJHFEFJJJGJJJIHGJJFDDDHJJJJGJGHID2+,??DHJCA742,-300001*(((33344.-+/,,+))()+)&&)+(((('(('%$#%&%$%%)(+++*('(*/0...2/)*)+:5335@>JBB>@==>JEFIJHJHDDC=@BCJJJJE=<;1011;<?@AHEBBAACGFJFHEH999//)())'&'*'()'(()4;BJ====DJJGGFGGFJJGG>:99:;A@42&&(((((52222*(();@@A@C?>@AA00,,-.05---.CDBCEHCA>654/*&(%%()00045<BCGJJIIGHEGJGDECBGH;:::/+++.51444543-,,5BCEIJHGEC;;;<<<=>?><=>@C<:CEF>ABAB888&&&&*9:6877@BDCE>=;;CBA=::::878;=DCDAB@AC::::00..29*'),)))&&&'('''=DCBB@?96=-,--==B>??@HHGIFAC@@AAFBFED@@@@@???@BBBEBCBDCC00/,*,+*+0,,,***)3522.-,,,)24:<=>===D62%$%(*4377;?A@BBAA@B??0//-.0/222>3;6866777=:;44;>?@BEDCC@?@@@AB?>??<<<;:)((:;::11*)))-,-2,4-++)**,')9>;960,++-*
@Glass_F3P_9_D3_6_23_14
TTGATGAAATAGTAGTCTCACGCTGATAGTCTAATAGACAATACAAGTGGGACCGTGGTCCCAGACCGATAATCAGACCGACAACACGAGTGGGATCGTGGTCCCAGACTAATAATCAGACCGACGATACGAGTGGGACCGTGGTCCCGACTAATAATCAGACCGACGATACGAGTGGGACCGTGGTTCCAGACTAATAATCAGACCGACGATACGAGTGGGACCGTGGTCCCAGACTAATAATCAGACCGACGATACGAGTGGGACCATGGTCCCAGACTAATAATCAGACCGACGATTAAGTGGACCGTGGTCCCAGTCTGATTATCAGACCGACGATATAGAGTGGGACCGTGGTCCCAGACTAATAATCAGACCGACGATACGAGTGGGACCGTGGTCCCAGTCTGATTATCAGACCGACGATACAAGTGGAACAGTGGGCCCAGAGAGAATATTCAGGCCAGTTATGCTTTCTGGCCTGTAACAAAGGACATTAAGTAAAGACAGATAAACGTAGACTAAAACGTGGTCGCATCAGGGTGCTGGCTTTTCAAGTTCCTTAAGAATGGCCTCAATTTTCTACTATACACTCAGTTGGAACACGGGACCTGTCCAGGTTAAGCACCATTTTATCGCCCTTATACAATACTGTCGCTCCAGGAGCAAACTGATGTCGTAGCTTAAACTAGTTCTTGATGCAGATGACGTTTTAAGCACAGAAGTTAAAAGAGTGATAACTTCTTCAGCTTCAAATATCACCCAGCTTTTTTCTGCTCATGAAGGTTAGATGCCTGCTGCTTAAGTAATTCCTCTTTATCTGTAAAAGCTTTCGAAGTGCATCACCTGACCGGGCAGATAGTTCACCGGTAAGAAAAAAGAGCAACAACTGATTTAGGCAATTTGGCGGTGTTGATACAGCGGGTAATAATCTTACGTGAAATATTTTCCGCATCAGCCAGCGCAGAAATATTTCCAGCAAATTCATTCTGCAATCGGCTTGCATAACGCTGACCACGTTCATAAGCACTTGTTGGGCGATAATCGTTACCCAATCTGGATAATGCAGCCATCTGCTCATCATCCAGCTCGCCAACCAGAACACGATAATCACTTTCGGTAAGTGCAGCAGCTTTACGACGGCGACTCCCATCGGCAATTTCTATGACACCAGATACTCTTCGACCGAACGCCGGTGTCTGTTGACCAGTCAGTAGAAAAGAAGGGATGAGAATCATCCGCAGTTCGTCCTCAGTAAGCAGCTCCTGGTCACGTTCATTACCTGACCATACCCGAGAGGTCTTCTCAACACTATCACCCCGGAGCACTTCAAGAGTAAACTTCACATCCCGACCACATACAGGCGAAGTAATGGCATTACCGCGAGCCATTACTCCTACGCGCGCAATTAACGAATCCACCATCGGGGCAGCTGGTGTCGATAACGAAGTATCTTCAACCGGTTGAGTATTGAGCGTATGTTTTGGAATAACAGGCGCACGCTTCATTATCTAATCTCCAGCGTGGTTTAATCAGACGATCGAAAATTTCATTGCAGACAGGTTCCCAAATAGAAAGAGCATTTCTCCAGGCACCAGTTGAAGAGCGTTGATCAATGGCCTGTTCAAAAACAGTTCTCATCCGGATCTGACCTTTACCAACTTCATCCGTTTCACGTACAACATTTTTAGAACCATGCTTCCCCAGGCATCCCGAATTTGCTCCTCCATCCACGGGGACTGAGAGCCATTACTATTGCTGTATTTGGTAAGCAAAATACGTACATCAGGCTCGAACCCTTTAAGATCAACGTTCTAGAGCAGATCACGAAGCATATCGAAAAACTGCAGTGCGGAGGTGTAGTCAAACAACTCAGCAGGCGTGGGAACAATCAGCACATCAGCAGCACATACGACATTAATCGTGCCGATACCCAGGTTAGGCACTGTCAATAACTATGACATCATAGTCATGAGCAACAGTTTCAATGGCCAGTCGGAGCATCAGGTGTGGATCGGTGGGCAAGTTTACCTTCATCAAATTGTCCCATTAACTCAGTTTCAATACGGTGCAGAGCCAGACAGGAAGGAATAATGTCAAGCCCCGGCCAGCAAGTGGGCTTTATTGCATAAGTGACATCGTCCTTTTCCCCAAGATAGAAAGGCAGGAGAGTGTCTTCTGCATGAATATGAAGATGGTACCGTTGGGCATCATTGAGGCTGTTCCCTGGGGGTCGTTACCTTCCACGAGCAAAACACGTAGCCCCTTCAGAGCCAGATCCTGAGCAAGATGAACAGAAACTGAGGCTTTGTAAACGCCACCTTTATGGGCAGCAACCCCGATCACCGGTGGAAATACGTCTTCAGCACGTCGCAATCGCGTACCAAACACATCACGCATATGATTAATTTGTTCAATTGTATAACCAACACGTTGCTCAACCCGTCCTCGAATTTCCATATCCGGGTGCGGTAGTCGCCCTGCTTTCTCGGCATCTCTGATAGCCTGAGAGAAACCCCAACTAAATCCGCTGCTTCACCTATTCTCCAGCGCCGGGTTATTTTCCTCGCTTCCGGGCTGTCATCATTAAACTGTGCAATGGCGATAGCCTTCGTCATTTCATGACCAGCGTTTATGCCACTGGTTAAGTGTTTCCATGAGTTTCATTCTGAACATCCTTTAATCATTGCTTTGCGTTTTTTTATTGAATCTTTGCAATTTACTGCAAAGCAACAACAAAATCGCAAAGTCATCAAAAAACCGCAAAGTTGTTTAAAATAAGAGCAACACTACAAAAGGAGATAAGAAGAGCACATACCTCAGTCACTTATTATCACTAGCGCTCGCCGCAGCCGTGTAACCGAGCATAGCGAGCAAACTGGCGAGGAAGCAAAGAAGAACTGTTCTGTCAGATAGCTCTTACGCTCAGCGCAAATATCCACCGTGGGAAAAAGTCCAGGTAGAGGTACACACGCGGATAGCCAATTCAGAGTAATAAACTGTGATAATCAACCCTCATCAATGATGACGAACTAACCCCCGATATCAAGTCACATGACGAAGGGAAAGAGAAGGAAATCAACTGTGACAAACTGCCCTCAAATTTGGCTTCCTTAAAAATTACAGTTCAAAAAGTATGAGAAAATCCATGCAGGCTGAAGGAAACAGCAAAACTGTGACAAATTACCCTCAGTAGGTCAGAACAAATGTGACGAACCACCCTCAAATCTGTGACAGATAACCCTCAGACTATCCTGTCGTCATGGAAGTGATATCGCGGAAGGAAAATACGATATGAGTCGTCTGGCGGCCTTTCTTTTTCTCAATGTATGAGAGGCGCATTGGAGTTCTGCTGTTGATCTCATTAACACAGACCTGCAGGAAGCGGCGGCGGAAGTCAGGCATACGCTGGTAACTTTGAGGCAGCTGGTAACGCTCTATGATCCAGTCGATTTTCAGAGAGACGATGCCTGAGCCATCCGGCTTACGATACTGACACAGGGATTCGTATAAACGCATGGCATACGGATTGGTGATTTCTTTTGTTTCACTAAGCCGAAACTGCGTAAACCGGTTCTGTAACCCGATAAAGAAGGGAATGAGATATGGGTTGATATGTACACTGTAAAGCCCTCTGGATGGACTGTGCGCACGTTTGATAAACCAAGGAAAAGATTCATAGCCTTTTTCATCGCCGGCATCCTCTTCAGGGCGATAAAAAACCACTTCCTTCCCCGCGAAACTCTTCAATGCCTGCCGTATATCCTTACTGGCTTCCGCAGAAGTCAATCCGAATATTTCAGCATATTTAGCAACATGGATCTCGCAGATACCGTCATGTTCCTGTAGGGTGCCATCAGATTTCTGATCTGGTCAACGAACAGATACAGCATACGTTTTTGATCCCGGAGAGACTATATGCCGCCTCAGTGAGGTCGTTTGACTGGACGATTCGCGGGCTATTTTTTACGTTTCTTGTGATTGATAACCGCTGTTTCCGCCATGACAGATCCATGTGAAGTGTGACAAGTTTTTAGATTGTCACACTGAATGAAAAAGAGTCAATAAGCAGGGATAACTTTCTGTTGAAAAAACAGCTTCTTCTGAGGGCAATTTGTCACAGGGTTAAGGGCAATTTGTCACAGACAGGACTGTCATTTGAGGGTGATTTGTCACACTGAAAGGGCAGTTTGTCACAACACCTTCTAGAACCAGCATGGATAAAGGCCTACAAGGCGCTCTAAAAAGAGAATGTTAAAAACTATAAAAAAAATAATTATAAAAATAATCCCCGTGGATAAGTGGATAACCCCAAGGGAAGTTTTTTCAGGCATCGTGTGTAAGCAGAATATATGCGTGCTGTCCCTGGTGCTTCCTCGCTCACTCGACCGGGAGGGTTCGAGAAGGGGGGGCACCCCCCTCGGCGTGCGCGGTCACGCGCGCCAGGGCGCAGCCCTGGTTAAAAACAAGGTTTATAAATATTGGTTTAAAAGCAGGTTAAAAGACAGGTTAGCGGTGGCCGAAAAACGGGCGGAAACCCTTGCAAATGCTGGATTTCTGCCTGTGGACAGCCCCTCAAATGTCAATAGGTGCGCCCCTCATCTGTCAGCACTCTGCCCCTCAAGTGTCAAGGATCGCGCCTCATCTGTCAGTAGTCGCGCCCCTCAAGTGTCAATACCGGCGGCGCTTTATCCCCAGGCTTGTCCACATCATCTGTGGGAAACTCGCGTAAAATCAGGCGTTTTCGCCGATTTGCGAGAGCTAGCCCTTTCCACGTCGCCGGCCGAAATCGAGCCTGCCCTCATCTGTCAACGCCGCGCCGGGTAAGTCGGCCCCTCAAGTGTCAACGTCCGCCCCTCATCTGTCAGTGAGGGCCAAGTTTTCCGCGAGGTATCCACAACGCCGGCGGCCGGCCGCGGTGTCTCGCACACGGCTTCGACGGCGTTTCTGGCGCGTTTGCAGGGCCATAGACGGCCGCCAGCCCAGCGGCGAGGGCAACCAGCCGAGGGCTTCGCCCTGTCGCTCGACTGCGGCGAGCACTACTGGCTGTAAAAGGACAGACCACATCATGGTTCTGTGTTCATTAGGTTGTTCTGTCCATTGCATCATAATCCGCTCCACTTCAACGTAACACCGCACGAAGATTTCTATTGTTCCTGAAGGCATATTCAAATCGTTTTCGTTACCGCTTGCAGGCATCATGACAGAACACTACTTCCTATAAACGCTACACAGGCTCCTGAGATTAATAATGCGGATCTCTACGATAATGGGAGATTTTCCCGACTGTTTCGTTCGCTTCTCAGTGGATAACAGCCAGCTTCTCTGTTTAACAGACAAAAACAGCATATCCACTCAGTTCCACATTTCCATATAAAGGCCAAGGCATTTATTATTCAGGATAATTGTTTCAGCATCGCAACCGCATCAGACTCCGGCATCGCAAACTGCACCCATACCGGCAGGTCCCCACATCCAGCGCAAAAACCTTCGTGTAGACTTCCGTTGAACTGATGGACTTATGTCCATCAGGCTTTGCAGAACTTTCAGCGGTATACCGGCATACAGCATGTGCATCGCATAGGAATGGCGGAACGTATGTGGTGTGACCGGAACAGAGAACGTCACACCGTCAGCAGCAGCGGCGGCAACCGCCTCCCAATCCAGGTCCTGACCGTTCTGTCCGTCACTTCCCAGATCCGCGCTTTCTCTGTCCTTCCTGTGCGACGGTTACGCCGCTCCATCAGCTTATCGCGAATAAATACCTGTGACGGAAGATCACTTCGCAGAATAAATAAATCCTGGTGTCCCTGTTGATACCGGGAAGCCCTGGGCCAACTTTTGGCGAAAATGAGTCGTTGATCGGCGCGTAAGAGGTTCCAACTTTCACCATAATGAAATAAGATCACTACCGGGCGTATTTTTGAGTTATCGAGATTTTCAGGAGCTAAGGAAGCTGAAGTGAAAAAAATCACTGGATATACCACCGTTGATATATCCCAATGGCTGATCGTAAAGAACATTTTGAGGCATTTCAGTCAGTTGCTCAATGTACCTATAACCAGACCGTTCAGCTGGATATTACGGCCTTTTTAAAGACCGTAAAGAAAAATAAGCACAAGTTTTATCCGGCCTTTATTCACATTCTTGCCCGCCTGATGAATGCTCATCCGGAATTTCGTATGGCAATGAAAGACGGTGAGCTGGTGATATGGGATAGTGTTCACCCTTGTTACACCGTTTTCCATGAGCAAACTGAAACGTTTTCATCGCTCTGGAGTGAATACCACGACGATTTCCGGCAGTTTCTACACATATATTCGCAAGATGTGGCGTGTTACGGTGAAAACCTGGCCTATTTCCCTAAAGGGTTTATTGAGAATATGTTTTTGGTCTCAGCCAATCCCTGGGTGAGTTTCCAGGTTTTTGATTTAAACGTGGCCAATCTGGACAACTTCTTCGCCCCCGTTTTCACCATGGGCAAATATTATACGCAAGGCGACAAGGTGCTGATGCCGCTGGCGATTCAGGTTCATCATGCCGTTTGTGATGGCTTCCATGTCGGCAGAATGCTTAATGAATTACAACAGTACTGCGATGAGTGGCAGGGCGGGGCGTAAGACCCTTTGAGTGAGCTGATACCGCTCGCCGCAGCCGAACGACCGAGCGCAGCAGCCGTGAGCGAGGAAGCCTGCATAACGCGAAGTAATCTTCGGTTTTAAAGAAAAAGGGCAGGGTGGTGACACCTTGCCCTTTTTTGCCGGACTGCAGCGGCCGCTACTAGTAGGGAGACCAGAAACAAAAAAAGGCCCCCGTTAGGGAGGCCTTCAATAATTGGACTATCCCCTAAACTTCAAAGGACCAAAACGAAAAAAGACGCTTTTCAGCGTCTTATTGTTCGTCTTTGGTACCGAGTTATTAATATGCGCGCAGCGTCTGGAAAACCGAGGCCAAAAGACGTGCGTCTTTGATGCCCGGTTGCGACTCTACAGCAGAATTAAAATCAAGTCCGGCGCAGCCGGTTTGTGCCGCTTCCACGCAGTTATCTGCGCCTAGAGCCCCGCCAGCAGAACGTTGCCAAGCGATTGACCATTTAATAGTGACCAGTCAAAACGTTGCCCGCTTCCACCCTGGCCGTTGTCTAAAACATATTTATCAACGTGCTGAAACTCGCGGGCGGGCAGGGTTTCACCGACGCTTAATGCTTTCCAGATGGCAACATGTGCTGGCAGAGCTTCACGCAGCGTATCGATATACAGCTGTTCTTCATTACCATGCAGTTGCACTGCCGCCAGCGATAACACCTTAGCTTTGTCCACCACATCGGCAATATCGTGATTGCGGAACACGCAACATACTGCAACGGTGCCGCAGCCATCACTTCCTGCGCCTGTTCAACGTTGACGCAACGCGGTGATGTCGCAACAAAAATCAACCCACCGTAAATCGCGCCCGCGTCATAAGCTGCTTTAGCATCTTGCCCACGCGTCAGGCCACATACTTTATTCTCACCCAGCAACACCCGGCGCACGGCGGCGTGCAAATCGTCATGGGCCATCAACGCCGAACCAATCAGAAAACCGTTAGCGAAGTGGCTTAACTCGCGCACCTGAGCGTAAGTATTGATGCCGGATTCGCTGATTACCGTCACGTTGTGCCCCAGTTTCGGCGCAAGCTCGCGGGTACGGTTGAGATCAATCGACAAATCACGCAGATCGCGGTTGTTGATGCCAACGACCTTTGCTCCCAATGCAATGGCGCGCTCCTGTTCCTCTTCATTACTGACTGAGTCAGCGCCCATCTGCCCAACTGTGAGCGACGGCGGCAAGCTGGCGATATTGGTCGTCATCCAGTACTGAAAGCATTAATAAGCAGGCATCGGCCTGGTAATAGCGCGCCAGATGATCTGGTAAGGGTCGATAATGAAGTCTTTACATAAAATCGGCTGCGGGGCGATTTGGCTGACGATGGGGAGGAAATTAAAGCTCCCCTGAAAATATTTCTCATCAGTCAGCACCGAAATTGCCGAAGCGTAATGTTTATAAATGGCGGCAATGCGTGCTGGATCGAAATCATCACGGATCACGCCTTTTGACGGCGACGCTTTCTTGCACTCCAGAATAAACGCCGTGCGCGCACCCTGTAGCGCATCATAAAAATGTCGCGTGCTCGGCTGAACCTCATTCTGAAAACTGGCCAGCGGTTGCTGCTGTTTGCGGGCTTCTACCCAAATCGCCTTGTCTGCGACGATTTTCGCTAAAACGGTTTGCATCATCTAGTAGTCCTGTGTGACTCTAGTATTTAGTTTCTCGTTTCTTCTTCTTCCAACGAGAGAAAACGGAGCTGAGCGCCGCCACTCGATCGACCAAAACGAAAAAAGACGCTCGAAAGCGTCTCTTTTCTGAATTGGTGCCGGGGTCCGCACAGGTGGATGCGGACCAAAACGAAAAAAGGCCCCCCTTTTCGGGAGGCCTCTTTTTTATCTGAATTCGTATCGAGTTATTAGGCCGCACGTTCAAGTGCAGCCACAGGATAAATTTGCACTGAGCCTGGGTGGGATTCGGACTCGACCGCATAGCCTTCAGGGGGACGGTTCTTGTGCCGATGCAGAAAAACCGACGACTGACCCTGCCAAGCGGCACCAGATTTCTTGCGTACGCAATCCCTAAGCCAAAGGTGGCACTCAAGGGGAAGCGCAAACTGCCTGCAACGGGAGCGTTGGCTTCATCGCTTTTTTGACCCGTCTCCATCTCTCCTCTTTCTCTAGTAAAGTGTTTAGTTCCCTCTTTGCGTCCTTCATAGCTTGATCCGAAAAGTTCTCTAGTAGCTAGCCCAAAAAAACGGGTATGGAGAAACAGTAGAGAGTTGGGAATAAAAAGCGTCAGGTAGGATCCGCTAATCTTATGGATAAAAATGCTATGGCATAGCAAAGTGTAGCCGTGCAAATAATCAATGTGGACTTTTCTGCCGTGATTATAGACACTTTTTTTGTTCGGTTTTTGTCATGGCTTTGGTCCCGCTTTGTTACAGAATGCTTTTGATCACAGGGGTTACCGGTTTGGTTAGCGAGAAGAGCCAGTAAAAACAGCAGTGACGGCAATGTCTGATGCAATATGGACAATTGGTTTCTTCTCTGAATGGCGGGAGTATGAAAAGTATGGCTGAAGCGCAAAATGGATTCCCTATTAGGGATACTGGTTTAATGCCCATCTGGTGGCGGGTTTAACGCCATTGAGGCCAACGGTTATCTCGATTTTTTTATCAACCGACCCGCTGGGAATGAAAGGTTATATTCTCAATCTCACCGTTGGCGGTCAGGGGGTGGTGAAAAATCAGGGACGGAATTCTTTTGCCGACCGGGTGATATTTTTGCTGTTACAGGAGAGATTCATCACTACGGTCGTCATCCGGAGGCTGGCGAATGGTATCACCAGTGGGTTTACTTTCGTCCGCGCGCGCCTACTGGCATGAATGGCTTAACTGGCCGTCAATATTTGCCAAATATGTGGGTGTTTCGCCGGATGAAGCGCACCAGCCACATTCAGCGACCTGTTTGGGCAAATCATTAACGCCGGGCGAGGGGAAGGGCGCTATTCGGGACTGCTGGCGATAAATCTGCTTGAGCAATTGTTTTGCGGCGCATGGAAGCGATTAACGAGTCGCTCCATCCACCGATGGATAATCGGGTACGCGAGGCTTGTCAGTACATCAGCAATACCTGGCAGACGAGCAATTTTGATATCGCCAGCGTCGCACCAGCATGTTTGCTTGTCGCCGTCGCGTCTGTCACATCTTTCGCCAGCAGATTAGGGATTAGCGTCTTAAGCTGGCGCGAGGACCAACGTATCAGCCAGGCGAAGCTGCTTTAACACCGCCCGGATGCCTATCGCCACCGTCGGTCGCAATGTTGGTTTTGACGATCGACTCTATTCTTCGCGGTTGTTGAAGAATTGCACCGGGGCCAGCCCGAGCGAGTTCCCGTGCCGGTTGTGAAGAAAAAGTGAATGATGCAGCCGTAGGTTCATAACTCAAGAAGCGGCCGCGAATTCCAGAAATCATCTTTAGCGAAAGCTAAGGATTTATACTGAAATTCTGCCTCGTGATACGCCTATTTTTATAGGTTAATGTCATGATAATAATGGTTTCTTAGACGTCAGGTGGCACCATGGAAGCTTTGTAATCACTCGATGACCAAAAGTAAAGTCCGCGAAGCGGGTTTTTACGTAAAACAGGTGAAACTGACGCTAGCCGGTCACATGTCAATGCTTCTG
+
,,111.'&'&$$$$&&&=?@@BCJHFGH@BGC(((((()<ACEGHHJJIJJJJJDGFHGGGJJJGGJJFIGHDFJJJHF??>,++&%((*-18A;=<;>=?EABC>DDFECEHJJHJJJGJE?>??EDDC8889;:;;;<88112120023>=>FFFEJEIFE<::<@?@BGDBDCA@F@<;33000000.+-/<;<;>?:@EECEC=???BDBICJDE77HJJFJFGIJACA=D>>@??BFDCJEECGGDFDDBCDFFJIIJJJJJJJJJJJJJJJICFJJGH??:C@>>A?;>>)((),+)''(%++,-/7<66<9;;;C;855677654671.-,,**()''*7<B8A667A444////2./0?@CEC@EJJJHJDEJBDEAECDGIFJFJGJDGCCC>?B8988;771111?A>>?A@DFEFJJJJJIHIJJJJJGHJJIIJEE<8A>IIEIF====JEHGGJGJHJHFJJHJJJJIJHJIJJGGJJJJJHFJJJJIJJJHJJJJGJGJHIJIGGHGFJGFJJJGIJJJBA@@JIJJJJJIGJJJIJHJJGGEIFHIFCF=JGJJG<<<;B@;91FCB:7(''(./ADCF@@?AA>967<=<99AIJEGDGE@@EGJJGJJHGGIIJJJJJJJJEJJJICFFJJGJHGJJJE===>>8:=;81/+)(,**)'&&&'%%%,,,,@9888DFFJJJJJIJIFGJJIJCBBBFFJDHHJFGJGB5555JJGJJGJJJGJFEHFJJGD;99:710011.'''''-:88:==DG653.//0CIJHIIGHFBBBAJIJIJJJJFJJJGJIJGJJJJJJJGJJFGB=))((*()))()-.<==>CBFHJJJJGJIIIIFGGFE532333:96.'10///(*69;??BCEEHHJJGJJIGIJGIGGHFFJJJJIFHIJHJJHJIJJFJHJJJJFEDDE=//EFJJJJJJJJJJJJAHHJJJHDFDJF7>**88EIDBA@>E>JJGFFJHJJJJJHJJEDGFJJJJJJJJFHJGJGJJJJJJGJHJIJJJJIHIGHIJJJFJJJIJJEHGFIJJJJJH:::;JIJJJJFH@=,,,,--0//1=>>AE>>>>BC@A@BBABCAJIHIEEJJECJFEJJJJJJJJJHJJIGJJJJGGHGJA;<;<GFC???@BAA<<E=EJFHHHJHJJJJGJJGGJJJJCBA=<;;@1..07>JJHJCABBHFJJJIJFJFIJJJJJIEIGJGHGJJJFHEA=A<-++,,*(((''('',--,-2<AC6556CFFFHEFJ<888888@>>>G@;@C?@@@EACCDF??@A=<<=CHJ>>A?BA>AIJFJHJJJGHJIHJJJIHFJJGBBABIHFFG<;;:>ECIFEHCGJJIFJEGIIFB>.---/,,,FJJCDDBCFGJFHJJFJJGJIJIHGABABDCAEDFGJJJJDACDFJFCHIHB@@@JJJHJEFIIJHJJIJJJJGIJJG@?@@J;;;;?B?=?1///3465:DJJGBBBBDHG?AAGGGHJJJJGJHEGGJIFBJJJJJGJDBECGHH5EJIJHJFIJIJEIEEC?8778999?G>=>>JHJGJJJJJJJJGJJHJFJHGJFJJHJJJJGDJJJJDFJJJJJIIIDJJJJIFDGGJDGGIJHCHFEJJHJJFFJJJFJJJJJGJJJHFJJF<JEEFCDDJGFJJEFJJJJHJFJIHJJJJJHJHIIIJJJJ>>=>BF@CBGDJJJJJJFEHJJAJHEHGJJJIDCCJGJJJJJFJD@B20(5**5JIHHFEIIJJHJJJJJIGGJIJJJJJJJHJJJIIGGJHJJEJJJJHJJJGEHJGI=977BFDIJF?=<B;<A@BHEECA0//1<:7844@?==AEJDDCAD??@CJJFJIJIHJJJHGFIJHJJFEJJJJJJ===>JJIHHJJJGGJJJJJG8889AAACIFJ;999GHFEG<<<:::;ADC<<>;<<<IG''''JIFDHF>C620/-556=2001FHGFJJIFJJFJJJGHJGJJFDCDJHJ<:::HFDCEFJIJIJJGDFFFFJJJJGJJJG1111C@@@JHJJGCFCDG;;=*514;8331-,(&%&'(,745:>77>>E::====><<@IJJJEHGJJJJJBDJJJGJJJDFCHCCA@BBADCD1/,455455ACJJJJJGEA@>>>==>>CDIJIIFB===>>==@79;;61.0692267BEIJJJJJJJJJJHJGJHGJJGA97/+++*--,*&&('(('&&&''&$$$%-4477ABJBCC889;BJCHHCBA?A08DA:44>IECEEJGJJJCEDEJHJHFJJ>;/*&%'*+)(22FHJFJIJJIJJFCCEHDA@JCA21/.,+(&&&&&49=ABEFGJJJJJDGIJJJHDFGCDE>?>?HJHJHEFJHJJJJHFGJJJGHJJIHDC@<;9:<;@??@::CBCHGJJGHJJGJJJIJIJIJIJGIJJIF7....@@@A@BBGJGEJJEJJJIIJJJJJJJJJFFGJHJGFGJHHEJJJF@7JHJJFJGJBBACCAAFDJFJGGJE??DDHJJJJJFJJJGJJI?B16((9HDJHJ<<;=HJIJEJHJHJIJJJJJIJJHJJJJJJJJJJGBFEDJHJIJJJG=C@A@DJJDJJCIJJJJJJGIHJGJJJGJJIJHJIJGJJJIFEJIH@FE@@@@GIIGDCBDD==8893.20.&&,35;ABBABBJJJ@AB@DEJFJJJGFJJHHJFIJHIIJJJHCJHFGJGJEJJGHFACGBACFD@@@6666>?A@:JEJFJHFGJEFDHJJHJGIDDDEIIJJECBCCJJGHJDHDJHEFIEB??@BJIGJJHDD<;;AC@@>?978AC:::;@222;<I;;;=<645:8;HHCEGGIEHHJJHJJJJJIGBABFB=<>>>>;==<<;<@JJHEJJJJJJHJFJGIJCCCBIGJCG----=<444:;?<A;8101?FJEFJFHGIEEEIIGJIGJJJFGGJEBDIJGJGJJAA.+'(((((9EE@B@BD@=<<='''(23;;=;;:;B;;::ACGJJIGJJJGJIJEJJGJJJJJJGJJJEJHIGGGDDCFJHJJFIJJJHFEIJJG@HDBBBCDCAEHJJIBADJJFJHJJJHIJJJJJDEHEJDHGJJEEB:488AEFGJJHJJJJJHFJJJGFJHEGB@@BHGIHGFFJIDGI=JJJJJJGJJGFI@988@;;;:9557:C@@ADGJJJJBJD:JFEJHDEFJJHJJIJJJGJJJJJJFIHJHGJEJD=2+++HGF@J@75433=<<;:=A'''(>:::<A)))'*)+++@ABHJIFIGGFIGJJJFIEJJEJJJJIHJJJJFJFJJGJIJJEIGEIGGHJFEDFDHEB==BEGC9999FCFJGGJGFFD<C978;9:<<A>;;<?EGFIGGIJJGGFJGA?@GDDJ><=<AC;711233'%%%%):=DABGHJJJH>FEAEGHEHD>==>=:A<778::@>>>>ADFFDHEJ@?>D'''>>@BBBJJJDEE?@?@E?BGGFJEDFDIGHIGGGBCCEEDEJJGFFJGIFEIFEHFGHJFJIFJHGEJJHDEGIDJF870.-./,)((**,?A???@GIJJJHI@ECFHJJIJJHJJFIJHGFFBGGJJJEHJIHEJGJEGEA;;;>HGIEJJGJJJFJJJJJHHHIJJGGJGIGJJJJDDCFJFJJJGGHIIEFJIJHJFJJJGGGFJJIJJJJJHIGEJJIFIJJJEGJJFJJIGJIJJFFGJFFJJJJFDCEBBBFCD?=<=DE?>@FBCBAECGJGJFFGIJFGHJHJJJJJJFJJEFFJHFFJED>ECFAA88DEGFHGEDCCJCCBBBD:888@=@BA:GDEGJIHGJJE;>77;;:7-(&%(666>AGFEEJGEI?A1111BCE>?><>;;=>DA><>+*))+***55?BEDECFHJDA@ACJGJD765&&&(*3160.029:;F?211288:@AA@CCC@AB>?=;;<=?A==><=7/3,77334449;:;;<<;<=?>?@>>==?=877:<>>?>>DA<;;;=<<==<:>==?>:>>=7555=ABEAAA>>>?><;9:9:::=>?@A?:;;<<;;:(''''<<><=<=<;<<===;<<=>@@JEC:877:9;::;<;))))(''*<@A986/---***,**+-.+'&&&(0''%%&$&**>@<:9:<=?@BEDEC?=<=<;<<=A@==<=<<;<>????CB@@?=?A@>=<==<;;:;8899<<=>>BAA@?<:;::;;==;:::;;<<<;:;;==75433/...34471112=3.08::;<=;=;9988:9:;<;9:;>=;:98866888111476)''(&%&&&,2?@<:85456:<??><876:6777;>?=:JHIIJJJIJIJIHJJHJGJJJJIJJJBA@>8:B:?:...>=;::9:EEAAADEHJJDF0//2768.,*%$$&'&%&&&+-3::CIDFEEGEHGJJJHHJJJJHJHFJJJFEEA3000427=??BBB4444EHA70,,/1>BCGICFD>=<:;<=;?<:;JEEFFEDDJJJFDAC?@>A555<<<=ACACFEJIIGJCAACJJHJJJJGIJJJIHJJJJC@@CCJGJJEFHDGJHA@?CHJJFIGJHFFEEJJFFJGD==>BIBJ,,++9D=53354;CGDEJCAABJGJGCJJJJHGJHGEDGHJJ?@@CH?12BDCDCA@AC==<=CJIGGDC==@@@JGA???AGGEJC;921@?@>?@A;;;;<@ADBCBAJJDF=??@@AA8,**,:0)('%%%%&&%'%'(()))FFHHIJHJIFGJGCCHCBFGJJHGJJJIA==<@ACJJJDBBCEJJJJJJJJJ====F=9/,(''%(&&&&&&&(')03,,,,..1>;AACDFFJFIFDJEFIJCB42236DB:8:::?>22226,+.)+***%&&'0211*)))*+57:;@EDFJ<<<<=?7688<?;23;<=CCFFEJ///0::99=79./21101/04678?9:94312@A=9;;?DEEGJIGGE@AABHBIGFHIJJIGJJHGBJECBBBBFFJ@>>?EIHGJIJJJJHJIJJJJHIEH@DCDGJJJHJJJEIFJJIIJG=>>@?JHJFJJDCCBDDJGD@<<=<000053229<=:700127866DGJGGGGJJFIJJJJJJIJJIJIIFGFBAAAC=<?6BEH@@BCH<D?7778:61,,,+$$$$$&'558::=<=:;?@AJEJJJJJIJJIIGJJJJJGGJJHHJGGJIGJIJGJHHHGJJJ?<<<@JJGIHGJJIJ@DJJJJ@?@@JJFJJJBCA>>>>JEFEFDDEH<;<?>HJHJHJJJG.,,,GJJGJJJJJJHFJIEJ===;:;;?;::;=<..-.11;<@@>A@JJHHGJJJDD?JDGFEJDF@@JEHJJJJJJJJJJJFGJJEIJJHCGHD@D<31B<5324=;;99;<;9@<88:?BHFJJHGIJGJIGJJIJIJJHJJEHJGJJJJJGJJJJFGD=D@000/0201ACJJGJJFB=6.)**+>JC==<<<==>@@JJFDDHEGEHEHJEDCAA@BJFJAA<5//.-.,*)*+)()))))**-6:@BJIIJGJJJJJJECCCFJJJJJJJHJJIGGGIEJGJJJJHJJJJJFC;:,EG?DC>::;9@;:;8---.,019@ED?>>@ECBDJJ?>99<?A??>>@A=:977779:=>CJIGJJJJHJFJJJGGHFHDB@@53357545BGBA?@?89;=B6?8555=EFCIHDCA@?@=>??27771.;;:9:JCEJGJGB2;<DIJFIFGB??.ABHEJEADFCA@?@JFEHHJJJJJIFEGJJJJHJJJIJFJJJJJJHJGFFGBAA<=54*)('()%%&'8<CBCFFJGHFJJIGGIFJJIJEDA@0//-,,5=?JHFEEHDGJJFEHJGGJJJB@GDJJHEEG>><7<>?E42214359EJ@??==<3+*)'&%&&'&%%%%%'(''(/00.++**,*))35;94538;;=A?BAB>?<<<310371102?@@0000JJJFJA@@AEFE4---5:2??@DEEJHGJ@?>ABDBC;9633//..+))*((()4?DA==@JFJGJJJJJJJJJJJJJFJJJJJ=;44(,'%%&%$%%&%((&(,DHJJIDHJJIJJFGHJJJ5445C>>>JHFFEGJJGJJJGHGFJJFJJJJJGCFFHJEHJJJJJJJJJJJJJHJJJIJHJJJFJHB?7BC@>9;CCCAC:888=@HJJJJJJIJHJJEIJJI::94544858;4889=ABCCEE@CEJIJHEJGHHEFHDJJJJJGJFJJJIIFDHDIJJHHJJHJHJJIIJJJJHJIEFJIGJGIDDDBCF@EICJJJJIGJJFJJJJG?JEJHJGEHJJJJJJIFJGJJJJJJJJGHJJJJHJHIJJHHJJI@@@DCDGJJD:DGFJIJJJJJJGGBFJFGJJIGJJEHHIJGJJJJJJJJHGIJGFGFGJFJJIJJGJJHJJJIFJ>?JHHHJJJ@?=900/011112::<A'''(@7698;6767<;:<ADC621121/&%%()08:>9:9988<CG;:555533301116AEHB@A@GJFGJHFJJJHJHIFJJHJJACCEJFGJJJJHDA@ABJIDJJFGFDHJHJHJJIIJJJHJIHJJEJFJJIJIJJJJHJGJJJJHJHIJJIHGEEABJ?@ABEJJ>===987-(4350/0:5655=5444DJJJJFGEEIGJJFFDGJJGJJIGJEEHJJG==BCGCBJJJIJJJFFJJJJJJJJJJJJJDEEJEGJGH=<<;/.--))*.24&&&%%$%%'0688?>?A;GFDEA@ABCFDHHJIEJJHFBD51,),01CCJGJIIJJHJJGIJHJEGJGGJJJJJDEFJGFIJJIHDGEJEJGEEBCFFJGHJHJJICCFFHJJGFA@BEJI@@A???AJDJCJJJJJHJDAHD<0//4::BHGJJJJ>6566E@?JJHJJJJGJJJJGFJIDFDAFEHHJJJCDBFJJ@@?DJJJJJJECCDJFDABA77334.../2/++-.27-'---2/..0799:@GJEJJJEBB@CIIHJIGJIJIJJJJJJJJJJIJJHJFJHJJGIIJJJJJJHGJJJC10//<<>=>@A@ACJGHIFJJJ?@ABIJGCEEGJFEFJJG>==80111=6?<;877:A;71EEJJJGGCBEDJB87888/,,1.7A<<;666GHJJJIJIJEJJJJJEEIG?JB>>??IJJJJIJJIJHGJJGIGJJJJFJJDJG:75549;AGGJGJIHJJJEF;71124512+++-+,,,HHCBCBJ@BEF)(((379>JBFIGGJJFGJABABHGIDAAACEJGJJHJJJJD@FJFHJJFJCBBC>@JJFJJFJJIJJFJJHJJJJJJIJHJHJIJHJJJHJHHJGJBA55EGHJJIFIGEJJJJIJIJJGEGGIJJJFJJJJJJJJJFEHIFGJJFJJHJJJJJIFJJIGJJJJJJEJJJJJEEBEJ@>20&&3EGIHJJGIIJFJJJGIJJHIJJJJHJJGJHJIHJJJJJJJJIJJJJHJJHJJJIJJJJJJJHJJJJ?<;;><<>>JEB:989;FGGJGJD===:99;FA=99;;GHFEEHHJGFIIJHIJJIJGJJJJGFCHEJJJJJJJJJJJGJHHHIIGJHGIIJJJJJJIHHJJJHIJJGJJF::::JF4333@=>@@GEHGJHJJJJJDHJJJJGIFJFIJJIJGEJJJJIDJDJJJJJGJJGJJIGJJJJJJJJFIJIHJJJJGJHJJJJJGJIJJGJJJHJJJJJJJHGFEHA?@@DJJJJIJJJGJJJJJJJJJGDFGJJGJHJJGFEHJJGIJFHIJ3...181//,**+0)(():854327:BFEDFABADJ6666EJJJIJJIJJJGEGEIJJJGFHHHHJGHE?A>?C:::CIFDJJIIHJH???>FBCA>-'&%&(-)''(0*+&&''))(,01AEJJBAABHFIFGJJFA??A@CHHJFJJJBECEGGJHJBA?AHF==<<IFA@111133.--/----8AA?@@AJJGGHECCGFDEHJGFJDE677CJJGIFDJHHJEEDGGJIJFJJGJJJJJJEJHJJJGJBAAAJJJJHJJJHJEGCCHJFDFBBABFGIJJEHJGJFCBBA@?>>CBB88GJIJEHDBGJJJJJGJFJJJHIJIEIJJIJ9899BBEIJFJGHHJJJEJFHIGJJDECFJHJJGGHEA?)'&'+++-6:;:=A@C>=<<>;;:;==FBCAAEHGHFIFJGJJJGEFFFFJJHGEIIIJIJJJJJIIIHJGFCFGDGJJJEDFFJF??72114:>?=54444>>EFJJJGFHGJGEJJJCJHJJIHEGHHJGJJJJHF>??>>55102228.'<=>?HJHFJHJJIJJFGJDCEEJFJIJJJJFJGJHJHJJGFEHIJJJJHDEIJFHEJFCEF????JJJIJJJJJJJCDGDDAA=?AEA>=?78A1001=;;9.=.*,12:...'(&(()''')+)'($$$&%%'()(,.---.245.&&'(-('),0026HGIJEFDEGEJJIJIIEHGJ>=><;**(%&)+'((&'&$$$##'**138;<IGIGDEI@=<4>@@?@GB0002HEHHCEHJGJ;98;BAAACGJEHJFBA=-+7A4327:9:9;1***+%%%&(,-34'&&&*&&&))**)/78BHJJHJCDIFEJJJJIGGHJEJGFB879A==?>GJ>>>>><643123-+*,43612252113()))*-+)%%%$%%%&%,+,-&&''(%%&&&%''48<>:9:73388;DHCB><=>;8366+'(--.0/675677@@;;*))+78710//22125541.+'&&&%##$)>?A;;::85211*))'2:7789A?DICJHD;99:>?==?9982/./:54513**((&&$%&&''1195.,:6841>>AGJJIEHHI/777@AEC?76=C=GGCGJIIHJHD<<==+++++*)**B?;<:;55---..2354678,++78,++10/-6787;:11>;.--101**+*+'$%)*))+.BAA?991//10/+&&*(((35122387/6//0;@AFJJJCDGDE=889D?22=@CB>:1('''(+,322249887:9;;A=22216796778<;AGFJJJJ87678771../1=.,)&%%&'0143.'''03@ECGDFIGJJJJIFJJCCA<+(')000006:(''%%%$$%%)*99:;889=HCADJFGJCE???@@A?D+))/-))*,,+++222;::;BCDIJD9888=BEJFFAA/../++)*'((+++50'(2266@@??>?EBCB@>>4344@@@@???DC<<<8?54-*,/1*&$$'''))&%%%$$%.6/--)***:5872)(''*%%',0'*'''()))+6-896543011<AB>==EHDJCF@8/..0431;>D?E:,+++11112*556?@IHE@@@ADDB@<>,4,,.1*++-20/00)))&&&'((/./15ECC9887<==>;:*((4;94.,))')(&&&70//,,-37GD>DBB@@?=<9,+*)+*&'&&0/88311186899@A?=;;;EB@>>?<<4545965(&%$%&(&&&'-./443557@BAGJ@><;61777769<8;;;C=;32312246/.//779:E@B@DJHGFJE<:99EJJJDFG9652/*'%##%$###&(.44.B@EIJHGC,,,,62778-+&((%&%%)-46=@?A?1))/85569:988::8970//,**)*3BB?9??6?;:6560.-++(();<;DJFFJJGDFHJJCA93367-**,/...6568441111999<<<5555=BGFIGCCCDB@><=AD@J@5455=9;44423338>;;;:;:98:==?5///88(((&&&(..(&%,.45C?>=3002@B??>=677@G;77:9?A;;;;>88*'(045355325566:8646=>/../77899:;;;<<96/*'''652--*'''*,,6A@@@A@@?>7.0,-<9:=>J?:;CEJIJGFJJII*))*<@A@?:9666668303'''),3''')-64@ADB@@DFDEEGJHJJJEDCEEC??AAJJEJJJIJEFD3334/../7..23*4.)*0.1,/,,+)++&%%%)&'232123HJJDBA?@31/./---/+68(<<CJHHGIIH;89=<?ABDCCDCGDJGHH4445CDD&%%'(()200-*('$&'*.<?A=A?@?=:::5535::;<:9:5''3'69@BBDC87....-%$'&%$%'%(3774/0111/589;DF@?<<;:::>CFJFGJEEJJEJJGJJHFFEDIFGEFFDCCCH?;989=>AC><<<DJIEFFGDDDFHCB?:9::@<;:ADDG4++++52+&((*+,++.+$$$$'&+1.+**+-,,/0)(()-//64****59:>:9878-,,*((''()%%%%%''()++.-,-((%
@Glass_F3P_9_D3_6_23_15
GCGTTTGCAGTTGGTCGATAAAATTGGCGATGAAAGCACCACCATTACAGTAGCGCCATTTGGCAGCGACCAACGGCGAGATATGACGATTTACGTCACTGGGCGTTTGAGCCTGATAAAGAAGATCCGGTATCTTCGCTGGGGATTCGTCCTCGTGGGCCGCAAATTGAACCTGTACTGGAAAATGTGCAGCCAAACTCGGCGGCAAGCAAGGCAGGTTTGCAAGCAGGCCATAGGATCGTTAAAGTCGATGGTCAGCCCTTAACGCAGTGGGTGACCTTTGTGATGCTTGTCCGGATAACCCGGGTAAATCCTTAGCGTTAGAAATCGAAAGGCAGGGGAGTCCCTTGTCTTTGACATTAATCCCGGAGAGTAAACCGGGTAATGGTAAAGCGATTGGTTTTGTCGGTATTGAGCCAAAGTCATTCCTTTGCCAGATGAGTATAAAGTTGTACGCCAGTATGGGCCGCTGTTAAACACCCCCATCGTCGAAGCCACGGACAAAACATCATGATGAAGCTGACGGTCAGTATGCTGGGAAAATTGATCACCGGTGATGTGAAACTGAACAACCTGGCCCTGGCCGTCTATCGCCAAGGGGGCTGGGATGACAGCGGAACTCGGGGTTGTTTATTACCTGCCGTTTCTTGCGCTTATTAGCGTGAACTTAGGGATAATTAACCTGTTTCCGTTGCCCGTACTTGACGGGGGGCATCTGCTGTTCCTTGCAATCGAAAAAATCAAGGGCGGACCGGTATCCGAGCGGGTTAGAAAGACTTGTTATCGCATTGGCTCGATTCTGCTGGTGCTGTTAATGGGGCTTGCACTTTTCAATGATTTCTCTCGGTTATGAGAGTAAGTTCAGAGAACGCATAATAACGATGGCGATGAAAAAGTTGCTCATAGCGTCGCTGCTGTTTAGCAGCGCCACCGTATACGGTGCTGAAGGGTTCGTAGTGAAAGATATTCATTTCGAAGGCCTTCAGCGTGTCGCCGTTGGTGCGGCCCTCCTCAGTATGCCGGTGCGCACAGGCGACACGGTTAATGATGAAGATATCAGTAATACCATTCGCGCTCTGTTTGCTACCGGCAATTTTGAGGATGTTCGCGTCCTTCGTGATGGTGATACCCTTCTGGTTCAGGTAAAAGAACGTCCGACCATTGCCAGCATTACTTTCTCCGGTAACAAATCGGTGAAAGATGACATGCTGAAGCAAAACCTCGAGGCTTCTGGTGTGCGTGTGGGCGAATCCCTCGATCGCACCACCATTGCCGATATCGAGAAAGGTCTGGAAGACTTCTACTACAGCGTCGGTAAATATAGCGCCAGCGTTAAAAGCTGTCGTGACCCGCTGCCGCGCAACCGTGTTGACCTAAAACTGGTGTTCCAGGAAGGTGTGTCAGCTGAAATCCAGCAAATTAACATTGTTGGTAACCATGCTTTCACCACCGACGAACTGATCTCTCATTTCCAACTGCGTGACGAAGTGCCGTGGTGGAACGTGGTAGGCGATAGTAAATACCAAACAGAAACTGGCGGGCGACCTGGATCTGCGCAGCTACTATCTGGATCGCGGTTATGCCCGTTTCAACATCGACTCTACCCAGGTCAGTCTGACGCCAGATAAAAAAGGTATTTACGTCACGGTGAACATCACCGAAGGCGATCAGTACAAGCTTTCTGGCGTTGAAGTGAGCGGCAACCTTGCCGGGCACTCCGCTGAAATTGAGCAGCTGACTAAGATCGAGCCGGGTGAGCTGTATAACGGCACCAAAGTGACCAAGATGGAAGATGAACGATCAAAAAGCTTCTCGGTCGCTATGGTTATGCCTATCCGCGCGTACAGTCGATGCCCGAAATTAACGATGCCGACAAAACCGTTAAATTACGTGTGAACGTTGATGCGGGTAACCGTTTCTACGTGCGTAAAATGCGTTTGAAGGTAACGATACCTCGAAAGATGCCGTCCTGCGTCGCGAAATGCGTCAGATGGAAGGTGCATGGCTGGGGAGCGATCTGGTCGATCAGGGTAAGGAGCGTCTGAATCGTCTGGGCTTCTTTGAAACTGTCGATACCGATACCCAACGTGTTCCGGGTAGCCCGGACCAGGTTGATGTCGTCTACAAGGTAAAAGAGCGCAACACCGGTAGCTTCAACTTTGGTATTGGTTACGGTACTGAAAGTGGCGTGAGCTTCCAGGCTGGTGTGCAGCAGGATAACTGGTTAGGTACAGGTTATGCTGTTGGTATCAACGGGACCAAAAACGATTACCAGACCTATGCTGAACTGTCGGTAACCAACCCGTACTTCACCGTAGATGGCGTAAGCCTCGGTGGTCGTCTCTTCTATAATGACTTCCAGGCAGATGACGCCGACCTGTCCGACTATACCAACAGAGTTATGGTACAGACGTGACGTTGGGCTTCCCGATTAACGAATATAACTCGCTGCGTGCAGGTCTGGGTTATGTACATAACTCCCTGTCCAACGTGCGGCCTCAGTGGCGTTATCTGTACTCTATGGGTGAACATCCGAGCACCTCTGATCAGGATAACAGCTACTCAAAACGGACGACTTCACGTTGACTCTGGTTCAGACCTGTAACAAGCTTGACCGTGGCA
+
HHJIFJIFJJGGDEJGJIJJJHJJFGDC:9:54405.--./987666BEJJJJJHHJHHFHHIJADA8881+++&(((+(()*)%%%%&,2759;<EIJHGDHJ@@@;8;99998886666654;66@>C@??=<=78==<BDIBCA@===>IIFJJJJJJJEGJDBFGGJJJJJIIJIJJJJJJJGFIJFFFJIJJJJCBBBAABADGJJDGGJCGFFIGJJDBAD;;96(('+*+5?D>??;==<@@?@AJJJJFGJJHJJEGJFJCBC::9:11111::->@?ADCFA886667'B....97861+&%&(=@B?AFJJJHHGIEG:31131A@<<<>A@??EFIJJGJGGGJJJGJGGCDJBIE>EIJGCD@DJJCDDCHIJJJHGJJJIJHHGJGHFJJJGJ;866332..015*))0..0?CEFFIJJJJJJJHEHDEJJHJJJJJJFJJJGJIJJFDDCDFHB?>61)&',0''''*-/@>=>9::;FG>64))'&&%&))'&'&'(*5>@CDDCDHIJJJIIJGDAAAJGJ@GJ@AAAAAFGIEJCJJJGJJJJIJJJJHJJJ33239)&%####%'(*'&&%&--14.86;AGFGJICEDJDBDEDEGJEJJHJJFGGEFIB>?=?>?@?A;<D?EDFDBDBEHJJIEGJGJJFJEJJJJF=>>HJJJJJJ?@@@JJJFIDA<?JGJDFDHE;:99BH<<<HHBA77/..0;:..,,00/1*))*4239B1..2<<<HJJAA@@G;;<EIHJJFHE?<<<:+))))380,,(*479::::=IABBCHGGJFHJIGJJHJJJJJJJJJJHJJJJJIFIHEBAEECCFJFJJFDBBBAFDIJJHF.-+(),'&&'.****)'437<22228:CFACA98:@@@;88<FA@@J>>>>>F??@@JJGJFJHJJJJDGEJDEHDEGDGJJJJJJFJGJIJIHJJIJJGEJHJBCBAJJJJJGHJJ@JFJJHJFEFJJJIHE?@@?>=70(((6<EEIIJJHGEFIJJGF21/0351133HJIJJGFGBAJIIFJIIIJIHIJJGC?65468<4))DFEGIGGJJHIJJGJJJJJJJIJJJJIHHJFDABG-'&''=BCGGGEG>ABAAJIJJJJFJHJHJJIJJGHJJEJGJJJHFJJJJJJIJJJJJJJJJJHGJGFJFDJGA@A49:...38199B@JJGJJA?@AFECDFJJJJJJJCDCDJJFHIJJJJGJJDGFFIJJJFJJJJEDGJJGGEGJJHJJJJJGFJJHJ?;;;ACJDDIFFJHJFJJGGGDDJCDFFJJJJJJJJJJHJIJIHGDJJJJGJJGJIIHHFEFIJJJJDEIDJFEII66413JJFFJ@?312299131ABHJJHJHIEFIJIIJJFBHGEGDJHJFGFIJCDB,,,,44JGFGJJHJDC@@DJGJJJJJEHJBEBDHGGFJJHIHHHGJJJJJJEGJHJJJIEGGJJFJHFDDCJFAACA26101?ADJDEJIJECEHJJ>=>>JJJEEBBJJJHIJIA@BA@0000(((&((#$%*&&)()**'%%%>?JBDF::::/---:)&%$$$$%%(2302421249:?==>FABBDJEGJFGG;54489A@AEJHA@?@6666JJFGGJFJEDJJJJJJJJHJJJFGGJJJJIJJJFDBB9999@EGHGJJEGEIGJJFGEFIF211-,))./11257540113@JJIJJJJGJJGJCDB<<;>DJ<@@@IJG???;:.-+)+DIJJJJIEGEIHJJJG@>7877?;;:<<?AGA@AAGJIGHIJJJHJJJHJGFGE?>>>1-*).30++))('&&%%$$&,./>CB=>:68BFIGGHJIJJCAEEHDFEIHAA555DCCJFEJ@@@0//2?@@<344?JIHGJJJJHJFHFIEJJHDHIJJFHJJJJGDJFIJHJJGJGHJGJFJJIFIJHJJIFC<987....*))()''%&$%.429GHJJJJJJHJHGFEB@@AGHDDBEEDBBEJJJJJHJJIEHJIHHJJIJFJJ@JJJEGJJJHJJGFGCFIHJGG8888???E0//080/<:7EDJFJGBDBGJEADB6556DAAECAA?AEEDEIJJJGIGDDGHJJJJGJJI@<>>>BB=8686DJJJJJGEEIGHIIJJHJIDJID666?DJJJGJJJHGGGCBBC?@999899455466677?EJJJJJJJJJJJJGJJJHJHJHJJJJJJDJJHDJBA@=>@?:8:GJJIJJJJJJJJJGIJHJJJJJIGJJJJJJIHJJJJJJFJJJJIJHIJJJJGJIAJDJJGJGEJJJEJFHFJIJJJGJJJHJJGJJJJJJJ;;;;DBGEJHBBB>=><A?=>IEGGJJJFJHJJJJJIJJGGHJJGHHEHEFEIJJJJJJGJIJJJJJJFHJJJGGGJDE?+++,::;CGEGDHFFFIGFJA322)(**),,.EJIGJGHJHJJGHJJJJJJJJJIJJCA?ADBGF;;;<JIJJDFECHIGJJHIIGGIGB=:;<JFGEJJJGJJFJGIIJIJHHD?444.//00000C0/02*++JGJBCJJIFA=<<;=<::=>JHJJFJCEFEGHA?AB:9323.,'&&++*+,---*((&&*+;<<<;=..-//%'''&'%$$$%&&-0.+*)(*.-++**1121483(*<=;<:2/*
@Glass_F3P_9_D3_6_23_16
GGGCCTCGACCACCCCTCAAATGTCAATCAGTGCGCCCCTCATTGTCAGCACTCTGCCCCCTCAAGTGTCAAGGATCGCGCCTCATCTGTCAGTAGTCGCGCCCCTCAAGTGTCAATACCGCAGGGCACTTATCCCCAGGCTTGTCCACGTGGTTACTGTGGGAAACTCGCGTAAAATCAGGCGTTTTCGCCGATTTGCGAGGCTGGCCAGCTCCACGTCGCCGGCCAATCGAGCCTGCCCCTCATCTGTCAACGCCGCGCCGGGTGAGTCGGCCCCTCAAGTGTCAACGTCCGCCCTCATCTGTCGGTGAGGGCCAAGTTTTCCGCGAGGTATCCACAACGCCGGCGGCCGGCCGCGGTGTCTCGCACACGGCTTCGACGGCGTTTCTGGCGCGTTTGCAGGGCCATAGACGGCCGCCAGCCCAGCGGCGAGGGCAACCAGCCGAGGGCTTCACCCTGTCGCTCGACTGCGGCGAGCACTACTGGCTGTAAAAGGACAGACCACATCATGGTTCTGTGTTCATTAGGTTGTTATCTGCAGATTGCTGACATAATCCGCTCCACTTCAACGTAACACCGCACGAAGATTTCTATTGTTCCTGAAGGCATATTCAAATCGTTTTCGTTACCGCTTGCAGGCATCATGACAGAACACTACTTCCTATAAACGCTACACAGGCTCCTGAGATTAATAATGCGGATCTCTACGATAATGGGAGAATATTCCGACTGTTTGAGTTCGCTTCTTCAGCATGGATAACAGCACTTCTCTGTGTTTAACGACAAAAACAGCATATCACTCAGTTCCACATTTCCATATAAAGGCCAAGGCATTTATTCTCGGTAAGTCTTTAGCATCGCAACCGCATCAGACTCCGGCATCGCAAACTGCACCCGGTGCCGGGCAGCCACATCCAGCGCAAAAACCTTCGTGTAGACTTCCGTTGAACTGATGGACTTATGTCCCATCAGGCTTTGCAGAACTTTCAGCGGTATACCGGCATACAGCATGTGCATCGTACGGAATGGCGGAACGTATGTGGTGACCGGAACAGAGAACGTCACACCGTCAGCAGCAGCGGCGGCAACCGCCTCCCCAATCCAGGTCCTGACCGTTCTGTCCGTCACTTCCAGATCCGCGCTTTCTCTGTCCTTCCTGTGCGACGGTTACGCCGCTCCATGAGCTTATCGCGAATAAATGCCTGTAACGGAGGATGACTCCGCAGAATAAATAAATCCTGGTGTCCCTGTTGATACTGCAAACCCTGGGCCAACTTCTGGCGAAAATGAGACGTTAATCGGCACGTAAGAGGTTTCCAGACTTCGCCCCATAATGAAATAAGATCACTACCGGGCGTATTTTTTGAGTTATCGAGATTTTCAGGGACTAAGGAAGCTAAAATGGAGAAAAAAATCACTGGATATACCACCGTTGATATATCCCAATGGCGGTGCTGCGTAAAGAACATTTTTGAGGCATTTCAGTCAGTTGCTCAATGTACCTATAACCAGACCGTTCAGCTGGATATTACGGCCTTTTTAAAGACCGTAAAGAAAAATAAGCACAAGTTTTATCCGGCCTTTATTCACATTATTGCCCGCCTGATGAATGCTCATCCGGAATTTCGTATGGCAATGAAAGACGGTGAGCTGGTGATATGGGATAGTGTTCACCCTTGTTACACCGTTTTCCATGAGCAAACTGAAACGTTTTCATCGCTCTGGAGTGAATACCACGACGATTTCCGGCAGTTTCTACACATATATTCGCAAGATGTGGCGTGTTACGGTGAAAACCTGGCCTATTTCCCTAAAGGGTTTATTGAGAATATGTTTTTCGTCTCAGCCAATCCCTGGGTGAGTTTCACCAGTTTTGATTTAAACGTGGCCAATATGGACAACTTCTTCGCCCCCGTTTTCACCATGGGCAAATATTATACGCAAGGCGACAAGGTGCTGATGCCGCTGGCAATTCAGGTTCATCATGCCGTTTGTGATGGCTTCCATGTGGCAGAAATGCTTTAATGAATTACAACAGTACTGCGATGAGTGGCAGGGCGGGGCGTAAGACCCTTTGAGTGAGCTGATACCGCTCGCCGCAGCCGAACGACCGAGCGCAGCGAGTCGTGAGCGAGGGAAGCCTGCATAACGCGAAGTAATCTTTTCGGTTTTAAAGAAAAAGGGCAGGGTGGTGACACCTGCCCTTTTTTTGCCGGACTGTCTCAGCGGCCAGCTACTAGTAGGGAGACCAGAAACAAAAAAAGGCCCCCCGTTAGGGAGGCCTTCAATAATTGGACTATCCCCTAAACTTCAAAGGACCAAAACGAAAAAAGACGCTTTTCAGCGTCTTATTGTCGTCTTTGGTACCGAGTTATTAATATGCGCGCAGCGTCTGGAAAACCGAGGCCAAAAGACGTGCGTCTTTGATGCCCGGTTGCGACTCTACAGCAGAATTAAAATCAAGTCCGGCGCAGCCGGTTGTCGCTTCCACGCAGTTATCTGCGCCTAAGCCCCCCGCCAGCAGAACGTTGCCAAGCGATTGACCATTTAATAGTGACCAGTCAAAACGTTGCCCGCTTCCACCCTGGCCGTTGTCTAAAACATATTTATCAACGTGCTGAAACTCGCGGGCGGGCAGGGTTTCACCGACGCTTAATGCTTTCCAGATGGCAACATGTGCTGGCAGAGCTTCACGCACAGCATCGATATACAGCTGTTCTTCATTACCATGCAGTTGCACTGCCGCCAGCGATAACACCTTAGCTTTGTCCACCACATCGGCAATATCGTGATTGCGGAACACGCCAACATACTGCAACGGTGCCGCAGCCATACACTTCCTGCGCCTGTTCAACGTTGACGCAACGCGGTGATGTCGCAACAAAAATCAACCCACCGTAAATCGCGCGCGTAGATAAGCTGCTTTAGCATCTTGCCCACGCGTCAGGCCACATACTTTATTCTCACCCAGCAACACCCGGCGCACGGCGGCGTGCAAATCGTCATGGGCCATCAACGCCGAACCAATCAGAAAACCGTTAGCGAAGTGGCTTAACTCGCGCACCTGAGCGTAAGTATTGATGCCGGATTCGCTGATTACCGTCACGTTATGCCCCAGTTTCGGCGCAAGCTCGCGGGTACAGGTCGATCAATCGACAGATCGCCGATCGCGGTTGTTGATGCCAACGACCTTTGCTCCCAATGCAATGGCGCGCTCCTGTTCCTCTTCATTACTGACTTCGGTCAGCACCCCCATCTCCAGACTGTGACGGCGGCAAGCTGGCGATCTGGTCGTCATCCAGTACTGAAAGCATTAATAAGCAGGCATCGGCCTGGTAATAGCGCGCCAGATAGATCTGGTAAGGGTCGATAATGAAGTCTTTACATAAAATCGGCTGCGGGGCGATTTGGCTGACGATGGGGAGGAAATTAAAGCTGCCTGAAAATATTTCTCATCAGTCAGCACCGAAATTGCCGAAGCGTAATGTTTATAAATGGCGGCAATGCGTGCTGGATCGAAATCATCACGGATCACGCCTTTTGACGGCGACGCTTTCTTGCACTCCAGAATAAACGCCGTGCGCGCACCCTGTAGCGCATCATAAAAATGTCGCGTGCTCGGCTGAACCTCATTCTGAAAACTGGCCAGCGGTTGCTGCTGTTTGCGGGCTTCTACCCAAATCGCCTTGTCTGCGACGATTTTCGCTAAAACGGTTTGCATCATCTAGTAGTCCTGTGTGACTCTAGTATTAGTTTCTCGTTTCTTCTTCTTCCAACGAGAGAAAACGGGGGCTCGAGCGCGCACTTAATGACCGGAACAAAAGAGTCACTAGAAAGCGTCTGTTTCTGAATTGGTGCCGAGTGTCCGCACAGGTCGATGGGACCAAAAACGAAAAAAGGCCCCCCTCGGGAGGCCTCTTTTCTGGAATTTGGTACCGAGTTATTAGGCCACACGTAAGTGCAGCCACAGATCGTGCACTGAGCCTGGGTGGGATTCGGACTCGACCGCATAGCCTTCAGGAGTGAGTTTTGTGCAATACCAACCGACGACTGACCCTGCCAAGCGGCACCAGATTTCTTGCGTACGCAATCCCCTAAGCCAAAGGTGGCACTCAGGGGAAGCGCAAACTGCCCTGCAACGGAGACGTTGGCTTGGTCGCTTGACCCATCTCATCTTCTCCTGTTCTTCTAGTAAAGTGTTTAGTTCCCTCTTTGCGTCCTTCATAGCTTGATCCGAAAAGTTCTCTAGTAGCTAGCCCAAAAAAACGGGTATGGAGAAACAGTAGAGAGTTGCGATAAAAAGCGTCAGGTCAGATCCGCTGATCTTATGGATAAAAATGCTATGGCATAGCAAAGTGTGACGCCGTGCAAATAATCAATGTGGACTTTTCTGCCGTGATTATAGACACTTTTGTTACGCGTTTTTGTCATGGCTTTGGTCCCGCTTTGTTACAGAATGCTTTTAATAAGCGGGGTTACCGGTTTGGTTAGCGAGAAGAGCCAGTAAAAGACGCAGTGACGGCAATGTCTGATGCAATATGGACAATTGGTTTCTTCTGAATGGCGGGAGTATGAAAAGTATGGCTGAAGCGCGAATTGATCCCCTGCTGCCGGGATACTCGTTTAATGCCCATCTGGTGGCGGGTTTGACGCCAATTGAGGCCAACGGTTATCTCGATTTTTTTATCGACCGACCGCTGGGAATGAAAGGTTATATTCTCAATCTCACCATTCGCGGTCAGGGGGTAGTGATGAAGAAGTGGGACGAATTTTGTGCCGACCGGGTGATCTGTGCTGCTGTCCGCCAGGAGAGATTCATCACTGGTCGTCATCCGGAGGCTCGCGAATGGTATCACCAGTGGGTTTACTTTCAGTCCGCACGCGCCTACTGGCATGAATGGCTTAACTGGCCGTCAATATTTGCCAATAGGGGTTCTTTAGCCACGATAAAGCGCGCCGGCCGCATTTCAGCGACCTGTTGGGCAAATCATTAAGCGCGGGCAAGGGGAAGGGCGCTATTCGGAGCTGCTGGCGATAAATCTGCTTGAGCAATTGTTATTGCGGCACATGGAGACGATAAGCAGCGCGCTCCATCCACCGATGGATAATCGGGTACGCGGAGGCTTATCAGTACGTCGCGATAACCTGGCAGACAGCAATTTTGATATCGCCAGCATCGCACAGCATGTTTGCTTGTCGCCGTCGCGTCTGTCACATCTTTTCCGCCAGCAGATCAGGATTGCGCGTCACCTGGCGCGAGGACCAACGTATCAGCCAGGCGAAGCTGCTTTTGAGCACCGCCGGATGCCTATCGCCACCGTCGTCGCAATGTTGGTTTTGACAATCAACTCTATTTCTCGCGGGTATTTAAAAAATGCACCGGGGCCAGCGCAGCGAGTTCCGGTGCAGGGTGTTGAAGAAAAAGTGAATGATGTAGCCGTCAAGTTGTCATAACTCTAGAAGCGGCCGCGAATTCGCCGAAATCATCCTTAGCGAAAGCTAAGGATTTTTTTATCTGAAATTCTGCCTCGTGATACGCCTATTTTATAGGTTAATGTAGTGATAATGATGACTCTTCAACGTCAGTAGACACATGGAAGCTTTGTAATCGCTGATAACCAAAAGTAAAAACCCGCCGAAGCGGGTTTTTAGTAAAACAGGTGAAACTAGCTGGTCACATGTCAATACTTGCCCTTGACAGGCATTGATGGAATCGTAGTCTCACGCTGATAGTCAGATCGACAATACTCACGAATGGGGACCGTGGTCCCAGACCGATAATCAGACCGACAACACGAGTGGGATCGTGGTCCCAGACTAATAATCAGACCGACGATACGAGTGGGACCGTGGTCCCAGACTAATAATCAGACCGACGATACGAGTGGGACCGTGGTTCCAGACTAATAATCAGACCGACGATACGAGTGGGACCGTGGTCCCAGACTAATAATCAGACCGACCGGATCCGGTGGACCATGGTCCCAGACTAATAATCAGACCGACGATACGAGTGGGACCGTGGTCCCCATCTGGATCTCAGACCAACCGCGATTACGAGTGGGACCGTGGTCCCAGACTAATAATCAGACCGACGATACGAGTGGGACCGTGGTCCCAGTCTGATTATAGACCGACGATACAAGTGGAACAGTGGGCCCAGAGAGAATATTCAGGCCAGTTATGCTTTCTGGCCTGTAACAAAGGACATTAAGTAAAGACAGATAACTAAAACGTGGTCGCATCAGGGTGCTGGCTTTTCAAGTTCCTAAGAATGGCCTCAATTTTCTCTATCACTCAGTTGGAACCACGGGACCTGTAGGTTAAGCACCATTTTATCGCCCTTATCAATACTGTCGCTGGAGCAAACTGATGTCGTGAGCTTAAACTCATTTTGATGCAGATGGTTGAGCAGAAGTAAAAGAGTGATAACTAGCTCAAATATCACCCAGCTTTTTTCTGCTCATGAAGGTCAGATGCCTGCTGCTTAAGTAATTCCTCTTTCTGTAAAGGCTTTTTGAAGTGCATCACCTGACCGGGCGGATAGTTAGCGGGGTAGAAAAAGAGCGACAACTGATTCAGGCAATTTGGCGGTGTTGATGCAGCGGGTAATAATCTTACGTGAAATATTCCGCGTCGCCACGCAGAATGTCCAGCAAATTCATTCTGCAATCGGCTTGCATCATTCCTGACCGCGTTCATAGCACTTGCTGGGGCGATAATCGTTACCCAATCTGGATAATGCAGCCATCTGCTCATCATCCAGCTCGCCAACCAGAACACGATAATCACTTTCGGTAAGTGCAGCAGCTTTACGACGGCGACTCCCATCGGCAATTTCTATGACACCAGATACTCTTCGACGAACGCCGGTGTCTGTTGACCAGTCAGTAAAAGAAGGGATGGAGATATCATCCAGTGCGTCCTCAGTAAGCAGCTCCTGGTCACGTTCATTACCTGACCATACCCGAGAGGTCTTCTCAACACTATCACCCCGGAGCACTTCAAGAGTAAACTTCACATCCCGACCACATACAGGCAAAGTAATGGCATTGCACGACCATACTCCTGGCGCAATTAACAAATCCACCATCGGGGCAGCTGGTGTCGATAACGAAGTATCTTCAACCGGTTGAGTATTGAGCGTATGTTTTGGAATAACAGGCGCACGCTTCATTATCTAATCTCCCAGCGTCGTTTAATCGGCGGAATTGAAAATTTCATTGCAGACAGGTTCCCAAATAGAAGAGCGTTTCTTCAGGGCGCCAGTTTGAAGAGTTAATAAATGGCGTGTTCAAAAACAGTCTCATCCAGATCTGACCTTTACCAACTTCATCCGTTTCACGTACAACATTTTTTAGAACCATGCTTCCCCAGGCATCCCGAATTTGCTCCTCCATCCACGGGGACTGAGAGCCATTACTATTGCTGTATTTGGTAAGCAAAATACGTACATCAGGCTCGAACCCTTTAAGATCAACGTTCTTGAGCAGATCACGAAGCATATCGAAAAACTGCAGTGCGGAGGTGTAGTCAAACAACTCAGCAGGCGTGGGAACAATCAGCACATCAGCAGCACATACGACATTAATCGTGCCGATACCAGGGGACGCGCACTGTCAATAACTATGACATCATAGTCATGAGCAACAGTTTCAATGGCCAGTCGGAGCATCAGGTGTGGATCGGTTGGCAGTTTTTCCTTCATCAAATTTGCCCATTAACTCAGTTTCAATACGGTGCGGAGCCAGACAGGAAGGAATAATGTCAAGCCCCGGCCAGCAAGTGGGCTTTATTGCATAAGTGACATCGTCCTTTTCCCCAAGATAGAAAGGCAGGAGAGTGTCTTCTGCATGAAATAGAAGATGATCTACAGTTAGTAATATTCGTGGAGCTGCGTGGGGGTGGTTACCTTCACGAGCAAAACACGTAGCCCCTTCAGAGCAATCCTGGCAAGATAAACAGAAACTGAGGTTTTGTAAACGCCACCTTTATGGGCAGCAACCCCGATCACCGGTGGAAATACGTCTTCAGCACGTCGCAATCGCGTACCAAACACATCACGCATATGATTAATTTGTTCAATTGTATAACCAACACGTTGCTCAACCCGTCCTCGAATTTCCATCCCGGTGGGGGTCGTCGCCCTGCTTCTCGGCATCTCTGATAGCCTGAAGAAACCCCAACTAAATCCGCATCTTCACATCCTTCTCAGCGCGCGGTTATTTTCCTCGCTTCCGGGCTGTCATCATTAAACTGTGCAATGGCGATAGCCTTGCGTCATTTCATGACCAGCGTTTATGCACTGGTTAAGTGTTTCATGAGTTTCATTCTGAACATCCTTTAATCATTGCTTTGCGTTTTTATTCAATAATCTTAGATACTGCAAAGCAACAACAAAATCGCAAAGTCATCAAAGCGCAAAGTTGTTTAAAATAAAGCAACACTCAAAAGGAGATAAGAAAGACCACATACCTCAGTCACTTATTATCACTAGCACTAGCCGCAGCCGTGTACCGAGCATAGCGAGCGAACTGGCCGGAAGCAAAGAAGAACTGTTCTGTCAGATAGCTTGCGCTAACGGAGAATATGGCCGTTGGAAGAACTGAGGGTCGAGGTACACACACAGAATCAGATTAGAAGTAATAAACTGTGATAATCCAACCCTCATCAATGATGACGAACTTGGCCCTCAAGTCACATGACAAGGGAAAGAGGAAATCAACTGTGACAAACTGCCCTCAAATTTGGCTTCCTTAAAAATTACAGTTCAAAAAGTATGAGAAAATCCATAGTGAAGGAAACAGCAAAACTGTGACAAATTACCCTCAGTAGGTCAGAACAAATGTGACGAACCACCCTCAAATCTGTGACAGATAACCCTCAGACTATCTGCTGTAGTGGGAGTGATATCGCGAAGAAAATGCGGTGCTGAGTCGTCTGGCGGCCTTTCTTTTTCTCAATGTATGAGAGGCGCATTGGAGTTCTGCTGTTTGATCTGGCTTGACACAAGCTGCAGGAAGCGGCGGCGGAAGTCAGGCATACGCTGGTAACTTTGAGGCAGCTGGTAACGCTCTTATGATCCAGTAGAATTCAGAGAGACGATGCCTGAGCCATCCGGCTTGATATGACACGATAAACGCATGGCGCTACGATGGTGATTCTTTTGTGTTTCGCTGACCGAAACTGGCGTAAACCAATGTAACCCGATAAAGAAGGAAATAGAGATATGGGTTGATATGTACACTGTAAAGCCCTCTGGATGGACTGTGCGCACGTTTGATAAACCAAGGAAAAGATTCATAGCCTTTTTCATCGCCGGCATCCTCTTCAGGGCGATAAAAAACCACTTCCTTCCCCGCGAAACTCTTCAATGCCTGCCGTATATCCTTACTGGCTTCCGCAGAGGTCAATCCGAATATTTCAGCATATTTAGCAACATCAATATCGCCGATACCGTCATGTTCCTGTAGGGTGCCATCGAATTTTGATCTGGTCAACGAACGATCAGCATACGTTTTTAAATACCGGGAGAGACTATATGCCGCCTCAGTCAGATGATTGACTTGGACGATTCGCGGGCTATTTTTAGGTTCTGTAATTGATAACCGCTGTTTCCGCCATGACAAATCCATGTGAAGTGTGACAAGTTTCAGTACACTGAATAAAAAAGAGTCGATGAGCGGGATAACTGAAAAAAACAGCTTCTTCTGAGGGCGATTTCTGCACAGGGTAAGGGCAATTTGTCACAGACAGGACTGTCATTTGAGGGTGATTTTCACACTGAAAGGGCAGTTTGTCACAACACCTTCTAGAACCAGCATGGATAAAGGCCTACAAGGCGCTCTAAAAAAGAAGATCTAAAAACTATAAAAAAAATAATTATAAAATCTACAGTGGATAAGTGGATAACCCCAAGGGAAGTTTTTTCAGGCATGGTGTGTAAGCAGAATATATAAGTGCTGTTCCCTGGTGCTTCCTCGCTCACTCGACCGGGAGGGTTCGAGAAGGGGGGGCACCCCCCTTCAGCATGCGCGGTCGCGCGCACAGACTGGCGCAGCCCTGGTTAAAAACAAGGTTTATAAATATTGGTTTAAAAGCAGGTTAAAAGACAGGTTAGCGGTGGCCGAAAAACGGGCGGAAACCCTTGCAAATG
+
'&'''6'%%&,-16=EECCHJIJJJ111*(()*.--2298007*((:>@AFCFEFGD?9AGEA@988;:(&&''''&%%&''))),((((0/110000,-,+500198333=@C<<<7873411777//.045337<:@92>7++++-/.0.+*)&&''+/05465231056;AJGJJHGJJJJJHEDCCDGGIGIJFJ=98JHJCDDDCA@A88:>565566/2..(''))(((((:;>=7<34AHHHJHGIJHIJJJHJJJJJJFGJGACDAJHHJF>=>?JC988967675849>A@@@BDC2'''',,.+++*)((()''++43447535456667:;EEEJFJJJJDCEHGJFIJJJJJDHGCC<===BB@@@FIJHJJJJJJJJJJJHJEFIFGFFEIGJJGFEEE333FCAA=:::BEJJJJIHEGFJFAAAC?>9:ACGFEEJD?''')32399<=?6445FGJICCDHE:99;?@--CJJJC@@BAEDEA=>>>FIDEHFIIJJJJJJJEFIFCJB'''''-+,((**''''123=>FCCB@@?>?ABIJJHJJJJFGFDFEGJJIJFGIFFCJFJJJGHIJFIFJGJJJJEEJJJIJHJJJJJEFJGHHDFJJDCABFJG?>>@IJHHFJFH@66++++-,.-1330///06666*)67888:?DB<>>=DJIGFJIGEJJIHDJGCGJ<::;;357777;111--,10../-,,+**+,44443*)))-*),,//1+&&('%&&'*+-,,&&'%$%%)-&&'')''8.@B4446;:9<:558887<6**::9999;<43236753223447864449756A??@@EBA--++,+,++,''''''(<AHEFFJHGJJJGGD>;;<9;5JHIJJGEFEJJJJJJJGIFGHJIFCCDDHGHGDIGJD@=>CDDIIGIFH=<0+,,-6--234845CFHGFJFHIJHEJJJJGC?=;551+*((()'0-1'5--/716<EA@BDDFEFFBA76553322000**))''()(&&%%&*-55/..---.69922..*)*(**'&&(-/,*(),.'&()&'(*1(767<>CHJBBBEHJ??>?JJJCCHBCB>93/./I:EIJIJGEBEH333'''(//0::.---(+'<<=BHEFEEJJJHJ?>@ADBHGJJJJEJJEJDFJFHHFJHGBB=;@<;7789<<;=EGJCCCD71--+++,..,+),10+(*(&&%&$$&'6<=<<9:;;211253223@HJDCDCGB:332,+(&&&%%&$$%)*/.;++*,0%&%&+-,+++,,*)&&&&4*))*223653324456776*('&()+-4-/....())+;<?HIFJ72912A?@@EIJJJJJJJFFJ@JF@?@@C@?0///468:;66684:111DJGJJHBCDBIGJH?<@@;==DB?C985568DJGJJJJEJDGJJJHJIFBC;:9---*('&%%%(''&'(2<BFJHD>>>>AA=9:DEEJJJGJFGCCCEJIHE32236633679755371/---5@F=<<<JHFJJJJE@A790>9>?@FEJJJJJGJIIGJGJEFGFEEFJJGGEJGJIJJGJHJEJFIEJJJDA866578((((>:5---.----444=<<7777=9@CJEC=:<==ADCJIIHEGCEJIIEGD@???EJDF?=<:2,,,?JJFJIFGJEJD@EF;.,)0>CGJGEGIJHBFGCHJHHJJJJHGJJ?@@@JJEHHGGFJEJJJGIJHFGJGGJGIEJ@?=@DECDFJ;::7C.&&&::5=99:=;.>BCHJIFEJHBJFHEBD2111>>>>CEHB@@AHHJA@G4?EFA>DJJHJGJJJJJB87=<;;<:=;9:B/..-210269@A?631/0003.-,++,.=B=;<<FDH;;:<F?<;>23-----*)''''9EFDCGDGDGDHJJJEJGJJJJD111/.)*,D@@ACIGIFFJEFFIIGIJJIBD722BCHG7651''&%((-0''')0111276799<>>E?86653323@::::62116;;,,,55434-+**+0+65,+*)+/0112:==@;;;;HJI?8889FBHJJJJCHCJJFJIJJJJHGGJ>;@ACDCEDDHJEJJJJJGFDJJDGHJFFJEEEHFGGFDGJFEFEGGGFF6///AAB4.-B<5::8887656:<GFHGJHJJJJIJJJJJGABAEJJHJIJJAIJJJJHJ?AAED0--?@@4446))20-454;A<0-(%%%'(('&&''.10000+)&&*+,*)*0234;@=??8889JE@ABJJJJJJIHJJJD<:;011<JGGJGJ?))))4=,??@@EBJEIJHJJCCJDDDDJJGJJJJJJEJJJ=@>CJJJJJJGFGEJGJJJJJFJJH>><41'''(*++.0001B8999GJFIJIIHJIJDF@EBCIAACAJJGJJGGHJIEIHJJHJJFD@@@GDJHHHHJIGJADBA.-,-43878<2113JIJEJJH@DEJJJJIJJJJJJHCDEJGGJI::80+4(%&1832()@BGHIJHJJDEIJJJEB;;::A@IJEFEFGJFHIJJJFJ=FJJJJJHHGGGHFJHHHEJJGJJIJJIIJJI@??@IJ;:3/.11)@AB@>:AHFGIJJIJFIJJJHEFIJJ4445:<<GJEICJJICJDGFJJJGFFEJJJGJIHFGJIJJ@F88==EFEIJJHHHIIJJJGJEJHJGDJ10014..,,:;ACGJJJBA>...-+'(%&''+,268BAACCDHHJJJEIDA?IIJHJJFJJJJJJJJJJJHJJB?AAGJFGHJJJHEJJA7>>=?@?BA?>AJHFFEJFFJFJJGJ@===CJJJJJHFHH7777?=?CJIJGFCDEFJGJFIJJFJCA?;;8)(((6;=A?GFJ0FHEHJJJJJGIIJJJHHHHFGJFEJIHJGJ433/11+,,9++,9<=A?<EEDG;;;<C43,+)*-,*)***>@FHFHGGD?HHJJJJJJJJJHJHJCA89=?IJGJBB@??61)((',()@@@ACE===>ED>------:66>BFJIGIJFA@?AJJJJJJJJJGGJIHJG888----F=>EIHJHJJJJJIJIIIJJJJHHIJJJJJHJJGEGCGFJJEHJJB@DHFJJGFJFDGFEE99:JEGHIJJHJJJJIGIDBD@<0+&'(;>H@>?9F;88;BJFCDB@;77568942((&'%%%).0/-&%%&'(.1/-,,&&&/666<=?@>:4344?>9:;))))>9/'01=@@:::=EJIJJJHBBAAD>?7CFJJJJJHHJGJHJJJJEIFJHFHEDA?A1100/9//''&'()'),.(%%$&+1888/...5;9:100)***6<<==>JJ?=B;643339:DECECEJJIGJJJGEGEGC:::;JJHF////...4445-7320(')*/00CJGFIJD?>@AHJJHJJJJHJGJJJJJJGJJJHFEGJJJJJJJGJJFIJJIJGJFFCAACEFJJ<:86535'&%&''%%-,49:99=498+)45AJGGFJJJHJIJJEEBCDD@D>(&&'?FFJFJJGJJEJFDFHEJGHJJGJGFCAACBB>==<B:88=CC::9990.--243350/-.-+/09994332732?6555@JJHHJFIFFFDJGJJJEDHGE==<>HFE??===?C@@9983335<D?A;<;9:78HFEECJGGGGJJHJ:::::JHFEIGEFJIJIJJJDCCJHJIJJGIDGFFIGJEDJJJEECJGCHJEHGCEDFHJHJGJEEEDIGDJJG>>>?IJIJ@@?@DFJGEHFIJIGIJHEEHJJJJJGHHGJHJ.,,,+)'*+,-,/458;>:C@?A@;<<10)))%&&'(('&&'%&((&$%(%&'+'('''&'&%&'%$%)-'%'(('+12*))&$$%%''(+1'&'((('')+/.((()'''&&%%%&')'''(32444450'''(-,)(()+-.55*++,AAA@ABCEC@0+((57CB@==>0///5355/*+32*%$%'*+))27>>@@>>BCJDCA=32+)*.77455500()%'$##%*)))&&&''(((,+,+++,-))**/129BJECEDJ;:::;D7666GHGFACC>>=>:67CFDEBCFJIFAAB//-/'(678EEJE@@B@=<==C><>B>=:5555@;;::77322379:9::>@EEFDFGGHHJDCB;:9<?FFJCD=<;<?:964676:>766+*&)'&&''$$&&*&&''(&%&$'-.504,+)&'&&('))*+&&*(2-''(*2349>@>>>?B?CGEJHDI83H@JHEDGFJGGJG?@A3---.1./:=JIFJIJJJJIJJIJGDGHJJGAIJJJJJEDEJJJJJJJJHJHBBCEDFJGIGHBEGEE>@CCGHIIHFGGJJ>::::CAA?A)(()DCBIBDDDHJJJJJJJJIGHHJHJJJJJJJHJJHJJGJJIGJIJJJJJJJJJJHJJJJJJFHJJIJIFJJIJJJGEGJ999BEIGHJJJJJFIIJGFCJJJEDJGJEGJICCAAG==E=EIJJFJDJIJABJFHEFJJJHG====>888>:6..-&*.=A8889ABC====932<=;1(((ABJJHGGGJJJHFJBDCGJJIJIJHJJGJJHJGIJJGIGCB7.../32/,&)60,*)**..,++'&'+,11J@>==CCJE<>?<J@?%%%'+'(?CECHJH@@ABHGJJDIHJJFDDBEEJHIC@<6J000JJHHJDJFDA93222367</AEDDIHFIFFFJJFJJBB555:6C;AAHHJHJGHHFJGI===>JJJJEJJJJJJHJJHJHJJJH@?@?JJHFJGFJBDICA>25576:::'''',-+('''(&%$$$%%)(&&'*)''''.((()*)(')''%%$&''2.*'(*)),564771:72,,-(((*/00+,+,...2ACCFEHBA@96&%%&''(*,)5523,))11223==43332+&%&$%%&'&*+666620014@:::<DJJIJJJCCB=;==;::/---4420/--((&'$$$***+))*((''(*../.--,500((((*))'%%&'''++,.123;?/.).1@B3333..+(('%'(/03:FFCJJJHJFJJJJJJHIIGDDFGJIIJJJJJJGJJ<::;C10011773349;877(((())'%()),++-221./0,'&'))))*()(&'-0379<EEFEEJIJEFHCBCEHCEA?;)'+((((*+*(((&&%&''''+,'&&&*+39CCCABBBEFEIH@888FJD>>?432,-&&'&'%%%&()).)))'(+467>FJFGEBDBDCE?;::<<;98><<G@ED?<=3200/.//,+,(&%%%%$&**)*47=>999:;:9333..+)'%%%&25=?E@A?@A=27961(((())0'''&?:@?<;;;;;8:;8998?;769@@@EEEFEFEDIJJ54/('''4223....544=>;:GIJGJJHC@CBED?@:8775128JJF=<:&&$%%))./2**)+**(''(.0-,,-5;99947:20)))(*(''/)()))*-,,-4724,,,,,00++++8;=DAC?A?>=:880(&%%%%&ACGIFIEJJBJJDCCFD?;004:987856799A?@?CHHJJDJFCF>=:;99:<=;;;:;;;<H6433:<?6446<,++**2,++(**)''&%%&$'((*-'''''&&&++.0345@D@@AGDC<;;3/..))+*)))279JD@?ACHA?BC(''':<;:75333/.0)&&$&'.+**../15,('$$&&')+***+-//)())/322123320-2:>>GEGJEACEADDIC===>BB@A><;:;?@EJ;99.&%$%'101,-,)))&),+++,((())(($$$%()))).8;<?BDDJHI@?@B:889@BC==5455@>:=;;;;:>@?>A>=:::8:EGDFEJHHIGGEJDDFGDCCCEJJJIJECB43300/-128612D::?E??@FA>DBDCEHD<<;<22AADF;;:8820//01/077AGJGEHHJGG@@@=@@@J999:@AHJJGGEBCC==I=?<;;>?DFIEB422340,**(('***++++-**)(*-4657=8:667@BJDGDBACBJJHGJDFEHFBCBCEAB@CC551++((*+)(()/+)-('&%%%*/'&%&'(()/.'(1126?CCGHDABBEIA@?<<;<>;<GJJJJFJHGD@@@DHGGE.,*+**+14558666223/0000.-.-++&%%(**122459:99:B@@EHJBEACDFGHJB95A>@???A---->CFJJJGEJJJEJIJJJIIJJJJGCBCECEGIEDHHJFJIHIFGJFC....5-&%%',0434002-*))*)''(,0*)((+,+(((&'(())*.-'')<@>4334A@6445<DD:30))&&&&&())),011:E7700/,+))))''(.855::99;;@@EH<:4----1.))%$$&(,,((%%%&...1653426,,,,,)('%%%%*,&&(*.&$$$&&&+-,*&%%%&$$%##$$$'()()&&+02/..--.,,,,&$$&)*++01/*()))&,,,/,,3559988,++&&&&)(%%%%%'+0.0177::-&'))*++,***.++-')*-<<BEEGC?=>>555EJGJJJF4444.--*''+*)((('$$$$$$$'*,(&$%((),,*&&%(('((()(()()((,2222?=>=999675*..)*((+-579211../,--,/,-.077700.&(''&''%%%'&%&'')-()+&&168/../6+***0.0277;,(''%&&&((++,,-/24233-,,,*&%&%$$&(&'&%%%(+07<::6775777<@C>'''(==?EE76645559:772333:989;====/??>;89<=DECAAA@?@B<<GGGJJ;;;;D@@BAJFJJHJFHJHGGCAJAJFJECDFEA@@;;B;F?::8IJFJGHHJEDEHGJIHJHJJJJIIE7,++(''(2588;<580//0+'(35544*'''(((++020/00/(%$%*+(%%((((,-)')&&&&')),-,,,.,,-0--/441,**))(((*.--/58>AJHJEJHFBDGIJJGEJJHFB<=>@ABAFC777787AAJIDFDDCDCCDIA8579?A?>=BIIJJJFHGGJGIFI88GFJGHJJAAA<97*)((*%%#$%&%'%%'$%&'*++/2564456/,,,.8221210666HF@>?>><BC@7567000-.-..,,-,.,/66<<=:83100/.)$&'/377433;=AACDGIJHEJDHEDCEE<<<<>;;;87533391211,'*)(,*()*-(./,)&%$%%'&%$$%(6222266=>@A221/.10/)*+,341'$$&%('%$$&'%'''%%(()((('++++'++)*(%&(((&%%&%$$#$$#$$%''064++*''&&*++(''()'%&'(017*:@HEJHJIJJJJHJIJJEA>?<=8788;;778:4000167---68)=@FBCGBJJJFFEFGJJJJGJJJJJJFIDJJJBCCJJJGE4343B?=??FBB>;;::>=<9,,,+1.556798;??976773,,+***)67556>DCEIA<97:88B?DGJJJJICCCF?=<<=CH;;;;@@BACA@ABJJIJJHJJGFJIJJJJJJJJ><==JFGJ9889BA=;::<=DFDFHJJJ///&&%')),5BFGFIIEJJJHJJ===<?>20014436411102.&,+))&%$#$&((()4(&'*45166667:=>?@D88889GDFGJFJGFJHIJEBACHHJGJGEEFDHIJIDE=;;;=F)))).///89;:>?555>:,)''++?GFJFJFHGJEGCCDEJJHJJJFJAADFJEDBBJ?C''''45.*,''*)*,013656>BCIBBBJIGEE<;6IDGIJJGEFJHJJGGJGJJJHEJEFJFJHGJFDCDFDDGF>AB@>>@CJFEJGIJJIJJJJHJGHJJJJJGJEJJJ?D@>9+*)*+*)%$##$$&%%('$#$%&&(((&'(*.-...(&$$%%&('&''''&&#$(%$&&&&'-44760///.---..--)+**,0)((*00++-/2364.../>>@@BBBAAACEGGJFECDGJFFIHJGEJEAD334H@>><==<>@3336BCA?CEGJJJJJGJGE++++CGJ1111CCEAABBEFEGGIHJJJJJIFJJJJJJJJJJJHJJEGIIGHJHHHHFIFFAA@BJDCJBDDFFFGGGEDCHJJEIGFJHFHEGIJA>0/&'%%&+,(%%%$%$$%'()4031..,-*))*//--,-114411/.,,,.252.015000222340,%&$$&&((''%$&%''')(&')(('((-)5686566<==<?@AEJ>BDAJGJCBB???AECA@A>?>>@@@@?:-****,)))&&'(5;;;JIJIFHJGIGFFGFJIHHC99,,?><:;=??A80.,,+++,;9475.+5**78@B@=5<1+;7<;<=A?@=?<;74*208)('%$%%('*))(%%%&&''%'%%''0*+--/02:?FJE@@=;<=?)))'%$,*&&&+88;771...*))*+&%%%....((($$%&+-1,,++)*)()'(,&$$%8=@EHJGJJJJIJJHDEDDJJ++++99''''''(>EJJEJIGGEFJJ?==>AFCCHFBA@6545<71/+%$&'''''+3559@@>?=::4456////0,**)(%%&&,'(''%%&&'*-,%%%&(+)%%&'*(&$$&'),.),+++4521++,,((%%&'+-(''(-'))/))1355445866544,++&(&(--+,))++566666'&&%%%&(&$'*/3378<=BB6657543)(&+//3-0+)((-EEDEDBE9766:::BCFA?@<56334FHJGHJEJJEDB988CH>=<>??>>=;:660/0/*(())89880.))%%'/2<@FCHEHGFJIHFJJIHGIFJGGGJJJHJIIIJJGHIJIJJJHJEHJIJJHJFF???@IEBFEG<@878789999DCBBB///-0,12656734)'&'((+&$$$&)1'%&&(&%$$$%'((&&)'(&&%&%$$$#$)2656:?BFJIJGFGIGEHJJGJIF<=JFFIIJ@@??HHHJJIFA??AEB@>>CBFB@B7&&&&'%%%$%%&+''%%%%%%+<>B@AGEEDC>==?JAJDDABBBHIJJEHJJJIJGJGEG@1..00566755B??A44423)%',,./61-,&%&'&'$,6677=HFBEDCJJFADDHF//,+*'&&'$%%&'&)*()&%'%&*---,-((('((''''('%%%$%%$%())(('&)/0.--''&&'()+*)'''&((())(%$$#$%%),424436<>=<77(05+('''*32333368221154334>>?????DGFJEJEDIJFJJIIFGIJIDFFCJ>>@EHJJFHHEEDDD>@DFJGAAB=BBGIGFFFJJJJDDG===<BA@DCBJA;8'../7A@??;8;AHDAA))))17)71/,+,<:;BHEIIEDDCDEIFGJJJJJEDDDI>>@HGFFEJJIGHECCBEFEEJG4444DDDDGHFJJGGHIFG5555***((((.,+,,..-++)%$%&',-/5676797;6?A:898774400*''''*11'%'&)))..)))''''***))*145797549581,,)+*))2<=A?<<<<33*+43402001,,+)('&'&%%%#&')+%'*7***+,&&&'(+50/-./)%$$$'&&%%%%&%$%*++,,*))'(((+-/0238;;:;9995445;;::;9977211110+*1'$$$$&%(*'(((()+0033*)**&&&(++,,-.=;<888,*.16;=;;77558,,)%&%%()+)%%%%+&%$$%%%&'))&&-46?B?;::9899==<<<=>><>>==31..,+.02-,'&&&'%#$&&(*),/0:?AD????FB:12;;<;6662800.778<EFFECFCFDDEGDIDCCDCHBBEBC<;<<D?7==:6405///.///;BGAA>;95:7>@<=>>=8:1-((*))&&&%%%%&?A?><=>CCCFC<;::B;;=DDFJBBB?@@A;;>>?>=(((*:/22135>>BCDEIEFF?=>FEE><;671012AHG?>>>@:444121--/12388=??<=<=1-,,//-0:;B91/&''(07=<1*)('&&&&)))+,)(((*/10.-,-.,))*10-,-)'&&&'(+,..(''*,-//-,.8;?CF@A=?CDHFHJGIH@<<<=;>DJA<1-,./<:;;3333=;:2...GJGFIIGBC=AF@/../241111(
@Glass_F3P_9_D3_6_23_17
CCGATGCGTAAAGAACATTTTGAGGCATTTCAGTCAGTTGCTCAATGTACCTATAACCAGACCGTTCAGCTGGATATTACGGCCTTTTTAAAGACCGTAAAGAAAAATAAGCACAAGTTTTATCCGGCCTTTATTCACATTCTTGCCCGCCTGATGAATGCTCATCCGGAATTTCGTATGGCAATGAAAGACGGTGAGCTGGTGATATGGGATAGTGTTCACCCTTGTTACACCGTTTTCCCATGAGCAAACTGAAACGTTTTCATCGCTCTGGAGTGAATACCACGACGATTTCCGGCAGTTTATACATGTTGAAGATGTGGCGTGTTACGGTGAAAACGTCGCCTATTTCCCTAAAGGGTTTATTGAGAATATGTTTTTCGTCTCAGCCAAATTTAGCGGGTGGGGCCTTTTCACCAGTTTTGATTTAAACGTGGCCAATATGGACAACTTCTTCGCCCCCGTTTTCACCATGGGCAAATATTATACGCAAGGCGACAAGGTGCTGATGCCGCTGGCGGTTCGGTTCATCATGCCGTTTGTGATGGCTTCCATGTCGGCAGAATGCTTAATGAATTACAACAGTACTGCGATGAGTGGCAGGGCGGGGCGTAAGACCCTTTGAGTGAGCTGATACCGCTCGCCGCAGCCGAACAACCAGACGGCAGACAGTGAGCGAGGAAGCCTGCATAACGCGAAGTAATCTTTTCGGTTTTAAAGAAAAAGGGCAGGGTGGTGACACCTGCCCTTTTTTGCCGGACTGCAGCGGCCGCTACTAGTAGGGAGACCAGAAACAAAAAAAAGGCCCCCGTTCGGGAGGCCTTCAATAATTGGACTATCCCCTAAACTTCAAAGGACCAAAACGAAAAAAGACGCTTTTCAGCGTCTTATTGTCGTCTTTGGTACCGAGTTATTAATATGCGCGCAGCATCTGGAAAACCGAGGCCAAAAGAGCGTGCGTCTTTGATGCCCGGTTGCGACTCTACAGCAGAATTAAAATCAAGTCCGGCGCAGCCGGTTGTGCCGCTTCCACGCAGTTATCTGCGCCTAAGCCCCCGCCAGCAGAACGTTGCCAAGCAATTGGCACTTTAATAGTGACCAGTCAAAACGTTGCCCGCTTCCACCCTGGCCGTTGTCTAAAACATATTTATCAACGTGCTGAAACTCGCGGGCGGGCAGGGTTTCACCGACGCTTAATGCTTTCCAGATGGCGACGTGCTGGCAGAGCTTCACGCAGCGTATCGATATACAGCTGTTCTTCATTACCATGCAGTTGCACTGCCGCCAGCGATAACACCTTAGCTTTGTCCACCACATCGGCAATATCGTGATTGCGGAACACGCCAACATACTGCAACGGTGCCGCAGCCATCACTTCCTGCGCCTGTTCAACGTTGACGCAACGCGGTGATGTCGCAACAAAAATCAACCCACCGTAAATCGCGCCCGCGTCATAAGCTGCTTAGCATCTTCCACGCGTCAGGCCACATACTTTATTCTCACCCGGCAACACCCGGCGCACGGCGGCGTGCAAATCGTCATGGGCCATCAACGCCAGAACCAATCAGAAAACCGTTAGCGAAGTGGCTTGAGTTGGCCGCTGAGCGTAAGTCTGATGCCGGATTCGCTGATTACCGTCACGTTGTGCCCCAGTTTCGGCGCAAGCTCGCGGGTACGGTTGAGATCGATCGACAAATCACGCAGATCGCGGTTGTTGATGCCAACGACCTTTGCTCCCAATGCAATGGCGCGCTATCTTCCTCTTCGTCTGGCTTGTCGGTCAGCACCCCCATCTCCAGACTGTGAGCGACGGCGGCAAGCTGGCGATATTGGTGGTCATTGCGTACTGAAAGCATTAATAGGCCAGTCGCCTGGTGATCGCGCGCCGGATCAATCTAATGGCGGCCATAATGAAGTCTTTACATAAAATCGGCTGCGGGGCGATTTGGCTGACGATGGGGAGGAAATTAAAGCTTCCTGAAAATATTTCTCATCAGTCAGCACCGAAATTGCCGAAGCGTAATGTTTATAAATGGCGGCAATGCGTGCTCGATCGAAATCATCACGGATCACGCCTTTTGACGGCGACCCTTCTTGCACTCAGAATAAACGCCGTGCGCGCACCCTGTAGCGCATCATAAAAATGTCGCGTGCTCGGCTGAACCTCATTCTGAAAACTGGCCAGCGGTTGCTGCTGTTTGCGGGCTTCTACCCAAATCGCCTTGTCTGCGACGATTTTCGCTAAAACGGTTTGCATCATCTAGTAGTCCTGTGTGACTTGTGCGTTTCTTTATTTCTCCAACAAGAAAACGAGGAACTAGTTACGCCGCCACTCAGATAAACAAACAGAAAAAAGACGCTCGAAAGCGTCTCTTTTACCTGGAATTTGGTACCGAGGTCCGCACAGGTGGATGCGGACCAAAACAAAAAAAGGCCCCCCTTTCGGGAGGCCTCTTTCTGGAATTTGGTACCGAGTTATTAGGCCACACGTTCAAGTGCAGCCACAGGATAAATTTGCACTGAGCCTGGGTGGGATTCGGACTCGACCGCATAGCCTTCAGGAGTGAGTTTTGTGCAATACCAACCGACGACTTGACCCTGCCAAGCGGCACCAGATTTCTTGCGTACGCGATCCCCTAAGCCAAAGGTGGCACTCAGGGGAAGCGCAAACTGCCCTGCAACGGGAGCGTTGGCTTCATCGCTACTTTCAACCATCTAGTACTTCTCCTCTTTCTCTAGTAAAGTGTTTAGTTCCCTCTTTGCGTCCTTCATAGCTTGATCCGAAAAGTTCTCTAGTAGCTAGCCCAAAAAAACGGGTATGGAGAAACAGTAGAGAGTTGCGATAAAAAGCGTCAGGTAGGATCCGCTAATCTTATGGATAAAAATGCTATGGCATAGCAAAGTGTGACGCCGTGCAAATAATCAATGTGGACTTTTCTGCCGTGATTATAGACACTTTTTGTTACGCGTTTTTGTCATGGCTTTGGTCCCGCTTTGTTACAGAATGCTTTTAATAGCAGGTACGGTTTGGTTGGCAAGAGCCAGTAAAAGACGCAGTGACGGCAATGTCTGATGCAATATGGACAATTGGTTTCTTCTCTGAATGGCGGGAGTATGAAAAGTATGGCTGAAGCCCAGAAGTCATTCCCTGCTGCCGGGATACTCGTTTAATGCCCATCTGGTGGCGGGTTTAACGCCGATTGAGGCCAACGGTTATCTCGATTTTTTTATCGACCGACCGCTGGGAATGAAAGGTTATATTCTCGATCTCACCATTCGCGGTCAGGGGGTGGTGAAAGATCAGGGACGAGAATTTGTTTGCCGACCGGGTGATCTGCTGTTCCCGCCAGGAGAGATTCATCACTACGGTCGTCATCCGGAGGCTCGCGAATGGTATCACCAGTGGGTTTACTTTCGTCCGCGCGCCTACTGGCATGAATGGCTTAACTGGCCGTCAATATTTGCCAATACGGGGTTCTTTCACCCGGATGAAGCGCACCAGCCGCATTTCAGCGACCTGTTTGGGCAAATCATTAACGCCGGGCAAGGGGAAGGGCGCTATTCGGAGCTGCTGGCGATGAATCTTCCCTTGAGCAATTGTTACTGCGGCGCATGGAAGCGATTAACGGTTCGCTCCATCCACCGATGGATAATCGGGTACGCGAGGCTTGTCAGTACGTCGCGATCACCTGGCAGACAGCAATTTTGATATCGCCAGCGTCGCACAGCATGTTTGCTTGTCGCCGTCGCGTCTGTCACATCTTTTCCGCCAGCAGTTAGGGATTAGCGTCTTAAGCTGGCGCGAGGACCAACGTATCAGCCAGGCGAAGCTGCTTTTGAGCACCACCCGGATGCCTATCGCCACCGTCGGTCGCAATGTTGGTTTTGACAATCAACTCTATTTCTCGCGGGTATTTAAAAAATGCACCGGGGCCAGCCCGAGCGTTCCGTGCCGGTTGTGAAGAAAAAGTGAATGATGTAGCCGTGGCGAGATTGTGGTCAACTTCTGAAGCGGGCCGCGAATTCCAGAAATCATCCTTAGCGAAAGCTAAGGATTTTATGTGGCGAATTCTGCCTCGTGATACGCCTATTTTTATAGGTTAATGTCATGATAATAATGGTTTCTTAGACGTCAGGTGGCACCATGGAAGCTTGTGTAATCACTCGATGACCAAAAGTAAAAACCCGCCGAAGCGGGTTTTTTACGTAAAAACAGGTGAAACTGACGCTAGCCGGTCACATGTCAATACTTGCCCTTGACAGGCATTGATGGAATCGTAGTCTCACGCTGATAGTCTGATCGACAATACAAGTGGATCATGGTCCCAGACCGATAATCAGACCGACAACACGAGTGGGATCGTGGTCCCAGACTAATAATCAGACCGACGATACGAGTAAGGAGCCGTGGGTTCCAGACTAATAATCAGACCGACGATACGAGTGGGACCGTGGTTCCAGACTAATAATCAGACCGACGATACGAGTGGGACCGTGGTCCCAGACTAATAATCAGACCGACGATACGAGTGGGACCATGGTCCCAGACTAATAATCAGACCGACGATACGAGTGGGACCGTGGTCCCAGTCTGATTATCAGACCGACGATACGAGTGGGACCGTGGTCCCAGACTAATAATCAGACCGACGATACGAGTGGGACCGTGGTCCGGTCTGATTATCAGACCGACGATACAAGTGGAACAGTGGAGCCAGAGAGAATATTCAGGCCAGTTATGCTTTCTGGCCTGTAACAAAGGACATTAAGTAAAGACAGATAAACGTAGACTAAAACGTAGTAGCATCAGGGTGCTGGCTTTTCAAGTTCCTTAAGAATGGCCTCAATTTTCTCTATACACTCAGTTGGAACACGGGACCTGTGGCAAGGTAACCCCATTTTGCGCATTATACAATACTGTCGCTCCAGGAGCAAACTGATGTCGTGAGCTTAAACTAGTTCTTGATGCAGATGACGTTTTAAGCACAGAAGTTAAAAGAGTGATAACTTCTCAGCTCAAATATCACCCCAGCTTTTTTCTGCTCATGAAGGTTAGATGCCTGCTGCTTAAGTAATTCCTCTTTATCTGTAAAGGCTTTTTGAAGTGCATCACCTGACCGGGCAGATCGTTTCACCGGGGTGAGAAAAAAGAGCAACAACTGATTTAGGCAATTTGGCGGTGTCGATACAGCGGGTCATAATCTTACGTGAAATACTTTCCCGCATCAGCCAGCGCAGAAATATTTCCAGCAAATTCATTCTGCAATCGGCTTGCATAACGCTGACCACGTTCATAAGCACTTGTTGGGCGATAATCGTTACCCAATCTGGATAATGCAGCCATCTGCTCATCATCCAGCTGGCCAACCAGAACACGATAATCACTTTCGGTAAGTGCAGCAGCTTTACGACGGCAACTCCATCGGCAATTTCTATGACACCAGATACTCTTCGACCGAACGCCGGTGTCTGTTGACCAGTCAGTAGAAAAGAAGGGATGAGATCATCCAGTGCGTCCTCAGTAAGCAGCTCCTGGTCACGTTCATTACCTGACCATACCCGAGAGGTCTTCTCAACACTATCACCCCGGAGCACTTCAAGAGTAAACTTCACATCCCGACCACATACAGGCAAAGTAATGGCATTACCGCGAGCCATTACTCCTACGCGCGCAATTAACGAATCCACCATCGGGGCAGCTGGTGTCGATAACGAAGTATCTTCAACCGGTTGAGTATTGAGCGTATGTTTTGGAATAAGCGGGCGCACGCTTCATTATCTAATCTCCAGCGTGGTTTAATCAGACGATCGAAAATTTCATTGCAGACAGGTTCCCAAATAGAAAGAGCATTTATCCAGCTAGCCAGTTGAAAGCATTGATGGATGGCGGGGCAGGTTCAAAAACAGTTCTCATCCGGATCTGACCTTTACCAACTTCATCCGTTTCACGTACAACATTTTTTAGAACCATGCTTCCCCAGGCATCCCGAATTTGCTCCTCCATCCACGGGGACTGAGAGCCATTACTATTGCTGTATTTGGTAAGCAAAATACGTACATCAGGCTCGAACCCTTTAGAATCAACGTTCTTGAGCAGATCACGAAGCATATCGAAAAACTGCAGTGCGGAGGTGTAGTCAAACAACTCAGCAGGCGTGGGAACAATCAGCACATCAGCGGCACCGATCCGACATTAATCGTGCCGATACCCAGGTTAGGCGCGCTGTCGAATAACTATGACATCATAGTCATGAGCAACAGTTTCAATGGCCAGTCGGAGCATCAGGTGTGGATCGGTGGGCAGTTTACCTTCATCAAATTTGCCCATTAACTCAGTTTCAATACGGTGCAGAGCCAGACAGGAAGGAATAATGTCAAGCCCCGGCCAGCAAGTGGGCTTGTTTCATAAGTGACATCGTCCTTTTCCCCAAGATAGAAAGGCAGGAGAGTGTCTTCTGCATGAATATGAAATCTGGTACCCATCCGTGATACATTGAGGCTGTTCCCTGGGGGTCGTTACCTTCCACGAGCAAAACACGTAGCCCCTTCAGAGCCAGATCCTGAGCAAGATGAACAGAAACTGAGGTTTTGTAAACGCCACCTTTATGGGCGGCAGATTGCGATCACCGGTGGAAATACGTCTTCAGCACGTCGCAATCGCGTACCAAACACATCACGCATATGATTAATTTGTTCAATTGTATAACCAACACGTTGCTCAACCCGTCCTCGAATTTCCATATCCGGGTGCCGTGGCATGCGCCCTGCTTTCTCGGCATCTCTGATAGCCTGAAGAAACCCCAACTAAATCCGCTGCTTCACCTATTCTCCAGCGCCGGGTTATTTTCCTCGCTTCCGGGCTGTCATCATTAAACTGTGCAATGGCGATAGCCTTCGTCATTTCATGACCAGCGTTTATGCACTGGTTAAGTGTTTCCATGAGTTTCATTCTGAACATCCTTTAATCATTGCTTTGCGTTTTTTTATTAAATCTTGCAATTTTCTGCAAAGCAACAACAAAATCGCAAAGTCATCAAAAAACCGCAAAGTTGTTTAAAATAAGAGCAACACTACAAAAGGAGATAAGAAGAGCACATACCTCAGTCACTTATTATCACTAGCGCTCAGCCGCAGCCGTGTAACCGAGCATAGCGAGCGAACTGGCGAGGAAGCAAAGAAGAACTGTTCTGTCAGATAGCTCTTACGCTCAGCGCAAGAAGAAATATCCACCGTGGGAAAAACTCCAGGTAGAGGTACACACGCGGATAGCCAATTCAGAGTAATGAACTGTGGTAGATCAACCCTCATCAATGATGACGAACTAACCCCCGATATCAAGTCACATGACGAAGGGAAAGAGAAGGAAATCAACTGTGACAAACTGCCCTCAAATTTGGCTTCCTTAAAAATTACAGTTCAAAAAGTATGAGAAAATCCATGCAGGCTGAAGGAAACAGCAAAACTGTGACGAATTTATAATCATCAAGAACAAAATCATCGACCTGCAAATCTGTGACAGATAACCTTCAGACTATCCTGTCGTCATGGAAGTGATATCGCGGAAGGAAAATACGATTGTGAGCGTGTCTGGCGGCCTTTCTTTTTTCTGATGTTTGAGGCGCATTGGAGTTCTGCTGTTGATCTCATTAACACAGACCTGCAGGAAGCGGCGGCGGAAGTCAGGCATACGCTGGTAACTTTGGGGCTACTGGTAACGCTCTATGATCCAGTCGATTTTTGTCAGAGACGATGCCTGAGCCATCCGGCTTACGATACTGACACAGGGATTCGTATAAACGCATGGCATACGGATTGGTGATTTCTTTGTTTCACTAAGCCGAAACTGCGTAAACCGGTTCTGTAACCCGATAAAGAAGGGAATGAGATATCGAGTTATATGTACACTGTAAAGCCCTCTGGATGGACTGTGCGCACGTTTGATAAACCAAGGAAAAGATTCATAGCCTTTTTCATCGCCGGCATCCTCTTCAGGGCGATAAAAAACCACTTCCTTCCCCGCGAAACTCTTCAATGCCTGCCGTATATCCTTACTGGCTTCCGCAGAGGTCAATCCGAATATTTCAGCATATTTAGCAACATGGATCTCGCAGATACCGTCATGTTCCTGTAGGGTGCCATCAGATTTTCTAATATGGTCAACGAACAGATACAGCATACGTTTTTGATCCCGGGAGAGACTATATGCCGCCTCAGTGAGGTCGTTTGACTGGACGATTCGCGGGCTATTTTTACGTTTCTTGTGATTGATAACCGCTGTTTCCGCCATGACAGATCCATGTGAAGTGTGACAAGTTTCCAGATTGTCACACTAAATAAAGAGTCAATAAGCAGGGGATACTTTTGTGAAAAAACAGCTTCTTCTGAGGGCAATTTGTCACAGGGTTAAGGGCAATTTGTCACAGACAGGACTGTCATTTGAGGGTGATTTGTCACACTGAAAGGGCAGTTTGTCACAACACCTTCTCTAGAACCAGCATGGATAAAGGCCTACAAGGCGCTCTATAAAAAAGAAGATCTAAAAACTATAAAAAAAAATAATTATAAAAATATTCCCGTGGATAAGTGGATAACCCCAAGGGAAGTTTTTTCAGGCATCGTGTGTAAGCAGAATATATAAGTGCTGTTCCCTGGTGCTTCCTCGCTCACTCGACCGGGAGGGTTAGAGAAGGGGGGGCGCCCCCTTCGGCGTGCGCGGTCACGCGCACAGTGGGCGGCCACGTTAAAAACAAGGTTTATAAATATTGGTTTAAAAGCAGGTTAAAAGACAGGTTAGCGGTGGCCGAAAAAACGGGCGGAAACCCTTGAAATGCTGGATTTTATCCCTGTGGACAGCCCCTCAAATGTCAATAGGTGCGCCCCTCATCTGTCAGCACTCTGCCCCTCAAGTGTCAAGGATCGCGCCCCTCATCTGTCAGTAGTCGCGCCCCTCAAGTGTCAATACCGGGCGCTTATCCCCAGGCTTGTCCACATCATCTGTCGAAATTCGCGTAAAATCAGGCGTTTTCGCCGATTTGCGAGGCTGGCCAGCTCCACGTCGCCGGCCGAAATCGAGCCTGCCCCTCATCTGTCAACGCCGCGCCGGGTTCATCGGCGCCTGATGTCGACTCCTGCACCCTCCATCTGTCAGTGAGGGCCAAGTATGCCGCGAGGTATCCGCAACGCCGGCGGCCGGCCGCGGTGTCTCGCACACGGCTTCGACGGCGTTTCTGGCGCGTTTGCAGGGCCGTCGACGGGCCGCCAGCCCAGCGGCGAGGGCAACCAGCCGAGGGCTTCGCCCTGTCGCTCGACTGCGGCGAGCACTACTGGCTGTAAAAGGACAGACCACATCATGGTTCTGTTCATTAGGTTGTTCTGTCCATTGCTGACGTAGTCCGCTTCACTTCAACGTAACACCGCACGAAGATTTCTATTGTTCCTGAAGGCATATTCAAATCGTTTTAGTTACCGCTTGCAGGCATCATGACAGAACACTACTTCCTATAAACGCTACACAGGCTCCTGAGATTAATAATGAGGATCTCTACAATAATGGGAGATTTTCCCGACTGTTTCGTTCGCTTCTAAGTGGATAACAGCCAGCTTCTCTGTTTAACAGACAAAAACAGCATATCCACTCAGTTCCACATTTCCATATAAAGGCCAAGGCATTTATTCTCAGGATAATTGTTTCAGCATCGCAACCGCATCAGACTCCGGCATCGCAAACTGCACCCGGTGCCGGGCAGCCACATCCAGCGCAAAAACCTTCGTGTAGACTTCCGTTGAACTGATGGACTTATGTCCCATCAGGCTTTGCAGAACTTTCAGCCAATACGGCATACAGCATGTGCATCGCATAGGAATGGCGGAACGTATGTGGTGTGACCGGAACAGAGAACGTCACACCGTCAGCAGCAGCGGCGGCAACCGCCTCCCAATATCGTCCTGACCGTTCTGTCCGTCACTTCCCAGATCCGCGCTTTCTCTGTCCTTCCTTCCCTGTGCGACGGTTACGCCGCTCCATGAGCTTATCGCGAATAAATACCTGTGACGGAAGATCACTTCGCAGAATAAATAAATCCTGGTGTCCCTGTTGATACCGGGAAGCCCTGGGCCAACTTTTGGCGAAAATGAGACGTTGATCGGCACGTAAGAGGTTCCAACTTTCACCATAATGAAATAAGATCACTACCGGGCGTATTTTTTGAGTTATCGAGATTTTCAGGAGCTAAGGAAGCTAAAATGGAGAAAAAAATCACTGGATATACCACGAT
+
=7)''(**+,,2<?@@DFHJJJHJJJJIGGJGIJCCEDJJFJJFJJJJJJFHIJJJJHICDCBIGFDDEHJIJDJJEJHJJJJIGIHJJDGEJJIJGIJBB>6;HJJFA@ADEIJJHHFHJJJHDBJ7GJJJFDJDFIDIJHJHECID?@@AJIFDHEDEDHCBDBJEFIGDGJBBC?ACCJ6660/.45@?@EJIFDDHJGFBBA@9788JJJDCECJFJJJGJJJGJGJJJJJJJJJF>6,FGHJJHFHJJJHJJJIIHJJCGCFGEJJGHHIJJJJHJGHJ@?4344???BC>::632226,(%%%'$$&''((:<>B@@BBDE>:////4922776'&&&''-54568>@<FCJJGJHIJJJJHJIJIJJEJIGJII<;;;A844444-,(/0)''&&(%(((()%%&(*+44@@@?@GJHJHFJJJJJJFIIJIIJJHJHGJJCCCBI:99878ABCHCGJIJHFJHJGFHJJGJJIJIJHGGHBECDIJJHJDEEGJJJJJJIHGA+')%$'%#$$'('((-''('--.8::AEDFIJGJIIEHGJHJJJJCBBBJBC@<JIFFEFHGGIJIJJIFIJJEG=<<=EFJB99::BDAEJIFCIEIJJHGDDJJIEHJGADCCBCAJGDCEIJJJJJA;;;;CCEHD;AAB)(()---//0-+&&&%%&&)05>@ADJJJJCFBEIJJJHGIJIJJJEJGGGJJJHFFHHJJH?B=DAGJJCEEJAGJFHGCFEGIDGB?77JHGFDEFHDJGCFA@@:>--=DJHGFDIJJJ@666>AAJ@>?C5544@7<=BCHJFHEEDGHJD?66'%$%*77469</001?E9GJGEIHIGHDGFFBDJJJJJGIJJJJJJJJJJJ><;GJJJJJJJJJJJHJJJHGJGGC573//((-0566=BC@BB::9:=;<@CFCB@=/-+*+*.56699DEJJJJJJJJFJIA:97541.-+,-2;=;;;B>ECJJIF??996333<A@?BCJJJJHJJIJJBBBD10///>FAFFGHIJJG;99924((((*,.+.0:CJGGGFJJIJHJGJGE76661::@<>@?=<;;==;000-**,545'''(*''%'''*1781111?IEJHJ@>=AFJ999,'''-:::<=-FJGJFJJJJHJHJ@:00AJD2221888><<<<=FHJJJIHJJJFJJGJIEJJHJ9?@A45D/../0?@===>@BDFDBCE?='''&':://.-.-.-.8<JJGJJJIHJJGJHJJIGIJJGGJJDDFCDIJJJJDGD=@DJGGEFFJJ;;9865.,&&(3257;DHHHJIJFJJJJ;34>CDJIFJGDJJEFJDGBABEJJJJHFJHCCDIJFJGJJJFGEJHGJJJJJJJJGJIGJJJJJJHJJJJJJIJIIJJJJIJJJJADJJFHHHJJJJIJHJJJJJJIHIFDGFJ>::00001<JJDFGJJIJJJJJHIJGFJJDDFHFEDFGIGJFDCCB>.//(21/.&&&$&%&%&()+-.6>B///5+))0>7=>==9222/)))(+*++-9667ACGG<<==GG===>=;;<;118<JHHHGJJJG?>>1110112770001JDJJJJJFJGJJJGJFEEH@?=:9*)(()%%%$$$%%*.(((0010+**((((*'/23DGFIHCEDE?>>7733448=6656;:;;;3394222=CA@@BC;998;;>;:778520---.)))*5453+++,763444<BCHGEE@@AAJDCFDGHEEE7767=A@6?@333299:E)))())*4*++''&(((*-)''&''%%%)))*'&&&(*/../..-.12298999CJGJFEGGDBC98778CBCFB:99:<=DDIG@>>;9;000)(()%%$%&(++.1297'&&'))'&&'+,,./1/26AC@0//-,,**)()**+2311146**))()*+*)%$%&'489>FCCBA=ABCDC@?CB:::<EIGEHHJHCCCJ>B?>?>@4444DEJHFDJFCDE:95710-'*&/:=DJFDDF7@A45JHDJDDDDCACB=CGFJIAAA2334J@B2212.)))+<FGFJGJJEIJGJJJJJIJJ3223?=?=>>@A@ADE????GA?<<<;854//7/.,+('%%%'%'''+(()(&%%')''2699B:BDEBB66558<=ED>===>---00/055340.../99GDJ=;<<F@@;:662236-555:.,,-11CJGJIEJFIJEFJJHGEJGJJJJGFIJJJGFHJJJGJJIFFGJGHJIJJGJFGDF@B@@BDBGJJJJGFJEJGJIJJEJED87777::CFBB><10/(%$$%#%%&*'('(%$$%%&%%$$%%)()6:;;>=>=<3231...(((()&'******((*,,,*)()*)&&'4?CA@B@4334000<E9222222/,+*))&(0,,5.0)-.03,))*21454789?AIJA@@CFEB645;678A<+**.EGFJJJDFFHJHGFC?>JGGGCED71/6-''&((...'111220001522312>@HCCB@D@GCEJJJFJFJJJHJJFEJJJJIGHHJFIJJJHJJEC>BBGDEIGJIA@A@AJFFGDJABBB?>>>?G??@?GJHIECFEJGJJFHJFHGIGHIHJEJIEIFGJIJJJJHIGJIHFJHJEJJ@=<9//-+--,0//.))*)())CFFJFHIJIFJJJJGJJJGGIEEJHHJJIHIJJJJJJJ;:;AADJHJDDCACIJJJJJFDIFGHFJJEJGJGD=,+**+..&%$%&%$$$$&'(*&')'(,//01ADGJGGBDB@@<=>02<D7429331@DBHJJJJGJFJJ++++?<;:AJIIGGFEDDDIDIJHIHGJJJJJJJJID>>>EDGEGJGEEIIIIJHFJHHJJGCFIGJIGIHJIF@@999:;&&&&((()28;ADCCDEGGGJJJJJJJJHJJIJJGJJHEJJJJJJJJGJJJJGJJJJEJGJJJJJ9:9:GF=<==?IIDE:66ECDGFJHJJ@?@@?@?DBBJFHEBDHEEDJ=<EFC777ACHGDF>;900218CEJGIIGIGHJJJJHJJJJ,++(&&))*(&$###$$#$+,'&&(//=>?AIJJDJHGHJHHJJJJJJJDDHHIJJJGJIHHJJIJJJJGJJJJJJIBDEBFBBA??BB>>JHGIJDFECDCBC?AA@BCB?@977894)('''%%&'('%%'(%/:;;77787/CFEHEEFCDHIHFJHJHHGJJJDFGJJGJJJJJJJJJJJJJFCCJHJJJJFHHEHJGJA@BCEBA><E?EFIGFFCFBCEDDI=>==JGJJJIJIGJJIJJIJEGJH?****AACJGHJHJJJJJJJJGGJJJJIFFG???A0008=>AE;;;DB@@HGGFJIJJJ><<;++,6444..('22=>6=0-99675::6444325;<JJGHJFHJJJF===;=8@@?@>><<DBCDECHEACDCJJIJJGFFJJJJJE;JCEJJJAEJEGJJJJFIJHJJJFJJIJHJGJJJJGJJJJGJHJHJJJJJJGHHJEJFAAFJJHA??1+'&&'*CEHJHIJIJJIJJFIDJJGHIJJJIJJJJJJIJJC1.//GGCCBBC>?=>@543-11;CC?CJJJAHJJEHGHGJGCDCIHIJJJHJJGECB0)))*,,()((**+?ACIFIGJHJJJIJJFJJFIJIJHHJJIHHFJFI8////09<@BBEFEGJHGEFJJJIHFDIFGFJHJIFFIEEEHH=<3**))*''''''/22--.0<B?=;;;<<>?@A@GH>>>JJJJIGJIJJJIJJJJJJJJEJIJJIDEHJJIJJJJJJJDIJHJGEGEGHHB8;?<<G?FJIIJIJFH1115/7/*));>?>??FJJJHHGGJ;76:?@>@DHHJJG>=;>JJJJJGJJJJJJ>>=A?>GEG?>?@CFFJJJJJGGEEJJHEJJJIGEGJGJIFHDJJHJJFJJJJJFIG''''GJEHAAA==9:CECBBDFGJHC6566JJHHCCDEFDEGJJJ>:954////223883;<BJFIJFHHJJIFJJIJJJJJJJFJGFIFGHJ=;;'''&%&&&&%%&&('%%&*,,-0056:776*51134541./0/,,,-.*+124524=BFGJHFC:9961.,,+'(')&&&%%&&'%*''339EJIHIHJHHJHJJJJJJJJIJJJJIJGJJJJJJJJEJJJJJJJJJHJJJGGGIGIJGJJJJJJJJIIJHJGJE?@;78>>FHIFEEECCDEFCJEFFGIIFJJJJJJFHBB>;<GJH>;;984455320011/8JCBDJEJJIJJJHFJJJHHGEDDFH<;;;>IG5567@C@BBEJ@GD@FJJJJJHGGFHGFDEFEJHIHJJHHJEGJJJJJJHDEAAAADE@@@>@@@C@55551(%$$%%%&&&'&*6;=8CJGJJEFHJJFFHJJHJJJCECCJJJHGA??44456658149/0AIHEJJJJHB@@ACDBHF2112,**(**'((3***+*),(+.22..BAB=8>?>JI@@BCFJJJIGIJIJJJHIGGGFGHDFBDDFHIHIIJJJJJJJEBAD>>?AIJD>>>GHEDCDJABCCFJA@=>@??A(()1447:@CDGEJJIJBCBBEF?E<<<??ACAJHHJFFCEFJJJJHFJIJJGJHJEJJFFGFGJHJJJJCD;;;9;8-()+5879989<==<>>:;;9999:+***/5?JGEEDFGDBDD8878?45EJIHIJJJJJHFHJGGGE????HHJJJJCF87579/013FGECCACIJEJJGGGEGGJJIHJJIGJHIJ7775.(&')(++*+.-+(())'()*,)(((.36<=DHIGHHEJIJJFA??=>AGIJJHJIJEEFHEHHCD<<=<=DJD44(%%&(''(>>.-%$%%%%&+.378CFFEDABBDFFJ;>/))::=@@;CJGFC:888=<989<>A>><<@CEJJEH>888:DCDFJ110184311/0&%$$###$$$$#$&%%%$'&&&''%%%))(((6899;;80002:-,,,ADBEIFJJIJHHEDGJJIJJJEIJJJJJJIJJJHJJIHEDCBIFGIGJJJIHIGJJ?<<=DFC111FJHFFJIGHHCC;3854766..56BBC@AJJJJJJJD:HHGIJIHJIHGJHJCE<@8000732/++1AC?CA7<<=?>AGCJHCCHIHFGJJHGJIJIJHIDDG=>>IIJJJGJJJJJJHJIJJJE:100)'''*(6EJFJJJJ766:849F@D>BEEJFJJJIJHGHFFCDI,,,,DBFD00004('&&%%$#%%&,0(''(233<;8?BCHHGJJ@0..??7-'>>?AABCJJFDJH>@HHFIEHDBFC6IFJJJJJJIJJJJJJJDCDJHHEJHGJGHGJJHJGFCJGJJJGJJJJJJJJJJJJJIGIGJFJJFJGBAA@DGHJBEECJEDJG@@@4444JCJJCFFCJ??J??>?>3H>?///0DCEGJJJJIJIHFHIJEIJJJJJ5553/...231155:;:61//222447'''(::-@AAJGHIGJJJJJJJJJJJJJJJJFGJHHIIJIEJEFGHFEIIJFJJHHJJJCCCGJHGEDBBA?AACIFHJGJJGGA9111:D?=??AEIJGDEDDA?=;<=GHEIHHFJIJJJG::9:B<=><0//3//2;:::;@AAABBDJGJEC@B<;:;///08+*&&&*)01GJ6667>:446BB?>GBAB?ED6545@@FFHHJJJGIHIGHJHGJJJJJJJJJDJJHJJJJJJJJJJJJJJIJJFIHGIJJHHJFJJGJ9999?B1ECCJHGDFIHFJJGHJJIIJJIHFFH2-,+*''&'(&'()=CEBF7224?@81145FGJF@A?=>8431/-,)&%&'&(')--,,-*,/+((54225**,,-;ABJCDCFJDGJF;;:<('''CFDIJGIJJJJJJJJJFJJJIJHJHJGJJFCBDCJGGJIGFDB.95)&*%%$$$''+*+*)'1,)''(&'(&%%%(,,)&&'('(()-),,,CEEDEEGAA?>@762458<=777799718@>>?@HFHJJJJGJJGFJGEJJEFDJHEEDJJHEDIHIJEJGJF6CJJABD?BJ9:5/555BJJJJJGJGJ=EJJGGGFIJICGFCFGJEGHEJJJGHCBBEJJJGCGJABABHJJJGEJJIFIGGDDEDBAB?GAABBBE@AA97''4''FHHFJJIJJEEEEB@@?@DB9999;>?>?C>?@EFJGJIJ@@@@EIFAEDDF:888;@@CH.--->;;;78552<?CJJEC>>=>52/,++,2,,,%&&%'&%&&$$%&'1=D:;;;EEEFG4322EJGJJHFJJJIJHJ@???6-**+6GFGJGDGJFJJJHJBCBCIJFJIHGFGIICDJEHHJJJJIFEI.---565678889DJ1111;:::EFJFJJFIIHJHHJADJIFJGJJJJJJJJJIJIIJJJJJJJJIJJJDFGGJIJJJJJJJJJHGDJHJFFFJJJJFJEJDCEGJEJ=>;DGIFGGDC'''(58244-&&&)+*,4>?B@@??@?HFB>;9:JHB>?JA==JIJJG?=B@;666GJDCFEHHJJFHEFDAA>78***778F?FED9988<JBGECJJJJEFJJJHJHFCF<3>JJJJJJJJJIJGGGHJJJIHIJEJJJJIGFJJJJJJJHICCCFJJJG>>=>FJF?@GIFGJJ===>EJGEJE:999IHJFJHJGGJEAAA<>>:D>9<'''*'&&&&&%%$$%%16HHHJJJFHHJJJJJJJJJHJGGJEDCBIJI>>=>EBABFJIJJJJJJIJJGGJJJJJJJHJFGJGJJHJJJIJJJIJJJIJJIJJJIEJGJJJHIJJJJJJJFJJJJJJIDCBA5.-.8=<=A9@9+(('&###$%%&;<=@FDEJJGB@DBIJJJJE@@B=8879-+**)*-.133.//;666<@A@DEDHHJFHFGGJJIJJHGJHJDFDFJHIGJJJJJIJJHIEEGJFBFJIJJJJJJFHIJJJJJJJJJJJJJGJGJHH@@A?EHBAA5555B>DFJJJGJJJGJJJHJJIGHJJJJIJJHIHFF8885>HEDDGJJEDJJJHGJJJJJJJJJJJJJJJJJJJJJHJIJ=JHFFJFIJ>>??:<;0.---..+((',01210/036344@CJFJFJJJJGHJJJJJJJJJJJGFJJFIJIIIJHJJDFCJ84/168=?@;;;;<::@JJJ><::******IDCECJJJJJJEECCCCC@B)11001111---++..0'')>A@AD@EJIJJJJJDDAADFHFI*''(&&&&CCEJJCCDEGF:77:AEGDJIHJIJJJFIGA*))7)))*:7858GJJJIJJIJJJHGJJDJJJJHJJJGGJHJJHJIJHJGJGJHJJJJJJJJJJJJJDFDA??@@000-,,+,-,--,+)))&&%#$$$$%&%$$$&5>EGJJHHHJJIJJJJJJF@??AJJJJJJGE;;:;=;GFEFIJJJJHJJDBBCJAJJGJJ@?CDJGHJH=***-<<<;DCFFJJHJHJJA@AFJJIJGGJIIJJJEFJGIA@@AJIEDCEJIJJJJJJEEDEEJFF:6/*''>>AAEJGGJJEHJHHIE766IGCA6221))))51)&$$'&&&&&('(/-,,,..&##$$$##%'((()+-./0=>AFDDH::7;7>256>ABABEFJJJHGIGHJJJJJJHJJGIJJEDBBGDC@<@87533(&%&%%$$$$%&%%&''(*4544;;;122)))))9&&&(.'&$&'6;AC@AB?;;<;4,***)+-834700.0576EJJJJIJJGHFI;;B==JHGHJHJJJIJGJJHJJJGJJJIHJJJJEJADEC@10+((*(()*+=@EDJC@AAFJGJJJJFFF76578:8=8778>>DEGCBAFFFJAGCDEAH96558EJDF6++/,,,3;10(()+0-,'&&''((DGJGCDFFJHGJC88AJIEGJJJJB@>9<A?CEDDHHJFJJJEDDCHDF<;;;>@HJJEHEGJIIIEJJJFJJJFHJHHEIB:7:010004770+'&&-'/,,,,''%%%&(()):?ACE::>CEEGJJHJJFJHEGJGFJJGJHIGIJGJFIEGJJJIHHJE==>=BABJJEGIDEJJJHDHJJHHGHJGJIBJGEEJGIJDIGJHHFF;;;<A>974??GFJ<<JJHJHDGFIJHJJJJJHJHGJFGFHIJJGJJJGJJHJFBJGCECEJ:3222>11112@AAB>?>?@<<<;77768?>B55557766?2334466*119;;=B?BABBAAADBDCDBA:::899<=<<''''&&';B@@@<<<>A@???@@ABBBCA5538/?+***334<=>D?=8766699=>?A??@DDDFFBBCDDBCCCIEBCDBEC===>A?A>@AADFCFJJ<8779<I?>>>CB@??@??><=;;<;>EDCF@0001DDDB-))))?@BFECCDBDBA:62/.+(()*)()*116886899>53330.52)))/)))1115543232-)&%&':89546<HJBBBGHDEIEHGFJCCDCCCAAABAACBD???>FCEJJBJAHCACBCFEDGHGFCCDEEIEHFHGJGJJHHGBEECDABBCHGDJJGEGCCEDGDFCA??;8211223<>522-...0/1105477>???BAEFJGFFGJGGABCBB???=>41002267776.,()///;D?>??<+**0:;?CHE>>=A;;551-//,)'$&'&'',*'''''((:?EDGEDJDDBGADF??@ACCBA@@?>?FFDEHJBC?>>?@DFFGDHJEH====CE:8878+)//0(((((+-.05>@AABA;;;;@@AJB<=<6'&&*+-*/9;;655****4;;-)(/0:@BBAA?A5;111332*)%$$$%%)(((),,,+,4689999><;8;>=CBCHHGHJEHFFGJGJJJJHJJFJJGFHJJJJJIGJEGCDIJA><:+**.JEFA:555560410/..*%$$'3544,,+,044'&%&,+-/-//7<;;<@B=44??=FD?=>>3333DJJJJJJFDDGIJIJJJJHJEJJHJFJGJJEGEEGGE0////=<>;:;;H?>>GJHGJJJFDDH0000?AABJJJHJHGCFJHGA@@::9./45..--0011556GJCHJJJJJCD221--,,--('&&*()),18=EDJIFEJHJHJJJJJJHJFC@?BDDJDGJJIHHIJJFJJHJJIIDIC654(44?>;888:?>>ACCA@>:88@@EHFFJJFJJJJIHJFDI>;96*'''&&&&(&'('&'&$#$$$$$#$$$##$&*0-'*378=:...055677530/0('&&--=<>@@>43,(&'(*33453@AGGFGABBFEGIIJJJAA<<==HEH>>JGGFGFFEJJIJFDGE???@>6666:><=?;50''&$%%%'&$''&&%(++0,---9DJJJEIJ8789**)+4456ADBCDBFGGGGJJJGJIJEHJJJHJJIIJJ>>>?EECFJJJJCCHGJJJJJJJJJJHDBBEC>>??75//1.3:HDEDJJFJGIJJGJJJHJIJJBBA33+&&&&&&&&%&*<=96778C@@GECB@CJIFGGG36<FFCCCGJJJIE<HJGJJJDECFJHC33313//76,++/67?3334>?88;=BCEFGDEGGIGHJFJJBBBICJJJJDEJJJJFJJJF@??<?ABDA@=:::***)*)')),++..++*)&&&'.3357IJHFIJJAFHDJIHJJJJJHJHJEHEGD:(''(.11./3448:;DIDHIGJHCJJJJJJJH?>=?<;;?=---2877568CEB?B??365@HJJJJJHJJJJJIJJJJHECEGHJJJ<;;6556JGJEJJIJEJIJHBBEJEFGJAABBEFJEFE=445884JJJJJJJJJJJJIIFJJIIJJJJJDCCGJHGJJGJHJJJHIJGIJHJJJGIC???CFB@A?AC@D=>FJIJJIJIGJFGCCBAJJIHEJEGJJGJJJFJJJGFJJFJJJ*((('''()/.09EJJJFJJJIGJJJJJJJJIJIGJFJIJJJJIHJIDF3223>?@A;5>>>5<99<ABFHFJGJJJAA@A@@A?>?>AJGCFIADFJJEFJJJBBD@:8</..-,)''&''*1;@DEFDEGEEA<IJBBHA8B6(''''EDC=<==C55/----.55--,)',2*56DDBCCACABHJEDEABB@B?C:988884;?=@766641007999@?4446=>@==<=ABA<99?FIJHGJJFJHJHIJJHJJJJJJJJJJGGGFHHJC@AIJJ>>==;ABCFEGJJFEDJGHJJJDEGF=0/3//0:;?CF;;;5544775C>?JJFJB???JJJJHIIJJHGIJJJIA?=C@@EJC8877=@CCBBGHJJJJDCABHCG@ABBJGJJJIGGHJJJJGGJJGJJGIEEHJDEJ>103FCFIDEDJJJGJJJJC76667*'%
@Glass_F3P_9_D3_6_23_18
TGCTGTTAAACAGAGAAGCTGGCTGTTATCCACTGAGAAGCGAACAAAACAGTCGGGAAAATCTCCCATTATCAGGTACGATCCGCATTATTAATCTCAGGAGCCTGTGTAGCGTTTATAGGAAGTAGTGTTCTGTCATGATGCCTGCAAGCGGTAACGAAAACGATTTGAATATGCCTTCAGGAACAATAGAAATCTTAGTGCGGTGTTACGTTGAAGTGGAGCGGGTATGTTGAGATGGACAGAACAACCTAATGAACACAGAACCATGATGTGGTCTGTCCTTTAGCCAGTAGTGCTCGCCGCAGTCGAGCGACAGGGCGAAGCCCTCGGCTGGTTGCCCTCGCCGCTGGGCTGGCGGCCGTCTATGGCCCTGCAAACGCGCCAGAAACGCCGTCGAAGCCCGGTGCGAGACACCGCGGCCGGCCACGGCGTTGTGGATACCTCGCGGAAAACTTGGCCCTCACTGACAGATGAGGGGCGGACGTTGACACTTGAGGGGCCGACTCACCCGGCGCGGCGTTGACAGATGAGGGGCAGGCTCGATTTCGGCCGGCGACGTGGAGCTGGCCAGCCTCGCAAATCGGCGAAAACGCCTGATTTTACGCGAGTTTCCCACAGATGATGTGGACAAGCCTGGGGATAAGTGCCCTGCGGTATTGACACTTGAGGGGCGCGACTACTGACAGATGAGGGGCGCGATCCTTGACACTTGAGGGGCAGAGTGCTGACAGATGAGGGGCGCACCTATTGACATTTGAGGGGCTGTCCACAGGCAGAAAATCCAGCATTTGCAAGGGTTTCCGCCCGTTTTTCGGCCACCGCTAACCTGTCTTTTAACCTGCTTTTAAACCAATATTATAAACCTTGTTTTTAACCAGGGCTGCGCCCTGTGCGCGTGACCGCGCACGCCGAAGGGGGGTGCCCCCCCTTCTCGAACCCTCCCGGTCGAGTGGGCGGAGGAAGCGCCCAGGGAACAGCACTTATATATTCTGCTTACACACGATGCCTGAAAAAACTTCCCTTGGGGTTATCCATTTATCCACGGGGATATTTTTATAATTATTTTTTTATAGTTTTTAGATCTTCTTTTTTAGAGCGCCTTGTAGGCCTTTATCCATGCTGGTTCTCAAGAAGAAGGTGTTGTGACAAACTGCCCTTTCAGTGTGACAAATCACCCTCAAATGACAGTCCTGTCTGTGACAAATTTACCTAACCCTGTGACAAATTGCCCTCAGAAGAAGCTGTTTTTTCACAAAGTTATCCCTGCTTATTGACTCTTTTTTATTTAGTGTGACAATCTAAAAACTATAACATTTCACGTGGTACTTGTCATGGCGGAAACAGCGGTTATCAATCACAAGAAACGTAAAAATAGCCCGCAGATCGTCCAGTCAAACGACACTGAGGCGGCATATAGTCTCTCCCGGGATCAAAAACGTATGCTGTATCTGTTCGTTGACCGAATCAGAAAATCTGATGGCACCCTACAGGAACATGACGGTATCTGCGAGATCCATGTTTGCTAAATATGCTGAAATATTCGGATTGACCTCTGCGGAAGCCAGTAAGGATATACGGCAGGCATTGAAGAGTTCGCGGGGAAGGAAGTGGTTTTTTATCGCCCTGAAGAGGATTGGCGATAAAAAGGCTATGAATCTTTTCCTTGGTTTATCAAACGTGCGCACAGTCCATCCAGAGGGCTTTACAGTGTACATATCAACCATATCTTCATTCCCTTCTTTATCGGGTTACAGAACCGGTTTACGCAGTTTCGGCTTAGTGAAACAAAAGAAATCACCAATCCGTATGCCATGCGTTTATACGAATCCCTGTGTCAGTATCGTAAGCCGGATGGCTCAGGCATCGTCTTCTGAAATCGACTCGATCATAGAGCGTTACCAGCTGCCTCAAAGTTACCAGCGTATGCCTGACTTCCGCCGCCACTTCCTGCAGGTCTGTGTTAATGAGATCAACAGCAGAACTCCAATGCGCCTCTCATACATTTGAGAAAAGGAAAGGCCGCCAGACGACTCATATCGTATTTTCCTTGCGATATCGCTCATGACGACAGGATAGTCTGAGGGTTATCTGTCACAGATTTGAGGGTGGTTCGTCACATTTGTTCTGACCTACTGAGGGTAATTTGTCACAGTTTTGCTGTTTCCTTCAGCCTGCATGGATTTTCTCATACTTTTTGAACTGTAATTTTTAAGGAAGCCAAATTTGAGGGCAGTTTGTCACAGTTGATTTCCTTCTCTTCCCTTCGTCATGTGACTTGATATCGGGGGTTGACTCGTCATCATTGATGAGGGTTGATTATCACAGTTTATTACTCTGAATTGGCTATCCGCGTGTGTACCTCTACCTGGAGTTTTTCCCACGGTGGATATTTCTTCTTGCGCTGAGCGTAAGAGCTATCTGACAGAACAGTTCTTCTTTGCTTCCTCGCCAGTTCGCTCGTTATGCTTGGGTACGCGGCTGCGGCGAGCGCTAGTGATAATAAGTGACTGAGGTATGTGCTCTTCTTATCTCCTTTGTAGTGTTGCTCTTATTTTAAACAACTTTGCGGTTTTTTGATGACTTTGCGATTTTGTTGTTGCTTTGCAGTAAATTGCAAGATTTAATAAAAAAACGCAAAGCAATGATTAAAGGATGCTCAGAATGAAACTCATGGAAACACTTAACCAGTGCATAAACGCTGGTCATGAAATGACGAAGGCTATCGCCATTGCACAGTTTAATGATGACAGCCCGGAAGCGAGGAAAATAACCCGGCGCTGGAGAATAGGTGAAGCAGCGGATTTAGTTGGGGTTTCTTCTCAGGCTATCAGAGATGCCAAAGCAGGGCGACTACCGCACCCGGATATGGAAATTCGAGGACGGGTTGAGCAACGTGTTGGTTATACAATTGAACAAATTAATCATATGCGTGATGTGTTTGGTACGCGATTGCGACGTGCTGAAGACGTATTTCCACCGGTGATCGGGGTTGCTGCCCATAAAGGTGGCGTTTACAAAACCTCAGTTTCTGTTCATCTTGCTCAGGATCTGGCTGTGAAGGGGCTGGTCTTGCTGGTGGAACATAGGCCCAGAGGGAACAGCCTTTCAATGTATCACGGATCGGTACAAAATCTCATACTGATGCAGAAGACACTCTCCTGCCTTTCTATCTTGGGGAAAAGGACGATGTCACTTATGCAATAAAGCCCACTTGCTGGCCGGGGCTTGATTGTTTTTACCTTTCCTGTCTGGCTCTGCACCGTATTGAAACTGAGTTAATGGGCAAATTTGATGAAGGTAAACTGCCCACCGATCCACACCTGATGCTCCGACTGGCCATTGAAACTGTTGCTCATGACTATGATGTCATAGTTATTGACAGCGCGCCTAACCTGGGTATCGGCACGATTAATGTCGTATGTGCTGCTGATGTGCTGATTGTTCCACGCCTGCTGAGTTGTTTGACTACACCTCCGCACTGCAGTTTTTCGATATGCTTCGTGATCTGCTCAAGAACGTTGATCTTAAAGGGTTCGAGCCTGATGTACGTATTTTGCTTACCAAATACAGCAATAGTAATGGCTCTTGAGTCCCATGGATGGAGGAGCAAATTCGGGATGCCTGGGGAAGCATGGTTCTAAAAAATGTTTGTCGTAAAGTGGTGGATTGTGGTAAAGGTCAGATCCGGATGAGAACTGTTTTTGAACAGGCCATTGATCAACGCTCTTCAACTGGTGCCTGGAGAAATGCTCTTTATTTGGGAACCTGTCTGCAATGAAATTTTCGATCGTCTGATTAAACCACGCTGGGAGATTAGATAATGAAGCGTGCGCCTGTTATTCCAAAACATACGCTCAATACTCAACCGGTTGAAGATACTTCGTTATCGACACCAGCTGCCCCGATGGTGGATTCGTTAATTGCGCGCGTAGGAGTAATGGCTCGCGGTAATGCCATTACTTTGCCTGTATGTGGTCGGGATGTGAAGTTTACTCTTGAAGTGCTGCGGGGTGATAGTGTTGAGAAGACCTCTCGGGTATGGTCAGGTAATGAACATAACAGGAGCTGCTTGCTGGACGCACTGGATGATCTCATCCCTTCTTTTCTACTGACTGGTCAACAGACACCGGCGTTCGGTCGAAGAGTATCTGGTGTCATCGAAATTGATGGGAGTCGCCGTCGTAAAGCTGCTGCACTTACCGAAAGTGATTATCGTGTTCTGGTTAACTGGATGATGAGCAGATGGCTGCATTATCCAGATTGGGTAACGATTATCGCCCAACAAGTGCTTATGAACGTGGTCAGCGTTATGCAGACCGATTGCAGAATGAATTTGCTGGAAATATTTCTGCGCTGGCTGATGCGGAAAATATTTCACGTAAGATTATTACCCGCTGTATCAACACCGCCAAATTGCCTAAATCAGTTGTTGCTCTTTTTCACCCCGGTGAACTATCTGCCCGGTCAGGTGATGCACTTCAAAAAGCCTTTACAGATAAAGAGGAATTACTTAAGCAGCAGGCATCTAACCTTCATGAGCAGAAAAAAGCTGGGGTGATATTTCAACTCGAGAGTTATCACTCTTTTAACTTCTGTGCTTAAAACGTCGCCATGTGCGTCAGAGCTGGTTGATTTCACGACATCAGTTTGCTCCTGGAGCGACAGTATTGTATAAGGGCGATAAAATGGTGCTTAACCTGGACAGGTCCGTGTTCCAACTGAGTGTATAGAGAAAAATCCAGGCCATTCTTAAGGAACTTGAAAAGCCAGCACCCTGATGCGACCACGTTTTAGTCGTTTATCTATTACTTAATGTCCTTTGTTACAGGCCAGAAAGCATAACTGGCCTGAATATTCTCTCTGGGCCCACTGTTCCACTTGTATCGTCGGTCTGATAATCAGACTGGACCACGGTCCCACTCGTATCGTCGGTCTGATTATTCCGTCTGGGACCACGGTCCCACTCGTATCGTCGGTCTGATAATCAGACTGGGACCACGGTCCCACTCGTATCGTCGGTCTGATTATTAGTCTGGGACCATGGTCCCACTCGTATCGTCGGTCTGATTATTAGTCTGGGACCACGGTCCCACTCGTATCGTCGGTCTGATTATTAGTCTGGAACCACGGTCCCACTCGTATCGTCGGTCTGATTATTCATCTGGGACCACGGTCCCACTGGTATCGTCGGTCTGATTATTAGTCTGGGACCACGATCCCACTCGTGTTGTCGGTCTGATTATCGGTCTCAGACGGTCCCACTTGTATTGTCGATCAGACTATCAGCGTGAGACTACGATTCCATCAATGCCTGTCAAGGGCAAGTGAGCATGTGACCGGCTAGCGTCAGTTTCACCTGTTTTACGTAAAAACCCGCTTGACATTCTCGGTGATTGAGTGATTACAAAGCTTCCATGGTGCCACCTGACATCTAACCATTATTATCATGACATTAACCTATAAAAATAGGCGTATCACGAGGCAGAATTTCAGATAAAAAAAATCCTTAGCTTTCGCTAAGGATGATTTCTGGAATTCACAGCCGCTTGCTAAAGTAAGAACTTGACGGCTACATCATTCACTTTTTCTTCACAACCGGCACGGAACTCGCTCAGGCCCCGGTGCTACCGATGCCCGCGAGATGAGTAATCATGAAAACCAACATTGCGACCGACGGTGGCGATAGGCATCCGGGTGGTGCTAAAAAGCGTGGCTTGTCGCCTGGCTGATACGTTGGTCCTCGCGCCAGCTTAAGACGCTAATCCCTAACTGCTGGCGGAAAAGATGTTGACAGCGCGACGGCGACCGCCAACGTCTGCCTGTGCGACGCTGGCCGTCGAAATTGCTGTCTGCCAGGTGATCGCTGATGCTGGACAAGCCTCGCGTAGATATCCATCAGTGATCCGTTAATCGCTTCCATGCGCCGCAGTAACAATTGCTCGACCAGGATTCTCGCCAGCAGCTCCGAATAGCGCCCTTCCCCTTGCCCGGCGTTAATGATTTGCCCAAACAGGTCGCTGAAATGCGGCTGGTGCGCTTCAGTCCGGGGAAAAGAACCCCGTATTGGCAAATATTGACGGCCAGTTAAGCCATTCATGCCAGTAGGCGCGCGGACGAAAGTAAACCCACTGGTGATACCATTCGCGAGCCTCCGGATGACGACCGTAGTGATGAATCTCTCCTGGCGGGAACAGCAAAATATCACCCGGTCGGCAAACAAATTCTCGTCCCTGATTTTTCACCACCCCCTGACCGCGAATGGTGAGATTGAGAATATAACCTTCATTCCCAGCGGTCGGTCGATAAAAAAATCGAGATAACCGTTGGCCTGGATCAGGCATTAAACCCGCCACCAGATGGGCATTAAACGAGTATCCCGGCAGCCAGGGGATCATTTTGCGTCAGCCATACTTTTCATACTCCGCCATTCAGAGAAGAAACCAATTGTCCATATTGCATCAGACATTGCCGTCACTGCGTCTTTTACTGGCTCTTCTCGCTAACCAAACCGGTAACCCCGCTTATTAAAAGCATTCTGTAACAAAGCAGACCGACCATGACAAAAACGCGTAACAAAAGTGTCTATGATCACGGCAGAAAAGTCCACATTGATTATTTGCACGGCGTCACACTTTGCTATGCCATAGCATTTTTATGCATCAGTTGGCCGATCCTGCCTGACGCTTTTATCGCAACTGTTTCTCCGGTACCCATTTCGGCTGAACTTTGGATGGAGACATGAAGGACGCAAAGAGGGAACTAAACACTTTACTAGAGAAAGAGAGGTGATGATGTTAAAGTAGCGATGAAGCCAACGCTCCCGTTGCAGGGCAGTTTGCGCTTCCCTGAGTGCCACCTTTGGCTTAGGGGATCGCGTACGCAGAATCTGGTCAGCTTGGCAGGGTAAGTCGTCAGTTGGTGTTGCAGAAAACTCACTCCTGAAGGCTATGCGGTCGAGTCCGAATCCCACCCAGGCTCAGTGCAAATTTATCCTGTGGCTGCACTTGAACGTGTGGCCTAATAACTCGGTACCAAATTCCAGAAAAGAGGCCTCCCGAAAGGGGGGCCTTTTTTCGTTTTCATCATCCACCTGTGAGGACCTCGGTACCAAATTCCAGAAACGCCTTTCGAGCGTCTTTTTTCGTTTTGGTCCATCGAGTGGCGCGCTTAGTTCCTCGTTTTCTCTCGTTGGAAGAAGAAGAAACGAGAAGCTAATGCTAGAGTCACACAGGACTACTAGATGATGCAAACCGTTTTAGCGAAAATCGTCGCAGACAAGGCGATTTGGGTAGAAGCCCGCAAACAGCAGCAACCGCTGGCCAGTTTTCAGAATGAGGTTCAGCCGAGCACGCGACATTTTTATGATGCGCTGCATAGCCGCGTATTCTGGAGTGCAGAACCAGCGCGTCAAAAGGCGTGATCCGTGATGATTTCGATCCAGCACGCATTGCCGCCATTTATAAACATTACGCTTCGGCAATTTCGGTGCTGACTGATGAGAAATATTTTCAGGGGAGCTTTAATTTCCTCCCCATCGTCAGCCAAATCGCCCCGCAGCCGATTTTATGTAAAGACTTCATTATCGACCCTTACGATCTATCTGGCGCGCTATTACCAGGCCGATGCCTGCTTATTAATGCTTTCAGTACTGGATGACGACCAATATCGCCAGCTTGCCGCCGTCGCTCACAGTCTGGAGATGAGGATGTGACCGAAGTCAGTAATGAAGAGGAACAGGAGCGCGCCATTGCATTGGGAGCAAAGGTCGTTGGCATCAACAACCGCGATCTGCGTGATTTGTGATTTGATCTCAACCGTACCCGCGAGCTGCGCCGAAACTGGGCGCGTGACGGTAATCAGCGAATCCGGCATCAATACTTACGCTGCAGGTGCGCGTAACCGCTGTCGCTAACGGTTTTCTGATTGGTTGGCGTTGATGGCCCATGACGATTTGCACGCCGCCGTGCGCCGGGTGTTGCTGGGTGAGAATAAAGTATGTGGCCTGACGCGTCGGCAAGATGCTAAAGCAGCTTATGACGCGGGCGCGATTTACGGTGGGTTGATTTTTGTTGCGACATCACCGCGTTGCATAAACGTGAACAGGCGCAGGAAGTGATGGCTGCGGCACCGTTGCAGTATGTTGGCGTGTTCCGCAATCACGATATTGCCGATGTGGTGGACAAAGCTAAGGTGTTATCGCTGGCGGCAGTGCAACTGCATGGTAATGAAGAACAGCTGTATATCGATACGCTGCGTGAAGCTCTGCCAGCACATGTTGCCATCTGGAAAGCATTAAGCGTCGGTGAAACCCTGCCCGCCCGCGAGTTTCAGCACGTTGATAAATATGTTTTAGACAACGGCCAGGGTGGAAGCGGGCAACGTTTTGACTGGTCACTATTAAATGGTCAATCGCTTGGCAACGTTATGGCGGGGGCTTAGGCGCAGATAACTGCGTGGAAGCAGCACAAACCAGCCGGACTTGATTTTAATTCTGCTGTAGAGTCGCAACCGGGCATCAAAGACGCACGTCTTTTGGCCTCGGTTTTCCAGACGCTGCGCGCATATTAATAACTCGGTGCAAAACGAACAATAAGACGCTGAAAAGCGTCTTTTTTCGTTTTCGTATTTTGAAGTTTAGGGGATAGTCCAATTATTGAAGGCCTCCCTAACGGGGGGCCTTTTTTTGTTTCTGGTCTCCCTACTAGTAGCGGCCGCTGCAGTCCGGCAAAAAAAGGGCAAGGTCACCACCCTGCCCTTTTTCTTAAAACCGAAAAGATTACTTCGCGTTATGCAGGCTTCCTCGCTCACTGACTCGCTGCGCTCGGTCGTTCGGCTGCGGCGAGCGGTATCAGCTCACTCAAAGGGTCTTACGCCCCGCCCTGCCACCATCGCAGTACTGTTGTAATTCATTAAGCATTCTGCCGACATGGAAGCCATCACAAACGGCATGATGAACCTGAATCGCCAGCGGCATCAGCACCTTGTCGCTGGTATAATATTTGCCCATGGTGAAAACGGGGGCGAAGAAGTTGTCCATATTGGCCACGTTTAAATCAAAACTGGTGAAACTCACCCAGGGATTGGCTCAACGAAAGCATCTTCTCAATAAACCCTTTAGGGAAATAGCAAGGTTTTCACCGTAACACGCCACATCTTTGGAGTGTGTAGAAACTGCCGGAAATCGTCGTGGTATTCACTCCAGAGCGATGAAAACGTTTCAGTTTGCTCATGGAAAACGGTGTAACAAGGGTGAACACTATCCATATCACCAGCTCACCGTCTTTCGTTGCCATGCCGGAATACCGGATAAGCGTTGACGCACAAATTTAAATAAGGCCGGATAAAACTTGTGCTTATTTTTGCACGGTCTTTAAAAAGGCCGTAATATCCAGCTGAACGGTCTGGTTATAGGTACATTGAGCAACTGACTGAAATGCCTCAAAATGTTCTTTACGATGCCATTGGGATATATCAACGGTGGTATATCCAGTGATTTTTTTCTCCATTTTAGCTTCCTTAGCTCCTGAAAATCTCGATAACTCAAAAAATACACCCGGTGGTGTCGATCTTATTTCGTTTATGGTGAAAGTTGGAACCTCTTACGTGCCGATCAACGTCTCATTTTCGCCAAAAGTTGGCCCAGGGCTTCCCGGTATCGACCAAAACACGGATTTATTTATTCTGCGAAGTGATCTTCCGTCACAGGTATTTATTCGCGATAAGCTCATGGAGCGGCGTAAACCGTCGCACAGGAAGGACAGAGAAAGCGCCAGATCTGGGAAGTGACGGACAGAACGGTCAGGACCTGGATTGGGGAGGCGGTTGCCGCCGCTGCTGCTGACGGTGTGACGTTGCTGTACGGTCACACCGCATGCGTTCCGCCATTCCTATGCGATGCACATGCTGTATGCCGGTATACGCTGAAAGTTCTGCAAAGCCTGATGGGACATAAGTCCATCAGTTCAACGGAAGTCTACACGAAGGTTTTTGCGCTGGATGTGGCTGCCCGGCACCGGGTGCAGTTTGCGATGCCGGAGTCTGATGCGGTTGCGATGCTGAAACAATTACTGTGAGAATAAATGCCTTCGCCTTCTATGGAAATGTGGAACTGAGTCGATA
+
5''&),212?A?=>=BJFJJGIJIJJHJICB5665:DDEIJDAAB(((2545<966>@JJIJJI?>A=CBAC=65524.&&''---@EJJIIIHHJE@99:6>667HJIJJGJJHIJHJ?888FJJIHIJJF552012?FJFJGJJGJJJJJDEIJJJGCHJJFHIJJJGHJJIHFG42=+=>DGJGA?@000133010)***A>>>@FCC@;<@=>EHC:,+.+++))'&&'(%%%'*+6:>D@BEFEIEFJHJJJJJJHJHIIEFJGJJHIJJIJJJJJJJJ@B)(++55DCJFGJIHJIFJJFJJGJJJJJ>>>>JIJJJJJJJJJJGGJHHJF>=;?JJIGJIHIJJJHJJJJJIJHEAA@GIGGBBCCHJ<;&$$%))((*''()47;?ECE???@BC:---,3<81.--'&&&<..-/10/.((((-''''>?BEF@>>><<DAAJIEFDEEEJJFJIJJJJJJHHDFH888CJFJJFGGJGA@@@CECDHJJIJJJJHFHHJHJIAAJGHIHGJJJJIFJHDDGC@AHJJHJJIDHFCDEFFEFHJ>A?>?CBBBDDIHIIJIGIJJJJJJJJHJHJBA@ACCAFJGABBCGD9:@?900044220+)*:0EA@DJJGJJHHIJF9999GEHJHJJGJGJFJJIJJJJJJFJJJJFF***,53336IJGJ=<<<;6:''<JIJHFCFEDEBB@-))))))+46ACDDDCJEJJJJJHJJJJIJJJJGHF@ADHFJJIJJJJJJJFJJJGGJJHEJJJJJJJJJJEHBBAB<84-))),7;=EACBB=>==BB=9997749>BCJJHJJJCFJJ?>>>EH<<<=JGF)).477DHDHFJGJJIFHJJHB?:''''3>@JJJJHE211>FFDDHGJJIJJHJIIJJJJIFJDB>?IBCDCGGH;:::B1001>DJEFCIBC@?CJEG:->=>JIJJJJFJFHGJDEADJ;-,+,-)((&')&&&++'345AJEIIIHHGIJJJJHHJJGJFJJGGJJCJIIE@JB@65558;=((((:;:>38BJJJIHJC8++((0**+<::BJJHJJHJJJJJIJFHC<:0/0387>0000:>=42287;2--.,/0DBCEJJDCHDFEIJFJJJJJFEGGJJJJHJIDH@>>.---1/''AIHGJEEAG:99232253330110+777:>DCJEEEEIBBBBJJJIFJJGFJJIJJJJJHHJIJFJ>=733215:3;;EJJJIJJJEFDDEHJJJJJFFEFFDJJJGHHDDAEIFAAA>@AFJHEEJGHJCDACEGJGJJJIIBJDGIIJJJJFIGHJJI;;;;EEGGJI7;,,*)(&%%%%)+)))(()'&''.**9<<JEEFEJIJJJEJFGJGA8879C@62.++.,***+.9/.,,,,/+9*****33277;6*&&'),,,(''(6;>?CAA?A>@21122;:<;9784256.//=EJGIEJDEJDBED?@??411121211'&&&3EJIJHGJJHFGGJGHFGJCF::::CBEEIJ>@E;;97821/00(''(),+,+((&&*0*++-+++,::GJJJJGJGDEFJJGFEEJBB??=64674400./23:<:88:833BBJDI221/)*/-,+-(298?AHJJJIHHGFCEAFEFFIFH>+++*+*+;00.0*((')**))'((,-47)<??22221222??FFG=BDEJJJH@JFFDCCA('''1-.568876/CJJFFJJGJCB?<<<<<=EA;:(&%%'''''('(%*;;=FJJHFJHD?JJJJFJJFEBACBJJJIIJJJFBD=>@DEB656>JFFEHHJFGCDGJJ@>@?>--+&&*&'''*.111,,14;@CGA@66,+*''JJJCEGAB?>?>>644478881222//.,)(((+/1/))(((%'(&('('')()('()266.))./0//-0/01123111<<@FFEI>B@53313/001449CGFDCJAA>;;;))))5769:DEHJFIJJGEECDHFF;;;;66677:CGFEDGBAAAEJJGDC4;>223876,,)&(()'&%&&''74>?DHFGJJFJ8778-++(')'%%%&''(02)())///9+))),-211/...&&)*,,,.:@?>>>BEJFIJJIGDDBFFFA@:::;JIJJGHJHJIIJJGIHHJHIJJGIJJJ?===FJJJJGJEEEIFAADHJGHDCBBHJD9?>?7@;<EFDEGFFFEGHJJJIEJEEEJJJHJJJJFJFFIHJIJJJHJJDC228521&''>DGEEHJIJJJJJJGJHJHJJJJJJHFHGJIE:>>98,9FDI4FJJHGJFHJHJGEJJJG.+++5530''&')*/5:CF;<<343)))('&'&%)*(9ABJHJJJJJJJEDCEE>>=>GJGJGJJIJ:877</-445;688;<@BEJIFB=BBCDE62JDFJHJJJJJJJJIJIIHIJGGGDD>;:<00DCCDFGC-**,800/0;A88EBF@;;E82822,00==?AEFJIA==;2*&&((222)''','((''*=AA???@A@A@EDDA?@BGJJJGJJJJJJJIJDDJGDJFB?8744647>8866576;4/A::;;EJJJJJJJAFJJIJIHJHHJHJJJJIJJJGJJJHHJGHIJJJJIJGJJJJHJJJHJJJJJJJHJJJHJGJJJJJGJHJFJFIHBBFEJJFGCF?>??@6667:::<CCJ?<<7)))*46>C??B>=>=?JJJHJJJJIIGHJFGJFEJJJEJIJJIJJHGJHJEJEGJIIJG==>?JBBBCIJIJJJJJGFJJJJJJGJJJJJJIJJJJJJGJFJJJEDCJJHJJHJJJJGHFJHJHJIJFJJJJDIJHJIJJHJJJJJJI8666645CEHBD@BB>@>=>?>EBEB<98997:<;'''6523995541123FDCCCGHHJJHJJGFF====?==?BFBAADDJ****JJJIHJFJJJIIHHGHGEEJJJHGIJGJGJJJJIJJIHJFGFHJJEE<.44EJIGHGB;:?DC@@A?ABDFJHJJJDEHD@@@BH7776AC<==<;;<JJHFEJFDJIFHEGJJJEJJJEJHGEGB;EEH==9,,,,>76//BBCFGJJ?HJB?>8=@FA00,&&&%%,-24542200****25)'''&%'&((&&&'/511/,-;<J?>:9/*)('(129=8888;/...('''00(((),03)):-*&&&)).:989;A8567119:HJJHGGHJJDFDFFCJJJFFJJFJIJ0000C>'&&+&))*3336>>AAJHDJIIIJJJIJGIGGJGJ>43+)&(()')&&&'*/*92=EDHFCHEDCBDJIGGJGJJJJJJJJHHJJJJJJFJHGDJHFJJJJGEJJIHJJJJJGJJFE@?20/167)(''()BJEA@@?D?GEJFJJJJIJJJFJJJJIJJJJJGJJJJJJFIJJJJHGJIHGJJGJJIJGJHFJEDDC:;IJGHJJJJJJJJGJJJIGJJHJJIFJIJFJHJJJJJJGGFJJA@7(''((''&&%&'+;=BIJIFEEFIFFJJJIHHJEJGCFGGGJIJHJHGJFFJJC2225=<<A=<<<@HEDF>>>>@:8776344))))++)125:89;<:::AJJJHJGHJB@6655;JHFGGCHIIJFHHGEFH7770000::;::;32-))**-*)(&&&59=><;::GHGDBBCCBA<:ECDGC@GIJJGGGIF0/00==78::;:=320,((&$#$%&'('&&$###$$$$%(677844*(()47D;JFJEHC>?BHIJHJHJEJJJJHJJJJED7787888=GEECH<IJJJJJJIJJJECCJGCBA@E@00;5''4,'7AIJHJCDCDFEGJJGJGJJFHJH,++,/::;CJFGHCA@;:20,,,.56:@@ACABCDJFHJHJFJJJIH@=<<@I2,-;;=?BEJCDBBCFJJJAADFDB>>IFJJJHJJIJJJJJJJEBDJGJHF>>>>JD;>=?BH>:9;;;<<;;6654))))1::84310..34==<@BBFCGHHJDF>>>?JGJJJJJJJJJJIJJJJJJHJJJHJIJFJJJJJIJJFJJFHJFE5444:2210((+,&'&.6:;>>?''''70'&&&64775977779:CA@@EIEFIDJJJH;;;;00...++855559351+&&&&)/79@AFDFJJJFJED88<AHJFJC@@EBCACFJIJJJJGI1112ACHD@;;5BBJGJECBB:96:97265446;<<<<0-,('''..-(((*+-2>?BBBDCGHEDIJJJJJJHHJHCCBB0/-+*+/33--++,/444000()(''&%%%%'+)-41222353200.0:::999:122211;;<@?>=FIHAAADFGA2112BIFFJJHH>>>>J7667?BBDFIEJJHEIJJJFG+++++:;<14,*+.)+//0587>??IEJGJJJJJJFJJHJJGJJJGCDFF?=;BJJGGGFA>ABJFJGIIHJHBBDBJJIJJJJJGJ6668GJDEIGJJJJJJFEABFFJJJGGFHJFJJ@F6><>:58=@JJHIGJHJIHFGFECD>CHFHJGJGJFJFJ444456JDJFHFGBDJEJE?11.-,,../,/51//555ACFHHHHFFJJJHJIGJIEJFJJ@;888;9;BFJBA@@:9GIJ>==:<;:(&&&&)'&'''&')+)'&&%$$&..6=>3112?C=:;89:CC(((((((+,,,-(((&%%&%%$%%&)(((,+.2;=CGHJJJJJJIJJJJIIJJJJJJGGJJJJJHFJDJFJJJIBA@=A@FJ98888.-+,.-,**%(((''&()-/00-/18?JICDCCBDG:31218-+'((&&&&16222265)09778474,,./<;:6120****0//15;<<<<0///545'%%$#&((%&&%%%'%''*&005865556<HH;989@AHJGFGE>=6666DGEDCGI===<:98.--.23<>CJJIJJJJJF>60A?=443387:9>>?JJGGJ<<=;644478.*++))-/67:81;<89==?<110/0/////::653+)%%%&&%'0)**037=GFJ?>?<<<;DEDGCJJFHJIJJJGJA7778CDJJIDGJIEGJJHJJDDBAC@@AAEJJJFJJJJJHJCB)((().-*0+++=BFFHJJFEF999:EHDJJJJJJGGJJJHIFB@@==<<>FGD??<<>?AC?DE??@AJB@@?IHGCCDDJIJJEDCCDJGGJJHGJGJJJGJJGIJEACEJGIIJJJHHJJJJHIDG)((((00BJFJJJBBGGF>544+++,5;;<9999@IEHCFHED50028650/...35577?8476226@CGEEJGJEHJJGJIGJ>88866.+*(((;EGEF=;;;>B??><>8778=>==>CBC=<<;=>.()>?C@A@AECJJJJGJEIEJJJJG<965564(''',)(%')+)&%&))*/0/../1/....?2ACCJJJFJIEGDCDCFG@?;:0/)(&$$##%$(&%'(*((&%%'+37??>9/./58:5235766671-++++***&(&%%%&8?AFJDCFHIJJJJJJJHJJJJGGEGFIJJJJDIJHHJJGJJJIIIIJGFJJJJGCCCC@?=;FJGEDIJJGHJJIJJJHJJHFJJJJ????J;98;ACCD<5555AC>:5-('('(((-$###((---6<FDFHJJHJGFIJJJJGJJJJCJFEHIJJJJJHJHGBBHJIC83231&%%&*.4-,,*&$%%%%&&&'''&()++*+()*0((()))))++AE>:??=<<<+++,?;<CDJEJED>>>+))))0022@>8333610..03530,('')+,%$$%'15EEII@???GFJJJJGFIJJIJJHEIJJD?9434234B5555EFFDEFJJGH7665433)''')%%&%**()'())**''&&&&%$%%%*$)&$$%''%')+0----/,*&%$$$$%''0**)),+,++-../?@@=<=6433,,,-+)&%$$*---020--,.(%%'%(33)'&%$$%%$''$&;?AFC;:::31)+.444724235-..3223,,,,..'''./'(-'(((?IEEJCBE@761+++,--,/01<4/0JHJG3JIJGJFHJJ@@B++**.1**)(*?BJGJJJEEDCHIEJJJHFFEDJJHC;::5'&%%%'()(((((+,.733344@FIHEEEJJJJJJJJJJFJIIJJJGJHHJJ===899668533,)))*3072.(****)*('(29<=>@@@JJIFIJGG+++')**9;BBFBAHFEJJJJHJGJJJJJGHGJJDFGFFIEJJGJJGEEGGJJJJIHFDHECEDEJHEJHJJJHJJJGIEGHJJJJABBAJHJDFJJJJJHEDJFJJBFJGIEJJJJFFJEJFJGJEGEGJJJHIJJJHCB@=9)-,--,0/1BEHE8333-))**'013:;=<=>@CJJJIIJHHECJJJ1/--54,,.1222<<>>A==;;:;;GJFBGJJJGJGHJJDGBCCHBDC@?:?>=((13///*+2.+(''')&')+,/5;<987:82,,'&'&)+@CGFJHHIJJJJJJJJJHJJJJJHJJJJJJJJJJHJHIJFDB@@JJJJJJHFJJJJJJJJJJJJJHJJEJIFHJEJJJGJJJJJJIHGEJJJHJHJJAACDIGHJJJJJJJJJJHHEJ::::@.,,***),,2:99;9:;BJC?>>?DCJC><=875200/259<9)('():789AGB@AAFJJJJJJJJJGJJJGJJHFJFJJED9988G643))))***+*++++**++,)))*)(''(%$$$$%&&&&&''&(*+)''(-733.++*)''*++,25.)''')-12/235.(((++**+++,&%&'*)''&%$$%)0/-,,'(''-./056?C?>7789****7*))('(4:<<;961/--++,(&&%$%$%'''%%&(;@EDEBGJCEHIJJ?=F@FEGJEJFJIEDGFJDD96455@EB==?EIEJJJJIJH>>>>B7001>4,,,,,444687&&/)),)((&%%')*'(+:;==='&&)+))*'((+.05***'''(...J>===DIDHEFHJJHFJEFED,,,)(((..4,,+*,<-*@DJJHJJGJJJIJJJJJIJJJJJJIGJIJJGEJIJCB??DEJFIE;96<E>>=>EDGGCDDDJEDJJCJGDEFJJJJJJJJJJH><A>=;<7>@G?632,457BE*)()7<*%%%&'22...0883-,,-88::777>EF=54449831*((%&&%$'0/6;<GJJJJGJEIG70//:;:?A;;;D?,,,38IGBCCBFFDJHJHIJDDFGJJ876599EEEB@AHJF><==54;5*%$%(''((('&&&$&(*,-24A@@@CBBCBA@944<889CJJJJJGGJEJHGIFJFJJJJJJJEIJEGJE>>>?IJHJJJGJJJC@@B=;;ECJIGJHJJGIJJGJJHIJHJJJJBAB3EB:42355?@BB==87769;??>??@CJHGIJHJJIJGFIJIFCB;+*''$###%$&)((---0///220(''(-.*(&%())78<<DBJDID>>=>EDFEHE=<<<F>:::=GFGJFEGDEFGDJJGHIJJJJJEFJJJJJJJJJJGJEEEIHHJ@???JIJJJJGJJJGJJJJJGJJJJJJJ>;:?IJJGEGEFDDJGJIJD?ACEEF<;;:???BC@AADHEIIFCEHJJJJGIHJJFDJFJJJJJJFGDDHGGJFFFJH<EC:7%%'.?:;ABFHJGEA@BAEJEJC?CHJDCDCFJJFGJHIE<<<<JHJGDJ854332333CJGJCB?@AAAAGJJFEFFJBAA?JJIHJIEJJIHHIJ:999JIC610/.))()+,*$%'',=BGHFJGJGJJ====JBA;?@====GFGFEGJJJGJJIJIJJJJEB=766;<1139;:;;>?:::889;IHHHFIGJGHJGJFHJJF222740<GJJJEGCHJJC?<6260//.1''%%'&(*2.-,+,,''%#$%&&'(/000212*))):>666122364)(()&&%%%%&%%)'''''&'''**&''%&%%'*+-7789977-+*)++)*+,)(')((((,-.55A@FBGD@ABA@BDCDDEEEJHJGJJFFFJJIJJJJGFJDCHJJJGIJJJIJJJJJJHJHJJJ@FI8855*)))@==B=>BIIFJJJJIEDECHEGEHFCDJEJJJJHHJJIGJGIJJGJFJJFJJJHJJEC9988?><??>C??>87+,)((+2/'')2:444GG?AGDEDCGJJHFFHIDJFJHJJJJJHJJJHIHJE@<=>;::95./.>>>IDDC@?@C@AA@J9766JHGJDDFE=<89,,,,56BDDA>?HJIGGJJIEGFJJIIEIFJJJBC888333./.--/-7;@DJE<<8<FEFHFJJJJHEJJJJFJJJFJFIJAACCCB??BH@GJJJJEJJIJIIJBJC:::<57))))5;=?FFIG?I=HBDJGIJJJJDJJHJHJ@@@AF@IG7.......@@E:999<JHJJJJHJJ?7('''+...42?@?@EE::9:?@EFJJJJB@AACIHJJEJ>0000GGHFEGGCDC9::-,)'./.79333822::;;5434,+*,(&&&.425/(%%(+/--.-0,,,-.7::<;69<<8788>A@AGJJIFJJDEGJJHGJJIJHGGIJIEJIG@98:>=BC3333B%%%',:=CCGIFDGBJJJJIIGJJFFIJJJDHCDD>>==0*&%$$#$'&&&&''&&&%&%''(),,+,.//*'()))))*3+)))49))(((((779;=?A=333<JEEEEGJGJJJIHJFJGJJHHJGJHGJGJJFJJJJEE@7BHDJJFCBEJJJJJJGEGDFIGJJC@@AJJFJFI33331//.-/-83(''2:;>?875&&&(3---.+,/./00<9996:>/./+6BJJFBGGJJJFJIGCCB7GJIJJJHGHFEDEJIJFDDA?AD@@JJGFDGJEGJIB@B6556DGJFGHJHIJJEGF,,,,223382223CE@?@?GJGJJJJIJJCA>>>CBABDFJGIG;6*'(-8>?GCDJJHFHJEEFCGHG7777FJJJJJJJJJJJGFJJIJJJAA@AEHHGFJFIJJJJJJEJJJEJJJJJJIGJFEGDBDE982.*'&'**.&%#####$'&'')*****.3344>DHJJIDJGD>>?IJJGHFCD@=92128;;HHJJJJJGJGIHGEF<<;=JJJJHJIJGJJIJIHC22116<;9988669:++***003;...-+++6<<EFIHGHHDJIF9AAJJJJJCCCCBBFFJJJGJFDEJJJGHFHGFEDFDA@8+*%%&%&('&(''(+4799;;AFHIHGJJCABDGJHJGFIJHJJGHHJJFJEHIJJHJHIHGJJJJHJJJJIJJJJFJIJJDIEGHEFJJFJJGJJJJGA@@>>222=BB6'''-212++985677@5(((*//.+,*)*&'&&&%$%$'&'&%%%%&&%'('$%&$$%%%$$$),+/*32200,/0236543,,--1103,555,+(''()(''()7BEDEJGHJGEGJDE=989:CBIJJJJHHJFJHFFJA??AI.,,-7;>?GJIGDGDJJJHJJIEHG>===JEJJFH<<GDJEIDDJJJJJFJFJJFD.23278@AAHJJIFDGHJJJCDHJD@?><=<@>>??@AJBBCGFF8;5*?AJJGJGGFFFB3332;;<JDFGDGIJC;9.-++/-),,,++((&&%&'&&%&''*-,,,-;=>BCIFFJDJFGJJHJJJJGFJFFJD=999<GEC7732101,-01AEHJJJJJJI>==?J@?AA@EA8=;:?8?=7///)))(+,4<9:?JGJHFJFIJJFJJJJJJJJJJJJJICGDGJJJJJHFJJJCBCB3111DDJGJJJJJJGDFHI444--++0,/+035>995544=<@9212<<@GGE@<</--+(),,,4CJB@=;:521223231))))9888888-**)+57;?@96/-5111178;:6ACBAA?(''(1244-*&((')(%%%$%$$%&*955(((&***'&&'.+,+././65998:DDFHFIJGIFFBC>>?@FEJJ8877>0/++-.584344-++8CCEC?>>7459;;:210.223:113<@?@C>===??AJJDBBCC?>=>JJHJJJJJHJHFJFHFJGHGFEDJGJCBCCBGDFD><9977:6001119;?=9956;;=>>ABDEFEEDHDCCGJF9879:0////..,,+*--337:<>DD?=?22221.$%%(--2CFECECA45234200)(&&$
@Glass_F3P_9_D3_6_23_19
CTGGCGACGGCGCAAAGTGACGATTTGCAGGCATTACTGGCAGAACGGCTGGAGGGCGGGTATAAAGCCACCAGCTCAGCGCGTTTGCTGCAGGTGCAGTGCGCCGATTGTTCCAGTATCTTTATCGCGAAAAGTTTCGTGAAGACGATCCCAGTGCGCATCTCGCTTCACCGAAATTGCCCCAGCGTTTGCCAAAAGATTTAAGCGAAGCGCAGGTCGAACGTTTATTACAGGCACCATTAATCGATCAGCCACTGGAGCTACGCGATAAAGCCATGCTTGAAGTGTTGTATGCTACCGGGCTGCGTGTCTCTGAACTGGTCGGACTGACAATGAGTGATATCAGCCTGCGTCAGGGCGTGGTACGGGTCATTGGTAAAGGCAACAAAAGAGCGTCTGGTGCCGTTAGGTGAAGAGGCGGTTTACTGGCTGGAAACCTATCTGGAACATGGGCGTCCGTGGCTGCTCAATGGTGTGTCAATTGACGTGTTGTTTCCCAGCCAGCGTGCGCAGCAGATGACGCGACAGACCTTCTGGCACCGTATTAAACATTATGCTGTGCTGGCGGGTATCGACAGCGAAAAGCTGTCACCGCATGTGTTGCGTCACGCTTTTGCCACTCATTTATTAAATCATGGTGCGGATTTACGCGTGGTGCAGATGCTACTGGGCCACGAGCGATCTCTCCACCACGCAAATTTATACGCATGTCGCTACCGAGCGTCTGCGGCAACTTCATCAACAGCATCACCCGCGGGCGTGATGTCTGAAAAAACGGGAAGATTTATGAAGAAAGGTTTTATGTTGTTTACTTTGTTAGCGGCGTTTCAGGCTTTGCTCAGGCTGATGACGCGGCAATTCAACAAACGTTAGCCAAAATGGGCATCAAAAGCAGCGATATTCAGCCCGCGCCTGTAGCTGGCATGAAGACAGTTCTGACTAACAGCGGCGTGTTGTACATCACCGATGATGGTAAACATATCATTCAGGGGCCAATGTATGACGTTAGTGGCACGGCTCCGGTCAATGTCACCAATAAGATGCTGTTAAAGCAGTTGAATGCGCTTGAAAAAGAGATGATCGTTTATAAAGCGCCGCAGGAAAAACACGTCATCACCGTGTTTACTGATATTACCCTGTGGTTACTGCCACAAACTGCATGAGCAAATGGCAGACTACAACGCGCTGGGGATCACCGTGCGTTATCTTGCTTTCCCGCGCCAGGGGCTGGACAGCGATGCAGAGAAAGAAATGAAAGCTATCTGGTGTGCGAAAGATAAAAACAAAGCGTTTGATGATGTGATGGCAGGTAAAAGCGTCGCACCAGCCAGTTGCGACGTGGATATTGCCGACCATTACGCACTTGGCGTCCAGCTTGGCGTTAGCGGTACTCCGGCAGTTGTGCTGAGCAATGGCACACTTGTTCCGGGTTACCAGCCGCCGAAAGAGATGAAAGAATTTCCTCGACGAACACCAAAAAATGACCAGCGGTAAATAATTCGCGTGAAACAACAGATACAACTTCGTCGCCGTGAAGTCGATGAAACGGCAGACTTGCCGCTGAATTGCCTCCCTTGCTGCGCCGTTTATACGCCAGCCGGGGAGTACGCCATGCGCAAGAACTGGAACGCAGTGTTAAAGGTATGCTGCCCTGGCAGCAACTGAGCAGCATCAAAAAGGCCGTTGAGATCCTTTACAACGCTTTTCGCGAAGGAACGCGGATTATTGTGGTCGGTGATTTCGACGCCAGCGGCGCGACCAGCACGGCTCTAAGCGTGCTGGCGATGCGCTCGCTTGGTTGCAGCAATATCGACTACCTGGTACCAAACCGTTTCGAAGACGGTTACGGCTTAAGCCCGGAAGTGGTCGATCAGGCCCATGCCCGTGGCGCGCAGTTAATTGTCACGGTGGATAACGGTATTTCCTCCCATGCGGGGTCCAGCACGCTCGCTCGTTGGGCATCCCGGTTATTGTTACCGATCACCATTTGCCAGGCGACACATTACCCGCAGCGGAAGCGATCATTAACCCTAACTTGCGCGACTGTAATTTCCCGTCGAAATCACTGGCAGGCGTGGGTGTGGCGTTTTATCTGATGCTGGCGCTGCGCACCTTTTTGCGCGATCAGGGCTGGTTTGATGAGCGTAACATCGCAATTCCTAACCTGGCAGAACTGCTGGATCTGGTCGCGCTGGGGACAGTGGCGGACGTCGTGCCGCTGGACGCTAATAATCGCATTCTGACCTGGCAGGGGATGAGTCGCATCCGAGCCGGAAAGTGCCGTCCGGGGATTAAAGCGCTGCTTGAAGTGGCAAACCGTGATGCACAAAAACTCGCCGCCAGCGATTTAGGTTTTGCGCTGGGGCCACGTCTCAATGCTGCCGGACGACTGGACGATATGTCCGTCGGTGTGGCGCTGTTGTTGTGCGACAACATCGGCGAAGCGCGCGTGCTGGCAAATGAACTCGATGCGCTAAACCAGACGCGAAAAGAGAATCGAACAAGGAATGCAAATTGAAGCCCTGACCCTGTGCCGAACTGAGACGCCAGCCGTGACACGCTACCCGGCGGGCTGGCAATAGCCCGAATGGCATCAGGGCGTTGTCGGTATTCTGGCTTCGCATCAAAGAGCGTTTTCACCGTCCGGTTATCGCGTTTGCGCCAGCAGGTGACGGTACGCTGAAAGGTTCCGGTCGCTCCATTCAGGGGCTGCATATGCGTGATGCGCTGGAGCGATTAGACACGCTCTACCTGGCATGATGCTGAAGTTTGGCGGTCATGCGATGGCGGCGGGTTTTATCACGCTGGAAGAGGATAAATTCAAACTCTTTCAACAACGGTTTGGCGAACTGGTTACTGAGTGGCTGGACCCTTCGCTGATTGCAAGGCGAAGTGGTATCAGACGGTCCGTTAAGCCCGGCCGAAATCGCATGGAAGTGGCGCAGCTGCTGCGCGATGCTGGCCCGTGGGGGCAGATGTTCCCGGAGCCGCTGTTTGACGGTCATTTCCGTCTGCTGCAACAGCGGCTGGTGGGCGAACGTCATTTGAAGGTGATGGTCGAACCGGTCGGCGGCGGTCCACTGCTGGATGGTATTGCTTTTAATGTCGATACCGCCCTTCTGGCCGGATAACGGCATGGCGCGAAGTGCAACTGGCTTATAAGCTCGATATCAACGAGTTTCGCGGCAACCGCAGCCTGCAAATTATCATCGACAATATCTGGCCAATTTAGCGTCATCTTCTCTATAAAAAAGAGCGTGGATTGGGTACAATCCCGCTCTTATCACCGCATTTTGACTAGCTCAATAAAAGAAATCAGACCATGTTTGAAATTAATCCGGTAAATAATCGCATTCAGGACCTCACGGAACGCTCCCGACGTTCTTAGGGGGTATCTTTGACTACGACGCCAAGAAGAGCGTCTGGAAGAAGTAAACGCCGAGCTGGAACAGCCGGATGTCTGGAACGAACCCGAACGCGCACAGGCGCTGGGTAAAGAGCGTTCCTCCTCGAAGCCGTTGTCGACACCCTCGACCAAATGAAACAGGGGCTGGAAGATGTTTCTGGTCTGCTGGAACTGGCTGTAGAAGCTGACAAAGCGAAGAAACCTTTAACGAAGCCGTTGCTGAACTCGACGCCCTGGAAGAAAAACTGGCGCAGCTTGAGTTCCGCCGTATGTTCTCTGGCGAATATGACAGCGCCGACTGCTACCTCGATATTCAGGCGGAGTATGGCCATACGAAGCGCCGGACTGGGCGAGCATGCTTGAGCGTATGTATCTGCGCTGGGCAGAATCGCGTGGTTTCAAAACTGAAATCGTCGAAAAGTCGGAAGGTGAAGTGGCGGGTATTAAATCCGTGACGATCAAAATCTCCGGCGATTACGCTTACGGCTGGCTGCGTACAGAAACCGGCGTTCACCGCCTGGTGCGTAAAAGCCCGTTTGACTCCGGCGGTCGTCGCCACACGTCGTTCAGCTCCGCGTTTGTTTATCCGGAAGTTGATGATGATATTGATATCGAAATCAACCCGGCGGATCTGCGCATTGACGTTTATCGCACGTCCGGCGCGGGCGGTCAGCACGTTAACCGTACCGAATCTGCGGTGCGTATTACCCACATCCCGACCGGGATCGTAAGCCAGTGCCAGAACGACCGTTCCCAGCACAAGAACAAAGATCAGGCCATGAAGCAGATGAAAGCGAAGCTATGAACTGGAGATGCAGAAGAAAAATGCCGAGAAACAGGCGATGGAAGATAACAAATCCGACATCGCTGGGCAGCCAATTCGTTCTTATGTCCTTGATGACTCCCGCATTAAAGATCTGCGCACCGGGGTAGAAACCCGCAACACGCAGGCCGTGCTGGACGGCAGCCTGGATGCCTGGAACAAGTTTGAAAGCAGGGTTATGAGGAACCAACATGTCTGAACAACACGCACAGGGCGCTGGACCCGCGGTAGTCGATCTTAACAATGAACTGAAAACGCGTCGTGAGAAGCTGGCGAACCTGCGCGAGCAGGGGATTGCCTTCCCGAACGATTTCCATCGCGATCGTTACCTCTGACCAATTGCACGCAGAATTCGACGGCAAAGAGAACGAAGAACTGGAAGCGCTGAACATCGAAGTCGCCGTTGCTGGCCGCATGATGACCCGTCGTATTATGGGTAAAGCGTTTTTCGTTTACCTGCAGGACGTTGGCGGTCGCATTCAGCTGTACGTTGCCCGTGACGATCTTCCGGAAGGCGTTTATAACGAGCAGTTCAAAAAATGGGACCTCGGCGACATCCTCGGCGCGAAAGGTCGCCTGTTCAAAACCAAAACCGGCGAACTGTCTATCCACTGCACCGAGTTGCGTCTGCTGACCAAAGCACTGCGTCCGCTGCCGGATAAATTCCACGGCTTGCAGGATCAGGAAGCGCGCTATCGTCAGCGTTATCTCGATCTCATCTCCAACGATGAATCCCGCAACACCTTTAAAGTGCGCTCGCAGATCCTCTCTGGTATTCGCCAGTTCATGGTGAACCGCGGCTTTATGGAAGTTGAAACGCCGATGATGCAGGTAAACCCTGGCGGTGCCGCTGCGCGTCCGTTTATCACCCACCATAACGCGCTGGATCTCGACATGTACCTGCGTATCGCGCCGGAACTGTACCTCAAGCGTCTGGTGGTTGGTGGCTTCGAGCGTGTATTCGAAATCAACCGTAACTTCCGTAACGAAGGTATTTCCGTACGTCATAACCCAGAGTTCACCATGATGGAACTCTACATGGCTTACGCAGATTACAAAAATGATCGAGCTGACCGAATCGCTGTTCCGTACTCTGGCACAGGATATTCTCGGTAAGACGGAAGTGACCTACGGCGACGTGACGCTGGACTTCGGTAAACCGTTCAAAAACTGACCATGCGTGAAGCGATCAAGAAATATCGCCCGGAAACCGACATGGCGGATCTGGACAACTTCGACTCTGCGAAAGCAATTGCTGAATCTATCGGCATCCACGTTGAGAAGAGCTGGGGTCTGGGCCGTATCGTTACAGAATGTTCGAAGAAGTGGCAGAAGCACATCTGATTCAGCCGACCTTCATTACTGAATATCCGGCAGAAGTTTCTCCGCTGGCGCCGTAACGACGTTAACCCGGAAATCACAGACCGCTTTGAGTTCTTCATTGGTGGTCGTGAAATCGGTAACGGCTTTAGCGAGCTGAAGATGACGCGGAAGATCAGGCGCAACGCTTCCTGGATCAGGTTGCCGCGAAAGACGCAGGTGACGACGAAGCGATGTTCTACGATGAAGATTACGTCACCGCACTGGAACATGGCTTACCGCCGACAGCAGGTCTGAGGGAATTGGTATCGACCGTATGGTAATGCTGTTCACCAACAGCCATACCATCCGCGACGTTATTCTGTTCCGGCGATGCGTCCGGTAAAATAAGCATTACGTTATGCTCACAACCCGGCAAATGTCGGGGTTTTTTTATTTAAGCTGGGTAAATGCAGATAATCGTTTTCTGGCTTCGCGATTTGTCGCCTGCATCACCATCCACGGACTGAACGCCCACGGCGTGGCATCAATACCGTGTAATACATCTGCTAAATCACACCATTGATAATCCATCACTTCATCATCATTGATCTGTAACGCACTAGTGGTGCGTGCGGCAAATACCGGACACACTTCATTTTCCACAATGCCACTCGGATCGGTGGCGCGGTAGCGAAAGTCAGGATAGATAAATTCAGGAGGCGTAATTTCCACGCCAAGCTCATAACGGCAACGGCGGATCACTGCGTCTTCGTTGCTTTCCAGTTGTGGGTGCCCACAAACCGAGTTAGTCCACACACCAGGCCATGCTTTTTTGCTCAGTGCGCGGCGGGTAACTAATAATTGTCCTTTGGCATTAAACAGCCAACTGGAGAACGCGAGATGTAAGCGGGTGTCTGCCGTGTGTGCGGCATACTTTTCCAGCGTACCCGTGGGAACTTCCTGTGCATTCAATAAAATGACGTGTTCCGTTTGCATAATTTCTCACATGTAATTCTGATCACTCATCATTATAGATAATTGAAGAGTGAAATGATTAACCAAGTGAGCGTTTATCGACAACCGCCCGTTTTGAGCGGATGCCGACAGGTAAAAACCATTTAAAAAAGTAGCATCATATATTTGAAGCGACTTTCAATGGCCATTGCAACACAGTCAGAAATGACAGGAATAGAGAGAGTAAAAAGCAACAACAGACTGAATATAGCGCGCATTAAAAAATTCATATTATTCTCCATGCTCATTTTTCTTCAGCTTGCGCATCAGAAGCCACATACGTACTGTCCTGACTTTTAAATCTTTATCAGAGACGGATTCCTTACGGCCAGGTCAGCATGATGAA
+
BDEJJJJJFGDGDGGGJJJHFIHGFJGFJJJHJJIJJJHFFCJJGJ97786318:;>>A><@@8888BE?BABB??>ABBJJEEIGFJB=3'&&&*<5442444+''(23;<889JGIJJJJJIHJAB3(*;:1+*('''23300+&&&&()&&&'3534700,('&'(//735898768=>?>BEAAA:982+))..:5-,+.CGDEFJFHIIGIJJEEJJIJJJJJFED9777CGIEIGCCF61123A:==CDCCHJIJHJGJ@@>=@DFFJFHHEDEJDJGJJHJJEJGGGFC@CBAEJGJJJIDFEB@?BFJGJJJJHHHGIJJAAB111++++BFJIJHGJJJJHJJJ<96579JJIJJJHEHEHHFJJIJJJGJJJE322374;<EECECIJGJJJHIJJJEDEIDEJJJIGICFDDJJGJFJJHJJEJJJJGJJJJJJJJJEG;;;<>==;++&&&&2),+'''*:;A@>>DHJEJJJGGJJGJIGGJIJA?JJHHJJJJIHJGFJJJHHFGHEFIHGJJGEHCBG<A>@@665588ACFGJGJJHGFJJJJJJJJHJJJJJHJJDDDGDBCFHJJJGDFA..-/104:;<<=AEBCAADCBCFGJGEIGHHHGJFJJJJJJIJJFJHJHJJJHFG<;;?@?5545EEJGGBABFJIDCAA@@CA;3(%%%&)***C8777FGJJJJJGJJJJJJJHJIJJJJJJJHJJJJJJJJJFJJFJ0000@>=@>CJJ@??JJGJJJJJJHEHFJJJHJIJJEJ11)(()/12355;BJGGFGEGJGJJJJJJJJJIJJJIIJGJJJGJDFA51JG:::1/,(((,+,34<IDJIFGGDEDJFGJIJJJFJHHGHJJJ5442555>AEC87779EIGJBJJJIIIJJJFGFHJHIJJJJJC@?>?:43222.((77;=<<<>JJFJJJJJIJJJEBFEFHGJIJJHJGJJJGJJJJJJJIJHJIJJJJGJJIJGHJGIHGF@A@66467HFIGJJJJIFHEGIJJJIGJJJIJEFCHIJGJGI??>DHJEJJGGJGJBBJFBCDCJCEJJJGDDC<=<>JJJJF>59855775789:8:HHGDDIGEJFHI8888E8=833>@DB((((A?CCCJHJJHFGCABCCBFJ@@??83)=HJJEDD@A@AJJJJJIGJJJHJDGHD>@@C>=;3/.,,*+>BJHGECHCJEIJJHGJJGFIJFJJJDEDD9;;=BBE;5888HIJCBCB:+('9:;GDIGJDB87AAJI>FFJD@ABJJGGGJHHJJJJJJJFHJIJJJ@@@9JEEFJJJJIJJJJJJIJJJIJGJJFJJJJJJJHFC'&&)*..1*9<=EJJJIJIBBBEGJHIIJGABIIJGEJJJJJJJJIGJFJJJJII>GCA?4445;1'&&&)):899@EGEJJFJJIJJJJJGJJJHIIGJHDJG@@@?>@BFJ@JGJF=>>@754300520+++,,-4631./,,42/./2===;8877=DJJJJJJJIIJEJGJJJJJJJJII////JJHIIIDEFJJJHJ?>>=?431,,,-89:58@====>?AAGJEEED>;;;==BJ5JFHEGJIJFJJHDGHJHJJJJHJJIJJJJFJHJFIIJJGDIGGF984433,*+**34550---5DFIJHEHIGFIJHJJJJJJJJD:88;FCEGJHJJFBA@90/-&$%$%'&%&&7?BDC@78768@BDHACDEDGJFDJJGHJGJCDDDFJEBJC@>221-.++.--33<><<<((((120/0,-,&&&&&(((*)));FEDJIDEGJJIIJIIDG8878=HJJGJJJIJ????=<;BABBBA@BADAC>????BDFFJJBCCCHJHJJJJJJJIJIJFDEIEEDA<<@B==:9AE?IEFJJ=<<8+***>:::;;;>BDJJJHJJJ@>=>EGJJHJHGFHHHJEJJJJIFJJJIGGICEDEJHGE)2(((<6665++)(%$$$%(''(/500;ACGJJJHJJJJJJJJIIGJJIC8888DCDBIDGDGGJJIJGFJHFHIJFJEC;JJJGHJJJFF9888JJEJIGB=@<=JJJJJJG=<<=AA1138ACJF7CHIJDCBDGHJJJJHJJJJJJJJIJJJJJJJHJJJJJJIJJFJJJJDJJJJJGGIGF?IJC@0//0////''()@8>?>>CBHD><<=JJDCD000/4366;>?@;;<=IJJIJHGHIFHFJFJJJJJJJJHGDEDIBCBJJJ====FIGFHJDDBDJHJFDECDGJGJJA6794444GJJIHJEJJJIJJJJEFJJJGB=''')AACDJEDCA:;2800BA??A@>==C3JJJJJJGJJJJJJHHIJJJJJJHHJGJJJJIHJGEEJJDF??AFIJD@AAHGJGIJJJIHI<(((=HJJE=---,11JJA76++++,,2475644648876567=@JJIFHGJJGEF@=<..-.,()*,-&&-32.../?A@@BGDDFJ>==?JJJIJHGEDBAFEJGJJJJJIIFGFHJFGHEIJJI=>>>B=<:9'''*7AJH>:30'(JFFHFGBAABA?><<=AJJHIJJJJJJJJHJHJGD7('(*)0755656>97754499<=999:<9;ADEHJFFDFECCA(('&%%&(0//0GFFIEJHGJHFFEJGEHFHJCEJ@?++++7421,,****/6534478;;EJEGIFJJIGJJHIHJGJJHJJIGGFGEFJJIEGJGJJJHJJHJIJJJJEJGE4211000496BF@AAAFCCJFJJJGHIJHJJJHHHHGFJFIGF42333.--+,''(&'%&3/8:@FGHJJGJJJJJIHJHIJJGJGJIJIEF@?**361...-.007+++*)))56:8==70=2?==?<>?@JHJJFJIJGFGJJIJJIJJJJIJIJIJJJJJIIJI''''<FHJJJJJI@EA;;=5,'%%%*014;AEJJJFJJJGJEJJJHA@JJHJHJHJJJGJ444585421*((()56?BGDJGJJGJJGJJJJJFJJJFJHJJJGCEC::;DGEFDJFGIJJC451.IEIJJGIJFEJJFHJJJJDDCDGDA7/0@:6331))*;>?@BCCJHJ;;;;HFFJHJDC=<4455JJJJJJFEJH7555EDJJ====FJJFFEHJ::::;42201779<8888CHJJFJJJJHJJJGGJ997991**3342.*+2<<<778.-+)'''&)+++)))))4::DCJJJB>>;=<:>>HJFJGJJIJJIJJJHJIJJHGIGGBBBCJJJFCIJHFHJIHJGJJJJFJGGJHFJJ5556HFGEEJFCICAB@GE@BEAAHEGJIC@7334((((((4;88:<=6553776;<7922222><<;;<;>:;:;JHIJHHEJJJJJIJIFJJEJJJDHJJHBJJJFJIJFJIJJGFJJFIHJJJJEDB<6620++,11DJJEEE444227,89FJICA4,--<JJJEFDECBCCBDFDCEGDDC<>65/*6//)(()68CJJJJCC>?>JIEJGE?<<1.((7655A?@>@A9333B?>JGCFHHJHJGHEIHFIJJGJJGJGGJIJHCABA=<76/*,,''&--23@JF@?@AJEGJEJJIJFJHJJIJJJGDGDEHGJJJJJJ<<;;62+++73-667>AABBJHJIJGJJJHIFJ?>>EJFJDAB+*)****0=BCJBBEGD3GFFDJJGJEDEG@>-,,))))BE===<DFH@@@B=99?@><;<94521))((369DEAJGHGDCCED<?>=CGIJIJJIG/./HFJGEEFGCDJED>=85/--/555---5...-,0/0++-****+112:C;:8889EJIJHC/*+DAC>>@BCHDEJCA??@DJDFIJIJIAEHIJ86<55;:;CHDFGGIHHGJJGFA>@@3**&'+0*))*679:JHGJDCDDIJJGFDFJJCE@::97956'&&&).1>?>BAAD45CEJJIJJJIJJJJJJGJJAC@>A85348977;=JJDCEFJHJHJFIIJJHJGJJJFFEEIHGJDB>=>>3CCFJJFJFIEFJHDIIJFBC@@BBHEJEFFGDHFEDFJFJDD???<FJJGJJFJIFHHJHJGA?::==@EJIJA>=---/CCCIH000-****))),045GJIJJJJJEJJHJJJGJJJDDEEJFJJJJJHJ?@I111=D1DJFJEADE?>=89JIJJDEDH5322;+)))*>@AAB0///<<FGBJE@?42.,,,00+,/.15479;=@HJJDHF?@=:<:9000059<@BCDJJJJJJJIHGJJIJIJEGJJJJJJIG,(')@@BAJHJJJGHHJJJHHFDJFGEHACF3//>CJJFBEB8778JJIJJJJJJ?===@IEBDBE,('))//:1.+,'%%&,/577667<B>=>>GJFHGHJJCAHCEJFJ=@=FC?>HJGFGFJJJJJJGIFJJGFIIJGJJJEEGGGGJJJHJJJFJJJJ?>?:;;<;54320-,++*('&&'**''((:CDIHHFJFJJIJGJFJJJFJJJHGEHEEDEJI=<<>F9988)'''6.---+(&&%#&'('%&%%%%&*><8CJHEGGJJJIFJJJJJJJJGJJJJJJFJFJ8226<==DHJHJGCFFJJ:=>?JJEA>??DI9:6478EDDFCJH?//..31.0/)(&$&('(%'.>AEFEHEFHJEGJGJJGJJHJIJJJIJJJGIJJJJJJGJJJJJIJJJFJJJJHHJJJJJFJGJJIJFIGGJIJJJJHJDEJJFJCBBCEEI8886999<666BBBDA=71*&%((+-.*.145A?;;98888>99DJJJJIECDEDJHEJGJJHHGJEDC<311199;=<A,(-*DGJJJIJJIJHFHJF999;;;;;@==>H@@@@FGHFEFCBCAFJJGHGHJJGFDJH63246*('%%%&144*234HDCFJJJJJDEDJIECHJF;:::DJIJIGJJJFIJJJIJJGJJJJJE)))CCJGHJCCCCC?@=:46:<AB<FGJCCA944469AADDGCB=<9246666:FJCAB@BGDJHJJJEJEGGJFGHJA7555JBBJIJGGC@ABJIJABBEJJJHJJJJJDEJE:JJJEJFDJJCBC:9::;DF<:9:EJHJJJJBCBEIJFIGJJJJIIGHJJHFJCFJJIHGJJIJJJJJJJJJGJGFJFJJFE111243&%%&'/4JJEJGEE=<<>JJJGJJJIJJJJJJJJJJJJJGIJJJHEHJEBAAGCEA@FJJDGFFGJJIJJJJGJBCCBJBDJJJJGIIFEGEGJGGJJHJIHJJJJJJJGIFJJJJGEFHJJJJJJJFA?>?DFJJGAB@BJJEEEJ<JBDB22000---00-64;@BDBEEFJGFJGJJIJJIJGGGJFJJJJJJJHHHHEHJJHJJH?444524889))&%)*((%&,7BAADJHFFJJHGGIJJJIJJJJJJHIJIHJJJIIEJFDGFGI@C::==IJGJJJJJJGDGDDFJEEACDFJ<<<<GFEECC@?<=:&&&'/12=;95-+**.=D<<;<FJGIIJIJJJJJH9999>>BCEGGHJJJFHJHIJJJJJIFFJG;;;;<<=BB::;@CDBCEFHJFFFEJJHFJJJHHJJJJJJGFJBCJHHCDDDIJJJGGJFJJJGJJJGJHEFGIEDB@;877/../1///1.,*(*2.-012BHHHHIIHJJJJGJJJGAA989;900DEGJDD3333AA9<JGIJFFCIGIJJGJDHGJJIDFJDCE>=567232+*))**+78:;AFJAFJJJJJJJJFJJFJIJJGJHFGFDECIGGJJJJIJIJJFJI<,,,=??FJIIIHJJIIJJJJIGJECBCD>62*'''01:=7779DEBGA@ABGGHJJD><:445=>=>JJJJGHHJJJJIDJJJJEEJJJJIHIJGHJIJFJJCJDIHJJJJJGIJGGJJJJJFIFJEGIJJJJJJIGFJJJJGJGEHGJJHHIJIJHIFGHEF;95-+++121=ACJJIHJHJJJIJJFCCIJGJJJ?AA8BDB;::,**,64389:JCA<>((((;:90000981)/+?<A??>FDJ==9?BEJGDE><;>@CC==99977<=C5,+&&&(2++,CIIJEHB?AAJJCJFF<;9;=BBEGJJEIJIGJJJIFIFJJHJE9877<:234CGJJJHJGDFDGJJFFFJJIJGJGJJJBBAAGJJJJHJHGHDHFDEJD;9977/)''100334BECFJGGGJGJIJHJJJIDEGHJJJJJJJJJIJJ6666HJJJGJJJJHJJHJGJJIJJJJJJEBAB?@??8/..//B=<;;?BCAA@B?A<;:57/8670((()=CEJJIIJJJIIJJJJJJJJGJJJA@@AJJJJBBCBGJEGIEJG;//45941285(''(;>CGJJJGHFEEJJJJJJJJJDDDA?@*)))*BEHHFJJJIFFFDDJ@@?@JJJIGJJIEJGHBD;/-)CGFJJIIJJJJJFJJFEJJJA0002,((-,(()))(((>@;?2223BCJJJFCFHGJHJJJHJGGJHJJIJJGHAABHEJJJJJDIGJJHJEJJJGJJHJJJCCCCFJEFGDJJHJFHCD21-))(((;>:;AACGJJJJHDFGJHIIJJJJJJJHJJIHIIHJJIJDJJFEG?7975=5@FGFJJJFJJJJFJJJJFJJGIJJJJJGED>?==1111E<=222/000-,+,**++;=CCB;<F????@HJJJJIJBIJJJJIIJDCEHJ=<8*)*(&&&$$$$-)))13554222<EGFHFJEGJFJJ=<==EGGFJJIBAB>=>>DHIGEE<:::;BCDAAA<6333772233+++017;CDGJJJIJHGJGJHFJJJJHGHJJHJFJFHHJJHJJJJJFFJHHJJFGJF?FCDJFGJJJFJ@??AJJJJJJHJIHJJIJDEFJEFGJIHJJJJJGIGFJHJJB@@AB:7-FJJJJEIJJJHJFJHIJJJJJIEFGGHJIJGHJGCC4434583344DJJJHJJJJJJC@??AB=<<>HIJJJJHJGHIGJDB=+*))))+,.,,,,*,-./1+(%
@Glass_F3P_9_D3_6_23_20
CTTCCATGACGACAGGATAGTCTGAGGGTTATCTGTCACAGATTTGAGGGTGGTTCGTCACATTTGTTCTGACCTACTGAGGGTAATTTGTCACAGTTTTGCTGTTTCCTTCAGCCTGCATGGATTTTCTCATACTTTTTGAACTGTAATTTTTAAGGAAGCCAAATTTGAGGGCAGTTTGTCACAGTTGATTTCCTTCTCTTTCCCTTCGTCATGTGACTTGATATCGGGGGTTAGTTCGTCATCATTGATGAGGGTTGATTATCACAGTTTATTACTCTGAATTGGCTATCCGCGTGTGTACCTCTACCTGGAGTTTTCCGCCGGTGGATATTTCTTCTTGCGCTGAGCGTAAGAGCTATCTGACAGAACAGTTCTTCTTTGCTTCCTCGCCAGTTCGCTCGCTATGCTCGGTTACACGGCTGCGGCGAGCGCTAGTGATAATAAGTGACTGAGGTATGTGCTCTTCTTATCTCCTTTTGTAGTGTTGCTCTTATTTTAAACAACTTTGCGGTTTTTTGATGACTTTGCGATTTTGTTGTTGCTTTGCAGTAAATTGCAAGATTTAATAAAAAAACGCAAAGCAATGATTAAAGGATGTTCAGAATGAAACTCATGGAAACACTTAACCAGTGCATAAACGCTGGTCATGAAATGACGAAGGCTATCGCCATTGCACAGTTTAATGATGACAGCCCGGAAGCGAGGAAAATAACCCGGCGCTGGAGAATAGGTGAAGCAGCGGATTTAGTTGGGGTTTCTTCTCAGGCTATCAGAGATGCCGAGAAAGCAGGGCGACTACCGCACCCGGATATGGAAATTCGAGGACGGGTTGAGCAACGTGTTGGTTATACAATTGAACAAATTAATCATATGCGTGATGTGTTTGGTACGCGATTGCGACGTGCTGAAGACGTATTTCCACCGGTGATCGGGGTTGCTGCCCATAAAGGTGGCGTTTACAAAACCTCAGTTTCTGTTCATCTTGCTCAGGATCTGGCTCTGAAGGGGCTACGTGTTTTGCTCGTGGAAGGTAACGACCCCCAGGGAACAGCCTCAATGTATCACGGATGGGTACCAGATCTTCATATTCATGCAGAAGACACTCTCCTGCCTTTCTATCTTGGGGAAAAGGACGATGTCACTTATGCAATAAAGCCCACTTGCTGGCCGGGGCTTGACATTATTCCTTCCTGTCTGGCTCTGCACCGTATTGAAACTGAGTTAATGGGCAAATTTGATGAAGGTAAACTGCCCACCGATCCACACCTGATGCTCCGACTGGCCATTGAAACTGTTGCTCATGACTATGATGTCATAGTTATTGACAGCGCGCCTAACCTGGGTATCGGCACGATTAATGTCGTATGTGCTGCTGATGTGCTGATTGTTCCCACGCCTGCTGAGTTGTTTGACTACACCTCCGCACTGCGGATTTTTTTCGATATGCTTCGTGATCTGCTCAAGAACGTTAAATATAAAGGGTTCGAGCCTGATGTACGTATTTTGCTTACCAAATACAGCAATAGTAATGGCTCTAGGTCCCGTGGATGGAGGAGCAAATTCGGGATGCCTGGGGAAGCATGGTTCTAAAAAATGTTGTACGTGAAACGGATGAAGTTGGTAAAGGTCGAATCCGGATGAGAACTGTTTTTGAACAGGCCATTGATCAACGCTCTTCAACTGGTGCCTGGAGAAATGCTCTTTTATTTGGGAACCTGTCTGCAATGAAATTTTCGATCGTCTGATTAAACCACGCTGGGAGATTAGATAATGAAGCGTGCGCCTGTTATTCCAAAACATACGCTCAATACTCAACCGGTTGAAGATACTTCGTTATCGACACCAGCTGCCCCGATGGTGGATTCGTTAATTGCGCGCGTAGGAGTAATGGCTCGCGGTAATGCCATTACTTTGCCTGTATGTGGTCGGGATGTGAAGTTTACTCTTGAAGTGCTCCGGGGTGATAGTGTTGAGAAGACCTCTCGGGTATGGTCAGGTAATGAACGTGACCAGGAGCTGCTGTGTTTCTGAGGACGCACTGGATGATCTCATCCCTTCTTTTCTACTGACTGGTCAACCAACACCGGCGTTCGGTCAGAAGGTCTGGTCATAGAAATTGCCGATGGGAGTCGCCGTCGTAAAGCTGCTGCACTTACCGAAAGTGATTATCGTGTTCTGGTTGGCGAGCTGGATGATGAGCAGATGGCTGCATTATCCAGATTGGGTAACGATTATCGCCCAACAAGTGCTTATGAACGTGGTCAGCGTTATGCAAGCCGATTGCAGAATGAATTTGCTGGAAATATTTCTGCGCTGGCTGATGCGGAAAATATTTCACGTAAGATTATTACCCGCTGTATCAACACCGCCAAATTGCCTAAATCAGTTGTTGCTCTTTTTCTCACCCCGGTGAACTATCTGCCCGGTAGCAGGTGATGCACTTCAAAAAGCCTTTACAGATAAAGAGGAATTACTTAAGCAGCAGGCATCTAACCTTCATGAGCAGAAAAAAGCTGGGGTGATATTTGAAGCTGAAGAAGTTATCACTCTTTTAACTTCTGTGCTTAAAACGTCATCTGCATCAAGAACTAGTTTAAGCTCACGACATCAGTTTGCTCCTGGAGCGACAGTATTGTATAAGGGCGATAAAATGGTGCTTAACCTGGACAGGTCCCGTGTTCCAACTGAGTGTATAGAGAAAATTGAGGCCATTCTTAAGGAACTTGAAAAGCCAGCACCCTGATGCGACCACGTTTTAGTCTACGTTTATCTGTCTTTACTTAATGTCCTTTGTTACAGGCCAGAAAGCATAACTGGCCTGAATATTCTCTCTGGGCCCACTGTTCCACTTGTATCGTCGGTCTGATAATCAGACTGGGACCACGGTCCCACTCGTATCGTCGGTCTGATTATTAGTCTCTGGGACCACGGTCCCACTCGTATCGTCGGTCTGATAATCAGACTGGGACCACGGTCCCACTCGTATCGTCGGTCTGATTATTAGTCTGGGACCATGGTCCCACTCGTATCGTCGGTCTGATTATTAGTCTGGGACCACGGTCCCACTGGTATCGTCGGTCTGATTACTGGTCTGGAACCGCGGTCCCACTCGTATCGTCGGTATGATTATTAGTCTGGGACCACGGTCCCACTCGTATGGTGGATTAATTATGCGTCTGGAGCACGATCCCACTCGTGTTGTCGGTCTGATTATCGGTCTGGGACCACGGTCCCACTTGTATTGTCGATCAGACTATCAGCGTGAGACTACGATTCCATCAATGCCTGTCAAGGGCAAGTATTGACATGTGACCGGCTAGCGTCAGTTTCACCTGTTTTACGTAAAAACCCGCTTCGGCGGGTTTACTTTTGGTGATCGGTCGATTTAAAGCCGAGTTAACCCTCGACCTCTGGGACCCATTATCATGACATTGAGCCTCGAATTAGGCATATCGCCGGGCAAGATTAAATCGATAGCCCACTTTCACTTCAGTCATTTCTGGAATTCGCGGCCGCTTCTAGAGTTATGACAACTTGACGGCTACATCATTCACTTTTTCTTCACAACCGGCACGGAACTCGCTCGGGCTGGCCCCGGTGCCGTTCCAAATACCCGCGAGAAATAAGTGATCGTCAAAACCAACATTGCGACCGACGGTGGCGATAGGCATCCGGGTGGTGCTGGAAGAAAGCAGCTTCGCCTGGCTGATACGTTGGTCCTCGCGCCAGCTTAAGACGCTAATCCCTAACTGCTGGCGGAAAAGATGTGACAGACGCGACGGCGACAAGCAAACATGCTGTGCGACGCTGGCGATATCAAAATTGCTGTCTGCCAGGTGATCGCTGATGTACTGACAAGCCTCGCGTACCCGATTATCCATCGGTGGATGGAGCGACTCGTTAATCGCTTCCATGCGCCGCAGTAACAATTGCTCAAGCAGATTTATCGCCAGCAGCTCCGAATAGCGCCCTTCCCCTTGCCCGGCGTTAATGATTTGCCCAAACAGGTCGCTGAAATGCGGCTGGTGCGCTTCATCCGGGCGAAAGAACCCCGTATTGGCAAATATTGACGGCCAGTTAAGCCATTCATGCCAGTAGGCGCGCGGACGAAAGTAAACCCACTGGTGATACCATTCGCGAGCCTCCGGATGACGACCGTAGTGATGAATCTCTCCTGGCGGGAACAGCAAAATATCACCCGGTCGGCAAACAAATTCTCGTCCCTGATTTTTCACCACCCCCTGACCGCGAATGGTGAGATTGAGAATATAACCTTTCATTCCCAGCGGTCGGTCGATAAAAAAATCGAGATAACCGTTGGCCTCAATCGGCGTTAAACCCGCCACCAGATGGGCATTAAACGAGTATCCCGGCAGCAGGGGATCATTTTGCGCTTCAGCCATACTTTTCATACTCCCGCCATTCAGAGAAGAAACCAATTGTCCATATTGCATCAGACATTGCCGTCACTGCGTCTTTTACTGGCTCTTCTCGCTAACCAAACCGGTAACCCCGCTTATTAAAAGCATTCTGTAACAAAGCGGGACCAAAGCCATGACAAAAACGCGTAACAAAAGTGTCTATAATCACGGCAGAAAAGTCCACATTGATTATTTGCACGGCGTCACACTTTGCTATGCCATAGCATTTTTATCCATAAGATTAGCGGATCCTACCTGACGCTTTTTATCGCAACTCTCTACTGTTTCTCCATACCCGTTTTTTTGGGCTAGCTACTAGAGAACTTTTCGGATCAAGCTATGAAGGACGCAAAGAGGGAACTAAACACTTTACTAGAAGAGGAGAAATACTAGATGGGTCAAAGTCGCGATGAAGCCAACGCTCCCGTTGCAGGGCAGTTTGCGCTTCCCCCCTGAGTGCCACCTTTGGCTTAGGGGATCGCGTACGCAAGAAATCTGGTGCCGCTTGGCAGGGTCAAGTCGTCGGTTGGTATTGCACAAAACTCACTCCTGAAGGCTATTAGATGAGTCCAGATCCACCCAGGCTCAGTGCAAATTTATCCTGTGGCTGCACTTGAACGTGTGGCCTAATAACTCGGTACCAAATTCCAGAAAAGACCTGCCGAAAGGGGGGCCTTTTTCGTTTTCGTGCCGGCGTCCACCTGTGCGGACCTCGGTACCAAATTCCAGAAAAGAGACGCTTTCGAGCGTCTTTTTTCGTTTTGGTGCCATCGAGTGGCGCGCTTAGTTCCTCGTTTTCTCTCGTTGGAAGAAAGAAGAAACGAGAAACTAAATACTAGAGTCACACAGGACTACTAGATGATGCAAACCGTTTTAGCGAATATCGTCAGACAAGGCGATTTGGGTAGAAGCCCGCAAACAGCAGCAACCGCTGGCCAGTTTTCAGAATGAGGTTCAGCCGAGCACGCGACATTTTTATGATGCGCTACAGGGTGCGCGCACGGCATTTATCTTGGAGTGCAAGAAAGCGTCGCCGTCAAAAGGCGTGATCCGTGATGATTTCGATCCAGCACGCATTGCCGCCATTTATAAACATTACACTTCGGCAATTTCGGTGCTGACTGATGAGAAATATTTTCAGGGGAGCTTTCATTTCCTCCCCATCGTAGCCAAATCGCCCCGCAGCCGATTTTATGTAAAGACTTCATTATCGACCCTTACCAGATCTATCTGGCGCGCTATTACCAGGCCGATGCCTGCTTATTAATGCTTTCAGTACTGGATGACGACCAATATCGCCAGCTTGCCGCCGTCGCTCACAGTCTGGAGATGGGGGTGCTGACCGAAGTCAGTAATGAAGAGGAACAGGAGCGCGCCATTGCGACTGGGAGCAAAGGTCGTTGGCATCAACAACCGCGATCTGCGTGATTTGTCGATTGATCTCAACCGTACCCGCGAGCTTGCGCCGAAACTGGGGCACAACGTGACGGTAATCAGCGAATCCGGCATCAATACTTACGCTCAGGTGCGCGAGTTAAGCCACTTCGCTAACGGTTTTCTGATTGGTTCGGCGTTGATGGCCCATGACGATTTGCACGCCGCCGTGCGCCGGGTGTTGCTGGGTGAGAATAAAGTATGTGGCCTGACGCGTGGGCAAGATGCTAAAGCAGCTTATGACGCGGGCGCGATTTACGGTGGGTTGATTTTTGTTGCGACATCACCGCGTTGCGTCAACGTTGAACAGGCGCAGGAAGTGATGGCTGCGGCACCGTTGCAGTATGTTGGCGTGTTCCGCAATCACGATATTGCCGATGTGGTGGACAAAGCTAAGGTGTTATCGCTGGCGGCAGTGCAACTGCATGGTAATGAAGAACAGCTGTATATCGATACGCTGCGTGAAGCTCTGCCAGCACATGTTGCCGTCTGGAAAGCATTAAGCGTCGGTGAAACCCTGCCCGCCCGCGAGTTTCAGCACGTTGATAAATATGTTTTAGACAACGGCCAGGGTGGAAGCGGGCAACGTTTTGACTGGTCACTATTAAATGGTCAATCGCTTGGCAACGTTCTGCTGGCGGGGGGCTTAGGCGCAGATAACTGCGTGGAAGCGGCACAAACCGGCTGCGCCGGACTTGATTTTAATTCTGCTGTAGAGTCGCAACCGGGCATCAAAGACGCACGTCTTTTGGCCTCGGTTTTCCAGACGCTGCGCGCATATTAATAACTCGGTACCAAAGACGAACAATAAGACGCTGAAAAGCGTCTTTTTTCGTTTTGGTCCTTTGAAGTTTAGGGGATAGTCCAATTATTGAAGGCCTCCCTAACGGGGGGCCTTTTTTTGTTTCTGGTCTCCCTACTAGTAGCGGCCGCTGCAGTCCGGCAAAAAAGGGCAAGGTGTCACCACCCTGCCCTTTTTCTTTAAAACCGAAAAGATTACTTCGCGTTATGCAGGCTTCCTCGCTCACTGACTCGCTGCGCTCGGTCGTTCGGCTGCGGCGAGCGGTATCAGCTCACTCAAAGGCTTCGCCGCCCTGCCACTCATCGCAGTACTGTTGTAATTCATTAAGCATTCTGCCGACATGGAAGCCATCACAAACGGCATGATGAACCTGAATCGCCAGCGGCATCAGCACCTTGTCGCCTTGCGTATAATATTTGCCCATGGTGAAAACGGGGGCGAAGAAGTTGTCCATATTGGCCACGTTTAAATCAAAACTGGTGAAACTCACCCAGGGATTGGCTGAGACAAAAACATCTTCTCAATAAACCCTTTAGGGAAATAGGCCAGGTTTTCACCGTAACACGCCACATCTTGCGAATATATGTGTAGAAACTGCCGGAAATCGTCGTGGTATTCACTCCAGAGCGATGAAAACGTTTCAGTTTGCTCATGGAAAACGGTGTAACAAGGGTGAACACTATCCCATATCACCAGCTCACCGTCTTTCATTGCCATACGAAATTCCGGATGAGCATTCATCAGGCGGGCAAGAATGTGAATAAAGGCCGGATAAAACTTGTGCTTATTTTTCTTTACGGTCTTTAAAAAGGCCGTAATATCCAGCTGAACGGTCTGGTTATAGGTACATTGAGCAACTGACTGAAATGCCTCAAAATGTTCTTTACGATGCCATTGGGATATATCAACGGTGGTATATCCAGTGATTTTTTTTCTCCATTTTAGCTTTCCTTAGCTCCTGAAAATCTCGATAACTCAAAAAATACGCCCGGTAGTGATCTTATTTCATTATGGTGAAAGTTGGAACCTCTTACGTGCCGATCAACGTCTCATTTTCGCCAAAACTTAGCCCAGGGCTTCCCGGTATCAACAGGAACACCAGGATTTATTTATTCTGCGAAGTGATCTTCCGTCACAGGTATTTATTCGCGATAAGCTCATGGAGCGGCGTAACCGTCGCACAGGAAGGACAGAGAAAGCGCGGATCTGGGAAGTGACGCGGACCAACGGTCAGGACCTGGATTGGGGAGGCGGTTGCCGCCGCTGCTGCTGACGGTGTGACGTTCTCTGTTCCGGTCACACCACATACGTTCCGCCATTCCTATGCGATCCACATGCTGTATGCCGGTATACCGCTGAAAGTTCTGCAAAGCCTGATGGGACATCAGTCCATCAGTTCAACGGAAGTCTACACGAAGGTTTTTGCGCTGGATGTGGCTGCCCGGCACCGGGTGCAGTTTGCGATGCCGGAGTCTGATGCGGTTGCGATGCTGAAACAATTATCCTGAGAATAAATGCCTTGGCCTTTATATGGAAATGTGGAACTGAGTGGATATGCTGTTTTTGTCTGTTAAACAGAGAAGCTGGCTGTTATCCACTCCAGAAGCGAACGAAACAGTCGGGAAAATCTCCATTATCGTAGAGAGATCCGCATTATTAATCTCAGGAGCCTGTGTAGCGTTTATAGGAAGTAGTGTTCTGTCATGATGCCTGCAAGCGGTAACGAAAACGATTTGAATATGCCTTCAGGAACAATAGAAATCTTCGTGCGGTGTTACGTTGAAGTGGAGCGGATTATGTCAGCAATGGACAGAACAACCTAATGAACACAGAACCATGATGTGGTCTGTCCTTTTACAGCCAGTAGTGCTCGCCGCAGTCGAGCGACAGGGCGAAGCCCTCGGCTGGTTGCCCTCGCCGCTGGGCTGGCGGCCGTCTATGGCCCTGCAAACGCGCCAGAAACGCCGTCGAAGCCGTGTGCGAGACACCGCGGCCGGCCGCCGGCGTTGTGGATACCTCGCGGAAAACTTGGCCCTCACTGACAGATGAGGGGCGGACGTTGACACTTGAGGGGCCGACTCACCCGGCGCGGCGTTGACAGATGAGGGGCAGGCTCGATTTCGGCCGGCGACGTGGAGCTGGCCAGCCTCGCAAATCGGCGAAAACGCCTGATTTTACGCGAGTTTCCCACAGATGATGTGGACAAGCCTGGGGATAAGTGCCCTGCGGTATTGACACTTGAGGGGCGCGACTGACAGATGAGGGGCGCGATCCTTGACACTTGAGGGGCAGAGTGCTGACAGATGAGGGGCGCACCTATTGACATTTGAGGGGCTGTCCACAGGCAGAAAATCCAGCATTTGCAAGGGTTTCCGCCCGTTTTTCGGCCACCGCTAACCTGTCTTTTAACCTGCTTTTAAACCAATCTATCCTGTCGACTTCCTCAACAGAGTTGGCCTGTGTGCGCAGCGCGACCGCGCACGCCGAAAGGGGGCATGTTCCCCCCTTCTCGAACCCTCCCGGTCGAGTGAGCGAGGAAGCGCGGGAACAGCACTTATATATTCTGCTTACACACGATGCCTGAAAAAACTTCCCTTGGGGTTATCCACTTATCCACGGGGATATTTTTATAATTATTTTTTTTATAGTTTTTAAATCTCTTTTTTAGAGCGCCTTGTAGGCCTTTATCCATGCTGGTTCTAGAGAAGGTGTTGTGACAAACTGCCCTTTTGAGTGTGACAAATCACCCTCAAATGACAGTCCTGTCTGTGACAAATTGCCCTTAACCCTGTGACAAATTGCCCTCAGAAGAAGCTGTTTTTTCACAAAGTTATCCCTGCTTATTGACTCTTTTTTATTTAGTGTGACAATCTAAAAACTTGTCACACTTCACATGGATCTGTCATGGCGGAAACAGCGGTTATCAATCACAAGAAACGTAAAAATAGCCCGCGAATCGTCCAGTCAAACGACCTCACTGAGGCGGCATATAGTCTCTCCGGGATCAAAAACGTATGCTGTCTGTGATTGAGCCAAATCAGAAAATCTGATGGCACCCTACAGGAACATGACGGTATCTGCGAGATCCATGTTGCTAAATATGCCTGAAATATTCGGATTGACCTCTGCGGAAGCCAGTAAGGATATACGGCAGGCATTGAAGAGTTTCGCGGGGAAGGGAGTGGTTTTTTATCGCCCTGAAGAGGATGCCGGCGATGAAAAAGGCTATGAATCTTTTCCTTGGTTTATCAAACGTGCGCACAGTCCATCCAGAGGGCTTTACAGTGTACATATCAACCCATATCTCATTCCCTTCTTTATCGGGTTACAGACCGGTTTACGCAGTTTTAGGGCTTAGTGAAACAAAAGAAATCACCAATCCGTATGCCATGCGTTTATACGAATCCCTGTGTCAGTATCGTAAGCCGGATGGCTCAGGCATCGTCTCTCTGAAAATCGACTGGATCATAGAGCGTTACCAGCTGCCTCAAAGTTACCAGCGTATGCCTGACTTCCGCCGCCGCTTCCTGCAGGTCTGTGTTAATCGATCAACAGCAGAACTCCAATGCGCCTCATACATTGAGAAAAAGAAAGGCCGCCAGACGACTCATATCGTATTTTCGCCTTG
+
@<-*-)+**1-,,+/2110...,,,-9;::433223448==76775ACABEHIDEGJIIHJJJJJJJGJJJJJHIJGJJJFHJHHEHJJIJIJFJJJEJJJGJJJHHIFJGGJJHJJJJJJ>>??GDDBB33=AB74A@E=>?EHIJFCCJJJJJFJJJGJJJHJJJJHJDJJIEGDCCJJJEEJJHJJHGHGHJIDD@A>=>95>GF;67AIFIIJJJJJJJIJJIBAABJIJJJGJJJJJIJJJJHJJJJFEA?=7A7778CEIJJJGJIJIJIHCB>>IJG?JEHIJHEJJHEFGGIGJFGEFHJGDE?7<33225335(*(()/;A?@CD@AAAECHJFJJIHAABDIJDJFGGBFEIDEBBC@@@AEJGJHCFG@BFD=:80-,++-;?JHDGCEEEEJJEFJJHJJHFHGCABB@@AAFCFFGBCBBBBACJHJHHGIJJJEDCBCDAACEIJHIEHJJDJG:310EHJDDDGJJJJEHEHEHGFGHJFCJFIJHJJJHHFJJJIJFJJJHJJJGEFFFEEGIJGJJJIJJJIJIJJIEBAB>J>?:;<EFHEJJJFGJIJHJEEEIJJJJJEJDEJC?750<=>@JJJJGEFJIJIGJJJJJJJIJIJJJJHJJJEJDI@<BJDE@@@AJJHHJHGJJJIJJHEJJHGJHEJCGEFJJIJFJIJJJJJJFJGJHJHJJIIJIJJHJJJJJHFGDEJHDA>@@JHJJJFJJADCDJIJFJJJJGJIFFGHGJJJJIIIJJGIEBCBA>FEFFAB5432:,,JJHJEGJJJFGFFAAA6544<FEJFEJGJHG=>>>FFGFHJJHIIJIFJJHJEGJIJGHJJJDDDDJHJEJ5555879<125@A@FJJJHJEDHFGHHJJFGFJJJGJIJFJIJJJJHIJJJFJJFBB@ABFDJHFFCJDEJHGHHJFEEFJHHJJCEDABA955+*--@;;88;:ADDCAABEJIJIJGIGJJJJIHJGJFECJFJJJJJHFEHIJJJJIA>=4<;76435-00///09?EGJGJDEEJJJGFCA@85'(;<IJHIF===555///>>9JHJJFJJEHIJHJJIJJJDBB1000778<000-,)*,01/8:CEECEFIJEJJJGJHIJHGHJJIHJC77+*/*)((('25>A@BDCGGFBBBBGIGEFHBACDDCFHIJHGJJIGFJCC@+****++JBBA?BBA@?;:;<B@D=G;HHFEHFHJJJJIJJFEEDFJDJIHFJHJFJHJIJJHJGEDDIHJEBCBEJGGIGIJFFFDHHAA@4333EHJ@@ABHFJJIJE>832.+-19;>@=???FDIDHEHGI=>JIJJJIJHJJJJIEHJJJJJJJJJJIJIJFGJEFJJJIJFJJJJJEJJJJHHGEJIHJJIHGJJJJGJHJEF776350011144688432,>?>FBA?;,,,,0HEJFEJFJ=<5552./-..1::?*)'%%%(*)))6;AFIJIJ?9<@<==>DEFHJFD?>?=>@>700/('%%79<<=??AEFIFFGEB<?++++-144843?@?AGGHIJJJJJHEJGGJJFJJJJFHHE(('&'),&()+0.022323?87:98:::<=@@::::ACJGHJJJJIHHJJJJJJJJJJHJJJGJJJJJJJHJJHHGJJHJIJJJJJIIJJJIA((''+@ACGDABBDDEJGJJJJJHJJJJIHJJFEDDJJ955532224<59<6A?>AAIJFBJJEJJJGJJJA?@?=//><<CDHDJJJJHJJJJJJFHFDIIEIE6,,,/CJJFIHGIJIJJJJGAAB@J?CA>;98:>@:989GGJGGJJJGHJGJJJHEJFHBBAIJDD==<88(')*66766<=HHJJEJJJJJFGJHHJGGJHJIJIEGJJJJFJHJFJIIJJJJIIGJHFIHJJJJJJJJGHBBIE988DGEFJJGGEDC;;::ABJJJIJEIJHJIJJJJJJJJIJJJHJJJHJJJJJJGHJHJJJJJJJJGCJJJJJJGJE=DIIJJJJ?<=?FA766678>..099AEFFGJJJJJIJJIHJIG0000BGGCEIJJIEFFCB21.+))('&'(0;ABJBA333.0./../14112=EIFHHJHFFBBFJJIIJJ>55&&%$%$%%&-./4<BGD/,,,,'&%*++)*.102+''()))=CD@EE@??:JFGIGGFJJCAAAEJGHIHD@>><:::ED=@B8FHFGJJFFHIJJJJIJJJJHJFJIJJIJJJJJJJJGJGGHJJJJHJHHGJJJIJJJJIJJJJJJJJJJJJJJJJIJJJJEIHHIJIIJJIGJJJIJJJIJJHGJIJJJEFHIHJJJHIJJBBBA=GBAEHJDAEEJIDJJJJJJJJJIJJGHJJHJGJJJJJEJJJJGDFJJFJIJBCAA@CIJJFGHJFGJGDHDIJGIJJJJFGGJFDCFFIJJJJJJJIEJJJJHHJJJJJJJHH6=:I?91/.44JA@@CEJHH/.-///44243,,,*,//0<=?@((((9FJIJJJIIFGHDFGJHFJJJJHHFEJIJFJH8879:;::443/0-)(()C=:95452237''*17>FJD===AEIJCFGEHCEEJJIFFFJIGJGJJJGJHJHJJJJJJJIJIJHFFJJJHJJIJJJIDD@A@ADJ@@;998::7==;;=CEEB@A?@EEFJJHHJJIIJIJCJJJJJHJJIJGJJHIHJIJJHEEIJJJJJJIJJJJIFIJHBCCDJJJJJHJB77;9877:<CB@J@JJJGJJJJGJJEFCGFJIJJHFGJFJJHJJHFD<EIHHHEC<:;<EJJHJJJHIJJJJJJJHJIJJGJJEFJGJFFGIJJGJFJFJJJJIJGGGJHFHEDIFIJJJHJJIJJJHJFGJICDEFHJJIGIJJGJJJJJJGJJJHI9998;;EGJJJIJHJJJJJJJJJJJJIDCABAADJJJJIGAAAAGJJGJEGHJJJEHEFGJJJIJIDDJFEIJJCA@AGJJJHJJJIB@C@@73;=6C666BCEGJGJ>?>////:?@HEDHGJJJGJDBCAHCCFJJJFFJGGJJJJJJJJJJIGEJIIDFCHFFJIJJJJJHHD@AFJGIIJEJJGIJJJJJJJJ@==@JJJJJJJJJJHHGJHGJHEJJJJGJHJJFJHFE@AF666,('',%$###$%%&*)'''%$$%&),,,()--**'%$####')''((0-,-,..-++++ABGHE>AACBFJJGFHJEDJJJJICCD?>>=@(((''&%%%)034533322268+-*)*))))6.(@ABDGIJGGFJHJGJJJHJGJHFJJJFIGJIJIHJJ>>?@GGGEDABDEFJEJA889:IFJDEEJFJHJJJGHJJEJEGJFJJGJJJJJJHJEGJJHJGEEFJJHJIHHJJ=B@=>>ACDHECB?@=888850005;8;ADEH==<978,,+,6<EAEF8878633253/+)-'''()))46000(&%%%%%$&&%%%('(&%$%'&%$$%&%#$%%'%$%%%()*('%%$$###%'$%','''')*)%%&&'&&'(**)*/)('&''''&%&$####$$%#####$&%&'',)'((*)''('(**)(()-.//2/04699820-,*)%%&'-.,<;<@8777.*+.5BDFJJHJJJJJJJIIJJJJJJEFFGJJJJGHJJF==<><?5+++***+89877789311,,('))%&%%&.;<<:2213888<<7435*)*)00/1//10+''*+73/;=>>ACCDBECDJHABA9:9978887778:992,*&''(546CGC@@@?@5555JJJJJJJJJJFJGFDJJIJJJHIGJJHJGGACDFDHJJFIDFJJJGFJGIJJHJJJJIJ=;<;9333<=JGJHJJIJJJJJFJEJ@=<?BBCJEHJ>>JIHFGDEFIBAACJHB<=BCEHJIHJIHGJJJJJIIJIFHEFHIIGJEJFIFIIHJJIJGDA;;@AIJEFGFHFFJJFJJJJEFFEDDDBEBDA@AAEJEJJJJHJGGJJHIEGJHJGIJHIEFJJJA?@AJEJ@A@@F22256?9CECJGJHFJIJFC@9778EJDEFC:9:68<AA=8<HJDGJJJJJJJIJGJIFIJGJJJJJIIIJ?==;>:DFCJDEJIEJJJFBA>=0///@7;86,)(77-,$%('(9:BFHFJHHJFJ9888@BAACJFJJEAA@@4--''''''&-<<FEJBDBBFIIJEJJIJJJJJJCAAACFGJJGF@<;2111299;;;@AAAFGIJJJJJJJJJJJJJGJJJHJJJGJHIFJJJJJIGJJIIGHGIJHJJJJGJJJHJIGB@A<===HIJ@>=?DDFHHHJJJEJHJJJJJJFDCDEJIHHDGEJECEFJJJJE>???DC@AAJFHFJGEFJ=::9>?FCCHHJHEDA@BDDC?::;FJFEJBAAAJJJFGHIJJIGGJJGGHHJJJIJJJEJJJJFJJFJFJIGJF@JFJAABBJJE=87789::40JGJGH@AAAJJFFB@AJGJJJJIJJGHJHJJGFGIJJGGFB4444JAJJJJIJHJJJGHHJJJJGFIHJHJJJJJJJIJJIJJJJJJJJGJGJJJJJGJIHCC777==;=<::<>;;=8<@?FIGJEIJJJJJJHDJJJGJJFGHCBGB?>?JJJGJHJJJJJFFJHHFJHEIDEFFCD?@<<<5555;BGJJHEFEJJJIFFHIHJGJJJJJGJJFJEDE>;;@HJ7335@DJJHJJJJJJJJJJJJJJHJHJIJJIJJJJJFIJHIIFIHJJFJFGJJJHCBCFIJJJJIJJHJJJFJGJDEFEJJHJJCJJJJJGGHJGIJJHJ=F@2/..BD;JCBJJJIHGCE?ACIJE::;GGDA?BDJJ>==@FEDDEC:1--.:DDACEHDB:<=B@9///89@JCJJIJJDFDFJGAA@@GGFE(%,0':;??BDCEHDJD766:///0-+)&''%&'(79ADGIDGDIDHJIJIIBDDHJHJJIJEJE;;;;FDJD<A@9@?<'&&68BFAABAHB999;3,+,2JJJG==;<>>=<<;920+*,5447541.''''):BCCIGGBCAA;::;CFIEJDJJIJJE<;323999779JGHGJIFCA=<*('$$$%$#%'''%&''(0,;FA>JHGI@@?BJJDHEJJIJJJJJFJIJHJJJJGGJFJJHJFJGFJDII>544;:93++*)**+/6+6.4/*('(((($$&&&&%***-46?=/*+,26<;84447F-+*&&&&*&&&&&4445@@?@FEFJJJB??>@FHIFFEIFEDBIJIHJJJGJIEHGJJIBEDAB?>=6069301,86)''')(''&%%#'(**+-,/5:778624:>FHHJJJJIFJEJJIJJJHJJHIJJIHJJJJIHFIJG@677<.+*)(*,,,79@A@@GIJHHJJHHJFJHJIGIJJJJGJJJJC@@.*'&'%%&'''',,+..267777;9:;FGDJFHEGJFGEJJJJJJJJJJJJGJJJJJGJJDCDHC9777IEDEEHDDEDDEIJFFHJJJFHHDABBCCHJFHIJJJJHHHJJJJJJJHGD?BBA<<='''-,-'''$&14999::=?CHGGEFFHJFDA6444JE@?>?:9::JEG@AB7200/.-+-34,.;@ABADJGHJJIIJJJJJJIJJJGDFECJ''''>>@DGJHJJJHJHJGJFHJJJGJACEFJJJFFCDH33346EG@==><''''3369++++,8//1---;DCACDDEFJJJJEIJGA???BA@?-+++12301.,,3;=ICCBBC7?/',855568=88:;=FJJICA>>=BCB97<<0@<>=BJJCJF::;DHDDFFJHJJJHIHJFJJJJJHJGJEDJIJJHFJJJJIJJJJJJJIEIIJJHJJHGJJFHGJJCEJJJJFGEIJICABAJJJJGJJJIHJIGGFGHJJJJIFFDE?>A;;;8=('''')'$%')*5967666?CB:9:9<;<<<=888.,,-BGDGEJFGHJIHGGJJHF=;;;==<=<@5454644447708111152*)((*''+,/566EJGBC;;<<FJGGEHHDHCCCFJJJJJJGHJJ@B;;ACI>;;;GHHJJEJJJJIIHJJGECFJJJJHJGJJHFJGJHJJJJJJHJIJJJ?>?>F>==BD;;<=ADCEICC<;86667969862223AABAAJ?>1.2<6555@BH//09;;;:;7334/--.BA7788IEHG7877JGHIHDBECDFGDFFJJGDDBB;DABADJGFFIJJJJJJJIIGJJJIIJJIJHJJJJJJDECIFIJJJFJHJJJJJJJJGHIHJIJJJJJJJJJJJGEEJHIHJJGJHJJJJIIJHHJJJJJJJJJIJJFJGHJJJHIEHJGCJHEDCFGJJJEFEBCJJHJIJJIGGFGJBCA@EGEDFJJJJHHJJJJJHIJJJJJJJJGIJEHCD9888@77630077@;CDCDJEGGCHJJDJJJIJJHJJJJJJJJGJJJJJJJJJJEGFCH8:8*(((@?GDEB:9:ABCA@AA8555>JJHJ?==9:;;978;4>.DEHJJJJJJGEGJJGJHHIJJIJB=@:6('',&&&666EIJHGIF?<=FIGHJJDEHGFEEE....118DA><889799:BCB:))))A@BBCEJGIJHHFFJIFJHJJGJ==<987)'(()@FJHJJDDEEEFEDGEJFIJJJGJJBB@@FEFDJJJIJHGJJJGJHJJHJJJIFGHJJHIEJ<=<ACFEJEHJJGJJFHGFBEBAECDDDFFCFGCAA778>JJJFGJFJDC??<CAECFGHFDJJJEJJFFJJJJJJJHE<79-,,),.-,-.111.//;...B@EEJFGJJJJCFJGGJ>;=?BG@??@GDGJDFIGJGJHHHJJJJJJJJJIJJJIJHJJJJIJHHIJJJHGGDHCJJHA94@GJJEHB;?A=>;;=FJIJJGGJGIFHFFJHGGG=;;;753&&,(44BDDJJGJEJFJJGJJHIJEDEBDCCJJHGBEJJJJ@;:;8IGHBA==>IJIJJJHGJHEGJIDJJJJ?**;9=BBEBEJIHJIGJJEJJGEGGGJJGJ65432+&&&&((@GD?@?101122215-,+()&'''%$$$%&&&%$%'+(,,67>BECHFGHDHGJJGJJJHHIA:<56==52222<=>8788><<81222?@@JJJHA=BDFGJJJJHIJJJGGJJJHJHJJJEJIJFJJGJJIJJHJHJJIEGFJFH=>JIGJJGJGJIECGEBBCJEDGEDJJJGJHJIJJIIJJHA==<>;4))*1..-2BCBCBIGFDJJA;<899*)))?5555HFJDJG?*)))-(999GJFJHJGA=<;<(((A;000*(((5ECECFJJJJIJJD@HGJIEBE???@HJDGFJJJGJIGHFIJJFEECDEGJJJJJJGJJJJJJIJJJIFHHJJJJJJIJFFE??>99:99::JHHIJIJJJJJJJHJJJFHACGJHJFJJHHJJIJJHC999DJHGJJJFEEJGJIJJ@@@@JGJFIJGFFFEAB7/JHGG....--.--GGJJHJIJJJIJJJJJJJHFHJJJJHJJGGJGJJHIJJHJIHGJJGJIHJHJHJJIA?>>AAFJFEEJBBFBJ@AAJA@??DGFJJJHJGJJ<<:?>?<<<@JJGFJJJJHIJFGCJGIJJGJHJJJHGIJGHJJJIJJIJJIGJJJB>??EJJGIJJJDCJFJGJJHJJJHJJIJJGIJJHHJIJJGHGIJJJJJJIJJJ;;9932229DEJJJFHJGJJJJHJJJDJEDCEE>@**/0007455330)121()/944955A8762300348991*'()8445994452-?;8889@J?<=;>?@CIJJFJFJHFHJJJJJIGCFJHJJJJIHJJGJGEEGGJHFGCFFAABCGIA----71/*+*&%&&;6<==DJJDDJDJJJJE@@@;;:&0&&(((023>A@AEGJGJGJJFJEGGGHGIJJJ>:8-BCHJJHJFJJDB@=999BDBGJJFHJHJGIIHJJGFECBEGJJIJIFJJIJJGJGDCCAA><::C==:::@GBFJIDEAB@<;*&$$%#$$$$$$',669<<9966888>@BAA?@?76320///.11336::;=HIGJJJGGJJJJHEGIIJJJFAB?><B1221/..16.0.0..--000.38445HJJECEEA<:+***7778J<;:;AFJDIFHJEHA::99ACJJJJIJJJEFJGHHFJJHFGJGF;:*)))6567?0000===?FJIIGB8666::=@DEFJCJJJE@5JGFJJHJJJJIJDJIEGJJIIJJJJHHHGJJHJJJFJJJJHGIJJJJEJJGIJHIIJFIFJJFJDDEEJJHFIJDJJHIJC>:;@BDIJFGGJD?BBHJJJJJJFJFJJJFGF@>?><<;<?BHJIJHFEIJE=;J@JFEHDIJHEJHG----?BHIJIJJJIJJEEHF=FA....8EFHDIIJEDJJGEHCDFCFJFCCB;:32*+,-.,+++)'('()*,=0>EJGJJJIJJIJFEGHIHFIFHJJHGJGJJJJJJ?@??JJJIJHJJIJJJGJIJJHGJJJJJJHJIJJIIJJJDEEJJIIJEHJFJJJEBBFEEJDDHJGHIJJIHHJFHJHJJCCCCFFEFJHJJJJHHHJJJJJJIIJIJJJJJJGB0++,FGGFJJJJGIJJGGJJFJJJHJJJDC<=EDEJJJIIJJJGJIDFGIHJJJFDCDDCEFJJJJGJJHHJIJIJIJJJH???@1111;==JJJIJGJJJIJJJJFJFJGIIIJHB;>7FJHJJJJJIJJGJJJEJHJHFJJIIIJFJJHJJJHDJHJIJJFHJJJJJJIJIJIJJJIFJ:>=<<DDIBICFGBCCCGDCGHJGCCDCFEFJGBBABJGDJHHJJGGC:++,EJDGGJJJJJJGGF5303<ABH6C?=>@@DJHFJGHJJJJJIJJFHHDA@<CAGFJIJHFJG<;:;DHIGCABBDFEBJDFJIJJJGJIJJGJEGFGHFJJJJHJJIJGJIJFJGFJIFHDJHJJGJJJJJJHIEHIHJGHEIFFJF=<::;??AHCJGFEIBA?EHHFJH<;;;<:9:>JJDD@AADJJEJJGJJJJGEGJJDEBBEADBJHG:82..4:<AHGGJEBDBDJJ@?433//.//077889:<?CHGEJJIFHJJGIHJADBBDCCACJJHJ???@@ABBIJIFJJIGIJJHJJJJJJFHJGFJGJJJFFFJJJJJFHFFFDEBFJJJFJIB@BJJIJJJJJJHFDJJJEIEGGIGJJJJECFJHJHJJJGJGJJJJJJIJBCC==10/..-'$$$##$#$$$##$$%%$$%$%%&,,,**+($#%&'((())*),2335333-,+,*...00%$%''''*/:GG=4;=?>??JD@CB86IEHJFIJFABB;;;=:>;3&&%&(<FJDGHGHGGIJIFDEEDDEHCCBCDDACAABCIHEEFHJIJJJGF@CB@J?AFJJB550)(''('6334B==AJICEEDEJDAD/.../+-/148;B@<500.:9<4*))'(&'.069;;=?@C>>=>JCIFJFJB9F@9CDB>JIHJJJJHEDFDBFFDEEFIC@CGJCC7557944848;:5('''+.--277:CF=<<<BCEFFEJHJEDIJEGGDEECHEDFEEEFEGIGBJB89HHDHFFABGDDHFGCEBBDDCDIFCEEEEHFHDCIIIFABBBFEIFBCCCBC5...::<@BGJFJ<CCJIFCCFECDGBEDC@??>@@@DJHCEECJEEEEJHJFGEDA?8777778<<<>>JCEFEHGDCDAA@BJIIBACAGIEFFCEEDBBBBFEJJIGDDCEFCCFFIDBBDCFFDJGGJ@@A@CEBEDB>>>>B@CAIBD???=>87?@:B8;62326>C?<==??BCA?****)((&&(+))*+++2@@EDA@?///3:711237437:<=A?B>====?<<9664344-*)+9;C=FBBAAFI,+++++*+,((/453721*/28<<<<CDJHJJJJJJJJFJFGJ@AGJJGGICBBABBJIJJJJHIGJHDEEB60-*+0?@A8<);((-.+/002559>;;;;HEEGHIJHHJGI@=?<CDCCEAGEJJECJHF;@>?AJJJHJJEJFJJJHJJJJJJIJJJJHJDGGJGIJHJJGCDHDHIJJJJGHEHHJJJJJJJFHJIJHJJEJIIIJJJJGJGGJADF@<GAA@AHFA>400()9::@?;64523113:2,-.2HGIIJJJJJJJJJIGGJJFHFDC5555JEJHGHJJJJJEGJGJJGFECADJIHJJHJJJJHHHJFIJGJIHJJEGIFJGJEEEJJJIEEFDDIHEDEIJJDECDGEEGEFFEJIJCDBCGJGGFJJEFDEFEFHJDJJJIJJIEFEJIJJJHIJJJJJJJHJJHEGJFJGJJGHFJJGHJJIEII@;*(((&&$$%&'(9<ACFJEJGHFJJGFJFF?9-@IHFHJFCFDDHHEIIEFJJIJJDBCFHHJ=<<=:8978444,))),+/0012'
@Glass_F3P_9_D3_6_23_21
TGAAGGCGTTGATCAATGGCCTGTTCAAAAACAGTTCTCATCCGGATCTGACCTTTACCAACTTCATCCGTTTCACGTACAACATTTTTTAGAACCATGCTTCCCCAGGCATCCCGAATTTGCTCCTCCATCCACGGGGACTGAGAGCCATTACTATTGCTGTATTTGGTAAGCAAAATACGTACATCAGGCTCGAAGACCTTGAGGATCAACGTTCTTGAGCAAGATCACGAAGCATATCGAAAAACTGCAGTGCGGAGGTGTAGTCAAACAACTCAGCAGGCGTGGGAACAATCAGCACATCAGCAGCACATACGACATTAATCGTGCCGATACCCAGGTTAGGCGCGCTGTCAATAACTATGACATCATAGTCATGAGCAACAGTTTCAATGGCCAGTCGGAGCATCCTGGTGGATGGGTGGGCAGTTTACCTTCATCAAATTTGCCCATTAACTCAGTTTCGATACGGTGCAGAGCGACAGGAAGGAATAATGTCAAGCCCAGGCCAGCAAGTGGGCTTTATTGCATAAGTGACATCGTCCTTTCCCCAAGATAGAAAAGGCAGGAAGGTGTTCTTGCATCGATGTGAAGGATGCACGGTACCCATCCGTGATACATTGAGGCTGTTCCCTGGGGGTCGTTACCTTCCACGAGCAAAACACGTAGCCCCTTCAGAGCCAGATCCTGAGCAAGATGAACAGAAACTGAGGTTTTGTAAACGCCACCTTTATGGGCAGCAACCCGATCACCGGTGGAAATACGTCTTCAGCACGTCGCAATCGCGTACCAAACACATCACGCATATGATTAATTTGTTCAATTGTATAACCAACACGTTGCTCAACCCGTCCTCGAATTTCCATATCCGGGTGCGGTAGTCGCCCTGCTTTCTTCGGCATCTCTGATAGCCTGAGAAGAAACCCCAACTAAATCCGCTGCTTCACCTATTCTCCAGCGCCGGGTTATTTTCATCGCTTCCGGGCTGTCATCATTAAACTGTGCAATGGCGATAGCCTTCGTCATTTCATGACCAGCGTTTATGCACTGGTTAAGTGTTTCCATGAGTTTCATTCTGAACATCCTTTAATCATTGCTTTGCGTTTTTTATTAAATCTTGCAATTTACTGCAAAGCAACAACAAAATCGCAAAGTCATCAAAAAACCGCAAAGTTGTTTAAAATAAGAGCAACACTACAAAAGGAGATAAGAAGAGCACATACCTCAGTCACTTATTATCACTAGCGCTCGCCGCAGCCGTGTAACCGAGCATAGCGAGCGAACTGGCGAGGAAGCAAAAGAAGAACTGTTCTGTCAGATAGCTCTTACGCTCAGCGCAAGAAGAAATATCCACCGTGGGAAAAACTCACGAGGTAGAGGTACACACGCGGATAGCCAATTCAAAGTAATAAACTGTGATAATCAACCCTCATCAATGATGACGAACTAACCCCCGATATCAAGTCACATGACGAAGGGAAAGAGAAGGAAATCAACTGTGACAAACTGCCCTCAAATTTGGCTTCCTTAAAAATTACAGTTCAAAAAGTATGAGAAAATCCATGCAGGCTGAAGGAAACAGCAAAACTGTGACAAATTACCTCAGGTGGGTCGGAACAAATGTGACGAACCACCCTCAAATCTGTGACAGATAACCCTCAGACTATCCTGTGGCTCATGGAAGTGATATCAGGAAGGAAAATACGATATGAGTCGTCTGGCGGCCTTTCTTTTTCTCAATGTATGAGAGGCGCATTGGAGTTCTGCTGTTGATCTCATTAACACAGACCTGCAGGAAGCGGCAGCGGAAGTCAGGCATACGCTGGTAACTTTGAGGCAGCTGGTAACGCTCTATGATCCAGTCGATTTTCAGAGAGACGATGCCTGAGCCATCCGGCTTACGATACTGACACAGATGAGTCAACCCATGGCATACGGATCATTGTCATGCTTTTGTTTCACTAAGCCGAAACTGCGTAAACCGGTTTTGTAACCCGATAAAGAAGGGAATGAGATATGGGTTGATATGTACACTGTAAAGCCCTCTGGATGGACTGTGCGCACGTTTGATAAACCAAGGAAAAGATTCATAGCCTTTCATCGCCGGCATCCTCTTCAGGGCGATAGAAAAAAACCACTTCCTTCCCGCCGAAAACTCTTCAATGCCTGCCGTATATCCTTACTGGCTTCCGCAGAGGTCAATCCGAATATTTCAGCATATTTAGCAACATCAATATCAGGATCCGTCATGTTCCTGTAGGGTGCCGTCCAATTTCTGATCTGGTTAACGAACAGATACAGCATACGTTTTTGATCCCGGGAGAGACTATATGCCGCCTAGGTGAGGTCGATTTAACTGGACGATTCGCGGGCTATTTTTACGTTTCTTGTCATTGATAACCGCTGTTTCCGCCATGACAGATCCATGTGAAGTGTTGACAAGTTTCCGATTGTCACACTAAATAAAAAAGAGTCAATAAGCAGGGATAACTTTGTGAAAAAACAGCTTCTTCTGAGGGCAATTTGTCACAGGGTTAAGGGCAATTTGTCACAGACAGGACTGTCATTTGAGGGTGATTTGTCACACTGAAAGGGCAGTTTGTCACAACACCTTCTCTAGAACCAGCATGGATAAAGGCCTACAAGGCGCCTCCAAAATCTAAAAACTATAAAAAAAATAATTATAAAAATATCCCCGTGGATACATGGATAACCCCAAGGGAAGTTTTTTCAGGCATCGTGTGTAAGCAGAATATATAAGTGCTGTTCCCTGGTGCTTGCCTACGCTCACTCGACCGGGAGGGTTGAGAGAAGGGGGGGCACCCCCCTTCGGCGTGCGCGGTCACGCGCACAGGGCGCGGCCACGGTTAAAAACAAGGTTTATAAATATTGGTTTAAAAGCAGGTTAAAAGACAGGTTAGCGGTGGCCGAAAAACGGGCGGAAACCCTTGCAAATGCTGGATTTTCTACCTGGACAGCCCCTCAAATGTAAATCGTCGCCCTTGCATTGAGGCACTTGCCCCTCAAGTGTAAGGATCGCGCCCCTTTCATCTGCAGTAGTCGCGCCCCTCAAGTGTCAATACCGCAGGGCACTTCTGCCAGGCTTGTCCACATCATCTGTGGGAAACTCGCGTAAAATCAGGCGTTTTCGCCGATTTGCGAGGCTGGCCAGCTCCACGTCGCCGGCCGAAATCGAGCCTGCCCCTCATCTGTCAACGCCGCGCCGGGTGAGTCGGCCCCTCAAGTGTCAATGTCCGCCCCTCATCTGTAGATGAGGGCCAAGTTTTCCGCGAGGTATCCGCAACGCCGGCGGCCGGCCGCGGTGTCTCGCACACGGCTTCGACGGCGTTTCTGGCGCGTTTGCAGGGCCATAGACGGCCGCCAGCCCAGCAGCAAGGCAGGTCAGCAGGGCTTCGCCCTGTCGCTGGACTGCGGCGAGCGCTGCTGGCTGTCAAAGGACAGACCACATCATGGTTCTGTGTTCATTAGGTTGTTCTGTCCATTGCTGACATAATCCGCTCCACTTCAACGTAACACCACCACGAAGATTTCTATTGTTCCTGAAGGCATCTCAAATCGTTTTCGTTACCGCTTGCAGGCATCATGACAGAACACTACTTCCTATAAACGCTACACAGGCTCCTGAGATTAATGATGCGATACCAGATAATGGGAGATTTTCCCGACTGTTTCGTTCGCTTCTCAGTGGATAACAGCCAGCTTCTCTGTTTAACAGACAAAAACAGCATATCCACTCAGTTTCCCACATTTCCCATATAAAGGCCAAGGCATTTATTCTCAGGATAATTGTTTCAGCATCGCAACCGCATCAGACTCCGGCATCGCAAACTGCACCCGGTGCCGGGCAGCCACATCCGGCGCAAAACCTTCGTGTAGACTTCCGTTGAACTGATGGACTTATGTCCATCAGGCTTTGCAGAACTTTCAGCGGTATACCGGCATACAGCATGTGCATCGCATAGAAATAACGGAAGCGTATGGTGACCGGAACAGAGAACGTCACACCGTCAGCAGCAGCGGCGGCAACCGCCTCCCCGATCCAGGTCCTGACCGTTCTGTCCGTCACTTCCCAAATCCGCGCTTTCTCTGTCCTTCCTGTGCGACGGTTACGCCGCTCCATGAGCTTATCGCGAATAAATACCTGTGACGGAAGATCACTTCGCAGAATAAATAAAAATCCTGGTGTCCCTGTTGATACCGGGAAGCCCTGGGCCAACTTTTGGCGAAAATGGAGCATTTTTAAATCGGCCCACCTAAGAGGTTCCAACTTTCACCATAATGAAATAAAATAACTACAGGCATATTTTTGAGTTATCGAGATTTTCAGGAGCTAGAGAAGAGTTGAAATTGGAGAAAAAAATCACTGGATATACCACCGTTGATATATCCCCAATGGCATCGTCAAAGAACATTTTGAGGCATTTCAGTCAGTTGCTCAATGTACCTATAACCAGACCGTTCAGCTGGATATTACGGCCTTTTTAAAGACCGTAAAGAAAAATAAGCACAAGTTTTATCCGGCCTTTATTCACATTCTTGCCCGCCTGATGAATGCTCATCCGGAATTTCGTATGGCAATGAAAGACGGTGAGCTGGTGATATGGGATAGTGTTCACCCTTGTTACACCGTTTTCCATGAGCAAACTGAAACGTTTTCATCGCTCTGGAGTGAATACCACAACGATCCGGCATCACATATATTCGCAAGATGTGGCGTGTTACGGTGAAAACCTGGCCTATTTCCCTAAAGGGTTTATTGAGAATATGTTTTCGTCTCAGCCAATCCCTGGGTGGCTTTTATCACCAGTTTTGATTTAAACGTGGCCAATATGGACAACTTCTTCGCCCCCGTTTTCACCATGGGCAAATATTATACGCAAGGCGACAAAGGTGCTGATGCCGCTGGCGATTCAGGTTCATCTCATGCCGTTTGTGATGGCTTCCATGTCGGCAGATCCTTAATGAATTACAACAGTACTGCGATGAGTGGCAGGGCGGGGCGTAAGACCCTTTGAGTGAGCTGATACCGCTCGCCGCAGCCGAACGACCGAGCGCAGCGAGTCGTGAGCGAGGAAGCCTGCATAACGCGAAGTAATCTTTTGAAGCTTTTTGTAAAAGAAAAGGGCAGGGTGGTGACACCTTGCCCTTTTTTTGCCGGACTGCAGCGGCCGCTACTGGTAGGAAGTCTCAGAAACAAAAAAAGGCCCCCCGTTTCAGGGAGGCCTTCAATAATTGGACTATCCCCTAAACTTTCAAAGGACCAAAACGAAAAAAGACGCTTTTCAGCGTCTTATTGTCGTCTTTGGTACGGTTGTTGATTGTGCGCGCAGCGTCTGGAAAACCGAGGCCAAAAGACGTGCGTCTTTGATGCCCATTCAGTCTACAGCAGAATTAAAATCAAGCCCGGCGCAGCCGGTTGTGCCGCTTCCACGCAGTTATCTGCGCCTTAAGCCCCGCCAGCAGAACGTTGCCAAGCGATTGACCATTTAATAGTGACCAGTCAAAACGTTGCCCGCTTCCACCCTGGCCGTTGTCTAAAACATATTTATCAACGTGCTGAAACTCGCAGGCGGGCAGGGTTTCACCGACGCTTAATGCTTTCCAGATGGCAACATGTGCTGGCAGAGCTTCACGCAGCGTATCGATATACAGCTGTTCTTCATTACCATGCAGTTGCACTGCCGCCAGCGATAACACCTTAGCTTTCCACCACATCGGCAATATCGTGATTGCGGAACACGCCAACATACTACCGACGGTACAGCAGCCATCACTTCCTGCGCCTGTTCAACGTTGACGCAACGCGGTGATGTCGCAACAAAAATCAACCCACCGTAAATCGCGCCGCGTCATAAGCTGCTTTAGCATCTTGCCCACGCGTCAGGCCACATACTTTCTCTTTCACCCAGCAACGCCCGGCACACGGCGGCGTCCAAATCGTCATGGGCCATCGAACCAAGAAACCAATCAGAAAACCGTTAGCGAAGTGGCTTAACTTCGCGCACCTGGTCACGTATTGATGCCGGATTCGCTGATTACCGTCACGTTGTGCCCCAGTTTCGGCGCAAGCTCGCGGGTACGGTTGATCAATCGACAGATCACGCAGATCGCGGTTGTTGATGCCAACGACCTTTGCTCCCAATGCAATGGCGCGCTCCTGTTCCTCTTCATTACTGACTTCGGTCAGCACCCCCATCTCCAGACTGTGAGCGACGGCGGCAAGCTGGCGATATTGGTCGTCATCCAGTACTGAAAGCATTAATAAGCAGGCATCGGCCTGGTAATAGCGCGCCAGATAGATCTAAGGGTAAAGGTCGGTGGTCGAGAATCTTACATAAAATCGGCTGCGGGGCGATTTGGCTGACGATGGGGAGGAAATTAAAGCTCCCCTGAAAATATTCTCATCAGTCAGCACCGAAATTGCCGAAGCGTAATGTTTATAAATGGCGGCAATGCGTGCTCAATGAAAATCATCACGGATCACGCCTTTTGACGGCGACGCTTTCTTGCACTCCAGAATAAACGCCGTGCGCGCACCCTGTAGCGCATCATAAAAATGTCGCGTGCTCGGCTGAACCTCATTCTGAAAACTGGCCAGCGGTTGCTGCTGTTTGCGGGCTTCTACCCAAATCGCCTTGTCTGCGACGATTTCGCTAAAACGGTTTGCATCATCTAGTAGTCCTGTGTGACTCTAGTATTTAGTTTCTCGTTTCTTCTTCTTCCAACGAGAGAAAACGAGGAACTAAGCGCGCCACTCGATCAACCAGACAAAAAAGACGCTCGAAAGCGTCTCTTTTATAAAAATGGTACCGGGGTCCGCACAGGTGGATGCGGACCAAAACGAAGAAGGGCCCCCTTTCGGGAGGCCTCTTTTCTGAAATTGGTGCCGGACTATTAGGCCACACGTTCAAGTGCAGCCACAGGATAAATTTGCACTGAGCCTGGTGGGATTCGGACTCGACCGCATAGCCTTCAGGAGTGAGTTTTGTGCAATACCAACCGACAACTTGACCTGCCAAGCGGCACCAGATTTCTTGCGTACGCGATCCCCTAAGCCAAAGGTGGCACTCAGGGGAAGCGCAAACTGCCCTGCAACGGGAGCGTTGGCTTCATCGCTACTTTGACCCATCTAGTATTTCTCCTCTTTTCTCAGTAAAGTGTTTAGTTCCCTCTTTGCGTCCTTCATAAGCTTGATCCGAAAAGTTCTCTAGTAGCTAGCCCAAAAAAACGGGTATGGAGAAACAGTAGAGAGTTGCGATAAAAAGCGTCAGGTAGGATCCGCTAATCTTATGGATAAAAATGCTATGGCATAGCAAAGTGTGACGCCGTGCAAATAATCAATGTGGACTTTTCTGCCGTGATTATAGACACTTTTGTTACGCGTTTTTGTCATGGCTTTGGTCCCGCTTTGTTACAGAATGCTTTTAATAGCAGGGTAACCGGTTTGGTTAGCGAGAAGAGCCAGTAAAAGACGCAGTGACGGCAATGTCTGATGCAATATGGACAATTGGTTTCTTCTCTGAATGGCGGGAGTATGAAAAGTATGGCTGAAGCGCAAAATGATCCCCTGCTGCCGGGATACTCGTTTAATGCCCATCTGGTGGCGGGTTTAACGCCGATTGAGGCCAACGGTTATCTCGATTTTTTTATCGACCGACCGCTGGGAATGAAAGGTTATATTCTCAATCTCACCATTCGCGGTCAGGGGGTGGTGAAAAATCAGGGACGAGAATTTGTTTGCCGACCGGGTGATATTTTGCTGTTCCCGCCAGGAATTTCATCACTACGGTCATTCATACCGGAGGCTCGCGAATGGTATCACCAGTGGGTTTACTTTCGTCCGCGCGCCTACTGGCATGAATGGCTTAACTGGCCGTCAATATTTGCCAATACGGGGTTCTTTCGCCCGGATGAAGCGCACCAGCCGCATTTCAGCGACCTGTTTGGGCAAATCATTAACGCCGGGCAAGGGGAAGGGCGCTATTCGGAGCTGCTGGCGATAAATCTGCTTGAGCAATTGTTACTGCGGCGCATGGAAGCGATTAACGAGTCGCTCCATCCACCGATGGATAATCGGGTACGCGAGGCTTGTCGAGTACATCAGCGATCACCTGGCAGACAGCAATTTTGATATCGCCAGCGTCGCACAGCATGTTTGCTTGTCGCCGTCGCGTCTGTCACATCTTTTCCGCCAGCAGTTAGGGATTAGCGTCTTAAGCTGGCGCGAGGACCAACGTATCAGCCAGGCGAAGCTGCTTTTGAGCACCACCCGGATGCCTATCGCCACCGTCGGTCGCAATGTTGGTTTTGACGATCAACTCTATTTCTCGCGGGTATTTAAAAAATGCACCGGGGCCAGCCCGAGCGAGTTCCGTGCCGGTTGTGAAGAAAAAGTGAATGATGTCCACGTCGAGTTCATAACTCTAGAAGCGGCCGCGAATTCCAGAAATCATCCTTAGCGAAAGCAACTTTTTTTATCTGAAATTCTGCCTCGTGATACGCCTATTTTTATAGGTTAATGTCATGATAATAATGGTTTCTTCAACGTAGGTGGCACCATGGAAGCTTTGTAATCACTTCGATGACCAAAAGTAAAAACCCGCCGAAGCGGGTTTTTCATTAAAACAGGTGAAACTGACGCTAGCCGGTCACATGTCAATACTTGCCCTTGACAGGCATTGATGGAATCGTCATCTCTCACGCTGATAGTCCAGATCAACAATACAAGTGGTTCGGTCGGCGTACGACCGATAATCAGACCGACAACACGAGTGGGATCGTGGTCCCAGACTAATAATCAGACCGAAATTAGGTCGGTTGGTGATTGCAGCTAATAATCAGACCGACGATACGAGTGGGACCGTGGTTCCAGACTTAATAATCAGACCGACGATACGAGTGGGACCGTGGTCCCAGACTAATAATCAGACCGACGATACGAGTGGGACCATCATACAGACTAATAATCAGACCGACGATACGAGTGGGACCGTGGTCCCCATCTCATATCAGACCGACGATACGAGTGGGACCGTGGTCCCAGACTAATAATCAGACCGACGATACGAGTGGGACCATCATCCATCATATCAGACCGACGATACAAGTGGAACAGTGGGCCGGGAATTACGGCCAGTTATGCTTTCTGGCCTGTACTAACAAAGGACATTAAGTAAAGACAGATAAACGTAGACTAAAACGTGGTCGCATCAGGGTGCTGGCTTTTCAAGTTCCTTAAGAATGGCCTCAATTTTCTCTATACACTCAGTTGGAACACGGGACCTGTCGAGGTTAAGCACCATTTTATCGCCCTTATACAATACTGTCGCTCCAGGAGCAAACTGATGTCGTGAGCTTAAACTAGTTCTTGATGCAGATGACGTTTTAAGCACAGAAGTTAAAAGAGTGATAACTTCTTCAGCTTCAAATATCACCCCAGCTTTTTTCTGCTCATGAAGGTTAGATGCCTGCTGCTTAAGTAATTCCTCTTTATCTGTAAAGGCTTTTTGAAGTGCATCACCTGACAGATAGTTCACCGGGGTGAGAAAAAAGAGCAACAACTGATTTTAGGCAATTTGGCGGTGTTGATACAGCGGGTAATAATCTTACGTGAAATATTTTCCGCATCAGCCAGCGCAGAAATATTTCCAGCAAATTCATTCTGCAATCGGCTTGCATAACGCTGACCACGTTCATAAGCACTTGTTGGGCGATAATCGTTACCCGATCTGGATAATGCAGCCATCTGCTCATCATCCAGCTGGCCAACCAGAACACGATAATCACTTTCGGTAAGTCAGCATTAGACGGCGACTTCCATCGGCAATTTCTATGACACCAGATACTCTTCGACCGAACGCCGGTGTCTGTTGACCAGTCAGTAGAAAAGAAGGGATGAGATCATTGAGTGCGTCCTCAGTAAGCAGCTCCTGGTCACGTTCATTACCTGACCATACCCGAGAGGTCTTCTCAACACTATCACCCCGGAGCACTTCAAGAGTAAACTTCACATCCCAACCACATACAGCAAAATAATGGCATTACCGCGAGCCATTACTCCTACGCGCGCAATTAACGAATCCACCATCGGGGCAGCTGGTGTCGATAACGAAGTATCTTCAACCGGTTGAGTATTGAGCGTATGTTTTGGAATAACAGGCGCACGCTTCATTATCTAATCTCCCAGCGTGGTTTAATCGGACCGATCGAAAATTTCATCCGAGGCACAGGGTCCCCAAATGGAAGAAGGACTTCTTC
+
1*''&(&&&'&&'*=@DIJJFJJJJJIJJJJJ>>=>@C>>BB=.54540+,:D@GGBJJCCA@BAJIJJFJHHJGJJGIJHIJIJHIIHB999EJJJJHBAA?AJIBDDHIHJJHGHIFIJIJEEBCC=7223'=447JJEH@.-0.;>AGHHJHHJJHJGJJJIGJJJJEDGEHDJFJJHJHFI??>:9979930.*&%&%-()*+,+++,*::;6<<66788)(*=>>=88:EJ==>?GEEHJIJFIFEHJJIHFJJJGJGH::::JJJJJJJGJGJIJJGIGFIGHJHHBABCFFHJJIJJGJIJJJJJIEGFGJFJJIBACBCGDJJCDDCJIJFJJJJJFJGJEGHFFJIGECIIGHFEHGEJJGJJGDHEDG?>>>EFJJFFIHJA@B?@@?544)(()11)))%%%')4<:=@@ACIJHJHJFIJIDJEJCDHGEJFBDA@BBA:?>>>@A7220/+*('((/22>@C?>;51&&&(+.+1+,)0)-,+.5)((()*+)**-3333;9:;9999?>B<<;99<=?;9:::?>@:99799<<8<DE><<;=--,,3220.)('''%&(()*'''&(++(&&())()-..)'&%%%(()(')*',008><<==G?>6534658<<909::<@FIGDF?D?5??BDABFJBDBHGJJJJ331255679/++)--./:8++*,,+*,)),-.-12213BBD@AF@<;;=HJJJJIDFIEHFJJJJGFJFDJJHDEDGC000,---45BCC1HFJJHJJJHJJHFHJJEGH;;::JJJ7777CDEGIJJJFJJJHGFGJJIJJJJJJJJGJJIJGHJJJJHJJJJFIIJJIHJIJJJJIJJJIEGJJJGJHJJJDEEFJJJJHGJHJJJIJGJIJFJFA@==?@CAD<64;664**8GHIJJGHJHJFFEIHJHJHJJIJHEGHJFGHFJJFJGJJJFJDJ@6JJJJJGJJIGFJJGJJJJJHJJJJJDC4-))),)(%'&',6@>;0/0;<<?HHJHCFDJFJEJGJHJGIHJDFJJECDDBCCJEFJFGGJIIJJJJJJJJJJJJGJHGHIJJJJGFHFCCJCB;;:9FCGJJJHGJJJJJCGJGJJIFJJJJJJJHDA;5)',@@DEECCCEGGJDCEDJJJFJGIJJJJJHFJGGJ??@JJJJGFJJJGHHJFFEFJJJJGFJGJJJJJHGJJFA@@CGFFFJJFGJJEFCA;7777@6533///2647==88::DGFFFEJGJHJJHEFEGJGJFHFIEDEFE===BFJJJJJJJJJGICAAAD>>====??A4444IIEJ999;221.+)*-/8867DAAA@BEEJJJGHJFECBD:9989865.--.4466BDBA@FEHGGED6BDBC699:;---(('&%''&'*++++260.))++)(&&&&'''&&'*'&&&'&)//0----3**().*+++0/0334;<?@?BBBGCBDDHCFEECCECADECFEJJGJJJFIJGJGEJJ;:::=>=DDGBDDEGFEJIJ>:93101--.,-.6:88?<<3223@FIA?>>>=:61'''(,&&%'()::;===ID:888:;AFJJJJJDGFJJJJHJJGFFFIHJJJJJHIJJJJGGJJJJAABCHEJ@-,'&&'***-&%$$&/06@@GJJIGDEEJJJJGDFBA?BBA???==E@..CCEEFEGGGDFEDEEABD>:('%&%%)+56?:90.((()++,,;CABCCJHGFGJHJH@@@J@A@?@@AGJEJFCJIEF<?>GFJBCJJIJJJGEEJFDBBB>>@?ACFH=:;>CJFCC1000?3234=>>?B67:;>J>><<FDFDC333''''63;654446CGJEDGIEFEJJJDDEJEBBCGHB?>>?HEJD@@@AA/.&&&&)))+++*+03@=777B>GFIAA@AJHF6565844/,))2677=<<@CDFDBF>=,+(,(&&(%$%&('&'778699:3222(''**+*-.2-,,9B.*)98'''('(+7867?;;))))2345/,,-/(''(9:ECBCCDEFEDJFJJEJGJGGCEDDGEDFEJHFEFJGFA@@@CEDEEJIJ===89:DEFFDDCCJGHE9888<<8*)(-&$$&+++,.05:BA?>;99:=;<6.+3)%%&&../36>BGCBEDIB@CCBE*)))*%&(+.=GDA7778CCB?896/.,()++4..(())7ABCFDD;==9E?@BGFEFJAHIDI:988?<?<<@@AJ;1111@9:::B??;@66ACDACDE::82118;)%%%&&&%%'&'''&(,3569757897..,,).++*)'&$$%)-'&%%&%%%%'&''*****77696655;<==<87489;667781+56>887577442147811.,''))%&&&%(&%%(,%'''++8=444498847::GGCDFFC?=<<@A<<=<?))))GEBEDCCABBB>>?@E=>>>>6555.--+,,,*,+()/))*2..353/...++))+,-.--/***)('(&%%;<=?)))-))*++++678;=444554856((/0>4214;<;:6779AAAIDDFDFEGHJJHJJEIEGIJFFJFGJGDEDEDDJEEEFGEFHDGIEJGIIJJJIJDJHHFGJDBBA<;EEEFJJFDHJJJ@ABAECA???@AFFJJJFBJHIJIHHJHIGEDEEJHFFGGGHECEFCEDC@@/.*()*&$$'('(((/32,,,+()3::;=CFD?=C7877>C>=**)(,,+/.../.*****79:4332333266?J?>>?CBA61.-,->>?ABJDDBBCEGEFFEFGIHGCBCBAA****,,,+*++10/('%%%%**658<=====??EJFF??>9'&&&)04,>FHFDEI<;;<CFCC62288@B@@??00/+)'()'('''&&'(40%%%(&&&&(78<>>=>?DCJFIIFIFFIIJJHCCBAHGIJIJJJJDIJJJFJJJJJIJHFEJFEGJDEDF9769FHGEFJJHJIJGFE@AB??EGFJIEF((((+37*)&%()))*,)*((+++++++.43*))*(''(*++,3-$$$%&$#%'&%++'&)78=>4)',,75,*++*'$$$'-,1353''(+'&('''+9AB@A@AFFGHHCCJJGJJHJIJJJHFJJIJJJ>>>>110,+'*&&&-,3GIHJHGIJEBB@AJGJJJJJJJJHJJJJJHIIGJIJHJHGHFFFHECDDDCH900>@BBCBA9555@C6666EDDICFJGC?>9/B>??CGDFFJJJHB>?GJJJEDCDACCACDF;9:?@88779666;GFB879>?B=832((((111/+()'&&&)))*)*++0278>B:::9=:244/015453-*(((('%%$$$$8AEHGJJIHEDC@@ABJEDBDJGEAJDEFF=88AEHFJ=AB@61007FI@=>=?CCIEECJGJ633423596666;;<>332((()))(('(&$%%'(%%%+2361122;;73//-/*))(,--)))''''**/////877764,1:=@<=6432445110033599<<<?9,+).7;2222:8<:3322@CIF>=:99:=DFFJGJJGJGIJ<<<<C;;;5655<899(('&'229:EFGJIJJJH<JHAJABEBBCC=<)'''6HGB>>>BG3.,29<@9999GI99A:5656?99975564.../6:>=@BFHJGHJIJIEDGHFGJGJIJJ>=@11>666,,,,/+'''&'&'+,,//19:FCCDABBBGG@JGJJHJH=89<FDJDGDC?<==8888JJGJHJJJHFJJJJJEJJJGJJFJHIJA@AFGJ=<=>@HFEJFJA72101.(3,())+*67840>?@BBFFIJC/.-/7('')*'''***0AAG@@AAC@=5(:;<@B?6666EB44---++++,+,//0-'&&'135>956>?C=4??>A<57626667=?>>86146;C?@FFJDD?;88GJFJEIJJD@==GCCJJJHHDFJIFJFEC;6-,';FEFDBCFD=@64445;=;.///=@JE?::::BEIJGIFFFIDBEFECD>;<84,+''.*'''%%(++'%&$$%$(())&'(,35520..3//31/0*-++,..//./.--1---.21--.100228570('&(4,699DDFGFJBBCBCDGEGJ@CACBDC;<4/)(()B6@?>AAJ@=75<62237./0.,)-+049<?>7779?997,,46))),,.,0117778=7789===?@<31135/3./..5666-,,,//0/2352./130/,*,,,.67**5/8?=/008;<8CAJJ@A?<<?CHIJHGFEJID99:FJFHFD5114322345==ADB@-,,,0)'$$$%(::;>B@A=AABDBABBABEIFJE??JA1-*++'&&(*,''((3336;<>51006:>?FA@?@DA?;6))8B@9981133710101,))-&+()+**,336=<?:3334@GDJH==<;>?>CFEFFFH7>99<<:72-&&%%$$&)))*3<>@<::;HGHJHJGHJE4334==??AAJH@3339DIDJFHG==<<,(''(*0,&(45:BGJHHGGIJJJJJJJGJHD?GFB@8'::JJJFJJJJJJJJFFEFJHJIJJJJIFIIDHGJJJFJIJJJJJJJJ@FJFJHGJJGHJJJJJJJDFE?@.<<A.--->CEHIGJGJJGJHJJJJHJJJHGJEDEJ@EHC@777HJEFHHJ;99:JGJJJFFJJJIGHJJJJDD<C??ABCB?>C655AF2111HJFFJJGJIEEGFJJCADCCB@;;'''()&&)&&%&'()*/889@B@777766:66:00<CJJHIFJ>==<=<ECB99999IJGJJHGJEE@?GJFJIFH?@*()*45>=>>>??><888<77899,++,CEE@@?>;6652/+))))3:>AEJJJJEFJGJGJJJHD@AA;;;>D<<DIDDEDJGFD?ADDD;JFE=JFJ<<<<:78<F=<<>D;;;<<;;<>?DEC<:9-)(%3:765214356((((ED0000:88<<=:>?/-'(:=@@@EGEE>>>FA>;;;:<3710&&&&'&&''+++..7143-11299><;;<<::<GGEGGFJGJJGJJGI:99A@@@41&1''(+0.(***+8<;A@CF??=;><667<=D=<=<-,,,4555EEEFFHFED:::91((&(((1558:79--.@AABECDEDCBDEJ5556C@?=*)'%&%&-/3-(''+.1/1534897)(,4(899?A@AB@>>77;218::;>B:996533444213/00-(((+-2-,-***+/(.*(''*)*6/++.JFFJHGBIFIJB655,'&&'))+,,-.+$$$%)**)(()))),9:;;<5542//,(34596(---1578(((3DCBA@<10//666678;=??A=?<88*))*,-)'(('*&$$%&%$$&(&$$%&,+*)089,,*)((((.;=:9::?CEDBEHDJEHHJJA@<<>>562+**.,&&'))(&&))97:7669:>654561/..--,''')1++-+*.*.'*((+)('('65:BDFJJIJGJJHGHDHD:2-..+44246<CDDFIHB@F=-=;778:9889?AJJJHIGGHJHJJJGGJFFDBCBCIJDHCEJJJDCB@=>:HGHJJHIJJHHJH?:45GJJHHHIIJJGJIJJJJJJJJJJJJJ8//('()*)**,-/39=96))))677EJIGJEJJJJJHJHHJGDCC+++*+()**---0>=>><???DJJGFHJJJJJJJJJJJJIJJJJJGFJGF=::81=<99:AIJJJJHFDFGJJHJJJHHCGJJJJHJJIE111.+8(&)-=88894222DJCEADCDGJJHJJHJJJICA)))'++('''-+..(('&))**)),-9IJJFJJFJFFJJHE;;;<A<:0237;>>==9:;JJIIJFJJIJJD>;87<AA==>JHJFJIFHICEJJJG211...-/1)*+/0031159?88::3+-.,,))))*120=<<?>A;?>ACHJ@@@<<<7,,,,+)&'(()*123<8,,,.212*+)+**+***''&%&&356ADBEJAAAAECD:'&&'.-.1138:<3338>JJJJJJJHFE:::5567FJJJJHIJEE-'(11165571&&%$$$$%378;D>>>>HCCA;3330.-89:<;>=?@AFIC@<65478@?@=>333JJJJJJJEBD?@>@??9998(%%)'''(')*/,,-+)+))01;==CGGHBCB@BAACCEEDEEIFJHGFGEDGAAIGIHJJJFJIJHBA@?C5A*G:;'<4@@A?JHGJJJIHFEH0;;BF?==55544F@@@EEGJJIIIJJJJJJJJJJJFJJJGJIHFDJF?>??1111B?99////9,***2546:962***+79EFFJIIJEJGJGJJJJJJI=<<:999;322-..0.))--*%$%&-,011443+('&'*)''&%$)((-/*+<=@CJJJGIFDGJJJJJJJJJGIFBAAB?>?///0ACFEEFJIHJJHIJJGJ?>GJG>=>=FJ<?@(JA@EJHJJHIJJJJFDDFGJEIIJEFIJJIJJJGJJJJJJJIJIJJJJFJJFJFJJGJFG6)))&''5788@AABH98?AJJFAA21<BECEIFJJ2222IIGJJHJJJIGJJJHJJJHJJIGHJJGEGIJJEJIGGJCJFFJJJHJJIJJFFJJGGE886502=<:6677CGGEJFJDDJJJHJIHJJIGJJJJIIJJJJIJ@@?AFJ@BDDJGJGDJIHFDDEA>JJFGDCEEGGFJFJJJJJJFFC:<+,=EIIJJCCCGJHGAA2-/./11:;<DDECFHJGJJJGJJEFJFJJIEJGJ84HDEJJIGJJJHHHJHJJEIJ@AACDJGJHGDEHHDD@?<<==?>=;:5577;::52112.)'%&()9;CEDE999910/2BHEEDF:::BD,,+,-//8'+-***'((((('(.,/01@ABB@AJ@@A?GGECAB?.--'('&('''''''+2,69?IEHDDD61154%$$%'+**%%%$$###$###$.-...CDFDBCED554334454343+)*45@ABECEDDC99<;;733332)''''.0&'))*,-*))()),/777778/45=ADA75645?@=<;;HEEDEEBCD@766)'&'9)57?AGDHCECCBBBBJIJGC<=<?>?=ACB;:::((((DCE?...1;;?@EIHHJJBA?<;<<@JJJ9888>=>>?;96669@BGGHJHIJJHJE9999EJGEF@BB@<<=A@DJJHHDCDGBCB:::;JGHJG@4100:.--.9IJJJBFABEAADCF:D:8::2BAADEHJCDCF.)*==..--DCEJJGIFHJFFJHJJEJFIJHJIJJGIJJJJJFCDFJJHJJFCCJFJIFHEGEFHGIJJIHHGGHIIIGDJ@==?=/...,/9?ACCGGHJHFEEFJIJJGJJGIJHJHIIJJFGEJIIJJIJJJHHDGFHJJJJJHGJJJJJJJJJJIJGJJJJJFJIGJFFHJJJJHJIJIJFFJJJJFIJHJHD@@@GGFJHJFJJHGJJJJJGJJJJJFBC>66==ACEGGHEGJ?>>2(),++**,)&(**5CCACJFC?@DEDC>:;EDJ;78:HHJIJJJGJJGJJIHIGJJJJJJJJHIJJJHJIGJJHF?A?@CCBEHDB824**=?D@JHJJGJJFDEF=96///*)))*685347:433577810326>BC@@CFJJJJJJJJFH@???FJJJIJJJJJJJECE;::54....-/8++*(-,-..4;=JFJJIJHGHJJJJJJJJGHJJJJJJHFJFJHJJECDCIJF333GEEJJIJJJJEJ??<<EEHJJEFHDBDGJJ;;;62//0JJIFFIJJHJJEJJHJIIJJA<;FGEJJHJJJJIFJJFIFJJJGJJJFJGJJGJHIJIGIDA=99)'%%%(&'(''()%%$%&&()('*/))))1<JFFJFJGJIJEJJEIJHGHJHJJJJHJJJJJJHFB@@??>C;3EFIJIIJJJEJJCCEEGJJEJIJ@JJJHEIHGJJIJHJJJJG999:B656;;4-++A@:999:GEJJGGJHHGJJH@C?DGJDIFJHJFHJGFIJFJGFCDJJG8778JJJJJJ;:::JHJE@=CIJJHIHJHGHJEIJDDGEB@AAJJJJJJJJE?>>5666JJEGJGCBABCHGGDGFEEA>=36BDBFJJBBBCGFJH=>=?;89:888CCG>HJGJJDJGJ@AB7778@@?DD>==<56933*('')37...-.-*,,,4::;HJJJIJJJJJJFJEGJEJJJA<<<>EJIHJHEJFHJJHJJJJIIFBA@ADIIDGHJJFDCDHDIABABEE?97;::C;?@ACE5411....885///./;=??AHHIFEHJC;87:@FECEEADABCCFGIGGJJHJHFHED?;;=A977=889/+:8:==JJJJGHEEBHEJJIACCDJFJIFJJHJJHJDCCBHBB@)(()668:=<>9:9:FEFGJHIJFFJJHIDGFDJCC::.-03:<9877882112;?>@@>?AJIJFGFFHJJHEHDIECBJC41125;:855*(%&%%'&&&',&&).7;=65((''(BHC<DBE?>>>@=>==<6552..**)*)*++*+-,*$%%&(,113<:;889:CCJIBJBB=<::CFHIJJJJJHJJJHJJJIF@B@?;;;;A98?@AJJJJFFHIHJHHJJE211001'''-1,++3-));;DIEEFIHFGEJJG766/)'''***(+,3854337=<4/-&&&%))@;54457655(&%%%%,.++,0/678110++,++799<<<@@<---/>?0//0BFFECDFFJD?@@JGJJJGHEEJG55656DF87777<78688>@==@D=<5*'(&&)-++*--***'''('&%$#$$$&%%'''+(((0*7?BJGFJJJJHHHFIJFGJ8788:87798554670000<<>@>?JJIEJDAAA@50($#$##$$$$$%'&&'%&%%%%#$%%&(+0328:::@;99:<BAFE;::;878:;<<B??B@@A3++,<302.2.8@???@@@DCDGJEJECEGJJIJECBEEFG@AA?>77944BHJCJJIFECABBCEJJJA?>?22-,,('''%$%&&&&(1''///.0/----9:>?ABCJGJHJJHFHFD;;::<;;83((&%$$$&(<=76666?=2223;52236987;=<?==?@JEFB@=;118;;:8844444>??@@@H0/.0++,/..&&%%%#$#$##$#$())')+2662334?DCFEJGJGJJFD111.*&%$%$$%$$$$%>?@@B>==>ICC>>5445@95*('%%%%,1<>BFIJJECEDFDJIJJGCJJJJJHEIF;:99***6500001;2222>>?@BH><=:<<=EFGA?>>@D>>=:678:?>8889E976)<640/&&&&&%%&)()((.8<=?EDA:;@FA@@CE/---1BFJDFJIGJJJHGJJJHEEFHJJDJFGDHJIJGCB3--.//,037AA888<C;;@<<322//016811IDFDIJHGGB10/33999;>ECBFEJJJGCFGF@@JJIJJJJHJJJGJJJJGJCECEJJC78?@8,++-:9<58;;744BHAAHJJJJHDDJEEJFJJGJJJJHJFJIIJJJIJ=BC;H>JGJJJJIJJGGJIHJJJGHGHIEJCEFEB55=EJJJIJJ<<<<.-&$&)+(''')**++9>GA10/266<EBG>>>>=>ABBCEEAGJ>444;HEJJJJJHGFGDJJ///0?;::89:?987///-000==><<>>I<999FEC;:66('''-,)))0,-78ADEG@@@@CDJJEIBBCDGJJGJJFDCFJJHJGJJHFIJJJHJJJ?8333:A@FFIJHGJ@???EE;<<JHHECFE:5556@D<*)))<=EAGGGJHJ@CAFEF::::E:99:EJGGAJEG<<>>EEBGJDCCDIDGHHJGFF<<<<D)))**)&'%&%&&&&&&&()01))))0),,68=>?FJJJJJJJJGHJJHJEJG?C<<0/1++./588:;>?<===@A?>><9,,,5433/---''''()))*(''('(%$#&%%&&$%&'-.2258853310::@888:88<BHFGEJJIJDCDDJJGHJJIJJJJGJGBAABFJJJJJIF>===AAA??;2246==@EHJIJJJJCEEHFJJGHA@@@BEECCG<(''(54++''&(&&*))))),9DFJJIJHHJGJGGJHJJJHHFJFIGIGJJJFDHGJJJJJ9999JJDHFFG<111>;/,+++7@DIGCCJJJJGJGJJJHJJJDEEFDIHA=6556CGEBCCDIDFIECCEGBDBIJGIHHJJIHIDHGEIFFCDEFEEFEFJFC::C9JJHGDEEFGJJJG-+++.''(&&&(,,**+)*++..---,-0)(*)+(()++./,-,,-%&%&''$%(,-+&
@Glass_F3P_9_D3_6_23_22
CGGTCAGCATCAGTGAATCGGTGGGCAGTTTACCTTCATCAAATTTGCCCGTTGACTCAGTTCAATACGGTGCAGAGCCAGACAGGAAGGAATAATGTCAAGCCCAGGCCAGCAAGTGGGCTTTATTTCATAAGTGACATCGTCCTTTTCCCAAGATAGAAAGGCAGGAGAGTGTCTTCTGCATGATATGAAGATCTGGTACCCATCCGTGATACATTGAGGCTGTTCCCTGGGGGTCGTTACCTTCCACGAGCAAAACACGTAGCCCCTCAGAGCGATCCTGGCAACAAAAATTGAGGTTTTGTAAACGCCACCCTTATGGGCAGCAACCCCGATCACCGGTGGAAATACGTCTTCAGCACGTCGCAATCGCGTACCAAACACATCACGCATATGATTAATTTGTTCAATTGTATAACCAACACGTTGCTCAACCCGTCCTCGAATTTCCATATCCGGGTGCGGTAGTCGCCCTGCTTTCTCGGCGTCTCTGATAGCCTGAGAAGAAACCCCAACTAAATCCGCTGCTGCACCTATTCTCCAGCGCCGGGTTATTTTCCTGGTTCCGGGCTGTCATCATTAAACTGTGCAATGGCGATAGCCTTCGTCATTTCATTGACCAGCGTTTATGCACTGGTTAAGTGTTTCCATGAGTTTCATTCTGAACATCCCTTAATCATTGCTTTGCGTTTTACTAAATCTTGCAATTTACTGCAAAGCAACAACAAAATCGCAAAGTCATCAAAAAACCGCAAAGTTGTTTAAAATACAAGAGCGACACTACAAAAGGAGATAAGAAGAGCACATACCTCAGTCACTTATTATCGCTCACGCTACACAGCCGTGTAACCAGCATAGCAGACAAACTGGCGAGGAAGCGAAGAAACTGTTCTGTCAGATAGCTCTTACGCTCAGCGCGAGAAATATCCACCGTGGGAAAAACTAGGTAGAGGTACACACGCGGATACACCGAATTCAGAGTAATAAACTGTAATCAACCTTCATCAATGATGACGAACTAACCCCCGATATCAAGTCACATGACGAAGGGAAAGAGAAGGAAATCAACTGTGACAAACTGCCCTCAAATTTGGCTTCCTTATTAAAAATTACAGTTCAAAAAGTATAGAAAATCCATGCAGCTGAAAAAAAAATTCACAAAATTGTGACAAATTACCCTCAGTAGGTCAGAACAAATGTGACGAACCACCCTCAAATATGTAACAGATAACCCTCAGACTATCCTGTCGTCATGGAAGTGATATCGCGGAAGGAAAATACGATATGAGTCGTCTGGCAGCCTCTTTTTCTCAATGTATGAGAGGCGCATTGGAGTTCTGCTGATCGATTAACGCGGACCTGCAGGAAGCGGCGGCGGAAGTCAGGCATACGCTGGAGTAACTTTGAGGCAGCTGGTAACGCTCTATGATCCAGTGGATTTTCAGAGAGACGATGCCTGAGCCATCCGGCTTACGATACTGACACAGGATCGTATAAACGCATGGCATACGGATTGGTGATTTCTTTTGTTTCACTAAGCCGAAACTGCGTAAACCGGTTCTGTAACCCGATAAAGAAGGGAATGAGATATGGGTTGATATGTACACTGTAAAGCCCTCTGGATGGACTGTGCGCACGTAATAAACCCGGGAAAAGATCATAGCCTTTTTCATCGCCGGCATCCTCTTCGGGCGATAAAAAACCACTTCCTTCCCCGCGAAACTCTTCAATGCCTGCCGTATATCCTTACTGGCTTCCGCAGAGGTCGATATGCAATATTTCAGCATATTTCAACATGGATCTCGCAGATACCGTCATGTTCCTGTAGGGTGCCATCAGATTTTCTGATCTGGTCAACGAACAGATACAGCATACGTTTTTGATCCCGGGAGAGACTATATGCCGCCTCAGTGAGGTCGTTTGACTGGACGATTCGCGGGCTATTTTTACGTTTCTTGTGATTGATAACCGCTGTTTCCGCCATGACAAATCCATGTGAAGTGTGACAAGTTTTTAGATTGTCACACTAAATAAAAAAGAGTCAATAAGCAGGGATAACTTTGTGAAAAAACAGCTTCTTCTGAGGGCAATTTGTCACAGGGTTAAGGGCAATTTGTCACAGACAGGACTGTCATTAGAGGTGATTTTGTCACACTCAAAGGGCAGTTTGTCACAACACCTTCTAGAACCAGCATGGATAAAGGCCTACAAGGCGCTCAAAAAAGAAATCTAAAAACTATAAAAAAAATAATTATAAAAATGTCCGTGGATAAGTGGATAACCCCAAGGGAAGTTTTTTCAGGCGTCGTGTATAACGGAATCTATAAGTGCTGTTCCCTGGTGCTTCCTCGCTCACTCAGACGGGAGGGTTGAGAAGGGGGGGCACCCCCCTGTCGGCGTGCGCGGTCACGCGCACAGGGCGCATCCATGGTTAAAAACAAGGTTTATAAATATTGGTTTAAAAGCAGGTAAAAGACAGGTTAGCGGTGGCCGAAAAACGGGCGGAAACCCTTGCAAATGCTGGATTTTCTGCCTGTGGACAGCCCCTCAAATGTCAATAGGTGCGCCCCTCATCTGTCAGCACTCTGCCCCTGAGAATGTCAAGGGGTACGCGCCTCATCTGTAGTAGTCGCGCCCCTCAAGTGTCAATACCGCAGGGCACTTATCCCCAGGCTTGTCCACATCATCTGTGGGAAACTCGCGTAAAATCAGGCGTTTTCGCCGATTTGCGAGGCTGGCCAGCTCCACGTCGCCGGCCGAAATCCGACCTGCCCCTCATCTGTCAACGCCGCGCCGGGTGAGTCGGCCCCTACGATGACGTCCACCCTCATTGTCAGTGAGGGCCAAGTTCCGCGAGGTATCCACAACGCCGGCGGCCGGCCGCGGTGTCTCGCACACGGCTTCGACGGCGTTTTCTCGGCGCGTTCTCCAGGCCATCAACGGCCGCCAGCCCAGCGGCAGGGCAACCAGCCGAGGGCTTCGCCCTGTGGCTCAACTGCGGCGAGCACTACTGGCTGTAAAAGGACAGACCACATCATGGTTCTGTGTTCATTAGGTTTGCTCTGTCCATTGCTTCGTCGTTGATCCGCTCCACTTCAACGTAACACCGCACGAAGATTTCTATTGTTCCTGAAGGCATATTCAAATCGTTTTCGTTACCGCTTGCAGGCATCATGACAGAACACTACTTCCTATAAACGCTACACAGGCTCCTGAGATTAATAATGCGGATCTCTACGATAATGGGAGATTTTCCCGACTGTTTCGTTTCGCTTCTTCAGTGGATAACAGCCAGCTTCTCTGTTAACAGACAAAAACAGCATATCCACTGGTTTGCCACGTCCATATAAAGGCCAGGCATTTATTCTCAGGATAATTGTTTCAGCATCGCAACCGCATCAGACTCCGGCATCGCAAACTGCACCCGGTGCCGGGCAGCCACATCCAGCGCAAAAACCTTCGTGTAGACTTCCGTTGAACTGATGGACTTATGTCCCATCAGGCTTTGCAGAACTTTCAGCGGTATACCGGCATACAGCATGTTGCATCGCATCCAGATGGCGGAACGTATGTGGTGTGACCGGAACAGAGAACGTCAGCACCGTCAGCAGCAGCGGCGGCAACCGCCTCCCCAATCCAGGTCCTGACCGTTCTGTCCGTCACTTCCAGATCCGCGCTTTCTCTGTCCTTCCTGTGCGACGGTTACGCCGCTCCATGAGCTTATCGCGAATAAATACCTGCGACGGAGAATCACTTCGCAGAATAAATAAATCCTGGTGTCCCTGTTGATACCGGGAAGCCCTGGGCCAACTTTTGGCGAAAATGAGACGTTGATCGGCACGTAAGAGGTTCCAACTTTCACCATAATGAAATAAGATCACTACCGGGCGTATTTTTTGAGTTATCGAGATTTTCAGGAGCTAAGGAAGCTAAAATGGAGAAAAAAATCACTGGATATACCACCGTTGATATATGCCAATGGCATTTCAGTAAAGAACATTTTGAGGCATTTCAGTCAGTTGCTCAATGTACCTATAACCAGACCGTTCAGCTGGATATTACGGCCTTTTTAAAGACCGTAAAGAAAAATAAGCACAAGTTTTATCCGGCCTTTATTCACATTCTTGCCCGCCTGATGAATGCTCATCCGGAATTTCGTATGGCAATGAAAGACGGTGAGCTGGTGATATGGGATAGTGTTCACCCTTGTTACACCGTTTTCCATGAGCAAACTGAAACGTTTTCATCGCTCTGGAGTGAATACCACGACGATTTCCGGCAGTTTCTTTACGCGTATTATTCGCAAGATGTGGCGTGTACGGTGAAAACCTGGCCTGTTCCTAAAGGGTTTGTGGATCTGTTTTTCGTCTCAGCCAATCCCTGGGTGAGTTTACGCACCAGTTTTGATTTAAACGTGGCCAATATCGACAACTCTCGCCCCGTTTTCACCGTGGGCAAATATTATACGCAAGGCGACAAGGTGCTGAGATGCACTCACGATACAGTTCATCATACGAGTTGATGGCTTCCATGTCGGCAGAATGCTTAATGAATTACAACAGTACTGCGATGAGTGGCAGGCGAGGCATGACCTTGAGTGAGCTGATACCGCTCGCCGCAGCCGAACAACCAAGCGCAGCGAGTCAGTGAGCGAGGAAGCCTGCATAACGCGAAGTAATCTTTTCGGTTTTAAAGAAAAGGGCAGGGTGGTGACCCCGCCCTTTTTGTGAGCTGCAGCGGCCACTCGTAGGGAGACAGAAACAAAAAAAGGCCCCCCGTTAGGGAGGCCTTGGATAATTGATTATCCCCTAAACTTCAAAGGACCAAAACAAAAAAAACACCGCTTTTCAGCGTCTTATTGTACCGTCTTTGGTACCCGAGTTATTAATATGCGCGCAGCGTCTGGAAAACCGAGGCCAAAAGACGTGCGTCTTTGATGCCCGGTTGCGACTCTACAGCAAGAGAATTGAATAGAATCCAGCGCCAGCCGGTTTGTGCCGCTGCCACGCAGTTATCTGCGCCTGAGCCCCACCAGCAGAACGTTTCCAAGCGGATTGACCATTTAATAGTGACCAGTCAAAACGTTGCCCGCTTCCACCCTGGCCGTTGTCTAAAACATCTTTATTCAACGTGCCTGAACTCGCGGGCGGGCAGGGTTTCACCGACGCTTAATGCTTTCCAGATGGCAACATGTGCTGGCAGAGCTTCACGCAGCGTATCGATATACAGCTGTTTTCATTACCATGCAGTTGCACTGCCGCCAGCGATAACACCTTAGCTTTTTGTCCACCACATCGGCAATATCGTGATTGCGAACACGCCAACATACTGCAACGGTGCCGCAGCCATCACTTCCTGCGCCTGTTCAACGTTGACGCAACGCGGTGATGTCGCGACA
+
5...(%$$%%&%$#%(&&%')*;??B<<99-/234846BC8888D8630/*&%$%$$##$#$%'''))(((''%$$%&'-544-.:9DCDEA@<<<895/(''()4)))((().-..--.3@D?)(((()-3****35..))**,-133,(:9412+,017:@@A7533222220,+-).-,''%&,++++1))))768BDEEFGJJHHJIFJIJJJJB7777@IGJCC?;;HFJGEJJJJHJJFEHIHH76556533/)('(,//01CA++//.*((,2665'''&%#'')**(')*>A@@FDDDGJEEGFDJE*GD'>==>>200////461123BA@8DFHBCIJGJFDHDHFJFEHJJJFEFJBBDB@==>FCGJHIFCBBCJIJJJHJFFCCDGIJFJHEICB@?DIDECEB?>>=@>8777B>=<::CJJJBGEGJ?3112?CCEACFFFECGEDJGDJEBBA>>??HDA8535,+)&'''''(01=>E=559:'&&%%&().-/03299;>>??*(()+,.-(())371/.,.13+6/+-,*+-+.%%%%''(+&&%%%''(2BJCE@?CJDJIJIIEJJJFHEFJJGGJJJHGFGJC5555>???7..)'*AAA2***;@AFFJGHJJJJJJJJJJJJ>GB9DFFDFJJDEGECGEHJJJJJJ69G5JEJHJGJJFJJGH=:0?G0*(()2/,,-+03368=83--/999GH0//4000EGHDHEGCCIGJGHIJGEJIJJJJJFFHJIIJJJIJFFCDC6.)))///*))%(((*+,9==@AA@ACA=?=;?EI<;;;?@@@<8:;>IFJ<00//1*$&((--..8('%&&&-/4/.0-.//%%%''((+'&&%$$)(9=>B55556831&%%((,4/:;98558:>:::=;79;513+6@FG<<<<@?,)((*-*--()...++*+,,*****)%$&(''*+7<>>;;:;<<>>=;2,+*,)+//=>>GJHJDGFDCDCB?;('('***103//>CBCDCIJHJJDBCCGDCCABCI3278::;:<;;==>;:9999;=C>?@>>:99===<=?=<<<>====<;::<<<>??>=765647844467231/)'''),-.(((**+--.224;86200)))),.-(''(%$#$$%*('()-.-/0.+('&%%(,&%&(45579<986678;8432.../9;77669:<<;;10/+,,-55750500687**''%%%&(')'%%(.0''**..-.018875334479989777310/../21..4032102/.-,//1///011101))*(**,/*+2,+6554455543223467886653566:;9989;:9,*,+'''**))()&&&'*+()'')(-68799798673988889:>=211067675B=991.-./<GIGDECDHJJJGGHI<--.0BFFHD<<<..-,+***)))((*-12888<<=BEDJJJIIJIIJJJGJIJJIJJJIF8855521+'&&)),=HDD@ACBJFDDFAABJHGJGJGJHHIGHID965.*&%%%''+./5:AA@@@BEBBFJCCBA><;<>BA@52225>=;7=<=::;;76+****0'&&&.**((:=BCBDIJFJGFFJJJJJFEHJJJH;9998745((''+*'(,-////)%%%'*,./+(&&028;BABBBG@===0101799;;>JA@6)))+6;;;<?EHHIJF6667?<=<9?@EDJ=<ABDDBBJGJJGFFBCDEJJGIJJHJJJJIIJJIJHJDC04//1796/+(('''(,,-/001,++,00+**)&$$%%%%%787666DDFJIHJJJJIGJJHJJJJIJIDFJJJGB@@DA?@?ADJD<6699999J?<<<>GBGIGGEJIIHCDJBB766543)''&-./:AJEB>==>:;990001AABHGGJGCECD@>>=BBFCD99AA====A@@?@ACEDEEJFJDA>>>@CDIDGDAA@@@@>=====>?ABCFA:;;=BBBA=;:;:?>@??>@@@@@ACAA@??BBFGDC<<;;?>@?@==>8331,*,03440006567;><<::::===?>??C?=116:EDA??>>>==>.**?>CCECFBACDDEBACBBCBAFECCED?7663423669+))*-/.*))'%$$&%&%)&&700004334-,544;(''(57310/-,***&&&%%'',,++&%'++36@>??>BBAACB>===@AA///+)))())'&&'9CAB@BEG>>98:DC??;9503BDICDDA@@B?=7740,+&''((>?ADAAAADCCDB@BBDGIFCACBEE@@@AAB</.)+(&'%$$%+%&$&'%%&&(&&&'**03003241--=<:;C@@?=<;;3224:4332,'%&).))'''%'&&&()(*358610+++*-0.,'&%%))49889962353312..***+.774/)'''()((*0/4/...+**/7;=<@CDFCGJEFH???>@ACDD<<68//1;<>0.-215888...-**92///9::502-888;@@DCC>76001CC?@;987<=@9900009-**7ACCCABEEAAAC=EDCBAA??A@CCA@ADEC==ACCDJ><<=6666A?=80,*'&&'%$$$$$$%&))'&%%%)***&%%%%&%&%',.4478=?CBBA78222897666;>>::2000/./..-,))+24;:.8800340E@A<;444;<??@CGIJJ3111876773-**--38777334/***.51>?@ACFDEEEHFGHHGIBA@?<33312/023+,++'$'&')4453115443444778888700((((0/-+)''&&'&-222&%$$%$$%&((*-.467***)-/039:<?A@EDG/.--,),,8???=<<<ADHF??>>FDFFEDCFDFDEGJJ=>===/...712010.-/*')-.)))*/+++++''''&'&&*'('(*./*;44.)))),,-///-3/060.,),,,../1:999100.-,--/-/701>>BE@?)(();)((''&&()))((*****=ADFJDCCAIIJJGHJJIJJCE&&&'(((?@CCBC@>C;655222232-0/+,-..---..4/)%$%%&&(%''%(.4<<<:DHIJJIJJJJJJJGJGEDB??BFEEJHGJJJHJJJGJJJJJD<<886698:CCGEFJIJHJFCCJJJFGEEGFEDEJJJE<<:;;:66778778;<=:<HGJIGJIJIJHJJHHJJIGIHJJEE?@DBIFGFJFJDCCCCC@?FDGGJJJHHC>BA<;;<<;9;8>?AD>=.++-.4-1123234,2;<<?B?JEC3237350//+1**+*)&.-+****29BEE000---2--.23&%%')&&&&/('&&+)***-123//3''41111.---0('((@HDFIJJGJA5447>?=<=&&'/'112////79985793333CABJDJIJDCA3/88:=:99@55446@F?@?BHJGJIGGJJJJJHJA33JGJIJIJJDDABIJJJJJJGEJJIJHJEJ=<3250DAAAA@ABJBHB>BA>EC74::;HJHJJJJJGHJIJ>=4255555/)(-4411**'&''(-)(((--.1,,,,56;=;=>....85212(&&&)-+))'''&%&((*12352222546===BCCJDFCBFBABDJ/...JIJJJJJHHJIEIHA***8==<=>77770.(0///JAJJGGJJIIGDIJJHHHHJ@JJJGJJJJJEJGEAA<:A@>?8:3337;=>D:9::GECA6667>1-,)(((/0*))1)*>???B>>:7651235,)*,+''&&&&&&4334D?=333:>?4DDHHJIDC>?DFFE==<=?>;663?AADEI<<<===<??@BFFIG<=<<DEEDBEAC/.-.67<<757C7777?:BAA@10/157GDE??@?GIJGJJCIIBG0---;?JIJGDDFFEEG?=?JGHJFDHEJIJJHGHIJJJJJJJJBGJJJJJHCDCCJJJJFGEFEJE>>??EB=73.''')../::99,%%%&'(+=EGJDGGJJJHIIHJBABBIGJJJHJJJJJJADFFJJHDEFIJIHJJJFDGEIJG<;;;G>GD@@JD9=BDJJEJJJJCCDGGGECJIJJADEJGHE>><<==CFJHJJJJIJIAEAGFGJHJJJHEJJD>BD-EGJCCACEJJGHIFHDF>?@>>6111133.6878CBFDCHEJJEJHDGJJJJIJJIGF>==<@@??CC=;;9*)))/.-,.((&%'24??CBBAAB:D7777GIJJGJHJJJGJEJFEGHHEIJJJGCCBC::995.-''()024:992200*(((*-.22304++((((+%',(,/.-((((((////-,'(((*7::A@:9996531-(((*2$$$%%%&&'&&&%%((((+::9:822=@CCIFF2223HBB<JGD996554..-,(&&&-'(9>66<AABCFFIEHIJJA@?>?2../085510--..<A:;;<C?::4+++,552112222/7****00?@>7775877=541*&%%('&%%)%###&'&&&&''*+..00,,*)**)&&3;>==<:;34331223///14./4456C<<;:?97.))22234348>=<1-,,%%%&,&&%%%))1889<>@B9:;<@===>411('''()%$$**3668:100100016555:?99::;:<,+**-557876:9;51)))/)))+434346:<66633235*'''<CH??<<;.=43=><6567<0//''''-,&%%+,+--534/)((),+++-/144(&&&%%%''+((%$$$%&46***BCCBA<;@GJI:0.-'/6<?B?;::0&$$$&))+)(''')00798-.;321035;@@CB@=:;;8*)(,,,3'''))(,/08884455555<)''&''''')'&''(+.,---)222;5:EFGFIHFHCC@CABA>@,+**./681.+*++*))+.@@>:9:8800//3-,-+,000*)))'&%%&+)*-/.-/((+,(()&+''''(''''&&&'+*.-((///3287**)()&$%$%'(4670/0//.-,.-&&')'''*/79&&&(+))+,/,'&&(,,)+++0.,,21254456EFFG====>JDCDJ<=@AJH?@?><<41224567=;><<;?C;::;@==<=@JFCC??@?:6.&%%&)+&&&&'%$#%$$%%%&)+++,36574/++/35/55))))?A??<=662208BDDGFIFFJGHFEFFIJJJJIJFHHEJGEJJJJFGHJJDGGFJEDBBACD=7('')3358;<I?JJGFJGJCCF894++++DDGJHFHJ>?=<4*))889:@@BJJHJGJIEEA??ACJF=;98;;??=9:;9:@>?88,*+/DD<<:9<<;=EJJJJJHGJJGIHCGJJIJJIHJJJH=4//?6666<HEBAC;;6699<;<@99840(%%$%&%
@Glass_F3P_9_D3_6_23_23
TTGGGGTTATCCACTTATCCACGGGGATATTTTTATAATTATTTTTTTTATAGTTTTTAGATCTTCTTTTTTAGAGCGCCTTGTAGGCCTTTATCCATGCTGGTTCTAGAGAAGGTGTTGTGACAAACTGCCCTTTCAGTGTGACAAATAACGCCCTCAAATGACAGTCCTGTCTGTGACAAATTGCCCTTAACCCTGTGACAAATTGCCCTCAGAAAGAAGCTGTTTTTTCACAAAGTTATCCCTGCTTATTGACTCTTTTTTATTTAGTGTGACGATCTAAAAACTTGTCACACTTCACATGGATCTGTCATGGCGGAAACAGCGGTTATCAATCACAAGAAACGTAAAAATAGCCCGCGAATCGTCCAGTCAAACGACCTCACTGAGGCGGCATATAGTCTCCGGGATCAAAAACGTATGCTGTATCTGTTCGTTGACCAGGATGCAGAAAATCTGATGGCACCCTACAGGAACATGACAGTATGTAGATGCAGCGTCTGCTAAATATGCTGAAATATTCGGATTGACCTCTGCGGAAGCCAGTTGAGGTTATACGGCAGGCATTGAAGAGTTTCGCGGGGAAGGAAGTGGTTTTTTTATCGCCCTGAAGAGGATGCCGGCGATGAAAAAGGCTATGAATCTTTTCCTTGGTTTATCAAACGTGCGCACAGTCCATCCAGAGGGCTTTACAGTGTACATATCAACCCATATCTCATTCCCTTCTTTATCGGGTTACAGAACCGGTTTACGCAGTTTCGGCTTAGTGAAACAAAAGAAATCACCAATCCGTATGCCATGCGTTTATACGAATCCCTGTGTCAGTATCGTAAGCCGGATGGCTCAGGCATCGTCTCTCTGAAAATCGACTGGATCATAGAGCGTTACCAGCTGCCTCAAAGTTACCCACCAGCGTATGCCTGACTTCCGCCGCCGCTTCCTGCAGGTCTGTGTTAATGAGATCAACAGCAGAACTCCAATGCGCCCTCTCATACATTGAGAAAAAGAAAGGCCGCCAGACGACTCATATCGTATTTTCCTTCCGCGATATCACTTCCATGACAACAGGAGTAGTCTGAGGGTTATCTGTCACAGATTTGAGGGTGGTTCGTCACATTTGTTCTGACCTACTGAGGGTAATTTGTCACAGTTTTGCTGTTTCCTTTCAGCCTGCATGGATTTTCTCATACTTTTTGAACTGTAATTTTTAAGGAAGCCAAATTTGAGGGCAGTTTGTCACAGTTGATTTCCTTCTCTTTCCCTTCGTCATGTGACTTGATATCGGGGGTTAGTTCGTCATCATTGATGAGGGTTGATTATCACAGTTTATTACTCTGAATTGGCTATCCGCGTGTGTACCTCTACCTGGAGTTTTTCCCACGGTGGATATTTCTTCTTGCGCTGAGCGTAAGAGCTATCTGACAGAACAGTTCTTCTTTGCTTCCTCGCCAGTTCGCTCGCTATGCTCGGTTACACGGCTGCGGCGAGCGCTAGTGATAATAAGTGACTGAGGTATGTGCTCTTCTTATCTCCTTTTGTAGTGTTGCTCTTATTTTAAACAACTTTGCGGTTTTTTGATGACTTTGCGATTGTATTTTGTTGTTGCTTTGCAGTAAATTGCAAGATTTAATAAAAAAACGCAAAGCAATGATTAAAGGATGTTCAGAATGAAACTCATGGAAACACTTAACCAGTGCATAAACGCTGGTCATGAAATGACGAAGGCTATCGCCATTGCACAGTTTAATGATGACAGCCCGGAAGCGAGGAAAATAACCCGGCGCTGGAGAATAGGTGAAGCAGCGGATTTAGTTGGGGTTTCTTCTCAGGCTATCAGGAATGCCAGAGCGGGGCGACTACCGCACCCGGATATGGAAATTCGAGGACGGGTTGAGCAACGTGTTGGTTATACAATTGAACAAATTAATCATATGCGTGATGTGTTTGGTACGCGATTGCGACGTGCTGAAGACGTATTTCCACCGGTGATCGGGGTTGCTGCCCCATAAAGGTGGCGTTTACAAAACCTCAGTTTCTGTTCATCTTGCTCAGGATCTGGCTCTGAAGGGGCTACGTGTTTTGCTCGTGGAAGGTAACGACCCCCAGGGAACAGCCTGGATGCACGGATGGGTACCAGATCTTCATATTCATGCAGAAGACACTCTCCTGCCTTTCTATCTTGGGGAAAAGGACGATGTCACTTATGCAATAAAGCCCACTTGCTGGCCGGGGCTTGACATTATTCCTTCCTGTCTGGCTCTGCACCGTATTGAAACTGAGTTAATGGGCAAATTTGATGAAGGTAAACTGCCCACCGATCCGCACCTGATGTGTTGACTGGCCATTGAAACTGTTGCTCATGACTATGATGTCATAGTTATTGACAGCGCGCCTAACCTGGGTATCGGCACGATTAATGTCGTATGTGCTGCTGATGTGCTGATTGTTCCCACGCCTGCTGAGTTGTTTGACTACACCTCCGCACTGCAGATTTTCGATATGCTTCAGTGATCTGCTCAAGAAACGTTGATCTTAAAGGGTTCGAGCCTGATGTACGTATTTTGCTTACCAAATACAGCAATAGTAATGGCTCTCAGTCCCCGTGGATGGAGAAGCAAATTCGGGATGCCTGGGGAAGCATGGTTCTAAAAAATGTTGTACGTGAAACGGATGAAGTTGGTAAAGGTCAGATGCGGATGAGAACTGTTTTTGAACAGGCCATTAACAATCAACGCTCTTCAACTGGTGCCTGGAGAAATGCTCTTTCTATTTGGGAACCTGTCTGCAATGAAATTTTCGATCGTCTGATTAAACCACGCTGGGAGATTAGATAATGAAGCGTGCGCCTGTTATTCCAAAACATACGCTCAATACTCAACCGGTTGAAGATACTTCGTTATCGACACCAGCTGCCCCGATGGTGGATTCGTTAATTGCGCGCGTAGGAGTAATGGCTCGCGGTAATGCCATTACTTTGCCTGTATGTGGTCGGGATGTGAAGTTTACTCTTGAAGTGCTCCGGGGTGATAGTGTTGAGAAGACCTCTCGGGTATGGTCAGGTAATGAACGTGACCAGGAGCTGCTTGAGGACGCACTGGATGATCTCATCCCTTCTTTTCTACTGACTGGTCAACAGACACCGGCGTTCGGTGGAAGAAGTATCTGGTGTCATAGAAATTGCCGATGGGAGTCGCCGTCGTAAAGCTGCTGCACTTACGAAAGTGATTATCGTGTTCTGGTTGGCGAGCTGGATGATGAGCAGATGGCTGCATTATCCAGATTGGGTAACGATTATCGCCCAACAAGTGCTTATGAACGTGGTCAGCGTTATGCAAGCCGATTGCAGAATGAATTTGCTGGAAATATTTCTGCGCTGGCTGATGCGGAAAATATTTCACGTAAGATTATTACCCGCTGTATCAACACCGCCAAATTGCCTAAATCAGTTGTTGCTCTTTTTCTCACCCCGGTGAACTATCTACCAGTCAGGTGATGCGCTTTAAAAAAGCCTTTACAGATAAAGAGGAATTACTTAAGCAGCAGGCATCTAACCTTCATGAGCAGAAAAAAGCTGGGGTGATATTTGAAGCTGAAGAAGTTATCACTCTTTTAACTTCTGTGCTTAAAACGTCATCTGCATCAAGAACTAGTTTAAGCTCACGACATCAGTTTGCTCCTGGAGCGACAGTATTGTATAAGGGCGATAAAATGGTGCTTAACCTGGACAGGTCCCGTGTTCCAACTGAGTGTATAGAGAAAATTGAGGCCATTCTTAAGGAACTTGAAAAGCCAGCACCCTGATGCGACCACGTTTTAGTCTACGTTTATCTGTCTTTACTTAATGTCCTTTGTTACAGGCCAGAAAGCATAACTGGCCTGAATATTCTCTCTGGGCCCACTGTTCCACTTGTATCGTCGGTCTGATAATCAGACTGGGACCACGGTCCCACTCGTATGGTCGGTCTGATTATTCGTCTGGGACCACGGTCCCACTCATCGTCGGTCTGATAATCAGACTGGGACCACCTCGGTCCCACTCGTATCGTCGGTCTGATTATTAGTCTGGGACCATGGTCCCACTCGTATCGTCGGTCTGATTATTAGTCTGGGACCACGGTCCCACTCGTATCGTCGGTCTGATTATTAGTCTGGAACCACGGTCCCACTCGTATCGTCGGTCTGATTATTAGTCTGGGACCACGGTCCCACTCCTGAGGTCGGTCTGATTCTTGAGTCTGGGACCACGATCCCACTCGTGTTGTCGGTCTGATTATCGGTCTGGGACCACGGTCCCACTTGTATTGTCGATCAGACTATCAGCGTGAGACTACGATTCCATCAATGCCTGTCAAGGGCAAGTATTGACATGTGACCGGCTAGCGTCAGTTTCACCTGTTTTACGTAAAAACCCGCTTCGGCGGGTTTTTACTTTTGGTCATCGAGTGATTACAAAGCTTCCATGGTGCCACCTGACGTCTAAGAAACCATTATTATCATGACATTAACCTATAAAAATAGGCGTATCACGAGGCAGAATTTCAGATAAAAAAAATCCTTAGCTTTCGCTAAGGATGATTTCTGGAATTCGCGGCCGCTTCTAGAGTTATGACAACTTGACGGCTACATCATTCACTTTTTCTTCACAACCGGCACGGAACTCGCTCGGGCTGGCCCCGGTGCATTTTTTAAATACCCGCGAGAAATAGAGTTGATCGTCAAAACCAACATTGCGACCGACGGTGGCGATAGGCATCCGGGTGGTGCTCAAAAGCAGCTTCGCCTGGCTGATACGTTGGTCCTCGCGCCAGCTAAGACGCTAATCCCTAACTGCTGGCGGAAAAGATGTGACAGACGCGACGGCGACAAGCAAACATGCTGTGCGACGCTGGCGATATCAAAATTGCTGTCTGCCAGGTGATCGCTGATGTACTGACAAGCCTCGCGTACCCGATTATCCATCGGTGGATGGAGCGACTCGTTAATCGCTTCCATGCGCCGCAGTAACAATTGCTCAAGCAGATTTATCGCCAGCAGCTCCGGATCGCGCCCTTCCCCTTGCCCGGCGTTAATGATTTGCCCAAACAGGTCGCTGAAATGCGGCTGGTGCGCTTCATCCGGGCGAAAGAACCCCGTATTGGCAAATATTGACGGCCAGTTAAGCCATTCATGCCAGTAGGCGCGCGGACGAAAGTAAACCCACTGGTGATACCATTCGCGAGCCTCCGGATGACGACCGTAGTGATGAATCTCTCCTGGCGGGAACAGCAAAATATCACCCGGTCGGCAAACAAATTCTCGTCCCTGATTTTTCACCACCCCCTGACCGCGAATGGTGAAATTGAAGATATAACCTTCATCCAGCGGGCTGGTCGATGAAAAAAATCGAGATAACCGTTGGCCTCAATCGGCGTTAAACCCGCCACCAGATGGGCATTAAACAGTATCCCGGCAGCAGGGGATCATTTTGCGCTTCAGCCATACTTTTCATACTCCGCCATTCAGAGAAGAAACCAATTGTCCGTGTTCCATCAGACATTGCCGTCACTGCGTCTTTTACTGGCTCTTCTCGCTAACCAAACCGGTAACCCCGCTTATTAAAAGCATTCTGTAACGAAGCGAGACCAAAAACAGCCATCGCCACCGAAAAACGCGTAACAAAAGTGTCTATAATCAGGCGAAAAGTCACTGATTATTTGCACGGCGTCACACTTTGCTATGCCATAGCATTTTTATCCATAAGATTAGCGGATCCTACCTGACGCTTTTTATCGCAACTCTCTACTGTTTCTCCATACCCGTTTTTCGGCTACTTATAGAGAACTTTTCGGATCAAGCTATGAAGGACGCAAAGAGGGAACTAAACACTTTACTAGAGAAAGAGGAGAAATACTAGATGGGTCAAAGTAGCGATGAAGCCAACGCTCCCGTTGCAGGGCAGTTTGCGCTTCCCCTGAGTGCCACCTTTGGCTTAGGGGATCGCGTACGCAAGAAATCTGGTGCCGCTTGGCAGGGTCAAGTCGTCGGTTGGTATTGCACAAAACTCACTCCTGAAGGCTATGCGGTCGAGTCCGAATCCCACCCAGGCTCAGTGCAAATTTATCCTGTGGCTGCACTTGAACGTGTGGCCTAATAACTCGGTACCAAATTCCAAAAGACCTTCCGAAAGGGGGGCCTTTTTTCGTTTTGGTCCGCATCCACCTGTGCGGACCTCGGTACCAAATTCCAGAAAAGAGACGCTTTCGAGCGTCTTTTTTCGTTTTGGTCCATCGAGTGGCGCGCTTAGTTCCTCGTTTTCTCTCGTTGGAAGAAGAAGAAACGCAGAAACTCAAATATAGAGTCACACAGGACTACTAGATGATGCAAACCGTTTTAGCGAAAATCGTCGCAGACAAGGCGATTTGGGTAGAAGCCCGCAAACAGCAGCAACCGCTGGCCAGTTTTCAGAATAGAGGCTGACCGAGCACGCGACGTTTATGATGCGCTACAGGGTGCGCGCACGGCGTTTATTCTGGAGTGCAAGAAAGCGTCGCCGTCAAAAGGCGTGATCCGTGATGATTTCGATCCAGCACGCATTGCCGCCATTTATAAACATTACGCTTCGGCAATTTCGGTGCTGACTGATGAGAAATATTTTCGCGGGGAGCTTTAATTTCCTCCCCATCGTCAGCCAAATCGCCCCGCAGCCGATTTTATGTAAAGACTTCATTATCGACCCTTACCAGATCTATCTGGCGCGCTATTACCAGGCCGATGCCTGCTTATTAATGCTTTCAGTACTGGATGACGACCAATATCGCCAGCTTGCCGCCGTCGCTCACAGTCTGGAGATGGGGGTGCTGACCGAAGTCAGTAATGAAGAGGAACAGGAGCGCGCCATTGCATTGGGAGCAAAGGTCGTTGGCATCAACAACCGCGATCTGCGTGATTTGTCGATTGATCTCAACCGTACCCGCGAGCTTGCGCCGAAACTGGGGCACAACGTGACGGTAATCAGCGAATCCGGCATCAATACTTACGCTCAGGTGCGCGAGTTAAGCCACTTCGCTAACGGTTTTCTGATTGGTTCGGCGTTGATGGCCCATGACGATTTGCACGCCGCCGTGCGCCGGGTGTTGCTGGGTGAGAATAAAGTATGTGGCCTGACGCGTGGCAAGATGCTAAAGCAGCTTATGACGCGGGCGCGATTTACGGTGGGTTGATTTTTGTTGCGACATCACCGCGTTGCGTCAACGTTGAACAGGCGCAGGAAGTGATGGCTGCGGCACCGTTGCAGTATGTTGGCGTGTTCCGCAATCACGATATTGCCGATGTGGTGGACAAAGCTAAGGTGTTATCGCTGGCGGCAGTGCAACTGCATGGTAATGAAGAACAGCTGTATATCGATACGCTGCGTGAAGCTCTGCCAGCACATGTTGCCATCTGGAAAGCATTAAGCGTCGGTGAAACCCTGCCCGCCCGCGAGGACTTTCAGCACGTTCATAAATATCTTTTTAGACAACGGCCAGGGTGGAAAGTGGCAACGTTTTGACTGGTCACTATTAAATGGTCAATCGCTTGGCAACGTTCTGCTGGCGGGGGGCTTAGGCGCAGATAACTGCGTGGAAGCGGCACAAAACCGGCTGCGCCGGACTTGATTTTAATTCTGCTGTAGAGTCGCAACCGGGCATCAAAGACGCACGTCTTTTGGCCTCGGTTTTCCAGACGCTGCGCGCATATTAATAACTCGGTACCAAAGACGAACAATAAGACGCTGAAAAGCGTCTTTTTTCGTTTTGGTCCTTTGAAGTTTAGGGGATAGTCCAATTATTGAAGGCCTCCCTAACGGGGGGCCTTTTTTTGTTTCTGGTCTCCCTACTAGTAGCGGCCGCTGCAGTCCGGCAAAAAAGGGCAAGGTGTCGCCGCCCTGCCCTTTTTTCTTAAAACCGAAAAGATTACTTCGCGTTATGCCAGCTTCCTCGCTCACTGACTCGCTGCGCTCGGTCGTTCGGCTGCGGCGAGCGGTATCAGCTCACTCAAAGGGTCTTACGCCCCGCCCTGCCACTCATCGCAGTACTGTTGTAATTCATTAAGCATTCTGCCGACATGGAAGCCATCACAAACGGCATGATGAACCTGAATCGCCAGCGGCATCAGCACCTTGTCGCCTTGCGTATAATATTTGCCCATGGTGAAAACAGGGGGGCGAAGAAGTTGTCCATATTGGCCACGTTTAAATCAAAACTGGTGAAACTCACCCAGGGATTGGCTGAGACGAAAAACATATTCTCAATAAACCCTTTAGGGAAATAGGCCAGGTTTTCACCGTAACACGCCACATCTTGCGAATATATGTGTAGAAACTGCCGGAAATCGTCGTGGTATTCACTCCAGAGCGATGAAAACGTTTCAGTTTGCTCATGGAAAACGGTGTAACAAGGGTGAACACTATCCCATATCACCAGCTCACCGTCTTTCATTGCCATAGAAAATCCGGATGAGCATTCATCAGGCGGGCAAGAATGTGAATAAAGGCCGGATAAAACTTGTGCTTATTTTTCTTTACGGTCTTTAAAAAGGCCGTAATATCCAGCTGAACGGTCTGGTTATAGGTACATTGAGCAACTGACTGAAATGCCTCAAAATGTTCTTTACGATGCCATTGGGATATATCAACGGTGGTATCCATGGATTTTTTTCTCCATTTTAGCTTCCTTAGCTCCTGAAAATCTCGATAACTCAAAAAATACGCCCGGTAGTGATCTTATTTCGTTTATGGTGAAAGTTGGAACCTCTTACGTGCCGATCAACGTCTCATTTTCGCCAAAAGTTGGCCCAGGGCTTCCGGTATCAACAGGGACACCAGGATTTATTTATTCTGCGAAGTGATCTTCCGTCACAGGTATTTATTCGCGATAAGCTCATGGACCGCGTGGCGCAGACCGTTCGCACCGAAGGGGCCAGAGAAAACAGGATCTTGGAAGTGACCAGACAAGCAACCAGGACGACCTGGATTGGGCAGCGCGGTGCCGCCGCTGCTGCTGACGGTGTGACGTTCTCTGTTCCGGTCACACCACATACGTTCCGCCATTCCTATGCGATGCACATGCTGTCTGTCCGTATACCGCTGAAAGTTCTGCAAAGCCTGATGGGACATAAGTCCATCAGTTCAACGGAAGTCTACACGAAGGTTTTTGCGCTGGATGTGGCTGCCCGGCACCGGGTGCAGTTTGCGATGCCGGAGTCTGATGCGGTTGCGATGCTGAAACAATTATCCTGAGAATAAATGCCTTGGCCTTTATATGGAAATGTGGAACTGAGTGGATATGCTGTTTTTGTCTGTTAAACAGAGAAGCTGGCTGTTATCCACTGAGAAGCGAACGAAACAGTCGGGAAAATCTCCCATTATCGTAGAGATCCGCATATTTAATTTATCTCAGGAGCCTGTGTAGCGTTTATAGGAAGTAGTGTTCTGTCATGATGCCTGCAAGCGGTAACGAAAACGATTTGAATATGCCTTCAGGAACAATAGAAATCTTCGTGCGGTGTTACGTTGAAGTGGAGCGGATTATGTCAGCAATGGACAGAACGACCTTTAATGAACACAGAACCATGATGTGGTCTGTCCTTTAGCCAGAGTAGTGCTCGCCGCAGTCGAGCGACAGGGCGAAGCCCTGGGCTGGTTGCCCTCGCCGCTGGGCTGGCGGCCGTCTATGGCCCTGCAAACGCGCCAGAAACGCCGTCGAAGCCGTGTGCGAGACACCGCGGCCGGCCGCCGGCGTTGTGGATACCTCGCGGAAAACTGGCCCTCACTGACAGATGAGGGGCGGAGCGTAACAGCCGAGGGCCGACTCACCCGGCGCGGCGTTGACAGATGAGGGGCAGGCTCGATTTCGGCCGGCGACGTGGAGCTGGCCAGCCTCGCAAATCGGCGAAAACGCCTGATTTTACGCGAGTTTCCCACAGATGATGTGGACAAGCCTGGGGATAAGTGCCCTGCGGTATTGACACTTGAGGGGCGCGACTACTGACAGATGAGGGGCGCGATCCTTGACACTTGAGGGGCAGAGTGCTGACGGATGAGGGGCGCACCTATTGACATTTGAGGGGCTGTCCACAGGCAGAAAATCCAGCATTTGCAAGGGTTTCCGCCCGTTTTTCGGCCACCGCTAACCTGTCTTTTAACCTGCTTTTAAACCAATATTTATAAACCTTGTTTTTAACCAGGGCTGCGCCCTGTGCGCGTGACCGCGCACGCCGAAGGGGGGTGCCCTTCTCGAACCCTCCCGGTCGAGTGAGCGAGGAAGCGGGAACAGCACTTATATATTCTGCTTACACACGATGCCTGAA
+
BA?@?CCA<>?5)((,)AAABC>>BJJFFIJEJJJJIJJIE@@E:GDEIJGGIHFJJE3,,77@=8<BBCDIB:567550,734778>>@FD@FHDDDDCIA@B?3,&'**0/.0230/*3)*..//02//720?@9AA@AH:99)))*+)(''&'(++-.AAAJDFGGIJJJJJJG=>>8788DBCHBGF@DJIGJJJHJJJFGHJHIJJF8763/4,1<98823367=A433@DFHIJGJJJJJGGJIIJJJJJGEJ>EHFCCCEJJHJGEEA@.---JDDJJJFJJGHDED/0/0*'%%'*,./=@@@99@GEHIEGGGJIJJJGEJIJJJHEJJGHGJJGIJJHFDIJJJFDDCCDD???@;:::B9CJDGJHJCIICCFDEGJEEFA?<=+++.((('*..)9?EGJ@ABHEGDDDGIHJGFJJFFGFJC>>ABEFA95,('$$$$&*488899:BGJJJD?>>ACGGJHBA:9***23421/0)()-++))))))*****/02./--21899::7646@BFJEEHJHGFIJIHDEB>:*''&'&')*)&'.///<EFIIJHHIJHJIIFJJJ==<=FFE?96/*+((&)))))+55<AFJFJJJJJJJJJJJGJF?A:322--,/EIDCA@:7//001333?=?8DBFHFI@@('''/?@=>98;=HIFDJIGJIJJJGJFJHGJJJJGJJFJIHIHHJJHGJJHIJJJJJGGGJJGJJGJJJJHJHJJJIHHGGHFEJJJJJHJJJJGGFHGD?<=>3++++)+.,0/0237/../33=:;;;JJJJJJJJGHJFHJDGIHFEDEHHJJJJJJJJJIJJJJIJHGFJJJJJJJJGJIJ@???CFFFIFFCBAGJJFJJJH;::962/0;:82223JEDEBBA>>=====<CDCJIJC<5.)&((+.,-510,,55>?<753;8BCEJJHEHIGHJ>=11ECJGJHIFFJJJ>75668,,,>@JJDHHJGJFCFF@@?AE5/++*1865334465=?DDHHJJGHJHJGFDDJJJGJIJJJIIJJGJI?@@JDC5C8JDEEGHFJJ>>>>JJJJEE?)))')(&(%%%*'''(078GIBJDDC;::;EGIHIJHHJJGGIFJIHDJEDDABBCBBJJJHGGIHDGFFEGJJIJJEJJJHGCJHEJGJIGDFDD3<2--3+)2?@@BEEDCGHIJIJJJJGDJHJIHJJJIGIJGJJJFJJJJJIJIJJJIJJJJIJIIHJEJHI8<67677;;CJJFJIJJFEJHJEDCD@J72GJJJHFJJJHJHIJFJJJIJJHFACBEIJGEB@?=>?AGGJFJJJJJBBABIFJFDED9889@5555JICC<986445?AHJIJJJJJGJJJFJJHFJJJJJFJJJJ8C????>>?;8=5EDFJJGJJJJJIJJJGEJCHJJJJJHJJJEJIHJEFJE=;;;FJJGIJHJJJGJJJHJFJFHJJJJIJFJJHJJJJGJHJHJJFHIFGJJJJJGJJGJFGHJJJGHIIJJEGIIHJHJHJGIIJJIGJJJHGJGJHIJJJJJIEIGI>JJJJGGHJJJFJJFJJIJDCAC@3;:<JJJJIHIJJJJJFJJJEAFB@?ADHHC@@G<4&%&('&'(*+,-?I=FJJHJGHIJJJJJJFJJJJJJJGJIJ532269<=AED44339:C9996778;CFHHHGFGFA===JJAJGFID>:987;>:9,++*)+EGJGJHGFJHJGJJIJJJFIJJHHJIG>??6666HDFEIJJGJHIJIJFGGJJJJJJJJGJJJJJHJJJJJJJJHIEFEFJHHGIHJHBDDDJJJJJJJJGJHHDJGJIJIJFHFFEHG<'''(58GJJID<;:7730..-300//2-,+)&&%$#$'%%%&./-+))))22334:86JFJJJHJJJJJJJJJGJIJBCCBJAAAAJJHJJJIGGEJJFIJGJHGJGJIJGIHJJJJJJHHJJJJJGIHHJEIJJGJJJJHIJJGFHJI>=>=HABCAF>@@>9872220:997345)(()112JDJFGFDCC>:0000?AGFHJ@CCDI?HEDEJIFJJJJGJJIEJJJJJJHJJJJG==JJFJJG9887%$%&+,9BJ=<;;=?GJHGHA?=''5;HFJFJGJIJ5444??JGDIIFJJ;;;;D)(((*-)')16;655711-**,./20-/101000;::::JJJJJHJJGJJHFJJHJJJJHIJHJD@@BJGFGGJIJJGIJGFJDFDDJJEJBBBFGFDJEDBCEEFJJFHEDGHFJIDCCAGJJJGJJJIJDCGAJJHHGFFIJJHHJIGJJGGIHJJJJJJHJJHJJEIJJIIHGJHJJIGJIJIIJ:99852243*+)$$%&'(+(()).--++&%&$$$&,.BCJJJIJIJJGJJJJJEJHJJIFJIJGJJJJIJJJGJJJHJJJJGHJHJGDCA1122@?DCFBB.,,->@:99;?>CBJFFDDJIJJJJHJJJIFEHIIJHHJDCHHIFFEJJIJJIJJJJJJJJFJJJJIJJFJJHGB@<>;*''(14334<<)((+/1'%%&,,--07756.--,0/,-79)::9466,,+',/8CABC=99;>GJFJIJJJJJJF///GEDHEEJJIJJJJJJJJHGJGJIJJJJHJJ====GC=<>>>E;;;;9421(''',,,.3---,/2,,,-JJJJHGJJDJIIHJHIHDJJJJHJFIGGGJGFGHJJJJJJJFJJJJFHJHJJJJJJC=886'''(9<5****1599:99778@HHHIJ>876*'%$$$%)++795++75BIDGJJJJJHCDGJJGHJJJGI?=?D8CIFGGHGGJIJIJJJGJHIJJJJJGJJJIFD2112<<<DHJJHJJJJJFD?>??JJJJJJIJJIEFJIJJJJJJJJJGGGFJHI898.+***89>@AA:99.--.78978;;FIFEJHIIGGEGCH?<<@HJJJJIFIJJIDBB3119@@HIIJJJJJFJGFIJFIJJGEGD<?AB76/.--.77))))?;<@CJJHJFFJGGIGAB?@??ABHEHGHFHIGGGDEIJJGJJJJJGJHB@?@FIJJJJHEC><:7;E@==>655@JA:99:;AA66;CE:101CJJGJJBEFDGJIJHJJJJJGGJIJFJGGFHG7<3((9<1A>@>@B?@@A??>=;67?AAGBJJDFGHF<22?@JJJIJJIGJJIFJJJJJJGJJIF9000(&%',,,*(,-3447FIEGIJ6666@EJJJFHIHJJJJJJJGJHJJHGJJJJJGJGFHJJBAAA<=((*+.AAB@@ADDA@@@EDJGJGEJJFHEDEFIJJIHBGDA@D8889788GJI@?AACCFJHHJIHGGHJJIFIJJIC5444:55456====ACCDJHJHJHJJJJJJIGFJHJJGHHIJIGGGGEE:;JGF@CJJGA?DJIJJIJJIJJJJJHIGGJJJJHHJFGJEEJGJJJJJIEEJJJJJBBAA?@EHEFGC;JHJJFJJHFEFFJIFJEJFJJJHJIIJJJJJJHJJJJJGIDEDCBHGC?@JGJHJJHJJHHJCC?:(((%))-//03'&&'-(()),())?EHGFFDIIIJ55564553686;?A@<;=>>C><<<BHJJJHJEEBCJIJJ?DDDEEJA>?AHHGFEGA>>EGGJGJFJIEIIJJJJFJEHJJJJJJGJJH@DC?FIJGIGJIIJJF@AB@JJIJCDFIIJJJHJJJHJCJEBDBABDFIJHDBBBIIJJJJJJJFFHHDFDJ>JGJJJJDFFJJHJJCDHJJJJJJHIFJFEFJJJIJIFJIIJFIJBF=EJHJJEE?>FFG=3339HJJIIJJJJJHGGFFD==<====>CDDHJFFICIJJJHJGGFJIIGGHJIJJJJIGJJJGJGJJJHJGJJJJJJJGJJJHJJJJJJIJJJJDGJJHFJGJHIEJJJJJIHIHJHJJJJJGHIJHJJEFFJGIJIFJ>HFDJJIEFE@IGJJGJJJJJJHIJJGHGIJHJGJHJJJHHHEJJJJJJC@''')=A?>:42012369992;=434//''(*001----<<:77+***;999:==99888676***+'&&0999::FJGHJCCB<::9:?<>;<::88//-.58FFJAGGDGJFJIGFHCCBEIGFHJEDD22223767@<<:;?BFAAJ8992233=JHJJIJIJJJJJJJGJCCECDHJFHFHGEIJJJJJHGFGJJGG@>><:9534459:888))))+@@EJDHEJGJJGHJHJJGHHGGHHJJIJFJJHFIJJJD*''*+35:HEGCCBBEDIA632.)'&$$%$$%%%&'&'(**))(),,12<=?JHD?>1100G?79:6777=;68(''''765::775,,-:;;=BGJJEJIHHJJIGJDB@?5555?4((((;88=JGJDBB>?GJHJHJGIFHIJHIJJJJJJJJJJJJH;;;;EJFFJIJEJGJJHJJJJJIHHIIJIDAA@AGJECJGEIJJJJJJGJJG@@@?JJJIHHCFEEGIIHJHIJCHJGB:<6AA>>@>>>=;:;<HJJE@@=>>E>=;65**EEJHA?<=?>JIJEJJJJJJGJJJJJJJJIJJFJJHIJJGIGJJHJJJJHJJJHG4333IEJJGJFFIHHJJJJJGFJJJGFF@?CBJJGFEGJJIHFIGJGJJJIJHJJDJ4333<:111F>DD??@8888;8,)'.)*ADHHJHJJJJIJJGIIJAABBIFHJ2113JIJJFJJJHJJGJGJJJJJJGHGA@9B:=;9;;2122EJFIJHJJ=<:76..0027>>JIEHB@?<=5561)(('''(.2,//6BB@CCGIJJIHJJJJJJGIFJGHJFHIHJJHJH?>>>BGGGEJJEJJGJJJ8766HJJFEIFB=@BFAEIJE65559/.0/+*&&&&&34;75820'(--*+,867:>JEJCCIJJJIJJJ<;8<9676655?DJEJHHFIGJJEFJJHIIJIJHJJJAAA@A70)'(00@DJGIJCCCAC1...?>7//..14457435=CEHHHJEFGIFGJJ@??>JGEECDGB?@BBIJIA>CDGJIJJJJGJJJJJJJ<A@@A<975+,<?BFGIDHJEIJCEJIIJC9>7778DJBDBCGFJHJJIJJJJJJGCAAAIBDFE;;;;:84.+,.((&')))0))@?>=2:=7468GJJDDC;:::C>=>A556JJJJJJGFEEJJJJJFJJHGJJJJJGGHHJGJJJGJJJHEJJIEC=@DFFHJJC@AJJHIJJJJIJJIJJJJGJJJFECECJJJJJIHJJJJJFJJDBFCGIJE>>?@><<=JHJJGGJJIJJJIJCD==?CCBCDBDEG87)03HJEJFHGJJJ@@@@FJJGJJJJJIJFIHHFJJHGIG>=>;9577+*+0252'@ECGEFGIJIJIIJHFDFEJIJJJJGFIJJJJFJJJJGDGJJHGIJGIJJHH88876''''*))*+))+)*20*(&&()*((%$&%$##$%&%%&&&'(6;9444;FGHJJJJGFJJIJFJJIIGC////A@@@IJJJJHEHJJHBACEAAEEE::::GD65688;;51BABFJB?D@A@@JJEFJJIJFDGE210188F<<;?D@+++*,,+-4=>>EDDFIGIJJJGJJIHBAAAB?0-***--+112831//1<<8:ABEGFEJGF552122HJGJJJHJ?=<8211::0001.../:88:ABFABB+*()69=EHJJJJHFJJJJGJIC))))5-,+,0,*()++*)''(&&'&'''&%$$%&CDB,,+,>@FHDJIJJHGJJGJ5555/--+'&&+--*'%$%&%(-0100&&%&(+-@DJJJHJJJJHFJFGJJHJJHJFBECFJJGG:@1:666222,**,-'(120*+<=DJIHJJGIHJJJJGHEJ8888JHJJJJFGEJJGDDJ0../;>4?DJ((''.)%%&&%%%))1?@@GFF5//,BADCFFJEJHJIJJJIB@?=@@A=?F<JDGBBFGGJEDJJJJ@9688?==ADFJFFJJGJJHJFIHJJJFJJJIJIJIJHHJDJGGJJFJIJJJHJJJJIJJJJJJJIJGJIFFGCCE88?AADCDEGJE>>>=?5((()7,(((JJJFCFBDBA>>>9440/-0445A::9888AAFJHGEICFBB>?GEDAABBJIJI7667<BB>=?JCB@@BFGJGFGIGJJJIHGIJJJJJGJJFE>>BADJEBIHHJJIIIGJJJJJDEFEIJHJBBAADDJEJJJJHJJCABCIJJJGJJHJJJIJJHJJIJJGJJJIE?F89)&&+)&%%(-%&%%+047=BA:888;>>CD/.-/=D655<=<??@EDIFGCDGJFHEFJHJJJFH<IHFEIDGFH;GEJJFJFJIHJJJJJICAABJJBFJHJFI:444=B@@BFHGJIFEEEHGJJJGICA<??JFGDIJFIJJJIJHIGJJFHIJJF95560/2840/,,)*++,&%&'1-)((026@?>??DDJJFGFGDEADJBBAGJIGJJJJJIJJIJFDDGJJJHIFHHIIHIJGJJJJDEEC7667=544734==<<?>A@DDGFGJHIJIJIJEHIJJHJGJJAD<?<5.-,**%%%&%&&445.--.)))*//@?CCCFJJJJIJJ?>??JJHFEEJGGJIJJFJJIJJJJJGGIJHGGFFJIJJJJJJJJGGJJIHFIJGJJJ9999JBJICDDDABA8,,,,EGGHAA;9::HCFHGGJHJJJJIJIHJJJJJHJJJHJFJJ;:::F:989@94322589:::::<@CA@@>?*))**-14=:985....;3=:..(((;FJJGJJJJEEDHGJIJFEJIHJJJFFIGJJJJJGJGJJJJIJHHJJHJJIFJJIJE?AC//-**.)*5:<>A@A@@D/////HJGIIJFJFGJGHIDJJGIJGJIJJJJJJJHGHJJEJFIJJHFCEIDDIGGJJFIJJJHJIJJFJJJJGJJJJJJGFJFJI@@B@@=>>CC?6554787===@BDBCCCJJJIJJEJJJJJHJJIJIHEFJJGJJJJBBB?&&&'&%&+5>A66@CJHJIIIGJJAA@ADCFDJFHJJJJJJJJJJJF@@@AFFJJJA>??HGJJFGJFJJJJJJJJIJFFEIJGH@?>?IGHJFHJJHHIIJGI666....BDACD>;953456;=JGGJHJIJIJJJJIJGIHJGJJJEJJGJJJJJJJJJJJJJJJJJGJIJHFHJEJGJDEEJJJJJJJJJJIHJDJEJJGJJHHHJJJHJJB@BBIJJC?CFJJEHECJGJFIJJIJJJIJJJGHDCDCBAEHJJH;<<=A1,>::C;:=EEJIJHHJJGJJJJJJJGFJJJJGJJJJIFJJIJJGJIJHJJJJJJGHGJJJIGJJHJJJGJHHJJHHJJJJJJGJIGJJJJFHJJ@BJHJIFJJIJJJGHJIJJJJHHJHJJHGJJJJJJHHJIJJE@<:,JJGJFJJJGIJJJHJIFEEEJJIGCED><=<9CFBACBGJJGJFJJJIJJJJJGIJHIJJJJJJHGHEGJJJFHGCB@ABIFFJJJHJFDIGGHJIIJJJJGJFJJJGJJJJJJFDBHGCBFCJEGCCB;:::;<0-+)))*+>>AD:899FCCDEJFH@A:5(''(&&&(*'%$%&)(*+,+,*++(11238:66((((56*))*()*67:=>>=75+*))'(%%&&AABGIHJFJEJIJJJJIJJBCBCJJJHJGJIHFG====JJGJFFJHHGIJGEGHJJJIHF;8:<)++:EJIGJGDGJJ;:9;BGJG:9543-+''(693468CEEBEGCJIJJJGGF?JJJJJIFJFECEEBDEFIJFEHGJJCEGJJJJGIIHJJGFFHJJGJJJI=;=BF@<2./CE4222<==CDIEHJ@JFJJJHDFIFGFJJ;;::@=:>?GD<<<IDEFJEJDHJGHEDDGDIJDGJDBDJFHGA77=EA0///3222.3=?ACB877EIJDEGGGJJJHJG8888DEHD=<98;<66JJJHJFED>=DGCJFD>;=EBEFGJJJJJJFIEF766999;;EJCDCBHAG<;:4FC334GJJHJJEHIHGFG@9000./00??@?41<89AD777(88HJDCCDIHHDIHGGEE988443..,,'%'(*048688;<11@IHJJJIJHJJGIHFEBCEHHEEJIGGHHJGJGGJHJFHHJFBA?<=>=>@?AACJJJGFEIDDDCCJJFEIIFGIHDCC@AA<<==EFEJGBCCBFGJFJJFJFGEFJJJFJHHIFDFGHJJJHFH@A@CJIGGJJJGHHIHIJJGJJJJED@ACDIJJJGIJJJGJJJJJJJIJJJJJJJJGJJJJJIHIJHFHG=:88:?>>@HEFC:96))))5:::54330//.,('%%$+6:CBIJHEJHHJJHJIIIJIJJJHJJIHJFJ661,,,-/:::GBBCCJJJEGJJIGHJJJH?>=AA;C:;DCIGGIA?A?B<>C:>=<;0///+((*)**++.>ADJJJJJEEEIFGJJJIIBHBBCCJIHJHJHJ==DDJ<FFJJDEHGJIJJJHEGFJGJJHH1001EDEGFFGHGIJIJJJJJJD>JHJIJHIJJHJJGIJJJFJIJJJJEJHJJJJJJJJHJJJJJHIJJGIGIBAABA@BCCGHJJIJJE@((((=:21)((((),))**+.....<<<:DCGIJJIGJGIC?=?C=?@@AEGHJJJJJHIJFJGHJJGFJFJJJJIHJJJJJB???/JJJJGJJHEJJJJJJFFFDGJJJJJJJJJJJIGJJGEJJJJJGJI4446:111157:<>?@DCBHJHJJJJGIEGEJEDJJIJJEIJDDIDHJIJFJIJIJJJFGJDFJGDCDHDFHJ<9,('%%$$%()356:9;<BGDGFJFIFJJGJJGFGEJ@?JD??<<<<AA=>>>87;448=C>72((((.-,-1,**+14998/+++-*)()):9;>AJJJJHIJJJFJJJHHFBE;<;F<999=JJJJJJJ@>?>JJIGEJGJJJJFEDEDEGEFDCAH@=>/C:AB@>AADJJJIJDCA@DJCJHJJJHJJJJIGJJEAEIJJFDGJD<>EEJJJCBDDHFJIJJIJJJJJFHBAGE5+*'')&&%%%'&%%%'%$#$%)(('%%$%&$%'(,+)))&(&&&(.*(&%&&)'')%''0('&%'&')''&%$$$$$$#$&&$#$$&('((()&'&&%%%$%$&%&')'(,-**,,@@?B@EJHHFJJFJJHJHHJG@FCF>3+JJJIGFCIEJAGCB4442<78<>FFJJJJDEHJJGJJJFGGFGJH<0-++)'(''/..0/64--:EGEA===JJIJGJJIJJJJJJJJJGGHJJJIHJJJJJH4444JJJGGJJIGFJGEDDJJJFFFJJJIJJJJHJJJEJJJGJF=:CCIGEIJJJJJHJJGHJE;:::JECB<<A==,,/FJFGIIJFEEEJFHEBGE:0/012335A>;<<;@DEHGJJFJ@<=>AFGJCA8788DGCHJJHF9FJGECABCGHJJJIHJF635?DCA;;;;=:=?1++++:?EDJJJHJJJIHFJGGJFJHJJJHHA@@@:::=?5548=?>HDCBCJJAAD>JIJF@@@?C@666210-'&&()**+')&&&(,,-22?GCDDIFFJJJIHJIJCD))))?EHIJJHJHA@>;2*((*+)+,,8=9:DIGGJJFF=?=AEJJFEFJJJJJJJJJJJJIJJJGIH111*******GIHJGJGJHHHJJJJJJJJJJJJJIJJJJJGJJJGGG@@@@@@AADDIC:999(&&-)))()CJJJJDGB@FCBB;557:=;:;;<;<>E?991-0168>===?<=FFJ<;;;EJJJJJCDEI665581-'+++00277((''0,**++++,-<=AD?JGJJFJJJJJ9898**)()(*,BEJIGEIJJGEGECJGJHJJJJJJHJHGFGFJJA@?;6C@?=<<=>>?EIIGJFJEJJJHHJJJEJHJIJJJJJJJGCCAD<>==?;--4443>>CDDJG4447+*.--,-32100++%%))*)'&./56=F<:;944CFCHJFJJEJJJJIJJJJGGJJCBJJJGJJJBB@7777FDFFEIDFIIJFFEHC===><>C>>??AA<<ECABBB777EJEGJJCBBEJJJHJJA==><==<<=<DB5HCFJJJJHJHJJJJDDDDAA=>>FHDG;99:AIHJIGJJJJHIJJIJGHFHIDJGJJHJDEA@>=?GHJJJHEJFCEDJHJJ0000JJHGJJGFDEGGJFJIJJJJJIJJHJHF****))),.==9933-++)++6<4333,++05CCHJEHDIEEJJHEJBB9999??@EJIGJJJEEHJJIJJJE=IFHEE9DBF6,,,GJJJEFGJJJJIIJDBCIEEJJFJJJJJJJJJIJGFJJHJIJJGJFJGJJJECCBBJFFC;;@AJJJIFGFGJHJEA@=?=@GIJJFEFD?>::<;@?@I??61011+)(&$%(**./<;<;;:3JJ8778A500>+++-22/,'&-8;778850**'(*-66:;;CDEF@FGGBFBC@?AAA2('
@Glass_F3P_9_D3_6_23_24
GGAAGTGATATCGCGGAAGGAAAATACGATATGAGTCGTCTGGCGGCCTTTCTTTTTCTCAATGTATGAGAGGCGCATTGGAGTTCTGCTGTTGATCTCATTAACACAGACCTGCAGGAAGCGGCGGCGGAAGTCAGGCATACGCTGGTAACTTTGAGGCAGCTGGTAACGCTCTATGATCCAGTCGATTTTCAGAGAGACGATGCCTGAGCCATCCCGGTTTACGATACTGACACCAGGGATTCGTATAAACGCATGGCATACGGATTGGTGATTTCTTTTGTTTCACTAAGCCGAAACTGCGTAAACCGGTTCTGTAACCCGATAAAGAAGGGAATGAGATATGGGTTGATATGTACACTGTAAAGCCCTCTGGATGGACTGTACACACGTTTGATAAACCAAGGAAAAGATTCATAGCCTTTTTCATCGCCGGCATCCTCTTCAGGGCGATAAAAAACCACTTCCTTCCCCGCGAAACTCTTCAATGCCTGCCGTATATCCTTACTGGCTTCCGCAGAGGTCAATCCGAATATTTCAGCATATTTAGCAACATGAGATCTCGCAGATACCGTCATGTTCCTGTAGGGTGCCATCAGATTTTCTGGATCTGGTCAACGAACAGATACAGCATACGTTTTTGATCCCGGGAGAGACTATATGCCGCCTCAGTGAGGTCGTTTGACTGGACGATTCGCGGGCTATTTTACGTTTCTTGTGATTGATAACCGCTGTTTCCGCCATGACAGATCCATGTGAAGTGTGACAAGTTTTTAGATTGTCACACTAAATAAAAAAGAGTCAATAAGCAGGGATAACTTTGTGAAAAAACAGCTTCTTCTGAGGGCAATTTGTCACAGGGTTAAGGGCAATTTGTCACAGACAGGACTGTCATTTGAGGGTGATTTGTCACACTGAAAGGGCAGTTTGTCACAACACCTTCTCTAGAACCAGCATGGATAAAGGCCTACAAGGCGCTCTAAAATAAAACTATAAAAAAATAATTATAAAAATATCCCCGTGGATAAGTGGATAACCCCAAGGAAAGTCAGGCATCGTGTGTAAGCAGAATATATAAGTGCTGTTCCCTGGTGCTTCCTCGCTCACTCGACCGGGAGGGTTGGAAAATACCCTTCGGCGTGCGCGGTCGCGCGCACGGCGCAGCCCTGGTTAAAAACAAGGTTTATAAATATTAGTTTTAAAAGCAGGTTAAAAGACAGGTTAGCGGTGGCCGAAAAAACGGGCGGAAACCCTTGCAAATGCTGGATTTTCTGCCTGTGGACAGCCCCTCAAATGTGGATCGGTGCGCCCCTCATCTGTCAGCACTCTGCCCCTCAAGTGTAGGAACGCGCCCCTCATCTGTCAGTAGTCGCGCCCCTCAAGTGTCAATACCGCAGGGCACTTATCCCCAGGGCTTGTCCACATCATCTGTGGGAAACTCGCGTAAAATCAGGCGTTTTCGCCGATTTGCGAGGCTGGCCGGCTCCACGTCGCCGGCCGAAATCGAGCCTGCCCCTCATCTGTCGACGCCACACACGGGTGAGTCGGCCCCTCAGATGTAGACGCGCGCCCCTCCATCATGAGGGCCAAGTTTTCCGCGAGGTATCCACAACGCCGGCGGCCGGCCGCGGTGTTGCTTCGCACACGGCTTCGACGGCGTTTCTGGCGCGTTTGCAGGGCCATAGACGGCCGCCAGCCCAGCGGCGAGGGCAACCAGCCGAGGGCTTCGCCCTGTCGCTCGACTGCGGCGAGCACTATTACTGGCTGTAAAAGGACAGACCACATCATGGTTCTGTGTTCATTAGGTTGTTCTGTCCATTGCTGACATAATCCGCTCCACTTCAACGTAACACCGCACGAAGATTTCTATTGTTCCTGAAGGCATATTCAAATCGTTTTCGTTACCGCTTGCAGGCATCATGACAGAACACTACTTCCTATAAACGCTACACAGGCTCCTGAGATTAATAATGCGGATCTCTACGATAATGGGAGATTTTCCCGACTGTTTCGTTCGCTTCTCAGTGGATAACAGCCAGCTTCTCTGTTTTTAACGACAAAAACAGCATATCCACTCAGTTCCACATTTCCATATAAAGGCCAAGGCATTTATTCTCAGGATAATTGTTTCAGCATCGCAACCGCATCGACTCCGGCATCGCAAACTGCACCCGGTGCCGGGCAGCCACATCCAGCGCAAAAACCTTCGTGTAGACTTCCGTTGAACTGATGGACTTATGTCCCATCAGGCTTTGCAGAACTTTCAGCGGTATACCGGCATACAGCATGTGCATCGCATAAGGAATGGCGGAACGTATGTGGTGTGACCGGAACAGAGAACGTCACACCGTCAGCGCGGCGGCAACCGCCTCCCCAGATCCAGGTCCTGACCGTTCTGTCCGTCACTTCCAGATCCGCGCTTTCTCTGTCCTTCCTGTGCGACGGTTACGCCGCTCCATGAGCTTATCGCGAATAAATACCTGTGACGGAAGATCACTTCGCAGAATAAATAAATCCTGGTGTGCTGCTTGATCTACCGGGAAGCCCTGGGCCAACTTTTGGCGAAAATGAGACGTTGATCGGCACGTAAGAGGTTCCAACTTTCACCATAATGAAATAGAATCACTACCGGGCGTATTTTTTGAGTTATCGAGATTTTCAGAGCTAAGGAAGCTAGAAATATGGAAAAAAATCACTGGATATACCACCGTTGATATATCCCAATGGCATCGTAAAGAACATTTTGAGGCATTTCAGTCAGTTGCTCAATGTACCTATAACCAGACCGTTCAGCTGGATATTACGGCCTTTTTAAAGACCGTAAAGAAAAATAAGCACAAGTTTTATCCGGCCTTTATTCACATTCTTGCCCGCCTGATGAATGCTCATCCGGAATTTCGTATGGCAATGAAAGACGGTAAGCTGGTGATATGGGATAGTGTTCACCCTTGTTACACCGTTTTCCATGAGCAAACTGAAACGTTTTCATCGCTCTGGAGTGAATTACGACGATTTCCGGCAGTTTCTACACATATATTCGCAAGATGTGGCGTGTTACGGTGAAAACCTGGCCTATTTCCCTAAAGGGTTTATTGAGGATCTGTTTTTCGTCTCAGCCAATCCCTGGGTGAGTTTCACCAGTTTTGATTTAAACGTGGCCAATATGGACAACTTCTTCGCCCCCGTTTTCACCATGGGCAAATATTATACGCAAGGCGACAAGGTGCTGATGCCGCTGGCGATTCAGGTTCATCATGCCGTTTTTGTGATGGCTTCCATGTCGGCAGAATGCTTAATGAATTACAACAGTACTGCGATGAGTGGCAGGGCGGGGCGTAAGACCCTTTGAGTGAGCTGATACCGCTCGCCGCAGCCGAACGACCGAGCGCAGCGTCAGTGAGCGAGGAAGCCTGCATAACGCGAAGTAATCTTTTCGGTTTTAAAGAAAAAGGGCAGGGTGGTGACACCTACCCTCTTTTTTGCCGGACTGCAGCGGCCGCTACTAGTAGGAACAGGAAACAAAAAAAGGCCCCCCGTTAGGGAGGCCTTCAATAATTGGACTATCCCCTAAACTTCAAAGGACCAAAACGAAAAAAGACGCTTTTCAGCGTCTTATTGTAGAGTATTTGGTACCGAGTTATTAATATGCGCGCAGCGTCTGGAAAACCGAGGCCAAAAGACGTGCGTCTTTGATGCCCCAGTTGCGTTTTACAGCAGAATTAAAATCAAGTCCGGCGCAGCCGGTTTGTGCCGCTTCCGCGCAGATTATCTGCGCCTAAGCCCCCCGCCAGCAGAACGTTGCCAAGCGATTGACCATTTAATAGTGACCAGTCAAAACGTTCCCGCTTCCACCCTGGCCGTTGTCTAAAACATATTTATCAACGTGCTGAAACTCTGGCGGGCAGGGTTTCACCGACGCTTAATGCTTTCCAGATGGCGAGAGTGCTCGCCAGGCTCACGCAGCGTATCGATATACAGCTGTTCTTCATTACCATGCAGTTGCACTGCCGCCAGCGATAACACCTTAGCTTTGTCCACCACATCGGCAATATCGTGATTGCGGAACACGCCAACATACTGCAACGTAGCCATCACTTCCTGCGCCTGTTCAACGTTGACGCAACGCGGTGATGTCGCAACAAAAATCAACCCACCGTAAATCGCACGCATCATAAGCTGCTTTAGCATCTTGCCCACGCGTCAGGCCACATACTTTATTCTCACCCAGCAACACCCGGCGCACGGCGGCGTGCAAATCGTCATGGGCCATCAACGCCGAACCAATCAGAAAACCGTTAGCGAAGTGGCTTAACTCGCGCACCTGAGCGTAAGTATTGATGCCGGATTCGCTGATTACCGTCACGTTGTGCCCCAGTTTCGGCGCAAGCTCGCGGGTACGGTTGAGATCAATCGACAAATCACGCAGATCGCGGTTGTTGATGCCAACGACCTTTGCTCCCAATGCAATGGCGCGCTCCTGTTCCTCTTCATTACTGACTTCGGTCAGCACCCCCATCTCCAGACTGTGAGCGACGGCGGCAAGCTGGCGATATTGGTCGTCATCCAGTACTGAAAGCATTAATAAGCAGGCATCGGCCTGGTAATAGCGCGCCAGATAGATCTGGTAAGGGTCGATAATGAAGTCTTTACATAAAATCGGCTGCGGGGCGATTTGGCTGACAATGGGGAGGAAATTCAAAGCTCCCCCTGAAAATATTCTCATCAGTCAGCACCGAAATTGCCGAAGCGTAATGTTTATAAATGGCGGCAATGCGTGCTGGATCGAAATCATCACGGATCACGCCTTTTGACGGCGACGCTTTCTTGCACTCCAGAATAAACGCCGTGCGCGCACCCTGTAGCGCATCATAAAAATGTCGCGTGCTCGGCTGAACCTCATTCTGAAAACTGGCCAGCGGTTGCTGCTGTTTGCGGGCTTCTACCCAAATCGCCTTGTCTGCGACGATTTTCGCTAAAACGGTTTGCATCATCTAGTAGTCCTGTGTGACTCTAGTATTTAGTTTCTCGTTTCTTCTTCTTCCAACGAGAGAAAACGAGGAACTAAGCGCGCCACTCGATGGACCAAAACGAAAAAAGACGCTCGAAAGCGTCTCTTTTCTGGAATTTGGTACCGAGGTCCGCACAGGTGGATGCGGACCAAAACGAAAAAAGTTTCTTCGGGAGGCCTCTATTTTCTGGAATTTGGTACCGAGTTATTAGGCCACACGTTCAAGTGCAGCCACAGGATAAATTTGCACTGAGCCTGGGTGGGATTCGGACTCGACCGCATAGCCTTCAGGAGTGAGTTTTGTGCAATACCAACCGACGACTTGACCCTGCCAAGCGGCACCAGATTTCTTGCATACGCAATCCCCTAAGCCAAAGGTGGCACTCAGGGGAAGCGCAAACTGCCCTGCAACGGGAGCGTTGGCTTCATCGCTACTTTGACCCATCTAGTATTTCTCCTCTTTCTCTAGTAAAGTGTTTAGTTCCCTCTTGCGTCCTTCATAGCTTGATCCGAAAAGTTCTCTAGTAGCTAGCCCAAAAAAACGGGTATGGAGAAACAGTAGAGAGTTGCGATAAAAAGCGTCAGGTCAGATCCGCTAATGTTCTGGATAAAAATGCTATGGCATAGCAAAGTGTGACGCCGTGCAAATAATCGATGTGAGCATTTTCTGCCGTGATTATAGACACTTTTGTTACGCGTTTTTGTCATGGCTTTGGTCCCGCTTTGTTACAGAATGCTTTTAATAAGCAGGGGGTTACCGGTTTGGTTAAGCAGAAGAGCCAGTAAAAGACGCAGTGACGGCAATGTCTGATGCAATATGGACAATTGGTTTCTTCTCTGAATGGCGGGAGTATGAAAAGTATGGCTGAAGCGCAAAATGATCCCCTGCTGCCGGGATACTCGTTTAATGCCCATCTGGTGGCGGGTTTAACGCCGATTGAGGCCAACGGTTATCTCGATTTTTTTATCGACCGACCGCTGGGAATGAAAGGTTATATTCTCGATCTCACCATTCGCGGTCAGGGGGTGGTGAAAAATCAGGGACGAGAATTTGTTTGCCGACCGGGTGATATTTTGCTGTTCCCGCCAGGAGAGATTCATCACTACGGTCGTCATCCGGAGGCTGGCGAATGGTATCACCAGTGGGTTTACTTTCATTGCGCGCACCTACTGGCATGAATGGCTTAACTGGCCGTCAATATTTGCCAATACGGGGTTCTTTCGCCCGGATGAAGCGCACCAGCCGCATTTCAGCGACCTGTTTGGGCAAATCATTAACGCCGGGCAAGGGGAAGGGCGCTATCGGAGCTGCTGGCGATAAATCTGCTTGAGCAATTGTTACTGCGGCGCATGGAAGCGATTAACGAGTCGCTCCATCCACCGATGGATAATCGGGTACGCGAGGCTTGTCAGTACATCAGCGATCACCTGGCAGACAGCAATTTTGATATCGCCAGCGTCGCACAGCATGTTTGCTTGTCGCCGTCACGTATGTCACATCTTTTCCGCCAGCAGTTCAGGATAAGCGTTAACTGGCGCGAGGACCAACGTATCAGCCAGGCGAAGCTGCTTTTGAGCACCACCCGGATGCCTATCGCCACCGTCGGTCGCAATGTTGGTTTTGACGATCAACTCTATTTCTCGCGGGTATTTAAAAAATGCACCGGGGCCAGCCCGAGCGAGTTCCGTGCCGGTTGTGAAGAAAAAGTGAATGATGTAGCCGTCAAGTTGTCATAACTCTAGAAGCGGCCGCGAATTCCAGAAATCATCCTTAGCGAAAGCTAAGGATTTTTTTATCTGAAATTCTGCCTCGTGATACGCCTATTTTTATAGGTTAATGTCATGATAATAATGGTTTCTTGACGACGTCAGGTGGCACCATGGAAGCTTTGTAATCACCGATGACCAAAAGTAAAAACCCGCCGAAGCGGGTTTTTACGTAAAAACAGGTGAAACTGACGCTAGCCGGTCACATGTCAATACTTGCCCTTGACAGGCATTGATGGAATCGTAGTCTCACGCTGATAGTCTGATCGACAATACAAGTGGGACCGTGGTCCCAGACCGATAATCAGACCGACAACACGGTCGATGGTGACCCCGACTTAATAATCAGACCGACGATACGAGTGGGACCGTGGTCCCAGACTAATAATCAGACCGACGATACGAGTGGGACCGTGGTTCCAGACTAATAATCAGACCGACGATACGAGTGGGACCGTGGTGCCAGACTAATAATCAGACCGACGATACGAGTGGACCATGGTCCCAGACTAATAATCAGACCGACGATACGAGTGGGACCATGGTCCCAGTCTGATTATCAGACCGACGATACGAGTGGGACCGTGGTACCAGACTAATAAGAATCAGACCGACGATACGAGTGGGACCGTGGTCCCAGTCTGATTATCAGACCGACGATACAAGTGGAACAGTGGGCCCAGAGAGAATATTCAGGCCAGTTATGCTTTCTGGCCTGTAACAAAGGACATTAAGTAAAGACAGATAAACGTAGACTAAAACGTGGTCGCATCAGGGTGCTGGCTTTTCAAGTTCCTTAAGAATGGCCTAAATTCTCTATCACACTCAGTTGGAACACGGGACCTGTCGGGGCCGCACCATTTTATCGGCCTTATCAATACTGTCGCTCCAGGAGCAAACTGATGTCGAGTGAGCTTAAACTAGTTCTTGATGCAGATGACGTTTTAAGCACAGAAGTTAAAAGAGTGATAACTTCTTCAGCTTCAAATATCACCCCAGCTTTTTTCTGCTCATGAAGGTTAGATGCCTGCTGCTTAAGTAATTCCTCTTTATCTGTAAAGGCTTTTTGAAGTGCATCACCTGACCGGGCAGATAGTTCACCGGGGTGAGAAAAAGAGCAACAACTGATTTAGGCAATTTGGCGGTGTTGATACAGCGGGTAATAATCTTACGTGAAATATTTTCCGCATCAGCCAGCGCAGAAATATTTCCAGCAAATTCATTCTGCAATCGGCTTGCATAACGCTGACCACGTTCATAAGCACTTGTTGGGCGATAATCGTTACCCAATCTGGATAATGCAGCCATCTGCTCATCATCCAGCTCGCCAACCAGAACACGATAATCACTTTCGGTAAGTGCAGCAGCTTTACGACGGCGACTCCCATCGGCAATTTCTATGACACCAGATACTCTTCGACCGAACGCCGGTGTCTGTTGACCAGTCAGTAGAAAAGAAGGGATGAGATCATCCAGTGCGTCCTCAGTAAGCAGCTCCTGGTCACGTTCATTACCTGACCATACCCGAGAGGTCTTCTCAACACTATCACCCCGGAGCACTTCAAGAGTAAACTTCACATCCCGACCACATACAGGCAAAGTAATGGCATTACCGCGAGCCATTACTCCTACGCGCGCAATTAACGAATCCACCATCGGGGCAGCTGGTGTCGTAAGCGAAGTATCTTCAACCGGTTGAGTATTGAGCGTATGTTTTGGAATAACAGGCGCACGCTTCATTATCTAATCTCCCAGCGTGGTTTAATCAGACGATCGAAAATTTCATTGCAGACAGGTCCCCAAATCGAAAGAGCATTTCTCCAGGCACCAGTTGAAGAGCGTTGATCAATGGCCTGTTCAAAAACAGTTCTCATCCGGATCTAACCTACCGACTTCATCCGTTTCACGTACAACATTTTTTAGAACCATGCTTCCCCAGGCATCCCGAATTTGCTCCTCCATCCACGGGGACTGAGAGCCATTACTATTGCTGTATTTGGTAAGCAAAATACGTACATCAGGCTCGAACCCTTTAAGATCAACGTTCTTGAGCAGATCACGAAGCATATCGAAAAACTGCAGTGCGGAGGTGTAGTCAAACAACTCAGCAGGCGTGGGAACAATCAGCACATCAGCAGCACATACGACATTAATCGTGCCGATACCCAGGTTAGGCGCGCTGTCAATAACTATGACATCATAGTCATGAGCAACAGTTTCAATGGCCAGTCGGAGCATCAGGTGTGGATCGGTGGGCAGTTTACCTTCATCAATTTGCCCATTAACTCAGTTTCAATACGGTGCAGAGCCAGACAGGAAGGAATAATGTCAAGCCCCGGCCAGCAAGTGGGCTTTATTGCATAAGTGACATCGTCCTTTCCCAAGATAGAAAGGCAGGAGAGTGTCTTCTGCATGAATATGAAAATATGGTACCCAGTCCGTGATACATTGAGGCTGTTCCCTGGGGGTCGTTACCTTCCACGAGCAAAACACGTAGCCCCTTCAGCCAGATCCTGGAGCAAGATGAACAGAAACTGAGGTTTTGTAAACGCCACCTTTATGGGCAGCAACCCCGATCACCGGTGGAAATACGTCTTCAGCACGTCGCAATCGCGTACCAAACACATCACGCATATGATTAATTTGTTCAATTGTATAACCAACACGTTGCTCAACCCGTCCTCGAATTTCCATATCCGGGTGCGGTAGTCGCCCTGCTTTCTCGGCATCTCTGATAGCCTGAGAAGAAACCCCAACTAAATCCGCTGCTTCACCTATTCTCCAGCGCCGGGTTATTTTCCTCGCTTCCGGGCTGTCATCATTAAACTGTGCAATGGCGATAGCCTTCGTCATTTCATGACCAGCGTTTATGCACTGGTTAAGTGTTTCCATGAGTTTCATTCTGAACATCCTTTAATCATTGCTTTGCGTTTTTTTATTGAATCTTGCAATTTACTGCAAAGCAACAACAAAATCGCAAAGTCATCAAAAAACCGCAAAGTTGTTTAAAATAAGAGCAACACTACAAAAGGAGATAAGAAGAGCACATACCTCGTCACTTCCTTATCACTAGCGCTCGCCGCAGCCGTGTAACCGAGCATAGCAGAGCGAACTGGCGAGGAAGCGAAAGAAGAACTGTTCTGTCAGATAGCTCTTACGCTCAGCGCAAGAAGAAATATCCACCATGGGAAGAACTCCAGGTAGAGGTACACACGCGGATAGCCAATTCAGAGTAATAAACTGTGATAATCAACCCTCATCAATGATGACGAACTAACCCCCGATATCAAGTCACATGACGAAGGGAAAGAAGAAGGAAATCAACTGTGACAAACTGCCCTCAAATTTGGCTTCCTTAAAAATTACAGTTCAAAAAGTATGGGAACCCGTACAGCTGTGAAGGAAACAGCAAAACTGTGACAAAGTACCTCAGTAGGTCAGAACAAATGTGACGAACCACCCTCAAATCTGTGACAGATAACCCTAGGACTATTG
+
18;JJJJJJIG@443349=;>?;::5622>@J11134CBCEJHJEJHHJJJJGHFEGBA@BJJJJGJGGJHFJHJJFJIEABACDDGCCEJJF7775655;;=ACHDCDDFIHD@++88@BJJJJ??@AICH>;+'&()*-0145EEEJIIFGFHJEHJJIJJJJIJJJJIJJIHEFCCHHGJJIHEFEHJJF<;;@BGIJFGHDGDD....B43/-')++,-,.389ADDDFDHI/''11DDDFDFEECDJGJJCBBFHJJJJHJJJGJGJJIJJJJGJJJFJIJJJHJJGHGHHJFHFJHHJJJJJJJIJJJIJJFHFJJIIJEIJJJJJJJHJJJJHJJJJJABABJJHEGJJJJJGJJJJDEEJJFCH=<9:9:@98879.)('''(8<AJCJHGGHJHFEGDGFHGE993/03>@@@@IEFGJEJJ@BAAJGFFE@@=>;1669EJJHJEJHGHJJIEHGJJJHBAADEDF@@DHIE?9-&&&&&&(&(9:9<@CGJJHEJGJGJIJJEEE=EFCIHJJ>1112ECGHJIJJJJFJJHHHJFJJJI999..--(''))))8<?FDFIJJJJJJJJJECEEJJJJJGJJJJJJJFGFGIJ760///.00045556899;EECDFJ111111333111/,-./9?=JJDFFEEHGJJGHHJJEJHJJJIHIJGHFFFFGJFFJFJIJG....534-.<9CAAA?<239=CJDBCBFEJHHJJJJJGGGGJBACA/0.:<?>9:::2111D@FJJJJJIFJJIFGIJJJJJJJJIIFFIIJJIIJGEDFH777?DII;:83('''&&&('''9DBFCBEJIJJFJJJJJHJJJJJIJHCJJJEGGDDEAC><;/064222?FGGHGJJCCCDJJJDCCDBACABDFJFIJHJJJIFJFGIJJHGJHJGBCHB@B@CHCEJJJHFGEEFBDCIHFF@A@?B:<.000399:;;;<=9::;JDDICEA;6534=@B....0*&(./('''&'&&&',+*+58:;<A;A@?CJIJGJJFI?22145500008:6=JEECCE><89$/:((%%,,/:>=<=66340076///19/066<>ACCGJFEFCE?9EJJJJJHJJDFEDA?@FD../1<:FDJA>=<:0.((//.--2345-.//@AA@==0///'''(-,&&&&'-,,,,-0.12?ABCEHAA@GEIDGG@E;<<<542&&%%0557:ABJFIGGE:EHJJG=<<C?@A@D???;<<:+))).)(**+*)+))***.//0./,,.=1000JIDIIJGA::FHIJIJGGDDEEIEIB:852<;****,'&&&&&&**11.-.**+,.,++-32,,,,55668665786)(())*,,-.>@@B1///18:/04434434445566783.-.12,,,,2111@<<@@J1113..---./7@5(;6+++,=DFJGECAADJGJJJHF?>)'''9::?@@=::::@CDAAAGG@D@??CFGDCBDIC5555'%%&&'(.+++,896@AFAGDFEDBCBA?@?DGGDF9775953,*('&$$%''()+228<::::4220AJGI60,++,-'&&)*('(((*,.0&%$$$%%''))*+>;:::>@<==6@DHIID;DDEDF??@=><:::975.)+()--****1+(())))12A9>67GCC7223=ADCJGFCA2+&****-+&0ADJGJJGDC:;CGJJJJIIHJJJFDHJJJJJJGIJJHIJGJJG;76<>IHIHDBBC?C>?ABEDDCACFED@?1////775*%$%09;BJHGEEEDGEJHJJJJG@?>>?<:;;;GDCA<8207,+++6:;;=4;97779DEDFJIFGFFCDC<;;=FHFHG?<<JHJFFFDEDGJJJJGIGFGGCFJGEJHDC@A@?EBB8CD<=<>9:,,,''')2.--/4=.--0/4>7777CBADAC6669A5555/,/,/6DB?BDBICHEJEJHHDCEFIIEGEJHHHIJHIJEIEDJ2222:799<<<9799>>GFIJGJIIJGJIJJB@4,>?@GGHHGGEJGHCIGDEABFHJEJGHJJJGIJIJJJGGJJCD?C:2HDJF---/878DJA=>EFIDDGHJIIJJGJJJJJJJIJIJAJJFFHJJJGJJEHEJJJJJIFJ9876<CHGJHJJJJJJJJEJHJIEJ??@@))))2((&((('(3GJJJJJGJJJJJHJJHGJJJJJGJJJFDEDJJGJJJGJGGJHJJJJJJJJA==AJ>11835///++9999;:;CIGHHJJIJJJA@?:J777=6<=>=>EDGJEHFG:99:JJJIFJJHJHJJIJJJJJJJIJHIFHA?943'*156@BIJJJIJIIHGJJHGJJHJJHJJJ@=:;EB==A@GDGHJJDJEG54+((*,--::BDGHJJGDB?>11422*((+GFJJJIJFJIGIJJIFFGJFJFFH:699.;,8855H?AA;;;EA>98@A?=9=8<=DDC?A@AHJJJIIJJJJJDGH?C551../19=JFJJJJHJJGIJJJGJJJJIDJBAA@E@@><88@C?@;3.../5*))'&&$$%(+$$$$&$#$),*)(+.')6:;....22;@AGAABAEGFECDJJEFHG><<==987566=?@A;;;<GHCECFJJBCCEEEJJA>>BCEEEECA8770&&2&(B@ABJJJIHIIJIJIF?D9+++-5?D=<<<?B>>=1/.--/1/,.-.-.++)&')*)*)+-1+,1;;334BCCFCHEHECDD/...4400..,*,++8/999??ACCBACEJJJJHJJJJJJHHJJJJJJJJJIEFIJJJIJCGGJJHJGJJJIJIJJHJJJHIJG====JJJFIJJGGJFJGJJJHHJJJGJIDG>=53;<><?JJHEJHIJGIFJFFJIIJHJJGFIDJJIJJJJJJJGJJJHIJJJJHJIJIHJFDICDCBH<5+JIJGHFCJJFHGFFDGECGCJF@447=((((2222@A?:9566JJDEGH>>=:;;;?GBBB@DJA@??AIHGHFDJJHJHIHIJJJJJIIJHJJJGGJDEFDJJ=;=;31,(+(**,8?CIEHGHJJGJIJJJJJIJJFADJJ>A=<=F<<DJGHI?>BAFHFD====HEJJJJJJJ=@?>@<9;;897266DJJGJJJIGE=11.--****0019788<=BAGJJJJGJJJJDIJJJJHJGJGJHGEFJFJJDECEJIJJJJJJGJJJJHJHHJHIJFJJJJJJJJJJJJGFHJJJJFJJJJJHHJHJHJGEFFDDCGDGJGJHJIGJIJJJJHJIJJJJJJGJJGJJJHGJ<<>?HFJJJFJGJB@?0-'55;<BCHEJHJJGHJJJ2000FHJFEDEFDDEJEHGEG:;433/..14344=AB8778BIG>??@:,+***++)(%'%&)'/-(---.999??@ADCH:;;:99:=>GFFJCDEEDDED??????.+('+*-3:,,,,DEDIEIJEGJDFJJIJJIJFDIDHHJJIIJJJJJJJJJIJJJJJEHEHFIJJDEDHJJJFHJJFGC?+++-1)(((-1:9>>8EEBA@DAACGHJF>>>>;7+))&&&%(&&(*)*EA:<>JJJJJDDGJHFFA?@<BEJJJJHFJJCCBAJHJJJIIFHJJJJJJFIHJJIJIJIIJJDDE??@EH443BJJJJJJDICCEF/)))>?==<88>85*(((*++--03326;6788GEJJJJEJGJIJFBGJFJDFBBJJJIJJFIJHHJJJFJJJJJABCIJGEDDGFEEJCGAB820(((.+*)*('(--/0448<?@ACJHJJHJJJJEFEFJIGJD989964A?==999800&(((52)%%',,-2-++-.459>>EBHJJIIIJIJHHHGJJJJJJJGIFJJJDJJJJHJJGJFEJJHJHJJJFJ@??@GIJEGBDB@?>D@ADEJEJ?JJJIIICCB@;<CGFFGFDIHJJIFJJJJJJJ>B<6441,%$$,)*+8=>=<;?>5454>==??=<=DJJFEJJFHEDB821))$$$%&(/'&&&(&$$%##&(((+(((89=AEHFEFJEJFHD;97662233<BBBJHEBCEGJFJJJJJJGEGDJJJJGJJFJJJJGIJEJJJJJIJJJIFFFEEBEEEIJFJDA?>?BFIJIJHIHCFDBCCCGGDDFJ;:64/$$$&+,:;FGJHHJIJHGDJEF794,00/..+&&'')2=CJGIDJEEHDJ@;;5555AEJBBBEJGGJACABGA6666HFCF@?999:<:99;;>=@BB=FJGJIJJJJJJJJFIEBD>>?@@B???@JEFIDJJIJJJJJIJJJGJJIJJJJJJHGIF((((554<<=81111>??@JJJHGIHJJJJJJJB=<ADHJJGJJJJJJJJJJJJJJJJJJGJ20+../8CJ<;;:>?=@AIFJJHJJJHJIHGJFGIGJIJJIJJJJIIIEJJJJHHJFJJFGJHGIJJJHFJJJHEIDJJJGFFJJIFEDHJFJ::67,)'&&)5554466?<;;<AAABA7688FGJGFGFDFEJJHJJJJIJJJIJJJHIGA@GJJFJ=667FHJGJFDGJGIJGJJFCA<<<<GDBFJJDIJJB@??=<;;4423699D?@BGJJHJHJJJJGJDGCCJJEHJECGEG@?>0/0-,,,,GEFEDFFJFHGJJHIJJJHIJ=<=<AA@=33<=953557EFJIJJJ4444444?9::5867/--79AABJHECBFA=<==@@4798://09/*8JGFJGHJJFGFIJJAABJHJFJGGJJEFF?:5567JIJHFD@?<:=)''',33))-/IFIJJJJJCE=/==>DCCCD?AA@3333:@CEJBAC>JGJJJJGJJJIJJIJIGGHJJHIFFGEDHJJEGEJ>/----,,2:;?@??A445AJ@A@DBCHGJJJGJJJIHJIIIIJJJFJJIFIJHJJJJJJJHIJGEJFJJJDDFIFJJJI8./JFFCB@>@?AGJFJED@>924IJJJFIHJDIIJIDFB@AACIJIGEG@==>?@AFECHIJJJIJJJCDGBJDDEDGJEJFEJFHJJJFGJGJJHJJEGJHHHHJJJJJJBAAAJJIIGFDFGIGJIJHJHJ><=;<=>DDEIJDGJGJJJ?>=<:99968:75;99<=E=;=9>@;<F?HCIJ?ABA=>>BB@;::=9688778;4310167::?@?=@@FHHHHIJ@<<CJJJIFD@A@AJDDDA;9:;<222;;;FFDG>HHIHEE@??>>@CJBF====?>?>EIDBEA:430112333'&&(,-,*&%%&(,)122JED@<<.-*'&'))013EJBCA@CBDCJHJJJJJJIIJFGHFFEAAAA2111DJJ988?8J@BCCGHHFEJJJJFJJJJGJCGB@@?DFJBEJEDDACJIJIJIGEJE::987=/666DHHJJJEF?>>FCDFJFIHJFFCGGEH====F@@BCJJJJJJIHJAAC@JCAB@A@9556+1))%&%&*7:;A?DA6;ABD@BBA<93,*&'''+/:>JIHIIDC@BBCDD91113B?IHFJJHJJFJIB@AABJFFJEDEJJHFJGJGJFJHHJDCDBDDGDJJJJJHHEBEFEDHJJJJJEIJJGEA@CBEFH2./'92CHGGIHJJJFFFE,,,,FDBJFJJGJJJDCCHGDCDHEFGHJAAFJJJJIDCCEJFE@?@==C?10011117<DGFB@@@=AAJIJJ<<5-----)))-02225/.-%&'&'(-27CFHJJIFIHGJIGJHJHHJ@@>A?@>((((:8678@EFHG?>=0(())5(&&&&''(...33DDJJHIJJGJGIIEFEEJIHJI;JIIFDJCCFDJHJHHJIGJJCBBCEA@AABEEDJDJIJJJJJECCGJ<=<;94610008:9;:95))((1*((('''%%$$438787575)))62.%&:<<@AGG====JJJJA?>>AFEGJGEGFIJJJJIJFEHEJIFD<JJJEEFE<<;;<4433355588JFJJGDDCJEJGJB><;;;@@''''''CFB<<<=HGJJGJJGED<;;<<FJJJGFDF4444;;:854433,23*.,,,34@BCFHJJGJJHGIEGGHI@=;7>BCEFC9:2224<;:891112=:=<<BDDJGJJJJJJFGIJB,*++JEHIJGJFHIGJJIHC>??FJJFHEFA@<<99+**27DCCE>=;:;DFCEGC?@:<<@@CGBC@A;::888:IJGGCJJBCA;CJJJJDAABGEJIJJJJJJJJJJJGJJIGA<93332***)---221167;@@;;;////>0***+4.-,*((((''-../222388=BAACDIEJJFEGDJHJGG11/-///...149367@B<;JJHJDFHGEFBA@6JIHJJJJIJGJFIGJFJJJJJGJJJJJJGJJJGJJ:7<<>7778@=<<<EF==<;==@DBCEIJJJDGJFFAB9;.)*6CBBBCG?FJ::::===>I>;<;6:8;<;;87;@99<<BDDJECDHJIJJJJJGJJJJJJIJGGJJCEHCJJJFJJIGEJJJJHFJEFHJJJEJEFB@FDJGFIHFGFJJJG<;<>=@@C??@@IJJJFJHJJGJJHJJH>>>JIJJHJJHJJIJEJJJJIHJIGJFGJJJIJHJFJJJJ;88898878BBAHEGGB=;<B;DDGGF,++,*((+),'&%%*)&$%%%(.--/,*+8754456886510/04=ECE6666GJ?=?<96677=::<;@A?:JJHHGJJJEJIJJJJGJFGJFGJJJGIIIJJIIJJHHJEJ====JJJIJFJCDBCFFIHECCCC>=9/33GE@@<;....29>==51/,('')<::::>;4(224-'&%%%&&&('&(*=FDCCCIJHGIJG==JJFJJHJJJJJFHJFDC@>..**,,5JJIJJCCAGIHJIJJJIJIJHJJGIJJJJGJEIJJGJGHJFIJ<A9<B@8877:8879:86,,=533?@JJJJFGEDABHEJJHJIGJHHHFFJHJFFGJJIHH(((('''''(-%%&&'(*+)*++6GGJFEGDGFHIJHJGJJJJHJIIJIJGJIFGJJJJJJJJIJJJJJIFBA?4446J5-----,3)((),,--/+*(*,,--2,***;DCB:9999JJJFDECJHIGJJFBCEDJJGJGBCJIJFIJJIJEHGJHFJJFFGDHIJHA@@@</*,----545<=ABBAGCA@ACFIJIJJJGHIGEFEJIDCA@=656=>==DA@B@533./..0($##$$(,++(''')-%$%()%':GJEIFJJJFHJJGIHJJIJJJBDHCHE>?=<6/.0-1046//GGIFGDIHE<:99834--,,-.555:55460//../-046989>CDJIJIJJFGJF<<;<H?A@?DDDF?5/.-,,%%%%+.25..DEIEEEA@A@21118887-+**)))((&001147:8;:;??GJCCFABA>?=:;<;=>?J@===;96576''''39;<64339>>?@@A?>=<>=<?@@AACE>>?@=<<643//*))')**.23667774,++-4=?CHFEJH???@J65458@?=<;99)(((((&&'+..))*)*))./=B@@A?B?@<<<>EFDIFJ2125667?E;434369;9:::4455CCDCCJCCCCFJJHGEJEHJJHGED;?AFFHGJJHHJGEGCJG><=**---ACGJ?====?DHE</.,-.,***,,,=?CIJEJJGCHEJJGJHEJJJ>;B*:<;>;)))()%%%()',**))*)*.5=00=>C@IJJD63336>::;B@,+**,****(,,,101?10,*(%()2.2/(&&,)))*;8889H8GHJJJIFGJHCCAA@=5212'''(7,''5@DDDHHHJJJJJHJIJIJJJJJJJJJJJJJFHFJJJGGJHJJIJJJJJIJGHGIJJJJJJFIEFA@EHJGJHDJJGA@HG?:;;=EIFJFHJJIJGJJJIJGJJIFHJHEDCC?>.,.2?BJCFFCCA=>@>CAAAJBAIJJJJEA@>,,,JHJJJJG?@@AJJJJEIHB?>?=<;=>1ACECGJJE43335:?>@BA??AJHFJJGEFHJGFGJCCCDJJJJFFHFIJHJJFJJFECJDFJJJ@@?@JJJJIJJHJJJJJ@@@@JAIJJJIJJIJJJJJIJJGJJJEJ2:E0DJHJJJFJJJJJJJJJFFFEEEIJEGGJGJJJFJBJ778?=>4+++,0:8889=<....GJJEHEDEGJFHJJJJ@?>@JJJJJ<<<9:)((((('''(555BJHIGJIJGD;:;<FJHGIHJJJEFCDGHJJGJBDCHG=>=GGJJJIJIHJJHHJF>?==>;<:A====>@?DJGFFHHJJEGF87+++,378?JJJIJJJJJFGIJIIGJHHGIJFJIJJIHJHJJJIJGB777/,,,,01.*'&-'/45435=CAADHEHFEDEAA?,*(()++.3336446<BHHFJIJG5555EGDJFIJJJJJJFF?<<=DJJIHJGEDBDDCJJGJJEC@FGEDDGH:::;JGJJJJJJFFJIJHJHIJHD5/JDEJFFEIECHF=2221/(((=@HGCDCGIJGBBBCFIJJHFIHEG=;:7434:=FHIEHJJHIJFJHJJJJG??@JF=:5544976--,*&'%&$&(&&&54315ACIJJJJJFIIGHJHEEGJFIJDGEEEA8679?JCEGJFHFFGFFJJEHJJJIJJ<=<=HC@8*IFDEEDHHJ:;:;;;;84334C@BDFHIJJJJHDJ8450/2,+(()14853('''69:62112..1//122:@GIDHJJHHGJJHH<;;7=>BEDDECDIGHIICBBDGJEJJJIEE.'''*683:>:*)()0--.''''=59DGJHDJGA?>7788GDJDA@A@FEC??AAJC>>99958<;:788<FCEG@FFIJJJJJJJJHJIJJE>GFDHIJJFHE=CCBDDBHHHGE9999JJJJFHE<<<<A?9323699<BE<;IJIJJHCEFDJGEJCEIJ?66;66JFJIGJJJJ?ECJBCBEDBC?@DJH<<;;****EIJJJJJ????((((8997/.--)((*8;;==?>BFHJJGFHDEJJJI6667JJJGJHJJEFEIGIJJHJDEFJJFDEEDJGIJDFHA@@AIA?=FHJIFFJHJJ????FJJHHJJHGJGHGJJHJJICCABCJFIJJJIIJJGJJJJIFJJJJIFJA=..C???HGIHIJJ8888IDGDFJJIJJIJJJJJEI?@A<90+000,-.-8;?BACAADDFJEHFJIJJFJJJHFFHJIHGJJEGDDE@@9<6///0<<=>ABDGGBADEHIJEFGJJIJHEIIJJJEDBDJJJJJJFJG:999=?@C@D@AHCJGFCBJJGIJCJJHHC?@BB<::2/57:;<<2,,0045(''&%%&.0131.3+++GGGFJFJIJFJFJJGGJHJABAJ>CGJJJFEHD;GGJIAAACDFGIEDBFEJEDJFCEEJDJ6+))('$***+---,''+*)*;95566CHGJJDGFEJIJJJJJJJJJFHGJJJJJIJHJJJJGFEEBFD:??,,,,77(&'(:98=>@;932110./9;>?>?EJGABAACEDJJJHJJIJDDCJJJJGJJJHEJIGJHJJIJHJD?ABAJEF9888DHEJEJIHJJJGJJFJJJJJHIGEDCFDJEJGIEDHGHIDJJJJJJIHHJJGJJJJHJJJJICB>999>A33EDBDFHJDJH??CGEDJJFCCFIGJJJFJJGJJJEEJDJJJIGJJJJIJJJFHJJJJJGJJFJJEJJGJHE>==>HDJ@GJJJJGJGIEDFIJJFEJHHIFGIHJJHJIJIJJIJJFJJJIJJIJCFGEJJHJIJHJJJJJJIGJJJJJJFGJEFF*)))CE4444J====JJJDFJJJJJGIFDIJJJEJJJJFFIH@CA977DGABF,,,,683(IAABCJIFECDIDJIEEGJHJJJIFJJJA@AAHJIGEJJJIHJIFDDGCBBIFFGHHGDFJJIJGFFGHHEEHJGFFGGEJJJFB666''''''6111213///0-++*)&&'+-../8;<ECBCBDFEHCDDBEEFJJHGGGDDCEA<<;,,)))(()*-)'((444=@@?BCA?;00/3:8755=?DE??==@AEFJFJGJJGJFFEDFIEFDJDDEEIEJC<;>;32/,,)11+,&&''6,***1'''()765545@>>994455>>B?=11<8889@ABDDA@@?@@A@ABBBBC@AAACCDE<C<<DDDCCECCBAA7667DA?@AEGF?==?@@BBAA@@CBA?@A@AAHFBCEC@=3--?AAAACDDDDCFEFCAAABHFECEC<B::?DCEGDDDBBBB@C<ABACAABAC@@?@ABCD?<:75*)'**((%$&&)133341./2@A??>?=>>==>@>>:6-,++,-*''(,'0088888<<==<;;<<>?>=;;;7789@<===@4&%%,%%%$%%%%'&%%4369<(&&(),//)$
@Glass_F3P_9_D3_6_23_25
TTGGGATATAGACGGTGGTATTCCAGTGATTTTTTTCTCCATTTTGAGCTTCCTTAGCTCCTGAAAATCTCGATAACTCAAAAAATACGCCCGGTAGTGATCTTATTTCATTATGGTGAAAGTTGGAACCTCTTACATCTAGATCAACGTCTCATTTTCGCCAAAAGTTGGCCCAGGGCTTCCCGGTATCAACAGGGACACCAGGATTTATTTATTCTGCGAAGTGATCTTCCGTCACAGGTATTTATTCGCGATAAGCTCATGGAGCGGCGTAACCGTCGCACAGGAAGGACAGAGAAAGCGCGGATCTGGGAAGTGACGGACAGAACGGTCAGCCTGGATTGGGGAGGCGGTTGCCGCCGCTGCTGCTGACGGTGTGACGTTCTCTGTTCCGGTCACACCACATACGTTCGCCATTCCTATGCGATGCACATGCTGTATGCCGGTATACCGCTGAAAGTTCTGCAAAGCCTGATGGGACATAAGTCCATCAGTTCAACGGAAGTCTACACGAAGGTTTTTGCGCTGGATGTGGCTGCCCGGCACCGGGTGCAGTTTGCGATGCCGGAGTCTGATGCGGTTGCGATGCTGAAACAATTATCCTGAGAATAAATGCCTTGGCCTTTATATGGAAATGTGGAACTGAGTGGATATGCTGTTTTTGTATTTAAACAGAGAAGCTCGCTATCCACTGAGAAGCGAACGAAACAGTCGCGGGAAAATCTCCCATTATCGTAGAGATCCGCATTATTAATCTCAGGAGCCTGTGTAGCGTTTATAGGAAGTAGTGTTCTGTCATGATGCCTGCAAGCGGTAACGAAAACGATTTGAATATGCCTTCAGGAACAATAGAAATCTTCGTGCGGTGTTACGTTGAAGTGGAGCGGATTATGTCAGCAATGGACAGAACAACCTAATGAACACAGAACCATGATGTGGTCTGTCCTTAGCCAGTAGTGCTCGCCGCAGTCGAGCGACAGGGCGAAGCCCTCGGCTGGTTGCCCTCGCCGCTGGGCTGGCGGCCGTGTACTGGCCCTGCAAACGCACCAGAAACGCCGTCGAAGCCGTGTGCGAGACACCGCGGCCGGCCGCCGGCGTTGTGGATACCTCGCGGAAAACTTGGCCCTCACTGACAGATGAGGGGCGGACGTCGACACTTGAGGGGCCGACTCACCCGGCGCGGCGTTGACAGATGAGGGGCAGGCTCGATTTCGGCCGGCGACGTGGAGCTGGCCAGCCTCGCAAATCGGCGAAAACGCCTGATTTTACGCGAGTTTCCACAGATGATGTGGACAAGCCTGGGGATAAGTGCCCTGCGGTATTGACACTTGAGGGGCGCGACTACTGACAGATGAGGGGCGCGATCCTTGACACTTGAGGGGCAGAGTGCTGACAGATGAGGGGCGCACCTATTGACATTTGAGGGGCTGTCCACAGGCAGAAAATCCAGCATTTGCAAGGGTTTCCGCCCGTTTTTCGGCCACCGCTAACCTGTCTTTTAACCTGCTTAAACCAATATTTATCAAACCTTTGTTTTTAACCAGGGCTGCGCCCTGTGCGCGCGTGACCGCGCACGCCGAAGGGGGGTGCCCCCCCTTCTCGAACCCTCCCGGTCGAGTGAGCGAGGAAGCGCGGGAACAGCACTTATATATTCTGCTTACACACGATGCCTGAAAAAACTTCCCTTGGGGTTATCCACTTATCCACGGGGATATTTTTATAATTATTTTTTTTATAGTTTTTAGATCTTCTTTTTTAGAGCGCCTTGTAGGCCTTTATCCGTGTAGCCTTTATGAGAAGGTGTTGTGACAAACTGCCCTTTCAGTGTGACAAATCACCCTCAAATGACAGTCCTGTGACAAATTGCCCTTAACCCTGTGACAAATTGCCCTCAGAAGAGCTGTTTTTCACAAAGTTATCCCTGCTTATTGACTCTTTTTTATTTAGTGTGACAATCTAAAAACTTGTCACACTTCACATGGATCTGTCATGGCGGAAACAGCGGTTATCAATCACAAGAGGTAGCGAAAAATAGCCGCGAATCGTCCAGTCAAACGACCTCACTGAGGCGGCATATAGTCTCTCCCGGAATAGAAAAACGTATGCTGTATCTGTTCGTTGACCAGATCAGAAAATCTGATGGCACCCTACAGGAACATGACGGTATCTGCGATCCAGTCTGCTAAATATGCTGAAATATTCGGATTGACCTCTGCGGAAGCCAGTAAGGATATACGGCAGGCATTGAAGAGTTTCGCGGGGAAGGAAGTGGTTTTTTATCGCCCTGAAGAAGATGGCGATGAAAAAGGCTATGAATCTTTTCCTTGGTTTATCAAACGTGCGCACAGTCCATCCAGAGGGCTTTACAGTGTACATATCAACCCATATCTCATTCCCTTCTTTATCGGGTTACAGAACCGGTTTACGCAGTTTTGGCTTAGTGAAACAAAAGAAATCACCAATCCGTATGCCATGCGTTTATACGAATCCCTGTGTCAGTATCGTAAGCCGGATGGCTCAGGCATCGTCTCTCTGAAAATCGACTGGATCATCAAGCGTTCCACTCTCCCTCAAAGTTACCAGCGTATGCCTGACTTCGCCGCCGCTTCCTGCAGGTCTGTGTTAATGAAATCAACAGCAGAACTCCAATGCGCCTGCTTCATACATTGAGAAAAAGAAAGGCCGCCCAGACGACTCATATCGTATTTTCCTTCCGCGATATCACTTCCATGACGACAGGATAGTCTGAGGGTTATCTGTCACAGATTTGAGGGTGAGTCGTCACATTTGTTCTGACCTACTTGAGGGTAATTTGTCACAGTTTTGCTGTTTTTCCTTCAGCCTGCATGGATTTTCTCGATACTTTTTGAACTGTAATTTTTTAAGGAAGCCAAATTTGAGGGCAGTTTGTCACAGTTGATTTCCTTCTCTTTCCCTTCGTCATGTGACTTGATATCGGGGGTTAGTTCGTCATCATTGATGAGGGTTGATTATCACAGTTTATTACTCTGAATTGGCTATCCGCGTGTGTACCTCTACCTGGAGTTTTTCCCACGGTGGATATTTCTTCTTGCGCTGAGCGTAAGAGCTATGTGACAGAACAGTTCTTCTTTGCTTCCTCGCCAGTTCGCTCGCTATGCTCGGTTACACGGCTGCGGCGAGCGCTAGTGATAATAAGTGACTGAGGTATGTGCTCTTCTTATCTCCTTTTGTAGTGTTGCTCTTATTTAAAGCATTTGCGGTTTTTTGATGACTTTGCGATTTTGTTGTTGCTTTGCAGTAAATTGCAAGATTTAATAAAAAAAACGCAAAGCAATGATTAAAGGATGTTCAGAATGAAACTCATGGAAACACTTAACCAGTGCATAAACGCTGGTCATGAAATGACGAAGGCTATCGCCATTGCACAGTTTAATGATGACAGCCCGGAAGCGAGGAAAATAACCCGGCGCTATGGAGAATAGGTGAAGCAGCGGGGTTCATG
+
54.546:97/,,.3CEEGEAF<9:BJIJJHIJJFFJFEA>77791(((())*19.)(()'''*)+(''&****----->>DHJJIJJJHFJGHGC3322;==A6,'''(::>@D@@A@HJEA@>7*),+30((()332.+'')0:334<<;;9777=J9550,+-?<<;:10111BA@EFGFJ:1EBEEFDCCACBEIE/.-.4?AHGEFJFJFJJHGJJJA@AAFBEJJG@FBJJJJJJJJJJFDEJIGJJJJJJGJJJJJJIJJJJIGHIJJGJJDJJIJIJJJGJ@JJGA4.1**;<<<4430/0.../3IJEF8785668.-+-3)(($$$$$&)*)*0/26FC???>>64.---6BGGFHJEJFJJIJJGJJJJHJGEGJJHGEJIEJ<IHJGF-.--;+(((10/+*+-,//))))+./BABDFDDDEHHJJJJJJJJJHGJJJJJEHJGJGIJHI?@?EJIGJJIJ;;;0000F@A+++.@@EFJ====>)))0.),9-,,01BEBBJJJJJJJJJJJJJFJJJFJGFFJ>A>CEJEIJFDGEJF@@BBEJIHHJGEJIJJIHIEJDC>?CDEFFEGJJGHJJCHEGJJIFIJJJJHJJJJIJEJFJGJFC6'');AJF8864@@CHDFIJDEJFJHHJJJJFEFJIJJIE@>4/4/+%'((*8:;88:;::;:=-,+-25888>?>BCJIJF>EDC-,,;@542)(()41/?8777?<<<+?@@E6+++22258BC=CDEFECF<=>;:66;>=:666AA@?DJCHGJFBJ4335AJJJJHHFJIJDCBBCFFHFJJHGGJJJJIGJC===@HJJJJJDFJIECCFDBACFG>GFJJHJJIHC@@@BCBGI9889JJJDHJGIJHJGEJEBB:98:;;:9;;>CHJCCEDDEF----CDCHJJEEFEFJHJJJJGHBBGGFJJDBB?BIJEJA@@@8774*00>>EEA?@DFIC@ACBGFJJDDEDH5555>??CJHIJJGJH=:::CC<6678???22226A5677>GCGB3,,+((%%%%'&''CBCCDJJJF==((((>?@JGHJGFDFFEEEIB@@@>=C755442/037EDEIGFJI@@@?JJFDBCDFJJJJJGHB@AJJDJHJGJFDCGGJDJBAB@BF5337455DJJJ?@?>55.---..2.,,-;<>>=/...()?EA;JFIGDGGGH<0..6556;99:;FECCE?A?9999I=<<<C@@?66534463434AEGHJJJFGJCDIA@A@BCBDDFEIGJJGJJJFJJI;7668869891;-@<<AEHJIJJJJGJCCCBICAHJJJFEFBBJFC>>BCJJJJECCCJE@AAA@>A<=>DF@ACCDDA>?D7=))222:<JJEF9888BAD?DH9999?@@JJJGGJJJJGJJIIGEDCE>>>GJHJHJIFIJA==<=A>@?@DFDDEIGJIJGB>?>>AAGJGGEGIGIJJFHJIJJJAADGGHHA.,,5920::99J8111EIFJGJJ????FA@)).998>@?B@7+('8888569878:7621/-,(&(+%+229AABGDFGIGJJIDECDJJJJJF7D<;<7-EFFFDGHBAAAEB>?@BGJEFCDBBC@CA@A=9;<889<C<B;;=@GBA=<<>.+(((&%%%,,)('')*>JHGGJFFCCFHJFJGJFHFJJJJJGJJGDDGCECC87=BJHHEC@:<;;<..IJJFCE>><=CA>GAC,C;;EJJHDFDFJJDGCEFGGEDGGEJFJJE64456?:6,)))82/138>BGJCCCEIJFDJHJJJ<<B@E:982-'(((*))))++(+&%&(0BGJHFJGJEGJGHJCGHHJ?CED5555CJJFJCABBEJJFJF@9889GEFAAB@HDD;&%()*1498<CADD8=JJIJIIJJJJJFJFGJHBB71**,+.**,)*+))66/.13<<<=:;,,,-==@@AJGJJIJHHCDDIJBBAJHFJJJJHJFGDDFCBCIGA?5236679886337/0/())))))223FFEEFGJJIJEHFJJJGJGA@@AJD:1+*''&&''%%&)*))*))*.1/112643*+,9BEJIJJGJJJFEFJJHJJJHDGC>>>@5555;85=>.,;(6'&&&&+CFDDHDJIJJJFJJFJJGJ?=@@7777=91,,@AEFHIJFGFFDC@A6777@>:/.-:AJAAAAFJJJGC75453)'-+))+++++/.145332267;;:<;90+,33CFHFIHHJGHIJEFJFHFDCCCIEHJJJDEGFFEHJJJDGBBFFGC@?>>9-*()+34566:=CIIGJIJHJJJJA<<<>J:1383-*+,))+::;7779GJJJCACCBJGCEGFGJJG@CABIFJJJJEHJJGHJFB??CA?>>@:D<>4BBCGGJIHJJHJJJJFJFHFJFFBEGEEFGGFJFEDDDAJFHJ<CEJEJJFEGGHEGC?>>BA><;?D54457<:;BI=>=EHFFJJHJGHF>@BEB0//0DJHAGAJGJJJHJIJJFJJJEEDFHJGFJGEJJJJJHJJJJJIJHJJJJIJJHA@>A6554-)''(<BC@@@CA@ACDFGEGFD??>>;444432+***/)&$%%'%%&*&(-+87;=BFF=EGDDCDBDHBBA@;@:,(&'(+*+-22278::>A>@HJJJJJJJIFIFE32843,,,'&%%%%&&;::;;:*)&'&&&&&%)),::9994433165<85@BFFEF@>83/3--(((((7=>?<<>B333JHJHICHEDFEHHJIFJAJFGJJIJJDDCACEDJJHCJIF@@HFIJGJIIJFJFJJDEDGJICE>9;,'&'%$%'-.:BEGCDDCBEJJID857,)*48DJFJJFHJBABEJHHHGIG@><=15.7740;))DDCEDGJG0002=A;331(''%((*8;<:<<::<9--../../.044<:6110559CJAJFFJCAABAD>=..CCBHF6666DJEEF<J>>@;7JHDJCGEIJHJJFJCBDDJJFB-))*;873.++++...=AEDHGHJHGDCFGFJHJJJJHGFJJJJJJIFHFABBCBDBBEEFFEFECB75112..:99A>:9)(''%&...-,-..10-567BEEGFJEA?=@>=>DFJEDJJIHGEDE@??<;611)(((//459:EFFIFJJIJJGJJCC==<445721/.*+/0)*01.../;6555>ABABA@CFJB=;44444332/**56D@A@B@;=5557A@@CAGHHEE>??@D:=D:<;:6699<??D7778@4321123---.8<;543225=BGHCFJFFJIJFGJFJGIJJGDGHGJJJFDJJFDEEJFDCD@=<<:;;;??@DEDJBD@674157983&&&'-/7///0314/.8?8677//.'((4??BBECC10000AHEGHDDB@CDEEEGCFEFEBDD==>;>EBA@ACBFEDDBABCDEJCBBEBDCCFECAAAA@>BABGJHBB@ADDDGDDBCACID?>@??GJJH>=<=94A>766+'&&-4789::>?=<<76*(('((('(%$$$
@Glass_F3P_9_D3_6_23_26
[truncated: 4,106,580 more chars]
