# Supplementary material for: Preventing Multimer Formation in Commonly Used Synthetic Biology Plasmids
Source: ACS Synth Biol. 2025 Mar 18;14(4):1309–15. doi: 10.1021/acssynbio.4c00508 (PMC12012879; doi:10.1021/acssynbio.4c00508)
Supplement: Supplementary file 2 — sb4c00508_si_002.zip [file sb4c00508_si_002.zip › DataS1/data/fastqs/Glass_T7V_10_D3_12_7.fastq]

@Glass_T7V_10_D3_12_7_0
CTGACAGAAAATTTGTGCCCATTAACATCACCATCTAATTCAACAATTGGGAACGACGAGTTTCAGTGAAAAGTTGTTTCCTTTACTCATGGTACCTTTCTCCTCTTTAATGAATTCTTAAACAAAATTATTTGTAGAGGCTGTTTCGTCCTCACGGACTCATCAGACCGGAAAGCACATCCGGTGACAGCTGTAGCGTCGGGGTTTGTACCGTACACCACTGAGAACCACACCGCGGTGGTTGACCAGACAAACCACGACGCTAAGCCACCTAAGTTATGAGTCGAAAAAGGCGACAGAGTAATCTGTCGCCTTTTTCTTTGCTTGCTTTGTAATCACTCGATGACCAAAAGTAAAAACCCGCCGAAGCGGGTTTTTACGTAAAAGCGTGAAACTGACGCTAGCCGGTCTACTAGTAGCGGCCGCTGCAGTCCGGCAAAAAAGGGCAAGGTGTCACCACCCTGCCCTTTTTCTTTAAAACCGAAAAGATTACTTCGCGTTATGCAGGCTTCCTCGCTCACTGACTCGCTGCGCTCGGTCGTTCGGCTGCGGCGAGCGGTATCAGCTCACTCAAAGGCGGTAATACGGTTATCCACAGAATCAGGGGATAACGCAGGAAAGAACATGTGAGCAAAAGGCCAGCAAAAGGCCAGGAACCGTAAAAAGGCCGCGTTGCTGGCGTTTTTCCACAGGCTCCGCCCCCCTGACGAGCATCACAAAAATCGACGCTCAAGTCAGAGGTGGCGACCCGACGGGCTGTAAAGATACCAGGCGTTTCCCCCTGGAAGCTCCCTCGTGCGCTCTCCTGTTCCGACCCTGCCGCTTACCGGATACCTGTCCGCCTTTCTCCCTTCGGGAAGCGTGGCGCTTTCTCATAGCTCACGCTGTAGGTATCTCAGTTCGGTGTAGGTCGTTCGCTCCAAGCTGGGCTGTGTGCACGAACCCCCCGGTTCAGCCCGACCGCTGCGCCTTATCCGGTAACTATCGTCTTGAGTCCAACCCGGTAAGACACGACTTATCGCCACTGGCAGCAGCCACTGGTAACAGGATTAGCAGAGCGAGGTATGTAGGCGGTGCTACAGAGTTCTTGAAGTGGTGGCCTAACTACGGCTACACTAGAAGAACAGTATTTGGTATCTGCGCTCTGCTGAAGCCAGTTACCTTCGGAAAAAGAGTTGGTAGCTCTTGAATCCGGCAAACAAACCACCGCTGGTAGCGGTGGTTTTTTTGTTTGCAAGCAGCAGATTACGCGCAGAAAAAAAGGATCTCAAGAAATCCTTTAGATACTTTCTACGGGGTCTGACGCTCAGTGGAACGAAAACTCACGTTAAGGGATTTTGGTCATGAGATTATCAAAAAGGAATACCGGCCTAATCCTTTTAAATTAAAAATGAAGTTTTAAATCAATCTAAAGTATATATGAGTAAACTTGGTCTGACAGCTCGAGGCTTGGATTCTCACCAATAAAAAACGCCCGGTGGCAACCGAGCGTTCTGAACAAATCCAGATGGAGTTCTGAGGTCATTACTGGATCTATCGACAGGATCCAAGCGAGCTGGATATTCAAATTACGCCCCGCCCTGCCACTCATCGCAGTACTGTTGTAATTCATTAAGCATTCTGCCGACATGGAAGCCATCACAAACGGCATGATGAACCTGAATCGCCAGCGGCATCAGCACCTTGTCGCCTTGCGTATAATATTTGCCCATGGTGAAAACGGGGGCGAAGAAGTTGTCCATATTGGCCACGTTTAAATCAAAACTGGTGAAACTCACCCAGGGATTGGCTGAGACGAAAAACATATTCTCAATAAACCCTTTAGGGAAATAGGCCAGGTTTTCACCGTAACACGCCACATCTTGCGAATATATGTGTAGAAACTGCCGGAAATCGTCGTGGTATTCACTCCAGAGCGATAAAAACGTTTCAGTTTGCTCATGGAAAACGGTGTAACAAGGGTGAACACTATCCCATATCACCAGCTCACCGTCTTTCATTGCCATACGAAATTCCGGATGAGCATTCATCAGGCGGGCAAGAATGTGAATAAAGGCCGGATAAAACTTGTGCTTATTTTTCTTTACGGTCTTTAAAAAGGCCGTAATATCCAGCTGAACGGTCTGGTTATAGGTAGTTGAGCAACTGACTGAAATGCCTCAAAATGTTCTTTACGATGCCATTGGGATATATCAGACGGTGGTATATCCAGTGATTTTTTTCTCCATTTTAGCTTCCTTAGCTCCTGAAAATCTCGATAACTCAAAAAATACGCCCGGTAGTGATCTTATTTCATTATGGTGAAAGTTGGAACCTCTTACGTGCCCGATCAACTCGAGTGCCACCTGACGTCTAAGAAACCATTATTATCATGACATTAACCTATAAAAATAGGCGTATCACGAGGCAGAATTTCAGATAAAAAAAATCCTTAGCTTTCGCTAAGGATGATTTCTGGAATTCGCGGCCGCTTCTAGAGTACTGCGATGAGTGGCAGGGCGGGGCGTAAGACTCGACGTCTAAGAAACCATTATTATCATGACATTAACCTATAAAAATAGGCGTATCACGCGAGGCCCTTTCGTCTTCACCTCGAGCACAGCTAACACCACGTCGTCCCTATCTGCTGCCCTAGGTCTATGAGTGGTTGCTGGATAACTTTACGGGCATGCATAAGGCTCGTATAATATATTCAGGAGACCACAACGGTTTCCCTCTACAAATAATTTTGTTTAACTTTTTAATTAACGGCCGGCTTGTCGACGACGGCGGTCTCCAGTCGTCAGGATCATCCGGGCATCAATCGTACGTCCGGCAATTAAAAAAGCGGCTAACCACGCCGCTTTTTTTACGTCTGCAGGCGCCACTCGATTCTAGGGCGGCGGATTTGTCCTACTCAGGAGAGCGTTCACCGACAAACAACAGATAAAACGAAAGGCCCAGTCTTTCGACTGAGCCTTTCGTTTTATTTGATTCCTCTAGCACGCGTACCATGGGATCCCCCGGGCTGCAGGAATTCGATATCAAGCTTTTATTTGTGAGGAATCATCCATGCCATGTGTAATCCCAGCAGCTGTTACAAACTCAAGAAGGACCATGTGGTCTCTCTTTTCGTTGCAAATATCGAAAGGGCAGATTGTGTGGACAGGTAATGGTTGTCTGGTAAAAGGACAGGGCCATCGCCAATTGGAGTATTTTGTTGATAATGGTCTGCTAGTTGAACGCTTCCATCTTCAATGTTGTGTCTAATTTTGAAGTTAACTTTGATTCCATTCTTTTGTTTGTCTGCCATGATGTATACATTGTGTGAGTTATAGTTGTATTCCAATTTGTGTCCAAGAATGTTTCCATCTTCTTTAAAATCAATACCTTTTAACTCGATTCTATTAACAAGGGTATCACCTTCAAACTTGACTTCAGCACGTGTCTTGTAGTTCCCGTCATCTTTGAAAAATATAGTTCTTTCCTGTACATAACCTTCGGGCATGGACCTATTGAAAAAGTCATGCTGTTTCATATGATCTGGGTATCTCGCGAAGCGTTGGACGCCGTAACCGAAAGTAGTGACAAGTGTTGGCCATGGAACAGGTAGTTTTCCAGTAGTGCAAATAAATTTAAGGGTAAGTTTTCCGTCTGTTGGGTATGT
+
('&'(12@BFI@@@@IJJGFJFJFHEHHGGHCDEJJIGEH2''''((*&&%&($%$$$$$$%)(+))),.210*)('('''((4/=@ABHFFFJEHDJIBJ@AHJJC;7DGHGIJJHJJGGEFHHFJJJJJJJJHJHJJJJJJJGCB?@EFGJJJB@AAC988////2<27(0+(&&+,1**-8AFJFHDBDJA32,,53245?2222>200/322///+,,+/.-,++))++,+2<>?@CHJAAAA@@???AEGGBA;99:?@6,)+,7<ABGHFCHFE1,**('''3CDBDH@@??55CCDFHBF<;;5444/?=>2//1.,+,,=>>FHFJGJJHHJJBEE>>>?JGHJGJGDEEJJJJCEA@CBBC7(''')*0'&&'()*4,''(+445688<>DIJHGJJJJJJJHHHAA@AJGGJJH===?J:9//15D=889GJJEJJJIJGEJJHHJHEJJDJJGGC7==69A9990,DJJFHCJFJJGJIJGJGJJEDFEJJJIIJJJJIC@?AEDJJHJJJJJJJJJIIFJJHFHJJJFJJJIJJFFDHEEFJJHICDDBI;:::EBFJGJJJJJJJIGFJHJIFJJJJEJEE:J@>>=<>BJJJJJJB@?32,,..<BDJJJDCEHACBCJJJJGIDIFFDCCDECB@/.'&./01557BGGGBEEJIEJEJFJIJJJGIIJJGED?G8777FE?2?5<;AD<2007>@BFFBDDJJIECEA>>>9995.'&'''(),//+*'%%#$%&&''()')))%$$$%%###$)*+6868688???--<IJJJFFHGJJJGJJJJJGCG5HEJIH8IJJJJFJFJEIGJHFB;99:85/66..1133:1.1-/3..,.-/2:322278AFFDGJJFBCIFIJFIJJHGFFJJJJIIJJF<:::CFEFHJC=>=?D@@?=:;;;CADEGF>>?@FJDFCAA::5553434;?:0)+44,,,<....BGID;;<DEHAD><99>AJFIHD:::>JJ;<<<EJJJJJJIGIJHFJJJJFIJJJJJJJGJECGGEJJJHJHJHIJIJJFIIJJGJJE>==>>?DJJEEFJHJHJJJJJIIGHHJFJE@=::99-,,,56IJIJHJJJEI<;<<<<89>J5556JB@@BHHHD<88=<><7:;BGJJJFJJEIIJJJJJJIJJIEE=99:9:4466AJJJJECFC=AB=665,)(%%(&*FDDI????@?@@JBDEFJJIJJHEJIJIEEA6@A@DF=6?CBE?=>?HFEDFIHEHIACAAJEEBB<C?99/..,,)))),.(((00/-*)')')'*0...1>??JJFEGCI===<<66577211347777449<@A9>?GEEJH;31/-*))(,,,+,,/))++886)(+''%%$$$'--**+869:@?AA?HIGJJIJJFJJGCIHB@G=A,,,,BFGJJEIB66BEBABBGHIJIB6679A@BBABAC>>ACJEJJH?@>=;768<@?BAHGHHJHJDDE=;;7:D<;?A@1111::<::9469998;>BDDJIGHGJIIJGGJJHIJJJGHJH=32222+**&)))3/)'&')+,39:>>D0*)(()'$#''.75:,,,>B@BBEHBJGHGJJJIJJFJJHJJJJGJJJJJJJJJJIEJJJABC?>;76.78:>////@=>;<??C??BECCBAHFFJDFHJDDFEGGJFGEGHJJJI7788>>9989@7845JGGJ@DDCDA77765431****4889DBCJJDBCCDAAA@@?<:833,6::67@BB@IJGEJJFJJJ6666IDEFEJJJJGJJJJGB==<><JIJJJJC@@=9776;@DDJJJHGIJJJJIGFDFHJJIIHJIF::;AJJGJB?AAHJJJJJJJJHGJJJGJJJHFJJJJJJJJHFJJJJJJF89/--+...<@?AGCE>@?GJECBAACJJJIFJGHECG<=FJJGJ;;;,'')@B>==>:?@AIJJJJJHJJJGHJJGDCBCJFJJJGHJJGJJJJJJJJG@?@;JJJJJJHJ@@?9:IJJJHJJJJJJGJHFJJJJ;<?JJGDBB@FDHJIJJHJJJJJJJJJJJJJJJIJGJF?>>?DGJJJGJEFFGJJJJJIJGJJIJIJJGJJJJDB:7-7667;:=B;JJJJJFDGJFFDJJJJFEJDJJIJIDJJIJJIJHHF65556)&&&++50000/*)))))+.**:9333:JJJJJJIJJJJJJJHIJHGCAD?@@=<0--+('()69@IIFDAFCB;;AAJJEFFJJGIHFDA?B@EJIFIJGJHIGIHHFFJB99:ID><6333311133<BJJJJGJDBC@GHC8883445:94-.-.3563;::;CJHEFGH@CCGIGDEDEDJHJJHE<2221DJBD=;>>BJGIHIGJJIGCGBBCAAJJFFGCFIDFDCDCDEIGJGJJHJEGHJJJJJJJGGGJIJFGJJGHGHFFHGFFJFJJJJHJGFGJJJJFDDGFIJGJFHJJHEDED@ABED63101***,67;>:AGHJHIICC>9956@BC@@?@DJJIJJJJJJJIIJJJEEDIJ?>76,+**+(**+4000159:;DJFEJGGGFJGGJEJJGJJFJJJJJJJJJHJGDEDD>>>>771,+')+34=JID@<;;;?EDFJJJG@@@JAB@@GDGGG,,,.=55-((/@GEEGECJIEEHGJFHHIGJJGJ?;;=410/-+*%%&640---3-655AAIEDIGCJEEGJJJAA@@88800-+-('&&&)(''',14A7777GJJHCECFJJJJIJFJGFFG643'>?88>GJJGJJIFJJHJJJJJHIJGJHJJJJJBACBB??B=<0,,,774322021///4=?CEBD@66644448115<@CBDHGH=<<IJHCBB@BDIIHGJJJJJJFAE:6ABDBBBBIEHECCCGGJD/+++///00/.-..>DCGJHEGEHB@@?A100123GJGGGIGGDJEJJFGGJHGJIFHHJJFJIEGEJHJHIJJJFGFJJJGIF?=>?JIFDDCGC6225@>----165*''(589=D<:9888755582223::ABDECHF@B@BJJJJJCBEDJJJJJJJIGGEJJBEDC87***-++++E@BEHJGDJFJJDDHJJEIJEIJJJJJIJJJHJJHIHJJDEJIJJGJDIJIJJEHEEJJH?==CE*****((**,*+)(**,AADJHIBAA=:6.01BBHJJJIJJ?>??H@40/4BIJJJJJJJJEEJIJJJI@@3000BJJJIJJJHJJIGGJIJEJJECE?@=9:823345=;55554547JJJJHFJJJJJJJJIJJIIHJJIJHJJJJJJJJJHGEHGJJJJIIJJFDJIJJJJGHJJJGFHJJJJJHHIHJIJJFDEGGJFFDDGGJHJJGJEEECJHFBA@AC:40//05333..+,689>?@6.DHIDJGGFEBCBJJJHJEGIHGGHIJGFJDIJJJEEJJHJGBDAAFDGHJJJJGHEJHGEGJHJJJFJJGGJJJJJJJJJEIGJIIJIIDDIJJJGHJJ==JEEHFIJEJJJGIFGB@@@A:787<==**(&%&$$$$=DJIIJEGFDHJJEJEB@??:734=CIHGDECD@?52*&%%(+*--+,'&'''%%%&;<?@@FHJGJGJHGGJGJJJGGHJGEJHIJBB100211++,;6/../-,--1)));B@BDECGJJJJGFGFHFJ@=?15**+)''),..-+&
@Glass_T7V_10_D3_12_7_1
GTACTGTTGTAATTCATTAAGCATTCTGCCGACATGGAAGCCATCACAACGGCATGATGAACCTGAATCGCCAGCGGCATCAGCACCTTGTCGCCTTGCGTATAATATTGCCGTGGTGAAAACGGGGGCGAAGAAGTATGCCGTATTTGGCCACGTTTAAATCAAAACTGGTGAAACTCACCGATGACGACGAAAAACATATTCTCAATAAACCCTTTAGGGAAATAGGCCAGGTTTTCACCGTAACACGCCACATCTTGCGAATATATGTGTAGAAACTGCCGGAAATCGTCGTGATATCATCAGAGCGATGAAAACGTTTCAGTTTTATCATCATGGAAAACAGTGTAACAAAGAGGTAAACACTGTCCCATGGCGGCGCGTGTTTGCGTTGCCATAGAAATTCCGGATGAGCATTCATCAGGCGGGCGAGAATCAAAATAAAGGCCGGATAAAACTTGTGCTTATTTTTCTACGGTCTTTAAAAAGGCCGTAATATCCAGCTGAACGGTCTGGTTATAGGTACATTGAGCAACTGACTGAAATGCCTCAAAATGTTCTTTTCACGATGCCATTGGGATATATCAACGGTGGTATATCCGTGATTTTTTTTCTCCATTTTAGCTTCCTTAGCTCCTGAAAATCTCGATAACTTGAAAAAATACGCCCCAGTAGTGATCTTATTTCATTATGGTGAAAGTTGGAACCTCTTCGTGCCCGATCAACTCGAGTGCCACCTGACGTCTAAGAAACCATTATTATCATGACATTAACCTATAAAAATAGGCGTATCACGAGGCAGAATTTCAGATAAAAAAATACCTTAGCTTTGCGCTCAGGATCATTTTCTGGAATTCGCGGCCGCTTGTAGAGTATGCGATGAGTGGCAGGGCGGGGCGTAAGACTCGACGTCTAAGAACGTTGTTGTAGTCGCTGGTCTCGAGTGGGCGCTATCACGAGGCCCTTTCGTCTTCACCTTCGAGCACAGCTAACACCACGTCGTCCCTATCTGCTGCCCTAGGTGTATGGTGGTTGCTGGATAGTTTGCCGGGCATGCATAAGGCTCGTATAATATATTAGGAGAGTCACAACGGTTTCCCTCTACAAATAATTTTCTTAACTTTTTAATTAACGGCCGGCTTGTCGACGACGGCGGTCTCCGTCGTCAGATCATGCGGGCATGAATCGTACGTACGGCAATTAAAAAAGCGGCTAACCACGCCGCTTTTTTTACATTCTGCCGCGCCACTCGATTCTAGGGCGGCGGATTTGTCCTTCTTCAGGAGAGCGTTCACCGACAAACAACAGATAAAACGAAAGGCCCAGTCTTTCGACTGAGCCTTTCGTTTGTGAATCCTCTAGCACGCGTACCATCGAAATACCCGGGCTGCAGGAGTTGTGGGTCTGACTTGAGGATATCATCCATGCCATGTGTAATCCCAGGCAGCTGTTACAAACTCAAGAAGGACCATGTGGTCTCTCTTTTCGTTGGGATCTTCGAAAGGGCAGATTGTGTGGACAGGTAATGGTTGTCTGGTAAAAGGACAGGGCCATCGCCAATTGGAGTATTTTGTTGATAATGGTCTGTTCGTTGAACGCTTCCATCTTCAATGTTGTGTCTAATTTTGAAGTTAACTTTGATTCCATTCTTTTGTTTGTCTGCCATGATGTATACATTGTGTGAGTTATAGTTGTATTCCGATTTTGTCTGCAAGAATGTTTCCATCTTCTTTAAAATCAATACCTTTTAACTGGATTCTATTAACAAGGGTATCACCTTCAAACTTGACTTCAGCACGTGTCTTGTAGTTCCCGTCATCTTTGAAAAATATAGTTCTTTTCCTGTACATAACCTTCGGGCATGGCACTCTTGAAAAAGTCATGCTGTTTCATATAATCTGGGTATCTCGCAAAGCATTGAACACCATAACCGAAAGTAGTGACAAGTGTTGGCCATGGAACAGGTAGTTTTCCAGTAGTGCAAATAAATTTAAGGGTAAGTTTTTCGTATGTTGCATCACCTTCACCCTCTCCCACTGACAGAAGTTTCATTAACATCACCATCTAATTCGACAATTGGGACAACTGCAGTGAAAAGTTCTTCTCCTTTACTCATCATTACTCTCTCCTCTTTAATGAATTCTTAAACAAAATTATTTGTAGAGGCTGTTTCGTCCTCACGGACTCATCAGACCGGAAAGCACATCCGGTGACAGCTGTAGCATCAGGGGTTTGTACCGTACACCACTGAGACCGCGGTGGTTGACCAACGAAACCACGACGCTAGCCCGCCACCTTAGTTATGAGTCAGGAAAAAAGGCGACAGAGTAATCTGTCGCGCCTTTTTTGCTTGCTTTGCTTTGTAATCACTCGATGACCAAAAGTAAAAACCCGCCGAAGCGGGTTTTTACGTAAAACAGGTGAAACTGACGCTAGCCGGTCTCTCGTAGCGGCCGCTGCAGTCCGGCAAAAAAGGGCAAGGTGTCGCCACCTGCCCCTTTTTCTTTAAAACCGAAAAGATTACTTCGCGTTATGCAGGCTTCCTCGCTCACTGACTCGCTGCGCTCGGTCGTTCGGCTGCGGCGAGCGGTATCAGCTCACTCAAAGGCGGTAATACGGTTATCCCACAGAATCAGGGGATAACGCAGAAAGAACATGTGAGCAAAAGGCCAGCAAAAGGCCAGGAACCGTAAAAAGGCCGCGTTGCTGGCGTTTTTCCACAGGCTCCGCCCCCCTGACGAGCATCACAAAAATCGACGCTCAAGTCAGAGGTGGCGAAACCCGACCCAGGCTGTGAAGAGATCCAGGCGTTTCCCTGGAAGCTCCCTAGTGCGCTCTCCTGTTTCCGACCCTGCCGCTTACCGGATACCTGTCCGCCTTTGCTCCTTGGGGAAGCGTGGCGCTTTCTCAGTCGCTCACGCTGTAGGTATCTCAGTTCGGTGTAGGTCGTTCGCTCCAGAGCTGGGCTGTGTGCACGAACCCCCCGTTCAGCCCGACCGCTGCGCCTTATCCGGTAACTATCGTCTTGAGTCCAACCCGGTAAGACACGACTTATCGCCACTGGCAGCAGCCACTGGTAACAGGATTAGCAGAGCGAGGTATGTAGGCGGTGCTACAGAGTTCTTGAAGTGGTGGCCTAACTACGGCTACACTAGAAGAACAGTATTTGGTATCTGCGCTCTGCTGAAGCCGGTTCTATTCGGAAAAAGAGTTGGTAGCTCTTGATCCGGCAAACAAACCACCGCTGGTAGCGGTGGTTTTTTTTGTTTGCAAGCAGCAGATTACGCGCAGAAAAAAAGGATCTCAGAGAATACCTTGATCTTTTCTACGGGGTCTGACGCTCAGTGGAACGAAAACTCACGTTAAGGGATTTTGGTAGTGAGATTATGCAAAAAGAATCTCACCTAGAATCCTTTTAAATTAAAAATGAAGTTTTAAATCAATCTAAAGTATATATATGAGTAAACTTGGTCTGACAGCTCGAGGCTTGGATTCTCACCAATAAAAAACGCCCCAGTGGCGACCAGCGTTCTGAACGAATCCAGATGGAGTTCTGAGGTCATTACTCGATCTATCAACAGGAGTCCCAAGCGAGCTCGATATCAAATTACGCCCCGCCCTGCG
+
224551.)'(143<:9,+++..,,,,-,-,++,231102126('&#$$%(());<<<A??ABFEJJJJH@@A?CA?@@@J:755:976:633229:A@>==86*(''&&%(+%%%%.5?>543*))+*'''(+01.)&%%$&$%%%+*$,:998)))2..38>@99943236732-..,,31(&&'&&%%&0446=A=<>??<8978;<EJJJGJJHJCHDDDIE=988BJJJJJJGJJGJEIHIJH@?@AHJJFFBA@9FDECFJJEGA@=<=;<>C@<5557>@DDB;++'%%%%'&()%%%%',..7787888HJ?A@;,++*+;8%%$#$%'/898<EG?22239644+)))(')+-++,,+))*)*+))%%&$$$#$$%$$&((+&&&'-2'&%%%(-8:9;::>B><;<@DE<;;:;>?@9878+***.+)(&&()-./.0+*)((...1???A>>>:;;788871-+((??DIGJJCDIJGFB>+(())3//./89:;BBBCDBBCBAAAHHD@>?@@:889=<<:99=<999@>?ADE<<::<;>>JJ@??21135(%&&--5?@??AFIHFDEHDJ21117<<=FD@?'''''(*,1,,./0;;4300.111@766681/+(&('''(448<>>22222<>>@@?;99:;D=:93/--/.0++**,,)+*+++)+++124448(&&'796111379888;54,&%'.335('''7558B===>DJD6666JECA@ACIJJJGJHEBABCHEGFJJC@@AAJCA@B@BA@=@FFJJFHGHIEDBBDEJDGFHHIJEEC?))))((+/23+))($$$''),-.1*(''+))))45-,,-552335?B>=;:;66661/-+&-&%%&&&&&&33@@<<==JIJFGJE'''>=AA83230/,+111710*)*+*&$%&&''%'&%&$#######$%$$$%&&&&'$$%%+.222:=?JCFB>40/1183==@@0))**-..***+%$%%%(%):;;=@JJGF?????;:220/.//55,++-0++&&%&'%$$%&'&$##$&'(()-3===?DCC=:<AFI>>?@;9:7643,(*,(-/0&&&';>AGECHIJH@?=?>;/-GJ=;<<AJ///1EIFDHJH<<9EBDJIGJGDIJHHJF@>=>@BA311142034421(''&&&'(&&%%%&&,300)((()''&(&'%%%%-()))-**;;<<<::>?DEBD>>854+44566>?@40'''&'',**+,<62--,)(&&&&&*,-8==<=D?:>625448.**0)''''5555==?=FGJFFGCEDFEFJJJJEGECIE@@?BDDJG@==;633<9::8=11BJCB@?,(((-(*&&--/4475.-++-576654522*'%%+(%&&/4997BA@:62.'$$$'&&'&$##$$#$&&'''5;:<ABABCA@)))*4668++/0;<4445BFDJE@@?>311293111353,,-//00'%%&)*((&)))0/00.++,1013/&+00<CCCFJC@>==@@;A@GGEGJJEBC><=>>=4223F???EDHJJB@BEEJGEA===>GAIIEDGDEJCEJHHBBEFBCA///.--34-&&&67?B@@?=73/034DABCBFGJFJIEJFCCCB@A0*-->C@@?BCG?A@@DJFIIGJJFGHEHHEJFJGHIGJJJJJGCECCCCGJJJIGGGDFCE>=>>FH>>?:>))))73.,)(---/DIFJ@@@-**(./13.334<8779BABECFI?>DDCDGJ))))=7767:6<JB==>A@@AF>>>=@00003>:431//.<<ADCCAED:887=////486/99;AA@@>:<><@>??>2//26<=>=>A<@ACCDEDBEBBH<<<<BA@?<===@665/8=CJ@@@22212212597773312410003566443355;CGHFJIFHIEAABBDEBCA???DEGHGCECFFCCDDJDEDABBA=1.6/754216(((?=B=?EEFCEIFJFGFDEDEFFECECDA::64354,%%)*,7<:;?>>66555*277:755584*=<''''++*&%%(''*025:?ABC@A@@CBCBC@*&%&'''/--01=3324..,,.-012E9887;<;CBBCIGBCB;66,+++-..)))*668@??=<=A@@??C43333ABDADGEEA@@A@:00.024<<<:84223=CACC?>@=>88=9:99=>;===JHHHJIJGJIIGIJGBCCBB>+*)((''(((854500.-0/77777><BE>98>988FC@C:9775553*%%%&&(5>6?>=>?DE76666666332-0'%*43;----8BJDAGHGJDDDEFHFF?>ABBCC@@@=((()+1.1/,/1'&&(((().,998?<A>?FDJHECACCEJJJECCGJFA;<9B@AA>>>>CFIGCADBCEJ@30009883)'&'*0@AEAA>>?:,**+6879778*))-/7>?DJJIBBAAFAE++,5<<888HJJGHJHJEJGJJE500288879<B>65576;**+9599=>B>>>@JFGEA42243ADHDHGJDA@?AA;><==@CEIGFJJFFFHHGGHGJFDF@---.//02155FHHEEECDDCABBFJIJGJJH?@?@JJJHIDBGBCDHGJDADDCCAB/)B=;<=<((((4991,+++0**((09<==AEFF>>>EFDFJEHFA8765....:32210679999?@AE877AEFJJHEEJJJJJHJFDJJIG;J----ICB<<==<A@?9?E<;<>ABAACJEFJIJC@CDGJJCECADJGJGEGJDEEDDCF?11)&%%%%&&%--,*('''&$&(()*+((***(+;577=GB>=:9=;'''(9741-+(*9;44.*2046@AJEDE?6-(*2+))6==<=>BB6:<;0./.,,421/*'((()''%%&(..5667@31/,(''++,23;;;??@11///..//0667668:=E7766'%%%('('%&&&%%'...59A;;:;CEBD<;CAA>?AF<:;:<;>CHBADCGJIIJHHEEFBC@@@BHEGGJEJ@?@@EA.-,,-5>EEGHEECEEEJFJEEIJJJBJ====GHFJJJJHJJIJGGJJCCJIGH=GIDDECBHJJFDCFCDHJIJDGA@AEEEDDJIJJE@?BDE9BC;HIIJCAB9887<<<?A>?:;?IJHC96**++6686))+@<<=<FHHIJEFHDEEIFA@GDCBC@9&&&''&%%''),,,337861175885,,,+-+))+-/--.(')(-,+((((-08::<G@??>A@@<<6;9==>B;>=?>>6556:99844442&&&(255==<8?@872.,&%$%'(*+-,,+)+,('''000B?>>?A@CIDEGCDCCDD9778JJJJG@==>><>,+++.2.9>BBCED@>AA?%%%&&%%%&&*$$$$(211)**&&&'112**)-+.31....9=6CEJJJJJFFIJJJJJJJJGB??>@CDDGJHJIJIIJHJEDDHJJGGHJJHJJJJIH@?@@64331-,*(**,/..1142/0279435><1238;++**CD98880,)((+*,''')++++;>BBDEAHIJHGHDECJEFE??>?;E'&'(-6-,*))*+(((34235577444::=10030001>><:651469C886A=2*'
@Glass_T7V_10_D3_12_7_2
GTAAAAGGACAGGGCCATCGCCAATTGGAGTATTTTGTTAATGGTGTGCTAGTTGAACGCTTCCATCTTCAATGTTGTGTCTAATTTTGAAGTTCATTTTGATTCCATTCTTTTGTTTGTCTGCCATGATGTATACATTGTGTGAGTTATAGTTGTATTCCAATTTGTGTCCAAGAATGTTTCCATCTTCTTTAAAATCAATACCTTTTAACTCGATTCTATTAACAAGGGTATCACCTTCAAACTTGACTTCAGCACGTGTCTTGTAGTTCCCGTCATCTTTGAAAAATATAGTTCTTTCCTGTACATAACCTTCGGGCATGGCACTTGTGAAAAAGTCATGCTGTTTCATATAAATTGGGTATCTCGCAAAGCATTGAACACCATAACCGAAAGTAGTGACAAGTGTTGGCCATGGAACAGGTAGTTTTCCAGTAGTGCAAATAAATTTAAGGGTAAGTTTTCCGTATGTTGCATCACCTTCACCCTCTCCACTGACAGAAAATTTGCTGCCCATTAACATCACCATCTAATTCAACAAGAATTGGGACAACTCCGTGAAAAGTTCTTCTCCTTTACTCGTGGGTCCCTTTCTCCTCTTTAATGAATTCTTAAACAAAATTATTTGTAGAGGCTGTTTCGTCCTCACGGACTCATCAGACCGGAAAGCACATCCGGTGACAGCTGTGCACGTCGGGGTTTGTACCGTACACCACTGAGACCGCGGTGGTTGACCAGACAAACCACGACGCTAGCCCGCCACCTGAGTTATGAGTCAGGAAAAAAGGCGACAGAGTAATCTGTCGCCTTTTTCTTTGCTTGCTTTGTAATCACTCGATGACCAAAAGTAAAAACCCGCCGAAGACGGTTTTTACGTAAAACAGGTGAAACTGACGCTAGCCGGTCTCTCGTAGCGGCCGCTGCAGTCCGGCAAAAAAGGGCAAGGTGTCACCACCCTGCCCTTTTTCTTTAAAACCGAAAAGATTACTTCGCGTTATGCAGGCTTCCTGGCTAAACATCACTGTAGCTCGGTCGTTCGGCTGCGGCGAGCGGTATTAGCTCACTCAAAGGCGGTAATACGGTTATCCACAGAATCAGGGGGTGGCGCAGGAAAGAACATGTGAGCAAAAGGCCAGCAAAAGGCCAGGAACCGTAAAAAGGCCGCGTTGTTCGCGTTTTTCCACAGGCTCCGCCCCCCTGACGAGCATCACAAAAATCGACGCTCAAGTCAGAGGTGGCGAAACCCGACAGGACTATAAAGAGATTCCGGCGTTTCCCCCTGGAAGCTCCCTCGTGCGCTCTCCTCCGACCCTGCCGCTTACCGGATACCTGTCCCCGCCTTTTTCTCCCTTCGGGAAGCGTGGCGCTTTCTCATAGCTCACGCTGTAGGTATCTCAGTTCGGTGTAGGTCGTTCGCTCCAAGCTGGGCTGTGTGCACGAACCCCCCGTTCAGCCCGACCGCTGCGCCTTATCCGGTAACTATCGTCTTGAGTCCAACCCGGTAAGACACGACTTATCGCCACTGGCAGCAGCCACTGGTAACAGGATTAGCGAGCGAGGTATGTAGGCGGTGCTACAGAGTTCTCTTGAAGTGGTGGCCTAACTACGGCTACACTAGAAGAACAGTATTTGGTATCTGCGCTCTGCTGAAGCCAGTTTTCTTCCTTTCGGAAAAAGAGTTGGTAGCTCTTGATCCGGCAAACAAACCACCGCTGGTAGCGGTGGTTTTTTTGTTTGCAAGCAGCGGATTAGCAAGAAAAAAGGATCTCAAGAAGATCCTTTGATCTTTTCTACGGGGTCTGACGCTCAGTGGAACGAAGAGAAAACTCACGTTAAGGGATTTTGGTCATGAGATTATCAAAAAGGATCTTCACCTAGATCCTTTTAATTAAAAATGAAGTTTTAAATCAATCTAAAGTATATATGAGTAAACTTGGTCTGACAGCTCGAGGCTTGGATTCTCACCAATAAAACGCCCGGTGGCAACCGAGCGTTTGTGACAAGATCAGATGGAGTTCTGAGGTCATTACTGGATCTATCAACAGGAGTCCAAGCGAGCTCGATATCAATTACGCCCCGCCCTGCCACTCATCGCAGTACTGTTGTAATTCATTAAGCATTCTGCCGACATGGAAGCCATCACAAACGGCATGATGAACCTGAATCGCCAGCGGCATCAGCACCTTGTCGCCTTGCGTATAATATTTGCCCATGGTGAAAACGGGGGCGAAGAAGTTGTCCATATTGGCCACGTTTAAATCAAAACTGGTGAAACTCACCAGGGATTGGCTCAGCGAAAAACATCTGTTCAATAAACCCTTTAGGGAAATCGGCCAGGTTTTCACCGTAACACGCCACATCTTGCGAATATATGTGTAGAAACTGCGGAAATGATCATCATGGCTGAGCAATAAAAACGCTTCAGTTTGCTCATGGAAAACGGTGTAACAAGGGTGAACACTATCCCATATCACCAGCTCACCGTCTTTCATTGCCATACGAAATTCAGGATAGACATCATCAGGCGGGCAAGAATGTGAATAAAGGCCGGATAAAACTTGTGCTTATTTTTCTTTTACCGTATTTAAAAAGGCCGTAATATCCAGCTGAACGGTCTGGTTATCGGTACATTGAGCAACTGACTGAAATGCCTCAAAATGTTCTTTACAATTAGTGGGATATATCAACGGTGGTATATCCAGTGCACAAGAATATTTTCTCCATTTTAGCTTCCTTAGCTCCTGAAAATCTCGATAACTCAAAAAATACGCCCCGGTAGTGATCTTATTTCATTATGGTGAAAGTTGGAACCTCTTCGTGCCCAATCAACTCGAGTGCCACCTGACGTCTAAGAAACCATTATTATCATGACATTAACCTATAAAAATAGGCGTATCACGAGGCAGAATTTCAGATAAAAAAAATCCTTAGCTTTGCTAAGGATGATTTCTGGAATTCGCGGCCGCTTCTAGAGTACTGCGATGAGTGGCAGGGCAGGGGCGTAAGACTCGACGTCTAAGAAACCATTATTATCATGACATTAACCTATAAAAATAGGCGTATCACGAGGCCCTTTCGTCTTCACCTCGAGCACAGCTAACACCACGTCGTCCCTATCTGCTGCCCCCTAGGTCTATGAGTGGTTGCTGGATAACTTTACGGGCATGCATCAGCTCATATAATATATTCAGGGAGACCACAACGGTTTCCCTCTACTAAATAATTTTGTTTTAACTTTTTAATTAACGGCCGGCTTGTCGACGACGGCGGTCTCCGTCGTCAGGATCATCCGGGCATTGAATAGTACGTCCGGCAATTAAAAAAGCGGCTAACCACGCCGCTTTTTTTACGTCTGCAGGCGCCACTCGATTCTAGGGCGGCGGATTTGTCCTCTCAGGAGAGCGTTCACCGACAAACAACAGATAAAACGAAAGGCCCAGTCTTTCGACTAGAGCTTGGTTTTATTTGATGCCTCTAGCACGTACATGAAAATGTACAGGGCTGCAGGAATTCGATATCAAGCTTTTATTTGTGAGATAGTGAGTCCATGTGTAATCCCAGCAGCTGTTACAAACTCAAGGACCATGTGGTCTCTCTTTCATTCGGAATCTTCGAAAGGACAGTTGTAAAAACACATGA
+
113=?IDCAG=<<=FJFFH????HDFJJIEHJJHFJEC4'&%%&&%%%%&%$$$(+04>>?@BE5BIJJFJIJJJIIHGDHJGFGJIIB?@@?<,,++,64578FGFEJFHJJHFEIGHHJJJJHJJIJJJJJIFFFGJJJJJJJJFJGICBBDJGGH<::>?GEGGJB@EFDJJJJJFJJ>;9(10030/2DCDFGGFGFGDEA40FBCHJI@===DGJFA=5::=ABAFFJEEGEJHJ<88876/..-/00567BDBCIJIJJJFGFDECJH@EECFDFGB<<=6634,,))-.*132*64>AHHJJJIGIJH/...CHJB@A?C3*))((5:FJJJHFJFJJFBEC??@87))-*2229:EE@?<;889DEJBBB.---@CFAEBA>75345CJEDD8776545555365:>ABCFGGEBDD=<=BEH==)@@GJJGGJIJHIGIJDD=JFFGGJIJJJJI:6)@@AEHJ=<;;B?@>>D9FGGDBFECJHJFAAA;;;:;;750-,''+,,----;AHHJB8877IEFEGJ;/..,/+&'%-68>BG>=<6.+(55=EGIIED<?@;G<:<A8(''((*))).(()+9>7AA@DJEFECIGFDFFEHJGGJIJJFJHJJI<<<<HIFGDD7777CB@:::;JFJFGFFJGEFI<<<=JJFDEIHHGJGEEFFHHJGJF222433220056<;<<CAA>::3233;<=<=@=JJJJJJJGEJGJG==<99871,/.-.4558''')46=><99;<8;72111)(''.02+**,1345<?DIFEHHFB@A=..:<BDF@@A@97998<JDJ=;=<<BAAABCCIHGJJJDJFGDDEGHGJHCHIGGJFJIJ@A<>542/0/-*$%%%&'(,)))*.04@;:89?CJJFJFFDJCEGDIDB@;:8:332224BDEJEEFCGFE>>=<<JJF666JHFDEEJGJEICHJDCBADCDCIA?<53011:333+(+,.-,()*764/..&&&(/37:?@@@CD?>8689--+***++*)($###&'&'$#$%%&)*25(((:::BIJGFGFDFD>=;;:2001437;@@BGHJFICCCACCCF;;9=<<<<8@72231.*'''/3-,,+&&%'),%4&;;;<BAA8999EFHHJGJC=<<:<=JDFEHJAAEHFJGJHJGJIIDJGFDBA;8&&%%'''(++/'''7<:;;JJJBC9GJHDC?@A=:884555=878?>>333367;;<<??==BBGFGDB@<96:6;A9999IECDD66111/.,,)('%$%&0444487696119?@7534:4>=>BI>===?;>:./7DBEBE2/.-90)*7:;DJJDDJEJA770.+,,,.++--79<BAB9999FIEFDI00@CFAAC?>+,BEJGEJHFJGEAC8<;>JJBAAAJJJJJHIHJJGIJHCCB==BB::?>=>J<<<=GA<'(''((.---17:?A@AA@GFHIEFHGEJHJE?>?BBIAJJIJJJJJJJJJ?>>>GC331234:8766.:1FJGJHGF@AACB.JHFDDBBDEJGJGEJJHHHIGIHJGFDFDD;?:244(()3577:=HIGD---.BGHCJJBD>.,,,2'&&'53;FJGEHHIHHHJBCHIJHIGGJJJFJJFHIJJJGHJJJJJF=<<=?F@@@AHCDGHEFFC999:>32..0+*)'&&%(,'.88:>>>?<<;=@BFAA@?647/0A@1//3,,,.3888=<<>>DCEJHFJJGIG9401/018@999:<=5112,++***)+($%$%'),)(+*+0221/-.001119775555&&&/111B@@;?999CA<;75/)))(+<A;:::6-*'&'&&,9><<75768=44456=><5457@>>>88899914?999ACA;88?>>20334.++-.4/6::93+????GJECEGGJJEJFGJJF>>=;<1./6988:;DJJJJGGJHHJJGFJGH@?=00/.*()+5+::89<EJDDB,,,+,,*'355457/079FFJ???@/////--)%('(*'&%*),,,6<@ABBCDHHCCBCD?>=<1/.)***/1...0115=:9=88:>AEH??@@E?<<<=A225;@<>55,599><<6>DFHJFEJGIJJJJJFJGIDECIJIJJJIIIFGJIGEHHJJJEEIJJIEBCGGJJHJJFJEBDJJFGJIJJIJFFDHJHJJJJGEIJJJJGJJJHJHIGJJFHFFJJGIIJJJJHJJHJJJDHGIJHHCA,,,-88;BAABBJFFDCB=762///>?ABJJJHJCF>985573))));ACBECCJGJJJFJJH;430)/00BCE@=>=.(&%$%(.24202))&%%%(5>=???><<<1'&%&700.(''':;=?>JGJEADEDJFGJJGJEIEIFJ<JGFJJJHJJJJJJJIJ@==<<<B94.,))*)&%%$%&&(*&%&&$##$)*)&%%(+)(&&%$&')),9:<7799;>@BFC?@@B@>=?76678>CDCC@@B??;;,)EFGJGJIJHJFFAC>:<0000EAFHHJJJFED112::9-(()(.,'''&'&'***))+AHHF;<<<FDB6444BHJJFJJGIFDJGJJJJGGEJJJDG7999;900-111+)))))(&'*3HHFAC<:::9:5422269:==>=5466:889;99/../43225///0CEJJGJJJFGJJJJJEFB;>>DH;;904421,%%''&&'''/6AHDCJA4332679GD<<99>?110,+))'&%$'(*+-3>?DC?8AACFDC>;96:@A8EECABBDIIHJEAA>7777;9:)())4//131--.-0076---.;?<;;;@@ADDJFEGGDDB@@8;72&&&(,32(%)%%%'.--'''/.../BBCAJIJJJEJJFED>>:91089884@99::?ACF;:;:<FGJEJDJHJJJHJJGJJ>>=>@>98222--.341*(-((-(,,+'(34<FJFEJDC>?2+++*5/++--0146534564;;=BGFIHDE9:9:CCA9579:;=??81+)&&'&''06;?=BCFB)(()FFBE;6741277>?;;887437;966211/222344:<<=>?=4..155=BBHJJJDGGFJJFHJJJA@BABB?CA<96+++,16=AAB@@?CFDBBEDIGDEHEFJJJJFJGDBDCBCCHJJBB>1+>>.-..7<;;9:;9::?DEA>=>GGGBCBDFD@@?@FGC@211(&%%(&%'%%%%&&&'%**-/02:88;88<-,,>>?@GGF=8./2799:<>IHEIGGHB9677?@BCIGJIJJJFFHHJG????CD:988<=<==9::;><9:9?+54341/,,-102236;@E?A=432236444333>?>?JBCFDEJHJEHDFDEEDEEGIHGDJFGD6949ABI;767:;8878ABEDCABDCDECDEHCDBDE.----*))*),(()&'*,:BCEGGFEEJIJJJ>>>=AABDIHFJJJEGIIGDFFFJJDHGD@?AAE;84333'&&%'%&&''&07,,,.+,/(((*()113/-1155('%&(-//*)('&&&'7@=<<<DJJIJGABCBJEHJHJGJGF=BDHBA/)((*%%%##%%%%&++,-/88>@DFDEEBCCCAACBF??@883///9FBFFC>=22338-,,-0/&%%%&$$%'()))'((+8;9--*)))*.**,.--))%&&%
@Glass_T7V_10_D3_12_7_3
AGAAACCATTATTATTATCATGACATTAACCTATAAAAATAGGCGTATCACGAGGCCCTTTCATGGAAAGTGAACGAACACATCATCACTGTGTTGATGATAATAATGGACTCTGGTCGTCATGACATTGATGATGAATGAAAATGACATTGATGAGAGGAGGTAACATGGCTCAGCTAATGTTGTTGGTGATTATATTCAGGGAGACCACAACGGTTTCCCTCTACAAATAATTTTGTTTAACTTTTTAATTAACGGCCGGCTTGTCGACGACGGCGGTCTCCGTCGTCAGGATCATCCGGGCATCAATCGTACGTCCGGCGGTCGAAAGCGGCTAACCACGCCGCTTTTTTTACGTCTGCAGGCGCCACTCGATTCTAGGGCGGCGGATTTGTCCTACTGCGAGAGCGTTCACCGACAAACAACAGATAAAACGAAAGGCCCAGTCTTTCGACTGAGCCTTTCGTTTGTTTTTTGATGCCTCTAGCACGCGTACCATGGAATCCCCGGGCTGCAGGAATTCGATATCAAGCTTTTATTTGTGAGGAATCATCCATGCCATGTGTAATCCCAGCAGCTGTTACAAACTCAAGAAGGACCATGTCGTACTCTTTTTCGTTGGGGATTCTTCGAAAGGGCAGATTGTGTGGACAGGTAATGGTTGTCTGGTAAAAGGACAGGGCCATCGCCAATTGGAGTATTTTGTTGATAATGGTCTGCTAGTTGAACGCTTCCATCTTCAATGTTGTGTCTAATTTTGAAGTTAACTTTGATTCCATTCTTTTGTTTGTCTGCCATGATGTATACATTGTGTGAGTTATAGTTGTATTCCAATTTGTGTCCAAGAATGTTTCCATCTTCTTTAAAATCAATACCTTTTAACTCGATTCTATTAACAAGGGTATCACCTTCAAACTTGACTTCAGCACGTGTCTTGTAGTTCCCGTCATCTTTGAAAAATATAGTTACTTCCTGTACATAACCTTCGGGCATGGCACTCTTGAAAAAGTCATGCTGTTAATATGATCTTGGGTATCTCGCAAAGCATTGAACACCATAACCGAAAGTAGTGACAAGTGTTGGCCATGGAACAGGTAGTTTTCCAGTAGTGCAAATAAATTTAAGGGTAACTTTCCGTATGTTGCATCACCTTCACCCTCTCCACTGACAGAAAATTTGTGCCCATTAACATCACCATCTAATTCGACAATTGGGAACAGCTTGAGTGAAAAGTTCTTCTCCTTTACTCATGGTACCTTTCTCCTCTTTAATGAATTCTTAAACAAAATTATTTGTAGAGGCTGTTTCGTCCTCACGGACTAGATCAGACCGGAAAGCACATCCGGTGACAGCTGTGCACGTCGGGGTTTGTACCGTACACCACTGAGACCGCGGTGGTTGACCAGACAAACCACGACGCTGCACCCCGCCGCCTAGTTATGAGTCAGAAAAAAGGCAACAGAGTGATCTGTCGCCTTTTTTTCCTTGCTTGCTTTGTAATCACTCGATGACCAAAAGTAAAAACCCGCCGAAGCGGGTTTGCGTAAAAACAGGTGAAACTGACGCTAGCCGGTCTACTCGTAGCGGCCGCTGCAGTCCGGCAAAAAAGGGCAAGGTGTCACCACCCTGCCCTTTTTCTTTAAAAACCGAAAAGATTACTTCGCGTTATGCAGGCTTCCTCGCTCACTGACTCGCTGCGCTCGGTCGTTCGGCTGCGGCGAGCGGTATCAGCTCACTCAAAGGCGGTAATACGGTTATCCACAGAATCAGGGGATAACGCAGGAAAGAACATGTGAGCAAAAGGCCAGCAAAAGGCCAGGAACCGTAAAAAGGCCGCGTTGCTGGCGTTTTTCCACGGCTCCGCCCCCCTGACGAGCATCACAAAAATCGACGCTCAAGTCAGAGGTGGCGAAACCCGACAGGACTATAAAGATACCAGGCGTTTCCCCCTGGAAGCTCCCTCGTGCGCTCTCCTGTTCCGACCCTGCCGCTTACCGGATACCTGTCCGCCTTTCTCCCTTCGGGAAGCGTGGCGCTTTCTCATAGCTCACGCTGTAGGTATCTCAGTTCGGTGTAGGTCGTTCGCTCCAAGCTGGGCTGTGTGCACGAACCCCCCGTTCAGCCCGACCGCTGCGCCTTATCCGGTAACTATCGTCTTGAGTCCAACCCGGTAAGACACGACTTATCGCCACTGGCAGCAGCCACTGGTAACAGGATTAGCAGAGCGAGGTATGTAGGCGGTGCTACAGAGTTCTTGAAGTGGTGGCCTAACTACGGCTACACTAGAAGAACAGTATTTGGTATCTGCGCTCTGCTGAAGCCAGTTACCTTCGGAAAAAGAGTTGGTAGCTCTTGATCCGGCAAACAAACCACCGCTGGTAGCGGTGGTTTTTTTGTTTGCAAGCAGCAGATTACGCGCAAAAAAAAGGATCTCAAGAAGATCCTTTGATCTTTTCTACGGGATTGACGCTCAGTGGAACGAAAACTCACGTTAAGGGATTTTGGTCATGAGATTATCAAAAAGGATCTTCACCTAGATCCTTTTAAATTAAAAATGAAGTTTTAAATCAATCTAAAGTATATATGAGTAAACTTGGTCTGACAGCTCGAGGCTTGGATTCTCACCAATAAAAAACGCCCGGTGGCAACCGAGCGTTCTGAACAAATCCAGATGGAGTTCTGAGGTCGTTGCTCGGATCTAACAGGAGTCCAAGCGAGCTCGATATCAAATTACGCCCCGCCCTGCCACTCATCGCAGTACTGTTGTAATTCATTAAGCATTCTGCCGACATGGAAGCCATCACAAACGGCATGATGAACCTGAATCGCCAGCGGCATCAGCACCTTGTCGCCTTGCGTATAATATTTGCCCATGGTGAAAACGGGGGCGAAGAAGTTGTCCATATTGGCCACGTTTAAATCAAAACTGGTGAAACTCACCCAGGGATTGGCTGAGACGAAAAACATATTCTCAATAAACCCTTTAGGGAAATAGGCCAGGTTTTCACCGTAACACGCCACATCTTGCGAATATATGTGTAGAAACTGCCGGAAATCGTCGTGGTATTCACTCCAGAGCGATGAAAACGTTTCAGTTTGCTCATGGAAAACGGTGTAACAAGGGTGAACACTATCCCATATCACCAGCTCACCGTCTTTCATTGCCATACGAAATTCCGGATGAGCATTCATCAGGCGGGCAAGAATGCGAATAAAGGCCGGATAAAACTTGTGCTTATTTTTCTTTACGGTCTTTAAAAAGGCCGTAATATCCAGCTGAACGGTCTGGTTATAGGTACATTGAGCAACTGACTGAAATGCCTCAAAATGTTCTTTACGATGCCATTGGGATATATCAACGGTGTATATCCAGTGATTTTTTTCTCCATTTTTGTCAGCTTCCTTAGCTCCTGAAAATCTCGATAACTCAAAAAATACGCCCGGTAGTGATCTTATTTCATTATGGTGAAAGTTGGAACCTCTTACGTGCCCGATCAACTCGAGTGCCACCTGACGTCTAAGAAACCATTATTATCATGACATTAACCTATAAAAATAGGCGTATCACGAGGCAGAATTTCAGATAAAAAAAATCCTTAGCTTTCGCTAAGGATGATTTCTGGAATTCGCGGCCGCTTCTAGAGTACTGCGATGAGTGGCAGGGCCGGGCGTAAAG
+
677676656777876779987767666789;::8887:989:;:544368754349::<;7*'&%%%&$$$#$%$######%$$&'&%$%$%$$$##$$%%$$$$$$##$############$#####$$%%$%%$$$%$$%''(%$##$%$%$###$%'&'%$####$#####$$%&$###$$##$$$$###)/0/0.)*05>EDA>?>A@@BFCEGJJIIHEB@DA??DGBBEEJDAAB?GHJGJJI664@>>@3333430082:::?BDDE8889<<:>:755(''')&&'111344447:542&%%&(+344448+.*(&%%$%&,.++,/4>=;<>JFCA<=781/89=,**+47:9;;;>@B;2'''449;@FHGHJJHJJJJHJEDBC><<.--('&'*037EDBDCJJGGGGFGJIJFHHFJEEBCBCAACFHCH@?@?DFJHE88894457517,+%&*4,+++*,77>A?@BBDE>>?>?DJGGIHGA?**%0)+-.55=><JHJDFDEHEJFJFJFJJFHJHA>B;456=?E6--)())5<<<AACBGJFJHFJFHJFDDA===:;;<@A=:7.--3721223;77==;7789/.-&&&'*//0;+))*.2015('&(,(/23BEJJHJGGJJIGJEGJHHAAACFAA<<<=<;---->?IJGHHJJEEFJJJFJ4,+****9<=FFGGJJJJHFJEJJJIJHEGGJIJC??@BA?DB?><;677:GHJEJJJJJHHFIFIFHJJJFJIGJIJ@;:5445000-++*+-))*1A@DHIEJHJGFIIJJIJHEGEJJEHIIJJHHGHIIJFJJFGFJGJJIJHB?4333;;DEHHJIJFDJH>>@:;FJHFJJ86JJGJJJJIIHIJJIJJJEJHDDCDHFJGEGGFFFJJHEGJIGHGJJDJJJIJJCC>;;:>@@GGDGDEIEJGJFGHD:A@7DBAGBABB>BDGIDC>?-&'0,(()()('(**/5:=GIFJGGIIEFCEDBCD?===;@CCJBD?/.*))))*'$###%$%(/45-/ABDD>=<<BBBJEFCEEGHIIHEEFJGFEB@@@JJJBCBBHJJEFJHHEDDFDDDJEEHDFFECEGFFJEEI7FFDDEGEEGDJHJIHIA4.+(&%$%&'&,*3++?ADDGFFJDJDCBCGGJDDDEEECE@JDDEEGGHFGJB@A@@.---.>CBEBEHD@@B@BAA@A@B6%%%$$$&&%%&&%%$$$'()))2:?AI?::9;FBHDCGFECDB86999<=:<=>HEEDABBBADCA@?>>?@?AA@@B@A??@@B@AABDB?<<<<CBCA@@A<<==HAA@;:661&%%'*...034::;@??>@>;995AADDB///3114500559788JJJFHJEJGIJFJGJJIHIGIJJJJGJHHGIJIJH@>;1.///667D44002386(&&&*-2375311>;99;=@4223410++,-86644)))*1+**+***200//022-((+.43.')-<>>?@ABGHIHFIIJJIJEGJJFJJGJFJJFHJJJJGIHFF?<>BBG6))''7)(()/1,.3,**+'577?@?>??@A@=9:>31100,+-''((254667****:8887:::;677JFHDJHJJGHJGJJG::::DDDHHGJ9>==<E7+(2.57<:<<999;JGHFDEJHJGHHBAA:;DD<=CFJJJJHJHJJIJJJJJJJJHJJJHJHJD>><ACBBEIEJJFDDFGDDDCCFGEGGEDCFGCEGFJJJJJJHJJCBA@<<=@JJHJGEGJJJFDDJEJJJHJA?@5521102426>98:36**4:EEFJGJJJJJJJJJJJJFIDB?=FDFBCEEIIFJJJFFJJFJJJJJIFJJBEHGJJGG+++GDE9999AGJE///CDFDEECDJ777DDC>:9:;FBBBCBCB@?>BCDFEB988IA@=6553455A@CEJJJJJGHJJIGJJJGBI:<?=IJ?IHJGJE@D56434;HHJGHD=HFCEJJJBJDJFJJJJJEDFIJGGHJJJJHFBH>=87:78;4FIF>>=0///IGJGJFJHHJJIJJHHAAJHJJJJHJEDJDJ2/./24,,**/15B>>>>E::442333?<<A??9989HADJJJHJEJGJAC88<<>?>=@>BFEGEJHIJHJJGJJG?>@BBI@DGJJGFJJHD>A==>?BB@AAFEHEJHJHJJJIIIJGGHJJJGICJIHJIJJIJHJFJHA@?AJEHEGJHGJJJJIJHJFJD9:EHHJEHJGJJIFFHFJGJJEJJIJJJJJJDDCBGGJHJJJJJJIHBBCCDJBCJJIJIGGECEGJJJGJJJIJJFBC@AD<;;;GFGA@?:779?AJJIFJJGJJJH<21018BGE@?>?=>?<3333332:<=IJICBBBDB@BCA=DFAJJIJIGIFJJGII@@IJFEG>7=@?=::<?A?AEJFFBAB8989@228=;;<:4--,)&')''((-//778:567776:><?:83.(&&'%&%&()(((((DGJE<;;BIDA??@??;8?CABCGJJJJJHIJJHGJ88E>=)(().33455;?;34<<91-+++9;<AABGC?C8<=JJHDJFIFHHJDFHGIBBBCJJJIJJJJIJGHGJIIGJJJIJEHJJFGJG@AAB:878=@DJ@:::;;983BEDJFIJJJJJJGF@=>>AFGBEDFE5445DHB?A@9:;3.../::;?ABEEFHJ?>;:<@?:******&%%%/2+((+7777ABDBABABA<===>::;<<9:;;FIJFDGGGJIGJJJJIJGFIJHJIGHDJJHJJJHGJJJJIJJJIJJJJJDDDGIJIJJJJJJGHJJFHJJGIJJEJIJJJJJJJJJH????C64211555<@?2222?:445++++;58ACHJFJGHJJFJ544552307DFEEHIFIEDIJEBBBDDC<::?DB@987;999?IIJJIFJHIJGJB211,1667E@???BJJJFIEC8851,++8==>;;=6322124;;=FJJGDFEHJJJHEG>>=>>;:95../<@CCA@??AIGJHJJJJJCCCECHEJIFJJIIIHGEDC=FGEECDC=>><<<;;=CEDF@?-((;<DD9994578IEHJIJHJHEI6JIJIGGFJHJJJJHJFHICADEGFB7@BGJGJJHJFHIHJGJEDJGIHHJG>;:8.'''/493BGJIHED<=@DGEHJJJJJJJJDJJJJJJJGE==GJJICB<D5E>==<AA:4489CFCF888?>==?FA=((((.<>?ICB==<<A@EDJD??>FJHFJJJGJJG401JBHGGFJJJJJHJJJJJHAAFIJHJIA@:CBACFJI777EGFIIJGE<<<=JJJJH;;;<JIIHJJJJJIJJHJIJHHDEHJJFJJHFDGGFBABBJGFGFDFEJFIH6850/-,-+645<>GFFCDCHJJEJEBBIJJ?83=B<98*'&&''*,./8935679@CJJGCCCBCCCIJIJJGHHJHJJJJJFGGHGJJEA??@HJIHFEDFFEEEJJHGFFGJJJJJJEHEDFFGBDCCDBCBFJ?:88:+++,)(((--04(=>?DHJEGDC>>?@DJDGDJJFJJFJJJGJJJJGJIIJJJJEBADGHJGFHGFJHHGJGHIEFFJJJHJJF:999@69<9@EJIFFI>H:9989>:BHFJFGJJJC@@AJJJIIJJFGFCA@ABBEB971CAAEJGJJEJJIJHGGJH==:344;8-)-1122++)'
@Glass_T7V_10_D3_12_7_4
CCAATTCTTGTTGAATTAGATGGTGATGTTAATGGGCACAAATTTTCTGTCGTGAAAAAAGGGTGAAGGTGATGCAACATACGGAAAACTTACCCTTAAATTTATTTGCACTACTGGAAAACTACCTGTTCCATGGCCAACACTTGTCACTACTTTCGGTTATGGTGTTCAATGCTTTGCGAGATACCCAAATCATATGAAACAGCATGACTTTTTCAAGAGTGCCATGCCGAAGGTTATGTACAGGAAAGAACTATATTTTTCAAAGATGACGGGAACTACAAGACACGTGCTGAAGTCAAGTTTGAAGGTGATACCCTTGTTAATAGAATCGAGTTAAAAGGTATTGATTTTAAAGAAGATGGAAACATTCTTGGACACAAATTGGAATACAACTATAACTCACACAATGTATACATCATCGCAAACAAACAAAAGAATGGAATCAAAGTTAACTTCAAAATTAGACACAACATTGAAGATGGAAGCGTTCAACTAGCAGACCATTATCAACAAAATATCCCAATTGGCGATGGCACTGTCCTTTTACCCAGACAACCATTACCTGTCCACACAATCTGCCCTTTCGAAAGATCCCAACGAAAAGAGAGACCACATGGTCCTTCTTGAGTTTGTCACGCTCTGGGATTACACATGGCATGGATGATCTCTACAAATAAAAGCTTGATATCGAATTCCTGCAGCCCGGGGGATCCCATGGTACGCGTGCTAGAGGCATCAAATAAAACGAAAGGCTCAGTCAAAGACTGGGCCTTTCGTTTTATCTGTTGTTTGTCGGTGAACGCTCTCCTGAGTAGGACAAATCCGCCGCCCTAGAATCGAGTGGCGCCTGCAGACGTAAAAAAAGCGGCGTGGTTAGCCGCTTTTTTAATTGCCGGACGTACAATCGATGCCCGGATGATCCTGACGACGGAGACCGCCGTCGTCGACAAGCCGGCCGTTAATTAAAAAGTTAAACAAAATTATTTGTAGAGGGAAACCGTTGTGGTCTCCCTGAATATATTATACGAGCCTTATGCATGCCCGTAAAAGTCTATCCAGCAACCACTCATAGACCTAGGGCAGCAGATAGGGACGACGTGGTGTTAGCTGTGCTCGAGGTGAAGACGAAAGGGCCTCGTGATACGCCTGTTTACGGTTAATGTCATGATAATAATGGTTTCTTAGACGTCGAGTCTTACGCCCCGCCCTGCCACTCATCGCAGTACTCTAGAAGCGGCCGCGAATTCCAGAAATCATCCTTAGCGAAAGCTAAGGATTTTTTTATCTGAAATTCTGCCTCGTGATACGCCTATTTTTATAGGTTAATGTCATGATAATAATGGTTTCTTAGACGTCAGGTGGCACTCGAGTTGATCGGGCACGTAAGAGGTTCCAACTTTCACCATAATGAAATAAGATCACTACGGGCGTATTTTTTGAGTTATCGAGATTTTCAGGAGCTAAGGAAGCTAAAATGGAGAAAAAAATCACTGGATATACCACCGTTGATATATCCCAATGGCATCGTAAAGAACATTTTGAGGCATTTCAGTCAGTTGCTCAATGTACCTATAACCAGACCGTTCAGCTGGATATTACGGCCTTTTTAAAGACCGTAAAGAAAAATAAGCACAAGTTTTATCCGGCCTTTATTCACATTCTTGCCCGCCTGATGAATGCTCGTCCGGAATTTCGTATGGCAATGAAAGACGGTGAGCTGGTGATATGGGATAGTGTTCACCCTTACACCGTTTTCCATGAGCAAACTGAAACGTTTTCATCGCTCTGGAGTGAATACCACGACGATTTCCGGCAGTTTCTACACATATATTCGCAAGATGTGGCGTGTTACGGTGAAAACCTGGCCTATTTCCCTAAAGGGTTTATTGAGAATATGTTTTTCGTCTCAGCCAATCCCTGGGTGAGTTTCACCAGTTTTGATTTAAACGTGGCCAATATGGACAACTTCTTCGCCCCCGTTTTCACCATGGGCAAATATTATACGCAAGGCGACAAGGTGCTGATGCCGCTGGCGATTCAGGTTCATCATGCCGTTTGTGATGGCTTCCATGTCGGCAGAATGCTTAATGAATTACAACAGTACTGCGATGAGTGGCAGGGCGGGGCCTAATATGATATCGAGCTCGCTTGGACTCCTGTTGATAGATCCAGTAATGACCTCAGAACTCCATCTGGATTTGTTCAGAACGCTCGGCTAGGCCCGGGCGGATTTTTTATTGGTGAGAATAAACCTCGAGCTGTAGACCAAGTTTACTCATATATACTTTAGATTGATTTAAAACTTCATTTTTAATTTAAAAGGATCTAGGTGAAGATCGCTTTTGATCATCTAATGACCAAAATCCCTTAACGTGAGTTTTCGTTCCACTGAGCGTCAGACCCCGTAGAAAAGATCAAAGGATCTTCTTGAGATCCTTTTTTTCTGCGCGTAATCTGCTGCTTGCAAACAAAAAAACCACCGCTACCAGCGGTGGTTTGTTTGCCGGATCAAGAGCTACCAACTCTTTTTCCGAAGGTAACTGGCTTCAGCAGAGCGCAGATACCAAATACTGTTCTTCTAGTGTAGCCGTAGTTAGGCCACCACTTCAGACTTTGTGGCGCCCGCCTACATACCTCGCTCTGCTAATCCTGTTACCAGTGGCTGCTGCCAGTGGCGATAAGTCGTGTCTTACCAGGTTTGACTCCAAGACGATAGTTACCGGATAAGGCGCAGCGGTCGGGCTGAACAGGGAGACGTGCACACAGCCCAGCTTGGAGCGAACGACCTACACCGAACTGAGATACCTACAGCGTGAGCTATGAGAAAGCGCCACGCTTCCCGAAAGGGAGAAAGGCGGACAGGTATCCGGTAAGCGGCAGGGTCGGAACAGGAGAGCGCACGAGGGAGCTTCCAGGGGGAAACGCCTGGTATCTTTATAGTCCCTGTGGGTTTCGCCACCTCTGACTTGAGCGTCGATTTTTGTGATGCTCGTCAGGGGGGCGGAGCCTGGAAAAACGCCAGCAACGCGGCCTTTTTAGGTTCCTGGCCTTTTGCTGGCCTTTTGCTCACATGTTCTTTCCTGCGTTATCCCCTGATTCTGTGGATAACCGTATTACCGCCTTTGAGTGAGCTGATACCGCTCGCCGCAGCCGAACGACCGAGCGCAGCGAGTCAGTGAGCGAGGAAGCCTGCATAACGCGAAGTAATCTTTTCGGTTTTAAAGAAAAAGGGCAGGGTGGTGACACCTGCCCTTTTTGCCGGACTGCAGCGGCCGCTACTAGTAGACCGGCTAGCGTCAGTTTCACCTGTTTTACGTAAAAACCCGCTTCGGCGGGTTTTTATTTTGGTCATCGAGTGATTACAAAGCAAGCAAAGAAAAAAGGCGACAGATTACTCTGTCGCCTTTTTTCCTGACTCATAACTTAGGTGGCGGGCTAGCGTCGTGGTTTGTCTGGTCAACCACCGCGGTCTCAGTGGTGTACGGTACAAACCCCAACGTGCACAGCTGTCACCGGATGTGCTTTCCGGTCTGATGAGTCCGTGAGGACGAAACAGCCTCTACAAATAATTTTGTTTAAGAATTCATTAAAGAGGAGAAAGGTACCATGAGTAAAGGAGAAGAACTTTCTA
+
FJIEFCCFHHFGFGHJJHJJEIJHJFIHJF:99;FJE>>==BAJJJ1111'$$%*+-/11.''(+**3;?BACCIEEJHJFJCBB??>:63,*+,,.**89@CAADCCJIJJHHJFJJJJJGGJJJGJGJJJHJJJJGJJJJJJJJIJJJJJHHJJJJFHJHHHFJJJHFBBCEDCFIJGHJJJIHFIFDFEIJGJDC633@6&&&',)(())5?C>BACFGJJDEJH<CD,<<CIHGDDDJDBFDJGJEJJIJDEFJEGJJJFJGJJJJ<;;:DCFFHDJHF?=>@EJJJGEJ>>?FJJJIIJJGJJJJJHJEGJFCEJJ?>JJJJIJHHJGCCCDJFJHJJHJHJJGJFJHJFFJJJFCFCDDEJJGJJIEHDCIJEFB<<;8BEJIJGGJGJJJIIJJJHJJHJJDCEEEBDAD9989<)(''()'+199;;BHG@@?DBBCECDJJJJIIHJJJJJJJJJJEDCCCJJHGGJIHHHJJGJJJHJJJJJ@AAABHIIGJFJJGJGJIBBAA=777<.)&&(%)),:=?8878BB0000>=<87544681*5122;=BFIJJJJGIFFC?JJE:::<A757-+58/99:7=:22=97=>=?>:993/0-&*-)?@?@@EHJJJDD3+*)*++(20-,,.0)*,>BB@@=>=<<>----ABAFH6666=6544?888555CCDCBBBJGGJA@?AFHGJDC8544.(8;HHA=>JJJHDFFFIECCBCDH5444<?9953478433::>AACJDCD?2(()(((3/,,-../3074,,,,522?>?>DC?EJJJFFHGFEJIJJJJ==99;:==>9:8AD>>?D?C8888<=AHEDBIJFCBCEJIJCGDDJHCCBCDE<;7?CCCC=<=>EHGGJJHJJDFB?=CDIE9746442010/00-,&&'***+459=788;5446E@GFIDHFDBB:9888@?>?@@JJJJJGJJGJ?@=A::;:==,(((FFIJHJJFECB@GCDBDJJHJJGIGJFGJJIJDEBDEDHEGJJFIHIIJHJFJJJJFJFHJHJIJJHJJGGEGDHGAC:9491.(&$%'*+,<>BGA>>>=??ACCCBA>=??A?>=76,-.--.D@8778HHJJHJJEFEDJJIIJJJGHHIJJIJHGGHEJJGDG9999A9844:,+*****./*))*>BBFDJGHJJJHJJJJJFDCECIC>9,245@FFEBFCHFJJJHJJGIJJJJJJJJJEG;;EJGGJHGJHJJJJJIIGJJHJJFGIGHJJFJDJJHJHJJJJHJI433312630,&&'&&&&')0298@@DHJJJEDHJJJJDE444JJGIIGGJGJIJJJJIJGGJJJJJJJIJJJGJHJJIJJJFJJJJJF666==EJEEFIJHHJGJJHJJGH?IJJDCCECDDDHJJHJGGJJJJJJJJJJJJIJFIJHIFHJJCA::99876--''(>HHJFFJGJJDA@AIGJ1000@@@C=,++>GGJFEDFCGJDCC7546967@<:?@BJGHJJJJJJJJJJJFJHHJJGJFJJGJIJJJJJGFFGEHJDCAA?@@D@>;220?BBADA?@FEEGIEI>>?@FGFJGJHHHEA@?ACEJJJJJJJJGEFJIJIJJIIJFJJJIIIHFJJJJJJJIJG>6---0--0:6<@EIBB>@ABGJ@GHJIJGJJDJIHHJJJHGJJJJJJGJJJJIHFHJJJJJGEIE?@9+%%%&&,+,//1-9<<BEDJBBCCJJJJJJDEDHJGFGFCCDBB?=;<<IH@?>?;73((()80&(56=;>?BHEE@EJJIJ;;;=JGEFIG@??>G>==><AA@??@JJJJEGHJEJBE===DHIJJJHEFHHJJHHH@>>JJGJJCCGE6FD=ABCDCFJIFIFJGJEJJDJIGGJIFJGCDDHJJHJJJJDEEHFJGJJJJJHJHFFJHIHFJJJJJJHFDFHJGJJA****JHJIJGHJGJJJJJJJJJIJJJHJGJJIJJJJJJJDA@7779AAAJJBBBAEBAA?@?B=4HCDEJIJJGIJJCDDFGJJJIIJ75....=@DGGJJIDJFHJHGHJGJJJJHGJJGHJJJH;:::CGBABBJHJJJHJHJIJEHGJJIJJIJHJJIJJHJGJGGJHEA=;;>5655;9:77843332229<<=B@@ACGJDGGA;@7466)(%%'&&&&<>BB@>>>>6334-)*4;===DD?:57942111C@AJIJFB@A?B;:CJIJJFJIJGJJIEEFJF9:97:=>?9531++()&$%%%&%,,,''%%%&+1:896)''%&%%&&#$&(*,10123BDB**+2@BJJIHJJJJJJJJJIJJJHJ@;;;ABGEGJJJJGJIHEC<BFGHGIIJJFGGFF?;:;;:4233DGJFB@<4223=?=@@+***0(())55233AEEIJGJJFFJJGJJIGJJJJDGHJJHJH?>>:9:873934:>53+++5566----..8B@BCA=+++*0256B:99@@FEHJHEIJDBE6556FCABB@@>7ABDEH?@@JJJJFJHDGFJIIJJJGHJJIIDDAA=>@B<=<:<;<<9765557,,<99EFBEE?<@ACADBDJIGJEIDJHFHE>;5//)(*-,152/.1C@ADFH===GJEDJJJIGGHJJJJJHJACBCJJGJJJFJ>;/,+-&'%&''&'&&**,+,+,,.7789;;8856AEDIIEJ;999EJHJFGEHJJJJHJJJJJGFJGIEHEJ@@?71-.0016>BBBAGI,,,,;,-()+'''(.:;DJJCBAAAA@?@?JAAADCAB433)))**))+>6440-----1)((*-/,,./1899:7=9871169965664::;<<<<>@<=>@JCBBHBCDEJJHJJJJJJJIIIIFFJJJJJJJFJJJHJJIJC??3))**2/5538@AGJJJJIIJJGJHGGJJJJJJJJJJJJHJJIED;D>6665:ABGEGFJAABJCB@ABF@=8227FJJIGGEDEDEEIHJ@@?FAD211171)87))*>HJHGIJIEJIIJJDFDG:;:743+,ACIGJJJJGHJJJHJIG<989=EBBCCC?=<8.*)8>BFJJGJFEGJJJGHIIJHJJJJH=*%&&.+++678?BFJJIEC(''(@FJJCCA?;3,./.+**010<<<B<;;9?-,-FJ<;;<FHFDAABBCBA>66,))'-45<>?GB0000JJJJJJJEJGJDFC@?@FBDJGJIDGECCBC>CDEFFJHJJJJJIFA:;;DEJJGJJBHJHJFJFIEIJJHIEJFJJFJGJHHJIGDC?FII@?=900<CHFDHIACIFJHJHGJJ<<;;,-:446646)'&&''(23<>>?AEFE889BJGCCBCCFEDCFGJHEFFGGDEHIJFHJJJJHIJGHDCE::CGGEGJDIDC;;<;74/.-/13/''(77?DFFCDCEDJJIFDEE3224A,,,,(''*)(.7666<?>??AJJHJA>>>?JGA<:87=:78966/<=>>FFHHJJJGHJJFJIFEEECJDCC;:65<=FHFJH>>>??HDCCCGBBA?A?AABJGB@AAGJHGJF4444><;<;656***(,,,,,+.*,0/./367CCHIJG;::>?D<GIFJGHJCBFDDD=JDEJJJJ3339<???==0...DEGDCACBCCA;:62BGJFJIDJJFGEIIJIDFDIFGFIDCDFCD;;;;1.57;7523337126724&
@Glass_T7V_10_D3_12_7_5
ATATTCTCAATAAACCCTTTAGGGAATAGGCCAGGTTTTCACCGTAACACGCCACATCTTGGATCTCTGTCAAAAATACGGAAATCGTCGTGGTATTCACTCCAGAGCGATGAAAACGTTTCAGTTTGCGTGGAAGCGGTATAACAAGGGTGAACACTATCCCATATCACCACTGCACCGTCTTTGGTACCATACGAAATTCCGGATGAGCATTCATCAGGGGCAAGAAGTTGAATAAAGGCCGGATGAAAGGTTGTGCTTATTTTTCTACAGATTGTTTTGGAAAGGGGCGTAAATGCCGCTGAACGGTCTGGTTATAGGTACATTGAGCAACTGACTGAAATGCCTCAAAATGTTCTTTACGATGCCATTGGGATATATAGACGGTGGTATATCCAGTGATTTTACTCCATTTTAGCTTCCTTAGCTCCTGAAAATCTCAATAACTCAAAAAATACGCCCGGTAGATAATATTATTTCATTATGGTGAAAGTAGAACCTGTACATACCAATCAACTCGAGTGCCACCTGACATCTCTAAGAAACCATTATTATCATGACATTAACCTTGTAAAATAGGCGTATCACGAGGCAGAATTTCAGATAAAAAAAATCCTTAGCTTTCGCTAAGGATGAATTTGTGGATTTCGCGGCCGCTTGTTAGAGTACTGCGATGAGTGGCAGGGCGGGGCGTAAGACTTCGACGTCTAAGAAAACCATTATTATCATGACATTAACCTATAAAAATAGGCGTATCACGAGGCCCTTCGTTGTTTCACCTCGAGCACAGGCTGACACCACGTCGTCCCTATCTGCTGCCCTAGGTCTATAAGTGGTCTGGATAACTTTACGGGCATGCATAAGGCTCGTATAATATATTCAGGAAAAACATCGTTTCCCTCTACAAATAATTTTGTTTTTAACTTTTTAATTAACGGCCGCTTGTCGACGACGGCGGTCTCCGTCGTCAGGATCATCCGGGCATCGATCGTACGTCCGGCGATTAAAAAAGCGGCTAACCACGCCGCTCTTTTTACGTCTGCAGGCGCCACTCGATTTCTAGGGCGGCGGATTTGTAGCTCAGGAGAGCGTTCACCGACAAACAACAGATAAAACGAAAGGCCCAGTCTTTCGACTGAGCCTTTCGTTTTATTTGATGCCTCTAGCACGTAGTGATACCCGGGCTGCAGGAATTCGATATCAAGCTTTTATTTGTGGAGATCATCCATGCCATGTGTAATCCCAGCAGCTGTTTGACTAGAGGACCATGTGGTCTCTCTTTTCGTTGGGATCTTTCGAAAGGGCAGATTGTGTGGACAGGTAATGGTTGTCTGGTAAAAGGACAGGGCCATCGCCAATTGGAGTATTTTGTTGGTGATGATTTGCTTGTGAACATTTCCATCTTCAATGTTGTGTCTAATTTTGAAGTTAACTTTGATTCCATTCTTTTGTTTTGTACCATGATGTATACATTGTGTGAGTTATAGTTGTATCCAATTGTGTCCAAGAATGTTTCCATCTTCTTTAAAATCAATACCTTTAACTCGATTCTATTAACAAGGGTATCACCTTCAAACTTGACTTCGACACGTGTCTTGTAGTTCCCGTCATCTTTGAAAAATATAGTTCTTTCCTGTACATAACCTTCGGGCATGGCACTCTTGAAGAGTAGTGTCTGTTTAGATATGATCTGGGTATCTCAGAAAGCATTGAACACCATAACCGAAAGAAGAGAGTCGTGACAAGTGTAATGGAACAGGTAGTTTTCCAGTCGTGCAAATAAATTTAAGGGTAAGTTCTTCCATATGTAGTCACCTTCACCCTCTCCACTGACAGAAAATTTGTGCCCATTAACATCACCATCTAATTCAACAAGTCAGACGACGATTTCCAGTGAAAAGTTCTTCTCCTTTACTCATGGTACCTTTCTCCTCTTTTAATGAATTCTTGAACGAAATTATTTGTAGAGGCTGTTTCGTCCTCACGGACTCATCAGACCGGAAAGCACATCCGGTGACAGCTGTGCACGTCGGGGTTTGTACCGTACACCACTGAGACCGCGGTGGTTGACGGACCACGGTAACCCTCCCGCCACCTAGTTATGAGTCAGGAAAAAAAGCAACAGAGTGATCTGTCGCCTTTTTTCTTTTGCTTGCTTTGTAATCACTCGATGACCAAGACAGAAACCCTGAAGCGGGTCTTTTACGTAAAACAGGTGAAACTGACGCTAGCCGGTCTACGTAGCGGCCGCTGCAGTCCGGCAAAAAAGGGCAAGGTGCCACCACCCTGCCTTTTCTTTAAAACCGAAAAGATTACTTCGCGTTATGCAGGCTTCCTCGCTCACTGACTCGCTGCGCTCGGTCGTTCGGCTGCGGCGAGCGGTATCAGCTCACTCAAAGGCGGTAATACGGTTATCCACAGAATAGGGGATAACGCAGCGAAGAACGTGAGCAAAAGGCCAGCAAAAGGCGAACCGTAAAAAGGCCGCGTTGCTGGCGTTTTTCCAGCAGGCTCCGCCCCCTGACGAGCATCACAAAAATAGACGCTCAAGTCAGAGGTGGCGAAACCCGACAGGACTATAAAGATACCAGGCGTTTCCCCTGGAAGCTCCCTCGTGCGCTCTCCTGTTCCGACCCTTGCCGCTACCGGATCCTGTCGCTTCTCCCTTCGGGAAGCGTGGCGCTTCTCATAGCTCACGCTGTAGGTATCTCAGTTCGGTGTAGGTCGTTCGCTCAAGCTGGGCTGTGTGCACGAACCCCCCCGTTCAGCCGACCGCTGCGCCTTATCCGGTAACTATCGTCTTGAGTCCAACCCGGTAAGACACCGACTTATCGCCACTGGCAGCAGCCACTGGTAACAGGATTAGCAGAGCGAGGTATGTAGGCGGTGCTACAGAGTTCTTGAAGTGGTGGCCTAACTACGGCTACACTAGAAGAACAGTATTTGGTATCTGCGCTCTGCTGAAGCCAGGTACCTCAGAAAGTGCATTGCACTGCTTCTCGATCCGGCGAACAAACCCGCCGCTGGTCGGTGATCTATTTGCGAGCAGCAGATTACGCGCAGAAAAAGGATCTCAAGAAGATCCTTTGATCTTTTCTACGGGGTCTGACGCTCAGTGGAACGAAAGGTCACCGTTAAGGATTGGTCATGAGATTATCAAAAAGGATCTTCACCTAGATCCTTTTAAATTAAAAATAAAAGTTAATCAATCTAAAGTATATATGAGTAAACTTGGTCTGACAGCTGAGGCTTGGATTCTCACCAATAAAACGCCCGGTGCAGCCCAAGCATGAACAAATCCAGATGAACTACTGAGGTCATTACTGGATCTATCAACAGGAGTCCAAGCGAGCTCGATATCAAATTACGCCCCCGCCCTGCCACTCATCGCAGTACTGTTGTGATTCATTAAGCATTCTGCCGACATGGAAGCCGTACAAACGGCATGATGAACCTGAATCGCCAGCGGCATCAGCACCTTGTCGCCTTGCGTATAATATTTGCCCATGGTGAAAACGGGGCAAAAGAGTGTCCATATTGGCCGCGTTTAAATCGAAGCTGGTGAAACTCACCAGATGGCTGGG
+
=?A@>----FFJJIGJHFJE1.//74(54451/123<BJ85210136:7810003,,)('%&'%$$$#%%')++,)'''''28@A;;;89::CDDCGEDGE??8@CEIEFDBFEJIJCDEDB----C7-'(,.2=BC754-,,-81120;?53335990.-,.,39:9'''%%%%))*1../-/1+&%##$%'&(//<BJG763354-,,0994--.+)'&'((&&&'&%&),026:>@A?=721+)&%%''(&&&))''(*,-./60+&&$$%%&%%%%%%%%%)()++.---,--***))*19>FJGIJIJJGHHEGFJJHGCDC<;;;+++,66;=>?IJJIJGEB<=BJJJJJBCA><?777***)56=AJIJFEA>55667GCGHFGGACBA>=:71/,00(%%&(**,1@=>?@CA8:<*311((9@AB@A?.0+%&&&**+,,/0D><<<;::=8876&&&%%%&'''&256:=@A@F<<<:<;C;3)()*,48++))'&%$'&&&'(((('%%%%%&)(334779((''&&'(68>DA@<>A?DCFIHEJIIJHFH??>1,'$&''(-1***2ADC>88<>?@?CC??C=>@;33381159:=@?A9799.:;=>FBBCAB=::;;0/,**/**)*'''+'02***+,').(('%'169BBBEGFCCDBDDCGDADDEHDEFJJ::9321,,+&)**)'')**122289?:@DFDDEEGGHIECECECHJGIJJDBCGCH?@CEHEED@?A544475-23&(((&%%%%/999<;;<?>>/.1-/.,,),,-766CBBDEJJHJCDBACA@</+22368978.--/---))))..200/0129<>??====JJED?B@A40001***)(&&'&())'(('((&%$$&+1/12442((''*,11212335<:7EDJIEEIJJ>=<ABEG9+++*(+//03389---*++'&&&00110,--((((5;9543355:9874//.'&&&((-02011....025DA@@@<<:;0-,-/4/,+*--**,+)6576899:7:::A@CDBCJ310150(-'&'*,9889:667654&$#$&)346BBDDEEFEEIJCCB832239:@CBA;4344554467;?=:9223<97<<==78CEGDJFB<;::91238<<<:;;<77+***(&('&%%$$&%%-0/1,DHHGJHEJEIGCBAAB.,,,-*&,/.32-.4&&%'(''((()/6377199<@B777582(&$$$$'(**+&%%((&''(31129;=<@BADDDDADI<))))...1//04527?ABDC?@B64443<;:==>>)(((,,+&&&&+*('''212399=<<0/00:DBA>4443778<2010+*()-+-*(''$$&&''&''(,*&%$$%&,++(*+(5??BBA??>=>>@><;7323388112::::=??@D>?><<B:?@@DCHHAB@=8/*&&&&-67???====>>@@AB?@>=>>>A,++,,1-)''*,*,(+*)(),422<6354125/6;;;:;;?32112/.18=>>=>?>>>A?;;;<>>==<<<=><<=<<;;<<<<;?6.-+*15-///11-+((((().&&&&3*))*8?@=???D>=<42..(&&'(&&%%%&,095>:;;;;::98::=B9777;55338675333&&&((''&&&&''''()1)&&&&00032445<<<;76/(),,/)655845553334:.../0,+++,,++&&&')'''+,464585+-466373..//.../8A?72<:-,--<<<<>>==??;0)()32++**+(%&$((+,,('&%'''-+,.+-899777)*?BA>>=50+(''/035644799>>;<;:;;<=A>=<;;:;>=222('&$$$%$#$$$$$#$$%(////::9:8789<?<=<:;@3.--./9:::::;8<;8<<<CA?;8669899:;<<>=4443(''/+*('&&&+.--((12522465558=@@A=<=<==;;;:;;;;7657:;:782222..,.1-*)*117;;11117689B<;;:766665456FEBEB===;;;79668++))*))('&%%$%$$$$###$%%%,,//*++*-()035)))*=;;945;:<=0,($$$$'&%(&&((,,.55<:9796@I,++79:8776A@8><;88<=;;;/**))++''(%)'$$%')$$$$###*231/,(''---/11445:75577699:96/.//6968:::;:89,'''1<==EDECBEHF;;9::=?A555FHHF?<:-,,.22**''**..--550()8;('')4>AHDC@CCHJJ?=<989:8==>??=@CA?AAA@C@B?AFIJJ;:;;AABABEJJFFC?/,)'%')+-6==BGGBABCC@A77544*)))8:9;<22223@=<??00007666.++-29;2117<(''2>=6)((%'%%'&&(&,-)&%%&,++,.7788600/089<7.,++(%'(-/0=GGGDBB?A@?<49<<;<=DBHFD:4**&&&**,2112443;989;@@DE==<:;99<?99((((>>@?<<<=HEDDJGDF@?,,,>>:95443655799>ACEBGCECC?CHJJIDE92?>@>CCEFEC56?<=555FFFEDFAEGDDB88-116841'&)+*'&(++421)()&%$%&%&+.05=9?:=CCIJHE-,++,-32*'(&(3----.***+BBC=>?FJJDEAAGJFGFHGJJ?>>>/*)*-211'&&'*325=CJJJIFJHEHDBCDC@>>AC<::2/-,.)/046<B?=:::<C;A@BEDJ@@<<88001++++ABDJJJHGGG110,,0,)*++))598-@GFDIFIJJJJIHJCBECFFEGHHGEDGGGCFD;JEIJGJGDB??@IBDC:;;CGJFGJHGFGJHJJIADDBJHHH;;;64,44((((22008@EF555--377873***)'('%-79?>>?@FGFFFCCB((''0/+))&%%%&%%&%'*))))'''%%%$%$$%&&&''**2>==;&&&'-+++-,(('&,1)'&%%$$%$$$###'')*%%%(::;?HC==:<7777:76//0673--1.**0-,*)*,*))))&&')+,/0*+**,,,<=>==>?@BE4444C@>A?32122.+)$$&'&'&(()*'('06356;<::<=<<....9;<722100(4444:44543234<;?<=<-,,-++'%')(%%$&)'&(((//0@DJFJJHEJJGJJJHFBB>6666=:88,++.)('-+2356;<@>?;9<;9<;0)45/+*+*())+*%&&&',,+)()&).53222+*((+,+'&&(%%%%((,.0(((((()2232211:9999FDGEAABEIJJJ>>>>-++,;832244932//0..//60/--/34:;;@CHACABDJHJGIIHF9999A8B>;=DJ@?@@IJI?65576,+)((((&&%&&,;B@AB9999F?:::;@3/..1(')*7223;560)((***+1,/01@@>B>@GJHJ666553324@BCCFIGEF>7550-**)&'(''+'*&&()(7:>BBBC7***+C53:975'''7888:=4443121,,+,,-.,.01.,&
@Glass_T7V_10_D3_12_7_6
ATATATACTTTAGATTGATTTAAAACTTCATTTTTAATTTAAAAGGATCTAGGTGAAGATCCTTTTTGATAATCTCATGACCAAAATCCCTTAACGTGAGTTTTCGTTCCACTGAGCGTCAGACCCCGTCAAAGATGGAAAGAATATCTGAGATCCTTTTTTTCTGCGCGTAATCTGCTGCTTGCAAACAAAAAACCACCGCTACCAGCGGTGGTTTGTTTGCCGGATCAAGCTGACTCTTTTTGCGAAGGTAACTGGCTTGAGCAGAGCGCAGATACCAAATGCTGCTTCTAGTGTAGCCGTAGTTAGGCCACCACTTCAAGAACTCTGTCACGCCGCCTACATACCTCGCTCTGCTAATCCTGTTACCAGTGGCTGCTGCCAAGATGGCAGTAAGTCGTGTCTTACCGGGTTGGACTTCAAGACGATGGTTCCCGGATAAGGCGCAGCAGTCAGGCTGAACGGGGGGTTCGTGCACACAGCCCAGCTTGGAGCGAACGACCTACACCGAACTGAGATACCTACGGCGTGAGCTATGAGAAAGCGCCACGCTTCCCGAAGGGAGAAAGGCGGACAGGTATCCGGTAAGCGGCAGGGTCGGAACAGGAGAGCGGCAAGAGAAGCTGGGGAAACACCTGGTATGCTTATAGTCCTGTGGGACTTAGCCACCTCTGACTTGAGCGTCGATTTTTGTGATGCTGGTCAGAGGAGGCGGAGCCTGTGGAAAAACGCCAGCAACGCAGCCTTACGGTTCCTGGCCTTTTGCTGGCCTTTTGCTTCACATGTTCTTTCCTGCGTTATCCCCTGATTCTGTGGATAACCGTATTACCGCCTTTGAGTGAGCTGATACCGCTCGCCGCAGCCGAACGACCGAGCGCAGCGAGTCAGTGAGCGAGGAAGCCTTGCATAACGCGAAGTAATCTTTTCGGTTTTAAAGAAAAAGGGCAGGGTGGTGACACCTTGCCCTTTTTGCCGGACTGCAGCGGCCGCTACTAGTAGACCGGCTAGCGTCAGCTTCACCTGTTTTACGTAAAAACCCGCTTCGGCAGATTTTCTTGACGCATCGAGTGATTACAAAGCAAGCAAAGAAAAAAGGCGACAGATTACTCTGTCGCCTTTTTTCCTGACTCATAACTTAGGTGGCGGGCTGGCGTCGTGGTTTGTCTCGTCAACCGCCGCGGTCTCAGTGGTGTACGGTACAAACCCCGACGTGCACAGCTGTCACCGGATGTGCTTTCCGGTCTGATGAGTCCGTGAGGACGAAACAGCCTCTACAAATAATTTTGTTTAAGAATTCATTAAAGAGGAGAAAGGTACCATGAGTAAAGGAGAAGAACTTTTCACTGGAGTTGTCCCAATTCTTGTTGAATTAGATGGTGATGTTAATGGGCACAAATTTTCTGTCAGTGGAGAGGGTGAAGGTAATGCAACATACGGAAAACTTACCCTTAAATTTATTTGCACTACTGGAAAACTACCTGTTCCATGGCCAACACTTGTCATTACTTTGGGTTATGATCTATACAATGCTTTGCGATTACCAAATCATATGAAACAGCATGACTTTTCAAGTTGCCATGCCCGAAGGTTATGTACAGGAAAGAACTATATTTTTCAAAGATGACGGGAACTACAAGACACGTGCTGAAGTAGTTTGGAAGGATGTCAATGTGCTTGTTAATAGAATCGAGTTAAAAGGTATTGATTTTAAAGAAGATGGAAACATTCTTGGACACAAATTGGAATACAACTATAACTCACACAATGTATACATCATGGCAGACAAACAAAAGAATGAAATAGAAAAATTAACCAAAAATTCGACACAACATTGAAGTCGAAGCGTTCAACTAGCAGACCATTATCAACAAAATACTCCAATTGGCGATGGCCCTGTCCTTTTACCAGACAACCATTACCTGTCCACACAATCTGCCCTTTCGAAGAATCCCAACGAAGAGAGACCACATGGTCCTTCTTGAGTTTGTAACAGCTGCTGGGATTACACATGGCATGGATGATCTCTACAAATAAAAGCTTGATATCGAATTCCTGCAGCCCGGGGGATCCCATGGTACGCGTGCTAGAGGCATCAAATAAAACGAAAGGCTCCGTGGAAAAACTAGGCCCTTTCGTTTTATCTGTTGTTTGTCGGTGAACGCTCTCCTGAGTAGGACAAATCCGCCGCCCTAGAATCGAGTGGCGCCTGCAGACGTAAAAAAAGCGGCGTGGTTAGCCGCTTTTTCAGTGCCGGACGTACAATCGATGCCCGGATGATCCTGACGACGGAGACCGCCGTCGTCGACAAGCCAGCCATTAATTAAAAAGTTGAACAAAAATTATTTGTAGAGGGAAACCGTTGTGGTCTCCCTGAATATATTATACGAGTTATGCATGCCCGTAAAGTTATCCAGCAACCACTCATAGACCTATGGGCCGCAGGTGGGGAAGAGGACAACGTGGTGTTAGCTGTGCTCGAGGTGAAGACGAAAGGGCCTCGTGATACGCCTATTTTTATAGGTTAATATCATGATAATAATGGTTTCTTAGACGTAGAGAATCTTACGCCGCCCTGCACTCATCGCAGTACTCTCAGAAGCGGCCGCGAATTCCAGAAATCATCCTTAGCGAAAGCTAAGGATTTTTATCTGAAATTCTGCCTCGTGATACGCCTATTTTTATAGGTTAGATGTCATGATAATAATGGTTTCTTAGACGTCAGGTGGCACTCGAGTTGATCGGTTGGCGTAGAGGTTCCAACTTTCACCATAATGAAATAAGATCACTACCGGGCGTATTTTTTGAGTTATCGAGATTTTCAGGAGCTAAGGAACTTGAAATGAGAGAAAAAAATCACTGGATATACCACCGTTGATATATCCCAATGGCATCATAAAGAACATTAAGCATTAGATAGGATTGCTTCAATGTACCTATAACCAGACCGTTCAGCTCAATATGTCACCTTTAAAGACCGTAAAGAAAAATAAGCACAAGTTTTATCCGGCCTTTATTCACATTCTTGCCCGCCTGATAAATACTCATCCGGAATTTCGTATGGCAATGAAAGACGGTCAGCTGGTGATATGGGATAGTGTTCACCTTGCTACACCGTTTTCCATAACGAACTGAAACGTTTTCATCGCTGTGAGTGAATACCACGACGATTCCGGCAGTTTCTACACATATATTCGCAAGATGTGGCGTGTTAGGTGAAAACCTGGCCTATTTCCCTAAAGGGTTTATTCAGAGTGTTTCGTCAGCCAATCCCTGGGGTCGCCGCCGGTTTTGATTTAAACATAGCCAATATGAGCAACTTCTTCGCCCCCGTTTTCACCATGGGCAAATATTATACGCAAGGCGACAAGGTGCTGATGCCGCTGGCGATTCAGGTTCATCATGCCGTTTGTGATGGCTTCCATGTCGGCAGAATGCTCAGGTAAACGCCAACAGTACTGCGATGAGTGGCAGGGCGGGGCATAATCAAAACGCTGCTGGACTCCTGTGATAGATCCAGTAATGAACCTCAGAACTCCATCTGGATTTGTTCAGAACGCTCGGTTGCCACCGGGCGTTTTTTATTGGTGAGAATCCAAGCCTCGAGCTGTCAGTT
+
BABIED@==<9(?AHGJIJJHGIIJ?>=4////3ABEFHGHJJGCE>?D=77<GDDH9>=<:3<>AHHDEB@@@EB??@BHIJGIGGIJHIJADJHJJDGJJJJJ;=?>?664355AGD??><;;>?64)((.2(&%&%&*+''&('&'%&---.-(+++-.3''',./682223<=<B>===6;10000+*+16--.5548ABDHEJHJJJHJJIE@554010--*'&''&&)%$&+.,,,..**))27>@322432359.--.BCJFJ?==>JFFDD;:31,'''$%'')((..IGJD<;;3333888DHDEF>>763--,,211-+,.'''&()&++++*)*,-./224=B@@CFHDFGJJDJDAJFFCJEBCBC@AAA=60----/0&%%%()+/4446--7-;:66678..-))&%&(+0++++****++++79ECDFDD@?:9:***)'(+*0232)1016>9100--..//45?@FFJJJHIJFDFD@==>?HEGCHDFJGHAACDIJHJJGGGFJFG((()ECBDHE@?))))0:9>==?=FGJIJ<=>887;9:8640//08<;9821129445972/213)''',./0/.09?@3333=866/++'''(01*)&%#$'CD<87&&(&&&&&-)%%'%-99::;:=<000,,,,+,,--DEDEDEJJEJ==<=,,,****:;:42./++37//0/.0))/++++.///117.-,*)),,622233?9;BB783301@5+455CJCGJJJGIGJJJJJJIFJJJIGJEA=-*),,/889/33.,30>BJJJCJEEIGJ==<=DGJFJJJHJHGHFJGCJIGJHHJHJJHIIJJFEGFJJJJGJHGIJGHGGIGHHHFJIG7667CDB@ECAAEEFJHB@@@?AACCBBJFFA?=8/&&''@BDCIIDHGDEIGGJIFJ@?87397...0-.2:???ABA?@DJA@><===FD:D@AJCJ@GBD100085476799<BDFJFFFJJEFHCDJIJIEB??C@A55548''''@DJ7JDDEJDC;;:66@A?BB???>)''()'%%&)+&%&'/*****099:<77;;=>BCCEE:99722;3+,>ACB@C>====:8=:28854451///0-)(48/../155:9;=?ABCEFEGECD<;::;((((568=8877=9;43&&((0002((((54467GG=::9??>A@@100/1..0///42458DDCFDB@AAEGE99856699867<<B;<:9:9;988/,+,++*,)((3/+)))1+56566AA@@<7<<;88<>@76663;@??>>7566-0/036:<@BBFBA>:6555))*6ADDJJJIGJFEGFFJJJFCBA9:=>A?::11=;DBC<;;:....549?AACJEJHFIFJGHFGGGJJFJDAA?==?5557CBBHGJJHJJJJIDCB<B>(&$%%$#$$))*00=>IG@??::<-61,**7=>20113C@>511,+3:AFJB@>=?6B@C@F:J>>>?7764))))1//)())55;4432723%%%%'&&'&&&68;;9=98'%%'&&'&*+*&%&)111==C.--/76644021))'&&&%+235668:689?@A<276544/..09;BDFFGFJEEFJHI=<<>?GFE@A>>@GGEHFEGGFFEFI=>>97545462++-233..4.,*))$$$$'/'&&'(+1,-0.--/56=>>A@:??IJIEEBCBCJGJJJBDDE>;<79556B6AE?<==;=GFJJJHIJFHGJJJEJJJJIIEJIJJJHJHJEFEIGJJGJGJEFJFFDFJJHJIIFGHHJJ>><4''.(321248544233/-/2320/)&%%),/07670,-0-*)))+:D?AA<BBEIDJJHGJJGFJJHJGFGHJGJJFJHGJIIGACBCEAAA>>71-/-/;;:5401=BAEJDFHJJFJFHEIIGEJHJHJDHFJDJFCA>;45100/588016=443)(&&(),.0453C<<2112;6:/74-***,,)0,,.445>ABB<>CJGEED?>;=<;<4545=A9889C=?@AHEEDEB@@933399CDAB>=@?JCFIFJ==EDB546=@=5./0231133866568:JBCDCJIJFGCFJGDAAA@;;=@JHBD7-))(***-+'&'''((/0,.-&-22>>876789><;;;7=0022((()5887<::A7//00))),*)))//2450002D>;:<<A<<<>=<=::99===<?>+++,/4?@=<<551012343.,+)')**))*)&%%%&&$%$$,*)')*3100144<=9997'''(AA?>=<<>7746778121))(''''()(,,&%$$%(&'');:>??@JFJDE2334?>AEH=<<<BBCJE?>HGBEJIGEBCBCHA?@@CEEHJJJJJHJCAB>@:5,*'$%$('''())0,'11212420'&&()17DFIDBCBCC@>>>>B3.%%&.*)))--+()577100-/)1+++(**7?F>?>>FFJJEDC81000;<<8,/+(&&(*/.(''&%'%&./;:;@@DEJJJJHGDEIFC877.,&$%/3:<=<999((((:***&&&&'*'&%&%*&'*+&&'''*++,*+*&&11222/2...,'''()(%$&'''')+,-1;??B;;;<EDFJJJGFGFJIGGDDJHGJDA?@GCC;FH=855>CJHFGJDD?6>,@ABDJJJHCFCFEJGGJJB@<<>;4/,(((,++79;?@CB@@@7657<0//16778@AACDEA@A111(&&&)*%%%%)(((%$$#$%%&&&('&')&()3922224<<<A?DEE@2/.0.////)(('(*)****30:?A20009.?7/..;;<JD53431247--,,./-/-(*+,,,/--+-/2378993+))+-01@AB?B>JFFJJIJJJJEIJJJJJJEFJ<;0**)+1-,,,'&$$$$$))($$$%%$&(***2553/=AEFFGEEDBC@<2.-,+*)*32778>/,,,/20(&&&**+80=?EA<:-JCCDC97EJGHEIJJBAABEHJFJJJHJGIJGIJJEGFEBCABD@BB;?52,99;?A<---..--)**+59<>@?@@=BG?@A@A>?@00057955:?6555>@@?>=:6534/7,**)),,&%%%*.&'$$',,?;<<=G@@44%$$$$%%++**)00057?0/.--/0.,'&&/139:223++)&%%%((%+.033;779>CCCDJCFJDEJF:::;AAC@@D2222@842&))-8BCGJJHJJIJIFJIJJGHJB@AHJFFEJJB@=)''&'(''(,****023,'&&'13332003)%%&&'*))),11((''+'''(((&%&''&%%'$$$$%&'''&-,''+,0/3....7123>>BDIHJGEHIJGIGJGJJJJJJJGFFEGIJJIB@A@DJFEJJJIHGGGFFG???@@DBGHIJJJJCDCGFGJ?>?=<((((ABEHJ?===FBHJBBBE64442(''%('%%%'(-(('&&'<=A8888>880/222...::'&&'*&##$'&%&('&'*,/1433501))-,+*'&'*+,045//-*-21399<?C?@----/027AE?>=1**CEHA@A?899JDHGHJJFJJEHJBCCFICB=::<BEBDHJGJFCDBAB?>==@B@?.,+'%
@Glass_T7V_10_D3_12_7_7
TTAACAAGGGTATCACCTTCAAACTTGACTTCAGCACGTGTCTTGTCGTTACCATCATATTTGAAAAATATAGTTCTTTCCTGTACATAACCTTTTTCAGGGCATGGCACTCTTGAAAAAGTCATGCTGTTTCATATAATATGGGTATCTCGCAAGCATTGAACACCATAACCGAAAGTAGTGACAAGTGTTGGCCATGGAACAGGTAGTTTTTCCAGTAGTGCAAATAAATTTGGCTTATTTTTTGGTCTTGTGCATCACCTTCACCCTCTCCACTGACAGAAAATTTGTGCCCATTAACATCACCATCTAATTCAACAAGAATAGAACATCCCAGTGAAAAGTTCTTCTCCTTTACTCATGATTTTCTCCTCTTTAATGAATTCTTCAACCGAAACAATGCCTTCTTAGAGGCTGCTTCGTCCTCACGGACTCATCAGACCGGAAAGCACATCCGGTGACAGCTGTGCACGTCGGGGTTTGTACCGTACACCACTGAGACCGCGGTGACGACCAAGACAACCCGCGACGCTAGCCCGCCACCTAAGTTATGAGTCAGGAAGAAAGGCAACAAGTAGTAATCTGTCGCCTTTTTTCTTTGCTTGCTTTGTAATCACTCGATGACCAAAAGTAAAAACCCGCCGAAGCGAGTTTCATTGAAGCAGGTGAAACTGACGCTAGCAGTTTATCGTAGCGGCCGCTGCAGTCCGGCAAAAAAGGGCAAGGTGTCACCACCCTGCTCCCTTTTTATTTGAACCAAAAGATTACTTCGCGTTATGCAGGCTTCCTCGCTCACTGACTCGCTGCGCTCGGTCGTTCGGCTGCGGCGAGCGGTATTAGCTCACTAGAAGGCGGTAATACGGTTATCCACGGTAGGAGGGGATAACGCAGGAAAGAACATGTGAGCAAAAGGCCAGCAAAAGGCCAGGAACCGTAAAAAGGCCGCGTTGCTGGCGTTTTCCCACAGGCTCCCGCCCCCCTGACGAGCATCACAAAAATCGACGCTGGAGTCAGAGGTGGCGAAACCCGACAGGACTATAAAGACCCAGGCGTTTCCCCTGGAAGCTCCCTCGTGCGCTCTCCTGTTCCGACCCTGCCGCTTACCGGATACCTGTAGCCTTCCCTCGGGAAGCGTGGCTGCTGGTGGCTGGCCTGGTATTCGATTGGGGTGTGTGCATTGACATTCGCTCCAAGCTGGGCTGTGTGCACGAACCCCCCGTTCAGCCCGACCGCTGCGCCTTATCCGGTAACTATCGTCTTGGAGTCCAACACGGTAAGACCATTTATCGCCACTGGCAGCAGCCACTGGTAACAGGATTAGCAGAGCGAGGTATGCAGGCGGTGCTACAGAGTTCTTGAAGTGGTGGCCTAACTACGGCTACGCTAGAAGAACAGTATTTGGTATCTGCGCCTTGTGCTGAAGCCGTTACCTTCGGAAAGAGGGTTTGGTGCCACTCTTGATCCGGCAAACGAACCCGCCGCTGGTAGCGGTGGTTTTTTGTTTGCAGACGACGGTTCTCTCGGCAAGAAAAGAAAGAATAAGAACAATCCTTTAAATATTTCTACGGGGTCTGACATGGATCAGAAAGCCGCGTTAAGGGATTTTGGTCATAAGATATACGAAAGGGATACTTCGCCTAATCCTTTTAAATTAAAAATGAAGTTTTAAATCAATTTTGTAAATTATATATGAGTAAACTTGGTCTGACAGCTCGAGGCTTGGATTCTCACGGAACTGAAGCACAGTGGCAACCCAGCGTTCTGAACAAATCCAGATGGAGTTCTAAGGTCATTACTGATATTAGACGGAGTGCAAGCGAGCTCGATATAAATTGCGCCCTGCCACTCATCGCAGTACTGTTGTAATTCATTAAGCATTCTGCCGACATGGAAGCCATCACAAACGGCATGATGAACCTGAATCGCCAGCGGCATCAGCACCTTGTCGCCTTGCGTATAATATTGCCCATCGATCTGAAGAACCTGGCGGCAAGGAACTCTCCATATTGGCCACGTTTAAATCAAAACTGGTGAACTGGCGGGATTGGCTGAGACGAAAAACATATTCTCAATAAACCCTTCAGGGAAATGAGCAAGGTTTTAGCACATAGTGTCCACATCTTGCGAATATATGTGTACAGAGACTCCGGAAATCGTAGTGGTATTCACTCCGAGCGGAATGAAAACGTTGGTTTGTTCATGGAAAACGGTGTAACAAGGTGAAGCACTATAGCCCATATCACCAGCTCACCGTCTTTCATTGCCATACGAAATTCCGGTGACTAATCAGCGGGCAAGAATACGGACGATAAAAGACCAGGATAAAACTTGTGCTTATTTTTCTTACGGTCTTTGAAAGGCCGTAATGTAGCTGAACGGTCTGGTTATCGGTACATTGAGCAACTGACTGAAATGCCTCAAAATGTTCTTTAGATGCCATTGGGATATATAGACGGTGGTATATCCAGTGATTTTTTTCTCCATTTTAGCTTCCTTAGCTCCTGAAAATCTCGATAACTCAGAAGGAGCCTTCCGCCCGGTGGTGATTCTATTTCATTATGGTGAAAGTTGGAACCTCTTACGTGCCCGAATCAACTCGAGTGCCGCCTGACGTCTAAGAAACCATTATTATCATGACATTAACCTATAAAAATAGCGGGCGTTGCGCGGCAGAATTTCGGATAAAAAAATCCTTAGCTTTTTCGCTAAGATGATCTTCTGGAATTCGCGGCCGCTTCTAGAGTACTGCGATGAGTGGCGGGCGGGGCGTTAGTTTGACGTCTAAGAAAACATTATATATCATGACATTAACCTATAAAAATAGGCGTATCACGAGGCCCCTGCGTCTTCACCTCGAGCACAGCTAACACCACGTCGTCCTCTGCTGCCCTAGGTCTATGAGTCGTTGCTGGATAACTTTTCTACGGGCATGCATAAGGCTCGTATAATATCTTCAGGGAGACCACAACGGTTTCCCTCTACAAAATAATTTTGTTTAACTTTTTAATTAACGGCCGGCTTGTAGACGACGCAGTCTGCGTCGTCAGAATCATGCGGCATCGATCGCTCGTCCGGCAATTAAAAAAGCGGCTAACCACGCCGCTTTTTTTACGTCTGCAGGCGCCACTCGATTCTAGGGCGGCGGATTTGTCCTACTCAGGAGAGCGTTCACCGACAAACAACAGATAAAACGAAAGGCCCGTCTTGGACTTGAGCCTTTCGTTTTATTTGATGCCTCTAGCACGCGTACCATGGGATCCCCCGGGCTGCAGGAATTCGATATCAAGCTTTTTTTATTTGTGAGGAATCATCCATGCCATGTGTAATCCCAGCAGCTGTTACAAACTTGTCAAAAGGAGCCATGTCGTCTATTCTTTTGGTCGGGAATTATCAAAGGGCAGATTGTGTGGACAGGTAATGGTTGTCTGGTAAAAGGACAGGGCCATG
+
9:8::9867>J@?@@JGGJ:CIFGGFFGDDC@JDDBBBBBB::::=422,(444:000++,-1111<BCEE446:?CFGJJCJGHGGD?>762-**,)%%(.>GDDDEDHE9899@JGGH;;21023;1---*+,+-''(&&%%6866+)&%&'&&&()+((.35;;:766<<322;>=889<DDDBCFJHGDFDHJJJJDJJDDDF6555>?:(''005788<@AAC@?@?2,'&%%%%*---.3/01//+)*''((****,.';==;5B?77<<FBDE=53599,''%(,+,25=?>AF...-9878@?@ADE9332./*))*%%%'++*''22>CEGJFHE@<****4--42+(((%%0(''()*-178<;;=CBJD@AA@=788/.--*'')0242312247**)&&''.+,.(('&+-+-,/1113236000..,,-4/AAFJGEGFA@AA==<<88421/..,+'''((())=<<:66-*(&%%%.23*++**))*+*+---*&$$$$&''%'('('-1+,+,/566233331EFFEJGDCBDECJ000077.)&&''(,*0/())*+++'&&',-0113&'133:43:=332,*777;=>?FCDEHFIEAAADHHGCCJEIHFHD<<=CJGEJJJC@CFJE6,**+1*(&&%%'&&&'26;99AA?333234+())*))**)**..223AA?===@BBCBB@???>@@JJGJFJJGFCCHHEIBBD:9763,('')*(*((1&%%&*,/00/01FFAC>42281;;89:9?A>2233?54658889JFFHFEJH7778HB7775642+*))))77=EHGCAABBB66656)'''..,,-++**)310<=>>>@B@?BCCEIA8A942,++*+02583'''&./5<<CFJEC@@C@A66<>BCGIDID=-,,*++/00.&&&&+@AHCD@@AJEGECGEEHCGBBH><<331/--//,23343911-(./99=EB::@D>;;4434;116;88-,,++,/)((())(()4==BBAAEIJJCA5444=9055+*%$$$%'+./45.-0/,)//..,-:B@@?>?@?/..688778=:=?7-+(+(79:>><:9999:67ADDJFCBDD:*%%$%&&'(,-'',.DB??;;++*)*(($$%%%%$$#$$$%$%$%'%%'(,&*)32.-,+('%%&#$'''&&'(:;<<@=@C>==>FJJD@9833552117;==:<=61001@21//.//.,,./0834><::;<==@,,,+-++)&%%&&'%%%%(&&'(''(**,)-0028679:;=;533+***+++111((-(('&&&(,,'/0/01;@@?@DDB>6)'''''412679;>==>C>877(CDFGHFDBA?@B1111//+,/7/.&&&%&13@HGFGDJ;;00//55543469;0)*//0160...2/&&'**+44*678827*++,*,-+++(%$&'(-02.046ACEF===>,++*,)(''(,///6BDDCBC=<8:=A@2+***-5-,*)&%%&&%%#$$&%%')+10033-+&&1-*)&'((()%''&)+++,'&'),*,75557///JEAA=<=2/&%$$$$%$&**'''()/;;:<;;@?=2/005,+++**)*&''&%$%24+(')((''&&&'-)&%***+444=>=CA?@CBAA@A@?BDJ.---+))*-,*((,03.../77773224?999@=777:<967:;;=<9=>ABA9''''','%$%##%%%(''(*)((*+/&%%%%$$%$'**+,&'''*221238777974-+***))'')+3*)).-./+)'*4,('()(**67----?<;<@?F422333(&&(+)))*/2983819:9?JGCCEHJHJJJGICF??:@BEJ,+++E?>?@JGA><<BBDFJHIFEFJEFIEDJFFHFGCJGJJIJFJEDIJDF=7788;>:;;;H=<<<777;A9@>=BDEJFJJEECCCA982'1/+,/%$$$$$(*9987322,+'&%&%%&(('%&$%%&()((/)*/<?>;;<;770,,('(,**'(*),)&'&%%$%%)())))''&&'-,--/7==88111+6,)+*+,-,+**-)(''(+1,(&&&&))))567>&%%#%##$###$%&'.))'&&%(&%'%&'%&&+*($%$$&')***+/6=DFD.,,'(((69:=>?BA@87.,,/***+++&&**)''&$$&+1.1336@DCBEBB?,,,-<9881-++()(((&%%*'&$#$$&)+/138C@@>=>@?A???<;;56++,,:-**)(**/354)(%%$#####%&$%&%&+,2''')--'&%%$%$$%%''('('',/1/7778?>?62276661/+2:=321&,''(''''&((,,/,*)))*.(&%%&68:<8???ABA@AA9@0///<:77762311287<;=AA@@CA?>::8+++>B541*+,.')**-=@455;210===40**++,@DDHJDJDEDFA@B>??>A@@@BAA;979;IJ?@@CECDBJ?JHIJH?BDCE@A33+++.51//)'%$%'&'(%%%(&&%%'*(0/+**&&&&$#$'(((.9<=AACEJCEGC??9;=??AB4330367000./+,13.../-+,,-0/0*))*03/**''((:=DEBEABBCCCBC@??74322339=<?:856;9770.)%&)-'&&%%%%&'(4335364*(((-3453<@BA5543.--,'''21111(&&%'(()'&&&+;<ADAC<:;:ADD9667*/+*,-0/0668DDD<;:=;33+*'-///66+++))(+(%('((&&%$%%'&&&$$%%'''(())**+,+,,*+./:.-++//58---9AABAB>=9:>;:=@=1&&&'&%&&/3350---27788BB>==....;++''&%)()(*09=CJA>>>ADFJDH??=</...5)('(/:?>=:;<:2--.;<=ADEDBCB?=;<?<0(''('.-33,(())**>@=:9600+((*335??AA:A@56HJCCEHDFFJJCDEDGJJJGHHJIIEGFJHCCDEB@<>D9:(((''..+)((**-**((,-..22&&&&''%%%&$**&%%&%$###$%)18@B???;222JD8772223:9777799A=@:<68;?EECCBDDFB<;:79:4000/-,,-03&&''/33335//00-;44;7880-..01424===:>>-++,?BHEBA@@IB@6(''/.-.)**353***,,*)(()*&&*21,23)223;B99:81>=-----,++--.:<?@<;<9944(5''013;566<>>===@>F?95589=FA:::;D8/0279246;<;&%'(*++.889@DFHJIHEJJEJJHFEC@===?>@@75<8>@>@=@-++&&'&*,///(((2++'''&'%&($))).(%&%%%&**)'$$&%&&4<<HFJDIIDEFEE??=4434*--0///----23<<==EEB@;*))*4/($#
@Glass_T7V_10_D3_12_7_8
CCTGCAGGCCCGGGGAATGTCATGGTACGCGTGCTAGAGGCATCAAATAAAACGAAAGGCTCGGTGAAAAACTCGGCCTTTCGTTTTATCTGTTTGTTTGTAGTTGAACGCTCTCCTGAGTAGGACAAATCCGCCGCCCTAGAATCGAGTGGCGCCTGCAGACGTAAAAAAAGCGGCGTGGTTAGCCGCTTTTTTAATTGCCGGACGTACAATCGATGCCCGGATGATCCTGACGACGGAGACCGCCGTCGTCGACAAGCCGGCCGTTAATTAAAAGGTAAACAAAATTATTTGTAGAGGGAAACCGTTGTGGTCTCCCTGAATATATTATACGAGCCTTATGCATGCCCGTAAAGTTATCCAGCAACCACTCATAGACCTAGGGCAGCAGTAGCGGGACGACGTGGTGTTAGCTGTGCTCGAGGTGAAGACGAAAGGGCCTCGTGATACGCCTATTTTTATAGGTTAATGTCATGATAATAATGGTTTCTTAGACGTCGAGTCTTACGCCCCGCCCTGCCACTCATCGCAGTACTCTCAGAAGCGGCCGCGAATTCCAGAAATCATCCTTAGCGAAAGCTAAGGATTTTTTTATCTGAAATTCTGCCTCGTGATACGCCTATTTTTATAGGTTAATGTCATGATAATAATGGTTTCTTAGACGTCAGGTGGCACTCGAGTTGATCGGGCACGTAAGAGGTTCCAACTTTCACCATAATGAAATAAGATCACTACCGGGCGTATTTTTTGAGTTATCGAGATTTTCAGGAGCTAAGGAAGCTAAAATGGAGAAAAAAATCACTGGATCCACCGTTGATATATCCCAATGGCATCGTAAAGAACATTTTGAGGCATTTCAGTCAGTTGCTCAATGTACCTATAACCAGACCGTTAACTGGATATTACGGCCTTTTTAAAGACCGTAAAGAAAAATAAGCACAAGTTTTATCCGGCCTTTATTCACATTCTTGCCCGCCTGATGAATGCTCATCCGGAATTTCGTATGGCAATGAAAGACGGTGAGCTGGTGATATGGGATAGTGTTCACCCTTGTTACACCGTTTTCCATGAGCAAACTGAAACGTTTTCATCGCTCTGGAGTGAATACCACGACGATTTCCGGCAGTTTCTACACATATATTCGCCAAGATGTGGCGTGTTACGGTGAAAACCTGGCCTTTTCCCTAAAGGGTTTATTGAGAATATGTTTTTCGTCTCAGCCAATCCCTGGGTGAGTTTCACCAGTTTTGATTTAAACGTGGCCAATATGGACAACTTCTTCGCCCCCGTTTTCACCATGGGCAAATATTATACGCAAGGCGACAAGGTGCTGATGCCGCTGGCGATTCAGGTTGCATCATGCCGTTTGTGATGGCTTCCATGTCGGCAGAATGCTTAATGAATTACAACAGTACTGCGATGAGTGGCAGGGCGGGGCGTAATTTGATATCGAGCTCGCTTGGACTCCTGTTGATAGATCCAGTAATGACCTCAGAACTCCATCTGGATTTGTTCAGAACGCTCGGTTGCCACCGGGCGTTTTTTATTGGTGAGAATCCAAGCCTCGAGCTGTCAGACCAAGTTTACTCATATATACTTTAGATTGATTTAAAACTTCATTTTTAATTTAAAAGGATCTAGGTGAAGATCGCTTTTGATAATTACATGACCAAAATCCCTTAACGTGAGTTTTCGTTCCACTGAGCGTCAGACCCCGTAGAAAAATCAAAGGATCTTCTTGAGATCCTTTTTTGTCGCGTAATCTGCTGCTTGCAAACAAAAAAACCACCGCTACCAGCGGTGGTTTGTTTGCCGGATCAAGAGCTACCAACTCTTTTTCCGAAGGTAACTGGCTTCAGCCAAGCGCAGATACCAAATACTGTTCTTCTAGTGTAGCCGTAGTTAGGCCACCACTTCAAGAACTCTGTAGCACCGCCTACATACCTCGCTCTGCTAATCCTGTTACCAGTGGCTGCTGCCAGTGGCGATAGTCATCTGCTTTACCGGGTTGGACTCAAGACGATAGTTACCGGATAAGGCGCAGCGGTCGGGCTGAACGGGGGGTTCGTGCACACAGCCCAGCTTGGAGCGAACGACCTACACCGAACTGAGATACCTACAGCGTGAGCTATGAGAAAGCGCCACGCTTCCGAAGGGAGAAAGGCGGACAGGTATCCGGTAAGCGGCAGGGTCGGAACAGGAGAGCGCACGAGGACTCCAGGGGGAAACGCCAGGTATCTTTATAGTCCTGTCGGGTTTCGCCACCTCTGACTTGAGCGTCGATTTTTGTGATGCTCGTCAGGGGGGCGAAGCTTCTGTGGAAAAACGCCAGCAACGCGGCCTTTTTACGGTTCCTGGCCTTTGCTGCGGCCTTTTGCTCACATGTTCTTTCCTGCGTTATCCCCTGATTCTGTGGATAACCGTATTACCGCCTTTGAGTGAGCTGATACCGCTCGCCGCAGCCGAACGACCGAGCGCAGCGGCGTAGAGCGAGGAAGCCTGCATAACGCGAAGTAATCTTTTCGGTTTTAAAGAAAAAGGGCAGGGTGGTGACACCTTGCCCTTTTTTGCCGGACTGCAGCGGCCGCTACTAGTAGACCGGCTAGCGTCAGTTTCACCTGTTTTACGTAAAAACCCGCTTCGGCGGGTTTTTACTTTGGTCATCGAGTGATTACAAAGCAAGCAAAGAAAAAAGGCGACAGATTACTCTGTCGCCTTTTTCCTGACTCATAACTTAGGTGGCGGGCTAGCGTCGTGGTTTGTCTGGTCAACCACCACGGTCTCAGTGGTGTTACAGTAAACCCCGACGTGCACAGCTGTCACCGGATGTGCTTTCCGGTCTGATGAGTCCGTGAGGACAAAACAGGGCCCCTCTACGAATGATTTTCTTAAGAATTAGTTGAGGAGAAAGGTACCATGAGTAAAGGAGAAGAACTTTTCACTGGAGTTGTCCCAAATTATCTCGATTCAATCGAATGGTGATGTTAATGGGCACAAATTTTCTGTCAGTGGAGAGGGTGAAGGTGATGCAACATACGGAAAACTTACCCTTAAATTTATTTGCACTACTGGAAAACTACCTGTTCCATGGCCAACACTTGTCACTACTTTCGGTTATGGTGTTCAATGCTTTGCGAGATACCCGAATCATATGAAACAGCATGACTTTTTCAAGAGTGCCATGCCCGAAGGTTATGTACAGGAAAGAACTATATTTTTCAAAGATGACGGGAACTACAAGACACGTGCTGAAGTCAAGTTTGAAGGTGATACCCTTGTTAATAGAATCGAGTTAAAAGGTATTGATTTTAAAGAAGATGGAAACATTCTTGGACACAAATTGGAATACAACTATAACTCACACAATGTATACATCATGGCAGACAAACAAAAGAATGGAATCAAAGTTAACTTCAAAATTAGACACAACATTGAAGATGGAAGCGTTCAACTAGCAGACCATTATCAACAAAATACTTCTAAATCTGGAGATGGCCCTGTCCTTTTACCAGACAACCATTACCTGTCCACACAATCTGCCCTTTGAAAAATGCAACGAAAAGAGAGACCACATGGTCCTTCTAGTTGTAACAGCTGCTCAGATACATGGCATGGATGATCTCTACAAATAAAAGCTTATG
+
++--(&&').3--.@@8/*'&&&116EEDCFIFGHDCCFEGFCAACIJGDEHC@@@DIFA?(&&&'%'-42)))).+76=;-)((+++6211261+56644*)((**,/-..,..20,+***002</./;?@8EJFJIHJIJFJJE??@AGJJAAAADAABEFDE89;B<<CCDDBE?><;983233=>@?FFFIEAB=;;8453:777777:)''(-,-,)3/.%%%&;<:;AAAJBEDJJJFDGEFFJIJJJJFDDFDJEFFIDAD;;;8('',.,))++-028FDDABBCBFAAEJJJGJJJGJFFHHHIIGHJIGGAFEEJFECBBGJEIEJJFJGDEB==>>??BAJFEJIGJJJJJJHE;;;<CDECHJCAABE@---...--''%%%&%&'6DCABBEEJJJCBBBGGJJJJJFFFFIJJHJIHJGJFFJHDCBA>=>DJJEC999;JGFJJJIGEFHJJJJHJJJHIJJJGGHJJJJFHHJIJA675600/...1.--,/23<CICACBHGJJGIJJCB;((((4698/.*)++<@JFFED@?<;:9:*)&,--@@AJEHCDE;@FGJJIJJJJJJIJ@CI>JGF@>=>?BAFIJIJJJGJIJJJJGIFFJGEFDJFJJJIJFJJJJHGGFJBDCBHFHJHGJ'''(C83,'(/28=GJGHHIFJIJJJJJGJGGJJH:9994333@AACDDHJD=:667>@=<===JHJJDJJJJG>8@88DADEJHJJJJJJJGJGAJG@?@@EHJIJJJJFGJJIFGJIJHFGJFJJJJJHJJJIJJFJDBCD=EJIJF666***)&&&'((68;DFHJDJJJJJJJJJJJFIFHHHGJJJJHFJJJJHJJIFJHJJJHJJJIJIHIE<<<<JJIGHJJJJJFJJFHGDBC=))))*2-----/078<?AGJJFJJHJFGGJJGFJIJHIJJJJHIJHGJJJJJJJHJGE?>@;CGH<44/.00;:147<AA96=?DEBGFBBDA=<:;>?AAFJIIGGGIJGFIGJHJJHIJJJJJFGJJIDCHD<<;1/13---@EB8778?:96601;.0000999866?@?:5EFJJJHFFHJJHJJJFDIJJJJJHFDGFGJGEJEGJ@@@BE?@>?GGIAHGHJEDFJGEFFFA>@CE@CDFBGC9:9,')BEBEGJIHGJHJEEGDDJ8777=>:<;:76*,-99:;999IHI<:;9))*/27::DHGDJIIGG=9:890001<5556H66@C@??>>?EIHJJJGJJIIJIDJHJJJJJGJJJJFIJJ=<:33326)(((:B?ACJDDJDHEHHJEEJGJJJJJJJIJJJJJID>((()FHJDHHDD@AFJJIJFFJJJJIEJJJJJHGJC?=<;)''(/00001036658;<A99210/47>;5-,,6B=<C>?@A@>?HGIJJJJGJJJFDGHJDIJJHJJ=<==JJFFHJHEIDJJHJJJFJGJFJHJJDFGGJHDEHD=>IEFGJHJFHCJJF2233IEEGGFJ?=;865222268;<JJJJJJJJJJJGHJHJJJJJJJJJJJHIJHJHJHJJGJF@B?CB.'''*9433455/..*+())//89=??@A?@AB>CGFJGJJJFJJJJHFGIIGJ<9@@GJGFDGGGGJJIIFE<?>CJJ54,66,ACJJEDC??;9;;><;--,)'''098123010+('')23:;=?DFJFJHGB:@CBCDFCFAJJ7777A>676222//0>=>=<:;:86)()**6543///3878::/))0099:;975527<;,+)))..6=??CDCCD@DG>JHGJJGFJDJJHJJHJJHJJJIEDEECFJB=;::9--,+220=>BEIBDBEIJIJIHFJJJGJA?B:7-BDGIJAB@@9556851++(('''/0123000;89JJHJFJGHIJJJJHGGFH====>JGGEHFHJJJJJJGEGHEHJGGJJJJJJHFDF=9769>DDHFIGJHJJJIJJJJHJ????JJJJJJJIJJJIJJHJFJHE?8:>:::<<</))004++))((*%%%%02:=8:88966>?@>?BFJEDJFFDGJJJJJJJJFEJIIJJF5556HJGFFJ::<IJJB@??DCDHGGGJJJJJJIJED@BHFJJGIJJIGJHHGJEJFJGJHJJIJJJJIJIHJJGJIHJHIHIJJDCEGJIJFC843212*((&0>AHIJDCGFDHJIGFJ>===@EFHDIJGFJJHJG=JJDA72129769>AGFGHHJ?<///3(%''+-/32332++&%%$#$$%%)--131779::A?EIJGJFGGJIGJECGFIHGBBB@,&&'''(1344FGJJIEFHJIJJFCC<:9:;HDB@4((((-('''---37GJJDADDFJGJJJJHJJHJJJGGJF@<<=HGGHJJIFFGC>;<-,)))0200/0;BBBDEFHJIIGFEDJBGJJHFFIGIJIJDD@=93:<DEJFJJEBCD2112AACJJJJFHJJFGGIJJIJHJGGFGD=<ADCC@A@<:;;>BCFCHHGEAA,++*''''%&&&0;@AGHJIHEDCDDCGEHJJFGEGI86510+,./-//6:9345;78;>?ADJJDCDCJDHGFHJJGIJFIGE@H9CAFJ6654EEDJFB??@AFDGDDBFGJ10008<>BDIJDFBCBBFBA@>@=EJJHGJJJJHJ88759@AABB?@><66665545799;0.-.:2AEBDBDDFEFIDFCEHFBDEE>;;:99<=8;<DIDCEB?@9::;>>>>CFEFDE><93=?>J@D<=>>='&&',02400019HF?>?>FAAA?A?>B?BBCGEG?>;:;9;:::...%%$$%%%%%'(*/..,+*,0.++*-122C2111667((''''77==A@@BHJJHJI<887:GJ?JJJJF>??>?>;IDCCA>9//../+*)(()(%&()''%%',+*((,3(('$&%&%%%$%%&&'&&&(**++-::::;=<<>?DIECIADGFFGD?AJJFCGGJGJCDEJHJDDB210/6,,**'&''&$%)(&%%&039BDJFIJJGEEIIJGJJEJJJJACCA>==<=?>>>;:::;<;;<<=<<<:999;<=:996888==;:=;==9<?8;<=>A@?>?>@>=:99:>@@DCF@<;;:<>=>>A?><;<>;;;;@>//101:=<<<;<944469898==:<<<===;;;?=9323896773(%&..//3478;?@??@>==>??@BCE@B@?<<<<>=>=;=>:4335><<;<;:;;<@>?BDCF?>=<<<;=AAF<;;;<>7100/324=:;;;<;:;;=;7678?@@>>>=>>??ABA?<;::876'&&&196::99:20//0-++,04078A><:;;<<<><>A=>EDA<::7688@@???=55556>>=?==>==<<>?:999===>=;:83224==<<;;;:9:;:;;87879;89::?A@>=>?<;;=?88>76557?<<8;62.--/9;:998898988885666:766778=:74331+++.0/377888;:;972./21**)(%%%%%%##%(&%%&)))*04789;9::97===<<=;;:97788;:8777:;9999;:9866579;<8975,**+-(('()*41113;:7776677<;:9:98876;54&%''&/*))*+,./45%%%$'$%*2139;;;;64*)))+''()**)+*+055222'&%
@Glass_T7V_10_D3_12_7_9
AATGGCGAACAAACAAAAGAATAAAATCAAAGTTAACTTCAAAATTAGACACAACATTGAAGATGGAAGCGTTCAACTAGCAGACCATTATCAACAAAATACTCCAATTGGCGATGGCCCTGTCCTTTTACCAGACAACCATTACCTGTCCACACAATCTGCCCTTTCAAAAGATCCCAACGAAAAGAGAGACCACATGGTCCTTCTTGAGTTTGTAACAGCTGCTGGGATTACACATGGCATGGATGATCTCTACAAATAAAAGCTTGATATCGAATTCCTGCAGCCCGGGGGATCCCATGGTACGCGTGCTAGAGGCATCAGATAAAACGAAAGGCTCAGTCGAAAGACTGGGCCTTTCGTTTTATCTGTTGTTTGTCGGTGAACGCTCTCCTGAGTAGGACAAATCCGCCGCCCTAAGATCGAGTGGCGCCTGCAGACGTAAAAAAAGCGGCGTGGTTAGCCGCTTTTTTAATTGCCGGACGTACGATCAATGCCCGGATGATCCTGACGACGGAGACCGCCGTCGTCGACAAGCCGGCCGTTAATTAAAAAGTTAAACAAAATTATTTGTAGAGGGAAACCGTTGTGGTCTCCCTGAATATATTATACGAGCCTTATGCATGCCCGTAAAGTTATCCAGCAACCACTCATAGACCTACAGGCAGCAGATAGGGACGACGTGGTGTTAGCTGTGCTGAAGGTGAAGACGAAAGGGCCTCGTGATACGCCTATTTTTATAGGTTAATGTCATGATAATAATGGTTTCTTAGACGTCGAGTCTTACGCCCCGCCCTGCCACTCATCGCAGTACTCTAGAAGCGGCCGCGAATTCCAGAAATCATCCTTAGCGAAAGCTAAGGATTTTTTTATCTGAAATTCTGCCTCGTGATACGCCTATTTTTATAGGTTAATGTCATGATAATAATGGTTTCTTAGACGTCAGGTGGCACTCGAGTTGATCGGGCACGTAAGAGGTTCCAACTTTCACCATAATGAAATAAGATCACTACCGGGCGTATTTTTTGAGTTATCGAGATTTTCAGGAGCTAAGGAAGCTAAAATGGAGAAAAAAATCACTGGATATACCACCGTTGATATATCCCAATGGCATCGTAAAGAACATTTTGAGGCATTTCAGTCAGTTGCTCAATGTACCTATAACCAGACCGTTCAGCTGGATATTACGGCCTTTTTAAAGACCGTAAAGAAAAATAAGCACAAGTTTTATCCGGCCTTTATTCACATTCTTGCCCGCCTGATAAATGCTCATCCGGAATTTCGTATGGCAATGAAAGACGGTGAGCTGGTGATATGGGATAGTGTTCACCCTTGTTACACCGTTTTCCATGAGCAAACTGAATAGCTTTAAGTGCTCTGGAGTCGATACCACGACGATTTCCGGCAGTTTCTACACATATATTCGCAAGATGTGGCGTGTTACGGTGAAAACCTGGCCTATTTCCCTAAAGGGTTTATTGAGAATATGTTTTTCGTCTCAGCCAATCCCTGGGTGAGTTTCACCAGTTTTGATTTAAACATCAGGCCAATATGGACAACTTCTTCGCCCCCGTTTTCACCATGGGCAAATATTATACGCAAGGCGACAAGGTGCTGATGCCGCTGGCGATTCAGGTTCATCATGCCGTTTGTGATGGCTTCCATGTCGGCAGAATGCTTAATGAATTACAACAGTACTGCGATGAGTGGCAGGGCGGGGCGTAATTTGATATCGAGCTCGCTTGGACTCCTGTTGATAGATCCAGTAATGACCTCAGAACTCCATCTGGATTTGTTCAGAACGCTCGGTTGCCACCGGGCGTTTTTTATTGGTGAGAATCCAAGCCTCGAGCTGTCAGACCAAGTTTACTCATATATACTTTAGATTGATTTAAAACTTCATTTTTAATTTAAAAGGATCTAGGTGAAGATCCTTTTTGATAATCTCATGACCAAAATCCCTTAACGTGAGTTTTCGTTCCACTGAGCGTGGACCCCCCGTAGAAAAGATCAAAGGATCTTCTTGAGATCCTTTTTTTCTGCGCGTAATCTGCTACTTGCGAACAAAAAAACCACCGCTACCAGCGGTGGTTTTATTTCGGATCAAGAGCTACCAACTCTTTTTCCGAAGGTAACTGGCTTCAGCAGAGCGCAGATACCAAATACTGTTCTTCTAGTGTAGCCGTAGTTAGGCCACCACTTCAAGAACTCTGTAGCACCGCCTACATACCTCGCTCTGCTAATCCTGTTACCAGTGGCTGCTGCCAGTGGCGATAAGTCGTGTCTTACCGGGTTGGACTCAAGACGATAGTTACCGGATAAGGCGCAGCGGTCAGGGCTGAACGGGGGTTCGTGCACACAGCCCAGCTTGGAGCGAACAACCTACACACCGAACTGAGATACCTACAGCGTGAGCTATGAGAAAGCGCCACGCTTCCCGAAGGGAGAAAGGCGGACAGGTATCCGGTAAGCGGCAGGGTCGGAACAGGAGAGCGCACGAGGGAGCTTCAGGGGGAAACGCCTGGTATCTTTATAGTCCTGTCGGGTTTCGCCACCTCTGACTTGAGCGTCGATTTTTGTGATGCTCGTCAGGGGGGCGGAGCCTGTGGAAAAACGCCAGCAACGCGGCCTTTTTACGGTTCCTGGCCTTTTGCTGGCCTTTTGCTCACATGTTCTTTCCTGCGTTATCCCCTGATTCTGTGGATAACCGTATTACCGCCTTTGAGTGAGCTGATACCGCTCGCCGCAGCCGAACGACCGAGCGCAGCGAGTCAGTGAGCGAGGAAGCCTGCATAACGCGAAGTAATCTTTTCGGTTTTAAAGAAAAAGGGCAGGGTGGTGACACCTTGCCCTTTTTGCCGGACTGCAGCGGCCGCTACTAGTAGACCGGCTAGCGTCAGTTTCACCTGTTTTACGTAAAAACCCGCTTCGGCGGGTTTTTACTTTTGGTCATCGAGTGATTACAAAGCAAGCAAAGAAAAAAGGCGACAGATTACTCTGTCGCCTTTTCTAACTCATAACTTAGGTGGCGGGCTAGCGTCGTGGTTTGTCTGGTCAACCACCGCGGTCTCAGTGGTGTACAGTACAAACCCCGACGTGCACAGCTGTCACCGGATGTGCTTTCGGTCTGATGAGTCCGTGAGGACAGAAACAGCCTCTACAAATAATTTTGTTTAAGAATTCATTAAAGAGGAGAAAGGTACCATGAGTAAAGGAGAAGAGAACTTTTCACTGGAGTTGTCCCAATTCTTGTTGAATTAGATGGTGATGTTAATGGGCACAAATTTTCTGTCAGTGGAGAGGGTGAAGGTAATGCAACATACGGAAAACTTACCCTTAAATTTATTTGCACTACTGGAAAACTTATTGCTCATGGCCAACACTTGTCACTACTTTCGGTTATGGTGTTCAATGCTTTGCGGTGCCCAGAATCATATGAACCAGCATGACTTTTTCAAGAGTGCCATGCCCGAAGGTTATGTACAGGAAAGAACTATATTTTTCAAAGATGACGGGAACTACAAGACACGTGCTGAAGTCAAGTTTGAAGGTGATACCCTTGTTAATAGAATCAGGTTAAAAGGTATTGATTTTAAAGAAGATGGAAACATTACTGGACACAAATTGGAATACAACTATAACTCACACCTG
+
11144+&%&&)257111??''&0//01,)((-668AFBFCB?CHGJ@???AEJJH=987:FHJJJJJJJJJJJJIHJGJJFJGJGJIGJJJJJJJGIJJJHJJIGFGJJHJJGJJJJHJBF?@GFAAFI;::6559)))=BDHJIJJIJJEJJJJ<<>>GDC>657/-)((7933444377477=CEABEFEFJGFIHDECFJ@D??0.---/1/=77BDGFEHJJCDDGIHJJFJDFCFIFE,,,,====C<;4334>=>?AD=221046;;===:8A8JCFJGFJJFDJDJJJJIIJA@@BJJJFGJJJJJ====EFED73,,,+00:<ABCJJHJJ2/..3?ACJJGJEGCIFEBJD3221-*,B9::@D;<>?>=''''BJJJ=<<:<<=BDJHE@>?FJFBBBBJJJIEDHGJ<:9<:85224>IHECBDHIGFJJHJIJDIJJJGJGJJJJJJFJGGJJDC@>97;BAGGJJHGEIJECBD:988</...9=;;3,-.---BA><>33311+1*'''--,,,,,,,//7JEIEGFEJGFEIHJFGJJJHFFJ?JJHJJJJJGGFJHJGJGGIJJJJJJH>>>>C<;;<AJEHJIHIGJIGEIHJHEHIFHJFHFJJJHEHFFGIFEJJJFFB==>EFGGFJHAAB6..,**++-)(%().100.../4447F>8777IJHJJHJJHGJHJGFF)))*+5>BEEFDABJGJJJJJEHGGGJJJJJJJJJFIHJJJHGJFFEDFJJJGJJCDB@AAAFI@@A@JJHG644457?@??@DCF@A??AAA@>?JJJIJEHGHHGJCBB@FFGGGDFIJJJJIJJJIEGHFGIJJJIJJJJHJHGIJG888=>?BAA<(((((((())*99>?IDJIJJJJGJIJJIJHJGJGJJJCB@?IJJJIJECEJGGJGJEIFIEJH@A@@JEJIHJJJJJHIEHGGJGJIGFJJJGJJEJJJGFFFJBBCC@@@BA=7744=<:A9DCDGJJIJFIJJJJJJIJH842733CDCCGFHGJJIJIJGGHJIFGEGDCE=<<<B@@>974569>=@@@A<82>;;5454733;87:CFJJIGGJJJJJJJIHIGGJFJJJJJJJJJHIJJJJJJGJJGJJJJJJJJJJJFJJJJJIJJJJJJJJJJJJJJJHJJGIJJJJGIEA?>=;9:73.--**+>AJEJGGJJIJJJJFIFEJJJGJJIGIJGJHIFGHJGBEFFJJIJHHGJJJJJIJHJJGJHJJJHJJGIE@@@@?C7666555577=C?>+'&((*+((((0-2*,++,+3347=BG6667@>=A>=<AABCBBJGJDJHGJE666BE7///05159<<EJCEDEIJJGJJJJIDA;A:===;::<G400.)(()+-'&%&&&'''&%%%%&%%$%,,)**+//2//1-+++-++++/1000,+*,89:<B???9:IHFJJGFJJJJGHIGFJGHHJIHEGIJGJJIJDJCDFHFDDJJHDFEE3/,)%&''+<DCBBJIIJFJJJEFJJJIJEJJJF=JJJJJIJI87788778:HJ7777;:::<..--**&(.+)('(+4GGJEFGFJJJDHJHDJIIEJJJJJIHJIJJJJGJJIJJJJCAAAHIHFJJGHHEEJJJGHIIJIGJJJHGJJJJJJFCJFJJJJJJJJFA>:<CCCHJEJFDBD<42-.798:BDJDEJ@@GGJFJJEJJJJJJHJGJGGJEEDEJJJF==<=JEAGIJEFJJJJDJCDFJGGGJEJJJJHJJF==A@99B@@AAJ820.=F2///2A==??HF@???A;:=?BFGBC9::;JJJJGJJJJJJIJJJJFJDCBBJJEB4333@BCEB>??EB411)2A777:@?BHHJJJGJIFGJHJJI;87:;@@===EIDEG@ABBCDJBDBC<3@==>JDEDHJJJJJJGJJJJGJJJJJJJJJJHIFAC5(&&&*288*('''+,..0,./BDADJDCCFDFJA>=BDEFEJIIJJJJJGDA@EJ?>>>FJGIG<A>448*(()-++4822.-/1<?A644<<>?@>?=;9011-3100,,*-11?FA1118??7<442,+**50//15:000098788:;<<??7444>DEEDE;<;::6666'&'('$$&/5000;;;B@AFGHJJHJHIJJIIHJJJJHJJGIJFJJHBA<<93344****8878:<AIFIFJCA>/65468<?CHJIJIIJEFFDHHJJJJJJ???@EDDCHHJJDFFI@AABJGDHGFGJJJIJJGGHIJGJJHI;;;<IJJJHJIJJJFJJJJJJHDIGIJJDFGEDA=<9?<;:97312/>@AFJGHDDC??>>JGB@??JJFGEBIJHJJGHIHJFJFEDE6666/---.D353'435DC9554578556698663-4113)((((+*))(&&'.,*(('-9*<?@FCEBCFC@A;<E<<=JJJ?><<;B?=:56G@JJJJJJGJJJIJJBHCDI@CD<=IBJEJIJJIJJJHJJJIJJFIIJFFF?FJAB,&(2DJGJJEGJIJGJJHDDEGDDA=<;0..37IJD@3322***+231**/3,6CCFCJCJHJ?>@IJJJJJJGGIGJJJJJJJHGJJHEJJHHHJJJIC;::<?6<88+)),-6DF>;:9766=CA@@HIGJIHEFAACBIIHGJJJGJJJHJJHJBDJJHHJGJJJFFJGJIIJGJJJJJJJEFJGJGJIJJJJGJJJJJJJGGJIGEIJJJHGJGJJJJIJJJGHJJIHEHEJJHJGJGJCIJJGGIEFJIJJGJJIIJHJJHGJHGJJIJHFEED;::;764689FAA43'''>?>CA@F>G@?>=:667ABJJHIFEHCABB++++JJ?@JJJJGJIGC@DEHJJIJDEJJJJJJGJHDEDDH?AJ?FCEDG9864)'+,,/00:=GGGJHJFJJEGHDHJIJHGFFHJJIF@:66B?7@?@AFDBB@77++++?IHGJJ>===;88:JIJDEIJG@:;9:99DDFFDEBFDEIJJHIJGJHFJCCCCBGE:=8?GFJFJDEJEJJJJJEJFFDJCD::925:3,)%$##$$&%&$%&&)5;CJHGEJHFHJHHDFHJGJFFJJD?>:::EBBCHACA<=<<?5541000442210((((---5:BBJBCCCFJJJJJJGJJGGBBA?@EJJGD=<<A5++<?GFBC999><;4HFJJJDA'&&+65>=??CFDBCFF@EEGFJFHFACDBHJJJJGC?@A;DDCJEDCJHHGJIJHBDEBA@?@BCCDG@><;89*(/*/09BACCFFJJFJJGIFG>8::;ADGFD@=>?FI@??@CJJJGJHFFIJGJJJJJHGJJJJJJJGJDIJGJJFJJGJJHJIEIFCD)'',-+++693377CBFJDGCDFD?BH?AJJJJHHJJJGIJJFJFDJFHFB<;5'''+--,,/::>@6567@A77777@@?;<;76444<7799>BFD99:;B9768+*&&&&))(&'%%&))***('*)0**014110.-:?GB??@IJJIJJFJJIJB?>>AHFJJJEC:;BBEIJJJIB=>>>@@ADCJGFCJFJJFEC<;;;DBABA878?FGGBBBAJFEHDH@==>ABCFEDEGJFGIDDEEEJBAJDFD754575301-1.::JJEEFFJHGJEJJGIHJFEGDEFDEHJG>>=,))))=CEFDEGFHJIIJFFGDCED65)(&'()3+'&%%
@Glass_T7V_10_D3_12_7_10
ACCATCTAATTCAACAAGAATTGGGACAACTCCAGTGAAAAGTTCTTCTCCTTTACTCATGGTACCTTTCTCCTCTTTAATGAATTCTTAAACAAAATTATTTGTAGAGGCTGTTTCGTCCTCACGGACTCATCAGACCGGAAAGCACATCCGGTGACAGCTGTGCAGGCGTGGATTTGTACCGTACACCACTGAGACCGCGGTGGTTGACCAGACAAACCACGACGCTAGCCCGCCACCTAAGTTATGAGTCAGGAAAAAAGGCGACAGAGTAATCTGTCGCCTTTTTTCTTTGCTTGCTTTGTAATCACTCGATGACCAAAAGTAAAAACCCGCCGAAGCGGGTTTTTACGTAAAACAGGTGAAACTGACGCTAGCCGGTCTACTAGTAGCGGCCGCTGCAGTCCGGGCGAAAAAGGGCAAGGTGTCACCACCCTGCCCTTTTACTTGAGAACCAAAAGATTACTTCGCGTTATGCAGGCTTCCTCGCTCACTGACTCGCTGCGCTCGGTCGTTCGGCTGCGGCGAGCGGTATCAGCTCACTCAAAGGCGGTAATACGGTTATCCACAGAATCAGGGGATAACGCAGGAAAGAACATGTGAGCAAAAGGCCAGCAAAAAGGCCAGGAACCGTAAAAAGGCCGCGTTGCTGGCGTTTTTCCACAGGCTCCGCCCCCCTAGACAGCATCACAAAAATCGACGCTCAAGTCAGAGGTGGCGAAACCCGACAGGACTATCGAAGATACCAGGCGTTTCCCAGCTGGAAGCTCCCTCGTGCGCTCTCCTGTTCCGACCCTGCCGCTTACCGGATACCTGTCCGCCTTTCTCCCTTGGGAACGTTGGCGCTTTCTCATAGCTCACGCTGTAGGTATCTCAGTTCGGTGTAGGTCGTTCGCTCCAAGCTGGGCTGTGTGCACGAACCCCCCGTTCAGCCCGACCGCTGCGCTTTATCCGGTAACTATCGTCTTGAGTCCAACCCGGTAAGACACGACTTATCGCCACTGGCAGCAGCCACTGGTAACAGGATTAGCAGAGCGAGGTATGTAGGCGGTGCTACAGAGTTCTTGAAGTGGTGGCCTAACTACGGCTACACTAGAAGAACAGTATTTGGTATCTGCGCTCTGCTGAAGCCAGTTACCTTCGGAAAAAGAGTTGGTAGCTCTTGATCCGGCAAACAAACCACCGCTGGTAGCGGTGGTTTTTTGTTTGCAAGCAGCAGATTACGCGCAGAAAAAGGATCTCAAGATCCTTTGATCTTTTCTACGGGGTCTGACGCTCAGTGGAACGAAAACTCACGTTAAGGGATTTTGGTCATGAGATTATCAAAAAGGATCTTCACCTAAATCCTTTTAAATTAAAAATGAAGTTTTAAATCAATCTAAAGTATATATGAGTAAACTTGGTCTGACAGCTCGAGGCTTGGATTCTCACCAATAAAAAACGCCCGGTGGCAACCGAGCGTTCTGAACAAATCCAGATGGAGTTCTGAGGTCATTACTGGATCTATCAACAGGAGTCCAAGCGAGCTCGATATCAAATTACGCCCCGCCCTGCCACTCATCGCAGTACTGTTGTAATTCATTAAGCATTCTGCCGACATGGAAGCCATCACAAACGGCATGATGAACCTGAATCGCCGAGCGGCATCAGCACCTTGTCGCCTTGCGTATAATATTTGCCCATGGTGAAAACGGGGGCGAAGAAGTTGTCCATATTGGCCACGTTTAAATCAAAACTGGTAAAACTCACCGAGGGATTGGCTGGACGAAAAACATATTCTCAATAAACCCTTTAGGGAAATAAGCAAGGTTTTTCACCGTAACACGCCACATCTTGCGAATATATGTGTAGAAACTGCCGGAAATCGTCGTGGTATTCACTCCAGAGCGATGAAAACGTTTCAGTTTGCTCATGGAGAACAAGGGTGAACGCTGTTCCCCATATCACCAGCTCACCGTCTTTCATTGCCATACGAAATTCCGGATGGCGTTTTCATCAGGCGGGCAAGAATGTGAATAAAGGCCGGATAAAACTTGTGCTTATTTTTCTTCACGGTCTTTAAAAAGGCCGTAATATCCAGCTGAACGGTCTGGTTATAGGTACATTGAGCAACTGACTGAAATGCCTCAAAATGTTCTTTACGATGCCATTGGGATATATCAACGGTGGTATATCCAGTGATTTTTTTCTCCATTTTAGCTTCCTTAGCTCCTGAAAATCTCGATAACTCAAAAAATACGCCCGGTAGTGATCTTATTTCATTATGGTGAAAGTTGGAACCTCTTACGTGCCCGATCAACTAGAATGTTCACCTGACGTCTAAGAAACCATTATTATCATGACATTAACCTATAAAAATAGGCGTATCACGAGGCAGAATTTCAGATAAAAAAAATCCTTAGCTTTCGCTAAGGATGATTTCTGGAATTCGCGGCCGCTTCTAGAGTACTGCGATGAGTGGCAGGGCGGGGCGTAAGACTCGACGTCTAAGAAACCATTATTATCATGACATTAACCTATAAAAATAGGCGTATCACGAGGCCCTTTCGTCTTCACCTCGAGCACAGCTAACACCACGTCGTCCCTATCTGCTGCCCTAGGTCTATGAGTGGTTGCTGGATAACTTTACGGGCATGCATAAGGCTCGTATAATATATTCAGGGAGACCACAACGGTTTCCCTCTACAAATAATTTTGTTTAACTTTTTAATTAACGGCCGGCTTGTCGACGACGGCGGTCTCCGTCGTCGGATCATCCGGGCATCGATGGTTCCGTAGGCAATTAAAAAAGCGGCTAACCACGCACTTTTTACGTCTGCAGGCGCCACTCGATTCTCGGCGGCGTTTGTCCTACTCAGGAGAGCGTTCACCGACAAACAACAGATAAAACGAAAGGCCCAGTCTTTCGACTGAGCCTTTCGTTTTACTTGATGCCTCTAGCACGCGTACCATGGGATCCCCCAGTAGGAATTCGATATCAAGCTTTTATTTGTGAGATCATCCATGCCATGTGTAATCCCAGCAGCTGTTACAAACTCAAGAGGACCATGTGGTCTCTCTTTTCGTTGGGATCTTTCGAAAGGGCAGATTGTGTGGACAGGTAATGGTTGTCTGGTAAAAGGACAGGGCCATCGCCAATTGGAGTATTTTGTTGATAATGGTCTGCTAGTTGAACGCTTCCATCTTCAATGTTGTGTCTAATTTTGAAGTTAACTTTGATTCCATTCTTTTGTTTGTCTGCCATGATGTATACATTGTGTGAGTTATAGTTGTATTCCAATTTGTGTCCAAGAATGTTTCCATCTTCTTTAAAATCAATACCTTTTAACTCGATTCTATTAACAAGGGTATCACCTTCAAACTTGACTTCAGCACGTGTCTTGTAGTTCCCGTCATCTTTGAAAAATATAGTTCTTTCCTGTACATAACCTTCGGGCATGGCACTCTTGAAAAAGTCATGCTGTTTCATATAAATTCGGTATCTCGCAAAGCATTGAACACCATAACCGAAAGTAGTGACAAGTGTTGGCCATGGAACAGGTAGTTTTCCAGTAGTGCAAATAAATTTAAGGGTAAGTTTTCCGTATGTTGCATCACCTTCACCCTCTCCACTGACAGAAAATTTGTGCA
+
118@FHFFJJJDGDFCJA?B@?>>AGHGJFJJH<:::CGJJIGJJJHJJHJJJJEDBACCCCJ@IJDJJHJIHFJJIAAHJIEFJJJJIJJJJGIIJJIH****JIJJJJJJJJGCA??ADEHIIJJJIJJJJGBBBCHEFJJJJFJJHGGJIIFIJH<<<<B@31/,)*)*--(&&)-6++>>BEJJJEEEJJHJJJJJJHJJFJHJ>===AABECHJDB>=>>@DJJHDDJFCD?=>FJFHJGIJIDCDHIJJFEJHJJHIJEEIIHC@?AIIJJJJHG@A@>6=2>D755.-?==6888AAGIDFJEJJECJJJHJD:35=AD><?JIGJJJCEDGJJJFFGJJIGH=::;CEJJEHJHFIDDHJJGJGCECCAB<71113*(((**+:;:IHG==<4-()())472(&%%3HHGIIHEJEJJGJJJJJJJJJJJEJ@?>JJ6//013.-.-4334JHGGIJIJJJFJJGHJJJHFIJJJFGIGFEFCEGEJJHGJ<99:E?2210155('''AACCEGJHJJDDDCFED?E*))*:<8666FIGJJIJJJGJJJJJJJJGF?:/*'(*,,)*<?JJJGJFJIFC@?;:7:22101)(&&)(%&'99==++++45:@IFHJJIDC=HIFBE@EFJIGIFGJEEEIJJJJJHDCBCIFC@==,,11BBC79892=><*('('+,2223=667JEECADBCGHCG??@?=;9CIEHIGJHGEJ>>9898;;;A@@@)&&'()&'*,**+,-101383+%%%'*387653495889:CC=>??EFHG8854//2:AD@@BAFHJJJHJEJJJJJJJJA@@?<<B:-9)*3/5.2137&&&6''AC?>?EEG?@JIJJHJJJJJJJJ;<<>?D<977?@DDGIHJJHJEFEJHG<HHJ@ABHJIJJJJJJJGIJJJHGHCB>>>>EFEGGHJGJJGCA>8556::3/+,2**/-,-7FJFEEFHJJHHJJJEJHHHHJJCHE866;<==>=<>AE.GGJJJJJJJJJJJHJJJJGJJHJGIHHJJIIHJFGEJJJIGIJDIJHJJD888>ABCBDC>=*''(.00344=EIGIIJJJJ@?>?JGFJJJJJJHJHJ99ABFHFB777EDHJGJIFHGBDDJJJJHHJJ@B???JJFJJDCBDE>;;8?IJGEB>=314>.....21,.,,@?@DA@@?33324000011//0?DBCFGEDB9EJJC:8762B;::;333=CDDBAF?@>?@?=62457)&&&&&'(%*,,4478055864452223??AJG@>>>??><7777=AEIG?@?EJ?>>=BCDD<FEJIJJJHFFDC>>?<98765359444?A@@=?@<;579>:2****78:=?<<<:AABCF=;677FJFJJJJFJJCDGEGFJHFIJJJJIIHJHJJJIHJHEFJCCCDJ;<::5236B>B8****321(((((-12;<ABC<65561<>AJJJJJC>>>?DEDBDEDHH>>>>JGIGJJJIIGJHFJGJIJGEFBCA@>6/--+<87'''''BBEHC@@?@BC@@BBEJGFHJJJJJDED86558*)*5==<?@:/234;JFJGEHJJJEJEJIJ4444A8@<<<=GADBCIJJ<:9:CGDFHJJJJGJIJJ>==>JJJJFJHEJGJJJHHHJGA>??1--.@HEGHCBAFABAAJCIGGDGJHFJJJJHJJFJDHC5:>@>@EGJIIJJJEEHFHHFB@<9:990/.0002AFDDCHJJJIGJIDB9999BJIJ?>433&''033/,-,%%$%'(()((210'''357=IJD===?IDC9899DJJHJCJFE+++;:C84.'&&&%&%&'47>?>?>???HEGDGJIIJGHCJJ>IJJJIJJJJGJHEJIGJJJJJHJFHHHJJJGJGFJIFHGHGJJDG@>??HJJJJFFJJJJJJFJJJFDCDHJ<:::C:5/'&&$&-269@BA?;))))/+'),23<;<<:=4017788<IGJFCHDAGJIGGJJIJE88CJJE50*441/(()))(((9A9988<IGEFEFDEHE@=7778;<:=4345;?DCCFJIEFEJIJFJJJJFJF2-*%'''@FGHJGBDEJJJJJGHJJJJJGB7,///9:ED=;==>>?IFHGECECIFJJJCDFDEGJJJJHGGJIJJEE>82222=?JJC>>>G?FIFIJIJGGIGJIIJIJJF;::<JGJIJGGHAJCDHEJEJHHJJEFGJD?AA@AAJ999EEGEGB>@@GDCBCJJ@@??B329=?EJHBDEEHJJFJHJG@><>B8888JEIJCAAAAC?DDCEFJJIJJJGJECBJJJJJFEJCC@?>>B=:995***++((,-*,/,-4CJEIG<;;<B@CDDJGECJFEDB@AFEJGDEEJHBBJJJ:9669BGJDDCCJFIHJIJJJJGJJJJFJJJFDCDC>>?EJJJGEGJJGFGE?=85((((=@AEJIEJGFCAABHJGJJJGFJFHJIID>BFEGJIIJGHIFF7'&'3++635476568>>::310126**=>EEHEF@CJJJHHGHJIJJIJJJJJJHJJJJGECJJJDFEDFIGGHJJIGCEEDABCDDJJFIJEHDEEJJ<FBA99ABJHJIFFA>?JGIJIJHJJIJDEGGEJFGEED>B911/0:610//-+*+(*,,+('&'+9::9;<=6855;/.--39=?<:;AFGFJJJIJJDDB9411=AHHFJGHEJFJI@???JD>?>;;<AHJJJJJJJJGGGGFFJEJIJJJJF@ECEDEDJC@A@>>=JGCCCJJHEGC???>A>?4?8775'''543335:;AA,+*)*+-.--++')%%%-5==A?@BJJIJJHIHGGBA@:2,(&$'+./56BBCJFJEHJJIJIF////'''')&&%''+*)'%%%&334?<<=;6556JJJJHHJJHJJGDE8888HED>=<=>BG<411@HFJIJE:99876212229(((999<@)(((5129999>@@ACBC@4110133==>A;88..+.,,..03(((''((27644<??A33235=<@A>>>@BJ112278EFCDFJFGJIJJJJJIJJIGJGJJJJJFJJFEIGC<+***CDJ78JEJ==<=:9:689924:?C0..-**+,(%&&'*;?DEJHJIGJJJJJJJFJJJJHJJJIHJJIJGIJHHFFHEJGJJ<:8*(''(/--0677<>CJJJJJJJJJEJJJJJJGJJI9999B97446;EIHJFGJDEBA;CJJJCJIJJFJJFJGJJJJHIJJGJJJJJHIFJJGJJIJJJJJJGGEFJEHDJFFJEFJJJJIJJJGJJJJJGJJJJJJEJJHGJJJJJJHJJJJGGJJJIJJHGIHHIEHEBDFI9<>48BBJAAC9788JJGJJJJJJHFJJJJJJG4444??6665;FGDHJJJFDHJJJJE:AAAIJJII<;;:HJHJJDDFHEEFDE<;;<BH?:?>>F;;;:6:::D@?B@<>BC>?@DA@;<JJIGGJDEDDJ7DGEGEEEFIJGJBBCC<=CJB33-,0019*%'''+643.+**)&&&)-,,.34A?@BDJIHHGIFFHEGIJIJJGFFEJJJIJEJJFGFIIJG@<=;EJEFHHJJHICGDJIJFHDE7HJIJEHJGJJJHJGJJIIJIJJJA?AADDHGF=@ADDBGABBCF@AB<B7=CDJGIEADJJJHGGHHEIGICEF??6/*
@Glass_T7V_10_D3_12_7_11
TCGGCCATCTTCTTGGGCGATCAATCTTGCCTTCCATGTTCTCATAAGGGAACAAATTAGGGTTGAATCACCTGGCGGATGTCGCAAAGAAAACCAATCCGTTCCGCCCAGTATCCGCCCAAGCCAACGCCGCAAATTAGCGGACGCTCGTCAACGTTACGTGCAACATTTTGTCCACTTCTTTAAGCAGATGCTGCATATCATGTTTCGGATGCCGCGTACTGTAGCTTATCAAGCGTACATCCGGGTCAATAAACTGCAATTGTAAGACTTTCTCGTGGTTACCCGGACTGTTAGAGTCAAAACCGTGTAAATAGATAATCATCGCTTCCTCACATAAGCCAGGGTTAGTGACCTGCTTTCTCTTCCTGCCAGCGTTCATGTAACTGATTCAGACGGGTGCTGATCGCTTTCCAGCAAGCCATGCCCATCAGTTCCTGTAGCGAAGATGAACCTTTATGATACAAACGTGTAACACGTTCTGCCTGATGGGTGACAGATTATCTAACACGCTGACGGCCCCTTTACGATTATTGCAGACCAGGATCATATCGCAACCCGCATCCAGTGAAGCCTGCCCGCGTTCGGCATAACTGCCGTCAATCGCGGCACCTTCCATCGATAAATCGTCAGAGAAGATCGCGCGTCAAACCCAGTTCCTGACGCAAAACGGTTTTCAGCCAGTGGGAGAACCGCTCGCCGGACGCGGATCAACATCACTGTAGATCACATGCGCAGGCATAATGGCGTCGAGTTTATTTTCGCGGATTAAGGAACTGAAGACCGACATATCTTTAGCGCGAATCTCCGCTTGTGGACGTGGATCGCACGGTGTTTCTTTGTGTGAGTCTGCCGTTACTGCACCGTGTCCTGGGAAGTGTTTCCCGGTCGTTTTCATTCCGGCTTCATGCATACCATCAATAAACCGGCTGGCAATTGCCAGGGCTGTTGATCGGCATGATAAGAACGCTCGCCAATCGCCGCGCTGATATGCCCGACATCCAGCACAGGCGCAAAGCTGATATCAATATCCATAGCGATCATTTCGCTGGCCATCAACCAACCTGCCTCCTGCGCCAGTTTGCCACCCTGTTTGACTCCTGACAGCGCAGCGAATGATTGCGCCGCTGGCAAGCGGGTAAGACCTCACGAAAACGCTGCACGCGTCCACCTTCCTGATCAACCGCCACCACCAGACGATTGCGCGAAGCTGCGCGGATCTGGCGCGCCCGTTCACGTAACTGGGCAGGATCATGATAGTTACGCGTAAAGAAATCAGCCCTTCCCACCAGCGGATGCGCGAGTATTCACGCTCTTCCGCGTCCAGTTCGTAACCTTCGACATCCAACATTACTGGACCCACACTGCTGCCTTATTGTTTTATTAATAGCTGCCGCCAGGTGTCATCGGCCAGCCTGATAAATTGTTAATAGCCGGTTTGTCAGGCGGGTGCTCAAACCACCCTGCCTTGAGCATCGGCGGCCAGGGAAACCATCGCCTGACCTGACGCCATAATTGCGCCGGATAAATCTTCGCGCGAGTGGCATAGTCATTGACCAATTGCCGGTGCTGTTGATCTTCCACCCACACCGCGGCCAGTTCCAGCGCGATATCACCATCTCCGGCATACTACCAAGTCGATTCGTTTTAACCCTGACGCGCTATGCACTAAATTTCCGGCGTGGACATCCATATGCAATGGACTTAAGCGTAAAGGCCGTGGTTCCCGCGCTTTGCGCAGACGTTTTAACATTCGCCGCCGACCCACTGTCCGCCGCGCCGGATCGCTTTGCTGCCAGTACAGTTCCAGTAACGGCAACAGCGTTATTCGCCAGCCAAAACGTGGTTGTTGATGTAGATAATACAGCAAGCCTGACTGGTTGGTATCCGGCAAATCATTACAGACGGCAGCGCGTCGACTACCATCCAGTCGCGGGAATGTTCAAATGCGGCTTCGGTGCGATGCATGCGGGTAGTTGTGATAAAGCCCGATACTGGCGCAAGAACGCGGACTGCAGCATCAGGATCGTGCGGCTGACGCGCGACAAAACGCTGGCCCTGATGTTGGATGTCGAAAACTCCCGCCACTAAGCCCACTATTAAACGTCGTGACGGGATGATACTGCGGGAAAAAGCGCGACAGCAATTCGTCGCGCGTGATGGGATTATTGCTGCGAAACGGCACCTTTACCTGACCAGATAATTTCGCCCGTCTGCACCAGCATCAGCTGCATTGTAGGGTCGGAGCGTTAACGTTGCCAGAGGCACTGGAGTACAGCACGTAATGAGCGCCGACATTGCGGGCAATGCCTATGGCTTTACTACGGGTGCCTAAACTGTCCTGCGGCGACAAACCTAACTGTTGCTTCGCCATCGACAGTTGCTGGGCGGAAACAAGGTAAGTCCACCATTATTAGCCAGCGCATTTCGCAGCGTTTCGGTCGCTTCTGCGGCATTCAGCGAACCGTTAGTACGGTTGTTAACGCTATCAACCAGCAGGACGCTACCCGCAGTCACCCGTCAGCCCCAAGCATCTTACTGACCATCGGCTGCATTGCGCCATTCCAGTCATAATGGCGAATATGCGGCGCAGGCGGTGCAGTTTGATCTTCGTGCTCAATTGGGCCTGGCTGCTGCGGGATCGTCAGGCACCGAGGGCACTGTGGGGACAGGCTGTTGTGGCTCGGCTGGTTGTTCCGGCGCTGGTTTCACTTCTTCTACCGGTGCAGCGTGCCCCACACACCCGGCGAGAAACATCGCCAGCGCGGTAATCAGAGCGTAGCGACTCATTTTTGTCGTGGTG
+
*)***&%%&'+&&&%')9-,,,533.///?JJJFJJJIJJHJFGEJJIJCJHE=?=<:%%%&(,'**++*)&%&,--3222228978:DFIJJHGEIJIJFJG976445)+..00179:7322223>?CCEEJFHGJI?>?=>>>5553221-.5444,)(&%&7:<654,,+++,24<<28B<2DAHEIGJIIH8778DCEFJDHFDFDJIJJEJJJHHHGJGJCCEFGJHE<;;<@A;;<<;::<E<H>==9::9:.--.0.*(&%))&%'-'/:;DEHJHGJJBDGEGGHJFB@?AC>?;HJJIJJGJJHJIHDJGJJJJJJJJHJJJJGIBAAAGDIEC?@IJHJIJIDFJA@67IJH>>><@@DJHGGBJJGJIJJJJJJJJJJEJHEEFA@41(+***+,11<;;;A85-72)''('&&%%&''<CBEAD@CADC...-0.+-*+036ECJJFIJJJJHJJGJJGHJJJJHJFFJHJHG=4**5,,-.????GJJJIGFFJJJ@?@BJ866;;;JJHJHJ@FEIJH=;<::91/-,-4=>EEDC?@;;@@B@?@ACGFIG@?@@@@53349976667875DBCHJABBCGJ3)-((((2DCCEFCBBCD6>.<:<<<HCDB@9861.---)&+''00)*&(())-57:9@FEDJEIFJGJFFHJJJHIJJJD;875'&&%'*+++,,/-5983336ECIHHJHIJJCCBEHJHJJFJ867:AAB@@GJGJGEJGHI9998;;9999==;=;700/3.,,--++,,+++28>?JGIJHHJJJJJJHCCJJ?;JFJJH@AAAJDJ>AABAHBACJHJEHHFJEG?>><@AJEGDHFEDIJJ>>>>GHJJJJJJJJJIJJJHJJJJJJGEEJJJJJCJC../03712222?CDICIHFIHHHJIJDGIJJJHJJHJJJJJJJJCBBAJIJHIJHJIH;9BA?27)(+()2=;9:5667?B713426=?G;;;;EDFFHGEJJGIHIJIDD??JBEGGJBF///..--..2321.*31+*++**33>????7<::<8::9;<=EFDDJ@@?@CI((((098::DHJHEHGJHHFCJFJED;:;955311&&&'(+,,-/;?BDJJJHIBCHJJIJJIFGJD>>744)'+34556///01-'''&+(06<=>?GJGJHFIEDAADCI@;33-3&'(3612HEEFCDCHIJJJJJHIJGJIJGJJJIIIJJJFB<<---,-,,,?:;+.+'&()6:>>>GGEGDJGJ=GJIHA>@BBHGFIIEFJI@A3,&),)(&&%%%(**-&&(&,79<>;;:;AB>='&''116*=DFHEGJHFHGJFE;6*67@<9978<9782113884536BHFGJEJJJHJFJ?@9::83,(&%$&'*68ACCH;,,,+11111<JJJJIEJJJJIJJJ5333ABACGEBA@;99:;:9:**')((&%$$%'$&'%%'&(/,.++++1=AFD>>?4(5;-,5+122-,-&'''***/88599*),(79888?GHEGJJJHIFJHJFG3J@A@?=677873222=8223592434;;<43)))),9858:<5445>=?:<;<<>::801122*()(453+)'''(,'&&'243203246::BEEEJIJGDGJHJJIEGGJJIJHA@=5212*(''+&%&',)):DIFGFJJJJJJJJJGEB?@?BBCE>962000334CBEGFE?>>>BHFHFIJJJDCCEJGHJJFJJJIDBB>>?@CDA;>??DHFFJEGDJII::99>,+++++&&'$$$&'((/:7668:665::7::9-+*--000076/....://.05*)*+12098;EDFHHHJJHJGJIBHGFEFJJHIJJDGGJJIJJFJJJIJJJJGHJJJEFGGGGEDDFEDB@<+('(%%'&&''%'.-''((0*'$%''$(&%&$%&&''####%%$&&*&%'&+))((*)'&',+**))('#$$%*/36667;9:AEIJ0///HB@@?@BBIFFGGGIFJJBGDEJJE@??=<<;==,,--.---4CA<;<;;B,,,,889CFGJ@::8:10/0000/0**)*)*56@:98998:;@C;**)))'''''(&&&&>E;655:7CDGJJJJJJJJJJJGGIFGHHCBAAF>>;53231(((),-.578??BCFJIHFCDGJJJJDDDGAAA=>===CGA@@AJJJJIJIJJHJHIJJGJEA@?AC76<<21118655/,&&%'()4159B;8>>CDJJIJJGJJJGJFJJHH:<9(>7788B?@ABDD@?A>AD<;;:<>>JEIHF11/+(''((((*:;;:;DEJJIIJFJIJIGHJJJGJIJJJFJIJJJJIIHJJJJJJHBBBA:=773122@;:;99::IJJHJDDBEEED=<=>FJJHIJHJJJCEBBC>=>@DGJEE,,,,56972;*)%%%&&&'&(&$%%))))((*(((*:.***56;87888FHDJJJFGECHJBCB.>??JIJ@A@===>@BCCIGJI877:I><;<95656CIEHFJA><==<9768BAB?;;::>=:<788*))*+15--325<==889EEEEGJ<;;;HGJHIJJIJJJJHJJJJJHGIJHJJJJJHJJJJJJFJJJHJJJJJFHIHHJJJJIHJHDJCB@<<=?B5011BCJBA??EJJJJJIJJFIJJIIGFFHEF;77+*)*(00///@DHJDDEDDEJJJJJ==<<HIGHDJHHJIDADAFD999832+5(FFJJIGJJJGJJJJJJGJJICCA=>=98/,'&)(+36:7898ABJD>FJJIJGFIG@AA@ECDEGBACBJ:::32('('',?FICBAABDEJ????B<))%%%$
@Glass_T7V_10_D3_12_7_12
GCCAATTGGAGTATTTGTTGATAATGGTCTGCTAGTTGAACGCTTCCATCTTCGATGTTGTGTCTAATTTTGAAGTTAACTTTGATTCCATTCTTTTGTTTGTCTGCCATGATGTATACATTGTGTGAGTTATAGTTGTATTCCAATTTGTGTCCAAGAATGTTTCCATCTTCTCTTAAAATCAATACCTTTAACTCGATTCTATTAACAAGGGTATCACCTTCAAACCGTTTTTCAGCACGTGTCTTGTAGTTCCCGTCATCTTTGAAAAATATAGTTCTTTCCTGTACATAACCTTCGGGCATGGCACTCTTGAAAAAGTCATGCTGTTTCATATCAATCTGGGTATCTCGCAAAGCATCGAACACCATAACCGAAAGTAGTGACAAGTGTTGGCCATGGAACAGGTAGTTTTCCAGTAGTGCAAATAAATTTAAGGGTAAGTTTTCCGTATGTTGCATCACCTTCACCCTCTCCACTGACAGAAAATTTGTGCCCATTAACATCACCATCTAATTCAACAAGAATTCAGAACTCCAGTGAAAAGTTCTTCTCCTTACTCATGGTACCTTTCTCCTCTTTAATGAATTCTTAAACAAAATTATTTGTAGAGGCTGTTTCGTCCTCACGGACTCATCAGACCGGAAAGCACATCCGGTGACAGCTGTGCACGTCGGGGTTTGTACCGTACACCACTGGCGCGGTGGTTGACCAGACAAACCACAACGCTAGCCCGCCACCTAAGTTATGAGTCAGGAAAAAAGGCGACAGAGTAATCTGTCGCCTTTTTGTTGTCTTGCTTTGTAATCACTCGATGACCAAAAGTAAAAACCCGCCGAAGCGGGTTTTTACGTAAAACAGGTGAAACTGACGCTAGCCGGTCTACTGGTCGCGGCCGCTGCAGTCCGGGCAAAAAAGGGCAAGGTGTCACCACCCTGCCCTTTTTCTTTTAAAACCGAAAAGATTCGCGTTATGCAGGCTTCCTCGCTCACTGACTCGCTGCGCTCGGTCGTTCGGCTGCGGCGAGCGGTATCAGCTCACTCAAAGGCGGTAATACGGTTATCCACAGAATCGGGGATAACGCAGGAAAGACGTGAGCAAAAGGCCAGCAAAAGGCAGAGGAACCGTAAAAAGGCCGCGTTGCTGGCGTTTTTCCGCCAGGCTGCCGCCCCCCTGACGAGCGTCGCAAAAATCGACGCTACAAGTCAGAGGTGGCGAAACCCGACAGGACTATGGAGACCCAGGCGTTTCCCCCTGGAAGCTCCCTCGTGCGCTCTCCTGTTCCGACCCTGCCGCTTACCGGATACCTGCCGCCTTTCTCTCCCTTGGGAAGCGTGGCGCTTTCTCATAGCTCACGCTGTAGGTATCTGGGTAGATCTGGGTTGCGTCTCGCTGCCAAGCTGGGCTGTGTGCACGAACCCCCCGTTCAGCCCGACCGCTGCGCCTTATCCGGTAACTATCGTCTTGAGTCCGACCCGGTAAGACACGACTTATCGCCACTGGCAGCAGCCACTGGTAACAGGATCAGCAGGAGCGAGGTATGTCAGGCGGTGCTACAGAGTTCTTGAAGTGGTGGCCTGACTACAGGCTACACTAGAAGAACAGTACTTGGTATATCTGCGCTCTGCTGAAGCCAGTTACCTTCGGAAAAAGAGTTGGTAGCTCTTGATCCGGCAAACAATTCTGGTAGCGGTGGTTTTTTTGTTTGCAAGCAGCGGATCACGCCAGAAAAAAAGGATCTCGAGAGGATAGCTAATACTTCTACGGGGTCTGACGCTCAGTGGAACGAAAACTCACGTTAAGGGATTGCGTCATCAGATTATCAAAAAGGATCTTCACCTAGATCCTTTTAAATTGAAAATGAAGTTTTAAATCAATCTAAAGTATATATGAGTAAACTTGGTCTGACAGCTCGAGGCTTGGATTCTCACCAATAAAAAACGCCCGGTGGCAACCGAGCGTTCTGAACAAATCCAGATGGAGTTCTGAGGTCATTACTGGATCTTATCAACGGAGTCCAAGCGAGCTCGATATCAAATTACGCCCCGCCCTGCCACTCATCGCAGTACTGTTGTAATTCATTAAGCATTCTGCCGACATGGAAGCCATCACAAACGGCATGATGAACCTGAATCGCCAGCGGCATCAGCACCTTGTCGCCTTGCGTATAATATTTGCCCATGGTGAAAACGGGGGCGAAGAAGTTGTCCATATTGGCCACGTTTAAATCAAAACTGGTGAAACTCACCAATGGCTGAGACGAAAAACATATTCTCAAATAAACCCTTTCAGGGAAATCCACCGTTTTCACCGTAACACGCCACATCTTGCGAATATATGTGTAGAAACTGCCGGAAATCGTCGTGGTATTCACTCCAGAAGGCGATGAAAACGTTTCAGTTTGCTCATGGAAAACGGTGTAACAAGGGTGAACACTATCCATATCACCAGCTCACCGTCTTTCATTGCCATACGAAATTCCGGATGAGCATTCATCAGGCGGGCAAGAATGTGAATAAAGGCCGGATAAAACTTGTGCTTATTTTTTCTTACGGTCTTTAAAAAGGCCGTAATATAGCGAGCTGAACGGTCTGGTTATGGTACATTGAGCAACTGACTGAAATGCCTCAAAATGTTCTTTACGATGCCATTGGGATATATCAACGGTGGTATATCCAGTGATTTTTTTCTCCATTTTAGCTTCCTTAGCTCCTGAAAATCTAGCGATAACTCAAAAAATACGCCCGGTAGCATTATCTTATTTCATTATGGTGAAAGTTGGAACCTCTTACGTGCCCAATCAACTCGAGTGCCACCTGACGTCTAAGAAACCATTATTATCATGACATTAACCTATAAAAATAGGCGTATCACGAGGCAGAATTTCAGATAAAAAAAATCCTTAGCTTTCGCTAAGGATGATTTATGAATCGCGGCCGCTTCTAGAGTACTGCGATGAGTGAGCAGGGCGGGGCGTAAGACTCGACGTCTAAGAAACCGTTGTTCTTAATAACATTAACCTATAAAAATAGGCGTATCACGAGGCCCTTTCGTCTTCACCTCGAGCACAGCTAACACCACGTCGTCCCTCTGTCTGCCCTAGGTCTATGAGTGGTTGCTGGATAACTTTACGGGCATGCATAAGGCTCGTATCATGTATTGCAGGAGAGACACAACGGTTTCCCTCTACAAAATAATTTTGTTTAACTTTTTAATTAACGGCCGGCTTGTCGACGACCAGGCGGTCTCCGTCGTCAGGATCATCCGGGCGTCGATCGTACGTCCGGCAATTAAAAAAGCGGCTAACCACGCCGCTTTTTTTCAGTCTGCAGGCGCCACTCGATTCTAGGGCGGCGGTTGCTCAAGTCCTCACCGACAAACAACAGATAAAACGAAAGGCCCAGTCTTTCGACTGAGCCTTGGCTTATTTGATGCCTCTAGCACGCGTACCATCGGAATCCCCCGGGCTGCAGGAATTCGATATCAAGCTTTTATTTGTGAGATACATCCATGCCATGTGTAATCCCAGCAGCTGTTACAAACTCAAGAAGGACCATGTGGTCTCTCTTTTCGTTGGGATCTTTGGGAAAAGGGCAGATTGTGTGGACAGGTAATGGTTGTCTCGTAAAGCGA
+
'')*+&-****)&&&)*.0.6DEHJGJJHGFCD=<=<BAAJ:::;FD??A?6/'&&'22.0+*/0229CFIDHEJJFCDAEE.,,+1569JF?B8989EFA?HFFGDJJJJFGCFFB>7667ADD;7652334:<=>FEDCGJIJGHJJGFC?878+**40049024-223:*)++9/5EIEJFFJABA<;=;<@JJFGJGJGCBAABIEDGHJJHJJFJA@@6210-+*,,,,--257:;::DGC@@@JDBCC?C>6@A@GA@?@9@CGFGJDA88<>JIIJJHJHJJJJJJHIEEF>=>?GJIJDIGDFGHJFJIJJJJFJGJJJJCHE<;;:88))**3?>>BBDI@@000/333:72'')):AAA@DIFEFECEGJA0/.022678DCFFEHCDEA3,+/+.--022225A<9/9:BECHA@AAICDD?>=;<:?@JJGJJIIJJA9=@FGJEGJJJJ@@<=@6:::::50+/8;?;;:5569FJAABBJBABCEJHEFE9998IBDDGEEJJJ9100///.38<534473444<?EDHHJHJEFFJHHJH@>7'9979?>?A?FA=@?94)*=:89409E::9671...6<@CCEJJJJJJJHHDDCBEGJ<:;62028;B?<=333=?;;:8;>AAD>BCGEHFGHGDEE@;89C;110-,-....78<?@@JJJFIJGJIFFGFCBA::82*))...34888;;;;9853)''(/+,''&$%&&&&&'',,--..A><;<77**+8:9@@AGIIJJFGEEEEJEBBCEBA21111/0005-,-((('/))*-:<<CDCDBFFA@?:674.//<6?JGJFDCGJJJGFCCABJJJJDHEJEIHF@>>@DAEJEABBBGIJHJ@54423433333646;668(((((((FIIDDEBGHB8002<0(00067A@DIHECCGJJJJJJJFFDBCC:>43;75>=><>;:?AHF?;..853)($$*8<CGJHHDCDCJGFJFIDGEFFGFJIDJGFIJIJJ@@@>??>CBA@ADDDJFJJEBEEAC111/5//+()*,455878>HEHEDFDIJGJJJEFDFHBF@98::3'&&33/-+*'(&'((,++,'&'')-58;?DCEFFA@>866;::7&&&'-59;?;<555IDC?@4.-)))((&%&'')(''..3((((),+1/----0=;>DC==@@@@C,**((((4@BE>55558830//125--/7??::9<?@J:74/..)))).0,,'%&'('(*)-..050/)58;>=;<@GJGIDCCA4012ABAEHFJFE:976;>BEJGJEJIBA@<88=84551/.0/())455;813+):9455(((EEGHFHGGGGH::64<:;=@?FHGBB8778=0,,.)('('&%%%$#('&$$&#&$#'())'(11+&&%002866<<>==BBGCDEBBEGHCDFJC@?>ACGJIJJDJJJJGCCCCC@;<BDGHHEHJIJJBCDCD?(((/3<++++71@7><=>FC@@@CFJDGCAABDJIJEJJEJFFFGJEEBEJ><<778//('((3323;>;;;;A874-'''+:<FGJGGHD;:::BC<BE?DJJJFDB::9861111,+''*)//0/.//./3;<=6**+-+***-1/1&(-/--9:AABFGJGJJJJJGJGJJFEII;666;CHJJJFHJEJJHJFGJGE::::99:=::71)(%%$%&-26778<B=100099=@;::<>>,+++*))()&&&&&%&('(/0,+156952232.'&'*(+*(%$$&%&))&&('369@@EJJJJEEJCE7578<GJHJG=??EJDHFEFHJHEDFD=;83**(((00--,-5623.***=C@545432/,,,.,**,.99==@<>88;0/.23,))*:>?CJJEJD))))EIBCHFFDBEBB?4446<@FCGHFEJEHFJJ)((*2222>9<0*++-?<;66;C<<=;9;DD>>=E>8479DJD<<<<8668999293,.<8888@GDGGIJHJGIH<<98;DJJJJJFA?//39:<<9;9///+++3,++,---0/1141./01-.?A@@???EEHJFJGHJEHJH@@??ED111FGJJGGJJJJHFJJJJGEGEEGE6775665-'()',,*,1.-+('()45<IJDJGJJJIJJDJJJJ@BA=@>=:95545459:776////923>?DEDJ=977698:>@@AB???@@CDFJJJDFGE:::GGD><<;:>BAAAC@?8J>===>JJHJJIJJJJHAJJJIEEG>==7881,+&$%%&$$#$+,+))+.'''/@JC777=C11.+))',++++++++'')*6>=;;1-,-+*++?HDEFHEJIJIEJCABCIDD@?<1975458=::88;<>>@CFJJ@@7112CEIA>>=?ABEJFJJB665+*)'')&)*('&&&&&==:;<=<//;=BDCDBEJHHDJJHJDEDFDFCCGJJJJJHJJIHEG@?;;*FFCJJHFFJGHDGGIDFDFFFJDDJHGE><<0(((CGJJHCIFIFJGJ@@@;?>;<<=B;:88;;;<;933112122279950/-()165+**(((*---.77:=A58</FHHJIJIGIEHJIDCB;765570-%$#$&&',,-36?@@AG433477-,,&&''3336@;;;;;99:@AEIHHGDFECBEHGJJHIHFIJDFHJIHJJJJGJFHIJFA:--**+CFEJIGIGIFJGJGJJGE:45578757,;<<>31234/054/0=??@=/.//-,(($$%%'5899:<=@BFEGIJGDCC=<;874/(('&('((&&&&7::;9>>>BGFJJJIJFGC:8//./636665555'&'+DCDIC>>?CFJJGJJE@AE==;=>9:48>0BA?AADFFEDBDEGIJCC@AFJFJHGJHJJJFJHJJGHGFEGDCEDIIFIFJJJ;988<<9?CGJFGEJJF>;;=HHA@99;;B?>:4''''0..(%''*%&&)-1,++--.--/244:233DBB7322-'')+,--4<8798=;6210//,)***++,-/6666:7444520))))*.,---1.,-..1,,++4BB?<<=?<;79../>?CCDJIGH=:99:;=566762233?HJFGGDGFH=<<=C772../024%%%&)'''//1779:1101>?DJ===>E<;88<>@:432436567AFD@?44)((((./))((&''%&%$('***1020,,*'&56?:999A?@BB31/00058:EBAFJJGJJDCJGJJJHJIJIGJJJFJJFCFEDJHI:556100)&&'&),-,,,536111-)''(010149@BFB:::775133=<555925566679::HFFJGFECDFGDDJJA??=A<=89;<>)(%%';=<89:79DC22229889<;88978'''%%$&&$$$%##%%%&&(3=<<>AEGJGIJJEFHGJJJJEJFGJJGJGGB@999741002+('''(*&)(())172,34----87223347566650./*+++7.0124=334<GIH>><8:962245;<43/////>><>?B?<&&''1+(((78?DEDDDHGFJFJJGFJGIIIIFFJGDDCBJHGCGF==DJC;<JIIJFJFIHJGEHEGF@=7-**'$$%)&%&&'(()***0010/////../3397::>?@ACBD87772200&%%&+--)'$
@Glass_T7V_10_D3_12_7_13
TTCTATTAACAAGGGTATCACCTTCAAACTTGACTTCAGCACGTGTCTTGTAGTTCCCGTCATCTTTGAAAAATATAGTTCTTTCCTGTACATAACCTTCGGGCATGGCACTCTTGAAAAAGTCATGCTGTTTCATATGATCTGGGTATCTCGCAAAGCATTGAACGCCGTCTAGACCGAAAGTAGTGACAAGTGTTGGCCATGGAACAGGTAGTTTTCCAGTAGTGCAAATAAATTTAAGGGTTAATTTTTCCGTATGTTGCATCACCTTCACCCTCTCTACTGACAGAAAATTTGTGCCCATTAACATCACCATCTAATTCAACAAGAATAGAACGTCCGGTGAAAAGTTCTTCTCCTTTACTGGTCGATTCTTCTCCTCTTAATGAATTCTTAAACAAAATTATTTGTAGAGGCTGTTTTCGTCCTCACGGACTCATAAGAACGGAAAACACATCAGGTGACAGCTGTGCCACGTCGGGTTTTGTCCGTCACCCACTGAGACCGCGGTGGTTGACAGACGAAACCACGACGCTAGCCCGCCACCTAAGTTATCAGTCAGAAAAGGCGACAGAGTAATCTGTCGCCTTTTTCCTTTGCTTGCTTTGTTAATCACTAGATGACACGAAAACGTAGAAAACCCGCCGAAGCGGGTTTTTACGTGAACGAGGTGAAACTGGTTCGCGTCTACTCGTAGCGGCCGCTGCAGTCCGGCAAAAAGACGAGCCGTTAACCACCCTGCCCTTTTTCTTTAAAACCGAAAAGATTCTTCGCGTTATGCAGCTCCTCGCTCACTGACTCGCTGCGCTCGGTCGTTCGGCTGCGGCGAGCGGTATCAGCTCACTCAAAGGCGGTAATACGGTTATCCACAGAATCAGGGGTGGCGCGGAAAGAACATGTGAGCAAAAGGCCAGCGAAAAGGCCAGGAACCGTAAAAAGGCCGCGTTGCTGGCGTTTTCCCACAGGCTCCGCCCCCTAGACAGCATCACAAAAATCGACGCTCAAGTCAGAGGTGGCGAAACCCGACAGGACTATAAAGATACAGGCGTTCCCCTGGGAACTTGCCTCGTGCGCTCTCCTGTTCCGACCCTGCCGCTTACCGGATACGCTCCACCTTCTCCCTTCGGGAAGCGTGGCGCTTTCTCATAGCTCACGCTGTAGGTATCTCAGTTGGGTGACGTCGAGCTCGGGCTGTGTGCGCCGAACCCCCCGTTCAGCCCGACCGCTGCGCCTATCAGGTAACTATCGTCTTCGAGTCCAACCCGGTAAGACACGACTTATCGCCACTGGCAGCAGCCACTGGTAACAGGATTAGCAGAGCGAGGTATGTAGGCGGTGCTACAAGTTCTTGAAGTGGTGGCCTAACTACAGCTACACTCAGAAGAACAGTATTTGGTATCTGCGCTATTGCTGAAGCCAGTTACCTTCGGAAGAAGTTGGTGACTTGTTGAATCCGGCAAACAAACCACCACTGGTCGCGGTGGCTTTTTTGTTTTGCAGAACGCAGCGACTTTACACAGCCAGAAAAAAAGGATACGAGGGGTCAGCTTAATCTTTACTACGGTATTAACGTCGAGTGGAACAAGAAAACTCACGTTAAGGGATTTTGGTCATGAGGATTATGGGAAAAAGAAACCTATTCACCTAAATCCTTTTGGTAAAAATGAAGTTTTAGATCAATTTAAAGTATATATCCGTAAACTTCGTGACAGGTTCAAGGTCTGGATTCTCACCAGATAAAAAACGCCCGGTGGCGACCGGGTTCTGGAACAGATCCGGATGGAGTTCATCATGCCGATCTCGACCAGGAGTCCAAGCGAGCTCGATATAAATTACGCCCCGCCCTGCCACTCATCGCAGTACTGTTGTAATTCATTAAGCATTCTGCCGACATGGAAGCCATCACAAACGGCATGATGAACCTGAATCGCCGCATAACCTGCCTTGCGTATAATATTTGCCCATGGTGAAAACGGGGGCGAAGAAGTTCTGCAGTATTGGCCACGTTTAAATCAAAACTGGTGAAACTCGCCCAGATGGCTGAGACAAAGCATCTTCTCAATAAACCCTTTGCGGGGATCGGCCAGGTTTTCACCGTAACACGCCACATCTGCGGTGTCTGTGTCAACTGCCGGAAATCGTCGTGGTATTCACTCCAGAGCGATGAAAACGTTTCAGTTTGTAGTGGAGACAATCATCAAGATAATATCCCATATCACCAGCTCACGTATTTCATTGCCATACGAAATTCCGGATGAGCATTCATCAGGCGGGCAAGAATGTGAATAAAGGCCGGATGAAACTTGTGCTTATTTTTTCTTTACGGTCTTTAAAAAGGCCGTAATATCCAGCTGAACGGTCTGGTTATAGGTACATTGAGCAACTGACTGAAATGCCTCAAAATGTTCTTTACGATGCCATTTTGGATATATCAACGGTGGTATATCCAGTGATTTTTTTCTCCATTTTAGCTTCCTTAGCTCCTGAAATCTCAATCATCAAAGAATTACACCAGTAGTGATACTTATTTCATTATGGTGAAAGTTGGAACCTCTTACATGCCAAATCAGTAGAATCCCTTACTGACATCTAAGAAACCATTGCTGTAGTGACATTAACCTATAAAAATAGGCGTATCACGAGGCAGAATTTCAGATGAAGAAAAAAATCCTTAGCTTTCGCTAAGGATGATTTCTGGAGTAGGCTTCTAGAGTACTGCGATGAGTGAGGAGACAACTAGACGTCTAAGAACCATTATTATCATGACATTAACCTATAAAAATAGGCGTATCACAGAGGCCTGCGTCTTCACCTCGAGCACAGCTAACACCACGTCGTCCCTATCCTTGCCTAGGTCTATGAGTGGTTGCTGGATAACTTTACGGGCATGCATAAGGCTCGTATAATATATTCAGGGAGACCACAACGAGTCCTTCTACAAATAATTTTCTTAACTTTTTAATTAACGGCCGGCTTGTCGACGACGGCGGTCTCCGTCGTCAGAATAATCCGGGCATGGAATCGTACCGTCCGGCAATTAAAAAAGCGGCTAACCGCACCGCTCCGTCTGCAGGCGCCACTCGATTCTGGCGGGTCGGTTAGTTGCTCAGGAGAGCGTTCACCGACAAACAACAGATAAAACAGAAGGCCCAGTCTTCGACTAACCTCATTATTGATGCCTCTAGCACGCGTACCGTCAATGCCCCGGGCTGCAGGAATTCGATATCAAGCTTTTATTTGTGAGATCATCCATGCCATGTGTAATCCCAGCAGCTGTTACAAACTCAAGAAGGACCATGTGGTACTTGTTCGTTCAGGAGAATGTTCGAAAGGGCAGATTGTGTGGACAGGTAATGGTTGTCTGGTAAAGGAGAAGAGGGCCATCGCCAATTGGAGTATTTTGTTGATAATGGTCTGCTAGTTGAACGCTTCATCTTCAATGTTGTGTCTAATTTTGGAGGATTACATTTGATTCATTCTTTTGTTTGTCTGCCATGATGTATACATTGTGTGAGTTATAGTTGTATTCCAATTGTGCAAGAATGTTTAAGTATAAAATGGATATGA
+
../21110-.49<@FDDCCEDFDH;B@?>?>88760()=BA@==?<4444@86778:8374354585/6789786611111;<=5@?AB::>=98547<////ADA<<<<943453;??B><<::<788-,4/*()20,-,,2126656.+%%''+,.;9:8679:++**-*())<>?@AAEEF76600,+*(()),+,5955//.1799=>ABA@BG?=392---,---.54782001689=7:4+)((/.,,(*++9;6.-..<-,,,(&&'(*1++'(((('''*/..10---,.*)+,.;;789?AABEB>?999:FE/---+**),1)(()*--'''',/;;<>>65..//1--78.,--%%&%%$#$$'+)+++5;:3*+?<<<****0,.00200JHB@BCHFH?>=>?@GEB:;9)(+=?HJEEA??@C)''(,,,,+'&'',.))+//)&&'+;DC///1//-,,((/2333236788:('&)%%'02)>AAEJGJIHJJJHCB@=410('(+'&&(*.-/)'(.7;5--.-+11.***(&%&*&&$$$$%%&%('&'&%$%%%&''(+//120/,,31/076<+**-0,,,-,+**-.2.*-<.)))%$$'())))(')*0'%%(())+7422((((%&'&&%&&&)(3))(*+++(&%%%,;AFJD>5'''&&&$&&&'(0''((.128/3+++,9:;222<>:555=77*((&&&%%%&&$%%%'(()-.<=><<<B;64+(5;JGA:>>BH>531*)*'''&&&%%$&$$$'$%431220130,,))))>CFCA?A;:==8777EFIIJJHHJIFEDH7777@?@BACA?A@AEFCEHECCDCDDGFBBACFBCA890//12*)*,.2'%%%%%%&&,2/..,-/+*))-/,,3B@DE>882-)**?<<=5566>@?@==<=?E@@@B8877;<=?>/.-.,,,,,-2(<@ACDJGE:8876B>*,,-++..---39:ABEB:766777(''''-:=?BDA@A?:989855...*(((.116,'%%%&###$))&''%(*(%&'(+-&''%%''>>AADFGDJHJJHDDA:>=<=BFJJGB><<</.*''&%''''(***,0470:;=DDC4122GC@A>?==B@==:530'&'544442301335)(()*)('(&&%%&''('$$$$'%%%%6+(*+5?::;897''''(+,567<A9101189<>;34<=ABA>;;65444&&*(,.,,+,)))*01-,,,..09:BBIFH@@DAADBEEFEDF?DA>@@EJFFJJJJJFFDFHEFJJGFCDDCB::7444><89<8778:56542225BABAJEEC>&&(,(*/((7;E<<<33325//3322****00'''%(&&(.,,()//-,,,,3;664322++'&('%'467:AEA>>>B88894*('%)('''&&&+-*&&&'&&&&'+(*2113//--*,-./*++&%%%)0000044,'&),126811026.-)'%$$###$$$$##$'$#$''''(*342//0,+-+''%###$&$$$$#$$%(&,*(''')()(-)(&**'$%&&%%%%%(.0,.(&%%%'--('&&7=<=;9<B==<:200/8(&&&&&&%&(((%%%&)02-.((+'&&&(+*'(((/))*'''')*%%&%$%%&&*+.//2460''''1///0,,--.,,,-552/--18;393'''%&'*(((,*,,,+*&')*.02*))*++)((()++3464)10-,,-,.0*)))*))('()+*((1,((')+('&&*)'(''$$$'()%$$$$'(((&&&'---+,++*++----66C-(')')%%&'***',/<=;=:?EJJE6667BJHHGJJIHJJJFHJHIEEDDFIHIJJH<<<=HJJA@AABEFDCGJJGIIHFIDEIEJJHJJJJJ@;;;/.+**(''''&&$$$$$$#$%)*848JJFGHIEBCE=:@@@?BBDGFGA>?><;99510.*&%&((*''&&&&&&%%%&/@DHDFGJJHIHBDCDED@>?=988530+&''(&*&'&+++*(&&('))2434433384---,,,,,,++(%&&%&(&%'&&'-...77=A744558/.,,)*121211('%$$##$%&%*+001/.-2++77?EJHJCAABIFJHJHIEIJFIGGJHEJJDDECAAIJJJEHGIJBB;=63'%%%(*%%$##$$%%%$$$$$####%&'0)557:++(()),'&'$'%%%*((((+,7336;9;>DIJA?==>BDACBDGB@@FGJIIJHJGJJIHFGCDDDCJJGJGDCA<54.3(''.2//.788@@@BB=<B8,,,2,-(((21123@EIJGJHGIJJFJJEJJDHEIDHFA555464488@?+***+-&&&&&&&'''222BJBEIJJGG8877ADJJJJJJDF@>B<;;33//))++*,,:<;360---)**/;7/*())*,,,,,.-,-.1;;?>@>A@@B88:>>45*;5;@BACC6659800+((($#$$$%&-(('*%&)*-'++**(())&&%%%%&(36:<:>>?CEDJGIJH@:9=;D?)'''11233549:4<654)(&&&'***'%'&%()(,((((((()-1/--('''*++,-.65453478>0.-,+../('')*+*+.--**++22.+(&&*((((*)'''&',8?DEJFDHE@@BDC6434;;;764522227&%%%***+**(%'&'('')++,,,,.----''%##$$$####%(&&'))*'''(*+*(9:=@ACD?@=<>>ABCCJCDFEDECEC@@=>=<@F<;;:>>@****7;:8+****))(.3-,,,56ABF==?@ABD<<==D;9322,-,.11-))'%'-+0122/..1))*10012732))*3;:778977/0@FBA@AA@=<;><;:-----1111+-*&&+,662..)'(')(*(%%%%&''(,-----(('(13&&&.9988@JHCD:E:989;;AAB>?I@C8778=>@2228::9;9;27,,,-,+)))*,+*-+-.:,,(())****)*//611./2/000+++DEEEF@@A@BA@<))'&&&,,%&$%'///--99AED???-''').-'''''&%%##$$$$$$%&(&&&++*+**0//&((((.//223-,,//--.0263)()1(=<AA@;8670'(&)*$%'&&%%&&'+-*14:;<<55-,,*)&&'',,/''%$$%(**278BBAIEJ<=?DJJJEHFFCJGA@@ABACA=;;89:''',3,,,12<ACEHDJEFJHFEFDBDAEGFFIJJFFIFIIHEHDA?>=6**;BC@@;4(''''%%#$&$$$%&%%&(+**+%%%%),,2BBEFGJEEDAEC5FEFBCGFIBCCEIJJGG998:@11466)('(-*),3.<;;999:;=:=<1-0,++,,-.7>:;=544)(((...0.233<?B=7654,%%%((%7=AFJEDEFDIFDEHJJE6,((%$###$$$&)()()&%&&($$%6111-))'&''*').022778<>ADDGJGGHJEEDCE===:88;;8.('(+,****,)'(.0+,-/+'%&%$##233771111.&
@Glass_T7V_10_D3_12_7_14
GTCGGGCATTTAGGAGACAAGTTTCACCATAATGAAAATAAATCACTACCGGGCGTATTTTTTGAGTTATTGAGATTTTCAGGAGCTAAGGAAGCTAAAATGGAGAAAAAAATCACTGGATATACCACCGTTGACATCCCAATGGCATCGTAAAGAACATTTTGAGGCATTTCAGTCAGTTGCTCAATGTACCTATAACCAAGCGTTTAGCTGGATATTACGGCCTTTTTAAAGACCGTAAAGAAAAATAAGCACAAGTTTATGGGCCCCTTCTCTAATTATTGCCCGCCTGATGAATGCTCATCCGGAACTTCATATGGCAATGAAAGACGGTGAGCTGGTGATATGGGATAGTGTTCACCCTTGTTACACCGTTTTCCATGAGCAAACTGAAACGTTTTCATCGCTCTGGAGTGAATACCACGACGATTTCCGGCAGTTTCTACACATATATTCGCAAGATGTAGTGTAGGTAAAACCTGGCCTATTTCCCTAAAGGTTTTGTATTGAGATATGTTTTTCGTCTCACGATAAGCGGGTGAGTTTCACCAGTTTTGATTTAAACGTGGCCAATATGGACAACTTCTTCGCCCCGTTTCACCATGGGCAAATATTATCACAACTTGATAGGTGCTGATGCCGCTGGCGATTCAGGTTCATCATGCCGTTTGTGATGGCTTCCATGTCGGCAGAATGCTTAATGAATTACAACAGTACTGCGATGAGTGGCAGGGCGGGGCGTAATTTGATATCGAGCTCGCTTGGACTCCTGTTGATGAATCCAGTAATGACCTCAGAACTCCATCTGGATTTGTTCAGAACGCTCAGGTACCACCGGGCTTTTTATGGTCAAGTGCAACCTCGAGCTGTCAGACCAAGTTTACTCATATATACTTTAGATTGATTTAAAACTTGATTTTTAATTTAAAAGGATCTAGGTGAAAATGCTTTTTGATCATGTCATAACACAAAATCCCTTAACGTGAGTTTTCGTTCCACTGAGCGTCAACCCCGTAGAAAAATCAAAGGATCTTCTTTGAGATCCTTTTTTTCTGCGCGTAATCTGCTGCTTGCAAACAAAAAAACCGCTCCAGGCGGTGGTTTGTTTTGGATGAAGAGCTACCAGTTCTTTTCCGAAGGTAACTGGCTTCAGCAGAGCGCAGATACCAAATACTGTTCTTCTAGTGTAGCCGTAGTTAGGCCACCACTTCGAGAGTTGTGGCCCCGCTCATGCCTCGCTCTGCTAATCCTGTTACCAGTGGCTGCTGCCAGTGGCGATAAGTCGTGTCTTACCGGGTTGGACTCAAGACGATAGTTACCGGATAAGGCGCAGCGGTCGGGCTGAACGGGGGGTTGGTGCGCACAGCCCAGCTTGGAGCGAACGACCTACACCGAACTGAGATACCTAGCGTGAGCGAGCTATCAAGAGAAAGCGCCACGCTTCCCGAAGGGAGAAAGGCGGACAGGTATCCGGTAAGCGGCAGGGTCGGAACAGGAGAGCGCGAGTCAGGGGAAACGCCACGTCTATAGTCCTGTCGGGTTTCGCCACCTCTGACTTGAGCGTCGATTTTTGTGATGCTCGTCAGGGGGCGGAGCTGTAAAACGCCCGGCGACGGGCCTTTTTCGTTCACTGGCCTTTTGCTGGCCTTTTGCTCACATGTTCTTTCCTGCGTTATCCCCTGATTCTGTGGATAACCGTATTACCGCCTTTGAGTGAGCTGATACCGCTCGCCGCAGCCGAACGACCGAGCGCAGCGAGTCAGTGAGCGAGGAAGCCTGCATAACGCGAAGTAATCTTTTCGGTTTTAAAGAAAAAGGGCAGGGTGGTGACTACTTGCCCTTTTGCCGACTGCAGCGGCCGCTACTAGTAGACCGGCTAGCGTTTCAGTTTCACCTGTTTTACGTGAAAACTCACTTGGCCGGTTGCTTTTGGTCATCGAGTGATTACAGCAAGCAAAGAAAAAAGGCGACAGATTACTCTGTCGCCTTTTCCTGACTAATAACTTCGGTGGCAGGCTAGCGTGGTGGTTTGTTCTGGTCAACCACCACAGTATCGTGGTGTACAGTACAAACCCCGACGTGCACAGCTGTCACCGGATGTGCTTTCCGGTCTGATGAGTCCCGTGAGGAACGAGACCAGCTGTTACAAATAATTTTGTTTAAGAATTCATTAAAGAGGAGAAAGGTTCCATAGGTAAAGGAGAAGATTTCACTGGAGTTGTCCGGAATTCTTGTTGAATTAGATGGTGATGTTAATGGGCACAAATTTTCTGTCAGTGGAGAGGGTGAAGGTGATGCAACATACGGAAAACTTACCCTTAAATTTATTTGCACTACTGGAAAACTACCTGTTCCATGGCCAACACTTGTCACTACTTTCGGTTATGGTGTTCAATGCTTTGCGAATACCAAATCATATGAAGCAGTTGACATAGTTAAGAGTGCCATGCCCGAAGGTTATGTACAGGAAAGAACTATATTTTCAAAGATGACGGGAACTACAGACACGTGCTGAAGTCAAGTTTGAAGGTGATACCCTTGTTAATGAATCGAGTTAAAAGGTATTGATTTTAAAGAAGATGGAAACATTCTTGGACACAAATTGGAATACAACTATAACTCACACAATGTATACATCATGGCAGACAAACAAAAGAATGGAATCAAAGTTAACTTCAAAATTGAGCACAACATTGAAGATGGAAGCGTTCAACTAGCAGACCATTATCAACAAAATACTCCAATTGGCGATGGCCCTGTCCTTTTACCAGACAACCATTACCTGTCCACACAATCTGTCCCCTTCGAAAAATCCCAACGAAAGAGAGACCACATGGTCCTTCTTGAGTTTGTAACAGCTGCTGGGATTGCACTGGCATGGATGATCTCTACAAATAAAAGCTTGATATCGAATTCCTGCAGCCCGGGGATCCCATGGTACGCGTGCTAGAGGCATCAAATAAAACGAAAGGCTCAGTCGAAAGACTGGGCCTTTCGGTTCTGCTGTTTGTCGGTGAACGCTCTCCTGGTGCGGCAAAATCCACCACCCTCAAAATAAACTGCAGCCCTCTGCAAGCGTAAAAAAAGCGGCGTGGTTAGCCGCTTTTTGGCAACATGCCGGACGTACGATCGATGCCCGGATGATCCTGACGACGGAGACCGCCGTCGTCGACAAGCCGGCCGTTAATTAAAAAGTTAAACAAAATTATTTGTAGAGGGAAACCGTTGTGGTCTCCCTGAATATATTATACGAGCCTTATGCATGCCCGTAAAGTTATCCAGCAACCACTGATAAAGACCTTAGGGCAGCAGATAGGGACGACGTGGTGTTAGCTGTGCTCGAGGTGAAGACGAAAGGACCTAGTGATACGCCTATTTTTATAGGTTAATGTCATGATAATGATGGCTTCTTCAACATCATCTTCACCGCGCTGCCGCTTCGTCATACTCTAGAAGCGGCCGCGAATTGCGAGATCATTCCTAGCGAAAGCTAAGGATTTTTTTTATCTGAAATTCTGCTCAGTGATACGCCTATTTTTATAGGTTAATGTCATGATAATAATGGTTTCTTAGACGTCAGGTGGCA
+
)((**(&((*)$%$$&%#$''')-++++)))*..1779942232577212161-++++=54?>0.-.322(&&'+--./-)*-07677<GHJGJJJJIEGJBCCFDDFGJJJJGJGJJJHJJJ977444++++32/.+,..EEFJJJFIJIJJJJHJJFHFJJJEGHJIIJJ=;;<BBBBC@*))*98:7''&'('&%&%&'((%%%&&&&((*,,-+,,.7<>CHFJJG78EIJJGA@;:;8=>>HJEJGIIJJJDC:;<66)()),)(+-%$$%###$%%%&.58;@@AGJJFJGJ@DC;65563/*)&%%%%%%',.6....667@?<;<=2222:A@@:77./479JJJHFHJ?::===JFB<<;<GJIJJJJJJH@FBA@@ABEFEFFJJHJFHJJHJJF;;;::::FGFDJDEIGJJGJGHIFFGJJJJHJIJJIJJFEEEICJHJEJJGEC?@BBA=6('&%&*-..***,-(*&&&8@>>@=>@=://962./+(&%'&&$$$$&$''*+,38-,,,2)''&((&&'(,,((&%%%&''))88:;<DD888@HHJJFJJJJHGCGGFI:77711122('(('&'')(%%+**.78>=??B>===;97++&$$$&$$%$$%&(*15:<=<@==;9;<9888:8:96566D?@?=>>>>C?3333CFHJIJFJFGJJJJGJDIGJJJJ?>>=@?>?555481/,-.8;:=??@ECCB11117<>+))*.667DEAB?>>?CB?A>>2112650--7<<=BECJHJB@/-,-&&&'->?@CBFFBAD@@=<>;:5577DEBBJFJC>>>@FIGCFDB554('''&%$$%+*)**)$$'+*&&$#%%%%%'$%$$').)&$%%**('&&',69@EGJJJHFGFJGJEJGFEJ>999@A@@>>B---;---%''',888?@CJHJJFB@@A<97678<53++'&'').4:///())'(%%'(''((%%/78))((8,6@@@@>A@=JJB@@BFJDEE;:9601('&&*6<33.//01:553))*,0*))))&')(&'%&++324448;?//--,,-/99;7765753332.)))*344454556+*)&''4668B>7779?64334(%%((''(.,+.*))()&&%&&1=<GIJJJJJJIEJGDGFC9877)(((*//&&&'%$))0?FFJIGBCBCFJJGDCGHFJJGAB>@A@BCEJIBBA<<;2)%$$'((*('&%$#$%%',%%%&&,,*)+54468=6567JJCDB=6555BDHGIHEGCCGCDJJJFIEFFJDJHHJJJ?>>?F@>>ADHGJJGJJFJIJIHJJHDFC988344CHIFHJHJ:88233331-*64355446??=10--./4('()-.678676>?=>FEEDEEJDCBEGCDGJC;DFFJJAAA??BBC2,,01-,,.)&$%&&%%%%&(1459AFBDFDEGJJJ93A;0-.-1/2++3(57987)))77ABDGHJIGEJDGHJ@JFHI>=@?DF<;::6-,++)%%&&%%&(-33-+**+)&&$$$%&'0112:>ACA556B@B;3231<FFIBA@JIF@?:777999:BCDDEFFEJHJH:994))(/4320,&'''((%#$,(%%%&%%%$$##$$&'%''&))&()(&%$$-.0232028>99BBCJJGEEGG?@@CGDE==>;6FDIIIHJFEGJJIJBBJJJJJFJJJJIIFIGH<:::JJJEGFJIDCFCGGEDJJIHEJJEDD=?BFIJJHHFEFDCDBBCJEGJEDEGIAAA>0/+++1112CAFJJEJIJGGEJFEJFDEECCJFDI988FJFA@BGHIJJC;?ABC??ABE>>>B@.--'(((&%&%%%%%&*)'%&&&&&--49;=ADED====?<+++('(02)84:200***((&'*,5,7;?=DEBAC?:,,(&'*(''%%&''%%&%%$$'%%%%,,,8;0000....54340/)()*((()*38//ADDCCD@5554''+**)**-0/)''().-+)*(0133'''&('&'%$$$%$$#$#$(&('&%%%()((((&()'(++-,,,,08::00(''')(&&&896655111397789CCDDFGEFJJCDCEJECCCDEFJJIJJJJFDIAA<2-)*++,7///02/,(++..-+('&&&&&'$&%%((((,67DEGHJHGJEEJ0,EGIJGJ5555EJJIFFA@=;<A;=:'&&%0,%%&&&'+0+''('2---.23;AIJECC<6-*%%*../--11>>=>ABGDHEJJGEBA@ADFIJHJJJJJJJIEFGEHHJFF9899GHHJJFIHEJHJJJJ;::=;+++,/*+22BDJIEGJJJFCJJ?@DGJH=63237@DDEJGIJJJCDBA;;C@CEFAFDGJIHFJIHFEEB<8666>@BACF@=<=IDFIJFJIJDGJEJHFB>63+)'+()+'(0*102//)'&&%$$%%#%%$$$#$&$,-013118;=@BCFCDCDJJGDD?@=8/044>AA652355779:C6556:=9/---0/01///2766:=>??@BGJJHAD74446;965<BB@////343.9422128((()*(((2217?JIFCF;:99<AHD@>?BJF@=;;<AEFI@>>3A@@FEJHHHJIFIJIIJGHJIFEEECHJ:999JJJGFHJEFFCEBFIJIIJHGEHGJJJJJDEGJBBD=2293;9:;?HGBAABC?<::><5,*('(*((('&&&*86651007:;/.-.;<<B@?BCDHJJJEFIGIGHJHGJGEHJH::9:@DDGJACB@@@==><@;;:A?=;<9.>>@=>=?@?;2++++577<DEC>>>;?0...-/32),,,)(&')((()0...3:7:<@?>>?BBD?BBEJJJFJF;;;<JGAB=;<<??C:76/,+)10(((((()667---.34445**&'1/79::>JA97,***56-,,,597:<;;55;87118JIDJFHCEEHJJJDGGJEAAAAFFJJJJHJHJJCEHJF===CIDCC,,,,899:@JJJG;;CCD>@<,'%#%$$%%*(((()*229;DFHJ::978144/..*(&*())-34-,'''%%%&5(&%%%($####$$&&'%('''%&%$%#$%(),;<CEIHIFJIJGHJGEHJIBA:8/.0///.///.,,01<<BBA>;,,,,8999@?@::9?=<=>GJIGJGHFAA?DBBC666222299;;;ABBEGJGJJIJJFHFIGJJJJBF@1112>73D3210335=;;BDJJHJJGHGEFIJBCCCGJJJGJEJHHGA:501//>?AGDDJDGGFI@GDG?>B>>?FJJFIDD??=;<<=111/1117:;=;::/'&'(.)))'(&&&(((BEICCGHHIGIJB???A=;9:@DCEHJFJIJJGF33233=.../0055<><;:;?AB@ADEJ>>AGHJGJJJHF322237***'('%%%%*'(-,,00''&&%%&*%##$$'%%$%+.&((''%&$##$''%%%&589A>?=@AA<7653'&&&',--<<739733?@BEJHJGBAABBF@@3;;>ECBABHFJJJJDB>3/'(*+/>@>;779:?@@BHG42,+--678<@EFEJHGHJIFJJGGHJIJIGF65556=,,,---(%#
@Glass_T7V_10_D3_12_7_15
TAAGAATCATCCATGTGCCATGTGTAATCCCAGCAGCTGTTACAAACTCAAGAAGGACCATGTGGTCTCTCTTTTCGTTGGGATCTTTCGAAAGGGCAGATTGTGTGGACAGGTAATGGTTGTCTGGTAAAAGGACAGGGCCATCGCCAATTGGAGTATTTTGTTGATAATGGTCTGCTAGTTGAACGCTTCCATCTTCAATGTTGTGTCTAATTTTGAAGTTAACTTTGATTCCATTCTTTTGTTTGTCTGCCATGATGTATACATTGTGTGAGTTATAGTTGTATTCCAATTTGTGTCCAAGAATGTTTCCATCTTCTTTAAAATCAATACCTTTAACTCGATTCTATTAACAAGGGTATCACCTTCAAACTTGACTTCAGCACGTGTCTTGTAGTTCCCGTCATCTTTGAAAAATATAGTTCTTTCCTGTACATAACCTTCGGGCATGGCACTCTTGAAAAAGTCATGCTGTTTCATATAATATAAGGATATATCCAGAAGCATTGAACACCATAACCGAAAGTAGTGACAAGTGTTGGCCATGGAACAGGTAGTTTTCCAGTAGTGCAAATAAATTTAAGGGTAAGTTTTCCGTATGTTGCATCACCTTCACCCTCTCCACTGACAGAAAATTTGTGCCCATTAACATCACCATATTTAATTCAACGAGAAAAAATAAAAACATTCCAGTGAAAAGTTCTTCTCCTTTACTCATGGTACCTTTCTCCTCTTTAATGAATTCTTAAACAAAATTATTTGTAGAGGCTGTTTCGTCCTCACGGACTCATCAGACCGGAAAGCACATCCGGTGACAGCTGTAGGCGTCGAGGGTTTGTACCGTACACCACTGAGACCGCGGTGGTTGACCAGACGAACCACGACGCTAGCCCGCCACCTAAGTTATGAGTCAGGAAAAAAGGCGACAGAGTAATCTGTCGCCTTTTTTGTTGCTTGCTTTGTAATCACTCGATGACCAAAAGTAAAAACCCGCCGAAGCAGGTTTGCGTGAAACAGGTGAAACTGACGCTAGCCGGTCTACTAGTAGCGGCCGCTGCAGTCCGGCAAAAAAGGGCAAGGTGTCACCACCCTGCCCTTTTTCTTGAAAACCGAAAAGATTACTTCGCGTTATGCAGGCTTCCTCGCTCACTGACTCGCTGCGCTCGGTCGTTCGGCTGCGGCGAGCGGTATCAGCTCACTCAAAGGCGGTAATACGGTTATCCACAGAATCAGGGGATAACGCAGGAAAGAACATGTGAGCAAAAGGCCAGCAAAAGGCCAGGAACCGTAAAAAGGCCGCGTTGCTGGCGTTTTTCCACAGGCTCCGCCCCCTGACGGCGCTTCACAAAAATCGACGCTCAAGTCAGAGGTGGCGAAACCCGACAGGACTATAAAGATACAGGCGTTTCCCCCTGGAAGCTCCCTCGTGCGCTCTCCTGTTCCGACCCTGCCGCTTACCGGATCCTCTGCCGCCTTTCTCCCTTCGGGAAGCGTGGCGCTTTCTCATAGCTCACGCTGTAGGTATCTCAGTTGGGTGTTCATCATCGCTGCCAAGCTGGGCTGTGTGCACGAACCCCCCGTTCAGCCCGACCGCTGCGCCTTATCCGGTAACTATCGTCTTGAGTCCAACCCGGTAAGACACGACTTATCGCCACTGGCAGCAGCCACTGGTAACAGGATTAGCAGAGCGAGGTATGTAGGCGGTGCTACAGAGTTCTTGAAGTGGTGGCCTAACTACGGCTACACTAGAAGAACAGTATTTGGTATCTGCGCTCTGCTGAAGCCAGTTACCTTCGGAAAAAGAGTTGGTAGCTCTTGATCCGGCAAACAAACCACCGCTGGTAGCGGTGGTTTTTTGTTCAAGCAGCAGATTACGCGCAGAAAAAGGATGCTCAAGAAGATCCCTTGATCTTTTCTACGGGGTCTGACGCTCAGTGGAACGAAAAACTCACGTTAAGGGATTTTGGTCATGAGATTATCAAAAAGGATCTTCACCTTCAATCCTTTTAAATTAAAAATGAAGTTTTAAATCAATCTAAAGTATATATGAGTAAACTTGGTCTGACAGCTCGAGGCTTGGATTCTCACCAATAAAAAACGCCCGGTGGCAACCAAGCGTTCTGAACAAATCCAGATGGAGTTCTGAGGTCATTACTGGATCTATGGACGAAAATGCAAGCAAGCTGGATCTCAAATTACGCCCCGCCCTGCCACTCATCGCAGTACTGTTGTAATTCATTAAGCATTCTGCCGACATGGAAGCCATCACAAACGGCATGATGAACCTGAATCGCCAGCGGCATCAGCACCTTGTCGCCTTGCGTATAATATTTGCCCATGGTGAAAACGGGGGCGAAGAAGAAGTTGTCCATATTGGCCACGTTTAAATCAAAACTGGTGAAACTAGCAGATAGCTAGACGAAAAACATATTCTCAATAAACCCTTTAGGGAAATAGGCCAGGTTTTCACCGTAACACGCCACATCTTGCGAATATATGTGTAGAAACTGCCGGAAATCGTCGTGGTATTCACTCCAGAGCGATGAAAACGTTTCAGTTTGCTCATGGAAAACGGTGTAACAAGGGTGAACACTATCCCATATCACCAGCTCACCGTCTTTCATTGCCATACGAAATTCCGGATGAGCATTCATCAGGCGGGCAAGAATGTGAATAAAGGCCGGATAAAACTTGTGCTTATTTTTCTTTACGGTCTTTAAAAAGGCCGTAATATCCAGCTGAACGGTCTGGTTATAGGTACATTGAGCAACTGACTGAAATGCCTCAAAATGTTCTTTACGATGCCATTGGGATATATCAACGGTGGTATATCCAGTGATTTTTTTCTCCATTTTAGCTTCCTTAGCTCCTGAAAATCTCGATAACTCAAAAAATACGCCCGGTAGTAATCTATTTCATTATGGTGAAAGTTGGAACCTCTTACGTGCCCAATCAACTCGAGTGCCACCTGACGTCTAAGAAACCATTATTATCATGACATTAACCTATAAAAATAGGCGTATCACGAGGCAGAATTTCAGATAAAAAAAATCCTTAGCTTTCGCTAAGGATCATTTCTGGAATTCGCGGCCGCTTCTAGAGTACTGCGATGAGTGGCAGGGCGGGGCGTAAGACTCGACGTCTAAGAAACCATTATTATCATGACATTAACCTATAAAATCAGCCGCTATCACGAGGCCCTTTCGTCTTCACCTCGAGCACAGCTAACACCACGTCGTCCCTATCTGCTGCCCCTAGGTCTATGAGTGGTTGCTGGATAACTTTACGGGCATGCATAAGGCTCGTATCATGTTAGGGAGCCCACAACGGTTTCCCTCTACCAAATAATTTTGTTTTAACTTTTTAATTAACGGCCGGCTTGTCGACGACGGCGGTCTCCGTCGTCGAGATCATCCGGGCATCAATCGTACGTCCGGCAATTAAAAAAGCGGCTAACCACGCCGCTTTTTTACGTCTGCAGGCGCCACTCGATTCTCAGGGCGGCGAGTTGTTTCCTGCTCTTCAGGAGAGCGTTCACCGACAAACAACAGATAAAACGAAAGGCCCAGTCTTTCGACTGAGCCTTTCGTTTTATTTGATGCCTCTAGCACGCGTACCATCGGAATCCCCGGGCTGCAGGAATTCGATATAAGAA
+
5-)((('((('&$%&&&).-0&&$&)34<@@?EDEEJICDFEF@?@ADABAABA>?GJIJJJJEGEEF9877;>>1111<>>?:3361+9@@BIIHGJHJJIJGJGJJIJGFJGJHDGFJHJIJGJJJJJEJIJFJBBACDHAAD::=<<:>@AGIJJJJJJJFHGFJHIJJFHJJFEHGEJGJJJEBAA@>=+FJJJJJJJIJJJHJFEFEHCJJJGJHJFFJIGJJJEFJGJJEJJHJJJGJJIGJJJJHFJJIHIFIIJFEGIIGJGJJJJJFJEHJJFJHJJJHJHJJIJJJIIDHIFJHJJJJJGCGF;HGFDBEJF:JJJJIDCBBJIJ@JDJJGB44446444=:<C@BGHHJDDEGFGEC?CHHJJJIJJJJJJJJJDHHEJIHJEHDGFDIJHCJFJJGDHCACAHJJHJJFIJHIJJJIEJIJGJJFJFJJEJ?>>?JDB=<=::.()*()?CHHC@11?CHICC@@<??44.-*-*(-34888:&'&%%%&&+*(&&&&37;=>=A;::5456BJJA@@@IJFDJGFEHFDIEJE@?7A7+++,+*'))761(--.=CGDJGFJIFIF<<<<DFFHJHDHJJJJE=>CEIGHJJJFJDBAAC7EFG:3?>@BAIEFDDEHFJJHJJJJJEEGHJJIHIJJHF?@>@A;::<<<FG+***''&&&&&'()&&''(((%%#$$%'()*4HFHJJJFFHJCAG>5DGIIEJFJJDD>FC53EGJHHE<2EFIIGIIJJJBBBC9@@JJIIJJJJJJJJJJHJJGIIHJEHEJGJGEDC6666H@<99;<6@@GJJGGGJFEGGJJJIJ999:A,,,,,,-1,))+-,+-*+(()*1<@BDJJJJHHEIJGJJJHI?>=>3223;;:;('''=63,,,1;@<009:78844448779<8:,,,37;?C?BFJJJJJHBBAA@??@;<<<BCA;::;<BEDGD40/(8884433FEJCBEDJGJJJJJJJJJJJJGJJJGGIJJGFA<2-,23/(('&'*')()'&&5.++:;EDEJIIDIFFEJFBDC@?@>@///.///==>IJJIJJHIHEBAGCIE@FGJJJGJJGIFDBCAA?<<;5551.445989<;C10,%%%&5440222JEIEF><;<<>CACFCFEHGJDCGJIIFJJGJIJJJIJJJJIJJJJGJGD>>>:::<BBJJHJJGIJGJFDJJJJJH=;99==>?>?CEHIJGEJFGEJGJHHJJJHGAD6322*+1135JJE6667IABFBEJEJJEBBCCBGGJFFGGGJJJHDEEFJJJJJJIHFGFHJJJJJJJJJIGJFJGJJBC@@@GC@?>@?3*&&'-/(<775797797))))))%%$$');@AJJJJHJJFHFJFJJJFJIJJIHGBBB@JIF=1.))*3;;:>>>@GGJFE=;:))87888:74/,/.,.;FHFDBA@=<:;>CCEDGB<EEDHJ:E>CBCHJJJJEJFICCCBA><65400//12A@AJE>CDJJIJECEFJJHIJJHJJJGECHCF@@FJJJJFJJJJIJJ:99?2222((66:6555860)&&%%%%&,-.431224<79AJJJHJGJJHG<==;??@JJFCEABJFJJA???GJJEBCFHJJ<EFGGEJJJHJIJHIJHHIGGHFJJGJFJJJJFCJJEJJJAAD@D8D>=?AJJFJJJJHJJJGGEDC>??<==;::;B@=9:AAAAJEDEFJB@=:7679EFJJHHGB7677>G@@@AFGHJJJGBA@@B2111/0@AEGGJ<<;6667@HJJJIJGIJGJJIJJGJJFJJHIIJIJFJJJHDB?:=344:A099?<=EDECAAB:CEIJGJ@@A?@DCJJJJJJJFJJJJIEDEHIIIJHHHJEDC00000+23-,)&%%+,..0)(()-,+****---++,-.)(('&%&)-+,.*,+,0-00'-;;=;=>9::<??AJJGFHJJJJGECEEJCDCB97044:)(((;<=B>ACFDCDA:47:@BIJADCABA>D<766CEC=<=<;:(+**+.('((,617:@@AJJGHHGIJJFIJHFGFJ:97/HDEGFJJJJJIGFFIEFBEDIHJJJIGJHEGJJIH@@@AJFGIJJGJ:99:::877=<<DBBDBJFGFEGJEIHFJJJJIIC***,A@@AJIGIJ<:::EHJFJGEJJHJHIC////IJFJFIFI+)))&&%%$$%&'%%(((&&&&,,**,-6,++++)))>?FD>=211:87AAEFHJJJGJGEHHEGDDJFB<;>@?C776<88?BBDJJ2222<:6/-)%%&(*16:542///59:FJBCIFGHGJJHJJJJJJJJJDBCBJJJJJFJGFJJJJJHJFJJGJIFGJIJJGGEED87778;=548/..><<@>644>E>>=<;98;88520//4:<9=77778JHGJJIHB3226:>=>A??AAE@;::74&%%#$&&#'''+)*378CJGFIEHJGICBBAFJCHFCD@DIF8016JFCCA??@CBCCJJGHJDJDBDBJHDFDEHFJJJJJJIHJJJEGJHFBC?>1000774**2/01>FE;996677CHJJHGDCBAA?FJJJHGJEIJJIJCCC=97677=971,,,+BGGJJGFIDFEHEJAAADJJFHIIGGE84--1-EJJJGJC@>:;<)))))(*++'&&&&*(&&&)0189DFBACCJJJHJJJJIHJJIJJJJHGFJGJHHFJD?>>?GJJHJJJBBB@GJGJJ6555BB???:>;>AC0*(G;JEJJGJJJJJIJJIJJJJJEJJGG<9-=@2//07HEGHJJJGJJJDECCFHCCGEJHEGEDFJJJFJJJJJFJBBCAEEJEIIJIJGFAJGGJJIH;;;DJHJJJJFIJJHJIGHGIFDG;@@ABDJGHJJJEA@ECC942122E=<:;;897):=FGJJIJJIJJFIHFCCBCJJJ*,,,JJJHIJ:::9<@9100,,*,,((48:8::7?::=JIJJJFJGIEFCHF?==;?:;;=JC;;:====>==@AA433177788:221276<===CGAAA@ECCFJHHFJJFIJHEGIJFB59JJHJCEFDHJCHAAJABCFJEGJICFE866552//BGJJGFIJJJJJJIJJFDJJGED@>?)(((@:::<ABA82//))))'&&'266=AGFFEDDJGFHHJHJJJJHJJIEFFHJJIJ75475531445:9910100/./166555668:JDBE///...04-/..212,+,+'&%%%)--;<<BJHJJJGCBHJJJCA@BA>44>>AJFEDCCHGJGFHEJIJJGJIHJFJJJJHGICHGJHD5123AAEG@???EHHHDA@***.;><;=@=?88CBDGDCGFD?;<AF75433'&&&&'%)*/40++,09::GGEFFJEJH@72''('(.5@=?AJJFDA=8:EABCJIJJE?JGFIFCEHJJJJJGJ?>ADHJHIHJCC?@HC?45*&&&&**((2113>DCFA;:8/..*))()()+,))*89:?ADEJJJJJJJGDCAABBDFEJEJ<=999;8667>CG@?>@CJEF;;:1001322''&'-40///'&$%%((%%')&%%&'&%'///GJJJHGHJGJFEJHBEHGJEFHFGEFEEHD?@@FHJIJJGFG<::;97687(2330-..,/2;CC<8885=>>A@A1115665323332336)(''/*,++-(%%$$%$$%%**-,)'(**.'%%%%
@Glass_T7V_10_D3_12_7_16
GGCCACTTCAGAACCGAAGAGGACCATGTGGTCTCTCTTTCAGTTCAGATCTTCGAAAGATTTGTGGACAGGTAATGGTTGTCTGGTAAAAGGACGGGCCATCGCCAATTGGAGTATTTTGTTGATAATGGTCTGCTAGTTGAACGCTTCCATCTTCAATGTTGTGTATTTTTTCTAATTTTGAAGTTAACTTTGATTCCATTCTTTTGTTTGTCTGCCATGATGTATTCATTGTGTGAGTTATAGTTGTATTCCGATTTGTGCAAGAATGTTTCCGTATTTCTTTAAAATCAATACCTTTTAACTCGATTCTATTAACAAGGGTATCACCTCAAACTTGACTTCAGCACGTGCTCTGTAGTTCCGTCATCTTGAAGTACGTTCTTTCCTGTACATAACCTTCGGGCATGGCACTCTTGAAAAAGTCATGCTGTTTCATATAATCTGGGTATCTCGCAAAGCATTGAACACCATAACCGAAAGTAGTGACAAGTGTTGGCCATGGAACAGGTAGATTTACAGTAGTGCAAATAAATTTAAGGGGTAAGTTTTCCGTATGTTGCATCACCTTCACCCTCTCCACTGACAGAAAATTTGTGCCCATTAACATCACCATCTAATTCAACAAGAATTGGGACAACTCCAGTGAAAAGTTCTTCTCCTTTACTCATGGTACCTTTCTCCTCTTTAATGAATTCTTAAACAAAATTATTTGTAGAGGCTGTTTTCGTCCTCACGGACTCATCAGACCGGAAAGCACATCCGGTGACAGCTGTGCACGTCGGGGTTTGTACCGTACACCACTGAGACCGCGGTGGTTGACCAGACAAACCACGACGCTAGCCCGCCACCTAAGTTATGAGTCAGGAAAAAAGGCGACAGAGTAATCTGTCGCCTTTTTTCTTGCTTTGCTTTGTAATCACTCGATGACCAAAAGTAAAAACCCGCCGAAGCGGGTTTTTACGTAAAACAGGTGAAACTGACGCTAGCCGGTCTACTGGTCGCGTAGCTGCAGTCCGGCAAAAAAGGGCAAGGTGTCACCACCTGCCTTTTTCTCTGAAACCAAACATCTTCGCGTTATGCAGGCTTCCTCGCTCACTGACTCGCTGCGCTCGGTCATTCAGCTGGGCGAGCGGGTCTCACTTCACTCAAAGGCGGTAATACATCGGTTATCCACAGAATCAGGGGATAACGCAGGAAAAGGTCCTGTTGAGCGAAGGGCCAGCAAAAGGCCAAGGAACCGTAAAAAGGCCGCGTTGCTGGCGTTTTTCCACAGGCTCCGCCCCCCTGACGGCGGCGTCACAAAAATCAACATCAAGTCAGAGGTGGCGAAACCCGACAGGACTATAAAAAGATACCAGGCGTTTCCCCCTGGAAGCTCCCTCGTGCGCTCTCCTGTTCCGACCCTGCCGCTTACCGATTGCTCACCTTCTCCCTTCGGGAAGCGTGGCGCTTTCTCATAGCTCACGCTGTAGGTATCTCAGTTCGGTGTAGGTCGTTCGCTCCAAGCTGGGCTGTGTGCACGAACCCCCCGTTCAGCCCGACCGCTGCGCCTTATCCGGTAACTATCGTCTTGGTCCAACCCGGTAAGACACGACTTATCGCCACTGGCAGCAGCCACTGGTAACAGGATTAGCAGAGCGAGGTATGTCGGCGGTGCTACAGAGTTCTTGAAGTGGTGGCCTAACTACGGCTACACTAGAAGAACAGTATTTGGTATCTGCGCTCTGCTGAAGCCAGTTACCTTCGGAAAAAGAGTTGGTAGCTCTTGATCCGGCAAACAAACCGCTGGTAGCGGTGGTTTTTTTATTTGCCAAGCGGCAAATTACGCGCAGAAAAAAAGGATCTCAAGAGAATACCTTGATACTTTCTACGGGGTCTGACGCTCAGTGGAACGAAAACTCACGTTAAGGGATTTTGGTCATGAGATTATCAAAAAGGATCTTCACCTAGATCCTTTTAAATTAAAAATGAAGTTTTAAATCAATATAAAGTCTGTATGATAAAGACCTGGTCTGACAGCTCGAGGCTTCATTGTCACCAATAAAAAACGCCCGGTGGCAACCGAGCGTTCTGAACAGATCCAGATGGAGTTCTGAGGTCATTACTGGATCTATCAACAGGAGTCCAAGCGAGCTCGATATCAAATTACGCCCCGCCCTGCCACTCATCGCAGTACTGTTGTAATTCATTAAGCATTCTGCCGACATGGAAGCCATCACAAACGGCATGATGAACCTGAATCGCCAGCGGCATCGAGCGCCTTTTGTCGCCTTGCGTATAATATTTGCCCATGGTCAAGACAGAAGCGTAAAGATTGTCCATATTGGCCACGTTTAAATCAAAACTGGTGAAACTCACCCAGGGATTGGCTGAGACGAAAAACATCTCTCAATAAACCCTTTAGGGAAATCGGCCAGGTTTTCACCGTAACACGCCACATCTTGCGAATATATGTGTAGAAACTGCCGGAAATCGTCGTGGTATTCACTCCAGAGCGATGAAAACGTTTCAGTTTGCTCATGGAAAACGGTGTAACAAGGGTGAACACTTATCCCATATCACCAGCTCACCGTCTTTCATTGCCATACGAAATTCCGGATGAGCATCATAGGCAGGCAGATTTGAATAAAGGCCGGATAAAACTTGTGCTTATTTTTCTTAGGTTTTTAAAAAGGCCGTAATATCCAGCTGAACGGTCTGGTTATAGGTACATTGAGCAACTGACTGAAATGCCTCAAAATGTTCTTTACGATGCCATTGGGATATATCTCGGTGGTATATCCAGTGATTTTTTTCTCCATTTTAGCTTCCTTAGCTCCTGAAAATCTCGATAACAAAAGATCACCAAGGATCATGATGTTTCTTTCATTATGGTGAAAGTTGAACCTCTTACGTGCCCAATCAACTTCAGTGCCACCTGACGTCTAAGAAACCATTATTATCATGACATTAACCTATAAAAATAGGCGTATCACGAGGCAGAATTTCAGATAAAAAAAATCCTTAGCTTTCGCTAAGGATGATTTCTGGAATTCGCGGCTTCTAGAGTACTGCGATGAGTGGCAGGGCGGGGCGTAAGACTCGACGTCTAAGAAACCATTATTATCATGACATTAACCTATAAAAATAGGCGTATCACGAGGCCCTTTCGTCTTCACCTCGAGCACAGCTAACACCACGTCGTCCCTATCTGCTGCCCTAGGTCTATGAGTGGATAACTACGGGCATGCATAAGGCTCGTATAAATATATTAGGGAGACCACAACGGTTACCCTCTACAAATAATTTTGTTTAACTTTTTAATTAACGGCCGGCTTGTCGACGACGGCGGTCTCCGTCGTCAGGATCATCCGGGCGTCGATCCTACGTCCGGCAATTAAAAAAGCGGCTAACCACGCCGCTTTTTTTACGTCTGCAGGCGCCACTCGATTCTAGGGCGGCGGATTTGTCCTACTCAGGAGAGCGTTCACCGACAAACAACAGATAAAACGAAAGGCCCAGTCTTCGACTCGAGCCTTTCGTTTTATTTGATGCCTCTAGCACGCGTACCATGGGATCCCCCGGGCTGCAGGAATTCGATATCAAGCTTTTTATTTGTTGAGATCATCCATGTC
+
&%%%&$#$$%$$%+,)).04225334633,+,+,((*-/0*('&'&%%%(())&+**4/(%$$$&*.6;?AEFHFGEFCFHJ<<>>JFEIGFJJG222EJIHIDFC,,,CHIIJJJHJJJJJJJJJJIIJJJBCBAD999977ADA@@>;=/3FJIEFHJCEB9332101.-(((-05BEJIJIIJFFHFDHJFEEBIFJFGFJGGJJGIJJJIFEFJIJHJFJB?76)&&(21488=;:;<BC@???CEDEDBB((((<53+),,..1-))))'*&&%&')(+24*&&&(0///8GA@BEFFGFGFCE8878::;;>J8887FC>>9+++,&%&)3886=>=E200017333//....-+,,,3-711100.'''&$$$%%('*04,9;==9988::<<;?78:;DA@>4321)((('.8=?/,,//478:9871012::+**+999@B@@97433//0AJJJB7777EJFIHGHJ84001?>>@GFJJFJJEGJJEJFGJIF9151*)'%%$##$'&'((,,458<@ABJFBBCD=6***+16---.7432567>DIJHJJJJJJDG@@=;:;9;==<>ADCCCEHFJHFJJJHIJFFGJGJFEGFEJG@AA<BBBABGIJJIJJJJJJJHGJCDD@??>91//11CJHHIJJJGJFFA;=;30344<IJHJJGHDJIGJGFEGJI:4FGEJJFIFFJIEGFJCBGH?,**+.568;>DEJGF<DA:,,,EGJJGDEEEJJEJCBDBCFFFHGIJHEGDFJJEJDHGJEDGEEI>:88786555E@???C==ECGBB??CAFJ??@AFHGIEEIA?=<74455>8;:999J:988=@FIIJEFJIJGHJJGGEDDDFD=9883*))(-??;9986221./114:>ABBC@=7777/<6;9*('$('(3%1008:<:97>000,,-,---,,-9BBBDCDJHEJHCECEEIEJ@9888:660''(-13B>;::<B;;ECBAAEFFEEDGB@<;54''&$%%%%%''%%(-572:../678111:C>>?EDBB@====<7660/.'1//).-,/+,('%%+0/+'(**)(%%&',3/0104''''98@HBC@><<<;;@A@??@?<=@:9,++**))&%%%%%%%((&&'%$%+)(''%&%&'''&&*++4578:9441*''%%%&%%&(+02340</,++,&%%(7;</,,,*,+*(''../'%$$$%'*%%()((*-.4-2..-++-011.((())579@?EIHGJJFIJIHJGJJJFHGJJHHFCFD953B>=@@EJJEC>A7GF@...)'&&%%%&'(2013('',((((.//103//89FFJIJJJJJJIJIIJHDDBBCCBA85+*5612--459<?<<<;:842/..6<FJJIA@JIAAABGFDFEJ=>?>B?;<@FFGHJCB>:BBA=<5+&&&$&'&%%%&')/-.645,46<JD:88899:BAC@A<<.....,,,+1023241/1,-*))))78:<;<=>;3323/0036>AEABBHJJFJFJJFJJEC<<;;<<CFHDFJFACB?::89>7663,,-0.-.129--((()*&%%%&&&&(+-0&%%%')&%&(',1<>=><5468:>D@GGEJIEHGFDHA@BDFEGIHJGIGJJJHJE=57(-.,*'&'))(+)*,,,*'&)ADCHHJHD>89;420139CEJEJGGHJDJEEEDJDJCBJJJJ=<<9:>@?FGC@67@>D742235633453666@BFABHIHJJJGJGGGJD=33449:==8554001/////34+,/0@>?BBCB@,++-(''(.0:88867:9;:::799:.,,/34)'(''(((('&%(*(''((3236<?><;:2..''&''())*+*(('*+(,,+-+-4./.000033.--.83332211)&&'&&&(23,,((899>6:BC=A;=9899@33324422446310138883598733666/-/14<:>>BAE@8>32286855;>;<;>000/+)))'&&'))(('''%&&%%%*+***+/++,,,,,3..-,**00766/'%%(%%%&2,&&,-68?AFA?>@??AABJGCDJG=<<:444('''8842223JJJJJHJIGJHJIJGFJIHGFJJIJ@@?@FC??G>>>>FJJECB=3234559:???@@DJDJHJJGIJIJJJJFEEJJJJGJJJJJJGHFJJJJJJIJIJGHJGJHHDGGHJJ>?>?JJFJ33327...2JEEFEIDHHFJDJGIJJJJGFIFJJJJIHJJJIHJIJGJJJD;3338--+,20006+,<@BIBEJGJJIFJIJIJGJD>=9634(&$$&)'&&'(()(''&''(&')**/7)))))BEECFBE9-++.3@EGJ;;;<JCDEJJJC999;=CHIHJJHJFIE>@CA<;;<<9854*)&&%&*,8BCIFBGJGBCJ>@HED&&&&=<BCGGDJI>=>>FHHJIFIDJIJJGJEG:JIJJIIGJEDDA<98888?@=<=>JFDIIJFHEJGIJJJJJ@A??998<21133>@HIJJJJJJGG>??@B93..0DECEGFGJDCFCBH@A::::=ADDFB:99*(*6664=655%%%%''()+:==A==>=A@?@8><72;:::AJEGA@=:89@=<9./&&(&'()+++,0)'&&(',,.6666>;84434+**1125--,,.+*+,/47/.,')**/004378DFGDBEGCHJJJJJFFJGGJGHFDDEJIJHJFHJ888>EJGFFC@BCDCCGFECFABDJHADBCHEGEJJJJHDDB<;9555;B=977???@CDF44/.%##$%)***(*(())40//237ABECDDEEFJFJDBEJGJJFEDJJHIH>JJIHFJ450/,,,,.))+-,&%%&''&'&&''''')*+'%%)(+++=CEGIEFEDJJJGDD@:'(88868758?@>@@<77*('(+/&%%&'5790000761***,2267:<BA@@CBGEDFJJF=@BDIFDJJJJJJHIIJJHJJJIDDCE<::2258;<67838:3223966<9FIFGJ><9+''))).(046=>ABGJ@???@5226<=;9733320087<44===98889DJJEFEEGGJGJJJHFDDGJFJIEIDCBB@BBCHCADDJJJEJJGFJJJJJHJJJJJGJJIJJJJJHGJEJJJJBDCCAAAAGJDFFHJJGJFJE?HEFFJJJGHF99<=DHIEHJIFJJHJGHJJHJFJFJHJIJEFJDHE@C=<4563)((**&)+))145321'%&),/5445<==978:@<00010)('&&&'(%)*6=;7555=//03446*&&*8656787=EJFEGFJEAF4/E74799779AEIIJHGHGFGDFIJGFFFF@?@?FB;;;;D@>57(''&$$&%((()()++*+%%%%&%$%%%%++8AABADIFH@DEJJJJICCBBDBBD<<<=JGE==<:BBC?:89:::9<<>JHHJIEEG><;;AI@@AABEBADJFDDC;?@@D;::966<D=<<<@ACDFJJJJJIJEJGJJJJGJFJJJHEFHGJJIJIIFC@A8-2339+***=;2;5.445DD99:<?EFIJJG??=>@?AACJI@A<:;677<<::;AEBCDCIHIEFJJJIJHJJJJJJBAACE6A?D?AA>:/)''''))))+.:;.-)
@Glass_T7V_10_D3_12_7_17
ACCGCTCGCCGCAGCCGAACGACCGAGCGCAGCGAGTCGTGAGCGAGGAAGCCTGCATAACGCGAAGTAATCTTTTCGGTTTTAAAGAAAAAGGGCAGGGTGGTGACACCTTGCCCTTTTTTGCCGGACTGCAGCGGCCGCTACTAGTAGACCGGCTAGCGTCAGTTTCACCTGTTTTACGTAAAAACCCGCTTCGGCGGGTTTTTACTTTGGTCATCGAGTGATTTTAAGGCCAAGCGAAAGAAAAAAGGCGACAGATTACTCTGTCGCCTTTTTTTCTGACTCATAACTTAGGTGGCGGGCTAGCGTCGTGGTTTGTCTGGTCAACCACCGCGGTCTCAGTGGTGTACGGTTCAAACCCCAAGTACAGCTGTAAGCGGATGTGCTTCCGGTCTGATGAGTCCGTGAGGGAGCAAAACACCACCTCTACAAATAATTTTGTTTAAGAATTCATTAAAGAGGAGAAAGGTACCATGAGTAAAGGAGAAGAACTTTTCACTGGAGTTGTCCCAATTCTTGTTGAATTAGATGGTGATGTTAATGGGCACAAATTTTCTGCTGGTGGAAGGGTGAAGGTGATGCAACATACGGAAAACTTACCTTAAGTTTCTCTTGCTTTGTTGAAATTTTGGTGTTTGCATCGCCAAGCACTTTCACTCTTTTGGTTGTGATATAAATACTTTGTAGATACCAAATCATATAAACAGCATGACTTTCAAGTTGCCATGCCCGAAGGTTATATTGCAAAGAACTATATTTTCAAAGATGACGGGAACTACAAGACACGTGCTGAAGTCAAGTTTGAAGGTGATACCCTTGTTAATAGAATCGAGTTAAAAGGTATTGATTTTAAAGAAGATGGAAACGTTGCTTGAGACCAAACTGGAATACAACTATAACTCACACAATGTATACATCATGGCAGACAAACAAAAGAATGGAATCAAAGTTAACTTCAAAATTAGACACAACATTGAAGATGGAAGCGTTCAACTAGCAGACCATTATCAACAAAATACTCCAATTGGCGATGGCCCTGTCCTTTTACCAGACAACCATTACCTGTCCACACAATCTGCCTTTCGAAAGAATCCCAACGAAAAGAGAGAGCCACATGGTCCTTCTTGAGTTTGTAACAGCTGCTGGGATTACACATGGCATGGATGATCTTTCTACAAATAAAAGCTTGATATCGAATTCCTGCAGCCCGGGGGATCCCATGGTACGCGTGCTAGAGGCATCAAATAAAACGAAAGGCTCAGTGAGACGAAAGCAGCCTTGCGTTTTATCTGTTGTTTGTACGGTGAACGCTCTCCTGAGTAGGACAAATCCGCCGCCCTAGAATCGAGTGGCGCCTGCAGACGTAAAAAAAGCGGCGTGGTTAGCCGCTTTTTTAATTGCCGGACGTACAATCGATGCCCCGGATGATCCTGACGACGGAGACCGCCGTCGTGGACGAGCCGCATTTAGTAAAAAGTTAAACAAAATTATTTGTAGAGGGAAACCGTTGTGGTCTCCCTGAATATATTATACGAGCCTTATGCATGCCCGTAAAGTTATCCAGCAACCACTCATAGACCTAGGGCAGCAGATAGGGACGACGTGGTGTTAGCTGTGCTCGAGGTGAAGACGAAAGGGCCTCGTGATACGCCTATTTTTATAGGTTAATGTCATGATAATAATGGTTTCTTTAGACGTCGAGTCTTACGCCCCGCCCTGCCACTCATTGCCATCGGAGGCGTAGCGAATTCCAGAAATCATCCTTAGCGAAAGCTAAGGATTTTTTTATCTGAAATTCTGCCTCGTGATACGCCTATTTTTATAGGTTAATGTCATGATAATAATGGTTTCTTAGACGTCAGGTGGCACTCGAGTTGATCGGGCACGTAAGAGGTTCCAACTTTCACCATAATGAAATAAGATCACTACCGGGCGTATTTTTTGAGTTATCGAGATTTTCAGGAGCTAAGGAAGCTAAAATGGAGAAAAAAAATCACTGGATATACCACCGTTGATATATCCCAATGGCATCGTAAAGAACATTTTGAGGCATTTCAGTCAGTTGCTCAATGTACCTATAACCAGACCGTTCAGCTGGATATTACGGCCTTTTTAAAGAAGCCGGTGAAAGAAAAATAAGCACAAGTTTTATCCGGCCTTTACTTAGCATTATTGCCGCCTGATGAATGCTGCATCCGGAATTTCGTATGGCAATGAAAGACGGTGAGCTGGTGATATGGGATAGTGTTCACCCTTGTTACACCGTTTTCCATGAGCAAACTGAAACGTTTTCATCGCTCTGGAGTGAATACCACGACGATTTCCGGCAGTTTCTACACATATATTCGCAAGATGTGGCGTGTTACGGTGAAAACCTGGCCTATTTCCCTAAAGGGTTGTTATCGAGAATATGTTTTTCGTCTCAGCCAATCCCTGGGTAGCTTTTACACCAGTTTTGATTTAAACGTGGCCAATATGGACAACTTCTTCGCCCCCGTTTTCACCATGGGCAAATATTATACGCAAGGCGACAAGGTGCTGATGCCGCTGGCGATTCAGGTTCATCATGCCGTTTGTGATGGCTTCCATGTCGGCAGAATGCTTAATGAATTACAACAGTACTGCGATGAGTGGCAGGGCGGGGCGTAATTTGATATCGAGCTCGCTTGGACTCCTGTTGATAGATCCAGTAATGACCTCAGAACTCCATCTGGATTTGTTCAGAACGCTCGGTTGCCACCGGGCGTTTTTTATTGGTGAGAATCCAAGCCTCGAGCTGTCAGACCAAGTTTACTCATATATACTTTAGATTGAATTAAAACTTCATTTTTAATTTAAAAGGATCTAGGTGAAGATCCTTTTTGATAATCTCATGACCAAAATCCCTTAACGTGAGTTTTCGTTCCCACTGAGCGTCAGACCCCGTAGAAAGAATCAAAGGATCTTCTGGCGGTGGCTTGTCGGTGATATGTGCTGTGCAACCAAAAAACCGCCGCTACCAGCGGTGGTTTGTTTGCCGGATCAAGAGCTACCAACTCTTTTTCCGAAGGTAACTGGCTTCAGCAGAGCGCAAGTCCAATACTATTTATAGTGTAGCCGTAGTTAGGCCACCACTTCAAGAACTCTGTAGCACCGCCTACATACCTCGCTCTGCTCATGCTGTACCAGTAGCTGCCAGTGGCGATCGTCGTGTCTTACCGGGTTGGACTCAAGACGATAGTTACCGGATAAGGCGCAGCGGTCGGGCTGAACGGGGGGTTCGTGCACACAGCCCAGCTTGGAGCGACGACCTACACCGAACTGAGATACCTACAGCGTGAGCTATGAGAAAGCGCCACGCTTCCCGAAGGGAGAAAGGCGGACAGGTATCCGGTAAGCGGCAGGGTCGGAACAGGAGAGCGCACGAGGGAGCTTAGGGGGAAACGCCTGGTATCTTTATAGTCCTGTCGGTTTTCGCCACCTCTGACTTGAGCGTCGATTTTTGTGATGCTCGTCAGGGGGGCGGAGCCTGTGGAAAAACGCCAGCAACGCGGCCTTTTTCAGTTTTAGCTCGCCTTTTGCTGGCCTTTTGCTCACATGTTCTTTTGCTGGTTGTCCCCTGATTCTGTGGATAACCGTATTACCGCCTTGA
+
67EIFGJHJGJJIJIHJEHJ@@A@DCCEEDDDEBBAD3..(&&&')&'&4222367454566=99@ADBJFJEJJIH@?>AHFD??:866;;;:00...0<?>?CDCAC<9978@D@D96=C8752367;;8444422100112:9;;;=>?JACEDIFEIJHJFJJJGIJIGJJJJIE<,,,,13000:22222...,,+)))*-,.,+63553220..../-++*)'%%&%%%%''('((*02=DIJGGF@@@@EFDDCBDDJHC>44446538DD....====DFCEEEEJIJIJDCGDCHFDJDEEDJFH=<<;=74'&&''''2/65,,,,:8995445===BA?-++'())-,*+.+(&&&'&+,.11)))*(''%&&&'&&(23CBCC==<1116,,*<<;:9,,2'''234+((())),,.5;;ADDEDJFGF==3+?EIFEJGGFF=995:=<:?DGGEHC@?>@C999;DJJJIIGHJIIB:BCIBH++<9/+-+,,-))/,..0554.--''((-***+./230...//36;EHCECDFIHJIJ665-,('((,-)''-&45448/((('(((*--,...248965.&)(')%&%%&&&,,-0.+&%$$%%$%&'&'('&$%%&&%$$$$&$%%(()('(((.((.1(''),((',))('**,**-0-,-,1,&##%(').',./0/0('%%&/0126710.)'0+++/,0,,322338<0//0803--(&&%%&%%,6/..////25?11/01@=::97789C?A@AGDEFECDBFEJDCBEBE=<<:::A;<=DBB@?>;;;=>>9BA<@D:86654667<=9=?EJCBAADCDBACD5),010//**+47=4)((&%$$%&%$$$'(+''''3?AAA==8888:879;;=>>446<4444=>B?@DBBBDBBA>?F@@@DFGCABC?>D?A=667DEBD@@@?HEJGFGECBBBEAACBFDGJGH:777CJCB?>?<===CFCDA????::>>?AABCCECHDDAABCFD@BAAD@AA@B@8/8./BC;52224C;=<=<>>?@>>=?ABB>=<=?@@322-..-/)56+411/.))(*--**++1.--/-+))00---6:;::<=>?@=<5,,+,00-745?>?@BDBA:::==<:;<<<<96788323344410/-((''('58999=<:86678::0///298:<@@=<<<<9::9:733=<5>>=?@@;;667751111><=;999=;:;:?<777:>?@@<;./%$%((()+30+&&&*,.(--.3977>>>?@A=?BA>A/+()+;@BCAA@CF4442.,-'''()2./0<::;;:::CEABCGF53226AJFDEC@?>;;<=44224A<:750015*****)(''''.-.578<;;48321111133//**()***--...++))(((+011274330(3212437669,***...'&&&11+(()))*++**;HDJCEJJJGFJIJJIEEEHFHDFEE9CF;5*')4453333447>@?ABDHJJJJFIHHGFGIEJGJFJJJHJ6666CBJJJFCBCBACDIJFJIJJHJJJJFEGEIBCBCC)))%$$&%%%%-96789DJEJJGGEEJJJFJHJJFDFJGJEEJB>?=@AB?9722..26ADBC@@AA<=>>AC>>?>AHJJJIHJJIFJFJIJFJHJEDEEJID@5*<=>@FJA@@@?><5433>BHDD:CD?>=900.*)'%&'&&$#%%&&%''&&'(+./41022;<JJHGJJJJHEDHHJGHCGC>>>@>;9;FHFH>=<=JJIIGHGEGB=86899FJHFCCCJDBBCFJEE?@AAJFJJGJFCEGIJBDCEFE8778J776/////A76689ECA444355584+*))99:I=<<=IBBDBDDIC80-//431110.00261/..-(('*,,+***4<ADGJCECCGHDF;.../:=>=;<<<<>AJD99IIJEEJDIEIHJJJGJJJJC65/.063>C?;:0/187:;<GJJJJFJJJJGHJIFIBC;::7:;JIEBAA@DCDGJJJEDHJJJHCCB?@JJJDCCCHIJJJHJJGIJGGIJDG>GEJGJICDB@22224222=<=:<99:42002?@BCJJ53--(&''&$$$'+--@;>DGGJGEGCBDG?>:?>:66+&%&)/.21-*((%&&&(-)**'('&+++1152.--+))'&&',../<EAAA@DEDGCIJJHJJHJJJJHDGH>>>>FJEJDCCC>333HEGEEGDHA@@@@GC987/,-12111FE878CFDJFIIFJFEGEJHJJJJJHHJJGJGJEEJJJJJFJIIJJHHEBBBGHEE@E>>;DJJJFCDCHHG@JFC@JEBFJFIJJJJGJIHFJHJFHJJGJHFJJJJ////,DC==@?GJHF>DDEF7:7'**,3.,,-79>@@:9::>?0//0:52101/..***)121-000./32..('&&*''@C999;HFIIFJGJJJIIFJIJJJHJJJHFJGJA?@EED:JJHHJJIIGFJIJJJGGJJJB?@332.,,,3<@EHDJIFFED?@;<@BAJG@?ACJCAAB?<::<@GDHHJJJJFCCBHJEJFFJCBACE53.078CEEEIJHIJFJJIJHHFIJCJEGGIECDIGDCBBHIFFAA@@CF<<=CJBCBIJGFCEEDFEDJJH?<;<BD>=::C<<?68<;?=<<8:;53359CABBABB3334954>DIFFEH4444>=9@BC>A:111;?><;<==>?DHJHJEGGFIJJGHIHJIB@@@BHJJHJHJJHE77666)'&'*+,,,(())4;886:@EDBDEHDFAC/...+*+''')('&)(.78....=>BCJJJGJJJGGJJDA??>>=<=?A=<:987555=ACCCH4444<:9<>?EEJJJJJIHHJGGFJIHJJIEJJJB?@@691(<?9::;DFGGHFEBCC;<2*,-55.-*+1134/(('%%$%$$%$$%&'%%&$%##%%'&&%%'*''&%&###$$$%&*.20*)(*+(())*87FDBDC<===FC===;;62-**/112>;;ACJGCIJJJEIJJFIFCHFJJJGJFHCGDE86556@=;84/.*%%%(*.22---&%%%%&%%&&FBBACCJ4444EJIJJJHH7779FEGGIIAABABEHHHDBDCFJJDDGEGFCC6'(((978:,,+*,,++)*----*))+)*,+.5488433&&&&9<IJJFGFEJJEEEG=CBECEBDDCGJJJ?==;5=967DEJJJJJJJHFD>>>;7767C==>?;::JJJ?>==@IGFDCC?=<<710051,++-+&&'%$$$$$$',0.999EDDBEA?@@CJIJJJIJHEHJGJJIIJEJJJGDCB>=><9''+1;?>>IIGFDFHGJJJGIIHHGGJEFIJJEEFFI111-/2513000A@@BEEHGCD>?76223>998545-,,2AGF;:959/+((*1223430333434':<543)5330-->?JJJBCADAADGFHJHD<;8:GGFJCCABJFEGG87,,,0:>6557740((////44:>=54///.356>DDDDDFCEJJIH**)'()/&$$%$$&'/3445<>99<=CCJHJJJGEC7777>4520.&&%&$&&'&&&45643330//176430//,*,+*+))+&,,,9)&
@Glass_T7V_10_D3_12_7_18
GCGGTCGGGCTAACCCAGGGTGTCAGTGCACACAGCCCAGCTTGGAGCGAACGACCTACACCGAACTGAGATACCTACAGCGTGAGCTATGAGAAAGCGCCACGCTTCCCGAAGGGAGAAAGGCGGACAGGTATCCGGTAAGCGGCAGGGTCGGAACAGGAGAGCGCACGAGGGAGCTTCCAGGGGGAAACGCCTGGTATCTTTATAGTCCTGTCGGGTTTCGCCACCTCTGACTTGAGCGTCGATTTTTGTGATGCTCGTCAGGGGGGCGGAGCCTGTGGAAAAACGCCAGCAACGCGGCCCTTTTAACATGGCCTTTTGCTGGCCACTTGTGGCATGTCTCTTCCTCGTTATCCCCTGATTATTGTGGATAACCGTATTACCGCCTTTGAGTGAGCTGATACCGCTCGCCGCAGCCGAACGACCGAGCGCAGCGAGTCAGTGAGCGAGGAAGCCTGCATAACGCGAAGTAATCTTTTCGGTTTTAAAGAAAAAGGGCAGGGTGGTGACACCTTGCCCTTTTGCCGGACTGCAGCGGCCGCTACTAGTAGACCGGCTAGCGTGAGTTTCACCTGTTTTACGTAAAAACCCGCTTCGGCGGGTTTTTCTTTGGTCATCGAGTGATTACAAAGCAAGCAAAGAAAAAAGGCGACAGATTACTCTGTCGCCTTTTTCTGACTCATAACTTAGGTGGCGGGCTAGCGTCGTGGTTTGTCTGGTCAACCACCGCGGTCTCAGTGGTGTACAGTACAAACCCCGACGTGCACAGCTGTCACCGGATGTGCTTCCGGTCTGATGAGTCCGTGAGGACGAAACAGCCTCTACAAATAATTTTGTTTAAGAATTCATTAAAGAGGAGAAAGGTACCATGAGTAAAGGAGAAGAACTTTTCACTGGAGTTGTCCCAATTCTTGTTGAATTAGATGGTGATGTTAATGGGCACAAATTTTCTGTCAGTGGAGAGGGTGAAGGTGATGCAACATACGGAAAACTTACCCTTAAATTTATTTGCACTACTGGAAAACTACCTGTTCCATGGCCAACACTTGTCACTACTTTCGGTTATGGTGTTCAATGCTTTGCGAGATACCCAAATCATATGAAACAGCATGACTTTTTCAAGAGTGCCATGCCCGAAGGTTATGTACAGGAAAGAACTATATTTTTCAAAGATGACGGGAACTACAAGACACGTGCTGAAGTCAAGTTTGAAGGTGATACCCTTGTTAATAGAATCGAGTTAAAAGGTATTGATTTTAAAGAAGATGGAAACATTCTTGGACACAAATTGGAATACGACTATAACTTCACACAATGTATACATCATGGCAGACAAACAAAAGAATGGAATCAAAGTTAACTTCAAAATTAGACACAACATTGAAGATGGAAGCGTTCAACTAGCAGACCATTATCAACAAAATACTCCAATTGGCGATGGCCCTGTCCTTTTACCAGACAACCATTACCTGTCCACACAATCTGCCCTTTCGAAAAATCCCAACGAAAAGAGACCACATGGTCCTTCTTGAGTTTGTAACAGCTGCTGGGATTACACATGGCATGGATGATCTCTACAAATAAAAGCTTGATATCGAATTCCTGCAGCCCGGGGGATCCCATGGTACGCGTGCTAGAGGCATCAAATAAAACGAAAGGCTCAGTCGAAAGACTGGGCCTTTCGTTTTATCTGTTGTTTGTCGGTGAACGCTCTCCTGAGTAGGACAAATCCGCCGCCCTAGAATCGAGTGGCGCCTGCAGACGTAAAAAAAGCGGCGTGGTTAGCCGCTTTTTAATTACCGGACGTTCAAATCGAGTCCCGGATGATCCTTGACGACGGAGACCGCCGTCGTCGACAAGCCGGCCGTTAATTAAAAAGTTAAACAAAATTATTTGTAGAGGGAAACCGTTGTGGTCTCCCTGAATATATTATACGAGCCTTATGCATGCCCGTAAAGTTATCCAGCAACCACTCATAGACCTTAGGGCAGCAGATAGGGACAACGTGGTGTTAGCTGTGCTCGAGGTGAAGACGAAAAAGGGCCTCGTGATACGCCTATTTTTATAGGTTAATGTCATGATAATAATGGTTTCTTAGACGTCGAGTCTTACGCCCCGCCCTGCCACTCATCGCAGTACTCTAGAAGCGGCCGCGAATTCCAGAAATCATTTTTAGCGAAAGCTAAGGATTTTTTTTATCTGAAATTCTGCCTCGTGATACGCCTATTTTTATAGGTTAATGTCATGATAATAATGGTTTCTTAGACGTCAGGTGGCACTCGAGTTGATCGGGCACGTAAGAGGTTCCAACTTTCACCATAATGAAATAAGATCACTACCGGGCGTATTTTTTGAGTTATCGAGATTTTCAGGAGCTAAGGAAGCTAAAATGGAGAAAAAATCACTGGATATACCACCGTTGATATATCCCAATGGCATCGTAAAGAACATTTTGAGGCATTTCAGTCAGTTGCTCAATGTACCTATAACCAGACCGTTCAGCTGGATATTACGGCCTTTTTAAAGACCGTAAAGAAAATAAGCACAAGTTTTATCCGGCCTTTATTCACATTCTTGCCCGCCTGATGAATGCTCATCCGGAATTTCGTATGGCAATGAAAGACGGTGAGCTGGTGATATGGGATAGTGTTCACCCTTGTTACACCGTTTTCCATGAGCAAACTGAAACGTTTTCATCGCTCTGGAGTGAATACCACGACGATTTCCGGCAGTTTCTACACATATATTCGCGAGATATGTGGCGTGTTACGGTGAAAACCTGGCCTATTTCCTAAAGGGTTTATTCGAATATGTTTTTCGTCTCAGCCAATCCCTGGGTGAGTTTCACCAGTTTTGATTTAAACGTGGCCAATATGGACAACTTTCGCCCCGTTTTCACCATGGGCAAATATTATACGCAAGGCGACAAGGTGCTGATGCCGCTGGCGATTCAGGTTCATCATGCCGTTTGTGATGGCTTCCATGTCGGCAGAATGCTTAATGAATTACAACAGTACTGCGATGAGTGGCAGGGCGGGGCGTAATTCGATATCCGAGCTGGCTACAACCTGATAAATCCAGTAATGACCTCAGAACTCCATCTGGATTTGTTCAGAACGCTCGGTTGCCACCGGGCGTTTTTTATTGGTCAGATCCAAACCTGACTGTCAGACCAAGTTTACTCATATATACTTTAGATTGATTTAAAACTTCATTTTTAATTTAAAAGGATCTAGGTGAAGATCCTTTTTGATAATCTCATGACCAAAATCCCTTAACGTCGGCTCTTTCGTTCCACTGAGCGTCAGACCCCGTAGAAAAGATCAAAGGATCTTCTTGAGATCGCTTTTTTTCTGCGCGTAATCTGCTGCTTTGCAAACAAAAAAACCACCGCTACCAGCGGTGGTTTGTTTGCCGGATCAAGAGCTACCAACTCTTTTTCCGAAGGTAACTGGCTTCAGCAGAGCGCAGATACCAAATACTGTTCTTCTAGTGTAGCCGTAGTTAGGCCACCACTTCAAGAACTCTGTAGCACCGCCTACATACCTCGCTCTGCTAATCCTGTTACCAGTGGCTGCTGCCAGTGGCGATAAGTCGTGTCTTACCCGGGTTGGACTCAAGACGATGGTTATG
+
A?6660..00/(%$&&&*+5921/))))8;>?AEIIGGHJJJEB@BBGDJJF>>>=?77FCA<==>JJJFFCDFFD3333CHFB?@@ADB213<@JFJJJJGJJJGFBDA=8757596;<CCHGEDFCBADDJJJJJJIHJGFIGJ?FJJJC??>BIGDFJJGIJJJJJ??@E@D>;<<686558JHHGGF<C?<:;:<.++32+43333BJJJFEEFJJJJIFIJJJIHEAA@CC((()JJJIJJJJJJHDFFJJDC<99-,++0F977::62..060,-=EJH?><A<565451./....,,,03/''''''/17987212(''*('''(&$%('()(&%%%&&)+&%%)%&%&+..,'-4)'(')23:>EHD:999>?@GB644?@8788>8777@ACDJJGHJJHEDHGJJJEJACCCA@BCFACGEDFCJGFJH?5224>?><;;HFICCA@A@GHGDADDEDFDJA@A?AACHFCGJJJJJHIDJDHGIGJJJDACEJJEIHJIEJDC<*GCA9+>;666567000:::>DHIFDJHIJG@?@?DIFEJGFJGCCBB2222;CEJJJJJJJJJJJIGJJGFGJIJHCEA>=@BGHCA9,*3)((:6@BEJIFDGCGJJJGJJHEDC:::DDEEHHEADIJJGJFEEFHJJJHHJGGIJHJBA?73JC;,&'-33*))*878733CEHFHEGGFJJ?@<<>9;DGEGGGJHE@CJIJJFJ;:;5544;8::,++,0000//)(%%*006999>>DGEFFFBC<;;>F777BBCEJEJJA53,(0-C@BBCCEAECCGHGGEGJJJ;::?HHDDGDEHECBBBJEJJEJJJJHB85JJGJJJGJJJIHJJJDDHJGGGJJGDDCAB3.--/59:A997766:4;<>CBDDEHHJHIGIE<>FCEBHGJJJECBCCI@<;;>>JJHFGIJHJFHJGJHGJGEGFJJFJJHJJIIJJJJJGJJJJIGFJJJGJJJHJEJHJIJFHJJJJJGJJCB=CB:;IIGJ@?>?EJJJJJHE>>GHJHJJIJGIJHIJJGJIJJJJJJIIFJIIJFGJIHGGJJJEFEDFGDHJJJJGJGGJGHJJF633642222.**+.=?>???IJJBDCDJBC79776BADEGJJJJDJJJHJJFADDHIJIIIFIGGGJJJJJJDFDJFCE@@FEE==:;;AB0///89AJEFGGF=<??CJFGJJHIEHJJGGHIJGJJHFJHFIFIFHFEGJHJJEJFJEJHECAAACJJJJJFJIEJFHEFFFJDDFFJJFIEEJJJHGJJH@@?=BHEJH@?@?B3/,-,)('&&((-+))&&%133278;AGCCJDGJGGJHJJJJJJEJJFDHIJJJHIHHJIJJFJJFJJIHCEDEGJGGJIGEDGHHHJJJJJJHGJJFDIJJIGHFE@@@@D@?>?HD:;<?ABGAACAJJJJIJDEDB===BAC@GDICCCBFFJIFG99645BCAFEGJJFGGJJJFIJJHJIJJJDGJIJJGIJ?FE<7?==31++-<8100055<13/31///2=C<<==BA@<=?;<<>?@5B999ADDE>==;>?JJEEGHHHJ3334=;;=@;:::JADBGDJGGJJFJJEGJJJJJJJFEFGJIEC??88:2;256<66++7AACDDJHEBCAAEJJ,+++JJHFJGJIGHJJJFDBDGJHFB,,008888:G==>>?BEA?AA2211.--6*,***&8=>=FCBGDJHJFHJG=<;<=4223)**0199:@ECBFCABJEI@=>AFHDDEJJJIJGEE@@CCHJFF=99?IFIIJFJJJGIJJJJJJIDF?;C?8,(('%(($.-.24/**+--+(((('')&0/2''''05/(*<?>@GDJHHJGFJJDJ?=>999971*-3.A@JGJICEDECJJGG@????@DFJHJJHDJJGHE=>>BDGCIGGEDDGJJGEHGJJJIFCJJJJJC>>:?JIGFFJJJFEJJJJGJJJ@<DHGJGJHC<<<>GGCEEC2212BE95469:;''>@C:993312)(()((%%%/45:FGHIIHIIJIJFJD6666@CFD@:62.-.277556))))6<@JCAAAGE@ACBGGHHBCCCJJIJJJHJIIFJGGJJHJGDEEGJGJBFIHFJIJJHJJJJGFFDJJJEEFGJJJHJGJ@AFJJFJFJIJJJJGJFIJFIJJHJJD<:6*),+-+).+061.)(''-557DIFGDDCFDFJ:B2EGFGCEJJJJFHHJA@8640179BJJJJJJIEJFIJJIJJBAAAIJJJJJHIJJJJJJJJFG<<;<GHJ7--.-.>////CGGBBBBACCDCFIGGGGJIJ3333=7571224110658:>9<<GIJIJJJJJJJA,+0++>>>>BHFFJGJGGJIJJJJGJIJFJJJJJJJGJGJA:99:JGHIGJJJIGJJECCEDJEA=;>HDJJFJJFJJJJJJJHJGJHGIJGJIJIHGHIJJJJFJGJJJEGJJIJJJJFJIFFJJJHFHJJJJJJJJIGGHJJJJIHIGJJJFJHHDAAACB><:544;=?AAJGJCCHEGA@??DJJJJJIEIJJ@;:-==CF><4167641267=ADGIIJJJJJHHFFDJIE8777?FFJJFJJJJEFHDIGJJHEIJGGG==>>JGJJGHJJJJFHGIHJJJIJHHJGHJJJJFJFHJIIJFHFC=>BBJGJFEJIJFJJJDJJGJJJJGIJJJHJJJJCJBEEHFJFFJ===@E????A?@EEFJFGFDGJJHJJGJJFJGJJJJJIJFJJJEJGIJJJHJJFGFHCJEEDED966%%%'+++69CAEFEJGGAA@AE?98@A=00/0456/...+**99BFJ@>@>86.'%$&)****77=IFAD>>>?JGJIGJJJJJJJJJJJFHJIJIJH?<==FIAAAADCGJJJJGJHJ7777?8889/--/-+*-37>CAFEGJFGJJIJCDFGFJBF;52..(')+7?EGCCB99669<JHHHJJJJJJIJJJJJEJJJHJJGGGADJHJJEIFJJJJIFFFJJJGB@AAAHIHGHJJIGJJJJJHIJJGJHEG??<;=?FCECAAJIJJFBACBFJGJGJIGDJJJFC2000&%$&'&''&'**,,-01,)$$$%&''(('''(?<;<;AG111-,++>CIDEJJJGJJJJGHJJID?879EJEBCDB776=:<=9???ABA<;697=@65/+++('%%%$&'%'(++-1256?B>>>JGJJHJJIJJIJHJJJIJHJGJJIJJJIHJJJJJJGJDJFJIJJHJJIIHFJEDD@>84764227<CCC42A@C@ADJFIJJ<<<;>>=FJJJJGGGJJJGJJ<67=**())(()(+('&&(-36=F5555CCHHFHEDDD@C4335<8-%*+0127CABBD@66608ABB3''')86DFD000?JJHFHFIJJGJFG4440'ABCEG444G?>A?@<<::<<:;CBIJEJJIJJHH5454*))'159=>>=><<@@AGJGJJJBA52<<=AFJJJJJJHJGJJGHA@<=>DDEE??<<3100-**98;:;988778;E===>JJJJHJJEEFFGEJJFIFHCFFDEIFJDDJDGJJHGEJFGEBBDEJGIJHEJJJDJFEJF:999HEHGJGFCEIJHHJEHHFFFEJFEEDCJD@??;9323335<<<>9@:5.85-864323**+,.-,///22396'
@Glass_T7V_10_D3_12_7_19
ATTACGCCCCACCTGCCGCTCATCGCGGTCCTGTTGTAATTCATTAAGCATTCTGCCGACATGGAAGCCATCACAAACGGCATGATGAACCTGAATGGCCAGCAGCATCAGCACCTTGTCGCCTTGCGTATAATATTTGCCCATGGTGAAAACGGGGGCGAAGAAGTTGTCCATATTGGCCACGTTTAAATCAAAACTGGTGAAACTAGCCAGGGATTGGCTGAGACGAAAAACATATCTAAATAAACCCTTTAGGGAAATAGGCCAGGTTTTCACCGTAACACGCCACATCTTGCGAATATATGTGTAGAAACTGCCGGAAATCGTCGTGGTATTCACTCCAGAGCAATGAAACGTTTCAGTTTGCTCATGGAAAACGGTGTAACAAGGTGAACACTATCCATATCCACCAGCACCTCTTTCGTTTGCCATACGAAATTCCGGATGAGCATTCATCAGGCGGGCAAGAATGTGAATAAAGGCCGGATAAAACTTGTGCTTATTTTTCTTACGGTCTTTAAAAAGGCCGTAATATCCAGCTGAACGGTCTGGTTATAGGTACATTGAGCAACTGACTGAAATGCCTCAAAATGTTCTTTTAGATGCCATTGGGATATATCAACGGTGGTCTTATTCAGTGATTTTTTTCTCCATTTTAGCTTCCTTAGCTCCTGAAAATCTCGATAACTCAAAAAATACGCCCGGTCGTGGATCTTATTTCATTATGGTGAAAGTTGGAACCTCTTACGTGCCCGATCAACTCGAGTGCCACCTGACGTCTAAGAAACCATTATTATCATGACATTTATAAAAATAGGCGTATCACGAGGCAGAATTTCAGATAGAAAAAAAATCCTTAGCTTTTGCGCTAAGGATCATTTCTGGAATTCGCGGCCGCTTGTAGAGTACTGCGATGAGTGGCAGGGCGGGGCGTAGACTTCGACGTCTAAGAAACCATTATTATCATGACATTAACCTGTCAAGAATAGGCGTATCACGAGGCCCTTTCGTCTTCACCTCGAGCACAGCTAACACCACGTCGTCCCTATCTGCTGCCTAGGTCTATGAGTGGTTGCTGGATAACTTTACGGGCGGTCACCGCTCATAATATATTCAGGGAGACCACAACGGTTTCCCTCTACAAATAATTTTGTTTAACTTTTTAAATTAACGGCCGGCTTGTCGACGACGGCGGTCTCCGGTCGTCAGGATCGTCCGGGCATGGAATCATACATCCAGGCAATTAAAAAAGCGGCTAACCACGCCGCTTTTTTTACGTCTGCAGGCGCCACTCGATTCTAGGGCGGCGGATTTGTCCTACTCAGAGCGTTCACCGACAAACAACAGATAAAACGAAAGGCCCAGTCTTTTTCGACTGAGCCTTCGTTTTCTAAATTACTCTAGCACGCGTACCATGGGATCCCCCGGGCTGCAGGAATTCGATATCAAGCTTTTATTTGTCGAGATCATCATGCCATGTGTAATCCCAGCAGCTGTTACAAACTCAAGAAGGACCATGGTCTCTCTTTTCGTTGGGATCTTCGAAAGGGCAGATTGTGTGGACAGGTAATGGTTGTCTGGTAAAAGGACAGGGCCATCGCCAATTGGAGTATTTTGTTGATAATGGTCTGCTAGTTGAACGCTTCCATCTTCAATGTTGTGTCTAATTTTGAAGTTAACTTTGATTCCATTCTTTTGTTTGTCTGCCATGATGTATACATTGTGTGAGTTATAGTTGTATTCCAATTTGTGTCCAAGAATGTTTCCATCTTCTTTAAAATCAATACCTTTTAACTCGATTCTATTAACAAGGGTATCACCTTCAAACTTGACTTCAGCACGTGTCTTGTAGACTACCATCATCTTTGAAAAATATAGTTCTTTCCTGTACATAACCTTCGGGCATGGCACTCTTGAAAAAGTCATGCTGTTTCATATAATCTGGGTATCTCGCGAAGCATTGAACACCATAACCGAAAGTAGTGACAAGTGTTGGCCATGGAACAGGTTATTTTAGTAGTGCAAATAAATTTAAGGGTAAGTTTTCCGTATGTTGCATCACCTTCACCCTCTCCACTGACAGAAGTGTCTCATTAACATCACCATCTAATTCAACAAGAATTGGGACAACTCCAGTGAAAAGTTCTTCTCCTTTACTCATGGTACCTTTCTCCTCTTTAATGAATTCTTAAACAAAATTATTTGTAGAGGCTGTTTCGTCCTCACGGACTCATCAGACCGGAAAGCGCATCCGGTGACAACTGTGCACGTCGGGGTTTGTACATACACTGAGACCGCGGTGGTTGACCAGACAAACCACGACGCTAGCCCGCCACCTAAGTTATGAGTCAGGAAAAAAGGCGACAGAGTAATCTGTCGCCTTTTTCTTTGCTTGCTTTGTAATCACTCGATGACCAAAAGTAAAAACCCGCCGAAGCGGGTTTTTACGTAAAACAGGTGAAACTGACGCTAGCCGGTCTATCGTAGCGGCCGCTGCAGTCCGGCAAAAAAGGGCGAGGTCACCACCCTGCCCTTTTTCTTTAAAACCGAAAAGATCTCGCGTTATGCAGGCTTCCTCGCTCACTGACTCGCTGCGCTCGGTCGTTCGGCTGCGGCGAGCGGTATCACTTCAGCTCAAAGGCGGTAATACGGTTATCCACAGAATGGGGGTAGCGCAGGAAAGAACATGTGAGCAAAAGGCCAGCAAAAGGCCAGGAACCGTAAAAAGGCCGCGTTGCTGGCGTTTTTCCACAGGCTCCGCCCCCTGACGAGCATCACAAAAATCGACGCTCAAGTCAGAGGTGGCGAAACCCGACAGGACTATAAAGATACCAGGCGTTTCCCCTGGAAGCTCCCTCGTGCGCTCTCCTGTTCCGACCCTGCCGCTTACCGGATACCTGTCCGCCTTTCTCCCTTCGGGAAGCGTGGCGCTTTCTCATAGCTCACGCTGTAGGTATCTCATTCAGTGTAGGTGCGTTCGCTCCAAGCTGGGCTGTGTGCACCGAACCCCCCGTTCAGCCCCGACCGCTGCGCCTTATCCGGTAACTATCGTCTTAAGTCCAACCCGGTAAGACACGACTTATCGCCACTGGCAGCAGCCACTGGTAACAGGATTAGCAGAGCGAGGTATGTAGGCGGTGCTACAGAGTTCTTGAAGTGGTGGCCTAACTACGGCTACACTAGAAGAACAGTATTTGGTATCTGCGCTCTGCTGAAGCCAGTTACCTCGGAAAAAGAGTTGGTAGCTCTTAATCCGGCAACCACCGCTGGTAGCGGTGGTTTTTTTTGTTTTGCAAGCAGCAGATTACGCGCAGAAAAAAAGAATATCAAGAAAATCCTTTGAATACTTCTACGGGGTCTGACGCTCAGTGGAACGAAAACTCACGTTAAGGGATTTTGGTCATGAGATTATCAAAAAGGATCTTCACCTGACAATCCTTTTAAATTAAAAATGAAACTTTGGCAAATCAATCTAAAGTATATATAGTAAACTTGGTCTGACAGCTCGAGGCTTGGATTCTCACCAATAAAAAACGCCCGGTGGGTGACTAGTATGAACGAATCCAGATGGAGTTCTGAGGTCATTACTGGATATTATCAACAGGAGTCCCAAGCGGTC
+
77999655.+*&%%&&'&&'')'%%&()'&%%%)1.;?AACHCECDIEHDAA87765246?JJJJJJJJJJJHGHGJJJGIIJJGFFCEGJHJIEB'''';??+**+//.//....9:+(()>IIJJJGJEEDCCBB@@BACDE>>>9::=ID<<<FBE=;::971+++-335BDJHC@B97766<<;??=?HJJIIFJFEGEJ312*''')434665/--.-++,:=?BCDDD::64/*&&'+:<>AB@BCA)))<;><7)'''//.46?BEEBAEEJEDI9997<4435111*14.-----.99::88<DJDJ=<4../=DFB====BDJJJIJHA?@21+***6)))()(*''')))+/DJFHHBDFFJEFJJHEGGHHGCBC,,,.(,'&&())*+-.'6464-''('('%&'&&%&+$##%)(,0,-.,''(/BD==:<>FJJIJGJJGHJJJJHJJHJHJIHIJJJJJJJJJJJJJHDIAJGGFHJJDFJJJJHJHHC@@>:7507DEJJJJJIIHJJDJB??@DGD;:668;>?@ACEFDJJJJIJFJJCACBJFJJHECB?@BEFGJJFJIJJGAB==8666JJ?@?97784+%%?DF@>>?@@?BJGFCEC533233377)))(,)%&')-/2222--3,,)*)/3455<<=;78:>13333<9;;@B?>20.,,--1-53236DACDCA6546-,,,**&((('()+.2470010>889<BBDEE<56:?A?@8776733===;1111?@AGC;;;;IEG:99:?AA3333434320-24678==9:99>=>>%%%('(**.;CD>?@@@?>?867.//<?GFJFEEJ7533220))+AHIFJHJEEGCGJFJ>;.,*+22000--+***-*/01:;<:3//.//1311)&&%%13530+++211-,,,1=?<AABG@<>BC;:,((&%%%3667810)))*++1:6;?@DCCJ<==<>EFE>;;E@A''&&&(*+),--.><=<CBEFEDGFJ@HEA<888:A==>==B@?AEEF77;<==F@@@@JEDIJGGJIEEBCBJEB4310,,,-/5564356??@>:7657ADJA@=>313...2,*(''')))+*'&'./,++*.--./54695535345655<D=;82789??=<;DAA?AC@BJA?G@CEEJI@:7/=:;=;;;;;834DDDCBDEDGI7776665988+)&&(())(((.*&&&)036420*))**+**,/--)()(,+7<;98989;<843468767:;B?>?>D>BJGFFJ;933++()'',-9@>:;;0-,*,,*)%%%'B@??@<<<>>@==;8885,**2355418;<=BB=>?@?=>>=<;58;HBAAAFGJJF=?CA><,,,3/+++,('''%%''''(08&$$%'('&''&(''+++45@@><:9;221289CBGJACB?EHGFFHHJJJHHEDFG<8661('...9:756**)(((*))'%%%')$),,-89:=8777DB@ABDEFDABEEC>?<;:9:6,+87711'''&%&&)+//:-++)))*/-+..'199BIJIIGJJJJIJFDJGIDFJEIIJJ@?@@FB876697::??A>A7666JHJJHCEDJIEGDGJJEJJJJJJJJJJGJJJA@B?C3--++.13>D@FDD?<<0=@BJHHHGIHGHJEEGJFEJJJJDABIJJJJJIJGHGFGBFAEHJJJJIE?6D>>8879??AIJJIHJJHB@@AJGJEHDDEFIHJIFJGHJJIJIHGCJ=<<<>CBACEJIDIJE;9D;=FIHDDJD:::;C:<AAGE>=:@?@IIJJHJEGBCEEFDJC;;;;A<889=><>;-3BHGEJGGF@?=>DCJJDCCCCBC;93+'&&%%'')((**124(8?@DCCFHHHJJEEEHFC?@@=<<>>>EEEH8000621--0-/.,,.)3;>IFFF<<=:::313=:66/.))..JEDJGFJDD@@B22224??979CIGEFFJJJJDA??CBB5.,,57<BBFDIG@BBCBEFIHJFECCC1//077,,,/777F@>?JEGJGJJJGFJGIFECEEA2/+&'))33<=BCHF554;@3CEC76?<99++++.**,*,)*%%%&...59:=A@@@HJFJJJJHJJH?>>?E@@GEJJJIJJBBABHDCCGDJGGIJJGJJJJJJJJFB9GI447668311-1,(09:JDEBJEJJ@IGJJCD?<=AC@DHJGIIBBBCJIFABAEF>;;==7777:=<AABA@IABB8532372@?@CCA--**)),,0.)('''(*+,-.046<::;ADIG99+*')((+-229::>>CJJJJEHDCACAA<<=;;=<>C?@==>>JJJHIHHDHE@JJDJIJJEGJ=<<=JGJGBEJJGFCEBFJFC?>=>AECCID>767=<CCBB756538<<@>>>HCECCHH::::BBCJJJJEDCFCBCBJJJIFEAC=;<AEFJJHEIJJI@?77+))*+,*+/777CBA?@DCGED?>?62101)('(12994443&&&(1--1072@6AAFHJJCEC@=8444/6776889<BB?5;>?DG:99709;@DG>66932,'&'&'ACFGFII@43<<@DCEBHFHGHGGGJJIIGHJGIHFFGFHHJFCEGC2223</,,-544533212/*'''(((%&(8=?HFJGHHGGEGJIGJJIJJJEG,*)*+&'(11*('(')&%%%+0+3414;999:?C=<<BAA>/-,,-/5ABEBB?<<9B>=<<<>AJJHJJJABAAHJGJJHJFGEHIA@?28*)*+::966562330/0311189;;CDADEJG<<;<@BD434=>7556HJJB@@6555-,))))-436A@@BBDDJ@=66.--.678871/20,***-+**((A2C@BFIHGHJJJIJJJFAG6ECJJJA>=:<9747<9;FHJHJHD?::3222?9.;33-07+9AEJJJJJGJCEDFC8+++*0199>>)(((1325(((('&&(('%%',('(.,)))&&'')(*8:776689IFFJJGDEB=8888,**>AEBEJJC?@>@CDDJJEB@C7666>77;9<2467HGDEJEGFFECDDE<((()//./=??>BBHFEIJJGEDDGDBJEFFGGHIJHJJFJ@?@@JGG///*+)'''1331149BDHHEHFIJJCDD6666DGJDEFIHJJJFJIFJGHJJJJHJJHJJ@?>>CDJJDCFJJJIEJJJFIFHGIHJIF9887CFEJEFEA86/+**+-/17::0/.06?ACB??CJDIFGGB754)=31////11())*/-*(''%(''(()+011?CDDHJGG@8EEJEFJC?;HA@J5445668ACEBA<DGFDEFC>6527<65((''(&&)(('$$$%&&&0'+++)''*'+((99:JJIGHFB...+--.<DE:959=BCEFGIFIHJC<<<7:85-(+66444---,''''>=?@GJIDBBFGE=;;;:(('%%%--.17<;=AFFCCFJI<100,&%%'&%%'()5-,,.799:AD>>?@>>='''5?A@A@5666JJIJ?>??)(((64:;8@DJDJHHCC9999>5BBG@;+++*(('&&&$######$$'((;<-,,,DECIJFBFJIFJJEJEECFHBA@;::(((()&&&'2256?CCDCB@B54553+)&$
@Glass_T7V_10_D3_12_7_20
ACCATTATCAACAGAATCCTCCAACGTTGGCGATGGCCCTGTCCTTTTACCAGACAACCATTACCTGTCCACACAATCTGCCCTTTCAAAGATGCAACAAAGAGAGACCACATGGTCCTTCTTGAGTTTGTAACAGCTGCTCAGATTACACCATGGCGTGGATGATCTCTACAAATAAAAGCTTGATATCGAATTCCTGCAGCCCGGGGATCCCATGGTACGCGTGCTAGAGGCATCAAATAAAACGAAAGGCTCAGTCGAAAGACTGGGCCTTTCGTTTTATCTGTTGTTTGTCGGTGAACGCTCTCCTGAGTAGGACAAATCCGCCGCCCTAAAATCGAGTGGCGCCTGCAGACGTAAAAAAAGCGGCGTGGTTAGCCGCTTTTTTAATTGCCGGACGTACGATCGATGCCCGGATGATCCTGGGCACCAGTTGCCGTCGTCGACAAGCCGGCCGTTAATTAAAAAGTTAAACAAAATTATTTGTAAGAGGGAAACCGTTGTGGTCTCCCTGAATATATTATACGAGCCTTATGCATGCCCGTAAAGTTATCCAGCAACCACTCATAGACCTAGGGCAGCAGATAGGGACGACGTGGTGTTAGCTGTGCTCGAGGTGAAGACGAAAGGGCCTCGTGATACGCCTATTTTTATAGGTTAATGTCGTGGTCATAATGGTTTCTTGAGCAGCGTCAAGTACTACGCCCCGCCCTGCCACTCATCGCAGTACTCTAGAAGCGGCCGCGAATTCCAGAAATCATCCTTAGCGAAAGCTAAGGATTTTATCTGGAACTTCTGCTCGTGATACGCCTATTTTGTATAGGTTAATGTCATGATAATAATGGTTTCTTAGACGTCAGGTGGCACTCGAGTTGATCGGGCACGTAAGAAGCCAAGCTTCACCATAATGAATGACAATTAACTGGGCGTATTTTTTGAGTTATCGAGATTTTCAGGAGCTAAGGAAGCTAAAATGGAGAAAAAAATCACTGGATATACCACCGTTGATATATCCCAATGGCATCGTAAAGAACATTTTGAGGCATTTCAGTCAGTTGCTCAATGTACCTATAACCAGACCGTTCAGCTGGATATTACGGCCTTTTTAAAGACCGTAAAGAAAAATAAGCACCGGTTTATCCGGCCTTTATTCACATTCTTGCCCGCCTGATGAATGCTCATCCGGAATTTCGTATGGCAATGAAAGACGGTGAGCTGGTGATATGGGATAGTGTTCACCCTTGTTACACCGTTTTCCATGAGCAAACTGAAACGTTTTCATCGCTCTGATGAATACCAGACGATTTCCGGCAGTTTCTACACATATATTCGCAAGATGTGGCGTGTTACGGTGAAAACCTGGCCTATTTCCCTAAAGGGTTTATTGAGAATATGTTTTTCGTCTCAGCCAATCCCTGGGTGCGCTTCACCAGTTTTGATTTAAACGTGGCCAATATCAACAACTTCTTCGCCCCCGTTTTCACCATGGGGCAAATATTATACGCAAGGCGACAAGGTGCTGATGCCGCTGGCGATTCAGGTTCATCATGCCGTTTGTGATGGCTTCCATGTCGGCAGAATGCTTAATGAATTACAACAGTACTGCGATGAGTGGCAGGGCGGGGCGTAATTTGATATCGAGCTCGCTTGGACTCCTGTTGATAGATCCAGTAATGACCTCAGAACTCCATCTGGATTTGTTCAGAACGCTCGGTTGCCACCGGGCGCGACTGTTTTTTTTTATTGGTGAGAATCCAAGCCTCGAGCTGTCAGACCAAGTTTACTCATATATACTTTAGATTGATTTAAAACTTCATTTTTAATTTAAAAGGATCTAGGTGAAAATCCTTTTGATGATACATGACCAAATCACTAACATTTGAGTTTTTCGTTCCACTAACCTCAGACCCGTAAGAAAAATCAAAAAAGATTTTCTTTCGGAATCCTTTTTTCTGTGCGCGTAATCTGCTGCTTGCAAACAAAAAAACCACCGCTGCCAAGAGCAGTGCTGCTTGCCAGATAAGAGCTACCAACTCTTTTTCCGAAGGTAACTGGCTTCAGCAGAGCGCAGATACCAAATACTGTTCTTCTAGTGTAGCCGTAGTTAGGCCACCACTTCCAACTCTGTAGCACCGCCTACATACCTCGCTCTGCTAATCCTGTTACCAGTGGCTGCTGCCAGTGGCGATAAGTCGTGTCTTACCGGGTTGGACTCAAGACGATAGTTACCGGATAAGGCGCAGCGGTGGCGGGCTGAACGGGGGGTTCGTGCACACAGCCCAGCTTGGAGCGAACGACCTACACCGAACTGAGATACCTACAGCGTGAGCTATGAGAAAGCACGCTTCCCGAAGGGAGAAAAGGCGGACAGGTATCCGGTAAGCGGCAGGGTCGGAACAGGAGAGCGCACGAGGATTCCAGGGGGAAACGCCTGGTATCTTTATAGTCCCTGTCGGGTTTCGCCACCTCTGACTTGAGCGTCGATTTTTGTGATGCTCGTCAGGGGGGCGGAGCCTGTGGAAAAACGCCAGCAACGCGGCCTTTTTCAGTTCCTCCACCTGCTGGCCTTTTGCTCACATGTTCTTTCCTGCGTTATCCCCTGATTCTGTGGATAACCGTATTACCGCCTTTGAGTGAGCTGATACCGCTCGCCGCAGCCGAACGACCGAGCGCAGCGTTTCAGTGAGCGAGGAAGCCTCGATAACGCGAAGTAATCTTTTTGGTTTTAAAGAAAAAGGGCAGGGTGGTGACACCTTGCCCTTTTTTGCCGGACTGCAGCGGCCGCTACTAGTAGACCGGCTAGCGTCAGTTTCACCTGTTTTACGTAAAAACCCGCTTCAGCAGGTTGCTTCGTCATCGAGTGATTACAAGAAAGCAACAAAAGAAAAAGCGACAGATTACTCTGTCGCCTTTTTTCCTGACTCATAACTTAGGTGGCGGCGTCGTGGTTTGTCTGGTCAACCACCGCGGTCTCGTGGTGTACGGTACAAACCCCGACGTGCACAGCTGTCACCGGATGTGTTTTGCGGTCTGATGAGTCCGTGAGGACGAAACAGCCTCTACAAATAATTTTGTTTAAGAATTCATTAAAGAGGAGAAAGGTACCATGAGTAAAGGAGAAGAACTTTTCACTGGAGTTGTCCCAATTCTTGTTGAATTAGATGGTGATGTTAATGGGCACAAATTTTCTGTCAGTGGAGAGGGTGAAGGTGATGCAACATACGGAAAACTTACCCTTAAATTTATTTGCACTACTGGAAAACTACCTGTTCCATGGCCAACACTTGTCACTACTTTCGGTTATGGTGTTCAATGCTTTGCGAGATACCCGAATCATATGAAACAGCATGACTTTTTCAAGAGTGCCATGCCCAGAAGGCTATGTACAGGAAAGAACTATATTTTTCAAAGATGACGGGAACTACAAGACACGTGCTGAAGTCAAGTTTGAAGGTGATACCCTTGTTAATAGAATCGAGTTAAAAGGTATTGATTTTAAAGAAGATGGAAACATTCTTGGACACAAATTGGAATACAACTATAACTCACACAATGTATACATCATGGCAGACAAACAAAAGAATGGAATCAAAGTTAACTTCAAAATTAGACACAACATTGAAGATGGAAGCGTCA
+
999+++++++.-)&$%'*((%$$$%&%%%'%%%%(7>ADDBFHEGGGJHHH?B@B===FJCFBDGJFJHJIJBCAEDFFEHB87=9-('(+((%&%'*)***,./17688>??ABEGDDGBBB<;985:8;6677779999*''%%0.1/-'%&/0:))((******?++=>DEJJFFJJFFFHCGEFJJGJJHHHJJJHGHJGJ83AIJJJ>=<=EIGIJGJCDCEJ@??<<=>C?>>?=::DIJDCEJFJJG>7557;;<@J203((3+A@DC1///33277FGJHGDHJFD>=>>JGJGJJHGJ;;>(''**,,-4-,+-22:<A@?@DJ9....+'%&+47@CHGG?>>>CE9767=HHGHEJJJIJIJJFJBCCBDHEHHJJJIHEJDDCDEGDAB@@*)))/006899//+,%%%%)(&$##$$%##$$#$$0023333333976564-:;995779AECFJHJGGJJFHJJJJII;;;;E?400<FFEJGJIABCDJDDDEIJFFJFFJGIHGGDDDFDEEFHE@?<=GIIDCFHC?HHJHJFFIIGJHJJJJGHDEGEGJHDCABCD6566GDECCBC@@ACGE????GFJHJJJJGJJFEJJJB7767FJFEH@444=JJJFJEC?<=?AFDDDDGHIHJFJJIHDCDCIFDFCB*&&&''%$$%)*-/.121/.&%$$%&(&'%$$$'''&%%..1685667=7:95<HGIHIDDFCJEJHDEBADGHHJDDGJI;;??HCCDCEEEE@==?>;<67CFIGHJCA??BBA7'9:65*((''+&%%%-))'%%&&'++--.147667=*%%%5@FGJHJJFJECJIHGIJIHFHJJJJJIHJGGJGFFJFHJJJJJIHGEE:8962333555:-,,-2.,+-'$$#$%%'%%$%'()&%%$%&&%$##%''%%$$#$$&&&&'*.2;=21115<<;:;;>BBDJJEFEJJGIGEEFJJJFIGIJJFB<;<:8EJFEHJJHEEDJGJGJJFHJIJHHJJJJHJHJ@A99::GJJJDFBBEEJJFJIGJJJJGDIGHFDHE44449778?DJJGFGDJDEHIHHJGGJE@>>=6568?AJHJDJHJJJJHJJJJJIJJJJHHHJJEJEFGJJJF7?=961002220'&%(6254334ACJJJDGEFEDDJHFFIHIIJJJJJJFIJHJJJHJJIHHJHJJJJIJIJJFJHEJJIGGEIJJJJHJJJJJJJJHJ=:73/056>JIEGEJJ77799JJDIJCIJJJJJJJJJJJJJJGJ>>=>IEHJFJEEDFJ866622241,*))*-+''*'%&'1133@::9>BEIJJJJIFGIFAJJIDJJJJGJJJJJJJJHJJJIJGD?==>EFEJIJJJIJJHGHFGJJFJJHGJGJIFJJJIJJEJFIJJJIJIHGJ;:;:@9333585435546/,)+)'&&'%'(01244@D::;;JIJJJFE>>>?000/2*(('&&&&'&*++7>CA8D:43C1(((8))''(+6555566ABCACCCEJGJJJIDIFJJJJJJJJJJEJJJJJJJDJEJDDBJIJHJJIEJJFEDEFJJGHJHGGHEEFJJJJHIJJJJJJIFJFIJEFJ;A@?>====>EHJJIJHHHJJIJIJJIJAJGFB;<<FD9977;<=;;;?GC9999=;8:?A78CFFJJHJBA@AG65568GJGGCB>100064--.245;;8:88<DHGJFIJIDGJHJEDJGEDCBCCBE?@>44432-%%%&&'*./19?CF?AB@EJIJJJFHJJIEIEJEHEGFHIJB8744@CAGGGGJJJIIFJJJEGFFGFEA@@FDEEJGFEHHJGIFC6BDIJJFCCHJEGF@;,**((&&&'(('&%&&&'(22113///(''(((*)''((*&&&%'',,,)&%&..+(/+&&-(&&**('%$$%%$&'((%%'%&(/20)('''(.322(&&&&%%&(&&&%)))(('03>A:51001::@BBCEA@?>JEHIEDEGJFJ?@GJECCBD;;7244&&&%('')*%%%%&&$$$%$$$%''**++4;;DHJFGFJDFDJJJGIGJJHJIJIIJIJEJIA??>?>98891./:97430+-453/--/;8@EDJEEEFJJIFJGJ4444DACDGHJG===;1+('',+*,.***33316A=EBCEDJHJHJFJJJJFJIJJJJJJHHDCFJIIJJJJJJJJJJJJFJHIE@??>=>@@@@JHHHJHJEFJCIGJHDEGEGJGC?=@IIIJJEHFC<D?:9:8999?@??;21/./0?GFGGFHGIJJJFCA@BBCIJIJIJGJJJJHGJGJFJEEEDJJFGEJ??9855AAEHFJJIJJFJJGJEDCBBFDGIJED((''*-+)%$&(,-,/3-44/3+--.4456CDEHJGJJJJJJHJGJIJJJJHEDDGHJJGFDIHJJFJJIEGIEC:92255/,++..035DFJFCA:<9541/1333;<:;;>BCE@5HGJHIIJIJJFHDHJJJHIIHJIFJHJJJJGFIHGJJJJGCCFJIF544,,+,,6@@@=>=<87;:7129;>??@CFDGHJEJJFD<<<862//.*(''('''&&%'''&':==?ACFFIDJHJEEFGHIJIGHGGJGHJIHECDCECJE<;99***))')%%%&%%%&&*+.54<=@FB9:::?A@AJJJJJHHHJJJEGJEIEGHGFGEC@?>=,++,/.'''')*(()))*4534778=;5211''')+?BFCDDDDJFJIEJCCBC---59==@BCA=AC?FHGF:::>DB??=>?8800106EBDCA<EJ><?::89>====CCEHFJEEJFIJHJEIHGGIGFEJCCABB777B><JJJDJJJFHJFCDCCHGFG>=82160***)))''%%%'(11/222:9:<:9BA;7+(&&'/.-(()'%%+.('20/-(&'&$&'+,,3657;>95654>64C@=@9<=?@@@BDEFFIFFGGD>80)%+,,,,6@ABDCEDDCBCFIFHFCED;;::D?A@;;;BBDBDC0000<;;>?DEE?@@AIIIIJJIIJJA=6666DCBD@;/.*+''''2443387111176;6//./-(((..01136<:;<EDGJJFJJJJJIHJIJJJJEJJGEGJJJJFGFGFHHIHIDJJHHJ444>>@EFJFIDIDDJ@AJEJIJJJJJJHIGJJJIJJEBJEFJJIIHDFJIJFEFFIIJHGJJJJJJHJHHHEIHHFJJJJJJJJJGGJHJJJIGHIJJHJGJ>>>>H?83-++-59;JGHHHDD?A3==2AIIHJHJGJJHJJJJGIJJHJJJCCBCEGEHIFJEHHEJJJFJJIFJHJGEFJGE1190ACEECCDEGGCC7889DABAIEB?>>?@CCE=4444667<<9:EJJJHGFJIGIGI@B@;9344JIGBA=>>=531+))+5++++:;99@?DCFFGDHJJIJIJHHFHA@=BFJJEGBAB?DGJGJFJFFDEIJCBEDF:99?J:73235@BFIJDDDCEFGGGJHDDJEFGJJGJJJ?>>>JIHFGJFGFFIHDIIJJFHGIFFJGGJDFGGGJFJB@A@DED<<<<GCJB?==;<5223EJDGFFEDDDEBCCFFBBA@ADDHIJJHJIIGJIEEHEDGHJDCDJFBHBHFGEJGGDEFEEEJHJJJFEBCBEIFFEFCFEGIJFGGB?B:9//&%
@Glass_T7V_10_D3_12_7_21
GCTAACACCACGTGCTACGTGCTTGCCTCGGTCTATGATGATTTTGGACTGTTTGGGCATGCATAGCGTCGTATAATATTCAGGGAGACCACAACGGTTTCCCTCTACGAATGATTTTCTTAACTTTTTAATTAACGGCCGGCTTGTCGACGACGGCGGTATTTGCGTCGTCAGAATAATCCGGGCATCGATCGCTAGTCCCGGCAATTAAAAAAGCGGCTAACCACGCCGCTTCGTCTGCAGGCGCCACTCGATTCTCAGGGCGGCGGATTTGTCCTACTGAGGAGAGCGTTCACCGACAAACAACAGATAAAACGGAGGCCCTGTTTCAGCTGAGCCTTTCGTTTTATTTGATGCCTCTAGCACGCGTACCATGGGATCCCCCGGGCTGCAGGAATTCGATATCAAGCTTTTATTTGTGAGGAATCATCCATACCATGTGTGGTGCCAGGTCCAGCTTGTACAACTTCAAGAAGGACCATGTGGTCTCTCTCTTTACGTCAAATATCAAAAGGGCAGATTGTGTGGACAGGTAATGGTTGTCTGGTAAAAGGACAGGGCCATCGCCAATTGGAGTATTTTGTTGATAATGGTCTGCTAGTTGAACGCTTCCATCTTCAATGTTGTGTCTAATTTTGAAGTTAACTTTGATTCCATTCTTTTGTTTGTCTGCCATGATGTATACATTGTGTGAGTTATAGTTGTATTCCAATTTGTGTCCAAGAATGTTTCCATCTTCTTTAAAATCAATACCTTTTAACTCGATTCTATTAACAAGGGTATCACCTTCAAACTTGACTTCAGCACGTGTCTTGTATTCATCCCCGTCATCTTTGAAAATGTCGTTCTTTCCTGTACATAACCTTCGGGCATGGCACTTGAAAAAGTCATGCTGTTTCATATTAATCTGGGTATCTCGCAAAGCATTGAACACCATAACCGAAAGTAGTGACAAGTGTTGGCCATGGAACGGGTAGTTTCCGGCTAATACGGAATAAATCTAAGGGTAAGTTTTCCCGTATGTTGCATCACCTTCACCCTCTCCACTGACAGAAAATTTGTGCCCATTAACATCACCATCTAATTCAACAAGAATTGGGACAACTCCAGTGAAAAGTTCTCTCCTTTACTCATGGTTCCTTTCTCCTCTTTAATGATTTCTAAACAAAATTATTTGTAGAGGCTGTTTCGTCCTCACGGACTCATCAGACCGGAAAGCACATCCGGTGACAGCTGTGCACGTCGGGGTTTGTACCGTACACCACTGGAGCCGTAGTTAACCAAACAAACCACGACGCTAGCCCCGCCACCTAAGTTATGAGTCAGAAGGCAGCGAGTAATCTGTCGCCTTTTTTCTTTGCTTGCTTTGTAATCACTCGATGACCAAAAGTAAAAACCCGCCGAAGCGACTAGTGAACAGGTGAAACTGACGCTCGCGTCTGGTTGAGCGGCCGCTGCAGTCCGGCAAAAAGGGCGAGGTCACCACCCTGCCCTTTTTCTTTAAAACCGAAAAGATTCTTCACATTATCCAGCTTCTCGCTTCACTGACTCGCTGCGCTCGGTCGTTCGGCTGCGGCGAGCGGTATGAGCTCACTCAAAGGCGGTAATACGGTTATCCACAGAATCAGGGGATGACGCAGGAAAGAACATGTGAGCAAAAGGCCAGCAAAAAGGCCAGGAACCGTAAAAAGGCCGCGTTGCTGGCGTTTTTCCACAGGCTCCGCCCCCCTGACGAGCATCACAAAAATCGACGCTCAAGTCAGAGGTGGCGAAACCCGACAGGACTATAAAGATACCAGGCGTTTGCCCCCTGGAAGCTCCCTCGTGCGCTCTCCTGTTCCGACCCTGCCGCTTACCGGATACCTGTCCGCCTTTCTCCCTTCGGGAAGCGTGGCGCTTTCTTGGTGAGGCTCACGTGTGCGGTATCTCAGTTCGGTGTAGGTAGTTGGCTTCTGCGAGCTTTGGGCTGTGTGCACGAACCCCCCGTTCAGCCCGACCGCTGCGCCTTATACCAGGTAATTATCGTCTTGAGTCCAACCCGGTAAGACACGACTTATCGCCACTGGCAGCAGCCACTGGTCACCGGGTTCGCAGAGCAAGGTGTTGCGGCGGTGCTGCCAGAGTTCTTGAAGTGGTGGCCTGACTACGGCTACACTAGAAGAACAGTATTCATATATACAGCCTGAAGCCAGGTTACCTTCAGAAAAGAGTTGGTAAGTTTTGAATCCGGCAAACAAACCACCGCTGGTAGCGGTGGTTTTCTTTTGCAAGCAGCAAGTCACGAGAAAAAAGGATCTCAAGAGAATCCTTTGATCTTTTCTACGGGGTCTGACGCTCAGTGGAACGAAAACTAGTGGCCGAAGGGATTTTGGTCATGAGATTATCAAAAGTGTTTCACCTCAATCCTTTTAATTAAAAATGAAGTTTTAATCAATCTAAAGTATATATGAGTAAACTTGGTCTGACAGCTGGAGGCTTGGATTCTCACCAATAAAAAACGCCCGGTGGCAACCGAGCGTTCTGAACAAATCCAGATGGAGTTCTGAGGTCATTACTCGATCTATCAACAGGAGTCCCAAGCGAGCTCGATATCAAATTACGCCCCGCCCTGCCACTCATCGCAGTACTGTTGTAATTCATTAAGCATTCTGCCGACATGGAAACCATCGCCAAAACCGCCATGATCAACCTGAATCGCCAACGGCATCAGCACCTTGTCGCCTTGCGTATAATATTTGCCCATGGTGAAAACGGGGGCAAAGAAGTTGTCCCATATTGGCCACGTTTAAATCAAAACTGGTGAATTTCGCCAGATTTGGCTAAACAAGAAACATATTCTCAATAAACCCTTTAGGGAAATAGGCAGGTTTTCACCGTAACACGCCACATCTTGCGAATATATGTGTAGAAACTGCCGAAACGTTCATCATCTTTAAACCCCAAGCTCAATCGAAACGTCAGTTTTCTCATGGAAAACGGTGTAACAAGTCAACATGTACCATATCACAGCTCACCGTCTTTTTCAACCCCCATACGAAATTAGGATGAGCATTCATCGGGCGGGCAAGAATGCGAATAAAAAGCCAGATAAACTTGTCTTTATTTTTTCTTTACGGTCTTTAAAAAGGCCGTAATATCCAGCTGAACGGTCTGGTTATAGGTACATTGAGCAACTGACTGAAATGCCTCAAAATGTTCTTTACGATGCCATTGGGATATATCAACGGTGGTATATCCAGTGATTTTTTTCTCCAGTTTAGCTTCCTTAGCTCCTGAAAATCTCGATAACTCAAACTAGCCAGTAGTGATCTTATTTCATTATCGTGAAAAGTAGAACCTGTTACGTACCAATGACTGAGTGCCACCTGACGTCTAAGAAACCATTATTATCATGACATTAACCTATAAAAATAGGCGTATCACGAGGCGAAAGATACGGGATAAAAAAAATCCTTAGCTTTCGCTAAGGATCATTTTCTGGAATTCGCGGCCGCTTTCTAGAGTACTGCGATGAGTGGCAGGGCGGGGCGTAAGACTCGACGTCTAAGAAACCATTATTATCATGACATTAACCTATAAAAATAGGCGTATCACGAGGCCCTTTCGTCTTCATC
+
@??<;;///..&&$%%$$####&%$%''**..3657//.($$$&)%$##$###(&&&'&%%&%%###$%%$%%'&&'&'('++.567100)((+=<;:<9889922+)&&&**)))=C*((%+1==>>?=?:B999:;BAA@?BJJD=666444399/.-((('&&%&%$&''''(((**)*))-2,,(&&%&()*+*+**1'<?=>=:767@A=<999@AAABA9975621+'%&)8B@?9>=;<>>-+++.--.42(&%&*:BB@BC=<=>;??@B><9$$$'(168:>>>:=AC?A>001:855---/45;<<(&%%$%')(%%&(''&%&$%%%%%&.*.0096..>=6CFFGHJHJIJGDEDC>===C><00/2.*+,:E@>><EJHBBJFJFJJJIJFHB<<CJ>:CB;<@@8:''()((()//.023+++))(),.(''%''%()&$%$%%&'''#$%&'**&',,0301CGHCDDE>=>;;;<:<''',%'&&%&*+-+,('*,45989:99:;;CEBEFEDEFGHJJE8888>>5458:9>>FJGGEFGFJDFFDGAAA76687778>>;10004JDEGJIF??>>EB433/197889100/+))+9:99BHJHFJGJJEJJHECFHJIEGJBBABJFJGIDGJIJHJJJJJJJJIHIJJA;;=IHDGIJJGJIIDGJGIJJEDDBBEIC>>>?JA@A@CDEEGHJGJDAJIDCACGFBDD7@@6@IJJIDIFJJHJHHHJIJJB:4JIIFIFJGFGFJJFHFHHIHHFFEGEHH9866;3=555IJJHJEGJJHFBE??9/%#%$(%$$$%&%%:;;BBEJBBA@73//-,''&$$%$&'3+985AAAHJFGEGJICBCCDGD000081-++=?JJDECJJIEC=442.//))(&'*+ABBFGFJIJD@B@BFEGJII9999CDEEEDFJC@AAACC?<@ABFGEEJJJFGFACAB:::;=((()**(((%$$&$$$$&$$$$%&)3221++**5@FDEFDCHA>,,+)9@BDFGJJJFJ::::?336520/0*+'(((67439>AHEDEB;87783442112:;:<<ACGEFCGJJGDDBDCBCA>44358(''())014;<BBC;;;'(%%0135;.==31///4321(577622AECD=8=;***0//022AABDFFDGD<<<<F----.892('%%%&&(+%%&'''&('(98;<<>@<>=@CACCDABABJGFFDFC@>?>>;866;??BBBHGGFFGBAECHBE:999?@40/0.(%%$'&''+,,-+(((---101'''(++&&&**67763344688<>;?0++-+*'%%$'((''&$%%%&''(%$$$&''*)',/-.065989BDGHJJJHEJJFIJIJJIIJJIIDDBEFHJHJJJIJ@@?;888;,+**'$%$%%&(())***+(((&&&%&$$&$%$$%''&$$#$%./322222,,,-09=;.-.JGHGJG?>>>F9:;:3545;B@@45ABAE7-*D;AJIID666:;=332*(('./,,.-/''')--)&'(/67700EJIHJJE@@@@A::/&&))*,,,16??BIJGFJ?>>?<<8/.*))),'''++789<FEJED::::BEDDJDE:7654235336:<<?>:((()89:<=>E@DEDHFHGDGHJJJGJJJFJJJJDCCBHJJIGCD>=B@F?DDHJJEIJEC??=:;99=<@EDHCHFC=<;<4222FA@?AAC?CC@333FJJJGHEJJGGJGJGIJIJGJFG;:::F8889@@----222/..+,,,-,**+*+//9:64465054/0885''''7DEFHJJDJHDEIH,**,887344;=A><80:4AHGJJHJHDHIEFEHGJJJHJJJHC7778<<:64411@=A789:FIEJIIDIDC=:9<69+$$%%%%$%&%$$$%%%&&&&)&''*,,1284566=B6667(%%,-..64..,,)()+/*)()/=IFDEDJJCDBA?>@AD@>==@@ABDDCA?>?AA@@>==<<>77,,*''*'%&%%$%&(/./.(**5:=<<;<>>@====>??C??@@C:<=;==7<<;A?-,,'%%(%,.)*+())'''&&&%&%$&&&)%$$''&(*''((*+(((-4'&&%%))*0)((**04<@@;<;;;?33231.++-765.--&%%(+)*()*)(&&$$$$&&&%%$###$%&&'('&&'%)'&$%'%$%%',565331///.)'&&&&$%$%-455;5556(''(('''(./,,.**))*.00/-36+)(***-*)'(('&&&%&$#$$#$%(+)/21.,,,,+,/././//33387/2016554'''(+++GJCBDEFDCDDEDD@:9760/++**+%$%%&&%'('(126=?BFABABCG9991264750++/+%%%'%$&'))%$$%*,,-1510+2'&&'(&%%(&).3952-5323..--/02/../11.,)),++,21,,-.>?>D8767*)))A>?74449>;<;9;;9;;98;?BHE=><;<>AAA>---/3223;<<7989=C??>@FDDGFFFGJFGJBC:989:;<;<9;;-++++87899@@99888722:.DHBA<<=@DGDCEJEIEB@><<0003<<AEJDBCB<FICCJD@??AFFJIJJEHG??=?>7:-,,13>><66::@=>@=@1/)*%%$&&&$%%&&)..(')+++''&%%%&34211/)(('&%$#$&')(((,000164DEBDDGGJJJJJDJJDECA<7@CABFGJJGCCBCA43.-((),,-000-.-.**,'00.000CFBDCDFGJGGJJJJFCAA****2/(('&%&&%%%&()%&&&%#$$%(&&'.0-,+*,,3/./09>A?A?CEH>?CDHG@>,*))'$$%&(*)),,,,BGD@??AAADGIF=9)CAA@EFBDEDDBA>>?@A>?986)&&,$#$$$%($$$$%'+'''&&&''((%%%&)*''''430.(&&%(63+)&&*++;=GGJ>>>>B?981/+(&%&&),''%%%'+((+'''(((((999;::-+*-*+**&&&()02666789:21122*('((((%''&&'((2223,'&&)*'&&&',+*('''')',+-,-/+++'&$%%''-238>E<<=71C@ACCJJ?;B@FBBBADGJGDJJJFDADBC<<=DGHGFHFFGJJJFFEG>>>>FCHEJJJJIIEGDCEFJJGFIEEBFFJIJJF?DFAEB//..63)''&--'.02/7;:::9::;@??A?AACGDGFGFDC@BBFAA874-))7/111=:;=500374586978::+*')48899:64.4-&$#$%%'%&((''''''$&('&&&&'0(&&'23++)($$$%**)''))3''%%&%''%%%''$$%(()));=>AD9889ECEEJFFGADCDJGIJHJJJIJIJHFFFGGGGJFFHCF?=;8''%$$$%%%%''&&&&'(&%&(')+-)*)27@FFFGJFHFJJIEJEA@AAFE@?@****BD9777?@BA111,---(''+-''''2;<<;::;=<:55499;<688:C?>?EGJJE@?>>=99GGCEGCFGGIHJJJEGGFJJIJIJJHIJHGFEIEJJGGDHIGFJ77771111==B;;=?FHEHEC500./1()('
@Glass_T7V_10_D3_12_7_22
TACCACCATTTGATATATCCCAATGGCATCGTAAAGAACATTTTGAGCATCGATGCATTGCTCAATGTACCTATAACCAGACCGTTCAGCTGGATATTACGGCCTTTTTAAAGACCGTAAAGAAAAATAACACAAGTTTTATCCGGCCTTTATTCACATTCTTGCCCGCCTGATGAATGCTCATCCGGAATTTGGTATGGCAATGAAAGACGGTGAGCTGGTGATATGGGATAGTGTTCACCCTTGTTACACCGTTTTCCATCGAGCAAACTGAAACGTTTTCATCGCTCTGGAGTGAATTCCACGACGATTTCCGGCAGTTTCTACACATATATTCGCAAGATGTGGCGTGTTACGGTGAAAACCTGGCCTATTTCCCTAAAGGGTTTATTGAGAATATGTTTTTCGTCTCAGCCAATTGCTGGGTGAGTTTCACCAGTTTTGATTTAAACGTGGCCAATATGGACGACTTCTTCGCCCCCGTTTTCACCATGGGCAAATATTATACGCAAGGCGACAAGGTGCTGATGCCGCTGGCGATTCAGGTTCATCATGCCGTTTGTGATGGCTCCCATGTCGGCGGAATCCTTAATGAATTACAACAGTACTGCGATGAGTGGCAGGGCGGGGCGTAATCAGATATCAAGCTGGCTTCAACTGCTGTTGATAGAATCCAGTAATGACCTCGAGAACTCCATCTGGATTTGTTCAGAACGCTCAGTTGCCGCCGGGGCATTTTTTATTCGGTGAGGATCCAAGCCTCGAGCTGTCAGACCAAGTTTACTCATATATACTTTAGATTGATTTAAAACTTCATTTTTAATTTAAAAGGATCTAGGTGAAGATCCTTTTTGATAATCTCATGACCAAAATCCCTTAACGTGAGTTTTCGTTCCACTGAGCGTCAGACCCCGTAGAAAGAATCGAAAAGGATACTTGTTGGAATCCTTTTTTTCTGCGCGTAATCTGTCCTCTTGCAAACAAAAAAACCACCGCTACCAGCGGTGGTTTGTTTGGGATCAAGCTTCAACTCTTTTTTCCGAAGGTAACTGGCTTCAGCAGAGCGCAGTTCCAAATACTGTTCTTCTAGTGTAGCCGTAGTTAGGCCACCACTTCAAGCTCTCTAGCACCGCCTACATACCTCGCTCTGCTAATCCTGTTTACCAGTGGCTGCTGCCGAGTGGCGATCGTGGTACCGGGTTGGACTCAAGAACGATAGTTACCGGATAAGGCGCAGCGGTCGGGCTCAACGGGGGGTTCGTGCACACAGCCCAGCTTGGAGCAAACGACCTACACCGAACTGAGATACCTACAGCGTGAGCTATGAGAAAGCGCCACGCTTCCCGAAGGGAGAGGGAACGGTATCCGGTAAGCGGCAGGGTAGGAAGACAGGAGAGCGCACGAGGGAGCTTCCAAGAGGGGGAAACGCTGGTATCTTTATAGTCCTGTCGGGTTTCGCCACCTCTGACTTGAGCGTCGATTTTTGTGATGCTCGTCAGGGGGGCGGGCCTGTGGAAAAACGCCAGCAACGCGGCCTTTTTAGGGTTCCTGGCCTTTTGCTGGCCTTTTGCTCACATGTTCTTTCCTGCGTTATCCCCTGATTCTGTGGATAACCGTCTTACCGCCTTTGAGTGAGCTGATACCGCTCGCCGCAGCCGAACGACCGAGCGCAGCGAGTCAGTGAGCGAGGAAGCCTGCATAACGCGAAGTAATCTTTTCGGTTTTAAAGAAAAGGGCAGGGTGGTGACACCTTGCCCTTTTTGCCGGAGCTGCAGCGGCCGCTACTTCGTAGACCGGCTAGCGTCAGTTTCACCTGTTTTACGTAAAAACCCGCTTCGGCGGGTTTTTACTTTTGGTCATCGAGTGATTACAAAGCAAGCAAAGAAAAAAGGCGACAGATTTCTCTGTCTCACCTTTTTCTGACTCATAACTTAGGTGGCGGGCTAGCGTCGTGGTTTGTCTGGTCAACCACCGCGGTCTCAGTGGTGTAGGATTTAGAAGCCCGACGTGCACAGCTATAACGATGTGTCTTCCGGTCTGATGAGTCCGTGAGGACGAAACAGCCTCTACAAATAATTTTGTTAAGAATTCATTAGAGAGAAAAGGTCCCATGAGTAAAGGAGAAGAACTTTTCACTGGAGTTGTCCCAATTCTTGTTGAATTAGATCGTGATGTTAATGGGCACAAATTTTCTGTCAGTGGAGAGGGTGAAGGTGATCCGAACATACGGAAAATTTACCTTTAAATTTATTTGCACTACTGGAAAACTACCTGTTCCATGGCCAACACTTGTCACTACTTTCGGTTATGGTGTTCAATGCTTTGTCAGATACCCAAATCATATGAAACAGCATGACTTTTTACAAGAGTGCCATGCCCGAAGGTTATGTACAGGAAAGAACTATATTTTTTTTTTAAAGATAGACGGGAACTACAAGACACGTGCTGAAGTCAAGTTTGAAGGTGATACCCTTGTTGATCAATTCAGTTAAAAGGTATTGATTTAAAGAAGATGGAAACATTCTTGAGAACAAATTGGAATACAACTATAACTCACACAATGTATACATCATGGCAGACAAACAAAAGAATGGAATCAAAGTTAACTAGAAATTAGACACAACATTGAAGATGGAAGCGTTCGACTCGCGGACCATTATCAACAAAATACTCCAATTGGCGATGGCCCTGTCCTTTTACCAGACAAGAACCATTACCTGTCCACACAATCTGCCCCTTCGAAGAATCCCAACGAAAGAGAGACCACATGGTAGCTCTTGAGTTTGTAACAGCTGCTGGGATTACACATGGCATGGATGATCTCTACAAATAAAAGCTGATATCGAATTCCTGCAGCCCGGGAGTCCCATGGTACGCGTGCTAGAGGCATCAAATAAAACGAAAGGCTCAGTCGAAAGACTGGGCCTTTCGTTATCTGTTGTTTGTCGGTGAACGCTCTCCTGCGAGTAGGACAAATCCGCCGCCCTAGAATCGAGTGGCGCCTGCCAGAGACGTTAAAAAAAGCGGCGTGGTTAGCCACTTTTTAATTACGACGTCAAATCGAGTGCCCGGATGATCCTGACGACGGAGACCACCATCATCGACAAGCCGGCCGTTAATTAAAAAGTTAAACAAAATTATTTGTAGAGGGAAACATTATCATCTGCCTGAATATATTATACGAGCCTTATGCATGCCCGTAAAGTTATCCAGCAACCACTCGTCGACCTCGGCAGCAGATAGGGACGACGTGGTGTTAGCTGTGCTCGAGGTGAAGACGAAAGGGCCACGTGATACGCCTATTTTTATAGGTTAATGTCATGATAATAATGGTTTCTTAGACGTCGAGTCTTACGCCGCCCTGCCACTCATCGCAGTACTCTAGAAGCGGCCGCGAATTCCAGAAATCATCCTTAGCGAAAGCTAAGGATTTTTTTTATACTGAAATTCTGCCTCGTGATACGCCTATTTTTATAGGTTAATGTCATGATAATAATCGTTTCTAGACGTAGGTGGCACTCGAGTAATCGGGCACATCAAGGTTCCGAAGAACTTTCACCATAATGAAATAGAATCACTACCGGGCGTATTTTTTGAGTTATCGAGATTTTAGGAGCTAAGGAAGCTGGAATTGGAGATGG
+
)$$$$')(''&&()).)+''('..-,,&('&'))02-.,/111;)))'')&&&'++*)*+4<=>B@JGCDB?CBJJJG=<;;<>=;96669BB??A?:55,,,244456+**-.*)'')1>@<52/,,))((/49;>?EHJJJGCJCEJB?=;;;??ABD=CD8?AEEIGFJJJHJGFEJE;888:==>EEEC1100@?>B9998>?BE>;:;@;988=FGEFIFHH772=2,&&&,)&&(((+//22147BC;66@BB<5='&&&46880:88:<C@?@@JCAB@777555598976/)(,,''''745446577>A<<;;;8877?DDHJJEJFGEJGIGJECF>>??A@@C831127//>>??A;;;=GBAF8;<<?99ADJJHHHGIHFGDDDEJHD@BDBCB;;77+***-,-,00/''*)+&&&&-,*133289::5))))BEHJFBC?>4:'&&(1))<=*(((:475433444?=>>CH?;;FDF>==AEJAF;::7A@>>?FIGJJFHEIGFJJGHJIFEDJH9EDJJJGHHGA;:FGJE?@@AJH81//03;<7792...'')&99:322.(((++,+++56@<<<;CCBDBC>>>@JHJGJFD;8886459>>><..@@A-,,+20////12*(%%(421129*&%%(&'))./.07*'&'(+30002;<7888@C;9::FBBHE::::CJFFEJCBA;31161.--+'(((0+(&%&'++*))(,**37211)()*722.-*)(**223321(((.())*0379=AABGHGEJFIGJJCJB@AB=9;9<<<986/-=A>8973447?EJGHFJGDEBF=,++'(''((+,-*(('++,67@:::DFGDEDEJHIJJABBJJJGEJJ;DEEG>==?DJJE@@DFHDEHADCD;;973213452/+,,,.2((&)&&&*4:,++&&%+%&&')))(),,,.-02753+''+-0/02160,)((().29'''(1.**+121211,'''%$%%')*:;;;89:620(%$%*+)))(.1)$$&',+,-,,4=>B?@?AGBJJED>>>>B=:998310.(()).('))6<CFHDB<<799<?;;HDB<==>@J6666@ABCB;:::<973.+++,++))++,,,,,37<>??@JJEHJGJGHEEFHFGDHHJE@?:-F=000=JHJIBC==;/--/;>=7.-((('((%&'''24:2.-*)())))/''))(***++,59?GJFCJJCCCBE666533205---+78<BA@/(''01<9789<=DJ@6556:5237;''''/.--,++((((+)%&&(&&'+../:;CEFDJFGECDFE===EEJHIJJJJHIJIC;:9</1;><>831/+,'$%'(%&&&;=>???BDCBC@A@>&&&&+.*%&),**+*+0113556;-43--/+(&&&'&()599::942&&'(&'&&()%.79;;ECEEF;:97B>0/1;3EJEJJJJJJJEEJJEJBBACCGFIEEFFFGJHE9950/01:94/+*((()''''78<<=332/..33333989??<@ECE4110.645:677>?HB@<:955686=64112..013137-<=>5FC????J>BJIJJJHHGHEJGHGGIIJJJF:6+++*11/7<AC:55443455956BEFFDEHBBBFEJJFFDBAB@@AADIHIG?><=?>650'&&&',-./-***AA@@AIFFCBCDBECECGJDECECGJJG<=>HJJJJJ@BBJ@??AGAABEJJJEJFJ9888;/+++-,..4+*'%&(('(+0,,-(&&'(((((''&)-/56/0BA@B?;;<<97222@ADAECG><==<A((()339899))))2123@A@:;>>A9654577BEJIEJ<<<<HFBFFDFCFFJDCBB99:JDBFGJIJGFB@A?@>;<.-.+,++(&('+++1337*'')23./58@>>?ABDDFFCDEB<C<:;783+++==<A77///0/----<554++))))*))))*011=9+***+(%$$&(((-+**+,,,-/,-),')'''%%&&(('&(*)1571<>=>?,,,,69;=:9;HHI///@E<::::1//1CFA?DEIEFF4//'056AHJE=>=/*()*.).;;>>>54:5;((((@BFEJDEECBBEABBJIJJFJHJHJFJF<436898><<<998///499789*)))///;==BCIGJJHJJHIHFGJFDACDBA??E@JJFGJJIJFJJI444110,+*//++'''(/4&&&'774>83ADIJJ::::BFEIH:99..4CFIJJEDEGIJGJGGJ@?>FCFIJJGJHHFJJGIEEJIJBEEFCCDFG@AC9//&+('')))&&&*0,++,3:9;33333)):CB:;;=D>><@>DFE0('(-79<>9-----</)32247;64++++5444BBF;;8:5488;4()*47>6)))3961((*;=>GD@A@B>('(68;9;@HF=<<FJCCEFJJIJFJHGJEFDDHIFCB;88(((((('($%$$));?EEEFCB?>;;>A9;<>HCC>:::=AD?755..*'(((,.0(''*JFGJJJJJJJHEJDBBEB===<AABJFFBBBAB::EEDF76697:::=@@JJFDA@?=A>964.0..-124'')*1796566230('(1/''')*&&&8BCA...-+)'()((&&&&202224:2223=?A@;9779?CCDHGEDGHJJFJEDJJI?GGGGCCA@=++8*''''ADDFJJJJJJJGEHGD111297::8573*211'))',..-,*)((*=;::=6445=22167('''&&.%%%')))01256666301245JGDECFC8800016.../(''(+*)*+..0.,1132//++;?@CEGGJIGJJJJ?>?,7))*2,(''-+(((+-76677>>>>=>@FEGD<=<IFJFJIJECEFJJJJ>8668>>>JHJCC::9?97;:)%$%&,)'''(()67-*)))*AHHJ???:;7661,)'(*)''((778>IDCFEAFIFHC@>@??8777FCC>>22223''(')+--+')0BHJJE@>>;?AB@>>9888)(()--,)(&&%%%%(''&'((.-+)&%%%''(+23)))*=69;D??@:7+)-+*&&&(..-.--331.,06,)((.))'(((89>JJA@@9;;CGGJFJJFGECCJF?>BF<@A:-'&&&'''(%'%%&'+,;<JJCCCBHCI@@BA@?E@AFJ><==F?<F:;;GGHFG=<<>E?A?AGEA/)((&''*/'&&&@??::9=8567CJB>??HJJJGJIIJJJJJJJJJJJJJJFBCF><;;@DGIB>=----001;;;;@@JHJJJJJHDJHFJJGDHJ>==>>G?>>671'&&'5323032:<>;/..*'(',//333<GE?AAED@@>?D?=>>FF@==<>988>>A@@8</.-,002<<441137ACD@?>>99<>AAJJHDAAEJGJ?7323:>98,,,-;?756570055<@HFJFJB@@ABJBFGFIJJ<:::JBEDFJJDJJIJGJHGJJ3223?64&&(,-3'''6<EB,,,,(&&&('())))***&&$$$$%$&$%$%%'31++,,.5;D@DBFJEBCEEEDCJFJHIEGJDABCD::99>==@E2111<;;&%%'*(&-0)'%+-***446?@>>=+****-**4'''&)
@Glass_T7V_10_D3_12_7_23
CAGGAAAGATTATATTTTGAACTGCTAATGCCAGACACATGCTGGTCAATTTTGAAGGTAATACGCTAATAGAATCGAGTTAAAAGGTATTGATTTTAAAGAGATGAAACATTCTTGGACACAAATTGGAATACAACTATAACTCACACAATGTATACATAGTGGCAAACAAACCAATAAAATAAAGTTCATTTCAAAATTAGACACAACATTGAAGTGGAAGCATTCTTCAACTAGCAGACCATTATCAACAAAATACTCCAATTGGCGATGGCCCTGTCCTTTTACCAGACAACCATTACCTGTCCACACAATCTGCCCTTTCGAAAAATCCCAACGAAAAGAGAGACCACATGGTCCTTCTCGACTAGCTTCTGGGATTGCGCGTCGCATGGGACGTACAAATAAAAGCTTGATATCGAATTCCTACAGCCGGGGGATCCCATGGTACGCGTGCTAGAGGCATGTAACAAATAAAACGAAAGGCTCAGTGGAAAGACTTCGGCCTTTGTGTTGTGTGTTTTGTCGGTGAACGCTTGTCCTGGTCGGACAAATCCGCACCCTGGAATTCAGTGGCGCCTGCAGACGTAAAAAAACAGCGTGGTTAGCCGCTTAATTGCCGGACGTACAATCGATACCGATAATCCTGACGACGGAGACCGCCGTCGTCGACAAGCCGCCATTAATTGAAAAAGTTAAACAAAATTATTTGTAGAGGGAAACCATTGTGGTCTCCCTGAATATATTATACGAGCCTTATGCATGCCCGTAAAGTTATCCAGCAACCACTCATAGACCTTGGGCAGCAGATAGGGACGACGTGGTGTTAGCTGTGCTCGAGGGTGAACAAAAAGGCCACTAGTGATACGCCTATTTTTATAGGTTAATGTCATGATAATAATGGTTTCTTAGACGTCAGTCTTCACGCGCCCCCTGCCACTCATCACAGTAGAAGCGGCCGCGAATTCCAGAAATCCTCCTTAGCGAAAGCTAAGGACTTTTTTGCTGAAATTCTGCCTCGTGATACGCCTATTTTTATAGGTTAATGTCCGTGTGATTGTAATAATGGTTTCTAGACGTCAGGTGGCATGCAGTTTGATGAGACATCAAGAGGTTCCAACTTTCACCGTAATATGGAATAAAATCACTACCGGCATATTTTTGAGTTATCGAGGTTTCAGGAGCTAAGGAAGCTAAAATGGAGAAAAAAATCACTGGATATACCACCGTTGATATATCCCAATGGCATCGTAAAGAACATTTTGAGGCATTTCAGTCAGTTGCTGAATGTATTCTAACCAGTTCAGCTGGATATTACGGCCTTTTTAAAGACCGTAAAAAAAATGAGCACAAGTTTTATCCGGCCTTTATTCACATTCTTGCCCGCCTGATGAATGCTCATCCGGAATTTCGTATGGCAATGAAAGACGGTGAGCTCGTAATGGGATAGTGTTCACCCTTGTTACACCGTTTTCATGAAGCAAACTGAAACGTTTTCATCGCTCTGGAGTGAATACCCCGACGATTTTGGCAGTTTCTACACATATATTCGCAAGATGTGGCGTGTTACGGTGAAAACCTCGCCTATTTCCCTAAAGGGTTTGTGCGGAATATGTCTTTCGTCTCAGCCAATACCCTGGGTGAGTTTCACCAGTTTTGATTTAAACGTGGCCAATATGGACAACTTCTTCGCCCCCGTTTTCACCATGGGCAAATATTATACGCAAGGCGACAAGGTGCTGATGCCGCTGGCGATTCAGTTCATCATGCCGTTTGTGATGGCTTCCATGTCGGCAGAATGCTTAATGAATTACAACAGTACTGCGATGAGTGGCAGGGCGGGGCGTAATTTGATATCGGAGCTTCGCTTTGGACTCCTCTTGATGAATCCAGTAATGACCTAGAACTCCATCTGGATTTGTTTAGAAACACTCAGTTCCACCGGGCGTTTTTTTATTGGTGAGAATCCAAGCCTCGAGCTGTCAGACCAAGTTTACTCATATATTACTTTAGATTGATTTAAAACTTCATTTTTAATTTAAAAGGAACCTAGGTGAAGATCCTTTTTGATAATCTCATGACCAAAATCCCTTAACGTGAGTTTTTCGTTCCACTGAGCGTCAGACCCCGTAGAAGGATCAAAGGATCTTCTTGAGATCCTTTTTTTCTGCGCGTAATCTGCTGCTTGCAAACAAAAAAACCACCGCTACGGCGGTAAGGTGCTTGGGATCAAGGCTCCAACTCTTTTCCGGGAAGGGATTGCAACTGGCTTCGGCGGAGCACGCAAGATCAAATACTGTTCTTCTAGTGTAGCCGTAGTTAGGCCACCACTTCAGAAAACTGTGTTAGCGCGCCTACATACCTCGCTCTGCTAATCCTGTTACCAGTGGCTGCTGCCAGTGGCGGTGGGTGACTGTCTTGGGTTGGACTCAAGACGATAGTTACCGGATAAGGCGCAGCGGTCGGCTGAACGGGGGGTTCGTGCACACAGCCCAGCTTGGACGAACGACCTACACCGAACTGAGATACCTACAGCGTGAGCTATGAAAGCGCCACGCTTCCGAAGGGAGAAAGGCGGACAGGTATCCGGTAAGCGGCAGGGTCGGAAGAACAGGAGAGCGCACGAGGGAGCTTCAGGGGGAAACGCCTGGTATCTTTATAGTCCCTGTCGGGTTTCGCCACCTCTGACTTGAGCGTCGATTTTTGTGATGCTCGTCGGGGGGCGGAGCCTGTGGAAAAACGCCAGCAACGCGGCCTTTTTACGGTTCCTGGCCTTTTGCTGGCCTTTTGCTCACATGTTCTTTCCTGCGTTATCCCCTGATTCTGTGGATAACCGTATTACCGCCTTTGAGTGAGCTGATACCGCTCGCCGCAGCCGAACGACCGAGCGCAGCGAGTCGTGAGCGAGGAAACCTGCATAACGCGAAGTAATCTTTTCGGTTTTAAAGAAAAAGGGCAGGGTGGTGAATTTCTCCTTTTGCCGACTGCAGCGGCCGCTACTAGTAGACCGGCTAGCGTCAGTTTCACCTGTTTTACGTAAAAACCCGCTTCGGCAGCTTTACTTTTTGGTCATCGAGTGATTACAAAGCAGAAAAACAAAAGAAAGGCAACACCATTACTATTAGCCTTTTTGACTAATCGTTCGGTGGCTAGCGTCGTGGTTTGTCTACCATAAACCACCACAGTATCTCAGTGGTGTAGGATTGCAAAGCCCGACGTGCACAGCTGTCACCGGATGTGCTTTCCGGTCTGATGAGTCCGTGAGGACGAAACAGCCTCTACGAATGATTTTATTTTAAGAATTCATTAAAGAGGAGAAAGGTACCATCAGTAAAGGAAAAAGTTCACTGGGAGTATCCCGATTCTTATTGAATCAATGGTGATGTTAATGGACACAAATTTTCTGTCAGTGGAGAGGGTGAAGGTGATGCAACATACGGAAAACTTACCCTTAAATTTATTTGCACTACTGGAAAACTACCTGTTCCATGGCGACCTAGCTACTTGGTACTGGTGTTGAATGCTTTGAGATACCCAAATAAAACAGCATGACTTCAAGAGTGCCATGCCCTGA
+
7//,*+-*)$$%&((),0%###%$$$#$$#$&%%%'''%&((,)$##$%$(()))46;<(('&(###&(0.,,,/9899=A<>>JFJJG@@@@GB;6.++*,*)++&'-.+*)&')%%.7:@;;95F@<<?<;::;;<;;JIDEJJEJJGHHJJEB:211''''';20/0,('&&%&&'&',.-,,.--&%%&++/03?>;+++++0343562.4<;(()6<75,,,())%&&&)****+;77----2::>>DFDIJC,+++=?7BB;:88997::;;:9::<=967BJ?DEFGJHJFGIJJIEJHIJGJJGJD@::::D>;D>543324'''21247799ADA:751.--.200'''%%$%')'''&'$$$%'''%%%%%*$$%%$$$%))+'''&$$$$'349AJGJJHJGFHJDEG;3/-+)'(+((%%%((03JGA;<C@=A4444;33//-,-,+*+.31'&%%(/+++-36<?>?>BCJJFH>0..''&'13+''&$$%&(*+*'(%%&(()(,)('((0//00;>?@887(''&&*0--++*+0-,,*2012((*180///33-,-.=BB:999?A>>>@6655=>>:70*)&(-..433100,+*)&'''&&&&(()+)()(()'))*,,,(%%$$'(689:<AAA@B@A=<:...,006666753--10('&(((-//1*++,<A>:;;=FGGFJJJJGEJHHC<;;?GBEJE?;''''6669;;<;IDDCFHJJ=965BBB3233;9B:IFIBBBBC97=::;;=<)(((6AECHJJJJGIEC0..--8-()*+,,,,5:;9999JJ>==>JGJIJEHHEGJEGB@@1,++-+),,+)//13552.-)%$%&+-1421025533EJFHGJFGJIJJJIJJEEEGDJ=<<;::))))854.**23382/''+))'))'&&'02.5:=>CADCA>><,,+,+%'+04<551/+++'''/(/,+,,9<-(''(+-),/,,003//'%%$&&'',,.3.)(()+/3/'&&&*&'-./GJJJCGDIIGIGJJJJGJGJJJEC?-('&*+*&(((////1/10))(),+*''***8///310.(''&%$$$&&%)*&%%%%%'*+,-.+3*8594589>@=22225+((('&&&()3-.5675555<=;6-..-01@@C7656>?A5(((&%%6=??BIGFFEJJIGFEDE@AAGJFDCEFCGJJJJICBJEJJJGHJEHFEEEJGJHJHJEDE<AE>?>3333:72223<EEED<;<<F***.'&***'''''$%%&&'(&&&&%$##$#$#$'((($%&&%%),-1276621//3;>AEJC*)):0/0.+,//.)(**+&&&)*+++---2=;;;;878778=8B>222222-../56.(//0BHCBBJEBBD;;<:6,8789;61;=<<==F=<<245>D755:<7655:&&&'-+(&&(()*))):559<<EGBACBIIHDAA@AE*(((,,-/00..0-++00.(()/./3A@AB66<433/((((&&&%&%&'()('*-%%%+*)+,4633EGCJJIJJHGHFJ>:=::IDDHGJJD;1//1<GIFIID><322299:;;1//-('((**())&&$$$%&'&&'(*)''--////226:<432+)))/ADFH?><::;9/...32262++,1HJJJJJJJJJJJJJIJ@@AHJIDCCBJJJHJJJJJGHFJJJ>>=@A//.2@@?B=<99;777756;<JFIJGHJHJHJGEDFDJB?:;DBFB=<=85-+.+68BBDJJJJDJJDJHHIJHJGJJJGHJFCFDGJJEJJEJDC?AA;;::CBDGEB;::?8555CBC80012JIGJJJHCBBCA>>3112B=@?75/'%%'(((&&''')'(*))'''&&++2?3334@?==>JHJDIDA@)))3*6560//0><9756567&$#$266+*+,,-,-**(01-.4776553<==2////1/.,,..---.7:<>878967786555<;<789DJJGEA3335782/0334ADJEEJJHFJFFJJJGE<<<<=JHD>.A@79754-,)&&'',/07>=;<997667>ACEHEFJDFIEJEJIJJGJIFIGGJI>>C553,**+.420--28:8=>897,,-8558112<0-+,,*&)'&%&'/1;=??><2222==>BA=;??@ADB:99=DE@DEGJHFGEDA?@?3C0007999><;=666=*)((21''((((''%%&&$$$$%%'&%%%&($&((%&&(&&&,-('$%&'*'+*)&&%&&&&(&&'+75,,,&%$$%%$$%()-./.-03AAACBC?<:<:>EGIJJJJGJGFHJJJDDCDIHFJ<;92.-+%')--.++//1,,-('&&))..?CFJGJJGFJJHJJJEFEIJJIJC==HDJJJJDJHEIAB5231022-++()*))))(''&''&,.<<<;8@BDCHBB@@BFJJHEGJIHIDGFDHJGB@11148810/'44332///211//.(('(,+---.,.023223/-..//654446:;;=<;1899G:76;889?@=>JIJDJGBCDB?>6.-//.../+.''))()%&'.16898:@<AECBBA@@BCDEDFHEFJJJJJJJJEGD?<424575-+/445;DCD???@>>JFBB=;;<8*(((?E@87746////)))''+*(.0499@9+EF<;;:CJEFJJJEGJJJFFJJJIFDFEFEFDECCFI=7533.'''(46.++,?A==<=;3-+,6789AHJFJJJDJJJFJJGGJJIH87>HJIIEFDGH=?:<8---.;>==?333?B>GHJEBB@CEEDFFBABJFGEFJJIJGJEFIHFJCJJJFIEFGFJEIJGGHIJFECA?A>>BB,,,,4999@A@@?@DAA@846BCDHFEF>?>>:999651(((;?@>><</'''333,,,-+6+*,-'''(>>?>?=>@ABBJHGIJJGFBADFIHJEHD=6<;<24250/065322&&&%(&$%%'()-1&&%%&()+'%%.589:000012-----/..455DHBB@@EDB6666GJJFJJFEA6,***4>GIGHE:999---.))())/+*))-.66>>BBCA@AABIGDEED811120'(/....('(,-((0,-+(((%&%$$$$%'%%$#$%%&)**+'&%%%%%$$%&%$$$((%***+-.6684555>43))((%$$&&)')(23--,,,,,,-..01/000@;:==<;77222=<<=B@@?AA?@AACBBCC?5444;@BFC@@?<78<5DCEJJJIEHID<:'A?33>><655:9,,,-300..))*,3223>D-++*+(()..,**-0129<?DAABCDEJED@33/*+'&%'))-02+)(()'%$$%&&%#%'&$$$%%'%&&'*)(%&(%%%%%$$%'*/1123;:/.-,'&&%%%&+&'(,&%%'(()46@CFBAABGJIEJJD=<==CDBCCGD:999DGJDFH@:8317./AGJFCDDEFJFCB;;;88>III@@@?JGGJHB;68:76('&%%$$%&&%%&$''''%%%&%%%%%&%2000;)(()**)*)'()($$$+*''''),++,+**+*+())*2,,++011)%
@Glass_T7V_10_D3_12_7_24
TTCTCTTCGCGAAAGCTAACGATTTTATCTGAAATTCTTCCTCGTGATACGCCTATTTTTATAGGTTAATGTCATGATAATAATGGTTTCTTCAACCGTCAGGTGGCACTCGAGTTGATCGGGCACGTAAGAGGTTCCAACTTTCACCATAATAAAATAAAATCACTACCGGGCGTATTTTTTGAGTTATCGAGATTTTCAGGAGCTAAGGAAGCTAAAATGGAGAAAAAAATCACTGGATATACCACCGTTGATATATCCCAATGGCATCGTAAAGAACATTTTGAGGCATTTCAGTCAGTTGCTCAATGTACCTATAACCAGACCGTTCAGCTGGATATTACGGCTTTTTTAAAGACCGTAAAGAAAAATAAGCACAAGTTTTATCCGGCCTTTATTCACATTCTTGCCCGCCTGATGAATGCTCATCCGGAATTTCGTATGGCAATGAAAGACGGTGAGCTGGTGATATGGGATAGTGTTAACTTACCTTTGTTACACCGTTTTCCATGAGCAAACTGAAACGTTTTCATCGCTCTGGAGTGAATACCACGACGATTTCCGGCAGTTTCTACACATATATTCGCAAGATGTGGCGTGTTTCGGTGAAAACCTGGCCTATTTCCCTAAAGGGTTTATTGAATATGTTTTTCGTCTCAGCCAATCCCTGGGTGAGTTTCGCCGGTTTTCTATTAAACGTGGCCAATATGGACAACTTCTTCGCCCCCGTTTTCACCATGGGCAAATATTATACGCAAGGCGACAAGGTGCTGATGCCGCTGGCGATTCAGGTTCATCATGCCGTTTGTGATGGCTTCCATGTCGGCAGAATGCTTAATGAATTACAACAGTACTGCGATGAGTGGCAGGGCGGGGCGTAATTTGATATCGAGCTCGCTTGGACTCCTGTTGATAGATCCAGTAATGACCTTTAGAACTTCCATCTGGATTTGTTCAGAACGCTCGGTTGCCACCGGGCGTTTTTTTATTGGTGAGAATCCAAGCCTCGAGCTGTCAGACCAAGTTTACTCATATATACTTTAGATTGATTTAAAACTTCATTTTTAATTTAAAAGGATCTAGGTGAAGATCCTTTTTGATAATCTCATGACCAAAATCCCTTAACGTGAGTTTTCGTTCCACTGAGCGTCAGACCCCATAAGAAAAAGATAGAAAAGGATCTTCTTTGAGATCCTTTTTTTCTGCGCGTAATCTGCTGCTTGCAAACAAAAAAACCACCGCTACCAGCGGTGGTTTTATTTCGGATCAAGAGCTACCAACTCTTTTTCCGAAGGTAACTGGCTTCAGCAGAGCGCAGTACCAAATACTGTTCTTCTCATGTTAGCCGTAGTTAGGCCACCGCTTCAAGAACTCTGTAGCACCGCCTACATACCTCGCTCTGCTAATCCTGTTACCAGTGGCTGCTGCCAGTGGCGATCATCATCTACCGGGTTGGACTCAAGACGATAGTTACCGGATAAGGCGCAGCGGTCGGGCTGAACGGGGGGTTCGTGCACACAGCCCAGCTTGGAGCGAACGACCTACACCGAACTGAGATACCTACGGCGGGTTGATCGAGAAAGCGCCACGCTTCCCGAAGGGAGAAAGGCGGACAGGTATCCGGTAAGCGGCAGGGTCGGAACAGGAGAGCGCACGAGGGAGCTTTCAGGGGGAAACGCTGGTATCTTTATCGTCCTGTCGGTTTCGCCACCTCTGACTTGAGCGTCGATTTTTGTGATGCTCGTCAGGGGGGCGGAGCCTGTGGAAAAACGCCAGCAACGCGGCCTTTTTACGGTTAGCTGGCCTTTTGCTGGCCTTTTGCTCACATGTTCTTTCCTGCGTTATCCCCTGATTCTGTGGATAACCGTATTACCGCCTTTGAGTGAGCTGATACCGCTCGCCGCAGCCGAACGACCGAGCGCAGCGAGTCAGTGAGCGAGGAAGCCTGCATAACGCGAAGTAATCTTTTCGGTTTTAAAGAAAAAGGGCAGGGTGGTGACACCTTGCCCTTTTTTGCCGGACTGCAGCGGCCGCTACTAGTAGACCGGCTAGCGTCAGTTTCACCTGTTTTACGTAAAAACCCGCTTCGGCGGGTTTTTACTTTTGGTGATCGAGTGATTACAAAGCAAGCGAAGAAAAAAGGCGACAGATTACTCTGTCGCCTTTTTTCCTAGCTCATAACTTAGGTGGCGGGCTAGCGTCGTGGTTTGTCTGGTCAACCACCACAGTATCAGTGGTGTACAGTACAAACCCCGACGTGCACAGCTGTCACCAGATGTGCTTTCCGGTCTGATGAGTCCGTGAGGACGAGAAACAGCCTCTACAAATAATTTTGTTTAAGAATTCATTAAAGAGAGAAGGTACCATGAGTAGGGAAGGACTTTTTCACTGGAGTTGTCCCAATTCTTGTTGAATTAGATGGTGATGTTAATGGGCACAAATTTTCTGTCAGTGGAGAGGGTGAAGGTGATGCAACATACGGAAAACTTACCCTTAAATTTATTTGCACTACTGGAAAACTACCTGTTCCATGGCCAACACTTGTCACTACTTTCGGTTATGGTGTTCAATGCTTTGCGAGATACCCGAATCATATGAAACAGCATGACTTTTACAAGAGTGCCATGCCCGAAGGTTATGTACAGGAAAGAACTATATTTTTCAAAGATGACGGGAACTACAAGACACGTGCTGAAGTCAAGTTTGAAGGTGATACCCTTGTTAATAGAATCGAGTTAAAAGGTATTGATTTTAAAGAAGATGGAAACATTCTTGGACACAAATTGGAATACAACTATAACTCACACAATGTATACATCATGGCAGACAAACAAAAGAATGGAATCAAAGTTAACTTCAAAATTAGACACAACATTGAAGATGGAAGCGTTCAACTAGCAGACCATTATCAACAAAATACTCCAATTGGCGATGGCCCTGTCCTTTTACCAGACAACCATTACCTGTCCACACAATCTGCCCTTTCGAAAGATCCCAACGAAAAGAGAGACCACATGGTCCTTACATTGTAACAGCTGCTGGGATTACACATGGCATGGATGATCTCTACAAATAAAAGCTTGATATCGAATTCCTGCAGCCCGGGGGATCCCATGGTACGCGTGCTAGAGGCATCAAATAAAACGAAAGGCTCAGTCGAAAGACTGGGCCTTTCGTTTTATCTGTTGTTGTTGGTGAACGCTCTCCTGAGTAGGACAAATCCGCCGCCCTAGAATCGAGTGGCGCCTGCAGACGTAAAAAAAGCGGCGTGGTTAGCCGCTTTTTAGATTGCCGGACGTACAATCGATGCCCGGATGATCCTGACGACGGAGACCGCCGTCGTCGACAAGCCGGCCGTTAATTAAAAAGTTAAACAAAATTATTTGTAGAGGGAAACCGTTGTGGTCTCCCTGAATATATTATACGAGCCTTATGCATGCCCGTAAAGTTATCCAGCAACCACTCATAGACCTAGGGCAGCAGATAGGGACGACGTGGTGTTAGCTGTGCTCGAGGTGAAGACGAAAGGGCCTCGTGATACGCCTATTTTTATAGGTTAATGTCATGATAATAATGGTTTCTTAGACGTCAAGTACCGCCCCGCCCTGCCACTCATCGCAGTACTCTAGAAGCGGCCGCGACGT
+
./&&%%'&))&'(.4..(%%%$##.4&&&('((0/)''')**=CCCIIJIFFDGE@@555498227A<FEDDAA@:9:<CB?E<::::G860*)*)*-.:<@BFJFGBBA<<:9:1*)))668?===>EFBA??D978.+*,2.+/11//.04(((*+(&%'++,888GJFJGHJJBFFB<>==@CCHJIFHHDJIGHJIJJEC?==<??GJFFFGDDEDH;3132-8>JFEJDCDCCCEAJJEDIJEJHJHJIFGJGJJIJ999:EFFGJJJIHGGEJJAA>FJ111HJGJJJJHJHIHGFJJFJ>>>?JEJEJJIJHHGJIJJJJHJHEJEEJ@ABDB@?;;-,,((*+.228CFEGFFEEGJGH4EIGIJJGHJJJGJHJJJJJIGJGEIJJJE>=;;=;;51231222289?EFJEJJFHGF;<;9:->DFA><<>DFDHCFFHGFFHJIIJJGIIGGHHDJDDDJFFFEGJJJIEDH?,,**''(,'14%A@@ADDDC@AFJJICJJJHJDCDHJJGGJJJJEDJJFJGEGIEHHHGGJIJIFECB>>6486435;9=<DFJJIJHGDEFIFEJJJ@EBAADCFJJJJJJIHGJJCH-,,,6@??AJJFEHJJJGJJJHJJIHJJJJJJGJGJIC1(&$$$$&//-++.@CIIEIGGAA@AJJJJJFC@>:76-+)*-,--.GA30+**),CJIJHJGJAABBJJJJJIGJJHIEEEIHJJFHJJJJJJJIJJGIJJJ@@@AII?==+**+CIGJIJJJJIJIJJJFJHCIED@HFFHJHJHJJJJJHJIJJJHJJJGGHJJHEJFFGJJJIJJJJJJHFJJJGHJGJEJJJJEJJJBBAAIFJJJJHJHIJJIHIFJFFJHFJJIJEEEJJJJ?>>>JJJHEH@===?@2001C==?:::;DID80,020014F?A@>AE9998:*(&&$&&+*&(/7778?DGJJCA?<>BDC@@BC>;;<JFJGJJHHJJJJJ@B<@DDCDB@ADJJFJJIGF1//0****-./>GGIFFGGFDHGFJJJHJJIJJJFJHJJIJIJHJJIJJJGIJJJJFGGJGIJJHJHJJJHFJIC>=>:2//01=/0@AA@7778FBBBH.---DFDJJGJJJJHJJJJJJJEGGJJIJGJJJJ6'''>=89<22339<?=9::8;:+**)''+,.23-(&&&(3671((--+')22.;;FDG?<:=<?CF@@?AC>990000=;4344CC@A??JGFHEJJJJGG===<ABBDDDGDHCE>:///4(''((%&',3112<@BEJJIFHEJBCEHEIFIHHFJJIJJJJDEDCIG9987*(-('')*--.767HJJEJEBA9;;23,&&''-()++*)'%&*$#'&'669///03128;;7888JB;::9986:<=GFIFJGHEFEJJHJJFGJJFJJJJGHJJIJJIHJJJJJJFJF2111CB433+('''''*+,:;?B>JGFJB>>>CHIJGIJIGJGJHIJIJHJJIJJJHGIJHJJGECCCIFGID;::JJJ><:<>DEJJIIJJJJJJJJFIHIIJJ@????A@BABB7664666@8///38999//'&&''+++)(%%$$%56=DGFJIIJHJJJDA<677?JJJFHJJJIJJJGJFJJFJJJJJIJJFJJEGJBJIJHEGGEJJJJHJIJIHGDFE))+ABA8///,)+*,/GJGE;+*('&')5333<:3=)(()2-98333*=@?<;96620.,*)+,1,-<::;FHJHJJJJJEGIJJJJBAA6-,*)-//.3435229AHE@@GJJJGJFJHHJHGIJJIHJJFJHJHB:77781))))3>=?A22./?>@BDJJJJJFIFCCJJHJJDJHJJJFJJJJGJJGGJJJ;<JJIJJJHIGJJJJGGE?>?8=>2555>8-:>CBDCDJGEJJJJ@?:22521127?;:??A=>=;1112;<=?@DJGD?@??@A@BCGGGIJFFEB;<?ABGHJJFDEDG;;;98178+++*5=>>?===82388;IF>HGEJJGFJJJDJFHI>JJJJD=8DD65429:;EBFIJHJJIJEFFEFF>>?;<CDDBBCEJBCAAA>==@@8EEJIJEEHJJE;;9:=EEBAFBBHDEJJIJGJGJJJGA;857756720+'&'*7;=@@CBA@BEJEEED0////.==?BAGHEEEEJJJJHJGJGJID;;;:6,)6;..,01222=>>DEDDBHJJJJJEDDBGFCFADAAGCJJJJFFHIFDJ@7656;;;,,))))))((((>>=7446678<>>A777B7779FCEDFJIJHHA-,,-0005:877:6669+C>>DECJBADGIJEIA::9//2+*)*+..788:3234?ABEJJJJJIJB<=7EDGD@C6321./43/*'&*.)+-'''(.&%&))%%&)*+)'&())-77<ABDJIJJJGJJJICIFHJFFJJ=;668:2114112BCCFJJIJJJJJFJJJIIJJJJJJJJJJHJJJGJGFHHIJHJJJJJJJJJGJIJHEFFEDJJJHJJHJH=HC:>JJJIJJJJJJJJJI@BJEJIJJGFJJGJJJJJJJIJJIIGGJFJJGJGIIIFGHIJJJHGJJEEJGJIJJJGJIJFFJJJJC@AIJFEFFABBBFHJ8777BIJ?====<;6207752,'&&)7::?>>JGIIABBGJJJHGGJIJA?CAHJFGJJJJGGDCIJJJJFHHFH:987;=>FBDDDF@>?BAA:;<AFIGJHJE>=?AEA<89DGJDDDDAA?BE;43--.*))*00123=CBEJJJJJIDFEFJFFA77DHJIHFDEDIJEE555++++.DCDB::60CGEJJJIJFJJJHHJJJIJJFHGGGJGJIHGHJJJIGJJJJGJJJGIJFHJIJJJJHGHJHEFJJJHGIJJJJGGJJJIJJEFEGGHJIJJJJJIJIJJ@=BA;7779677855555<=>>EJFHJJJJIJJGIHJJJJIJJJHJJJGJFJHJJJJJJHJJGFEJDDJJGJIHGJJJJJJJJJJB@333278<A78>9;=D9;89==:55=>8776;9A64<BEGAB@?A<<))))2,.&$$$&'1++8BBDJFGGGHJFJJGJJJJFFJGGHAB?@65552*+9:JJJJJJJJJJGJJJJJJIJJFJJJJJJIGJJFD><@J=>=ACAA@@@FFJGJGJIHGHIHHHJIJIFE?A879BF9;;GJFDF42//1?CFJJFHEJJJJFAJH*)))100>;:<;@975'7-)))@CA?=<<=>BCE:8888<>JJIGDFEJGJJJJJJJIHEGJGECBEFJIIJGGJGJJJFJJ<:;IFFHIJJJFJJGD<>;:::891.(''')'))66-)/(1&&%&)*./788<<=:444:4444JJJJJJJHJHJEIGJJEIHJHJJJIHJJHJJJIIDFHGHFJIJJJIIIJJHJJJJJIJJJJJGJJJGFDFFIGJJIJJIJEJFGJHJJJGJFDJHJIJJBCAHGFCC<3339ACHJHJIGJJJJHJGJJGIHJIHIFHGJJJGJGJJJJJJJJJJJJGGJJIJHEFEGCDDC>?@@AJIJ:7669?AC??FIIGGJJJJGJIFBADJHG==<;?=>AGJHGFDFGIJJJJJJGFGIJGFECBD?=EJJFIJJJIHJFJHEJJD3223331,)'%&%'%&,0:710434333>EBGFJHHJJJJJEJEHEIFHJBBB@863*'&$
@Glass_T7V_10_D3_12_7_25
ACCATGCAGGTGTCTACGCAAGGCGACAAGGTGCTGATGCCGCTGGCGATTCAGGTTCATCATGCCGTTTGTGATGGCTTCCATGTCGGCAGAATGCTTAATGAATTACAACAGTACTGCGATGAGTGGCAGGGCGGGGCGTAATTTGATATCGAGCTCGCTTGGACTCCTGTTGATAGATCCAGTAATGACCTCAGAACTCCATCTGGATTTGTTCAGAACGCTCGGTTGCCACCGGGCGTTTTTTATTGGTGAGAATCCAGACCTGGCTGTCAGCCAGAGTTTATCGGTGTCTGCTGATTAATTGAAAACTACCGATTTTAATTAAAAGGATCCTGAAGATGGTTTTTGTGATCGTTAATCATTACAAAATCCCTTAACGTCGAGTTTTTCGTTCCACTGAGCGTCAGACCCCGTGAGAAAGAATCAAAGGATCTTCTTGAGATCCTTTTTTTCTGCGCGTAATCTGCTGCTTGCAAACAAAAAAACCACCGCTACCAGCGGTGGTTTGCAGTAAGAGCTACCAACTCTTTTTCCGAAGGTAACTGGCTTCAGCAGAGCGCAGATACCAAATACTGTTCTTCTAGTGTAGCCGTAGTTAGGCCACCACTTCAAGAACTCTGTAGCACCGCCTACATACCTCGCTCTGCTAATCCTGTTACCAGTGGCTGCTGCCAGTGGCGATAAGTCGTGTCTTACCGGGTTGGACTCAAGACGATAGTTACCGGATAAGGCGCAGCGGTCGGGCTGAACGGGGGGTTCGTGCACACAGCCAGCTGGAGCGAACGACCTACACCGAACTGAGATACCTACAGCGTGAGCTATGAGAAAGCGCCACGCTTCCCGAAGGGAGAAAGGCGGAGCTAGGTATCCGGTAAGCGGCAGGGTCGGAACAGGAGAGCGCACGAGGGAGCTTCAGGGGGAAACGCCTGGTATCTTTATAGTCCTGTCGGGTTTCGCCACCTCTGACTTGAGCGTCGATTTTTGTGATGCTCGTCAGGGGGGCAAAGCGTCTGTGGAAAAACGCCAGCAACGCGGCCTTTTTACGGTTAGGCCGCCTCGCCTTGCTGGCCTTTTGCTCACATGTTCTTTCCTGCGTTATCCCCTGATTCTGTGGATAACCGTATTACCGCCTTTGAGTGAGCTGATACCGCTCGCCGCAGCCGAACGACCGAGCGCAGCGAGTCGTGAGCGAGGAAGCCTGCATAACGCGAAGTAATCTTTTCGGTTTTAAAGAAAAAGGGCAGGGTGGTGACACCTTGCCCTTTTTTGCAAGGAGCTGCAGCGGCCGCTACTAGTAGACCGGCTAGCGTCAGTTTCACCTGTTTTACGTAAAAACCCGCTTCGGCGGGTTTTTACTTTGGTCATCGAGTGATTACAAAAGCAACGGAAGGAAAAAAGGCGACAGATTACTCTGTCGCCTTTTTCCTGACTCATAACTTAGGTGGCGGGCTAGCGTCGTGGTTTGTCTGGTCAACCACCGCAGTTCTCGTTGGTCTAGATTTCCAAACCCCAACATGCACCGGCTGCCGCCCGGATGTGCTTTCCGGTCTGATGAGTCCGTGAGGACGAAACAGCCTCTACAAATAATTTTGTTTAAGAATTCATTAAAGAGGAGAAAGGTACCATGAGTAAAGGAGAAGAACTTTTCACTGGAGTTGTCCCAATTCTTGTTGAATTAGATGGTGATGTTAATGGGCACAAATTTTCTGTCAGTGGAGAGGGTGAAGGTGATGCAACATACGGAAAACTTACCCTTAAATTTATTTGCGCTACTGGAAAACTACCTGTTCCATGGCCAACACTTGTCACTACTTTCGGTTATGGTGTTCAATGCTTTGCGAGATACCCAAATAATATGAAACAGCATGACTTTTTCAAGAGTGCCATGCCCGAAGGTTATGTACAGGAAAGAACTATATTTTTCAAAGATGACGGGAACTACAAGACACGTGCTGAAGTCAAGTTTGAAGGTGATACCCTTGTTAATAGAATCGAGTTAAAAGGTATTGATTTTAAAGAGAATGGAAACATTCTTGGACACAAATTGGAATACAACTATAACTCACACAATGTATACATCATGGCAGACAAACAAAAGAATGGAATCAAAGTTAACTTCAAAATTAGACACAACATTGAAGATGGGAAGAGTTTCGACTCACAGACCATTATCAACAAAATACTCCAATTGGCGATGGCCCTGTCCTTTTACCAGACAACCATTACCTGTCCACACAATCTGCCCTTTCGAAAGATCCCAACGAAAAGAGAGACCACATGGTCCTTCTTGAGTTTGTAACAGCTGCTGGGATTACACATGGCATGGATAATCTCTACAAATAAAAGCTTGATATCGAATTCCTGCAGCCGGGGATCCCATGGTACGCGTGCTAGAGGCATCAAATAAAACGAAAGGCTCAGTCGAAAAACTGGGCTTTTCGTTTTATCTGTTGTTTGTCGGTGAACGCTCTCCTGAGTAGGACAAATCCGCCGCCCTAGATCGAGTGGCGCCTGCAGACGTAAAAAAAGCGGCGTGGTTAGCCGCTTTTTTTAATTGCCGGACGTTGAATCGATGCCCGGATGATCCTGACGACGGAGACCGCCATCCTCGACAAGCCGGCCGTTAATTAAAAAGTTAAACAAAATTATTTGTAGAGGGAAACCGTTGTGGTCTCCCTGAATACTTATACGAGCCTTATGCATGCCCGTAAAGTTATCCAGCAACCACTCGTGGACGCGGGCGACAGATCCAGGGACGACGTGGTGTTAGCTGTGCTCGAGGTGAAGACGAAAGGGCCTCGTGATACGCCTATTTTTATAGGTTAATGTCATGATAATAATGGTTTCTAGACGTCGAGTCTTACGCCCCGCCCTGCCACTCATCGCAGTACTCTAGAAGCGGCCGCGAATTCCAGAAATCATCCTTAGCGAAAGCTAAGGATTTTATCTGAAATTCTGCCTCGTGATACGCCTATTTTTATAGGTTAATGTCATGATAATAATGGTTTCTTAGACGTCAGGTGGCACTCGAGTTGATCGGGCACGTAAGAGGTTCCAACTTTCACCATAATGAAATAAGATCACTACCGGGCGTATTTTTGAGTTATCGAGATTTTCAGGAGCTAAGGAAGCTAAAATGGAGAAAAAAATCACTGGATATACCACCGTTGATATATCCCAATGGCATCGTAAAGAACATTTTGAGGCATTTCAGTCAGTTGCTGAATGTACCTATAACCAGACGGTGGGCTGGATATACAGCCTTTAAAGACCGTAAAGAAAAATAAGCACAAGTTTTATCCGGCCTTTATTCACATTCTTGCCCGCCTGATGAATGCTCATCCGGAATTTCGTATGGCAATGAAAGACGGTGAGCTGGTGATATGGGATAGTGTTCACCCTTGTACACCGTTTTCCATGAGCAAACTGAAACGTTTTCATCGCTCTGGAGTGAATACCACGACGATTTCCGGCAGTTTCTACACATATATTCGCAAGATGTGGCGTGTTACGGTGAAAACCTGGCCTATTTCCCTAAAGGGTTTATTGAGAATATGTTTTTCGTCTCAGCCAATCCTGGGTAGCTTCACCAGTTTTGATTTAAACGTGGCCAATATGGACAACTTTTTCT
+
++-&&$$##$(((&&&'..@EGJHJFJIIFJJHEFGJJGJC;349=IEFJEJIGHHIB==JHHHHHEJJJJIHJJJJEJIJJJJJJGGDDGJCB@>=6434B?EBBEDHJEJHHJJJJJJIGJJIHIGGJJJJJJJJFJHJJGJFHIJEJJGJIJJID=33BBDEGCBFDGGGDBBFA?>77G7777JJEDCEC;:=HJGJGECCCDJJIJJGID5++-16-77889::GGHGHHHGJJIJGFGJJI888.;?:50----1*'''&%&%%%*+&%%%((*(&&(-'*'&''&&&&())$$%%&'&*&))+,''$$$$'&'**''')'&&,-/++)''''('''&&%%&*,('%#%%&&&%&&%%%%$$&)-123AIEIGJG21(%$&(())9878=>C=@ACJGD>?>=;9888<<J999:A:752,,5;=?JCGFGB:;;6??@?>503:>DJJJFHJJJBDBCE>=98CDBA@@CBACC:::CJFFJJFFFHJJGJGFJJ?==/-*+)&&&((((,>>>IEGHBDAEHFJ@?AB:613ECC???BGBCDGCGBDDFHGJFHGJJJIGG??ACJ??>@C>EGGJJJJHFFJFF=?4444:7772+)**++,-39@EJFGJJJGJIGEE:899=<=?ABCCFICHHHEEHHJEGIJHHJJ=>FJJJJJJJJDGDGFAAAAGJGFH<999=CJFEHIEJJGCEJJJJJHJJHGGIJEJHFJJJJJFJJJJJFGFIFIDEHJ???44445@<..-+,-=EE@>7556;;;+**+1-**),))2351004-,)*+5567<:@@CEFJHHJGGEJGJGJJJJJJJJIJJ=<<<=JGJJJJHHHJGHFJD<<<@A<;2//0/0/*()*)*))*--,,-12:HJJHHJHHJFJHA111JIFHHJHHEH=<<=(()<.:5--2-)*--FHJFD<??<89<=@/,,64,?A@BAF8@D=<<;=HDJACJJJHJIH=<<<;8;<<<=EEJHFFHJIJJGJIJJB::8*)))=:88/,(*)+*)**??@DJJHJJHFHGJJJJGIJJJEHIJIGC*('&',$$$%''&''(&%%&'%(*(**))((()0:55788BDF8FHEJHJJJHFJJJGGIJHHFHEHJGJHEJJIIGGHJ@?@@GDCEHFEJBHFC;;;<JIJGJIHHJJJHHJJJFGJD5554-,+-0...0324<;;9:7,,,GIFHJJHHJJEDBBDDEFJGHDCDCCHEGHFGGHJFDCFIJJDJJHBBEGCHEJE?CCGJGIEIJJCA@AC;?G@B=?<C:+*%%%$%)$$%'((85566000BDG=<=124;<=HDGGFJJGEFEEEIHJJIJHDBFGHHHGHHHHDB>76<=B9789<>==9;9>)&&&5/563442///06553../.141-&%%$$$&'%&'.44559CDFDDGBJC=4434??>=@@@>CCB210>?>A@AEJHJHGGJHHJHJ?@@?D?==9:-).4;;<=89993444@BEE66623'''((*.//.,,045300//+(-(&''))2&%%%&%%'(&%&)041*'''(->>AJJGB@?EF?4?@BJGJHHJFJIIDEIGJCAC0..15:7777?;<AFJFJHJJJFHH?5D>GHIJFJHAE@43333234879;9DD@@>?C.../;HGFJJJIJHJJCCCJA@77JFGJIJJJJJIHJJJJGJJJE@;<<=JJIHGAAAEFJIJJEJHJIJFGJGEEFHFHIJJFJGHEHHJJIJIJJGJJJJJ;::9<<<FIHIGIGJIJIGIHDDHBFE<9:32243333F(''(1104<ABB;=)'7;>BJHIJIHCEJGIJJGJJJJJGJJHJGHFCCCCGFEGFJIJIIJJJIDEGJGJIJFGDDGCB5447((()9//HHIEEEIEIF@?=:::44333>>;///07799---5FJEAE====ECEEHGIJDFGEIHIDFAGF@@BCJHDDF<<<EFJHHJB<;>@BJIIGJHIJJJJ:7556:HGHJJJHJHJJHJJJIHJGHJJJCDHJJJJHJJJIJHJJJJJJECDAA7.,-/0+,0((/6=GABFHFJGHJJJIGJIGJGJJJJJGJGJJJHJJJHJJGJJJHJJIIIJJJGGHJJJJJHJJGHJIJHJIJJJJJIJJJJJHHIJJHGHCDD>>==D??==BBGJFGEHJHFGG===765561.&&''((**+,((''')+*,,,,-->?GJJGJGGJJHGJJHIJJIJJJJJJGIGHJJHJGGAE;37699:=EGIFFEJJJJJJHIGJGJJJJJJG;FJC?2//08333:9////>7FJGJJHHEJJ@@EFFFJIJJJIJJGCCBCHDF77IJJJFGCB45ADJEHA??8=<=BFFIDBF((((GCCGJJHJJEGJJJJJIHIFFE%$$&.2(05%%%&&&$&(++*-,0.6@@GIJFHFGHACBBIHJGJJJJIJJJJJJJGDGIJJJGA966,***31''),,,22267)((+11178;=?;1<DEHH8888EJHJGFECB;<IFGCFGJIIJ:999@JA?:444AB+*,))2119HJJIEJJJIGJGJBE>;<JEHJFGJHJJJGJFGIFIDFCB<97:=FHHJH8778><=))((**+-,,.*))*)+093333GFGIJFEHEACCCBA433))(()&%&&2:;EJFIDHHGJJJJEDFHJJHJG<<<;<>?GJJJJHIJJDDFDJFIJFJEDFGJJECDEGHI;:=871-&%&'.****.0<@B?EGFJJGGDA9612/0..-111028ACEG;;:3('())))*)),-(''$%%%%$$%&+.1612;AEJHHGJJIJGGD?98100/0/5>??=;::@AJJJIJHJJJIJJJJJJJJFEEAJJJJ<;<<JIIJGJJIIIFJJIEJJJ////;52,,:<?CC40004211CBCJ<55:;IHJGJIFIAAJHJJJJJHJJJFIFHJJHJJIJGDFBAFDH@8799?BCJFGJJJJJJGHIJHIIJHEA?:5BB?>=?ADFJJJEJJJD>>CEEIJGJJIJGDJJJJJHJDGHIJIGJHJAA7667FJGFJJJHIIJEC?.....B<<<=CIGJGFHA;999967CBEGDBB@@@FA=@::DFCA<558DGGJGJJJHJJBA?C520/3117<?>ABBGFGJFJHGEB?998:BCCJGJJJHGFJ@87AJFGGD<;=AD?==21135400004EBIGGJJJJJJJIGJJIJIJHJJJJJJJHJJGJJJJJJJJJHJJJGJFJGJJJDGEGJJIEIJJJHJFHJJFDJFFBII,,,,7=31,**,()()),**(&''***2339;:9553311/.1.2CJCJB<DDIJ678FIGJDFCCEDGJIEHGJJJHFJJJJJJJFFEB??;=</.*'(..,?AFJJJFJGJJHJJEIJJCIGF2221CD?@??JCCEAJFGJIEFGHGJJJHJJJJIHHJHEEJJHJIJFJ>5558>@57''03:6BIJHE;1ECCCDBDGEIJJJJJIJGDJGJJIJJJJGJJJJJIHJFGJH21%%%&)+-0/5<>DEJJHJJFHDIJEJJJJJD<==3114224798CD?>@3333>>@>6666<99:=BCCECCDB<JIJJJJJIHJGHHA??<>?JEEC@DC:88791)))+31/./'--*',++++'',--...DJ@@@GJJJHJFF?>?F>=>=E86664320---0/'
@Glass_T7V_10_D3_12_7_26
CTGGTCAACCACCGCGGTCTCAGTGGTGTACAGTTCAAACCCCGACGTGCACAGCTGTCACCGGATGTGCTTTCCGGTCTGATGAGTCCGTGAGGACGAACAGCCTGTACAAATAATTTTGTTAAGAATTGATCAAGGAGGAAAAGGTACCATGAGTAAAGGAGAAAAAACTTTTCACTGGAGTTGTCCCAATTCTTGTTGAATTAGATGGTGATGTTAATGGGCACAAATTTTGTCGTGGAGAGGGTGAAGGTGATGCAACATACGGAAAACTTACCCTTAAATTTCTTTCCCGCTGCTCAAAACTACCTGTTCCATGGCCAACGCTCAGCTACTGGTTGTGGTGTTCAATGCTTTGCGAGATACCCGAATCATATGAAACAGCATGACTTTTTTTTGAAGAGTGCCATGCCCGAAGGTTATGTACAGGAAAGAACTATATTTTTGAAGATGACGGGAACTACAAGACACGTGCTGAAGTCAAGTTTGAAGGTGATACCCTTTCTAATAGAATCGAGTTAGGAAAAGGTATTGATTTTGACGAAGAAATGAAACATTCTTGGACACAAATTGGAATACAACTATAACTCACACAATGTATACATCATGGCAGACAAACAAAAGAATGGAATCAAAGTTAACTTCAAAATTAGACACAACGTTGAAATTCAAAGCGTTCGAGCTCGCAGACCATTATCAACAAAATACTCCAATTGGCAATGGCCCTGTCCTTTACCCAGACAAGACAGCTCCTCTCCACACAAATACTCCCCTTTGAAGAATTCCAACGAAAAGAGAGACCACATGGTCCTTCTGCATTGTAACATCACTTGTGGGATTACACATGGCATGGATGATCTCTACAAATAAAACTTCAGATATCGAATTCCTGCAGCCCGGGGATCCCATGGTACGCGTGCTAGAGGCATCAAATAAAACGAAAGGCTCAGTCGAAAGACTGGGCCCTTCGTTTTATCTGTTGTTTGTCGGTGAACGCTCTCCTGAGTCAGGACAAATCCGCCGCCCTGGAGTATCCGAGTGGCGCCTGCAGACGTAAAAAAAGCGGCGTGGTTAGCCGCTTTTTTAATTGCCGGACATTGCGATCAGTGCCGGATGATCCTGACGACGGAGACCGCCGTCGTCGACAAGCCGGCCGTTAATTAAAAAGTTAAACAAAATTATTTGTAGAGGGAAACCGTTGTGGTCTCCCTGAATATATTATACGAGCCTTATGCATGCCCGTAAAGTTATTAACCACTCATAGACCTAGGGCGGCGACGGGACGACGTGGTGTTAGCTGTGCTCGAGGTGAAGACGAAAGGGCCTCGTGATACGCCTATTTTTATAGGTTAATGTCATGATAATAATGGTTTCTTAGACGTGAGTCTTACGCCCCGCCCTGCCACTCATCGCAGTACTCTAGAAGCGGCCGCGGATCCAGAAATCATCCTTAGCGAAAGCTAAGGATTTTTTTATCTGCGAATTCTCTCCTCGTGGTGAGCCTACAGGTTAATGTCATGATAATAATGGTTTCTTAGACGTCAGGTGGCACTCGAGTTAATCGGGCACGTAAGAGGTTCCAACTTTCACCGTAGATGAAATAGAATCACTACCGGGCGTATTTTTGAGTTGTAGGAATTTTCAGGAGCTAAGGAAGCTAAAATGGGAAAAAAATCACTGGATATACCACCGTTGATATATCCCAATGGCATCGTAAAAGACGTTTTTTGAGGCATTTCAGTCAGTTGCTCAATGTACCTATAACCAGACCGTTCAGCTGGATCCGGCCTTTTTAAAGACCGTAAAGAAAAATAAGCACAAGTTTTATCCGGCCTTTATTCACATTCTTGCCCGCCTGATGAATGCTGGTGCAAATTCGTATGGCAATGAAAGACGGTGAGCTGGTGATATGGGATAGTGTTCACCCTTGTTACACCGTTTTCCATGAGCAAACTGAAACGTTTTCATCGCTCTGGAGTGAATACCACGACGATTTTGCCGGCAGATCTCTACACATATATTCGCAAGATGTGGCGTGTTACGGTGAAAACCTGGCCTATTTCCCTAAAGGGTTTATTGAGAATATGTTTTTTCATCTTCAGCCAATCCCTGGGTGAGTTTCACCAGTTTTGATTTAAACGTGGCCAATATGGACAACTTCTTCGCCCCCGTTTTCACCATGGGCAAATATTATACGCAAGGCGACAAGGTGCTGATGCCGCTGGCGATTCAGGTTCATCATGCCGTTTGTGATGGCTTCCATGTCGGCAGAATGCTTAATGAATTACAACAGTACTGCGATGAGTGGCAGGGCGGGGCGTAATTTGATATCGAGCTCGCTTGGACTCCTGTTGACATAATCCAGTAATGACCTCAGAACTCCATCTGGATTTGTTCAGAACGCTCAGTTGTAGCCGGGCGTTTTTTATTGGTGAGAATCCAAGCCTCGAGCTGTCAGACCAAGTTTACTCATATATACTTTAGATTGATTTAAAACTTCATTTTTAATTTAAAAGGAATTATCAGGTGAAAATAGCTTTTGATAATCTCATGACCAAAATCCCTTAACATGGTAGCTTCGTTTCCCATTGAGCATCAAGTACCGTAAAGATCAAAGGATCTTCTTTGAGATCCCTTTTTTTCTGCGCGTAATCTGCTGCTTTGCGAACAAAAAAACAGCTTACCGGCGGTGGTTGTTGCCGATGAAGCTACCAACTCTTTTTCCGAAGGTAACTGGCTTCAGGCAGAGCGCAGATACCAAATACTGTTCTTCTAGTGTAGCCGTAGTTAGGCCACCACTTCAAGAACTCTGTAGCACCGCCTACATACAGCTCTGCTAATCCTGTTACCAGTGGCTGCTGCCAGTGGCGATAAGTCGTGTCTTTACCAGATAAAATTACAGACGATAGTTACCGGATAAGGCGCAGCGGTAGGGGCTGAACGGGGACGTTGCGCACCAGCCCAGCTTCGGAGCAAACGACCCTTACACCGGACTTGAGATACCTACAGCGTGAGCTATGAGAAAGCGCCACGCTTCCCGAAGGGAGAAAGGCGGACAGGTATCCGGTAAGCGGCAGGGTCGGAACAGGAGAGCGCACGAGGGACTTCGGGGAAACCGCGTTGTATTTTTATAGTCCTGTCGGGTTTCGCCACCTCTGACTTGAGCGTCGATTTTTGTGATGCTCGTCAGGGGGGCGGAGCCTGTGGAAAAACGCCAGCAACGCGGCCTTTTTACGGTTCCTGGCCTTTTGCTGGCCTTTTGCTCACATGTCTTTCCCTGCGTTATCCCCTGATTCTGTGGATAACCGTATTACCGCCTTTGAGTGAGCTGATACACTCGCCGCAGCCGAACGACCGAGCGCAGCGAGTAGGTGAGCGAGGAAGCCTGCATAACGCGAAGTAATCTTTTCGGTTTTAAAGAAAGGGCAGGGTGGTGACACCTTGCCCTTTTTTGCCGGACTGCAGCGGCCGCTACTAGTAGACCGGCTAGCGTCAGTTTCACCTGTTTTACGTAAAAACCCGCTTCGGCGGCTTATTTTGGTCATCGAGTGATTACAAAGCAAGCAAAGAAAAAAGGGCGACAGATTCTATTGTCGCCTTTTTTGCCTGACTCATAACTTAGGTGGCGGGCTACACTGGA
+
DHDFEBAC@HBCCCCCCBJGEGGCFEFD>:9)))(---344498==@ABFEH,,,56--,-//602?>=6777<4)A@ABDBJ2222:=AJDEBAA5&%%*-00/0/../%%)----/<@00-)3*''''$$$$$$%''(,'(213533223789884367000/2-*)('()/./,-DEFJEJJJJ==GDJEGJFJDDBAACFB-,+*(,-012100*,0466623/..-/02-+,-03AEGEFGJGEBDBEJJJDEEHHHGCBBAABCBD@B821/*,,&(15@A2111,+(%&'&'&&&%'/''$$%&,''''((&%&&'(*%%%%$%&+'''$$%,*)*(&')('(027:::7,,('))00665/../////779>BJHJCGJHJDA84+7=?;65269.1004366696*=>?JJIDF@><<<=A>GEJCBAB>><<===0&&%%(&$$%/036GEFGGHFGHFJJEDGIJDHIHFHIJJJJJ>>>@FJ::9543.,3)())*2'''')'$$$%&%&&&(-25411/..34581,++'&&'(*))()+-,*))()+&&9=<=001*9=?BDGEJCGDJGGIIJJJJIEFHGJEC@BBFJJJJJHJJJJIJHEJD@CEJGFFFJDFJIEDDFFFFCEEGDHJJJJHJ,,,,,?=?B(((*/745*%%&&*&$%%$'''(('.34<>>>?GGGDHDJJEFJJJJEG::A@=@BA@)))**'&%%%(().//+--,%'&(*)&%%$%%&%&('&%%')()'&(('&%%'),-1*&%&&()(*)*+05122:<:63220011>@B4334=<3++)%%%%&*'$$$$$#%%&((%%&+'&&'028<>>A@@?<96*))),++124332.-.1++)&(&&(067888BHE@>::960//+-5;82+**+BJDIJJA?>?@BA100/13;>999CFDBAEA@@@GJE@B,'''),,.58-**((()/+/1')126;:?=??AFDFIFFJBAAAEHGDAAA::=@>20//+)))3@??@GIEEF@=>@@=00/33-+-)'&*-.-.++++--++-/&&$$'27;<<<:9-:=52222000**)*1012178;9885545((((*&%&%%##$%'&/*-(''')*+/465510/2+)))320111122779<<=B??<??>=113<<<CJJFFGHFHJFDIGIJFHEEDJ;:::FFHJJJE333386334977<;;@@FJC><;;=?D<>JJIJJFJGJ::87::8B:444:9--,**(&%%'&'(((*.25*''*)%%%'&%%%%9CDBBDIJJJJIFEDJHFDJJJJJFJGIFFGJHBAA@DEEABAA>55-,('(&&,7;;?@CI;:211//+,-/33248;D;;;=@A2222D;7-%%',,1&&(,4//..89>>BAEFCDEIF???8541012573122665788C===AFA76446728==AG:99::BB:>?855:7//(%&.0///..0-('%)('%%&*.)*,+,,.1///--(''(&%%%$#$&.*--.0&%%%&''.668<7667DB?;/.211@3333>@DB<<<;<;:<4((()556>4444=9731:1><<887;?;3/.-(('&&&'-/453-(((5;;;98733972222?=<,%%''+('&(()))*67411:@C4222A?B>?==---2200+1//3CC>==JDJGHJJJEDE@:FFCGGFGEG@47100078BDICC767479==:..3337=C===ABCJJJJJJJJFJEJFIIA==:<<::=><=?CCJFGEGDCCI43325+'&'%%&&48>ABEJCDJIC;868?EFHJEJJJFADBBEGAA@AFJJIJHJJJFFHJJE870-...6--.,./-+335BAC?>=<9992**))'&&47);<=?@CFIJJJJEJIHE99:HFIJFHDEB=<-*)++FJDDIEGJ:::EGHJJIGIJJJJJFHGJDF;A9:<<=<@ACEFGJH7777G>===<==<>=?==?>=?>00//6('''//-))&$##')))'&$$$%+,3334BCEFJ7EDJHIJGJJGJJJHJJJJA?>?FJJJJJ::::FJGFJJFGJJGDEIJJGFIJ86631.(()*,()**17<2((((.,0<>?5556GGJ?>JJ@@??CBBFJHJIAABGGFEJJJJJJJJJJHFC??>A544479----88200<A?DADHFJJGJIIJ;:;=HJEGEJGA?542226FJJCCBCHIJJJJBCGDIJIIGJHFECDCDB99::ACDFJJEJFCABJJJHJFFJGGJFJJGJHJ@>BBEJEEBGGH<::::9867-.++,/0120++,431-((()CC???B@3++BDFI@?@?FDDJFE;777<?877772240000;810+,''').14DGJIJJJJGHGD543365ICFCFJHJJFFFJAA?9.++,,,**&%%%+/($$$%',22*)))2:?>>A?EFJEIDDEEBABJJ?>?>JIJJJF><;:<>?CJGJJGGFEFDEB??;788D?AAECJHHCJFJHGDEH76666JIGHHGJD?@A5.*+(%$%$%%&+4-*((*(&$&*7<;A@664--,,224@?@AEJJFIAJE---,.&&&%&&&&$&&&)%''&&%$%'%$%$%$$&$$$$(**/1****,-/201443)))(%(()/..*&055@JJJJDDJHECCCC876432.****,(''(+,1450)(&'&''&*(%'(*++'&%%%&&%'+**)%$$$%-011148AHGDDDJHJGGJJJJJJJI>>>=<7/)('%()&'&&((*'''+,9AHEHJCBC?AJCJ5556JJJJHF@100/...4:;AA;;;;8667:=;:,+,/-+,+++,/./&%$$$$$$$%**,2B?>>?HJIJJJJJIGJJJIJJHFGG?.,,,6?=@?7323.))(()*,,(++()&&&&&&$$$$$$''-6634447BHAHJJJIGGGFJ;;;565)(((8870//)''(2,('')%'***+1*+;<<==;50(&&&/5-**+*((()*.%%&(-*****+'&((*-)))/0@AJGHJJHJFJJDA@@DIJJJJJJJJJHJ:9932214:?86:DBHJJDBC-++,8777HIJGJFJGHJDIJIJB54345/.--&&''((*((())++&''../298.+)'%&%#%#$%&('())79;@>@7C@11104DAJ=<>>GJBED>=;<>>>>?IFHJJGJJJJJIJJJJJJ>==0005:G>==@CB:9:;?=<<=EFJDCAGJEHJJJE>>9:A9<BDC@-)''(,*,,../;ADJJBCC''''')'&'02-,,---.'&-/,0,(,*()+)444>A>523>9980+,..7767442233:9779:CC9===DHCFJCB?/+%%%$*/2225>ADDCDDCBCCDCD??>::;9:98(&'-)+++355447GJJGEC@HIFDHFEEHJJJJHJE=AA;223DHJH@?1++<8?BB?>=@BBA@===;;:61-.868785;C;::9@ACCBEECDJGFFBCCBJJHCFEDJIIJHIJIHFDDB>>=CDC=DFJHFJGGJDBA::HHJDHJ;;;;;2120-***)))),,3;>?>>>>=@FFEEHEE@??A;:::;;8;52.-1891-(/0.--./0(+&%&&'4,---71,44('''++'(&&59@?EC87787951//02/-(&%$$$
@Glass_T7V_10_D3_12_7_27
CTGGTGATTGGGATAGTGTTCACCCTTGTTACACCGTTTTCCATGAGCAAACTGAAACGTTTTCATCGCTCTGGAGTGAATACCACGACGATTTCCGGCAGTTTCTACACATATATTCGCAAGATGTGGCGTGTTACGGTGAAAACCTGGCCTATTTCCCTAAAGGGTTTATTGGGATTCTGTTTTTCGTCTCAGCCAATCCAGGTAAGCCGCCGGTTTTGATTTAAACGTGGCCAATATGGACAACTTCTTCGCCCCGTTTTCACCATCGGGCAAATATTATACGCAAGGCGACAAGGTGCTGATGCCGCTGGCGATTCAGGTTCATCATGCCGTTTGTGATGGCTTCCATGTCGGCAGATGCTAATGAATTACAACAGTACTGCGATGGTCGGCGCCAGGCGTTAATTTGATATCGAGCTCGCTTGGACTCCTGTTGATAGATCCAGTAATGACCTAGAACTCCGTCTGGATTTGTTCAGAACGCTCGGTTGCCACCAGGCATTTTAGCTGGTGAGAATCCAAGCCTCGAGCTGTTCAGACCAAGTTTACTCATATATACTTTAGATTGATTTAAAACTTCATTTTTCTAATTTAAAAGGATCTAGGTGAAGATCCTTTTTGATAATCTCATGACCAAAAATCCCTTAACGTGAGTTTTCGTTCCACTGGTTCAGACCCCGTAGAAAAAATCGAAAAGATATTTCTGAGAATCCTTTTTTTCTGCGCATAATATGCTGCTTGCAAACAAAAAAACCACCGCTACCAGCGGTGGTTTGTTTGCCGGATCAAGAGCTACCAACTCTTTCCGAAGGTAACTGGCTTCAGCAGAGCGCAGATACCAAATACTGTTCTTCTAGTGTAGCCGTAGTTAGGCCACCACTAAGAACTCTGTAGCACCGCCTACATACCTCACTATGCTGAATACCTGTACCAGTGGCTGCTGCCAGTGGCGATAAGTCGTGTCTTACCGGGTTGGACTCAAGACGATAGTTACCGGATAAGGCGCAGCAGTCGGCTGAACAGGGGGTTCGTGCGCACAGCCCAGCTGGAGCAAACAACGCCTGCGCGAACAGAGATATTTAGGCGTGAGCTATGAGAAAGCGCCACGCTTCCCGAAGGGAGAAAGGCGGACAGGTATCCGGTAAGCGGCAGGGTCGGAACAGGAGAGCGCACGGGGGCTTCCAGGGGGAAACGCCTGGTATCTTTATAGTCCTGTCGGGTTTCGCCACCTCTGACTTCAGCGTCGATTTTTGTGATGCTCGTGGAGCGGGGCCTGGAAAAACGCCAGCAACGCGGCCTTTTTACGGTTCCTGGCCTTTTGCTGGCCTTTTGCTCACATGTTCTTTCCTGCGTTATCCCCTGATTCTGTGGATAACCGTATTACCACCTTGAGTGAGCTGATACCGCTGCGCCCCCAGCAGCCGAACGACCGAGCGCAGCGAGTCGTGAGCGAGGAAGCCTGCATAACGCGGAGCTGATGTTTTACGTTTTAAAGAAAAGCAGGGACGTGAACACTTGCCCTTTTGCCGGACTGCAGCGGCCGCTACTAGTAGACCGGCTAGCGTCAGTTTCACCTGTTAGCGCGTAAAAACCCGCTTCGGCGAGTTTGTTGGTGGTGGATGATACAAGACAAGCAAAGAAAAAAGGCGACAGATTACTCTGTCGCCTTTTTTTCCTGACTAATAACTTTAGGTGAGGGCTAAGCATAGTGGTTTGTCTGGTCAACCACCGCGGTCTCAGTGGTGTACGGTACAAACCCCGACGTGCACAGCTGTCACCGGATGTGCTTTCCGGTCTGATGAGTCCGTGAGGACGAAACAGCCTCTACAAATCATTTTGTTTAAGAATTCATTAAAGAGAAAGGTACCATGAGTAAAGGAGAAGAAGACTTTCACTGGAGTTGTCCCAATTCTTGTTGAATTAGATGGTGATGTTAATGGGCACAAATTTTCTGTCAGTGGAGAGGGTGAAGGTGATGCAACATACAGAAAACTTACCCTTAAATTTATTTGCACTACTGGAAAACTACCTGTTCCATGGCCAACACTTGTCACTACTTTCGGTTATGGTGTTCAATGCTTTGCGAGATACCCAGATCATATGAAACAGCATGACTTTTCAAGAGTGCCATGCCCGAAGGTTATGTACAGGAAAGAACTATATTTTAGAAGATGACGGGAACTACAAGACACGTGCTGAAGTCAAGTTTGAAGGTGATACCCTTGTTAATCGAATCGAGTTAAAAGGTATTGATTTTAGAATGAGAAACATTCTTGGACACAAATTGGAATACAACTATAACTCACACAATGTATACATCATGGCAGACAAACAAAAGAATAGAAAATAAAGACTAAGCTCAAAATTAGACACAACATTGAAGATGGAGGGTCTGGTTCAAGAGACTCACAGACGGTTCTCAACGAATATCATTGGCAATCGCCCTGTCCTTTTACCAGACAACCATTACCTGTCCACACAATCTGCCCTTTCAAAGAATCCCAACGAAAAGAGAGACCACATGGTCCTTCTTGAGTTTGTAACAGCTGTTTGGGATTACACATGGCATGGATGATCTCTACAAATAAAAGCTTGATATCGAGAACACGTGCGGCCCGGGGAATGCCACGGTACGCGTGCTAGAGGCATCAAATAAAACGAAAGGCTCGTTGGAAAAACTCGGCCTTTGGTTTATCTGTTGTTTGTCGGTGAACGCTCTACCTGTTGAGTAGGACAAATCCGCGCCCTAGAAAATAAGATGGCGCCTGCAGACGTAAAAAAAGCGGCGTGGTTAGCCACTTTTTAATTGCCGACGTACAATCGATGCCCGGATGATCCTGACGACGGAGACCGCCGTCGTCGACAAGCCGGCCGTTAATTGAAAAGTAAGACAAATTATGTGTAGAGGGAAACCGTTGTGGTCTCCCTGAATATATTATACGAGCCTTATGCATGCCCGTAAAGTTATCCAGCAACCACTCATCAGACCTAGGGCAGCAGATAGGGACGACGTGGTGTTAGCTGTGCTCGAGGTGAAGGAGAGAGCAAAGGACCTAGTGATACGCCTATTTTTATAGGTTAATGTCATGATAATAATGGTTTCTAGACGTCCAGTCTTACGCCCCGCCCTGCCACTCATCGCAGTACTCTAGAAGCGGCCGCGAATTCCAGAAATCATCCTCAGCGAAAAGCTAAGGATTTTATCTGAAATTCTGCCCTCGTGATACGCCTATTTTTATAGGTTAATGTCATGATAATAATGGTTTCTTCAACGTCAGGTGGCACTCGAGTTGATCGGGCACGTAAGAGGTTCCAACTTTCACCATAATGAAATAAATAACTTCGGCATATTTTTGAGTTATCGAGATTTTCAGGAGCTAAGAAGGCTGAAGTCGGAGAAAAAAATCACTGGATATACCACGTAGATATATCCCCAATGGCATCGTAAAGAACATTTTGAGGCATTTCAGTCAGTTGCTCAATGTACCTATAACCAGACCGTTCAGCTGGATATTACGGCCTTTTTAAAGACCGTAAAGAAAATAAGCACAAGTTCTATCCGGCCTTTATTCACATTCTTGCCCGCCTGATGAATGCTTCTGCGGAATTTCGTATGGCAATGAT
+
445@F>9863689C<;;;>:/3233CHAJJHFJJIIGJGHBA84''''.--.42235<=@ABGJJHJDDCDBACAGA:::;CC@77345=??CDAA;?A?=2112EDC??>@JJDJJ;::63135475566=>?A332243..777572233@@@GFGJD?>=JJJHIHJGJA0....0..13BAGJD???A@<<<<821,'&&&'&%$$&&-0000081/2243-@DC9:...*(*(////89:=4><5664=>=DA;;5@>0+,18B/--->;333333397777@CFFFJJGCAABJJJJGGEFEE?CCJIDJGJHHGGJJGJJEGGJJJJDCEJJJ>964445312/../(''&*-)&&*,,1967:96.533;>FGCCACIA99%%%%&&(&%$$&'%**($%&&&$'')*+**(&)).//14:;>A><=>A@=AC;*(((?3336JJ9999:+++//3,,--01@A@@?>=644579;8446)))*1-**)('$$$$%&%(+&&&&&)3-,----,,-,0/010.---/765''*+.3/H?@GHG>==>JJHDJCBDECBCCHEGEJJGEGDE7778;??><?3*&'%)4/459:433/.++,,169000//,-/=?=>=677++++1--..236000*)))C:D?@B==>?=DGJ=AEDEBC@7'''(+++++*)(/./0231-,.(&&'.02-,+,,,))$$&&&'(,,.22=>@2222-,%%%'+&&&&110015:9:=<544<65404-:;)---;?6641223;;;;55470///869520.---3335444452/:<CAJFGJDEJFE7777>>:::84000,,,,.++0*))/0974444126..--34BEDGEFGAABA:999CEBC:2/&&'***,+,0333300/-,+,019:77774***))().)*))03113311ABJCGFGGEA@>?A;;AAGIIJF@1111CDDDEDEFJIJIFGJ977000-//09111+***,+/,07:=;;;=@@===+++)((&8..-*('(,71.,&%%'/(((())*+1.+'&%&(0)((+,''''*))('&&')+'$$###$$%&&'&&069>AAAFDF***6=8;85776631.)'''*--23010-.11,-,.++++++,.//:;:999@:8878=8445:=>=<=AC<.,,+0-,,++,,+(&%(''()?DFIJJCDBBFCAA?5566468==<?3CBA?@><JJJCGJCJHGED778FG6666JJJIHHGFJ>>>8889<;)''%$$%%((''&')'&+,-/--/21.../99685528;876>:30.(**+*<?ADEIFIHEC1//<AEJIHDJB::8:789//-3-:;>>0/-'.--9:;33@@7632****0//0,-(()%&(''*+7()*+2::6EECCCDE??><:330-)+(%%'112566<>?AABBDDDEDFJFDED-'''::<531=CGBAABCE@??@D332/./++++.++*)*$$##%)'&(())*)''$$&&''%%&&)(')+)*),7<6/BB876358895547<>FCGBCCDFJBAA<;??@?DB@5443431334FEEDE=<;/&'%%'&'''-1.++++*(*(*))++*)*/-,,)-.*))'(('&&'&)(()0&&&2377;?;7;??;9630123542267:8777722112,)-7=++**+66)(((*),./*../.''*+.0.*&'((&'))-01=264488=;:::9999....4-)-(((+454544,,+3311341122BA>?@AFF432/,+,,432688@?=>BCCDGAIFDJIGD999:;;66.,,,++')*25422/.----+**)++,,68545-*//0112300,((()'&&(**,,,,-14'&%%'++-0,*(*()(()&'*40,,..78<;;;=<<E?>?EGDIJJEE=;;>:;;DFHE@@@A----82111?@..1211;;@?@?===CGFGDJJFFIIEIGDFJGDJ8884445))))?>;86222143*043;<;:>@AHGEGBBC77@;8756.---48A=?@BCBADFJEBACCJJJJJFGFGIJHEEDF???@FGFFHFJJEBDCIEC42/.'&'(()+*,*-,,,004:</...///11.+*(((),%&((66::;C>8?@AJHJJJGJFI20/4=CECBACDB==*?1((())64*)))11199<<=A>>?;;<99>@A444?C?>>>=@?===?@A><==>A?DA;88,,,((((1:9889<223EEFDHEEDDGCD=-$$'')%%')/*+++*10./12692//-0.(&,&-.,-//9:889:7////,,,.00/+*))(((()6877:8887(((10.,('(''*'(&%%%&%%&&,,,,-=AGIF<<;<AECFDA?97794/((),--((%%%%&&))&&('&%'+*+,,.'%((,+++*-.&%%%*($$%%''3&&&%'''++++../-,,,1B??ADCDJJJDDDDCBABAB=GJJ??HDFFBB1<=D6)))6//.-++*/..4//1248;>?EECCBA////455'754447473822222255*&&&'+11212688<>=@><4445++++>3389<;;;DBAA@ABEBB@?A''&%%%&&&'()+--,/621276.''''-((((5688BBBIIEJFEDHDCAB?AA>::;;578<<;:=+&&%$$$%---('&%%''12,&(()3-;99::B??@7@@00//5;:8443((&%&)-,*'')*-9::<:96<6433(()*9)))(((*&%%&%%%'0233:;++*/11)*-98:=:875567=>?<3333(((+65;..--,,,)*)),,*%%%),-.//10-89?////CCBCF<<<4,+./++-33////99;>><<;==;;9=?>>5545-,+(%'%%&&&&%&'((&&&&'(778:DBGJJGJ?===A4445HED:6111076,*(&*%$%&*+*---689IFFJJGGGEJJJFJHJCFHEF@?BAAAA:44,*'%'+1---//10/,+*'&$$%)955555JJHJFJHGGFGJCCJ?@??>=00/.,('&&%'%$%'6=(((+)))*9:<BAAEJEDGFJJCC@@@CJDDCDA<88<>JJFDEHJ99882.*$$%&')+&&%&&&&%()*3788CCGJJFJJFJJFJIJIJFJHFGHGEECDCJ===>442+++,+''''''8604)))('(*011467540/1012+66.,**,-,/63***+30+1,--DG@@??FDFCEJIH??31111-//1:33578<8889BD9766<(((')///<<;:;;=EE666+***/-(*,,001(''&(4<>C@@CC;;+**.0<422212013,,*0,,****(()(%%)&-,,0///96667;BA5334?ABDG84456501521441-)*//0-*))*+4<=FJJJIJGHFJFIGDEC;::,+),&%%%)20743499HJJJJJE?>=<EBFFEA.--.E++++1)(().22354115388.---;E::::JEFGJJEJFGJFGIIHIJEJJJJFIJFIDDGBCACCJ<<JHFBEAFCBCJJFJJJHGJJDEGJHIJ5434@;99<=>>;6666?ACEE>?@;@D=8::<EDHE??@:<<-&''()(+0+33+4547652:;;1/)
@Glass_T7V_10_D3_12_7_28
CGCCCTTGGCAGAATATGTTAATTAATTACAACAGTACTGCGATGAGTGGCAGGGCGGGGCGTAATTTGATATCGAGCTCGCTTGGACTCCTGTTGATAGATCCAGTAATGACCTCAGAACTCCATCTGGATTTGTTCAGAACCGTTCGGTTGCCACCGGGCGTTTTTTATTGGTGAGAATCCAGAGCCTCGAGCTGTCGGACCAAGATTTACTCATATATACTTTAGATTGATTTAAAACTTCATTTTTAATTTAAAAGGATCTTAGGTGAAGATCCTTTTTGATAATCTCATGACCAAAATCCCTTAACGTGAGTTTTTCGTTCCCACTGAGCATCAGACCCATAGAAAAATCAAAAGATATTGTTCAATCCTTTTTTTCTGCGCGTAATCTGCTGCTTGCAAACGAAAAAACCACCGCTACCAGCGGTGGTTTGTTTGCAGTAGAGCTACCAACTTTTTTTCCGAAGGTAACTGGCTTCAGCAGAGCGCAGATACAAATACTGTTCTTCTAGTGTAGCCGTAGTTAGGCCACCGCTTCAAGAACTCTGTAGCACCGCCTACATACCTCGCTCTGCTAATCCTGTTACCAGTGGCTGCTGCCAGTGGCGATAGTCATCTTACCGGGTTGGACTCCAAGACGATAGTTACCGGATAAGGCGCAGCGGTCGGGCTGAACAGGGGGGACGTTGCACACAGCCCAGCTTGGAGCGAACGACCTACACCGAACTGAGATACCTACAGCGTGAGCTATGAGAAAGCGCCACGCTTCCCGAAGAGCAAACGGTGCTCCGGGTAAGCGGCAGGGTCGGAACGGAGAGCGCACGAGGAGACTAGGAGGGAAACGCCTGATTGTTATAGTCCTGTCGGGTTTCGCCACCCTGACTTGAGCGTCGGATTTTTGTGATGCTGGTAGAACGCTGCTGAAAAACGCAGGCAACGCGGCCTTTTTCAGTTCCTCACCTTGCTCACCTTGCTCACATGTTCTTCCTGCGTTATCCCCTGATTCTGTGGATAACCGTCTTACCGCCTTTGAGTGAGCTGATACCGCTTCGCCGCAGCCAAACAACCAAGCGCAGCGAGTCGTGAGCCGGGAGCCTTCATAACGCGAAGTAATCTTTTCGGTTTTAAAGAAAAGGGCAGGGTGGTGACACCTTACCCTTTGACTGCAGCGGCCGCTACTAGTAGACCGGCTAGCGTCAGTTTCACCTGTTTTACGTAAAAACCCGCTTCGGCGGGTTTTACTTTTGGTCATCGAGTGATTACGAAAGCAAGACGGAAAGAAAAAAGGCGACAGATTCTCTGTCGCCTTTTTGAGCTCATAACTTAGGTGGCGGGCTAACGTCGTGGTTTGTCTGGTCACCCGCCACGGTGTCGTCATGTCTAGGTCAAACCCCGACGTGCACAGCTGTCACCGGATGTGCTTTCCGGTCTGATGAGTCCGTGAGGACGGAACAAGCACTGCTACAAATAATTTGTTAAGAATTGGTTAAAGAGAAAAGGTACCATGAGTAAAGGAGAAGAACTTTTCACTGGAGTTGTCCCAATTCTTGTTGAATTAGATGGTGATGTTAATGGGCACAAATTTTTCTGTCAGTGGAGAGGGTGAAGGTGATGCAACATACGGAAAAGTACCTTTAGATTTATTTTGCACTACTGGAAAACTACCTGTCCGTGGCCAACACTTGTCACTACTTTCGGTTATGGTGTTCAATGCTTTGCGGAATACCAAATAGTATGAAACAGCATGACTTCAAGAGTGCCATGCCCGAAGGTTATGTACAGGAAAGAACTATATTTTTCAAAGATGACGGGAACTACAGACACACGTGCGAAGTCAAGTTTGAAGGTGATACCTTTGTAATAGAATCGAGTTAAAAGGTATTGATTTCAAGATGGAAACATTCTTGGACACAAATTGGAATACAACTATAACTCACACAATGTATACATCATGGCAGACAAACAAAAGAATGAATAGAAGTAACTAAAAATTAGACACAACATTGAAGATGGAAGCGTTCAACTAGCAGACCATTATCAACAAAATACTCCAATTGGCGATGGCCCTGTCCTTTTACCAGACAACCATTACCTGTCCACACAATCTGCCCTTTCGAAAGATCCCAACGAAAAGAGAGACCACATGGTCCTTCTTGAGTTTGTAACAGCTGCTGGGATTACACACATGGCATGGATGATCTCTACAAATAAAAGCTTGATATCGAATTCCTGCAGCCCGGGGGATCCCATGGTACGCGTGCTAGAGGCATCAAATAAAACGAAAGGCTCAGTGGAAAAAGTGGCCTTTCGTTTTATCTGTTTGTTTGTCGGTGAACGCTCTCCTGAGTAGGACAAATCCGCCGCCCTAGAATCGAGTGGCGCCTGCAGACGTAAAAAAAGCGGCGTGGTTAGCCGCTTTTTTAATTGCCGGACGTACAATCGATGCCCGGATGATCCTGACGACGGAGACCGCCGTCGTCGACAAGCCGCATCTCATTAAAAAGTTAAACAAAATTATTTGTAGAGGGAAACCGTTGTGGTCTTCTGAATATCTTGTACGAGCCTTATCATAGTAAAGTTATCCAGCAACCACTCATAGACCTAGGGCAGCAGATAGGGACGACGTGGTGTTAGCTGTGCTCGAGGTGAAGACGAAAGGGCCTCGTGATACGCCTATTTTTATAGGTTAATGTCATGATAATAATGGTTTCTTAGACGTCGAGTCTTACGCCCCGCCCTGCCACTCATCGCAGTACTCTAGAAGCGGCCGCGAATTCCAGAAATCATCCTTTAGCGAAAGCAACTTTATATGAAATTCTCCCTCGTGATACGCCTATTTTTATAGGTTAATGTCATGATAATAATGGTTTCTTAGACGTCAGGTGGCACTCGAGTTGATCGGGCACGTAAGATTACAACTTTCACCATAATGAAATAAGATCACTACCAGGCATATTATCAGTTGTCGGATTTTTTCAGGAGCTAAGGAAGCTAAAATGGAGAAAAAAATCACTGGATATACCACCGTTGATATATCCCAATGGCATCGTAAAGAACATTTTGAGGCATTTCAGTGCATTTGTCAATGTACCTATAACCAGACCGTTCAGCTGGATATTACGGCCTTTTTAAAGACCGTAAAGAAAGAAAATAAGCACAAGTTTTATCCGGCCTTTATTCACATTCTTGCCGCCTGATGATTGCTAATACGGAATTTCGTATGGCAATGAAAGACGGTGAGCTGGTGATATGGGATAGTGTTCACCCTTGTTACACCGTTTTCATGAGCAAACTGAAACGTTTTCATCGCTCTGGAGTGAATACCACGACGATTTCCGGCAGTTTCTACACATATATTCGCAAGATGTGGCGTGTTACGGTGAAAACGTCGCCTCTTCCCTCAAAGGGTTTATTGAGGATATTGTTTTTCGTCTTCAGCCAATTCCTGGGTGGCCAGGTTTCATTTAAACATGGCCGATGACAACTTCTTCGCCCCGTTTTCACCATGGGCAAATATTATACGCAAGGCGACAAGGTGCTGATGCCGCTGGCGATTCAGGTTCATCATGCTG
+
(&%%'%'$$%%''''&&&'-())(&'(123;;?GFIEJCEF@AECHDGGIJFJJJF<;??@00//0.--..;=*(()785579:43449;<=>62-=J;,+++JJJJJJHIBB@?>67>?7777>??AIGGECEC<<0.---,)&'*)*678655464347?=<;<BCB0**)*6:><><<865))((1299@AEEAA6)(((.+,,,(((/483334?<B2223JA>>@AAA@AFCJJJ===:::>IJJIJJJIGEJJD@;;20-&'((/;@=::8((((@E:9:23325225:;>?FEHJJIJJJHFIG?@&&&&+,.21124540)33*+)(&&&')(*.3**)&'+,+&&'))).0+,'&&%')%%&,.554=>DJJGA@CJECJ?>>23250.1115;ABA;0//8:<;886?B<<<=D:789CHJHGIFF:970//'&$$$%&(,)('&+*++*),.300-258@A5544&&&+((%''<=::;31-,*''+''47978455355474334BBEE><<6656>@@?@332((((37:88=652237ABDFCFBDDCJJJJHJHJHIJJJJJJJCBCGHHJJHJHJJJJHJFGJ1111D<;:;AC///+++$&'''-*-+%%&*,(*''++*&'-/5<ACIC@BA?DGIJFJBBBCCFBBFBJBBA@??D3222/..4:51+*)()(,/024.../-&&&2956:ADA?AB77579==AC;2799DDCDFA@@@A?A;;=;=;888954,++++;:?AABBCDC?<6630))'%%$$%&''''+)&&(*/4-8.---./8::::-,,-:<,,-;?@>:;9:4336/+&$&%$%%$(-0-,+*+($$$##(),+5556578>?22238965224/0/-1',--+((),**,,,))00//..++-645//222130.*'%%'')-+)(%$%''(''9;6555:<39:961,(((*.-''---/'(?77789>77;732,,,,2*)*&$%%%$%'(()(*-.++++335777<>><:400)))&$%$$&*2,%&'(*)))4111/33,,,.(&)+-2-(&&%//35555))))13))**)''&&'(,,./-'',,,--+%%&2468<=>>?DDJFJEDEE===5@?A777503=;99110038FAABEEICCCB;---/00.(')76868;=BBA99811.+)('*-05.87844423558674155BCEBCBFB>,,,,:=@?>>;65<3<=@;:96432-,,,0//<@5445?>>CJHIF=:)&&''()(()&&&%%-47:BDJGDHGAAA?88:6/53564(&'(),/..)).))(,.))((((../@IC=><;B.''$%''008==>98.-**,++**+(,*&%%&*%&&%(&&&&'%%#$%&'')-++,1)(()-+++,--..+)**./-?<=977554:32.-,,.+++(&&'%&&)('%$$%&&$*&)&$&&&&&.0'&&&(,-,-091''&-)&&'*$$%%%&''()('**376/../430+**.02;;978778234:;;BB@?AIFG>;;8774<@C;;;;CD=:748/////=A?@@?9888HFDEJGI7551414:,,,-43756@A@>>=BGEDBBEC;:::???<64+++*)*65))(')&,+)))+-1*(((229779434.-.044..('-,*)''%%%(99+**,<;411.////9:<<:66;>==?>ECDC@?@?4433=53+'&&&'+*&%&*))**+4468400/1<50***''((:@AADECDDEGB@>=@GDFCDECBBBEBCFEGAA=?ABBAD;=IEDCIJEEBAB>@>@FAB>>92,&'*&'()/0>?AAHFDFDEEEHFFFDD3332***+/'*%%;7646337779C>??@>86&&%$&**./&$$7::?BGHFGJCEC@?>>AADCFGHJEFFEJFEDCCDDDDCBA?9999223<=<=;;5544<==@@=>>>ACD?==AA664/+-1(''(()((,/*()32121289:=<<>?CE>?A@@B@BBGD>:9/+*11411567EB>:777@@4345DEEJB@??A><::==@::99?@:8944332+++,78//))*:;<===<=?@B????B?>7777AA@=2+97++**,<,,,>@=<;777:@?<=>><<<;<88622238900*$$$',*).-.84323437,,,,+/+,3422212289:10..*)**=3365::=<<;;<<::8679<<71117?;??88+,.0/-22<HFBAE94888CIBA@==743-(((56;A@@???>BDFF;<ACJJ?C**11+++,-//)''*&3576--,,)&&01133;1.3/+++++--DJHE@@@;;000DBAC666>FIJHFJFJJIA?@JG988<A8888DHJJJJGJJJIJHGDC;:;FIJJJHJJJGJJJJJDJJIB><3+*+,,0/0/00.1-..000)(();==>ECF?@>FDBEG=<<<>>=A?A?@EDBADC>@=>=1000=877731//''&&&'--3;8744,,-.@ADFHJBEFDAE877778=F??8.....'&&',,%%&/24-+'%%%'$$%$$%(,-)*'&&##$%,0.45.2//05<=?@CDEB>==<;:985,,-00?>=;<=>:99:CG6555DJHJJIHJJJJJJHGB>???BDJHGHE>::;?FJJJIFIGJ@??@DDDFIEIHGJIJIJJJJJJJHJJJJJIGHJIIJGICDFEIIC>33::;A<.--/0000>>?CJGCCCFHIGJFIGJEJBBAJJJGJEHCECDDJJEJHE===>GJJDB;GFFGFCECDC>D>:==977>?8+**'',*,''$$(,.+''&&,*...>?<=?;;8878::<;:;766)***JJJFDJEJFHEJHHJ::::JHC8&&&&(/((((<FGE;;:95444;-,,,446>))))-*)**)()**+.7=77777:89:566<:/*()&')))),+'''((('*,&'$$%%($$$$$%)-++652))ACJHGJHJJJIFDEDEDFJJHJFIJHJJJJJJABA6666?=;BGDFJEJJBCBGFJJIEFHJFJJGJJJHGEGJJGJGECEFHA>;81./-,-*++*/***''(%$%&&&&&@@GGJGJGDDCD;99:@ADDHJHFIIJJJJHJEHJJGJJJGFFGDIHE8>A9<50-)*--/11120000017734A=<;<73-10.47079566349653222:BDFC@9988A:::;@88==>@<7DDEJEEHFHJEJDJHJJDFJEGHHJJIIJIJJJFGJJIIJJGJJF@>>=B;8763557?:;;<=3''..0.//;:BFBJGF?>>=C??@<;;;@?>;:<:..))*)*)4<=E@BAAHBA:BGICCCC><8887/;>?@FA9BGHCHFHFFDDEGJGFE1112>(((;@>-,(&&'-+**(5:3*)/0FHJFFIIFH=::/,,,.,)-236843323+'&'')-.)+&&%''(+)''(&&&%,,**++--.--*+('*+(''%$$%%%%&&&'&()*31''(*;:<=?@JGEJJ=<;=A?@==:::;BGEJJJJHFFEEJIEGEGJHA@>=@?FC?2222321010.*)+,))*(
@Glass_T7V_10_D3_12_7_29
TTCAACGAATTGGGACGACTGCAGTGAAAAGTTGTTCTCCTATTACTCATGAGTCTCTCCTCTTTAATGAATTCTTAAACAAAATTATTTGTAAAGGTTGTTTTAGTCCTCACGGACTCATCAGACCGGAAAGCACATCCGGTGACAGCTGTAGGCGTCGGGGTTTCTACCTACACCGCTGGACCCGCGGTGGTTGACCGAGACAAACCACGAGACGCTAGCCGCCTAAGTTATGAGGCTCAGGAAAAGAGCAACAAGTAATGTGTCGCCCTTTTTTCTTGCTTGCTTTGTAATCACTCGATGACCAAAAGTAAAAACCCGCCGAAGCGGGTTTTTCGTAAAACAGGTGAAACTGACGCTAGCCGGTCTACTAGTAGCGGCCGCTGCAGTCCGGCGAAAAACGCTAGTAGCCACCTGCCCTTTTTCTTTAAAACCGAAAAGATTCTTTCGCGTTATGCAGGCTCCTCGCTCACTGACTCGCTGCGCTCGGTCGTTCGGCTGCGGCGAGCGGTATCAGCTCACTCAAAGGCGGTAATACGGTTATCCACAGAATCAGGGGATAACGCAGGAAAGAACATGTGAGCAAAAGGCCAGCAAAAGGCCAGGAACCGTTAAAAAGGCCGCGTTGCTCGCGTTTCCCACAGGCTCCGCCCCCCTGACGAGCATCACAAAAATCGACGCTCAAGTCAGAGGTGGCGAAACCCGACGGACTATAAAGATTAGGCGTTTCCCCCTGGAAGCTCCCTCGTGCGCTCTCCTGTTCCGACCCCTGCCGCTTACCGGATACCTGTCCGCCTTTCTCCCTTCGGGAAGCGTGGCGCTTTCTCATAGCTCACGCTGTAGGTATCTCAGTTCGGTGTAGGTCGTTCGCTCCAAGCTGGGCTGTGTGCACGAACCCCCCGTTCAGCCCGACCGCTGCGCCTTCTAAGGGTAACTATCGTCTTGAGTCCAACCCGGTAAGACACGACTTATCGCCACTGGCAGCAGCCACTGGTAACAGGATTAGCAGAGCGAGGTATGTAGGCGGTGCTACAGAGTTCTTGAAGTGGTGGCCTAACTACGGCTACACTTCAAAGAACAGTCTGCATATATGCGCTCTGCTGAAGCCAGTTACCTTCGGAAAAAGAGTGGCAGCTCTTAATCCGGCAAACAAACCACCACTGGTGGCGGTGATTTTGTTTGCAAGCAGCAAGAATCACGCAGAAAAAGATATCAAGAAGATCCTTTAATATTTCTACGGGGTCTGACGCTCAGTGGAACGAAAACTCACGTTAAGGGATTTTGGTGATCGAATTATCAAAAAGGATACTTCACCTACAAATCCTTTAAATTAAAAATGAAGTTTTAAATCAATCTGAACTATTATATGAGTAAACTTCATTGACAACTAGAGGCTTACCGATTCTCACCAATAAAAAAGCCCGGTGGCGACCCAGCGTTCTGAACAAATCCAGATGGAGTTCTGAGTAATTACTGGATCTCAACAGGAGGATCCAGCGCGCTCGAATATAAATTACGCCCCGCCCTGCCACTCATCGCAGTACTGTCTGTAATTAATTAAGCGTTCTGCCGACATGAAAGTCATCACAAACGGCATGATGAACCTGAATCGCCAGCGGCATCAGCACCTTGTCGCCTTGCGTATAATATTTGCCCATGGTGAAAACAGGGGGCGAAGAAGGTGTCCATATTGGCCACGTTTAATCAAAACTGGTGAAACCGCCAAGAATGGCTTAGACGAAAAACATATTCTCAATAAACCCTTTAGGGAAATAGGCAAGGTTTTCACCGTAACACGCCACATCTTGCGAATATATTGTCAACTGCCGGAAATCGTCGTGGTATTCACTCCAGAGCGATGAAAACGTTTCAGTTTGCTCATGGAAAACGGTGTAACAAGGGTGAACACTATCCCATATCACCAGCTCACCGTCTTTCATTGCCATACGAAATTCCGGATGAGCATTCATCAGGCGGGCAAGAATGTGAATAAAGGCCGGATAAAACTTGTGCTTATTTTTCTTTACGGTCTGAAAGGCCGTAATATCCAGCTGAACGGTCTGGTTATAGGTACATTGAGCAACTGACTGAAATGCCTCAAAATGTTCTTTACGATGCCATTGGGATATATCAACGGTGGTATATCCAGTGATTTTTTTTCTCCATTTTAGCTTCCTAGCTTCCTGAAAATCTCGATAACTCAAAAAATACGCCCGGTAGTGATCTTATTTCATTATGGTGAAAGTTGGAACCTCTTACGTGCCCGATCAACTCGAGTGCCACCTGACGTCTAAGAAACCATTATTATCATGACATTAACCTATAAAAATAGGCGTATCACGAGGCAGAATTTCAGATAAAAAAAATCCTTAGCTTTCGCTAAGGATGATTTCTGGAATTCGCGGCCGCTTCTAGAGTACTGCGATGAGTGGCAGGGCGGGGCGCATAACTCGACGTCTAAGAAACCATTATTATCATGACATTAACCTATAAAAATAGGCGTATCACGAGGCCCTTTCGTCTTCGCCTCGAGCACAGCTAACACCACGTCGTCCCTATCTGCTGCCCTTCATGCTATGAGTGGTTGCTGGATAACTTTACGGGCATGCATAAGGCTCGTATAATATATTCAGGGAGACCACAACGGTTTCCCTCTACAAATAATTTTGTTTAACTTTTTAATTAACGGCCGGCTTGTCAACGACGGCGGTCTCCGTCGTCAGGATCATCCGGGCATCGATCGTACGTCCGGCAATTAAAAAAGCGGCTAACCACGCCGCTTTTTTTACGTCTGCAGGCGCCACTCGATTCTAGGGCGGCGGATTTGTCCTACTCAGGAGAGCGTTCACCGACAAACAACAGATAAAACGAAAGGCCCAGTCTTTCGACTGAGCCTTTCGTTTTATTTGATGCCTCTAGCACGCGTACCATGGGATCCCCGGGCTGAGGAATTCGATATGAAGCTTTTATTTGTCAGAGATCATTAGTCATGTGTAATCCCAGCAGCTGTTACAAACTCAAGAAGGACCATGTGGTCTCTTCTTTGCATCAAATCTCGAAAGGGCAGATTGTGGACAGGTAATGGTTGTCTGGTAAAAGGACAGGGCCATCGCCAATTGGAGTATTTTGTTGATAATGGTCTGCTAGTTGAACGCTTCCATCTTCAATGTTGTGTCTAATTTTGAAGTTAACTTTGATTCCATTCTTTTGTTTGTCTGCCATGATGTATACATTGTGTGAGTTATAGTTGTATTCCAATTTGTGTCCAAGATGTTCCCATCTTCTTTAAAATCAATACCTTTTAACTCGATTCTATTAACAAGGGTATCACCTTCAAACTTGACTTCAGCACGTGTCTTGTAGTTCCCAGTCATCTTTGAAAAATATAGTTCTTTCCTGTACATAACCTTCGGGCATGGCACTCTTGAAAAAGTCATGCTGTTTTAGTATGATATTTGGGTATCTCGCAAAGCATTGAACACCATAACCGAAAGTAGTGACAAGTGTTGGCCATGGAACAGGTAGTTTTCCAGTAGTGCAAATAAATTTAAGGGTAAGCTTTAGTATGTTGCATCACCTTCACCCTCTCCACTGACAGAAAATTTGTACCATTGGTTATCG
+
)*'(''%&&&(%'+*1)'''&%&&)*+---)''%$$$*.++%&&%&*+**&&&&&&()//15410'1?CFFCECEFDIJGFDGJGJFJJEFD93234/-(+/00&&&(0??<>=???JHFC?32146/778>>6//))))000595211210((('').)&'.,+)%%$$$%&),61*233687;;7CDCD9866/..,''**11554?<?0/)'(2880/..*())---.2./+***)*&%%&((-.0+**))))('(+++%%$$&%&'(*/**+5.-,&)))7CEBGGJEHJJ999:@AB?@?>422622,,-9@?<:..-,1330---,-)()'()+/1;655=@CEFJJHFCEGEEABAD?>=>B1//,,,-112DFE9987;8?A@?987,((+*)&%$%####$),'''*..01/689?367=889JEH=CCIJGB??6661*&&(&+&&&&&&&&,''3----34:::;>??=>CFFCCFDDEDBCBAA@CDJGJEGJA@?@:::9811/*+)(077??@CEJJJFJFGFJGJHGHIF6(7)&%&)+*//:GE<644))'&**.449;93312447710:==><001/3>?GDB@(&'&(,+,))(%&2JIGIJIHEFFJGJF9999208<94(DAADDHJD8>:=:<EB201CEHGJJJIIJJJJJJ<;:;>B@;;;<DJJJIFHJGHEBC???55/./,-,2222,)&%(+&$$%*+..-*+,121159BDBB1113.--.ABBCCA@@C><7+*'%$$(*+...-652--411ADBCBDEA>>=CC?A>=I?>D@<6558JJ===>450;;;:811**,,.././7>>ECD;88787.-)'&&-3447HGDDGE;:::>;:;<@>302C889BJGFJHJJFDDDHGJJJJG>;;///--C?=>ABCC;843446**'(++03999?ECEABAC?;;;BBFIGJFHJJJFJJGJEF<;;<A8JBACGECAAJIGGIIJJJJJJFJJFEDIFJHF8767JEJIIFDCDDGEJFFGDIFHIGFFJEGHJJEDCCC@GJJ?5455:;:;100231(()AEE:::6(&&&&:3/...../)(((*133268@@ABDGCJJJJJFJEJFJJJIBA?<<??<<767212555;984++,.666@>==315412*,,***+7:.-,/.+'$$$(/-,,-/1))()&&%%'',+()+,,-.&&'),,-)*''$%'((*+6113136+,+,+%'*1-,**+ED:99;@:::////BBBDDA@>ACAGAACCBGC>>@?B?><6796&&&%'&%%&&()).2:><-,,**(&#$%(*.-++-.,+++0,/..****>88+++9BDCD:::>&%%%)&$$$$%%$,&)-.,,051/0087+**%$%&%$#$$$%%*110..0)(())(&&/0/21+*))-,&&&/-02598''''*(()2666989??>===FHIJGHCFCCDEFF33,-1002-,++.11/,&%&&&('&'$$##$$%&&''''('&')13((+9@?@?@BFHJJIJJGJJGFEJJDH==::=<@:.-)''(99:;10/////0((((.-.4.//.20,--,(''()++,,@@GDDDDDFC:;;<JEFGHFJGFJJJJFJHJJ8111'''':7448?CGJFDEJJJA??==<51<?@>ADDFIJGJJE('''CDD:888=;8+*)()'''()400>AEFCBF;59*;JEEHHJA@AADJ54((((&&&%(&')**,(()0*(((?B?8889<999;FIGGJJGCIJH>>=A@B8<,)))&&&'?FFJJFGJGIHJJJGBDDDFEJ??A/A=:99??/*'&(((*+4<=@:EJJGJFB@@AJEJJJJJJJJJHEIJJIJIGJGJJJJHGJGJ;:::EID;445B==<?JJF;;;=F:8:33;AACHFJJJGJGHHJIFEJJJJJHIIJIJJJJJJJJJ@>?=>>JJEF><<=EJJHJJCJGJDHIEGJGIJJCCBCJJJJEEFJGJJGEDIHJJJIJJJHJGEJJGGJJFDDC;;ABBFJJJJ521822-,-''%%&+3589<=>DBDFA?>??EACDJJJJJJJJJJIJJJEJJJJJJBCAE;;;<AAADDFIJJIJGJHIJJJHJJJHGGJJGHJJGJJIFJHHJJJGHHJGJJEJJJJGGGHDJDEDDJCCF=>=HJJHEDCH9112D==<B>7510)*8)&(7<<?>CC:9.++,++,,--BCJJIGGAABEEEJH;::89;;<<:>A@GCBEEFJEJAB@BEEGCDDEJJJ;;;;E99:=C>++++/..10---7?>@::;;74,***)*+--007>?AEBABCFFEDDFGJGJ?>?<=65325/750,--FEFJB6666ADJJJGJJJFB<::<967JJJJJDJJFFBGHGJJFHJJ@???GJHHD<EAFBAJGJJGHFGJJJ<<<;9><=JJFHDEFFHJJHIFHD@?200+(&%%%%'&&)*,02+*.//0/00/--@AJJHGIJIJJJJHGJJIHJJHJJIJHIDGGJJJJJJJJHJIIJJEGJFHHD>=/+,--110)))):999DHGJJJFJJGJFFJJHEHJJGJ:B9:7778C645301&%%&')*5><=<<?@JJJE;;;<ID<;<=@B=>CD@A@===@AADJHH@A?A98877---())*?JD@?@5444JJJHHHJJJJGJHGJJJFJJHJHHJCH4,DBCBJJFAA@EJJJHDIDDEFGJJG:,***166<<8877<99*><:;::>=>@-+++122:B220((((0006((()-B=JFF=333JJJJF<;;;8778+**,0-//.-.13<<??AAA=;44779882332++**++('))5GJJGIJFJGJJA@AAACC>==?DGJFJJGJGJJGJFJHJGJFJHJHJ?<=CFEDEJJIFGJJJEEJJ;;/...::=IIGGHB871IC?>>?@HJJJDGFE55543<?A??>>44)(&&)34;><<;6=+((*,-59445779*))*-/.22/57::7'%$$&((*++)'''&()4>DFDCFFIJGJJJJGIJJHJJJFJEFJJHHJJFJJJGFHJJ@???C20.*+./*)(((()/1210/12>B?00.--+++0-,,,.,,->BBJGGHGHHFCJIEDDJFJJJCCCGJJGJJJJHHGGJGJJHFJJIIJ<...8EJGJGHJJJJDGFABJJJJJCABA>>.6B@@>EJJJGEDDC?FHEJ>JFF&&&';*'(*449555@DJEJJJGJFJGEIEFHEEE>>=>JEC;999CFDJJJJJFGJJJFJIHGJFJJDB>41---/1/10/,*)'&-$%.3-01-88:889>80?ACED@@@B><;:JIJHDF.))*+%%%(1(355599DJFHEA@@AB<?AGFFD===>C>>>?DBF??><??AFB;;8433-(()5?76667=AGFHFJGCFEBAJHJGJCJJIJIJJJJFFJA>?@HFIFEJFJJEJG>ABGJJFJA??>>@966>8*))'&%%'&''((+4DDC>=6677@FGHGIDCEDJFFDHJJGIFA?@JIJEFEFJGHEFEJFCBC@@A@B@BCE<<<<5557>=23'*))./.043363344///079<;-))()*-('')4;72....10112)'&'*,0)-''?AA??A84--04(()&&&&'&&&$%&%$$##
@Glass_T7V_10_D3_12_7_30
GGGAACTACAAGACACGTGCTGAAGTCAAGTTTGAAGGTGATACCCTTGTTAATAGAATCGAGTTAAAAGGTATTGATCTTGAGAATAGAAATAGTTTTTGGACACAAATTGGAATACAACTATAACTCACACAATGTATACATCATGGCAGACAAACAAAAGAATGGAATCAAAGTAGCTCAAAATTAAACACGACGTTGAAGTGGAAGCGTTCAACTACGAGACCATTATCAACAAAATATCCAATTGGCGATGGCCCTGTCCTTTTACCCAACCATTTGCTGCTCCACACGATCTGTCCCTTTCAAAAATCCCAACGAAAAGAGAGACCACATGGTCCTTCTTCTGGTTACTAATAGCTGCTGGGATTACACATGGCATGGATAATCTCTACAAAATAAAAGCTAATATCGAATTCCTGCAGCCCCAGGGGGATCCCATGGTACGCGTGCTAGAGGCATCAAATAAAACGAAAGGCTCAGTCGAAAGACTGGCTGGTTCTGCTTGTTTTGTCGGTGAACGCTCTCCTGGTAGGACAAATCCGCCGCCCTAGAATCGAGTGGCGCTCCGCGACGTTGAAAAAACCGGCATGGTACGCCGCTTAATTCCAGACATGCCGATGGAGCCCGGATGATCCTGACGACGGAGACCGCCGTCGTCGACAAGCCAGCCATTAATCGAAAAAGTAAACAAAATTATTTGTAGAGGGAAACCGTTGTGGTCTCCCTGAATATATTATACGAGCCTTATGCATGCCCGTAACTATCCAGCAACCACTCATCAACCTGGCAGCAGATAAGGATGACGTGGTGTTAGCTGTGCTTGAGGTGGAGGAGCAAAGGACCTCATGATACGCCTATTTTTATAGGTTAATGTCATGATAATAATCGTTTCTCAACGTAAAGTATTAGCCACCATCCCACTAACGCAGTACTCTCAAGGCCACGATTGCAAATCATCCTTAGCGAAAGCTAAGGATTTTTTTATCTGAAATTCTCCCTCGTGATACGCCTATTTTTTATAGGTTAATGTCATGATAATAATGGTTTACTCAACGTAGGTGGCACTCGAGTTGATCGGGCACGTAAGAGGTTCCAACTTACCACCATAATGAAATAAGATCACTACCGGGCGTATTTTTCGTTATCAAGTATTTTCAGGAGCTGCGAGCTAAAATGGAGAAAAAATCACTCGATATGCACCGTTGATATATCCCAATGGCATCGTAAAGAACGTTTTGAGGCATTTCAGTCAGTTGCTCAATGTACCTATAACACAACCGTTCAGCTGGATATTACGGCCTTTTTAAAGACCGTAAAGAAAAATAAGCACAAGTTTTATCCGGCCTTTATTCACATTCTTGCCACCTGATGAATGCTAATACAGAATTCGTATGGCAATGAAAGACGGTGAGCTGGTGATATGGGATAGTGTTCACCCTTGTTTACACCGTTTTCCATGAGCAAACTGAAACGTTTTCATCGCTCTGGAGTGAATACCACGACGATTTTCGGCAGTTTCTACACATATATTCAGGAATACTGGTAGTCTTTAGGTGAAAACCTTCGCTGTTCCTAAAGGGTTTATTGAAGATGTGTTTGGTCTCAGCCGATCCCTGGGTAAGTTCACCAGTTTTGATTTAAACGTGGCCAATATGGACAACTTCTTCGCCCCCGTTTTCACCATGGGCAAATATTATACGCAAGGCGACAAGGTGCTGATGCCGCTGGCGATTCAGCTTCATCATGCAGCTGTGATAGCTTGCCATTTCGGCAAATGTTAATGAAACTACAACCGTACTGCGATGAGTGGCAGGGCGGGGCGTAATTTGATATGGAGCTTGGCTTGGACTCCTGTTGATCAATCGGTGATCGCCTGGATTCATATTGGATTTGTTCAGAACGCTCGGTTTGCACACAATTTTATTGGTGAGAATCAGAGCCTCGAGCTGTCGACCAAGTTTACTCATATATACTTTAGATTGATTTAAAACTTCATTTTTAATTTAAAAGGATCTAGGTGAAGTCCTTTTGATAATCTCATAACAAAATCCCTTAACGTGAGTTTTTCGTTCCCACTGAGCGTCAGACCCCGTGAAAAGGATGAAAAGATATTCTTGGAATCATTTTTTGTGCGCGTAATCTGCTGCTTGCAAACAAAAAAACCACCGCTACCAGCGGTGGTTTGTACCGGAATTAGAGCTACCAACTCTTTTTCCGAAGGTAACTGGCTACGGCCAGAGCGCAGATACCAAATACTGTTCTTCTAGTGTAGCCGTAGTTAGGCCACCACTTCAAGAACTCTGTAGCACCGCCTACATACCTGGCTCCTGCTGATCCTGTTGCCAGCTGGTCTTGCCCAGTGGCGGGGATGAGTAGTATCTTACCGGGTTGGACTCAAGACGATAGTTACCGGATAAGGCGCAGCGGTCGGGCTAAAACCAGGGGTGCGTGGCACACAGCCCAGCTTGGAGCGAACGACCTACACCGAACTGAGATACCTACAGCGTGAGCTATGAGAAAGCGCCACGCTTCCCGAAGGGAGAAAGGCGGACAGGTATCCGGTAAGCGGCAGGGTGACGACAGGAAGACGCACGAGGAAGCTCCAGGGGGAAACGCATTGTTATAGTCCTGTCGGGTTTCGCCACCTCTGACTTGAGCGTCGATTTCTGATGCTCGTCAGGGGGGCGGAGCCTGTGGAAAAACGCCAGGCGACAGTTTTTACGGTTCCTGGCCTTTTGCTGGCCTTTTGCTGGCCCATGTTCTTTTCCTAGTTATCCCCTGATTCTGTGATAACGCGTATTACCGCCTTTGAGTGAGCTGATCCGCTCGCAGCTCGAACAACCAGGGCGCAGCGAGTCAGTGAGCGAGGAAGCCTGCATAACGCGAAGTAATCTTTTCGGTTTTAAAGAAAAAGGGCAGGGTGGTGACACCTTGCCCCTTTTACCGGACTGCAGCGGCCGCTACTAGTAGACCGGCTAGCGTCAGTTTCACCTGTTTTACGTAAAAACCCGCTTTCGGCGGGTTTGCTTCGTGATTGAGTGATTCCAGCAAGCGAAAGAAAAAAGGCGACAGATTACTCTGTCGCCTTTTCCTGACTCATAACTGTTGATGACCGCTAGCGTCGTGGTTTGTCTGGTCAACCACCGCGGTCTCAGTGGTGTACAGTAAACCCCAACATGCGCGGGCTGTCACCGGATGTGCTTTCCGGTCTGATGAGTCCGTAGACAGAAACAGCCTCTCCAAATAATTTTGTTTAAGAATTCATTAAAGAGGAGAAAGGTACCATGATAAAGGAAAGAACTTTTCACTGGAGTTGTCCCAATTCTTGTTGGATTTAGATGGTGATGTTAATGGGCACAATTTTCTGTCAGTGGAGAGGGTGAAGGTGATGCAACATACAGAAATTTCTCCCTTCTCATTTTATTTGCACTACTGGAAAACTATCCTGCCATGGCCAACACTGTCACTACTTTCGGTTATGGTGTTCAATGCTTTGCGAGATACCGAATCATATGAAACAGCATGACTTTTTCAAGAGTGCCATGCCCGAAGGTTATGTACAAAAGACTATATTTTTTAA
+
FGFEHIDJJJA@ADCFGEIJFFGFHFC<:99?BB@AIDC@?@@A?><D:7768;/++,10.--03004<<65-+)(()&&&&)((()&%%(+(&%%%%%''*0002-.70('''=EEDCFDEEGFEIHE=>=?BCCEJHDCEEGICHDEF999:@<;7-,,14***1/.2/'%$%'&$###$$%%*)(%$%%&'&'''(((,-(%%')-/,+-.(%%&'+'$'(*4311113325633480,''(.349<?=76600--,,****//2002-))(-*(''&&&'(*''*08::))))('&&'*,42*../8572/0./202256655388663323/))))4.&')&(%%&&&%%$$%%%&(*))(+,21412:<89<=CEI999922202**+-35:A@@@EJFCA98:+++4586767>00-./..+')))C@?<8864??@JJJCEABDAF9999GHCAA@@AA976:<(((4C;77:555----==543('&&%$$$#$%&)+*0110+1''33@BBC>>>=A==@1&&%&&''&(),,)&%&%'+,7/''''0*''()&%$%$$'%%$##%&&$%&,54/,+('(((%%&%%$%&)+)''--,&&&''(%'''&$'''(&%$$%&')31115>>888872//1::99.//''%$$$%&''++-.&&&''''(**)%$&**))%%%&(39=GJEAAABBB::;<?BBIHJE;;;;J@@@@JHE><AFFFJHFHJCCAA9875553/0=?>>>>:***(&$%$$%&'')(++++++))+&&''*0((*;<<---/,+*)*'$$$%-8@DJHJ>=>?>>847($$%)&'&%%%%%&),-//+)'&%$%%&+..((&%&''(*338=>@AHGEHDB;9:=@C:99:>>'&&&?66)(00*+('(()$$$$''('(('*'&'%'''*.)*&&($%&%%%&'&)&%%%(**+++&&(466664484=BACJIJFGCCEID;8400*)),,.03<A?@9=66570013ACJHECAB<AJJEJIJJJJJJJHGFJJFJHGEEDCA999-))*,)))**,,()''':<DCDFGEDIDDF@CF?32202/''')79ACH@==:7778+)(%(157<@ICJEHJ?<6667AAABDFCHFG@@@@D?74'$$'(,'$$%'''((*()().0//('%$$/1/0113.68445<;;:;8777100495++$$&&/=;CBJD5<CCD?@ACCCBB6554433343,,,,=<?ABFFJIFJDFJJJGIJIJJFJJJGJDA:9760,,&%&&'*59?==>>JFJJJIEGJFAAADEJJJJGGIFGBDFIIIJAIFJJIJIJJJHGJGEHGJJJJEFHEEGDJI>A:1,,+02'''()(%&()1/.+,--.--++/04//59<@==?@BECHHFJFEDGIDFBCE@>==@511,**,++,/0<@AADC:55899@73122+6>JDABDEIHJDJJJJJIFJFH@@?HJ5766>99;5:=?@DEDEGGHJJJJJFDGFDHHIJIJJH@@AGJJJJJJBCCB?>77565)'$%%%%&&'&('&%%$$'(&).0955;<70/+&&&%$$%%('/1:?BBGGHEEA9****)%())**&''(31,--.))'$'&&'&&&%$$%%%153233EBC@@GFEGEGHFDHGJICIEFHDEJJBA@AGJI>;=FD<0F9999E?@@FEJACBE<<:<<8877322445>?CAAAADDHEHGDJDJAB;8/0>>>;;;92,+))&$$##$&#%%%$%#%%%&%%$$&%%%$(&%$$%&&&&()''%&(((''''$$%%(''''///0<CC8777@A@<???G@?@JHFH<;;9;;<A@9))&&***'(..=66779:650,+)99%$$$&$##%%%%$$$'$$$%&&'((*+(*()-.+,*&%$&(%&%%%''&&(&($$##$$$$.113333;;>;7550('%&%,,'&''*449+(()9<=<;<:0))((55=>HDDFJB877::><<:3(?AF544,,,/:JF:97>@;??@7(''$$$$'''/1)'')-0:@===---++))***++-?JD<;:<D<@A11***++--0001104;*?<0000<>>=:7666600'&&)+,'&%$$$$11+.*++'))&*))+,(((*-:<)((())()+.*+'''11111/=99:=<=;;;=:960/'&&'*++-10,--,/,04.'%$&%&%&&*%$%258:<<:779;981.99=>5=?EA.--0/+'%$#$$$%(('%%%*25<989<8;BHDGJFCC7EIBB;;<<FJJJIFJJJGJHJJJJJJJGJJJJJJEJHIJDEC>1001387;;>?=6556?5))))((&'+4,,,,;9,,,'('&(%$$$##$&$&))')''*)((&''&'%%$$%%%&'',+.<@EEBH211.///>>BCIHJGDHFEJJIJHGIJJJIJJAAA322++)((,+))+,,(****&%%&'(*))))*7:EDGAA@=856<ACAAAB::::C?@AFC>@A=>C;;><;;97++-.37:754457;)))45BFHECGEEDEHH?B=8HDFECFG<<GCGEHJFJIJGJIJDA>C>@><=653+**-,'$$#####$$$$&$#$&'$$&**&%$%%&')14513,('&%&')**449@BCDHJJJJIJGJJJJEJIIFJJJJFCBC3./01++))('(//0007998300++,.5D><<<874//6.,))*,.//0000,,,*)((&&'''(*+357<<9:8>CB==?:;67//8@BFJIECA?-,+%&%%))535552)'&$$'(/09>DGB88;;,+++)%'--,&%%%&&'&(((10152,-++++,,.+''&'&&'%%%''''$$%&&)++'%%$&&''''&$%%%'&$%)78:<<=>?JJEGHHHFGEHJHE99:<B/.+(()+?=99:@BD@@A=CIIGHDJJHDGGEFEDJEGDA@961..4554/66+***33)))2'',AGJJFCDDI@8,,114>?BFDECAAAFD<<;@A=;9952611335468:?HDD>=6666.+,,-21.)',%%%&''(%%%&&(-/7888)'%%&((((('((1--24577?@>@@A>??>9889AB>33360.10)((++**&%&)))+'&&%''%$$#$&'%%%%'*,-.7==E?>00//B>9888E@@-,''())))-./11120/('(()/1225+))()'''%$$%$'&%$%'*/>@F@A@>=7657<DD?>>>FAA@@:900**+++)('&&%%%&.+'%%%$%'''%$%'&''&%'*:>>A>=>>?FEC@<:888:?==<55.---.&&&228?8>9>A@@BGIJCBFDEJIGC??<<967/81/.-0/)''((+'++++79@BBCJHDD?FDBCBC94'1,-+,,.72228?ACBBAICFDFFFF@?A@JAA@((%%%%&*52-)(&%%',0&&%&''03-,,24::9975667>F:955.-++,)(&%&()*+***()))1-../1173.+666A==??GECCAABA==<000/554/0.//''''3:989<<BJH;;;>D@?6;;=?A=;9;BECFJDFBCC>3.012C>:53+*&%$$%()'$#'((*10056)(
@Glass_T7V_10_D3_12_7_31
TACGACTATCTGGCTCAGCCACAATGTATACATCATGGCAGACAAACAAAAGAATGGAATCAAAGTTAACTTCAAAATTAGACACAACATTGAAGATGGAAGCGTTCAACTAGCAGACCATTATCAACAAAATACTCCAATTGGCGATGGCCCTGTCCTTTTCTTTTACCCAACAACCATTACCTGTCCACACAATCTGCCCTTTCGAAGAATCCCAACGAAAAGAGAGACCACATCGGTCTCTCTTGAGTTGTAGACAGCTGCTGGGATTACACATGGCATGGATGATCTCTACAAATAAAAGCTTGATATCGAATTCCTGCAGCCCGGGGGATCCCATGGTACGCGTGCTAGAGGCATCAAATAAAACGAAAGGCTCAGTCGAAAGACTGGGCCTTTCGTTTATCTGTTGTTGTTCGGTGAACGCTCTCCTGAGTAGGACAAATCCGCCGCCCTAGAATCGAGTGGCGCCTGCAGACGTAAAAAAGCGGCGTGGTTAGCCGCTTTTTTAATTGCCGGACGTACAATCGATGCCCGGATGATCCTGACGACGGAGACCGCCGTCGTCGACAAGCCGGCCGTTAATTAAAAAGTTAAACAAAATTATTTGTAGAGGGAAACCGTTGTGGTCTCCCTGAATATATTATACGAGCCTTATGCATGCCCGTAAAGTTATCCAGCAACCACTCATAGACCTAGGGCAGCAGATAGGGACGACGTGGTGTTAGCTGTGCTCGAGGTGAAGACGAAAGGGCCTCGTGATACGCCTATTTTTATAGGTTAATGTCATGATAATAATGGTTTCTTAGACGTCGAGTACCGCCCCGCCCTGCCACTCATCGCAGTACTCTAGAAGCGGCCGCGAATTCCAGAAATCATCCTTAGCGAAAGCTAAGGATTTTTTTATCTGAAATTCTGCCTCGTGATACGCCTATTTTTATAGGTTAATGTCATGATAATAATGGTTTCTTAGACGTCAGGTGGCACTCGAGTTGATCGGGCACGTAAGAGGTTCCAACTTTCACCATAATGAAATAAGATAAAGCTACCGGGCGTATTTTTTGAGTTATCGAGATTTTCAGGAGCTAAGGAAGCTAAAATGGAGAAAAAAATCACTGGATATACCACCGTTGATATATCCCAATGGCATCGTAAAGAACATTTTGAGGCATTTCAGTCAGTTGCTCAATGTACCTATAACCAGACCGTTCAGCTGGATATTACGGCCTTTTTAAAGACCGTAAAGAAAAATAAGCACAAGTTTTATCCGGCCTTTATTCACATTCTTGCCCGCCTGATGAATGCTCATCCGGAATTTCGTATGGCAATGAAAGACGGTGAGCTGGTGATATGGGATAGTGTTCACCCTTGTTACACCGTTTTCCATGAGCAAACTGAAACGTTTTCATCGCTCTGGAGTGAATACCACGACGATTTCCGGCAGTTTCTACACATATATTCGCAAGATGTGGCGTGTTACGGTGAAAACCTGGCCTATTTCCCTAAAGGGTTTATTGAGAATATGTTTTTCGTCAGCCAATCCCTGGGTGAGTTTCACCAGTTTTGATTTAAACGTGGCCAATATGGACAACTTCTTCGCCCCCGTTTTCACCATGGGCAAATATTATACGCAAGGCGACAAGGTGCTGATGCCGCTGGCGATTAGGTTCATCATGCCGTTTGTGATGGCTTCCATGTCGGCAGAATGCTTAATGAATTACAACAGTACTGCGATGAGTGGCAGGGCGGGGCGTAATTTGATATCGAGCTCGCTTGGACTCCTGTTGATGAATCCAGTAATGACCTCAGAACTCCATCTGGATTTGTTCAGAACGCTCAGGTACCACCGGGCGTTTTTTTATTGGTGAGAATCCAAGCCTCGAGCTGTCAGACCAAGTTTACTCATATATACTTTAGATTGATTTAAAACTTCATTTTTAATTTAAAAGAATATAGGTGAAATCCTTTTTGATAATCTCATGACCAAAATCCCTTAACGTGAGTTTTCGTTCCACTGAGCGTCAGACCCCGTGAGGAAAGAATTGAAAAGATATTTGTAGATCCTTTTTTTCTGCGCGTAATCTGCTGCTTGCAAACAAAAAAACCACCGCTACCAGCGGTGGTTTGTTTGCCGGATCAAGAGCTACCAACTCTTTTTCCGAAGGTAACTGGCTTCAGCAGAGCGCAGTACCAAAATCTGTCTTTCTAGTGTAGCCGTAGTTAGGCCACCACTTCAAGAACTCTGTAGCACCGCCTACATACCTCGCTCTGCTAATCCTGTTACCAGTGGCTGCTGCCAGTGGCGATAAGTCGTGTCTTACCGGGTTGGACTCAAGACGATAGTTACCGGATAAGGCGCAGCGGTCGGGCTGAACGGGGGGTTCGTGCACACAGCCCAGCTTCGAACGACCTACACCGAACTGAGATACCTACAGCGTGAGCTATGAGAAAGCGCCACGCTTCCCGAAGGGAGAAAGGCGGACAGGTATCCGGTAAGCGGCAGGGTCGGAACAGGAGAGCGCACGAGGAAGCTGGGGGAAACGCCTGGTATCTTTATAGTCCTGTCGGGTTTCGCCACCTCTGACTTGAGCGTCGATTTTTGTGATGCTCGTCAGGGGGGCAGAGTTTATCTGGAGCGCGAACGCGGCCTTTTTACGGTTCCTGGCCTTTTGCTGGCCTTTTGCTCACATGTTCTTTCCTGCGTTATCCCCTGATTCTGTGGATAACCGTCTTACCACCTTCAGTGAGCTGATACCGCTCGCCGCAGCCGAACGACCGAGCGCCACAGTCGTGAGCGAGGAAGCCTGCATAACGCGAAGTAATCTTTTCGGTTTTAAAGAAAAAGGGCAGGGTGGTGACACCTTGCCCTTTTTTGCCGGACTGCAGCGGCCGCTACTAGTAGACCGGCTAGCGTCAGTTTTCACCTGTTTTACGTAAAAACCCGCTTCGGCGGGTTTTTACTTTTGGTCATCGAGTGATTACAAAGCAAGCAAAGAAAAAAGGCGACAGATTACTCTGTCGCCTTTTTTCCTGACTCATAACTAGGTGGCGGGCTAGCGTCGTGGTTTGTCTGGTCAACCACCGCGGTCTCAGTGGTGTACAGTACAAACCCCGACGTGCACAGCTGTCACCGGATGTGCTTTCCGGTCTGATCAGTCCGTGAGGAACGAAGAACAGCCTCTACAAATAATTTTGTTTAAGAATTCATTAAAGAGGAGAAAGGTACCATGAGTAAAGGAGAAGAACTTTCACTGGAGTTGTCCCAATTCTTGTTGAATTAGATGGTGATGTTAATGGGCACAAATTTTCTGTCAGTGGAGAGGGTGAAGGTGATGCAACGTCAAAACTTACCCTTAAATTTATTTGCACTACTGGAAAACTACCTGTTCCATGGCCAACACTTGTCACTACTTTCGGTTATGGTGTTCAATGCTTTGCGAGATACCCAAATCATATGAAACAGCATGACTTTTTCAAGAGTGCCATGCCGAAGGTTATGTACAGGAAAGAACTATATTTTTCAAAGATGACGGGAACTACAAGACACGTGCTGAAGTCAAGTTTGAAGGTGATACCCTTGTTAATAGAATCGAGTTAAAAGGTATTGATTTTAAAAGAAGTCGAAACATTCTTGAAC
+
7550///,+('%$%%$$##&&&$'/'''(@ABEHIHFJJGIJJFGFG9::DECFDEDEJD9889DAAAFGJJIJJJJFHFJHGICFEHJJFJHJJJEFJHJJF77558779?>?@GIJHJIJIJI@?@@CFJEIJJGGJJJGHJJJEJGEGEAB=<420434220//04;+2))*G@7667@DEJGB@@HJCA6661856620<61,*(&44)*<:2222<;@?>;97=6554868-&&%(%&.//6&&&&))8+)&&&0225566=DGGD@?@@BB@?@?@66663222=449:JEBBBBGHJFGJJGJJJGBCC==<=HIJGHGCE:::JJE>>IGJGIJJJGJJJJJDJGJHJJJIJJJJJGGABCC999;CEAFB?@ABCDAGICDC-,,16)1/(*()3.6,,+*'%&((&''(15>FIIFJGFIAA=?A@EBCBGI@??@GFDI>;:;=?A@BCEB?@ADJJJEDHJFJDCAB11--036865458:>@@AABBCF;<960./1/0,2--,+---..,-***+1-,(()(&)*2.../4C==@?=>9889>;;565341011556;:9=@>?<?@@FFJDEJIGJJJJFJJJJJJJJJJJGJIJJJJIJJJJJGCH:95343359867;;6677?@89635569<ADHHJGIJJJJJJGJJJFHJJGJDFEFJJJJJFJJJFIJJGEFIGIFCFFJ=<<88795333FIGEFHJHJJHIJJJJJHJJJJJJJJJJHJD@@3+++4EGIJJIGJJIJHGJHGJJ@A??@FEHFEHFIIJJJIA99FJIEEECJJ1111F>=;)((((6-'%$$&&'&&*4::CJFHEJJFGJJJJIJHJJFE;778EFIIJJGJJJEHEEDDE643398:8988443924A@BDGJGDCBEJ<=AFB>?GBABHHBCE>:7879D@C?@CCJJJGFFJJJJJJJFHCBDFIJGHIJGIJJJJJJGJJHJJJIHJGGFJJHJG;:;;H;;;;@A::99?@;<<<@@@GCDDBECEJJFJIJGE?@AEGDCCFCCCCF555/.&%$$$%&'')))*38@B?<<;<BFEDGAAAAEGH0//1==>FJ===>JJHHHFIGJJJJJJJJJHJEFCC=?=JJJHEHGJJJJJHFJEFDGEJFEFIJHE?J6666IJJJIGJJJHHDEJHGIJJEJGCCEHJFEFEGEIJIGHGJJII@6668C?>A:99FJJJJJJJJIFJJCHCDEJHJJJJJJJHJFEHIJJFEIJJGJJJIGIJJHJJJJJJIIIJIIJJJHJJJJGJIFGJJJIJE=55224..0....1;<@JFJ9>>>DDA1116777<FGJFIIHIHJFJHHJJFIJJJGIGIIFEIJHGJJJJJG?@@BI65557J<;;<JIJJEHDFJJC@ABJFFI@ABBBAB?>?B1///>??CJGJJHHJJJGHJJJJJIJJJJJJJFJJFJJIIJJJE@9JIGJJGFEDFJCJIJDJJE>?:878>AJGEJJGJHJJJJJJDCCEJHJJJJHGJJJJJIJJJJJJFJJJJHFCD<;;BCGEEB@BBCE'''''()*&&&&BGC@FJJ9999DGJGJJJJHJJJGFEJJGHIJ54--+2.-,,,&&%%-.;=;8<<<=A6:2F@CDFJJHJJHJHJJJJHGJIGJF@-,,-EHEJEJJJJFDEJGDGJFIHHIAA@?<?7665+++370//0HGJFIGIGJJJGJJJFJJJJJFIJJJFJIJJJJJHJJHHIIJJIJJJHJHJIJEB@AAEFFHE666377EGFHE=<=JEJGEBDDFEDDCE730001+(&&*(+22445>>:8688%%%&)111EFGB;;400)(((67CDCFJJIJJJJGEIGIJIDJEJ8777/,+,*++,9<<BFJIDAFCEFHCJEBDEHDBJHCGJHIJDBABCFGJHJJJJJEGCIJGDHHFEDCEHIEDDC5449)*,,-.,,,2-36=2//-236=FJFHDHHHEEC<//..0--353323,*)**3:=<@B@B@@BDAGECCC>;;>9--,-:1777<=@BGBGG7335BC;::...-//26989;<>//'&&'%'1/-*()**//00-%&**)((%%%-.:;=AAJFJIFBCAA<<=>A????FIFFE?JJHII433GA@DCHDEFEFJEIJDGFFFG;;;;C==8A88878277556;?>A<<4/..3679>?DBFAEDJJEJJJJJFFJJHJGEGCCCE44-,&&'+((0/101***,4/)4,,--JIFJHIHHJGC4445HJGHBB@BEFJJIJGFGGFDHEEDFJ@@@C>=22243547>CA??BJA@BBEIHJJFHJJJEGJJHJEHHJHAA@B@<::::744?ACCJIGJFEDCHJGC???AJHJJIHFHGJFJJJJHGJJJJJCFEGGEBCF0000000FHEFJI666JJJCA@ACEH@@@?DCHEG?=551*&%%''''(..-.051:>?JJJGJFEDEJCDC@<>D?43333:3---->CBBBCBGDDD@3))****>@>75:BGGGFJJJHHJJJJJJJIHJGJGJIJEJJJJGHGIHJGEIG><<=@BAA4113+/).-'')A??DCC?CJFGHGH???DJFJFJJJJEJJJJJJJJJJFJJGIFHDCCEHIJFHDF@A<.-,264<<FDFJJ7777B??>@;HE?>)((*)((%%$$%'+)&&(&&*,@ADEGGFJJGG>;88;:2225>ADCFFGFJIIJIIJHJJGFA<<FJGIHGHJGJJJFFBBCEIG?>>EJ>>IJBABDCEEJGGJ=-(&*)())&&(/5)-,-9HJEGJIJFJJEFC934ECCBED@77777778*))*56)&%#$$%&&(22344/5,??<<=>>>>FHJJGDCGHEFHJFJJHHIBBBFFIHHHJJ8A?AJEHE3229CGEDIJIJJFJJGD>;;795?C1000A@@AAGEEJJJJJIJGHJJIGHEDHHJJJJJF=<<;4++/4666DIJJJFEGGDFDIIEJJECEHGEJG@@@@GGI8<;8>:883:<<EJGJDCCBBEJIGJHJJJIJJ@@@@FFGACJ>FJFGJFDIDFJHJG@@@?AB<:33339;5>A>>9;BCA???<849((56JJI@BB@FFFFFHIHEFJJJHFE@==>JHJJFGEJJFDEFGFJH<;;;A@@965((((,,,55:;<<CE<;<=000189<;:8;;06129<2..)((+(*****,5)''(012988;;863*'&&&*('''')=<772.,)))()9;*))(&*7<BAFGEDFACBC@???CDDEDED6;?>@9999GJJJHGFGGJCC9>@BFCDEDJJJJHJJJJJJIFJEJIJJFAA@DGDC@B@BFGHJGJFJGJJDDCFDFJJDDCIFECEDCEFHGCDEFDGJCECEJJ54445.--%%%%,->3330.1(.0*4@DHHIGGHIJJJJJJJJHGJJIFGFIJJGHJJJJJHHEJGJJJJHDCCEAAABHEFJDFDBBBCCEFGFHEDFJIGEGHIJFECDDIG@<++++ADBAABBHIJGJFFJIHCCCEEA999:CEEEEGCD10/+==?JFFCC32110077=<=9757:;;;===A887==CD=>>A@>BEHDDFDCDDDGJBABBJGJDFECDCCBFJJHEDEE?>>3333;?::DDDJD@?>33@?@ADDEFDDCACDDEBJGJI;62441.(&&'()97222/0.++,(
@Glass_T7V_10_D3_12_7_32
ACGTGCTGAAGTATCAAGTTTGAAGGTGATACCCTTGTTAATAGAATCGAGTTAAAAGGTATTGATTTTAAGAAGATGGAAACATTCTTGGACACAAATTGGAATACAACTATAACTCACACAATGTATACATCATGGCAGACAAACAAAAGAATGGAATCAAAGTTAACTTCAAAATTAGACACAACATTGAAGATGGAAGCGTTCAACTAGCAGACCATTATCAACAAAATACTCCAATTGGCGATGGCCCTGTCCTTTACCCAGACAACCATTACCTGTCCACACAATCTGCCCTTTCGAAAGATCCAGTTAAAGAGAGACCACATGGTCCTTCTTTGCGTTTGTAACAGCTGCTGGGATTACACATGGCATGGATGATCTTTACGAATAAAAGCTTGATATGAGTAGCCAGCCCCGGGGATGCCCATTGGTACGCGTGCTAGAGGCATCAAATAAAACGAAAGGCTCAGTGGAAGAACTGGGCCTTTTCGTTTTATCTGTTGTTTGTCGGTGAACGCTCTCCTGAGTAGGACAAATCCGCCGCCCTAGAATCGAGTGGCGCCTGCAGACGTAAAAAAAGCGGCGTGGTTAGCCGCTTTTTTAATTGCCGGACGTACAATCGATGCCGGATCAATCCTGACAACAAGTCACCATCATTGACAAGCCAGCCATTAATGAAAAAGTTAAACAAAATTATTTGTAGAGGGAAACCGTTGTGGTCTCCCTGAATATATTATACGAGCTATGCATGCCCGTAAAGTTATCCAGCAACCACTCATAGACCTAGGGCAGCAGATAGGGACGACGTGGTGTTAGCTGTGCTCGAGGTGAAGACGAAAGGGCCTCGTGATTCGCCTATTTTTATAGGTTAATGTCATGATAATAATGGTTTCTTTGCGACAGTCTTACGCCGCCCTGCCACTCATCGCAGTACTCTAGAAGCGGCCGCGAATTCCAGAAATCATCCTTAGCGAAAGCTAAGGATTTTTTTATCTGAAATTCTGCCTAAGTGATACGCCTATTTTTATAGGTTAATGTCATGATAATAATGGTTTCTTAGACGTCAGGTGGCACTCGAGTTAAATCGGCACGTAAAGATTAACTTTCACCATAATGAAAATAGATCACTACCGGGCGTATTCTTTGAGTTATCAGGATCAGGAGCTAAGGAAGCTGAAAATGAAGAAAAATACACTGGATATGCCGCCGTTGATATATGCCAATGGCATCGTAAAAGAACGTTTTGAGGCATCGATGAGTTGCTCGATATGTTGCCCTATAACCAGACCGTTCAGCTGGATATTACGGCCTTTTTTAAAGACCGTAAAGAAAAATAAGCACAAGTTTTTATCCGGCCTTTATTCACATTCTTGCCCGCCTGATGAATGCTCATGCGGAATTTCGTATGGCAATGAAAGACGGTGAGCTGGTGATATGGGATAGTGTTCACCCTTGTTACACCGTTTTCCATGAGCAAACTGAAACGTTTTCATCGCTCTGGAGTGAATACCACGACGATTTCCGGCAGTTTACACATATATTCGCAAGATGTGGCGTGTTACGGTGAAAACGTGGCCTATTTCCCTAAAGGGTTTATTGAGAATATGTTTTTCGTCTCAGCCAATCCCTGGGTGACTTTCACCAGTTTTGATTTAAACGTGGCCAATATGGACAACTTCTTCGCCCCGTTTTCACCATGGGCAAATATTATCGCAAGGCGACAAGGTGCTGATGCCGCTGGCGATTCAGGTTCATCATGCCGTTTGTGATGGCTTCCATGTCGGCAGAATGCTTAATGAATTACAACAGTACTGCGATGAGTGGCAGGGCGGGGCGTAATTTGATATCGAGCTCGCTTGGACTCCTGTTGATAGATCCAGTAATGACCTCAACTCCATCTGGATTTATTCTTCAGAACGCTCGGTTGCCACCGGGCGTTTTTTATTGGTGAGAATCCAAGCCTCGAGCTGTCAGACCAAGTTTACTCATATATACTTTAGATTGATTTAAAACTTCATTTTTAATTTAAAAGGATCTTAGGTGAAGATCCTTTTTGATAATCTCATGACCAAAATCCCTTAACGTGGTTTCGTTCCACTGAGCGTCAGACCCGGTCAAAAAGAATCAAAAAGAATTTGTGGATAGCTTTTTTGTCGCGTAATATGCTGCTTGCAAACAAAAGAACCACTACCAGCAGTGGTTTGTTTGCCGGATCAAGAGCTACCAACTCTTTTTCCGAAGGTAACTGGCTTCAGCAGAGCGCAGTACCAAATACTGTTCTTCTAGTGTAGCCGTGGTTCGGCCACCACTTCAAGCTCTGTATAACCTAGCCTACATACCTCGCTCTGCTAATCCTGTTACCAGTGGCTGCTGCCAGTGGCGATAAGTCGTGTCTTACCGGGTTGGACTAGAGACAATCACATTACGGATAAGGCGCAGCGGTCGGGCTGAACGGGGGGTTCGTGCACACAGCCCAGCTTGGAGCGAACGACCTTCACCGAACTGAGATACCTACAGCGTGAGCTGTGGAAAGCGCCACGCTTGCCGGGAGGGGGAAGGGGAGCGGGTGCTCCGGTAAACGGCCAGGTCGACGGGAGGCGCACGAGGGGGACTTGCAGGGGGAAACCCGCGTTGTTATAGTCCTGTAGGGTTTCGCCACCTCTGACTTGAGCGTCGATTTTTGTGATGCTCGTCAGGGGGGCGGAGCCTGTGGAAAAACGCCAGCAACGCGGCCTTTTTACGGTTTCCTGGCCTTTTGCTGGCCTTTTGCTCACATGTTCTTTCCTGCGTTATCCCCTGATTCTGTGGATAACCGTATTCACCTAGTGAGCTGATACCGCTCGCCGGCGGCCGAACGACGGCGCAGCGAGTCAGGTGAGCGAGGAAGCCTGCATAACGCGAAGTAATCTTTTCGGTTTTAAAGAAAAAGGGCAGGGTGGTGACACCTTGCCCTTTTTTGCCGGACTGCAGCGGCCGCTACTAGTAGACCGGCTAGCGTCAGTTTCACCTGTCTTACGTAAAAACCCGCTTCGGCAGCTTTATTTTGGTCATCGAGTGATTACAAAGCAAGCAAAGAAAAAAGGCGACAGATTACTCTGTCGCCTTTTTCCTGACTAATAACTTAGGTGGCGGGCTAGCGTGGTGGTTTGTGGTCAACCACCTAGGTGTCGGTGGTGTACGGTGCAAACGCCGACGTGCACAGCTGTCACCGGATGTGCTTTCCGGTCTGATAGAGTCCGTGAGACAGAACCACCTCTACAAATAATTTTGTTAAGAATTCATTAAAGAGGAGAAAGGTACCATGGAGTAAAGGAGAAGAACTTTTCACTGGAGTTGTCCCAATTCTTGTTGAATTAGATGGTGATGTTAATGGGCACAAATTTTCTGTAGTGGAGAGGGTGAAGGTGATGCAACATACGGAAAACTTACCCTTAAATTTATTTGCACTACTGGAAAACTACCTGTTCCATGGCCAACACTTGTCACTACTTTCGGTTATGGTGTTCAATGCTTTGCAGATACCAGAATCATATGAAACAGCATGACTTTTTTCAAGAATTGCCATGCCCAGAAGGTTATGTACAGGAAAGAGAGCTGTATTTTTGCAAAATGGTAATGAG
+
?B:::;C?><;6,(%&&'()59>FJIJBBCCFJCFJ>IJJIFH==@<5*))*6&&&393/.--+,,,0-(''(*)('()+/3....-556@EHGGEDFJJJIJJJJJJJJJJJFIFJHFGGDEFHHHFGAABCDHJIJJJFJGBABB>=@GGCDCJGJJEJJHJIJJCJEEEDFDJJJJ/////>655-,,)++6:979=FFJ554+***/(&'((-23-//2:,(5<@AABBJ5544@@@DGHIJIHEEDD?E<;54240.01.+++,49;E>???FDI?<99:CFG./>??:6=7960(011,7'$%,*+**)*07<98>@BBCGCBB>>///.--1+(&&&&,*668>BBCEEHE@ADGHJEEFGBD@@AB?+***'&&&)'%%')))):;>CC>=+(((-5&%$$%'''&%%%%*+77764,+++*)&%&(++))++*))(*++-36>?=>?@HEJJGBCDHJJFJ95553103())'*)()*+,**)),-.53+)),11:6<<<<;34888777:7745446(((((779<877;:8//,,**4(+*->A==<>HJJJHJJIGJ@??A33/.1894-+*,***+./30///0***)++,-.8<535669;><<77556-,,-+++())*$$$%*0001234921121///.3)&&%%%&*.++,,..4334367****JFEEI@A@AGEGGCBCADFFEIFFHF?AJG@<2222?2222EB@=>?AFEIF>>;9;;<.-+*)((/07833-84>JJHJGJJJJJHJJJJJJJJI<<<;;:<<;00134532,,')('''36,+**/+,05??89::<@@@C<;;;@EHJJC;70//>?>1110*)))-+*());=2:JJGIJJB::;?EIGHHA88??JJEFIJJIEJGJFDB>8/++*)**+,-%)'''(..60<>>////)))03588:>=8732334<<;5><=766==;<:?HHE>IJGIHFJADBDJGIJFJ==@>==.;99::))'&)(,/87-87786-,,,'(((**+/8189;=JIEB;<@A1112A7595675778991***10//.,,88;4333?FJJ;;;944447*+.*&%%%))()+(%&%%%&'')*0/6>D>==>CA@A@@C8))++;=>>AC?@HJGIFHE*((50224?44+'&%#$##&+*--.569:=B;::622/./)%$&((/,+,+*()+*.??CD;;:00/.23++,,0.3232,1/*&&(.-))*,/0236,*(()JCEBD@?A6222+*&%&%'%%%++,-*+*&%%%&&'')-/110003;2/018:=CJJJFECCBADCDHDGEI>;:;<330111>A@AHGHJJJJJGJFFEACFAFCC74459BDJJCEBBDCGFI>>>99::9::<DA?8/,()03,)))()))10280///0**+****<;9;:9;<CFCFCJJEJJBGCA;<;CG*((((.--339=C99<678<<<>ADJ:80=CABD:::<JGFJFGGEDEJJFDJHIJHFGGFIJJFJJIFJ::*)))::77690//'(()6'%$&%&%%&&'&133=?@@CHBABEGJBHEBDCEI99DD@//(())2+*)')+-.=>EJFEHJIGA@B@?ABJJJHGHDDI:999?**114322./0149:=2/&&&'15552334AA77>9887::++++,;77777+++**,-,+(,1.026>A:>>>F95557;222121,1*)*)+**-8:BHDFDEEEBFFJJJEHB=@7212.,--....,''&('(,,/0344479=?H:;;<@::5384BBG9999IJJJJJEJGIFJHG-+5+8556>??CJGJIHHHC4445EGFJGFGEDBJJ775596544586+***:<7566999<ACJDDEAA=?F>,,66A??@<=A8888>555,-,,<BCBC==>?D522+,,+5;;A?>?B2000:=>A998322211102>?433035..-.0//-,)(%%'51112::>32003:>@?CFDC889<?==;CAACBE@9877HECJHBHJJGEB?@@?HJJF=6>@8?@=<:.600/-/6:<CA<:75878=@DADFBCB?B@=??@A999;EGCHFGG;;;++*%%'3../459384---,+,0.+)*/6-*&('''/23''%()))2+*(((**')%%%%%%%%',,/0+,&&''.,*+)))*54../-EAAA@IEJJI===;;;;77-*-)'''',+++0----.,+8193000<;;=<=<7778;;5889::ACDDJEEFCEDFEJE=<;=<:99;++*,&&'0/389<887897996677;;DEHIF@>/...2///6AA@2221--((((.-02/,('&%%$$$$+*+)*(')*1***+:;=?8778BEA@3/0BBEIDEBDACECJ=99:888776;879>>>??@>?<@E@BC<C95546(()))0,--+*&%%&&'%%*DEDECFHEEDE???;::<AG4444***?D?970449;;;=@5556;64++2./7;D3333----:(&&&83576;710.,)''')(((*)**-))*'('''2..,,,-+++,--''&&*&)&&)*32%$&-++'%%%)**)'&&''&$$$$$%&'''''&%$$%''...))/--+*+--.,+'(*%&&(-.8762.,))()(&&&'((*)))*:=?A1013>857//06?>8A<;;;=:177;=?CBJDGJGHEGIFJHJFHED<<<BDHDCD<F@>;652257<@HFJJEDCADCBGJHIBBA>=@FD>743356.-0/.025?F>==>:4556@A??>?@44888<<:656528700009:>>;=>>76./*))*(+-.-,+,**&&&$#$$')'(+*119<=DCJI996/--,(())))))'&'+,)'$)+1***+,++&$$$&+'&&'''*&,'&%%)*005685722335+(%$$$%'')023?@78:97:>CJEEFJ:99:JEEEDDDBB5393;D<?@:7;A976665565244;GHDEBA@AHIDCE?@IJFFGJHHIFIDGCHDJJJDBCBC<2001<65.--...062210).-.)))),,'&&'//8::@??A@ADBDDCFFJGGJGA@A?888<78IIFFGGJEJCB@AA@---.79AB==;:CA>J>>==>>>555//---,--08AB<;;98/---0)((*.)))(()&'(&&&*''%####%&*++++-4310+&%%&++'')+'&&'--,,,.::==>@@C==?EDEBC<8+*++51987633//0.'%&''&&'&''(,+&&.+))(()556;98BHJBABJJJ;D'FHJIEEB>@?<HEEGGHBA@BC?;96565931**56<<?HBB====@=@CDFJ>?JJJIJJD@H9974?<GCEE@+***8:DEFIHFJJJJJIJFFFDCECDBCBEEACAC@@@@+++=EEHIJGFJGJJJGJ=98>>>>CGDFGA@BEGJGBC<9<3?9/895666;==CJEFC><<9:?DHJDDACBBCC@8:4;;9::999?EEEEEIHJIBBHFJHHEDEBCCDFCDA9888ABA?B,+)),..15.--.36??6665BJGBEDGHCB7753345/-,,.-)))+-*)%%'*+**+6=<<87978634:8=264(-'&(()(')*+,'%$$%&%%&'*)*&&$
@Glass_T7V_10_D3_12_7_33
TCACTCGATTGTTCCAACAAGGGTATCACCTTCAAACTTCATTTAACGTGTCTTGTAGTTCCCGTCATCTTTGAAAAATATAGTTCTTTCCTGTACATAACCTTCGGGCATGGCACTCTTGAAAAAGTCATGCTGTTTTCATCTGATCTGGGTATCTCGCGAAGCGCTCAACACCATAACCGAAAGTAGTGACAAGTGTTGGCCATGGAACAGGTAGTTTTACAGTAGTGCAAATAAATTTAAGGGTAAGTTTTCCGTATGTTGCATCACCTTCACCCTCTCCACTGACAGAAAATTTGTGCCCATTAACATCACCATCTAATAAACAAGAATTGGGACAACTCCAGTGAAAAGTTCTTCTCCTTTACTCATGGTACCTTTCTCCTCTTTAATGAATTCTTAAACAAAGTATTTGTAGAGGCTGTCGTCCTCACGGACTCATCCAACCGGAAAGCACATCCGGTGACAGCTGTAGCATCAGGGGTTTGTACCGTACACCACTGAGACCGCGGTGGTTGACCAGACAAACCACGACGCTAGCCCGCCACCTAAGTTATGAGTCAGGAAAAAAGGCGACAGAGTAATCTGTCGCCTTTTGCTTGCTTTGTAATCACTCAATGACCAAAAGTAAAAACCCGCCGAAGCGGGTTTTTTCAGGTGAAACTGACGCTAGCCGGTCTACTCGTAGCGGCCGCTGCAGTCCGGCAAAAAAGGGCAAGGTGTCACCACCCTGCCCTTTTTCTTTAAAACCGAAAAGATTACTTCGCGTTATGCAGGCTTCCTCGCTCACTGACTCGCTGCGCTCGGTCGATTCGGCTGCGGCGAGCGGTATCAGCTCACTCAAAGGCGGTAATACGGTTATCCACAGAATCAGGGGATAACGCAGGAAAAGACATGTGAGCAAAAGGCCAGCAAAAGGAACCGTAAAAAGGCGGCGTTTGCTGACGTTCCCACAGGCTCCGCCCCCCTGACGAGCATCACAAAAATCGACGCTCAAGTCAGAGGTGGCGAAACCCGACAGGACTATAAAGATACAGGCGTTTCCCTGGAAGCTTCCTCAGTGCGCTCTCCTGTTCCGACCCTGCCGCTTACCGGATACCTGTTCCGCCTTTCTCCCTTCGGGAAGCGTGGCGCTTTCTCATAGCTCACGCTGTAGGTATCTCAGTTCGGTGTAGGTAGAGATTCGCTCCAAGCTGGGCTGTGTGCACGAACCCCCCGTTCAGCCCGACCGCTGCGCCTTATCCGGTAACTATCGTCTTGAGTCCAACCCGGTAAGACACGACTTATCGCCACTGGCAGCAGCCACTGGTAACAGGATTAGCAGAGCGAGGTATGTAGGCGGTGCTTCAGAGTTGTTGAAGTGGTGGCCTAACCAGCTACACTAGAAGAACAGTATTTGGTATCTGCGCTCTGCTGAAGCCAGTTACCTTCGGAAAAAGAGTTGGTAGCTCTTGATCCGGCAAACAAACCACCGCTGGTAGCGGTGGTTTTTTTGTTTGCAAGCAGCAGATTACGCGCAGAAAAAAGGATCTCAAGAAGATCCTTTGATCTTTTCTACGGGGTCTGACGCTCAGTGGAACGAACTTCACGTTAAGGAATTGGTCATGAGATTATCAAAAAGGATCTTTCACTTTAGATCCTTTTAAATTAAAAATGAAGTTTTAGATCAATATTGAAATTATATATGAGTAAACTTGGTCTGACAGCTGGACTTCGATTCTCACCAATAAAAAACGCCCGGTGGCAACCGAGCGTTCTGCAACAAATCCAGATGGAGTTCTGAGGTCATTACTGGATCTATCAACAGGAGTCCAAGCGAGCTGGATATCAAATTACGCCCCGCCCTGCCACTCATCGCAGTACTGTTGTAATTCATTAAGCATTCTGCCGACATGGAAGCCATCACAAACGGCATGATGAACCTGAATCGCCAGCGGCATCAGCACCTGCGCCTTGCGTATAATATTTGCCCATGGTGAAAACGGGGGCGAAGAAGATTGTCCCATATTGGCCACGTTTAGATCAAAACTGGTGAAACTCACCCAGGGATTGGCTGGACGAAAAACATATTCTCAATAAACCCTTTAGGGAAATAGGCCAGGTTTTCACCGTAACACGCCACATATTCTGATATCTCTGTAGAAACTGCCGGAAATCGTCGTGGTATTCACTCCAGAGCGATGAAAACGTTTCAGTTTGCTCATGGAAAACGGTGTAACAAGGTGCAACACTATCCCATATCACCAGCTCACCGTCTTTCATTGCCATACGAAATTCCGGATGAGCATTCATCAGGCGGGCAAGAATGTGAATAAAGGCCGGATAAAACTTGTGCTTATTTTCTTTACGGTCTTTAAAAAGGCCGTAATATCCAGCTGAACGGTCTGGTTATAGGTACATTGAGCAACTGACTGAAATGCCTCAAAATGTTCTTTACAATGCCGTTGGGATATATCAACGGTGGTATATCCAGTGATTTTTTTCTCCATTTTAGCTTCCTTAGCTCCTGAAAATCTCGATAACTCAAAAAATACGCCCGGTAGTGATCTTATTTCATTATGGTGAAAGTTGGAACCTCTTACGTGCCCAATCAACTCGAGTGCCACCTAACATCAAACCATTATTATCATGACATTAACCTATAAAAATCAGCGTATCACGAGGCAGAATTTCAGATAAAAAAAATCCTTAGCTTTCGCTAAGGATGATTTGGAATTCGCGGCCGCTTCTTAGAGTACTGCGATGAGTGGCAGGGCGGGGCGTAACTCGACGTCTAAGAAACCATTATTATCATGACATTAACCTATAAAAATAGGCGTATCACGAGGCCCTTTCGTCTTCACCTCGAGCACAGCTAACACCACGTCGTCCCTATCTGCTGCCCTAGGTCTATGGTCGGTTACTGGATAACTTTACGGGCATGCATAAGGCTCGTATAATCTATTCGGAGACCACAACGGTTTCCCTCTACAAATAATTTTGTTAACTTTTTAATTAACGGCCGGCTTGTCGACGACGGCGGTCTCCGTGCATACAGGATAATTAAAAGAGGGCATCAATGGTAGCTCCAGGCAATTAAAAAAGCGGCTAACCACGCCGCTTTTTTGTCTGCAGGCGCCACTCGATTCTAGGGCGGCGGATTTGTCCTCTCAGGAGAGCGTTCACCGACAAACAACAGATAAAACGAAAGGCCCAGTCTTTCGACTGAGCTTGGTTTATTTTGATCCCTCTCACACGCGTCATCGGAATCCCCGGGCTGCAGGAATTCGATATAAGAACTTTATTTGTCGCGAGATCATCCATGCCATGTGTAATCCCAGCAGCTACAAAACTCAAGAAGGACCATATCATCTCTTTCGTCGAATATTTCGAAAGGGCAGATTGTGTGGACAGGTAATGGTTGTCTGGTAAAAGGACAGGGCCATCGCCAATTGGAGTATTTTGTTGATAATGGTCTGCTAGTTGAACGCTTCCATCTTCAATGTTGTGTCTAATTTTGAAGTTAACTTTGATTCCATTCTTTTGTTTGTCTGCCATGATGTATACATTGTGTGAGTTATAGTTGTATTCCAATTTGTGTCCAAGAATGTTTCCATCTTCTTGATG
+
)&%$$%%%&''(&%&''(4898542365766>-+++,64&%%&'%'((***--1/4-+,-+28*::<A?@@@9;:>CFFJC?=?D>DEJDHCJJJJJJEJDHDB0///HJJIEIDHGFJJ?BBCEJJJFJJJJJJ99A?-,,&&%(%%99:=>??54--.)(((1&%%$#&',--)200BCB@@CFH889***:>AGCC@;<<DJI5555;:99;:9768>))'''(000;;<<JB@BCG@888BJC3244><>?=56?>DCD=>ACEEHEFB<:;JIJJHEHJJEFFJFC=>?7//.--'&&&(AE;<</0/0A?8876445(&&(**),./212;GGA@?@??@CFFJGJJIAB>>?>DFJJJFJJJDFG:::;E=6>=7<99ACDF@=GJ<>>89676-,-+,/0,***779A8889>??<(%%*.26001**)*1((522,'&&'22?JIFCFCCJJJGJIGJ?>=><;(('*+-((..:@?@?I>>DCJGGFJJJJIBCGDAA?DIJDDCAA77670;;=;>?EF?@:88<BA54440,./4799=<;>@AE??>@=('&&/3BDJCJBCADBEDBD3333@><;4442110,/00-=@AHEJFEFI:::9((((745000935..2CDB<<;<?<>>JHDBA><;741'+002J11CDEDJI?>>;;;9:::>A655'''(77/.-,++-7<9:8669:@'''AFFG=<:::9::;CCDFE?@?::==617:?>E556===>>??);=@JJJJIJHFEGFJGHCBCD?33::AG>>;>>@@@EEBA@?<44;GCF@@@>776*('&))1225E;323.---5999642-+++-/2129:FGJEEGHJJJJJEEJEJEE>BA:9;:(((2CGEG877**&(('(*),-**0..0/05227BBB;;/..,++--)(*+-//,-->8744,++*--+)(&$###'+)+2-4+***9::8?>BFEID@@AJJJJ;::9988>JJEJDEDEJJ???@JD???EFFCA>;;<EF<;*)))@BCEJGGGJJJGE;8*).)(+++,7;:56=DA::1+44,)''(;<==776:8@@@8:/,)),>)(()??@ACHABCB0--1/..''092/02+7<>HEJGDJIJJFJJG97753323.*'(1??@@2222999?::=@JDJG@6566'&&&*((((*'&&'()**/-/''&++,30164A00242///---//..2@;98677:=H==<>@EJFC@@86>5>9999BFHJJJECCDDJF???EJE9999BACAD?;@:9:-.7?C8IEBBDDJJEJJJIJEFJED@@>BDFGJB??>@:866600<>>?>CDFJIG===?9777@@3('&**++&&&&:@JFDJC?>=86''''%%%&9:,,,,---<@?:@?A>=:1111GFDBBDJEJJJJGJIJJIJJJJIJJHJEE>>;9>JGFIDGC779BCBGBCB9/122@?@EGIJJJDFJJDDDDFEJJJJHGIEIA>>9@EDDA:99868400/++876687374569:8567;=;8((((($%'&&((+-/10/.,,,,5447222889>EDCAACBBAA6556?//;/)((&'%$$&''0..885746,,,(//68889<;<)(((4?=85541/.)---*%&'(+,87?A@30001;644+)''49::?=+)'()323355(((-****;<JEDAAGBJJ;996887889:)(((%$$(1/)(%%)'(),488;:458<<62223-'47:CA2113.,+,:>;330/++-63335ABFDJGHHJJJJJCADCJGDDEJHF9999870---//16<=FFGC;FIJ>==<@)(((,*))*)*5/3++,,=;<=>BB@C;EC7777@B@AAA;2161)-,,8<=@CABCJGJFJGFJFJ?>@BDB@BDJ;;3;JEJFEJJ<<;9<;<;1113??=<<:;DDB?JJ::::?<))).11/0+')/?@<AICBA>=<C@;81ACJBJJJIGJJJHFECEGJJHEFJCE?8---3243(=?=>>>BCBD===85)''(BAABB<:99>>@C@0)''((-,,/3463351)%%%-029IJJEDCFGDGJCFDGJJJJBIJGB=FJJJJJHGIIHHHFCDJG977311348444479?66322+&%&&&.,+&%&&)(,,,/>8889>@6665::>JJJJFJIIFHFI?@@CEGJ6445GFJJFJJJJJDHJJHJGGC@AAAEJJJH>>>>CEBC1112650)))-643411<0GFEHHFJHGDEA=?CCB99:9@>>>=>JGJB?99?HFD743378=777A@FHDFACCCGIEDFD@@@B@:6656AJJJJJJC?=89=>@J@@@?JJJJJHF>::5*+.*>=>>?@@<9E=DGJJJDFCJJHJGJJIJFJGJGF3332323DCFE)))*56335,,-/DEEGJJJHHEJJJDA?>45456862.)**)('%%''48-/-,-.3CEDAD////EGJJJJJJJHHJGJCFJFJA>;:9('%%&+,,7599?@FHDJBEGGJJJEJJEJJGFFEJJDJHHFGEGG<;;@<889:4@;0///=>@??:---->>EBDCDJHJIJJJHHGJHGGJEG?:5222<E;///,----43557EJE??==&&&&(&&&'+<=<<=?CAEAA@@AB>>?:::;=1/&&,,,.))***-)('*0...0DEEBD;<6''')+-27?@AEJJDECB;;;:5(&')03498::33,,834:999***((()5441)))*-/57@?999:99///0AJCJJIJJA@BJFDB974<3133498888=>?JAJ::99<<AEFCIJJGEEGEECEJEECCEJGJFDJJD@@@B@@BABEDFDJH@??@CEHJCACDA=;;=AFBBCAAEDIFJJJGFJJHFJJGDHHJJJIGAE@9CACHGI?>)((%%%%+)))(*''&&&'''''')/=A?A?<;;<?ABC@77)(&&&%)((.)*)*2*('%&'*//-,.664/0(),.867CFJBAAD=AD3JCFEJGG==;D>>?;<DCCHEEJJJECBA?>>111000,,++,0..))&%#$**+*)))*++,---0/+0+)())(++&&&&&(-,,),;:;==?JGGEEDDBEFGFEDDEBC???95495(((),477<?AB?5444988;<>>ACCFJEJIJF?>==@D?A11'(669?GFGFEGHGHFAA@AHGGCEG32238::?B<;<BJHDEA=?<99:7299:=65532.)())<<;;:9/,-3300.///.,,1101)))/--(7')/2;;BA;GGCBBCBHJJJ@??@I----+*+.8-682*)'&&&&))**:::;DFFCG@BDCDDFFI?>0***,,-*''/06735//112735B@<10'%$$%#&,,.3.**%%%&''%%&)/9:@GIJHJGB@@@EFA?@FJEGGA.--0661/..1025247ECHFJ====FJFHA==>>ABADJCI:988=@?GIIHHJEFJJJCEDCGIGJEBBABB@???;8=HJGJHFHIJJGJJGGJECDDF966EHFEF@@?@>:?B><>9;JJJJJJIGDGEC??@C:::9845+*))(()+,30---.0:8:ACEEEGFDJEFIJIJJIJJD887555<;888:?>7==?++22&&%$
@Glass_T7V_10_D3_12_7_34
TCCAGCAAACAGCTCATAACTGCGCGGGCGGCAACGGACAGACGTGGTGTTAGCTGTGCTCGAGGTGAAGACGAAAGGGCCTCGTGATACGCCTGTTCATACGGTTAATGTCATGATAATAATGGTTTCTTAGACGTCAGTCTTACGCCCCGCCCTGCCACTCATCGCAGTACTCTAGAAGCGGCCGCGAATTCCAGAAATCATCCTTAGCGAAAGCTAAGGATTTTTTTTATCTGAAATTCTGCCTCGTGATCCCTATTTTTATAGGTTAATGTCATGATAATAATGGTTTCTTCAACGTCAGGTGGCACTCGAGTTGATCGGGCACGTAAGAGGTTCCAACTTTCACCATAATGAAATAAGATCACTACCGGGCGTATTTTTGAGTTATCGAATTTTCAGAGCTCAGAAAACTGGAATTGGAAGAAAAAATCACTGGATATACCACCGTTGGTATGCAATGGCATCGTAAAGAACATTTTGAGGCATTTCAGTCAGTTGCTCAATGTACCTATAACCAGACCGTTCAGCTGGATATTACGGCCTTTTTAAAGACCGTAAAAAGAAAAATAACACAAGTTTTATCCGGCCTTTATTCACATTCTTGCCCGCCTGATGAATGCTCATCCGGAATTTCGTATGGCAATGAAAGACGGTGAGCTGGTGATATGGGATAGTGTTCACCCTTGTTACACCGCTTTCCATGAGCAAACTGAAACGTTTTCATCGCTCTTGGAGTGAATACCACAACGATTTGCGGCAGTTTCTACACATATATTCGCAAGATGTGGCGTGTTACGGTGAAAACCTGGCCTATTTCCCTAAAGGGTTTATTGAGAATATGTTTTCGTCTCAGCCAATCCCTGGGTGAGTTTACCGCAGGTTTTGATTTAAACGTGGCCAATATGGACAACTTCTTCGCCCCGTTTTCACCATGGGCAAATATTATACGCAAGGCGACAAGGTGCTGATGCCGCTGGCGATTCAGGTTCATCATGCCGTTTGTGATGGCTTCCATGTCGGCAGAATGCTTAATGAATTACAACAGTACTGCGATGAGTGGCGGGGCGTAATTTGATATCGAGCTCGCTTGGACTCCTGTTGATAGAATCCAGTAATGACCTCAGAACTCCATCTGGATTTGTTCAGAACGCTCGGTTGCCACCGGGCCGTTTTATTGGTGAGAATCCAAGCCTCGAGCTGTCAGACCAAGTTTACTCATATATACTTTAGATTGATTTAAAACTTCATTTTTGATTTAAAAGGATCTAGGTGAAGATCCTTTTTGATAATATCATGACCAAAATCCCTTAACGTGAGTTTTTACGTTCACTGAGCGTCAGACCCCGTAGAAAGAATCAAAGGATCTTCTTGAGATCCTTTTTTATTGCGCGTAATATGCTGCTTGCAAACAAAAAAACCACCGCTACCAGCGGTGGTTTTATTTCCGGGATCAAGCTTCAACTCTTTTTCCGAAGGTAACTGGCTTCAGCAGAGCGCGGTTGCCAAATACTCTTCTTCTAGTGTAGCCGTAGTTAGGCCACCACTTCAAGAACTCTGTAGCACCGCCTACATACCTTCGCTCTGCTAATCCTGTTACCAGTGGCTGCTGCCAGTGGCGATAAGTCGTGTCTTACCGGGTTGGACTCAAGACGATAGTTACCGGATAAGGCGCAGCGGTCGGGCTGAACGGGGGGTTCGTGCACACAGCCCAGCTTGGAGCGAACGACCTACACCGAACTGAGATACCTACAGCGTGAGCTATGAGAAAGCGCCACGCTTCCCGAAGGGAGAAAGGCGGACAGGTATCCGGTAAGCGGCAGGGTCGGAACAGGAGAGCGCACGAGGGAGCTTCCGGGGGAAACGCAGTACTGTTATGTCGCTGTTGTCGGGACTCGCCACCTTTGACTTGAGCGCTTTCGATTTTTGTGATGCTCGTCGGGGGCCGAGCCTGTGGAAAAACGCCAGCAACGCGGCCTTTTTCAGATTTCCTCGCCTTGCTGGCCTTTTGCTGACATGTTCTTTCCCCTCGGTTGTCCCTTGATTCTGTGGATAACCGTATTACGGCCTTTGAGTGAGCTCATACACTAGCCGCAGCCGAACGACCGAGCGCAGCGAGTCGTGAGCGAGAGGAAGCCTGCCGTATAACGCGAAGTAATATTTTCGGTTTTAAAGAAAAGGGCGGTGACTGCTTGTTTTGCAGATGCAGCGGCTTGTGTGGCCGGTTAGCGTTCAGTTGACCCTGTTTTACATTAAAACCCGCTTCGGCGGGTTTTTACTTGGTGGTGAAAGTAATTACAGCAGAGCAAAGAAAAAAGGCGACAGATTACTCTGTCGCCTTTTTTTCCTGACTCATAACTAGGTGGCGGGCTAGCGTCGTGGTTTGTCTGGTCAACCACCGCGGTCTCGTGGTGTACAGTACAAACCCCAACATGCACAGCTGTCACCGGATGTGTTTCCGGTCTGATGAGTCCGGTGGAGCAGAACTCCACTACTACAAATAATTTTGTTTAAGAATTCATTAAAGAGGAGAAAGGTACCATGAGTAAAGGAGAAGAACTTTACCCACTGGAGTTGTCCCAATTTCTTGTTGGAATTAGATGGTGATGTTAATGGGCACAAAATTTTCTGTCAGTGGAGAGGGTGAAGGTGATGCAACATACGGAAAACTTACCCTTAAATTTATTTGCACTACTGGAAAACTACCTGTTCCATGGCCAACACTTTATTTTCGGTATGGTGTTCAATGCTTTGCGAGATACCCAAATCATATGAAACAGCATGACTTTTTCAAGAGTGCCATGCCCGAAGGTTATGTACAGGGAAGAAACTATATTTTTCAAAGATGACGGGAACTACAAGACACGTGCTGAAGTCAAGTTTGAAGGTGATACCCTTGTTAATAGAATCGAGTTAAAAGGTATTGATTTTAAAGAAGATGGAAACATTTTTGGACACAAATTGGAATACAACTATAACTCACACAATGTATACATCATGGCAGACAAACAAAAGAATGGAATCAAAGTTAACTTCAAAATTAGACACAACATTGAAGATGGAAGCGTTCAACTAGCAGACCATTATCAACAAAATACTCCAATTGGCGATGGCCCTGTCCTTTTACCAGACAACCATTACCTGTCCACACGAATCTGCCTTTCGAAAGATCCAGACGAAAAGAGAGACCAGCATGGTTGCCTCTTTAGTTGTAACAGCTGCTGGGATTACACATGGCATGGATCGTGTACCGAATAAAAGCTTGATATCCAATTCCTGCAGCCCGGGGGATCCCTGGTACGCGTATGAGGCATCAAATAAAACGAAAGGCTCAGTCAAAGACTGGGCCTTTGGTTTATCTTGTTTGTTTGTCGGTGAACGCTCTCCTGCGAGTAGGACGAATCCGCCGCCCTAGAATCGAGTGGCGCCTGCAGACGTAAAAAAAGCGGCGTGGTTAGCCGCTTTTTTTAATTGCCGGACGTACGATGGGATTTACGGATGATCCTGACGACGGAGACCGCCGTCGTCGACAAGCCGGCCGTTAATTAAAAAGTTAAACAAATTCTTTGTAGAGGGAAACCGTTGTGGTCTCCCTGAATATATTATACGAGCCTTATGCATGCA
+
@.-)'&%&'(''()%$%$%%%&'#$%&',&&&%$$$#%(+*++56CJFJHJ@@AAJJGJJ@???FGEBA<;6437::C@ABD988<>@:9332*%%%$$$$&')3FIHJJGJHJGFJHJJJJGFJHJJJJJ<;;<;<3''''((())*20115894;96-..,-..-48<HC?@>=;;?AAJ@?>?//..4475::?A?BBA@?@@B>2@@HIGJJDA;6398552///2:78678//1//++,++(*,-+,,*)((&)///3379::;IBJFHJHJFFHJ100---)('')((-++//18/--.CEEJEJHEGDGC>5343<:<:8778==<=44>IDFCBBBJFEBBEJJJDJ>BDGCB+)1)*8889AB<>?A----:BCG:::;FFD-('&&*35/*)&&'(())',)))20/*.'''(0*(('73:??@FJJJJJIJFEIFCCG::99000.'&&-28;;;>6664559==;8///A@DCHH@BBB?:8789:10006678=GJHJDDACJJJJJJJJJEFGCB@AA::;IIJIEDIGJJCJJJJABDJFEGAAA=:984./.-+,*+&%%,,:88BAADJJD@9:DI<:886////655<;@B@>AACGFIFIHHI@@7677==>@<2222CA55GEJJJJJJJJJGD>=?@EB?:)&%%&())689JJ@<<<9,'''**@B@BDBB9991)((249<F>==B8777>2111;<==@BBIJGEIJFFJHA?>>AAJFBA@77***&'&'($%%(/;CHHJJC?@JJEHJJEJGBCBDFGJJJJEJIJJGJJG@>>>FIJJJJJI@???J@>>?EC:2::;HIGIJJJGF<:989<<=430//---..228:>4444GIJJJJHC?=<;:21/./.2435C>)*+,DDEJHIFGJJIFEEDJ0//06555GEED@A@@E@1118A>??AEH111=IJJFJE@?@5334=>>>FFDBECECBHCEEFJIJJJJFJJJ=;;;FECA?@?=>=?AAA?9<>?8BAACDDDB?=:67730015;<;/*?>?@?@JJHIEHHEBCGDECF@>>>HIE44453531//7964*))/95CCFJJ?=<>FAA@BEIEHJJHJJIHJ8EH<)(2'(>>@CGFIEAA>>87=>@FHDHHJJIHJJJJJJJJE>>JJF@???@EGIDDFCAA----*%''/534445;4311//-/(&'&'/9543369:*)))*51*)*/8:@??@BEJCJIHJJJEA@B@67:;?8DFG>>@7665571''&',*+-2...3453368DFJA?>=7568AF@?;///**)*445CADDFEEIIHJJCJIBB;9670/*0)&&&)(,-//44389F@?>?=CF:8--/35761'(0003658211-..(22<;?@>CJFGI+'''(<:-.,,/....766888999?@><<AA=<=>33--))**@ACJEJEB@@:63&&&(*)'))&1,+**-/(%$$%'%&,/099BEDDBGGFJDJFEFGGJA@?@:88766))''(')(.75===,))&+:/@@?@DEIGE?CJA@AAJJFGGB@?877,++,-@ICCGDDFGHIHEB>?AAFCCFCG80.()4758CDCABBCECBAB;52245:;<A@==<BGDJHHGGGGFC:9:)'''CDDD>>==>??HFDCIJA9777778;<@@?>???GBACB@CEEGEDJGEJEBBABF----777FJG43338@E;<==6655:3611-*.40)('--,+**,,,+,+*/47:855874335.-,,/;2-9:<<7611111=<JJGHFJGJJD:<A<9:=;771.+****+,*((',,21009;@@?@G??CEJJEEH887JDFDFIGEDE>>==-->A;>;99920,-/CHH<66/-(&&'''',,(-*))),**+,),(''(-,,-,00***+-+'''(*****+))()(-//1>CEBCBBFFCF/--)'&'-,,%$$$&&+010128@FCA@ACCFE=<<<@665?BFGJJ.+++>??BF=76999=5653457=A@=80.)''&(&'*)+-+(,)))522244333<;,('(***/62246976556--,))%$&&&'.'248<=<<>*%%%%#$%$'''),+-,-/77:=@A??>????@CCBAAC7333:::5247484955678:/'''''3<<<999;@.+9/...;7014<CF<:76322001.-'$$&$###$&&%%%)/**%%%$$%&%%%%%%&$%$$$$%$%&%&&&'&&'&''''%&('*&4453214,+*(-7;9880///+78865557200(&%&%+-&%%$%&)('%%&'%$$#%,././3479=>GGJDBCBB@BDFCAA>>?@BJB>-,+(,**+<A91**5>><;;;752---5EGEACACFCCBAABBEEFIGF=211158GFEEHHJHAA?>7676+''*)(''())*+10087<==++++++,''&%%%1333778EECGC<+++))(**3555=21125=91,,&&+''&')(*)*))*)+++?@@@DJDAFHIA8853<>BCDF<::;>DC?B?B<CFIJIJJJJJIJGIJJFEJGIJGDJDDC<==3-++,..3479:7668787..'/*%*))-/--*)&)''()+/>CFFDJJFJFFIFJGIA@?C?>>JJJFJJJGJGJHJGJJJGIJGDJI7666HDFJGJJI>>CGJHGCFCGJ?DC8<GEJIGEFJIIJJJDHCBABGJIJEB@CBGJHHHFE=;<=1112>=2*''%%''%&'&'158@DB8@DCFEDEJEA*'&&&%'..++*+-....1,-10*)+,-10143213121131422?ACCFFC?==<BGGCA;2**),3+-1-2/.+---1679:6../4>@B+<<=?BGJACA@C=;==?EJIHJIJJJJIJJJHJEFIHHJJHJJJJJIIJJFIJJHF4444=>CHIDGHIIIEGE>;200/13;9=>AB>72.''''@>864-,//2;::;8:;;GCGEIAAAAE====JJHHJJJFJJHJJIJJGEEIHFIIJGJJJJJIJJEFEJJJHJHJJJJJEJJJJJHJJGGEGJHJIE/0000DAIJHHJJIJHHF<<<=ID==?6111655696667344350///3<<>AA=;:;>A=8>95<;;:=3=<=<>=<;:8568524:::ECJFFHEJGDCC?:3501)))*36467*>>0@?ACD5323'(***346?=;43212233001327643220051,,.-)3)(22334323+++++,'(')'((())+&&(&&&&*,++2&&&&7;<HD66669<;<>-,,,88;8;<;=<;<-,-<87323-)**043347822))))+;A?BBJJIHJJJBAAGJJGE.---0(''3526--/44'54(&&)+*1/-*&&,*(679:?JBDGJJJJBAB;;88:2/+++,--036((((*><>DABC@C756;;=;::=EJFHGIGJJIJJFFC456BGFBFHGFJGFCFJJJJJIE>43*))*++3.3//.,.('''''%&()*'(('&%'**--*)),8;99;;:;3323323**)(,---.1343221435797443777(((A425=)110122+)()..05,,69>AEJJJFCBEFJJHGJHECHH7/,*2,*))))-,((+-./:578866-($
@Glass_T7V_10_D3_12_7_35
ATGGAAACATTTGGACACAAATTGGAATACAACTATAACTCACACAATGTATACATCATGGCAGACAAACAAAAGAATGGAATCAAAGTTAACTTCAAAATTCGACGCAACATTGAAGATGGAAGCGTTCGACTCGCAGACCATTATCAACAAAATACTCCAATTGGCGATGGCCCTGTCCTTTTACCAGACAACCATTACCTGTCCACACAATCTGCCCTTTCGAAAAATCCCAACGAAAAGAGAGACCACATGGTCCTTCTTGAGTTTGTAACAGCTGCTGGGATTACACATGGCATGGATGATCTCTACAAATAAAAGCTTGATATGGATCGCCAGCCCGGGGAATCCCATGGTACGCGTGCTAGAGGCATCAAAACAAACGAAAGGCTCAGTCGAAAGACTGGGCCTTTCGTTTTATCTGTTGTTTGTCGGTGAACGCTCTCCTCAGTCAGGACAAATCCGCCGCCCTAGAATCGAGTGGCGCCTGCAGACGTAAAAAAAGCGGCGTGGTTAGCCACTTTTTAATTGCCGGACGTACAATAGATGCCCGGATATCCTGACGACGGAGACCGCCGTCGTCGACAAGCCGGCCGATTAATTAAAAAGTTAAACAAAATTATTTGTAGAGGGAAACCGTTGTGGTCTCCCTGAATATATTATACGAGCCTTATGCATGCCCGTAAAGTTATCCAGCAACCACTCATAGAGCACCGGGCCACAGATAGGGACGACGTGGTGTTAGCTGTGCTCGAGGTGAAGACGAAAGGGCCTCGTGATACGCCTATTTTTATAGGTTAATGTCATGATAATAATGGTTTCTTAGACGTCGAGTCTTACGCCCCGCCCTGCCACTCATCGCAGTACTCTGAGAAGCGGGCCGCGAATTCCAGAAATCATCCTTAGCGAAAGCTAAGGATTTTTTTATCTGAAATTCTGCCTCGTGATACGCCTATTTTTATAGGTTAATGTCATGATAATAATGGTTTCTTAGACGTCAGGTGGCACTCGAGTTGATGGGGCACGTAAGAGGTTCCAACTTTCACCATAATGAAATAAGATCACTACCGGGCGTATTTTTTCAGTTATCAAGAATTTCAGGAGCTAAGGAAGCTAAAATGGAGAAAAAAATCACTGGATATACCACCGTTGATATCCCAATGGCATCGTAAAGAACATTTTGAGGCATTTCAGTCAGTTGCTCAATGTACCTATAACCAGACCGTTCAGCTGGATATTACGGCCTTTTTAAAGACCGTAAAGAAAAATGACGACAAGTTTTATCCGGCCTTTATTCACATTCTTGCCCGCCTGATGAATGCTCATCCGGAATTTCGTATGGCAATGAAAGACGGTGAGCTGGTGATATGGGATAGTGTTCACCCTTGTTACACCGTTTTCCATGAGCAAACTGAAACGTTTTCATCGCTCTGGAGTGAATACCACGACGATTTCCGGCAGTTTCTACACATATATTCGCAAGATGTGGCGTGTTACGGTGAAAACCTGGCCTATTTCCCTAAAGGGTTTATTGAGAATATGTTTTTCGTCTCAGCCAATCCCTGGGTGAGTTTCACCAGTTTTGATTTAAACGTGGCCAATATGGACAACTTCTTCGCCCCCGTTTTCACCATGGGCAAATATTATACGCAAGGCGACAAGGTGCTGATGCCGCTGGCGATTCAGGTTCATCATGCCGTTTGTGATGGCTTCCATGTCGGCAGAATGCTTAATGAATTACAACAGGTATTGCGATGAGTGGCAGGGCGGGGCGTAATTTGATATCGAGCTCGCTTGGACTCCTGTTTTGATCAATCCAGTAATGACCTCAGAACTCCATCTGGATTTGTTCAGAACGCTCGGTTGCCACCGGGCGTTTTTTATTGGTGAGAATCCAAGCCTCGAGCTGTCAGACCAAGTTTACTCATATATACTTTAGATTGATTTAAAACTTCATTTTTAATTTAAAAGGATCTAGGTGAAGATCCTTTTTGATAATCTCATGACCAAAATCCCTTAACGTGAGTTTTCGTTCCACTGAGCGTCAGACCCCGTAGAAAGATCAAAGGATCTTCTTTAAATCCTTTTTTTCTGCGCGTAATCTGCTGCTTGCAAACAAAAAAACCACCAGTTACCAGCAGTGGTCTGTTTGCCGGATCAAGAGCTACCAACTCTTTTTCCGAAGGTAACTGGCTTCAGCAGAGCGCAGATACCAAATACTGTTCTTCTAGTGTAGCCGTAGTTAGGCCACCACTTCAAGAACTCTGTAGCACCGCCTACATACCTCGCTCTGCTAATCCTGTTACCAGTGGCTGCTGCCAGTGGCGATAAGTCGTGTCTTACCGGGTTGGACTCAAGACGATAGTTACCGGATAAGGCGCAGCGGTCGGGCTGAAACGGGGGGTTCGTGCACACAGCCCAGCTTGGAGCGAACGACCTACACCGAACTGAGATACCTACAGCGTGAGCTATGAGAAAGCGCCACGCTTCCCGAAGGGAGAAAGGCGGACAGGTATCCGGTAAGCGGCAGGGTCGGAACGAGAAGCGCACGAGGGAGCTTCAGGGGGAAACGCCTGGTATTCTTATAGTCCTGTCGGGTTTCGCCACCTCTGACTTGAGCGTCGATTTTTGTGATGCTCGTCAGGGGGGCGGACCTGTGGAGAGACGAGCAACGCGGCCTTTTTTACGGTTCCTGGCCTTTTGCTGGCCTTTTGCTCACATGTTCTTTCCTGCGTTATACCCTGATTCTGTGGATAACCGTATTACCGCCTTTGAGTGAGCTGATACCGCTCGCCGCAGCCGAACGACCGAGCGCAGCGAGTCGTGAGCGAGGGAAGCCTGCATAACGCGAAGTAATCTTTTCGGTTTTAAAGAAAAAGGGCAGGGTGGTGACACCTTGCCCTTTTTGCAACTGTCAGCGGCCGAGCTACTAGTAGACCGGCTAGCGTCAGTTTCACCTGTTTTACGTAAAAACCCGCTTCGGCGGGTTGCTTGGTCATCGAGTGATTACAAAGCAAGCAAAGAAAAAAGGCGACAGATTCTTCTGTCGCCTTTTTTCCTGACTCATAACTTAGGTGGCGGGCTAGCGTCGTGGTTTGTCTGGTCAACCACCGCGGTCTCGTGGTGTCGTGCGAAGCCCGACGTGCACAGCTGTCACCGGATGTGCTTTCCGGTCTGATGAGTCCGTGAGGACGAAACAGCCTCTACAAATAATTTTGTTTAAGAATTCATTAAAGAGGAGAAAGGTACCATGAGTAAAGGGGAAGAAACTTTTCACTGGAGTTGTCCCAATTCTTGTTGAATTAGATGGTGATGTTAATGGGCACAAATTTTCTGTCAGTGGAGAGGGTGAAGGTGATGCAACATACGGAAAACTTACCCTTAAATTTATTTGCACTACTGGAAAACTACCTGTTAAGTGGCCAACACTTGTCACTACTTTCGGTTATGGTGTTCAATGCTTTGCGAGATACCCAAATCATATGAAACAGCATGACTTTTTCAAGAGTGCCATGCCCGAAGGTTATGTACAGGAAAGAACTATATTTTTCAAAGATGACGGGAACTACAAGACACGTGCTGAAGTCAAGTTTGAAGGTGATACCCTTGTTAATAGAATCGAGTTAAAAGGTATTGATT
+
44<ACEA>.-(%%%**++*+++,;76<75324BHGGHJHHJHJFFFJJGEHJIJJJJGGJIJIJJHHHJJGJJIJIIJJJIJJJJJJJHJJJJJIHGJJJJG,***+))*CBEFHJJJHJJFEJJJ@?>;,***+)))9>?ACJIJEJJJGCJIHJHGJIJIJJJHEJJJGJJHJJJGDHD@C?@@DGJJGJJIJHJIFDHJGIJFGEJHJABEDIEJB6=>?8-,,.-,,-9>;;:799@B?<<;@===:979?>@DGEGDCA?>>@@@?@:::DCBGGFIAACHFIJJGHJJJFFGG7777'''(IBBBEIJFFCDIGIFCDBCDHH-,()&$%&'++./,13>=,*''''023:FIFEEEEEJ@?@BFG5543001(&&'0//048744.+))')))380//&&&'''1.'///0./73458?BDHIGJ9888??@?5555?007.+&&&*((**,,446BEDJEFGIGJHGJJJHDEIJIFJJHHJIJJFE?B<<?HJFGJEFJJJGEIEJ2221))),.-..5776642345233578=*))*5575+,,9<;<?>-*+==>==>?D?=-,,,-+))&''&(()()))'*,,++*77@ACHGIJE46777755HECEEGJJFEDCEGHGJJJC;:99C9999B?=9:??@AIF;;;;DGCB@ABAFGEJJJHDJJJ?>A?AEHFJ::9:?CI:::;B@@0.-,&&+##$$%&*0,''&(()((**@F=<<<HIJJICA@DJJJJJJJGFEDB?////,+''',;?=>BA:432245/,-;BCJJGJJIJHJIJJJGFDH(''')0)()*,*???AFD@@;9:9:JA==>CA@A>D>AAFFFEJJJJJJHIJIJJJGJJJJGJGB7***+.-/<<;(?6610117322288?IHIFJJJGCFJJJJIJEF??CJAB+6311<555>>>@@??=>>=924:;;JJGHFJFIIHJJJJJJIHIJJIIGJJJJJJJJJJJJJJJJGJIJHJDJGJJJJGJJJJJFIJGF65453001'''40--./038:78=>=:8'''34-.../<<@E8<<D?31(&&'))*,398AGJJJIJID=D=))))225+(''(('&&&&&+.<;;;:89AIGJI;::BC=43.+.8??GJHGJJJJJJJJHEGJDCBBCB>?>21+,,(.12:;;>@=@>?FHJJJABABEDDCCC864445?@EHEGGIFJDCEDJEGHJHHGHJJJFCBBDABD??@@JJIHCJJJGDBCCJJFEJJBDGJEDB;;9;IA?998...3-+,/8:?JIJFHJJDEEBBHJJ@==::=>?<5:>9CGE?BJC?=>IJJHGEJJFJBB??DGECD@CB:666ABGFEHGJJGFJJJJJJDHJHEGEEFJDGGJJJFIFEHJFGJJJIFJGIFJJIJGJJJJIJJJEHJGGJJIJHJHJIJJJIJFJJJHJJJGJJJJJJIJJIJDGABEBFJJGJJCGFHJJJJIJJJHJFGJHFJJJHIC:8<77@%%%%'(6=79@@DBCBJHFGE?@@BJ?>>>?>:*?BDFFCDIFGJGCGDFHHJJJIFFHJ.---B>>EIF6667JJHEIJJHJFGIJHFJB@@?@E=6556=BEJJ@?221=<<==HCFJFEGACDBJECEEJGFJFJHJJJHJHJJJJGHGJIJDIA;;/.34ACJHJJJFHDCDCFD/--,-;@@AHJJHEIGJJJJJJJJIJHIJJJJHJHJIJJIJJFHEIJJJJJJJJJJIJJJJGFFFGEG:;;;B<4.++*,-+*))'(1117677<==:99::-+,;>BAACB::::FDF=<;:3/*))*81099;?>>??-***2.(%%%%C;999JGADB@B::HJJJEJIDGEDJJHFJJJGHJIJJJJJJJHFJGJHJIJDIGJHJHJHHDFH@>=<=?F88<;:54424346::DEJJJJIHDJJJIIJJJIJJHIJGJJFHGEHI8566EE?:;;22?CJCBCCADJJJJJHEGJJJJGGJJDF33336HJDBAA>5555BE@AC7777DDDJHJJEFDHIJJJJJJGGJ=>>;;=>AI>:9;GJ>A?::6114IIDCBA?8++)'),30..,-123,**++*(*,+$$$')*)+478;@55***-4;100/33256/34'<;;==@?@FFA@??)((&&&&02:886+**++,('''+.,--,0./1///==?DFJIJJJJJJJJFJJJJJJCJJJJJJIGJJ('''5@107112325889=<AJGJGJHGEIGJJJIGJFJDBCCJEJJFJDDJHJJIJCCBCJFFJJGJIJJJIABBC??=?CCEJGCECJ?;7779:GEH==>@JJJGJCDJJJJHJJFGJJJGJDGHBBACDD?44449:666684778CC?322238;8869::<EFFHHFIDHHFJIIEHJJJEFHECHD>=?>C@99,2---6>8'&&&(0:>=5556;<=4545;55=@JFFEFJHJDJEGEJJJJJGJHHJJJHGFF;;BBBBJHHJIHJGAB@AEHHJGGIIGIJIJFJJGDEHJJIJFJHJJD????A@ABBEGGJIJFEHE@@A21762@;8965'%%&)((**+778<>94.--/2/03;JJJJIE;D0///578-*32%@BDDJHIJHIFJDDGEICCJFJIJJFHGJJJIIJHJGJGDEHFIJGGJHJJGJHHD832449531,+)'((()''/'&$$$%$&(+44:<;<EC?B>>><0001>E@>61<?@JJGJIIEABBHDIGJJJGJIGJJJFJJGGJJJGJGJFD<C*''>J@@J>===ABCJJJJJEGH@@ABJG?HHDJCB>?JFHGJJJJGJGIJCJDHIIHJ:99;6444?@ABFJGEGG=>JCCEB;222@AA<:8:4(<87775556:=DEJ<;<<E64-///150--7<JJGJHJIJDJIIGHFC@AB@CABDHF6555C;=?@>740-%%$$$#$$$$%*--21.+**-66>;;;<CECDCFBGJGE=@0,,->=99:G?JIGJJIGDEEEEJAA<42++0-..0.('%%$$#$#9=*)),99:<FJJFGJIDEHJBBB@??A@><BGCEDEA66421---)-+&+.//*)((++0:=773>DA???GFA<<>;788DJEFHHDJ?=<<=@>@FJJFIGDAA:9865656777-,,,...,&&'****&#$%***+---/.-*(()*5521006*)*276DHFGEHGDBC@A8@??BBBE,,,-8:>CCJDA=;0/.5862124...-0/111007@EB==:4BCJIDB?=>==FDEHJHFGIHIFJJEJB@@BADEDC>B@/+++-41+'+,3::?@BIJJJJGJJ?<GJJFJFGJJJFHJFJIFFEJEIFIIJJJH;<;>@@IFCACAEJE@<<::4456:>JGHFJJJEEGIJJIJGJGIJFHEIJIJEIIJEJJ@<<-58,9BCHJ?>>=CJJJJ=>><;=BJF,,,,JECFJ50/112AAABCBJJHJEJJGIIJJJJJJJFJCDDDIJJJJDDC@?9573442323//04221098878223>G444=CBC?6755662222<=:9DDHIIHJ???CJJJGEIIHGGIFDIJJGEDBBAH???D=111AJJFDDCAB?DHFGIJF@@?@@B;::;A;:;:81.-,,,-1?AEGHJJEJJIGFJGJJJIDJBEEDD@@ABJDIJIJJJED:*&%%
@Glass_T7V_10_D3_12_7_36
CCGGTGGGTAAAAAACGTGTCTGAACAAATCCCGATGGAGTTCTGAGGTCATTACTGGATCTATCAACAGGAATCCCCAAGCGAGCTCGATATCAAATTACGCCCCGCCCTGCCACTCATCGCAGTACTGTTGTAATTCATTAAGCATTCTGCCGACATGGAAGCCATCACAAACGGCATGATGAACCTGAATCGCCAGCGGCATCAGCACCTTGTCGCCTTGCGTATAATATTTGCCCATGGTGAAAACGGGGGCGAAGAAGTCTCCATATTGGCCACGTTTAAATCAAAACTGGTGAAACTCACCCAGGGATTGGCTGAGACGAAAAACATATTCTCAATAAACCCTTTAGGGAAATGGCCAGGTTTTCACCGTAACACGCCACATCTTGCGAATATATGTGTAGAACTCCCGGAAATCGTAGTGGTATTCACTCCAGAGCGATGAAAACGTTTCAGTTTGCTCATGGAAAACGGTGTAACAAGGGTGAACACTATCCCATATCACCAGCTCACCGTCTTTCATTGCCATACGAAATTCCGGATGAGCATTCATCAGGCGGGCAAGAATGTGAATAAAGGCCGGATAAAACTTGTGCTTATTTTTTCTTACGGTCTTTAAAAAGGCCGTAATATCCAGCTGAACGGTCTGGTTATAGGTACATTGAGCAACTGACTGAAATGCCTCAAAATGTTCTTTACGATGCCATTGGGATATATCAACGGTGGTATATCCAGTGATTTTTTTCTCCATTTAGCTTCCTTAGCTCCTGAAAATCTCGATAACTCAAAAAATACGCCCGGTAGTGATCTTATTTCATTATGGTGAAAGTTGGAACCTCTTACGTGCCCGATCAACTCGAGTGCCACCTGACGTCTAGAAACCATTATTATCATGACATTAACCTATAAAAATAGGCGTATCACGAGGCAGAATTTCAGATAAAAAAAATCCTTAGCTTTCGCTAAGGATGATTTGTGGAATTCACAGCCACTTTCTAGAGTACTGCGATGAGTGGCAGGGCGGGGCGTAAGACTCGACGTCTAAGAAACCATTATTATCATGACATTAACCTATAAAAATAGGCGTATCACGAGGCCCTTTCGTCTTCACCTCGACACAGCTAACACCACGTCGTCCCTATCTGCTGCCCTAGGTCTATGAGTGGTTGCTGGATAACTTTACGGGCATGCATAAGGCTCGTATAATATATTCAGGGAGACCACAACGGTTTCCCTCTTACAAATAATTTTGTTTAACTTTTTAATTAACGGCCGGCTTGTCGACGACGGCGGTCTCGTCGTGGATCATCCGGGCATCGATCGTCCGTCCGGCAATTAAAAGAGCGGGTCAACCACGCACTTTTTACGTCTGCAGGCGCCACTCGATTCTCGGCGGCGGATTGTTCCTACTCAGGAGAGCGTTCACCAACAACAGATAAAACGAAAGGCCCAGTCTTTCGACTGAGCCTTTCGTTTTATTTGATGCCTCTAGCACGCGTACCATGGGATGCCCAGGGCTGCAGGAATTCGATATCAAGCTTTTGCCCTTGTAGATCATCCATGCCATGTGTAATCCCAGCAGCTGTTACAAACTCAAGAAGGACCATGTGGTCTCTCTTTTTCGTTGCGATCTTCGAAAGGGCAGATTGTGTGGACAGGTAATGGTTGTCTGGTAAAAGGACAGGGCCATCGCCAATTGGAGTATTTTGTTGATAATGGTCTGCTAGTTGAACGCTTCCATCTTCAATGTTGTGTCTAATTTTGAAGTTAACTTTGATTCCATTCTTTTGTTTGTCTGCCATGATGTATACATTGTGTGAGTTATAGTTGTATTCCAATTTGTGTCCAAGAATGTTTCCATCTTCTTTAAAATGAATACCTTTTAACTCGATTCTATTAACAAGGGTATCACCTTGAACTTTGACTTCAGCACGTGTCTTGTAGTTCCCGTCATCTTTGAAAAATATAGTTCTTTCCTGTTTACATAACCTTCGGGCATGGCACTCTTTGAAAAAGTCATGCTGTTTCATATAATAAGGATATAGCAAAGCATTGAACACCATAACCGAAAGTAGTGACAAGTGTTGGCCATGGAACGGGTCGTTTTCCAGTAGTGCAAATCATAAATTTAAGGGTAAGTTTTCCGTATGTTGCATCACCTTCACCCTCTCCACTGACAGAAAATTTGTGCCCATTAACATCACCATCTAATTCAACAAGAATTGGGACAACTCCAGTGAAAAGTTCTTCTCCTTTACTCAGTACTTCTCCTCTTTAATGAATTCTTAAACAAAATTATTTGTAGAGGCTGTTCGTCCCGGACTGGTAGGCAAAGCACATCCGGTGACAGCTAGCATCAGGGTTTTGTACCGTACACCACTGAGACCGCGGTGGTTGACCAGACAAACCACGACGCTAGCCCGCCACCTAAGTTATGAGTCAGGAAAAAAGGCGACAGAGTGATCTGTCGCCTTTTTCTTTTCTTGCTTTGTAATCACTCGATGACCAAAAGTAAAAACCCGCCGAAGCGGGTTTTTACGTAAAACAGGTGAAACTGACGCTAGCCGGTCTACTAGTAGCGGCCGCTGCAGTCCGGCAAAAAAGGCGAGGGTGCCACCACCCTGCCCTTTTTCTTTAAAACCGAAAAGATTACTTCGCGTTATGCAGGCTTCCTCGCTCACTGACTCGCTGCGCTCGGTCGTTCGGCTGCGGCGAGCGGTATCGCTCACTCAAAGGCGGTAATACGGTTATCCACAGAATCAGGGGATAACGCAGGAAAGAACATGTGAGCAAAAGGCCAGCAAAAGGAACCGTAAAAAGGCCGCGTTGCTGGCGTTTCCACACAGCCGCCCCCCCTGACGAGCATCACAAAATCGACGCTCAAGTCAGAGGTGGCGAAACCCGACAGGACTATAAACCCCGGCGTTTCCCCCTGGAAGCTCCCTCGTGCGCTCTCCTGTTCCCAAGCCCCTGCCGCTACCGGATACCTGTCCGCCTTTCTCCCTTCGGGAAGCGTGGCGCTTTCTCATAGCTCACGCTGTAGGTATCTCAGTTCGGTGTAGGTCGTTCGCTCCAAGCTGGGCTGTGTGCACGAACCCCCCGTTCAGCCCGACCGCTGCGCCTTATCCGGTAACTATCGTCTTGAGTCCAACCCGGTAAGACACGACTTATCGCCACTGGCAGCAGCCACTGGTAACAGGATTAGCAGAGCGAGGTATGTAGGCGGTGCTACAGAGTTCTTGAAGTGGTGGCCTAACTACGGCTACACTAGAAGAACAGTATTTGGTATCTGCGCTCTGCTGAAGCCAGTTACCTTCGGAAAAAGAGTTGGTAGCTCTTGATCCGGCAAACAAACCACCGCTGGTAGCGGTGGTTTTTTTGTTTGCAAGCAGCGGATTTACGCGCAGAAAAAAAAGGATCTGCAAGAAGAATCCTTTGATCTTTTTCTACGGGGTCTGACGCTCAGTGGAACGAAAACTCACGTTAAGGGATTTTGGTCATGAGATTATCAAAAAGGATCTTAGCCTCAATCCTTTTAAATTAAAAATGAAGTTTTAAATCAATCTAAAGTATATATGAGTAAACTTGGTCTGACAGCTCGAGGCTTGGATTCTCACCCA
+
/-***(($$$$%%&$#&'%$$%'')*/++*/6('''CDIJGFDD86333::::9::,&&')5323'''&+''&&&(+,,33000?AFHCHGDFDEFDEJJFCCGECADBCGJJJEGGFFJ@>?=?CFD>=<2/2886@<:<<;;<=>?>?DEE5,.77<==JIGJJIFJGJHDIF@986500/())7AB?@@?@JGJGJHGHJJJFJHJ43//6.E@AJHJJJJJJJJHJGJJJ>;IIFHJJJJGJJEJ>***320,,++.-,($%''(*94445EFJJEJJFGDFGHECBA?@BJJJJJHJGF555..-.9=AD@@JE??:63448CGGJEEIEJHJJHEDFJHFD?DB84554*853%$$$$$$&&)93.../5>BHEJDFHGJGJGJJJFIHEJJIJJ?:0)'&&,(+('*(/4?CC)))&(((JIJHJHFFJ<<:<==DFJDGJFJJJIJJGD77DJJJJJJJDJJJJJJHEHIHFFFGJFEFEFE<<IJFDGC@A3'ECCB00001))*?BEDF?DDIJBAG7FHJE99745100(&&&144445=ACADFCEJGJFDEGG99?964555?AB@@?855..-.1111,,-)7211238;::@>,,/'012433349HCG???CJFDDJFJJIHGHIJDIJJJIIJHHIJJJJFGEEGJGIE5556@ABA6655+++,JDBAA532131465***-'=@BHJJJJJGDIEGJJJJHD:334@DCB@?@=>9**4558<<@@@>::;==9=>>333?=:<?D>BBG@@:9:JJIFDE?>FEJJJGDDIGJFGJFJDCC=;HC?>=((((7713:;AA@@BJ@?><?>:7555:=AFJH:::9BJEGHB7'(((5556<:;<AJIH887823<00./+'')+6>7@<<;<BABAGEEHIFHFFDCCDBFDCB681123BCBAJBB?@A@DJJJJJHJFBACI@?@DJJJGFC@@<0+)()843469?;=::00)).('&'+1+.*()**,-'...;3534<@@>92227543333:DHJDJGH@>=A>885/.0.0,(*+)))***,-697655:<?@@JEGHGJJHIJGFFIJHDEGJFIF<;;;?>?>GJJ=>=>@?9:751,*56>/---+'%%%'%(4:;DIJDDFAG:;5555A8<896666ACJC>?<<EGFGFG:99:DJHJIGI778=IJ@@@BEFDDEFHEFGGFGFGHJJJFIFJICEDJEF6,//0=@D>>><?>>EFJHEJJJJI20,),;=@FGEEDEDD@@,(FJIFJJJGJAGJEF777663-.81/...8<==0//))))*)+/,--((((,,,,,);=A?>7)))')(%$#$&('.0-../21122''')(&'$$&'-*)()&$%)4498<9988975899@AD<>=0,,,-(('((*////1*()'((%*.**0167899888,,,****&''(**+.36459ED???HGIEJJIEB@AB@=@AAB@A@@@<>/+000EGGEFHFHHJHFEEDCDDGIEEABGIFHH7779D+++<:8889FJFEJEJJGJHBBAAJ..-.-,,**('&&&*)2***221012=JB933345AD???777=ECDFJJEBB=C::9;B/--.589:JD@@B@EFDDEIDD;<1@@C/..043-,,-33).:=DIJJJHFB@?((((<<DCDECFCAABJGEHE=<99:67:ABA?EA;<DJJJFB:9....<A?@BBDDFJJF>><=JJJJ???>F@==<>A>==A93322...0?@B>=>>JJJIHJFJJHGJJJHJJHGJJJJHJGI1112JJJBJ@J?????=:8><<=?EFEJJGIJGHJFECBJEEJJFFDJJEEJJJJJIHIGHDJAJB8875651.56972343=@4:=A@?;=B@DIGH----?A><BJFHJJEEABDEJFFDFFJHEJCGEIEDC33334&&&'//)(+++,./8<GECCFC999:JCB@@ACA=C<:;9:>>4445C@B<:0/188?@@?85:60,,-5688;55:+223CIJBABECC:99+*-<BFJBA555?8776921550.,,'+***))((&'((+,<JJJJ>>>?FJDEIJIDFDGIJGJA@AAGJJ977CC@=>DFHIEBAC@--------:?;;6891111,+++0(''%&'(+,(./03;;::<@AC=8//9<BBC5556ECB==J;IIGIIHEBEHFJJJGJJJJJJJHJIJJFFIFFECFC?@@@JGHJGFFDCG9666466458=@ADFJEEGDFA?@FIJJFHGGEFEICDA>;?0-..,-'$%''(+:ABH??>2.:ACJEGJDFDBEJFJIJIJIJGJJJJ;5461-*&&&#$%#$%$%$$%$$$#$%%%%'-///0///+))*76''''%$$%$(%$%),(())*(())013;<<588-,,-122<<<;)))),,++')%%%447>4:6665==;66::3=>9;;<C@@BB7>.---2110,,00@@?>=2220--03((((111/.00051.1(((**''(1ADCJFJJJFFFGJ=;>?CJDJDDJGJEFFEFJJJF<<:589?FIGFEICDBABABCDJIFEJFJHJGJJEJFEGGGHDFHDEEEFB@@2222EJDCDDJA@?@EFEEJEJB?>>GE:8.+)&%%')+)&%%''+++),,,32224:4335256@=:-567JJFCCBAHDABCADHFDEC@@ACJJHJCG@@BCFIJJHJJJDHHEFCGDB?>>@EECB===BHJJJJ?>>>@>>741&&&+/1<<>BCFGJIJJFDFAB=;9:77772@4,++0...07JJG@;:,,('**7DDDGBBEJJABCCHEJHJHEJ654...00'%'&%&(02<HDB@DGCD3112:8+(((*(&'(&(%%$%&(%)),,.3;8333740023.,-/3587-))))),++++,5556?BEFJEDCBJFC4-,,*+++/100'%$%*45($%')(''*14:956;FHC?99A<C999DFDDA?=BABDB:@2+,,,3233''(*//''013JJ8777DG9:;BECJJCFIFDJG>;;<CJJJDEBGG9999A>A>@EIFJJHHEJFJJJC>>>DIEGD776:5556A??>>A3001:;;BBJHIIJJHJJJJGJJJGHBA,,,;>@CBBBEJDEJGJJJGGJJHJCB8CB@A:>@A>><100400005556**+-4:6GCIFEGEHFJHFGEAAAAJ<JE@@BEGGJJJJHJGCDEJDEDGJBCA//..1.,,-57:88988:9.**)..13AAAAFJHJECEJCBAAC?>ABJ>?>?BBBD>???HJFFHGJJJHEB@CJJJHHJIJJDA@BJDJGA<=@FEFJJEGF?@BJHJJGJJJHJFE?:987@AB@DA@A=EJD@ACBB70/++;;<><:::677:?<A@>?ABDJIFJJFJA<;<<ACACAAACDDFFEC:99-***-,*.,+++668=A@>=?C@643**&$$$&*+(,,+(''0-%)*+0119?86:2222JJ8888CDB@<??=<==A7655<<=@98;;;A<=EHJIJFEIEC?AAA<9854422*))*151))($&&&'+++8777BC@EDFEEFCJC@@C4328<=<<@DBBCBF3331223<<<882212(''(599>JIDDJFJJJGJJEFFCEDDGI::::DFC=7677*'
@Glass_T7V_10_D3_12_7_37
ACCGGGCGTTTTTTATTGGTGGATTCCAAGCCTCGAGCTGTCAGACCAAGTTTACTCATATATACTTTAGATTGATTTAAAACTTCATTTTTAATTTAAAAGGATACAGTGAATCCTTTTTGATAATCTCATGACCAGAAAATCCTTTAACGTGAGTTTTAGACCCCACTCAGCGTCAGACCCGGTCAAAGATCAAAGGATCTTATTGAGATCCTTTTTTCTGCGCGTAATCTGCTGTCAAACGAAAACCCTGGCTAGGCAGTCCTGTGTTTGGGATGAAGCTCCAACTCTTTTTCCGAAGGTAACTGGCTTCAGCAGACGCAGTACCAAATATTGTTCTAGTGTAGCCGTAGTTAGGCCACCACTTCAAGAACTCTGTAGCACCGCCTACATACCTCGCTCTGCTAATCCTGTTACCAGTGGCTGCTGCCAGTGGCGATAAGTCGTGTCTTACCGGGTTGGACTCAAGACGATAGTTACCGGATAAGGCGCAGCGGTCGGGCTGAACAGGGAGACGTGCACACAGCCCAGCTTGGAGCGAACGACCTACACCGAACTGAGATACCTACAGCGTGAGCTATGAGAAAGCGCCACGCTTCCCGAAGGGAGAAAGGCGGACAGGTATCCGGTAAGCGGCAGGGTCGGAACAGGAGGCGCGCGAGGGAGCTTCAGGGGGAAACGCCTGGTATCTTTATAGTCCTGTCGGGTTTCGCCACCTCTGACTTGAGCGTCGATTTTTGTGATGCTCGTCAGGGGGGCGGAGCCTGTCAAAGCGCCAGCAACGCGGCCTTTTTTACGGTTCCTGGCCTTTTGCTGGCCTTTTGCTCACATGTTCTTTCCTGCGTTATCCCCTGATTCTGTGGATAACCGTATTACGGCCTTTGAGTGAGCTGATACCGCTCGCCGCAGCCGAACAACCGAGCGCAGCGAGTCGGTCGGCGAGGAAGCCTGCATAACGCCGAAGTAATCTTTTCGGTTTTAAAGAAAAAGGGCAGGGTGGTGACACCTTGCCCTTTTGAGCTGCAGCGGCCGCTACTAGTAGACCGGCTAGCGTCAGTTTCACCTGTTTTACGTAAAAACCCGCTTCGGCGGGTTTCTTCGTGATCGAGTGATTACAAAGCAAGCAAAGAAAAAAGGCGACAGATTACTCTGTCGCCTTTTTCCTGACTCATAACTTAAGTAGCGCTTGGCGTGGTTTGTCTGGTCAACCACCACAGTATCAGTGGTGTACAGTTGAAAGCCCGACGTGCACAGCTGTCACCGGATGTGCTTTCCGGTCTGAATGAGTCCGTGAGGACGAAACAGCCTCTACAAATAATTTTGTTTAAGAATTCATAAAGAGGAGAAAGGTACCATGAGTAAAGGAGAAGAACTTTTCACTGGAGTTGTCCTTCTTCTGAATTAGATGGTGATGTTAATGGGCACAAATTTTCTGTCAGTGGAGAGGGTGAAGGTGATGCAACATACGGAAAACTTACCTTTAAATTTATTTGCACTACTGGAAAACTACCTGTTCCATGGCCAACACTTGTCACTACTTTTGGTAGTGGTGTCAAATGCTTTACGAGATACCCGAATCATATGAAACAGCATGACTTTTTCAAGAGTGCCATGCCCGAAGGTTATGTACAGGAAAGAACTATATTTTTCAAAGATGACGGGAACTACAAGACACGTGCTGAAGTCAAGTTTGAAGGTGATACCCTTGTTAATCAATCGAGTTAAAAGGTATTGATTTTAAAGAAGATGGAAACATTCTTGGACACAAATTGGAATACAACTATAACTCACACAATGTCTCCTACGTCATGAGCAACAAACAAAAAGAATGGAATAGAAGTTAACTTCAAAATTAGACACAACATTGAAGATGGAAGCATAGAACTAGCAGACCATTATCAACAAAATACTCCAATTGGCGATGGCCCTGTCCTTTTACCAACAACCATTACCTGTCCACACAATATTGCCCCTTCGAAGAATCCCAACGAAAAGAGAAACCACATGGTCCTTCTTCGTGTAACAGCTGCTGGGATTACACATGGCATGGATGATCTCTACAAATAAAAGCTTGATATCGAATTCCTGCAGCCCGGGGGATCCCATGGTACGCGTGCTAGAGGCATCAAATAAAACGAAAGGCTCGGTCGAAAGACTGGGCCTCATTTCTTCTCGGTGAACACTCTCCTCGTAGGACAATTCCGCCGCCCTAGAATCGAGTGGCGCCTGCAGACGTAAAAAAAGCGGCGTGGTTAGCCGCTTTTTTCATACCAGACGTGATACGATCCGGATGATCCTGACGACGGAGACCGCCGTCGTCGACAAGCCGGCCGTTAATTAAAAAGTTAAACAAAATTATTTGTAAAGGGAAACCATTATCATCTGCTGAATATATTATACGAGCCTTATGCATGCCCGTAAAGTTATTCCAGCAACCACTCATAGACCTAGGGCAGCAGATAGGGACGACGTGGTGTTAGCTGTGCTCGAGGTGAAGACGAAAAGGGCCTCGTGATACGCCTATCTTTATAGGTTAATGTCATGATAATAATGGTTTCTTCAACGTCGCGTCTTACGCCCCGCCCTGCCACTCATCGCAGTACTCTAGAAGCGGCCGCGAATTCCAGAAATCATCCTTAGCGAAAGCTCAGGGACTTTTTTTCCTGAAATTCTGCCTCGTGATACGCCTATTTTTATAGGTTAATGTCATGATAATAATGGTTTCTTAGACGTAGGTGGCACTCGAGTTAAATAGGCATAAAGGTCCGACTTTTCACCATAATGAAATAAATCACTACCGGGCGTATTTTTTGAGTTATCGAGATTTTCAGGAGCTAAGGAAGCTGAAGTGAAAAAAATCACTGGATATACCACCGTTGATATATCCCAATGGCATCGTAAAGAACATTTTGAGGCATTTCAGTCAGTTGCTCAATGTACCTATAACCAGACCGGTTCAGCTGGATATTACGGCCTTTTTAAAGACCGTAAAGAAAGATAACACAAGTTTTATCCGGCCTTTATTCACATTCTTGCCCGCCTGATGAATGCTCATCCGGAATTTCGTATGGCAATCAGAAGACGGTAGCTGGTGATATGGGATAGTGTTCACCCTTGCTACACCGTTTTCCATGAGCAAACTGAAACGTTTTTCATCGCTCTGGAGTGAATACCACGACGATTTCCGGCAGTTTCTTCGCGTATCTCGCAAGATGTGGCGTGTTACGGTGAAAACCTGGCCTATTTCCCTAAAGGGTTTATTGAGAATATGTTTTTCGTCTCAGCCAATCCCTGGGTGAGTTTCACCAGTTTTGATTTAAACGTGGCCAATATGGACAACTTCTTCGCCCCGTTTTCACCATGGGCAAATATTATACGCAAGGCGACAAGGTGCTGATGCCGCTGGCGATTCAGGTTCATCATGCCGTTTGTGATGGCTTCCATGTCGGCAGAATGCTTAATGAATTACAACAGTACTGCGATGAGTGGCAGGGCGGGGCGTAATTTGATATCGAGCTGGCTTGGACTCCTGTTTCGATGAATCCAGTAATGACCTCAGAACTCCATACTGGATTTGTTGGGAATGT
+
56<:;BEE=;:<GC10/---&$$$%&'-/012377>>>CCI=,,:AC=DECDJJAA;9:;?=;8778</---1/21291?AE444499:>CJCICHJEHEB>/*(&%$%&(*+&'&%'12A=??66622('(&()(*)((+977768:39:77'''(79;&&%%&&++--((((''()))*+/32/)''')((),59;857661%%&&&&&')323547;:<752113<<D77665.&##$+-(''('''$$$$$&('',,///7954,'(''))*+'&&'-0'''+/3--565?>9899GJIHJFGFEJJ;:89:5)'&&&(),++--4640--+*)')))/0C@:;820,,--+*+,?>>>666619;;;967--4532211202977=>A@@CBIBDHJHHIHCBJAA@831,.0.,,)*+,3---.8001340100*(&&&$$$%&'(%%30296E-,,+++*423=<:;=JEJDJJBEJFIIIJJHDBED?><;7778FB:4.(((.6'%$$&.18989:;>@?72//1---FIDBAD@@@@@77BFD69869.../89<>@<>B?DJEB>=<;;=4449:><;879:<>@CCAA@<@?@498?ADA8B@=887.-./4899HJJHFJGJJIHFHHJIJFCGG;;:91(%&(&*)),3,1)()*))))+@DC>==9:43301665679>GAA@AIJIFFAB>DEED<;<79:7=<979::<>??CHCCBFHJJIJIHGJJHF?<<3/+,,?A>77655557--(''(/))/(')(+++26222253334950.,++(((-/45:DDB?<9((67:CB@?<6-,+,-334/0700?18895'''(AIIHDDEEHGHFDAEHJJJD::*%%%)''((;?=489:CBGGJIJFHJJJJFGABBA<;A@?88888778JEFDHJ::J??98('&('&&'+-,-+1.--/*))*3333;,''AAECJGGJJHIJEGJJJFGJJGJJJDJEHDH7555JEDDHHJJJJJICECCF/=6+)),,-888>CFEFEEB:87100/0468:;:75.,+,-*--65222B1FACJH><,,,,1BEA@?;4376667;3/)(-''(''()///334AJJIGDECEGEC<765335=<<>>HHDJDGFCBDECB>AABEEB<;?A>FA@EE;7....66:;65661666666330$%%&'(/347?**)*+''',,/47;<9:,,,**('((3>?@FBC///.,,,,..-.---.02244100124112A:J=JCC?54461?.337<;<2'-//3:AEGJGFFBA878FJ99989222000019892222@@16EC@757121,-1-4:A>GGJHJIJ>>==?,*)('(()=;<;=:<B777AG>*+==@JJJFA?..'*&'-((%%-47??>A>?@JHGJIGJGJJJJJCC<<;<AAA0//02/.0467HJHGJHHJJJJJ432375557932)()))B>>>:93.@7-@CDF@52227JFEB;88,,=FJGFDCECGDFG<;5<CDHDJFFDDCDBBJ>>?@FC>62)*'%%&&'..)&&(*&520-.&&&&))*(%%&'77;EBB>==>FAB?=>?A..,,+,,2*)))-/1//00000D<6<<@JGJJG>==<***(+BE;74367;:@?@J222<@FG5444ABEICJ8877=@<;;---2=2224>2000096677@>>9997778@><>?433'&&%()**.312GJJJHF6666FFJGC??@GHD?900/0862//,..,1>>?A++++CBCDGC@?2222AA...:44<::.010*''((+'''***+&%$%(*-.2/)246C><))(,,,,,&%%&&))&',,+*)*,=22*****??DJJJJJIGC?<;<:B88++'''''4.----4577;:8:DCCEJFJHJJJJJJGJJIFIE?>>=C@A=F99A@7:8786,*)++78A>A??CBB<;64.066223/('''8<CA?4/..)))(078898343211/)*(''((%&&))))02-&'(('&%%%&'''(,13512:C?>==@@@D5556@7777((((4,,*+,.23--.7654.'(-9:???@ABCF>IB:;22@2116*)&'(''(12555*)()534,**+2<>>77539('559))*79>?D1)))+'''24,''%$%%).+%$&&$$%%$$%%&+((((**(''(**('%''))((*4*+2;;;>AEF>77766778<FECJD;88:@A@FBCA>?JEEIHA878++++0034457:987788)(((+0--.2+*((*)(''%%%'(/....6@A<=>?>>=<<@GCD;::564222222?@CDJFJGJEAA555<333;))')&'**+.02230))))62''''747223(('(045400''''055<>6556<,+**2:;<B?BA><><==73<::>555+*'&*,-..138<>>8796/////'&&&*898-,,.*))*(-(((,4)''(54''')01&''(04588644-,*)''*+*))'+*)((*04762245;9/--=EJDBBDFIDBG9558??C666444+&&&/..-(()-,--,+*++,+'-3448@;86(1)&&&11--09997877843345ABDHDJJJ>?>0006/636DIEEFJJFC@?,++**,120/%$%$$$$%&*,030(('(*;<>B>@??>9877--**.)**9:;EJJJJIHBFDGJEAD?<66@AJ===:::0...002/&%()-1)))9:<400/---/21(((*$$$&$$$%'(&'&&%%%,37;<BBFDE?@?A??@@5...36687<<6860))))656AA32237BJC666@B@FE+**)**79666225200/00/0/+,6<=6112AAA?AAAFD>>A@EJJJJEJHHJDJIGDBCDB>=88+'&&(39::71111;(((:77;<<=GFD@?DDHJJH?===?@?>D3CCBBJH@@9;1/,),00126BDDGJJHJG@@AAEJJFHE@:>?>@;?;;A>8884'&'((*,.3466ADDCC>;<==?JB3322567:<3444<<@::9.=<=9:::=>>43564--,,-13+00,,15;887+'''))844<:(''+,589<=>><>=;<75568<5//06?>1((()31114:BGDE>C888J<==?JFFFJJ?>?>@E3---12;896656:777(((((,:;<?@A@DBE1JFFGJJJFB/,''()*+0+()67@CDCCE0011:;<>//-./1004;99:++/1A?>@=>=/39:>@C5551///+)()**0356557<6225?<=A@A<<<<C>HEJJFJJFACBFJJAAA@JJJ<<;=BACCB+++,-('*(,-++38782222:<69>@IJ>?>?FJGJGJJFBDBBB13//DAGA<==BCFJJ?759557;@9977@??>8=EDFEFEHFCDCBGHBAAJEJIEEIDJJEIEJJ@@@@@<<88;;2**-?;:8678.,)):2222B7A@ACEGGEEJGJHJEGEDCDJJJJJJJ>>>EJGJGDBHJEEJJJ;999:4)(((,)+,/35566,(0)%%&&$$%(****+02./.'''&''),,))(*,.003??AB?<212474-,&
@Glass_T7V_10_D3_12_7_38
CAGGGAGACCACAACGGTTCCCTTCTCAAATAATTTTGTTTAACTTTTTAATTAACGGCCGGCTTGTCGACGACGGCGGTCTCCCGTGGTTCGGATCATCCGGGCATCAATCGTACGTCCCGGCAATTAAAAAAGCGGCTAACCACGCCGCTTTTTACGTCTGCAGGCGCCACTCGATTCTAGGGCGGCGGATTTGTCCTACTAGGAGAGCGTTCACCGACAAACAACAGATAAAACGAAAGGCCCAGTCTTTCGACTGAGCCTTTTCGTTTTATTTGATGCCTCTAGCACGCGTACCATGGGATCCCCCGGGCTGCAGGAATTCGATATCAAGCTTTTATTTGTGAGATCATCCATGCCATGTGTAATCCCAGCAGCTGTTACAAACTCAAGAAGGACCATGTGGTCTCTCTTTTCGTTGGGATCTTTGAAAGGGCAGATTGTGTGGACAGGTAATGGTTGTCTGGTAAAGGACAGGGCCATCGCCAATTGGAGTATTTTGTTGATAATGGTCTGCTAGTTGAACGCTTCCATCTTCAATGTTGTGTCTAATTTTGAAGTTAACTTTGATTCCATTCTTTTGTTTGTCTGCCATGATGTATACCATTGTGTGAGTTATGGTATTTCAATTTGTGTCCAAGAATGTTTCCATCTTCTTTAAAATCAATACCTTTTAACTCGATTCTATTAACAAGGGTATCACCTTCAAACTTGACTTCAGCACGTGTCTTGTAGTTCCCGTCATCTTTGAAAAATATAGTTCTTTCCTGTACATAACCTTCGGGCATGGCACTCTTGAAAAAGTCATGCTGTTTCATATCAATCTGGGTATCTCGCAAAGCATTGAACACCATAACCGAAAGTACATAAGTGTTGGCCATGGAACAGGTAGTTTTCCAGTAGTGCAAATAAATTTAAGGGTAAGTTTTCCGTATGTTGCATCACCTTCACCCTCTCCACTGACAGAAAATTTGTGCCCATTAACATCACCATCTAATTCAACAAGAATTGGGACAACTCCAGTGAAAAGTTCTTCTCCTTTACTCATCGTACTTTTCTCCTCTTAATGAATTCTTAAACAAAATTATTTGTAGAGGCTGTTTCGTCCTCACGGACTCATCAGACCGGAAAGCACGTCCGGTGACGTTGTGCACGTCGGGGCTTGTACCGTACACCACTGAGACCGCGGTGGTTGACCAGACAAACCACGACGCTAGCCCGCCACCTAAGTTATGAGTCAGGAAAAAAGGCGACAGAGTAATCTGTCGCCTTTTTTCTTGCTTGCTTTGTAATCACTCGATGACCAAAAGTAAAAACCCGCCGAAGCGGGTTTTTACATAAACAGTGAAGCTCGCTAGCCGGTCTACTAGTAGCGGCCGCTGCAGTCCGGCAAAAAAGGGCAAGGTGTCACCACCCTGCCCTTTTTCTTTAAAACCGAAAAGATTACTTCGCGTTATGCAGGCTTCCTCGCTCACTGACTCGCTGCGCTCGGTCGTTCGGCTGCGGCGAGCGGTATCAGCTCACTCAAAGGCGGTAATACGGTTATCCACAGAATCAGGGGATAACGCAGGAAAGAACATGTGAGCAAAAGGCCAGCAAAAGGCCAGGAACCGTAAAAAGGCCGCGTTGCTGGCGTTTTTCCACAGGCTCCGCCCCCTGACGGCGTCCGCAAAAATCGACGCTCAAGTCAGAGGTGGCGAAACCCGACAGGACTATAAAAATACCCGGGGTTTTTGCCTGGAGGAGTTTCCTCGTGCGCTCTCCTGTTCCGACCCTGCCGCTTACCGGATACCTGTCCGCCTTTCTCCCTTCGGGAAGCGTGGCGCTTTCTCATAGCTCACGCTGTAGGTATTAGACGAGATCTCGTCGTTCGCTCCAAGCTGGGCTGTGTGCACGAACCCCCCCCCCATTTCAGCCCGACCGCTGCGCCTTATCCGGTAACTATCGTCTTGAGTCCAACCCGGTAAGACACGACTTATCGCCACTGGCAGCAGCCACTGGTAACAGGATTAGCAGAGCGAGGTATGTAGGCGGTGCTACAGAGTTCTTGAAGTGGTGGCCTAACTACGGCTACACTAGAAGAACAGTATTTGGTATCTGCGCTCTGCTGAAGCCAGTTACCTTCGGAAAAAGAGTTGGTAGCTCTTGATCCGGCAAACAAACCACCGCTGGTAGCGGTGGTTTTTTGTTTGCAAGCAGCAGATTACGCGCAGAAAAAAAGGATCTCAAGAAGATCCTTTGATCTTTCTGGGTGTGACACTAAGTGGAACGAAAACTCACGTTAAGGGATTTTGGTGATAAAGATATCAAAAAGGATCTTTCGCCTCGATCCTTTTAAATTAAAAATGAAGTTTTAAATCAATCTAAAGTATATATCAGTAAAGTTGATGACAGCTGAGGCTTCTGGATTCTCACCAATAAAAAACGCCCGGTGGCAACCGAGCGTTCTGAACAGATCCAGATGGAGTTCTGAGGTCATTACTGGATCTATCAACAGGAGTCCAAGCGAGCTCGATATCAAATTACGCCCGCCCTGCCACTCATCGCAGTACTGTAATTCATTAAGCATTCTGCCGACATGGAAGCCATCACAAACGGCATGATGAACCTGAATCGCCAGCGGCATCAGCACCTTGTCGCCTTGCGTATAATATTTGCCCATGGTGAAAACGGGGGCGAAGAAGTTGTCCATATTGGCAGCGTTACAAATCAAAACTGGTGAAACTCACCAATGGCTGAGACGAAAAACATATTCTCAATAAACCCTTTAGGGAAATAGCAAGGTTTTCACCGTAACACGCCACATATTCCGGATGTATAAACTGCCGGAAATCGTCGTGGTATTCACTCCAGAGCGATGAAAACGTTTCAGTTTGCTCATGGAAAACGGTGTAACAAGGGTGAACACTATCCCATATCACCAGCTCACCGTCTTTCATTGCCATACGAAATTCCGGATGAGCATTCATCAGGCGGGCAAGAATGTGAATAAAGGCCGGATAAAACTTGTGCTTATTTTTCTTACGGTCTTTAAAAGGCCGTAATATCCAGCTGAACGCATGGTTATCCATAGTAACTGACTGAAATGCCTCAAAATGTTCTTTACGATGCCATTGGGATATATCAACGGTGGTATATCCAGTGATTTTTTTCTCCATTTTAGCTTCCTTAGCTCCTGAAAATCTCGATAACTCGAAAAAATACGCCCGGTCGTGATCTTATTTCATTATGGTGAAAGTTGGAACCTCTTACGTGCCCGATCAACTCGAGTGCCACCTGACGTCTAAGAAACCATTATTATCATGACATTAACCTATAAAAATAGGCGTATCACGAGGCAGAATTTCAGATAAAAAAAATCCTTAGCTTTCGCTAAGGATGATTTTCTGGAATTCGCGGCCGCTCAAGTATGCGATGAGTGGCAGGGCGGGGCGTAGACTTCGACGTCTAAGAAACCATTATTATCATGACATTAACCTATAAAAATAGGCGTATCACGAGGCCCTTTCGTCTTCACCTTGAGCACAGCTTAAGCACCACGTCGTCCCTATCTGCTGCCCTAGGTCTATGAGTGGTTGCTGGATAACTTTGCACGGGCATGCATAAGGCTGAA
+
(()+,/,****...2222/&''0-&'))*+254244@76775?GGFFFFDEFHFFJJFGJIEE@A7666@BHHJBCC>>>777=.)1)'&&&&'+3569;EEJJF@??(''(66670//23'45:AA@766HIIGJIFGFJDJG@A88757202189?>AEHGCCBEG@@?<88213454423448('''(&&&&&%%&*++-''')/877==@><<<>FF:9:@***'''(<>AGD??@GHJFJGDCE?A>?<4446..040*+453345FA??@BJJJDCCBAB<<<;9>>@@<<322021;1./1>B556?JHJJJJGJIGHJIJHJHGDGF:7D?<@?@?;(&&&&'::<>@HFEGJJJJJJIHIJGJGJJJJJGHDC?AACJIJDEFDB@33EEFJJGF?>>AD::230/2--..&&&*&$%%&%%%05/2.00+(((/.+0,+)+,79;<<=ACB432446;:;=863301349<<<@<<<<F?EFAABHJDGEHGFJJJIJJJFIJDJJJJJGJGHGJGDDCB=9'DJJHHJJGJJJIJFFA?<<=CJJDBDIDE>><;<:6C>86>6FFAABEHFJFIDHHHJFHGEIJJHFGEGJJIJGJHGGDDCCHED...-88).((<DF>A?>?=7=?@C><>>98<5832,(&'?;GFGHIJJGJJIJJJFCA853388ABABBEACEJJFJGGJGJEEIDF8FJJIJJIF8888BDJJJGFGFJFJJHIB?>;A<6@@BHFEDC:;;<IJJEGB?ADJGJHJJEDJGJJGGJI=<I8@?AJDCABB94,**-)79DJJGEGHJJJGJJJ<>=>88(''').--GFJEDD>>??BIHEJEEGGHIHJGGJEIFEEHHIIJ2,%%$%%*<<;;<?EDJJIJJGIFJJHJEEFJ>:(DEFCBEEDHJJGGEHDDBBDGGJHFEFFJIEC9B@BFIJJHFFFGGDGH>IFJDDEDAJEJJEHJFEFDGHGEEDB666;:BBGJGFDIEGEFDFFHIDJCCBCE:66@@><<88<;;:<;203,,<<>B?=><>??IGA?E<;DC:9>.++,0//222334>621.2=@AA>@=>@>?BBB@BDCHE6655FCA?@?EH9;:=@99=>JJEGDDDBGDECB@@@A?<><?IBE77(('(//-(&&&*(&'%%$$'')*..=&&&&,33239:;::<=DCDCAF>==<ABBFFDD<<<;?=<<<BCCIFE@A@BE@@@ACCBFCBCGGA@@???@CBDDD@CB<>ACAA@C@;;;;<;<>;::4433)''&))*-/2056*668:===CEFFIFGIIG=;<;998?;DDIIHBDCFIJHGEA?;;<=@BCHG?@@:,+%%$$%%%'&&()&&%%&&'--/007788?AA8888GHJFJJEHFCA10,-/3<<0//EHFDJGGJHFHJGJJJJHIJFEIEJF@JFJGJCFEJFIIJJ?==>JJHHEGCA=DEHJJJIGJGGDEEDJHCEEIJJIHJFHJJHJJCEDGC<<=>??>>=@@A@AABJFJGFDFGDAAAAB@?85571111DEEFFHFEJHHJJHJIFHFD?=))&$&''(())*CB9/..-101659CJJJJDHDEJHHGJEFHJHFHGDDCHEHGIF<;>>CBAG>BCDFJGDJJJHIJHJGJJDAD::98936612<=??JEDA@;@AFC9:90//,,,.,,,,9EEDEDHGJJFJFIJJHJGJJGFJGJJIGJ>;9****;;<GHHG;994330/.)%&&'&'&&'$$$%''*)('&&&&'()67;=IEJJHD898<<:/=;=CGDGCDB<:8:2>+((33220.+,('''((7/'1,,/.+''00BFFIJHHJGGDC==:888JEHHGGJJEJJEC.--,./'##$$%$$%$%(%$$$&*+&(/0/.(004<99EGJGJHJA@@@>987598986224//../6=9:<@??CJJHEJFJFEJAGJJIJJIJJJJFGEEJJGAAADDEAIEGGJJJEEEEGGFABC@?6>>=?@DJJJJJJIJDDCFIJGJJJACA66458'&&&'(34BBDCIGJEGDAAABHJEFJGGIEC??>>@BCBIHJEJEFBBB?A>?@BFG==>JII999---3/0D?CEJGJGEBIJJJIJJJIFFHFGJIDCCCIDCBBCEECGD>>@@JJHJE=632,@JBBA?9893>BAACCDFIGHGDF?>2223>??AHJJJDJFGEB=<:=1)&&%&,+*)*01>EEG<;<<AA@AA:53;AAAEDFAA?8.-..1867422131-//)+*,'(&%%/..,,-,11//0250060(''+84333;CCJGIDJHJFGB@BAD111174169655433BFB=99?;70,(((('&&'1703445<D<FJDFHJJEJJJJJHJJBD<76669<<:>DB;;::==0)(&'('%%%$%%%,-,-11,,,65561-&&''632118BAEJFJJJJJJJJFHFFJEIJBDB@;;;;@??=B>>@A3....D@GJIBJJCEIDDCDJJJGD>???D210.)())3388=?@@>777;<96,,,.?=<<=?EA???EJGJ@B@E>CEIJJJJJJIGJJGHJFEEFJI3087,DBACEGFJJBBC44243)+69?EHJIJGJHHHJIEIJJJJJGJJJFJGJJGJHJJD0...AJFHJJJGJDCDGDCDGDCEBABBJJG<201333453213567CBD??<4444768@954458<84---510006440/0,**(()%'&&()))7;FEAAAGIIJJFH;***)**))))(&&&(+9;BIJFJJGJJFGIJGJJFJGGGHID<:==CE8<*(((((*/4=B;554556?F2222BCC>>'''&&%%%%))'%$$###$&'&,25=@6443345D<D@A8)))(,8>DIJJJDJJJJJGDCGD922HJJIJGFJFJHIJJJICDDGEGJFJHCGJJHJIIGCCEA@@D>HJJJJFJHJJJJGHEHHDAB:933.+:7660//0135422135GC<;<<FBAJJFIJGIEEDJ;;:;97//++37FGJJGFEFFHHIJHJA>610-&&'/159<B>74.8AAFBBB0001EBDEDCECJIIEC401133565-,+,(())//*%%%$$$%&&356AHD>>DCBEFFEIFGGHJHHIGJFJJJGGJFJJ=>JJIHIJJHJJJIJJEJJJIJEGIGHJIEGHJDJBIDC652*'(324..-/.-876/334/...14))))532453432*)))3JC7530../0443-++*+-444----8:>JFJA??@GEG8775646:9878612:;@AC:<<;<CDDEFDEEEJJJFIJJ?@@?FAABBAEGIJGJIJHJJJEJ?EHGJJJIIJGIGIJJFIJFIGJJJGJGJIJFDCDEJJEIJJJIGEFDJABCEJJJJIGFJFJJDIIJ>987/%%%%(&&&&391114>?DCB@B2112($'&%$$%%%''44CB@@ABEEFJGJGBCBIJ=<9((((/*(((''''((,,,-3=9899==:;,,,,.<=0000DHJJEFGJGIJGEIGEHGGGBABAIEDI?FJFD777?ECDCA;)'&&0;=33339111/./302%%'--39@B77::;:;****(56;?>>=>>>>@GEEICBC@DAAA?<;11,,,,-02<;810006668;<*'$
@Glass_T7V_10_D3_12_7_39
ACCTGTACACACCAATTTTGTCCCTCGGAAAGGATTTCCAACGAAAGAGAGACCACGTGAACGCACCTCTTGAGTTTGTAACAGCTGCTGGGATTACACATGGCATGGATGAATCTCTACAAATAAAAGCTTGATATCGAATTCCTGCAGCCCGGGGAATCCCACGGTACGCGTGCTGAGGCATCAAATAAAACGAAAGGCTCAGTCGAAAGACTGGGCCTCTTTCGTTTGTCTTGTTGTTTGTTGGTGAACGCTTACCTGGAGTCAGACAAATCCGCCGCCCTAGAATCGAGTGGCACCTGCAGACGTAAAAAAAGCGGCGTGGTTAGCCGCTTAATTGCCGGACGTACAATCGATGCCCGGATCATCCTGACGACGGAGACCGCCGTCGTCGACAAGCCGGCCGTTAATTAAAAAGTTAAACAAAATTATTTGTAGAGGGAAACCGTTGTGGTCTCCCTGAATATTATACGAGCCTTATGCATGCCCGTAAAGTTATCCAGCAACCACTCATAGACCTAGGGCAGCAGATAGGGACGACGTGGTGTTAGCTGTGCTCGAGGTGAAGACGAAAGGGCCTACGTGATACGCCTATTTTGTGACATGTCATCGTGACCAACTAGTTCTTGGTCGGTTGCGTCTTACGCCCCGCCCTGCCACTCATCGCAGTACTCTAGAAGCGGCCGCGAATTCGGAATCATTGTGCTAGCGAAAGCTAAGGATTTTTTTATCTGAAATTCTGCTCGTGATACACCTATTTTTATAGGTTAAATGTCATGATAATAATGGTTTCTTAGACGTCAGGTGGCACTAGAGTTGATCGGGCACGTAGAGGTTCCAACTTTCACCATAATGAAATGCAGTCATTACGGGCGTATTTTTTGAGTTATCGAGATTTTCAGGAGCTTCGAAGCTAAAATGGAGAAAAAAATCACTGGATATACCACCGTTGATATATCCCAATGGCATCGTAAAGAACATTTTGAGGCATTTCAGTCAGGGTTTTTCTCAATGTACCTATAACCAGACCGTTCAGCTGGATATTACGGCCTTTTTTAAAGACCGTAAAGAAAAATAAGCACAAGTTTTATCCGGCCTTTATTCACATTCTTGCCCGCCTGATGAATGCTTCATACAAATTCGTATGGCAATGAAAGACGGTGAGCTAGTGATATGGGATAGTGTTCACCCTTGTTACACCGTTTTCCATGAGCGAACTGAAACGTTTTCATCGCTCTGCGACACGAATACACCGAGACAAAATACAGCAGAAGTATACACATATATTCACGGTACGTGTGGGTGAAAACCTGGCCTATTTCCCTAAAGGGTTTATTGAGGAGTGTGTTTCGTCTCAGCCAATCCCTGGGTGAGTTTCTTCACGCGCGGCTTTGATTTAAACGTGGCCAATTGGACAACTTCTTCGCCCCCGTTTTCACCATCAGCAAATACTTACTACGCAAGGCGACAAGGTGCTTGATGCCACTAGCAATTCAGGTTCATCATGCCGTTTGTGATGGCTTCCATGTCGGCGGGAATTGCTTAATGAATTACAACAGTACTGCGATGAGTGGCAGGGCGGGGCATCAGTTGATATCGAGCTCGCTTGGACTCCTGTTGATAGAATCCAGTAATGACCTCAGAACTCCATCTGGATTTGTTCAGAACACTCAGTTGCCGCCGGGCGTATTTTTCTGGTCAAGTGCGGACCTTTGAGCTGTCAGACCAAGTTTACTCATATATACTTTAGATTGATTTAAAACTTCATTTTAAATTTAAAAGGATCTAGGTGAAAATCCTTTTTGATAATCTCATGACCAAAATCCCTTAACGTGAGTTTTCGTTCCACTGAGCATTAGACCCGGTCGAGAAAGATTCGAAGATTTCTTGAATCCTTTTTTTCTCCGCAACAATCTGCTGCTTGCAAACAAAAAAACCACCGCTCCAGCGGTCGTTTGTTTGCCGGGATGGAGAGAGCTGCCGACTCTTTTTCCGAAGGTAACTGGCTTCAGCAAAGCGCAACCCGAATACTGTACTTCTGAGTGTAGCCCGATAATCACACCTTCCCACTTCGGACTCTGTAAACCACTCACCTAGTACCTCGCTCTGCTAATCCTGTTACCAGTGACTCTGCAGTGGCGATAAGTCGTGTCTTACCGGGTTCAACTCAAGACGATAGTTACCGGATAAGGCGCAGCGGTCGGGCTGAACGGGGGTTCGTGCACACAGCCCAGCTTGGAGCGAACGACCTACACCGAACTGAGATACCTACAGCGTGAGCTATAGAGAAAGCGCCACGCTTCCCGAAGGGAGAAAGGCGGACAGGTATCCGGTAAGCGGCAGGGTCAGACAGGAGAGCGGGGAACTGCGGGCGGTGCTGGTCTGGGTCTCGCCACCTCTGACTTGAGCGTCGATTTTTGTGATGCTCGTCAGGGGGGCGGAGAAGCCCTTGTGGAAAAACGCCAGCAACGCGGCCTTTTTACGGTTCCTGGCCTTTTGCTGGCCTTTTGCTCACATGTTCTTTCCTGCGTTATCCCCTGATTCTGTGGATAACCGTATTACCGCCTTGGAGTGAGCTGATACCGCTCGGCCGCAGCCGAACGACCGAGCGCAGCGAGTCGTGAGCGAGGAAGCCTGCATAACGCGAAGTCTAATCTTTTCGGTTTTAAAGAAAAAGGGCAGGGTGGGACAACACTACCTTACGGACTGCAGCGGCCGCTACTAGTAGACCGGCTAGCATCAGTTCACCTGTTACATAAACCACTGGGCGGGTTTTTACTTTGGTCATCGAGTGATTACAAAGCAAGCGAAGAGAAAGGCGACAGATTACTCTGTCGCCTTTTTTCCTGACTCATAACTTAGGTGGCGGGCTAAGCATCGTGGTTTGTCTGGCCAACCACCGCGGTCTCAGTGGTGTACGGGTCCCAAACCCCAACATGCACGGCTGCTCACCGGATGTGCTTTCCGGTCTGATAGACTCATGAGGACAAAACAGCCTCTACAAATAATTTTGTTTAAGAATTCATTAAAGAGGAGAAAGAGTACCATGAGTAAAGGGAAGAAAACTTTTCACTGGAGTTGTCCCAATTCTTGTTGAATTAGATGGTGATGTTAATGGGCACAAATTTTATATCAATTGGAGAGGGTGAAGGTGATGCAACATACGGAAAACTTACCCTTAAATTTATTTGCACTACTGGAAAACTTCCTGTTCCATGGCGGACACTTGTTCACTACTTCAAGGTTATCGGTGTTTCAATGCTTTGCCAAATACCAGATCATATGAAACAGCATGACTTTTTCAAGAGTGCCATGCCCGAAGGTTATGTACGAAGACTATACTTTCAAAGATGACGGGAACTACAAGACACGTGCTGAAGTCAAGTTTGAAGGTTGTGATACCCTTGTTAATAGAATCGAGTTAAAAGGTATTGATTTTAAAGAAGATGGAAACATTTCTGGACACAAATTGGAATACAACTATAACTCACACAATGTATACATCATGGCAGACAAACAAAAGAATGGAAGTAAAGTTAATCTCAAAATTAGACACAACATGAAGATGGAAGCGTTCAACTAGCAGACCATTATCAACAAAATACTCCAATTGGCGATAGCACTATCCTTTACAT
+
&&'*)($$$$&&'&%%%&%$%%&(*&&(&(593100/*+'/0-,,20(()))*++-'&$$%%%$#$'&()*$$$%20'1..:7778;9>:;;HFFBABC?A@@C<;9/-)&&&'*..-'&%$&&%&&)*,,*&&),---04594.2((:?>??997::1++*'&&**)-61212:<E2226>BBABCDICFGID>=>FJC972/-.,,,,5<322&',)(%%'')%%%&(&&%$%'++(356-*+''&('%$$%&'$$$%&''*+)))(*-/<>@?6?;:;BGCB00=11999>>==''&&++4107))&&)<;889?<;;<CEGEE?>>>8720&))&&&()..010//...----3456,+++(&%%98>>A@?CCIEID>:5543843433339889=>@CBA<A3?<CEHJIJJJJHJJJFJJGJJJEIJJJJJEJIGGJJFJEEDDF?@ACEC===5554),,*0+**+5876=7ABDHDFCF?:DHEHCBCCEJJJJJJIHE:::9;;:8:88@336B=@==4/--.//07:7788H@BAJDHD?=:0()+43222771,/12.+()01+,*,/'&%%*9=;;::=<3230+$####%%%)(')&$%#$####$%&&&%$'()))%%%&*(&&&'))'),,10/,,-46666/..,''%$&((*++425446?CB<<==<;/../50,)('(((((')&'*''(+05984445<<=>??JGFJC@@AIAACJJ?D@<11777890/&&&(78>>?D@A;:774(&&'%&'',48@DDHEEF<::;<7665578;E><;=ABD@=>?432360*+33555743322*&&%%''**(()*+'&&&&''')((()*&%$$$##%&$%$$'3<<;;>9:::9879<9@5555ADEIF:89:9767('&&,1)((,569400//1327;:20137;<@BDB?>?@EEJJBA@AEB+39972111666:DEDCICD@@=::86632243'''(*'&&%&&&&'*+,,,.&&,,9<::?7>@BAJFIJDDA888:<889---.3.-)*((+..2126;2213/)(&')*0389:@?<<7./35<=;:;<DCGFD=?=>JII9''''BADE?DBBHJ<633B=<744-0+***&&'&'&&',-'*+-/--?>??;=<>F@@,,,))))+'&&(0/**/...012299::;JJHJGDFDCDJFDECDEFFI=FBBBF,,,,C)))*CBCBBJGAA@+++(((''&&%%$$%%%$%%&%&'&&&'&((%%%%(((''$&%$#)''&'**-,,(&&$%%%%$()+$$'(.-.5<85667BBDCDJGHJ>>;<JEJGEHJDDA2'%*+,&%%*)(2()))554887----966))))*%%%&*&'%#$%%%%&%%%&'-*,--3-888-,**+.1/*..048<?:?@;;;99:?DDJ>??AE50/0-.*&&&%()-&$$$&&$$$'';@CHFEIDEBABHBD,*)*50/.*+,))*,--.:<>=:<;<?A@CCAA@?=CBDDAA@C>>;:<<FCB-++*0+**+.,++5689<:@=552522239844013<<>>7777AB@AA?=21153(''&&&&())+34489;=<===A>>>>@BBCC9887;;//;:=?AB<;;=@@@>=:9?@???><<=?ACCC@@BC??=>AABC+**,(''*/,,%$%*,,+*)%$&(+-())*7::::<;<9787;984001;=@B?<::9;;<<=?AA<=>CBA@>>>>@BD=<=@B@BA?@?A@GA@?*&'')..126;;000:9.+*)%%%%%&&''()+,,116<;>@?>>5432578BBBBBEBBCBBG??@;<<8966BEB<;<>EBBB9:990...,,--<0.--)&%'+++)()&'((&%$%*('(%%%&))*-/./045>:973233782.--.348:;:???@@=79362-++(*)&')''(,/,,,))))-./.+((((10)1)'&&'&)*)+&%&%()*10005::;;:9:==-,,0++-/80,)(''(()((%&&+-.00154413)'%',.$$%(*.(%&&'&''&'&&%%##&%'%'(%''(+(&&&''%&%&%%&($$%%%()+*))(()+-''(((()5)((*35-,,&&&&((%###$',.002***4887;<>EFEDIGJJIHCDEHGB<3235:79:8767?=>=>>==///4====>>@;::))(((()/2121**))JG=74'(;B332388@AF@>::;==BDE@?AC7778:<<;;;8<7+,*,+(''.---,((,/:>@ABEBA/-+*);?=<::??@EAA@BDG=>?@B89:9;?;75.-,++**-1224>C@?>>B65537987(&%$$$%%%&%%$$%'*)&$%$%%%&$%%$%$###$##$%&**))*,8555664--08?=>>CABC@A@@BDJE@999A<=55766688>:771.--*(((++&+&&('').-32239<>>7666=32228;=@C72129=4,)(((*/++++2??>@BDFGFFBGCC>==AAE@AAA<DACHHJDBCCBFGGDEBFCBBA::===>=;44100----0//*''((+&%',4&&1787122-+(&&++/2344::====?BBCB@@:872'''''-/446:9:;8C@A@B>?4434968//0/3('&&'%%%&..***+;;8::9:9><8;:<;&&,,),++*&$%%&'&$''((%(&&'1331119=CBBDDACDB87779<=CA@@B110))(&%&))25:;@98)'#$#$%'*&''$%%%(('''('*)+++-)*,./07::=BHJECBD3223:5455.-,',)'(0,**(**(((&*./0./0210011633<@BB966112984/-+)()14/*('(),62,&'((((22<=>B873333))))-9:@B@AAAFDFJ<;;;888872('%'%%&&&.0465+++****::1122;653121-,*'(()),,2.11157A@@@5-,,,-+,++160)&()88669899:=><>DGEECCCEB@A:6E@BCBEE@A?9:::=;2-('-,,,---,)&'$$$%&'()*&%',+,,,,,**+&&&''32352/...4)@AEBFDFEDBA?>B?@?@@BCABBBCDCBB>?>>@A;:85555''%%%&&%'(+*+.037;?=>@ED7777=;<>@DHC>=>?CEBDB@@:+97(DEBFJB@@@CEGDDBDB55?C9821/.--01=:9772..*(''&'((&(('*,,''')%'&%'%&+,+))*+++**+/0:;:9;89/,+,+&%%%****665888EGGECBCCDB9;33377@@@AAACGEDD?>>><<<<EBDAA<:..*$&+*%%$&(*,,0-=@ACAA?=<;<8?@<@8763474473345?==<;8,+*+**+((((2*)$$&*+'''(181ACACEC??@@?<<<<@;=?HJHEEED**)*0,+++/8:8;;5667<=-**'%'&&2128337.;666697778CCDEDAABDCEDB54456+*'&&''()'&(/::88<?=545=?22,,../*)%#$%*+''%$$$%''*+'#$$%(*/-)(+''053//./09::<>?9888@>?@AAAA>98895444223BB==??BA><>ADD111-..&&&%&$%&'1)&%%
@Glass_T7V_10_D3_12_7_40
ACGGGCATGCATCACTCATGTGATTTATTTCAGGGAGAGCGCAACGGTTTCCCTCTCCGAATGATTTCTCTTAACTTTTTGCAGTTGACCGGCCGGCTTGTCGACGACGGCGGTCTCCGTCGTCAGATCATCCGGGCATCGATGGTAACCTACCTCAGGCAATTAAAAAAGCGGCTAAGCCGCTTACGTCTGCAGGCGCCACTCGATTCTACGGCGGCGGATTTGTCCTTACTCAGGAGAGCGTTCACCGACAAACAACAGATAAAACGAAAGGCCCAGTCTTTCGACTTGAGCCTTTGGTTTCTTTTGATGCCTCTGGCACCGCGTCATGGGATCCCCCGGGCTGCAAGATCGATATCAAGCTTTTATTTGTCAGAGATCATCCATGCCATGTGTAATCCCAGCAGCTGTTACAAACTCAAGAAGGACCATGTGGTCTCTCTTTGGTTGGGAATCTTCGAAAGGGCAGATTGTGTGGACAGGTAATGGTTGTCTGGTAAAAGGACGGGCCATCGCCAATTGGAGTATTTTGTTGATAATGGTCTGCTAGTTGAACGCTTGCAGCTTTTCAATGTTGTGTCTAATTTTGAAGTTAACTTTGATTCCATTCTTTTGTTTGTCTGCCATGATGTATACATTGTGTCAGTTATAGTTGTATTCCAATTTGTGTCCAGAATGTTTCCATCTTCTTTAAAATCAATACCTTTTAACTCGATTCTATTAACAAGGGTATCACCTTCAAACTTGACTTCCAGCACGTGTCTTGTAGTTCCCGTCATCTTTGAAAAATATAGTTCTTTCCTGTACATAACCTTCGGCATCACACTGAAAAAGTAGTGCTTTCTGTTTCATATGATCTGGGTATCTCAGACACTGAACACCATAACCGAAAGTAGTGACAAGTGTTGGCCATGGAACAGGTAGTTTTCCAGTAGTGCAAATAAATTTAAGGGTAAGTTTTCCGTATGTTGCATCACCTTCACCCTCTCCACTGACAGAAAATTTGTGCCCATCCTCACCGTGCAACTCGACAAATCGAACCGACTTTCAGTGAAAAGTTCTTCTCCTTTACTAAGTCATCTTTCTCCTCTTTAATGAATTCTTAAACAAAATTATTTGTAGAGGCTGTTTCGTCCTCACGAGCTAATTAACCGGAAAGCACATCCCAGTAACGGTGCACGTCGGGGTTTGTACCGTACACCACTGAGAACCGCGGATGTTCACAGACAAACCACGACGCTAGCCCGCCACCTAAGTTATAAGACGTAGGAAAAAAGGCGACAGGTGATCTCTCACCTTTTCTTGCTTTGTAATCACTCGATGACCAAAAGTAAAAAGCGGCAACTGTAAAAAAGTTAATGGAAACTGACGCTCCAGTTTGTCGTTTCGCGCATTGCAGTCCGGCAAAAAAGGGCGCATCCACCCTGCCCTTTTTATTTTAAAACCGAAAAGATTACTTCGCGTTATAAGCTCCTGGCTGGCTCCTGACTCGCTGCGCTCGGTCGTTCGGCTGCGGCGAGCGGTATCAGCTCACTCAAAGGCGGTAATACGGTTATCCACAGAATCAGGGGATAACGCGCGGAAAGAACATGTGAGCAAAAGGCCGGCCAAAAGGCCAGGAACCGTGAAAAAGGCCGCGTTGCTGGCGTTTTTCCACGCTCACCGCCCTGACCAACATCACAAAAATGGACGCTCAAGTCAGAGGTGGCGAAACCCGACAGGACTATGATTTACCAGGCGTTTCCCTGGAACATCGTGCGCTCTCCTGCTTCCGACCCTGCCGCTACCGGATACCTGTCCGCCTTTCTCCCTTCGGGAAGCGTGGCTTTTCTCATAGCTCACGCTGTAGGTATCTCAGTTCGGTGGGTCGTTCGCTCCAGCTGGGCTGTGCACGAACCCGTCGACCCGACCGCTGCGCCTTATCCGGTAACTATCGTCTTGAGTCCAACCCGGTAAGACACGACTTATCGCCACTGGCAGCAGCCGCTTGGTAACAGGATTAGCAGAGCGAGGTATGTAGGCGGTGCTCCAGAGTTCTTGAAGTGGTGGCCTAACTACGGCTACACTGAAGAACAGTAATTTGGTATCTGCGCTCTGCTGAAGCCAGTTACCTTCGGAAAAAGAGTTGGTAACTAAATACGGCAAACAAACGGCCGCGTGATGATTTTGCTTTGCAAGCAGCCAGTACGCGCAGAAAAAGATCAAGAAAATGCTGATATTTTTCTACGGGGTCTGACGCTCAGTGGAACGAAAACTCACGTTAAGGGATTGGTCATGAGATTATCAAAAAGGATCTTCACCTGGCAACGCTTTAATTTAAAAATGAAGTTTTAAATCAATCTAAAGTATATATGGAGCAAACTTGGTCTGACAGCTGAAGGCTTGGATTCTTCACCAATAAAAAACACCCCAGGTGGCGACCCAGCGTTCTGAACAAAAATACGGAATTATGAGGTCATTACTGGATCTATCAACAGGAGCTGCAAGACGAGCTCGATATCAAATTACGCCCCGCCCTGCACTCATCGCAGTACTGTTGTAATTCATAACCGTATACAAAGGTTTCATGGAAGCCATCACAAACGGCATGATGAAACTGAATCGCCAGCGGCATCAGCACCCTGTCGCCTTGCGTATAATATTGCCCATGGTGAAAACGGGGGCGAAGAAGTTGTCCATATTGGCCACGTTTAAATCAAAACTGGTGAAACTCACCCGGGATTGGCTGAGACGAAAAACATATTCTCAATAAACCCTTTAGGGAAATGACGGTTTTCACCGTAACACGCCACATCTTGTGAATATATGTGTAGAAACTGCCGGAAATAGTAGTGGTATTCACTCCAGAGCGATGAAAACGTTTCAGTTTGCTCATGGAAAACGGTGTAACAAGGTGAACACTATCCATATCACCAGCTCACCGTCTTTCATTGCCATACGAAATTACAATAGCATTGCATGGCGGGCAAGAATCGATATAAAAGCCGATAAAAGTTTATATTTTTCTTTACGGTCTTTAAAAAGGCCGTAATATCCAGCTGAACGGTCTGGTTATAGGTACATTGAGCAACTGACTGAAATGCCTCAAAATGTTCTTTACGATGCCATTGGGATATATCAACGGTGGTATATCCAGTGATTTTTTCTCCATTTTTAGCTTCCTTAGCTCCTGAAAATCTCGATAACTCAAAAAATACACCGGTGGTCAATATTATTTCATTATGGTGAAAATTGAATTCTTACGTGCCCAATGACTGGGATCTACACCTGACGTCTAAGAAACCATTATTATCATGACATTAACCTATAAAAATAGGCGTATCACAGAGCAAGATTTCAATAAAAAAAATCCTTAGCTTTCGCTAAGGATGATTTTGGACCTTGGCCGCTTCTAGAGTACTGCGATGAGTGGCAGGGCGGGGCGTAAACTAGAGCGTGCTAAGAAACCATTATCATGATTAACCTATTGAATCGGCGTATCACGAGGCCCTTTTGCAGTTGCTTTCACCTCGAGCACAGCTAACACCACGTCATTCCTGTCTGCTGCCCTAGGTCTATCAGTCGTTCCA
+
++23>>..--.-'$#$$$$$&%$#%&%%%&'**,--/,&%$$)*8:A@BE=<6522(&%%&')))*-''%%'&7764311('&&%%$%%$$&''&&'9=9999?@CGEBDD8777A>;,-,-.,++((,.0089:;=00+)()&$$$$$##$'''(&&((@IGHAABJJEC>=>=;63.)'%'*)&(**49;<>?DJJHECCF4.--..-(&&(-:;::61117197680,,3235769001897...0.//5013,,----.611350//9<C?333751/083,+/1,((..,,/2&&%'/()()1/0.('''*)'%%$&)$%(()*.(((***++-<8883AB@2('*&&((,)*321012-*))..--.)(((+-..../0CJHGHJJJJJI44434338:CCDJJFFHFGJIHJFEFEJHA?GJHJFJJGJJIJFB<62)%%&&*))(-'&%'%59?BGJJJIJIJGEJIAJDHDA>><8FFBCGBCG;;;;B:::2,*(''(*5BBBE>>?=??AACBCEJEJJJEH?<<ABCD?==99889222389993('&%%%%%&%''(.345?A76548?99;CF6-(&+-.,-/226-.-----=>?CBCEEGGIDGFDEGHJGJEDHEDCCC====?=6'%$$''+&&''''()7267@EDC@>4.++*))++013-3/)*;<;98872BBEJFJGECDBBEDEACCA82222-/-,**+;=<?@BBBAACCCC?5==;6761/+))()'')*+''''./1.74345:B?.--,2/..--.0032444//12488;775-*)())((&&'(%$$%'&%$$$%&&-999423&%%))++0+,++0733423**)'&&'+***/,)$$$$$$&&&9:?>>>DIFJDBABFJFGFEGHIJJEIHEJEFC5444=;E<<<<BB@444878.10*''''/0164.-./?<?ADGJGHIFJJIIE<@BAB?<2334B3334A6=?@BID>789FD@BA=4486612/*)(((('*'%%&(*)&&&$$$$(''*+''''*''''*%&'&(*'$$%%%&3J@>??EJGGB<<=:;:92/,+)()&&+-).))<@BB8.>AHDB@@-50,-@CEDDCFIJDDFFJBBCCFEFEDB@@:;;<I533//00623-,),,,+++,'+&&&)).-*&&&&'&&)()1./002000>:82/-)(*+3---57/10)(''(&'()**(&'&'$$'&&,02778F?GEECFJJJFGHEDGC??;42''&,(('&&&&&%#$$&'+..01/-)(&%'''')('&%%&%%%%'*,**+17==CADFHJJGEC@==>7766433833*))..,&$%$$$$$$###&(()(%$$$$$#$&-,,((*())()'(**)''%%%%)%%%$$$$$$&%&'',)>8987;:8754.*%%&%&&29;@DBC9;865<('''./48@A>6556EA>:824453550.0(('&$%)&')&&%%&&&')(((000//>?AJFCEA??>>;889>>>GFGHJHJBAA>>@A@32+&')),00668>EDIFDJFJIJDFHJJGJGBFB<<D?=<=>HIHHIFJ?>,,('&','00(*333,,-.++,A=950)('*++1==AE=985.1-)&'%%&&>B=<;;8844:<?BBDE@<;;:50)''&&()(((%&&)+%$$$%%%%*,,,,,4401))))+**)(((-32223:?CCE:::DCA>111,*+,5722'&&&'%'((==?::::96(&&'&'%$$%&(*03393225A<.)))0('&')0-,+(.,()>4FJJFJJFJB::7<@CJ@<?76DDE;446D@75-,,-2/-..//*+5BFIEHHJIHGJGAJA>==<>93..2(%%&+*((&$$%)***++,((,''')+*+*&&(++,+,+(&&%%%&+((((&',,.,-/;@69889;5>==<54('()++++,:CFDJFIGJJA;3232222228;7?BBAADJIFHD665''&(&%&)*+DJEJEECBEDCCD@@??BFDDJEGJCA9887*'&&%%$$%%'--.('''5:DC=;;4555=432323*+/>BB>>9)(&))1+*+*-''9)%<>@AECCDHHHJIFDJBCA??:6788455;?6....6678:433-,+%$$$$$((((&')+.-*&&,-&&&'('%&'&(&&&&()&%$$'((%$%&$$%$$%%&&'(**,+)(()))&'&$$#%((()'&&%'(&())*--.++,,,00+*))-444379:<97:<22-:>?>;;BJCJCDAC=<76377,,,,2/..014/-01@EB>>@@??,+++,''&$&%))(*,''&*/(8:JEC==?C<;<HBBBFICDBFJJJJJEFHCD?=('%%$$$'())&'()333>****(&&&&%%%$#%&)'+)(+9;899760,8=8('''+(((',--/.--/-/1.//--,,//)((()*(('(,&&'&'((<>B@@@?=74222>DA<<=777465.-(&&()(**'''/1---78BEGJJJGEGF77564.+)**+-&&&%&')*+-3448:;?H@AA?@A@//''&&%'$$$$$$%&&%%&%%',1:CFHJCDB@@A@JJHIFAB?@A86/'%%%&&%)+,3=CB322143))))))))))))*-))&(%&))**+)((',+-(/-.14229@@ACEFIJ?===GDE7776:=:ICBAACFJEJIJJG0...6778BA>;;<@88=8;,'''(%%&+''&1232/-,.(((3>C=997-,,-9;FFEDDDDADGH>=?@BC??.--***,19.----47;A:::;>?AAD>><2*'&'(****6444449;?<@>?:7889?</--,//-//.04-))))-+**+,2;=@EDJJJ;<<<400125.(''(2788:;<;44455522//0/*+**+++,**)*(645:<BBA@?@::?;++,69:;99840-+,++,,56=<&%$$$%((*((%'&''&'.///+*)))'$$$$$%%'*)('+(&&(+,0-,,*&%$&+-6=1*)9/222=@A==8678655*.((*,.++****))'%&&+-.*++,19:;1001544472122226966<EFGJJJCD;964-/27785'..10....;DFCBCGJIJJJJAF?@@?JHFJGEJEDFJGGGGEFD?ECFB,,,.--,,4%$%()+)+2/)+885323>AACB>=:9:;88888767>5221/(((&)))))('''+''&)+-.....:0//./.,.))'%&$%$%'&(&&')55-..---.+**+**,**)'*,-58))))1248;=@@=@BCCDCDEDBBCCCBA@ABCDBCECGGHEDDDJ=>>=@==''''10/.0..0,*&&'11<@BHHC@><9334;;<+&&'(+(')*(&&&($$'(((()%%%(%%%&(*(()+.00./+++,.//179;27:8<899@@11-''&*'%%%(%%&'((*++,.,+)&%'(**,'&%$%&''*)(%##$&)''(0/////.***+,999<93+)&&''(('')%&),+*''(59:??DCDBE;;;:EAA@==2,,,**&$$%&&'''''+452214'%%%&&&&$$$
@Glass_T7V_10_D3_12_7_41
CATGGCAGACAAACAAAAGAATCGAATAAAAGTTAACTTCAAAATTAGACACAACATTGAAGATGGAAGCATTAAACTCACAAGCCGTTATCAAAATACTCCAATTGGCAATGGCCCTGTCCTTTTACCAGACAACCATTACCCTGTCCACACAATCTGCCCTTTCGAAAAATCCCAACGAAAAAGAGAGCCCGCATGGTACCTCTCATTTGTCACGACTAGCTGCTCAGGAGTACACGCATCGCCATCAATTTCTACAAATAAAAGCTTGATATCGAATTCCTGCGGCCCCGGGGAATCCATGAGTACATCGTGCTAGAGGCATCAAATAAAACGGACGTCGAAAGACTGGGCCTTTCCTTTATGTATTATAGGTGAACGCTCTCCTGAGTAGGACAAATCCGCCGCCCTAAAATAAGTGCGGCACCTGCAGACGTAAAAAAGAGCGGTGGCACCACTTTTTAATTGCCGGACGTACAATCGATGCCCGGATGATCCTGACAACAAGTACAGTCATCGACGAGCCGGCCGTTTAATTAAAAACTAAAACAAAATTATTTGTAGAGGGAAACCGTTGTGGTCTCCTTGGATATTCTATTGAGCCTTATGCATGCCCGTAAAGTTATCCAGCAACCACTCATAGACCTGGGCCACAGATGGGACAACCGTGGTGTTAGCTGTGCTCGAGGTGAAGACGAAAAGGGCCTCATCTGATGTCGCTACTATTTTTATAGGTTAATGTCTGCATGATAATAATGGTTTCTTAGACGTCAGTCTTACGCCCCGCCCTGCCACTCATCACCATACTCTAGAAGCGGCCGCGAATTCCGAAATCATCCTTAGCGAAAGCTAAGCTCTTTATCTGAAATTCTGCCTCGTGATACGCCTATTTTTATAGGTTAATGTCGCTGATAATAATGGTTTCTTAGACGTCAGGTGGTCGGTTTAATGGGCGCGTAGAGGTTCCAACTTTCACCATAATGAAATAGAAGATCACTACCGGGCGTATTTTTGAGTTATCGAGATTTTCAGGAGCTAAGGAAGCTAAAATGGAGAAAAAAATCACTGGATATACCACCGTTGATATATCCCAATGGCATCGTAAAGAACGTTTTGAGGGCGTTCAGTATAACCTGAATGTACCTATAACCAGACCGTTCAGCTGAATACCGGCCTTTTTAAAGCCGTAAAGAGAATATCAGCACGGTTTCTCGGCCTTTATTCACATTCTTGCACCTAATGGAGGTAATTATCCGGAACCGATTATGGCAATGAAAGACGGTCGCTGGTGATATGGGATAGTGCTCACCCTTGTTACACCGTTTTCCATGGCGAGGAACTGAAACGTTTTCATGGCTGCTGGAGTGAATACCACAACGATTTCGGCAGTTTCTGGTCTGTTCAGATGTGGCGTGTTGCGTAGGAAAACCTGGCCTGTTCCTAAAGGGTTTATTGAGAATATGTTTTTGGTCTCAGCCAATCCCTGGGTGAGTTTCACCAGTTTGATTGCAAAACATCGCCAATATCAACAACTTCTTCGCCCGTTTTCACCATGGGCAAATATTATACGCAAGGCGACAAGGTGCTGATGCACTAGCGATTCGGCTGGTGACTCCCGTTTGCTGATGACTACCATGTCGGCAGAATGCTTAATGAATTACAACAGTACTGCGATGAGTGGCAGGGCGGGGCGTAATTTGATATCGAGCTCCGCTGGACTCCTGTTGATAGAATCCAGTAATGACCTCAGAACTCCATCTGGATTTGTTAGGAAGAACGCTCGGTTGCCACCGGGCGTTTTTTATGAGTGAGAATACAAGCCTCGGCTGCTCAGACCAAGTTTACTCATATATACTTTAGTCGATTTAAAACTTCATTTTTAATTTAGAAGGATCTAGGTGAAGATAGCTTTTGATAATCTCATGACCAAAATCCCTTAACCCTGAGACGTTCCACTGACGCTAGGACCCCCGCTCAAAATCAAAAATTATTTGTCAATCCTTTTTTTCTGCACGTGGTGTCCTCTTCCGAAAACAAAAAAACCACCGCTACCAGCGGTGGTTTGTTTGCCGGATCAAGAGCTACCAACTCTTTTCCGAAGGTAACTGGCTTCAGCAAGCGCAGGAACTACCAAATACTGTTCTAGTGTAGCCGTAGTTAGGCCACCACTTGGAGAAAGCTCTCTAGCACCGCCTACATACCTGGCTGATCCTGTTACCAGTGGCTGCTGCAGTGGCGATAATCATGTGTTTGCCGGGTTGCAACAAGACGATCCTTACCGGATAGGCGCAGCCGTAGGGCTGAACAGGGAGACGCAGCCCGCTTGGAGCGAACGACCTACACCCGAACTGGAATTCTGCCAGCGTGACTATGAGAAAGCGCCACGCTTCCCGAAGGGAGAGGGAAAGGTATCCGGTAAGCGGCAGGGTGGGAACCACGGAGAACACCGAGGGAGCTTCGGGGGAAACGCCTGGTATCTTTTATAGTCCTGTCGGGTTTCGCCACCTCTGACTGAGACAGCGTCGATTTTTGTGATGCTCGTAGGGGGGCGGAGCCTGTGGAAAAACACGGCAACACCGGCCCTTTTTCCAGTTTCCTCGCCTGCTGGCCTTTGCTCACATGTTTTCCTAAGCTTTATCCCCTAATTATGTGATCACGTATTCGCCTTTGAGTGAGCTGATACCGCTCGCCGCGGCCCCGAACGACCGAGCGCAGCGAGTCGTGAGCGAGGAAGCCTGCGCTAACCGCGAAGTAATCTTTTCGGTTTTAAAGAAAAAGGGCAGGGTGGTGACACCTTGCCCTTTTTTGCGGACTGCAGCGGCCGCTACTGGTCGAACCGGCTAGCGTCAGTTTCACCTGTTTTACGTAAAAACCCGCTTCGGCGGGTTTTTCTTGGTGATACGAGTGATTACAAAGCAAGCAAAGAAAAAAGGCGACAGATTCTCTGTCGCCTTTTTTTCCTGACTCATAACTTAGGTGGGGCGGGCTAGCGTCGTGGTTTGTCTGGTCAACCACCGCGGTCTCAGTGGTGTACGGTACGGACGACCCAACATGCACAGCTGTCACCGGATGTGCTTTCCGGTCTGATGAGTCCGTGAGGACGAAACAGCCTCTACAAATAATTTTGTTTAAGAATTCATTAAAGAGGAGAAAGGTGCATCGTAAAGAAGCTTCACTGGAGTTGTCCCAAATTCTGTTGGGAAACTAGATGGTAGTGTAATGGGCACAAATTTTCTGTCAGTGGAGAGGGTGAAGGTAATGCAACGTACAAGGAAAACTTACCCTTAAATTTATTTGCACTTCTCAAAAGTTTCCTGTTCCATGGCCAACACTGTCACTACTTTCGGTTATGGTGTTCAATGCTTTGCGAGATACCCAAATCATGAAACAGCATGACTTTTTCAAGAGTGCCATGCCCGAAGGTTATGTACAGGAAAGAACTATATTTTTCAAAGATGACGGGAACTACAAGACACGTGCTGAAATTCAAGTTTGAAGGTGATACCCTTGTTAATAAAATAGAGTCAAAAGGTATTGATTTTTAAGAAATGGAAACATTATTGGACACAAATTGGAATACAACTATAACTCACAT
+
9:;9:;<===8898+''.1)))(%%&%'&&)*+,(./004478ECA9999;B@??@BCBBD?>7524=++%%&$$%','$$$%'''%$$$%&$%+++&&$$&%%&())3)(()43111021/--*))3;9;<<+++**))*10*)('()(=>@<=??A>=>5:>?921104-/''*&0/,++,60./...-000322.))(**)*,()+++*+'&&%&'(''()*)*((&%&'&&)))'&&%%##$$&'$$%&%%&**22:<111>4225158;=;20012/.-((%%%&/2++*/2.*((&*&%$$&'(%%%(18:54458===;76660//1/'%####$+-049/,,**48:8>=.&$%*'/,+%$%####%&8::9:;<8788;,*(''&'--*),6,(''('&')6'%%()'''&)'$%&''')-,,**++31226978)((+)$%$%%%&%&'(79<63-845436:<<<:;((('%$%##$$$%+.)))*45003(((&%$%$$$'((),,,00((((0-,,'%%%***&&&&-62))&&)038:?HIFDAAABFBCCCJEIGFBA>?AAA3335=10*+%'&&'''%%%'&$%*+8;B:;=?>>>=8<6A@===@=7933455...0.,,.01/.//036647,&&&&)****+.('&%%%&*+><<34;;<D<=?>@?@DA;7654*)&''4??>:;:600/.+++*)$$%(+234789>E??>>BFIBCB?50//111ACB@A@BJJA>>JJHEC4))::>:***=<=9C2224A@==GJIHJ>=<1116((%%&&+-,-.035@E77660/,*++-))(',-21222;=94478:<E>93(&%$$#%'+'-249<B@FJEEJJG@:**+DF>;;<?A;;HJJJJHJCBEEEHEHJ5*)))-00168?>99:9JGCA.....:99:<<6'%$$$$%&%'('&&'&%&(''(*,.2120+++1**%%%'''*,+****'%%&)'''0000222<EJIJEJEJH>/..1444*'%&)%''0124>BEHGGBAACJJHJ?;;;<==3322=GFJBA?;<<;A9::;?BDAADAIEJJJGI5:0000=?EIJDF8662239:;9))))>5433,*,,+&(((''$$%%&%&&&..+**,7778DEEEEEFEEJCBABJ=,,,.'&%&)'&&'-/./)*&&%++.446'&)(((&%%%&()++/.)((*25;ACB<986,,+01&''(,**+,****)'&$##%('%$%&')*'%%$$$))1468;;:000545.,,--,,-+***/.-++668JC?>=*)))-./773654577:5557E4/,-+**(&$$%((,'''.1,,..4,++))**))((*)),./+)(()'(&'-.111<5441---.,*&####**))&(')./.)((')(&(%&$$$%$%&(3//00////)(().(8:CGJJGJJJGHJHGJGJJJJFFHC5(%$%(%%'''),*-<;97CCD>==:;:8432,,((4'&&&&%$$(0-))'&'(****,(&%&'''())*++58>D??>?J;;:ABJHBBDIJHIIGC?A>=CCCBBFE<<<;@ABDHDEDDJ<B////.--111,'&%''''%%$$%$&%')./-''())$$$%)+,672-2248528128<2--.1337<;:<<?>>>?=<<<@B@8878<>@DEEDDCCBIJGCA@>=@<<<74'%$&'&&&$&)&'-/456;;6434<2-+)(,,*,&&&'&%%&-&&79;>>==<<88:=?@AA@?;(('**,.6+*--,,+*,/,,-:><<;960/08@<+*&&&&%('%&&&'('))**)&%%)-((%$%',-68><<=;6656<<<:=8500+'&%&(++,//>DHAAA87778DJ9500.*&&&'*&&(&&&+,3//*))%$$$&4;:;==A:=>::D>??AC@??<0/+-,(&%%&(%%%$###(,,*32..&%%'&'&&&*(*4*)&%%%&--'%%'((%&%%&('('&''.10//.04;0/.-&&&&%##$(((0+*)&((*,-:=4338@?@?B-,,+++,-//369>?97668C77914422/0.....,,.*&&%)+,)))+-/,))*+=>@EBG@??=:4/))0(((*)+*.-//2349:<>??998:2-///>?ABABGAC9988679:DGFIA@<9,))()+)((+''&&'')0141278<=996332''(,)(((11))))2=@EDDDBDBAB74*)-)*)2..&%$%((''$%&''(('++,,&&$$$%%%%$$%'%$$$$++(+0/+%%%&%%*+)***,,.0:3///('')-(%$$#%&&%%$$$+((221../05656755556/+789=75/*))&%$%'&*/-.'%#$$%%%%%&;BC??A@EB@CB?A85?>@A=>>979=3;9::8;::=>@@;89989:9;@<:'&&(+()%%##%'&'(),,')0::8;::82&&'ABB?96((''())),,--8966+++-1/010....@=@77:8EFCIDA=?>&%'&&%$$%/15456>@B:76786/,&%%%&(.B>==?@===;<21..24EJB:(('',+,,+,'&)(3..--//)(''''(*,**(()'&'113878<844/&%)')++(&**,+$$%%&%$$%'',12('')'%%&'&''&&&',,-*'(.1=;0;<=?DFJD?>>>BBAABAA@=77'''(+((789>===:9978;@@ABAAC;,,-@??532<6>566755-''))))*,23489665/.-.22:=@EGFEFHFG>;:7752-&&&.2<<=@A@6543<0;<9742/34**))*+.-,'()*766+***55&%%$$$%*--./@AC@>@:8877C887789---:8:9;>?DEAADD@??B@AAAAA<<;597///,22-,,'&##$%&)*+)*79<=?8788>>?89?:BJHEJC??=98320((&&&')''&&...06:40((178=<==@@A@+)(')'&')''(5?>==>@ECCDHFGFB@9655/810036:8)(((-,,--443999=<;4)(&&%$%$###&+(&'))))''&&&&(633377EBBDDC;;;A?=((((51//22235?7::5543.*()+1***+6875546>E5449AE421/+****)***+-2566733333320/.''%%&%%%%%&&((++,()4??BA???>>55>=??:A0/-,,'*,,))'-&&')057.--.0114;=<=@?>?CCJGJF65532/,-.7<=::897667?>0//..-%%%%&'%%')*+-311,(+/--./0>@BB@A@ACD:53-+,*'''+,&&%&&%1351319,,,,,,,++*&&$$$%,045;<<>>EEBCBJJ7755::FHFFEBA31000003700/.+**+3/:>9779;;;869;;<;@??BEFIJFCCDDA=:9:<FIEFFDC>>==GJJJJJGFGEFB??GD>2,-.?C??@A767BFGEFCA=<DCACBDHFJ?;5%%%&'((+16<BDDDFBA?>?@@DI@AB<:92&%%('''(,''((HHIJEEDFC<:516*&%)/3-+*))'%&&&&&&&5>?9988>>BDCDG>==<B<<<=AEBC80/*'
@Glass_T7V_10_D3_12_7_42
CTAATACGGAATTTCGTATGGCAATGAAAGACGGTGAGCTGGTGATATGGGATAGTGTTCACCCTTGTTACACCGTTTTCCATGAGCAAACTGAAACGTTTTCTCATCGCTCTGGAGTGAAGTACCACGATTTCCGGCAGTTTCTACACATATATTCGCAAGATGTGGCGTGTTACAGTAAAACTGGCCTATTTCCTAAAGGGTTTATTGAGAATATGTTTTTCGTCTCAGCCAATCCCTGGGTGAGTTTCACCAGTTTTGATTTAAACGTGGCCAATATGGACAACTTCTTCGCCCCGTTTTCACCATGGGCAAATATTATACGCAAGGCGACAAGTTATGGTGCCACTGGCGATTCAGGTTCATCATGCCGGTTTTTGTGATGGCTCCATATGCAGGCAGAATGCTTAATGAATACAACAGTACTATGCGATGAGTGGCAGGGCGGGGCGTAATTTGATATCGAGCTCGCTTGGACTCCTGTTGATAGATCCAGTAATGACCTCAGAACTCCATCTGGATTTGTTCAGAACGCTCAGTTGCACCGGGCGTTTTTTATAGTAAGTCAAGCCTCGAGCTGTCAGACCAAGTTTACTCATATATACTTTAGATTGATTTAAAACTTCATTTTTAATTTAAAAGAATCTAGGTGAAGATCCTTTTTGATAATCTCATGACCAAAATCCCTTAACGTGAGTTTTCGTTCACTGAGCGTAAGAAACCCGTCAGAAAATAAAGGATCTTCTTGAGATCCTTTTTTTCTGCGCGTAATCTGCTGCTTGCAAACAAAAAAACCACCGCTACCAGCGGTGGTTTGTTTGCCGGATCAAGAGCTACCAACTCTTTTTCCGAAGGTAACTGGCTTCAGCAGAGCGCAGATACCAAATACTGTTCTTCTAGTGTAGCCGTAGTTAGGCCACCGCTTCAAGAACTCTGTAGCACCGCCTACATACCTCGCTCTGCTAATCCTGTTACCAGTGGCTGCTGCCAGTGGCGATATGGTGCGTGCCGGACCTGAGTTCAAGACGATAGTTACCGGATAAGGCGCAGCGGTCGGGCTGAAACGGGGGGTTCGTGCACACAGCCCAGCTTCGAGACGAACGACCTACACCGAAGCTGAATACCTACAGCGTGAGCTATGAGAAAGCGCCACGCTTGCCGGAGAAAGGCGGACAGGTATCGGGTAGACGGCAGCGAACAGGAAGCGCAGGCAAGCTCGGGGGAAACGCCTGGTATCTTTATAGTCCTGTCGGGTTTCGCCACCTCTGACTTGAGCGTCAGTTCTTGTGATGCTCGTCAGGGGGGCGGAGCCTGGAAAAACGCAGGCAACCAGGCCTTTTTTACGGTTCCTGGCCTTTTGTTGGCCTTTTGCTCACATGTTCTTCCTGCATCTGCCTGATTCTGTGGATAACCATATTCACCTTCGTCAGCTGATACCGCTCGCCGCAGCCGAACGACCGAGCGCAGCGAGTGAGTAGGCGGAAGCTGCATAACGCGAAGTAATCTTTTCGGTTTTAAAGAAAAAGGGCAGGGTGGTAAATTCTTCCTTTGAGCTGCAGCGGCCGCTACTAGTAGACCGGCTAGCGTCAGTTTCACCTGTTTTACATTAAAAACCCGCTTCAGCGAGTTTCTTGGTCATCAAGTGATTACAAAGCAAGCAAAGAAAAAAGGCGACAGATTACTCTGTCGCCTTTTTCCCTGACTAACTTAGGTGGCGGGCTAGCGTCGTGGTTTGTCTGGTCAACCACCACAGTCGTGGTGTACAGTACGAACCCCCGACGTGCAGCTGTCACCGGATGTGCTTTCCGGTCTGATGAGTCCGTGAGGACGAAACAGCCTCTACAAATAATTTTTTGCTTCAACTGATTAAAGAGGAGAAAGGTACCATGAGTAAAGGAGAAGAACTTTTCACTGGAGTTGTCCCAAATTATTCTGAATTAGATGGTGATGTTAATGGGCACAAATTTTCTGTCAGTGGAGAGGGTGAAGGTGATCCGGTAGCTACAGGAAAATTTACGCTAAAATTGTTTTGCACTACTGGAAAACTACCTGTTCCATGGCCAACACTTGTCACTACTTTCGGTTATGGTGTTCAATGCTTTGCGAGATACCCAGATCATATGAAACAGCATGACTTTTTCAAGATTGCCATGCCGAAGGTTATGTACAGGAAAGAACTATATTTTTAGAAGATAAACGGAGACTGCAACCGTGCTGGTGGCAAGTCTGAAGGTGATTCCCTTTCTAATCGAATTGAGTTAAAAGGTATTGAATTAAGAGATTAGAAACATTCTTGGACACAAATTGGAATACAACTATAACTCACACAATGCATAATCGCCAACCAACCGAAGGATCGAAATCAGAATTTCAGGGTTTTTCGAAAATTGACACAACATTGAAGATGGAAGCGTTCAACTAGCAGACCATTATCAACAAAATACTCCAATTGGCAATGGGCCCTGTCCTTTACCAGACAACCATTACCTGTCCACACAATCTGCTCTTCGAAGAATCCCAACGAAAAGAGAGACCACATGGTCCTTCTTGAGTTTGTAACAGCTGCTGGGATTACACATGGCATGGATAATACCAAGATAAAACTTTGATATCGAATTCCTGCAGCCCCGGGGATCCCATGGTACGCGTGCTAGAGGCATCAAATAAAACGAAAGGCTCAGTCAAAAAGTGGGCCTTTCGTTTTATCCTGTTGTTCAGGTGAACGCTCTCCTGAGTAGGACAAATCCGCCGCCCTAGAATCGAGTGGCGCCTGCAGGAGTTAAAAAAAGCGGCGTGGTTAGCCGCTTTTTTAATTGCCCGGACGTAAATGATGCCCGGATGATCCTAACGACGGAGACCGCCGTCGTCGACAAGCCGGCCGTTAATTAAAAAGTTAAACAAAATTATTTGTAGAGGAAACCGTTGTGGTCTCCCTGAATATATTATACGAGCCTTATGCATGCCCGTAAAGTTATCCAGCAACCACTCATAGACCTAGGGCAGCAGATAGGGACGACGTGGTGTTAGCTGTGCTCGAGGGGTGAAACGAAGGTCACCATCGCTATAGGTAGTGTTCATGATGATCAGTAGCTCAACGTCGAGTATTACGCCCGCCCTGCCACTCATCGCAGTACTCTCGAAGCAGCGAATTCAGAAATCATCCTTAGCGAAAGCTAAGGATTTTTTTATCTGAAATTCTGCCTCGTGTTGAATGGCCTCTTTTATAGGTTAATGTCATGATAATAATGGTTTCTTCTAGACGTCAGGTGGCACTCGAGTTGAATGGGCGCGTAGAAGGTTCCAACTTTCACCATAATGAAATAAGATCACTGGGCGTATTTTTTGAGTTATCGAGATTTTCAGGAGCTAAGGAAGCTAAAATGGAGAAAAAATCACTGGATATACCACCCGTGGTATCACGCAATGGCATCGTAAAGAACATTTTGAGGCATTTCAGTCAGTTGCTCAATGTACCTATAACCAGACCGTTCAGCTGGATATTACGGCCTTTTAAAGACCGTAAAGAAAAATAAGCACAAGTTTTATCCGGCCTTTATTCGCATTTCTTGCCCCTT
+
)*())*0//4</../9>=>BAJAAB@DCCJ<:9=?,+++08:;CAAB?>A@FJGECC6667@@@GJBJFFJJG==<=FJHGCFJHFIEBAAFF@AA@::;9:66'&&&$$%&%&%&''&&('&%%*%&+-28?7A9<EJJJJJJFJGJEDJJJFJ@6AA655753@?><=>>?A,)''()**+,-'''')).00+*--/6<IGFHJJFJJGJEDFJGDJEAAB6336@::<ABBAAAD@@<<FGFDC@ABB:;:;CCIJJ<;;;GJJEICAAD?H3223;9:=FJJCJD65('(01990000J=::<<J<<=?EFEHF<<;;5333BBAGC888,)'%%$%$%'&(%$$%%&'%%%&*+-/3965889:885*&&&)(-+-'',**)*%$$%&''&)()+7;::599;2/31('''/,,*'-110/--//0=>A86569FEHCDEG988BA?@8884757;;>?==>@?8667=@@BDCDB>862.195,+)*B6545;B44449228EJDIEE=>;:--)+))*75)(((+&)''%%%$%%'&&,+-3410/0573&%$$%%&&('%%'&&',''''236)))))88<;;==;642247F?DCAJJ;8=<==C@@AGJJGJ?>?>:?HFJJGIJIFDA?66&&&'*--/0298;=77;9;=CFDEJCDJABABHEGJFFDEIJIG@CI?AFEIC>?;;?E7,,-0((/-001-,++-,,,)-.)(&((&'+()%%(4,)*)**&&&))'&&%***++,.4000/++*688B<;:0//07655314:32295/+*,20=::;<@?<>D>;;53237,**,*''')*01222989;?@BADDJCDECDIIFBFGJJGGJFJJIJJ=<::JEBDEDAA;;88685029<?:339FBEJ=EBBACJEHC@><7775200061+)%&())155DEDEAAFHCABBHECDBDC87>+**+327IJFEJJ7667JGJJIFFJFJJFD@AA@HHJECFIFHB7552+('(&&%%%&(&'&()+)('$$$'((.++/0.//045845AIIDDDICD;;<)))))))7@,,,1+('*:<:97444451010@AFE988789.)()-*)*'%&&&&'''%%))%&*%%%%%&))))-577DJJGEDCFJGI@?@@JJFEJDA@@>:4'&&&*('))8<BFJFFD=<<=?5'%&(*/**)''(+,)&&&(**++(((&&'(&&&$$%'%'((JJJJJA@@?AHCJJA@?BFCJ<<<<@.@@??AAAJFH>?A4EBC?=434:0--./..&&%$$$&((1=>@HDF>=A0006CGGEJ;;;;=;94344'&&&(,%%&%)+*'&'((-01238=7555<<986/0019BB>9''&'-.458:41002523<<80//'&%$$$$$%##%%7;BE@@@B???@FHE?)((*.+,/1272../5436>BDEGFDFGA@BCBBECJFACBDFGGGEEGFEEDEG>>=>*'''&$$$&'&(*&%%*./?>@@A@BBDEDJFIIEJIEGBADJI@<=:7468@C@EJ<@?AA***'((&&&&(%%%&,.,----<;;=?FEJ>=<<77--../019@@?@B00/1*)))/@=CCBEEJEDGJD/--,,<@;BCC55551&%%$&%%'*&&''+))''('&%'('%&%,8<>EH=>>>CBA@==>EIFDFCBAA??@BC<<<<>A>854424458.+-+)((('&*+2../<EHDAABDHDDDCC>778JHEFCA?>(('(''''120%%$$%%%&&,--//.'''%%%$()2478/-,,-+(%&(,,,--231HGDJJD=@>/16-<83333>888:CBBDGDIHJI=<<?F@>><<;:8:0./1***+''(*)%$%%%$%'%%)),-79>ED=FJJJFJE:@@@C8545777AJGFDDEJHIEJJIJAAA@>>><<88110***)-%%%%)))31487778BCBCBDGFEIJJHFJEAA?>A<<=<BA@>;<<BFEEDJEJGECECE@,+++---))&&'%$%%&&046'''(*&&'$%*+*-$$$$)++*'&%%))16@EF@>22==BEJJC>?DCBIGGJFGJBABAEJIDDCIJJDDEFJIEHJJIJIHHJJJJDFIF><:=<:<=;431119:9<<=HJGIGJJHJJ<BABDF830/0&&&)0010+('')*1771113--,-0078>322420///./3('((+45,))))*',&%%&%$$%%%&&%%$$$%%%%'('$$$$&&,4.-,*(()*9**,*,01---//***-0-//JHJJJGEB=/,2-/*)('*)&&')21..-&((.3BA@A>@@>DBCDFB?>99865777/6501,,%%&%&$%&'((014:<<<::80&&''+)(&%%&,*,)&&(%%%&%$$'&$%%&&(%&'(%%%('()*69?EEBEGGA:::AEHE=<<>BBCD>==<:977:BCBCEEEJJEJHHJHJIEEDDD@>=0//,)'%'-*))((&(/(9=4BCDCJJIJJIFDEDDFGE@BDB::<:<:0(%&(&*()(,+'(12122169?DDEJHEFGCEEIDEFGHGJJJEA3330012:88:<<BFA??225AA?:84567GECEB9977)''&''$%$$$$'*2)))11<>@CDDBACIDGGB53355<;8:=J>53444D?@?>@>>BBEHFBBCEJGJGDGFDIIFFFI<::DJDDB'&%&''''/1,,**./2255*(()..*(%$$$&,)1.''))*022201114346%$$&',***(),;886<=>ABEJDDCFJD@?ADJHICD>===97-&&)*'(/>AAAAA8889C;<<==<<;444597:;988765/.*,+)('%$%&%$%%%''()/3334787+**&'&''')9::9=?6655767:;HEDHFDJDJBCB>@@DHHJJJJJE:99;=<<EFHD;::9?0((/2-=837557342+*'*((5067=FJGDD=<<=D?>?@@?ICJFJJFIJEGCBBFE8887=::BBHJEFIGHGHJJIEFJHJEHGJJ444)(()+*..:A9777JDEDECJ;@IEFGGHJ@983,))*000,'%%%&)('&%%#$%$$$#$&'/.'&&&','&'*+,'&&%$$$$$#$$$''(5(&%&**)&&)))**)527,56AABC8882129:;99931)%$%'('''%%%$$$&+/1:2;9899DD@@A?@B@?=9&&/663018:<>977799:;AJ@B><;8711,)'%%'&*,,.60002<988:;:G:5566((((-6+++...,-,,2001((((+,+-'''(13:-'&&&)(())&&&&559;----/)(-''6;9:..-56=3>=<:;<=@88773+*'&%%&7::;@JDIEFDGDJH@>?>DCE=::;DICJJ@@?BJJEGGFIJJIJGFC??>B66/>>=FEJJJIGBBDFIJJE:9900.'(-$$$$$&*)('''7:BCEDJ?>>>GIJJJECCGJFBADE??;/'&&&',&&:7652-..;;99:;DE>>>AG@@=:7751-,,-420.'&&%%''+17;;;99526442223C65=<><<744501//988?ADFCCCA<:=><6,,+''''2,'--+/.,+(&
@Glass_T7V_10_D3_12_7_43
ACCGCGGTCTCAGTGGTGCTACAGTACAAACCCCGACATAGCTGTCACCGGATGTGTTTTCCAGTAATAGTCCGTGAGGACGAAACAGCCTCTACAAATAATTTTGTTTAAGAATTCATTAAAGAGGGGAAAGAGTCATCAGTAAAGGAGAAGAACTTTTCACTGGAGTTGTCCCAATTCTTGTTGGTACAATGGTGATGTTAATGGGCACAAATTTTCTGTCAGTGGAGAGGGTGAAGGTGATGCAACATACGGAAAACTTACCCTTAAATTTATTGCACTACTGGAAAACTACCTGTTCCATGGCCAACACTTGTCACTACTTTCGGTTATGGTGTTCAATGCTTTGCGAGATACCCAAATAATATGAAACAGCATGACTTTTTCAAGAGTGCCATGCCCGAAGGTTATGTACAGGAAAGAACTATATTTTTCAAAGATGACGGGAACTACAAGACACGTGCTGAAGTCAAGTTTGAAGGTGATACCCTTGTTAATAGAATCGAGTTAAAAGGTATTGATTTTAAAGAAGATGGAAACATTCTTGGACACAAATTGGAATACAACTATAACTCACACAATGTATACATCATGGCAGACAAACAAAAGAATGGAATCAAAGTTAACTTCAAAATTAGACACAACATTGAAGATGGAAGCGTTCAACTAGCAGACCATTATCAACAAAATACTCCAATTGGCGATGGCCCTGTCCTTTTACCAGACAACCATTACCTGTCCACACAATCTGCCCTTTCAAAAGATCCCAACGAAAAGAGAGACCACATCGTACCTCTTAGTTGTAACAGCTGCTGGGATTACACATGGCATGGATAATCTCTACAAATAAAAGCTTGATATCGAATTCCTGCAGGCCCGGGGGATCCCATGGTACGCGTGCTAGAGGCATCAAATAAAACGAAAGGCTCAGTCGAAAGACTGGGCCCTTCGTTTATCTGTTGTTTGTCGGTGAACGCTCTTGTAACGTCAGGACAAATCCGCCCAGCCCTAGAATCGAGTGGCGCCTGCAGACGTGAAAAAAAGCGGCGTGGTTAGCCGCTTTTTAAAGTGCCGGACGTACAATCGATGCCCGGATGATCCTGACGACGGAGACCGCCGTCGTCGACAAGCCGGCCGTTAATTAAAAAGTTAAACAAAATTATACTGTAGAGGGAAACCGTATGGTCTCCCCTGAATATATTATACGAGCCTTATGCATGCCCGTAAAGTTATCCAGCAACCACTCATAGACCTAGGGCAGCAGATAGGGACGACGTGGTGTTAGCTGTGCTCGAGGTGAAGACGGAAAAGGGCCTCAGTGATACGCCTATTTTTATAGGTTAATGTCATGATAATAATGGTTTCTTAGACGTCGAGTCTTACGCCCCGCCCTGCCACTCATCGCAGTACTCTAGAAGCGGCCGCGAATTCCAGAAATCATCCTTAGCGAAAGCTAAGGATTTTTTTTATCTGAAATTCTGCCTCGTGATACGCCTATTTTTATAGGTTAATGTCATGATAATAATGGTTTCTTAGACGTAGGTGGCACTCGGGTTAAGGGATCGGGCACATTGTAAGAGGTTCCAACTTTCACCATAATGAAATAAGATCACTACCGGGCGTATTTTTTGAGTTATCGAGATTTTCAGGAGCTAAGGAAGTAAAATGGAAAAAAATCACTGGATATACCACCGTTGATATATCCCAATGGCATGGAGTAAAGAACATTTTGAGGCATTTCAGTCAGTTGCTCAATGTACCTATAACCAGACCGTTCAGCTGGATATTACGGCCTTTTTAAAGACCGTAAAGAAAAATAAGCACAAGTTTTATCCGGCCTTTATTCACATTCTTGCCCGCCTGATGAATGCTCATCCGGAATTTCGTATGGCAATGAAAGACGGTGAGCTGGTGATAATGGGATAGTGTTCACCCTTGTTACACCGTTTTCCATGAGCAAACTGAAACGTTTTCATCGCTCTGGAGTGAATACCACGACGATTTCCGGCAGTTTCTACACATATATTCGCAAGATGTGGCGTGTTACGGTGAAAACCTGGCCTATTTCCCTAAAGGGTTTATTGAGAATATGTTTTTCGTCTCAGCCAATTGCCTGGGTGAGTTTCACCAGTTTTGATTTAAACGTGGCCAATATGGACAACTTCTTCGCCCGTTTTCACCATGGGCAAATATTATACGCAAGGCGACAAGGTGCTGATGCCGCTGGCGATTCAGGTTGATCATGCCGTTTGTGATGGCTTCCATGTCGGCAGAATGCTTAATGAATTACAACAGTACTGCGATGAGTGGCAGGGCGGGGCGTAATTTGATATCGAGCTCGCTTGGACTCCTGTTGATAGATCCAGTAATGACCTCAGAACTCCATCTGGATTTGTTCAGAACGCTCGGTTGCCACCGGGCGTTTTTTATTGGTGAGAATCCAGACCTCGAGCTGTCAGACCAAGTTTACTCATATATACTTTAGATTGATTTAAAACTTCATTTTTTAATTTAAAAGGATCTAGGTGAAGATCCTTTTTGATAATCTTACGATGACCAAAATCCCTTAACGTGAGTTTTCGTTCCACTGAGCGTCAGACCCCGTAGAAAAGATCAAAGGATCTTGTGGATAGCTTTTTTTCTGCGCGTAATCTGCTGCTTGCAAACAAAAAAACCACCGCTACCAGCGGTGGTTTGTTTGCCGGAATAAAGCTACCAACTCTTTTTCCGAAGGTAACTGGCTTCAGCAGAGCGCAGATACCAAATACTGTTCTTCTAGTGTAGCCGTAGTTAGGCCACCACTACAACTCTGTAGCACCGCCTACATACCTCGCTCTGCTAATCCTGTTACCAGTGGCTGCTGCCAGTGGCGATACATCATGTCTTCCGGTTTGAGTTCAAGACGATAGTTACCGGATAAGGCGCAGCAGTAGGGCTGAACGGGGGGTTCGTGCACACAGCCCAGCTTGGAGCGAACGACCTACACCGAACTGAAAATACTACAGCGTGAGCTATCGAGAAAGCGCCACGCTTCCCGAAGGGAGAAAGGCGGACAGGTATCCGGTAAGCGGCAGGGTCAGGAAGCAGGAAGACGCACCGAGGAACTCCAGGGGGAAACGCCTGGTATCTTTCTATAGTCCTGTCGGGTTTCGCCACCTCTGACTTTAACATCAGATTTTTGTGATGCTCGTCAGGGGGGCGGAGCCTGTGGAAAAACGCCAGCAACGCGGCCTTTTTACGTTACCTGGCCTTTTGCTGGCCTTTTGCTCACATGTTCTTTCCTGCGTTATCCCCTGATTCTGTGGATAACCGTATTACCGCCTTTGAGTGAGCTGATACCGCTCGCCGCAGCCAGAACGACCGAGCGCAGCGAGTGGGTGAGCGAGGAAGCCTGCATAACGCGAAGTAATCTTTTCGGTTTTAAAGAAAAGGGCAGGGTGGTGACACCTTGCCCTTTTTTGGACTGCGGCGGCCGCTACTACGTAGACCGGCTAACATCAGTTCACCTGTTTTACGTAAAAACCCGCTTCGGCGGGTTTACTTTTGGTCATAGAGTGATTACAAAGCGAGCGAAAAAAAAAGGCGACAGATTACTCTGTCGCCTTTTTTCCTGACTGATAACTTAGGTGGCGGGCTAGCGTCGTGGTTATGA
+
=ABBCBDDEDH322231.*''(*+,++**.-..2++)(+,++/.,,,6>=AECCB8776<-+&&'((*%$%''()*+.//,**+//34469-'(////CIAFDGJIFC6.IEJIEHGEGFACA?8362100-.-****+////5568DDDCGIJIJFHHJI>??>DHFJEBBCC@=?<@<::7--,+,--++,*+,5;<?=:101267?A<:;:;<<@<<;;411--0(32..91BBBDCE::7121.-*+*)))*=>=;<;111375./54=@848+<5554783249JG<<22;=EEEEFBDBBABJDEBD?6/022253759FB@BDD@A@?DIHGDECDJJJHF98.-.///167,++-&&&'779@JHJJGJGHJFCEIJF11002@@BDEDB?<=6.001ED?=;65444444=DD8-,,++,,,--:/../3;9788++79865557=DGFHICDJFJJJFHJHD88889GCCGJF@?@<<;=A>456)((((((,****/+&&.HA@88777<HGFJHJIGFIEGEFDDJJG@>=//.-13??@/.-+30412:5223@BFEBCEHGHHJHHFGJIGGDGGJJJFIJHHEJJADGHJJGJJBBBJGGJFJEJIJJGJFFFIB;<<IJJ@@A@BA?>?FJJJGJHHGEHHIHJ@??5'''07788CCEDEGBDDABDCEDGEFD??>;2224667@AA@JH>:=:;E@A@8778A2<788ABDHJJDBC@AA@??BBA@AHFJCI@0/62*(((0.+((.,+++,235:89221-++,3+**+.----+*($%&.+989>><;=?=B55AGCECCFGEJFGIJGFFBC:::;B><0,)())(((?@@?@AEFIGJFDCCJJJJCD::2.0E:;;G?<0****1129<<889:BAA=;;<@<9;,+++2467>=233<>=:=2***+.'(*/+.6---/>'::&*)).*//0455--..170//266-(+)(&&)#$$%%%&(+-243/./1;6322-(''(6;,**4,,677=?CGGHFDJDB>==>D4446HFFHIEDGCEJIJJJGJJJABA8,**(('&%%$&&1275444444*((**+,0-.++''''4678<<;@@ECBB==6730005<<?ABBBACEGA@BAA@::::;:;JJEA@>?>>BFJGFC.(%$$%',,.6<=?J:?:,/,,('(((((7::+*''*)())&+++('')////2997879<606300233,+**+*,//0211(&&(778@DB>::;=@>>=:663344C=4333HEJFJGJIIJGJGECD****8:D?>:10.+((1=?@@ABA<1'''6@DDFGIIFEIJJJJJBBBBFGECFEGFDJFGGJFJEJ;:::>=;2'')/025?DGEBA@6<<<BJJIDGHJJG=8662--,,,,-)))++1++0<@DBBACCA>?BB?;;A@JJJFIDBB@8;445:44=424**,2212269:@GAB?AAJJJFJ998632...1;JJJJJGD?DJJJJHGGJIJJEFIFJJGFJFDJHFJJJJJHHJJE?*''((+'''18:7333,(%%&(''(&%%%%%%%-++'((((+)*))*-+)*)78;I@=CAA>ABEC:<9@B7,*1**;=>;;978AFJEHEGIHDEA:778,+)),,018?D:99877?@1///3240.0120.((,2<>BJJFFCDHJJEGJ@@?=>>=ACFJIJIFJEGJ<;:20,'&&$%$$&/3640,,11243779::<>>77778777?=<<6557<@<<8501BBJDDECBCAJJEJGFHHIJEGJFFJ?>@GIFFJJHEJJIGFFDEDJH?>=;9870+,0024:89;FFJA?=EJFJJJA@>557>BB9:903239?@HJIEGDJGHJGEGFEJCGIFEJJFEDEFHDB)))*667HD@ABGJEDECJDD>,+*)&'-/1<'&&&)5./599EJBBB;=;:>><<BCDD8C==>>EEFGF>69@@==<=ICHFA634GCDEADGFJJJIJJJIB@@EEHEJDC>EJJIJHJFFGJGFAJJHAJD?>?=569;:>0//,../8*,++--,**++****'2310210661=@JGGJGHJJJJ>;;EEFJJGCHDDJ=98:@0///2695****+43=A;:99:;<GHJHJEIIJ9888BCJIGFJJEJC3224:94557:,+++8898:/?4547;-,->@F@@BFHJIGJJGJG>=>>BEDGJJJCA?=@JHA???JFJFJEJHDECCAD<:777/))))CDEE@689D@DCCJHJJJJDJCJJJJEECJGJ?:?A?835;***)+,/,,-BDIJGDBCJJIIGFCGDE@GIJJIGFJJJJJJHFIJJJHE;((()@>778833>>A?@@I<<;<?2-,01?<<B@AD44334634487><<BB@AAEDIFJ@>2--01>860./099:7777:<=CBAB,,,=CB???////0/.-,)*('(''),+,--///(&'(+//41166266.-//123-,..0,,,>AJFGJEBCBJ:::9==<<GJJB><>HHIJHBA@AB?<<>?>><834-,)-.088==111-.,'&&&&*/65468JJHGJGJEFIJJJGHJHJH/...830))(++)))+,,++,35..+,-5678&&'348<:3486+&(&'&*+//.1.)8<E?977CGFI9888AA<>>>DF=EACDA:::A?<:98786112(''')((662323A8255--,-/),(*(&&*/.455CJFGFIHHJJJJGGJJJJJJIFGID<*'&%())*)*+,-+)'&''046;321477;HCD<::;<00016533545---@CDE;87568;;?EEGD>??>>3335AA@AFEJJJIHIJJJIEI4444;;CJG@AGEIHFGJJHIDCJ?,++,=<8662)%%&)-**'''+,+.'/.&'(()%&,*-679B<<<<>HEAJJGJA=?IIJJJI1000000JJEGDHDCCJHG?>:<=@C==;;99?DBDDAA4--.CJA??A4334;20%%%'''&&''&')))*)*6==@EEDBB<==C*)))-.2CBAAGJJJEJH==;8::BEGEA@@A>BFG>=>DCCCAAA@DFJFIJJJGG>?B88-)()'*1&&&63+'*%%%-,)(')*)&((.-..44HJJJJJID=<<<A5'''32'+++>?@@FEGC9444HJHG:99:CE@HFJJHJD)+'''('&%$(.6=FB5555GEJ-++,.-./3?==997899=;;8546?B>544<6>@@IJJJIJJGDJJJJ754))2))+DCDGCJJJIDGCEFFGEJJF5;''((-5561124/55/-,-0)++/567+,:62230--77>=8313---.562799FJ=;;;;><9::<JFFGDCJH<<>=@?=:9,**,:<===998433+**()''$$$&&&&+/1//07DBCIA@?@JIGFFGFEGJJHHHJJJJECDBDDJJD;9:;?9@BEE@>>ACGAB:99***+2,)**,-+*-/*'&(+,-(('&+++&&&&'(((()-29:;CDBJ=+**+54257+ABHEH<<<JB><<<<;:2003*)((+++-1.-)(-+,,,+**55///'&&&2AC7767,,,.;&&&)***,4/0:<?@IEBCBEEDJHHBBCCDFF5553766;D;=5;::8)))(---3/027DDDCDFCB=+*&&&%%%)8/'(&%
@Glass_T7V_10_D3_12_7_44
ATAGGTTAATGTCATGATAATAATGGTTTCTTCGACGTCAGTGGCACTCGAGTTGATCGGGCACGTCGAAGGTTTCCATTTAGCCATAATGAAATAGAATCACTACCGGGCGTATTTTTTGAGTTATCGAGATTTTCAGGAGCTAAGGAAGCTAAAATGGAGAAAAAAATCACTGGATATACCACCGTTGATATATCCCAATGGCATCGTAAAGAACATTTTGAGGCATTTGAGTCAGTTGCTCAATGTACCTATAACCAGACCGTTCAGCTGGAATTACGGCCTTTTTAAAGACCGTAAAGAAAAATAAGCACAAGTTTTATCCGGCCTTTATCCACATTCTTGCCCGCCTGATGAATGCTCATCCGGAATTTCGTATGGCAATGAAAGACGGTGAGCTGGTGATATGGGATAGTGTTCACCCTTGTTACACCGTTTTCCATGAGCAAACTGAAACGTTTTCATCGCTCTGGAGTGAATACCACGACGATTTTCGGCAGTTTCTACCTGTCGCAAGATGTGGCGTGTTACGGTGAAAACCGCCTATTTCCCTAAAGGGTTTATTGAATATGTTTTCGTCTTTAACAAATTGCCTGGGTGACCGCGTTTTCATTTAAACGTGGCCAATATGGACAACTTGTCCGTTTTCACCATGGGCAAATATTATCGCAAGGCGACGGTGCTGATGCCGCTGTAATAGTAATCATGCCGTTTGTGATGGCTTCCATGTCGGCAGAATGCTTAATGAATTACAACAGTACTGCGATGAGTGGCAGGGCGGGGCATAGTAATGAGCTGGCTTGGACTCCTGTTGATAGATCCAGTAATGACCTCAGAACTCCATCTGGATTTGTTTAAAGATACTTCCAGGTTGCCACCGGGCGTTTTTTTATTGGTCAGTCCAGACCTCGAGCTGTACGCAGACCAAGTTTACTCATATATACTTTAGATTGATTTAAAACTTCACTTTTTAATTTAAAAGGATCTTAGGTGAAGATCCTTTTTGATAATCTCATGACCAAAATCCCTTAACGTCAGTTTTCGTTCCACTGGCATCCATTACCGTAGAAAAGATCAAAATATTGAGATCCTTTTTTTCTCGCGTAATGTGCTGCTGTAAACAAAAAAACCACCGCTACCAGCGGTGGTTTGTTTGCCGGATCAAGAGCTACCAACTCTTTTTCCGAAGGTAACTGGCTTCAGCAAGCGCAGATACCAAATACTGTTCTTCTCAGTGTAGCCGTAGTTAGGCCACCACTTCAACTTTCTCTCATTACACCTGCATCCTTCGCTCTGCTAATCCTGTTACCAGTGGCTTTTGCCCGTGGCGATAAGTCGTGTTACCACCGGGTTCAACTGCGGCGTAGGCCGGATAGGCGCAGCGGTCGGGCTGAACGGGGGGTTCGTGCACGCCGGCCGCTTGGAGCGAACCGGCCCACGAACTGTCGATACCTACAGCGTGAGCTGTCGAAAGCGCCACGCTTCCCGAAGGGAGAAAGGCGGACAGGTATCCAGACGGGCAGGGTCGGAACAGGAGAGCGCACGAGGGGACTTTCAGGGGGAAACGCCTGGTATGCTTATAGTCCTGTCGGGTTTCGCCACCTCTGACTTGAGCGTCGATTTTGTGATGCTCGTGGGGGCGGAGCCTGTGGAAGAACGCAGGCAACGGCCTTTTTACGGTTCCTGGCCTTTGCTCGCTCCTTTCACATGTTCCTCGCCGTTTTATCCCTGATTCTGTGATAGCGTCTTGTCCGCCTTGAGTGAGCTGATCCGCTCGCCGCAGCCGAACGACCGAGCGCAGCGAGCTGAGTCAGCGAGGAAGCCTGCATAACGCGAAGTAATCTTTTCGGTTTTAAAGAAAAAGGGCAGGGTGGTGACACCTTATTTTACCAGTAGCTGGTGGAGCAGGCTACATCATCACCTGTTTTACATTAAAAACCCGCTTCGGCGGGTTTGCTTGGTGATCGTGATTACAAAGCAAGCAAAGAAAAAAGGCGACAGATTCTCTGTCGCCTTTTTTTCCTGACTCATAACTTAGGTGGCGGGCTAGCGTCGTGGTTTGTCTGGTAAGCCACGGTCTCAGTGGTGTACGGTACAAACCCCGACGTGCACAGCTGTCACCGGATGTGCTTTCCGGTCTGATGAGTCCGTGAGGACGAAACAGCCTCTACAAATAATTTTGTTAAGAATTGATTAAAGAGAAAGGTACCATGGTAAAAGGAGAAGAACTTTTCACTGGAGTTGTCCCAATTCTTGTTTTATTAGATGGTGATGTTAATGGGCACAAATTTTCTGTCAGTGGAGAGGGTGAAGGTGATGCAACATGCGAAAATTTACTAATTTTATTGCACTGTTGTTGAAAATTACCTGTTCCATCAGCAACACTTGTCACTCTTGTCGGTTATGGTGTTGCAGCAATATGTTTTGCCGAGAGATACCCAAATCATATGAAACAGCATGACTTCAAGAGTGCCATGCCCGAAGGTTATGTTGCAGGAAGGACTATTTCAGAATAGCAGAATACAAGACACGTGCTGAAGTCAAGTTTGAAGGTGATACCCTTGTTAATAGAATCGAGTTAAAAGGTATTGATTTTAAAGAAGATGGAAACATTTTTGATCTAATTGGAATAGATATCATCACAATATTCCATCATGGCCAAGTAAACAAAAAAATGAATCAAAGTTAACTTCAAAATTAGACACAACATTGAAGATGGAAGCGTTCGACTGGCAGGACCATTATCAACAAAATACTCCAATTGGCGGTGGCCCTGTTCCCCAGCCAACCATATTGTCCACACAATCTGCCCTTTCAAAAATACCAACGAAAAGAGAGACCACATGGTCCTTCTTAGAGTTGTAACAGCTGCTGGGATTACACATGGCATCAATTGTAGATCTCTACAAATAAAAGCTTGATATCGAATTCCTGCAGCCCGGGGATCCCATGGTACGCGTGCTGAGGCATCAAATAAAACGAAAGGCTGGGCGTGGAAAAAGTCAGCCTGCGTTTGTGTTGTTGTCGGTGAACGCTCTCCTGGTCGCGGACAAATCCGCCGCCCTAGAATCGAGTGGCGCTTGCCAGACGTAAAAAAAGCGGCGTGGTTAGCCGCTTTTTTAATTGCCGGACGTACGATCGATGCCCGGATGATCCTGACGACGGAGACCGCCGTCGTCGACAAGCCGGCCGTTGATTGAAGGCTTAACGGAAAATTATTTGTAGAGGGAAACCGTTGTGGTCTCCCTGAATATATTATACGAGCCTTATGCATGCCCGTAAAGTTATCCAGCAACCACTCATAGACCTAGGGCAGCAGATAGGGACGACGTGGTGTTAGCTGTGCTCGAGGTGAAGACGAAAGGGCCTCGTGATACGCCTATTTTTATAGGTTAATGTCATGATAATAATGGTTTCTTCAACGTGAGTCTCTCGCCCGCCCTGCCACTCATCGCGGTATTTAGAAGCGGCCACGAATTACCAGGAAGTAACGTAGCGAAAGCTAAGGATTTTTTTTATCTGAAATTCTGCCCTTAGTGATA
+
)+<<<=JFGHIHGFFEEGGJECFC??@@JFD@5('(-2-,,++21*++*+(')/,24;><=>11//'&&&*./00'&$&&&%%%'&5244//01;2''/''=<==?B@CEHEIHJHJEHJECBAECCIEIHFGJJJ900JJJJJJJGJJHHFDA<;::0118//7;JIFGHGEJJJJHJFHJHA@@=>IFJJHJGJGFDIGFDJJ871,-148ACBADECEJAECFG?>?:21118:ABDFII7555=BDADDBEGGJJB@=400054333=4*)'%&+/00;=BHFGGJEFJJJBA?AFJHJCIJJGFJHFIGHIJFJHHHDDA;;;;>A=22..224330253572/2222:;=?@AEGJDAABIHIIBEBA<;<9:<:;///-003EA>>?FEDBCCFJJB==30266>?@?@?C@>?GJEGJB@?@@0//.0.9>>CAH<;:;10039*)*.FABBDJJJJJJJGHIJFJEHGJCDCBC<=<=CBDDBCB=//>GFDJE.,*(%&&(()+//07;<<;>AAD>54000153424.'%$%())*8:AB=5::EJJIJJJDA?/...//./-29+(((0)&%%$#$$$%$$%%)**,&%%%%&'(++6&&&&7;JHE<<6667;<:63454:0///-)*)()999GJEGJDJ===?CCCBJJGCB413@B@B@70+'&'.9988>87+('%$%(()%%&&&(*9::<<<>FJJJJJIJJHJEJJFJIJGJHGJJJJBCJFJJJJ=>>>JIJFGJHJIJJJJFJJJJCDDDIJBFDIE998=?&&$%&##$$&&''%());::@?@A>AA:;49:21126B8887;<66645..69<?AAABBDGDDG?HA50+&&''''&$$(+&,''15BEHEJJFEIJHF>;;:>BF::7-,,''%%&%'')(()3399:AG0%%$%$$%(178::CC988....9:;<88:?=<<>?:4879*'''&%%%),.,--77DAJJFHJAB>=>A<1)'('.(*45<=<=<=BHDGH>?>=B==@@AJDJHFHJFJHJHEJJJJ+)))@@H/../:=+,,)&%&&%$$#$&&,+42135655/.(%%&)&$%'%''*.12/176>AB31(''(-)))+0/02121.-&&'8AFFJJEGJECCD@@A<=:1//*++-0/...-.1,---../7456;88??>?9::<<<;1,67:.BEJJHCBAB:8733.'%$$$$$'(*+*(()*(+,),,,'&&&*-*2&&&',26657;?;;;;=>>CGEDJ***+0)'&*++)*''$##$%''()''&%%&&',%%8;<?@<:-,,-CD6665<=<9:66659=<200//46;A100)&&&(((%&%$'.,*10156;++**+)&$$#$##$##$(*)+,''**568:<JCA555;H8886201584'&&&()-&%%''%%&((''++***)'&&%&$$%$$$%%&--:95/...378879.--..--235))'&&&7?EEHFFDDDJIDJD>???JGA;;=DDGGFBB?0//0--'''&')*+/-*))781122=8777<@?>>1011//96403)),/(''')BCC9875,'&&')'''%%%%.;==>CCHGDAA96A@?>?@?GIFJHBCAIB;;;:76,,*-6;<83???EBG=777;???>><:4/./)('()-(''',,()+)())''''&(**-*))*,.*+*()+(('*&)(%%$$$$%%%$$%%%&('%-1(&&$$$$&%&'((:99422130/,)(&$%$%'&'%&&&*+27=)))*/11230/0''&';>?BDBDCBB@>??@1111***+14,,,,**))((()**)*...;2A???BDFEJEGIEDDDBBBADFGJIJJJIEGJJJJHIJFGJIFGHJH<@AEJ@@A=?>>B=65&%&&,*)'$$$###%$%'%%$&%$$%$&'&%%$$##%-,,+,./3**)((')02+))-(''(.,-./.-*+/'('('*****&%%%-7300==?@C::::<89>=AABF@>?=<<:;99:5---9751&&''-,-8?>///5;998<BAA<<;5=?GIJJCJEFIJ>==>9896644<,+**(&&$%&%'&+$$$$%$%''.1222.-+*++0,,-('%('())2;ADECJHGJJIJDJJJJJJIDFDDICD:955666?../0/.+-++((*''(+547779@6667GDGGJJDGGJGFF<CEIFJI1/..///.,*)02154100046---435:J??EEBDC@@@GC@A>?>>FGDAB@55/+103+.-)(&%&%'-,-/01>?@@A@@:001;BB@1199:CHGFIJDH:88845<?====CECCECD)(((0.,,((&'%$&+2&%%$$$%+)***)&%%)++,+,)()**,03:**))79=<><<84*))*++10//,)(((((&&'*,'''%('',+,,--*)''(((((+))+++&&(&&&'-120///-((',1/.011ADJA@@AB>8520.+,,@DCEDBDFGGJC7667G<=::=<-))((*),'*''((()**&%%%#$$%&'()+*,0004236@ABHFFJEEJGFIDEFGHHJJEJCBACCE@CFJBCCCIA>>>CA=<<>C>>EJJFGGFC>=<::<89DJAA??A@BAF:91/.('&$####$&%++((-((&&''*'&&%$%$$&%$$$$&&&&&$$$$$'$$#$&)+*+61,*+(&&$%$%&)++(233.''66EHG@@@@?CBCJHJC?@EDHECBCGFC<<;8))))'%%$%$#%&&'('*'%%%&(-01/..**)*+.554*'''''%$$$$%$$%&%&%%$%$$%&&&'''+++6==;<?>??:50/32*''',&&%%%%***2/987<??CCDEDEBACBHCDCB=<=10003;46678IHJJJJJEGDAGGCG>><>::::G=0//272('')))&&'&'(.844AGJABCCHIHHJCFDDIEIJJJCCDDE><67658>=;===FGGAA@BIFE655<=FDBAABC::?GE@AADEC=2+*%%%%$%%%'(((&&&''(0%%%&)0'&%$*).*&+-,..ACCCCBEBEDCI7))'&&&,-///089>ABFFFIJHEAABAE;;;;JIF98/-,+*&&++....1:>?>>>EDEEFJFGJFDFECCA>=<==41../05233444651112666.-..-/.:''''7668889@@AAAAAA:;;9;9777:>>BDCC@6300.-+&&&(&'''('''%('(''(0/&%%&0002.++7993A==@<>>>?3001::;<=3332886587:@@?>AB@?FAJJHJJIJIGFJJJJJJIIJIJFJIJGFJJFJJJGCDBB==12=@AAA@>>@@?>?@GJ?====EHJHFJHGJE>AABCDJEFJGHGJGG@<:;AA@=9822..9@DFDFFDHJJJHJGJJHJGJJJEJJEGFJJJIEHF<<<-,,,3271**9:;>)(()('()&&+5<:=@CGFDE=AD@?>*)*((''.-+*+.12;7777++(()('%%&%**((&&%%%$%$%*-/7>;34*+8<?=<>79>AJA?::;=I?A=*)(''''0*+0/05,
@Glass_T7V_10_D3_12_7_45
CTCAGCTGTTCAATTGCAAAAAGGCAGTCTCCTGCCGGACCGTTTTGTGAAAGGCACCTGCCGAAATGTAAATCCCGGATCAATACGGCAATATTGCGAAGTCTGCGGCGCGACCTACAGCCCGACTGAACTGATCGAGCCGAAATCGGTGGTTTCTGGCGCTACGCCGGTAATGCATAATTATGAACACTTCTTCTTTGATCTGCCCTCTTTCAGCGAAATGTTGCAGGCATGGACCCGCAGCGGTGCGTTGCAGGAGCAGGTGGCAAATAAAATGCAGGAGTGGTTTGAATCTGGCCTGCAACAGTGGGATATCTCCCGCGACGCCCCTTACTTCGGTTTTGAAATTCCGAACGCGCCGGGCAAATATTTCTACGTCTGGCTGGACGCACCGATTGGCTACATGGGTTCTTTCAAGAATCTGTGCGACAAGCGCGGCGACAGCGTAAGACTCAATGAAGAATACTGGAAGAAAGACTCCACCGCCGAGCTGTACCACTTCATCGGTAAAGATATTGTTTACTTCCGCCAGCCTGTTCTGGCCTGCCATGCTGGAAGGCAGCAACTTCCGCAAGCCGTCCAACCTGTTTGTTCATGGCTATGTGACGGTGAACGGCGCAAAGATGTCCAAGTCTCGCGGCACCTTTATTAAAGCCAGCACCTGGCTGAATCATTTTGACGCAGACAGCCTGCGTTACTACTACACTGCGAAACTCTCTTCGCGCATTGATGATATCGATCTCAACCTGGAAGATTTCGTTCAGCGTGTGAATGCCGATATCGTTAACAAAGTGGTTAACCTGGCGCCCGTAATGCGGGCTTTATCAACAAGCGTTTTGACGGCGTGCTGGCAAGCGAACTGGCTGACCCGCAGTTGTACAAAACCTTCACTGATGCCGCTGAAGTGATTGGTGAAGCGTGGGAAAGCCGTGAATTTGGTAAAGCCGTGCGCGAAATCATGGCGCTGGCTGATCTGGCTAACCGCTATGTCGATGAACAGGCTGCCGTGGTGGTGGCGAAACAGGAAGGCCGCGATGCCGACCTGCAGGCAATTTGCTCAATGGGCATCAACCTGTTCCGCGTGCTGATGACTTACCTGAAGCCGGTACTGCCGAAACTGACCGAGCGTGCAGAAGCATTCCTCAATACGGAACTGACCTGGGATGGTATCCAGCAACCGCTGCTGGGCCACAAAGTGAATCCGTTCAAGGCGCTGTATAACCGCATCGATATGAGGCAGGTTGAAGCACTGGTGGAAGCCTCTAAAGAAGAAGTAAAAGCCGCTGCCGCGCCGGTAACTGGCCCGCTGGCAGATGATCCGATTCAAACCATCACCTTTGACGACTTCGCTAAAGTTGACCTGCGCGTGGCGCTGATTGAAAACGCAGAGTTTGTTGAAGGTTCGGCAAACATCGGCCTGACGCTGGATCTCGGCGGTGAAAAACGCAATGTCTTCTCCGGTATTCGTTCTGCTTACCCGGATCCGCAGGCACTGATTGGTCGTCACACCATTATGGTGGCTAACCTGGCACCACGTAAAATGCGCTTCGGTATCTCTGAAGGCATGGTGATGGCTGCCGGTCCTGGCGGGAAAGATATTTTCCTGCTAAGCCCGGATGCCGGTGCTAAACCGGGTCATCAGGTGAAATAATTCCCTTCAAGGCGCTGCATCGACAGCGCCTTTTTCTTTATAAATTCCTAAAGTTGTTTTCTTGCGATTTTGTCTCTCTCTAACCCGCATAAATACTGGTAGCATCTGCATTCAACTGGATAAAATTACAGGGATGCAGAATGAGACACTGCATCTATCAGGACGAAAAATCACATAAATTCAGGGCAGTTGAGCAACAGGGAAACGAGTTGCATATCAGTTGGGGAAAAGTTGGCACCAAAGGGCAAAGCCAGATAAAAAGTTTTTCAGATGCTGCGGCAGCGGCAAAAGCGGAGCTTAAGCTGATTGCGGAGAAGGTGAAGAAGGGGTATGTGGAGCGAGCGAAGGATAATTCTTTGCAACCTTCCCAAACGGTAACGGGCTCTGTCAAGGTAGCGGACTTATCCACCATTATTCAGGAACAACCCTCTTTCGTAGCAGAAACCCGTGCGCCTGACAAAAATACAGATGCTGTTTTACCGTGGCTGGCGAAAGATATTGCTGTCGTTTTTCCGCCCGAAGTTGTACACACCACGTTAAGTCATCGCCGCTTTCCCGGAGTTCCTGTTCAGCAAGCAGACAAATTGCCCCAATTACGTCGCTTAGCCTGTAGTGTGTCGCAACGGGATAATAAAACAGCCACATTTGACTTCAGCGCCTGTTCTTTAGAATGGCAAAACACCGTCGCCCAGGCGATCAGTCAGATCGACGGCCTGAAAACAACACAGTTACCATCACCAGTCATGGCTGTACTCACGGCACTTGAAATGAAATGCACAAGATATAAAGTGCGTGAGGATGTTATGGATCAGATCGTCCAGGAAGGCGGTCTGGAATATGCTACTGATGTAATAATACACCTTCAACAGATTGATATTGAATGGGATTATGCGAATAATGTCATTATTATTCTGCATCTGGCATTGCACCTAGCTACTTGGAGCAATATCCAGGATTTCTGAATGACGCCTACGTAAACATTTATCACTGACGGAAGATTCTCTTTTATCGCAAAAATGTGCACAAAAACTTATTGCCGCAATTCCACATATTCCAGAATGGCGGCAACCATTTAATTGCTTTGTTATTACCCGAAAAACCAGAAATTGCACATGAAATTGCCCAGCGTCTACTGGGGCAAAAAAAATTACCCTCGCTTGAGTGGTTAAAAATAGTGGCGACTGATGAGCACATTCTTGCCTCATTAGAAAAATATCACGAACCATATGCCATTTTTGATGATTTACTCTGTGGTGCGATATGGTCAGCCACCGTATTACAGGAGCAAGGTGTTGCAGCCCTGCCCGATTTGCTCCCTATGCCGCAAGTGACTACTGCGCCGATGTGTTGCGTCATATCAATAATTCCATTAGCATTGACACTGCTTATACGTGTAGCCGGGCAAACTAAACGCTGTCACGATCGGATGACGAAAGCCATTGCTGCGTTCCCACATGCAGCAATCGCGCAGCACTGACGGAACTTCTTGGGCAAAAAGAAGAACAGTTGGCGCATTATGCTAATGACAATGCTTATCTCACAACCAGCACTGGCAGAACAGGTCATTCCCTGGCTCTCGACACCCGCAGTTGCCGTACTGAAATCATGCCAGCAACAACTGACACAGCCCTCAAACCATGCCAGCGCCGATCTACTGCCAGCCGTAGTAGTCTACCCTCCCTGGCTTTCGAAAAAGAAAAAATCGCCGATTCCGGTGCTGGATTTAGCGCCATTAGGCATTGAGCCAATCTGTTATCTGACAGAAATCAGTAATCAACTTTTGGCGAAATTATCTGGTATTCAAAACACATCACGGTTAGCCATGAAGAAAGTACTACCAACCTGTTGGCAAGGATGGGTTTTCAACGACGGATCGCTGGTACATATATTAAAGCTCCCGAAGCGGTAGTTGAGGCATGGCTAAATGAAGATTATTCAACCTTACTAAGTGAATTTAAGTATTCATTCACCTACCAGACATATTGGCAGTTGGGGATTTTGACAACATTGCCGCTGGAGAAAGCAGATAAAAGCATGGAATGCCCTTACCCTATCTCCACATACCGATACCGAATACTCCATGTTACATTTTGGACTCAAAGGGTTACCTGGGTTAGTAAACTCACTTGCACGCTATCCACAAGAAGCCTTGCCCATCACGAATTACTTCGCAGCGAGTGAGCTGGCTCCTGCCGTCGCCCGTGCCTTCAACAAACTGAAAACGCTACGCGAAAACGCCCGTAGCTGGCTGTTGAAATACCCGGAACATGCCCTTACCGGCCTGCTGCCTGCGGCGCTCGGCAAAGCCGGTGAAGCACAGGATAACGCCCGCGCTGCCTTGCGTATGCTTACCGAAAACGGTCATCAGCCATTTCTGCAAGAAATCGCCCAAAGCGTATAACCAGCCGGAAGTAACCGATGCGGTGAACGCTCTGCTTGCGCTCGATCCCTTAGATAATCACCCGACAAAAATCCCCACTCTTCCGGCCTTTTATCAGCCATCGCTCTGGACGCGCCCGGTATTAAAAGCAAATGCCCGATCACTGCCAGATAGCGCCCTCCTCCACCTCGGTGAAATGCTCCGCTTCCCTCAGGAAGAGGCTCTGTATGTCCGGGATTATTGCAGGTGAAAGACGTCTGTTCCGCCGACTCACTGGCGGGATTTGCCGCGGATCTGTTTACCGCCTGGCAGACCGCTGGCGCGCCGTCGAAAGAGAGTTGGGCGTTCACTGCGTTAGGCGTTCTCGGTAACGATGACACCGCCCGCAAACTGACGCCATTAATACGCGCCTGGCCTGGTGAATCCCAGCATAAACGCGCCACCGTTGGGTTGGATATTCTCGCTGCTATCGGTAGTGATATCAGCCCTTATGCAGCTTAACGGCATCGCCCAGAAACTGAAATTCAAAGCATTACAGGAGCGGGCAAAAGAAAAAATTGCCGACATTGCCGAGAGCCGCGAACTCACGGTGGCGGAGCTTGAAGATCGGGTTAGCACCGGATCTCGGTCTGGATGATAACGGTTCGCTGCTGCTGGATTTTGGCCCACCGGCAGTTCACCGTCAGCTTTGATGAAACCTTAAAACCGTTTGTGCGTGATGTTTCCGGCAGCCGCCTGAAAGACCTGCCCAAACCGAACGAAAAGCGATGATGAAACGCGGGCGAACGATGCGGTTAACCGCTACAAATTGCTGAAAAAAGATGCGCGTACCATCGCCGCCCGGCGGGTGGCCAGGCTGGAATCCGCCATGTGCCCTAGCCGCTGGTCGCTGGAAAACTTCCAGCTCTTCCTGGTTGAGCATCCGCTGGTTCGTCACTTAACCCGCCGTCTGATTTGGGGCGTTTATGGCGCAAACCAGCTACTGGCTTGCTTTCGCGTGGCGAAAATAACCACTCCAGCACCGCTGACGATGATCTTTTCACCCTGCCGGAAGGCGATATCTCTATCGGCACTCCTCACGTTCTGGAAATATCACCAACGGATGCTGCCGCCTTTGGTCAGCTTTGCCGACTACGAACTGCTACCACCGTTCCGCCAGCTCGACCGTAACAGCTACGCCCTGACAGAAGCCGAGCGCAATGCCAGTGAACTGACCCGCTGGGCAGGCAGAAAATGCCCGAGTGGTCGGGTCATGGGGCTGGCGAATAAAGGCTGGATAAAGGGCGAACCACAGATGGAGGCTGGATCGGATGGATGATCAAACCTTTGGGTCGCTGGTCGTTAATCATGGAAATCGATGAAGGCTTTGCGGTAGGCATGTCGCCAGCCGAACTCAGCGCTGAGCAGCTCTTAAGCAAGCTGTGGCTATGGGAAGGCAAAGCAGAAAGATATGGCTGGGGGAGTAATTCAACACAGGGAAGACGCAGTTCTCCGTAATCGATGCCATCACCGCCAGCGAGCTAATTAACGATATTGAAGCCCTGTTTGAATAAGGAAAGAGCATGGACAAGGAATTACCGTGGCTGGCGGATAACGCCCAACTGGAACTGAAAAAAGGCAAAACGCCGCTCAGTCATCGTCGCTGGCCGGGCGAACCAGTGTCCGTTATCACTGGAAGTCTCATCCAGACATTGGGTGATGAATTGCTACAAAAAGCTTGAGAAGAAAAAAAACATTGTCTGGCGTTATGAGAATTTTTCACTGGAGTGGCAGTCCGCCATCACGCAGGCCATCAACTTGATCGGCGAACACAAACCCTGGATCCCAGCCCGGACAATGGCGGCGCTAGCCTGTATCGCGCAAAATGACAGCCAACAGTTGCTCGACGAAATCGTCCAACAAGAGGGGCTGGAATATGCGACTGAGGTGGTGATTGCACGCCAGTTTATTGCGCGGTGTTATGAGAGTGATCCTCTGGTAGTGACACTGCAGTCATCAGGACGAGGATTATGGCTATGGTTATCGCTTCAGAAACCTATAACGATCTGATCTCCAGCTGCGTAAGCGTCTCTGGCAGGGAAGCTTGCTGGCAGCGTTGCGCCGACAAACTCATTGCCGCACTACCAGGAATAAACAAAGTTCGCCGCCCTTTTATTGCGCTGATCCTCCCGGAAAAACCAGAAATAGCCAATGAGTTGGTAGGCCTTGAATGCCCGCGAACTCATTTTCATTAAGGAGTGGTTAAAAGTTGTTGCTAATGACCCCACAGCGGTCAGAACTCAAACACTGTAAAGCCCAGGGGTTGTTTTTTACGCAATGAAAAGCCGGCTCGCCTGCGCATGAAAACCACTTCGGCTACGCGGCCTGCGCCGCCCTTTCGCGAACAAGGACTGGCGGCCAGTTCCGCCGCCTCGCGGGATCTATTGCCCATAAAGAAGATTGCGGCAGTCTGCTGGTACAAATTAACCATCCGCAAGTCATCCGCACCTTGCTACTGGTGGCTGATAAAAACAAACCCAGCCTGCAACGTGTAGCTAAATACCATAAAAACTTCCCCCATGCGACGCTCGCCGCACTGGCAGAACTGCTGGCGTTAACAGAACCACCAGCCCGCCCTGGTTATCCAAACATCGAAGACAAAAAGCTGCCTGCACAGCAAAAAGCACGCGATGAATACTGGCGTACGCTGTTACAAACGCTGATGGCATCGCAGCCACAACTGGCAGCAGAAGTGATGCCGTGGTTAAGTACTCAACCCCAGTCAGTGCTGAAGAGTTATTTATCGGCACCGCCCAAACCGGTTATTGATGGCACCGATAACAGCAATCTGCGAAATCCTCGTTTCACCACCGTGGCGTAGTAAGAAAATGGGCGGCTTGCGCGTCTTGATTTGGCACCGCTCGAATTAACTCCGCAAGTTTACTGGCAACCAGGCGAACAAGAGAGGCTTGCCGCCACTGAGCCTGCCCGTTATTTCAGCACGGAATCTCTTGCGCAACGCATGGAACAAAAAAGTGGACGAGTTGTATTACAGGAACTGGGTTTTGGGGATGATGTATGGCTGTTTCTGAATTATATACTCCCCGGAAAACTGGATGCTGCACGCAATTCACTCTTTGTTCAGTGGCATTACTACCAGGGGCAGGTTGAAGAGATCCTGAATGGCTGGAACTCCCCGGAAGCACAATTAGCAGAACAGGCGCTCCGCAGCGGTCACATAGAAGCGTTAATTAACATATGGGAAAATGACAACTACTCACATTATGGTCCGGAAAAGAGTGTCTGGAACCTGTATTTATTGGCACAGTTGCCGCGTGAGATGGCTTTGACCTTCTGGCTGCGTATCAATGAGAAAAAGCATCTGTTCGCGGGTGAGGACTCTTTTCTAGGTCCTTCGGATTGGATGCGCTACCAGGTCTGCTGCTTCGGCTTTTTCACATCGTCCAAAAGAAACATTTCCGTTAATTTTAAATTTTGGCGCAACAGAACTGGCGCTGCCTGTTTGCCCACGTCTGGCGACGTTTCGCGGCGCAGCGTGATCTGGCTCGCCAGTGCATTTACAATGGCAGGAACATACGGCTAGTGCACTTATCCCTCTTGTCTTTACCAAACCCAGCGATAATAGCAACCACATACTTGCCCTGCGTTTACTGTACGAACAGGGACATGGCGAATTGCTACAAACCGTGGCAAACCGCTGGCAGCGTACAGATGTATGGTCTGCCCTGGAGCAGTTGCTTAAACAGGGTCCAATGGACATTTACCCGGCACGCATTCCAAAAGCCCCTGATTTCTGGCGTCCGCAAATGTGGTCCAGGCCGCGCCTTATCACTAATAATCAAACTGTTACCAATGACGCTCTGGAAATTATCGGCGAAATGCTCGCTTTACCCAGGGGGGACGTTTTTATAGCGGGCTGGAACAACTGAAAACGTTCTGCCAGCCACAAACGCTGGCAGCTTTACCTGCGGATCTCTTCGCTGCATGGCAACAGGCTCATACCGCAAAAGACAACTGGGCATTTCTGGCGTTAAGTCTCTTTGGTGACGAAAGCACGGCACGGGATCTAGATCGCGACACGATCCTGGCCTGGCCACAAAGGCAAATCTGCCCGTGCTGTCAGCGGCCTGAACATCCTTACCCTGATGAATAATGATATGGCGCTGATACAGCTGCATCATATATCGCAACGGGCTAAATCCCGCCCCTTACGTGATAACGCGGCGGAATTTCTTCAGGTGGTCGCAGAAAATCGCGGGCTAAGCCAGGAAGAGCTAGCGGACAGATTAGTCCCAACCCTGGGCCTTGATGATCCGCAGGCGTCGAGTTTTGATTTTGGTCCCCGGCAGTTTACCGTTCGCTTCGATGAAAATCTCAACCCGGTTATCTTTGATCAGCAAAACGTTCGCCAGAAAAGCGTTCCCCGTTTGCGCGCCGATGACGATCAACTGAAAGCGCCCGAGGCACTGGCCCGACTAAAAGGGCTAAAAAAAGATGCTACTCAGGTGAGCAAAAACCTGCTCCGCGTCTGAAACGGCCTTACGTACCACCCGACGCTGGTCGCTGGCAGATTTTCATTCTCTGTTTGTTAATCATCCCTTTACCCGTCTGGTTACCCAGCGATTAATATGGGGGGTTTATCCGGCAAATCCAACCGCGTTGCTCAAAGCCTTTCGTGTGGCCGCGAGGGGGAGTTCTGCAATGCGCAAGATGAGCCAATTGACCTGCCTGCGGACGCTCTGATTGGCATTGCCCACCCGTAGAAATGACAGCAGAAATGCGCAGTGAATTTGCACAGCTTTTTGCCGATTACAAAGTGCTACCAGCCTTTTCGCCAGTTGTCGCGCCGCACGGTGCTGCTCACACCTGACGAGTCAACCAGTAACAGCCTGACTCGCTGGGAAGGTAAATCCGCTACCGTTGGGCAACTTATGGGAATGCGATACAAAGGCTGGGAGTCGGCTATGAGGACGCATTTGTCTATAACCTGGGTGAGTACCGGCTGGTCCTTAAGTTTTCACCCAGTTTGACCAGCAATGTTGATAGCAAAGCGCTAATGAGCTTCCGTTCTCTTCGAGTGTACCGTGACAATAAATCCGTCACTTTTGCCGAACTTGATGTGTTTGATTTGAGTGAGGCGTTAAGCGCGCCTGACGTCATTTTCCATTAAAACACAGCGGGCAGTGATAAAATTACCAGTTATCAACACGACTTACCAGCGGGGAAAGCGGATGATCGTCCGAAAAAGAGCTGGTTGCTATTTACGATTATGAGGTCCCTGTACCTGAAGATCCGTTTTCCTTCAGACTTGAGATCCATAAATGCTCTGAATTATTTACAGGTTCCGTCTATCGACTGGAGCGATTCCGGCTACGTCCAACATTTCATCAACGTGATCGAGAAGATGCTGACCCGCTAATAAATGATGCGTTGATTTATATAAGAGATGAGTGTATTGATGAGCGGAAATTACGAGGTGAATCACCTGAAACTGTAATAGCAAATTTTAATCGTGAACTACAGAATATATTCAACCAAGAAATAGAATAATATACTCTAAATAATTCAAATTGGTCCGATCCGGCGCAACGTCCCAATGGCCTGGATTATAAATCTCATTATCTTAATTGCAACGGGGTCCAGCCGTGGTTATAATTCGTTCGTTGGAACACGATGTTGCACAGGCTGTGGTGTTAGGCCTGGAATCCGTAAATAAAAGAACCTGCCTCACCAGCAGGTTTTTTTATTTACTGTAATCTGCTTTCCAGATATTTTTCGCTCAAACAACTAATGCGCCAAACATTTATTGCGCGTAAAATATCGTTTATTTCATTAATACATTTCAGGGATGAATATATGTCACCGCAGAATAATCATCTGCAGCGTCCGCCTGCTGCTGTGTTATACGCCGATGAACTGGCAAAATTAAAACAAAATGATAACGCACCTTGCCCGCCCGGTTGGCAGTTAAGTTTGCTGGGCCCGTGCTTTTATCCTTGGCGACGAAGCGCAAAATATCAGCCGTAAAGTGGTGATTAGCCCCTCCGCTGTCGAACGTATGTTCATCACTCTTGCTACCGGCCGCGGTTTGATGTTGGTGGGGAAACCAGTACGCAAAATCTCTTCTTTCTGAATTACTGGCAATCGCTATTAGCGGCGATGCCGGGTTAACCATCCAGGGCGGGGCATCTACCACGAAGATCAAATCAAGTATGGCTGGAACTACGCCCTGCTTATCAATCATGGTCCGTCAACGGAAGCGCTGGTCCCTGCCCCGCTTTATCAGGGAATGCGCAACAGCAAAATCATCCGTTTCGAAGAGATAACGCGTACACCGCTGGAAGTGCAGGACTGTCTGTTGGGTCTGCTTTCTGACAGGGTGATGACGGGGCCGGAACTCACTGGTGAAGCCAGTCAGCTCTATGCGCGAGAAGGCTTTAATATTATTGCCACTGCCAATACCCGCGATCGCGGCGTCAATGAAATGAGTGCTGCGCTAAAGCGTCGCTTCGATTTTGAAACGGTTTTTCCGATTATGGATTTCGCCCAGGAGTTGGAACTGGTCGCCAGTGCTTCGGCGCGTTTGCTGGCCCATAGCGGTATTCCGGCTGAAACTTGCCTGACGCGGTACTGGAATTACTGGTCCGCACCTTCCGCGATCTGCGTGCCAACGGCGAAAAGAAAACGTCAATGGATACACTGACAGCGATTATGTCCACCGCTGAAGCCGTGAACGTGGCCCATGCTGTGGGCGTCCGCGCCTGGTTTTTAGCGGATCGCGGGCTGCCAGCCTGGTGCGATGTATTACCAGACAGCATAAAAGATGACGAAGATCGCGCGCGTCTGCGCCGGTACCGTCAACAGCGTGTCGCCACACATAAAGAAGCTCACTGGCAGGCTTATTATCAAGCCCGCCACCGCCTGCCGTGAGGAAAGATGCATGAGCGAGCCGTTAATTGTCGGCATCCGGCATCATAGTCCGGCCTGCGCCCGGCTGGTGAAATCGCTAATCAAAGCCAGCGGCCACGGTAGGTGTTGATCAAAGCCCCAGGCTCATTTTAATGACCGGGTAGACGAACTGTTTTTAGCCCACCAGCTTACGGGTGAGCTATTTACAGTTATTGCCAGTATCAGGACGGTGCAGCCCCGGGCGTGGTGCCTGGACGCCATTTGCTGAATTTTCGCCGGAGTGGCAGGCGCTACAAGCCGCACGTCGCATTCAGGCACAAACTTACTCATCGATTTGCCTTGCTGGGCGCAGAGTGAAGAAGAGGACGATTCGCCTGATACGCAAGATGAAAGCCAGGCCTTACTGCTGAGTGCCACCCGCATGGATAACAGCGATACCCTGTGGGATCACTTGTTCGAAGATGAAAGCCAGCAAACTGCATTACCCTCTGCGCTGGCGCACTATTTTGCCCAACTGCGGGGCGACGCCTCCGGCGATGCGCTCAATCGTCAGCGCGAAGCCTTTATGGCCCGCTGGATTGGATGGGCAATGCAGCAAAATAATGGCGACGTGTTAGTTGTTTCTGCGGTGGCTGGCACGCTCCGGCACTGGCAAAGATGTGGCGCGAATGCCAGCAGAAAATTAACAGCCAGAATTGCCCTCGCTGGCAGATGCCGTTACAGGTTGTTATCTCACACCCTACAGTGAAAAGCGCCTTCGATGTGCTTGGCGGGATTCCTTCAGGAATGCCTGCCCCGGTATGGCAAAACTGGTGCTGGCAGTGGGGCTTGCAGAAGGCCGGTGAACAACTGCTAAAAACTATCCTTACCCGTTTGCGCCAGCACAAACGCCCCGCTTCTACCGCGGATATGGCTGCCGCTCATCTGCATGCGATGGCGCTGGCACAGTTGCGCGGTCATACACTACCGTTACGCACTGACTGGCTGGATGCCATAGCAGGCTCGCTGATTAAAGAAGCCCTGAACGCGCCGTTGCCGTGGAGCTATGGCGGCGTTATTCATCCCGATACCGATCCGATTCTGCTAACGTTGATAGACACATTAGCGGGTGACGGATTCGGTAAACTTTACTTCTACGCCACAACCGCCTCTGCCAAAAGATGTCACCTGCGAACTGGAATTTACCGCAATCTCCCTTCCGGCGGAGCTTACCTTAAATCGCTTTACCCCGATGGGCTGGCGCAAAGTCAGGTGTTACATCGGCTGGCAATACTGGAGATCCCTGGGATTGTACGCCAGCAGGGAAGTACACTGACACTTGCAGGCAACGGTGAAGAACGCTGGAAATTAACCCGCCCGCTTAGCCAGCATGCGGCATTGATTGAGGCCGCCTGTTTTCGTGCCGCGCTCCAGGAAGCCGCACGCAATAAATTAGAAGCCGATATGCTGGACGCGGGCGGAATCGGCAGTATCACCACATGTCTTAGCCAGGCGGCGTTAGCGGGTCTGGCGTCCTTCAGTCAACAATTACTGGAGCAACTCACACTATTAATCGCCCAGGAAAATCAATTTGCCGAAATGGGCCAGGCGCTGGAAGTGCTTTATGCCTTATGGCGGCTGGATGAAATTAGCGGTATGCAAGGCGCGCAGATATTACAAACGACGTTATGCGCGACTATCGATCGCACGCTGTGGCTGTGTGAATCTAACGGCAGCCGGATGAAAAGGAGTTTCACGCTCACCTGCATAGCTGGCAAGCGCTTTGCCATATTCTGCGCGATCTACATAGCGGCGTTAATTTACGGCGCCCTTCTTTCTGCGGCGGTAGCCTTACTGGAGCGACGCAGTCAGGCAATTCATGCCCGGCGCTGGATCGCGGCGCGGCTCTTGGCGCACTAATGCGTCTGGAACATCCCAACA
+
665644432.'%$$'$&&'(-/.-)-+''(*-2443.3..7:AC>>>=<<?=@C@1112<:84455GHIA5555<==;979,+++0/01...,***,:@DFFCEBE::BBJECHFJIJJDGDCDD??8998IJHFIECCABAGJJHIJJHJJGIJIJJJJJJJHEEIJ@<87::00****0011//12999:6789:974;<::78EGFA@@ACHEEECC@@BBD:;;<<>87*''(-)'.37=>DFEHIDHEEBCJGJGGJJHJJJHJJFJGIFJJDIIJJJJJJJJJJFGJGJEDCEGA@:8;:BBCJHJJIID@2296J<<;7776009-=CC<IJHJJJJJFGJGJJGGFJHJ>?=;FEA:989;<?>=?GEHJJGGFJGJFFJJJHE;---,....-,*,4::>J@>>>73*(+1++11223@@HGEDEHEBBDHJJCIJ0.**/123/,,,-<3201..((()48@=A2-2/1**13=;CF<;<=FFJGGJIIJJHGJFJFIJJJJJJJFDCFJJBJFGGA,,,(*>?@=55001:;=JGIGA@@?HAA?BAAA666////31218111<?<EBDEFJIJJJJJHJJHJJJJJJHGGJJGHJJJJJJH;;;<C...1130044:989DFDDFIJJGJJ@DD3,---@B::;BDBAEEHIIJJJGEGJJIJJHGEJHJJJJJGJHJJJJIJEEE>>??FACA00//6:AB@A??>1999?DCA=>EEEDGJE:;;;A;5556JJDJJIEEG>.))*'.../00++889?DHCCJIIHDFEJJH;;<<I@@??9986753&$##&*//03.,))*/8?;,++***+BCFJJFJGHJGJJHHJJJFJJJJ<<=;;@@JIJJJJJJFHDC<BEDGIJGBCFJIJFF@5556::CEHAIGHEJJJJJJJHHJJGGJD<;5667@<21113@DGCJGIIGHJJJJJIDIJJIFDFGJFGJJHJJHJJJEG4444JJJIDDBJFEEE?A?A(((*4335;99574...2))%>>><>>;;;AGGHJJCJJJJGGJGHGJJGHCEJJH==>:66,+++>C@AAEJJJJIJJHJIJGJJHJECDJHJHJCBCAHBAA=GJGIHIIJJJHJICCDEJFFGJHABBBHIJJJFJGF8245/?BAGIGJJ988;JBBJHJJDDDCF>CGJFJHJJJJJGFDJJJJJJJJJI589JJ@=2224765?>?DBCGIFJJJJIJJJGJGFJJJJJJJFCEDCB.-.GB@IDBCCEJGJEEDFJJJHJHJJIJJECDHGJHHIGJFJJHJJHGCG?DFHEGJJJJJJFJGJJIIJHJGGGJJGDBBACB<;/+***&%&3657JJEJHJHJJIJJGJC?AHJJJJJGFIJJJGJJHJAJJHJEDFE?=?;8>CA:45((.2444///.00+%$####$%%$$####'&)542++,-,-.<?><<?AEFDDBCJJJJGJCCCEIFB.)*7?DJIJJJ<=////477=0989-+**)*)3'')',889DDDABE<;;=:99;G@BCADDCHGJCD<<<<JJJJJHJ4444CCGGFGEJJ96534DJJJGJJIJJJJJJJJJJEED?><<:999>DJGJGCE?B?@FFEJJFCADDJFDJJJCE977<CA8;@D@=713?@.../6244853347788?BE@J64-+&())928;;<=654488;HCJIFJJBBB@AHCIB?@+'FFHGJIJJIGJJJJJGJFIG9;;(CBBFEJJFJEEFGJJII00JFGDDEFFJ>D==JDBC<664466BA=CCEJIFJJGHJJJJIGEBF('''7A@=.--//(''(&&11++,-/89=ECG???95:@A:98:::;;<=JIJJJJHHJJIJAA@@***+4422HC;A===@<=<;<<8322==?JJJAAAA@@CGJDDCGFIJJJJJGJJEJJJCBAADHJJIFJCFDDCDJHEEJJEHGGGJCCCCJJJJGJJIJJJJGIHJF@99=:;IJEJJFJJJHJGJJJJHJJJHFJJHGEEJ<;;=CECJJJJDCEDA@@D=FJJJJJJHE>;DDFIJIGJJ???>@0,+***-9==<=<@@A=D<0FDD@JE???BDJGFBFJHJJGJHEFH?@?8;;:;<9777EIJIGJJFJJHGJJIHJJJJJJGGJJJGIJHJDDBDGFHJJJGJHJJ@@A=A<;<;<=;;44200+54::E>>BFFIJJJJFJHJJJEJJJJFIJJJIJJJIJJEIFDHHECH<7HJIIJHIJJJJCB@@DHHJJHJJJJHJJHGDBCBGFFJJJJFEJJGGJJJJJIAAABHJJJJJJJGJFIHJJJJJJJGEJIGGHGFCJEADA@A7667DGEFJGE@@@B@GJJJJJJJJJJJHJGJJD?>??JCEA7656++++666@A9997989FB>:A@?////2128645=<@B@AC887)(((*-.**))1115=BJDBEEDDJFFDCAEHJJJJJFJJJJIDJJJJJJHDEDAAB@J65450,*+/-++,)((()/036?=;9221,+*'''%%$%*+((++/310..01239@BBJJGJGJJD<983(*****45>>IHJIJHJEHJBBBJFFHJJGJHJJJJGJG<;<>65000288)))*>?=<>BGJ<<<;;=GHF===66105674597)((+/0:;:::00/0DDDBIJ=;:3//0555,,,-//1.+&&&&'')*2++((('**:4:....66:;?DIAA@@JHJIHJJIFJJJJJHJJJGDIJFFGEEFDECDDGJJF><:5399>EBAAFFGEGIH555:???<==>JIJJJEJHFJGEHJJJJJIGGHGGJGHFIFJHJJIJEI@<<=EFFJCBG:@<2/'&')/,)))67:<BCDFFEFCFDJJ?A@@>?IJIJJFJHJJGED=>?>8777888;AJHEDHA?@>=@AJJEIJJJGJJHGJB77754441,/.'&%'$%'-31112//6<////@?F>::CDEACBAJHJJHEEFHEHJCCHFJEDHCDID=?@JFFJF@@DD===<@>>7778<<1//77::;;7694744556;==><<::1)))&&%&$%$%%%&''.:BB?==>BBDDDJDHGBJJIFEJEJIJBDBFJGJJJDBC@@=<<99::BAABBAC-*,27:<889CFHEDCEEHJGJJHFGH:99455'((&(&&&')))4?777BACB>@E=>>I=DBDCB<4+(9:9999;<@CJGHGIFJHFIJJFJJIJJJCDHEJ;999HFJJGFJFJJB=))(,++,**,**+**-.--//111111HHJJIJIFJJJJIJJJHJIJHJGJGJJJJJJB@?===;;;;EGJCFBDJE;C;=JFJJIJJFIJEJJGJAACBHEFFJJHEA:9=J555567..(()-19:>=FIIJFG;+))*>=@88ACCA?B:999::;@H<JJJJJEJDFDC===<<GDJGDDHIFJJJICB?))))CBEIFDIJ<;:4&(5000==<>CD:999AAA?,,,,('*&&&&)*78CHJIJGJJJJJFFEGJJGJJJJJJFJJ;;;;GJHJJJJJDIA<JJGJJJHJHGJJHHJFHIJJJJJJJJG666<EEIGCFEEFEDCEDHJGJJDEJJJJFBJADBFJFIJIJJJJJHJHIIJJJFCEJJGJJ????<58)@D1.-00=??>DF@?>=?73/,/...,8<?8=>>@==4((%$$(''(')(&&&&%&.=>==AAADBBA@?A@?JE==<:55673+,,'&&$%%&,.21/00677,,,+39,34,))*68;=7DEEFHFJGJJIHIJJJJJJJJIGIFJG75555<=>EJJIJIJFFGJFJGJIHJJHJEJJJJJGHIFJGEEEJHJJJEJJJJC=:77;AHB@F:JJJFJIIJGGJJGHHJIGIJGFE=;;;('''*965788CDGE@??''''776;A@C::FJA@@ADJHJJJJJJHJJFJJFJJJJFJFB?EJHJJHJIJJJJJIIJJGJJJJJJJJJHJJJGJJDDIIIJJIJJJJHJCJIGJJJJJJHGJJJJJHFJJHHJJJHJF;::;EJIJJJJJJHJFJJI@9<7FIJFFJIFD@B?799<FD>??<*******2/.+**+/./2687830001(''%'')()***,11432@AJIJIGJGFIHJJJJFBDBCDCA668:A;77CBF/((()EFGJA<995555?>?;7;:<DDE=>:;;A:999?@<978BHJJJJIJA<888HJJCBBDHJJJHJDDBHCFA=BIA;999:C@?>@@@JE20//****;:86445FJEJFJEA<==?@DIJ7779CJJEEC?E56@DDFDE@>544739:82346//00(''**+.5:ADFDCDEJJJJJIDBJJJFHFJIJFIGJHJJFHEJHIHHHFJJGJJGJJFF=<<=854*,'&&&*=GIHGDIJJHJDJFCJJHJFGG==43.)(''/(*'')),((.*---/44422/8.)*115HEADA>?@IJJJJJIGJHEEFIJFFEEGJJIJIFJJJJIJHJJJJJJHJJFIIJJJJJJFFFDJJJHJJJFJJJJJDEJB<:8/2ADIIJJHJJJJJJJJJJGJHJJGJJJEGJGJJJJJJ:41000/301EHJCIDJHGFJFJJJJCEFIJJHJJJEJHJJJFJJJJJJA@@BG>>?DC?467:5+)++**,AB@<<:;@AFJJFFCDB1.((',./227:<CH@@?AJJHIIGEE?;;773;66676560.,++-3/077@J0---:::;EEJEDBDC@@76558:AADJEJEJHJFGG****8,8999?AGGCGHHFDJJIIJJJGGCJ<4;B=22412?JGJFFHJHFEFDDDA?CDF<AJ8JJFGJJCABHJJJJJJJFJIHJHBAA:-,...+(((HJJCADCGJJJJJJJFFJJHDCCEGJJHJGJJJDJHJJFJJHIJJJJFHEEFCJJCBA=95566AEJJCDJF>>>>EC>&%%%%%'('(+,)*4@C<558:D@A53336@C<.-)))*056<AC;:::60.*.-''&%(&'**)*215@DIAJDBEDEJFIJJGGEJJH@@AECEC@@=AB?F@<CDJHJGIJHGDFH<<<;AJ)))*2&&),15989A@@=>>>GCEIJ>/...6&&&&%%'('$%&&%$%%'-4@@BEEHJHJJ4444<<=<8777?JJGEEJIHJHFFHJFGJHFJJHEFFJJJJIHDDEJJGIJGHBFDFIJJJIJGJJJJHJJJJIJJGFJJJDGJJ<8@@755,))D;BA?CEDFJJJJHJIJHJJGJGIGEGEJ=JGJJJJJHGIJJJJJJJJIJJHJIJJHCJJECCDGJHDEFJJJ,,,-DJEJHGJGJJHGHJJIJJGJJJJEFJ:::<FHJCEJCBDDJJJJJC@BAHHGCJEJHHJJJGHBACHHJJJJJJHIJJFJJJFHDEEIJE21+)))).7+,=>?@JAABC@B@CJJJHHJJJJHJHIHJCJHHEGJJGJJHHIFFEBCFJJJHJJEEJHJGIGJJJJEJHJHIGJEFEFFCC978:2//>@BCCFJJDGJFJJIJGHJJJGJFJG33333GEGJJJEFJGJHJCD544:?<86668=>==:;>?<<<JJJEEEDGHA===99112+*+--)*+'''')?AC@FHJJC@@?@B;788:CFCFJJJHEEEFJ7666?BBBA>@>>?AFHHJJHJGFJGFFJGIJFIIJJJJJJJGJJJJJFGJJJJIJJJJJIJGJJJGIFGJJJBABFDHGGIJJJJA7555<?DCFD???JGFE>;9:2/..1?JIJHIEEJEJJEFEJGBBC@B<<;:3,,**,=>A::;:BCJIGFCGHJIJJJIGIJFJJHJJJEIGJHJJJJGCDEJJJJJE3//?DG?:=:@JJJJIJJGHGJJJJHJJGJJ@;::=BAAEJJFJGJHJGJFJHGHJJJHIE??>888<11324:>>9988=9:CCABB@?@@:978CC;;;9878AB=))()=)GHG>==>FG:99:<<;;ACDIHIID<<<=??=AA888::<@JJEJG2222FJJFFFEGFJ=<<<J<;;85349BHJJGG867///28::;@ABBCIJJJGJGJJJEHEJGHJJJJJJJFBC76HJJJJEJ>;2004116BDC>>??H2000)))'%%&,,*&%&&''++--,,/2=?@JJJGJGJJGFF;;,))).))8:@EDJJIJHHI5*'')&&'.10-''(()953../0++(&)))(++((*(-),,.(*CCFEJJHIJIJJEJGDDGEFGFEFDHJJIJJJIGJFI===HFIJGGJJHFGJIJGJHJGFIGGIIJHEGJFJJ@899:FG@>E?IJJJJ=>=IFG)))))))7;<=<<=A@BJJGHHFDJBCCGIJGJHFGJHJJJJFDDJ,,+,,.00.,+++,<:>?@@@DC9995667JIFH;<;;?>?E;99-**,,&).-326((((%$#$$%'())))++'$$$$&'*('%%&&'%((*-,,('&$'&&&('''))/33367DCFBCDD;@BAFJGHJJGEFFJIJJJ@@?799A)''22,*)(((&'*++2-,,,&(%%'/./,(((/+))%%$'$$))*/235=?EJDJFJJEEA@BDGJJJJJJGHGJJHJIGJGJJJGJJJJJJJJJDDHFJJJJJDGJJHJJGGJJGGIGGJJJG@@AAIFJFF;:;;JEIFJJJHJJFJJJJJJJJFB@AB0///0237>?;9406DEGJJJJJFJFJJHJIHJJIJFJJJJJGJIJJJFJGJJFEJGJJJJJJJCCBBFJEF>>?@JJJJJJDA=,(&&(*+,=?===?EEJJJJJJJIJJJJJGJJJIJJJJJJJIJIJJIJJFJIJJJHJJJJIJHHJGJJJJGJJJJJJJJFJGFGBEDEJJGIJJHIJJJJHJGJJJJJGJJJJGJJGIFJF?<;;<@;;@@FJJIJGJIGJJJIJIJJJJJJHFDA@C>88<HEG77678@CJHJJHJGJGJFJGIJJJJJHJGJJHIJ>>>=?<>%%&):;=;<;=EJCJIIJHFJGFJJJE//.*))*,-,-,+))'&&&'%'&(()*+3*679JGJJJJGHFEC3222HDHIEJJIJIIJJJGJIHJJIJIJGDGFI7777<55589=<877.---..12202DDDJJJFICIGJJFEC<==JGFCHGFIJJJJFIJGFJDIGJIJJEIF@CHEJJJFJJJJFDCCA<=<===>BCFJJJJHJJJJJGIFJJJIIGJJHJFHIJGDFGJBAABGDIFGAB9-,,-866CIJIGIDHFGJJJJGJFJJGAAABJGDJ:7786<@@AJJJJJJJJIJJHGHJHDIGJ>>>>J?>>=B8765;35567===>JJJJJHEEEJJJJIJJJJJHJJJJJJIIJEJJJJJJFCE8A<=IEGF<;;:<3789?D@@6000ADAJ9999779HJJGE,+++*01201****++)+**+++*)*.5450.,,++,,-=BJJIJJJJEJJJIJJJJJJJJJJGJIJFJGJGJJJGEFA>'&&((*2<DEJJJJJIJJGFFJ?@?@FGJJIJIDIFJHJJC@;;;=20/*)()(%%&0//))*/0390-.?DEIEA?@>>3110767DEC7667;<0*)%&&&,31122<=?BGJGHHJJJJJFJJJHEFGJHEHJFJJJJJJJIFJJI5559@:;(9:<=@@FFJIEFDHDG@@@62555;CBEJJJHIJJJHEFF>74(((()(***+++.-/./00+**-).,,.'&'('&&&&'./()**23594:??EGDCEGJFDDCAFJJHJJJHJFEED<.JHIIHFJJIJJJGJ:::1/.%$%&++28/0?@?JJJJJJJJJJG@BAJGJGGJJFJJJJGIJGJJIJIHJJJJJJJJJJJFIJGJJIIIJJFJFIIIJJFJHH==>AA:32//.****22.=>AEFJHDHDDB?:::;D89=E662323:=>>>=@=<>88=8:>11****447:AAEBBCA:::8778:EH))))3;;<AC>>----..6611((((,-87>GB@@@GJHHEJGFGFCC@@111)))*778<=.--CEFCED>@::>?DF<=<;59++,4:GCEDCEEEAJHB@=<>?AIIHC988:;@??@:77953.=AAJJJJJFJJJHJJJGFJGJGJJJIJGDBBBB>==4.(('('&')---**,,/./05(((*=333(((*1*'''*.+0567HFCB;;;=BDJJBBBB?A>>AA@5+-+33399?FDJJIIJA?>C@D??=<>?A((.+/--&&'''$$$$').)**++((''(<CADJ?>4*'(5;5557<=<=DCACDCAB===>EJJJJJGJJGJJJEDJ?BJHJJJJJGJJJJGGJJIIIJJJJJFGJIG@??@88444797867<;<=BFEJJHGIFFDEJGJFDGABGAFJJJIJIIJBD003:>>JHJJGGJJJIJJJJJJJJDCBGA@@@DB>@IDHI=??>:@A?H?)((+((.134667543''''(><<<3333JHGJJIEHJ<;;;HDJ11A<=C/.--1:IJDFCEJJ<<<<EJHCD@5444<::==GFEBBCDGDBB;==7777@@@JJJJHJJIIJGHJ>;FJJJGD<<<JI>CBCEJ@:999=EJJFJJJJJJIJJHJHJJDJ?988+--+,,,,++,-/1:597651.224<<==@GEFFBB@A?@CIJJJJJHJJJJJEJ;55743368:AAB3333ABCIJIFF@@><4.BDJDF55CEGFC@@+4++779:;;;ECEFJFHGEFDIJHJCCC87-++7:434<<>EEJDJIEJHJJJGHHJJHJJJJJHIGJJJJJJJGGJGIDEDJHEJJJEE:>?JHDAD@CJA:99>32224+++-???666+&&&2@CFJDFHJCAACE777855559:;GJGHHJ?@@@9999>==3+*,0))+,;00098877>C?C:EGDBGHHJHGEA=<>>@;;:9=>>=4++,47((9:=AGJIEFIJJGJJJJJHJIHGJIIJGIHCCJHJGH=::@<?A410/..)()('%%&%$%%56777651,,4;ADJJJHJGIJJGJIJEJHGGJJJJHDC98::FHJGJJJJIEHJIDFEJJJIJJJJJGJIJGEHJIIJHIG;;;=AE==>>GH@JJ999:>>;;<11,,-?H@D@<==>B<<<BB@FDDCC;:4(();4333567555BABDJJGGGJJJJJJFJJGDCCA?EGCGHJJJGJAAC:??>@CJF8889)))--)''(('%%&*+-+)&()((),-5<<5666F>=>=AA?BACEEJJJJGJJFJJFFJEGFJJJHDHDEBCDBAAEADHJEIFEF<;800001AEJFFGJGIHJJIHGJJIJIJHJJ@33337,--.A=:7800***=?<2=>>@GJJ/..089==>''')+,%$$%%&$%%$*)*..54557=8788:;?><=@/1367:20+)'(((''%$$$%$#$$EE<;:<BCEGJHJGJJJJJJDFEEIJGACF?;;@;EJCAD?@(''))-9;877;5331'**+0;;8:9:::J=CGIGEHG5**2@FHGCFGHIFFHEEIGE<A87788///047;@=7789JJ>GEHGGICEEGGJJJIJJJFJJJJJIIFFJGJHGJJJGIJJJJJJJIJJJJGJIJHJGJJGJJJJJJJHJJJGJHJJJJJICEFHFJFIJIJGJJJJJEJJJJIEJJHGJGFJJJJFJGCIJJJJDA)))'&&%'%'(),,00)''-168<=?HEJHJJJEGJ76666ACCDJIFCBFEJGJHJJJHJJIJEJJJJJIHGFGJJ66655314821264454D@?<=<5=?CFGJGFFJIGJFJF?CFI99JJJJJJD@@GGCF@9+,,,I>6556GFIEEEJJGECECCJJJJHGDFJAAECJG?@@AFIDADCBBCBHGJJJJHGJJJGGFID51260/.05444*'''&&(*(&&&+)76888=>JJHHHJJEABBBA?;CD?>---.BA?@A;4J=?JJJJJJHHG6566DEJJBCABJJJJJGE2111IJJHJGJJJJJFCFIJJJJDB>=@FJEJJGJJIJGGJJJFJI=6669JJGCCEFFGFGJJJGHJGJJCAGB@JFA??:99:99?CFEJJJIJIJHJJJJJJDDDBCBBD?>??FEHIJIJJJFFEFHDJJEBDCIJJJJJJGBBBGIGJJIFIEGEFJEJJJJGJJJJJJFEFGIGF@721286111144)(((7;??:;@DCDFEFJFGE?>?JJIJIEDFEIHFJJHJJGF4444=HIEEGGGHGJJJHJJJJJJDA@?66//001JECBBBDHC@@--,/33155660..-0*'(*-249B/*()'&&)))*19<CGIHBADADJEAB823,,**,,62-,)))*79@BBFHGJJJGJJJJFJJJIJJJIJJCCGEJJGHGGJJEFBAA@A<<79?9:9::100/1//'&&&&'7<>JJBBBBJJJFDIJJHDF6---,++'''))),-/6:FJJFF@A@DJEEEJGHHJJJJJGDJ>9879:=<:@?9966&&&$%$%((43-))%%%%%&''(,+777;?>?@AAC88?>>=C?>GBGEE32002001'''''&&$$$%'%%%99?553452112EA@A?>9...633.45<9?:9BDJJJJJJHJFJHGDEJJJJ?AEHFFE55;9:JJHDDD66540-++319@@?BBIJEDBBIJA>C4222CB?>?==<;=>HGJJJFB?@B9777A@C@ACBF<;96642,,,45;=<@AJJJEJJJJJJJBCBJJFIJJJJJC>>>@BBFFJHB==:E:;<:</143'768:FGC;;FJJJGHJGJFGGJEDHFEFFEJJHH>95.,)+024/,*)'*0,3<==>>>H@@>??>>=@<?E1111GED???CD=?:=,***72299;<JDHE9999CADJJJJJJGCFEEJFHGJGIJJJFDBC===?ABCJJGEGJGJJIGJHEGDFJF;;JJH@A?@ACDCCDGJEFEHHHEGJGFJ?<?==B;@??:4332+**''''')%%$&'&&%%&)/0.)&&'(+)('$$%$&%%&%&%&&&(--,+%#$$%&(211.---;:::>><<55/-**'''%&&'))>@DGJJHGJHJIF:999CCJJGJJIJJGJJHJIHCGFJC;:9:;2222FGC;@??AB?CCE;::9;73345:68543411...-+++782?B@BCEIGEDJDJJJJ:999CFGFCADCFA?=>JHFFIJJEGAAGIJGIJGG90(%%&''%%&----/0.001/.-+))()*()(%&&%&&''%%(('%&&/''''>G>??=<<>=EBA?=<9779:DC@@@ADCEEDJEDJF@=30((&&,.*)))-/..014?BEDJIEJJJH?;;<?<<>AJABBDI@@@>DGDJHGIJ8887@CBCHBFHJJJJJJFJFJJJGJGJJFEGFJHIJJJJJJHJEEFEC@BEGJAHJGIGIJJICEEBABAJJHJECEJB74+')GJJJJJGFDDIE<;;;HJHJHBBIJHFGJIJFGJJHDAA@A?@@@AHEFJFIJD;:9944537444;;=BAE64449A40002<>77=;9?=>BBCFEFDGIJGJJFBAEFEIFFABFJIJGI?==>AJHIIHFJGJJJHJFJ===>JJJJJJJJJGJFHEEJGFHJJJJJIJJEJJJHJHJGJGGJJJHJIJ8776>74489;@>??>A8531***+<=FJJJHJCFDHJGDJJBB&%%&1)0(&)''95555667:***+B:9<3334934AJJJBDB@CCC94//:651(&'*0:>@;;;;2220432312:BDEEDCJF=;;<<<54--555---,/,'&%$$$&-10.,''&$#$&.'%%'779?>?=2222BF@><;:@FAA@@C////GBB@::64/0<9:=?B@AABJFCFHJJJED>=@9777GDHBA0'''%%$$%&%%'+&*167;;HCGE>>0:8566>CBCD555EIHHJEEBDBDH@@@A@6631/-.01031<;8666BGFGGF===?HJIJJCCCCA@;<J5GIHEDEDJHEIJ>=;)'''+((('*009:88977A::8:>AABIJJJFJJJJJ@???CFF>@CB?@IEJJJJCFHIJFB@6666=?:;;4443455<<@HDFHJFJFFEIJGEJHJGJIGGEGIJJJJ9:HJJFGIIJJJJEHHJJJIJJJJGJJJJJJJIJJHJI52,++,4+/((&)'&&&)*'''&*+()++,4445331.-,-97<<>BAABJBAB?994220--.,.,,-&'''(0-222**)*-**23;::044-(&&(*457ABD????GJJFJFFJJJGFFJJJJJIJJJJHJJJF>>>><5-*'&'',>AG==>=JIJCC;4:5BCHI@?<;;6:85-&*==EDBCDF971-+*,-2>?HGFJIJHFDCCD>4444?:944@EC@?BFDDE==>1--'+(*((-;:9BDEBBA@DAAIFJGJJGEJJJJJHEJ1000HJ1111DHGFJGHJGJGGGJJJDGBEEEJJJJJJJBAC???<>?6843-113;JJGHJJJGJJJJJJHJIIJJEJJJJJJJ<JG-++,B>'&&&))76>FIJHJJFJFFJJJJJCJJFJJJJJJJJFECGJJJJHH>JIEGFDGDDCJCBBCCEGGJEIJEJFJFGIJJGJJEJJHGIJJJHJJJGGBCDAD<<=>J??@?JH;6223BJJ<==>GFFJJJJJDJEGHJJGHGJGGEFJ6444JIJFJJJJJHJHJJJEHFA?=><3.--))))4//..FDDFDHDFJGJGHJIJJDEGJJEDBGGEJJEJJJIJJJEGJJJJJIJJFJIJGDDJJJJJJJG@9642334;4444DDA@77111120005;;<BFFJHJJJIJJJIEB;><7656:9::84))&''')&&':688?:789::GIIIEEFIEA<<5))=<>JHJJJJGJIJJJHHJJJJEDEDHJDCC?>+*%%&''':@FIGEJEB;80%%)*(&&%'').62<@CDJIFGJCCB@@A8HDGJJJH;:::F32,,-//4-,,.5332268<?@CBBBBFDFAABDAJGDIJFEBB8:<>JGBC@BC99889:;?>>A66655//.'
@Glass_T7V_10_D3_12_7_46
GGCCGAGACGACTGACCACTGTTACCGTAGACCGGCTAGCGTCAGTTTCACCTGTTTTACGTAAAAACCCGCTTCGGCGGGTTTTTACTTTGGTCATCGAGTGATTACAAAGCAAGCAAAGAAAAAAGGCGACAGATTACTCTGTCGCCTTTTTCCTGACTCATAACTTAGGTGGCGGGCTAGCGTCGTGGTTTGTCTGGTCAACCACCGCGGTCTCAGTGGTGTACGGTACAAACCCCGACGTGCACAGCTGTCACCGGATGTGCTTTCCGGTCTGATGAGTCCGTGAGGACGAAACAGCCTCTACAAATAATTTTGTTTAAGAATTCATTAAAGAGGAGAAAGGTACCATGAGTAAAGGAGAAGAACTTTCACTGGAGTTGTCCAATTCTTGTTGAATTAGATGGTGATGTTAATGGGCACAAATTTTCTGTCAGTGGAGAGGGTGAAGGTGATGCAACGTACGGAAAACTTACCCTTAAATTTATTTGCACTACTGGAAAACTACCTGTTCCATGGCCAACACTTGTCACTACTTTCGGTTATGGTGTTCAATGCTTTGCGAGATACCCGAATCATATGAAACAGCATGACTTTTTCAAGAGTGCCATGCCCGAAGGTTATGTACAGGAAAGAACTATATTTTTCAAAGATGACGGGAACTACAAGACACGTGCTGAAGTCAAGTTTGAAGGTGATACCCTTGTTAATAGAATCGAGTTAAAAGGTATTGATTTTAAAGAAGATGGAAACATTCTTGGACACAAATTGGAATACAACTATAACTCACACAATGTATACATCATGGCAGACAAACAAAAGAATGGAATCAAAGTTAACTTCAAAATTAGACACAACATTGAAGATGGAAGCGTTCAACTAGCAGACCATTATCAACAAAATACTCCAATTGGCGATGGCCCTGTCCTTTTACCAGACAACCATTACCTGTCCACACAATCTGCCCTTTCGAAAGATCCCAACGAAAAGAGAACCACATGGTCCTTCTTGAGTTTGTAACAGCTGCTGGGATTACACATGGCATGGATGATCTCTACAAATAAAAGCTTGATATCGAATTCCTGCAGCCCGGGGGATCCCATGGTACGCGTGCTAGAGGCATCAAATAAAACGAAAGGCTCAGTCGAAAGACTGGGCCTTTCGTTTTATCTGTTGTTTGTCGGTGAACGCTCTCCTGCGTAGGACAAATCCGCCGCCCTAGAATCGAGTGGCGCTTGCAGACGTAAAAAAAGCGGCGTGGTTAGCCGCTTTTTTAATTGCCGGACGTACGATCGATGCCCGGATGATCCTGACAACAAGAGTCACCATCGTCGACAAGCCGGCCGTTAATTAAAAAGTTAAACAAAATTATTTGTAGAGGGAAACCGTTGTGGTCTCCCTGAATATATTATACGAGCCTTATGCATGCCCGTAAAGTTATCCAGCAACCACTCATAGACCTAGGGCAGCAGATAGGGACAACGTGGTGTTAGCTGTCTCGAGGTGAAGACGAAAGGGCCTCGTGATACGCCTATTTTTATAGGTTAATGTCATGATAATAATGGTTTCTTAGACGTCGAGTCTTACGCCCCGCCCTGCCACTCATCGCAGTACTCTAGAAGCGGCCGCGAATTCCAGAAATCATCCTTAGCGAAAGCTAAGGATTTTTTATCTGAAATTCTGCCTCGTGATACGCCTATTTTTATAGGTTAATGTCATGATAATAATGGTTTCTTAGACGTCAGGTGGCACTCGAGTTGATCGGGCACGTAAGAGGTTCCAACTTTCACCATAATGAAATAAATCACTACCGGCGTATTTTTTGAGTTATCGAGATTTTCAGGAGCTAAGGAAGCTAAAATGGAGAAAAAAATCACTGGATATACCACCGTTGATATATCCCAATGGCATCGTAAAGAACATTTTGAGGCATTTCAGTGCGTTGTTCAATGTACCTATAACCAGACCGTTCAGCTGGATATTACGGCCTTTTTAAAGACCGTAAAGAAAAATAAGCACAAGTTTTATCCGGCCTTTATTCACATTCTTGCCCGCCTGATGAATGCTCATCCGGAATTTCGTATGGCGATGAAAGACGGTGAGCTGGTGATATGGGATAGTGTTCACCTTTGTTACACCGTTTTCCATGAGCAAACTGAAACGTTTTCATCGCTCTGGAGTGAATACCACGACGATTTCCGGCAGTTTCTACACATATATTCACAGTGGCGTGTTACGGTGAAAACCTGGCCTATTTCCCTAAAGGGTTTATTGAGAATATGTTTTTAGTTCTCAGCCAATCCCTGGGTGAGTTTCACCAGTTTTGATTTAAACGTGGCCAATATGGACAACTTCTTCGCCCCCGTTTTCACCATGGGCAAATATTATACGCAAGGCGACAAGGTGCTGATGCCGCTGGCGATTCAGGTTCATCATGCCGTTTGTGATGGCTTCCATGTCGGCAGAATGCTTAATGAATTACAACAGTACTGCGATGAGTGGCAGGGCGGGGCGTAATCCGATATCGAGCTCGCTTGGACTCCTGTTGATAGATCCAGTAATGACCTCAGAACTCCATCTGGATTTGTTCAGAACGCTCGGTTGCCACCGGGCGTTTTTTATTGGTGAGAATCCAAGCCTCGAGCTGTCAAACAGGAGCCTCATATACTTTAGATTGATTTAAAACTTCATTTTTAATTTAAATATAGGTGAGAATCCTTTTTAATAATGTCATGACCAGAATATCCCTTAACGTGAGTTTTCGTTCCACTGAGCGTTCAGACCCCGTAGAAAAAATCGAAAAGAATATCTTGAGATCCTTTTTTTCTGCGCGTAATCTGCTGCTTGCAAACAAAAAAACCACCGCTACCAGCGGTGGTTTGTTTGCCGTGGAAAACTACCAACTCTTTTTCCGAAGGTAACTGGCTTCAGCAGAGCGCAGATACCAAATACTGTTCTTCTTCGTGTAGCCATAGTAGGCCACCACTTCAAGAACTCTGTAGCACCGCCTACATACCTCGCTCTGCTAATCCTGTTACCAGTGGCTGCTGCCAGTGGCGATAAGTCGTGTCTTACCGGGTTGGACTCAAGACGATAGTTACCGGATAAGGCGCAGCGGTCGGGCTGAACGGGGGGTTCGTGCACACAGCCCAGCTTGGAGCGAACGACCTACACCGAACTGAGATACCTACAGCGTGAGCTATGAGAAAGCGCCACGCTTCCCGAAGGGCGCCGGTATCCGGTAAGCGGCAGGGTCGGAACAGGAGAGCGCACGAGGGAGCTTCCAGGGGGAAACGCCTGGTATCTTTATAGTCCTGTCGGGTTTCGCCACCTCTGACTTGAGCGTCGATTTTTGTGATGCTCGTCAGGGGGGCGGAGCCTGTGGAAAAACGCCAGCAACGCGGCCTTTTTACGGTTCCTGGCCTTTTGCTGGCCTTTTGCTCACATGTTCTTTCCTGCGTTATCCCCTGATTCTGTGGATAACCGTATTACCGCCTTTGAGTGAGCTGATACCGCTCGCCGCAGCCGAACGACCGAGCGCAGCGAGTCAGTGAGCGAGGAAGCCTGCATAACGCGAAGTAATCTTTTCGGTTTTAAAGAAAAAGGGCAGGGTGGTGACGCCTG
+
+*)*'&&%%&(''&$#$#$$$%$$$&%&,/257;CEDJFGIJJHHFHIJ@CABFJBEE94.../59:89;9;;;10003420///2*)+,518ACJGHEEDJJJJHJJEHFJJ????CABEFGJJJIJJJFIFFJIFHJFIEJIE;::;;A>=DBC@>?@@IJGEFGEGFGIJJJHFDDEI@>?34338+++,?:64346<>;;::***)3349790///4::7778+++(*''1...?>BBIJGIJJ>>7323;:;;CJJJJEC<::CD?8IGJIECJBCDCFHFDJHGGGD2104>8889A9999HJJJJEHJHJAJF,'@JJJHHJJJIIIJGIEEDDBBFAJF3666<0013<BFJGHBAA?C=-,,=>AEJFDFJDGJE=7364<4/*%''*5:<A===>@CBAA@FJJFHHJJJJJJIJIGJJJIEDG>::??A?B<@AEEJEJHJH)))).))*''&&((-/2G=>>>JD@FA>>HFJJJFIGJJJHEEGGHHIJJJIJJJHGIGJDJBDFGJGCEFIEEHJFFJHHJHHGJJ>?BDEHGGHJIC>>GEHHFEJED=<;<>>=>+((((*@@::::BIJBA>@C?;944433,)))9>?H@ABAHJIGA@@@JGGFFFFB@767393:897<?ABB@FBFA??AEGD>=>@EEEIGEFDGEFIFHGBAABGJJIHIFIJGEHJJIHGDEFCDDCBDJJ;DG@JJF9777ACCBBB::;JJHDDFCDGJEFFGEGIGHFEIFEEFJJFJJJF?;<FDBB8764=?>CHGCECAEGIEFGJDFDCFEIGGDCBBBEDJFDEDBEEDEGFHHJDDHGFEDFJDFJGEDGJGHFDEFFE4444?@B@?@@@DDFJ44334:61--.:??@===:11123333;9999==;<CBDCEBADDEDFEFEDA@?AC@@??AAD?F==BBADAB@AF@CB@?HJJJJHJJJJJJIJJJJGJJEJGGJ:368;46445B?;:B?:999BBC=;***+-.339;7777JEJC@72357<967225/.+++-0../45955;B*+==?>=11110000B==;;<<>@BBEJDJJJJJJIJJHFIJJJJJHJEJFJB695:BCCEDA<778JHIJJFFCB?'&&&&'66.*((,1@GJHDEGJJJJI:988<CABJJJDE>>@JEBJA=:;02//?>BCBIEFIJJJGJHGJIJJIEICB=<;94111>?DJEA@ACFIIGIJIEJ96DIJIHGIJJIJGI++++EEEC;:723CAFJGJHJGHJJJJIEGGJFAC:..3<<JJGFGGCJHJFGC?)(((---567:9;<?IDEGDB/11++**+***)$#$&'+*(*''')(((,/&-&&'''.42/-14DHDF?4@AAD>FF?;6,++,))((*032:94634779>??AJJJIJBBDCJGIGGADE@;:99=>?89GJEEIGJJJJJJJJJJIJJJJHJJJJJJIJHCDECBJFE??DCGJJJJEHJ?>=;<B4444:;=BBG>98::76'&&'()17679885-+++./-,***,11@EEIDC:999DJJECCGGHHHHHJEE@>>?@EJECABC((((DCA?33346>1,**,+//.?'&&DD@BBEJFJJHGFJJEECCDDEEFCCH??AAGJJIFIDEEFGJJ@@>?@8667@B50-0./?BBJHJJJHHHFF@77?CFGFCJJHJGJJIFJJBAA<<<@EJEDEGJBEEIHIJJEGGFJJJGGJJHFJJJCDCGJJJJHJJJHJDGGE?C8888FIJHIHGEDAAAD@CBE?>>>7557AIFDFDDGBB;101:,'00.+,,,64444//.--/---((('')''''-))7=7667::CDBDCHJJJJJJJJJJJIIFIJJJJJHHJJHJ=979967?HFHJIJJGJGJJIJ1/./2;<?EGJJJGJJHJJJJJJIJJEJJJJJHJJIJGIJJJFHBEG6666*(((''$$$$$$#%+,3434758899BJIIJHIJJIJFJGIJJJJJGEDCDDDHHEJJJIEFJECB5833JJJGIJGJJHIHGJJJJJJJJJHJJHJJHJGHJHDJHJGJDEGJDFIHIHJJJGJ<@>=BCJ9888=@?A=8887;<:;668''((6457DAAFGIEEJIJJGEGDB>=>>DJCAB<<<98991C82JDHGJHHGHJEGFA9;CDDIEDFEGDGFJF5444?--,-8CCDCDIJFJ@AAAGJJIJEEGHJJJJJHJHJJJJJIJGGJCC@BC?;J@0+''(00IJJHIIHIJHJHIEEHGHGHJJJJJIJJGJJD<EEIJIJFJFJGJ52235:33433482)))**-::@JHJHJIHJHIJHIJFGJHJG;J>88:GJJIDJJJJJJIJJJJFJGGEJJJJJJIJGEHIJJJJJJJJJJJJJJJJJJJJJJJJFHEJJJJEFFHEEJJFGJJIHJJJJJJHGGIJJHJJJJJJJIHJIJHJJJIIJJJJJJJHHDIJJJJJJJJJJJFIJJJJJJJJJIIJJJJJJJIHDFDIGDGJJHIFJJJHJJIJHJJIJJGJHJIJJBABJJ::21)&&&(-=BFIJG;80.//611114445743.28?7777B@@@CJFJEFBB64323;CCBGJFJJJIJGJJFCDDCJJIIHHIJHJGHJFFJJFDIJEH5CC@@<@979:FGIJHJECCBGEHIJCBBBJJH81000(''&)(()*/64422441-44DC??@>GEJIIDDH?@@?JJJFCAA=.-)'&'%%0621)(*),../079*))+,,*...97882/-,--)(**/.40?JHJEIGIJHGIJJHJICGC@B<833+%$%&()13---.2577.(()*)*,-,'''))()/)&%%%%,,,5;BDJEBBAGDEIFGJEEJHEGEJGGJJJJJ?=?DCBEEIBDB@?@@A8-,,+0005442%%%'''&%%%(+''(,-./87:;???AEDGHFHJIJJJJGHFGJGJJFGFJJJIJFFEJD;999B<IFJFDEEBA:;;---'%%&(('%%$$,./+,.2GEJE765.))-,,<<?==?B6667774AABAAIIGJJJJJJIJHJJGIIFJJGJHI<JIJIFJJGJIJJJGJJJJJHJEGDEFJGJFJHEHHF>><111*C9888AB?ACBCCDFIFJJHJHFIGHJJFJJHHJJIGGDE??>>DIJEJ000FJA??@ACCJHFFFJJJJJJJFJHIJJHHJIJJJHHJJJJHIJJJJGJJJFJGJGJJFHJJJJJJJHGG>;76436GBJFJHFJIJJJBA=60-'&&%$#$$),;<=?EGJHJFJHJHBGFIA9,'%((***)'(*)++++129:8@77>=55635:FHHJJHFD;:::A?411696?====D;GHFCCCEHJGJJFEJJJJIJEECFJGGHJGJJGJJJJJJJJGHHJJ544010135:640*'(.-06;=?@ABEDB>CFJIHIJJJHHFF9;AADJIJIJJJJJJIJJJJJIJJEEJIJGIIGJJJC??EJJDGFJIIJJJJIJJHJHGJIGJJIJHJHGHGHHJIHJJJIE@?=5355:>BFE?FEGGHIGGFJJJIGDBBA99846;;=?9::9''''BCCIEJ??IIGJJB;;<?@?@EEBD==1//002+++,JFHCGHJJFGJGJJJFDEDB;FGA@CJGGDFFJIJHCJJHJDCA+++))(()
@Glass_T7V_10_D3_12_7_47
TCTGATTTGAGTAGTAGAATTTTGTGATGCTCGTCAGGGGGGCGGGCCTGTAAAACGCCAGCAACGCGGCCTTTTTACGGTTGGCCTGGCCTTTTGCTGGCCTTTTGCTCACATGTTCTTTCCTGCGTTATCCCCTGATTCTGTGGATAACCGTATTACCGCCTTTGAGTGAGCTGATACCGCTCGCCGCAGCCGAACGACCGAGCGCAGCGAGTCAGTGAGCGAGGAAGCCTGCATAACGCAAAGTAATCTTTTTTCGGTTTTAAAGAAAAAGGGCAGGGTGGTGACACCTTGCCTTGCCGGACTGCAGCGGCCGCTACTAGTAGACCGGCTAGCGTCAGTTCACCTGTTTTACGTAAAAACCCGCTTCGGCGGGTTTTTACTTTGGTCATCGAGTGATTACAAAGCAAGCAAAGAAAAAAGGCGACAGATTACTCTGTCGCCTTTTTTCCTGACTCATAACTTAGGTGGCGGGCTAGCGTCGTGGTTTGTCTGGTCAACCACCGCGGTCTCAGTGGTGTACGGTACAAACCCCGACGTGCACAGCTGTCACCGGATGTGCTTTCCGGTCTGATGAGTCCGTGAGGACGAAACAGCCTCTACAAATAATTTTGTTTAAGAATTCATTAAAGAGGAGAAAGGTACCATGAGTAAAGGAGAAGAACTTTTCACTGGAGTTGTCCCAATTCTTGTTGAATTAGATGGTGATGTTAATGGGCACAAATTTTCTGTCAGTGGAGAGGGTGAAGGTGATGCAACATACGGAAAACTTACCCTTAAATTTATTTGCACTACTGGAAAACTACCTGTTCCATGGCCAACACTTGTCACTACTTTCGGTTATGGTGTTCAATGCTTTGCGAGATACCAGATCATATGAAACAGCATGACTTTTTCAAGAGTGCCATGCCCGAAGGTTATGTACAGGAAAGAACTATATTTTTCAAAGATGACGGGAACTACAAGACACGTGCTGAAGTCAAGTTTGAAGGTGATACCCTTGTTAATAGAATCGAGTTAAAAGGTATTGATTAAAGAAGATGGAAACATTCTTGGACACAAATTGGAATACAACTATAACTCACACAATGTATACATCATGGCAGACAAACAAAAGAATGGAATCAAAGTTAACTTCAAAATTAGACACAACATTGAAGATGGAAGCGTTCGACTCGCAGACCATTATCAACAAAATACTCCAATTGGCGATGGCCCTGTCCTTTTACCAGACAACCATTACCTGTCCACACAATCTGCCCTTTCAAAGATCCCAACGAAAGAGAGCCCGCATGGTCCTTCTTGAGTTTGTAACAGCTGCTGGGATTACACATGGCATGGATGATCTCTACAAATAAAAGCTTGATATCGAATTCCTGCAGCCCGGGGGATCCCATGGTACGCGTGCTAGAGGCATCAAATAAAACGAAAGGCTCAGTCGAAAGACTGGGCCTTTAGTTTTATCTGTTGTTTGTCGGTGAACGCTCTCCTGAGTGGGACAAATCCGCCGCCCTAGAATCGAGTGGCGCCTGCAGACGTAAAAAAAGCGGCGTGGTTAGCCGCTTTTTTAATTGCCGGACGTACAATCGATGCCCCGGATGATCCTGACGACGGAGACCGCCGTGGTCGGACGAGCCCGCATGCATTCAAAGGTTGAACCAAAATTGCTTGCTAAGGGGGAACCGTTGTGGTCTCCCTGAATATATTATACGACCTTATGCATGCCCGTAAAGTTATCCAGCAACCACTCATAGACCTAGGGCAGCAGATAGGGACGACGTGGTGTTAGCTGTGCTCGAGGTGAAGACGAAAGGGCCTCGTGATACGCCTATTTTATAGGTTAATGTCATGATAATAATGGTTTCTTAGAGACGTCGTCTTACGCCCCGCCCTGCCACGCATCGCAGTACTCTAGAAGCGGCCGCGAATTCCAGAAATCATCCTTAGCGAAAGCTAAGGATTTTTTTATCTGAAATTCTTCCTCGTGATACGCCTATTTTTATAGGTTAATGTCATGATGATAGCTTTCTCAACGTCAGGTGGCACTCGAGTTGATCGGGCACGTAAGAGGTTCCAACTTTCACCATAATGAAATGATCACTACCGGGCGTATTTTTTGAGTTATCGAGATTTTCAGGAGCTAAGGAAGCTAAAATGGAGAAAAAAATCACTGGATATACCACCGTTGATATCCCAATGGCATCGTAAAGAACATTTTGAGGCATTTCAGTCAGTTGCTCAATGTACCTATAACCAGACCGTTCAGCTGGATATTACGGCCTTTTAAAGACGTAAAGAAAAATAAGCACAAGTTTTATCCGGCCTTTATTCACATTCTTGCCCGCCTGATGAATGCTCATCCGGAATTTCGTATGGCAATGAAAGACGGTGAGCTGGTGATATGGGATAATACATCCTTGTTACACCGTTTTCCATGAGCAAACTGAAACGTTTTCATCGCTCTGGAGTGAATACCACGACGATTTCCGGCAGTTTCTACGCATATCTATTCGCAAGATGTGGCGTGTTACGGTGAAAACCTGGCCTATTTCCCTAAAGGGTTTATTGAGAATATGTTTTTCGTCTCAGCCAATCCCTGGGTGAGTTTCACCAGTTTTGATTTAAACGTGGCCATTGGACAACTTCTTCGCCCCCGTTTTCACCATGGGCAAATATTATACGCAAGGCGACAAGGTGCTGATGCCGCTGGCGATTCAGGTTCATCATGCCGTTTGTGATGGCTTCCATGTCGGCAGAATGCTTAATGAATTACAACAGTACTGCGATGAGTGGCAGGGCGGGGCGTAATTTGATATCGAGCTCGCTTGGACTCCTGTTGATAGATCCAGTAATGACCTCAGAACTCCATCTGGATTTGTTCAGAACGCTCGGTTGCCACGGGCGTTTTTTTATTGGTGAGAATCCAAGACCTCGAGCTGTCAGACCAAGTTTACTCATATATACTTTAGATTGATTTAAAACTTCATTTTTAATTTAAAAGGATCTAGGTGAAGATCCTTTTTGATAATCTCATGACCAAAATCCCTTAACGTGAGTTTTCGTTCCACTGACGTAACCCCGTAGAAAACGATCAAAGGATCTTCTTGAGATCCTTTTTTTTCTGCGCGTAATCTGCTGCTTGCAAACAAAAAAACCACCGCTCCCCAGCGGTGGTTTGTTTGCCGGATCAAGAGCTACCAACTCTTTTTCCGAAGGTAACTGGCTTCAGCAGAGCGCAGATACCAAATACTGTTCTTCTAGTGTAGCCGTAGTTAGGCCACCACTTCAAGAACTCTGTAGCACCGCCTACATACCTCGCTCTGCTAATCCTGTTACCAGTGGCTGCTGCCAGTGGCGATAAGTCGTGTCTTACCGGGTTGGACTCAAGACGATAGTTACCGGATAAGGCGCAGCGGTCGGGCTGAACGGGGGGTCTCGTGCACACGGCCCAGCTTGGAGCGAACGACCTACACCGGAGCTGGAATCCTTACAGCGTGAGCTATGAGAAAGCGCCACGCTTCCGGAGGGAAAGGGCCGGGTCTCGGTAAGCGGCAGGGTCGGAACAGGAGAGCGCACGAGGGAGCTTCAGGGGGAAACGCCTGGTATCTTTATAGTCCTGTGATG
+
=86'$$%&%&&'&&&'+++');JEIABCFIG111.)('*,,,*(&%%'--*''((&&&,%777:A@A<<BDIJHJFDA@?@A////413??GJ>>==@::<DHGJJI=3''8:BHEJ788<:IDJJHJJGJJHJJJFEJJJEJJFGJJJJJJACAAF:864457D<6;;??CCEGCJ=<=?8:9658>;;==C@;;;;////45566:45::>DG><888<<=HJJIEGJIFH??67;=HEH+**+C311...)/18877>JGJIIJJFHFJJJIJJDJIIJJIJIJJIEEE<72***')'&&&)--:;<=5556)''1<<:;;;=>>?CEFGE@@>?2&&)55@D?@C///;676799BJEJHJHCDA>ACCFID?@B@C732396GH?@?@JIIJJJDJJI6667E;:::><<=A??@CABACDGJHCCIG53337DDA8887@61=82045<??<;?@=:94336=AB=;<;<H=650/.-004422//..01<<>>>D>>>++**4..//'')98<?<9)))(2..400077=>CHEGFJHHJIGJJHFA@?ABFEDC@>@>C>B???@?@0/.//1/1,(')'&&&'5,;;;;?DCECDE58A=>BFJ?:9+++)))()*)***67:;;==@A@GBFC?<:;<95335?ADDCD??>=8'''<CCDDIEJIFEHHFGHGGIHGJJJHDBBCGFFEHJJHGJJHGJJJJIGGJIGGFGGI???IEBECJFJIFJHJJJFJJGHFJJIEJJJIJJJHJJJ@?@IJJJJJEJB-;9(,44;A@>?@@JFGJ;78..9>BC5555??CDHJF>JDCDGIJJGIJJJJIGJHJJFJJI?@@JIJEJJJDJB=;7:--,0-0)(***,23()***662222JJJEFHJIEFCBIDDFCJJJFEGFJIDGCCA4.<=?JHJJJIHGJEDIGJFJJJHIFIGEHGJJ<<<>AJGHJJDJJJIJIFJJJJHIJJHJIJFJJGHIJJHJJJJHIJJJJJIJJJJDEHJJJJJEJIFJJJJDDCIIJJJJJJHJI>;1(%(:?BBBCDHFEJFJIFHCBC=>DHJJFJJGHFJIJEE>42-,,,45BHJJJJJJJJJEJHFEHDHJGJHJJIJJCAB>DFJIJJGJJGJJJJFJIGJGDEEDJJJEJFEJJFGIFJJIFJIHGD?842/---34///-,++-&'-.99:<<><::A??@BJJGHJJJHJIJDEDJJEJGIJDD@GAAJGFJGFIDIB>:98976111>?D?BCGJJEDD==>>EFI@49=<33//0---72''&)+++-+),,&&&$$$'??BAEEICA93456=6/3,-EEIIJJJHFHJIJJJJJFFHFBCJH:::;7777JBBBF?@DDJEEJJFIFADDIEHCBCCGHJJJHB?BB=,,,DJJHJGJGGEDHHGFEBCDCIJIEDJFEE:::CDDEDGC==>GJJGC***/++,04>11155:EDEFD('')001=?@AGJ@@A?@FA@CCJFFIJHEFEACJ7))+'''',))*44447A@BABE977<<<<<<AJJJGJHEGJJJJFEIBB5HGFJHFGJHIFJJJJJIJIIJFEIJEJIEJEBA<644211//((((//013:<@=?;EHFJGJJAABCDFFHHJDCB:;:..%%%$$$$(*((),.,33453-.-*++,6+''$$%%*&'.1*(&&())+))*5:>F@@:)6+89=JHJJGHJJJGDIJHJG=:.++HJGEGJJJJJJIIJJGGJIFFHJHJGAJ>>=HJJJJJEFJHJJGDHGDGJJJJHIIJJJJIEHJJJE;:::JFJIHJJJJJIJJJJFHJGEJJJJJJJJJHJGHHJJJGHHHHJJJIJJC@;=;HJF@BBEHJJJIJJHJGHJJGJJJJJ3333I876&%%&(,,-(%%&11/8866ID??>@H?JE3/)))+5698;;8776689BEHIJHGGBABAEJIDEACDFJJGGIJJJHGEE<7/.,)($%'%%%&&&'.53545623555++)(+,//07DJIGGJJHBFDJGJIFDADJJGJEIF8/...1)((&%%$')%%%+345?1112@FJFCJH@;:;<@9<=>JDCC?>=>@?>>??CB?6-=<<>E@BED<;::<.((,('%&-+*-.0668?JDB>?A>=>:100055?.+++--)-0046=?JFDCDJJJGJJJJJJID=::=<46AIJJHJJGIHJGJJI5431786:955--/38B=GJIIJJGJHJIHJJJFJJGGJJIJHIBBGFD3223;>>=>=>>>@FEJFJFJHHHHJHHJJJJGJJJDBBAJGFJFJHE..--++*+,.*('''%$%+.46556>==999:AHGIIIJJJJJHJJFFGJJJGJJFJJGEJDCD?DCA=<<=BFJJJIEGJIDBCCDFDCEDCA0../?@AC555441:8><=AJJJGGJJGJJIJII65555(''%$$$&&((&%%%),,-,334:9924000000/05.)+2++*/***0488DG@=>GJFJJGJJIJJFJCDFCFJFIJJDDEFGJJJJH;;10-.-,+))+3-6=88?ACJJFGHJGIHJGJGCDDJJ55401/026B=<=9120+=CJJJJJGJJJD777BBJFEGCFGJJD?@@G9677:;838A=87214+**(**(,,,/.((:94234+*))*(('(),,)'$$&&79:=AAIDA=>?:,=1112@666AAI===>:;7<764..,+-.ADGJJJHJGFFFJJJJJEJEB508:<HH????J=<??JECCHJJJHJJIJJJHHHJJFJJJCCEGJJHJJJJJJJHJJJJHIJJJJIGJJJEJJJECAABDGD?666;=EHIHJJJGFEJJJIFIEHEDGJJJJHJGJJJJHHGEFJEJEGJGA?>BE>>=>@HIHJJJJEDFBB?>FGJEIDIJJJJJFJJJJJIA9755630110222C?>=;:''@EDBFEHJEF><<;=FHJB><<<3/-+-//056CCDEDCG,,5555FDEJJF<;;<GJGGJGJEJIEIDIJJJJJJJHIGGHJA?AAFGHCCADJJJHJJCBJB8...7C@@EDHB111188***1333878<HJJGFJHJJIJJJJDGIJJEDCBHJJA>>B49)4411((*'&''4;55+++,33.)**91115>=@>>;,,+())22-0,43224;C755554:<9997888BACGJDHFFFI<99FA>>;;:;<+**((())DHFIIFJFGJF@<8554.-,-1.../56??@AAGDIFDIGDF21-.;BFFHFHEDCFEHGFEIJHJJJFEBCDABB=:;AFEGFDGD8DEHHFEGFEDFBC@@?@@@>>=@BGJD84332455GEIEGJJFHGEDFHEFDJJJJJIJHJCAHIJJGJFJJJJJJDJJJHJJJJJHFJJHIJJJFEJBAA///,--/2230036859BAGDIHEFJJJGHGJFGFGJEJGFIGHFJIEJHFGEE@?@A;::9:99795454*))5521(&%&)(+))))'())/*-)(((+-1/,+++3444:51**)'16444.-,..*)',%%)*++//02332533356><;::885569:30'3/113.1.+,(&&%%&&&%$'+*00-8=?A<ACJDA;99;=6666?@BB==>>EDJJED@==<5*)))FGHH@?=<<=?BEEDBABJE@98895-2)%%$$
@Glass_T7V_10_D3_12_7_48
GGCTGCTTCTCATGCCGATCAACTCGAGTGCCACCTGACGTCTAAGAAACCATTATTATCATGACATTAACCTATAAAAATAGGCGTATCACGAGGCAGAATTTCAGATAAAAAAAATCCTTAGCTTTCGCTAAGGATGATTTCTGGAATTCGCGGCCGCTTCTAGAGTACTGCGATGAGTGGCAGGGCGGGGCGTAAGACTCAACATCTACAAGAAACCATTATTATCATGACATTAACTATCTGCAAGAATCGGCCTATCGCGGCCCTTTCGTCTTCACCTCGAGCACAGCTAACACCACGTCGTCCCTATCTGCTGCCCTAGGTCTATGAGTGGTTGCTGGATAACTTTACGGGCATGCATAAGGCTCGTATAATATATTTAGGGAGACCACAACGGTTTCCCTCTACAAATAATTTTGTTTAACTTTTTAATTAACGGCCGGCTTGTCGGACGACGGCGGTCTCCGTCGTCCGGATCATCCGGGCATCGATCGTACGTCCGGCAATTAAAAAAGCGGCTAACCACGCCGCTTTTTTTACGTCTGCAGGCGCCACTCGATTCTGGGCGGCGGATTTGTCCTACTCAGGAGAGCGTTCACCGACAAACAACAGATAAAACGAAAGGCCCAGTCTTTCGACTTGAGCCTTTCGTTTGTTTGATGCCTCTCACACGCGTACCATGGGATCCCCCGGGCTGCAGGAATTCGATATCAAGCTTTTATTTGTAGAGGAATCATCCATCCCATGTGTAATACCAGCAGCTGTTACAAACTCAAGAAGGACCATGTGGTCTCTCTTTTGCGTTCCGGAATGTTCGAAAGGGCAGATTGTGTGGACAGGTAATGGTTGTCTGGTAAAAGGACAGGGCCATCGCCAATTGGAGTATTTTGTTGATAATGGTCTGCTAGTTGAACGCTTCCATCTTCAATGTTGTGTCTAATTTTGAAGTTAACTTTGATTCCATTCTTTTGTTTGTCTGCCATGATGTATACATTGTGTGAGTTATAGTTGTATTCCAATTTGTGTCCAAGAATGTTTCCATCTTCTTTAAAATCAATACCTTTAACTCGATTCTATTAACAAGGGTATCACCTTCTCAAACTTGACTTCAGCACGTGTCTTGTAGTTTCCGTCATCTTTGAAAAATATCATTTTCCTGCACCTAACCTTCGGGCATCAGCACTGTTGAAAAAGTCATGTTTCATATAATCTGGGTATCTCGCAAAGCATTGAACACCATAACCGAAAGTAGTGACAAGTGTTGGCCATGGAACAGGTAGTTTTCCAGTAGTGCAAATAAATTTAAGGGTAAGTTTTCCGTATGTTGCATCACCTTCACCCTCTCCACTGACAGAAAATTTGTGCCCATTAACATCACCATCTAATTCGACAAATTGGGAACAACTTCCAGTGAAAAGTTCTTCTCCTTTACTCATGGTCTCTTTCTCCTCTTTAATGAATTCTTAAACAAAATTATTTGTAGAGGCTGTTTGGTCTCACGGACTCATCAGACCGGAAAGCACATCCGGTGACAGCTGTGCACGTCGGGGTTTGTACCGTACACCACTGAGACCGCGGTGGTTGACCAGACAAACCACAACGCTAGCCCGCCACCTAAGTTATGAGTCAGGAAAAAAGGCGACAAGAGTAATCTGTCGCCTTTTCTTTTGCTTGCTTTGTAATCACTCGATGACCAAAAGTAAAAACCCGCCGAAGCGGGTTTTTACGTAAAACAGGTGAAACTGACGCTAGCCGGTCTACTAGTAGCGGCCGCTGCAGTCCGGCAAAAAAGGGCAAGTTGTCGCCCCACCCTGCCCTTTTTCTTTAAAACCGAAAAGATTACTTCGCGTTATGCAGGCTTCCTCGCTCACTGACTCGCTGCGCTCGGTCGTTCGGCTGCGGCGAGCGGTATTGAGCGCTCAAAGGCGGTAATACGGTTATCCACAGAATCAGGGGATAACGCAGGAAAGAACATGTGAGCAAAAGGCCAGCAAAAGGCCAGGAACCGTAAAAAGGCCGCGTTGCTGGCGTTTTTCCACAGGCTCGCCCCTGACGAGCATCACAAAAAATGGACGCTGGTGGGAAGATCAAGGTTCAACCAGGACTATAAAGATACCAGGCGTTTCCCCCTGGAAGCTCCCTCGTGCGCTCTCCTGTTCCGACCCTGCCGCTTACCGGATACCTGTCCGCCTTTCTCCCTTCGGGAAGCGTGGCGCTTTCTCATAGCTCACGCTGTCAGGTATCTCAGTTCGGTGTAGGTCGTTCGCTCCAAGCTGGGCTGTGTGCACGAACCCCCGTTCAGCCCGACCGCTGCGCCTTGCTGTCCGGTAACTATCGTCTTGAGTCCAACCCGGTAAGACACGACTTATCGCCACTGGCAGCAGCCACTGGTAACAGGATTAGCAGAGCGAGGTATGTAGGCGGTGCTACAGAGTTCTTGAAGTGGTGGCCTAACTACGGCTACACTAGAAGAACAGTATTTGGTATCTGCGCTCTGCTGAAGCCAGTTACCTTCGGAAAAAGAGTTGGTAGCTCTTGATCCGGCAAACAAACCACCGCTGGTAGCGGTGGTTTTTTTGTTTGCAAGCAGCAGATTACGCGCAGAAAAAAAGGATCAAGATCCTTTGATCTTTTCTACGGGGTCTGACGCTCAGTGGAACGAAAACTCACGTTACGGATTTTGGTAATAAGATATCAAAAAGGATCTTTCACCTAGATCCTTTTAAATTAAAAATGAAGTTTTAAATCAATCTAAAGTATATATGAGTAAACTTGGTCTGACAGCTCGAGGCTTGGATTCTCACCAATAAAACACACAGTGGCAACCAAGCGTTCTGAACAAATCCAGATGGAGTTCTGAGGTCATTACTGGATCTATCAACAGGAGTCCAAGCGAGCTCGATATCAAATTACGCCGCCCTGCCACTCATCGCAGTACTGTTGTAATTCATTAAGCATTCTGCCGACATGGAAGCCATCACAAACGGCATGATGAACCTGAATCGCCAGCGGCATCAGCACCTGTCGCCTTGCGTATAATATTCCCCATGGTGAAAACGGGGGCGAAGAAGTTCTGCATATTGGCCACGTTTAAATCAAAACTGGTGAAACTCACCAAGGGATTGGCTGGACGAAAAACATATTCTCAATAAACCCTTTAGGGAAATGGCCAGGTTTTCACCGTAACACGCCACATCTTGCGAATATATGTATTAGAAGCTCCGGAAATCGTCGTGGTATTCACTCCAGAGCGATGAAAACGTTTCAGTTTGCTCATGGAAAACGGTGTAACAAGGGTGAACACTATCCCATATCGCCAGCTTCACCGTCTTTCATTGCCATACGAAATTCCGGATGGCATCATAGGCAGGCAAGAATGTGAATAAAGGCCGGATAAAACTTGTGCTTATTTTTTCTTACGGTCTTTAAAAAGGCCGTAATATCCAGCTGAACGGTATGGTTATAGGTACATTGAGCAACTGACTGAAATGCCTCAAAATGTTCTTTACGATGCCATTGGGATATATCAACGGTGGTATATCCAGTGATTTTTTTCTCCATTTTAGCTTCCTTAGCTCCTGAAAATCTCGATAACTCGAAAAAATACGCCCGGTAGTAATATTATTTCATTATCGTAAT
+
)*++&&%&%&##$$&+),,,666A2222<GJJCEBEEHFEJDDCDEJJJJHEJJHJJEJJJF111+++***)*)'&&CJGFABBGHJDC;44(((>EJIIJHFJA?:880/+-ACDAA883:?@ABBJHCCIIJDCCH4333<;??@CCAB:87++++766546799=?C>000IIJIJJJHJJHJEHFBABEG::8665553000/0..-(&&**+,?DDDIJFJFHJJJHFJGC@70/+((''%%%%%$%''&'&'((((()*212235;:?ACDJDDDCCEIJHJIJJJJIIIHIJJHJGJFAC22)1))..*)(*,-00?>@DHJIEEDEHBBAEDED@ADDEFIGJIEJFJIFJJJGFJHJFJJJJJJIJBA>?=32.+()*@AEEGCBDEDJJJHJJJJJAIEGJDGDJJGJJJGJFI?<GJHJJHJFDCGHJJJFJGB9.27''%%%$%))*-452222965.-''''''(-134779;=DBC@2*))'&%&*32389@C::9:<<<EJFEGBDBCIIGJFGCBCBGCB@@@AD@@<>>?G?=<;<<<=8990-,-/&)'(+921113'&&()(''69;@A:999JJJJIJHIJJJJJJDCEEIFFGHHFHHJJHDCCJFGJGFCBACEFC==:=?-'(>>F@FE:821:(((*,()&'''1100344?@ABBCABB76.7--34><7675JIHIHGCFHED???>FHFJJJHEJG>CCHA>'&&((&&&'*,+,,*%%)%+++46000))))299?@AC;;:;<<<<@><>>@C??JJHIIJIJJJJJFJEI<E8,+%%&&&&&&.(*''&(--<;CED;31111878DDEJGEHJEFGEHJJIJJJJJGGII?9<;:2222=@665488:A?CJJJJHJJJJJGEJGFJIIJHJJIHHIJIJHJHHIH;:::;61/.,.++7;CJJ===;FJCEHGHIFCJFJFIFJHJJIIJJGJEGGEJJJJ@ECH@A>>@GJJJJIJJJEFEEGJJJJJJCBA@DCHFJJJJJEGD??667:B>C@?GGCDJHJJECE?BB;@ED@>>@;9==ED6....<;<><;=?ABBCCA<<98525;::>=CB6650///2)('*8;BFD>?A@B<==>B@@@CE;::79,,,,)*2)5>BB?@>><?@AB@;52&%%%%-+,,++%%%&%&*,13**++.11,(((*,+''''+110/((&&('(,/'&&&(%%%,===JHEJHHDBCBADEIJJFCFHJHFIFJFJJCACAFHIHGEGHJEGEJEJEFFGHFFJHHIDGDGEJJAABJ;;562'&&''+78HFEFJGIFDCFIJHEFGFJIJHADBJEJJJJGJGDEFEJJHF?99::44?JFEJFHGGHGGDFFJFBAGEGEE>DJBDDBFBDEDDECDF=+++*+)'.,,,+'%$&%%&%'-030013=3///1559;95=2,--.))+,...+)*;7?BABCFJHDCBB@AAC??>=A@A==BGDECB@@@@>AAA@AA@??>'''()*69@ABBBABA@@??@A6::?DCB@??>ADCEHFFF;:::?;-,,,./1112E<<;874454@<<99:<FE<<<9899D>>?;>==:883''%&%&)(/**''')-/''''((55611*32./3++++./;>?;=?DJJJJFFCDA@0++0034536667343++FA-,,5;97776>A?B@GJJFCBA>967422220,+...3118=>CB@J@?AGJIHFHDIFGD9778ACFJJGIGGJFIJJJJJGHHJDCCCDJJDJGHHA@AAJJJJJJJJJHIJIFEJCJH?>>CBA?2/--,)&&&'(&&+*+*0017=;<733522223629:@=8589;DE=;;<<AA;CGCGEGG@?**11@JGJBFCEGGGJIJJHJHGJJJHHDEC------.=8778FJD?>322233310)$$$$$$%)((),6<=CIHHDEEBBAGJJFJGGFFJDD>878?B;/.--''&&333:8==88<8877@A768GEJJIDDBACJJJJJJJJGGJJJEHDCDJJIIJGGJIJJHFCCDH?@@?JJFC=<10413(%%)+@=47;2/..2223=000;.--,,,-100'%$%'&&'(&&&)&&'(())*'('(),)))7>@HHGCACJCDDEGDHA@D==1//9?JBBABEGJG<<<JJGJJJDJ@?B6->)DEJEEEJJBDCBAAGAJGJJJIJJC77;?CEJIHJDEEAJFGDJJJJJJJGJHJDHFJJE<<EHIGGEEJJFJJF<:;<JEC>><<@DHIJJIGJGIFJF=>>;33.*-/766CEJIJJIEJJJJJH@?BDJIHJFCCDIEJJCA<=CBBDA@:61--''))+++**),++.++(()*22011116<BCJJEJGHGJGJEDEEJJGHJHEGGJJJJJGJGJGJGJGGGJJJIFGBABBJBA@@HGFJHHJEDFIHJDDCCIFGEFFG?7..2135/+,,8AB><<<@J@BA>=@CGJAAJJJJ@>>9''84<AAGHC;52224BFJ:778GHGIJJJJJJJJJHJGJJHBCBE7565797+,-))*(+1*+*+*.0*+24FFH@ADBB;;;>?;;<;;:;:;CEJHJFCC@=ACB?>99:=8>4334;;JDGBDB:D?@AAIJ@DE?AAAA622+*--/++/11.*,)*0017----ABEJJJJJJFEJGCEDCJJJJDCHFGJFGJDF@>>7-))*/.,+*++'''((((*&'3499HB@;883/,*&%$##$&&&&:9:;B?>8;A7DJJGD:;:FJJJJIJHJJDCEIJIJGJJJGFEJJJHHJIFIJJJGGFFJGHJIJJJJCACD>@:,,,,110/.11))(.,.33/.+*+-0,,)(''(+()()*11577CA?3314HJCAABGJJJGED888JDJJJJJJF0///7=<<=<;<<CDFC@A=:AA=;;==JB::::HECB<::9932328>IFFEJJJIFJJJFIHJJJ=;;;JEJJJEJHJEHJIIJGJFJJJJA@ABJJJJHJJHJEDGGHJJJIJHJJJJJF:::EHIJIGEFA=BCJJGGJJJD6652322113388<;55///0672-++)**,-5@BCBC@DGHIEEJJJ=:96-,-(($$%&%%01A>>JJEEDEEGE@AAB==?FDJAA@??>D=/)((().-+---,'&&&&$$''&&,231**+56+;:@HJJJJJJFJJJ@ED>9CA@***)(((,-/@?@DFEJJGGHJJJFJHJJGGJ2HJJJIJFDE96770,+-21++*,-44;EFHCEEBJJJIJJJJ?>>>D>DCCAAABCDBDJJJGFIJ@;::@@@>;;==JFJJJJGHJJJHDHFJJJJFJEDDCBB8888,)..9/++++,+-+))...=>?EBDCBGFEJJJE@>>GIFFG=1B=A<(((/-.4(((-**(*6:<>A?=A??FEGJJJHJEBBBDJEEJJJJJGJEFEEHBB;CB0.-';?>@HDC@2/8656643330129;3255<@A>>=553''''=@?@JEFJJJDBCB@A@???>>=??9768743331+++8A>?C6AA=;A====G:))))01@IJC=@+++,.../(('(/36799?;<<<EB?>=8733,778>;;<<=;@>4.047005,*+*100699BDEJFB(''*1EEHFHDBBGA@HD0.()),..-,.522///28(((%'&
@Glass_T7V_10_D3_12_7_49
TTGGCATTGGAATAAATATACCAGGATGATCCTGACGACGGAGACCGCCGTCGTCGACAAGCCGGCCGTTAATTAAAAAGTTAAACAAAATTATTTGTAGAGGGAAACCGTTGTGGTCTCCCTGAATATATTATACGAGCCTTATGCATGCCCGTAAAGTTATCCAGCAACCACTCATAGACCTAGGGCAGCAGATAGGGACGACGTGGTGTTAGCTGTGCTCGAGGTGAAGACGAAAGGGCCTCGTGATACGCCTATTTTTATAGGTTAATGTCATGATAATAATGGTTTCTTAGACGTCGAGTCTTACGCCCCGCCCTGCCACTCATCGCAGTACTCTAGAAGCGGCCGCGAATTCCAGAAATCATCCTTAGCGAAAGCTAAGGATTTTTTTTTATCTGAAATTCTGCCTCGTGATACGCCTATTTTTATAGGTTAATGTCATGATAATAATGGTTTCTTAGACGTCAGGTGGCACTCGAGTTGATCGGGCACGTAAGAGGTTCCAACTTTCACCATAATGAAATAAGATCACTACCGGGCGTATTTTTGAGTTATCGAGATTTTCAGGAGCTAAGGAAGCTAGAAGATGGAGAAAAAAATCACTGGATATACCACCGTTGATATATCCCAATGGCATCGTAAAGAACATTTTGAGGCATTTCAGTCAGTTGCTCAATGTACCTATAACCAGACCGTTCAGCTGGATATTACGGCCTTTTTAAAGACCGTAAAGAAAAATAAGCACAAGTTTTATCCGGCCTTTATTCACATTCTTGCCCGCCTGATGAATGCTCATCCGGAATTTCGTATGGCAATGAAAGACGGTGAGCTGGTGATATGGGATAGTGTTCACCCTTGTTACACCGTTTTCCATGAGCAAACTGAAACGTTTTCATCGCTCTGGAGTGAATACCACGACGATTTCCGGCAGTTTCTACACATATATTCGCAAGATGTGGCGTGTTACGGTGAAAACCTGGCCTATTTCCCTAAAGGGTTTATTGAGAATATGTTTTTCGTCTCAGCCAATCCCTGGGTGAGTTTCACCAGTTTTGATTTAAACGTGGCCAATATGGACAACTTCTTCGCCCCCGTTTTCACCATGGGCAAATATTATACGCAAGGCGACAAGGTGCTGATGCCGCTGGCGATTCAGGTTCATCATGCCGTTTGTGATCAGCTACCATGTCGGCAGAATGCTTAATGAATTACAACAGTACTGCGATGAGTGGCAGGGCGGGGCGTAATTTGATATCGAGCTCGCTTGGACTCCTGTTGATAGATCCAGTAATGACCTCAGAACTCCATCTGGATTTGTTCAGAACGCTCGGTTGCCACCGGGCGTTTTTTATTGGTGAGAATCCAAGCCTCGAGCTGTCAGACCAAGTTTACTCATATATACTTTAGATTGATTTAAAACTTCATTTTTAATTTAAAAGGATCTAGGTGAAGTCCTTTTGATAATCTCATGACCAAAATCCCTTAACGTGAGTTTTCGTTCCACTGAGCGTCAGACCCCATAGAAAAGAATCAAAGGATCTTCTTGAGATCCTTTTTTTCTGCGCGTAATCTGCTGCTTGCAAACAAAAAAACCACAGCTACCAGCGGTGGTTTGTACAATAAGAGCTACCAACTCTTTTCCGAAGGTAACTGGCTTCAGCAGAGCGCAGATACCAAATACTGTTCTTCTAGTGTAGCCGTAGTTAGGCCACCACTTCAAGAACTCTGTAGCACCGCCTACATACCTCGCTCTGCTAATCCTGTTACCAGTGGCTGCTGCCAGTGGCGATAAGTCGTGTCTTACCGGGTTGGACTCAAGACGATAGTTACCGGATAAGGCGCAGCGGTCGGGCTGAACGGGGGGTTCGTGCACACAGCCCAGCTTGGAGCGAACGACCTACACCGAACTGAGATACCTACAGCGTGAGCTATGAGAAAGCGCCACGCTTCCCGAAGGGAGAAAGGCGGACAGGTATCCGGTAAGCGGCAGGGTCGGAACAGGAAGGCACAAAGGAACTCCAGGGAAACGCCTGGTATCTTTATAGTCCTGTCGGGTTTCGCCACCTCTGACTTGAGCGTCGATTTTTGTGATGCTCGTCAGGGGGGCGGAGCCTGTGGAAAAACGCCAGCAACGCGGCCTTTTTACGGTTCCTGGCCTTTTGCTGGCCTTTTGCTCACATGTTCTTTCCTGCGTTTATCCCCTGATTCTGTGGATAACCGTATTACCGCCTTTGAGTGAGCTGATACCGCTCGCCGCAGCCGAACGACCGAGCGCAGCGAGTCAGTGAGCGAGGAACATCCAGTAACGCGAAGTAATCTTTTCGGTTTTAAAGAAAAAGGGCAGGGTGGTGACACCTTGCCCTTTTTTACCGGACTGCAGCGGCCGCTACTAGTAGACCGGCTAGCGTCAGTTTCACCTGTTTTACGTAAAAACCCGCTTCGGCGGGTTTTTACTTTTGGTCATCGAGTGATTACAAAGCAAGCAAAAGAAAAAAGGCGACAGATTACTCTGTCGCCTTTTTTCCTGACTCATAACTTAGGTGGCGGGCTAGCGTCGTGGTTTGTCTGGTCAACCACCGCGGTCTCAGTGGTGTACGGTACAAACCCCGACGTGCACAGCTGTCACCGGATGTGCTTTCCGGTCTGATGAGTCCGTGAGGACAACAGCCTGTACAAATAATTTTGTTTAAGAATTCATTAAAGAGGAGAAAGGTACCATGAGTAAAGGAGAAGAACTTTTCACTGGAGTGTCCCAATTCTTGTTGAATTAGATGGTGATGTTAATGGGCACAAATTTTCTGTCAGTGGAGAGGGTGAAGGTGATGCAACATACGGAAAACTTACCCTTAAATTTATTTGCACTACTGGAAAACTACCTGTTCCATGGCCAACACTTGTCACTACTTTCGGTTATGGTGTTCAATGCTTTGCGAGATACCCAGATCATATGAAACAGCATGACTTTTTCAAGAGTGCCATGCCCGAAGGTTATGTACAGGAAAGAACTATATTTTTCAAAGATGACGGGAACTACAAGACACGTGCTGAAGTCAAGTTTGAAGGTGATACCCTTGTTAATAGAATCGAGTTAAAAGGTATTGATTTTAAAGAGGAGTTGGAAACATTCTTGGACACAAATTGGAATACAACTATAACTCACACAATGTATACATCATGGCAGACAAACAAAAGAATGGAATCAAAGCTAACTTCAAAATTAGACACAACATTGAAGATGGAAGCGTTCAACTAGCAGACCATTATCAACAAAATACTCCAATTGGCGATGGCCCTGTCCTTTTACGACAACCATTACCTGTCCACACAATCTGCCCTTTCGAAAGATCCCAACGAAAAGAGAGACCACATGGTCCTTCTTGAGTTTGTAACAGCTGCTGGGATTACACATGGCATGGATGATCTCTACAAATAAAAGCTTGATATCGAATTCCTGCAGCCCGGGGACCCCATGGTACGCGTGCTAGAGGCATCAAATAAAACGAAAGGCTCAGTCGAAGACTGGGCCTTTCGTTTTATCTGTTGTTTGTCGGTGAACGCTCTCCTGAGTAGGACAAATCCGCCGCCCTCGAATCGAGTGGCGCCTGCAGACGTAAAAAAAGCGGCGTGGTTAGCCGTG
+
+*'&&%%&'&&())()+*))),'(((*(((0??ADEJFHFHDHJJIDDDCHHGEJJJJBCBBAAA@EJ=>9D=DJIGJJJJIJGIJJHJJJJJJJJJGHJIJJGJJJJIIHDEHEFGJJGJJJHJJJJJJFIGJJDFFCB@>E>>HJIJ>JA6/IJHHJJHJJFFJFJJJJJJJJIJFJIIJJJGGGIJHJIJGIJ>===JJHJJIJJJJJGHJJJJIJJJJD666EJFGGIFB?CGIJJIJGEGFJGGJHHDDGG<BDEJJHFGFHFJJGJGJIHHHFEGIJJJJJJJJJJJIBDDEHIJJJJJHJHIGDJBIB@IDFJJJEHA@@FJEGHFJHIJGIIJJGJJJHIJJIFCDDFJJJHJHJJJHJJHJJJGJEIJIJJJHIIJJI@B?1CFFJJEDEJIJJJJJJFJIHFDDCCJJJJIFIJJJJHJJJJJHJJJJJJJJJJJJJJJJJJJJJJJJJJFECDFJGJJJJJJJHHHDJ2112?>1777777:GJFJJEFIFGFIHGA@AADEFJJJJJJGJGIJJJH<:C9:766----DJD@@>;DIGJA>>?BIJIJFJJJJJJEDGHJGIJGJJJFF:88,*'*('&&*-+*+=A>>@?@GIEJJHJJJJGJJEGHJJJJGJJJJIJJJJJJHJEF0..)*38443.--0C:::<?DJJJJJJGJJJJIJIJEFFGHJDDGEEHJJJJJJJIJJIJJJJJJIJJJJHHGIJJJHDJJHJJIJJJHJIJIJIJJHIJJJJJJFJHHJJJJIIJJEJJGDJJJJJJHIHJJJJJJJEIEJFEFFJJJCBDBFFD211/1(??A=@;8?>:;?@GDCCEIGHJIEFFFGGDFDFDJ=<;;@:<<IEFCCBCA44446JJFJGGGGJJEJDDJF8()FEHHGJHFJIJJJJHJJJJJHJGIHJJJJHGFJHJJIJGHJGEDCD2.1>....?CGEJJJGDDIFJJJJEJJJJGBD@IGFJIEGJIJGJJIJJJJHIJHEIJJJDFHCABDEJIJDIGIHJJJJJJJHJFA@DFJJJHIEJ><<;@,***-+-,09895@AC><96676CGGIFHJJHH@GGJIIJJIJJJIJEDDCEIJHHHJGJJJHHIJGGJJFAFJJJJGJHJJJJJJIJJJJJJJJHJGFIGJHJJJJHJJJJJJIIFIJJGDDDDJHJJJEIHJJHJFHEJIGJJHCFCAAB((('&%&-($$$%%&///1>>?4-AADCACJHIGJIJB@?>JGJHHFFIHJGHIJJIFHDIIJJEGEJJJIHJGHJIHGGJGEEJHJJJHFJHEHGHHJJJIC===>9999HGIFJJJC<@0/++1?HHGFFJHHJJHJJJJJEH<@;;=:=BDCFHFIJIJFEHHJGJJJGFIJJHFGDIEJJJHJHHIJFHECCBABDDFFC:876765ABCFFJGGFJHGFFJGFHFJJFJHJJJJJJJGJJHEHE@JJJIJJGJJJJGJFFHDEFC?=?A@>=2&&'+.9?@EFJJJJFJJJJJJFJHJJJJGJJJGGJJJJJJEJJJBBAAJJHHF:::;HJ@A><;899'''%')0372201../2<5542,&'(%')*((0+.-,7BH/...33119996555>;9:3-)()+,**.34-++-32**))..:;DIFIGDJGEJ74&('&'%&&4447<=B>>=?B=8AACJCFJJJIHJJJHJJIIJJHJJJJIJJGDIJJHJIHJFFJJHGEJCJJJJJJJJHJGHIJJEJHJJJJJH<<<+++,@HB@>8..*((.--...7567>;;AAGJHJHGGGJFIHH8899JI?::450.-,*)*+30229;6779C@766344<EEJIEIJJIJEEGFHGHGFGJIEHFGJJIIIECB:HDHJIJHFFJIJJFHJFEJC::::H8-.2666JJC><;;=?HGJJHJGIIH>=<<D@AFJIJGJJJJJHFFI?>>>FJEFJJJJJIEIJJJJJJJGJJFIJJJ>>>AGGHJJJHHJIIJGB@?;9;EGB?98;HAGFIIEJHJJHJJJHJJJJHJJJJIGJIJHH@?@C>,,++,&'%$%$$&''')))&&%&'(4/,,''&&&'(/5888>DJFFEDJAJJJHJC?DA3(,6;FJHEB?@@EGEIJJJJJFJEJJJJJJJJCJJEB88323<?JFEE>><<98<;:78AEDHJJJFFJJFHJJJIIFHFCJ99898666>?AACJIJJAFJHBCA@FGHJJIH@=))+<>HJD?@FABJGEJEHA.*?83=FEDBDJIJJJJJIJJJJJEJDCIGCB==<<?1.,,,((((436DIHIFJJB?@GDBHEIHJHJJHIJJGDGEGIEDHFJDFCFDDA@??-,+**,(''$$$%'()*''&&(282227999FGAAEHJJJEGCFBJJIFFJJHJJJHFHJHJJHJFEGIIJBJCHAJJ/..-+**++:?>CFHEGFDDGJJ===<DJGIJJGJDDGFFH777<H@GFJJJGHJG<:666:EJBDAC=<;;8?BFEFGFD@=C;564777;>666589:BHFJFFHBCDDJ=<;90../C;:8FHFCCA<6/.0/00=8666=<1-++,121::432>FGJGHJJJJJJHGHJJJJGEFGFDCB886677??AB>:+)&%&%$$$;:?C=??>JCGI>>>>JJIGCB....777@@A@D877:GDIJEDFJJIJJBDECJJGJGJGJGJJJCHIJJJGG??==@@@A==>?96**+))*+-))))<<=@A=>@EE@20CBHEFDAG43338;HEACCAJJGJJJF@AACJ>>=?JHGJIEHJHJJJCGJJJHDDC:/.(&&&**146GGFJGJJJGEJGJEEFCDGIJGIHJJGG6IJJJIJJHIIJEJEBACIJHHJJJJJGJJGJJJHJJHIJGJGGEHJGJJFEHB=761*+,,,-+36.BJFFDEHFJJGFGD@?FJIHJEDHDJJJJJIJJAAABJJGECIE=>==JHHBACGDFHJFHGJHJJJFHFJGJJJFJ::-.4878@@<=??BBBC>>>>FJJIHHJJE?.-.>>JEDCCFHGJDECCGJJHBCCCIFJHEGHHJJJHFHJJGJDIIJHFHJJDBBAFJJGAA@CEAEJEHHFJEFGFJDEEHJJ>>>JJJIJJFJJJJJFIJJJIDDD67<8899;JHFEFIHDBCCJGJIJJGJIJJFIJIIJ<6<80.&&&%(%&'';;654/0//22?@B32=9<<<FJJJJJFEJJJJFJJGJHJJEGJJJGGGEFH4333HJJGJJGFGFEJGIJDDDG76E67118.+))*/;;;=GJIGFGIIIGDHEJJIGJFJHGFIHJJJHJJJIJJJIDBGDDFDJIIJJJJJJJJJJJHIGJJJJJHGHHGGIJFJJE=C;::96**))1---/558>BDDEJFIGFJEJHFGCJEFIHI8;IF9311111++895;;988522.--.1///8;>CCHEHEHHJG@AA@JJJJIIJJJJJJJH@AHJEDDC=9.31132666;<A@?@@7789BCGDJFJGJFJJGJJJFGEEDDHHJJJJFFEDC/.-+'$$$'(&&'/DEHHHJJIJJJIJIJIJHEGGFJGIJJFEEJIJIG632236/.*(%&*+/9D?G@4455DFBAAHHFJGGIHJJDCDCHFIEIIFFG::H;:;=<A@BC;;;;EG@?8-,,-21002;;<<<?EGGBCCBHEHJJF=;9;:??@=<<322110011***)('&
@Glass_T7V_10_D3_12_7_50
ACTGTTGTAATTCATTAAGCATTCTGCCGACATGGAAGCCATCACAAACGGCATGATGAACCTGAATCGCCAGCGGCATCAGCACCTTGTCGCCTTGCGTATAATATTTGCCCATGGTGAAAACGGGGGCGAAGAAGTTGTCCATATTGGCCACGTTTAAATCAAAACTGGTGAAACTAACCAGGGATTGGCTGAGACAAAAACATATTCTCAATAAACCCTTTAGGGAAATAGGCCAGGTTTTCACCGTAACACGCCACATCTTGCGAATATATGTGTAGAAACTGCCGGAAATCGTCGTGGTATTCACTCCAGAGCGATGAAAACGTTGCGTTTGCTCATGGAAAACGGTGTAACAAGGGTGAACACTATCCCATATCACCAGCTCGCCAGTCTTTAACTACCATCGAAATTCCGGATGAGCATTCATCAGGCGGGCAAGAATGTGAATAAAGGCCGGATAAAACTTGTGCTTATTTTTCTTTACGGTCTTTAAAAAGGCCGTAATATCCAGCTGAACGGTCTGGTTATAGGTACATTGAGCAACTGACTGGAATGTATACAAATGTTTCTGCAATACTCATGGGATATACGGACGGTGCGTATCCAGTCATTTTTCCATTAGCTCCTGGCTCCTCAAAATCTTCAATAAACTAAAAATTCACGGTAGTGATCTTATTTCATTATGGTGAAAGTTGGAACCTCTTACGTGCCCGATCAACTAAGATGCCACCTAACATCTAAGAAACCATTATTATCATGACATTAACCTATAAAAATAGGCGTATCACGAGGCAGAATTTCAGATAAAAAAAATCCTTAGCTTTCGCTAAGGATGATTTCTGGAATTCACAGCCGCTTCTCAAGTTACTGCGATGAGTGGCAGGGCGGGGCGTAAGACTCGACGTCTAAGAAACCATTATTATCATGACATTAACCTATAAAAATAGGCGTATCACGAGGCCCCTCGTCTTCACCTTCGAGCACAGCTAACACCACGTCGTCCCTATCTGCTGCCCCTAGGTCTATGAGTGGTTGCTGGATAACTTTACGGGCATGCATAAGGCTCGTATAATATATTTAGGGAGACCACAACGGTTTCCCTCTACAAATAATTTTGTTTAACTTTTTAATTAACGGCCGGCTTGTCGACGACGGCGGTCTCCGTCGTCAGGATCATCCGGGCATCGATCGTTGACCCAGGCAATTAAAAAAGCGGCTAACCACGCCGCTTTTTTTACGTCTGCAGGCGCCACTCGATTCTAGGGCGGCGGATTTGTCCTTACTCAGGAGAGCGTTCACCGACAAACAACAGATAAAACGAAAGGCCCAGTCTTTCGACTGAGCCTTTCGTTTTATTTGATGCCTCTAGCACGCGTACCATGGGATCCCCCGGGCTGCAGGAATTCGATATCAAGCTTTTATTTGTGAGGAATCATCCATGCCATGTGTAATCCCAGCAGCTACAAACTCAAGGACCATGTGGTCTCTCTTTCGTTGGGAATCTTCAAAGGACCAGTGTGTGGACAGGTAATGGTTGTCTGGTGAAAAGGACAGGGCCATCGCCAATTGGAGTATTTTGTTGATAATGGTCTGCTAGTTGAACGCTTCCATCTTCAATGTTGTGTCTAATTTTGAAGTTAACTTTGATTCCATTCTTTTGTTTGTCTGCCATGATGTATACATTGTGTGAGTTATAGTTGTATTCCAATTTGTGTCCAAGTGTTTCATCTTCTTTAAAATCAATACCCTTTTAACTCGATTCTATTAACAAGGGTATCACCTTCAAACTTGACTTCAGCACGTGTCTTGTAGTTCCCGTCATCTTTGAAAAATATCTAGTTTCTTCCTGCTCATGAGCACCCGGGCATGGCACTCTTGAAAAAGTCATGCTGTTTCATATAAATATGGGTATCTCGCAAAGCATTGAACACCATAACCGAAAGTAGTGACAAGTGTTGGCCATGGAACAGGTAGTTTTCCAGGTAGATATGCAAATCGATTAAGGGTAAGTTTTCCGTATTGTTGCATCACCTTCACCTCTCCACTGACAGAAAATTTGTGCCCATTAACATCACCATCTAATTCAACAAGAATTGGGACAACTCCAGTGAAAAGTTCTTCTCCTTTACTCATGGTACCTTTCTCCTCTTTAATGAATTCTTAAACAAAATTATTTGTAGAGGCTGTTTCGTCCTCACGGACTCATCAGACCGGAAAGCACATCCGGTGACGGCTGTGCACGTCGGGGTTTTGTACCGTACACCACTGAGACCGCGGTGGTTGACCAGACAAACCACGACGCTAGCCCGCCACCTAAGTTATCAGTCAGGAAAAAAGGCGACAGAGTAATCTGTCGCCTTTTTTTCTTTGCTTGCTTTGTAATCACTCGATGACCAAAAGTAAAAACCCCGCCGAAGCGGGTTTTTACGTAAAACAGGTGAAACTGACGCTAGCCGGTCTACTAGTAGCGGCCGCTGCGAGATCCGGCGAAAAAGGGCAAGGTGTCAGCCACCCTGCCCTTTTTCTTAAAACCGAAAAGATTACTTCGCGTTATGCAGGCTTCCTCGCTCACTGACTCGCTGCACTCGGTCGTTCGGCTGCGGCGAGCGGTATTAGCTCACTAGAAGGCGGTAATACGGTTATCCACAGAATAGGGGATAACGCAGGAAAGAACATGTGAGCAAAAGGCCAGCAAAAGGCCAGGAACGATAAAGGGCCGCATTGTGGCGTTCCCCCACAGGCTCCGCCCCCTGACGAGCGTCACAAAAATCGACGCTCAGAGTCAGAGGTGGCGAAACCCGACAGGACTATAAAGATACCAGGCGTTTCCCCCTGGAAGCTCCCTCGTGCGCTCTCCTGTTCCCGACCCTGCCGCTTACCGGATACCTGTGCCGCCTTTCTCCCTTCGGGAAGCGTGGCGCTTTCTGGCGACAGCTTCGCCGGCGCTCTCAGTCGATTCGGTGTAGGTCGTTCGCTCCAAGCTGGGCTGTGCACCAGACCCCCCGTTCAGCCCGACCGCTGCGCCTTATCCGGTAACTATCGTCTTGAGCATTCCAACCCGGTAAGACACGACTTATCGCCACTGGCAGCAGCCACTGGTAACGCGGATCGCCAGAGCGAGGTATGTCGGCGGTGCTAGCGCAGAATTATGAAGTGGTGGCCTAACTACGGCTACACTTAGAAGAACAGTATTTGGTATCTGCGCTCTGCTGAAGCCAGTTACCTTCGGAAAAAGAGTTTTGGTAGCTCTTGATCCGGCAAACAAACCACCGCTGGTAGCGGTGGTTTTTTTGTTTGCGAGCAGCAGATTACGCGCAGAAAAAAGGATCTCAAGATCCTTTGATCTTTTCTACGGGGTCTGACGCTCAGTGGAACGAAAAACTCACGTTAAGGGATTTTGGTCATGAGATTATCAAAAAGGATCTTCGCCTGAGATCCTTTTAAATTAAAAATGAAGTTTTTGCTAAATCAATCTAAAGTATATATGAGTAAACTTGGTCTGACAGCTCGAGGCTTGGATTCTCACCAATAAAGCGCCCGGTGGCAACCGAGCGTTCTGAAACAAATCCAGATGGAGTTTTCAGGTCATTACTGGATCTATCAACAGGAGTCCCAAGCGAGCTGGATATCAAATTACGCCGCCCTGCCACT
+
.../,,')&&%,///<;;<D??@@HGE>:<DEJJDJGJFGDEEEHEBEHIHHJJJJJJJJJIJ----BGJHJGEHGIJE?>>@FFJJJCJHJGJIIHJJJHE;::99999;==<CFJJJJJJJH100AJJEHJFIJJFGGJFE=AAAHHJGJFJBB>54000066;JCEFEJCABAB@10042AFJFEECAD=7-++,-,,3=1010000<9:ABJGHJJHJJE6004@C@A7--.HEEIJJGJJIGHJJIJJJJIGJJJJFJFF@GA=6689882244*(())(*//00:CJIHGJHHJJJJJIEJIJJF7777@AH111166?CD...''&&&.*)))*B11./../000:CBEBB@?AEJJHHJFJDDC??<9JIJH-,,,4453'&&%'&',-+''%&$%(),,,.3998451:;<64//)((%(*)+)**((()/0//00./117;DCGFCA@<@4==<<=;?>8;;<A@BJHHGJ9.+92<==@BDC2033BA@@BECEJJFGF=>-@A?A@AA8888C=?<;;<----DJDEGBBCI>>>?32222((/),*&&%%$%(*+,,*%&$%$$$%%%$&'%(++1..+&%%%$#$$%&%$$%$%&''%%%'**('*+0/,001-,.%##$$###$$$%%%&'$'''())''$%'/0,,*.0027***+3344411114?@@799:EFIGJJFHDFEFCEI0///ACBA>5+'&&)+**+&%%'''',((()(((&&%&,+-...063567CCCEJAB54334:CDIIGF>::39CFGEJFJIJJJJGJFHGCBGJIJJJDEB@@8=AECJJFEBJEHJGIJJJIDFFDGBBGJGGFFJEB?=:;=82+++,241.//%'&%&'',''.059760((()99-,,4:///8:((''(&',))129:7855CEGJCDBACBEJII=?@DEJJGIGGEIFGEFFJEEGBAJGGFJJEECCBH>;:9).%%'(+0+.49**&&=?CHI88JGJJHGJJJJJGHJFEF;?:;CHFHFCAC?HG;:;<55557667@HJFFDA;=@JJ@BABHCJBBDJJFHJIFA:87864459@@ADEC6542+++?FCBAB=<<=GC:::85543,./086679888EI.--*'1FFHGJJDE8ICJJIFFFFFDHJGGJJFIFFFGEEDIDGGJIEHB>>?<=?@E?=:9:;;B?:9+''&%%%%$$%&'*))(*++-9<GJJB@@?>>@DDJJ9889A=?97336:@=;;<:::;2232?D=6556ABCC>?;;<?>DC==:655312//2,&%'',-.:===?@@CIIJIBBBEIJJHJIIIJFHJJJJ???DEIJGA*(()FHC=<<;?@ADJC?DJ1///;821131//(&&&,,+,.,,,034553,,''(1//0/055:>8C@?=<>BF??>=ABCC=;;<:76?=9;:DA?))),****988;CBJHEBAEBFHCFJCD?(('''%&&%&'*,3**7:<A>===>@==<<<771237)&%%'((*''$#%$**,,+*)&$%()*++0+)(()((588.../21*)%%$&()+99:99879@>@?><:9:;?=@>>?>>?===@@??63368:=>@;;;<??>?@??<:899:;;6:>>?@?<<;;>?@>=>>=;<>@B@<:999:::;>EB>>==A?>?>??AC@7777=9756@<?>;<;;988899:;<==<;;9::9::9::::89:>>;;=>>>:921*,+&&&+,,45<>=88889?>?@8111.0/-,077697662223999765665545;;97866553/0149996798<<<;:98779:===<9////+,,*89;==<<?<==)((.**('&&(((()+'.,1(%$$$%%&%&&(('-1:65223-.--///7<<>=988:;>>><9:5//0**(''(&&$$*5767865556;<;:885554,,,-1,,----.042/..0116566::9657965535669;<=<;55362/*(((%%%$$%$%&&*+(%%%**78:;;:99974411//./1348('').----8+****>=>FGIFIJJGCEJEBA?>:7/-...>BHJGAB@>C@BCHHEDFJHGIG?633=>CCHFCEEBAF?==?IFJJJJEED>AD?F44:@43<<./>?@FED?<CB=JCBFJB?@@@98@?@G=C@99;=@>>JFGI@?@@JDEFJJJJGJHC<777>?@@F==>?ECCCDEFCDDDHDJJJJ4422129812::((()*(&&$$$(**+,110/-+*&&315575699?@5557DGJEJFIIGJICB=>75/*+.-,/((&',9=@;88887DJGIJJGHJJFFJ-,,,?GHJEIJJJJIJJDCF@;897//22C>=<888866/7=A0/2.-%%%(111A<CAABCJJJIGJJJJGJHGFIJGJCCD=:1/014*'(.*)*+-/029:201299:ICEEGDFBBJJFJGJIJJIGHFDFF>>;:<(''''((9<?444**(&''''()2:)((*JJC?::))(*4///'''+'''4865635656:31/&*.GHHACBCJEAAA@3232::DCFJGDDFC?88+())++++A??@>>=>*((+1/++,))-/.---3///6C@??B<;;;8724(''(37:<>?55556JFJJJEEGGHJFJFGHHCCJ63321(((>JJDIHD==6667>?;;<;@GDBAAED@CEHHJGI;999AAAA??=<93-,'&'&&+:>83,4/,)))((%&**//%&(*2269;>=C;:97::9;;BCC;422''''466AE885666664&&%$%&()*((77>?@=<:<9;<//.((&$%%%,-,--++*,48=CGCC?;67432<=ECDE=<3364;99;GJJGHDJEHIJH2<0+BBCCJJIIHJGJGJJJGJEJIJJJC*)**---@=->:;1.8.=?@EGIJHE::::?=;5,*&''&%%%%&,+'&''''&&,,'%$$$$$).0339:?FH::=?CFGHE=<<><8422:8:;??866610.)())),.9>20112223:5542336.-+,)(1(<BBBDJJG<<;<A?DDA>,++,***),../:;<@8<<BCA?=>CCJB8GJ>@?@JJJJJ333/../-,,-00+*)&%$%%&&%&''',+-?>??@BC>7*)(+----65(%%$%%%&'&'&&%$&&()1111111,+,1./13=DHJBBB-&'.19>CB=<;<>?9188;ACGE@;;AACJHJGJDDJ<98799;>??66:;DHJEIA75122(79++++.44,459BDEIEEGD9778:4,,,68678HCCEHEE=<2<=>?C2//01B,,,+.001150/027877:<<2.-799;:<<;50,,1,,-+00).////.6477;??ACDA???DDFF7556?=>?C/.-.9C4322688BA?<@,7,+.**.0(()/2227:89:8::@IIECGFDH12333,+)&)///5;EC>B9GCDAB))*=??A?CAG80003DCD9999JEFJGJJFJHFJ4444DFG?>>;<??ABDB+***6223617,%%%'())()98///*(1/)()1/)16;>=(((*2122CGE@B=7//,....3:9;<=;4210-*)&(*+<2111766688:<;879677:B?<7433-)'&'()..2(&&&-'(35>@C=CA?5.4654333.)&
@Glass_T7V_10_D3_12_7_51
CTGCTAGACCTTCGGCAGCAGATAGGGACGACGTGGTGTTAGCTGTGCTCGAGGTGAAGACGAAAGGGCCTCGTGATACGCCTATTTTTATAGGTTAATGTCATGATAATAATGGTTTCTTAGACGTCGAGTCTTACGCCCCGCCCTGCCACTCATCGCAGTACTCTAGAAGCGGCCGCGAATTCCAGAAATCATCCTTAGCGAAGACTAAGGATTTTTTATCTGAAATTCTGCCTCGTGATACGCCTATTTTTATAGGTTAATGTCATGATAATAATGGTTTCTTAGACGTCAGGTGGCACTCGAGTTGATCGGGCACGTAAGAGGTTCCAACTTTCACCATAATGAAATAAGATCACTACCGGGCGTATTTTTTGAGTTATCGAGATTTTCGAGCTAGGAACTAAAATCGGAGAAAAAAATCACTGGATATACCACCGTTGATATATCCCAATGGCATCGTAAAGAACATTTTGAGGCATTTCAGTCAGTTGCTCAATGTACCTATAACCGGACCCGTTCAGCTGGATATTACGGCCTTTTTAAAGACCGTAAAGAAAAATAAGCACAAGTTTTATCCGGCCTTTCTCACATTCTTGCCCGCCTGATGAATGCTCATCCGGAATTTCGTATGGCAATGAAAGACGGTGAGCTGGTGATATGGGATAGTGTTCACCCTTGTTACACCGTTTCCATGAGCAAACTGAAACGTTTTAGATCGCTCTGGAGTGAATACCACGACGATTTCCGGCAGTTTCTACACATATATTCGCAAGATGTGGCGTGTTACGGTGAAAACCTGGCCTATTTCCCTAAAGGGTTTATTGAGAATATGTTTTTCGTCTCAGCCAATCCCTGGGTGAGTTTCACCAGTTTTGATTTAAACGTGGCCAATATGGACAACTTCTTCGCCCCGTTTTCACCATGGGCAAATATTATACGCAAGGCGACAAGGTGCTGATGCCGCTGGCGATTCAGGTTCATCATGCCGTTTGTGATGGCTTCCATGTCGGCAGAATGCTTAATGAATTACAACAGTACTGCGATGAGTGGCAGGGCGGGGCGTAATTTGATATCGAGCTCGCTTGGACTCCTGTTGATAGATCCAGTAATGACCTCAGAACTCCATCTGGATTTGTTCAGAACGCTCGGTTGCACCAGGACGATTTTATTGGTAGAATCCAAGCCTCGAGCTGTCAGACCAAGTTTACTCATATATACTTTAGATTGATTTAAAACTTCATTTTTAATTTAAAAGGATCCATGAAGATCCTTTTTGATAATCTCATAACCAGAAAATCCCTTAACGTGAGTTTTCGTTCCACTGAGCGTCAGACCCCGGTCAAAAAGGATTCAAAGGATCTTTCTTGAGATCCTTTTTTTCTGCGCGTAATCTGCTGCTTGCAAACAAAAAAACCACCGCTACCAGCGGTGGTTTCAAATCGCAAGAGCTACCAACTCTTTCCGAAGGTAACTGGCTTCAAGCGCAGATACCAAATACTGTTCTTCTAGTGTAGCCGTAGTTAGGCCACCACTTCAAGAACTCTGTAGCACCGCCTACATACCTCGCTCTGCTAATCCTGTTACCAGTGGCTGCTGCCAGTGGCGATAAGTCGTGTCTTGCATCAACTTCAAGACGATAGTTACCGGATAAGGCGCAGCGGTCGGCTGAACAGGAGGTACGTGCACACAGCCCAGCTTGGAGCGAACGACCTACACCGAACTGAGATACCTACAGCGTGAGCTATGAGAAAGCGCCACGCTTCCCGAAGGGAGAAAGGCGGACAGGTATCCGGTAAGCGGCAGGGTCGGAACAGGAGAGCGCACGAGGGAGGCTAGGAGGGGGAAACGCTGGTATCTTTATAGTCCTGTCGGGTTTCGCCACCTCTGACTTGAGCGTCGATTTTTGTGATGCTCGTCAGGGGGGCGGAGCCTGTGGAAAAACGCCAGCAACGCGGCCTTTTTACGGTTCCTGGCCTTTTGCTGGCCTTTTGCTTCACATGTTCTTTCCTGCGTTATCCCCTGATTCTGTGGATAACCGTATTCACCTTGAGTGAGCTGATACCGCTCGCCGCAGCCGAACGACCGAGCGCAGCGAGTCAGTGAGCGAGGAAGCCTGCATAACGCGAAGTAATCTTTTCGGTTTTAAAGAAAAAGGGCAGGGTGGTGACACCTTGCCCTTTTGCCGGAGCTGCAGCGGCCGCTACTAGTAGACCGGCTAGCGTCAGTTTCACCTGTTTTACGTAAAAACCCGCTTCGGCGGGTTTTTACTTTTGGTCATCGAGTGATTACAAAGCAAGCAAAGAAAAAAGGCGACAGATTACTCTGTCGCCTTTTTTCCTGACTCATAACTTAGGTGGCGGGCTAGCGTCGTGGTTTGTCTGGTCAACCACCGCGGTCTCAGTGGTGTACGGTACAAACCCCAACATAGCTGTCACCGGATGTGCTTTCCGGTCTGATGGTTGATGAGGACGAAACAGCCTCTACAAATAATTTTGTTTAAGAATTCATTAAAGAGGAGAAAGGTACCATGAGTAAAGGAGAAGAACTTTCACTGGAGTTGTCCCAATTCTTGTTGAATTAGATGGTGATGTTAATGGGCACAAATTTTCTGTCATGGAGAGGGTGAAGGTGATGCAACATACAAAACTTACCCCTTAAATTTATTTGCACTACTGGAAAACTACCTGTTCCATGGCCGACACTTAGCTACTTTCGGTTATGGTGTTCAATGCTTTGCGAGATACCAGATGGATCTAAAACAGCATGACTTTTTCAAGAGTGCCATGCCCGAAGGTTATGTACAGGAAAGAACTATATTTTTAGAAGATGACGGGAAGCTACAAGACACGTGCTGAAGTCAAGTTTGAAGGTGATACCCTTGTTAATAGAATCGAGTTAAAAGGTATTGATTTTAAAGAAGATGGAAACATTCTTGGACACAAATTCAAATCAACTATAACTCACACAATGTATACATCATGGCAGACAAACAAAAGAATGGAATCAAAGTTAACTTCAAAATTAGACACAACATTGAAGATGGAAGCGTTCGACTCGCAGACCATTATCAACAAAATACTCCAATTGGCGATGGCCCTGTCCTTTTACCAGACAACCATTACCTGTCCACACAATCTGCCCTTTCGAAAGAATCCCAACGAAAGAGAGACCACATGGTCCTTCTTGCGTTTGTAACAGCTGCTGGGATTACACATGGCATGGATAATCTCTACAAATAAAAGCTTGATATCGAATTCCTGCAGCCCGGGGGATCCCATGGTACGCGTGCTAGAGGCATCAAATAAAACGAAAGGCTCAGTAGAAGACTGGGCCTTTCGTTTTATCTGTTGTTTGTCGGTGAACGCTCTCCTGAGTAGGACAAATGCACAGCCCTAGAATCGAGTGGCGCCTGCAGACGTAAAAAAAGCGGCGTGGTTAGCCGCTTTTTTAATACCAGACGTGGATCGATGCCCGGATGATCCTGACGACGGAGACCGCCGTCGTCGACAAGCCGGCCGTTAATTAAAAAGTTAAACAAAATTATTTGTAGAGGGAAACCGTTGTGGTCTCCCTGAATATATTATACGAGCCTTATGCATGCCCGTAAAGTTCTA
+
**)))&&''''+$$((..-)(()(((+2<;:;;JGGJJJJIGGIJJJIG?0..>BBAC?:3)((7?JDCE@?=>?>@>>;;<:5678;FECBACEJBGEJFDGJIJJGJFIJIJJFJJJJB,,,,,48///0311/111320.//B>DCDFJJHJFFGEGJJA?924325AFJJIJF@A@@JJJ@:31+,,BA>?==1<13;655(-&&&/=><:63<=:433468<CIJAB====@BBCJJJJDEHCEEJHJJJJEEEEJJGJJHHIJJJGJJJEJJ1111CF;9*))));4456GHE@1111878<5/355666J@@?@FCA@<=A?5>*:;=JJGHJJJJJJJFHGJJG63=33977431,-3ABBA=??BJFFHHJJIJ2111=A@D8,&&&(1----/.0,(&&(((('('+:>>:9<55ACCEJFJHFHGJC;9;AGJJJJJJHJJJJJJIJJJ@+++99;C@@9999J9=<@CDAABCE@@@BCCJD8888JHIJAA@>DGC@A;++++0.-688?::;;<;>B@?788862-/./88?BC6569<;@IJJ=EJDDA>>?HEJCBBDHGJJJJHJDJEF?))((+./6-:<*446AGGJJJI=DHGJGECBDCJ?JGG:898<??FEHEBAB<=<=F;77;A<5112744CHJA?4435;:7668E:?AA>DB<;<9;:<;*55?=>;@;<=A=<=>IEHJJIEJEFJ*&&&(?HJJEJJHJJGFHJJJJBE633DIGIJJJEDCGFHJJFCFEJFEJHB?JI<<<EJGJJJGJIFCJHFEBEFCJJDJHIECGBADJJBBJJJJ?>11HJIJHJIFFE97/.*'01)))*=D6555<63447*)))<<>2BEJ=<98:82,,,****00/233@@GFGCIDDDA///1755:A1112;8:9.:?GC>;:8>D53345C667@4434321/3//23ABCHJFDDHECDJG@@622AAF@EB>=8=7641../.6/,,:<A<<:68@FFFDJJ=:::B6612JJIHEJIJFE?>CACHDGJJJJJGJJJI@@?D<445EEE><<=?JJJGGJJCCAEBFJBAGEJFJJJJ9+**+D9666E>=;7777AD@=746(&&'(=:::;@JGDEDB<<BBGDFCDIJDDGJJJJIFIJB@<CFC>==5))))30'''%%%%'&$$%,;323-9?'''332462439899<?AGFJE<<<>A<::;?A<;::?BEIGDAAB@B>B@BBJJJJJJJJJFHECECBGJJHGGGFIJFE?0---(')+240...0///:E66547745213**)(*(''(=>=BCJGAFJJJHAAA?FJ>:<CFJACA9999@??>:8223;*)%&'''-10/--.+,/08=89>:5)$&&%*223331388<?@***1>?EG>=<01.---2==<@ACCF657?A@===>>=<=?BCIDFD===98334,+,.0(%%&&(---/211188<1003:@BJJHJJJGJD////0----,3:687338522BGJHFJDF=FIJJJHJIHJJFFGJJJFGEDGEIEHD>>=>A@?=?=78778;0////@?DFFJJJJJEFJJIGHIJDJJIFJJHJGFF>DB754364322449<00/0??=554/()1(('('&'%&$$$$%%%%$$$$2**2:@77>=DFEJHIJJJJJFGIJJHDD:2219===6,,,-3/&&/'''(11,-++554-3342+,;EB7677DEJHJHJIJJEJIJJHFIJJIFJJHJGEGIJHGIFJJJ62289G@?<;=<AAAAA?CFCHGEIGHDD====JB@@?==>??777<=BEJFJFJ:HFGGHC?>>?J><<<DFJC=>87787:2/2,'(****),,-26=742.++-/332358=@:991213<DCCGJHCH>>?@CBCCC?=>>:221...::9>BJJEDCCEEFCF2--((()/EEBDCE<;:99886:;@JGIHDGJDJJ9993545B<;988;''++25467<=?BDGFHJJGAAACFFAA?@C845<JJFJJGDG?<@=CDDGFABDDDBD5666HJEECBHJJHJC>?698&&&',:)@EJDBBACJHGGHJJEGB:;GHHJJIH<,,3....+(()3;:<BAABB9.'''==><::EEJGEJIJEHJJGJJDIJFFFFIEFEFJJJ>>CIJI>D@@ACEGJJJJFDBBDDJJGFJJFEGEG=:;644:900+'()*')*666<>CDDEAB655))))+,6:<>=FC<;44439<<DGGJJJJJJJJJJJH@>?FHHHGDEBDEDCFGA=::883,)''*//<C===:999AJFJJEC?>?BE;;;;BAC??@BDCCCHGGDEFEEBA:<==@B@;2222;2.9:33/47652467DEBB@AIEIJJDDDEJJFDFEFGJHFJJEJJ?=::;65212455011198876:;CEDGDDD@@??F85/'((/)((()$$$+0269=BCFGHJJFC>>94755333111'%%%$$%%')))***+3=1112;10*0788GGEDHIJJHJC?HHFCCC<==>@DFCDB<;:9AIIJECBA>>''&',../+)...--.,01659>EED@@AAE<995/?=C?E?76668BAFJHCEHGJJFFGFFGEHEBCA7899:<???3201*(&&(@H:9:;EHDFCEJ???<=6567<99+++F@@A=>>:99;8;DGGFEBCFCEE?GA>?56<IIJBB@@6666?886;7544.--.4/+&'((*-0/+*+,,?BBEEGJEE>===EDBAD;<73122111*446210143226CC,,,.11136887:9<=?BDFEB><;;:@61225<A>=>@EBDBEJIJJJJGEGJJIHCEAJ(''''>;88878140+)))...9::?@:<HEJJIJJHJEDCGJJJJJJJGJIJFGGJHJFBA333/+**,,'&')?2EJHJJJJFHJJJJFIEBEIJDDB:::?DJJC;:4448=??@@::=;A)(((,,,-AEFHHJHG?>===FCJFGJCED@A==>5555541./01BBIIJCDDJJGGFFJIGJIJFJJJIE???FDJ22223566522.(((+98:=@HFJ97740000+()')*,,-+++,//113<=?A==BCE??=>?@EJJJFGFGJJJJJEB<<99EDABEGHJJJFJJJGHJIHJJFJJJ@@?>A678139>9866650/(*875552,(2044379::8@==88863,4++0/)'''2/-(()***+///),DICEDCFFEJGFDGJ0000)))*D>?CDIJEDJIHJHBCDA@??A52222633711'&&&-)-.JJ:55;<<IFGJGHBD@BBBEGEJHJHGJFJFIIHJDGIBAAJJJGD*(((+,,-'1--&%&&%#%&&)+,/-,1/24590:=>973345CCBJ;::100;@<44448899))()$$$$$$&&.3)'&*+++++79>DCDCCEJCEEC>?6//5BCGJGJGCCBIEJFHFJJCAB8DDE9.-)')1-00225''''')((%&&&&).0.,+,7823234:656@ABB;;5,,-::;>CECBAEC;@?DAAA?DB8444EB@;;;@BC@@EHDA@?ACBH<<<>FGJJJIJA@@AJ8888E666DBJJJJH?@=<E?944444458;IFICBB@>7;;<D<;;((&
@Glass_T7V_10_D3_12_7_52
TTAGACAGTGATTTGTGGTGACAAATCGAGTGCGGCGCCTGCAGACGTAAAAAAAGCGGCGTGGTTTGCGAGCCGCTTTTTTTAATTACAACGTCCGCAAATGAGTGAATGCCCCAGATAATCCTGACGACGGAGACCGCCGTCGTGGCAGACCAGCCATTAATTAAAAAGTTAAACAAAATTATTTGTAGAGGGAAACCGTTGTGGTCTCCCTGAATATATTATACGAGCCTTATGCATGCCCCGTAAAGTTATCCAGCAACCACTCATAGACCTAGGGCAGCGGATAGGGACGACGTGGTGTTAGCTGTGCTCAAGATGAAGAACGAAAGGGCCTCGTGATACGCCTATTTTTATAGGTTAATGTCATGATAATAATAGTTTTCTTAGACGTCGAGTCTTACGCCCCGCCCTGCCACTCATCGCGACACTCTAGAAGCGGCCGCAAATTCCGAAATCATCCTTAGCGAAAGCTAAGGATTTTTTTTATCTGAAATTCTGCCTCTCATGATACGCCTATTTTTATAGGTTAATGTCATGTAATTTGATGATGGTTTCTACAACGCGTGTCAGGTGGCACTCGAGTTAATAGGGCACGTAAGAGGTTCCAACTTTCACCATAATGAAATCAAATCACTACCGGCATATTTTTGAGTTATCGAGATTTTCAGGAGCTAAGGAAGCTAAAATGGAGAAAAAAATCACTGGATATACCACCGTTGATATATCCCGATGGCATGTCGTAAAGAACATTTTGAGGCATTTCAGTCAGTTGCTCAATGTACCTATAACCAGACCGTTCAGCTGGATATTACGGCCTTTTTAAAGACCGTAAAGAAAAATAAGCGCGAGTTTTATGCGGCCTTTATTCATCTTCCGCCTGATGAATCTCATCAGAATTTCGTTATCGCAATGAAAGACGGTGAGCTGGTGATATGGGATCATGCCGCAGGCTTTTCTACACCGTTTCCATGAGCAAACTGAAACGTTTTCATCGCTCTGGAGTGAATTTCACGACGATTTCCGGCAGTTTTTACGCGTATTATTCCACAAGATGTGGCGTGTTGGGTGAAAACCTGGCCTGTTCCTAAAAAGTTGCGCTATTGAGAATATGTTTTTACGTATCAGCCGATATAGCGGTTAAGTTCGCCAGTTTGATTTAAACATGGCCAATATGAACATTTTCGCCCGTTTTCACCATTGGGCAAATATTATCGCAAGGCGACAAGGTGCTGATGCCGCTGCAGTTCGGTTCATCATGCCGTTTGTGATGGCTTCCATGTCGGCAGAATGCTTAATGAATTACAACAGTACTGCAATAAGTGGCAGGGCGGGGCGTAATTTGATATCGAGCTCGCTTGGACTCCTGTTGATAGATCCAGTAATGACCTCAGAACTCCATCTGGATTTGTTCAGAACATCAGTTGCCACCGGGCGTTTTTTATTGGTGAGAATCCAAGCCTCGAGCTGTCAGACCAAGTTTACTCATATATACTTTAAATTAATTTAAAAGTTAATTTTATTTAAAAGGATCCGGTGAAGTCCTTTTGATAATCTTCATGCAAAATCCCTTAACGTGAGTTTTCGTTCCTCAGCGTCAGACCCCGTAGAAGATCGAAGGATCTTCTTAATCCTTTTTTTGCGCGTAATCTGCTGCTTGCAAACAAAAAAACCGCTACCAGCGGTGGTTTTATTTCGGATGAAGCTCCAACTCTTTTTCCGAAGGTAACTAGCTACCACAAGCGCGGTTCCAAATACTGTTCTTCTAGTGTAGCCGTAGTTCCACCTGGCGCACCGCCTACATACCTGGCTCCTGCTAATCCTGTTACCAGTGGCTGCTGCCAGTGGCAGTAAGTAGTATCTTACCGGGTTGGACTCAAGACGATAGTTACCCGGATAAAGCGCAGCGGTCGGGCTGAAACGGGGGTTCGTGCACACAGCCCAGCTCGACGAACAACCTACACCGAACTGAGATACCTACGGCGTGAGCTCTCGAAGGCCACGCTTCCCGAAGGAAAAGGCGGCAGGGTCTGAGGTAAGCGGCAGGGTCGGAACAGGAGAGCGCACGAGGGAGCTTCAGGGGAAGACACGCGTATCTTTATAGTCCTGTCGGTTTCGCCACCTCTGACTTGAGCGTCGATTTTTGTGATGCTCGTCAGGGGGGCGGAGCCTGGAAGAACGCCAGCAACGCGGCCTTTTTACGGTTAAGCTGACCTTGCTCACCTTGCTCACATGTTCTTTCCTGCGTTATCCCCTGATTCTGTGGATAACTCATCCGCCTTTGAGTGAGCTGATACCGCTCGCCGCAGCCGAACGACCGAGCGCCAGGCGGCCGATCAGCGAGGAAGCCTGCATAACGCGAAGTAATCTTTTCGGTTTAAAGAAAAAGGGCAGGGTCGTGACACCTTGCCCTTTTTGCCGGACTGCAGCGGCCGCTACTCATAGACCGGCTAGCGTCGAGTTTCACCTGTTTTACGTAAAAACCCACTTCGGCGGGTTTGTTGGTCATCGAGTGATTACAAAGCAAGCAAAGAAAGGCAACAGATTACTCTGTCGCCTTTTTTCCTGACTAATAACCTAGGTGGCGGGCTAAGCATCGTGGTTTGTCTGGTCAACCACCGCGGATGCTGAGTGGTGTACAGTAAAACCCCGACGTCACAGCTCTGCACCGGATGTGCTTTCCGAGTATAATAGTCCGTGAGGACAACAGCCTCTACAAATAATTTTGTTAAGAATTAGTTGAAGAAGAAGGTCCATCGTAAAGGAGGCTTCGCTGAGTATGTCCCAATTCTTGTTGATTAGATGGTGATGTTAATGGGCACAAACTTTCTGTCAGTGGAGAGGGTGAAGGTGATGCAACTCATTGAAACTTACTTAAATTTATTTGCACTACTGGAAAACTACCTGTTCCATGGCCAACACTTGTCACTACTTTCGGTTATGGTGTTCAATGCTTTGCGAGATACCCAGATCATATGAAACAGCATGACTTTTTCAAGAGTGCCATGCCCAAAGGTTATATTACAGGAAAGAACTATTTTTTGAAGGATGACAGGAACTACAAGACACGTGCTGAAGTCAAGTTTGAAGGTGATACCCTTGTTAATAGAATCGAGTTAAAGGTATTGATTTTAAAGAAGATGGAAACATTCTTGGACACAAATTGGAATACAACTATAACTCACACAATGTATACATCATGGCAGACAAACAAAAGAATGGAATCAAAGTTAACTTCAAAATTAGACACAACATTGAAGATGGAAGCATTAGAACTAGCAGACCATTATCAACAAAATACTCCAATTGGCGATGGCACTGTCCTTTACCCAGACAACCATTACCTGTCCACACAATCTGCCCTTTGAAGAATCCCAACAAAAGAGAGACCACATGGTCCTTCTTGAGTTTGTAACAGCTGCTGGGATTACACATGGCATGGATGATCTCTACAAATAAAAGCTTGATATCGAATTCCTGCAGCCCGGGGAATCCCATGGTAAGGTTTGCTAGAGGCATCAAATAAAACGAAAGGCTCAGTGGAAAGACTTGGGCCCACTTAGTTTTATCTGTTTGTTTGTCAGTGGAC
+
[truncated: 8,868,881 more chars]
