# Supplementary material for: Preventing Multimer Formation in Commonly Used Synthetic Biology Plasmids
Source: ACS Synth Biol. 2025 Mar 18;14(4):1309–15. doi: 10.1021/acssynbio.4c00508 (PMC12012879; doi:10.1021/acssynbio.4c00508)
Supplement: Supplementary file 2 — sb4c00508_si_002.zip [file sb4c00508_si_002.zip › DataS1/data/fastqs/Glass_T7V_11_D3_12_8.fastq]

@Glass_T7V_11_D3_12_8_0
GGATGGGGATCATGCCAACTCGCCTTGATCGTTGGGAACCGGAGCTGAATGAAGCCATACGACAGCGTGACACCACGATGCCTGTAGCAATGGCAACAACGTTGCGCAAACTATTAACTGGCGAACTACTTACTCTAGCTTCCGGCAACAATTAATAGACTGGATGGAGGCGGATAAAGTTGCAGGACCGCTTCTCACTCGGCCCTTCCGGCTGGCTGGTTTATTGCTGATAAATCTGGAGCCGGTGGCATCAGGGTCTCGCGGTATCATTGCAGCACTGGGGCCAGATGGTAAGCCCTCCCGTATCGTAGTTATCTACACGACGGGGGAATCGCCAGGCAACTATGGATGAACGGAATCCGACAAATCGCTGAGATAGGTGCCTCACTGATTAAGCATTGGTAACTGTCAGACCATTCCAGCTGGCTTGGACTCCTGTTGATAAATCCAGTAATGACCTCAGAACTCCATCTGGATTTGTTCAGAACGCTCGGTTGCCGCCGGGCGTTTTTTCTGGTGAGAATCCAAGCACTACGGACAGTAAGACGGTAAGCCTGTTGATGAATATCACTCCTACTGGGTGCATTAGCCAGTCTGAATGACCTGTCACGGGATAATACGAAGTGGTCAGACTGGAAAATGGGAGGGAACTACTTGGAACGAGCCAGCGAAGAGGCTGGCAACGCACCACATAGCAGAACCGCCATAAAACGCCCTGAGAAGCCCGTGACGGGCTTTTCTTGTATTATGGATTATATTCCCTTGCATGATCCATAAAAGGCGCCTGTAGTGCCATTTGCCCATTCACTGCCAGAGCCGTGAGCGCAGCGAACTGAATGTAGCAAAAGACAGCGACTGGGTGCCTGATGGTCAAACGGAATATTCAGCGATTTGCCCGAGCTTCAGTTACTGTAAGCCTTTAGGGTTTTAAGGTCTGTTTTTGTAGAGGAGCAAACAGCGTTTGCGACATCCTGTAATACTGCGGAACTGACTAAAGTAGTGAGTTATACACAGGGCTGGGATATTATTCTTTTTATCTTTTTTTATTCTTTCTTTATTCTATAATTCCTAACCACTTGAATATAAACAAAAAAAACACACAAAGGTCTAGCGGAATTTACAGAGGGTCTAGCAGTTCCAAGTTTTCCAGCAAAGGTCTCGCCAAAATTACAGTTCCCACAACTCAAAGGAAAATCTCATTACATAATAACCATTACAATTGGTATGATGATTAAATCACCTAACCAATTGAGATGTAAATTAGTTGTTTTCAAAGCAAATGAACTAGCGATTAGTCGCTATAACTTAACGGAGCATGAAACCAAGCTAATTTTATGCTGTGTGGCACTACTCAACCCCACGATTGAAAACCCTCAAGGAAAGAACGGACGGTATGGTTCACTTATAACCAATACGCTCAGATGATGAACATCAGTAGGGAAAATGCTTATGGTGTATTAGCTAAAGCAACCAGAGAGCTGATGACGAGAACTGGAAGTCGGAATCCTTTGGTTAAAGGCTTTGAGATTTTCCATCAACAACTGTAAGAGTCTCAAGCGAAAAATTAGAATTAGTTTTTTAGTGAAGAGAATGCCTTGTATGTTCCAGTTAAAAAAATTCATAAAATATAATCTGGAACATGTTAAGTCTTTTGAAAACAAATACTCTATGAGGATTTATGAGTGGTTATTAAAAGAACTAACACAAAAGAAAACTCACAAGGCAAATATCAAGATTAGCCTTGATGAATTTAAGTTCATGTTAATGTCTGAAAATAACTACCATCAAGTTAAAAGGCTTAACCAAATTGGGTTTTGAAACCAATAAGTAAAGATTTAAACACTTACAGCAATATGAAATTGGTGGTTGATAAGCGAGGCCGCCCGACTGATACGTTGATTTCCAAGTTGAACTAGATAGACAAATGAATATAGTAACCGAACTTGAGAACAACCAGATAAAAATGAATGGTGACAAAATACCAACAACCATTACATCAGATTCCTACCTACATAACGGACTAAGAAAAACACTACACGATGCTTTAACTGCAAAAATTCAGCTCACCAGTTTTGAGGCAAAATTTTTGAGTGACATGCAAAGTAAGTATAAATCTCAATGGTTCGTTCTCATGGCTGACGCAAAAACAACGAACCACACTAGAGAACATACTGGCTAAATACCAAAGATGAGGGTTCTTATGGCTCTTGTATCTATCAGTGAAGCATCAAGACTAACAAACAAAAGTGAGAACAACTTCTCGCGTACATATCAAAGGGAAAACTGTTCATATGCACAGATGAAAACGGTGTAAAAAAGATCATACATCAGAGCTTTTACGAGTTTTTGGTGCGTTCAAAGCTGTTCACCATGAACGAATCGACAATGTGACCTTAGAGATTACCGCCTTTGAGTGAGCTGATACCGCTCGCCGCAGCCGAACGACCGAGCGCAGCGAGTCAGTGAGCGAGGGAACCTGACACAACGCGAAGTAATCTTTTCGGGTTTTAAAGAAAAAGGGCAGGGTGGTGACACCTTGCCCCTTTGCCGGACTGCAGCGGCCGCTACTAGTATTAATATGCGCGCAGCGTCTGGAAAACCGAGGCCAAAAGACGTGCGTCTTTGATGCCCGGTTGCGACTCTATAGGCAGAATTCCGGATATCGAATACCAGGCGCAGCCGGTTTGTGCCGCTTTCCACGCAGTTATCTGCGCCTAAGCCCCCCGCCAGCAGAACGTTGCCAAGCGATTGACCATTTAATAGTGACCAGTTCAAACGCTGCCCGCTTCCACCCTGGCCGTTGTCTAAAACATATTTATCAACGTGCTGAAACTCGCGGGCGGGCAGGGTTTCACCGACGCTTAATGCTTTGCCAGATGGCAACATGTGCTGGCAGAGCTTCACGCGGCGTACCTGGATCTACAGCTGTTACCTCATTCCCGTGAGTTGCGCTGCCGCCAGCGATAACACCTTAGCTTTGTCCACCACATCGGCAATATCGTGATTGCCGAACACGCCAACATACTGCAACGATGCGCATGACTTCCTGCGCCTGTTCAACGTTGACGCGACGCGGTGATGTCGCAACAAAAATAAACCCACCGTAGATCACGCCGCCGCGTCATAAGCTGCTTAGCATCTTGCCCACGCGTCAGGCCACATACTTTATTCTCACCCAGCAACACCCGGCGCACGGCGGCGTGCAAATCGTCATGGGCCATCAACGCCGAACCAATCAGAAAACCGTTAGCGAAGTGGCTTAACTCGCGCACCTGAGCGTAAGTATTGATGCCGGATTCACTAATTACGTCACGTTGTGCCCCAGTTTCGGCGCAAGCTCGCGGGTACGGTTGAGATCAGATCGACAGATCGCAGATCGCGGTTGTTGATGCCAACGACCTTTGCTCCCAATGAATGGCGCGCTCCTGTTCCTCTTCATTTATCTCTTCGTCAGCGCCCCATCTCCAGACTGTGAGCGACGGCGGCAAGCTGGCGATATTGGTCGTCATCCAGTACTGAAAGCATTAATAAGCAGCATCGGCCTGGTAATCGCGCGCCAGATAGATCTGGTAAGGGTCGATAATGAAGTCTTTACATAAAATCGGCTGCGGGCGATTTGGCTGACGATCAACCGGATTTGTGGAAGGCTCCTGAATGTTTTTGCGTTGTGGGTTCGCACACGAAATTGCGGAAGCGTAATCTTTATAAATGGCGGCAATGCGTGCTGATAGAAATGATCACGGATCACGCCTTTTGACGGCGACGCTTTCTTGCACTCCAGAATAAACGCCGTGCGCGCACCCTGTAGCGCATCATAAAAATGTCGCGTGCTCGGCTGAACCTTCATTCTGAAAACTGGCCAGCGGTTGCTGCTGTCTTGCGGGCTTCTACCAGAATCGCCTTGTCTGCGACGATTTCGCTTAAAACGGTTTGCATCATCGTCTCCTATTTCTGTAAGCATTAGCCCAAAAAAACGGGTATGGAGAAACAGTGACGAGCGTTGGAATAAAAAGCGTCAGGTAGGATCCGCTAATCTTATGGATAAAAATGCTATGGCATAGCAAAGTGTGACGCCGTGCAAATAATCAATGTGGACTTTTCTGCATGATATAGACACTTTTGTTACGCGTTTTTGTCATGGCTTTGGTCCCGCTTTGTTACGAATGCTTTTAATAAGCGGGGTTACCGGTTTGGTTAGCGAGAAGAGCCAGTAAAAGACGCAGTGACGGCAATGTCTGATGCAATATGGACAATTCGTTTCTTCTCTGAATGGCGGGAGTGATGAAAAGTATGGCTGAAGCGCAGAATTGATCCCCTGCTGCCGGGATACTGGTTTAATGCCCATCTGGTGACCGGGTTTAACGCCGATTGAGGCCAACGGTTATCGATTTATCGACCGACCGCTGGGAATGAAAGGTTATCTCTCAATCTCACCCATCGCGGTCAGGGGGTAGTAAAGTAGGGACGAGAATTTGTTTGCCGACCGGGTGATATTTTGCTGTTCCCGCCAGGAAAGATGCGGTAAGCCGGTGCATAATGCGGAAGCTAGCGAATGGTATCACCAGTGGGTTTACTTTAGTCCGCGCGCCTACTGGCATGAATGGCTTAACTGGCCGTCAATATTTGCCATACGGGGTTCTTCGCCCGGATGAAGCGCACCAGCCGCATTTCAGCGACCTGTTTGGGCAAATCATTAACGCCGGGCAAGGGGAAGGGCGCTATTCGGAGCTGCTGGCGATAAATCTGCTTGAGCAATTGTTACTGCGGCGCATGGAAGCGATTAACGAGTCGCTCCATCCACCGATGGATAATCGGGTACGCGAGGCTTGTCAGTACATCAGCGATCACCTGGCAGACAGCAATTTTGATATCGCCAGCGTCGCACAGCATGTTTGCTTGTTGTCGCCGTCGCGTCTGTCACGTGTTTCCGCCAGCAGTTACAGATAGCGTCTTAAGCTGGCGCGAGGACCAACGTATCGCCAGGCGAAGCTGCTTTTGAGCGCCGCCCGGATCCTATCGCCACCGTCGGTCGCAATGTTGGTTTTGACGATCAACTCTATTTCTCGCGGGTATTTAAAAATACACGGGGCCAGCGCGAGCGAGTTCCGTGCCGGTTGTGAAGAAAAAGTGAATGATGTAGCCGTCAAGTTGTAGTAACTCTTAGAAGCGGCCGCGAATTCGAAGAAACAGCGGCCACGAATTGCCAATATCATCCTTAGCGAAAGCTAAGGATTTTTTTAGTCTGAAATTATGCCTCGTGATACGCCTATTTTTATAGGTTAATGTCATGATAATAATGGTTTCTTAGACGTCAGGTGGCACCATGGGAAATGTGCTAGGAACCCCTATTTGTTTATTTTTTCTAAATACATTCAAATATGTATCCGCTTATGAGACAATAACCCTGATAAATGCTTCAATAATATTGAAAAAGGAAGGTATGAGAGTATACAACATTTCCGTGTCGCCCCTTCCTTTTGCGGCATTTTGCCTTCCTGTTTTTGCTCACCCAGAAACGCTGGTGAAAGTAAAAGATGCTGAAATGAGTGCGGTACACGTCGGTTACATCGAATCAATATCAACAGCGGTAAGATCCTTAGAGTTTTGCGCCGAAGAACGTTTTCCAATGATGAGCACTTTTTAAAGTTCTGCTATGTAGCAGATATATCCCGTATTGACGCCGGGCAAGGGCCAATAAGGTCGCCGCATACACTACTTCTCAGAATGACTTGGTTGAGTACTCACCAGTCACAGAAAAGCATCTTACGGATGGCATGACAGTAAGGAATTATGCAGTGCTGCCATAACCATGAGTGATAACACTGCGGCCAACTTACTTCTGACGGATCGGAGAACCAAGGAGCTAACCGCTATC
+
%$&&'((-.-.00///.2260///14&&&&))('(-553559/4///3792222:4**(%$'))++..--0---,/12;89;;AFA@A@BCDJJEDCFJG?<91;:;==>;C>>C<==>FDJ?>>4444<:5>=5544777-3'=;GDH76679:@B==>>EFJJHIJIJJA>>==<<<5533++//00('''**&&&&''))::;;6545FHGFJGIJJJJIJJFJG?>?84333811.734***)(((*,((*+.&&&&**67652221//..0/00,-2B@=8==B>>GHCDHJAB++0'G>>6444445DD6334=?1111988==(&(()*'%((=>>@?@<<=@@@@?60,2+--,,/.**.*++4><<=?;:9:<>99--JHFGGECDJJCA@>IJDCEDB?*))((*)%&$***+110011-&&&(%$%%',,/9(((+61///,,7222121179;;<AADJIGEGJJEEB==2//22/000'%%(+****+,2==?7767?C9('()+++++//./30/.,,+%%$%'1611022767<)JDEFGIB?=0;=-,+*,++(((&'(,,-,.01>811101124==>BFDHEJJI@@@;3//<=@AJ:990/-(*2/(&%$$$#(*'(4<<<;('''((,-0--(''''*++2+''',*,****)-)($$$$#####$%'*(++.'')+,+**,*-/07;;=AA----8235540.+,,36BH7778ACJJ234,333723((&)*&(%('$)+*5,665)'%(60?CCDGDJJ111186))))/+((()*(()*+500;=:;A7555?GEJJJJJCA>?A@A@@B<88842*)*)+,AAAA?A@999:-,,,)'%&&'(**+(&%%&.01:=>>=(''(::;;==>>@8=;753)'%%)''(''((3448>ICGJHJJIJJDCCDCE<<5?>@@DGEIEFFJHHFGIJJJHGDGJI766221/-+)++>422279:7B<;....//>?E??>?554488>=<<>??>:?***3,''&&'/.1.7<>4333334<?>1//02323444/00/01200,2'&&&&/21;;;7787AA?CGFBADIJEFHGFHGEHIEFIEEGGEJ@@>?CBCAC??A??JJFJ987.,***,/.015<H?906575451/)('%%%&''+23*/)(&&&//*;@DDEGDFDD<550//**'&''%&&'##%%&&&%$$$%&'+,)&&%%%%&')+-,,-11))(+(''$()++**+,,,('&'2/(0019@@BD97:><@BBJJ(''(@BBEJHJG8989:BC?=/-**))*2---534434=?FG?@ACEFGFJJJGIECFCEGDEJGEGFJJH@>BC@BA@HBBCDEDDJHJA@B+**7BCGJJJIIGEHJ5442,&&&('))..---.?CBBCBFCBCCGGHEECCHGJJJJ7667<=@E?FCCCGDJFDF>>>?C;;=4433,+..2322-++((*+)-**322/&&&(-00*'/2''%%%%)''+-366;?A?DCEJJFE@:<<AG@@@@C:6'&&'(''+*+$$'))-))009:BBCEGEFBDD@<<99.--,,++++/0,+,/,+,*(&&/--'&&()(*&69<<>=?AJEEJJJFJJFGJGIGH>>>>ECACDGCCAB84225----ABFJJJJHEJHJEEFEFD?===;<>:..&&%&+022243('*D???;@>?BCEABJDFJFHJIJFGGDEIHHDGBJ;:0//02=;2<=<=F>BB==<;;72//243::6665:8=(&&&'-.9<432420113(''',6+<>FJHJEH>;:9752))(++,,,::=?GEDBCCDEDFIFIJGEEEGGFFEFDCDIBBF;;91-,,,/9=;>JDEAA<BE@A@F>>>?CEBA@B:::;766))))1(414C?D=>EEJJFJJJCDEE@@AE8888>100/0((((4??=<=?@?;:;:<<>B?F>===@ABB@A8789987'''(-,,.,,,+2228?A<;;;>AB?;888;39877887545::A???BEFDCHD?BJDAAABEEDDEDEFFGJCEHG@=<<>E>42**))//6=:888;FJ:::FEFEGJJAAB?889>CCCBGCA==>AG;32344+++(-../:C<<<<@99;;=/....=?+**%%%&0:FDBBA7777FAB>>??EFGJEGCBACBDBAD7223)(%%''*1/(*++(&))++*-8:GEFABBCB@:99=3-,->AD??77222279===>::;:544?=3-&&(&%%'%*($$$$%$&$$%'(((+18=A?EJDFCA?9+'''8?==EEB6666==?=<444484..355587+***1>@FIJGDBCCJJJECCBD<702'''(0((((,006?@A@B;<>D=D@?AA100051111==<;100042&%%%(.1/554===EB66688=<<;(&*&&.)++)()*)43461(888/////00111..55-)('())+0012210.,,,,,%$$$%%%'5889:EJ:;:4630/+''()354))*@AADDIJJDH<<>?EJHJGEE?<<=<67=>547>00////088878CJHJIJJJJGJ=::;BBBDJIGEBB@@BBBC@B;;<<>;;;;5455CEE<<<GJIC@ADECABAJ:766410.+-.10'&&&'1-+*((,-)'&().&&'(()((&&&&&&&&%&&&088:99((')6+*''*)).//-68<BGCBAADJEJ?;==?89<<<=EEJGCJEA=:9<?@<@?E9FEDJJJ@?>?JJDI<=;6((((')+++)'(%%$&)*.,''&&'()774224<;AJFFJABABBC@<+**<B8777<<:<6777ACCCHGBFE>:778DDJIJJJG9EFEJFJDJEJEEC@A@BEJJJ>=<?+'''+,0-.06<;<=<9/--.4DA>;9896.....(%%%(((&&&&''''%%''-1677/(&%%(,-&)(%''''(,--0000EHJJJGGJGJIGJG////2..8?AHC@667;F@BACIEIFFIJHH////222&('%%+/.///200088679331//+((%$#$%'$###&%,*7=A@ACHB>9777<==&&&&+))(+4???@IJFB@>?9111=?FJJCABCCB7878<1(')**&&&.*+437;>BCJJJJIJFCEE<EE??==?AEDB7BAAFF5566EI=<67.../3*12--,.6695FDEJDCBCEBGJ??>=99>==>=B<4-,,/-+**,76668+****11-,+)+9:>2223@@BEJJJJ=<;;@B@CIGJJFHFG@=;<2..-/0-((%%&((*--.4000/01&&&'-,)*)+..---,*+()*,-:;AADCBCIJJCHEECDDDGJJ<;;9100,,02543335/*('),&$$$%$$&'&&%'&&&&$%(:<AG@?@?C87547721/)()''&&(*1,-1/*)+...)((())(1./2=A>5=6666,.//(('&&&%&&&%%'/0''',*(***11===>?AHBCHJGJGEGFDEI=:99;334((('*)&(,,++.67.---:;;:78855:***(,,,,,,)*(*01155=AABF333*)%',*0055561--+,545A@C@B=:888:?>?999:60/0,-&&&1//06/...682///,2---,%%%(&&&%%'%$$$&%$%'&'%(('&)&)%&$$%,*((%$%%(*)*(()''&%%$&%%%'4241/04:80/++''(&'()/0---/.556>>ABCCJHECC@?0/.,++('&&&')*)))&'(((((;@@>>;:=AA?B@???@EE@AABJJC?<<BBE82,04642256?CCBDEECB@BEFHIEFI==FIJ@A@?@;;:7753422889990+*)*.**./111+++++-,---HDEABFIJJHAABA:7778;81($%$+(('&)*&'&'-)-''%*23@BHIECDDCHHF>>:BF:43,,++BF@:98;A>734-+.+'+(()**'%%%).10//--(('')--1+((9ADCD@@@CDFDDIJJGIF211))))()/4455/(-'&&&788911005960.-,-233488<<6777?:98JEEJIHEA@FJJHDJHEA89FCBBCED44=:;:8:=CDEBFCBC11112@111...01+)()))),)()).566==?FJEJGBDGDEEJJGEDDFCIBDEE??=>A>;;:<ACGBDB6?)))CHDBCJJIJHEDFFBBBIHIJJJFJGFIIFJJJA?<;772-<@?9999:99?>83////8455454.+++,))&&*+4444//..69BB?E.---FHCC8=B>>>?>;;;554453/--))*())+))()69::=<>??3**++4'(7892BA742344(,,(:)%%$&''.25+210.)-))('&*%%%%'(()(),)--+(((-./11785343866455//./;78-++***3243999JEJJJGJIDJC??>@-*((&&&&'+)*,.*,.**.11001112882)))('))&$$$+/,(((+-.16/---13200///443)))(***,,-//6=9=1+E@;=:/%,')*(%%%(/223:844&&%%'')()(+*%$$($'')//19BJIHJEDD1//1@A@@@===;,')))@;;;<CE?<---.4A<<<=CEJHJJJFJJJIJJJFHFEECGFIH?>?.)&'*13A>?44405789?JEFJJJJJHHJFBB@AJJIJHIJJGEIEJIJJGC>?;A@B)))*--,,,,A@A?@FHH?>=>HJJGDHDD''''7,&'26DDCCEJJJJIGJGDDEBHJDFGEJJJIJJJGJG1//.//)'(()4=?@BCF6667ADA1113>=>=BB:===>C<3333E@D6667FEJCJHJJBCBGJJJIJE;:<>>1111==;<<<::99=AJJJJJHDJ??@?FJCCCB=98897GJ?@?>D@A==?754489::55010/411.(((,9976////'&&$%%&''*.,69840)(((((''()((.:;>>>::?@ECDF5533:@@GE;::9=<53358?DJBJHJBCBB863-+)*)'&&,*,,*/5/6.../0..6@HEC<=+)((*(('+-.01130<>>>CG;:::5311)(&()+/0--24:4:4374())*''&&%%&&+++++,,'''&(*()**)()(,,-00//:=92133A@BD>>>21+(&&&$(''())))')((,))'()))-0++5)*DEJJHGJFJDDDIEIFFHFGHHIJ>>?3//0'&&&)))%'+$(/3333:>7696AG?AEJJFJCCJJGC?D<@C?61-,.347((('%$$&()))/14,%%&5ACCDGJ?447789?7666-,,/279<<<?EI><<<<11-((6:;?=:;<?CCDDJFEJCC@D8778:-+*%%'(:@@EDB33EJJ;<=:;;;GJ?988<JGJFJHFIJJJJJJJFFDDB>==*'),117==>@GJJJHJJIJFHJJJIGE3222:99777366<B;=8781///94442555?::222767+7:+=DFC<===;73),.,1-*(&''(**-10015=:;B?=8;:<;===////HFEEJGCCBBEJJEIIJJFDADI<6'')+341.**'&%'(*+././)((+,,80///,'''(((++++*+6;;EEDCJ;5322.++*''',,+++'&$%()10--/279:;@@=66?>AD:66624;4104345,**'''(0/133'&%'((((),.00+')((*)*.-.,*-/.('''*'*&%%&'&'+/...:A8888>==7/---::;>DEJ@B::;8DEE??>?>=>>@D;9<9:ED834;;>>C>>3332476?HGJGHJJJJ??><;94..(&&&9;GEEJHJJHJDDICGHD@=<>?:55-++,3;+*)))),*(+-))))$&$$%%(#$),,-)%&&+(&%%'((-),-)(''&%$
@Glass_T7V_11_D3_12_8_1
GTGAACAATTTCGTCCGTTCTTTCCTTGTAGGGTTTTCAATCGTGGGGTTGAGTAGTGCCACACAGCATAAAATTAGCTTGGTTTCATGCTCCGTTAAGTCATAGCGACTAATCGCTAGTTCATTTGCTTTGAAAACAACTAATTAACATCATCTCAATTGGTCTAGGTGATTTTAATCACTATACCAATTGAAATAGGCTATTGAATGATAATTACATGTCCTTTTCCTTTGAGTTGTGGGTATCTGTGAATTCTACTAAGACCTTGCTGGAAAACTTGTAAATTCTGCTAGACCCTCTGTAAATTCCGCTAGACCTTTGTGTGTTTTTTTGTTTATATTCAAGTGGTTATAATTTATAGAATAAAGAAAAGATAAAAAAGAACATAAAAAGAAATAATCCAGCACTGTGTATAACTCACTACTTTAGTCAGTTCCGCAGTATTACAAAAGGATGTCGCAAACGCTGTTTGCTCCTCTACAAAACAGACCTTAAAACCCTAAAGGCTTAAGTAGCACCCTCGCAAGCTCGGGCAAATCGCTGAATATTCCTTTTGTCTCCGACCATCAGGCACCTGAGTCGCTGTCTTTTTCGTGACATTCAGTTCGCTGCGCTCACGGCTCTGGCAGTGAATGGGGGTAAATGGCACTACAGGCGCCTTTTATGGATTCATGCAAGGAAACTACCGTAATTGCAAAAACCATCACGGCTTCTCAGGCGTTTCTGGCGTCTGCTATGTGGTGCTATCTGACTTTTTGCTGTTCAGCAACCTCCTCTGATTTCCATCTCGACCGCTTCGGATTATCCAGTGACCATCATGCAACTGGTTAATGCCACCAGTAAGGCAGCGGTATCATCAACAGGCTTACCCGTCTTACTGTCCCTAGTGCTTGGATTCTCACCAATAAAAAACGCCCGGCGGCAACCGAGCGTTCTGAACAAATCCAGATGGAGTTCTGAGGTCATTACTGGATCTATCAACAGGAGTCCAAGCGAGCTCGTAAACTTGGTCTGACAGTTACCAATGCTTAATCAGTGAGGCACCTATCTCAGCGATCTGTCTATTTCGTTCATCCATAGTTGCCTGACTCCCCGTCGTGTAGATAACTACAATACGGGAGGGCTTACCATCTGGCCCCAGTGCTGCAATGATACCGCGAGACCCACGCTCACCGGCTCCAGATTTATCAGCAATAAACCAGCCAGCCGGAAGGGCCGAGCGCAAGTGGTCCTGCAACTTTATCCGCCTCCATCCAGTCTATTAATTGTTGCCGGGAAGCGAGTAAGTAGTTCGCCAGTTAATAGTTTGCGCAACGTTGTTGCCATTGCTACAGGCATCGTGGTGTCACGCTCGTCGTTTGGTATGGCTTCATTCAGCTCCGGTTCCCAACGATCAAGGCGAGTTACATGATCCCCCATGTTGTGCAAAAAAGCGGTTAGCTCCTTCGGTCCTCCGATCGTTGTCAGAAGTAAGTTGGCCGCAGTGTTATCACTCATGGTTATGGCAGCACTGCATAATTCTCTTACTGTCATGCCATCCGTCATGCCTTTCTGTGACTGGTGAGTACTCAACCAAGTCATTCTGAGAATAGTGTATGCGGCGACCGAGTATTCTCTGCCCAGCATCAATACGGGGTAATTTGCGCGCCCGCATAAGCAGAACTTTAAAAGTGCTCATCATTGGAAAACGTTCTTCGGGGCGAAAAACTATAAGGATCTTACCGCTGTTGAATCCAGTTCGATGTAACCCACTCGTGCACCCAACTGATCTTCAGCATCTTTTACTTTCACCAGCGTTTCTGGGTGAGCAAAAACAGGAAGGCAAAATGCCGCAAAAAAGGGAATAAGGGCGACACGGAAATGTTGAATACTCATACTCTTCCTTTTTCAATATTATTGAAGCATTTATCAGGGTTATTGTCTCATGAGCGGATACATATTTGAATGTATTTAGAAAAATAAACAAATAGGGGTTCCGCGCACATTTTCCATGGTGCCACCTGACGTCTAAGAAACCATTATTATCATGACATTAACCTATAAAAATAGGCGTATCACGAGGCAGAATTCGAGTCAAAAAAAATCCTTAGCTTTCGCTAAGGATCATTTATAAATGCGCAGGCCGCTGTTTCTTCGAATTCGCGGCCGCTTCTAGAGTTATGACAACTTGACGGCTACATCATTCACTTTTTCTTCACAACCGGCACGGAACTCGCTCGGGCTGGCCCCGGTGCATTTTTAAATACCCGCGAGAAATAAGTTTAATAGTAAAACCAACATTGCGACCGACGGTGGCGATAGGCATCCGGGTGGTGTCAAAAGCAGCTTCGCCTGGCTGATACGTTGGTCCTCGCGCCAGCTTAAGACGCTAATCCCTAACTGCTGGCGGAAAAGATGTGACAGACGCGACGCAACAACAAGCATGCTGTGCGACGCTGGCGATATCAAAATTGCTGTCTGCCAGGTGATCGCTGATGTACTGACAAGCCTCGCGTACCCGATTATCCGACGTCGGTGGATAAAGCGACTCGTTAATCGCTTCCATGCGCCGCAGTAACAATTGCTCAAGCAGATTTATCGCCAGCAGCTCCGAATAGCACCTCCCTTGCCCGGCGTTAATGATTTGCCCAAACAGGTCGCTGAAATGCGGCTGGTGCGCTTCATCCGGGCGAAAGAACCCCGTATTGGCAAATATTGACGGCCAGTTAAGCCATTCATGCCAGTAGGCGCGCGGACGAAAGTAAACCCACTGGTGATACCATTCGCGAGCCTCCGGATGACGACCGTAGTGATGAATCTCTCCTGGCGGGAACAGCAAAATATCGCCCGGGTCGGCAAACAAAACTCTCGTCCCTGATTTTTCACCACCCCCTGACCGCGAATGGTGAGATTGAGAATATATAACGCTTCATTCCCAGCGGTCGGTCGATAAAAAAATCGAGATAACCGTTGGCCTCAATCGGCGTTAAACCCGCCACCAGATGGGCATCAACGATTATCCCGGCAGCGGGGATCATTTTGCGCTTCAGCCATACTTTTCATACTCCCGCCATTCAGAGAAGAAACCAATTGTCCATATTGCATCAGACATTGCCGTCACTGCGTTTTTTACTGGCTCTTCTCGCTAACCAAACCGGTAACCCCGCTTATTAAAAGCATTCTGTAACAAGACGGGACCAAAGCCATGACAAAAACGCGTAACAAAAGTGTCTATAATCACGGCAGAAAAGTCCACATTGATTATTTGCACGGCGTCACACTTTGCTATGCCATAGCATTTTTATCCATAAGATTAGCGGATCCTACCTGACGCTTTTTATCGCAACTCTCTACTGTTTCTCCATACCCGTTTTTTGGGCTAGCTACTAAGAAGGAGAAATACTAGATGATGCAAACCGTTTTAGCGAAAATCGTCGCAGACAAGGCGATTTGGGTAGAAGCCCGCAAACAGCAGCAACCGCTGGCCAGTTTTCAGAATGAGGTTCAGCCGAGCACGCGACATTTTCTATGATGCGCTACAGGGTGCGCGCACGGCGTTTATTCTGGAGTGCCGAACGTGCCGTCAGAAGGCGTGATCCGTGATGATTTCGATCCAGCACGCATTGCCGCCATTTATAAACATTACGCTTCGGCAATTTCGGTGCTGACTGATGAGAAATATTTTCAGGGGAGCTTTAATTTCCTCCCCATCGTCAGCCAAATCGCCCCGCAGCCGATTTTATGTAAAGACTTCATTATCAAGCCTACGGGAACTGTATCTGGCGCGCTATTACCAGGCCGATGCCTGCTTATTAATGCTTCAGTACTGGATGACGACCAATATCGCCAGCTTGCCGCCGTCGCTCACAGTCTGGAGATGGGGGTGCTGACCGAAGTCAGTAATGAAGAGGAACAGGAGCGCGCCATTGCATTGGGAGCAAAGGTCGTTGGCATCAACAACCGCGATCTGCGTGATTTGTCGATTGATCTCAACCGTACCCGCGAGCTTGCGCGAAACTGGGGCACAACGTGACGGTAATCAGAGAATCCGGCATCAATACTTACGCTCAGGTGCGCGAGTTAAGCCACTTCGCTAACGGTTTTCTGATTGGTTCGGCGTTGATGGCCCATGACGATTTGCACGCCGCCGTGCGCCGGGTGTTGCTGGGTGAGAATAAAGTATGTGGCCTGACGCGTGGGCAAGATGCTAAAGCAGCTTATGACGCGGGCGCGGACGTTTTGCGACCTGGCTGATTTTTGTTGCGACATCACCGCGTTGCGTCAACGTTGAACAGGCGCAGGAAGTGATGGCTGCGGCACCGTTTGCATGTTGGCGTGTTCCGCAATCACGATATTGCCGATGTGGTGGACAAAGCTAACGGTATCGCTGGCGGCAGTGCAACTGCATGGTAATGAAGAACAGCTGTATATCGATACGCTGCGTGAAGCTCTGCCAGCACATGTTGCCATCTGGAAAGCATTAAGCGTCGGTGAAACCCTGCCCGCCCGCGAGTTTCAGCACGTTGATAAATATGTTTTAGACAACGGCCAGGGTGGAAGCGGGCAACGTTTTGACTGGTCACTATTAAATGGTCGATCGCTGACGATAACTTTCTGCTGGCGGGGGGCTTAGGCGCAGATAACTGCGTGGAAGCGGCACAAACCGGCTGCGCCGGACTTGATAATTCTGCTGTGAGTTCGCAACCGGGCATCAAAGCGCACGTCTTTTCGCCTCGGTTTTCCAGACGCTGCGGCGCATATTAATACTAGTAGCGGCCGCTGCAGTCCGCAAAAAGCGCTGGTCACCACCCTGCCCTTTTCTTTAAAACGGAAAAGATTATTCGCGTTATGCAGGCTTCCTCGCTCACTGACTCGCTGCATCGGTAAATTCCTTCGGCGAGCGGTATCAGCTCACTCAAAGGCGGTAATCTCGAGGTTACATTGTGGACGTATCTGTTCATGGTGAACAGCTTTGAATGCACCAAAAACTCGTAAAAGCTCTGATGTATCTATCTTTTTTACACCGTTTTCATCTGTGCATATGGACAGTTTTCCCTTTGATATGTAACGGTGAACAGTTGTTCTACTTTTGTTTGTTAGTCTTGATGCTTCACTGATAGATACAAGAGCCATAAAGAACCTTCAAATCCTTCCGTATTTAGCCAGTATGTTCTCTAGTGTGGTTCGTTGTTTTTGCGTGAGCCATGAGAACGAACCATTGAGATCATACTTACTTTGCATGTCACTCAAAAATTTTGCCTCAAAACTGGTGAGCTGAATTTTTGCAGTTAAAGCATCGTGTAGTGTTTTTTCTTAGTCCGTTATGTAGGTAGGAATCTGATGTAATGGTTGTTGGTATTTTGTCACCATTCATTTTTATTTGGTTGTTCTCAAGTTCGGTTACGAGAATCCATTTGTCTATCTAGTTCAACTTGGAAAATCAACGTATCAGTCGGGCGGCCTCGCTTATCAACCACCAATTTCATATTGCTGTCATGTTTAAATCTTTACTTATTGGTTTCAAAACCCATTGGTTAAGCCTTTTAAACTCATGGTAGTTATTTTCAAGCATTAACATGAACTTAAATTCATCAAGGCTAATCTCTATATTTGCCTTGTGAGTTTTTCTTTTGTGTTAGTTCTTTTAATAACCACTCATAAATCCTCATCAAGAGTATTTGTTTTCAAAAGACTTAACATGTTCCAGATTATATTTTATGAATTTTTTTAACTGGAAAAGATAAGGCAATATCTCTTCACTAAAAACTAATTCTAATTTTTCGCTTGAGAACTTGGCATAGTTTGTCCACTGGAAAATCTCAAAGCCTTTAACCAAAGGATTCCTGATTTCCACAGTTCTCGTCATCAGCTCTCTGGTTGCTTTTAGCTAATACACCATAAGCATTTTCCCTACTGATGTTCATCATCTGAGCATCT
+
&&'+*')%$$&%$%&&&')&%%*/9<>4====DIJHG=<<@'''')251+))*+23448>;;<<>=?AAB@CCAB;<<:9),=@JJFEHEEAA=@B1/,-12E:99:;EFJJJIJFJFDIJJGHJGJFEJJJGEJJG3223)))*%'(05,/0<<<>E@GFIJJJJJJJJJGIJJHHEDBCBA@;87111//-.20*'''(%$&$$%(7787886(((,56''98?=??4@3.?>AJJJIJJHJH:9:9*)))6(-,(&'*+,./47,AC@@CEJIBBCCHEFHFJJJHHI>>>EJHJEEIJHEFFJFJIGHHEEHIJJJJHJHIB>FBGJHHGJGFHHDD??@CIJEIJHEEEJHJIFGA@<900-+**++-(&&+)(+,.('%&'&&'-//))/)('%%$&')'(('()(,-02=@ABHHGGIJIGJDHJHGF=CABGFJHJEGJJIJJGGJIJJIECCDJEJCDHEIJDEJIJG??:8555?BBA@AAAH>CJJJDAD==HHJJJDB>??@@@@JHBEFAFDBGHJJA?<<BFEI20//,+,,@B;7<4FJHJE@@AJJJJHJJJIIJJFCGDIJJJEIJHGJBBB:9<<BCJJJGJJJJIJJGHJIJGIJIJJJJHJJIJJIJJIFIJGF<=<JEI;::<CFC4333=??IEJGJAEJFJHGGFJJJJJJGFDEHJHFDD?01(,,,-/%%&&'1201.0**%%&'''&''%%'%%''*&&%%%$##%$$$#-./4323100245)))(',,76776770001,&%&+**,33)):9@6'&'%%&'+.7))))645.**)*))&)&&&%%%%%%'$#$%$''',,**,-1)'(216;<JFJEGFEEJHEIIJJEFEDJJJJHJJJJFHHFGG?@@@JH>>>99998877=CIJGGEDJFDJJGJJJJJJFDG?<BAAFFABA>;:;;JFJCCDCJHDDCADJGJJJJJIHJJJF@>>CII?@@<<;>DDEE><=CCFDDJJJFD?>:BIJIJGIJHJIGIIHJJJFJHJHHHJJBC@A<;;<EBAAAFGGJGFEDDEJ@@??ABBDB42/,,,**))''',1-&00,+(*,-.ACCDCDCCECIJJ=<>>861/00?::997666+)&&(*678DJDAFADD?>?>JA@BDGIHJIJJJJJHJFJJHJJGHIHIJJJHFJIJIJHJIJHGGIEFJIFJDHJJHJJJJJFFJIJHGIHJFJJJGHEGGJGJGAGAA@>:8)''211IJJGJJEJJJJHDE@>2222?@3<FIJIJIJHEIABAA@A8.+('++4<6.&&',+,,1///0<@B???AHIJJGJJJJIJJHJHJJJFJBCDBJJHHJFF@@;:::GC9887;9<>?BCEIF@@JDCDFC:::<A''''5211@7=;<>776AACBDF@??8999FCCGHJ@@?@>><<;;<;;0IJFIHFJHJEDEJIJJJJJJG?F>?@C??AB<=JJIIGGBCADC@@@CJJHJJJFJGCEJGDFECBBDJJJJJHJJJIJJHJJJJHEEG@B7773301434459>?@=<A>@ABH2-+*&&%%).**'&(',0.56FIEDFDJEHDE=<<=GEJ7)))*?@<=>?D=98679HHJGEHJJJGJHHJIDAA@))'((((%&'&&&*(')'&&&&&'&''&))))))&%%&$$().-)++,-+&'68:;:>>95:;IGJJJEHJIJJJIJIHIJJJJJFEEJ=-,+,-&&%%&((+)(&',/;@CDE=?E?AABB@32046<6422243339>?>AA>@A?CCDGJGJI;;;<55D@@>1<DDJHGHJB=4001B?CBDCCEGGJJHIHHJJGDGIIJJJJJJJJHHBIEF@===;=534668JJJEIJJJJJFHIJJDCD>>:;=AJHIJJJJJEGHHA@IEDEACHFJJBCDE@>>DB==7<CBCJJJJFIJJJIJFJJHIGJHFE?><;=00//0-)('()-9:;<BEJFIGEGFG;:99<FIJ///1...07779IGA7;8;<;..-398-10&9CFGJJJGECFHJI@?>>>;9:==7F<CDCCA?@@AJGJHJIJHGJGFJIIJJFFGDIFJEIHDGJGAABHHA99=87.+))*,-33;=@B:::AA@9879;D>>=CJDDCDE.---300%%$'$&&&%$%%('%%'*7<;@@8=<967455<FGICDBC@;337889DEDJ@86555489IHIJDFGED@B?;88A@AAC???<=@<=>;===CF?>>B:9968:966>BJIJIIJJJIHJJJJHJIJEDIFH@@?>@<8:B987.,,,13%%%%%%%)*:;655559844979:=>?@HJIJJGJGDDCCDJJJGGJC77763&&'+DCJHHJGIIEHDEGFHHJJFJJGGJJJJJJJJJJEEJI>761,-;===?A<<@AJHJIJFJJJICA?.,**+,-1+*('*+2233000..(&%&&$$$#$$$$$&(&&:;<EEDDIJHJJIIDFFJGHIJEJJJGIHIJJJEEJJHBAA@=;<:;<=C????DC?===@8'&&&678983>@AAC@;)(((+(''(****'&&&''&''''174@@BCBBDDD=@GFFHFAA@AC9888978::@2222474448:8CEEIIJEFDHE64410.(*./+,,0+,AAB8::5589FFA@AD;<;:A@?BE<JJJJJJGIJGIJJHJHGJJJJIJEDGHB@62+=CICGEDFJHIJJID::>??EDEJGFEGJIJHJIGEJGGHFJJJJJFJHJJBBAIJJJJJJJFECIABBA@A<F=<<>:5335;==3334?A....4558:9@?>BABIJ@@@@AJCGH,,,-2:3334:?:3223?64.-.-/5@H>=:989;5534433.&&&'156)....;@?>6645((''.57>JDEBDEFGFJJGFJJJJFAJIFJJJJJGJIJJJFFC@@@?81.-+)*+(./07&&&)*6781000;?@@@9---+((('&'378789;@AGJGJEJIJGJJJHJJJJGJIJJJJHJJJJJFIJIFDD>98501-+)*)'((''&''()))*::444'''55588820009<=>?GDEE854100187)(('())04/44///('&&(-6:?EH@HAAABDFCAACCJGJHGEFHHJHJBA;<>=EFHEICIF8*)*3DBEIGHJJJJJJJHEJJIGFGGJJJHIGIEJDHGJJB23<>ECHHHJGGJIGEGC;;?5+',''',322))))2--.56?99:DEJ<<<<<88000;2000999;@A@ACE2235B=CIJJJJJIJJIIF@JE><;312:>@CCFGDADDCCCGJJIIIJIJJJJFJ<<8;:;;B888:<5234538:;AEJJJJ?>=>@@<=>J@BBG3---6=ACHHJ8999?@>;613-,'(/1@?<A@GJJJBBBCHFHDFBF6++-,*'',-00//..../9;=CEB?>>GJHJGFJJHEJDC54484332556>HD///0A:752-'''(')()'(9<=>BEJHJJJJJIJGJJFJHJJJJIHHHJGHDDFJJA@BCE?;==EFAA@ADA==6556<;;95))+<@CJJHJDEC<;;<EIDEEABCC;;;AAA=1.02354-,,'&$$$#$&&$#$&'')&%'&2..,***,3226:<;<<:?6/.,.=:<@7667DIGFJJGJFJEJJJFBCDFEEA;7,*')(7=CFIJIJJDFDC=;;<JJBAGAAACCJJI>>>EA>;<=EE<99:?8<8788CB33572+*&(%%$%'&*469BCDFHGJJJJJJIIIJJJHGFEFEJ@??<758844-&%#%%&%&$$&')''&&&'01447//..4****148>><B?@AJJI>766<5::9<>810.(2/)&&&&)<?FJJFGFE?>>BIB:;:9;<<@?GGJJJJJJJJJJJG8888FGHJJJJGCFFJJIIJFJCB@>==?3+++-8<1114ABEDFFFAGJEABA?>411116>@=::?C<8333<=:8888DDIJJEJEJHGJJJHDBCDJJJFDEGHHIFJBA=5555A@>+)))---/1394DFDFJIJIJJD11@CGJJJJJJJJIJJCIHDJFFJ,,,-444347=?FEDJGEJIJEJHGJHJ5430-,,-57=?<<::;CIJFJJJIEIGFJFJFJJIJJJF@7789999:D444<<<:?>>BBBAA@A@AJIDFFHJGJFEDFFFEJHHEFCBGE@J9999E2222>::=EEGJIJHJJJHEGHJJIJJFJFJHEDGJJJHJJJGGJJJJJJGJJJJJHFGE===;31+)''&%&&))*&'&%%%059>=:<ED/''0283336<;:;;;G@???CA@)((()++))047224EFDHJJJDEDFE;<<JGEDIDEJ7259-'('&&(2*))+,*'(%/077777JJJJJJGJIFJGGGFIJJJJJJJJEJEC;(''',&()++456?JGJGJJIJGCDBDGF>>>>CAAC=>6:9:<DCBFJEGGFJHGGJJJJJJGJEIJEJJJJJEJIJEHJGJJHGFGJJJJJJJJGJJJJGEJBBACD00.--.DJJJJIJIFJEEC@A5/CDHFDFEJHJGJJFIJJJHE@@ACBACBAA999A>??<<>GDJJHHIHCCJJHFJGGFEDJFGJ877:4334888-,+()535561'&''//.)''%$&&''&%&'***;4558=545667(&&&/<=99:;;9:=EDBBGJIJFIJJJJJHJJJGFJIGJJJJJGJJEHG@54-.((((11336'''/+')4---/<<<8++&&(..&&'38117;>==.-.0AJIJJJJJHJJIJJ>>=77''&'*())-0)0@B//./:;?GEFCD7775*'''&')&$$%''(%%%&&&((++,,9:>CDBC<BACB=;71(222*'%%&5;<20.*)*)299?CBDCD@@A@JJJIDDH??77ECCAAC1001:8)))(,,&&&&('$$$$$%')'''-28<?:5,&'''/;>F??@GIIJJ8887=;;;<=>CCD44446,)(%%%$$$+,-2,232481111///12545;99888@;>?EAA@?>?>CDEF==;:@GFIHIHA?>?HJJFFJJJJJJJHEHJJ=<;:<==@@BC@A889:////40023/8<6GJFDB8656334AJJJHFIJJJJIDDDJHIG@>=><CGBBEDGJJJJGJFJJJHGJJJJJGHGJJEDI@=75.*)('%'&'&%$%'(,.788998<9<DC?@@>9112EFCFCFEGIJJIJGGFGECC>:899?@@?A?4489FCA63367610007433321222;<>>>>BGDEJGJJJJJJDDDFA??CC@@AJ100.88BJJJJEGGCBCCJ?CCFJJJJJJJJIF:0&*'&''&'*6=@ADIEFDJJDGC;AEGGGFJIJIIIJGIIEIFCEADBDJJIJGJJJJJJJHHJJJGHJJHDDDEDEJJIEJDFJF==/+).8<;:;9999>;<I=<<9@?@;,++,/---->?>@EFDGCA65558<?@@FADJFJHJFEEDHJFH55553000010110/1@GGEFJDHFGFFJJJDJJIBBACB?CH?<,+,,,..///AEJGEFDJA,FHEJEFGJJIJJJFEEJHDJJJGJHIJJJJJIJJJJJJJGJFJIJJEJGJJGJIJJDEEGJHJHDB?=>>?>>8@?BB<<<>@JJJJJJIJGIHEJGJJHJJI?C53323=?C5446A>?=<>84475678B@AB>>??B>94448999989///(&&&-:;=@FFGJJJJJJGIJFJFIJJHJJJJJJJJEJGJJJJJJHFJCA5655:@BGD;00=JGGHJIJHJJGJJJEDJJHJIGIIFCIHHHHJJJJJEHGJHJIJFJJJJB???>:89>;97>=?JJHJCBCEGIA?=JJJJFJFFJFJFCAJHJJDEDBDJEFHJJGHFJFFEB@>>)<6(6EJJHJJJGGJIJJEJICFDJJFFGGEFA9DCAAACDJJHHHJJIJIIIEFFGJJJJJJHFDIIGJFJJCC=<<87'').++&$
@Glass_T7V_11_D3_12_8_2
TTCTATAAATTTATAACCACTTAAATTATACAAACAAAAAAACACACAAAGGTCTAGCGGAATTTACAGAGGGTCTAGCAGAATTTACAAGTTTTCCAGCAAAGGTCTAGCAGAATTTACAGATACCCGCGACTCAAAGGAAAAGGACATGTAATTATCATTGACTAGCCCATCTCAATTGGTATAGTGATTAAAATCGCCTGAGACCGATGATGTTGTGTCTGAATTAGTTGTTTTCAAAGCAAATGAACTAGCGATTAGTCGCTATGACTTAACGGAGCATGAACACGAGCTGAATTTTATGCTGTGTGGCACTACTCAACCCCACGATTGAAAACCCTTACAAGGAAAGAACGGACAGTATCGTTTCACTTATAACCAATACGCTCAGATGATGAACATCAGTAGGGAAAACCTTTATGGTGTATTAGCTAAAGCAACCAGAGAGCTGATGACGAGAACTGTGGAAATAAGAAATCCTTTGGTTAAAGGCTTTGAGATTTTCCAGTGGACAAACTATGCCAAGTTCTCAAGCGAAAAATTACAATTAGTTAGTGAAGAGATATTGCCTTATCTTGCCAGTTAAAAAAATTCATAAAATATAATCTGGAACATGTTAAGTCTTTTGAAAACAAATACTCTATGAGGATTTATGAGTGGTTATTAAAAGAACTAACACAAAAGAAAACTCACAAGGCAAATATAGAGATTAGCCTTGATGAATTTAAGTTCATGTTAATGCTTGAAAATAACTACCATGAGTTTAAAAGGCTTAAGCCAATTGGGTTTTGAAACCAATAAGTAAAGATTTAAACACTTACAGCAATATGAAATTGGTGGTTGATAAGCGAGGCCGCCGACTAGATACGTTGATTTTCCAAGTTGAACTAGATAGACAAATCAATATCGTAACCGAACTTGAGAACAACCAGATAAAAATGAATGGTGACAAAAATACCAACAACCATTACATCAGATTCCTACCTACATAACGGACTAAGAAAAACACTACACGATGCTTTAACTGCAAAAATTCAGCTCACCAGTTTTGAGGCAAAATTTTTGAGTGACATGCAAAGTAAGTATGATCTCAATGGTTCGTTCTCATGGCTTACGCAAAAACAACGAACCACGCTGAGAACATACTGGCTAAATACGGAAGGATCTGAGGTTCTTATGGCTCTTGTATCTATCAGTGAAGCATCAAGACTAACAAACAAAAGTAGAACAACTGTTCACCGTTACATATCAAAGGGAAAACTGTCATATGCACAGATGAAAACGGTGTAAAAAAGATAGATACATCAGAGCTTTTACGAGTTTTTGGTGCATTCAAAGCTGTTCACCATGAACAGATCGACAATGTAACCTCGGGGATTTTTATTATTACCGCCTTCTGAGTGAGCTGATACCGCTCGCCGCAGCCGAACGACCGAGCGCAGCGAGTCGGTCAGCGAGGAAGCCTGCATAACGCGAAGTAATCTTTTCGGTTTTAAAGAAAAAGGGCAGGGTGGTGACACCTTGCCCTTTTTGCCGGAGCTGCAGCGGCCGCTACTAGTATTAATATGCGCGCAGCGTCTGGAAAACCGAGGCCAAAAGACGTGCGTCTTTGATGCCCGGTTTGCGACTCTACAGCAGAATTAAAATCAAGTCCGGCGCAGCCGGTTTGTGCCGCTTCCACGCAGTTATCTGCGCCTAAGCCCCCCCGCCACAGAACGTTGCCAAGCGATTGACCATTTAATAGTGACCAGTCAAAACGTTGCCCGCTTCCACCCTGGCCGTTGTCTAAAACATCTATACGAACGTGCTGAAACTCGCGGGCGGGCAGGGTTTCACCAACGCTTAATGCTTTCCAGATGGCAACATGTGCTGGCAGAGCTTCACGCAGCGTATCGATATACAGCTGTTCTTCATTACCATGCAGTTGCACTGCCGCCAGCGATAACACCTTAGCTTTGTCCACCACATCGGCAATATCGTGATTGCGGAACACGCCAACATACTGCAACGGTGCCGCAGCCATCACTTCCTGCGCCTGTTCAACGTTGACGCAACGCGGTGATGTCGCAACAAAAATCAACCCACCGTAAATCGCGCCCGCGTCATAAGCTGCTTTAGCATCTTGCCCGCGTCAGGCCACATCTTATTCTCGCCCGGCGACACGCCCGGCGCACGGCGGCGTGCAAATCATGACGGGCCATCAACGCCGAACCAATCAGAAAACCGTTAGCGAAGTGGCTTAACTCGCGCACCTGAGCGTAAGTCTGATTACCGCGGATTCGCTGATTACCGTCACGTTGTGCCCCAGTTTCAGCGGCGCAAGCTCGCGGGTACGGTTCAGATCAATCAACAGATCACGCAGATCGCGGTTGTTGATGCCAACGACCTTTGCTCCCAATGCAATGGCGCGCTCCTGTTCCTCTTCATTACCGACTTCGGTCAGCACCCCCATCTCCAGACTGTGAGCGACGGCGGCAAGCTAGGCGATCTGGTCGTGATCCAGTACTGAAAGCATTGATCAGCAGCAGTCGGCCTGGTAATGGTCGCCGGATAGATCTGGTAAGGGTCGATAATGAAGTCTTTACATAAAATCGGCTGCGGGGCGATTTGGCTGACGATGGGGAGGAATTAAACTTCCCCTAAATATTTCTCATCAGTCAGCACCGAAATTGCCGAAGCGTAATGTTTATAAATGGCGGCAATGCGTGCTGGATCGAAATCATCACGGATCACGCCTTTTGACGGCGACGCTTTCTTGCACTCCAGAATAGAAGGCCATCACGCCCTGTAGCGCATCATAAAAATGTCGCGTGCTCGGCTGAACCTCATTCTGAAAACTGGCCAGCGGTTGCTGCTGTTTGCGGGCTTCTACCCAAATCGCCTTGTCTGCGACGATTTTCGCTAAAACGGTTTGCATCATCTCTCATCTTCTCCTCTTTCTAGTAGCTAGCCCAAAAAAACGGGTATGGAGAAACAGTAGAGAGTTGCGATAAAAAGCGTCAGGTAGGATCCGCTTAATCTTATGGATAAAAATGCTATGGCGTCGCGAAAAGTGTGACGCCCGTGCAAATAATCAATGTGGACTTTTCTGCCGTGATTATAGACACTTTTGTTACGCGTTTTTGTCATGGCTTTGGTCCCGCTTTGTTACAGAATGCTTTTAATAAGCGGGGTTACCGGTTTGGTTAGCGAGAAGAGCCAGTAAAAGACGCAGTGACGGCAATGTAATCCGGATCTGGACAATTGGTTTCTTCTCTGAATGGCGGGAGTATGAAAAAGTTGTTTGGCTGAAGCGCAAAATGATCCCCTGCTGCCGGGATACTCGTTTAATGCCCCATCTGGTGGCGGGTTTAACGCCATTGAGGCCAACGGTTATCTCGATTTTTTTATCGACCGACCGCTGGGAATGAAAGGTTATATTCTCGATCTCACCATTCGCGGTCGGGGGTGGTGAAAAATCAGGGACGAGAATTTGTTTGCCGACCGGGTGATATTTTGCTGTTCCCGCCAGGAGAGATTCATCACTACGGTCGTCATCCGGAGGCTCGCGAATGGTATCACCAGTGGGTTTCTTTCGTCCGCGCGCCTACTGGCATGAATGGCTTAACTGGCCGTCAATATTTGCCAATACGGGGTTCTTTCGCCCGGATGAAGCGCACCAGCCGCATTTCAGCGACCTGTTTGGGCAAATCATTAACGCCGGGCAAGGGGAAGGGCGCTATTCGGAGCTGCTGGCGATAAATCTGCTTGAGCAATTGTTACTGCGGCGCATGGAAGCGATTAACGAGTCGCTCCATCCACCGATGGATAATCGGGTACGCGAGGCTTGTCAGTACATCAGCAATCACCTGGCAGACAGCAATTTTGATATCGCCAGCGTCGCCAGCATGTTCTTGTCGCCGTCGCGTCTGTCACGTGTTTCCGCCGCAGTTAGGGATTAGCGTCTTAAGCTGGCGCGAGGACCAACGTATCAGCCAGGCGAACTACTTTGAGCACCACCCGGATGCCTATCGCCACCGTCGGTCGCAATGTTGGTTTTGACAATCAACTCTATTTCTCGCGGGTATTTAAAAAATGCACCGGGGCCAGCCGAGCGAGTTCCGTGCCGGTTGTGAAGAAAAAGTGAATGATGTAGCCGTCAAGTTGCCGTAAGCTTTAGAAGCGGCCGCGAATTCGAAGAGAACGGCGGCCACGAATTGCAGAAATCATCCTTAGCGAAAGCTAAGGATTTTTTTTATCTGAAATTCTCCTCGTGATACGCCTATTTTTATAGGTTAATGTCATGATAATAATGGTTTCTTAGACGTCAGGTGGCACCATGGGAAATGTGCGCGGAACCCCTATTTGTTTATTTTTCTAAATACATTCAAATATGTATCCGCTCATGAGACAATAACCCTGATAAATGCTGGAATAATATTGAAAAAGGAAGAGTATCAGTATTCAACATTTCCGTGTCGCCCTTATTCCTTTTTTGCGGCATTTTGCCTTCCTGTTTTTGCTCACCCAGAAACGCTGGTGAAAGTAAAAGATGCTGAAGATCAGTTGGGTGCACCAGTTTGGGTTACATCGAACTGGATCTAGACAGCGGTAAGTAGCTGAGAGTTTTCGCCCGAAGAACGTTTTCCAATGATGAGCACTTTTAAAGTTCTGCTATGTGGCGCGGTATTATCCGTATTGACGCCGGGCAAGAGCAACTCGGTCGCCGCATACACTATTCTCAGAATACATTGGTTGAGTACTCACCAGTCACAGAAAAGCATCTTACGGATGGCATGACGGTAAGAAGAATTATGCAGTGCTGCCATAACCATGAGTATGATCCTCTGCGGCCAACTTACTTCTGACAACAATCGGAGGACCGGAGCTAACCGCTTTTTTGCACAACATGGGGATCATGTAACTCGCCTTAATAGTTCGGGAACCGGAGCTGAATGAAGCCATACCAAACGACGAGCGTGACACCACGATGCCTGTAGCAATGGCAACGAAGCGTTACGCAAACTATTAACTGGCGAACTACTTACTCTAGCTTCCCGGCAACAATTAATAGACTGGATGGAGGCGGATAAAGTTTAGGACCACTTTCTGCGCTCGGCCCTTCCGGCTGGCTGGTTTATTGCTGATAAATCTGGAGCCGGTGAGCGTGGGTCTCGCGGTATCATTGCAGCACTGGGGCCAGATGGTAAGCCCTCCCGTATCGTAGTTATCTACACGACGGGAGTCAGGCAACTATGGATGAACGAAATCAACGATCGGCTGGAATAGGTGCCTCACTGATTAAGCATTGGTAACTGTCAGACCAAGTTTACGAGCTCGCTTGGACTCCTGTTGATAGATCCAGTAATGACCTCAGAACTCCATCTGGATTTGTTCAGAACGCTCGGTTGCGCCCGGGCGTTTTTTATTGGTAGAATCCAAGCACTAGGGACAGTAAGACGGGTAAGCCTGTTGATGATACCGCTGCCTTACTGGGTGCATTAGCCAGTCTGAATGACCTGTCACGGATGATCCGAAGTGGTCAGACTGGAAAATGAGAGGGCAGGAACTGCTGAACAGCAAAAAGTCAGATAGCACCACATAGCAGACCCGCCATAAAACGCCCTGAGAAGCCCGTGACGGGCTTTTCTTGTATTATGGGTAGTTTCCTTGCATGAATCCATAAAAGGCGCCTGTAGTGCCATTTACCCCATTCACTGCCAGAGCCGTGAGCGCAGCGAACTGAATGTCACAAAAGACAGCGACTTTAGGGTCCTGATGGTCGGAGACAAAAGGAATATTCAGCGATTTGCCCGAGCTTGCGAGGTACTGTAAGACCTTTAGGGTTTTAAGGTCTGTTTTGTAGAGGAGCAAACAGCGTTTGCGACATCCTTTGTAATACTGCGGAACTGACTAAAGTAGTGAGTTATACACAGGGCTGGGATTATCTCTTTTATCTTTTTTAA
+
1++*+2///(351+*)-64::911113000////+498>BECB('''878>>=763233787AA==@>=@@EHJIJA>>;-(((BDDD=948<ABB@:>CCJJJJJGJGFGJJGB>@GCE76785517(&%%'++04>GECJJJJHJFJJJFJFFHDFEDGGC7777667<6D==;;JDJEJFJIFEEGGGJJ>>>>5,,,-('(,12&&&$$&.1/&&''++,++,:4455ABEEJJ???<74449<===A@?>;:::;AEGJJFJGA?==;8?GGHEG@AA95301/.-.,,((('-790///768==GBG@BC988'&%%*488=(''(.((//.+(((')/012<>;?01.())*((()))*//2079><9:<>@A?>?6666<4446;;<?=<:ACF;5447;;98DCD/'''+*91113BC>=;;>>?=BAB8777?;<87BBBJFDJJJEEHGGFHGGJHC==<%%%%&**''''/'7>BBCGIJFJFHCEHJHJGJJJJHIECDC<<6:>::CEJFHJFHJJA>?>D989DJ988;7667?9-)))===?@??520021/0::=::41,*2('*(),*+DJFHJGEFJGDECC>=--*)**,:EEIFFCC<>FEDDCEJJJFJJJCJJGD'''(0/34;E>ACC??////;=2222>337?6=;7;:;JCBA@JJJFFJIHB8778:CCJ994:43)''()44/8999JFEEBCCHJC>2217////>A8>BAA>??@JJJHEDCIC@C:611238/+GFJFHDJE,,+(*(**'''(3=AFADDJGIJJD:99:6//330//,11H@@@@DHGEEDFDFJJJJEEFGFH>>>>JFGJA>@<<=<FB4223::8*('%')().3444AA0.-/98:////???CE?;;<4445+***(('(322221..-...79?BDCDCEICCABFCJJI<?>?776433555<C<88<9CJFJJFFGIEJHB7666<;445ADBDJJIFJJJE?>?@B?==CGJJJ?>>>@BCHJGIJCBC@?<>>?666J@??6666GEEJIDDJEGJJJJGJJFJGJJJJJCBDDJGEDEA>8788GEA>?96('''<4455CCBB?66636158'''3.+++1346C@<5434445C66...'''45:=>=<<<9662++),/''''1/006755:;?@BDG>EFGEF=751000.*)+2.//=GJJJJEEE@?@?@=?JBDDBFJJHJJ===?FCFEJJFFHJJHA@@=<87783339BBAIFB?77''&&'.1;=FJABEH>>>?JH>>BCC>=AGJCFF>>BBEDIJJJDFDA>54566FIFC>6FB=+++:EFJJJJGJJJJJIJFJJI>>>?D>C9999@>=4334D8889B.-*)+*'((,,,..-.--.8))))?2.''''(EICEGGJJGJGDJDDIJGJJJFC7875::;=>>>@@A<==:9993*)*((((-,--.78677>GEEDIFGFEFIDJ6430101=:455=FF87432)('/4:><;:699;;5<===DB>5/1><;743;4354<>;88:DIFJJJJJCCD>=:+****+112444402<?DEJABACJJJGJJJFDFFAA91117664//01<<6679=>>5210('&'+%*'&&''',.44>@@;:89CGJJJC><<<FFC=<<?9777,,,,2'776778BA;;9>=<<7--,4,((('',-33357>?DBC@A>7,,**2+/559:CEEDD>?=@=@BEJJIJIIJJFGJJJIJJJGJFJJJDJD@JJGAEA-**2:;;JDEEJGJEDGFC?=>CE,+**))*&%%$%*,((**234**(+./13:=<<;:9;97=@7000'(('/-,*/>EGDGJGG:JJIJGIJJIHFJJJHJFGJJJF@=85278<<B?<33334;>?HC?<001JJJJDJGHJFB7@@CFA>89::::?@??AGEEEEJHIJFJIJHFFFJ?CA>?A=854/599=<=9:@AHDCGE2111542//888;D99::@@BB@@A@JJJBCBDJEFGFBDABBDDJD311332122@9****:12223FJIHIJJ@@@AJJJJJIGJJJJE<<<7CCD999BDDEJJJDHJFA@AA>???GGBF<=75566?@A=998+)99DEHFJJIHA55;;;99:AF444=))-%.//13...-'''$$$$%'((),,,7988889?BEBBBA5,,,-((((&&((7DC@7622/221346:,,,-22,1AADCEJJFJJJHIGJJJHJJJIHJFBCEIEDHE>==>:;9676((&%%&&(&$&%+-040../--..35?;GJJJJJJFEFGDJC97568(&&&*+->?A77776:<9<>JB?5311)(((,.''''*)))'''',,,,:/...?>==?>><<;;<DJJ?@?6677>A982222FGGCJJGEFGGHFFCCE@@;BHIBF?EDC8445/+((()560++*/:9:44433:8868;ADECCCDJGJEHDFEGJFGHJ4334:'''()))'**-60.**../87:99:=<<@EBD((('++,667432,,,,,>?DFJJJ?>?210,,)-,++-'&&&(778IIHFEFEA?>AEJJJJJJDGFJCABBCGCCGD>3445<*(()AB@??;<<<EDJEG<<<654779?19.789>9:91--..&&&-0,+*'*)-/7555BHHECGFDJEEJJ<<<<JDJJJIGJ?H888577?@@DJJJJHEDDJIAABCJ++++--,-4=@ABDDJ=<;;CDGB?===::9>??B9899<===B>?@=H@??>@9;:;9+**)&%##$%$&)*+,0:<=AAAAB@B<;:3.0125//.-..0/..--.-2767:=>337412;;BFIAA;<BEDCC@ABAIHJHJJHB@=6EABB=JEAC@AD@AJGGJBBBAID@?>=ACFJJHDCDD?::4477;;;769::93337875+)&%&/0108>>C=75-,0/4779==;:<2=233C@@BA??=@BBGCBDABEC44423389644.4+))*177333/.(''.(*'&&''(')*(+-323326669:BBHFGJBBDICB??**((((*++12034344566+(,-A@?>AACBFDJIFE876/..6>:;;;A?DECIEJJIJGJJJGJJI<:768@>85422<<=CDJJEIJCECEEJJJJJJJJJJHFE<:89;=//.<99??AB?@BDGHJJJHJ777>FEJFGGJJJFJDFJFJJJJDC9>JJGJGEC?>>;<<222***,*%%%%(((,11111CE??;>6666DA<844CBJJJJ>==<41/,**+'&(+'&'&('%+)();@BBEEFDFBDFHEJCJ?=6<<AAAAJJCGHJIJFA;::;:6<;;8888320/../--+((('((&&(&%&%('&&(-5:<<<::;IDD@>422=HBFHGJFC8***(*,032:=@FAFBCABFDIIJJJJ@A?=;*(((+;96986660+)(''%%%%:?>333---/8734220-)02/+&&.0A??BCBDG@@>?8875---,/1230,,,.30230545;><CA555589<<@EHHEFFEH@?7555BCFJJIJGF?@>==;9870//--,+,0+++021'&&(&*04<<>?4BEGJIJJJJHHFJJFJJHHJJJJHJFJJJGF@==>@@@<970///<A>=@IJJIFIJFCDJA=HJJJGHJJ@?@?A;==?==>6666CEFJJJIFJB@==222A<<<=EDHDGF444444456)))8<@@IIFHEIJHIJJHGJGFJJEJJJJIDEFCHGIJJJJEIJJJJJFJJI;:;<BDB?522:::<@=8768<;?JFJFJHECEB>7DDE?J878?DJEH>==>DJHGIBAA???=<>IAB><7655001177*)))...0BDJHIJC110.--.1=////A@00/,,'$%%(('%&*/0.//,--46=>AEFGE??@ABA?=5--'''''-+++//(((7772224;AD@BCEJJJE;<DHJJHJGH80/B?ABBEBGFEFGB@ACEBBJCA8///466;:@CJA@B99::?ICGJJJFJJJ?@@ABBAC><;:=DBDECJDGDBBAHJGE@6666888:;;;;B@AC<<<<@@BGHCE:87?DCB::5553:<=<<8--(',.8:;;<=EA3CDJ@>>>GJJJCEIEHFDJGJHFEC@@@>@,,+/*-(&&%'0..*''',-,)'(')5:DJJHEIFEFFHHG733323,+5.'''(((()(&&'')(('%%).ABFDG@AD@JJEBDIFJ@99??A777<?>?C??335BCHAD)(&',;BDDJJIHFHGJGJJFJJHJ;;:;CABDE@8777:;+++1889:<?JEE?9;>>?J<::;>FGB7778==<AD?.---9655499AGFDFJBFEIGEDHBADEFJJB44JJJFJJHGJGJJGFGFAB+**179<GJEIIJ===?JJ?BEABB=>=@443''(()16766557<>JJDC?J>>7553))(*4;=<=@BJDJDJJ@DJHGBDCDJJ?@A<<66;;<B>=;<=>=::<<GDHHIFJJHEEFF=;;1+**+4523JF6666CBJGGJJIHJJIJIHJGICAB=>@;---.-,*(&%%%%#%'(*(,58CEFJFJ999:F10//..,&(')(()*-*'%$$$%%%&.<>A@EI.+(')'(*-8?<;;;=B997BBDJJJGEGJEJJHJJJHJJF=CE@@@AJJJGJJJJJGJJGJJA3*JJJG4443444<?A---.<::9:887<<<:::=@DCHJFJEEBC76-(&%&'+&%&('.AJFJCEDA=111:9<;;<=8779==81//--/.0))...---5335///*++2-)(*)+((23--,.0...*((./;;..'&')(%$'().-*))+(''(---02)++,-,*+-((()))))))2./--,'&*))*8CHFJGIJJFJHJDA00016123;3'%%%&&(**.--1256''''''')%&&=A?B>ECE>=;;?4><>:999=@CBABCIDBD@@@A==;:<;<</-,------36>@@@BB?A@=<;////2+++&'&&*,5?A@>AABGD==GEHJABDCJJA@?A@<;=FJ<@@9A:HHJEBAEDCCH???>FB@AEA@AA>60-+)*++%&%$$$&&(''''3'333447688;??@>4:5AADJHJIFGJJFJFJFIJIEJJGBGBG==>GGA=<=<;443467861188<CJJJJJIJJGJBDJ5556?,,,,,,944<=IHGJHBA992.BGJHJF<<<<=J;:9:BC20019+/+),++24/..177....CAA>73245'''''().+*&)/*)(%&''*(***7:=>999;ACGJJJJJIHJGFDD?1122>A@@ADEHHGCCBDG5445600>ACDBACAA9>A54446HACDBDE??@=?77=>>@A94--01;?<?AB:88.00455-,,'&%%&+)&&)-(<;?@>?BAEJ5000082--5-.@??@AEDEA?@@JICIF?>?HC=>:/JJFJJIJGIHFJJJJJIJJJJJJJFI?>>?@BEIHHDA8;BA=>><BA@A?03.,//0))*))-:('''97;?@C=77*((*(*343:((((+***+0/231//059;=2223JICDGDJJIGHJJGJJJJ??;:<=>A<<754:<B@JFJJHEJJJGEFEJHJCJFBJJFEHJEJGIC:::HGDBA:A11102::76<6430.++,++./9;CCGHFHFEJJGHFDB<:;;;556?>===?>65444:988;??GCDFJHGHFIEGJGBB>?A>>?@EFGEC::&&&''3DB86,,,-222-&%%&(*&&&146333('''+*+,11BBAAICJEG????=<<:@:8952::=?:20...-)''''(**.-&&&.-(1;=GJJGFA?@BABABACJEEDBFIGIHE6666;::,,,-.....;:877765;<?BABAACEDCCBBFEFIFCHED877**++?:B5211().-(2.++,*&$$&'('*02-***+**5<('
@Glass_T7V_11_D3_12_8_3
TCACTTATAACCAATACGCTCAGATGATGAACATCAGTAGGGAAAATGCTTATGGTGTATTAGCTAAAGCAACCAGAGAGCTGATGACAGAACTGTGGAAATCAGGAATCCTTTTTGGTTAAAGGCTTTGAGATTTTCCAGTGGACAAACTATGCCAAGTTCTCAAGCGAAAAATTAGAATTAGTTTTTAGTGAAGAGATATTGCCTTATCTTTTCCAGTTAAAAAAATTCATAAAATATAATCTGGAACATGTTAAGTCTTTTGAAAACAAATACTCTATGAGGATTTATGAGTGGTTATTAAAAGAACTAACACAAAAGAAAACTCACAAGGCAAATATAGAGTTAGCCTTGATGAATTTAAGTTCATGTTAATGCTTGAAAATAACTACCATGAGTTTAAAAGGCTTAACCAATGGGTTTTGAAACCAATAAGTAAAGATTTAAACACTTACAGCAATATGAAATTGGTGGTTGATAAGCGAGGCCGCCCGACTGATACGTTGATTTTCCAAGTTGAACTAGATAGACAAATGAATATAGTAACCGAACTTGAGAACAACCAGATAAAAATGAATGGTGACAAAATACCAACAACCATTACATCAGATTCCTACCTACATAACGGACTAAGAAAAACACTACACGATGCTTTAACTGCAAAAATTCAGCTCACCAGTTTTGAGGCAAAATTTTTGAGTGACATGCAAAGTAAGTATAATCTCAATGGTTCGTTCTCATGGCTCACGCAAAAACAACGAACCACACTAGAGAACATACTGGCTAAATACGGAAGGATCAAGATTCTATGGCTCTTGTATCTATCAGTGAAGCATCAAGACTAACAAACAAAAGTAGAACAACTGTTCACCGTTACATATCAAAGGGAAAACTGTCCATATGCACAGATGAAAACGGTGTAAAAAGAATTCAACTCATCAGAGCTTTTACGAGTTTTTGGTGCATTCAAAGCTGTTCACCATGAACAAATCGACAATGTAACCTCGAGATTACCGCCTTTTTGAGTGAGCTGATACCGCTTCGCCGCAGCCGAACGACCGAGCGCGGAGCGAGTTCGTGCGAGGAAGCCTGCATAACGCGAAGTAATCTTTTCGGTTTTAAAGAAAAAGGGCAGGGTGGTGACACCTTGCCCTTTTTTGCCGGACTGCAGCGGCCGCTACTAGTAATATGCGCGCAGCGTCTGGAAAACCGAGGCCAAAAGACGTGCGTCTTTGATGCCCGGTTGCGACTCTACAGCAGAATTAAAATCAAGTCCGGCGCAGCCGGTTTGTGCCGCTTCCACGCAGTTATCTGCGCCTAAGCCCCGCCAGCAGAACGTTGCCAAGCGATTGACCATTTAATAGTGACCAGTCAAAACGTTTCCGCTTCCACCCTGGCCGTTGTCTAAAACATATTTATCAACGTGCTGAAACTCGCGGGCGGGCAGGGTTTCACCGACGCTTAATGCTTTCCAGATGGCAACATGTGCTGGCAGAGCTTCACGCAGCGTATCGATATACAGCTGTTCTTCATTACCATGCAGTTGCACTGCCGCCAGCGATAACACCTTAGCTTTGTCCACCACATCGGCAATATCGTGATTGCGGAACACGCCAACATACTGCAACGGTGCCGCAGCCATCACTTCCTGCGCCTGTTCAACGTTGACGCAACGCGGTGATGTAAGACAAATAAACCGTAAATCGCGCCCGCGTCATAAGCTGCTTTAGCATTTGCCCACGCGTCAGGCCACATACTTTATTCTCACCCAGCAACACCCGGCGCACGGCGGCGTGCAAATCGTCATGGGCCATCAACGCCGAACCAATCAGAAAACCGTTAGCGAAGTGGCTTAACTCGCGCACCTGAGCGTAAGTATTGATGCCGGATTCGCTGATTACCGTCACGTTGTGCCCCAGATCACAGACTCGCGGTTGTTAGGTGGAGGAATCGATCGACAAATCACGCAGATCGCGGTTGTTGATGCCAACGACCTTTGCTCCCAATGCAATGGCGCGCTCCTGTTCCTCTTCATTACTGACTTCGGTCAGCACCCCCATCTCCAGACTGTGAGCGACGGCGGCAAGCTGGCGATATTGGTCGTCATCCAGTACTGAAAGCATTAATAAGCAGGCATCGGCCTGGTAATAGCGCGCCAGATAGATCTGGTAAGGGTCGATAATGAAGTCTTTACATAAAATCGGCTGCGGGGCGATTTGGCTGACGATGGGGAGGAAATTAAAGCTACCCTGAAAATATTTCTCATCAGTCAGCACCGAAATTGCCGAAGCGTAATGTTTATAAATGGCGGCAATGCGTGCTGGATCGAAATGATCACGGATCACGCCTTTTGACGGCGACGCTTTCTTGCACTCCAGAATAAACGCCGTGCGCGCACCCTGTAGCGCATCATAAAAATGTTGGCGTGCTCGGCTGAACCTCATTCTGAAAACTGGCCAGCGGTTGCTGCTGTTTGCGGGCTTCTACCCAAATCGCCTTGTCTGCGACGATTTTCGCTAAAACGGTTTGCATCATCTAGTATTTCTCCTTCTGTTTCTCTAGTAGCTAGCCCAAAAAAACGGGTATGGAGAAACAGTAGAGAGTTGCGATAAAAAGCGTCAGGTAGGATCCGCTAATCTTATGGATAAAAATGCTATGGCATAGCAAAGTGTGACGCCGTGCAAATAATCAATGTGGACTTTTCTGCCGTGATTATAGACACTTTTGTTACGCGTTTTTGTCATGGCTTTGGTCCCGCTTTGTTACAGAATGCTTTTAATAAGCGGGGTTACCGGTTTGGTTAGCAGAAGAGCCAGTAAAAGACGCAGTGACGGCAATGTCTGATGCAATATGGACAATTGGTTTCTTCTCTGAATGGCGGGAGTATGAAAAGTATGGCTGAAGCGCAAAATGATCCCTGCTGCCAGATCGTTTAATGCCCATCTGGTGGCGGGTTTAACGCCGATTGAGGCCAACGGTTATCTCGATTTTTTTATCGACCGACCGCTGGGAATGAAAGGTTATATTCTCGATCTCACCATTCGCGGTCAGGGGGTGGTCAAGAGTGGGACGAATTTGTTTGCCGACCGGGTGATATTTTGCTGTTCCCGCCAGGAGAGATTCATCACTACGGTCGTCATCCGGAGGCTCGCGAATGGTATCACCAGTGGGTTTACTTTCGTCCGCGCGCCTACTGGCATGAATGGCTTAACTGGCCGTCAATATTTGCCAATACGGGGTTCTTTCGCCGGATGAAGCGCACCAGCCGCATTTCAGCGACCTGTTTGGGCAAATCATTAACGCCGGGCAAGGGGAAGGGCGCTATTCGGAGCTGCTGGCGATAAATCTGCTTGAGCAATTGTTACTGCGGCGCATGGAAGCGATTAACGAGTCGCTCCATCCACCGATGGATAATCGGGTACGCGAGGCTTGTCAGTACATCAGCGATCACCTGGCAGACAGCAATTTTGATATCGCCAGCGTCGCACAGCATGTTTGCTCGCCGTCGCGTCTGTCACATCTTTTCCGCCAGCAGTTCGGGATTAGCGTCTTAAGCTGGCGCGAGGACCAACGTATCAGCCAGGCGAAGCTGCTTTTGAGCACCACCCGGATGCCTATCGCCACCGTCAGTAGCAATGTTGGTTTTGACGATCAACTCTATTTCTCGCGGGTATTTAAAAAATGCACCGGGGCCAGCCCGAGCGAGTTCCGTGCCGGTTGTGAAGAAAAAGTGAATGATGTAGCCGTCAAGTTGTCATAACTCTAGAAGCGGCCGCGAATTCGAAGAAACAGCGGCCGCGAATTCCAGAAATCATCCTTAGCGAAAGTCAAGGATTTTTTTATCTGAAATTCTGCCTCGTGATACGCCTATTTTTATAGGTTAATGTCATGATAATAATGGTTTCTTCAGACGTCAGGTGGCACCATGGGAAATGTGCGCGGAACCCCTATTTGTTTATTTTTCTAAATACATTCAAATATGTATCCGCTCATGAGACAATAACCCTGATAAATGCTTCAATAATATTGAAAAAGGAAGAGTATGAGTATTCAACATTTCCGTGTCGCCCTTATTCCCTTTTTTGCGGCATTTTGCCTCCTGTTTTTTGCTCACCCAGAAACGCTGGTGAAAGTAAAAGATGCTGAAGATCAGTTGGGTGCACGATTTGGGTTACATCGAACTGGATCTCAACAGCGGTAAGATCCTGAGAGTTTTTTCGCCCCGAAGAACGTTTTCCAATGATGAGCACTTTTAAAGTTCTGCTATGTGAGCGGTATTATCCGTATTGGTTCGCCGGGCAAGAGCAACTCGGTCGCCGCATACACTATTCTCAGAATGACTTGGTTGAGTACTCGCCAGCGGCACAGAAAAGCATCTTACGGATGGCATGACAGTAAGAGAGTTATTCCAGTGCTGCCATAACCATGAGTGATAACACTGCGGCCAACTTACTTCTGACAACGATCGGAGGACGAAGGAGCTAACCGCTTTTTTGCACGACATGGGGATGGTGCATTTCGCCTTGATCGTCGGGAACCGGAGCTGAATGAAGCCATACCAAACAGCCAGCGTGACACCACGATGCCTGTAGCAATGGCAACAACGTTGCGCAAAGAAACTATTAACTGGCGAACTACTTCTCTCCTTCCCGGCAACAATTAATAGACTGGATGGAGGCGGATAAAGTTGCAGGACCACTTCTGCGCTCGGCCCTTCCGGCTGGCTGGTTTATTGCTGATAAATCTGGAGCCGGTGAGCGTGGGTCTCGCCGGGGTGCTCATTGCAGCACTGGGGCCAGATGGTAAGCCCTCCCGTATCGGGCGTATGATTATCTACACGACGGGGATCAGGCAACTATGGATGAACGAAATAGACAAATCGCTGAGATAGGTGCCTCACTGATTAAGCATTGGTAACTGTCAGACCAAGTTTACGAGCTCGCTTGGACTCCTGTTGATAGATCCAGTAATGACCTCAGAACTCCATCTGGATTTGTTCAGAACGCTCGGTTGCCGCCGGGCGTTTTTTACCTAGTAAGTGCCAACTTCCGGGACGGTGTACGACGGGTAAGCCTGTTGATGATACCGCTGCCTTACTGGGTGCATTAGCCAGTCTGAATGACCTGTCACGGGATAATCCGAAGTGGTCAGACTGGAAAATCAGAGGGCAGGAACTGCTGAACAGCAAAAAGTCAGATAGCACCACATAGCAGACCCGCCATAAAACGCCCTGAGAAGCCCGTGACGGGCTTTTCTTGTCTGGGTAGTTTCCTTGCATGAATCCATAAAAGGCGCCTGTAGTGCCATTTACCCCCATTCACTGCCAGAGCCGTGAGCGCAGCGAACTGAATGTCACGAAAAAGACAGCGACTCAGGTGCCTGATGGTCGGAGACAAAAGGGAATATTATGAGCGATTTGCCCGAGCTTGAGGGTGCTCTTAAGCCTTTAGGGTTTTAAGGTCTGTTTTGTAGAGGAGCAAACAGCATTTGCGACATCCTTGTGTAATACTGCGGAACTGACTAAAGTAGTGAGTTATACACAGGTGTTTCTTTTTATCTTTTTTATTCTTTCTTTATTCTATAAATTATAACCACTTGAATATAAACAAAAAAAACACACAAAGGTCTAGCGGAATTTACAGAGGGTCTAGCAGAATTTACAAGTTTTCCAGCAAAGGTCTAGCAGAATTTACAGAATACCCACAACTCAAAGGAAAAGGACATGTAATTATCATTGACTAGCCCATCTCAATTGGTATAGTGATTAAAATGGCCTAGACCAATTGAGATGTATGTCTGAATTAGTTGTTTTCAAAGCAAATGAACTAGCGATTAGTCGCTATGACTTAACGGAGCATGAAACCAAGCAACATTTATGCTGTGTGGCACTACTAGACCCCACGATTGAAAACCCTACAAGGAAAGAAGACG
+
#$$-029=?@CBJFF998+(''??=>JJJFJJFGBBDJDCJHJJJJHHJIHHJJJJJG87777A?1113?<;<>>?@??@>=100.10(&&*++,-038<<:83356444??@><;>>>?B@:;997,*'-/6:AFJEEBEEE@?;(((*3--++1*BCIJEIB@===::<?JIJIJHIHJH@?=:@GFBBBCGHJFJJHJHEHFJDHCGFC@FEEC7FJJIHHJJJJJJ9999<B@@220088??@FJJICEJJ8DGHIJJHJJGGJHJJHJIJJGGJ@@.-198;BFJJ::::HJHJJJJHJJJJEJGJJJJJGJFJJEIJJJIIFJFJJCHGGIFJA>.)&&%%$%))21**2;@CIJHIGFEIJJIHJJJJHGGIJIEIJJFJHIHFDGFJGGGDEHFHJJHIFIGDB>@AD@=??E@@A=?@=@DCCEHHCEFFJJJJJJGIIEEC??@BA@A<==>DFGJGJHIJJ>>?>EJIJJIJBBBCGHBBBBDDGDGFJJGEFEEDGFJJD=55>@EABCEJJDDB7778;<AC,'&&**$$%&)+17779@>:;ADDF9889DF<;><@DHHBGEJJJHJGEJFHGIJEHHJJIHJJD:889EIBABBHEAIJIJJJJJJHJJJGJHIAB1./DFJJGGDEJJGJ;:::<663/--./09:EJH;;;;JJGJJGIFBADJB100;=DJJJHJJJJ<==DHJJJE;('(*5<1('*''''85777?@GEJEIAA@@GEDDDHEDC@CDBCACHEB>@D@@AAHGJGEFGIJJJFJHEFFFJFJJIGJGIJ5555@4,*)%%&(&&%&&()())-)('(((+***.'&()+;BCA@GJHHICDECJ2223DCDJJJ<;;;><9<FDHHDFC:99:?@?@??//5>IJCFJHJJJGFJJJJJGHGGJJJJJJIHJJJ@@A@J;47;=<''&)%%'$'''-++8:@<<<GHJJEEFJCBCC>?@@JDCD?6678IDD==:8;C@CDCEC42228@A@DEJIJECCCJ?;:9:>ACED9951//,-,/34BGFFJJJIJGJDEE822<AEC>>=?A??=322343357:10/0000*('&&*+0--,<CIJFJEE@CDJJHHJIIFJJ<<<4333J?:9@@FJJJJJIGHDFIHHFJGIJJJJJJJIDFCCB9542463-7:33339:<@?A99FFHEFBBA111,++''15556@@DEHJJJJJJJEJIJHJFHJFFEEBC@:97//0079:EJJIJJHJJJJCEDDF@?@BA@BCJJJHJIJJJJGHJJJJA?@@JJGJJHHGHJG???BB@J?;;::<=FHEEIJHHEGIJCDE?6666.../3670.-**&&(332<HGEHJHGIJGJHIJIJGDID65JFGJJFJJJDCB:446A?:>A---,333<@.99:JJJGF:988<;:.--9:=>>=>@>CECDDFE;;:;FJGJJDFEEJJJGGJJCFEJ?===6774667:999@CFCGDDCEGJJJJJJJIJJJJHJJJIJJF60//32-.@<<<=?EHFD???@FCBE@ABFHJH;;:/11;<@EDGEECCCEFEHFGJHFHEIEJJIIJIJHIFFJDDFCGEHHGJJIJJJJJIJFJFJFJII4377IJIIJIEHJJ66676456AJFJGJHIEFGJJJJJJJGJDJJJ667=>DJDHEIHGHFCB=>=?@JIHJJJJJJJHIIJFCAA<5'&%%$#$&%%%&'('**,/<?@A@@DA>><==<@??AABB?@A6(%%&'%'',:=;;;<GJGFIJJFJJDHF>,*6+--.556CGDCGJJJGJJJIJJJJJJJHJJHJJFJJJHBCCCHEDCJFJDJJJFHCCC?ACAGGCJEJJIFJJJJJJIJJJJJJJIJJJJJIJJJHHHJJGIJJHJJ898<ADABDJDC??@@@@@@IJJEIHGGHJJJIJJGIGJJGJJJFDGEB?,*)$#$$##$%)''++++-)%%%%&(0.+,,*+()''')98:<>=>@776710012>>=@@BHJJDHHJHJGJFFHIJIJJJJJHJJ5545AA@?DEC==>=A@??AJH@JFCBAB=CB@@ABCACB:<=?G@@A100/045?../<ABJFJJDJIJJJJIJIJJJJJHHHFJJEEHC?>8.../00044..-,,./1117;HHEEJGJHJJIFGGJFHHJJFJIJHJGAA@---,,33401011//01<<=GDGEJJJ999:665788@@@CCA<IHJHEFHD=('&&2'$$&ABBAA8888DCJFJ?@@?IEJFDC9B;@=22/2,0(&&'*35CJGJJJHA=E@?DEDE@<8668A0/09@GIDJG@@AFIJHJJIJJJHIJGGGGJIJJJJIHJJEJIHJF6667B;75;6''''=B;;;=H??=>427:JAACGJF>>>>HB=<0,+*/++,,/34>DCAHIDJHHJJJJJC;=BACC?IH@@AAD00-++))))))('%####$+))))55FHIFJFJEEFHFIEGJJJHGIFJJHJJJJGJJJJIJJB<=DAFEIFJIJA@??BBB@ABD??@?HDB22--)))(.3344656CCHHJJEC?EJDEDG@@?;8,+,+,,,'(%%&*')*'&(+1.,)*+,3789888?ACCJJJJJA@@AHJGJJGJJJJIJIJIJJHHJJHJEFH<EFDEEFFHEFIJJI??>?HJCFCCJGIDEHEEGCJIHHFJFEJJJJJIJJJJJHHIJJEJHJJHIJJJJIJEEFDHHJ;999:FGFG;<<JIIJFJJ@DBCJJGC65566211@@>==<?FGJFJEEHFJIGDDIDHDC@>>;=86755:6:=;>A?>>DHGDCJJ95*'%$$$$2?==>>C8888>6--,('&%'(+*/56=999>GJJJFJECDDJ@AAA@?@BADDCBBBJIHBCADJIGFE9986566=C::814.-==AGECFEJJJECBDB?BDEEFDA@AAHCGECF871,*,-//0((..&%$%)(')('$%%')'''%%&&(4,,,-:IJHDIJIJIIJJGDJDDDDJFEJJJDFG<<<;34550,,/11/297331/..37:<??ABDGEGGC888=887744***)*)&''(;::B@>??ABBABC<5011IED666/-++/..$$$''*--<ACBDJEHGD;;;;<>642221222449?;76-58499;@>453324522356HIHIDHJJFDGDJJJHJHFHJHEDCDFJJJHJJHJIEIHHJJHFHGJJJGID<=<AFAEJDFJJJJJJJJHJHFJJGJGHJIJJJFIJJHFFDEIFIHJJJGJCCCEJGDD@42-.,-+*,,(=:=??>=AAB99BA@?@IHJJJJHJHFJJHJJGJHICDFHJGDEFCD>>=>6777::F????IJIFHJJJHIHFJIJFD<;666JJHIHJIJJJJIJHJ;:::CJJ7777EEJBBFEJJJJJEGGJJJHIGJEIJJFJJJEFH?>><@0I?;+++*19>GIJ3344??@GIJGEFCBEEGJFJDFECJJIE,,,,----::::JJJJJJJFII@???JIEDDIIIHJHEGEJGHHGAA<<>@A@?@864111799GEECGDFEGB<<=;>=<80.-0+,/0::,+++2126DJ?<;<BDHHJGFGJJJJJJJB??HFGGHBEHJHJFDGJJJGJJJHJJHJIIJC=:(((''';89988JIJJJHIJJJJGEEIEAC7(''&)))**.662;?CEJ<75/./0)))-''&%'&&(),.././//66)**@JJIEDCFIJFJIIIHJJJCBBCJDDAA?CE9IHIEGIGJDG@9700811A<=89:;GFHJFFEEBE<11115;47BBAADJJJIB@?@BEBCBF@@@89993233BFIJHHGJJGJJ877698;--,,,,.02663...,,,/+))'%%&&'47779=CFJGEDFFJGJJJHJJJ<:''''9H>6667@CAA@JJHJJJHGHJJJGJA???AJA?=))123266..-)(('++:9:;<FJJGJJFEFBFFJJFHDJ32223578>FFHJJJJJJJJJJJJJJJF;9:IJJGJJJJJIGJJJJJJJJIJJFJIJFGGGCBDDJGJJJHHJJJJJJIJHGJFGFHFFJGE==>@AA@<9;8,%%%&*+7>?EDFA@@3222JIDJEB?=>>AD=6:FCFFFGJJJJJJJGJA@@@D8.)(''+44.11476:=<6657=A@BHIJEJHJJJJJGFJJ@BCDB@87557889=811122223.,+*'(&&&&'48;6@A@8889=A8656750046:??;<42+()((12))47783+(=B;99:<;1.--.?>:9::A@B=?HGJJGHFJJCBC===@<73336@DFBA=8*(&'),--00256.(40**&%$$$$$&%%%&&&&&'')10112;;ABCDACBCFE===7654487<IJJCJDIEEEEJJFHJJHJ5.-,''&&%&'*''++4JJH????HHJEJJFJIJEFDJF//-*''&&'%&*'()%%&)+,-2136,34452./''**3<?DHJHJGIIJGJFGGGJJJGJGCJIJJGJH...-....'&$#$&&&&'&&&'276>@@?>@DAA==,,,,755001*('**,)))&%&'202++,+/1,---9=<>BFEFJJ<==;:;<=GJAD???200)&&&&&*.@BJJGJJJJJIGGJJGJJJGJIIJJJJIECECBC))))955))(&''*)=<;<<<FJBBJ4333@4332**''%#$$%)*)22>>=9::;AAA@???AFECGJJIIJFHJJHJIJFFJ<;;;IHJJJEGHJJGJJJJHBBBEJJF>FEIEFJJGIFA?GH?6656GDCEJAAAAFGGJJJEHHGJJFJIJ<:::::7..)((+,,'&&%%'')+1171223<;JB<=?AACBD==>?FGF:9:2877,'&%%'()'%&((*31/..35666,,,-*%&&*+.00/556)))):9::311763.//.)))+=>????>DFJGHGGFE>9990)(&%%&'/0406:754457/.6=CBBBBDHJB>5455<3001407ABDEFC?5.)+**(()-657655:79777=<<=><>ABJJJFFJJJJJJEGHAAIJGHHJJEEFEJJJEDC998888474=@/'%%$$%((*---)'(&'('%'(*08//-))(((*+469>DDDCGH@@73554555<<:=CCA???=>>AACCAA?=>9::89::>@ABA?=<<=?@@?@?21458544576567:>>=(((()7//?<9974446==>?@@??>>?>>@;46=634:9:B@>=<=<;6667==?>?<6667>;:::<:::<:989=:899:=521453//18<89978:8::==::3)(%%&'548779:<?<><>;:98999;;9766=;;:7889A=;:9:;<=;;;<==@BBA=;;;<====?<;;<<88889;7888<7666=<<<:87544'&'(;>:::;<8777;=<;::::;<=987797333399633831+(,'&',&(&&()222297887-++,22)&(+((&%%$%)%'7888;:6::;<>>C;8666789<;;>;85000.,22,++.333'''',-++-44;;=5)))*CCDABDCDFFJFEJIJHHEDCCEEEJFFIJFDGBA9930/-..,%$%'/5@?>999EADFFCBEJIEHJHIJGFFGBAAAHEHCCCAFGEJH?8@@?BA55549*+6CBCEC>>>>>=?AFJ?>>9:?@@?FFIFJ@;<AEGJGHJGHFCCA=ADDCFBABDJCBC7CEBBFGEE884222/099<>75+*)**%%)*(,))))/,-47>=BIJDCDECBAAACBFAJJJEFDHEFDCADCDEEDEGJADBCCEDBFECA><5210.%%%&)/,2-..---<<=<<6//089AAAADCGBDADGEHEJJFDJEJEGHFDBCA???>===@AABA<<<=D(''&'/1<=>>ABBABABEB@:10,%%&,+,,-10/01255>990//---,,-./=A?@++++-/-.01,+++-+,-46997430*%$
@Glass_T7V_11_D3_12_8_4
CCAGCGTTTCTACTGGGTGAGCAAACAGGAAGGCAAAATGCCGCAAAAAAGGGAATAAGGGCGACACGGAAATGTTGAATACTCATACTCTTCCTTTTTCAATATTATTGAAGCATTTATCAGGGTTATTGTCTCATGAGCGGATACATATTTGAATGTATTTAGAAAAATAAACAAATGGGGTTCGCGCACGTTCCCATGGTGCCACCTGACGTAAGAAACCATTATTATCATGACATTAACCTATAAAAATAGGCGTATCACGAGGCAGAATTTCAGATAAAAAAAATCCTTAGCTTTCGCTAAGGATGATTTCTGGAATTCGCGGCCGCTGTTTCTTCGAATTCGCGGCCGCTTCTAGAGTTATGACAACTTGACGGCTACATCATTCACTTTTTCTTCACAACCGGCACGGAACTCGCTCGGGCTGGCCCCGGTGCATTTTTTAAATACCCGCGAGAAATCGAGTCGATCGTCAAAACCAACATTGCGACCGACGGTGGCGATCAGCATCCGGGTGGTGCTCAAAAGCAGCTTCGCCTGGCTGATACGTTGGTCCTCGCGCCAGCTTAAGACAGATCCCTAACTGCTGGCGGAAAAGATGTGACAGACGCGACGGCGACAGCAAACATGCTGTGCGACGCTGGCGATATCAAAATTGCTGTCTGCCAGGTGATCGCTGATGTACTGACAAGCCTCGCGTACCCGATTATCCATCGGTGGAATGGTAGACTCGTTAATCGCTTCCATGCGCCGCAGTAACAATTGCTCAAGCAGATTTATCGCCAGCAGCTCCGAATAGCGCCCTTCCCCTTGCCCGGCGTTAATGATTTGCCCAAACAGGTCGCTGAAATGCGGCTGGTGCGCTTCATCCGGGCGAAAGAACCCCGTATTGGCAAATATTGACGGCCAGTTAAGCCATTCATGCCAGTAGGCGCCGGACGAAAGTAAACCCACTGGTGATACCATTCGCGAGCCTCCGGATGACGACCGTAGTGATGAATCTCTCCTGGCGGGAACAGCAAAATATCACCCGGTCGGCAAACAAATTCTCGTCCCTGATTTTTCACCACCCCCTGACCGCGAATGGTGAGATTGAGAATATAACCTTCATTCCCAGCGGTCGGTCAATGAATTCGAGATAACCGTTGGCCTCAATCGGCGTTAAACCCGCCACCAGATGGGCATTAAACGAGTATCCCGGCAGCAGGGGATCATTTTGCGCTTCAGCCATACTTTTCATACTCCCGCCATTCAGAGAAGAAACCAATTGTCCATATTGCATCAGACATTGCCGTCACTGCGTCTTTTACTGGCTCTTCTCGCTAACCAAACCGGTAACCCCGCTTATTAAAAGCATTCTGTAACAAAGCGGGACCAAAGCCATGACAAAAACGCGTAACAAAAGTGTCTATAATCACGGCAGAAAAGTCCACATTGATTATTTGCACGGCGTCACACTTTGCTATGCCATAGCATTTTTATCCATAAGATTAGCGGATCCTACCTGACGCTTTTTATCGCAACTCTCTACTGTTTCTCCATACCCGTTTTTTTGGGCTAGCTACTAGAGAAAGAGGAGAAATACTAGATGATGCAAACCGTTTTAGCGAAAATCGTCGCAGACAAGGCGATTTGGGTAGAAGCCCGCAAACAGCAGCAACCGCTGGCCAGTTTTCAGAATGAGGTTCAGCCGAGCACGCGACATTTTTTATGATGCGCTACAGGGTGCGCGCACGGCGTTTATTCTGGAGTGCAAGAAAGCGTCGCCGTCAAAAGGCGTGATCCGTGATGATTTCGATCCAGCACGCATTGCCGCCATTTATAAACATTACGCTTCGGCAATTTCGGTGCTGACTGATGAGAAATATTTTCAGGGGAGCTTTAATTTCCTCCCCATCGTCAGCCAAATCGCCCCGCAGCCGATTTTATGTAAAGACTTCATTATCGACCCTTACCGAATCTATCTGGCGCGCTATTACCAGGCCGATGCCTGCTTATTAATGCTTTCAGTACTGGATGACGACCAATATCGCCAGCTTGCCGCCGTCGCTCACAGTCTGGAGATGGGGGTGCTGACCGAAGTCAGTAATGAAGAGGAACAGGAGCGCGCCATTGCATTGGGAGCAAAGGTCGTTGGCATCAACAACCGCGATCTGCGTGATTTGTCGATTGATCTCAACCGTACCCGCGAGCTTGCGCCGAAACTGGGGCCAGACGCCGGACGGTGATCAGCGAATCCGGCATCAATACTTACGCTCAGTACCAGTTAAGCCACTTCGCTAACGGTTTTCTGATTGGTTCGGCGTTGATGGCCCATGACGATTTGCACGCCGCCGTGCGCCGGGTGTTGCTGGGTGAGAATAAAGTATGTGGCCTGACGCGTGGGCAAGATGCTAAAGCAGCTTATGACGCGGGCGCGATTTACGGTGGGTTGATTTTGCGACATCACCGCGTTCGGTGCCGAACGTTGACACCAGCGCAGGAAGTGATGGCTGCGGCACCGTTCATGTGTTTGGCGTGTTCCGCAATCACGATATTGCCGATGTGGTGGACAAAGCTAAGGTGTTATCGCTGGCGGCAGTGCAACTGCATGGTAATGAAGAACAGCTGTATATCGATACGCTGCGTGAAGCTCTGCCAGCACATGTTGCCATCTGGAAAGCATTAAGCGTCGGTGAAACCCTGCCCGCCCGCGAGTTAGCACGTTGATAAATATGTTTTAGACAACGGCCAGGGTGGAAGCGGGCAACGTTTTGACTGGTCACTATTAAAATGGTCAATCGCTTGGCAACGTTCTGCTGGCGGGGGGCTCAGGCGCAGATAACTGCGTGGAAGCGGCACAAACCGGCTGCGCCGGACTTGGATTTTAATTCTGCTGTAGAGTCGCAACCGGGCATCAAAGACGCACGTCTTTTGGCCTCGGTTTTCCAGACGCTGCGCGCATATTAATACTAGTAGCGGCCGCTGCAGTCCGGCAAAAAGGGCAAGGTGTCACCACCCTGCCCTTTTTCTTTAAAACCGAAAAGGTATTCGCGTTATGCAGGCTTCCTCGCTCACTGACTCGCTGCGCTCGGTCGTTCGGCTGCGGCGAGCGGTATCAGCTCACTCAAAGGCGGTAATCTCGAGGTTACATTGTCAATCTGTTCATGGTGAACAGCTTTGAATGCACCAAAAACTCGTAAAAGCTCTGATGTATCTATCTTTTTTACACCGTTTTCATCTGTGCATATGGACAGTTTTCCCTTTGATATGTAACGGTGAACAGTTGTTCTACTTTTGTTTGTTAGTCTTGATGCTTCACTGATAGATACAAGAGCCATAAGAACCTCAGATCCTTCCGTATTTAGCCAGTATGTTCTCTAGTGTGGTTCGTTGTTTTTGCGTGAGCCATGAGGGAGCGAATTGAGATCATACTTACTTTGCATGTCACTCAAAAATTTTGCCTCAAAACTGGTGAGCTGAATTTTTGCAGTTAAAGCATCGTGTAGTGTTTTTCTTAGTCCGTTATGTAGGTAGGAATCTGATGTAATGGTTGTTGGTATTTTGTCACCATTCATTTTTATCTGGTTGTTCTCAAGTTCGGTTACGAGATCCATTTGTCTATCTAGTTCAACTTGGAAAATCAACGTATCAGTCGGGCGGCCTCGCTTATCAACCACCAATTTCATATTGCTGTAAGTGTTTAAATCTTTACTTATTGGTTTCAAAACCCATTGGTTAAGCCTTTTAAACTCATGGTAGTTATTTTCAAGCATTAACATGAACTTAAATTCATCAAGGCTAATCTCTATATTTGCCTTGTGAGTTTTCTTTTGTGTTAGTTCTTTTAATAACCACTCATAAATCCTCATGGTATTTGTCAAAAGACTTAACATGTTCCAGATTATATTTTATGAATTTTTTTAACTGGAAAAGATAAGGCAATATCTCTTCACTAAAAACTAATTCTAATTTTCGCTTGAGAACTTGGCATAGTTTGTCCACTGGAAAATCTCAAAGCCTTTAACCAAAGGATTCCTGATTTCCACAGTTCTCGTCATCAGCTCTCTGGTTGCTTTAGCTAATACACCATAAGCATTTTCCCTACTGATGTTCATCATCTGAGCGTATTGGTTATAAGTGAACGATACCGTCCGTTCTTGCCTTGTAGGGTTTTCAATCGTGGGGTTGAGTAGTGCCACACAGCATAAAATTAGCTTTGGTTTCATGCTCCGTTAAGTCATAGCGACTAATCGCTAGTTCATTTGCTTTGAAACAACTAATTCAGACATACATCTCAATTGGTCTAGGTGATTTTAATCACTATACCAATTGAGATCAGCTAGTCAATGATAATTACATGTCCTTTTCCTTTGAGTTGTGGGTATCTGTAAATTCTGCTAGACCTTGCTGGAAAACTTGTAAATTCTGCTAGACCCTCTGTAAATTCCGCTAGACCTTTGTGTGTTTTTTTGTTTATATTCAAGTGGTTATAATTTATAGAATAAAGAAAGAATAAAAAAAGATAAAAAGAATAGATCCCAGCCCTGTGTATAACTCACTACTTTAGTCAGTTCCGCAGTATTACAAAAGGATGTCGCAAACGCTGTTTTGCTCCCTCAAAACAGACCTTAAAACCCTAAAGGCTTAAGTAGCACCTTCGCAAGCTCGGGCAAATCGCTGAATATTCCTTTTGTCTCCGACCATCAGGCACCTGAGTCGCTGTCTTCGTGACATTCAGTTCGCTGCGCTCACGGCTCTGGCAGTGAATGGGGGTAAATGGCACTACAGGCGCCTTTTATGGATTCATGCAAGGAAACTACCCGTAATTAAGAAAAGCCCGTCACGGGCTTCTCCAAGTTTGGTTGTTCTGGCGGGTCTGCTATGTGGTGCTATCTGACTTTTTGCTGTTCAGCAGTTCCTGCCCTCTGATTTTCCAGTCTGACCACTTCGGATTATCCCGTGACAGGTCATTCAGACTGGCTAATGCACCCAGTAAGGCAGCGGTATCATCAACAGGCTTACCCGTCTTACTGTCCCTAGTGCTTGGATTCTCACCAATAAAAAACGCCCGGCGGCAACCGAGCGTTCTGAACAAATCCAGATGGAGTTCTGAGGTCATTACTGGATCTATCAACAGGAGTCCAAGCGAGCTCGTAAACTTGGTCTGACAGTTACCAATGCTTAATCAGTGAGGCACCTATCTCAGCAATCTGTCTATTTCGTTCATCCATAGTTGCCTGACTCCCCGTCGTGTAGATAACTACGATACGGGAGGGCTTACCATCTGGCCCCAGTGCTGCAATGATACCGCGAGACCCACGCTCACCGGCTCCAGATTTATCAGCAATAAACCAGCCAGCCGGAAGGGCCGAGCGCAGAAGTGGTCCTGCAACTTTATCCGCCTCCATCCAGTCTATTAATTGTTGCCGGGAAGCTGAGTGAGTCGTTCGCAGATTGATCGTTGCGCAACGTTGTTGCCATTGCTACAGGCATCGTGGTGTCACGCTCGTCGTTTGGTATGGCTTCATTCAGCTCCGGTTCCCAACGATCGAGGCGAGTTACATGATCCCCATGTTGTGCAAAAAAGCGGTTAGCTCCTTCGGTCCTCCGATCGTTGTCAGAAGTAAGTTGGCCGCAGTGTTATCACTCATGGTTATGAGCAACGTCATAATTCTCTTACTGTCATGCCATCCGTAAGATGCTTTTCTGTGACTGGTGAGTACTCAACCAAGTCATTCTGAGAATAGTGTATGCGGCGACCGAGTTGCTCTTGCCGGCGTGGATAAGCGGATAATACCGCGCCGCATTAGCAGAACTTTAAAAGTGCTCATCATTGGAAAACGTTCTTTGGGGCGAAAGAGTAGAAGATCTACCGCTGTTGAGATCCAGTTCGATGTAACCCACTGGTGCACCCGACTGATCTTCAGCATCG
+
++'&&..,))*'&&&)*<5556*'0<::FGIIGJJJJJJIJJHGIEFJJJJGIJJFJGJJJJIGFFJGJJJJJJJJFJIJHJJJFJGJJFJHJJFJGJJJGJJJJIFEICIGJHJJJJIJGJFJJJJJFGHHBBCCDCCA?8765444<1111<AFJHJFJJHJFJHHJJIJJJI5555(''421'''(003)((%''&;BEGAED9999:7111&&**--;@?ADADDDJGDGGFE?===GHEJEJGDFJIJ@??EFJGJEDBEBIGJJJJJBFD,,++45?DBJJJJJJJJJJJGIJFIJJGIDBB?>,,,,CBDFEEEEJF@@...0---64:?<893DEGGICGGDJJECCCECE------GJIHJJJJHFJJJGJEFGJGIIJFJJJJHJJJI:::=;;;;JGEFJCF?>?DDC:21129;;@DECDDFJA@@FJHDIJJJJIGJDE@??9:855<;CA''&'*)*+,-6667=<====>??GJFIIJJJEEJDEEEFE111''''-88:CJJGJIEJEJ=877HII><::926?JJHJJJJHJH4///2>?DDCE@???31313<3//-.)&()-743,,FEJJJJHJJHGGFFD=96/))11-0011**))))*--*('./2;BGBDJA@53349AFJ@@CHHID@BGJIJHJBFEB>:;:;:8AB?FHJ<7AA878=JFEFGJJJJHIJGHFJFG;;JEEDBBCGFC@?7''')32,**(((()*-008<9=>?4333JHDA=<:9758<=BFGFHJGJJJJJEHFFE8543648IJJJJJJJJIJGJFDEEIJGEBBHH@::EAHJ1FJJJJHJIJFJJHFHJJHIGJ?@?>DJJGJEJGIHIJJJJIJGJJIJJGHJEIGIHHJJJJFJHGJFHF=::<:>>?JHHJJJJJJEJJJJJJJJFGHJA?>?@<999HJFJJ@?<&&&&&,)')++++-589>;>CEFFHEEJIJJJJC?5444;<5556=?@@=??@<99?>?DJJIIFHJJJEJGJGJHHJJJJHJJJIJJEDF;;:FDDABCDICBJJIFFFGHJJFCFCDEEDHJJJJJIJFJGGJFAACAJG>:JFFEJJJJJJJJJJJJA>@@?:5335956645::4'0786=46<:784,+++/&&&''')+*,=>BGJJJDFDEFJGJHDHFGC////...8AIJJCGJJJHJJJJJJIJJHJIJJJ4335<><<==ADIJHGDDJGJJJFHHJHHJJJJJHJJJJJJJJIJJJJIJJJGIJJJJFACB@AE<=;A=?GJJGJHJJIJJJJGJJHJJIJJJB?@=661284BAJHJJJHHJJIJJIJJJJGJHEA99@AFHJJIHGJJJJEIJHJFJIJJJFIGJJJJJJJJJJIJJJJJGJIJJJJJJJJIGG>==2115;<>CDDJIGJGGEHJGJJIJHJJJIIJJJIJGGE@==;<87;;2111>GJFIJJFHIJJJJJGGGHJGGJJJHJJJJJJJGHJGJJIJ==JJJJJJHJHEDHJJHFEECB?:::@=<=>?ABGJJGIFJJHFGEHGFBBCDBCAAJFJJJIJJJ??@DCCDBAFFEIFJJ;<;JGFHJHGFJB4489@<4AIDIGGGIJJG@98:=<EDFIJEHJJJIGHJCBEBAEEDA>;7644;=B?=:78BHJJJJFEJEH?>?=9777>DFJJJHJJJJGJJJIJI444<FFJFEF@9889A;;<=;7-++*-155<<<=>HFFEFHDBCJGGHFIFEDEEHDFDFFEJGIGFJHHIJJJJIJ<;;<CIIJJJECC97:;DAACD>>>ABFIJFHDCHE@?))))646>HJJJGJG7))))JJJIJJJJHJJJJIJFJ=JJJJHBHGJDDFDJ===<::<?EGHFJJJJJJJJJJJJIJJDDGGFJIHGGJJ32238;850002+:=AEDGD>?E@?@@<<9;;;FHFIJFFHJFHJHJHJJJJJJJJIHJJHJJIIGIA@<<CDHJFGJJHJG>@9(&&&'423>?@@JGJFDJFGGIGJGHJJHJJJJJIHIJEJBFGEIIJJJHFDJJJHHJDGEDHJJEGDDJJJIJJJJJJJJHHFJJGJJAHJHHHIGJECHEJHJDDAB222GHFC:888JEFGHHF>3;;=EJJIJJHJJJHJJJHJJJJIHJJHJJJJIICBEGJJE878EJJDFEA===AF9323((((;GEDJCJGHFGGGJJIIF=;;=C>CHDIDDCGJDIFJGJIJJHIA@>>@9FCBCBHIE>8332'%%%%'('&'(*889))))FCIJFJGJJHGHFJ=///1761('&&(()'%$%$%'*435:?CDJJJJJGGJJJJJJJHJHIJJJJJHJJJJIJJHGDIE1)))))68;GFFGEGIJJJHJJJJJHJFEDCABIIHJJIFGI?@CG;::<DBCJEJHJGJJJJHJJJJFDJCE....:87:88=JGFJHJGJGIIJJCCDDIFJGEJJEJEFIIJFEGHJJIG,,,,A>(''(()772221556?&$$'&('%%&&*-,''%$')''&$%,033FGFGDCEJJGB=999=?.+,1//011115,*-23:;=A<?;CEEFJJIGHIHJJIEJJHJGGJJJIJGJFEEB@C=>EJJHJGJJIJHFGGJJEJHFJHJB@>>AB43--.7779@@:9870//0-,,,-,CGFGFJ::;;D<<BFJFJDCDACJFEBBB55478/=?BC:999?JJHIJHJJJJJJJEEBBG;:A>2222688699637/.+*+'((0577?ABJJJJFHIGGJHHEACE>>????CCBBJJH<22BHJJJIHJHJJJJJBCAA?>?@FECAAB1/,+---))((()(''*,-,255899;BA?=31/2630/.-0''))1;GGJGJJJJIJJGEGECGJJHHIJDFJIJFJJHIJGJHC9E@=?:52--=;<<<CJGFHHJJHJJJHJJJJIJHFIHJHJJJJJJJ?778EEEFDIJHD1111EGHGEJJHI@9FJJJJJJHFEFJJHJJJJIJJIJGCJGJJJJJJJHHJJEEDDJ>:*44365245;446=@HJEJHHJJFJJGGD?DEEJJ<<=2/44885---4;0&&%%&&)89BEFDJIJIHIGJGJIE?@JIJJGJJJJIHHJJJJFB8)'&((()21379<95551/*)**67>;<;:=>ACEHGJFEEHJJIFJFJJHGFDJJJJJ+++,4-((()988;9CDFJGJJIJEEJEEB1,-.0...655@JHHJCBCBDJJHHFDDJGHHHJJJIGGJJJJGJJHJJEC;:;<97125667BCJIJJJFJJ9885JICB??>JGHJFIJHJJFECDJJJJIFJJJ;;;<<:;9;:3**--:3(((()969BFEE=877<<BJEIEJJJIGJGJGFJJJJIEEAFB6+*)))C??;><CGJJJJGIGIHEJJIJJHJJIIGJJGJGHJJHFJJJGIJJJHEFDFFJE;:-,)('&&&'&'%&&')-..ABCBEEDEIJFHJFJHJGGIHFIJJJJJIJJJJJJHGJGHJJJGJJEJHJIIHGJJJJJJJJJHCFGDD@@<=<=?=>>CFIJJJJHE:<;;A;FJHJJJFDIGJGJJJJIJJEJJFJHGJGGJJHJJJIJGJJJJJJIEJIGHD<EDGJDECIIJGJJGJJFGGDBABJ;:7798221/.))>?BEIEJFCCA?==>CC;;:9:C@EJIGHGHGGFJJJJHHCECFGEJDFCDFHEIHHIFFJJFIJHJFJJHJJJJJJFJJIJJGIJJJIHHIJIGJJJJIFHFFJHIJFJJJIJJJJJJIJJJJJIJIJFCBHJJJJIJIIHJJJHFIFJJJIJJJHHJJJJIJJJGJJJGJJJJFJJJIIEHHHGGJJHJJHJGHGJJEFFJJJJJIJ<::3/BB:::CDGJJFIHFJE?@ACB@@DJIJJJFH;=>657465:)((*(((//(%$$%,,CDBCBDGECJJEEHDJHHGJJGJGJJJJJJIJDCJJJJJIJJFE>99<FDC@A?@EJJHJFIJJJHJEBJJFHIJJJJDEEJJ?@>=;6664225<BDDDDBFFBECHHHJHFD@>::ADEBCGIFCF////DEJEJGHJHGJFJJHJFHJJJJHJGJJJJDADEDCCFJB=>755/,**,'(0433@DDCGDGGFHJGGJJJJJJFCDFIJJJJJJJJJJJJHJHJIJJJJJJHJJHJJFICBBACBFJIJJGJJJJHGJ8889H4///3542++,'(()?>DGIEJJJJHJCDA:998<@GHF@>=>A@BBDIBF<<<=ECB<::;:8,,,,,/,00<<++++>A=<<<FDGEGJJJIJJGEFJJGE%%%&&',41111448662100202345339:<<==?BBDDFFCBBDD=JJJJGFDDFHJJJJJJGFJJJHFJHJGJCC461(''('&&&*/...17=GFJJJJIHGHJIIJC@AGJJIEFFEHEFGJJ888JJEHEIDA@<<A:;557.,,.-*,'5::IEJHHGGBABDDDDF?A@@FA>>EFHJJJGEHGGJJJJJJDEEGJJJIJJEGGJJ@?EGFGE@BECICDD766<555>?BCDFEHJ<<;9:::96.,,,,8777=AGEIJFB96467>@>3/0)'&&&191>DFEGJJJIGFJJJJFEJJGJGJJDJEB?;8537388:;0.53699CJGHJJJHD???@DD/.../..0,,+*,*+))))028653346-6BHJIHE444BFIIE===?999876++&',6<==>;;?>DA@?@BA=<:::DEDDBFJGJIFFEDFJCDACFHGDCECHIJJJHJJGDJGJG5/,-@AAEJJEGHAAA?<;;<;;=FJFHJHJHJJJJJJJJJHIJJDBADJCJGGGBA@33//0..58AA@<EGJFD0000DFGJJJJGJIHGHDA=>=.''''(('''*,-<=ADHECFJFGFFFFFDD6,*((((('''&'%'%%&&*25566785666ABHJJHHJDEFDECAFIJJHHDHFEJJFJJHJIJJFJJJIIFJFJJGGJEHG@EJFA???GGBD>877301047874>?AJFDEIJHJIJI>>>>>IJHEJJHHHJG@=@AFGJFJJJHJIFJJJHJHIJJJFEE<<1////7555/144777EDFCFJHGEFFJGHCBA=>;1.+5,)'*/)'(,--.6<<<8888-,,-'((&,--<:8777GDGFEEGJJCJFGGJIJIJJJHHAFD---/887;HGHJJJJGHJFJDJGJ2111C3333;ACDCCFJGJJJJJJIJFHJGJHJHIJJJGEEFJJJGJIJJJJJJJJJFJJCCDDJEJJJJJJJJJJGIJFJJJJJIIJGCCGEEDJ<?A;;?@IGJHJJJJIJJJJHHIIHIJJJHIJJFJJHHFHJIGJFJ@IJEDJJJHJIGJJJJJJJEGEDJGJJJJJJHHJIHJJGJGFGIDCCCJGIJJJJI??>@JEJFGHJCGGDCDFFIHJEAFGEIDCC44349CCDICFJJGFJJJJJJHGEDJGFGJJJIJJJJIJIJJJJJJHFGFEB@;;?;*+)%%'+%%%&2001/++'('%&'&&$%%%&%&)+012AB>DHHFJGJIJJJJJIJHJJIIJJGGJJJIGEHFJBAA9888>>?A....HD=:78;<GJHGJGJJJIEJI100***+'&&'/)'&&'&&&&&(65:JIFFJHIF=<=CEJJJJJGJGEJFGIDDBA?;<DHFIE763374347?FIGHJGJJJGIJJJICHFHEGJIJHJJJFGF????GJHBA6,''$%%&'&&&9>;D?@?<G@FFEJJFHHFJHHJJHJJHIHFJAJGC@888;B@FF@DJGGFJJGJEHFIHFHGGJGJJJFBB?@;9<==AJJHGJGIIDDDD>>==C@7832&%%((((()&&&&&*'&&3'7>>>22205.++((()*%%'(,,,-67<9FJJBAA@?...,----,,,3;>0//++**%((?;*)(65)'%%&'''%-0.++-+145555;;=>=?=?AC?999:<99:?@)((&%%%)((((&%%&*+/)((%%%&((&$
@Glass_T7V_11_D3_12_8_5
TAGAATAAAGAAAGAATAAAAAAGATAAAAAGAATAAATCCCAGCCCTGTGTATAACTCACTACTTTAGTCAGTTCCGCAGTCTCAAAAGGATGTCGCAAACGCTGTTTGCTCCTCTCAGAACAGACGCTAAAACCCTAAAGGCTTAAGTAGCACCCTGACTCGGGCAAATCGCTGAATATTCCTTTTGTCTCCGACCATCAGGCACCTGAGTCGCTGTCTTTTCGTGACATTCAGTTCGCTGCGCTCACGGCTCTGGCAGTGAATGGGGGTAAATGGCATTACAGGCGCCTTTTATGGATTCATGCAGAAAGTACCCATAATACAAGAAAAGCCCGTCACGGGCTTCTCAGGGCGTTTTATGGCGGGTCTGTTATGTGGTGCTATCTGACTTTTTGCTGTTCAGCAGTTCCTGCCCTCTGATTTCCAGTCTGACCACTTCGGATTATCCCGTGACAGGTCATTCAGACTGGCTAATGTCACCAGTAAGGCAGCGATTTCGTGACGGGCTTACCGTCTTCTGTCCCTGACTTCCATATCACCGATAAGAAAAAGGCAGGCATTGCAGCGTTCTGCCAACAAATCCAGATGGAGTTGGTCGTTCAATATGAACAGGAATGCAAGCGAGCTCGTAAACTTGGTCTGACAGTTACCAATGCTTAATCAGTGAGGCACCTATCTGGCGAATGTGTCTTTATTTCGTTCATCCATAGTTGCCTGACTCCCCGTCGTGTTAATAACTACGATACGGGAGGGCTTACCATCTGGCCCCAGTGCTGCAATGATACCGCGAGACCCACGCTCACCGGCTCCAGATTTATCAGCAATAAACCAGCCAGCCGGAAGGGCCGAGCGCAGAAGTGGTCCTGCAACTTTATCCGCCTCCATCCAGTCTATTAATTGTTGCCGGGAAGCTAGAGTAAGTAGTTCGCCAGTTAATAGTTTGCGCAACGTTGTTGCCATTGCTACAGGCATCGTGGTGTCACGCTCGTCGTTTGGTATGGCTTCATTCAGCTCCGGTTCCAGACGATCAAGGCAAGTTCCACTGATCCCCCATGTTGTGCAAAAAAGCGGTTAGCTCCTTCGGTCCTCCGATCGTTGTCAGAAGTAAGTTGGCCGCAGTGTTATCACTCATGGTTATGGCAGCACTGCATAATTCTCTTACTGTCATGCCATCCGTAAGATGCTTTTCTGTGACTGGTGAGTACTCAACCAAGTCATTCTGAGAATAGTGTATGCGGCGACCGAGTTGCTCTTGCAGCATCAATACAATGCCGCCACATAGCAGAACTTTAAAAGTGCTCATCATTGGAAAACGTTCTTCGGGGCGAAAACTCTCAAGGATCTTACCGCTGTTGAGATCCAGTTCGATGTAACCCACTCGTGCACCCAACTGATCTGTCAGCATCTTTACTTTCACCAGCGTTTCTGGGTGAGCAAACAGGAAGGCAAAATGCCGCAAAAAAGGGAATAAGGGCGACACGGAAATGTTGAATACTCATACTCTTCCTTTTTCAATATTATTGAAGCATTTATCAGGGTTATTGTCTCATGAGCGGATACATATTTGAATGTATTTAGAAAAATAAACAAATAGGGGTTCCGCGCACATTTCCCATGGTGCCACCTGACGTCTAAGAAACCATTATTATCATGACATTAACCTATAAAAATAGGCGTATCACGAGGCAGAATTTCAGATAAAAAAAATCCTTAGCTTTCGCTAAGGATGATTTCTGGAAAATCGCGCACTCTTCTTCGAATTCGCGGCCGCTTCTTCAGTTATGACAACTTGACGGCTACATCATTCACTTTTTCTTCACAACCGGCACGGAACTCGCTGGCTGGCCCCGGTGCATTTTTTAAATACCCGCGAGAAATAAGTAATCGTCAAAACCAACATTGCGACCGACGGTGGCGATGAGCATCCGGGTGGTGCTCAAAGCAGCTTCGCCTGGCTGATACGTTCGTTCCTCAGGACCACTTAAGACGCTAATCCCTAACTGCTGGCGGAAAAGATGTGACAGACGCGACGGCGACAAGCAAACATGCTGTGCGACGCTGGCGATATCAAAATTGCTGTCTGCCAGGTGATCGCTGATGTACTGACAAGCCTCGCGTACCCGATTATCCATCGGTGGATGGAGCGACTCGTTAATCGCTTCCATGCGCCGCAGTAACGATTGCTCAAGCAGATTTATCGCCAGCAGCTCCGAATAGCGCCCCTCCCCTTGCCCGGCGTTAATGATTTGCCCAAACAGGTCGCTGAAATGCGGCTGGTGCGCTTCATCCGGGCGAAAGAACCCCGTATTGGCAAATATTGACGGCCAGTTAAGCCATTCATGCCAGTAGGCGCGCGGACGAAAGTAAACCCACTGGTGATACCATTCGCGAGCCTCCGGATGACGACCGTAGTGATGAATCTCTCCTGGCGGGAACAGCAAAATATCACCCGGTCGGCAAACAAATTCTCGTCCCTGATTTTTCACCACCCCCTGACCGCGAATGGTGAGATTGACAATATAACCTTCATTCCCAGCGGTCGGTCAATAAAATCGAGATAACCGTTGGCCTCAATCGGCGTTAAACCCGCCACCAGATGGGCATTAAACGGTATTACCCGGCGGCAGGGGATCATTTTGCGCTTCAGCCATACTTTTCATACTCCCGCCATTCAGAGAAGAAACCAATTGTCCATATTGCATCAGACATTGCCGTCAGCTGCGTCTTTTACTGGCTCTTCTCGCTAACCAAACCGGTAACCCCGCTTATTAAAAGCATTCTGTAACAAAGCGGGACCGAAGCCGTGACAAAACGCGTAACAAAAGTGTCTATAATCACGGCAGAAAAGTCCACATTGATTATTTGCACGGCGTCACACTTTGCTGCCATAGCATTTTTATCCATAAGATTAGCGGATCCTACCTGACGCTTTTTATCGCAACTCTCTACTGTTTCTCCATACCCGTTTTTTGGGCTAGCTAGAGAAAGAGGAGAAATACTAGATGATGCAAACCGTTTTAGCGAAAATCGTCGCAGACAAGGCGATTTGGGTAGAAGCCCGCAAACAGCAGCAACCGCTGGCCAGTTTTCAGAATGAGGTTCAGCCGAGCACGCGACATTTTTATGATGCGCTACAGGGTGCGCGCACGGCGTTTTATTCTGGAGTGCAAGAAAGCGTCGTCAAAAGGACGTAATTCGTGATGATTTCAATCCAGCACGCATTGCCGCCATTTATAAACATTACGCTTCGGCAATTTCGGTGCTGACTGATGAGAAATATTTTCAGGGGAGCTTTAATTTCCTCCATCGTCAGCCAAATCGCCCCGCAGCCGATTTTATGTAAAGACTTCATTATCGACCCTTACCAGATCTATCTGGCGCGCTATTACCAGGCCGATGCCTGCTTATTAATGCTTTCAGTACTGGATGACGACCAATATCGCCAGCTTGCCGCCGTCGCTCACAGTCTGGAGATGGGGGTGCTGACCGAAGTCAGTAATGAAGAGGAACAGGAGCGCGCCATTGCATTGGGAGCAAAGGTCGTTGGCATCAACGACCGCGATCTGCGTGATTTGTCGATTGATCTCAACCGTACCCGCGAGCTTGCGCGGAAAACTGGGGCACAACATGACGGTCATCAGCGAATCCGGCATCAATACTTACGCTCAGGTGCGCGAGTTAAGCCACTTCGCTAACGGTTTTCTGATTGGTTCGGCGTTGATGGCCCATGACGATTTGCACGCCGCCGTGCGCCGGGTGTTGCTGGGTGAGAATAAAGTATGTGGCCTGACGCGTGGGCAAGATGCTAAAGCAGCTTATGACGCGGGCGCGATTTGCGGTCAGTTAGATTTTTGTTGCGACATCACCGCGTTGCGTCAACGTTGAACAGGCGCAGGAAGTGATGGCTGCGGCACCGTTGCAGTATGTTGGCGTGTTCCGCAATCACGATATTGCCGATGTGGTGGACAAAGCTAAGGTGTATCGCTGGCGGCAGTGCAACTGCATGGTAATGAAGAACAGCTGTATATCGATACGCTGCGTGAAGCTCTGCCAGCACATGTTGCCATCTGGAAAGCATTAAGCGTCGGTGAAACCCTGCCCGCCCGCGAGTTTCAGCACGTTGATAAATATGTTTTAAACAACGGCCAGGGTGGAAGCGGGCAACGTTTTGACTGGTCACTATTAAATGGTCAATCGCTTGGCAACGTTCTGCTGGCGGGGGGCTTAGGCGCAGATAACTGCGTGGAAGCGGCACAAACCGGCTGCGCCGGACTTTGATTTTAATTCTGCTGTAGAGTCGCAACCGGGCATCAAAGACGCCACGTCTTTTGGCCTCGGTTTTCAGACGCTGCGCGCATATTAATACTGAGTGGCCGCCTGCAGTCCGGCAAAAAAGGGCAAGGTGTCACCACCCTGCCCTTTTTCTTTAAAACCGAAAAGATTACTTCGCGTTATGCAGGCTTCCTCGCTCACTGACCTTCGCTCGGTCGTTCGGCTGCGGCGGCGGTTGTCCACTTTCACTCAAAGGCGGTAATCTCGAGGTTACATTGTGAATATGTTCATGGTGAACAGCTTTGAATGCACCAAAAACTCGTAAAAGCTCTGATGTATCTATCTTTTTTACACCGTTTTCATCTGTGCATATGGACAGTTTTCCCTTTGATATGTAACGGTGAACAGTTGTTCTCTTTTGTTTGTTAGTCTTGATGCTTCACTGATAGATACAAGAGCCATAGAACCTCAAATCCTTCCGTATTTAGCCAGTATGTTCTCTAGTGTCGTTCGTTGTTTTTGCGTGAGCCATGAGAACCGAACCATTGCAATCATACTTACTTTGCATGTCACTCAAAAATTTTGCCTCAAAACTGGTGAGCTGAATTTTTGTAAATTCTAAGCATCGTGTAGTGTTTTTCTTAGTCATGTAGGTAGGAATCTGATGTAATGGTTGTTGGTATTTTGTCACCATTCATTTTTATCTGGTTGCTTGAGTTTCGCGTTACGAGAATCCATTTGTCTATCTAGTTCAACTTGGAAAATCAACGTATCAGTCGGGCGGCCTCGCTTATCAACCACCAATTTCATATTGCTGTAAGTGTTTAAATCTTTACTTATTGGTTTCAAAACCCATTGGTTAAGCCTTTTAAACTCATGGTAGTTATTTTCAAGCATTAACATGAACTTAAATTCATCAAGGCTAATCTCTATATTTGCCTTGTCGTTTTCTTTTGTGTTAGTTCTTTTAATAACCACTCATAAATCCTCATAGAGTATTTGTTTTCAAAAGACTTAACATGTTCCAGATTATATTTTATGAATTTTTTTAACTGGAAAAGATAAGGCAATATCTCTTCACTAAAAACTAATTCTAATTTTTCGCTAAAATTGGCATAGTTTGTCGCTGGAAAATCTCAAAGCCTTTAACCAAAGGATTCCTGATTTCCACAGTTCTCGTCATCAGCTCTCTGGTTGCTTTAGCTAATACACCATAAGCATTTTCCCTACTGATGTTCATCATCTGAGCGTATTGGTTATAAGTGAACGATACCGTCCATTTTCTTTCCTTGTAGGGTTTTCAATCGTGGGGTTGAGTAGTGCCACACAGCATAAAATTAGCTTGGTTTCATGCTCCGTTCAGTCATAGCGACTAATAGCATCTCATTTGCTTTGAAAACAACTAATTCAGACATACATCTCAATTGGTCTAGGTGATTTTAATCACTATACCAATTGAGATGGGCTAGTCAATGATAATTACATGTTCCTTTCCTTTGAGTTGTGGGTATCTGTAAATTCTGCTAGACCTTTGCTAAAAAACTGTAAATTCTGCCTAGACCCTCTGTAAATTCCGCCTAAGCCTTGTGTGTTTTTTGTTTATATTCAAGTGT
+
;6*)))--@A=88;4459>?AACB5511/-..(((.))&)262BCEEEDJFBEFJJJJICCB?=>?B800.,)((%,28;@>777336FBDHFJHEBBBBGI***)**,05622212&&$$&'...1,++,,BIJJHHIIJJJJJJEEAG?3352333'%%'')*,.1/-.--/23=>??>73<)ADGCDBA>633?BDJJHHJJJGJJJJJJJECEBB:::=>>88:@AJJJ??>=EADCDDFIGFJIJIFFHHJHJJDEFCJFJAA@JJG7555=A@<444555<=FFG5:HJIE5555D=:977,,''-&'&&,04;=?@@C@4--::==>ECAB=@?33<>>??=4**...++*+8..,+/3225322,,++55?>DDGCFEGGJJJGJHJJGJGEGJ<;;<FJIFJIFJJJFFJDCJJDFDA;GFJGJIIJGJJF><<:?BCBHHGJJHHJGHHEJJHEDGEIDGJHI=((')(''(($&%%''(,*--,**+,*''&&'$&&(0/'('&((*-)%&+''(**&&''&'''&'(%&%%'''&%$%(*-.-*&&)(&'&%'''**-)%%%%%%)*,---/0,--,.(''&&$$$'&&&%$%%&'$$$'+/,)'&%$$%7:<<AAFGBCCJICDDAEHJJJFGHJEIJHIFHGHJJD===8878JJIEF111221..'$$$'''/1)*')(('),,*,579::887733336667;<;;1167699DHJJ+'&&&**.(())-3444.-:62,576786JGEDBDBBA94349DC=:;=DJJJJDABAHCBBJFJJJHDDJJIFC;;:8065577686578000099:A544***+:?GGEIHGDJ@@@ADE@?<=<AGFBGEEDDEEJJJJJJFJGHHHHJGJJJJJJIEJHJGJHB=;9.--'((29633/,++,,00211239;IHJJGJIHJJGFJJJJJJJHHHJJGGE@<88994>??A0...;DECFDECJGC;;;<FJCEEGJFJHJHFJDEHDJJJJII===B==788966(*()**+1-&&(+.-,,.,-,)'&'(5=8CFCBBCG<777:8:EEFFDFD==96667<<.**7798332//0...34@BABAEJGCADJFFJJIJJFHHJJJHFGJJJIHJJJFJEEIJHJFFCBBCJJJCB>D@>:6;(''(@EDGHGJHJIJJH76679766;FJDEGGIJFJFFJGIDEB;998??ACDCDG==>=A/**0.,///8>CCGEHDFEDCD88773-*))+.'&$$)+4+(((((%%%&%%&&*()232223BEB>?AG==><887<7....?BCHECFIJJFJIJJI9112HEEDCJJJE54,,477IJFJIIJJJHHHJFF?=<<BIA@@@>;;=:>99;;;8::.../888A@888877?75(%%&36:<88<>;98974AADCJIFFDG?>5445100101;4((-.A<=;;>>AH44201/./69::C@GEA@=::=9765,,,,5BFEIJI@??@D@@59ADDBCB>3>=CCCC<;<CC7777CGBA?6521226?CCEBJEBHEEFBA=<=<?><<>IJF=::;:JJDIJHHFJJHGIDCJIJJE?GHF76678455JCA=;88BB>?@CB=>>0)3+++3<;;;>BGEEB@?>??D@?B=G?=;988885578?B:::9=BAB?500<JJJJJIJJJGJFFJJJJGGHJJIFGJEGGJHFBEJFJJGJGE=D8774/A/--.2--,,,(''(0'&&,*)(')'&''&&&%%%&&-6/<=<<@>FDDCECCBAC<FA<32279B>>?>A@AC@BBFGFJJFFCGHJFJJEHJJJJJJEA>>6668>???E99@???3'''&((?====IJJHJFJJIHEFFJFGFJDEFHEB@@>?1000../...))))5<=@?85557JGCGEEJJJJEDGEEEJ>>:+++,1===>DBAJDB>A?0//31&&),.0,/1869:BC2222A...%&&&)('&'''''''(())*,,--89,++,@AEGEFJIJIJJD@95==?BBA>:99:EJIGJHJEIIFEGGGA?<=EGIJ<;:;88>@?@BBDJIJFJHECCG@866JICDEEFGJJJIJJJCC877:ACBDJJGJDCBAAD>=<?CF@=??ACFJJJJJHJJIJJGFEEFJJJGHGFCIDDBC=<DBBGEH>><;;86578FCDAADGB41/((((343*)((-4456::;@@ABGJJJJGJHEIE221111))*()))+378:367:32148508B5444;=;60/02;IJGJGBACHJGJJIGFHDJJJHJJCBBC<;:;;:?>>54386--))***731111>@@@BH;:9:JIFGJJEC>4213508:/?@GJJGJJJJIFBBCAIGAC533?95559>CCBA44CBJIFJJJJGF@@AABDD?>>?EJJJJJEEACD@A?CHDJGA==<>JJBCFECEGJJJJGGAAA>;7898945FB92GJJDBA?@A@100.--.01;880511DHHJJJCDA....<AABCGIHGJJJIFJJA:/--.4)'&&&&''(0/-319>?=@@>DEIGGICCBA'&&(-,+,-)**--=ACGBD84458:1//1157;IJGJJJJFGFG53221ABA<>?HEDE@??=)%%%+($'&(%(*(((&+)).22621*(((,CGDIFAADIJIFFHHGB@>AFJJHJJFJHDJJ>977GIGJJJJJHIJHIJJJJJJEJHDIEB>;;;;:==;=>995.*)*.2@FB?ACJJJJIJJIIJJJJJIGJHGD?,,,+*(),7?A9999GGIGJIGJJJJJJJJJJIIIJJ6666FHIE>=;&%%(+00/./1+++?CEIHGJJJJJJJIIE<;;;BGIHFJJJGJJFGJJJGJGJGJJJJJHJJIEIFBCBB<<<=JFBD@@?>D:;:*'$$%&**+?@DGIGEHEAG?>?AB>::=@ACHJHD><<=GEHJJIEJJGHJJBHEJJFEHDHB>>>>DEIE;:9;00009:9:;@B999;>0..($%'()666<<==ACCJJD>9447=@CHFJHGJJJGJJJJ99:IHJJEJD???@AAAHGJEDFG@@??83223)((,),00139:<JCDCBJJJFJJCED---.9774<9)'&&+$%('*'(*,,,-*))*....>>CEJJJJJJJJIHJJJJFJJ?>@@AJJFECDJB333;>??IEEA44366671/--.0;=:311*&%%%$%*+)%%$%$%&'&&'+=?6556A=((((:66>??BADEF@AACJ8777GJJGEJJEJGJJJJJJ0///9999JHHJJHEJJJJJDJJABE>>FD?>>@H988:JIJFBCC=2222A@?=/+,@0//211-/9<<>?EEEEJEJIIJJJJGJJIIFFFECCEB44202<JJJJ>=<<<A,()3)((();54567@D9966889666CCJIJJFCDCJFDF@><+;??@DJJJJJGFFJGEIJIGJ77732/.016?BEIEJFCCCCDHGGFGGJGBCDC990111<;=<<;<<=?JJJFDFGHJJHJHJJJJHEFHJ@CA=?>@BHJECFFJJIFFGGJIJIJ444***0.((),-2/.---334IJJGGH?>>>DH0//'(((55HJIFGJJG???@DGJHGBAHGFDHBCJJCJHJJJE?;<>>3/-->=>>;;=IE>=>>J---.7551****++)''')&&)*2:>==?@CDECGFJHFIEJJJJJEJEDHHJJFJIJHJJJJGDJGGJJJFJJJJF85./65552///)(((886776:754589===HJFJECCD=>:2//6344112HJJJJGJ?JJJ@>>?A?0/*,-,))),.1366=B@AAB;:::DCAD??::=?BGFDCCBD;CABADECDHDCD=;:7,((')-'%%%&%%&(/0?BACDCEHHFJJJGHGJJIJGHJGFGIJJEGIHFJFIIJGJG78B@GGDIJJJGBD@???AJIJGJGJGJGJJGJHFEDJEJHJGIJ@CACDEDBCGJJJIJJJFJJGHHIJHJJJ??@@IA989?JD8''AIGJJJJEIDBGDHJJJJIJJGJJIIJJHJJJJIHJJJJFJGJHCH=;;<<;::EAACEFJJHFHJJHIJDJJJHJIIJIEJHJJJFJJJJJJJJJJJJJJJJJIIHJJJHJGJHBGHJIDAGFD<<;995/<=A<;;;EEGJHGJJFGJHF@>40//)(')*****,4788*;EJCFFGGFDGJIJIJJJGJJJJJJJJJJJJFFJJJJ===>4444@BJJGFFGJGJHJCFGHAHEGC>;;70/016>>@CFGIJIJIJGJIEH77100/2..0?ABBCJJJGJD<>@ABE?9??BAB@AAJJIJJJGJ@==?<9442245@AAD66511124/..+'(>?=>>>@===?@FEHACAA+))5;<=>=>D@3?4434646=544&%%%%$$'&&(**355;<<CFE:99CHHDHJGJJIJJJJIFEJDADAIEIFC@@?>C98863?AIJGCDEGJCBBBJJDJ>=:3333;;/))**/<899,***20.-(&&$$%$$$%%$%'+++,7777<FF876&&&'+()'''&%$%&)()3412223CEIFC9775877=??@JDGCBB=>*'')(''(33=BBBDGEFJHFDGB>863144333.01;>;;99:?FFFJCB>>DDGJJGE8666ADFJJJJIJHJJHJGJJJHJHHJJJFGJJJFJJGFJDFJEDCEAEJHFEGJJJEFHFGDFGGD=<<7665//%&'*.5<==3B@:;?>?A@FIIHFEIJJJIJJJFEDEJB@>=CBC885-.6345,((()01:;8:8AEJJJJJFJGJEJGJJICHHJJFEJD7778AAAAD;;:@JJD@??>@AA77,''%')%$$&(443,))(*+-:;;=====>?=9JJJJJGJJJGHJJJJJHFGHHGB9888HGJJFG<<<;FC?AEJHJJD11**)**'$%%'''&&&(@ABBBFDCDJ<;/-.1+''(000:EEJEJJHHJFIJHEFGHJFJGJJJIJFEGJJIHJCCGJJJII@JJJJIB98889:73...(((*1/('&$%&('%%%&*(,?>ACDDDGGJJJHE<:::@A?CC@?AJGFJJJJJJJGJCBAA><<=A<;<;>=;:983677;<=CJ<;;;CFEDDABCBBJJJGIJJJJJHHJGJJGJHBCCA=JI?>>>JJJFJJEDEBDJDDHJHFJJIJJJJHJJJJJGGJIJIGBA@@CBA1///122222223((((2,**?DJEDFCADCGJJGJJDJEJGJGDII@;97756)''(:>999;HFGECICDGJDEFBE871010668@BBDEIFCBB?>?=733:>BHJ?C4449444EJJHIEE?@FHIGE?6451/..05<=EFIDB66775GEE>,++EJHFJJJJJFD8-++3;CB556644631332228>77('',')),65567('%'(((,01+28@DBCDEEEE@,+,,?HHFJGA@>=@@GFDCIHFCB?>CEHI@?4262.---46;4>=>>>EDFBCDFI@>:555::;;;DEHJFJHICC?::<>JEBABEEDFEJHFEIJJFEHHFGEHIJGDEIHFJEFFEJF;;;;A8888;;.-,,-.01.,++,&%&'40///3///14C?C>EAABCFFIIIEAA>?@@FGIEE><;=?=?<<BBGBBBBBB@@@@CBCAABCECGDHHHFCDCE<:987&&%%&';;>?===>==<,'&'&&&&'1299?>?JJEJFJFFCCA---.AA@??>?=>>???=<<:B:999@:55:;:::CD779;<9655445221384442///+==554322***)../11129:3038@CDGCHJ==<<BEEEBBCCB@BCEB@BCDBBB@B<:::2/.61''%((289762221./0)+%%&%&(*66:;3231.,,+//0--*'(+*()),'*++62238=<;<@DBF@?@5))))1+
@Glass_T7V_11_D3_12_8_6
TCCCGCCAGGAGAGATTCATCACTACGGTCGTCATCCGGAGGCTCGCGAATGGTATCGCCAGTGGGTTTACTTCTTCGTCCGCGCGCCTACTGGCATGAATGGCTTAACTGGCCGTCAATATTTGCCAATACGGGGTTCTTTCGCCCGGATGAAGCGCACCAGCCGCATTTCAGCGACCTGTTTGGGCAAATCATTAACGCCGGGCAAGGGGAAGGGCACTATTCGGAGCTGCTGGCGATAAATCTGCTTGAGCAATTGTTACTGCGGCGCATGGAAGCGATTAACGAGTTCGCTCCATGCACCGATGGATAATCGGGTACGCGAGGCTTGTCAGTACATCAGCGATCACCTGGCAGACAGCAATTTTGATATCGCCAGCGTCGCACAGCATGTTTGCTTGTCGCCGTCGCGTCTGTCACATCTTTTCCGCCAGCAGTTCAGGATTAGCGTTTCTTTCACTGGCGCGAGGACCAACGTATCAGCCAGGCGAAGCTGCTTTTGAGCACCACCCGGATGCCTATCGCCACCGTCGGTCGCAATGTTGGTTTTGACGATCAACTCTATTTCTCGCGGGTATTTAAAAAATGCACCGGGCCAGCCCGAGCGAGTTCCGTGCCGGTTGTGAAGAAAAAGTGAATGATGTAGCCGTCAAGTTGTCATAACTCTAGAAGCGGCCGCGAATTCGAAGAAACAGCGGCCGCGAATTGCGAGATCATTCCTCAGGAAAAACTAAGGATTTTTTTTATCTGAAATTCTGCCTCGTGATACGCCTATTTTTATAGGTTAATGTCATGATAATAATGGTTTCTTAGACGTCAGGTGGCGCCATGGGAAATGTGCGCGGAACCCCTATTTGTTTATTTTTCTAAATACATTCAAATATGTATCCGCTCATGAGACAATAACCCTGATAAATGCTTCAATAATATTGAAAAAGGAAGAGTATCAGTATTCAACATTTCCGTGTCGCCCTTATTCCCTTTTTTGCGGCATTTTGCCTCCCTGTTTTTGCTCACCCAGAAACGCTGGTGAAAGTAAAAGATGCTGAAGATCAGTTGGGTGCACAGAGTGGGTTACATCGAACTGGATCTCAACAGCGGATAAATCCTTGAGAGTTTTCGCCCCGAAGAACGTTTTCCAATGATGAGCACTTTTAAAGTTCTGCTATGTGGCGCGGTATTATCCGAGCTGACGCCGGGCAAGAGCAACTCGGTCGCCGCATACACTATTCTCAGAATGACTTGGTTGAGTACTCACCAGTCACAGAAAAGCATCTTACGGATGGCATGACAGTAAGATATGCAGTGCTGCCATAACCATGAGTGATAACACTGCGGCAAACTACTTCTGACAACGATCGGAGGACCGAAGGACTAACCGCTTTTTTGCACAACATGGGGGATGGCGGTTGATTCGCCTTGATCGTTGGGAACCGGAGCTGAATGAAGCCATACCAAACGACGAGCGTGACACCACGATGCCTGTAGCAATGGCAACAACGTTGCGCAAACTATTAACTGGCGAACTACTTACTCTAGCTTCCCGGCAACAATTAATAGACTGGATGGAGGCGGATAAAGTTGCAGGACCACTTTTGCGCTCGGCCCTTCCGGCTGGCTGGTTTATTGCTGATAAATCTGGAGCCGGTGAGTACGGTATCGCGGTATCATTGCAGCACTGGGGCCAGATGGTAAGCCCTTCCGTATCGTAGTTATCTACACGACGGGGAGTCAGGCAACTATGGATGAACGAAATAGACGAATCGCTGAGATAGGTGCCTCACTGATTAAGCATTGGTAACTGTCAGACCAAGTTTACGAGCTCGCTTGGACTCCTGTTGATAGATCCAGTAATGACCTCAGAACTCCATCTGGATTTGTTCAGAACGCTCGGTTGCCGCCGGGCGTTTTTTATTGGTGAGAATCCAAGCACTAGGGACAGTAAGACGGGTAAGCCTGTTGATGATACCGCTGCCTTACTGGGTGCATTAGCCAGTCTGAATGACCTGTCACGGGATAATCCGAAGTGGTCAGACTGGAAAATCAGAGGGCAGGAACTGCTGAACAGCAAAAAGTCAGATAGCACCACATAGCAGACCCGCCATAAAACGCCCTGAGAAGCCCGTGACGGGCTTTTCTTGTATTATGGGTAGTTTCCTTGCATGAATCCATAAAAGGCGCCTGTAGTGCCATTTACCCCCATTCACTGCCAGAGCCGTGAGCGCAGCGAACTGAATGTAGCAAAAGACAGCGACTCAGGTGCCTGATGGTCGGAGACAAAAGGAATATTCAGCGATTTGCCCGAGCTTGCGAGGGTGCTACTTAAGCCTTTAGGGTTTTAAGGTCTGTTTTGTAGAGGAGCAAACAGCGTTTGCGACATCCTTTTGTAATACTGCGGAACTGACTAAAGTAGTGAGTTATACACAGGGCTGGGATATTATTCTTTTTATCTTTTTTTATTCTTTCTTTATTCTATAAATTATAACCACTTGAATATAAACAAAAAAAACACACAATTTCTAGCGGAATTTACAGAGGGTCTAGCAGAATTTACAAGTTTTCCAGCAAAGGTCTAGCAGAATTTACAGATACCCACAACTCAAAGGAAAAGGACATGTAATTATCATTGACTAGCCCATCTCAATTGGTATAGTGATTAAAATCACCTAGACCAATTGAGATGTATGTCTGAATTAGTTGTTTTCAAAGCAAATGAACTAGCGATTAGTCGCTATGACTTAACGGAGCATGAAACCAAGCTAATTTTATGCTGTGTGGCACTACTCAACCCCACGATTGAAAACCCTACAAGGAAAGAACGGACGGTATCGTTCACTTATAACCAATACGCTCAGATGATGAACATCAGTAGGGAAAATGCTTATGGTGTATTAGCTAAAGCAACCAGAGAGCTGATGACGAGAACTGTGGAAATCAGGAATCCTTTGGTTAAAGGCTTTGAGATTTTCCAGTCAACAACTATGCCAAGTTCTCAAGCGAAAAATTAGAATTAGTTTTTAGTGAAGAGATATTGCCTTATCTTTTCCAGTTAAAAAAATTCATAAAATATAATCTGGAACATGTTAAGTCTTTTGAAAACAAATACTCTATGAGGATTTATGAGTGGTTATTAAAAGAACTAACACAAAAGAAAACTCACAAGGCAAATATAGAGATTAGCCTTGATGAATTTAAGTTCATGTTAATGCTTGAAAATAACTACCATGAGTTTAAAAGGCTTAACCAATGGGTTTTGAAACCAATAAGTAAAGATTTAAACACTTACAGCAATATGAAATTGGTGGTTGATAAGCGAGGCCGCCCGACTGATACGTTGATTTTCCAAGTTGAACTAGATAGACAAATGGATCTCGTAACCGAACTTGAGAACAACCAGATAAAAATGAATGGTGACAAAATACCAACAACCATTACATCAGATTCCTACCTACATAACGGACTAAGAAAAACACTACACGATGCTTTAACTGCAAAAATTCAGCTCACCAGTTTTGAGGCAAAATTTTTCAGTGACATGCAAAGTAAGTATGATCTCAATGGTTCGTTCTCATGGCTCACGCAAAAACAACGAACCACACTAGAGAACATACTGGCTGATCCGGAAGAATATCGTTACTATGGCTCTTGTATCTATCAGTGAAGCATCAAGACTAACAAACAAAAGTAGAACAACTGTTCACCGTTACATATCAAAGGGAAAACTGTCCATATGCACAGATGAAAACGGTGTAAAAAAGATAGATACATCAGAGCTTTTACGAGTTTTTGGTGCATTCAAAGCTGTTCACCATGAACAGATCGACAATGTAACCTCGAGATTACCGCCTTTGAGTGAGCTGATACCGCTCGCCGCAGCCGAACGACCGAGCGCAGCGAGTCAGTGAGCGAGGAAGCCTGCATAACGCGAAGTAATCTTTTCGGTTTTAAAGAAAAAGGGCAGGGTGGTGACACCTTGCCCTTTTTTGCCGGACTGCAGCGGCCGCTACTAGTATTAATATGCGCGCAGCGTCTGGAAAACCGAGGCCAAAAGAGCGTGCGTCTTTGATGCCCGGTTGCGACTCTACAGCAGAATTAAAATCAAGTCCGGCGCAGCCGGTTTGTGCCGCTTCCACGCAGTTATCTGCGCCTAAGCCCCCCGCCAGCAGAACGTTGCCAAGCGATTGACCATTTAATAGTGACCAGTCAAAACGTTGCCCGCTTCCACCCTGGCCGTTGTCTAAAACATATTTATCAACGTGCTGAAACTCGCGGGCGGGCAGGGTTTCACCGACGCTTAATGCTTTCCAGATGGCAACATGTGCTGGCAGAGCCGCACGCCAGCGTATCGATATACAGCTGTTACTCATTACCATGCAGTTGCACTGCCGCCAGCGATAACACCTTAGCTTTGTCCACCACATCGGCAATATCGTGATTGCGGAACACGCCAACATACTGCAACGGTGCCGCAGCCATCACTTCCTGCGCCTGTTCAACGTTGACGCAACGCGGTGATGTCGCAACAAAAATCAACCCACCGTAAATCGCGCCCGCGTCATAAGCTGCTTTAGCATCTTGCCCACGCGTCAGGCCACATACTTTATTCTCACCCAGCAACACCCGGCGCACGGCGGCGTGCAAATCGTCATGGGCCATCAACGCCGAACCAATCAGAAAACCGTACGCGAAGTGGCTTAACTCGCGCACCTGAGCGTAAGTATTGATGCCGGATTCGCTGATTACCGTCACGTTGTGCCCCAGTTTCGGCGCAAGCTCGCGGGTACGGTTGAGATCAATCGACAAATCACGCAGATGCACAGGATCTGATGCCAACGACCTTTGCTCCCAATGCAATGGCGCGCTCCTGTTCCTCTTCATTACTGGCTTCAGTAGCACCCCCATCTCCAGACTGTGAGCGACGGCGGCAAGCTGGCGATATTGGTCGTCATCCAGTACTGAAAGCATTAATAAGCAGGCATCGGCCTGGTAATAGCGCACCAGATAGATCTGGTAAGGGTCGATAATGAAGTCTTTACATAAAATCGGCTGCGGGGCGATTTGGCTGACGATGGGGAGGAAATTAAAGCTCCCCTGAAAATATTTCTCATCAGTCAGCACCGAAATTGCCGAAGCGTAATGTTTATAAATGGCGGCAATGCGTGCTGGATCGAAAATCATCACGGATCACGCCTTTTGACGGCGACGCTTTCTTGCACTCCAGAATAAACGCCGTGCGCGCACCCTGTAGCGCATCATAAAAATGTCGCGTGCTCGGCTGAACCTCATTCTGAAAACTGGCCAGCGGTTGCTGCTGTTTGCGGGCTTCTACCCAAATCGCCTTGTCTGCGACGATTTTCGCTAAAACGGTTTGCATCATCTAGTATTTCTCCTCTTTCTCTAGTAGCTAGCCCAAAAAAACGGGTATGGAGAAACAGTAGAGAGTTGCGATAAAAAGCGTAGGGTAGGATCCGCTAATCTTATGGATAAAAATGCTATGGCATAGCAAAGTGTGACGCCGTGCAAATAATCAATGTGGACTTTTCTGCCGTGATTATAGACACTTTTGTTACGCGTTTTTGTCATGGCTTTGGTCCCGCTTTGTTACAGAATGCTTTTAATAAGCGGGGTTACCGGTTTGGTTAGCGAGAAGAGCCAGTAAAAGACGCAGTGACGGCAATGTCTGATGCAATATGGACAATTGGTTTCTTCTCTGAATGGCGGGAGTATGAAAAGTATGGCTGAAGCGCAAAATGATCCCCTGCTGCCGGGATACTCGTTTAATGCCCATCTGGTGGCGGGTTTAACGCCGATTGAGGCCAACGGTTATCTCGATTTTTTTATCGACCGACCGCTGGGAATGAAAGGTTATATTCTCAATCTCACCATTCGCGGTCAGGGGGTGGTGAAAAATCAGGGACGAGAATTTGTTTGCCGACCAGGTAA
+
3''''4311:56745556449EDEDGJJJJEDE>>=<7;<BC>B>==<90/000-..+-)((+*99;D@8776102,-<BCJIIHFFIJJJJJIJ<<99;;JIDIGFGEJJHJJHJJJJJJJJJJJJDGDBC@?CDC7122:889:<57568;;=F999:IBABA9777?><?JJDFJEIJIJJJJIJC;;;<JCBBDJHJJEJGIJGGJAA@?508-,+++31--14JJEEFJGJJHIJJ???>GFABA=DIJJJJJJGJJIFFJHJHJJGJJJJIJGJHJJJJJ;99:2))13342<((((>:;CHDFC9999JFGJJAB@322:9<==GGFJJJH<;51112789,,,-IJJJGJJJJJHIIJJJJJJJJJJFJJJJJJJJJJJHJJHJFJE95;::AHJJJJFHJIGJJJGGJJGJGGA<:2//0'*<HJH8778)&&:(>878:;:6-../0,-)))2369+''2-84459FFCECBDCJGJJJJEFFGD658<JJA@CC9999DDDIJIJJJJFGHJJJGJJJJJJJJJJJEBCCBJD7CDIGJJJG2222??==6566?9::9=GJJJJJHIHADFHF<:66334-..)))*+-31-.<;:100;<4JDE==>=IJJJJGJJJJHJJJGJJJJJJJHEEFJ8842110111/000444*)((:=>JBCACBD8++++*)))347?DCEC=???1110651(($$$&(()))$')%$&'3822213///0///38:;<C?<+++?HJJJJJEGI>E889DEGA;;:;@GEGJJJJEEFCJGJJHFGGJJEJJGJFFJJJGJJJJJFJGEFGI;;<88?=''''BAJDFJIJJGDJIFDIJJFJGIEEFHJGIJJEEJJJJ@=:;BEEJIIJJGJFJJJJJJGJJJJIJEI>>>=>AAGJJJHGFIGJJIJJJJHHJGJJJJJIGJ9849CFDABJBA@?;A....DEDFDIFJJJJJJGJJJJJJJJJJBDJJJJJJGFHFA@:;991//230+.))/'@,,,.<<=GEEJJHHJIJJJJJJ??@JJFJIJJJJJJFEGJJJJGGEE?1000/115*(''(((*1,,.=DD@@B<94444555@BB=;>?>FD>>)'')*)+:?><<<<;<>DJ5/../-+..7:?3;::=E333?DDJHJIIJJJJIFIEHDJJJFCECIJIGGGJJECBEHEDA>@<;.112=?CJDFC@HJDB==@::2289<9:::;::FEHEJHJJJEBA2223IHJJJIJGIJHJJJJJJJJJJJDJGJJJJHIJDJFJJHHGEBEDH88EJGJJHIJEJ--,,+()'%&),23<?BEFJIHFGGJJJHBBDBIIJDCC9998?10*%(*,1))01/6677>@@0000C>>>;:995320070009BC@?>@BABC74'''(4..,,0<:820/,''&'%$#$()8<@B5555442455>IDHCGGJJJJFGCFFEHJJJJJEJJJJJDDA;<<<EDBAA8774566??IIFFHJJIFHDJJC=<<888:@=/001;=CBBCCCCCEJFHJHHGGFDA>>6EGEG??AEJFFJDJJJGEBBBB<;;<BCHFEGDCBDFIGEA???C;640/((&&*%%('(()*)),/0679<=CIH?<=DHGGDA@CJIGJJJJIIGD:;9,++/00.*,113,++(&%%'(%%&0011??BCCJJJJJJJIJJHJH..-IEGCBA?>JJDCCHC@<+&)+<<<))))111JFJHJJJG;:;;IIJJEDA?>@?IHIJIF?>??EGJC/)(:/,++.+++,6989ABAHC6555?>=<>=BA66;?@CJHIGG?BBDJJJIJD?@?GF=>?@GIEGCEDDJE@ABCB?@@@ACJB?;468)((''JEHJJIJHECDA=9;CJJJEJJJJFJJJJJHGJG====@C<<<>)))AECB5555>;:87668?@>==;=B>?>?EFJJHJJIJJGECCDHJJHHJJDFIEFE@JJEJFJHB>;:;BFCFFFDJHJHJJIHJJJJJJDA@@E?>?=?CABDEBHJIIHJIJJJHJC@CEE<<<<A@@FBGHFJHFGJEJHGGEFEJB>55;<CDBDAAGEDIJIIJHJJIHDHJJJGFHFJJFDDDJJJFGDHDHJHGGGGJCEDDHIGJEFBBBBEIGJJFIJHFDFGEIBAB*))IEIIF>>;:9894436??<=>CGA?;;<<=?ACEFCDCDDJEJEEBBACFIFFGJJFIEFA951+-+))(*343452;45=B@B=-+++*22@>?ABJDDFFC;.--,,5CDDHBCBFHFJDCBBCJJHCFDF<;;::::BABBACGJJDEHJHFGFFIFIEDECEFJBBADFJJI7+***6---+*)+*5CGGHHGDFJHFIJJHGAGEEGDFGGHJECBDGEFJDDHDFEFEBCBEEGCABAFEGJ9888?DEEHDHFEBAADEDIEDEEGEEDDCBEFEDEECEDEEEJGEGFC@>=>0////A@ADEFGBB@BBFBDDA766222/11181882133>>CBBABBAABBECECGEDDABBBB@AAEBAAEB../.0,$$$#$%&1..3A<<<:@GAAFEGJJJIHJJJJHHIJHJHHIHFJJJJ>DICDJJJJGJJFHIB@??>732..02579<>FJHEJJHJHJJJHJJGJJGJHJG...0-,++.,**@FDFEGIDCJFJJJJJIHJB=71135447:BDFHHDGDDCHHFGHJJFFDDJEFA@@@850()(123:96=>BHJJFFJHJJJJJGEEIEFEJJJIJGJJGJJJJHIJJFAJJEIJJJIJJDEJEHJ:999:FFJGJGEGEHCJ@;CBBBCCJBA>?FJJJHJFDDIFGJJJJJJHJG@>>@BFJJIFECHHJ???@JJJHHJJJFDBBCIHJDCCCEFJHIFFJJJHIJJJIJIJF:9999:;EFJGIIDJGJHJJJFJEFFHJJJECFHJIGFFFFHJGGJJGGJHDB666:>1112DDEHFDDCABDBACGJJHHIJFGIJGJJFF8367:=;988830)%$%%('&*/---22339>6?;::9:?>?CJJHJGHFJJJ@AB@?>A:::21-.2//70-.0266A;=EBCDIED=FGDBGIJJJJFJJGFCFJJIJGFJDIHJEJJGEJJJD;BEFJEFDJJJIGJJGJFHFJGGFEEGCA@<DCJCJ>>>BGHJJJIIEJJHIEHDGHJJJFIGGHJHGHJJJGFJFGJJHJGJGJDECDJHJJGGJEHEHJHGJJGHJBEBGCJJJJIGJHIJHFJFGJJJJIIHJJJIJJHJJJFGJJJJHGGFJFJGFJCFGIJEJIHFEJIHFCHGDD@CDFJJCBDEEJJEHGDEEFFFJJJIHJEDFJJHGJJGDDDFHJFHIHFEFGHFJEDFBBCJDJEDEEEG<<=<FJJJCDDEDFJFGFCCBBDFJF7<>>?6555855658EHBFEBDEBHFFGEJJJJIGJJHIJJJIJIGGJJJJJJ55CB?9<94;;9::1/***+:@FECFJJDJJGJGJJIJGJJIBBBBEJJEJJJJJJHJGGEFJJJFGFJJJJJJJGJJJJJJJJJIGJIJHJJGBC?GBADBJIJFJJJIGJG,++,;JJJJHJFGIJJ@??@CC4444D5555FJJHJIJJJJHGE,+++8778?IBBCJEJGIIJJIJJJFFJJHBJGJIJJJJJ>=<5+)'''%)()+*)%%&''())((()==ED86:66EJGIFJBABBGJGJHIJJJHGEBFCDJIJJFEDJJJCD;:B:9<>@B>?<<AJJJJIJJJCB3225?;03:::5444556@JIGIJHFJJJJJJJJJCJFJJDFGJJJHGEFJJJIHJIJJJJJGIFGJHFDDF;<2//,..-++,,,,559HECD@><@EDJFGEJ5''''>??DFCJJGFDHGAA@@FJFJHJIJJJJJEIJJJIJJJJJIJJFHHG@BEHHIHJFEFJHJJJJHIDJDGFJJEDD<>0/164567C@BCBJJECCAB;;FGJJFJJHJJ@@@BJJGFC@ABEJJA><9545@FDEHF=<<AHJHJJJJJGJF>89?:<<:7;FAEB?CEFJIJGHJJJGHJIHGGIFIJJDJHIJJJIIHDECJFFGJIJJJJGJJJGA@@@GD;9;56'()'('%''333203;@BD@;JDEI9778JGJIFIJJJJGJDDDEEJJJJJJJJJJIJJJJJDF::8:<8=@>@>?DDFJGHJJHFDEFJGJJEDCBB??CIDJAJJBBAB?=::9991112975434;;;;FCJDJIFJ===;::700><;;::<<JE>?@75246=<<AJJIJHGHJJIJJJJHGC...4799899:;=0000FFDJ::JJJJJC2222?DBAHBJJFGHGJJCDB5==AFHHGJJJHHHJJJJGJJGJJJHHJJJGFJJJJE><;93.**)+/0,((9=>BCEJJJJJHJJIJJJFA)((''FJJFJJJEJIFJJFJJEBDEHDHHIJJGHJJFJJHJJE9::;<FBJFJGJJJJJJJJJJJJECGDED:::;GGJJJJI@A@AA@ACJJJDFFEJJJJJIJJJJJJFGJIIJ>>>?AEDJHGJHDGIHIJFIJJGIGJJJJJHJGHJJGGHJJA@@>ABAJJJEDCBADGJJDJJJJJJJG=>==DA997754555AAHJHGEHCEJJFJIJHHJJJDJFHJGIJHIJHFJJHJHHJDJEFEBCJJJJJJGJJFJGGDGDIJJIHFIECF??>846?A@<>>HJDJCEJIJFFEGBAC?FFHFDGEB@>6/....*+%$$$&))(*/=>?@BJGFEBECFGJIFJGJHJHJIJJGGJIGHJEJHJJJJJJJJJJJFFJCBBFJJJJJHGJJIFEG>EFB>FCFJGFJGJJJHJBAEGFHCBBCB;567:75630012//00<<:;9535/+&&&'++..-.,/?@@==BDGJGJJHBDDDIFBEFHJJJIJJJHCDDIJJJ@GIDJJJIG@;;;777****--)))))).6:;?BAB?@BCDIJFEFJIFGDJJJDHFJJH?>??EJJEECC?>><<CBGECBGGGJJHHGCB::GJIFGGJJDHJJJJJJJJJJGJFJGJHI888433.+&%&'((*(((()@?@IHJGFHFIEDDDFHJJIJJHHJJJIIJHJJJIJIJJJGGJDJJJHHHJJJGJIHHG>>?>JEJJGEDEJJJ>@AB>=<<=BIADJJJJGJI@=G??EJHJJJIIHJJGCEIIJJJJJFJJJJJIJJJJJJJJJIJJJIJHFIJJHJJIHJ888,+++6-)))689?DHEJGHHCGIJ>>>>?;;;<BJJFA@@@JDEFHJJBDDIJFJ?GIJFJHHJGJJJGGJDBDFIJGJJJJJHFJJJJ65555JJJJJJJDBACFIF;8884--.*00/3=E?AJJJJJJHHJHDJEHJGJHHFJFFJE<<>42,+,>BCB@7797566GFCBBBFDHFJGJJJIJHHJJJHGGHECIJJFHJIJJJGHGJJIJJFFGJJJJJJGJF85>995568@>>BDCDEFJCDBHJEHI===>JHFABGDCJJJGJHGJJHIJB8J:656:=GDD@>>,,,0.98888?D@@@AF@)''&(89>DGHIGHEHCEFIHJJIJIJJJGHJJIJJHHJJHHJGJIJJJJIHJJIJJJJHJJJJJJJEJJHFFJJHJIJJGIJEEBIJJJIJJIGGHHJCBJJJJJJIHGJJJIHJJJJGJIJJJJJHGJIJHJJJJJGGJJJIJIJFGJJJJHIIJJJJGJJJEGJJGJGHFCABB9-,,.02JJJHIJJJHJJJ====ECE<6667<<>1001111DIFJEE@A?@JDJB>BFFJJHJJGJIJJJJJJEIHHJJJHIJHJIJGJIJJJEBEJFG))))CEED<::9>600<8>:30/../0/4>ADCFCDGJGIJJJJIJJJJJIHJEEHFFIJIHJJJJJJJJFFJCGGEFHHDFJEJJJJJDDDFJGHIJ1111DDJIGDEB@FEEJFIGJJEJIDEFEJJJJJJJIJJFFFJ44226EECCDG>>=;<661..021271-,+00112:;:B?2212-,+*'%
@Glass_T7V_11_D3_12_8_7
TTGGTATTTTGTCACCATTCATTTTTATCTGGTTGTTCTCAAGTTCGGTTACGAGATCCATTTGTCTATCTAGTTCAACTTGGAAAATCAACGTATCAGTCGGGCGGCCTCGCTTATCAACCACCAATTTCATATTGCTGTAAGTGTTTAAATCTTTACTTATTGGTTTCAAAACCCATTGGTTAAGCCTTTTAAACTCATGGTAGTTATTTTCAAGCATTAACATGAACTTAAATTCATCAAGGCTAATCTCTATATTTGCCTTGTGAGTTTTCTTTTGTGTTAGTTCTTTTAATAACCACTCATAAATCCTCATCAAGTATTTGTTTTCAAAAGACCTAACATGTTTCCAGATTATATTTTATGAATTTTTTTAACTGGAAAAGATAAGGCAATATATTCACTAAAAACTGATTTCTAATTTTTCGCTTGAGAACTTGGCATAGTTTGTCCACTGGAAAATCTCAAAGCCTTTAACCAAAGGATTGCTCGATTTCCACAGTTCTCGTCATCAGCTCTCTGGTTGCTTTAGCTAATACACCATAAGCATTTTCCCTACTGATGTTCATCATATGAGCGTATTGGTTATAAGTGAACGATACCGTCCGTTCTTTCCTTGTAGGGTTTTCAATCGTGGGGTTGAGTAGTGCCACACAGCATAAAATTAGCTTGGTTTCATGCTCCGTTAAGTCATAGCGACTAATCGCTAGTTAGTTTGCTTTGAAAACAACTGAGTTCGAACGTCAATTCATCTGATGATTTTAATCACTATACTGATAATAGCTAGTCAATGATAATTACATGTCCTTTTCCTTTGAGTTGTGGGTATCTGTAAATTCTGCTAGACCTTACTGGAAAACTTGTAAATTCTGCTAGACCCTCTGTAAATTCCGCTAGACCTTTGTGTGTTTTTTTTTGTTTATATTCAAGTGGTTATAATTTATAGAATAAAGAAAGAATAAAAAAAGATAAAAAGAATAAATCCCAGCCCTGTGTATAACTCACTACTTTAGTCAGTTCCGCAGTATTACAAAAGGATGTCGCAAACGCTGTTTTGTACCTATTACAAAACAGACCTTAAAACCCTAAAGGCTTAAGTAGCACCCTCGCAAGCTCGGGCAAATCGCTGAATATTCCTTTTGTCTCCGACCATCAGGCACCTGAGTCGCTGTCTTTTCGTGACATTCAGTTCGCTGCGCTCACGGCTCTGGCAGTGAATGGGGGTAAATGGCACTACAGGCGCCTTTTATCGATTAGTGCGAGGAAACTACCCCATAATACAAGAAAAGCCCGTCACGGGCTTCTCAGGGCGTTTTATCGGCGGGTCTGCTATGTGGTGCTATCTGACTTTTTGCTGTTCAGCAGTTCCTGCCCTCTGATTTTCCAGTCTGACCACTTCGGATTATCCGTGACAGGTCATTCAGACTGGCTAATGCACCCAGTAAGGCAGCGGTATCATCAACAGGCTTACCCGTCTTCTGTCCCTAGTGCTTGGATTCTCACCAATAAAAAACGCCCGGCGGCAACCAGTCATAACGATTCAGATGGAGTTCTGAGGTCATTACTGGATCTATCAACAGGAGTCCAAGCAGACTGGTAAACTTGGTCTGACAGTTACCAATGCTTAATCATGAGGCGCCTCTATTCAGCGATCTGTCTATTTCGTTCATCCATCCTTTGCCTGACTCCCCGTCGTGTAGATAACTACGATACGGGAGGAGCTACCATCTGGCCCCAGTGCTGCAATGATACCGCGAGACCCACGCTCACCGGCTCCAGATTTATCAGCAATAAACCAGCCAGCCGGAAGGGCCGAGCGCAGAAGTGGTCCTGCAACTTTATCCGCCTCCATCCAGTCTATTAATTGTTGCCGGGAAGCTAGAGTAAGTAGTTCGCCAGTTAATAGTTTGCGCAACGTTGTTGCCATTGCTACAGGCATCGTGGTGTCACGCTCGTCGTTTGGTATGGCTTCATTCAGCTCCGGTTCCCAACAATCAAGGCGAGTTACATGATCCCCCATGTTGTGCAAAAAAGCGGTTAGCTCCTTTCGGTCCTCTGATCGTTGTCAGAAGTAAGTTGGCCGCAGTGTTATCGCTTCAGTGGTTATGGCAGCACTGCATAATTTCTTTACTGTCATGCCATCCGTAAGATGCTTTACTGTGACTGGTGAGTACTCAACCAAGTCATTCTGAGAATAGTGTATGCGGCGACCAAGTTGTCTGCCGGCGTGGATCCGGGATAATACCGCGCCACATAGCAGAACTTTAAAAGTGCTCATCATTGGAAAACGTTCTTCGGGGCGAAAACTTTCAAGGATCTTACCGCTGTTGAGATCCAGTTCGATGTAACCCACTCGTGCACCCCAACTGATCTTCAGCATCTTTTACTTTCACCAGCGTTTCTGGGTGAGCAAAAACAGGAAGGCAAAATGCCGCAAAAAAGGGAATAAGGGCGACACGGAAATGTTGAATACTCATACTCTTCCTTTTTCAATATTATTGAAGCATTTATCAGGGTTATTGTCTCATGAGCGGATACATATTTGAATGTATTTAGAAAAATAAACAAATAGGGGTTCCGCGCACATTTCCCATGGTGCCACCTGACGTCTAAGAAACCATTATTATCATGACATTAACCTATAAAAATAGGCGTATCACGAGGCAGAATTTCAGATAAAAAAAATCCTTAGCTTTACGCTAAGGATGATTTCTGGAATTCGCGGCCGCTGTTTCTTCGAATTCGCGGCCGCTTCAGAGTTATGACAACTTGACGGCTACATCATTCACTTTTTCTTCACAACCGGCACGGAACTCGCTCGGGCTGGCCCCGGTGCATTTTTAAATACCCGCGAGAAATAGAGTTGATCGTCAAAACCAACATTGCGACCGACGGTGGCGATAGGCATCCGGGTGGTGCTCAAAAGCAGCTTTCGCCTGGCTGATACGTTGGTCCTCGCGCCAGCTTAAGACGCTAATCCCTAACTGCTGGCGGAAAAGATGTGACAGACGCGACGGCGACAAGCAAACATGCTGTGCGACGCTGGCGATATCAAAATTGCTGTCTGCCAGGTGATCGCTGATGTACTGACAAGCCTCGCGTACCCGATTATCCATCGGTGGATGGAGCGACTCGTTAATCGCTTCCATGCGCCGCGGTAACTAATTGTTCGAGCCAATTATCGCCAGCAGCTCCGAATAGCGCCCTTCCCCTTGCCCGGCGTTAATGATTTACCGAAACAGGTCGCTGAAATGCGGCTGGTGCGCTTCATCCGGGCGAAAGAACCCCGTATTGGCAAATATTGACGGCCAGTTAAGCCATTCATGCCAGTAGGCGCGCGGACGAAAGTAAACCCACTGGTGATACCATTCGCGAGCCTCCGGATGACGACCGTAGTGATGAATCTCTCCTGGCGGGAACAGCAAAATATCACCCGGTCGGCAAACAAATTCTGGTCCCTGATTTTTCACCACCCCCTGACCGCGAATGGTGAGATTGAGAATATAACCTTTCATTCCCAGCGGTCGGTGGATCAGAAAAAATCGAGATAACCGTTGGCCTCAATCGGCGTTAAACCCGCCACCAGATGGGCATTAAACCAGTATCCCGGCAGCAGGGGATCATCTGCGCTTCAGCCATACTTTATGCTCCGCCATTCAGAGAAGAAACCAATTGTCCATATCCATCAGACATTGCCGTCACTGCGTCTTTTACTGGCTCTTCTCGCTAACCAAACCGGTAACCCCGCCTTATTAAAAGCATTCTGTAACGAAGCGGGACCAAAGCCATGACAAAAACGCGTAACAAAAGTGTCTATAATTCAGGCAGAAAAGTCCACATTGATTATTTGCACGGCGTCACACTTTGCTATGCCATAGCATTTTTATCCATAAGATTAGCGGATCCTACCTGACGCTTTTATCGCAACTCTCTACTGTTTCTCCATACCCGTTTTTCGGGCTAGCTACTAGAGAAAGAGGAGAAATACTGGAGCTGATGCAAACCGTTTTAGCGAAAATCACAGACAAGGCGATTTGGTAGAAGCCCGCAAACAGCAGCAACCGCTGGCCAGTTTTCAGAATGAGGTTCAGCCGAGCACGCGACATTTTTATGATGCGCTACAGGGTGCGCGCACGGCGTTTATTCTGGAGTGCAAGAAAGCGTCGCCGTCAAAAGGCGTAATCCGTGATGATTTCGATCCAGCACGCATTGCCGCCATTTATAAACATTACGCTTCGGCAATTTCGGTGCTGACTGATGAGAAATATTTTCAGGGGAACTATTAATTTCCTCCCCATCGTCAGCCAAATCGCCCCGCAGCCGATTTTATGTAAAGACTTCATTATCGACCTTTACCAGATCTATCTGGCGCGCTATTACCAGGCCGATGCCTGCTTATTAATGCTTTCAGTACTCAATCCGCTAAACCCAATATCGCCAGCTTGCCGCCGTCGCTCACAGTCTGGAGATGGGGGTGCTGACCGAAGTCAGTAATGAAGAGGAACAGGAGCGCGCCATTGCATTGGGAGCAAAGGTCGTTGGCATCAACAACCACAATACATGATTTGTCGATTAATCGACCGTACCGCCAAGCTGCGCCGAAACTGGGCACAACATGACGGTGATCAGCAGATCCGGCATAAATCTTACGCTACGGTGCGCGAGTTAAGCCACTTCGCTAACGGTTTTCTGATTGGTTCGGCGTTGATGGCCCATGACGATTTGCACGCCGCCGTGCGCCGGGTGTTGCTGGGTGAGAATAAAGTATGTGGCCTGACGCGTGGGCAAGATGCTAAAGCAGCTTATGACGCGGGCGCGATTTACGGTGGGTTGATTTTTGTTGCGACATCGCCGCGTTCGTCAACGTTGAACGGCGCGCAGAGTGATGGCTGGGCACCGTGCATGTGTTGGCGTGTTCCGCAATCACGATATTGCCGATGTGGTGGACAAAGCTAAGGTGTTATCGCTGGCGGCAGTGCAACTGCATGGTAATGAAGAACAGCTGTATATCGATACGCTGCGTGAAGCTCTGCCAGCGCACTGTTGCCATTCTGGAAAGCATTAAGCGTCGGTGAAACCTACGCCCGCGAGTTTCAGCACGTTGATAAATATGTTTTAGACAACGGCCAGGGTGGAAGCGGGCAACGTTTTGACTGGTCACTATTAAATGGTCAATCGCTTGGCAACGTTTCTGCTTGGCGGGAGCTAAGCACAGATAACTGCGTGGAAGCGGCACAAACCGGCTGCGCCGGACTTGATTTTAATTCTGCTGTAGAGTCCACAACGGGCATCAAAGACGCACGTCTTTTGGCCTCGGTTTTCCAGACGCTGCGCGCATGTGATTGCTCGTAGCGGCCGCTGCAGTCCGGCAAAAAAGGGCAAGGTGTCACCACCCTGCCTTTTTCTTTAAAACCGAAAAGATTACTTCGCGTTATGCAGGCTTCCTCGCTCACTGACTCGCTGCGCTCGGTCGTTCGGCTGCGGCGAGCGGTATCAGCTCACTCAAAGGCGGTAATCTCGAGGTTACATTGTGAATATCTTCATGGTGAACAGCTTTGAATGCACCAAAAACTCGTAAAAGCTCTGATGTATCTATCTTTTTTACACCGTTTTCATCTGTGCATATGGACAGTTTTCCCTTTGATATGTAACGGTGAACAGTTGTTCTACTTTTGTTTGTTAGTCTTGATGCTTCACTGATAGATACAAGAGCCATAAGAACCTCAATCCTTCCGTATTTGACTGTGTTCTTAGTGTGGTTCGTCTTTGCGTGAGCCATCGAACCATTGAGATCATACTTCTTTGCATGTCACTCAAAAATTTTGCCTCAAAACTGGTGAGCTGAATTTTTGCAGTTAAAGCATCGTGTAGTGTTTTTCTTAGTCCGTTATGTAGGTAGGAATGTCAT
+
:54483***751..1A=?@65577:<;@ABJHJFDJJCFG>989D=>>8<==;434))AACHJJHJJJHGJGEDFD@??@D>=>FEGHJJFGIJJJHDJHHC?HGJJIHJDFFHGFJHJHJFHGHJJGJJHIJIJJJGIJJJJGJGGHGJIJFGJJGJJIJJEJIIJJJJJJJJJHGGEJFJJJJJJHIHIJJJGJIFJHJJJFJJJJHJJJJJEHGJIGJIJJHEHFJ;:::CHEGGIJGGGCIJEFFFGJGJJJDEDEIJJJGHJB9788:7576?@<=:860146+...88<>FGHIHGCIEEDJEHDG=AAA0///23230/001=-)()01+'%$#$(9;::<31@?@IHJIGGGHJJEC3333DCJEA@?DGE,,,0?>6++&'((0+**((&&&%'(('*+12.-%%%&%%%%%7;>>JIBBJFEHEEE?176A@??>@ADBEBDBCEF?@GFEJH@??>BBEB=712((('().4,&)1.'&&&)19?>?3@@A@@AAAACA?@??@??<<<>@AA@ACF==<<@@?BCDCBBBEBCEAEC@@ACBAB?@@AABFDFC:11/,/''&'-*++7=>>?A@BA??>A8643512+***;?A===:=CGDECJEE>@@@CEEGA=<<))))?@?=75456::<>AD885456<7767:?A?;;;<BAA@?@E>==@I7737<<<:<@BBB@>;;;<?>>>988***,'&&&)*///40011<94345-(&&&%('&$$%%&'',--/,,.150-/457457==>=:822*$##$%%%%%'&&%&)))44448654245==>>@DCED?<BFC?=;;<<==<<;;320.(&'(*%))*--/00///%$$%-6;<=;<>=;:99<>>@=:7-,-667C<;=;:98:::988754589<AC>DA<==<79=FEDD>;;<><:::;9988988987767;<;985455520/)'3631''//7;<=<94234;=:55574456<=<<=<<>=<<:87667899:;:BBFJJJJJJHJJJGIJHHJFJDCB@@AJJJFJJJGDDA@BC666-,,,-&%%%).''&&&'',JHJIHJJJHFJJJJIHIJJJJJEJJJJJHJJJIHJHDJJJGGHJHJFHEEGBABA3//.*+*+*(&'',3;:>???@CEJFGJJCJIJ::::GIJJFBEDEE@>;:77DGJJHJJJJJJJJJCCBBF=3+&&'%&);<;>@F:99'''(-./<JDEFED556<<<<A===?EJ@=CFICD*&%&'&&&&+))(*')('(,-1--->ADHIJDCCFGFHJJJJFJJJJGCHDHFGG@67<<FDBABD75*('(>@@B??GGJJEIJJJIJJJJIJJHHHJJJJDDFGEHJ4445JJJHEFFEJJJJ423IJIJJHJ?FA@@;58=2+++)(((9==@<6+:;BBDCGF7666CB:::::IGIJGJE9622/--..IFEJAAA<;;;@ABCCBEGECEAD?10//,2013(((,1187'&'')21002232133884572222:==666.*:89>?=?>5231)''&(,''&%%$%&()+,178:>=>DFJJHJIGG>001>HA;:86666=;:86/-)&%%%$$%&&''&))((**3;;;87412/.-/339:BFAC9@(82/-.017899965000/0:>1111@=<88:<@A6666211)&%$$$%%%'*++*+=<--2::IGEIFJFHFCEFFGHJDACHGBA660-**1213;9:<AABIGJJJJFJJJEHGJGHGCC@>9:BDEJGJJJJIJGJJJJJJJGJJIJIFJIIJJGFJEEEEJJHJJHJHEHDIEJGJJJHJJIHHEJJC?>>=?@@>8777>888;CJJHEJGJGIJJGGEA::;9;842126<;?@;66455HJIIF?>>?E777>3333@EJJHJGJJJJJJIJJIJHJJJHJJJJGIJJJHEHGJJ53)''',0012?EJHJJJIIIJJJHJJJHJJJHHJAAAAJIDEC?>??CEC?CCE>@??ED,,,,JIFIJJJHJHFJ76111043444889>7434667JHHHEJGIJGIFEIFCCC0///986+(()+000228B??>AJFE@ABJCJGEJJJJJGEFCB8565.*/112>FEFHJHJGIJFHHFI::8;;</6445&7BDGIIHGJFCJHE;GBBCCCFJJJF;6646----.?JBBBAJFEJEFJHJIIJJHJJJH??>CCJJJJHJJFJJJJJ???=*)))0-)')**)&+-7;--------FDHJJJJGJEECBGHDDE2222<JJEEDIEHJJJFGHGJIJJEJDDDCJHJJ:::221*''(FE;:9DE<6''%&***342220;;222274/))**7=<<==:///07777=A100((()/--//3+&&'''(*+(&(33EJHIIHJEDHEJIIIGIFHJJJJIHEJIJJJJJJEDJHFHJJJDHJJAAAFH@?=;<333JJIJFFJJEA<:>BG=<<<J=>IJJJHFJEDFJJIGJJJJHJIFJHBFEJFJJJGJJIHEFFJGIJHJJHJJFJJJJHJGJJJJJHECFJ6667EIGEEFJJC?@BEJJGJFJJJJJIHJHJJJIJIJ****<:;<IJD?C>?GFHIJJJIJHJCJEHGJJH?@?@JJJDECDJFJIJJJJHJJJFIIJFGGIHJHJJHJJJJJJJJJJJJJJJJJJIJIJJ;;JGJJJJIJJJJJJJJJDJJJJJIIJJIID?@865)('(**,BCEE65658'''&',,.++103473222==;5997BCDDIGJJABCCGD3.,+))*/6GIGFJHIHEJIJIGJEIJHGJBADJJGEJJGIHCGECEGJIJJJGJIIJGJIHFFEGFHJGGCCJFFJJJIIEJIDHFHH:77:EB==<:=77756:983121/*))*<>>=>>JJ?>>>FJJJJEECDBEIFGJDEF888/0/145449;?AJJIFJJ:::=JGE431391)00GFIJHJJJJHJIGHDECJJIJFIJJJJIEJGDFGIJHHJFEEHJJJJJJJJJJJIJJJFIHIJJEHJHFIFIFJJHJJJJJJGJJICEDGHJIIIJJJJHJJHJJJHFHJFJJJGJJGJHHJJJJJJJHJJJFHGJIJFFHGJJJEHJFIJGJIJIIGJJHJHGGGA?JJJJJJJGIJJJIDDDBA@>:67887660../:=FGJEGIIJIDGJFBA879-,,())(%%%&'%&&&''''&&'(0122FFGJJJIEJGIE89=??>;;90/0-.>===.@JHJJIIJJHIGBEC??;<=)''(>>;;;JJDDDIJJJJJJJJGJHIIJJJFGIHHIJIJJFJJJJJGJGDJIHFEGJJJJJJIJHD?>?BIGEGJGGIGFHJJIJHJHFJEHJJJCBCJ::::A?=:4445;A>=?EEGFJ22A@IIJJJIHEA3CBHGJGHJBFJGFEJJGBAADIG<;;;JGEDEDHGIHHDEEFJJJJJHJA@EDDBEIFD><=C@=<A22113211***')'(((++...8:?<;<??8993553->>*((FHHCBCCJIIHC>>??B@ACCJJGFGJEGJJJJJHJHJEEHCDA8****1/0+)'&')+-,,)'''//9;DDFJIBB@AA2112889:<==0//033047,,,***.**+?DE<79:=))()13333+++),+&&&&-.*)*)&&&&,))*)((-A@F><<=6**)*,++%***90*+99=>=9:BC??765555+*((()'%$$*+.6>>JEHJJJJFFGDEJGF433CCCGDEJJJJFJ==;9::6651..00822568;:;<55-*,*+++,AHGGGHJJJEJ@@E++++?>>582356=>999BCEJJJJFJGHHJJFIJ>=<A<860.-('$%'')((++*)).68866677DEJHFHJJF>:766744575122-...>8<>=?JGC=EC=>BCFGFJEB;=9=?<:<DA444**29;<71011CDIBAA<<<;A=;<851../.0017788=BG>>:==>?;6=:==<)(((9:5456463-)(*+555=>@>@A:65223,($%%$$&)-/8<CDCA@@EF4443/***-+(('',-+,/09////)&%%%&&'(53669BDJJJIJHIJJJHGIJJHJFJ=<<4GJ@:----5777<;88:782///3234??CCJGJJJIGHJJJJJJJIH?@ICJJHDEBC>=<<@>@>><63'&&&,,.,+))*+,00*)+*+,.46896677<;76....:7888:....0+&&&'FJEI;;;;A@AADFEFCB>?CB@<=AC<<:79*+++200/+++,31035FAC=>>B<=</.//CJJJJJEJ9/0/011('))('&)--7522***13<<778BACFJDEDDJHFFIEJJJGFDDCCDC@A>===;=;64+''7879956676=;4750/..7743;<::;<C?>?>;500.,,/.?988:B>=3214+7667:5556=:.../00)'''%$$$&%%&')(&&&))))-+**))*)****(***8;;=<@0001JFGFECH>BBJJJJJJJJFJGFIJJJJJJJJFJJEHHEJJJJGJEGJBAFEG;;:;?<331025753,+,/B@=<:5334798110)(('%&$%'&'%%%%))+)(&%&'*&'(&&%%&()*)*&()(''(**.,-)'(*3.+&%&)'&%'(((((4457,,,+*()%%&&''&%&$%$%&'$%'&()*,()())<<8943//1&$$$&(0130?CJIJIJHJJGJJDDB@AFCCGC==>CDBBIJHJJFJEDHFHGFFDJJJIJJGJJHJEJGJJJGJJFJJDEECI=??JGJDJJFFEBCHGGGGGIJJFJJI99//&&+030/0/&&&'(>GJ@@?@JBJ5555544;>4444833,,*+/146982122BF@6567AA@?,*'''(('*12)(((,+,+,+***,*))*.(*(()%&+36=<::.))*00.(($%&%''')0,,,+--.8(((69?AFGDJIJGJJJIJJHJJJJGHJJHJGIJJJHEGJJJJGEFJE((((EJGGJHJJJJDJJJIJJFGJGCEHDJFJHJGJJJJJJA@8?:::;<;98930)125566522..*'()')))%%%*(+,,2,)*34BFG@556@@@FF420/0003331,+,,++9:9=<<@AAD:GFI>>>?JB@AIGJJHEGJFFI@?<>;<=?@EIJHJJJJDFJJEGIJJEEJHJIJJHDHEBBDFJJC>=<3******%%%%),++)),*344300--&&&**).@DCBC<51)%&%%'%%(&&&&&))**6745?JCDDAA@@JF@@@?HJGHJEAAAAB<9:>AAB?@?HHJJG?@F7.--/*%##$%'%(,<6644430/)));;?>:;;::7899JEJHFFJH<;,+++,33.)()-2*'*))+-/-..,,,-///<?B655599:=>>JFJFJIJJFHIDD:99:ABB<<@DCFJA>B..*4>>@,,,-+7<ED<6566JJDFC74466<877AED@?>>CHJIJHAIDEJGIGIEEJGD?=;778<DC???HFIHJIHHEIJJIJGIJFEFEHJECCDF<,,,,EC@@AB444/00-...78BBBBC<<<=?+***----.-9::9<)((()657:6658<BC6666=>BDCD>>AC@@AA:8,+++89>00'''+..3?DFGEBGFGGJJJJI@@?>:;FA??BCCC=B???8BA42FBED;JJIJHFJJEBC@BDDHHJHIHJJ@?@AIGJHHDJJGJE@@A<==;@AA888/0///9?/----001258:<880-,,-,/6,&$$(3;<61++=?BB673336543)/,''448++++.**+**4./,,--/4:66('')+81110(''''//.111)**.*:9:;;5444:655@</..1/..))*)(-.1//17::;F>>??IEJJJJEFCB=??EB@@7777DBCACHHFJH@>>7;<<?=GB;G>=222/1*(&'&$$###
@Glass_T7V_11_D3_12_8_8
AATTTTGAGGGTCATTACTGGATCTATCAACAGGAGTCCAAGCGAGCCGTTAAACTTGATCACAGTTACCAATGCTTAATCAGTGAGGCACCTATCTCAGCGATCTGTCTATTTCGTTCATCCATAGTTGCCTGACTCCCCGTCGTGTAGATAACTACGATACGGGAGGGCTTACATCTGGCCCCAGTGCTGCAATGATACCGCGAGACCCACGCTCACCGGCTCCAGATTTATCAGCAATAAACCAGCCAGCCGGAAGAGGCCGAGCGCAGAAGTGGTCCTGCAACTTTATCCGCCTCCATCCAGTCTATTAATTGTTGCCGGGAAGCTTAGGTCAAGTAGTTCGCCAGTTAATAGTTTGCGCAACGTTGTTGCCATTGCTACGGCATCGTGGTGTCACGCTCGTCGTTTGGTATGGCTTCATTCAGCTTCCGGTTCCCAACGATCAAGGCGAGTTACATAATCCCCATGTTGTCAAAAAAGCGGTTAGCTCCTTCGGTCCTCCGATCGTTGTCAGAAGTAAGTTGGCCGCAGTGTTATCACTCATGGTTATGGCAGCACTGCATAATTCTCTTACTGTCATGCCATCCGTAAGATGCTTTATTGTGACTGGTGAGTACTCAACCAAGTCATTCTGAGAATAGTGTATGCGGCGACCGAGTTGCTCTTGCCGGCGTCAATACGGGATAATACCGCGCCACATAGCAAATTTTAAAAGTGCTCATAATTGAAAACGTTCTTCGGGGCGAAAACTCTGAAGAGGATATTCACTGCTGTTGAGATCCAGTGGAATAATCACTCGTGCACCCAACTGATCTTCAGCATCTTTTACTTTCACCAGCGTTTCTGGGTGAGCAAAAACAGGAAGGCAAAATGCCGCAAAAAAGGGAATAAGGGCGACACGGAAATGTTGAATACTTCATACTCTTCCTTTTTCAATATTATTGAAGCATTTATCAGGGTTATTGTCATAGGCAGACATATTTGAATGTATTTAGAAAAATAAACAAATAGGGGTTCCGCGCACATTTCCCATGGTGCCACCTGACGTCTAAGAAACCATTATTATCATGACATTAACCTATAAAAATAGGCGTATCACGAGGCAGAATTTCAGATAAAAAAAATCCTTAGCTTTCGCTAAGGATGATTTCTGGAATTCGCGGCCGCTGTTTCTTCGAATTCGCGGCCGCTTCTAGAGTTATGACAACTTGGACGGCTACATCATTCACTTTTTCTTCACAACCGGCACGGAACTCGCTCGGGCTGGCCCCGGTGCATTTTTTAAATACCCGCGAGAAATAGAGTTGATCGTCAAAACCAACATTGCGACCGACGGTGGCGATAGGCATCCGGGTGGTGCTCAAAAGCAGCTTCGCCTGGCTGATACGTTGGTCCTCGCGCCAGCTAAGACGCTAATCCCTAACTGCTGGCGGAAAAGATGTGACAGACGCGACGGCGACAAGCAAACGTGTGTGCGACGCTGGCGATATCAAAATTGCTGTCTGCCAGGTGATCGCTGATGTACTGACAAGCCTGGCGTACCGATTATCCATCGGTGGATGGAGCGACTCGTTAATCGCTCATGCGCCGCAGTAACGATTGCTCAAGCAGATTTATCGCCAGCAGCTCCGAATAGCACCTCCCTTGCCCGGCGTTAATGATTTGCCCAAACAGGTCGCTGAAATGCGGCTGGTGCGCTTCATCCGGGCGAAAGAGACCCGTATTGGCAAATATTGACGGCCAGTTGACCCATTCATGCCAGTAGGCGCGCGACAAAGTAAACCCACTGGTGATACCGTCGCCAACCTCCGGATGACGACCGTAGTGATGAATCTCTCCTGGCGGGAACAGCAAAATATCACCCGGTCGGCAAACAAATTCTCGTCCCTGATTTTTCACCACCCCCTGACCGCGAATGGTGAGATTGAGAATATAACCTTTCATTCCCAGCGGTCGGTCAATAAAATCGAGATAACCGTTGGCCTCAATCGGCGTTAAACCCGCCACCAGATGGGCATTAAACGAGTATCCCGGCAGCAGGGGATCATTTTGCGCTTCAGCCATACTTTTCATACTCCCGCCATTCAGAGAAGAAACCAATTGTCCATATTGCGTTCAACATGCCGTCACTGCGTCTTTTACTGGCCTTCTTCGCTAACCAAACCGGTAACCCCGCTTATTAAAAGCATTCTGTAACAAAGCGGGACCAAAGCCATGACAAAAACGCGTAACAAAAGTGTCTATAATCACGGCAGAAAAGTCCACATTGATTATTTGCACGGCGTCACACTTTGCTATGCCATAGCATTTTTATCCATAAGATTAGCGGATCCTACCTGACGCTTTTTATCGCAACTCTCTACTGTTTCTCCATACCCGTTTTTTGGGCTAGCTACTAAGAGGAGAAATACTAGATGATGCAAACCGTTTTAGCGAAAATCGTCGCAGACAAGGCGATTTGGGTAGAAGCCCGCAAACAGCAGCAACCGCTGGCCAGTTTTCAGATGAGGTTCAGCCGAGCACGCGACATTTTTATGATGCGCTACAGGGTGCGCGCACGGCGTTTATTCTGGAGTGCAAGAAAGCGTCGCCGTCAAAAGGCGTGATCCGTGATGATTTCGATCCAGCACGCATTGCCGCCATTTATAAACATTACGCTTCGGCAATTTCGGTGCTGACTGATGAGAAATATTTTTTAAGGAGAGTTTCAATTTCCTCCCCATCGTCAGCCAAATCGCCCCGCAGCCGACTTATGAAGCCATTATCGACCCTTACCGAATCTATCTGGCGCGCTATTACCAGGCCGATGCCTGCTTATTAATGCTTTCAGTACTGGATGACGACCAATATCGCCAGCTTGCCGCCGTCGCTCACCGTCTGGAGATGGGTGTCGCGAAGTCAGTGATGAAGAGGAACAGGAGCGCGCCATTGCGCATTGGGAGCAAAGGTCGTTGGCATCAACAACCGCGATCTGCGTGATTTGTCGATTGATCTCAACCGTACCCGCGAGCTTGCGCCGAAACTGGGGCACAACGTGACAGTAATCAGCGAATCCGGCATCAATACTTACGCTCAGGTGCGCGAGTTAAGCCACTTCGCTAACGGTTTTCTGATTGGTTCGGCGTTGATGGCCCATGACGATTTGCACGCCGCCGTGCGCCGGGTGTTGCTGGGTGAGAATAAAGTATGTGGCCTGACGCGTGGGCAAGATGCTAAAGCAGCTTATGACGCGGGCGCGATTTACGGTGGGTTGATTTTTGTTGCGACATCACCGCGTTGCGTCAACGTTGAACAGGCGCAGGAAGTGATGGCTGCGGCACCGTTGCAGTATGTTGGCGTGTTCCGCAATCACGATATTGCCGATGTGGTGGACAAAGCTGGTGTTATCGCTGGCGGCAGTGCAACTGCATCGTAATGAAGAACAGCTGTATATCGATACGCTGCGTGAAGCTCTGCGGCGCATGTTGCCATCTGGAAAGCATTAAGCGTCGGTGAAACCCTGCCCGCCCGCGAGTTTCAGCACGTTGATAAATATGTTTTGCAGACAACGGCCAGGGTGGAAGCGGGCAACGTTTTGACTGGTCACTATTATTAAATGGTTGATCGCTTGGCAACGTTCTGCTGGCGGGGGGCTTAGCGCGGTCGCTCCGTGAACGCGGCGCAAAACCGGCTGCGCCGGACTTGATTTTAATTCTGCTGTCAAGTCGCAACCGGGCATCAAAGACGCACGTCTTTTGGCCCCTCGGTTTTCCAGACGCTGCGCGCATATTAATACTAGTAGCGGCCGCTGCAGTCCGGCAAAAAAAGGGCAAGGTGTCGCCACCTGCCCTTTTCTTTAAAACCGAAAAGATTACTTCGCGTTATTAGGCTTCCTCGCTCACTGACTCGCTGCGCTCGGTCGTTCGGCTGCGGCGAGCGGTATCAGCTCACTCAAAGGCGGTAATCTCGAGGTTACATTGTCGATCTGTTCATGGTGAACAGCTTTGAATGCACCAAAAACTCGTAAAAGCTCTGATGTATCTATCTTTTTTACACCGTTTTCATCTTGTTCATATGGACAGTTTTTCCCTTTGATATGTAACGGTGAACAGTTGTTCTACTTTTGTTTGTTAGTCTTGATGCTTCACTGATAGATACAAGCCATAAAGAAGCCGAATCCTTCCGTATTTAGCCAGTATGTTCTCTAGTGTGGTTCGTTGTTTGGCTGACCGTGGAACAAAACCATTCAAATAGTACTTACTTTGCACATGTCACTGAAGTTTTCTGGTGAGCTGAATTTTTGCAGTTACAACGTACGTGTCATGTTTTTCTTAGTCCGTTATGTAGGTAGGAATCTGATGTAATGGTTGTTGGTATTTTGTCACCATTCATTTTTATCTGGTTGTTCTCAAGTTGGGTACGAGAAATCCATTTGTCTATCTAGTTCAACTTGGAAAATCAACGTATCAGTCGGGCGGCCTCGCTTATCAACCACCAATTTCATATTGCTGTAAGTGTTTAAATCTTTACTTATTGGTTTCAAAACCCATTGGTTAAGCCTTTTAAACTCATGGTAGTTATTTTCAAGCATTAACATGAACTTGAATTTCATCAAGGCTAATCTCTATATTTGCCTTGTGAGTTTTCTTGTGTAAGTTCTTTTAATAACCACTCATAAATCCTCATAGAGTATTTGTTTTCAAAAGACTTAACATGTTCCAGATTATATTTTATGAATTTTTTTAACTGGAAAAGATAAGGCAATATCTCTTCACTAAAAACTAATTCTAATTTTTCGCTTGAGAACTTGGCATAGTTTGTCCACTGGAAAATCTCAAAGCCTTTAACCAAAGGATTCCTGATTTCCACAGTTCTCGTCATCAGCTCTCTGGTTGCTTTAGCTAATACACCATAAGCATTTTCCCTACTGATGTTCATCATATAGACGTATTGGTTATAAGTGAACAATCTCGTCCGTTACTTCCTTGTAGGGTTTTCAATCGTGGGGTTTGGTGAGTGCCACACAGCATAAAATTAGCTCGGTTTCATGCTCCGTTAAGTCATAGCGACTAATCGTTGGTTTCATTTGCTTTGAAAACAACTAATTCAGACATCATTATCTCAATTGGTCTAGGTGATTTTAATCACTATACCAATTGAGATCGGCTAGTCAATGATAATTACATGTCCTTTTCCTTTGAGTTGTGGGTATCTGTAAATTCTGCTAGACCTTTGCTGAAAATTTAAGTCTGCTAGACCCTCTGTAATTCCATAGACCTTTGTGTGTTTTTTTTGTTATATTCAAGTGGTTATAATTTATAGAATAAAGAAAGAATAAAAAAAGATAAAAAGAATAGATCCAGCCCTGTGTATAACTCGTTCTTTCATGAGTCCGCAGTATTACAAAAGGATGTCGCAAACGCTGTTTGCTCCTCTACAAAACAGACCTTAAAACTGTAAAGGCTCAAGTAGCACCCTCCAAGCTGGGCAAATCGCTGAATATTCCTTTTGTCTCCGACCATCAGGCACCTGAGTAGCTGTGTTTTTCGTGACATTCAGTTCGCTGCGCTCACGGCTCTGGCAGTGAATGGGGGTAAATGGCACTACAGGCGCCTTTATGGATTGGTGTGCAAGGAGACCCCATCATACAAGAAGCCCATCACGGCTTCTGCCACGTTATCGGCGAGTACTATGTGGTGCTATCTGACTGTTTGCTGTTCAGCAGTTCCTGCCCTCTGATTTTCCAGTCTGACCACTTCGGATTATCCCGTGGCGGCGCTGAACTGGCTAATGCACCCAGTAAGGCAGCGGTATCATCAACAGGCTTACCGTCTTACTGTCCCTCGTGTTACCGATCTCTGTCGCCAATAAAAAACGCCCGGCGGCAACCGAGCGTTTATGAACAATT
+
(')*)(''*+)-****.:=''''.,,*&&..((*+.'((-1567433-()+(*/-.*%$%%%%&367:<?>ABCJFGHHJ<===HDGEJGGGJJDCC;)))(,,,7541113=CA@?ACGGJIAJDDDBFJJDDA8<33::67*'''622244533/.,,37A:::?755/5812/453349==>:677>==CDBGHEFHEA:>FDA=?JJJJJGIFJJIJJEJJJHGJIEDCJJDJJEED;;;=A9996666?22116-(0*7///0:>7778:9/(%&&&')0066;BADBA=FBCDDDIFDBFFJHJJJHJJDAA@:94456B>986%$$%%&'((/,,,-0798999JIJJJJJHJJJJFJJHJFFFFEGJHGJGJHJCC)))CGA??;<==JFFCEJJ>>>@<=@EACCAHBBGC;;;;==::994(-*-.4///2232666@>??G9877:46,,**+)9;=<A>=?<5(((>IJJFJGFEGFCABDEJ935==54442///0.../A><:99<>8546=<BEGJEJJJJJJIJJCGCCJIEDGIEGFGFJHDEGHIJJJGJJJHIH@JCCEDGJJJJ>>>>DFB@110001.--+'''((;;>ACCGJJEEHJJHJHJIJJHJC@B@00./3457=EB?@@@FEECD><<<433233)*))4)//*257?43335;;;HJJIJJFJGEEE@GBB@@9774/0'''6122<:9322.--)*)*/./2E@<<;;=?===>IJ<99EF?;*(&%&'++*&$%%&&'(++2211100-,,,('((%&&&%%%%%(*+())*><<<<,,,-65/))*&):?JJIJGJG9668EA@@EEHJJJJJIGEIFF3333CDADHDCCDEJJJEJJJJJFJIJH>=?JJJDHFIJHJJDGJGEEC>>=>JJJJEE8.++*(&&%$%&&&''-1,35<@BHGECIJJIGJJJJIIJJIJJGJHGJFJHIJJJDG-()&%&&+***+.23999BEEHIEGGJA???@JJJHGGJ6668544AJG@9200<>??66667=B6DGJHJJJJJHFIGJ?>7300GIJJHJJJJGJIJJJJJIJJJJJJJIJHIJIHJJJFHGJJFJJHJEFA@@AFJIFJEEJJGJJGBCDDHJJFDDFEEEJJJJJJJHFJJJFGD9666<,,,8EGJIEDJEHGEDCDDJJECIG?EJGJHJHHJJJGHJJC><75582222BCDAB?=.('((3;<AJEFJ;;;<JHFJJJIJJGJCIJIGJJJIJJJJJHJJJE;9<78>DEJJJJJJJJJJFGFJBDD?=::97655:221201*))('''+**,/888;AJGHFJEFJJJFHGJIGJGDJ@A@AJFAB@:999:EGDHJJJJJJJGF><<?B@888:90-7;<:<GGHJIHFHA?=>BFIJF<43112+*)*%%3,(((?8888JFI?@@@FC>;752+*,5<=@>=?BEDJ??EFFEFIFIEEGIDECB-,,-+++124>BCFDDFJFGJJJJIEF:99GJHCFHEA:99;99AFD????@@AABA@JGCCBCFIDCCCA1.-)(&&.+6@CDIEEJDDHGGJHA?50/03645677BGHJJFC=+%%)/;=@DAA99:555('''/--+,--689;>>>8CCACB;;;BDBB43)%%%%((&&')-+88>7>B7354;B?2111333>;;;@CJGJFGFHJEJEJJJJJGEEDDH3222<11665799;<<A=10092-%&$%*'&&&'++>JGFHJJJJGJIJIJFEC9*)*,.),,,02.-4/><6444*))*)%*((),,'',977100.00*(((((%%$$%&%%%&+**.CHJJJJ<;;;DA2239JH@==>DJJIDDHJJJGJIJJJDEC-,,465500/00.334556>?>>FCCCDAA@AEDGJGFF>>JJJ:::@JHHFJJJJHGJJJHJJHGJJJJJJJFEDEFEJJJJHHEDJB?66FCJIFDJJJJH@>?/(''(**+-****,-8BDJ7554761..5778JGFJJEJJJIJJCFA?CDCFIICDFHIGFEJJJJHEEJFHJJFFB;::..-.EDBGEFEFHFGJGFHFGIJJJJJEABJIHGJHGJIHDBC=7662112,)64:@GA?;;<>AE<;:91000021/--550///0//8EJJEJJJDFDJJEGE3350,.)*+&(.0178:;;;<A;=EEGFJFGHEIHJJGEFJJGGJJJIHJJIJJCCBDJJEJGIJCF@?555JIJJCFEJJJBCBBFBJCACJGDAAF@AA@><6)(&&&%&&+.;/...=AJJJFEDGHFHIFFFGHFGJIJGIABA?DADC?>64307('''(4//00A>;6=>:889/+,;9:?>3221124=>HBCA@FFJJD:::IJ@@@@JHJFJJJGJFC73220/0,*)**/05366CID@?C65345.6239:79D@D@=88>?BGGFFJJJJHJJJJHA@?@EHJJJHJGGIJGJIJJFJHJFD@@A9BAB<===9;CJBAACJHGGFCJFEEHHCF<334EA@A@FC6222.()))4459<?@7666<;;;GCDJGJJJJJFDDHJJJJJJJEJGBDCBFDBEFGFJIJJJJFJE=<<:99:*))*4666=999AFHIGJJHJFGDD=@=4335;556BGAA@@?.,,((A@CFJJJGJJJFJJJJD?@@JJJJIJJJJGDHGB@>:@ABABDBJCFDEFBDE@CDBBB<669;9765478;4&&%%%(&&$$$%&''3:9A<1/CGGJDCA=<<<;96669AAACGAA>?B1*+()*)/(%%&,,**,-./)***126((6'''''A?@DFJIGJJEFDDC,*/88:=>C<<99ACBB>=;2;??@JJIJHJ?50/0>J777744445=JABABDB4330331-.877666:72113;:/&%&++,08781.++&&&&'$%*0...,,*,,)('&'),,=CDEDBCCCHDJG@@??@41+((((89<9778>@D;;?BDAD9998::9==<>@>>?>JJDHEGFBACA<111177>@?@75559;<;>ED;JJEFEGGEFJGA620778,+,8911119.-,,2,,,,111?@B?>>?GFADBBI??>?G?<;:=JJHG=>@@ED?JFJCJDFJIJHJHE96118BJJHJIJGJJJJJJIJIJJJCFEGJHJJJJJJJJJJJJJJGHHFFIJHJFEFEA===D>>;117JFCBCCJJGJJHHEJIIHJJJJJJHJJGHJJJHJJJGGJJJJJGJJGFIHJJJJJJJJIJHJIJJJJJIJFJEJGHBB>DCBDIJJHJJIJJJJJJJGFGJGGJJJJJJJJIHJJGHJJJJJIIJJJJJJJJJJJDFGEEF@1111?>IJGJJGJJDEGFII:::9999.((>????JAGDF@@AC;<;;AA7777J<??FJJJHJJJH333114,,-23355DBBBCJIDECBDDHDBCGFGHCA))))9:9@@AJJHGJIHJJIJEJHJIIJJJJIFIGJBDCDCB4322''&&''&)),+01127>>?JJJJIDJFHJHJJJA>>??GCIGFDDA?90*<;JDJDEEDIJJJHJ>==AC@DJ=<<<<<8899:0-++,-(''.;<::::BJG@<=BB@?EGCFECEG@@<;==20/*))))*+()*)*,+++.'&&&-999=:?JGGEJJJ>?;;B???EC??<7432)**()&%%'**,-,+++,.,&%%%,5766;@?9889IIGDBB9JGJGJEJHJJJIJJGJJJJFHG)))()+)'*+,567=>885**+/9++,:<DCAABCH7665725('''49>10,1103570.--07:;>=10//033----...JJJECDFJCCACHJGB==?CA?>>AADDB=?=>2/..37::8FED9:;<A0///-68JIEDCDHIJFJJIDEJ>77.--%$$%%%&5>67?EJJJJHHJJJJHJJGHJJDBEE>?>@ABBFFEEJIHIHJHEFB////B7777@@@A@@BBAGJIDBD2223GCEGIIEJHJECBAB.*))*-++,,9A9999;;:9::=<96002-*))+)+6=C;6446CJEGJEA::9886*))&'++,-3113>;;981//0=:,**)).%&-(),2577CG??@:;9445;=CB:GHDEIHEHB@BDDJIDJFJHHFGJG<::>FJBEEECGJ??>>?;22..0=@?==>:97/--.,)'&%(,+*&%$%#%&&&'()+2=>?@B@FJJIJHJJIGFHIJHJJHGGGCBEEJGHDE;767;853*%%$%&'''621011'''-.3+)(%$%'+%$$%&')'))*0))((')-.*))*+00,,,,,(((,/2111;:;==DEJFFGAB?=*'%%%&&&&&&'4))**+0''0,---///333399992.--/3-*+0.++->IJIGHJJJJJJ=B-.?>==?@DBBJJJJJF;?B@?B<=667=GJGHJFG4&&&*1'**0(()))'*/)2111HEFFJHEJJH:::9@CGBDDCDHFHGF8888&&&&'%%%''))054055128;>8@?>??DHJFDBBCJEABBDEGJIJJIEJJEJG@@BEFDFIFCAAA.@?9=>CGDG@DJGJHJJFEJJDFBBDGJFDEDIFHJEABBBIEHJIDJJJJGGFFG@B?<C@42(((&.,)),+01+==112;<??4446A,,,,<;;73+''&$%$$(-.//,,,*500+%$$''/5>AEGGGDGJJJGEJJJDJGHIJJJFJJJHGIJHGJJGIJEJIGIJE>>@<@?BDADJ4JGJGDDDDBBEGG@5+++,55<?>A?CFJIHFJJHJEH?:99:@CIFJGD>;=9DJDBEHJHJBCCDJDHJFIIJJJC===@=<<@=8899:=DFGECFGGDBEGGFC<<@HJG@?=222ADCBEJDB@@@IFJFGEHFJEGF=>F>==>EHJFJJEBCBGEEA@>?@?IFGDCDDEFJHECEGDHGGICBCBA@BCEJCCFJGGDFGEBFEEFGE:8985521++++,/222017:AA53234676/..**(()+-.10/2353@>ADFJHIJIJGID>>=***,;:<::,-('&&&)((-))*,&&))))-78220120*(((2734346A210031---,,//18699:988%$$%%%%%*'**+++-12<9:831102+*()''%%%%&&&%%&'&'()))85G????AACCD1...095662111287556?4A@=777*(((8?>=-,,,.=?BGFFEJFJFJJFIHJJHGCJHBABBDGJHJJJFJB@@A>=:9A89000-../01;5)4.&$$'+++-()%&&&+*))*/0031)),+'%&&&(*,)(*++1230755::983;<>8.''&+9>;99;ADIFFHJJECDEEED/,+.076326C@ABA;<B>?AIH;9/.205;7+*%)''(.70::6<==?=;AB@>12%$%&%&''%&(((*.--79@IFJJGEEFHJJJJHJJJJFEEDJIJJJGJFGGJJJJICA?>;;;EHAA@A=;;///01*('(+8?@><%$$$&$#$$%&*0,(&'+*-++,<DEEDHFCJFCCABB?;<<@?@??DBHCDDCECD><;=;++++94//+**,31&*&%)-,/03JHJEFJFGJJGHFGFEBIB?@;112FJHJIGAA@@AABEGGEFFCBCBCCF=****=:::<;::AA<=1001=...-/*1--20,*%%&+-+-,,,'(&'/./-/58582..,*))+''$%#$##$%$)(%%%(((('&&(-&)++3222/110,,,*'&&2-9BBCG=CEJIFDGJJGHJJFEGDEEF8B?1.)(('*'&&''('(*1333433<<=442%%$$%%%$$#$$'(),....+-,,-0(34DGEJIJEHGGEFJGJCFDDCDFFBDD;21+0067689:=53-)0*)(()&('&%$$%$$&&&%&&%)),/0CBEECIFDHGDCCHDEJC7778876,&%$$('+-*&
@Glass_T7V_11_D3_12_8_9
TCCGTTTGTATCTAGTTCAACTTGGAAAATCAACGTATCAGTCGGGCGGCCTCGCTTATCAACCACCAATTTCATATTGCTGTAAGTGTTTAAATCTTTACTTATTGGTTTCAAAACCCATTGGTTAAGCCTTTTAAACTCATGGTAGTTATTTTCAAGCATTGACGCTGAAGCTAAATTCATCAAGGCTAATCTCTATATTTGCCTTGTGAGTTTTTCTTTTGTGTTAGTTACTTTAATAACCACTCATAAATCCTCATAGAGTATTTGTTTTCAAAAGACTTAACATGTTCCAGATTATATTTTATGAATTTTTTTAACTGGAAAAGATAAGGCAATATCTCTTCACTAAAAACTAATTCTAATTTTTCGCTTGAAAACTTGGTCATAGTTTCTGCACTGGAAAATCTCAAAGCCTTTAACCAAAGGATTCCTGATTTCCACAGTTCTCGTCATCAGCTCTCTGGTTGCTTTAGCTAATACACCATAAGCATTTTCCCTACTGATGTTCATCATAGACGTATTGGTTATAAGTGAACGATACCGTCCGTTCTTTCCTTGTAGGGTTTTCAATCGTGGGGTTGAGTAGTGCCACACAGCATAAAATTAGCTTGGTTTCATGCTTCCGTTAAGTCATAGCGACTAATCGCTAGTTCATTTGCTTTGAAAACGACTCCATTTCAACATCATCTCAATTGGTCTAGGTGATTTTAATCACTATACCAATTGAGATGGGCTATTCAAATAATAATTACATGTCCTTTTCCTTTGAGTTGTGGGTATCTGTAAATTCTGTAGACCTTTGCTGGAAAACTTGTAAATTCTGCTAGACCCTCTGTAAATTCCGCTAGACCTTTGTGTGTTTTTTTTTGTTTATATTCAAGTGGTTATAATTTATAAAAATAAAGAAAAAATAAAAAAAGATAAAAAGAATAAATCCCAGCCCTGTGTATAACTCACTACTTTAGTCAGTTCCGCAGTCTCAAAAGGATGTCGCAAACACTGTTTTGCTCCTCTACAAAACAGACCTTAAAACCCTAAAGGCTTAAGTAGCACCCTCGCAAGCTCGGGCAAATCGCTGAATATTCCTTTTGTCTCCGACCATCAGGCACCTGAGTCGCTGTCTTTTTCGTGACATTCAGTTCGCTGCGCTCACGGCTCTGGCAGTGAATGGGGGTAAATGGCGCTACAGGCGCCTTTTATGGATTCATGCAAGGAAACTACCCATAATACAAGAAAAGCCCGTCACGGGCTTCTCAGGGCGTTTTATGGCGGGTCTGCTATGTGGTGCTATCTGACTTTTTGCTGTTGAGCAGTTCCTGCCCTCTGATTTTCCAGTCTGACCACTTCGGATTATCCCGTGACAGGTCATTCAGACTGGCTAATGCATCCAGTAAGGCAGCGGTATCATCAACAGGCTACCCGTCTTACTGTCCCTAGTGCTTGGATTCTCACCAATAAAAAACGCCCGGCGGCAACCGAGCGTTCTGAACAAATCCAGATGGAGTTCTGAGGTCATTACTGGATCTATCAACAGGAGTCCAAGCGAGCTCGTAAACTTGGTCTGACAGTTACCAATGCTTAATCAGTGAGGCACCTATCTCAGCAATGCTCTATTTCGTTCATCCATAGTTGCCTGACTCCCCGTCGTGTAGATAACTACGATACGGGAGGGCTTACCATCTGGCCCCAGTGCTGCAATGATACCGCGAGACCCACGCTCACCGGCTCCAGATTTATCAGCAATGAACCGAGCGAGCCGGAAGGGCCGAGCGCAGAAGTGGTCCTGCAACTTTATCCGCCTCCATCCAGTCTATTAATTGTTGCCGGGAGGCTCGAGTAAGTAGTTCGCAGTTAATAGTTTGCGCAACGTTGTTGCCATTGCTACAGGCATCGTGGTGTCACGCTCGTCGTTTGGTATGGCTTCATTCAGCTCCGGTTCCCAACGATCAAGGCGAGTTACATGATCCCCATGTTGTCAAAAAAGCGGTTAGCTCCTTCGGTCCTCCGATCGTTGTCAGAAGTAAGTTGGCCGCAGTGTTATCACTCATGGTTATGGCAGCACTGCATAATTCTCTTACTGTCATGCCATCCGTAAGATGCTTTTCTGTGACTGGTGAGTACTCAACCAAGTCATTCTGAGAATAGTGTATGCGGCGACCGAGTTGCTCTTGCCCGGCGTCAATACGGGATAATACCGCGCCACATAGCAGAACTTTAAAAGTCCTCATCATTGGAAAACGTTCTTTGGGGCGAAAACTCTCAAGGATCTTACCGCTGTTGAGATCCAGTTCGATGTAACCCACTCGTGCACCCAACTGATCTTTCAGCATCTTTTACTTTCACCAGCGTTTCTGGGTGAGCAAAAACAGGAAGGCAAAATGCCGCAAAAAAGGGAATAAGGGCGACACGGAAATGTTGAATACTCATACTCTTCCTTTTTTCAATATTATTGAAGCATTTATCAGGGTTATTGTCTCATGAGCGGATACATATTTGAATGTATTTCAAAAATAAACAAATAGGGGTTCCGCGCACATTTCCCATGGTGCCACCTGACGTCTAAGAAACCATTATTATCATGACATTAACCTATAAAAATAGGCGTATCACGAGGCAGAATTTCAGATAAAAAAAATCCTTAGCTTTCGCTCACAGTAGTTTCTGGAATTCGCAGCTGTTTGTTGGAATTTCGCGGCCGCTTCTAGAGTTATGACAACTTGACGGCTACATCATTCACTTTTTCTTCACAACCGCACGGAACTCGCTCGGGCTGGCCCCGGTGCATTTTTTAAATACCCGCGAGAAATCGAGTTGATCGTCAAAACCAACATTGCGACCGACGGTGGCGATAAGCATCCGGGTGGTGCTCAAAAGCAGCTTCGCCTGGCTGATACGTTTGGTCCTCGCGCCAGCTTAAGACGCTAATCCCTAACTGCTGGCGGAAAAGATGTGACAGACGCGACGGCGACAAGCAAACATGCTGTGCGACGCTGGCGATATCAAAATTGCTGTCTGCCAGGTGATCGCTGATGTACTGACAAGCCTCGCGTACCCGATTATCCATCGGTGGATAGAGCGTTTTTTCGTTAATCGCTTCCATGCGCCGCAGTAACAATTGCTCAAGCAGTTCTCGCCAGCGGCTCCGGATCACGCCCTTCCCCTTGCCCGGCGTTAATGATTTGCCCAAACAGGTCGCTGAAATGCGGCTGGTGCGCTTCATCCGGGCGAAAGAACCCCGTATTGGCAAATATTGACGGCCAGTTAAGCCATTCATGCCAGTAGGCGCGCGGACGAAAGTAAACCCACTGGTGATACCATTCGCGAGCCTCCGGATGACGACCGTAGTGATGAATCTCTCCTGGCGGGAACAGCAAAATATCACCCGGTCGGCAAACAATTTCTCGTCCCTGATTTTTCACCACCCCCTGACCGCGAATGGTGAGATTGAGAATATAACCTTTCATTCCCAGCGGTCGGTCGATAAAAAAATCGAGATAACCGTTGGCCTCGATCGGCGTTAAACCCGCCACCAGATGGGCATTAAACCAGTATCCCGGCAGCGGGGATCATTTTGCGCTTCAGCCATACTTTTCATACTCCCGCCATTCAGAGAAACCAATTGTCCATATTGCATCAGACATTGCCGTCACTGCGTCTTTTACTGGCTCTTCTCGCTAACCAAACCGGTAACCCCGCTTATTAAAAGCATTCTGTAACAAAGCGGGACCAAAGCCATGACAAAAACGCGTAACAAAAGTGTCTATAATCACGGCAGAAAAGTCCACATTGATTATTTGCACGGCGTCACACTTTGCTATGCCATAGCATTTTTATCCATAAGATTAGCGGATCCTACCTGACGCTTTTATTGCGCGACATTCTCTACTGTTTCTCCATACCCGTTTTTTTGGGCTAGCTACTAGAGAAAGAGGAGAAATACTGAGTCGATGCAAACCGTTTTAGCGAAAATCGTAGCAGACAAGGCGATTTGGTAGAAGCCGCAAACAGCAGCAACCGCTGGCGAGTTTTCGATAAAGATTCAGCCCAGCACGCGACATTTTTATGATGCGCTACGGGTGCGCGCACGGCGTTTATTCTGGAGTGCAAGAAAGCGTCGCCGTCAAAAGGCGTGATCCGTGATGATTTCGATCCAGCACGCATTGCCGCGATTTATAAACATTACGCTTCGGCAATTTCGGTGCTGACTGATGAGAAATATTTTTGCCGGGGAGCTTTAATTTCCTCCCCATCGTCAGCCAAATCGCCCCGCAGCCGATTTTATGTAAAGACTTCATTATCGACCCTTACCAGATCTATCTGGCGTTATTACCAGGCCGATGCCTGCTTATTAATGCTTTCAGTACTGGATGACGACCAATATCGCCAGCTTGCCGCCGTCGCTCACAGTCTGGAGATGGGGGTGCTGACCGAAGTCAGTAATGAAGAGGAACAGGAGCGCGCCATTGCATTGGGAGCAAAGGTCGTTGGCATCAACAACCGCGATCTGCGTGATTTGTGAATTGATCTCAACCATTGCCGCGAGCTTGCGCCGAAACTGGGGCACAACGTGACGGTCATCCAGCGAATCCGGCATCAATACTTACGCTCAGGTGCGCGAGTTAAGCCACTTCGCTAACGGTTTTCTGATTGGTTCGGCGTTGATGGCCCATGACGATTTGCACGCCGCCGTGCGCCGGGTGTTGCTGGGTGAGAATAAAGTATGTGGCCTGACGCGTGGGGCAAGATGCTAAAGCAGCTTATGACGCGGGCGCGATTTACGGTGGGTTGATTTTTGTTGCGACATCACCGCGTTGCGTCAACGTTGAACAGGCGCAGGAAGTGATGGCTGCGGCACCGTTGCAGTATGTTGGCGTGTTCCGCAATCACGATATTGCCGATGTGGTGGACAAAGCTAAGGTGTTATCGCTGGCGGCAGTGCAACTGCATGGTAATGAAGAACAGCTGTATATCGATACGCTGCGTGAACTATGCCAGCATGTTGCCATCTGGAAAGCATTAAGCGTCGGTGAAACCCTGCCGCCCGCGAGTTTCAGCACGTTGATAAATATGTTTTAGACAACGGCCAGGGTGGAAGCGGGCAACGTTTTAACTGGTCACTATTAAATGGTCAATCGCTTGGCAACGTTCTGCTGGCGGGGGGCTTAGGCGCAGATAACTGCGTGGAAGCGGCACAAACCGGCTGCGCCGGACTTGATTTTAATTCTGCTGTAGAGTCGCAACCGGGCATCAAAGACGCACGTCTTTTGGCCTCGGTTTTCCAGACGCTGCGCGCATATTAATACTAGTAGCGGCCGCTGCAGTCCGGCAAAAAAGGGCAAGGTGTCACCACCCTGCCCCTTTTTCTTTAAAACCGAAAAGATTACTTCGCGTTATGCAGGCTTCCTCGCTCACTGACTCGCTGCGCTCGGTCGTTCGGCTGCGGCGAGCGGTATCAGCTCACTCAAAGGCGGTAATCTCGAGGTTACATTGTCAATATGTTCATCATGAAGCGCTTTTGAATGCACCAAAAACTCGTAAAAGCTCTGATGTATCTATCTTTTACACCGTTTTCATCTGTGCATATGGACAGTTTTCCCTTTGATATGTAACGGTGAACAGTTGTTCTACTTTTGTTTGTTAGTCTTGATGCTTCACTGATAGATACAAGAGCCATAAGAACCTCAAATCCTTCCGTATTTAGCCAGTATGTTCTCTAGTGTGGTTCGTTGTTTTTGCGTGAGCCATGAGAACGAACCGTAATCATCTACTTTGCATGTCACTCAAAAATTTTGCCTCAAAACTGGTGAGCTGAATTTTTGCAGTTAAAGCATCGTGTAGTGTTTTTCTTAGTCCGTTATGTAGGTAGGAATCTGATGTAATGGTTGTTGGTATTTTGTCACCATTCATTTTTATCTGGTTTGTTCTCGAGTTGT
+
2542658.+**,,+.../4445;8BAFJHHBBCCJHGJ><::<=>>D??>?J9899?:;;;CACA@A?CAFIJJJJJIGJJHFIJJGEGJEIFJGJJJJJJFHJJJIJGJHIHDHJFGGFFJCJFJJJEDCDJDD@?ACIFFFJFJHJHGJJJJJEA???0//*+*(('')1,)))*10<;>BCDEFHJICFHFIGIJJDEEJJFFEI@I442325386988789-+/,--.,&%'=<?CEFHHJJJJFJJHGIFJDDBC=<<@FDJJGJHJIJBADJJHJDHJJJIJJJJHHJBJJJHJJJIJJJJJ><<<BJHEHJFFFJBIFJHJJIJECJHJJGJJJAA>=AAHJJHIJJJGBCBBEFEDC<CA@;+(((*%&&&),//'&$#$%%&((.--..../)/AEIJJ::::JJJJIFJGIJJFHIIJDDF?>C>----IJECE?==>@FIDHJJJIHGFJIJEJJIHJJJCE=:HIJJIJGJECC::111DCCFHHJJJIFHH@@@?>7558767()++39@CCCGGJIGJJJHBDCBECDEFHFGHGJIFCEF?A=6;3C+++-GIJJEB@>6555;<?@8+***)()*8<?D;;;=CCFIGDBBGHIGDA2225<'''''8-()..84.,1-+,,,,,69;=>GG?AAACBCCCDBCBA?@75667=@-(((&&&),-,,,-.0)*,3467;0G2222:99<>5445;9.-.1222242299;7<=77675655.'''&')*'&%%&('('((*-/((8;ACB:=BF<996769@BGFJFFEGF;;7A<674'''/10*)7,**+BHIJJHJJJJJHIJGGJJIGFEHIJJJJEJJJHEGGDJEFGHHGHFHJGJJB?B43=EFGFJJAJJIJJJFGJGBBBE@B@755535826*&&/03//7479?E<;<<=GGFFIIGDCCBJJJ>>>==>BF@D@FDFFGGJDFFIJFHHJIIJJGFFHJHHGHHJGHJJB@@633--..JJJJJJHB<<<=JG655466:DA?AAEGDB3111<IIFBA?==>:<JJJJGGIJJFJJHIDGHHGJFDFFEGD?@@@DCHB@@ACDBFDJCBBCEJHHJFIA@IJGEC@?;6556<BC?==?>?>?>JJHDFEEEFICD@:7::<CCHJJFHIJJFGC6540/,00)&%&'2>?>?@EA@@>@AAJFEFECA@AC=;9%%%%*)())00/'/44/.%%&&)))...12??ADB@>>=6F??<<@7667>ACDJEJFHBJHFEDDCDIA:93+++2AGDC;;88'''56685441222>?GGDJCE@?@A8776688>*(((*)&$%%&')''+*49:;6>==99=>8>:0779A@==?=>>??@??DGBABA9888HEEIJJJCEEEJGEA@ADFJHGE?6-+))),01@BDDCCB?>>?@;443//0,,-,...03567666=>@A@@DD>=>>)(('(09;999:>=<AEBEBEJD@=<=51:=@FHIJHJ@@@ABBC???=BG@6657JJJJJJJJJHJJJJJFJJJJJIJHJ5445))(*89>>FJGHGJJJGJJHIAAACB78@IFFE>(((()('')+**((**//,,,,,-0.001:>>AB5555=;61.+-*+./(''&'&',+&./0=BA@F?FEFGGJJHFHHHI66B?@FFJEIJJJIJFFJHFGDDGJJHJFJCEFBCGB>=8:99::HEGFJIDGFJHID@AGIGFJJHJDFGDJJJFJGEEIDJ?=1)*,,+,,07<9<4455555,,,,0)()*('''D?DACCGDA8767<>9*+69>JHGJJJJIFIJHFFFI><<:AHEJHJJJJIJJHJHHEEFDF@JA62*)&%&&%%&%%&'/-.-0++++546))75557>==>E?JJHEEFDJJJJJJJJHJJJGGFF6333:JJFGJJIJJJJJJGJJJJJIJJFGJEJJEFFHGA>?BCDCECHEDHDHJJJ;;;((((:6678544475568-,,-<AAAA@AG@B4236HHFCG?BA@JAABBBEF<DJFD@::D;::;FGHJJJHHJJJHDCDDJEIF=9668<?FJJJIFFG@@CDGJJJJIJGIFJJEDFDFJJJJJFGHJJFJJJJJJGJJFJGHD@A=>>GGGGFFJJ>==<...BDHJJJEEIJFJGJJJ???B////03/.11>BJHFGJJJJJGDDIJJJJJJJJJHJIJJHHJIEGHJJC((((?<<<GGJJJJJGJJCB>:9;<:99968529:311,-..'%%&(,))+-/>BJJHB@@A733/,--6500/2557-,,,334CFGGHFJJFDGJHA<;;==>JDGEB<44464334>?>A@/.//B===>=;897888<:0':CEGJFDJJJB=;<JJJJJGJJIJJHJJBDJJ4333733=JFEIEIEDJEHHIJFDCFBJAAHJJJIIJIJJJJGHJFJGHDJDBGHIIIJI6554,))*68CBCBAA>9665:;<<>=JHJHFHFJJIJJJJJJGJJJJJJJIJJJJJGEIEG?@ABIJJJJHJJIJGECJEF9998=7+)))=:;5565,+++/000JJJEJCIJEJDJGJJJJF;FEFHJA6100023=5433229?BFDJIJJJJHHJGIJJJIJJHJJJIHJGJJJJJJIJJIJJJJJJHFHJHHJJHJJJJJJJJJICIIJJGDEFJJJDJFFJJB;;3''(&'(('''+7::>E:D?)((%&&',,,*&%%&)))+..(**)))02103/987<>BGGDJIJJIJGJJJJHIGF??>>HCJFCCIEFDBE;;<233&%%'))*222:>5443899<<>CEDDJHJJJJJJJJHGEJFGJFJFFDC;63-,++)((''&',1/167::::((((:433352/,+++68:<ACEEGFDFE=0000112;>==JJJHC?>==>FFDA>;=>3333<>B;F6666?==<.&(()01..068;9=::3..3:778B(((*C>E;;HJGJJ>===C6IJJJJFDHACCHHJJJJJJJIJJJHJJHFFFIJJJJJGJJJJHHJGIJJJGJJHJFJF>==?AC<=3(&,-->GDJJIJJJJJJGEEGFJGJFFJIJJJEJJFJJJJGJJJHHIHJGGJFGHJJH???@-,,-224+,-.1...;<=JHFGEFIJFGJJJGJJGIFF;<:2112766*(((.*,++)+()8;<BD((((?;9955743001-+.++A<<=(EFHJJJJJHJJHJIFFHFC>;98:<3333?9887677JIJJJJGEHJJJDBDGFA@@AGJJCFCEJJJJDFIIJFJJIHFDFEFJB:99:A==;=44440../2&&&%%(*+337;;DFDBGEGDBB>;=BDHIHJHJJJFJFJJJJJJIJJJJFBEHFHHFIGJJJJJJJJJJJEGJIJFGIJJ43223EDB;<CJJGIG>CEB7653,+++**((,/-+++1112>?<:))(:+,3++;<GFD===<AAJGABE3336;==98AA>A=>AEGJJIFBAA@1**61-6322CEBHB3+,=>EGDGJ=<:+***(''+()*0110125BEIJHJFJJGJ?=>62,'(((>EFIJJJJJJJJIEGJIJJJJJJHIHIJIJJHH*))*342244C@544)*+7722431)))*44BDFFJJJHJJJJHD7*))**.--,((&)))).,,/2=D<>222414-*((*9;>@GDIJJJJJJIHJJHJJHJJJHJJJJJHIFAABFFJJ@@??BAGFDGJFEJHJJBBBBJGGGGGGJJJJGFJJJJHJHJHFJJEJGHHJIJJJIJIIJJJ<323DJEJDEJJJIGFGIHIIFHEJJGHJJHJHGFJJGEJDJ=><<7633449?JJJJHGHIJIHHFJJJFHJJJHDABBBGJEIJJJJFFJJ99>=93193(0145EFJFJIHFFDBDJJDCDEJGHHJFD85A=321)))*/168:::;33//EJJJHHFEGGHHHJGJJCC:EEJBEDFJCFCIECC0-,-/7257<43487440+(%%%%&%%',89AJHJJJJJJGJGGJJJGI555++++.543399:5433(('$)%%(%&'%/=@BGJJFIJDIJJHDBC=8:)))),:F.--.6636..(%%',7:9;;??=>DECEIJJJJJJJHEJHEGDC=+,-CGHFEACDCFEEIFEE:99134@BDJCB:9<?GJJDCAD9888BHDJEIJGGDCDCFEB;9+00187///.102GJJJDGDCIHJIJJGG;:::JJJJJIJJGGJHHHGEA>=</...D>;;;22239GD>=A77457;7765.*/(&&&'*DC>;;;95>>EFFJHBDEEEDHFH@BBAH;989<?@=>==HIJHJFDCC@=:111>??CA<<<569:CBJ::::ACB556))))):33569:?.*))*039@=BCGJACDDBB??;@?>A@3DBIBAB<9338AAFDDJJHHHGFEGGJEGJHCDEEIJJGHIH@EEBBB@B>ACJ7777JJJIJFJ977<FEDDGJEJFIJJIJJJJIJIJJJGJHJFGJJFFGFC?<==>A;9:>?7766;EJC?==??JJ:999;;<7999>?;;;;ACEEEJJJFDIBJFBJ@;22222,*'*5004450..'&&'/-../52.0??878@C?EDEGIHFC,++-8778455///0-&'-2222CIEGJEIDDDJGJJJGIJJIJJJJIJGGJCC?@@;;=BBABCIHJFHIGJJIJJJJFDBBEJDFCB<;<DJGEBDC@;:::79:=@EJJFJJGHJBC9550000;--,,--JEBAABJ??>@=::;;7-,,+****+010;9ABB:;;;444>@JB@D@@JGHGHJJHJJJIJJJJJIJIJJJFF@@?=:3A999JJHJGHJFFJJJIJJJJJJJJJJGEHGGIGICJECFHJJJJJHJFDEE>;82,+*+-99;BFIFEFGGJGJJIJIIJJJJGJJJJJ?77JJFJJJBD@DEFFECG8776++++FHFJJJJIJJIJIFGJIJJ?@JJJJJJJJJJJJJJGJJJJJJJJJJJEGHFJDJJJJJJIJGJHJIJIHIJHF@J:99:@F/../<991/.((''''-&(,('*+0)1>>@GEHJJJJJJFGHHJGD>D4444BJJJGB@A97313477C>>===B:877-,,,B@EJICBBDC??>IFCB@A@BJGJJFEJJJJJCCCFDCDJFHJFGJFEE5556HIJJJJJJIGB=<<55553223JEGEDGIJJIJJHJJFJIHJFEJJEC@>A?599ACE????@ADDGGJEGIJFGHGHJ><<=CAGEDDJJJHJFFGJCI=:;8<@?999GIEJJHGJJJFJJJJIEFGJJJFE=>;7701*'',3566<;;;?<<<=B/)))*372225??>=<0.,+*0;A98878BJD@@AHHIFJJJJEJJJJJEABBJGJFIEFJJGHHFCA>;;;>@@FIHGEFFDCE@<><;;D9:53/11:=A:ACGJJEFHGDDDEJIGGIJHJJFIDEJHJJFGEJJGJJFFJBA@@JJHHJGJGJFGJDJHHIFEDIJGFJFDFHHDCFJ>:5221+***@=@@B?,+++,)&&&'+,/09:;+**,9,((($%%&-+--)(''(1/,(&'-,()*+)**))-&&'17671001=@JFCJGEEEGJFEC=;.,+-*+,,:>AEJIHJJJIJJFIJJJJJJJHFGHA??7IE:5><>C@JIJJJJIFGHJFIGJGIIJJJJJJIFHGEJIB>C:6DB::::<A?@FFFJJJDHGFJEJEFFJJJJJGIFJ@?853699<C@6666><B>9::;=@?=,,,,-***;><<:<>><<@@JJEDDI<;;<@GD8C<88:FFGGJJJJC<<<=9999=11--&,++%&&'ACC;GCFFEJ<<<=;:;IDA@AJ<;:;BFJHJJEIJJFCCEG=<=>HJJ?51'''(./?:878====HDJGF@@AEJJGB=<=JECCDEEJF@?>>ADJ@J@ABBBHJJJEGJJJJJEJJJJJFJJJHJJDEDDFJB5:8101031477983)++*0-('&'*)%
@Glass_T7V_11_D3_12_8_10
GGCGAGGATTATTGCATAAACGCGAAGTGTAATTTTTTCGGTTTTAAAGAAAAAGGGCAGGGTGGTGACACCTTGCCCTTTTTTGCGACTGCAGCGGCCGCTACTAGTATTAATATGCGCGCAGCGTCTGGAAAACCGAGGCCAAAAGACGTGCGTCTTTGATGCCCGGTTGCGACTCTACAGCAGAATTAAAATCAAGTCCGGCGCAGCCGGTTTGTGCCGCTTCCACGCAGTTATCTGCGCCTAAGCCCCCCGCCAGCAGAACGTTGCCAAGCGATTGACCATTTAATAGTGACCAGTCAAAACGTTGCCCGCTTCCACCCTGGCCGTTTGTAAAACATATTTATCAACGTGCTGAAACTCGCGGGCGGGCAGGGTTTCACCGACGCTTAATGCTTTCCAGATGGCAACATGTGCTGGCAGAGCTTCACGCAGCGTATCGATATACAGCTGTTCTTCATTACCATGCAGTTGCACTGCCGCCAGCGATAACACCTTAGCTTTGTCCACCACATCGGCAATATCGTGATTGCGGAACACGCCAACATACTGCAACGGTGCCGCAGCCATCACTTCCTGCGCCTGTTCAACGTTGACGCAACGCGGTGATGTCGCAACAAAAATCAACCCACCGTAAATCGCGCCCGCGTCATAAGCTGCTTTAGCATCTTGCCCACGCGTCGCCAGGCCACATACTTATTCTCACCCAGCAACACCCGGCGCACGGCGGCGTGCAAATCGTCATGGGCCACTCAACGCGAACCAATCAGAAAACCGTTAGCGAAGTGGCTTAACTCGCACACTCATCATGATGTATGCCGGATTCGCTGATTACCGTCACGTTGTGCCCCAGTTTCGGCGCAAGCTCGCGGGTACGGTTGAGATCAGATCGACAAAATATCGCCCAGATCGCGGTTGTTGATGCCAACGACCTTTGCTCCCAATGCAATGGCGCGCTCCTGTTCCTCTTCATTACTGACTTCGGTCAGCACCCCCATCTCCAGACTGTGAGCGACGGCGGCAAGCTGGCGATATTGGTCGTCATCCAGGTTCTGAAAGCATTAATAAGCAGGCATCGGCCTGGTAATAGCGCGCCAGATGATCTGGTAAGGGTCGATAATGAAGTCTTTACATAAAATCGGCTGCGGGGCGATTTGGCTGACGATGAGAAGATAAAGCTCCCTGAAAATATTTCTCATCAGTCAGCACCGAAATTGCCGAAGCGTAATGTTTATAAATGGCGGCAATGCGTGCTGGATCGAAACGTTGCCGCGGATCACGCCTTTTGACGGCGACGCTTTCTTGCACTCCCAGAATAAACGCCGTGCGCGCACCCTGTAGCGCATCATAAAAATGTCGCGTGCTCGGCTGAACCTCATTCTGAAAACTGGCCAGCGGTTGCTGCTGTTTCAGGCTTGCCCCAAATCGCCTTGTCTGCGACGATTTTCGCTAAAACGGTTTTCATCATCTAGTATTTCTCCTCTTTCTCTAGTAGCTAGCCCAAAAAAACGGGTATGGAGAAACAGTAGAGAGTTGCGATAAAAAGCGTCAGGTAGGATCCGCTAATCTTATGGATAAAAATGCTATGGCATAGCAAAGTGTGACGCGCGTGCAAATAATCAATGTGGACTTTTCTGCCGTGATTATAGACACTTTTGTTACGCGTTTTTGTCATGGCTTTGGTCCCGCTTTGTTACAGAATGCTTTTAATAAGCGGGGTTACCGGTTTGGTTAGCGAGAAGAGCCAGTAAAAGACGCAGTGACGGCAATGTCTGATGCAATATGGACAATTGGTTTCTTCTCTGAATGGCGGGAGTATGAAAAGTATGGCTGAAGCGCAAAATGATCCCCTGCTGCAATACGTTTAATGCCCATCTGGTGGCGGGTTTAACGCCGATTGAGGCCAACGGTTATCTCGATTTTTTTATCGACCGACCGCTGGGAATGAAAAGGGCATATTCTGGATACCGGCAGGTTCGCGGTCAGGGGTGGTGAAAAATCAGGGACGAGAATTTGTTTGCCGACCGGGTGATATTTTGCTGTTCCCGCCAGGAGAGATTCATCACTACGGTCGTCATCCGGAGGCTCGCGAATGGTATCACCAGTGGGTTTACTTTCGTCCGCGCGCCTACTGGCATGAATGGCTTAACTGGCCGTCAATATTTGCCGAATACGGGGTTCTTTCGCCCGGATGAAGCGCACCAGCCGCATTTCAGCGACCTGTTTGGGCAAATCATTAACGCCGGGCAAGGGGAAGGGCGCTATTCGGAGCTGCTGGCGATAAATCTGCTTGAGCAATTGTTACTGCGGCGCATGGAAGCGATTAACGAGTCGCTCCATCCACCGATGGATAATCGGGTACGCGAGGCTTGTCAGTACATCAGCGATCACCTGGCAGACAGCAATTTTGATATCGCCAGCGTCGCACAGCATGTTTGCTTGTCGCCGTCGCGTCTGTCACATCTTTTCCGCCAGCAGTTGCGGATTAGCGTCTTAAGCTGAGCCAGACCAACGTATCAGCCAGGCGAAGCTGCTTTTGAGCACCACCCGGATGCCTATCGCCACCGTCGGTCGCAATGTTGGTTTTGACGATCAACTCTATTTCTCGCGGGTATTTAAAAAATGCACCGGGGCCAGCCCGAGCGAGTTCCCGTGCCGGTTGTGAAGAAAAAGTGAATGATGTAGCCGTCAAGTTGTCATAACTCTAGAAGCGGCCGCGAATTCGAAGAAACAGCGGCCGCGAATTCCAGAAATCATCCTTAGCGAAAGCTAAGGATTTTTTTATCTGAAATTCTGCCTCGTGATACGCCTATTTTTATAGGTTAATGTCATGATAATAATGGTTTCTTAGACGTCAGGTGGCACCATGGGAAATGTGCGCGGAACCCCTATTTGTTTATTTTTCTAAATACATTCAAATATGTATCCGCTCATGACAATAACCCTGATAAATGCTTCAATAATATTGAAAAAGGAAGAGTATGAGTATTCAACATTTCCGTGTCGCCCTTATTCCCTTTTTTGCGGCAACTTGCCTTCCTGTTTTTGCTCACCCAGAAACGCTGGTGAAAGTAAAAGATGCTGAAGATCAGTTGGGTGCACGAGTGGGTTACATCGAACTGGATCTCAACAGCGGTAAGATCCTTGAGAGTTTTCGCCCCGAAGAACGTTTTCCAATGATGAGCACTTTTAAAGTTCTGCTATGTGGCGCGGTATTATCCCGTATTGACGCCGGGCAAGAGCAACTCGGTCGCCGCATACACTATTCTCAGAATGACTTGGTTGAGTACTCACCAGTCACAGAAAAGCATCTTACGGATGGCATGACAGTAAGAGAATTATGCAGTGCTGCCATAACCATGAGTGATAACACTGCGGCCAACTTACTTCTGACAACGATCCGAAAACCGAGCTAACCGCTTTTTTGCACAACATGGGGGATCATGTAACTCGCCTGATCGTTGGGAACCGGAGCTGAATGAAGCCATACCAAACGACGAGCGTGACACCACGATGCCTGTAGCAATGGCAACAACATTACGCCGAACTATTAACTGGCAACTACTTACTCTAGCTTCCGGCAACAATTAATAGACTGGATGGAGGCGGATAAAGTTGCAGGACCACTTCTGCGCTCGGCCCTTCCGGCTGGCTGGTTTATTGCTGATAAATCTGGAGCCGGTGAGCGTGGGTCTCGCGGTATCATTGCAGCACTGGGGCCAGATGGTAAGCCCTCCGTATCGTAGTTATCTACACGACGGGGAGTCAGGCAACTATGGATGAACGAAATAGACAGATCGCTGAGATAGGTGCCTCACTGATTAAGCATTGGTAACTGTCCAACCATACAGCTCGCTTGGACTCCTGTTGATAGATCCAGTAATGACCTCAGAACTCCATCTGGATTTGTTCAGAACGCTCGGTTGCCGCCGGGCGTTTTTTATTGGTGAGAATCCAAGCACTAGGGACAGTAAGACGGGTAAGCCTGTTGATGATACCGCTGCCTTACTGGGTGCATTAGCCAGTCTGAATGACCTGTCACGGGATAATCCGAAGTGGTCAGACTGGAAAATCAGAGGGCAGGAACTGCTGAACAGCAAAAAGTCAGATAGCACCACATAGCAGACCCGCCATAAAACGCCCTGAGAAGCCCGTGACGGGCTTTTCTTGTATTATGGGTAGTTTCCTTGCATGAATCCATAAAAGGCGCCTGTAGTGCCATTTACCCCCATTCACTGCCAGAGCCGTGAGCGCAGCGAACTGAATGTCACGAAAAAGACAGCGACTCAGGTGCCTGATGGTCGGAGACAAAAGGAATATTCAGCGATTTGCCCGAGCTTGCGGAGTACTGTTTTTAAGCCTTTAGGGTTTTAAGGTCTGTTTGTAGAGGAGCAAACAGCGTTTGCGACATATTTGTAATACTAGGGAACTGACTAAAGTAGTGAGTTATACACAGGGCTGGGATCTATTCTTTTTATCTTTTCTTATTCTTTCTTTATTCTATAAATTATAACCACTTGAATATAAACAAAAAAAACACACAAAGGTCTAGCGGAATTTACAGAGGGTCTAGCAGAATTTACAAGTTTTCCAGCAAAGGTCTAGCAGAATTTACAGATACCCACAACTCAAAGGAAAAGGACATGTAATTATCATTGACTAGCCCATCTCAATTGGTATAGTGATTAAAATCACCTAGACCAATTGAGATGTATGTCTGAATTAGTTGTTTTCAAAGCAAATGAACTAGCGATTAGTCGCTATGACTTAACGGAGCATGAAACCAAGCTAATTTTATGCTGTGTGGCACTACTCAACCCCACGATTGAAAACCCTACAAGGAAAGAACGGACGGTCTGGTTCACTTATAACCAATACGCTCAGATGATGAACATCAGTAGGGAAAATGCTTATGGTGTATTAGCTAAAGCAACCAGAGAGCTGATGACGAGAACTGTGGAAATCAGGAATCCTTTGGTTAAAGGCTTTGAGATTTTCCAGTGGACAAACTATGCCAAGTTCTCAAGCGAAAAATTAGAATTAGTTTTTAGTGAAGAGATATTGCCTTATCTCCAGTTAAAAAAATTCATAAAATATAATCTGGAACATGTTAAGTCTTTTGAAAACAAATACTCTATGAGGATTTATGAGTGGTTATTAAAAGAACTAACACAAAAGAAAACTCACAAGGCAAATATAGAGATTAGCCTTGATGAATTTAAGTTCATGTTAATGCTTGAAAATAACTACCATGAGTTTAAAAGGCTTAACCAATGGGTTTTGAAACCAATAAGTAAAGATTTAAACACTTACAGCAATATGAAATTGGTGGTTGATAAGCGAGGCCGCCCGACTGATACGTTGATTTTCCAAGTTGAACTAGATAGACAAATGGATACTCGTAACCGAACTTGAGAACAACCAGATAAAAATGAATGGTGACAAATACCAACAACCATTACATCAGATTCCTACCTACATAACGGACTAGAAAAACACTACACGATGCTTTAACTGCAAAAATTCAGCTCACCAGTTTTGAGGCAAAATTTTTGAGTGACATGCAAAGTAAGTATGATCTCAATGGTTCGTTCTCATGGCTCACGCAAAAACAACGAACCACACTAGAGAACATACTGGCTAAATACGGAAGGATCTGAGGTTCTTATGGCTCTTGTATCTATCAGTGAAGCATCAAGACTAACAAACAAAAGTAGAACAACTGTTCACCGTTACATATCCAAAGGGAAAACTGTCCATATGCACAGATGAAAACGGTGTAAAAAAGATAGATACATCAGAGCTTTTACGAGTTTTTGGTGCATTCAAAGCTGTTCACCATAAACAGATCGACGATGTAACCTCGAGATTACCGCCTTTGAGTGAGCTGATACCGCTCGCCGCAGCCGAACGACCAAGCACCGCCATG
+
''&&&$$$##$$%$%%%&&'%&(+-.//*)&')&&%-88<>?JJJHJIJGFJFJJJJJCJJJJHIEFHHEJ97E6??98<317A95*%&00+)'()-5>>>@HJJD@A@JJJJHHJJEHDBJ=<<=>=<@?DJJJJJIJGFEFB:BCA?=;;DGJJFGJJIJJGIGFEGJGJJJJJFJFHB@))::8:>A??JJJIJJIJJJGHIEG>>>:,,,/5,.++-,-.,)*2<??@@A@=>>87;6677=<;;;@=CBABDCJDFFJGB@>>;@@@BBE:999:::<<==C??A?>?>EGFJJJHEHJJJDHJHEEC..-,1B?FFGJIFFA<;9443--3796653333488::JFJJJHJJJFGB?>;<>@FJJH>HJJFJDDA@ECCDBDDFGJIJJFEGFH?AGHGIGJJJJJJJHEFIED:-,,++++3CFGIGIHGH@6666BJDJJIJJ@>HDBB;0//((((0****9;;;AAA@CE>ECEJJGJJJJJECCC</55@EJFJJJIJJ?@@@HFGHJJGJHHEFFHGJJJHHJIJDCCCC>?@GJHJJJHJJJJIJIJJJJHJGJJJJJIJJBD?DFJJHJJIJJJJJJGJGJJIIJHHFJJJJJJJJFGGGJHJJJJJJJJIJJIJCEADIFDHJJFGJIJIIJHJJHHJHIGJH888<0BD@CCBG@BDA322386((*,-.::<+++-2*'&%'''789<<<;<<65434/--.>EDGEDFCCHDDEBBE?@A?<;;<J222293/,**,1-,((++6--//33302113+-,&''--46>@CEHE<<;>.,,((&'%$###$&&'(&&''0;?<>>@G@:;;8:;;EFJGJJIJIHEJJ<94424?HFGEBDFJII<;;;;@E:?8>77/./.+'%$'+0(&&&'&)(('(('''(*(&%(/,,::;=IFDAA;CFJJJIJIJJJ>>>D>JJCAFDFJIJJJJJIJGJEDECJ;DJJAJGIJIGGEGHHG>>?JJEEJF>?FGE::>8;/.,../:;;<>BC0000GJHJGJHIJEBCEHEJJEDDBA@'&&%''&''.0044+('''-;>JE<<<<EF>>=>ABBAEF><<=@JJJJIJEFGEDEBBC:GBB0006844955FGD?><<=?EGFHIJGJJJJJJJIJJJJJ8777?;6222DIFJICCAABBJDF88888652*'&&')))(&&&&'7BCII>CA;:;:@JGEFHFFJJJJJHJEFFF@@?.))CDFJHIJJJIHFJDDDC@>?=>////:;;=99:'''&%%%%.++))'''%$$$.5=@@>===JJJJJJJHJJGGEFGEGDECBE@??98.+9788<HGGJGIJIJJIJHIJGIJIJJEEJJJJJJJFJFJJIJEJC@@;;H@>9778?>=>>ABBACGHJJGIJJJGJIFIJJJJJEJF====H><9<,+++*/-''+)((15HFGEGJJGJIFJFJHJJJJJEJ><;<766;9-,,,54&%&68989311346559<>FDJEJCJBDDGJIJHJDCJEGFGEJJJJJEEFFGIGFIJFHJGFGDEFDGGJJJJJFIJHJHJJGIEC3110.,-,.04B?BHFJJJGJIJFJGJIJJJJJGEJIJIJIEFHBCAABGDCA---.:(),,@CGJJFJJJJHJJJJA<:;>@EJIEBCJEHGJJJJJJJIJJIJJJJIJHGJFJJ?>GDJGJ;::9:JDG@*''''&&&025427(432233@?@?AJJIECBBAGAGIEIEEJJHFFJIHJJJ@A@@CACFFIGJECGJHJJJJJJGEGGIIC:6768864+++,1DFEEDGJGJHJGHHHDEEEJGJG?HEDIJJIGJJDJEE=?<;88?AJGCCCJFGHIIHHHJIEJFJJCDDA@=?@88965-)*,000;?;==;<;B655>?AEJJJJFJBJGGJE====>@D???DJ7667;==>44442.-*)**-3??B6666CBDEJDCCGJGHD=('&+**+*'&%%'(&+%%%%'''%%$%&&$%%&&&&&$##&'+**)))()**+**()+,..20))(--A?@GJDJJEEJHJFIGHEEEHJ////;;@A:@;2;:41./'&)(''%&'),//-+))-877789898<>E@??AAACIJJJHGIJHJIIJFIIJJJGJJJJJHCGF<<;<EGJJHJAACDJJEDEDJJJJJJFJIJJIJJGFJIHJJGJJJDHA,('',000;HFD877@8??@70JDDGHJHJJJJJGJHJJHJIHJHJGJGIJJJIJHJFAIJJIFCIIEGIFJJFJJ?CECCCAFJJJHJJGJJFJHHJHEFJJJJJJJJIJJHJGEHJJJIE?>;<AJBHGGJIJGGJJJJJJHJJGJJIJJJ65560//++++27>DFFGHIHAHJJJJGGGJHJJJJJJIJHJFBA>>=>@75.---=DGJHHJG8787AABDHHJJJJJEJC999<E@/.-/1112+&4211-&'24;;FCBEEGJJFFIGJIHGHJGJGJJIJJHJFJD==647899=/?>30/)*)+&'(()10../020...0),6/.-)(')),,+,,:C?>>??AAHGJJCBA=<<;0//;B@DGB@@JHJJIFHEJJ@==<<==>FDGJHHDDEEHJFIEFD<;;<BHGJGEF8788FECDBCBAHHGJBBB@J::8853.12JGEJBA@??>CDJEJGIGDA@>?ADGFJJ?B:2EJJJJJJIIG?;8/'.@AA@@HJJJJGGJJEJJ=;;;GFGBEB?;;<==EJB=****07323588+++,-?BGFJJFFE@A?:::=333379>:==GFEJJGGIJHJJACGHGHIEJDCABHCEDC=CFDCAAGGHJJJJJJJJJFGJJJJJJJA?9744=BFJCBEEBCB?===A0//0;<4578=>;;;;J=;7459:;FAAADJJJJHJFGFBDDJIJFJJHIABCEEHJJJIJGHJHHJGG@??BJJECDGGFFDCCJIJJJJJJEDABBGA@A227'&)-.-/;:665-DDJJGJGDIFJIIHIJGJJC=?JJJJJIJJIIDBCB****DGJIJHJFCEDJJJJFDG<<<=A800BEFFGJGJFJFE;90.)))((,,+;36987738<<=@>=AAEJIJJJHJJFCCCC??DA7225FFGCA?;;>@JFBB@@@??@@D62222==><CEJJJIEJH6666J76664434CEJGGBAA@A>@>;9:</=@FIFIJJJEJCA44FIJIHHJJGJJJHBIGJJJFHIEIDDCJJJJIJJJJJJHE=>>=@@??@3332920053828?GHGJJBABAGJFDBCCJFJJGG@;;;====HGIJIDFGIJJGFCDFIJJJJJGFFJJGJ<<<<J@BAAJJJJJGJH7555<JJJJFJGIFHJJGGJJGIGGJJJIJJIFIJJGJFGJIHJIJFJJGIJBBBJCDB<::==HJFJJG=<<<A>>>@EE@?>24222=9:G5554224,)&(///15788:;<FJGJJJJJJJHJIJCBC;;;;CHFC?@?>98''))(&))()*>9995123233BGE>==?A>?GAGFJHJGJJIGJIJIJFFGJJHJJEIEAAA>AEFJHJJFJJEEG?>>?EI777455,--)(('.,--.8752./12-,*($$%&&')+,,('''--0/2(?AJEFDDDEJJGJFHHJHJIJHJGJJIFHEGIJF111-.++2123/))((+/...>>=>?E>JD4EDJJJJFJFIFJJJJJJJJJJJGGJGIFDCGHFDIFHJ4/..)(''(''''(24CBCD8767;:9:;8886::CDCEHJGJJHFGFCC?>''(001999<<<<=DFCAAEB@@ABDFJFJJJJJJJ8778>?;;<@DDCEB@@CE00005878=CDCDGDCA96668@<:::??99:=7>=<9998;<211322.*&&())'%&%&*.**-.4,,.>ACDHH?=7AJ73333HCBBBDH@B@?HGGGDFGFHJ9898CC?@==;:7457=JGJJJIHGJD>?=<>AAA@?==;;=FJBA?=?AFFEJEFJGJJFJJFJJJFIJJJIJJIJJJJJIJJJHGJJJJECGG>=>DHJEFHJFJFD@AF>>>?JD;;;://1/555;;<>===>>?>=>?>>>=>;:9:;;9::;A@@?5555599=@?>>=<<=?=<?<A@@@B@=<<=<993///1:;A?;999:85445;<<<<:322289999::9:;<;;=B:2222;2//188:;;<;9::4557:9:<=<8667444367:877789<;8.,-./**++****147=;;8788:=<-,,-<>=<;;;::;<=;76669::==?>;;:98778::7877967779+++*(&&&&,,--::9788:9222260../332244953322215**+:;=;989655698:96544778:96667;;971++/.--,,-&%%))15566:8-888788>5---..0//00/1./.3346664555864557;8))))3+**('+004453((***65877994125334487766667789776652&&&0&&''(41116=:+*****-)((,788;<CB@@@=99889776667544345676765645111465888778:9655565885323464211368889765555766667988779;:976678:?><3/,/4575434557755546764(&(42337877777788::945<=;74556655556546656668665569:8778864556662323553555:<:9FIJGJJFJCGEDFJFACA>735226789JEJIIHEHJGGFCD>CJGJIJJEIHFJIEGDCDBBDDBEGDGD''''(.:DJEEJEJJFDDHDJEFFJFGEJJJGJIJJDGJJEIHJJJJFFJJJHJJJIIICDFFIIHJJJJJJD@AAEFIJJIDC?2112(''%%%%*)'&&'(%%&&:AGJEJJHDGJJJJHGJGJJJJJJJGJJJJJHHJJJDJJGDFFHJFJFJHIDDEGJJJJIJEJHJGIEEJJHJIGIIJ:9889785.&'':>?)(((::9:;:==<:A@9=>BJGJBA?DGJJJJJJGAIHJJHJDCBBFEBBAGFGJJJHJJGJJC>>>CJJDDB;<<;DDBDDEJJ9899<:6943-,.../87:34,*))*754.03AIG?>>?CHJGGGHIEJFJJHHFJJJFJHID??HJHJEGD@BBBGJGJHGFFHIDHHGGJJJIGIHJ??>?HGFJDJIECHGJBCBEFEH?=;<AFJFEJJJJHEDEIFJEIIJI762((<=BECD?=<8*('%&&&&+).,*+*5;<?@@@JGGJGJIHHJIJJJJBA@?C4444=6+=>JJIEFHJDEECEGJJGJIGJ@CFGJGEFGA?>?ACJJJGHJGJJJJJIEDHJJJJJJIIJIJFJBGJIJJGJIFJJGJJAABEJIFDJHIIIJGFJJJGJHHGJEJJJJDEJGGJJJHJJJJGJFJFAAAA5444*('',<>IIIGFEJGJGIEIJJJIGJJGJJJIHHFJCBAB:88000.,,*)))(AACJJJJJJJHGE<1--->4;>IJHJHJJJHIJHJJJC:--DCJJJ====GEHJGFJHIJJJIJJFIBCFJJJJIGJJJJJIGHJJ?IJFFDIJJJJJGIGEE))))9GHBBB?<<=DFIABC@@7777?4334EFCDDCCJIJDFGJJJGIIJIHJGIJJJCBDDEJJGFJJJJJFEJFJJFDBA11?JGBABCDC:666710/03..007GDFEBFHFJJGJIJJJJGGFD62223777B)))*)*+-.**>?@ABHEIJFEEIHDJGJFHIJJJHJHJHHJ96655-,,,-7;7>A=<:;62))*+4689880069879DHGBAADHCCCJC775..58:BBIFJHJEEE87JFJDGEDJ>GIE4444J;;:77878::78=89:<::55682001('''('''/..001+***0778<C@DCAD=7<=>FDCEC@?>:9:5871179=@;;<;....-,+,+)((%%$#%(()*
@Glass_T7V_11_D3_12_8_11
CCAGGAGAGATTCATCACTACGGTCGTCATCCGGAGGCTCGCGAATGGTATCACCAGTGGGTTTACTTTCGTCCGCGCGCCTACTGGCATGAATGGCTTAACTGGCCGTCAATATTTGCCGATACGGGGTTCTTTCGCCCGGATGAAGCGCACCAGCCGCATTTCAGCGACCTGTTTGGGCAAATCATTAACGCCGGGCAAGGGGAAGGGCGCTATTCGGAGCTGCTGGCGATAAATCTGCTTGAGCAATTGTTACTGCGGCGCATGGAAGCGATTAACGAGTCGCTCCATCCACCGATGGATAATCGGGTACGCGAGGCTTGTCAGTACATCAGCGATCACCTGGCAGACAGCAATTTTGATATCGCCAGCGTCACACGGCGTATTCTGCTCTTGTAAATCACGTATCATCTTCGCCGAGCAGTTAGGGATTAGCGTCTTAAGCTGGCGCGAGGACCAACGTATCAGCCAGGCGAAGCTGCTTTTGAGCACCACCCGGATGCCTATCGCCACCGTCGGTCGCAATGTTGGTTTTGACGATCAACTCTATTTCTCGCGGGTATTTAAAAAATGCACCGGGGCCAGCCCGAGCGAGTTCCGTGCCGGTTGTGAAGAAAAAGTGAATGATGTAGCCGTCAAGTTGTCATAACTCTAGAAGCGGCCGCGAATTCGAAGAAACAGCGGCCGCGAATTCCAGAAATCATCCTTAGCGAAAGCTAAGGATTTTTTTTATCTGAAATTCTGCCTCGTGATACGCCTATTTTTATAGGTTAATGTCATGATAATAATGGTTTCTTAGACGTCAGGTGGCACCATGGGAAATGTGCGCGGAACCCCTATTTGTTTATTTTTCTAAATACATTCAAATATGTATCCGCTCATAATAACCCTGATAAATGCTTCAATAATATTGAAAAAGGAAGAGTATGAGTATTCAACATTTCCGTGTCGCCCTTATTCCCTTTTGCGGCATTTTGCCTTCCTGTTTTTGCTCACCCAGAAACGCTGGTGAAAGTAAAAGATGCTGAAATAAGTTGGGTGCACGAGTGGGTTACATCGAACTGGATCTCAACAGCGGTAAGATCCTTGAGAGTTTTCGCCCCGAAGAACGTTTTCCAATGATGAGCACTTTTAAAGTTCTGCTATGTGGCGCGGTATTATCCCGTATTGACGCCGGGCAAGAGCAACTCGGTCGCCGCATACACTATTCTCAGAATGACTTGGTTGAGTACTCACCAGTCACAGAAAAGCATCTTACGGATGGCATGACAGTAAGAGAATTATGCAGTGCTGCCATAACCATGAGTGATAACACTGCGGCCAACTTACTCTGACAACGATCGGAGGACCGAAGGAGCTAACCGCTTTTTTGCACAACATGGGGGATCATGTAACTCGCCTTAATAGTTGGGAACCGGAGCTGAATGAAGCCATACCAAACGACGAGCGTGACGCCACGATGCCTGTAGCAATGGCAACAACGTTGCGCAAACTATTAACTGGCGAACTACTTACTCTAGCTTCCCGGCAACAATTAATAGACTGGATGGAGGCGGATAAAGTTGCAGGACCACTTCTGCGCTCGGCCCTTCCGGCTGGCTGGTTTATTGCTGATAAATCTGGAGCCGGTGAGCGTGGGTCTCGCGGTATCATTGCAGCACTGGGGCCAGATGGTAAGCCCTCCCGTATCGTAGTTATCTACACGACGGGGAGTCAGGCAACTATGGATGAACGAAATAGACAGATCGCTGAGATAGGTGCCTCACTGATTAAGCATTGGTAACTGTCAGACCAAGTTTACGAGCTCGCTTCAACCTGTTGATGAATCCAGTAATGACCTCAGAACTCCATCTGGATTTGTTCAGAACGCTCGGTTGCCGCCGGGCGTTTTTTATTGGTGAGAATCCAAGCACTAGGGACAGTAAGACGGGTAAGCCTGTTGATGATACCGCTGCCTTACTGGGTGCATTAGCCAGTCTGAATGACCTGTCACGGGATAATCCGAAGTGGTCAGACTGGAAAATCAGAGGGCAGGAACTGCTGAACAGCAAAAAGTCAGATAGCACCACATAGCAGACCCGCCATAAAACGCCCTGAGAAGCCCGTGACGGGCTTTTCTTGTATTATGGGTAGTTTCCTTGCATGAATCATAAAAGGCGCCTGTAGTGCCATTTACCCCCATTCACTGCCAGAGCCGTGAGCGCAGCGAACTGAATGTCACGAAAAAGACAGCGACTCAGGTGCCTGATGGTCGGAGACAAAAGGAATATTCAGCGATTTGCCCGAGCTTGCGAGGGTGCTCTAAGCCTTTAGGGTTTTAAGGTCTGTTTTGTAGAGGAGCAAACAGCGTTTGCGACATCCTTTTGTAATACTGCGGAACTGACTAAAGTAGTGAGTTATACACAGGGCTGGGATCTATTCTTTTTATCTTTTTTTATTCTTTCTTTATTCTATAAATTATAACCACTTGAATATAAACAAAAAAACACACAAAGGTCTAGCGGAATTTACAGAGGGTCTAGCAGAATTTACAAGTTTTCCAGCAAAGGTCTAGCAGAATTTACAGATACCCACAACTCAAAGGAAAAGGACATGTAATTATCATTGACTAGCCCATCTCAATTGGTATAGTGATTAAAATCACCTAGACCAATTGAGATGTATGTCTGAATTAGTTGTTTTCAAAGCAAATGAACTAGCGATTAGTCGCTATGACTTAACGGAGCATGAAACCAAGCTAATTTTATGCTGTGTGGCACTACTCAACCCCACGATTGAAAACCCTACAAGGAAAGAACGGACGGTATCGTTCACTTATAACCAATACGCTCAGATGATGAACATCAGTAGGGAAAATGCTTATGGTGTATTAGCTAAAGCAACCAGAGAGCTGATGACGAGAACTGTGGAAATCAGGAATCCTTTGGTTAAAGGCTTTGAGATTTTCCAGTGGACAAACTATGCCAAGTTCTCAAGCGAAAAATTAGAATTAGTTTTTAGTGAAGAGATATTGCCTTATCTTTTCCAGTTAAAAAAATTCATAAAATATAATCTGGAACATGTTAAGTCTTTTGAAAACAAATACTCTATGAGGATTTATGAGTGGTTATTAAAAGAACTAACACAAAAGAAAACTCACAAGGCAAATATAGAGATTAGCCTTCAATGAATTTAAGTTCATGTTAATGCTTGAAAATAACTACCATGAGTTTAAAAGGCTTAACCAATGGGTTTTGAAACCAATAAGTAAAGATTTAAACACTTACAGCAATATGAAATTGGTGGTTGATAAGCGAGGCCGCCCGACTGATACGTTGATTTTCCAAGTTGAACTAGATAGACAAATGGATCTCGTAACCGAACTTGAGAACAACCAGATAAAAATGAATGGTGACAAAATACCAACAACCATTACATCAGATTCCTACCTACATAACGGACTAAGAAAAACACTACACGATGCTTTAACTGCAAAAATTCAGCTCACCAGTTTTGAGGCAAAATTTTTGAGTGACATGCAAAGTAAGTATAATCTCAATGGTTCGTTCTCATGGCTCACGCAAAAACAACGAACCACACTAGAGAACATACTGGCTAAATACGGAAGGATCTGAGGTTCTTATGGCTCTTGTATCTATCAGTGAAGCATCAAGACTAACAAACAAAAGTAGAACAACTGTTCACAGTTACATATCAAAGGGAAAACTTTCCATATGCACAGATGAAAACGGTGTAAAAAAGATGGATTGTACATTCAGAGCTTTTACGAGTTTTTGGTGCATTCAAAGCTGTTCACCATGAACAGATCGACAATGTAACCTCGAGATTACCGCCTTTGAGTGAGCTGATACCGCTCGCCGCAGCCGAACGACCGAGCGCAGCGAGTCGTGAGCGAGGAAGCCTGCATAACGCGAAGTAATCTTTTCGGTTTTAAAGAAAAAGGGCAGGGTGGTGACACCTTGCCCTTTTTTGCCGGACTGCAGCGGCCGCTACTAGTATTAATATGCGCGCAGCGTCTGGAAAACCGAGGCCAAAAGACGTGCGTCTTTGATGCCCGGTTGCGACTCTACAGCAGAATTAAAATCAAGTCCGGCGCAGCCAGTTGTGCCGCTTCCACGCAGTTATCTGCGCCTAAGCCCCCCGCCAGCAGAACGTTGCCAAGCGATTGACCATTTAATAGTGACCAGTCAAAACGTTGCCCGCTTCCACCCTGGCCGTTGTCTAAAACATATTTATCAACGTGCTGAAACTCGCGGGCGGGCAGGGTTTCACCGACGCTTAATGCTTTCCAGATGGCAACATGTGCTGGCAGAGCTTCACGCAGCGTATCGATATACAGCTGTTCTTCATTACCATGCAGTTGCACTGCCGCCAGCGATAACACCTTAGCTTTGTCCACCACATCGGCAATATCGTGATTGCGGAACACGCCAACATACTGCAACAGGTGCCGCAGCCATCACTTCCTGCGCCTGTTCAACGTTGACGCAACGCGGTGATGTCGCAACAAAAATCAACCCACCGTAAATCGCGCCCGCGTCATAAGCTGCTTTAGCATCTTGCCCACGCGTCAGGCCGCATACTTTATTCTCACCCAGCAACACCCGGCGCACGGCGGCGTGCAAATCGTCATGGGCCATCAACGCCGAACCAATCAGAAAACCGTTAGCGAAGTGGCTTAACTCGCGCACCTGAGCGTAAGTATTGATGCCGGATTCGCTGATTACCGTCACGTTGTGCCCCAGTTTCGGCGCAAGCTCGCGGGTACGGTTAGATCGATCGACAAATCACGCAGATCGCGGTTGTTGATGCCAACGACCTTTGCTCCCAATGCAATGGCGCGCTCCTGTTCCTCTTCATTACTGACTTCGGTCAGCACCCCCATCTCCAGACTGTGAGCGACGGCGGCAAGCTGGCGATATTGGTCGTCATCCAGTACTGAAAGCATTAATAAGCAGGCATCGGCCTGGTAATAGCGCGCCAGATAGATCTGGTAAGGGTCGATAATGAAGTCTTTACATAAAATCGGCTGCGGGGCGATTTGGCTGACGATGGGGAGGAAATTAAAGCTCCCCTGAAAATATTTCTCATCAGTCAGCACCGAAATTGCCGAAGCGTAATGTTTATAAATGGCGGCAATGCGTGCTGGATCGAAATCATCACGGATCACGCCTTTTGACGGCGACGCTTTCTTGCACTCCAGAATAAACGCCGTGCGCGCACCCTGTAGCGCATCATAAAAATGTCGCGTGCTCGGCTGAACCTCATTCTGAAAACTGGCCAGCGGTTGCTGCTGTTTGCGGGCTTCTACCCAAATCGCCTTGTCTGCGACGATTTTCGCTAAAACGGTTTGCATATCTACGTATTTCTCCTCTTTCTCTAGTAGCTAGCCCAAAAAAACGGGTATGGAGAAACAGTAGAGAGTTGCGATAAAAAGCGTAGGAATTGCCCATCCGCTAATCTTATGGATAAAAATGCTATGGCATAGCAAAGTGTGACGCCGTGCAAATAATCAATGTGGACTTTTCTGCCGTGATTATAGACACTTTTGTTACGCGTTTTTGTCATGGCTTTGGTCCCGCTTTGTTACAGAATGCTTTTAATAAGCGGGGTTACCGGTTTGGTTAGCGAGAAGAGCCAGTAAAAGACGCAGTGACGGCAATGTCTGATGCAATATGGACAATTGGTTTCTTCTCTGAATGGCGGGAGTATGAAAAGTATGGCTGAAGCGCAAAATGATCCCCTGCTGCCGGGATACTCGTTTAATGCCCATCTGGTGGCGGGTTTAACGCCGATTGAGGCCAACGGTTATCTCGATTTTTTTTATCGACCGACCGCTGGGAATGAAAGGTTATATTCTCAATCTCACCATTCGCGGTCAGGGGGTGGTGAAAGATAGGGGACGAGAATTTGTTTGCCGACCGGGTGATATTTTGG
+
=<<>A99777<=>BIFGGHHEJJJJJJJJFJJIHJCCBB=<=>>?B9887<=6444JGEJJEJJJJJ@JJEJJHEFGDGGGHIJJJJHIJEFJJJFJJJJJHJHJJIFIBEDEHGHJJJA00/0JDEEJJHIJFJICB@?:JJEHJJDJFEFCGHHJJJHFFJJJJJIJGJJJJJJ@=GEC1***+9888HJ986.;<AHA@HJJJJ;?A;831118349;B???GGDEJIJIJJIJFJFEJGJIJHJIGJGHJGEFEJIGGGJFGEFHJJJGJJJHJHIGJHJJJJJD><<<AID@ADCJIJEEFEIFJJJFIFBBDGEHGJIB;;:?D@ABCEB===;((((JJGJJJJAA@888:AG7447>>=>>73344.('%%&',+,*'+')'&$$$&)*%$#$###$$&''''''-**),*'()1<??CEDIIHJJIJJJIIIJIGJEAAABG2000CDDEFHJJJGHJFJIJJHJJJJJGJGJGJHJJJJEJHGEFDCGJJGJJJIJJIHGIGJIJEG<<<JJI8889FFDJFIJJJGJ////.,,3,,88???GHCJJIJGJJJJHHGGJJHJJJHGEJJIGEDECHE@>>@8988==7/ACGIIJHHJGJHCJHHJJHJJJJGEJJHJGJJJJJJJJGIJJHJ?:9878864.///3JFJJJIEG??>?@?@AEFJJJCDGJJGJDDDCJDJ8888EFHJCAB@@BGBDJJJGJFJEHFGHA@:<26ACJFFHJJJJJHH?A@>1*)000EFHHIEFJIJFGJJJHIGIJIFIJHEJJJJJJHJIIJJIGGJJJJE:99:<?7667CDHB7667?CJEJJJJIJJJGDDCGGJIJJJJCEFGJJJJJJGJJJJHIFFIHIGJJJIGHJHIJIJJJJIF>0/%%'3<BCCEJHJJJJGJHJJIJJJIGGJJIGIGJJJJIGHGJIFJIBCDBDJEEGJJ?>>:51..3JEEHGDJFEJJGJ:9:;7,*'''7=>?BAB@>@BC@GB>99;:**())8:3556HEBDEBIEJIJJJJJJGIJJJJHJCD?++))))4110/)'&&'+,-,08BBBFHDJ@A@BJ@C@AB@;:222CD333142899A5E9CIFJJIJJGGGDJEDGJJJIJJHHJJJGCJJJGHJGFG>>=>DC<6<;:::;<>EEIHHJJJJFDFHHE?<@CEF@IGFGHJHIIGIHIIHFEJFCGHFJIIHJJJGHGFIJIFIJJ;:8..,/==?B@FCEJIJFJIJJJJJHJHIIHJFFJGCECFHJJJHIIFGGGJJFJHJGJJJFGJJFAE@DCFIEJGJFJGGJBAA@B<67FHJJIF8878>GJF??66645557B887;@4/.&'55ECBC+***---210(((@@FGGD@BBFJHEDEGJGJJJGHJEIEFE>>>JEEFA@CA<;;<JGEFGFJ111////7=>EFHJJIJHJJDDEFIJJJJGIHHGGJJJJFJJFFFJJFJIJ>==>IJJJFJJJJJGDH7778EEA@@ADIFJJHFJJCCFCE?....BEDDJJGJDGJJFJDHHIA767>@;<70CHIIHJFFHGGJJJHJHIGJJGJJJJFDECB??DB@<.0//;::;;@@AIJGJEEB;9=FHGJGDJAJJJHJJJHEFHJA,,,,JGJJJ====JJJJJEDCEBDEDDCB7778;;;;JFIIHJJHIGG@@?>HJJIJHJFJJJJJJJGGIJIHJJ9987JHJIIJIDEFGJJJJIJJEFJ;;;HJFFEGGHE<;;=DEAABBIFGJJFJJJIFDG;;;;;FJIHFIGIJJHFGIGCIJJJJJJJJJJF4443;754367744>@DHBAABEJGG222;B;////+*)''(/.0)00(((&);6677EJ9998A@BGGIHFJFGJIJJJJHJJJGJHJJGJJGFJFHFBGEFDBJFIJIJFEDCJJJEBD999-++3>==?@@EIGJHGJJEJJJIJHIJJEFJHEJJJJJJJGFDFGJJHJJIFJHJJJJJIJJABCIJJJGF88GFFIDGJEHJIIJHJJHJIJJIIJJIIJJEA?=>?DFE@,,,,=EBCGEEEF;21300984<<@888DB@A?BJJIDCBCJJJEHHHJIGGJJJFA@?@C>?DCCCBHAD<;;;=GJIDFGDHJJGIJIJJGJJHJGFCEADDGJ@@?<A@?@@C@AADFIFFFHIFHCFIFDFFE0++12>JJGGGEDDHH;;;;DECA@AA@@??EDJFEBEGDIC63326FDJFDDCDFFHJHJIJFDHJJFC9881112HHFJGIJIIIIJEGDEJJJGGEGJ:9:5333?:889<CGDBJEHEEDCDFGGIFFIJEEACCEGE:9:565.0--,))'(:==@EB>HIHHIIJJFCFDIJDEBDHFE?@ADEHGJEEGFHJGDCDEGJA?<6546@DFDEGCADGFFGHJJFIGGIJHHJHIJDHJJHGHJIIJHJJJHJJJGJFIEGHBBCDEFGJJJIHHJDGJGFFJFJHHJJJHJJJJJJIJJGJFJJJJGJJJHJJJGJJJIJHGJJG9620:?E@2222A>EGJIJJHGJJIGJJJJJIJGBJDEI?B)(((&&'.36<>BACEEJHAE,EHGJJJJGEFCCFJFJFJFJJIJJJJHJIFBJFJJJFGIJJJJIJJGHJHJJJJHFGGECDEGGJIFGJJJJGJJJHHJJFJGIJHJHHJJJFJGJJJJJHJJJJHGHHFEFC@A@BA?=8///ABBBHAFCBEG@FHJJJJEGJJJHJJFJJIJFHEHJDEGDJGJJHJIJJIGFDHJHJJJJHJIGJHJJHEIJJJJGJJJJIIJJJGHHJIGHJJJJJJ7777JJIJGJJGIIIIJJJJJIJAB@@AFGJHFBGJIFHEFJJFCDDAFDBBABCFGFHIGGEFEJIEHJJEHEBFGEDDCBDIDFEDIIGHEC@AA?ABBCC@A@???ACDEHHFCDDDE@>?>>??BGGB@9234<=>@@BDDECDCD@@<9:9796686@CBA@@?CBBDEEGBABAFHIHCEEIJHJ:99:C<6///.01222ECICE?999>BJFFDBCCACCDECIIIC@AEF@@?>@??@@BA@?B@E=;8:99=6><;466DE@>>A>ADCEGJCHDCBCCDDCABAABAADDDDCCFEHGCBBCIDEEDDCCECBDABBDA?@@FCC:::AEDHCBFDDJJEBDDEDFCDCCDEIGFABGDCDCBHEECDDB?=?2221=A?>???@<;?-+***0///0017999EGEDDBABB@AA@BBCFJGDDGEEEEJEIBCCGGFEGCEAADCA@?@CCDB@AAAEDCCCDCCCC@??@A@??>>>@ACEBCCAABDHDFBA@@>???@?AAACDE@AFJJHGGJIGJHIHBCBAAAABBBJCC@CDDDFGJJJJFFIJJJIGFJJJJGJJJJ>==>2)(((2//A=>JIDDDIHHJJJJJJHIEFFCBECCJJEF;>@AJIJIJJFBHIIAB20011DDHHFFIJJGGHDBD@6GF><79<EHIJJIIJJGJJHJJFJJJHCCECJIGEHGGJGGJJJHJGJFHIJJHJJHGGGJJGFBBACIJ889CJGGGJJHFJI.../EGJHGIFDC?:94,,-660001JJCIJ3333JAAD<<;;FJJJJ?>?=A@@FJFD7787777DCECFJCBABFGGJHFFHEEED1112110098FGDCIJHIJJJGFHEBABCGJIJJJJJJEJDGJJIJHJIIJIJJJJGGJIHIFCBCC999GEGECCID<;;>B?>8783334ADGDDBFBBJJJEIJFDC8++++)*9:=DJEGIJIJGEGFF@BAAJICIJFFC89(''&)''%%&''&*26>>;<JFDA@AAB3DHJIGJGFJJGJ6658:;:;944JGGHGDEI;888:J?EBDBEEGGCEEGDHJIJJIJGIJJJJJJFJJHJHHGIJFJJJIJJJJHJHJJJJJJEFJBBA@8889995463.)(%&',789;<<FJJJEGDGHFIJIGJJHJJJGJFJBGCJHGEIJJJJJIJ=>E>JFGGIJHJJJHJFGGIHGDJHA935.,576=E@BA>DBBDEGCDDDBJB???FDF==@BJGIHGJJJFHJDDJDGJJJGJJFJIIJJHGJJJJGIJIJDB@DBB:9635?,++&&&&%''676411?=<;<@<===898:6;:===>>?BIIEGFIFFDFA''&(.5(((((+,.:=@HFBBBCCJGD00JIFJCFEGFFGJJGEEFIEEGHGJHJJHJJJIJJJIIJGJJJJHJIIJJIJJJJGHJIIIJJJJJJGH?FAG=>::;J?@BBHJGHIJHHJJJJHJJJHFFEGJJJJGJHGJIJIHGJJJGJHCDBCIDCBAB;;999=8=78A@ECHDEJIGFGICGJHJ?CHHJJJHGGJGJGBDJJJJJJJIGJJJJGJJJHJJJJJJIJJJJJJHHJJJJJJIJJHJGJJCECHIGFHJJJJJJJJHJJEHGJHGJJJJJJJJIDGJJJJJEJJJJJDGIGJJHHIJJJHJJJJJJFBB@=<<C2112955611118--)(()+,+12235=AEHJJJ????JJ>IHB=424572<;;;AB@CEGJJHJGJJJJGGJHJ8777?@=?@JEEHHJFJJHGJJJJFFEFFEBBJFJHIJJGHIJJJGD??=>>??HJIGHDJDA>BBCEFB@@CCA''''</--A?>=>BDDJJJJJEIJJHJJJJJGJJIJGGEFJGHJGEA>=?<>??CHGJHGFCGHJIJIJJD>>CC)))*JIHJJJIJIJJJIJIJIJHJIJIJJJJHJJJIJIJJGJJJJJIHJGJ?@?++++;<;AGJJGBCDEIHFIJJJGGIFGFJJJCDFJJJJJJGHDDJJJC31112DIFJJJJJJGBD2+*++(''((''(((()<<<=644:D<:;;CDBCJDDEFJHJJFDJEGB?643.))*+,-.7DCDFJH<=<<JFJJIJJJJDIJIECJJJFHGFFJI;::<DFHJ2222;?>@AJEHFGJJJJJJJIJJJJHJJJJJJJJJGJGJJJJEDECBGDDFBCEAB7JJGIJHJJJEJGFIFFFIJIHEJJFJJIHJJGHFJJJJJJFHDC;;;2220.&&,1334GJJGHJJJGFJJJJJHJGJGJJJJJGDDFJJJJIFDHIJFJJJJJEA7:::@AJJJBAFBJJHJBB@F?IJBIJJEB>=@??@GJGIJJHIJHJEFGJJJJIJJJIECADDEEJBJJGGHJIJJHIIIJFJ@@ACDCJEFHIEHJHIJJJGIFHJEJIAB>@AAEDFCEA@ABHFD@A@?GHFDGHHJJJJGJGHJJJHJDF----JHJJGGHJJJJJIGHIHHJDGGEJJJJJJIJHJHGDCB00./40)*)))37@<;;;??JJGJJHJHDDEEJJJHIJJJIJJHIGJGFFFJJJHFJ<>>IFEACA@IJHJFFJIGIHEHEECFJHJHCBBBBEDFJFHJJJJJJGJJJCFEHID?86,,+++,((*/335<DDJJHHIGJIFJIGHIFJGECD?:CEJJJJJFGEDGJEDEJAAIC8887777>CGJHJIJE6:EJFGA65(&&('%&&&&'%(*>AGEHJIJJJGIJJJJJEIJGJHJJJJ;;;;J?>??>@@>74&&&&&''*+0//1?5444888:JJDDDJJJHJJHJJJJIGJJJIJHHJHEJJJJGJ?0IJJIIJJJJJJIJJJJJJFHJHGAAJCJJJJIJFJIJJIJJJHJIJJJJHJJHJ>>>JJJGIE@?@AJHGIJHJJJGJJJJJJJJGGJJJJJJJJJJJJHIHJGJFGEI@@AAFGJJJIFIJJJJIIJEJFHJJJJJJIIHHFJJJHJJJJHJJJDHJJJJJFJGJJJJEJJJJIJGJ?>?DC(''(-/34:=<=>FGJJJHJJIDDEDHJHFIJJ?<HDFGEJJJJ=@?FHEAGFIGHECCEGGHJGJGJIJJJJEEGGIEHHAJCJJJJIJJJHEJIJJJJFJJFJJJFHJHGJJJIHFAAA43)&&'(1.-2100113267774/00FJI==<<?:8=20***-FFAA?=;;DFF@?>6****1134555/..)))(+'%
@Glass_T7V_11_D3_12_8_12
CCGGGCGGTGCTCAAAAGCATTTTCGCCTGGCTGATACGTTGGTCCTCGCGCCAGCTAAGACGCTAATCCCTAACTGCTGGCGGAAAAGATGTGACAGACGCGACGGCGACAAGCAAACATGCTGTGCGACGCTGGCGATATCAAAATTGCTGTCTGCCAGGTGATCGCTGATGTACTGACAAGCCTCGCGTACCCGATTATCCATCGGTGGAATTCGTGACTCGTTAATCGCTTCCATGCGCCGCAGTCAGGGTTCGATTGCTCAAGCAGATTTATCGCCAGCAGCTCCGAATAGCGCCCTTCCCCTTGCCCGGCGTTAATGATTTGCCCAAACAGGTCGCTGAAATGCGGCTGGTGCGCTTCATCCGGGCGAAAGAAGACCCCGTATTGGCAAATATTGACGGCCAGTTAAGCCAGTTCGTGCCGAGTCGCGGGCGCCGCGGACAAAGTAAACCCACTGGTGATACCATTCGCGAGCCTCCGGATGACGACCGTAGTGATGAATCTCTCCTGGCGGGAACAGCAAAATATCACCCGGTCGGCAAACAAATTCTCGTCCCTGATTTCACCCTGACCGCGAATGGTGAGATTGAGAATATAACCTTTCAACTCCCAGCGGTCGGTCGATCAAAAAAATCGAGATAACCGTTGGCCTCAATCGGCGTTGAACCCGCCACCAGATGGGCATTAAACGAGTATCCCAGCAGCGGGGATCATTTTGCGCTTCAGCCATACTTTTCATACTCCCGCCATTCAGAGAAGAAACCAATTGTCCATATTGCATCAGACATTGCCGTCACTGCGTCTTTTACTGGCTCTTCTCGCTAACCAAACCGGTAACCCCGCTTATTAAAAGCATTCTGTAACAAAGCGGGACCAAAGCCATGACAAAAACGCGTAACAAAAGTGTCTATAATCACGGCAGAAAAGTCCACATTGATTATTTGCACGGCGTCACACTTTGCTATGCCATAAGCATTTTTATCCATAAGATTAGCGAATCCTACCTGACGCTTTTTATCGCAACTCTCTACTGTTCTCCATACCCGTTTTTTGGGCTAGCTACTAGAGAAAGAGGAGAAATACTAGATGATGCAAACCGTTTTGGGAGTGGCGCCAGCCGGAGCACGACGATAATGGCAGGCCCAGCAAAGCGCAGCGACCCGCTGGCGCTGTTTCAGGATAATTCAGCCCAGCACGCGACATTTTTATGATGCGCTACAGGGTGCGCGCACAGCGTATTTCTGGAGTGCAAGAAAGCGTCGCCGTCAAAAGGCGTGATCCGTGATGATTTCAATCCTGGGCATTGCCGCCATTTATAAACATTACGCTTTCGGCAATTTCGGTGCTGACTGATGAGAAATATTTTCAGGGGAGCTTTAATTTCCTCCCCATCGTCAGCCAAATCGCCCCGCAGCCGATTTTATGTAAAGACTTCATTATCGACCCTTACCAGATCTATCTGGCGCGCTATTACCAGGCCGATGCCTGCTTATTAATGCTTTCGGTACCTGGATAACGTCACCAATATCGCCAGCTTGCCGCCGTCACGCTCACAGTCTGGAGATGGGGGTGCTGACCGAAGTCAGTAATGAAGAGGAACAGGAGCGCGCCGTTGTGCCGCTGGAAGCGAACGCGCTGGCATCAACAACCGCGATCTGCGTGATTTGTCGATTGATCTCAACCGTACCCGCGAGCTTGCGCCGAAACTGGGGCGTGACGGTAATCAGCGAATCCGGCATCAATACTTACGCTCAGGTGCGCGAGTTAAGCCACTTCGCTAACGGTTTTCTGATTGGTTCGGCGTTGATGGCCCATGACGATTTGCACGCCGCCGTGCGCCGGGTGTTGCTGGGTGAGAATAAAGTATGTGGCCTGACACGTGGGCAAGATGCTAAAGCAGCTTATGACGCGGGCGCGATTTACGGTGGGTTGATTTTTGTTGCGACATCACCGCGTTGCGTCAACGTTGAACAGGCGCAGGAAGTGATGGCTGCGGCACCGTTGCAGTATGTTGGCGTGTTCCGCAATCACGATATTGCCGATGTGGTGGACAAAGCTGATATCGCTGGCGGCAGTGCAACTGCATGGTAATGAAGCGCTGTATCGATACGCTGCGTGAAGCTCTGCCAGCACATGTTGCCATCTGGAAAGCATTAAGCGTCGGTGAAACCCTGCCCGCCCGCGAGTTTCAGCACGTTGATAAATATGTTTTAGACAACGGCCAGGGTGGAAGCGGGCAACGTTTTGACTGGTCACTATTAAATGGTCAATCGCTTGGCAACGTTCTGCTGGCGGGGGGCTTAGGCGCAGATAACTGCGTGGAAGCGGCACAAACCGGCTGCGCCGGACTTGATTTTAATTCTGCTGTAGAGTCGCAACCGGGCATCAAAGACGCACGTCTTTTGGCCTCGGTTTTCCAGACGCTGCGCGCATATTGATGCTTCGTAGCGGCCGCTGCAGTCCGGCAAAAAAGGGCAAGGTGTCACCACCCTGCCCTTTTTCTTTAAAACCGAAAAGATTACTTCGCGTTATGCAGGCTTCCTCGCTCACTGACTCGCTGCGCTCGGTCGTTCGGCTGCGGCGAGCGGTATCAGCTCACTCAAAGGCGGTAATCTCGAGGTTACATTGTCGATCTGTTCATGGTGAACAGCTTTGAATGCACCAAAAACTCGTAAAAGCTCTGATGTATCTATCTTTTCTACACCGTTTTCATCTGTGCATATGGACAGTTTTCCCTTTGATATGTAACGGTGAACAGTTGTTCTACTTTTGCTTTGTAGTTGTTGATGCTTCACTGATAGATACAAGAGCCATAAGAACCTCAAATCCTTCCGTATTTCGCGCGTATGTTCTTCATGTCATTCGTGTTTTTGCGTGAGCCATGAGAACGAACCAGTGGAATAATTCTCTTTGTGCATGTCACTCAAAAATTTTACCTATCAAAACTGGTGAGCTGAATTTTTGCAGTTAAAGCATCGTGTAGTGTTTTTCTTAGTCCGTTATGTAGGTAGGAATCTGATGTAATGGTTGTTGGTATTTTGTCACATTCATTTTTATCTGGTTGTTCTCAAGTTCGGTTACAAGAAATCCATTTGTCTATCTAGTTCAACTTGGAAAATCAACGTATCAGTCGGGCGGCCTCGCTTATCAACCACCAATTTCATATTGCTGTAGTGTTTAAATCTTTACTTATTGGTTTCAAAATAATATGGTTAAGCCTTTTAAACTCATGGTAGTTATTTTCAAGCATTAACATGAACTTAAATTCATCAAGGCTAATCTCTATATTTGCCTTGTGAGTTTTCTTTTGTGTTAGTTCTTTTAATAACCACTCATAAATCCTCATAGAGTATTTGTTTTCAAAAGACTTAACATGTTCCAGATTATATTTTATGAATTTTTTTAACTGGAAAAGATAAGGCAATATCTCTTCACTAAAAACTAATTCTAATTTTTCGCTTGAGAACTTGGCATAGTTTGTCCACTGGAAAATCTCAAAGCCTTTAACCAAAGGATTCCTGATTTCCACAGTTCTCGTCATCAGCTCTCTGGTTGCTTTAGCTAATACACCATAAGCATTTTCCCTACTGATGTTCATCATCTGAGCGTATTGGTTATAAGTGAACGATACCGTCCGTTCTTTCCTTGTAGGGTTTTCAATCGTGGGGTTGAGTAGTGCCACACAGCATAAAATTAGCTTGGTTTCATGCTCCGTTAAGTCATAGCGACTAATCGCTAGTTCATTTGCTTTGAAAACAACTAATTCAGACATACATCTCAATTGGTCTAGGTGATTTTAATCACTATACTAAATTGAGATCAGCTGTCAATGATAATTACATATCCTCCTTTCCTTTGAGTTGTGGGTATCTGTAAATTCTGCTAGACCTTTGCTGGAAAACTTGTAAATTCTGCTAGACCCTCTGTAAATTCCGCTAGACCTTTGTGTGTTTTTTTTGTTTATATTCAAGTGGTTATAATTTATAGAATAAAGAAAGAATAAAAAAAGATAAAAAGAATAAATACCAGCCCTGTGTATAACTCACTACTTTAGTCAGTTCCGCAGTATTACAAAAGGATGTCGCAAACGCTGTTTGCTCCTCTACAAAGCAACCTTAAAACCCTAAAGGCTTAAGTAGCACCCTCGCAAGCTCGGGCCAATCGCTGAATATTCCTTTTGTCTCCGACCATCAGGCACCTGAGTCGCTGTCTTGGCGTAGTTCGTTCGCTGGCTGGCTCTGGCAGTGAATGGGGGTAAATGGCACTACAGGCGCCTTTTATGGATTCATGCAAGGAAACTACCCATAATACAAGAAAAGCCCGTCACGGGCTTCTCAGGGCGTTTTATGGCGGGTCTGCTATGTGGTGCTATCTGACTTTTTGCTGTTCAGCAGTTCCTGCCCTCTGATTTTCCAGTCTGACCACTTGGGTATTCCCGTGGCAGGTTGATCAGACTGGCTAATGCACCCAGTAAGGCAGCGGTATCATCAACAGGCTTACCCGTCTTACTGTCCCTAGTGCTCGGATTCTCACCAATAAAAAACGCCCGGCGGCAACCGAGCGTTTTGAACAAATCCAGATGGAGTTCTGAGGTCATTACTGGATCTATCAACAGGAGTCCAAGCGAGCTCGTAAACTTGGTCTGACAGTTACCAATGCTTAATCAGTGAGGCACCTATCTCAGCGATCTGTCTATTTCGTTCATCCATAGTTGCCTGACTCCCCGTCGTGTAGATAACTACGATACGGGAGGGCTTACCATCTGGCCCCAGTGCTGCAATGATACCGCGAGACCCACGCTCACCGGCTCCAGATTTATCAGCAATAAACCAGCCAGCCGGAAGGGCCGCAGCACGAAGTGGTCCTGCAACTTTATCCGCCTCTGCCATTCCGTCTATTAATTGTTGCCGGGAAGCTAGAGTAAGTAGTTCGCCAGTTAATAGTTTGCGCAACGTTGTTGCCATTGCTACAGGCATCGTGGTGTCACGCTCGTCGTTTGGTATGGCTTCATTCAGCTCCGGTTCCCAACGATCAAGGCGAGTTACATGATCCCCCATGTTGTGCAAAAAAGCGGTTAGCTCCTTCGGTCCTCCGATCGTTGTCAGAAGTAAGTTGGCCGCAGTGTTATCACTCATGGTTATGGCAGCACTGCATAATTCTCTTACTGTCATGCCATCCGTAAGATGCTTTTCTGTGACTGGTGAGTACTCAACCAAGTCATTCTGAGAATAGTGTATGCGGCGACCGAGTTGCTCTTGCCCGGCGTCAATACGGGATAATACAGCCGCATTAGCAGAACTTTAAAAGTGCTCATCATTGGAAAACGTTCTTCGAGGACTAAGGATCTTACCGCTGTTGAGATCCAGTTCGATGTAACCCACTCGTGCACCCAACTGATCTTCAGCATCTTTTACTTTCACCAGCGTTTCTGGGTGAGCAAAAACAGGAAGGCAAAATGCCGCAAAAAAGGGAATAAGGGCGACACGGAAATGTTGAATACTCATACTCTTCCTTTTAAATATATGAAGCATTTATCAGGGTTATTGTCTCATGAGCGGATACATATTTGAATGTATTTAGAAAAATAAACAAATAGGGGTTCCGCGCACATTCCCATGGTGCCACCTGACGTCTAAGAAACCATTATTATCATGACATTAACCTATAAAAATAGGCGTATCACGAGGCAGAATTTCAGATAAAAAAAATCCTTAGCTTTCGCTAAGGATGATTTGCTGAAGTCGCGGCCGCTGTTTCTTCGAATTCGCGGCCGCTTCTAGAGTTATGACAACTTGACGGCTACATCATTCACTTTTTCTTCACAACCGGCACGGAACTCGCTCGGGCTGGCCCCGGTGCATTTTTTAAATACCCGCGAGAAATAGAGTTAATCGTGAACCAACATTGCGACCGACGGTGAT
+
52+++(&&&+,.(#$%('&%%%&,,=DJGJGFJGJJFJJJIHGJEHJDDGDDCA?93**0500086689JJGJJHJIJJFFD@???77<C//C@AD@@ACFGGIIJIJIJIJJJJJJJJGHIJFDBB?ACFHIJJJHJHJHJHJIGJFFFJJFFBB<>A@HJHIJIJJJJGJJGFCBBAIHIJFJFJHJJJEGJJJGJJJJHGJJG=99:0)('%(%%%%''-1142023376766734;;44327655(&&'())&))**77<77>?A8755675;>;=>>HF@@@?GJB10000002@>;?59EGJB6>B:9CDHIGJHJIJFJJIJJI@ABHIEIHIEHFHJHJJHIJJJJJJGEG=<85+-?>ABDJ@:::GEB;84../;<JJGJJJJJJGJHJECCFCBDC55550//183,&&')))+5(&&&&&&%%&'+)(&'('')&&&('''(8???BCAEJGJJJJIIHJIGECEEFFF>>ACJJHJFJGJJJJDDDHFJC?@@AJGJJJJJIIGJCHA;''''':DDEJJFJJEGJIJJGFHJJJJJJJJGGHDD9988B@2*9/+))+4::=GCJEHGJJJJFIGGDC9878<===;<=878:12*'&&&33@DA@?,)))&&'(*'&'>><<>CGJFJJHJJHDGGDCBDJA2222889887''''71/0/.1357=?;==JJHGCABA30017:871'''(,,(**FHHJJHGEGHJJJJIJJJJJJJHJJHGIJJJJJJJJJJJJIJJFEB;DDHFEJJJHCIJJJJJJJJJJJJJJJCCCHIJHJIIIIJJJFJJJJJFCJJJHEEJJJJJJJJJHGGGJHJIJHJJDIJJJJIEJJJJ??BBFFFJJGJIGJJJIIGEI'''(;**9BBCBCDFJHGIHJJFFJJIFFFCBFDH877;765300029:><///0@>A=:=;0///8:ACIGJJJIJIFJJJJEEEHJIIIJHGJJJJEFJHFFJG4,)/11.,,,,66677766553*(')%'(*++...1//4BA@@GEIGDDBGDJJJIGEDA>?8,+)3))))))>@::865688EEJEIJJJGFB.,0;9BB@>=?FEGFGJFCA99;D?=;22223:967897)(&'%$$$$%&'$$%&&&&&&&'&$$##%$$%$$##%%%&+''''*+)'&&&((&&%%'%((''&%$%%$$&&&%%%%$$$%%%%'(,).49::;EFJGJJJJJJIHIJJJIJIIICDDCFFJHCDJ@>/../...3319=?CFFHJIGJJGHJHHJIJIJJJJGDEFFJJJFGIGFE8;6666==;<,%%$%&&%%%$&(&$&2-ADGJIJJJJJHHECEFJJJFJ@878:JIGJJC@BB@:99:D@10003567::<::@E98489;<::87637;?A@GGBCHDFJJJGJHGJIJJJFH?>=>==EJJGHFJHJJHHDDHFJJJJHDA<9:::DJFJEF>D723845611@;;CGFFJFJHGIJJJFD:9EEA?>??CGJEEF?=8<;;:?....8('&(,0/+))))&&&&$$$$%')4>BAGJGHGCBBHG@==<885-+*''&'*))+**++ACCEB?<<<;;5212,,+1176,)()-;==FFDFEGEFJJGB@D;;<AD:322362/(&%&$'&+''&&'%'()*)()/0:?=>>?CB<44((((==;==A@HD@--*))''&(004****<65458:5ABBJJJH==;;<:<>EEC31-(%##$%%++8<@@AJJFJGJJJJIJFJJJIJJJGJHIHJJJHCCIGJFFHFDBCCIHJHJGJGJJJJJJJGJIJJJJJHCGJFJJGGIFIEHIEFFE<76661235A>==?BCDFBCAABJF?@?@880//0AHDFDFF===HGFEEHHJJJJGIHGEFFHD;>=;'''(4467IEDA??@HGHJJHGDDGHADFEGGGFEGIJIGJJ@BDF@@@GGJIJJJBBFDHEJCEJJFJJJJFFJJJJIJHJIGHJJJGJJJJGFJJJJJF;;D@AA><<=CHFHJJJJJJJGJJJJHJJFJFJJECEG@@>72()*-,---GGIHHJFGEFJJJJJJJHJHJJJ>=>>>:,$$');>?DHGDGJJJHJGJGJJJGJA??@H@?>.-)+&&(/++++44568<<<@8434>JIFGH>=;=@=8212//./,(222=<=>DHJJJJJJGJJJHIFJGHHJJJJJJHHBI70/.0<8@<;21167@BDAAABJIJJJJJJJFJJDCCAF@??BE?DDHEHJFDJC?@HJJJJJJJJCEGJJ;;;=JFJJHJJJJJFJJJIHIJJFDDBA?623ABC>==>EEJGGHHJJIIJFGECC>?>EIJIJHJJJJHJJJJJJJJJE?BCGGFJJIBABCFJJ@>==DA9887=JCJJIJJJJJIFIGGDDCDHJHIJJFHHJJJJIJJIJJJJEFJGGIHJJHIAAACIJEEEEFJJGBEJJJJJJJFE?JIGEDC'&&&(('%&'(///EGIDDEFJ>><<AB?;'''CIGGJIHHHFFFEEF:999DBA<BBA43A??E;994.?JJJF;::;GJJJGJEEH?FIHJGDJDB?@BHJJIIJJJEJJJIIJJAA@?EEDJ@@@;DDGGB@AADFIGJJHEH<<;;DBEBC;889;;;GIGJDIEJJJIJEDBEDHIHJJDFA?ABFEF;.-..IDGGGJJJJJJJJJJHJEFD=EFJDABA@A@BEIEH5455BFJGHJJEHJJFIFEFGD@@?8888:9;ADFHFJJJHIHJJJJHIJJJJIGHJEEFFJJJJHJJGEIJJGGIEHJDDFJGJJHJFJGGJIFGC@BB<5332-.50011/((()4=<=7156GDFJB@@BGJHAAAEJEDC:2//5269/.)(()668;==>??A;+('&'%%&(**+'')%'(()&$%%'))''(((.('&'*/001--,***+4(''(5/(&&&'+'&%%'&('(11,-'&((*(('()*-,-./'''(&&$$%'((-.C9999JCDCBI?A??CBIJFHJGHJCDIGGHFIHDEJIJFHEGEHJAJJ=DFDIEJFEHIJ???@?@@FJCDEHCIHEJJJFEFGIBCA?@=66/*'&$$&&&'39ACJJJGDDBFDJIIHJDD32+++++++)644-,,,,;:?E?BD>BEA@CBGFJJGJIA@@@F@AJHHFJGDJGHJHEIEGHBEBCEAACAJ??JJHJJIJGEGJJJDGFHGECF<;:5*+++*(),././49;;>>A==>=4>70//00'%%+-(%$%%%%&,,.01236532./003*(((078>===ACD@D:;CJFIIIJJJJDDJJDA>=>>?;;;<@BHIFEHEJJFIIJJJJJJJJIHJGGA9478>=842C?@HEJE>BCGJIJJHJJHFJIGHHHHEGC@AADDGBAIJGEGIIJJJHIIIB==:<<6+),,*04?@BCG@HDIHHHEIFGJJJEE<;;:=AEJJJIIIIHHEIJGGHGHEFIJJGEIFJJECF=EJIJJJJJGDDCJJHJJGEJJJJJCBEGJFIGFHDGIHJGJIIGGFGGHICEBDDEJIEDHC==EJGJIIGJHIJDFFGHHDJHDJBGC??AAD@FEGGGJIGEFGIHJFJEJEGEFJGGGGJJFJHEEJFJHFJHJF===>FEDF<:;;BIIJJHGDHJEEGFFJDCCBCCFG>=>=DDDGHDEDCCDFIIC<<<:D7.58;9996;>ACB?F4EEBAHJIEGJECC=<==CGJFFCBBDCDBBABACCDBAABA@@ADDC@ABDFDDDBCGBEECDAA>===@@AAAB@@A???@BAB@?@A@B@AHEHDGCABBJGCEFFC?=<=7679)***612244711//88=<=>?AAACACBEBCD<:9:<=>33,)(%%&&*-))('%'''*)($$%&.--,-,,---.(('''%'+-0,.,1,))),;<??@@@A?>?AB@@@BDACFADFDGDBAEFHGGECBDDDB<<;;>?=AE9:::DEEAA@@FBCCCB@>BBAB<;;:>=?>@FHEFF@=<:35>ABFB??CAFEFFJJGFJGIJJJFDDBA=5@>::;<?@A=ABB@667>BDJFHGIA?><?EEJ985/*+*))))9:;DFDGJFHHJEGJIFJGDDIJJFHJFIJJJJJEJDFJIFDDCCEJIIJJHJJJEGFDJJJJIGJGJFJJJFB5531)'%*'%$$&&(%)3<>ABCDEGFGBC8/,+,,-./1689<::&$&%%%(')+)&)&('%%%%%*=<;538@CF?7556@?@AACD7.+++/0*)''''*((***'&'$('&'$$$&'&&(3444/***+)).001452221457989>BAAA@BCDGA999955@IDDB=BII75%%%&)()****+<?@FHCEDAB@///49<;7432479:9;98@FEF@@@AIJA@91011ACCBCG====DBEBEDEDFEBABCICFFCECACCED>;;EJJEFGJIJ;::;HFBBDDDFFEDIIFHJJBCBBF;=:-,+,9;3//,&&&(%%&%&0+,+&%%$&&(&&&%&345689>@?>?>?6:3-(((/>GJIEGJEGHHGJGJJJJJHJJJJJIFEICEBC<+***27768./2213'&''?C@A>=CB2JJGJJJJJDGJGB@AAJIJHJJG?>==<91+)),7;85579@@AIGCDGCDC?@?@JGJJJHHJJJ?@?@GE>>?=>>AJGEDC>=9<<<7677D>=ACEJ@??9;;;EJJJFJJHJGFGJGIJHHHIFIHIHABAAGDDEGGDJJFGJJ8887DEFABBCJC,++,,33+++,8999CHFJGGHJ??A@@JFGJJGGIJHHJHJHJHHGJJJGFJHIG?JHGJJJHHJJGJJGJJJJFJJIE@@A****=>=FHJJGJJIGHGHGHJJDCCFDJJJJJJJJJFFFEF@@?0000@?@ACA@A@=>=??><91,)%%%')'%%%66699:8////:?A;/2--2355))'''&*(%*',,134667=IFJGGGGFEDFJJJJ;;;;IFGGGFGDFJIJJHJJJGJJIHJGHEJFJGHJJHJJJJJFJJJJJJJJHECFCJJGEGEJGHJ<;<;<J6556AAGIGIJGGGHIFCA=>AFJJHHFJEIJJEJJEFDBBDDJJGHJJIEGH=?@A9999?AAEEFJIGEEDE<>@DCD73339>9333265-''7732200--,-5556EFBJJHHJJGIGJJGJJJJEHJIJJIIJHJHHJJJJGJJJGJIJJJBBAAGJJHCHJJIGCJ:999JIJJJJJHJJJFJJJJJJGJBBIJIIJHJJGIIJJ@?>>>@<4,''(,-,-0144899:>CAAIGHJIJJJJFEIBB?B9889DJJHJGJIJJFCJEGFC***+GABGDI:9:/+$##$%%(-8--559JGJEJJFHJGIJIGHJIIJEJJJEEJJGHGFJJEC9+*+*%&(%%&)15<;7((1)))),)'''(-7:77721/135?;<=??<>=977:=AACF7667ACJDE@;;=J@A?@?A@><<<=55266IJJJJJJJIJGIFEEE>>>CGD=<<<@@@BDGJIJ::::BAAJJJJH?FJIHGFJJJJJJGHJJDGFJHJFJEGGHJJGJEDAACAID?>@=>9($$(**)*./48>44434568@CFFD<<44444?>BGFJJJJGJIEGJDAAIDHJJJJJEHGHJIIJJFJDBDD*(')&%%&**+)+(),,(('''%/.&:EDFGFC::89;DE999;HFJGFIHJHJJIDEGDJJJJJJJJJJJEHJHIJJJJJJJGJJJIBC@@E@?@AJHJJJGJGICCC@<?D?JGFDD?>6-&%%%&*,-9>?<::>>><:4;,)'('()&&'*24464447<>A:EJC@==<AAAABDJJ@@A@FJFHHFFHJFJIJJJGJJJJJJFFJHJJHIGHGEFGEFHIJIJIEFIGJJHJFDJIBFIIDFB;<CFDDFJJHJG??>787:<<<?BEHJCCDDACB?.-,-(%%''('(*-+&&*(&%##%(/,-11<<9>>:;:...+++''%
@Glass_T7V_11_D3_12_8_13
CTGGAAAAGATAAGGCAATATCTCTTCACTAAAAACTAATTCTAATTTTTCACTTCCAGAGAAAGTTGGCATAGTTTGTCCACTGGAAAATCTCAAAGCCTTTAACCAAAGGATTCCTGATTTCCACAGTCTCGTCATCAGCTCTCTGGTTGCTGACTAATACACCATAAGCATTTTCCCTACTGATGTTCATCATAGACGTATTGGTTATCATTGGAACAAATCTACCGTCCGTTCTTTCCTTGTAGGGTTTTCAATCGTGGGGTTGAGTAGTGCCACACAGCATAAAATTAGCTTGGTTTCATGCTCCGTTAAGTCATAGCGACTAATCGCTAGTTCATTTGCTTTGAAAACAACTAATTCAGACATACATCAAATTGGTCTAGGTGATTTTAATCACTATACCAATTGAGATGGGCTAGTCAATGATAATTACATGTCCTTTTCCTTTGAGTTGTGGGTATCTGAGTACCTAGACCTTTGCTGGAAAACTTGTAAATTCTATCATTCCTCTGTAAATTCCGCTAGACCTTTGTGTGTTTTTTTTGTTTATATTCAAGTGGTTATAATTTATAAAAATAAAAAATAAAAAAAGATAAAAAAATAATCCCAGCCCTGTGTATAACTCACTACTTTAGTCAGTTCCACAGTGTTTGCAAAAGGATGTCGCAACACTATTTGTCCTTCTTCAAAACAGACCTTAAAACCCTAAAGGCTTAAGTAGCACCCTCGCAAGCTCGGGCAAATCCCTGAATATTCCTTTTGTCTCAGACCATCAGGCACCTGAGTCGCTGTCTTTTCAGTGACATTCAGTTCGCTGCGCTCACGGCTCTGGCAGTGAATGGGGGTAAATGGCACTACAGGCGCCTTTTATGGATTCATGCAAGGAAACTACCCATAATACAAGAAAAGCCCGTCACGGGCTTCTCAGGGCGTTTTATCAGCAGGACCTCTATGGTCTCTGACTTTTTGCTGTTCAGCAGTTCCTGCCCTCTGATTTTCCAGTCTGACCACTTCGGATTATCCCGTGACAGGTGATTCAGACTGGCTAAGTCACCAGTAAGGCAGCGGTATCATCAACAGGCTTACCCGTCTTATGTCCCTAGTGCTTGGATTCTCACCAATAAAAAACGCCCGGCGGCAGATACAGCGTTCTGAACAAATCCAGATGGAGTTCTGAGGTCATTACTCAATATATCAACAGGAGTCCAAGCGAGCTCGTAAACTTGGTCTGACAGTTACCAATGCTTAATCAGTGAGGCACCTATCTCGAATGTGTCTATTTCGTTCATCCATAGTTGCCTGACTCCCCGTCGTGTAGATAACTACGATACGGGAGGGCTTACCATCTGGCCCCAGTGCTGCAATGATACCGCGAGACCCACGCTCACCGGCTCCAGATTTATCAGCAATAAACCAGCCAGCCGGAAGGGCCGAGCGCAGAAGTGGTCCTGCAACTTTATCCGCCTCCATCCAGTCTATTAATTGTTGCCGGGAAGCTAGAGTAAGTAGTTCGCCAGTTAATAGTTTGCGCAACGTTGTTCCATTGCTACAGGCATCGTGGTGTCACGCTCGTCGTTTGGTATGGCTTCATTCAGCTCCGGTTCCCAACGATCAAGGCGAGTTACATGATCCCCCATGTTGTGCAAAAAAGCGGTTAGCTCCTTCGGTCCTCCGATCGTTGTCAGAAGTAAGTTGGCCGCAGTGTTATCACTCATGGTTATGGCAGCACTGCATAATTCTCTTCTGTCATGCCATCCGTAAGATGCTTTTCTGTGACTGGTGAGTACTCAAGCCATTCGTCTGAGAATAGTGTATGCGGCGACCGAGTTGCTCTTGCCCGGCGTCAATACGGGATAATACCGCGCCACATAGCAGAAACTTTAAAAGTGCTCATCATTGGAAAACGTTCTTCGGGGCGAAAACTCTCAAGGATCTTACCGCTGTTGATCCAGTTCGATGGTTCACTCGTGCACCCAACTGATCTTCAGCATCTTTTACTTTCACCAGCGTTTCTGGGTCAGCAAAAACAGGAAGGCAAAATGCCGCAAAAAAGGGAATAAGGGCGACACGGAAATGTTGAATACTCATACTCTTCCTTTTTCGAATATTGAAGCATTTATCAGGGTTATTGTCTCATGAGCGGATACATATTTGAATGTAGAAAAATAAACAAATAGGGGTTCCGCGCACATTTCCCATGGTGCCACCTGACGTCTAAGAAACCATTATTATCATGACATTAACCTATAAAAATAGGCGTATCACGAGGCAGAATTTCAGATAAAAAAATCCTTAGCTTTCGCTAAGGATGATTTATAAAATCGCGGCCGCTGTTCTTCGAATTCGCGGCCGCTTACGTTATGACAACTTGACGGCTACATCATCACTTTTCTTCACAACCGGCACGGAACTCGCTCGGGCTGGCCCCGGTGCATTTTTTAAATACCCGCGAGAAATAGAGTTGATCGTCAAAACCAACATTGCGACCGACGGTGGCGATAGGCATCCGGGTGGTGCTCAAAGACGACTTCGCCTGGCTGATACGTTGGTCCTCGCGCCAGCTTAAGACGCTAATCCCTAACTGCTGGCGGAAAAGATGTGACAGACGCGACGGCGACAAGCAAACATGCTGTGCGACGCTGGCGATATCAAAATTGCTGTCTGCCAGGTGATCGCTGATGTACTGACAAGCCTCGCGTACCCGATTATCCATCGGTGGATAAGTCAGTTTCGTTAATCGCTTCCATGCGCCGCAGTAACAATTCTTCAAGCAGATTACTCACCAGCAGCTTCCGGATCACGCCCCTCCCTGCCCGGCGTTAATGATTTGCCCAAACAGGTCGCTGAAATGCGGCTGGTGCGCTTCATCCGGGCGAAAGACCCCGTATTGGCAAATATTGACGGCCAGTTAAGCCATTCATGCCAGTAGGCGCGCGGACGAAAGTAAACCCACTGGTGATACCATTCGCGAGCCTCCGGATGACGACCGTAGTGATGAATCTCTCCTGGCGGGAACAGCAAAATATCACCCGGTCGGCAAACAAATTCTCGTCCCTGATTTTTCACCACCCTGACCGCGAATGGTGAGATTGAGAATATAACCTTTCATTCCCAGCGGTCGGTCAATAAAATCGAGATAACCGTTGGCCTCAATCGGCGTTAAACCCGCCACCAGATGGGCATTAAACGAGTATCCCGGCAGCAGGGGATCATCTGCGCTTCAGCCGCATACTTTCATACTCCCGCCATTCAGAGAAGAAACCAATTGTCCATCTGCATCAGACATTGCCGTCACTGCGTCTTTTACTGGCTCTTCTCGCTAACCAAACCGGTAACCCGCTTCTGCAAACGGTTTCTGTTAACGAACGAGAACCCAAGCCATGACAAAAACGCGTAACAAAAGTGTCTATAATCACGGCAGAAAATCCCACATTGATCTTGCACGGCGTCACACTTTGCTATGCCATAGCATTTTTATCCATAAGATTAGCGGATCCTACCTGACGCTTTTTATCGCAACTCTCTACTGTTTCTCCATACCCGTTTTTTTGGGCTAGCTACTAAGAGAAAGAGGAGAAATACTAGATGATGCAAACCGTTTTAGCGAAAATCGTCGCAGACAAGGCGATTTGGGTAGAAGCCCGCAAACAGCAGCAACCGCTGGCCAGTTTTCAGAATGAGGTTCAGCCGAGCACGCGACATTTTTATGATGCGCTACAGGGTGCGCGCACGGCGTTTTCTTCTGGAGTGCAGAAAAACATAGCCGTCAAAAGGCGTGATCCGTGATGATTTGAATCCAGCACGCATTGCCGCCATTTATAAACATTACGCTTCGGCAATTTCGGTGCTGACTGATGAGAAATATTTTCAGGGAACCGTTAGCCCAGTCGTCAGCCAAAATCGCCCCGCAGCCGATTTTATGTAAAGACTTCATTATCGACCCTTACCAGATCTATCTGGCGCGCTATTACCAGGCCGATGCCTGCTTATTAATGCTTTCAGTACTGGATGACGACCAATATCGCCAGCTTGCCGCCGTCGCTCACGGTCTGGAGATGGAGCTGACCGAAGTCGGTAAATAAAGCGGAACAGGAGCGCGCCATTGCATTGGGAGCAAAGGTCGTTGGCATCAACAACCGCGATCTGCGTGATTTGTGGATACCGAACCGTACCCGCGAGCTTGCGCCGAAACTGGGGCACAACGTGACGGTAATCAGCGAATCCGGCATCAATTCTTACGCTGGTGCCGAGTTAAGCCACTTCGCTAACGGTTTTCTGATTGGTTCGGCGTTGATGGCCCATGACGATTTGCACGCCGCCGTGCGCCGGGTGTTGCTGGGTGAGAATAAAGTATGTGGCCTGACGCGTGGGCAAGATGCTAAAGCAGCTTATGACGCGGGCGCGATTTACGGTGGGTTGATTTTTGTTGCGACATCACCGCGTTGCGTCAACGTTGAACAGGCGCAGGAAGTGATGGCTGCGGCACCGTTGCAGTATGTTGGCGTGTTCCGCAATCACGATATTGCCGATGTGGTGGACAAAGCTAAGGTGTTATCGCTGGCGGCAGTGCAACTGCATGGTAATGAAAGACGGCTCTATCGATACGCTGCGTGAAGCTCTGCCAGCACATGTTGCCATCTGGAAAGCATTAAGCGTCGGTGAAACCCTGCCGCCACGACTTCAGCACGTTGATAAATATGTTTTAGACAACGGCCAGGGTGGAAGCGGGCAACGTTTTGACTGGTCACTATTAAATGGTCAATCGCTTGGCAACGTTCTGCTGGCGGGGGGCTTCGGCGCAGATAACTGCGTGGAAGCCACGGCACAAACCGGCTGCGCCGGACTTGATTTTCATCTTGTAGAGTCGCGACCGGGCATCAAAGCGCACCGTGCCTCGGTTTTCCCAGACGCTGCGCGCATATTAATACTGGTCGCGGCCGCTGATCCCGGCGAAAAAGGGCAAGGTGTCACCACCCTGCCCTTTAAAACCGAAAAGATTACTTCGCGTTATGCCAGGCTTCCTCGCTCACTGACTCGCTGCGCTCGGTCGTTCGGCTGCAGCAAGCGGTATCAGCTCGCTGAAGGCGGTGATCTTGGAGACTACGTGAATCTGTTCATGGTGAACAGCTTTGAATGCACCAAAAACTCGTAAAAGCTCTGATGTAGTTGTCTCTTTTACACCGTTTTCATCTGTGCATATGGACAGTTTTCCCTTTGATATGTAACGGTGAACAGTTGTTCTACTTTTGTTTGTTAGTCTTGATGCTTCACTGATAGATACAAGAGCCATAGAACCTCAAATCCTTCCGTATTTAGCCAGTATGTTTGCTGGTGTGGTTCGTTGTTTTTAGTATGACCATGAGAACGAACAGTTCAATCATACTTACTTTGCATGTCACTCAAAAATTTTATCAAACTGGTGAGCTGATTTTTTCAGTTAAACATAGTGTAGTGTCTTTCTCGTCCGTTATGTTGGTCAGAATATGATGTAATGGTTGTTGGTATTTTGTCACCATTCATTTTTATCTGGTTGTTCTCAAGTTCAGGATTTTTTCAATCCATTTGTCTATCTAGTTCAACTTGGAAAATCAACGTATCAGTCGGCAAGCATTATCAACCACCAATTTCATACTGCTGTAAGTGTTTAAAATCTATTTATTGGTTTCAAACCCATTGGTTAAGCCTTTTAAACTCATGGTAGTTATTTTCAAGCATTAACATGAACTTAAATTCATCAAGGCTAATCTCTATATTTGCCTTGTGGTTTCTTTTGTGTTAGTTCTTTGAATAACCACTCATAAATCCTCATAGAGTATTTGTTTTCAAAAGACTTAACATGTTCCAGATTATATTTTTATAA
+
??BBJHJIJGEDHJEFEGJEJFGCDFHABB@CCGJHD7774())*4.++10,,,,/1*)%&',,+**+69;JHIJJJJJJJJJJJEEIJJJJJJJJJJJJHHHCHCFCIFJGJIJGJFJCBAID>7521-'&''7::<A??>?<<881012965---.;A@AFCDBACFDEF<;;;D;965+)''(-++(&&''////0123::<<@GBD@*(((++*+/,((&'(%%$%%()035.67B;JHJCJJJHHEIHJGJIJ@@?@GCGBE<-----3300/9@@:9:777;CHEEAJIJGJFFJGHJIGJJIH?GJFC@BCBBGFJEEFGJGJHECDDJIJJJJHJJDDCIGJFJJHHECCBCAC>2225,,+-01&&)*+412A<<<<GJIIEJJJFHJGEGDIJIGGDFEFFAAADCBBBGGAB+))*GGGIDFHHGCFCC==;>?FJD=@B:534212(()-..,+*)((&&''+,,,-../*-.&',.36/..*...011()%'&&&'$&%&'24555CDDDCECDHJH:9:7.JEEHJ?AAJGJJDFEHEDFFFGJJHIFFFCCE?><>D?>:))))+1*(7++,0/.09=:<-,*-,,.,()340==>=BDJIJHFJFDGDHJJJJGEJEIFJECCA7666+2::<=:;;2.-/117IJGFEDG3///1/)))&'&((+,,-*%%('(/286545422313;>>:97**-22002'&&(&&%(..2710/,,,-31../,.--/+)(('-7:BBBBCEJJGJJCB:((((.6BA@ADD??>>?<9444376540-+))+))&&&&--$$''((69;@C@B=67878@B@@?@AAHGECCEB@@AFGDHHFJJHA??=><<FEFFA8?GJ@B****2/---/766<8?>9;///-%%$%&&+)(((-+-4(((.@ACHCB@?@@88*))),,,-,*)'&%$##$*,',,-(''**'(&%$%%'78=BDCCHJJFJ:::;5455<?@<><;2@>?CJJGIHIDGEHDIJJEJJEEB@@BJJFDEJGDEB?;;>?A))))695555+++02.''****%%%%'''(7:;<=>?CFEJ?>>?HHJJEIJDJJBA@BD,+++67?<CFJFFFEC@??BB<88;>=ECJJGGJEB6665399898)('(''*+2/0.,+(')+773.<>?EEDCFEIGGGHFDAABGGFJJJF*&&&%&&%1189@CCFHEA<77<EB???C;:::CEB=<;<@BIFGEBA@>;=9789A@>??BJDDEA???CB@A@CCBDGB32227=8889>?DB>==>>BD=<=?>>??:88886.-,,766FDEGIFIJGEFFJGGGDCEEDAB@B;7+',64576ACBACGGFIDGBDDC<:88:;?>?@??@GFEGJIJJJJJJJIJJJFJHEDCCGIJJJJJJHJJJIEHHJJIJIHDFFJCFJCJJJEJ888994++--8=>CDJJJGJABAAGJDF?><><;;;6;DFJIE>===FGGEJIGFGJJGJGIJJJI;7679//.1''''07<=@FJJHIJJGGFJFDCC>>=6665,'%%(169:JFJEHDFJJJJJJJGJHJIJIJEBA@CEFIH====FEDGHEJ>CDJFEDEFJGIFGGHJFEE:::91001DFCDCGCJGE2222BFFE;99=@<<22,,/HHFGE@A@BDB@ABDC@;<JJIGJCB@03:5555,+)(()**('&&.**+,++,2456:9;EHJJJJJJJGJHHJHIICB@?@>@BDHFEHA@;88)))4**+><<7=BECJIJJHFFH@>?<;;;DJGHF---,*((((('&&%%&&%%#$%$%''1=?ACFGCBCDB521/7:;64367:881+*+.120,126766899:99JJJJJHJEJDCB@A?@44'''''%%12))))34FFJJJHHJJGDH?:549AJJACDCJJD===JFB>:CC7532(&'')())((%(((.0001.-.43..--(%%%'''&$%&'%%&*/()561111+++460(0>DCBCC?JD>:::@5553135<=8647899<-++,A@BD>=;=<;?8970---/.///5***A@A?;074/.,+++,+++,.114:=<97/,./5B6533:111194-/3.9666/--,0/+)*+B>=>ECJEHIJFJ?>::4211178C<;<=<;:;;87888=A?DE@CA)(+./<;;9:<<;;=@HA?EJIJGJFGIHAA??D;8751@EEDAJ6////333..))))-//0CEBBHFJIIJJJGEJJHJJJIFJHIJJJJJJJJJJJJJJJHJJJJJHJHJJJAFF632242565BGCCEIFGFJJJJJJIJJJHBACB;899<..&%&24-++*,)****+-1+39)666:?;;<;>??=<7,%(((.0:;=>@<<<<9:G@?>?A@B?=9;4366776586-//033?=B>>=;<?A@?73221013>CDDE?BA99:DHEFEJJJJHJJJJJJJHGCC=;;JHC:9A@>+++++++CCEJIJJJJJJJJJHFIGIJJHHIGJFFJJJJJJJJJJJHJDHFHGHF1,,,84,++)))22568FIDFGJHI@<>===IHJJEAA@BED@<9989<@:;BB<;=>JJJJJFFJHJEJJJIJJJJJJJIGJHGGJJIJJJEEFGJJJBA??BJJJJIJJJJGJJ@?@AJJJJJGFJJFFJGJJJJJGJJJJGHJJJEHIFFJF?<:7((((0..*+44A?<?BC=<=>FJGJFBEGGCJJEBCA>>?731/(&%%%%$$%'*-13)))+::<?@?<<?==>>:<'''(/,***-%%%%%&%%%&'(,(%%$$&(%%&&'&&($%%('%''''(*(%&*+0../>=9GIHJJJJJJJJJI?=83,,-31+++JEEDJHIIJBB???63239>777899:9<;99822292)&'*++577><=?EEFGCA@>@FGIIHJJJJGHIJJJJIGJFGHJIJJEDGJ9999?=<?<9:;EG=DEIFJJJJJJEJJJCCCAC@9;;:AABEEDGEFGIHJJJIJJJHIJGHHJH===>JJHGJGGHJJFJJFJ:9:720/0...0:;=777??@@IGJHHFHGE>>767GJGFEFEFEHJGFDIGG>AIECJJJHJFJFDEDCDB???1-,+,.)*'%&-.02.)*668=:=<ACD6556(''')**-+'(((:;<JEA999****3.-,-.-/000008:986/000552224338GEHDJFJJDECEHFJJB>>8///.,*),,)*,+'('&((-.0./0.+**,+))*1-13454340*>?ABC@A?=AAC;:=@>;999===??AF2211<<321.00GDBHHBACEGJJJEF==52119==@DG@>A=@?>??BAFGEAA<50-'''''*'))*&(&%$$)+*('*.+*)(+()*''&%&'&&(*.12..,,+434;<=>AJJ?@==?>B856=:7442011;:89;;88=>B=8;9&$$,'<878222**+')----.<B;:;<<EDJGJGJJIHIFJG??HDHJJHJE87468;=458323..48?==<=A:@AIIJ98FBGCI>==?FDCDC@A<<=>BGJEIFDGJJJJJEJBGFJFIDECJEDDBDBG?3+*,12>ACJDD?IEJJJJE@548:;DG>@@BGJJIJHJJFFDD55A5?42300116=?HFDJJJFJEGDDECE9777C=@<BBHJJIIJJJJJJJJJJHJJJJBAA3JE6446CJGHHJGJFJHIGGJFJ=;;;@?A;:::>G>=;=<<>>>GDFACBBJFDCBBDGD@AB@H@<;****-?><<C:9/-00/./+'&&',,)(()9:>;97;;==DGJBEDCD66632((('*>=?HDFEJIJGJJJJHIJJJHJJFIHJFJEIHJJJIDCJJFIJEJJEEEGGGGEDB000--,,,12/..-2*(())*)(&%%'%%&&('*%$$)'(((((+6>@@AABDECCCDJGGJEBBGEEJIGEIJBBACABDBDIBCB@D:CB6ACA776561///;=ABGECDJFJED@>DJJGHEGJJJFB?5.'++,/DBDFEIGCBDJJJJJHJIJIJGJJGJJHEJHJJHJJJIJIJJHJHHGACBA>=2111=:679885/,,++-++*&(*(('%%&')))&%%&''&%)((-02;<<BBCJJJJJHBAAADGGA95002DGBCBBBEECDCCJE,,,-==0000@11*))++*)'&$%++))**++-FFHJIHJGFJJGIJJJJJFGIHHJJJJJJJGFJCBBAJJEFEHD;99:GJG====AJ<<;9<<;;:+'(()+))*$##$%%$$&(*'+.368:95338:<@B?@?<8643../079:;<...?@@=IJJFJCCEEIHHJJHGJJJJJJJH></(((9GIHDJJHJHHIDJ>?>>DA?>>?@AEJGDJJJIIJGJJHHGECB889CEEFDCC@:567>JAAAADEG@??IHCCGAFDFHGJIJFIJGJEIEGFHEHJJJJIJJJJJJIGD:;JJJGIJFJJJJ===HJJFGGJGEHFEE?CFJJJJGHJIJJIJ?>>>HJJIFJFJJJJIHFCIGJJJIHFHGEGGGFDFJJGJJJEDFEJJJJJIJJIJJJJIGHHJJGJIJBFDCHJH>?>:79GJJDGGHJFDEJFEJHJJHEDE::5(1-()('+*(((&%&&'&&(88999CFG73313432,-78:22229:;9''''))+6=DC666666711/)(('**,(((((*,'''&'%%%&('/9?>?@@EHHJ=9998876:<C722226600/-***2::5**<888@D=<==GJJIEFDCHJJJJGJFJIJJJGJFE;8889?@?@?AB????AA32213118788HH?<68'%%%/7...06778=:21/,+*'&$##%&)88789AB???@GJEGA:;6222.11/+(&&&$&'$%&%%%&*++++++9::821/./14)''((*&'%$&(++67:>?83.(7BA?@?6311./+++,/+-3+*+(**++++<=>???2---..)0*(''2788796=?:?>720003.//06/../++/244A>>9:;<JJGEIHEHGGGJGJFAA>0&''3/-+)+1/-*'&&''(,.///1234000-///1-**)***,4-'''(()*45:9811101*'((***(==?DC((((,*&'(-('''*/037><7555==AAFGJFIJJIHJGIIJJJJJEJJGCHGGFJJHFGGJJJD;;:;GEFC@((''('&&('0<>64458+AACJFDJJIDJGHJHEJJJJGCCCAGJJJEFFD?GJFFC<999:<?CBCBEJGCDEDDCHCJJJJECFA==;'--.585JJJJJJIGFIHIHIJIJHJHEEHGJJFCF@B@?=6.-000456>:856>>?C?==9.--/71(&%%&(%$$$&%%%%'&'()**).0&%%$#$&))+8211220+**+&%&&$$$%+/0(((((,,+.()**<<;333395453.-,-**&%$&)+&'0***)+,,&&+(,2-*)))'(*)******70/.-/--0/,1(&&'+0//*()+-'''+//.151001CEBAA@@;:98565588677;;A==>>?JJFGCIHGJ?>76.-.0-4-%%%)&&'(&''()()'''()+./;;99:9AD;:;;??=<=<>@A@A@2210212228955.,&&&&(&&%&%$$$$%%)++../=D?:889C?99.-,,2;;B=;89;:--,,0,.'&$#%'(++(+++20,)++**+5>@DDDGFEA@@CJJGBBA@BBEGFDIFEFDJEEHJFEEEFHCBECDD@@CCIB;::@C33('''(::977:@@<=::?AAEEDDAEAB?.--2****001@=?9<;922366334FHIHAAB@AC88>EAB??@@B?@HJFIIJCFCGDDAABHJD;:989:<B@?;6787/.-**()*)*+''$$
@Glass_T7V_11_D3_12_8_14
CTTTAACTGCAAAAATTCAGCTCACCAGTTTTGAGGCAAAATTTTTGAGTGACATGCAAAGTAAGTCTAATCTCAATGGTTCGTTCTCATGGCTCACGCAAAAACAACGAACCACACTAGAGAACATACTGGCTAAATACGGAAGGATATCGAGGTTCTTATGGCTCTTGTATCTATCAGTGAAGCATCAAGACTAACAAACAAAAGTAGAACAACTGTTCACCGTTACATATCAAAGGGAAAACTGTCCATATGCACAGATGAAAACGGTGTAAAAAAATCGAGTACGTCGAGCTTTACGAGTTTTTGGTGCATTCAAAGCTGTTCACCATGAACAAATCGACAATGTAACCTCGAGATTACCGCCTTTGAGTGAGCTGATACCGCTCGCCGCAGCCGAACGACCGAGCGCAGCGAGTCGTGAGCGAGAGGAAGCCTGCATAACGCGAAGTAATCTTTTCGGTTTTAAAGAAAAAGGGCAGGGTGGTGACACCTTGCCCTTTTTTGCCGGACTGCAGCGGCCGCTACTAGTATTAATATGCGCGCAGCGTCTGGAAAACCGAGGCCAAAAGACGTGCGTCTTTGATGCCCGGTTGCGACTCTACAGCAGAATTAAAATCAAGTCCGGCGCAGCCGGTTTGTGCCGCTTCCACGCAGTTATCTGCGCCTAAGCCCCCCGCCAGCAGAACGTTGCCAAGCGATTGACCATTTAATAGTGACCAGTCAAAACGTTGCCCGCTTCCACCCTGGCCGTTGTCTAAAACATATTTATCAACGTGCTGAAACTCGCGGGCGGGCAGGGTTTCACCGACGCTTAATGCTTTCCAGATGGCAACATGCTGGCAGAGCTTCACGCAGCGTATCGATATACAGCTGTTCTTCATTACCATGCAGTTGCACTGCCGCCAGCGATAACACCTTAGCTTTGTCCACCACATCGGCAATTCTAGTGATTGCAGAACACCGCCAACATACTGCAACGGTGCCGCAGCCATCACTTCCTGCGCCTGTTCAACGTTGACGCAACGCGGTGATGTCGCAACAAAAATCAACCCACCGTAAATCGCGCCCCGCGTCATAAGCTGCTTTAGCATCCTGCCACGCGTCAGGCCACATACTTTATTCTCACCCAGCAACACCCGGCGCACGGCGGCGTGCAAATCGTCATGGGCCATCAACGCCGAACCAATCAGAAACCGTTAGCGAAGTGGCTTAACTCGCGCACCTGAGTTCAGACAGACTGATGCCGGATTCGCTGATTACCGTCACGTTGTGCCCCAGTTTCGCGGCGCAAGCTCGCGGGTACGGTTGATCAATCGACGAATCGCAGATCGCGGTTGTTGATGCCAACGACCTTTGCTCCCAATGCAATGGCGCGCTCCTGTTCCTCTTCATTACTGACTTCGGTCAGCACCCCCATCTCCAGACTGTGAGCGACGGCGGCAAGCTGGCGATATTGGTCGTCATCCAGTACTGAAAGCATTAATAAGCAGGCATCGGCCTGGTAATAGCGCGCCAGATAGATCTGGTAAGGGTCGATAATGAAGTCTTTACATAAAATCGGCTGAGGGGCGATTTGGCTGACGATGGGGAGGAAATTAAAGCTCCCTGAAAATATTTCTCATCAGTCAGCACCGAAATTGCCGAAGCGTAATGTTTATAAATGGCGGCAATGCGTGCTGGATCGAAATCATCACGGATCACGCCTTTTGACGGCGACGCTTTCTTGCACTCCAGAATAAACGCCGTGCGCGCACCCTGTTGCAGCGCATAGTAAAAATGTCGCGTGCTCGGCTGAACCTCATTCTGAAAACTGGCCAGCGGTTGCTGTTTGCGGGCTTCTACCCAAATCGCCTTGTCTGCGACGATTTTCGCTAAAACGGTTTGCATCATCTAGTATTTCTCCTCTTTCTCTAGTAGCTAGCCCAAAAAAACGGGTATGGAGAAACAGTAGAGAGTTGCGATAAAAAGCGTCAGGTAGGATCCGCTAATCTTATGGATAAAATGCTATGGCATAGCAAAGTGTGACGCCGTGCAAATAATCAATGTGGACTTTTCTGCCGTGATTATAGACACTTTTGTTACGCGTTTTTGTCATGGCTTTGGTCCCGCTTTGTTACAGAATGCTTTTAATAAGCGGGGTTACCGGTTTGGTTAGCGAGAAGAGCCAGTAAAAGACGCAGTGACGGCAATGTCTGATGCAATATGGACAATTGGTTTCTTCTCTGAATGGCGGGAGTATGAAAAGTATGGCTGAAGCGCAAAATGATCCCCTGCTGCCGGGATACTCGTTTAATGCCCATCTGGTGGCGGGTTAACGCCGATTGAGGCCAACGGTTATCTCGATTTTTTTATCGACCGACCGCTGGGAATGAAAGGTTATATTCTCAATCTCACCATTCGCGGTCAGGGGGTGGTGAAAAATCAGGGACGGATTTTGTTTGCCGACCGGGTGATATTTTGCTGTTCCCGCCAGGAGAGGATACTCATCACTACGGTCGTCATCCGGAGGCTCGCGAATGGTATCACCAGTGGGTTTACTTTCGTCCGCGCGCCTACTGGCATGAATGGCTTAACTGGCCGTCAATATTTGCCAATACGGGGTTCTTTCGCCCGGATGAAGCGCACCAGCCGCATTTCGCGACCTGTTTGGGCAAATCATTAACGCCGGGCAAGGGGAAGGGCGCTATTCGGAGCTGCTGGCGATAAATCTGCTTGAGCAATTGTTACTGCGGCGCATGGAAGCGATTAACGAGTCGCTCCATCCACCGATGGATAATCGGGTACGCGAGGCTTGTCAGTACATCAGCGATCACCTGGCAGACAGCAATTTTGATATCGCCAGCGTCGCACAGCATGTTTGCTTGTCGCCGTCGCGTCTGTCACATCTTTTCCGCCAGCAGTTGGATCACGTCTTAAGCTGGCGCGAGGACCAACGTATCAGCCAGGCGAAGCTGCTTTTGAGCACCACCCGGATGCCTATCGCCACCGTCGGTCGCAATGTTGGTTTTGACGATCAACTCTATTTCTCGCGGGTATTTAAAAAATGCACCGGGGCCAGCCCGAGCGAGTTCCGTGCCGGTTGTGAAGAAAAAGTGAATGATGTAGCCGTCAAGTTGTCATAACTCTAGAAGCGGCCGCGAATTCGAAGAAACAGCGGGCCGCGAATTGCAGATCATCCTTAGCGAAAGCTAAGGATTTTTTTTATCTGAAATTCTGCCTCGTGATACGCCTATTTTTATAGGTTAATGTCATGATAATAATGGTTTCTTCAACGTCAGGTGGCACCATGGGAAATGTGCGCGGAACCCCTATTTGTTTATTTTTCTAAATACATTCAAATATGTATCCGCTCATGAGACAATAACCCTGATAAATGCTTCAATAATATTGAAAAAGGAAGAGTATGAGTATTCAACATTTCCGTGTCGCCCTTATTCCCTTTTTTGCGGCATTTTGCCTTCCTGTTTTTTGCTCACCCAGAAACGCTGGTGAAAGTAAAAGATGCTGAAGATCAGTTGGGTGCACGAGTGGGTTACATCGAACTGGATCTCAACAGCGGTAAGATCCTTCAAGTTTTCGCCGAAGAACGTTTTCCAATGATGAGCACTTTTAAAGTTCTGCTATGTGGCGCGGTATTATCCCGTATTGACGCCGGGCAAGAGCAACTCGGTCGCCGCATACACTATTCTCAGAATGACTTGGTTGAGTACTCACCAGTCACAGAAAAGCATCTTACGGATGGCATGACAGTAAGAGAATTATGCAGTGCTGCCATAACCATGAGTGATAACACTGCGGCCAACTTACTTTCTGACAACGATCGGAGCCGAAGGAGCTAACCGCTTTTTTGCACAACATGGGGGATCATGTAACTCGCCTTGATCGTTGGGAACCGGAGCTGAATGAAGCCATACCAAACAACAAGCGTGACACCACGATGCCTGTAGCAATGGCAACAACGTTGCGCAAACTATTAACTGGCGAACTACTTACTACGTTCCGGCAACAATTAATAGACTGGATGGAGGCGGATAAAGTTGCAGGACCACTTCTGCGCTCGGCCCTTCCGGCTGGCTGGTTTATTGCTGATAAATCTGGAGCCAGTAGCATCGGTATCGCGGTATCATTGCAGCACTGGGGCCAGATGGTAAGCCCTCCCGTATCGTAGTTATCTACACGACGGGGAGTCAGGCAACTATGGATGAACGAAATAGACAGATCGCTGAGATAGGTGCCTCACTGATTAAGCATTGGTAACTGTAGCCAGAAGTCCGGCTGGCTGGACATCCTGTTTGATAGAATCCAGTAATGACCTCAGAACTCCATCTGGATTTGTTCAGAACGCTCAGGTGCCCGCATAGTTTATTGGTGAGAATCCAAGCACTAGGGACAGTAAGACGGGTAAGCCTGTTGATGGATCCGCTCCTTACTGGGTGCATTAGCCAGTCTGAATGACCTGTCACGGGATAATCCGAAGTGGTCAGACTGGAAAATCAGAGGGCAGGAACTGCTGAACAGCAAAAAGTCAGATAGCACCACATAGCAGACCCGCCATAAAACGCCCTGAGAAGCCCGTGACGGGCTTTTCTTCTGTATGGGTAGTTTCCTTGCATGAATCCATAAAAGGCGCCTGTAGTGCCATTTACCCCCATTCACTGCCAGAGCCGTGAGCGCAGCGAACTGAATGTCACGAAAAAGACAGCGACTCAGGTGCCTGATGGTCGGAGACAAAAGGAATATTCAGCGATTTGCCCGAGCTTGAGGGTGCTACTTAAGCCTTTAGGGTTTTAAGGTCTGTTTTGTAGAGGAGCAAACAGCGTTTGCGACATCCTTTTGTAATACTGCGGAACTGACTAAAGTAGTGAGTTATACACAGGGCTGCGGTATTTATTCTTTTTTATCTTTTTTTATTCTTTCTTTATTCTATAAATTATAACCACTTGAATATAAACAAAAAAAACACACAAAGGTCTAGCGGAATTTACAGAAGAGTATCACCAAGAAATTTACAAGTTTTCCAGCAAAGGTCTAGCAGAATTTACAGATACCCACAACTCAAAGGAAAAGGACATGTAATTATCATTGACTAGCCCATCTCAATTGGTATAGTGATTAAAATCACCTAGACCAAATTGAGATGTATGTCTGAATTAGTTGTTTTCAAAGCAAATGAACTAGCGATTAGTCGCTATGACTTAACGGAGCATGAAACCAAGCTAATTTTACTGCTATCTGGCACTTACTCAACCCCACGATTGAAAACCCTACAAGGAAAGAACGGACGGTATCGTTCACTTATAACCAATACGCTCAGATGATGAACATCAGTAGGGAAAATGCTTATGGTGTATTAGCTAAAGCAACCAGAGAGCTGATGACGAGAACTGTGGAAATCAGGAATCCTTTGGTTAAAGGCTTTGAGATTTTCCAGTGGACAAACTATGCCAAGTTCTCAAGCGAAAAATTAGAATTAGTTTTTAGTGAAGAGATATTGCCTTATCTTTTCCAGTTAAAAAAATTCATAAAATATAATCTGGAACATGTTAAGTCTTTTGAAAACAAATACTCTATGAGGATTTATGAGTGGTTATTAAAAGAACTAACACAAAAGAAAACTCACAAGGCAAATATAGAGATTAGCCTTGATGAATTTAAGTTCATGTTAATGCTTGAAAATAACTACCATGAGTTTAAAAGGCTTAACCAATGGGTTTTGAAACCAATAAGTAAAGATTTAAACACTTACAGCAATATGAAATTGGTGGTTGATAAGCGAGGCCGCCCGACTGATACGTTGATTTTCCAAGTTAATTAGATAGACAAATGGATCTCGTAACCGAACTTGAGAACAACCAGATAAAAATGAATGGTGACAAAAATACCAACAACCATTACATCAGATTCCTACCTACATAACGGACTGGGAATG
+
,,''')))**67@JJIIGFJJHHHJGFEFIJJJJJJGJIJJGJJJHEFIHIJJJJJGHJJJE?;99,+$$&-@:9::GJJDEABGGJHFGIIHJJJJFGF??BJHBCE@@?>=21/--**).3>CBBDDJ7777=;;;;6--009001-++**,8887665:ECGJJJJFFEDABADHFGJGHJJJJJJGJFHJJFDGEJJJGIJHHJHJJJIIJGJJJJJJJJHJIIHHJJHFEFJJJJJJJJGJJJIDFHHHJHDCCBGJFCDJFJEFFGGB;DDD9(''(&%%%&))+++--+)<7AFFHFJJJJHJGFG??>+)&&',2**;=>A>;?<<@D:....@@@??@AG8779@/.../-+'.24777@9455653337HEJJIJGIJJGJJFJFFEDAA@BBBCEGFIIJJDEJIJJJ4228@AA<8,,+FGJGEJFHJHEJJJGDDECGJ///1@@EEE===BDAIFEHA@8=FJFJJJGIHGJJGEJIFJDA<88=;;0;;?J5445?>=?>@=<>>FDECCDJJI====JIDEGJGJJGFDHGJGGJGFIJGJJJJGGDJDDE;;<JJDC@@?ABBDEDDFIJDFDFFIFJHJIJJGAA@AJJJHIJJGJIJJJFJJJJGJJGIGJJJHFGBA@DE@EB7645:;A<55JJHEEHJHJJEGEED3979;<:5AA>>?>CEFJGJJGHJJJHJJJJHGEIJJJIHHJJJJJJJJJJJJJJJHHIJGJEGGIHFJIJJ>==<@BBBAFB>;999:1100<DDFDE@@ECFJIJHJJIJIJJJIIFJ110025ABGHAGJIJJECBCIEDJBB>>?@HJDGFFB@6C>?;:<)))'''%**.20/..-+((3:DFIJHJJHJJFJJJJGJJJGJIEJAB?65674;>?C<B22=?BCCJCDDHDIDGJJJIJJJI>==>D.44>@B?DE>8JD>?;;:222./*(&&%#$%%&'%%$$&((,..*,634>DCDJJFJIIJHJF@HF=<888799BGDDJIJFJJJJJJJIF>FDJFFIGJJIJFIHHJJJGJJFIA?@?DCFBDDJJJGJJJJJJIGJIJ??>7))*+7767:;;54557?DDEJHJEA@A441.+,0/.18;CDADHIGJEFHFHF?ADCFGGH?@@I<999BJEFGFEHHEJH@?99:@JJHHFGEDCEJEJIJJGGIGJFJJJJD::9.-..=//.)&%'',-4-...01./11678<65467===FDID@?@731'&%%&%'%$$#$$%5?@EBFEGJGIJJJJHIIJJIJIJJJJJGF?>DF?51++6-(&%&)?ABBAA?44?=?AF><<<=?1''-/''(212***,3-(,+-5448BDEGFEJFDJIFE2223<?@@??;>?<<C;IGGIJJJHJJHJJIJJIGF88-:1<<EEJDHHFJIGJJJJIFGDFJJ@@?>>?@GDEEJJJGGGJGAAACHIJAAB@A@/'&&*()5CBC@A>=<?IJFJJJIJIIJJFJJIJJJJHHJIIJJJGIJJGIJJHFJJJJJJIDCB64458;<;8:9;9++66EDDJIJHJJFGEDBEJFIHHGIJJJJJJJGFGJJF1///5C:99:JF>===JCA@BJJGDECCJJJJ>>6B=7C=@A?;9))/12EJJJJJJH8=C88FB9872-2**0/.27?>:5871:=HDFEHJJJGJJFFJIJJJJJJJGJFIJFJFACAC<;::1///987799?>>GJJIEEB0.<@C??@HHIIGJEEFJJHDB@AIGHJJIJJJIJJIJ@A@AJCD??ABGJGA@BA-&&&&)00@@,,,,-476535222::==E6555=853310..5ACBJJJHJIHEDGDEJG55334*,,,(0*:=?<8?>5547A@BJHJJEFHGJJJJJGFIJIGJJHJJJDBEEJJJJIJFHJJJJEHGEFJJJDFHFHJJFC7832E;@5-++,15CA@??:='''CFGJDDEFFGHHHFFEHJI867223?CGIIJIJJJJHHHGJJIFJHIJJJJIFJIJHEJCGFFJJ<<;:>D<::=<99=@?@@JJGJHGFCECFJJGEFGFGDJHHIHJJJHG@??@EIGCDCFJJJJGBFF=FFGEIFHGJGJJHDJJIJ>J3JJJJJGJJJJJIHJIJIIJJJGE>>E>DEGIDFGB95*1;;=>DEFJJHJJJHFDDEJJGIJJGIGJJJJIGGHJF<9;<=>ADF@??=DBJJHBCJHFJGGI@@@@HIJFJJGFHIFIHIIJIHHJJJJJFJHJJJJFGJHBJJHJGHFIIIJHJJHD@>JHCBBADEJJIJJHJJGGDEGE32214<DI<<DBE=666?D?:.('*18,,,,44;786789HHGH@?:67**+56/,++/67889<>ABFHJJDCEEJAFCAJIJJJJG>==?BBCCIJJCEFFJJIJJEFHJDHJJJHJIJJCBADGJIIJJJJHJIJJIE<777FJIEGGBEBEIEDBBGF>@=3'&$%(0009:5<<7BABGIGFDBD7667::>BBBFBJF>/.3640+((5.0..0019::>>43111JIFIJJJJHHGGJHJGDJJJIJJJJJJJGFJGJIJJJJJJJJGJJJIJGFDHECJHJJIDJGGJEF9999=<;;?@HJJJJJIEJGFJJJJJJJGEIHJJGDEJIJJHJJJIIEFA?IEDA9=CD10+++))''/,,0003A@JJJJJJJJJIGJJG7777CHEDJHAB?7>AE>=<>CDE<8BBBGEEGJHHJJJIHIJGJJJJJGJJHJJJGIJDAAAJJIJJJJJJHJJHJJIJHGHFJGJJJI====?>>7654---..--.BGJHJFDJEFCJHEEJJJJJGJJIB@CJFJJJJIHHGIJJJ:999EEEF6657FIJIJJHECC,,,/333?@JJGIJJJJJHJJDE>?=>JHJJJJJJGHIJJJGJGIJJEDIDJECDGIJJJJJICAAA8BC>==,++(%&(0%%%%%359>DGGEIJHJJDCCJFICFJHJGJHJJDFGDIJJGJJIGIJFJEIE<;<B<<=:0002HJJGGJJJJJJGGJJJHJ?>>;DEEDHJJJJJJJJJJCBB7777,))...11:::>98;BFJJJIGHGJGJJJHIJJJIGJJHFHJJHJFDDB@8888BCJ>JJJJJJHGJJJJJJJJJJJJIIHFCJGJJJJHJJJGJIDGFHG>8211002,***;>BJJIEGJJGIGFEBCCDCF@A=--*''))5....777-.,*()*5666@B;ACAEEFFDCB?EF54>>889=80,*+/1>@EJIEDD>5577>JJJJJJIHJJJJJJGJJJJIJJIJHHJJJJJJJJHGHG===>J94/*+,,,CBBCDJFJH===;ADFFGJJJJJ@?10***@@JJGJGJFJJJIJIJHJJJIJEFJJJJHJGDB@@JIJGGJJHFIJJJHFHJFHJJFJJJHIHJJJJJIJJJEHGJGJJIHJJHJECEJJJJJCFJA>>>H><<<?AFCHJJCGDBJJFJJ555<;8?@2GGJJFCIGJJJJJJJFFJJJJFHGCIGEDB@>;<==;::;<<==;?@@JJHHGHJJJJJJIJIFJJJJEHJGJCADBFA;666566761112688==JFJFJGJD7777>HDADHIB?CACJJ????EJDD:0/.%''((5:>--.+&..-47344<@BCHFHJJHJIGGJGCEGGJJHJJJFGFFGIFJC;773HDDEFGJGDEFH@3JJFIFGJDEDFJGJHDDEFBDGEJEFJIJJGFDGGJJJHJGFFI?>?<>@DJ?><<>5HEGCBDCH8777CA@FFJFFEFJJGJIJJJEBEDIEGJIHJHIJJGJJGIDJCEGGHJHJHGHJFJIGIEDJJJJJJJIFF@@?@JGJJJGFJEHIHBE?==@F77//2*86786553223'''733388:=CC@><=;<;;@@BBFC<<:;;;8,,''00EE?@?A@,(((;>>DB@D9AHGEDABBHJA=@:=73222156=@CGJJFJEGA32232000433BC?AACEDABCBCGJJJJEJJJIJIJIJJJJEHGEJE=EDGFEI<;::EHHGGGJHEECBIB<?9,*)%%%$%)/&:5DFJEJEDFIJJIIIJIJJGFJFJHJFIJDFDG@885577JJJJJJJJJJJIJJHGCBCEJJI>?@FFHHJFJJJGJJJJJJFJJJJE>>>?EC;;:<;.--+**'%$$%%0355DDEEFFHGDEHFFJJB@8333CEA>?A@@@E@?ACBDA7651FGHJJJA@@AHHJJGJHEGIGABAJJFEEABIB986667AABCHGHJJEDHJB@???ABCJEJFGGJGJHGHJIG@@??GE>==@AFFF@?@@GJ@???;6%$$&%&&&%%$$&'%&'%%&%%&&''&%&(12.)66+*)*,.==@><;<=>>>?7567CBCCA??@?<<:6676<;47<DDB8774+++*''''**'%$$$$4881---,,,-401;=<>96660000??==<10.24112=@;;;;<;:8'-,)&%'''(*.-,,0+,878>>=5****345;=<<=>??>>>@?AA;<<=>>>@@=<=>?;::;D?>>6300:<78BC@@?>?AEC?>?=CDDFGCBGGFFC@@@ABBBEDAA@@@@==<?ABB>>=7767BB?>==999:::9:>;888:?>==BB?7/-,-/00./09<<BA74,((****34888888:;74*(()*''()1//0<<=><=<:;;<B@::::?@A>>>><<=AJC=<:;>==>?@?<;<;:99;<<::9;<999:@>=;887/00/045?><<<;<<8877/,,,/88:<>>>;;:9555599///?>==>9988;;=:8877::?>;54430)'%&,-/--/..0/-./54484-=<=IJJHIJEGJGJIGEIJ>B6548@;C<;;GGHJJCBDD>;99<:<<=GE@@@@CBCEFE>>==BHJHEGJCDDFJJFEGD>=;932234522334:6-'&%&&(*&+97:<=ACECDB:?CBBADAEAADCGFGDJGJJJFHJIJJJJJFIHJGHJJIIGJGIGEJEJ965@HJJGJ??>?GFFFJIECCBC?=<;@E?44.((-((''$&'&&%%)---.965551066699997?BCHJJJJIGHEJJCAH:ACCAJEGEDJFIHHJIJJJJJGJHGJJHJFJJJJGJJIHJJHJJJJFJJGJIJGJEGHFIGGJJJJIJJFFJIJIJHJJJJJ:::;><<=:865*90//027967>=<;:9:0000<BGFJJJIJHJHJJJJJIJJJJGJFEIJFEGJJFFDHJ999BBBFJJJFJEJEDJIEFJDCBCDC;C@JB2&$$'1('&&'&(&))'%&)(''')<<9;///02223CFEGJ:99:IDCHFEDGHJGGFABBCGEDCDICJBCEECDCCEFDGGDBDEFJJJJJJHJHHGHA@@ABFJGGJJJFEGECDJJDJIJIJHGDJJBCDDIBBA?665:::AEGFJJJJHJHHJJGIJJJFHFD21180774566>6?@B@BHGJIJFECEDFJHJHHGIHEGHGF31008<=9962..//.???CFGFDEFJJJGIJJJFIGDJCJJJ9889>@DHEDE?99;=;96(?76:ADCH6BDIEIHJJJJJGFHJJIIJJHJFFGJJJJJJHFHFIJGFHHEDIDG8548:2++.,***%%%&88?D@?CC98///1;>CB?ACCFIIJCDCIFIF@A>>AECC@JH=<7777<<@AFJGJDB2*-226768;522&&&$&'%))(5=CGFJDJJJJJJJJJGJJGJJJIGJJHJJHJJJJJJJJGJGJJGFJIIJGHIJHIJIGFJJJIIJHFJJJJJHFFJJJFJFJJJIJGFFHIIJJJJIIFIJGJHJHHJJGHHGFGGEDG3223<973358::;==>D?<=>>?99DEDC@?@?1%%'*)),.23348::74....000GEGHE<>=>FEBA9676989A@@AHFJJJHJ:999JGECBBB:9:?>99<;CJHIJHJHEHEIH;;::=<7=:32.005:ADCFC@??<,((-0)(
@Glass_T7V_11_D3_12_8_15
TTTCAGCTATCTGACTTTTTGCTGTTCAGCAGTTGCCTCCCCTCTGATTTTCCAGTCTGACCACTTCGGATTATCCCGTGACAGGTCATTCAGACTGGCTAATAACCAGTAAGGCAGCGGTATCATCAACAGGCTTACCCGTCTTACTGTCCCTAGTGCTTGGATTCTCGCCGATAAAAAACGCCCGGCGGCAACCGAGCGTTCTGAACAAATCCAGATGGAGTTTGTGGGGTTGATTGCTGGATCTATCAACAGGAGTCCAAGCGAGCTCGTAAACTTGGTCTGACAGTTACCAATGCTTAATCAGTGAGGCACCTATCTCTCAGCGATCTGTCTATTTCGTTCATCCATAGTTGCCTGACTCCCCGTCGTGTAGATAACTACGATACGGGAGGGCTTACCATCTGGCCCCAGTGCTGAAATAATATGCGCGACCCACGCTCACCGGTTCCAGATTTATCAGCAATAAACCAGCCAGCCGGAAGGGCCGGCGCAGAAGTGGTCCTGCAACTTTATCCGCCTCCATCCAGTCTATTAATTGTTGCCGGGAAGCTAGAGTAAGTAAGTTCGCCAGTTAATAGTTTGCGCAACGTTGTTGCCATTGCTACAGGCATCGTGGTGTCACGCTCGTCGTTTGGTATGGCTTCATTCAGCTCCCGGTTCCCAACGATCAAGGCGAGTTACATGATCCCCATGTTGTGCAAAAAAGCGGTTAGCTCCTTCGGTCCTCCGATCGTTGTCAGAAGTAAGTTGGCCGCAGTGTTATCACTCATGGTTATGGCAGCACTGCATGGTCTTTACTGTCATGCCATCCATAATGCTTTTCTGTGACTGGTGGAGCTCAACCAAGTCATTCTGAGAATAGTGTATGCGGCGACCGAGTTGCTCTTGCCCGGCGTCAATACGGGATAATACCGCGCCACATAGCAGAACTTTAAAAGTGCTCATCATTGGAAAACGTTCTTTGGGGCAAAAACTCTCAAGGATCTTACCACTGTAGGAATCCAGTTCGATGTAACCCACTCGTGCACCCAACTGATCTTTCAGCATCTTTTACTTTCACCAGCGTTTCTGGGTGAGCAAAACAGGAAGGCGAAAATGCCGCAAAAAAGGGAATAAGGGCGACACGGAAATGTTGAATACTCATACTCTTCCTTTTTCAATATTATTGAAGCATTTATCGACTATGTTCCGTGGCGGATACATATTTGAATGTATTTAGAAAAATAAACAAATAGGGGTTCCGCGCACATTTCCCATGGTGCCACCTGACGTCTAAGAAACCATTATTATCATGACATTAACCTATAAAAATAGGCGTATCACGAGGCAGAATTTCAGATAAAAAAAATCCTTAGCTTTCGCTAAGGATGATTTGCTGGAATTCGCGGCCGCTGTTTCTTTCGAATTCGCGGCCGCTTCTAGAGTTATGACAACTCGACGGCTACATCATTCACTTTTTCTTCACAACCGGCACGGAACTCGCTCGGGCTGGCCCCGGTGCATTTTTTAAATACCCGCGAGAAATCCAGGTTGATCGTCAAAACCAACATTGCGACCGACGGTGGCGATGAGCATCCGGGTGGTGCTCAAAAGCAGCTTCGCCTGGCTGATACGTTGGTCCTCGCGCCAGCTTAAGACGCTAATCCCTAACTGCTGGCGGAAAAGATGTGACAGACGCGACGGCGACAAGCAAACATGCTGTGCGACGCTGGCGATATCAAAATTGCTGTCTGCCAGGTGATCGCTGATGTACTGACAAGCCTCGCGTACCCGATTATCCATCGGTGGATGGAGCGACTCGTTAATCGCTTCCATGCGCCGCAGTAACAATTGCTCAAGCAGATTTATCGCCAGCAGCTCCGAATAGCGCCCTTCCCTTGCCCGGCGTTAATGATTTGCCCAAACAGGTCGCTGAAATGCGGCTGGTGCGCTTCATCCGGGCGAAAGAACCCCGTATTGGCAAATATTGACGGCCAGTTCACACCATTCATGCCAGTCGCGCGCGGACGAAAGTAAACCCACTGGTGATACCATTCGCGAGCCTCCGGATGACGACCGTAGTGATGAATCTCTCCTGGCGGGAACAGCAAATGACCCGGTCGGCAAACAAATTCTCGTCCCTGATTTTTCACCACCCCCTGACCGCGAATGGTGAGATTGGAGTCTTAACCTTCCCGTCCAGCGGTCGGTCGATAAAAAAATCGAGATAACCGTTGGCCTCAATCGGCGTTAAACCCGCCACCAGATGGGCATTAAACGAGTATCCCGGCAGCAGGGGATCATTTTGCGCTTCAGCCATACTTTTCATACTCCCGCCATTCAGAGAAGAAACCAATTGTCCATATTGCATCAGACATTGCCGTCATTGCGTCTTTTACTGGCTCTTCTCGCTAACCAAACCGGTAACCCCGCTTATTAAAAGCATTCTGTAACAAAGCGGGACCAAAGCCATGACAAAAACGCGTAACAAAAGTGTCTATAATCACGGCAGAAAAGTCCACATTGATTATTTGCACGGCGTCACACTTTGCTATGCCATAGCATTTTTATCCATAAGATTAGCGGATCCTACCTGACGCTTTTTATCGCAACTCTCTACTGTTTCTCCATACCCGTTTTTTTGGGCTAGCTACTAGAGAAAGAGGAGAAATACTAGATGATGCAAACCGTTTTAGCGAAAATCGTCGCAGACGGAGCGATTGGGTAGAAGCCCGCAAACAGCAGCAACCGCTGACCAACTCTCAGAATGAGGTTCAGCCGAGCACGCGACATTTTTATGATGCGCTACAGGGTGCGCGCACGGCGTTTATTCTGGAGTGCAAGAAAGCGTCGCCGTCAAAAGGCGTGATCCGTGATGATTTCGATCCAGCACGCATTGCCGCCATTTATAAACATTACGCTTCGGCAATTTCGGTGCTGACTGATGAGAAATATTTTCAGGGGAGCTTTAATTTCCTCCCCATCGTCAGCCAAATCGCCCCGCAGCCGATTATGTAAAGACTTCATTATCGACCCTTACCAGATCTATCTGGCGCGCTATTACCAGGCCGATGCCTGCTTATTAATGCTTTCAGTACTGGATGACGACCAATATCGCCAGCTTGCCGCCGTCGCTCACAGTCTGGAGATGGGTGCTGACCGAAGTCAGTAATGAAGAGGAACAGGAGCGCGCCATTGCATTGGGAGCAAAGGTCGTTGGCATCAACAACCGCGATCTGCGTGATTTGTCGAATTAATATTGGTACGTACCGCGAGCTTGCGCCGAAACTGGGGCACAACGTGACGGTAATCAGCGAATCCGGCATCAATACTTACGCTCAGGTGCGCGAGTTAAGCCACTTCGCTAACGGTTTTCTGATTGGTTCGGCGTTGATGGCCCATGACGATTTGCACGCCGCCGTGCGCCGGGTGTTGCTGGGTGAGAATAAAGTATGTGGCCTGACGCGTGGGCAAGATGCTAAAGCAGCTTATGACGCGGGCGCGATTTACGGTGGGTTGATTTTTGAACATCACCGCGTTGCGTCAACGTTGAACAGGCGCAGGAAGTGATGGCTGCGGCACCGTTGCAGTATGTTGGCGTGTTCCGCAATCACGATATTGCCGATGTGGTGGACAAAGCTAAGGTGTTATCGCTGGCGGCAGTGCAACTGCATGGTAATGAAGAACAGCTGTATATCGATACGCTGCGTGAAGCTCTGCCAGCACATGTTGCCATCTGGAAAGCATTAAGCGTCGGTGAAACCCTGCCCGCCCGCGAGTTTCAGCACGTTGATAAATATGTTTTAGACAACGGCCAGGGTGAACGGGCAACGTTTTGACTGGTCACTATTAAATGGTCAATCGCTTGGCAACGTTCTGCTGGCGGGGGGCTTAGGCGCAGATAACTGCGTGGAAGCGGCACAAACCGGCTGCGCCGGACTTGATTTAATTCTGCTGTAGAGTCGCAACCGGGCATCAAAGACGCACGTCTTTTGGCCTCGGTTTTCCAGACGCTGCGCGCATATTAATACCGTAGCGGGCCGCTGCAGTCCGGCAAAAAAGGGCAAGGTGTCACCACCCTGCCCTTTTTCTTTAAAACCGAAAAGATTACTTCGCGTTATGCAGGCTTCCTCGCTCACTGACTCGCTGCGCTCGGTCCATTCAGCTGCGGCAAGCAGTATCAGCTCACTCAAAGGCGGTAATATTAGAGGTTACATTGTCGATCTGTTCATGGTGAACAGCTTTGAATGCACCAAAAACTCGTAAAAGCTCTGATGTATCTATCTTTTTTACACCGTTTTCATCTGTGCATATGGACAGTTTTCCCTTTGATATGTAACGGTGAACAGTTGTTCTACTTTTGTTTGTTAGTCTTGATGCTTCACTGATAGATACAAGAGCCATAAGAACCTCAAATCCTTCCGTATTTAGCCAGTATGTTCTCTAGTGTGGTTCGTTGTTTTTGCGTGAGCCATGAGAACGAACCATTGAGATCATACTTACTTTGCATGTCACTCAAAAATTTTGCCTCAAAACTGGTGAGCTGAATTTTTGCAGTTAAAGCATCGTGTAGTGTTTTTCTTAGTCCGTTATGTAGGTAGGAATCTGATGTAATGGTTGTTGGTATTTACCGCACCATTCATTTTTATCTGGTTGTTCTCGAGTTTGGGTTCAATCCATTTGTCTATCTAGTTCAACTTGGAAAATCAACGTATCAGTCGGGCGGCCTCACTTTTATCAACCACCAATTTCATATTGCTGTAAGTGTTTAAATCTTTACTTATTGGTTTCAAAACCCATTGGTTAAGCCTTTTAAACTCATGGTAGTTATTTTCAAGCATTAACATGAACTTAAATTCATCAAGGCTAATCTCTATATTTGCCTTGTGAGTTTTCTTTTGTGTTAGTTCTTTTAATAACCACTCATAAATCCTCATAGAGTATTTGTTTTCAAAAGACTTAACATGTTCCAGATTATATTTTATGAATTTTTTTAACTGGAAAAGATAAGGCAATATCTCTTCACTAAAAACTAATTCTAATTTTTCGCTTGAGAACTTGGCATAGTTTGTCCACTGGAAAATCTCAAAGCCTTTAACCAAAGGATTCCTGATTTCCACAGTTCTAGTAATAAGCTTCTCTGGTTGCTTTAGCTAATACACCATAAGCATTTTCCCTACTGATGTTCATCATCTGAGCGTATTGGTTATAAGTGAACGATACCGTCCGTTCTTTCCTTGTAGGGTTTTCAATCGTGGGGTTGAGTAGTGCCACACAGCATAAAATTAGCTTGGTTTCATGCTCCGTTAAGTCATAGCGACTAATCGCTAGTTCATTTGCTTTGAAAACAACTAATTCAGACATACATCTCAATTGGTCTAGGTGATTTTAATCACTATACCAATTGAGATGGGCTAGTCAATGATAATTACATGTCCTTTTCCTTTGAGTTGTGGGTATCTGTAAATTCTGCTAGACCTTTGCTGGAAAACTTGTAAATTCTGCTAGACCCTCTGTAAATTCCGCTAGACCTTTGTGTGTTTTTTTTGTTTATATTCAAGTGGTTATAATTTATAGAATAAAGAAAGAATAAAAAAGATAAAAAGAATAAATCCCAGCCCTGTGTATAACTCACTACTTTAGTCAGTTCCGCAGTATTACAAAAGGATGTCGCAAACGCTGTTTGCTCCTCTACAAAACAGACCTTTAAAACCTAAAGGCTTAAGTAGCACCCTCGCAAGCTCGGGCAAATCGCTGAATATTCCTTTTGTCTCCGACCATCAGGCACCTGAGTCGCTGTCTTTTTAGGTGACATTCAGTTCGCTGCGCTCACGGCTCTGGCAGTGAATGGGGGTAAATGGCACTACAGGCGCCTTTTATGGATTCATGCAAGGAAACTACCCATAATACAAGAAGCCCGTCACGGGCTTCTCAGGGCGTTTATGGCAGGTG
+
19;:CEEGHJJJIGJDJJJJIB=<=A6557==>>0...---BGDCCHDEJJH@//0;;;;CI<::64566;;:<FDFFEIIJIJJE999FFEEAAC?>>>0//(&%()689FEJGJJHIGJJJJIIAACBJEJJGFJJIJCH@@BADJJJJJFE7778CJG3335;-,,*++)))(21ABGJDAB?=??ACAEJJJGFIJHJJEJJHJB<2222JJEJJJHJGFH988*'',,-***)'&'(0/011006567=FIEGFD=:<ABA@AA?...4CCABB445=@EDFJD:999FDEDJJHJA@??BBB<<<=J55444310.-43577888JJJDCHHJJEGDCBJJHFFD....-,,+79??;;BEDJEJHIEJJGIJJJHEEEIJJJFJJJE9989A877691111BCDC1100:7+&&'*(((&&%&**.**<=:;::>;0/-('&'''+/68<DHJEDJDBCFBEDBGHCDFGHIEEEDD?>A=8*))),''))48EFFJGJIGHFJHJHJJJJGGGJHJHED=655433499=BHGJHHFG>IGFHB@@/'&'),004.-((..00;@JJJJJJJHJHJIJHJIGJJGHJJIJHIHIJJJJJA1000@AFFGJJJJIIJGEFF98??AEDJABBAIJFEFEC==><<;8645.*8<A>>>22200136667I=55554<CC8888CJJFDFFGEEBA567@A++')(68<<=CGEBFAEJHGDDBA1100,,,8@CADBIGIJFJJJIHJDDBBCJGHJFJF>===DHHJJJFDHIJGCABECBC,,$$&&''(+3;78769:;?::.+)*+++*,+-452455>=AA4443-''%'$%'39BDCJJGHJJJJEEJGJFJGJJJJJJBAAAHDC:;::=:..--81;@:577676///08667686554-*%%().**)**)*+223,7:5+?AJGFJJHB322111-**5?E>6446>A7...HE)));C83+))),,,,-,''&&&&,24>5510000JEIFEC,,,,J>=56657?@EEGIJJJJGEGEJJJDC71'48EGFEHJHJJ?GJ@=GHHJHJJEJJHHHHJJ////5415621113484****?@21.+++,1@FGGJCEE@@<9;=A42202005=4444@++++/63238GFDECIIJHJJJC?<?JJJJGEJDJJJI::28540((''))))*%%%%%%%%**+,+*+,-..7::AJDDFDB@CFJJJJJFFJG999:CABBGJDDCBGHJHGIIGJJJD<EHEDECFEFBE@@F@@>=9,'';;<EFHEFHJIJEEJFFIJJH@@C??94344JJIIJGJHGJJJ@@>?EEHJJEA?BFIFGIF>?BEHGFGEJJFJ@???@I;989==<<<=75554-*''(**32,,,,/6=9::<FFH6450/;:::;:;<;>>@;::8320178<BBA<=<11137667>>>?GGDDGEHJGDBAA>>=2228<BBDEGEJJHGFGJJJJJFEJFEJEJJHHEGJIDB@HDABADGFHGFJJJJFJFGC>;C<;;('''(()('''***6>?JGJJGHJJJJJJJJHHJHCHGJHGDBD////1666DFJIJHJJJEJDBCGGJDCBEJ7BGFAGJHIJJHGJHFGDEJGJJJ?@??D8878;99ACECJF::;;GJIJHHGJHGHJJJJJJJJJJFIGJIJJJJGJJ===:<<<<<;:9:99BCHJJJJHIHIJJIJJJJJEJEEJIE???JIDDDJGAAA<BGBJGJFFHJJJFEDHHJGJGJJJJJIJHD8777>C=D@;==>?JJFJJIJJJDDDD<?@CA?0//.-78ADHJGFCHJHBGIF>=<:<11.)((((*8:<ADJFJFFFJJJEBJCFFJJHFJJFJCA?00000004739<03?@:38FC<<<FIJHGHGDDDGEHJJJJJHJJJJJIJIJJJIHJJHGJJHJJIJJJJJGFGGJJJJHJIGHFJJDBGJEJGHF<<<)(()930+,;5557;<,,**--/536/--8;;:8:1,--,.00@ACJ??>?FFFEJJHJJFGEIJJHJJCA@==;>?@JDEACDEJHJGFJJFGJJJJCDFCGI<<;9:JGDIJJJIGIJDGJJEIG>544(**+67784699>=B?ACIFEEJJFJJJIJGJEFJJHJIJJEJFFAJFEBCIJJGFIJJFH?<97796(''','(%'&(((&&'&'&*(-.<>?9778)''&+++..0353488==>JGH8888<=>J?,,,*,,,1*(((0<DB@@BBJGJFJHIJJIDCBDIFF6222?CCGHJGIEGGCCAJGGEFHD?===AJJHJGCGJJJJJJEJHGFGGJIJHHJDJIGJJJJJFFED??EIBJGJFFFDJGJJJIGCG>>>>=<<:5434716543667CDHBEHJJJDEGFJJFJBB>=>AGJJIEJJHFGFEHGJJJJCB**0;>>GJJGIJGIFHHIJJHFCABJIIJJIJJGJJJJJJJJJJJJJJJJJGGJDJJHIGGJFJJEGIJIJD>?668CJJJGJJJFFJJJJJFJJGCB@@AAHD3333<:9;;;@BJGFJJJIJJJFA??:8;::E?>4400-**+---223466;88///.89;888864?=?88:DFJJJHGGDCDC@@4-?;<3=<=BC;;;637;>5557HCBDDCCC<./21<:6EFDIJIJJJJDJ::=IJJJJJEJJJJGJJJJIJJJJJJFD:332-,&'''(''()'()'$%)0556BACCDCDCDJEGIJ?@@AIJB-,,'&%%&&''&&&'1126,,,-@A=<;99955585./-*+,))))CBCDDJJGJEJFD6675:10008;EEFJGJJHGHJJ@ABCDGF?<6-,(('(*//,(((&&&&((-01176*)))878:?B>?>/.-+-.0GCCJGHCGJFIFGJHJJJJIJJHEEJIIJJFH....::?BJJJJJJJJJJJJHJGJBDD78657=BFFCCJ<;:<EJJJIJHIJJDJJJGEBCDDHJIJJG??FFGFEDCCC@BAAFJJHI21.+&(((6:@JHJG@==?EGDICCBCBE?*+101/++7/../0///5254:211355;=GGHDEGIHECHED6C@9BIJGHJG9:<;;:7444:CEDIFCIGJJHEHHHJJJFJJHJJFHJJGJJJJJJIFFDEJJJFFFC8411/)&&'(((446<5221359:EHIJDCCJCFJHDJGIJGHJFFEC>((((57@GFCFEFJJCAABIDECF;999:8889:////=54337CFGC=;)(((**((*)))%&$####%%)'12;=EDJFHHJG<;;HJGEJFHEDDBBFAACCEAA?7666999JJJEJJJJFJEJIGJFFDGBJJIIJGJJJJEJFJIJJJEDDEE<<<=<@@EHEJIJJHGI323=?BA>G@:999??=76412220-++.0../4<<=EHJIFHE>;::834645:JJDDCCH::::B65454.---.--322278GHGJFGHGAAACJGJGGGJGHGECC?>>963AADFJJDEJHGHJJE>.,,,.68764778::;80&&***)'((,,<?@JEI==+%%%552//66:777=?23<=EGJEBGJJJIJJHJHJGJJJJJJHJDJHJJC;;JIHFJJ>I7J;;;;CFEEJJGJJGIJJEJGGJJIJHJJHJJJJJGFJIJJGIJIJIJJJJJJJJJIJJGCCDEJIFJJGFGDIEI?=>D@@ABHHFG@DDEECDIGJIHJFJJJJJJJGIGJGIJEJIHIFFJACDEE>>>>CJJJIGJJIJHJHGE@??AJFJJJIJAAFHFCCICH??BEHJJJJF5555FHIJJJJJJHHJJIJJGHJJHHJJJJJFJJDA?@:111@>>>@JHEJ<;;<FJJHJJIJIGIHJJJJIJ2111JJJJFHJJJJIGHJJJFHJHJHJJHJJJGFFEHJIJ<;;41ADDJJGJIJJJJJJHHHJJJJJCAABJJIDHICHA8?3/1,-:>@AIJIJGJEIJFEJJEHDAAAAIJFIDBEBIHFC?>@ABAB?>>@?;<;<E877566;650-'''::1-)*+6//--*%&&%%$%(&&&'''@F66646<?666CBA=<<JJIDEEJFHJFGJJJFJJJJJIEJH@(-;54;-,,70EHJJGHHJJJJJGGHGFJJJIIJGJHJEJJJFJJJHJIHFHHJJJJDJEFIJIIJDBA9/-,(&%%')*/02BB?=>))))(''(-,-//;=5566JJHJEHBBA>=='''''''JJJJJJJEJJ5***)3220--.55AJJGEFJEEHB@AGGJJDEJACCJJJJHGJHJJHJGJFDDCCJFH;;;::98788=>=ADE;::<CE423068:DA?@BD445DCDEGJHGIHHJIBJJJJJJGJJHJJGJJJJJGJFGJJJFGJFJJJJGC:IIFEFEDE>>JFHHHEHJJGHC32228889;;?ADEEFEBAB@AE8,+,-=DEC><89BFJJAAB=;=BDFFEJHJJJJEJHHJGJGBBABGF?EJJHHGJGJJIJHJDA<===<<?AFFGGEDBB?>;;:<AB?B@@DGEBDJJIIHG@AJJJFGFDFDGDFCDFFJGFJEHFGJHIEFJJJJJJJJ<;;;:=;9778;;;@EJGIFBDEEHFJF>@GJJFJJJEJGJJJJHIHJIJGHFEFJJIJJJFDDJA9)))(**)%$%$&(+/*+7227<<<DAA===>DJJHGCG.)))+71---.4-,,+:===DEJDJJFJJJ????D3333FDJGJJFIHJGJFJHFJJFJJ====AB?2111798::9BHJIHJGJI8777??>:989;;DBDEIFJJGDFCJIG555CJBCB3JH====D54///.(('',,/:=>>HJDJGJIJJIFFFDEJJHJHJJJEFFFJFDIFJJIJJFJHEEDDGCAABBCEEGEFIHFDEGBDEGAA@ACCDGHEBAEBH=6443B@9;<FIEEJAEDDGGEEFGJJJHEDCDIFECDFDDFDEDFFHFE88ICCBBDGIDFJE:9:GI<::A:::@J;82.0<?BAABCEFFJFGCAABBBCJFJFGFJGFEHEEEHCBD??ACEEDFDCC;;<;CBFDCGEFGCB@@F@DEB?CCC:1++,.2AECC@@B@EFCB??ACDFDA@??BBBHJEFCA?77BAEEBCGJBDBDADDFBACACFAFFCCEEJHHA>><55(''%%+)(('))''27?>?@@BEFDC@AABAAADCBFBABBBBBBACJJCBCABAAADECHGFJJ@??@===;887<=?D@@@@:99;ACAB111/2,*+-81:4144<:::;*/&%%&&11546:9'''(@@@@?A@AA@?@?::7788*()<;78?BB@>>?BDCBCAAEAA@@B@A@@A4101003445011299<7665>A??@?@?@@@AAD>=966557;;<;=BB@@==;<<=<=<<==><>;=CA@?>>??@ACGHB@@A@EFECBCD8667?7777;7668BDC><EBFCGJEGJDGHGGIJFIJJJJDFHD>BDEGFIHGIGFFGGHHDBBFGBBCCE:66788?8-;;:97:BG:;::F77=<>=>987688FECFBBIJJGHIJEGDDFHDEIFJJJJJHDJJAGADGJE@EBFCCCBDEEGDJFDCDCHBDEEJHED6666;8/-,,,6111134>A>><::@@FIJB@>>---.<7-312>://-+**--0222<EBC97FAABCEFEG@E@EACFCBA<=77BHJJEHFJE==>=JEEDCCAECCFFGJJJJDC...??@98887:;.AA@=<*:;>CDA?@988:<;=<>?>B@=>>>@@@@;;;;ABAB>>==;;;<@???A?CBAA@>>?@::::@>?;;<=??>><<<;:98:::884-,,'(()(---22///02067897778><;67=???<=7--,,-34=>=?=:;:;=<<<=<97879::====ACE>::89:8988;;;::::=?<888:><;544.-0.)&'')'%%%+144466;:9961123/++*,+*++2))&&'
@Glass_T7V_11_D3_12_8_16
CTTGTGACTAAAAACCCATTGGTTAAGCCTTTTAAACTCATGGTAGTTATTTTCAAGCATTAACATGAACTTAAATTCATCAAGGCTAATCTCTATATTTGCCTTGTGAGTTTTCTTTTGTGTTAGTTCTTTTAATAACCACTCATAAATCCTCATAGAGTATTTGTTTTCAAAAGACTTAACATGTTCCAGATTATATTTTATGAATTTTTTTAACTGGAAAAGATAAGGCAATATCTCTTCACTAAAAACTAATTCTAATTTTTCGCTTGAGAACTTGGCATAGTTTGTCCACTGGAAAATCTCAAAGCCTTTAACCAAAGGATTCCTGATTTCCACAGTTCTCGTCATCAGCTCTCTGGTTGCTTTAGCTAATACACCATAAGCATTTTCCCTACTGATGTTCATACATAGACGTATTGGTTATAAGTGAACGATACCATAAGTTCTTTCCTTGTAGGGTTTTCAATCGTGGGGTTGAGTAGTGCCACACAGCATAAAATTAGCTTGGTTTCATGCTCCGTTAAGTCATAGCGACTAATCGCTAGTTCATTTGCTTTGAAAACAACTAATTCAGACATACATCTCAATTGGTCTAGGTGATTTTAATCACTATACCAATTGCAATCAGCTAGTCAATGATAATTACATGTCCTTTTCCTTTGAGTTGTGGGTATCTGTAAATTCTGCTAGACCTTGCTGGAAAACTTGTAAATTCTGCTAGACCCTCTGTAAATTCCGCTAGACCTTTGTGTGTTTTTTTTTGTTTATATTCAAGTGGTTATAATTTGTGGATTAAAGAAAGAATAAAAAAGATAAAAAGAATAAATCCCAGCCCTGTGTATAACTCACTACTTTAGTCAGTTCCGCAGTACTACAAAAGGATGTCGCAAACGCTGTTTGCTCCTCTAAAACAAGCCTAAACCCCTAAAGGCTTAAGTAGCACCCTCGCAAGCTCGGGCAAATCGCTGAATATTCCTTTTGTCTCCGACCATCAGGCACCTGAGTCGCTGTCTTTTTCGTGACATTCAGTTCGCTGCGCTCACGGCTCTGGCAGTGAATGGGGGTAAATGGCACTACAGGCGCCTTTTATGGATTCATGCAAGGAAACTACCCATAATACAAGAAAAGCCCGTCACGGGCTTCTCAGGGCGTTTTATGGCGGGTCTGCTATGTGGTGCTATCTGACTTTTTGCTGTTCAGCAGTTCCTGCCCTCTGATTTTCCAGTCTGACCACTTCGGATTATCCCGTGACAGGTCATTCAGACTGGCTAATGCGTAAGGCAGCGGTATCATCAACAGGCTTACCCGTCTTACTGTCCCTAGTGCTTGGATTCACCAATAAAAAACGCCCGGCGGCAACCAGCGTTCTGAACAAATCCAGATGGAGTTCTGAGGTCATTACTGGATCTATCAACAGGAGTCCAAGCGAGCTCGTAAACTTGGTCTGACAGTTACCAATGCTTAATCAGTGAGGCACCTATCTCAGGCGATCTGTCTATTTCGTTCATCCATAGTTGCCTGACTCCCCGTCGTGTAGATAACTACGATACGGAGGCTTACCATCTGGCCCCCATGCTGCAATGATACCGCGAGACCCACGCTCACCGGCTCCAGATTTATCAGCAATAAACCAGCCAGCCGGAAGGGCCGAGCGCAGAAGTGGTCCTCCGTTCTCCGCCTCCATCCAGTCTATTAATTGTTGCCGGGAAGCTAGAGTAAGTAGTTCGCCAGTTGATCGTTTGCGCAACGTTGTTGCCATTGCTACAGGCATCGTGGTGTCACGCTCGTCGTTTGGTATGGCTTAAATTTAGCTCCGGTTCCCAACGATCAAGGCGAGTTACATGATCCCCATGTTGTGCAAAAAAGCGGTTAGCTCCTTCGGTCCTGAATCGTTGTCAGAAGTAAGTTGGCCGCACGGTATCACTACATGGTTATGGCAGCACTGCATAATTCTCTTACTGTCATGCCATCCGTAAGATGCTTTTCTGTGACTGGTGAGTACTCAACCAAGTCATTCTGAGAATAGTGTATGCGGCGACCAGTGCTTCTTGCCGGCGTGGATACCGGATAATACCGCGCCACATAGCAGAACTTTTAAAAGTGCTCATCATTGGAAAACGTTCTTCGGGGCGAAAACTCTAAGGATCCGCTGTTGGAATCCAGTTCGATGTAACCCACTCGTGCACCCAACTGATCTTCAGCATCTTTTACTTTCACCAGCGTTTCTGGGTGAGCAAAAACAGGAAGGCAAAATGCCGCAAAAAAGGGAATGAGGCGACGCGGAAATGTTGAATACTTTGCTGATTACTCTTCCTTTTCAATATTATTGAAGCATTTATCAGGGTTATTGTCTCATGAGCGGATACATATTTGAATGTATTTAGAAAAATAAACAAATAGGGGTTCCGCGCACATTTCCCATGGTGCCACCTGACGTCTAAGAAACCATTATTATCATGACATTAACCTATAAAAATAGGCGTATCACGAGGCAGAATTTCAGATAAAAAAAATCCTTAGCTTTCGCTAAGGATGATTTCTGGAATTCGCGGCCGCTGTTTCTTCGAATTCGCCGGCCGCTTCTCAAGAGTTATGACAACTTGACGGCTACATCATTCACTTTTTCTTCACAACCGGCACGGAACTCACTCGGGCTGGCCCCGGTGCATTTTTTAAATACCCGCGAGAAATAGAGTTGATCGTCAAAACCAACACTGCGACCGACGGTGGCGATAGGCATCCGGGTCGTGCTCGAAAAGCAGCTTCGCCTGGCTGATACGTTGGTCCTCGCGCCAGCTTAAGACGCTAATCCCTAACTGCTGGCGGAAAAGATGTGACAGAGACTCAACGGCGACAAGCAAACATGCTGTGCGACGCTGGCGATATCAAAATTGCTGTCTGCCAGGTGATCGCTGATGTACTGACAAGCCTCGCGTACCCGATTATCCATCGGTGGATGGAGCGACTCGTTAATCGCTTCCATGCGCCGCAGTAACAATTGCTCAAGCAGATTTATCGCCAGCAGCTCCGGATCACGCCCTTCCCCTTGCCCGGCGTTAATGATTTGCCCAAACAGGTCGCTGAAATGCGGCTGGTGCGCTTCATCCGGGCGAAAGAACCCCGTATTGGCAAATATTGACGGCCAGTTGGCCCATTCATGCCAGTAGGCGCGCGGACGAAAGTAAACCCACTGGTGATACCATTCGCGAGCCTCCGGATGACGACCGTAGTGATGAATCTCTCCTGGCGGGAACAGCAAAATATCAGCCCGGTCGGCAAACAAATTCTCGTCCTGATTTTTCACCACCCTGAGCCGCGAATGGTGAGATTGAGAATATAACCTTTCATTCCCAGCGGTCGGTCGATAAAAAAATCGAGATAACCGTTGGCCTCAATCGGCGTTAAACCCGCCACCAGATGGGCATTAAACAAGTATCCGGCAGCAGGGGATCATTTTGCGCTTCAGCCATACTTTTCATACTCCGCATGAAGAAGAAACCGATTGTTAACTGCATCAGACATTGCCGTCACTGCGTCTTTTACTGGCTCTTCTCGCTAACCAAACCGGTAACCCCGCTTATTAAAAGCATTCTGTAACAAAGCGGGACCAAAGCCATGACAAAAACGCGTAACAAAAGTGTCTATAATCACGGCAGAAAAGTCCACATTGATTATTTGCACGGCGTCACACTTTGCTATGCCATAGCATTTTTATCCATAAGATTAGCAGGATCCTACCTGACGCTTTTTATCGCAACTCTCTACTGTTTCTCCATACCCGTTTTTTTGGGCTAGCTACTAAGAGAGAAAGAGGAGAAATACTAGATGATGCAAACCGTTTTAGCGAAAATCGTCGCAGACAAGGCGATTTGGGTAGAAGCCCGCAAACAGCAGCAACCGCTGGCCAGTTTTCAGAATGAGGTTCAGCCGAGCACGCGACATTTTTATGATGCGCTACAGGGTGCGCGCACGGCGTTTATTCTGGAGTGCCAGAAAGCGTGGTCAAAGGCGTAATCCATTGGCAGTAATTTAAATCCAGCACGCATTGCCGCACTTATAAACATTACGCTTCGGCAATTTCGGTGCTGACTGATGAGAAATATTTTCAGGGGAGCTTTAATTTCCTCCCCATCGTCAGCCAAATCGCCCCGCAGCCGATTTTATGTAAAGACTTCATTTATTATCGACCCTTACCAGATCTATCTGGCGCGCTATTACCAGGCCGATGCCTGCTTATTAATGCTTTCAGTACTGGATGACGACCAGATATCGCCAGCTTTCCGCCGTCGCTCACAGTCTGGAGATGGAGCTGACCGAAGTCAGTAATGAAGAGGAACAGGAGCGCGCCATTGCATTGGGACAAAGGTCGTTGGCATCAACAACCGCGATCTGCGTGATTTGTCGATTGATCTCAACCGTACCCGCGAGCTTGCGCCGAAACTGGGGCACAACGTGACGGTAATCAGCGAATCCGGCATCAATACTTACGCTCAGGTGCGCGAGTTCAGCCACTTCGCTAACGGTTTTCTGATTGGTTCGGCGTTGATGGCCCATGACGATTTGCACGCCGCCGTGCGCCGGGTGTTGCTGGGTGAGAATAAAGTATGTGGCCTGACGCGTGGGCAAGATGCTAAAGCAGCTTATGACGCGGGCGCGATTTACGGTGGGTTGATTTTTGTTGCGACATCACCGCGTTGCGTCAACGTTGAACAGGCGCAGGAAGTGATGGCTGCGGCACCGTTGCAGTATGTTGGCGTGTTCCGCAATCACGATATTGCCGATGTGGTGGACAGAGTTACGGTGTTATCGCTGGCGGCAGTGCAACTGCATGGTAATGAAGAACAGCTGTATATCGATACGCTGCGTGAAGCTCTGCCAGCACATGTTGCCATCTGGAAAGCATTAAGCGTCGGTGAAACCCTGCCCGCCCGCGAGTTTCAGCACGTTGATAAATATGTTTTAGACAACGGCCAGGGTGGAAGCGGGCAACGTTTTGACTGGTCACTATTAAATGGTCAATCGCTTGGCAACGTTCTGCTGGCGGGGGTTCAGCGCCCAGTGGCTGCCGTGGAAGCGCGGCACAAACCGGCTGCGCCGGACTTGATTTTAATTCTGCTGTAGAGTCGCAACCGGGCATCAAAGACGCACGTCTTTTGGCCTCGGTTTTCCAGACGCTGCGCGCATATTAATACTGGTCAGGCGCGCTGCAGTCCGGCAAAAAAGGGCAAGGTGTCACCACCCTGCCCTTTTTCTTAAACGCAAAAGATTACTTCGCGTTATGCAGGCTTCCTCGCTCACTGACTCGCTGCGCTCGGTCGTTCGGCTGCGGCGAGCGGTATCAGCTCACTCAAAGGCGGTAATGTCGAGGTTACATTGTCAATCTGTTCATGGTGAACGGCTTTTGAATGCACCAAAAACTAGTAAAGCTTCTGATGTATCTATCTTTTTTACACCGTTTCCATCTGTGCATATGGACAGTTTTCCCTTTGATATGTAACGGTGAACAGTTGTTCTACTTTTGTTTGTTAGTCTTGATGCTTCACTGATAGATACAAGAGCCATAAGAACCTCGAATCCTTCCGTATTTAGCCAGTATGTTCTCTAGTGTGGTTCGTTGTTTTTGCGTGAGCCATGAGAACAAACCAGTGAGATCATTGTTCTTTGCCATGTCACTCAAAAATTTTGCCTCAAAACTGGTGAGCTGAATTTTTGCAGTTAAAGCATCGTGTAGTGTTTTTCTTAGTCCGTTATGTAGGTAGGAAAATATGATGTAATGGTTGTTGGTATTTTGTCACCATTGATTTTTATCTGGTTTATTATCAAGTTCGGTTACGAGATCCATTTGTCTATCTCGTTCAACTTGGAAAATCAACGTATCAGTCGGGCGGCCTCGCTTATCAACCACCGATTTTCATATTGCTGTAGTGT
+
/0+()()+,-*)+3133334)<BDBCJF<;=CB:6679>>B444**()'''(00563589@>AAAG<=75675;BHEGFJJGHJEJHIJEJJJGJJHJJJHHJJJJJJGDJ:JE@=>AJGJGEJFJEJHJJJJJIJIJDCA=>=>FIHJFIIGJHGIJHCBFGJJIEHDB:,,,@?BDE>;;;BEFGJ?BJJHJJJJJJJJJFHCECFAJJJJJJIHJJJIJJJFGJJJHIJJJFB@BA;:3/1::;@FHJG<;;;BBBBDJJJJJGCCBDHGIGA>=A=?@GJJHJGJJE==2JGFEHJJGJJHCBDCJJIHGJ=<<=AACFBBEC997=79:8;=.AFJFEJFHJIHDIGIHJIIJBDHFIGJEIEJGIJJGJHJIGFEACGFHJHJFJJJJJJHEGGFI<<8(''$$$'&&''(+54757:=;<930312:;/--**'%$$$+-*'((5*8;==DA?@BDGJIHFFGBACBJDJJIJHHFIGJIJGJIGFJJJJJJJGHJIJ?<8809=?JCGHDB9888@FHIDJJHJJIJIFFEGJJIGJEEJJGJJGJGJJHJJGGJDIJCCAACEFHJCEDGIEHDEFEEIJJJJJGEGJIEJGDFEDHJFFID>?>:97654+&07----'%%%*&&&&')*4786788?CCDCIHHAJJJI=@GE@@AABDJJGEJIGCEBE5544?9999B<;;?@B=-22)('(071-,&'++5=C:?<:976610316640./1A@@D;<;;CGHGJJGDHDCA><2CEHIFG@?F94?:9848;<ADFFGJD:886-'&$%%$$&'..-/631-((..347888223FGI:75,+,/+'&%(-24;41,+8889:99:<FCCEDJCJFB@>>GAA=@>AA;,++,.'';>BBGB@;87+++:==>?@?><>88770.)))/01--/6966EDCAD:..BGDAB?<98<99:AJJHJIIJ666;A;:=BC====D<:////7>..*.9=CCCA?@AIHGJGJJJJFJFJHGHFJJEHGFJHJ====:;;FGJJJHJJHEGJJECCCCIIGJJEJFFGHJJIJGGFHDGFFECCIIEA=<<555'''*,,,20///')))*;,,,,;;:;@?>=@@AABC@;817,;77777..1<@AJIFHJGFHJJFGEJIJEJ989@JFIJIEDDE??@JGJJJJGGH@AAAIIIJJEJDJJHIEBCIHJJICBFEBCEICDCBBDDFA@?@==EJIGGJJC6=<4444663---8>GEHEEGA?@=CEFDFEID*)),//<:9:=?>A655581113<@EDGDFGEFJJJHDGFHJJGJJD;GE<<@?BB;;;;E5443::;89:3*((((,+.11673387;>;''''(015<;....'&&+,+)()+2220/.0<<><:8,+,+,))))57CB?@@BBB8888?=65658855448321-334<7666+++/69.++))++..59('%%&&))68:;;<::<6778JGCDF@@@@10000.,+&&***??>@?DDGJHJJJJIJJJJIFFEIJHIHIJJJECGJFF=;;<C7788BGFFDC@BGCJ--465,794455=8874445631../>?B(((*..*,.,-++-/<=A?DEHJHJJJHDED=<::>=A;4E6444((('''*934787777599<>BEDFCBBBBE98;;<?;98788/*%%$$$$$7<<=@?5@??<=:65;9;:>JJGFJDC?999?IBA?82134344733334:>:9:9=(((''((5**(((()*.5212;=;566:@C?><<>=A@DDG;;;;JE@BB?:(&-1345B=::784466,&&''*((()+4<<?@?8951..,..,+***+*+++/07=A3332BCJFEGJJFC==45;@@A@CCCDCDCBC53.)''''/69*))*(''(+--,,,.3520005)((()))('+-,-++,,(''(56:;:;?@AICA=/...7789=B4444DBBABEJJEGJJJJJHJJIJIJJHICJGGJHIGJJFGHJA:0////../;;55554''''))),7>@CHJFIJJIJFAA=2111'+)%%0-(.4)8;4??@E1001&&&'3+CFGHGGGBCCCIIJJF=<<=?FJDEJIGJJJJJGJJJJJIJHJJJEEJJJGCDDGJH<999DC...9B.-*))'():90+-<=?DC<65556J:99864335=66:==<=@6556A;<CD5666BDGFC>28EGHJJJJJJGDJ?IJFJECDEJJJJJJJIJJDCACBBCEJJEJGIJIIJFHFJJCD@10(((FJGEJ:@95(''+'&'&&''**/33+**&&&'+)&&(++(&&&&%&+''''66=@@?==>ABA<;;;BJIIJJJJJJIFHGFJIHJJJJDBECIGJJJIIGJEHGJAA><8@GJJEECBDFGDJHJJGIJJIDJJJCCDBJGJBEA@FEDB9:::=B;5BJJFJHJCCCCHJJAB>>>>;877@H=??<==33//0././0/0;BAGEEDEIJJI988944449--**+-.2432//82*))*)))9EJJJJJJJIIJIJJHJEJFA;89@A;988=2000:<<=::;=EFEBB@?B;B9;;3-(((89.-*''24)(((;9'&&&(*+.,0---00134368=>@BIDEGIIIGHGJJFJJJ=91,''%%'....:A;;DDDB<22100004FJJJHJJDBCB@:;=BCGGDFJGJJJJHGIHCEDJJFCBCCG?JHFA@@?@>@@/*)('%%&&AADD=>??IDBEE'&&%&&&'335?BB9(''(99-(&'(DGJ>>>?B@@BHFHJJH<<<<IJJJJJJJCB44447538212/379000A;;<<JHHDBBBJJE;779567657..-.,,1--('&&'$$$*,:;??>=734*)))((&&,,6-,+,,1>FJJJJIGHGJJEJIJJIJJJJ66220+,;<::9:999<<==933;88EGCFCJE4.--.<5;:4300130+*))'**()))1/0248=?C=<AC?IJJJJHGJHEEIJJJGHGHHIEFB@@AJFFG>>>?AC@=::=>CA>@?@JF:::3'(((((&%$$%'---)+;?>B3@EBACDGJJIFJJGJIFJJJGJJGJJGJJJHHFJGIJJHJIHJDJGIJJFJHFDGFJJJJJEHDEJIJIIFJJGDEFJIJJHFFJJHIDGD...0,*((&%''*('''..-000@ICEEJFIBHJJHJGHHJDD=?BD>=87();>EJJJFGJA:77<>GFEJJJJGJJJGJJJJFHJJ;<;BEG@====JGDCCEIJJIDEGGE?>=;;<<>540,*&&(1/0///0332287740--('''('()-.;<?>CBC>@0<8850*++JHJHJJJJC=<==>0.-;==?D@@BCEJID???>@88999<=1..0.((((();@?==>EGGFJJJJJGJGIIJIJJ@A?AJJECAB?8775657;BCJJJJJJJHHCHI:99:''',/4/.(>=BDD;:;=EHEFGFB@AAFDECC4222<@B830/344:;555,,&'&&%%%%%;89=D>;/..,//+&$$$$&,,999:>5333=>9>>EJJIJJJIFJJHJIJCCFID;;;=FFJJHHJGGIFJJ=<:<D>>>BACBDCIB?@AHB?=>?@HEDBBJAABAHHHGJBDDGJJHEIJDDFFEIHHJDFEHHJHIGHJJJIFIEFH11126777DEHHFHGDBBBJJHJJJEJFJGIHJJIFDCFCJHFGIJJJJJDDCDHEIJJEJG=;?ACEDF::9==;9455578))));DBA@EGEJJJJJJHEJJ?;+*,24:@??FDBDJHJIJBJBCGFJIJJ??<78<?IBDCFHHGJHJJJ;700028:BEFEFFEGEJJIBAA;;<>>JJJIGJJJJHGIJJGEJ=:7DEF9877>@JHJGHJGJIJFJJFAABB555=45DFEDDIJJJJJ:999;;@7888ABDBBB3C8'&&&,-8<<=ADCJJGGDDCEDHEGJGIJIJDJJJGHFJJHJJGJJDBDDJJGJHHIBA==>9;=<<=?<=>;<:=640*+./100*)%$%$$$&-////((('*(('%%$$$$$%&'*(''(+/'''')&''''&''&(*-))(*=AEIIJFJJ;99:>768<===JJJJIJDCBDIIGFE?@@CDJJIJIFJBC@BEJHB@?:6**--22<=;;@BBJEA??>@EGE..-.::----5DDJHDDB@<99<;889:JHJIB@@>83.0/367CCBCDF@;;80//0:>;<?@ADE<<;;@;@>:BBCJJJIBBAJJJJHBCB>JGIHJHEJJJJ?>=>?=2222+++**))(*'&'4,*+)(/(*/))*'-0344?EIFGJABCBIJHJC=>9/)'$%'*/0128>J8667<=@6678>>>?GJDIEDJCCCFHHIIIFB330+,+,)('*+10,**./234>DDDG::::@C?>?>EBACDEFGIJJG55558345587?FJJIJIJJJIJGGEIJJIJJJFEJHJHHFGJHHHHECDEJJJJHFI>>>@DECECIGGC87664-*******+35;<EEJGJFJBB=<:::((((4<9889=DIFEJJIJJJJJJGFD=:;:DGFHJFJGDJJBC@AFBACCFACCBGHDGJCEGCHD=<<@FIFDJFJJDDGDJGJHF733441/01466668@B?EC@AA7777999:JFJIJJJHJJHJJIIFHJJJJJJJJGJIJGJFHJGJIJHJIIHJJH6777CD?,,,,2....347AEGHFGJIJCEACJHJGJIIJJJJJJIF==>>JG@:128889@989?FIHJGFIJHJFBA@AFAA@@DGCC986:....EHDDJJJFIJJHJJIJJJJJJB>)'&''%$$%&*47766EGJJJGJJGJJJEHJECBDCGJJGJJHJHJJIJIJJJJJJJJEHJJJJHJJJGFJGG?JIFJDB@>>@@FECCDGHDEJFFJFHFFCEGHJJJJJJJJJGGDD;878;HGJD???>:3EA>0>692104468??HBDBCJIJJJJJIJJHJEFJHFEGFIGJJJJHJJJJHGADHJIJJJHFFIHJJJEGHEJJJJIJJJJIJJJJHJGFJIJJIJGFEJJJJJHEEEFIJFEEB00/3/&%$%&%%%'&'+)''((-((',,)'(34.-,+'&.//<6BCFCEJJIJJJIF?@=66789<=JJJIJJJGC?5>;>>?CFDCCEIJFB;;:7876/&&'*+::99:<AACEED@=?;=?FDA<AJGJGHJIGCAE7769=;<B>==2*)&%%%'**))+,.003345<=445JIJGJJJJIJEGJEGFJGJJJJHIJJJEIFGJ0,,*33/&%$&(66.,)('')+7AABHDFEH<<GIFJHJJJJFJHJJJJJJGGGJHJJJJHJJHFFGGGHDEFHJHJJJEDDCDGGEJECDBCCCCCFIJJIFDCDB/..&''(/0?>EDDDDDEGC7776<<;;:@AGFFFJJD++++8=<9652:7000)((,,((%##%&'*.--)*12A326331/2<:6DCCJDDEFFFGHEB4++<ACDJFHJHJGGJI:::/<830439;4JEGIIJJIJHEJJHJJHFHGJDGEFJEH@IJEBBCBJJBBABABBHEHJHFEDGIJJIJIJGIJJGJJJFJJE72//4./;2%%%'-<AA?B;>;<@?8;<<<IFJJIJJHFHHDECGHJHGJJHJFGJJFEJHGGICDDFA43-((&',(((,0)('%%%&'&))'''')-02.6.()5999;>@CCEJGDEDEECB?BJHGHJECDDEHFEFGJJHJJJJJJJJJIEJFFEJDIGEEIJGGEEHJJJHFC?ABBB;:2.>==88882/-*&%$)%%%%('(*./>CFEDFEEDFEEEFIFJ@@EHGJE////FEJ><++*--/1+-+(*))-,-1+***1**-,,-,,@>??CHEFBCCII6566?....@>=<BBCDDJFDGHFJJEBEBC<DGFDFEJDACCEEHCBDHDFDE*)))@;767,****443.))*'
@Glass_T7V_11_D3_12_8_17
CGCATTTGGTGATCCGGTTCTGCTTCCGGTATTCGCTTAATTCAGCACAACGGAAAGAGCACTGGCTAACCAGGCTCGCCGACTCTTCACGATTATCGACTCAATGCTCTTACCTGTTGTGCAGATAAAAATTCCGAAACCGTTATGCAGGCTCTAACTATTACCTGCGAACTGTTTCGGGATTGCATTTTGCAGACCTCTCTGCCTGCGATGGTTGGAGTTCCAGACGATACGTCGAAGTGACCAACTGGCGGGAGTGGGACATGACGCCACCTCTTCATCTCGTCCACAACGGCAACTAACCATCGTTGAGTCAAATTTACGTTTATTGAATAAGTCAATATATCATGCATTGTGTGCCATCCGTGGCAATCCTGTCTAACGTGTGACCGCATTGAAAATGTTGTCTGCGATTGACTCTTTTGTGGCATTGCACCACCAGAGCGTCATACAGCGGCTTAACAGTGCGTGACCAGGTGGGTTGGGTAAGGTTTCAGATAACCGTCAGCACAATGCTCACTGCTGGCATCCTGGATCACAGACGCCTTTGCATCTTCCGCACTCTTTCTCGACAACTCTCCCCCACAGCTCTGTTTTGGCAATATCAACCGCACGGCCTGTACAGTGGCAATTTCTGCATCTTGCCCCCGGCGTCGCGGCACTACGGCAATAATCCGCATAAGCGAATGTTGCGAGCACTTGCAGTACCTTTGCCTTAGTATTTCCTTCAAGCTTTGCCACACCACGGTATTTCCCGATACCTTGTGTGCAAATTGCATCAGATAGTTGATAGCCTTTTGTTTGTCGTTCTGGCTGAGTTCGTGCTTACCGCAGAATGCAGCCATACCAGAATCCGGCTTGTGATTGCGCCATCCCCATAGCAGCCATCACATCGATACGGAAAGAGATCAGAAGCCGTGGCCCGTGGTGAGTCGCTCATCATCGGGCTTTTTGGCGAATAAATCTAGCTACGCTTTCAGTCTCATGCGCCTTCTCCCTGTACCTGAATCAATGTTAGGTTTCCGCAGAACACTGCGCCGGTATCGATATACATTTGGTTGGCAAACTTGAGTGGTTTCACTGCTCGCATAACAAAATAAACATGCCCACCTGATTTCTTTCACGATCCCGTTTTGTGAGTTGCTGATTCGTTCGCGGTTCCGACTTACCTGCTGATGATCAACTGGCTTTCCGAAACTCGTATTCGTCAAAGGGATAATCGGCGTGGCAGATAACATATTTTTTATCTTTGCTCACCAGTTCGATGATTAACGGAAGTTCATCTGCTTTATGGGCAAGAGCTTTAGCCAGAATTTCTTTGTCGTAATCGAGATTAAAGAACCAGCCACCGCCATTAAGCAGCCAGTGATTAACGTTTCCACGCTATTAGATAAGCCATCAATCATCATTTGCTCATGGTTTACACATACCACTTTGAACAGGGGAATGTGATTAATTCAGGCATTCAACATTTCTGCAGCCACAATCAACCAAATCGCCCACCGAGATAAGCAGGTCTTTTTTGTTGTCAGATCCAATCGTATCCAGTTTGTTCATCAGGTTCGTGTAGCATCCGTGCAGATCGCCAACTACCCAAATATTTCGGTATTTGCTGCCATCAATTTTTTCGTAATAGCGCATCTCTTTCACTCCATCCGCGATGAACCATGAGAACGTCGTTGACGATGGCGTGCATTTTCCCGTCTTTATCATCAACGTATTTTCTGACCGTACCGCGACTACGTTCAGTCTGCATGCTCTTGATTTCCGTATGCTCAACGGCATGTCTGGAATGGTTTTTACTGAGAACGTCATGCGGCCTCACTTCTGCTATTTCGCAGGTCTTTGAGTTCTGTTGGTACTCTGCCTTGATCGCCTTGCACTCTTCGATAGTCCAGCGATGGCGGTTATGACTTCGTCCGATTTCGTCTACTGCTTCTGCAATTGCGGCTAATCAGTTCGACGCGATACGGAACGAGATTTCCGCTTTTGTGCTGGTTGCACACCACGCATTGCTTGTGAATATTGCGATTTAAATTAAATCGGAGTTGAGGTGCCGCAGCAGTTCTCCGGGCGATGTCCGGCATCCCACTGAGCAGACGTGAGCGTTCCGCACCGGATTGCATGGTAAGTGTCAGTATCTCTCTGATGAAGGCGTTTACGGCTTGTTGGGCTGATCCAGTAACTGCGGGGCTTTAAGGCGAGTTTTCGAATATCTTAAGTTTATCTTTCTGTTTTCTGCTCCTCTAGTCGTCGTTTCTTCTCTATTTATTAGCTTTTCGCGTTCTTTACTTCGTCGTTCGAGTGCTATCTTGGTTCCACACTCTGGAGAGCACCACTGATTAGCGAATGCAGGGTGAAACCATTCCCGGCATTAGTCGTTTACATCGTCTTCGCGCTGGTTCGCATCATCTTCTTCCTCGTGCATCGAGCTATTCGGATGGCTCATCAGTTCTGCGCAGCAGTGCTCGCGCATGGAACTTCCAGCACATCCAGCTTCTGACCGCAGTTAGCGCACGTTAAAGCTCGCTCGACGCTTTTGTTCGTAACTTTCGATTTTGGTCAATCACCTTGTTTTCCTCGCACGACGTCTTGGCCGAGCGGATATCCACAGGTGAGCCGTGTAGTTGAAGGTTTTTACGTCAGATTCTTTTGGGATTGGCTCAACTTCTCGTCGTTCGTTTGGAAGGTATTTGCAGTTTTCGCAGATTATGTCGGTGATACTTCGTCGCTGTCTCGCCACACGTCCTCCTTTTCCTGCGGTAGTGGTAACACCCCTGTTGGTGTTCTTCTTGGCCGCCGGAGAACACCATCGATTCCAGTAAGGTTGATTTGGTCGGAAGCGGTATCTTCTCTTGCATTCACCGCACCGATAACGTCGCGTAGTCCAGCTTCCCTCCCGAAGTCGAAATCAAGCTGCCCTCCAAATATTTCGCATGACTCAGAACAAGAGCCGGTATCGAATCTTTTCTGACTCGTACCATGTCCTGATACAGGGCTTGATAATCATTTCTAATACATTTTCGCGATACCGTCCAGCGACATTCTCCTGGTACGTCATACTTCATTTCGCGCTTCCCGATGTCCCGTCACCATCCAAATGCGTGGATGACCTCATTAAAAACACGCTGCAATCCTCCCTCATCTTTGCAGGCAAGTCCGATTTTTTGCGTTGATTTTTTAATGCAGAATATGCAGTTACCGAGATGTTCCGGTATTTGCAAATCGAATGGTTGTTGCTTCCACCATGCGAGGATATCTTCCTTCTCAAAGTCTGACAGTTCAGCAAGATATCTGATTCAGGCTTTGGCTTTAGCCGCTTCGGTTCATCAGCTCTGATGCCAATCCACGTGGTGTAATTCCCTCACCCGAAATGGTCATCACAGTATTTGGTGAAGGGAACGAGTTTTAATCTGTCAGTGCAGAACGCGCCGCCGACGTATGGAGTGCCATATTTCTTCATATTCGATAAATGGCTTCAGAACAGGCATTCGCGTCTGAATATCCTTGGTTCCCATACCGTATAACCATTTGGCTGTCCAAGCTCCGGGTTGATATCAACCTGCAATACGGTGAGCGGTATATCCCAGAACTTCACAACTCCCTGACAAACCGATATGTCATTGGATGTTCACAACCTGTATCCATGAAAACGTAATGCACGTCTTTACCTGCCCGTCGCTTTTGCTCCATTAGCCAGAGCAAATATGCTGACGTCCTGCCACCGGAGAAACTAACGACATTTATCATGCAGCCCTGTCTCCCCATCTCGCTTTCCACTCCAGAGCCAGTCTCGTTTGACCACTTAACGCCACGCTCTGTACCGAATGCCTGTATAAGCTCTAATAGCTCCGCAAATTCGCCTACACGCATCCTGCTGGTTGACTGGCCTATTACCACAAAGCCATTCCCGGCAAGGTTAGGAACAACATCCTGCTGCTTTAATGCTGCGGTAAACACACACTTCCAGCTTTCTGCATCCAGCCAGCGACCATGCCATTCAACCTGACCGAGAGACGTCACCTAGCAGCCATAGCTTCCTGTTTGTTTTGGTCTAAGCTGCGGTTGCGTTCCTGAATGGTTACTACGATTGGTTTGGTTGGGTCTGGAAGGATTTGCTGTACTGCGTGAATAGCGTTTTGCTGATGTGCTGGAGATCGAATTTCAAAGGTTAGTTTTTTCATGACTTCCCTCTCCCCAAATAAAAAGGCCTACTACCAGCAGGCCTGTTATTAGCTCAGTAATGTAGATGGTCATCTTTTAACTCCATATACCGCCAATACCCGTTTCATCGCGGCACTCTGGCGACACTCCTCTTTGCACAAAGCGGTTCGTGCTCATCTTTCCTTCCCGTTCTTCCCTGGTAGCAAACCGGTAATACACGTTCGCCAACCTTACCTTCGATAACCAGAAGACCTGCCCGTGCCATTTTAGCCGCGGCCTGATTTATGCTGGTTACTGTTCACCTG
+
333===;<;:2122,+,,86667<<;;5ACGJE:....//../*+**878A?@BH@>40,*)()1<JJGD@?FHFCA?@E?FJJIJJJJGJJJIJJIBDCDJHJJHEFGEJ>GHJGJJDGHI6656/-,*/*('))/7@HC?A@@EEGACHJEHEECCDBCEGHJJJEJJIGJIIJ@8887<==GJJGJJIHJJGEHEIJJEJIJJJIHJJJJFDG@44=BA=>==@?;;<<HHGFBBCEJHFJB,++-'&%(('''&&'''+''&&(((+)**+)(((/2.-&%$$$$%)+.***''&&&%')'))')*'&&')(&&'(('(%$%('''%&''*)(,)%%%&/'(%$$$&%$%&+,,-+.//CF=HEIG@@?>5552---7EDDGIBJJGDD<C8.../@A=?HDJHJJHJFEEFJJIFD;999DJHJBBBCJJHIAD?;;CBDBA@@A---.;.--.6.//--.&&''8=BA@@BB**)*200/01..-,,(&%%$%%$$######&%%$%''''%%&&$$(()*'&&'*''&'(&%$%))*+45<>9?@AAIGBJAJJFJJJHFJFFEJG;;;;20./7?FFIEGIJGGJJJJEHGIJJJJJJJGIJJHGF<<=9;99;8((((01-..)'((67;;FGJGJGBEFFHJFEFFJJJJJHJIJGDHJHIECCDJIJIJJJJJJHGJJEIHIDEIIJJGGCGGJFDFC@@:23338((**0531:5@?@CEFJJJHGJIEJEJIHEEEIJJACDGEIJIJJIHFIIDHJGFFEJIHHJJEDFEDIJJJHIHJIIDJHJIDCAB@CBEFCC@@AGEDFGHDBCDFDEEHGBDE======<=DE=<;;5***+037<?<GECBCBJIGHDFDACABFJGIJCDGEJJJJF::887'&&%&$$$%'++++12:<BJJEE44....002267****669A??EGFGHHEIF@BHJF1**'&'&(+,/('%%''9>HHHHE7(((?@@CGIFHJJJFDJHHIFJJGGJJFJJJJIJGJJJJJIJJHJJHJJEIJJIGJHJJJCCFJFGCBCEHJJJJJJIIJJJJJIJHJIGG.--.GJFGHIGIJHJH(&&%&&%%%(+,+%$$%$$$$(&$&'&&'8:;'''2((($$&,2419<IJGIJHGHHJJIHGJJ866791.'&%&'()(((((,8;>@ECDGBBBE;:;;FAEFEJ54---.9;::BCHH;;;:***EGJJIEHJBA@@CJJJJGDJHEBB?B555325A//,,-708;8:JFFEGGFEDDHHEJCJHJHGHJJJHJFJJGCIJJJH778EJIGJJIEDJ<<=<:8321/+-,.<4C6444::9999=?DBGJIJIEJJGFJFDGCEIGJJJGJJJJJJJJJJGEFFJJCBCAHE>>88820/+&%'(.//49==:::>GEFECEFHEJHFG><;51''''&&&&)%$$$)&())&%'(3419<?00000112/./331430797)(((''&(%%''/0,,,,=>B<;000222223AD@6669665444<=?ABGJCA@DHEHA/....A6664555A?@BJHJGJJH@JJJJJJJJIGJGJ@A?<<77>@IID??@?>>?=???GJJJHJJJJGJBFGFGHDFHJEJEJJIFJHHJJJJGEH@BHJJJGEDDEF??655>;AIGGHEIFFFGJHHHFJFIHG;??BFFIIECGFHIJGJGFCEDFFB9::<A?>5.DCBGFHGJHJHBBBBD999557434CFEEDEC==852,&&%()&'&%%)++))&&(%&)$%..//0+-++*('$%$$&''')*)((()(*0;;;;66645611129288:;?5556?::98ABBEFFFGB?>6945=@BB>=?,((()/*234967<>>><<;:7-.+-44444@B?DDCBFHG@8777551.-.0)***221/-+$&$$$$%$%%$$$#%'*)%%%&$%%%))(%$#'%%%'%')*.843433HFJHCBBAD----@@?EJJDBA>=ABFG>FJJJGHJJJJJJJJJJHIHJIFFGFIFHIDFDJGHFJJJJD2*&%$%%$%''*'''*/234BACGIJHJDDA43&%%'*&&&,'%&&/()))*0.---1==::<9A<<<>C@ADDDD:9:;<:7..-./44--...'(&&'(--200001(&&%$&'*+,-((AHJJJIEEDC=<:1228<4:4--//1*)'(7;<==>::::@?@JJDEE=99:=BBB@<EC8(''''&+6.)*36;A<9218;0;;::<<777;=<<C>;++++598:::F448'1**&'-.++*$%$$%)10./78:5870//4312746668779BFDHB@=?5'''(*.*,-----8:DGIIJ==904*+67@?BCDHFEJJJFGJIIEHIJF4444=<8A@777))))**(*'(()013''''9B?A@?A@8/))**,,,-.02671::,+*()**.+*++/,---1)'$$%%&%%%'*+26354444ADICCFCDJ=))))('(%&+'((%&,-.-/-/((&*,684310166:4433000****('+++65332)'(((''&&&&&&$'/,-43455/,%&))**,,7==<<<EJC?=C:9:7549*:9<<=////5/..(()),'%%&)7;<;;;2<337;DFFEJGIJJJFJJIJJDJEJIJHIFGFCB@?B@===>C42-*('&+**((+-/0*,&%&'(*-(///3,66=CCIC@42244433?B:11''''('533337:>?>A?>,)*9??BCEB9888?BBHA@CCCEJIFJGIFGIFIJIGJ;;;;FCFJ>=>AEJJFDD@>?:A@43.,.,$%%%%%%'.02*)))032:=8789:<9<>?@??ADAA@AE0//.220234+*(&(&&&%*'),'-,,,+,2202347455331&&%$''(----.,222/))6)8<E:JIFJHHEGIEJEDCDJFJA@5BD@AFFHA@<9;;;<>;:<-''')37510..-,99:<:7889?????30((((&%%%(+)+('&&'().12-+++<C@??@99988628.((*+14///06+(('''')('(.000@222/0/./))*)*+36..(''%%&'$%%&('''&(%$$%)',,,1-+*&*+**)),,&$%&*+))+..,--,++-+**+-7<EA?/.((()4--,/.--.7/54445BDCIGCHJJGFGJJDDDFJGJHIJFJJHJJJJJJJJIJJJJFHJJJJJHFEEDCGEE=<;<9;/***/:<;;;;IHJJJJGEFDIHJJIHGJJHGHJCJHGJJJHGIJJHJHJGJJJJHJJIJFIJGCCCCHGJHJIHGGEDDFJ<:))))64,))+:HDDABDFJJGJJF7776+***CAFDB66666=99;HJJJEGHJJFJJIHJJFJJJJJJCB5''''9:9;:;;9****+56DJFDC@?GFJJEJJJGJDDFEDEFH5556GJJHGJGJIJJGIHIJIEIGFFFHEFFFGIIFJHHJJCF?>>=322()))**%&.0446=6555EEGEJJGFDIHJGJE>=:::9644432/-..')),&//(8=@A9JJEFFJGJDC<<GIJJJJJIDHEEJE@JFEEDCAAF><<<AFJHJGJIFDGHEEEIFEEEHEEED97JFJCBFDJJ???>)/;:HHEHJJGJIJJJGJGJFJJIJGGJJJIJJHJGJJJG?>HF@D@@CCJJHGGJGJJJJEFJEJJJGJJJJHA>??;;79?=766695CE@@CBCEDJEA@@JJJIJJIFJIJJJJIJJIJG?FJJJJJIHHHJJIFJJHJJJHJJJJJJFHJIHCCCCDJJEFJHJHJCFJFF>BAADJFJJGH>><<<8+&&-*/28999:?EIHDEGJJJIIIJFCDEEEFEFGB@54.,***,/))47DFJED><8EC?>>@G<<<=JD;;;;FIGJIFEIIHJJD;<=;;>>DFDB?DFAE?@BAJJFJGHGE@HDIGIIJH:>>FJHAAABGJGHJJJHJIJFJJJJJJIHJIJ@@@?:9448889?B@AEIJHIJJJJJGJFJJGGGJIHJGGJJJJFBCC>>>@GDB?-**2:@HJCC<2224+&&*)'(&:5445667:<<6.'48<;;BEBFCCHGJGGJJJHIECFFHIGBEJJJJJIIJGCDA@@BEJJJGJDEHGDJJHHF@?AFAFEHGGJJJJJJGGJJJJIJJJJJJGGJFE?>>@JJJHJJHJEEFCFBAAAGIJHFJJGHJFIEDCCGJFFJBDADDABF=2258DABIJFEJHFGEEC5,&&'))7367<=BCFHEAC883-35967BEFJGG@<<<?AEHCBBBDD2223?FHGJJJEEEJHJHFGJIJJJJGHGIJJJFJGIHHGIIJHIJ988..../.*'&'%&$&%'))(((*0.,,--4)((''&''26/**F=GJFJJJJJGJJH?>><>?AGDBC3434655*(('(**)../7:20+').4;EEJJH>>=@=9--5..-..8<AFDAADF8878>AABBEJA=55C;::<J8112253222)&%%',
@Glass_T7V_11_D3_12_8_18
GTGGCACTACTCAACCCCACGATTGAAAACCCTACAAGGAAGAACGGACGGTATCGTTCACTTATAACCAATACGCTCAGATGATGAACATCAGTAGGGAAAATGCTTATGGTGTATTAGCTAAAGCAACCAGAGAGCTGATGACGAGAACTGTGGAAATCAGGAATCCTTTGGTTAAAGGCTTTGAGATTTTCCAGTGGACAAACTATGCCAAGTTCTCAAGCGAAAAATTAGAATTAGTTAGTGAAGAGATATTGCCTTATCTTTTCCAGTTAAAAAAATTCATAAAATATAATCTGGAACATGTTAAGTCTTTTGAAAACAAATACTCTATGAGGATTTATGAGTGGTTATTAAAAGAACTAACACAAAAGAAAACTCACAAGGCAAATATAGAGATTAGCCTTTGATCAGTTAATTTCATGTTAATGCTTGAAAATAACTACCATGAGTTTAAAAGGCTTAACCAATGGGTTTTGAAACCAATAAGTAAAGATTTAAACACTTACAGCAATATGAAATTGGTCGTTGATAAGCGAGGCCGCCCCGACTGAATCATTAATTTTCCAAGTTGAACTAGATAGACAAATGAATACGTAACCGAACTTAGAACAACCAGATAAAAATGAATGGTGACAAAATACCAACAACCATTACATCAGATTCCTACCTACATAACGGACTAAGAAAAACACTACACGATGCTTTAACTGCAAAAATTCAGCTCACCAGTTTTGAGGCAAAATTTTTGAGTGACATGCAAAGTAGAATTATGATGCAATCGTTCGTTCTTAGTGGCTCACGCCGAAAAACAACGAACCACACTAGAGAACATACTGGCTAAATACGGAAGGATCTGAGGTTCTTATGGCTCTTGTATCTATCAGTGAAGCATAAGACTTAACAAACAAAAGTAGAACAACTGTTCACCGTTACATATCAAAGGGAAAACTTGCATATGCACAGATGAAAACGGTGTAAAAAAGATACGAATACATCAGAGCTTACGAGTTTTTTGGTGCATTCAAAGCTGTTCACCATGAACAGATCGACAATGTAACCTCGAGATTACCGCCTTTGAGTCAGCTGATACCGCTCGCCGCAGCCGAACGACCGAGCGCAGCGAGTCAGTGAGCGAGGAAGCCTGCATAACGCGAAGTAATCTTTTCGGTTTTAAAGAAAAGGGCAGGGTGGTGACACCTTGCCTTTTTTCAAGTACAGCGGCCGCTACTACGTATTAATATGCGCGCAGCGTCTGGAAAACCGAGGCCAAAAGACGTGCGTCTTTGATGCCCGGTTGCGACTCTGCCAGCAGAATTAAAATCAAGTCCGGCGCAGCCGGTTGTACAGCTTCCACGCAGTTATCTGCGCCTGAGCCCCCCGCCAGCAGAACGTTGCCAAGCGATTGACCATTTAATAGTGACCAGTCAAAACGTTGCCCGCTTCCACCCTGGCCGTTGTCTGAACATTATTTATCAACGTGCTGAAACTCGCGGGCGGGCAGGGTTTCACCGACGCTTAATGCTTTCCAGATGGCAACATGTGCTGGCAGAGCTTCACGCAGCGTATCGAATTATCCGGCTGCTTCAACTTTACCGTAGGTGCACTGCCGCCAGCGATAACACCTTAGCTTTGTCCACCACATCGGCAATATCGTGATTGCGGAACACGCCAACATACTGCAACGGTGCCGCAGCCATCACTTCCTGCGCCTGTTCAACGTTGACGCAACGCGGTGATGTCGCAACAAAAATCAACCCACCGTAAATCGCGCCCGCGTCATAAGCTGCTTTAGCATCTTGCCCACGCGTCAGGCCACATACTTTATTCTCACCCAGCAACACCCGGCGCACGGCGGCGTGCAAATCGTCATGGGCCATCAACGCCGAACCAATCAGAAAACCGTTAGCGAAGTGGCTTAACTCGCGCACCTGAGCGTAAGTATTGATGCCGGATTCGCTGATTACCGTCACGTTGTGCCCCAGTTTCGGCGCAGACTTAGCGGGTACGGTTGCGGATGTAATTGACAGATCACGCGGATGCGGTTGTTGATGCCAACGACCTTTGCTCCCAATGCAATGGCGCGCTCCTGTTTCCCTCTCATTACTGACTTCGGTACCGACACCCCCATCTCCAGACTGTGAGCGACGGCGGCAAGCTGGCAACTCGTGGTGCATCCAGTACTGAAAGCATTAATAAGCAGGCATCGGCCTGGTAATAGCGCGCCAGATAGATCTGGTAAGGGTCGATAATGAAGTCTTTACATAAAATCGGCTGCGGGGCGATTTGGCTGACGATGGGGAGGAAATTAAAGCTCCCTGAAAATATTTTCTTCATCAGTCAGCACCGAAATTGCCGAAGCGTAATGTTTATAAATGGCGGCAATGCGTGCTGGATCGAAATCATCACGGATCACGCCTTTTGACGGCGACGCTTTCTTGCGCTCCAGAATAAACGCCGTGCGCACACCCTGTAGCGCATCATAAAAATGTTCGCGTGCTCGGCTGAACCTCATTCTGAAAACTGGCCAGCGGTTGCTGCTGTTTGCGGGCTTCTACCCAAATCGCCTTGTCTGCGACGATTTTCGCTAAAACGGTTTGCATACATAGTATTTCTTCCTCTTTCTACTCATCACTAGCCCAAAAAAACGGGTATGGAGAAACAGTAGAGAGTTGCGATAAAAAAGCGTCAGGTAGGATCCGCTAATCTTATGGATAAAAATGCTATGGCATAGCGAAGTGTAACGCTGCATGCAAATGATACAATGTGGACTTTTCTGCCGTGATTATAGACACTTTTTGCGTTTTGTCATGGCTTTGGTCCCGCTTTGTTACAGAATGCTTTTAATAAGCGGGGTTACCGGTTTGGTTAGCGAGAAGAGCCAGTAAAAGACGCAGTGACGGCAATGTCTGATGCAATATGGACAATTGGTTTCTTCTCTGAATGGCGGGAGTATGAAAAGTATGGCTGAAGCGCAAAATGATCCCCTGCTGGGATACTCGTTTAATGCCCATCTGGTGGCGGGTTTAACGCGGATTGAGGCCAACGGTTATCTCGATTTTTTTATCGACCGACCGCTGGGAATGAAAGGTTATATTCTTCAATCTCACCATTCGCGGTCAGGGGGTGGTGAAAAATCGCGACGAATTTGTTTGCCGACCGGGTGATATTTTGCTGTTCCCGCCAGGAGAGATTCATCACTACGGTCGTCATCCGGAGGCTCGCGAATGGTATCACCAGTGGGTTTACTTTCGTCCGCGCGCCTACTGGCATGAATGGCTTAACTGGCCGTCAATATTTGCCAAATACCGTTGCGCCGGATCAGCACCAGCCGCATTTCAGCGACCTGTTGGGCAAATCATTAACGCCGGGCAAGGGGAAGGGCGCTATTCGGAGCTGCTGGCGATAAATCTGCTTGAGCAATTGTTACTGCGGCGCATGGAGACGATAGCCAGGTGGCTTGCCAGTGCACAGATGGATAATCGGGTACGCGAGCTTGTGTGGGATTACATCAGCGATCACCTGGCAGACAGCGATTTTGATATCGCCAGCGTCGCACAGCATGTTCTTGTCGCCGTCGCGTCTGTCACATCTTCCGCCAGCAGTTAGGGATTAGCGTCTTAAGCTACAAGGACCAACGTATCAGCCAGGCGAAGCTGCTTTTGAGCACCACCCGGATGCCTATCGCCACCGTCGGTCGCAATGTTGGTTTTGACGATCAACTCTATTTCTCGCGGGTATTTAAAAAATGCACCGGGGCCAGCCCGAGCGAGTTCCGTGCCGGTTGTGAAGAAAAAGTGAATGATGTAGCCGTCAAGTTGTCATAACTCTAGAAGCGGCCGCGAATTCGAAGAAACAGCGGCCGCGAATTCCAGAAATCATCCTTAGCGAAAGCTAAGGATTTTTTTTATCTAAAATTCTACCTAAGTAATACACCTATTTTGCTAGGTTTAATGTCATGATAATAATGGTTTCTTCAACGTCAGGTGGCACCATGGGAAATGTGCGCGGAACCCCTATTTGTTTTTATTTTTCTAAATACATTCAAATATGTATCCGCTGAGTGGACGAGATAAGACCTAGAATAAATGCTTCAATAATATTGAAAAAGGAAGAGTATGAGTATTCAACATTTCCGTGTCGCCCTTATTCCTTTTTTGCGGCATTTCGCTTCCTGTTTTTGCTGCCGGAAACGCTGGTGAAAGTAAAAGATGCTGAAGATCGGTACCGGGTGCACGAGTCGGGTTACATCGAACTGGATCTCAACAGCGGTAAGAGAAGATCCTTGAGAGTTTTCGCCCCGAAGAACGTTTTCCAATGATGAGCACTTTTAAACTTATGCTATGTGGCGCGGTATTATCCCCGTATTGACGCCGGGCAAGAGCAACTCGGTCGCCGCATACACTATTCTCAGAATGACTTGGTTGAGTACTCACCAGTCACAGAAAAGCATCTTACGGATGGCATGACAGTAAGAGAATTATGCAGTGCTGCCATAACCATGAGTGATAACACTGCGGCCAACTTACTTCTGACAACGATCGGAGGACCGAAGGAGCTAACCGCTTTTTGCACAACGTGGGGGATCATGTAACTCGCCTTAATAGTTGGGAACCGGAGCTGAATGAAGCCATACCAAACGACGAGCGTGACACCACGATGCCTGTAGCAATGGCAACAACGTTGCGCAAACTATTAACTGGCGAACTACTTATCTAGCTTCCCGGCAACAATTAATAGACTGGATGGAGGCGGATAAAGTTGCAGGACCGCTTCTGCGCTCGGCCCTTCCGGCTGGCTGGTTTATTGCTGATAAATCTGGAGCCGGTGAGCGTGGGTCTCGCGGTATCATTGCAGCACTGGGGCCAGATGGTAAGCCCTCCCCGTATCGTAGTTATCTACACGACGGGGAGTCAGGCAACTATGGATGAACGAAATAGACAGATCGCTGAGATAGGTGCCTCACTGATTAAGCATTGGTAACTGTCGGACCATTACGAGCTGGCTTGGACTCCTGTTGATAGATCCAGTAATGACCTCAGAACTCCATCTGGATTTGTTCAGAACGCTCGGTTGCCGCCGGGCGTTTTTTATTGGTGAGAATCCAAGCACTAGGGACAGTAAGACGGGTAAGCCTGTTGATGATACCGCTGCCTTACTGGGTGCATTAGCCAGTCTGAATGACCTGTCACGGGATAATCCGAAGTGGTAGAGAGTGGAAAATCAGAGGGCAGGAACTGCTGAACAGCAAAAAGTCAGATAGCACCACATAGCAGACCCGCCATAAAACGCCCTGAGAAGCCCGTGACGGGCTTTTCTTGTATTATGGGTAGTTTCCTTGCATGAATCCATAAAAGGCGCCTGTAGTGCCATTTACCCCCATTCACTGCCAGAGCCGTGAGCGCAGCGAACTGAATGTCACGAAAAAGACAGCGACTCAGGTGCCTGATGGTCGGAACAAAAGGAATATTCAGCGATTTGCCCGAGCTTGCGAGGGTGCTGTTTTAAGCCTTTAGGGTTTTAAGGTCTGTTTTGTAGAGGAGCAAACAGCGTTTGCGACATCCTTTTGTAATACTGCGGAACTGACTAAAGTAGTGAGTTATACACAGGGCTGCGGAATATACTTTTATCTTTTTTTTATTCTTTCTTTATTCTATAAATTATAACCACTTGAATATAAACAAAAAAACACACAAAGGTTTAGCGGAATTTACAGAGGGTCTAGCAGAATTTACAAGTTTTTCCAGCAAAGGTCTAGCAGAATTTACAGATACCCACAACTCAAAGGAAAAGGACATGTAATTATCATTGACTAGCCCATCTCAATTGGTATAGTGATTAAAATCACCTAGACCAATTGAGATGTACTGTCTGAATTAGTTGTTTTCAAAGCAAATGAACTAGCGATTAGTCGCTATGACTTAACGGAGCATGAAACCAAGCTAAT
+
;<CFFDJG998.-++.599?88?><>@CGGGIHD@=851/.'())--.:>>?><5556=>>=>;=>>CA6667GCCHBBA@GJFEBBA@++******38;JJHGFEGGHIJHHHFEED@>>>?@JGJDCDCEHDA@AJDECB:62))(),-.0122354331/1366687:6279GDDDCFGD76000/21788=ACFIJJI:878>CE;;:9EFFEFEH@AAAEEEHJJJJCDBDCC<<*((566;>EBACDJDEJJHFG=A;;;8D64-,,.+;@GD>??A<>BBACDC>>99:8;;<=<;;?@B>18571000>=DCDEECCDECDCEDDEHEEDEFEJJF4445=:;<=<<99BHJDGBCFDG<<99>H?DCFGJD@>?>>ACCA@AA86*)))*,3169676+'*)%&&&0033444@DABA?FDGGB?=>>FJJCCBCCCJFG>97760,24FDCA>520/04949;;?C<;722:3=(((()));;@@FDB<9==BB@@@>@CAEEECDHEGJGDD@?A+**+433))),&&')''(((()(../<=)((('.++,/954+((.?DCBDC@=;<8+))*08;<1'&&*&&&-4=<++++52'''559;<?A:::;?=>971001===>BBA>?BAA@B>EJEEHFECCBD321//.-.(),++;<;<<=FDJJGJFJJHCEIJGIDBBACDEC??>><;<@?@FJIGIJIJJFJGIJJJJIJJIJJJJHEECJJIJHJJJGJJHHHGGJJFGFIE><=</*))())(''('(''),,,,+11222.,,0....-,,,58)'',7445=@CFHJJ@A@?E<;77AHHABABJDECDDIGJ=>''''?AEDJJDDBDBDDGE7=1++++++*+111579ABBCIJJGF99+)(+//0)):000/667C976688:@BBBHFH@>@HDGEFJGHBD999?A=.1865.,'#$#$&&''((')4956<DJD@@@AH<<>E@40,*)))))./744//(&*%&'(*3342324466=@EG??@@EDFJJJDDFCAA@AA=@A==6577;:;<EDIJFFGFCDDEEFJGJJD@?=9;9+**+*,,,51/2(()(()('&'(0.7:<=CAA>?@@AAABFJ<<BBFDD<4)**CEG:55DAB@=600599=EJHGCCGGDGIF@@;<<;EDDIJIC@96041111-,))**1<;<5666<204++**0//59&&&'+4678DABEA@?@>=;78)))==<=IJJIJIEDCIJJIFAAAAJIGGEFGGIJJJJJJJJJCDJIIDBCEGFCFJJJIHHE@A95,,,,..''&%)4-+*,-0,)))*))(((+.0045>8899*)))'*'&&%&&)%(6<??89667:99AB6666)))*/*+.=333(('*223-;<<=CIGGHHJFIGEDJGFCB;788---+.-1++++16<HI?BA8:74++++*)((**)%%$%++)&&&'''''80*%',..:CGIHJJIHGJJJJIH><<;@??<:550/11.8/'&''*39<GEHHHJJGHJIFJABB=:<<EEJ=<:9.,-.12*()'&)-,/011,,,+-,*++,*)*)*)'&&&&&&$$$%*)))*(,+++))+,))54679EBEEEJJJEIIJJJJJJJEJDJGJJJJHJJJJJJJIIJJJJIHJAAAAJJHJIJHIII::::5556>>=>CDJGJJJFJJJGJJHJJHJJFIJJJJHJJJGJJJJEJ>==>;;7567>@EEGJGJJJJJIGH@9900018688855557<9::;A@<<=4444AIJDCDC98888BDGBBFJB=BDGJJIJIJJJJEJJJJJIJJJHJGFJGGFFFIJGFJC>=>>FJH;;;;JGBABEFEEGAABBCDBDDCB;;;<GFCJF999<:2222<<7884556B2111FFEFIJGIJJJIJGJJJJJIJJJF;757,+--1<<==GJGEEJJJJJEEA878000*88BCBIJHGGEGJJJHJHGJJFHDB??@GJE@@AA=322363*&&''')*+8=D??<<;91*%$$$###%$%$%&%%%'+'&'())))))&()6::=;>??JJIHIFGHEJJJHGJFJHEDACJDGD....?@?GBEC?;<.)-++96--/3100.2224520,,.&$%%&'()+/.001?ADJEDFJJJIGGIGC666676,)''*0-,%$$$$$)%%&&''(-/454))))37FJJ====JJE99988==BGIDDJIJHFEDCD?>>;B?CECGGJ@99:<?@@JJIDGFCGEEDFJJJJJHJJGJJJGJJGGIJJFEEEJJHAA=::=<;9:998787B>;;@ABEE:946223100332''<;EIEEHD?>45/**)()7@BFEJJJIHJJHIJIJIFIDABDHJGJHHI?CA@EJJIJJGJJIFJGHJJIGJIHJ=+******556?>>?C000AC3222559<3))*@@DAAA=><88-**(,&'''<9?GEEEJGIIJ>:11;11((((AACH@>?@EEIF@?@>>BB88-,*&',,,A??>?BAEDFDFEH988889A@?BDIEJFJFHHHGIEEFIJGJJJ;72,9DDBEIJEHJDHHJIIFFCCCHJFJDBCDGECEFGGJIIEJEEDDFC;:430/,**(''*%%&%&&',1/,-73//2-/(('&&'%%&&()++4549=;<>=5558;;::;>@@GFABAEDBEDEFHIECCBA?EFHFGDEC'''4''%%'(-007<=CJBFB@E?@FEB@;:EA@@EBGB@C>>***&&))123--,**)%%(*,.00/0(&&%'%$''16332229:11+**),**-//2-,,('3./54<6+'''(++***.79@BBD@?A9:;:ABBB:76679899<DCDBJJJIJJJJJGGEFD@?@@-,,,4,0/+)(''''(-''&&94224:CJFA<:<9:<>CJ5555;:561.+&((.%%%'('(7B@??AEEGHGJGCAHCCCCJFJHJJJDEC==>><:9:::99::BDBIFAJFFABBFJ;;;998>@877+''*--,,&&&'/,.*1324,B?AAJHJJJFFEDC95=5;0%&))A@CEDGC@???CCB>?<<;;@CCDJFEJFDFDBBFCIFHJJJFJJJJJIJHHFFCC00,,,)*)(()))411DGFIJJEFGJGBFEEJHIE100-,++--))((*-/.,,4:;;<<??B@755?BDJEDFIEJJHJ>33,,82:?6FGF@@AAC<::;<;;<@BBBHGJFJJJ;;:1///::;=?768978>9875899DBAED3339DE977754,+,--8>=?@CAEDGJIJJHFGEJHJJJJEGIGHJDJCB3014...*'(()+*)))&$$&('))*((''%$$%$$%%+++)))'('()*11277>9;9(9;@81//07777EE;>/)))5:;:;<DGHFJJFHJFIGJGJGJDDCCJHBEDJJJJEIGJJJJHJJJJJEBEA>>>?EHEJ87767--+(&&%$$%'&$#$%()(%$$$(&'%$&&$'((''++/24BFDCCDCFEDA>>-(&%&()**)''''%&%(((((5448;;>=>>JIJJJJG887++*+47/00=?@EIJGFJFJHJJGJDFD4331/&&(.820033:,***05476222----1046>>>;?*****((,(00&&&%%'(*)0128&$##$%*)))./9?@A>>=?IJGIJHJJJJJHJF?DB?>AC999:DHFJJJJJFJJJJJGJJGFGEJA=>?GGI???AGHC<BAA@987.**15546441120*+((/5=DCAJDA?@DGGHJCACDA<?BDA;99633446:665575:2EGJBCBCHGJHDFJIJIJIJHIGFJIJJHGFEDHFGEEDEDJHHGHHHIHDEC;:::9:::<<DFAABAE;;:8=:?A?1110178-,''((;3555CJIEGDEDCJD=>>@?>BB@?:1/,**))*+,.105+*'')/93*(&&('(*17/../:))))*'')*(%&%),*1+*11/334:@@GFEECBF>==>FA>7-.-..87789BDDEBFGAABDEHHIHHJJF<;;;EEEHJJHG=<<:992*83124463/./6;99:<=487::<;;=ABCA888&%&&'(+*)**+,-)(''))'%$$%(.293231-,..,,,.02';??JJGGEFDBA>>??BEJJIFGEJHHJIJJJIJHIJHJHCJF=>A><<*=;HC>@0(('((('%%%&%%'&&)()+(&$##%%)()4/)'%&9>@EHDG@5/1EEC@AJIFB@:994-*(&%%&+-/-)))(+,-2789DFFJFJJ@@@AGEA==>>9799;CF43322/-**.()((6666>?DGDAGJA>=>8++::977<76621/.)+*+356;<@998:?B;;:)))(())@==>B<<<<FCBABDE??6851/0/((()69?=9:<A----??,++,77IIJJJGGGJJGGJJIICE322287;9446654;<<>>?@?:;;<GHJJFJEED>=<<<=@99810,/CCFHHJJJFAB>>HG9:;@=;961..22/1,.8883/,-:?CFEC....877///../06667:*))*70/.//1.1)))6699:EFDIB>??><;<<=BGDFF?8778BEBB<7/0..0''&(0:CDHGJJJFCCDFGDGECJ>??<::70001>:??A@IHEFIJJFGJHJJJJIFHIJJFJHJ:999IGIGGGIJIJFGHGFJGJFGGJGHJIJJAAA8889IIHJHHGHJJJJEHEIIJJII<;9:=540*'&&&&&)*-+41-?EDEJ?>>=@BJ?::999<JJHIHDHHJIJJJJJJHJ4444A:8<.--+());8544:;;==F;5=IHJEFDIJJEEFGJGJHGG>>>?JHGJJGADBCCBHJ<;::6-,-6:::>=?>@GDDB8888?5567;<9::JDJGJIF<<:DCHCJID87,**BAC7666;;;CG=:::EH@?>...=1.-556AC5557;;<<<@A@CBC74554333011255443..1123568>;;DABBBBJG<FJDDECAIFFHIJJE1+++,1'&'&(((((61112CA?@<=>>JJIGDDJ=;:;<FCEBBDB==<<?...,.?6--8ECCDHIJJIGJH7446711132122/,HHHFGHJDJ><314?E<:;7@JJJHIIJGDAA@@;;;;?BHFDGFJEJDA=;<=?DDEEA@>=969B?@DGHJA@AAEGDJE10007JIH??>>>>=BBAGJCCBFFFHEEHC877;<>=F<<=997011463+*''('),./:>1100/-,.-/,,455A<<100(')*+..());CB???@@?ACDIJD?ACE=**BBDFGIIJJIJICEHJACB<<=>?JIJJJHIEGIJFJHHC@:84599?<;868889A@5135=B>=9:JIHHJHIJIIIGJFHJFHJGEDFIEDDJCDDCA:675440--*+,,.122CEJJFJJJGJJGFBCDDFFFIEGHJJE55555<<CA?<778ACDGJECCCCHFEGDEF<98333466**+JBABFFFDH:99:FEGJJJJEHBA=56?>?6/./*)'&''))*++07559?B>IEJ===HDB?@DEFECFJHIJHJEJIHIHGJJGHEJGJJJJJFIGFGGDAD666666B:998;22>FDFCFEEEJJJJA?:333376711..'&&*,.//(('))&&%%'&)*(+./0028<=@64457==6558>>=3333@@DEGBJGJHIJEF@=:6235--01<<?BDEJJEGFF>>>?A?('''<BCCDDFBDHJBBJIJHIE7))400812<=>D?;<=>=<>8/@AGHJIJJHFDDFJHEF>I??FHGGEDDJFEJFIJJGJJJHIFEIGGJHHJJJJFICBAAEGFFFJJEHHEEEDE<<<@A;EDFGHFIJGGDDE<///1:::310/0319:0<::<=>=?>2((,AA@@EDFAAAADJHFFEIGEGJJJJJFDIJGBABDCEFEHFGCEDEFDCABB>ADJJJHFGFA88>87---02(()
@Glass_T7V_11_D3_12_8_19
ACCCAATAATAGACTCAATCTTCCTTCGGCAAGCACTGCAAATGCCCGTGCCGCACGCCGCGCTGGGCGATAACGTCATCGGCAAAATGCTGCACGTCACCCATGTCACTTTTCAACACGGCGATTTCCAGACAGTCGTCGTGGTTGATGTGCACATGCAGCGTGGCGACGGAGAGGTCGTGGTGATGATGCTGGGTGGAGACAATGCGGGTCGCTGGTCGTTTTTCGTGTTCATACACATACGACAGCACCGCGAAACCTTGCGTGCCGTGCTGCTGGGTGGCCTCTTGCGCCAGGGCGCTACGCAGAATGTCGCGGATAGCTTCGGAACGGTTGTTATAACCACGACGCTGGCTCAGGCTGTCCGCAGCATCTTACAGTAAATCGTCATCAAGCGTGATGGTGACTCGTTGCACTTTGCGTTAAACCTTTTCTGTGGTGCGACGGCGCACGGGGAATGCGGGTAATACCGCGTTTTGTAGCACACGTCCGGCGTCAGGGAAAAGGTTAATTTCTGTCCCACCACCTGGGTTTCGACGATTTGTCCGTTGCTTGCCATAACCATTACCCGCTGGCAAAAGCGTTCTACCAGGCGTAAGTCGTGGGTGATGAACAGGCAGGCGGTGCCAAACTGTTGTTGTAGCTTTCAGCAGGCGAATGACACCCGCCTGTAACACGAGATCAAGGTTAGAAACGGCTTCATCCAGAATCAGTAGTTTCGGTTCGACCGCCAGCGCGCCAGCCAGGCAAACGCGCTGGAGAGTGCCACCGCTAACTGCAGTGGGCCTGAACGCTGTCATCAGAATAAAGGCCACTCAGCATTTCGCTGGCGCGCGCCAGTTGTTCGGATTTTTTCGTGATAGCAGGTGGCGCATGGGTTCGCGCAGGATCTCGCGCACGGTTTTGCGCAGAATTCGCGGCGCTGATGGAGTCCTGAAATACCATCTGAATATCCAGGCGGAACGCTGGCTGACGCCGATTGAGTTCGCCAGCGGTTCGCCAGCCCGCTCATATTTCCCTGCGGGCGATTCTGAAGCCAGCAACCGCGCGACTTACCAGCCGCTAGCCAGCAGGGCGACGGTTTCGCCGCTTTTTCAGGGTCAGGGAAACGTTATTCAGCACCGCCTGATGTTGATGTTTTCCGTTAAATCCACCGTGCGCATAGTGATGGGAAAGGCCGGAGATGTTAACTGATCATGATGCCAGCTCCATACCGTAGAGGGCGGAATGAGCGGAAACCAGGCTGCCGCGTCGCTGTATTTTGGGGGCGTTAAACAGCGTTTGCATGGGCCTGTTCGATCCCGTCAGACATCACCGCCACGTCATCCGCCAGACGCGCCACAACGCCCATATCATGGGTCACCAGCAGCATTCCAGGCGCCTGTTTTTGCATAATGCTTTCCAGCAGATCGAGGATGCGCGCCTGCTACACGTCAAGGTCGGTGGTCGGTTCATCGGCGATGATAAACGGTGATTCACGCCCCGGCACCGCCATCGCGATCCGTCGTGCGCTGCAACATGCCGCCGCTCATCTCGAACGGGTACAGCTTCAGCACGCGCGCGGCGTTTTCCAGCCCCACCGCTTCTATGGCAGCGGTCAGCGTCCTCGTCATCGGCGGGTTTGCCTAACGCCAGGCAGGTTTCCCGCGCGTGGGTGTGCATGGTGTGCAGTGGATTAAAGGCGCTGCGCGGGTTCTGCATGATGGTGGCAATTTTGATGCCGCGCAGGGCGCAAGGCGAAACCGGTTTGCCATCGGCTAAAATTTCCCCCACGTATGGCGAACGCCAGCGCAAATCCCCAGCGTTGCGGCGCAGGTTAATGATTTCCGCTGCCGCTACCGCCGACTAACGCCAGCACGCGCCCGCGTTGCAGGGTTAACGATACACCGTGTACCCGGCTGCGCGGCCTGTAGCGCGATATTACGTAGTTCAATCTGTTGCGGCATTAGTGTGCGTGCTCCGTCACCCGGTGACCAGATTATCGCGCAGTGCGTCACCCACCAGGTTAAAGGCCATCACGCTGGATAAACAGCGCCAGCCCGGCCAGAACATTTGCAGCGGCTGATTGCAGTATCTGGCGCGCGTCGTTAATCATCACGCCCCATTCGGCGGTCGGCGCGGTCACACCGAGGCCAAGGAAGACATCCCCGCGACGTGCAGCATCATATGCGCGATATCCAGCGTTGCCAGCACCAGCAGCGAAGGGATCACCGCGCCTGCCAGTAGATCAGCAAACACCCGCACATGGCCCGCACCGGAAAGCCGTGACGCCAGCACAAACTCGCGTTGGCGTAGTGAAATCACCAGGCTGCGCACCATGCGTGCATACCACGCCCATGCAACAGGGCGATGGCGATAATTACGTTGGTCAGCCCGGTGCCGAGCACGCCAACCATAAAGAACGACAGAATCGAGGTCGGGAAGGTCATAAACATATCGTCTGGCAGCATGGTGGCCTGATCAACGCGCGCCGATCAACCGGCGCTGCCGCCGATAACCAGCCCTAATGTCAGCACCAGCAGCAGGCAGGCCATTACCGAACCGAGCCAGCCCGCGGGTCGCTGCCATCACGAGAAAATATCGCGACCTAAGTGATCGGTGCGCCAGTGCTGCGCATCCGGCAAAAGCCAGCGCAGCGGCAAATCAATCGCCTGTGGGTGATTGGCAGCCACCACTGGCTGGTGAGCGCAATCAGCACCACGGCGATAATGATCAGCACGGCGTACCGACCGCGGGAAGAGAGGAAAAAGTTCACGCGTGCGCTCCTTCATGACGACAGATGCGCGGGTCCAGCGCGGCGTTGAGCGAATGGACGATCAATACCAACCACAAAAACCACCACCATCATCAGCGTAAAGCACTGGATCACCGGATAGTCACGGTTAAAAATCGCCGGCCACGCGCCCGACGCCCGGCCAGGCAAAGATGTTTTCGATAATCATCGTCCCGCCAATCAGTTCGCCGATATGCATCCCCACGGCGGTGATCATCGGCAGCGAGGCATTCGCCAGGATGTGGCGACGTTCGGTCTGTTTCTGGTTGAGCCACGCAGACGCGCCCAGGTGACGTGACGCTGACCGGCGACGTCCAGCATACTGGCGCGCAGTAAACGCGCGTTAATCGCCAGCGACATAAAGGCAATGGAAACCGCAGGCAAAATGATGTGCTGCCAGCCGCCGTAACCCATCACAGTCCTTCATTGCAGATACACCGAAAACGCCATCACCAGTAAAAACGCCAGCCAGAAGTTAGGCATCGACACGCCAAGAAACGCCAATAAACGTACGGCAAATGCGGCAGACGGTCGCGATGGCGCGCCGCCCAGATACCGAGCGGTACGGAAGTGAGCAGAATTAATACCAGCGCGGCACCTGCAAGTTCCAGCGTGGCGGGCAGGAAGTTCAGCATATGGTCCAGTACCGGGCATGGCTGGCGAAGTGGATACCAAAGTCAAGATGCAGCGCCTTCCACAACCAGGTGCCGTACTGGACGTACAGCGGCTGATCCAGTTCCAGCATGGTGCAGGTAGAGGCCAGCATCTCCGGCGTCGGCGGCAGGTTAGACAGACGCAAATAATCGAGCGCCGGGTCGCCGGTACCGAGGCGCAGCATCAGAAAAATGATCGCCGAGGCGGCGAGCACCATCGGGATCAGCAGCAGAAAGCGGCGTAATACGTAACGCAACATTAAGGTTTCACCGGTTTAATCTGTTCAAACAAAAACTGGGTGGCGCAATGGCGCGTCATGCCCAGCTGACTTAATTCACCATAATTAGAGATGGCCACTGATAGGCAGATAAACCGCCTCGTCATGCAGACGGGTACAGATGTCGCGATACAGCGCCTGACGTTGCGTTTCATAATGGTCGCCAGCACTTCGCCGATCTCTTTATCAATCAGCGGTTTGTTCGGCTAATCCTTGCTGTGCCTGGAAGTCAGCGTGTGACGGTACGCGCATTGAACTGAGGAAGGCGTGTGGATCATATGGCGCGCCCAGGTGCGGTGGAAAATCATGCCAAAACGACCGTCGCGCTGACCAGCATAGATACTGCTCTCTTCTTCGCCAATCAGCGAGACATCTGCGCCGATCTGGCGCATATCAGCCTGAATGATTTCGCCATCGATTTGTTAACGCATCGGTGCCGATGAACGAAAGTTCAATGCGCAGCGGCTGACCATTTTTCTCGCGGATGTCTTTGCCCGCAGGCAGCGTCCAACCGGCTTTTTCCAGCAACGCTTTCGCTTTTTGCGGGGAATCATCCTGGCTCGGTTTCAGGCCGAGGTTGGCATCAGGCCAAAGAGGGCAAACAGGGTGTCGGCGACCTGCTGGGTGCCATACAACGCGTTATCAATCAGCGATTTTTTGTTTACCGCGTAATTAAGAGCTTCACGTACTGCCAGCTCGTTGGTGGGGGCTTTGGCGGTATTGAGCGCGGGCGCATTAGCGGTTTCGATCGGCTGTGACAGTTGGGTGTGGTAAGCCAGTGCTGGGCTAAAGCGGGCGAAGGTATCGAGCGGTAATAACCCTTCGTTTCCGTACGGCAGCTGAATATCGCCAGTTTCAAACGCCACCGCGCGGGTAGTCGGTGCCGGATGACGCTAAAGGTGATCTTTTTAATCGCTGGCTTTTCGCCCCAGTAGTTTTCGTTACGGACGAAGACATCGTACTGATTCAGTTTGGATTCCTGCAAAATAGCAGTTCCGTGCGAATTGGCGCTTTAATTCCGTTCATGGTTTCATGGTTTTTAAACTGCGAGGGAGCGATAAAACGGAAAGGACGGGGCAGGGCCAGTTCTTGCAGGAAAGGATAGTAGGCGCTTTTCAGGGTAATTTGCAGCTCTGTTTTATTGAGTGCTTTGAGCATGAACAATATTGGTTTTGCCAGCTCCAGCCAGGCGTGACGTTGACGGTTATCGAGCACTGCGCGGAAGTTTTCTGCCGCCGCCTCGGCATGGAACGGCCTCGCCACTTTGAGAATTTCACGTCATCACGCAGGGTGAAGGTCCGGTTTTACCATCTTCTGAATGAGTCCAGCTTTTTGCCAGCCACGGGATCACCGAACCGTCTGCCTGATATTTCACCAATGGTTCATAAACCATGCTCTGGGCGAACATCTGGTTAGGCGTGTAAAGGTGCGGGTTTAGTGGCCCGACATTCACCGGCCAGGCGGTGGTGATTTCATCTGGTGCAGCGGCATGGACGATAAAGAAGCGCACAAGCCAGCAGCGCAAATAGAGTGCGGCGGAGTGTGGAGAGCATGGTAACCCCAATGGATTAAAATAGATGGCGGAAATGAGTCTGACGATTTCAGTATTCGTCATACTGGTACCTGTTTCAATAAATAGATGGGCAGTCAGGTAGGCGGATACAGTTAACTGAATACGAATCCATTGCACACTGTGGGCGGTCACGTAAAGGGAGTAGGGGTGCAGATCGCAAGGCTTAAATTTTCGAGCTGACAATGGCTGACTGACAGCGAGGAGTGATAGGTGCTGTCTACGCTGACGATTTGCCAGGCGCTGCCGCCACGCTGTTTAGACGATGGCTTCTTTGCGCGTCCAGATGCGCCGGAACGTTCCAGTTGCTGATCAGGATGCACGGCGTCCATCTCAGCGTGTTCCCCGAGGCTGAATACGGCGTTCGCCAGCCAGCGCCAGTTGGCGCGGGCGGTAAGCTCGATATCGCAGCCGACTTCGCCTTCATCACTCAACAGCAGGGCGATATCCTGGCTATGACTAACTTGAACCATCCAGCATTTCCAGGCATGCAGGTTTGCCTTGTCGCCATAGATGATCTCCGGTAGCGGGGAAAGCGTGTGCGAAAGCAATGCACGCCCCGCCAGCCAGCGTTCGCGTCGTGGACCTTGCGGTGCTTGCTCGCGTAAACCCGGTGGCAGTGGAGCTGCGCTTAAGGTCAAAACTTGCCCAGAACTCCGATACATATGAGCAGAACGTTTAATGGAAAATGAAAGTAGTATCGTATCACTTGTCGCCTCATCCCGGTAACCCGACTTTTTCGGTCTACCAGGCCCCAGTAAATCGCCGTTTGCTACCACGCCTTTGGTGGTTTCCATCCAGATTTTACACGCTGGTTAATGGCACCGAAAGTCAGCATCCCTACCGGGCCGAGCAGCCATCCCCAAATTAACAATGAAAGAAATCCACCATGGTGGACATCCCCAGGCGATGGCAGCATCCGTGGTTCTAAAATATTGCCGATGACCATATGGACCACTAAAAACAATGCGCCGACCAGAATACATTCGTAAACACCATTAAACAGCAGCACCTGAATCATTGGCGGTACGGCGGAAATTACCGCGCCGATATTGGGCCTGGTGACTCAGCGGAACGCA
+
--)(')+1244((().++++,,+('(,-/0<<;;;:88=BCJFGJJF?@?@?>?7334.*+;<==GEGEBEDEF<<;:=?>@?HJJHJGGDDJHF88856154100544-,,,,10014***)*)))()*****./(''''''555;:;9;:;CEFJEFJJJJJHJJJGJIJJHHIIIH?>>EJIJJA;;97766:9<:4300''''2)(('&&&&$$$#$%-25;:9:BA@;;<>?EDAHJGIFJHCH=>>:;;;FFJHJJ8555IJHJJGGHHHE00020000=32100++,-455=??>9755-)((&%%$$&),9JJIHFJG=<FGJGHJJIGGEJAA@A---.HCGJ@>?>CJCDBC@?,+&&$$(&$#&+%('(05889;@CCEGJJHGHGCDEHFFJ;;;;-,+,*(('&'**0=@BBJHJHJIGJHHJJJJJJJAA;;<=>>>>GGJHJJJJHIJJJJJGGGCABJGJJGJJ=<=4433;<<9++**+'%%&'*9<DEDHF?=88933'&&&8*9:9;<<@B>AF@111288?@DJJDFBBB:)()*,*)+.577641--/01;@@EEEGGJGJ+**)./1779ADIEJJJJEBCDHIJGEF@AB>,,,,,--.;;<=<81134AFJGGEJFFBA@3.;*&'&(+22;<;=@BB?A@>?CJJFFDCH2000987:<<<=ED96678ABABDFJJEJGHJHJJJJJJJJHJJIFEJFF::::FFJHJJCD?@3///-/-,*'%%&'((($$$$%$$%'')(('%&'$%()(&$%$$%%$%$##$(+*+)+&&&&%%%'%%&&&&%&%$%$&()+8;>?BBE?;:6;6;<=DEJHGFID@@CEIJJFIJ>0.4FHJIJJJIJJJGHIFJ,,,,D@3333+,,,:<;34BBC?>22EDBC>=<<***)))(''&)/43233430020009>??@D>>>863367AABA=2/11/2641100/%%&&(&%$'%$&(('&')-'1157<<<;96)))*.,*('()*++.0566<=E@;:.586.---32.,,'$$%+.++,-+*''$###$$%%$&')*))%%'(*335@FEHFHJDHJHBDCDC@?88336523>AJJFHHFDJJFHHJJGFJJHJIJE@BA>1002DD>?@@FB77><15<86556FAA8677;99))3443:;8::JEADFCB??@A@@?A?&%##$$%&&&&(()8;;=??BA9C@@J??-,,,/10*((64***+)())::1188032-,%&%%%%&%&&%%&&*)+,@CJ@?>1002013323,((&&&&(+3-322*''&$#%&/('''((),-761?BAFHJHIJFF@EGJJJJJJJJJCCDCJJEJJJIHJF@:001;IIJFA@A<=<6550-'''&))'%'(./:;:;@AEGGHGDJC33/00-**-/333==;777702*'&')()&'46:9::EHIFDHCBD@FDAIFDC<;;>JJJJJJFJJIJEG<988.+*('((''()*:7,,,**&%')*,--&''&&&&((-1+&&'+++++*9;0?B;<=EJA::;;>===;:;;?BC?=@DJIIJHDJF::::A<:9)'&?BBEHJFFJJJHGJFG==>111+**&$$$%%%$$%%&)):522224+))*(***/477:<3;:1:?:;<;:<71D??JGGJHJFGJJEEAAABHHGHIIAAAAJ=EFGIJIFGFHJJDEFJJIFB=CB><<===554466699***,..*0:><:;;9C;20./ABBCJG>==>EIEFEBDEABAGGJJJEGB<;657-,(((++,A8887777110.((//0/--22>=>BAAGJJJJJHGFJJHEE<<;;@41*)&&*/-44<=?9;;;BACEEJJEGJJJHIJJJJHEDDCEE98=AA???:;A87769000042.--0-)'%'%$%%&&''1001133555533/*)))*)))+///03451./;>@>?@@GFEDJJEGGFJJF:<:8873,&%%$###(%&(%*'&''966566<<<;BEJFGFHJIIJJJGGIJJJIC>>==D9,%%)+:<?@>=>>@BB9631/31IGGJ@==<<JFGFA@@:+)&'('$$$&%&&&)*898:<=9:<>CJJJIJHHJJHGJHCCC;712=?>@=<<?BCCD8....?<>??A=0/----22//311255EDGJEJFFFHJ>>)''&(&&'+--44;<DHGFIFJHJJ<;:////=?=@B6555JHEFECCD?A@>==:750-&%$$&''')004C::::JJJJJGJHJIHFHCDFEHJJJJJJJJ21117<8:64455=7887?@?JHJJJJJJHJEDEFE7776776EJGDBBAEBEED8667110//+,++3=632,(')''((,5556GCFJHFJJGCAAAJJJJJJFGEGIFA;@6300/0322A?ACFHGIJIGGHFBBB<45822JHIHJDGJJIJJGE=++*()(**(''&%$%$%%%&&&&()0=@@@CEFGB4211433..3,,--+**,'CAHEJJIFDFA:78:IJJEJJJJHFJJJJIJJJIFFBA@JJJFJJGJIJJJJJJJFJAAACH/---,*(&%%&).0615'''1;<)($$%''333<>CB<::;;<>?F@A@@><<3.++&&$$'***&&&&'&/--..011./:@?<7**)&''&(%&)(,,.+,//0111>84'(+/)))(%&&=DBCAA@@JC@@CGIJEA@A@BB-,,,(''&++,//0/AAB988///*(&&())))57,,8?ACD7668@=@=;5/1)()0/.0+-+***+3756489ABBGADG?@@100&&%%&)()((**+)))1,,,,-,,+&&')''''*)))'''&*)(()(''&'./,*(''&,.2;<BDAABBA6--AGHGJJHE>>>7777I9;><@GJGJJHGE<;;=JEAA88/(('%)$$%&&&&+273679EFC=<34@B><8...46115;HFDEIEJJIHF>=<<@DCEE855''''IDA@@?@JJFCCAC@??DBA44;AIE@A@>=>5444<>==:33373.%%%(/0???<;321542244.-//245/,,&&&(('%$$#%$%$&)))*+347:9399AEFDDEJJJJGHGGJ>;<>.---///66?@JGIIJJJIGDDFJJIJJEHJJJJHJJJJJJJJJJJIHEHDB@ABJF1001?7;<3?>?@CFHFJJHF9888JIFJHGJEIJIEGE@@BDGEJ<<1))''''(('&&'/29<;;::;30-+8:;JEBDJFJJDEECJFE@<GJHCCB>=<=BDHJHJHHJJIJJHGJJDDDDBC=;<>B:93*'(('''(*+((((('''9;;99<=@?>668A?A@DDCDJJH<=;:86>9977@<6&'''4554111&+&&&&'',-)(&'+24466/65-,((')245=???@CDHJHJGEDJHJCJDCFDFDDCBC:877;;99****=7789><5<<:((&'+,-+*+256-+.,+*''%&).03358==>@BEJHJGGJFJEJ98865630,,+),.///0@FJFEEJGHEFIJDA@@@<;61/5.;<>E;;;<B)))*-++,/1>><===>>=<.3,,?DCGEHGJGDHJJFGHHB@>AAHHJJJJJIJGJJJJGFAB@;622348)(()39;DDGGIJJDECCEFFHJHD@<<;+***9:<CFHEI?>?:;;:>;:<<EFJD=?;==9717C<ECCCGJJGJ:888BCDFEEFFDCECIEFFJJJIJJHFGJI)))+83334///0*))*+('&''(%%#$$%''%%%))''&###&''&*''%$$$$#'&'(&')()'''&$$$$*+'$$%&%%*-2/...,,,.67<@@7777.''/46,,++12'&&)+*('''$''&'((44=><C???>=:4335+2../3-++++-'&&''''ACB>???976769?AFEEJFBDJ?==;==<B??@AA7-)(+-=CDFDJ<>99GHHJJJJJJJGHJIGEGHHHGHJGHIJJHJFGHJJIJHJJFF?JGFIIJEBC@<2222=<7.../956555609><C?.--'(&,...002+,0,,1GHECEF><;54//00AD>=>@FEA@A@B@BA=??@HIJFGJJ??@,,,,667A?>@:;EBA////=....B>>??D@?774.-....,+*++**,,''0.0,&&&)))))(.<AE:96689EGIB@A?DFEBJHJJJJA2224A33%%+**'))*,,+--,-3,--8AADGJEJGGDFEJHJEJGJJHJFF@A@A:>?BIGGGJJEGC72EGJJGJEJGDBADDDECJ=;.*)()(&%%%$$&%&'(&%&,:89++?=B867<==0''&&)''(()&&',)&+377779=<AHJJJJJEHGJJJJJJJJGHJJJJJG>?>>DFJGHJJG8000/..023310.67-,-//210119<>A=;<A?=<;9*)'&())+*-*%(04337:;CF988<>=2383;@ECD=>=;<:545'&&'-)))'%&&&(2360,,-.//1??BJFFCDEFHJHEJEBCB87341,,,)**)++(2236@===BJIFBBBBGJ><>?CFGEEJJGHFFHHC:789A96/878(&&&)'$$$%),.//:;?D<<;:BAAJDIG@?<310.-.126552*)(())()&()''&&(()6>AC1122>=998222299:AA@@DHJEBDDJHGGJFCGEGJJA@AJJIEHFA@@?DIHJGJJHGHFCD<530..5----132235...9<,++())*,(&%%&%$%&'((+:<==F@@??>B<=A9GJHFHGJJGJJJEEFEG211/112::<CEHHEFGGJ>>EIJFIJJEJJE=>>JJEIJGGJFFGC9665>??EA<=;;8;:::988<<<<<AA=<;EGJA?@@IJGCGGH<:94000)''&'+,3356@,,,,,,5556,++***(('()+*+,&''02547::9BFBCEBCFDEIEFEJJGIHJJEJEIJDEFEHHEHBJHJJJHECCEJCCE0//0543(85((**2,+*&%$#%'%%$%'(*,66;;CBJHBBJJJJHIIH==@?F??<:*))(&&&88;:;??JIJFJFIEJHJIEIJJJJJIFJFJJJGAFEEJJ>=B?FJJIJIJIEI@@?ADB<55C>?>>B7;<<<?ABJJHGDDIFEEHCCA@?446?DHJHJE=>==BCCDBEFJEHDD>5556;<<<?@JJJHJI@?>;<4444>=<=?@@FHDJJJHFEECBAEDBDJFHJJIJIJJHGFEGJJIGHHJJ////371**/'''7:ADDFGGJJGHDJJGIGJFHHFJJHGHHHJIIDGFFHGJHEG;::;@>>;::=556>DEEJ@?>==2-+,././,+*,,((&&'('((&&&&)(%$#$%().0-,,**,)%%$$'%(''('&&&&%%()'''(022)(('&&'(('((-**+'%$%&'/0125654)('&'%'))-.,-02()(*3&%%&(''&'&%&&&99?6:47++*,:<88)((,,***+)/1<A@HGIIGJ;''''=11)&&&)))/ABBAFFJHEEFGABAFEGJF:999ICGDHJJHJGIJJJJGGIIFJHECD@;3-+)**,125566A;551/*(**11656<@7643*245:?FJJJJJHFD@,('&&1010055GCBDEJA@ACIEEJHJHIJHHJIIGJII?>><>?::::6027CDEJJJHIGGBFJBCCCEFFHGHCF===ACBBA?@??0/.''%%%%(&&&(&&'%%%%%(78;=?BA@>?AJCDFFED<<<FGGE@::::@@===A@,)))-)&%%''%%%##$$%&$$%$&+,0+-('%('''('&&$%%$''((((//6503311*+'&)./3//002368F;8/IJAA@;==FJJJJJJGJEBC;;>?@@)))*7,,+,4.**=BEJJGJJHIJJFJJIJIGHGED<:8833;;?=>>>?<<;:>>CGJJGHJ@=9:B><==?CJFHIJJJGED>GECD>(''9>9.)+,,**'((*%%%&)&&&&&&$$$$%&%%&//00/@<BBBE==<96631/(&%&1///++++444((((),.+,9621/02....*))&''''+***)*+'')(((',0-,110111.*))&&'*&47+****('**-*(+:4445>20-.6664234CB1*&&&&((023/..--.'&&&(*+.-'&&'26785955=;<EDHDDAGECJIJJJJJJHJHGJDGJCIF@EDA;=98.('&(129::;<@=>77656:9980(''$$$####$#$$%'2BCCHJFJJJJFJCABCJFDGEEED<9345BACCEBCEHJJJFJHJHIJHJJHJIJHGDC77658;=>DE?=<<<733?JAB@==>:;;;;<=;@996363//.-//()6@?DBEEAE=5456/*,,+,+&%''$%%%%&&&&%%(())*+*(%$
@Glass_T7V_11_D3_12_8_20
GGTACGGATTTGTCAGTACATCAGCGATCACCTGACACAGCAATTTTGATATTAACGGTGACGGCCGCCAGCATGTTCTGTTGCGCCGTCAGTCTGTCACATCTTTTTTCCGCCAGCAGTTCCAGATAGCGTCTTAAGCTGGCGCGAAGGACCAACGTATCAGCCAGGCGAAGCTGCTTTTGAGCACCACCCGGATGCCTATCGCCACCGTCGGTCGCAATGTTGGTTTTGACGATCGGTATTAGCAGATGGAAACCCTGGGGCAAGCCCGAGCGAGTTCCGTGCCGGTTGTGAAGAAAAAGTGAATGATGCCGCCGTAAGTTGTCGTGACTTTTAGAAGCGGCCGCGAATTCGAAGAAACAGCGGCCGCGAATTCCAGAAATCATCCTTCGCGCGAACCAGTTTTATCTGAAATTCTGCCTGGTGGATGCGCCTATTTTTATAGGTTAATGTCATGATAATAATGGTTTCTTAGACGTCAGGTGGCACCATGGGAAATGTAGCAGGAACCCCTATTTGTTTATTTCTAAATACATTCAAATATGTATCCGCTCATCAGACCAATAACCCTGATGAATACAATAATATTAAAAAGGAAGGTATGAGATTATTCAACGTTTGCCATCTAGCCCTTATTCCCTTTTTTGCGGCATTTTGCCTTCCTGTTTTTGCTCACCCAGAAACGCTGGTGAAAGTAAAAGATGCTGAAATCAGTTGGGTGCACGGTAAACTGCATTGAACTGGATCTCAACAGCGGTAAGATCCTTCAGTTTTCGCCCCGGAACAGCTTTCCCGATAGTAGCACTTTTAAAGTTCTGCTATGTGGCGCGGTATTAATCTGTATTGACGCCGGGCAAGCAACTGATCACATTACGCTTCTCTCAGAATGACTTGGTTGAGTACTCACCAGTCACAGAAAAGCGTCTTACAGATGGTCTGGCACGGTAAGAGAATTATGCAGTGCTGCCATAACCATCAGTGATAACACTGCGGCCAACTTACTTCTGACAACGATCGGCTCAAGGAGCTAACCGCTTTTTTGCTGCAACATGGGGGATCATGTAACTCGCCTTGATCGTTGGGAACCGGAGCTGAATGAAGCCATTACCAAACGACGAGCGTGACACCACGATGCCTGTAGCAATGGCAACAACGTTGCGCAAACTATTAACTGGCGAACTACTTACTCTAGCTTCCCGGGCGACAAATAATAGACTGGATGGAGGCGGATAAAGTTGCAGGACCACTTCTGCGCTCGGCCCTTCCGGCTGGCTGGTTTATTGCTGATGAAACTGTCGACCGGTGAGCATGGGTCTCGCGGTATCATTGCAGCACTGGGGCCAGATGGTTAACGTACGTATCGTAGTTATCTACACGACGGGGAGTCAGGCAACTATGGATGAACGAAATAGACAGATCGCTGAGATAGGTGCCTCACTGGTTGAGCATTTGGTAACTGTCAGACCAAGTTTACGAGCTCGCTTGGACTCCTGTTGATAGATCCAGTAATGACCTCAGAACTCCATCTGGATTTGTTCAGAACGCTCGGTTGCCGCCGGGCGTTTTTTATTGGTGAGAATCCAAGCACTAGGGACAGTAAGACGGGTAAGCCTGTTGATGATACCGCTGCCTTTGCTGGGTGCATTAGCCAGTCTGAATGACCTGTCACGGGATAATCCGAAGTGACGAGTTGGAAGTCAAAAGACCAACTGCTGAACAGCAAAAAGTCAGATAGCACCACATAGCAGACCCGCCATAAAACGCCCTGAGAAGCCCGTGACGGGCTTTTCTTGTATTATGGGTAGTTTCCTGCATGAATCCATAAAAGGCGCCTGTAGTACCATCCCCATTCACTGCCAGAGCCGTGAGCGCAGCGAACTGAATGTAGCAAAAAGACAGCGACTCAGGTGCCTGATGGTCGGAGACAAAAGGAATATCCAGCGATTTGCCCGAGCTTGAGGTACTCTAGGCTTAGGGTTTTAAGGTCTGTTCTGGAGCAAACAGCGTTTGCGACATCCTTTTGTAATACTGCGGAACTGGTTGAAGTAGTGAGTTATACACAGGGCTGGGATGTTTTTTTTTTATCTTTTTTTATTCTTTCTTTATTCTATAAATTATAGCCACTTGAATATAAACAAAAAAACACACAAAGGTCTAGCGGAATTTACAGAGGGTCTAGCAGAATTTACAAGTTTTCCAGCAAAGGTCTAGCAGAATTTACAGATACCCACAACTCAAAGGAAAAGGACATGTAATTATCATTGACTAGCCCATCTCAATTGGTATAGTGATTAAAATCACCTAAGACAATTGAGATGTATGTCTGAATTAGTTGTTTTCAAAGCAAATGAACTAGCGATTCATCGCTATGACTTAACGGAGCATGAACAGCGAGCTAATTTTATGCTGTGTGGCACTACTCAACCCCACGATTGAAAACCCTACAAGGAAGAAAACGGACGGTATCGTTCACTTATAACCAATACACTCAATGAGTCAACATAGTAGGGAAAATGCTTATGGTGTATTAGCTAAAGCAACCAGAGAGCTGATGACGAGAACTGTGGAAATCCGTGGAATCCTTTGGTTAAAGGCTTTGAGATTTTCCAGTGGACAAACTATGCCAAGTTCTCAAGCGAAAAATTAGAATTAGTTTTTAAGTGAAGATGTGCTTGTCCAGTTAAAAAAATTCATAAAATATAATCTGGAACATGTTAAGTCTTTTGAAAACAAATACTCTGAGGATTTATGAGTGGTTATTAAAAGAACTAACACAAAAGAAACCACAATGTTGTCAGAGATTAGCCTTGATGAATTTAAGTTCATGTTAATGCTTGAAAATAACTACCATGAGTTTAAAAGGCTTAACCAATGGGTTTTGAAACCAATAAGTAAAGATTTAAACACTTACAGCAATATGAAATTGGTGGTTGATAAGCGAGGCCGCCCGACTGATACGTTGATTTTCCAAGTTGAACTGGATTCGACAAAATGGATACTAGTAACAGAACTTGAGAACAACCAGATAAAAATGAATGGTGCAAAAATACCAACAACCATTACATCAGATTCCTACCTACATAACGGACTAAGAAAAACACTACACGATGCTTTAACTGCAAAAATTCAGCTCACCAGTTTTGAGGCAAAATTTTTGAGTGACATGCAAAGTAAGTATAATCTCAATGGTTCGTTCTCATGGCTCACGCAAAAACAACGAACCACACTAGAGAACATATTGGCTAAATACGGAAGGAATCTGAGGTTCTTATGGCTCTTGTATCTATCAGTGAAGCATCAAGACTCTAACAAACAAAAGTAGAACAACTGTTCACCGTTGGCATGTCAAGGGAAAACTGTCCATATGCACAGATGAAAACGGTGTAAAAAAGATAGATACATCAGAGCTTTTACGAGTTTTTGGTGCATTCAAAGCTGTTCACCATGAACAGATCGACAATGTAACCTCGAGAATTTACCACTTGAGTGAGCTGATACCGCTCGCCGCAGCCGAACGACCGAGCGCAGCGAGTCGGTGGGCGAAACCTGCATAACGCGAAGTAATCTTTTCGGTTTTAAAGAAAAAGGGCAGGGTGGTGACACCTTGCCCTTTTTTGCCGAGCTGCAGCGGCCGCTACTAGTCTACTAATATGCGCGCAGCGTCTGGAAAACCGAGGCCAAAAGACGTGCGTCTTTGATGCCCGGTTGCGACTCTACAGCAGAATTAAAATCAAGTCCGGCGCAGCCGGTTTCTGTTCAGCTTCCACGCAGTTATCTGCGCCTAAGCCCCCCGCCAGCAGAACGTTGCCAAGCGATTGACCATTTAATAGTGACCAGTCAAAACGTTGCCCGCCTTCCACCCTGGCCGTTGTCTAAAACATATTTATCAACGTGCTGAAACTCACAGCGCACCATTTTCGCACCGACGCTTAATGCTTTCCAGATGGCAATTTTTGCTGGCAGAGCTTCACGCAGCGTATCGATATACAGCTGTTCATTTGCCATGCAGTTGCGCTGCCGCCAGCGATAACACCTTAGCTTTGTCCACCACATCGGCAATATCGTGATTGCGGAACACGCCAACATACTGCAACGGTGCCGCAGCCATCACTTCCTGCGGCCTGCAACGTTGACGCAACGCGGTGATCGCAACAAAAATCAACCCACCGTAAATCGCGCCCACGTCATAAGCTGCTTAGCCTGCCACGCGTTCGCCACATACTTTATTCTCACCCAGCAACACCCGGCGCACGGCGGCGTGCCAAATCGTCATGGGCCATCAACGCCGAACCAATCAGAAAACCGTTAGCGAAGTGGCTTAACTCGCGCACCTGACGTAAGTATTGATGCCGGATTCGCTGATTACCGTCACGTTGCGTGCCCAGTTCGCGCAAGCTCGCCGGGTACGGTTGAATCAATCGACAGATCACGCGGATGGCGGTTGTTGATGCCAACGACCTTTGCTCCCAATGCAATGGCGCGCTCCTGTTCCTCTTCATTACTGACTTCAGTCGCGCCCCCCATCTCCAGACTGTGAGCGACGGCGGCAAGCTGGCAATCTGGTCGTCATCCAGTACTGAAAGCATTAATAAGCAGGCATCGGCCTGGTAATAGCGCGCCAGATGATCTGGTAAGGGTCGATAATGAAGATCTTTACATAAAATGGCTGGGGCGATTTGGCTGACGATGGGGAGGAAATTAAAGCTCCCCTGAAAATATTCTCATCAGTCAGCACCGAAATTGCCGAAGCGTAATGTTTATAAATGGCGGCAATGCGTGCTGGATCGAAATCATCACGGATCACGCCTTTTGACAGCAACGCTTTCTTGCACTCCAGAATAAACGCCGTGCGCGCACCCTGTAGCGCATCATAAAAATGTCGCGTGCTCGGCTGAACCTCATTGTAGAAACTCGCCAGCGGTTGCTGCTGTTTTCAGGGCTTCTACCCCAAATCGCCTTGTCTGCGACGATTTTCGCTAAAACGGTTTGCATCATCTAGTATTTCTCCTCTTTCTCTAGTAGCTAGCCCAAAAAAACGGGTATGGAGAAACAGTAGAGAGTTGCGATAAAAAGCGTCAGGTAGGATCCGCTAATCAATAAATGCTATGGCATAGCAAAGTGTGACGCCGTGCAAATAATCAATGTGAGTTTGCCGTGATTATAGACACTTTTGTTACGCGTTTTTGTCATGGCTTTGGTCCCGCTTTGTTACAGAATGCTTTGATGAGCGGGGTACCGGTTTGGTTAGCAGAGAAGAGCCAGTAAAAGACGCAGTGACGGCAATGTCTGATGCAATATGGACAATTGGTTTCTTCTATTGGAATGGCGGGAGTGGAAGAGTCTGGCTGAAGCGCAAAATGATCCCCTGCTGCCGGGATACTCGTTTAATGCCCATCTGGTGGCGGGTTAAACGCCGATTGAGGCCAACGGTTATCTCGATTTTTTTTATCGACCGACCGCTGGGAATGAAAGGTTATATTCTCAATCTCACCATTCGCGGTCAGGGGGTGGTGAAAATCAGGGAGCGAATTTGTTTGCCGACCGGGTGATATTTTGCTGTTCCCGCCAGGAAGTTCATCACTACGGTCGTCATCCGGAGGCTTTCGCGAATGGTATCACCAGTGGGTTTACTGAGTCCGCGCGCCTACTGGCATGAATGGCTTAACTGGCCGTCAATATTTGCCAATACGGGGTTCTTTGGCCGGGATGAAGCGCCACCAGCCGCATTTCAGCGACCTGTTTGGGCAAATCATTAACGCCGGGCAAGGGGAAGGGCGCTACTCGGAGCTGCTGGCGATAAATCTGCTTGAGCAATTGTTACTGCGGCGCATGGAAGCGATTAACGAGTCGCTCCATCCCACCAA
+
'''')$#$&&&&(+-5565//00876998(''(0%%''')237=?DE<<;10+%$$#$$%%%$%'('&%%%+''&'*%&%%##'%%'&&%%$&&%%%%&)0033*'),01=9=B<>933))'%&'%'&&14565<9AJGJJFJCC@@?;;A@>@AGIJIJJIJJIJJJHGFJJJGJDE?<4*))(((4/0018;97,''+'(4567;JJ@?;111HJE==<>FJGHJJGHGJD<;<8)'&$$%$%%$$%$#&(*0*'$####%%%'&'(''))/9;<=@=@:B==979<A>???BEIHHJJJJBBCA7540,++++2245558:;)((()()..-*+1<=GCCJGJJDCDCF<;;<IFED=GJJJFFHDD6566D:777D98997778B>0-,-++*)$$%&&'/3.//0004///''&&''('',/**(&''**)*28@D??:99:HEFJGD;66:;?BB@CJJDACBJJJJ21121<///03443336..45>I:8822&&)&''(=AGJIHEDGJJGFG=?<:0+)).FFJCEIGIJJJIJJJHEGF>>>;:;,+()))%%'')))**))-((&%%%$$&''''')&((/12,*.(*)((%$$%$%$%)()*.***-,**&'%%##%'(:2++/-4517::BGA=9963223:100,.*+200.*),++)%$%%'3==?FFFJHEDG@;:776-**+,.+)(((+1))'&%$%$%%'&%%%&'(&&%%'$$%%'&&'13*)'('''(222==865.($$&%$$$$$$$%&,'%%',-(('(%*%$%%(&%%%*+%$$%&&'(*+,/0@J<;<<EHEH@?==6665:100'(&$%%#$%%%()()4111/020)''#$%$$#$%$#$%%+)*'()(%&&)()6876422255=C@><;<>====IDIFEDFEIFGCCB@>//+**)*(''%%$$####$$$&''&%%)*+-+...23;<@BFHJFIEIJGHJB@*)((-))'&&$%$%,'(042223CB>>=9G>AC==<6561+)&%##%'*+;=>??DJAAB;D@B+&%$%&%),14338JJFDBB?>6**+*+*0006,-/*)*+--4765521(*''()*+&##%'++**-.1,//3'''&&&&*'''5****9:;?88887;=>@AFDFJJIJFJIFJJFFJHFD@>3421233EJFGJECEDHJGJHFJJJHJFGHF<</,-,*%%%$('*&&))))+3004@AB@??=30//(''')*&&''588:;<;;99:522482123..0.8?@ACFDHG???AFCBBBDA:88+++,+,,,*)))+(*67555*)(&))))))>=>?@GFEJJHJJFJGIJ877CJB;7662.,(%&&%%$$%%''*++-999@FDEDDHJGHJEIDJHHHGJJJE@@@BFI::::GIJJIIFJJ?<<=2****,,-3/.4644457;942***'(('%$#$&()('):BAAA@@?00=>FJFJGJJJJB@ACJ0.-.43211==>CEB>;::/***+A?@DEHGJJFFG=<>=>>?;;@AB@ACGJJDEEFAHDBC>000/-,+-74448??FDC:978:==10/./113989:CIEHJHFGJ>===JJIJEHJGHGBCDCGFGFJJIC7:;>DJGGJH=>=>>:66*))(())())))-,,--3==>?FJHJGEJFFJJHIJECDDJ<;<9<---,-$#####$'''')&&$$$&+,*'%$&)+24455;BGEGCEDGJIFFJGHJEDEDB=:::;00555;<;<=@CDEFBBEE?>><A2115<;;56699::344?F?@A?AB@A;;;;@9=<>><<?@>53''020122>=4DA@GFDHG('''1*(''%%%&%%%-./<1../EDJHJJECB?650*+@==>?AACBCJGHFJDB432'''JJEEC===<<<=65778==>>=<;1011555854--.;:76971.&&'',8887;9:<:5:925.(&(1+,/.++'%$$')'-.7:??B+)''&$%&&'$$%''/;778:BAA>?;>770000333;5=??@CDDEEEEJGFDFFD4(((%$%$&&&'.189ABDAA;7233886*((*)(&&&(-((9:?755545<@GG=>=;??JJJJHGJGAAA@?>>?=1/+&'''*.12AGGJJDJHG@GEJFJJJEEJJEJIJJEJFJJHIJJFGJJJJHGJFJIIJJJJIDBCDECEGEGGIGIJHJJ:DACHFJJDEGGJJJIEIFJJGJHDEFJD@??@DFJFJJJFJFCCHHJEHHFFFJJJIJFJHJEJJIJJFGJJHJJHIEJJEJJGJHFJFJJGJIHIJJIF4432/++--,-/2.,++++,++:;<<=?@FGHDFJJGJJJIHIJIHHHHGDHFDG>=>=<@?/(%&(,,--7779869JFFCGG877.'&&&'%%%$(&''=>FA@>>A@A?<@BDDCDDDDA?@@FEHBD****,+*1/.(&'%&&'))66//)&&'575522201113;BGFEHCD<;<=?@?54/-.&&&'&&&$%%%&00&&%&(13AJIIGA@@A?A@BACJGJEGEBB=;FGJEDHIHJJJDFDJEFG=;91002:>@;62335.0''''+++136>>8859JEDDFFJIHJIBA==44667755B;;<<8888GCB@AEACECIBC:85333344BA>?2112330---/02+*&(&&%%&&%&&())**()45577?BJJJJJGDHDGGFIJFHEFG;:;;EFGHGEJHIFGHFJHJJJBBEEA>?=@////4./CCCGEHFJ****9;>ABF@/*:8;7768BDJ,,+,1/0)(/)%$&'(*&'(%&%%%&+6=AABCCEJGJJEDDJGEGJDFFHJJHJFJJJJ@><<BAHJJDB::;;C1**++)+?:?BHGHBFF;;;:<?>AHJIFDJBFEJECABCCGDIFEIJGJGFGFDEGJGEGJHJJJJHHJFJIJFGFIG?@>><79<<==;::;<<1.(*/335ABDJJFHJJEJGEFJHDCFEB,++*1**))*%&''./28<+)))))'%%%%(+''*,*,++09=?=>=>?ECC@A@FHBA+*)(%&&&&%%);;<6;<:BCEJIIIJJJFGJGJJIEEEJJHFJJHDBBEFFGGHEFHGBFHFJJJ////BFJDEEHJIJJIIDCDCHFEHBB@,*)))(),19?>=FJDECFGDDGHGIFIG3334ACCAD8999GGDDFEEDD((()?>=AAHJJEG<=>::/.//0:<100-.-)*1DEBBDADDDGBABBD4.-.,.,++)''%&**+((()(''-.268866888?>>><<<;@ADEJIED<<>6557?----JJJJJ==;:88865,*+,:=@ABCBCCFJDCFIH>>>?B:94354//,%%%%(*)&%*3=:BA;;;97699:GJIJGFFEHFGJJJJJJEDFGG=677<:;,,-3356000EGJJJIIFJJIF@>9794395678:422/--/;787::33==;<51176))))999=ACGICCFDF1-++,+(,,(++%%%&%&&*-999=>DDGJIGCCA8888DBBA?544233456667451122-+)%$$&&&&&('',())(''+4669:999;J=<<=ICDFFEEBGJGJJHFJBIFHJJJJJJJJJJJJIJHJIB>?6?@>AA;9>>*(('%%&&(*))2,++,,*+''''((('(),,/?CEGFHJEDJJH??>>A=>>HJJEFFIGHFCEGDDCA@A<<?@BFGC?DFEGEC3334A@<623,,,-@CJ@BABBEGHIJJJFHHHHJFJJFIJGJIAA<@-&%&(''((&'*24---.))))*))+66AAEG@@FJCC>GDCDFHJJJJGFHCECDJJJJGJHIGJFHEHJFG@?GGCFB@AAFHIJIJJIJI>>?7:84,+)),)+,;>>JDJJIJJIGJJIBAHIGHJJBCJIJJFJJJJJJJJJHJJE?((&&%$$$$&$$%%&&('))+*/00661,-ACCDBFBH@AFFE=<30,+**''(99:?64/./32++,334464522211222/-''*-'&%$&'&%&'($%&&%%$&&))))(//))))899DDEJJHJFHG?CA<:JBCFGGJJJFIHHJJJJJJHGGDCDJJJJHIJGJHJFIJJHFDGHIJFDJIHJEGHJGFFCDECIECF;;:;ABE91(&#$$#$#######%$',04::?:::'&&%#$'(+--./11)'&'+/+,+(*(()+.**()((&**,00?>6,,766:7-..&'&),*0//443((-.3>;;---.3+))).*+565)))*/015--,.;DHFJ<;;;==6666*))/00@?>@?;;<=C99,,,,(((())@CJHGD?@CHIJIH554,,,,67CGJJJJJJJIJG@@ABJEFC52***589;::;8:;9:99?@IJI:::22118:B;<,+++,.,)%$$%&)',+,&$#$$$%$%)&&()(,5=@@??>B4'(+,++++=<<?,,,,9778''''''&%++...1013EGJIJJEGGJJJHJFJJJHJJFJJHGJJJJGJJFGJJFJJJGIEEFH<;<957:8:4468)(((--+,,,;>CAE223BAHIJGIJEGJFIEJ9889;;1/...***&(((012DB<;<<EBCDD@>@@?EGGGJCCCBJJJJJJJJJJJHJJJJGJJIEGHJJJJHGEFJDEBD1114EABJJFFJJD;+++)&%$%)*+)((+++111/,,+.%%$%&&+65.,+*(()7:>>=:;<;BBJIJJDEGFJ=<<>??22>=>F;@D@8322*99?EJGJEB=<<<=279BCEFCA7455;@GJHIJIJIJJJJIJJJJHJJJGJIIJJJFEH6555B7658;;BGJGFDDBDJEEB@A@:83))),,,%%%'((11.033>BCDBC8EJJJJGIIJJJJHIJFG@AAAEIJJJJFJJH==<=C=CGJHJHJ@=<<=JJJFEB??B?@?@?0-+-''%%%/322*''()))&&'(*'(()/-,,-1*(&''*<?7879=>DDIHJIHJJFIFGFIJIHGGGHHJJJJCCCCHJJGFCCEJG;:::CDFC<<@A==<=IEDHB<9?;JFD>>><<>=811.--.7FGFIJDDCC@>60-)''+(%%&&''(*-0:=D???588:434,+(&&(47632369,+,()/$%$$%&+1++677BCJHGEJJIJIHJJJGEJCBCAGFGJIJJFIJ86669=5,+**'%%10468;FFCHDCJIJHJJJIJJGIJGJJIJFJJIFEIBA>@=>==CGJJJFJJHIGHAA-'&&&'&&&((*+*+++'''2/---**++***9;642(&&&033AABC@9FHJJJHEGJHGJJJJJHJJHIJHJJJGJJJEJJJJJFJJJGEDEA@AAE9:956'%%$%145<?>3323320.,/*.((),..4<@BFIGBABADEB53452222+5;<@G:EDEJJ@>3245D@DEBDAB=;0//4?CGB.../7'2/'.00-448::?GJJJJJGHJJJJGJFHEDCJBJFJJIJB;;;<76678;;;<:I@71//.,+((&'.0/+35+**+@>=DEGJJIJJIHJCC@CEIJG988'''--*'&&'*''%&**7<<<;:<8@CDC===HG@555476''''9866/1.&&&%&%''*(&%&'''&&'*668;996662.++*-.*))(((;;?AC>=>;<<<ED=<67:6234---(()))6?@98::<8789;DDCD9899CBEFECFEHDJJIJJHJJIJJJJJJJFJGJFJJHJFJIHGA---.,02+97543433.((..//0120145BGJJJJJGJJJIJHGJGI;;;;CECDJJJFGJJJHJC?CBDFG8;;40-('%%%%4;JFGIHHJGJJJJJ>===JHJEA>?FGEFEHIJJJIJJHJJJJHHJJJJHJIJJEIJJHJJDJ@?FGGJ=FCF2-61'&
@Glass_T7V_11_D3_12_8_21
CTCTGAGGATTCTAGAGTGGTTATTAAAAGAACTAACACAAAAGAAAACTCACAAGGCAAATATAGAGATTAGCCTTGATGAATTTAAGTTCATGTTAATGCTTGAAAATAACTACCATGAGTTTAAAAGGCTTAACCAATGGGTTTTGAAACCAATAAGTAAAGATTTAAACACTTACAGCAATATGAAATTGGTGGTTGATAAGCGAGGCCGCCCGACTGATACGTTGATTTTCCAAGTTGAACTAGATAGACAAATGGATCTCGTAACCGAACTTGAGAACAACCAATTAGATAAAAATGAATGGTGACAAAATACCAACAACCATTACATCAGATTCCTACCTACATAACGGACTAGAAAAACACTACACGATGCTTTAACTGCAAAAATTCAGCTCACCATTGAGGCAAAATTTTTGAGTGACATGCAAAGTAAGATAATCTCAATGGTTCGTTCTCATGGCTCACGCAAAAACAACGAACCACACTAGAGAACATACTGGCTAATGCGAAGATATCTGAGGTTCTTATGGCTCTTGTATCTATCAGTGAAGCATCAAGACTAACAAACAAAAGTAGAACAACTGTTCACCGTTACATATCAAAGGGAAAACTGTATATGCACAGATGAAAACGGTGTAAAAAAGATAGATACATCAGAGCTTTTACGAGTTTTTCGTGCATTCAAAGCTGTTCACCATGAACAGATCGACAATGTAACCTCGAGATTACCGCCTTTGAGTGAGCTGATACCGCTCGCCGCAGCCGAACGACCGAGCGCAGCGAGTCAGTGAGCGAGGAAGCCTGCATAACGCGAAGTAATCTTTTAGGTTTTAAAGAAAAAGGGCAGGGTGGTGACACCTTGCCCTTTTTGCAAACCGCAGCGGCCGCTACTAGTATTAATATGCGCGCAGCGTCTGGAAAACCGAGGCCAAAAGACGTGCGTCTTAATATTGCGTTGCGACTCTACAGCAGAATTAAAATCAAGTCCGGCGCAGCCGGTTTGTGCCGCTTCCCACGCAGCTATCTGCGCCTAAGCCCCCCGCCAGCAGAACGTTGCCAAGCGATTGACCATTTAATAGTGACCAGTCAAAACGTTTCCGCTTCCACCCTGGCCGTTGTCTAAAACATATTTATCAACGTGCTGAAACTCACGGCAGGCCAGCTTTGCACCGACGCTTAATGCTTTCCAGATGGCAACATGTGCTGGCAGAGCTTCACGCAGCGTATCGATATACAGCTGTTCTTCATTACCATGCAGTTGCACTGCCGCCAGCGATAACACCTTAGCTTTGTCCACCACATCGGCAATATCGTGATTGCGGAACACGCCAACATACTGTAACGGTGCCGCAGCCATCACTTCCTGCGCCTGTTCAACGTTGACGCAACGCGGTGATGTCGCGACAAAAATCAACCCACCGTAAGATCACGCCGCGTCATGGTCTGCTTTAGCATCTTGCCCACGCGTCAGGCCACATACTTTATTCTCACCCAGCAACACCCGGCGCACGGCGGCGTGCAAATCGTCATGGGCCATCAACCAGAACCAATCAGAAAACCGTTAGCGAAGTGGCTTAACTCGCGCACCTGAGCGTAAGTATTGATACCAGATTCGCTGATTCCGTCACGTTGTGCCCCAGTTTCGGCGCAAGCTCGCGGGTACGGTTGAGATCAATGGACCAGAATCACGCAGATCGCGGTTGTTGATGCCGAACGACCTTTGCTCCCAATGCAATGGCGCGCTCCTGTTCCTCTTCATTACTGACTTCGGTCAGCACCCCCATCTCCAGACTGTGAGCGACGGCGGCAAGCTGGCGATCTGGTCGTCATCCAGTACTGAAAGCATTAATAAGCAGGCATCGGCCTGGTAATAGCGCGCCAGATGATCTGGTAAGGGTCGATAATGAAGTCTTTACATAAAATCGGCTGCGGGGCGATTTGGCTGACGATGGGGAGGAAATTACAAACTTACTGAAAATATTTCTCATCAGTCAGCACCGAAATTGCCGAAGCGTAATGTTTATAAATGGCGGCAATGCGTGCTGGATCGAAATCATCACCGATCACGCCTTTTGACGGCGACGCTTTCTTGCACTCCAGAATAAACGCCGTGCGCGCACCCTGTAGCGCATCATAAAAATGTCGCGTGCTCGGCTGAACCTCATTCTGAAAACTGGCCAGCGGTTGCTGCTGTTTGCGGGCTTCTACCCAAATCGCCTTTGTCTGCGACGATTTTCGCTAAAACGGTTTGCATCATCTAGTATTTCTCCTCTTTTCTCTAGTAGCTAGCCCAAAAAAACGGGTATGGAGAAACAGTAGAGAGTTGCGATAAAAAGCGTCAGGTAGGATCCGCTAATCTTATGGATAAAAATGCTCTGGCATAGCAAAGTGTGACGCCGTGCAAATAATCAATGTGGACTTTTCTGCCGTGATTATAGACACTTTTGTTACGCGTTTTTGTCATGGCTTTGGTCCCGCTTTGTTACAGAATGCTTTTAATAAGCGGGGTTACCGGTTTGGCTAGCGAGAAGAGCCAGTAAAAGACGCAGTGACGGCAATGTCTGATGCAATATGGACAATTGGTTTCTTCTCTGAATGGCGGGAGTATGAAAAGTATGGCTGAAGCGCAAAATGATCCCCTGCTGCCGGGATACTCGTTTAATGCCCATCTGGTGGCGGGTTTAACGCCGATTGAGGCCAACGGTTATCTCGATTTTTTTATCGACCGACCGCTGGGAATGAAAGGTTATCTCTACGATCTCGCCGTTCGCGGTCGGGGGTGGTCGAAAAATCAGGACGAATTTGTTTGCCGACCGGGTGATATTTTGCTGTTCCCGCCAGGAGAGATTCATCACTACGGTCGTCATCCGGAGGCTCGCGAATGGTATCACCAGTGGGTTTACTTTCATCCCCGCGCGCCTACTGGCATGAATGGCTTAACTGGCCGTCAATATTTGCCAATACGGGGTTCTTTCGCCCGGATGAAGCGCACCAGCCGCATTTCAGCGACCTGTTGGGCAAATCATTAACGCCGGGCAAGGGGAAGGGCGCTATTCGGAGCTGCTGGCGATAAATCTGCTTGAGCAATTGTTACTGCGGCGCATGGAAGCGATTAACGAGTCGCTCCATCCACCGATGGATAATCGGGTACGCGAGGCTTGTCAGTACATCAGCGATCACCTGGCAGACAGCAATTTTGATATCGCCAGCGTCGCACAGCATGTTTGCTTGTCGCCGTCGCGTCTGTCACATCTTTTCCGCCAGCAGTTTAGGGATTAGCGTCTTAAGCTGGCGCGAGGACCAACGTATCAGCCAGGCGAAGCTGCTTTTGAGCACCACCCGGATGCCTATCGCCACCGTCGGTCGCAATGTTGGTTTTGACGATCAACTCTATTTCTCGCGGGTATTTAAAAAATGCACCGGGGCCAGCCCGAGCGAGTTCCGTGCCGGTTGTGAAGAAAAAGTGAATGATGTAGCCGTCAAGTTGTCATAACTCTAGAAGCGGCCGCGAATTCGAAGAAACAGCGGCCGCGAATTGCAGAAATCATCCTTAGCGAAAGCTAAGGATTTTTTTATCTGAAATTCTGCCTCGTGATACGCCTATTTTTATAGGTTAATGTCATGATAATAATTGCTTTAGACGTCAGGTGGCACCATGGGAAATGTGCGCGGAACCCCTATTTGTTTATTTTTCTAAATACATTCAAATATGTATCCGCTCATCAAGCAATAACCCTGATAAATGCTTCAATAATATTGAAAAAGGAAGAGTATCAGTATTCAACATTTCCGTGTCGCCCTTTATTCCCTTTTTTGCGGCATTTTGCCTTCCTGTTTTTGCTCACCAGAAACGCTGGTGAAAGTAAAAGATGCTGAAGATCAGTTGGGTGCACCGTGGGTTACATCGAACTGGATCTCAACAGCGGTAAGATCCTTGAGAGTTTTCGCCCCGAAGAACGTTTTCCAATGATGAGCACTTTTAAAGTTCTGCTATGTGGCGCGGTATTATCCCGTATTGACGCCGGGCAAGAGCAACTCGGTCGCCGCATACACTATTCTCAGAATGACTTGGTTGAGTACTCACCAGTCACAGAAAAGCATCTTACGGATGGCATGACAGTAAGAGAATTATGCAGTGCTGCCATAACCATGAGTGATAACACTGCGGCCAACTTACTTTCTGACAACGATCGGAGGACCGAAGGAGCTAACCGCTTTTTTGCACAACATGGGGGATCATGTAACTCGCCTTGATCGTTGGGAACCGGAGCTGAATGAAGCCATACCAAACGACGAGCGTGACACCACGATGCCTGTAGCAATGGCAACAACGTTGCGCAAACTATTAACTGGCGAACTACTTACTCTAGCTTCCCGGCAACAATTAATAGACTGGATGGAGGCGGATAAAGTTGCAGGACCACTTCTGCGCTCGGCCCTTCCGGCTGGCTGGTTTATTGCTGATAAATCTGGAGCCGGTCGGCGTCGGTCTCGCGGTATCATTGCAGCACTGGGGCCAGATGGTAAGCCCTCCCGTATCGTAGTTATCTACACGACGGGGAGTCCACCATGGATGAACGAAATAGACAGATCGCTGAGATAGGTGCCTCACTGATTAAGCATTGGTAACTGTTCAGACCAAGTTTACGAGCTCGCTTGGACTCCTGTTGATAGATCCAGTAATGACCTCAGAACTCCATCTGGATTTGTTCAGAACGCTCGGTTGCCGCCGGGCGTTTTTTATTGGTGAGAATCCAAGCACTAGGGACAGTCAGACGGGTAAGCCTGTTGATGATACCGCTGCCTTACTGGGTGCATTAGCCAGTCTGAATGACCTGTCACGGGATAATCCGAAGTGGTCAGACTGGAAAATCAAGGGCAGGAACTGCTGGAGACGAGCAAAAAGTCAGATAGCACCACATAGCAGACCCGCCATAAAACGCCCTGAGAAGCCCGTGACGGGCTTTTCTTGTATTATGGGTAGTTTCCTTGCATGAATCCATAAAAGGCGCCTGTAGTGCCATTTACCCCATTCACTGCCAGAGCCGTGAGCGCAGCGAACTGAATGTCACGAAAAAGACAGCGACTCAGGTGCCTGATGGTCGGAGACAAAAGGAATATTCAGCGATTTGCCCGAGCTTGCGAGGAGTACTATAACCTTAGGGTTTTAAGGTCTGTTTTGTAGAGGAGCAAACAGCGTTTGCGACATCCTTTTGTAATACTGCGGAACTGACTAAAGTAGTGAGTTATACACAGGGCTGCGAATATCTCTTTTATCTTTTTTTATTCTTTCTTTATTCTATAAATTATAACCACTTGAATATAAACAAAAAAAACACACAAAGGTCTAGCGGAATTTACAGAGGGTCTAGCAGAATTTACAAGTTTTCCAGCAAAGGTCTAGCAGAATTTACAGATACCCACAACTCAAAGGAAAAGGACATGTAATTCTCGTTGACTAGCCCATCTCAATTGGTATAGTGATTAAAATCACCTAGACCAATTGAGATGTATGTCTGAATTAGTTGTTTTCAAAGCAAATGAACTAGCGATTAGTCGCTATGACTTAACGAAACATGAAACCAAGCTAATTTTATGCTGTGGCGCTACTAGACCCCACGATTGAAAACCCTACAAGGAAAGAACGGACGGTATCGTTCACTTATAACCAATACGCTCAGATGATGAACATCAGTAGGGAAAATGCTTATGGTGTATTAGCTAAAGCAACCAGAGAGCTGATGACGAGAACTGTGGAAATCAGGAATCCTTTGGTTAAAGGCTTTGAGATTTTCCAGTGGACAAACTATGCCAAGTTCTCAAGCGAAAAATTAGAATTAGTTTTTAGTGAAGAGATATTGCCTTATCTTTTGCAGCTTTAAAAAAATTCATAAAATATAATCTGGAACATGTTAAGTCTTTAT
+
54(($%)*((.'&$%%&+,:=@??:::;GJGEJJJJJIJAACJFJIGJGIBGFGIJIJHJDI>=:88<DJJJGJIGJDHJJJJJGBB?<;<=IJGGJHJJCD8888DHJJEJGHHACEJD@?B?A<ADHJJJJJJJJIJJJIJJJJGHIGHIJFHHIJJJFABJJJIJJFJHGDC<8778;=BEDEJGCJHJJJJIJJJJJJJIJHJHJFJJJEJJC5557FDHC9999BCCBCBDFBFJJFCDAAHGJGGJGJJ@?@A7000....??HF<<<<EGG@>;;99433(%&%#$$%-48=DJE>>@@DDEEJD65AII6666FEEJGJGFEGFGFGHIFHD<AB;3,))**,=@DDAAA@>)'**9??99879:;<===>@:::;CJCGECDJGE@*((()('&$$$&%')**?FEGFHGJIDDCCFJJJGGJBBEEC2(%)#$(*,73466('')9)),+.,+-===>@>@?BC;::<9000AJEEJDIFCDDJJJJJHCCCBF1000)&&'+**+,12.*''&&,65822101;;CJGEJFIJD=<;=::9:HFJJJFJGGJHFBFEEGHJJFIIIJFJJFJJIDFJEJIFDDDGFEGJJHGFEEIDJJJCHJBB;:.---19>BEIIGIJGFJJJGDIJEEJFGJG??<9444231.-++**9;99BAAB87798302,,,,9?>A:899;5322B8@DEEEDCFGC6555GJJACDDG??>?FBAGJHHIJHGJJFJJIGHJJJJJHJJJHJJJGJHEBAEEIECGCAAADBCDJ9889EGBCIJIJJ</(((?@@BEDJFIECDCCB@BCEFIJFHFEJ???/,+,;%%%'/?BF=C>>JGFJIECD6448=EDGJFJ?>?>I4BE>>>=B7-+&%%&$$$%/>DHJIEEHJGJIFFEJJIEIHJJJED@JGJJGEJJJJIJJJJJHJGJEFEBCBAC=665511+**''&()'$%$$%.,)()6579:EFGFEJJJJHGDFCEC?=****:;<>99:;:;37,))&%%%%&'&'-'(&(%%%''(4356+***3111=3/:CBJHFEHJHJHFJFJGJJJGGGEGGGFGJHIJJJJJGHGJGIHJJHJEGCEIC;:9(()(:;;?@<AFGIDJJIFGJHIJIHHJJJCBBAFGJJHHFIJJJHJJJJGG>5++&'%)'''*)(&'(,,***97;=;<::;<EJJGJJJJCE@@>==100693568BFADJGFHGJHEDEEIJJFFIED@@ABGGJGDDGIJJJHJJJIDJ??>>>JJJJGJJJHJJGJJCAAAJEGJGJIFFB?>E)==JJB>CEJEIJJJJIIFDDGJIJJHJJJJGJGJJGGFJ10+*)()-9<4321*'''=JF=>64522=>?DFGGEEFFIJIFEFCGFJCCCBEFJIJHEJFFJJFJGEBAB@ABBB+**),,9:<:;BDEIBJB@@77(''(,*)++%((())6%%%%&''))629:EGBAB<==EBAAA?>7667:96667E<@@GCAEACA?>@ADFGCDGBJJJGJHGHE@//911100//23:AABB@ACBBEDH??++++*'*)*'*289:HHJJJJJJJIJIJHGJHJHJJIJHJJJHHBB@CJJJFJG?;:;3))*)('(.1'''''&'<8444('&()+),4BJGJFJJC<@C=<=>FA@BCIDJDCBF>-*(%&+,&&-/5/&&&&1686-.,,-/)()*0*)---45<>@CA@C<<;99++*/41&&&&3;<=@CC>ADAAGFJEJHEJIIJJ<<<<HICBA96-0199;CDJIGIIJDGGJCA@??>==)))*-??B>?>BFJEGGJD7777;::000011((((256:000/555CJHDEIJGHJJJGJGCJGJJJIJEIJJHJGFHJJJJJJIDEJEJIJ@@A>>=;><=J?>;;%%%*112<GJFJJGJGFDEGJJFJJJHJJJJJFGGGJJJJFGJJJJJJJJJCBDDJJHFJFJJ211/22FJEECB>=:4-))++-.,,,->BBHGGJJ=9A67HJJHJD???>JJHIIJJJJJJJJIGJHJJHJBDACJGIHJJJJJJHJJJFIHFDB><2+)*2(('*))((().&&&)87678@?B?>==JEJF@?@@GJJF?>:8888883,-GJJAFJGHJJIJHJIJ@BEHFCHFE=>FFDFF?=>?AFJJJHJB<;55<632489HIFJEHJ;9886888<----=;@ABCBEHGFJCBCCI@CFEBC>>50B@.-+,/2;99993333<)&*)*./009@DBCEHEDDHGJDBA433>?>>AA<==FJ=>??AFJJIC@?A8;741.++))339??87799///GJJII?@?AJHHFFJHJJJ<;;FEDGFJJGHHJGIFJJFJJHJJIEFED31)),.227::;GECD55+++,+&&)//)(('''(B::;:=JJFJIJFJJJJJIJJJFJJJJJJJJHJJJJD?A?DEJJI?<<JFEGFJGJFJEJJGBBHJFJJIHEGDEJJJJHJJJJIICJFF9898BDECFJJJGJGJJH<=HJIEGFGJJIJHGJJEFFJJFIJGBBA@?97,,,,>>?DFDJJHGJ?==<ACJIHEGJJJJHJFJFF<;;>A5555GJIFIGIFGJJJFJIJGJDJJJFJEJJJFHJJJIIJJJGGDBD?=;HGHJGC>=>>F@?AJ;<::?HJ6555DJIEFJHJJHIEFFGJJJC@@AJJGHIEC@>C5555B99978-)))',015.*))**+-.221243466>C>;878:;>?=>H==***,<:<>C9888>>FEJFDHDIB6444+)'(((%%%&'&&(((())45244'&&'89:333*))-+*)))(*(')('()034>EIJJGFEDFJJIF=<=96/(()*<:::4==4JB@?=>A@;<;;;;<BCEDDB99CJFFDEBAB@F8666CJEEJHFJJJGIJJHEEDEHDBBDHJ@423?0))&&))*011;?>>>?@ADJIJIJIHJJIJJJGJHGIFEA@;322332222=698=B99:JJD99998899E=JHHHIJJJJIGGJHJJFIIJGFJHJFJJJHIGBDD088JH3222JFJHJJJII>JJJFBBGIJIJJGJJJJIJJJ@@@AHFJFJJJIJIJJJJJJJHHJJ?<=HEAC@BAEFCFHJHJEDCEBEJFIJJJIEFFEDC53//02;=?>?DEDJJJJGJFJJJDGFBECBC@=>?>DIEHIHEFGCEEJ@;;;:?>8888GIEJHFHJJJJJHG@?>@JJGHEJJJJGIGJJJJIIA@AIJGAB@@DBA6111AJDIHJJJEEEDJHJFGFECE>A2-,,<9DDBB?777674<<?AJJJJJJHJJFHJJJIIHJJHDB@EHJIEFJEJGFIGHHIHIJFIJJJJJJFJHHIDHDJJHD76669JBEFFB@@CJGIJJJJJJ6666IJEFIJJJJIIJGGJIFF444432367754;;:@2///HGJIJJFCDCHJJJIJJJIGEFJGJHJHJG@===DB;:::?>JFGGDEEGGJGBBFJFJGJJJGJIE@?>?:22444??>>>FHJJJJJJIJIJFHJFJIJJJGJJEEJIHIJJJIHJJJJGFGHJJGDJC@@C9((((11EEHGJHC+9+.CHEIJHJDCCEGDJBD=<=ICCCJIJJIJJBB@<923CJJFJJJJI><99JJJJJJGEJFJIJJJHD??<;7((((**'%$%%)'()*.:3223;?JFBFA@>@?CBJGEHF:989CJGJFJIJGFJJJHGBDEJJJJJGCFCJJJJIFJJJJJJJJJHIJIECDF=86''&&&''49@@AFFJJJJJJHJJGFJ=<<=EF:::88EDJJJJJJJGFJE?''''4555:EFIJCCGGCDJJJJGEA;H7+770?FF<;<>BBC>=FGHGDHJJHJJGGJJJ>AB@>=>/&%%%***1.59:9;@?@AA52004JJEB@FJJFCBAA=2111--,-+)))''(&()/=:DFHEJGAAA@BCEFDB=>>?JG@@A910811?;/,,-::877989=?DAAFDFDEGGGEJIJJ>HJHJJJJJJGJFEIGHEJJBAAAJHHJJJJJHJJFIHGGHJGJEG?8JJJJJJIJJHDIGEJIJJJJ===@C<<<=>=<??A>>>BDJDCDA@ABEHJJFJI@??BJHFHGFEJDDDFJGJFIJJJJGJJJIHHJJFHFJIHJJEFJGEIJGGFIA@@@:8<<:77:;0056BHJHJIGJJJJGJ=<==JFHJGHFFEFJGHEGA@AAE>;:::6<(((**-*+++AABEFB@@>BCBIJIJJJJHJHJGCA?CEDC??@@JA@<@CGGEBAJJFC00:AA111181244///:<=JJJGEFJHFJJJGJDGJJJJIJAA@6555,++/>@@FFGIJJGJHJJJGJJJGJJJJJJJJHJJJJJFFIJJJIJJIJGJJHFGGJJJGJJJJIJJJFIHIGJJED>>?=??@;3CGJIJ9778DHHDABDFJJJJJJJJIGJIJJHJJGA@9999JJFJ=<<<878---:5246ACJJAAFCCBHJJJJHIJJIJJJJJJJJJFJIFE@@AJJF999+)))-/-,-.0122;?EDEJFIJJJJEJJJFC=>=FGA>>?C>?HDHJJJJJ<<61JJJJJJGFFJJJIFDAGGJGF@HDCA32+(''%%'()**23336679>33341,,,,../64336B?@GCA?>?@ED55?@EDJJIJJJJG@@?@>=-&*236A:::;<DJJIEEGJJBDCDJGIJJJJJBA50117++((AABFCFJJFG>>22AJJJJIEIJJJIJJJHJJD@7?CCA?;;<9:::A?AD@IECFEJDGDEJJJCC=8BECBDD@??@AAED==>544/+/+&%%')+5557DECJIEG><;:=EIJJHJJHIJIJHJGIGJJJJFJJJJJ9996669?BEIJJIHJIIJFJEGHIIJJBCC@CAADFH7650..--33782//.('%%)($%&&%%%,346431211+'')/00JJJFGIIJJJJJHJHGJJEJGGJJEGJJIJJGJJJJJFDIJCJJEGJJJJJEEGHIIDJEJJHJF69<((''((+)*,-+)()79;/2)*>GJJJJJJJJJJJJJIJEEB@BB@BBBIJEGDH96655568667<>?ECJGJJJJJIHJJHGEFJCCBCJCBCDEC>>>::=>HGJEEACB@?@@>=CEGJEEDEJJEJF>===AA>98>JA@@JDB==::<=JHIJEJJJJIEFDIIJC0///+)%%%&%%%+''*0'+++,9::3339==>==?@E861001338666:DFDDDDCEFICCCCE=;:9:::@DEEHFJGGB=:<9999EEEJIJJDFHGHJEJHJFJHD89888<0'$$%&,/('(*,.4(%%%%&049=<<;;>EIEJJD?DB8888100/-*,/ABDDEEDCCECHJ@>>@CADJJJFGJCDBCJHJEJGCC@>@@FFJEHI?=+(()08587658-'-,(23/?JDHJJJIGJAEECDFG<E3333BJIJJIE?BEIC:434340CEFJJGDGJJFJJJJJJGJJECB6609-,&$$$%&&')++,/3:;;@CF?JJJGJJJJJFGFGDBCEFJFFFFGFIIECB@GD@??AHJCCB@=<9899?AABCCCDDI3112BEHJJJJIFJGEFF@A@BECE>8))))4333-'''%&%))))'''+<?=?A@BBEDHEE=;.-,,/35:.,,*++)))*-122>DIDGCCDFGJHJJIJJIGHCFFFJIEGGFJCBACHB>?>BJHHHJJJGFHGGIECDI=23;<A>>IEFIFJJE@?@DDGJJJFJGHCEFCBBDJHDCBDEEJDIJHIFFJJHGHGHEEEGFIDB@<-,**'&&&+&&6>BAA>=@AGFDDFGHFHDEFCIEJJD@@?A0---<==>ABGJGHFDHGFGIEEDFFJHGHJJGEIGI<<<=A:2/..1GBFAAJDFGF<<<=EBAB@AA@AABBB?C=@8778<4222000/'(02411**)*8;=AEEHE<<<=JJBA<;::<?1//8?786+(&
@Glass_T7V_11_D3_12_8_22
CTTTCACATTAAATAACGTTAATGATCAAATCCAGCACGCATTGCACCATCTAAACATCGCTTCGGCAATTTCGCCGGCACGGTGCTGACTGATGAGAATGTTATTTTCCGGAGCTAATTTCCTCCCCATCGTCGCCAAATGGCCACACAGTTCTGTAAAGCTTCGTATCGACCCTTACCAGATCTATCTGGCGCGCTATTACCAGGCCGATGCCTGCTTCTAATGCTTTCAGTACCTGGATGACGACCAATATCGCCAGCTTGCCGCCGTCGCTCACAGTCTGGAGATGGGGGTGCTGACCGAAGTCAGTAATGAAGAGGAGAAGACCAGGACGCGCCATTGCATTGGGAGCAAAGGTCGTTGGCATGAACAACCGCAATCTGCGTGATTTGTCGATTGATCTCAACCGTACCCGCGGCTCGCGAAACTATGCGACGCGCAACAACGTGACGGTAATCAGCGAATCCGGCATCAATACTTACGCTCAGGTGCGCGAGTTAAGCCACTTCGCTAACGGTTTTCTGATTGGTTCGGCGTTGATCGCCCATGACGATTTGCACATGCGCCGGGAGTTGCTGGGTGAGAATAAAGTGGCCTGACGCGTCGGCAGGGTGCTAAAGCAGCTTATGACGCCGGCGCAATTTACCGTCGGTTGACCTTTGTTGCGACATCACCGCGTTGCGTCAACGTTGAACAGGCGCAGGAAGTGATGGCTGCGGCACCGTTGCAGTATGTTGGCGTGTTCCGCAATCACGATATTGCGATGCGCATGACAAAGCTAAGGTATCGCTGGCGGCAGTGCAACTGCATGGTAATGAAGAACAGCTGTATCGGATACGCTGCGTGAAGCTCTGCCAGCACATGTTGCCATCTGGAAAGCATTAAGCGTCGGGTGAAACACTACCGCCCGCGAGTTTCAGCACGTTGATGGATCCTGTTTGACAACGGCCAGGGTCAAAAACGGGCAACGTTTTGACTGGTCACTATTAAATGGTCAATCGCTTGGCAACGTTCTGCTGGCGGGGGGCTTAGGCGCAGATAACTGCGTGGAAGCGGCACAAACCGGCTGCGCCGGACTTGATTTTAATTCTGCTGTAGAGTCGCAACCGGGCATCAAGAAGCGCACGTCTTTTGGCCTCGGTTTTCCAGACGCTGCGCGCATATTAATACTGGTCGCGGCCGCTGCAGTCCGGCAAAAAAGGGCAAGGTGTCAACCACCCTGCCCTTTTTCTTGAAAACCGAAAAGATTACTCGCGTTATGCAGGCTTCCTCGCTCACTGACTCGCTGCGCTCGGTCGTTCGGCTGACGAGCCATAGCTCGCTCAAAGGCGGTAATTGGGAACTTCCTATTCTGGAATCTGTTCATGGTGAACAGCTTTGAATGCACCAAAAAACTCGTAAAAGCTCTAATGTCTCTCTTTACACCGTTTCATCTGTCATATGGACAGTTTTGCCTTTGATATCATAGGTGAACAGTTGTTCTACTTTTGTTTGTTAGTCTTGATGCTTCACTGATAGATACAAGAGCCATAAGAACCTCAGATAGCTTCCTATTAGCCAGTATGTTCTCTAGTGTGGTTCGTTGTTTTTGCGTGAGCCATGAGAACGAACCATTGCAATCATACTTACTTTGCATGTCACTCAAAAATTTTGCCTAAAACTGGTGAGCTGAATTTTTGCAGTTAAAGCATCGTGTAGTGTTTTTCTTACGTGCGAGTTATGTAGGTAGGAATCTGATGTAATGGTTGTTGGTATTTTGGCGACCATTTTTATCGTTTGTTCAAGTTCAGTTAAGAAATCCATTTGTCTATCTAGTTCAACTTGGAAAATCAACATATTCAGTCACTCACTTCTCAACCACCAATTTCATTATAGTGTTTAAATCTTTACTTATTGGTTTCAAAAAATCTCCATTGGTTAAGCCTTTTAAACTCATCGTAGTGCTCAACATTAACATGAACTTAAATTCATAAAGACTCCATATTTTTATATTTGCATTATGAGTTTTCTTTTGTGTTAGTTCTTTTAATAACCGCTCATAAATCCTCATCAGCGTATTTGTTTTCAAAAAAAGTTAACATGTTCCAGATTATATTTTTATGAATTTTTTTAACTGAAGGATTAAGGCAATATCTCTTCACTAAAAACTAATTCTAGTTTCACTTAAAGTTGGCATAGTTCTGCCACTGGAAAATCTCAAAGCCTTTAACAAAAGGATTCCTCATTCATTCTCGTCATGGCTCCTATCATCTAGCTAATACACCATAAGCATTTTCCCTACTGATGTTCATCATCAAGGTGTTGGTTATAAGTGAACGATACCGTCCGTTCTTTCCTTGTGCAGGGTTTTGGATAAGTAGGGATTTCAGTAGTGCCACACAGCATAAAATTAGCTTGGTTTCATGCTCCATTACAGTGCATAGCAGCTAATCCTAGTTCATTTGCTTTGAAAACAACTAATTCAGACATACATCTCAATTGGTCTAGGTGATTTTAATCACTATACAGTGAAATAGGCTAGTCAATGATAATTACATGTCCTTTTCCTTTGAGTTGTGGGTATATAATGTTCTGACCTTGAAAATTCTAATCTTGTAGACCCTCTGTAAATTCCGCTAGACCTTTGTGTGTTATGTCAAGTGGTTATAATTTATAGAATAAAGAAAGAATAAAAAGATAATTAAAAAGAATAAATACCAGCCCTGTGTATAACTCACTACTTTAGTCAGTTCCGCAGTATTACAAAAGGATGTCGCAAACGCTGTTTTGCTCCTCTCAAAACAGACCTTAAAACCCTAAAGCTTGCATCAGCACCCTCGCAAGCTCGGGCAAATCGCTCAATATTCCTTTTGTTCCGACCATCAGGCACCTGAGTCGCTGTCTTTTCGTGATTCAGTTCGCTAGTCACAGCTATGGCAGTGAATCGGGGGTAAATGGCACTACAGCGCACCTTATGGATTCATGCAAGGAAACTACCCGCTGATGCAAGAAAGCCCATCACGCTGGGGCGTTTATGCCAGGTCTGCTGTGGTGCTATCTGACTTTTTGCTGTTCAGCAGTTCCTGCCCTCTGATTTCCATGACCCACTCGGGTATTCCCGTGACAGGTCATTCAGACTGGCTAATGCACCCAGTAAGGCAGCGGTATCATCAACAGGCTTACCCGTCTTACTGTCCCTAGTGCTTGGATTCTCACCAATAAAAAACGCCCGGCGGCAACCGAGCGTTCTGAATCCAGATGGAGTTCTGAGGTCATTACTGGATCTATCGAGCAGGAATTACAGCCAAGCATAATTTGGTCTGACAGTTACAATGCTCATGAGTGAGGCACCTATCTCAGCGATCTGTCTCTTTCGTTCATCCATAGTTGCCTGACTCCCCGTCGTGTCATCGCTTGATACGGGAGGGCTTACCATCTGGCCCCAGTGCTGCAATCGTCCCGCGAGACCCACGCTCACCGGCTCCAGATTTATCAGCGATGAACCAGCCAGCAGAAGGCCGAGCGCAAGTGGTCCTGCAACTTTCTCCGCCTCCATCCAGTCTCTTGATTTCTTCAGAAGCTCGTAAGTAGTTCGCCAGTTGATGACTTGTCGCAACGTTGTTGCCATTGCTACAGGCATCGTGGTGTCACGCTCATCATTTTGGTATCGCTTCATTCGCTTCCGGTTCCCAACAATAAAGCAAGTACATGATTCCCATGTTGTGCAGAAGGTAGCTTCCTCGGTCCTCCGATCACCGTTCTCTGGAGGAGTTAAGCTGGCCGCACGATGTTATCACTCATGGTTATGGCAGCACTGCATAATTCTCTTACTGTAGTGCCATTGGTCAGTGACTGTGACTGGTGAGTACTCAACCAAGTCATTCTGAGAATAGTGTATGCCACATCCATTGTTTCTGTACGGCATCAATGCCAATACCGCGCCGCGTCAGAACTTTGAAGCGCTAATCATGGAAAACGTTCTTCGGGGCGAAAATTATAAATTGCACTATTGAGATCCAGTTCAATGTGACAACCCGCTGGTACACCAACTGATCTTCAGCATCTTTACTTTCACCAGCGTTTCTGGGTGAGCAAAAACAGGAAGGCAAAATGCCGCAAAAAAGGGAATAAGGGCGACACGGAAATGTTGAATCTAGTACCTTTGAATATTATTGAAGCATTTATCAGGGTTATTGTCTCATGACGGATACATATTTGAATGTATTTAGAAAAATAAACGGATCGGGGTTCCGCGCACATTTTCCATGGTGCCACCTGACGTCTAAGAAACCATTCTCTTCATGACATTAACCTATAAAAATAGGCGTATCACGAGGCAAGCCTCAATAAATCCTTAGCTTTCACTCAGTCATTTATAAATCAGCATGTTCTTTAGAATCACAGCTGAGTTATCAGCAAACTGACGGCTACATCATTCACTTTTTCTTCACAACCGGCACGGAACTCGCTCGGCCTATCGCCCCCGGTGCATTTTTTAAAATACCCGCGAAATAGAGTTGATCAGTCTGAAACCAACATTGCGACCGACGGTGGCGATAGGCATCCGGGTGGTGCTCAAAAGCAGCTTCGCCTGGCTGATACGTTGGTCCTCGCGCCAGCTTAAGACGCTAATCCCTAACTGCTGGCGGAAAAGATGACGAAGCGCGACAGCAACCAGGCACGAAACATGCTGTGCGACGCTGGCGATATCAAAATTGCTGTTGTCCCGGTGGTGCATGTACTGACAAGCCTCGCGTACCCGATTGCTGTCCGTCGGTGGATCATTTCGTTAATCGCTTCCATGCGCCGCAGTAACAATTGCTCAAGCAGATTTATCGCCAGCAGCTCCGAATAGCGCCCTTCCCCTTGCCCGGCGTTAATGATTTGCCCAACAGGGTCGCTGAAATGCGGCTGGTGCGCTTCATCCGGGCGAAAGAACCCCGTATTCGCAACTTTGACGGCCAGTTAACCATCATCTACAGTCAGCGCGCGGACAAAGTAAACCCACTGGTGATACCATTCGCAGCCTCCGGATGACGACCGTAGTGATGAATCTCTCCTGGCGGGAACAGCAAAATATCGCCCGGCTGGCAAAACAATTTCTCGTCCCTGATTTTTTCACCACCCCCTGACCGCGAATGGTAAGATGAGAATAACCTCATTTCCCGAGCGGTCGGTCGATGAAAAAAATCGAGATAACCGTTGGCCTCAATCGGCGTTAAACCCGCCACCAGATGGGCATTAAACGAGTATCCCGGCAGCGGGGATCATCTGCGCTTCAGCCATACTTTTCCGTATCCCGCGCCATTCAGAGAAAACCAATTGTCCATATTGCATCAGACATTGCCGTCACTGCGTCTTTTACTGGCTCTTCTCGCTAACCAAACCGGTAACCCCGCTTATTAAAAGCATTCTGTAACAAGGCGACCAAAGCCATGACAAAAACGCGTAACAAAAGTGTCTATAATCACGGCAGAAAAGTCCACATTGATTATTTGCACGGCATAGCATTTGCTATGTTAATCATTATCCATTCAGTTAGCGGATCCTACCTGACGCTTTTTATCACAATTGTCTCTGTTTCTCCATACCCATTCGGGCTAGCTACTAGAAAGAGGAAATTTCTGATGATGCAAACCGTTTTAGCGAAAATCGTCGCAGACAAGGCGATTTGGGTAGAAGCCCCGAACAGCCAATTCCTCGCCAGTTTTCAGAATGAGGTTCAGCCGAGCACGCGACATTTTTATGATGCGCTACAGGGTGCGCGCACGGCGTTTATTCTGGAGTGCAAGAAAGCGTTACGG
+
)..8488''&%%&'((%&&(&&(%$$%))++('%&'&&%%&&&%$$$'')%%%%()('&%&--+*,.--,..-'&&%&%(($%''''&%%%%%''&&''(%%%$''')(($$%'&%#$%&'%$$$$'()2*))%$$%'**+))('%%$$$$%&%$$%((+*(((&%&'()8:;=<A@556530//;67:EEEEDFA;;300(&&)45/98777:<;=>:5&&&&E>>>>?''&%%)*()25B@@@?=?:0-,,++..<::9:;651-,-*)).567:=9:::??@EGDECDCCFE@>?AEIF=>>JH?<:;8998;:51,-)+',(3***/>?AFFFJJJIJJIAA?>BACC@>?@FGF><=====..)()(+*++:<2223EJJGEGJ=J>>B4/0018=A777=DHFGGDHEFB?-,,-1--('&&$$#$&%%$%%%%&&'')46:?@@JGJJ6665655100/0==?J==85556@:7/4444==?ADIDEDAJCCDJJHIJJIJJJJIJJJIHJJJIIHD94--211*%$%&)))'()&&&'0-/+++&&&'.*+'&$$%&,,,+.2)(((-6;122C<<<<@?10/0-(((3@DDD((''*)*),))''&$%**/04((()/+,(())0-'''(*%%%&((**()(&&%&%%%%%&0-<A@@CFEDJGIEJIGIFJJJJJGJDDGHJJJJJJJJJIJBEGJJHJJJJJJJJJJJJGJJGJJHJIJJHHEJGJIJJGFEJHA>3=,,,(*''*,*,,,1*(*('%%%&&%%'(&&%%$##$%''*-/2246DEJJJJFGHJJJJIIJGIFFJJFEHJGE><>=?<:*+0+*),7;;=BHGHHJJJJGJGGDBDAC@?BDEDDB:JHGJFGJJJJJJJGFIIIFJAA6433+>::<:''&$$%%..56>=A?@@C10//--+++%%'(*++-,++-0,&&&-1789:@CJG95'&&*,0/./,,000:BDBD@ABB@?@@BBA=<:31131111-,-/8888DJFGGDIEJDBB?==BI:BCHIDID?60//.0'&%%$$$%&&:;AFGGHHFJG@A??BFEEGEHHHFEHFJJFJ?:766699CFJJJHGJJJJIJIJJJJ=<<=EFD@76('&&('*'&'68<=CDECB-,,-DICDEFHJ@I=GIJHHJIJFC4F87('%##$$$$####$$%))+**+/10/101006233?ABADEEB@;:::/+*+./999:AABE>AC?@;///0111JJHEDCJJJDC<,))((>=ACCEIGFDEJJFIJEDDBBDEDC51//++-/1/..0,,.--+(()('&(&&'%%#$$$$$%%&&&()),,-.:911/,,-(%$$$$$%%$%%%%&%'&&&'(**((((*+*,-,+++,**+-31179CA??=775;>5321024CEFGDD><+++,.)(()&&&,-----)*+5-))(((*'&':<9:;F::98<7--,,1,'))''$$$$$%&%%%%++*+,2222,)*+564431/;745>>@?=>AADCCCEJHJHJIJFJJJFCBCEJGJJ95457334'%%%&&###$%(*'++%,./1<;=GEEJ@?943333:5555JDIEFJGJEJJFFHA>;>411//1..0.-.0?976542336<<A=9:9>CEJHJFIHJH?@????@JHJJJJDCA>)))JJBHFFJGEJJGFJEJJHJGJJFFDEEFEJGFFEIGJGDJHFHCBJ533('$$%&''('))230++,6=;<980.000HDJHJFJJJGJHD>4=)(((*($%$$$##$&),2..*)**(&$##&'')-'%$$%$$$$'(/:556;<BB>=;;<<?<=<?=<<<743243+)''('%'&%&%%&'($$%(''')'&%$%%059=7777>+'(&$$$$%,.22456>:976+*(**.-&&&'*,*,/1760*)%%%&&&*9888:;;<>62%$%%&%$$##$$%('')()*+000---./*)**--*+6:=0//)))*(((%()+)(&&&''(,---*)$$$#$%%)+1665:>CDA@:7=3<=>=>>?C966&&'&'''%$%%%)-))*'((%%%%&&+176477;D5+)('*-/,%%$%,/1335139><<=<A78666;9<0111<=>BB?1-++)&'&)((+)*79=BAA6666211*,---.07;750000''%$$%'*('''')+*&&%''&))((+$&%%&&('&'8ACB=10,,07@C=54=544(((565/--,,.'&&')%%+++/.3224(((+-('&&%%%%%&&((.///2/.'''')9;99::B11//..5231157+//.,,)('&%%$$$%&.057=ADF7888A@?::63334>@A5;820121./)(&%%'*--.'&%%%$$$#$#%&&&&$#$$$%&*288?@@DCEHHEDEIJIEECCB2CDEJECEB9820(((%'%%'%&&''&&####$')&&&''(+*229>=@@@EABBFJE???@A?>>9;;;<=>=9:;A@@AEBDGFEDEDCFFC?@=DA7781---.1,,('('''(*(((,5<>A>=<<=DEDCDDDCDCCEDA?@CBECBA2,989941556744++(()'&&###$%&&'$#%)($$#$$%&%%%$###'(+5699;<BABHDDC>>=<<<?<>?;762.2,&%)&&&'.0;==@AACDABHFGFC3222768.58@?4445)789:''&&%%$%*3..,**'%&(%$%$+<=ACABAA@A@ACEF@@@@>@=0***('&'*,-/7444**)&&225IECBDCGB;<<<JI999::;:;8787<<775556>:70)))13*47<<;66-,+*&&)$$$$'&&&%&()++*)(()))('((/10010)(('()))))&%%&--&&$$'&+/447888:;CCDCDBA@?>>>?@:72+*)****))+++**(''+%$$$&*&&&'''%&*.--(&&'&&&&BA?>:997880////-*((.'%$''%+3355<;:<>>A@ACBADCA??:-(.,++-+,,('&(((*+*'+'&&%%&&&%%%%%&&&'&$(')&%%&&'(''((*%%%$'**)****-03012011*&'*)*.--.145668,++*,)++-.0&'-,0,12++32044-(+..CBHJIFJFJGJJHCA@BBCJEH:::9>822219<::89:----0../.0041210000<?=?@:5557>1111;99;84455:@A?BDEJG?;;EC3222<;CFDA<<=>AIEDJFFJEF>===<<<00..269@DHIFHGDCDFGJGGHGJ@???EDE4455>:.-*('&&%')('&&%%$%('%%&%%&&'&$$$'(02348'&&(%&$$&'56*))'&%$$$%(&'--,,-,,,-56((((533-,,333;:<=DEJGFGCCDCCHGJGIJJH=GJBABAA@AC988,+**,+,022/14;;3.,.:5467><<557EJJGC<<=@01&&)&&&$%&&('**+,/223423007JDDEDHI><==>.+.**+-&&&%&&&.''))'&&%%()+1.1+)(&%%$#%1102122&&&&((((&'%&((&&')+/--/-+'(()*%'&&,&.+$%$$%*01&%&*1187678.--,*))*+))''&''(((((.689>>=AAABGDJGEAA?@975456324,,,,0/)((*/'%$$$$%%('+313/***+/-,,,(((/'(34,6...,./(((&%$%%&&%&&&&&%&)(&)*+0/3623-*%%$%$%%$$$$&%&&%%&')*+*)&&')-+,*-.))&%&$&'&%%%'&()&&$%'&&&&'%((+,9/:GBCBBGJJJIGIHHEJJJGJJGJIIJIFFJIIJFJJJHJJ)))))6---'&%%%%$&%%%%%..3666G3333CEJCDEEFJJJIIJJJGB979>:92223=53++&%')(*))(('((%'(''%%%%(+///33232/0/-(('*)),+,++)((+--11.&%&0/'''&)++.--.:?DGJ<<;;@@,+++AA;8566*)'&%$##%&&&&%%&('00000?;=;;2...14)'&&&(,30,,)))%'')8/69:87822/./1553224C=;;<B:-,,+*&&(10)-&&')$#$$&&(<ACDDFGDCJECJIGGBBEBGFCFJJJJJJJIGFEEFJI??>?C:;=DCC@@4(&&&&&%%'&')+-+''&'(&&&&((2BGJGGGIIIEEEGEIJJHJFEA@311,+'((;AE@>>>>BF@@@@??100266677???:997,****)))EEJEEAA??@AA@;?;@9.4::9:B50//.)))''&%$%&&&''(&%%%'%&'&)13554660012@-+%$%/0200133311.55////80.-,((%$&&)(,.*)+*'())*4.'%%&%&%$$$%'''$#$$$###$%%&*%&'+'%%''))-**'&$#$%('&%$&')*,&'''---466569711GDIIJFJHJFED<FDBCJJJJJHIFGEJFJ9000)((%'&$$##$%(-0,*)&$$#%'(-0)(''''&&((+&&&((&&$%**%(+))(()+&%%-53225:CDBCJJJJAEDEJJIHGIEFGGEJ4546::;:/--+*(%$$&67921//-*335569:>))))A@AB?@CHIHH<<;;*),()847;==>EB88:;EEGCBGHIHJHHJJJAEB@@>7)()**+&&&),,+*''&%&&*+*((&$$&&(%%%%99;:;<BADHI7556;;9:310099:6331+)''%$$$&&)'&&&$%*-01339<JC@CJEC<<<=<<A.-935/+%%'&&''&')*,,,,&&&&**/1<:CEIHEFFIJBCEJEDEEJBACCFJ<::;FDE....778C@B?@F@@BB?BB::9/*+=CFIGGJ@@?45825BCCD9@F84;;>J:324-'''+../++*'('()(,+++,,./4::BBEJJHJJJ::99<=<<=;EHDGFJJFDFDFJJJJJIF&&&&&%%$&%%'().0+**+((&'&&%$%$$#$$&,))&%&477..35,,,//04DIHF<:55>>43//11('&%%()+--,*)((&''''&&',46>>>?BG?=<;=IGEGGIECHDE8>><<;:30//0//,''')++'(((*054995902./6//>ABEEC@:523463124BDFDDJEFEHJIJ@>?>A<;,,,-.&%$$'&'())+*+-00.5400015550+)))--.+*++<>6../?>@EJHFJJJJJHCCDDHHGFFHFGIJJJJJHIICDDCJJHFIIJHJJJEJIJJJ60/012114154***)+*...460))//;;<<>@@??;=10--992)%%%%$$'&*)(55761.-,.-/--02011579AAEJIGFEFHJJHJJJDJDEGIFGJ5444988436799;?=>?:.-<.0./;=<A@@CJHJJCHCFIJJJJ>=*+45ECIJJIJ>>>>DC?...,('(&'$$&'&&'0411001?DGGJFHJJJGJJFJJJHEDEFHCGCBD?<:,,,,326>@3334:GJIJIGFJFC?@8521)('&&%%%&&((')+*++)($%&&&&&'(&&&''$%%$%$$%$%)+144*)))CBD8888;:>/.)&&$&&''(-,,,0222<D<;643341*'%%***:??@IJAA@2,+02++'&',-,,+&''(-/0334))1<9789=B5555//:91+(''(**)-,*('''&'''41444-,,+*-0/0)$%$&%$$##$%%&'())*100/6>5+**(&%''+,..08;?BDEEJJJFIJGJJJJJIJFDDCIJIJFJHCAA??><>>==<<@ADDCBB=:810.+)-'&'**-0543443*&%%#
@Glass_T7V_11_D3_12_8_23
CCCGGATGCCTATCGCCACCGTCGGTCGCAATGTTGGTTTTGACAATCAACTCTATTTCTCGCGGGTATTTAAAAAATGCACCGGGGCCAGCCCGAGCGAGTTTCCGTGCCGGTTGTGAAGAAAAAGTGAATGATGTAGCCGTCAAGTTGTCATAACTTTAGAAGCGGCCGCGAATTCGAAGAAACAGCGGCCGCGAATTCCAGAAATCATCCTTAGCGAAAGCTAAGGACTTTTTTATCTGAAATTCTGCCTCGTGATACGCCTATTTTTTATAGGTTAATGTAGTGATAATAATCGTTTCTTAGACGTCAGGTGGCACCATGGGAAATGTGCGCGGAACCCGCTATTTGTTTATTTTTCTAAATACATTCAAATATGTATCCGCTTCATGAGACAATAACCCTGATAAATGCTTCAATAATATTTGAAAGGAAGAGTATGAGTATTCAACATTTCCGTGTCGCCCTTATTCCCTTTTTTGCGGCATTTTGCCTTCCTGTTTTAGCCTCACCCCAGAAACGCTGGTGAAAGTAAAAGATGCTGAAATCAGTTGGGTGCACGAGTGGGTTACATCGAACTCAATATCAACAGCGGTAGAATCCTTGAGAGTTTTCGCCCCGAAGAACGTTTTAAAATGACACTTTTCAAAGTTCTGCTATGTGGCGCGGTATTATCCCGTATTGAGCGCCGGGCAAGAGCAGACTCGGTCGCCGCATACACTCTCAGAATGACTTGGTTGAGTACTCGCCAGTTAAGCAAAAAGTTGAGCCTTACAATAGCATAGACGGTAAAAAGAATTATACCATGTACCATAACCATGAGTGATAACACTGCGGCCAACTTACTTCTGACAACAATCGGAAAACCGAAGGAGCTAACCGCTTTTTTGCACAACATGGGGGATCATGTAACTCGCCTTGATAAGCGGAAACGGAGCTGAATGAAGCCATACCAAACGACGAGCGTGACACCACGATGCCTGTAGCAATGGCAACAACGTTGCGCAAACTATTAACTGGCGAACTACTTACTCTCACTTTTCCGGCAACAATTAATAGACTGGATGGAGGCGGATAAAGTTCCAGGACCACTTCTGCGCTCGGCCCTTCCGGCTGGCTGGTTTATTGCTGATAAATTTGGAGCAGCGTGGGCTCTCGCCGTATCATTGCAGCACTGGGGCCAGATGGTAAGCCCTCCCGTATCGTAGTTATCTACACGACGGGGAGTCAGGCGACTATGGATGAACGAAATCGACAGATCGCTGAGATAGGTGCCTCACTGATTAAGCATTGGTAACTGTCAGACCAAGTTTACGAGCTCGCTTGGACTCCTGTTGATAGATCCAGTAATGACCTCAGAACTCCATCTGGATTTGTTCAGAACGCTCGGTTGCCGCCGGGCGTTTTTTATTCGTGAGAATCCAAGCACTAGGGACAGTAAGACGGGTAAGCCTGTTGATGATACCGCTGCCTTACTGGGTGCATTAGCCAGTCTGAATGACCTGTCACGGGATAATCCGAAGTGGTCAGACTGGAAAATCAGAGGGCCAGGAACTGCTGAACAGCAAAAAGTCGAATAGCACCACATAGCAGACCCGCCATAAAACGCCCTGAGAAGCCCGTGACGGGCTTTCTTGTATTATCGATTTTCCTTGCATGAATCCATAAAAGGCGCCTGTAGTGCCATTTACCCCCATTCACTGCCAGAGCCGTGAGCGCAGCGAACTGAATGTCACGAAAAAGACAGCGACTCAGGTGCCTGATGGTCGAGACACAAAGGAATATTCAGCGATTTGCCCGAGCTTGCGAGGGTGTCTTAAGCCTTTAGGGTTTTAAGGTCTGTTTTGTAGAGGAGCAAACGACCACTTTGCACAACATCCTTTTGTAATACTGCGGAACTGACTAAAATCATGAGTATACACAGGGCTGGGATGTCTTCTTTTTATCTTTTTTTTATTCTTTCTTTATTCTATAAATTATAACCACTTGAATATAAACAAAAAAAACACACAAAGGTCTAGCGGAATTTACAAGAGTATCACCAAATTTACAAGTTTTCCAGCAAAGGTCTAGCAGAATTTACAGATACCCACAACTCGAAGGAAAAGGACATGTAGTTCTCATTGACTAGCCCATCTCAATTGGTATAGTGATTAAAATCACCTAGACCAATTGAGATGTATGTCTGAATTAGTTGTTTTCAAAGCAAATGAACTAGCGATTAGTCGCTATGACTTAACGGAGCATGAAACCAAGCTAATTTTATGCTGTGTGGCACTACTCAACCCCACGATTGAAAACCCTAGGAAAGAACGGACGGTATCGTTCACTTATAACCAATACGCTCAGATGATGAACATCGGTACGGAAAATGCTTATGGTGTATTAGCTAAAGCAACCAGAGAGCTGATGACGAGAACTGTGGAAATCAGGAATCCTTTGGTTAAAGGCTTTGAGATTTTCCATGACAAGACTCTGCCAAGTTCTCAAGCGAAAAAGTGATTAGTTAGTGAAGAGATATTGCCTTATCTTTTCCAGTTAAAAAAATTCATAAAATATAATCTGGAACATGTTAAGTCTTTTGAAAACAAATACTCTATGAGGATTTATGAGTGGTTATTAAAAGAACTAACACAAAAGAAAACTCACAAGGCAAATATAGAGATTAGCCTTGATGAATTTAAGTTCATGTTAATGCTTGAAAATAACTACCATCAGTTAAAAGGCTTAACCAATGGACTGAAACAAATAAGTAAAGATTTAAACACTTACAGCAATATGAAATTGGTGGTTGATCGCAGAGGCCGCCCGACTGATTCGTTGAATTTCCAAGTTGAACTAGATAGACAAATCAATATCGTAACCAAACTAGAACAACCAGATAAAAATGAATGGTGACAAAATACCAACAACCATTAGTAAGAAGAATCCTACCTACATAACGGACTAAGAAAAACACTACACGATGCTTTAACTGCAAAAATTCAGCTCACAAGTTCTGAGGCAAAATTTTTCAAGTAATGTCAAAGTAAGTATAATCTCAATGGTTCGTTCTCATGGCTGGCGCAAAACAAACAAACCACACTAGAGAACATACTGGCTAAATACGGAAGGATCTGAGGTTCTTATGGCTCTTGTACTCGTGAAGCATCAAGACTAACAAACAAAAGTAGAACAACTGTTCACCGTTACATATTATCAAAGGGAAAACTGTCCATATGCACAGATGAAAACGGTGTAAAAAAGATAGATACATCAGAGCTTTTACGAGTTTTGGTAAGATCAAAGCTGTTCACCATGAACAGATCGACAATGTAACCTCGAGATTACCACCTTCAGTGAGCTGATCCACTCACCAGCAGCTGAACGACCGAGCGCAGCGAGTCAGTGAGCGAGGGAACCTGGTAACGGAAGATGATCTCGGTTTTAAAGAAAAAGGGCAGGGTGGTGACACCTTGCCCTTTTTTTGCCGGACTGCAGCAGCCACTACATTATTAATACACGCAGCGTGAAAACCGAGGCCAAAAGACGTGCGTCTTTGATGCCCGGTTGCGACTCTACAGCAGAATTAAAATCAAGTCCGGCGCAGCCGGTTTGTCAGCTTCCACGCAGTTATCTGCGCCTTAAGCGCCCCGCCGCAGAACGTTGCCAAGCAATTGACCATTTAATAGTCAGCCAGTCAAAACGTTGCCCGCTTCCACCCTGGCCGTTGTCTGAAGCGTCTTTACTGAACGTGCTGAAACTCGCGGGCGGGCAGGGTTTCACCGACGCTTAATGCTTTCCAGATGGCAACATGTGCTGGCAGAGCTTCGCGCAGCGTATCGATATACAGCTGTTCTTCATTACCATGCAGTTGCACTGCCGCCAGCGATCCTTAGCTTTGTCCACCACATCGGCAATATCGTGATTGCGGAACACGCCAACATACTCCGACGTTAACGACCATCACTTCCTGCGCCTGTTCAACGTTGACGCAACGCGGTGATGTCGCGACAAAAATCAACCCACCGTAAATCGCGCCCGCGTCATAAGCTGCTTTAGCATCTTGCCCACGCGTAGGGCCACATATTCTCTCACCCAGCAACACCCCGGCGCACGGCGGCGTGCAGATCGTCATGGGCCATCAACGCGAACCAATCAGAAAACCGTTAGCGAAGTGGCTTAACTCGCGCACCTGAGCGTAAGGTGCTGATGCCGGATTCGCTGATTACCGTCACGTTGTGCCCCAGTTTCGGCGCAAGCTCGCGGGTACAGTTCAATCAACTCGACAAATCACGCCAGATCACCATGATGCCAACGACCTCTGCTCCCAATGCAATGGCGCGCTCCTGTTCCTCTTCATTACTGACTTCGGTCAGCACCCCCATCTCCAGACTGTGAGCGACGGCGGCAAGCTGGCGATATTGGTCATCATCCAGTACTGAAAGCATTAATAAGCAGGCATCGGCCTGGTAATAGCGCGCCAGATAAATCTGGTAAGGGTTGGATGATGAAGATCTTACATAAAATCGGCTGCGGGCGATCTGGCTGACGATGGGGAGGAAATTAAAGCTCCCCTGAAAATATTCTCATCAGTCAGCACCGAAATTGCCGAAGCGTAATGTTTATAAATGGCGGCAATGCGCACTGAATGAAAATCATCACGGATCACGCCTTTTGACGGCGACGCTTTCTCACTCCAGAATAAACGCCGTGCGCGCCATATACGTGAAGTAGTAAAAATGTCGCGTGCTCGGCTGAACCTCATCTGAAAACCTGGGTTGCTGCTGTTTGCGGGCTTCTACCCAAATCGCCTTGTCTGCGACGATTTTCGCTAAAACGGTTTGCATCATCTAGTATTTCTCCTCTTCTCTAGTAGCTAGCCCAAAAAAACGGGTATGGAGAAACAGTAGAGAGTTGCGATAAAAAGCGTCAGGTAGCGATATCCGCTAATCTTATGGATAAAAATGCTATGGCATAGCAAAGTGTGACGCCGTGCAAATAATCGATGTGGACTTTTCTGCCGTGATTATAGACACTTTGTTACGCGTTTTTGTCATGGCTTTGGTCCCGCTTTGTTACAGAATGCTTTTAATAAGCGGGGTTACCGGTTTGGTCAGAGAGCCAGTAAAAGACGCAGTGACGGCAATGTCTGATGCAATATGGACAATTGGTTTCTTCTCTGAATGGCAGATGAAAAGTATGGCTGAAGCGCAAAATGATCCCCTGCTGCCGGGATACTGGTTTAATGCCCATCTGGTGGCGGGTTTAACGCCGATTGAGGCCAACGGTTATCTCGATTTTTTTATCGACCGACCGCTGGGAATGAAAGGCTATCTGGATCCGGCAAACTAGCGGTCAGGGGGTGGTGAAAAATCAGGGACGAGAATTTGTTTGCCGACCGGGTGATATTTTGCTGTTCCCGCAGGAGAGATTCATCACTACGGTCGTCATCCGGAGGCTGGCGATCGTTGTCGCCGGTCTGGGTTTTCTTTCGTCCGCGCGCCTACTGGCATGAATGGCTTAACTGGCCGTCAATATTTGCCAATACGGGACTTCGCCCGGATGAAGCACGCCCGCCGCATTTCAGCGACCTGTTTTTTGGGCAAATCATTAACGCCGGGCAAGGGGAAGGGCGCTATTCGGAGCTGCTGGCGATAAATCTGCTTGAGCAATTGTTACTGCGGCGCATGGAAGCGATTAACGAGTTGGCTTCCATCTCCACCGATGGATAATCGGGTACGCGAGGCTTGTCAGGTCATCAGCGATCACCTGGCAGACAGCAATTTTGATATCGCCAGCGTCGCACAACATGTTCTTGTCGCCGTCGCGTCTGTCACATCTTTCCGCCAGCAGTTCAGTAGCTAAGCTGGCGCGAGGACCAACGTATCAGCCAGGCGAAGCTGCGAT
+
1139?;?@<;6<=?>AAAE7...78:EEIDGFGJJJHJIJGHHG****&&&),.**20/645:9:;A>?>=.//AB?>9977648:CE?:871/+)(&''211-+5+66979:9>==879GEEHIJJIJHJGJFJJGHGJJFH9988:B=<.,++-//-:78?EHJDDCFB@2/...4467CBHGHCBA@AAC?@;55582223>>CC>==998=57=<>?CJCD95555.--4<=AA@>?@DJJEFBA@>?<?@AAJFJH==<=<<=9@CD=<<788;::5+,''(((:444370))));<<.*+//0=1000?D::99>::::43@?=?@.-,,((*.)1+&.../133@DBCDIGGJD?>?B<ICJ;:4455IGJFEIEFEAAB><<?>=<>>8889==?;>;<@=>?FE@AA;222599754/***16512*+)&'()()*04444@AAEC>CB<><921><==;,,,,0==>?=@JE?:9887644000/745<;:5..)$$$&%&'++1++));7***)/2;DCCCDEDDHJFFDB@97,))+(('&%'()&%%%&((-+-./>3445HB@@BG21112222778:9;C?=8876@AB=5567764220-+//**21.+.**+++0&$$''&$$$$$$%(''(+;7779@BJCDDFJFDDE<::57,))*+.'-+'''',)'')&'+7BA@>=;0/.-/4466>5556<--++,-..0.09>BGADBB@>@BA2000432/++,-33.'&%&'&&*-,)'$$%%&&'%(%%%%%$%'&&&('''&+++)))+((()((((/01=>??@@ABE=;(((*-3;655/...:<<<=A>>=?9<=547023/&&&,,+)()',+,,+,-2332,,,479,,,,2233.-,,136++**5G>=<;::93112;422000++,('%##&*.0-..0=<<'''9::GFJJJJIJJEJJH8770000;?DHFECDDABBBIJJJFJFGEEEGJJF?99222164*0000779C>210077>@E<<<;D=<<8&%%&($%%%&,,,8*=?BJGEDCB@AAB4444889>A>??<931-,+*+***)+..400344444656655///-=>A801@FFFC@?@:3331,,,&%%$#$#&&&&%%%'()('&&&%&&*323,++*('(-,,,,&&%%(&&&$%%660&&&+.35:BCDDCE@AB<=88100.///24,**))*,+++5;IG;:7101/+)'')%()58@?@@A0/32*'''*'())666><;<<?>?BABDAACCB777<DJJJJJFHJEFEHFIE=6669@==>BBCCC>>>@JE>?A@7741001;?D@7EIA4433A<;<:=J=<<7876A@ICECC<<;<AAEA@@==5-.0<@5:9>>=@@@DDE@?=888:@?><<>A;::,+,()((&&&())*&%&+(((2BJBDCA==>>=?@ADEJI>==?F@EJJJJJFJHEEJJFDEA?A>?@EJB//////08;;;@AAEIIGJHJJDEEB=>EHJ@?@:)'''AEBB@11124655794.**)('&'42/&(,,;6>=<?AEEGDDA97683./+&&%%'+++.3-.02&&&)))'(0.0-++&&&258841-0.,+,//14--)),+--*-,,(&'%+-,,-/)&%%&(*+4=><>@A3222>2,,,,,GJJDCCCAH?;;;>D:9766:97434498358989<;<??BJFJAA@AEFCDI====D?9<A>>4340/00C??=<8887773,+,-8???@DFI988,+))001/3684;=JCAAB=<==DCCBIA@?2-CB=>>><5300//-)%%()/7878;@9@@HIJJH?6666')*+/191/)))*1032''''(&&%%&&(0(&&%%(&+,))**.:8:6660//..119?;95---,-/0))((%$###%&'(*../291*)).)(('''&(,1691/.,-1*;>CA<<<<<@:49972999>DCHEHJJJJJHFJFEFHFD?=?42179656?JJJIE?@?>?>?HJECE?;<@3393C>/.,*)'&&'(('&&&3+0>>::52.269A@A778BDEJHJDCBAB@;;;9<;:::9984568:BBCFJ<.---50591,-*4442*(&&&&***;@;==<=;>???CDE<6536,*+&'*022@FJJGIGJJJJFJFIFJJ000/<;<@><:2---+)&''&6/335@CJJHJGCHF@(''(;<<<C??@===>----0ACCDAA@?.),(.448667<;;<<@<>>CBAADACCCDEBHCDDCBA@9?@@ACBBHJJHID@6688?>?EA41.,*)('.02&&&7<?B<<=;>:9;<;;<==;;::;9;<;887861156>;;<;:;;99*&&&&(&'%@DHJGBBBBJFJHJJJIG::9:9@HJJ;:::BB?=<@CCB?E?==0..,.*+-*&&%=><63357FBHJJFGDF=CDCGHJF@:92223221100(&&&*./*''(&&&&*'+322,-++--.'&'(/)'*%$%,**((*11257666561-,,.224--,*),3../85678:JFHGBD33326@DD7776B?@BAGEHCCCB1--7879810./13A?7779*&&&(,,328A?@CJ@?7779<DBDCA?;<GJB@@@CFCF@@BBFJDEFHIIE==>>ECEJ>=<=A?<55=?AC?AEA=?::;9::655575455EECJJDEDJCCC=>?BIJCGAA><=>G+*((,(9<JJECFECAB@;:8*&%%%&'4/6++0.60,--.;>5440-33;.--.//++17>@=<889BB>889&&&'))(%&%%&&'*)*((()*-.0123*)'(*)++*1=@=89CDG>=<<=86678;;;<=>A100568+*)())'$$'(-&&'--/00544**1+-98879>@GCFBDA<5456A@<78;;?AD:97(%%%%%''&('&&&;=AHDEJJJIGJCDCBA:2**-,,886655587@DDEEBCFEJJJCC=AAI>0/*)))+*))'&%$'%%$),/5AIGJJHEJF&%$$%&&&'(&''*68//..&''')+95466AA?><889563452223'''')++,870.)+*'(((%%$$$$&''(-(*55583445644332-.<B@=:9-2114<@B@>?:=7667))&%%&&%%$%%DDDDDDDE=<=A@??DCFEBFDEJHJ>==?AFEJJJJJFJJC<;;>A22)))''..35EGFJJJJFJHDCBAEJJJJJG@??A:::=JJBDCDJ???GEA@<<;;;=ABBEJFJJHDGEJJ98.--.0-*'&&$%%&%%&44<BA@@@8;=>77,,,,63333?<=>FJHJ<<<=B.,*++*+++3(''(7*(((*,,,1021((()*))*++././//---.(&&'''&'()('))(&%%$$$$&%%&&',+')((*'%%$%&&$%%)(%%&&&'''15ACC?<976347879;;2223@???AEEBB=98(8979;67:?D6542777>=6224))))%%%%)((('&'%&&%$#$$$--,,-+''EGEDBBABCEC@><:741115:;:9::>?A<=<66/+/+,)))))(''(()(*+,->CBA@@?DCC@AACDDBD<==?530271-('&&)-**1<>?DCIFJJJJGF=>=<,)*//%%%**+972433..-....;?;;68****22/00:<@1110///--,*('((+01C</00****+--.37,9;;CJJIB87768400024433/-..211''''6889@@AJJJEA==<<=;DAFF=>?=<?<00//,@B6666BEFDGIGJFEEHJIJJJJEGIJJJJHHHEJD@@:750/-,,,788''''0002;;;<66FHIFH@?95554/11144421;;<;CCB???@HDAA@<77('''$%&&*.+11111DBE??<8881112<2./****''&+.16..-,1.//...,*'('+,*)((+31123232459;?@GJJHGGJHJJE<==?B@?A<==EDJJJJGFGEIE3111((();<<BC===>HJDHEDGDACDA>=>52B<?:::;A=>?CDEDCJJGEGHJJJGBDIJEFGGGD)))3);AA441-,)*))337:88868>>6666==A@;;;:545211/.-.*)++,@AAGJ@?@CEJJ8////4+*05>>>?>DGEJJJGJJHJEEFEJHHJA@@BHJJFJJJJBB?=>=>=<;;;:53/-*)''*-,,119>AHB@AA32228789@==><==;B@AEFEDGGFJF;;<EEH@A?>9889<<>;9&&%&'&%%%)($%$%)+*(&'(+++-''&&(**(((*()/4:8449///0:)(((=44:679CJJJJGGJFHJJJJJBCCB:E=999;FHJJJJEJ?H80000?:9955546@>>66675<24>?B4444::?111388-,,,1888877.....7+(((,1,)()+**'&&(19<222011--,.**(&&%&)+38DFGJFGJ;:956563)7492)(('*&%%%*'(*(*''''&&&&..22..14*46<9?DHDE@A@CJD83/-0..010055@DB5556=<EC??9530568:://..7:<CFJDCE==<);00DJJJHGEEIAB=<=BEFJ>==:;<==>=999JEFBCJEDFBJJJHIGDBB<<0,)&$$$%%%&%&*,)&&%%%$%,3778/.-).898;?;;<9::9<<:<33,-39898<BA>>>>?00/,,++*00/1'&%&&&'''')'&&&'')6?A?::96656ECF====JA@@GCA100'(.--0-+(#$%&,/.---7><<==:@::<8<522/.//356J@<<<CFA?=;:::997775998..-.69EBCA@ABBC<<8220/--./0136@66A?>9)??????>=?>3333A=EFJJJJJ<=<=EFCA>??>GH++++++,=?DE?>>>>956E;:878----/(''&&'(%',)+345:22213)))+*),-2,''437?@DFGBAA>@@FJJJFJJEJJGHGGIJJJ:::''''8JIGIJJJJJIFEDIBHFEGHJJ8889;843A:6512CIJHIJJJBA;@AJJGE>@?@GHJJJJGJFCDF@GHEDFCHJJJJJIHJ:600...1/.,-,+(%&%%(/-,,.**-.::8777:BA;842--..1???ACCCHE;978:;A@>>>>=>FJHEDDIDDEJJJC66.-4*+1/++''&(&+/07787666EFGCH;DB@??@DD3343347878989:6:71<732/001>;GE?@@B?DGDJJJJHJJIGFJJJIJAD:)((*/00=ACGHJIJJJJJJJGDEHFJJJJJGG;;;;A=<=>===;<6E54,**,,2*+**'%$$%%'%%%%&)'''''''.542012BA>978***),*(&%%&'-,,-...00<;;@DEHG<<::5986CIEBAA@BBDCBA@43.*)%%54;>B?A@;=>>@@@AB7689..--/08>><;<;>)))')),+**)*)'')%$$%&&&+,,,.(()4100134983?@@@=;;9:90,)('/1677EDHEJJGJJEJFFDGFDE=?CA87700//0-)))%(231+558::;>B''&%&*.//=HHHFJJHJJBCABJFC?0..2288D63336>>?AEG1000CFC5555ABCJCJHJJGHGJJJBBAC@@AFJJJEFJGIBDACIJJFHDFGD<;:97885B@>@@?GECDDC@BEGJC@@@EDB0...-((*+2./21.,''6CB=>?AHFGFECBJJJJJJCA=;:<>BE66)'&&(%%%&&++(''(>@@DJEJJJJIJJJACADFD../JJGIJIDEJA@?@C??32213...&'(-/77:;<>AEHEJ=<<==:99<544,.<+>B>>;***+)'%%%'&&%%2399>?9:99765967555788>?CEFHIGH@@@>?>8/%$$
@Glass_T7V_11_D3_12_8_24
ACGGGGACGTTGCGCCACATAGCAGAACTTTAAAAGTGCTCATCATTGGAAAACGTTCTTCGGGGCGAAAACTCTCAAGGATCTTACCGCTGTTGAGATCCAGTTCGATGTAACCCACTCGTGCACCCAACTGATCTTTCAGCATCTTTTACTTTCACCAGCGTTTCTGGGTGAGCAAAAACAGGAAGGCAAAATGCCGCAAAAAAGGAATAGGGCGACACGGAAATGTTGAATACTCATACTCTTCCTTTTTCAATATTATCGAAGCATTTATCAGGGTTATTGTCTCATGAGCGGATACATATTTGAATGTATTTAGAAAAATAAACAAATAGGGGTTTCGCGCACGTTTCCATGGTGCCACCTGACGTCTAGAAACCATTATTATCATGACATTAACCTATAAAAATAGGCGTATCACGAGGCAGAATTTCAGATAAAAAAAATCCTTAGCTTTCGCTAAGGATGATTTCTGGAATTCGCGGCCGCTGTTTCTTCGAATTCGCGGCCGCTTCTAGAGTTATGACAACTTGACGGCTACATCATTCACTTTTTCTTCACAACCGGCACGGAACTCGCTCGGGCTGGCCCCGGTGCCGTTTTAAATACCCGCGAGAAATAGGTGATTTTCGTTCAAAACCAACATTGCGACCGACGGTGGCGATAGGCATCCGGGTGGTGCTCAAAAGCAGCTTCGCCTGGCTGATACGTTGGTCCTCGCGCCAGCTTAAGACGCTAATCCCTAACTGCTGGCGGAAAAGATGTGACAGACGCGACGGCGACAAGCAAACATGCTGTGCGACGCTGGCGATATCAAAATTGCTGTCTGCCAGGTGATCGCTGATGTACTGACAAGCCTCGCGTCTACCGATTATCCATCGGTGGATAAAGCATTTCGTTAATCGCTTCCATGCGCCGCAGTAACAATTGCTCAAGCAGATTTATCGCCAGCAGCTCCGAATCACGCCTCCTTGCCGGCGTTAATGATTTGCCCAAACAGGTCGCTGAAATGCGGCTGGTGCGCTTCATCCGGGCGAAAGAATGCCGTATTGGCGAAGCTGTTCGGCCAGTTAAGCCATTCATGCCAGTAGGCGCGCGGACGAAAGTAAACCCACTGGTGATACCATTCGCGAGCCTCCGGATGACGACCGTAGTGATGAATCTCTCCTGGCGGGAACAGCAAAATATCACCCGGTCGGCAAACAAATTCTCGTCCCTGATTTTTCACCACCCCCTGACCGCGAATGGTGAGATTGTAGAAATAACCTTTCACATTCCCAGCGGTCGGTCAATAAAATGAGATAACCGTTGGCCTCAATCGGCGTTAAACCCGCCACCAGATGGGCATTAAACGAGTATCCCGGCAGCAGGGGATCATTTTGCGCTTCAGCCATACTTTTCATACTCCCGCCATTCAGAGAAGAAACCAATTGTCCATATTGCATCAGACATTGCCGTCACTGCGTCTTTTACTGGCTCTTCTCGCTAACCAAACCGGTAACCCCGCTTATTAAAAGCATTCTGTAACAAAGCGGGACCAAAGCCATGACAAAAACGCGTAACAAAAGTGTCTATAATCACGGCAGAAAATTCCACATTGATTATTTGCACGGCGTCACACTTTGCTATGCCATAGCATTTTTATCCCATCAGATTAGCGGATCCTACCTGACGCTTTTTATCGCAACTCTCTACTGTTTCTCCATACCCGTTTTTTGGGCTAGCTACTACGAGAAAGAGGAGAAATACTAGATGATGCAAACCGTTTTAGCGAAAATCGTCGCAGACAAGGCGATTTGGGTAGAAGCCCGCAAACAGCAGCAACCGCTGGCCAGTTTTCAGAATGAGGTTTCAGCCGAGCACGCGACATTTTTATGATGCGCTACAGGGTGCGCGCACGGCGTTTATTCTGGAGTGCAAGAAAGCGTCGCCGTCAAAAGGCGTGATCCGTGATGATTTCGATCCAGCACGCATTGCCGCCATTTATAAACATTACGCTTCGGCAATTTCGGTGCTGACTGATGAGAAATATTTTCAGGGGAGCTTTAATTTCCTCCCCATCGTCAGCCAAATCGCCCCGCAGCCGATTTTATGTAAAGACTTCATTATCGACCCTTACCAGATCTATCTGGCGCGCTATTACCAGGCCGATGCCTGCTTATTAATGCTTTCAGTACTGGATGACGACCAATATCGCCAGCTTGCCGCCGTCGCTCACAGTCTGGAGATGGGGGTGCTGACCGAAGTCAGTAATGAAGAGGAACAGGAGCGCGCCATTGCATTGGGAGCAAAGGTCGTTGGCATCAACAACCGCGATCTGCGTGATTTGTCGATTGATCTCAACCGTACCCGCGAGCTTGCGCCGAAACTGGGGCACAACGTGACGGTGATCAGCGAATCCGGCATCAATACTTACGCTCAGGTGCGCGAGTTAAGCCACTTCGCTAACGGTTTTCTGATTGGTTTGGCGTTGATGGCCCATGACGATTTGCACGCCGCCGTGCGCCGGGTGTTGCTGGGTGAGAATAAAGTATGTGGCCTGACGCGTGGGCAAGATGCTAAAGCAGCTTATGACGCGGGCGCGATTTACGGTGGGTTGATTTTTGTTGCGACATCACCGCGTTGCGTCAACGTTGAACAGGCGCAGGAAGTGATGGCTGCGGCACGTTCGTGTTGGCGTGTTCCGCAATCACGATATTGCCGATGTGGTGGACAAAGCTAAGGTGTTATCGCTGGCGGCAGTGCAACTGCATGGTAATGAAGAACAGCTGTATATCGATACGCTGCGTGAAGCTCTGCCAGCACATGTTGCCATCTGGAAAGCATTAAGCGTCGGTGAAACCCTGCCCGCCCGCGAGTTTCAGCACGTTGATAAATATGTTTTAGACAACGGCCAGGGTGAACAGGGCAACGTTTTGACTGGTCACTATTAAATGGTCAATCGCTTGGCAACGTTCTGCTGGCGGGGGGCTTAGGCGCAGATAACTGCGTGGAAGCGGCACAAACCGGCTGCGCCGGACTTTGATTTTAATTCTGCTGTAGAGTCGCAACCGGGCATCAAAGACGCACGTCTTTTGGCCTCGGTTTTCCAGACGCTGCGCGCATATTAATACTAGTAGCGGCCGCTGCAGTCCGGCAAAAAAGGGCAAGGTGTCACCACCCTGCCTTTTTCTTTAAAACCGAAAAGATTACTTCGCGTTATGCAGGCTTCCTCGCTCACTGACTCGCTGCGCTCGGTCGTTCGGCTGCGGCGAGCGGTATCACTTCACTCAAAGGCGGTAATCTCGAGGTTACATTGTCAATCTGTTCATGGTGAACAGCTTTGAATGCACCAAAAACTCGTAAAAGCTCTGATGTATCTATCTTTTTTACACCGTTTTCATCTGTGCATATGGACAGTTTTCCCTTTGATATGGTGAACAGTTGTTCTACTTTTGTTTGTTAGTCTTGATGCTTCACTGATAGATACAAGAGCCATAAGAACCTCAAATCCTTCCGTATTTAGCCAGTATGTTCTCTAGTGTGGTTCGTTGTTTTTGCGTGAGCCATGAGAACGAACCATTGGAATCATACTTACTTTTGCATGTCACTCAAAAATTTTGCCTCAAAACTGGTGAGCTGAATTTTTGCAGTTAAAGCATCGTGTAGTGTTTTTCTTAGTCCGTTATGTAGGTAGGAATCTGATGTAATGGTTGTTGGTATTTTGTCACCATTCATTTTTATCTGGTTGTTCTCAAGTTCGGTTACGAGAATCCATTTGTCTATCTAGTTCAACTTGGAAAATCAACGTATCAGTCGGGCGGCCTCGCTTATCAACCACCAATTTCATATTGCTGTAAGTGTTTAAATCTTTACTTATTGGTTTCAAAACCCATTGGTTAAGCCTTTTAAACTCATGGTAGTTATTTTCAAGCATTAACATGAACTTAAATTCATCAAGGCTAATCTCTATATTTGCCTTGTGAGTTTTCTTTTGTGTTAGTTCTTTTAATAACCACTCATAAATCCTCATAGAGTATTTGTTTTCAAAAGACTTAACATGTTCCAGATTATATTTTATCAATTCTTTTAACTGGAAAAGATAAGGCAATATCTCTTCACTAAAAACTAATTCTAATTTTTGGCTTGAATTTGGCATAGTTTGTCCACTGGAAAATCTCAAAGCCTTTAACCAAAGGATTCCTGATTTCCACAGTTCTCGTCATCAGCTCTCTGGTTGCTTTAGCTAATACACCATAAGCATTTTCCCTACTGATGTTCATCATCTGAGCGTATTGGTTATAAGTGAACAATACCGTCCGTTCTTTCCTTGTAGGGTTTTCAATCGTGGGGTTGAGTTAGTGCCACACAGCATAAAATTAGCTTGGTTTCATGCTCCGTTAAGTCATAGCGACTAATCGCTAGTTCATTTGCTTTGAAAACAACTAATTCAGACATACATCTCAATTGGTCTAGGTGATTTTAATCACTATACCAATTGAGATGGGCTAGTCAATGATAATTACATGTCCTTTTCCTTTGAGTTGTGGGTATCTGTAAATTCTGCTAGACCTTTGCTGGAAAACTTGTAAATTCTGCTAGACCCTCTGTAAATTCCGCTAGACCTTTGTGTGTTTTTTTTGTTTATATTCAAGTGGTTATAATTTATAGAATAAAGAAAGAATAAAAAAAGATAAAAAGAATAAATCCCAGCCCTGTGTATAACTCACTACTTTTAGTCAGTTCCGCAGTATTACAAAAGGATGTCGCAAACGCTGTTTGCTCCTCTACAAAACAGACCTTAAAACCCTAAAGGCTTAAGTAGCACCCTCGCAAGCTCGGGCAAATCGCTGAATATTCCTTATCTATCCGACCATCAGGCACCTGAGTCGCTGTCTTCGTGACATTCAGTTCGCTGCGCTCACGGCTCTGGCAGTGAATGGGGGTAAATGGCCTTACAGGCGCCTTTTATGGATTCATGCAAGGAAACTACCCATAATACAAGAAAAGCCCGTCACGGGCTTCTCAGGGCGTTTTATGGCGGGTCTGCTATGTGGTGCTATCTGACTTTTTGCTGTTCAGCAGTTCCTGCCCTCTGATTTTCAGTCTGACCACTTCGGATTATCCCGTGACAGGTCATTCAGACTGGCTAATGCCTACCAGTAAGGCAGCGGTATCATCAACAGGCTTACCGTCTTATTGTCCCTAGTGCTTGGATTCTCACCAATAAAAAACGCCCGGCGGCAACCGAGCGTTCTGAACAGATCCAGATGGAGTTCTGAGGTCATTACTGGATCTATCAACAGGAGTCCAAGCGAGCTCGTAAACTGGTCTGACAGTTACCAATGCTTAATCAGTGAGGCACCTATCTCAGCGATCTGTCTATTTCGTTCATCCATAGTTGCCTGACTCCCCGTCGTGTAGATAACTACGATACGGGAAGGCTACCATCTGGCCCCAGTGCTGCAATGATACCGCGAGACCCACGCTCACCGGCTCCAGATTATCAGCAATAAACCAGCCAGCCGGAAGGGCCGAGCGCCAGAAAGTGGTCCTGCAACTTTATCCGCCTCCATCCAGTCTATTAATTGTTGCCGGGAAGCTAGAGTAAGTAGTTCGCCAGTTAATAGTTTGCGCAACGTTGTTGCCATTGCTACAGGCATCGTGGTGTCACGCTCGTCGTTTGGTATGGCTTCATTCAGCTCCGGTTCCCAACGATCAAGGCGAGTTACATGATCCCCCATGTTGTGCAAAAAAGCGGTTAGCTCCTTCGGTCCTCCGATCGTTGTCAGAAGTAAGTTGGCCGCAGTGTTATCACTCATGGTTATGGCAGCACTGCATAATTCTCTTACTGTCATGCCATCCGTAAGATGCTTTTCTGTGACTGGTGAGTACTCAACCAAGTCATTCTCGAGAATAGTGTATGCGGCGACCGAGTTGCTCTTCCT
+
*+)*(()##$%$$$%''))*)),-7BEJBC>...JJJHJJDEGDEFGJGJJIJIDCDBB@=888JG<;;EFC>5557@<<IFJGHGGIGJDFJFFB>CBDJFHHIGBABCDFCBEGCDC...1:7774)))*2122B@3):9888667CB>>>?A=@A?<=@ACGDCC::::6656=<?BJJADBDJJGDBCEGJGEGJGHCAC@86)'&()**-CDEDDJABCEJJJGJGJJJIHJ@@A?BE@?><?>?BBA<11128800('')*,++,2..-/235GDEHGGJJJFJE<>>?HJHJJJJIJGFJGJJJJJJJJJHJJGJJJJBBBB1000.,,/0//(1()55,,&''+33)1DJJCJ<----,,,+,,-&&(),)324<?ADABBDFJJJJJHJJJHGJJHDEEHJIGHFGHJHJJHJJHIJJIJJEEJ?=<=AB?ABJJJJJJIJGFIJIJG@??@@<;<:=0//.))--9BDDF>>=>IIG====DEDBB>9872/,*,@EFHJCDCD@A>?>>@A@EDIHJGJIDEJEDDBDDEFJFDF@>?CAAGJHIBB=DGFHJIJFGJGIHEJJGJJFE?>==ACHEJGJJDA>>C:222<6334A@?@A6568B?6660)()''('&%%&))&'6:IJCA@CFJGIJJJJJHHJFIJIJJJJJFGEH.../9870(''((('%%&==?>====788JJIJJJDA@JJBBCAJGJJFJ???>866552/01244;HJJJIJIJGHIIJJJF@C10//.*,,0++--:>GEFIJJJJDHFGJGJHFFJJJJJJGIJIEGEDABHHJJJJJHJJJJJJEHDFACCAA::9966:<=((((6664337EIGHIJJJHJJIIE2112)((*6'9:;CFDB>GGDDDC:52&&&&+))))*./9:=@@CCCCJJ>A@:-,*().:;<?@==??DEG1////-,,,0/,477A@ADG<<=>@>6'''%&&&()*('&(%&2*,-JGJJGFJIGIIIFJJJJJJJJJJHBDCDJJJJJJJJJJJJJFJ;:::>ACACC?84***8;**)++++7;<>111/,,*$$$%(''+6JJJIJGJJJJGJJJJJJHGJJJHHJJECBBC@:;43355889<HJFEEGJHJJHJIIJEFFJJJJJJGGJJJAIIJJJJJJJJJJIIJDJJJFJEJJA?1115<==@@GDBFA@;:;FJDGCCCEB=DE@===***2;<<852011:4334JGGHFHJ@<<<<AAA=JJJGJJGJFGHJDED300222/,'%%'(%*..,++.).-,,...?<?@>>>;7663****+,,+)**,-:@EJJJHEBCCDF???@EJJJJJIJJJJGEHHEJIJJJHJGJGIHJJJGGHJJJJGHJJEJC420+(&&1;EEIE?===BHGJIIGJJIJJJFDIJJJJFJJJFGJEJJJJG=;;.4:513>A@899:>BDFHFJ@:::;JEJJFFJ>>>>JFFFFEJJJHJJJJHJJJHJJJJJHJIEHDDGIDFGEADDDAAABFHFEEEFJBC4GIJJJJJJJJJGJGJJJJ?>?@JJJJJJIJJJIJGJFEGGGJJJJHJJJJJGJIJHJJJJJCCCDAAA@;:99=761/00&%%%(-//545::B?>@?CIDGEDEJJGEEGIJJGDBBCJDJJIJ88DECEDJGD=</-0((('***&&'*,2>@><<>>FDEEDGEJBFCHBABBCEE@?@?IIFHJIJJJDFJJJJJJHJ@GEJH>>>A@2/./+--)(&&)0127;=DDIHJIJIJHCBCGIJHJJHJJGJJIHJJJGJJEEBBDAC===>DJJJJJJJJJJIJJJJJIJJIGHGHIGJJIJJIJHGGJJJJJGJJ???ACCCAJJA;:93/.-,,+++'+2357777BBDHJJJJIJJJJFGEFFHJJGGJJA??@JJFIGDHGEJJJHHJIJIIJGJJHJJJHDBBEJJJJJEHJHEEFHJGHIGJFJJ877740.,-.''''+-))*4JJJJJHFDDJJJJJJJJJJJIJJIIJGGJJJGJGGGJGIJEEFGJJIFHIJJGHJJGGHFGHGHIJHIFDJ...3HJJIDBA=9DJGJJFG>?GBBGJFJJJEJHJFEGEJJGJJHJJJJJEIJHEJHHFGFJGJJJJEDHJFGJJHHGGIIFBCJ>??@AE;;::??JJJEIGCEFDG1/;:/<::78@@@EEIJ@HJFGGFDGDJHDIJJJJJJJJHJJFFFJJFJIJJJEJJJJHJJJJIHGJJJDBDBFIAA@@EB>:<:<555IJGIIJJJHJGJJHG<979>JFEGJJJGGGJFJJJJHJJJJJJJIJJFJHJJJJJJJJJIJJIA@@?>;<774---))))8EGJFIJHJJHHGIJJJJC7777:<>==87887452010-89BHJJJJJHGEGJJJJJJJCCDABAADBIJDJ>>='''(55545555FHJJHJJJHJEDGGIJJJJJJJJJHJIEBB===AAJGJJIJJJJJJJJIJJJJJJJF;44=>>;7-,,-GJFCCEBGJHBAABDJJJJFJGGFGJJJDGDBGGJJJGJJJHJDDEFJFGIHJJJJGJJIJJJJJJGGJEIJJIJJGHHFJIFIHJJGJJJHJJIJJJJIJIJGGFJGFJIJJJJJGGI??66:JJJGJJJHHJJJJIJBJHJJJJJJHFJJIJGDA76521122201455566;G>?GDFJJIGGJJED<;7788;//70,'',=2;CJJJIJEGAHJEJJJJJJJFJHJJIGIGIHIJJJJIJFJJFJJJEHJHJGJGEIDEIEJJJJHIJJIIFFABAAFCEEIJGJHJIHGJGJJHHIECJDGFGEGJHJJGFEBDACBAA>734:BDDJJIJGJJHIJJGHDFECJJIFFFJIGJJJIFHHJJJJFJJJHJ;::1+556-FICDBACCJJJIJFJJJHJJJHGJHFJ@GE<<<?@JJJJJJHHJJA755-(((,:EJJGCCEI====EJHJHFGHI;;;<FEEFD<<<<EJEHDGJHIJGFJJJJJEJJJEJJJJJJJEFCEJHFDFJEHJIJJIJJJJHIJHJJJJJJJJJHJJHGJJIIFEH@8:;.(>??GJGJGJFJHJJJJJIEJJJHIJJIJGJJEGJJJJIGF><<ACFE7666:)(():HHIJJJGJJ@EFHJEJGCCDEJJJJJJJJJJGJEDBFJJIHJFGGJJJJIJJJHGJEJHJJJHGJHJJJJIJGGDBCAEBDJD@67>=;A<==>9BGJHJCCCFJJGFE@??C:JFJIHJGIGIGJGJGIJGHJFJDJJJJJFJJJJJJIJFJIJJJJHJHJJHIJJIHEE87789998;00--)'(09:AHGJJJGJH<;;55320-..88;<<643(&&&+/..009=GJGIGJJJHHEJJHJIJJJJHHHHJJJGIGEEEJIJJFJJFJJJJJGGJHBDDIEGIJHHJHIJIIIJJJ>?HJJGIJJJJJJJJGEEECJH=8A951.--.,-5;=;;<==<>@<>3334FIJIJJGHEIJIIJGGFJEJJJJJJJFFJJGEEEEGJGJFFEEJJJ8/'):8:A==FHIJJJB>5--AIJIJJEEJHGIHJJJ;FFF@?BDC@888,**+300),77>?BBCGHEAA<:<BCA:8778.,,+&&((,--**,*((.-656?@@DDGJJJA?>?JJJJJJGJGHJJIJJJDJJGGEIGEDDGGJGJJJJJEGHFHGIFFHJFJGJJJJJJJJJHJJJEJJJJHIHJJJJJDHIGDJCJJ::201**++8CBHJGGJGJHHJIJIJJIGIJJHJD?DCEJJJJJJEFJFFJJJFJCBBBJ3222A@B@=<;:89GJJHJHJJIJJJED@FE1////?77FGJHJGHFH@@@AA622-++,7>?@EEJIJIJJJJJHHGFJIJJJJJJJGJJJJIFJHJJJJGEJGGJJJJJBBAAAA:HHJJJJJGIGGJFHGIJF?IIJJJJJJFJHJIGHHGIJIFEEEGFEHGGJDGDGIJJJFGFJJGJFJJJJJJJJJFGJCEBDBHHJJJJGDCFEIHIIJJJFJJGGGGJEFJB9=JIGJJEJIJFGBB?FIJJJIJFJGJJIJCGEHG:9999@@((@@GBA@AFGJJEABCJJJ@AB?@@AD<@;13,+))+**'(*+,)))&'')%%'1>>CJHHJIHJJJGIGGEJJJJIHHJJHJJGGJJJJJJJJGIHGJJGIIJIJHJ32(&&&./)(((EJHEIEHJJJJEJHJJJHHJJJJGJEDHJJJJJJJGGDEFJGGJGFJJJEJJJJJIH@JGEECA=<<EFGJJJJJJJJHJJEJGJJGJJJJGJEJJJFJHJHJJEJHHJIFIJIJDJJJIFJFJIFHJ>>>>D@@@@?A?<<<?EEFHDCBC??@>&&&*64.A====JGJJJIJBJDG;<<IJHJJJ@AAIEHCIJIFA533-)&',.6:/.++**+)*)+345745559279=JFCCCDFHJ?>=0(((%%%&&*,38;DGFGDHCEJGDFFFJJHJGJIJJJJJGGFJFJGFIIJEFJGHJJJICAB?@=EDJHJJJIJJJIIIJI>>=B@@A@B99875,44---.6552?=775100...//*.*,-.3410:9:<=ACDD?@@BHIJJJFHJJJFGEJFEA@<=>>JHFJJJJJE@GCCDFJFGJGGEJFEDFJDBBACDBCIFEJFJJJFHDIHEG:97.&&+,,-=6>AADC<8>CECBACFJGJJEJEFJEFJDGDFJDDHFIJJJFCEBEEGEJGJI??=BADJEFHJDC><=BBC321100+3877==BEHFHEDDECADBA9:9427.+*)*.778676<5966844433../>@GEJHHECCEEGGDJEFEDDEDGEFI::43005GG;::=<9>79CA@D@C<=GJFJFJGEIDDBACBBACC?@@@CEFF@@??C?CDFCAA7666=<9/-,+&&&&&&((AACDCEEEJEHJJEJJJHBB??@@D5.--BCJED==<=DGEEBACDCEHGE:9988@@@@@@JB@?ABECDDGFGGDB@@:2.'%(%';:<=CE?/;CHCBA@AAAB@@BB@BADBABADBBAJFJJJJHGGJJJJJHJFJGDJ???22512.++'&(*2CJHIJJFCDFGA@AD@B@7556CFFJIJEJIIGJJJJGGJJJJJJJFJEDBCDHEFIJJJJIE<CB?<?AJE<4478<=@JJFIJIJFEACHEJ?@?>JJJJJJGF@>=AB@10000GHJ99852)%%%'+0467DDHJJEDIFJJHGGJ:::666540,..)0./1+&&&&887577==?FEEEHHJBB@;=42528<?@A=9/./.*444888GD8777>JJIJJJCFJB)(((JJJJHJGIFHJJJB>??AF555<DD@@??A=77><==>IGGDGCFCHJI3333C211-+*)''+.+,+,/8888?>@?A@HEJHGEEJJHGJJHHHJFJJJEIGFEHEA?@EDHJBCDJJIJGGHIJJJJJJ<<<<?>>>JJAB>>DDCIDJJJJJJHGJJEJFD;9:=?51,+(&',-3799><<=?JJJJIJJHJIHFJIDAECBF?<?11::AGJJJJGJIJJJJIIGFJ@D>76,CCEFGAAB>@AAJFFJGHDF=88-5-+0);99999?1--*))'3==DHHJEJJIHJJJJGJJDEGJIJHJGC766////0//0@A@@:999JIEJDA?314467HAI@??@JGEGHJGJJIGFJHJJJJJJCEGJGEJIJJGIFEGJIJJDIDIEJHFJEEJGJIJJGGJF=77:IJJHJJJIGFHEJE<432)''((&'%5@EBFI<;;::::2113;653331245668<>ABHEIEFGDCBA9ABIEDE@?@FIDJEJIHJJCBCFEDD:974572223ABGDEJJHGDGFJJJJJHGIJIJHJJJJJHFHJJGJHJJEJIJJJJFFGEJFDHHHHEJFDJ?><<<,,)))-*/45=>?DGJJJFFJJJJGJDIJIGJIJJ4333/,++17:CEEC;555..('((124?BAABBCFF:99<HC>:72000=:989)&$
@Glass_T7V_11_D3_12_8_25
TTTGAGTGAGCTGATACCGCTCGCCGCAGCCGAACGACCGAGCGCAGCGAGTCGTGAGCGAGGAAGCCTGCATAACGCGAAGTAATCTTTTCGGTTTTAAAGAAAAAGGGCAGGGTGGTAAATTCTTCTTTTGCGACTGCAGCGGCCGCTACTAGTATTAATATGCGCGCAGCGTCTGGAAAACCAAGGCCGAAGGACGTACGTATTTGATGCCCCAGTACGTTTACAGCAGAATTAAAATCAAGTCCGGCGCAGCCGGTTTGTGCCGCTTCCACGCAGTTATCTGCGCCTAAGCCCCCCGCCAGCAGAACGTTGCCAAGCGATTGACCATTTAATAGTGACCAGTCAAAACGTTGCCCGCTTCCACCCTGGCCGTTGTCTAAAACATATTTATCAACGTGCTGAAACCGGGCAGGGTTTCACCGACGCTTAATGCTTTCCAGATGGCAACATGTGCTGGCAGAGCTTCACGCAGCGTATCGATATACAGCTGTTCTTCATTACCATGCAGTTGCACTGCCGCCAGCGATAACACCTTAGCTTTGTCCACCACATCGGCAATATCGTGATTGCGGAACACGCCAACATACTGCAACGGTGCCGCAGCCATCACTTCCTGCGCCTGTTCAACGTTGACGCAACGCGGTGATGTCGCAACAAAAATCAACCCACCGTAAATCGCGCCCGCGTCATAAGCTGCTTTAGCATCTTGCCCACGCGTCAGGCCACATACTTTATTCTCACCCAGCAACACCCGGCGCACGGCGGCGTGCAAATCGTCATGGGCCATCAACGCCGAACCAATCAGAAAACCGTTAGCGAAGTGGCTTAACTCGCGCACCTGAGCGTAAGTATTGATGCCGGATTCGCTGATTACCGTCACGTTGTGCCCCAGTTTCGGCGCAAGCTCGCGGGTACGGTTGAGATCAATCGACAAATCACGCAGATCGCGGTTGTTGATGCCAACGACCTTTGCTCCCAATGCAATGGCGCGCTCCTGTTCCTCTTCATTACTGACTTCGGTCAGCACCCCCATCTCCAGACTGTGAGCGACGGCGGCAAGCTGGCGATATTGGTCGTCATCCAGTACTGAAAGCATTGATCAGCAGGCATCGGCCTGGTGATGGCGCGCCAGATAGATCTGGTAAGGGTCGATAATGAAGTCTTTACATAAAATCGGCTGCGGGGCGATTTGGCTGACGATGGGGAGGGAATTTAAAGCTCCCTGAAAATATTTCTCATCAGTCAGCACCGAAATTGCCGAAGCGTAATGTTTATAAATGGCGGCAATGCGTGCTGGATCGAAATCATCACGGATCACGCCTTTTGACGGCGACGCTTTCTTGCACTCCAGAATAAACGCCGTGCGCGCACCCTGTAGCGCATCATAAAAATGTCGCGTGCTCGGCTGAACCTCATTCTGAAAACTGGCCAAGCGGTTGCTGCTGTTTGCGGGCTTCTACCCAAATCGCCTTGTCTGCGACGATTTTCGCTAAAACGGTTTGCATCATCTAGTATTTCTCCTCTTTCTCTAGTAGCTGGCCCAAAAAAACGGGTATGGAGAAACAGTAGAGAGTTGCGATAAAAAAAGCGTCAGGTCAGATCCGCTAATCTTATGGATAAAAATGCTATGGCATAGCAAAGTGTGACGCCGTGCAAATAATCAATGTGGACTTTTCTGCCGTGATTATAGACACTTTTGTTACGCGTTTTTGTCATGGCTTTGGTCCCGCTTTGTTACAGAATGCTTTTAATAAGCGGGGTTACCGGTTTGGTTAGCGAGAAGAGCCAGTAAAAGACGCAGTGACGGCAATGTCTGATGCAATATGGACAATTGGTTTCTTCTCTGAATGGCGGGATATGAAAAGTATGGCTGAAGCGCAAAATGATCCCCTGCTGCCGGGATACTCGTTTAATGCCCATCTGGTGGCGGGTTTAACGCCGATTGAGGCCAACGGTTATCTCGATTTTTTTATCGACCGACCGCTGGGAATGAAAGGTTATATTCTCAATCTCACCATTCGCGGTCAGGGGGTGGTGAAAAATCAGGGACGAGAATTTGTTTGCCGACCGGGTGATATTTTGCTGTTCCCGCCAGGAGAGATTCATCACTACGGTCGTCATCCGGAGGCTCGCGAGAATGGTATCACCAGTAGGGTTTTCTTCGTCCGCGCGCCTACTGGCATGAATGGCTTAACTGGCCGTCAATATTTGCCAATACGGGGTTCTTTCGCCCGGATGAAGCGCACCAGCCGCATTTCAGCGACCTGTTTGGGCAAATCATTAACGCCGGGCAAGGGGAAGGGCGCTATTCGGAGCTGCTGGCGATAAATCTGCTTGAGCAATTGTTACTGCGGCGCATGGAAGCGATTAACGAGTCGCTCATCCACCGATGGATAATCGGGTACGCGAGGCTTGTCAGTACATCAGCGATCACCTGGCAGACAGCAATTTTGATATCGCCAGCGTCGCACAGCATGTTTGCTTGTCGCCGTCGCGTCTGTCACATCTTTTCCGCCAGCAGTTAGGGATTAGCGTCTTAAGCTGGCGCGAGGACCAACGTATCAGCCAGGCGAAGCTGCTTTTGAGCACCACCCGGATGCCTCGCCACCGTCGGTCGCAATGTTGGTTTTGACGATCAACTCTATTTCTCGCGGGTATTTAAAAAATGCACCGGGGCCAGCCCGAGCGAGTTCCGTGCCGGTTGTGAAGAAAAAGTGAATGAAGTTAGCCGTCAAGTTGCATAACTCTAGAAGCGGCCGCGAATTCGAAGAAACAGCGGCCGCGAATTAGAGAAATCATCCTTAGCGAAAGCTAAGGATTTTTTTATCTGAAATTCTGCCTCGTGATACGCCTATTTTTATAGGTTAATGTCATGATAATAATGGTTTCTTAGACGTCAGGTGGCACCATGGGAAATGTGCGCGGAACCCCTATTTGTTTATTTTTCTAAATACATTCAAATATGTATCCGCTCATGAGACAATAACCCTGATAAATGCTTCAATAATATTGAAAAAGGAAGAGTATGAGTATTCAACGTTCCGTGTCGCCCTTATTCCCTTTGCGGCATTTTGCCTTCCTGTTTTTGCTCACCCAGAAACGCTGGTGAAAGTAAAAGATGCTGAAGATCAGTTGGGTGTACGAGTGGGTTACATCGAACTGGATCTCAACAGCGGTAAGATCCTTGAGAGTTTTCGCCCCGAAGAACGTTTTCCAATGATGAGCACTTTTAAAGTTCTGCTATGTGGCGCGGTATTATCCCGTATTGACGCCGGGCAAGAGCAACTCGGTCGCCGCATACACTATTCTCCAGAAATGACTTTGGTGCGTGCTTCACCAGTCACAGAAAAGCATCTTACGGATGGCATGACAGTAAGAGAATTATGCAGTGCTGCCATAACCATGAGTGATAACACTGCGGCCAACTTACTTCTGACAACGATCGGAGGACCGAAGGAGCTAACCGCTTTTTTGCACAACATGGGGGATCATGTAACTCGCCTTAATAGTTGGGAACCGGAGCTGAATGAAGCCATACCAAACGACGAGCGTAACACCACGATGCCTGTAGCAATGGCAACAACGTTCGCAAACTATTAACTGGCGAACTACTTACTCTAGCTTCCGGCAACAATTAATAGATTGGATGGAGGCGGATAAAGTTGCAGGACCACTTCTGGCTACGGCCCTTCCGGCTGGCTGGTTTATTGCTGATAAATCTGGAGCCGGTGAGCGTGGGTCTCGCGGTATCATTGCAGCACTGGGGCCGGATAGCGCTAGCCGTATCGTAGTTATCTACACGACGGGGAGTCAGGCAACTATGGATGAACGAAATAGACAGAATCGCTGAGATAGGTGCCTCACTGATTAAGCATTGGTAACTGTCAGACCAAGTTTACGAGCTCGCTTGGACTCCTGTTTTGATCAATCCAGTAATGACCTCAGAACTCCGTCTGGTACCGGAACCGCTGGTTGCCGCCGGGCGTTTTTTATAGGTGAGAATCCAAGCACTAGGGACAGTAAGACGGGTAAGCCTGTTGATGATACCGCTGCCTTACTGGGTGCATTAGCCAGTCTGAATGACCTGTCACGGGATAATCCGAAGTGGTCAGACTGGAAAATCAGAGGGCAGGAACTGCTGAACAGCAAAAAGTCAGATAGCACCACATAGCAGACCCGCCATAAAACGCCCTGAGAAGCCCGTGACGGGCTTTTCTTGTATTATGGGTAGTTTCCTTGCATGAATCCATAAAAGGCGCCTGTAGTGCCATTTACCCCCATTCACTGCCAGAGCCGTGAGCGCAGCGAACTGAATGTCACGAAAAAGACAGCGACTCAGGTGCCTGATGGTCGGAGACAAAAGGAATATTCAGCGATTTGCCCGAGCTTGCGAGGGTGCTACTTAAGCCTTTAGGGTTTTAAGGTCTGTTTTGTAGAGGAGCAAACAGCGTTTGCGACATCCTTTTGTAATACTGCGGAACTGACTAAAGTAGTGAGTTATACACAGGGCTGGGATCTATTCTTTTTATCTTTTTTTATTCTTTCTTTATTCTATAAATTATAACCACTTGAATATAAACAAAAAAAACACACAAAGGTCTAGCGGAATTTACAGAGGGTCTAGCAGAATTTACAAGTTTTCCAGCAAAGGTCTAGCAAGAAATTTACAAATATTACCCACAACTCAAAGGAAAAGGACATGTAATTATATTACCATTGACTAGCCCATCTCAATTGGTATAGTGATTAAAATCACCTAGACCAATTGAGATGTATGTCTGAATTAGTTGTTTTCAAAGCAAATGAACTAGCGATTAGTCGCTATGACTTAACGGAGCATGAAACCAAGCTAATTTTATGCTGTGTGGCACTACTCAACCCCACGATTGAAAACCCTACAAGGGAAAAAACAGCACTGGTTCCACTTATAACCAATACGCTCAGATGATGAACATCAGTAGGGAAAATGCTTATGGTGTATTAGCTAAAGCAACCAGAGAGCTGATGACAGAACTGTGGAGATCAGGAATCCTTTGGTTAAAGGCTTTGAGATTTTCACAGTGGACAAACTATGCCAAGTTCTCAAGCGAAAAATTAGAATTAGTTTTTAGTGAAGAGATATTGCCTTATCTTTTCCAGTTAAAAAAATTCATAAAATATAATCTGGAACATGTTAAGTCTTTTGAAAACAAATACTCTATGAGGATTTATGAGTGGTTATTAAAAGAACTAACACAAAAGAAAACTCACAAGGCAAATATAGATTAGCCTTGATGAATTTAAGTTCATGTTAATGCTTGAAAATAACTACCATGAGTTTAAAAGGCTTAACCAATGGGTTTTGAAACCAATAAGTAAAGATTTAAACACTTACAGCAATATGAAATTGGTGGTTGATAAGCGAGGCCGCCCGACTGATACGTTGATTTTCCAAGTTGAACTAGATAGACAAATGGATATTCGTAACCGAACTTGAGAACAACCAGATAAAAATGAATGGTGACAAAATACCAACAACCATTACATCAGATTCCTACCTACATAACGGACTAAGAAAAACACTACACGATGCTTTAACTGCAAAAATTCAGCTCACCAGTTTTGAGGCAAAATTTTTGAGTGACATGTCAAAGTAAGTATGATCTCAATGGTTCGTTCTCATGGCTCACGCAAAAACAACGAACCACACTAGAGAACATACTGGCTAAATACGGAAGGATCTGAGGTTCTTATGGCTCTTGTATCTATCAGTGAAGCATCAAGACTAACAAACAAAAGTAGAACAACTGTTCACCGTTACATATCAAAGGGAAAACTGTCCATATGCACAGATGAAAACGGTGTAAAAAAGATAGATACATCAGAGCTTTTACGAGTTTTTGGTGCATTCAAAGCTGTTCACCATGAACAAATCGACAATGTAACCTCGA
+
:98/.-.((99=DIJIGC::;95558A????4333+***('''(>::?<;53-&&'==>EIJJGJHGHGJJBDHGJGIIJFJJ?@??EBIJI@A<GHGHDHJIGIJGJJIJBJJFE++++0.(('')%$%+0**&&'567<==EJJGDGFEEF0000GECBBBBBA<<<>GBB////5*(+42/-)))*01.--040/++&&%%$$%%'*0-,)))'))'('%(+)***@?@?A@BABDJEJEJJGJJJJFHGJJIIFG<J@?H?>?>>BAEG@EJJJEHGJJBA@@DBH;89EFJGCDI9887;;;EJGJIEEIHJJJJIFJGFJIFJJGJJJJJJJJIJHJJGJJGJGJJ>JI9<;<;@??=>8;<=EDFCFGEJJJJGIHIJFJJJJFHJIHJJJJJHJJDB?:4'''--)*.-,.-+'''&+38=>>;<JHEJJJJJCHJJJJIJJFJIDD</+++,BCEGGGGFGJJHJIJJEJJIGJJJIEJGJJJHJJHJJJJIJJHJJJJJJGFJIJJJJJJJJFGJHJJJJGJGJGIJGJHJJJJIHIIJJGFIDFEDIJIJHJJDCBBJJJJIJ:44@>?<=?>FJFJHHGDFFEEJGHIJFCCEGGIJJJJJJJJHHIJJJIIADA33333JJFEJHJIFIDEJJGJEDCGGGGBAC?CCJEDA=>?EHHHJJJG>???HJJEJGJGJIJJJJJJJGGJEJJDCDIFJIJJGDC97678<CJIHJHHJJJJJJJJGJJJJJJJGFEIEGHHJJGIEJJJJJFDCC????A<>A?@BAJFIJJ>>=CD>ADCJGJFF@@@@HEFEBDEEJJIJJGHJFEECHDIJJJJIJJJJJJGECDEBAA/.,''(AGIFBDDCCE>@@?JEJJD<<<=><<:;=9::?@ABEBB@@C?=?>;;65**+>DJJIGGDDEBEJJJFDB==.*++7;/...444I<<<<>>>><;;89=>?GBCECJHFFJJIJJIJHHJJJGFJC;;JJIGHIJJJEIJJJJGFJJJGJE>HD?@C=EJ@>??@A?EE5333AGGG<;9;><331333>DJJGGJJGHHJIJHJJHJJ@@@AJFJF@A@=<<99<=GCDDHDJFJJFDA@@DHHF;7/---24454552031-,,-:@CC+++***+867:2//36//01778GEDCJJJHJJGGJHJHJJJHJIJJFJJJGIIJJGGIJJHIGFJGFCCCJACABEDJ888454<:/.(.3'/'%%(,--*,<=@>??@A??=41>11JBDFEEFECCDGEGIIJJJJFBCCJEJFJIJJ2112>BCCBFEABAABCCCJGGB@?30002322?@ABA<<<<;BHEDJAA;:FDD=>?GFGBCBBIGGHIFFDE@A@BGDJEFCEHJHGJGDFFIJF<BA?J>;JF::DJCDCC;;;<JIECC@<99:;JHJ9999@JFFHCB@>?@@JGGJEJJFIHFHHHGGEIJIJJJJHF@:6<943346DJ9866=6111CGJHJGJGJGJJJJJJGJJJGIH>>JHGJJJEJDFJHIDJIFJJJJGJFFJJJJFJJ<9:<5=>@54545?C++++CAEFJJJJGJHJJGGHJGJJJJH6664446:>??=GCBB=5=2@FFA;9976698.----499;?:;><>>=AAADGDGJGGHDEJJJIJJJJJJIJJJHJJJIJIFJJJHJJEAAA<<=('''9<JHJBCEJGFH@AHEJFFJJJIJFHFJGDJGJHJJFJFJIGJJJJGJJFJJGHJ<::9@98<6899JFEGFJGCFJJJJJJJJJGJFJJHFHFJFJFJFGHGHHFEFGIGDBAA@@@GEED;<;58FIJEAABHHFJHJECC@@@=>66557EHJJIJJEHHJCDDG<<<=G;::9;<;=<<<>==**)((()++,/GCC?@ACJHFJJJGDGC<<==9999DCDCBBCJFJEIGGJHEIC@@@JBEHGHFJHJJJJJJJJJHEJJJJJJJCCBBDIHJJJJGFIIC@A@EGJHJ877;8==AFIDIA?>?@BCHD<;;<IJJICJHJBJFGFDIHGDBFHBCADFIJJJJGJJJIJHJIJIJIJJJ9995657971////0CHEF?=<?EFDCBBHJF@@@@HGJJJJJJJJEDECC@CCBDJAD1113279@>=>?EGIBDCFF<<<GIJ><;*&$&&2532)()+1,)).03300/&&&&('''')5::>0/6+<=BC:DH>FJIJCAA0001EDEIGIJJJHJJJHJJHEEDDJJIJJJJIJD33328.-5JJH??=?A<=>98<DJJJJGFJFHJHJJJJJJJJJJJIJJJJJJJCJG95::D<6668DBCAGEGIA>FGJGG@DFJJJJJGIDEBCEF5334FFJJHJJJFJJJJFJFHEGDDCBBJJGJJJJFJJJJJJFJJHJJJDBDEJFCBCJIGE=;:;;211*((*++=D8=>?FCBAB?AHIFJJJGGDCJJGJJJJE@::HG;:6566)(((6556JGJJJJC??@3337CD@ACHJJFJJJGJJJEFFAA<<@;:99@121003<>>??BBCFCHIIIFJG>??A=@?==<90CFEGJGGJI??>BFJJGJGJG>:;7FACH@@A@@875666632356667;:;<DJJJAAAA67321175''&&*+32499<6558*))-.;AGEFFFDFHDJHJFGHJJJGJJHJJFJI,,,,<;;=BBEBHJHHJEEGFGHIGHEBFDJJJJGJIG@>CJJEA43343.-,())93/15,?<>=?FHGJJGJIJ=CJJIEE?>==**(&((()234411/+,30)())**0,,//AJJJ???@---+**)(''(GHJJJJJIHGHJ<;;;BB6%$$$(,9:42233JHCJGIGJFJIHIJJJJJFFEDGIJIHHIJJIJGJJJJHGJJGJJJGHIJIEGJFGJHHHHHGGJHFEDDAABDEGJHJJJJJJHJJJI?;8:@AFCACDEIHHGJJJJIJIJJJJHGJFGF??GIJJJJGHJJJJJJJJIJJJJIJDFJJJHEEGJJJJGJJJHHJ000BDACGFFDCE<<<<@9=>?EJGJJJJIEEFB>??ACAAC7/0=DFJJIDIJFED;9334599@7<<<6662>+DHJEFEJ@B?6689AH<-<5BHGGIJJJHC@;75.;==<//0115711AACJGJHIHJFJHJJJJJJJIJJJJGJJJJJG>>==;743221323/(''())))@FGJGIJJG>>>=IFICGC?<=BCFGJFGJF=;<:;?BJEFFJGGIJJA?@AB44=;:89?>>>@EDCBHGJIJHIJIGJJGEI;623(('*.266=CCFJHJJFDDD>613JJFBJEEJHHJ:999@HFFGCEGJEJJFJIJJJJJJJIJHJJGEG=>=995-)'%(++(''(+*&%$$&''&%&$##*224448898>CEFGJCJFJJIIJHHJIJJJJJJIEJFEFFHFGJJIJJJJGEGGHJFJHIHJJJHFJJJJJIGHJJJJBCDHFGHGECDDH=7.*(('(--,-++++5459988=:;<>GJJDEDCJBCBAB@AB40/*)'(,''%%.@EC>88886446EC8888/'(&('''++4ACCFGJDFJFDAA?3333>?<??GJHJJJJJJ@???>>667542':BDJJJFJJJBCFIJJJEHJEJ444*)($$$&+4572222;?>33FGEFFFDC=;4789>::@CC?@(=@DJJEDBA8887--,)'(,9=?ABA=>A?A;99611./,,///0/223775255+''')7640')7833432CD@BIJDCA?ADEJHJFEJIEHIGHJIJCBB965)('()+''')65<<<JEDDEAA==?@BA***//*&'%%%$$$%('''&&389:;=7777CEIJJIHJJHJGEJJFEB3320/155666000?@@B@;77=>(''''((*/216651013333;@DBCFDGJFIEEHJJJEFEGJJHJJJHJ>>>>JJJJFFJGHJAAABE855583333452123200./01331:C>ECHJGJJDE>33??==B:8,,%%$$$#$&#$$&$'$&0&%'(5;6444@EHJCA>@CCD06''&&***+,+++0076,,,,)))AI0000000//01GHEGJJJJEHIEGJJIFHGJFJEJHJJJJJJGIJHIFGA;<==HJGHJFGJJJIJHGJ=:9:;@A?JCDD>??=CGJJIJBJIGG?88JG<<;+***=DJJIJHEIEHGEJJHIHJJIBBCJJJF>;;;IE?AIHEEFA>956@@ABBEEDHJJJJIJGJHGGDGEJGJGIJF?@=<:,,,:=<@@@BB@@>?@AGFFFGEEGGDEF?A>>DDEDIJJJIJJJJJJJJJGJJJHAACBJJEEFCC;@@CJDJGHHJJJJJIJJIJJEIDHJGHJCEGFJEJJGFHEGEBD?55?AJJGHHGIIHGFJGIJJJJJHJJJJ::98888GJJEJJJJHGJJHGJJJJJJIJGHG?=9..-+./594476561.&$&$&%,999:GJAEJJJIJJIFGGJHHJJJGJHJJJGJJJHJIJJJJJJJGGEGFGGDEJIC??>>>DFGFGJFGJDFGI799887666655455565554446867679950,.,*)()4247<A>:5444<@ABB;665;<><<;>:765665656774321245557544233234767895442001/0,,.20-++'()((-045558854447776556788657777544578<<<98886884223355430042/8:6;4---,-+')***04556449;<97889854546555558.-'(&$$&%%,025564557:998889287676433365555577678899999:98;6988988733335777765755556689@?:877677786656555200013342.///44476657211158875446668967555488=765589:95533334444789::;<;<--00./469898:+)()4:75;;==:83////3//3213.38875444887432233./<;;:8855557666654546789:8665554443322335465000177556877656668:9422'&&*..,)%(+'&&&**()++.348=<:76567887788+**+-,((''').996666777666679:976779;6651.-.178677554476789<@?7446545556533458963+,3235:;?7755245777768875656986554467865333366767886677;999898766544355666564444875((()-455677776755556GJIJJ888JJDCIG@>>=CCDDJJGJGICA7+,11*0<ABGHHGECDD===>BHEFEGJJJJJEJEHFCBCJJGHJJJJJJJGCDCEJ@ABBJHJJJJJJFHHJJGIJJJIJHEDJGC:97/+'%((459421,8FHCCBDFB>?@=<<;:;=>DBB@@D@;32//007?B==ADHH@??@BAADECECIACBDFDIJJJHGDJFE>>>@IJJJGDDFJ8887?::94+++,;;??;;:<AHBCCDJGFEIJJJEIJGIIJHJ=>>?JJJDDG229JJBFDBBABJFJHJJJJJHIJGJFJJJJJJFJJJGJJJJHIIJIE446D@FJHEDDFJIJGJGFJHGJJHIJFDBAJJJGGHIEEDCBC@7<<50002:FIJJJGHEIJJ,++,JHJHEF:611258***-((''))64367@A@>><<A42..0/48;<....<<BJJIEEG;:;;GBC@?FBBCCF@A?BBBGFGDJHDCBCJ33230,**///0GFCDABB?A@AJGJJEHJFJFFJGGJGJGJJHJJG:::>CDBCDE8777A?@J;876:<;----::B?AC>===FIGFCDB==?ADBFFJIED=;889<JJFJJJGJEGFJHIIE?>?>JCBFJJEDDEAA@HCFEFHIJEFBDAEE=;887:;<<==BDCJ<<<=DGDJEFDEEJJJIFJACCB++*,1445///0>+++6;%$#
@Glass_T7V_11_D3_12_8_26
TGTATAACTCACTACTTTAGTCAGTTCCGCAGTATTACAAAAGGATGTCGCAAACGCTGTTTGCTCCTCTACAAAACAGACCTTAAAACCCTAAAGGCTTAAGTAGCACCCTCGCAAGCTCGGGCAAATCGCTGAATATTCCTTTTGTCTCCGACCATCAGGCACCTGAGTCGCTGTCTTTTTCGTGACATTCAGTTCGCTGCGCTCACGGCTCTGGCAGTGAATGGGGGTAAATGGCACTACAGGCGCCTTTTATGGATTCATGCAAGGAAACTACCCAGTAATTAAAGCCAGTCACGGGCTTCTCAGGGCGTTTTATGGCGGGTCTGCTATGTGGTGCTATCTGACTTTTTGCTGTTCAGCAGTTCCTGCCCTCTGATTTTCCAGTCTGACCACTTCGGATTATCCCGTGACAGGTCATTCAGACTGGCTAATGCACCCAGTAAGGCAGCGGTATCATCAACAGGCTTACCCGTCTTACTGTCCCTAGTGCTTGGATTCTCACGATAAAAAACGCCGGCGGCAACCGAGCGTTCTGAACAAATCCAGATGGAGTTCTGAGGTCATTACTGGATCTATCAACAGGAGTCCAAGCGAGCTCGTAAACTTGGTCTGACAGTTACCAATGCTTAATCAGTGAGGCACCTATCTCAGCGATCTGTCTATTTCGTTCATCCATAGTTGCCTGACTCCCCGTCGTGTAGATAACTACGATACGGGAGGGCTTACCATCTGGCCCCAGTGCTGCAATGATACCGCGAGACCCACGCTCACCGGCTCCAGATTTATCAGCAATAAACCAGCCAGCCGGAAGGGCCGAGCGCAGAAGTGGTCCTGCAACTTTATCCGCCTCCATCCAGTCTATTAATTGTTGCCGGGAAGCGTAGGAGTTGAGTTCGCCAGTTAATAGTTTGCGCAACGTTGTTGCCATTGCTACAGGCATCGTGGTGTCACGCTCGTCGTTTGGTATGGCTTCATTCAGCTCCGGTTCCCAGACGATCAAGGCGAGTTACATGATCCCCCATGTTGTGCAAAAAAGCGGTTAGCTCCTTCGGTCCTCCGATCGTTGTCAGAAGTAAGTTGGCCGCAGTGTTATCACTCATGGTTATGGCAGCACTGCATAATTCTCTTACTGTCATGCCATCCGTAAGATGCTTTTCTGTGACTGGTGAGTACTCAACCAAGTCATTCTGAGAATAGTGTATGCGGCGACCGAGTTGCTCTTGCCCGGCGTCAATACGGGATAATACCGCGCCACATAGCAGAACTTTAAAAGTGCTGATCATTGGAAAACGTTCTTCGGGGCGAAAACTTTCAAGGATCTTACCGCTGTTGCAATCCAGTTCGATGTAACCCACTCGTGCACCCAACTGATACTTCAGCATCTTTACTTTCACCAGCGTTTCTGGGTGAGCAAAAACAGGAAGGCAAAATGCCGCAAAAAAGGGAATAAGGGCGACACAGAAATGTCAATACTCATACTCTTCCTTTTTCAATATTATTGAAGCATTTATCAGGGTTATTGTCTCATGAGCGGATACATATTTGAATGTATTTAGAAAAATAAACAAATAGGGGTTCCGCGCACATTTCCCATGGTGCCACCTGACGTCTAAGAAACCATTATTATCATGACATTAACCTATAAAAATAGGCGTATCACGAGGCAGAATTTCAGATAAAAAAAATCCTTAGCTTTCGCTAAGGATGATTTTCTGGAATTCGCGGCCGCTGTTTCTTCGAATTCGCGGCCGCTTCTAGAGTTATGACAACTTGACGGCTACATCATTCACTTTTTCTTCACAACCGGCACGGAACTCGCTCGGGCTGGCCCCGGTGCATTTTTTAATACCACGAGAAATAGAGTTGATCGTCAAAACCAACATTGCGACCGACGGTGGCGATAGGCATCCGGGTGGCTTCGTTGGTCCTCGCGCCAGCTTAAGCGCTAATCCCTAACTGCTGGCGGAAAAGATGTGACAGACGCGACGGCGACAAGCAAACATGCTGTGCGACGCTGGCGATATCAAAATTGCTGTCTGCCAGGTGATCGCTGATGTACTGACAAGCCTCGCGTACCCGATTATCCATCGGTGGATGGAGCGACTCGTTAATCGCTTCCATGCGCCGCAGTAACAATTGCTCAAGCAAGTTTATCGCCAGCAGCTCCGGATCACGCCTTCCCCTTGCCCGGCGTTAATGATTTGCCCAAACAGGTCGCTGAAATGCGGCTGGTGCGCTTCATCCGGGCGAAAGAACCCCGTATTGGCAAATATTGACGGCCAGTTAAGCCATTCATGCCAGTAGGCGCGCGGACGAAAGTAAACCCACTGGTGATTAGTTCGCGAGCCTCCGGATGACGACCGTAGTGATGAATCTCTCCTGGCGGGAACAGCAAAATATCACCCGGTCGGCAAACAAATTCTCGTCCCTGATTTTTCACCACCCCCTGACCGCGAATGGTGAGATTGAGAATATAACCTTTCATTCCCAGCGGTCGGTCGATAAAAAATCGAGATAACCGTTGGCCTCAATCGGCGTTAAACCCGCCACCAGATGGGCATTAAACGAGTATCCCGGCAGCAGGGGATCATTTTGCGCTTCAGCCATACTTTTCATACTCCGCCATTCAGAGAAGAAACCAATTGTCCATATTGCATCAGACATTGCCGTCACTGCGTCTTTTACTGGCTCTTCTCGCTAACCAAACCGGTAACCCCGCTTATTAAAAGCATTCTGTAACAAAGCGGGACCAAAGCCATGACAAAAACGCGTAACAAAAGTGTCTATAATCACGGCAGAAAAGTCCACATTGATTATTTGCACGGCGTCACACTTTGCTATGCCATAACGTTATCCGTAAGGATTAGCGGATCCTACCTGACGCTTTTTATCGCAACTCTCTACTGTTTCTCCATACCCGTTTTTTTGGGCTGGCTCCGGAAGATGCTGAGATGATGCAAACCGTTTTAGCGAAAATCGTCGCAGACAAGGCGATTCAGTAAGCTTACCGCAACGGCGGCAACCACTGGCCGGTTTTTCAGATGGTCGCCAGCACGCGACATTTTTATGATGCGCTACAGGGTGCGCGCACGGCGTTTATTCTGGAGTGCAAGAAAGCGTCGCCGTCAAAAGGCGTGATCCGTGATGATTTCGATCCAGCACGCATTGCCGCCATTTATAAACATTACGCTTGGCGATTTTGGTGCTGACTGATGAGAAATATTTTCAGGGGAGCTTTAATTTCCTCCCCATCATCAGCCAGATCGCCGCAAGCCAGTTTTTATGTAAAGACTTCATTATCGACCCTTACCAGATCTATCTGGCGCGCTATTACCAGGCCGATGCCTGCTTATTAATGCTTTCAGTACTGGATGACGACCAATATCGCCAGCTTGCCGCCGTCGCTCACAGTCTGGAGATGGGGGTGCTGACCGAAGTCAGTAATGAAGAGGAACAGGAGCGCGCCATTGCATTGGGAGCAAAGGTCGTTGGCATCAACAACCACGATCTCCGTGATTTGTCGATTGATCTCAACCGTACCCGCGAGCTTGCGCCGAAACTGGGGCACAACGTGACGGTAATCAGCGAATCCGGCATCAATACTTACGCTCAGGTGCGCGAGTTAAGCCACTTCGCTAACGGTTTTCTGATTGGTTCGGCGTTGATGGCCCATGACGATTTGCACGCCACGATGCGCCGGGTGTTGCTGGGTGAGAATAAAGTATGTGGCCTGACGCGTGGGCAAGATGCTAAAGCAGCTTATGACGCGGGCGCGATTTACGGTGGGTTGATTTTTGTTGCGACATCGCCGCTGCGTCAACGTTGAACAGGCGCAGGAAGTGATGGCTGCGGCACGTTTAATATGTTGGCGTGTTCCGCAATCACGATATTGCCGATGTGGTGGACAAAGCTAAGGTGTTATCGCTGGCGGCAGTGCAACTGCATGGTAATGAAGAACAGCTGTATATCGATACGCTGCGTGAAGCTCCAGCACATGTTGCCATCTGGAAAGCATTAAGCGTCGGTGAAACCCTGCCCGCCCGCGAGTTTCAGCACGTTGATAAATATGTTTTAGACAACGGCCAGGGTGGAAGCGGGCAACGTTTTGACTGGTCACTATTAAATGGTCAATCGCTTGGCAACGTTCTGTTGGCGGGGGGCTTAGGCGCAGATAACTGCGTGGAAGCGGCACAAACCGGCTGCGCCGGACTTGATTTTAATTCTGCTGTAGAGTCGCAACCGGGCATCAAAGACGCACGTACTCGGCCTCGGTTTTCCAGACGCTGCGCGCATATTAATCTTCGTAGCGGCCGCTGCAGTCCGGCAAAAAAGGGCAAGGTGTCACCACCCTGCCTTTTTCTTAAAGTGAAAAGATTACTTCGCGTTATGCAGGCTTCCTCGCTCACTGACTCGCTGCGCTCGGTCGTTCGGCTGCGGCGAGCGGTATCAGCTCACTCAAAGGCGGTAATCTCGAGGTTACATTGTCGATCTGTTCATGGTGAACAGCTTTGAATGCACCAAAAACTCGTAAAAGCCTGATGTATCTATCTTTTTTACACCGTTTTCATCTGTGCATATGGACAGTTTTCCCTTTGATATGTAACGGTGAACAGTTGTTCTACTTTTGTTTGTTAGTCTTGATGCTTCACTGATAGATACAAGAGCCATAAGAACCTCAAATCCTTCCGTATTTAGCCAGTATGTTCTCTAGTGTGGTTCGTTGTTTTTGCGTGAGCCATGAGAACGAACCATTGAGAATCATACTTACTTTGCATGTCACTCAAAAATTTTGCTCAAAACTGGTGAGCTGAATTTTTGCGGTTAAAGCATCGTGTAGTGTTTTTCTTAGTCCGTTATGTAGGTAGGAATCTGATGTAATGGTTGTTGGTATTTTGTCACCATTCATTTTTATCTGGTTGTTCTCAAGTTCGGTTACAATCCATTTGTCTATCTAGTTCAACTTGGAAAATCAACGTATCAGTCGGGCGGCCTCGCTTATCAACCACCAATTTCATCTGCTGTAAGTGTTTAAATCTTTACTTATTGGTTTCAAAACCCATTGGTTAAGCCTTTTAAACTCATGGTAGTTATTTTCAAGCATTAACATGAACTTAAATTCATCAAGGCTAATCTCTATATTTGCCTTGTGAGTTTTTCTTTTGTGTTAGTTCTTTTAATAACCACTCATAAATCCTCATAGAGTATTTGTTTTCAAAAGACTTAACATGTTCCAGATTATATTTTATGAATTTTTTTAACTGGAAAAGATAAGGCAATATCTCTTCACTAAAAACTAATTCTAATTTTTCCGCTTGAGAACTTGGCATAGTTTGTCCACTGGAAAATCTCAAAGCCTTTAACCAAAGGATTCCTGATTTCCACAGTTCTCGTCATCAGCTCTCTGGTTGCTTTAGCTAATACACCATAAGCATTTTCCCTACTGATGTTCATCATCTGAGCGTATTGGTTATAAGTGAACGATACCGTCCGTTCTTTCCTTGTAGGGTTTTCAATCGTGGGGTTGAGTAGTGCCACACAGCATAAAATTAGCTTGGTTTCATGCTCCGTTAAGTCATAGCGACTAATCGCTAGTTCATTTGCTTTGAAAACAACTAATTCAGACATACATCTCAATTGGTCTAGGTGATTTTAATCACTATACCAATTGAGATGGGCTAGTCAATGATAATTACATGTCCTTTTCCTTTGAGTTGTGGGTATCTGTAAATTCTGCTAGACCTTTGCTGGAAAACTTGTAAATTCTATGACCCTCTGTAAATTCCGCTAGACCTTTGTGTGTTTTTTTTGTTTATATTCAAGTGGTTATAATTTATAGAATAAAGAAAGAATAAAAAAAGATAAAAAGAATAATA
+
77799BICBCCGJA==>;4<<>?BCHGIEJIIHJJGJHBDFJJGJHJJJIJJJJJJJJJHJJJJJJB@;;75//09=,++,+/,)+ABEGDGA@JJJJJFJFGHHJJDHHGFJJHJIJJJJJJJJJJGJJJJJJJJGHHJJJFJGJGJJJIJJIJJHEFBFHH@?>>BAEJJJJIHGBA>9877;DFJJJJIIFJJJJJHIHGJJJJJJIJHHFGJJIJJJBDAA444GIJCBCEIJIEFEFJDFDHJJGIJJJHD;;;;JIDCEG::;;IHGJH;;67+'&')-*(%')23***+@AAACCGC>;,**2<DHIJJJJGEFJJJJJHJJJHFIJFJJJJGJHJJJC@@=AEHJGJIGJHDA?AGHJHH?;;FDFH@>?HJ=DE54)))+00167*))*47?>===>EHJEE>>94489::9:99886789;J8778@<;<<9GGEIFII;;;3223768<<<=>JHJHJJJGJHJJJGJJJJJJFHJGDBBDHCA::>?JHGF:;5578@FGJBA::1'@CFHGJJEF5335>?><<>?A=@<=<?F@A?>:78878652136:4*))*4334<<<:((((123788DABBBEECCEJFJDABCGGE::99FGJJHJ@??@7777JJIFEFEJEGJEIIHJFJJHJFJFHFBCHE@AA:;8888;0001>CCEIJHEFFDGFDJJJGJJJHHDJA>ABGEGFJHJJFJIGEIB?AJJ===FB?@=@IDJH>JDCFEJHIHFJHHJJJJJJJFEHJHGJJJEHEA8H;:7885:EF@JJIJGJJJJJJJGJJJJJEHFHEJIEDEGFDB<2IGJEJJDIDC@>98'&(+'9ADFJJHJJGFDDB::<<@AB?=?@@DHEAB;3.))))*+000//1.--/985,(($$$$$*)%$$#$$+68AAABFIJIGDEEFJJGEHJFIIIJHGFJJJJFJJGI3100,-((((10,*.=@@AA><?<==>D7666>==BFBA@AJJFDICEGBBDCAJ.22(((445B@@AGJFGEIHJECCCGB?:CECJFJHFIDFC?AHFGJJBBCJGCFFDDEC=?B@JHD=95556***8@9889EEHFABBIGJGFGJJJJJJJJHJGGJJJJJJGJJGJGJGGGHDC?@@@JHJJJJJDJGDJJJIDDJJJHJJIJJHGJJJJJJIJJJCBBEJ<>++FGABD==DC<=<=CFCIHDFC::556789CEEDCEGIJJEHEEHJBFEEE>>@87:8AB>;??AFECEBFFGJGJJAA@<3,)/++,'.-.,,..8<B@BC@=?BC8777A,,,-9ABHHFJJJE?BB<:8-***JJAA@JGA=(((*200007?B=??=??==<;9444587::><C==>>B@CIH9888<=ACFEDD<<<=A;:5(%&&*<=ABJA9D?=>AHEJJJDEEJJJGJJABBAIJGFHJIFIHGHJHJIGJJJJJIFFHIHFHFJJJJJGJFC;;8:@977755)'%&)+&'&%&&80000<1000*(%(())7;:@BEHEEGEHFGJGIFFJIGE::::AFFJEFFE><=<HJJGGDDCFIJJFGGFHHDHEJJ8778BA<:AA@@IFJJ11012-..1000422:;<=FJEDBD;1EEBCEA@9998:CCBABC=>FJJGJJJJJJIJJJJIHJHIIGHJJJJJJJJJGJJJJJJJFJJJJJJ?@EIJHHJJJJJJGEED>B>;AEFJA98;=;=9<<E====<21166((()577=?CIJJJHJHEDEEDFD<HG<AJF@FHGDJHJECECGIJA@,267?GJJGHGCHFGECJFJJJJFCCDHJ8337?<<=@BBF>>=.CDFEJFJJIJJJIJJHH@>>>DGFECCJEECJFGGJFGGHIJJJJEIC?CA21)))'')(&&%%'(+0102239?DIJE===>@><???ACABFJJGGJGJJFJEEF@@A@BH?:'&%&'%&(2=CHJGJJ?>?>FBA??<767001DBCCFIHJHFJJHJJFJGJJGFHHFJFGIFDFHEHJJFGJJEJJJIJHJJJJJIIJJJGJJIJJIEGDJJJIEIJJGFHJJJHJJJJJJJIFJJHHJJJJHFJHJJ@@?CJF>===JHJHJGJBABDB::D@AADJGJJGFJIJJIJJJJEJFFJCCADFIJJHJGJJDFIED6GJJJJJEJJJJFJJBA>?@@C=:::=<'''&',/01356>=4444878544:651/)+1&CEGEG<>?CJJJJJJGJJHGCEJJFJHJJJHJJJFCB@@JHJJHHJJJGIJJFDD@=<>;@ABFIJJIDAAHJB=9:=?=AAEA;;<;@>ABACCHJEJJIJJJJJJJHJJJJJJJJJJJJGIFJHJGJJFJJGHGHFJIBGJJJGHJEHIJIIC,)(()(,@BHJDHFHJFFGGJDHHJJHJGJJJJIEEJGJIJJJGG>CIJJJCEJJIIGJJJJFEI3**JDEHHJJJGJJJJGJIJIDICAEAEJJJJJGFHGJDJHJGJJCFE<<EIJJDIFJ<<=1'&&'--4778:=<::JEJJJEJIJJJ@?>?CHJ@;:;9))((.('-.4,,--;>AHGIEGHCCBFJG9999JGJJJJHJJJJJGJGJJJJIJGJJIJJJJJJJJEEECJHJFJAE?9990/00JHHJCB3333B@@?AEJJJJJIJJJEHJGGJ@@?@>2JGEJJJGDFHBC?5<GAC?@@E@JEGHIIFJJJJJJIJJJJHJHJJJJJJHJJJJIHJFJHJJJFCJJFEHABFJJJJJJJGJJJECECIJJJJIJE>@9B?4+*9;>::;:;?;89GJFGIJJJJIJIA@B@EJGHCFFHJJJJJJJJGJJFDCEJJJGHJDDD++++HJIFJGJCJHJGHCGJJJJJJJJJJCEJEDGJ<<<=JDGJJFFJJJIIJJJGE21/((&**&,))&'''-,)'(''').1<IIJABCEJJJJJJFIJFFGGGJGIJJHJGJ;/+**'*-5993IGJJGHJFJHHJIAABC<0/-,+)$$$(&&$$&'%$%%<<??IJHJIFJFJJJJGJJHGFJGIEGCDB@AFEE6556<0///++++,(((*)'''&)))((''%%%&000,++->?=))()=<<4--8.-003445CEJ<<<=GJJFJFJJIJGJJFIJJJJJH>=BAJGJJCDJFJJJJEGJHA?><>;:<<BCFGBDDGEFCBBGDJJEJF@@?JEDEGB''((779CGJJJHGJA6667JJJJCDCCDFCEJFIGJFJJJJJHDGJ>?>?HCC>3*)((''(*:5556<===BABBB22149;C>@?AG/..04@?92223138:??@;50;>>C5'&&&('(++*+0('&%+-+)*+''&&&*76789BEJJDDH=988@@@>IGJGCJC98*'''&&2112123GGFEFGIEE=FHDJJJJFJIJJJJJJJJGFJIJJHDEEJGCCIGDJEFJJJJJGDFJJIJJJJJJIJJJJJJJJHJIJFEJGJIJJECEHIJJJHGJFJEEFJJ<;;<C0--0CEHJJIJHGJJJJJJJJJJJJJJJHGJJJJGIJJI==<<EIHIJHDJHJJJECB8888ICCFG;;;<))(*0(%$%%)+8::JFC<::>ADHJJJFIFJJHIFGJHCG@CJJJIJJBB954673:<==HH:999E==<=??@@@EDDHHF@@@AGGJJHJIJJJIJJIFHJGJJJJJIJJGJJJFBB?=>EIJGIEJJHJJBBB>=17442../7CEFIFAAAADE@7664556<9=<=A,,,,A::22+**'())***6663@DFHFFDJGHJHGJBFJJJHJGHJGJEC9999CBJB;<;;11<JGGJHIGJFEEJJFJJHJEGEJEJJGHJJJFF@EGFGEJ@@@>:@@A@=;864:::657658.-,'('&'(''+/9<=>?HGCFHIJHJJHJBCJJJJJIJJJJJJG822221))/+&''')+,7**88AAA:2215....JIIFDEDCCCC8999JFJJJJJGHJJHJJJIJJJJJIIJJHJJJJGJGGJJHJJIJHJJJJJJJJHJJJJJIFJJJJJJJEEDBEECCEIJJEA9-))%$%)))'&&)63.,-<<==JJHJDFIFGJJJGJJJJJJIHJEABCFGGJGJGJ?J>A>??70CDJJJJJJGGJJJHHJJJJJJJJJJJJJEJJFIIIJGJJJIJIJJJGJJHIJFIJJHFJGFHFJAABBJFJHIJCCEC>>?@@BGE@@@@JJJGHGJGJJJJJ*)))0.2<BDDJIFBB?3112581113('''4344CJJJIJJJGIJ***,;8:8<<=JFJJJIDHJ9@BDEFJJIHJJGJHDJ??>>??><=CCDFHHJGIJJJEGG@AB>=77)(((+++49FFFJIGJFJFJJJGJIJHJJEGJJIEF745'&'%%*+JEGGEJIJGIJABA>>=9=555JJJEJGE3225<886)(('('+1('&%0**5010%'(&$#$$-1174478<>?HFJJJJJJIJJJJJJJJFFGHJFJJJJJJHJJIDGHJJHDCHE?;<=>BDED@:88:@><=?GCIDHC?=>97777GJGJJJJGJ???@J@;;;=FJEG8777A6/../JJJJDFJHJJIJGJIFGJJJ@@@AEBAADGDJHGHJIFEHHIGJJGJJJJGJJJ@>??C@=BAJFEACEDFIGJJJGIIHJJJJJHJJJJJJCBAAHGGFEHHJFJFJJIJHHGGHHHJJJJJJJJGJJGA@@FGJJ@??>JIHHEJIJJJHIGJGJFGIJJJJHJJGGJHEEJJIJGF@??>89B;;AAEF>D<55238?@@;;;<>HFFFGE?084422HEJHHJJHJJJHJIJJJ998;EDDHHGD:<><;<;999<)(('*'%&/:<<<>AA<<<>>;<<=FDFGHHJJJJJFE>JJ32))046FDBDFJJEJGHGJJFJGHJJJ0../GDFEHJHIGJIHGIGEJJEDJJJJEFJJJHJGEIJH=<<;ACHIJJIDDGJFJGJJJIJJJJJHJJGGIFJIJGJEFJJJJGJHJJJJHEFIJIFCCGDJ>:655840.--*)$$%)>=CDCBJEHED@?0.--,/01565<BGJJFHGHDIJIFCBDCDBBBJB@AAJJ9886**>@JJFFGJGFDCG955'&&(..8AABHHFFGFEIJGJJHJJGIFJJJHGJJJJIIJJJJIJFJJJGGIJCCDD@?==EDDEHJJJJGJEJGHIJJ@?>>?EEDGJJEB889:;;:;BAC?>A>>;=AJIHGDFJGGIFIFIJJJIGJFJC?693??BA@<=;;FGBCGDJJGJJJHJJIIJEFGJJJJJGJIHGJFEDE544665889?CCGGCCEHIJHJFJGHIJJJGGJJIHICCCGFCEGJC:99@AJJJJJJJHJJIAAFHHGFEEECEHFJGHHJJIFDCBBJGJIJJJHGGGC<BBB:CBAD=3++8<A@@ADFFEIHCEEFFJHJFEEFEJJFCGIIFEDBEEJHJJHGJG6667=DFFJEJGJJECEGHHJGFJFJHEJJJFFGGIJJJEIIHHGFFDCDEJHIEDGEDJGGJJEEFDGJJI:9;::/.-,43348DIJHGJHG==<<<<<<8998<<=FHGEIDBCA@A@00//52113:/?A@FGJIIHJEJAACGJHGH9555((((BEFJEFGHJCBDBGEEDJIHFGGCDECEBA;:;;=:;CHJGFFFJJJFGHGC@@@BEJFGC???AFFGA<<<=HIGA?A@FE@@?JGJFGJDCCCEDCDJA7543/0,+++**--<;IFGEJJHEEGDBFCJJJDCDBCD34224493:93110(('(-<54558@ACAAA>>;:;??@67AFHGGFFGA?@?CCEGDFJEHGCBCCDCBCCGDEIJHJJF@@C2/CECBFGGEDHJJJ::9;B<>..%%&'**+++,333:736+)%%&&'(,4<6=====?;:BDJH>=>???46445@BBFCABACECBEHJJEAAB@@?86;9;;776=GGGJFGI?>=@DHFF753+*()
@Glass_T7V_11_D3_12_8_27
GCTGGCAGAGCTTCACGCAGCGTATCGATATACGGCTGTTATTCATTACCATGCAGTTGCACTGCCGCCAGCGATAACACCTTCTTTTGTCCACCACATCGGCAATATCGTGATTGCGGAACACGCCAACATTGCAACGGTCGCCATCGCTGGTGCGCCTGTGGGACGCTTGACGCAACGCGGTGATGTGGCGACAGAAAATAAACGCCGTAAATGGCACCACGCTGCATTAAGCTGCTTTCACATCTTGCCCACGCGTCAGGCCAGCATGCTTTCTTCTTCACCCAGCAACACCCGGCACACGGCAGCATGTGCAAATCGTCATGGGCCATCAACGCCAGAACCAATCAGAAAACCGTTAGCGAAGTGGCTTAACTCGCGCACCTGAGCGTAAGTATTGATGCCGGATTCGCTGATTACCGTGCCACGTATGCCCGTTTCAGGCGCAAGCTCGCCGGTTACGGTTGAGATCAATCGACAAATCACGCAAGATCGCGGTTGTTGATGCCAACGACCTTTGCTCCCCAATGCAATGGCGCGCTCCTGTTCCTCTTCATTACTGACTTTGGGTCGGCGCCCCCATCTCCAGACTGTGAGCGACGGCGGCAAGCTGGCGATATTGGTCGTGATCCAGTACTGAAAGCGTTCATCAGCAGGCATGCGCCTGGTGATGGCGCGATTGATCTGGTAAGGGTGGATGATGAAGATCTACATAAAATCGGCTGCGGGGCGATTTGGCTGACGATGGAGAGGTCAACTTACCCTGAAAATATTTCTCATCAGTCAGCACCGAAATTGCCGAAGCGTAATGTTTATAAATGGCGGCAATGCATCTGGATGGAATCCGTCGCGGATCACGCCTTTGACGGCAACACTTTATTTCACTCCAGAATAAACGCCGTGCACCGCCCGCCCCTGTCACGCATAGTGGAACGCGTCGTGCTCGGCTGAACCTCATTGTAAAACTGGCCAGCAGTATACTGTCAGGCTTGCCGATCACCTGTACAACGATTTCGCTAAACGGTTTGCATCATTGCATACTTCTACCTCTTTTCTCTGTGGTCGCTGGCTTAAAAAACCGGGTATGGAGAAACGGTAAGAGTTGCGATGAGAAAAAGCGTAGGGTAAAATCCGCTAATATTTATGGATAGAATGCTATCAGCATCAGCAAAGTGTAACGCTGCATGCAGATGATCAATAATACTGCATGATTATAGACACTTTGTTACACATTTTGTCATGGCTTTCGTCCGCTTTCAGATCTCTTTAATGACCAGTGTGAGCTTTGTAACTCCAGGAGAAGTAAAAGACGCAGTGACGGCAATGTGAGATGCAATGAAATAGTTTTATTTATTGAATGGCGGGAGTATGAAAAGTATCGCTGAAGCGCAAAAATAATTGCCTGCTGCCGGGATACTGGTTTAATGCCAGTGTTAACTGCCGCTAACGCCAGTTGAGGCCAACGGTTATCTCGATTTTTTTATCGACCGACCGCTGGGAATGAAAGGTTATATTCTGGATACTTCACCATTCACAGTGGGGTGGTGAAAAATCAGGGACGAATTTGTTTGAGCCGGGTGATCTGTGTATTTTCCCGCAGGAGAGGTGACCGCTGGGTCGTCATCCGGAGAACTAGCGAATGGTATCGCCAGTGGGCTTACTTTCGTCCGCGCCTACTCGCATGAATGGCTAAACTGGCCGTCAATATTTGAGAATACGGGGTTCTTTCGCCGGATGAAGCGCACCAGCCGCATTTCAGCGACCTGTTGGGCAAATCATTAACGCCGGGCAAGGGGAAGGGCGCTATTCGGAGCTGCTGGCGATAAATCTGCTTGAGCAATTGTTACTGCGGCACATGGAAACGATCCAGTCCATCCACCGATGGATAATCGGGTACGCGAGGCTTGTCAGTACATCAGCGATCACCTGGCAGACAGCAATTTTGATATCGCCAGCGTCGCACAGCATGTTTGCTTGTCGCCGTCGCGTCTGTCACATCTTTCCGCCAGCGGGTGCCGGGATTAGCGTCTTAAGCTGGCGCGAGGACCAACGTATCGCCAGGCGAAGCTGCTTTGAGACACCCCGCCCAGATGCTGTGAGGCCGTTTGGTCGCAATGTCGGTTTTGACGATCAACTGTATTTCTCGCGGGTATTTAAAAAATGCACCGGGGCAGGCCCGAGCGTTGGTGCCGGTATTGGAAGAAAAAGTGAATGATGTAGCCGTAGAATTATCATAACTCTTAGAAGCGGCCGCGAATTCGAAGAAACAGCGGCCGCGAATTCCGGAATCATCCTTAGCGAAAGCTAAGGATTTTTTTAGTCTGAAATTCTGCCCTCGTGGTGGCCTTTTTTATAGGTTAATGTCATGATGATAAGTGTTTTTAGACGTAGGTGGCACCATGGGAAATGTGCGCGGAACCCCTATTTGTTTATTTTTCTAAATACATTCAAATATGTATCCGCTCATGGGGCAACGTTGATAAATGCTTCAATAATATTGAAAAAGGAAGAGTATGGTATTTCAACATTTAGTGTCGCCTATTCCCTTTTTCAGCATCCGCTTTCCTGTCGCCGAAACGCTGGTGAAAATTAAAAGATGCTGAATGGTAATTGCTACGAGTAGGTTAGTGAACTGGATCTCAACAGCGGTAAGATGAGAGTTAGCCGAAGACGTTTTCCAATGATGAGCACTTTTAAAGTTCTGCTATGTGGCGCGGTCTTGTCCGTATTGACGCCGGGCGGGGCAACTCGGTCGCCGCATACACTACTGCTCAGAATGACTTGGTTGAGTACTCACCAGTCACAGAAAAGCATCTTACGGATGGCATGACAGTAAGAATTATGCAGTGCTGCCATCATCAGTGATAACACTGCGGCCAACTTACTTCTGACAACAATCGGAGGACCGAAGGAGCTAACCACTTTTGCACAACGTGGGGATGGTGGCCTTCAATCGTCGGGAACCGGAGCTGAATGAAGCCATAGCAAACGACGAGCGTGACGCCCGCGATGCCTGTAGCAATGGCAACAACGTTGCGCAAACTATTAACTGGCGAACTACTCTTCAGCTTGCGGCAACAATTAATAGACTGGATGGAGGCGGATTCGTTTCCAGCATTTCTGCGCTCGGGCCCTTCCGGCTGGCTGGTTTATTGCTGATAAATCTGGAGCCGGTGGCGTGGTATTAGCGGTATCATTCCGTTGGCTGCAGCCAGATGGTAAGCCCTGCGTATCGTGGTTCTGCACGACGGGGAGTCAGGCGACTTATGGATGAACGAAATAGACAGATCGCTGAGATAGGTGCCCCTCACTTCAGTTAAGCATTGGTAACTGTCAGACCAGGATTTTTACAGCTCGCTTGGACTCCTGTTGATAAATCCAGTAATAACCTCAGAACTCCATCTGGATTTGTTCAGAACGCTCGGTTGCCGGCCGGGCGTTTTTTATTGGTGAGAATGAAGCGCTGGGACGGTAGAACAGGGTAAGCCTGTTGATGATACCGCTGCCTTACTGGGTGCATTAGCCAGTCTGAATGACCTGTCACGGGATAATCCGAAGTGGTCAGACTGGAAAATAAAGGCAAGTGCTTTAGAACAGCAAAAAGTCAGATAGCACATTAGCAGACCCGCCATAAAACGCCCTGAGAAGCCCGTGACGGGCTTTTCTTGTATTATCGGGTAGTTTCCTTTGCATTCCATAAAAGGCGCCTGTAGTGCCATTTACTGCCGTCACTGCCAGGGCGTGAGCGCAGCGAACTGGAATGTAGCGAAAAGACAGCAACTAGGTGCCTGATAGTAGGAGACAAAAGGAATATTCAGCAGTTGCCGAGCTGAGGAGTTGTGAAGCCTTAGGGTTTTAAGGGTCTGTTTTTGAGGCGAACAGCGTTAAGATAGTCCTTTGTAATACTGCGGAACTGACTAAAGTAGTGAGTTATACGCCACTCAATATCTCTTTTATCTTTGTTTTATTCTTCTTTTATTCTATAAATTATAACCACTTGAATATAAACAAAAAAAACACACAAAGGTCTAGCAGAAAAATGCCAAGAGGGTCTAGCCAAGTTACAAGTTTTTCCAGCAAAGGTCTAGCAGAATTTACAGATACCCCACAACTCAAAGGAAAAGGACATGTAATTATAATTGAGCACCCATCTCAATTGGTATAGTGATTAGAATCACTTAGACCAATTGAGATGTATGTATGATTAGTTGTTTTCAAAGCAAATGAACTAGCGATTAGTCGCTATGACTTAACGGTAAGTGAACCAGACTAATTTTATGCTGTGTGGCACTACTTCAACCCCACGATTGAAAACCCTACAAGGAAAGAACGGACGGTCTGGTTCGCTTATAACCAATTCGCTCAGATGATGAACATCAGTAGGGAAAATGCTTATGGTGTATTAGCTAAAGCAACCAGAGAGCTGATGACGAGAACTGTGGAAATCAGGAATCCTTTGGTTAAAGGCTTTGAGATTTTCCAGTGGACAAACTATGCCAAGTTCTCAAGCGAAAAATTTGGAGACATCCGTCATGAAAGAGATGCCTTATCTTCCAGTTAAAAAAATTCATAAAATATAATCTGGAACGTGTTACGTGTTTGAAAACAAATATTCTATGAGGATTTATGAGTGGTTATTAAAAAAGAACTAACACAAAAGAAAACCGCAAATGTGGTGGCCTTTGATGATTTAAGTTCATGTTAATGCTTGAAAATAACTACCATGAGTTTAAAAGGCTTAACCAATGGGTTTTGAAACCAATAAGTAAAGATTTAAACGTTGCGGCAATGGAGCTGGTGGTCTCATAGCGAGGCCGCCCGACTGATACGTTGATTTTCCAAGTTGAACCAATAGACAAATGGATATTCGTAACCGAACTTGAGAACAACCAGATAAAAATGAATGGTGACAAAATACCAACAACCATTACATCAGATTCCTACCTACATAACGGACTAAGAAAAACACTACACGATGCTTTAACTGCAAAAATTCAGCTCACCAGTTTTGAGGCAAAATTTTTAAGTGACATGCAAAGTGAGTCTAAATTCAATGGTTCGTTCTCATGGCTCACGCAAAAACAACGAACCACACTGGAGCATCTGGCTGAGATACAAAGGATCAGTCTATGGCTCTTGTATCTATCAGTGGAGCATTAAGTGACCAAACAAAAGTCAAGCGACTGTTAGCCGTTACATATCAAAGGGAAAACTGCCATTGCACAGATGAAAACGGTGTCCAGAAGATGGTGACGGAGCTTAGTTGGTGAACTGAAAGCTGTTCACCATGAACAGATCGACAATGTAACCTCGAGATTACCGCCTGAGTGAGCTGATATCGCTCGCCGCAGCCGAACGACCGAGCGCAGCGAGTCAGTGAGCGAGGGAAGCCTGCATAACGCGAAGTAATCTTTCGGTTTTAAAAGAAAAGGGCAGGGTGGTGACACCTTGCCTTTGGGGCGTTGACAGCATTACTTCGTGTGATATTGTCGCGCAGCGTCTGGAAAACCGAGGCCAAAAGACGTGCGTCTTTGATGCCCGTTGGTTACCAGCCGAATTAAAATCAAGTCCGGCGCAGCCGGTTTGTGCCGCTTCCACGCAGTTATCTGCACCTAAGCCCCCGCCAGCAGAACGTTGCCAAGCGATTGACCATTGAATAGTGACCAGTCAAAACGTTGCCCGCTTCCACCCTGGCCGTTGTCTAAAACATATTTATCAACGTGCTGAAACTGGCGGGCAGGGTTTCAGCTTACCGACGCTTAATGCTTTCCAGATA
+
++,,CIJIJD?>:---AA>:99:8899>><<54,+++///+*+*,,)'*+,/..--/.--..42465:::;:/..-22----/)((588=?>AEJIJIJ<;;<EJH;:++++9;:6677<DE65------.,)''./8'''&%%&,0.(()(((')054410'(%%&020.'')),,,2/,,.-++++2*)*(*)'&&&*))%$$$$%%$$%('(%%&$%%$())'%$#$0((45989893'((((3361272)52300../.,..,+++&&''8)(('20+-DIFBCC8777>=90'&%%%%'',(''&%&&'.212356659:7787FDD7/...76+(**/:++++<JJHFJJIGH63347666GEJGGJDBABJFDHGHFHHHHJGFF=;;<,,,)++*++%'''''+//0221//.('(--+,+,++*)**)))*('&'(7:74322)&&&$%&&%%&&'+%$##$%('''5555////33331)()/+***0****+)+--/.('():;;9@?:8743+*'**,/+++&''-///137?69<)?=???7:CCHJJBAAB@733300)((&((',00A99::@BAAAED889?GJEJHJJJHJDFEGDIHC@@310,**(&&%&((+*+*('%%(*551**)&((+)))&'('())''''49;B((((.(%&&%&&$$%+544622/6,)'''(&&&&+)''$%%$$%&'((1222239::../??>==:9))('&&&$%'()&))).-&%%%-+()*--788644*))*,.*+411./-..--13'''0-*(('&()*/'&&&144-,*30014899885445..,+//1.''*&&'&('%&%$$$'./1664544>?::8222(''''''/)**((((85666>>>@ABC984//..)('%()'&'**400/'''''..&&&%(%)'%$%$%$%))('&(&),++*&%%$&&%%&&&)''%(*++,+$$%%%%#$$&$$$%%)*')*&$$&&&%%%')(&&')..++'&((&%&*'%%&'&%$$$$.+&%%&,&&&'-,,,-../6645,,,-'&'&%%'('&&'&'%'(*.,,-/988;7681/0///.)'%'(&&%%**+()*+,-7:9:54,))+(*%%%&%%%$%%%%%%&&('$$(*+%%()().)*'&&&')(((&'*+/-*+++11.+'%%%'*)'&&%&&$%%%&&&%$$$''')*---1.//0+*).938745''''&'//-**-//02;=2--))(+,*)%$%&'&(%%&*+00+%$$#$$%%%$$$$%'()''&%##$%&%$$#$$'(./34/..----22)(('))*,&$$$&(*&%%&&%%%###$15,,,,)*(%%'')'')++*+)')&&&'87622,,,,2///.-0)4=@88))))%%%%5*)()2,10)2--+()))0+--+,*&+&%%&##$##$$$$%$%0--*&%%''.3599:;;++**/-,,*)++.0/16732('((//.04/...0())'*)))8B@BCB=><++((('($#$%*-4263/&))))')+AB:::6665820)))+..3210--,,+++&%&&'%')50//''&((&')((*)*,+.,,*))('''&$##$$$$$$%(''())(***,*'&'&&&))8<@A==888'''(--0::,+++0//:.)*),162.&'...***+988:9999:++-*126::66***.++**)))+(&(-++3643122.**,--99CCBAAB76+.//00222125112AGECFEJJ95,,?B@9889???@EHJJHFIGD::::IJHA?ABA3222776<C<9889B@AFFJHJD@@??A777655=@1112;840/334988//**))*('&%&&%&%$$'*+/22341-.0138<;<>@DDGCJJJG???D@EJEGB:99;@&&&&&&'56:999;BGJHJJFAAAAGJCAA<=>AA<..///../422))&&''(((53,+*+.656AA==20014000/'&&&(%%)1).,3431/)((()((&',*/0-/49<;:979;<A:9=9988??@DA976,+(('&&'(()(('''&&&'(),)'&&)&&&)6****('&&&''''$##$%')++,)*,)((&'''2&&&&.5421/,-/42101//-,..//..33;;=AABB<=>E@<<5555<9;:98&&*%&(%%&'343)(((0*%&&%$%#%)())-**56667==@@BAE11+,**(&&&%&$$$$&%&&'&&(%).01B5440-,+-..,((-.6870-344,,,,/.%%&(0,++%&''-450111..../6:70.'&(''''(*,-/)'%%&/2=CDFBD8773*9898331-.('/56=DBC7///=-,,<=(&),-:((('+&&%$%%*-%%%'(4'''/09755558::@DFAA==:9-,+)&))//00++322234>EDHFJD>9;FIFJEJGEHHGJJJDA@?A?;;;,++%$#$####%%$#%0:<>B<877/'&&'---/0025..//24410.--.-((''&&%&)--,,-,---<53/+,%'668@33313(((0.--,+*+,/(-23+%$$$$%%.'&&&(((),--,))&+0:::723330,)(&&$%%&&&&'''(((((((+)'''())*)(''&&&&-6:@B<<8765.-*%$$$$%#$$&)-.22//236:*+(+*,+++***)))*-+(()-+*+/0//.113///..---*))&&%%&&'(*'(('((%).)&&%''&'''*+34<::8682222000-((%%%%&$$&'%&&).((((((((+++++799??<776++78FFFDCFEJEHFGIFEJIFFACB0///1((*((''((++./:<;??65)))('''./5.--,.-''&%&+)*()('((((*(*:;=>)''(778744450007:<>;;0003&&&'10--)))*2++*+.110'&%%$$%(-(%'+,--)))*5DFDFEBFCEFCC?1111<50.-%&'(,-1//('''8>211,,+)))''/355445///..7<??>==8899=>576699ACC8788<>?BAC('''6...*+-**--1269996BDDDFEGJJJJFFFFH@??875751120//**))+(,,--(&&%$%&(((+**)+)522328;=8@?<:3,((()%&&''**,1/....001<;;:643+%%%%%&%&%&%&&'&%$$%&&&)((&'$%%&%%#%&'$%%%&&),,++'&&&&&(34:0/&&&&&&&%''+,-015?;211//22+***)%&((/0311189;>@43343000//..)'&&&&'',001234(''((.--+,.367----;92223;:2.---..,*((*,.30.%%&(()*+,7788877995,*BJ=))))C@@A@DH('''4---)*,0))23CDDDGJGGI@.,,,36=?CCD;::;A??++((322200//8?A>>=<<?B<:622(&&(+++1++.+3)((',+-,.///@GJFAAABAA==FEJEGJJHGHIEECIACEJJIJ>>---,,-.1-..567888;;=FGE@@JHGJJH888)&&&*469:<<<;;><2255433'&&(('&%$$$$(')%&&',69:9:<ED88++,,0,)))('')&&'')($$825437116@>9:=::.+)+,68<??BEEHAA@@D?HE>@>66668670..0-,,,,21-.)'&('&%%'.4.,5::<>>@ABFE9777AA<712+%%$$%$%$$$$&*)&)''&&&')./---.533339/+)),*(%$###%'))''&&(&'&(&&')2444567)((''&%&)*,/1983110.00***+(((&$&(&&'&(&#$&%&%&%%%#$%)**,+,35>@@B4..*)'''%%%'12&$&+%$(((***))'$$$$%&&'()56=6=?@?A???AFCDEDBCBDDBAECD,,,,''''--+*''('((''('*//...0580/)(((),.36100/00&*+110334778?::9:11003656665233773345=;;ADHEDA@AC@667GC@87323,*+765230/+'&&(')))(((()'&'(&'&)3488:BA66-((9<@BDHEBB>=>>=AB?AEEFBA@@>>?===@??BDBAFGJCCEIFEBBDAA@@?>=>::--,.('%$$$%&++&%%'-(<:;?BA;;;51.-)''))'&''&&&&&'&&&(((++,..----,-****././357;H?3113545<>('''/---+*,,///)(()(('%&&%%(&'''%&)*++467510113:9?>?6555=;<=>>>===<,+,,+/47>EEEA99;<A@?ACBCCC:60-++..+0((')'&''&'&&%%%&''')*)***-0378)(((3111/10//*)),*)%'('''();A@@@>=73125:<=9888<;<<>>ABA?AACABA@ABBAB@?<<<1139:5@>=779;A?2112<ABBBE>>>=?>:32236679.005642210-++,111/01/442206099;;4876444777;>877225441/---00$###$%'***'''&&++-+++,0+,+/../=AGGFGJJEEEEEJGGDD@?=(('(422(((),''$$$%%*''''52,,462--,,11002?<@ACAE+*+.++++32-'()/011((%&1281111<JJ=<<;0&%%'(+*++&%%&&%&&&'&(+(&&&3366666ABABA=?EGC?64447DGGFA?65945****<DDDDJJIJDH>>=>AHDADHFEDJCAFFJA655)))+4?:@988+).*'%%$')**+'''(*))((&%%$$$$'''./-.222420/.031124::;33335DJFBEJDA876=>/00*'%%)*++++112+*&&-..-/=AJJFA@ABHGJGHGIFFEJA?@?=<=CAIE@@AAGFGDFA@?DC??>;9:<>AHJJJJHFJJIJGJFEJJJECJEGJFJGHG999<AACFJJBBJCBBBEECB????GHDJIGJFHGIHGE:852112555?>:9:;EEBBADIHJHJECGC7///271+'&&)+,045&&&&,'&&.1)(((.4330/--6/2**800019773332112256=>@??G::765,$$&%&''%%'/-'((&))($$&((''(&&''(,,22;;A??=?AA@@>?6523/--,,''&%%%'$$%&$$*''&&141-,(((((16886%%%%(+/11.///3345>@9BCA@?;.'((*+,,=?@DFFJEECED75669)&%%&(&&''((%%%$$$&&&'$&'(&&%$$$$%$$%&---./4.2588:;<CG4'''(=<<<DCDGECEED<<<<FDBAEB99/+)*.//2002+++*'&&'/-.243=;=?>=>==::::GJGBCBACBD@==4322''''54443*40...0699;;GJFGECFJ:9:8:75/,,'322/016:;=@979:FA@@=<A?C78823214''&&'*%%%'(&%%%$$#$&$$$$%&&%$%%(''+'')(**+.0.:<;4445DEGGJJHGIJHEHJB?A@>:-,,23321133+++()),%$&$%&++,,'(,,//28<;<>?E??AABGFCEDDEFDDD211788>99A@AABCI=G@A>?@@>?>?,,(())22---765,+++*)),/00576*11//-/&&&&+)))))'%%%+****,33233))))BF@@?///08;<<@@?@EFCFEDGDDA430///247))))40,22167<<<=HHCFFC@)((%&*+,..0//.('&&')*+-+12667?@BBC;::?;=42.'%
@Glass_T7V_11_D3_12_8_28
CCGGTTGCGACTCTACAGCAGAATTAAAATCAAGTCCGGCGCAGCCAGTTGTGCCGCTTCCACGCAGTTATCTGCGCCTAAGCCCGCCAGCAGAACGTTGCCAAGCGATTGACCATTTAATAGTGACCAGTCAAAACGTTGCCCGCTTCCACCCTGGCCGTTGTCTAAAACATATTTATCAACGTGCTGAAACTCGCGGGCGGGCAGGGTTTCACCGACGCTTAATGCTTTCCAGATGGCAACATGTGCTGGCAGAGCTTCACGCAGCGTATCGATATACCAGCTGTTCTTCATTACCATGCAGTTGCACTGCCGCCAGCAATAACGCTGAGCTTTGTCCACCACATCGGCAATATCGTGATTGCGGAACACGCCAACATACTGCAACGGTGCCGCAGCCATCACTTCCTGCGCCTGTTCAACGTTGACGCAACGCGGTGATGTCGCAACAAAAATCAACGCACCGTAAATCGCGCCCGCGTCATAAGCTGCTTTAGCATCTTGCCCACGCGTCAGGCCACATACTTATTCTCACCCAGCAACGCCGCACGGCGGCGTGCAAATCGTCATGGGCCATCAACGCCGAACCAATCAGAAAACCGTTAGCGAAGTGGCTTAACTCGCGCACCTGAGCGTAAGTATTGGTGCCAGTCGCTGATTACCGTCACGTTGTGCCCCAGTTTCAGGCGCAAGCTGGCGGGTCTAGGTTGAGATCAATCGACAAATCACGCAGATCGCGGTTGTTGATGCCAACGACCTTTGCTCCCAATGCAATGGCGCGCTCCTGTTCCCTCTTCATTACTGACTTCGGTCAGCACCCCCATCTCCAGACTGTGAGCGACGGCGGCAAGCTGGCGATATTGGTCGTCATCCAGTACTGAAAGCATTAATAAGCAGGCATCGGCCTGGTAATAGCGCGCCAGATAGATCTGGTAAGGGTCGATAATGAAGTCTTTACATAAAATCGGCTGCGGGGCGATTTGGCTGACGATGGGGAGGAAATTAAAGCTCCCCTGAAAATATTTCTCATCAGTCAGCACCGAAATTGCCGAAGCGTAATGTTTATAAATGGCGGCAATGCGTGCTGGATCGAAATCATCACGGATCACGCTTTTTGACGGCGACGCTTTCTTGCACTCCAGAATAAACGCCGTGCGCGCACCCTGTAGCGCATCATAAAAATGTCGCGTGCTCGGCTGAACCTCATTCTGAAAACTGGCCAGCGGTTGCTGCTGTTTGCGGGCTTCTACCCAAATCGCCTTGTCTGCGACGATTTTCGCTAAAACGGTTTGCATCATCTAGTATTTCTCCTCTTTCTCTAGTAGCTAGCCCAAAAAAACGGGTATGGAGAAACAGTAGAGAGTTGCGATAAAAAGCGTCCAGTAGGATCCGCTAATCTTATGGATAAAAATGCTATGGCATAGCAAAGTGTGACGCCGTGCAAATAATCAATGTGGACTTTTCTGCCGTGATTATAGACACTTTTGTTACGCGTTTTTGTCATGGCTTTGGTCCCGCTTTGTTACAGAATGCTTTTAATAAGCGGGGTTACCGGTTTGGTTAGCGAGAAGAGCCAGTAAAAGACGCAGTGAGGCAATGTGATCCGGATGTGGACAATTGGTTTCTTCTCTGAATGGCGGGAGTATGAAAAGTATGGCTGAAGCGCAAAATGATCCCCTGCTGCCGGGATACTCGTTTAATGCCCATCTGGTGGCGGGTTTAACGCCGATTGAGGCCAACGGTTATCTCGATTTTTTTATCGACCGACCGCTGGGAATGAAAGGTTATATTCTCGATCTCACCATTCGCGGTCAGGGGGTGGTGAAAAATCAGGGACGAGAATTTGTTTGCCGACCGGGTGATATTTTGCTGTTCCCGCAGGAGAGATTCATCACTTCGGTTCATGATCCGGAGGCTGGCGAATGGTATCACCAGTGGGTTTACTTTCGTCCGCGCGCCTACTGGCATGAATGGCTTAACTGGCCGTCAATATTTGCCAATACGGGGTTCTTTCGCCCGGATGAAGCGCACCCGCCGCATTTCAGCGACCTGTTGGGCAAATCATTAACGCCGGGCAAGGGGAAGGGCGCTATTCGGAGCTGCTGGCGATAAATCTGCTTGAGCAATTGTTACTGCGGCGCATGGAAGCGATTAACGAGTCGCTCCATCCACCGATGGATAATCGGGTACGCGAGGCTTGTCAGTACATCAGCGATCACCTGGCAGACAGCAATTTTGATATCGCCAGCGTCGCACAGCATGTTCTTGTCGCCGTCGCGTCTGTCACATCTTTTCCGCCAGCAGTTAGGGATTAGCGTCTTAAGCTGGCGCGAGGACCAACGTATCAGCCAGGCGAAGCTGCTTTTGAGCACCACCCGGATGCCTATCGCCACCGTCGGTCGCAATGTTGGTTTTCAGGGAACCAACTCTATTTCTCGCGGGTATTTAAAAAATGCACCGGGGCCAGCCCGAGCGAGTTCCGTGCCGGTTGTGAAGAAAAAGTGAATGATGTAGCCGTCAAGTTGTCATAACTCTAGAAGCGGCCGCGAATTCGAAGAAACAGCGGCCGCGAATTCCAGAAATCATCCTTAGCGAAAGCTAAGGATTTTTTTATCTGAAATTCTGCCTCGTGATACGCCTATTTTTATAGGTTAATGTCATGATAATAATGGTTTCTTCAACGTCAGGTGGCACCATGGGAAATGTGCGCGGAACCCCTATTTGTTTATTTTTCTAAATACATTCAAATATGTATCCGCTCATGAGACAATAACCCTGATAAATGCTTCAATAATATTGAAAAAGGAAGAGTATGAGTATTCAACATTTCCGTGTCGCCCTTCCCTTTTTTGCGGCATTTTGCCTTCCTGTTTTTGCTTCACCCAGAAACGCTGGTGAAAGTAAAAGATGCTGAAGATCAGTTGGGTGCACGAGTGGGTTACATCGAACTGGATCTCAACAGCGGTAAGATCCTTGAGAGTTTTCGCCCCGAAGAACGTTTTCCAATGATGAGCACTTTTAAAGTTCTGCTATGTGGCGCGGTATTATCCCGTATTGACGCCGGGCAAGAGCAACTCGGTCGCCGCATACACTATTCTCAGAATGACTTGGTTGAGTACTCACCAGTCACAGAAAAGCATCTTACGGATGGCATGACAGTAAGAGAATTATGCAGTGCTGCCATAACCATGAGTGATAACACTGCGGCCAACTTACTTCTGACAACGATCGGAGGACCGAAGGAGCTAACCGCTTTTTTGCACAACATGGGGGATCATGCCAACTCGCCTTGATCGTTGGGAACCGGAGCTGAATGAAGCCATACCAAACGACCAGCGTGACACCACGATCTACCTGTAGCAATGGCAACAACGTTGCGCAAACTATTAACTGGCGAACTACTTTTACTCTAGCTTCCGGCAACAATTAATAGACTGGATGGAGGCGGATAAACTACAGGACCACTTCTGCGCTCGGCCCTTCCGGCTGGCTGGTTTATTGCTGATAAAGATGGAGCCGGTGAGCGTGGGTCTCGCGGTATCATTGCAGCACTGGGGCCAGATGGTAAGCCCTCCCGTATCGTAGTTATCTACACGAACGGGGAGTCAGGCAACTATGGATGAACGAAATAGACGAATCGCTGAGATAGGTGCCTCACTGATTAAGCATTGGTGAGTTGTTAGGAACCATTCACTAGCTGGACTCCTGTTGATAGATCCAGTAATGACCTCAGAACTCCATCTGGATTTGTTCAGAACGCTCGGTTGCCGCCGGGCGTTTTTTTAGTCGTTGAGAATCCAAGCACTAGGGACAGTAAGACGGGTAAGCCTGTTGATGATACCGCTGCCTTACTGGGTGCATTAGCCCAGTCTGAATGACCTGTCACGGGATAATCCGAAGTGGTCAGACTGGAAAATCAGAGGGCAGGAACTGCTGAACAGCAAAAAGTCAGATAGCACCACATAGCAGACCCGCCATAAAACGCCCTGAGAAGCCCGTGACGGGCTTTTCTTGTATTATGGGTAGTTTCCTTGCATGAATCCATAAAAGGCGCCTGTAGTGCCATTTACCCCCATTCACTGCCAGAGCCGTGAGCGCAGCGAACTGAATGTCACGAAAAAGACAGCGACTCAGGTGCCTGATGGTCGGAGACAAAAGGAATATTCAGCGATTTGCCCGAGCTTGCGAGATTGTATTTAAGCCTTTAGGGTTTTAAGGTCTGTTTTGTAGAGGAGCAAACAGCGTTTGCGACATCCTTTTGTAATACTGCGGAACTGACTAAAGTAGTGAGTTATACACAGGGCTGGGATCTATTCTTTTTATCTTTTTTTATTCTTTCTTTATTCTATAAATTATAACCACTTGAATATAAACAAAAAAACACACAAAGGTCTAGCGGAATTTACAGAGGGTCTAGCAAGAAATTTACAAGTTTTCCAGCAAAGGTCTAGCGGAATTTACAGATACCCACAACTCAAAGGAAAAGGACATGTAATTATCATTGACTAGCCCATCTCAATTGGTATAGTGATTAAAATCACCTAGACCAATTGGAATATTATGTCTGAATTAGTTGTTTTCAAAGCAAATGAACTAGCGATTAGTCGCTATGACTTAACGGAGCATGAAACCAAGCTAATTTTATGCTGTGTGGCACTACTCAACCCCACGATTGAAAACCCTACAAGGAAAGAACGGACGGTATCCGTCACTTATAACCAATACGCTCAGATGATGAACATCAGTAGGGAAAATGCTTATGGTGTATTAGCTAAAGCAACCAGAGAGCTGATGACGAGAACTGTGGAAATCAGGAATCCTTTGGTTAAAGGCTTTGAGATTTTCCAGTGGACAAACTATGCCAAGTTCTCAAGCGAAAAATTAGAATTAGTTTTTAGTGAAGAGATATTGCCTTATCTTTTCCAGTTAAAAAAATTCATTAAAAATATAATCTGGAACATGTTAAGTCTTTTGAAAACAAATACTCTATGAGGATTTATGAGTGGTTATTAAAAGAACTAACACAAAAGAAAACTCACAAGGCAAATATAGAGATTAGCCTTGATGAATTTAAGTTCATGTTAATGCTTGAAAATAACTACCATGAGTTTTAAAAGGCTTAACCAATGGGTTTTGAAACCAATAAGTAAAGATTTAAACACTTACAGCAATATGAAATTGGTGGTTGATAGACGAGGCCGCCCGACTGATACGTTGATTTTCCAAGTTGAACTAGATAGACAAATGGATCTCGTAACCGAACTTGAGAACAACCAGATAAAAATGAATGGTGACAAAATACCAACAACCAGTACATCAGATTCCTACCTACATAACGGACTAAGAAAACACTACACGATGCTTTAACTGCAAAAATTCAGCTCACCAGAGTTTTGAGGCAAAATTTTTGAGTGACATGCAAAGTAAGTATGATCTCAATGGTTCGTTCTCATGGCTCACGCAAAAACAACGAACCACACTAGAGAACATACTGGCTAAATACGGAAGGATCTGAGGTTCTTATGGCTCTTGTATCTATCAGTGAAGCATCAAGACTAACAAACAAAAGTAGAACAACTGTTCACCGTTACATATCAAAGGGAAAACTGTCCATATGCACAGATGAAAACGGTGTAAAAAGATAGATACATCAGAGCTTTTACGAGTTTTTGGTGCATTCAAAGCTGTTTCACCATGAACAGATCGACAATGTAACCTCGAGTACCACCTTGAGTGAGCTGATACCGCTCGCCGCAGCCGAACGACCGAGCGCAGCGAGTCAGTGAGCGAGGAAGCCTGCATAACGCGAAGTAATCTTTTCGACTACTTAAAGAAAAAGGGCAGGGTGGTGACACCTTGCCCTTTTGCCGGACTGCAGCGGCCGCTACTAGTATTAATATGCGCGCAGCGTCTGGAAAACCGAGGCCAAAAGACGGGTATG
+
334DJJJJJGDIJJJIEBHECB?>=?A99:9==<=EGDEJA@>>@C+**+52'''((12:<4===///02443551000++/,+*(..&'(1DIJJGHJIJJDCCCJJJHJHGD>>==((('''*FHHIEEBBBCIJJCB0//02===FEDDGFJJJJEBBBEJEDA@AJJA@><>>=CJJJJJHHGEJJJIFHFHHJHIJIJJJCBDA<;4-1+++;;<>AEFJIJHJHJJHDHJJJGFCDEDDII6556=>=:777;:8::<<HHJJHJGHJJJIH@7+()4D=CC6>ADEJGIGIJJJGJJJJIJJHIJIJGGDAA>***+/.*)(''%%+-?:ADBADE>@??IEHGJJJIJHJHJIHJJJGCEEH::::E@FJFFEEIJJHJJIJJJFHJJFJJJJJ<;;EDEGHJHJHGC>9<.7779>>=>EHJEEHGJHFJHJGJH4//****A>=../=>>****@BHJEEIGJJJEJHFDBD''''(GJHJBBCFIJGFEGJJHJH96///./))12;DGIDBA8:2*898?55;9<3*)'')%&&&%$)157:;;:=8;,,5FHJEEFF7777JEF@???>CCAFFJJJJJJIJJJJJJJJJIABDJJHJJJJJJJIJJJJJHIJIFFFEEFA?@9768////((((-&%&'(6=8779>>B;JHIJHFGCA;74/.+*)).)+-./7751211+++*-++('&')*/))()02,)*-878<1111A@@AFEJJJHEGGHGIJGA?@?A>=::44487<-*+++-<:EIHGEFJJJJIJHFIIJJFJE4C<1>=BFJIHJDCBCFJIA??9I<5512112ABHJIJJJJGJIJJAA@AJIGJJJJJJ3334>+*)03423333CJJJJJJJJJJJJJJGFJJJJJGJIJIIHJJJJJJJHJJIJJJJJJJJJ<<<;=CEJCDDD;88;@DFDFIGCHIDJEGFJJFJJJIFDHJFEJIJJJHHIGJGEIHFHGHJEIGFEE<<;;--,*,+.00?>79155086BCDA@9:CCDEDHFJI?JB22912JJHJJJJHHJFFABCIJIFGIDJIJJGJJJGIEFIJEHJJIJJGEDEFFIJJJJIJG=999;2001>@EGGDJICEHGDDCC//?BBBFDCDBEJJJHJJIHGHJJCCCAA?AJHJEGIJFIFJJJHIFDJHFFFFJJGGJJJIJHHJHJJFJJIHJJGJJJGJJJJJIJJFJFJH@CC7788HJJJJGJJHJJHGJGEJGJF6570/9.:88<@GG;;::JJGJJJJJHIHJJ@@<:;==IIJE@JGHEGFJEJJJFGHJJGGBB>???@(((((;<9BGBBC>?@4EJCJHEHJDJ>>>>C788JJJJG>=<<?>2,-DCDHE:9:EHEEFJJC<G<<<:<@G@>>44,(()+'''''347;>::<<CFCJ7777JJJJJEJDJJJGIIJJJJHJGJJJJJHJJED:778JIJHJFFJEGEJJGHHFDFJJJICBAIJFJJJGJEFCAD1111JG==:(>CGJFJJJJJGGJJJGHJFJCBJJJJGJJJHJJJJJJJGJJJJFGJJJJJJHJJ@@@G@@@@I6GFJIIGJFHJJJJJJFHJFHHHA>379DD@;;;776,%%&()46-.&&)*+*+,**'%%58<=@FDHEJGJJJFJIJJJJFJJJJFJJJJJJC@@@@@BBD??AJIHGJJJJEGJJH@A@@@@EHA:64443@DBGJFD???@EFBCDEIHJJCDGHGHJFBJFJJJJJJHGFEEHJFGIJJJJGGIGJJJJDC@<;<ACJJJJJJJIFEIIGBEACDFGJJJJA@@CFGHEEB45.,,.(''(=<>DGGJJA;67@A??<==JFF>==;BA>?663''21+12.*''+-331444HJDEIEIJFFEGGGJJAAA@JGJJ:?C98''/-*(''''$&)((,/,+*+.,(''$&&'***7=>=<)))&((*'((',+*(('+,++,001/00/0+--+,.9??EJJEHJJHJHJGJIJIJJJIIJGJJGJGGFGJJJGJGJJJJF;86,,++-CB?9888:AC;?9F@AA>>AB%%%%)(),-4?@@JCDBAE?ABBDI@?+,,@J9999HJJJJJ?<9018CB@?DJJJFIHJEIGJJJJ51,-@ABGFJEJJJGGJJGIIJJFJJCJEDA@@BGJJA@BBGIJJJJJJJJJJJJJJJJJJJCAAEHJJJJFHCCF8JJJGHIHJJHJGHDECFJ@A:))577CCFEHGHJJIFD@>>>>@B?((((DAGGIFC>=>CBACBG;;<HHJBBBAHGDDA?@==<<D>==@G**+9A?>6--.2999@:9998(((,767=AA?5DJEHJJJHG>=>?DJJJJHJEGFHCHJJHFIHAB<7477>==??BEIHIHFGEEJJGJJHGJJJJIF=5,,,:/...:::>GEJJHHGJJJJJGECC=>==@>?B@.../<80+**+-(%%%&&**)'(-:5445@AAICCJCEEJJIF@435JIDCAFFJHACEJFIDBB@;:>>===AAFGJ9FDC<=>?DIJFEFJJAGFIJFJJJFAEHH=;;<CDD32126;70'&&&)++))((*+-<EIFHGIJACBB@?ABFHJIGBDJEEEH77,,,,A+*(')*43100//0.,/7=@IJJFFGHFIJJ?DC@AJGEJEJFJJJJFIEFA?@AGJJHJFGHCBCDJJJJJJIFGFJHJIIJJJJJJJHJJGJJGDFFJHI?''''(:0001342117500=A@HJJJJHHJFEADJJJIJJJJFIJDDDEFJIJJJJFJFJJJGJJJJEGEHHEFE@@876::.+-,,,,,3333334<<75214361033>>ADHHJDBC?AHJJJJJFJJFGJDD>>>ADDGEEJJDDD@HF>EGFF<;;<80'(226768CCBDHHIHJEDDB;88676J766>?>?C*'(20106CDEHFJIGJFJJIJJECEJJJIGJGJJGGEFFD@??ABIEDB97720/12<?IF@HJJGEFECFJFGEECA<===JFHHJHFCEGA<<<0111DFFJJCAA@9++BCGHGGGEJJJJJFIJJGGJIJJJFGJFJJJJHHDEDJGJJJJJIJJEJIHJHHFFJFFA<JFEGHJEFCEDJJHHC@BBA3333:9:9A@CEEDJFFIGCB>=>=?CDHJJJ=<<;?87789999200,,...224=<;;:;=JJJECECDHIJJJFJHJGJJJJCDBDF?@GFJJHJFJJJIJHJIIJJHHJIJHJHIJJJIJJ755))))466686546?=<74367<=767'&&'../3211229:DIJJFIFDJJ==<=:93339@@54436559FDEEE>>2/.-/3==<@?<635><887339=;75/+()'''**7;<=>JGJJGJJF@@?664))))44211)(((,+,-&'('*(*2,++*++,8AJHF>===HEEJGJGGJFHJCA?>@BAEEB@<9=2100)()*)''('((-(*(?CDFJHHJJDJGGA@BEHD<>CGFEEE:9::865'&&&&&)(-..01179?B?>@@@@?=9899=BJJJJJJJFGGGJIJJJJIJHF8744)'&)/.+++56=>=>65+)).---.==GGGHJJGJIHJJJJHJJJIJJHDJJJJJGJJHJHJD862)@ADDEC@@?AGGJGJFJI;94''77HJCBCDEGJBAADCE6666BECAJJEHJ8666(''();<@?@@EFEEJHHJEJFHHJJHJJJHFJCCA?@@<5557461''&&%$'%%$&$%%$$$')*5:?B@C=965<@5**13?>?EGJJJJFDGBAFFGEFEGHFEFIHGFGJJJJ;9855220--,..30/0/008865444447;3(&&%%%%%%23887777<<>>>?BCDIEA@@?>=?@666@EBCEDHEDC?@HCEJBFCBDFHGHFG>>?@BDJFG222.--./'225:<>GDDCBEIJDJFFDFFDJ7762335;BFAA@20002405BA>>>-++,00637868==@ACGEJHFHIJGDEGJJDDCJFCA@ADHFCB??==BCCFHGJGFCDB@BJGC<<<=ECDBBBBDFGEFABA====BDDD88710*)*),''+;>==?BDHCE@AFGAGHJHGGDDEEDABC@AAAJDA@??AEDCDAB>401;:;;78;;88733213??C@@@?@>>>A@AABDCCC@A300133:=GGFCBBCBAAAA>>AAI4444IED7775545;==666@@??B@B@@BAD@?>==??E=?:;<=FB><621%%&%'&&()(5;::;>D@@@B@BACA>>>=<>>?@;<9<20/29:==<;<<=A><;;321,*++//056:736//889;<=989:@A@ACA@>>>====>>?>?=====?23348:66423++)+.*55?A?=<>=>=6=@A@@A7:9<;?@I:::9:984470001:;>>?A@B?@A@@>>?AA=;11<?BF;;::<<>JJJEGHDEGJJJJJJJJHD?E@@?>?3122144:91<;;<A;:;<>CB?***)*+00-)(''((()(**+),./<=:9:<AJEFIGCCHHGDHJJIIIJJIHJGJJJGJIHJJJJJJGHJFJHJEJHIJJJJJJFHJIJJ::99.42::7---./-+,/*))*0('''''''*67=>1111DABCCJEJGEBFHIIJBJDFABCJJIIJJGGDGJJJJJJIJ>=<==<EJHIIJIHJJJJJJJEJGDJGJHJJJFHEHGJJHDJJJJJJEEG?::::GJCB??BCFJGJJJJJG6555FFHJIHJJGJHFJ88877/*(-))1::3?BEJIEEDHJJJG>>HIJJGHIJHJEEGDFJFIFCGJGJJCFFFHIJHHJGJGGJEHJFEJJJ===<6456422<@BIJDHIJJFDFCD>:=.9;05./9BGFHFJIIIIJJGHHFJJGIJGJJHHIHJJJIAACBDC----HCBEEJ@ABDHCF6598988;;?855668=>BC@HD>>>>>>EEBB@=;<<;;55>?FBB00.112;@DFECJGFGEBA?0.+**/<>CA=<788**+6?BHCB@?311<>=>=>E<;:;FG@@@BG;;7699FCFEAIFHEJ5555EHFJBJEEJJJJFGIJHJJHJJJHJJJHJJBBAAJJGEIHJGHJJJD>;86EEJJHGFJGJJCCBCB.+++24222224.4<++++;>?IHJJJJIBB??JFB422212AEHGJFJJ??=?@?>=@@CCCD???E@FEEJFIGIIGJJIJJJJJJIJHJEFEDGIIEFFJJJGJJJJJEHIIJJFD:(''():@EDDBEHFHIEJIJJIIFIJJJHJHJJDCJJJJIJJIJFJJEDGECBEA8)((((((?CGJJDFFFIJIJJJIIIJJDB?>>?CGEJJFEGGIJJJJJIHJGJJHGCJIBAB>;****/0=>@ABB@JJEJJJJJJJGJJJDCB@/.,,--EBCCDFIEEIGGHHHHJFHIIGEJGJJIFB=9944213/,,-((456467:=DEDFHHIJJ////6FGJIGBBDCIJ;00111//0.11277.--..++,()&&7?@DEDEJGJJJGEJI;;;?EEIJFGDIJIEHJJJJHHHIJFJHJJGJJDA;:@AGEGC?<555479.64//::>?9632256889:JDHHJJJJJGJJJJJIJGFJJHFHJFJFJJJJJEEHEIJIJEJHJJBEFCA@77651+++.=;AJIJJFEA@@@EJGJJJHIJHJJJFJJJDEB@:(((A<:4,-3334:;>CDDIJDDFFHFF?>966445''''<11112558651.-+,5788;9:>?98889<6>@BGEI<<<=J/-('&%%'&%%),&2123654666665538=77=FHFJJJHEFJFDFCD?>>>CC?BJJHFJA;000ABCHBCFDJJFDGJJGEFGJIJJFCEGJEJEHDAA8.--.-()**2859877>BDFCDDBEEGGIJGHEFDE?8843-*28+**)*&&&&00099;;=;:;1/-)(((;ABDEGFHJBAAAGFEJJHEJJHJJHIJBCCFIF<8:/,,,+*%%%%&
@Glass_T7V_11_D3_12_8_29
ACTGCATAATTCTCTTCTGTGGTGCCATCCGTAAGATGCTTTTCTGTGACTGGTGGTTCTCGACCAAGTCATTCTGGAGTGAGTGTATGCGGCGACCGAGTTGCTCTTGCCCGGCGTCAATACGGGATAATACCGCGCCACATAGCAGAACTTTAAAAGTGCTCATCATTGGAAAACGTTCTTCGGGGCGAAAAAGTCAAGGATCTTACCGCTGTTGAGATCCAGTTCGATGTAACCCACTCGTGCACCCAACTGATCTTTCAGCATCTTTTTCTTTCACCAGCGTTTCTGGGTGAGCAAAAACAGGAAGGCAAATCCCGCAAAAAAGGGAATAAGGGCGACACGGAAATGTTGATACTTCATACTCTTCCTTTTTCAATATTATTGAAGCATTTATCAGGGTTATTGTCTCATGAGCGGATACATATTTGAATGTATTTAGAAAAATAAACAATGGGGTTCCGCGCACATTTCCCATGGTGCCACCTGACGTCTAAGAAACCATTATTATCATGACATTAACCTATAAAAATAGGCGTATCACGAGGCAGAATTTCAGATAAAAATCCTTAGCTTTCGCTAAGGATGATTTCTGGAATTCGCGGCCGCTGTTCTTCAATCAGCGGCCGCTTCTAGAGTTATGACGACTTGACGGCTACATCATTCACTTTTCTTCACAACCGGCACGGAACTCGCTCGGGCTGGCCCCGGTCATTTTTTAAATACCCGCGAGAAATAAGTAATCGTCAAAACCAACATTGCGACCGACGGTGGCGATAGGCATCCGGGTGGTGCTAAAAGCAGCTTCGCCTGGCTGATACGTTTGGTCCTCGCGCCAGCTTGACGTTAATCCCTAACTGCTGGCGGAAAAGATGTGACAGACGCGACGGCGACAAGCAAACATGCTGTGCGACGCTGGCGATATCAAAATTGCTGTCTGCCAGGTGATCGCTGATGTACTGACAAGCCTCGCGTACCCGATTATCCATCGGTGGATGAACTCGTCCAGTGGCTCATGCGCCGCAGTAACAATTGCTGGAGCAGATTTATCGCCAGCAGCTCCGAATAGCGCCCTTCCCCTGCCCGGCGTTAATGATTTACCAAACAGGTCGCTGAAATGCGGCTGGTGCGCTTCATCCGGGCGAAAGAACCCCGTATTGGCAAATATTGACGGCCAGTTAAGCCATTCATGCCAGTAGGCGCGCGGACGAAAGTAAACCCACTGGTGATACCATTCGCGAGCCTCCGGATGACGACCGTAGTGATGAATCTCTCCTGGCGGGAACAGCAAAATATCACCCGGTCGGCAAACAAATTCTCGTCCCTGATTTTTCACCACCCCCTGACCGCGAATGGTGAGATTGAGGAATATAACCTTTCATTCCCAGCGGTGAGTGGAATAAAATCGAGATAACCATTAGCCTCAATTAGGCATAGAAACCCGCCACCAGATGGGCATTAAACGGGACCTGCCGCAGGTTCAGGGGATCATTTTGCGCTTCAGCCATACTTTTCATACTCCCGCCATTCAGAGAAGAAACCAATTGTCCATATTGCATCAGACATTGCCGTCACTGCGTCTTTTACTGGCTCTTCTCGCTAACCAAACCGGTAACCCCGCTTATTAAAAGCATTCTGTAACAAAGCGGGACCGAAAGCCATGACAAAAACGCGTAACAAAAGTGTCTATAACGCCGGCAGAAAAGTCCACATTGATTATTTGTCTGCACGGCGTCACACTTTGCTATGCCATAGCATTTTTATCCATAAGATTAGCGGATCCTACCTGACGCTTTTTATCGCAACTCTCTACTGTTTCTCCATACCCGTTACCTTGGGCTAGCTACTACGAAGAGAAGATCTAGATGATGCAAACCGTTTTAGCGAAAATCGTCGCAGACAAGGCGATTTGGGTAGAAGCCCGCAAACAGCAGCAACCGCTGGCCAGTTTTCGAATGAGGTTCAGCCGAGCACGCGACATTTTTATGATGCGCTACAGGGTGCGCGCACGGCGTTTATTCTGGAGTGGAGAAAGCGTCGCCGTCAAAAGGCGTGATCCGTGATGATTTCGATCCAGCACGCATTGCCGCCATTTATAAACATTACGCTTCGGCAATTTCGGTGCTGACTGATGAGAAATATTTTCAGGGGAGCTTTAATTTACACCCTCCCCATCGTCAGCCAAATCGCCCCGCAGCCGATTATGTAAAGACTTCATTATCGACCCTACCAGATCTATCTGGCGCGCTATTACCAGGCCGATGCCTGCTTATTAATGCTTTCAGTACTGGATGACGACCAATACGCCAGCTTTGCCGCCGTGGCTCACAGTGTGGAGATGGGGGTGCTGACCGAAGTCAGTAATGAAGAGGAACAGGAGCGCGCCATTGCATTGGGAGCAAAGGTCGTTGGCATCAACAACCGCGATCTGCATGATCTCGGTGCGCTGATCTCAACCGTACCCGCGAGCTTGCGCCGAAACTGGGGCACGACGTGACGGTAATCAGCGAATCCGGCATCAATACTTACGCTCAGGTGCGCGAGTTAAGCCACTTCGCTAACGGTTTTCTGATTGGTTCGGCGTTGATGGCCCATGACGATTTGCACGCCGCCGTGCGCCGGGTGTTGCTGGGTGGATCAAGTATGTGGCCTGACGCGTGGGCAAGATGCTAAAGCAGCTTATGACGCGGGCGCGATTACGGTGGGTTGATTTTTGTTGCGACATCACCGCGTTGCGTCAACGTTGAACAGGCGCAGGAAGTGATGGCTGCGGCACCGTTTGCATGTTGGCGTGTTGCCGCAATCACGATATTGCCGATGTGGTGGCAGAAAGCTAAGGTGTTATCGCTGGCGGCAGTGCAACTGCATGGTAATGAAGAACAGCTGTATATCGATACGCTGCGTGAAGCTCTGCCAGCACATGTTGCCATCTGGAAAGCATTAAGCGTCGGTGAAACCCTGCCCGCCCGCGAGTTTCAGCACGTTGCGTCAATCTGTTTTAGACAACGGCCAGGGTGGAAGCGGGCAACGTTTTGACTGGTCACTATTAAATGGTCAATCGCTTGGCAACGTTCTGCTGGCGGGGGGCTTAGGCGCAGATAACTGCGTGGAAGCGGCACAAACCGGCTGCGCCGGACTTGATTTTAATTCTGCTGAGTCGCAACCGGGCATCAAAGACACCTGTTTCGCCTGGTTTGCCAGACGCTGCGCGCATATTGATGCTTAGTAGCGGCCGCTGCAGTCCGGCAAAAAAGGGCAAGGTGTCACCACCCTGCCCTTTTTCTTTAAAACCGAAAAGATTACTTCGCGTTATGCAGGCTTCCTCGCTCACTGACTCGCTGCGCTCGGTCGTTCGGCTGCGGCGAGCGGTATCACTTCACTCAAAGGCGGTAATCTCGAGGTTACATTGTCGATCTGTTCATGGTGAACAGCTTTGAATGCACCAAAAACTCGTAAAAGCTCTGATGTATCTATCTTTTTTACACCGTTTTCATCTGTGCATATGGACAGTTTTCCTTTGATATGTAACGGTGAACAGTTGTTCTACTTTTGTTTGTTAGTCTTGATGCTTCACTGATAGATACAGAGCCATCAACCTTGAATCCTTCCGTATTTAGCCAGTATGTTCTCTAGTGTGGTTCGTTGTTTTTGCGTGAGCCATGAGAACGAACCATTGAGATCATACTTACTTTGCATGTCACTCAAAAATTTTGCCTCAAAACTGGTGAGCTGAATTTTTGCAGTTAAAGCATCGTGTAGTGCTTTTTTGTTAGTCCGTTATGTAGGTAGGAATCTGATGTAATGGTTGTTAATTTGTTCACCATTCATTCTGTCGTTGTCTCCAGTTCGGTTCAGGAATTCATTTGTCTATCTAGTTCGACTTGGAAAATCAACGTATCAGTCGGGCGGCCTCGCTTATCAACCACCAATTTCATATTGCTGTAAGTGTTTAAATCTTATTACTGGTTTCAAAACCCATTGGTTAAGCCTTTTAAACTCATGGTAGTTATTTTCAAGCATTAACATGAACTTAAATTCATCAAGGCTAATCTCTATATTTGCCTTGTGAGTTTTTCTTTTGTGTTAGTTACTTTAATAACCACTCATAAATCCTCATAGAGTATTTGTTTTCAAAAGACTTAACATGTTTCCAGATTATATTTTATGAATTTTTTTAACTGGAAAAGATAAGGCAATATCTCTTCACTAAAAACTAATTCTAATTTTTCGCTTGAGAACTATGGCATGGTTTCTCCACTTGGAAAATCTCAAAGCCTTTAACCAAAGGATTCCTGATTTCCACAGTTCTCGTCATCAGCTCTCTGGTTGCTTTAGCTAATTCCACCATAAGCATTTTCCCTACTGATGTCATCATCTAAGCGTATTGGTTATAAGTGAACGATACCGTCCGTTCTTTCCTTGTAGGGTTTTCAATAAGTGGGGTTGAGTAGTGCCACACAGTAAAATTAGCTTGGTTTCATGCTCCGTTAAGTCATAGCGACTAATCGCTAGTTCATTTGCTTTGAAAACAACTAATTCAGACATACATCTCAATTGGTCTAGGTGATTTTAATCACTATACCAATTGAGATGGGCTAGTCAATGATAATTACATGTCCTTTTCCTTTGAGTTGTGGGTATCTGTAAATTCTGCTAGACCTTTGCTGGAAAACTTGTAAATTATTGTAAGACCTGTCAATTCCACTAAGACCTTGTGTGTTTTTTTGTTTATATTCAAGTGGTTATAATTTATAGAATAAAGAAAACTAAAAAAATAAAAAGAATAATCCCAGCCCTGTGTATAACTTGTTAACCTGTTCATCAGTTTGCGCAGTATTACAAAAGGATGTCGCAAACGCTGTTTGCTCCTCTACGAACAGACCTAAAACCCTAAAGGCTTCCGTGAGCACCCTCGCAAGCTCGGGCAAATCGCTCAATATTCCTTTTGTCTCCGACCATCCGGCACCTGAGTCGCTGTCTTTTTCGTGACATTCAGTTCGCTGCGCTCACGGCTCTGGCAGTGAATGGGGGTAAATGGCACTACAGGCGCCTTTTATGGATTCATGCAAGGAAACTACCCATAATACAAGAAAAGCCCGTCACGGGCTTCTCCAGGCGTTTATGGCGGGTCTGCTATGTGGTGCTATCTGACTTTTTGCTGTTCAGCAGTTCCTGCCCTCTGATTTTCCAGTCTGACCACTTCGGATTATCCCGTGACAGGTCATTCAGACTGGCTAATGCACCCAGTAAGGCAGCGGTATCATCAACAGGCTTACCCGTCTTACTGTCCCTAGTGCTTGGATTCTCACAATTAAAAAACGCCCGGCGGCAACCCAGCGTTCTGAACAAATCCAGATGGAGTTGAGGGTCATTACTGGATCTATACGACAGGAATCCAAGCGAGCTGGTAAAACTCATGTAACGGTGCCGAATGCTTAATCGGTCGAGGCACCTATCTCAGCGATCTGTCTATTTGGTTCATCCATAGTTGCCTGACTCCCCGTCGTGTAGATAACTACGATACGGGAGGGCTTACCATCTGGCCCCAGTGCTGCAATGATACCGCCAGACCCACGCTCACCGGCTCCAGATTTATCAGCAATAAACCAGCCAGCCGGAAGGGCCGAGCGCAGAAGTGGTCCTGCAACTTTATCCGCCTCCATCCAGTCTATTAATTGTTGCCGGGAAGCTAGAGTAAGTAGTTCGCCAGTTAATAGTTTGCGCAACGTTGTTGCCATTGCTACAGGCATCGTGGTGTCACGCTCGTCGTTTGGTATGGCTTCATTCAGCTCCGGTTCCCAACGATCAAGGCGAGTTACATGATCCCCCATGTTGTGCAAAAAAGCGGTTAGCTCCTTTCGGTCCTCCGATCGTTGTCAGAAGTGAGTTTGATATAAGCTACAG
+
((-))(((()'&&''(%&'*&&'''42467787667;;BDEJIJJIFJJJGBBA--,*'((&&'(.,)()(+*'&&$&'%$$$%+*,,;=??D????D@=?@+1111=7JDBCIHHHG:;:<HCFFGJGJDFJJ=FFGHJJ><.--/09?;=>HCJJJJJFJF====JGJJJGHJJJ@A@6:;'+++::+***2'''#$%%'(),,,,462BCC?:153238FHFEF@>>=@DDEEEG;330023E668/)*),-,,)))5,89@CJ>@E?</'''<2CDEFJJJJJFFECFHF7767<:;9=<:888<?==212D)(((667BDJJEEGJIJDCDCJFBAA?@>?FEFEAA<44.,,,,-./)(((.0,.5CFHJE@BHJJJJJGJFIJJACCIHJFFEJHJGGGHFB:766=<==>DEGCHIGJGFFJJJJJJJ=<=,(CDFHFBA700321.'&',)'%%$%(++-4476BE<2IGJGJIJ====DFBCCCD=>JJJJJIJJJFEJJFJFC?@A@JE;;JGEID@>@;;=AECECDBC97700//0(%%&$%''(()))*3777,***99989BAAABA?>>:>''''><<=CGJJE@??6543**)*0.%&&'-..'&&&,89::9::5400///0;<667,,,,=;@JFDDHEEFEFGJJ?;:976511.'*:00;?ADCHJCDGJJF0../677;>G>:9620,,+&&&)**+++8<<>;:75237.--652'&,'')*2246DIIJ?>>?>JHJFJGFJIJJJIJJIJFCD4001/477::;<988///'((IJIEB@<<2?FHJJHJJHGJJJ665,'--****+?;<;:>;<=/.*+,0')/+++,,,CFHJJJJIJJJGJHGJIA?@@CEIEJJJHJJJIJJIHJGIIHJJJJFJHJHJJJEFJHJJJHIJFFEF;101B@>9=@94---00++,,>?AE?>>;:910003123;<=>CF>>CEJ@@FD@JJJJIJJEJ=000((''**(&('),)*'&''***4347DCDDDDFDCHJH++++=<<((''&''''())/01AHFHHFDCB772;;BDCDEDJJJC<A<<:**EA88:JFGHJI=:787&&&&12;IJJHF@?@AEEJJJJFEGDJIJJHFGHH?>>?JDHG?FJJGFHB;7798>@DJJJGIIGGJJHIJJJHHHGJJJJJHJJJJJGJJJJGFIFJDJGDEBBCEJICCCIJJ;@JGJGGJ=>EHJIFJGJBF@63-889>B@<922AGFJJIEHIIJACACFI>?><=GD@ECEGIJJJJFJGBAABBCEEICB;<<<;@51001=>=8552*)(*22?EGB>JJJJGIHICFGBB>=;EJAJHC5444;<666+*((((*..*)*001/1(''-.)35929=001:98/%%%'(&'&,.6889;:;;>6542*(($%%'+*&&&&%%%(,.-,,,.<FGFJHGJJJEEH?@AH<;:8561(&%$$%%%'()**--+*((()*::;A@@>>>>@FFB>:;CJJGJJEFDDGCEBJ@@@AHJIJJIJIJIJJIJJJJJJIFJEEJJJJJJJEEIHFJJJJIJFFECEJGJJJJJIJJJJJJJJFAAAEJJJJJFECEEHIGGHEFEHJGJJEJIEEIEECB;FJHGJHJGJHJJIIJIGJ9889G>9888'%')00//00888<CJHGF?@<;7670--/31**)('((''%''&'+?BBIJGIFJGJJJHJJJJJHJF@>4*(((*+:;;;BBBF8988>==899:EGJJJ78?B@?>@?E=:::=HJCCIFEC922CHA@:9:<HJJJJEFIFJHJDBABFDFHJBEAAGJJJIHIHFGJFJF:653*&%$&'02;D;::<8772/'&'(+(**)((&%$$%&&'''.//;JJHJFHH445BIJIJIHFDCDFBCDD@@??@>>>?535560/1215;A7722344332212AG@>@EBEIHDII@;9*('(/9<>>JJFGHDD=9876445CDJJJJJJJJJJJFIHJEJIJJHFHJJDFJCGJJJHJJGDJGGEED94232)&%%(+,0,-.))(**+-223FIGJBC4444;..,,000.-.--.-/JDDDCBABB@C5HDDCEEGHJJJIEJIGJGHJJJGJJFGHDECGJJGJHJGIJIJJJJJDBABFIFJHHJJ=;;=>DD@??;5,*)**(($$$$%&&,..:;9::HIFJFBBBACD@CCACCDJ93+)'&...12<HEBAB?>@DCGEA@>=@9019:;;::E<=?@GGJHEJJGGJHJIHIJJJJDEDDJJFFC9.,,58>::8?827./?CEA=>>EEBB8779//.-)%&'&,.-..+23))('(''''*))&(()99<ADDEGJFJJGIJHHHFI@A@@JHEEHGGJJHJJJJJJJHCGCAB?<<<=;999>>DJB??AGE=<<?AGF@>>?ECBEJF<;:7788<95432/,,'(&&&%%$%((***)&$$&*...>AFEHHEJJHJJHJGJJJJJHJA??HAH38:EDBA6666FHJGIHJBAABGIEHDGEIIJJJFJJJJJHJGJHHJIJGJJIFFJJGHD>??CBCDJHJJJIIGFCJI?>>>D>.-.1;BDGJGH??ABEB?@@???CJFGJIIJJJDEEIHJFFJHJC@@?JJJJHGIJGFEFGF;51)%$%%$%$$&$$$&&'(*8EHB22''''''%&%%%%&3((()84333;-.,,*+-<<=>@>:992,8568GJJJJJJJEDCJBFDBDDDEJJJJFFJJJJJJJJHGEJJJJJJGJGJFHJIJ99BCJJJEGJJFJJHFGIJEHF666++-,-//(&'103381*))(03233DJFEJFJGCJJJGHFJ?>=80--.--,(2223@DJGJHCDIIJJIIJFGJJIHJD@??AEDIJ=<<>HEAA@@IIJJJGHJJJIDJJJGHJJIJHJJJGHIJJJJJIJJFJJJJIJJHJHJEJJJIGHGHJJIIJJJJJJHHJEBDDFHJFJHDGCEJJBHHJEJBBA?@@CEGIBA>==50++&$$$(&'()*-,5566<<=EJIJJJJGGF?CJJHGJJIGJIJJJJFIFJIJJJJJHJJJJJJJFJJJJJJJJEHGHJJJJJHJJGGJFBDFJJHJIJJHHCBEDEDJ==<;=<?@GHGJGJHJHH;;:5666DH>>>>JIGCBB<E@BBD;?@@><5435/..,-)&&'))*+49:BDA?88*''&'&$$&'&&%%(++++.)(')*'&%&-1++?B>9776:88533--.,,*'%%&',--442//11100634=AF;;=HJJIJJHHEFJGGJJJFIGEGJIJC::>93187===8EJJFHIGHJGIJJJJJJHFHJHJJGEEGJEDEJIJJGJGIJHJJGJJHJF999::5575344BA;:;CIJGIJJJJFJGJ@A>;:,,'(''(/56<JGFJJGEIJGIEEDFJJIJFGJIHJFJ0//2;JECDCCJJGJHJGJIFJJHB@AEEA====<;<BBAB@@@AIJJHEJGFIJIJJIFGIFGIB@<=FFECFCIHGJFJIJFJFJGJJJJJJJBCB6559661.*72.>BGJJJGFEFGJHHJHJHJJJJJIJHEGIJJJFJGIJIBEJFJEJFJGEEFHGGFGGJFCCDDF7*),1C<;---,42-&&+29CAECBAAGFFHGFJFGFJGJFGHGJGCHGJJH=>=?IBD@?@B@?BBHDG445<BC@2102411.//50--,++,))+++6798=AABAB@@A@DAA</-./34)()1+('%&-2:DBECCFA?:997431;JHJFHCD666;;;?55----:100.,,))).3,,*'%&&&-.44<))'',,:=>?A>8633455-,,+++,1.,''(*()**'(13-//(&%$#%&&$$$$&&&&$%&'&('((&&''&&&()*(((.BDHHJJGFEA@@?6(''(800237<=)&&&,11100018888DA@@?JDBG?=<GFHDIEJGGFFDFJ??@64433DBFDDGJDDC>/.,,-..*..+'''(4BD@FDJGGHGEFGGJHGFGJJJFHGIDCDBDCCCEDJJJGEJHHIHHHEJJJFFFICFFBDB>=<:=GFIFEDFGEIJJIHJFJHEHIHHEHJJJHJIJFICC?6:A@6303<;;;9;00/2'&&,A>BCCDBB922/0125@<?=?<;=,+++,-:>;::9=D7336JJE::989BCF:<@.,81:<@HGJHFJJIGJ110/79IJHGFIIJJGIFHGB::8877???;,,-,..*'(34245?GDEBDBG@ABABFJJG41114-++,+)+&%&&)(*)))2>/.,,->?3..;DEB?9988ABJJHIJFJJHEBGGJJJIGFIBIJEJIIJJJEDEEFEIEJJJJJJJEID?=@AACGIA@><4556/.--**(('(,./677689@=>?@DFB65558%%'&&&&'('(*))**1**<FEDEDBBCGHC??@BIJGHJGJFG@BBF@><:-HAABBHJIIA>=<'&&&(7;=<93111////471100+)'$$'*-.***+3-?BDJJIFJJJEJJIFC?>>BDFJGJHHGFIJGHEHDJFJFJJIJJJDFJIIJIIGJJGEDBABHGHFECHDIGJEGFHEJJJFJJHHIJIJJJFJJJ@@@JHJIFGFGGGJBCCCDEB7655?AAICDBCHFFIIIJGJJIJJIJDJJFI?BJF<HIJJJJHJHJGJJEJJJFDHGDFCEFJJJFEJJJC6633FIEEAA@<DBCCED***)**((''&&$$&&''867((&'.(*45<A-EIBEH=JEGJHFJHIEJFEEB7666><::8:0///::<877750/+*+*'''*(')//(()('(,+,''''%%*03/9:?AA7/++==:;@@30/(%%))-)((&$$$###$&%%%$*3456535;;JJFJJFIJ?<<<>CCCBA?7778BJEJJ>?87'%',*)(,+,(*EJJJGJFGJJFJC1&%%%%%''+..1A967668<?:9>?DBA@A3+('&%')'&&%&)*8;;>@ACIJIGHIFHA@AAHIEEFDBDDBCCFC<98439888<JGFFDHGJJEEGGIJJJIDCEEGIFGHJFJGJGHIIJI>>=EGCA>==DGC....;<=BBEB?6:DCAB:::;JJJGGIJJJJJJJJJJHHB987899<5++,8@CEGJGJJJFJAC@>HJ=:'&%&''...('(((4::;;46757*((*;;AHGGIJJIHJJJHJGJGJHJBA6557HJDA@BBEGHEBA=>CFJHJJJFJGJJJJJGIEJ5++A@HIFIJJ5444DIJIHJGD@?@?=<<<=HDJIJJ?9.-21*89895;;?AA3333GHEFA??AJFIJJJJGJJJEFJJGJJGEFEFE?>>>??<86888665....4.*&'4;>>@@AADJEDFC@??5'(((9CF@C>=>EC;;:;FHEIJEA??A7%$%&+'(&&')24000121))'$$$%&'(''&&(('),.(((*+))(*+++-'''''&&('**''*%%%%7354117)'''''&&*--.*))*5334DE322153201.--.5796211266E,,,,CEFDJHCA66@ABJJIJJIHJJJHHJJFEHJHJJFIHB<<C;A?<=?=F??@AEIJJHEJJJGFJBBABBC>??;=2)))>=HJFIJJGFHGJHJJJJ=DEIJHCFA@AB??@6556FCEFBBADF@@@@JCIAG>>=?@J8548<:5567>>@DA@BEFEEIFIFEFGJJJGFJJJGIJFJFEDGJBHHJH@<<<JJJJGFDGJJHEIJHDFCIIIIJJHJJJFHJGJGJJJJFHJJJJJJJJJJJGJJJJJJ@?@?IJIJJJJJJGJJJJJJGJJDDFCIEDCIJBABACC@BGAAAAIJGCJGJCEE4457678;;<>CFAB@A??;<-.-.?>??@JDDFCE@<:;DJJFIGBBBDE>=<5468.)>@FHJJCC@@ABAAABJA@>?AGC,,,,;/(&&&*'&%%'+*'&
@Glass_T7V_11_D3_12_8_30
CTGATGTAATGGTTGTTGGTATTTTGTCACCATTCATTTTTATCTGGTTGTTCTCAGTTCGGTTACGAGAATCCATTTGTCTATCTAGTTCAACTTGGAAAATCAACGTATCAGTCGGGCGGCCTCGCTTATCAACCACCAATTTCATATTGCTGTAAGTGTTTAAATCTTTACTTATTGGTTTCAAAACCCATTGGTTAAGCCTTTTAAACTCATGGTAGTTATTTTCAAGCATTAACATGAACTTAAATTCATCAAGGCTAATCTCTATATTTGCCTTGTGAGTTTTCTTTTGTGTTAGTTCTTTTAATAACCACTCATAAATCCTCATAGAGTATTTGTTTTCAAAAGACTTAACATGTTCCAGATTATATTTTATGAATTTTTTTAACTGGAAAAGATAAGGCAATATCTCTTCACTAAAAACTAATTCTAATTTTTCGCTGAGAACTTGGCATAGTTTGTCCACTGGAAAATCTCAAAGCCTTTAACCAAAGGATTCCTGATTTCCACAGTTCTCGTCATCAGCTCTCTGGTTGCTTTAGCTAATACACCATAAGCATTTTCCCTACTGATGTTCATCATCTGAGCGTATTGGTTATAAGTGAACGATACCGTCCGTTCTTTCCTTGTAGGGTTTTCAATCGTGGGGTTGAGTAGTGCCACACAGCATAAAATTAGCTTGGTTTCATGCTCCGTTAAGTCATAGCGACTAATCGCTAGTTCATTTGCTTTGAAAACAACTAATTCAGACATACATCTCAATTGGTCTAGGTGATTTTAATAGTGGCCCTACCAATTGTGATGGGCTAGTCAATGATAATTACATGTCCTTTTCCTTTGAGTTGTGGGTATCTGTAAATTCTGCTAGACCTTTGCTGGAAAACTTGTAAATTCTGCTAGACCCTCTGTAAATCGCGCTAGACCTTTTTGTGTTTTTTTTGTTTATATTCAAGTGGTTATAATTTATAGAATAAAGAAAAGAATAAAAAAAGATAAAAAGAATAGATCCCAGCCCTGTGTATAACTCACTACTTTAGTCAGTTCCGCAGTATTACAAAAGGATGTCGCAAACGCTGTTTGCTCCTCTACAAAACAGACCTTAAAACCCTAAAGGCTTAAGTAGCACCCTCGCAAGCTCGGGCAAATCGCTGAATATTCCTTTTGTCTCCGACCATCAGGCACCTGAGTCGCTGTCTTTTTCGTGACATTCAGTTCGCTGCGCTCACGGCTCTGGCAGTGAATGGGGGTAAATGGCACTACAGGCGCCTTTTATGGATTCATGCAAGGAAACTACCCATAATACAAGAAAAGCCCGTCACGGGCTTCTCAGGGCGTTTTATGGCGGGTCTGCTATGTGGTGCTATCTGACTTTTTGCTGTTCAGCAGTTCCTGCCCTCTGATTTTCCAGTCTGACCACTTCGGATTATCCCGTGACAGGTCATTCAGACTGGCTAATGCACCCAGTAAGGCAGCGGTATCATCAACAGGCTTACCCGTCTTACTGTCCCTAGTGCTTGGATTCTCACCAATAAAAAACGCCCGGCGGCAACCGAGCGTTCTGAACAAATCCAGATGGAGTTCTGAGGTCATTACTGGATCTATCAACAGGAGTCCAAGCGAGCTCGTAAACTTGGTCTGACAGTTACCAATGCTTAATCAGTGAGGCACCTATCTCAGCGATCTGTCTATTTCGTTCATCCATAGTTGCCTGACTCCCCGTCGTGTAGATAACTACGATACGGGAGGGCTTACCATCTGGCCCCAGTGCTGCAATGATACCGCGAGACCCACGCTCACCGGCTCCAGATTTTGTCAGCAATAAACCAGCCAGCCGGAAGGGCCGAGCGCAGAAGTGGTCCTGCAACTTTATCCGCCTCCATCCAGTCTATTAATTGTTGCCGGGAAGCTGAGTTCAAGTAGTTCGCCAGTTAATAGTTTGCGCAACGTTGTTGCCATTGCTACAGGCATCGTGGTGTCACGCTCGTCGTTTGGTATGGCTTCATTAGGCTGCCGGTTCCCAACAAATAAGGCGAGTTACATGATCCCCCATGTTGTGCAAAAAAGCGGTTAGCTCCTTCGGTCCTCCGATCGTTGTCAGAAGTAAGTTGGCCGCAGTGTTATCACTCATGGTTATGGCAGCACTGCATAATTCTCTTACTGTCATGCCATCCGTAAGATGCTTTTCTGTGACTGGTGAGTACTCAACCAAGTCATTCTGAGAATAGTGTATGCGGCGACCGAGTTGCTCTTGCCCGGCGTCAATACGGGATAATACCGCGCCACATAGCAGAACTTTAAAAGTGCTCATCATTGGAAAACGTTCTTCGGGGCGAAAACTATAAGATATTGCACTATTGAGATCCAGTTCGATGTTAACCCACTCGTGCACCCAACTGATCTTCAGCATCTTTTACTTTCACCAGCGTTTCTGGGTGAGCAAAAACAGGAAGGCAAAATGCCGCAAAAAAAGGGAATAAGGGCGACACGGAAATGTTGAATACTCATACTCTTCCTTTTTCAATATTATTGAAGCATTTATCAGGGTTATTGTCTCATGAGCGGATACATATTTGAATGTATTCAAAAATAAACAAATAGGGGTTCCGCGCACATTTTCCATGGTGCCACCTGACGTCTAAGAAACCATTATTATCATGACATTAACCTATAAAAATAGGCGTATCACGAGGCAGAATTTCAGATAAAAAAAATCCTTAGCTTTCGCTAAGGATGATTTCTGGAATTCGCGGCCGCTGTTTCTTCGAATTCGCGGCCGCTTCTTAGAGTTATGACTTGACGGCTACATCATTCCGCTTCACAACCGGCACGGAACTCGCTCGGGCTGGCCCCGGTGCATTTTTAAATACCCGCGAGAAATAGAGTTGATCGTCAAAACCAACATTGCGACCGACGGTGGCGATAGGCATCCGGGTGGTGCTCAAAAGCAGCTTCGCCTGGCTGATACGTTGGTCCTCGCGCCAGCTTAAGACGCTAATCCCTAACTGCTGGCGGAAAAGATGTGACAGACGCGACGGCGACAAGCAAACATGCCTGTGCGACGCTGGCGATATCAAAATTGCTGTCTGCCAGGTGATCGCTGATGTACTGACAAGCCTCGCGTACCCGATTATCCATCGGTGGATGGAGCGACTCGTTAATCGCTTCCATGCGCCGCAGTAACAATTGCTCAAGCAGATTTATCGCCAGCAGCTCCGAATAGCGCCCTTCCCTTGCCCGGCGTTAATGATTTGCCCAAACAGGTCGCTGAAATGCGGCTGGTGCGCTTCATCCGGGCGAAAGAACCCCGTATTGGCAAATATTGACGGCCAGTTAAGCCATTCATGCCAGTAGGCGCGCGGACGGAAACTAAACCCACTGGTGATACCATTCGCGAGCCTCCGGATGACGACCGTAGTGATGAATCTCTCCTGGCGGGAACAGCAAAATATCACCCGGTCGGCAAACAAATTCTCGTCCCTGATTTTTCACCACCCCCTGACCGCGAATGGTGAGATTGAGAATATAACCTTTCATTCCCAGCGGTCGGTCGATAAAATCGAGATAACCGTTGGCCTCAATCGGCGTTAAACCCGCCACCGATGGGCATTAAACAGTATCCCGGCAGCGGGGATCATTTTGCGCTTCAGCCATACTTTTCATACTCCCGCCATTCAGAGAAAGAAACCAATTGTCCATATTGCATCAGACATTGCCGTCACTGCGTCTTTTACTGGCTCTTCTCGCTAACCAAACCGGTAACCCCGCTTATTAAAAGCATTCTGTAACAAAGCGGATCAAGCCATGACAAAAACGCGTAACAAAAGTGTCTATAATCACGGCAGAAAAGTCCACATTGATTATTTGCACGGCGTCACACTTTGCTATGCCATAGCATTTTTATCCATAAGATTAGCGGATCCTACCTGACGCTTTTTATCGCAACTCTCTCTGTTTTCTCCATACCCGTTTTTTGGGCTAGCTACTAAGAAAGAGGAGAAATACTAGATGATGCAAACCGTTTTAGCGAAAATCGTCGCAGACAAGGCGATTTGGGTAGAAGCCCGCAAACAGCAGCAACCGCTGGCCAGTTTTCAGATAAGGATTCAGCCCAGCACGCGACATTTTTTATGATGCGCTACAGGGTGCGCGCACGGCGTTTATTCTGGAGTGCAAGAAAGCGTCGCCGTCAAAAGGCGTGATCCGTGATGATTTCGATCCAGCACGCATTGCCGCCATTTATAAACATTACGCTTCGGCAATTTCGGTGCTGACTGATGAGAAATATTTTCAGGGGAGCTTTAATTTCCTCCCCATCGTCAGCCAAATCGCCCCGCAGCCGATTTTATGTAAAGACATTATCGACCCTTACCAGATCTATCTGGCGCGCTGTTGCCGGCCGATGCCTGCTTATTAATGCTTTCAGTACTGGATGACGACCAATATCGCCAGCTTGCCGCCGTCGCTCACAGTCTGGAGATGGGGGTGCTGACCGAAGTCAGTAATGAAGAGGAACAGGAGCGCGCCATTGCATTGGGAGCAAAGGTCGTTGGCATCAACAACCGCGATCTGCGTGATTTGTCGATTGATCTCAACCGTACCCGCGAGCTTGCGCCGAAACTGAGCGCGTGACGGTGATCAGCGAATCCGGCATCAATACTTACGCTCAGGTGCGCGAGTTTTAAGCCACTTCGCTAACGGTTTTCTGATTGGTTCGGCGTTGATGGCCCATGACGATTTGCACGCCGCCGTGCGCCGGGTGTTGCTGGGTGAGAATAAAGTATGTGGCCTGACGCGTGGGCAAGATGCTGAAAGCAGCTTATGACGCGGGCGCGATTTAAGGTGGGTTGATTTTTGTTGCGACATCACCGCGTTGCGTCAACGTTGAACAGGCGCAGGAAGTGATGGCTGCGGCACCGTTGCAGTATGTTGGCGTGTTCCGCAATCACGATATTGCCGATGTGGTGGACAAAGCTAAGGTGTTATCGCTGGCGGCAGTGCAACTGCATGGTAATGAAGAACAGCTGTATATCGATACGCTGCGTGAAGCTCTGCCAGCACATGTTGCCATCTGGAAAGCATTAAGCGTCGGTGAAACCCTGCCCGCCCGCGAGTTTCAGCACGTTGATAAATATGTTTAGACAACGGCCAGGGTGGAAGCGGGCAACGTTTTGACTGGTCACTATTAAATGGTCAATCGCTTGGCAACGTTCTGCTGGCGGGGGGCTTAGGCGCAGATAACTGCGTGGAAGCGGCACAAACCGGCTGCGCCGGACTTGATTTTAATTCTGCTGTAGAGTCGCAACCGGGCATCAAAGACGCACGTCTTTTGGCCTCGGTTTTCCAGACGCTGCGCGCATATTAATACTAGTAGCGGCCGCTGCAGTCCGGCAAAAAAGGGCAAGGTGTCACCACCCTGCCCTTTTTCTTTAAAACCGAAAAGATTCTTTCGCGTTATGCAGGCTTCCTCGCTCACTGACTCGCTGCGCTCGGTCGTTCGGCTGCGGCGAGCGGTATCAGCTCGCTCAAAGGCGGTAATCTCGAGGTTACATTGTCAATCTGTTCATGGTGAACAGCTTTGAATGCACCAAAAACTCGTAAAAGCTCTGATGTATCTATCTTTTTTACACCGTTTTCATCTGTGCATATCGACAGTTTTCCCTTTGATATGTAACGGTGAACAGTTGTTCTACTTTTGTTTGTTAGTCTTGATGCTTCACTGATAGATACAAGAGCCATAAGAACCTGAATCCTTCCGTATTTAGCCAGTATGTTCTCTAGTGTGGTTCGTTGTTTTTGCGTGAGCCATGAGAACGAACCATTGAGAATCATACTTACTTTGCATGTCACTCAAAAATTTTGCCTCAAAACTGGTGAGCTGAATTTTTGCAGTTAAAGCATCGTGTAGTGTTTTTCTTAGTCCGTTATGT
+
FGGFJJJJJGJGJJJFGCEJ<???DHJGCGHJJJJEJJJJJIJJJHJHJJJJB?,)()0),,,6032123413CBCHBAABDDJDGA@AEFGGFGEJJIEEJE7778JGGHBBCECCCAE++++9..00613FJJJJJJIHJFJJJIJJJJJJHHJGIIJJJIJJJGJEDFFJFGIBGI:999<899<@D>==>JJJGJHIJJDEFJJBJIFGC@@ABFCBBBHJJJIHGFGGJJJ@BA==+,,**,+553567<+)))-2333=>EDDJIGJJJJHJJIJG=:335<=9:;BFDBCBE?FIFHJJJJJJJJJFJJGHDAA?ACJ;<<;@A@?@IHGFFJJCBBHGFFGJGF?>>>JIJJHJJFJGJJJIJFJJJJJJEGDE>@AGJJJFJJFGJGIJGHJJE?=>FJGJJJJJEEB87777BCIJFBCEDJJIGGIIJJJ9657,,;@@6555JHJJIFHHGBE@@:@@@>81113<><<BIIGEDEFJIJGJHJHEGDJ?=<555697;>@<;::>?B@DEGEFGHJHHFJJHIJJGJJJJGEBCAA@BHB@>=HIFJJFHIJFHJFD?>=;77867646000/.''('((57<;?BAEDA?>???@9++++0.++,-/02788:@HJGBJDJFJFGJJA==<8778GIJJGGDEFDDCDEFIJFA0001:*****,,,,.022:ACC;;<BJEC?JJFFHEJGJGHDFGFIDGJDDEDHGHEJJFJJJEEGGJJIJJIHEEB7768@@>@EBD=<CCFHJHGEJGJHJJHGEB--,-21,**%%$%'&('(&(004.442000//01??;<?@ABIJGGJDJFIEIDHHHGJJJJJCGJ99879:9:?BC;;6544///>=265588EGGHGJIJJHAAAFJH@@?>CABCBJCFFEJGDDGIEGFEB@65+-%$$#%'('()/5-75/..<7587??EIC@CEFJA?@?CJEHFFFEDFEDDGJIJ@11=;8853510./)&$&(/099;6---17CDD;:99('''865>ABDCEHJJJIGGJIJFGJGDDFF9999,,,,><,90111233478=JIJJFJFEDDDGJJJHEFICHDFJGGE9866001EG>520008..>JJEHJJGBGIDFDDEFDGEGBCECFGDBAAABB:777C8888>+++,335??<9@9AFEJCEDCDDDBBJEFEFDHDDCHECDABECFCA;:8,+++8>AHCCCBBEF@@?>@AECDECDDBA@BEFFHFC554447=>>?DC??>?@?GB777785462>E759>B;:5567=A@CAB@@>A=>EAA<::91101026754344B=>A?===>A>>??ACBED@ABBG@@@@C;99:A?@?B>=>?@==>>@>>>????31****6==??HHGBDBABGBA@@@BFDDCC@GEE;:8@>BC>EDDEJGJHJJJJJJJJJJJJEJIJFJGJJJJJCAAAGEJJJJJJJHJJJHJ:9:84DE??@GGJJJIJJIJJJJJJJJJJJGHJFJHGEGJJJDAABCFJJJDJJFJFJJHIJJJHE<;:9=>BAFJJJF@@@?<<;:<<;>==-,,-32-(-079?;....FJJIJJGIIG@?>>BCBJ?:9:.-,**-.--''7677AJGJJGFHGJJJFAABD84423439911;<BBCJ333330,(()9::<?JFDDC<1113JA@AAFJGJJHJG===:?;8-,.179<@AADHJJJJHDEEEJJJJJJJGHDHCCJHJJJHJHJIJJJJJJB=@EHCEIHJJHGJJFJDDDFEEEDCECDJGHJHJGJJFJJJHGFJJHHGHFJJJFHGHGJIJJFED>;990..01(''',-.55:<<=JJJIGDDIBBC7FCEA>A878=AC?@>?FHJJEJJJJGFEJJJJJJJJFEEFHJ8FDJHIJJJJJJGIGJGJGFEJAJDCJHFD***2/))*+;6666IGJJJJJJJJFJFJJJIJGHIJJJJIFIJJJIIJHJIJB@:977889;<ABAAGJEF::9,,,))''83687;6678.+(()()()+)(()85>344---*******8HA@>==:;998:@>;1CCBCCBFBC;603;BB@@<<<CCJGDFJGDJ;AGFIGD>9669:778:JHCCCFEJJFJJGJJEC@@BDGGJJHFJEEFCFJEGJGEEJHFJJJGCEEJJFEIJJIIJCJIFJFIFGJJJJJGJABBBGJIGEJJGJG>:::??BBABG:999ACDDBCDBDDDD1((((*&((,,+/001333;:99:4111-+(((%%%$&)).A=>CHHF;0001===EHGJJJJJFJJJJJIJBAA@ABFJIECFJEJJIJJGFEHHJIJEHJHJJJJJDFE7A@5555JJ>><@A==))(''(*)(($$##$$%%%)++,4?<<<<6658>A845??@----112DFHGIFJJGA@@=;3%'''79:;;<AABADECBBBAEEGHJFIJ>=<<:999>?BJJE====DGIHCEGIFJDJIJB@?EJJJFJJJIGCA??C=:9965**9@?B;:95689<8879E=<;;?EA@=CDJD:6<=ABB@FGCJJJJDJGJJFGJIHJJHHJGJJIJJJJJFFDJJJJJJGECAAA?@?=:;2.-&'&&3458889>>==CCBJJHFCCAF<<22//10411*4677;?=))))9:;,,,,-.2558DJFIHIJJJIJGJJGJJFJIJJJFGFDDJJGJFJGJ?>>>HDEBBCJJJJFFCEJ964567:=7>@JDA>;9><EJGFJJJFGJGJJJJGJJGJJJHFJJJIJFFDGJH::89>@><@>7==>CGBA@;;;;B?:757-(+;<>:16**)+2,56122433241-,+,(%&&')***+<?AEBFGEGHIJGFBCC>>??HJGGJIJJC?<=A;:89?B???DCB@3.1,-/-.::94233.&&&(445@CFJFC;;;<BB@DEBFJEJEGHEGJEJJJCBAD@@@@EHDJJJJJJJDCDHJJJGDEDF?FEEJGJJJGHJJ><<FDEJGA@AAEGHIJJJIJGIJJJGIJ>==>JJHIHGIJJHDBCE@?:98:3((0)''&/&&'2.--.23@GJFB?A.--.....1((7>=<<<>BCBHJFIJJJJJIJJJJJJIJJJJGGJHJHIJCDJIEJAA@=C66108HJJJEJD=>DEHHEDAB?@FFJIFJJHJJJEDDCC656)))8:11>5/BDA.---<=>DFGDAA@JDEGDIJJJJJJIIJJJJJHFJJJJHJJHHGIJJJJIJEDD6666665::7::5BECG:EIHJHJJJJJJJ@@@@JJFFJA@BFGJIGJGEJFHHJIJJJJEGJJJJJFIFHIJJGJJJJJHIJJJJC>>???<=JIJJJJGIJJJJJJHDHJEJJJ=<>CJGGDC>=>?@E=BB><;768//1..-,))*.)(((8<FI@<;;FJJJGJJIIJJJHIJJHJJJJJJJGJJGFIJGHJJJJJGGJ@===>JJB>9)89>>@:9=<.))6=@FFJJ>@JJFDJJHCFIIJGJJJBID55,+,8895@JGAHBB>>AJIIJJ>JEGIJJJIHJJIJJJEC???@B>?@@HJJJJJIJJJIGGHIJGHJJJIJ0///*))(,-569445599=AA?>>??@IJJIJHGHJIJGJEJJJJIJIJFB?=-..677@A@4001.'&&((,,90A?<<<223994594(',,/:<EJJJJGJJJJJHFGJ>9:E@>>?GEJIJJG32++**20.49>7656<EJGJIJGJJJHJJHJJJJJFCBCCFFHHJIJJJIJJEJGJHJJIJJHFJJAC@AGJJJIJFGEEE;;:7888CJIH44:=A@CJIJHA@B9431/2;''''*)+)))'&%&')65678>FIHJJJJIJJIIJHJJJGGHC?>100,--227+**1B=,++-44>@G@DIJJJHJJJJJGJJHHGIJICF===>IFGJEHGJJJJGJGJJJEJB;0JJ879GC@BECBDG;;77:;;JJJIJABEEJBC21132230024401=?<:9<::<71///6===<@C=>>EE51111995---9/)BBCAFJEDBAB=...12<BDEBEGJJFJIJJDAA>67><95.--.011EDFDCFJJJJJJCBBD?==?==>?@FEJJGJJGHJJJJHJGJHJHGIBCA=EC-+(%*()'******56>?@BAA@==?>@844638:899;<FJJJFJF=>?842222;?ABABBEJJGIFEIFJJGFJIIHEGGJJJJGFJGFHDFJJIJGEJJGG444473966;66552+))*08778@??AFFGJGGIIJJJJJJJJJJJHHJJJJJJJJFJJHJJIJJHJFJIJIGJJBCACHCGHGJEEEFJE?BBDGI?:;:>:;;<A?AB;:777;:;><<<;71+,,.?>??A@DJEJHJIJGHHGC@@@>=;/)''))*,),,,4060176****<53330-,)***-++'%&'$$$&()++++-45?@@@@ACJJEJJJHJJJFJJFGHJJJE111---,7<=>JJHJEEFFHD6530114>FCBC7777<<<GJHJHJJJJHJGIEJGEIIJIGB@?>=BB?@820101589999@?BB@BIHJIEFBABCJJJJHFHIFJJJJJJFEJJHJIJIGFFFBB??@BHGIFDGHJJJJF@===ADCC?>:9<=JHJHJGJEJGDGGDJHHDBD??@JHA-(''')(((+-..0///+,+((+),**/57CGFEFJJGIJJJJJJJJJJHHJEE<;64457122@GF=<==FGJFJJJGHJGJIEJDFJJGJJJ@AA>>?>HH--.>D?GJDJFJIGJHJEJEJJFFHJJJJDHGJJJIJEGIFJHFJJH====IIHHIEEGGJHJJJJJJJIFEGJFIFEDCDGDB?.,-.3100567:@=>=??JGIHIJ?==@72''()2586<:;>?IHGDHDEEJEDJJF<=8798>>:545:?@@;::8;AEJEHJJJGIGJIEJHJIJJJJGJJJJJJJIJIJJJJJJJJJJCEJJJJGIHJJJGECEJJIIJJFCFBJGEJJGHEJGJGHJDA:)(((?BJGDFEJJJJJJJIJJJ://.+''(,--BHBBBBGJJJJJJHDJHHJJJJIBJJIJJIJJFJEHA@CBJDBB;:<=JIJJJJHFAC?6JJJFJJIIJJJJJJJJFJJJFF?;;;788@D@@A?>=;7ACFCJDFGGJHJIJJJJIIJJJJJJJJIJB>:A:768?CJJJJFHJGJJGEHFHJDDFGIGHHJJJJ>==@DDDDJJEA?218=A555*((((>>>>>C@HJFEIGJJJDB?;5<??EJJGDFEFJJIHJJJJGJJJE@@@DDAE>9885763489FAB8BB@AD@>>??B@7==>FFIFJJFIJHIGJEGFEHGJHEHJJJJJJJGJJHJJIIGEJJEDDEJEC0000HHGEEFJJ@??=>=<<<7100./=?BCA;;ADCFGCCFJJJJIIJJJJFJIJHJGJJBBCIJJJHJJJJJJJJJHIJJ@?@BJJIC=?FEDJ=:;CBJHJJHHDGIJEJCE'''3'BJFEJEFFJEGJJJJHJHJJHJJJGJJJJIJJJIJGGGFECIJHFJJJJJJJJJJGFA@@A@@?>8653++,''''BBCEJJJJJJJJIGDBCBIFDEF===>E.)((&31441//DFGJHJJJHJ>>=<@@FJFGGJJHGHJJJDCBBFJJJJJ>><=IHGHFED?=;:2?AFDDFDHFJHIJI@>>;:;;542225-,,.=<<=AEBAGJJJGJJJJJJHJJJJHHIJJJJGIJJJJJHIGJJJJGHJJJJADDFJJIJJJEGGHIJJJJJJGJGJJJJDCCBA;:5-*)))15))..4=<96300>FHGJGJJHJJIIJIHIJHEJEFJJAAJEEDDCHJHJFJJJIHDEHGHDJ999HE>9788C>96+('''(+4459AA:11121666JJIJFJIFJIJJHJJJJIFJGJJJIHIGJEEJEHJCIJJJEEIIJDFECFGIG@@JEECFFFGJFJJJJJJH?00001953-,,&
@Glass_T7V_11_D3_12_8_31
CCTGCATTGCTGGATTCTTACCCAATTGAACCACCAGCAGCAACCAAGCATATGAAACAAATCCGGATGAATTATGAGGTCATTACTGGATCTATCAACAGGAGTCCAAGCGAGCTCGTAAACTTGGTCTGACAGTTACCAATGCTTAATCAGTGAGGCACCTCTCCAATATATACGTTCATCCATAGTTCCTGACTCCCCGTCGTGTAGATAACTACAATTCAGAAGCTTCCATTTAGCCAGTACTGCAATAATCACAACCCACTGTCACCGGCTCCAGATTTATCAGCAATAAACCAGCCAGCCGGAAGGGCGCGAGTCGGTCCTGCAACTTTATCCGTTCCATCCAGTCTATTAATTGTTGCCGGGAAGCTAGAGTAAGTAGTTCGCCAGTTAATAGTTTGCGCAACGTTGTTGCCATTGCTACAGGCATCGTGGTGTCACGCTCGTCGTTTGGTATGGCTTCATTCAGCTCCGGTTGCCCGACAGATCAAGGCAAGTTACCGTAAACCCCGTGTCCGAAAAAACGGTACGCTCCTTCGGTCCTCCAATCATTGTCAGAAGTAAGTTGGCCGCAGTGTTATCACTAATCGGTTATGGCAGCACTGCATAATTCTCTTACTGTCATGCCATCCATCGTACTTTCTGTGACTGGTGAGTACTCAACCAAGTCATTGAGGATGGTATGCGGCGACCGAGTTGCTCTACCACATCAATCAGGAATAATCCGCCGCATCGCCAGAATTTAGAACCTGTCATCATTGGAAAACGTTCTTCGGGGCGAAAAGTTCAAGGATCTTACCGCTGTTGAGATCCAGTTCGATGTAACCCACTCGTGCACCCAACTGATCTTCAGCATCTTTACTTTCAGCGTTTCTGGTCAGCAAACAGACGGCAAATGCCGCAAAAAGATCGGCGACGCGGAAATGTTCAATACTTGATCTCTCCTTTTTCAATATTATTGAAGCATTTATCAGGGTTATTGTCTCATAAGCGGTACATTATTTGAATGTATTTAGAAAAAAATCAGGGTTCCGCGCACATTTCCCATGGTGCCACCTGACGTCTAAGAAACCATTATTATCATGACATTAACCTATAAAAATAGGCGTATCACAAGGCAAATTTCCAATAAAAATCCTTAGCTTTCGCTAAGGATGATTTCTGGAATTCGCGGCGTTGAATTCGCGGCCGCTTCAAGTTGACGGCTACATCATTCACTTTTTCTTCACAACCGGCACGGAACTCGCTGGGCTGGCCCCGGTGCATTTTTTAAATACCCGCGAGAAATAGAGTTTGATCGTCGAAACCAACATTGCGACCGACGGTGGCGATAGGCATCCGGGTGGTGCTCGAAAAGCAGCTTCGCCTGGCTGATAAGCTCGTTATCGCCAGCTTAAGACCTGCTAATCCCTAACTGCTGGCAGGAAAGTGACAGACGCGACGGCGACAAGCAAACATGCTGTGAGACGCTGGCGATATCAAAATTGCTACTCTGGTTATGGCTGATGTACTGACAAGCCTCGCGTACCGATTATCCATCGGTGGATGGAGCGACTCGTTAATCGCTTCCATGCGCCGCAGTCATAATTGCTCAAGCAGATTTATCGCCAGCAGCACCAATAGCACCCTCCCCTTGCCCGGCGTTCATGATTACCCAAACAGGTCGCTGAAATGCGGCTGGTGCGCTTCATCCGGGCAAAAAATTACCGTATTGCGCAGGACGGCCAGTTAAGCCATTCATGCCAGTAGGCGCGCGGACAAAGTAAACCCACTGGTGATACCATTCGCGAGCCTGGATGACGACCGTAGTGATGAATTTCTCCTGGCGGGAACAGATCACCCGGTCGGCAAACAAATCTTCGTGCTGATTAGCCGCCCCCTGACCGCGAATGGTAGGTACGATAACCTTCATTCCCAGCGGTCGGTCGATAAAAAAATCGAGATAACCGTTGGATAGGCCTTTAGACCCCGCCACCAGATGGGCATTAAACAGTATCCCGGCAGCGGGGATCATTTTGCGCTTCAGCCATACTTTTCATACTCCCGCCATTATAACGAGAGAAGAAACCAATTGTCCATATTGCATCAGACATTGCCGTCACTGCGTCTTTTACTGGCTCTTCTCGCTAACGAACCGGTAACCCCGCTTATTAAAAGCATTCTGTTAACGAACCGGGACCGAAGCCATCAACAAAAACACGTAACAAAAGTGTCTATCATCGCGGCAGGAAGACTGCACATTGATTATTTGCACGGCGTCACACTTTGCTATGCCATCACGTTATTCCATTAGATTTCACGCGGATCCTACCTGACGCTTTTATCGCAACTCTCTACTGTTTCTCCATACCCGTTTTTTTCGGCTGACTTGCTGAGAAAGAGGAGAAATACTAGATGATGCAAACCGTTTTAGCGAAAATCATCGCAGCCAGGCGATTTGGGTAGAAGCCCGCAAACAGCAGCAACCACTGGCCCAGTTTTCAGAATGAGGTTCAGCCGAGCACGCGACATTTTTATGATGCGCTACAGGGTGCGCGCACGGCGTTTATTCTGGAGTGCAAGAAAGCGTCGCCGTCGAAAGGTAATCCGTGATGATTTCGATCCAGCACGCATTGCCGCCATTTTCAAACGTTCCTCCAGCAATTTCGGTGCTGACTGATGAGGAAATATTTTTCAGGGAGCTCCGTTCCTGCCGTCGTCACCAAATCGCCCCGCAGCCGATTGTGTAAAGACTTCATATCGACCCTTACGATACTGGCGCGCTATTTACCAGGCCGATGCCTGCTTATTAATGCTTTCAGTACTGGATGACGACCAATATCGCCAGCTTGCCGCCGTCGCTAAGATCTGGAGATGGGGGTGCTGACCGAAGTCAGTAATGAAGAGGAACGGGAGCACACATACATCAGAGCAAAGGTCGTTGGCATCAACAACCGCAATCTGCGTGATTTGTCGATTGATCTCAACCGTACCGCAGACTGCGCCAAAACTGGGGCACAACGTGACGGTAATCAGCGAATCCGGCATCAATACTTACGCTCAGTCAGGCTAACCACTTCGCTAACGGTTTTCTGATTGGTTCGGCGTTGATGGCCCATGACGATTTGCACGCCGCCGTGCGCCGGGTGTTGCTGGGTAGAATCAAGTTATCTTGGCCTGAACCATGGGCGAGATTACTAAAGCAGCTTATGACGCGGGCGCGATTGTCCGGTGGGCTGATTTTTGTTGCGACATCACCGCGTTACGTCAACGTTGAACAGGCGCGGATGTGATGGCTGCGGCACCGTTGCAGTATGTTGGCGTGTTCGCGATCACGATATTGCCGAATGTGTTGGTGGACAAAGCTAAGGTGTTATCGCTGGCGGTGAACTGCATGGTAATTGAAGAACAGCTGTATCAATTCACCTTGCCTGAAGCTCTGCCAGCACATGTTGCCATCTGGAAAGCATTAAGCGTCAGGTGAAAATCCTGCCCGCCCGCGAGTTTCAGCGCGTTGATAAATATGTTTAAGACAACGGCCAGGGTGGAAGCGGGCAACGTTTTGACTGGTCACTTTAATGGTCGATCGCTTGGCAACGTTCTGCTGGGCGGCGCAGATAACTGCGTGGAAGCGGCACAACCGGCTGCGCCGGACTTGATTTTAATTCTGCTGTAGAGTCGCAACCGGGCATCAAAGCGCGCGTCTGGCCTCGGTTTTCCCGACAGATGCTGCGCGCATATTAATACTGGTCTAACCCTTTGCGGTGCACAAAGGCCGACCGTGTCACCACCCTGCCCTTTTATTGAACCTCAAAAGATCTCGCGTTATGCAGGCTTCCTCGCTCACTGACTCGCTGCGCTCGGTCGTTCGGCTGCGGCGAGCGGTATCACTCACTCAAAGGCGGTAATCTGAAGTTACGTTGAATATCTGCATGGTGAACAGCTTTGAATGCACCAAAAACTCGTAAAAGCTCTGATGTATCTCTTTTACACCGTTTCCATCTGTGCATATGGACAGTTTTCCCTTGATGTAACGGTGAACAGTTGTTCTACTTTTGTTTGTTAGTCTTGATGCTTCACTGATAGATACAAGAGCCATAAGAACCTCAAATCCTCCGTCTATTTCACACGGGCCTTTCTTTCTCTAGTGTGGTTCGTTGTTTTTGCGTGAGCCATCGAGGAACGAACCGGTACAATCATACTTACTTTGCATGTCACTCAAAAATTTTGCCTAGAAAACTGGTGAGCTGAATTTTACAGTAAAGCATCGTGTAGTGTTTTTTAGTCCGTTTATGTAGGTAGGAATCTGATGTAATCATTGTCGTTATTTGTCACCCATCCATTTTTATCTGGTTGTTCAAGTTCGGTTCAGATGGGTTTGCTCTTGTTGGTTCTAATTCGAAATCAACGTATGAGTCGGGCGGCCTCGCTTATCAACCACCGATTTTCATATTGCTGTAAGTGTTTAAATCTTTACTTATTGGTTTCAAAACCCATTGGTTAAGCCTTTTAAACTCATGGTACGATTTATTTTCAAGCATTAACATGAACTTAAATTAATAAGGCTAGTCTTACTGTTAGCTGTTCAACTTTGTTTGTATTAGTCTTTTCAATAACCACTCGTAGGAATTCCTGATGAGTCTCTTGTCTTCCGAAAAAGACTTAACATGTTCCAATTATATTTTATGAATTTTTTTAACTGGAAAAGATAAGGCAATATCTCTTCACTAAAAACTAATTCTAATTTTTCGCTTTTTGAGAATTTGGCATAGTTTGTCCATTGGAAATTTTCAAAGCCTTTAACCAAAGGATTCCTCATTTTCCACAGTTCTCGTCATTCGTCTCTGGTCTTGCTAGATCTCGCCATAAGCATTTTCCCTACTGATGTTCATCATCTGGTGCTTTGGTTATAAGTGAACAATACCGTCCGTTCTTTTCCTTGTAGGGTTTTCAATCGTGGGGTTGAGTAGTGCCACACAGCATAAAATTCATTGAGTTCATGTTCCGTTCATGCATAGCGACTAATCGCTAGTTCATTTGCTTTGAAAACAACTACAACTCAGACGTAGTTATTCAATTCAGTGGGTGATTTTAATCACTATACCAAATTGAGATGGGCTAGTCAATGATAATTTCATGTTCCTTTTCCTTTGAGTTGTGGGTATCTGTAAATTGTATAGACCTTTTTTGCTTGGAAAACTTGTAAATTCTGCTAGACCCTCTGTAAATTCCGCCTAAGACCTTTGTGTGTTTTTTTGTTTATATTCAAGTGGTTATAATTTATAAGAATAAAGAAAGAATAAAAAAGATAAAAAGAATAGATCCATCCTGTATAACTCACTGCTTTCATCATTGCCATCTCCAAAAGGATGTCGCAAACGCTGTGCTCCTCTACAAAACAGACCTTAAAACCCTAAAGGCTTAAGTAGCATCGCCAACTCGGCAAGTGCGCAGCCAATCTCCTTTTGTCTCCGACCATCAGGCACCTGACTCTTTTCGTGACATTCGGTAACTCGCTCACGGCTCTGGCAGTGAATGAGATGGGGGGCATTCCCCGGCGCCTTTTATGGATTCATGCAAGGAAACTACCCATAATACAAGAAAAGCCCGTCACGGGCTGCAGGGTCTCGCATGCTCTGTGGTGCTATCTGAGCTTCTGTTGACGATTCCTCTGATTTCAGTCTCACCACTTGGATTATCCCGTGACAAGTAAGTCAGACTGGCTGATGCACCCGGTCGGCAACAGATGTGAGTTCAACAGGCTTACCCA
+
2/,)'&&(((+'('()+*'$&%%$'&&$$%&-()*'('%%%%--,)'&&$$$$&(.5/+')(()&())+&&%&&'%%&&-....:>@<==>?>5532223>??<<62*289::>?@<999;<;>>5555DCFJ=<<<765*010152/144778@AADD>>;;32,+&&((*(%&%%%*'))())*(())&&+:>:999?78A@B@AB8777566721((('$$%&**)()&'&&'&$$$%%%$$%%%)('*((('&(&&''%%&%%'&&&'*.++&&&*,.195>?<=<87621139222.-,,+''&''(&$$'%%$%+'''78<:;***,0;+*''*((&(+10201;:99:D>CFHFGDEFHBJFGJJEC4.-.61003.--.***<;JGHJIJGGFGGFD@?=;;88872279FCEFECF:9;;<CFGJIGJGJJJJJJHJJDAE;;;;JA@@@D7677:766853333++),-.,'')(((&'&',+''*+'''()&(&$&''++**,''&'&$%%&',,,&%&%$$#%&&*16++=?===:90//*&&&&@BDJEICF;668>::C=<<<>>>><::8433((&$$$%556=BE===;;<50%%##$*'%%%**./1100022102('%%####&'-1259;>=>FDEIJ??CDGF9((()++*)**00)(+*)*--/&''(017:;;<888740010/''(&'%&'%%%&$%&%*&&''$%$%&&&$%&&')%&('%%&')&((+,,,*+,,-33;A?EJJECFDFFFHHCEJJ211A=)('$)*+,1332204=0000:2,*))+/;78894,,,,4220334>C?>?AGEJJG66665545=<*8:;<===7***.//'$$%$$%&&'%$$$$$$%&(*&&%&'''')+1((((2,,-:62)+311265514118::9..-*)*).--*%%%$%(+**;886:;AED=;;:<A==BBE00/+.0**,,/:<8=201,(()/++,/53)(()))((465>JIJH:::951/----,*+'&&&'.2/1.0001.'+,,*,--;ABHDJJCEDCFFJ==6320,,77=E7666;:2999933359;.=FFFBCA?B@>?''&)'&$$%%'&('()%%(+,,((***,.28885668557=?@;?@JDJIJIG:99:A3449=@EB522)(('%$$%&*99=>@B?BCD?:/+//244<>EGEJCBDDE??>9>?BAFGF88866656>>C=977543612/.03***7FIFJFEFBB@JJDCCBBCA;;<CBA?;44.-.7888((((111%&&&'&&%%&34-)).033.1:9<EEGHFIHEJFEIHJGHHIHFJEIE@EDE4441-''(CC?43134'/01358998672//,,)&&'&'&&(,+++01+++,../225211167788;=BA;,,,(&&%)*'%&',<DFHGJFJHEIFIJJFE@DEFDH???AGDA5---,1@CFHDEGJHGA><=A@=:89&%&$$%%$$#$%')+,++16,++'-0210012,'&'()))'''(+,.0,4,,--....43338889><<<>?BBHBCCBGJJGEJEJJHD;;:++*'(),./2--45=CEFHDC????BC@::20*)('&'(,---/014455555144/+.-'''$%'%#$$$%'/377<GEJEFDBC?@=?=8888CC@?@==41//)*,+1//1/(((+'&'($$%%-,.2*)'(((((+129:>?><966664887CA99;<EJDCDEA@??8433(((-,+,999967+,99:<<<83,++*./02229;00/5DJEEDECGI<<<9:;.,,,)(()//4?FG><5940*(*-/...133/****3643../,((+'(,(((&))'(**+,.../77++//2/+,,3411&$#$#$##$%()()(&&),++..<@@@<0+++('&''''.2;;<:999EFJIDF433&&&&&&&((%&%$$%&'4558789::<==:::<;952112'''----0'))'++)++676944,++*,''(()*/,0/2.-,,0<<==A?@;;711.)'&%%')(&%&(((*((3:71031;<AHJJJIGHBIBA>=>=>@AECDJDJA;;;<D87/,.188>=>>GHDB?66++++,,+$$&&.++--09000))))42+()*8970///1/-+((-('(''%&&'&'$$$%.0++&%%%&2<FFD11/020/235<662211//)((&'(7899=*(,')((-,,-=ACCJIJGHJGJJGHHFJGGJJHGHIJJJGJFJHGF3.'''%%('-(%((*+23344411//.-,-.;<;4223FJG544484-,++,++****349788;==99**''&&//*+*((*,0('''7((((/,-.,-.8=????BJJHGGJEB?657:;<EEJ999<>::7-+%$$&*))-.4)('&((,30042326630,-,)66665667790002..-,++1256...)))),*)())('&'&()/7;>CE<;;<BECCF=@A@A?<:;=ADJGJJJJJJHJFB@2234=@BJDBC?=229=AC2('''5==>@HA;;;;F@=7;9:889:9:3.--2-53'&&(/.0BDDAA@9;7,++,FIJFJFJFHFJBB@<<<98895'''(.)))%%%'%$%))*++,+)**,//*))*-,+('&%&'+*('')24)(''(''&'$$&&'''(''(&&&&,+)''&///.---111/..22))))%%%&%&'*-(((%&'%&+())))*/$&$$&%$%$()'(''*('''&.99<><9888DEFCEFEHCJI=JJJFIJJJIJGJJIJIGJJJJJJJJDIJHJIIIJJJIEA;<967:999555'$$####$%+../222JIGFDJ<;<;889CE-++,/...33;BCBAD?-,,--+*)''%&''('%&%%$%%&-(1640009:<:<<<@@5556BB----@@>::0/..44;...1>/5345002/512+*)&''%%%%%*..+%%%53,%&+:FDC::9<?>?BEDJ=<<<E@<322:<<=?IHHJJIHGJIJJJJHJB41.,,+,)(&(%&&45659CIJHHGIJFGJCA>=>=+++-=899@??<=>558<B>BFEJJJJGJGGHH><8(9989:@>>>7::J@DCABH>=<?'''42-,,-2.,,-/.,..565421,++)))('%%%&&((()*8BJEGJGHJEDCDJF@@CA98..4-()''()/+,)&&&'),4489BA=?HEDBCEDJI??995-+++)))),:2+9<=DECAA>(''''&%'-19=>>;778?EC>>><978455441,.0/5,++)('$$%(775677872--**)(+422,*-0---,,+-)'(%&./9F??==<2211/-,)()%&),./44=>EDDDHCCADFD@..-0.,((&$%%')&&&')&&%$'((),,()1287CCJJJFEJJ@JJBD@?@@EJFJD4321123//*'(((*++**'''(*,-.+333,0.-(%%&'223*+++9:CB32232200435)'(((?@GHGIJJJBGJJGFJJ99JEDEFCJIFF>==?=;8.+))*1-/..--+''()---,**+1>>7775899A00/0*'&%&$')),.1355=>FGCJ@A000*+)*+9;D<;;;CCA?@?:B;2872/,***956?@AA?:889:801:=BCBHC@BA20003,,-*)))+'$$&(--347;:9-,(&%%%&'%$$&)(&&(),,+++))*))(%%%%'%&))''''%&(('&%$$##%&'%%$$%&&()++001***+611767652*)&$$$%''$$$%/1**&&$&,(***243//0)***<:88:;CFEFFJHJJGJJJJFDFJABB@?>=<>ADGIJFFD=;;<''''00+**&'11./0007<888*)))+$%&''('%%%&%$%'())*''''***57789998521146AJ<;;:==IG@3112=?GJJEHECIJFIC0/++(''322:>BIDJA?82-.1222002212118;6555=<5330-%'''''+-002AAACCEEJDEIDDCCDGJC<3/..:=4;<>?CAACEJJ<;;;E@@C:9998999<>>?CJJG?==@<9863448555**(.&&%),.+++++%%(+,+-0./01///333455588978;;8;;<CDDEDE2222A76'%%'((''()))1,+*)+**-''''(444;GEIIJGCDEHDDCCDIGGGJGGJBBB?-++++35;;;@A@??@'&&'/032445;;=BABAE;;;;E////07213.&)**2*//-)-+,(''('(%$%+(&&'/4;99:/+++.0(&&'%%&&)))*-2-13++&&'&'((,,/029:888'%&&)-+..-20'&&+*++-23.((()2)(&$$%%$%$%')%$#'*40./0..-.&&&''''(?CBAAE74449::8776811)&&('''%&&$%)()..62++++6:<<=DICDBCB:?8)8;0445?===BJFBCDA=0001'**779;CCCDEE;8,,())(('&&'*(--08789:>>==>DB@?889780++,,,((...-135)'&%%(%'''('$$$$$&('(,+,/1/330*843336646679*)))9:=?666)((&'''',/,-3(((%%%(-)&&(&,**,&)%%%'6:62.--*+/.0/*+(+)%%)))')**213('''103>A?>?GFCDBGJJC=<6656;<>66600008.3435;::0//../;99;<?BJHIB=<=9::;340++((((57?@7774+*+''&&&%&)-9;0***+8:JDBBIF@975359E<9:<9953434982211556712,+,+,,'$$&'(((%&*'(*'))&%$$%(''(&%&&'()%$$$((.-&.165999:9544+++)*'%&%$$$%$'.6:;)''(&&))+*)(&&%%&&()*''((,-*(*'('(()+6;>;777//.,-,,++%'''&&,-7::<77--./1(''&')&&'((*+,.+242++)+/22(&&(''(56866>FEJJEHGHGFED8998:<987<20.353-+***'%%&('&*((&&%%&&&''&),,($$&&%%(*)))*1700/,)))(('&&%'*'0/((().../D@??;99::DA8748-***,-1*''*.12<70:632321)&(:?<<8777/-../%%%%+')///.,,-3///,().06B4211545<CD>>?>DCBABCCGEBCC//.+978**)))(&*---?4,A@=>:4=AJEC;>?A?C@?AD@BAAECCCBB<:766110+))869?ACADEG@B=<<:AJ@@8--324><8743)'''-&%$$&%%(()(''%$$##$%%(%&&%&$$%%%%&%(&&()-,*,+.((()//354-,++,'(.++,++(())5CC>>>?@?B=?FIEHHGBADC@;;4+&&'&%%$#$%+(%%%&,))*''&&&&&%''(%$%'&&&'-.27660/-,)'''()(''''***+1('(&&'(44///;;886(%$$###$#%'(*++((*7::<>A;;:7754'%%&%&)**(&$$$%#$*//009:6/688663345?@?@A?AABDBBJC?>><>56227,+*'()55663354777=43749))((++'&&&&&%$$$)((().-.-.-,,--('&%&&#&%'&%''%&%$#$$''$#$$&&%$$$%$$%%&(+)%&%()(*++1,88796'''$$$%'&&&(*...1''&&)../+-,(***+)&&%&(),+*****)*.0/...5622/-(
@Glass_T7V_11_D3_12_8_32
TTGGTTAAAGGCTTTGAGATTTTCCAGTGGACAAACTATGCCAAGTTCTCAAGCGAAAAATTAGAATTAGTTTTTAGTGAAGAGATATTGCCTTATCTTTTCCAGTTAAAAAAATTCATAAAATATAATCTGGAACATGTTAAGTCTTTTGAAAACAAATACTCTATGAGGATTTATGAGTGGTTATTAAAAGAACTAACACAAAAGAAAACTCACAAGGCAAATATAGAGATTAGCCTTGATGAATTTAAGTTCATGTTAATGCTTGAAAATAACTACCATGAGTTTAAAAGGCTTAACCAATGGGTTTTGAAACCAATAAGTAAAGATTTAAACACTTACAGCAATATGAAATTGGTGGTTGATAAGCGAGGCCGGTTCCCGACTGATTCGTTGATTTCCAAGTTGAACTAGATAGACCAAAATGATATTCGTTCCATTTACAACTGAGAACAACCAGATAAAAATGAATGGTGACAAAATACAACATTCATCAGATTCCTACCTACATAACGGACTAAGAAAAACACTACACGATGCTTTAACTGCAAAAATTCAGCTCACCAGTTTTGAGGCAAAATTTTTGAGTGACATGCAAAGTAAGTATGATCTCAATGGTTCGTTCTCATGGCTCACGCAAAAACAACGAACCACACTAGAGAACATACTGGCTAAATACGGAAGAATATCGAGGTTCTTATGGCTCTTGTATCTATCAGTGAAGCATCAAGACTAACAAACAAAAGTAGAACAACTGTTCACCGTTACATATCAAAGGGAAAACTGTCCATATGCACAGATGAAAACGGTGTAAAAAAGATAGATACATCAGAGCTTTACGAGTTTTTGGTGCATTGAAAGCTGTTCACCATGAACAAATCGACAATGTAACCTCGAGATTACCGCCTTTGAGTGAGCTGATACCGCTCGCCGCAGCCGAACGACCGAGCGCAGCGAGTCGTGAGCGAGGAAGCCTGCATAACGCGAAGTAATCTTTTCGGTTTTAAAGAAAAGGGCAGGGTGGTGACACCTTGCCCTGCGACTGCAGCGGCCGCTACTAGTATTAATATGCGCGCAGCGTCTGGAAAACCGAGGCCAAAAGACGTGCGTCTTTGATGCCCGGTTGCGACTCTACAGCAGAATTAAAATCAAGTCCGGCGCAGCCGGTTTGTGCCGCTTCCACGCAGTTATCTGCGCCTAAGCCCCCCGCCAGCAGAACGTTGCCAAGCGATTGACCATTTAATAGTGACCAGTCAAAACGTTCCGCTTCCACCCTGGCCGTTGTCTAAAACATATTTATCAACGTGCTGAAACTCGCGGGCGGAGAAGGTTTCACCGACGCTTAATGCTTTCCAGATGGCAACATGTGCTGGCAGAGCTTCACGCAGCGTATCGAATACAGCTGTTCTTCATTACCATGCAGTTGCACTGCCGCCAGCGATAACACCTTAGCTTTCCACCACATCGGCAATATCGTGATTGCGGAACACGCCAACATACTGCAACGGTGCCGCAGCCGTCGCTTCCTGTTCAACGTTGACGCAACGCGGTGATGTCGCAACAAAAATCAACCCACCGTCGATCACCGCGTGATAAGCTGCTGGCCTCTTGCCACGCGTCAGGCCACATACTTTCCTTCTTCACCCCACGACGCCCGGCGCACGGCGGCGTGCAAATCGTTAATGGGCCATCAACGCCGAACCAATCAGAAAACCGTTAGCGAAGTGGCTTAACTCGCGCACCTGAGCGTAAGTATTGATGCCGGATTCGCTGATTACCGTCACGTTGTGCCCCAGTTTCGGCGCAAGCTCGCGGGTACGGTTCAGATCAATCGACAGATCACGCAGATCGCGGTTGTTGATGCCAACGACCTTTGCTCCCAATGCAATGGCGCGCTCCTGTTCCTCTTCATTACTGACTTCGGTCGGCACCCCCATCTCCAGACTGTGAGCGACGGCGGCAAGCTGGCGATATTGGTCGTCATCAGGTACTCAAAGCATTAATAAGCAGGCATCGGCCTGGTAATAGCGCGCCGGATCGATCTGGTAAGGGTCGATAATGAAGTCTTTACATAAAATCGGCTGCGGGGCGATTTGGCTGACGATGGGGAGGAAATTAAAGCTCCCTGAAAATATCTCATCAGTACGCACCGAAATTGCCGAAGCGTAATGTTTATAAATGGCGGCAATGCGTGCTGGATCGAAATCATCACGGATCACGCCTTTTGACGGCGACGCTTTCTTGCACTCCAGAATAAACGCCGTGCGCGCACCCTGTAGCGCATCATAAAAATGTCGCGTGCTCGGCTGAACCTCATCTAAAACTGGCCAGCGGTTGCTGCTGTTTGCGGGCTTCTACCCAAATCGCCTTGTCTGCGACGATTTTCGCTAAAACGGTTTGCATCATCTAGTATTTCTCCTCTTTTCTCTAGTAGCTAGCCCCAAAAAAACGGGTATGGAGAAACAGTAGAGAGTTGCGATAAAAAGCGTCAGGTAGGATCCGCTAATCTTATGGATAAAAATGCTATGGCATAGCAAAGTGTGACGCCGTGCAAATAATCAATGTGGACTTTTCTGCCGTGATTATAGACACTTTTGTTACGCGTTTTTGTCATGGCTTTGGTCCCGCTTTGTTACAGAATGCTTTTAATAAGCGGGGTTACCGGTTTGGTTAGCGAGAAGAGCCAGTAAAAGACGCAGTGACGGCAATGCTGATGCAATATGGACAATTGGTTTCTTCTCTGAATGGCGGGAGTATGAAAAGTATGGCTGAAGCGCAAAATGATCCCCTGCTGCCGGGATACTCGTTTAATGCCCATCTGGTGGCGGGTTTAACGCCGATTGAGGCCAACGGTTATCTCGATTTTTTTATCGACCGACCGCTGGGAATGAAAGGTTATATTCTCAATCTCACCATTCGCGGTCAGGGGGTGGTGAAAAATCAGGGACGAGAATTTGTTTGCCGACCGGGTGATATTTTGCTGTTCCCGCCAGGAGAGATTCATCACTACGGTCGTCATCCGGAGGCTCGCGAATGGTATCACCAGTGGGTTTACTTTCGTCCGCGCGCCTACTGGCATGAATGGCTTAACTGGCCGTCAATATTGCCAATACGGGGTTCTTTCGCCCGGATGAAGCGCCCCACCAGCCGCATTTCAGCGACCTGTTTGGGCAAATCATTAACGCCGGGCAAGGGGAAGGGCGCTATTCGGAGCTGCTGGCGATAAATCTGCTTGAGCAATTGTTACTGCGGCGCATGGAAGCGATTAACGAGTCGCTCCATCCACCGATGGATAATCGGGTACGCGAGGCTTGTCAGTACATCAGCAATCACCTGGCAGACAGCAATTTTGATATCGCCAGCGTCGCACAGCATGTTGCTTTCGCCGTCGCATACTGTGCGCATCTTTCCGCCAGCAGTTAGGGATTAGCGTCTTAAGCTGGCGCGAGGACCAACGTATGAGCCAGGCGAAGCTGATTTTGAGCACCACCCGGATGCCTATCGCCACCGTCGGTCGCAATGTTGGTTTTGACAAATGATTTCGCCGGTATTTCAAAAAATGCACCGGGGCCAGCCCGAGCGAGTTCCGTGCCGGTTGTGAAGAAAATTGAATGATGTAGCCGTCAAGTTGTCATAACTCTAGAAGCGGCCGCGAATTCGAAGAAACAGCGGCCGCGAATTGCAGAAATCATCCTTAGCGAAAGCTAAGGATTTTTTTATCTGAAATTCTGCCTGTTCGTGATACGCCTATTTTTATAGGTTAATGTCATGATAATAATGGTTTCTTAGACGTCAGGTGGCACCATGGGAAATGTGCGCGGAACCCCTATTTGTTTATTTTTCTAAATACATTCAAATATGTATCCGCTCATGAGACAATAACCCTGATAAATGCTTCAATAATATTGAAAAAGGAAGAGTATCAGTATTCAACATTTCCGTGTCGCCCTTATTCCCTTTTTTGCGGCATTTTGCCTTCCTGTTTTTGCTCACCCAGAAACGCTGGTGAAAGTAAAAGATGCTGAAGATCAGTTGGGTGCACGAGTGGGTTACATCAAACTGATGGGCATAATCCTTGAGAGTTTTCGCCCCGAAGAACGTTTTCCAATGATGAGCACTTTTAAAGTTCTGCTATGTGGCGCGGTATTATCCCGTATTGACGCCGGGCAAGAGCAACTCGGTCGCCGCATACACTATTCTGGATCAGCTGGTTGAGTACTCGCCGGTCAGCAGAAAAGCATCTTACGGATGGCATGACAGTAAGAGAATTATGCAGTGCTGCCATAACCATGAGTGATAACACTGCGGCCAACTTACTTCTGACAACGATCGGAGGACCGAGCTAACCGCTTTTTTGCACAACGTGGGGATCATGTAACTCGCCTTGATCGTTGGGAACCGGAGCTGAATGAAGCCATACCAAACGACGAGCGTGACACCACGATGCCTGTAGCAATGGCAACAACGTTGCGCAAACTATTAACTGGCGAACTACTTACTCTAGCTTCCGGCGACGGATTAATGACTGGATGGAGGCGGATAAAGTTGCCAGGACCACTTCTGCGCTCGGCCCTTCCGGCTGGCTGGTTTATTGCTGATAAATCTGGAGCCGGTGAGCGTGGGTCTCGCGGTATCATTGCAGCACTGGGGCCAGATGGTAAGCCCTCCGTATCGTAGTTATCTACACGACGGGGAGTCAGGCAACTATGGATGAACGAAATAGACAGATCGCTGAGATAGGTGCCTCACTGATTTAAGCATTGGTAACTGTTAACCAAGTTTACGAGCTCGCTTGGACTCCTGTTGATAAATCCAGTAATAAGCCTTCAGAACTCCACTCTGGATTTGTTCAGAACGCTCGGTTGCCGCCGGGCGTTTTTTATAAGAGTGAGATCCAAGCACTAGGGACAGTAAGACGGGTAAGCCTGTTGATGATACCGCTGCCTTACTGGGTGCATTAGCCAGTCTGAATGACCTGTCACGGGATAATCCGAAGTGGTCAGACTGGAAAATCAGAGGGGCAGGAACTGCTGAACAGCGAAAGAGTTAGATAGCACCACATAGCAGACCCGCCATAAAACGCCCTGAGAAGCCCGTGACGGGCTTTTCTTGTATTATGGGTAGTTTCCTTGCATGAATCCATAAAAGGCGCCTGTTGCATGCCATTTACCCCATTCACTGCCAGAGCCGTGAGCGCAGCGAACTGAATGTCACGAAAAAGACAGCGACTCAGGTGCCTGATGGTCGGAGACAAAAGGAATATTCAGCGATTTGCCCGAGCTTGCGAGGGTGCTACTTAAGCCTTTAGGGTTTTAAGGTCTGTTTTGTAGAGGACAACAGCGTTTGCGACATCCTTTTGTAATACTGCGGAACTGACTAAAGTAGTGAGTTATCACAGGGCTGCGGATATTCTCTTTATCTTTTTTTATTCTTTCTTTATTCTATAAATTATAACCACTTGAATATAAACAAAAAAACACACAAAGGTCTAGCGGAATTTAAGAGTATCGCCAAATTTACAAGTTTTTCCAGCAAAGGTCTAGCAGAATTTACAGATACCCACAACTCAAAGGAAAAGGACATGTAATTATCATTGACTAGCCCATCTCAATTGGTATAGTGATTAAAATCACCTAGACCAATTGAAATGTTGTGCTCGATCAGTTTTCAAAGCAAATGAACTAGCGATTAGTCGCTATGACTTAACGGAGCATGAAACCAAGCTAATTTTATGCTGTGTGGCACTACTCAACCCCACGATTGAAAACCCTCAAGGAAAGAACGGACGGTATTCGTACCACTTGTAGCCAAAATAGCTCAGATGATGAACATCAGTAGGGAAAATGCTTATGGTGTATTAGCTAAAGCAACCAGAGAGCTGATGACGAGAACTGTGGAAATGA
+
222120*,-69BHGJJJGHHFEJEB9.*,,9=777=C;;DEJGJGJFGD@?==>DCDJJJJCBBCCGJB<?:CJHECDJHJJJDBHJHJFJJEJEG333EFFICFDF@FJJGECCBDEFA@BEDCA<<=111167J;;:;,'(=HBBCCJIEHJJHCJJIIEE=<=EJJFJGGGJGI5555@FBCCEJGGGJJDCBECAEA@::=A@86?@==;89::GGJJJJHJJFDAJHJGJJFJGJHJF>CBAIHFBCBF77777JDJJBECC'''<GFJGEJHJGIJBBACG;5GJJJJCEFDCDDDJIJFHGJGJJJGJJGIHHJEJFJJGJJJDIEJJJIFFGDGJGFHFJGH<;<BGHHHJ7777>AABA=:3../0.+*((&&'&'(+1/1*(():3333?@@99BBHEABAD=777*''(/-0332'''(,,''))$$$$%%&'%%'588=ABEFJFEGFEJDCJHJJCCEJJJH<<<0++++1/)(((%%##$&())2:;BCHJJIJJJHJJHJJJGFFEBBCBDJIFFGECGJHEGJJDIGHIFFFDGFJJIJJFFECDCBHJHDDDJJBBFFJJIIJJ>>>J888:HJIJFGIFJJHH>;9>>>222274345:=<9888A@B@AGCEIJ@@@@J>=EEHJEJDDDBCHGIFEJDGDEFECECGJE4444-,,,4.))))++*')+*+,.;;EABB?DCEGIDGGDFAA?>@A:;;;HJJIH::9:??@?AAED3334878H9;43389@@BEC;;:++@?BA>=;;<>=1113C<AG@A>=:300.1EIJFEJDIIHHHHJJHCBEBE111@B551/(''(''',''9?A:42FDGEDFJDEIF?=>JJ;;;)))),'&&')(,../5--/21''&'889FJHJJFJJEHCEFDEJGDJBCCBCE=777<AJEEGJJJGJJJGF@119:JFC778@A@@??@===?CFCBJHGDD4***?@@;::;9::7779622ADEJJFJGJJ3334GGHJI@A>?BHCFB:36=:?GEF:8;<EJFHIJJ@??@JAB@=3&%(),68<555343.,+,022-(()()+2;JJEEFJCJFGJ@>>>GJFJJJJEJFJJIEJAC>=90/0+,**))),*--+++.6::ABBGDJJJEIJJGJJJJJHJJJJJJHJJGJJGCGHJFIJEE@CBIJIJGDHEJGIGJFIIJGDEFJD;:22.-..00007209:3345<:77654-,,.99)=<?GEDGFEHEEDDDHGJJJJIJJJJJG@@?AHECA?)1*::<798;>;8JJGGDBA====666DDGJJBBDAJEAAABJJJJFABGDF=0/**,--'%&&*+*)+1.58<=IJIFJEIJJJJIHJHFBA@A955.-)((()%&11:FIGD@>??=@FACFGGJHB?431*&'+**,-5EDABEEAEGJJHFGIEABJCEF=<:)))1-1-9768<;??....<1)((('%')//../09888:::<G?@@;<==EFC?=AC=>??GFJJJGGIFJJFJHIJIJJGJFA?;:--'%$$'%%(,.0./399=>=BFFEFFJIIJJJJGGGJJDJ7787..4......52-0/((&$$%($%(&('(&%&&)-.31**%%%$%$$'&(*)28;DEGHJFDA7733--,1-,0/.+*-.13223-,+-03660,:<>>>>--.'''''&&',--'&%$#$$%),,)&&&')/3445;<<C==>?JHGJJJJGHJIDBC<<CDFA@@A>4446,,-')))::88:?CB8878100,..,,,,0/253(''&&'',()''%%$%())1-.5566>=@GA;;;>@<3333.//.438335511('%%)+(''(3348('''9966228<=DCDDFEIHJHIJJJJA@?ADGGEEFDJB=>JGIHJIGJFIFJB@BB?43+,///=,9998AAABGG?;333,&&&''&%%000288223DCDJJEFJFFEJFEFD8777<<8555734577761324>?A@?@@5,-;89;</...HEDGJ=>===<><<::;D><<<BIHDC&&&%%&))%&(''(-)&&&&.--.>BFHIJGJDGGJJIEJIJJJJJHJJJFFHJJA@A@JIGJJHJJJJFGJHIIJJGJDAAAJ@@<65)*-30)@?>;;78B>JJIJHJ@<.,-.553221...1232667HIDJIFFEHGGJJEHIBBAAJHJJGJJIEDFAABBHJECDB<998920089568?>D?>CAJJJEJ>>EDEAADHJJDGEFJJFJFEJBDCCGDDAAHJGJHJEGJCCB=><;.-4797+=EAACDHDDFDJJJJJJGHGHFJCBJEJFJFIFB?=;/-,*,)+(()>EE@AFJJJEFDDEJEJIED8;==;A44;:JIHCBCJJCDCJJJJHHHJJIJJJJGJHJJHJIJ<;;<GJJHDGJJGJJIFJFIGI>==<<D?>4002.,,//0:778998889:;;8878>>JJJIICE@@BACEJFHFEE;;:::::>DDD>GEHIHJJJIIGECC:965))(('*<<>?@FFHJHEGCCCJHJJEDCBEGGEFJFGIJGFJJIJJJIHJIHFJJHIJJFJJFIIJJJHJJEFFJJJJIJJEGJHJJJJJJJB@?@@ADEJJJID>HEEFEJGJJJJJFHJFHGJJFEJJJIJJHIJGBDCF99DIJJJGJJJJJIJHJIHJJIGJGJG8889GEEJDEDJCECDFDIJDIIJJB?@FJJJJJJEJJJJGGF@?@<+++1249677?A@@EJ8888IDGEHGFA///<GHHCFDG@C<:6334>?CFHFJDEDDFJJIHJJIEFEIIJ?>@:/::820//230GJDJIJE,,,,JJJGJDCBB?*(()>DIJFIJHFGEJGBC7544@DEDFEJJJGJJJJIJHJA??@AEFJJIJJ@@BCFBDDFDCBBJCJ666;997C@>>>@CCCA72212EHJJABABCEIEJ<:669;HII766///-20..*)*).()*-047;?@IGEAJJEHHGFJGJCBAADCACBIHJJJGJGDFDBE>:;85120')**+550///2D==:9;:;;@FIIEIJEJHHGHFDIGJGE>?>IHJGIJFHJEJEJHECEEJGJBHEBB?@ADDDBEEDJIJHHJJJJHFFHJJJJD=;8::8'8>:::<D666<;95668544478E1J@>><>.--,.-.00000++++9.++*,,868,::B=8:;CC5556EEBDIJJJC9:<HCCABJJJIJHJF@??>A>66<@B@AAJJIHJHJE<4445@865411AE@??BDEHGJJHJJJJGJJJJJJJJJGHGHJGGCBFDJABBCIJGJIJIGA@@@IJJ==>=EDBFJHBC?@@ACFJEG:98899:940.-(((((''(EDFH?>?@@IHEEFJH777AJH5554>;68745)*))6+,+-4)***.('')''))*)*)'''*&'''((.-+03;4JHJJJAAAA777BAJJ@JDJEDBA?C??GIEJB@820:;JHCEDBD@?))))CEJIH>=<<?0+(&&'1.//833312111648=6331276788:9:>=FEAJJEHHJIJJJJIGJJ**)$$%%'%%&)(%&&%&&'',*(/02DCEHCDEEIEJJJHJJFGH=:99=@=114,00;FJHJJFHJG<86-'---,,)+/0FEEJJFFG==76<;<BEFDDGHHIJHDF@AACBD8888;;:////*(((DFEE=GGFFFCE==9566:-,)()+,01A?8554200/18?A?=56BDI=7+(():9:7755<887..-,**)((''((7<BJGFDCICGJJIJJ?>>>HHJHJHIJJJJJJJJJEIJJGJIJDC::?@?IE==A=?JGJJHHJJJJIJHJJJJJIG=??FEJJJJGDBCDJJFAJJJJJIBECIJGJJJJIJJGJGJJJJJJJFJFJJJHFDFIFIJJGJFJJJJJJJJJHJJJJ<<=<==A?<67:;GH><>EID>>==-++,99<3222220(+,&(((('((8FB<@DEG?<A<HFFFFCGJJHJJJHJEJJDJJJ;::EGIIF9987;;JHJJHJDJEJFJDCIGJGJGJJJFGJJJJJCFD?;;;=?@?A:4222----FGJJJJEDD''''>533*&$$#$$&%$%%%')-.//68>000<2--AAEGJHDICDJJH?<=>BDGJHHIJJGJJJGJJGJHJJJJJJIIJJGJJJJHJIJJJCA?/ABDC@@@CJ?;<>?('&'6;3308:9::EBDCAEFGEC55421/+*%%$&&%%%&&('?>>>@A<<;.--+,+*)''*37:???;7755624ADEJFHJJFEEJFJB@=>CA=<<<==BCJJJHEIFEJIJGFJJGE7777EHJJJGEGJJHJHFDACABC><<<:><<>+**(+++)())((((&%%0249ADEJHGFJJ@??988:J'''+.662/((()++;>><AA@><;<A@@@BGCJJDA=<=JJDJJFFDJJJJHJHFHD<<=<,,,+---/....&&&$&%(,&%%$%+0565779CD@BBDFJJJJJJJJJJJFIJHFEJJGHJJFFHEEEDJI;8888557;=:=(21)((''&')&')%%'0259863+**('('''&&&%$$#(&.26?A>888?BAADEJ>==HJBJF?CEJJJJJFJJJJJJGIJJJGJJJJFIFFJGJIIJIJIF5556?A.-+-++,,//>?>BHEHFBCBFJJGJCCBJJJHHIECC?JGJGFIC3/-=>FCBC<;;;GJJJIJGJDBE77;<:*())*79???@GECJHDGCC63--20+))*-/54599940.-.,++-13220-//*+*),'=>@CBCBJGCA@;7,&$$$%.++++..956::<-,,,=0088;;::897*0/%$%%(-*++**+)((((+3.1@JJDF?5+)'(+/:@JGFB=;67>??=8771'''*1,,,59?DEJHC@BEDI11*(&&()(%%%'%&+-162234<=>FJIFIEFEDC>??AHJJJIIGHJGDJJIJJJJIEDDFJC>4455<FFFFJJJEHIGJIJIJ>=>>A?HDFHEHHEGHHJJEDF@=9::=ACEFB@@?>?@JF?<<<0/-))*13312(9889;:;;;<<999)((06'&&,(((00796555;;=F@BHJJFJJJJGHHIGJJJJGFB@GGGJJFEDJJGDEEAFFDHJFEA?@?D@A=;>''(:;7347H@>A5EFJEDEGHJE@;:<FJBA('''05*'&$$$$($%&#$&+-..:===CJDHFCJJJEJJGJEHJGFCECCJDEHECCCA;21111<=G>?94581.--.0---9@BADFJG::;2222=::--.GD?>B?>>?7777>===GEGJCAAAACCEJJJFJFEDBFC>A<789750/5-9:JJJFIJDABCEFCB2JD87+'&')'&&*&11/,,-/,:::;:><<?:999ABCJIEFIJJJGDFJEDEDAACDDDD=9+++,+1///78;<<?20&'''.92')/,-;6DE>7JACCEABB5335-++0+5589:;BDFJFCJJJJFJGJIJJJHFF0001889=;9<<-,,,++,467////6/.---.)%$$++++,)%$%&(),;<;>>:78<=<DBA3?EFJJE@><<21133468:.*867:;75668C2112501;BJHJJJEJEGJDJJGJAE@EFEDDJJJFB>===>FIJFEH>HJJJHJ-,,,,BBJGJGJJFGIE<;>C=:=<<4'%$%'(&$%%$%$#$$$$$#%$%%)/0GEBEFIEFEFGBB@>A@BJHHIFFJJJIJFIJDIIJJJGIJFDCDJFJFJJJHIHJIJIJHIGJJHJEDCCFDJH@=;;>@AJJGJEDIJ?>>EEB>76((&''1111/0..--122322.&&'',--/2234////021,)%%%%./6BDCGHJJJIJF>9889::9?>@@@>=<<;?;;;<FFC>.,)**/9:73357?AAAACDBA@@IHEIFJJJJHEB@?;212-&
@Glass_T7V_11_D3_12_8_33
ATCGCATCCACCGATGGATAATGGGATCTCGAGGCTTGTCAGTACATCAGCGATCACCTGGCAGACAGCAATTTTGAGTGCGCCAGCGTCGCACAGCATGTTTGCTTGTCGCCGTCGCGTCTGTCACATCTTTTCCGCCAGCAGTTAGGGATTAGCGTCTTAAGCTGGCGCGAGGACCAACGTATCAGCCAGGCGAAGCTGCTTTTGAGCACCACCCGGATCCTTATCGCCACATAGGTCGCAATCTTCGCTTTGACGATGAACTCTATTTCTTCGCGGTTGTTCAAAAAATGCACAGCACCTACGAGCGTTCCGGTGCCGGTTGTGAAGAAAAAGTGAATGATGTAGCCGTCAAGTTGTCATAACTCTAGAAGCGGCCGCGAATTCGAAGAAACAGCGGCCGCGAATTCCAGAAATCATCCTTAGCGAAAGCTAAGGATTTTTTTATCTGAAATTCTGCCTCGTGATACGCCTATTTTTATAGGTTAATGTCATGATAATAATAAGTTTTTCTAGACGTCAGGTGGCACCATGGGAAATGTGCGCGGAACCCCTATTTGTTTATTTTTCTAAATACATTCAAATATGTATCCGCTCATGAGACAATAACCCTGATAAATGCTTCAATAATATGAAAAGGAAGAGTATAGAGTATTCAACATTTCCGTGTCGCCCCTTTTTTTGCGGCATTTTGCCTCCTGTTTTTGCTCACCCAGAAACGCTGGTGAAAGTAAAGATGCTGAAGATCAGTTGGGTGCACGTAGGTTTGCATCGAACTGATACTCAACAGCGGTAAGATCCTTGAGAGTTACGCCGAAGAACGTTTTCCAATGATGAGCACTTTTAAAGTTGCTGTGGCGGTTTTGCTGGGCTTTGACGCGGGCAGAGCAACTCGGTCGCCGCATACACTATTCTCAGAATGACTTGGTTGAGTACTCACCAGTCACAGAAAAGCATCTACGGATGGCATGACAGTAAGAGAATTATGCAGTGCTGCCATAACCATGAGTGATAACACTGCGGCCAACTTACTTCTGACAACGATCGGAGGACCGAAGGAGCTAACCGCTTTTTTGCACAACATGGGGGATCATGTAACTCGCCTTAATAAACTCGGGAACCGGAGCTGAATGAAGCCATACCAAACGACGAGCGTGACACCACGATGCCTGTAGCAATGGCAACAACGTTGCGCAAACTATTAACTGGCGAACTACTTACTCTAGCTTCCCGGCAACAATTAATAGACTGGATGGAGGCGGATAAACTTGCAGGACCACTTCTGCGCTCGGCCCTTCGGCTGGCTGGTTTATTGCTGATAAATCTGGAGCCGGTGAGCGTGGGTCTCGCGGTATCATTGCAGCACTGGGGCCAGATGGTAAGCCCTCCCGTATCGTAGTTATCTACACGACGGGGAGTCAGGCAACTATGGATGAACCGAACGGAATCGACAAATAGCTGAGATAGGTGCCTCACTGATTAAGCATTGGTAACTGTCAGACCAAGTTTACGAGCTCGCTTGGACTCCTGTTGATAGAATCCAGTAATGACCTCAGAACTCCGTGGATTTGTTGAACGCTAGCATTCTGCACCGCGGCATTTTTTATGGTCAGTCCAGCACTGGGCATATAAGACGGTAAGCCTGTTGATGATACCGCTGCCTTACTGGGTGCATTAGCCAGTCTGAATGACCTGTCACGGGATAATCCGAAGTGACGACTGGAAAATCAGAGGCAGGAACTGCTGAACAGCAAAAAGTCAGATAGCACCACATAGCAGACCCGCCATAAAACGCCCTGAGAAGCCCGTGACGGGCTTTTCTTGTATTATGGGTAGTTTCCTTGCATGAATCCATAAAAGGCGCCTGTAGTGCCATTTACCCCCATTCACTGCCAGAGCCGTGAGCGCAGCGAACTGAATGTAGCGAAAAAGACAGCGACTCAGGTGCCTGATGGTCGGAGACAAAAGGAATATTCAGCGATTTGCCCGAGCTTGCGAGGGTGCTACTTAAGCCTTTTTTAGGGTTTTAAGGTCTGTTTTGTAGAGGAGCAAACAGCGTTTGCGACATCCTTTGTAATACTGCGGAACTGACTAAAAGTAGTGAGTTATACACAGGGCTGGGATCTATTCTTTTTATCTTTTTTTATTCTTTCTTTGCCCTTCTATAAATTATAACCACTTGAATATAAACAAAAAAAACACACAAAGGTCTAGCGGAATTTACAGAGGGTCTAGCAGAATTTACAAGTTTTCCAGCAAAGTTCTAGCAGAATTTACAGATACCCACAACTCAAAGGAAAAGGACATGTAATTATCATTGACTAGCCCATCTGAATTGGTATAGTGATTAAAATCACCTAGACCAATTGAGATGTATGTCTAGAATTAGTTGTTTTCAAAGCAAATGAACTAGCGATTAGTCGCTATGACTTAACGGAGCATGAAACCAGACTAATTTTATGCTGTGTGGCACTACTCAACCCCACGATTGAAAACCCTACAAGGAAAGAACGGACGGTATCGTTCACTTATAACCAATACGCTCAGATGATGAACATCAGTAGGGAAAATGCTTATGGTGTATTAGCTAAAGCAACCAGAGAGCTGATGACGAGAACTGTGGAAATCAGGAATCCTTTGGTTAAAAGGCTTTGAGATTTTTGCAAGTGGACGAAACTATGCACGGAGACTCGTCGACGAAACTTGAGACTAGTTTTTAGTGAAGAGATATTTATTATCTTTTCCAGTTAAAAAAATTCATAAAATATAATCTGGAACATGTAAGTCTTTTGAAAACAAATACTCTATGAGGATTTATGATTATGCAAAAGAACTAACACAAAAGAAACTTCACAAGGCAATCTATAGAGGTTCACCTTAATGAGTAAAGTCCATGTTAATGCTTGAAAATAACTACCATGAGTTTAAAAGGCTTAACCAATGGGTTTTGAAACCAATAAGTAAAGATTTAAACACTTACAGCAATATGAAATTGGTGGTTGATATGACGAGGCCCACTACGAACTCATGCGTTTCAACTATCCAAGTTGAACTAGATAGACAAATGGATCTCGTAACCGAACTTGAGAACAACCAGATAAAAATGAATGGTGACAAAATACCAACAACTCATCAGATTCCTACCTACATAACGGACTAAGAAAAACACTACACGATGCTTTAACTGCAAAAATTCAGCTCACCAGTTTTGAGGCAAAATTTTTAAACGTGACATGGCGAGTTGAATTATAATCTCAATGGTTCGTCTCATGGCTCACGCAAAAACAACGAACCACACTAGAGAACATACTGGCTAAATACGGAAGGTGTAAAATTCTCTATGGCTCTTGTATCTATCGAGTGAAGCATCAAGACTAACAAACAAAAGTGAAGCGACTGTTTCAGCT
+
'()&%&&()-58&&&&))(&&&%%%$$$$##&,25:EDD><<<CFFEEDCBA@@@-,,,JJJEGFF986./.0.+(''%%%./6449:3&'+163222545762667;B?>@@AJGJHFFHJBC;1189=;<765715@>IJJEJJECFEJJJJJJJHJJGIEJEEIFIF@55225<==CJJJJJC>===FJJJIIJJJJGJFFA>444567;,,,,23.)('(/()-*)('($%%$%&*''&'*%%%$%$$%()*+%&&$&$$&%%((+-/:93383303222)&%'2433/...%%&()(((('&(*32225*+()40*-,.))**1121<>FFDFICD;:99B>>=0///7?@@IGG>==GGJD;;78HEGJFFJJCB;79:<A@@AIEGJJ?>>?FHC:::9:=;''''3:;=/...15:68A44459==<>DH>;BC:;BFBE333?JGJHFJIEJFJJJJIJJJEGEJJJIEIJGH>===GJEGDC9999:=.--,--*+&**11<65-()./75556:8777;732=BJJFCBCD@>>>;;<AEFIFD@@C>9@311;>>??9104CBJA888(&&''&&&'0012459.++****+.135569<>==JJHHJJCBCA;;;8889:((',2204532...2((().//3-(''(***)(',,(()-.2,,-&'''))67733332.((&'$%+74434658955===7667FB;74,,,.,))**&&'*)*&%$%%'')&*+++.2336322235<=91</'%$$%%$%&+*&&)'%&)2227799@=>:982*))&''+/+*('%%&&'3@GIJDFGFJB?4AACIG:::<GC?>;941,.+)%&)%%&%&$%%$#$$&'%$##%$%$%&%%#$('''%''(.*344889777=AJJEEECHDEC65555766677BA?CJEEEJJEJJJ?@8888CIE>//>BIJI22-,)*<>DJJFJJJGJJ210/00/,+*)*''*+66667?=BA?FFJDJCI5555FJJGJGEDEJFJDEJJJJJJJDDCCJEDJ=<<100,)((,--(((54559;000?DEDCCB??@?>ACCAAE77--0:65113311008@?:;:93...'&%&)&%%&/2133222-,((*5<BJFFIJJJJHGFJF==>3333AC999----<::>DJEBCEGGIBCB>=CDCAFIJJEJEJGEIJJJJG8888JEJJJ<;;;I>=>?<9422**+..---*.AAAB5555788544457777;;AFA93.-,))(%&%$%$$((********+,11667@?HFI?2**:HIJGJJGJGHJIJHGGCB@BBA@BEDDIFJHFFDIF<8460/.0///066AABJ>=<=EHB?@CIE3+****))/102/GCFFJJJ??:5JJJJGJBBBBJIHJGEFHJJGFFFJIJDC=<=>BA9888***+2000-&%&&,'&,'.'&(*'')''''1//19999;774356BDADC@:977?@FGIJEDDGIG@::9:7>44458>AACCJJ=;>CJEDEEEIJIJFC3?@4/-423=9878<G?@?=@98=<;4476232377:>::+'&&%(++&$$####$#$$$%%%%&%$%$%'')).,,-**))'&&(*'((%%&&&&%&%$$&'&))/44466335.>?=<=766588-,,,>2664567FFBACBAAAA?@?@::990000932-.47=>?F@?@643&&&)%&%%%%*()/100-*&%%%'')-**)))2477:;<BBJ777HJJJEIJJJJJFGFHHJGEG57EDEGEGDFFIEFCBHA7888:A?@>?;8420655669;@DCIEEGA===>?>A?@ADDHECEEJCC>BHHJJIGGHFECBCE==;00**(('''):<3333655203.-+/0;=;>?<AAABJJFGJGJFFCDDCDCEIHJHJGG+++*.11JICBAEDHFHEJD@BABJJJJJHIBA?91/---+'(-5676GEFGE4444IIDEFDFEB2100:1-0//7<<>964...--.06562223==ABEJJGJJAJ@?>=@>>CJCGBFDJJJFEJGHFIJD>>>@JF,***4445694<CBHEEGBFA@:@;;864/''+-:@ABB@CCAA>?6666<<<<:C7+++&%%$%*'&&19B>?B:@DAGGFGIF=::74453.4555437@AABEEJHEEDFCDFEIGHIJIHFEEF>==DCBCHD9999EIJIFEDGDCD:5556783???FDDJJEJGEDJGIFGJHBGF;:::;<<<467496:****22:7789;=<;<;;98682/)334@<*((1EDCJJJEHFJEHHEEDBGGICFCECCDC100&%%&*(''((BAEFFEJGJGJCFBCGJJJEGGDEEFDB>B7EA;;<;;><:;<;:+**+4789@AFEHJGEFACJJJFIJ;:99;<>B5445+***,.034---.24?@DBDCC?>732222+&&&'(581122;@@BBDE>DFH@@B@A@?6664677D==>=DEGHHGIJJ?61,+,/9@ABAAJJFEBABCFGBCGHHEFF9999A@BBA@>555*)**6011((()37756777406BFECDCEDDGDFJHHED0--.=>?GHJDDCD>?>@8;<>@?@@G@>?>BIEJHFE>=CJIECD??C?A@B@<777412GDCB=?=?77668:72/&&&&'')+0/+*)'',)(&&'&$$$$%$$%$%$$%%$$$/+''%%&/'',,213<5-,.07>?93()*((%%%%%)(''',('&&%&#$%?A@=<=2@BDDEIIIJHEFEFGJJJFFJD?338DBCDBDBBDEIGJEEHHJJFBAA99:::=?A1/'%%%%&&&()/A@@@@DBFG==22597445,.+'(,&&'(+,.,+*('$#$%&&&$$$$&*$&'%%###$&%'$%%%'*,(-;@@ABAGFGHGJIEFABBAEA>>>>B=BBJJJ=<<<JJDCDEFFDFFJEEFGFEFEFF?==>BEJGIHIIGJJHJJGFEDAAAEDEEGHIEFEEEJJA@@@??=93111../1212+)(()%&'$(%$%$$#$%'&%%%&$$$$0/,/75567@@<<6)(((..24/----.--338CEABBCFJFH<:<::=?????@<<@CBA000086622222233121.34.+&%$%&33336:9=<=?>?877:CECB;;;<@/,,/.088=<<88BBBADHFDCEDJJIJEGDFJJEJDBAABA@C>8779?B1113;...=32267'&%#$%%%%&&&%%$$%(+))++---4467;;:>>=9960'%%&),77:<=42211//:@C@=<=:::;E;:/0/)&&''+)(()*,''(..--.('%$&&*'$$%(&&)**&'''-.=>?DDEDBEAC<;;;8)(((/--,+,+(''((1466;22332///,)&&)**)()*(()/(&&&$
@Glass_T7V_11_D3_12_8_34
[truncated: 8,337,378 more chars]
