# Supplementary material for: Preventing Multimer Formation in Commonly Used Synthetic Biology Plasmids
Source: ACS Synth Biol. 2025 Mar 18;14(4):1309–15. doi: 10.1021/acssynbio.4c00508 (PMC12012879; doi:10.1021/acssynbio.4c00508)
Supplement: Supplementary file 2 — sb4c00508_si_002.zip [file sb4c00508_si_002.zip › DataS1/data/fastqs/Glass_T7V_12_D3_12_9.fastq]

@Glass_T7V_12_D3_12_9_0
ACAAATCGCACACGCCTTTTGACGGCGACGCTTTCTTGCAAGCCAGAATAAACGCCGTGCGCGCACCCTGTAGCGCATCATAGAAAATATTCACGTGCTCGGCTGAACCTCATTCTGAAAACTGGCCAGCGGTTGCTGCTGTTTGCGGGCTTCTACCCAAATCGCCTTGTCTGCGACGATTTTGGCTAAAACAGTTGGTTTGGTGACCGTCCTGTGTGACTCTAGTATTAAGTTGTTCGTTTCTTCTTCTTCCGACAAGAAAAAACGAGGAACTAAGCACGCAGCTCGATCAACCAAAACGAAAAAAGACGCTCGAAAGCGTCTACTTTTCTGGAATTTGGTACCGAGGTCCGCACAGGTGATAAAGCCGGAACGAAAGAGCCCTTTCGGGAGGCCTCTTTCTGGAATTTGGTACCGAGTTATTAGGCCGACACGTTCAAGTGCAGCCACAGGATAAATTTGCACTGAGCCTCGGGTGGGATTCGAACTCGACCGCATAGCCTTCAGGAGTGAGTTTTGTGCAATACCAACCGACGACTTGACCCTGCCAAGCGGCACCAGATTTCTTGCGTACGCGATCCCCTAAGCCAAAGGTGGCACTCAGGGGAAGCGCAAACTGCCCTGCAACGGGAGCGTTGGCTTTTCGTCACTTTAGACCATATTAATATTGCTCCTCTTTTCTCTAGTAAAGTGTTTAGTTCCCTCTTTGCGTCCTTCATAGCTTGATCCGAAAAGTTCTCTAGTAGCTAGCATAGTCCCTAGGACTGAGCTAGCTGTCAACTGTAGAAGCAGCCGCGGATTTGCAAAATAGTTGTTACGACGAAAGCTTGGATTTTGTGCTTGAACTCTGCCTTGCGTTGATACGCCTATTTTTATAGGTTAATGTCATGATAATAATGGTTTCTTCTAGACGTCAGGTGGCACCATGGAATAGACTGGATGGAGGCGGATAAAGTTGCGGCCCACTTCTGCGCTGGGCCTCTCCGGCTGGCTGGTTTCTGCTCATGATTGGAGCCGGTGAGCGTAGGTATCAGCAGTATCGTTGCCGACACTGCTGACCGGGATAACCCTCATTATCGTAGTTATCTACACGACGGGGAGTCAGGCAACTATGGATGAACGAAATAGACAGATCGCTAGATAGGTGCCTCACTGATTAAGCATTGGTAACTGTCAGACCAAGTTTACTCATATATACTTTAGATTGATTTAAAACTTTCATTTTTAATTTAAAAGGATCTAGGTGAAGATCCTTTTTGATAATCTCATGACCAAAATCCCTTAACGTGAGTTTTCGTTCCACTGAGCGTCAGACCCCTTGATCAGATGATCTCTTAAATGCGTTTGGTTCCGCATAATGTCTTGCTCTGAAACGAAAAAACCGCCTTGCAGGGCGGTTTTTCGAAGGTTCTCTGAGCTACCAACTCTTTGAACCGAGGTAACTGGCTTGGAGGACCAATCACGGTTCCTTTAGTTTAGCCTTAACCGGCGCATGACTTCAAGACTAACTCCTCTAAATCAATTACCAGTGGCTGCTGCCAGTCGACACTTGTCATCTCTTTCCGGGTTGGACTCAAGACGATAAGTCTACCGGATAAGGCGCAGCGGTCGGACTGAACAGGGGGTTTCGTGCATACAGTCCAGCTTGGAGCGAACTGCCTGCGGAACTGAGTGTCAGGCGTGATGGACAACGCGGCCATAACAGCGGAATGACACCGGTAAACCGAAAGGCAGGAACAGAGAACGCACCGAGGGAGCCGCCAGGGGGAAACGCCTGGTATCTTTATAGTCCTGTCGGGTTTCGCCGCCGCTGATTTGAGCGTCGATTTTCGTGATGCTTGTCAGGGGGGCGGAGCCTATGGAAGGACAGCTCCACAGCCCTCTCGCTTCCTGTTAAGTATCTTCCTGGCATCTTCCAGGAAATCTGCGCCCCGTTCGTAAGCCGTTTCCGCTTCGCCGCAGTCGAACGACCAAGCGTCAGCGAGTCGTGAGCGAGGAAGCGGAATATATCCTGTATCGCATCTTCTGCTGACGCACCGGTGCAGCCTTTTTTCTCCTGCCACATGAAGCACTTCACTGACACCCTCATCAGTGCCAACATCGTAAGCCAGTATACACTCCGCTAGCGCTGAGGTCTGCCTCGTGAAGAAGGTGTTGCTGACTCATACCAGGCCTGAATCGCCCCATCATCCAGCCAGAAAGTGGGACCACGGTTGATGAGAGCTTTGTTGTAGGTGGACCAGTTGGTGATTTTCAACTTTTGCTTTGCCACGGAACGGTCTGCGTTGTCGGAAGATGCGTAATCTAAATACATTCAAATATGTATCCGCTCATGAGACGATAACCCTGATAAATGCTTCAATAATATTGAAAAAGGAAGAGTATGAGTATTCAACTCTTCCGTGTCGCCCTTATTCCCTTTTTTGCGGCATTTTGCCTTCCTGTTTTTGCTCACCCAGAAACGCTGGTGAAAGTAAAGAGATTTTACTGAAATAATTTAATCCTTAGGTTCAAGGTCCTTGAACTGGATCTCAACGACAGTAAGATCCTTGAGAGTTTTCACCCGAAGAACGTTTTCCAATGATGAGCACTTTTAAAGTTCTGCTATGTGGCGCGGTATTATCCCGTATTGACGCCGGGCAAGAGCAACTCGGTCGCCGCATACACTATTCTCAGAATGACTTGGTTGAGTACTGCACCAGTCACAGAAAAGCATCTTACGGATGGCATGACAGTCAAGTTGTCCAATGTCTGCCATAACCATAGTTGGATGACGCTGCGGCCAACTTACTTCTGACAACGATCGGAGGACCGAAGGAGCTAACCACTTTTGCACAACATCGGGGATCATGCCAACTGGCCTGATCGTTGGGAACCGGAGCTGAATGAAGCCATACCAAACGACGAGCGTGACACCACGATGCCTGTAGCAATGGCAACAACGTTGCGCAAACTATTAACTGGCGAACTACTTACTCTAGCTTCCGGCAACAATTAATAGACTGGATGGAGGCGGATAAAGTTGCAGCCACTTCTGCGCTCGGCCCTTCCGGCTGGCTGGTTTATTGCTGATAAATCTGGAGCCGGTGAGCGTGGGTCTCGCGGTATCATTGCAGCACTGGGGCCAGATGGTAAGCCCTCCGTATGGTGACCCTGCATACAGGGAAGTCAGGCAACTATGGATGAACGAAATAGACGAATCGCTGAGATAGGTGCCTCACTGATTAGAGCGTTTTTGGTAAATTACCGCCTTTGAGTGAGCTGATACCGCTCGCCGCAGCCGAACGACCGAGCGCAGCGAGTCGGTGAGCGAAGGAGAACCTGCGTAACGCGAAAGTAATCTTTTCGGTTTAAAGGAAAAAGGGCAGGGTCGTAACACTTCCTTTTTTGCCGGAGGTTTCAGGCGCCACTACTAGTAGGGAACCAGAAACGAAAAAAGGCCCCCGTTAGGGAGGCCTTGAACGTCGATATCCCTAAACTTCAAAGGACCAAAACGAAAAAAGACGCTTTTCAGCGTCTTATTGTTCGTCTTTGGTACCGAGTTATTAATATGCGCGCAGCGTCTGGAAAACCGAGGCCAAAAGACAGCTGCATCTTTGATTGCCCGGTTCGACTCTACAGCAGAATTAAAATCAAGTCCGGCGCAGCCGGTTTGTGCCGCTTCCACGCAGTTATCTGCGTCTGAGCCCCGCAGCAGAACGTTGCCAAGCGATTGACCATTTAATAGTGACCAGTCAAAACGTTGCCCGCTTCCACCCTGGCCGTTGTCTAAAACATATTTATCAACGTGCTGAAACTCGCGGGCGGGCAGCGGTTTCACCGACGCTTAATGCTTTCCAGATGGCAACATGTGCTGGCAAGCTCACGCAGCGTATCGGTACTGAGCTGTTACTTCGTACCATGCAGTTGCACTGCCGCCAGCGATAACACCTTCAGCTTTGTCCCACCACATCGGCGATATCGTGATTGCCGAAGCACGCCAACCGTGCTCCAACGTACCGCAGCCATCACTTCCTGCGCCTGTTCAACGTTGACGCAACGCGGTGATGTCGCCATA
+
''''''&%%()**12426:::BEGEFGIJGFDBC97.,+*)('%%%%%&%$&*1367;;:7901<;<<??A=>DAC?>,'&$$%&'(,(((&(-.0FFBDEJJJEHJJGJIFJHJCCDBHCD=:<=F77734448////:;=@=7JCB86IFBDCAEEHJHFEGEEFIFEGFJGHEHDHDDJC///0.--8:*(()'%%&'$%'',,+++,,'/7;==;;;55422---&-,04))(&&)2,)11+54-0/,.*))')((**+...''))-/35/---'&$&%%$%'))*())(.)((*,('')=@?ABCAABC>==DJB5533'&%&+)()))*+111-22,--+../101123410-+)'(&$$$$$%&&''''')()*('-,28.:<<DD@???951;4A853355415:5554+++-**)()))**'((*;<B?DJJEJDEHCEED?>??A@@=>322366512(&%&)(*+1:;;>BB@;00/166ABBBCFDCADDJJEEGEECDGIHHDGEC@;;>AD@?>=BDC???76663.*&&')/;?<FDCBCBDEGFIDCDDFCBEGAA@A>>44448=?@?@=<7333BCFEED@?@@BBFEJIGCA>>=<742.,,,(./1476779:8779&&&'+(((''&&&&'/())**'(&%%$&($%&$'&',06420//6440'(47DFFEDCJFB@AAEJJ=;:C=A?@BAHGFHEFEEGB332//*37<CA?BADBB===<=BC<=>=>><<?@BD::@?<=*)))******1)''')((''&&'4100111-)&%&&%%%%&+('&&&%&&'&%%$%%().,-+%$$%$%&%''')(&&&%%####$$'$$#$$$)./<>@CGIJJJJHJJHEGEH@@@?JGEJEFJCHJGHHE999?=><,,,,367:0//0;AECCDFFJ?=<<>@CCJHGHEJIIJJGE::88743330-+$$$&))++-.2..,(&%%''*+,*)+/004)((('&&)1(''','%%%(&)%&&(*+(/(%&%%$%&(+.)&%%%&())):9,,,+'%$$%&&0.+'%%%%%&.-..1../5)()001BCB?>>>?EBD@A77.--,(((2((33358==<>@@----CCCC><=@F2112/+++*++,%%%+&'/156322./.,.21////0095:;=><8--*)+-35266668=:78;??C?B>>?@5222==;988:788JIA@<3449?GJJJHHJHGIIGCBBD?;8889;7))((,,,2399<=,+++0,,..2ACGGHJJGJIJC9:HJIEBBA;BCB?@BEJJIG??AGJIGJHGIDH?><%%%%&&&1.--,,&&*%%%&''&'))'%%%%&$&&&&&'$%$%*',)(((&'.-*((-124/..089>:;?>B?=,,,,2:C=99:<DBB9820((*0667734?B>>?>ABECA;@ACCA<<<102272.,+('&''&$%&&#####$&&'%$$(/-//001-2>CD?=9999222497>AAAE?33JHGHEJEDCHJJGIJHFHJBA>66669/,*((&&&&&%%$$$&&'(()('''333==?BEJHFHEJGDA?@?....-&'&(((524=CDECCFBA778.../0,,,.((((*'()4/.-*')**+++,,//5341<<;@<<;<>544386421((%%()*'%%%/00*)()'**&&&%%$%%('*-.102)(((4.//.21225667>;180)(((90++*-----.*+)+*)+,-*+,..,(+1261:99330/399<>>8767;5321105348<8?DEICD7DFEFEEJJHJ;;;-------5=>42339@B@444AFDJFGJIJJEHJGI92233CEJJJ@>??<9540-+.&&$$$%&(&&%%$%$%10'''%())*'&(*.*'')),,.1.54;DEIJJJH>815=083/2101//33++6652251233*(((34,,,*'(0+()*((&%%&:5455''''89876676667:<7889;99832320.*,)))'(('')*)(*'())-,,+5?BGJGJFGJIJHFGHJIJJB>;;:=BAB>>?BEGFHIHGFJFF????GJJEDGJJJGEGEAB???>>J?00007----?HJJIJJIFIHGJHIJJJGHHJGIFCEEDJEJJJJJGGEJJJJJIJHJB>7.433467FEGHIJ>DB:GDHBBCG??@?JJG???>?JEHDFFHDHC@,$&'%%%(&&&'*33../:9677ECDHFEHCED;;;;A<;:;=FJ3334GF)(();;=@>/..;7BFEJ;:?B@;;;;<<<211/4...)557536:<---.===EEJJIFFC???DJDDC@@;:99><4422223)(((557>=::;6778+***.))*-,,,++*,768663220+''''&'/23455<:?=-,,),/774335:<>A;>CCGCDDCDCJAA@@E8@>=;94///0AHHEDCJFGCGDCFDJJIIEJJEHJ?>?>FE?A90,,-,*).-00*)))&&(&%%%%&(,*'$$%$$%&(%$$#'%$%%&%&)*/)))+;:7.--)))'((&((+37/..-07:AFDEJ?(''+4CDDIJJJJJJJHH>FJJFGG<<GDECAFID=?96558==F;:11,,-.1//--.21599;110/1))*+:611==@==>BB?>>?A1110100/678>>@BB@A>===BEGJFFIEG?-,,,,,,,--,+-..213388=6668<@<82-('('-446;@;;;><;410/%$$%%&%'%$%()++)))))(-246744'&&''&''%%%',,+367<=>>::::>@A@FEEE:994444777:66565::A<;:984434+,,/99773445:,+%%%)5447/.-,,,,-5,,,,1+(,8100022;6450)(*'''/366667JGGFIJJCCCA9996667@@@@A>AA@JFJJHJIHDGJJF@AACJFJGECCCBCCCB@><>>?8-***.BBGGJ@@@@JEFFI?9965,,,5:50'=?:::?C<=:;CGFFDDIJJIIJJJHC>;::<;9///,-(''&&'&'*//+)(*('),,../6<@AAD:::;JJEIIHJFGHJFJJEA8;5555<==?=AA0000>@9888>AAAJBBCBFIJIGJJHIJGJIDDEIGJFDDEGJGGJIGJC>+**0./'''$$$$$$$#$$$$$%&'.1()'&((9BABBEG8888AACCHJBFE9778&&&&',,-633676678=BB@??DB5..51..//230/033DEFGEFJCEBA@?AFC?@AB1111==FEGFEE@?9678ACIIJGGJFJCACBCDBDDB;;<>CDG9/.-*++-1--///-**%*+.-**+,<52*))+*5444+(((D;4325-('(*('(7;??>BB766:8)(((,(''''''(,))-2--+''&&&%%'&&&%#%&'&&'(.2&&&&&&*.(&%%&%&30('',-.,*)'(*,,-56133FEDBBBCC*))''''))*-/..3200@<;8133<>?>>:544>=999<JJIHFEDJJEJJIGIJCA976,**+--,47=?@744438C7999GFFF<<<>B>942-13?BCCCCGHEJJHJGFHHDEE?<>=:0-*)%$$(++,,4,'&&&'())&--/(()/32356JGJCIEDDJFEAAA1/./))))25=B@>??=<::/-,((''').,.69@A<<;;998854)&&&%&'*1641.**++19:8;=>6??:=<=2114-010125?000....9:?-,,,/./41-.0././-3202?5BBCEDEIGFJHBDCCDHIJJIJJHIGGI;767;;;=JEDGJDC@..../+*)((&&%%&(,......6222668BACA;:=98,)))(**'(().))''*)-,(&%',((++,,,/++&$%%$$%%&$%&&)/1-('&'(%%&'119GJHIGFJJ>??>IJEGGFGJHJFAA@11123*&%&'-3++++1&))(((*2--.(''&'&&%$%'''''%%&(&%%%&(%&''%%&',%%%'*()$$%%)&%%&'++,010.4'34JJGJGJJJFGJHHJIJJJGHHJJG@@@33322114'$$#
@Glass_T7V_12_D3_12_9_1
GTGGAACGCGGCACGAACCGGCTGCGCCGGACTTGATTTTAATTCTGCTGTAGAGTCGCAACCGGGCATCAAAGACGCACGTCTTTTGGCCTCGGTTTTCCAGACGCTGCGCGCATATTAATAACTCGGTACCAAAGACGAACAATAAGACGCTGAAAAGCGTCTTTTTTCGTTTTGGTCCTTTGAAGTTTAGGGGATAGTCCAATTATTGAAGGCCTCCCTAACGGGGGGCCTTTTTTTGTTTCTGGTCTCCCTACTAGTAGCGGCCGCTGCAGTCCGGCAAAAAAGGGCAAGGTGTCACCACCCTGCCCTTTTTCTTTAAAACCGAAAAGATTACTTCGCGTTATGCAGGCTTCCTCGCTCACTGACTCGCTGCGCTCGGTCGTTCGGCTGCGGCGAGCGGTATCAGCTTCACTCAAAGGCGGTAATTTACCAATGCTTAATCAGTGAGGCACCTATCTCAGCGATCTGTCTATTTCGTTCATCCATAGTTGCCTGACTCCCCGTCGTGTAGATAACTACGATACGGGAGGGCTTACCATCTGGCCCCAGTGCTGCAATGATACCGCGAGACCCACGCTCACCGGCTCCAGGATTTTATCAGCAATAAACCAGCCAGCCGGAAGGGCCGAGCGCAGAAGTGGTCCTGCAACTTTATCCGCCTCCATCCAGTCTATTAATTGTTGCCGGGAAGCTAGAGTAAGTAGTTCGCCAGTTAATAGTTTGCGCAACGTTGTTGCCATTGCTACGGCATCGTGGTGTCACGCTCGTCGTTTGGTATGGCTTCATTCAGCTCCGGTTCCCAACAATCAAGGCGAGTTACATGATCCCCATGTTGTGTCAAAAAAGCGGTTAGCTCCTTCGGTACTCCGATCATTATCAAGAAGTAAGTTGGCCGCAGTGTTATCACTAATGGTACTGGCGGCACTCCATAATTCTCTTACTGTCATGCCATCCGTAAGATGCTTTTACTGTGACTGGTGAGTACTCAACCAAGTCATTCTGAGAATAGTGTATGCGGCGACCGAGTTGCTCTTGCCCGGCGTCAATACGGGATAATACCGCGCCACATAGCAGAACTTTAAAAGTGCTCATCATTGGAAAACGTTCTTTGGGGCGAAAACTTTAGAGGATCTTACCGCTGTTGAGATCCAGTTCGATGTTAAACCCACTCGTGCACCCAACTGATCTTCAGCATCTTTTACTTTCACCAGCGTTTCTGGGTGAGCAAAAACAGGAAGGCAAAATGCCGCAAAAAAGGGAATAAGGGCGACACGGAAATGTTGAATACTCATACTCTTCCTTTTTCAATATTATTGAAGCATTTATCAGGGTTGTACTTCTCATGAGCGGATACATATTTGAATGTATTTAGATCACGCATCTTCCCGACAACGCAGACCGTTCAGTGGCAAAGCAAAAGTTCAAAATCACCAACTGGTCCACCTACAACAAAGCTCTCATCAACCGTGGCTCCCTCACTTTCTGGCTGGATGATGGGGCGATTCAGGCCTGGTATGAGTCAGCAACACCTTCTTCACGAGGCAGACCTCAGCGCTAGCGGAGTGTATACTGGCTTACTATGTTGGCACTGATGAGGGTGTCAGTGAAGTGCTTCATGTGGCAGGAAAAAAGGCTGCACCGGTGCGTCAGCAGAATATGTGATACAGGATATATTCCGCTTCCTCGCTCACTGACTCGCTACGCTCGGTCGTTCGACTGCGGCGAGCGGAAATGGCTTACGAACGGGGCGGAGATTTCCTGGAAGATGCCAGGAAGATACTTAACAGGGAAGTGAGAGGGCCGCGGCAAAGCCGTTTTTCCATAGGCTCCGCCCCCCTGACGAGCGTTCACGAAATCTGACGCTCAAATCAGTGGTGGCGAAACCCGACAGGACTATAAAGATACCAGGCGTTTCCCCCTGGCGGCTCCCTCGTGCGCTCTCCTGTTCCTGCCTTTCGGTTTACCGGTGTCATTCCGCTGTTATGGCCGCGTTTGTCTCATTCCACGCCTGACACTCAGTTCCGGGTAGGCAGTTCGCTCCAAGCTGGACTGTATGCACGAACCCCCCGTTCAGTCCGACCGCTGCGCCTTATCCGGTAACTATCGTCTTGAGTCCAACCCGGAAAGACATGCAAAAGCACCACTGGCAGCAGCCACTGGTAATTGATTTAGAGGAGTTAGTCTTGAAGTCATGCGCCGGTTAAGGCTAAACTGAAAGGACAAGTTTTGGTGACTGCGCTCCTCCAAGCCAGTTACCTCGGTTCAAAGAGTTTGGTGACTCAGAGAACCTTCGAAAAACCGCCTGCAAGGCGGTTTTTTCGTTTTCAGAGCAAGAGATTACGCGCAGACCAAAACGATCTCAAGAAGATCATCTTATTAAGGGGTCTGACGCTCAGTGGAACGAAAACTCACGTTAAGGGATTTTGGTCATGAGATTATCAAAAAGGATCTTTCACCTACAATCCTTTTAAATTAAAAATGAAGTTTTAAATCAATCTAAAGTATATATGAGTAAACTTGGTCTGACAGTTACCAATGCTTAATCAGTGAGGCACCTATCTCAGCGATCTGTCTATTTCGTTCATCCATAGTTGCCTGACTCCCCGTCGTGTAGATAACTACGATACGGGAGGGCTTACCATCTGGCCCCAGTGCTGCAATGATACCGCGAGACCCACGCTCACCGGCTCCAGATTTATCAGCAATAAACCAGCCAGCCGGAAGGGCCGAGCGCAGAAGTGGTCCTGCAACTTTATCCGCCTCCATCCAGTCTATTCCATGGTGCCACCTGACGTCTAAGAAACCATTATTATCATGACATTAACCTATAAAAATAGGCGTATCACGAGGCAGAATTTCAGATAAAAAAAATCCTTAAGCTTTCGCTAAGGATGATTCTGGAATTCGCGGCCGCTTCTAGAGTTGACAGCTAGCTCAGTCCTAGGGACTATGCTGGCTCTTTAGAACTTTCAAATAAGCTATGAAGGACGCAAAGAGGGAACTAAACACTTTACTAGAGAAAGAGGAGAAATACTAGATGGGTCAAAGTAGCGATGAAGCCAACGCTCCCGTTGCAGGGCAGTTTGCGCTTCCCCTGAGTGCCACCTTTGGCTTAGGGGATCGCGTACGCAAGAAATCTGGTGCCGCTTGGCAGGGTCAAGTCATGAGGTTGGTATTGCACAAAACTCACTCCTGAAGGCTATGCGGTCGAGTCCGAATCCCACCCAGGCTCAAGATGCAAATTTATCCTGTGGCTGCACTTGAACGTGTGGCCTAATAACTCGGTACCAAATTCCAGAAAAGAGGCCTCCGAAAGGGGGGCCTTTTTTCGTTTTCGTGCCGCATCCACCTGTGCGGACCTGGGTCCCCAATTTCCAGAAAAGAGACGCTTTCGAGCGTCTTTTTTCGTTTGGTCCATCAGTGGCGCGCTTAGTTCCTCGTTTTCTCTCGTTGGAAGAAGAAGAAACGAGAAACTAAATACTACGTCACACAGGACTACTAGATGATGCAAACCGTTTTAGCGAATACGTAGCAGACAAGGCGATTTGGGTAGAAGCCCGCAAACAGCAGCAACCGCTGGCCAGTTTTCAGAATGAGGTTCAGCCGAGCACGCCGGACGTTTTTATGATGCGCTACAGGGTGCGCGCACGGCGTTTATTCTGGAGTATGAAGAAAGCGTCGCCGTACGAAAAGGCGTGATCCGTGATGATTTCGATCCAGCACGCATTGCCGCCATTTATAAACATTACGCTTCGGCAATTTCGGTGCTGACTGATGAGAAATATTTTCAGGAGCTTAATTTCCTCCATCGTCAGCCAAATCGCCCCGCAGCCGATTTTATGTAAAGACTTCATTATCGACCCTTACCAGATCTATCTGGCGCGCTATTACCAGGCCGATGCCTGCTTATTAATGCTTTCAGTACTGGATGACGACCAATATCGCCAGCTTGCCGCCGTCGCTCACAGTCTGGAGATGGGGGTGCTGACCGAAGTCAGTAATGAAGAGGAACAGGAGCGCGCCATTGCATTGGGAGCAAAGGTCGTTGGCGTCGACAACCGCGATCTGCGTGATTTGTGGATTGATCTCAACCGTACCCGCGAGCTTGCGCCGAAACTGCGGGCACGACCTGACGGTAATCAGCGAATCCGGCATCAATACTTACGCTCAGGTGCGCGAGTTAAGCCACTTCGCTAACGGTTTTCTGATTGGTTCGGCGTTGATGGCCCATGACGATTTGCACGCCGCCGTGCGCCGGGTGCTGCTGGGTAGAATGGAGGTGTTGGGCCTGACGCGTGGGCAAGATGCTAGAAGCAGCTTATGACGCGGGCGCCGATCTTTGCAGTTGGGTTGATTTTTGTTGCGACATCACCGCGTTGCGTCAACGTTGAACAGGCGCAGGAAGTGATGGCTGCGGCACCATTGCATGTGTTGGCGTGTTTCCGCAATCACGATATTGCCGATGTGGTGGACAAAGCTAAGGTGTTATCGCTGGCGGCAGTGCAACTGCATGGTAATGAAGAACAGCTGTATATCGATACGCTGCGTGAAGCTCTGCCAGCACATGTTGCCATCTGGAAAGCATTAAGCGTCGGTGAAACCCTGCCCGCCCGCGAGTTTCAGCACGTTGATAAATATGTTTTAGACAACGGCCAGGGTAAAGCGGGCAACGTTTTGACTGGTCACTATTAAATGGTCAATCGCTTGGCAACGTTCTGCTGGCGGGGGGCTTAGGCGT
+
''()%(&')))+)*&&&&88?AEHJJJIFJJEEIFIEFEGIJJJIJIIJHJGCA@DCBD??@AHJHIHJJGJJJJJJFEJFHGHGGC5556IIDCBCJJ@>9D?;;<><;<:9DEDFJEEJHJHIJIJJFGHJIJJJJHEDCI;;;84)*4899????JHJHGHEEGBIJ;676@E76655459:;=;BFH<<<JJJGJEDC@888GJFFA@EFIHHGGGEJHJJABAJFFEDBJJHJGF9<EJGJ?@@BJJJJJGCBDIJIJJFJFGJJGC?88)))DEF/..AB:7;?AIEFGFFEF<::3335CA5:@<977@93341=BJJJCBCEGJHJJJIHJIFGJFHIJJA<<<;EGGJGIEEJJHJJFJHJGJJGIHJJJJJHEHJGJHGJJJJGJJHFJJJCEEB>21/-..*,>ACDJJJJGJEEJJJFHED3116.../=BFAAABHGJJJEBCBDHCA??GH,,,+;;<::@AFJFCEEIIGJJJJJJHEDCGAIHAB@=A99EJIGHJBABEJJHJJFECEEGEGECFDGCCDDCGFF>>>?JJJJJJHIJHJJGIJ:::9??>JHD>:;EJCBBBJICE<;867?>),+(*3111944556667<=?B?@GB@BEGFIJJFIEBHCA?=22024=EJFJGIJJJHA@AAGIJJHFBJFHB>9JIGEFGGJJJ>34/;1,,+,-,./BJFIB?>>@FGHGJA@BAJHGJHJJGJJJJJJJJJJJJECFDEEHJJJJJEGGEFF??,,-@HCCBIEEHHEAAA?C:;FCEDFGJHJIIJGJJJJHJJFGHJJEJJJJJIHJI??////>==?IDAA>@663455758DI=888;65323+**>@B@B>>?=;;;??866(35:9-++-/24;65545?@@?AFJGIEEFEJJGIJJHGIJJHBAA222''')32))((,0'''&,,*,,-479=<<;8>8879=><>?DHJHJJIJIFHHJIIJJJH8777BDEHJJHG=<<<B6434JJHFFIFIJHJJFCDEDCBFGEGJHJHGEDGHFFFC==<==<:0/6-----.>AJGCEBDJJGJJGIJJJJHHGJJFHJEE;;;<=IJJEDJJJJJJIHIJ4//.//.+*)*.8==>;8893011JC<99AD@>((()/00=?B><9:@99:776////3:6565<44456:0***)+3-../459?>>IE::::A@@AFJDFFJGJEDBA?3.,,8599<;EJJJGIDE>>?G;;;;CACFHHDJECIJGJHIIIJIJJGEEG;FJJIFEIJD8777AA,++)-.-DHJJHJGJDEJFDB==DIHJJJJJJJJJJJIIIHJJJJJJGJJJJJ@DBAJHGEC<57'''&%%&*67@99:BGIEGJGGJFCJJIJIIIJDBG@2***/22,+,,77=,--,254566=;41///19,(&&'CJBAABJDDHJJCC?999JJGJIA=@@IJJJFEEGGDFD>=>)))*78++./<76667EFEFEJDB?>;;JHJJJJIHJJJJHIBBA>A?DC6***,-->=BFEDA;:'''(/0BFJJIHJJFJJJEGJG>===BJJJJHHFGHHJIJJJFIIIJJJJHJJFDGEIHGJJJHJJIFIJJ==<=JJJJHJGJJJCCCBJJHFGEGJJJJJJJFEC66310;JHHJIGJIJHJIHIJJFCDB;;;3229868DDHJEJJ9:CFJJGHFGGJJIJGGJJJJHJJIJJFGJJJHJIJEJHJGFEGHIIFGEEEGJJHJJFFGH==GGJEF;;::===CFJEDFJJJJEH@?BABDGD@67?9657::>?CJJFJJJED=CG?>>>HJJHJJGGEFJGHFJFJIJGFFJH><<;:<<>?CHDDFEJFAA@?;>>?>A>::;50/.+*+,,@CDFDEFJJHIIJHJJIJJGHJJJJJJGFIJJJ===<B@@IJJIA;:8420063<=<:;;6089HHHEFJDCCBGJGIIGJJGGJJJECHJIFJGJ>JJJJJJEJJFJJJIE?6230-.//2533<@BCCCDCGJIFEJIJJJIJDFHEJJGHJFJGJJHCBEC97(+40&CDJJDHJA@<<=@?@<;:<DJJJGJJJGFJJHJ@@,,/668:BCBJFABDDJJHFDDJGJGJJJHGF@JHIJJFJJJJIJCBE<<<21127ABEJJHHHFJJJJJEBEIIHJJFDDEDDFJGJJJJJJJHHA@@?@AAD>====@?1*);IJJGJJJEJJJIGJJJ?>>>?>?97;9A::88:100455BBEGIJIG@?>>CJFFHHJJGFJJJJHJIGJFG@?@C@=AA<>3(.,,'85467?=888/*22''''*4778=@>>>F6/+)46:,,+/,)8>@@@AJJJ555@B@?;=?JJHEBDADFDFIIFGJJHIGIJJIJECCEEJB76610./2/.().,,<7:DJHJHEAEJIJGJGFIG<<;6555;BBCG@?AJJDDEGJFHDFFJJGJFIJGJJJJJGIJIHJGJJJJCFFJB@>?@<=,')))*('%%%+>>??C>2+,3*?EJFHDJHHJIJHIJJJJGJJHJJGJJGHGJJFJEJJEJIJFGJHHFJGJJJJJFJJJD999:@@-()*+655000040111367778:?((((;99::@@HHHDHJIJJHJJJ;:::*(()2203.*355=1&%&*21129CDFIJCE@@EBDEJC<<:;5//21B::::JHFJIIJGJHHGJIJBBBBHIEC@ADDJGJJJJJJJJJFHIIJHJ<>>>HDCEEJJH@BA,,,,A55331-))*?ADGHIDJ@???==45FIJJJHHJIJHBDBHJJJEB<<;>>=46*++++)((+()++811DCJJJJGCEHHJJFHEDJGFJJJJJFFGJJJIIJJJJJJIEHFGI::7...>@JGEDFGJJFJHJJJEFIJJJHJGJG@>;;76@C>JJJJIJFC:3.&&*()((02=;:966('&&&(*.1;:;5452444;::<@CEGJIJJJGJJIHJJGJHJFJGJJJ7666JFFFEJGB++++)&'+)()'&&'0&'$$$%&&+.,-(%'-./333223=BCBDGE4444EH:::9@;AD>;:==DDCC>925?@@@BA?556B?JJC?>=>>>114;ABHGJGJHDEDJDEHJJHHGHJ999:JJGJHJJF=;87588DDCCHJHFJFFFIJ?9>>?D?;<?EC<700.-&%%&*)(')*-5445?HJDDFGIHJFIFGIJFA?>A3(''''((:=?JD???AFGFJJIJIB=<<=FCJJGGJGJGHGIJJC400053397746B3.0//310,.+(&%&%%&//0@DGHJFDIJGGHIJJJGFJIIJJIFJIHBDJGJJFC??;7+))))*0%&%&(&'''&&'*+2/+**+)(&,//3?AB=2---366>?.+++7>+*)))))56;<<ACDEJJIJJFDJCC'''(....-106=4C<<;BJJGBEGICCCCIJJCJJ99898667@/(),4,--/6682*++<ACBEDCGF?=>BDD@4333HE>:-,***(''3:IGFCHBA<=;850006>>=1115853/'&&'DJHFDDCDEDGAA??ACA>?97339<:6677J865,'(,.*)*'(*+/653667?7776:5=>>:9998:775:?FFH22<7789BAA<=;'''*332/FI>32234,,,<ABDFGEIJDFE3212/''(()'''-4,,,-=>FGDIJFDBFDIGGEFBHJJEEJJJGJGEE?>;9=********---=867879:<?+)((((<=>;****..*(((694454:=7777E?@@>>100088HH?>??DEAA@99:>11011466300185445>3)(*,++++,,/5:@@@ABGGCEBBI0/.,(*&&&%(124345,*)6*((&&%%&.279=455:DDJJIJJGDEJJJGHJGGIHJJJJHB??JIJ@@??I9JE6AJ;;:<=@>>JJJJH??A?EJHJGICDCHJHJJJIJGGJJJJGJJJHIJJJJJH@@FDFJDGEGJEJ889C@DEHHJFBA?=::;:JJJJJJJFHJJHHJ@?@@JJFIHHGHGCBC?>31/1459:>@8669:=IJJJJJIJGJJJHJ>=>767:;ABBDBIGHJEJFGJD=<;=B@0---79B@A@?BDDGJF6655>776699=@EC?1*)+-/7*545D=;<==>>/..2/JGJJJJJHI<=<9:;B::*'%%*7..&&'&&&'889;9;;;CCDEGEHJJJJFJJJJJHHJJJHJJHGH?BJDCJDC&&'',.4=?CDFHJJJJFJJJHGHIIJA<(((,;8>;988?JGGJIJIJJJD63114+*))001:;<>BAJDAA@D985,,-.2***+3----*((*(%'$$$$$%&&'--1:3008789***,B@??=;;=.*'''G>===FCE;:;BCBBJIBA=:99740,)*'&(&$$'.544778AB2212;A@?787....:==B5555743&0-)&'/.7899FDHJHHJJJHJHEJJJJJ64436*%%%$'****,5;9:A@A@@FE?C;JEBDCJHJJGJFIJHJJIJIGJJJJJHGHJB@111@DGGIFEBBIIJIJJJJIIJHJJJIHJJIJJJIJGHJICHGGJJ>>JJHJJGJGGIJHHJJHJJJJIJJJGJFGHJJFI?>>?C8888:9<:5;766678JIJFJJJHIJJI>>>?JJJJJJJJJJIGEGJJJJJICA@BCBAGIDJGJGHJJDCEFHBCDED@<<==EDIJH@@FE:5-(((**,0('''125<>:;<>GFJJJGJHEGJIHJJJJC22215444(''&''''-.035;;<<HHJJB==<;1(&&&'
@Glass_T7V_12_D3_12_9_2
ACCGAGTTATTAATATGCGCGCAGCGTCTGGAAAACCGAGCCAAAAGACGTGCGTCTTTGATGCCCGGTTGGACTTCTACAGCAGAATTAAATCAAGTCCGGCGCAGCCGGTTTGTGCCGCTTCCACGCAGTTATCTGCGCCTAAGCCCCCCGCCAGCAGAACGTTGCCAAGCGAATTGACCATTTAATAGTCGACACCATTCAAAACGTTGCCCGCTTCCACCCTGGCCGTTGTCTAAAACATATTTATCAACGTGCTGAAACTCGCGGGCGGGCGGGTTTCACCGACGCTTAATGCTTTCCAGATGGCGACATATACTGGCCAACCAGTAACCTGATACCGGCTTTATCTCGTTCATGCAGTTGCACTGCCGCCAGCGATAACACCTTAGCTTTGTCCACCACATCGGCAATATAGTGATTGCGGAACACGCCAACATACTGCAACGGTGCCGCAGCCATCACTTCCTGCGCCTGTTCAACGTTGACGCAACGCGGTGATGTCGCAACAAAAATCAACCCACCGTAAATCGCGCCCGCGTCATAAGCTGCTTAGCATCTTGCCCACGCGTCCACCGCCTTGCTTTACTCTCACCCAGCAACACCCGGCGCACGGCGGCGTGCAAATCGTCATGGGCCATCAACGCCGAACCAATCAGAAAACCGTTAGCGAAGTGGCTTAACTCGCGCACCTGAGCGTAAGTATTGATGCCGGTACGCCTGATACAGCCACGTTGTGCCCCAGTTTCGGCGCAAGCTCGCGGGTACGGTTCAGATCAATCGACAAATCACGCAGATCGCGGTTGTTGATGCCAACGACCTTTGCTCCCAATGCAATGGCGCGCTCCTGTTCCTCTTCATTACTGACTTCGGTCAGCACCCCCATCTCCAGACTGTGAGCGACGGCGGCAAGCTGGCGATATTGGTCGTCATCCAGTACTGAAAGCATTAATAAGCAGGCATCGGCCTGGTAATAGCGCGCCAGATAGATCTGGTAAGGGTCGATAATGAAGTCTTTACATAAAATCGGCTGCGGGGCGATTTGGCTGACGATGGGGAGGAAATTAAAGCTCCCCTGAAAATATTTCTCATCAGTCAGCACCGAAATTGCCGAAGCGTAATGTTTATAAATGGCGGCAATGCGTGCTGGATCGAAATCATCACGGATCACGCCTTTTGACGGCGACGCTTGCGCTCCAGAATAAACGCCGTGCGCGCCCCTGTAGCGCATGAAGATCTCGCGTGTCTCGGCTGAACCTCATTCTGAAAACTGGCCAGCGGTTGCTGCTGTTTGCGGGCTTCTACCCAAATCGCCTTGTCTGCGACGATTTTCGCTAAAACGGTTTGCATCATACTTTCGTCGTCCTGTGTGACTCTAGTATTTAGTTCTTCGTTTCTTCTTCTTCCAACGAGAGAAAACGAGGACTCGAGCGCCACTCGATGGACCAAAACGAAAAAAGACGCTCAAAAGCGTCTCTTTTCTGAATTTGGTACCGAGGTCCGCACAGGTGGATGCGGACCAAAACGAAAAAAGGCCCCCCCTTTCGGGAGGCCTCTTTTTCTGGAATTTGGTACCGAGTTATTAGGCCACACGTTCAAGTGCAGCCACAGGATAAATTTGCGCTCAGCCTGCGGTGATTGGACTCGACCGCATAGCCTTCAGGAGTGAGTTTTGTGCAATACCAACCGACGACTTGACCCTAAAGCTGGCACCAGATTTCTTGCGTACGCAATCCCCTAAGCCAAAGGTGGCACTCAGGGGAAGCGCAAACTGCCCTGCAACGGGAGCGTTGGCTTCATCGCTACTTGACCCATCTAGTATTTCTCCTCTTTCTCTAGTAAAGTGTTTAGTTCCCTCTTTGCGTCCTTCATAGCTTGATCCGAAAAGTTCTCTAGTAGCTAGCATAGTCCCTAGGACTGAGCTAGCTGTCAACTCTAGAAGCGGCCGCGAATTCCAGAAATCATCCTTAGCGAAAACCAGTTTTATCTGAAATTCTGCCTCGTGATACGCCTATTTTTATAGGTTAATGTCATGATAATAATGGTTTTTTAGACGTCAGGTGGCACCATGGAATAGACTGGATGGAGGCCAAGTGAGACCAGCCACTTGTCGCTCGGCCCTTCCGGCTGGCTGGTTTATTGCTGATAAATCTGGAGCCGGTGAGCGTGGGTCTCGCGGTATCATTGCAGCACTGGGGCCAGATGGTAAGCCCTCCCGTATCGTAGTTATCTACACGACGGGGAGTCAGGCAACTATGGATGAACGAAATAGACAATCGCTGAGATAGGTGCTCCACTGATTAAGCATTGGTAACTGTCAGAACCAGCAAGTTTATGCATATATACTTTAGATTGATTTAAAACTTCATTTTTAATTTAAAAGGATCTAGGTGAAGATCCTTTTTGATAATCTCATGACCAAAATCCCTTAACGTGAGTTTTCGTTCCACTGAGCGTCAGACCCCTTAATAAGATGATCTTCTTGAGATCGTTTTGGTCTGCGCGTAATCTCTTGCTCTGAAAACGAAAAAACCGCCTTGCAGGGCGGTTTTCGAAGGTTCTCTGAGCTACCAACTCTTTGAACCGAGGTAACTGGCTTGGAGGAGCGCAGTCACCAAAACTTGTCCTTTCAGTTTAGCCTTAACCGGCGCATGACTTAAGACTAACTCCTCTAAATCAATTACCAGTGGCTGCTGCCAGTGGTGCTTTTGCATGTCTTTCCGGGTTGGACTCAAGACGATAGTTACCGGATAAGGCGCAGCGGTCGGACTGAACGGGGGGTTCGTGCATACAGTCCAGCTTGGAGCGAACTGCCTACCCGGAACTGAGTGTCGCGTGGAATGAGACAAACGCGGCCATAACAGCGGAATGACACCGGTAAACCGAAAGGCAGGAACAGGAGAGCGCACGAGGGAGCCGCAGGGAAACGCCTGGTATCTTTATAGTCCTGTGGGACTCGCGCCCACTGAACTTGAGCGTCAGATTTCGTGATGCTTGTCAGGGGGGCGGAGCCTATGGAAAAACGGCTTTGCCGCGGCCCTCTCACTTCCCTGTTAAGTATCTTCCTGGCATCTTCCAGGAAATCTCCCGCCCCGTTCGTAAGCCATTTCCGCTCGCCGCAGTCGAACGACCGAGCGTAGCGAGTCAGTGAGCGAGGAAGCGGAATATATCCTGTATCACATATTCTGCTGACGTCACCGGTGCAGCCTTTCTCCTGCCACATGAAGCACTTCACTGACACCCTCATCAGTGCCAACATAGTAAGCCAGTATACACTCCGCTAGCGCTGAGGTCTGCCTCGTGAAGAAGGTGTTGCTGACTCATACCAGGCCTGAATCGCCCCATCATCCAGCCAGAAACGCAGGGAGCCACGGTTGATGGAGCTTTGTTGTAGGTGGACCAGCTGGTGATTTTGAACTTTTGCTTTGCCACGGAACGGTCTGCGTTGTCGGGAAGATGCGTGATCTAAATACATTCAAATATGTATCCGCTCATGAGACAATAACCCTGATAAATGCTTCAATAATATTGAAAAAGGAAGAGTATGAGTATTCAACATTTCCGTGTCGCCCTTATTCCCTTTTTTGCGGCATTTTGCCTTCCTGTTTTTGCTCACCCAGAAACGCTGGTGAAAGTAAAAGATGCTGAAGATCGTTGGGTCACAGTTGGGTTACATCGAACTCAATATCAACAGCGGTAAGATCCTTGAGAGTTTTCGCCCCGAAGAACGTTTTCCAATGATGAGCACTTTTAAAGTTCTGCTATGTGGCGCGGTATTATCCCGTATTGACGCCGGGCAAGAGCAACTCGGTCGCCGCATACACTATTCTCAGAATGACTTGGTTGAGTACTCACCAGTCACAGAAAAGCATCTTACGGATGGCATGACAGTAAGAGAATTATGCAGTGCTGCCATAACCATGAGTGATAACACTGCGGCCAACTTACTTCTGACAACGATCGGAGGACCGAAGGAGCTAACCGCTTTTTTGCACAACATGGGGGATCATGTAACTCGCCTTGATCGTTGGGAACCGGAGCTGAATGAAGCCATACCAAACGACGAGCGTGACACCACGATGCCTGTAGCAATGGCAACAACGTTGCGCAAACTATTAACTGGCGAACTACTTACTCTAGCTTCCCGGCAACAAATAATAGACTGGATGAAGCGGAACTGGTCAGGACCACTTCTGCGCCGCTCGGCCCTTCCGGCTGGCTGGTTTATTGCTGATAAATCTGGAGCCGGTGAGCGTGGGTCTCGCGGTATCATTGCAGCACTAGGGGCAGATGGTAAGCCCTCCCGTATCGTAGTTATCTACACGACGGGGAGTCAGGCAACTATGGATGAACGAAATAGACGAATCGCTGAGATAGGTGCCTCACTGATTAAGCATTGGTAAATTACCGCCTTTGAGTGAGCTGATACCGCTCGCCGCAGCCGAACGACCGAGCGCAGCGAGTCAGTGAGCGAGGAAGCCTGCATAACACAATAATATTTTCGGTTTTAAAGAAAAGGGCAGGGTGGTGACACCTTGCCCCCTTTCGACTGCAGCGGCCGCTACTAGTAGGGAGACCAGAAACAAAAAAAGGCCCCCGTTAGGGAGGCCTTCAATAATTGGACTATCCCCTAAACTTCAAAGGACCAAAACGAAAAAAGACGCTTTTCAGCGTCTTATTGT
+
@GDDBDJGJJJDECCEDDJEDJJJJJIGJIEJFGID</+&%$&&6??B:9:@@FCBACA>EF==;90/--)''(0-**./<<FC:888@<>?@CGJJJJGFGEIGJJJGGFJJJJJDA@>?ACEHBEJHJIIJJJIJJGBCAD-,56817>A;::91---.1)//.-882001/*)(0*:87799;322100'$&&'''*/.-.77A;5573333;AABFDJJJJJJJJIDEEA@9.***235=74458=::;<=>?>@;99511*(('+*)*****((()))*///A@=???FEC<63))()'*---DB****:0/-/6-----+*)&%%&++,.-*+&%(%&'(.,((''%%&('(*02--55577433442;<9<;;BBHHEJJJJGCJJHJJIFJFJGJJJJJHJFGJJJGJ((((GFJJJIGHJJ:::;FGFJHJGJJEI=<<:==<=1,,((),++,7EGJJJJFJJEHDJJ@&&&-+.-(-4:?CHJJHFDEEEEB=877.//.33<../@BCCJGEEGJC==>=4333:/,,--1164467:9587.=@;;:<B@C;531((((/,'%%&*,./*)&&+(%%%'02AAABEEEDHGFJIIJJHJEJ<<<<EGADCCD7777=@>FJFEGFJGJHJJJ6556@BEIJHJHJJJJJJJJJGFJJGIFIJJJJJJJJGJJIJEGJJGIJA@@>@HHJIJJJJFFE=97((&####%''&'&$#&++++)*+)*(),+++3220,(()<B;7635,+*)***,++-12,**,./21257779....=>==2112DAA?@EDE>>==EFJJJJJJJHFHJJIDEAB<1112EBDEGFJIJFJEJJEAJI:JFJJJIFJIJJJIGJJHFDDFIADC33+5HGDGBCBCGJJJJJJJJIJJGJJEIJJJDAAACBCJEHJHJIEJFJFB?>?0001;??DBDJIFGABB=>>9999896543*(((.;EJJ222/..*))*/26951,,.7JJJJGGFJJIA>??ABCCIBH//0A@GJJJGIJJJJEJJJJD=??JJJJJHJJFEGJJ>333022@?;7*9875//:;97/.7;;GDJJJJJIJ<;<=JJJGJFJJGJJHJJHJJJJJHEHJJJJFIHHGJJJJGJJJJJGJJIIHHEJIGBA@>?7644A?>=>?<00''''+*,4('&'*&&,-((.76<22238+(*.+++*354222...1330,+(((('(((47=@3333431%%'%$$%'%$'&'-+(&'(12=D@??33022223HIJEDDBHJFJJHJIHJJFHG@AFJGJG@JIBDAJJ:888JI@?>?AGGIJJGJGJGIHJFIGFJHJJHJGGFIJE==<=D8,'(%&(%%%%%%'+)))*4;>BCEHJEFFI==<65667134)6)&')8AAHG>F>;<@9FJIH7;:ABC@>>=1107*&&'&&'*+)++,73214(()19226HA==?FJJJJHF2221***ABE98870./20*)(&)-//,088;6444?JFGCDBBA@AA:988HC>>9@A@@@B@*))*JDCA@?BJGHH::7D:76//76210-,./2;:>>>>B>?>2//-+.59<BDGJJJJJJGBBC?CA.-./47EFGGFFEF><==>)((+/)('%%&%&&&''&%$$&%$&%#$&(,-.45;@ABFDFDB=>9>>?IHEAA9<5>DCA><****+++59/../*))),&(**+1&$$%&'%%'26:=@FABBAGCDGEJICABABEDEJGJDDBH?>>@DGEIIGDDD888<@GJDC>;:9;GHH>==BCCGDDGBGIIJHIJGJIJIJJHGJ???>C@C(HJDHEGHJ>=FFABBAJJJJFII@=CEDIGGGJJGJJIJHICIFJGJIF:7B?AJFJIJGJJJGHIF<))&&@>>DJJJIGJJJJJGIJJGIFJJGJFEFIJHJHGHIJHGDJJD=<<<AHFDBCEJHHJHJHHJFJJFGECIEJIJJJJJJIJJHEE?E??C=./:1&$$%$%(**,.0:<>IJJEHEH@<=FDCJJJJDDEGDCJJJJIHJGJIJJFCEC++++-81001566554//.-,-599<999:FFGDFJHFGGJJJGJEEJJIHHJBGFED?6/-+++('&&'&)'((**,('''(111004;;3-/=CDDJEJEJJHJJJA@@@JIJJGGIJGJHJJGJGJHGBCDDCCDCHFA@CGJJFHHJIJJGIHIGEGEG676BD=555/.21:;<@BBB??C;FGJIJJBBBBCJDDCEDE=>=;==GJDFJEEEF7778GG2223@@?C>::@;)((('&%/0/0)))0276680/++/0277:FGJJIGEFJFHGIJEECB2,**+)(%%&'))&'&()&&&'5;:;ABBDDAAADFGHGJFJGJJEAA>@AFJJJJJHIJHGIGDA?A==9:EBEJD;:97434?HHEIJ;;:;D=<CBEJIIJJJJGJJIJDFJJJC<;)((4459:A@8<C@BA9::=:87788=?3,-43222=:=CJJE=>>;FAE?>;:;;HCCGFJHJ@@<=5335766958877=>EJIJ988?JJJJGHEEEJGIIJJJH@@@=JF<;;<CHGE?@329:;GHFJIFJJJA?B@;A?>>:;<=JHHHEHFDCBAGIHHIJA55.-.(((=:<=B:877;:9::;7667:C?@?@BA;=FGDIGIIIFGDJ?=***;8758HJJGHAABJHGGEIJJGGJEJIJJJJJJIGJJJJJIFHC>8=EDDADBJGE@A<785560:+****/.++3++./00004<B<IJJJGGHIJI;:;;?>=<766778;7@CDGJJFGEBFHJJJJJJJJJFJIHGFCCFEI@??>EHJJJJJJJEIFJGJIJGEIC1,&'DC9888----BCEJJJJJFJFJJJGGDDECAAAAFCEDEGAAGIHHJBA@AEHIEJFCHJJ3333?@FFHJ<<;;??98422*)'*-/CJJE>>==?@21(''./)79999DBC@/..0/0,+.+-0.''''&&%((&((),..-..10057AIIJJHIJ@?76566GCCDHC@?94:>?BBFJGJJJFFIJJJJJJGGIEDJHHJGBBFDDIIJJIJJ9306:9,,,,:?GJJJJJFGH502DEJFIEC;;1.JHJJJJJJJJJHJJJJJIJJJJGGHGCIGJJJJJFJJIJJIJECCGJJABBFDJF9999EGJE@<<ICGJJ=558466((%%%7?==BJD@@????A9880//20&')2267CBBABEEIGEJJHJJJJJGJJIJJJJJIJJJJFJJJEHJJJAA///,,++7;;=??C2222:AAGA??CECJDDGFJJJJEFCFGG@?ABAGGFJEFHEJJJJJJJJHGJJJJJEIJGJGJJJJDEHJDGIHJFJJIHEFHJJGIJJIA?==63-.1&%%%%&+)657:?>>>?>=>7,*'%%%*)+024688>2210456--..>EJFBA@33>>@AFE@9;<@?DB@=62,1+(((+,,,,,0/111BBEJFJFJGA@2222GBDEJHJJJJIGHHJJJJJJJHGGGJJHIIGJJJEJEJJJJJJGEJGJJJIJJIIJIJJJJJJJ>BJHJJIJFJHGFD=;----?ABBDGJJJIJJJ7GFB?>@A>B@6<AAFIDBDFJFCEECGGGEDFHGFH6336<<<9:88;JCECBEJJJJJIJJJJIJJJJJJHHIIJJJJJGFEJ>6552(%%(())('(%%',--28@989;DA@>>?'&&&*+..7?FGJDEDEJ<GE:6064499AEDFI>7789CBJJJGJJHEJJJJHIIIGHJJFHJJGFHIJJEJJJHJJJGJJJJJJJJJJGGIJIB?DFEB5HJJJHJJEC:12;D6555BBECFJ:99:ECFEJJIJJFJIJJJGDEAAJJJJJEJFJGJHIDBCDJIJGFJHIIDFJJJ55IJJGJJIHJJGJFGIHJJEGJIJJJHHJJGJFJJIHJJFIJJIJJJGJHJJJJJJJJDHIFGJEIEIJIJJEFHGJHIJJJGEEJBCDDJHJI6556GJIJGDCHDFBCFCC>>999;;JJFJHHG99/0-,,****1>>;;<FEGC==DEDCFHB62241++)())>FFCBJDJHGGFJGJIJJJJJJJHJJIJJIJHB??@FHGHG9999HBCBBGHJJJJFIEIFHJIJGJGFHDABDFFJIAC@A?@CCFJJHJJJHJIHHEEB7556?BBEFJEEC<F<965&&%'&&)'$$%&(''')&%$$%'&*()++(&&&&(1336323=82225(,845@DEGGHEGCIJGJFHEJIJJJIJJGJJ/../<CABDFCEGGHIJC>22645,*/8337@CACACGJDJFJJJJJ@A?-,,-88)((('+9@BDEFHJDEHGGJIJHJCDCCEI9866:;''''?@CB@9:EJFI@??@JJJJJGIJIJFBAFD/../*))*+013988==>>@B@GBACFJJJHIGDDCJHHJHHFJGFJJIJHJFGJJJJGJIGGDJJJJJJJJJJF>66EFGIJJIJFJHBAACHJ@==>GDDGFCEEFEGFJJFHFFJCJBAC@<4)..05'&&''%%+(&&&4533?FGJHD=;8563769865325546>IG9989=668/)1--*&&&)8:>HGGJJHECCDJHF6555555DJCBCDDACHD?@@GJJJIIJJDGJ<76/00<??>55@83478?JCJJJJJJGJHEJJGDDJECCCHJJGJJJJGAFFH5438JDB@?;;??AJJJJJJDABDH@?83*
@Glass_T7V_12_D3_12_9_3
ACAACCGCGATCTGCGTGATTTGTCGATTGATCTCAACCGTACCCGCGAGCTACACCGAAACTGGGGCACAACGTGACGGTAATCAGCGAATCCGGCATCAATACTTACGCTCAGGTGCGCGAGTTAAGCCACTTCGCTAACGGTTTTCTGATTGGTTCGGCGTTGATGGCCCATGACGATTTGCACGCCGCCGTGCGCCGGGTGTTGCTGGGTGAGAATAAAGTATGTGGCCTGACGCGTGGGCAAGATGCTAAAGCAGCTTATGACGCGGGCGCGATTTACGGTGGGTTGATTTTTGTTGCGACATCACCGCGTTGCGTCAACGTTGAACAGGCGCAGGAAGTGATGGCTGCGGCACCGTTGCAGTATGTTGGCGTGTTCCGCAATCACGATATTGCCGATGTGGTGGACAAAGCTAAGGTGTTATCGCTGGCGGCAGTGCAACTGCATGGTAATGAAGAACAGCTGTATATCGATACGCTGCGTGAAGCTCTGCCAGCACATGTTGCCATCTGGAAAGCATTAAGCGTCGGTGAAACCCTGCCCGCCCGCGAGTTTCAGCACATTCTGGATCGATTTGTTTTAGACAACGGCCAGGGTGGAAGCGGGCAACGTTTTAACTGGTCACTATTAAATGGTCAATCGCTTGGCAACGTTCTGCTGGCGGGGGGCTTAGGCGCAGATAACTGCGTGGAAGCGTGACAAACCGGCTGCGCCGGACTTGATTTTAATTCTGCTGTAAGACGTCGCAACCGGGCATCAAAGACGCACGTCTTTTGGCCTCGGTTTTCCAGACGCTGCGCGCATATTAATAACTCGAGAATAAAGACAAACAATAACGCTGAAAAGCGTCTTTTTTCGTTTCGTACGCTGAAGTTTGCGGTGCATCCAATCTCTGAAGGCCTCCCTAACGGGGGGCCTTTTTTGTTTCTGGTCTCCCTACTAGTAGCGGCCGCTGCAGTCCGGCAAAAAAGGGCAAGGTGTCACCACCCTGCCCTTTTTATTTAAAACCGAAAAGATTACTTCGCGTTATGCAGGCTTCCTCGCTCACTGACTCGCTGCGCTCGGTCGTTCGGCTGCGGCGAGCGGTATTAGCTGGCTTCAAAGGCGGTAATTTACCAATGCTTAATCAGTGAGGCACCTATCTCAGCGATCTGTCTATTTCGTTCATCCATAGTTGCCTGACTCCCCGTCGTGTAGATAACTACGATACGGGAGGGCTTAGACCCGCAGTTGCGATCATGCACAGAGACCCACGCTCACGGGCTCAGATTTATCAGCAATAAACCAGCCAGCCGGAAGGGCCAAGACGCAGGAAAATGCCGGTATCAACTTTATCCGCCTCCATCGTATTAATTGTTGCCGGGAAGCTAGAGTAAGTAGTTCGCCAGTTAATAGTTTGCGCAACGTTGTTGCCATTGCTACAGGCATCGTGGTGTCACGCTCGTCGTTTGGTATGGCTTCATTCAGCTCCGGTTCCCAACAATGAGGCGACATAATCCCCATGTTGTGCAAAAAAGCGGTTAGCTCCTTTCGGTCCTCCGATCGTTGTCAGAAGTAAGTTGGCCGCAGTGTTATCACTCATGGTTATGGCAGCACTGCGTCAATTTTCTTACTGTCATGCCATCCGTGGAATTTACTTCTGTGACTGGTGAGTACTCAACCAAGTCATTCTGAGAATAGTGTATGCGGCGACCGAGTTGCTCTTGCCGCATCAATACGGGATAATACCGCGCCACATAGCAGAACTTTAAAAGTGTGCATCATTGGAAAACGTTCTTCGGGGCGAAAAGTTCAGATTGTTGCCCGCTGTTCAATCCAGTTGGATGGTAACCCACTCGTGCACCCAACTAATTGTCAGCATCTTTTACTTTCACCAGCGTTTCTGGGTCAGCAAAAACAGGAAGGCAAAATGCCGCAAAAAAGGAAATAGGGCGACACGGAAATGTTGAATACTGATCTATCTTTCCTTTTCAATATTATTGAAGCATTCTGGGGTTATTTGCTCATAAGCAACATGTTTCAATATCGATCACGCATCTTCCCGACAACGCAGACCGTTCCGTGGCAAAGCAAAAGTTCAAAATCACCAACTGGTCCACCTACAACAAAGTCGACCAGTGGCTCCTCACTTTCTGGCTGGATGATGGGGCAATATCAGGCCTGGTATGAGTCAGCAACACCTTCTTCACGAGGCAGACCTCAGCGCTAGCGGAGTGTATACTGGCTTACTATGTTGGCACTGATGAGGGTGTCAGTGAAGTGCTTCATGTGGCAGAAAGGGCTGCACCGGTGCGTCAGCAGAATATGTGATACAGGATATATTCCGCTTCCTCGCTCACTGACTCGCTACGCTCGGTCGTTCGACTGCGGCGAGCGGAAATGGCTTACGAACGGGGCGGAGATTTCCTGGAAGATGCCGAGGAAGATACTTAACAGGGAAGTGAGAGGGCCGCGGCAAAGCCGTTCCATAGGCTCCGCCCCCCTGACAAGCATCACGAAATCTGACGCTCAAATCAGTGGTGGGAAAAACCCGACAGGACTATAAAGATACCAGGCGTTTCCCCCTGGCAGCTACCTCGTGCGCTCTCCTGTTCCTGCCTTTCGGTTTACGGTGAGTTGATTATGGCCGCGTTTGTCTCATTCCACGCCTGACACTCAGTTCCGGGTAGGCAGTTCGCTCCAAGCTCGATTGTCACGAACCCCGTTCAGTCCGACCGCTGCGCACCTTGACAGTATCGTCTTGAGTCCAACCCGGAAAGACATGCAAAAGCACCACTGGCAGCAGCCACTGGTAATTGATTTAGAGGAGTTAGTGAAGTCATGCGCCGGTTAAGGCTAAACTGAAAGGACAAGTTTTGGTGACTGCGCTCCTCCAAGCCAGTTACCTCGGTTCAAAGAACTGGTAGCTCAGAGAACCTTCAAAAAACCGCCCTGCAAGGCGGTTTTCGTTTTCAGAGCAAGAGATTACGCGCAGACCAAAACGATATTCAAGAGAATCATCTTATTAAGGGGTCTGACGCTCAGTGGAACGAAAACTCACGTTAAGGGATTTTGGTCATGAGATTATCAAAAAGGATCTTCACCTCAATCCTTTTAAATTAAAAATGAAGTTTTAAATCAATCTAAAGTATATATCAGTAAACTTGGTCTGACAGTTACCAATGCTTAATCAGTGAGGCACCTATATTCAGCAATCTGTCTATTTCGTTCGTCCATAGCTCCCGTCGTGTAGATAACTACGATACGGGAGGGCTTACCATCTGGCCCCAGTGCTGATGGATACCGCCGAGACCCACGCTCACCGCTACCGATTTTATCAGCAATAAACCAGCCAGCCGGAAGGGCCGAGCGCAGAAGTGGTCCTGCAACTTTATCCGCCTCCATCCAGTCTATTCCATGGTGCCGCCTGACGTCTAAGGAACCATTATCATGACATTAACCTATAAAAATAGGCGTATCACGAGGCAGAATTTCAGATAAAAAAAATCCTTAGCTTTCGCTAAGGATGATTTATGAAAATAGCGGCCGCTCCTAAAGTTGACAGCTAGCTCAGTCCTCGGGACTATGCTGACTACTAGAGAGAACTTTTCGGATCAAGCTATGAAGGACGCAAAGGAATTAAACACTTTACTAGAAGAGGAGAAATACTAGATGGGTCAAAGTAGCGATGAAGCCAACGCTCCCGTTGCAGGGCAGTTTGCGCTTCCTCGAGTGCCACCTTTGGCTTAGGGGATCGCGTACGCAGAATTGTCGTAGCTTGGCAGGGTCAAGTCGTCGGTTGGTATTGCACAAAACTCACTCCTGAAGGCTATGCGGTCGAGTCCGAATCCCACCCAGGCTTCGTGCAAATTTATCCTGTGGCTGCACTTGAACGTGTGGCCTAATAACTCGGTACCAAATTCCAGAAAAGAGGCCTCCCGAAAGGGGGGCCTTTTTTCGTTTTGGTCCGCATCCACCTGTGCGGACCTCGGTACCAAATTCCAGAAAAGAGACGCTTTCGAGCGTCTTTTTCGTTTTGGTCCATCGAGTGGCGCGCTTAGTTCCTCGTTTTCTCTTCGTTGGAAGAAGAAGAAACGAGAAACTAAATACTAGAGTCACACAGGACTACTAGATGATGCAAACCGTTTTAGCGAAAATCGTGGCGGCACGGCGATTTGGGTAGAAGCCCGCAAACAGCAGCAACTGGCCAGTTTTCAGAATGAGATTTCAGCCGAGCACGCGACATTTTTATGATGCGCTACAGGGTGCGCGCACGGCGTTTATTCTCAAGTGTCAGAAAGCGTCGCCGTCAAAAGGCGTGATCCGTGATGATTTCAATCCAGCACGCATTGCCGCCATTTATAAACATTACGCTTCGGCAATTTCGGTGCTGACTGATGAGAAATATTTTCAGATTTGATTTTAACCACCATCGTCAGCCAAATCGCCCCGCAGCCGATTTTATGTAAAGACTTCATTATCGACCTTTACAATATTATGAGCACTATTACCAGGCCGATGCCTGCTTATTAATGCTTTCAGTACTGGATGACGACCAATATCGCCAGCTTGCCGCCGTCGCTCACAGTCTGGAGATGGGGGTGCTCGCCGAAGTCGGTGATGAAGAGAAACAAAACGCTGGCCAGTGCATTGGGGACGAAATG
+
33/...EEFFJEHHGGDJJIGJED6666<6=ADC=;==>;;877904)))*4)'&',()01:=<=DJJAA@@G@?===;>;41118;=,,,-(((.&'>@A@@CGDDBJIJJJJJJJHJB@77///14IIGGGFIJJJGEJJJJFJIJJJJJIJDECFG==>FHIEGJEACA@?<99;>>?EFEFJJEJEGJFEIGEA?5237;HEGHFF888:EEFFHJFDDA;;;EFECBAB@>=::::>=>EEBEDJE<<<<HHJ@??@HCIJGDGC9888210010...23=ABCAB??<<JHE66520*'&'(*:>@AEDFJJGCCBAFHIJGDGHIEDFD::69D8C@.-.;@CABC2---560-/0*'%$#$#$%/++-66112275667;<JFEFJGFJGGIHJGHJHJJJJIIGFFFJJCABJFEEEGD=659<GJFJEFHJGGIGJJGGJJJGIIGJEJJJJJJIGGJJJJJJJCCCDJJJHJGHJJJJJIHIIJJJFHJHJJJJJIJJHIJJJJJHGHJJJJFGJIJGDCC@BABJJFFGDGFJD<373B>A999:FD>;;A..++,*+)())($$&&''*,,33?@BEJJJFJEHHEJJHF==JJJFJJGEFDCJE<(((*9;DCD=<<<A@GD?87771111BBAAGEGJJFJJJJJIJJEFIBD=96512,*++,67///0/.-...))))+-111/.//012>CCEGFFJ@?=*))(*($&&',//5:A<<;93./.)*+'&%%&(6DDGGFIDIJHJJJJJEJFGJJDJIIB?----=GFJJGIF@?<CJHJGHIEGDBJJEJHJHJEDGJC)'$$$$##$&)+*('('()(&&%&-344?BJJJEFBCJJDFD+***6...-/-+)''(+))+(%$####$$$%('(')()''*6@>>?111288E111D=63338978:4/7A....44711+/++7////5CAGCA3333612257897656BBA>@@:///0:0(&&&(+655,;;@:9:76?''''(-7EJFDFGHJJHJIGDGD?JGJFFFJGE;:==@FFJD@>?>434FJJJGFEJJJJGJJ@===>>=<9889AA><<>=<<<<<<;<+(())''''*))16IGDFHFFJJIHEC=9::>?>>=<<;===JFJHJABAAB@421055-,,,JHEFFJEJGJJFHHIIJJJI3333JGDDBCIDBBJAAEFHJJIECA@??0911?@ADE;<<C=;=:;4*%$$#$$$#$%%$#$$')----//0044=AAC;<:<?>AC00619+&&+-.,,-.-...//)((->=?A?><<<<>=@<@=6/&%%%%%%''(%(+*+(),*.,-/(%%%&&)-/23;>>?HE95,%$%''&'%((''(,0/08CHJJD?<>AA>>BJB@@BH////AABADEAA@BJJJJJJJJFIJIJJGHIJJJJJJFJ9888JJHJJJGJJGJJJJJI=>=;===EGJHJIFEFFAA;=>?IJJIGGFHEJCF?****))'(')($$$%,''()0399@>>>:B>>AJEJJFIECEDJJAAA@><9,*6;AAA>973333779>CA@@?BJJ===>IIHJIGIHGJJJE<@@@FHEJHIJJJJHJGHCAC>?>?@--'&&&/*+*),,679</--++.,0))()$$%((),(./0+?AJEJHFDCH=::><=AAAJFGJHJJGJIJ@?8,,,.3.../>>>BBA@8??@>8777:>=>::;/0--&&'$$''),,,725323+*+*-..01356((()49:<DFA9<<?.--(((((()+,2889>AB>??>F@5878?>,,,-)'&&$'&$&(%&%$&((',--2*'&'((600/0('''('')00))()-+,,-<779:3334/.1+))(())*+-,.250/.-2.666664113233,*)(''&&),,8<<=>??E@<:..-,,++.-4---:A?:2*76/.**266666A99CDJJHC=///0)((&&'$$&&'''7-5589;-,,-.7612=>@DCB898//,,,-.2('''&$$$&*'''(&%%%&&'((%$$%'&%$&&&&&')*,,++*/85>?BCCCJHFGGJIJJIJGJJJJJFGJFEGJIJFD/(((<<GFH?<<<?FJJCCBBIJJJ><<1///64112321/'''')('00:CF><GFFJJFHJH?=>32235)))-.0,,?=ECEGIDECEHDJJGJJHJJEFGJD:9/7733225EEJA=?>;<ABFFDDFFCCDGIGHJDEGIJJJGJJJHJHJ<999BAA?:966558:CE43559DBIJFDA>83332..0+''/410408--,-1..///..10220+*)&*++,99IAA==DIJDB8874;8;<AC@?.-/2+-6>?DFEA@ABFDFJG322654341,,,.66787-,,,888000-,+/0/3.-'&,-143-*('*.,++,59@@@?8633(&&''.3351014414>?EHIJJJJJJGIGDD@BA@877000179,&&&1168777>7667B<9CJFJJJDDCCBCABJBB0000@@AH99984---)'''('&&*%&$%%.02,,,,8999??@?;467620193DHEJGFBB?=<?:889'&&(%+,,0/00?===<<6552.&&)///?><2/996>:0.&&))('%%####%+56AD?>?>C8632223.---02/022@>==751**//013::2<<;:6AAAC@@A@G6667@('&$$#$%%&)))((+00:=:>@CDG?ABBDFEE@=:*))*+$#$#$##$&(+466442245::@DJIJEIHHJJJGJDBBCGCC//.,78:=EFGFDGDH??@>EDCH@<65666+++,+*+,+)''+-<>?=;999?@86:6FFCFHJE.../67:@AHJJHHFGFJJJDDACF=>>?DDA==>DF=EJJIJJJG?@@A>6433(&&')'%$%&'-*))**()*,-0.11/(%%*:;=44....110')+46775397-++,.B=<<=CEIJGIFEJIFE33338-**)()+89*(('&&&&235600//.2----/339?DJHHJJIIJHJGIJJJIDDHE;::CHDFGFCEJJB===<;7666542)(((('((-''''++42..**&&($$$%&/-.,-+),97****4156??@9:>IIJJJGJJJJJJJ?>>>JJJHFJJHD0(''(4458857><<<?GEDHEBJ@;;<JFEFEHJJJJJIJJJGCECC99'*'''16----44655<?IJA9A?4..-,-3))))*40)96888B;<;;;=BB@@:7854744?<2.+.248;9?<<>@FDCFBC;:90+*+)&&%&'+(+.))--1:B<<;;?844-*'(*('&)*2:=>?>?@B877@ADAJFHDF@AAAA@?>94<1A?@=::@6678<EC;;;;;;:1111?JJJGDCDEFJFEJHGGJJHJFHIJFJIJGJGB:*'''887''''612*&*%,(*+))****08>>?;;;=B98878JGJEJJHJJHJIFJEHGJIGJIIGJA))))*136<DIJICEGCG/////FCHEIJJEIHGD>@7B,+%%&'')&&)(++,.,,'%&%%&&'+((*))))*(((-)()'&'&()*A>=>@FED*)))*;:'''&)+5999;AA5443;B@@?@JHJEFEEEGB;:1/02.,1././9A5333:)))'&&**<?B>CDHHGCAB::;DBCBCC>=876****+44666667<<=DE<<B<EDHJEIIJJBA=>:9;,++,-('('()36;>9666@A9BBEH2002EDE>33./..;;2/00'',,))*)&'',(*BHGGIJIJJJFIFDB-,,,:9:782.-)*,,,,21,,??::;;DJJHIDABCC<;64/-)(()+*,,+/1*545385/04/./0?ECCFJIGFGDIGJGJIJJDIGJA;556567:;<?AJDIEGGGGIJGGGDHFFJEIB>7<<<>JHJGG@AFD>8/77=CEFJFDDBAGIGG;2//141&&&+,)**+118;>>>>DECDDJBB*)))+**,JB?D8877:7788:=>B?BBDGH<<BB:9782@??<...4@1110378CCDCGEDHJJGJGG:99:@FD?A@AJJ@E763**CEBFECJJF@=FCFJHFHJJGGJEDIGJIEJH@;=BCDDBCBJJGJJJJJGJJJJGHGFGJJGJGJDDDJ=<<:<?@FB4--&%%%$##&&()678;<:<<<55677@@A=<EJHJ@@A;;;433-)((04445<@1.-,+***+((((*177:9<<;442255911001;,+'')))()0&%%&,,533339>>>556JJEFAA?=A61113;7...19;97--)))(,-0222AACEBD))))JFJGHEJFE=A:)))*EFDD><<=ABJDJBA?2///456''38::2.0>>@A?BBGFHEGJJHHGJJJIFDG999''*9<>;6567@)('&'('&$$$&&%%%&$$$$%%%)*257:<EFEC;:)('(;=?ABJEBCE@><==?@DJG?=52156672,+++*//(-(()++*((%%&'***+25554333HCCACHJGDFE8536778?EJGJH??==AJJHJJIIJJ@?@AJJHJFJ???@FHFJHHDDGEDCBBJH@??;88<FEJJJAD8889:985.,+,-++.57+'&&&(('((()&%&(&%$#$$%&'$$$&'&%(('''%&%%%%&%&%$$
@Glass_T7V_12_D3_12_9_4
GGGTAGGCAGAATTTCAGATAAAAAAAATCCTTAGCTTTCGCTAAGGATGATTTTCTGGAATTCGCGGCCGCTTCTAGAGTTGACGGCTAGTCAGTCCTAGGGACTATGCTAGCTACTAGAACTTTCGGATCAAGCTATGAAGGACGCAAAGAGGGAACTAAACACTTTACTAGAGAAAGAGGAGAAATACTAGATGGGTCAAAGTAGCGATGAAGCCAACGCTCCCGTTGCAGGGCAGTTTGCGCTTCCCCTGAGTGCCACCTTTGGCTTACGGGGATGGCGTACGCGAGAAAATATGGTGCCGCTTGGCAGGGTCAAGTCGTCGGTTGGTATTGCACAAAACTCACTCCTGAAGGCTATGCGGTCGAGTCCGAATCCCACCCAGGCTCAGTGCAAATTTATCCTGTGGCTGCACTTGAACGTGTGGCCTAATAACTCGGTACCAAATTCCAGAAAAGAGGCCTCCGAAAAGGGGGGCCTTTTTCGTTTTGGTCCGCATCCACCTGTGCGGACCTCGGTACCAAATTCCAGAAAAGAGACGCTTTCGAGCGTCTTTTTTCGTTTTGGTCCCGAGTGGCGCGCTTAGTTCCTCGTTTTCTCTCGTTGGAAGAAGAAGAAACGAGAAACTAAATACTAGAGTCACACAGGACTACTAGATGATGCAAACCGTTTTAGCGAAAATCGTCGCAGACAAGGCGATTTGGGTAGAAGCCCGCAAACAGCAGCAACCGCTGGCCAGTTTTCAGAGAAAATCAGTAGCCGAGCACGCGACATTTTTATGATGCGCTACAGGGTGCGCGCACGGCGTTTATTCTGGAGTGCAAGAAAGCGTCGCCGTCAAAAGGCGTGATCCGTGATGATTTCAATTGGGCACCGGTTTTACCGAGCCATTTATAAACATTACGCTTCGGCAATTTCGGTGCTGACTGATGAGAAATATTTTCAGGGGAGCTTAAGACGTTCCCCATCGTCAGCCAAATCGCCCCGCAGCCGATTTTATGTAAAGACTTCATTATCGACCCTTACCAGATCTCTCTGGCGCGCTATTACCAGGCCGATGCCTGCTTATTAATGCTTTCAGTACTGGATGACGAATATCGCCAGCTTGCCGCCGTCGCTCACAGTCTGGAGATGGGGGTGCTGACCAATCAGTAATGAAGAGGAACAGGAGCGCGCCATTGCATTGGGAGCAAAGGTCGTTGGCATCAACAACCGCGATCTGCGTGATTTGTCGATTGATCTCAACCGTACCCGCGAGCTTGCGCCGAAACTGGGGCACAACGTGACGGTAATCAGCGAATCCGGCATCAATACTTACGCTCAGGTGCGCGAGTTAAGCCACTTCGCTAACGGTTTTCTGATTGGTTCGGCGTTGATGGCCCATGACGATTTGCACGCCGCCGTGCGCGGGTGTTGCTGGGGTGAGAATGAAAGCTGCCTGTGGCCTGACGCGTCGGCAAGATGCTAAAGCAGCTTATGACGCGGGCGCGATTTACGGTGGGTTGATTTTTGTTGCGACATCACCGCGTTGCGTCAACGTTGAACAGGCGCAGGAAGTGATGGCTGCGGCACCGTTGCAGTATGTTGGCGTGTTCCGCAATCACGATATTGCCGATGTGGTGGACAAAGCTAAGGTGTTATCGCTGGCGGCAGTGCAACTGCATGGTAATGAAGAACAGCTGTATATCGATACGCTGCGTGAAGCTCTGCCGGCACATGTCCATATGGAAAGCATTAAGCGTCGGTGAAACCCTGCCCGCCCGCGAGTTTCAGCACGTTGATAAATATGTTTAGACGACGAAGGGTGGAAGCGGGCAACGTTTTGACTGGTACATTATTAAATGGTCAATCGCTTGGCAACGTTCTGCTGGCGGGGGGCTTAGGCGCAGATAACTGCGTGGAAGCGGCACAAACCGGCTGCGCCGGACTTGATTTTAATTCTGCTGTAGAGTCGCAACCGGGCATCAAAGACGCACGTCTTTTGGCCTCGGTTTTCCAGACGCTGCGCGCATATTAATAACTCGGTACCAAAGACGAACAATAAGACGCTGAAAAGCGTCTTTTTTTCGTTTTGGTCCTTTGAAGTTTAGGGGATAGTCCAATTATTGAAGGCCTCCCTAACGGGGGGCCTTTTTTTGTTTCTGGTCTCCCTACTAGTAGCGGCCGCTGCAGTCCGGCAAAAAAGGGCAAGGTGTCACCACCCTGCCCTTTTTCTTTAAAACCGAAAAGATTACTTCGCGTTATGCAGGCTTCCTCGCTCACTGACTCGCTGCGCTCGGTCGTTCGGCTGCGGCGAGCGGTATCAGCTCACTCAAAGGCGGTAATTTACCAATGCTTAATCAGTGAGGCACCTATCTCAGCGATCTGTCTATTTCGTTCATCCATAATTGCCTGACTCCCCGTCGTGTAGATAACTACGATACGGGAGGGCTTACCATCTGGCCCCAGTGCTGCAATGATACCGCGAGACCCACGCTCACCGGCTCCAGATTTGCTCGGCGATAAACCAGCCAGCCGGAAGGGCCGAGCGCAGAAGTGGTCCTGCAACTTTATCCGCCTCCATCCAGTCTATTAATTGTTGGGAAGCTGGTATGAGTGACTCACCAGTTAAATCGTTTGCACAACGTTGTTGCCATTGCTACAGGCATCGTGGTGTCACGCTCGTCGTTTGGTATCGCTTCATTCAGCTCCGGTTCCCAACGATCAAGGCGAGTTACATGATCCCCATGTTGTGCAAAAAAGCGGTTAGCTCCTTCGGTCCTCCGATCGTTGTCGAAGTAAGTTGGCCGCAGTGTTATCACTCATGGTTATGGCAGCACTGCATAATTCTCTTACTGTCATGCCATCCGTAAGATGCTTTTCTGTGACTGGTGAGTACTCAACCAAGTCATTCTGAGAATAGTGTATGCGGCGACCGAGTTGCTCTTGCCCGGCGTCAATACGGGATAATACCGCGCCACATAGCAGAACTTTAAAAGTGCTCATCATTGGAAAACGTTCTTCGGGGCGAAAAGTATAAAGGATCTTACCGCTGTTGAGATCCAGTTCGATGTAACCCACTCGTGCACCCAACTGATCTTTCAGCATCTTTTACTTTCACCAGCGTTTCTGGGTAGACAAAAACAGGAAGGCAAAGGGGCTACGCCACAAAAAAGGGAATAAGGGCGACACGGAAATGTTGAATACTCATACTCTTCCTTTTCAATATTATTGAAGCATTTATCAGGGTTATTGTCTCATGAGCGGATACATATTTGAATGTATTTAAATCACGCATCTTCCCGACAACGCAGACCGTTCCGTGGCAAAGCAAAAGTTCAAAATCACCAACTGGTCCACCTACAACAAAGCTCTCATCAACCGTGGCTCCCTCACTTTCTGGCTGGATGATGGGGCGATTCAGGCCTGGTATGAGTCAGCAACACCTTCTTCACGAGGCAGACCTCAGCGCTAGCGGAGTGTATACTGGCTTACTATGTTGGCACTGATGAGGGTGTCAGTGAAGTGCTTCATGTGGCAGGAGAAAAAAGGCTGCACCGGTGCGTCAGCAGAATATGTGATACAGGATATATTCCGCTTCCTCGCTCACTGACTCGCTACGCTCGGTCGTTCGACTGCGGCGAGCGGAAATGGCTTACGAACGGGGCGGAGATTTCCTGGAAGATGCAGGAAGATACTTAACAGGGAAGTGAGAGGGCCGCGGCAAAGCCGTTTTTCATGGCTCCGCCCCCCTGACAAGCATCACGAAATCTGACGCTCAAATCAGTGGTGGCGAAACCCGACAGGACTATAAAGATACCAGGCGTTTCCCCTGGCGGCTCCCTCGTGCGCTCTCCTGTTCCTGCCTTTCGGTTTACCGGTGTCATTCCGCTGTTATGGCCGCGTTTGTCTCATTCCACGCCTGACACTCAGTTCCGGGTAGGCAGTTCGCTCCAAGCTGGACTGTATGCACGAACCCCCCGTTCAGTCCGACCGCTGCGCCTTATCCGGTAACTATCGTCTTGAGTCCAACCCGGAAAGACATGCAAAAGCACCACTGGCAGCAGCCACTGGTAATTGATTTAGAGGAGTTAGTCTTGAAGTCATGCGCCGGTTAAGGCTAAACTGAAAGGACAAGTTTTGGTGACTGCGCTCCTCCAAGCCAGTTACCTCGGTTCAAAGAGTTGGTAGCTCAGAGAACCTTCGAAAAACCGCCCTGCAAGGCGGATTTCGTTTTCAGAGCAAGAGATTACGCGCAGACCAAAAACAATCTAGAGAATAAGTATTTATAAGGGGTCTGACGCTCAGTGGAACGAAAACTCACGTTAAGGGATTTTGGTCATGAGATTATCAAAAAGGATCTTCACCTAGAATCCTTTTAAATTAAAAATGAAGTTTTAAATCAATCTAAAGTATATATGAGTAAACTTGGTCTGACAGTTACCAATGCTTAATCAGTGAGGCACCTATCTCAGCAATATCTCTATTTCGTTCATCCATAGTTGCCTGACTCCCCGTCGTGTAGATAACTACGATACGGGAGGGCTTACCATCTGGCCCCAGTGCTGCAATGATACCGCGAGACCCACGCTCACCGGCTCCAGATTTATCAGCAATAAACCAGCCAGCCGGAAGGGCCGAGCGCAGAAGTGGTCCTGCAACTTTATCCGCCTCCATCCAGTCTATTCCATGGTGCCACCTGACGTCAAGAAACCATTATTCTGGATTGACATTAACA
+
'&%$###&)())()++))),.7;BJHJGEIDFHDD<0*=039<8777;<8776;:1.78::;:....455999899559>C602@***++++**/.02=799:FJEGDJGD*))))98,'&*(**4.)'&'+0015@@BBAEHFFD7777@>CGJGIIGIDDEJCDEFE.--.21.-.,+0583?FIJJIJHECHJEG@AJJHGJJ9862238;;>==<@A666./.,+++,,++.*.-++....2899=JGJA@BEIEGHFHFJJ@BBBJB1,,,?<)'&'')))4511233425-+**-8888::A=>><;:8700.*,/**/7=>FFFECCECIHJJIJIJJJJGJIJJHHIJJHJJJHJHDE?9855224345DH?<>><<>>??41113:99BEHFFEEJJGJJJJJIJHEBA??HJJJJE@<<>=&$$$$%'&&88CDEB@B@D>A7>4;D?@988::;5518653659>:96677ABA1//19=/...//??@CFIJHJHIJJJHEJHJJGDECJFFHF@?>?AJCJJJHEEJJEDEDE41006?@=?>DBC9('(*37%$$$')'+**+559>??DB>>>CJJGGHGIJJJFAABBFDEGHHGJJFGJIJJJJHJGGJHJJEEHI@??>88?@BDGJEJGHIJGJDJ?>?AJGHHJHJJJGJJJJJJJJJJJJJJGCE@<==ACJJFDEJJFFHH;;<>@98:89;:7?@AHJJGJHEJJJJJJJC??A@8871JE5,*()+/.**&&&'##$('-./1212CCGGJEJJJJJGDJIHJIJJJJIJFJIJJJHJHIFJHJJJFFEEAEF@ABCB?4.**1546556789?@EJJFGGJJIJ=<=<FDDDBCFGFIE3,+**&%$$%%&%&%%&(&%%%%%&-/235<==?BCGJJHJJJGJJEGGFJIIJIFCAA:988:<89>566DCC?;97:@('')2C@322/-/+&%%()+,4424)(()6556?6666BABEFEHJJHJFJJJJJGJIJHJGJF870*+//////9896<-')-,-+'&&'((-78;EC@?@98-*+*)--)::::?IFIIEJI;CA::9=?>;6135?AEEBB@F;63*%%&4566?CBGJIJGJJAFHBDDGGFGJH@??@JJGJB??911342--,+/-,&%$'278565.+&'(12=?CHEFDIFJEGJIHEHCC??.((9JIE?>==FJ=<<=?@JACB>>?>FJFCG@@?@JGJFJHGEFJA>,,/07////=<>FJJDJGGIE@GBBDE<;:;=>?>CJHFEEDFJJDFDCFJJJJJAAB;;;;EFDEHECJGHJJJEJHJJJJFJDDFBJI?=<<?BEE9876,'&&&(''()))**.AIJHJHJIJJEFEGIHIHG8788<;<DDDDDJJFGEJHIJHGJJJJGJJIGJJJJJD4C;;AEF>>?>J98589*)((''&&')((&%&('(*,,68CFDJ<;::*(()GJJIJFIJ7778?@AEBBBIAAAFHGHHIGGDBCDJIHJEIGJJJJIJJHJJHDCB:F4444BB=><?DDDDGJIIG>>>@HFHJJJJJJJJJ;;JGJJJ===HJJJJJFJJJGIHJJJJEJHB@?>A=>GHFJJJFJ?EA@@'''()*....3?755BJHJJBABBJJJJIJGJJJGJJGJIHCIJFJJGIJFGJJJJJJJJGIJFFEIIGFEGHFJJJJJHGJJJHHGIJJJJJJGJJHJGCB>?<-,,,1***%&%%''%%%'(++,1?JJGDBCA@=?9998:<DJJHJJJG>DACA??4,DA@=;;>AJJJEDEBJGJJDEDF=<978,(&)&%&%$##$'.3;;9BHJIEJEGFEBADDH11112,-)((()))13=@BCHDDEDDF;::;DDDJJH;99797,,'')@FFEHA===::=AJJFHJIJJJIJJIJHGJJJJJHJGJIJJGFEEDJIJJIIHJGHGICCBADHGJHJGJGJJGJFEFCHEJEJIHHJGHCJJJJJJJJJFGFHHGFEGIG;::=JHCEEDJJI>9ABDDEJEA=61:...26125;==AGDECBFF=:569///88FEHGJJJJJJJHIGJIJDDFBC>E=IJ@.**.9:3447??ED>AAFJFFCB@CHJH:999<...0/+***6>HGHDJJJGGIJIJGJIDBB@>A>BGD<=A=8236FGIHFGJ>>>(((((((9B@BADAB::77:EC<555JFJDGHIEDCFEID<8887@B;:?BG;=<;:I65558<=JGFEGFIIJJGGFIEIFJEFGJHG66//106?<>@2222BAA@ADCGEDJHHFJJJJIIJHJJHJIEHGJJJJHIGGIHJHJJJFFCII<<<=JJJJJJJJGHJJJJJJFJIJJJJJGHJGJGHDECEG@?@??>>==<DD8666?<<<<=8885567:7788580/./((().02100E<<D@ABBIHJJFIJJFFD??>8788=?==?9;4/./06668=BJJIHJJJJIGJGEFDCA622+((*00;@DDFJGGIGGJJEJJJD@A5355-((((******--.?<<>=@FDGCGJHJHIFHBAAEJJB@=><JJJJJGJJJJJIGJJIJJJA@A@FB?F@A9987987869CEBA=)&';9779866/.(%%%%((&$#%%&('&$$$$&%$()&%$%$$$$((/679<C?@@GJJEJJJJJGJJJEGJGJJIDFJJIHGJFCEHJJJJJJ3333J<99=))))-001>CFEJJ?><76676768CAA@?HFICB55556?DF@??DA>42114GDCAA>=<72/../0:F;BDJEEF30..13/...86'''=<967:<7;;86400//6?:=D7766?@EDFEDDEFGJIJCB@CJIJJJFJJJFFIHJJJGIJJHFHJJIJIHDBHGJEB@@@AA?BAFHFFHHJJ:;A===/...4@DFIJJJIIIJCBBAEIJJJHJJGJJGJIIDJJFJHJEJEIDFEHJFHHJJJE;::;G??@?JFJFG:::AEDHGG994320024@BFB5JJJHJJGJFJJGGJJEEAJJJIFJJGIJGBBBFJ.--67,*(('')+,*,(()(.0*99910----.1@7778B?>A@A;;<CC----334BABB@,,,/?AB=732+4>CJGJJGJJICACIEBA8)%%((/0++*+-.)((''*/:CDABCBFCB?/-./,,/-,++'(((,))+/;<<BJEFEJIFJJJGEFFJABFFJJJJJED?=988,,**(((*/.;>AIDCCCJJIIJGGJJJJFHJJGJGIJJJJ@?<>B@A=>>>HGEFEJJIGJJHHI@AFCJJDCE/++*+%%&'''(*+-./1002-:99:JFJIGJJGEECEE@BIJGJFJIJJJIJJJH2)))*,**BC>>>?JJG>=<=ABJHJEHEHECEH=<***@ADGDDJJJJJIGECGJJHJJJJDEJJJJJJJJJFHGJJAA@AA<:<<HGJJJJB5555@FFJEJJEGDCC921.>>@AJFHJJJFJGIHJGJJJJJFJFGFFDCEE6556?ACIFJJJHJFID@@BCFGJJGJJJJJJJI<<<=JJJJJHHHJIEJJ:::58555..=@JJHGJJJJJJFIJJFD@A=:997324113-+'&(()//5:FJIFDE@F?FE=::?EDHGGIJJJJJHJFJJJJJJI6333/**+,*++5EEDFDFGDEJ@>@JJHABB:98,++,-,,:9.-,*)()2123--34100/0--,;@BGDGHFG>BD65457G;4359:ADEIEJJJJGJFGJHJGFA@=1/)*&&'----06::A:63347779?@<==>AHFDFGJIJGEEEJJJHJJJJJJFJJIBA@GEGI1111:::FJJJJJJGJJJJJHGGJEEED<;:830010.()().-445?HCCAAHCIJIGFJJJFJECD@8JFDJJFJHEFHIH9999HFHJJJJJJJJJHGFIJJJJJJIJJIGJJJIJJIJJJJIHCDDEFIGFJ?JJJEGIHJHIJJDFGCF@JJJJIJJEEADDCED=>;;<6569FGBJGGHIJJJIHIDIJJJHJJJGJFJHJJJJJIJJJJIGFHGJIJEEHIGJJJFEICGHEGJFGJJJHJJJJJJHIJFGIJJFHDCECIEHFEIJIGIEFA?7/,,4EJIJJJJJJJHCEDGHFEJJIGGCDJEHCDIFJJJHIHF@?@BJIJJJJFGJFEA@ADDBCDBB@?<<@DF6657B:::<>DB;:57181///1B;875>?AFEJHBEJJJHDCDJGDCHIGJFHGCFDJEHJACAE.-,*+7))))7=640--067661012++**250.-1.,-11?>+++,7)('+.3465550//.)))*,,-GJDBCCHAAAAJHFJJJJDBABIIFCCBFEEFGHJGHJGIJJJJIHGG@@@:999;6433>A=843222,/7682/.-'(8359;2//-///FJJEJJJJIJJJIJHJF8888IFGHJGHJHIGHIJFJJGJGJJJIHJJIEEIJJJJEJFFDEHDD9;65323+***?430/**454,,,'(),,,,***,89::ADAJJJJJH@A@AHHJJJHJJHEIJJDJJEJJJHHJEHJJGJJFJJJ<<FFDEDCB@<;??G====GFDEA=788B@A===)(((00-045>=>FIIJIFGFFHFEHDJJHFEDFHIJJJJJJFFJEEEEFJJJGJHJGHEFJGGD>DAA@;<C12:@@JJGJGJJJIIFGHJGJJAA7888CFEJJJJHJJFJIFJJIJJJJJJJA@@@:>;++(%%%)*/.3-,-)))'+''&''&&/)**'''$
@Glass_T7V_12_D3_12_9_5
AATGATAAACAAAATAGACAGATCGCTGAGATAGGTGCCTCACTGATTAAGCATTGGTAAATTACCGCCTTTGAGTGAGCTGATACCGCTCGCCGCAGCCGAACGACCGAGCGCAGCGAGTGAGTGAGCGAGGAAGCCTGCATAACGCGAAGTAATCTTTTCGGTTTTAAAGAAAAAGGGCAGGGTGGTGACACCTTGCCCTTTTTGCAGCTGCAGCGGCCGCTACTAGTAGGGAGACCAGAAACAAAAAAAGGCCCCCGTAGGAGGAAGCCTTGGATAAAATTGGACTATCCCCTAAACTTCAAAGGACCAAAACGAAAAAAGACGCTTTTCAGCGTCTTATTGTTCGTCTTTGGTACCGAGTTATTAATATGCGCGCAGCGTCTGGAAAACCGGAGCAAAAGACGTGCGTCTTTGATGCCCGGTTGCGACTCTACGGCCAAATTAGAATCAAGTCCGGCGCAGCCGGTTTGTGCCGCTTCCACGCAGTTATCTGCGCCTTAAGCCCCCCGCCGCAGAACGTTGCCAAGCGATTGACCATTTAATAGTGACCAGTCAAAACGTTGCCCGCTTCCACCCTGGCCGTTGTCTAAAACATATTTATCAACGTGCTGAAACTCGCGGGCGGGCAGGGTTTCACCGACGCTTAATGCTTTCCAGATGGCAACATGTGCTGGCAGAGCTTCACGCAGCGTATCGATATACAGCTGTTCTTCATTACCATGCAGTTGCACTGCCGCCAGCGATAACACCTTAGCTTTGTCCACCACATCGGCAATATCGTGATTGCGGAACACGCCAACATACTGCAACGATTCAGCCATCACCACTTCCTGCGCCTGTTCAACGTTGACGCAACGCGGTGATGTCGCAACAAAAATCAACCCACCGTAAATCGCGCCCGCGTCATAAGCTGCTTTAGCATCTTGCCCACGCGTCAGGCCACATACTTTATTCTCACCCAGCAACATCACCTGCCGCACCGGCGGCGTCCAGATCGTCATGGGCCATCAACGCCGAACCAATCAGAAAACCGTTAGCGAAGTGGCTTAACTCGCGCACCTGAGCGTAAGTATTGATGCCGGATTCGCTGATTACCGTCACGTTGTGCCCCAGTTTCGGCGCAAGCTCGCGGGTACGGTTAAATAGATCGACAAATCACGCAGATCGCGGTTGTTGATGCCAACGACCTTTGCTCCCAATGCAATGGCGCGCTCCTGTTCCTCTTCATTACTGACTTCGGTCAGCACCCCCATCTCCAGACTGTGAGCGACGGCGGCAAGCTGGCGATATTGGTCGTCATCCAGTACTGAAAGCATTAATAAGCAGGCATCGGCCTGGTAATAGCGCGCCAGATAGATCTGGTAAGGGTCGATAATGAAGTCTTTACATAAAATCGGCTGCGGGGCGATTTGGCTGACGATGGGGAGGAAATTAAAGCTCCCTGAAAATATTTCTCATCAGTCAGCACCGAAATTGCCGAAGCGTAATGTTTATAAATGGCGGCAATGCGTGCTGGATCGAAATCATCACGGATCACGCCTTTTGACGGCAACGCTTTCTTGCACTCCAGAATAAACGCCGTGCGCGCACCCTGTAGCTCATCATAGAAATTGTCGTGCTCGGCTGAACCTAGTTCTGAAAACTGGCCAGCGGTTGTTTCTGTTTGCGGGCTTCTACCCAAATCGCCTTGTCTGCGACGATTTTCGCTAAAACGGTTTGCATCATCTAGTAGTCCTGTGTGACTCTAGTATTTAGTTCTCGTTTCTTCTTCTTCCAACGAGAGAACAAGGAGAACTCAGCACGAGCCACTCAATAAACCAAACGAAAAAAGACGCTCGAAAGCGTCTCTTTTTCTGGAATTTGGTACCGAGGTCCGCGCGGGTCAAATGTCGGACCAAAACGAAAAAAGGCCCCCCTTTCGGGAGGCCTCTTCTGGAATTTGGTACCGAGTTATTAGGCCACACGTTCAAGTGCAGCCACAGGATAAATTTGCACTGAGCCTGGGTGGGATTCGGACTCGACCGCATAGCCTTCAGGAGTGAGTTGTGCAATACCAGATTCAGCAGCTTGACCCTGCCAAGCGGCACCAGATTTCTTGCGTACGCAATCCCCTAAGCCAAAGGTGGCACTCAGGGGAAGCGCAAACTGCCCTGCAACGGGAGCGTTGGCTTCATCGCTACTTTGACCCCATCTAGTATTTCTCCTCTTTCTCTAGTAAAGTGTTTAGTTCCCTCTTTGCGTCCTTCATAGCTTGATCCGAAAAGTTCTCTAGTAGCTAGCATAGTCCCTAGGACTGAGCTAGCTGTCAACTCTAGAAGCGGCCGCGAATTCCAGAAATCATCCTTAGCGAAAGCTAAGGATTTTTTTATCTGAAATTCTGCCTCGTGAATACGCCTATTTTATCGGTTAATGTCATGATGATAAGATAGCTCTTCAACGTCAGGTGGCACCATGGAATAGACTGGATGGAGGCGGATAAAGTTGCAGGACCACTTCTGCGCTTCGGCCCTTCCGGCTGGCTGGTTTATTGCTGATAAATCTGGAGCCGGTGAGCGTGGGTCTCGCGGTATCATTCCAGCACTGGGGCCAGATGGTAAGCCCTCCCGTATCGTAGTTATCTACACGACGGGGAGTCAGGCAACTATGGATGAACGAAATAGACAGATCGCTGAGATAGGTGCCTCACTGATTAAGCATTGGTAACTGTCAGACCAAGTTTACTCATATATACTTTAGATTGATTTAAAACTTCATTTTTAATTTAAAAGGATCTAGGTAAAATGCTTTTTCGATAATCTCATGACCAAAATCCCTTAACGTGAGTTTTCGTTCCACTGAGCGTCAGACCCCTTAATAAGATGATCTTCTTGAGATCGTTTTGGTCTGCGCGTGATCTCTTGCTCTGAAAACGAAAAAACCGCCTTGCAGGGCGGTTTTTCGAAGGTTCTCTGAGCTACCAACTCTTTGAACCGAGGTAACTGGCTTGGAGGAGCGCAGTCACCAAAACTTGTCCTTTCAGTTTAGCCTTAACCGGCGCATGACTTCAAGACTAACTCCCCTAAATCAATTACCAGTGGCTGCTGCCAGTGGTGCTTTTGTGCATGTCTTTCCGGGTTGGACTCAAGACGATAGTTACCGGATAAGGCGCAGCGGTCGGACTGAACGGGGGGCGTTGCATACAGTCCAGCTTGGAGCGAACTGCCTACCCGGAACTGAGTGTCAGGCGTGGAATGAGACAAACGCGGCCATAACAGCGGAATGACACCGGTAAACCGAAAGGCAGGAACAGGAGAGCGCACGAGGGAGCCGCCAGGGGGAAACGCCTGGTATCTTTATAGTCCTGTCGGGTTTCGCCACCACTGATTTGAGCGTCAGATTTCGTGATGCTTGTCAGGGGGGCGGAGCCTATGGAAAAACGGCTTTGCCGCGGCCCTCTCACTTCCCTGTTAAGTATCTTCCTGGCATCTTCAGGAAATCTCCGCCCCGTTCGTAAGCCATTTCCGCTCGCCGCAGTCGAACGACCGAGCGTAGCGAGTGAGTGAGCGAGGAAGCGGAATATATCCTGTATCACATATTCTGCTGACGCACCGGTGCAGCCTTTTTTCTCCTGCCACATGAAGCACTTCACTGCCTCATCAGTGCCAACATAGTAAGCCAGTATACACTCCGCTAGCGCTGAGGTCTGCCTCGTGAAGAAGGTGTTGCTGACTCATACCAGGCCTGAATCGCCCCATCATCCAGCCAGAAAGTGAGGGAGCCACGGTTGATGAGAGCTTTGTTGTAGGTGGACCAGTTGGTGATTTTGAACTTTTGCTTTGCCACGGAACGGTCTGCGTTGTCGGGAAGATGCGTGATCTAAATACATTCAAATATGTATCCGCTCATGAGACAATAACCCTGATAAATGCTTCAATAATATTGAAAAAGGAAGAGTATCGTATCAACGTTTCCGTGTCGCCCTTATTCCCTTTTTTGCGGCATTTTGCCTTCCTGTTTTTGCTCACCCAGAAACGCTGGTGAAAGTAAAAGATGCTGAAGATCAGTTGGGTACGGGTGGCGAGTTATCAAAGTGATCTCAACAGCGGTAAGATCCTTGAGAGTTTTCGCCCCGAAGAACGTTTTCCAATGATGAGCACTTTTAAAGTTCTGCTATGTGGCGCGGTATTATCCCGTATTGACGCCGGGCAAGAGCAACTCGGTCGCCGCATACACTATTCTCAGAATGACTTGGTTGAGTACTCACCAGTCACAGAAAAGCATCTTACGGATGGCATGACAGTAAGAGAATTATGCAGTGCTGCCATAACCATGAGTGATAACACTGCGGCCAACTTACTTCATTCTGACAACGATCGGAGGACCGAAGGAGCTAACCGCTTTTTTGCACAACATGGGGGATCATGTAACTCGCCTTGATGACGTCGGGAACCGGAGCTGAATGAAGCCATACCAAACGACGAGCGTGACACCACGATGCCTGTAGCAATGGCAACAACGTTGCGCAAACTATTAACTGGCGAACTACTTACTCTAGCTTCCCGGCAACAATTAATAGACTGGATGGAGGCGGATAAAGTTGCAGGACCACTTCTGCGTTCGGCCCTTCCGGCTGGCTGGTTTATTGCTGATAAATCTGGAGCCGGTGAGCGTGGGTCTCGCGGTATCATTGCAGCACTGGGGCCAGATGGTAAGCCCTCCCGTATCGTAGTTATCTACACGAACGAACG
+
&&(,''(''')(',.'&&'&&&'4+++.-.33;ACFHHIEEGJJFJHJJJJIJHHGEHIFJJJJJFGIHCJJDHEGGFJHHHJJJIEJIF>99=:;9998(((':99;<CA@;@;;;<>7;*)**/546688DJJGDCCDHGHJGGJJIGEGEEEJDHJJJB::;FGGCCJGFGJJJJJJJ>>?EC,,+-.,+++,635===1:84*)&&&)*-88@DJJIFDJJJJBAB=??BJFJF>=>=<=;<<<DFGGJFAAEFF:6.--.11/&%%'),'+((***22>ADEEHAA>>AFE6684444CJFJHJEGEEJJJ777>JJJJGJJHJHHIIJGJHJGGJBA@6<8568<<><=DDEDD7=<<DEFHJIJJGHJEFAEIJJJCFJIHJ;;::73'&*'%&-?@@;;=:944..24-><7553,)('%%$$#&&',,+++-/,,*1+**,.,-455DCBEGDEHHJJDDDDIGH@<=>=GFFIGIGJ99??@BCB@>BBA?4,,4025=;<777///9A@@DGFGJEDEDHA@A?4455EEFGDFCCBB>??=?12JAABIJFIIFEAF0001>B>GIGJJIFIGJJJJJHEHJJFJJJJHJJGJGIJJJFJIIJIJJHBAC?GGD?FBADHEHIJCA?ADDJJDHFFJJJJJJJIHJIJIJHIJJJEJJFHJFFGJJJGJGIFDDHJJGJGJJJGJJEJJJJIJJJHJIJJJJHB?JIJFJJHJJJJJHJHHJFIGGJEJJJGFFIFIJCHDD8///?@JJJFJJGJHFJJJHJIJJHJFBBB@DEDJGJDBCJDACDECCE??==>3.('&%&%&$').0/000*)));;<=@EHIJCIGJH.----JHJHJJJIJJJJJJIGDGJ@>>>===>C>D444DCFFFIFJJJEABAC764476674600<=A?@HB767GIJJHJJGJHJJD?GJGHGJJJJHJIJHGFJJJ?9==<734887+++%%%#$##%%%&%%&(%&)&'2-,,**&&%%(()==<>>8889JDJJEJJBEA?@?AE5545:::IJJGJGJJFGJJGJJJJIJJJJJIIGJIFJJJJJJEJJJJJDHDCEDJGHJHJGJJFJJJJE9889JJHJJJHHJJJEJFHJHJHGEGJGFHGJGJHJHG;::8;:;;;)))*%$$&%%%%)2112)))).-,.**7<?AA986673435<>?>033;?BEJJJACD??F=<=?B666788?DCCFDJJJJJIJDGJHJGHJJJIJIHIJECDDDGDC?>9==DAC99:CHIFJHJGH??B?AA222222.///<:<?;;;:4-***EIIHIGHGIJEGFHJJJHJHCBABIJFJJHEJJJIJIDEEEJJJJ>>>.-*((('('*,.+'''.>==IFJJIJGGJIGDJHIGHHJJJJJIHJJJFGFJHDECGHF===JJDCDCHEGJJJAJ:999IDFG=;52,+'&%(*((&'((9DHJJIHHF<9D<<AAEFGAFJECB??@BFGF?@7546@@FJJJJGJFEHJJHJHIIJIJIJIJJJIGIIJ;;:;A===AA::9=::99=?JJJFDDCF?@>=DDDC****;:3-+/37<EDHFIEFFIJJJFGJFJGJJIGIEI@?@AIE;''&%$$%'&&$##$'&&$$%$&'()))56;.---.5''''':.../<?@==@A@@A<;88321.+++++6:FEEJFJJJFJDFFJHJGFCDBCIGGHJJJFDHFJIEJGGBBCCAJJJJGEJJJJJFHHCJJCCA?@A@CECDE>:77A;:755.--,-,-1+8<=EDJJEEDEJCDDCJIFE@B:4+***-*(((**)((%$$$'('&&')'''')(('%%&)**+1'''.HJCFGIHEGHHJGJIFJGJJ@?878?///04545426;5643230)(*,-,,'''(*%$%&*)('',-..44C>867<JHBB?@@@AA@><6088,15)(((&%%$10&&&&&&$&;=?ACEDFGEFGFJFGJHJGDJFJFJJJGIJJFJFGG>;;<FFDFEFIFJJJGEFED>=<>A>=<<@:97798<FGGIJJIEJIGFFJFJCCEFJJIEAA0//?8:****-*('$%(''&&)***,,14:<D::7/.-.-//:CD@@@A??:CB@@DECD;<''')CBBB==JJJGJGJHGJJJCCBA@@HJJIIB??><=??@<.../66///());AABDGJDCFJJEFCBBBBA@A@8@CHD@JDJGAAABCJJGJDHFHJC<7JEDGJIJJJJIFA+7(((/,0>;><>61CEDDJ>E;<C@==??('''DDIJGJIJGFHA?6443255100)(),3--2/??@FJG2222FA@ADCD;2113--,./47=AACB///1??C;=6;GGGJIFJHHHJBJGCDABBA;:6789=9=:;=EDDBEJHGJJJFBA9:-,'''.(%%&(()'&%&(900//44CBDE<;5)))()'&'&&%&)()))((++/002<75569>???GGFFFDFJJJJDCC==<BDEDEEFJGJGJGJJHJHGHHJGIB6-,+-@??>>>0''8<CHGIBCJDDBCCEEFIHJGJJJJHJ40043399:13=>=>HEF>;99((((*)*)))/(&&&0(&&',+++A8887<;=;5,-,./00045>??I===7GIFJJFEBGEEGFFDC======?AED=<>>@BDCBABCDJJIJHJJE377<:3223@?>>?A@@AABCHDFFHIJJJIFIJG@@HEGGGJJJJFHGDIHB?1005++666778<@?<:>DJHJJJJJEDDGFJJJHFJFGJICB=7888?DE;93<>,((*+5233.((()&&'')''*+.16,**,)(((5447BAEDJJHJGGJJJJIJJJJ9999FJJHCFHHICGE?543333139:;HIHJAFJJIJHJDCEEEC::;9=;:..///,+)(**---//34--..32154;?988DDIJB777@JEDDIGGGJFIHJJGIGJIJHFGGFDCDJJFJFG?<AA>778EIIGFJ==<?:JHJHJIFJIJJJJGHEGIJB>B@?I><=BBGG----DHH?>;87---.10==FFJJFHB?@9JGDCDEFIFC@A@BE;;:;755)(())()''%'1<:7668222/0/047<61112FEGJGHJIADB<<<7((23EB;97232(8<:E....777JJGFBAB@>>>,8B@BJJJJJJJJJIHJ@@@??;:;<5445211332+++,)+122444534))))5//0332389CBBDHCGHFCJFJJJHEJJIA>33DBHJJHJJJJJFJJEDDFHJJJJJJJHJJJJJHHJIJJHHJJHGEGGHJJJHJGJGJJFFJHIJ;::9AIJJIJFC012FGD;77,**,,--CJHJJGACFEFDDC<;;=<:;C>@FJ@JJJDHIIJHJDGEFII?????AA@;<<<=?JJHIJJFJGJJJJGJGGFJ1--00::97221322:9:<;>@@JFE6555D=773122379=?99?9999:<FJCC?654432335495:AEDDCDB?**B@EDE;95456?DFEHI>>>>?BDJGFBBCJBGJHEJFJIHIEJHGJE?>>900//12(((((++*,..++++...6?GD<<=BEDE@;;;<=:@67JHHJJJJEHGJJJHJGIEHEHJJDJJJEF@:898:??JDFJJJFDHIED@??@BC9651.(%%%0<=D:999GJIJJJIHBCCBHJJHGJHJJJFJEJJJJIJEFFJJJIIJJGGJJJIEJHJIJGGGHJGJJGJCCEC@@G+***6656;;BJJEHJHJJGJJJJJJFJFJJJIIIJJJJJHJJHHEJJJJJJJGJEHJBBAEGJIFJJJIIJJJHJEEEEJEBCA>;932335;456?ABJJFCFFIHJJJJJGJJJCFCJGJGEJHDFB;<BJIC?=>@@@1000===BEJJJJHIHJJJJJIFJJHHJJJDJ@=::<<;;;;GJIJFGJJEDHJJDEGBCFGJJGJEJJJJJJJJHIHJFFFBF0../60/13,,,++:0:A@>>JG@HJ>DJIJ>?JJHGFJFJEJGEGJGHJGJJJIJF=288556B=<A@EJJIJJJJJJIJJJJJJJJJJJJGHIJFHJJJBDCA****7655(('+++-,,+&$$&%/.))))((()5767DGFIJIIEGDDFEE@>867FB>==@F=5556?>ECHJJGGHJJJJIGDHHIJIJHJHJFEJJJJHFGJJJJJJJIHHAA?ACDGGJJJIEJBC4HHIJIGJFGDEJGFIEJFJH===@EJJJGJFFAEEFJEFIIBFGCFGFJJJFJHJJIEHJH;;:;JJFE@BA=<<:::7789DJJH::::@@A44GJFFEGEDFH>=>;8:</.ACDFEIIJJHJJJJJJIIJJJJEC===>GJJHJFFGJJJHHFHFFEBC:70)%$%$%$%&)**1,,,,;;;B73///==FJJJFJJJJJJJGEJGJEFJHJGGI,,**,>B921116866@FDEIHGGAAA+++**(())799:BBDC===JDECJJGABBBJGGJJJJJGIJJJJJJGFJJEJJHIJJIJJJJJJIJIFEHJJJGHJJGJJJIJJJHGJJED??>@GIJJJ>>>=HECDE455.,++/03.--(<BJJGFGJHJIJA7778HJJJJHIGJGHJJJJJJGJHJG:;@=><0..///--+&&%%37=D>?=CJGEFHFCGFB<<<<F@<<?DEEF@@@@JGGABCBIFF@>>>ACBBBG==FJJJGJFGHFCBGFHGHABA666BADHHJFHJIHIJFJDF660-GDFFAA'''''7,+**.23354*)('&
@Glass_T7V_12_D3_12_9_6
GTACATGATCCCCCATGTTGTGCAAAAAGACGGTTAGCTCCTCGGTCCTCCGATCGTTGTCAGAAGTAAGTTGGCCGCAGTGTTATCACTCATGGTTATGGCAGCACTGCATAATTCTCTTACTGTCATGCCATCCGTAAGATGCTTTTCTGTGACTGGTGAGTACTCAACCAAGTCATTCTGAGAATAGTGTATGCGGCGACCGAGTTGTTTCTGCCGCGTCAATACGGGATAATACCGCGCCACATAGCAGAACTTTAAAAGTGCTCATCATTGGAAAACGTTCTTTGGGGCGAAAACTCTCAAGGATCTTACCGCTGTTGATCCAGTTCGATGTTAACCCACTCGTGCACCCAACTGATCTTCAGCATCTTTTACTTTCACCAGCGTTTCTGGGTGAGCAAAAACAGGAAGGCAAAATGCCGCAAAAAAGGGAATAAGGGCGACACGGAAATGTTGAATACTCATCTCTTCCTTTTTCAATATTATTGAAGCATTTATCAGGGTTATTGTACATCAGCAAATCTCACATATTTCAATGTATTTAGATCACGCATCTTCCCGACAACGCAGACCGTTCCGTGGCAAAGCAAAAGTTCAAAATCACCGAAGGCTGACACCTACAACAAAGCTCTCATCAACCGTGGCTCCCTCACTTTCTGGCTGGATGATGGGGCGATTCAGGCCTGGTATGAGTCAGCAACACCTTCTTCACGAGGCAGACCTCAGCGCTAGCGGAGTGTTATCTGGCTGACTATGTTGGCACTGATGAGGGTGTAGTTGAAGTGCTTCATGTGGCAGGAGAAAAAAGGCTGCACCGGTGCGTCAGCAGAATATGTGATACAGGATATATTCCGCTTCCTCGCTCACTGACTCGCTACGCTCGGTCGTTCGACTGCGGCGAGCGGAAATGGCTTACGAACGGGGCGGAGATTTCCTGGAAGATGCAGGAAGATACTTAACAGGGAAGTGAGAGGGCCGCGGCAAAGCCGTTTTTCCATAGGCTCCGCCCCCCTGACAAGCATCACGAAATCTGACGCTCAAATCAGTGGTGGCGAAACCCGACAGGACTATAAAGATACCAGGCGTTTCCCCCTGGCGGCTCCCTCGTGCGCTCTCCTGTTCCTGCCTTTCGGTTTACCGGTGTCATTCCGCTGTTATGGCCGCGTTTGTCTCATTCCACGCCTGACACTCAGTTGCTCACGGGTAGGCAGTTCGCTCCAAGCTGGACTGTATGCACGAACCCCCCGTTCAGTCCGACCGCTGCGCCTTATCCGGTAACTATCGTCTTAAGTCCAACCCGGAAAGACATGCAAAAGCACCAGCTGGCAGCAGCCACTGGTAATTGATTTAGAGGAGTTAGTCTTGAAGTCATGCGCCGGTTAAGGCTAAACTGAAAGGACAAGTTTTGGTGACTGCGCTCCTCCAAGCCAGTTCTCCTCGGTTCAAAGAGTTGGTACGTTCGAGCCTTTGAAAAACCGCACTGCGAGGCCGTTTTCGTTTCAGAGCAAGAGATTACGCGCAGACCAAAACGATCTCAAGAAGATCATCTTATTAAGGGGTCTGACGCTCAGTGGATCGAAAACTCACGTTAAGGGATTTTGGTCATGAGATTATCAAAAGGATCTTCACCTAAAATCCTTTTAAATTAAAAATGAAGTTTTAAATCAATCTAAAGTATATATCGTAAACTTGGTCTGACAGTTACCAATGCTTAATCAGTGAGGCACCTATCTCAGCAATCTGTCTATTTCGTTCATCCATAGTTGCCTGACTCCCCGTCGTGTAGATAACTACGATACGGGAGGGCTTACCATCTGGCCCCAGTGCTGCAATGATACCGCGAGACCCACGCTCACCGGCTCCAGATTTATCAGCAATAAACCAGCCAGCCGGAAGGGCCGAGCGCAGAAGTGGTCCTGCAACTTTATCCGCCTCCATCCAGTCTATTCCATGGTGCCACCTGACGTCTAAGAAACCATTATTATCATGACATTAACCTATAAAAATCGGCGTATCACGAGGCAGAATTTCAGATAAAAAAAATCCTTAGCTTTCGCTAAGGATGATTTCTGGAATTCGCGGCCGCTTCTAGAGTTGACAGCTAGCTCAGTCCTAGGGACTATGCTAGCTACTAGAGAACTTTTCAAATAAAGCTATGAAGGACGCAAAGAGGGAACTAAACACTTTACTAGAGAAAGAGGAGAAATACTAGATGGGTCAAAGTAGCGATGAAGCCAACGCTCCCGTTGCAGGGCAGTTTGCGCTTCCCCTGAGTGCCACCTTTGGCTTAGGGGATCGCGTACGCAAGAAATCTGGTGCCGCTTGGCAGGGTCAAGTCGTCGGTTGGTATTGCACAAAACTCACTCCTGAAGGCTATGCGGTCGAGTCCGAATCCCACCCAGGCTCAGTGCAAATTTATCCTGTGGCTGCACTTGAACGTGTGGCCTAATAACTCGGTACCAAATTCCAGAAAAGAGGCCTCCCGAAAGGGGGGCCTTTTTTCGTTTTGGTCCGCATCCACCTGTGCGGACCTCGGTACCAAATTCCGAAAAGAGACGCTTTCGAGCGTCTTTTTTCGTTTTGGTCCATCGAGTGGCGCGCTTCAACATTCCTCGTTTTCTCTCGTTGGAAGAAGAAGAAACGAGAAACTAAATCTAAAGTCACAGGACTACTAGATGATGCAAACCGTTTTAGCGAAAATCGTCGCAGACAAGGCGATTTGGGTAGAAGCCCGCAAACAGCAGCAACCGCTGGCCAGTTTTCAGAATGAGGTTCAGCCGAGCACGCGACATTTTTATGATGCGCTACAGGGTGCGCGCACGGCGTTTATTCTGGAGTGCAAGAAAGCGTGGCAAAAGGCGTAATCCGTGATGATTTCGATCCAGCACGCATTGCCGCCATTTATAAACATTACGCTTCGGCAATTCGGTGCTGACTGATGAGAAATATTTTAGGGGAGCTTTAATTTCCTCCCCATCGTCAGCCAAAATCGCCCCGCAGCCGATTTTATGTAAAGACTTCATTATCGACCCTTACCAGATCTATCTGGCGCGCTATTACCAGGCCGATGCCTGCTTATTAATGCTTTCAGTACTGGATGACGACCAATATCGCCAGCTTGCCGCCGTCGCTCACAGTCTGGAGATGGGGGTGCTGACCGAAGTCAGTAATGAAGAGGAACAGGAGCGCGCCATTGCATTGGGAGCAAAGGTCGTTGGCATCAACGACCGCGATCTGCGTGATTTGTCGATTGATCTCAACCGTACCCGCGAGCTTGCGCCGAAACTGGGGCACAACGTGACGGTAATCAGCGAATCCGGCATCAATACTTACGCTCAGGTGCGCGAGTTAAGCCACTTCGCTAACGGTTTTCTGATTGGTTCGGCGTTGATGGCCCATGACGATTTGCACGCCGCCGTGCGCCGGGTGTTGCTGGGTGAGAATAAAGTATGTGGCCTGACGCGTGGGCAAGATGCTAAAGCAGCTTATGACGCGGGCGCGATTTACGGTGGGTTGATTTTTGTTGCGACATCACCGCGTTGCGTCAACGTTGAACAGGCGCGGAAGTGATGGCTGCGGCACCGTTGCAGTATGTTGGCGCTGCTCCGCAATCACGATATTGCCGATGTGGTGGACAAAGCTAAGGTGTTATCGCTGGCGGCAGTGCAACTGCCATGGTAATGAAGAACAGCTGTATATCGATACGCTGCGTGAAGCTCTGCCAGCACATGTTGCCATCTGGAAAGCATTAAGCGTCGGTGAAACCCTGCCCGCCCGCGAGACTTCAGCACGTTGATAAATATGTTTTAGACAACGGCCAGGGTGGAAGCGGGCAACGTTTTGACTGGTCACTATTAAATGGTCAATCGCTTGGCAACGTTCTGCTGGCGGGGGGCTTAGGCGCAGATAACTGCGTGGAAGCGGCACAAACCGGCTGCGCCGGACTTGATTTTAATTCTGCTGTAAGGTCGCAACCGGGCATCAAAGACGCACGTCTTTTGGCCTCGGTTTTCCAGACACTGCGCATATAATAACTCGGTACCAAAGACGAACAATAAGACGCTGAAAAGCGTCTTTTTTCGTTTTGGTCCTTTGAAGTTTAGGGGATAGTCCAATTATTGAAGGCCTCCCTAACGGGGGGCCTTTTTTGTTTCTGGTCTCCCTACTAGTAGCGGCCGCTGCAGTCCGGCAAAAAAGGGCAAGGTGTCACCACCCTGCCCCTTTTCTTTAAAACCGAAAAGATTACTTCGCGTTATGCAGGCTTCCTCGCTCACTGACTTCAGCTTCGCTCGGTCGTTCGGCTGCGGCGAGCGGTATCAGCTCACTCAAAGGCGGTAATTTACCAATGCTTAATCAGTGAGGCACCTATCTCAGCGATCTGTGCTCTTTCGTTCATCCATAGTTGCCTGACTCCCCGTCGTGTAGATAACTACGATACGGGAGGGCTTACCATCTGGCCCCAGTGCTGCAATGATACCGCGAGACCCACGCTCACCGGCTCCAGATTTATCAGCAATAAACCAGCCAGCCGGAAGGGCCGACGCAAGTGGTCCTGCAACTTTATCCGCCTCCATCCAGTCTATTAATTGTTGCCGGGAAGCTAGAGTAAGTAGTTCGCCAGTTAATAGTTTGCGCAACGTTGTTGCCATTGCTACAGGCATCGTGGTGTCACGCTCGTCGTTTGGTATGGCTTCAGTTCGCTCCGGTTGCCCAACAA
+
))))653344<>AGEDBCEBD=:3((*693''(660**./41''BIEBA<<9888667;BGHJJJJJIFIJJJIJJJGGGGIJJGJJJHJJIJJJIJJJJEH<<<>EA;7233EFGHIG@B;;;<HJHJIHJJJJIGJGJFJIHGFIJJGGEE?>@?@DJ7767>=?889977668844447+++./ACCDEIJJJIIJHIHJI----=5+*'%%%&)(+*+..../9779JJJJEHJJEJGCJJJJHB<<C?E>8ADA788JIJIGJIGJJFHJJFEIJFE<<<:=?422179*++-22:-,+,/789:;:>888002282*'&*,*'&'&&&&)-+%&*353:;<@BCHJHGH77789899<;/;@CGJECBIG:778E?>><<>>JHF><>=DGJEEHGHJJJJJGHIJJJJIGJHJJJIFHG?=<7EHJ?BJJEIJEJJJCDB@A99FGJJHJJA9;B9::((7))*8C@BAFJJHGDEIJJJJJIJJJEH;6;'''''**+DJIJA:1%%$%&$$%&'&&&'%%&$$$$%*(%%&,.)'&&&%&&',,,-1220/,-81DDFDJGIEGCBA>BDDFHEJJJGJIJJJJJJJJJJJEJJJJ55.))''(,-*(('(.)*8:9:@JGJJGC:7FGJJEHFJGJJJJHFGDC888>H@E334AAGDBJHJ999JJA?>>;54428EGGFEE8888EGJJHHJJJJFJFBB?:.++++<:97322'(DHGEEBAA>>=<<::-+,,,,0/0&%$$&'/2>=?BCFEEJJHHFJJFFB(((.((<E::9<9744=BEJIGABF@:>IJJJJJJHIGJJJGJJJGA@?@GDFJJJJGJJGJJGJJJJJIJJGGJEGJJJJHJJJJJJJJHGGEH<999?DEJJJJ?<::9433;@?AFJJJEJDDCFFJJJJFJGIHCBC;@?;---JJGEIIJHGEHGJJJHJF@=::,)(1CCCFDFB@;>JGGJJJJIJJCDA=>B?A8777>6555:6''&&((*.)/99:873222<?@FIJ;<<JA=?JFJJJJHBABCJHJFECDDGBCBEJJJJJGJJJJHIJJ????J>A15555FJJJJJGFJFAGFJ7666;<<;A=>?CECEEIJGFA?@@JEC?=4+9;EHJ@JHJJDFJE<JFJJJJJJJJJJH@@?@GJHGFAJDABDDHJFFIHJI@?@?BJFJJHHJJJJGJJH877530./.0)''(()+*-----/*****/,..8::HFJJJHFE<;;745)(((=@BJJA@ACDGCJJJJJGFHJJIJJJDJDJJHJJGJJJJ31---,/0'''(.15678ABDAGIFIBCEEJIIJJJJ222/-()*<A000++*)'&&'.03447;;;<FEDGJJJHJJJIJJIC?A@JJJJJJJJI?;;4444@GB;::<GGEGGJJJJJFGGEJJIJEA<<;<>=:1//0;>D==>@JF>AA*))))3024<:889B@==9.55/)&%&$#$#%&%('##$)/.+'%%%%$%)%$$&&&&%%&+()**>86668ABDCECBDDFHDDCEJJJGIFIJJJ????D>=??>;9<908359=:<<:>?DDIJHJJEIIIG=10/+)'%%$%&4?'''(?AAHJHEJJJGJJHCDGCCB422))+***'))25867855/.111(('++.112JEBACCD<CDGHD666CBBCJDCCCEEECBC@>???443321'&')236@?==EFHEGI??>?DB;000/0++*+5;===GBCCCIHJJFHDCBBGJ7777GEE549:DF<5*((==>@BGFIEJIHJIJJFG<9J@@JJJJIJJJJHJHJJID999;?-88@B?C@CHDHEAG:::;EEEIIJJHGJJJIHFFHJGCC@JCECDEIJGJHFFFIJEHC@DGABCEHGFGJJJJJIJEEBEGHGFFHJHJFCFDEGDA=A,+++..**/07ABAA??==AB<<;;83:788<==HEAFB?:987778>?FEFFFJHFF4444@GHBEDDBADFFDFDCCDCACBACBJCCCBACADCHHHGBBCD>=)(()::::CDA=;<<BEGFECCJEEDB?==AFEEFFHDDEFDICFEEJFECB;6666767:>8889BDADA4411335555@BCBDECD@DEDHHDB@@B<1001?H4434GECBEEABA>??7551()++-,,.340('''(<;>DEHIB=97=5332.+*,8:AEJJ@@@?EC2113=11020/13:.41-.=?AJJJ???>DGJJJJFHGCCAA899@GIJIIJJJHJJJIJ?>JDCBEJHHGJJJIIIJGJFIFE@41//5**46@B7767?5*89?A=79;><9611--+***111154/6@8885=>??BEABGEDEJGH:6<=@??8888ADAA<;;<?4422JIFFFIIJJJJJJGJJJFEEEEEEEIGFIJEA:;;:9>>31-,,,1265556@JJJHJJJFJEDJIE9:JJJIHIGA@@BJJHJJEFEJJJJJGIJJJJJHFJHDGH@JDD0009FEDGJGCDD??A41117@BF=;:;<A@;9/)&&&2:1117B>?==?@8879BA@?HJEHEFD@<;4447:==@=:)((,JJJJJGIJJGJJHJJIHJF>HJDJJB:99CG999?HFFB??@CJJGFD>??>/.-)))*)56&%$(-0((&&++,35888:::5;<=AIJGJFJIIJFG+++-%%##$%'$#%&)018:85466;<BCBDGBBB<4149??7;CDJJJJJIFJGGF@@A@>7444+++*)))=A878JIJJJJJJJJHDCC<<;<?EBABBDDCCAB?=0--445867@@BFICIHJJGFGJECEDJJJJIGIIJ:::=GGJFGED@//47E?>BBDJJJCCDDJGJFHJJHIFABFCDB?=>A>7;21***''(----550012E@GJJJJJIJJA3322A>>?A??@<<<=CECBC@AAJJJJHJJJJHJHJJJJJJJJIH@J>9755500-,DIHIJJIJJJJJEJJJ556>>;4245:69>?JJGI@@BD=>8221+'''((.9<90018AABAAIJIED?=;;<=<FJJJJHJJJJJJJJJJJJJEJJBGJHHJJIC<<DIGJJJGGGJJJJJJDCFHJJA??DJHGDC=836569HJHIFJJCDFIJJDCBA7664443334?JJIJJJJJJJJJJJJJJJJJJIJHJCCACJGJJFJGGHGJJGJHHHD@?@JIJIDCBEJIGJGIGGFJJHI::88:546=AA6ABBC////==;?75667=>333;;;<:;++,--555;EFDE:DDEJJIJJJJJJGCDEHJJJJJJJJFJDDDDJIJGEEGFGJIJJJHDCCGICEJHFB553368AB?AEHE>???JHJ3333BJJJJJJJJJIJJFEGJJJJG>CJJJJJGEC889>JJJJJJJJJJJJJJJJGIJJJJDDCEJIJJJG333?@A@EF0000)*((+-89<CGEEJJJGGEG:999JJJJHGJJJJJJJJJJJFA83?@DDDE?===CEJJGJJGFICFCD<<<=DCCDBAB>;<?JJEDECJGJJGJJHJHJJJJJJJJJHFGGJJJJHJJFGHJJJJHFEEEJGJJIFJJIJJA>?JJGIGJJJHJJIJHJJFC95(('/:;>?HEHFHJFHGJJJJJJJIJJJGIFHJJDDA?2**))().?@FIIJJJJJJJJJJHBAACJJJJJFHE<<<A???DHJGJEJGFJJJJJJGJJJJJGFJA?@;,+(&(+3>=??@JHJIJGJJJJJDFCCEJIJJJJFHGJJFIBBB=865567JFJJJJCE=>>9JFFJCCEDJJJJJJGJJJJGJJHJFDDJJJJDCD;;54.4464?642500008@H===>ECDDCA@@A@ABJJJJJJJHFEJJJIJJJHJHF>@JJJHJIIEJJJFGJ???@JJJJJJGJHIDEJHJGJJIHJJ???@DGIA@@9998?;==:8867..10--,**..2:<=DFFDFFHEIJFIDDIG322))&&'@CDDEGJJDE=;GJJJHFEJGJFJJIHHJJJHGF8)))((3236789<=;:9::EJGCABCFD==::;@<6678JJEHFIGJ863586*))*/(())*)&&3332211?@ACGGJJJJJJJJJ>>>>D@>@@;66889JJEBACCHJIFI5333?EBGHABCEJ>JHHJJJFCGJGJHJJHJJJJJIHIJFJJGJHJHJJFGDEFBCBJFCD<8?CIDF<>=A6776;<BBAEJ92//*35DGEJGJJHGHJFJGJHJJJDGHJJJJGJJ;::>F><=BJJFJJJJF@A95445=)))2*;>GDGFJJJJGIJJJJGJHJHJIIIJJJFCFJGJJJHG@??<000++**-&&%$%&#%&),,.56669A@AAHHJIHJGJEH>???JFJFCECDJIJIJJJJHGGJJJGJJJJFJFJJJGJ;;;;DCCIJIJGCC)'''?A@=<;7996<65/----.2789:8?@@FJJJJJJJJGIBB9:66FAAHDFGFJIGGJHHJJIGJGJJGCFDHFCE@J@8556>;;::=BDD@@@?;999443&%%-())744544=>---;=..JHIJJFJJHJJGGJJJJGHDJEDFHJJJJIJIJGIIGJB;?6?4.,,(()'%&566=FGJIJGEJJJJJJGJJFHHGJJJJJHJJJGIGHHJDIFJIEE?0HGJJJFFD=>>>JJIIHJEJJIJEDFDGJJJDCCBB@C77/-.+--.<;9>A?BABCHIHCECEFDJJJEFIIJHIGIJJJIJJHJHJ????F@@A@=62*('&&((,-''''0((*)((')
@Glass_T7V_12_D3_12_9_7
CCGCCTTTGAGTGAGCTGATACCGCTCGCCGCAGCCGAACGACCGAGCGCAGCGAGTCAGTGAGCGAGGAAGCCTGCATAACGCGAAGTAATCTTTTCGGTTTTAAAGAAAAAGGGCAGGGTGGTGACACCTTGCCCTTTTTTCCGGACTGCAGCGGCCGCTACTAGTAGGGAGACCAGAAACAAAAAAAGGCCCCCCATTAGGGAGGCCTTCAATAATTGGACTATCCCCTAAACTTCAAAGGACCAAAACGAAAAAAGACGCTTTTCAGCGTCTTATTGTACGTATTCGTACCGTTATTAATATGCGCGCAGCGTCTGGAAAACCGAGGCCAAAAGACGTGCGTCTTTGATGCCCGGTTGCGACTCTACAGCAGAATTGAATACAAAGTCCGGCGCAGCCGGTTGTCAGCTTCCACGCAGTTATCTGCGCCTAAGCCCCCCGCCAGCAGAACGTTGCCAAGCGATTGACCATTTAATAGTGACCAGTCAAAACGTTGCCCGCTTCCACCCTGGCCGTTGTCTAAAACATATTTATCAACGTGCTGAAACTCGCGGGCGGGCAGGGTTTCACCGACGCTTAATGCTTTCCAGATGGCAACATGTGCTGGCAGAGCTTCACGCAGCGTATCGATATACAGCTGTTCTTCATTACCATGCCAGTTGCACTGCCGCCAGCGATAACACCTTAGCTTTGTCCACCACATCGGCAATATCGTGATTGCGGAACACGCCAACATACTGCAACGGTGCCGCAGCCATCACTTCCTGCGCCTGTTCAACGTTGACGCAACGCGGTGATGTCGCAACAAAAATCAACCCACCGTAAATCGCGCCCGCGTCATAAGCTGCTTCACATCTGCCCACGCGTCAGGCCACATACTTTTATTCTCACCCAGCAACACCCGGCGCACGGCGGCGTGCAAATCGTCATGGGCCATAAACACCGAACCAATCAGAAAACCGTTAGCGAAGTGGCTTAACTCGCGCACCTGAGCGTAAGTATTGATGCCGGATTCGCTGATTACCGTCACGTTGTGCCCCAGTTTCAGGCGCGAGCTTCGCGGGTACGGTTAAATAGATCGACAAATCACGCAGATCGCGGTTGTTGATGCCAACGACCTTTGCTCCCAATGCAATGGCGCGCTCCTGTTCCTCTTCATTACTGACTTCGGTCAGCACCCCCATCTCCAGACTGTGAGCGACGGCGGCAAGCTGGCGATATTGGTCGTCATCCAGTACTGAAAGCATTAATAAGCAGGCATCGGCCTGGTAATAGCGCGCCGATAAATATGGTAAGGGTCGATAATGAAGTCTTTACATAAAATCGGCTGCGGGGCGATTTGGCTGACAATGGGAAGGAGATTCAAAACTACCTGAAAATATTTCTCATCAGTCAGCACCGAAATTGCCGAAGCGTAATGTTTATAAATGGCGGCAATGCGTGTCAGATCGAAATCATCACGGATCACGCCTTTTGACGGCGACGCTTTCTTGCACTCCAGAATAAACGCCGTGCGCGCACCCTGTAGCGCATCATAAAATATTCGTGCTCGGCTGAACCTCATTCTGAAAACTGGCCAGCGGTTGCTGCTGTTTGCGGGCTTCTACCCAAATCGCCTTGTCTGCGACGATTTTCGCTAAAACGGTTTGCATCATCTAGTAGTCCTGTGTGACTCTAGTATTTAGTTTCTCGTTTCTTCTTCTTCCAACGAGAGAACGAGAACTGAGCGCCGCCACTCGATGGACCAAAACGAAAAAAGACACTCGAAAACATCTCTTGTGAATTGGTACCGAGGTCCGCACAGGTGGATGCGGACCAAAACGAAAAAAGGCCCCCCTTTCGGGAGGCCTCTTTCTGAAATTGAGTTGTACCGAGTTATTAGGCCACACGTTCAAGTGCAGCCACAGGATAAATTTGCACTCGACCTGGGTGGGATTCGGACTGACCGCATAGCCTTCAGGAGTCAGTTTTGTGCAATACCAACCGACGACTTGACCCTGCCAAGCGGCACCAGATTTCTTGCGTACGCGATCCCCTAGCCCAAAGGTGGCACTCAGGGGAAGCGCAAACTGCCCTGCAACGGGAGCGTTGGCTTCATCGCTACTTTGACCCATCTAGTATTTCTCCTCTTTCTCTAGTAAAGTGTTTAGTTCCCTCTTTGCGTCCTTCATAGCTTGATCCGAAAAGTTCTCTAGTAGCTAGCATAGTCCCTAGGACTAAGCTAGCTGTCAACTCTAGAAGCGGCCGCGAATTCCAGAAATCATCCTTAGCGAAAGCTAAGGATTTTTTTATCTGAAATTCTGCCTCGTGATACGCCTATTTTTATAGGTTAATGTCATGATAATAATGGTTTCTTCAACGTCCAGTGGCACCATGGAATAGACTGGATGGAGGCGGATAAAGTTGCAGGACCACTTCTGCGCTCGGCCCTTCCGGCTGGCTGGTTTATTGCTGATAAATCTGGAGCCGGTGAGCGTAGGTATTAGCGGTATCATTGCAGCACTGGGGCCAGATGGTAAGCCCTCCGTATCGTAGTTATCTACACGACGGGGAGTCAGGCAACTATGGATGAACGAAATAGACAGATCGCTGAGATAGGTGCCTCACTGATTAAGCATTGGTAACTGTCAGACCAAGTTTACTCATATATACTTTAGATTGATTTAAAACTTCATTTTTAATTTAAAAGGATCTAGGTGAAGATCCTTTTTGATAATCTCATGACCAAAATCCCTTAACGTGAGTTTTCGTTCCACTGAGCGTCAGACCCCTTAATAAGATGATCTTCTTGCAATCGTTTTGGTCTGCGCGTAATCTCTTGCTCTGAAAACGAAAAAACCGCCTTGCAGGGCGGTTTTTCGAAGGTTCTCTGAGCTACCAACTGTTTGAACCGAGGTAACTGGCTTGGAGGAGCGCAGTCACCAAAACTTGTCCTTTCAGTTTAGCCTTAACCGGCGCATGACTTCAAGACTAACTCCTCTAAATCAATTACCAGTGGCTGCTGCCAGTGGTGTTTGCATGTCTTTCCGGGTTGGACTCAAGACGATAGTTACCGGATAAGGCGCAGCGGTGGCGGACTGAACGGGGGGTTCGTGCATACAGTCCAGCTTGGAGCGAACTGCCTACCCGGAACTGAGTGTCAGGCGTGGAATGAGACAAACGCGGCCATAACAGCGGAATGACACCGGTAAACCGAAAGGCAGGAACAGGAGAGCGCACGAGGGAGCCGCAGGGGGAAACGCCTGGTATCTTTATAGTCCTGTCGGGTTTCGCCACCACTGATTTGAGCGTCAGATTTCGTGATGCTTGTCAGGGGGGCGGAGCCTATATGGAAAAACGGCTTTGCCACAGCCCTGTCGCTTTTCCCTGTTAAGTATCTTCCTGGCATCTTCCAGGAAATGTCCGCCCCGTTCGTAAGCCATTTCCGCTCGCCGCAGTCGAACGACCGAGCGTAGCGAGTCGGTCAGCGAGGAAGCGGAATATCCTGTATCACATATTCTGCTGACGCACCGGTGCAGCCTTTTTCTCCTGCCACATGAAGCACTTCACTGACACCCTCATCAGTGCCAACATAGTAAGCCAGTATACACTCCGCTAGCGCTGAGGTCTGCCTCGTGAAGAAGGTGTTGCTGACTCATACCAGGCCTGAATCGCCCCCATCATCCAGCCAGAAAGTGAGGGAGCCACGGTTGATGAGAGCTTTGTTGTAGGTGGACCAGTTGGTGATTTTGAACTTTTGCTTTGCCACGGAACGGTCTGCGTTGTCGGGAAGATGCGTGATCTAAATACGTTGGATGATATTATCCGCTCGTCGACGATAACTTTGATAAATGCTTCAATAATATTAAAAAGGAAGAGTATCGTATCAACATTTCCGTGTCGCCCTTATTCCCTTTTTTGCGGCATTTTGCCTTCCTGTTTTTGCTGACCAGAAACGCTGGTGAAAGTAAAAGATGCTGAAGATCAGTTGGGTAGGCGTGGGTTACATCGAACTGAATATCAACAGCGGTAAGATCCTTGAGAGTTTTCGCCCCGAAGAACGTTTTCCAATGATGAGCACTTTTAAAGTTCTGCTATGTGGCGCGGTATTATCCCGTATTGACGCCGGGCAAGAGCAACTCGGTCGCCGCATACACTATTCTCAGAATGACTTGGTTGAGTACTCACCAGTCACAGAAAAGCATCTTACGGATGGCATGACAGTAAGAGAATTATGCAGTGCTGCCATAACCATGAGTGATAACACTGCGGCCAACTTACTTCTGACAACGATCGGAGGACCAGAAGGAGCTAACCGCTTTTTTGCACAACATGGGGGATCATGTAACTCGCCTTGATCGTTGGGAACCGGAGCTGAATGAAGCCATACCAAACGACGAGCGTGACACCACGATGCCTGTAGCAATGGCAACAACGTTGCGCAAACTATTAACTGGCGGTTCTTCTTCTAGCTTCCGGCAACAATTAATAGACTGGATGGAGGCATTGAGGCCAGGACCACTTCTGCGCTCGGCCCTTCCGGCTGGCTGGTTTATTGCTGATAAATCTGGAGCCGGTGAGCGTGGGTCTCGCGGTATCATTGCAGCACTGGGGCCAGATGGTAAGCCCTCCGTATCGTAGTTATCTACACGACGGGGAGTCAGGCAACTATGGATGAACGAAATAGACGAATCGCTGAGATAGGTGCCTCACTGATTAGGGCTATGT
+
640/-,.0(''./BBEIHGJHA?///-'&((+++;;CJJCJHDJJJIFFGEJIGEEJDCAB?A@C>=7=7BDCBB>?<>@EJIJGEJFJJJJBBBDA9336;JHAB==95<;A>DJIDFDEJGJJGJJFI==D;@J<A8?>J<-+*+*()((((20000.--/.-))64459CA;:9;=?@JG=<=JJJJJ>;=;8:9+*)%'**@DC=??2/.667<;=C???GBCHDFIJHD@<=8,'()54456223ED5445JJJJGJCEBDJGEDFGHCB@@:43/.-----.3+))*,,(()445FJJHEJEEGBEGJJDCBBJJJJJJHJGJGJEEBAHCD:1./)(**9<==EJJJDEB311266/...*)*+00::85701,,,,/)'')&-999=@DJEEJJ:988./,+)((,585>AB@@=<970-)(&&'(***'(-0=?>DECFEJDJJJHJIJJIJJJJCFDDJEJJJJJJJJJHJGFFFHBBAB@??FJ?==;8::8889=>=JGHJJJJGBCB200...1GI>?>:==<DGGJFJJJFJJJJJJJFHHJIHDJEHJJHEFFF<I::=233<IJJEJJJJJJFIJ@DJBAGGJHJDBCB@>;987...+*--,-9;<CCHECBC21136877@?ADEJGIA><<<<5877<?@:0,,-==DIJGJHCDECGJHGHJCG=;;;@*++@EJCFCDEJJJGIJCHDHIJFIJ:888=GCAC>>BBC@?::914433111-.--=BCBDFC==<>@@AJIIJJJIJJJHJJJJJJJJJJGJJJHJJJJJHHGG@AJFJJGCAAAFJGBDGFCDADGCFIJJHJJJJJJGGEEDJJJJJF?>>>>EFHA><,%$$$'()**./+688IJJGGJIJGI::::A7567>?>?==CDCBEFIHJEDJJJIGJJGB1112998;;;2267>CBCGJEEIFIJJ)))*.-(&()+253/8=DEJIIJJJJ@;;=JJJJF,,,,8669BB@ABBDDED?AIFDFIIJJFEI99<EJJHFHGHHGHDCBCGJJJJJJJJJJHHJGFFEBAC>?@;-,+),9''''/,((=9;AEIJ;;::-&&&%%$%(---6)))+8888A--11DCEEBAAAEDHHDIJ877757:6521/012;222==99;6666:656222<?>1998=>BJFHGFHI????:76652225==<9:1*((+**+**019BCDCBDEBJJJJGJCBCBDHJ>>>>FEBCJJJJFJJJJJHJJJJJJDJJJCAA)))((())((*++''))7ADDF>>>76535553)))0***&)&&:;?>C@?7211.///22=@><=6/>=BCAHFJHIJEGJFJJJJIIGJHGDHEEJED((()656<<66000110007564/3'68FHJJEE>,6<''JDJIIFGJJDF@:;;CFHBC>:;DJGIDGEGJ>>==JJJ@DGJEDFADBAC@,,+(''''(*))),(+)(&&'''&'+--344:@><;<<DJF9888CHB?;:;;GFJJFJ6FJJFEIJJIHJJJGFJHGFHEJJJJFEHDAABA4332.222))(%&,09:5556A>=<=??99EEEDJHJJJJF??>50/02@DEJ?>>?GHDFJHJDJGIJJDDCCJE===CJHDGJJJFJJHJHJJHIEJJHJBEFGJJJJEFEJJJJJIJGIFJJGHHJDJJFJFJJJJJHJHGDEDEGFGEAB71B><>DJJJH8CI?EHDH@?=00.+')*((*,-023'''')'((),****789;;;<B766;=444:JHDE@?....('(-3'&(''&%&&'&&+,,(+-())*--0/,+++/5<=AEJFCJDJFAABHCEEJD3224HJJJJDJHJD><>@9<<=JJGDHB6564**)(()-+%&$$$$')2=:;<=DJIGHFJEJJIDAFCGDFDIGGJJJFHJJFIDDJJJEFJEGJ=<<-(''(,765365548981+*+,***A@A;<<=D@@=6678@J5)(((;DJHGFJEHJHFIJGJFJEF8777JBBJGEFIDB>/),2/-..1*))*)+++.*:ABDB67////:9:8.+-:4)EJJJJIJJIFDEICIJJHJHJJFFGFGIHGFIFJGJJGHDDJCB@@?<444572/22>A???A<47:BD>=<>43346777@EDJGHJC>JFFHEEFJJJJJ@>IDBAD:C<8009--0002@CD?@JDEDBF7768?><?DJ<;;8@51)))))))%%%&*((()/:9100024(''(/.....420003,+++29@HJFGIEDC>?AAEFDECCEIEEJF?@<:<?<99B:.,+,),))**)*,014'''>C;99675574.-.&&&3(()699;=ACJDHD@BIJJJJJH2))23EAAA999****834,(),,+..,+2('--&'&)&&&******-.467@@CACHDGJGHJJGHJJJJHHJJJJJEGJJJJJFIEB<:9<IHA6;FJJJHGJJJFGJJJJHJJJIIJIJIGGJHIJFJGCBB5555//'&'(/00/01044352001--./87777<;BJF==>>?ABHFIGJJE5/(AJFGJJGJCCCE>>;;:;777:FIJJJJF<;JEGFJDFDJJJIJJIJJHIFGIJJH<3333DEIDBEDIFHJJ>>:988CB/0;::A;<7774452000//*(-;=AHJGFJJJ7666IJJJJ;:;;F9::CDFGFJIJJJHEJJIGIJJJHJJGJJJJJGJDAA?30002CDGDBA?87789;445554,--.8888887DGDJJJJHHFH77'&&&-?FCACBCE@FJJB>::<A9:69>D@?;39;76237324331--.+*''(+99::JGEJIFJFEGDGFFJJJE@B?@BBABD@CC<0**2659:@;BABJJJHJJEJ@;999<7.++,2=;900'*&&(2533622133///03../6=>JGHJJJIIJIJJIJJGJJGGHDEDFJJJ===C=<32310/23048>@HJJJFJJCFJJIJJDFEF====?;;:=?DDEFHJHJJJGJJJJHJIIJJHGIGGGGIJJA?40:((')(''&&&''78?@:55.,:3==;B4444766222289EDBAB@DDBGJFJJGIJHJFEJ321((((()+***77(((@EE5554;AFJJJIJJFHIEJGD@</*+8<=ADJGJFHJGJA<JJGFJ@??@@;877767=7////4444A==>BJGJJHJJJJJJEEJJJIJJGJJGHG@ACFJFJEFJFJJHJIJHJJI@A?@EGGFA@@>989;9=9454;33::DII5555=;:>HJEFDDHJFGJJHHJJJJIJJJJGJJJDHJJJJJHGJHECBDG@>>EJGHJIIHJJJJJJHJJHJFDCFFJFB@++*)-,,-,+*13<>AG?>;=>>F;232*)&''(.-+*((*/.0/0DEDJJIJDBEBAAAC>@9?8=::8873+)/-))12(''(-77647AGCB@99@ADHCCB@EIJJJJJJJJJJJCAA@C7776+++-69.564.--'''(),,,01046;53)))))*))/19=8:;;;:FBEDDJJJFJJJJJJFA>?JHJJGFD>,((,,@>>FHDJHIIFIJHJJFH4444=88DC??@?FHFJJHJIJJJJGDHCECBEJJJJJJJFJJHJJJIJJFIGFHJDF:7556ADDDIGJFHIJJIJJJJJJHFGGIJJJJJEDDEBAEJJJJJHA?743452=678<>DFEGJIJJJJJJGJDDJD@?777EFCDIIFF711==?EDIJJFDEDDCEHDA>>>;;@E:83333=6,--*--4CBIJFGJJJJC@AEED>>===;99:>:?>=B@JDDBAAC?>))))...@A3.'''&'''&''&&&(./)'((&$%%%%'%$$%%####$'+..@BCBEDCB@@@D?BA4'''.688::?:999;3112:55787777<B6CDCH@DABEE=>JJJJJJJJJJIJDJJBDBCJECA?;89=C>7868643('')09=>IJJJJEJJJIJJJJJJJJJIJFJJJJGDGC>10/034421--,)%%+,<>?DHDC7556A)%%&)((),/6<?AEDA**)))0@?78FJJFJJJ>>>BJE>;;<DGIECHFJJF<<<>IG4333>==>@EDJG?>>=FJJHJGHHIHJGGGJJJEJIJ;;7.HIEJFJEDEBADJJ>20221,+*+//:<@@A>>?@A@AFDD?==<<>;==DF@@CC526:++++-36989>;:;<CJEJDAFJIJJ<<9997<<<?C@>?>A;;;///.534424478899FJHJJJJIJIJGJDDCGBBCBJJIEJJFJFHCGFIJJHJJJJJIJGJJJJB@?*)))/0252322/+++8?IGGGJFJJEGGEEEJFIJJJGJJHI=AAHAB<9:>@>===FG66669++,'&&'(+-:BABAHFFJJJIGDDGHFEJIIGJJJIJFJJJCCFIGG>>>=BABJDEEGJJJJGJHJ?>>@JHJGJJJGJJHBCBD;;?>C=<<799:)))('%$$%&&&))-8899<57)B@JJJ>>>?BA@:,,,,23,7844495'%%&&''&()02347.--.9;<<<<B@?ADJJJFB=89JJJEJGJJJJJJJJIJJIJJHIHJE;766CD><<<7778CG87777777ADDFJJIGGJIJJJJJJHFFEJJFJHJHBEFJB@@?<?++);BDHIFBA@BGJHJJGJGA@A@EEHFFBAA@@>877977****>>>>=336810/0*))),00032226,*+*,+++-/:?;;;9+))**&$$$$
@Glass_T7V_12_D3_12_9_8
CCAGTTAATCGTTCGCAACGTTGTTGCCATTGCTACAGGCATCGTGGTGTCACGCTCGTCGTTTGGTATGGCTTCATTCAGCTCCGGTTCCCAACGATCAGGGCGACATAAGATCCCCCATGTTGTGCAAAAAAGCAGTTAGTTCCTTCGGTCCTCCGATCGTTGTCAGAAGTAAGTTGGCCGCAGTGTTATCACTCATGGTTATGGCAGCACTGCATAATTCTCTTACTGTCATGCCATCCGTAAGATGCTTTTCTGTGACTGGTGAGTACTCAACCAAGTCATTATTGCTGGAATAAGTGTATGCGGCAACCAGTTGCTCCTTGCCGGCATACGATGGGATAATACCGCGCCACATAGCAGAACTTTAAAAGTGCTCATCATTGGAAAACGTTCTTTGGGGCAAAAAGTTCAATTTACCGCTGTTGAGATCCAGTTCAATCTAAACCCAGACTAGTGCACCCAACTGATCTTTCAGCATCTTTTACTTTCACCAGCGTTTCTGGGTAGACCAGAAAAACAGGAAGGCAAAATGCCGCAAAAAAGGGAATAAGGGCCGACACAAATGTTGATACTCACTGTTTCCTTTAAATATCTAAGCATTTATCAGGGTTTATCTCTCCATGAGCGGATACATATTTGAATGTATTTAAATCACGCATCTTCCCGACAACGCAGACCGTTCCGTGGCAAAGCAAAAGTTCAAAATCACCAACTGGTCCACCTACAACAAAGCTCTCATCAACCGTGGCTCCCTCACTTTCTGGCTGGATGATGGGGCGATTCAGGCCTGGTATAAGTCAGCAACACCTGTTCACCAAGGCAGACCTTCAGCGCTAGCGGAGTGTATACTGGCTTACTATGTTGGCACTGATGAGGGTGTCAGTGAAGTGCTTCATGTGGCGGGAAAAAAGGCTGCACCGGTGCGTCAGCAGAATATGTGATACAGGATATATTCCGCTTCCTCGCTCACTGACTCGCTACGCTCGGTTGCTGCGACTGCGGCGAGCGGAAATGGCTTACGAACGGGGCGGAGATTTCCTGGAAGATGCCAGGAAGATACTTAACAGGGAAGTGCGAGGGCCGCGGCAAAGCCGTTTTTCCATAGGCTCCGCCCCCCTGACAAGCATCACGAAATCTGACGCTCAAATATCAGTGGTGGCGAAACCCGACGGTTTATAAAGATACCAGGCGTTTCCCCTGGCCGCCCTCGTGCGCTCTCCTGTTCCTGCCTTTCGGTTTACCGGTGTCATTCCGCCGTGCTGGCCGCGTTTGTACTCATCCCACGCCTGACACTCAGTTCCGGGTAGGCAGTTCGCTCCAGCTGGAGCCTATGCGCCGAACCCCCCGTTCAGTCCGACCGCTGCGCCTTATCCGGTAACTATAGTCTTTAAGCTCAACCCGGAAAGACATCCGGAAAAGCACCACTGGCAGCAGCCACTGGTAATTGATTTAGAGGAGTTAGTCTTGAAGTAGTGCGCCGGTTAAGGCTAAACTGAAAAGGACAAGTTCTGGTGACTCTGGCTAGCGCAGAACCACAGGTACACTCAACTAAAAAAGTTGGTAGCTTCAGAGAACCTTCGAAAAACCGCCCTGCAAGGCGGATTTTCGTTTTCAGAGCAAGAGATTACGCGCAGACCAAAACGATCTCAAGAGAATCATCTTATTAAGGGGTCTGACGCTCAGTGAAAACGAAACTTCACATTGGATTCGGTCATGAGATTATCAAAAAGGATGCCGCCTCAAATCCTTTTAAATTAAAAATGAAGTTTTAAATCAATCTAAAGTATATATGAGTAAACTTGTGACAGTTCCAATTGCTAAATCAGTGAGGCACCTATCTCAGCAATATGTTCTATTTCGTTCATCCATAGTTGCCTGACTCCCCGTCGTGTAGATAACTACGATACGGGAGGGCTTGCCGTCTGGCCCCAGTGCTGCAATGATACCGCGAGACCCACGCTCACCGGCTCCAGATTTATCAGCAATAAACCAGCCAGCCGGAAGGGCCGAGCGCAGAGTGGTCCTGCAACTTTATCCGCCTCCATCCAGTCTATTCCATGGTGCCACCTGACGTCTAAGAAACCATTATTATCATGACATTAACCTATAAAAATAGGCGTATACACGAGGCAGAATTTCAGATAAAAAAAATCCTTAGCTTTCGCTAAGAATCATTATTGGAATTCGCGGCCGCTTCTAGAGTTGACAGCTAGCTCAGTCCTAGGGACTATGCTAGCTACTAGAGAACTTTTCGGATCAAGCTATGAAGGACGCAAAGAGGGAACTAAACGCTTGTAAGAGAGAAAGAGGAGAAATACTAGATGGGTCAAAGTAGCGATGAAGCCAACGCTCCCGTTGCAGGGCAGTTTGCGCTTCCCTGAGTGCCACCTTTGGCTTAGGGGATCGCGTACGCAAGAAATCTGGTGCCGCTTGGCAGGGTCAAGTGGTAGGAGTTGGTATTGCACAAACTCACTCCTGAAGGCTATGCGGTCGAGTCCAATTTGCCACCAGGCTCAGTGCAAATTTATCCTGTGGCTGCACTTGAACGTGTGGCCTAATAACTCGGTACCAAATTCCAGAAAAGAGGCCTCCCGAAAGGAGGACCCTTTCGTTTTCGTGCCGCATCCACCTGTGCGGACCTCGGGTCCCGGATACAGGAAAAAAGAGACGCTTTCGAGCGTCTTTTTTCGTTTTGGTCCTCAGATGAGCATTTTCGTCCTCGTTTTCTCTCGTTGGAAGAAGAAGAAACGGGAAAAACTGAAATCTAGAGTCACACAGGACTACTAGATGATGCAGAAACCGTTTTAGCGAAAATAGTCGCAGACAAGGCGATTTGGGTAGAAGCCACAAACAGCAGCAACCGCTGGCCAGTTTTCAGAATGAGGTTCAGCCGAGCACGCGACATTTTTATGATGCGCTACAGGGTGCGCGCACGGCGTTTATTCTGGAGTGCAAGAAAGCGTCGCCGTCAAAAGGCGTGATCCGTGATGATTTCGATCCAGCACGCATTGCCGCCATTTATAAACATTACGCTCGGCAATTTCGGTGCTGACTGATGAGAAATATTTTCAGGGGAGCTTTTAATTTCCTCCCCATCGTCAGCCAAATCGCCCCGCAGCCGATTTTATGTAAAGCTCATTATCGACCCTTACCAGATCTATCTGGCGCGCTATTACCAGGCCGATGCCTGCTTATTAATGCTTTCAGTACTGGATGACGGACCAATATGGCCAGCTCCGCGTCACTCACAGTCTGGAGATGGGGGCGCTGACCGAAGTCAGTAATGAAGAGGAACAGGAGCGCGCCATTGCATTGGGAGCAAAGGTCGTTGGCATCAACAACCGCGATCTGCGTGATTTGTCGATTGATCTCAACCGTACCCGCGAGCTTGCGCCGAAACTGGGGCACAACGTGACGGTAATCAGCGAATCCGGCATCAATACTTACGCTCAGGTGCGCGTTAAGCCACTTCGCTAACGGTTTGTTGATTGAGTTTTAGGCGTTGATAGCCATAAAGACAATTTGCACGCCACCATGCGGTATTGCTCGGGTGAGAATAAAGTATGTGGCCTGACGCGTGGGCAAGATGCTAAAGACGGACTTATGACGCGGGCGCGATTTACGGTGGGTTCAATTTTTGTTGCGACATCACCGCGTTGCGTCAACGTTGAACAGGCGCAGGAAGTGATGGCTGCACGGCACGAACGCCAGTATTTTGGCGTGTTCCGCAATCACGATATTGCCAATGTGGTGGACAAAGCTAAGGTGTTATCGCTGGCGGCAGTGCAACTGCATGGTAATGAAGAACAGCTATATCGATACGCTGCGTGAAGCTCTGCCAGGCACATGTTGCCATCTGGAAAGCATTAAGCGTCGGTGAAACCCTGCCCGCCCAGCGAGTTTCAGCACGTTGATAAATATGTTTTAGACAACGGCCAGGGTGGAAGCGGGCAACGTTTTGACTGATCAGCTGTTGAATGGTCAATCGCTTGGCAACGTTCTGCTGGCGGGGGGCTTAGGCGCAGATAACTGCGTGCAAACAACGCAAACCAGTACGCCGGACTTGATTTTAATTCTGCTGTAGAGTCGCAACCGGGCGTCAAAAACACACATCTTTTGGCCTCGGTTTTTCCAACGCTGCGCGCATATTAATAACTCGGTACCGAAGACGAACAATAAGACGCTGAAAAGCGTCTTTTTTCGTTTTGGTATTTTGTGAAGTTTGGGATAGTCCAATTATTGAAGGCCTCCCTAACGGGGGGCCTTTTTTGTGTTTCTGGTCTCCCTACTAGTAGCGGCCGCTGCAGTCCGGCAAAAGGCGAGGTTGACCCACCCTGCCCTTTTTCTTTAAAACCGAAAAGATTACTTCGCGTTATGCAGGCTTCCTCGCTCACTTGACTCGCTGCGCTCGGTAGTTCGGCTGCGGCGAGCGGTATTGTTCAGCTCACTCAAAGGCGGTAATTTACCAATGCTTGATAAAAATCGCAGCACCTATCTCAGCAATCTGTCTATTTCGTTCATCCATAGTTGCCTGACTCCCCGTCGTGTAGGTAGACTACAATCAGGAAGGCTTACCATCTGGCCCCAGTGCTGCAATGATACCGCGAGACCCACGCTCACCGGCTCCAGATTTATCAGCAATAAACCAGCCAGCCGGAAGGGCCGAGCGCAGAAGTGGTCCTGCAACTTTATCCGCCTCCCAAGTCAGTCTATTAATTGTTCCGGGAAGCTGAGCG
+
7768870//,,,-&&&*9<=JJJEIJJJIJHGGG@@=;;;;A?776?>>H=>DIGJHFFA@@BF<::74&&&&(./596889=664556'&&*--+,,-)'&+)%$##&&%%%&+/6;A@CGEHDEBC>=>@71/1'''(&%#$$'+2&)00023,,../7<>@?8634HJJJIEGJHHFJJGJJJJJJJJHJJFJJJJJIJHGJJJFJJJHBDBFGIABACCGEAFCD@A@BFEJJDEIIJJHIACBAEDEFJFBA@EJJIFFFJ8888DCECABC>>1125333*((&&()21**%%%%')&&$%%')'&$$$%$$&*+'&&)&(1.1/*,**'').--.,,2,7>><AC@JEF@A>>A>6554<<8011421**,,-45:>>CB@GIHC665044-'''CC+++<1)%%%%&%'%%&*)./...)(((()C<=<7.('(''')/-372.-.-&&&(../4.,../<;=<==;0;<JFJF=<A=<>;>E=(((()))0773536773,***-1348=:923EAA@>>?CBDD>A?99(((2<<<=0/,'+)'*/)+%%$&(')-6211'%$%&%$%&''(),,--.6)'''''%&&'*/,++2240/052.0/-5)''')(&&114488>2322233=0'99686/(((.+++,AABCFJGHGAC<-=<4444A>42222BDFGJHHFF---./**+00&&%&01743,,(%&(,017<<AEEB?@>6621,3&&&'/0AFFEE>=<<=<@((3(88>?@;5H====<612::;9>;<:4111266744=C@8.,&&&&4345////223224)))/*)((0+**'''746CB@BA1110:C7777CEBCJCFJFJEDEGJJGJJJJJJJJJJIGFFDCH@31//03;=650111>?EDCDG77530247667;9::7872323/&&&'01***+++-,,++3:C>>BAGJJ@@@?@CABB>E8BDCFJJJIHJJJHJIGDDGEJ1-,*)'%&&&'')*,&**.7889555?@<@??@FCF21121//>@80/,,,-3233:=782+*)),&()5;211.+**),>888725-,('()*/616221567EIFJG?@??AF63+1**+'&&(+5;>;GJJ888/...,,,,///+***//11,,,&&&'*&%&%&&%&49;;9=98700*''('&&&%&--3>FHAB?>=?F=63943:64.**(%$$+689<?@A?AB>;BB?>>>DACI=<?>:?DEHJHJGCDBB@2,,,,1.,'%%%)*'(,--***,*((%%')1;((1(CEJFJHJG777+*('*())553-,++''&%%%'()-&%%)()*,*)*+,/.0/('')1122@C???=>=>??988:=EEGCBDDEJDEEEEJJJEFHBC&&&&11,)+*''&&'(453879;=<<=<+)))((+;:89:A@DBBJJJHJEGGD?==;>>>A?B<<<<A224EFGGDEFJJGFJ@FEDD(((((?>FDDHG@>=>BEA@??B511431000//.12&&%&'%%$$&$$%&&'&&&)'&%%&'''%&'%%%$#$####$###+*&'()(-0,,+,,''/259<778?56==?JGGE?@><8=@D>==>00*''.90///790/--.0,,.69;;;=<?@??EFFFEDDFG:))((--.445++/,/<6:<=<=@?@B=>?>=?667+++,+,+((%%&),,-2111'&%$$%$$$+64666=EDABAA@><?866<CDA521+**&&&(('')*6;<@BDDCFAHBJJJEE?AFBCCBIFJHJA@ACGJGDFHJDHGECC@@@@54451-'&'+1))()))('$'&&'$$''('&''()+,+--.22+(()22---+'),0**.;?@EAEIGJHJIJJJHHFCCHJEFB><<@B@DCEJJIGFFHFJFFJIHIFGJ@??=@8656:))(&,+-/055653448:@<7/..,*))***4521666E==8799)((&/((:;AGBCAC?DAABBGICEJHFIJHHJIJFJFJEGBAC@9))())))((&'//2@GJFJJJJJJJJJCC@ADEJGFJJEGJJFFJEGJJFI9999AA>?@@666+++++,?BHHDD===>ECDFFEDIJGJGDFGJIJEECECGCB:<<=1100,))*888:HJGDCDDDB==;=102GHJGEC@@==8;<<=D?=<=;/.+*&%%%&&'''(&'-*'()----/../89::=?>B3=><=>=@?AAA>>=@BA756/**)*057:43444;9,,,237669;<61.**('%%%''82112///''''/5,+.010,,''()&%&.'%%%&%'&),.+,120/1,+**'&'%%(112247669;=;<<::<:;>?A@>@@?BB<=A<?>?DAAEFJ72021)(((31)+<=88:?@CGBDD>CA:>?CB=88:@6553411//01896597320007853.../-03//014''&%+$$'&(((((.&,-,/12588.,,.9--:>?GJJDBAB@@;;660-)(''')*+..,/*&&'(0102224334>CE5555DA;>==?>ABEEJIJEFABCGGIFEEHDDGGJECDDEDIA;;;:<955534245777899898449-2,(++104()(('')+,0(''(,.,***+++466221268EEB@AA?CBC1//.))()&&%&$$$$,))13836;>BDGFFEJJDCEFCB;;A><=A-,,,53---*)('%%$&&%%%&$%%*&$%#$)(),.2;9998::?@ADGGGEC?=?=988631/1,65/''%$%'*%%%')),68@@?B@CCCI@??>>BDECF=3.+(()+7668;G???>??@EC((('+*-.8;=??BD;;;::,+'''%%%&&%%())4:<=>?HGCEHEIJJ>::8&&%&2:0/..4529:;DJADABB?>>><<<<?@@@JBCCHCBCDHJJHJJFJJJIJEFEEDCEDC===GFDA=::9<4ECEEGDHEFJJJIJJFB@?@CFDC?@A@GFFE6656@.JA@@>@?>8/,,+.A==GCBBAJDJHHF?>?JHHJJEAACEEEECHJD:((CDGJJJJJEED3<:88:;@AC<9545@CA>=<?7447:;=+(((,,.9;;??DF=>?CGJ????JHFGHCBB<888:GDHFJJHHEFHJD=;76400,)))*9ECCC<<;=A@C8:5(''''&%%%$%$##%''*(()()56AAI=74-.JGD@@A<;<=CJJIGEEG<:8555:(''''''%&$%-&'-16&&'')*)*((()&&&%%$$%%$%&&,-/00/1(&%$&###$')788;<@JGBBDDEEBGJGDA?>??BFEFEGCFBCGDJICH;:/,-6CB?21007>=@?4445FGEHFJGHHIJJ2111JJJJJJGJJFHG>4444=BGIIBAACE>@>?HC=JCBAAHEJFGIB=DCEFD555B=..)))(,,+067=8777DDGHJFGJJFEB43/,,--//0)))).3/..-01)'$$$%&-/8<?AA7555589333444,+*-&'0/+))(('),0552/./***-+3+)))('&&()023,,++.-00//0/-/3533211-,-.3:99;DBDEFGJGJHC==CCHCBCBHGEABABJJEHB>94,,2642**()99/<:;<ED@??>JH>>>?I>:10004110*)*(-0+**0:BEFFFGHHIGJIHJJJIJJFDHJJJJJHIFHJJFC@@??=77B@?@CDEBB><5222:<<&%(&&'%$&&%%%%**011888938)>,,,-66&%&))))+0+++-0..-<;;:>A@A@A>>EDJJHIBHI;;:.*+-66'''&&&&&)'&&&.03...-...+*(''%$$%&&::;<==;;;4.+&%$&2/.++'''(30(&)''&'*(,1/3:;;;?CDD=55532,../&&&'1;;;7543/.,*',,+(%%',''',+23B9988=;<=/...--,-212--,..5568:DEEH?>><6:==,,,6?A?6777C0../'&%%*++,//0((''6799888:CBA>444=>=3333@CBCFEJCF;;>755.++,0=C@@ABCDFB:8220'$$$%%%%%&')//-'&$&)+,;<??BEHBGEFJJJJFIJJEJCEJHEJHGJEHFDCDC<<8*)))449/,)*()&&&'-,-&&&&00./.02/5.-'%$$&'&&&'**(%$$%$%&$''&$%++,..((((/''':<=??CEBECEFIEHGBCBC2254?:8BD=4469;<CCADEFIEA>=?@HA3**3566666>>?<?<:::;BFHFGE?@CDGCEBCCHAA?:=DGCBA7)()67***)*5<DCCJCCJAAAAEGHGJJJJFDE;;2112,''*+,,,)2--,--)'''/);>>=FCH?HDCBJ>=>@7CGJJH@@ADHJ@??:::;5AABDJGJHDEECCJJJJH<6551(''&%&(***>EEFJDF<:99)(&&**<<>IJCCA2111997440-'&%$%%&(()*)+))):;000,../:,,++-,(&&&%%%%(*,+++++&'%%*,-11237100,,,,??A<=BCJH422340/,(&&-.//----776877BE==:9:89%%%$'&&''')&%&&'')(((&%*/&(**8777:;;EDCFEFJJJJJIHJJJDFFBEB><:89HFJ@?A@@@@<@?AJJGGEFIEEJ:::;222,++-71357:::==B@CBIB:HGDB?@B228;:72255EJJJCDCD??>>>=4443,*)')+*($$%$&%%&%221.+*%%&)1/<888*''(&
@Glass_T7V_12_D3_12_9_9
TGGTTACAGCTGACGTCTAAGAAACAACCTTGTAGTGACGTTAACCTATACAAATCGTTATCACGAGCAGAATTACGATAAAAAAAATCCTTAGCTTTCGCTAAGGATGATCCTGGAATTCGCGGCCGCTAGAGTTGACAGCTAGCTCAGTCCTCAGGACTATGCTAGCTACTAGAGAACTTTCAGATGACTGTGAAGGACGCAAAGAGGGAACTAAACACTTTACTGAGAAAGAGGAGAAATACTAGATGGGTCAAAGTAGCGATGAAGCCAACGCTCCCGTTCCAGGCAGTTTGCACTTCCCCCTGAGTGCCACCTTGGCTTAGGGGATCACGTCGCAAGAAATCTGGTGCCGCTTGGCAGGGTCAGTTCGTCGGTTGCCGTTGTATTGCACAAAACTCACTCCTGAAGGCTATGCGGTCGAGTCCGAATCCCACCCAGGCTGAGTGCAAATTTATCCTGTGGCTGCACTTGAACGTGTGGCCTAATAACTCGGTACCAAATTCCAGAAAAACTTCTGCGGAAGGGGGGCCTTTTTTGGTTTTCGTCGCATTGGCCCTATCCGAGGCCTCGGTACCAAATTCCAGGAAAAAGAGACGCTTTCGAGCGTCTTTTTTCGTTTTGGTCCATCGAGTTAACCTAGCTTAGTTCCTCCGTTTTCTCTCGTTGGAAAGAAGAACGAGAAACTAAATACTAACAGGACTACTAGATGATGCAAACCGTTTTAGCGAAAATCGTCGCAGACAAGGCGATTTGGGTAGAAGCCCGCAAACAGCAGCAACCGCTGGCCAGTTTTCAGAATCGAGTCAGCCGAGCACGCGACATTTTTATGATGCGCTACCAGGTGCGCGCACGGCGTTTATTCTGGAGTGCGGAACATAAGCCGTCAAAAGGCGTGATCCGTCTGATGATTTCAATCCAGCACGCATTGCCACCGATTTATAAACATTACGCTTCGGCAATTTCGGTGCTGACTGATGAGAATGTTTTCAGAACTGGTGCCACTCACCATCGTCAGCCAGATCGCCCCGCAGCCGATTATGCTGCAAAGACTTCATTATCGACCCTTCCCGATCTATCTGGCGCGCTCTGCAGGCCGATGCCTGCTTTTATAATGCTTTCAGTACTGGATGACGACCAATTTCGCCACTTTACCGCGTCGCTCACAGTCTGGAGATGAGGTGTCCAGCCGAAGTCAGTAATGAAGAGGAACAGGAGCGCGCCATTGCATTGGGAGCAAAGGTCGTTGGCATCAACGACCGCGATCTGCGTGATTTGTCGATTAATCTCAACCGTACCCGCGAGCTTGCGCCGAAACTGGGGCACAACCCTGACGGTCATCAGCGAATCCGGCATCAATACTTACGCTCAGGTGCGCGAGTTAAGCCACTTCGCTAACGGTTTTATGATGGGTTGGTGACTGATAGCCATGACAACTTGCACGCCGCATGCGCGCGGTATTCTGGGTGGATTAAAGTATGTGGCCTGACGCGTGGGCAAGTGCTAAAGCAGCTTATGACGCGGGCGCGATTTACGGTGGGTTGATTTTTGTTGCGACATCACCGCGTTGCGTCAACGTTGAACAGGCGCAGGAAGTGATGGCTGCGGCACCGTTGCAGTATGTTGGCGGTAGGTTGCCCGCAATCACGATATTGCCGATGTGGTCGACAAGGCCAGGTCTATCGCTCGCAGCCATGCAGAACTGCATGGTAATGAAGATCGCTCTATCGATACGCTGCGTGAAGCTCTGCCAGCACATGTTGCCATCTGGAAGAACGTTTAGCGTTGGTGAAACCCTGCCCGCCCGCGAGTTTCAGCACGTTGATAAATATGTTTTAGACAACGGCCAGGGTGAAGCGGGCAACGTTTTGACTGGTCACTATTAAATGGTCAATCGCTTGGCAACGTTCTGCTGGCGGGGGGCTTAGGCGCAGATAACTGCGTGGAAGCGGCACAAACCGGCTGCGCCGGACTTGATTTTAATTCTGCTGTAGAGTCGCAACCGGGCATCAAAGACGCACGTCTTTGGCCTCGGTTTTTGCAGACGCTGCGCGCATATTAATAACTCGGTACCAAAGACGAACAATAAGACGCTGAAAAGCGTCTTTTTTCGTTTTGGTCCTTTTGTGAAGTTTAGGGGATGGTCCAGAATATTGAAGGCCTCCCTAACGGGGGGCCTTTTTTTGTTTCTGGTCTCCCTGCTGGTCGCGGCCGCTGCAGTCCGGCAGAAAAAGGGCAAGGTGTCACCACCCTGCCCTTTTCTTTAAAACCGAAAAGATTACTTCGCGTTATGCAGGCTTCCTCGCTCACTGACTCGCTGCGCTCGTCGTTCGGCTGCGGCGAGCAGTTGTGTACAGCTCACTCAAAGGCGGTAATTTACCAATGCTTAATCAGTGAGGCACCTATCTCAGCGATCTGTCTATTTCGTTCATCCATAGTTGCCTGACTCCCCGTCGTGTAGATAACTACGATACGGGAGGGCTTACCATCTGGCCCCAGTGCTGCAATGATACCGCGAGACCCACGCTCACCGGCTCCAGATTTATCAGCAATGAACCAGCCAGCCGGAAGGGCCGAGCGCAGAAAGTGGTCCTGCAACTTTATCCGCCTCCATCCAGTCTATTAATTGTTGCCGGGAAGCTAAGTAGTTCGCCAGTTAATAGTTTGCGCAACATTGCTGCCATTGCTGGCATGGTGACGTTGTCACGCTCGTCGTTTGGTATGGCTTCATTCAGCTCCGTTCCCGACGATAAAGGCGAGTTACATGATCCCCCATGTTGTGCAAAAAAGCGGTTAGCGTTGGTCCTCCGATCGTTGTCAGAAGTAAGTTGGCCGCAATGTTATCATCATGGTTATGGCAGCACTGCATAATTCTCTTACTGTCATGCCATCCGTCAAGTACTTTCTGTGACTGGTGAGTACTCGACCAAGTCATTCTGAGAATAGTGTATCAGCGACCGAGTTGCTCTTGCCCGGCGTCAATACGGGATAATACCGCGCCACATAGCAGAACTTTGAAAAGTGCTTCATCGTGGAAAACGTTCTTCGGGGCAAAAACTGTTAGAGGATCTTACCGCTGTTGAGATCCAGTTCGATGTAATCCACTCGTGCACCCAACTGATCTTCAGCATCTTTTACTTCGCCAGCATTTATCGGTGAGCAAAAACAGGAAGGCAAAATGCCGCAAAAAGAAAATCGGCAACACGGAAATGTTGAATACTCATACTCTTCCTTTTACAATATTATTGAAGCATTCTCAGGGTTATTGTCTCATGAGCGGATACATATTTGAATGTATTTAGATCACGCATCTTCCCGACAACGCAGACCGTTCCATGGGCAAAGCAAAAGTTCAAAATCACCAACTGGTCCACCTACAACAAAGCTCTCATCAACCGTGGCTCCCTCACTTTCTGGCTGGATGATGGGGCGGTTCAGGCCTGGTGTTGGTCGGCGAACACCTTCTTCACGGCAAGCCTCAGCGCTGCAAGCCGAGTGTATACTGGCTTACTATGTTGGCACTGATGAGGGTGTCAGTGAAGTGCTTCATGTGGCAGAAAAAAGCTGCACCGTTGCATCAGCAGAATATGTGATACAGGATATCCCGCTTCCTCGCTCACTGACTCGCTACGCTCGGTCGTTCGACTGCGGCGAACGGAAATGGCTTACGAACGGGGCGGAGATTTCCTGGAAGATGCAGGAAGATGCTTAACAGGGAAGTGAGAGGGCCGCGGCAAAGCCGTTCCATGGCTCCGCCCCCTGAGCAGCGCTCACGAAATCTGACGCTCAAATCAGTGGTGGCGAAACCCGACAGGACTATAAAGATACAAGGCGTTTTCCCCTGGCCGCTCCGCCACTGTGCGCTCTCCTGTTCCTGCCTTTCGGTTTACCAGTGTCATTCCGCTGTTATGGCCGCGTTGTCTCATTCCACGCCTGACACTCAGTCCCAGATTAGGCAGTTCGCTCCAAGCTGAACTGTGTTGCACGAACCCCCGTTCAGTCCGACCGCTGCGCCTTATCCGGTAACTATCGTCTTGAGTCCAACCCGGAAAGACATGCAAAAGCACCACTGGCAGCAGCCACTGGTAATTGATTTGAGAGGAGTTAGTCTTGAAGTCATGCACGGTTAAGGCTAAACTGAAAGGACAAGTTTTGGTGACTGCGCTCCTCCAAGCCAGTTACCTCGGTTTGAAGGAGTTGGTGGCTCAGAAACCTTCGAAAAACTCACCTGCAGAGCGATTTCGTTTTGAGAACGATTACGCGCAGACCAAAACAATCTCAAGAGAATCATCTTATTAAGGGGTCTGACGCTCAGTGGAACAAGAAACTCACGTTAAGGGATTTTAGTAATTGAATTATCAAAAAGGATACTAGGTAGAATTCCTTTAAATTAAAAATGAAGTTTTAAATCAATCTAAAGTATATATGAGTAAACTTGGTCTGACAGTTACCAATGCTTAATCAGTGAGCATCTCGCAATCTGTCTATTTCGTTCGTCCATAGTTCCCTGACTTCCCGTCGTGTAGATAACTACGATACGGAGGGCTTACCATCTGGCCCCAGTGCTGCAATGATACCGCGAGACCCACGCTCACCAGCTCCAGTTTATCAGCAATAAACCAGCCAGCCGGAAGGACAGAGCGAGAAGTGGTCCTGCAACTATCCGCCTGCCACA
+
%##$%&&%%%%$%&&'&&%%''''&'&%$$%&.+++'')(*(%&'%&%&%###%&$##%$%%%$$$%&'&%&$%#%%%&&*0779A@?87-3./468A@000000/..&%$$%'+04...-))%%&(((&%(*/01;>@0000///01--.2<<:4000CCDEH@?=<>@?>=+++)).('(71-***)+*--40/-/--,,,-,-.2/14492122>C::992,++&&'(+)),--),1566554234:1100*)()3<==??CDA@BB@9668:<=9;<:44*+(2.*))((*((&&)(()/.7733469==:;;<@/556:,&&(.0''++'''''))))--(-0017010.23.))<=>?>@,+''+'*-)(***.)$$$%&&(565;7766:===5((('/./247<CAA@BFDJC9777::<:::9=??=IAGEFJGI8778JHJFHJJG@@>>CEHDF>JJH?@???BJF2222'(*),))'(&&'$%('('&(*+/1)(''))+*'%%&%%'(**)('(+*0/***+*+.0//33?C:66+'(24:78=@=?::;::641,-/866666633330*(&')%&2<88<<?@@ADDHC:;;;FF<;;52;=:6569B<<<<D;:5''''-''(())))*0**,+,012,'(4<G@>./.+))++,**')(().'(-,,0.-.0379310'$$$'''.//3333:>BDDJJJJJJIBAABD:::<CBJJG7+++*('))+--'0)*/00/+++-222312951;>@JJABBBIEHJHJFEFJEDI=@>9FA7114/-())),,,24;>???776877775555J@>>?ADJ999;A<::<76667=@A>5579;;<?@B4750',*((%%&./--(''(733/))*387234-,,,/-+*&%&*-,--00))))GBA@<;;:;98111&&&%'%%'%%%%%&&&+054465/'')....@<53310/*(')+,-(((*.,--..7-,+%&'''''%&''%$#$$%'234742222/,++(''+)'(2111/)((&'12+('((((DC?@>8@DCAH?++++254-/.+)*-0%%&'***))))2'%$$##'').--.3442/./*''(01=?JA@=999<=@@)))),++,,+*%&'&$$$&'$%%'.'&&%&#$%%%%&&'%&&&)**20/.&$$%&'(&%%%%%&'((''&(('','(')1:;>DBAIB@@===>AEIFJJH?>><==?A@0.-/340..<:;==A4000%$%'*2++++64455889:>:7**.0/%((+968;=C;DAAIC?C;<<=HFJJGI;557C@C/.-12++'('&$#'*2333////<<<4334:=42*)-,-12.,,-,54487:778CGDB66100,,0377CFJAJJJGJJFIB?>/(()*,%$&%(&&$%####$+%%%&&)''(%$$#$$),-/.//4--..,)((&+')&&$$$&''(%%%%%&'+()*,.43557;:92200,,,*(&%%&&.+,38JAAAAJBJ5555:,,;2??;:;:@<9...01117*1..3340-)((&&'/077==>GIFI=<<=BEGGFDGHJJJJGDB?>/-+,.9***999;<21++++43.550///56889<//*,*&'('%&%$$$$'((9:FFCIG><<;:JBEDFF@@A))(+.*(+&&+**+1..29554.---//1))())).24788<<000)))&('((%$$%')(('53459888A7733*(**(((()+82+'''3578=4=@:;00,++-*&'%%&'&&%&0.(&&'39:;>?AE@;998;:6,CBDCFHGJBDEDC999899)(()+,(()(+&%%%$%'&))((((--*(()7779>@@@4444G>=<?<;<=@@@=<90//30022)))7<<<<@DDGCC@@??CEBB@?B7>8;A=41,'''0688899>@FGGJGGGJHHJHECDBA?>?>ECBAEDD;;;7JJGJJJDHEHGGIDFCDBDJJGF><<><.-,,23?>>?)))*:;?9535678889:93223::7768==3----9==***+88278966744C>=<>9555--,,078821/19****6:===>FFDEFJFI>>==AA?HJ<678;>)))*979989:89?JJJH555:;<8'''&'%%$&(''++6;@DHCEBFFGA==8768541203559B?<89:11(%&&',,08'''&&'&&&&)**-,,-756223@@85(((8<D>@@JEHEFFC?>>@JECCGHC<>88A@@00/*(((,,,(&&4;;...*''*'8?88869<;:::78;21--,,/645;679:7778=>.-,+&'(*+,7788?FD?<;4444)'''''('))'&&(-****213:9831*)),-7465578EGDB?@?=<;;@EEIJ====@@@@?>@A211%''(((258988886888>@@@?AA@?@BHFJJEGJEEHGGFDGJEFFEDCF@??CJJF:913210-1764348*,//AIEGGICDEHGFDBIGEJEEHJJABFGEJA@@;;<><<;:<<=EGJHDHEG<;1///++++..-(''(58885/004@IECJCBB@=B>733617////01/01144CECB<=)<<=>=.8FC?<656445-..4331121058:BA@@831/+*+----***+409><=<=IJJHF@A@'&&&(''(899A@<;0..--**+'%%%'(*,13:;<B=9:1///8=<<721((()(*-.--,,-(((&()---00***+***+3443110.(('*1///001210+*-11/./BB@@>9889211(''&'%,.,'')),/3349JB@@@HFG;:;=F>@BC<;3)''*+'++*-..1124644((((01))))001114<:;:8=<HDDIIJIIJG@@@C:;-))+*%%%(33:=:999;444+))),28.&&&(6@=>@<;<:<8112+*+,,,-..)(('&(()*99:>A7777FDJJJ@@A66612217,+,03132002*4??GCB=<;;>9:==<??4***4>><877.((*(&&%(-0465323235222111)((+/)('&&$&&&()*))**583?@BA<9:756B?<:98*&&'(4**(&&'5=0//0ABBFE999:667653*//./1789854897)++++77***+..+*--6666=96666:;??;;<<ADDC@:9:7:222>780//..*%%&'''(,))29==<83-,,/,,656;CAA?AD>?>A>=/&&&69=<110//4,&%%'&'&&&&&;A??732,+)),**-,//8::65633455@CEDGCBA73.--.//./1166?.-()(&).,,-+((().-+((&&))1,---49222@?<>=444ACHDEC3225****//>B>@BAAHDDFFAA>?556)(((*-66<BDEEDCB<<<=JGFFFDCE426322+*)**&%$%(+++))',-3++++-.-...//-)&&'(.**.)&'%&()((()**,-0255.-%%%%&''(*+--,&&&&./1/+'''(./5/0?<;:;?B;900/0/.+)))+8::B@?@>///0:977)(&+220..'(+*)))()(&%%%&&569A@C>8::85566:++*..+++&)'*7=;;@FEHFGEIJDFCE@<<=630011+**)***.++,.3972/,%++&%'*,+('().*)%%%&/--65/+++..-'&&()/29.---2'&&%&&&&&'((&%&&&&)::66*((*1278CAB988((((32+++*/*/**++1.**10-0+)&&%$$$('()-2==@IJFFDDJEACBEEJJJEIIGDBEAB222GEAA>;<?>978956//0112//)&%%&'*((((..+(((),+**&&%&&&&%%&%(&&''412CDBD:EHGF@BG;9<;<?FDF=))''87733?@@DJHJJDA@<=<:;0.-(*''(,21133C>==???@****,''%),&&$$%$%%%&&$$&*+.-./:<=?<988;A@53/.011,,-.9<@FDCCC>>>FJCFDFFEGJD9999A7961///630100+())771113673=<AC)(((.-*(&(++++,<;;111/00,,,---,++(**++:====>@@<?>110158998-+*+))*'()54)''%%%%&&.320112;42257+**120...***4985568?::::@A?AFBHF9BDCJJHDE:99;>?=7;5234343000,*+'%%%$%%%&*(*+*&((()56('$$(+-220)('&%%'(+,+*,79&$$$%'&&&&$%&(*,...1459<>;10.'&$$'(*))-,-00045//,)+---:;6678=+++)''%%&'(&$$%%'3+*)),-.849<=88763-$##$$('%&$%&&'&&%&05/'&&&&&$$$$%&&('+(/268556:@@?@B=>;;DDJJFIA@@@B:;:<ABAEDDEJFE:;''(;<=>874-,+++-.((-,,/432355552/+***&&'**''$$%%$&&33243331/0231110-'&&'..'$$%%&''2210)&.3/;444567<=AEDJIJJCABB533*7.2*583335;66///5654884455610/778++**3019CEJJJJCCDC987)(',*+'+&&)9;0011;<<455;>:<>AA@@@>>8;++))+*'&((((+265,,*576-*$$$%$%&*-/0/('''(&
@Glass_T7V_12_D3_12_9_10
CGCAGATAAGCCGTTGGAAGCGGCGCAAACCGGCTGCGCCGGACTTGATTTTAATTCTGCTGTAGAGTCGCAACCGGGCATAGAAAGCGCACCGTCTTCGGCCTCGGTTTTCCAGACGCTGCGCGCATATTAATAACTCGGTACCAAAGACGAACAATAAGACGCTGAAAAGCGTCTTTTTTCGTTTGGTCCTTTGAAGTTTAGGGGATAGTCCAATTATTGAAGGCCTCCCTAACGGGGGGCCTTTTTTTGTTTCTGGTCTCCCTACTAGTAGCGGCCGCTGCAGTCCGGCAAAAAGGGCAAGGTGTCACCACCCTGCCCTTTTTTACTTTGAAGCCGAAGGGTTACTTCGCGTTATGCAGGCTTCCTCGCTCACTGACTCGCTGCGCTCGGTCGTTCGGCTGCGGCGAGCGGTATGGCTTCCACTCAAAGGCGGTAATTTACCAATGCTTAATGAGTGAGGCACCTATGAGCAATATCTCTATTTCGTTCATCCATAGTTGCCTGACTCCCCGTCGTGTAGATAACTACGGATACCGGAAAGCTGAACCATCTGGCCCCAGTGCTGCAATGATACCGCGAGACCCACGTTCACCGGCTCCAGATTTATCAGCAATAAACCAGCCAGCCGGAAGGGCCGAGCGCAGGAAAATCTGGTCCTGCAACTTTATCCGCCTCCATCCAGTCTATTAATTGTTGCCGGGAACTTAGGTTGAGTCGTTCGCCAGTTAATAGTTTGCGCAACGTTGTTGCCATTGCTACAGGCATCGTGGTGTCACGCTCGTCGTTTGGTATGGCTTCATTCAGCTCCGGTTCCCAACGATCAAGGCGAGTTACATGATCCCCCATGTTGTGCAAAAAAGCGGTTAGCTCCTTCGGTCCTCCCAATCGTTGTCAGAAGTAAGTTGGCCGCAGTGTTATCACTCATGGTTATGGCAGCACTGCATAATTCTCTTACTGTCATGCCATCCGTAGATATGCTTTTCTGTGACTGGTGAGTACTCAACCAAGTCATTCTGAGAATAGTGTATGCGGCGACGCGTTGCTTCTGCCCGGCGTCAATACGGATAATACCGCGCCACATAGCAGAACTTTAAAAGTGCTCATCATTGGAAAACGTTCTTCGGGGCGAAAACTCTCAAGGATCCACTGTAGATCCAGTTCGATGTAACCCACTCGTGCACCCAACTGATCTTCAGCATCTTTCACCAGCGTTTCTGGGTCAGCAAAACAGGAAGGCAAAATGCCGCAAAAAAGGGAATAAGGGCGACACGGAAATGTTGAAATCTCATCTCTTCCTTTTCAATATTATTGAAGCATTTATCAGGGTTATCTTGTTCATGAGCGGATACATATTTGAATGTATTTAGATCACGCATCTTCCCGACAACGCACTCGTTCCGTGGCAAAGCAAAAGTTCAAAATCACCAACTGGTCCACCTACAACAAAGCTCTCATCAACCGTGGGCTCCCTCACTTTCTGGCTGGATGATGGGGCGATTCAGCCTGGTATGAGTCAGCAACACCTTCTTCACGAGGCAGACCTCAGCGCTAGCGGAGTGTATACTGGCTTACTATGTTGGCACTGATGAGGGTGTCAGTGAAGTGCTTGATCTGGCAGGAGAAAAAAGGCTGCACCGGTGCGTCAGCAGAATATGTGATACAGGATATATTCCGCTTCCTCGCTCACTGACTCGCTACGCTCGGTCGTTCGACTGCGGGCAGACGGAGATGGCTTACAGACGGGCAGAGATTTCCTGGAAGATGCCAGGAAGATACTTAACAGGGAAGTGAGAGGGCCGCGGCAAAGCCGTTTTTCCATGGCTCCGCCCCTGACAGCGTAGCGATACGACACTGGGAACCGAGTGGTGGCGAAACCCGACAGGACTATAAAGATACCAGGCGTTTTTCCCCTGGCGGCTCCCTCGTGCGCTCTCCTGTTCCTGCCTTTCGGTTCCGGTGTCATTCCGCTGTTATGGCCGCGTTTGTCTCATTCCACGCCTGACACTCGGTCCGGGTAGGCAGTTCGCTCCAAGCTGGACTGTACGCAGACCCATACGCATCAACAGCTGCGCCTTATCCGGTAACTATCGTCTTGAGTCCAACCCGGAAAGACATGCAAAAGCACCACTGGCAGCAGCCACTGGTAATTGATTTAGAGGAGTTAGTCTTGAAGTCATGCGCCGGTTAAGGCTAAACCAAAAGGACAAGTTTTGGTGACTGCGCTGCCTCCAAGCCAGTTACCTCGTTCAAAAGATTGGTGGCTCAGAGAACCTTCGAAAAACCGCCCTGCAAGGCGGTTTTTTGGTTTTTAGAGCAAGAGATTACGCGCAGACCAAAACGATCTCAAGAAGATCATCTTGCCTTTAAGGGGTCTGACGCTCAGTGGAACGAAAACTCACGTTAAGGGATTTTGGTCATGAGATTATAAAAAAGGATCTTCACCTAGATCCTTTTAAATTAAAAATGAAGTTTTAAATCAATCTAAAGTATATATGAGTAAACTTGGTCTGACAGTTACCAATGCTTAATCAGTGAGGCACCTATCTCAGCGATCTGTCTATTTCGTTCATCCATAGTTGCCTGACTCCCCGTCGTGTCGATGACTACGATACGGGAGGGCTTACCATCTGGCCCCAGTGCTGCAATGATACCGCGAGACCCACGCTCACCGGCTCCAGATTTATCAGCAATAAACCAGCCAGCCGGAAGGGCCGAGCGCGAGAAAGTGGTCCTGCAACTTTATCCGCCTCCATCCAGTCTATTCCATGGTGCCACCTGACGTCTAAGAAACCATTATTATCATGACATTAACCTATAAAAATAGGCGTATCACGAGGCAGAATTTCAGATAAAAAAAATCCTTAGCTTTCGCTAAGGATGATTTCTGGAATTCGCGGCCGCTTCTAGAGTTGACAGCTAGCTCAGTCCTAGGGACTATGCTAGCTACTAAGAGAACTTTCGATCAAGCTATGAAGGACGCAAAGAGGGAACTAAACACTTTACTAGAGAAAGAGGAGAAATACTAGATGGGTCAAAGTAGCGATGAAGCCAACGCTCCCGTTGCAGGGCAGTTTGCGCTTCCCCTGAGTGCCACCTTTGGCTTAGGGAATAGCGTGCGCAAGAAATCTGGTGCCGCTTGGCAGGGTCAAGTCGTCGGTTGGTATTGCACAAAACTCACTCCTGAAGGCTATGCGGTCGAGTCCGAATCCCACCCAGGCTCAGTGCAAATTTATCCTGTGGCTGCACTTGAACGTGTGGCCTAATAACTCGGTACCAAATTCCAGAAAGAGCCCTCCGAAAGGGGGGCTTTTTTTGGTTTTCATCACATCCACCTGTGCGGACCTAAATTACAATTCAGAAAAGAGACGCTTTCGAGCGTCTTTTTTCGTTTTGGTCCATCGAGTGAGCACGCTCACTTCCTCGTTTCTCTCGTTGGAAGAAGAAGAAACGAGAAACTAAATACTAGTCACGCAACTAGATGATGCAAACCGTTTTAGCGAAAATCGTCGCAGACAAGGCGATTTGGGTAGAAGCCCGCAAACAGCAGCAACCGCTGGCCAGTTTTCGAATAAGGTCACCGAGCACGCGACATTTTTATGATGCGCTACAGGGTGCGCGCACGGCGTTTATTCTGGAGTGCGAGAAAGCGTCGCCGTCAAAGGCGGCGATCCGTGATGATTTCAATCCAGCACGCATTGCCGCCATTTATAAACATTACGCTTCGGCAATTTCGGTGCTGACTGATGAGAAATATTTTCAGGGGAGCTTTAATTTCCTCCCCATCGTCAGCCAAATCGCCCCGCAGCCGATTTTATGTAAAGACTTCATTATCGACCCTTACCAGATCTATCTGGCGCGCTATTACCAGGCCGATGCCTGCTTATTAATGCTTTCAGTACTGGATGACGACCAATATCGCCAGCTTGCGCGTCGCTCACAGTCTGGAGATGGGGGTGCTAACCGAAGTCAGTAATGAAGAGGAACAGGAGCGCGCCATTGCATTGGGAGCAAAGGTCGTTGGCATCAACAACCGCGATCTGCGTGATTTGTCGATTGATCTCAACCGTACCCGCGAGCTTGCGCCGAAACTGGGGCACAACGTGACGGTAATCAGCAGATCCGGCATCAATACTTACGCTCAGGTGCGCGAGTTAAGCCACTTCGCTAACGGTTTTCTGATTGGTTCGGCGTTGATGGCCCATGACGATTTGCACGCCGCCGTGCGCCGGGTGTTGCTGGGTGAGAATAAAGTATGTGGCCTGACGCGTGGGCAAGATGCTAAAGCAGCTTATGACGCGGGCGCGATTTACGGTGGGTTGATTTTTGTTGCGACATCACCGCGTTGCGTCAACGTTGAACAGGCGCAGGAAGTGATGGCTGCGGCACCGTTGCCGTGTTCTGTTGGCGTGTTCCGCAATCACGATATTGCCGATGTGGTGGACAAAGCTAAGGTGTTATCGCTGGCGGCAGTGCAACTGCATGGTAATGAAGAACAGCTGTATATCGATACGCTGCGTGAAGCTCTGCCAGCACATGTTGCCATCTGGAAAGCATTAAGCGTCGGTGAAACCCTGCCCGCCCGCGAGTTTCAGCACGTTGATAGATCTGTTTAGACAACGGCCAGGGTGGAAGCGGGCAACGTTTTGACTGGTCACTATTAAATGGTCAATCGCTTGGCAACGTTCTGCTGGCG
+
000)('&'%%%&&'($%&('&&'())*,10:;=>IJHFFIEJEFHD1==7666HJJHJJJJJDHJEEDHCACBGEDBB@::/..19<9780/+(*,*+(556>B9778B???>>@@A;;;;821);:::;<:>EIHJHFEEGEGJJH<<C:801;2221127667<9:<?AA?BBBBBBDIF)((*8,++((((2367>?@A***69:64445;999@><=<BCEEDAA==::11@??@E@:99;AJGHCBBCFHD767BEIJHGGFDJ)))))GEFEFJEGJG=>113488+++CGCEEEBBBEDHC=877....>@AJDCCFFHE''''-'./00-((($,((()**(('(27ECJIJEDHHHHJJDGEEDGHJEEFDIB****:))))-,,-330+)**FHEIEFAAB@JDB@>/-+0)&('+/.013CEEGHFEIHJGFGGGFJIGHHDG@''')=DCFC00///*''(&'')*,))((5:;:9***+>>=6.>=>@ABHHFCEBFA@?;83,+++/))**''&(((%$%%&&&%%%)++,.)%%%,(6>><;==?<666>@EB@;;;<?>=@422***.++865-))(+38>JJJJJJIGJJGJJJJJIFJEGFDIJJJJHEHGEEIGHEIJFJGCDDCH33,&&,')))))+-5897***4:@8<898@?=BE>FCJGIIFJH>>=?JE=@>70((((03,-*%%%*+++,,((((9FFJJHJIGJJJJJJJJJHJCBDDJJCJHJGJJGJGJHEB?:9;@ADFEHJJJJJJIJEJBBAA?BCG444....6>8656=<<<<@??>?54449555((((C@CCGEDD8888@ABAA@<89;:224911&&&%&9=HEFC@CA:99::966.4;;B@=320''(*458=J=:778GF8888<446***+335AC@BD><<<BFEFDHCE<11)'''(*(('(&&'*+/**3//0162223,)&%'(*,(''('&''''*-,-24338GJJF><==9772---/33201199:C>=;::==<=<AAAC@...+*&%&%$%%&)((*))14222462--./310)2,,.+))+1))55<::''''(/0-;=D@IGICCAAB9999A@A>==BGIFCCEECD?;;:8900/6:+*''$$$%'(+&&%%&)1&%%',(&&',,(((+4+,243+,,,15,,,,A8.))')....-(''').***,(,.00;;655)($%*++*))),**0245>>IFHJFJHJJJJIGGD@;FA@@;6=2.*)))3.:984544688I76512211--,,3)()651237::765576656:89:>655:::?:986521))-./.3878A::::JHJJIEFD??@@EGJJJHEGEB8(((),++-../.2//1,56***+4-,,(((*..,...@DDGEEIHHHJHE7333GFJJEJEJEGHGJCCAACC21126,,,.B7..67D6344:..,,*&.202.8:A@JJHFHJJJJHJFGIHACDJF5444/&&&%)**++.*)***<<=?A@BFHD978;---,+))*222-..,-78;<=<<DGJJJDGHJJEDCADJFJCBE;6)(''(5DECFJJCJDDBHHJ=<;=EEEB?@=<6'&&&&&&3143/1/4?AJJIEGDIJFJJFGJJF?>=:::---.7--=><=>CJFDJIJJHCJCAC<===EFGA1111222-....-22-*&&'/023/...6889=;:873)0...,+/)))&%%(**-'%%(()*,(''()'&&&&.59>@><:8;3../-0/,++,7655@?>>?FI@<;:>>95759--+,.,...:9,,,)**'''&%$%+)('''(::///*'',3%%&&'%&''&)))*,0001,++*+/;=@BFE655C@:/0111388<<=D553--/(())./+,,+)(-,02334454/./''((2334=;;><<77.ADIFDBBBFBB3/('%&%%#&''''())3449?A;:::@DJIHEFGHB<1***00-*--?BDEDGFJ4332++++.124222220/,,,*+-+//689B><<<=AH;988-'%%'-)*%%##$%%%%&)++*./((((0*-''')37112//-,012510//-..--0>AB>BCECB33-,))*./00177AHEHIIJJHGJGFGJJJJJJFJHBD@9'''(((,,+)*1----3>AJJJJJIIJHHJGIIEIJHH>=?<&&&&IDDCJJFFHIJJ888IE???@?=9'''(96456;=AEA?;;;7*(&'0453543('&'@4333333410657:8/4BDJGHJDACCCAEJJJJJGA@?=.--/%%&,13<)))-.3300/--*''.25>@=;;;89:HD=;<=C:21148332/'&&'+'())++*7999?A8999>977///00/.0.''*388744BBCCCCEJC>>A?7=?DA@AAHBA>>>>)((1:DA@>CD@A7899853113=?ACGCEJJJEDJHIJJFJJJJJJJJJJGJJFEGGJGJJJGJHEJ==>?BDEHHJGGJFJFIJCDDDJJJ=>>CDCHFHHDEDCDCCHFGGFFFEDC@>>=766365544<<FGCABCJJDJGGJBCDCDGEFFJEC==?<110/011'&&'&&&(++,,;IHDCDED?><>B>>AAIFJFFJJGJJGJHJJGJJIGDCCACC=:.-448>F=>9897<FICJJIIJHJGCCA?DCCCD>>=<=>>B<;:'&-&(34;9=<?:91//114('''()+8;?@===<>@AJHJIGHCC?JIJJIDBCJJJEBBAAA>D?AGGGGGE3333JJGBDBAJEDFGHHJGJEJHEHJJJJIJJIGIJJHJJJHJJJJJJIHJGJHJJJGJJEJJHHJFFBDB)'''*(*+29<@CF76567==BCHDEFHGJJFIIEDJGFFEDHJIJIJ:9---.76645668CFHHCFJIJFJHJIJF@@?IJJ:999JBCCCB.---78/...+)+56=778;32/67656787:5555IJIEJJDIJIHEDDDA?==?A?>?@JCDB2-,--117;@B@FIHJHJJJDDEJAACHEJEJJHFJJJGFG@AA@JGJJHHJGGJBCBCG8888B>==<965-,--))*;<+++01:8++++A7-444841129.'''''.'&')4<ADJFJGIEEGBEDCB9578AEFFHE@7557>>=;<<<FHJF====AAACFHJHHEGGJGJJGJGJJBDCEHB333+))+(('&'((///-791.??:BB@=:9:9;ABCC6666;>@@AAEJF@@@@BDDIFFJIECBCC?>488994334>@@?@C>B0.+,&',--+'&'&(+(038=7<><8708=;BD1))(+1<-))(),))((''')/1()?AA=<:'&&%&%(%%&(,213:>FHGFHJEGFDJHEGJHBA;::2155)()+96*))*+*-)''%%&'&&%%%'*$#$$$(2:7675F=9***''''&&'(0/3476?BIHJFHEEHGEDDBH@=;2))-12**&&&(&%%(.0*+;<?CJIIJJJJAACJIHIJJJJJJHHGJJIHHJJJJJGBC8888@AACBEGJECDGJH?>=66601150>=++.;><=2J@/))))'&%%%&&$$&(''+235;<=;:99:JGJFGCEJHFJJGJFGFEHEHFCCJ?322111121.+/)((((((&%&''*(%%%&%%&12)))*24.*)(&&%&(((156100-;:---.EJHJEDFFJGJJJGIJHGDGGBB=>@C>B>@BAADD>>BBIHEIJJEDJD?<;963345<<<CCJJEA??A::777861(''(&(++425498BCBGHJF>>;<BF;::;>>6677===EEBCDGJHHJGJIEJIJGIJGJJJJJG===>AJ5//0.-'''811;@CFJAA?@DDJJJJHJJJIGCCAJFJJJHJJHJJJJHJFHJJJJIHJJF////1001553222691//+(()*+))''')6767445:;<<JHHIA@E;98;853.,))+,)'&%%&&&&*6CBFFGJJJJJJFJJHHJJJFJJJJJHFDD<:<CJGJ??@AJJBBAFABBCJFHFHEFJHEJ>=>9:1111EHFJHJJBC@AB@@@?A@@FFJHGIGJJIJJJHCAAAGJH<69>JIGGJJJEDD989++++<100,../=@A-,,,,EEIGJGJJJJJFGJJJIJJJJIGJJJJFDDECFJJJGJ==>=FJJJEJJJJJJJIJJEGEJFJFHFCBBGJHJFFHJHJIJJJHJJGGJJJGJJJIIHHJJJJJJDECGIHJDEFGHIJJJJGJJGHEGIFGHJHDDDFJJJJGBCDA===IJIHGEIFJGJGJFICFDD@JHJEIJJGIJJGIHEFGCBABJJHHJJGEJIJHGEFC?A111/11)''()57833111234:??;<@DJJIJJJ>=711@BDGFJJEJ@=::<9:-'(2-,'%%&('%%'(4/9DEJHGJGFEJHGEEJGFDJECDD=<;;@?F888,++++(''''&'9@CFEFBDJG:9658=EJ@>:56//1117@AABD@AD9@=::::FBCDIB>>=DB@AAGJJJJJJJHIJJJJJJGJJ@;96562-((3.=@AEEEHFJJJIJGFECFHF>?2223555CB77631375<=D=IBBBJGHDCEBDBCBGFCG-'&&''');6*)).1450115455ADFH<?HEFEGJGEEFJGJG7557AAACG8777A<<<<JEJGDCDDDEEDIHIJJE===:<<97(''%
@Glass_T7V_12_D3_12_9_11
CGGTGGAGTCCGGATATCCAGGCTCAGTGCAAATTTATCCTGTGGCTGCACTTGAACGTGTGGCCTAATAACTCGGTACCAAATTCCAGAAAGAACCTGCGAAGGGGGGCCTTTTTTCGTTTTGGTCCGCATCCACCTGTGCGGACCTCGGTACCAAATTCCAGAAAAGAGACGCTTTCGAGCGTCTTTTTCGTTTTGGTCCATCGAGTGGCGCGCTTAGTTCCTCGTTTTCTCTCGTTGGAAGAAGAAGAAACGAGAAACTCAAATACTAGAGTCACACAGGACTACTAGATGATGCAAACCGTTTTAGCGAAAATCGTCGCAGACAAGGCGATTTGGGTAGAAGCCCGCAAACAGCAGCAACCGCTGGCCGGTTTCAGAATGAGGTTCAGCCGAGCACGCGACATTTTTATGATGCGCTACAGGGTGCGCGCACGGCGTTTATTCTGGAGTGCAAGAAAGCGTCGCCGTCAAAAGGCGTGATCCGTGATGATTTCGATCCAGCACGCATTGCCGCCATTTATAAACATTACGCTTCGGCAATTTCGGTGCTGACTGATGAGAAATATTTTCAGGGGAGCTTTAATTTCCTCCCCATCGTCAGCCAAATCGCCCCGCAGCCGATTTTATGTAAAGACTTCATTATCGACCCTTACCAGATACTATGACGAGCGCACTATGCCAGGCCGATGCCTGCTTATTAATGCTTTCAGTACTGGATGACGACCAATATCGCCAGCTTGCCGCCGTCGCTCACAGTCTGGAGATGGGGGTGCTGTGACCGAAGTCAGTAATGAAGAGGAACAGGAGCGCGCCATTGCATTGGGAGCAAAGGTCGTCGGCATCAACAACCGCGATCTGCGTGATTTGTCGATTGATCTCAACCGTACCCGCGAGCTTGCGCCGAAACTGGGGCACAACGTGACGGTAATCAGCGAATCCGGCATCAATACTTACGCTCAGGTGCGCGAGTTAAGCCACTTCGCTAACGGTTTTCTGATTGGTTCGGCGTTGATGGCCCATGACGATTTGCACGCCGCCGTGCGCCGGGTGTTGCTGGGTGAGAATAAAGTATGTGGCCTGACGCGTCGGCAACGCTAAAGCAGCTTATGACGCGGGCGCGATTTACGGTGGGTTGATTTTGTTGCGACATCACCGCGTTGCGTCAACGTTGAACAGGCGCAGGAAGTGATGGCTGCGGCACCGTTGCAGTATGTTGGCGTGTTCCGCAATCACGATATTGCCGATGTGGTGGACAAAGCTAAGGTGTTATCGCTGGCGGCAGTGCAACTGCATGGTAATGAAGAACAGCTGTATATCGATACGCTGCGTGAAGCTCTGCCAGCACATGTTGCCATCTGGAAAGCATTAAGCGTCGGTGAAACCCTGCCCGCCCGCGAGTTTCAGCACGTTGATAAATATGTTTTAGACAACGGCCAGGGTGGAAGCGGGCAACGTTTTGACTGGTCACTATTAAATGGTCAATCGCTTGATCCTTCTGCTGGCGGGGGGCTTAGGCGCAGATAACTGCGTGGAAGCGGCACAAACCGGCTGCGCCGGACTTGATTTTAATTCTGCTGTAGAGTCGCAACCGGGCATCAAAGACGCACGTCTTTTGGCCTCGGTTTTCCAGACGCTGCGCGCATATTAATAACTCGGTACCAAAGACGAACAATAAGACGCTGAAAAGCGTCTTTTTTCGTTTTGGTCCTTTGAAGTTTAGGGGATAGTCCAATTATTGAAGGCCTCCCTAACGGGGGGCCTTTTTTTGTTGTTGGTCTCCCTGCTGGTCACAGCGTCTGCCGATCCGGCGAAAAAGGGCGGAGCAGGTGTCACCACCCTGCCCTTTTTATTTAAACCGAAAAGATTACTTCGCGTTATGCAGGCTTCCTCGCTCACTGACTCGCTGCGCTCGGTCGTTCGGCTGCGGCGAGCGGTATCAGCTCACTCAAAGGCGGTAATTTACCAATGCTTAATCAGTGAGGCACCTCTCAGCAATGTGTATTTCGTTCATCCATAGTTGCCTGACTCCCCGTCGTGTAGATAACTACGATACGGGAGGGCTTACCATCTGGCCCCAGTGCTGCAATGATACCGCGAGACCCACGCTCACCGGCTCCAGATTTATCAGCAATGAACCAGCCAGCCAGAAGGCCAGGCGCGAAGTGGTCCTGCAACTTTATCCGCCTCCATCCAGTCTATTAATTGTTGCCGGGAAGCTGAGTTAGTACGTTCGCGAGTTAATAGTTTGCGCAACGTTGTTGCCATTGCTACAGGCATCGTGGTGTCACGCTCGTCGTTTGGTATGGCTTCATTCAGCTCCGGTTCCCAACGATCAAGGCGAGTTACATGATCCCCCATGTTGTGCAAAAAAGCGGTTAGCTCCTTCGGTCCTCCGTTGTCAGAAGTAAGTTGGCCGCAGTGTTATCACTCATGGTTATGGCAGCACTGCATAATTCTCTTACTGTCATGCCATCCGTAAGATGCTTTTCTGTGACTGGTGAGTACTCAACCAAGTCATTCTGAGAATAGTGTATGCGGCGACCGAGTTGCTCTTGCCCGGCGTCGATACGGGATAATACCGCGCCACATAGCAGAACTTTAAAAGTGCTCATCATTGGAAAACGTTCTTCGGGGCGAAAACTCTCAAGGATCTTACCGCTGTTGATCCAGTTCGATGTAACCCACTCGTGCACCCAACTGATCTTCAGCATCTTTTACTTTCACCAGCGTTTCTGGGTGAGCAAAAACAGGAAGGCAAAATGCCGCAAAAAAGGGAATAAGGGCGACACGGAAATGTTGAATACTCATACTCTTCCTTTTTCAATATTATTGAAGCATTTATCAGGGTTATTGTCTCATGAGCGGATACATATTTGAATGTATTTAGATCACGCATCTTCCCGACAACGCAGACCGTTCCGTGGCAAAGCAAAAGTTCAAAATCACCAACTGGTCCACCTACAACAAAGCTCTCATCAACCGTGGCTCCCTCACTTTCTGGCTGGATGATGGGGCGATTCAGGCCTGGTATGAGTCAGCAACACCTTCTTCACGAGGCAGACCTCAGCGCTGGCGTGTATCTGGCTTACTATGTTGGCACTGATGAGGGTGTCAGTGAAGTGCTTCATGTGGCAGGAGAAAAAAGGCTGCACCGGTGCGTCAGCAGAATATGTGATACGCGGTATCTTCCGCTTCCTCGCTCACTGACTCGCTACGCTCGGTCGTTCGACTGCGGCGAGCGGAAATGGCTTACGAACGGGGCGGAGATTTCCTGGAAGATGCCAGGAAGATACTTAACAGGGAAGTGAGAGGGCCGCGGCAAAGCCGTTTTTCCATAGGCTCCGCCCCCTGACAAGCATCACGAAATCTGACGCTCAAATCAGTGGTGGCGAAACCCGACAGGACTATAAAGATACCAGGCGTTTCCCCTGGCGGTTCCCTCGTGCGCTCTCCTGTTCCTGCCTTTCGGTTTACCGGTGTCATTCCGCTGTTATGGCCGCGTTTGTCTCATTCCACGCCTGACACTCAGTTCCGGGTAGGCAGTTCGCTCCAAGCTGGACTGTATGCACGAACCCCCCGTTCAGTCCGACCGCTGCGCCTTATCCGGTAACTATCGTCTTGAGTCCAACCCGGAAAGACATGCAAAAGCACCACTGGCAGCAGCCACTGGTAATTGATTTAGAGGAGTTAGTCTTGAAGTCATGCGCCGGTTAAGGCTAAACTGAAAGGACAAGTTTTGGTGACTGCGCTCCTCCAAGCCAGTTACCTCGGTTCAAAGAGTTGGTAGCTCAAGCCTCGAAAAACCGCCCTGCAAGGCGGTTTCGTTTTCAGAGCAAGAGATTACGCGCAGACCAAAACGATCTCAAGAAGATCATCTTATTAAGGGGTCTGACGCTCAGTGGAACGAAAACTCACGTTAAGGGATTGGTCATGAGATTATCAAAAAGGATCTTCACCTAGATCCTTTTAAATTAAAAATGAAGTTTTAAATCAATCTAAAGTATATATGAGTAAACTTGGTCTGACAGTTACCAATGCTTAATCAGTGAGGCACCTATCTATTGAGCAATCTGTCTATTTCGTTCATCCATAGTTGCCTGACTCCCCGTCGTGTAGATAACTACGATACGGGAGGGCTTACCATCTGGCCCCAGTGCTGCAATGATACCGCGAGACCCACGCTCACCGGCTCCAGATTTATCAGCAATAAACCAGCCAGCCGGAAGGGCCGAGCACAAGTGGTCCTGCAACTTTATCCGCCTCCATCCAGTCTATTCCATGGTGCCACCTGACGTCTAAGAAACCATTATTATCATGACATTAACCTATAAAAATAGGCGTATCACGAGGCAGAATTTCAGATAAAAAAAATCCTTAGCTTTCGCTAAGGATGATTTCTGGAATTCGCGGCCGGCTTCTTAGAGTTGACAGCTAGCTCAGTCCTAGGGACTATGCTAACTACTAGAGAACTTTTCGGATCAAGCTATGAAGGACGCAAAGAGGGAACTAAACACTTTACTAGAGAAAGAGGAGAAATACTAGATGGGTCAAAGTAGCGATGAAGCCAACGCTCCCGTTGCAGGGCAGTTTGCGCTTCCCTGAGTGCCACCTTTGGCTTAGGGGATCGCGTACGCAAGAAATCTGGTGCCGCTTGGCAGGGTCAAGTCGTCGGTTGGTATTGCACAAAAACTGGCTATGT
+
0./1'&&'-,,*)'&%%&&()/38=<:8:;@ADJJJHJJJJJGJJJJJJJJGJIJJJJJJJJJIJGJJJJJJJJGIFJIGFEEHF?;0/++2.0+%%),-((((:?>>5...432<90**+,2266444>BC?A4DBCFH>?GEEJGE0000=<=<>?@EA91/)6@?:;AAJJFIGIHICEFDB?=>JHGE<<<@C6557B<E>;:8856BDEHEEGCCBHFA>?IJHJIJJCE87780***-+.1521/061,(((*/))&&()551/++-44@HIIJGHJFEJ<;:99CJJIJJJJJJJIJFJJJFEJGJJJFJ=;;11=>HHJIJJIJFFEE=9889001<=>==@@>DJJ:::.../310+,-(),-+++276678AD@BDDJJGDCGJ>=>><;<<FGJGJJJJJGEGEGJJCBCCIFIGFDEFFHDIFBHHJJJJJJHGFGJBCBDJEHCCEJJDGA@BADFCD542267JEFJ8778FBICEGEJHCDA::44GJGGCCBCDJJJJIJGHIFGJHJ111JJGJJJJJJJJJJJJFJJJJJJJJFJJJJJACJ??;;<:4200,)())*+?JGDHJF@@@DEFJF5-ACDJGEFJJJIJHJJIGJGJIHHEJJJIJFHJJIA@@>886;5++*),022497:28795*,.))*-**,+-+,,,*'''*((+,3'''':;;F@@?@FGF?@=>,=<<DBB;<;8:67DHJJJJJJJJJCBBCCEDFJJJHJJIDJHEJJJJJDFA878.-20263666>@?@>==AA:92*)*''2224<?B6445=JF@A?7GBIJJGIJDCFGJJFJJJJJIJEHGIJJJJHCBADA>877))))AEBAB@;;<9;:,,,,FDCFJIJJIJGI<;<:>=>IHGGFHJJHJHJJIHJJJJJJJJJJIJJEJJJIGGCC?****01CEEJEII:999===CCDDIFHJJ;;766666666779A@;:<<FJIGBA;<<JJIJJHJJJJJGHFHJJJJJJHJJJFJJGJFJJJGJIFIGJJJJJJIIFFEJJFJGEEFJJIJGHEGJJIJJGGEJJJIJHFIJAABBECDIHGBDG>;;<FCFJGIJGHHEC44&&&(*))),-4:CHJEDEEJCFEIFJJJGDCDD?@@=978::?>JHDF@A8;BAB71*+@ABDJF:999EIFJJGGE==>?IGJJIIJHIGJHJHEGGEHFFEJJJJJJI?>>=?>>DDJGJFGJHJHHDEJJJJJE=?1GGECE??666.&().?=?>AG??<JH=:5444<=34@GJG@?<=@>?AAIHEEDJFJJJGIJJIJDGJJHJJJGHFEFDJGGHJJJJGHJJJJIIJJFJGJJJJJJJHJIJJIJIJJJJJJJJJJFJJJJJJIEFJJFGEJJJEIED@===IIGFH;;;<DDH;;5?AJ?>?=?EJDGJJJIEB0000AFJJJGJFIIECDCDIIJJGCCHHJEIF;=GJFGHDGDFEJGDJ?@@ADCGJIJIJJD<=<:6777532-+++)##%$%$%&'(%$%)5AEFHCB@AA777FJIFJIJIIJJJJIIEBECJGFDDEGC?JFDGFHJFIJGGGC@BJ@8336868;<BABA?87>1113AB?@<<=AGFFCJEJGJHFE;::>@???@IE=////DJ<<;;IG;94-(?>>>*)))=AGJ=9856FJJIIHIGDDGCBDEJC;::?@::::HCGGGHIJFBJIIJGEDCGJFFHC;>@BB7443341122;=??1)((,BBB;::;D>>=@<:989@JHJHJDEBD::F@@>JH:554698557210(&&$$&%&))10&&&&**'()+++&%%%%''&&&++029(((;CED733))(*))**+.622233EEEAD=7:9644@.--.01554259;II>@:44474GJJJJJJFHCGEEJIJJCGJJEIJJGJJJIJHHJGJIJJEGJJHJJJJJIGFIJDJJGJGJIIDHG<;;:974444@BCGJIJJJJJFFEFFG>==>@?@;:::<>>AEEFB?@<:)(''))(((%%&'&&,466;?CDEHJDJ????JJJJJFBC88EHHGDCABH>>?@DEFHDG5445JDCHJJA@?643772865457HJGIHJJFJJJJJJHJIJJEAE;;::=652/-+))*<GDGIJJFJHFEEDA=7'%%&),&&&'+'&%'(&&&&))+,0'.**-)*0'')8FHJJJJJJJJIIJJJJJFEBDCDJJDGEJJJJGHGFJFJGJGJJECC;FJGJA@?(''((&&(-,+,0/11))))289>A@@@DCC@???@AJIJJEJJHJJJJJJA@;9:9BIEDGGHJGJJDEEHC=>IJFIFEA@ABJHJJJBA66HIJJIJIG>IJJJJHBBABBGJJJJJGIJFJJFJHIHDJEHHHJFGDFJFD::DBIJJJJJHIGJJGJJF>=9'0/-+++*)&')%/000>?HJJHIJJJJIGJJJJJJJJGJHGJJHIJJJIJGJJJJECD<4445==9:GB?@=<C6GJJJJIJHJJJFJJJIDFGGHID>?IHHJGEJFJJGJJIJHJJGGB?>>AJJFJJGJ?=<=>==>CHGJHGJJJHGGHEEJA===?B=<<<<FBGJDAAAEIE''''HGFIJJGJJJHJJFJJJHFHJHHJGFHJ=<=GHFJJDFCBH///0CFAGCBIJICBDC;440...JJFEDIIEC?=>>IGEGJH@<44=))))>-&%%4FGGJJD88866::9:?;:;3223J@@A@5556CBJGIDABBDFD?<6ED-,,,4-33314445.+*,43571111I===FCAAB@HJJDJGJJHGEGHJJ>HJFHJJEGJBA@AAGJ@>?=A9:BEJFJEF@@@CJEG=<<<>>=??=?CHJJGJJIHJGJEEJFJJJHJJJIJJJICA>;?++)(''':;?>=>A544884343/0<9:;;DHJEID=<<<=AAHJ>???FCCB=JJIJHIJJJJJJJJJHJGIJIJJFHHJJJJJJGHH???JJIFJJGJFJJFJJHEIHJFJJHHIJJJJJGC''''()*+...78:....@ACEDJJJGJJJJJJJJJJJFJJJ@===G@@=:F<HJGIHDGJFJCABEJGJJJJJDEFAJJDDHJFE?;++*()24+11,,,,,,,--))*>BJIJJJIGJJJJJJJJJGIJJGEFJJJJA6666=><766:9888?JHIGJJJJA9<JJJJFJGJIJGGJHJIJIJJHHJJJJEJDDDA>44,**'&%(&))+**)+>AFEEJHJGHJJJJHJJJJJJJJHJJIJJJJGIJJGF8787JHFEE@>>>?>=>JJEGGGHDJGFEC>>?HJJF@9776878<?JJJEJJDCE>>=;<<>7568/)+56777FH>>==B?@A@DBABAFJHJIFJ=23224457167;@AA5423==:BB777GFIJEGJGFEJJJJJJJGJJGEIEDDFFJJJJJJJJJGJJJJJJEEFGJIJJJFJECFC?77BDCGJC:999>98200..'&%%%%(,*))*.((,''''*-45254DGDDD>7ACJJFIHJJJJJJHEJIJJCDBCFICGCCJE98777>9,)(),;85@5GJJJJJIJIHJIIJJJJIFGIFEJII@?>=>@?I<<5==@BCHJFGJJEJGJCG33;;??@JJJJJIHJHIJJFFJJHJJHFFDFIDJJJJJJJGGJIFDFCACDBJIDJHB>;DBCHCJJJJEGDHEIGHJJGIJIGGFEJIJGFIGJ@;;<<JJECHEJEFAJJDCCEIJGFJJJJJGGEJJJHGECC44//1/0/...25559;=:;>?EHFJE=<<=BDCIJJJGJFFJJJJJGIJBCFFIHJJJJJJJCBB??/..)*989<9<A766/%%$%&'+))../FJGHA@?A<DH98:<C9977<1//-8>/../38BDDGJHJIJGDDDDCGJIC;?JJH?=>@C?@>=A=<C<<C>AJFGEGFIJIIJJFGEEJIEB-,,,;:;;1&&&10,+*((()95:?<672.+56;;;<JICFJGJGB?@CJFDBEC:71+++*-+,,.<:=>FBBBAEGFEGGGJJJFJJJJJJJGIHDFEJJIGJGJGJEII8889888<CB=?@>@;;=<=8769<9>?JGDEJHFCBBAFEFEJ/..0++(&%&.,-/01111DDD:9<>CEBAA@CBA?9.877;;8888?@A@;<;77@))))?<;9:&&&&&*/013CCEBJ<221290.-&.6<=@EIHJJGJJJJJJJJGFGEBAC?JJJGDCJJA@=<<<?HA?4,->9)(((9B<E??@A6666555:,,,-.++,365BDJEBD=<<<././6DHGIJJGJGGJJJJHJJJHCFEFGJ?HJJHJJDCECEAFAJJIHIJD555588823)('',>GJGIEGJHDEIJJEJFJJJFJHHJIJEJHJJJJH>==>>=:9;<=<<?CJJ:87129,++,5467;FJJIGJHJJIFJ:5?:>@BIFJJII9999F<99:CGJGIGGDDG=<4-/>7;4-0>?A@:CGFGEFCCGD=544:<<0022FHHIGH@?+)),/222017;;877973/-+*+//06<;@CFHFJHJDBAADJFFEHGJB@@@JHEECDJJJG@A??ECCB=?>;@DEHD=<=9224211<?>>=@B<=?=??@CCFJCDCCFHEDDJDJGEGBCIJIJIJJJFFCB7434@>***9<EGCDDEJG:::=FA?>AD;-++**33378ADGGFFE>===J;???AB>:>DJDHJJCB?@B@?A?ADCJIFFECBCD<:(''(())'')20/-'
@Glass_T7V_12_D3_12_9_12
AACGGGGGGTTCGTGCGTACGGTCCAGCTGGAGCGAACTGCCTACCCGGAACTCAGTGTCGCGTGGAATCAGACAAACGCGGCATGGCAAGGAATGACACCGGTAACCGGAAAAACAGGAGAGCGCACAGAGGGAGCCGCAGGGGGAAACGCCACGATTGTATCATCCTCGGGTTTTTGACCACACTGATTTCAACGTCCGATTTCCGTAATACTATTGGGGGCGGAGCTTATGGAAAAACGGCTTTGCCGCGGCCTGTTCGCTTTTCCTCAGTGTTGGCGCATCTTCAGAAATGTCCGCCCCGTTCGTAAGCCATTTCCGCTCGCCGCAGTCGAACGACCGAGCGTCACGTTGCGTGAGCAAACGCGAATGTGCTGCATCTCTGCTGACGCCGCGGTTAGCCTTTTTCTCCTGCCACATGAAGCACTTCACTGACACCCTCATCAGTGCCAACATAGTAAGCCAGTATCACTTCCGCTGACGCTCAGGTCTGCCTCGTGAAGAAGGTGTTGCTGACTCATACCAGGCCTGAATCGCCCCATCATCCAGCCAGAAAGTGAGGGAGCCACGGTTGATGAGAGCTTTGTTGTAGGTAAAGTTTACCAGTTGGTGATTTTGAACTTTTGCTTTGCCACGGAACAGTACGTTGTCGGGAAGATGCGTAATCTAAATACATTCAAATATGTATCCGCTAATGAGACAATAACCCTGATAAATGCTTCAATAATACTGGAGAAAAGGAAGAGTATGAGTATCAACGTTTAGTGTCGCCCTTATTCCCTTTTTTGCGGCATTTTGCTTCCTGTTTTTGTTCGCCCGGAAACGCTGGTGAAAGTAAAAGATGCTGAAATGAGTGGGATTAACAGTTGTTAACATCGAACTGAATATCAACAGCGGTAAGATCCTTGAGAGTTTTCGCCCGAAGAACGTTTTCCAATGATGAGCACTTTAAGAGCCTGCTATGTGGCGCGGTATTATCCGTATTGACGCCGGGCAAGGACAACTCGGTCGCCGCATACACTATTCTCAGAATGACTTGGTTGGTCTTCACCAGTCACAGAAAAGCATTTACGGATGGCATGACAGTAAGAGAATTATGCAGTGCTGCCATAACCATGAGTGATAACACTGCGGCCAACTTACTTCTGACGACGATAGGAAGCCGAAGGAGCTAACCGCTTTTTTGCCGCAACGTGGGGATCATGTAACTCGCCTTGATCGTTGGGAACCGGAGCTGAATGAAGCCATACCAAACGACGAGCGTGACACCACGATGCCTGTAGCAATGAGTTCGCAAACTATAACTGGCGAACTACTTACTCTAGCTTCCCGGCAACAATTAATAGACTGGATGGAGGCGGATTGGTCAGGACCACTTTCTGCGCTCGGCCCTTCCGGGCTGGCTGGTTTATTGCTGATAAATCTGGAGCCGGTGAGCGTGTATGTCAGGTTTTATCGCGGTATCATTCCAGCACTGGGGCCAGATCATTACACTCCTCCCGTATCGTAGTTATCTACACGACGGGGAGTCAGGCAACTATGGATGAACGAAATAGACAAATGGCTGAGATGGTGCCTCACTGATTAAGCATTGGTAAATTACCGCCTTTGAGTCAGCTGATACCGCTCGCCGCAGCCGAACGACCGAGCGCAGCGAGTAAGGTGGCAAAGAAAATTGTCAGTAATTTTTTCGGTTTTAAAGAAAAAGGGCAGGGTAGTAACCTGGTCTTACAGTCAACCGTTGCAGCTACTCGTTAAAGTCTAGGAAACAAAAAAAGGCCCCCGTTAGGGAGGCCTTCAATAATTGGACTATCCCCTAAACTTCAAAGAACAAAACGAAAAAAGACGCTTGACACGTTTGTTGTTCGTATTTCATACCGTATTAATATGCGCGCAGCGTCTGGAAAACCGAGGCCAAAAGACGTGCGTCTTTGATGCCAGTTGAGACTCTCAGCAGAATTAAAATCAAGTCCGGCGCAGCCGGTTTGTGCCGCTTCCACGCAGTTATCTGCGCCTAAGCCCCCCGCCAGCAGAACGTTGCCAAGCGATTGACCATTTAATAGTGACCAGTCAAAACGTTGCCCGCTTCCACGTCGCGGGCCGTTGTCTAAAACGTATTTTATCAACGTGCTGAAACTCACAGGCAGGCAGGGTTTTTTCACCCGACGCTTAATGCTTTCCAGATGGCAACATGTGCTGGCAGAGCTTTTTTCACGCAGCGTATCGATACAGCTGTTCTTCATTACCATGCAGTTGCACTGCCGCCAGCGATAACACCTTAGCTTTGTCCGCCACATCGGCAATATCGTCATTGCGACGCCAACATACCTGCAACGGTGCCGCAGCCGCATCACTTCCTGCGCCTGTTCAACGTTGACGCAACGCGGTGATGCGCCAGACAAAATCAACCCACCGTAAATCGCGCCCCGCGTCATAAGCTGCTTTAGCATCTTGCCCACGCGTCAGCCACATCTTATTCTCACCCAGCAACACCCGGCGCACGGCGGCGTGCAAAATGGTCATCAGGCCATCAACCCCAAACCAATCAGAAAACCGTCGCGAAGTGGCTTAACTCGCGCACCTGAGCGTAAGTGATCCCGGATTCGCTGATTACCGTCCGGCGTTTTTGTGCCCCAGTTTCGGCGCAAGCTCGCGGGTACGGTTTGATCAATCGACAAATCGCCGAGATCGCGGTTGTTGATGCCAACGACCTTTGCTCCCGATGCAATGGCGCGCTCCTGTTCCTCTTCATTACTGACTGGATCACACCGTCTGACGATGCTGACGACGGCGGGAGCAAGCTGGCGATATTGGTCGTCATCGAGTACTGAAAGCATTAATAAGCAGGCATCGGCCTGGTAATGACGCGCCAGATAGATCTGGTAAGGGTCGATAATGAAGTCTTTACATAAAATGGGCTGCGGGCAATATGGCTGACAATGAGGAAGGAATTAAAGCTCCCCTGAAAATATTTCTCATCAGTCAGCACCGAAATTGCCGAAGCGTAATGTTTATAAATGGCGGCAATGCGTGCTGGATCGAAATCATCACGGATCACGCCTTTTGACGGCGACGCTTTCTTGCACTCCAGAATAAACGCCGTGCGCGCACCCTGTAGCGCATCATAAATATTCACATATAGCTAGAACCTTCGTTGAAACTGGCCAGCGGTTGCTGCTGTTTGCGGGCTTCTACCCAAATCGCTTTGTCTGCGACGATTTTCGCTAAACGGTTTGCGTCGTACGTTCGTCCTGTGTGACTCTAGTATTTAGTTCCTCGTTTCTTCTTCTTCCAACAGAGAAAACGAGGAACTAAGCGCGCCACTCAATGACCGGACCACAAAAGACACTCAAAGCGTCTCTTTTCTGGAATTTGGTACCGAGGTCCGCACAGGTGGATGCGGACCAAAACGAAAAAAGGCCCCCCTTTCGGGAGGCCTCTTTTCTGGAATTTGGTCCCGAGACACTAGGCCACACGTTCAAGTGCAGCCGCCAGGATCGGTCCGTGGGCACGGTGGGATTTCCAACTCGACCGCATAGCCTTCAGGAGTGAGTTATGATCCCAACCGACAACTGAGCCCTGCCAAGCGGCACCAGATTTCTTCATTGCAATCCCCTAACCCAAAGGTGGCACTCAGGGGAAGCGCAAACTGCCCTGCAACGGGAGCGTTGGCTTCATCGCTACTTAACCATCTTCCATCTTCTCCTCTTTCTCTAGTAAAGTGTTTAGTTCCCCTCTTGCGTCCTTCATAGCTTAATCCGAAAAGTTCTTTCGTAGCTAGCATAGTCCCTAGGACTGAGCTAGCTGTCAACTCTAGAAGCGGCCGCGAATTCCAGAAATCATCCTTGAAAACTCAGTTTTTTTGTGAATTCTTCCTCGTGATACGCCTATTTTTATAGGTTAATGTCATGATAATAATGGTTTCTTCAACGTCCAGTAGCACATGGAATAGACTGGATGGAGGCGGATAAAGTTCCAGGACCACTTCTGCGCTCGGCCCTTCCGGCTGGCTGGTTTATTGCTGATAAATCTGGAGCCGGTGAGCATCAGTCTGTGGGTGCATTTGCAGCACTGCGGCCGGGTAAGCCCTCCCGTAGCGTAGTTATCTACACGACGGGGAGTGAGCGAACTATAGATAAAGCACAATAAATGGCTCGATCAGTCTACTCACTGATTAACTCCGTATTGTTTAGACCAAGTTTACTCATATATCTTGATTGATTTAAAACTTCATTTTTAATTTAAAAGAATATAGGTGAAAATGCTTTTGGATAAATCTAGTGACCAGAATCCTTAACGTCATTTTCGTTCCAGCTGACGTCAGACCCCTTAATAAGATAAAATCTGTTCAATCGTTTTGGTCTCCGCGTAATCTTTTGCTCTGAAAACAAAAAAACCGCCTTCCGGCCATTTTCGAAGGTTCTCTGAGCTACCAACTCTTTGAACCGAGGTAACTGGCTTGAGGAGGCGCGGTTGCGCCAAAATTTGTCCTTTTCGGTTTAGCCTTAACCGGCGCATGACTTCAAGACTAACTCCTCTAAATCAATTACCGTCGAGCTCTGCCAGTGATCTTCTTTTCCGGGTTGGACTACGAGACGATCAGTTACCGGATAAGCACA
+
''*,)+675.-,-018'''(+**+,,*+0++5BF6666C@@@93344,@>888*(((2/.,/02:::><+**+.((()((%%$#$$%&&%%%',-022/0/,**'&#$$$######&%&&889:<=32../2:8473313--./DEF=99650($$$%''&%%%$$$$90//067510%%%%%&'(-((5:<1///062,))().,'%%%''&&&&&%#%372.,,+*&$%%')(()0;@@==??EE???<>=<=>>10*'&),-64)%'&%%%$&&$%%%&&&$$%%%&&&(('&%$%'(('(/1-./;<ACFFFFEEJ0BDC>>=<<>@@>3223-,,--,,-..0+,+*/)(((&*))'''&)(%%$%')'%'''&+7745=>A0(((*-'*()&%$##$$(..88@@ACBEFCGJH=<<=DGGGCBAAA>@@GHEC?)'%%&()''''/212****014.-,-,,%%,-,**5:<...+**'''(2=BACED@BCBFJJJJJJJJEFEEIJGFE3223JJ@ED9FEDJHJF5556DAD@>>>@@ABA@AEHJFGFEJIHHEDFDHDEDCHGJGIIEGFDFFJABBA2112,)))(('&().-)*+9EDJDJJJJIJJJFGGC>;:445****-120,++(('(../))*1;6-,+,.34*(((101DGJEEEJFFGIJJJJJIEGDABJ4444>?@D@AACHJJHGJJHGFJIBDA3)'''&('++)))))),212256--+-,,+*+..-((22%%%**'&&&&&''3?>4BICG;EF?=@CDJIIFGGJJJ50((/11**+))+*'%$$%&,.//3//,../59:FJ564**,==93//../3.,**((%%'*)*'''%%%&*&''&&(,--/12?>.......;<::987760'(''23,-.567<>@B3*)))(5579?>8767DA?9;=CFJ?<;B1112@2.-*(&%&(37./<?@?@FECHC=>=;@>;)EHJGGJJ>>==BA<,+)(%$$$'(30102222;?@AFEEB:877:;FDDJJGEFAA@&&&'%##%&&&&',,-+()))*12.++'$$$&(---12223<EABC>?;88:<77==A?AB7((88FFGD;545CC@9656:;EFD<<7544482220,,..99<<;8=88F=<<433--,,+)),-124AEEJGGGJHHHIHDAG2+,*()(()''(+0111411//..3=,+++.,')12111<?9C;4<<A@GGJDDDD:::;EEEGA<:89HH:98343389?BJBCC7656=>EDBD=654'''%%%%'()*&'''5/..13564GCDBBB?>A?799-*(()67@BA:DC??@0001....****////340121--)'&%%%##$''(().,,*&12;DBE4444AA<6//)12*431((('**1,--+1>??@A@@@DGCDDDDCCED00.0.-+)%$')&&&)(+((&'&%'&*+..--//12125689566FE?/'&'&,+*''$$%%&&&%&)--./7?9999?@@AABFG@@C;;:HJDBCA@BGEDEBFD::::=<<<8((7)&%%&)(()&&&)*)))('((*.../:;<<EDB<?@A@AA@EBDHCCCCD=<;;=@?;<<>---.?>:877666<@99952,++,.775**)+*)))/1++,,/..+++,/+'&&&((()-/%$$&''(')*)*''*--.119FE97:;<:77>==9943234%$$$%%$$#####$$&$###$%%&&&'''''+,---%%&)&'''(((%%&)*3/(%'5577641200510.,--1>?><:<:3---,--/487799;@A=A@-,,,/,+,-4710.'')22'''/5222-+''&&&'&%$##$('''&()&')&&'&$$%#$%#$$#&'()))))1234434*))*45ADHHJ<<<<DA@A:95320--+++,,,.('**&&'&''((('',-,-))*=<==DEGEEJFGJ@@@==;:<@@FFEJH8778H<<9310/0211,,,,:9:;BB7544**/.,-;:9@EAB@EB><=85563---.896534....:::<>=<;<=??>>>EFHCAC>:>C>:---*''')78975-4&$%%%&)*,=9898810)''+-&'&&.**)111::7766:622=:;5,,*+-)())(022233/./2+++3/);=9999AEBIDA@CBCB=;88@?100153/'(-+**+-..-,-*)*,''&&&+,2122244661(((9AEAA@ACFFJJJJJJJFJ::BBDDDEE:::::615779@<>>>BA<;.531/C871-'&''/12921106753,)*)))('))*'%&()****)))&(/7888===A6++&&(((&$%%&&),+4:FJIJEBFB@)===?CDDEIJJEJHJHBCD;;;43223&&&'*,/45,+++38''')-)%%&&00),))))00155?AADDEJ899B@BB<<<<JBJHB<=<<874,'((0?EBBAD9=>>J@@JEJJJHJJJJJIJEJGIJJJ>??<>><>==77744+++())((((((&'*((&*++'''(8000/))++++(((*$#%%&'''(,-01/554++.0257;:;;<;;<.-,0+*,*).*?<>GCBA@;:;<:A=:910'''&'&%%&&,**2473422?;666?DD@;9876899;@993233('((94222999:+++,0/+''&$$%'(---/974122798211;=><=A633201.()))<87845510+**'&')))()(&&(56BB@BC6555*)%&&&&%&)'*('&%'&'(--456D@@C@@@32*(*)*-02989D444221..2***+*1(&$$%0;=868AGGABCAJJGHJHJJGHEG<;;<EGJJC211----/54307787,,++++,1>ABEHC?>>>IHJFHIEFEG?51CHBAECEI))))7;5...-&&&''&'/0899////+))'-*)))'+*/5.))()-:;;=>AJJGBD6678DJGJIHGIJJJEGDEFIEJCECCBCIFGFCJ???>>?EHHIGHGFEGJ8889?76,++((&&*)*+266,++,...>?D((((31-,+,79999;=99::<<3231234500//248556623//10/..-.88;?CC=544''&&,/3+*25-'&$$&$$$$$$$'(((+*0<.''**,++-,*%%%4578=ACIIABA@IJBDIFJ@?BCJCBA@@BABCDABB@88@9CEIJJFIJDBDBBG,,,,202;6568?=>//)((((((,%%&%+,,100&%$%######&+++,,.'+''*.3=:;:19:22/*'%%&%&&'.:::;CBCEEJIJJABBAB?@?000.++*&&&&%%%%&&&%&(('''%%%'&&&.,,-11/.000*)(%$&&'&$%&&''&'(((-/-.-/2244?<:;@AB>:8<;>??>-,,0:GIJGFGEIFBBF@33359>7---)(()6...)(**,(%%%%&((('$$%&'),/0FCFEBCCB>7455993222'&&&+,))&$$$%&%$$%%%###%'('&%&&%%''''++))(+)(((((,*((''**2:;320+)&'$$%%()&--*(()-.13001268=???>@EEGEFDJGA@;;8312/(**(&(*.6555??-,**--:=FGEIIF@@@2(()+FHB10-*%%%%%$&&+057666335:<;;=?988?4333>6776::3))))(,,,0&(''''*'.04::;</)>>>11226DDEDCBA<::;;?;532;>3DHDEEEFJEECCBDD9879GBDDDFC>=0/-(&$''346444334686677@@CBAD=<<9:20000;.---//.**++68<<>@;99:ABE99678:<<521,,,+%$&-.((%%%$$&(+25('&%((-',)%%%+236CGJFCCDFFGFFJFEC>6555(((),***9;B221+*)%%%+0//.*+0114.-**+(((/523:::=?8,,44''>AIFHFDC8887443---(('%''378>>=89:212=74457;86..::@BCBBA<::?AACDBBJFFD@;:9:;;;>?AC??@0/..+*%$$$%&$%%&&&((''*)'*''),-.+*$$$%())(1669@@A98417/)'$%')))-47889??5431/,,+'%$$%$&&&%&((%%%(**++/(('*)&#%*&&&''%%%'&&&&(%%&&---*****-*)))&',-1+.*%%$$((%(35:=<76535323.&%%$%%&&+(()(458,,,+2358DDAA<A?9::GG,,,++((,,,.-)(($$$(22'&&&**)&&%$$%$%&(*&&&&)%$$$)-,,(&%%&.+++*()/0--,,*,,//*.**90+)%((*002/.1568540001887=::;=E/---0'&&&)+--234))**=AA@A@BACA433DJIGDE99767'%$%',,,+-0/-..39:<5577889????ECCEEGJEJF@AAAA@@@?DGEG?>???,((+*++'')''''&&%%&&&05+++*.--01783**)-0'%&*+-+/:;9<<766689982&&'(*+,,.''(4.0/./4<----;<=9'&&&&'*.'%%('&&&+'%$%%$&&&,,1,+,*/-,-042/-,,-1)))%%%%**10*))(&%%%$%$
@Glass_T7V_12_D3_12_9_13
TGTGGCGCAGAGGGCTGGCGTCAGCAGAATATGTGATACAGGATATATTCCGCTTCCTCGCTCACTGACTCGCTACGCTCGGTCGTTCGACTGCGGCGAGCGGAAATGGCTTACGAACAGGGGCAGAAGTCCTGGAAGATGCCAGGAAGATATTTAACAGGGAAGTGAGAGGGCCGCGGCAAAGCCGTTCCATAGGCTCCGCCCCCCTGACAAGCATCACGGAATATCGTTCGCTCAAATCAGTGGTGGCGAAACCCGACAGGACTATAAAGATACCAGGCGTTTCCCTGGCCGCTTCCTCGTGCGCTCTCCTGTTCCTGCCTTTCGGTTTACCGGTGTCATTCCGCTGTTATGGCCGCGTTTGTCTCATTCCACGCCTGACACTCAGTTCCGGGTAGGCAGTTCGCTCCAAGCTGGACTGTATGCACGAACCCCCCGTTCAGTCCGACCGCTGCGCCTTATCCGGTAACTATCGTCTTGAGTCCGAACCCGGAAAGACGTCAAAAGCACCACTGGCAGCAGCCACTGGTAATCCATTTAGAGGAGTTAGTCTTGAAGTCATGCGCCGGTTAAGGCTAAACTGAAAGGACAAGTTTTGGTGACTGCGCTCCTCCAAGCCAGTTACCTCGGTTCAAAGAGTTGGTAGCTCAGAGAACCTTCGAAAAACCGCCCTGCAAGGCGGTTTCGTTTTCGAGCAAGAGATTACGCGCAGACCAAAACGATCTCAAGAAGATCATCTTATTAAGGGGTCTGACGCTCAGTGGAACGAAAACTCACGTTAAGGAATTCGGTCATGAGATTATCAAAAAGGATCTTCACCTAAATCCTTTTAAATTAAAAATGAAGTTTTAAATCAATCTAAAGTATATATGAGTAAACTTGGTCTGACGATTTACCAATGCTTAATCAGTGAGGCACCTATCTCAGCGATCTGTCTATTTCGTTCATCCATAGTTGCCTGACTCCCCGTCGTGTAGATAACTACGATACGGGAGGGCTTACCATCTGGCCCCAGTGCTGCAATGATACCGCGAGACCCACGCTCACCGGCTCCAGATTTATCAGCAATAAACCAGCCAGCCGGAAGGGCCGAGCGCAGAAGTCCGTATGCCAACTTTATCCGCCTCCATCCAGTCTATTCCATGGTGCCACCTGACGTCTAAGAAACCATTATTATCATGACATTAACCTATAAAAATAGGCGTATCACGAGGCAGAATTTCAGATAAAAAAAATCCTTAGCTTTCGCTAAGGATGATTTCTGGAATTCGCGGCCGCTTCTAGAGTTGACAGCTAGCTCAGTCCTGGGACTATGCTAGCTACTAGAGAACTTTGGATCAAGCTATGAAGGACGCAAAGAGGGAACTAAACACTTTACTAGAGAAGAAATGCTCGATGGGTCAAAGTAGCGATGAAGCCAACGCTCCCGTTGCAGGGCAGTTTGCGCTTCCCCTCGTGCCACCTTTGGCTTCCGGGGATCGCGTACGCAAGAAGATCTGGTGCCGCTTGGCAGGGTCAAGTCGTCGGTTGGTATTGCACAAAACTCACTCCTGAAGGCTATGCGGTCGAGTCCGAATCCCACCCAGGCTCAGTGCAAATTTATCCTGTGGCTGCACTTGAACGTGTGGCCTAATAACTCGGTACCAAATTCCAAGAGAGCCTGCCGAAAGGGGGGCCTTTTTTCGTTTTGGCTCACATCCACCTGTGCGGACCTCGGTACCAAATTCCAGGAAAAGAGACGCTTTCGAGCGTCTTTTTTCGTTTTGGTCCATCGAGTGGCGCGCTTAGTTCCTCGTTTTCTCTCGTTGGAAGAAAGAAACGCAGAAACTGAAATACTACGTCACACAGGACTACTAGATGATGCAAACAGTTTTAGCGAAAATCATCACAGCAGAGCGATTGGGTAGAAGCCCGCAAACAGCAGCAACCGCTGGCCAGTTTTTCAGAATGAGGTTCAGCCGAGCACGCCGGACGTTTATGATGCGCTACGGGGTGCACGCACGGCGTTTGTTCTGGAGTCAGAGAAAGAACGTTTCGCCGTCAAAAGGCGTGATCCGTGATGATTTCGATCCAGCACGCATTGCCGCCATTTATAAACATTACGCTTCGGCAATTTCGGTGCTGACTGATGAGAAATATTTTCAGGGGAGCTTTAATTTCCTCCCCATCGTCAGCCAGATCGCCCCGCAGCCGATTTTATGTAAAGACTTCATTATCGACCCTTACCAGATCTATCTGGCGCGCTATTACCAGGCCGATGCCTGCTTATTAATGCTTTCAGTACTGGATGACGACCAATATCGCCAGCTGCCCGCCCAGTCGCTCACAGTCTGGAGATGGGGGTGCTGACCGAAGTCAGTAATGAAGAGGAACAGGAGCGCGCCATTGCATTGGGAGCAAAGGTCGTTGGCATCAACAACCGCGATCTGCGTGATTTGTCGATTGATCTCAACCGTACCCGCGAGCTTGCGCCGAAACTGGGGCACAACGTGACGGTAATCAGCAAATACCGGCATCAATACTTACGCTCAGGTGCGCGAGTTAAGCCACTTCGCTAACGGTTTTCTGATTGGTTCGGCGTTAAACGTGCATGACGATTTGCACGCCGCCGTGCGCCGGGTGTTGCTGGGTGAGAATAAAGTATAGCGGGCCTGACGCGTGGGCAAGATGCTAAAGCAGCTTATGACGCGGGCGCGATTTACGGTGGGTTGATTTTTGTTGCGACATCACCGCGTTGCGTCAACGTTGAACAGGCGCAGGAAGTGATGGCTGCGGCACCGTTGCAGTATGTTGGCGTGTTCCGCAATCACGATATTGCCGATGTGGTGGACAAAGCTAAGGTGTTATCGCTGGCGGCAGTGCAACTGCATGGTAATGAAGAACAGCTGTATATCGATACGCTGCGTGAAGCTCTGCCAGCACATGTTGCCATCTGGAAAGCATTAAGCGTCGGTGAAACCCTGCCGCCCGCGAGTTTCAGCACGTTGATAAATATGTTTTAGACAACGGCCAGGGTGAGAACAGGGCAACGTTTTGACTGGTCACTATTAAATGGTCAATCGCTTGGCAACGTTCTGCTGGCGGGGGGCTTGCGCAGGCACAGTGGCTGGTGGAAGCGGCACAAACCGGCTGCGCCGGACTTGATTTTAATTCTGCTGTAGAGTCGCAACCGGGCATCAAAGACGCACGTCTTTTCGGCCTCGGTTTTCCAGACGCTGCGCGCATATTAATAACTCAGTACAAAGACGAACAATAAGACGCTGAAAAGCGTCTTTTTTCGTTTTGGTCCTTTGAAGTTTAGGGGATAGTCCAATTATTGAAGGCCTCCCTAACGGGGGGCCTTTTTTTGTTTCTGGTCTCCCTACTAGTAGCGGCCGCTGCAGTCCGGCAAAAAAGGGCAAGGTGTCACCACCCTGCCCTTTTTTCTTTAAAACCGAAAAGATTACTTTCGCGTTATGCAGGCTTCCTCGCTCACTGACTCGCTGCGCTCGGTCGTTCGGCTGCGGCGAGCGGTATCAGCTCACTCAAAGGCGGTAATTTACCAATGCTTAATCAGTGAGGCACCTATCTCAGCAATCTGTCTATTTCGTTCATCCAACGTTGCCTGACTCCCCGTCGTGTAGTAAGCTACAATACGAAGCTAACCTGGCCCCAGTGCTGCAATGATACCGCCGAGACCCACGCTCACCGGCTCCAGATTTATCAGCAATAAACCGGCCGGCGGAAGGGCCGAGCGCAAGTGGTCCTGCAACCCGCTCCATCCAGTCTATTAATCTGTACCGGGAAGCTCTCGAGTAAGTCATTCGCCAGTTAATAGTTTGCGCAACGTTGCTGTTGCCATTGCTACAGGCATCGTGGTGTCACGCTGGTGACTAATGACTCATTCAGCTCCGGTTCCCAACGATCAAGGCGAGTTACATGATCCCCAGTGTTCTGCAGAAAATGGCTAACTGGTCCTCACGATAAGGTTGGTTAGGTCAGTGGCAGCGCGGTGTATCACTCATGGTTATGGCAGCACTGCATAATTCTCTTACTGTCATGCCATCCGTAAGATGCTTTTCTGTGACTGGTGAGTACTCAACCAAGTCATTCTGAGAATAGTGTATGCGGCGACCGAGTTGCTCTTGCCGGCATCAATACGGGATAATACCGCGCCACATAGCAGAACTTTAAAAGTGCTCATCATTGGAAAACGTTCTTCGGGGCGAAAATTCTCAAGGATCTTACCGCTGTTGAGATCCAGTTCGATGCAACCCACTCGTGCACCCAACTGATCTTCAGCATCTTTTACTTTCACCAGCGTTTCTGGGTGAGCAAAAACAGGAAGGCAAAATGCCGCAAAAAAGGGAATAAGGGCGACACGGAAATGTTGAATACTCATATCTTTCCTTTTTCAATATTATTGAAGCATTTATCTTTCGGGTTATTGTCTCATGAGCGGATACATATTTGAATGTATTTAGATCACGCATCTTCCGACAACGCAGACCGTTCCGTGGCAAAGCAAAAGTTCAAAATCACCAACTGGTCCACCTACAACAAGTTCTCATCAACCGTGGCTCCCTCACTTTCTGGCTGGATGATGGGGCGATTCAGGCCTGGTATGAGTCAGCAACACCTTCTTCACGAGGCAGACCTCAGCGCTAGCGGAGTGTATACTGGCTTACTATGTTGGCACTGATGAGGGTGTCGAG
+
)((%&(''&'&%'&%')('&##$.29<EEDBB::967222145>>>232/1./34452633201:;C@@>=<DCEBBAIGA@ACGEFG>==>JIJJJAAAAB>9:DHD?<=>>B7678*)))44/-,,)$$&'/279=:978/,-003-,,,''((3@@@A@FJJJCBBADCHE>>>>HJDJJIJ?66600.>,,,,-*)));=CFGD@BC1/-.))().(&%%&(&&('&&&&6:30015766;A@@ABACC?>66../.4>=JHHIJDCD@:9>>9?>6+)()*+22-,+)'&%%%&%8;@CGIJJIGD>6JE@5@:<<CFIDA>>?@EEE@<@CED?>>?HHJHJJJJJGJJJJFJIGJJJFGJFDFHJIFJGJIHIFHAA@<1.--'&%'&'((('',***7;>ADBDAAHJJJIHHFJJJHAA>=@AA@JJJ???....>?DDJJJJHJFJHGDE<?>?EFG=:998877:576.-,,1:+))(/4)*))+.+&%%+++-5595581,,,<EGDH:99;A<<89<20-))'')*.,,-?CFJJ<<==CJGEJJGJJJJJJJDDDEJBBFJJHCEHGE>EHIJIJF@><=>=<<DDDDAAAA860,,-.00127:9EJJDIJIE@>9:3234<;754/23,+++'(00..668760279FJJFJHJGEBGJJHFHG<<0.84++*-?+'&&)77596434365679DEJJJEGJHC97754/.-++)),++2/12@==>=@EGFFJGDHFJFEC=<=?IDDGB7>?IIBDC;;;<F@;=B)2)-*+++.--+-,-042<4-))7?@A=>@??73320+(('*4468CAACJJIFJJJHGGJJJJJJC@BFFBBDBDEEFFBA?>?DC=<<<=555<5+**%%%+,%$$%&(*1,,-??AB=??AJJJIDGDCIG=<:;BF=<<<;;:8<:50011789<<>D:;:<?>***+ABCBFEBC:9;==EFJIJJJFEG<<<<<:2('&&&%+//*'&'/''75;::=9343449766:7822.21218879646;<CDJIDFDCFJ=;<?FEIJJJHJHBJFFGEGJHFDJJGJHG@9))61A>B@><70---/07(&&+++,,-*+-//0((>?BJ=6334===BG;GFB@?<<==>==B;<667:75***+771,,,,/.',,,097<??BDCDCCGJJHFJFEEGFF7655:CJHHEDIGJEE?=<5555875371081000:225>GGEEJCCCB=>>@BEBHHGJGAA@B/-..6-19<JJJJHIFGEED=0..'311<>ACDEI888866569887.+*+0168967766,++++--((((.00127&%%(.-++///CCCIJHIJHHFEFIEDEEFJHJEAEFB><<J==<-&%')*(''(()*,&&&)''(+,+*+,.--.5?FFBBABA;:;<GJCFB=FJHGJJGJJJFFFJGD,,,,;5976+%$%36111/82(+++*&%$%(:97821/01154520.,)*'(---./00///748=DJHJG@=;9?3340000=EHJG@@ABJJEJJIFGFGJCBA<0,+,.020/0/00+*((')))'&''+66***23BECF@?@ACJJJHJGJHJGDFHGGFEJJJEEJJIJGJEJGHEECFG22211112.-'++1,,34=88700165877;:<=:=CEGJCDAA?>@EA@@<-,,.7B,,+))&&*,--.AAC;B77=96466.---400/CEAD@@=>3,-?CDEFIFAFA?H432278878<88;=:666:>3335C<EGFGHJIJHJJHIJF?BAEDDEJJIJIJF@;9100=>;9<645.)-*'%'&&'(*)((+,-.1+)(&&(((2<@A<;>>CDD>>22345;:77502.&&%%''%%%&&&())*'&%%&$$%&&'&'&--+,-/1,**-)+9;:>EEIFGIIGJFJJH@=;<;<=436321///6=BB@:;9864....0.,,-56100----*))55699=>C><=92,,,=>43'''(,,*+,,+*'%%('))'(()$%%''',,*'&$'&&&&&))+9@@@AIDDFBB333392)'&+6;<;<81112JIGDHFHFJEJJJJHD@<<<FFE//089:84467=91199CGJJJHIJIHJBDDJH76653+)*.(((((///-./11+()*(&)00767<4433256:>;777>;((((8712119;;F????JJJJIGIGHGJJ=<;0,,=<=*''*+155*+0,---/<:;>@DEFFJ=>=32,*/:;BABFCCCEHHFGDEFCGDDJHHEHJJJDBCDFFFJ@ICECA?@A@ACCIEDC<7328'&&')666+001?@<BAC4444@>AA?<<333@BCECDCC?>9::CDGHIDGJJCHFHGECBDEIHJJGHEJCGJHGJJIEEICJJGC?3322;CCCECCAA@AIIGJ9999DIEFGFDEDJHHIIJJJJ@@?AGBBA<;:788=;E@@FE<HDEFFJFIJJEFFEIHHGJJJHIJJ>=>=BAEHEFIBCB0&&&&,+)))**+66==<=<653/+,--.-,-.7<>>>=;787449;HE@HD:DFEFIJJGGGJJ?=96550((((&&')*)&&'&&&%%%&'(1/0/1;6;::<=CBIHHJJJIFECJIIJHGGJI5555/-,,++&%%%%%$####$%+5:99:9>==A@?7JFHEHCFJHDJIJJHFHJHJJJJJJIJJJHJDAB?@@GGGJJJJFJIFJJJJJHHJGJJJGJJHGJECBBCF?8('&&**,23+<BCCCBCGG==A<>=96678:<>8633366*&+,(0.//////856>HJDCCBC?EBB@:<<BED@CA?BCCDFDGJJJEEEE@@<=:>?EJJJHJHJJJJJJIJJJJJIHJJJHJFJIJIHHGJJJJIGJFJJJJJJJJGJJDHJDJIJJJJJJJJFHHJJJG?=9751?>>CIEGJIFIJIHJIJHFJJEI>=533588;4334;EF@BB@@/-,(**2)@ACFCEDEBBBJFJJJJJJ;::;==9:=?FBBBC::::>>3265=6/'$&*'()+->IFGA@@@C.--->?JJGDDDBA?==?&&&'++23100.+--,,&&&()+,*,+*1@A=?3...-%$$&')*--.*+,((('%$#%-.498788?@>>AEFJJJJIEJJJHJHDI:667<BG@@?EDHHEJAB=88783231229BBCA??<77439...885455546)'''?EEGJIEJFIJGJJJHJJHGCECD?><=<6670///1&%%'+((*+42228:CEE>>=?AAA@=CEHGJJHIFDJJJJJE>@DJJ@@@AC>:7///;999567<CB?+***=899@><;;=ABB?@C@????@?>@@JI@@=;CB>JD@@<>?>@>?DGJIIGJIDH@??@EHFJFJIECBBCGDECFD?:?CE@7568B@??BBCB:8776::=?:;<89:8@EG==>0+>FJFGEDDHIE::7/../2)5::@DACED@=?>?CCJ@GJEFJHJJHJJJJFJFJFD@?30120001@BAAEJJJJEEGEHFCDDHHGJJHFEFGHJJJJJJJJJJJECADBJGIJHGEIHJJGFHGIFJIJBA@@??BA33>;22202232201550//0266,,.*)),-9FFCGGGJB<=;;>;000B)))(((((%'&&'%%%$&'(*'&%%%&/5566/.-.2932/03;AC99845*&%''(*31=<;=<@CAAAAFHI655598086443566677::)''(('&'-/398;5;0..-/.,''%&&''&&&&%$$%'&)*(+-5:5352..-*+*00(((,))*)./1*)'(&%$&,-100/1&%%&%)()-567BGJC@BAIEDIG9885544.''(=@AIDJEJEJ::::@>999:BADFGJG>=<;<0,++''&%%'&$$%$&22120/.--./GD>DCABC88886556;--,-++/4645748=<53(((3&%%&%$$',,,)()*$##$%&%(''&$$#$$$$#$#&$$$$$$$%$###$%&%$$$&$$$%''(368858<DEFHFEEGGJHFJJHJJGJIHJJJJEDJHGJJJGJGJJIHJGECB>>CEC@BCEJGFCEJHFGD@;:4****))'*+,9697798;;66334455<===JJGJJJJJFJIHEEEFDD?>,*.*,/'.,**))--((0279FEDEEBBABGEIGDGEDGJFJJGJJGIIGJHIJJIJIFDIDGJGEIJJIJ>?>;EB9<;9::-((/-'&&'015;<CBGDD8AF=CDA?@<:235:.---:;8754++*+//,-/-///;<=CC?AACEDJE@=7=CDBBCC641,('(.*CCJEFJJJJFIE889<==<<433;EC88>>GEAA>@?JHA@>AF555IFFI<8=620145;7611./00CBGE?:0'&'',)('(+)()+0-)029A@B=9;;;;;:@B44212.-+244110/*29<JHFJIGH@>5--(('%''5;;<<=>=>>?JGGJIGJJHA----<:78??>==:?+<<333/00**((,76554>BFJECDBFIJJIHJE:777EDJGGJ@BB@JDD11.../52''&+,*('&'&)8::556>?BGDFDCCCECABCDCA0000AC@J<<<<544566560//002CB>832..///...011;AAB=7454DDDJHJJJJJGJJFGHHHJEDGEDD:989=>99:?@EJHGJJHGFJHGFHJIJJJJE@@@@JFCF1&&%
@Glass_T7V_12_D3_12_9_14
ATCAAAAAGGATCTTCGCCTAATCCTTTTAAATTAAAAATGAAGTTTTAAATCAATCTAAAGTATATATGAGTAAACTTGGTCTGACAGTTACCAATGCTTAATGAGTGAGGCACCTATCTCAGCAATCTGTCTATTTCGTTCATCCATAGTTGCCTGACTCCCCGTCGAGTGTGAGATAACTACGATACGGGAGGGCTTACCATCTGGCCCCAGTGCTGCAATGATACCGCGAGACCCACGCTCACCGGCTCCAGATTTATCAGCAATAAACCAGCCAGCCGGAAGGGCCGAGCGCAGAAGTGGTCCTGCAACTTTATCCGCCTCCATCCAGTCTATTCCATGGTGCCGCCTGACGTCTAAGAAACCATTATTATCATGACATTAACCTATAAAAATAGGCGTATCACGAGGCAGAATTTCAGATAAAAAAAATCCTTTAGCTTTCGCTAAGGATGATTTCTGGAATTCGCGGCCGCTTCTAGAGTTGACAGCTAGCTCAGTCCTAGGGACTATGCTAGCTCTGAGAACTTTTCGGGATCAAGCTATGAAGGACACAAAGAGGGAACTAAACACTTTACTAGAGGAGAAATACTAGATGGGTCAAAGTAGCGATGAAGCCAACGCTCCCGTTGCAGGGCAGTTTGCGCTTCCCCTGAGTGCCACCTTTGGCTTAGGGGATCGCGTACGCAAGAAATCTGGTGCCGCTTGGCAGGGTCAAGTCGTCGGTTGGTATTGCACAAAACTCACTCCTGAAGGCTATGCGGTCGAGTCCGAATCCCACCCAGGCTCAGTGCAAATTTCTCCTGTGGCTGCACTTGAACGTGTGGCCTAATAACTCGGTACCAAATTCCAGAAAGAGGCCTACCAGAAAGGGGGGCCTTTTTTCGTTTTGGTTCCGCATCCACCTGTGCGGACCTCGTACCAAATTCAGAAAAGAGACGCTTTCGAGCGTCTTTTTTGGTTTTGGTCCATCGAGTGGCGCGCTTCACTTCCTCGTTTTCTCTCGTTGGAAGAGAAACGAGAAACTAAATACTAGAGTCACACAGGACTACTAGATGATGCAAACCGTTTTAGCGAAAATCGTCGCAGACAAGGCGACTCGGGTAGAAGCCCGCAAACCAGCAGCAACCGCTGGCCAGTTTTCAGAATGAGGTTCAGCCGAGCACGCGACATTTTTATGATGCGCTACAGGGTGCGCGCACGGCGTTTATTCTGGAGTGCAAGAAAGCGTCGCCGTCAAAAGGCGTGATCCGTGATGATTTCGATCCAGCACGCATTGCCGCCATTTATGAACGTTTCACTTTCGGCAATTTCGGTGCTGACTGATGAGAAATATTTTAGGGGAGCTTTAATTTTAGGCCCATCGTCAGCCAAATCGCCCCGCAGCCGATTTTATGTAAAGACTTCATTATCGACCCTTACCAGATCTATCTGGCGCGCTATTACCAGGCCGATGCCTGCTTATTAATGCTTTCAGTACTGGATGACGACCAATATCGCCAGCTTGCCGCCGTCGCTCACAGTCTGGAGATGGGGGTGCTGACCGAAGTCAGTAATGAAGAGGAACAGGAGCGCGCCATTGCATTGGGAGCAAAGGTCGTTGGCATCAACAACCGCGATCTGCGTGATTTGTCGATTGATCTCAACCGTACCCGCGAGCTTGCGCCGAAACTGGGGCACAACGTGACGGTAATCAGCGAATCCGGCATCAATACTTACGCTCAGGTGCGCGAGTTAAGCCACTTCGCTAACGGTTTTCTGATTGGTTCGGCGTTGATGGCCCATGACGATTTGCACGCCGCCGTGCACCGGGTGTTGCTGGGTGAGAATAAAGTATGTGGCCTGACGCGTGGGCAAGATGCTAAAGCAGCTTATGACGCGGGCGCGATTTACGGTGGGTTGATTTTTGTTGCGGAGCATCACCGCGTTGCGTCAACGTTGAACAGGCGCAGGAAGTGATGGCTGCGGCACCGTTGCAGTATGTTGGCGTGTTCCGCAATCACGATATTGCCGATGTGGTGGACAAAGCTAAGGTGTTATCGCTGGCGGCAGTGCAACTGCATGGTAATGAAGAACAGCTGTATATCGATACGCTGCGTGAAGCTCTGCCAGCACATGTTGCCATCTGGAAAGCATTAAGCGTCGGTGAAACCCTGCACCACAAGTTCAGCACGTTGATAAATATGTTTTAGACAACGGCCAGGGTGGAAGCGGGCAACGTTTTGACTGGTCACTATTAAATGGTCAATCGCTTGGCAACGTTCTGCTGGCGGGGGGCTTAGGCGCAGATAACTGCGTGGAAGCGGCACAAACCGGCTGCGCCGGACTTGATTTTAATTCTGCTGTAGAGTCGCAACCGGGCATAGAAAAACACACGTCTTTTGGCCTCGGTTTTCCAGACGCTGCGCGCATATTAATAACTCGGTACCAAAGACGAACAATAAGACGCTGAAAAGCGTCTTTTTTCGTTTTGGTCCTTTGAAGTTTAGGGGATAGTCCAATTATTGAAGGCCTCCCTAACGGGGGGCCTTTTTTTGTTTCTGGTCTCCCTACTAGTAGCGGCCGCTGCAGTCCGGCAAAAAAGGGCAAGGTGTCACCACCCTGCCCTTTTTCTTTAAAACCGAAAAGATTACTTCGCGTTATGCAGGCTTCCTCGCTCACTGACTCGCTGCGCTCGGTCGTTCGGCTGCGGCGAGCGGTATCAGCTCACTCAAAGGCGGTAATTTACCAATGCTTAATCAGTGAGGCACCTATCTTCAGCGATCTGTCTATTTCGTTAGTCCATAGTTGCCTGACTCCCCGTCGTGTAGATAACTCTCGATACGGGAGGGCTTACCATCTGGCCCCAGTGCTGCAATGATACCGCGAGACCCACGCTCACCGGCTCCAGATTTATCAGCAATAAACCAGCCAGCCGGAAGGGCCGAGCGCAGAAGTGGTCCTGCAACTTTATCCGCCTCCATCCAGTCTATTAATTGTTGCCGGGAAGCTGAGGTTAAAGTAGTTCGCCAGTTAATAGTTTGCGCAACGTTGTTGCCATTTGCTACGGCATCGTGGTGTCACGCTCGTCGTTTGGTATGGCTTCATTCAGCTCCGGTTCCCGACGGATCAAGGCGAGTTACATGATCCCCCATGTTGTGCAAAAAAGCGGTTAGCTCCTTCGGTCCTCCGATCGTTGTCAGAAGTAAGTTGGCCGCAGTGTTATCGCTCATGGTTATGGCAGCACTGCATAATTCTCTTACTGTCATGCCATCCGTAAGATGCTTTTCTGTGACTGGTGAGTACTCAACCAAGTCATTCTGAGAATAGTGTATGCGGCGACCGAGTTGCTCTTGCCCGGCGTCAATACGGGATAATACCGCGCCACATAGCAGAACTTTAAAAGTGCTCATCATTGGAAAACGTTCTTTGGGGCGAAAACTTGTCGAGGATCTTACCGCTGTTGAGATCCAGTTCGATGTAACCCACTCGTGCACCCAACTGATACTTCAGCATCTTCACCAGCGTTTCTGGGTGAGCAAAAACAGGAAGGCAAAATGCCGCAAAAAAGGGAATAAGGGCGACGCGGAAATGTTGAATACTCATACTCTTCCTTTTTCAATATTATTGAAGCATTTATCAGGGTTATTGTCTCATGAGCGGATACATATTTGAATGTATTTAGATCACGCATCTTCCGACAACGCAGACCGTTCCGTGGCAAAGCAAAAGTTCAAAATCACCAACTGGTCCACCTACAACAAAGCTCATCAACCGTGGCTCCCTCACTTTCTGGCTGGATGATGGGGCGATTCAGGCCTGGTATGAGTCAGCGAATCCCTTCTTCACGAGGCAGACCTCAGCGCTAGCGGAGTGTATACTGGCTTACTATGTTGGCACTGATGAGGGTGTCAGTGAAGATGCTTCATGTGGCAGGAAAAAAGGCTGCACCGGTGCGTCAGCAGAATATGATACAGGATATATTCCGCTTCCTCGCTCACTGACTCGCTACGCTGGTCGTTCGACTGCGGCGAGCGGAAATGGCTTACGAACGGGGCGGAGATTTCCTGGAAGATGCCAGGAAGATACTTAACAGGGGAAGTGAGAGGGCCGCGGCAAAGCCGTTTTTCCATAGGCTCCGCCCCCCTGACAAGCGTCAGCAAAATCTGACGCTCAAATCAGTGGTGGCGAAACCCGACAGGACTATAAAGATACCAGGCGTTTCCCCCTTGGCGGCTCCCTCGTGCGCTCTCCTGTTCCTGCCTTTCGGTTTACCGGTGTCATTCCGCTGTTATGGCCGCGTTTGTCTCATTCCACGCCTGACACTCAGTTCCGGGTAGGCAGTTCGCTCCAAGCTGGACTGTATGCACGAACCGGTTCAGTCCGACCGCTGCGCCTTCTCCGGTAACTATCGTCTTGAGTCCAACCCGGAAAGACATGCAAAAGCACCACTGGCAGCAGCCACTGGTAATTGATTTAGAGGAGTTAGTCTTGAAGTCATGCGCCGGTTAAGGCTAAACTGAAAGGACAAGTTTTGGTGACTGCGCTCCTCCAAGCCAGTTACCTCGGTTCAAAGAGTTGGTAGCTCAGAGAACCTTCGAAACCACCTGCAAGGCGGTTTTTTCGTTTTCAGAGCAAGAGATTACGCGCAGACCAAAACGATCTCAGAGAATCATCTTATTAAGGGGTCTGACGCTCAGTGGAACGAAAACTCACGTTAAGGGATTTGA
+
)*4888::3/,-12.*())*333?BBFEJFDECHDDJJIJHJJIJJJJJHJI>5556BCBJIGHJJJGF@@@@JJHFGFCCJCE334CEFEDFEFJFFHDI@?@))))GJJJJGIHJHGIFABCB999:B@AECDGFHJJHHCCECGEJIIIJGJFGHHJF87>80((1(''(5)&&)+(**,))())*//1/0.('&'-&%*+;;:9864444?<<?=87222('('**'(%&'+0088=?ABBDC<<<99GHDGJJJJHJHJJIJJJIFFFHJDIHGDBFECDCGHF?C665466778:>70.(9999=//99HJEABA====BG5JCIFIDFJJJJFGJJ////@:.---6664655///08;.@>?@@AIHIIJDJEGFJFHGF::::9891?A7333HEFJHBAABHEGICEFCCH0++*,***4A>1131155*''''(../=BJJHJGJ3333DFJBBGJBDA9933342122//14<=AGBEJ@AA@@>??=;;;>BC2112EJHGJHE=5,,-&&%&*06689>>.*)())%&&(*1-..//-,-)))//52;;<@0C999:EJCBABJEEC;9:;97:<EFC<::8679BCDG?<<<@JEFJGJIDDECC95445:9-+((+35878@@I;::9:;:2265/25<<@@ECJFHGJDDF?<??EJFEEEJD:)(('...***)+)((&'&%$%%%&$$%/*++FHGJHBB@=>8667<>>JCIJIGIDJEC?>?JHGF22248199EIJJHHJJJGGGHECAABC777:7972455;@ACI?9668FA:4779.,'''+/060EIH5555>EIJIHJJEHJJFJIC>>>=8677:99:CC<<654310/0442//4)('&&''521741+++,,,-<A/('')5-((&%&'-..12<DAA@AFHFIFHDD;/'%'('()(++''*.7??AADCA??@G=44662111,++0.(%%%-.+-.478:533478797777>2*(&%%$*/867FJJJJDA=999;412=8.-3;65434654578:?///0''-0)))3378?AFHIFFCBDJDA@@:8992---.3B889<@JGFJ3220//-11434254/,))'&'(388888=:98:,,,..():9<=@JFIJEJHEJD7665JJ?;<ECA<==>IIDC?@ACFFJHFIHGJJ??>?@A<5556IHIJJJJEEDEGFHIDBCDBHHHHJAHHHJDGD<;;=68FCEEGJFA;;<=CA@?BF>>>>JJ=<,,,,556===A@A?@=0//0JDGJJJBADEGFIIDEJJJJJHI('''2***+,))*5);=>DDDBHIJIFHIIJJJJIJHD98?<C@<;::6**+1JC?>>@7-,,-1*))*')4371)((())45@EF@>>=AA:>=?A<::99988>AEEJIJJFB@;<>??CCEIIE>EI;ADB0000B@AGHJJJDEFCGJJEB@><EGJJJGGJJFJDHEJ=GBEGJJDEDE@55IGEJJIJJJJJEJHDFJIJGJJJFEA==?>@A?@@ABA>?;33J4445JJJF@>=969;9776558A=;<FGAB?BBFJJCJJGJIJJJJIJFFJJJJHFJHJJJHJJHEGGIIJBDCFJJ<;:;@@CIJJFJJGHIFJEGHI;;::BBIEGJIGI:999>@CE</--99>8@;@D;6ECJJIJFABEGIEECHJFFJJJIFFFJJJJJJIIEEEFHFHJFFJHFJJHJJBCCDIJJJEJGFIJJJJIJJHHGJGIEDJFJIJJGHGIJJJJJJJJGGJJJJJIJJJGJJJF@?@GIJJJJJJIJJJJJHJJGGFJJFGEFD:11*'&'-*+++@EDFCJDJGJJGI;999D>>JEHJFJJJJJJJIEEI7666>=<8;..7..8;:=FFH'&&';,?667=C?AABAB?@DCGFJJJJJEJFGDBDDFDJE>/,+))')**,99>>>C>==>;;<9:;?CJJJJJJIHJJJGIGJIJIJJJIFGJJG?776BA=;<?AAAEGFGDCA32//8;<<2;)=<@BBJIJJJJEJFGJJJJJGHJGIJJJJJHF9988@ABD=3/094444CIJHJJJJHIIJGJJJJJGIJJJJHJJJFGJHIJHIHHIGGJJGFHEJHJGJJFFJHJJFHJGJJJJJJHJGGJJJJHJJEHJFHGJJJ;;:2111((''('-AB@E?>=:0%$&&66567?:@AGBBABF<GI>?=><;972/004469;=555DEGJIJJIADJJJHJJHGEJJJJJJJJIJJJJJFJJJJJHJHJJJJJJJJ9999GIJJHJFGFHJJFJFJJEJJJJJJGGJJGGFIIJHIJIHJJGJJIJGJJGHIIJJGHHJJFFGJEIJJJEHHJDFDBGJJJJJDJJJGBEEJDA>>@ABGHFHDCJGEB;****(&'''(((99<=?=<---.>@7579<G552><>=DB;:784>@CECDAEFJJJIJJJJJJJEHJIHA@@IDDDBBJJIIJJJJJGJGJGGGJIHJFIH2001<?555)))(648A8?=9--26FFFC9889<<>A?::9:@@DEGHHCBBDEJEFFHJC@=;=H=DIJDAB@<BDHJJEJJGJ433////33/003111399:::<BFFBCIJJIEFGIJEHEJFICBFF554;?>;92,>>=H5112/<>EDA4333JJEDJJFEC<JJIEHDJJGJFJFJJJJEJJEIIFJB==<<5.-/06322214411/./4=@EGJHHHCBAC??>?J9999@AFJJJJHGHJEDEDHJJGJIJJ;=>EJBD@A</*&'(--/,++-)12**,''23((((445>>ADEG;754)))''*(((*0))))>A=?67>==GBAABHA?<:1112'&&002;GEAGJDEFAA>:<<<J>=<:;<=50009>C?A==>998331--***+1164BBBGJJHJJJFFFC988=@A=?>?@A3224@?@@=>>....<?CDJDFF@EBB>::@53---@A@FJEH=<<=CFJJ?>888?@ADF?GJJHHHGJEJFDDEGFFEEEIFJJJJEDE++*.((''*%.)()..45:7DAADCJHEIFFJFJJFFIDHFFEDDCGB@9),2323--.@BJJHHJJHJJJJIDJ@8879:9:8;=<((''(()&&&(''''&%%(((''''&'&&%(.+**,./00..-.15..--88899DDEGA@@?DIIJJHJIBA@A@=<<:86*&'***)*&%%%&9::;;>.../;EJB=@BGGFJJHHCEEABA652*)**69<JFIFJFHJJJGHJJEFGJ@B;CAA433178:EFCFFFEC84-*)*778?@BEEIJHJJIHJJHJJJ<;;;D<;5577<::96+++++0+,/027CBBHJFJAAAAHFDFJJHGGIHGIJJJJJJJGJGJJB???AIJIJJEJHIDGIJFIJJ<<<=JFJFIJJJJJJHHGJJHJJJGJGIAEBCHFJJJEAABBBC3,,,JH=<<EJC>'&&%$$$')'&(,,397CCC@?83+))1B7851-))*,8-.31126@///0<<;6.('')-,,('''))31))(()'8:::@CDGJGJJJIJJ@@@@DBBHA>====FBEFCBBJJEGGDJCBCJJJJEIJJJHDEJGIB@@0000CDFFDJCA@ADFBA==>>FFBA2-.35CCJJGDHGJJI1111IJJFJJJIFIJFJJJHJJJJJ?<::>899<@AEDIIGGGFDDCHGDEI>>>782/02<<7788<;:3.)4=FEFCG@===;:=CCDBDGJJJJFHEABBJGCB,*)'((.?@@:::;545,,))**47:55-..276&&&&655200189:4322++228;6B4444DEHJJFJHGDHIA@@@7768ACDA@@10//22/**'&%$$$$&&//3:9;@JHJJJJJJHJIDJGGEJGGFJJJJJGJHIIIJJEJFFJJJFEGFFH?CJIJGJJJHEDJJJJ(('&&(02?9000C><88EG>>=::2/(+.5=>B=<<;<GFJJHJJDC<77742/-+*('(6;655@FJJG5*))+CDEFFEFJDDDEJJHHJJJCC@@??EEE2119999H@@@@JIHGF@BDD@@ABIEA;::<1112?@/..@@?<<:776654348;<311199332458732352/060//0<<9+++(((+8AAJGGGIJJGGJGFJJJEDCCJEHFEJHJJJGC8=7>B?889<3009982,''')14****==??==B@@=<<>?C@<:;0//=;:8++*)../>??FB<62266=<=@DCFFFF62CB:7-'':AAA?=<=<0002<;;5//6:;E////:JIB@D81A@AHIEFGEIJJJJJJJJJGJIJJJFJIIJJHHGGFJGECDDFFFFDJEBBAAIJEHEGJDC@@GHAJIFJHJHJGEGGDJJDJBFCHGGJFEJHJHGBC@A8766+%)%%&'*''(>?BDHJHJJCB@?>''''))-999;?@GDDGJGEFHHGFBCBCJDD?AA?<;11/034<JIJ====FHEJJFHHFJJIEDJEJJHJGDECHD@4114;FJHJJJHJJJJJJHJJJEJJJIIJGJJJJGJFJEJHJGIHIDHJFJJJGHJJJHJJJGJHGJIHJJJJIGFJHJJJJEFDGIJ@><=@?4400CAJ<2@B3333334456510/0,+*+114010067;;EEC5332449?7567>IA;;:=EAACFBEIEDECDDDIJHJFGEFH9((((95-(%'(4*+D@@BDBEDCEJJGJEJJJHFFFJHIIJHJHHB:>>CC;;:@B<:7.++'((453*&
@Glass_T7V_12_D3_12_9_15
CGCCAGATAAAGATCTGGTAAGGGTCGATAATGAAGTCTTTGCATCAAATCGGCTGCGGGGCGATTTGGCTGACGATGCGGAGGTTGCTGAAAGCTCCCCTGAAAATATTTCTCATCAGTCAGCACCGAAATTGCCGAAGCGTAATGTTTATAAATGGCGGCAATGCGTGCTGAATGGGATAACAACAATAGCCTTTTGACGGCAACACTATTGCACTCCAGAATAAACGCCGTGCGCGCACCCTGTAGCGCATCATAAAAATGTCGCGTGCTCGGCTGAACCTCATTCTGAAAACTGGCCGCGGTTGCTGCTGTTTGCGGGCTTCTACCCAAATCGCCTTGTCTGCGACGATTCTGGCTAGAAAACGGTTTGCATCATCTAGTAGTCCTGTGTGACTCTATAGTATTTAGTCTCTCGTTTCTTCTTCTTCCAACGAGAGAAAACGAGGAACTAAGCGCGCCACTCGATCAACCGAACGAAAAAAGACGCTCGAAAGCGTCTCTTTTATAAAAATGGTACCGAGTGCCCGCACAGGTGGATGCGGACCAAAAAAACAGAAAAAAGGCCCCCCTTTCGGGAGGCCTCTTTTCTGGAATTTGGTACCGAGTTATTAGGCCACACGTTCAAGTGCAGCCAGCAATTAGTGCACTGGCACGGGGTCAGATGGAGACCGACCGCATAGCCTTCAGGAGTGAGTTTTGTGCAATACCAACCGACGACTTGACCCTGCCAAGCGGCACCGGATTTTTCTTGCGTACGCGGAATCCCCTAAGCCAAAGGTGGCACTCAGGGGAAGCGCAAACTCCCCTGCAACGAGAAGTAGTTGCTTCATCGCTACTTTGACCCATACATATTTCTCTCTTTCTTACGTAAAGTGTTTAGTTCCCTCTTTGCGTCCTTCATAGCTTGATCCGAAAAGTTCTCTAGTAGCTAGCATAGTCCCTAGGACTGAGCTAGCTGTCAACTCTAGAAGCGGCCGCGAATTCCGCAGATGGTTTAGCGAAAGCTAAGGATTTTTTATCTGAAATTCTGCCTCGTGATACGCCTATTTTTATAGGTTAATGTCATGATAATAATGGTTTCTTAGACGTCAGGTGGCACCATGGAATAGACTTGGATGGAAGCGAGTGGCCCAGCCGCTCGCGCTCGGCCCTTCCGGCTGGCTGGTTTATTGCTGATAAAGTGGAGCCGGTGAGCGTGGGTCTCGCGCTGTGCATTTGCAGCACTGGGGCCAGATGGTAAGCCCTCCCGTATCGTAGTTATCTACACGACGGGGAGTCAGGCAACTATGGATGAACGAAATAGACAGATCGCTGAGATAGGTGCCTCACTGATTAAGCATTGGTAACTGTCAGACCAAGTTTACTCATATATACTTTAGATTGATTTAAAACTTCATTTTTAATTTAAAAGGATCTAGGTGAAGATCCTTTTTGATAATCTCATGACCAAAATCCCTTAACATGATTTTCACTTACATGAGCGTCAGACCCCTTAATAAGATAATCTCTTGAGAATCGTTTTGGTCTGCGCGTAATCTCTTGCTCTGAAAACGAAAAAACCGCCTTGCAGCCGGCGGTTTTTCGAAGGTTCTCTGAGCTACCAACTGCTTGAACCGAGGTAACTGGCTTGGAGGAGCGCAGTCACCAAAACTTGTCCTTTCAGTTTAGCCTTAACCGGCGCATGACTTCAAGACTAACTCCTCTAATCAATTACCAGTGGCTGCTGCCAGTGGTGCTTTTGCATGTCTTTCCGGGTTGGACTCAAGACGATCATTACCGGATAAGGCGCAGCGGTCGAACTGAACGGGGGGTTGATGCATAATTCCACTTGAGACGGTTCTAGTCTACAGATGGGTCAGGCATGTGAGATGAACAACAAACACGGCCGTGACGCCCGCGGAATGACACCGGTAAACCGAAAGGCAGGAACAGGAGAGCGCACGAGGGAGCCGCAGGGGGAAACGCCGCATATTTATAGTCCTGTCGGGTTTCGCCACCACTGATTTGAGCGTCAGATTTCGTGATGCTTGTCAGGGGGGCGGAGCCTATGGAAAAACGGCTTTGCCGCGGCCCTCTCACTTCCCTGTTAAGTATCTTCCTGGCATCTTCAGGAAATCTCCGCCCCGTTCGTAAGCCATTTCCGCTCGCCGCAGTCGACGCGCCCGAGCGTAGCGAGTCAGTGAGCGAGGAAACGGAATATATCCTGTATCACATATTCTGCTGACGCACCGGTGCAGCCTTTCTCCTGCCACATGAAGCACTTCACTGACACCCTCATCAGTGCCAACATAGTAAGCCAGTATACACTCCGCTAGCGCTGAGGTCTGCCTCGTGAAGAAGGTGTTGCTGACTCATACCAGGCCTGAATCGCCCCATCATCCAGCCAGAAAGTGAGGACCACGGTTGATGAGAGCTGTTGTAGGTGGACCAGTTGGTGATTTTGAACTTTTGCTTTGCCACGGAACGGTCTGCGTTGTCGGGAAGATGCTGATCTAAATACATTCAAATATGTATCCGCTCATGAGACAATAACCCTGATAAATGCTTCAATAATATTGAAAAAGGAAGAGTATGAGTAAACTTCCGTGTCGCCCTTATTCCCTTTTTTTGCGGCATTTTGCCTTCCTGTTTTTGCTCACCCAGAAACGCTGGTGAAAGTAAAAGATGCTGAAGATCCGTTAATCTATTAGTGGGTTACATCGAACTGGATCTCAACAGCGGTAAGATCCTGAAGTTTTCGCCGAAGAACGTCTTCCAATGATGAGCACTTTTAAAGTTCTGCTATGTGGCGCGGTATTATCCGTATTGACGCCGGGCAAGAGCAACTCGGTCGCCGCATACACTATTCTCAGAATGACTTGGTTGAGTACTCACCAGTCACAGAAAAGCATCTTACGGATGGCATGACAGTAAGAGAATTATGCAGTGCTGCCATAACCGTGAGTGATCCTCCTGCAGCAACTTATTTTCTGACAACGATCGGAGGACCGAAGGAGCTAACCGCTTTTTTGCACAACATGGGGGATCATGTAACTCGCCTTGATCGTTGGGAACCGGAGCTGAATGAAGCCATACCAAACGACGAGCGTGACACCACGATGCCTGTAGCAATGGCAACGACGTTCGCAAACTATTAACTGGCGAACTACTTACTCTAGCTTCCCGGCGACCGTAACGATTCATCAACTGGATGGAGGCGGATAAAGTTGCAGGACCACTTCTGCGCTCGGCCCTTCCGGCTGGCTGGTTTATTGCTGATAAATCTGGAGCCGGTGAGCGTGGGTCTCGCGGTATCATTGCAGCACTGGGCCAGATGGTAAGCCCTCCCGTATCGTAGTTATCTACACGACGGGGAGTCAGGCAACTATGGATGAACGAAATAGACAGATCGCTGAGATAGGTGCCTCACTGATTAAGCATTGGTAAATTACCGCCTTGGGGGTTGAGCTGATTCGCTCGCCGCAGCCGAACGACCGAGCGCAGCGAGTCAGTGAGCGAGGAAGCCTGCATAACGCGAAGTAATCTTTTCGGTTTTAAAGAAAAAGGGCAGGGTGGTGACACCTTGCCCTTTTTTGCCGGACTGCCGCGCCACTACTGGTTGGAGACTGCAGGAAACAAAAAAAGGCCCCCGTTAGGGAGGCCTTCAATAATTGGACTATCCCCTAAACTTCAAAGGACCAAAACGAAAAAAGACGCTTTTCAGCGTCTTATTGTTCGTCTTTGGTACCGAGTTATTAATATGCGCGCAGCGTCTGGAAAACCGAGGCCAAAAGACGTGCGTCTTTGATTTTACCGGTTGCGACTCTACAGCAAGTCGATGCAGTCCGGCGCAGCCGGTTTGTGCCGCTTCCACGCAGTTATCTGCGCCTAAGCCGCAGAACGTTGCCAAGCGATTGACCATTTGATCATGGGCGTTGGAAGCGTTGCCGCTTCCACAGCGCTTAAAACATATTTATCAACGTGCTGAAACTCGCGGGCGGGCAGGGTTTCACCGACGCTTAATGCTTTCCAGATGGCAACATGTGCTGGCAGAGCTTCACGCAGCGTATCGATATACAGCTGTTCTTCATTACCATGCAGTTGCACTGCCGCCAGCGATAACACCTTAGCTTTGTCCACCGCATCGGCAATATCGTGATTGCGGAACACGCCAACATACTGCAACGGTGCCGCAGCCATCACTTCCTGCGCCTGTTCAACGTTGACGCAACGCGGTGATGTCGCAACAAAAATAAACTCACCGTAAATCGCGCCCGCGTCATAAGCTGCTTTAGCATCTTGCCCACGCGTCAGGCCACATACTTTATTCTCACCCAGCGACACCCGGGCGCCAGGCGGCGTGCAAATCGTCATGGGCCATCAACGCCGAACCAATCAGAAAACCGTTAGCGAAGTGGCTTAACTCGCGCACCTGAGCGTAAGTATTGATGCCGGATTCGCTGATTACCGTCACGTTGTACCAGTTTCGGCGCAAGCTCGCGGGTACGGTTAAATGATGGACAAATCGCGCAGATCGCGGTTGTTGCTGATGCCAACGACCTTCTCCCCAATGCAATGGCGCGCTCCTGTTCCTCTTCATTACTGACTTCGGTCAGCACCCCCATCTCCAGACTGTGAGCGACGGCGGCGAGCTCAGGCAATCTGGTCGTCATCCAGTACTGAAAGCATTAATAAGCAGGCATCGGCTG
+
===EFIEA7,**-'%&&&:=CADHJGCEDGEBCEEBB,++-''$$$#$&-((**=@?:;;JJ:999H>=.+++0)))))$$%(&$%$###%&((''&'555<?BIJJ=?=2.313333A@=<<<<?720141,'(*+00<EFIFGJJJJGJJGGJE8775447888;:::751)**%%%'(&%$$&&%%%&&&%((*++.4877%%%%%%$$%%)88<;>>CHJDBHIGHJGJGHJJJ???>AAD;3--7775555;A@BBJIIHGBCBCEBDA@BCDJJJJCBBBHF@A=<=B@?5....**&&*32256:=>B;E>HHCEFEGDHIJJFEJJHIHDFDJHJB<;;;965754))(')**''*.BA@@@CGGJEJ@9823112000.-.+-7999<<52-*&%(((,,*('$$&&(+,+2/..*./4;@;>////8/.*B???@B@@A@@?>@??@:9742.---(()&&&&)%&&&*++4CD??@?=>>@AEDJJJEJJFA=;D?11/+1521&$$%)(&&&()))))4:<CFEJAC@@94'''(2120..078+''(;EFIGJJJJIJ?CJD;<<>FEFGJFDB@987==CEJEJFDGJJJJHJHJJEJJ===>JEFEFCIHIIJJIJJ@?>;4,)$$$%###$'((+*%%%##$')+)(((*%$%'&$$$&06:=>ADDFECDA?FFCHCFA668.,,86899:<DA>?JE@B@@E@F>1FJJJGJJJFJJI?9889)$$+/7//<;9:8;999=EE)'&&&-4566:;CJEGHGGJJJJJGJEFCEFDJJFII?>8899=---348:99<('''&%##%&&'*,,),,4**=?CBB;95989=@('&'')-145*''-..,..+,**+->CHEJHGEFDEHJJJIEIJ?JHFHFGJFGDJFDIC.---99:FGIJFIFFFFFHFEIFJJEJFHJJJJJEHJGJJJHHIGJGGFFBED=333C7555EEIJGJJGEJDDBDA/-('%%#$#$$#%$%'&'./2:;;=;@@>;;;>@:9))()*320.//..+-233DJJIFFFF?CDGGIECCABFJJJJGJHJIJCGDEEJJIHIEGJIJJBBCBBDIFJHDIFFFIFHI<?=@=5//000++1100'.''+(&&%$##$$%$&%&&$#$'+/-/12;9;:8:@FDDHDJGFDFGBB@@CDE=73.--)%$#%/--,--,*))*510/-++**,-***+&&%%()%''(.8997==EE:88877:;?@?CDDCFDB;JJJJJEFHFEJFHJHDFFFJGCFDJJDHEDDFE;;;<CC=<=HCCDD@CAIDA??@?=<<=AABEGJJJJJIEHJIFEDGJJJEIHEJJGIIJJJJFHHJJ<;;;<A?@BADDCDHFEJGFBCDBEGJHDEHFDGHHJJJJJACA=88>AJJJFGJG;:<@83230101?A?@>2*))+23:CI==>DJIEIEEJFJJJHFGIJHJGH7'&&$$#$%%*5,&%%%%&&&&&299:438??ADGJD:@C;9976,,,''&&/(''-+(+**+3F?===CEG@?===>AAFDDJJDGFGCD>A>>4228;8:;?7666A33.-)(('())(&'.;0//45DAA>A<;?>>=>>D520//)((*.:AIHCCCDJG@?=,,,,1-02<<<G;;<@AFEFCEEJJGGHGIFJJJIGDB?==A=>=<:0/04112265316661.)&%&*%&((12123)($%%,''+,')(''()4:;FBDCC>8878994333572277<;20.639043,2,,--1/(('((%$)'&&&(6:7AICFCCBFCE3223771.)&%',,.1744786+)&$$#$$$##$$$$$##$$%$%%$$$%####$#%$%##$%$$%%$##&'%&%%'&$&%%%%'(((%&&'&&%%'&$$%&('&&&'.14=CCJIJDJJGIIJGIFHGFJIJJJJEGJJJEIFIJJFECDBDBACDD@A><+)(),.<<>42212+%&%%$%').179EHGFFJFDDHGJFHFJJJEFFEJJIJJJJJIGGJGJJJGGGHGJHEJIDFGGE<:9>@EEBA===>ABJAB=@BIGJJJJHIJJJJJJFJGDJGFC?<8229:;JJEJFJHJFJGJJEA>>>??@<>211/-.9:JIHIJJIDGIJJDCD410444<HE?64553;;3,+**,+*'&$$$$#%(,..689EJAAAAEFG>9...::;855B?B664+(%)).-...8<:44100.0..34AHJFJJJBC??A>@BJJJJE5(%A>CA?@CJF@@7760//0,+*,-.588<<DDJFJJFJIEFJJJEJEH430000@DFJJJEFGEJ<JHGGEJIGFJHFIHEJGJJJHJJIHIJHJHGJHHJJHJJJFJJJJJGJJJJJJJJJJJFDDJHGGJHIGIHJIHJJJEDHJJJDEC7+**)%'%)5<ADFDG>;520,,,.867DDCHIGHFJJJJJJGGJJJGGHEIJCIJJJJDGJJCC857;=AEJCBADE?:99==@@BFGHE=8555.//00>:;;EGDHFFJ>>>@BH<;::=<>?B>?J>==>GACEEIJJFJHHJJJJJEHGH?CCHJJJHEGEJGHJJJHJFJA<;3-&%$%$%'('&%''*++**,,>AG;AFDH=9>4345B@;::;?@?@B?@>?A?CJJDBBEABAJJJDGCHJJJJHJHJJJHJJJHJJHDGHGJDFG?><:-))'&$$%%%&%'&&&&&'+<ACJHGHEI@AABG=5331100667DE>>=3/./3*''''('%%&'%%'((,,014235'''':<BDHEEGJJJHFIFJJJFJHEGJGJJJHGIHJJFJIFDGDDIDB@4-236.---AJ?9<<@@?>?@=:98<64457666<><<=?CEHD@@<<==CFJFHHCC9%%%%&%%%&&%&&&&&'&'33314<BJ84124477?FJHIFJJJJJHJ===>?<<==??CDCGFJJJGJJIEIDC9211''%%&%&%%%$$$$%$&%%'&&''-+()+006:=DCCA5554+**)-,+,+<=BA>;9*)))@CFIJJHJJHJFJ=<==HBFJJJFIIJJA6556CC;<<<:225AAA?<<=FJDA@?;:99;?DGDHJJJFJGJJHCDJG<<;///0CIFGEEJD>DFFGHJJEEJ==>)))*+(&%%$&*))))('''36ABBAGGIDIIFJJEJHHJJHC<:::ECBEF:58''''&&$$$$$%$$&''&((('()'')*//++,,:><??BIICD>?:9;:?@A@??;D?;77>><>>B??51,(*-23112==@BBBEEEJGJFEDA>@AA00=>?ABJJ@=:811//011011>>>CEDD;:::>444333&&&(&&'&')),...=AA@9998JJJJHJECABHJGECFJGFDIBEDJJJFJJIJG@@@BIJJJGJIHIE<77=>,,,,578;>BABDJJIJJJFJIJFDADFHGJJDD@>@BFC@BJEIJJH==;9:::2%'',-)($&%$%$%%%*+/00011:<@@CE@??>;<<:778:<<;=BBCBA;5435>=>987;5JCBAA@@>@HIFJJIJJJJJHJCHBEJ@?>>DGJGJJJJJHFGFJIIBGGAC>=@.../80(1-.07:52.58+*)''&%'&%%%%$#$&%%&(('&&''%%'%$$%&&&)-.@=:<;>JJJJEFGHJC877344:EEJF?EE9888=B3D@>?>CA@GHGJIGGJFEHDGJDHDDEE<::><*))2567865))))011677==<<?=>><21//10112....12001364<BEHGHJJHGJDDHFJEJCA;<;HIHJJJJGJGHIEJJJJJJGHJIDBA>8431/.+*+,+367;;31225444322-,%$####$$$$&'+(()/:;=888HJG@;;.&&&&'()+58?E1000/)''()34552,,,*%''18:9;?<4DJCJJJHFDCJDDH999::9:,))%$&&%%%%&*,&%%%(%%%%((*+.+*'((&&%##&(8799:4455>JJFFDJIHGJJJJJJFCI@A@>ABGFDHEFJJHE330)))2A:411>JFGEJFFB<::9?>????>=:88::;?=;;868745=@AGHJJGFJHIHGJGJIFJJJJJIJHJJEIJJJFEHJH55@BJJJHJGJJEDFA;;;DJJJJ<<;==/6200526;;=A?..//4112GIJJJFEGEGJIFHDHDED>>==1111JJIDDJJIIJEHJJJH>?=<>>?JJJJEHIJJJJGJIFJD:541112><=?BCJIJIJJJIGDF?@>=>+++*-*)*+)))/)(();;BCIDJFDEEFJJGFDEFFDIFJHJJEBC=,FJCFCDEDJHJJGJIJJJGHJJGDFEFFADE:&'&'.()<<<788''''774()')&&&&&))6887::::/../765661111B??99998;;;@CEJ::::GJJJJJJIJIJJJJJJJJJJJFIHJJGJJJJIJJJHEFGDHEJHIGJJIJJGFECD319BD?;;<>@@B>>><AEJDA?>4.(())8<=EBDCEJJJJJFJICBACEHB>2110'&&'&'&%%$%''**-112332236/-)))*,,--+*+-0@HJ:::2222F?/.*,023@BBEJIJJGJBDCCGJJBJEEAHEGIEGJDIEJGJJGGJJDIJA<::54777BCDJJIJJJGJFHIHFFGJIH@?@<;;2(&',*(&&(*++*001:BADHGJJJIJJGEGJEJIJEHIC@A@??==9::9---+-,+)
@Glass_T7V_12_D3_12_9_16
TCTAAATCAATTACCAGTGGCTGCTGCCAGTGGTGCTTTTGCATGTCTTTCCGGGTTGGACTCAAGACGATAGTTACCGGATAAGGCGCAGCGGTCGGACTGAACGGGGGGTTCGTGCATACAGTCCAGCTTGGAGCGAACTGCCTACCCGGAACTGAGTGTCAGGCGTGGAATGAGACAAACGCGGCCATAACAGCGGAATGACACCGGTAAACCGAAAGGCAGGAACGGAGAGCGCACGAGGTTGAGCCAGGGGGAAACGCCTGGTATCTTTATAGTCCCTGTCGGGTTTCGCCACCACTGATTTGAGCGTCAGATTTCGTGATGCTTGTCAGGGGGGCGGAGCCTATGGAAAAACGGCTTTGCCGCGGCCCTCTCACTTCCCTGTTAAGTATCTTCCTGGCATCTTCAGGAAATCTCCGCCCCGTTCGTAAGCCATTTCCGCTCGCCGCAGTCGAACGACCGAGCGTAGCGAGTTGAGTGAGCGAGGAAGCGGAATATATCCTGTATCACATATTCTGCTGACGCACCGGTGCAGCCTTTTTTCTCCTGCCACATGAAGCACTTCACTGACACCCTCATCAGTGCCAACATAGTAAGCCAGTATACACTCCGCTAGCGCTGAGGTCTGCCTCGTGAAGAAGGTGTTGCTGACTCATACCAGGCCTGAATCGCCCCATCATCCAGCCAGAAAGTGAGGGAGCCACGGTTGATGAGAGCTTTGTTGTAGGTGGACCAGTTGGTGATTTTGAACTTTTGCTTTGCCACGGAACGGTCTGCGTTGTCGGGAAGATGCGTCGATCTAAATACATTCAAATATGTATCCGCTCATGAGACAATAACCCTGATAAATGCTTCAATAATATTGAAAAAGGAAGAGTATGAGTATTCAACATTTCCGTGTCGCCCTTATTCCCTTTTTTGCGGCATTTTGCCTTCCTGTTTTTGCTCACCCAGAAACGCTGGTGAAAGTAAAAGATGCTGAAGATCAGTTGGGTGCACGAGTGGGTTACATCGAACTGGATCTCAACAGCGGTAAGATCCTTGAGAGTTTTCGCCCCGAAGAACGTTTTCCAATGATGAGCACTTTTAAAGTTCTGCTATGTGGCGCGGTATTATCCCGTATTGACGCCGGGCAAGAGCAACTCGGTCGCCGCATACACTATTCTCAGAATGACTTGGTTGAGTACTCACCAGTCACAGAAAAGCATCTTACGGATGGCATGACAGTAAGAATTATGCAGTGCTGCCATAACCATGAGTGATAACACTGCGGCCAACTTACTTCTGACAACGATCGGAGGACCGAAGGAGCTAACCGCTTTTTTGCACAACATGGGGGATCATGCCAACTCGCCTTGATCGTTGGGAACCGGAGCTTAATGAAGCCATACCAAACGACGAGCGTGACACCACGATGCCTGTAGCAATGGCAACAACGTTGCGCAAACTATTAACTGGCGAACTACTTACTCTAGCTTCCGGCAACAATTAATAGACTGGATGGAGGCGGATAAAGTTGCCAGGACCACTTCTGCGCTCGGCCCTTCCGGCTGGCTGGTTTATTGCTGATAAATCTGGAGCCGGTGAGCGTGGGTCTCGCGGTATCATTGCAGCACTGGGGCCAGATGGTAAGCCCTCCCGTATCGTAGTTATCTACACGACGGGGAGTCAGGCAACTATGGATGAACGAAATAGACAGATCGCTGAGATAGGTGCCTCACTGATTAAGCATTGGTAAATTACCGCCTTTGAGTGAGCTGATACCGCTCGCCGCAGCCGAACGACCGAGCGCAGCGAGTCGTGAGCGAGGAAGCCTGCATAACGCGAAGTAATCTTTTCGGTTTTAAAGAAAAAGGGCAGGGTGGTGACACCTGCCCTTTTTTGCCGGACTGCAGCGGCCGCTACTAGTAGGAGACCCAGAAACAAAAAAAGGCCCCCCGTTAGGGAGGCCTCAATAATTGGACTATCCCCTAAACTTCAAAGGACCAAAACGAAAAAAGACGCTTTTCAGCGTCTTATTGTTCGTCTTTGGTACCGAGTTATTAATATGCGCGCAGCGTCTGGAAAACCGAGGCCAAAAGACGTGCGTCTTTGATGCCCGGTTGCGACTCTACAGCAGAATTAAAATCAAGTCCGGCGCAGCCGGTTTGTGCCGCTTCCACGCAGTTATCTGCGCCTAAGCCCCCCGCCAGCAGAACGTTTGCCAAGCGATTGACCATTTAATAGTGACCAGTCAAAACGTTTCCGCTTCCACCCTGGCCGTTGTCTAAAACATATTTATCAACGTGCTGAAACTCGCGGGCGGGCAGGGTTTCACCGACGCTTAATGCTTTCCAGATGGCAACATGTGCTGGCAGAGCTTCACGCAGCGTATCGATATACAGCTGTTCTTCATTACCATGCAGTTGCACTGCCGCCAGCGATAACACCTTAGCTTTGTCCACCACATCGGCAATATCGTGATTGCGGAACACGCCAACATACTGCAACGGTGCCGCAGCCATCACTTCCTGCGCCTGTTCAACGTTGACGCAACGCGGTGATGTCGCAACAAAAATCAACCCACCGTAAATCGCGCCCGCGTCATAAGCTGCTTTAAGCGTGTTTGCCCACGCGTCAGGCCACATACTTTATTCTCACCCAGCAACACCCGGCGCACGGCGGCGTGCAAATCGTCATGGGCCATCAACGCCGGAACCAATCAGAAAACCGTTAGCGAAGTGGCTTAACTCGCGCACCTGAGCGTAAGTATTGATGCCGGATTCGCTGATTACCGTCACGTTGTGCCCCAGTTTCGGCGCAAGCTCGCGGGTACGGTTGAGATCAATCGACAGATCACGCAGATCGCGGTTGTTGATGCCAACGACCTTTGCTCCCAATGCAATGGCGTGCCTGTTCCTCTTCATTACTGACTTCGGTCAGCACCCCCATCTCCAGACTGTGAGCGACGGCGGCAAGCTGGCGATATTGGTCGTCATCCAGTACTGAAAGCATTAATAAGCAGGCATCGGCCTGGTAATAGCGCGCCGGATCGATCTGGTAAGGGTGGATGATGAAGTCTTTACATAAAATGGGCTGCGGGGCGATTTGGCTGACGATGGGGAGGGAATCTAAAAGTACCCTGAAAATATTTCTCATCAGTCAGCACCGAAAATGCCGAAGCGTAATGTTTATAAATGGCGGCAATGCGTGCTGGATCGAAATCATCACGGATCACGCCTTTTGACGGCGACGCTTTCTTGCACTCCAGAATAAACGCCGTGCGCGCACCCTGTAGCGCATCATAAAAATGTCGCGTGCTCGGCTGAACCTAGTTCTGAAAACTGGCCAGCGGTTGCTGCTGTTTGCGGGCTTTTATACCCAAATCGCCTTGTCTGCGACGATTTTCGCTAAAACGGTTTGCTCATCTCATAGTCCTGTGTGAGACTAGTATTTTAGTTTCTCGTTTCTTCTTCTTCCAACAAGAAGAAACGAGGAACTGAGCGCCGCCACTCGATGGACCAAACAAAGAGACGCTCGAAAGCGTCTCTTTTTCTGGAATTTGTACCGAGGTCCGCACAGGTGGATGCGGACCAAAACGAAAAAAGGCCCCCCTTTCGGGAGGCCTCTTTCTGGAATTTGGTACCGAGTTATTAGGCCACACGTTCAAGTGCAGCACAGGATAAATTTGCACTGAGCCTGGGTGGGATTCGGACTCGACCGCATAGCCTTCAGGAGTGAGTTGTGCAGGGGATATCCCAACCGACGACTTGACCCTGCCAAGCGGCACCGAATTTCTTGCGTACGCAATCCCCTAAGCCAAAGGTGGGCGCTCAGGGGAAGCGCACAAGGTCCCTGCAACGGGAGCGTTGGCTCATCGCTACTTTGACCCCATCTAGTATTTCTCCTCTTTCTCTAGTAAAGTGTTTAGTTCCCTCTTTGCGTCCTTCATAGCTTGATCCGAAAAGTTCTCTAGTAGCTAGCATAGTCCCTAGACTCGTCACTGTCAACTCTAGAAGCGGCCGCGAATTCCAGAAATCATCCTTAGCGAAAGCTAAGGATTTTTTTATCTGAAATTCTGCCTCGTGATACGCCTATTTTTATAGGTTAATGTCATGATAATAATGGTTTCTTAGACGTCAGGTGGCACCATGGAATAGACTGGATGGAGGCGGATAAAGTTGCAGGACCACTTCTGCGCTCGGCCCTTCCGGCTGGCTGGTTTATTGCTGATAAATCTGGAGCCGGTGAGCGTGGGTCTCGCGGTATCATTGCAGCACTGGGGCCAGATGGTAAGCCCTCCCGTATCGTAGTTATCTACACGACGGGGAGTCAGGCAACTATGGATGAACGAAATCGACAAGAAATCGCTGAGATAGGTGCCTCACTGATTAAGCATTGGTAACTGTCAGACCAAGTTTACTCATATATACTTTTAGATTGATTTAAAACTTCATTTTTAATTTAAAAGGATCTAGGTGAAGATCCTTTTTGATAATCTCATGACCAAAATCCCTTAACGTGAGTTTTCGTTCCACTGAGCGTCAGACCCCTTAATAAGATGATCTTCTTCAATCGTTTTGGTCTGCGCGTAATCTCTTGCTCTGAAAACGAAAAAACCGCCTTGCAGGGCGGTTTTTCGAAGGTTCTCTGAGCTACCAACTCTTTGAACCGAGGTAACTGGCTTGGAGGAGCGCAGTCACCAAAACTTGTCCTTTCAGTTTAGCCTTTTTAACCGGCGCATGAGCTCA
+
@..-.:?@CBBJJJHFJHJJJJIJJIJJJFJJJJJJEIHJJGEF??=53410-/3<?6112<----DEFIJIJJJJIJGJIGJJJHJJJCBA''''(&&&42699EJJJJJJCDAABBEGJHJJJFH<HE><55JJJGGIHGJJJIJHJJAJJFJJ@<;;;22023.,,))+++ABFCJGGHGHJIIJHIJJJJJJGJIHJJJJGJJIHJJGJJJJHIJJJJJJJGGA>777AEEFA?..((()'%$$%&)17;;GIJJFC;B;<<=FJA??BJHH<;;9<:0AD6556@JJGDBDDFIJJI@AAAJHJJHJGGJJJHJJJJDIIGJJJJJFEACCDIJJFIFFEH@@A@ABJGJIGJEFJFJJFEJCB<<9?JBB@>AJIGJJJIJJF>??65559<:?@EFGEF<;74**:;@GE;7666<?CF?@@+**(((++)))),6;GJFFJJJIDBDCFFGIDEDB0//065,++++)*)&%&&*-46:=>CHIJHJHGJJGG331001189BCDIJGIGJIJHIJJJJJJJIJJGJJHGFD=8211@?;888IEHJIJJIHGGJJEIIDHJ>557JIJGJJJGJIJGIGGJJJEG/...IJJJJJJHIIJJJJJJGJGJJJIJJIFGJJGEIFGJJHGJJFJIJ@<8?''&&-.7<;;<ACCJDFJEJJJJIJJGJGFJJJFJFJJJJJJJJJJJJFJDBBD?A>?:89>@?:::BIJJJJJJJJJIJFIJJIIJJJJJJJGJHJJJJJJJJJGJJGJJJJIEJIJJJJJJJJJFCDGJJFFDFDJ><<::A>=<8842+))+....>GJJHIEEIGHJGJGIJJIJJJIIFJFJIJJCBBBIJJJJIGJJIJJHFF43+))1?>8887:AAJJJIFJ>;993/&&&'+,-,-34HEJIJF=AJJFHEHHJJFFFJJHEIIFJIJJJJJJJIJJGFFCJEFGEHEJJJJFEGACABCH@AJHHJHIIJJJJJJJJHJGJGHIGHJIIJHD?===DFGGH?/...8788CFJHEJJIIJGHJJ665564127;>JJCEHDGGECA454)*:JHDDHJ<9::>77===EHIEJJFJJJJFHHJIJJJJHDEJIJJIJJJIJJJJIIIJJJHJIGGJGJJJIJIJC?IGJJIJHJGFHJJJ;::=@@ABCCGADBECCCJJIJJFHJHJJIJJIFIJJHEJJD??AEJCBCDJEEEJJFGGJJIJJCEHJJIIDCA?@=?=>FEBCBCEDIGA@A72--1,,,.982388FJJJJJJHJJJGHJIJJFJJJJJCBCCEJJGGCCABHIFJH@EGHJFHHAAA>=;:<86233::DJGHGJGIEJJJJIHHIFJHGGFDE88114JJJF?>=;41005AA@BEDD:::<>9/---GC>E<658322*9<BGHJGIJJFIJJGJJJJJFGJFJJGIJIJJJJFFFFIGJJIJIHFJJHGJJFJGIHJGGJHJICJJIFHHDCIJJEIFJGIIJFEEC1//--)'(**&)(DCFJGJJFJEEJJJHJJJJGJGHJIIJEFDD:8753/)('&*.../0999898544::899D?C;46BJJJHJEHJIJJJJJJJJJIGJJIIFJIHJHJJJHIIAA?=;;898=::HFGJGEHJJHJJJHJGGAC@;<<JJIJJJHGHEJHJJJJHA@B>FFJJIJIJJFJFJJJJHJEDF;;:IJJJJFJII999:@?7778CJFJFFEJJB>=>>1000IHJJCDFEIIJJJIAA@@JGJGJJJJFHIJHJJJJJHFEDDEAB@@DG@CBFGJJJGJFJHJIHFG<<<?DH@??>:643222;88875857::;995011:::722ECIEDAA??EEEFJJFHGJJGFJIJJGHJJBBGFJJJJIEFCGGJJJHJCFFIJEDA,,,,631)*47<9<:<A4444AADICHFHHFJGFABA?B@...))**+*)*.*112;9<<;JEGJB@>BDCFH@<=;<=DB?=7154356>A>DB@@?AFHFDJJJHFGHJGGFJJIHIGJCDDHE899=FJJHJJJJJIJIJHFJJGFJHJDG@B?755599*''((()'(-.;@EIJGFGEJFC@=>?AJJJFIGGGJJJJEEGJIFIGJJIGJJHIJIJFGJJHJFJGHJH@@@A:755671012JJJIIJFIJJJFFEJHHJJJJDBCCJEIJJB>AAEA<32337AGBDFIJGJJJJFGJJJJJEFE?@JJIHAEDCCA<977<CEC=<450::9@FDFFHGJFJJGJIGGJJJJJJIJIIJGJFJJJJCJJ.,,'=CCGGBJGGIFJHJJGHGHJGFJJJJJJJJHJJJJJJJJJJJIFJGJJIJJJIJJHJFDDJJGJGGBE@@BAJJGHJJGGJJJHFJJJBGJHFJJJGJJJIJJFJJJJBBB@A:413FCCDFDCDFIFJJJJJGJJIJGJJJJJJHFEJHJHIJJGIJGJJGGIJJJJ9888GCCDJIFJJIFHJ?BAABJFIHHHJIJJFJHJHGJJJJJJJJIJJJIJIIJIJBBBB?:;<FGFGJJJHIJJJJJJJIGDFJHJEIHGGEGEJJJJGIJJEJ0<<;;AHEIJHJIIJHJCBCCJJJGJGFGEHJJJHJFDJGHIJIFGJJJJJJJIDDGHGBAAA88888?>>=<ABA:2+0'''',*(+**)99;EEGFFIJJ1003B?9:G:FIJHFIHJFJJJIJFJJIJIJGJJJJGBEEHG@EDIDBBDCJJJJJ?>>@JJFJEFG7776/+)).-0+//-+,-7555@A@BFEGFJGEDIEJJGJJJHJHHIJGJHHIJJIJJFGJHJJHJJEIEJEJIJDEJEFDJJFJHJJGJJFJGJIDBJC@@>?GG99>GJHIJEB>==<@CGCC>=9=6...//20..--.7''''BAAAFADJBB@@GHGHJJJJGIJJEDFA@@A?@>9@FDEJADADF777000))&%%&8B?;C;ICD<HJGHEJJJGI7,(((+++,,,,,-13?0001:7///DCAAACCDDDGFEFD>>=>GBBD766555236566('''37?@7666:<CAB----46666668:133*))*8??B;100000/1**-*--./'''(333B54342+)))(''')102/--00/-**))*+2)()(9>><=>FF?==:;/..-332---.522...*),(&%%%02..--.89=?EDJH>;;322..476656////00/55111044102211256742225;875,7555693334;66213.--,0.--19;11+++'%%''&&'''*-477?ADDD;<<<B>>=885013334JEFGJJHJFDHHIEGJG??>>?>0*)))11;BA>==>CBFHFJGFGCBAACGJGE?@?GI@@<@9&&(*')))..<8744BCE@ACDDA<5445F>88@A@=<<4<-*))))*55446B>;;;=E@?A??@EDIAA@9<>=<=>434;@4330.+)('&&,*&%&&)101864/+)'(('($$%$%&'.,..0*.2&&?BA@@:68::EF=F===*('(-&,420*)),((,.%%%%(()((+,,,-..0****+('((%%+-''(%%%%&478@B@87420/2116467:;A=CDDFEDGFFFGCCC<BABA??@-,,,*(''(*++//551123DDEEEAGEJJ@DC>9;;;DHJFJJ6406''''&&(('$$%.--/568;?@A==>>610.-,,($$&&('''&&$$'234ACEEFGGHGCED>>==22,,-.'&&&'(%&((++/)))*(('(/112690012)44))'&'&'&&((--8<311/11281/../2222=9;>=;::997975'&&&**&&'''*)+++;:::;<=.../@BJFDCCJ::::FJCA@60....3234GIC:998(&%(&)&&&'++***+)(&+*%%%)%&()))+(&&&%$%%)'+33;;9;3.,**.-...022:;:;93C?;2599EJEHGJE;889:-:5.433<9?DCJIHIJB@@@EE:----BCDFJJIJJGGFDCCHHJJJIJFIJHGFEIIJ81')*%%&'2345<<:=<>?>::>ABJJJFIABAAJIGJIHJJJJGJIJJHJJBEEDE=FJGJCDEJA@+CCBCE?><@ADJJJJEI??<67CDBJHIJGFIJJJGJJJEJGCBCIEJHIFJGJHJJHIIJJHJFIJJJHH@BDBBJ>>?@IFJJJHFDFA@ABJ?55EB56EFJJGGHJJIJGJEJFIJDJHJGJJGJGJJHJHIJGFHEIEJJGGHIHJJJJFHGFJJJJJJJJIJHJJJGHEIIJJHJJJ>=>++++;??DFICCCCFJGGIJJIFHEDEJJIHFDCDHEI>>>=444999;<=>::93////<?BBACFEGIFFDGA@AADCIHFDCDCCJ:::=;<22242222@66@8)((+810016A2000<;:;>>?HEIDDEFDJDBBJDGFJGGJJHJHJJJIGJGJIGJDCGJJGEIEAAHHJJGHFF??JJJCJEIJEJJJBJJJEFJIEFFGJJGJJJJJGHEF8665433=?DCD=<978689DICEEIGEJJIJJJEFCCHFHIFGJJHJFJGIJIJJIJJHGJJHJGJJFFIGHEHGJJJJJJFJ?BJG8668)(((1-()-&&&'01236669>>???CB@ABBJEJIJIHDBBCDD;853249<JFFJFCDCFJJJJJJJFBB@=@>>2+*++3''&)*-88:>ABGGFFJGFDDEIIJJEGDCFIGGJJJJHGJGFEHFIGIAAABIIABCBFGHGHEFHFCCGF64223834443,,+116<8433'''',+)%&$$
@Glass_T7V_12_D3_12_9_17
GAGCGCCGTGGCCCACTTTGAGTGAGTTCTTGTGGATGTCCCAACCCCGCGAGCTTGACCTGCCGAGGGCGCCCGGCTGCTTCGTCTCGCGATCCCCTAAGCCGAAGGTTGGGCGCTATCAGGGGAAGCGCAAACTGCCCTGCAACGGGAGCGTTGGCTTCATCGCTACTTCTGACCCATCGTCTCCTTTCCCTCTTTCTCTAGTAAAGTGTTTAGTTCCCTCTTTGCGTCCTTCATAGCTTAATCCGAAAAGTTCTCTAGTAGCTAGCATAGTCCCTAGGACTAGAGCTAGCTGTCAACTGTAGAAGCGGCACGAATTTGGGGTGGCCTTTGGCCGAAGCTAAGGATTTTTTTTATCTGAAATTCTGCTCGTGATACGCCTATTTTTATAGGTTAATGTCATGATAAATAATGGTTTCTTAGACGTAGGTGGCACCATGAAATAACCAAATCATAAAGTTGCAGGACCACTTCTGCGCTCGGCCCTTTACCCAGCTAGCTAGTTTATTGTTGATGAATCTTTGGAGCCGGTGAGCGTGGGTCTCGCGGTATCATTGCAGCACTGGGGCCAGATGGTAAGCCCTCCCGTATCGTAGTTATCTACACGACGGGGGAGATCACCAGGCGAATTATGGATGAACGAAATCAACCAGATCGCTGAGATAGGTGCCTCACTGATTAAGCATTGGTAACTGTCCAGACCAGGTTTCTGGTATATTGTTTTTTGCAATTAATTTGAAACTTTCGTTTTTTAAATTAAAAGGATATTAGGTGAAAATCCTTTTTGATAATCTAGTACCAAAATCCCTTAACATCAACATTCCACTAACATAAACTACCCCTTTAATAAGATGATCTTCTTGTCAATCGTTTTGGTCTGCGCGTAATCTCTTGCTCTGAAACAAAAAACCGCCTTGCAGGGCGGTTTTTTCGAAGGTTCTGTAACTACAAGCTCTTTGGAGCCGAGGAACACCATCTGGCTAAAAAGTACAGTCGCCAAAATTTGTGCCTTTGCGTTTAGCCTTTTTAACCGGCGCATGACTTAGAGACCAACTCCTCTAAATCAATTACCAGTGGCTGCTGCAGTGGCGTGTTTTGCCGTGTCTTCCGGTTTCAGTTGAGACGATAGTTACCGGATAAGGCGCAGCGGTCGGACTGAACGGGGGGTTCGTGCATACAGTCCAGCTTGAGCGAACTGCCTACCCGGAACTGAGTGTCAGCGTGCAATGAGACAAACGCGGCCATAACGACGGAATGACACCGGTAAACCGAAAGGCAGGAACAGGAGAGCGCACAGAGGGAGCCGCCAGGGGGAAACGCCTGGTATTCTTATCATCCTGTAGGGTTTCGCCACCACTGATTTGAGCGTCAGATTTCGTGATGCTTGTCGAGGGGGGCGGAGCCTATGGAAAAACGGCTTTGCCGCGGCCCTCTCACTTCCCTGTTAAGTATCTTCCTGGCATCTTCAGGAAATCTCCGCCCCGTTCGTAAGCCATTTACGGCTAGCGCCAGTCGAACAACCGAGCGTAGCGAGTTGTCAGTGAGCGAGGAAACGAAATATATCCTGTGGCGGGTTTTTATCCTGACGCACCGGTAGACCTTTTTCTCCTGCCACATGAAGCACTTCACTGACACCCTCATCGTACCCGCAACATAGTAAGCCAGTATACACTCCGCTAGCGCTGAGGTCTGCCTCGTGAAGAAGGTGTTGCTGACTCATACCAGGCCTGAATCGCCCCATCATCCAGCCAGAAAGTGAGGACCACGGTTGATGAGAGCTTTGTTGTAGGTGGACCAGTTGGTCATTTTGAACTTTTGCTTTGCCACGGAACGGTCTGCGTTGTCGGGAAGATGCGTGATCTAAATACATTCAAATATGTATCCGCTCATCAGACAATAACCCTGATAAATGCTTCAATGATGTTCTGAAAAAGGAAGAGTATGAGTATTCAACATTTCCGTGTCGCCCTTATTCCCTTTTTGCGGCATTTTGCCTTCCTGTTTGTTCACCCAGAAACGCTGGTGAAAGTAAAAGATGCTGAAGATCAGTTGGGTAAGCGAGTGGGTTACATCGAACTGGATCTCAACAGCGGTAAGATCCTTGAGAGTTTTCGCCCCGAAGAACGTTTTCCAATGATGAGCACTTTTAAAGTTCTGCTATGTCAGCAGTATTATTCCGTATTGACGCCGGGCAAGAGCAACTCGGTCGCCGCATACACTATTCTTCAGAATAACTCGTCGAGTTACTCACCAGTCACAAAAAGTTTCAGGTTACTTACGGATGGCATGACAGTAAGAAATTATGCAGTGCTGCCATAACCATGAGTGATAACACTGCGGCCAACTTACTTCTGACAACGATCGGAGGCCGAAGGAGCTAACCGCTTTTTTGCACAACGTGGGGGATCATGTAACTCACCTGATCATTCGGGAACCGGAGCTGATGAAGAGCCGTACCAAACGACAAGCATCAACGCGATCCTGTAGCAATGGCGACAGCCTTGCGCCGAAACTATTAACTGGCGAACTACTTATCACTCCGGCAACAATTAATCAGTTGGATGGCAGCAGATGGAGCAGGACCACTTGTCGCTCGGCCCTTCCGGCTGGCTGGTTTACTGCTGATAAATCTGGAGCCGGTGAGCATGCCGTATCGCCCGGTGTGGCTTTTGCAGCGCTGGGCCGGATGGGTAAGCCCTCCCGTATCGTAGTTATCTACACGACGGGGAGTCGCAGGCAACTATCGATGAACGAAATAGACAGATCGCTGAGATAGGTCCCTCACTGATTAAGCGTTGGGGCAAATTACCGCCTTTGGTGGACTGATACCGCTCGCCGCAGCCGAACGACCGAGCGCAGCGAGTCAGTGAGCGAGAGGAAGCCTGCATAACATGCGAAGTAATCTTTTCGGTTTTAAAGAAGAAAAGGGCAGGGTGGTAACACTTGCCCTTTTACCAGACTGCAGCGGCCGCTACTGGTGAGTAAAGAAGGAAACGAAAAAGCTAGACTCGGAGGCCTTAAATTGGACTATCCCCTAAACTCAAAGGACCAGAACAAAAAAGACGCTTTCAGCGTCTTATTGTTCGTCTTCTGGTACCGAGTTATTAATATGCGCGCAGCGTCTGGAAAACCGAGGCCAAAAGACGTCGGTCTTTGATGCCGGTTGCGACTCTACAGCAGAATTAAAATCAGATCCCGGCGCAGCCGGTTTGTGGCTTTTCCACGCAGTTATCTGCGCCTAAGCCCCCCCGCCGGCGGAACGTTCAAGCAATTGACGGTTTAATAGTGACCAGTCAAAACGTTGCACTTCCCCGCCTCGGCCGTTGTCTAAAACATATTTATCAACGTGCTGAAACTCGCGGGCGGGCGAGGCTCACCGACACTCTAATGCTTCTGCAGATGGCAACGTGTGCTGGCGAGAGCTTCCCGAGCGTCTGGATTTCCAGCTACTTCATTACCATGCAGTTGTGCGCTGCCGCCAGCGATAACACCTTAGCTTTGTCCACCACATCGGCAATATAGTGATTGCGGAACGCGCCGACAGCATCCTGCAACGGTGCCGCAGCCATCACTTCCTGCGCCTGTTCAACGTTGACGCAACGCGGTGATGCGCAACAAAAATCAACCCACCGTAAATCGCGCGCGTAGTAAGCTGCTTTAGCATCTTGCCCACGCGTCAGGCCACATACTTTATTCTTCACCCAGCGACGCCACGCGCGGCGTGCAAATCGTCATGGGCCATCAACGCAAACCAACTAAAAACTACCGCGCGAAGTGGCTAAAGCGCGGGCGCCTCGGTGACGGTCTTGATGCCGGATTCGCTGATTACCGTCACGTTGTGCCCCAGTTTCGGCGCAAGCTCGCGGGTACGGTTGATCAATCAACAGATCACGCAGATCGCGGTTGTTGATGCCAACGACCTTTGCTCCCAATGCAATGGCGCGCTCCTGTTCCTCTTCATTACTGACTTCATAGCACCCCCATCTTCAGACTGTGAGCGACGGCGGCGAGCTGGCGATCTGGTCGTCATCCAGTACTGAAAGCATTAATAAGCAGGCATCGGCCTGGTAATGACGCACCAGATAAATCTGGTAAGGGTCGATAATGAAGTCTTTACATAAAATCGGCTGCGGGGCGATTTGGCTGACGATGGGGAGGAAATTAAAGCTCCCCTGAAGATCTTTCATCAGTCAGCACCAGAAATTGCCGAAGCGTAATGTTTATAAATGGCGGCGATGCGTCTGAGATCGAAATCATCACGGATCACGCCTTTTGACGGCGACGCTTTTCTGCCACTCCAGAATAAACGCCGTGCGCGCACCCTGTAGCGCGTCATTAAAAATGTCGCGTGCTCGGCTGAACCTCATTCTGAAAACTGGCCAGCGGTTGCTGCTGTTTTTGCGGGCTTCTACCCAAATCGCCTTGTCTGCGACGATTTTCGCTAAAACGGTTTGCATCATATCATCATGCTGTGTGACTCTAGTATTTAGTTTCTCGTTTCTTCTTCTTCGCGACAGAGAAACGAGGAACTAAGCGCGCCGCTCAATACAACCAAACGAAAAAAGACGCTCGAAAGCGTCTCTTTTCTGGAATTTGGTACCAAGATGCCGCACAGGTGGATGCGGACCAAAACAAAGACCCCTTCGGGAGGCCTCTTTTTCTGGAATTTGGTACCGAGTTATTAGGCCACACGTTCAAGTGCAGCCACCAGGATAAATTTGCACTGAGCCTGGGTGGCA
+
#$$&%&'$%$$$$%%&%&)%#$%))(&&$&%$$#$$%&%&'(%(().+)(&%$#%&%$$$$%(,(''(&&%%&('&%$$$$%$%&'(&&-))*)+,-,(&&)520.*)')''/07774432347GIEBB;;;;BGJFBBDCFE=<<---8DB6555=<=:9221)))&&'&'&(*-./''%$%%('&''''),(1.-0+2.-&$%$%'&'%%&%%&&&%(65::;;0=??A=AE=8883011-//1;::=AJE@@@B>=4445?JDCCDDF;;;;=GD??D@FH82000989;;<B+***,*&%$$%'*))'%%%%(&''&'''''&%%%%%$%&'&&'(0.('(('''(()*+.,,()))CIFEDFA:--<==GHFEA@CDEJJJIEABBDJGGHJFEE55556>31++>@A6666GIDD9788>@212?>==<>@772)(1+**%$$%%%&$##'&&(*$$$$%%'')-.,(,+0,,-,-./630/-,.0**,))(((*&&&&0)**(&&%()(,,+242.-0;BDB@??6,)))--,+-**,+-,1/..(%%%%'%$%',--02752001679?BCCEEDA992.EGJFBC8789A@>><=AC533,,,::;*)'(&&)(()&)+*)+-266687777955=78)))&%'(&(789>:9::889:@@><;<DJ@@ABJDGE=EDDDIHJEFB:3))))+,(*+(00('%%&&'++)%&('((+)&%%%)(*-.0''(+1/.+&&$$237<.,,,-%$$()'%%')(%&,.074,**)&''*58567...((##$$%&&(@JDJJHGH=<<&%$$$$%%%#)&''&'&%%$$&&%#%(+..30(**'&%%&$$%$$%$**)1356700023>;;?=><;99661/(-*()(%'(()(*232'''B?@?GAACCJDC99??A;;::9277.+*+0/.-')((%$$%$%$$'%%$%&)&$#&$$$%$%&'&&&&%$$##$#$###$%%&%%%&''&')&'*)))*'&%&*',2-((')*%())+0-,77=<;721'''')))*.))*+-9;::;=GEA(((@C>GEEGJHJJJIJJEFFIDC<:''(%&%$&%$%%'''%$$$'(''&+**(++$##$&%%%$%$%'%&&&%&//6BJCCEIHEDFCG;;;:;:;ACBFED544JFB====@@BHDDCJIG==8>=;9.**.35@DJIHJHJHFJJJJJJJEJCB9.---')431--.-.--60/05?@6667+++.3,++**1DFCDF<<<;DC???@A211=>FJFEHIGGDGDB877765(('&&%*0384448758<=GDJ::89>52///)**)++(0(%%%,&11****5679=>A7777C@65<=;/*)((&&'''+33337?GFGJI@<<1)(()1DFBFFFJ@C@A88557=DEIHFJEHHJGJG>HDGCGFEA?=>?@@:JJJGJD>@EEIJJJIHJHJIJA@@@@<++34878:?56?AGJGFHG>=<:<=?A532.''%%$%%#$$&*'((/.//1+))*.../67445-(()(''&$%$&()*)%%&%-*(,%%%%$%$$#$%$%%%()''&('(+&&%&))**+...0,++&%$%%')(())98=JJGJ@@?@B@@AG<<<=H:952223889G4--)((&'&&%%$%('('''(9>CFFJJHFJJHJJJFHIJJFIJEHJJJJIJJGJJJJHHH@AGJHJIJHJICCFDEFE<=?BJD>IH?JIFJJEJFJJJJHFIJEAF13...3310//,*''*(((FCDDD<;;:96A?@@AFEDFDD3333DHJFJHIIE=<<))))<@>@B@DBFJIIGIGJEJIIC@@EA<;;<DA:777:?8777AD@;9(''',,,++++,>B?>==:777=>>7544442344781/00:9;=?GBCCJA33<?>;@=<:9+++))))**())*59CJJHIJJHGJEC****97:99GFCEBAEC>@BB;888=:<./2&&%',1/;;DDGJJHGJFIGHHJF@=@*&:5)(')<?C?CAB?=,&&&(ADIJJFEBCDJJ?<<DHCB<:22:(('(+,-.(&&&&&))+-.@B=ACDJ?;;;<DHBBD@66ADFJJCEJDJBA@@FCC;;BBFE?JJJGECDFFFEEIIFGJEEGIE@CEJJJGFIIJHJFIJJIB?::9;A@?8777+**,'''(,,(/,&-&+)))))3360-.134023225=9=8+++,***.2-*65449676//,(&&)*/--00'%%%&%%(+)+,('))&%&+*,&&'+))'))&%%$$&%%%(&(((4;;883444?..../)*+,',,-4688DDEIEFEDJGFJJJJHGJJIJHEHIDGIFIJJEG==;;<9++*'8?DH;::)(('''&-2/0.''((+3/006;;33330/23.-+++,3,+++18997:666.---66***.((++-,+(((&05*799576761+'''&'%%0**)+-*,-0*)*&&&''&$##$$%%%$&&&&)%%%%''&''&%$##$''&%&*+,)(*-.5003247889C@@??E<;;3)'%%%&%'.9ADHH1112...%%%%'%%%%&((&&&%%&$$%&&%%())**''')****,.,,66=A@=9:<?@@:888ABDIF4++++A665466535(''044361*)'((('')%'*+,++))%%&((&)%%%*+'&&&*-.227791)(()*'')78>AC>?3371EJJFIDA@@AHJDCAAIGBAA66532*)'&&')+4773222****....222;A***,55555645440000///+**+.///''*+*,+,'&&(++)(&&&&)'()5999B6-++(''&&'664,///01112@FACD@,,,,8885/./02779>>=872220----))&&)::JFBBFCB44348(''''(*6?@@A>??ABC667FGGIHEF>96056534:56669GEED44467333487718<0--,,,.232//019>?99988;''(&&&(*)('*))'''96)('*-,+&&%###%$%%&.-++01%%%),++./32200556112''&&(,1+(''&'&&&(''-4/.('&%$%*(+12..-.4,++*+*&&'--*'('&'&'('*/01<==BBBBCDB@?>?BHFBEBCGABBJFJI::::EJEJHEFC854('&&&0/,)-.(((%++,.,,,.3''')+++(%%''*))-/2('%%%$(,&((-65555--,/214)''(*../>598900/0.///0066<<=::;><<??@,++*)((((()(()%$$&&&')/+((&%%%(+13//34:<;:77/-,,14*))''#$''()+*)))*)(((=8888?9888>HDDCCBBHFGGCECDGDFA@CJJFI>00//0..+*+&$$&$&&%'%$&&'((%$&*.0//,'%%%)'''&''&&%%%%'(),))*&$$&)''&%&%%((''()'&&''(%$&()*-)**+/56668834220000.,)+++++/<9::1000>C@AA==<?B067EJJEFECCEGJIEE@===>=)((&''(/3325,''&(%&''+('&%$%%&&((%&(())99////00:;=?BEDCEEEJJJIJJC<DJG<JIGJJHJIJEJIJFIFEJJJEDD(((7;;94444522334A>EEAJJFCD?.-**))))'''''./01-..1.=>;;;;@877A:A?@BAEDFGFJCE999<A<.&(((.-))...-&$$((),+'%%'*-****+*+32353555:=+++3811/,,,*-'')*:+++-%%%--*+&&&%%%%'&&'))*)-''(%%$$$%%&&&&&'%%&'&&%&%%%%$(,--.-156@;9962211254122<?@@FHGFFJEHJFJF?;;:;?DCBD<>+)*&'*7320001))(*///.))))'''(11111045<><:955510./337:8999?@A:CC@@@99>:EGGGJJIJGDFFBDI?;:;>>4;:..7,,9><>?7611-+*))()(((&&((.**)((+599JFHIFGJIJ333322+(((+*-6.--()()-)*49;@EEDEJFICCJJJHC@@@=>>5555))))('&,//9CJFC322++++//0202353001131264769895556=?>?JJHJJJJJCJCBCDECF>000/;,'')25----52267=<<-,,-:8889534/+.,-1433))556?;:-*)%%%'''*&'&&%%&$$((''''6:>5656>@BJIJGJJFFBB@B7668<HB@??+))*=99*)),))*84224::6655777882??>?329=?>?EDFC8878?<;:8-.,-.(()'(()/056=BFIFEFHFDBB6787>7+GJ?>???&&&&/+()/@???BA@BDEEJJB@@?D>=;978./:;;JGIJJJI?IJJJIJJJGGHJJJHFE@??:69'''',5>;32--..5ABFHJFJIJJIJGEJJIJJJHGIJH==>>HJIGIHHGJGF=;:;>10017ADEJJJHJIGBA@D<:,('(()**,11/)569@FFGGEDJJ>:8(%&&&&%%%&',30578;AD??=<>=:841.()*(''(((((+./1244346JJJGJFECGGECFFJJBB=<9509731.//2012-2212+%%%&&%%'&((089??7767G>9-)*210122'&&*'$$((')*13;JJJGGEAA:/.77BD::>:98566./0.,*+++B@AEFHJGFEEJFJ9999CIJ????A?,**65?BE>2...0<<<::9667;<77-,'%
@Glass_T7V_12_D3_12_9_18
TCCCGGCAACAATTAATAGACTGGATGGAGGCGGATAAAGTTGCAGGACCACTTCTGGCTCGGCCCTTCCGGCTGGCTGGTTTATTGCTGATAAATCTGGAGCCGGTGAGCGTGGGTCTCGCGGTATCATTGCAGCACTCGGGCCAGATGGTAAGCCCTCCCGTATCGTAGTTATCTACACGACGGGGAGTCAGGCAACTATGGATGAACGAAATAGACAAATCGCTGAGATAGGTGCCTCACTGATTAAGCATTGGTAAATTACCGCCTTTGAGTGAGCTGATACCGCTCGCCGCAGCCGAACGACCGAGCGCAGCGAGTTCAGTGAGCGAGGAAGCCTGCATAACGCGAAGTAATCTTTTCGGTTTTAAAGAAAAAGGGCAGGGTGGCGACACCTTGCCCTTTTTGCGACTGCAGCGGCCGCTACTAGTAGGGAGACCAGAAACAAAAAAAGGCCCCCCGTTAGGGAGGCCTTCAATAATTGGACTATCCCCTAAACTTCAAAGGACCAAAACGAAAAAAGACGCTTTTCAGCGTCTTATTGTTGGTCTTTTGGTACGGAGTAATATGCGCGCAGCGTCTGGAAAACCGAGGCCAAAAGACGTGCGTCTTTGATGCCCGGTTGCGACTCTACAGCAGAATTAAAATCAAGTCCGGCGCAGCCGGTTGTGCCGCTTCCACGCAGTTATCTGCGCCTAAGCCCCCCGCCAGCAGAACGTTGCCAAGCGATTGACCATTTAATAGTGACCAGTCAAAACGTTGCCCGCTTCCACCCTGGCCGTTGTCTAAAACATATTTATCAACGTGCTGAAACTCGCGGGCGGGCAGGGTTTCACCGACGCTTAATGCTTTCCAGATGGCAACATGTGCTGGCAGAGCTTCACGCAGCGTATCGATATACAGCTGTTCTTCATTACCATGCAGTTGCACTGCCGCCAGCGATAACACCTTAGCTTTGTCCACCACATCGGCAATATCGTGATTGCGGAACACGCCAACATACTGCAACGGTGCCGCAGCCATCACTTCCTGCGCCTGTTCAACGTTGACGCAACGCGGTGATGTCGCAACAAAAATCAACCCACCGTAAATCGCGCGCGTCATAAGCTGCTTTAGCATCTTGCCCACGCGTCAGGCCACATATTTTATTCTCACCCAGCAACACCCGGCGCACGGCGGCGTGCAAATCGTCATGGGCCATCAACGCCGAACCAATCAGAAAACCGTTAGCGAAGTGGCTTAACTCGCGGCACCTGAGCGTAAGTATTGATGCCGGATTCGCTGATTACCGTAGCATTATACCAGTTTCGGCGCAAGCTTGCGGGTACGGTTGAGATCAATCGACAGATCACGCAGATCGCGGTTGTTGATGCCAACGACCTTTGCTCCCAATGCAATGGCGCGCTCCTGTTCCTCTTCATTACTGACTTCGGTCAGCACCCCCATCTCCAGACTGTGAGCGACGGCGGCAAGCTGGCGATATTGGTCGTCATCCAGTACTGAAAGCATTAATAAGCAGGCATCGGCCTGGTAATAGCGCGCCAGATAGATCTGGTAAGGGTCGATAATGAAGTCTTTACATAAAATCGGCTGCGGGGCGATTTGGCTGACAATGGGGAGGAAATTAAAGCTCCCCTGAAAATATTTCTCATCAGTCAGCACCGAAATTGCCGAAGCGTAATGTTTATAAATGGCGGCAATGCGTGCTGGATCGAAATCATCACGGATCACGCCTTTTGACGGCGACGCTTTCTTGCACTCCAGAATAAACGCCGTGCGCGCACCCTGTAGCGCATCATAAAAATGTCGCGTGCTCGGCTGAACCTCATTCTGAAAACTGGCCAGCGGTTGCTGCTGTTTTTGCGGGCTTCTACCCAAATCGCCTTGTCTGCGACGATTTTCGCTAAAACGGTTTGCATCATCTAGTAGTCCTGTGTGACTCTAGTATTTAGTTTCTCGTTTCTTCTTCTTCCAACGAGAGAAAACGAGGAACTAAGCGCGCCACTCGATGGACCAAAACGAAAAAAGACGCTCGAAAGCGTCTCTTTTCTGGAATTTGGTACCGAGGTCCGCACAGGTGGATGCGGACCAAAACGAAAAAAGGCCCCCCTTTCGGGAGGCCTCTTTTATGAAAGTCGTTACCGAGTTATTAGGCCACACGTTCAAGTGCAGCCACAGGATAAATTTGCACTGGGGCCGCGGTGGGATTCGGACTCGACCGCATAGCCTTCAGGAGTGAGTTTTGTGCAATACCAACCGACGACTTGACCCTGCCAAGCGGCACCAGATTTCTTGCGTACGCAATCCCCTAAGCCAAAGGTGGCACTCAGGGGAAGCGCAAACTGCCCTGCAACGGGAGCGTTGGCTTCATCGCTACTTTGACCCATCTAGTATTTCTCCTCTTTCTCTAGTAAAGTGTTTAGTTCCCTCTTTGCGTCCTTCATAGCTTAATCCGAAAAGTTCTCTAGTAGCTAGCATAGTCCCTAGGACTGAGCTAGCTGTCAACTCTAGAAGCGGCCGCGAATTCCAGAAATCATCCTTAGCGAAAGCTAAGGATTTTTTTATCTGAAATTCTGCCTCGTGATACGCCTATTTTTATAGGTTAATGTCATGATAATAATGGTTTCTTAGACGTCAGGTGGCACCATGGAATAGACTGGATGGAGGCGGATAAAGTTGCAGGACCACTTCTGCGCTCGGCCCTTCCGGCTGGCTGGTTTATTGCTGATAAATCTGGAGCCGGTGAGCGTGGGTCTCGCGGTATCATTGCAGCACTGGGGCCAGATGGTAAGCCCTCCCGTATCGTAGTTATCTACACGACGGGGAGTCAGGCAACTATGGATGAACGAAATAGACAGATCGCTGAGATAGGTGCCTCGCTGATTAAGCATTGGTAACTGTCAGACCAAGTTTACTCATATATACTTTAGATTGATTTAAAACTTCATTTTTAATTTAAAAGGATCTAGGTGAAGATCCTTTTTGATAATCTCATGACCAAAATCCCTTAACGTGAGTTTTCGTTCCACTGAGCGTCAGACCCCTTAATAAGATGATCTTCTTGAGATCGTTTTGGTCTGCGCGTAATCTCTTGCTCTGAAAACGAAAAAACCGCCTTGCAGGGCGGTTTTTCGAAGGTTCTCTGAGCTACCAACTCTTTGAACCGAGGTAACTGGCTTGGAGGAGCGCAGTCACCAAAACTTGTCCTTTCGTAGCCTTAACCGGCGCATGACTTCAAGACTAACTCCTCTAAATCAATTACCATGAGCTGCCAGTGGTGCTTTTGCATGTCTTTCCGGGTTGGACTCAAGACGATAGTTACCGGATAAGGCGCAGCGGTCGGACTGAACGGGGGGTTCGTGCATACAGTCCAGCTTGGAGCGAACTGCCTACCCGGAACTGAGTGTCAGGCGTGGAATCAGACAAACGCGGCCATAACAGCGGAATGACACCGGTAAACCGAAAGGCAGGAACAGGAGAGCGCACGAGGGAGCCGCCAGGGGGAAACGCCTGGTATCTTTATAAGTCCCTGTCGGGTTTCGCCACCACTGATTTGAGCGTCAGATTTCGTGATGCTTGTCAGGGGGGCGGAGCCTATGGAAAAACGGCTTTGCCGCGGCCCTCTCACTTCCCTGTTAAGTATCTTCCTGGCATGCTCAGGAAATCTCCGCCCCGTTCGTAAGCCATTTCCGCTCGCCGCAGTCGAACGACCGAGCGTAGCGAGTCAGTGAGCGAGGAAGCGGAATATATCCTGTATCACATATTCTGCTGACGCACCGGTGCAGCCTTTTTTCTCCTGCCACATGAAGCACTTCACTGACACCCTCATCAGTGCCAACATAGTAAGCCAGTATACACTCCGCTAGCGCTGAGGTCTGCCTCGTGAAGAAGGTGTTGCTGACTCATACCAGGCCTGAATCGCCCCATCATCCAGCCAGAAAGTGGAGCCACGGTTGATGAGAGCTTTGTTGTAGGTGGACCAGTTGGTGATTTTGAACTTTTGCTTTGCCACGGAACGGTCTGCGTTGTCGGGAAGATGCGTGATCTAAATACATTCAAATATGTATCCGCTCATGAGACAATAACCCTGATAAATGCTTCAATAATATTGAAAAAGGAAGAGTATGAGTATTCAACATTTCCGTGTCGCCCTTATTCCCTTTTTTGCGGCATTTTGCCTTCCTGTTTTAGCCAGAAACGCTGGTGAAAGTAAAAGATGCTGAAGATCAGTTGGGTGTACGAGTGGGTTACATCGAACTGGATCTAAGGAACAAGCAGTAGGGGTGCAGCCAGAGTTTTCGCCCCGAAGAACGTTTTCCAATGATGAGCACTTTTAAAGTTCTGCTATGTGGCGCGGTATTATCCGTATTGACGCCGGGCAAGAGCAACTCGGTCGCCGCATACACTATTCTCAGAATGACTTGGTTGAGTACTCACCAGTCACAGAAAAGCATCTTACGGATGGCATGACAGTAAGAGAATTATGCAGTGCTGCCATAACCATGAGTGATAACACTGCGGCCAACTTTCTTCTGACCAATGGAGGACCGAAGGAGCTAACCGCTTTTTTGCACAACATGAGGGGGATCATGTAACTCGCCTTGATCGTTGGGAACCGGAGCTGAATAAAAGGCGACCCAAACGACGAGCGTGACACCACGATGCCTGTAGCAATGGCAACATATCACAACTCTCTAACTGGCAACAT
+
;995674=??5200-04::::;BAFJIGFEED@@>>;:::/,((()+/33/)))22/(((67;=DJJJFJEJJGHHHGJJJGH9988=@HHFJ==;<FDFFJJJIJJFGGGDB>??A@A;;<<FEGJJGJFHJJIJEFJ(''*4?@@BH??>EJFEEC>;;;4DJJJGIGDDEIEDFEEFJJIJDBAEE=<7666@BAACEIFFIHGHJEFGFJJHFEFD9889ACDGFIJHDDEE9988<<DJIHJJFGJEGFEEJJHJJJJHJHJHGGJJDIIIFFEJFIFJEJE>@?7..@>>JGFG@@@A55557567543254541/))179<<<66490)*(()*)))AEIHJFGEGHFIGDEGJHFEFJHGJ;99<7:;=FECEECHHFA@7)(()67795118860;<=/.,('))4448CEJGFEFFIH:::67>?JJGC@?ACBJDCF<FHHGFEFGJJGJC@?<<=JJJFJIJIEA@ACFC@A@<.../FEEGGDFFFCEBDJJJEGDCA;<>?;::>FEHJJJGJIJJJB=<=;;:;A:86-,+&%%%&&&&$$$$'+))**&&0143334<@====AA@BDHBABCDAACCJJJJJHEFJFHGJIHFJJFEEJ:IJE::88<>999:766<66JCGJJDEIJJJGDJJJJHIJJEEGEJJH4333,5++,+,/9:;8=>>2/)))3.-.--3;7//68<;9;<<A?=:76:?@>8774>ABGJHHJJJGFJFGJJJJJJHFIJJGJJJJHJGJHJJGJFGEF<<==FIEIFHJIJJJHGFJJJE??BJJEFDDGHIGJHHJJJJHHJGJJJIIEFGJJJJJGJGJJIJJHHDDEFCCHIJJIJJJIJJJJIIE@?>JGJJJJJJJJJJIJJIJJJJIJJHHJJJJJIJIJJHHHJJJIFJGGJJJ@:979=;9>@CHIHF@EFIHFHDCFJGGFDJJJIJFJJJJHFJHEIJJJJFJJHFJJJJJIJFJHJJJJIFICCFDDHJJJHICCDFBA@@GJFJEDIJJGJGJIJJIHJJJJJJIJJJJIJGHGJJJJJJFCDFJJFGEFIJJJJIFJIJJJJFGJIHDEDJGGHHEGGJHGHHJJJHJJHJJDB@?2,,9:66777DFJJA@;5,??EFDJJFHHFEEEGIGJHJJJGJD7610022(&&'/68GEJGFJJJGJJJEJJDJJA@;;;=BA9999>>FJJ>>=>E?<::CJJJFDHBBB;<<<B:::;J>GIJJHGDFDDJJIHJIGJFHIIJHFGDHDCBDEBHHDFJJGFGFFHFJDCDBDJFABCBJH??>:30004:4:'&&$$$%&&&'(6;;HEAAAEJEBB?4--,,.1D9:FFFIGGCAAE<:9;1112****)))*<;<<=CCBIDJFJJFJHHJIIHJHJIHDJG?DJBB?<FEJHJIJJGJEECGJJJIGJD8D>FC;45CJJJJGGHGC@BJJIJHIIJ>EBJBC?>>?GEC??AC==@@JJJDGEEGJA?>>AFJJJJJEBA@@C@A@77769677554258DHJJIJJJGHJJJJIJJJGHHDFJIHJJABA><==;6<8789;>4878DDEFJJJJJJGEEFIJJJIHJIJJJJJGFHJABBCDDDDJIF???CC?<=;?44****60111:;FEA@@C??>..--,,+,9;<EJGHGJCG@5/:66HIIIJJJJJGJJEEEJJJGJJGHEHJJJJHJAEDCADGEFJJJJJHJIJJIJIE00029;<FEB6666DDEEJ5556JJJBDBBJCCBBJJJJJGFJFJGJFJJIJ====J9FIIEJJJJJFIIJJHIDIJB<<BIHFJFJFEJIDDECEHGHJA@>99//@AHEEIEJDFCCCG,,,,,:AIJJJHJJJJJJJJFGEEHJFJFJE+++6A@JFJGJJGHJJHHIJJJJHFGEJJJJIFJJJJJFJJHJJJFJJHHJJHIHJFJIGIIJDECCBDHFDJEFJCBA@JJB@@@ABBAJFFJJBC=<B83EFDDCA6EDADHCHDJD?EBB?FJJGIIJJJJJJHIJHJDA99;.=?ABCEAGFHJ@?@D?556>FJGJFD<;;;EBCD@B9887(''65,,,-AHEA><>A7766;;CJJJBCABBBEE++++5/../45205<8...9IEJJIHJJJJIHGC>JFFFJJJHE8707;20((((01016534C><=>@CJGGIGJJDE>=?>C8989BJJFFCDCF@>@@IJI=BA@=<543&&%**+*''')&&'&++''''/-,+++>=??ACCA><=,++,44&&(237FHFJEFEGIJFJGJIFFGD>>=><;;<FJEIJEJJHJJJGHJFEBEBCA?BC@JAC4479../8?A@ACBIJFJJJJJJJJG==<85347JIHE;:9:=GGFFBDDBJFIFJEGGFJIJJFFEGHJHHJJJGGHJEJH@BAFBAG::88:9;=<?B>>*BBD85B@;::==JHJJJHGJEFDFCJJJJHIJJJJJEHGJJIJJJJJJ999:HGJJJHHGE;JFG99999GFDCGGD=<<=@HJFHHIHH?@@AJDDCGHJDGC@A>>?@HJJJJHGJHJIFGJJJGGGEFJJJJJJJ?F?AJCABJJD=99;;62227;>BCJFJJJIJJJHJIJEGFJFEJJJEFIJGJJIJJJIJ6666IGJIJFHGGHHJJJHJJJJJJEJI@<77CFEJFHJGEGGFJJJJJIDIHJJJHJGJJJGJJEJEDCEBC;9:-,,+///IHJHFGHJJJHHHIHJJJJIJJJBDJJJHHJFGGJHJGJFGJJHGJJJDEEFJJJJJJFGEHFABBC@9<<@BABBFJJGJJJFDFDF?>>>GIGHJJJGFJGHJJJIJJJHJGJIIGJIJGJJA@@?DHED??@@BIE@ABJJEIJDBDBJHJJJHHFJJJGIJDJIJJA====:::;JJFHDFJJJEJJJJHEC)))&),;=CFEDJJEGJJJJJJJ=<<<EFIJIJJJJ=<;;@CJGJJJJJJIJJJJJJFJHJJIGEDIG>DHGJJEG@@B?FIJJJDJFF=<@BGJIGGJEB@??CJJJJ0000DBAJHHJJJFJJJHJFGJFJJGHIJJJJJJ0(((CJ,+++321//..//47;AG1--;>701=766;C=0/.*08854;:;<JACEJJJDJICD6667HJGJJJIJJHECJIJDCCIJJJIHJHJHJJJHGJHJECC@J?E63349JJFFJ:98432253---.E;:==?JFJJJJGJJHJJJJJHJCCCGJHJHEFGFEFFJJJGIJJ@??=755560&%%$%)+.5,69@>EEJGJHAA??@AECGJGJIJJIJJJHEEAA@BJEHH5443(('''((+32>>?EC<;99GJIHJDGJHJJJIHJGJHGJDGGJJJJJJJJFIDFDI?@HAIJJJJJJIDCBFF:::::::DICBGEBBEJJFDB@=>@FHJDHJJJIJGBA92''128679>DECDDFDHFJFEJJJFGJGHJJDFIFIGIBCEC,,,,FGFJEJJIJJJHJHJJGGGEI?JJJFFHIFCDEIJJJJGBCJJJJJJJHJG???BHEGEBF9743430-200-,-2.4:BED@;961)(()0.-('''(''1111:72EF@??>BJJJEHF@A?@IEBE77C//////DEEDFGJHFFJIJHJED0*)'&&'GGJJ<;;;>30//=<>ABCCE@AEDIHHJF9988<>C=DEAEDJJGJJEGEJB=:<@@@?@?A@<@A*)))+++-./:<==BA>9EHJHFJJJIJJJJJHGJGGHF;@9*))*...022458=0001/229@CCCEEHGFD7+++?AADIDHFIJJJJJJJJJIHHJJCCBABCHJHJGGJJJJGJHHJGIJIJFHJJJJJF;<:9:DCJDCJJJGDJFJJIJJJJJJJJJGGGIGCCDCGHDJFIJJJHHHJHJF66567IGGHHHJJJJJHDGEDEJGHHIJGIJGJJIHJIJIHJJIJGJHJJHJJGFJHJIEJGIFJGHI@JF<FHGGEJI?A??FBBBCEGFGFC<204=A<:-((6**+7CDJJHJJJHDIEFHHIIIJHEEFFF:9::FCCBBCCJHIJIJGJHJDHEJJJGGEJJJJJGJJIJJJJIJJGIJJJJJ>==;=FIIDHD>;89:<<<<GIJIJJHHHGHJJJJJJJJEJIFB>?>EBDE??@BJEDGEDFJJJJJHGJJHAABJJJGA612IJIJHJJIJJJIJJABBAJJGHJJJIGJFGEAACCG339<<:46>:F@@@758>=??@@DEBCICC872''&&'+,2)'()*-029<=>??JJJGIJJJIJJJJJJGHFGA===B>66689;;CA-***323269:E?BDJJIHGDHGIJJJJ322111274*+++*&&&&31/.-,-.(((001:?:::66,+2248EAADBEJJJJJJJJFEIEJIIFFGJ<;99331233979?EDJHGFCFJGFD?@=4*DBDFDGJBBA@FEIJJJJHJEDGHJCEDB@?@AFFJJJFJJHIJJJJJIJGFBDBBJEEC@>>==<==<>F@@AAEGE6448?B8558;;;;B@AFHIJJGJ==>CDJ@ABHCCEEI@@@@==FFFFJJGFJIEHJJJCCCCJIHFCDDFIDF;994-+**-+%%&%%$#$%$%()/1<==::9==AJJFJGJGIJJJHFIIGJGGFFDCE00.*'')7;;;@@B;:1003214300++--.../4-1,,-567<?@;:84'''(*.**,,,.+47<AABCHJFFEEDICBEEHEJJGJHJJIJJJ55552.'((%$##%%&$$&**)(('&'())))*($$
@Glass_T7V_12_D3_12_9_19
TGGAAAGAGCGGTTGCAGGTGAATTACCATGTTGTGCAAAAAAGCGGTTAGCTCCTTCGGTCCTCCGATCGTTGTCAGAAGTAAGTTGGCCGCAGTGTTATCACTCATGGTTATGGCAGCACTGCATAATTCTCTTACTGTCATGCCATCCGTAAGATGCTTTTCTGTGACTGTCGTTTTGGTCTCGACCGAGATTGATTCTGAGAATAGTGTATGCGGCGACCGAGTTGCTCTTGCCCGGCGTCAATACGGGATAATACCGCGCCACATAGCAGAACTTTAAAAGTGCTCATCATTGGAAAACGTTCTTGGGGCGAAAACTGTAAGGATCTTACCGCTGTTGAGATCCCATTCAATAGTAAGCGTGCACCCAACTGATCTTCAGCATCTTTTACTTTCACCAGCGTTTCTGGGTCAGCAAAAACAGGAAGGCAAAATGCCGCAAAAAGGGAATAAGGGCGACACGGAAATGTTGAATACTCATACTCTTCCTTTTTCAATATTATTGAAGCATTTATCAGGGTTATTGTCTCATGAGCGGATACATATTTGAATGTATTTCAATCACGCATCTTCCCGACAACGCAGGAACCGTTCCGTGGCAAAGCAAAAGTTCAAAATCACCAACTGGTCCACCTACAACAAAGCTCTCATCAACCGTGGCTCCCTCACTTTCTGGCTGGATGATGGGGCAATTCAGGCCTGGTATGAGTCAGCAACACCTTCTTGGCGAGGGGCGGACCTCAGCGCTAGCGGAGTGTATACTGGCTTACTATGTTGGCACTGATGAGGGTGTCAGTGAAGTGCTTCATGTGGCAGGAAGAAAGGGCTGCACCGGTGCGTCAGCAGAATATCTGTGAATACGGGATATATTCCGCTTCCTCGCTCACTGACTCGCTACGCTCGGTCGTTCGACTGCGGCGAGCGGAAATGGCTTACGAACGGGGCGGAGATTTCCTGGAAGATGCCAGGAAGATACTTAACAGGGAAGTGAGAGGGCCGCGGCAAAGCCGTTTTTCCCATGGCTCCGCCCCCCTGACAAGCATCACGAAATCTGACGCTCTCAAATCAGTGGTGGCGAAACCCGACAGGACTATAAAGATACCAGGCGTTTCCCCTGGCGGCTCCCTCGTGCGCTCTCCTGTTCCTGCCTTTCGGTTTACCGGTGTCATTCCGCTGTTATGGCCGCGTTGTCTCATTGCACGCCTGACACTCAGTTCCGGGTAGGCAGATTCGCTCCAAGCTGGACTGTATGCGCGAACCCCCCGTTCAGTCCGACCGCTGCGCCTTCCTCCGGTAACTATCGTCTTGAGTCCAACCCGAAGGCATGCAAAAGCACCACTGGCAGCAGCCACTGGTAATTGATTTAGAGGAGTTAGTCTTGAAGTCATGCGCCGGTTAAGGCTAAACTGAAAGGACAAGTTTTGGTGACTGCGCTCCTCCAAGCCAGTTACCTCGGTTCAAAGAGTTGGTAGCTCAAGAACCTAGAAAAACCGCCCTGCAAGGCGGTTTTTTCGTTTTTTCGGAGCAAGAGATTACACGCAGACCAAAACAATCTCAAGAAGATCATCTTATTAAGGGGTCTGACGCTCAGTGGAACGAGAAAACTCACGTTAAGGGATTTTGGTCATGAGATTATCAAAAAGGATCTTCACCTAGATCCTTTTAAATTAAAAATGAAGTTTTAAATCAATCTAAAGCATATATGAGTAAACTTGGTCTGACAGTTACCAATGCTTAATCAGTGAGGCACCTGTCGAATGTTCTATTTCGTTCATCCATCGTTGCCTGACTCCCGTCGTGTAGATAACTAGATACGGGAGGGCTTACCATCTGGCCCCAGTGCTGCAATGATACCGCGAGACCCACGTTCACCGCTACAGATTTATCAGCAATGAACCGGCCAGCGGAAGGGCGAAGCACAAGTGGTCCTGCAACTTTATCCGCCTCCATCCAGTCTATTCCATGGTGCCACCTGACGTCTAAGAAACCATTATTATCATGACATTAACCTATAAAAATAGGCGTATCACGAGGCAGAATTTCAGATAAAAAAAATCCTTAGCTTTCGCTAAGGATGATTTCTCAATACGCAGCCGCTTCTAGAGTTGACAGCTAGCTCGAGTCCTCAGGACTATGCTAGCTACTAGAGAACTTTTCGATCAAGCTATGAAGGACGCAAAGAGGGAACTAAACACTTTACTAGAGAAAGAGGAGAAATACTAGATGGGTCAAAGTAGCGATGAAGCCAACGCTCCCGTTGCAGGGCAGTTTGCGCTTCCCCTGAGTGCCACCTTTGGCTTAGGGGATCGCGTACGCAAGAAATCTGGTGCCGCTTGGCAGGGTCAAGTCGTCGGTTGGTATTGCACAAACTCACTCCTGAAGGCTATGCGGTCGAGTCCGAATCCCACCCAGGCTCAGTGCAAATTTATCCTGTGGCTGCACTTGAACGTGTGGCCTAATAACTCGGTACCAAATTCCCAAAAGACCTGCAAAGGGGGGGCCTTTTTCGTTTTGGTCCGCATCCACCTGTGCGGACCTCGGTACCAAATTCCAGAAAAGAGACGCTTTCGAGCGTCTTTTTCGTTTTGGTCCATCAGAGTGGCGCCGCTGAGTTCCTCGTTTTCTCTCGTTGGAAGAAGAAGAAACGAGAAACTAAATACTAGAGTCACACAGGACTACTAGATGATGCAAACCGTTTTAGCGAAAATCGTCGCAGACAAGGCGATTTGGGTAGAAGCCCGCAAACAGCAGCAACCGCTGGCCAGTTTTCAGAATCAGGGTTCAGCCGAGCACGCGACATTTTTATGATGCGCTACAGGGTGCGCGCACGGCGTTTATTCTGGAGTCAAGCGTCGCCGTCAAAAGGCGTGATCCGTGATGATTTCGATCCAGCACGCATTGCCGCCATTATAAACATTACGCTTCGGCAATTTCGGTGCTGACTGATGAGAAATATTTTCAGGGAGCTTTAATTTCCTGCCATCGTCAGCCAAATCGCCCCGCAGCCGATTTTATGTAAAGACTTCATTATCGACCCTTACCAGATCTATCTGGCGCGCTATTACCAGGCCGATGCCTGCTTATTAATGCTTTCAGTACTGGATGACGACCAATATCGCCAGCTTGCCGCCGTCGCTCACAGTCTGGAGATGGGGGTGCTGACCGAAGTCAGTAATGAAGAGGAACAGGAGCGCGCCATTGCATTGGGAGCAAAGGTACGTTGGCATCAACAACCGCGATCTGCGTGATTTGTCGATTGATCTCAACCGTACCCGCGAGCTTGCGCCGAAACTGGGGCACAACGTGACGGTAATCAGCGAATCCGGCATCAATACTTACGCTCAGGTGCGCGAGTTAAGCCACTTCGCTAACGGTTTTCTGATTGGTTCGGCGTTGATGGCCCATGACGATTTGCACGCCGCCGTGCGCCGGGTGTTGCTGGGTGAGAATAAAGTATGTGGCCTGACGCGTGGGCAAGATGCTAAAGCAGCTTATGACGCGGGCGCGATTTACAGTGGGTTGATTTTCTTCTCCGGAACATCACCGCGTTGCGTCAACGTTGAACAGGCGCGGAAGTGATGGCTGCGGCACCGTTGCAGTATGTTGGCGTGTTCCGCAATCACGATATTGCCGATGTGGTGGACAAAGCTAAGGTGTTATCGCTGGCGGCAGTGCAACTGCATGGTAATGAAGAACAGCTGTATATCGATACGCTGCGTGAAGCTCTGCCAGCACATGTTGCCATCTGGAAAGCATTGCAAGCGTCGGTGAAACCCTGCCGCCCGCGAGTTTCAGCACGTTGATAAATATGTTTTAGACAACGGCCAGGGTGGAAGCGGGCAACGTTTTGACTGGTCACTATTAAATGGTCAATCGCTTGGCAACGTTCTGCTGGCGGGGGGCTTAGGCGCAGATAACTGCGTGGAAGCGGCACAAACCGGCTGCGCCGGACTTGATTTTAATTCTGCTGTAGAGTCGCAACCGGGCATCAAAGACGCACGTCTTTCGGCCTCGGTTTTCCAGACGCTGCGCGCATATTAATAACTCGGTACCAAAGACGAACAATAAGACGCTGAAAGCGGCCTTTTTCGTTTTGGTCCTTTGAAGTTTAGGGGATAGTCCAATTGTATTTTTGAAGGCCTCCCTAACGGAGGTACTTTTTTTGTTTCTGGTCTCCCTACTAGTAGCGGCCGCTGCAGTCCGGCAAAAAAGGGCAAGGTGTCACCACCCTGCCTTTTTTCTTTAAAACCGAAAAGATTACTTCGCGTTATGCAGGCTTCCTCGCTTCCATCGACTCGCTGCGCTCAGGTCGTTCGGCTGCGGCGAGCGGTATCAGCTCACTCAAAGGCGGTAATTTACCAATGCTTAATCAGTGAGGCACCTATCTCAGCAATCTGTCTATTTCGTTCATCCATCGTTGCCTGACTCCCCGTCGTGTAGATAACTACGATACGGGAGGGCTTACCATCTGGCCCCAGTGCTGCAATGATACCGCGAGACCCACGCTCACCGGCTCCAGATTTATCAGCAATAAACCAGCCAGCCGGAAGGGCCGAGCGCAGAAGTGGTCCTGCAACTTTATACCGCCTCCATCCAGTCTATTAATTGTTGCGGGAAGCTGAGTTCAAGTAGTTCGCCAGTTAATAGTTTGCGCAACGTTGTTGCCATTGCTACAGGCATCGTGGTGTCACGCTTTCGTCGTTTGGTATGGCTTCATTCAGCTCCGTT
+
0-1)26:)((//12-+&'&'%&%#$$$&&977633--011BB977,,+++)***,75/1;;CB7?>))))547502336<@B=;;=<532---.556>G@JFEFB@@FEHFJFGHFJFGGGJFHJFIJIHJJJJCDACCGFJHFHGFCFB?8A88:;@=<9:FJHJJDCCHDA1+))(('%%%%'&%%'''&&&)-.122?A@AEJHFGJJJGIJIGJJJA@AAGJJDHI=<;:B@JJGHEJGJ74445:98./.-.0-..,-+).133500001:<AC@@;:;?@@=>A>>@>BACJJGJJJJDC?9;8(++><2/-2322('&&*/;BEBB>@C?BBBDC42-++24*,'''&&&%%&&''')*19>AJFCBBEABGDB;2399CAAABHI?===EB?@@@B>,++,9:88890../EG@@>>@EJGEHHIDJFDB<:867212JHHJFJJIJJGJHHIJIGGFFIJJJJJJHJJDJHHJJJJGJJJJC<>JFCFEEIDGJFHJFJJHFJJJJJJJJBAGGJHEF:7665;;FEJEHFJJJIFIJ;;;<HJJJJD999:97778<<8899?>;7:52;;7777;4/)'&&*,/.,+)+18;8999@BGHJA??30//420..+*,+DCEDBBACCCCB/..--+)'')+&&B@===>DDCEAGIFDADGIIJJJJIJJIJJIEJJEJJHHF----:5457BJIJJJECCEC@<<=?ABCEDHF=87(()/10/.--*))(..1189?CEA>?4.+)))..-('((1@@JA>>::::;8::ECDEEJ----JGJD@@?@HCCCJGC=</...0766-+)+((('552.*00*('()<C<<886('()))),)('*))'')&+4--))&&&&))')+++-+****268?CEGJGHJFGIIJGJJGJFGJBBA?6666BCECC9867./3DFJBDCCGC@1223)))<5.-,,((),..579<A:6557536<ABCFJHCJ;37GEEGCHGJGJJJGIJJJJJJFJHJJJJJD766426224-:7789;85337599844456053446@>777978448888.*)/ADJECDC>?@AFJDGGJHJHGIJ>===JFE=50-,/2,,32333420855>:0,,-()(''())=@ABIDFBB?;D;JID>E;EJGJJG@FBBFE:9,+++;=?==>AIABCGJH??>>BC99320*,'''-//''''/08>>JF6666+++,/-)*+3*))('(*)**7;=<B0A@@BB;;;<@>4***+)**><==@CB@AB;768EIFFFGJJJGH>><<;((('(-.7::BEEEJFEEJ@<<;=BEB@>554()&&''((&''+==ADACAB@@EDJIIEFJIJGHGJJIJJJJ@ECB))))**FB@>>@FC=<<=JGIFGHJHJHIGHJEGCJJGDCJIJJJJJJIIFGGDFEGJGJGJGCCBBFCDBEFCDBHEJD???B;=;61+)())))*-756:7AB977754+++2.-,%%&&0GFJE>>>>CJ2'&12:.---1*1?/--..'/9/'&&'/*)'()*+)*,....51((*67:D@''98:98:9>56722656;@::9557ACJFIGCCCAAA5455<=?C@51,'(,.,,+,999@AABDEJEDDGJFHJHJJGGIIJGJJFCEHJHFGEFF:*++++*)))*345>CBFC?G9>?DCBAEEHJJJJJHJIJCBCBB//,-('''*-/++++>DHFEE9889GJFJJJJJJFJJJHGEIFFJJJIFJB@ABF3322'&%%%)*6:<5556@B@@@AIJJJHJJ1111CB?@BA;:33;:C;;;<EJGDA/...-)))6869@GC<=<=B=><=C8888GJGG<::<?JDF=?:0000986BFEDCHHJ763(('&(&%&&((((--86133355***&&&'-,)'(%&%$%(**,.((&$#$&('(+,9:ADEJH>==@@BHGDB@;?++**57---9>::;<A@CIFJHJJHJ<<<<FJHFDHEJCGJJIJFJFJHJJJJJHJJJJHGJJJJFD@756;4@CBAFHJGGHGIEJHGFJJGEF@A@10002110**+:><;::=89:41DA;;:900003))))3++%%&))(((((((100-*+0234@=9;JEEC@<<<?8('&&+17,+&'(7336C>>>>CCCHC76378@>>AEG3*%(,,,-4>=>@AC@B??9899:?JDCJGHDDDHJJ===>JGJC;4-+)10/5>B7JHGJJJFE12>A=>>D6656AA:;;@BADCDFHF6667@?33:2DDBDDDCGJECA:::;@@;:8<;:;7/...@?5667=1'113<+**1FJC855464377:51154,1111=>@A<<<<@@C?ABDD:66474..--..0,13****6==<??:A??DGEJEFEDFJDFBEEA@?<>:866//././/@<466:9GF?J??@@JJFFGJIJJJHJJFJIGFGJJJIJJIFJGJJIJHJDGD:::1113;:@C??>2001715-)))2232133/(())41-..,))),01-+,01:B&&&&''2245478777=>AGJGJJJ0/,-..-&&(+4)/-44=DGJGFHJFJHJJIJJIJJFA=>6553556:D1/012./+*'%%''))))($&)%%%%)5;2<::;FJ;5)**1679:7?@>@>AC@=?B<63338>;<;<CJEF>/,+,,,25-,++++..,))%%&/**)-989;<822125....<GHIDA@AAJIJJJG?:888;BB>><>>@B@@CAJGCE89EJJIJHEEEFJJF777..-501-,?=:-,,..'&&&)%)%%&'(489;<<=@JHHJHFEFJAB6656989;/.-/;;EGFJHCHJG??@HJJJJJHIJJCBCA2*&%'''&%%%1123338455CC5444=6@ABJJJDIEA3323JABC8879;776;;/.-+*)%'&&'('&&'()+3.((6;AABCJFJJJJCBBAJHHJIAECEGHJIHIJJ;606870+*+/,,+++**)'%%%=>>>=?@?AB::::5444:;<ABJHGIGFJJIJJJHJJJJFI@<<CCEJJA@BB>C>56>33233-))5344HCBA@ECFHCEIBJJGHGJJJIJJHJHJIJHJJJJJHHGGJJDJJHEHJJHJJJHJD<::6666JJFJJJHJJIIFJJJIIJJJJJ:99:JJJGHJJCIDJIIHECDCFGJJJJJJJJJGJI1/''(3:>BAAABBEDEEFJGEDEDHEF?<=>HGE<;;<76-(''00000489=?;;;=@E>>?AIFGGEIFJJHJGGBA@BBCFFJCDDFJ>JJHEJ?JEDEHFIGJJJJFIIJJAGJJJJ@@?@FHJGFJBBB7777FFH<<<<?GJHJFJJGJJJGHJEDJJHCIDEGFJHEAA:;<>CGGJJJHJJJJJJJHCCBIJB54456=9689====7888>?898<>=ABCJHEDEJFJIJFJHGJHEHJHJJJGJJGJDDCEJAFFJ;:98974422555:99:=>=66548779:<AGFJGFGEHIGJJJIJJJJIGGFJGJ12?;:;::=;7+*&%%$%&'+((((/6+**()&&())*+-9800008861.-,./1117<600@@)((*59'''DJFJJJJGJJJJJIJJJHJJJGJFHFEEC9857;:D;<;;<99CFDGADCDJJBAAB5557BC>=>,,,,32222215:;BJEEDDGJGHBHJJJHEJEEC97778800/0328<=GGJFJJFGFHJCBBADBDEIHJJJJJDJJD991..-//0($%$&*%&''*'(611/..-(2.)-'''%$$$$(130.-.2BCDFBBB8;:68:B=HBCBDHH=<;<2222HEFJJFJFDEA>=;<<@@A>?@?GEBEDDJDD<7=:86576CBABCBCD444>A@HJJIEBBBAFHGA@@?<<<>DBDEEHJIJJHFFIJIJJEEDE@BCJBCBE==>@ADCBDE;::;51001AEJJJEHJJJJJJGJJJFIHJAAB>@8120,66642224>??@ABGJHCDEJJGJJJJGGJJHJJFJJFJDA>>?AA@=<<=0--->FIDCCGHJJJGJIHJJJJEGJFJE@?>?==FEJIGIDJICBA++**2-,),3211,,,--,)*)(),-+*&%%%&'.31122@E===@9?C=534?>??4446;=3...,.))*++'&&&&*./49::<=@?A9<447*(%&'%%$%&+15?97338330/028ADHD?>=7667>HBDCE5444?>?;<=HJJ==<IGGEEED<:85556<<=>ADGEHFC2*6;:CE100.-2130/..27JHG?>==???@EHDHFJJ7,,846@<:5-(()(&&(/2223<DABCJGDAA;0...CDJEHGJEIJHDEBFCBA=>=>HFIJJFEDHFGJJHJJFFIFGJJFGHC6666<=2/-/7333598334/...=?><<<@?0000IFEGDEHJHJDJJJJJEJ44****?=>>JGJD??JHBAAHHHHFHIJEFIIGEGFEJJJJJFEDFCF>411128899B@??=?@>>>??98800//37,,))*344??A4444;=A?@BDJIHHFJIGJC+***,,,-00497895555<<CB@BCFGB(((*++''&((3**=5557;>==>?HBC('''98542.8>@BAA;::9=<=@CEHB84--/@JDCC0-.**)%&&*'''(08:;?EEEFDFGFEIJDCDD;888=<989=B3333>EFB@3112=@HDFFDCEE<6666>1,+'((556=<<?8777==><9:;8665655.,)
@Glass_T7V_12_D3_12_9_20
GCTGCAATGATCCCGCGAGACCCACGCTCACCGGCTCCAGATTTATCAGCAATAAACCAGCCACCAGAAGGCCAGGCGCAGAAGTGGTCCTGCAACTTTATCCGCCTCCATCCAGTCTATTCCATGGTGCCACCTGACGTCTAAGAAACCATTATTATCATGACATTAACCTATAAAAATAGGCGTATCACGAGGCAGAATTTCAGATAAAAAAAATCCTTAGCTTTCGCTAAGGATGATTTCTGGAATTCGCGGCCGCTTCTAGAGTTGACAGCTAGCTCAGTCCTAGGGACTATGCTAGCTACTGAGAACTTTTCGGATCAAGCTATGAAGGACGCAAAGAGGGAACTGAACACTTTGCTGAGAAAGAGGAGAAATACTAAGATGGGTCAAACTGAGCGATGAAGCCAACGCTCCCGTTGCAGGGCAGTTTGCGCTTCCCCTGAGTGCCACCTTTGGCTTAGGGGATCGCGTACGCAAGAAATCTGGTACAGCTGGCAGGGTCAAGTCGTCGGTTGGTATTGCACAAAACTCACTCCTGAAGGCTATGCGGTCGAGTCCGAATCCCACCCCAGGCTCATCCGAATTTCTCCCTGTGGCTGCACTTGAACGTGTGGCCTAATAACTCGGTACCAAATTCCCAGGGAAAAAAGGCTGCCAAAAGCGGGCTCTTTTTGGTTTTTGGTCCCGCATCCACCTGTGCGGACCTCGGTACCAAATTGCAGAAAAGAGACGCTTTCGAGCGTCTTTTTTCGTTTTGAGTGCCATCGAGTGGCGCGCTAACTTCCTCGTTTTCTCTCGTTGGAAGGAACGAAGACTGAAATACTAGAGTCACACAGGACTACTAGATGATGCAAACCGTTTTAGCGAAAATCGTCGCAGACAAGGCGATTGGGTTAAAGCCCGCAAACAGCGGCGACCAACGCCCGCTTCAGATTGATGGTGCGCCCGGCACGCGACATTTTTTTAAATTGACTACGGTGCGCGCATTATTCTGGTCGCCGAAGCGTCAGCGCATCAAAGACGATCCGGTGGTAACGAAATGAGCACGCATTGCCGCCATTTATAAACATTACGCTTCGGCAATTTCGGTGCTGACTGATGAGAAATATTTTCAGGGGAGCTTTAATTTCCTCCCCATCGTCAGCCAAATCGCCCCGCAGCCGATTTTATGTAAAGACTTCATTATCGACCCTTACCAGATCTATCTGGCGCGCTATTACCAGGCCGATGCCTGCTTATTAATGCTTTCAGTACTGGATGACGACCAATATCGCCAGCTTGCCGCCGTCGCTCACAGTCTGGAGATGGGGGTGCTGACCGAAGTCAGTAATGAAGAGGAACAGGAGCGCGCCATTGCATTGGGAGCAAAGGTCGTTGGCATCAACAACCGCGATCTGCGTGATTTGTCGATTGATCTCAACCGTACCCGCGAGCTTGCGCCGAAACTGGGGCACAACGTGACGGTGATCCAGCGAATCCGGCATCAATACTTACGCTCAGGTGCGCGAGTTAAGCCACTTCGCTAACGGTTTTCTGATTGGTTTGGCGTTGATGGCCCATGACGATTTGCACGCCGCCGTGCGCCGGGTGTTGCTGGGTGAGAATAAAGTATGTGGCCTGACGCGTGGGCAAGATGCTAAAGCAGCTTATGACGCGGGCGCGATTTACGGTGGGTTGATTTTTTGTCGACATCACCGCGTTGCGTCAACGTTGAACAGGCGCAGGAAGTGATGAGCTCGGCACCGTTGCGGTACTGTGTTGGCGTGTTCCGCAATCACGATATTGCCGATGTGGTGGACAAAGCTAAGGTGTTATCGCTGGCGGCAGTGCAACTGCATTGGTAATGAAAACAGCTGTTATCGATACGCTGCGTGAAGCTCTGCCAGCACATGTTGCCATCTGGAAAGCATTAAGCGTCGGTGAAACCCTACCGCCCGCGAGTTTCAGCACGTTGATAAATATGTTTTAGACAACGGCCAGGGTGGAAGCGGGCAACGTTTTGACTGGTCACTATTAAATGGTCAATCGCTTGGCAACGTTCTGTTGGCGGGAGCTAGGCGCGGGGTCTAACTGCGTGGAAGCGGCACAAACCGGCTGCGCCGGACTTGATTTTAATTCTGCTGTAGAGTCGCAACCGGGCATCAAAGACGCACGTCTTTTGGCCTCGGTTTTCCAGACGCTGCGCGCATATTAATAACTCGGTACCAAAGACGAACAATAAGACGCTGAAAAGCGTCTTTTTGCGTTGGTCCTTTGAAGTTTCGGGGATAGTCCAATTATTGAAGGCCTCCCTAACGGGGGGCCTTTTTTTGTTTCTGGTCTCCCTACTAGTAGCGGCCGCTGCAGTCCGGCGAAAAAAGGGCAAGGTGTCACCACCCTGCCCTTTTTATTTTGAGAACCGAAAGATTACTTCGCGTTATGCAGGCTTCCTCGCTCACTGACTCGCTGCGCTCGGTCGTTCGGCTGCGGCGAGCGGTATCAGCTGCACTCAAAGGCGGTAATTTACCAATGCTTAATCAGTGAGGCACCTATCTCAGCAATCTGTCTATTTCGTTCATCCATAGTTGCCTGACTCCCCGTCGTGTAGATAACTACGATACGGGAGGGCTTAGTAACAGTGCTGCAATGATACCGCGAGACCCACGCTCACCGGCTCCAGATTTATCAGCAATAAACCAGCCAGCCGGAAGGGCCGAGCGCAGAAGTGGTCCTGCAACTTTATCCGCCTCCATCCAGTCTATTAATTGTTGCCGGGAAGCTTCAGAGTAAGTAGTTCGCCAGTTAATAGTTTGCGCAACGTTGTTGCCATTGCTACGGCATCGTGGTGTCACGCTCGTCGTTTGGTATGGCTTCGATTCAGCTCCGGGTTGCCGATCAAGGCGAGTTACATGATCCCCCATGTTGTGCAAAAAAGCGGTTAGCTCCTTCGGTCCTCCGATCGTTGTCAGAAGTAAGTTGGCCGCAGTGTTATCACTCATGGTTATGGCAGCACTGCATAATTCTCTTACTGTCATGCCATCCGTAAGATGCTTTTCTGTGACTGGTGAGTACTCAACCAAGTCATTCTGAGAATAGTGTATGCGGCGACCGAGTTGCTCTTGCCCGGCGTCAATACGGGATAATACCGCGCCACATAGCAGAACTTTAAAAGTGCTCATCATTGGAAAACGTTCTTCGGGGCGAAAACTCTCAAGGATCTTACCGCTGTTGAGATCCAGTTCGATGTAACCCACTCGTGCACCCGACTGATCTTCAGCATCTTTTCTTCACCAGCGTTTCTGGGTGAGCAAAAACAGGAAGGCAAAATGCCGCAAAAAAGGGAATAAGGGCGACACGGAAATGTTGAATACTCATACTCTTCCTTTTTCAATATTATTGAAGCATTTATCAGGGTTATCTTCTCATGAGCGGATACATATTTGAATGTATTTCTGCAATCACACATATTCCCGACAACGCAGACCGTTCCGTGGCAAAGCAAAAGTTCAAAATCACCAACTGGTTCACCTACAACAAAGCTCTCATCAACCGTGGCTCCCTCACTTTCTGGCTGGATGATGGGGCGATTGCGGCCTGGTATCCGTCAGCAACACCTTCTTCACGAGGCAGACCTCAGCGCTAGCGGAGTGTATACTGGCTTACTATGTTGGCACTGATGAGGGTGTCAGTGAAGTGCTTCATGTGGCAGGAGAAAAAAGGCTGCACCGGTGCGTCAGCAGAATATGTGATACAGGATATATTCCGCTTCCTCGCTCACTGACTCGCTACGCTCGGTCAGTTCGACTGCGGCGAGCGGAAATGGCTTACGAACGGGGCGGAGATTTCCTGGAAGATGCCAGGAAGATACTTAACAGGGAAGTGAGAGGGCCGCGGCAAAGCCGTTTTTCCATAGGCTCCGCCCCCCTGACAAGCATCACGAAATCTGACGCTCAAATCAGTGGTGGCGAAACCCGACAGGACTATAAAGATACCAGGCGTTCCCTGGCGGCTCCCTCGTGCGCTCTCCTGTTCCTGCCTTTCGGTTTACCGGTGTCATTCCGCTGTTATGGCCGCGTTTGTCTCATTCCACGCCTGACACTCAGTTCCGGGTAGGCAGTTCGCTCCGAGCTGGATCTATCACGAACCCCCCGTTCAGTCCGACCGCTGCGCCTTATCCGGTAACTATCGTCTTCATTCCAACCCGGAAAGACATGCAAAAGCACCACTGGCAGCAGCCACTGGTAATTGATTTAGAGGAGTTAGTCTTGAAGTCATGCGCCGGTTAAGGCGAAACTGAAAGGACAAGTTTTGGTGACTGCGCTCCTCCAAGCCAGTTACCTCGGTTCAAAGAGTTTGGTACGTTCAGAGAACCTTCGAAAAACCGCCCTGCAAGGCGGTTTTTTCGTTTTCAGAGCAAGAGATTACGCGCAGACCAAAACGATCTCAAGAAGATCATCTTATTAAGGGGTCTGACGCTCAGTGGAACGAAAAACTCACGTTAAGGGATTGGTCATAGAATTATCAAAAAGGATCTTCACCTAGATCCTTTTAAATTAAAAATGAAGTTTTAAATCAATCTAAAGTATATATGAGTAAACTTGGTCTGACAGTTACCAATGCTTAATCAGTGAGGCACCTATCTCAGCGATCTGTCTATTTCGTTCATCCATAGTTGCCTGACTCCCCGTCATGTAGATAACTACGATACGGGAGGGCTTACCATA
+
57;=:/--''&$$%%)(+013?JFGH??=>JJJJJFJJJJFDH@>JJIJJ;<<7667:-+++*((())+-304)&%'(0..5455543,**))&0,,,149788=?>BEBJHFBAA;<:<>7633999:D63333ADA?@BA559CFJHJDEFBDBFEIJIJJJIJIJHGJJJJJJJJJJHJIJGJHIE?@;;AGJA@?@8@F5334>79:;JJJJDGHJFGFHJFJFHJHJJJGJJ@???GADJJJGFJEGHCCEE?>>>AD><>@AA2@DDGEECABGFGJIHJJDDEEIEHGJGCA1///098*+*&)()),+,**+CFDCBGJJHBEDBHJJBC===@BBDGA989*)))++++5((((,-.16554839><<<443+)'(+((*+*(('%&%$%%&''DFHJJFHJGJJH?>;7JGEG999:JJJJGEDDDBAA0.ECB9999EEJAAA@D0,,,,3:::<JIJI==;;<;::5+)*.+()(&&&&&%%%-)))DHFJEA>74:3230001*()*,...>DCBDBHDFE@@@AIDDJJJJJHHGJJJGJJ=:775656==<@4-AA=A@CD>D9)'&&&&&&+)))'''&,:BAFFFDBCCDHJGGFFGJDECCJBDAAF::99BCCFJEGHB:452-43/02332//.))(()&&')(%$$&(&%%(,24))))+*3)&&210,.+*((''()--))++123221237767>A><,,,-AADDEJEJG>???A8656;8855<77::43334/(&&'(.,+--,---33321+))%&)))'(%&*11>;01050.///..-)&%'%%&&)(%&')**2,))%%,18=??BABBBBECA<<<<CJJJHGJJJJJJJJGFHHFJEDFHDG?<;;7778;:---.3011-&&()'$&&(04312)))*(''&&$$%$%$$$$%)+''&(''(&%%#$$#$%$$##$&$$$$%$%'))**)*+,1/**++,('&%$$#%%%$#$$$%&&$%%#$$#####$$$%&'&'&%%$$&%%%%&(+'%%$#$%%&&&#######%()&&&&,/787777JGDJJJJJJFGEEFI7?><BAABA88<<CJGFJHDFFHEDFEHHEDFJGGJJJGEEAEJ>67=;=>0/22545?CCCED==HCB@@@DA88<<ECEEJJJJJJIJIJJHJJA?>?>FDDBBFJIDAA?CBDHHDAAA?;C=47F)*)+6JFCFJJJJIHDEB@@@EF989:8B;;;>JJ@BCJJBGCCJJIJIJJIJEIIIJACBBIIF;:;=677JJJJHDDIGIJJJJJJIJJJEJJHJHCEBCJJIJFJIHJJJJIJHJJJJJEDJJJJDGIACGABAAJFJJJFJJJJJJJJHJJJJJJH@@9894587011165-,-/'&&&:>>?E===>CCCCH8876::=@==C?H?>??HJGJJD?:::>=>;:72)>9:>=>>8>CAA>>?FEGDCEJJJJHCH8887>>CB7777,*+0<<<<=IJJJJJJGJJJGIJFHJJJJJIJJJJJHFIICEGFJJJGJJGGJIJJJJJIJJGJJJJHJJB@A@-+++@BB@CECCBBCDDJJJJHHHFIJJEFFFFJHGJGJ;;;;JJJJGGFFJHJGE==FFIJJJFJIJEHJJJGIJGFJ0000<;9551013)***4AEJ=;;;@=F8889CCBBFECBA@@@@?>=@FGEBG33223.9413///5:=6455=B>>>;:33334457729::?>>?EC>><9:@=;<@9633998:>@@?>?@41)(((.))*0/201?ADJEG>A>A@@BCGJJJJJJHJIJJJJJIFJJHIJG?>===@;<JIIJEFGGJ???>JJJJJJFHD?8777*(&&%#$&&')'),-,+((()**)%')*77HGGJJFHJGJBBADB?@CF<88ACD>>=>?7=>>?BBCEJJIHJJJJEJJJFD1112<>>3;,,+&''(./007<<999@@<=GJJJJJJJHJJHJJHJEHJIGFIJFGJJIJJJJJJJGEBDJHJJHEHJJJJHDHCGJHIJFIGJEECDDFJGHJGEFHHIGGJEHJJFIJFFIA@>*)(),0+&%&&('),,7;1113311(''()),,=<<>?921110((()<>@@EJFCB:633354-/37????AIJHGJGJFEBFJJEFDFEG<<<<ACD;***+5'''88===@CA>334?GFDA?@EJ8555FGEJGA<;=DIJFJJG@CGGJJJEEJGEJ>:::9:,,,67<>BGGJFGDEHFCFJJJG....2E??/*%$%&770000-(,+,--*'&&(../10000017DBEEDFHJGGDJJJDE77779:DD?;:48/./477;?@?FEDIGEJFEHFEFFJGJJJJJGFJGFDEHED>===A,,,2@@@@BBC1111AD@<=>@>@@AFF==09?CCG<96=;&&&&+*3(((-2,((&%&''153455?321155=F@??@AACCDBCACCAB@?A>;99<=>?B=;77---.6/.--.,,,/21113///.2.***33;=DEJGGHHHJJJEHGGHJGJJJJJJJJJJJJFGDJJCDB=<<;239;0000553225;=>??ABDEHFDFEA@@BDDDIJDDF?@GA>90///E@>>EJHJECA?>@?D44674,++++%$$$$&'*++47:A>>>=??=>>:CCCJIFJJJJEGGJJJGJIIJJJJJJJGJJJJJIJJJHHJJJJJJJJFEHJEGCEE?B>?7779A@<;:9>GCBDCHEJF?=??A=32))/273<=ACFJFEFAB@??<CECCFA++***+3;9-,*%&&'/5332343352//-)**-+0/....<>IHJGJIJHJIFGIGJJJE655+++++9><;<?JGJE==B??A1110111@>FGCC;;;;;7/--.+++*+('&%&&'$$%$(,399<FHHHJEFJEDC/...B<DFIB@@A==45556JJDBA@?AHC@?AAECB=@EIJJG71++,-.--.A=<;;?EEGHJJGJJJJFHHJJIEJ>CJJJJGJGGJJJJJHHIGFJBBBAEDJJFJJJHJDJFJJGJJFJJFJJJGJIJFFIJFHJJJGH@:::A@ABCJG@@?@GJHD4445?@?::9<;;<99<?CJHJJJJHHD@?>:,+++,*))(+01/03157;;<:??++++++++;?BECB=;;;BEB3221200228BB?FFHHJHJJEEEIGEJHJGC7??@><8--&&()(.45JFAA>?@61--''11145*'(&)*)/34=9449:>>F@?@?<:9:7755;;8743449>BEGFA++++-+,,/0+19@CDIDA76113-;;7677FGGCAD>@AE****<?@C76--,,(&(*,88GC;;;8:001JFGEJFJJJFFEJJJ@@@8679=A@A@>1))(()852133>:45=695;>@JF777EJGABCAACFD::7)))$$&&&+535+++*.005??GJCIEFJJFID>=8/=CBCE::95*'&%'')/==999;&&&&(7,CCDFJFJGCABABFGHD?BEIJIIEGHBBGJDDBA>??HJF776///1-,,,***,,9;;:;<FHHGDCABFJFJHJGGJEFBE=<99/0AHECAEBBBGJJIGJIE@8898+))))(''(,<@>>77('''',**,AB@???C>(''999CEJJGJFI88327DFFJ====EDCCBGGE?>>?JDDIIGJJJHFHGDJBAACJJB><<7971/-,,-2?>>?==:::;EFCCJ.1580*-;9?CAB@A@@@@C>DEA>>>;444=??:67BE?>>>IF;;?AGJGHGDHF?HJGADDDGEJH@B?>>>@,++,*)),+'&)))+((,<;;;=DEJFIIEGF442;@E@??><65..*(&))005541.,,,+--9>?@B@?7665>>>GGF@@F@9)4BJJIJJGGECCBEEJICDDEBIF7778@>+***2579(=FCCCG87779616=<::B>835ABBCJJJJJJJJJJJHJJGA@?@DJFHJJJFJJJJJJJJJAAA?ABAJD990.,,,+'());=88:;)BCJFJC44454454>>?CJJDEHFGEGJHFEEJCIDEJA>DFHJJGJJCCBBJ@<<<?CAFEJJJDEGCJIBACEJB<:89>DIICJJJHJHJJJJJJB4334858-==??>>>EA=:7((756'&&'2++++,+**213002-...8A76/--,113222=;EGJJIJEJJDHJJGJGJJJDDB&&&--,&%%%&&2122:CJGHJJGJBACBJFGHF@---'2/0?AEGDB@BEHGHEHDJJJJJJEIFB88ABBG::77767:8;JIEFCFFFCE?6568,3223''&',,04<<DJJJGEDFJEJFGDJJEDDFJHGHG<B@6879BCEGGEFHG@52,-'''.460.-+',.)('')&&)+//1//22+,=?DJHEFJEEGJJJDCHFI22211*1;.---1/*)()/4)))>?@DFAD3443>>===;A@J?6456901'');7=55=<=@@9998DJCCDF:::;BFGB;:;:EAADC/-,.573'&&&'1/'=<:5945133000(&&,')/01***6596..100+-543,'&')0---/-(((1229DEFHHHJGJGIA@?=.,,,5<=<FJCBCFDEJ++++BA?88868::@CCHJJJGJGFFHJIHFJFFGDJFJCCCDIGE96447777=>6777DHA99;<<<><=BBDCHIFJGFHGEGFBJJEEDCH@21,'(((889==>?@?>:68;922262++*+0'''$'$
@Glass_T7V_12_D3_12_9_21
TCTCTAGTAAAGTGTTTAGTTCCCTCTTTGCGTCCTTCATAGCTTAATCCGAAAAGTTCTCTAGTAGCTAGCATAGTCCTCGGACTGGCTCACTGTCAACTATTAGAAGCGGCCGCGAATTCCAGAAATCATCCTTAGCGAAAGCTAAGGATTTTTTTATCTGAAATTCTGCTCGTGATACGCCTATTTTTATAGGTTAATGTAGTGATAATAATGGTTTCTTAGACGTCAGGTGGCACCATGGAATAGACTGGATGGAGGCGGATAAAGTTGCAGGACCACTTCTGCGTCGGCCCTTCCGGCTGGCTGGTTTATTGCTGATAAATCTGGAGCCGGTGAGCGTGGGTCTCGCGGTATCATTGCAGCACTGGGGCCAGATGGTAAGCCCTCCGTATCGTCATTATATTCTGACGACGGAGATCGCCAACTATGGATGAACGAAATAGACAGATCGCTGAGATAGGTGCCTCACTGATTAAGCATTGGTAACTGTCGGCCAGAATTTACTCATATATACTTTAGATTGATTTAAAACTTCATTTTTAATTTAAAAGGATCTAGGTGAAGATCCTTTTTGATAATCTCATGACCAAAATCCCTTAACGTGAGTTTTCGTTCCACTGAGCGTCAGACCTTTAATAAGATGATCTTATTGAGATCGTTTTGGTCTGCGCGTAATCTTCTGCTCTGAAAACGAAAAAACCGCCTTGCAGGGCGGTTTTCGAAGGTTCTATTTCGAGCTACCAACTCTTTGAACCGAGGTAACTGGCTTGGAGGAGCGCAGATCACCAAAACTTGTCCTTTATCAGTTAGCCTTAACCGGCGCATGACTTAACTCCTCTAAATCAATTACCATGGTGTCCAGTGATTATTTTGCATGTCTTTCCGGGTTTGACTCAAGACGATAGTTACCGGATAAGGCGCAGCGGTCGGACTGAACGGGGGGTTCGTGCATACAGTCCAGCTTGGAGCGAACTGCCTACCCGGAACTGAGTGTCAGGCGTGGAATGAGACAAACGCGGCCATAACAGCGGAATGACACCGGTAAACCGAAAGGCAGGAACAGGAGAGCGCACGAGGGAGCCGCCAGGGGAAACGCCTGGTACTCTTATGGTCTGTCGGGTTTCGCCACCACTGATTTGAGCGTCAGATTTCGTGATGCTTGTCAGGGGGGCGGAGCCCTTCTGGAAAAACGGCTTTGCCGCGGCCCTCTCACTTCCCTGTTAAGTATCTTCCTGGCATCTTCAGGAAATATTGACGCCCGTTCGTAAGCCATTTCCGCTCGCCGCAGTCGAACGACCGAGCGTAGCGAGTCAGTGAGCGAGGAAGCGGAATATATCCTGTATCACATATTCTGCTGACGCCACCGGTGCAGCCTTTTTTCTCCTGCCACATGAAGCACTTCACTGACACCCTCATCAGTGCCAACATAGTAAGCCAGTATACACTCCGCTAGCGCTGAGGTCTGCCTCGTGAAGAAGGTGTTGCTGACTCATACCAGGCCTGAATCACATCATGAGCAGAAAGTGAGGGAGCCACGGTTGATGAGAGCTTTGTTGTAGGTGGACCAGTTGGTGATTTTGAACTTTTGCTTTGCACGGAACAGGTGTCTGGTTTGTCGGGAAGATGCGTGATCTGAATATAATTGGAATCTGTATCCGCTCGTCGACAATAACCCTGATAAATGCTTCAATAATATTGAAAAAGGAAGAGTATGAGTATTCAACATTTCCGTGCTCGCCTATTCCCTTTTTTGCGGCATTTTGCCTTCCTGTTTTTGCTCACCAGAAACGCTGGTGAAAGTAAAAGATGCTGAAATAAGTACGGTACGCGTTGGGTTACATCGAACTGAATATCAACAGCGGTAGATCCTTGAGAGTTTTCGCCGAAGAACGTTTTCCAATGATGAGCACTTTTAAAGTTCTGCTATGTGGCGCGGTATTATCCCGTATTGACACCGGGCAAAGACAACTCGGTCGCCGCATACACCGCTATTCTCAGAATGACTTGGTTGAGTACTCACCAGTCACAGAAAAGCATCTTACGGATGGCATGATAAAGAATTATGCAGTGCTGCCATAACCATGAGTGATAACACTGCGGCCAACTTACTTCTGACAACGATCGGAAGCCGAAGGAGCTAACCGCTTTTTTGCACAACGTGGGGAGGTCATGTAACTCGCCTTTACATCGTTAAAGTCGAGCTGAATAAAGCCATACCAAACGACGAGCGTGACACCACGATGCCTGTGGCGATATGCAACGGTCGCTTTAGCAAACTATTAACTGGCGAACTACTTACTCTAGCTTCCCGGCAACAATTAATAGACTGGATGGAGGCGGATAAAGTTGCAGGACCACTTCTGCGCTCGGCCCTTCCGGCTGGCTGGTTTATTGCTGATAAATCTGGAGCCGGTAAGCGTGGGTCTCGCGGTATCATTGCAGCACTGGGGCCAGATGGTAAGCCCTCCCGTATCGTAGTTATCTACACAACAGGGGAGTCAGGCAACTATGGATGAACGAAATCGACAAAGAAATCGCTGAGATAGGTGCCTCACTGATTAAGCATTGGTAAATTACCGCCTTTGAGTGAGCTGATACCGCTCGCCGCAGCCGAACGACCGAGCGCCGCCAAGCAGTCAGCGAGGGAGCCTGCATCAAGTCCCAAATCAGCGATTTTTTCGGTTTTAAAGAAAAAGGGCAGGGTGGTGACACCTTGCCCTTTTTTGCCGGACTGCAGCGGCCGCTACTCGTAGGGAGACCAGAAACAAAAAAAAGGCCCCCCGTTAGGGAGGCCTTCAATAATTGGACTATCCCCTGAACCAAAGGACCAAACAAAAAAGACACTTTTCAGCGTCTGTCGTCTTTGGTACCAGTTATTAATGTGCGCCGCAGCGTCTGGAAAACCGAGGCCAAAAGACGTGCGTCTTTGATGCCCGGTTGCGACTCTACAGCAGAATTAAAATCAAGTCCGGCGCAGCCAGTTGTGCCACTTCCACGCGGTTCTCTGCGCCTCAGCCCCCCCCCCCCCGCCAGCAGAACGTTGCCAAGCGATTGACCATTTAATAGTGACCAGTCAAAACGTTGCCCGCTTCCACCCTGGCCGTTGTCTGAAGCATCTTCTCGACGTGCTGAAACTCGCGGGCGGGCAGGGTTTCACCGACGCTTAATGCTTTCCAGATGGCAACATGTGCTGGCAGAGCTTCACGCAGCGTATCGATATACAGCTGTTCTTCCATTACCATGCAGTTGCACTGCCGCCAGCGATAACACCTTAGCTTTGTCCACCACATCGGCAATATCGTGATTGCCGGAACGCGCAACACTGCTGCAACGGTGCCGCAGCCATCACTTCCTGCGCCTGTTCAACGTTGACGCAACGCGGTGATGTCGCAACAAAAATAAACCCACCCCCGTAAATCGCCGCCGCGTCATAAGCTGCTTTAGCATCTTGCCCACGCGTCAGGCCATTTACTTTATTCTCACCCAGCAACACCCGGCGCACGGCGGCGTGCAAATCGTCATGGGCCATCAACGCCGAACCAATCAGAAAACCGTTAGCGAAGTGGCTTAACTCGCGCACCTGGTCAGTCTTGATGCCGGATTCACTATTACCGTCACGTTGTGCCCCAGTTTCGGCGCAAGCTCGCGGGTACGGTTGAGATCAATCGACAAATCACGCAGATCGCGGTTGTTGATGCCAACGACCTTTGCTCCCAATGCAATGGCGCGCTCCTGTTCCTCTTCATTACTGACTTCGGTCAGCACCCCCCGTATCCAGACTGTGAGCGACGGCGGCAAGCTGGCAATATGGTCGTCATCCAGTACTGAAAGCATTAATAAGCAGGCATCGGCCTGGTAATAGCGCGCCGGATCGATCTGGTAAGGGTCGATAATGAAGTCTTTACATAAAATCGGCTGCGGGGCGATTTGGCTGACGATGGGGAGGAAATTAAAGCTCCCCTGAAAATATTTCTCATCAGTCAGCACCGAAATTGCCGAAGCGTAATGTTTATAAATGGCGGCAATGCGTGCTGGATCGAAATGCATAGCGGATCACGCCTTTTGACGGCGACGCTTTCTTGCACTCCAGAATAAACGCCGTGCGCGCACCCTGTAGCGCGTAATTGAAGATCATGCTCGGCTGAACCTCATTCTGAAAACTGGCCAGCAGTTGCTGCTGTTTGCGGGCTTCTACCCAAATCGCCTTGTCTGCGACGATTTTCGCTAAAACGGTTTGCATCATCTAGTAGTCCTGTGTGACATATAGTATTTAGTTTCTCGTTCTTATCCAACGAGAGAAAACGAGGAACTAAGCGCGCCACTCGATGGACCAAAACAGAAAAAAGACGCTCGAAAGCGTCTCTTTTTCTGAATTGGTGCCGGAGTCCGCACAGGTGGATGCGGCCCAAAACGAAAAAAGGCCCCCCTTTGCGAAGCCTGTGAATTGGTACCAAGTAGGCCACACGTTCAAGTGCAGCCACAGGATAAATTTGCACTGAGCCTGGGTGGGATTGGACTCGACCGCATAGCCTTCAGGAGTGAGTTTGTGCAATACCAACCGACGACTGACCCTGCCAAGCGGCACCAGATTTCTTGCGTTACGCAATCCCCTAAGCCAAAGGTCGGCGCTCGGGGGAAGCGCGGAACTTGTCCTGCAACGGGAGCGTTGGCTTCATCGCTGCTTTTGACCCATCTAGTG
+
?BDBC>>?>JIIHEFD=9554/7;/<::E9EHIEIJIFFFDA<<<+++-:9:AHJJIJJJ99+++++><83344---()''&&&/62,,--****72***.*''%(.9<AEGCJJJB@AAE>>::=@IFGEEFFFJ>AC;67CE44,,,,,,+,,&&-,/++-2239:68..))>@BJIJJJGJJJJJJJJJJJJJJJJEHGG7665593331129==AAABA:;==@GBAABEJDJFGHFEHIGJJFAA@B=EFGHJEGHIDICD?766==5=99=<AA544*%%%)(''(/03>86002-'7<1,1;?@@B>>=<=@>?@C<;;>IDHCCG<<B<11119=9;FJCHDBHHDDBED0/.''&&689::>>JJE?>>@;;;FGJIJHJ62(BCE>8944,,)(-.(&&&%%$%%&&&'&&&%%&#$&'()-.1=FIFJHCEJG==<=42222HHIFEJHJHJJJJJJJJJEJHDIJIJJIIEFAGJFGEHE?6(&&'*)'&%%*056))-.33433633,../<=DEFJJJIJJFJ6566FJJEJFGIJJFJHDDGF=999=GHFDFJD....IGJJD::::B@:888;EJJJJJGJJJJFHJJGGJJJIJE-+,,,-*23022234--**)((7.'55*****''(()'$$%%*,,----/82---../03310((0(&%$(%$%'':<JJJJ=>>AGHJHEIEGJJHHIEJJJ=;99991//38<;601(('$+))*.5761000765;>AIJJFHJJJJGDIC.---66799322235786557?AAEEH==<:7,,239/0*&&&(%&&6<?8DEEHEJ<<<<DA99($$%(''../-.144'''(*...*)))')&&%''%&%%%%%%''&))>>??EA95221,,()(),,-59:::;A??>><A@@FIGJHEFJJJ?>?@DCCE@@@@?ACD<;<A<8421122489;=@CGJECAB?=99DJJCBEEJIHHHJJJE=HJJJJJGEB??GBBDCJFHEIHJAA@@JEGJF?????=;<@BE666796<9333-,,*477@CGE=ACEHFJFEG=JIBABA=<;<96+(&&(-)*++**.-,/11661,*-,*****.-+(()(2&%%$$$+0///8=<;441****,,++-53/5.,,,>==>CFHECDFIJJJJJJJ2228?J=44****2-3/,&&/0AJJJJGJJJGJJJJJIIFHDDGGHCD4443/>DJFB72138****1.-127:4444:,+++.244,++'''%$&+(:;9;<545:HEGGJJHIJGFJGJJJJGGJIHJGFHIGHJGJHJJJFIFGJB:::<<<<EJEJIJGJJJFJJ@>./--015==JJJJFFFHDEEF?;>973+(+?7GFJJJJJFA@:9:EGJDHHJJJHJGGJGJFJDCDCJHJJJGIGEJGF?33211118A9889<1144?JJFAAA@JCA?=>;:668111.-/.-,,0<B?@IJFHJJJJJJJGJFJGJCAA88830002785@A5?DC875+'&&%&$%./1278BCFHJ<656225***BCEEJJIIHJJJHFJJH@JIJJGJIJCCCEIHHJHFJHJGJJJIHJIGJJJJJ978@95***)()**)(&&&'(('&&)&-3344?FE@>=>55...-,''''+))*&)&%&&*+.,,,+,,))*(&%&&&&----/.18;BDDJJJHJJJJJIJJIJHJJJJHJJJJJJGJEFA@<63335:=>1111021148565)'&%&&(%&*'/663235<=ECCCCCBAECIF?F@@JFGGGFA@78''''(@EFJJFJIJJJJJ@@@@=556662035220*)&&&&$$#$,.0-...100337-,++-,.034/)))****11/00***&$$'&''((),,..:;=221)&ABFEEGIJJJJHJIJJJHGIGEIEDFEGJJHJJJHJJGGJHJJJJJHIJHFDFJJFGED510++*&%%$%&%'+.+*)-.)&%&(+**,2222CI==;;866000,,,'++37886677:878EF8777=<==?B3333:7665=@CJHJHJGGJD@.---1+*))*&%&&('')('''2677@?ABBFD>E9;<?JI::::HHJJIJFHHHJJGJHJJJJJJJJJ@IJGJA@?4442111*+*)*24;?A>;;:;IHIJIJJJJIDH??>?@'&&((022.-(&&%&((&(('---,)$%$'%&&'%%&(&&&''(()&&&'%%%'+())2717DGHDH===?JJGJJ??@?JGGGJIJGJD&&&&))&&&&%%$#$$$$#%)$$$%%.03;2298:EJJHHDCGJJGHGJDEF?=89;>?=?6.B7GJG2222333300021/..1,,5@;=A>??@FDFFDCFEC@<?666755:;@?EDGHEIJJJBBGFABBA;830.///)***<15))5579<98::=8000&&&(00+,,0.-/0>??ACDHFEIHFFEGJID&&&77+)++++31//0112675;599:3//('''*,*+**+,(')+-..=>;:;878;<==>A>;;;>ACB@>;:@A4101)()(''+6+'''5211;2001=<868;?B<;;:9;=@;<?6<@FIHBA==<<>@CJ3333BFDCFJ=89.-+*+043344655>?<;<<100/,,,/.,.*)))''&$$$#&$$&*+--.--,+&'&&'%&%')))()('&$$$'''(()-<322.862297955?@B:AGFDGIJJEGIJFGGGGDEAAJAGB<8AG??=<>@9:9AABBEJJF===>ED(''&''(830/(&%&/7/5577<?HEFA?@?>:;632,,,0/0/()***),,,,+,.+*))*0--.22))))'$%*/-+++&'*+*''+412//''&)53)'&&'&$$&&%#$%%&&%&&&),&'(,03324320/211,*,231122267;>JIJCBAADJJG@@84.-***+---,-.17<7797&&&',&&')**249@?:778CBEEFJJHJJIJHJJIJIDD==><+++.14*)))*31071=;<3333542245''&)('''*+.5:<>?@?>9<898EJFGJFHFEEHHGJIGIIJGGJJIIJFA98>@?@?@ACJHJGD>==I=5<C<BDE?@??=>8888999=<:987732(((&'&''),(,,.//.4---.<==;;6..,,.83383654649=69842374446@GJIEFC@=735>?CEA===A3%%$$34<ACDF?>?=9::HJIIJJJFCA>@@BBCJ?@DBDHA;?<2=33JJGJJJJJJJHJJJJGJJJJJEFFHJGIJJGJFJFDE*ABGDGFGJIIJJJJGHGEHDJFJA?,,,,:;;+*)()*,.''''&&))('')*,61127DEBC@00//5;6866862/32ACBBC=IHF8<<IGJJHGJHFHEI;<;;FFGHEJEAA000/3/...(((*+,()*))-''''('('''%')'99999:899<A4.**+*+.089<@<?;=54*)'')(((')))''&(--0)1113018:95=>IEHCABBJJIJGFI000,,,++),&&)((&&$$%+++<<7:?@CC;;5339@GEFCEHJJJJJJJJJHJJJJJEJHIJJGJJHGG:87784/(&&&'('''+--)-/66646225,'',++,,.99JJGJHJGJHJGJJJB:24,(%%&553(&&&&+33<8;656508-***-.(''(68<@1001CDCCBAEDDFFDG???=@7650+'&&)'('''.1-6:;>JEFHEGJHGJII>=>=A=<:EFJDH@JGJJGIIEFIF?@?9*'''2433---**)*),*+,-89>>>AF>>??IIJGFFFHJJ@@AA??@(''*)%%5>BACFJJJJJJJHIFIJJEJEEGFGGJEGC981.0=>===AGEG=/,,((((+,-0**++'&%'/898DEF@AA;<::;777333.0-**3020/,,.?BCCDBFFFFCJGJ;:87-*))'((,++-...<=88366/7456>87318EA?@CGJJ<;:8,,,7@>===FGHJHJB>?ACFH?>>=@AIIJJJGJFFGHJJJGEHJJIHGFJJJHFJECDA((((+)))4-(%$$##$#'(7;=>>?>7<;;:532157?>?@@FGGEFBJ@?>>?...9;:<;;995457@>=:;+**1<:5)*+%%&&'$$$$$$%$$%%%&'+'%%%*++,24;99;;:;6567C6655<GC@@***+5778;CB;>DDH@@FFJJJFJEJEGJHHJBBBCIEDBBABGJJDEDEJFH==?<9;A@<;:;=862235::=55556::;:::87420'&$$%%%%%)+&&&-,,00011*))&%%%656588:695333-,,/-+))*+,.++,+-)))*,,,+.089///44*(((0=<:9;;5563445;B>1000,+,-+-,..-.-/,./,,,*(&&'&)))))**00'&&&&$###$%*000-%%%,4;:9979:;=653/)(%$%((''')&%%$'&&&%&%$%&(&&)*@AAA@CHJ@CA@@IJEDEA8=@=>AJJIFJJJJJIFGHGJJHFFHIEA?AA52(''+,//16=<AACCCHDJHA@BAIJF@>9:9;2>;;EGCDJFFIIHDDCAB2?''FGIHJFFFJGA511133..200,)+)%&''),.5923<>EDJJEDAEGDDCDHC,++-&&&&&&&8;<2&&%&+.2647420//09C999:DADB?<<;:9;;=6440-'&&%'',++.59=7732%$$$
@Glass_T7V_12_D3_12_9_22
ACCCTCATCAGTGCCAACATAGTAAGCCAGTATACACTCCGCTAGCGCTGAGGTCTGCCTCGTGAAGAAGGTGTTGCTGACTCATACCAGGCCTGAATACGCCCCCATAGTCCGGCGAAAGTGAGGGAGCCACGGTTGATGAGAGCTTTGTTGTAGGTGGACCAGTTGGTGATTTTGAACTTTTGCTTTGCCACGGAACGGTCTGCGTTGTCGGGAAGATGCGTGATCTAAATACATTCAAATATGTATCCGCTCATGAGACAATAACCCTGATAAATGCTTCAATAATATTGAAAAAGGAAGAGTATCAGTATTCAACATTTCCGTGTCGCCCTTATTCCCTTTTTTGCGGCATTTTGCCTTGTATTGCTCACCCAGAAACGCTGGTGAAAGTAAAAAGAACTCTGAAGATCAGTTGGGTGCACGAGTGGGTTACATCGAACTGGATCTCGACAGCGGTAAGATCCTGAGAGTTTTGGCCGAAGAACGTTTTCCAATGATGAGCACTTTTAAAGTTCTGCTATGTGGCGCGGTATTATCCCGTATTGACGCCGGGCAAGAGCAACTCGGTCGCCGCATACACTATTCTCGAGAATGACTTGGTTGAGTACTCACCAGTCACAGAAAAGCATCTTACGGATGGCATGACAGTAAGAGAATTCTGCAGTGCTGCCATAACCATGAGTGATAACACTGCGGCCAACTTGCCTTTCTGACAACGATCGGAGAGCCGAAGGAGCTAACCGCTTTTTTGCACAACATGGGGGATCATGTAACTCGCCTTAATCATGGGAACCGGAGCTGAATGAAGCCATACCAAACGACGAGCGTGACACCACGATGCCTGTAGCAATGGCAACAACGTTGCGCAAACTATTAACTGGCGAACTACTTACTCTAGCTTCCCGGCAACAATTAATAGACTGGATGGAGGCGGCGGATAAAGTTGCAGGACCACTTTCTGCGCTCGGCCCTTCCGGCTGGCTGGTTTATTGCTGATAAATCTGGAGCCGGTGAGCGTGGGTCTCGCGGTATCATTGCAGCACTGGGGCCAGATGGTAAGCCCTCCCGTATCGTAGTTATCTACGCGACGGGGAGTCAGGCAACTATGGATGAACGAAATCGACGAATCGCTGAGATAGGTGCCTCACTGATTGCAAGCATTGGTAAATTACCGCCTTTGAGTGAGCTGATACCGCTCGCCGCAGCCGAACGACCGAGCGCAGCGAGTCGTGAGCGAGGAAGCCTGCATAACGCGAAGTAATCTTTTTCGGTTTTAAAGAAAAAGGGCAGGGTGGTGACACCTTGCCCTTTTTTTGCCGGACTGTCAGCGGCCGCTACTGGTCGGAGACCGAGAAACAAAAAAAGGCCCCCCGTTAGGGAGGCCTTCAATAATTGGACTATCCCTAAACTTCAAAGGACCAAAACGAAAAAAGACGCTTTTCAGCGTCTTATTGTTGTTTTGATTCAGTTGTGGGTATTTGCACCGCCCATCTGGAAAACCGAGGCCAAAAGACGTGCGTCTTTGATGCCCGCTGCGACTCTACAGCAGAATTAAAATCAAGTCCGGCGCAGCCGGTTGTCACTTCCACGCAGTTATCTGCGCCTAAGCCCCCCGCCAGCAGAACGTTGCCAAGCGATTGACCATTTAATAGTGACCAGTCAAAACGTTGCCCGCTTCCACCCTGGCCGTTGTCTAAAACATATTTATCAACGTGCTGAAACTCGCGGGCGGGCGGGTTCACCGGTTAGTTTAATGCTTTCCAGATGGCAACATCTTGCTGGCAGAGCTTCACGCAGCGTATCGATATACAGCTGTTCTTCATTTACATGCCGTTGCACTGCCGCCAGCGATAACACCTTAGCTTTGTCCACCACATCGGCAATATCGTGATTGCGGAACACGCCAACATACTGCAACGGTGCCGCAGCCATCACTTCCTGCGCCTGTTCAACGTTGACGCAACGCGGTGATGTCGCAACAAAAATCAACCCACCGTAAATCGCGCCGCCCGTCATAACTCTCTTTAGCATCTTGCCCACGCGTCAGGCCACATACTTTATTCTCACACCAGCAACACCCGGCGCACGGCGGCGTGCAAATCGTCATGGCCATCAACGCCGAACCAATCAGAAAACCGTTAGCGAAGTGGCTTAACTCGCGCCTAGACGTAAGTATTGATGCCGGATTCGCTGATTACCGTCACGTTGTGCCCCAGTTCGGCGCAAGCTCGCGGGTACGGTTAGATCGATCGACAGATCACGCAGATCGCGGTTGTTGATGCAACGACGCCTTTATTACAATGCAATGGCCGCTGTTTTCTTCATTACTGACTTCGGTCAGCACCCCCATCTCCAGACTGTCAACAACGTTGGCGGCAAGCTGGCGATATTGGTCGTCATCCAGTACTGAAAGCATTAATAAGCAGGCATCGGCCTGGTAATAGCGCGCCAGATAGATCTGGTAAGGGTCGATAATGAAGTCTTTACATAAAATCGGCTGCGGGGCGATTTGGCTGACGATGGGGAGGAAATTAAAGCTCCCCTGAAAATATTTCTCATCAGTCAGCACCGAAATTGCCGAAGCGTAATGTTTATAAATGGCGGCAATGCGTGCTGGATCCGAAATCATCACGGATCACGCCTTTTGACGGCGACGCTTTCTTGCACTCCAGAATAAACGCCGTGCGCGCACCCTGTAGCGCATCATAAAAATATCACGTGTTGGCTGAGTACTTCGTCGGTTGGCCGCAGTTGTGCTCTTTCAGGCTTTCTGCCCGAAATCGCCTTGTCTGCGACGATTTTCGCTAAAACGGTTTGCATCATCTAGTAGTCCTGTGTGACTCTAGTATTTAGTTTCTCGTTTCTTCTTCTTCCAACGAGAGAAAACGAGGAACTAAGCGCCACTCGATGGACCAAAACGAAAAAAGACGCTCGAAAGCGTCTCTTTTATGAAAATTGGTACGAGATCTAGCACAGGTGGATGCGGACCAAAACGAAAAAAGGCCCCCCTTTCGGGAGGCCTCTTTTATGAAAAATGATTGAGTTATTAGGCCACACGTTCAAGTGCAGCCACAGGATGGTCCACTGAGCCTGGGTGGGATTCGGACTCGACCGCATAGCCTTCAGGAGTGAGTTTTGTGCAATACCAACCGACGACTTGACCCTGCCAAGCGGCACCAGATTTCTTGCGTACGCAATCCCCTAAGCCAAAGGTGGCACTCAGGGGAAACGCAAACTGCCCTGCAACGGGAGCGTTGGCTTCATCGCTACTTTCAACCATATAGTATTTCTCCTCTTTCTCTAGTAAAGTGTTTAGTTCCCTCTTGCGTCCTTCATAGCTTAATCCGAAAAGTTCTCTAGTAGCTAGCATAGTCCTCCAGGATTAACTTGTAGCTGGTGCAAAGCGTAAGGAATTTCCAGAAATCATCCTTAGCGAAAGCTAAGGATTTTTTTTATCTGAAATTCTGCCTCGTGATACGCCTATTTTTATAGGTTAATGTCATGATAATAATGGTTTCTTAGACGTCAGGTGGCACCATGGAATAGACTGGATGGAGGCGGATTGGTTAGGAGCCACTTCTGCGCTCGGCCCTTCCGGCTGGCTGGTTTATTGCTGGTCAAATCTGGAGCCGGTGAGCGTGGGTCTCGCGGTATCATTGCAGCACTGGGGCCAGATGGTAAGCCCTCCCGTATCGTAGTTATCTACACCGACGGGGAGTCAGGCGACTATCGATAAACCAGATCGACGAATCGCTGAGATAGGTGCCTCACTGATTAAGCATTGGTAACTGTCCAGACCAAGTTTACTCATATATACTTTAGATTGATTTAAAACTTCATTTTTAATTTAAAAGGATCTAGGTGAAGATCCTTTTTGATAATCTCATGACCAAAATCCCTTAACGTGAGTTTTCGTTCCACTGAGCGTCAGACCCCTTAATAAGATGATCTTCTTGCAATCGTTTTGGTCTGCGCGTAATCTCTTGCTCTGAAAACGAAAAAACCGCCTTGCAGGGCGGTTTTTTCGAAGGTTCTCTGAGCTACCAACTCTTTGAACCGAGGTAACTGGCTTGGAGGAGCGCAGTCACCAAAACTTGTCCTTTCAGTTTAGCCTTAACCGGCGCATGACTTCAAGACTAACTCCTCTAAATCAATTACCAGTGGCTGCTGCCGGTGGAGTTATTTTGCATGTCTTTCCGGGTTGGACTCAAGACGATGGTTCCCGGATAAGGCGCAGCGGTCGGACTGAACGGGGGGTTCGTGCATACAGATTGAGCTTGGAGCGAACTGCCTACCCGGAACTGAGTGTCAGGCGTGGAATGAGACGAAGCCCGGCCATAACAGCGGAATGACACCGGTAAACCGAAAGGCAGGAACAGGAGAGCGCACGAGGGAGCCGCAGGGGGAAACGCCGCCGTTGTATTTTTATAGTCCTGTAGGGTTTCGCCACCACTGATTTGAGCGTCAGATTTCGTGATGCTTGTCAGGGGGGCGGAGCCTATGGAAAAACGGCTTTGCCGCGGCCCTCTCACTTCCCTGTTAAGTCTGTTGGCGTCTTCAGGAAATCTCCGCCCCCGTTCGGTTTAAGCCATTTCCGCTCGCCGCAGTCGAACGACCAAGCGTAGCGAGTGCGAGTGAGCGAGGAAACGGAGGTGTGTCCTGTATCACATATTCTGCTGACGCACCGGTGCAGCCTTTTTCTCCTGCCACGTGCAATG
+
%&+02++7:CFD@BD>=>?GJJJEJJJJJJJIJGJCCC@A55JHHDFDJIEDFIFGHJJJFECEIGJI?56<;@=:::../;;:AADG=JIJJJBJDB985430.0$$$$&()%$$'--0131,,,,2AACDJJJFJGFJJJJIJJGFJJHJHJJGJIHFFJIJJJJFFEDIJJF8334<@AGJJJHEIIGGJGDBIJJHDJHJJFECECJD@@?AJB@>>A::3233=98<=?:99::;>>AAA===>FEEGF22:>BBCEEFGIEJGJJJHJJJJHGJGEJDDFFJHJHJJDIFGJJJIJIHDEDJ7555JJJGGGJJJIJJJFF@:::>E;9@39JFJHDJGJJJEJEJHJEIJJ9+%$%$&&'(&))()2530J@AJJEHJIEGGFJJJJ8679662.))''*19FEGD;9994444;50.,-.39=>EGJIEB?82224?<;;;91''''..))(')'(-/'&%%%$%')..&&')),+,+,''%%%&&)26>BJIEJGFHFEJJJHED2)))+CEEJGJJEJJDJFJEGIJJHIEE;JHJIJJHAA@AGJGF?=BDJ7779856685410000;:<=DBAA>>5))*+845667=445?9888ABA2229:;;=<<:9;>DJJGFHDHJFEJJJDJGIIJAA?=>=7643.()((+*+-@CCFHHDEJHJIJJGJJABB@GJJGJJEHJIJJJJJJJJIC+*)(*4,9::J@?A4444;::>00112@@BJJJGJEJJJ?>>>CBFDA?<<>?EDB<<=HC@-,)))9668JF@AB<>8882-.++13100.9>EHJIJJJJJGJJJJJFC=::>?6668EHJJGFIJDCDCGIJJIFFFHIJGJJJEFJJJGJDCCFHHHJJJDHJJJF=<<<DDIJJ>>;:<;;80+(((.2245600;0CBGFDFJFJEFJE;<<=>;88<9.,,+/)+<>===?C?00,,--B:883/...':BAGFJJJHGJAJG@F?>>=32241)))3'///4DBCB@=><?JJFIDEE?><000066+'&4&&35559:;BEC?=>;=<<ADI,,,FCA?===<=<;78777<996.DCHCCA(''''-++**%%%%()..GD>=;:::70000129;?AJJHJDBCGE-*))&&'+4112.....,))*3332;,,,*-,*&%%$%'))-,577<?<BEEC3333?83>AIHFJJIJJJHHIJJGD99DCGEJFF;;;;@B@BADCA995562-++)&&&::77<<>BDIJDJEHEDEEJJEFHECDHHJBEHC>@>AA><EC9:<>?>DEHJGJJHEHJJJHJJJJDA@?=:;?=<81*1::*)'$&'++,.))*4<ACA7665:;,,,'''')(%$$$%%(-+127@CDDCD@CDCG910/+,--JJJFEEC9322695DHJEDJEHHFGJEDHAAA??>>AA@@?656<=545:IFFEDB???@FFJFIGEEFFG?<-**)'('(.'%$$$$%$%$$#$&&&%'%$&&%%$$$'''%#',..8ACABEEIHJJGJIEIBAE65462331144010.-'&&&)),22289FGGBABDCCEFFEEHJJAAAACCDCEGJG?4433.1(&%%%(),7<<210312223233==IDBC=F?FFGEJJJJHGFJDDDE?>96:<:999?DBHF>>>>110'&&&)223750---23023----.322//.447E@ACGEFD==<85679;88)%%%%*''().4..))1118>:9>=??A32/1.,+*+%%%&&'&%$###'&,01/--5(&&))*())%%%$%%((()117=55568;<55?BGHJJHJJFHHJJJIGJ>>>77/''''1-,,,+,&&--'&&&89EDHEIDJJFJJEGJJIGJ;:983..01692=@>?AJFJJJJFHJJJJJHD@@@GJJGJHGJJH33111/01++++-++())*--++***(*++66GJHJHHJJJFJFIGJJJFDJJDACCJJEGGHD???>?222010019?EEFHJGCDFIFJJJJDEGJJDH@//..215/(('&%&$%%&$$&'+3.88GJIJJJFCI?IDJJFHHIHIJ3335DFECJ><;73++,--1/;<ACCEJEJHJIJJJJFEEDFJFJJJECCFA0...0+-*D@?JJGJ9886999=0011@@@HJJJIIJJJJJHJJJGEJJJJJJJF4102111((()*+)''')()()+))****.801?@GBCEIJJJJJJJJHGBA@AA<5/-))(---36.----(((*,-8::8888(%&))'&&)11241113??>>3344721,,--20-((()+&''&'(')))''%'('(((++,'''&((&%&('''%&%%'*459;CA==>B6....;==;89889CBD>=>>@B;<=F?*'''*,,,)'&&'')((**+212??@??AD@AGJFJJGGJIJJFJJJIJJJJJJJIFFJGHFFHGIJIJJJJJGIJJJJJJJJEGJFIJGFJJ?77>AFFJJJJIJJIAA@C<<;4663---4-&&%%2;AHG<:::FFHBBEJJDEB@FDEJJJJJFGDEJJIGJJC>=:==<9;64/2<:;@@BCCA?<6/)005AAAEB=97768659;CDF@CB6555DGG;884444:D@=56@JHHJJGGECAAA?==4344?////@F?::87888=>??@:=BBFEHFDJIIJFICCFFGECC;.--.007:;HFGJGJHIJGGGFCBDDD@?>AECC888////0--)((*-/&&&%'$$%&&##$'%#$$%%%%$$$%$%%%%'))(('((()(((,)((('&%%$,43,--0674::;GIBBBCJJJJG::9:<CEBAA==>?CGIJJJDBCDGGJHDA>><;<;BAGJHHHJJJHJJJJJD>=<:;<=<>==-3701:=>@@:*=;.0<6HDJFC?@>8<=BA>***.0200*''&&'-++,-54/./002/-.220001EIEDEDCEHFJEEIHF6667310793311212.,()/./))))-)('()(+34:;=>>>D>=50099<=D=(''(JEDCA@;;:?;<:?;>?>IHHDHC2111B8875300-3)((('((*010100::CFEDCCEEJIGIGJGJHEJD=61-(&&$%%''&0034/00>@AB755558/545683002@=>>@BAA?BF:765.4)'$(()188=;;:::<<<?AFDCCEDBEJF@CDJGJJHJIJJGFJJEJJJGE>=51033988<=DE---/GGIG@@EGJHJHEJHEEA444/0/03>=9'(''..44544453;;;;DEGDIIHJGJHJJJFIEFFJCJJECB0-,,,/07----999<=@FCCC988?8D?><;@BJHDGFJEA433CAB><++3,46789:><=AFCC>;4679C??AGJGGJFJFCDCBFJJJ666..))))()&%$$%$#####$'&($$%$####%&&&')'$##$$$%%'*%-/6:>FJE>?==<B;>GBCJGFF@77>HFDCCAGFJE?>667559=:5?>>6.0=>=CFJJEGGHCDIDGJGFDCFJJJEJGEHFJJGHJHJ;;;....D99913311@9999JJJJJEFHJIJHJJHHEIHIJGJJJBACA;999>***+,*))*&&%*+,7<98344004:@CC@9<7?99EBCCHDEFFFJDG<;/,,('''&&&''()***-433376833343333CABGEJDB?>?@JJJDEE;<<JJI>?>:8998;;AA?A77A;JJJCDD8777BCECB?99.)),-//IJJF?>??=4323/.--//)''(,***,,++,'''''@AEGJJJJJJGJHJJJI???>EEDEDFCIJJJJJFA@@@D<)''237><82293/**-6::BIFFEFJBHJJJFFJJJJFGJFJFEHHFGJHJJJJJFJHHFB??:40/01:CA==<4---0=B@FD>1'+*)*?CJJDHHJEEJIAAJCDJHEA=>>.EF:678=<9=8((&&%''&14<?EJGC33GDCDEJ8888@;*443++++05568=;;;<JCBBBABDBHEJFDG:9987645B:8,+,0BBEBDACBAFBDCJJEJJGEBGBED74327>8<5632///4<9999B@J???@@CEAGJHEJJJJIJ6553/-.8;8:@1125555****<CJ?=<:<???I>:<;<=;34363/,,24;<<5565DBB?>;<<<HIJHGGGIJGJE?AJJA<<<>BGA<=;....-+++43((()%%&&%%%'&***78EDCBDDA?7BD?G54400/.0124112(((()(((AHIJGHHJDBAAD/////,,--2111;;>IDB@?<889:2100011,,*&&%&+++/.,+497;88;;<=CGEJFJJJFA@BBB330/-,1+,68644445+)*+.'&&'*4,,34<<@ECIHJJFJJJJHCCHIGGHD722623002-,,&&&''<ADC;:;;012>=BA?@>?4123DJD=85:;2''&%&&%%%-%$%3391001<==='''(7@@A99:<@<??BBEBEJGJHHEFAADCDHJFHEJJJGFJJFJ999<CJIDG765588=10'&&(*---..0/.+))(&)&'-3@>;971110.AA;A431/...,,+)%%&&'&%'%$%',458..-+''++,/((()((&&*%,14:7755683@?;9:9690000<<<>7768211322('(''&&$%%&*29;;<2//7/0.-2+***)%%%%%%)//00=?@EEDBEJJJJJJGEFJGJJHFEGJCBB<-*5487==?BCF>00+*,2+++'
@Glass_T7V_12_D3_12_9_23
GTTATCACTCATGGTTATGGCAGCACTGCATAATTCTCTTACTGTACCGTGCATCCGTAAGATGCTTTTCTGTGACTCGTGGTCTCGGACCATTGATTCTGAGAATAGTGTATGCGGCGACCGAGTTGCTCTTGCCCGGCGTCAATACGGGATAATACCGCGCCACATAGCAGAACTTTAAAAGTGCTCATCATTGGAAAACGTTCTTCGGGGCGAGACGATTTTCCGTTGCGAGATCCAGTTCGATGTTAATTCACTCGTGCACCCAACTGATCTTTCAGCATCTTTTACTTTCACCAGCGTTTCTGGGTGAGCAAAAACAGGAAGGCAAAATGCCGCAAAAAAGGGAATAAGGGCGACACGGAAATGTTGAATACTCATACTCTTCCTTTTTCAATATTATTGAAGCATTTATCAGGGTTATTGTCTCATGAGCGGATACATATTTGAATGTATTTACAATCACACATCTTCCGACAACGCAGACCGTTCCGTGGCAAAGCAAAAGTTCAAAATCACCAACTGGTCCACCTACAACAAAGCTCTCATCAACCGTGGCTCCCTCACTTTCTGGCTGGATGATGGGGCCATTAAGGCCTGGTATGAGTCAGCAACACCTTCTTCACGAGGCAGACCTCAGCGCTAGCGGAGTGTATACTGGCTTACTATGTTGGCACTGATGAGGGTGTCAGTGAAGTGCTTCATGTGGCAGGAGAAAAAAGGCTGCACCGGTGCGTCAGCAGAATATGTGATACAGGATATCTCCGCTTCCTCGCTCACTGACTCGCTACGCTCGGTCGTTCGACTGCGGCAAGCGGAAATGGCTTACGAACGGGGCGGAGATTTCCTGGAGAATGCCAGGAAGATACTTAACAGGGAAGTGAGAGGGCCGCGGCAAAGCCGTTTTTCCATGGCTCCGCCCCTGACAAGCATCACGAAATCTGACGCTCAAATCAGTGGTGGCGAAACCCGACAGGACTATAAAGATACCAGGCGTTTCCCCCTGGCGGCTCCCTCGTGCGCTCTCCTGTTCCTGCCTTTCGGTTTACCGGTGTCATTCCGCTGTTATGGCCGCGTTTGTCTCATTCCACGCCTGACACTCAGTTCCGGGTAGGCAGTTCGCTCCAAGCTGGACTGTATGCACGAACCCCCCGTTCAGTCCGACCGCTGCGCCTTATCCGGTAACTATCGTCTTGAGTCCAACCCGGAAAGACATGCAAAAGCACCACTGGCAGCAGCCACTGGTAATTGATTTAGAGGAGTTAGTCTTGAAGTCATGCGCCGGTTAAGGCTAAACTGAAAGGACAAGTTTTCGTCCATTCACTCCTCCAAGCCAGTTACTGGGTTCAAAGAGTTGGTAGCTCAGAGAACCTTCGAAAAACCGCCCTGCAAGGCGGTTTTTTCGTTTTGGAGCAAAGATAGCCGCAGACCAAAACAAATTCAAGAAATCATCTTATTAAGGGGTCTGACGCTCAGTGGAACGAAAACATAGTTAAGGGATTTTGGTCATGAGATTATCAAAAAGAATATTCACTAAATCCTTTTAAATTAAAAATGAAGTTTTAAATCAATCAACCATATATAGTAAACTTGGTCTCAACAACTCTTACAATGCTTAATCAGTGAGGCACCTATCTCAGCAATCTGTCTATTTCGTTCATCCATAGTTGCCTGACTCCCGTAGTGTAGATAACTACGATACGGGAGGGCTTACCATCTGACAGTGCTGCAATGATACCGCGAGACCCACGCTCACGGGCTTCAGATTTATCAGCAATAAACCAGCCAGCCGGAAGGGCCGAGGCGGAAGTACGGTACTGCAACTTTCTGAGCTCCATCCAGTCTATTCCATGGTGCCACCTGACGTCTAAGAAACCATTATTATCATGACATTAACCTATAAAAATAGGCGTATCACGAGGCAGAATTTCAGATAAAAAAAATCCTTAGCTTTTTCGCTAAGGATGATACTGGAATTCGCGGCCGCTTCTAGAGTTGACAGCTAGCTCAGTCCTAGGGACTATGCTAGCTACTCTAGAACTTTTCAAGGAATAAGAGCTATGAAGAAGCAAAGAGGGAACTAAACACTTTAGAGGAGAAATACTAGATGGGTCAAAGTAGCGATGAAGCCAACGCTCCCGTTGCAGGGCAGTTTGCGCTTCCCTGAGTGGCCACCTTGGCTCGGGAATGGCTCACAAAATGTCGTCGCTTGGCAGGGTGACTCGTCGGTTGGTATTGCACAAAACTCACTCCTGAAGGCTATGCGGTCGAGTCCGAATCCCACCCAGGCTCAGTGCAAATTTATCCTGTGGCTGCACTTGAACGTGTAGCCTAATAACTCGGTACCAAATTCCAGAAAAGAGGCCTCCGAAAGGGGGGCCTTTTTTCGTTTTTTGGTCCGCATCCACCTGTGCGGACCTCGGTACCAAATTCCAGAAAAGAGACGCTTTCGAGCGTCTTTTTTCGTTTTGGTCCATCGAGTGGCGCGCTTAGTTCCTCGTTTTCTCTCGTTGGAAGAAGAAGAAACGAGAAACTAAATATTAGAGTCACACAGGACTACTAGATGATGCAAACCGTTTTAGCGAAAATCGTCGCAGACAAGGCGATTTGGGTTAGAGCCGCAAACAGCAGCAACCGCTGGCCAGTTTTGGGTCAATTCGTAGCCGAGCACGCGACATTTTTATGATGCGCTACAGGGTGCGCGCACGGCGTTTATTCTGGTGCAAGAAAGCGTCGCCGTCAAAAGGCGTGATCCGTGATGATTTCAATCCAGCACGGCCACTGCCGCCATTTATAAACATTACGCTTCGGCAATTTCGGTGCTGACTGATGAGAAATATTTTCAGGGGAGCTTTGATTACCTTCCATAAGTAAGCCAAATCGCCCCGCAGCCGATTTTATGTAAAGACTCCATTATCGACCCTTACCGAATCTATCTGGCGCGCTATTACCAGGCCGATGCCTGCTTATTAATGCTTTCAGTACTGGATCATCAATATCCGCAGCTTGCCGCCGTCGCTCACGAGTCTGGAGATGGGGGTGCTGACCGAAGTCAGTAATGAAAGGAACAGACGCACCGTGCCGCATTGGGAGCAAAGGTCGTTGGCATCAACGACCCGCGATCTGCGTGATTTGTCGATTGATCTCAACCGTACCCGCGAGCTTGCCCACGAAACTGGGGCACAACGTGACGGTAATCAGCCGAAAATAGGCATCAATACTTACGCTCAGGTGCGCGAGTTAAGCCACTTCGCTAACGGTTTTCTGATTGGTTCGGCGTTGATGGCCCATGACGATTTGCACGCCGCCGTGCGCCGGGTGTTGCTGGGTGAGAATGAAGCCTGTGGCCTGACGCGTGGGCAAGATGCTAAAGCAGCTTATGACGCGGGCGCGATTTACAGTCATTGTGATTTTTTGTTGCTGCAACATCACCGCGTTGCGTCAACGTTGAACAGGCGCCAGGAAGTGATGGCTGCTGACCATTACGACATGTTGGCGTGTTCCGCAATCACGATATTGCGGATGATGAGGACAAAAGCTAAGGTGCTATCGCTGGCGGCAGTGCAACTGCATGGTAATGAAGAACAGCTGTATATCGATACGCTGCGTGAAGCTCTGCCAGCACATGTTGCCATCTGGAAAGCATTAAGCGTCGGTGAAACCCTGCCGCCCGCGAGTTTCAGCACGTTGATAAATATGTTTTAGACAACGGCCAGGGTGGAAGCGGGCAACGTTTTGACTGGTCACTATTCTAAATGGTCAATCGCTTGGCAACGTTCTGCTGGCGGGGGGCTTAGGCGCAGATAACTGCGTGGAAGCGGCACAAACCGGCTGCGCCGGATTTGATTTTAATTCTGCTGTAGAGTCGCAACCGGGCATCAAAGCGCACGTCTTTTGGCCTCGGTTTTCCAGACGCTGCGCGCATATTAATAACTCGGTACCAAAGACGAACAATAAGACGCTGAAAAGCGTCTTTTTTGGTTTGGTCCTTTGAAGTTTAGGGGATAGTCCAATTATTGAAGGCCTCCCTAACGGGGGGCCTTTTTTGTTTCTGGTCTCCCTACTAGTAGCGGCCGCTGCAGTCCGGCAAAAAAGGGCAAGGTGTCACCACCCTGCCCTTTTTTAAAACCGAAAAGATTACTTCACCCACTATCCGTTCCTCGCTCACTGACTCGCTGCGCTCGGTCGATTCGGCTGCGGCGAGCGGTATCAGCTCACTCAAAGGCGGTAATTTACCAATGCTTAATCAGTGAGGCACCTATCTCAGCGATCTGTCTATTTCGTTCATCCATCGTTGCCTGACTCCCCGTCGTGTAGATAACTACGATACGGGAGGGCTTACTCATCTGGCCCCAGTGCTGCAATCGTCACGACACGCTCACCGGCTCCAGATTTATCAGCAATAAACCAGCCAGCGGAAGGGCCGCCAGGAAGATGGTCATCAACTTTACTCCGCCTCCATCCAGTCTATTAATTGTTGCCGGGAAGCTAGAGTAAGTAGTTCGCCAGTTAATAGTTTGCGCAACGTTGTTGCCATTGCTACAGGCATCGTGGTGTCACGCTCGTCGTTTGGTATGGCTTCATTCAGCTCCGGTTCCCAACGATCAAGGCGAGTTACATGATCCCCCATGTTGTGCAAAAAAGCGGTTAGCTCCTTCGGTCCTCCAATGGTTGTCGAAGTGAGCC
+
,,0;CGGGFFHIHIJJFHJIJECC9999A>>@@EJJF=;C?;;;;62*$$$((*++-.,'&(1----5>:;:?==54((('&%%'(*)()*)((++,,8889@@@AEIJJJJHIGFJJIJGH@@?>@?FE?=B>?I<=EJEJ.)(((---HIFJJJI9767717556666::AJFDFIEBGGJJFJGFJHGJJJHIJJIJJE>>=:<;+,,,22(&%%#$$%*+.)('%&&'(((,-.B==<=/&&&'*)'()&&&&:-,,,944<614458886997/@@CBFFJEEB73336*)**+298:;;==77;83223545<<:;<ECECECDCDDB((((2113JJJFFCIJJIJFFJJIFGJJCDDDJFEJGEIFDEEJEFIBCD@@@;@D@G@JGCJJJGJDAA?EJIIHJIJJJJJJJJGHFA@76*)&'*,,3::::=@>>@@@@BDGEEFJCCC?.*&&'(<<)(()777.06=>CGJJHJHJHJCFJEEBCGJJJGJJIJJJJJJD3-,,?@@FIC>AAEHJJFFDGHJFJABB9879??,,67FHJECA@BAJDGJD@=EDCGGJEGGJJJHJDC=<<;><=</**)&(((-/9:;B=>;;==CDGG@@@77771/25*3334566665642++746EFCBBBIIJEFFJJ>==<>?>JJEDBCJHJHJJEGJIIJJJGIJJJG32222CAIFDCCDABFJDGFGCA9B825AHHFFHHCCBGEEDEFJJJCDDEJGDBCB<<<>??@8844:9941)('),++4/3322=@<=JJIJJJJIJIDIEFG9888432377::=CEC@@((((?@>DJE7777FED2222<;:;90000++,+''&,,+)'*'()/089;<@@<<=;.((BBEEHJJJIGJJFHIGEGGEEGJIJJHJE;:2.--.-(2&&'-/---4??>5EEGGIJJFHHJEFJJIFJJHJJJIGJGHIJIGGIHJIHJIHJIHJJJFHIJJJEJJJHEECA?=>??EIJFDDC==@>IIDJJ?>?=55859222FEBJC?45<@BB?D:JJJEJIIFIJJJDJA1224:1111;B>?DBJJDC@>;3210''&',+,=:::7>7EJJJJDJH?>=9994564.ADCGCCGCBA?@8787;;422;BABBACD7898==7776<=?ACCDFFJJIJJJIGIIGJJIJHJJJJGJGJHGJJIGHDIGJHJGFFGHJJJJJJJJIGIJJJJIIHEJIJJJJJHGFEFGHGJIFDEJD?<<<JE??>>?=<8.'%%',-/++**+**,+.>AGGJJJJGFEDFGJEEEEIB=<>?C::::CDDEA>=>=86'%%%%$%%$$$$$(077332385411&&%(--01-,,,*98998AC5556:,*)),4...:,/?@DGIJFFDC>:GDGGDGJBB><2124*')*88&%%%(*)()''%#$$$&%$&%%%'*-1((*)%%&((**)&,,,+*,*(().@CHGJJGJJICDDBFCCJEJFC.-()(&%$$$$%*,;@A;?>8999GEFJDFD>>@664055932&&&(&&%()&%''&'&&&++((+5@?DFGGFDJEIJJJJFJGH('''%$'&&$%&'441019CGA??8889?2110('&&%$%%''(,///1/7?ADCEIHGJIEEE@8743-(()///+2,*++<@CD:::9<9:EFDJ9999JHJJJB@@55630&$$%+,--23445653377F<;AJAAC>C6/..,2(('&'%'),-.,0.4578922202++279AJEECFE>7<,,6+=4-**1575297567BBBCJJGHIGJ9999DCFD@>>><?732*())(7554566?1111:=>DDBD441..-...09=<7788@:::..--AFDHGG??>@GJIDHBC>>JEFJIGJIIJJHHEJEHHGFJFHHFI?IIJJFHJFF????CBBB>?FDFDJJCDA?:>81&&&&*+-:=CJJEEBA?:9:7,**228;<A:8677222&&&&+9<:=9;BBBBA;:::4<>CGJJHACJHJGJIJJFJFIIGHJ<;;<JHFGDFJJ=<9;2/.+*&&&&')*+.)((''$+$'&&(((100'&&'()%%%(*02445555510221///0&$$'()*.27588988:=4433**-.)5889:<=CCHJJICBBBFH<;A9JJIIEFJIGJJJFJFJ<<;<5:C>2233@<9944583')),&$$%+*%&$$$##$$$()+%$###$$$'(((322/-,%$###%3//22C>@A1111?FECGEIDBBBFGJHFFJJJFGA>=<53/*)0016..3679??<)((,7=<9<5+***8567?CE9999@JGJJJHFJBB86459<3322***)+*--../20089AACDIJDFBCB>==@IHGJDAAE93&''/.699640.-/65:/)&&,-)<=222232889CGEFJIIJEEIJGFEED<<<<?>3222.('&&&/AFDAJHJEDCFJ9777CFCAADJBJHC???FE6667DAG:6558AGHGIHJJJDECIIJJIJIJJJIDBAFBECCFEJJDA769329BABD@BCJDC;::;*((&(+.2../003484;;:542136>IFJJJJJGJEJFJJ321.&&-''&%'***+7=?<;;;CBBDB2,++*+''+.//+-01;FECCACBAGGGCGG<<CFCDBACB&%$##$%%''&&$$$++((*78;<CFEEJGHJJIJGGIJJJJIC=6567BC???=BBBDDHEJDHEDG<>;0/351,+,-6;88:9888<BHJCEDDJJJI2222EAHJJJJJJHJ>*)))1''((*'&&&,,,*+/034>>>FB@>>CDFCB@?BBBB;9::DIFJGFJJJGHCDGJJFGIDDDDJHIDA?@F=766755)'(')$%%*&*)))%&'-$$%&%%'(0002<<FGFFECHIJJJIFGIJJHHJJJIJFHEA11,,JJJGBDCB8J5128''''(1,,1:<JJJDCCCBD>=>>ADAG@>?>AFJIJIJIHJJFEJIJJJJIAC?AJJ??><(%$%$$%'''&$&&&''('')((*))*9<=756*(''/866?555011>?>9,*(())//8BFHBCCCDJ10.+,+',&&&%$%&%%'')&&%$&'../4@HEAAABJJIGIJJHDEEEF555****.(<88:6757==@@JIABG:788:13135//69A>A@AED9:4--,+)'%&&%&&&(=<>555IJGG@???BBBHFJF6666764-''(()-('(*033599:::;:;==DDEJJJJJJF==>CCEHHJJGJIJJJJIHJJJGJJGGJFEDJGGJJJ@333@@?=<;(((/6-------8786688?AGDHHEGJJJIJCBDEEDIHJJ?B?3&&))1)))(&%$&&&)*+=>ACH>?>?@AACHHJJJFJIJHJHECDB@DCJJIIDJ9998@=::851+&$#$#$$$%&$$&&)+46('&%&''(()*+;H;;;;EGGGJ@>?>=>ABC>::JI????76,'(9587655665451..-((&%''$&$$%)*36<>?A?GBAB664=...*)(%%&'&&&(*(&&*((('%%&+..-,,,<;;<<>B((()A>?>>JG??=3*))+(()8;<98++))B<,,,-?@IJGIJJDJJEI,,,.GFIJGJGJJJJJJGGIHIJI=>>5534667.0>>@DCFGGJIJGBCDBJJHJJ<;;;/..88,)))85,=>@<E56>ABJD??B@A?@DCFEGJHJJJCD;GHABAEGJIJGJJJJJJJIJGFJJHJJJJDDEEFJD323499>9999665+**+8AGDGIJIEJEFGEEFJJJEJFHJJG((((IEJHJH@@>@==?FIJ@AABJHDJHJAA>==A>:9;;>@?@CFGEHCDEGDGJAA8****==9;://2B?@ABDEF:999:;:;:<<;;;8564-(''')-.33789>DB?7778IH?>:>FD@:89==?AA@<==ADAA@@DBBJFJCEHBBC@CF>=8:/)))=?IJJJJGJEJJJIJJIHGJCC;::;;@@('&(6)(,))))0.36:9:>112<JHD>>>>E:99:AAB@DGHGCCCBCCEA@HHGHGEA?=@CDAB?==>A98879:@;;0<//?=>ABGJJJJJEFDDECFBACGJ;)))JFA=500)((*0*)-123388<>B=69://.363:<IIFADCJGJ===5221-''&%%%$%)%$$$((,2003456?=<=8988<<@D87700//.,)&&%)*-354346///0>@@AA>>?@JB8887<==JJJFJGGJJJFJEJFGFGIJJFJHJJJGGJJJFIECBBDCE66JJGDDEJIJDFEDHJJ@EF@JJJJJJ((((?>>>IF@=;:A?=DADDDH....4333-,)*/1274331/.,)('('&&*.1449.--,0/19;52,+,'''$$&&&*(*+,6234DBDEFIGEFGJJEBJHJIHJGHHEJF=(((('''%*)2/.2-)'%&$&'&).+)''('&%&%&)*+.)'$%%/4658B9HHGJHIHFFDJHGJGHGH7;<7@IJJJJI@<=?>877=2000C@AA@JJJJGGIJJJJJJHIHJJFJDCDEJGIFJIGJFHE<=<::<=@GDIGHJEJFFEIFEF?>>>JHIJ?===JJD?89DCBABA<;7<<:14>=AA....6124476556;;<>=<==EDEJFGIIFJG??@BFJJJJJGEDGD@@@>CD1..IJJHFDD***'''(1('&%&*'&&''%
@Glass_T7V_12_D3_12_9_24
ATTGCAGCATTATGGACAGATGGTAAGCCCTCCCGTATCGTAGTTATCTACACGACGGGGAGTCAGGCAACTATGGATGAACGAAATAGACGAATCGCTGAGATAGGTGCCTCACTGATTAAGCATTGGTAAATTACCGCCTTTGAGTGAGCTGATACCGCTCGCCGCAGCCGAACGACCGAGCGCAGCGAGTCGTGAGCGAGGAAGCCTGCATAACGCGAAGTAATCTTTTCGGTTTTAAAAGAAAAAGGGCAGGGTGGTGACACCTTGCCCTTTTTTGCCGGAGATTGCGGCCGCTACTAGTAGGGAGACCAGAAACAAAAAAAGGCCCCCGTTAGGGAGGCCTTCAATAATTGGACTATCCCCTAAACTTCAAAGGACCAAAAACGAAAAAAACGCTTTTCAGCGTCTTATTGTTCGTCTTTGGTACCGAGTTATTAATATGCGCGCAGCGTCTGGAAAACCGAGGCCAAAAGACGTGCGTCTTTGATGCCGGTTGCGACTCTACAGCAGAATTAAAATCAAGTCCGGCGCAGCCGGTTTGTGCGGCTGCCACGCAGTTATCTGCGCCCTAAGCCCCCCGCCAGCAGAACGTTGCCAAGCGATTGACCATTTAATAGTGACCAGTCAAAACGTTGCCCGCTTCCACCCTGGCCGTTGTCTAAAACATATTTATCAACGTGCTGAAACTCGCGGGCGGGCAGGGTTTCACCGACGCTTAATGCTTTCCAGATGGCAACATGTGCTGGCAGAGCTTCACGCAGCGTATCGATATACAGCTGTTCTTCATTACCATGCAGTTGCACTGCCGCCAGCGATAACACCTTAGCTTTGTCCACCACATCGGCAATATCGTGATTGCGGAACACGCCAACATACTGCAACGGTGCCGCAGCCATCACTTCCTGCGCCTGTTCAACGTTGACGCAACGCGGTGATGTCGCAACAAAAATCAACCCACCGTAAATCGCGCCCGCGTCATAAGCTGCTTTAGCATCTTGCCCACGCGTCAGGCCACATACTTTATTCTCACCCAGCAACACCCGGCGCACGGCGGCGTGCAAATCGTCATGGGCCATCAACGCCGGAACCAATCAGAAAACCGTTAGCGAAGTGGCTTAACTCGCGCACCTGAGCGTAAGTATTGATGCCGGATTCGCTGATTACCGTCACGTTGTGCCCCAGTTTCGGCGCAAGCTCGCGGGTACGGTTGAGATCGATCGACAAATCACGCAGATCGCGGTTGTTGATGCCAACGACCTTTGCTCCCAATGCAATGGCGCGCTCCTGTTCCTCTTCATTACTGACTTCGGTCAGCACCCCCATCTCCAGACTGTGAGCGACGGCGGCAAGCTGGCGATATTGGTCGTCATCCAGTACTGAAAGCATTAATAAGCAGGCATCGGCCTGGTAATAGCGCGCCAGATAGATCTGGTAAGGGTCGATAATGAAGTCTTTACATAAAATCGGCTGCGGGGCGATTTGGCTGACGATGGGGAGGAAATTAAAGCTCCCCTGAAAATATTCTTCATCAGTCAGCACCGAAATTGCCGAAGCGTAATGTTTATAAATGGCGGCAATGCGTGCTGGATCAAATCATCACGGATCACGCCTTTTGACGGCGACGCTTTCTTGCACTCCAGAATAAACGCCGTGCGCGCACCCTGTAGCGCATCATAAAAATGTCGCGTGCTCGGCTGAACCTCATTCTGAAAACTGGCCAGCGGTTGCTGCTGTTTGCGGGCTCCCAAATCGCCTTGTCTGCGACGATTTTCGCTAAAACGGTTTGCATCATCTAGTAGTCCTGTGTGACTCTAGTATTTAGTTTCTCGTTTCTTCTTCTTCCAACGAGAGAAAACGAGGAACTAAGCGCGCCACTCGATGGACCAAAACGAAAAAAGACGCTCGAAAGCGTCTCTTTTCTGAAAAATGGTACCGAGGTCCGCACAGGTGGATACGAACCGAACAAAAAAAGGCCCCCCTTTCGGGAGGCCTCTTTTTCTGGAATTTGGTACCGAGTTATTAGGCCACACGTTCAAGTGCAGCCACAGGATAAATTTGCACTGAGGCCTGGGTGGGATTCGGACTCGACCGCATAGCCTTCAGGAGTGAGTTTTGTGCAATACCAACCGACGACTTGACCCTGCCAAGCGGCACCAGATTTCTTGCGTACGCGATCCCCTAAGCCAAAGGTGGCACTCAGGGGAAGCGCAAACTGCCCTGCAACGGGAGCGTTGGCTTCATCGCTACTTTGACCCATCTAGTCTTCCTCTTTCTCTAGTAAAGTGTTTAGTTCCCTCTTTGCGTCCTTCATAGCTTGATCCGAAAAGTTCTCTAGTAGCTAGCATAGTCCCTAGGACTGAGCTAGCTGTCAACTGTAGAAGCGGCCGCGAATTCCAGAAATCATTGCTAGCAAAGACTAAGGATTTTTTTTATCTGAAATTCTGCCTCGTGATACGCCTATTTTTATAGGTTAATGTCATGATAATAATGGTTTCTTAGACGTCAGGTGGCACCATGGAATAGACTGGATGGAGGCGGATAAAGTTGCAGGACCACTCTCACTCGGCCCTTCCGGCTGGCTGGTTTATTGCTGATAAATCTGGAGCCGGTGAGCGTGGGTCTCGCGGTATCATTGCAGCACTGGGGCCAGATGGTAAGCCCTCCCGTATCGTAGTTATCTACACGACGGGGAGTCAGGCAACTATGGATGAACGAAATAGACAGGAATTGGCTGAGATAGGTGCCTCACTGATTAAGCATTGGTAACTGTAGGACCAAGTTTCTATTCATATATACTTTAGATTGATTTAAAACTTCATTTTTAATTTAAAAGGATCTAGGTGAAGATCCTTTTTGATAATCTCATGACCAAAATCCCTTAACGTGAGTTTTCGTTCCACTGAGCGTCAGACCCCTTAATAAGATGATCTTCTTGAGATCGTTTTGGTCTGCGCGTAATCTCTTGCTCTGAAAACGAAAAAACCGCCTTGCAGGGCGGTTTTTTCGAAGGTTCTCTGAGCTACCAACTCTTTGAACCGAGGTAACTGGCTTGGAGGAGCGCAGTCACCAAAACTTGTCCTTTCAGTTTAGCCTTAACCGGCGCATGACTTCAAGACTAACTCCTCTAAATCAATTACCAGTGGCTGCTGCCAGTGGTGCTTTTGCATGTCTTTCCGGGTTGGACTCAAGACGATAGTTACCGGATAAGGCGCAGCGGTCGGACTGAACGGGGGGTTCGTGCATACAGTCCAGCTTGGAGCGAACTGCCTACCCGGAACTGAGTGTCAGGCGTGGAATAGAACAAACGCGGCCATAACGGCGGAAATCATCACGGGTAAACCGAAAGGCAGGAACAGGAGAGCGCACGAGGGAGCCGCCAGGGGGAAACGCCTGGTATCTTTATAGTCCTGTCGGGTTTCGCCACCACTGATTTGAGCGTCAGATTTCGTGATGCTTGTGGGGGCGGAGCCTATGGAAAAACGGCTTTGCCGCGGCCCTCTCACTTCCCTGTTAAGTATCTTCCTGGCATCTTCCAGGAAATCTCCGCCCGTTCGTAAGCCATTTCCGCTCGCCGCAGTCGAACGACCGAGCGTAGCGAGTTGCGTGAGCGAGGAAGCGGAATATATCCTGTATCACATATTCTGCTGACGCACCGGTGCAGCCTTTTTTCTCCTGCCACATGAAGCACTTCACTGACACCCTCATCAGTGCCAACATAGTAAGCCAGTATACACTCCGCTAGCGCTGAGGTCTGCCTCGTGAAGAAGGTGTTGCTGACTCATACAGGCCTGAATCGCCCCATCATCCAGCCAGAAAGTGAGGGAGCCACGGTTGATGAGAGCTTTGTTGTAGGTGGACCAGTTGGTGATTTTGAACTTTTGCTTTGCCACGGAACGGTCTGCGTTGTCGGGAAGATGCGTGATCTAAATACATTCAAATATGTATCCGCTCATGAGACAATAACCCTGATAAATGCTTCAATAATATTGAAAAAGGAAGAGTATCAGTATTCAACATTTCCGTGTCGCCCTTATTCCCTTTTTTGCGGCATTTTGCCTTCCTGTTTTTGCTCACCCAGAAACGCTGGTGAAAGTAAAAGATGCTGAAGATCAGTTGGGTGAACGAGTGGGTTACATCGAACTGGATCTCAACAGCGGTCAGATAGCCTGAGAGTTTTCGCCCCGAAGAACGTTTTCCAATGATGAGCACTTTTAAAGTTCTGCTATGTGGCGCGGTATTATCCCGTATTGACGCCGGGCAAGAGCAACTCGGTCGCCGCATACACTATTCTCAGAATGACTTGGTTGAGTACTCACCAGTCACAGAAAAGCATCTTACGGATGGCATGACAGTAAGAGAATTATGCAGTGCTGCCGTAACCATGAGTGATAACACTGCGGCCAACTTACTTCTGACAACGATCGGAGGACCGAAGGAGCTAACCGCTTTTTTGCACAACATGGGGGATCATGTAACTCGCCTTGATCGTTGGGAACCGGAGCTGAATGAAGCCATACCAAACGACGAGCGTGACACCACGATGCCTGTAGCAATGGCAACAACGTTGCGCAAACTATTAACTGGCGAACTACTTACTCTAGCTTCCCGGCAACAATTAATAGACTGGATGGAGGCGGATAAAGTTCCAGGACCACTTCTGCGCTCGGCCCTTCCGGCTGGCTGGTTTATTGCTGATAAATCTGGAGCCGGTGAGCATGGTG
+
,.///,,,)&%$$&&*--*+4467>>>DCCC63;2?@BGGHHJIJFJJDBCJJGJJEDGJJGGHFGIGIIIJJJHIJJJJJJIJHHIFEEH<<<<ACEGIJGJJFCFG9888AEJJJGJFEDIEJHJIJJJJJJHGJI>?<=E7777>BGJJJBAABJJJDGJJEJIFGHEGGGIDHCFJECFGJIFIIJHJJA111GFJDCJJIGD@<<:<A@BCDEHEFIFGCDEFFJJJEBAAHJGIJ?JFEJJHIEEIGCGJJHHHIJGJHJIEFFB@7;487>>,+*(('&&&&&&()34122222&&&&'-0140004556DE:9:CGGJJDFHDGHGD@<=AIJJIJJJJ;:::IGFHJDEFDDD=;CBC99A00//,--/3,,*)+./54--+1:761103..8999:<>>>@D86534/**:<=A.---,-,++,-.*.089<BBBDCFCCFJJ>@999:EHJJIGGIFIJHJJJIJE::FJH@A?AIDBAD::9*112:4102434<=667;:697?=IHJJHJJJHJJGHJHIJFJA<<5;:31,)&&&()&&&19><;?>@CA945AC6+)))?DFHEGFEJGGJJIEFJDDFEEJIFFHJJHIJIJJIJGJJJJJHJJJJJJJJJJJJJJHIJIHFIB10,++0/8<>DIJHGEJGEH>=../EC@@?;;C9BDDHJDDDEFD=;C=FDCAEJC@EBDCA;:54560+***8;DGJEGIJJCIHG><4FIFJJGJJJJJDJ5455>HJJJHHJFJJJJHJJJJJGJJJJIJIJJIJJJJIJEHIJFFJJGJJJIJJJIJJJJGJJJGJJJIJHHJJJJJJJJHJ?JIJJJIJIJCCDGIEDDCJHJJJJJJJJJIGIIJHIJJEHFHCC@A@?@?@CDDDFGJJJJGFJJJJEJIIJJJGIHJHJHJJJJJGGBDEIIFJFJFJFIJHJJGGJJHIHJJFG@@??CCH:::GGGIJIJIHJIJGJIEGCGJ@;;::.----8;B?>?<74GF>>>?HEJGFC@??IGJIJJJJJJEGC9896*++*+(+2221223BHHJIDDGDJJJJFFJFFJJJJJE<<<=EGFJGHFGHEHJE222.00093266/../JJHJJJHJJIJJFJFIHGJJJJJJJJEJGEJIFJJJJIHJGHGIJJGJJJJJIHJJGIJJJJJJJJJJJHJJHJJIGIJJJJEDCFD21**B@??AJJJJGJI@@@@G7E66DB>>0+**+-,,+-?=@@===>BEBB8788JJHIJDFIJHIHJJJJFJEJJHJFIGB??99==EGJJGJJJJHGJFJJFJJJJJDJAJFJJEJJJJGHEEF50...:10013333::DABBHJHFFEJFIGJFJJHGJJJJJHJIGGFEBJHFBA@==B?@A967@IIJEHJJHJHJIGJIHJJJJJIJJIJJIEJJHFFIIIJ,,,)((()>?@?CDDC2222CADHGJIIJJJFEJHJJJJFGJJJJJJJA@?=>@@A??@DI=;;:GFIEC;:99?@FGJ:9:9FEGECAAA<@?8>;=;;++1<=EJJJJG=A7(9,''JEJIIDFFJAAA@EGFEB7877<BGJJJJGJDCEDBC==@=BDEFEFFFIJJIHC??/++,0)((<97778C>>@AHJJDD>=DFGEFHIJJDFDDJHFJABA<>,(((,,,CFCEFJHIDGHJJJEE@@AAJIHHFFJJHGCB?=>989:992/.,*)+,+-*(((,,,,8;<:;FGIGHJJJHJJFIJGCJJEHJFJJJIJJEEJ?33''''+%$&&(/(3222<A;<?;::>:9CECGHJIIHJHHJJJDFDHGJJJJJHFFHFEJGEJFJJIHJJJIJDB>**)'&&&')-=<6FECEJIEA@9AB9BC>FAAA;<;:;C====>=>>=.--(%$%,-+1/,,---:;:===D:::JF>=>@DIDFFG????877:I?888854/..&'&&&*-,+)*4***&''((&,,2//./23,+**)%%%%*,****(''>BADDDBADCD?BJHBEG>=EGDED>=8-+66?A67:88879?>@=;::<@?I<:::FHIJJGIJIBAAAJHJJHJGHJBBCCHB@@60001==><>>-()69=ACEDBBB@><<BBFGBBACIJJIJJHJFIA>DECD<<=DA0.--823FJJJJJFEHECCEBDCE=78:;=@BBB<:79ABJBE@<=FFD=?CCDJGJFGBB1112CJHJ;;>=C;;;;B==><1111557=DJJCC@?987573+*)'+19;@BFHFJJIGEDFDIHGGJHACA@A>=-(,,.97<--+*+&''&*00//.-8::EHJFGJEJJFFEDCAA@DH?B@C52BDDBA?B>?CCCFCA....7;<ACJEFHJFJHIJHHFJJHGJJJDDCCE>7JJHGJD;;<JJFGEEJF55332++**-.@GGDBB9975666==8877:7+*)((')()-)*+/)&&%(,1476?:BJJGA@@@DDHJFJJJEJJJFIFEIHFDABBDJJIFJJJFDFDJJIDIFGGGHHHJGGIJEIFHJJFJJFHJEDDDBCBBDFEJFFJHGIHJJEJJGJJDFJDGGFJHDGEGHFCDCDD<<978331+))&'&%&&(3306578249IDC>434D>?@CBEFDJJJJJIHDGDC?<<BEB??=;;:9:::;=>///ACBADCIJIJGFJGFHJJHAAAHFJFJJHFJJGEDFHFJ>>>6IGGGFCFGEHFHFJGHHJDGC<;<JJEIGJGHJ@??@@B?@DDHFJEA66B8)((**(&&)+*%%$$'&&&(-/29ABAAEDJIHHJJGDFHEHHGIJDC?>:7%%%'(30-,((.%('(**+;=D@AA@CGHDGBECHFDFEGJIJBBCCDFIIJJB@>BF=??B85236434;?JFFFAB@6666B?985'''(5..=<;60/04JJJHJJJHJFJJJGJJGFHGBDEFF7@A>BABAD@<=A=?GFE2--00000..56582.27+221-,2126A?=>=?>>EEAD=<=?GDADACJGED?:???666@FEFHGBCCDG@A??BA@EFG@C?DJ@=>AEIJJCDAA??AJJFJJIIJJJJJJJIJEJFHFJJJJIJEGGHGHFDFJHJECEDFJJEIFGJJHJJJHGHDGG;=78ADGCAC<886:EFHFGJHEFDJAA4//3694323?GIJJHHJJJJIJHEHFJE555EHHJJGJIJJGJJJJGB<::FH=::;<<;<>:57.?<37.../<=>CCHJGJJJJHJHJHEJJGIHIFFHJ?>>///10/0@@@CGFJHJJJJFJJFCFFJJJJJJJJHJIFJFHJJJGFGFEEBCCDCEID?IDJI@0000:<;;4445?C====***8**;<=>>4343(&%$$$&(./032/+&&%%&&'2,3334D433.///?@DHJDCCCB4334=;+***7:A@B>>553219:JJIJJGAH?;<@EEGFDHJJJFCEDJJJJJJJJJJJJHJJJJHHHFJJHJJJJJFJIJJFJJJJIGFIJJJJGJBC..>IJJIIFHJ;;>><<@DFJJIHGFJJJJJJEJEGHFJDG=5@JC<:EJEHJHJJJIJJJJJHGJ:JJGJIJFA=79=<FJFB@<:266C?JGJIJHJHGJJJJJJJJIJIIJJJJGIJJIJJFJIJDCAABFJGEJ?941-)%%%(--/0-,*)+)))))07<@;;999EDEHGCA889@@<GJJDJJJJJJJJFJJJJDEG:72-,-44==@AGGFDDHJGIJJJCEFB@>?EDFJGJIGHHHJFCBB@9)&&&';65556;=?;<99:89<<B888BHEJJJJGHJFHJJJJFHJJJIJJJJJJIJGJJJBDJDGFJFCB>>,,?@GHBGJJJJJJJIJJJJEIJJJJDGFJJHJFGEIJHHGJJJJGFJEJHF<9:C?ADCDBDFFHHJJEJIHJHGB<::DJJGJJJFEFFC?JJJJJJJJJJJFEJIIJJHJJJGIJHIJDFBC?@C51211=88.......JJJJECD>6557874)&*%%%6767766789>>?@BBJJHJJHJJJGIJIJJHIJJJJJJJHIJJJJHJJHJJJJIH4444GJHJGHJJJJJJJBGJGGFJJGJJBDJJJEEDCDJIJIJIJGEJJJIEJJGJJJJF>JJG=;;:48;;:BACJJHJJFJJJHIJJFJIGJGHEFCDE?>>::.+++,)/2/('''&%%&),7==6CFJGAA@AH@???HE@=???DC442('''(*())*./36586544=?>@:;@@@BFEIJJFGJJJJEJJJHJGJJJJIIJJGJGJJJJIGJHJHJJJGJEEEEDJEJFJGD:EJJJIHHFFECEJJJGJJJH4444JEJGIJIJIJIJJJJIGJGHDBBAJIIGHHJJJEHCI:888;42128<8998<<;;>@JJJJDC@@@@GCFDH====CBBCGHJGJJHECGDJJJJHGEJGGI@JE))))GJJJHEGFIGJHJJGGJCF8776/..189=DECIHFIDGB:999==972.&&&44BGHFJJJGHJJJHJJJJJJIJJEGFA@<=>JFJJHFFBC::EHGJFJHIIGFJCEDEHIJJBCEHGHEFFCFJIJIGJJJGJJJJJHGJGH:::;FFBCDDJDDJGGDEJHJJFFDFDJHIJJGJECCAAECFFJJJJGJIJIHEJJHJJJEHFHJJFIG?=<=?;<<DB?@4/CEJGJIEJDIFEHEDBBIIIHFHJJFE?<4339;400))*+=@AD>988<I@=81222458263249JJGGFGGJJJJJJHJIJHJGJJFHGIFEB@@@94444433))%&'%
@Glass_T7V_12_D3_12_9_25
GTCTGTTCGTTCATCCATAGTTGCCTGACTCCCCGTCGTGTAGATAACTACGATACGGGAGGGCTTACCATCTGGCCCCAGTGCTGCAATAAATTGCGCGACCCACGCTCACCGGCTCCAGATTTATCAGCAATAAACCAGCCAGCCGCGGAAGGGCCGAGCGCAGAAGTGGTTGTGCCAGATTTTATCCGCCTCCCATCCAGTCTATTAATTGTTGCCGGGAAGCTAGTCAGAGTAAGTAGTTCGCCAGTTAATAGTTTGCGCAACGTTGTTGCCATTGCTACGGCATCGTGGTGTCACGCTCGTCGTTTGGTATGGCTTCGATTCAGCTCCGGTTCCCGATCAAGGCGAGTTACATAATCCCCCATGTTGTGCAAAAAAGCGGTTAGCTCCTTCGGTCCTCCGATCGTTGTCAGAAGTAAGTTGGCCGCAGTGTTATCACTCATGGTTATGGCAGCACTGCATAATTCTCTTACTGTCATGCCATCCGTAAGATGCTTTTCTGTGACTGGTGAGTACTCAACCAAGTCATTCTGAGAATAGTGTATGCGGCGACCGAGTTGCTCTTGCCCGGCGTCAATACGGGATAATACCGCGCCACATAGCAGAACTTTAAAAGTGCTCATCATTGGAAAACGTTCTTTGAGCAAGAACTAAGGATCTGGCTGGAGATCCAGTTCGATGTAACCCACTCGTGCACCCAACTGATCTTCAGCATCTTTTCTTCACCAGCGTTTCTGGGTGAGCAAAAGCCGGAAGGCGAAATTCCGCCGAAAAAAGGGAATAAGGGCGACACGGAAATGTTGAATACTCATACTCTTCCTTTTCAATATTTATTGAAGACAGCTTATTAGGGTTATTGTCTCATGAGCGGATACATATTTGAATGTATTTAGATCACGCATCTTCCCGACAACGCAGACCGTTCCGTGGCAAAGCAAAAGTTCAAAATCACCAACTGGTCCACCTACAACAAAGCTCTCATCAACAGTGGCTGCCCCTAGCACTTTCTGGCTGGATGATGGGGCGATTCGTCAGCCTGGCGTGAGTCGCGGCAACACCTTCTTCACGAGGCAGACCTCAGCGCTAGCGGAGTGTATACTGGCTTACTATGTTGGCACTGATGAGGGTGTCAGTGAAGTGCTTCATGTGGCAGGAAAAAAGGCTGCACCGGTGCGTCAGCAGAATATGTGATACAGGATATATTTCACTTGCTTTAGCCTCACTGACTCGCTACGCTCGGTAACATCATGGGACTTGCGCGGCGAGCGGAAATGGCTTACGAACGGGGCGGAGATTTCCTGGAAGATGCCAGGAAGATACTTAACAGGGAAGTGAGAGGGCCGCGGCAAAGCCGTTCCATCAGCTACCGCCCCTGACAAGCATCACGAAATCTGACGCTCGAAATCAGTGGTGGCGAAACCCGACAGGACTATAAAGATACCAGGCGTTTCCCCCTGGCGGCTCCCTCGTGCGCTCTCCTGTTCCTGCCTTTCGGTTTACCGGTGTCATTCCGCTGTTATGGCCGCGTTTGTCTCTGATCGCCTGACACTCAGTTCCCGGGTAGCCGCCATTCGCTCCAAGCTGGACTGTATGCGCGAACCCCCGTTCAGTCCAGCATCGCCTTATCCGGTAACTATGGTCTTGAGTCCAACCCGGAAAGACATGCAAAAGCACCACTGGCAGCAGCCACTGGTAATTGATTTAGAGGAGTTAGTCTTGAAGTCATGCGCCGGTTAAGGCTAAACTGAAAGGACAAGTTTTTGGTGACTGCGCTCCTCCAAGCCAGTTACCTCGGTTCAAAGAGTTGGTAGCTCAGAGAACCTTCGAAAAACCGCCCTGCAAGGCGGATTTTCGTTTTCAGAGCAAGAGATTACACGCAGACCAAAACAATCTCAGAATAGTATTAAGGGGTCTGACGCTCAGTGGAACGAAAACTCACGTTAAGGGATTTTGGTCATGAGATTATCAAAAAGGATCTTCACCTAGATCCTTTTAAATTAAAAATGAAGTTTTAAATGAATCTAAAGTATATATGAGTAAACTTGGTCTGACAGTTACCAATGCTTAATCAGTGAGGCACCTATCTCAGCAATCTGTCTATTTCGTTCATCCATAGTTGCCTGACTCCCCGTCGTGTAGATAACTACGATACGGGAGGGCTTACCATCTGGCCCCAGTGCTGCAATGATACCGCGAGACCCACGCTCACCGGCTCCAGATTTATCAGCAATAAACCAGCCAGCCGGAAGGGCCGAGCGCAGAAGTGGTACCGACTTTATCCGCCTCCATCCAGTCTATTCCATGGTGCCACCTGACGTCTAAGAAACCATTATTATCATGACATTAACCTATAAAAATAGGCGTATCACGAGGCAGAATTTCAGATAAAAAAAATCCTTAGCTTTCGCTAAGGATGATTTCTGGAATTCGCAGCCGCTTCTAGAGTTGACAGCTAGCTCAGTCCTAGGGACTATGCTAGCTACTGAGGAACTTTTCAATAAGCTATGAAGGACGCAAAGAGGGAACTAAACACTTTACTAGAAGGGAGAAATACTAGATGGGTCAAAGTAGCGATGAAGCCAACGCTCCCGTTGCAGGGCAGTTTGCGCTTCCCTGAGTGCCACCTTTGGCTTAGGGGATCGCGTACGCAAGAAATCTGGTGCCGCTTGGCAGGGTCAAGTCGTCGGTTGGTATTGCACAAAACTCACTCCTGAAGGCTATGCGGTCAAGTAGAATGCCACCAAGAGCTCAGTGCAAATTTATACTGTGGCTGCACTTGAACGTGTGGCCTAATAACTCGGTACCAAATTCCAGAAAAACTATCCCGGAAGGGGGGCCTTTTTTCGTTTCGTACCGCATCCACCTGTGCGGACCTCGGTACCAAATTCCAGAAAAGAGACGCTTTCGAGCGTCTTTTTTCGTTTTTTGGTCCATCAGTGGCGCGCTTAGTTCCTCGTTTTCTCTCGTTGGAAGAAGAAGAAACGAGAAACTAAATACTAGAGTCACACAGGACTACTAGATGATGCAAACCGTTTTAGCGAAAATCGTCGCAGACAAGGCGATTTGGGTAGAAGCCCGCAAACAGCAGCAACCGCTGGCCAGTTTTCAGAATGAGGTTCAGCCGAGCACGCGACGTTTATGATGCGCTAGGGTGCGCGCACGGCGTTTATTCTGGAGTGCAAGAAAGCGTCGCCGTCAAAAGGCGTCGGGAGTAACTCTGGCGCTTTTTCAATCCAGCACGCATTGCCGCCATTTATAAACATTACGCTTCGGCAATTTCGGTGCTGGCTGGTTTAAATATTTTAGGGGAGCTTTAATTTCCTCCCCATCGTCAGCCAAATCGCCCCGCAGCCGATTTTATGTAAAGACTTCATTATCGACCCTTACCAGATCTATCTGGCGCGCTATTACCAGGCCGATGCCTGCTTATTAATGCTTTCAGTACTGGATGACGACCAATATCGCAGGCTTGCCGCCGTCGCTCACGGTCTGGAGATGGGTGCTGACCGAAGTCAGTAATGAAGAGGAACAGGAGCGCGCCATTGCATTGGGAGCAAAGGTCGTTGGCATCAACAACCGCGATCTGCGTGATTTGTCGATTGATCTCAACCGTACCCGCAGCTTGCGCCGAAACCGGGGCACAACGTGACGGTAATCAGCGAATCCGGCATCAATACTTACGCTCAGGTGCGCGAGTTAAGCCACTTCGCTAACGGTTTTCTGATTGGTTCGGCGTTGATGGCCCATGACGATTTGCACGCCGCCGTGCGCCGGGTGTTGCTGGGTGAGAATAAAGTATGTGGCCTGACGCGTGGGCAAGATGCTAAAGCAGCTTTATCGTTCCAGCGATTTACGGTGGGTTAGATTTTGTTGCGACATCACCGCGTTGCATAAACGTCTGAACAGGCGCAGGAAGTGATGGCTGCGGCACCGTTGCAGTATGTTGGCGTGTTCCGCAATCACGATATTGCCGATGTGGTGGACAAAGCTTTAAGGTGTTATCGCTGGCGGCAGTGCAACTGCATGGTAATGAAGAACAGCTGTATATCGATACGCTGCGTGAAGCTCTGCCAGCACATGTTGCCATCTGGAAAGCATTAAGCGTCGGTGAAACCCTGCCCGCCCGCGAGTTTCAGCACGTTGATAAATATGTTTAGACAACGGCCAGGGTGGAAGCGGGCAACGTTTTGACTGGTCACTATTAAATCGTCAATCGCTTGGCAACGTTCTGCTGGCGGGGGGCTTAGGCGCAGATAACTGCGTGGAAGCGGCACAAACCGGCTGCGCCGGACTTGATTTTAATTCTGCTGTAGAGTCGCAACCGGGCATCAAAGACGCACGTCTTTTGGCCTCGGTTTTCCAGACGCTGCGCGCATATTAATAACTGGCGACTACGAAGACGAACAATAAGACGCTGAAAAGCGTCTTTTTTCATTTTGGTCCTTTGAAGTTTAGGGGATAGTCCAATTATTGAAGGCCTCCCTAACGGGGGGCCTTTTTTTGTTTCTGGTCTCCCTACTCGTGGCCGCTGCAGTCCGGCAAAAAAGCGGCTGGTCACCACCCTGCCCTTTTTCTTTAAAACCGAAAAGATTACTTCGCGTTATGCAGGCTTCCTCGCTCACTGACTCGCTGCGCTCGGTCAGTTGGCTGCGCGGCCAGCGGTATCAGCTCACTCAAAGGCGGTAATTTACCAATGCTTAATCAGTAAGGCACCTGCA
+
-.-,'''',-,*<??EGIFJJJEJFHFJDJ?>EFJHGHHJGJJFIGJGJHGFDBEF@@AE@=@:>?>@B:JDEEFJFFJ65470//6///*(()((((*'&&8:=DCDJFJJHDDDEGJ=;99?E3J8888BEEEJJJJ@>><<;;4--*-@DHHJDJJIEDFF11--22,*+)&'**+('&'(..***+.133++)&034332,,,,52546870.1348:FC;;80,**134:?::9@6578=<<DHJJJJGJJFJJJECAA....<<<A@>?5555A?@97669<9889CJJJGJJJJJJCECECGJJAAA<<99:40--(((55557:;7A@DFF=7558?:;<DGJFEJJJBA==>>JJJJIJJJJJGFGFICJFFHEGHCIDEJJE=;:79=;11116648<678>FEHDIJHH=<::=>CCIEFEHHGJFJGJHEEFJGJJ@AAADEGJFD:6888>?FEHE?>2224CFJFIGJJJJFJJFFJFFHJHJJJJJJ////---.00>00008333299>FEHEEBEC::99=<97:>??JEHJGEGH@@@@IDFDFDA@65967<844201,*,,.666;?BGHFHJGJJJEGJFIGIJJFJJJJHJF?11177101,++-8@?==>AGJE====?<.((((((())%()(&'$%%%$$$$$$$'&&',,,/0,(((,1//0//-/3324;>A?JFFGDHBAGFJ@;<BGIJEE@0/,,6(992..AEIEFGE<<<<'&&&(('0.))$$%''-))..**'%%')*)./1JGGEJGGJJJF@DGGDFECJ@BGEJJJJ<74459::32339:21821024</)(((*)(&&&&))&$$$%$$%&(&$%%'7:9:6210/226CCCBDJFEJJJGIJJJJGIJIFA>=1+++55??9999BAB22//889:B=>>;222AFJJJFGJHFJ???@DHGJGFEE@A@JJJJEEHFJJJJJAA?B<<<<EEJEEJGJJFC<<=31/-'((&''')('&())),,-/2?5F8777JGJHFJGEJEJE8555(&%$#$%%$%$%$%$##$$$$$%%%&''&'*,'016@GFEHGJJGJJFGJJJJJJJJJHJJJJIJJJFEIJIIFJJFHJFJIJJHJJIJEHJJJJFJGJJJFBCBFFJJHIAAA;;<=JDCC=803,-2JF@B>EDC?@;2223:9:1//011134101+))+<CAADDJJE;88,'$$$$%&$$)%%%%%#%&(04:==77768+**)'&%$#####%&&'(''&&%&((+1.0//0?@>CIJFEEH:775331**,/030+**.,,,-5;JCIDBA?C;9=?<>@>98:A?;>GFHECHJJJFFJBAABDEA?<;;;887;600012,6)((().(()/03FE667GHIIB@ABHIJHJJGDJFJ:99-***,<=@@BAFB>==87:=CA@A?@HHHIJJHJJJGJHFFD9.1202::6678<ACAGH===;99CBC@ADGJJGJGBJJJJGBE?JJDCJB>JEFIC@A?<=>BJB8877?=BFJHGEEJFJE::99>524/+&''%&&&'2<@@B9998<;:;7;82E75/-%%%$'&&&,038)))@@CH?==>@AB966600--2256=F>A=866325)'&%&&&*--.+.56>?@***0**&&'(33(('(*-*+,-;3>=?:@;77?////;JJJ@AA>AA@EHJHGIFHJIIJJJJJJJJHFIBCDFEJJJIJIEEICB.---HG54445?><:>@ECIGGGG<;;<C;>@FGJFJJD>>>?F@>??JHHCC@>>??CAAFDHHGJJJJHHGJH8662?110028.***->7667-,,,/01.--*'(./BJJJJIIFHEFJJ878<78+''1A73449B<960024211.)(1/0())+778:@@CIJE+***1(('')*%$$$$$%*.@BHFJFGJDJGJHJFHIIFJJ<<<EEC@=;<<>J=FAJGJGIEHFJEFGEJJJFEIFJ>A==?IC645554-.223/+*..BBDJJE<<4@@?BJ@?3445A@@D>ABC****6444JJHHJJJFE7778JDDDCB4444GFJEJFJHFEA>>>CJFGIJJIJIJ:::;EEFGECE?@EDHJ((()EIDBB@EFJGDEGDJFJJJJ<<<<.---DHEB77@>;=<<>?ABCAJHJJJGHFFEJJ@@55630+2933::;????JFJIHEJEJGJEHEDJJJDCFAE<<?@AEJJHJJJGJJJJIFJJJG@AAFEJJ4444;;;;<=?;555863457:8>EEDBHDGFFHE:99:DA6-,*((&''(./048=?DBBHHFGDEHFEEJGHJIJJGIJJJJC2222<@CCFEEIIFIFIJHDJJDEE==:88/;=>>ACHEGGJJHJJJJJJJHJGEHFGJGABADJJFIHDFJ;::9<<;=;GFEJJHIJJHD@82G>FJGHFJJEED>=2>&%%%&'()))+'(()333446<;;;<D@@BEIJJCBCFDBDHEJF<<<;B@@?FC?D?>??>@:&&&***0247<+*))***:BABCHFEEEC>>****438E=HEG@IHJFJGJJJJH8---)&+57:<@?BA@877<222>:5559@BACDGFHHIJJJHJJJHJJIJHJJJHGGJHGEDEBBBBB?@A@CFE:99:AA>11024*%&&&)(),4<=-,--.;::===2,,22**)''('((')+.-1CJFGJJFJJFGCECCFHJJIJJEECEEGJJIJJIHIFJJJJJIGJJGJFJI@?=;51+++-,(&%&%%&&,+)+&&&&(-*((*.--*//.&&&&+-767DBFD----35?CJJJJJIGFHEHDBCDA?>FF>>>?DCAG@?94/15.(%%$$$%&%))),,/52.,,,-//67/../4((('&&(69:@A@F@??@A@FGFIJG@<<=CED:::<D8972*0DHFEDIJJGGFJJFFDEAB<=?@?JC7++*-.:>87575//*''(36?BEFEG@1,,88@B@AEDFJFE>>BCFFJIBJJIGBFJDDIJGFECEA=<=<<=E@5447CIJJJEFGEJEFFEEBEJEJHIJJGJJFGJJFBDIJ><=;300/0,*++../9CFBJFGJJHJIJJFHJICCDCHCCDBDGJJJHJCBEFGDGDH>01CECED?JJFDEEIF>??>?4/...08667:::::96'''=;;=?GJIDCA:)()6<<;<=GGGDJJIJEEFJIHJGEGJJIJIIEJJJC;76644478A666BBB=0/'$$&*)(%&%%$$%%$###$'+50))),@BACJB@@@DJHFHFJJJFJFEB;;<JGHBCCCBCD:CDH@@?J@:88;=;;2(''&$$$)()0<::::@*)*;@B=666=6@CCEFIC:<=981//1****,,=>CGGEAAABIHEJJJ?>5;866669:HFI@A8778:9;C@@?A2<>0698<;55B>>>>?AE::99>=?:687899;A9;:AFEJIJJJ?FIGFJJHJJJGHJJHGGIIJJHJJ???4**+56422('+),2-...3.'''$$$$&(&(()>=9::872379:89:<@>??CDJIEGHJEJCBDDJJFIJIJJFHJFHFHJJJJJFHGJCAHFFFFBBGFJJFEJIDJJIFJIIJJHJEEFGEIFDHJFJJIJIJJJ???>EAFJGIA@?@B9;:88642'''01,,--.,((,)'&'(?A<<))))>>?J777,++-@@AGJJJHJGGCCBBCDD54459DJEEB:766=@:7(())/>><=BDGJFHGFJGIJJJJJJJJJHFJJCCEEJEJJHJJJHJ8888GFFJJHIJJJIGIJJJIJJJJJJJJJJJJJJJJJJJJJHJJJJGEFJJHJHJJIGFIIFJIJHGGHHJI7777BJ>B?:;;9::;;*)((0+&+'%%$$%$),,/05655212((()4-&&).7<<AA?ADFJGJJBBA@JDAFDB++*)**,,)(&&'(::;;GJ==JFJFICDEHFJB=;9;;AE856>98885569;A;>HJFFIJBE>J9999EEEGJDJFJFHEDDFJEFI....661-0,)''';=BHBB@ACBEJIJJJHJJJJHJJJIGJFJGIIJIGJJJIJHJJHHJJJGIJHHEGCIGJHJJIDJJHFJJGJEJJGJJIJJHGIJJJIHJJJFFEHJGJIJJJIGJEH>;::;;FGIJHGHHGJJJFCFHGJJJGFJJJHJHJHGIJJHJIJEJIJEA;8,,,4:=@?I@CAGIA?A?<HJGJIIJGGEIGIHJHFJG;;;;::96444<AE,++*11153339ADJJGIABB?C<<<333=>;>B@761.-.0>CDEGHJJHJJHJJJIJJJIEFJEG?@?@C===?E=93+*;<=?>>ACACGBAJJJGJJJFE2/*&,'&)''(5099F?>>>JFJJHEGFEGFDCIF@;;<AJFGJHFJJJF>@?JGEJIE:9798531212:8962%%%%%$$#$$$%'+'(&'-489=<;==9:;;AGGIJJAB97;@:?5'%%&/86:::?FBHCCCHIHF;;;GIJJJJHHGHJJJH>==>JDECEDEJJJDCGEFDJGHEB?IJ?DEABCJJIJGJJJJGGJJGAA+))'''DJHGJJIGDBACBA<=?C=860+&&&&&(,1145??;8@>;<@9=>I65553<?F<<;==AE>62100111=JFFHJJHDEGEJJJJDB@HJHIJJGFIIDFCDCJIDDEC<;:*(%%%&$$&))('&'(,++,=>@@;32103599><>B@BEAAAA>>>==>@A@BEJGHGEIH?832&&&(,((&&&%#
@Glass_T7V_12_D3_12_9_26
GCACAAAAAAGCCCGCTTTGCGGTGCGGGCTCAGGAACTTCATCGGATGACTTTGGTAATCACCGATGGAGAATTTTGGTGGAGCTGGCAGTTGAACCCGCGTCCGAAATTCCTACATCCTCGGTACTACATGCTTAGTCAGTCTTTACATTCGCTTGCCAGCTGCGGACGGACACGCCACTAAAAGCTGGCCTGATTAAGTTTTAACGCTTCAACCCCAGGCAGGGCTTCCACGCAATCTTTTGTTTTGGGTTTGACCTCTCTAGATCCCCGTCCTAAGAGCGGAGGCTAGGGAGAGAGGGCTCTAAGCAGGTTATTAAGCTGCTAAAGCGTAGTTTTCGTCGTTTGCGACTATTTTTTGCGGCTTTTTACGAGGCCAAAGCCACTCGGCATGCACTTAATTCACGAAAATCCCGTCGAATCCAGAATCAGCCCCAATGTGTAAAGGTAGATACCAGATTTTATGACCATGACCAGCCTCAATGCATCTGCTATCGTTAAAGATTTAGCACCCATGTAGCCTGATTTTTATTGGATTAAGCAATGGGATGGCAACATTTGTGTCGGATGTGATAGCCAATAAGATGTTCATTCGCGCCGCCGGAGAGGGAGGCGCGGTGAGGAACTGGTCAATAATTGGAGTGCAGGTTTAACGGTGGCATTTTTCATGATACGTGCTTTATCCGCATAATCGCGCTCTTTGATATCTGAACGTTTATCGTGCTGTTTCTTACCTTGGCGACGCCGATTTTCACTTTGCACCAGGACCGTTACCAGTACAGGAAAGCGCGCCGCTACGGTATAGCCTTCTCGATTGACGCGACCGTACAATGAGTCCAGTTCGCGCTGGTTTGAGAAGTAACTTGCGGGTACGGGTAGGATCGCACACCACATGCGTGGACACGGCCATTGGCGTGGAGATTGTGCACGCCAAACGGAGGATCCCTCTGCGTAGCAGGCAAAGGACGTAGCTGTCGCTGATATTGGCTTTTCCTGCGCGCGGGACTTAACTTCCCAGCCTTGCAGGGCAAGTCCCGCTTCGAACTCTTCTTCGATAAAGTATCGGTCGCAGGCACGCTTGTTAAGCGCGATGGTCCTGAACGGGTACTGTGCTTTTTTCTTCGTCATAAGCGTCGTGAATCATCGGTAATCTGAAATCGAAAACACCCCATATCAATCCTGCGGGGGACAAGGCTCTATCTTAGCATGAACCCGATGTTACCCAGCGCCGGGATAGCGTTTTTTTTACAGCAGGATAAATGATATTATTTGTTGGATTTTTGTTGATGGAAATTGTTATGCCTCAGATTAGCCGGACCGCACTGACTCCTCCAGCGCGGAGCAAATGTATCAGTTAACCTGAATGACGTTCAGTCTTATCCTCAGTTTTTGCCAGGACTTTGGAAGTCGGGATTCTGGAGTCCGCTCGCTGGCAGATGACTGCGGCGGTAGATGTCTCTAAGGCTGGATCAGCAAAACGTTTACTACCCGAACCAGTTGACCAGTAACCAAAGTATTCTTATGAATCTGGTGGATGGGCGGTTCAAGAAATTGATTGGTGGATGGAAGTTTACGCCGCTGAGCCAGGAGGCGTGTGGTATCGAGTTTCATCTCGACTTTCCGTACCGATTAAGTTGAACTGAAACGCATTGATGACGTGTTTAAAGAGCTGGCGGCTAATATGGTCCAGGCTTTTACGGTTCGTGCGAAAGAGGTTTACAGTGCCAGGTAAAATTGCCGTTGAGGTGGCTTATGCGCTACCTGAGAAGCAGTACCTGCAGCAAGTGACGCTGCAGGAGGGCGCGACGGTTCGAAGAAGCTATTCGCTTTGCTGGAATTGCGTACCGATATCGATTTAACTAAAAACAAAGTCGGCATTTACAGCCGTCCGGCAAAACTAAGCGATAGTGTGCATGATGGCAATCGGGTGGAGATTTATCGCCCTCTCATTGCCGATCCGAAAGAGCTTCGCAGGCAACGAGCAGAAAAATCAGCGAATAAATAACAGACAGAAAAAAGGTGCTCATTGAGCACCTTTTTTAACGTCTTTGAGAGCAACTTTATTATTCCATCACTCAGCGCAGGTTTGTTATCAATATTGGTCAACACACCGCTACTGTTAAAGGTCAGCGTCAGCGTTTGCTGAGTTACACCTTCATGACCTGGTTGCTGGCGGAAGACATCGAACCAGGTATTCGTACAAATGGATCGGACATCAGCGGTGTACCCAATGCGTACGCAACTTGTTGTTGCGTCATGCCAACACGTATTTTGGATACGTCGTTAGCGGTCGCCCTGGTGGTACGAGACGGTGAACCA
+
@ACF>>BHG?>;741-&'&$%%%&'.111--)')%%$&%)%)::2222-,**)*),@<=<=FECBFBCAAEHFBGJJBACJJJID<92/(&$(&'''+,*++-57-78<B7667<;99:;B1111387777:=?CGJJIIJIHDJFJBGJFJ6666CBEA;87742---.---955,++&''&%%++&&%%&&3<?AC@>?@@JHEFJFJGFEEDEDJJGAC>CJJE?EDC@3CA?)))*96100/.-.,..9:;::;<<32//)(**,>AF@BCCGJB?>=;/*'',++''')-//0/54539:99:ACFGFHIJGJJJJJJIIJJJJJJJJFDCCHH>?@EGGJFIHIJEJFC=>2CE?933/5;>><75)((+2*)*+'&&'''%%&%)*))+,.,''&(&/1--..=?664122/---36668:876520,*()+>@:;;;CFB>)&$$#&-(-,37;9*'%$##$&,/0,''&'4.,,,,-))('(),,-7661//BDC@@>;JEFHJHJJJIAAABBJFEDC8E9.-++.1?=<;<==>AGCCJJIJJJJGFHEIJJIJGEHJJJEJI9975567.-,/0.,('()..03448/56677A=>A>.AA?DF;;;<?;;;HHIHEHJJJGGJEGGBECHHEFDIHJJIIJ66600),+++19-+--/<32138;336031.&&$$#$%&'),053224599BCAIIJJJFEDFGHJJJJJJFIGA5,)((())(67;;;9::6624=D:6533405//+)))((+('((,)$$$')((+&&''(&&%%(&&&&3347EJFCBBC<:;<....---,3/--.5542//./-,++--=DEJEFGFJ@A@?4,-**+?IGJJEIJG@J?A(((((44445FC:99:<>B877:=<10-(('%&'(-46665//..,+)***'&(('((..2+),**)*&%%%('''****))**+&&'&'..04/.--+,+4880/0766226/%%%%//00@>774447---0((((3001-<7+@@CDIBH77:?E('&(**.*.01.0?@GGJJJGIJECCEJGJGIG>*('%$$###)*---.@:4575;;;>=6550,,'%$$%%%%%'''%$$&./57=?CFHJEBFJJDFDFJH:::9<;7889ECFFHJBBCBJE31626::9>DE88776489EC::<=FJJJEJJJJJEJGFE><;;;999:377<<HJHJA<;<=A??49=AAIIEJJEJH@JGGIJFFB=@BEJFDJJJGFHJJJJJGIJJHJJJGGFE??>?GJHGGA=:96;B@<9ABB525=<??=61/177;9588::;;;?;:643(''(&&)*+-07==8655::99999&&%'++-/--%%%%'$%&&()0,-119999GEHEEA@?<HGD;99443./50,*)''('''))0?>>>@BA@CHE>>>-,+)(+(1/,**)*+++))**.-+**+33)()(+,<=@@8*())***/09==>>=:1/.((('($%(7988A>@AABBEGGC545568110.//040/.*+:;=J56666664+++,6778>ACB:4129@DJJJGIJJHIFJJJJJHJJGJE;JFDJ>=CBDB@7666((((1102013-*:;770001695-)%%&&.)'&('',/3++)'(&%%((%$$##$&&%%%%&'-015AIJEECIJJHJEGB0////)((()(*-10-++,2229;)(()241145>>>>JJGEJJJHJJJJJJIJJIGIGJJDDGD?@FDA@3334=DE=<=;<;9(((:@CC''')12/((('((''&%%%%&)*2)))).279>?000.///&%%),11/..)(((('*/-'/:;A?=?@>HCDBDJFG@BA@BFADA=FIDBDJJ>=<?AA976,+-4675BCBDE??>>=>>444@8+))*2;<D;:::B779:GFFJGF(''(AAA@<:85244323556:<@1/*,---7'%%%./-**1>**)0-*,5=>C@<<;+**+0/06??545CCIA@?BJGHJJFGHHIFEBBFJCFJFJJHHG@=====<=32238><EJEGJDFCCJ??>?A=B:::>BD:996772.'&&&'-,,3;=>:999AB:85./003330/-.40.....//?7???@@DA=16BC97)),-?EF>>>FC@@>20)(((0DFBBCEHCJJFEFJJIGIGCEEAAJ=<97761231000:<<BB?<=>/./**&&20/--,-448<=E/.//IIJHIHGJJ888:GHFFEFCFEH----@<>AB?>B;;;;?GBCDCF???>??CADFJJG>=<999788)((%%$%&&&&%$$#$$&)+-/466---,/+
@Glass_T7V_12_D3_12_9_27
CCTGGTGCACCTTGGCTTAGGGGATCGCGTGGCAAGAAGATGGTGCCGCTTGGCAGGGTCAGTCGTCGGTTGGTATTGCACAAAACTCACTCCTGAAGGCTATGCGGTCGAGTCCGAATCCCACCCAGGCTCAGTGCAAATTTATCCTGTGGCTGCACTTGAACGTGTGGCCTAATAACTCGGTACCAAATTCCAGAAAAGAGGCCTCCGAAAGGGGGGCCTTTTTCGTTTTGGTCCGCATCCACCTGTGCGGACCTCGGTACCAAATTCCAGAAAAGAGACGCTTTCGAGCGTCTTTTTCGTTTTGGTCCATCGAGTGGCGCGCTTAGTTCCTCGTTTTCTCTCGTTGGAAGAAGAAGAAACGAGAAACTAAATACTAGAGTCACACAGGACTACTAGATGATGCAAACCGTTTTAGCGAATACATAGCAGACCAGGCGATTCGGTAGAAGCTCCGCAAACAGCAGCAACCGCTGGCCAGTTTTCAGAATGAGGTTCAGCCGAGCACGCGACATTTTTGTGATTGCGCTACAGGGTGCGCGCACGGCGTTTGCTACTTAGGAGTGCAAGAAAGCGTCGCCGTCAAAAGGCGTGATCCGTGATGATTTCGATCCAGCACGCATTGCCGCCATTTATAAACATTACGCTTCGGCAATTTCGGTGCTGACTGATGAGAAATATTTTCAGGGGAGCTTTAATTTCCTCCCCATCGTCAGCCAAATCGCCCCGCAGCCGATTTTATGTAAAGACTTCATATCGACCTTTACCAGATCTATCTGGCGCGCTATTACCAGGCCGATGCCTGCTTATTAATGCTTTCAGTACTGGATGACGACCAATATCGCCAGCTTGCCGCCGTCGCTCACAGTCTGGAGATGGGGGTGCTGACCGAAGTCAGTAATGAAGGGAACAGGAGCGCGCCATTGCATTGGGAGCGAAGGTCGTTGGCATCAACAACCGCGATATTCTCGTGATTTGTCGATTGATCTCAACCGTACCCGCGAGCTTGCGCCGAAACTGGGGCACAACGTGACGGTAATCAGCGAATCCGGCATCAATACTTACGCTCAGGTGCGCGAGTTAAGCCACTTCGCTAACGGTTTTCTGATTGGTTCGGCGTTGATGGCCCATGACGATTTGCACGCCGCCGTGCGCCGGGTGTTGCTGGGTGAGAATAAAGTATGTGGCCTGACGCGTGGGCAAGATACTGACTTATGACGCGGGCGCGATTTACGGTGGGTTGATTTTTGTTGCGACATCACCGCGTTGCGTCAACGTTGAACAGGCGCAGGAAGTGATGGCTGCGGCACCGTTGCAGTATGTTGGCGTGTTCCGCAATCACGATATTGCCGATGTGGTGGACAAAGCTAAGGTGTTATCGCTGGCGGCAGTGCAACTGCATGGTAATGAAGAACAGCTGTATATGGATACGCTGCGTGAAGCTCTGCCAGCACATGTTGCCATCTGGAAAGCATTAAGCGTCGGTGAAACCCTGCCCGCCCGCGAGTTTCAGCACGTTGATAAATATGTTTTAGACGAACGGCCAGGGTGGAAGCGGGCAACGTTTTGACTGGTCACTATTAAATGGTCAATCGCTTGGCAACGTTCTGCTGGCGGGGGCTTCAGCGCAGATAACTGCGTGGAAGCGGCACAAACCGGCTGCGCCGGACTTGATTTTAATTCTGCTGTAGTCGCAACCGGGCATAGAAGCGCACGTCTTTTCGCCTGTTGGGCTTTCCAGACGCTGCGCGCATATTAATAACTCGGTACAAAGAAGCGAACAATAAGACGCTGAAAAGCATCTTTTTGGTTTTTGGTCCTTTGAAGTTTAGGGGATAGTCCAATTATTGAAGGCCTCCCTAACGGGGGGCCTTTTTTGTTTCTGGTCTCCCTACTAGTAGCGGCCGCTGCAGTCCGGCAAAAAAGGGCAAGGTGTCACCACCCTGCCTTTTTCTTTAAAACCGAAAAGATTACTTCGCGTTATGCAGGCTTCCTCGCTCACTGACTCCGCTCGCTGGGTCGTTCGGCTGCGGCGAGCGGTATCAGCTCACTCAAAGGCGGTAATTTACCAATGCTTAATGAGTGACGCCTGTTGTCAGCGATATTGTCTATTTCGTTCATCCATAGTTGCCTGACTCCCCGTCGTGTAGATAACTACGATACGGGAGGGCTTACCATCTGGCCCCAGTGCTGCAATGATACCGCGAGACCCACGCTCACCGGCTCCAGATTTATCAGCAATAAACCAGCCAGCCGGAAGGGCCGAGCGCAGAAGTGGTCCTGCAACTTTATCCGCCTCCATCCAGTCTATTAATTGTTGCCGGGAAGCTATAAGCGAGTAAGTAGTTCGCCAGTTAATAGTTTGCGCAACGTTGTTGCCATTGCTACAGGCATCGTGGTGTCACGCTCGTCGTTTGGTATGGCTTCATTCAGCTCCGGTTCCCAACGATCAAGGCGAGTTACATGATCCCCCATGTGCAAAAAAGCGGTTAGCTCCTTCGGTCCTCCGATCGTTGTCAGAAGTAAGTTGGCCGCAGTATTATCACTCATGGTTATGACAGCGCTCATTAATGCTCTTACTGTCATGCCATCCGTCAAGATGCTTGTGACTGGTGAGTACTCAACCAAGTCATTCTGGAGTGTGGTCCTGCGGCGACCCCGTTGCTCTTGCCCGGCGTCAATACGGGATAATACCGCGCCACATAGCAGAACTTTAAAGTGCTGATCATTGGAAAACGTTACTGGGGCGAAAATTCTCAAGGATCTTACCGCTGTTGAGATCCAGTTCGATGTAACCCACTCGTGCACCCAACTGATCTTCAGCATCTTTACTTTCACCAGCGTCTGGGTGAGCAAAAACAGGAAGGCAAAATGCCGCAAAAAAGGGAATAAGGGCGACACGGAAATGTTGAATACTCATACTCTTCCTTTTTCAATATTATTGAAGCATTTATCAGGGTTATTGTCTCATGAGCGGATACATATTTGAATGTATTTCAATCACGCATCTTCCCGACAACGCAGACCGTTCCGTGGCAAAGCAAAAGTTCAAAATCACCAACTGGTCCAGCTACCAACAAACTTCTCATCAACCGTGGCTCCCTCACTTTCTGGCTGGATGATGGGGCGATTCACGGCCTGGTATGAGTCAGCAACACCTTCTTCACGAGGCAGACCTTCAGCGCTAGCGGAGTGTATACTGGCTTACTATGTTGGCACTGATGAGGGTGTCAGTGAAGTGCTTCATGTGGCAGGAGAAAAAAGGCTGCACCGGTGCGTCAGCAGAATATGTGATACAGGATATATTTCACTCCTCGCTCACTGACTCGCTACGCTCGGTCGTTCGACTGCGGCGAGCGGAAATGGCTTACGAACGGGGCGGGGATTTCCTGGAAGATGCCAGGAAGATACTTTAACAGGGAAGTGAGAGGGCCGCGGCAAAGCCGTTTTTCCATAGGCTCCGCCCCCCTGACCAACGTCACGAAATCTAAGCACTCAAATCAGTGGTGGCGAAACCCAACAGACTATAAAGATACCCAGGCGTTTCCCCTGGCAGCTCGTCGGCTGCTCCTGTTCCTGCCTTCGGTTACCCGGTGTCATTCCGCTGTTATGGCCGCGTTTGTCTCATTCCACGCCTGACACTCAGTTCCGGGTAGGCAGTTCGCTCCAAGCTGGACTGTATGCACGAACCCCCCGTTCAGTCCGACCGCTGCGCCTTATCCGGTAACTATCGTCTTGAGTCCAACCCGGAAAGACATGCAAAAGCACCACTGGCAGCAGCCACTGGTAATTGATTTAGAGGAGTTAGTCTTGAAGTCATGCGCCGGTTAAGGCTAAACTGAAAGGACAAGTTTTGGTGACTGCGCTCCTCCAAGCCAGTTACCTCGGTTCAAAGAGTTGGTAGCTGAAGAACCTTCGAAAAACCGCCCTGCAAGGCGGTTTTTTCGTTTTCAGAGCAAGAGATTACGCGCAGACCAAAACAATCAAGAAGATCATCTTATTAAGGGGTCTGACGCTCAGTGGAACAAAACTCACGTTAAGGGATTTTGGTCATGAGATTATGAAAAGGATCTAGCCTAATCCTTTTAAATTAAAAATGAAGTTTTAAATCAATCTAAAGTATATATGAGTAAACTTGGTCTGACAGTTACCAATGCTTAATCAGTGAGGCACTTATGAGCAATCTGTCTATTTCGTTCATCCATAGTTGCCTGACTCCCCGTCGTGTAGTAACTACGATACGGAGGCTTACCATCTGGCCCCAGTGCTGCAATGATACCGCGAGACCCACGCTCACCGGCTCCAGATTTATCAGCAATAAACGAGCCAGCCGGAAGGGCCGGGCACAGAAGTGGTCCTGCAACTTTATCCCGCCTCCATCCAGTCTATTCCATGGTGCCACCTGACGTCTAAGAAACCATTATTATCATGACATTAACCTATAAAAATAGGCGTATCACGAGGCAGAATTTCAGATAAAAAAAATCCTTAGCTTTCGCTAAGGATGATTTATCTGGAATTCGCGGCCGCTTCTAGAGTTGACAGCTAGCTCAGTCCTAGGGACTATGCTAGCTACTAGAACTTTCGGATCAAGCTATGAAGGACGCAAAGAGGGAACTAAACACTTTACTAGAGAAAGAGAATGCTGAGATCAGGTAGAAGAAACGACGATGAAGCCAACGCTCCCGTTGGCAGA
+
,,-.--)'%&)*,&)*,-*((*;<;0..)*&&''((((&,,**21334993,,5;CDCD88))5444999>=<FHCEDG@;88?JJJJIDFIJJGJJJGFJHGJJGEF?84235I;99;78:+++,9BFACH3///CDD;CG:8<998;EJJFIIJGGGEEHJGJGIHGJGJHCDGBC9988@AIGC?@<3A<BACIJGJGCEB>>@61)78;>?;<;61117<==<449;J=779>?JIGJIJJJJJJJGIIIJJJFEGIEHGJEGEJFI@EBCEHJHEEJJJIJJJECGFAA;;=755-().5?::<@CDJGJGJJJJJGJDECC/++4/;>77JGJHJJEDHHJJJJIIJHJDGHIHHGF?<=;=HDE@@AJJA@999?DJCJEF??=<;:+&()/2::GJJHAAEGFJJJFJB==<336665588::<;4++++>=>>;))))))))*15.-)*:<JGCABAJJIHJJCEF---.;=;993-,,+*('(((,,++,,-.212((())&',,,,07'&&&56**45;00''1/,+***(),,///-++,)(('''&$$$&.2552124CDFA<<531+%%%&-1EDEGJJJIJJHFCCDI:::::3***+EEJFEDEDEDEGGHJGJJJHFED.-.BGJIJJJFG?68IGJJGJJJJIJJJFEJEE<<;56556:**)))<..-/BIHEFFGJGDGEEJJG8=HICB311''')68D?<0((((22595-,-001484333323<(&'('''(()++++',*&())-++,>778:?DJJJIGEEEC<JCEEIJDCABGGA?>@<:9<;<=JHJB@J;>@>?E><=>JFHJEDCJJIJJJJJJJHJJGIGGJ>>;,,,-@AAJJDBBCHJHIIADA?=><7/-,,-33-01'2+))*.//.0./,0,?;65410'(/.1.((,''*+5455:87)))):=0004-555;;;>?:=?A;;98:**)%&%()5<==<@8/---1+,()633=AC@@@?A>:A@BD<;;;<BJDDIJGHDCCCJJ4545GCDEDJIFGJFDHHJJHJGJJGJJIJHEFDC?==?=HHJJJHJJJJJJFED?>>@CFEJ;;;<A=>=<<AGHIIFD<;7324?DC@6666GCCDJJBB@CDBBCBJ>>>>F<911++-+**&''1@@EEFJJJHJFFJJJJFJFDECB;;:888666((((58;7/-336677,++.0'&%$$&/4,2=AJFJBBIDFB<A>=?<=??GGJHEJDCFDHEEBBAAB.,,,:21:<<@>?A?@A@@@AAJHIGFIGJJJJ>=4344ABCFDJBBBD75559<@;3222423///268++EDBFDJHC=IJJJJCBCBFJHJGJJHFJJJIJHHEHGGGFEJHHEGHFJFIFEJJJJHHHHGHFFDJJ7666BEHEJIJHGGJHHEHFGIHJJJJIJBI((((9:0JJIJJJJJIGJGJGJJHJGJJJJJFEGBFDG?<??GIIEJ?,,,,;=@CB<<<>FJFEJFDF@JDE;>=B@>..,+,,*10166::A@@BBABBAA>=?73/,,,+,/0===A?@@83>812<<<<B@;;;;EFBFFEJJJIJJGGJIJGHJJJGDJHA@@?865221))((*,.(+./?@BC::54212/-,-.0BADJJJJJJHJJFJJHJJJJJJJIJJJJJGJIFJJHJEDJJJJDDDJFJJJGJJJJJJJB:/(',.23:<?GEHG@>)&&''***@BDCDEGFC,,,+)01)&()&&'1*('6<==JJHGFGBF>>=?A;;;''''&%%&'(&%'*353355?BAABCHJIEGJJ=>=>BBC;;::6;58,++,,,0.----0.+++0;8762447JGJCCBBH@?@A>=>=BBIHHHFCDBBAAA99<JE?>>>B>/*..111/3&&&%&((.688:89::IFHIJIHFFHHJIHIHGHJ@DEIHFBGEJCBDDJH:7344*))+3%%%&77697<==;GIJJFCDFGHEEJEFEEFCDDCEICEJ<<<<DJIHIDJHHFHJJE=<79,)&&)'&&'&(*)-,**-020>?>=>@>>>>@??@CBAA?A=:<<<JIJJJGHGDGGIIJHC=999=<;;655'''*(&$#$''''&%&%%&(%%$$%'$&)).1<;.--.3444<00('((((((,/-*))233>@ADFDIHFC555522,,:<;888;:42*386788:7778IHJJJJJJJHJGHJJJJJHDEBC?<<ACFJHJCDFFIJJJGGFCB@AEDIJDB@>??////../2.-558>?;879=@BDEFC@AAEDBCEEIGIJBIJJJHJJHJJIGJJIJJIJJJIHFGJHHJJIJJFFFHHGFHEBAA<:=<<<0-%%%%&&(+-./52223;11109741112222=;@B@BBEEJFHGFEHHAJCAEF@;3../?FJIJJJHHJJJJJHJJEJIHJJJIIJFD0000<:111..-*+,,,.0-+,,-<<:;;;DGDFIFDEEG>>=@<=<;>5<<70)'(''));===:::=@744358::3330**1/-++,.+**+3,(((.>J>==?ECC@>=<0/+('((-,)(((,023:<;;0(('%(&&&$%'+(*5322211,-67><;>==>64%%%%%$'),+))))(/66;;9;GE;<B::C>::::<<<<>=A=))))//.-.,,124434001,,,())(++++,*+0(/971326C=.---7334?;44338<9<EDJFGBB;<@<=C4;;<80./31//1*)))...01-784100,&$$$%'78...1:*)''));>AFJHJF=B@1BECJ=<++++2C@CA@>@EDE8777?JCDC?@A@FDBEE>===77F998,,,++---*-)'')3,//+*+--*''01=>''''./6<BCDDDCJJIJHHJHJIJFEDCDCFFGJHGJIJGFCIJIEEDEIHBDGJHGJJCAAAJGH???)(((@CA7=EDBJJJJJJJJEJJEJHJIJJEGGJIJEHCCA==755----2,,,-0111721100452=@>=><;=9)'''(AA7668???./.,.2=CFJJHJJHJJJJJJIJJJJJJIJGGJJJHFIJ===JC@BA>4334;;<88,)&$$&'$%+&&'&*+'*''(/.22;:;:9785542+'(--811++++,*)*++++33JE65553++'&''))),+,*'''(*,-5883333@20:...CEGHFEAA8752**48;A@@@@BHHJEGIFGJJJFJJJJJGJJFHJD<FHFEHFJHJJJGFDFA5.)),/.----==<>BDIHGJEIBC84:GEGJFIFEJJAAB@CAFJECABBE4335:::76+*++,'')))((()&&'(***/5//3;=33JJJIIJJGIJHJIEGFFIJJJJFEGEJJIJIJGGJGEFEJJJJIJJGHFEGFI222@?,+''(&))))*?FFHJC?>?:89:<DJDA>=<<4)DHGJGFJJIJJGHGCECB@@??JGHHJJJJJHJJAHDE:JGCFGE@?;;;=7@FE:44(''&$%&&'&'',,)(&%''))+(*'''&,+,249=?>-,,/.*&&&%),&)+**--...0)((&)++((*)(''(*+-.0'&&'&$&*./08@5,)*)6:<:AFDDJ30),,+-'--,)22323<@@CGDEJJHJJEJJJGGJECE<=B==FJJIJJJGJGHGJJFGFF@>=;;78*GJEFJJJID../AA@AEGDGGHJJJJIJJEHIG??:;<<E@=HHFJE<;<=JIFFDHCJEE?:988:)+,,>CEJJJFHJJFCJFEEJHFHJIJJGJGHGHJJHHHJGGGGJJJJJJJJJGHJFHIJGJFJJJJIJJJGIJDEDEJJEEJIJIJGJJJJJJECHCD////088@BGJGGJEJJGIJJJFHJD9BDCFDFGEJJGBDDEJDBB@JEFEFJJJJFIIHJJGFCIEA.---:9:<?BBCEFFJJJ@@<754:7;334;.268>JJJHEFFDDJJDFCED-----(+?;7779F@>;;=?==>GDBCCEF4444@>=<3//786---&%((+1*((*..--1*))''((3663334@+++,..-.*))'$$'2,,+,>DJDFJFJIHFJJGJFJJJJGJIDFGFE.../8:7/010))++31116JBHJJJFJDJJGJJJIJFJGJJJJJJJFHGFDDJHJJJJJGEFDF@>?@JHJGJE9887889C::988998<@:889;BB777787771/1+*(('')+///.10222@CGIFHEEGHJEJJFEHDFEJHA88:=88?=8930117220.--.--'''()'((,-,,+)*,+6;:::?@ECB>>?FJGJJGJHIGGDDCEDEEEJHJFEABBAGHGDEIHEFHHJDDCAEGGJIAA@?@?@+**,A==>@?@AADGC@@0(((***+,.3-,++'&&&,559;:>=?<;61???EJCJDFDCCCEECEHGFJ5555:988:=@DF=<<=JFFFIGGCBABAD<8::;??EDEEBABACEEEGDFFHCHHIGDBCCFECAACCD112@9?FEJD@?:97<DFGFCFHEDCBABEJDEGFGCJEB@/./.7('',39ABEBAAD5444987---)*8<??8>DCCCDCCCE;999>AF4444JEB@AC@B==?@753--.0.019)''(589;<AGDDCCDAC?=0//*&'(079:CBCBCEDA@@BHJJFFGDDB@=88+((&('&'--/4+))-,++++,*)0)&&'((?@DDCHI@A@>@@<=<22,''&'%$
@Glass_T7V_12_D3_12_9_28
CTGCATAACGCGAAGTAATCTTTTCGGTTTTTAAAGAAAAAGGGCAGGGTGGTGACACCTTGCCTTTTTTGCCGGACTGCAGCGGCCGCTACTAGTAGGGAGACCAGAAACAAAAAAAGGCCCCCCGTTAGGGAGGCCTCAATAATTGGACTATCCCCTAAACTTCAAAGGACCAGAAAACCATCAAAAAAGACGCTTTTCAGCGTCTTATTGTCGTCTTTGGTACCGAGTTATTAATATGCGCGCAGCGTCTGGAAAACCGAGGCCAAAAGACGTGCGTCTTTGATGCCCGGTTGCGACTCTACAGCAGAATTAGAATCAAGTCCGGCGCAGCCGGTTTGTGCCGCTTCCACGCGAGTATGTGCGCCTAAGCCCCCCGCCGCAGAACGTTGCCAAGCGATTGACCATTTGATGAGTGACCAGTCAAAACGTTCCCGCTTCCACCCTGGCCGTTGTCTAAAACATATTTATCAACGTGCTGAAACTCGCGGGCGGGCAGGGTTTCACCGACGCTTAATGCTTTCCAGATGGCAACATGTGCTGGCAGAGCTTCACGCAGCGTATCGATATACAGCTGTTCTTCATTACCATGCAGTTGCACTGCCGCCAGCGATAACACCTTAGCTTTGTCCACCACATCGGCAATATCGTGATTGCGGAACACGCCAACATACTGCAACGGTGCCGCAGCCATCACTTCCTGCGCCTGTTCAACGTTGACGCAACGCGGTGATGTCGCAACAAAAATCAACCCACCGTAAATCGCGCCCGCGTCATAAGCTGCTTAGCATCTTGCCCACGCGTCAGGCCACATACTTTGTCTCACCCAGCGACACCCCGGCGCACGGCGGCGTGCAAATCGTCATGGGCCATCAACGCCGAACCAATCAGAAAACCGTTAGCGAAGTGGCTTAACTCGCGCACCTGAGCGTAAGTATTGATGCCGGATTCGCTGATTACCGTCACGTTGTGCCCCAGTTTCGGCGCAAGCTCGCCATCCCGTAGATCAATCGACAGATCACGCAGATCGCGGTTGTTGATGCCAACGACCTTTGCTCCCGATGCAATGGCGCGCTCCTGTTCCTCTTCATTACTGACTTCGGTCAGCACCCCCATCTCCAGACTGTGAGCGACGGCGAGGACAGCTGGCGATATTGGTCGTCATCCAGTACTGAAAGCATTAATAAGCAGGCATCGGCCTGGTAATAGCGCGCCAGATAGATCTGGTAAGGGTCGATAATGAAGTCTTTACATAAAATCGGCTGCGGGGCGATTTGGCTGACGATGAGGACAAGATAAAAACTCCCCTTGAAAATATTTCTCATCAGTCAGCACGAAATTGCCGAAGCGTAATGTTTATAAATGGCGGCAATGCGTGCTCAATGAAATCATCACGGATCACGCCTTTTGACGGCGACGCTCTTGCACTCCAGAATAAACGCCGTGCGCGCACCCTGTAGCGCATCGTCGAATTGTCGCGTGCTCGGCTGAACCTCATTCTGAAAACTGGCCAGCGGTTGCTGCTGTTTGCGGGCTTCTACCCAAATCGCCTTGTCTGCGACGATTTTCGCTAAAACGGTTTGCATCATCTAGTAGTGCGACTCTAGTATTTAGTTCTTCGTTTCTTCTTCTTTCCAACGAGAGACGGAGGCTGGAGCGCGGCTTCGATCAACCGAACAAAAAGACGCTCGAAAGCGTCTCTTTTTCTGAGAATTGGTACCGAGGTCCGCACAGGTGGATGCGGACCAAAACGAAAAAAGGCCCCCCTTTCGGGAGGCCTCTTTCTGAAAATTGGTACCGAGTTATTAGGCCACACGTTCAAGTGCAGCCACAGGATAAATTTGCACTGACCTGGGTGGGATTCGGACTCGACCGCACTAGCCTTAGGGAGTTAGTTGTGCAATACCAACCGACGACTTGACCCTGCCAAGCGGCACCAGATTTATTCGTCCAATCCCCTAAGCCAAAGGTGGCACTCAGGGGAAGCGCGAATGCCCTGCAACGGGAGCGTTGGCTTCATCGCTACTTTGACCCATCTAGTATTTCTCCTCTTTCTCTAGTAAAGTGTTTAGTTCCCTCTTTGCGTCCTTCATAGCTTAATCCGAAAAGTTCTCTAGTAGCTAGCATAGTCCCTAGGACTGAGCTAGCTGTCAACTGTAGAAGCGGCCGCGAATTCCGCAGGAGAAATCATCCTTAGCGAAAGCTAAGGATTTTTTTTATCTGAAATTCTGCCTCGTGATACGCCTATTTTTATAGGTTAATGTCATGATAATAATGGTTTCTTAGACGTCAGGTGAGACACATGGAATAGACTGGATGGAGGCGGGATTAACTCCAGGACCACTTCTGGCTTCGGCCCTTCCGGCTGGCTGGTTTATTGCTGATAAATCTGGAGCCGGTGGCGTCTGCGTATCGCGGTATCATTGCAGCACTCCAGCGGTAAGCCCTACCGTATCGTAGTTATCTACACGACGGGGAGTCAGGCAACTATGGATGAACGAAATCGACAAATAGCTAGAGATAGTACTCACTGATAGAGCATTTGGTAACTGTCAGACCAAGTTTACTCATATATACTTTAGATTGATTTAAAACTTCATTTTTAATTTAAAAGGATCTAGGTGAAGAATGTTTTTTGGTAACTGTCATTAACACAAAATCCCTTAACGTGAGTTTTCGTTCCACTCAGCGTCAGACCCCTTAATAAGATGATCTTCTTGAGATCGTTTTGGTCTGCGCGTAATCTCTTGCTCTGAAACGAAAAAACCGCCTTGCAGGGCGGTTTTTTCGAAGGTTCTATGAGCTACCAACTCTTTGAACCAGGTAACTGGCTTGGAGGACGCCCATCACCAAAACTTGTCCTTTCAGTTTAGCCTTAACCGGCGCATGACTTAAGACTAACTCCTCTAAATCAATTACCAGTGGCTGCCAGTGGTGCTTTTGCATGTCTTTCCGGTTGGACTCAAGACGATAGTTACCGGATAAGGCGCAGCGGTCGGACTGAACGGGGGGTTCGTGCATACAGTCCAGCTTGGAGCGAACTGCCTACCCGGAACTGAGTGTCAGGCGTGGAATGAGACAAACGCGGCCATAACAGCGGAATGACACCGGTAAACCGAAAGGCAGGAACAGGAGAGCGCACGAGGGAGCCGCAGGGGGGAGCGCCCGCGGTATCTTTATAGTCCTGTCGGGTTTCGCCACCACTGATTTGAGCGTCAGATTTCGTGATGCTTGTCAGGGGGGCGGAGCCTATCAAAGGCGCTGCCCGCGGCCCTCTCACTTCCCTGTTAAGTATCTTCCTGGCATCTTCAGGAAATCTCCGCCCCGTTCGTAAGCCATTTCCGCTCGCAGTCGAACGACCGAGCGTAGCAGTCAGTGAGCGAGGAAGCGAATCTGTCCTATCATCTTCTGCTGACGCGCCGGTAGACCTTCTCCTCCCCCACATGAAGCACTTCACTGACACCCTCATCAGTGCCAACATAGTAAGCCAGTATACACTCCGCTAGCGCTGAGGTATTACCTCGTGAAGAAGGTGTTGCTGACTCATACGAGGCCTGAATCGCCCCATCATCCAGCCAGAAAGTCGGCAGCCACGGTTGATGAGAGCTTTGTTGTAGGTGGACCAGTTGGTGATTTTGAACTTTTGTGCTTTGCCACGGAACGGTCTGCGTTGTCGGGAAGATGCGTGATCTAAATACATTCAAATATGTATCCGCATGAGACAATAACCCTGATAAATGCTTCAATAATATTGAAAAAGGAAGAGTATGAGTATTCAACATTTCCGTGTCGCCCTTCTCCCTTTGCGGCATTTTGCCTTCCTGTTTTTGCTCACCCAGAAACGCTGGTGAAAGTAAAAGATGCTGAAGATGAGTTCTGGGGTGCACGAGTGGGTTACATCGAACTGGATCTCAACAGCGGTAGAATCCTTGAGAGTTTTCGCCGAAGAACGTTTTCCAATGATGAGCACTTTTAAAGTTCTGCTATGTGGCGCGGTATTATCCCGTATTGACGCCGGGCAAGAGCAACTCGGTTCACGCACTACACTTATTCTCAGAGAATGACTTGGTCGTTTACTCACCCATCACAGAAAAGCGTCTTACGGATGGCATGACAGTAAAGAAGTTATCAGGTGTTCATAACCATGAGTGATAACACTGCGGCCAACTTACTTCTGACAACGATCGGAGGACCGAAGGAGCTAACCGCTTTTTTGCACAACATGGGGGATCATGTAACTCGCCTTGATCGTCGGGAACCGGAGCTGAATGAAGCCATACCAAACGACGAGCGTGACACCACGATGCCTGTAGCAATGGCAACAACGTTGCGCAAACTATTAACTGGCGAACTACTTCTAGCTTCCCGGCAACAATTAATAGACTGGATGGAGGCGGATAAAGTTGCAGGACCGCTTCTGCGCTCGGCCCTTCCGGCTGGCTGGTTTATTGCTGATAAATCTGGAGCCGGTGAGCGTGGGTCTCGCGGTATCATTGCAGCACTCCAGCCCATGGTAAGCCCTCCGTATCGTAGTTATCTACACGACGGGGAGTCAGGCAACTATGGATGAACGAAATAGACAGATCGCTGAGATAGGTGCCTCACTGATTAAGCATTGGTAAATTACCGCCTTTGAGTGAGCTGATACCGCTCGCCGCAGCCGAACAACCGAGCGCAGCGAGTGGCA
+
::2111;=B@B??DDCFHG@@?AED??<;<8A6656569CCDGFJEEEJJJJIIJHJJHGG:97+05:@>*)((***,,-**))111764--1134489BEJCDFCDCCJEAACJFJJGCBFJFDD:93/138@D@=>9**=?DGDGG<<;<>>01188:965541//031110+)(((()*(('(),DDEDEFB@BBIFDJBEBABBE<:965''()111><<;>=0212948:EGJJJHJGDEEDIF=</...56??AA>?DFJDDEJJFH=;;=@CBBCFEFGJABAA?>=??<//-.*)(()*,/&&'&)&$$%%/4446799>>?ECBE?&%%1:)''&(&&&'%,,,*)&&&&%'))*/4456;;A?B@;@@88/(''*++,/00./.)''&%%'(*+351123,,,%%%'&'(+*-++,01;:544))*07799<89:<=<=;A?>?;61/..4JJ@@?@CDJFIJJHGJJGJIGJJH<6-,,,/,/--/8:32223+)+,*8857678:FJDDDB?FBHHJJJJJIJJGJEJFJIECD@>)&&*'49:;BIHJGFI;;;=?==?JFEJJGI=>>A:<<45434=C@?:::;CEFBC@8777B@BJGIJIIHIJH=<<FJJHJJGHJJJJJGGHJIJDGCC((((@?;21./:?C****-''(3;9<<=BGFEGJEHJG9889@AIIJJGDJHJJIJIJJHIFFC998;JJGHHHJGJJJEDCCDJJJ/...+++,<57??=;;;BJDHJJGJJJJJCBABJIEFEDEDJDDHHJA997(55::@>7/02,*)++24@<=?A@4202,,,.-%%$&&&,,,,89000.222>333*)****+;=<<@@@EGEHB@B@BG;<;<GGJC?==<@@<99<>7772-,,2742/,--,,..08<AABABGEJIJ=;;;FGJJHHFJDGJJIGHIIJ<<<883...48424458764562;;9<IFIFDEDFEDA>CCJEA?@FJJGEFC611(''&$$$$#$%*/22100011,+++))()*&'-+/479999894456?=---;?BBGFB821-.)(-((3333@HD>=<<?<<:<A?;=CDFHJDCDAABBCB</)),,0/.,'''')/06//00=@99:CC>=;<99:788''''12235:88DBAA3221299874/08;=?J@@@@HIJJJFFHDFJIECEJJIJJJHJHHJFJJEGEDB56<<<==3::::'')*878FHJBE>;6667CGJJHJGJHHGJGJJJJGHHJFCGHIJEFFECG=987889;9973.-.+)'(*$$#%&%%%%,*%%'')**../DFJG>?<-'=:9;.,()-''''(%%=ABEBBA@BDADACFHJIHHFIGIJFEJJEGDFJJIGGA@:88)((((((4>=<<76656<>@6545836555CGBECDIDD:71.015DCEACBEJJIDEDEJEDDEJD?D>?9779=@B77866.-,'''&'(()&'((+-:9996676<98:>::99>>?GJJEIGECCCBFHEDHJIIFEFEEG661D@D@AHDJGFHDEJ=;;;<CDCCDJEJIJJEDFFFJHCJF<88;A?CJHCEAABDEID@<==@322100)(&%%''&&%'&&'''()+'.1''./?>?>997*./1+<111-/-***)))),+***'&(('(*'%'(&''*'&'')())*''-5/02--566;;;A@>11//,+***-&&&''&'),()*'''(..&%%&()*++*,-1/.-0225/:<:??HG544=HFGJHCJJFH<9<A;@?AJECEDF;990+..--,,57,/-))+,58=BA@@=>CBGFFFDECEAGHJJJHFIJJFJEDEFCDADBJDIH>>>25-,-44@HBA?==?9;/.//9,+++88)'&&')*,-%%%,0*&&&'/21889?@@8877?A>+++****)();>BDCAA:EFD@@?@HGC?=8:4('&$%&%&%*8?BCGD?=<>CCEHFJJ<<<9:621778GJDA?0/(''&%&*,(9;=?CCEEDJJEBC:5-+*++.11<<=>@=2(69@>?I??::<;;>?>?;::;AGEAA;966?@DFFHHF99/,,0-003544203339:<B8;B@BFG=.--/:::CGIF@@>?>>34444GIGEEDDFHGDFED8:FDJA224<A>=>>?@/...5**%%)16CCB@EA@?>>>?10+(')*(&&((((-011>>3GDBCCHI@?=>==;;621358:339934DFJJIFB@;11@CCGJHHFIDFGEFFEGGF:99:B6FCIHB@BADEBCDCFE=>>CJCD:..///@4322/((')'')**:;@FJHCDCCHJJH@AA@?:786333((''$$%'(''''))+&&&%((0,-9:BAEC6@BBB??7777756.&&&&(''(..111221/.1/0*))%%%$'&&''''())*11:989:=??>A6664692++,+'&')112...((()66;A>>.,,,-?<;))6888A544JFGJFGJJJBA@BAAA@@FFJJGB;:@=-++,.+++(''''&&$''%%%%&&&/23387..-.0....'&%$%$%%&*&'-1.*@ABDJEHD?;:>A@GA<A3:(99<@HJJDJDGIJ?>=***,?CDBBBEEJGJJFC@C@;2)))())('''+*+,.25-('%#$$$%()++''((,./@FGEJJJJFGJIJJGJJJGJFACD>J>CC))))?>;;BBEFFJJ923F>>AAJC@AAC=21217993122300..35AABBC?@=>A<=***25610/1398322:ECEDG8888JAB66777433366:A;77:>HC@..-/(((()**51004/..0(''',&&'((223..//4,)()('%%&&$$%%%&&&;;J4444JGA<E?2/'''>788662'7@6668===;11228655652///5047((9;BDJGFFHGHGEJIEGE@873*++,8?DGIEFFHFDEAB=<>92=24'5---+---@BAA@?BDA@56?C:FJJEGJFEFF===,+++***-0-/32000EHDBF74442$$$%'(,-78;=>:2323@::99@<<ABHIIJDJFJIG43121222789CF?>=>>@@@@IEDBCEDBBF.,,,-A666910;0854+**,37@DFJGBECFFJGJJJJJJGJHFIHIF>C430037503240,-//05913'$&&.-*.//1&&&'++4800008<C?2244?JHJDHEEGGHFGDB;DJDCHFFEJJGGJHDCDG?A?@@>954&&&)2?=;99997657//%%%%+.-00.-/21.63334=6..1--,*&5-&7%%$&&&&&&(.)()*,2:?<;7*'''''999<89;EDEJECE:::-,,,/+'&&()**-)**'(()677><;;:111367-,*))(()''(7:=?=<A=D>=4))*&'%%$#$$$'&%***)/..658822011064+((,+((',,-<88439:DCC;;:;B?@B=:<EB@CGAFADFCCGEJJJGHJHGG@?6654455612214//,,--15<IIFGCCCA?=<:(((%%%%0,++/13;;=JIGGG????CHJC=<88+**+18:.,-3;;<??@??@DDEHJJIJFJIHHJC*'&&$$%(**++,@A@AAC=;;=C@BAACCFBCBCHDJFFB??CHIC<<<888222284.--*&&()++9<1DBFDJEHEJIJJJHJHJIGFEEGEFEIAD?>9899JEEJJJGJJJFBABDFC=8-,)))($%(())*())).+**)+38?@GDEDDB=;;=FGFHF3,-A=FF>FFJGFGJC@90////0.3448889BBF@AF:////:.&())3..95:<=>;><94+('%%'*.3564454;=88;;:;JJHJJ?E??IJJJIJGF?489:<<21118<---(&&&&$$$%)52.,,,++()*/=BBACEEB;:::F3000100/333:;...,+*-(%%%'&'144410/*)*('0/3246678:;787?DJDH>??EFJDEHJJDJE7744500//0,'(-/22ADFJJFJJGD;JEDCACDBBA88F@FFCEDB988=62440,((&&)(++-)&%%$%%&*,))(&'/,+/001))*())(('+0..12,++%%&&*--6786//''((225BFIJFIJFFI=<<20+-.,(&*&'&$%%&&''##%)-8<?JJJJJJIJGJFJJFJGIJJHHJJJJHGJJBJJIF=<<8888@@AC@;;=<ECDDIGJJJHFIJJGIHIIFEDGE655'&&'1?@=981/*)(),,,,666-*+--*+&''(6CADGDDFEJEJFCCBBCFJFGDHDCEHFDBC33338888?3333??ADJJJJJE???@BDCJFEDEFFEGDDJDHJCDF@BAACEEJJHJI8878C9880((''./4665)<DJJJAAAAJIGE@?>>ABJJDDCCFGEBDCGGB=;;((((9777&&&&''-,,,1/0113671(+BJJHJHJFJJJHGJJGJJJJJGGFFFJHGEFJFJFEIA;98))((*,+***,,33/0//0002999566.*'(('&$%(*9=??AB=?32-3,)&&((((((68611CC@@C>>?HH>>9867:CCAA@@----AA@@JEDJJ@=>>@988732200/..129=??;722JJJJJFEFHGBCCDJJJHJEEAA@;;:9?95669@?@?DJJJJFG?BA-.459@@AAC9999////21110300121,+%$%$
@Glass_T7V_12_D3_12_9_29
TTTTAGACAACGGCCAGGGTGGAAGCGGGCAACGTTTTGACTGGTCACTATTAAATGGTCAATCGCTTGGCAACGTTCTGCTGGCGGGGGGCTTAGGCGCAGATAACTGCGTGGAAGCGGCACAAACCGGCTGCGCCGGACTTGATTTTAATTCTGCTGTAGAGTCGCAACCGGGCATCAAAGACGCACGTCTTTTGGCCTCGGTTTTCCAGACGCTGCGCGCATATTAATAACTCGGTACCAAAGCGAACAATAAGACGCTGAAAAGCATCTTTTTCGTTTTGGTCCTTTGAAGTTTAGGGGATAGTCCAATTATTGAAGGCCTGCCTAACGGGGGGCCTTTTTTGTGTTGTTCGTCTCCCTACTAGTAGCGGCCGCTGCAGTCCGGCAAAAAAGGGCAAGGTGTCACCACCCTGCCCCTTTTTCTTAAAACCGAAAAGATTACTTCGCGTTATGCAGGCTTCCTCGCTCACTGACTCGCTGCGCTCGGTCGTTCGGCTGCGGCGAGCGGTATCAGCTCACTAGAAGGCGGTAATTTACCAATGCTTAATCAGTGAGGCACCTATCTCAGCGATCTGTTCTATTTCGTTCATCCATAGTTGCCTGACTCCCGGTGCGTGTAGATAACTACGGTGGGAGGGCTTGCATCTGGCCCCAGTGCTGCAATGATACCACGAGACCCACGCTCACCGGCTCCAGATTTATCAGCAATGAACCAGCCAGCCGGAAGGGCCGAGCGCAGAAGTGGTCCTGCAACTTTATCCGCCTCCATCCAGTCTATTAATTGTTGCCGGGAAGCTTCGTGAGTCAGTTCGCCAGTTAATAGTTTGCGCAACGTTGTTGCCATTGCTACAGGCATCGTGGTGTCACGCTCGTCGTTTGGTATGGCTTCATTCAGCTCCGGTTCCCAACAATCAAGGCGAGCATGATCCCCCATGTTGTGCAAAAAAGCGGTTAGCTCCTTCGGTCCTCCGATCGTTGTCAGAAGTAAGTTGGCGGTGCTGTCGCTTAATGCTATCGCCAGCTCACCTGGTAGATTTTCTGCTGTAGTGCATCCGTTGAAGTGCTTCTGGGTTGGTGCTTATCAACCAAGTCATTCTGAGAATAGTGTATGCGGCGACCGAGTTGCTCTTGCCGGCATAAATACGCGGATAATACCGCGCCACATAGCAGAACTTTAAAAGTGCTCATCATTGGAAAACGTTCTTTGGGGCGAAAACTGTCGAGGGATTTTCCGCTGTTGAGATCCAGTTCGATGTAACCCACTCGTGCACCCAACTGATCTTCAGCATCTTTTACTTTCACCAGCGTTTCTGGGTGAGCAAAAACAGGAAGGCAAAATGCCGCAAAAAAGGGAATAAGGGCGACACGGAAATGTTGAATACTGATCTCTTCCTTTTTCAATATTATTGAAGCATTTATCAGGGTTATTGTCTCATGAGCGGATACATATTTGAATGTATTTAGATCACGCATCTTCCCGACAACGCGTCGGTGCCGTCGCAAAGCAAAAGTTCAAAATCACCAACTGGTCCACCTACAACAAAGCTCTCATCAACCGTGGCTCCCTCACTTTCTGGCTGGATGATGGGGCGATTCAGGCCTGGTATGAGTCAGCAACACCTTCTTCACGAGGCAGACCTCAGCGCTAGCGGAGTGTATACTGGCTTACTATGTTGGCACTGATGAGGGTGTCAGTGAAGTGCTTCATGTGGCAGGAGAAAAAAGGCTGCACCGGTGCGTAGCAGCAGAATATGTGATACAGGATATATTCCGCTTCCTCGCTCATCGACTCGCTACGCTCGGTAACCCGACTGCGGCGAGCGGAAATGGCTTACGAACGGGGCGGAGATTTCCTGGAAGATGCCAAAGTGTTTAACAGGGAAGTGAGAGGGCCGCGGCGAAGCCATTTTTCCATAGGCTCCGCCCCCCTGACAGCATCACGGTGACCTGGATCCAGTGGTGGGCAGAACCCAACAGGACTATAAAGATACCAGGCGTTTCCCTGGCGGCTCCCTAGTGCGCTTCTCCTGTTCCTGCCTTTCGGTTTACCAGTGTGGTTGCGCTGTTGTTATGGCCGCGTTTGTCTCATTCCACGCCTGACACTCAGTTCCGGGTAGGCAGTTCGCTCCAAGCTGGACTGTATGCACGAACCCCCCGTTCAGTCCGACCGCTGCGCCTTATCCGGTAACTATCGTCTTGAGTCCAACCCGGAAAGACATGCAAAAGCGCCCACTGGCAGCAGCCACTGGTAATTGATTTAGAGGAGTTAGTCTTGAAGTCATGCGCCGGTTAAGGCTAAACTGAAAGGACAAGTTTTGGTGACTGCGCTCCTCCAAGCCAGTTACCTCGGTTCAAAGAGTTTGGTAGCTCAGAGAACCTTCGAAAAACCACCTGCAAGGCGGTTTTTTCGTTTTCAGAGCAAGAGATTACGCGCAGACCAAAACGATCTCAAGAAGATCATCTTATTAAGGGGTCTGACGCTCAGTGGAACGAAAGTTCGCGTTAAGGGATTTTGGTCATGAGATTATCAAAAAGGATCTTCACCTAGATCCTTTTAAATTAAAAATGAAGTTTTTAAATCAATCTAAAGTATATATGAGTAAACTTGGTCTGACGGTTCCCAATGCTTAATCAGTGAGGCACCTATCTCAGCAATCTGTATTATTTGAACTTCATCCATAGTTGCCTGACTCCCGTCGTGTAGATAACTACGATACGGGAGGGCTTACCATCTGGCCCCAGTGCTGCAATGAATCCACAAGACCCACCTACAGCCAACACAAATTAGCAATAAACCAGCCAGCCGGAAGGGCCGAGCGCAGAAGTGGTCCTGCAACTTTATCCGCCTCCATCCAGTCTATTCCATGGTGCCACACTGACGTCTAAGAAACCATTATTATCATGACATTAACTTATAAAAATAGGCGTATCACGAGGCAAAATTTCAGATAAAAAAAATCCTTAGCTTTCGCTAAGGATGATTTCTGGAATTCACAGCCGCTTCTAGAGTTGACAGCTAGCTCAGTCCTAGGGACTATGCAGCTACTAGAGAACTTTCGGATCAAAGCTATGAAGGACGCGAAGAGGGAACTGAACGGCTTGCTAGAGAAAGAGGAGAAATACTAGATGGGTCAAAGTAGCGATGAAGCCAACGCTCCCGTTGCAGGGCAGTTTGCGCTTCCCTGCGAGTGCCACCTTTGGCTTAGGGGATCGCATACGCCACAAGAAGATGATCAACTGGCAGGGTCAGTTGGTCGGTTGGTATTGCACAAACTCACTCCTGAAGGCTATGCGGTCGAGTACGATCCACCCAGGCTCAGTGCAAATTTCTCCTGTGGCTGCACTTTGAACGTGTGGCCTAATAACTCGGTACCAAATTCCAGAAAGAACCTGCGAAGGGGGGCCTTTTTTCGTTTTCGTGCCGCATCCACCTGTGCGGACCTCAGTACCAAATTCCAGAAAAGAGACGCTTTAGAGCATCTTTTCGTTTTGGTCCATCGAGTGGCGCGCTTAGTTCCTCGTTTTCTCTCGTTGAAAAAAGAAACAAGAAACTAAATACTAGAGTCACACAGGACTACTTAGATGATGCAAACCGTTTTAGCGAAAATCACTGACCGCAACTGAGTAAGCCGCAAACCGTAACGCTGGCCAGTTTCTTCAGAATGAGGTTGGGGCCGAACCACGCGACATTTTTATGATGCGCTACAGGGTGCGCGCACGGCGTTTATTCTGGAGTGCAAGAAGACGTCACCGTGTTCAAAAGGCGTGATCCGTGATGATTTGAATCCAGCACGCATTGCCGCCATTTATAAACATTACGCTTCGGCAATTTCGGTGCTGACTGATGAGAATGTTTTCAGGGGAGCTTTAATTTCCTCCCCATCGTCAGCCAAATCGCCCCGCAGCCGATTTTATGTAAAGACTTCATTATCAACCCTTGCCAGATCTTATCTGGCGCGCTATTACCAGGCCGATGCCTGCTTATTAATGCTTTCAGTACTGGATGACGACCAATATCGCCAGCTTGCCGCCGTCGCTCACAGTCTGGAGATGGGGGTGCTGACCGAAGTCAGTAATGAGAGGAACAGGAGCGCGCCATTGCATTGGGAGCAAAGGTCGTTGGCATCAACAACCGCGATCTGCGTGATTTCTGATTGATCTCAACCGTAAGCTGCGCGAAAGCTGGGGCACAACGTGACGGTAATCAGCGAATCCGGCATCAATACTTACGCTCAGGTGCGCGAGTTAAGCCACTTCGCTAACGGTTTTCTGATTGGTTCGGCGTTGATGGCCCATGACGATTTGCACGCCGCCATTAGCGGTATTACTCCATCGAAGTAGAATATGTCGCCTGACGCGTCAGGGCGAGATTAACGACCTTATGACGCCGGCGCGATTTACGGTGGGTTGATTTTCTTTACCAAACCATAAGCGAATTGTTGAACGTAAACCAGTAACCGGAAGTGATGGCTCGGCACCGTTGCAGTATGTTGGCGTGTTCCGCAATCACGATATTGCCGATGTGGTGGACAAAGCTAAGGTGTTATCGCTGGCGGCAGTGCAACTGCATGGTAATGAAGAACAGCTGTATATCGATACGCTGCGTGAAGCTGTGCCCAGCACATGTTGCCATCTGGAAAGCATTAAGCGTCGGTGAAACCCTGCCCGCCCGCGAGTTTCAGCACGTC
+
<=?@1++,,7>CCDGHHJJJIEDHGFGEHE9821,,--,-349:GFHHJGGGDFHDBBBA554D....DJJBBA>?@>C446363==313712202;@JJHDEE:99:EJFIJFJJGJ999340-/5+*3+<AD****+*+63*+.0///225>?FGGJJJEEBCB<;;AEFDDC>8778@AB<9332479>>??D1112BF<<;<E8.-'35779CE@@?BBDDHFC>?@.--2++77:9::A@?<;:=>AEA@55557<=>JFJHJB)(((=CAHC?>?CJECBCBCE@888?AAA646=DCB?==>A:98:;9:84414/*&%%&)48;333EHBA?@BCBI?:1--/((('&&'5??CDAAB<<<;>@?ABC555:C''&&/,--444BCCB@ABBBACDDBCCAECFGCCJD;60.0;=D>:5*5;FFEA@@DGH<;8(&&'.444@AABC<;;;AAHFH>@@AI==BAAIFG<8899:4-**0::;;;<?>>@BIIGFG4334+++,0.---558;<)(())IDBA@=<73438533>AJDDCDJA@@>?>>AC@@AA9988,*++),*(,+,)&(/06;==>>8:3234:55447=@A?A><99600/+*))+3/0020001-,+&&%$*-*)(&(.'%&&)**18FEHGGCCEJJIFCB>>>200,,..2019>9CBADDCC?<<<@@99=/696000---)))'**+8227::::;678=>;993**+67==>AAAD==>>DD764457:51.++-/11=>@CHHJHIJFDB@?@@C@:::;;555>H><<*(''&((((&$%'*((//002'''%&&&)+,/1*)))779B=;;;<CECJJJIFEFDIJEBE>??@HGECCBD8777233D8777D5556EA++++(&&*&&&0/0000-00((('++++60,,,('&))%'+,23ABBFC><<533:ACB@2111.,,/,,0.**)%%(((,''''***9656>HEJA61.24%$$$((('&&&%%%%+()*'%&''&$$%%&&'%$%&'&%%$$##$&('&&&'&'$###''(&%$%%$$$$$$$%%$&$$&&'$$$&&%&%'))/12=@?>?=?@=<210332344489:;=4444889----4./-++,(+*)/+&'''))*((&&++75557AA>B>?>::76..CEHJHHJJ>8EDJE@?>?4344EGJDDCHJJB332198/,,,HJBA@BEEF,,%%))+'%&*('&'&/1343010114?<@??5..-.9667BE:::0//07889:3334444122(-22FJGJFIJFJHHJJJHGJJHIJJJGG<<<>....EEHJ52/0;:==55698897786B:;BIIHGJ>B>;;<BEGGJDD><001=FEDE><==EFEG///.128>5BEJJFHI@@@><<:<@?@HGJJGGJFFF44:318030+**+0048899@@A===BBFEDFJJHHJIHJJ9<558888781112<./++*))''%%$$%%$$$&%%&%$%%''&&&*078872.//AABHCFEGHJJHJGDECJJJHJFFJGJJGJFHGJJA1000A@CC@@;;=<E<=<>G=JGJJDJHFFGJJ@?;<=3223:==@@HEJJJHC<;:;8229FHECECBA>?@:76----3799:98202:=BEGHEA=<<?GJEDAAA2222F;1111<=;99:FGEIFJJBDBEJGIIA@ABEHIE<;;5644FHFHGA>30.-3<=DHCA=;95+++'''',''&%%&+37;:96212:=?BJJEFJFJJID5555FJHIHJJ?555'&$$$')444DGHHEIJ/(''%&%$$$%**,-BHJ:888=<<<<<----FEGABBCDDEFJJFEECA::::>JHJAD?;652'#$'&%%'''+-3343AIGIIDF;:;;BC>=<<>444564++++3:788@>=@?@666:AFBGEF?@?533)'&$%##$$$$###$$%)*'(*)))*.*''''+)*-''''))'*323/---,,'''(*((((('&(('((&.,,,)(-+%%()23540(+++0CAC=JAJH@@EG?<<>@HFF8//..+%%%%%&'*.//413204&&&()()*/65422::>>>?=HCEJJFIJEEEEDB:99:>I@>::::?@;;;??@=A=;:<F@AA@F?>=::966++259@CJGD<<>>BCGJJIJJIIJJIIJDBH=IJFJJFJFGJJJGGJFJG<==JIJEABC@DB>?GFDB@ACDH9999D2123/001;@DDDCDHE==>>FIJFEFJJHHJHGJHHJJJJJJJIJIIIJIJIIIHDJJ=;<<GGGIGGC(((+447??DIDJ5444630+)*4A8888JJEJJHCD:323;>C;89>>>?>??A:699;;:9:/(26/,+*%&)(**+''(+')34>JBAA+++)BA7555;34332/3=1***+C<6523=:779553233554476:::5AAB@988994576854922)(((767.((<;@JJFBGGDCFCEEHGH<<>>*)):<&%%%***8-69<==@@;;<<BEDCCB>;99///0:;?A:878;::056640/---@?@?@;**)*8-+//0/1>>777DGFEDEJDDEDHC@<<<;=879:2223>@CCDE////1012'''(''''99:::::>?@DJHEDACECE;8--+(')+)&'&&&%%''-+-33((((10/27'').,,-.----3636..82?<=>@=:77:43238:88:93037:>==:<.%%%%>==<;>>?C81---2..-./***)*)))(('&%&'''%$$%$$#$&'&%%$$%%%###'001334>77900009657776<69-,-4350.(((267@>>>>??>ECDDID887@?AEDEFHIDB>0//095777677684,,*+)&'''''(118<>AAD@ACAFG@A>>>>?D87722.)(&&%%''(*+**+1122.,-)()))((,0--..///30/06=D<;>-,,../=@A?>==?>===EED@>=E>>>B@C?;)&&&(++666579:>BD?;::<><==8777=>ABCFE2222@JB=<6/&&%((--&%&))/../30''''*&&&(&'&%&&8975521**+,00269716&%%&)/.06222/'&)(21-422048310...)*,12225===>BI@>=<=<<<<<<66679AA7775;;9933=:4''&')))))))**=</.+*+,.55.446:6'''8?3226:9....&&%%&''&'&&'')'&$$$$$$&&)&'((((12+)''/))++000888C:5556<<&%&(5'%&&(1/-./=IJIA@BBFC?93236))())*,*0/-(/11<>=A@AEACBDGC('''116421221/.+*)()2:DAEC6666FCC@555:*))-((()4400+*+,//1-6(''/((&&(+06;>85557531,('(),9+*)((('/45<==>>>EDEDFFCHJ>4((((--,++*+00/225A==>@AB=<<<:..../11023;<+))*9;-,,,3,,&&'(.'''%&%$$%&++,-68@==?IJJDEA1001+)))((())+40(&&&5679<?GHIDDGEGJJEJJEDHC;;;<>;;,))=DJJGJJJJHJIHDGJJIEFDFHBEB9('%%$%$$%$%%%$#$$$$%%%$%$%))(%$$%'&)()*0:;<=>@>872<:70-)))*))%%&((*+)))-((&(+,,<@BDHGJFJFJGJJJGJE@@CBJ?>=?<?>=../....70)&'&'&'14:6237/)4&&()&&&(.(''&&,,?><=993125617***))&&&%%%%&B::;76-)))D@HJFIGA@A?A@///1221..,,--0289BBBAED==EJJJGJCB??@40*))1/0/1;)))*+9@=:;83+++,::<A88:;;A6000?BJJJIJJA>=>>??BCGJJGEEJJJJJFGGEGFD555499::CD''''074(*)(+)(***())*''(7888D??9454455583224899:5.,)4446ABEGDEBBBDGA@@AFJJHE*))&%&(2411;<@JJJJIJHFJGJHI<<<;::777++++;B@@---JJJJJJJIFFABBBJ9221255''%$%'()()/22?CJHHIJIEJJHJH><>EEHI?@?=GE:9<CFCBBCJ///,,,-7?EDFBJHD>>?>:95))()+723--5('''-))%$$'+%%)(&&./-&&&*0ABA@BAAEDDCB///)**-22755789CABJHFA<;<>CFB<:887..-.1=@AC:9887158GD;::<*>@ABHJ653<=7//.116DEICJ=>>==<<BB...7:67667>=>@DDBAA877455*('%%%$'&)()%%%$&''%$##&%###%&%(*(&%&(-/.,''$$$$&'*(+$$$$&&'(/0125;23//079*&(,1.)''(0.../<;=<>4.,,,1/+(((&''%%&%%###$$$%%$##$$$#%'&&&##%&'%%$###$$&&(*'&&**'&)+*,/9?@AFJJFJGGJJGEIBABABECA<<<DD>??JJJJIJJJJHJEJJJJJJJGJJJ0///::99?@JJJGA@G===<?@8765755677;<=>A@==>?DHCFGJJGDJJJJJGFJ@BC@@ACDBBJD=77686*((''-./3477/...CCCAGIJJIIJHHJJIGJ4334@D,,,+++,:;762...0/40753*1,-.5678:::7711(
@Glass_T7V_12_D3_12_9_30
ACGGCGTTTATTTATGGAGTGCAAGAAAGCGTCGCCGTCAAAAGGCGTAATCCGTGATGATTTCGATCCAGCACGCATTGCCGCCATTTATAAACATTACGCTTCGGCAATTTCGGTGCTGACTGATGAGAAATATTTTCAGGGGAGCTTTAATTTCCTCCCCATCGTCAGCCAAATCGCCCCGCAGCCGATTTTATGTAAAGACTTCATTATCGACCCCTTACCAGATCTATCTGGCGCGCTATTACCAGGCCGATGCCTGCTTATTAATGCTTTCAGTACTGGATGACGACCAATATCGCCAGCTTGCCGCCGTCGCTCACAGTCTGGAGATGGGGGTGCTGACCGAAGTCAGTAATGAAGAGGAACAGGAGCGCGCCATTGCATTGGGAGCAAAGGTCGTTGGCATCAACAACCGCGATCTGCGTGATTTGTCGATTGATCTCAACCGTACCCGCGAGCTTGCGCCGAAAAATCTGGGGCACAACGTGACGGTAATGAGCGAATCCGGGCATCAATACTTACGCTCAGGTGCGCGAGTTAAGCCACTTCGCTAACGGTTTTCTGATTGGTTCGGCGTTGATGGCCCATGACGATTTGCACGCCGCCGTGCGCCGGGTGTTGCTGGGTGAGAATAAAGTATGTGGCCTGACGCGTGGGCAAGATGCTAAAGCAGCTTATGACGCGGGCGCGATTTTTCAGGTGGGTTGATTTTCTGTCGACATCACCGCGTTGCGTCAACGTTGAACAGGCGCAGGAAGTGATGGCTGCGGCACCGTTGCAGTATGTTGGCGTGTTCCGCAATCACGATATTGCCGATGTGGTGGACAAAGCTAAGGTGTTATCGCTGGCGGCAGTGCAACTGCATGGTAATGAAGAACAGCTGTATATCGATACGCTGCGTGAAGCTCTGCCAGCACATGTTGCCATCTGGAAAGCATTAAGCGTCGGTGAAACCCTGCCCGCCCGCGAGTTTCAGCACGTTGATAAATATGTTTTAGACAACGGCCAGGGTGGAAGCGGGCAACGTTTTGACTGGTCACTATTAAATGGTCAATCGCTTGGCAACGTTCTGCTGGCGGGGGGCTTAGGCGCAGATAACTGCGTGGAAGCGGCACAAACCGGCTGCGCCGGACTTGATTTTAATTCTGCTGTAGAGTCGCAACCGGGCATCAAAGACGCACGTCTTTTGGCCTCGGTTTTCCAGACGCTGCGCGCATATTAATAACTCGGTACCAAAGACGAACAATAAGACGCTGAAAAGCGTCTTTTTGACTTTTTGGTCCTTTGAAGTTTAGGGGATAGTCCAATTATTGAAGGCCTCCCCTAACGGGGGGCCTTTTTTTGTTTCCTGGTCTCCCTACTAGTAGCGGCCGCTGCAGATCCGGCAAAAAAGGGCAAGGTGTCACCACCCTGCCCTTTTTCTTTAAAACCGAAAAGATTACTTCGCGTTATGCAGGCTTCCTCGCTCACTGACTCGCTGCGCTCGGTCGTTCGGCTGCGGCGAGCGGTATCACTTTCACTCAAAGGCGGTAATTTACCAATGCTTAATCAGTGAGGCACCTATCTCAGCGATGTGTCTATTTCGTTCATCCATAGTTGCCTGACTCCCCGTCGTGTAGATAACTACGATACGGGAGGGCTTACCATCTGGCCCCAGTGCTGCAATGATACCGCGAGACCCACGCTCACCGGCTCCAGATTTATCAGCAATAAACCAGCCAGCCGGAAGGGCCGAGCGCAGAAGTGGTACTGCAACTTTATCCGCCTCCATCCAGTCTATTAATTGTTGCCGGGAAGCTAGAG
+
IFJJJJEEHCA?0-..-224<97&'*>CDC@B<9:;BDJJEHIEIJGD(((*888HIIJEC<D4('&&HDFGGDDD7777GCIFJEJJJJJJGJJHGJIIJJFJEFGHJGEFEDHJJFFFEIJC<;;9:;EDJJJJHJJ5*)))JJIJEHJFDFCJFH>&&+66,,,201.,./FJGDDDDGJIJGFHJIHJJJJJJIGHHIJJ><;;?AJHJG6556;=@:((:,,,++*&'*8:=JHHIDGGJJFHEBHG<@@?>@BFCBABI?JIHGJJIJJHJJGJJIJIJJJJHIHJJJHJJJJJEHHGHJJHGJE:99)(()71++>++++IJFJJHGJHHJJJJGJFFB7777?@?=<<=EJBBCEGGIJJJGC?>@<0000C<??<98:??@BHGF;;;;JHGDEEFFHJJJGHGBBBBACAA@@JFJIGIHEJJGEHAABBGJJJJBCCFHDIIJJJCF@AEECDDJDF@:86981(&%&'*CGFDBCGDDEJJAC?)))('&((('&'00..AAC;;;;IJJJJJJJJJ::::?>7735--.9<>>DBHHEEDIJJJJJHJJJJJGJJFIJJJAB@@AHJDDEJIFCCGFHIGJJJGJJJJJJJJJJJEBABGGGHHIJIHJGHJJJGIJJJHJIJJIJJJFHHICFDEG???AJJJGJIJIGFIJGC?==GJJJJGHJJJJJJJJ@@GDCC=<;93.,&%%'';DBCEA<==?;(&&'../2?CJA?@@C?<;4?>?@BEEGJJ@@BJJGJHJJHJJJHJJJJIJGIIJFCD@GDFCBEJHH=H====HDFJJFFGD<==E====JEJJJJGICFDDJJHJJJJIHJJJJJJJJHGEJJJJBIJJIJGJJJJJJIIJJJHJJJJJJGEEEFJG42.*0/))++*334;;>DFJFJGJJJIHGJJJGJHGHGJGHJJJHJCC??C(DJHGHJJJJJJJGJDJHJJJJJF===>DEDIECE?BA>8?AHEJDEFJHJDGHJJJHGJJHJJGJJGJDHHHJIFHDEFJHJIJJJJJJHJEJJIJJJHJJJEJGIE??>?EFJJDIIHIJ@CAD@AC<///0HEHEIGIIEEJJJJJJGJEJJJJJIJJGJHJJHJJGJJIJJJGJIJJFHJIJID:::11,,--9:<;GJJJJ@>??;<A9CFJEGHGHJJGJIIJJJJJGJFCEAEEEDJI@BBCDJJGHFCFCEFGIHJFB<<:AB?>@AEGICC?AGJIJJJHEDBHFFJGJAIHIJJJJHIIHFJJFDB>6+**,7:;EGJJJGJGHJJJJJD====A81*&%$&'(/434<?>=BB<>?AJJJFCFJGJFGJJJHJJJJJGHGJHJGJGA767AB?@EIGHIJ94226:9<;6779231((6<>EDCHF:99,+++,+'(()4440//.,(()2??CDDIJJJHHJEFFHJJDDDIJHJJJJJABBA54;H<88=9<>FJICGFFHIJEJJGGGGJHIGJHJJIHGEJJJGJIGJGDDFGJIJJJJJJJJJHJF>==<;;;ACEEJIJJJHECCBB31//1,+)))/*/;==GHGJJJGIHGGJFJJGHHJJJHJGJIHJGGJJIFJJGJJEDA@>)((())+&&&&...0<ABFJGAGIHJHJJHFJJJJIIFGFECG?..-/13200088899==9999721(+'(.'//++,,;@@AA?A@CCHHJJGHJIJJJIJJHGIJCCBCACE883355;=7333433055695/;9678JJIGEEJ<9:@??@BFGGJAGHJDJGJIJB@3,+5553-,('''-666;JJDB;:79;<65*GGJIJJIJJJFHIHJJGHFFJFJEFJDEC,'''
@Glass_T7V_12_D3_12_9_31
ACTGGGGCACGACGTGACGGTGATCAGCGAATCCGGCATCAGATACTTACGCTCAGGTGCGCGAGTTAAGCCACTTGGCTAACGGTTTTCTGATTGGTTCGGCGTTGATGGCCCATGACGATTTGCACGCCGCCGTGCGCCGGGTGTTGCTGGGTGAGAATAAAGTATGTGGCCTGACGCGTGGGCAAGATGCTAAAGCAAGCTATGACGCGGGCGCGATTTACGGTGGGTTGATTTTTGTTGCGGATCATCACCGCGTTGCGTCAACGTTGAACAGGCGCGGAAGTGATGGCTGCGGCACCGTTGCAGTATGTTCGCGTTTCCGCAAATCTGATATTGCCGATGTGGTGGACAAAGCTAAGGTGTTATCGCTGGCGGCAGTGCAACTGCATGGTAATGAAGAACAGCTGTATATCGATACGCTGCGTGAAGCTCTGCCAGCACATGTTGCCATCTGGAAAGCATTAAGCGTCGGTGAAACCCTGCCGCGAGTTTCAGCACGTTGATAAATATGTTTTAGACAACGGCCAGGGTGAAGCGGGCAACGTTTTAACTGGTCACTATTAAATGGTCAATCGCTTGGCAACGTTCTGGCGGGGGCTTTAGGCGCAGATAACTGCGTGGAAGCGGCACAAACCGGCTGCGCCGGACTTGATTTTAATTCTGCTGTAAGTAACCGGCATCAAAGACGCACGTCTTTTGGCCCCTTGGGTTTTCCAGACGCTGCGCGCATATTAATAACTCGGTACCGAACGAACAATAAGACGCTGAAAAGCGTCTTTTTCGTTTTGGTCCTTTGAAGTTTAGGGGATAGTCCAATTATTGAAGGCCTCCCTAACGGGGGGCCTTTTTTGTTTCTGGTCTCCCTACTAGTAGCGGCCGCTGCAGTCCGGCAAAAAACGGCAAGGTGTCACCACCCTGCCCCTTTTTCTTTAAAACCGAAAAGATTACTTTTCGCGTTATGCAGGCTTCCTCGCTCACTGACTCGCTGCGCTCGGTCGATTCGGCTGCGGCGAGCGGTATCAGCTCACTCAAAGGCGGTAATTTACCAATGCTTAATCAGTGAGGCACCTATCTCAGCGATCTGTCTATTTCGTTCATCCATAGTTGCCTGACTCCCCGTCGTGTAGATAACTACGATACGGGAGGGCTTACCATCTGGCCCCAGTGCTGCAATGATACCGCGAGACCCACGCTCACCGGCTCCAGATTTATCAGCAATAAACCAGCCAGCCGGAAGGGCCGACGCAGAAGTGGTCCTGCAACTTTATCCGCCTCCATCCATCTTAATTGTCGGGAAGCTAGAGTAAGTAGTTCGCCAGTTAATAGTTTGCGCAACGTTGTTAATTGCTACAGGCATCGTGGTGTCACGCTCGTCGTTTGGTATGGCTTCCATTCAGCTCCGGTTCCCAACGATCAAGGCGGATTTTCATAAATCCCCATGTTGTGCAAAAAAGCGGTTAGCTCCTTCGTCCTTGAATCGTTGTCAGAAGTAAGTTGGCCGCAGTGTTATCACTCATGGTTATGGCAGCACTGCATAATTCTCTTACTGTCATGCCATCCGTAAGATGCTTTTCTGTGACTGGTAGGTACTCAACCAAGTCATTCTGAGAATAGTGTATGCGGCGACCGAGTTGCTCTTGCCCGGCGTCAATACGGGATAATACCGCGCCACATAGCAGAACTTTAAAAGTGCTTCATCATTGGAAAACGTTCTTTGGGGAGAAAACTTTCAAGGATCTTACCGCTGTTGAGATCCAGTTCAATGTCATTCATCGTGCACCCAACTGATACCGAGCATCTTTTACTTTCACCAGCGTTTCTGGGTGAGCAAAAACAGGAAGGCAAAATGCCGCAGAAAAAGGGAATAAGGGCGACACGGAAATGTTGAATACTCATACTCTTCCTTTTTCAATATTATTGAAGCATTTATCAGGGTTATTTTCTCATGAGCGGATACATATTGAATGTATTTCAATCACGCATCTTCCCGACAACGCAGACCGTTCGTGGCAAAGCAAAAGTTCAAAATCACCAACTGGTCCACCTACAACAAAGCTCTCATCAACCGTGGCTCCCTCACTTTCTGGCTGGATGATGGGGCGATTCAGGCCTGGTATGAGTCAGCAACACCTTCTTCACGAGGCAGACCTCAGCGCTAGCGGAGTGTATACTGGCTTACTATGTTGGCACTGATGAGGGTGTCAGTGAAGTGCTTCATGTGGCAGGAGAAAAAAGGCTGCACCGGTGCGTCAGCAGAATATGTGATACAGGATATATTCCGCTTCCTCGCTCACTGACTCGCTACGCTCGGTCGTTCGACTGCGGCGAGCGGAAATGGCTTACGAACGGGGCAGAATATCCTGGAAGATGCCAGGAAGATACTTAACAGGGAAGTGAGAGGGCCGCAGCAAAGCCGTTTTTCCATAGGCTCCGCCCCCCTGACAAGCATCACGAAATCTGACGCTCAAATCAGTGGTGGCGAAACCCGACAGGACTATAAAGATACCAGGCGTTTCCCCTGGCGGCTTCCTCGTGCGCTCTCCTGTTCCTGCCTTTCGGTTTACCGGTGTCATTCCGCTGTTATCGCCGCGTTTGTCTCATTCCACGCCTGACACTCAGTTCCGGGTAGGCAGTTCGCTCCAAGCTGGACTGTACGCAAGCCCCGTTCAGTCCGACCGCTGCGCCTTATCCGGTGGGTTTCTACGTCTTGAGTCCAACCCGGAAAGACATGCAAAAGCACCGCTGGCAGCAGCCACTGGTAATTGATTTAGAGGAGTTAGTCTTGAAGTCATGCGCCGGTTAAGGCTAAACTGAAAGGACAAGTTTTGGTGACTGCGCTCCTCCAAGCCAGTTACCTCGGTAGAAGAGTTGGTAGCTCAGAGAACCTTCGAAAAACCGCCCTGCAAGGCGGTTTTTCGTTTTCAGAGCAAGAGATACGCGCAGACAAAACAATCTCAAGAAATCATCTTATTAAGGGGTCTGACGCTCAGTGGAACGAAAACTCACGTTAAGGGATTTTGGTCATGAGATTATCAAAAAGGATCTTTCGCTCAATCCTTTTAAATTAAAAATGAAGTTTTAAATCAATCTAAAGTATATATGAGTAAACTTGGTCTGACAGTTACCAATGCTTAATCAGTGAGGCACCTATCTGAGCAATCTGTCTATTTCGTTCATCCATAGTTGCCTGACTCCCCGTCGTGTAGATAACTACGATACGGGAGGGCTTACCATCTGGCCCCAGTGCTGCAATGACTCCGCGAGACCCACGCTCACCGGCTCCAGATTTATCGGCGATAAAACCAGCCAGCCGGAAGGGCCGAGCGCAGAAGTGGTCCTGCAACTTTATCCGCCTCCATCCAGTCTATTCCATGGTGCCACCTGACGTCTAAGAAACCATTATTATCATGACATTAACCTATAAAAATAGGCGTATCACGAGGCAGAATTTGGATCAAAAAAAATCCTTAGCTTTCGCTAAGGATGATTTCTGGAATTCGCGGCCGCTTCTAGAGTTGACAGCTAGCTCAGTCCTAGGGACTATGCTAGCTACTAGAGAACTTTTCGGATCAAGCTATGAAGGACGCAAAGAGGGAACTAAACACTTTACTAGAGAAAGAGAAATACTAGATGGGTCAAAGTAGCGATGAAGCCAACGCTCCCGTTGCAGGGCAGTTTGCGCTTCCCTGAGTGCCACCTTCGCTTAGGGGATCGCGTACGCAAGGAATCTGGTGCCGCTTGGCAGGGTCAAGTCGTCGGTTGGTATTGCACAAAACTCACTCCTGAAGGCTATGCGGTCGAGTCCGAATCCCACCCAGGCTCAGTGCAAATTTATCCTGTGGCTGCACTTGAACGTGTGGCCTAATAACTCGGTACCAAATTCCAGAAAAGAGGCCTCCCGAAAGGGGGGCCTTTTTTCGTTTTGGTCCGCATCCACCTGTGCGGACCTCGAATTTTACAAATTCCAGGAAAAAGAGACGCTTTCGAGCGTCTTTTTCGTTTTGGTCCATCAGTGGCGCGCTTAGTTCCTCGTTTTCTCTCGTTGGAAGAAGAAGAAACGAGAAACTAAATACTAGAGTCACACAGGACTACTAGATGATGCAAACCGTTTTAGCGAAAATCGTCGCAGACAAGGCGATTTGGGTAGAAGCCCGCAAACAGCAGCAACCGCTGGCCAGTTTTCAGAATGAGGTTCAGCCGAGCACGCGACATTTTTATGATGCGCTACAGGGTGCGCGCACGGCGTTTATTCTGGAGTGCAAGAAAGCGTCGCCGTCAAAAGGCGTGATCCGTGATGATTTCGATCCAGCACGCATTGCCGCGATTTATAAACATTACGCTTCGGCAATTTCGGTGCTGACTGATGAGATGTTTTCAGGGGAGCTTTAATTTCCTCCCCATCGTCAGCCAAATCGCCCCGCAGCCGATTTTATGTAAAGACTTCATTATCGACCCTTACAGATCTATCTGGCGCGCTATTACCAGGCCGATGCCTGCTTATTAATGCTTTCAGTACTGGATGACGACCAATATCGCCAGCTTGCCGCCGTCGCTCACAGTCTGGAGATGGGGGTGCTGACCGAAGTCAGTAATGAAGAGGAACAGGAGCGCGCCATTGCATTGGAGGCAAAGGTCGTTGGCATCAACAACCGCGATCTGCGTGATTTGTCGATTGATCTCAACCGTACCGTG
+
%&')+,@AA>.---6669:;=.--,%&&%&&*++23;<A;1+&()7789>BBCEAABD67)(((.,**,;ABC@>5.../<79322488211256:8;;9336BDB@CGDIHEJJHGFJDJFEJGJJFGHIHCB>>?@CC?:@FJGCDCDFDEGJ?=<<<9:EFHDCDDFJJHJJJJJ@???0///F=<B<<?A2///2,''&&%&,,-***+5<@@=<<<><A>?9<=<<=>=:@DFC<<;8:3+'''&&'&'''0/221/..-...4664555766467)))9:::9:6666?;951>A<:;;:>B<<::65,%%%'('*')'(%%%%&+&&'52225D??@?JJHEHDJHFCBCHJGJFIJJJJHGJJJHJFJJHJJJJHJHFEIJFJF7777IHIJGJEJJIJGJJJBB355,,,,BBFJJJJFF?>998779:??BCHIHFEF>7HJCIJEHJJJJJJCEDGJ??:<2112764:40//,+)%&%+/./3.<BF?>>=??DJJ<<<=?<=:31,*)))<CAAAA@CA86+(*,(()24?=>>??;;'''(35322124555ADD@A?<///0BBA@@ABGHJ:;;78++,,3.097955'223;@987679@A??>>>?ACFJFEBEJJIGHCBC?D@@?><///78537??@BCGDJHHJEDAC;***)(%+,0,3357:;@;72123::::<<B22220,-,(*),//21433<HDJJJIEH@JEJ?>?1100000*)((&%&$&&&(,.0;@BEDEJJ>>>;=;<72$$$%&)26<5357>95559:86303;A@A@000FJGDE9:9;>>>??<;98:<?;;@<:;<>@B@?GGIDA@@GIJED@>@@<=9::9;<<GH;75''''*//335*****)),,/111+++72)'&'%%$##$'+-777:BBAJCDB>656==F888;9::>CHBGFIJJIJGC@;6+)(&&(.//532,,.-8;9BAEJGJHGJHJJHJF8878>330&'//351)))22226/,,.////++++9310//().66@HDEEJEJIA??AHHJC;;;<::-),.19:=?@@@DCCDD>;0/(''()(('++,/0>@FIBBDDJJJJJJIJJEE@BCC:>:801<65?==>?C''''/A@BBBABCHFCE>:GBEACA>>=;>::;<IIHJHECBJHJFFJFJCGEJFAA?9888774679@<>GEDEDEGD>??>>B=EGFJJ>>>=>>>D:99:....,+*)**,*/-*(((57=@@EBBCCJD;;+++-GE9::96678??:>=74)&&'%''&$$#$$&,//./&%$$&''','&&&((()122339=0....7:DE>?@=?>8.+%%&'*+,()**00<:667689;JHDCDFJCBBEEGJHJJJJJCCGD>8-'(0')))(&''9BFGJJ:880000544661/)''')&''('''.23=>JFJJHFDJGGFHJJHJAAA@A??@AE>8'''(20)((**2+***4/*),.24)&&*+&).1012:=@JHGJJHJIGJEIIFIHJJJJJJJFFDAAAAHFIJJJJCJJFJJJJHJJFJIJFJFD)))<<;<:=AHCDAC??CEGJE(''''06.---/..--..55575589989:;<=31+*++.66669999=:<:99;9995122//.)**+,++<CJHJJJHFGHHHJIJJJGAC;<<?896J>@@JEB991*''66BCBCJJGFGJDDJHEE/+++0,(')47)('**)-,,89??>.--+--++++.('),=;>985+++-.(((('()3345=3332099:523(%$$$&',,2115?>===BADDIGHJJGHJJJ@@@?,,,-2006<==?JJJJHEDBCHD>=<331)''2<::<<<<8//..=B>===G==IIJJJJHBDCF@::0///BCBBJFDCC@?>31569>=89::<;:/,,*'&&&&&'(23122*)))*+9,,,-,,+))))//34'9=>?@;9:1*''')*)))))+*-++,(//078:=>ADDD@CB<..:@:+**+CCEEIJHI7)))DCIFEEDJGJJJJFFFHJJJJGGFGFGJCE:10:G><<<=@JGFJGB@@>@CGJJJIJIJJJJJGGGFCFEJJJ----@=:AAJJIJJJIIJFFGDDFHJJJDFHFI@5--JGIJJJIJJFHHEGHJIJJIJJJHIJEGDCB--,-7AAHE???@JGIFHJEGJ5442/,-25211-,,-DGHJC@A@CCEGFEDD?FJJ:7;HFJJJJJHJHJJJJJJHJFBD===:4350-*&&&&+*0..23>A?8:84322FGAFDFDCGJDBDCJIJGJHJHFJJJ?>>@??>?B@?CFIIIIJDCDEGHGHJJIFJHHEI:;;753224'&&+**+*+37<::?8444<4320/0/,,,0//1CDEEEJJHJJIJJFGHFJ87,,,,3-),,(('&(**51:JGJFEGDDG@?3?:9783)('(((()7786//.778GJJGJGJGGIJIJGJJJIIJJHIJFDEJFFJJJJJJFJJJJJFGJ5365,.620-0?BE>?=2.-.(&')1136:77822''&(,+/019DCAJ=7FACGJBAA:A=CJID<<?;---/0/..*(()9:;=FDDCDFGIJJIIHJJGJJIJJJGEFGECHDGDGEIFJJD3335:11111+156=<?@A@670//084323<>:66::=<FJJHJGFFDFJED@?725>..0:@IECC643.--...-)++.6<?>;=;7F;EEHGHIJ@=?9:<=?000(((.1?CFJCCBGFJE@CEFJJHJJJJJJJGJJJHIFEGGFHA8@GJJ53333HHA>B?GJGJJE=<<=DDBCFEJJFGJJGHHJJB@A;56JA?=999:B>>90+->///20102,**)&$$'&-5565;61113128=>>@BABC5233;JAAACDBE<BC>;EIID=;99:D9678@H860))+/,+*(()***++.0..-**./.)((&&%$')+-/2,,0755/173?GEFHJDGJFJ<<<<ACBBBCA<6558ECA@AFJDJEE@JJIFJFIDCH@@F6665.-..?:::DJ?:88/...,)(&&'+*4>BEIJHIEED=HFJ=?667GHIJJJJHI6666DIHJJJIHGJGHHJJJGHJIIGJJFJ???>HGDEDABCDJJED@BBJJJHJHJJFJGDHCA<6+(&&)+:9:9@?6*)(*+++,DIHJJJJJJDCBBJECF.---41434B?>?>DA@AAAEEJ;;11?DEACFGGCB@B>642131123FDGEBA@@FJJF:9989'%%%')-33CDFJFJEECJJEGGGBFIFHJDEBA=B=111144369>AC@??989:C?C?@C;?:,*++./93,)*,(((1)(()33332.,)(((+,.0==;BBGDCBCJHIJGJJJGJGJGH;;:;GDFADA@?93265.@>DJIJJFJEBD?@?A@CDGFJJHJBABIJFBBBFFC?A?5333@@CB..600-&&%'&%&(>@BEJJHFHCBCDEHJFCDCH766>JBBDAJBGBAHHFF=::+**+)))*-034;;<=>CJBDCCBAAA20/05?A////GJJHFJEC@=>?;87'&'+())++/++00.-./:=GJCDDFBJJIH;;::DIEHDDHJDGEGHFDECGH<<;981/07101,+7<<7664//0///1//.1422222::<7666988:;<C6684CEIJFHFIJHIJJJJJFFEE4,>?)&%%&05(%%')'&&')'),-<:3-,,+001331+)&%&&')'')'&&&')1,,?@AAACA22123,,,333542339:89?@@EHGJHFIDGJJFJHIGJDJFGIJJHJCABBB>=95555FBAEJJJJJJJHGDDDI@@>@JJJJJJIJJJJJJJHIGIJJJJIFJJH999:JJEJHFJIEFHFHJJBCA>J?=4;'(EJGGJHIGIJF?:@?BBDFJFE?<:>D>DB522266'''3309<>DGAAAAJIFFEEBA:<74*%$&)))+((**,''(*0'(68978:=?@EEEHHEHGE??<=@9888:86>A8789==A8444@JHJJJJGG@JJJJHFDCBDJJBG;;;:<><FGJGJJIJEFBGJE><<<>?;?0//441.(&&'''>EGHJDJGJHJJD;999?IJIIFJJJJJJJJJ???GJJJIHDFGDJHJJJFGFGGJIJJJGHJGJJBABAJGHDGDJJJJEG@@?AJJHEEA...GE@@6GH??A>A@;==?IJIFHHJDCCGHDCDGJIJGJJJJJJHIJJF97765+***:CG====A@<=>?>>><<<;<<;;<=73114:<@AA8777=>;667JFGJHHD@:9:<CAEAB@BGD9:0(((3D;:;<====>@;>>?J****JFJ@>>A=>=>@ABFD<=>:CCACHJJJFJJJIFJF555-,**'&('',++./0672,,,+)-//.*/000011;0,,,/157ABDCEFHJIJGJHGFHIIHJJJJJIEFHIJFEE=:9;BCG@0//0762./,)**/444:;<>A=<66335989=:GDC?<;;>AABJJIJ;DJCHIFJJJJIJEFGFJECBBFEB><=A@BGIGFFJEEEHBB=?=5645678::9;=(''';?<>EJJFJFJJGF<:7799JJJJE=:9;<?>5226;?@@EB976/0/04011///1511,).%21()557AJGJGJIFHGIIBCB3333<DDDD>JEE@@ABJJD;;6.-*,)----+,//425.-+&&%
@Glass_T7V_12_D3_12_9_32
ATCAGGGTTATTGCTCATCAGCGGATACATATTTGAATGTATTTCAATCACGCATCTTCCCGACAACGCAGACCGTTCCGTGGCAAAGCAAAAGTTCAAAATCACCAACTGGTCCACCTACAACAAAGCTCTCATCAACCGTGGCTCCCTCACTTTCTGGCTGGATGATGGGCGATTAGGGCCTGGTGGTTGGGCGAACACCTTCTTCACGAGGCAGACCTCAGCGCTAGCGGAGTGTATACTGGCTTACTATGTTGGCACTGATGAGGGTGTCAGTGAAGTGCTTCATGTGGCAGGAGAAAAAAGGCTGCACCGGTGCGTCAGCAGAATATGTGATACAGGATATATTCCGCTTCCTCGCTCACTGACTCGCTACGCTCGGTCGTTCGACTGCGGCGAGCGGAAATGGCTTACGAACGGGGCGAGATTTCCTGGAAGATGCCAGGAAGATACTTAACAGGGAAGTGAGAGGGCCGCGGCGAACCATTTCCATAGGCTCCGCCCCCCTGACAAGCATCACGAAATCTGACGCTCAAATCAGTGGTGGCGAAACCCGACAGGACTATAAAGATACCAGGCGTTTCCCCCTGGCGGCTCCCTCGTGCGCTCTCCTGTTCCTGCCTTTCGGTTTACCGGTGTCATTCCGCTGTTATGGCCGCGTTTGTCTCATTCCACGCCTGACACTCAGTTCCGGGTAGGGCAGTTCGCTCCAAGCTGGACTGTATGCACAAACCCCCCGTTCAGTCCGACCGCTGCGCCTTATCCGGTAACTATCGTCTTGAGTCCAACCCGGAAAGACATGCAAAAGCACCACTGGCAGCAGCCACTGGTAATTGATTTAGAGGAGTTAGTCTTGAAGTCATGCGCCGGTTAAGGCTAAACTGAAAGGACAAGTTTTGGTGACTGCGCTCCTCCAAGCCAGTTACCTCGGTTCAAAGAGTTGGTAGCTCAGAGAACCTTCGAAAAACCGCCCTGCAAGGCGGTTTTTCGTTTCAGAGCAAGAGATTACGCGCAGAACCAAAACGATCTCAAGAAGATCATCTTATTAAGGGGTCTGACGCTCAGTGAAACGAAAAATTCACGTTAAGGGATTTTGGTCATGAGATTATCAAAAAGGATCTTCGCCTAGATCCTTTTAAATTAAAAATGAAGCTTTAAATCAATCTAAAGTATATATGAGTAAACTTGGTCTGACAGTTACCAATGCTTAATCAGTGAGGCACCTATCTCAGCGATCTGTCTATTTCGTTCATCCATAGTTGCCTGACTCCCCGTCGTGTAGATAACTACGATACGGGAGGGCTTACCATCTGGCCCCAGTGCTGCAATGATACCGCGAGACCCACGCTCACCGGCTCCAGATTTATCAGCAATAAACCAGCCAGCCGGAAGGGCCGAGGGCGCGAGATGATTATGCAACTTTATCCGCCTCCATCCAGTCTATTCCATGGTGCCACCTGACATCTAAGAAACCATTATTATAGTAGCTAACCTATAAAAATAGGCGTATCACGAGGCAGAATTTCAGATAAAAAAAATCCTTAGCTTTCGCTAAGGATGATTTCTGGAATTCGCGGCCGCTTCTAGAGTTGACAGCTAGCTCAGTCCTAGGGACTATGCTAGCTGCTGAGGAAGCTTCGGATCAAGCTATGAAGGACGCAAAGAGGGAACTAAACACTTTACTAGAAAGAGGAGAGAAATGCTCGATGGGTCAAAGTAGCGATGAAGCCAACGCTCCCGTTGCAGGGCAGTTTGCGCTTCCCCTGAGTGCCACCTTTGGCTTAGGGGATGGCGTGCACAAGAATCTGGTGCCGCTTGGCAGGGTCAAGTCGTCGGTTGGTATTGCACAAAACTCACTCCTGAAGGCTATGCGGTCGAGTCCGAATCCCACCCAGGCTCGTCCGAAATTTATCCTGTGGCTGCACTTGAACGTGTGGCCTAATAACTCGGTACCAAATTCCAGAAAAGAGGCCTCCCGAAAGGGGGGCCTTTTTTCGTTTTGGTCCGCATCCACCTGTGCGGACCTCGGTACCGAATTCAGAAAAGAGACGCTTTCGAGCGTCTTTTTTCGTTTTCATTGCCATCGAGTGGCGCGCTTAGTTCCTCGTTTTCTCTCATTTGGAAGAAGAAACGAGAAACTAAATACTAGAGTCACACAGGACTACTAGATGATGCAAACCGTTTTAGCGAAAATCGTCGCAGACAAGGCGATTTGGGTAGAAGCCCGCAAACAGCAGCAACCGCTGGCCAGTTTTCAGAATGAGGTTCAGCCGAGCACGCGACATTTTTATGATGCGCTACAGGGTGCGCGCACGGCGTTTATTCTGGAGTGCAGAAAAGCGTCGCCGTCAAAAGGCGTGATCCGTCAATGTAAGATTTCGATCCAGCACGCATTGCCGCCATTTATAAACATTACGCTTCGGCAATTTCGGTGCTGACTGATGAGAAATATTTTCAGGGAACTTAATTTCCTCCCCATCGTCAGCCAAATCGCCCCGCAGCCGATTTTATGTAAAGACTTCATTATCGACCCTTACCAGATCTATCTGGCGCGCTATTACCAGGCCGATGCCTGCTTATTAATGCTTTCAGTACTGGATGACGACCAATATCGCCAGCTTGCCGCCGTCGCTCACAGTCTGGATGGGGAGCTGACCGAAGTCAGTAATGAAGAGGAACAGGAGCGCGCCATTGCATTGGGAGCAAAGGTCGTTGGCATCAACAACCGCGATCTGCGTGATTTGTCGATTGATCTCAACCGTACCCGCGAGCTTACGCGAAACTGGGGCACAACGTGACGGTAATCAGCGAATCCGGCATCAATACTTACGCTCAGGTGCGCGAGTTAAGCCACTTCGCTAACGGTTTTCTGATTGGTTCGGCGTTGATGGCCCATGACGATTTGCACGCCGCCGTGCGCCGGGTGTTTGTTGGGTGAGAATAAAGTATGTGGCCTGACGCGTGGGCAAGATGCTAAAGCAGCTTATGACGCGGGCGCCGTACGGTGGGTTGATTTTTTGTTGCGACATCACCGCGTTGCGTCAACGTTGAACAGGCGCAGGAAGTGATGGCTGCGGCACCGTTGCAGTATGTTGGCGTGTTCCGCAATCACGATATTGCCGATGTGGTGGACAAAGCTAAGGTGTTATCGCTGGCGGCAGTGCAACTGCATGGTAATGAAGAACAGCTGTATGGATACGCTGCGTGAAGCTCTGCCAGCACATGTTGCCATCTGGAAAGCATTAAGCGTCGGTGAAACCCTGCCCGCCCCCGCGAGTTTCAGCACGTTGATAAATATGTTTTAGACAACGGCCAGGGTGAAGCGGGCGGAACGTTTTAGACTGGTCACTATTAAATGGTCAATCGCTTGGCAACGTTCTGCTGGCGGGGCTGAGCACAGTCGCTCCGTGGAAGCGGCACAAACCGGCTGCGCCGGACTTGATTTTAATTCTGCTGTAGAGTCGCAACCGGGCATCGACGCCACGTCTTTTCGCCTCGGTTTTCCAGACGCTGCGCGCATATTAATAACTCGGTACCAAAGACGAACAATAAGACGCTGAAAAGCGTCTTTTTTCGTTTTGGTCCTTTGAAGTTTAGGGGATAGTCCAATTATTGAGAAGCCTAACGGGGGCCTTTTTTTGTTTCTGGTCTCCCTACTAGTAGCGGCCGCTGCAGTCCGGCAAAAAAGGGCAAGGTGTCACCACCTGCCCTTTTTCTTTAAAACCGAAAAGATTACTTCGCGTTATGCAGGCTTCCTCGCTCACTGACTCGCTGCGCTCGGTCGTTCGGCTGCGGCGAGCGGTATCACTTCACTCAAAGGCGGTAATTTACCAATGCTTAATCAGTGAGGCACCTATCTCAGCAATATCTATATTTCGTTCATCCATAGTTGCCTGACTCCCCGTCGTGTAGATAACTACGATACGGGAAGGCTTACCATCTGGCCCCAGTGCTGCAATGATACCGCGAGACCCACGCTCACCGGCTCCAGATTTATCAGCAATAAACCAGCCAGCGCGGAAGGGCCGAGCGCAGAAGTGATTATGCAACTTTATCCGCCTCCATCCAGTCTATTAATTGTTGCCGGGAAGCTAGAGTAAGTAGTTCGCCAGTTAATAGTTTGCGCAACGTTGTTGCCATTGCTACAGGCATCGTGGTGTCACGCTCGTCGTTTGGTATGGCTTCATTCAGCTCCGGTTCCCGACGATCAAGGCAAGTTACATGATCCCCATGTTGTGCAAAAAAGCGGTTAGCTCCTTCGGTCCTCCGATCGTTGTCAGAAGTAAGTTGGCCGCAGTGTTATCACTCATGGTTATGGCAGCACTGCATAATTCTCTTACTGTCATGCCATCCGTAAGATGCTTTTCTGTGACTGGTGAGAGTGTATCAACCAAGTCATTCTGAGAATAGTGTATGCGGCGACCGAGTTGCTCTTCCGGCGTCAATACGGGATAATACCGCGCCACATAGCAGAACTTTAAAAGTGCTCATCATTGGAAAACGTTCTTCGGGGCGAAAACTGTCAAGGATCTTACCGCTGTTGAGATCCAGTTCGATGTAACCCACTCGTGCACCCAACTGATCTTCAGCATCTTTTACTTTCACCAGCGTTTCTGGGTCAGCAAAAACAGGAAGGCAAAATGCCGCAAAAAAGGGAATAAGGGCGACACGGAAATGTTGAATACTCATACTCTTCCTTTTTCGATCTATA
+
('755:;AGDFC;-,))2+***DFGGJCEDBDD=9789CB<<<6*)))*?>>?DGJJFBCC8HEDJEDJJJJIHFIJJIJJJJJGJJJJHIHH<;;8444EE?66546:BDHDFF8777A?ACB7667JE?>>CGEGDEDJGJJJJDC@=EEGCFJDJHIJJJJGF434)(++,+,,&%%)',33/,)(('&&&'4556=CDCDABA<ECFHFFJJHJGDBCBHJJJHJJGJHGJIHJJJHJGIFJIJIJJIJJGGEFCDDCBCECJJFJIJJA>==>JJFJHJIJJJHIJJJJEFJGF@@JJJHJFHJIJJJJJIJJIHIHHJEJHJJFJJFJFJJJJJJJJJIJFJG4H56BB8JJF>>>?JEJJJJJHGIHJJJJJHDFGDDHFIEEDGJJJJJJIJJEGFJJJIIHGJEFADIJ<<=G?/+'''&&&&3<BFC@?>:<+'(A>C??>>>E=9=BCFCJJHHJJFJGGGJD422134)(($$%&&('&%%%%%%,,-09?DFJJGAABJJHIJJJIJJG???@FHHJDDD@AABDGEIJHJJJJJJJJJHJD<;;++++2334CEJJJJJIJJJJJJEJGC?DCJCC8>0/-.%%*1<=>EJFJDFC?HJHAB@GFDEB=A6331/.-,./&017:A?>>DJIFIHEFDI>==B>>==@>>ABCAADFHJJJJJJF9876411399:7;9EJECB@CBDCBBBADJGGFFIHDEA@76333221.*&%'(--08A=BFDJJJJJJJIJGGJJJGJGH@8<?AEBIJHGJIC?=>@E-,,,20099:;;3:78,3,*******,HGDACBCGJJJJJDJJJJJJJGIIJIJIHIFJGFCBBECJJJJJJJGJ<42-&%$%%&,338667C?BCEJ><<>EJCFHEGD@>95448<<6679:0000540/10245:8<ABCDCJGIFFB@?@+(((00446056899999BEDDEDEFFB=>>CJJJJ@AA@CHJGFJJHFJ;6787)()+8:=>?DGDCEJFJFJJJFFCD?;60.)'(/;9100.1015589331.*)((-)*212;>@JC@??AGFEF43333**,'%%$+.5((((567DABBDGGFFGJHFJJJJJJJJJJGJ??@?JGB@>AJFE9*)))-+)*,>@BEGGJD?A9722/-.122(&&)(03251112FJJEJJJJJFCE444EEFG?>>>HEHHFIJGFJJHJJEJGJFJJJJJJIJJCCDFICGBA@@CC=>FG2111JEGECGJFIGBIC?JJJIJIJJGHJJIJJJJI@?=9965000GBCBBDDHJGE<<=CGJHHJJDJDEIIJJHDABACJDEGFHEEGJJJJGGJHJGJJDECBDA@JJ;A?>?>BJGDDCHHEGGFIJJHJHJJJJJEJJJJJJJJGGIJIDDBEAA=91+'&&&%&*'$#&()++))+-4<=@@FJFHBB:@?@HECEGIDDB@DCEHFGFJDBCJCE;;;=CEC****//9;<CCGFFDEJF33'''$$%%%*3((((.7EFFHHGJJFJFJJJJCCBFFJCHFAF>*)))7778=EGEEDBC=G<<<<<IGJJJJFGGJIJHCIHHC@?==IC311.--088866:22>BA@>IF989:98893333HGHFIDJIAC@A@?@1013)(((*+.&&*%%($&%%%(2346=:;999;9>B9987;:?@C>DJFGGJJIA@B?@''''/.236@<6132)*-04++.--//889ABD?GDGBAB@CBDHFGJFFGJGGIHJJFHFIIJFFJHJJHGJJBBC?><?DGF;<=?FHHEFA@B?::::4.../@>:332+*%%%%()''*),+++0/7679:<44HCBEEFCC>9;A>>=4333879.---00013386777CDDJJFHHFIGDIFJJJGJ>?=?B<==:::<?90541/11/88**'&''()456((((=EFJJIJHJE=;0')*9<@??=;99>CDDFJEFCAA?;:::E?>;6854336GGHEHHJHHJIFDGGFJGIB?;=:CDFJB<.,-->666:><A@A@C<<<<GDDBBB@CE>=1'''(2,(('(+***0:?AEFJJFGGJJIDACAEJ;=?<:A@1--.;>+&%%%%**5;;;<?>?EJJJHJIFFFJJJJ:888CEB>:9.)'''(3226543'&/(-*))1422//12.***//0:<<==>FJFDAAAFCBEIFJJIHJJJHHJJJFJJFJJECFGHI5((((:<=ICCCEFG==<:50.)%$$$%&+-/-244GHEIHEJFJHFJBCAAIHFJ=FBC>/,,,16=BBBEFCJFFDCFEDECJIDFGHJIHJJJGFFEJJFHJJJFFJJHJGJEGHIE==>:BGF====FJGJIJB:2((679:8....==>BFJFFDEIJCA><=85/.(''''0-))+,/32-../GGIICDBCFFFFIJJIHGJF>></.5<JJFJHBCDCGFEJ;;;;JD43320-)'''&%%$$%&+020000=7---,-)&'(%%&&)(((&%%)+2=?DCEIJGJJJHICCCEEEJJIIG@8630+*+++44CEHDDEEJEJIJG====5D?27?;===:?66<=>DJHGJDJJJF:FDDFJJJEHGHIHEJFCFCFJJJJJGIHH<7--37?BADJDB;,,,-4=?ACBFIJIGJIHFJJJIGABBHGJJJJ6666?2)'&&),/-('(,,??ACFJFHBBADGIDJEJJIEHIEJJJJJJJJFJJIIJJJJJJJFJJJGAA@@IFJEDFEHGJJIFEJGJGHIGGGJHJEFIGFJJJJJJCBACDEDJI@7---655;<?>8>/...3+&(%&$%/?@@ABFIJJIEGC))))65556556EHGHCEDFGJJJGHJIJJJJJJGJA=;3,++-JFHFCDCCDFJJJJJJJJJJJJJJJHJJJJJJJHFIHEGDJJFHGCDD444''''6.879:;FCBBCAA@879/-DAABHA@:,*(())*)'''').25119<BEJGJJJJJJEFFGJJJJA@>>CCJDJFIHJJJJJJJJGHJJJJHJGDJEC))))),&$#$&$%.2444500001.010122<<;=@BAACFGJEFHDFDDJHJJIGHJHJJJJJIJJJJJJGIJJJJJJJHJJJJJJJH???6C?@ACB@?9-))*69>@8>>@>=>>HJJJJIJGIJHFFJGHDFG?@?=444:<=66BEDGIGJFJFEGFJHJHHJJJJHJJFJJJJJJJJJJJHJIJIJJJJHJJ<)'****/../A64::DEJGIJFFDIA63/-./0111.///35889>FIJG6665<;;75///08JJFHHGF:=8-(882)34BACAEGHJEGEJGJHIJJJJJJJJJJDCCE<:6<=CJIIFFDHJ;3-&'-..-..*'&&()*-+-,)))0=>CDGJIGHFIJJJJJHI9999GEEHJGHHJJIGEJJEC@???,,,;::(''(+,)**++++,--.CGJJJJFGJGIFGJJEIDEJJJFFC:988>7/0?=;::>?FAHA???D---*.333./.))('&)+*%$$&()')./*)))=54444EB>;;;H=>(ECDDFJJJGC:><>HHDCDJHHFHJJEJEGJEDCCE@>>BAAAABDCCFJIJGJHJIGIEB@@CI@CC:666>?;;:7888?<89B@AC>7<DJJJGJEFG:999654,&%%&&&'('(((*.-)''*--.5;>69:A::::HHIJJFFEJIJFFEHIGJJJJJIHFJIJHHJGJDJJJJIJJIJ><;;;;::899***&;:=:>@@AED66;4BFIJD>EEHFEEEDCBBCABBBAEEH??77:9>A@BADJHJJJJGJFJJGFJIJEGGEA>>@?@BBGDDDFJJJJFEDDD,,*)++'&&&((8;<IJJHHFJHJFJJBA@C?>>??DB@877.../****9780001=>A9985660//////.,..--/122,,++*+,,&2??IJEFA?@<;;;ACCFIJIFDD@AA@444585516''(%'(''/,ADFIJJIHHJJHIGJFJ>=;+++&(((2=>@ACGGIGJHJFFFJJJFJJJIJJJIJJFEHIG@??AJJJFB=<:2-,%&((2;GJJCH?>?BJD>=:9331('''''(4446EJJ=<=<DEAJI;JJJJJJJIHIIFHJJJJJ@?><?0=5/60+**,-+,-32223@EJJGHJJIJJJFJJJJJJJDCDDGJIJJJJJJJGEJJHJGECCIGJGJIJJJHJGJFEJ==JDDDEHHJJJJA?@8''''9CFJEJC>;<??:;;&&&%&&'(((*6('''))++**+139BFDJIEJHJGJFJGJJJJI====65456>BJ6ADCFDF@==<<BABDFHCA@?FHJ@>??FJIHJHJHHJJJJJJJJJJIJJJJJJEDGFJJGJEJIJJGJIJJJIJFDBDJGJEJJJJGJJJJJFFHJJJJGJEEJGIJHJEHHJAA@5.*+*,+,,+++347:;<<<<@?==7554427778CBDDC>>?CFEGDCCEJEJJFA=0*&&&'-(%%%)3223;HJJJJJGGJJDJIJHJGEFJJJJJJJJJJJGJHIJJIJJHHGE0++,4??=???FI@<<<FD41177-,&%%%*+39;CBC;>J>BCBGGA>;;<G>=>=?3??ADA<<<?BBCDEBDJJJIIHDEBCFIFEFJ9;CDA@ABDGG@8;<IB:99;FJ886721(()3((()1006??<=@=<;<?<;:==;;:66423>FHFJFJJFIIJEJH5444<55:=DCEJE7667EFJ;:::@>::<9;@BGFB8.../70.'
@Glass_T7V_12_D3_12_9_33
TTCGCACTATTTCTCGCAAATGACTTGGTTGAGTACTCACCAGTCACAGAAAAGCATCTTACGGATGGCATGACGGTCAAGAATATATGCAGTGCTGCCATAACCATGAGTGATAACACTGCGGCCAACTTACTTCTGACAACGATGGAGGACCGAAGGAGCTAACCACTTTTGCACAACATGGGGGATGATCATCAGCTTGATCGTTGGGAACCGGAGCTGAATGAAGCCATACCAAACGACGAGCGTGACACCACGATGCCTGTCCAGCGATGGCAACAACGTTGCGCAAACTATTAACTGGCGAACTACTTACTCTAGCTTCCCGGCAACAATTAATAGACTGGATGGAGGCGGATACGTTCCCCAGCCACTTCTGCGCTCGGCCCTTCCGGCTGGCTGGTTTATTGCTGATAAATCTGGAGCCGGTGAGCGTGGGTCTCGCGGTATCATTGCAGCACTGAGCCGGGTAAGCCCTCCGTATCGTCGTTATCTACACGACGGGGAGTCCAGGCAACTATGGATGAACGAAATAGACAGATCGCTGCGATAGGTGCCTCACTGATTAAGCATTGGTGAATTTCCCGCCTTCAGGTCAGCTGATACCGCTGGCCGCCGAACGACCGAGCGCCGCAGCGAGTCAGTGAGCGAGGAAGCCTGCATAACGCGAAGTAATCTTTTCGGTTTTAAAGAAAAAGGGCAGGGTGGTAACCTTGCAGGCTTTACAGGACTGCAGCGGCCGCTACTAGTAGGGAGACCGGATGAAAAAGCTGCCGTTCCAGGCCTTCGATAATTGGACTATGCCTAAACTTTCAAAGGACCAAAACGAAAAAAGACGCTTTTCAGCGTCTTATTGTTCGTCTTTGGTACCGAGTTATTAATATGCGCGCAGCGTCTGGAAAACCGAGGCCAAAAGACGTCGTCTTTGATGCCCGGTTGCGACTCTACAGCGAGAATTAAAATCAAGTCCGGCGCAGCCGGTTTGTGCCGCTTCCACGCAGTTATCTGCGCCTAAGCCCCCCGCCAGCAGAACGTTGCCAAGCGATTGACCATTTGATGAGTGACCATTCAAAACGTTCCCGCTTCCACCCTGGCCGTTGTCTAAAACATATTTATCAACCTGCTGAAACTCACGGCGGGCAGGCTTCACCGACGCTTAATGCTTTCCAGATGGCAACATGTGCTGGCAGAGCTTCACGCAGCGTATCGATATACAGCTGTTACTTCATTTACCATGCAGTTGCACTGCCGCCAGCGATAACACCTTAGCTTTGTCCACCACATCGGCAATATCGTGATTGCGGAACACGCCAACATACTGCAACGGTGCCGCAGCCATCACTTCCTGCGCCTGTTCAACGTTGACGCAACGCGGTGATGTCGCAACAAAAATCAACCCACCGTAAATCGCGCCCGCGTCATAAGCTGCTTTAGCATCTTGCCCACGCGTCAGGCCACATACTTTTATTCTCACCCAGCAACACCCGGCGCACGGCGGCGTGCAAATCGTCATGGGCCATCAACGCCGAACCAATCAGAAAACCGTTAGCGAAGTGGCTTAACTCGCGCACCTGAGCGTAAGTATTGATGCCGGATTCGCTGATTACCGTCACGTTGTGCCCCAGTTTCGGCGCAAGCTCGCGGGTACGGTTGAGATCGATCGACAAATCACGCAGATCGCGGTTGTTGATGCCAACGACCTTTGCTCCCAATGCAATGGCGCGCTCCTGTTCCTCTTCATTACTGACTTCGGTCAGCACCCCCATCTCCAGACTGTGAGCGACGGCGGCAAGCTGGCGATATTGGTCGTCATCCAGTACTGAAAGCATTAATAAGCGGCATCGGCCTGGTAATAGCGCGCAGATAGATCTGGTAAGGGTCGATAATGAAGTCTTTACATAAAATCGGCTGCGGGGCGATTTGGCTGACAATGGAGAGGAATTAAAGCTCCCCTGAAATATTTCTCATCAGTCAGCACCGAAATTGCCGAAGCGTAATGTTTATAAATGGCGGCAATGCGTGCTGGATCGAAATCATCACGGATGACGCTTTGACGGCGACGCTTTCTTGCACTCCAGAATAAACGCCGTGCGCGCACCCTGTAGCGCATCATAAAATCCTGGTGCTCGGCTGAACCTCATTCTGAAAACTGGCCAGCGGTTGCTGCTGTTTGCGGGCTTCTACCCAAATCGCCTTGTCTGCGACGATTTTCGCTAAAACGGTTTGCATCATCTCGTAGTTGTGTACATTGTGCATTATTAGTTCTTCGTTTCTTCTTCTTCCAACGAGAGAAAACGAGGAACTCGTGCGCCCGCCACTCGATCGACCAAAACAAAAAAGACGCTCGAAAGCGTCTCTTTTCTGAATTGGTACCGAGGTCCGCACAGGTGGATGCGGACCAAAACAAAAAAAGGCCCCCCTTTCGGGAGGCCTCTTTTCTGGAATTTGGTACCGGGTTCCTAGGCCACACGTTCAAGTGCAGCCACAGGATAAATTTGCACTGACCTTGGGTGGGATTCGGACTCGACCGCATAGCCTTCAGGAGTGAGTTGCAATACCAACCGACGACTTGACCCTGCCAAGCGGCACCAGATTTCTTGCGTACGCGATCCCCTAAGCCAAAGGTGGCACTCAGGGGAAGCGCAAACTGCCCTGCAACGGGAGCGTTGGCTTCATCGCTTCTTGACCCAGTCTGACTTTCTCCTCTTTCTCTAGTAAAGTGTTTAGTTCCCTCTTTGCGTCCTTCATAGCTTGATCCGAAAAGTTCTCTAGTAGCTAGCATAGTCCCTAGGACTCGAGCTAGCTGTCAACTCTAGAAGCGGCCGCGAATTCCAGAAATCATCCTTAGCGAAAGCTAAGGATTTTTTTATCTGAAATTCTGCCTCGTGATACGCCTATTTTTATAGGTTAATGTCATGATAATAATGGTTTCTTCTCAACGTCAGGTGGCACCATGGAATAGACTGGATGGAGGCGGATAAAGTTGCAGGACCACTTCTGCGCTCGGCCCTTCCGGCTGGCTGGTTTATTGCTGATAAATCTGGAGCCGGTGAGCGTGGGTCTCGCGGTATCATTGCAGCACTCGGGCCCGGTAAGCCCTTCCGTATCGTAGTTATCTACACGACGGGGAGTCAGGCAACTATGGATGAACGAAATAGACAGATCGCTGAGATAGGTGCCTCACTGATTAAGCATTGGTAACTGTCAGACCAAGTTTACTCATATATACTTTAGATTGATTTAAAACTTCATTTTTAATTTAAAAGGATCTAGGTGAAGATCCTTTTGATAATCTCATGACCAAAATCCCTTAACGTGAGTTTTCGTTCCACTGACGTCAGACCCCTTAATAAGATGATCTTCTTGAGATCGTTTTGGTCTGCGCGTAATCTCTTGCTCTGAAAACGAAAAAACCGCCTTGCAGGGCGGTTTTTCGAAGGTTCTCTGACCGGACTGCTTTGAACCGAGGTAACTGGCTTGGAGGAGCGCAGTCACCAAAACTTGTCCTTTCAGTTTAGCTAACCGGCGCATGACTTCAAGACTAACTCCTCTAAATCAATTACCAGTGGCTGCTGCCAGTGGTGCTTTTGCATGTCTTTCCGGGTTGGACTCAAGACGATAGTTACCGGATAAGGCGCAGCGGTCGGACTGAACAGGGGGGTTCGTGCATAGATTAAGCTGGAGCGAACTGCCTACCCGGAACTCAAGTATGGCGTGGAATGAGACAAACGCGGCCATAACAGCGGAATGACACCGGTAAACCGAAAGGCAGGAACAGGAGAGCGCACAAGGGAGCCGCCAGGGGAACGCGCCATTCTTATAGTCCTGTCGGGTTTCGCCACCACTGATTTGAGCGTCAGATTTCGTGATGCTTGTCAGGGGGGCGGAGCCTATGGAAAAACGGCTTTGCCGCGGCCCTCTCACTTCCCTGTTAAGTATCTTCCTGGCATCTTCCAGGAAATCTCCCGCCCCGTTCGTAAGCCATTTCCGCTCGCCGCAGTCGAACGACCGAGCGTCAGCGAGTCAGTGAGCGAGGAAGCGGAATATACCCTGTATCACATATTCTGCTGACGCACCGGTGCAGCCTTTTTCTCCTGCCACATGAAGCACTTCACTGACACCCTCATCAGTGCCAACATAAGCCAGTATACACTCCGCTAGCGCTGAGGTCTGCCTCGTGAAGAAGGTGTTGCTGACTCATACCAGGCCTGAATCGCCCCATCATCCAGCCAGAAAGTGAGGGAGCCACGGTTGATGAGAGCTTTGTTGTAGGTGGACCAGTTGGTGATTGATTTACTTTGCCACGGAACGGTCTGCGTTGTCGGGAAGATGCGTGATCTAAATACATTCAAATATGTATCCGCTCATGAGACAATAACCCTGATAAATGCTTCAATAATATTGAAAAAGGAAGAGTATGAGTACTCAACATTTCCGTGTCGCCCTTATTCCCTTTTTTGCGGCATTTTGCCTTCCTGTTTTTGCTCACCCAGAAACGCTGGTGAAAGTAAAAGATGCTGAAGATCAGTTGGGTACGAGTGGGTTACATCGAACTGGATCTCAACAGCGGTAAGATCCTTGAGAGTTTTCGCCCCCGAAGAACGTTTTCCAATGATGAGCACTTTTAAAGTTATTCCTTATGACGATATCCAGTATTGACGCCGGGCAAGAGCAACTCG
+
)())()),++*,'&&&&&'.166;=C=<<@ID>=<<><33.-1./;;88>@GIJDAA@>BBDGJJGJHJJGJGJ---((((,-10.//:;@@EFFEGJJHJJJJJHG:9:;JGJHFHIEEFFJJJJJHJJHHJE:3?>@>332)))(*+010,-+/0?EGDBBCFJEJ<<<FJHJJJ0001:333DB@=++++//*)))-.()****++++DIIHEJHEDGJJJGHEJJJJHHJJECEJJA?@<===JJJEGHFJEJFCGDHJE=:-*'')*,,'+*0/04556AA9EAD777:JEABAAEGIJJFFIDJDFC7(&&&')*0193::2BEJJJJHEHCBA?>>==;=?D<<<=@;*)(((&%%&''''&&%)%&&')+33/./--.-<>B;0::ACDFHHIJHJJJJEHHJFHJIC?=<99830,'''12221/))&%&&'&&&@ADEDJJIIEEGEGJFA?2,+*,(+($*=<>?>B97+C?>-,,())*BJBB?>@@===001GJ:86302DDDGDCDF@@AABB@A2++/4&%%&&(+,,0//.-(%()*,,<@5333FG8888??=>---(**%%%%-+&(((,,,>/---023235:EFFEEEDB***+1557:<?====////97/&'6ACCJID@;;;@DDEGGJEGJJBA@HE?@@@GHGJECGEEHEDDFHJIEDEFIJJJGHJCFHJIJJH999>@;66*''$%'&&((*,.33,,,-,,0001669:?>@DGDB>4(&&&'''5-**+'&&%&(,-0//''%%%$%&$'''&%&--+*--)(()*((''')''')**2.--+(><BJJJJF;:9==3336@><;9534:<@AAEHJEF=<=;?>899:8<=GB@@AJGIECBDGFFGGGIJJJJJDA@@CED@A>>AAJIJJJJGJGIIGABDEJGC330/02677@JDGFEB>?4334767::;EFFHH3333?IJECADCJJHDDJFEGJJGJJJHCBBDB=>43,+,,64712DGJHHHBCBFI>99;977<=:=7DFDGD@DBGIJJDDJGGFJGJJIACDDHJCJEDDE.--(''(''''+)(%%'(1:110''(3@A@<=>CB>@78EJGFJIJIJ?>?HH<<8778795500,,,-857::<A:,,''%&&&&''((+,+,023==7778?@HCD?<;:=@FFDFFFDDGDEFC?=><<>HGGHGJJIJJHJJIJJJJIGFEHI?><:;?CF>>656791110*,*';ACAA@@CB<<<=BEA@>;<<=DECFEEFA?A8==@ACACFEIFJEJHEIEEJJJJJJJJGEJJJIGHGEIJ6566?>>@JJJJJEJDJJJJGEF@?A<<<==HE7667EIJJJFJJJJJJJJJJJJIJJJJCFJJJJHJGJJJJHFJIEEG?>98---:;;AFDJFDJB5334BBCDHGGE?A@@IDA@BJJ;;:JEEHGGJJFGJED8889ICFFJJJJJJEECB?>42299;>=?CJD>AA>?@@FJJEIJIIFFEFHIJJHJHJE==>?DDFDIGIJJHJJIIIJAB@?CDEI@??AIJHJJJJJGG945?@EJJFGHEJJ<>=@JIJGJJJGJGJGJ==---0-*(')*.445<DJJFBC@?@AHEDB:@;<<<<JIDDC;>?;:65>;222443..--,++).11566756*)''(+..14----(''(BCB?../08@@AA;:::JJFJDJF7667ABEIJEBFDA><+++,:9:<JGHFFCBGGEEHJJ@C=99?=9:9755''''3-.11:9:922226:55564477<<<DH??@BFJFIIFFHGCEDFGFGJGJJJJEFJFFJJJJJJJIJJJJJHJGHIJ886...,+**%&&)2323245403&&&%%%&*&%'(,-.,,./:9:EJGFGJJHIFEIJJJJGJJJGJJJIEJHHHJJJHJGJJJJJGJJIEEEE9999=<>++++2++)(')+(('(*,))))+++/;=>>9::34>33JJFJFJJECJFIGEFJJJHJJIJJJJJJJIGIJJJJJA@52>BBFJEEEHCDA?;;;43222*((,..89978&%''&%%%'')/*1DEGFEJJJJJJJJJHGHHHJHGDJJJJJIJIHHJJJJHJJABCEH=0CA53335**&&($%'+'%%%%%%%----98?3111DE;;;;<HHJJJIJGIJIGCB@@BCJHEHECJJEGE>FJFHDGFEFGCJFFIJJJBAACGEJJJIJJJFIJJIJJHGFJJJJJJJEEJJJJBDCBA99,,,,-,,((((('%%%$(%%&&''()*++2,,2,-8@GIFC<AB?BJAJFHHBCB?:G+++-,)''&+&(,+**++.00+,,+,-..01+%%&),**)(&&);<ACCD>>??JFEGGFFDEC<;32111+')*+(****)(()*)(()/25=@EFECFHIJ>7569;??J@)))0BDDDIEGGJJ?==E>>>>EFEEECC>:=<:<1.)(.-+'))((('%$$$###$'129,,,.//00899@BF<<<?=@<<DEEEFFFIJEJCA8,+'%%'%&*-33358533633:<886757;<ABB@AA86779A?:31++('&)')&%$$$%()/118886;>BDI;8735@???ADEBBCFA@889:5@>?;;;;331167DB>>:CFDFFEJDFB?))))57=FJJJFHEEGHIJJGFEDBDJ@???BABIGFJGFDDDCJ871--*'%&+%+2691-**,'&$$$+,446>>>@C<JA@DCDCGHEJHJCBBACJ@JEJ99??7AIEGIBC=?ACACC6)))*<<:;?BCFE>D?@@ABBBFCB@?@????>>=<@>=;991///21'(224GGDDHJGJGGFJJGIJAGBB?>?>?1435::DIEFFCABE<@BBFBJA76446741239:<CCACGJHJJJHIJGJIBHCEFJJJIJJJJJFJHJJJGEEJJGIJJGH;8AACJBBBAFJHJJGIJH@6/))))*>;9:=:995-,,+,./;?GC==??@BADFHEHFGJJIHJJHCA>6:6788;=4000/00/***-(((+4,206@AFIJHJJJH?999;JJGJJJJJBCBBJJJJJDJEJJDFBBBB422766++,,4447;:7767&&&&''&&&*-.-+,*')*)**-)&''):;;<=@@?@CJJGGDJJEJHJJJJJHJJBFJG;::<?@JJJFGJJGF?<??111374444B?@@BHGJJIJJJDBAECJ=<?AF:FEECEB>AA?A@AB?1+)*+.3***;A=5334?@GAECEEG0-//67EJGIDCFIJAB@<@@GJJJJJEJJJJFEJE@JC@::=?IGCBA@@1001::AB2112:99HFEJB<::>=JJJJJDEJJJCD@C;IG777:JE@7766656A@>????JJJ<>=>=<=;233499++*&&$$&&''*.1,,-,,++++--((*()((/3----;<5:87,,,-CCDCHCDCBEGJAADC;21+*+.43346?JHB::862.+%%&%%*++001,--/?>:9<9<CDGCCHCGJIJJGHD@?BBEDGDBB@DEJ>>>3333;@D:9745@--*&&(0//66000132234-,,,141112ADBD===DEJA<<<=+42016=?@@JADDDGBA@DGFB?==JHFDGFGIJGDB>A:HEDD:136>;<BAA?5554653+**(*+234169>A???310)(&$'*''''(((-98/.-+,,-3--,*)++***,0./EFHBAB;<<=EHDDJ80B=644-&$%$%&''..000067/../689::?>??JJHHFJH888333FFJHGGHIHIJJHJJJEIFIJHGEJGFGFCBCBDA?A;:10(&%&01522,,,,3110/&%&$#%''((01118@AEBJDJJJGGDHJHFCDC<=;;<=788:HEFJJJJJJJJHJJJDIGGJGJHEFJ=:9:<JJJHJIJJHGJABA@AEEDHHECCCDJGJI55//03B>=;97889?EECHJB00/2////;455<?G@A5540+''=<<::,)((.(==GDCCEBA@><<=43.,,,.8??=?CJIG?@@@FJIJEGGDEEGDED)(()AGJJ7/..)))+967CBCGD<:::964/.-)'+4696..,++))(05770++77::JBFJJJIJJFFCJJIIJJHJGJFJJJJJGHIJJJGJHJJADJJHJJJJJGGJJJHJHJ==>)'$$'(('**+0,+++=@FGGGJHIJJGEEDGJJIIHJJEBBBFEGJFJJIJJJFJJEJJJJJJJGGHJJIGJHIJIJJIJJJJJIGJJJJFJIJJHIFJGJIHHJGGJGJGBCBFIEI>?>?IJIFJJGJHIHEEJ9999>0../*&&&+,(%&'&*(&&'0/6>@CCFJJH=<=>B@>>=@=<<<BBBA??=<<10--55BADJGHHJHHGJJJJJJJJFJB@AEC3343887D:::<A><:8:66:;>C7551100334459:4AHJJJJJHJJJHJ?=(''(*-))*217774676>GJEBGEDJGBFGEJA?JHJJJJJJJEHGB@A?C?>AAJEGFA+)**@C<;;;FJJJJJJJJJFGIJJJJJGJHIIJJJHJJJJJ@=>7///.----(&%+*+,-89@>?BECB@?@F?>>>?;8677899:FDDCBAA@?5/))@GJJJJJE@?6@6>;<<=??;899:JCA2<AAEH;:::GJCDHGGCB?<3++,))))%%%$))*-/./0,+,-01'(9<?BAFGEB;:<?@(((**&
@Glass_T7V_12_D3_12_9_34
ACTGCCGCCAGCGATAACACCTTAGCTTTGTCCACCACATCGGCAATATCGTGATTACGGAACGCGCAGCATACTGCAACGGTGCCGCAGCCATCACTTCCTGCGCCTGTTCAACGTTGACGCAACGCGGTGATGTCGCAACGAAAATCAACCCACCGTAGATCGCCACCGCGTCATAAGCTGCTTTAGCATCTTGCCCACGCGTTAGCCAGGCCACATACTTTCTCTCACCCAGCAACACCCGGCGCACAGCAGCATGCAAATCGTCATGGGCCATCAACGCCGAACCAATCAGAAAACCGTTAGCGAAGTGGCTTAACTCGCGCACCTGAGCGTAAGTATTGATGCCGGATTCGCTGATTACCGTCACGTTGTGCCCCAGTTTCGGCGCAAGCTCGCGGGTACGGTTGGATCAATCGACAGATCGCGCAGATCGCGGTTGTTGATGCCAACGACCTTTGCTCCCAATGCAATGGCGCGCTCCTGTTCCTCTTCATTACTGACTGGGTCAGACGCCCAACATCCAGACTGTGAGCGACGGCGGCAGGCTGGCGATATTGGTCGTCATCCAGTACTGAAAGCATTAATAAGCAGGCATCGGCCTGGTAATAGCGCGCCAGATAGATCTGGTAAGGGTCGATAATGAAGTCTTTACATAAAATCGGCTGCGGGGCGATTTGGCTGACGATGGGAGAAATTAAAGCTGCCTGAAAATATTTCTCATCAGTCAGCACCGAAATTGCCGAAGCGTAATGTTTATAAATGGCGGCAATGCGTCTCGATCGGAGTCGAGTCACGGATCACGCCTTTTGACGGCGACGCTTTCTTGTACTCCAGAATAAACGCCGTGCGCGCCCTGTAGCGCATCATAAAAATGTCGCGTGCTCGGCTGAACCTCATTCTGAAAACTGGCCAGCGGTTGCTGCTGTTTGCGGGCTTCTACCCAAATCGCCTTGTCTGCGACGATTTTCGCTAAAACGGTTTGCATCATCTAGTAGTCCTGTGTGACTACGTATTTAGTTTCTCGTTTCTTCTTCTTCCGACGAGAAAACGAGGAACTAAGCGCGCCACTCGATGGACCAAAACAAAAAAGACGCTCGAAAGCATCTCTTATGAAAAATGGTACCGGGGTCCGCACAGGTGGATGCGGACCAAAACGAAAAAAGGCCCCCTTTCGGGAGGCCTCTTTTATGGAATTTCGTACCGGTTTATTAGGCCACACGTTCAAGTGCAGCCACAGGATAAATTTGCACTGAGCCTGGGTGGGATTCGGACTCGACCGCATAGCCTTCAGGAGTGAGTTTTGTGCGATCCCAACCGACGACTTGACCTGCCAAAGACGGCACCAGATTTCTTGCGTACGCGATCCCCTAAGCCAAAGGTGGCACTCAGGGGAAGCGCAAACTGCCCTGCAACGGGAGCGTTGGCTTCATCGCTACTTTGACCCATCTAGTATTTACTCCTGTTCTCTAGTAAAGTGTTTAGTTCCCTCTTGCGTCCTTCATAGCTTGATCCGAAAAGCTCTATTAGTCTGGCTCGCATAGTCCCCTACAGACTGGCTGACTGTCAACTCTAGAAGCGGCCGCGAATTCCAGAAATCATCCCTAGCGAAAGCTAAGGATTTTTTTATCTGAAATTCTGCCTCGTGATACGCCTATTTTTATAGGTTAATGTCATGATAATAATGGTTTCTTAGACGTCAGGTGGCACCATGGAATAGACTGGATGGAGGCGGATAAAGTTGCAGGACCGCTTCTGGCTCGGCCCTTCCGGCTGGCTTTAGTTTATCATAAATCTGGAGCCGGTGAGCGTGGGTCTCGCGGTATCATTGCAGATCCGGGCCAGATGGTAAGCCCTCCGTATCGTAGTTATCTTACACGACGGGGAGTCAGGCAACTATGGATGAACGAAATAGACAAATCGCTGGATCGGTGCCTCACTTGATTAAGCATTGGTAACTGTCGCAACAAGTTTACTCATATATACTTTAGATTGATTTAAAACTTCATTTTTAATTTAAAAGGATCTAGGTGAAGATCCTTTTTGATAATCTCATGACCAAAATCCCTTAACGTGAGTTTTCGTTCCACTGAGCGTCAGACCCCTTAATAAGATGATCTTCTTGAGATCGTTTTAGTATCACGTAAATGTCTTGCTCTGAAAAGACAAAAAACCGCCTTGCAGGGCGGTTTTTTCGAAGGTTGCTCTGACTACCAACTCTTTGAACCGAGGTAACTGGCTTGGAAGACGCAGTCACCAGAAACTTCTGTTTGGTTCAGCCTAACCGGCGCATGACTTCAAGACTAACTCCTCTAAATCAATTGCCGGTCGAGCTGCCAGTGGTGCTTTTGCATGTCTTTCCGGGTTGGACTCAAGACGATAGTTACCGGATAAGGCGCGGCGGTCGGACTGAACGGGGGGTTCGTGCATACAGTCCAGCTTGGAGCGAACTGCCTACCCGGAACTGGAGTCTCACAGGCGTGGAATCAGACAAACACCGGGCCATAACGGCGGAATGACACCGGTAAACCGAAAGGCAGGAACAGGAAGCACACCGAGCCGCCAGGGGGAAACGGCTGGTATCTTTATAGTCCTGTCGGGTTTCGCCACCACTGATTTGAGCGTCAGATTTCGTGATGCTTGTTAGGGGGGCGGAGCCCCTGGAAAAACGGCTTTGCCGCGGCCCTCTCACTTCCCTGTTCCATCTTTCTTCATCATCTCCAAATGTCCGCCCCGTTCGTAAGCCATTTCCGCTCGCCGCAGTCGAACGACCGAGCGTAGCGAGTCAGTGAGCGAGGAAACGAAATGTCCTGTATCACATATTCTGCTGACGCACCGGTGCAGCCTTTTTTCTCCTGCCACATGAAGCACTTCACTGACACCCTCATCAGTGCCAACATAGTAAGCCAGTATACACTCCGCTAGCGCTGAGGTCTGCTCGTGAAGAAGGTGTTGACTAATGCCGGGCTACGAATCGCCCCATCATCCAGCCAGAAAGTGAGGCCACGGTTGATGAGAGCTTTGTTGTAGGTGGACCAGTTGGTCGTCGAACTTTTGCTTTGCCACGGAACGGTCTGCGTTGTCGGGAAGATGCGTAATCTAAATACATTCAAATATGTATCCGCTCATGAGACAATAACCCTGATAAATGCTTCAATAATATTGAAAAAGGAAGAGTATTAGTATCAACATTTCCGTGTCGCCCTTATTCCCTTTTTTGCGGCATTTTGCCTTCCTGTTTTTGCTCACCCAGAAACGCTGGTGAAAGTAAAAGATGCTGAAGATCGGTTGGGTACGCGTGGGTTACATCGAACTGGATACTCAACAGCGGTAAGATCCTTGAGAGTTTTCGCCCGAAGAACGTTTTCCAATGATAGTTTAAAGTTCTGCTATGTGGCGCGGTATTATCCCGTATTGACGCCGGGCAAGAGCAACTCGGTCGCCGCATACACTATTCTCAGAATGACTTGGTTGAGTACTCACCAGTCACAGAAAAGCATCTTACGGATGGCATGACGGTAAGAGAATTATGCAGTGCTGCCATAACCATGAGTGATAACACTGCGGCCAACTTACTTCTGACAACAATCGGAGGACCGAAGGAGCTAACCGCTTTTTTGCACAACGTGAGATGTGGTGCCAATTCGCCTTAAATAGTGGGAACCGGAGCTGAATGAAGCCATACCAAACAACAAGCATGACACCATGCCTGTAGCAATGGCAACAACGTTGCGCAAACTATTAACTGGCGAACTACTTATTCTAGCTTCCGGCAACAATTAATAAGACTGGATGGAGGCGGATAAAGTTGCAGGACCAGCTTGTCGCTCGGCCCCTCAGGCTGGCTGGTTTATTGCTGATAAATCTGGAGCCGGTGAGCGTGGGTCTCGCGGTATCATTGCAGCACTGGGGCCAGATGGTAAGCCCTCCCGTATCGTAGTTATCTACACGACGGGGAGTCAGGCAACTATGGATGAACGAAATAGACAGATCGCTGAGATAGGTGCCTCACTGATTAAGCATTGGTAAATTACCGCCTTTGAGTGAGCTGATACCGCTCGCCGCAGCCGAACGACCGAGCGCAGCGAGTCAGTGAGCGAGGAAGCCTGCATAACGCGAAGTAATCTTTTCGGTTTAAAGAAAAAGGGCAGGGTGGTAAATTATTGCCTTGCCGGACTGCCAGCGGCCGCTACTAGTAGGGAGACCAGAACAAAGAGGCTGCAGGGAGGCCTTTCAATAATTGGACTATGCCTAAACTTCGCCAAAACGAAAAAAGACGCTTTTCAGCGTCTTATTGTTCGTCTTGGTACCGTATTAATATGCGCGCAGCGTCTGGAAAACCGAGAAACAGAAGCGTCGTCTTCGTGCCAGTTGCGACTCTACAGCAGAATTAAAATCAAGTCCGGCGCAGCCGGTTTGTGCCGCTTCCACGCAGTTATCTGCGCCTAAGCCCCCCGCCAGCAGAACGTTGCCAAGCGATTGACCATTTAATAGTGACCAGTCAAAACGTTGCCCGCTTTTTCCACCCTGGCCGTTGTCTAAAACATATTTATCAACGTGCTGAAACTCGCGGGCGGGCAGGGTTTCACCGACGCTTAATGCTTTCCAGATGGCAACATGTGCTGGCAGAGCTTCACGCAGCGTATCGATATACAGCTGTTCTTCATTCTT
+
DFGGHGFGJI@@@IJJHJJJJFJJJJHJJJJJJIGJHJJJJJEFJHJHD;65*)-,%%$$&&)((()*))**/...2??@BJJDDBAC88899@BBB954@>@CHIIJJJJHJFIFJFIJHJG2222B>>A@@A:;534'&'+3322236785635557'&&(0/..-.86889EDJJIJIJJ2//=7<=5666G>CB?8ABCAB,&')(()08AFCEEJJ;9=44**>>JIJJFJDGEFJJJHGFBJEF***'''&'&'50/0/11.////115--0/5523-((4@A8778BBAJJJJJJIJEGHGGJFJJHJJGDA@B4232:8786117;<JEACC;::322110+,005.,,,,.)*..9:DEDFFJGCB<9=623857D@:::FJIGJGFD@@>@EJCB0000)%%%''%&)**++))*+*(''+.001?@CEGIGHEDBEEJJJJGFGIIIJJGJECBE5556F999-,,'(((;111BIHDGJEHC5...)***+,2/0/00+)&&%%&('(()))*:<DFJIGIIFI@<<=776:;,****;<>;::86655;32256><FCFGJFGGEJIJJJJHJJJFFFGCBBADJDGEJJJGJJJJHDEA@@?AB>?:2.((,/111IJJJJJJIIFHHGHJJJJHJEJ.+.3645:BB7+**+:-+++JJFDF?A@?BCHC?100.24C756778445645**)',35;@>97833:11CHIJGDHICFDGGDDEJJHHHDDDIJJJIJJJGGIJEDFFFJFC978:@@AJ11--)$$$$%%%'&%$$$&%&**)&'+,,,->?E<:667JFJJHJIFJIH@@8852238;>EJGJIIJJA@@?B=9)**)))/<><<>?@;;98;8998::/0+)*())((('(&*---39;::?A8878DFJJIJEHHJJJEJJIDFJB:9/.,(*199:FGJEGJGHA,,,,@>??GJHJFIGJJFJGGJHJJGJHJIJJGJEFEFFJJJJC??>><;;;>??GGFG>1(&$$#$###$$$%%653087//:J@EH5DF<>>:9))('(,03:??CGFHHJHEA888<<<<833553442555:*))63('';?>?=<5555322589(''),,/)++,28:..(()()(&$%%%''&&&)-.004434830/,-879<D@)))-:9432,310//22-568BDF@BC/../>*)&$&&'**&*+.6>A>=@A@CA@AGIJEFDDCDE@DBCJJHHEJHGJ6556GBB97????C?86665333249666778-,,.8;6556C6667AA?AAA*)))14-**,+++++,/0('(')))65/,,,----1(((()...'''&-&'(6;BABBCA>56884BBDJHBD))))EGJG>=>E;9:;EIJJJGDEA8)())BC<7766//0,,,,87779778?B@AJCEDEAADBJJJJJCCEJFCDB=?>=:0000,,,,--.01114:111.<887799AJEJCJE>52374@@?((7,788C<CA544'&&&((&&&-,,.100**)(''*((+*&&&**+))(,)*++,645-+&&&)/('*,,,,,-@;98....9:===E;;;<(((*422&&..0012***))*0,,,*)+,-43/.001::<A?@JEDFHHFJGJJJJIJJFEGIJJJJJ5556<:<<EHECCFGJHJJHJJJIGEJHJJHJJJ=<<==431))+++721229;AA=@@<=BACCJF==>>BA>AJFEHGFJJHJCBB>@@30./3334****22/'''6466955.'*&4/2/+',-*&%%&('(&$%&$$%'../97777BB.../>?8788???:;;;JD@;0//./-(&$$%&(,/64987./.;@@CA@?89';:>;99,,,,-:+))&*8;556000442046???766989))))4333?;;?=8667''''&$$&)('(%$$%'''''+-+(%(4ADJFF>??>DDDCDDEG4)'&''))(%''):;;;ABEDJJHIC0/****89>>EDJJHBCA@DJDGJJIIJGJJJEHA@>>>9,-:;:;<.''(())35;676-,,,=;9<<=JEIJFJJJJIIJHEJIJCCBD?D;2&&24@;JHBEDICBA@98889AD@+6@?>>>C322290+,,'431000//48('(3/-&&%&'&&'+++,.-11(((*,(&'''(),ADBCCBBBAHHEHJJFJA@@??:BA1***+0('$$$%())(()6:8CAD<9:;:FGIHJFEGFHJFJHGJDA31.0/0-,(('&&&'&&%%%/+*)%'%&%%%&&)+10031().1487,,,-0.-,-'%%%+20''9:;;EDC000362224///-/,/.+*+**,>=@@CJJFEFDGGDDECHJJDEFAA;;>4CB@??@>/--/..01/../2-+%*)>A@??C@@&&&&'')(''(7337;999FJJ;;;;FHHJJJHHJ;;?<;;72,,:DI::::JEJJGJFDB:D>;984-++,%%$%&%(.*,3.-,...&%%&'&&&&'(&(,,-++++511124444BDBCEB>?FFGHIEAAA>DIJFCCA?:.-('((&&''(*(''%%$&)(,./>BA<632)))))./.++/0-4110('&)*)*,/BDFD@@@AJHJD@.../B8DIFDFJJJFHHIFJHACBA62.'&%$%&*531/-**+)()'()224AECAABC>:;9;C4433448521//1<==@=?322,)''(''&%&'%('((,+,))-.:?<<;:1--412FG9998=<>=76666D>EB<?CEIFICFD?=<<..21002015...////./014666,++*&+)%(&&('&%$$'*+*,24999411249:JFJJFFIGJEIIFJJJD=710//00?>?JFGHDGCBBB>>776:>>@DDEHIJJIHJHGJGGJJEJE;;;<9,*+119EJJGJHJJHECC98:9GDEB@@A,,,,0))))'&*00320.299920.'&++(('%&'%&&)))'$$%(((((6878==>?@=;998714232.('.))279:?AGDG777?DFFIJJJGJJFGJHCBA@GHEB@200.))'()+589EGIJFFIFDJEJJFGJIFFFEDDDEDIHGJJGDJJJJEGEEE)(((777JJJIJEIIJHJJJJHHFGD?<<<1..))),.-,,,..0114=CHJJIJJJJ=00/.///0/-124JIFFJJCEA?630&%(+-('**)***,./9::967657-((459BA?@ABBCDABHGEGDHFFCBGDHJEGJGJJJJJGJJHEJJJJJGDDFFJGJFIJGC?>@DB=;966211-))'%%%&)**-.-(*()(+,>B6::;B@<;;</..++,)))333>B87721136))))**37:;?ED<877-*/.1./-2455==D=?F?<:&$$&++.51000775667CCFHHHHECJFFGCJ<=@6JJ9999JJJC??CF@A@@E@?>?J???>IGCCEEFG5434;753..,-00?DCHEDE>?@@===>D>===CEBBAB<<....;FGE:;:9><>CEJJIJJC>..(&&'((()((...---+)*/0688::8;:BHIFFCDDCEIJ<<<554./)))(''&'/13000977=+++'''&**+.+&&*)-.>>?;0/..?D7A@ACBHECBBC>=?'''&'+-*($$%%&'%%%,*/:<=?7773&&&')+.111-,,622313ACCIGEJJJJJFHJGG))))*)*''')855+())<=><HCBCAFFGJDAAAA@ABGGADA@4458331234DJBAF>?=<E@<:;3****)()32./07?BJI@???0//0.*+,/++-.(''(.+((((*+''(*&'''.0220-))++'%%'20,,,/3.,)()--9::?EJDJGJJJIGHHGDIFDABCJECJFJC?:;321/''''''&&&&((1456;:::9:2212;:<FGJFJIJJIJJJJJHJJJJGJGAFJIJJJA@@@FFIFJFIHA@@)))B:54611?@9999EFCDEFJJGGC>>JB;:::9888;>=>;;:;??=>JJGFJJJJJJJIJFJHEBCD7GEJJHJJIJJEFEJGJEJGJBACCJJJJGIGJEJFEJJIJHIIEGDGFFFEHEEIJJGFHDJD=<5323134732258?@><<;;ABHECJGJJGFJABBAFIHJD>>:<B@@BDFBFJJJGFH@>?@?333'&%%%$$%&'))+&&&&-./11**()4;IID@A@AC7++++++,>7556++))*-)+*'&()'%%&(-878757:75$$$$()'*'&&&&&*$$%%(*0..&$##$$%&244469DCCHAA///.55-,,,///---22.--*)**-.&''%&&$%&)*7;BEDFIHCGFIJJCDABHIFFA@<74-+*+&&$$%%%&$%&'(()/**((,.)***)(''(//346FGDADHJGEFADHJJEFFGJH@@@@EHECE5522*',+++(+++08489:<=>DCEGE@@JJHB<<?@BD;EHA??>877<AE?<>>5@@AJJJEJJFHGHJJJJIJIJJJJGHJJJJHJJJJJJFGJEJHHBA<0))))93467<CAG>:94)((())*588:7****574544545..=FJGHA@@?BA?@@@@;::;<96,++.-;=AGFJJJFFGJJJHG?IJHJJJJJJHJGFIJJIJJJJIGEEFADHJJIFGHFHEHJJJIJHHFFCFDE=.**')))'(%
@Glass_T7V_12_D3_12_9_35
GGCGGATAAAGTTAACCACTTCTGCGCTCGGCCCTTCCGGCTGGCTGGTTTATTGCTGATAAATCTGAGGCTTACGGTGGCGTTGCGTATCGCGGTATCATTGCAGCACTGGGGCCAGATGGTAAGCCCTCCCGTATCGTAGTTATCTACACGACGGGGAGTCAGGCAACTATGGATGAACGAAATAGACAGATCGCTGAGATAGGTGCCTCACTGATTAAGCATTGGTAAATTACCACCTTCGTGAGCTGATACCGCTCGCCGCAGCCGAACGACCGAGCGCAGCGAGTCAGTGAGCGAGGAAGCCTGCATAACGCGAAGTAATCTTTTCGGTTTTAAAGAAAAAGGGCAGGGTGGTGACACCTTGCCCTTTTTTGCCGGACTTGCGGCCGCTACTCGTGGGAACCAGAAACAAAAAAAGGCCCCCCGTAGGGAGGCCTTCAATAATTGGACTATCCCCTAAACTTCAAAGGACCAAAACGAAAAAAGACGCTTTTCAGCGTCTTATTGTTCGTCTTTGGTACCGAGTTATTAATATGCGCGCAGCGTCTGGAAAACCGAGGCCAAAAGACGTGCGTCTTTGATGCCCGGTTGCGACTGTACAGCAAATTAAATCAAGTCCGGCGCAGCCGGTTTGTGCCGCTTTTCCACGCAGTTATCTGCGCCTAAGCCCCCCGCCAGCAGAACGTTGCCAAGCGATTGACCATTTAATAGTGACCAGTGAAAACGTTTCCGCTTCCACCCTGGCCGTTGTCTAAAACATATTTATCAACGTGCTGAAACTCGCGGGCAGGGTTTCAGCCGACGCTTGATGCTCCAGATGGCGACGTGCTGGCAGAGCTTCACGCAGCGTATCGATATACAGCTGTTCTTCATTACCATGCAGTTGCACTGCCGCCAGCGATAACACCTTAGCTTTGTCCACCGCATCGGCAATATCGTGATTGCGGAACACGCCAACATACTGCAACGGTGCCGCAGCCATCACTTCCTGCGCCTGTTCAACGTTGACGCAACGCGGTGATGTCGCAACAAAAATCAACCCACCGTAAAATCGCGCCGCGTCATAAGCTGCTTTAGCATCTTGCCCACGCGTCAGGCCACATACTTTATTCTAACCAGCAACACCCGGCGCACGGCGGCGTGCAGATCGTAGTGGGCAGTAGACGCGAACCAATCAGAAAACCGTTAGCGAAGTGGCTTAACTCGCGCACCTCATGGTCATTGTCGTACAGATCGCTGATTACCGTCACGTTGTGCCCCAGTTTCGGCGCAAGCTCGCGGGTACGGTTGGGATCAGATCGACAAATCACGCAGATCGCGGTTGTTGATGCCAACGACCTTTGCTCCCAATGCAATGGCGCGCTCCCTGTTCCTCTTCATTACTGACTTCGGTCAGCACCCCCATCTCCAGACTGTGAGCGACGGCAGCGGCTCGGCGATCTGGTCGTCATCCAGGTTCCTGAAAGCATTAATAAGCAGGCATAGGCCTGGTAATAGCGCGCCAGATAGATCTGGTAAGGGTCGATAATGAAGTCTTTACATAAAATCGGCTGCGGGGCGATTTGGCTGACGATGGGGAGGAAATTAAAGCTCCCCTGAAAATATTTCTCATCAGTCAGCACCGAAATTGCCGAAGCGTAATGTTTATAAATGGCGGCAATGCGTGCTGGATCGAAATCATCACGGATCACGCCTTTTGACGGCGACGCTTTCTTGCACTCCAGAATAAACGCCGTGCGCGCACCCTGTAGCGCATCATAAAAATGTCGCGTGCTCGGCTGAACCTCATTCTGAAAACTGGCCAGCGGTTGCTGCTGTTTGCGGGCTTCTACCCAAATGGCCTTGTCTGCGACGATTTTCGCTAAAACGGTTTGCATCATCTAGTAGTCCTGTGTGACTCTAGTATTTAGTTTCTCGTTTCTTCTTCTTCCAACAAGAAAACGAGGAACTAAGCGCGCCACTGGATCAACAAAACAAAAAAGACGCTCGAAAGCGTCTGTTTATCCAAAAATGATACCGAGGTCCGCACAGGTGGATGCGGACCAAAAACGAAAAAAGGCCCCCCTTTGGGAGGTGCCTCTTTCTGGAATTTGGTACCGAGTTATTAGGCCACACGTTCAAGTGCAGCCACAGGATAAATTTGCACTGAGCCTGGGTGGGATTCGGACTCGACCGCATAGCCTTCAGGAGTGAGTTTTGTGCAATACCAACCGACGACTTGACCCTGCCAAGCGGCACCAGATTCTTTGCGTACGCAATCCCCTAAGCCAAAGGTGGCACTCAGGGGAAGCGCAAACTGCCCTGCAACGGGAGCGTTGGCTTCATCGCTACTTTGACCCATCTCATCTTCTCCTCTTTCTCTAGTAAAGTGTTTAGTTCCCTCTTTTTGCGTCCTTCATAGCTTGATCCGAAAAGTTCTCTAGTAGCTAGCATAGTCCCTAGGACTGAGCTAGCTGTCAACTCTAAAGCGGCCGCATTCCAGAAATCATCCTTAGCGAAAGCTAAGGATTGCTTATCTGAAATTCTGCCTCGTGATACGCCTATTTTTATAGGTTAATGTCATGATAATAATCGTTTCTAGACGTCAGGTGGCACCATCAAATAAGGCTCAGATAGAGGCATCGA
+
/+)'**&%%&%%%$###('''/1479:FDJJJJHJJIJHJJGFIFJIHGJJHGJJJIHJJJGFJD?*)))((1-*'''))&*++('%%&)))11>AJJJJJJHGGJFJIFFFGIDA5446578@CBHEAA98?7EDJJGGEJDEJJBABBJHHJGBABJG?>?@FGF<;;@;<1112????/..@?****-))))?@?DGEED>;:;:311D=<;8?JJHFJI<<;688=C@@@<98***00((()9:;CCGEHIJGHJJJJJJJFJJJJHIJGHIGJGJIJIHFIJIJH@5555@AAABBGDJC@>=6656=BCACBCCCF999;DB?<68504=B>>>GDCCCDGDHGDEIHJJFGGGJ??@;:(6==?;;9>C71+(11363,+*//<4335<>'''&))8-,&689776422:CBEGE>988<>98..?EBBBADIE<;;;@B7GB?@>??>@@>>D77A<<<<AECEEJJJDDGIGBBBGJJJJJFHJEHFHFAAA11107684112./224768@AADB6666::::BCBDECBFCBJJJHHDIJD?CJJJJB8879F<8879910(('')*))-4-,,+,,,(,+++*)))*,*)*+++*%%',&'','''67<8677ACFEEE<9:;935/0.,,+*(''826<@112426=?ABFHEB34CBJHBIF?=303777740553)01124A==>?IFGEFFJJ>=>54443432..'%%&.469:/.1'678>>=?A>=FDE75333:7655>JJBA@AEA@@?>???B@B??GDJIB100-//11711134.-)&&%&&'3/&%%(2,+**-;=((//)(''((2566EFFHHIGGEJIJJJJEGFJJJJFJJFI?55BBIJJ>GGB;==77668;E??>>AADJGGJHJFJJFHHIFJFJ640-7(--/;<5654/.*)),.89<>DGHGEDDCDJJIA@A?EJGJJ><;7@A;;;<EEJJJGJJJGJFCCBGBGGJD2222BB6>??A>9=<DBBBDJJJ;;;:;..3=JHEDEGJJGCCBBCB?B?C2229889@673.421.//078.,+'5897777<;=CC?==:)664477<44ED7;;;?>>?AFECFCHJJDDC:1>=55334213,+//7:==:=>EFCD>>@AJFBB9>*'))*--&'''(20)((%%&')/()/*5---((''.0?>;;;;200/353/)))**)26;0033:=<>?&&&$$$$%$$$$$$&&'%%&(&'./>>>>BACCJJJJIJFIEAB?CAB?7790---@@AAGEH><<9:=;@@8835.&%%'/,)()..../***+0//040.//@?CCBFJDDACHJJHEFFCFDEJJJJIGF@DEJFJFGJJ>>>55116671*;=JDJCFGH<<;::4556BEDAAAA@:::....6422,,,951'''EF@??>322*((',,.--.))))+++(*+,9BAB?>?:=01/'')'%&+47;;----..-----(''.:5445;=>?@88854320//135673**+-../?DG@JC<53225899CFEFCBDJCJJFHJJJIJJJJJJJIIEGJCC@98//007-'&&&033BA89833132112..''.67BDHJJJJFF;8?>BJJCBDA@AA....10121-++*-;CEGIJIJHCDEDGACDCHJJFJJHJJJJJFHHH9888?===ABCEGJFDCCGJJGJECDDJCFEFIGJG6666GJJGC=523====HEJJJJHHJJGJHJIHJJFDDDCHHJJJGGEBBAA=;<=@BJJJFIFGJIHJJIIJJJJBEDHHGBBGFGGFJJHJFIJJJJJHFDHFJGJFJIJG<=ACB?>?9E<9:5566798<))))78(())****0;>=9<4534?<>?JD?@DJFEFFG///)(&&&&&-,..07;;999898222149-)((-)()()12?;<;29<)<=0C655'&&(-,,.0100/1..,,..--)++)*+&''''&&&*+-22-**>@=>?>-,,,211776'''''$%'())%&&(..1-,,,,-+))(()*)+)+*,/./,),***((),//3560*)*042-,-43334358836472.'%%%'()(-/30.--/.-+,-''(+,,,.+/(&&'?DCEBCJHJHJIJJJJHIEEFA)))*876538<=AABBBC?<;<=<@FJJJJHJ<;6129GCEFJJHJJJHJ=89758:;B:7768;A@A?>?IDDDCCB?G?>?@?@?@HHFIJJDFGC84337444@3..-/-)11+-111:@BB////ABJHCCHJFJHJIJJJGD::::=<ABJJJIICC>?@@JJAA@@DCBDJCC8B/+++/1456BAFBH@@?8767A:ABADA@>>6564222;@DBFAD10<44<<@@JJJFIJDFBAEJEJDD@?2*)9:IFEIIJIHFJGBBJC''''???EGHJJIJJDA<;;=@CDDDD??33334GDCDEIJJIJFJIJEJE>><---./.-'()3''''//--//28AHGFJFJJGEDCBGDB@AFEG?>:;;91,$$$%'7334>?A?A4322/*)&&&EJEJGGEFCJIJJJFJEJEGHJIJGEA@?@AJFHE=<<)(((742,,777FA@===;<<9;4/0)((((&%$$%'&&%%'$$$$,1''%$%
@Glass_T7V_12_D3_12_9_36
CAGGTTGATGAGGGTTTTGTTGTAGGTGGACCAGTTGGTGATTTTGAACTTTTGCTTTGCCACGGAACGGTCTGCGTTGTCGGGAAGATGCGTAATCTAAATACATTCAAATATGTATCCGCTCATGAGACAATAACCCTGATAAATGCTTCAATAATATTGAAAAAGGAAGAGTATGAGTATTCAACATTTCCGTGTCGCCCTTATTCCCTTTTTTGCGGCATTTTGCCTTCCTGTTTTTGCTCACCCAGAAACGCTGGTGAAAGTAAAAGATGCTGAAGATCAGTTGGGTAGGCGTGGGTTACATCGAACTGGATCTCAACAGCGGTAAGATCCTTGAGAGTTTTCGCCCCGAAGAACGTTTTCCAATGATGAGCACTTTTAAAGTTCTGCTATGTGGCGCGGTATTATCCCGTATTGACGCCGGGCAAGAGCAACTCGGTCGCCGCATACACTATTCTCAGAATGACTTGGTTGAGTACTCACCAGTCACAGAAAAGCATCTTACGGATGGCATGACAGTAAGAGAATTATGCAGTGCTGCCATAACCATGAGTGATAACACTGCGGCCAACTTACTTCTGACAATTAAAGGAGGACCGAAGGAGCTAACCGCTTTTTTGCACAACATGGGGGATCATGTAACTCGCCTTGATCGTTGGGAACCGGAGCTGAATGAAGCCATACCAAACGACGAGCGTGACACCACGATGCTGTAGCAATGGCAACAACGTTGCGCAAACTATTAACTGGCGAACTACTTACTCTAGCTTCCCGGCAACAATTAATAGACTGGATGGAGGCGGATAAAGTTGCAGGACCACTTCTGCGCTCGGCCCTTCCGGCTGGCTGGTTTATTGCTGATAAATCTGGAGCCGGTGAGCGTGGGTCTCGCGGTATCATTGCAGCACTGGGGCCAGATGGTAAGCCCTCCCGTATCGTAGTTATCTACACGACGGGGAGTCAGGCAACTATGGATGAACGAAATAGACAAATCGCTGAGATAGGTGCCTCACTGATTAAGCATTGGTAAATTACCGCCTTTGAGTGAGCTGATACCGCTCGCCGCAGCCGAACGACCGAGCGCAGCGAGTCAGTGAGCGAGGAAGCCTGCATAACGCGAAGTAATCTTTTCGGTTTTAAAGAAAAAGGGCAGGGTGGTGACACCTTGCCCTTTTGCCGGACTGCAGCGGCCGCTACTAGTAGGGAGACCAGAAACAAAAAAAGGCCCCCGTAGGGAGGCCTTCAATAATTGGACTATCCCCTAAACTTAAAGGACCAAAACGAAAAAAGACGCTTTTCAGCGTCTTATTGTTGGTCTTTGACGAGTTATTAATATGCGCGCAGCGTCTGGAAAACCGAGGCCAAAAGACGTGCGTCTTTGATGCCCGGTTGCGACTCTACAGCAGAATTAAAATCAAGTCCGGCGCAGCCGGTTTGTGCCGCTTCCACGCAGTTATCTGCGCCTAAGCCCCCAGCAGAACGTTGCCAAGCGATTGACCATTTAATAGTGACCAGTCAAAACGTTGCCCGCTTACCCCACCCTGGCCGTTGTCTAAAACATATTTATCAACGTGCTGAAACTCGCGGGCGGGCAGGGTTTCACCGACGCTTAATGCTTTCCAGATGGCAACATGTGCTGGCAGAGCTTCACGCAGCGTATCGATATACAGCTGTTCTTCGTCCGTGCAGTTGCACTGCCGCCAGCGATAACACCTTAGCTTTGTCCACCACATCGGCAATATCGTGATTGCGGAACACGCCAACATACTGCAACGGTGCCGCAGCCATCACTTCCTGCGCCTGTTCAACGTTGACGCAACGCGGTGATGTCGCAACAAAAATCAACCCACCGTAAATCGCGCCCGCGTCATAAGCTGCTTAGCATCTTGCCCACGCGTCAGGCCACATACTTTATTCTCACCCAGCAACACCCGGCGCACGGCGGCGTGCAAATCGTCATGGGCCATCAACGCCGAACCAATCAGAAAACCGTTAGCGAAGTGGCTTAACTCGCGCACCTGAGCGTAAGTATTGATGCCGGATTCGCTGATTACCGTCACGTTGTGCCCCAGTTTCGGCGCAAGCTCGCGGGTACGGTTCAGAGATCAATCGACAAATCACGCAGATCGCGGTTGTTGATGCCAACGACCTTTGCTCCCAATGCAATGGCGCGCTCCTGTTCCTCTTCATTACTGACTTCGGTCAGCACCCCCATCTCCAGACTGTGAGCGACGGCGGCAAGCTGGCGATATTGGTCGTCATCCAGTACTGAAAGCATTAATAAGCAGGCATCGGCCTGGTAATAGCGCGCCAGATAGATCTGGTAAGGGTCGATAATGAAGTCTTTACATAAAATCGGCTGCGGGGCGATTTGGCTGACGATGGGGAGGAAATTAAAGCTCCCCTGAAAATATTTCTCATCAGTCAGCACCGAAATTGCCGAAGCGTAATGTTTATAAATGGCGGCAATGCGTGCTGGATCGAAATCATCACGGATCACGCCTTTTGACGGCGACGCTTTCTTGCACTCCAGAATAAACGCCGTGCGCGCACCCTGTAGCGCATCATAAAAATGTCGCGTGCTCGGCTGAACCTCATTCTGAAAACTGGCCAGCGGTTGCTGCTGTTTGCGGGCTTCTACCGAAATCGCCTTGTCTGCGACGATTTTCGCTAAAACGGTTTGCATCATCTAGTAGTCCTGTGTGACTCTCATCTAGTTTCTCGTTTCTTCTTCTTCCAACGAGAGAAAACGAGGAACTAGTACGCCGCCACTCGATCAACCAAACGAAAAAAGACGCTCGAAAGCGTCTCTTTTCTGGAATTTGGTACCGAGGTCCGCACAGGTGGATGCGGACCAAAACGAAAAAAGGCCCCCCTTTCGGGAGGCCTCTTTTCTGGAATTTGGTACCGAGTTATTAGGCCACACGTTCAAGTGCAGCCACAGGATAAATTTGCACTGAGCCTGGGTGGGATTCGGACTCGACCGCATAGCCTTCAGGAGTGAGTTTTGTGCAATACCAACCGACGACTTGACCCTGCCAAGCGGCACCAGATTTCTTGCGTACGCGATCCCCTAAGCCAAAGGTGGCACTCAGGGGAAGCGCAAACTGCCCTGCAACGGGAGCGTTGGCTTCATCGCTACTTTGACCCATCTAGTATTTCTCCTCTTTCTCTAGTAAAGTGTTTAGTTCCCTCTTTGCGTCCTTCATAGCTTAATCCGAAAAGTTCTCTAGTAGCTAGCATAGTCCCTAGGACTGAGCTAGCTGTCAACTATAAAGCGGCCGCGAATTCCAGAAATCATCCTTAGCGAAAGCTAAGGATTTTTTTATCTGAAATTCTGCCTCGTGATACGCCTATTTTTATAGGTTAATGTCATGATAATAATGGTTTCTTAGACGTCAGGTGGCACCATGGAATAGACTGGATGGAGGCGGATAAAGTTGCAGGACCACTTCTGCGCTCGGCCCTTCCGGCTGGCTGGTTTATTGCTGATAAATCTGGAGCCGGTGAGCGTGGGTCTCGCGGTATCATTGCAGCACTGGGGCCAGATGGTAAGCCCTCCCGTATCGTAGTTATCTACACGACGGGGAGTCAGGCAACTATGGATGAACGAAATAGACAAATCGCTGAGATAGGTGCCCCTCACTGGTTCAGCATTGGTAGCTGCGCAACAGAACTTTACTCATATATACTTTAGATTGATTTAAAACTTCATTTTTAATTTAAAAGGATCTAGGTGAAGATCCTTTTTGATAATCTCATGACCAAAATCCCTTAACGTGAGTTTTCGTTCCACTGAGCGTCAGACCCCTTAATAAGATGATCTTCTTGAGATCGTTTTGAGTATCCGTAATCTCTTGCTCTGAAAACGAAAAAACCGCCTTGCAGGGCGGTTTTTCGAAGGTTCTCTGAGCTACCAACTCTTTGAACCGAGGTAACTGGCTTGGAGGAGCGCAGTCACCAAAACTTGTCCTTTCAGTTTAGCCTTAACCGGCGCATGACTTCAAGACTAACTCCTCTAAATCAATTACCAGTGGCTGCTGCCAGTGGTGCTTTTGCATGTCTTTCCGGGTTGGACTCAAGACGATAGTTACCGGATAAGGCGCAGCGGTCGGACTGAACGGGGGGTTCGTGCATACAGTCCAGCTTGGAGCGAACTGCCTACCCGGAACTGAGTGTCAGGCGTGGAATGAGACAAACGCGGCCATAACAGCGGAATGACACCGGTAAACCGAAAGGCAGGAACAGGAGAGCGCACGAGGGAGCCGCCAGGGGGAAACGCCTGGTATCTTTATAGTCCTGTCGGGTTTCGCCACCACTGATTTGAGCGTCAGATTTCGTGATGCTTGTCAGGGGGGCGGAGCCCCTATGGAAAAACGGCTTTGCCGCGGCCCTCTCACTTCCCTGTTAAGTATCTTCCTGGCATCTTCCAGGAAATCTCCGCCCCGTTCGTAAGCCATTTCCGCTCGCCGCAGTCGAACGACCGAGCGTAGCGAGTCGTGAGCCAAGGAGAAACGGAATATATCCTGTATCACATATTCTGCTGACGCACCGGTGCAGCCTTTTTTTCTCCTGCCACATGAAGCACTTCACTGACACCCTCATCAGTGCCAACATAGTAAGCCAGTATACACTCCGCTAGCGCTGAGGTCTGCCTCGTGAAGAAGGTGTTGCTGACTCATACCAGGCCTGAATCGCCCCATCATCCGGCCATGG
+
))*0/>@BB/,+*)&(+843312('(*.66566?=<9<==JGFDEDJJIIHHGF??=?AJIGJHHJJJIHJJJJEDEGJIHHJHEIJJJHJDB322****36:94442899:::99;;@@?@BFIJHIJGJFHJIJIJJJJJJIFJGJFHFF999;EE<97225>GJEBBEEBBAEFGEFGFJIJFJJJJJEHE@JGCDAA@:JD4BF9A;4DFJJJGJJHIJJJJGGJJFJC>5@65BCDABB;9....8=@IJC???BHIIJJIJGCBDCJJ?<:9</-(((455:8774)''&'+)+.=FFGJGG+***BGFFF@A@>?@CHJ@??<60/0085:?HHGJHJJJIJEGJ@?JHEFJEGEHJJJFDCJHGJJJJGJJJJJGJJIJFIJJJGFFEJEFDDC=:;><<>86''<'>443237;<<;=>HJHGJEJEEFHIJJHJJJJJJJFJFJJJIJIJDJGGHJJFJJGJIJHFJJFJJHIJJEIGJFJIJJEFIJJJGJJJJJDFIJJJJHFJHIFFJGJHFJJHIIEFIGIEHGGJHHJJIJJJJJJGH::::JEFHJJJJJIGJHJJJFJGHFBB>2=<=>/10-*)))./38411055BHJJJJJGJIJJJJIGJJIJJJGJJ<<;;BJJGGJGJIJFIEIJHFHJJEJJHEEGGECIFGJFJHGHB;<;?EEJIFJJFJHFHEHFBAB888:@?5555:1)*((()),-37<<BGJIJJ<;;;CEJDJIEGGJJJEB<65563333A6667EJDGDEEFEDDBCEJFGB/JHHJJIGFFJFJJIIIHGJFJJJIGIHJJJJJFD:994444@BFGCJJJCJJJJFJHHHJHJJJCDFJIJIJJHJFJJJJIJJJJJJJHFJGJFGFJGGHDFCCAA@BC11113111FCHHJEJHJJGHHFHJJFJJJJJFJGJJHJJJIJJJJJHDJFJJJIJG@A>>?A@??@999:F@@@JJA@,,,,9544688669<=;6):88?=0//.)&&&4;;BIHJGJIJHJHHIEFHJJJEGJJEJJJFJFJFJJJJJGGD=>=>E838773444BCHDHGI@AA;99:ABCBDBBJHGDJGFJEGJIGCCGEJFF>=:;7989FJDDJHJDB@ACDBBCCEEFHGIGGJHHJJJJJFBCHJJJJD>BAABEJJHGJDJJJDDJJJFDCCDF?<6/++.-&&%%'****;<=ABGJC999>A@;::;<==JFGJFFIFJHJ;;;JGFJJC=A??=10''-AEHFGJHJ>===HJEIGHJJJHIHBCB@998887,,-CCEIGGJJJJCEBJHJJHJJJIJJJHJFJJJJIJJJGHJ76,,,,9=8*)'%%&&++4<ADEFHIFJGAEHJJIJJJHHJJIIGEDBJJJJIJGJGJJJEGJJJJJGJJJJJJJIBFDFFG@>>?:9:;JJIJJJJJJHJJJJJGHIHGJHJJGIFGFG888:?88766331..FBJEGJJEJJJJJCF???>3***4/+**::;ADCB666-:989=EGEEJIJJHJJJJIJJIJJFGHJJFJJEECIF<<:5220+,,*(''(**:?AEJIGJIJHJJIJDDEJJJJIGGGJJBEEFFDHIJJEJJIJEDCEEJGEJJIJHJHFJHJCCECIIJJJJJHJJJJJJJJHJJJIFJJJJJHJJJJJJIJIFGJDJJDJHJJIJHJJFJJJJJHEJJGEGF=C9222*((%%%&&+.**+,,@BBBJHJHJJJIJFJJFJJJJH=6:FJJJGJJJJJJJFJJJIJGJGHGJ=<;;BJF;5..-::'''(8778FJJFHJJJJJJJJJJGJJIEGJJJJJIJJJJJJJJIGJJJJJJJHHJJHJJGJJIGJJJJJCBCCJDCCCEGHJJGGIFJFJFFGJIBEEA:<<98247-,,00678---0>?567-FJHDEEJFHHJDAABJJC@AFGJGFJJGHJJ>;JEEJEEFIJIJJJJFJJJFFHJHDA?222/-,++,7<>BEJJJJJIHGHGG>>?@HJ776449<CA@CAHJJJJJJJJHHHHJGFGJJGFFGJ???@===>JFFGHJJHGJJJJIJJJJHJIGHJGIHJGJJFIJJJJHHJJJJJJJGJHGFEHHJJGGCJJBAEJJBCABJDBECFJJJJ==<=100.**,,322322341112:::<?>?AJ.--------+,/-1.-,-.7>=?B>9==;9J@A@@G??@??@AGFDJJFEIJH?JFJHH??>?JHGFH<IDACEGIGGE>>>>@JGJFJJFHIJJJHIJJHJIJJGJJIJJHIGJJJJFGDDB<;77999:9BC+++BFJGJJIJJHJHJGJJJJHJJIJJJJJJGJJJJJJEHGF>=<=>?B:8::<95545667JJJEJIAHGHJEJGIJJHJIJJJJJJIJJIJHJEEEIIE222JJIGEIIJGIJIEDBBCFIHJC66)F.28*DFIJC??DJJCEJJJGJEJDGJCDJJGJGIGJEBAA?CCGJG:;:9<<>GJJJGJJGHJJJIGJHJJGIGFHHJJJIJ@A@<<<<?53249:;;66666=@JJEHJFEJHJEIJJJIGJJHJEFGIIDCG5545F?HC><?GB6;;=@JA?@?AF?==84;=,,,--<<87866<JJJIJJGHGJJJJHJJJJJJGJGJJJHIJGJJJJIJFJJJJHJJIJJJJJJJJIB83@?EHDDDEE=<542''((GHGJJFJJJJJJHJFJJJJFJJJJGJHJJJJFJFJJJJGJJJJJJJJJEIJHJJJGJJIJJGB@(((''((,,--198<CEDAC:FGBJJGHIJEFJIJACBIFI?==>:423-,,((*)0++1(((***))&&&(*+++1127ABAACCA@A<:::BJB<;<=221544=<=?AH?999:@FBACDHJJJJJFGJJJJJHJJJGFFFHC21141,,,/54112177692./7)(()6C8337542112=JGGHJCC>>??DHG>>>@;?A:::?ECIHDGEFCDDFGJHJJIJJJEHDFJJJJFJJGJFJGEA?7110069?@?>=9775559;;<=@AABJA4431-(699GJFCCDDHJGJJGGJHEJJHJJJJFEFGGFJJJHHHFGGJ@HJJJJJJJJHIIGD@6,CFCDAABCFC)))):9<?22>?DDEDFJIJJJJJGFBFEHJJJE?>==?A>@...6:@B@AECDDFJHFJJGFGFEFJJJDDF8777E>AEJJGJEHFDB@AEDEJJEDFDEIJJJJIGFDJJJJHJFGFEGEJIJJFDBIDJIIHFGJJIJFJJJE6655>==JHIHGGHJC@334..//-,,-.----9==;;?CDC****4+*,,,B(&&&-'(((++;;;4G::6567DBG5JJJJJIGFJJJJEJJJJJJIJHEDEHH=@IDGCHHJHHJJJJJJJJDBA@>@IJJJJJDJHJJJJJJJJJGDCCC77421123FEHGHIHJJIHJJHJJJ=?@@BJGFJHHJIHJJIGJJHJJJCA@?>;=>@955AACIJJJIHJJJJEIGFIGA?;<<=AIHD>=<7//2DDJIBJCJDEJJDJFJJIJJJJJJIJJIIDEEEJIIEJHFFHJ444421-)*<:;?AIDDJEJIIJGJJFHIHJJIGJJJGGJFJJJJABCGC<:==@<JJJJIG@?>>DJHHGIJJHEH888JJGDEEDHH::::EGGGIJEFHICCFGJ@@?@C....JIJDFEEI@>>?8?=-''1-..'&%('&'(.121371,,,+'&')*)'%%&,,,54:<<<@@A>@@@FGA>>>IIGEEHHJJJHGJJHGIJJJJDDBBJJJJJJGGJHI@??@FGGGC?=7666JGGJJJJJFEGJEJFJFFHGJJJJGJHFJJJI;;<DCDH?==?CJCJIDFDJHDDFFIGDIJJH>DHAA@@DCFFHE<79;5@;;:::::;F7/-.++(%&'0222655AA6667HFEJJJ....JJJIJHFIJJJHHIEJHBA@?JGJFCBDJJCF=>)*(')())28?@@BDBCC8779GGHJJGJJGC8776:89?FGFHGFFHJJGEGGDFJJJEFA@/.-.8/=>JJJJJGHHJEGGJHGHJJIJJEGJJHHFFHEJFFJJJJJJJGJJJJGHJJJIGJJEIJJIJJJGJ@887.+++****446=?=<::>=>@4EJEIDHEJJJFJJJJJJJFJFJFJJJJEJJJGJJ@A:9;88332228933BA666GJF@<<<=FE;::;C>7/-&'&';767:1111BJJGFJJDJICJJJGJDDCCJJIIFJIA?2'&++.+++.0@GFIHFFJJJJHG>))+DCIGJJFJJJJDEFJJJFGHJJHHJJGJJJJHDGEEJJJJDJFF888@DC;887::;>CEGJIJJJJJHEDEAAA<<<C@FGJDEJEJJJHHJGJJJGGJJJJJJJJJJIJJGJJJJJFJGJJJHJJJJJIJJJJG887<>FEEE@<9:3((''/078?EJHJHJGEGJJGJF766689<5,)(1;;<DJDICJJDIGFFGIJGGJJIJJJJJJJH;8<==>?=>DAA@BDJJJJJJJJIJJJCBA>@EJ@HHJFJJIHGFJIHHJJFGHHGCFD@@;<=::8?1---0/.&&%%&*/&&&%&(+--02122398;;;DIJJHB???@HJFJJJGJJJJJJJJGJJJFF962DGJHJHEJJHIJJHEIDJJF?>>?EDJJFJFJHAJFFGFJFJGHJJJJJJJ22225556446BA9:::?>>DJJIFFHFJ333?A=>=>BDEIJFJJJHJJIJJJJJJJJJFJJFJJIJEJJJJJJFJDJ::::C7752212***0,++%
@Glass_T7V_12_D3_12_9_37
CCCTACTAGTAGCGGCCGCTGCAGTCCGGCAAAAAAGGGCAAGGTGTCACCACCCTGCCCCTTCTTTAAAACCGAAAAGATTACTTCGCGTTATGCAGGCTTCCTCGCTCACTGACTCGCTGCGCTCGGTCGTTCGGCTGCGGCGAGCGGTATCAGCTCACTCAAAGGCGGTAATTTACCAATGCTTAATCAGTGAGGCACCTATCTCAGCGATCTGTCTATTTCGTTCATCCATAGTTGCCTGACTCCCCGTCGTGTAGATAACTACGATACGGGAGGGCTTACCATCTGGCCCCGTGCTGCAATGATACCGCGAGACCCACGCTCACCGGCTCCAGATTTATCAGCAATAAACCAGCCAGCCGGAAGGGCCGAGCGCAAGTGGTCCTGCAACTTTATCCGCCTCCATCCAGTCTATTAATTGTTGCCGGGAAGCTAGAGTAAGTAGTTCGCCAGTTAATAGTTTGCGCAACGTTGTTGCCATTGCTACAGGCATCGTGGTGTCACGCTTGAGTCGTTTGGTATGGCTTCATTCAGCTCCGGTTCCCAACGATCAAGGCGAGTTACATGATCCCCATGTTGTGCAAAAAAGCGGTTAGCTCCTTCGGTCCTCCGATCGTTGTCAGAAGTAAGTTGGCCGCAGTGTTATCACTCATGGTTATGGCAGCACTGCATAATTCTCTTACTGTCATGCCATCCGTAAGATGCTTTTCTGTGACTGGTGAGTACTCAACCAAGTCATTCTGAGAATAGTGTATGCGGCCGTTCAGTTGTTCCCGGCGTCAATACGGGATAATACCGCGCCACATAGCAGAACTTTAAAAGTGCTCATCATTGGAAAACGTTCTTTGGGGCGAAAATTCTAGAGGATCCACTGTAGATCCAGTTCGATGTAACCCACTCGTGCACCCGACTGATCTTCAGCATCTTTTACTTTCACCAGCGTTTCTGGGTGAGCAAAAACAGGAAGGCAGAATGCCGCAAAAAAGGGAATAAGGGCGACACGGAAATGTTGAATACTCATACTCTTCCTTTTTCAATATTATTGAAGCATTTATCAGGGTTATTGTCTCATGAGCGGATACATATTTGAATGTACTTGAATAGCATGTTGCCGACAACAGAACGTTCGTGGCAAAGCAAAAGTTCGAAAATCACCAACTGGTCCACCTACGAGCAAGCTCTCATCAACCGTGGCTCCCTCACTTTCTGGCTGGATGATGGGGCGATTAGGCCTGGTATGAGTCGGCGAACACCTTCTTCACGAGGCAGACCTCAGCGCTAGCGGAGTGTATACTGGCTTACTATGTTGGCACTGATGAGGGTGTCAGTGAAGTGCTTCATGTGGCAGGAGAAAAAAGGCTGCACCGGTGCGTCAGCAGAATATGTGATACAGGATACTTCCGCTTCCTCGCTCACTGACTCGCTACGCTCGGTCGTTCGACTGCGGCGAGCGGAAATGGCTTACGAACGGGGCGGAGATTTCCTGGAAGATGCCAGGAAGATACTTAACAGGGAAGTGAAAGAGCCAGCGGCAAAGCCGTTCCATAGGCTCCGCCCCCCTGACAAGCATCACGAAATCTGACGCTCAAATCAGTGGTGGCGAAACCCGACAGGACTATAAAGATACCAGGCGTTTCCCCCTGGCGGCTCCCTCGTGCGCTCTCCTGTTCCTGCCTTTCGGTTTACCGGTGTCATTCCGCTGTTATGGCCGCGTTTGTCTCATTCCACGCCTGACACTCAGTTCCGGGTAGGCAGTTCGCTCCAAGCTGGACTGTATGCACGAACCCCCCGTTCAGTCCGACCGCTGCGCCTTATCCGGTAACTATCGTATTGAACCCGGAAAGACATGCAAAAGCACCACTGGCAGCAGCCACTGGTAATTGATTTAGAGGAGTTAGTCTGAAGTCATGCGCCGGTTAAGGCTAAACTGAAAGGACAAGTTTTCGTGCAACTTCGCTGCCTCCAAGCCAGTTACCTCGGTTCAAAAGAGTTGGTAGCTAGAGAACCTTCGAAAAACCGCCCTGCAAGGCGGTTTTTTCGTTTTCAGAGCAAGAGATTACGCGCAGACCAAAACGATCTCGAGAAGATCATCTTATTAAGGGGTCTGACGCTCAGTGGAACGAAAACTCACGTTAAGGGATTTTGGTCATGAGATTATCAAAAAGGATCTTCACCTAAATCCTTTTTAATTAAAAATGAAGTTTTAAATCGATCTAAAGTATATATGAGTAAACTTGGTCTGACAGTTACCAATGCTTAATCAAGTGAGGCACCTAGCGAATGTGTCTATTTCGTTCATCCATAGTTGCCTGACTCCCCGTCGTGTAGATAACTACGATACGGGAGGGCTTACCATCTGGCCCCAGTGCTGCAGCAATGGTGCGACCCACGCTCACCGGCTCCAGATTTATCAGCAATAAACCAGCCAGCCGGAAGGGCCGAGCGCAGAGAAGTGGTCCTGCAACTTTATCCGCCTCCATCCAGTCTATTCCATGGTGCCACCTGACGTCTAAGAAACCATTATTATCATGACATTAACCTATAAAAATAGGCGTATCACGAGGCAGAATTTCAGATAAAAAAAATCCTTAGCTTTCGCTAAGGATGATTTCTGGAATTCGCGGCCGCTTCTAGAGTTGACAGCTAGCTCAGTCCTAGGGACTATGCTAGCTACTAGAGAACTTTTCGGATCAAGCTATGAAGGACGCAAAGAGGGAACTAAACACTTTACTAGAGAAAGAGGAGAAATACTAGATGGGTCAAAGTAGCGATGAAGCCAACGCTCCCGTTGCAGGGCAGTTTGCGCTTCCCCTGAGTGCCACCTTTGGCTTAGGGGATGGCGCACAAGAATGTGAGTACAGCTTGGCAGGGTCAAGTCGTCGGTTGGTATTGCACAAAACTCACTCCTGAAGGCTATGCGGTCGAGTCCGAATCCCACCCAGGCTCAGTGCAAATTTATCCTGTGGCTGCACTTGAACGTGTGGCCTAATAACTCGGTACCAAATTCCAGAAAAGAGGCCTCCCGAAAGGGGGGCCTTTTTTGGCTACGTACATTGGCAGGTGTTGCGGAACCCTGGTACCAATTCCAGAAAAGAGACGCTTTCGAGCGTCTTTTTTCGTTTTGGTCCATCGAGTCGCTTAGTTCCTCGTTTTCTCTCGTTGGAAGAAGAAGAAACGAGAAACTAAATACTAGAGTCACACAGGACTACTAGATGATGCAAACCGTTTTAGCGAAAATCGTCGCAGACAAGGCGATTTGGGTAGAAGCCGCAAACAGCAGCAACCGCTGGCCAGTTTTCAGAATGAGGTTCAGCCGAGCACGCGACATTTTTATGATGCGCTACAGGGTGCGCGCACGGCGTTTATTCTGGAGTGCAAGAAAGCGTCGCCGTCAAAAGGCGTGATCCCGTGATGATTTCGATCCAGCACGCATTGCCGCCATTTATAAACATTACGCTTCGGCAATTTCGGTGCTGACTGATGAGAAATATTTTCAGGGGAGCTTTAATTTACCATCGTCAGCCAAATCGCCCCGCAGCCGATTATGTAAAGACTTCATTATCGACCCTTACCAGATCTATCTGGCGCGCTATTACCAGGCCGATGCCTGCTTATTAATGCTTTTTCAGTACTGGATGACGACCAATATCGCCAGCTTGCCGCCGTCGCTCACAGTCTGGAGATGGGGGTGCTGACCGAAGTCAGTAATGAAGAGGAACAGGAGCGCGCCATTGCATTGGGAGCAAAGGTCGTTGGCATCAACAACCGCGATCTGCGTGATTTGTGATTTGATCTCAACCGTACCCGCGAGCTTGCGCCGAAACTGGGGCACAACGTGACGGTAATCAGCGAATCCGGCATCAATACTTACGCTCAGGTGCGCGAGTTAAGCCACTTCGCTAACGGTTTTCTGATTGGTTCGGCGTTGATGGCCCATGACGATTTGTGCGCGCCAGGCGAGTGCGCCGGGTGTTGCTGGGTGAGAATAAAGTATGTGGCCTGACGCGTGGGCAAGATGCTAAAGCAGCTTATGACGCGGGCGCGATTTACGGTGGGTTGATTTTTGTTGCGACATCACCGCGTTGCGTCAACGTTGAACAGGCGCAGGAAGTGATGGCTGCGGCACCGTTGCAGTATGTTGGCGTGTTCCGCAATCACGATATTGCCGATGTGGTCGACAAGCTAAGGTGTTATCGCTGGCGGCAGTGCAACTGCATGGTAATGAAGAACAGCTGTATATCGATACGCTGCGTGGTGGAAGCTGCCAGCACATGTTGCCATCTGGAAAGCATTAAGCGTCGGTGAAACCCTGCCCGCCCGCGAGTTTCAGCACGTTGATAAATATGTTTTAGACAACGGCCAGGGTGGAAGCGGGCAACGTTTTGACTGGTCACTATTAAATGGTCAATCGCTTGGCAACGTTCTGCTGGCGGGGGGCTTAGGCGCAGATAACTGCGTGGAAGCGGCACAAACCGGCTGCGCCGGACTTGATTTTAATTCTGCTGTAGAGTCGCAACCGGGCATCAAAGACGCACGTCTTTTGGCCTCGGCTTTCCAGACGCTGCGCGCATATTAATAACTGGGTACCAAAGACGAACAATAAGACGCTGAAAAGCGTCTTTTTTCGTTTTGGTCCTTTGAAGTTTAGGGGATAGTCCAATTATTGAAGGCCTCCCTAACGGGGGGCCTTTTTTGC
+
@AEJJJGHHJJJJJJJJGEEGHHJJHJIJJDBBGDBA9410//.-,(%''0/335;220)'&&&)*.-8JJJHJJEJJJJJHGBCECCB;9:8>::33AAJIIED>EHJJJJJHJCA:2223@88<<=>>CBBBAEFEHGJJFJ@FCEAA?==,,,,>?>??=BJGJJFHIJJJIJJJIEFGIJJJIDEFGJJGJHIJJJC9889FE?=?>,,+),*)&%%(*,,,?A@DEIJGJJJFHJJFGJJHJ=<JJGJJIFJJJIHJHJGJJIJJGJJDBEB?:434522:<?<<<>@AAB'''>CCG9996664662:?@AACJJGFJFJJJJIIJGJJGIJJJFFCJJFJJFEGGJJJJJJJGJJJJACB?EHEEHFDEC99*%&)*,*1010255==?DCDJFGGHJJGJGJJJJJJIIJJGIJJJFJJDF=EFJGJGF:77788FFHJGHGJDJEEJJGJJJIJJJJIGJJHGJJFFIJJFJGJHJDJJJJJJJJJEIDJBBCCJH?>99:2,**(&'007111/4002242--2000/522(;?B?CE444,,,,,,,,7(&&&''&,-(().4=GJGEFEHJB@CDCIGHEJJJJJ?888<<-;29>JFEFD<;67=6677GJJIJJGJJGFJHJIJFEEFHGIJJJHI@==<FHIJIJECFEIGJEFEGHEJJJJGJFJJFJEJEHGJIHJHJJJJJJJIJJJGJJIIJHJHJJHJJJJJJCABCJDIDEJFJIJJHGJJG66+))+****++-00,*&%%$$$$##$$%&$%$&(+:@HCGFJJGJGJJJJGJJJJJFHJIIJJHJEEFCEGHGFHFIGJJHFD?;-,%%%(*(.@JGHFBBFDCE,'''EI654=@*(%$$$&&(,+''&*+,1)(&()@???C;,,,,8353340221333555>>))))99A@AC<HEJJJI??GC:777C:55213<<>?BBD?@@B///04319@?>?CCHD??-&&&')))(**()ABDDHGJEJC@<=IJBCDDE@BDIJGGHJGFGJIDA::;;B@::;9FFIIJJDJJGJJHHJJHIJJJJJJJJJJJJJGGJHJJGE@@??D===JFEGECCACCA?=<@GJBB9420(&&&&%%$%&&('('&&&&'*$&&&&&&%##$'-9:;;<BDDGJJIF>((((CADCDE=>>@FHEDB@D>=((%$$%''%**('(*6@FEGEFFJJJJA@F@GHJJHGJJJJHJJIJJCCDDJDJ>6332)(((+8:=AA@6667:555-,,-:AAAF;@CBJEDCBCD3//,++/09:<EEHJGIFFGEJFJHIJDABCDIGGGHJHFJIJJHJJGGJFJJJJIJJJGGIJJJEHGFDECDFJGJJG588<97:FDFIGFEJJJHIIFJJIJFGDFHJJIJFJHJJFGJJCI>=<<>*('&%/:BDD>@CCDJJHJHHJJJJJEIIJJJGFDDB@DBCEDEGJHHJGJGIEFJIFDIJHJIGJJJJBJIJIGIJJF<0-'''93445FCCD>768529;=EDJEFIBB=EJHEFGGA:8.*)(*)(&'('(*+/+)'())'))'')9>ABDDCCCDHJIJJJDDJJ@?A....BABDHGF@==<A@@?C3333665((()<;...7<@@::::@@@FFGGE@?<=7-***20+*((()356AABGJCDEBFJGJ>=>?JFFFDA=DEIJGJJDHJJJGJBJGJJJJJJBBBDJHJJJHIJJJJJHJHFFJHHHJJJGIHHJGJGJJJJJFJJJJJJ>>==?@>B?@;CDAECHEHJEJJABBBJ??<=JBAB=>==HEDA>;555::;=DB<<<>AEDGDJEEGJJIJJJJHHJEGJJJGDJJIJ68*((&&%##$%32-@CJFJE@?@CBDEIJJJHJHHHJHJJJJJGHJ;;:;AJIIHJJFCIDJFBBBDCCA>;;;;1((EDJHJJJJHEJDIBJIGGJJJJFEHJCEDDHJJJB;9;?A>,'%$'%%&(%$#$&%$$&55566889;;?3332B?AAA9644:?98797;>43..%%%(%(-..0(*?ADGHJJEIEEBHJJHEHJ@?<;335D@;97?J=:98:@IDFFIFJJJGCDDDHJDAA>==>=**)()&$$%,0,***6558:64667EEEJIIGIFD?>=>CDCJGJJG@??JJEFFEEDEDBBBJEEIA4369DFJFHEHDDE@C@=<<>DCDFCFBD?ACDBB;<<====?@B<7.;56BHEDBBJJGJGJDBDE:2223988DFIEECDFDFDHEDEJFHJDDHA>;+)<<666<ABIFJFEDBHJJGEJG@???E***+&$%'()*.//.1019?B?=>?C>=<>C=/--/..11123645:89F@@A@JHJJJHJEJHJEJJHJCJDFB6545:31346??>??EEB;::<?C:8('&&'''%%$%&((574CEFGJJIJHJJIJIIJJJJGEJIIJJFJJHGHGJGJJJJJJJGJF@JIJD9555106001/.77>ACHHECDJFJJGJJJEIJDCDDJJJJJIJCDCJGDJJJCFDEDDFA99999@C444445<@HJBJJJJJJHJIJJJJJJJIJJJHJJJJHJJJJJJHJJJGEDGJIIJJGGJHGJEJJJDCDB?AFFJJJJJIHJJJIJHJJJJFJJJIJHJ??>=E:889JJJJHJIGFGHFEGJDECCBDGIHJJHJIJGJDGHBBACJJ;;::JJIJFJJJIFJJEJF=<.65?@<@A?40.,-7:;<FIEIJGIIJJJDF::;DFJBJJIGJHJJIEGDEJJEFB4399JJFJFHGJJHIJGJD;:=F@>?<>;863,(())??AJJJFJJHFJJJEGFCJHJJJGJJJHGBABAB@???F@AABIDEEFHJ=<;;A2(88:A?66654*(*((%%'')((+2''&&'(()(((+-((>CCDIJJHHJJJEF==BAJHFJGEFGEIHEJEJDCDBJGJFJJHIJJFEHJJGEIIDD@AD982335?I><CGFDFJCJ.,))+<DBCCG?**(((),00/CBA::::?AAAFDDE>?@;:::?3/./--8;<===@A<C>=<>JEFJIE@@@AJEB9/99<GEEFCBD=;?BB?:*)'%%$$$$&&&'&&%&%&'&&((,((%,((%%&%&%%'%+&-*0+9;@EDEEAAJCEGEJBBACJEFBCB@?BA=0//0B6667;880,*))%%%),*,-<;D>IGGJJJFA><FEHHGJJIIJJDEJGCBJE<5556BAC;;;EB@B?<=>@GJHJHHJJEJHE>=879?>>>>EIJHJJJJHJJJFJIJJJJJGAA@???CEGEGEJJJIHIJ<<<<?98<40)(*4=JHDEJCCAEJEE;;;---.*+*+IJFBABGJHJHJIIGJJJFDCDCJGJJJJJJJJJJJJIJJJJJJJJGJDEHGIFJJGCFFE>?AFJAI@?@>FCDFFJGJHFJIJJJEECDDEBBB,,))),8.***++A>3*=88@2222HA4333FJJIDBBEJGJGJJJJHGJGJJJGJJJJIEFEIJJIIJJJ5555HHJJJFEDDJDHDGF>?@ABIJJJHDJ''')>JJEDHIB32/..%%&&<??GGJDJJJJJJIHJIGJIJJJHJA@1-*=<,,,,<B?@@>@@FDHG=<<>=CA568+2101FCBFGHJHDDA@B///./@BJJJDEGJJFIJIJJJIJIGGJ=761115356=@AEBCECJHFCEEHHJHJHJJJJJJJFJHHGIJFJJJHJJHJJAAACJJJGJJIBEDJIHDJGJJ@?>CCCDCCEFJFGHJJIJJFJJGJJGJJEGGDIHJJJJEJJGB@;A;80003?B=<==<=<11112226767DCBDIJBA??BEDDJEB666:969JIJDCJFDDJB>>JEIGIJJJJIFJIJFIJJHJFGJHGHFIGGBBBBC>>>=ABBJIJJJJJJJJJIJJJJIHGJHJIJJJJGJJJJGJHIDEACBIJJJIJJJJHGFJJIJJIJJJJEB?89H2222;32366533,*))*.+76764466A92''(*../'%%&-/,,-5776347FJ@@@AJEGJJGEIJJJJEJFGEBB@@??=<>@B>>?>BDCHDABDBBEJJJJJJHJJJJJJFIHJD@@@@@C>>=<42869;GJJJI@@AAJJJJHHJJGJEGJJFFEGGIJGJGJJJIGGGJJIJJJJJIIJG@AHIFIFGJEJEJHFJJIJAJ73455>873333:;677:988A<@<E;;;<JGJJGJJHJJEFJJGD??>1../03.0646@@JDEFDHGHGJFJIJIJJJJGHFI?>>>EE,,,,001CBBIIHHJJJIJIJJJEEJIJJIFFFA<7777;42+*(((*0/=?:;9:9=;(JJHJJJGJJJJJJGHJGJJGGGJEEEIJJJJJJJCE<I=DEJJJHJGJHJJJJJJJHFJJHJJIJJJHJJHGJ:8787>=BFG33>EJGHECDJIJJH=<<;::::JA>?A1000*)))))*8DEGEHG@??>..-2)*>HJJGJGJHJJJGIJJJFIJIFHDEFJJHGIHJJIJGJIJJJJGJGJJHIGGFEEJFEDEFJIF@@A?@??AB/@A=<<9:;CEEBFFIJ4446=HBB;;<?EJIEBB?=>>JIHDJIHJJIFJJI<<<<D93,'((2/919977=>9545<>>=GCEBIJGGJJ????8876<;>E@::;CEEEHFFHGDGJFGJEFFB:8200348>94448;555788>C:CEIEFIJJIJJJEEEJJIGJJJIFHEDJHGEHIFJIJJHG898IC@???FHEJD4*
@Glass_T7V_12_D3_12_9_38
TTCAGCATCTTTTACTTTCACCAGCGTTTCTGGGTGAGCAAAAACAGGAAGGCAAAATGCCGCAAAAAAGGGAATAAGGGCGACACGGAAATGTTGAATACTCATACTCTTCCTTTTTCAATATTATTGAAGCATTTATCAGGGTTATTGTCTCATGAGCGGATACATATTTGAATGTATTTAGATCACGCATCTTCCCGACAACGCAGACCGTTCCGTGGCAAAGCAAAAGTTCAAAATCACCAACTGGTCCACCTACAACAAAGCTCTCATCAACCGTGGCTCCCTCACTTTCTGGCTGGATGATGGGGCGATTCAGGCCTGGTATGAGTCAGCAACACCTTCTTTCACGAGGCAGACCTCAGCGCTAGCGGAGTGTATACTGGCTTACTATGTTGGCACTGATGAGGGTGTCAGTGAAGTGCTTCATGTGGCAGGAGAAAAAAGGCTGCACCGGTGCGTCAGCGGATCTGTGATACAGGATATATTCCGCTTCCTCGCTCACTGACTCGCTACGCTCGGTCGTTCGACTGCGGCGAGCGGAAATGGCTTACGAACGGGGCGGAGATTTCCTGGAAGATGCCAGGAAGTACTTAACGGGAGATCAGGAAGGGCCGCGGCAAAGCCGAACTTGCCATTACAGGCTCCGCCCCCCTGACAAGCGTCACGATCTCTGACACTAGAATCAGTGGTGGCGAAACCCGACGGACTATAAAGTACCGAGGCATTCCCTGGCGGCTCCCTCGTGCGCTCTCCTGTTCCTGCCTTTCGGTTCCCGCAGTTGTGATTCCGCTGTTATGGCCGCGTTTGTCTAGAATTCCACGCCTGACACTCAGTTCCGGGTAGGCAGTTCGCTCCAAGCTGGACTGTACTGCACAAACCCCCGTTCAGTCCGACCGCTGCGCCTTTTATAGATTGATCTTCTGGTCTTAAGTCCAACCCGGAAAGACATGCAAAAGCACCACTGGCAGCAGCCACTGGTAATTGATTTAGAGGAGTTAGTCTTGAAGTCATGCGCCGGTTAAGGCTAAACTGAAAGGACAAGTTTTGGTGACTGCGCTCCTCAAGCCAGTTACCTCGGTTCAAACTCTGGGTGACTCAACCTTCGAAAAACCGCTGTCCAAGGCGGTTTTTTCGTTTTCAGAGCAAGAGATTACGCGCAGACCAAAACAATTAGAATCATCTTATTAAGGGGTCTGACGCTCAGTGGAGACAAAAATTAGCGTTAAGGGATTTTGGTCATGAGATTATCAAAAAGGATCTTCACCTAATCCTTTTAAATTAAAAATGAAGTTTTAAATCAATCTAAAGTATATATGAGTAAACTTGGTCTGACAGTTACCAATGCTTAATCAGTGAGGCACCTATCTCAGCAATCTGTCTATTTCGTTCATCCATAGTTGCCTGACTCCCCGTCGTGTAGATAACTACGATACGGGAGGGCTTACCATCTGGCCCCAGTGCTGAATGATACCGCGAGACCCACGCTCACCGGCTCCAGATTTATCAGCAATAAACCAGCCAGCCGGAAGGGCCGAGCGCAGAAGTGGTCCTGCAACTTTATCCGCCTCCATCCAGTCTATTCCATGGTGCCACCTGACGTCTAAGAAACCATTATTATCATGACATTAACCTATAAAAATAGGCGTATCACGAGGCAGAATTTCAGATAAAAAAAATCCTTAGCTTTCGCTAAGGATGATTTCTGGAATTCGCGGCCGCTTCTAGAGTTGACAGCTAGCTCAGTCCTAGGGACTATGCTAGCTACTAGAGAACTTTCGGATCAAGCTATGAAGGACGCAAAGAGGGAACTAAACACTTTACTAGAGAAAGAGGAGAAATACTAGATGGGTCAAAGTAGCGATGAAGCCAACGCTCCCGTTGCAGGGCAGTTTGCGCTTCCCTGAGTGCCACCTTTGGCTTAGGGGATCGCGTACGCAGAGAATCTCGTGTCACTGGCGGCGAGTCGTCGGTTGGTATTCCACGAACCTCGTCCTGAAGGCTATGCGGTGACGCAAATCCCGCCCAGGCTCAGTGCAAATTTATACTGTGGCTGCACTTGAACGTGTGGCCTAATAACTTCGTACCAATTCCAAGAAGCCCGAAAGGGGCTCTTTTCGTTTTGGTCCGCGTCCACCTGTGCGAAGCCTATCGGTACCGAATTCAGAAAAGAGACGCTTTCGAGCGTCTTTTTCGTTTTGGTCCATCGAGTGGCGCGCTTAGTTCCTCGTTTTCTCTCGTTGGAAGAAGAAGAAACGAGAAACTAAATACTAGAGTCACACAGGACTACTAGATGATGCAAACCGTTTTAGCGAAAATCGTCGCAGACAAGGCGATTTGGGTAGAAGCCCGCAAACGACAGCAACCCGCTGGCCAGTTTTCAGAATGAGGTTCAGCCGAGCACGCGACATTTTTATGATGCGCTACAGGGTGCGCGCACGGCGTTTATTCTGGAGTGCAAGAAAGCGTCGCCGTCAAAAGGCGTGATCCGTGATGATTTCGATCCAGCACGCATTGCCGCCATTTATAAACATTACGCTTTCGGCAATTTCGGTGCTGACTGATGAGAAATATTTTCAGGGGAGCTTTAATTTCCTCCCCATCGTCAGCCAAATCGCCCCGCAGCCGATTTTATGTAAAGACTTCATTATCGACCCTTACCAGATCTATCTGGCGCGCTATTACCAGGCCGATGCCTGCTTATTAATGCTTTCAGTACTGGATGACGACCAATATCGCCAGCTTGCCGCCGTCGCTCACAGTCTGGAGATGGGGGTGCTGACCGAAGTCAGTAATGAAGAGGAACAGGAGCGCGCCATTGCATTGGGAGCAAAGGTCGTTGGCATCAACAACCGCGATCTGCGTGATTTGTCGATTGATCTCAACCGTACCCGCAGAGCTACACGAAACTGGGGCACAACGTGACGGTAATCAGCGAATCCGGCATCAATACTTACGCTCAGGTGCGCGAGTTAAGCCACTTCCTGGTTTTTGATTGGTTCGGCGTTGATGGCCCATGACGATTTGCACGCCGCCGTGCGCCGGGTGTTGCTGGGTGAGAATAAAGTATGTGGCCTGACGCGTGGGCAAGATGCTAAAGCAGCTTATGACGCGGGGCACGATGTACGGTGGGTTGATTTTTGTTGCGACATCACCGCGTTGCGTCAACGTTGAACAGGCGCAGGAAGTGATGGCTGCGGCACCGTTGCAGTATGTTGGCGTGTTCCGCAATCACGATATTGCCGATGTGGTGGACAAAGCTAAGGTGTTATCGCTGGCGGCAGTGCAACTGCATGGTAATGAAGAACAGCTGTATATCGATACGCTGCGTGAAGCTCTGCCAGCACATGTTGCCATCTGGAAAGCATTAAGCGTCGGTGAAACCCTGCCCGCCCGCGAGTTTCAGCACGTTGATAAATATGTTTTAGACAACGGCCAGGGTGGAAGCGGGCAACGTTTTGACTGGTCACTATTAAATGGTCAATCGCTTGGCAACGTTCTGCTGGCGGGAGCTAGGCGCAGATAACTGCGTGGAAGCGGCACAAACCGGCTGCGCCGGACTTGATTTTAATTCTGCTGTAGAGTCGCAACCGGCATCAAAGACGCACGTCTTTTGGCCTCGGTTTTCCAGACGCTGCGCGCATATTAATAACTCGGTACCAAAGACGAACAATAAGACACTGAAAAGCGTCTTTTTTGGTTTCGTTGTTGAAGTTTAGGGGATAGTCCAATTATCGACCCCTAACGGGGAGCCTTTTTTGTTTCTGGTCTCCCTACTAGTAGCGGCCGCTGCAGTCCGGCAAAAAAGGGCAAGGTGTCACCACCCTGCCCTTTTTCTTTAAAACCGAAAAGATTACTTCGCGTTATGCAGGCTTCCTCGCTCACTGACTCGCTGCGCTCGGTCGATTCGGCTGCGGCGAGCGGTATCAGCTCACTCAAAGGCGGTAATTTACCAATGCTTAATCAGTGAGGCACCTATCTCAGCAATCTGTCTATTTCGTTCATCCATAGTTGCCTGACTCCCCGTCGTGTAGATAACTACGATACGGGAGGGCTTACCATCTGGCCCCAGTGCTGCAATGATACCGCGAGACCCACGCTCACCGGCTCCAGATTTATCAGCAATAAACCAGCCAGCCGGAAGGGCCGAGCGCAGAAGTGGTCCTGCAACTTTATCCGCCTCCATCCAGTCTATTAATTGTTGCCGGGAAGCTAGAGTAAGTAGTTCGCCAGTTAATAGTTTGCGCAACGTTGTTGCCATTGCTACAGGCATCGTGGTGTCACGCTCGTCGTTTGGTATGGCTTCATTCAGCTCCGGTTCCCAACGATCAAGGCGAGTTACATGATCCCCCATGTTGTGCAAAAAAGCGGTTAGCTCCTTCGGTCCTCCGATCGTTGTCAGAAGTAAGTTGGCCGCAGTGTTATCACTCATGGTTATGGCAGCACTGCCGTTAATTCTCTTACTGTCATGCCATCCGTAAGATGCTTTTCTGTGACTGGTGAGTACTCAACCAAGTCATTCTGAGAATAGTGTATGCGGCGACCGAGTTGCTCTTACCAGCATCAATACGGGATAATACCGCGCCACATAGCAGAACTTAAAAGTGCTCATCATTGGAAAACGTTCTTCGGGGCGAAAACTGTCAAGGATCTTACCGCTGTTGAGATCCAGTTCGATGTAACCCACTCGTGCCAT
+
0>?BCAACIEBEEBAABJIJGJIGJHJFHHIBBCD++++:85344,,76:9(()--?A<<=;><=@JGHIJ@IJE;:8:>==::;B;;GGJJJGIHHJHE>=:;?2000>ICCAGGFHHJFJJJJIGGDIGJJDEEEEGADBDFHJFJJA@4334BJJGJEEJFGGIIJJIDAGHG?=.+,*)((),?@BDJJJJJJJFABEGJJGJIIHEEEEJC5445JFEFBCFFIDGDDD?555EDFBDAAGEJHFJHFGFJJJJGJJJGJIJD:889F>666<7HHFFGJGA@FHHFHJFFJJJJJJJJGFIJCABD?==>@@ACBBDDIGA@>;<=9:::EJJ??>>HBBB0)5545678FGJJGHC@@@?IEDBDJJJJJIFHJGJJHJJGJJCECDJHDCCDJJHJHJJJJHHJJJ====JJJJJJGJJJJEJJJHE?E@>2+/:@JCGCECFDCEFJIHJGEGDDFC--*(()*+,+,,23111GJG<=;9;:??C,?67000019;:::CBAHJJJJJJ3113JCBCDJJGEJJIGJA@@@F:78GF><;;211.*&&)'',/++,3011629<@IGJJFJEJ5497-,(%$%**,-31235*&%$%%$$#$$1-5'&%&)011/)(&%$$%%$&&&)&$$&&*2<997;?>:AJC@?=::77,,,*.*)*++''*+9*))&&&'(/5??8888:9***6*)*(((''(2335557,'$%)$%'*)&'&%)..)*9****6575/--.1.-2,--23:553:2974/95.-,,.'))(**,34785566:955200301***1****/*')%'()+++,;=;?@@IJHIHJJJBA@@A;1*9:@DBBDEFHEEEEF;;9=>?F5544:63)%%%*./'''&((+5./.),-.364-.;000194/,**-,**'&(('%%%%''%&%&()..''(*445455<9;:=CBC@>>;<==BJJJIJFEJJFJJGIJJJJIJJJEJAJJHEGHGJJIJEFIJECFDEDCED8JHJJFJDCBAA@?DDICFJIDJFIFHD>?@?EDDDCDDDEGD@ACFEBAECJJDC@<1...232656<=>90%%%+)&&'((&'&&&&%#####$$',+$$$&...-.-.*'&$$$%%&'*)'())-5/..06=-+)''(035521456;<<<=F@?>>;;==:*(('$#%*&(<68DFCBD@BBDHJJHDAA?962+))*+,++)('(),.++&&&&'507=CFB@@<:9>ABJIGFEB?=8<=<==@FB=;<;82'''()++.6>=>?IFJHCJFJIJJJIHHEDDDGJJJJJEJJIJJJJJFJGHEGF;5330000.-)+,,89<:??9967GEHFJGIJHHJAAA@HJIIGIJEC?=<;79BD4444DCA;;99:;6555;?EDG@JJHHJJJGJJGBD43867BBGFJJJIFIIGJJFEHJFJJFCJGHC@=AC:999>7667BEGF8878;6.'()(&&%%(%&/00922EJJJEFIFFJGJFJGJHJJGJGJFJJIJGJJBCCBJJJJGJIJFDCFDJJJDJIEHJJF@BBAJCIEFIFHEIGEJFJJJFJH::::@>1CDGE?><<310/;4JIJJFDDBBIIGGJFFIJEEIGGGHJGJJJJIIJFJDEFFECJFHGJHJIBCCIJJ::::GGGFJJFHJJHJHFFIBHJIFFDA5<?BGFJJEEEEJEEDDCHFJJGJJDJJJFHJFGIJJGDCJJFBE777898877>>BJJJIGJJFFJFCBCDFDBFJJH@@@@IFJFGIEE?=>=>EE::976889:81...4:<<=CIJGEFEIHFD@A@@DFCEDCGJ???@HD@?>@J=<<;:9<<FGJGGGDFEJIEEHJCCFJBCDJBAAABI?@A@CBEDDGDC=>>?FC::<9DDEEEGHGJ5554:9:22345879'&&26>@>@ABAB;?ADE>;;;@>80.-)*)**))'('%'&%%##$#$$#$##%%%%%'&'(+,12....658,,,)*&&$$&'$$%$%()*-..=B8877;<110,)'%%$%&(,..)++,....:///0**))))+.)('%%&066BIGF<?=<<=CDHDJJG?@@A540-,,,&%&&)01//+0-0--+('$%$%%''0,,+*+,+**)+)((*04----.--('''-,--02+&%%%%&+.0/(('''&&%%%%')()&(---1;;;888:BB??BFCC@CFDHJ>989@C999;A?FJHFGE445?JFJDF?=>CIJGHJHFJHJJHB43467A?A>>:3220163)3333:@=4223=;776:?BCFGIJJGJJGJJJGJHIJEJJIJJIJJJJHHJHJ::989ADJ=6--+**)*,-()237799:==@DD=<=ICEGGFC=?JI877(((&'''/&55468B>==4:////9:611119><;::<2111?>56DCGEJGJJJJJJJFJIJJJGH6688=E@AADJJJHJJJJJJJJHJJIGDFJCC1.--/79)))57@>>?<4)))+605////773334>.-.-,*()*+@@@J;;99;=D?JFJEEFHFJIH:::;////2223.)'))3EJGJJJJIJJJIIJGGHJJJIIJJJJIHFJF:88:FJJCCDJJGJJHJEEA99=??EHCDG66EJFJGJJJJJJJJJJJJJJGJGJH?<;888;ED>=5213667ECCBEEJ8-.DAIGGIJACEDIJJJJFJHJJGJHECJJHJIIFHJJJHJJJAJJJIJGJGFJIFBBAA?>>EJGJJ>=>@CEDIHJJJJJIJIGJHHEH@@??FFJ:763455?@?;=<=?@AJJGJFJHA666EIJJHIEEJGF?FJJJJGIHJHJDJHFHA;GHGJHJDBA?=@AEHJJHFJJJJJJJGJJJI@??@;<<<AC>>?>HHHCC@A??@0/,,,,78:CHJCDGDI@@??;84:*))*15--,-..0656677JJEH?>>?FIGJGEJ:::<@BC@?@?EJJJJGJ6555A@?@?EJJJEEFC?BEB>)))25018BJACA8-)%#$$%((++,5=22239447@??;<=4445?=AABJHJEFGJJGHJIHBEJHIGJGEJJGJIJJJJJIHJJJJJJJJJJJJJIJJJJJEGJHAJGAB@A7777--,/2++--79BJEEHJIJJGJJII<<;:;//./0,,&&''<HJGJHDIFFJGJ@>6----/AGGGFGGHJHJIGFI8867:FJJJJJJJIJIJDBCAFJDF<<AABBFAA?DJJHJJJJIFEHIJGHEBBJGFFJJ;:55....<<DGJEADBAJFHJJJJJEJGJHHJJJIJGFJJJJGJJIF?@@@JJJHIJGJHJJJIGGJJJJJJHFI=@EDCDFDHFCFD=>=GFEJIJJJJJJJJJJJJJIJGDFJD?JEJJIIIJJJJHJGCBEBJJJJJJJJJJFJFD9---DFHJIJIJ@G>GGJC82BBHC@@ABIEE5444??FJF?>>>>>=@BJGJEJHHIJJJJGJJJJJGEGJJIJJJJJFHGDIIFFJJJHJHJJGGFGIHEJJIJHDCCDAA?@HGJJHJJJJJJGJG66600.-,'''*++CJEH@@??BCECJGJJJIJJJJECG7778EBA=ACB7777C?AAA?CHHGFJFHJGJJDJC=9736778==@A.2/'C@??A@JC<<<GGDDEFHFC::;AJE?=<=DC<:77:@A@BEFFGBDHJIIJGHJJJJJHJIEDFEHFEDD@?@EF??>?HJFB.../BADDC@2210255=<-,+,/+++++*+'-0311.(()/@;420/.'&'')&%$###$%&'),-+,-/-('(&(/1898;>@?C9999@>;GJEJGBBDCGGFJJIFJHJFFJJIHJI?BDFJEHHHJFCA@CFHI<<AC@CB:4:7>6<?<<=00074>?IFDBAFGJJEFA<1000FJJJFJJFIEDDCJIDA<//13=@BJJJJGHDCEEB===65//,-0-..<AAEJEJJJEHJJ888BDGGHHGGFCBBJJGJJFJIGJJIJIGJJFJGJDIJEDJ*)))HFFFJ;;;;/.+++,8:))))656//))7988<<GHFHIJJJJJJAFHFJJIJJEJIJJHGJJJHHJDEE::9:==<BA@?=B?>E?F>211/100334399&&&)8&'-,,-1111=>9A<<BBGJEAEC;;;;JJHEDEJJGJDJD=;<2223555222=BACC=<;<=998=FHJC>;;:745,+324CFEIJJJJJCDCHJJIJEJDGDIFJJJHJJJJGIFJHHFED>>6553245CC>>;+))*++//50.......=JDJIJJJFFJJJHFDFJGGIEGDCDJFGIJIJJ@@=<<>JJJJJJGJHJEBBCFB45B6666@AAIDGAAJFGECGGJJJJJIFGJIFEFJJJJ::::AABCJIGEJGHG>?++++B??B@A@AD;5//014JEAAADCGIFCBDEEEC<?GJJJJJI?>>?::::C<CDDHJHEBBDGJJEIIECBCBJIFJJGEEGFJHJJJJJJJF>>>5559?6-,,)..47975<77;;D>;<=>?<=;;<@889;;9;DCEH5**1ACIIBCD<56:65756>>CB@@A@>===@>55>:9::CGJHJIJIEJJFFJ?==66533)()$%%%('()((--)(%%%<A877//.-/-+0.311++,,222)20,/:>7777A6666DGIHGHJJJHCEHEGB)(((:;0//>@21.-'&''.//100.3:8::9*))+))):@>@==953224779;=555,+++1(%%
@Glass_T7V_12_D3_12_9_39
CGTGCACCCAACTGATCTTCAGCATCTTTTACTTTCACCAGCGTTTCTGGGTGAGCAAAAACAGGAAGGCAAAATGCCGCAAAAAAGGGAATAAGGGCGACACGGAAATGTTGAATACTCATACTCTTTCCTTTTTCAATATTATTGAAGCATTTATCAGGGTTATTGTCTCATGAGCGGTAACATATTTGAATGTATTGTCAATCACGCATCTTCCGACAACGCAGACCGTTAGTGGCAAAGCCAAAAACCTAAAATCACCAACTGGTCCCAGCCTGCAGCAAAGCTCTCATCAACCGTGGCTCCCTCACTTTCTGGCTGGATGATGGGGCGATTCAGGCCTGGCTCTGGTTTCAGCAACACCTTCTTCACGAGGCAGACCTCAGCGCTAGCGGAGTGTATACTGGCTTACTATGTTGGCACTGATGAGGGTGTCAGTGAAGTGCTGATCTGGCAGGAAAAAAGGCTGCACCGGTGCGTCAGCAGAATATGTTGATGACCGGATATATTCCGCTTCCTCGCTCACTGACTCGCTACGCTCGGTCGTTCGACTGCGGCGAGCGGAAATGGCTTACGAACGGGGCGGAGATTTCCTGGAAGATGCCAGGAAGATACTTAACAGGGAAGTGAGAGGGCCGCGGCAAAGCCGTTTTTCCATAGGCTCGCCCCCCTGACAAGCATCACGAAATCTGACGCTGAATCAGTGGTGGCGAAACCCAACGGGTTGTAAAGATACCAGGCGTTTCCCCTGGCGGCTCCCTCGTGCGCTCTCCTGTTCCTGCCTTTCGGTTTACCGGTGTCATTCCGCTGTTATGGCCGCGTTTGTCTCATTCCACGCCTGACACTCAGTTCCGGGTAGGCAGTTCGCTCCAAGCTGGACTGTATGCACGAAGCCCCGTTCAGTCCGACCGCTGCGCCTTATCCGGTAACTATCGTCTTGAGTCCAACCCGGAAAGACATGCAAAAGCACCACTGGCAGCAGCCACTGGTAATTGATTTAGAGGAGTTAGTCTTGAAGTCATGCGCCGGTTAAGGCTAAACTGAAAGGACAAGTTTTGGTGACTGCGCTCCTCCAAGCCAGTTACCTCGGTTCAAAGAGTTGGTAGCTCAGAGAACCTTCGAAAAACCGCCCTGCAAGGCGGTTTTTCGTTTTCAGAGCCAAGAGATTACGCGCAGACCAAAACGATCTCAAGCAGATCATCTTATTAAGGGGTCTGACGCTCAGTGGAACGAAGAAACTTCACGTTAAGGGATTTTGGTCATGAGATTATCAAAAAGGATCTTCACCTAGATCCTTTTAAATTAAAAATGAAGTTTTAAATCAATCTGACGTATATATGAGTCAGTTTCCTGACCAGTACCAATGCTTAATCAGTGAGGCACCTATCTCAGCGATCTGTCTATTTCGTTCATCCATAGTTGCCTGACTCCCCGTCGTGTAGATAACTACGATACGGGAGGGCTTACCATCTGGCCCCAGTGCTGCAATGATACCGCGAGACCCACGCTCACCGGCTCCAGATTTATCAGCAATAAACCAGCCAGCCGGAAGGGCCGAGCGCAGAAGTGGTCCTGCAACTTTATCCGCCTCCATCCAGTCTATTCCATGGTGCCACCTGACGTCTAAGAAACCATTATTATCATGACATTAACCTATAAAAATAGGCGTATCACGAGGCAGAATTTCAGATAAAAAAAATCCTTAGCTTTCGCTAAGGATGATTTCTGGAATTCGCGGCCGCTTGTAAAGCTTTGACAGCTAGCTCAGTCCTAGGGACTATGCTAGCTACTGAGAACTTTTCGATCAAGCTATGAAGGACGCAAAGAGGAACTAAACACTTTACTAGAGAAAGAGGAGAAATACTAGATGGGTCAAAGTAGCGATGAAGCCAACGCTCCCGTTGCAGGGCGGTTAGCTTCCCCTGAGTGCCACCTTGGCTTAGGGGATCGCATACACAAGAAATCTGGTGCCGCTTGGCAGGGTCAAGTCGTCGGTTGGTGTTGCACAAACTCACTCCTGAAGGCTATGCGGTCGAGTCCGAATCCCACCCAGGCTCAGTGCAAATTTATCCTGTGGCTGCACTTGAACGTGTGGCCTAATAACTCGGTACCAAATTCCAGAAAAGAGGCCTCCCGAAAGGGGGGCCTTTTTTCGTTTTGGTCCGCATCCACCTGTGCGGACCTCGGTACCAAATTCCAGAAAAGAGACGCTTTCGAGCGTCTTTTTTCGTTTTGGTCCATCGAGTGGCGCGCTTAGTTCCTCGTTTTCTCTCGTTGGAAGAAGAAGAAACGAGAAACTAAATACTAGAGTCACACAGGACTACTAGATGATGCAAACCGTTTTAGCGAAAATCGTCGCAGACAAGGCGATTTGGGTAGAAGCCCGCAAACAGCAGCAACCGCTGGCCAGTTTTCAGAATGAGGTCAGCCGAGCACGCGACATTTTTATGATGCGCTACAGGGTGCGCGCACGGCGTTTATTCTGGAGTGCAAGAAAGCGTCGCCGTCAAAAGGCGTGATCCGTGATGATTTCGATCCAGCACGCATTGCCGCCATTTATAAACATTACGCTTCGGCAACTTCGGTGCTGACTGATGAGAAATATTTTCAGGGGAGCTTTAATTTCCTCCCCATCGTCAGCCAAATCGCCCCGCAGCCGATTTTATGTAAAGACTTCATTATCGACCCTTACCAGATCTATCTGGCGCGCTATTACCAGGCCGATGCCTGCTTATTAATGCTTTCAGTACTGGATGACGACCAATATCGCCAGCTTGCACGGTGGCTGCACAGCTGGAGATGGGGGTGCTGACGAAGTCAGTAATGAAGAGGAACAGGAGCGCGCCATTGCATTGCAGACGAAGGTCGTTGGCATCAACAACCGCGATCTGCGTGATTTGTCGATTGATCTCAACCGTACCCGCGAGCTTGCGCCGAAACTGGGGCACAACGTGACGGTAATCAGCGAATCCGGCATCAATACTTACGCTCAGGTGCGCGAGTTAAGCCACTTCGCTAACGGTTTTCTGATTGGTTCGGCGTTGATGGCCCATGACGATTTGCACGCCGCCGTGCGCCGGGTGTTGCTGGGTGAGAATAAAGTATGTGGCCTGACGCGTGGGCAAGATGCTAAAGCAGCTTATGACGCGGGCGCGATTTACGGTGGGTTGATTTTTGTTGCGACATCACCGCGTTGCGTCAACGTTGAACAGGCGCAGGAAGTGATGGCTGCGGCACCGTTGCAGTATGTTGGCGTGTTCCGCAATCACGATATTGCCGATGTGGTGGACAAAGCTAAGGTGTTATCGCTGGCGGCAGTGCAACTGCATGGTAATGAAGAACAGCTGTATATCGATACGCTGCGTGAAGCTCTGCCAGCACATGTTGCCATCTGGAAAGCATTAAGCGTCGGTGAAACCCTGCCCGCCCGCGAGTTTCAGCACGTTGATAAATATGTTTTAGACAACGGCCAGGGTGGAAGCGGGCAACGTTTTGACTGGTCACTATTAAATGGTCAATCGCTTGGCAACGTTCTGCTGGCGGGGGGCTTAGGCGCAGATAACTGCGTGGAAGCGGCACAAACCGGCTGCGCCGGACTTGATTTTAATTCTGCTGTAGAGTCGCAACCGGGCATCAAAGACGCACGTCTTTTGGCCTCGGTTTTCCAGACGCTGCGCGCATATTAATAACTCGGTACCAAAGACGAACAATAAGACGCTGAAAAGCGTCTTTTTTCGTTTTGGTCCTTTGAAGTTTAGGGGATAGTCCAATTATTGAAGGCCTCCCTAACGGGGGGCCTTTTTTTGTTTCTGGTCTCCCTACTAGTAGCGGCCGCTGCAGTCCGGCAAAAAAGGGCAAGGTGTCACCACCCTGCCCTTTTTCTTAAAACCGAAAAGATTACTTCGCGTTATGCAGGCTTCCTCGCTCACTGACTCGCTGCGCTGGGTCGTTCGGCTGCGGCGAGCGGTATCAGCTCACTCAAAGGCGGTAATTTACCAATGCTTAATCAGTGAGGCACCTATCTCAGCGATCTGTCTATTTCGTTCATCCATAGTTGCCTGACTCCCGTCGTGTAGATAACTACGATACGGGAAAAGCTCATCTGGCCCCAGTGCTGCAATGATACCGCGAGACCCACGCTCACCGGCTCCAGATTTATCAGCAATAAACCACAGCGGAAGGGCCGAGCGCAGAAGTGGTCCTGCAACTTTATCCGCCTCCATCCAGTCTATTAATTGTTGCCGGGAAGCTAGAGTAAGTAGTTCGCCAGTTAATAGTTTGCGCAACGTTGTTGCCATTGCTACAGGCATCGTGGTGTCACGCTCGTGGTTTGGTATGGCTTCATTCAGCTCCGGTTCCCAACAATAGAGGCGACTTACATGATCCCCCATGTTGTGCAAAAAAGCGGTTAGCTCCTCGGTCCTCCGATCGTTGTCAGAAGTAAGTTGGCCGCAGTGTTATCACTCATGGTTATGGCAGCACTGCATCGGTCTGATTTCTCTTACTGTCATGCCATCCGTAAGATGCTTTTCTGTGACTGGTGAGTACTCAACCAAGTCATTGTGAATAGTGTATGCGGCGACCGAGTTGCTCTTGCCCGGCGTCAATACGGGATAATACCGCGCCACATAGCAGAACTTTAAAAGTGCTCATCATTGGAAAACGTTCTTCGGGGCGAAAACTCTCAAGGATCTTACCGCTGTTCAATCCAGTTGCAATG
+
79:==>>B@333312CBB@6>JJFJCFEIFA?A@?<BCCDIGDGJJEA=;<>1/01?AJJJGFHHEFGJIGJJJGCBBAJFEHJJJEJJJJJJGGJJJEEGJI==DFHJJHJB@@JJFJJGJHECFGH;/B><A?FE>?B??>655/>EJJJJHGIGJFJEJJJGJJAA20*((%%&&('%%$&)''%%&'4==>>4--''&%&%'%%''''*+,)+(5868879/.--/13/*''(),+++++*))055001667GDB9980001((((*((+,-1&%$%'()0266//;=B:9::><;9;:<4464;;B:9:7EGGFJGHHFHJJ>>=@?3111-)'(&)&%%%&&&%&&''&&&',9;GJFGIA@A1JGCHEJHJJHD@?858?BFDFFJIFHFJIJFIGIJJJJJHJGJJIJJHCIHGEFGJJGFIJJJJJ?>>>HJFEEED<%%&&''(,'(()-17CECDEGCBBGJJIJJJBBABCD)))*7**..+%&&$$$$&)+4556A?>C?JFEJJGFIGIJJHHHHJJGDFGHGJJJ;::<EAAA4--./D<<<<>@@@,,*?FACDABDBGCIIGEDDJJJJEGJIIIJJEJHBJ=6556946:5548326779;EEFJGHJHJBABBGJJCIFFABA3223J?:;<=CE?=4589;;=)'*0/+0<>=>=@?@@@A@>C?>A@@51.-.,,,%%%&12228=@44310/5041)(('()(-**('*+6511:9BEJHDEDBAFDBAB>DC::88=<=<>AIJGJGJFIGJGFJJJHJJJHJJJGJGJJJJJFGJJ@>>>@D@@BBIFDJJ5589;<=@-,++/,.41/60HEJFHFJJ?@>>=:;:<>9@C@BDFJJJJJJJJHGHGIJJJCHEFDGD8655,,,,2*&&*;9883///CDDFFJJJJGGEEDCJBJIJHJJHIIJHJ=<<;>=12229;5<:=<5DA?9<:733&&%');<D?@A@FFDGJIHJJIGGHHEHJJHHJGIIJIJJIJIJJJJJJJJJJJJJJJIJJJJJJJJGJIJHJJJJJJJJEC===@JJJJJGFJJHB<<<DDCABAJHJJJIHCACEGJJHGJFEJD:8:8@;977:?@@=66A'''***8@BEBA<<D:CFJJFJJGJJIJFJJJJDFJDB2100<:89:AC-,+(*+)'(@FJGGJHF::::CDEJJFFIFE2223=4432(((.--/.-.41.')4AFHIJEJJJH>>>>DEH33338,+,**+1.))'*478D=@AB@>C?2-.:==@@CFEEFJEI?999JJDFDFDDC055?>6689:=5=ACB@>;A@DEH<=;=IDGEGHGHJIFEHFHD&%%%((*1244,***%$$$%'$%%''(+*.118BBDGHHJJJJJHHGJJJIFDIJ1000HJEBBD7664:640//.1247555BCCGHGJJFGIJHGJJJHDEJDB>+***J@@ABEJJEFJ::CEGCBIJEED=IE4221J?A>>@CHFDCCHJJJGGFFHJHDHD;:339AHHJFJ@@@BDEB@??B888AB?@:6EHJGJIIJJJJJJJJHEDGCJDJJCA29186422142-)88=<>9@?@?766;=HIBJDCDED?JJDGJHJEJJJJHJJJJJFIHJIHFJHGJJGFDE>,-@>@JAJDBGEGJ???AJFJJFHJDBEFHDJDEEBHIJEJIJJGJJIJABABE0421.25.,,,33169BGGFDA@@ADEGCBB@CJJJGGHHJ<;<<IJFABAHIJ3333:<<544*''&%*.'''326JEJGJHJJJJBFFDJEEDBGIDDDCJA@3223/++''('()+/5610-0:ACHJJGHJIJJGGJ765566*(-'0+-++<ECABAJFDEA>;77G@>C=C>JJJJJJJF7788<<:<2/016732339:AEJGFJJGJHEIJJIEDJCJ77:99,,+,****.(+>>=,,,-7A=11173+001*((0?IF>855****''''))/-(++*&'''''''.&&=GJFHJJCBBA>==6556;622+**+011246@@A@BAAGJJJJIIJJEJDA@?37322;;=;???AC?9JJFGFEJJ<:::BJHJIJJJFGJJJJJJJHJJJJFJIGHEJJJGJDDHHJJFJHFGJJJJFHIJJJG?@>@7<6AEJI=?>>=A<<6.::<CJGIFJC</3>;CF2001:;''''''577@ABFJGJJJCCBCFJGFEGCBDCDIIEIFJDGDFJJJJJJJHHFJJIFJJJB@;:67597)%$$'*)).-./7/...67;<<===FC===@AGD?<<?DG5511/..,+*()(*'.34//9D@??@BGFIJHHGF=778ACGGHJJGFJHHJEJJBA==@ADJJFJJJJGJGGJEJGJJFIIJJEHECBCFFJDCFCCCEJ>=>8///00---,510/:++-EIEDFJJGJJHFJGEHJJ@???JJ==;<>><;;>:3:;<HHIFJCDABFFICCDBBIJEGEGHJHGJJD87779:99889????ECDFC-,,,44488744459;ACDJGHGCCGJJGF766353<=<<>?B::468<=:8?<.-+,A?AJFCDFGGGJJJIJJJJJJGJGJJH5556=988.))*+,,****0:@FEA1.---+-+++056621004*(():HIJJJHJFFHGJJH@>>988A=***?AIJHJGJI<<<<EHJEEJJGHFJEGBDD@@??A>982/-.5225333>=C734978877@88;=BBJ4444A4..-27555237:;?CDEJGJJBJEJGGHHJGJJJHGHJJIJJIJEJ?=>>98832/,,/13001-,(()*,+*)'&%&'%&&&8;=<;;678JI?==?854++45==>DJ8889==<A@AGFJJJJJJEHJHHIFHEFD555,+)))))'),.---,,,,,,4323325543466@BDBBJJHGJFJHJJJGFGFFJJFJFGFJJJIJJGFJFAA??80,'&'&%&52549>JIGJFEGEGEEJJEJ<<<=FJEEDDEJJJJJJGIDFFHHJHHJJIJJIJIIJIJGJIEJFJHJJIIJJJIJJJJJJJFJJJIJJIDHJ:::;EBABFHEFJEFJJHJJJEJGJJJIJJJJJJJJJJHJIJJ==:9<BIJHFIGJGJJFJJHJIGJGJJJJJJHJGJHGHGH@???FJJJJIGJGJJJJJHJJFBABFFEEDGGJDDIEGJFHFEJJJJFFGGHEHCCFCJJJHDJJJJHJJJJ6655>:<;99&&%&&'4897@IJHJGHIGEFJJJJHJHGIJIGIGHIFJHFJJJJHHJJDHA>.''**BJJHEFAECDGFJHFIJJGFFJIJJHJJJJJEHGJ@???BD44:<==A@;=HHJFJJJJJIJJGJJJJJJJGIHJJIGJJ>??>EFJJJJHJGJHIJJJGJFJJJJJJGHIJIJJJJJJHJJIGDFJHIIJJJJJJIJHJIJHJHGHJJJJJJJJJJJJHJJHJJHHJIEBBCJEJHDCFHA=CB@>>>>BBEJGGJJJJDJJJ?;:;A@BAABBA?@@.4('$$'%%%.====?CCAAAAJGJIJIFJJJJJIJJJGGJJJIJGBBBDJJGIJJJJHJJJ????JBBBDJF@>=<<=?CEDFGGHJGGJGCFDCGJJJJJHHJJJJJJEJGJIGJJIGJGJJEFIJJJJJFIJJIJEGJJ3//=?=<CGFGECBCDJJGIHJGJBACIJJGJJJJJ@??@JHEJHEFJDB;DFAAHJ:8763===310-.==>@ADABB=>>?GJJJFHFIJJJJJJJJJIJJHGJJJJFJHJDDJ@JF;789@?99>@DGJF?DJJIJFA@@JJJJGJJGHJGJJJJJFEHHJIJJEFJIGJFFFJJFBC@A9JCGHC><?5/658<?JJJHJIHJBCBEGJIJJJJGJIHGJHJJJJJEHJJJJJJJJJGFJJJGJJJJGDFGHHGE=CCJGJ551'*+++'&&++@?;;9778::HFHFEJJHJHJJEHJJFFJIJFFHJIHICFHECGHJDDC''''/---/..5<EHIJF??>?@AABG2000434666@ECEEDJIFJJGJJHIJEIEHJJJ@??<;99<@BEJ9::;<<::><>B****AADDCBADEHFJFGEEHJJIJJFJJJJJJJB@0=?:==GJJJHFHFJJJJJJ@??>:**.++(((**))8BEFEGJHIJJGIHJEEJJJHJIGHGJIGEIHIJJJFGJJFHIJJJJFFJCJJJJJFJC?>=777.--/;))''))0<?A;A;<7778=<79IEJHDJIJJJJJFGGDJJHHJJHGJJJJIFHC>>;7788BCEJJGJJHGGDJFGJIEGA@@CFIHJJ@@?@IJGIJIJGJJJJJJJJJHJHJHJJJJHGJGGJJJJJJHJIJGGJJHHEJFFHJJJJJFFE<;;))))B>?=:;:;@?1///060/.//5;CEJEFFDCD333/++++5-,)('&'*,..12;7@E@>=>?;2+,125IHJJGGHJJC@??==-&&44CCC643245*))*5BCDGJIGJHIJJJJJIJJJJHJGJIJJFCC5555GFJGEEDJJJJJIDHI7742.,''%&'(*'-,.:3>DEGJGJJJJJHJIJGHDHEFDC55@FDJJHJHJJJJJJJJJIJJH/..0:874(''''&%%%,7@CDFJHJJJJJHJHFA?@@E==9300-//-'889<5,,,-666JHJIHGJIJGJJJJJJFJDEDFHJJJGIGFJHHJGFJI8778BHCBGIJIIJGEFJHHIFFEJJ:88IJ54,,,,6669;:75019.00052('''(=6540*%$$%&
@Glass_T7V_12_D3_12_9_40
GTTACGCATCGAACTGGATCTCAACAGCGGTAAGATCCTCGAGAGTTTTCGCCCCGAAGAACGTTTTCCAATGATGAGCACTTTTAAAGTTCTGCTATGTGGCGCGGTATTATCCCGTATTGACGCCGGGCAAGAGCAACTCGGTCGCCGCATACACTATTCTCAGAATGACTTGGTTGAGTACTCACCAGTCACAGAAAAGCGTCTTACGGATGGCATGACAGTAAGAGAATTATGCAGTGCTGCCATAACCATGAGTGATAACACTGCGGCCAACTTACTTTGTCGTAACGATCGGAACCAGAGGACTAACCGCTTTTTTGCACAACGTGGGGATCATGTAACTCGCCTTGATCGTTGGGAACCGGAGCTGAATGAAGCCATACCAAACGACCAGCGTGACACCACGATGCCTGTAGCAATGGCAACAACGTTGCGCAAACTATTAACTGGCGAACTACTTACTCTAGCTTCCCGGCAACAATTAATAGACTGGATGGAGGCGGATAAAGTTGCAGGACCACTTCTGCGCTTCGGCCCTTCCGGCTGGCTGGTTTATTGCTGATAAATCTGGAGCCGGTCGCGTAGGTACTAGCGGTAACTACTGCGTCATCCGGGCCAGATGGTCGCCCCGTATCGTAGTTATCTACACGACGGGGAGTCAGGCAACTATGGATGAACGAAATCAACGAGATCGCTGAGATAGGTGCCTCACTGATTAAGCATTGGTAAATTACCGCCTTTGAGGTCAGCTGATACCGCTGACCGCAGCCGAACGACCGAGCGCAGCGAGTCGTGAGCGAGGAAGCCTGCATAACGCGAAGTAATCTTTTCGGTTTTAAAGAAAAAGGGCAGGGTGGTGACACCTGCCCTTTTTTGCCGGACTGCAGCGGCCGCTACTAGTAGGGAGACCAGAAACAAAAAAAGGCCCCCGGTTAGGGAGGCCTTCAATAATTGGACTATCCCCTAAACTTCAAAGGACCGAAACGAAAAAAGACGCTTTTCAGCGTCTTATTGTTTGCCGTCTTTGGTACCGATGGGTATTACGCAACGTGGAAACCGAGGCCAAAGACGTGCATTATTGATACCAGTTAGACTCTACAGCAAAATGCAATGGAATTCCGGCGCAGCGGGTTGTCAGCTTCCGCGCCATTATGCTTTGCACCCTGAGCCAGCAGAACGTTGCCAAGCGATTGACCATTTAATAGCCAGTTAAAACGTTGCCCGCTTCCACCCTGGCCGTTGTCTAAAACATATTTATGAACGTGCTGAAACTCACGGCCGCAGGGTTTCACCGACGCTTAATGCTTTCCAGATGGCAACATGTGCTGGCAGAGCTTCACGCAGCGTATCGATATACAGCTGTTCTTCATTACCATGCAGTTGCACTGCCGCCAGCGATAACACCTTAGCTTTGTCCACCACATCGGCAATATCGTGATTGCAAACCTAACATACTGCAACGGTGCCGCAGCCATCACTTCCTGCGCCTGTTCAACGTTGACGCAACGCGGTGATGTAGCAACAAAAATCAACCCACCGTAAATCGCGCCCGCGTCATAAGCTGCTTTAGCCCTCCCCTACATCAGGCCGCGTGCTGTTCTCACCCAGCAACACCCGGCGCACGGCGGCGTGCAAATCGTCATCGGCCATCAACGCCGAACCAATCAGAAAACCGTTAGCGAAGTGGCTTAACTGGCGCACCTGATCATCTGATGCCGGATTCGCTGATTACCGTCACGTTGTGTTTACCAGTTTCGGCGCAAGCTCGCGGGTACGGTTCAGATCAATCGACAAATCACGCAGATCGCGGTTGTTGATGCCAACGACCTTTGCTCCCAATGCAATGGCGCGCTCCTGTTCCTCTTCATTACTGACTTCGGTCAGCACCCCCATCTCCAGACTGTGAGCGACGGCGGCAGCGCAATATGGTCGTCATCCAGTACTGAAAGCATTAATAAGCAGGCATCGCCTGGTGATCACGCGCCGGATGATCTGGTAAGGGTCGATAATGAAGTCTTTACGTGAATGGGGAAGCTGTGGCGATTCTGGTCACGATGGCGAGGATGAAGCTTACTGAAAATATTCTTCATCAGTCAGCACCGAAATTGCCGAAGCGTAATGTTTATAAATGGCGGCAATGCGTGCTCAATAAAATCATCACGGATCGCGCCTTGACGGCAACGCTTTCTTGCACTCCAGAATAAACGCCGTGCGCGCACCTGTAAAGTTAGTCGTAAAAATGTCGCGTATCGCTGAACCTCGTTCTTGAAAACTGGCCAGCGGTTTGCTGTTGCGGGCTTGTTGCCAAATCGCCTTGTTGGACGATTTTCGCTAAAACGGTTTGCATCATCTAGTAAGTATATATCATTATACATATTCCGCTTCTCGTTTCTTCTTCTTCCAACGAGAGAAAACAAGGAGCTCGAGCACGAGCCGCTCGATGAACAAAACAAAAAAGACGCTCGAAAGCATCTCTTCTAAAAATGGTACGAGGTCCGCGCAGGGTGGATGCGAACAAAACGAAAAAAGGCCCCCCTTCGGGAGGCCTCTTTTCTGGAATTCGTCAGACTATAGGCCACGCGTTCAAGTGCAGCCACAGGATAAATTTGCACTGAGCCTGGGTGGGATTCGGACTCGACCGCATAGCCTTCGCAGGAGTGAGTTTTGTGCAATACCAACCGACGACTTGACCCTGCCAAAGCGGCACCAGATTCTGGGTACGCAATCCCCTAAGCCAAAGGTGGCACTCAGGGGAAGCGCAAACTGCCCTGCAACGGGAGACGTTGTTTCATCGCTTTTGACCCAGTATTAGTATTTCTCCTCTTTCTCTAGTAAAGTGTTTAGTTCCCCTCTTGCGTCCTTCATAGCTTAATCCGAAAAGTTCTCTAGTAGCTAGCATGAAGTCCCTAGGACTGAGCTAGCTGTCAACTCTAGAAGCGGCCGCGAATTCCGAAATCATCCTTAGCGAAAGCTAAGGATTTTTTTATCTGAAATTCTGCCTCGTGATACGCCTATTTTTATAGGTTAATGTCATGATAATAATGGTTTCTTAGACGTCAGGTGGCACCATGGAATAGACTGGATGGAGGCGGATAAAGTTGCAGGACCACTTCTGCGCTGGGCCCTCCGGCTGGCTGGTTTATTGCTGATAAATCTGGAGCCGGTGAGCGTGGGTCTCGCGGTATCATTGCAGCGCTGGGGCCAGATGGTAGCCCTTTAGCTATCGTGGTTATTTACACGACGGGGAGTCAGGCGACTATGGATGAACGGCAATCGACAGATCGCTGCGGTATGGTCTTGCTGATTCCAGCGTGGTTAGTTGTTACGATTAAGTTTACTCATATATACTTCAGATGAATTAAATTTCATTTTTAATTTAAAAGGATCAGGTGAAGATAGCTTTTGATAATCTCATGACCAAAATCCCCTAACGTGAGTTTTTCGTTCCACTCAGCGTCAGACCCCTTAATAAGATAATCTTCTTGAGATCGTTTTGGTCTCGCATAATGTATTGTTGTGGAACAAAGACCGCCTTGCAGGGCGGTTTTTTTCGAAGGTTCTCTGAGCTACCAACTCTTTGAACCGAGGTAACTGGCTTGGAGGAGCGCAGTCACCAAAACTTGTCCTTTCAGTTTAGCCTTAACCGGCGCATGACTTCAAGACTCATTCCTCTTGAGATCAATTTACGGTGGCTGCCGGTGGTGCTTTTGCATGTCTTTCCGGTTCGACTTCAAGACAATCATCTCAATGGCGGGCGGCGGATGAGTTGAACGGGGGGTTCGTGCATACAGTCCAGCTTGAGCGAACTGCCTACCCGGAACTGAGTGTCAGGCGTGGAATGAGACAAACGCGGCCATAACAGCGGAATGACACCGGGTAAACCGAAAAGAGCAGGACGGGAGGGCGCACGAGGAGCCGCAGGGGAACGCCTGGTATTCTTATAGTCCTGTCAGGCGTTCGCCACCACTGATTTGAGCGTAGATTGCGTGATGCTTGTCGGGGGGCGCGGAGCCTATGGAAAAACGGCTTTGCCGCGGCCCTCTCGCTTCCCTGTTAAGTATCTTCCTGGCATCTTCCAGGAAATCTTTGGGCCCCGTAGTTAAGCCATTTCCGCTCGCCGCAGTCGAACGACCGAGCGTGGCGTTGTGGTGGCGAGGAAGCGGAATATATCCTGTATAGCATCATATTCTGCTGACGCACCGGTGCAGCCTTTTTTCTCCTGCCACATAGAGCACTCACTGACACCCTAGTAGTGCCAACATAGTAAGCCAGTATACACTCCGCTAGCATGAGGTCTGCCTCGTGAGGAGGGTGTACTGGTTTGGTACAGGACCTGAGTATGCCATCATCCAGCCAGAAAGTGAGGGAGCCACGGTTGATGAGAGCTTTGTTGTAGGTGGACCAGTTGGTGATCTTGAACTTTTGCTTTGCCACGGAACGGTCTGCGTTTGTCGGGAAGATGCGTGATCTAAATACATTCAAATATGTATCCGCTCATGAGACAATAACCCTGATAAATGCTTCAAATAATATTGAAAAAGGAAGAGTATGAGTATTCAACATTTCCGTGTCACCCTATTCCCTTTTTTGCGGCATTTTGCCTTCCTGTTTTTGCTCACCCAGAAACGCTGGTGAAAGTAAAAGATGCTGAAAATAGATTTTAGATGTGAATTGCTGTGG
+
&%%%'''&&'(,/05667898.++++//06330++**+*'&&)+-21;??GHFF><667028:::BIC@68=HJHIJJJH?BBDEGEHGFFGJJJJHJJJJJJJHJJJJIGBEGHA=FJIJHIJBCABFFJCA@DEE;;;=DCCGJJJGJJHJFHEFDFAB>@BADHJJ@A?=62::;;:BB@:9//<FCBBDJJ>;++///*(&'(..42248544(((*4344002388>>?>>ID?>?>ADBDIJJGJJJGJ1111JJJ7777?@BFFHJAEE??7+-,*(%%####$%&&')''')''(343000009JJJCH?EJHJB@?>)(('++19:9:A;;9978CDGACCAD:::7+**)***&&&03)+''((*+0234<;10/02-24878>,,,,JFIJJIGFJJJJJIJJJJJFJG----52;;;ADGA@@@EFBBCB,,,,;=>FEJJJGFEDJHIJG////*&&-1-')3,>B@@ADEBD@GHA2111FIFGJIFCDC:998+++*((%&&&/4566)))47....:5/-00<?8748@ECEBBB?JJDEE<::8:<32121001:;9;9::*))'&&',)(((('%$$%%))&##$####(&%$$$%%&&**+'''''%%###&)**0257784444:BCDBDFFDCIEEGJE;::323066679977786654.,,4=,++,))'',++**,0/.03457=@:866=>7888DJGGEDFEIFHJFJJJHA;;<<@3/,++'&'&&*/))&%%%%'%$##%/1:<<9>>7667>ECA@=>=?DEEEG<:::@CCFEGIEI@=>>@A<=IIJFJCBBCJBDC@CAABA<;7DFGJGJ?E>@@A?=;9+**44433/.,*++-'(869886=C8776;:<<3200=EEJHBABCBG:999??@J<99:=<<>HJ:88HJJJJGGGJHG1-&&,-.06;;:;<6%%%'7;7>=??@CHA?=?@B0/GEFGB8889:463)((-0,,-/HFFGGGGGFEGJJGIGJJJGJ;71/.)))))()**,*),,,/.&''&&&&'&'$$%%&%%&(&%&(2/-*)*,+-----)(&'')%%%%'(%&$#$&%(&'%%%'((**+))/*)&&&%&&&'.1-3-002001:AB@>'',(8/53210.-,1&()(,+*+----1153521221(**++&'')/4757?@6BFFJEJDBBBFDHDEACB(((%$%&())*--0<=DEFBAACCBDCCC;IGJJJJJGGJJHGDC@@FJJ@??=@62-'%%&*,**((&(%%%%%'%$%&%$%&(((+.(&'''@CADEDJHIJJGGJJJDGFJJJF<<<;<44102247JED654402:>?==?>@885***+922**+,,-++,+-,<=;<>>BGF;:98630-)()///01555DGFJJ3333934454<3777:@?7999:9::533,+*)--.11*&$%%&&'%',033256=ABDDGJJJJGHJJIIJDJ6667<>:=EJJJHJJIDEDDDGC44412--//6(),:88:;&&&&(()865::<=>?BHDJFFGCABAD<<<=DE;;7556<;=>A@<887*'-.**+&$$%%%%$$%$$&%&&'%&%%%%&&%('(111/00/00++*'&(,/233...---+,++))--*'&&&('))*988546:3332:::C988898>AHJJHGGA43335<<ECDBDD>??>,,,,/*''&%$###$$%'(0../..*)---//.0..++(()%$%%'*&&&&&%%(02<?>CB666EJECA@?<=EDDIHJI::::*)))993../;;<<8888BDBB>>BEJFICDAEBCHGEHFJJJGHJJHIGIJHJJA@<899?JGGFJJJFJ?<><<:AJI>E;GGJ>>>==DGHIFDJ@<;;-,+++...///44<;=?@BEEBC0001((((((),,*&%&''))(''+/./012A>>878=DEDCHDCFDCGBJFHEJH999922+'$'()46....++++00.),+-*(&)+.0=BAAGIDFEBBBGJFJJJHGCJEF<''''(')*((&&(&&&(%%&+)((&$$$%%&%%&**-)'''()((()&&%%)*++8<@DD=:6.0,&'66874241...87==DFGIJJACECJ;::92000.&+19;:>?>988))))6-,(((%%&&&**68BDDBDD=;9890012423((()--()))//0B871..9:@6548BDBA@CA??@AGIE>?678773::2'&%%&$$$##%%&3654----0/0'((,**,,,,55(&&'')'$$'670'&&'+*)'''(&&%&&&(&%&''(+05)&&%')&00/,))*4:00,)(&&134244477<<>CJG@=''''>>?=?@;9))))+')&'&&%%$%))''&$##$'($($%),-4('),93//*-,)+.*5,--&'&'+/2344*(('(&$$$&%%&()&&&&.,,,-/.,((((+,-22('(98542//02421127<887776912+*.0/1*)+++%%&&&&'))((((//(,*(('&%%'123<CA555<JFEJE@DGFA1-+%%&'()((+2//0.--0&%'()(&$$$%%$%)*)&&05743((()4'&&,7=AEECEFEEDEFJJHIH<<<<CBE@@@?89110121/,..+()*7BBFJGFEIIEJGJJFA</'''34HH;;:;FJHFJFJJIJBA?=>A>;<>9959<(644.00//-10,110249844332))&$$##$&*..35>?BA=<988;;<??>=@<11113348HJG886633446(()1.9=3223710&%$$&&$$%&&%&&%&'&(''')),**&&'(&),,,335657;CGC9+?;8FDFJFGJJIHGGJJCH7HA??653(CBBIJFGDJJHDGD<6612CBBCJJGHJJJA>555222201111-,,,,4466H;;;@F666CE<;;;;C0///=<:::=?BJAA@B98/++<;66...9?88899JH===>=>DC<:6105788653276?>@@JGJJJJJJHEBHEDDJHJJIJJFEFFJFJJJDEFEJIJJIHJFGFIJJJJJJGJJJJJFFH<<<=>DGJJHJIFJIEJJGGFJJJJHGFGHJJJJJEEIDJJJHEGDA////2011=?8666766220/,,.090///68<;>767.(()2/32/7CDCDB@@@@EA??@AB@DDDA=>88./00.///24795566::-,,,3((('*((((%&%$$%%####%'*%#####$)((&'''370//0AA=>A;;;GH?>776:2*)))('%$%''&&%&&((++)('()...0111.----*'%&&$$$$%'''''('&''&%%%,('&&'&''$$$$%'%$%),/+(&%%((,)+&&'(''&%%#$&&0*,,&&&'+-889:9=8=?6::;;*(('***-/0,)(''%%%&))'((+228C>9989>><877799;75.-,,//0012575...0+*'--))**45449:88DHE623:5200-*+((('%&)'333117767;*)))*'&(''&&)*,(((')))+)('*)&%()&#$&&(47*+''))0443233201,++,6999692226?@B<;8111800452/-.0/3574+++666>=:99<A?@A<89**+,5775<<J?>><>7636660/./20**+))'23;<:8((()'&&&(%'(()))%$&''),*((%&(+-*11'0-'+&&(%&&&*((&'''**)***34466788=>D;471.(/+(&%%&%((&')&'''''''%%''$%''*++%$$$,'$%$$%&&(44.--<F@<;99==AGCEFGDDAB11111.((<<=AAIFJFHJJIJEHJGJJIGHJJHJIJJJEFC@@G?4444::ACB>>=>B3222::---.35=6543335,,7):8423+((.,.('%%')&&$$%++''&(*(%$%(*%'*'&%&%$''''&''&%%((10-,25.===??GAGFCB?>=;9636899>GGIG::::EGJJJAB'&%''%$$%++,-..**))%%'35...)),,./04.+)).26@H@A@@CDIFEE@@;::;:5)*,*,+,-:=<=?C566555555/0/0236867:5-))2(8.*1/,*)),+021--&%%%&&)+/,)))3:6DGDFEJJJFJDJJHHJ>=>=BBDD??+++.110.%$$%&&%&&)*-.,,-;<>==531004556322''%$&'*+*+12310../:?>7<<@2222210,+,21449@CGC9900('.1/../&&(('''&%&())*,'((-3=>@BDC=<<=DIHGEBDBBAA<:;111287-.)(()-.=?@:::91000.,,+,00/)(()1*)))-&&&$$&&*((()'&$$$%$$&'.//0001///1DDCCEJJEDCCBHEHEGBCBCFFJFGFEFFEFJHD>BE>==A422153556877697((((26;>>EDA@?>??AD@DHEEHE@???EE?7772-3'%%%03-/0+*+,/129>>>BGFE@@BCJHFGGFGIEGA??>AEGI>==<>>?CFFDE@@=;::<>B?=965-++-))))++(023?BA=>BA@@@>?<<?DA5556FGCDC:?=9@===(((*6&&(26AA4@>A?;:99;>@@ADCCCACCAA9<6667799,+**006:;=432147>@@@DCBB??@>>>===332'''%%%&*.,&$$&&''%%%%%&%###$
@Glass_T7V_12_D3_12_9_41
GCCAGCCGGAAGGGCCGAGCGCAGAAGTGGTCCTGCAACTTTATCCGCCTCCATCCAGTCTATTAATTGTTGCCGGGAAGCTAAGGTCAAGTAGTTCGCCAGTTAATAGTTTGCGCAACGTTGTTGCCATTGCTTCCGGCATCGTGGTGTCACGCTCGTCGTTTGGTATGGCTTCATTCAGCTCCGGTTCCCAACGATCAAGGCGAGTTACATGATCCCCCATGTTGTGCAAAAAAGCGGTTAGCTCCTTCGGTCCTCCGATCGTTGTCAGAAGTAAGTTGGCCGCAGTGTTATCACTCATGGTTATGGCAGCGCTGCATAATTCTCTTACTGTCATGCCATCCGTAAGATGCTTTTCTGTGACTGGTGAGTACTCAACCAAGTCATTCTGAGAATAGTGTATGCGGCGACCGAGTTGCTCTTGCCCGGCGTCAATACGGGATAATACCGCGCCACATAGCAGAACTTTAAAAGTGCTCATCATTGGAAAACGTTCTTCGGGGCGAAAACTTTCAAGGATCTTGCCGCTGTTGATCCAGTTCGATGTAACCCACTCGTGCACCCAACTGATCTTCAGCATCTTTTACTTTCACCAGCGTTTCTGGGTGAGCAAAAACAGGAAGAGCAAAATGCCGCAAAAAAGGGAATAAGGGCGACACGGAAATGTTGAATACTCATACTCTTCCTTTTTCAATATTATTGAAGCATTTATCAGGGTTATTGTCTCATGAGCGGATACATATTTGAATGTATTTCCAATCACACATCTTCCGACAACGCAGACCGTTCCGTGGCAAAGCAAAAGTTCGAAAATCACCAACTGGTCCACCTACAACAAAGCTCTCATCAACCGTGGCTCCCTCACTTTCTGGCTGGATGATGGGGCGATTCAGGCCTGGTATGAGTCAGCAACACCTTCTTCACGAGGCAGACCTCAGCGCTAGCGGAGTGTATACTGGCTTACTATGTTGGCACTGATGAGGGTGTCAGTGAAGTGCTTCATGTGGCAGGAAAAAAGGCTGCACCGGTGCGTCAGCAGAATATGTGATACAGGATATATTCCGCTTCCTCGCTCACTAACCGCTCGCTCGGTCGTTCGACTGCGGCGAGCGGAAATGGCTTACGAACGGGGCGGAGATTTCCTGGAAGATGCCAGGAAGATACTTAACAGGGAAGTGAGAGGGCCGCGGCAAAGCCGTTCCATAGGCTCCGCCCCCCTGACAAGCATCACGAAATCTGACGCTCAAATCAGTGGTGGCGAAACCCGACAGGACTATAAAGATACCAGGCGTTTCCCCTGGCGGCTCCCTCGTGCGCTCTCCTGTTCCTGCCTTTCGGTTTACCGGTGTCATTCCGCTGTTATGGCCGCGTTTGTCTCATTCCACGCCTGACACTCAGTTCCGGGTAGGCAGTTCGCTCCAAGCTGGACTGTATGCACGAACCCCCCGTTCAGTCCGACCGCTGCGCCTTATCCGGTAACTATCGTCTTGAGTCCAACCCGGAAAGACATGCAAAAGCACCACTGGCAGCAGCCACTGGTAATTGATTTAGAGGAGTTAGTCTTGAAGTCATGCGCCGGTTAAGGCTAAACTGAAAGGACAAGTTTTGGTGACTGCGCTCCTCCAAGCCAGTTACCTCGGTTCAAAGAGTTGGTAGCTCAGAGAACCTTCGAAAAACCGCCCTGCAAGGCGGTTTTCGCTTTCAGAGCAAGAGATTACGCGCAGACCAAAACGATCTCAAGAAGATCATCTTATTAAGGGGTCTGACGCTCAGTGGAACGAAAACTAGCGTTCGGATTTGGTCATCGGGGTAACGAAAAGGATCTTCACCTGAATCCTTTTAAATTAAAAATGAAGTTTTAAATCAATCTAAAGTATATATGAGTAAACTTGGTCTGACAGTTACCAATGCTTAATCAGTGAGGCACCTATCTCAGCGATCTGTCTATTTCGTTCATCCATAGTTGCCTGACTCCCCGTCGTGTAGATAACTACGATACGGAGGCTTCATCTGGCCCCAGTGCTGCAATGATACCGCGAGACCCACGCTCACCGGCTCCAGATTTATCAGCAATAAACCAGCCAGCCGGAAGGGCCGAGCGCAGAAGTGGTCCTGCAACTTTATCCGCCTCCATCCAGTCTATTCCATGGTGCCACCTGACGTCTAAGAAACCATTATTATCATGACATTAACCTATAAAAATAGGCGTATCACGAGGCAGAATTTCAGATAAAAAAAATCCTTAGCTTTCGCTAAGGATGATTTCTGGAATTCGCGGCCGCTTCTAGAGTTGACAGCTAGCTCAGTCCTAGGGACTATGCTAGCTACTAGAGAACTTTTCGGGATCAAGCTATGAAGGACGCAAAGAGGGAACTAAACACTTTACTAAGAAAGAGGAGAAATACTAGATGGGTCAAAGTAGCGATGAAGCCAACGCTCCCGTTGCAGGGCAGTTTGCGCTTCCCCTGAGTGCCACCTTTGGCTTAGGGAATAGCGTACGCAAGAAATCTGGTGCCGCTTGGCAGGGTCAAGTCGTCGGTTGGTGTTGCACAAAACTCACTCCTCGAAGGCTATGCGGTCGAGTCCGAATCCCACCCAGGCTCAGTGCAAATTTCTTATTGTGGCTGCACTTGAACGTGTCTAATAACTCGGTACCAAATTCCAGAAAAGAGGCCTCCCGAAAGGGGGGCCTTTTTTCGTTTTGGTGCCGCATCCACCTGTGCGGACCTCGGTACCAAATTCCAGAAAAGAGACGCTTTCGAGCGTCTTTTTTCATTTTGGTCCATAGAGTAGCACTAGTTCCTCGTTTTCTCTCGTTGGAAGAAGAAGAAACGAGAAACTAAATACTAGAGTCACACAGGACTACTAGATGATGCAAACCGTTTTAGCGAAAATCATCACAGACAAGGCGATTTGGGTAGAAGCCCGCAAACAGCAGCAACCGCTGGCCAGTTTTCAGAATGAGGTTCAGCCCAGCACGCGACATTTTTATGATGCGCTACAGGGTGCGCGCACGGCGTTTATTCTGGAGTGCAAGAAAGCGTCGCCGTCAAAAGGCGGCGATCCGTGATGATTTCGATCCAGCACGCATTGCCGCCATTTATAAACATTACGCTTCGGCAATTTCGGTGCTGACTGATGAGAAATATTTTCAGGGGAGCTTTAATTTCCTCCCCATCGTCAGCCAAATCGCCCCGCAGCCGATTTTATGTAAAGACTTCATTATGGACCTTTACCAGATCTATCTGGCGCGCTATTACCAGGCCGATGCCTGCTTATTAATGCTTTCAGTACTGGATGACGACCAATATCGCAGCTTGCCGCCGTCGCTCACAGTCTGGAGATGGGGGTGCTGACCGAAGTCAGTAATGAAGAGGAACAGAGACGCTGCGCCATTGCATTGGGAGCAAAGGTCGTTGGCATCAACAACCGCGATCTGCGTGATTTGTCGATTGATCTCAACCGTACCCCGCGAGCTTGCGCCGAAACTGGGGCACAACGTGACGGTAATCAGCGAATCCGGCATCAATACTTACGCTCAGGTGCGCGAGTTAAGCCACTTCGCTAACGGTTTTCTGATTGGTTCGGCGTTGATGGCCCATGACGATTTGCACGCCGCCGTGCGCCGGGTGTTGCTGGGTGAGAATAAAGTATGTGGCCTGACGCGTGGGCAAGATGCTAAAGCAGCTTATGACGCGGGCGCGGGATTTACGGTGGGTTGATTTTTGTTGCGACATCACCGCGTTGCGTCAACGTTGAACAGGCGCAGGAAGTGATGGCTGCGGCACCGTTGCAGTATGTTGGCGTGTTCCGCAATCACGATATTGCCGATGTGGTGGACAAAGCTAAGGTGTTATCGCTGGCGGCAGTGCAACTGCATGGTAATGAAGAACAGCTGTATATCGATACGCTGCGTGAAGCTCTGCCAGGGCGCATGTTCCATCTGGAAAGCATTAAGCGTCGGTGAAACCCTGCCCGCCCGCGAGTTTCAGCACGTTGATAAATATGTTTTAGACAACGGCCAGGGTGGAAGCGGGCAACGTTTTGACTGGTCACTATTAAATGGTCAATCGCTTGGCAACGTTCTGCTGGCGGGAGCTAGGCGCAGATAAGCTCGTGGAAGCGGCACAAACCGGCTGCGCCGGACTTGATTTTAATTCTGCTGTAGAGTCGCAACCGGGCATCAAAGACGCACGTCTTTTGGCCTCGGTTTTCCCAGACGCTGCGCGCATATTAATAACTCGGTACCAAAGACGAACAATAAGACGCTGAAAAGCGTCTTTTTTCGTTTTGGTCCTTTGAAGTTTAGGGGATAGTCCAATTATTGAAGGCCTCCCTAACGGGGGGCCTTTTTTTGTTTCTGGTCTCCCTACTAGTAGCGGCCGCTGCAGTCCGGCAAAAAAGGGCAAGGTGTCACCACCCTGCCTTTTTTCTTTAAAACGAAAAGATTACTTTTGGCGTTATGCAGGCTTCCTCGCTCACTGACTCGCTGCGCTCGGTCGTTCGGCTGCGGCGAGCGGTATCAGCTCACTCAAAGGCGGTAATTTACCAATGCTTAATCAGTGAGGCACCTATCTCGGCGATCTGTACTATTCGTTCATCCATAGTTGCCTGACTCCCCGTCGTGTAGATAACTACGATACAGGGAGAGCTAATTGGCCCCAGTGCTGCAATGATACCGCGAGACCCACGCTCACCGGCTCCAGATTTCTGAGCA
+
*(*)&%')257;+5+<86655=;=77CDEJJJHFGJECEHEJGHBDBBCBCGAJGJJJJJFJJJHDFFJJJBIEDFDEIA@>2+++--)))/((((8;;:89:1---,-./27886234122////78---,*)'&&$%&****+139>CBABADA2224>>>HGIECH?877878ACDEEJJFFHJFJJJJ>>=54446557I?>==DII?>110034577GHGIIFA@ABAGEB@;98787))+-34;0=DGJDA@A??BDBAAFIJJFFJJJB>ADJHJJJHJJJJIJJJHJFEEDJJFJHHDEIHJJJDCCEIJGFDGJJGJJ@JJJJHJJJJDEJGJJJGJGJCHJCIEGJJJJIJJFJJ??@3333?GCEABBCEJHJJIJJEB?7760//24333353225.....878@AFFHFGEJJEFIEAG8777<>::IGIJIJ?=:8;=;A?CFJ@@AAJEGFJEGAJFJJGJJI;:::?BDJEGIJJJACBBE?,***20.+*-.-.*%%&())67:99''''//0/,*(*/B=???@>;;;JA@?AFAFIB@A@DJHJ>...0IFEJJJECJGJFGIJHJJCCCBC<<CCJIHJGHJJ999:;;:;EFHFJD6555D960/,..AA:<;;@?@BJDBBC.4:./-++4/---.=77EFJJGB51002<77*+39::8:A788999D=888:9433B@EFJGIJJJHGJJEHDCBCEJFJJGE882222657;BBDDC>>7..0)00,,-/&&&&))<;0005((((43430*'')))---0:DDJGJIGJJFFFEJFJJHFFC)'''JJFCF><::=FFJJHJJJJJJHEJ<<<=CIAABFHJDDCD@>;<7755<6<;<<=FA;11>HJJJGJJHAHFJJCBBCGCBBAAAHCB?@=?BB?4334@@4444J@HC;=HJGHFJJFJJHGJFJJJIJGJJHFDFCDDHEFCE@@AGJJJGECB@A=CH>>>?FD?:667?JJJJEDJJJJJIGGFECFJGJHJ3,,*(6=DIDEDJGD;:;/=;7401++478BCD>@CDFJJFJGJFJIJJJH7777JJIJ<GI97679331$$$&').&%%*/35677543378>?CA?75434632/9:77542023589?@@JF<;41.02.-.4IGFIGJEDFG@IBEGJHJEJD=:<JFJJIJHJIFJJFGDJJFJGEIG@?=::95442?<>JEFJH3333<4/5?><=>-,,.+++-8475335BBDCEGJBBEDDJJJIJJEJJJGJJJJJJJJJIFIJFJJJJEFGIA>?@=GIGCJDD3.EFC>>C8732/00)2114=??@?><?EJJ<8<82.==FJBHIDH?985235<;;7777==BEDEJJEFJGJJEFJJ88889;;=9:A;EDHEDGJJJFJB99<=9<6A<AA@??AB@@B<==889GFJIJFJJJJJEDEDDF>>DJEFFEJ<::41000569:<;??><<=CJICJJJJJGFJGJGJGFFIFHIHCA@A??=?:>;85355300----/JJHJJJFIJJJIJJJFJIGJJJIGJIHJJJHDIJIHFHJIFIJJJIJHJIHJJJJJJHHJJEFFGFIIJGJJJGHJHGFFJJGIGGCBADJJBBCJJFIGHJGJHJFGIJJHJJHIJGHJEE@=?>B8888<E@??4DJB@@@?<4222A>?:C9=?@GFJJHDEDCDDICCCFG;;2039)&%%%(-13125>??DDEGEFICEECJA@AA>?>?821230())*.+30()>7:>JIJFHEEJJJJEH<;;EGJ>>>?FECDJ?????43&&&'(*&&'):=>>CC111*''(//-++)))-7887974/-,-647688:HJJJICJGHJHGJJJJIHJJJIJJJFJJFCDCGJJIIJJGIJJIJEEFJGIIIGFEJFJGJIJJJJJJJJHJFJJJIEJFJGFGJGGIJEFC?C@0..0>?6555GJHGFGHFJ:99:=BBBH8@@??D>=;9EDDE;;BBCE>889:855771../1----.''*,,'(*,26;==>HGJEJHEEDDC99:@CDJC@@>DDHJJHGHIJGJGHJGA>=;=63)'''(,-38999FCIDJHJJFHHGEIHGIGFGFCD=</,,(()66667.+,--..-.88@BCB=A55<>CCJGEFJJJJHIHIJJGJIJGHHJJJJJJHJJJIFIJJFJHJJJJJGGJJGJGGJJJJJFHJHFJJHFB79?JGEFJEFJEHEJHGEJIIJJJHEDEH32223456GGJFCHCFDJCAA@CGDEDFJEFGEJEDCD?988:ECJJCAC7778655200((99GEEJIJHJJFGCFECBCIFJIJJJGJDGGJDJ,++++33('&'*,,./9>200))''%&'(67<;=>CFEF<;;:@BDDCJFJGEJJGI;;:<H;:970,-10):;?;JJJHJEEH88:;@EHGFJJJJEA@;8777877?@=@?JJF<<>=GE@<---.BDC@BBB@>=A?6/;>@7788FIJIJGDF74669D?768B300//,.&$%&('((()-5???JJJIDFJJGJJHJDF@621126132---.222,,,&'&%%$%(''(%&''75,**+8;AIFE<;:974335@;<=;;;EGI@AA>==713+***.9>>9ACC83324444CBFEHJ9994.---'%%%$$$''%%&(&&/.5232578:9F@?DGFIFHGCDEG<<7/,,-,..---)(()./7?2+*+,:)))'())22344ABJCGGFJEHGFIFIAAA=>=;5546<:92268@DFFJFIIEJHIBAEG?>84500243..//C111198<-,,,-+++'%&$%*+083*)))<9&&%%3133679<HCGCCC@ADJDECFEEFBEBBCG<755013:>DCJDEJJJJJ?>><;?FIGCIJFGJJJGJJJICGFJJJJEE.&%%%(((-+*+038?BCDFIHJFE>>>>BEDCHFJJJJJJGJJJJJJ6765;@B9981JHDBCFCA?@@BGA9??@B633239;;BCJFJFJJJHHJGIJIJJEJJ====JHJEIDHJFFJJJJJJIJJEJEGJJJGIIFHGJGHJHDB==::;,+))-.3.-(&&%%&''.,++),,,.)+,,2DDJE<;;<??@9JIBHJEJGIDD<=?HBFFGJGGIJFCEFHFGGJJJJDJHJFJJH664+++35986666D5,,11JJA@@?B988=CCDG@@DFDJA7767545:HFJGHJGJJEJGJIJJHJIJJEJC544450--.+**-..'&&%&&13-//+43--2002234FHJIFFJJJJGGJGJIJHJJEJIGJCBA;@?<<=<10///---0988;?@IEB6557999:GBA?*+9;98=@=CEDJHFFJJJJ;;;<JJJJGHJIIIJJJJCDEBIGIJGGEE@?@@CBCHJGIBCBA=.*&$&&&&+(():ADJIJJED999:<::./0567--3567:<=<;BB6555?@>>BEIEFGIJIGJJHJD?@?CECFB@54433--(()<<9???CBHIFF@>?>A2333CCBEH=<888---,,3494444C@?0///;:99AJHIFJECABEFJJJJG@>>>HJJGA?33323FJJJJJJGJIJGJGCDDCJJA9+++-(((++''(:;;9=C888:98;:<855::?<<=@@@A@D8755A9;7279DJDBHCJDJIJC@@BJJJHJFJCA772233EGIC45452239ECDFGDHJJGJJIEFJJIEJJJJJDA???<6.+)()*)()//4::99@52(((693.--/../5>=....CAAAAD>=((((7<<:JJJIJIJFF55DEFFEFIJJJIJJJFEDJJEEEC;<8622268<66DHJHEC>E=J4444CHFJJHDIEGJGGJJFJJEJJIIJJJFCD<=GJJHGJFJIIJJJHIJJJJJJJJJIJJJJJJJJJJGJHIJJJIJJJJJIJJJFGIJEJJJJJJHJFHHHJJDGDDHDC<7.--++&())+'&'*'&',24@B?---.///.-,++,7EFGJBBA></+',134CCCGEFJDFGJIGGJJJJHEJJJJJJGGJJH@@AAIHJJJJJJJJJJJDGGJFDFCHJIGGJJJFFDFGJIEB7555GCIHJ9889<;;8787>CGCFGJFEJIGJCB;2,22//%%)%$))+0.-,''+*++,*+:<99765:;BGFEGFDCCCDEIB@8)*008;78JJGJJIJJJJJJHHJIDJJJJEEDEJDCAA@77433369111@@===AGJE))))<7443::D@<,+22013:+'''5=BC55546CGDFIGGGFDJJJJHJJGCBEGJJJJJHIJFJIGJJJIFJHHGHGJFEFA:==JHB@@AHJJJJEHEHFJ<7:<JJDHCBABHHFJDEDCCJDCEDJDJHE??F>?@JHFBB?<HCJGJF@@DCFBCFFCFHEHGHE::::<CDJEDCCA@DBA==?JJIIFEJGGEFIJJHCFACD=99:9<<3610/%&&(*..441.5573)''++*'&'%$$&534445DCDDDA:9::C=<@=A???G34FJJJEDBCDEJDDDBJJJ???@EFFFFHGGJDCAAA;<;>CCDGBBC@CGJJJJIGJJEIJHIGHA?/,,.1((((4>?==<///;86889BB765*))+..('''&%%$&((//336=?EHDDFBCABA6.-.12242>DFJJJJIJJFDIGFIA6((.,&&&'((%%$($%'(+,6777557:JJJH@@A5553654<33<=?JDDHEBFJDB>99BFJD><767.'&&&(%$
@Glass_T7V_12_D3_12_9_42
CGTAGTCCTGTGTGACTCTCATATTTAGTTTCTCGTTTCTTCTTCTTCCAACGAGAGAAACGAGGAACTCAGCGCGCCACTCGATGGACCAAAACGAAAAAAGACGCTCGAGAAGCGTCTCTTTTCTGGAATTTGGTACCGAGGTCCGCACAGGTGGATGCGGACCAAAACGAAAAAAGGCCCCCCTTTCGGGAGGCCTCTTTTCTGGAATTTGGTACCGAGTTATTAGGCCACACGTTCAAGTGCAGCCACAGGATAAATTTGCACTGAGCCTGGGTGGGATTCGGACTCGACCGCATAGCCTTCAGGAGTGAGTTTGCAATACCAACCGACGACTTGACCCTGCCAAGCGGCACCAGATTTCTTGCGTACGCGATCCCCTAAGCCAAAGGTGGCACTCAGGGGAAGCGCAAACTGCCCTGCAACGGGAGCGTTGGCTTCATCGCTACTTTGACCCATCTAGTATTTCTCCTCTTTCTCTAGTAAAGTGTTTAGTTCCCTCTTTGCGTCCTTCATAGCCGAATCCGAAAAGTTCTCTAGTAGCTAGCATAGTCCCTAGGAACTAAGCTAGCTGTCAACTCTAGAAGCGGCCGCGAATTCCAGAAATCATCCTTAGCGAAAGCTAAGGATTTTTTTATCTGAAATTCTGCCTCGTGATACGCCTATTTTTATAGGTTAATGTCATGATAATAATGGTTTCTTAGACGTCAGGTGGCACCATGGAATAGACTGGATGGAGGCGGATAAAGTTCCAGGACCACTTCTGCGCTCGGCCTTTCCGGCTGGCTGGTTTATTGCTGATAAATCTGGAGCCGGTGAGCGTGGGTCTCGCGGTATCATTGCAGCACTGGGGCCAGATGGTAAGCCCTCCGTATCGTAGTTATCTACACGACGGGGAGTCAGGCAACTATGGATGAACGAAATAGACAGATCGCTGAGATAGGTGCCTCACTGATTAAGCATTGGTAACTGTCAGACCAAGTTTACTCATATATACTTTAGATTGATTTAAAACTTCATTTTTAATTTAAAAGGATCTAGGTGAAATTCCTTTTTGATAATCTCATGACCAAAATCCCTTAACGTGAGTTTTCGTTCCACTGAGCGTCAGACCCCTTCATCGATTGAATCTTGTTGAGATCGTTTTGGTCTGCGCGTAATCTCTTGCTCTGAAAACGAAAAAACCGCCTTGCAGGGCGGTTTTTTCGAAGGTTCTCTGAGCTACCAACTCTTTGAACCGAGGTAACTGGCTTGGAGGAGCGCAGTCACCAGAAAACTTGTCCTTTCGTCACCTTAACCGGCGCATGACTTCAAGACTAACTCCTCTAAATCAATTACCAGTGGCTGCTGCCAGTGGTGCTTTTGCATGTCTTTCCGGGTTGGACTCAAGACGATAGTTACCGGATAAGGCGCAGCGGTCGGACTGAACGGGGGGTTCGTGCATACAGTCCAGCTTGGAGCGAACTGCCTACCCGGAACTGAGTGTCAGGCGTGGAATGAGACAAACGCGGCAGTCACGGCGGAATGACACCGGTAAACCGAAAGGCAGGAACGGAGAACGCGGGGACCGCCAGGGGGAAACGCCTGGTATCTTTATAGTCCTGTCGGGTTTCGCCACCACTGATTTGAGCGTCAGATTTCGTGATGCTTGTCAGGGGGGCGAGCCTATGGAAAAACGGCTTTGCCGCGGCCCTCTCACTTCCCTGTTAAGTATCTTCCTGGCATCTTCAGGAAATCTCCGCCCCGTTCGTAAGCCATTTCCGCTCGCCGCAGTCGAACAACCGAGCGTAGCGAGTCAGTGAGCGAGGAAGCGGAATATATCCTGTATCACATATTCTGCTGACGCACCGGTGCAGCCTTTTTTCTCCTGCCACATGAAGCACTTCACTGACACCCTCATCAGTGCCAACATAGTAAGCCAGTATACACTCCGCTAGCGCTGAGGTCTGCCTCGTGAAGAAGGTGTTGCTGACTCATACCAGGCCTGAATCGCCCCATCATCCAGCCAGAAAGTGAGGGAGCCACGGTTCATGAGAGCTTTGTTGTAGGTGGACCAGTTGGTGATTTTGAACTTTTGCTTTGCCACGGAACGGTCTGCGTTGTCGGGAAGATGCGTGATCTAAATACATTCAAATATGTATCCGCTCATGAGACAATAACCCTGATAAATGCTTCAATAATATTGAAAAAGGAAGAGTATGAGTATTCAACATTTCCGTGTCGCCCTTATTCCCTTTTTTGCGGCATTTTGCCTTCCTGTTTTTGCTCACCCAGAAACGCTGGTGAAAGTAAAAGATGCTGAAGATCAGTTGGGTGCACGAGTGGGTTACATCGAACTGGATCTCAACAGCGGTAAGATCCTTGAGAGTTTTCGCCCCAAAGACGTTTTCCAATGATGAGCACTTTTAAAGTTCTGCTATGTGGCGCGGTATTATCCGTATTGACGCCGGGCAAGAGCAACTCGGTCGCCGCATACACTATTCTCAGAATGACTTGGTTGAGTACTCACCAGTCACAGAAAAGCATCTACGGATGGCATGACAGTAAGAGAATTATGCAGTGCTGCCATAACCATGAGTGGTAAGCACTGCGGCCAACCTTTCTCGCCAACAATCGGAGGAGCACGAAGGAGCTAACCGCTTTTTTGCACAACATGGGGGATCATGTAACTCGCCTTGATCGTTGGGAACCGGAGCTGAATGAAGCCATACCAAACGGCACGCGTGACACCACGATGCCTGTAGCAATGGCAACAACGTTGCGCAAACTATTAACTGGCGAACTACTTACTCTAGCTTCCCGGCAACAATTAATAGACTGGATGGAGGCGGATAATAACTTGCAGGACCACTTCTGCGCTCGGCCCTTACGGCTGGCTGGTTTATTGCTGATAAATCTGGAGCCGGTGAGCGTGGGTCTCGCGGTATCATTGCAGCACTGGGGCCAGATGGTAAACCCTCCGTATCGTAGTTATCTACACGACGGGGAGTCAGGCAACTATGGATGAACGAAATAGACAGATCGCTGAGATAGGTGCCTCACTGATTAAGCATTGGTAAATTACCGCCTTTGAGTGAGCTGATACCGCTCGCCGCAGCCGAACAACCGAGCGCAGCGAGTCAGTGAGCGAGGAAGCCTGCATAACGCGAAGTAATCTTTTGGTTTTAAGAAAAGGGCGGGTAATGGCACCCTTGCCCTTTTTTGCCGGACTGCAGCGGCCGCTACTGGTGGGGACCAGAAACAAAGGGCCCCGTTAGGGAGGCCTTCGATAATTCAACTGTCCTTAAAGTTCAAAGGACCAAAACAAAAAAAGACGCTTTTCAGCGTCTTATTGTACGTATTGGTACCGAGTTATTAATATGCGCGCAGCGTCTGGAAAACCGAGGCCAAAAGACGTGCGTCTTTGATGCCCGGTTGCGACTCTACAGCAGAATTAAAATCAAGTCCAGCGCAGCCGGTTTGTGCCGCTTCCACGCAGTTATCTGCGCCTGAGCCCCGCCGCAACGCCTGCCAAGCGATTGACCGGTACGATCATGACCAGCCAGTCAAAACGTTGCCCGCTTCCACCCTGGCCGTTGTCTAAAACATATTTATCAACGTGCTGAAACTCGCGGGCGGGCAGGGTTTCACCGACGCTTAATGCTTTCCAGATGGCAACATGTGCTGGCAGAGCTTCACGCAGCGTATCGATATACAGCTGTTCTTCATTACCATGCAGTTGCACTGCCGCCAGCGATAACACCTTAGCTTTGTCCACCACATCGGCAATATCGTGATTGCGGAACACGCCAACATACTGCAACGGTGCCGCAGCCATCACTTCCTGCGCCTGTTCAACGTTGACGCAACGCGGTGATGTCGCAACAAAAATCAACCCACCGTAAATGGCGCCTGCGTCATAAGCTGCTTTAGCATCTTGCCCACGCGTCAGGCCACATACTTATTCTCACCCAGCAACACCCGGCGCACGGCGGCGTGCAAATCGTCATGGGCCATCAACGCGAACCAATCAGAAAACCGTTAGCGAAGTGGCTTAACTCGCGCACCTGGAGCGTAAGTATTGATGCCGGATTCGCTGATTACCGTCACGTTGTGCCCCAGTTTCGGCGCAAGCTCGCGGGTACGGTTGAGATCAATCGACAAATCACGCAGATCGCGGTTGTTGATGCCAACGACCTTTGCTCCCAATGCAATGGCGCGCTCCTGTTCCTCTTCATTACTGACTTCGGTCAGCACCCCCATCTCCAGACTGTGAGCGACGGCGGCAAGCTGGCGATATTGGTCGTCATCCAGTACTGAAAGCATTAATAAGCAGGCATCGGCCTGGTAATAGCGCGCCAGATAGATCTGGTAAGGGTCGATAATGAAGTCTTTACATAAAATCGGCTGCGGGGCGATTTGGCTGACGATGGGGAGGAAATTAAAGCTCCCCTGAAAATATTTCTCATCAGTCAGCACCGAAATTGCCGAAGCGTAATGTTTATAAATGGCGGCAATGCGTGCTCAATCAAATCATCACGGATCACGCCTTTTGACGGCGACGCTTTCTTGCACTCCAGAATAAACGCCGTGCGCGCACCCTGTAGCGCATCATAAAAATGTCGCGTGCTCGGCTGAACCTCATTCTGAAAACTGGCCAGCGGTTGCTGCTGTTTGCGGGCTTCTACCCAAATCGCCTTGTCTGCGACGATTTTCGCTAAAATC
+
%&'&%'+=ABBCDEDBI><,++**.,((((./:44@A3013*=<68A8G/...5,0/./0-+%%+*+(*(&&&('''(&&&(567<>>CC322CD3229CIDCDH>>=3,)(')(=@BCD866?><=>>BC?=76779<;<=>GJJJ==<<BA@@4333:<6111244952,,,0>GGHDDFHJI=?A?2000?EA@CEA?2<8'''%$%%(&#%%&*,+*((.''''(,-CBGFBHJJGJJJEHGJJJEEIFFJJIJHJJIFJDJJGEGIJDDCDGJFGIJJJG====BCCFEGIJJJHDFDEJ>88>@JEBB>E8;18DDDDF>9999/00''''93;DA>?BFEADJFHJJFHECCDCE////AJEEIECB)))):>><326;CBCBEJGIJI@>=8789HJJGJGJDFJJJJBCBAABEGGBBFAJJFFDDEGDE::::G=<<998:4158>=>>6556;;4446>=>;CCEGAGEEEJIIJFJJGGFHD?@GDJHD98=30?>>2122&%%%%%'&&'(4445@AH@@@;<11+++**-.,,,-00//02?@,&&&%)+++./9>====B9898?8744589GFIJHBC@@FIIJJCEDGJJIJJJJAJ@CD=78=A991,.9=<;=ABEE???BDDJIJJGJJHC@ACEEFHEJFDBB;;;;>JEGCDEDG8889:&%%$&''1=BDJHJJIJIJGIGHJHJEFCEFDJEJCA?AGFHJJJIFHJJHJJGJEHJB10/0///)((((((BEJIJEEGDFHD?@?3,+*-.95*;@757I???=556;45556EEBJ90/05;119677>JJAA@@HF?DHHCAGEFIEJFJEIEFEJJJI@@@=<9996///0+*)(('''()-.+8EDFFECDACFHGJEGA@;;;8::J?777:@?;433455556:>??>BCEHI><<<<::;;@?@BAABG>=>>EJBDDDFJJHFJJGJJGJJJHJIJJHJFJDGJJGJJJGJJJHJGJJJJIJIEGJJC<;;;CBBDJHGGJFJJEJHIJJHJEJJJJFHDF?==:;0../02.&$&%(,35699<=44424//112;::;=JJJJIGJJJJFJIFIGFGF2111>;/550/.)'''',,.36=>2)))()*+,&(++-00--,*(((%%++,5@<<<=AAB<<:<.../;;:B7<<<;>BEFHJBCBJJJJFEFDEGGJIGJJJJ876530041.--0D@B>>?====DBAA<3212,,45>CHJGIJGGFFJJJGJBBA@HFJFDD:996663(((&)((-8,,,,=<<?A>6,,,**)))'2>C=DD<<<<322240..04E<77JJJJJJGHGJIJJGJIHJJJJJJJJJJHFJJJIJFJJFJJFJEB-'''GHGIEGCB>AA<B8661222JB>>=>BCEAA@BB>JEGJCBDDED;;;(((((()5766?<**+<G86578?@B@>>@EGJCJBHDEFFFFFJ@@@AHDCB@88=?=FCEFDBCAEDCBBCHCHEEDDFF55559-,-..//0*'&&%&)()**)))''(''':/0<FFGGD>;;><:83,/-/-**&'&%$#$%&'1/&&&42/044FJJJJHAA=9:;;??9:<?=D((((@>BJACEBEHJJDGFCJJGJJEDDDGGJJEJJIHIJFB:<67EJFJJEFCF7,+*-:5.,)'&&&**,8:CJJJJJCGFEJE10/---1@FEB@>=@DFJCGH?JJJJFFHHJEFIB???EJ=<;;92**73321--+,-39=>ACJ;GGEJJJHHJHGJJGEHJJJFJJGHGE>>>>.--.555789:=?>?;8('&&(**,+((99FFJJGHJJJJIJJJJJJJJGJJJJJJGJGJHJGJJFJJFBABFCGCDFCD?=;<CDJGIHIJJJJJGJJJGHGJHJI@@;/..,+,,.;<JJJJJHJJHJGIJA?@@JJJJGJGIJGIGJFJHJJIJJFJFIEEGGGJJJHFJIIJIJJJJGJJIHGFC<<;;@CBAC@@EBJDAJ@44312001866<>HJJIJJJIHJJJGJFCABGEHECBBHEGCE.---=>?>C@AJIIJGDHIJJFIHGIIHJHIFJJJEDEFCHHJHJGJJJF>JIJJFC44FJJEGHFFFDCEDFJEE@ACHBB@AEFJ?>>>FJJIGJJ>>>>HJIJJHJDEEJCAAA>>?=?>?@>@BDGJJJG888JHJJCEJ70,++***,/0*7:BHGJBJJIGJJJJ6556BB@?ADDEJFEHE:;<GJIEG?D=6;@8H;<IDGJJJJEEJJEFJGII;999?@FB@@BEDA@;32235BBAEDDDDEJFJJJHC=334EHFHJGJFIDGCE>98895444))(()'%&&&&'>9;DEJD>>=?DFBJFC>>GJJJJJJJIDBDDDA<2./<BIFJJJ@<;2;/&&&*-((..022/((6>DEDFGFJEFEIJJFJJGJJJJ?>:99:;9:98,,,,/-,-004630001=@GDDIHJ@?>?AA<==@IHFJIDECJJJJJJJIJJJJIIIJGJJJEDIFFFGD@A@@A;:;9:EFFHHFFJFGBDGJJJ@?/.''23<=;;;<=<<A6664/(()),+**+12@@FEIJFEHDIJJHG32))),-015:77----1)))),)&&(.0((%%'(**,)+++--13/.(&%&&&()67>@ABHJJHIFGEJIE@???<=@//..58ECABAA45..9>@777/(&',---,.03;+*+4;=C@@@CHHEDFGJJGFFJ<,,,-/,**)''(+--.''''<??@BCDAFDBABDJJJJH///+++&''(..+(()),)*004BEEEHGCE@BBBJF=9::DA@BBE<>0-F@GGIJHHHJJEJFJHGFJJJHJDGIEJGA?)))&&$#%$''&&%%%$''(./.+**,+(('-10.&&%&*7878:=;3322466<ABCJFGEFGJIIHGHA@@A=>=>::74/0..-+,,=?BFHGDEDJ>=>>>=<@?GCF?>?>30/)'&%$$&'&%/33;:;@??@BGEJCBEFBAAEJJIJJHHCHE=4445@A++++>BEEDIDIIDACD@==<=BCB@?=<=1004,,,,43+*)+,--46693556EEEDFECCCACBDGD/...1;?>A@ABHFJEJIJDFJHHIGJ?5656)))*(''(())+,((((((,.0688CIJJFH;9999998;<>;<=>HII333375/.**),/4--))+,,./,*)*-,&$$%&&$##%&)*.33433.7A:;;:A?>B?<77=?FJEEGFCDD321*)'*)&&''(-3-.+14+,(-.-*+*%$%)(01./771,++,645)%%$%%%&'),'(B<<<<BFDJFDJC42267,+,8JJJFJJJGJFJIDHEJBB?>;76524/,+,**+'***,,)(&&%%)+-08:=>?=<==BCDGJFDGFJIJJJJGJHJGJJJIJGHJJEJJGCCBGJIIF:;:1*879>2111:77<=FDJECED==:99:<0/---)'&'&&.00-./6-52.4200.,,-,3099;=>444???@?3222&&&(':;/.)&&(*+)('''&'''(-''''/---&&&$&%$$$%'&&&'+/+++;:410027766-,,,/3229D@JEDJDDDJJEHGJ?>==BIDJGGJJJJJJGHIHJGE99JJJFJJAA?@EJJEEGIGJGJGJGFHHDFJFJJJJJJJHJHJDIDEGDIHE?=<=>971123:AGHC@==>=AFHJ===<<@@>@@BJEAF88<FJFJDCDJAJJHJHJJJJHJJJGJJEFEEJA@A>>@ADGJDC===?@699@BHJJJIA@AABBB=66612242---699:>;<;99DDABD9888GEHGJJJHJJJJJJJGJF;;;IEJI;;;;JJGJGJJJJHJJJFFCCCECHHFIGHJJFGJGBFCA;878<DBABADCEA@@@AE555,,'&()%%%$%)),--7?EIGEBCJF555HFJJHJJGIJJJJFJGJHE?>??JGFJJGJJJD7IHFJGEJGGIFJ988:BCBA@@GGFCBBBBHBDDGCE???>FJJJJHJHGHJJ=<;;7711?JE8888JJIJJJJJJJJJJJJJJJJEJJJJJIJFFJHHIJCCD<300445,//:6678BEDFCBJGGJJJIIHJJJHJFIJ44444CA?AACDDCHBED?<;<JGIJJHJ65549AJ@<55/1-+,-33,++,;;<B55567666FBAJFJGIJHFJBB>>@?E>::;=BCBBB>1?@GJJ@@@BJIJJJJEHJDCJJIJJJE?D7<<EJHIJIHJIEFIE7555JA???D333;;?<>?@JJHJHJJJGGJJGEIJGHJJIJFJGIJFEDJC====JIJIJJJJJIFHJJFJHJJJJJIJJJJD@7;>=;97>>=DDJJJJJJIJGJDFEFEIJIJH?;978FCEJGEJJJJIIDFHJGJJJJHJJJJJJJIHGFJD8777GHC=?AHJJIEIJIGFHJJJCCDDFJGJGJFJGFJ>EBA:9113333>><:=8--,.979BEEEJ:::::JJEHHJJJDGJEGDGJJJJJJJ?==<AFFGGIJJGHHDCBCIIJ765+*+*)(()2/.//5889?EJIFHJCAGJJGJJJHJ<::9>@?<8779:==<9;=?JJJHHIJJJJIHJJJGDDECFDJIC@@@ABCCCEFJJJJJJJHJIFFEJCBBBGJGGJJFHJ@655553.-..0023>AFGEIHJGIHJGGHGJ=JDJDFDEJHEFJJJDFFJJJFFIDJHJGJJJJHHGEFBCJ=77<1112*&
@Glass_T7V_12_D3_12_9_43
CTGAGCTACCAACTATTACTTGAACCGAGGTAACTGGCTTGGAGGAGCGCAGTCGCCAAAACTTGTCCTTTCAGTTTAGCCTTAACCGGCGCATGACTTCAAGACTAACTCCTCTAAATCAATTACCAGTGGCTGCTGCCAGTGGTGCTTTTGCATGTCTTTGGGTTCAACTCAAGAACAATAGTTACCGGATAAGGCGCAGCGGTCGGACTGAACAGGGGGGTTGGTGCGGGTACCAGTCCAGCTTGGAGCGAACTGCCTACCCGGAACTGAGTGTCAGGCGTGATAGAGACAAACGCGGCCATAACAGCGGAATGACACCGGTAAACCGAAAGGCAGGAACAGGAGAGCGCACGAGGGAGCCGCCAGGGGGAAACGCCTGGTATCTTTATAGTCCTGTCGGGTTTCGCCACCCACTGATTTGAGCGTCAGATTTCGTGATGCTTGTCGGGGGGCAGAGCCTATGGAAAAACGGCTTTGCCGCGGCCCTCTCACTTCCCTGTTAAGTATCTTCCTGGCATCTTCAGGAAATCTCCACCCCGTTCGTAAGCCATTTCCGCTCGCCGCAGTCGAACGACCGAGCGTAGCGAGTCAGTGAGCGAGGAAGCGGAATATATCCTGTATCACATATTCTGCTGACGCACCGGTGCAGCCTTTTTTCTCCTGCCACATGAAGCACTTCACTGACACCCTCATCAGTGCCAACATAGTAAGCCAGTATACACTCCGCTAGCGCTGAGGTCTGCCTCGTGAAGAAGGTGTTGCTGACTCATACCAGGCCTGAATCGCCCCATCATCCAGCCAGAAAGTGAGGGAGCCACGGTTGATGAGAGCTTTGTTGTAGGTGGACCAGTTGGTGATTTTGAACTTTTGCTTTGCCACGGAACGGTCTGCGTTGTCGGGAAGATGCGTGATCTAAATACATTCAAATATGTATCCGCTCATGAGACAATAACCCTGATAAATGCTTCAATAATATTGAAAAAGGAAGAGTATCGAGTATTCAACATTTCCGTGTCGCCCTTATTCCCTTTTTTGCGGCATTTTGCCTTCCTGTTTTTGCTCACCCAGAAACGCTGGTGAAAGTAAAAGATGCTGAAGATCAGTTGGGTGCACGAGTGGGTTACATCGAACTGGATCTCAACAGCGGTAAGATCCTTGAGAGTTTTGGCCCCGAAGAACGTTTTCCAATGATGAGCACTTTTAAAGTTCTGCTATGTGGCGCGGTATTATCCGTATTGACGCCGGGCAAGAGCAACTCGGTCGCCGCATACACTATTATTCAGAATGGACTTGGTTGAGTACTCACCAGTCACAAAAGCATCTTACGGATGAGCATGACAGATAAGAGAATTATGCAGTGCTGCCATAACCATGAGTGATAACACTGCGGCCAACTTACTTCTGACAACGATCGGAGGACCGAAGGAGCTAACCGCTTTTTTGCACAACATGGGGGATCATGTAACTCGCCTTGATCGTTGGGAACCGGAGCTGAATGAAGCCATACCAAACGACGAGCGTGACACCACGATGCCTGTAGCAATGGCAACAACGTTGCGCAAACTATTAACTGGCGAACTACTTACTAGCTTCCCGGCAACAATTAATAGACTGGATGGAGGCGGATAAAGTTGCAGGACCACTTCTGCGCTCGGCCCTTCCGGCTGGCTGGTTTATTGCTGATAAATCTGGAGCCGGTGAGCGTGGGTCTCGCGGTATCATTGCAGCACTGGGGCCAGATGGTAAGCCCTCATTATCGTAGTTATCTTACACGACGGCGGGAAGTCAGGCAACTATGGATGAACGAAATCGACAAATGGCTGGATCGGTGCCTCACTGATTAAGCATTGGTAAATTACCGCCTTTGAGTGAGCTGATACCGCTCGCCGCAGCCGAACGACCGAGCGCAGCGAGTCAGTGAGCGAGGAAGCTCATAACGCGAAGTAATCTTGTTTGGGTTTGAAGAAAAAGGGCAGGGTGGTGACACCTTGCCCTTTTTTTACCGGCTGCAGCGGCCGCTACTGGTGGGAGACCAGAAACAAAAAAGGGCCCCGTTCAGGAAGCCTTCGATAATTGGACTATGCCCTTTTAAACTTCAAAGGACCAAAACGAAAAAAGACGCTTTTCAGCGTCTTATTGTTCGTCTTTGGTACCGAGTTATTAATATGCGCGCGGCATTTTCTGGAAAACCGAGGCCAAAAGACGTGCGTCTTTGATGCCCGGTTGCGACTCTACAGCAGAATTAAAATCAAGTCCGGCGCAGCCAGTTGTCGCTTCCACGCAGTTATCTGCGCCTAAGCCCCCCGCCAGCAGAACGTTGCCAAGCGATTGACCATTTAATAGTGACCAGTCGAAACGTACCGCTTCCACCCTGGCCGTTGTCTAAAACATATTTATCAACGTGCTGAAACTCGCGGGCGGTTTCGCCGACGCTTAATGCTTTCCAGATGGCAACATGTGCTGGCAGAGCTTCACGCAGCGTATCGATATACAGCTGTTCTTCATTACCATGCAGTTGCACTGCCGCCAGCGATAACACCTTAGCTTTGTACCACCACATCGGCAATATCGTGATTGCCGGAACACGCCAACATACTGCAACGGTGCCGCAGCCATCACTTCCTGCGCCTGTTCAACGTTGACGCAACGCGGTGATGTCGCAACAAAGATCAACCCACCGTAAATCGCGCGCGTTTTAGATAAGCTGCTTTAGCATCTTGCCCACGCGTTCAGGCCACATACTTTATTCTCCACCCAGCAACACCCGGCGCACGGCGGCGTGCAAATCGTCATGGGCCATCAACACCAAACCAATCAGAAAACCGTTAGCGAAGTGGCTTAACTCGCGCACCTGAGCGTAAGTATTGATGCCGGATTCGCTGATTACCGTCACGTTGTGCCCCAGTTTCGGCGCAAGCTCGCGGGTACGGTTGAGATCAATCGACAAATCACGCAGATCGCGGTTGTTGATGCCAACGACCTTTGCTCCCAATGCAATGGCGCGCTCCTGTTCCTCTTCATTACTGACTTCGGTCAGCACCCCCATCTCCAGACTGTGAGCGACGGCGGCAAGCTGGCGATATTGGTCGTCATCCAGTACTGAAAGCATTAATAAGCAGGCATCGGCCTGGTAATAGCGCGCCAGATAGATCTGGTAAGGGTCGATAATGAAGTCTTTACATAAAATCGGCTGCGGGCGATTTGGCTGACGATGGGGAGGAAATTAAAGCTCCCCTGAAAATATTTCTCATCAGTCAGCACCGAAATTGCCGAAGCGTAATGTTTATAAATGGCGGCAATGCGTGCTGGATCGAAATCATCACGGATCACGCCTTTTGACGGCGACGCTTTCTTGCACTCCAGAATAAACGCCGTGCGCGCACCCTGTCACGCATCATAAAAATGTCGCGTGCTCGGCTGAACCTCATTCTGAAAACTGGCCAGCGGTTGCTGCTGTTTGCGGGCTTCTACCCAAATCGCCTTGTCTGCGACGATTTTCGCTAAAACGGTTTGCATCATCTAGTAGTCCTGTGTGACTCTAGTATTTAGTTTCTCGTTTCTTCTTCTTCCAACGAGAAAACGAGGAACTCATCGCGCGCCGCTCGATCAACCGAACAAAAAAGACGCTCGAAAGCGTCTCTTTCTGGAATTTGGTACCGAGGTCCGCACAGGTGGATGCGGACCCAAAACGAGAAAAACTTATTTCGGGAGGCCTCTTCTGGAATTTGGTACCGAGTTATTAGGCCACACGTTCAAGTGCAGCCACAGGATAAATTTGCACTGAGCCTGGGTGGGATTCGGACTCGACCGCATAGCCTTCAGGAGTGAGCTTTGTGCAATACCAACCGACGACTTGACCCTGCCAAGCGGCACCAGATTTCTTGCGTACGCAATCCCCTAAGCCAAAGGTGGCACTCAGGGGAAGCGCAAACTGTCCTGCAACGGGAACATTAGCTCATCGCTACTTTGACCCATCTAGTATTTCTCCTCTTTCTCTAGTAAAGTGTTCATTTCCCCTCTTTGCGTCCTTCATAGCTTGATCCGAAAAGTTCTCTAGTTGCTCGCTGGCGTCGTCCCTAGGACTGGCTCACTGTCAACTCTGAAGCAGCCACGAATTCCAGAAATCATCCTTAGCGAAAGCTAAGGATTTTTTTATCTGAAATTCTGCCTCGTGATACGCCTATTTTTATAGGTTAATGTCATGATAATAATGGTTTCTTAGACGTCAGGTGGCACCATGGAATAGACTGGATGGAGGCGGATAAAGTTGCAGGACCACTTCTGCGCTCGGCCCTTCCGGCTGGCTGGTTTATTGCTGATAAATCTGGAGCCGGTGAGCGTGGGTCTCGCGGTATCATTGCAGCACTGGGGCCAGATGGTAAGCCCTCCCGTATCGTAGTTATCTACACGACGGGGAGTCAGGCAACTATGGATGAACGGAATGGACGAATCGCTGAGATAGGTGCCTCACTGATTAAGCATTGGTAACTGTCAGACCAAGTTTACTCATATATACTTTAGATTGATTTAAAACTTCATTTTTAATTTAAAAGGATCTAGGTGAAGATCCTTTTTGATAATCTCATGACCAAAATCCCTTAACGTGAGTTTTCGTTCCACTGAGCGTCAGACCCCTTAATAAGATGATCTTCTTGAGATCGTTTTGGTCTGCGCGTGATCTCTTGCTCTGAAAACGAAAAAACCGCCTTGCAGGGCGGTTTTTG
+
7733201152.-/0*('''')(-0@IHFDJEIJEJ87-+,+:?DDEIB8811/))))*))@....@?;9??8A@BIJIJJIGFBHGJHJJ889943338.-+++),))@DDCJHFHGJJHGIJJGHIJHJJJIJJEDCCHFIEHJHFJEFHF>3779;99:5&&'03,****3///.1&&(((...)(('*'&&&&')+)+00022.,,,7>;<>=++*+12,,,'''(0'''&&%&&(+'((()21+,9FHDBBCHGJJJHGJHGJIJJGA@@>=?DCDGGCA1,,)((()36;?AEGHEJHFIFDJ333377;;55447=1@ADJJHBA@BAGJGEDB<<:8778CJFDA@<;9:<@?@A::9955:>AJJJFD@;<6436341....-4-.//306899::CEGE==;...*244....@>EDDJJHFHGIIFJJHFEFIA>;983(((A;33((((+,40.+*))054468555>;AC7;:9::6178=?CCDEJJGJHC42-1--,-;5>BJGJ?@:99723D@<:;9;.-%''(++22/00(((ADACA?AC;@8/-**)*57<><<<=ABA>:>CCEJIHGJIJJ@ADE???A?>9FAF::8=???GJGGEGEIJJEFFFEIHJFJFJJHIJJHJGJGEDHJGGFD=9:766::FEFFJJJEGEEABAAJFJGDEBCGBBB?FBDFHHIJHJJJHC??>?IFGJFJJHJJJEJEFGIAE?=.@A@?A?BJEDCACCFDBFB32448:9AA?>>755///.2588899:?8DE;>;54479CDBCJDIIEJJJJJJFHFHIGJJJJJJE>HFDA:=>??76600(+.(((>;?AABFIFGHB??=CFDJGDDGHJHJHJJJJJJJJJJHFIEJHEGBBEJJJJGJIJJJJJJJB??<<BACDGEHH<<==AAAJJEEJDIJJJGJHFJDABBFJJC=>JJJJJJHJHHJJGJJDDFDIHJDFJDA?@DFJJJGIBBIIJJJJCGH?:9980+))*7BCDJJFGJJGJHBCF<:8::<6921212B?FHFJIJIHJEJJFJJIJIJIJJJJJBADECEJE6446:HGFGFGJGJJJJJJHJIGFJJJHHFJIJCBAA?;+)))-000'&&&'&&-,/8>C<CEDD@@AAGDFEJGGA=<==AB<<99<666698401238...4'''(566:::>>>BCCJJDB>?@AJJIJFF=<<;0/0AA:5557BBECDGJJJJGECBBJJGEEC>.BEDGED===B2BFCJFHHDB4228+))),-.-/888BFEFDFD?0.0/0:EFIE@BCED=HJJJBABBCDB332./.-00(&(.01011146@A@@@(&%&())*)%&&)++:AABGJHFJJJJJJFJJJJJCDHJJIIF3333HHG<997662334DA@@@EDD>A60302444A4444A@?=95555<>FHGA;::<EJ?>>><;JA;97723348445><>867735**:B?::88B79:<AA=;;<CFCGDHIFDECEFI999:@@<;;=?7780+++;CEHJJJIHJFGGFEJJEJJEJJ<<<///03))))+678BBAEEJ>=>@JF8889DJJJJIGDJGH>=4,*&$%)**'(5*=BBJD>=>>DDF:3333>>=@BGFJDEC@@?=;20225<<<JJJFHJJJJJJJJHJ>655221201@CJJJJIJJHIIJEJHFJGIFJIEEHFJJJJJFJJJHFAAGJJFEGJIDECHAAB?A9888442365666;;CB>9::9;B9667740-$#%&(+9::;<;>AE=;2./<<000(&%%'&'*&&&(--3000601@@BBEHEF@7000*''')%%%'(())(((&%%&)***,6DFBACCJGHJJJDCHGFJJJJDFHBGEIJJCF>>,,,-<5231196998667;6765,'*+,8::;45558908<;<8778;<=???;87805,*''()6;AEDDFCDJ><:887%%%/&&&.3:&%%&++58::<=I?A@CHBBB6665;:9:47?;>8:37FB10013%&&&))8@EJIBBBDGE+**&')+)&'(++)*1,.,**../)(''''%&&%$$&&&&''(((.//08+?=999:6511102//..0:652('(*48555...720036JJJHIJGJHHJJJJJJHJIHJBBBC,,,,@DEHEE@@?JE9:99;179<DCDBDDAA><*)('))*.-.59?JJJJI9999@?<:=53.(''00//....4;CCEJJ@A?@G@2///-)),22@C<<DA4/0@AB=;;;=JJIGFGJBC>;.-,/+61((,.250545/////5433356-/**2250(9@?CA6;9:?@@>8895?>>>>DEHDGIJIJJJHH===@CBHJHA><;1*((.(./((()888;<=CEEFJJJJA>A=>ABCDJJJJJGGHIJJJHHJJGJHJJJJIJJC87&%&)'&&),)&&'(99:?@A?JJJJHFJFG@ACIIIJJGJJJJJHJGEDDJIJFECB9:EEFGJJIJHJ0///GB>>@@A?;8:0:<;;:;99:<@JJJIJJGJGJIHHJCA;99>DJG???;<<;=77436;1.'&&'+23::;?>@AGHEEH85559>9+('%%&,35;:::569?A;;:771*++@@8888<>?D@>=811138:;0.:::-5=CCEFJCBB@CC@CBDJJJJJJJHJHE>=;0///=>@/.,,+++,)*+16:8886111.,,55+**(+,34?ACEJ??>?;DDFJGHJJEJD522///0'(3412499:6556;265230/,-32067?DFFEJHFHCFEHEDFEBECEJJFJJGJECCDEJJHFJJFJ<333--,+,/1:@@CDJJJJJJJJGHJHHDHHIJJJJJJJJJFJDCBBEJAA@?CA@@AIEJJHJJJJHDGCCJJFJIJJGAA@AJHHFGIJJJJGHJBAC?<;;<AF;555JJIJJJH??A?CJIGJ@AA?)(((68=<<83346****6556>>AHJJJJJHFEEI4444GJFGJHHIIGHJF:988GIGIJGJJJGFJ@AA@FIDECDA88.FDC=>DIGJC556A?966511110//--./:0002<?FGEJHFJJIJJHHJFIJHJGDFEHJJ@@@>><5556<<;:>3333==9::;JJJJIHJIEJ@>==///2))%%''+.04657775554442,**+)'))***+>>C<@77)((*+++,5652114/+1'(013BC<:::B@=//593333B???ACA<;;>>EFFH=>3C6AB2B<>98444238FDGEE>;9.-8-.JIJEG@>=<886344523++++@CJJJJFEE?A>;47:=BDCAGCABEFJHFDDCBB31114433:>@???>B@ABCIFFGF?>HHJEGFJFFHGEJJJIF;;;;B;:5.,))+.((58;@@CDGJJIGCDEJEFED<,,'''76+*-++8DII@>?;;:<BBC5444HJJJGHFJJJJJJJJJJJJEJJIJJJJBCB@D=>>>C246A?;787<DE>?=<?0+55HFCBCBJHBA?322226665B>2014225<;+))),2+((&%&$$##%'2>@CCDHIHIJHJJJJCA@@CBB@@7-)?>?IIEDFB?CFAAA1?833/1/-('')0/01/4/2)''''()(&%%)***++-&&&&/-,,,)))@CEDDC@?@@;99=FH@@==7661++++)*+-*&)*)*+)*59FJJCBCFGIJHCEAAJ<31004+)1122('&%&((&%%%%%%%(133C?><;=+**&-./250,,+,1378;;<<?=>;89?CFDD<;>?FHGJHHJJFJFJHJJEHHJJJIFFHJHJJIIF>99:@CDFCJIGED@20008*&&&+''),;>CCCF@@@JDF@3+,'&&.-5?A8897:98??A:=>>ABBE9HDJHJJIHBEDJEGGAH:77732/./1389812>?::;;BCED99CJFJJGJIGEEF==<(&&&+EFBAB<<6799<:,++,6>6666;7<....0)))*(,1123;878<:655520/+*%&&&&'''+//=7773.=30''''(()(%$&$%&''(/479><<7*GFJEC=B;=CAAAB>+++++**+,E=:654,-('(*(((&&&(//0021)))+9>4445671--./...06.***200))).6)))),,,,47<4899<<>@/////;;7997311/.-))04421/,.5?:9779>DDIJCC>91,9>AHJGIE=<:6.6:=>FEEGJIGJIJJJGJIJIJJJJIGIJGJHGHDA8(&&()2&&((=EIHEEDCJJGJJEHGEGDGJJJAJGDGFJEGEIFF>;;6644@?BBBGJFIGJEEGG@??>D>A;-@=EIJJJHJJJJJJEHGCEA;;BEBA@AFCDFIFGGIJBCCBIJFJGECC9896877<,))*46::>DHJGHIJHJJFGJJJJJIGJH:@11+(BBD@@?88889DDC@@CBDBAECDIJEA3-+++('(*))*+=?::::=((6()'&'%$%&'3=BCHJJEGIGJJJGJIHIJJJGJHJIJEFCEGFHJGJJHJJJJGIJFFJIGI@===CEGFE42233''(/0:<>>>:FEJ>===;DIFJJHBJEJJJJFEBAGHD<;@AFFC?>=7(((6;<;;A****B@AFEJIJJJJFFHJIJJFGHJGBABAGII:89:BI@@A@BDEDIEEFHJGGJGE<>CCEEFJCCBCF?+**)5555:77688679<>=<;;;=('''40/44<?>=ABECBD3224@CA??===>FCDC@BBD;;;6>53(
@Glass_T7V_12_D3_12_9_44
[truncated: 3,663,762 more chars]
