# Supplementary material for: Preventing Multimer Formation in Commonly Used Synthetic Biology Plasmids
Source: ACS Synth Biol. 2025 Mar 18;14(4):1309–15. doi: 10.1021/acssynbio.4c00508 (PMC12012879; doi:10.1021/acssynbio.4c00508)
Supplement: Supplementary file 2 — sb4c00508_si_002.zip [file sb4c00508_si_002.zip › DataS1/data/fastqs/Glass_T7V_13_D3_12_10.fastq]

@Glass_T7V_13_D3_12_10_0
CCGACAACACGAGTGGGATGGTGGTCCCAGACTAATAATCAGACCGACGATACGAGTGGGACCGTGGTCCCAGACTAATAATCAGACCGACGATACGAGTGGGACCGTGGTTCCAGACTAATAATCAGACCGACGATACGAGTGGGACCGTGGTCCCAGACTAATAATCGACCCGACGATACGAGTGGGACCATGGTCCCAGACTAATAATCAGACCGACGATACGAGTGGGACCGTGGTCCCAGTCTGATTATCAGACCGACGATACATGGGTAACGTGCCGGACTAATAATCAGACCGACGATACGAGTGGGACCGTGGTCCCAGTCTCGATATCAGACCGACGATACAAGTGGAACAGTGGGCCCCGAGAATATTCAGGCCAGTTATGCTTTCTGGCCTGTAACAAAGGACATTAAGTAAAGACAGATAAACATTAACTAAAGCGTGGTGACGATATAGCTTTCAAGTTCCAGAATGGCCTCAATTTTCTCTATACACTCAGTTGGAACACGGGACCTGTCCAGGTTAAGCACCATTTTATCGCCCTTATACAATACTGTCGCTCCAGGAGCAAACTGATGTCGTGAGCTTAAACTAGTTCTTGATGCAGATGACGTTTTAAGCACAGAAGTTAAAAGAGTGATAACTTCTTCAGCTTCAAATATCACCCCAGCTTTTTTCTGCTCATGAAGGTTAGATGCCTGCTGCTTAAGTAATTCCTCTTTATCTGTAAAGGCTTTTTGAAGTGCATCACCTGACCGGGCAGATAGTTCACCGGGGTGAGAAAAAGAGCAACAACTGATTTAGGCAATTTGGCGGTGTTGATACAGCGGGTAATAATCTTACGTGAAATATTTTCCGCATCAGCCAGCGCAGAAATATTTCCAGCAAATTCATTCTGCAATCGGCTTGCATAACGCTGACCACGTTCATAAGCACTTGTTGGGCGATAATCGTTACCCAATCTGGATAATGCAGCCATCTGCTCATCATCCAGCTCGCCAACCAGAACACGATAATCACTTTCGGTAAGTGCAGCAGCTTTACGACGGCGACTCCCATCGGCAATTTCTATGACACCAGTTTTTCGACCGAACGCCGGTGTCTGTTGACCAGTCAGTAGAAAAGAAGGGATGAGATCATCCAGTGCGTCCTCAGTAAGCAGCTCCTGGTCACGTTCATTACCTGACCATACCCGAGAGGTCTTCTCAACACTATCACCCCGGAGCACTTCAAGAGTAAACTTCACATCCCGACCACATACAGGCAAAGTAATGGCATTACCGCGAGCCATTACTCCTACGCGCGCAATTAACGAATCCACCATCGGGGCAGCTGGTGTCGATAACGAAGTATCTTCAACCGGTTGAGTATTGAGCGTATGTTTTGAAATAACAGGCGCACGCTTCATTATCTAATCTCCACGTGAGTAAATCACCAACAATGCGAAAATTTACGGTAAAAACGCCAGTTTACCGAATAAAGGCGTTATTTCTCCAGGCACCAGTTGAAGAGCGTTGATCAATGGCCTGTTCAAAAACAGTTCTCATCCGGATCTGACCTTTACCAACTTCATCCGTTTCACGTACAACATTTTTTAGAACCATGCTTCCCCAGGCATCCCCGAATTTGCTCCTCCATCCACGGGGACTGAGAGCCATTACTATTGCTGTATTTGGTAAGCAAAATACGTACATCAGGCTCGAACCCTTTAAGATCAACGTTCTTGAGCAGATCACGAAGCATATCGAAAAACTGCAGTGCGGAGGTGTAGTCAAACAACTCAGCAGGCGTGGGAACGATCAGCACATCAGCAGCACATACGACATTAATCGTGCCGATACCCAGGTTAGGCGCGCTGTCAATAACTATGACATCATAGTCATGAGCAACAGTTTCAATGGCCAGTCGGAGCATCAGGTGTGGATCGGTGGGCAGTTTACCTTCATCAAATTTGCCCATTAACTCAGTTTCAATACGGTGCAGAGCCAGACAGGAAGGAATAATGTCAAGCCCCGGCCAGCAAGTGGGCTTTATTGCATAAGTGACATCGTCCTTTTTCCCAAGATAGAAAGGCAGGAGAGTGTCTTCTGCATGAATATGAAGATCTGGTACCCAGTCCGTGATACATTGAGGCTGTTCCCTGGGGGTCGTTACCTTCCACGAGCAAAACACGTAGCCCCTTCAGAGCCAGATCCTGAGCAAGATGAACAGAAACTGAGGTTTTGTAAACGCCACCTTTATGGGCAGCAACCCCGATCACCGGTGGAAATACGTCTTCAGCACGTCGCAATCGCGTACCAAACACATCACGCATATGATTAATTTGTTCAATTGTATAACCAACACGTTGCTCAACCCGTCCTCGAATTTCCATATCCGGGTGCGGTAGTCGCCCTGCTTTCTCGGCATCTCTGATAGCCTGAGAAGAAACCCCAACTAAATCCGCTGCTTCACCTATTCTCCAGCGCCGGGTTATTTTCCTCGCTTCCGGGCTGTCATCATTAAACTGTGCAATGGCGATAGCCTTCGTCATTTCATGACCAGCGTTTATGCACTGGTTAAGTGTTTCCATGAGTTTCATTCTGAACATCCTTTAATCATTGCTTTGCGTTTTTTTATTAAATCTTGCAATTTACTGCAAAGCAACAACAAAATCGCAAAGTCATCAAAAAACCGCAAAGTTGTTTAAAATAAGAGCAACACTACGAAAGGAGATAAGAAGAGCACATACCTCAGTCACTTATTATCACTCACGCTCGCCGCAGCCGTGTAACCGAGCATAGCGAGCGAACTGGCGAAGAGAACTGTTCTGTCAGATAGCTCTTACGCTCAGCGCAGAGAAATATCCACCGTGGGAAAAACTCCAGGTAGAGGTACGCACAGGGATAGCCAATTCAGAGTAATAAACTGTGATAATCAACCCTCATCAATGATGACGAACTAACCCCCGATATCAAGTCACATGACGAAGGGAAAGAGAAGGAAATCAACTGTGACAAACTGCCCTCAAATTTGGCTTCCTTAAAAATTACAGTTCAAAAAGTATGAGAAAATCCATGCAGGCTGAAGGAAACAGCAAAACTGTGACAAATTACCCTCAGTAGGTCAGAACAAATGTGACGAACCACCCTCAAATCTGTGACAGATAACCCTCAGACTATCCTGTCGTCATGGAAGTGATATCGCGGAAGGAAAATACGATATGAGTCGTCTGGCGGCCTTTCTTTTTCTCAATGTATGAGAGGCGCATTGGAGTTCTGCTGTTGATCTCATTAACACAGACCTGCAGGAAGCGGCGGCGGAAGTCAGGCATACGCTGGTAACTTTGAGGCAGCTGGTAAGGCTCTATGATCCAGTCGATTTTCAGAGAGACGATGCCTGAGCCATCCGGCTTACGATACTGACACAGGATCGTATAAACGCATGGCATACGGATTGGTGATTTCTTTTGTTTCACTAAGCCGAAACTGCGTAAACCGGTTCTGTAACCCGATAAAGAAGGGAATGAGATATGGGTTGATATGTACACTGTAAAGCCCTCTGGATGGACTGTGCACAGCGTTATG
+
@>6>?976554011((*3'&&&%-10284>@DE@AEJJJJJDDEA99:9;;;?886701,-,,*+++----,-346--??@??=;;;30/.-++--,))3));A@?>AABB>9978:<>9:C@BC220/*)))79?BDFDCDDGFIJJIIJJIJ>>D>?==?;:<9899,((.+)35>?BCIACCDJJJFDJJJCDCCE=@B>>?EFHGJJJJJJGJHGIGEGHJIJJIJJJJFFIJEJJGIJ====A@755456667:<;<=77752'&&&-)%$$$%%%%$'&&)()+,//15555467=;:::CA@@E>>ABBB9954511/)+)(*(()+**30-,.2088....?BCDFD<<B<@@@1112697&%&+111476788CGCFFJJJJJJJJIJJHJJJJJJHH867BDCDJIGBDGFHGIJJGECHGHDGH654++*+%%**&%%%%&%$#####&$#$(.1)*)()*)(%%'-16778A@B>>?JJJFDBBCCFCDFIFFJEEEFJJJJEIHJHJJJHJJEJJFFJFJJIJJJJJJJJIJHDDCGJGGJJHGHIJJJJIJHJGI=@AAHGFFHJJJJJIJIJHJJHJJGEDDFJGIHGJGJJGJJHIJJGJIJJJJJJJJIJHJFEIJJJJJJIJJJIJJDEHJED@>@CGJIDB?>@A@5555BGHIJFJG?<CBGJGIGEC----2**++91//22AA@@GFHFJIEHJJHGJJGIJJHIGJJHJJJIHGGJJHGJJJIJJJJJJJJJJJIJJGHJJHIIEJFJICCFEACBBFJGIFDAB:;EHJHEH0000BEEFEED;:;;FEDFGJJJHEDGFJHGJFHJGFFDEEJEJJBBBBIDEIHJGJJJJJGJHJHJAJIJJJIJJBB@@?GJJJJJEB?;;=8<:7889E?CJHIGJJEFDEEJHJJJJJJHFHHJJJHJJGGGJFIDJJFJJIFBBBCE;;667776:;;CCCJGJH5545CIJJIFJJHJJGJJJJJHJIJJIJHJJJHGJJA3112@@CIGGFGJFG==CDJJJJJJJJHJJJJJJJHJ77720,,+..,-./79GCCCCGHJIGGEGJHJJJJJFGJFGGDD?:.'&&(((.7;=:<<<EGFGJJJJJJJJJIGJICCB9...&&%&'335531..07667..B;;@@AJBBBBEIHJJJJIHFIGHGJFFGJJJJJJJJHJJJJEJHJEJJH==<<A;+)))BGE<<<:<9:>?FEEJJGE@BAGFJHIJIJFJGJIIJJFJJJJHGJJJJJJGJJJJJHGJFJJHIIGJGIHHJIGIEGJGJIFJJJGFJEJJJHJJJJJJHJGE@A?BJJDGJIH??>>AGJJJJJIHEEIJJFIEDEIDB?==>=@A@EEFJGGHJFDDIJJEJJJJJJJGDGHEJJJFI997656-''+)496**66CDDF??@@EFEFHI;888EBB30,*)*(''(&%'('&&&%%&')(&&$%&--+*'%&$%&%%&''&%%%$$$$$$%'%%%$())(()(*)()-0,59<<???JJCBBBGHGJJJJJ@??>FJJ9887999IGFHIFIJJJGJJJIJJHJJIIDB@AJIIGECBJEDJICDEFJJIGJJJJJJJJJJJJJJJGDDAC@BIFA@BFJJFJJJJAFIJCDE>JJA@?>?>>?EIDEJJGGJJCGGGHJJGJJJFJJJEAAADEJGFJDAFJAFJHJJJJJJFJGEIJJJJIJJHFJIIJGIGHB@CB===>DADGF>;57;9>8>ABB?C>89DG8889=BBDEIGJ@@@ACEBCIJIJGJJGJJJJJIJFJJJHEFEHJJJJCCCCFFIJDCCEHDFGDCB@-,,,FDEHJGGJIJJJIJJJJGHHGFGJJJJJFHIHIFJFGGJJJJJJGEFEDCFFICCFEG8778>::;;988<6666C65656DJJGJJJJJJIJIIJJJJGJHIJJGFEDCD@@?<;<;@?<A@?>4445JA?>>>>ECE@;6-CGJ4444JJIJJFJJGIJJJJJJJJFJGFFDGEDJIGJJJGEJJJJIJJJJJFDFJEIJIJJHHJJJJJJJJFJIJHJJHJHJIHHJJIJJJJGIJJGIHJJJJHDEFDIIJJEEDEBDCEJFB@CCDHJ36:554555;1132;;:;;=;:7.-+,-,)()/++,)***+/)()35<AJHJJJJIDCDCIIJHBCA=BJIJJJDABBBFFE@9:?JFFEJIFJIECBBBJJJJJBA>03../9@@@ADECB;;?EJIJJJFJJJHJHJJJJJHGJHJGIJHDCBJHDGHGE=FG=G444B8778HC24201233222ABEJDJJJJJJGFJJJJJJGEDDJGD====FEGJIJJHGJJCBCCHJJJJJJIHJJJIIJJIIJJJIJJGJJJHFEHJHGFDHJGJIEEDDFJJJJEFHJJJJJFJGJGJFJJEGJIJHGJHHJJEDFEHJJJIIJJJJJICAEHHHHHF;;;<B==EE?<=CA@@BHJFJIDFCFJA@@@JIJJGEDEGGHJJJJJJHIFJHEJJJJIEFJJJJJHIIAB@A@C3-)CEAJJHJJGGJJJJJJJJJJJJJJJJJJJJGJJID@B===?JJJ=22223ADC=IJJJIIIJGJGIJJJJJJJFJGG((((6=<AAEFEJJIIIJJJJJGFGEJGHJIIJJJJIJFJIGJIJHJJJJHHJJHIIGJJGJABABIB;989=>JHJHJJFEJCFEJJJEJEEJJJJFJGFGIJJJHJFGEGJJHJJIJJJJJJJIJJJJJFFFFFC62'&&,/61333:::>BBIHJIJEJJJJJIJJJJJEGJ>??@D>/.-(+**+5;==?=BGFJJHIJJJJEJHEEJIJHGJDDBC;;;;E-((&&&%)*,/4?C9978>?ECJFGGGFFB?B;>JEG85558@5121077;>5332877::@CDB??:::;:;<IIJB@@?B:8+)(*'''&*/.**++++2:?AFJJIJJIJIJJEFIJIJJJJIIJJJHJFDGACB@DC8775668==;=>@AJCCGHJJJJJFJJJJGJJHIFFJJGHJJJFFCFBCFJJJHJJJJJJJJJAA@CFEHJE=EJJHFIJJHEFJJJGJGGJJJGJJEJJJJIJJIJJIJE=7788EHJJFJIFHHGGGJJIJJJJGIJJGJJHJJJJIJJJJJJFIJJIJJJJJEHJHJJJJJHIJJHJJFJJJJHAAADJEGEGJHC@AA@@??JFIHJHGEJJEJG?;:9?==>ADCA?:99;@BBBDIJFFHJJJFBA?AFJD@BHHDEEEIJGHH9989;;;;EFEJEEC><@A6;<?:EED=>GJFJGG???BJHJIIGDBACIHFG9889CDDDABGJEDCDIJGFCFDDJEJJJJHJHHJGIHJG;;:;C?@ACHJJIJJJBCBCGJJJIHGFJJIFJIG>?=??;6(%$$%'+*,47788;;;BAABABEJHGJDGEJJIDDHCDABCDFHGJJIJJGJFBAA?AACEJEDC65-,+'&&&((123BCBDBBDFGGDHDAAAAEGDGDDDDEGJIHFGDGGHIDBBCCJBDEDHHIIEBBACGEEDJCDBBEHDCCEHFFCDJHJJGDIDFGHEECDDEEDDFDFBBBAGEF>>76673''241.--,,1299533255620''%$$%++++(
@Glass_T7V_13_D3_12_10_1
GCCGCCATTTATCGACAAACATTACGCTTCGGCAATTTCGGTGCTGACTGATGAGAAATATTTTCAGGGGAGCTTTAAACATACCATCGTCAGCCAAATCGCCCCGCAGCCGATTTTATGTAAAGACTTCATTATCAACCCTACCAGATCTATCTGGCGCGCTATTACCAGGCCGATGCCTGCTTATTAATGCTTTCAGTACTGGATGACGACCAATATCGCCAGCTTGCCGTCGCTCACAGTCTGGAGATGGGGGTGCTGACCGAAGAATCAGTAATGAAGAGGAACAGGAGCGCGCCATTGCATTGGGAGCAAAGGTCGTTGGCATCAACAACCGCGATCTGCGTGATTTGTCGATTGATCTCAACCGTACCCGCGAGCTTGCGCCGAAACTGGGGCACAACGTGACGGTAATCAGCGAATCCGGCATCAATACTTACGCTCAGTCGCAGAGTTAAGCCACTTCGCTAACGGTTTTCTGATTGGTTCGGCGTTGATGGCCCATGACGATTTGCACGCCGCCGTGCGCCGGGTGTTGCTGGGTGAGAATAAAGTATGTGGCCTGACGCGTGGGCAAGATGCTAAAGCAGCTTATGACGCGGGCGCGATTTACGGTGGGTTGATTTTTGTTGCGACATCACCGCGTTGCGTCAACGTTGAACAGGCGCAGGAAGTGATGGCTGCGGCACCGTTGCAGTATGTTGGCGTGTTCCGCAATCACGATATTGCCGATGTGGTGGACAAAGCTAAGGTGTTATCGCTGCGGGCAGTGCAACTGCATGGTAATGAAGAACAGCTGTATATCGATACGCTGCGTGAAGCTCTGCCAGCACGTGTTTTTGCCATCTGGAAAGCATTAAGCGTCGGTGAAACCCTGCCCCGCCCGCGAGTTTCAGCACGTTGATAAATATGTTTACAACAACGGCCAGGGTGGAAGCGGGCAACGTTTTGACTGGTCACTATTAAATGGTCAATCGCTTGGCAACGTTCTGCTGGCGGGGGGCTTAGGCGCAGATAACTGCGTGGAAGCGGCACAAACCGGCTGCGCCGGACTTGATTTTAATTCTGCTGTAGAGTCGCAACCGGGCATCAAAGACGCACGTCTTTTGGCCTCGGTTTTCCAGACGCTGCGCGCATATTAATAACTCGGTACCAAAGACGAACAATAAGACGCTGAAAAGCGTCTTTTTGGTTTTTTGGTCCTTTGAAGTTTAGGGGATAGTCCAATTATTGAAGGCCTCCCTAACGGGGGGCCTTTTTTGTTTCTGGTCTCCCTACTCATAGCGGCCGCTGCAGATCCGGCAAAAAAGGGCAAGGTGTCGCCACCGTCCTTTTTCTTTAAAACCGAAAAGATTGTTTCGCGTATGCAGGCTTCCTCGCTCACTGACTCGCTGCGCTCGGTCGTTCGGCTGCGGCGAGCGGTATCAGCTCACTCAAAGGGTCTTACGCCCCGCCCTGCCACTCATCGCAGTACTGTTGTAATTCATAAGCATTCTGCCGACATGGAAGCCATCACAAACGGCATGATGAACCTGAATAACAGCGGCATCAGCACCTTGTCGCCTTGCGTATAATATTTGCCCATGGTGAAAACGGGGGCGAAGAAGTTGTCCATATTGGCCACGTTTAAATCAAAACTGGTGAAACTCGCCAATGGCTGAGACGAAAAACATATTCTCAATAAACCCTTTAGGGAAATAGGCCAGGTTTTCACCGTAACACGCCACATCTTGCGAATATATGTGTAGAAACTGCCGGAAATCGTCGTGGTATTCACTCCAGAGCGATGAAAACGTTTCAGTTTGCTCATGGAAAACGGTGTAACAAGGGTGAACACTATCCCATATCACCAGCTCACCGTCTTTCATTGCCATACGAAATTCCGGATGAGCATTCATCAGGCGGGCAAGAATGTGAATAAAGGCCGGATAAAACTTGTGCTTATTTTCTTTACGGTCTTTAAAAAGGCCGTAATATCCAGCTGAACGGTCTGGTTATAGGTACATTGAGCAACTGACTGAAATGCCTGGAATATTACTTACGCATGCCATTGGGATATATCAACGGTGGTATATTCAGTGATTTTTTTCTCCATTTTAGCTTCCTTGCCGCTTCCTGAAAATCTCGATAACTCAAAAAATACGCCCGGTCAGTGATCTTATTTCATTATGGTGAAAGTTGGAACCTCTTACGTGCCGATCAACGTCTCATTTTCGCCAAAAGTTGGCCCAGGGCTTCCCGGTATCAACAGGGACGCCGGATTTATTTATTCTGCGAAGTGATCTTCCGTCACAGGTATTTATTCGCGATAAGCTCATGGAGCGGCGTAACCGTCGCACAGGAAGGACGGAGAAAACGCGGATCTGGGAAGTGACGGACAGAACGGTCAGGGCACCTGGATTGGGGAGGCGGTTGCCGCCGCTGCTGCTGACGGTGTGACCTGTTCCGGTCACACCACATACGTTCCGCCATTCCTATGCGATGCACATGCTGTATGCCGGTATACCGCTGAAAGTTCTGCAAAGCCTGATGGGACATAAGTCCATCAGTTCAACGGAAGTCTACACGAAGGTTTTTGCGCTGGATGTGGCTGCCCGGCACCGGGTGCAGTTTGCGATGCCGGAGTCTGATGCGGTTGCGATGCTGAAACAATTATCCTGAGAATAAATGCCTTGGCCTTTATATGGAAATGTGGAACTAGTGGATATGCTGTTTTTGTCTGTTAAACAGAGAAGCTGGCTGTTATCCACTGAGAAGCGAACAGAACAGTGGCAAATCTCCCATTATCGTAGAAATGCGCATTATTAATCTCAGGAGCCTGTGTAGCGTTTATAGGAAGTAGTGTTCTGTCATAATACCTGCAAGCGGTAACGAAAACGATTTGAATATGCCTTCAGGAACAATAGAAATCTTCGTGCGGTGTTACGTTGAAGTGGAGCGGATTATGTCAGCAATGGACAGAACAACCTAATGAACGCAGAGCCAAGTCTGATGTGGTCTGTCCTTTTACAGCCAGTAGTGCTAGCGCCGCAGTCGAGCGACAGGGCGAAGCCCTCGGCTGGTTGCCCTCGCCGCTGGGCTGGCGGCCGTCTATGGCCCTGCAAACGCGCCAGAAACGCCGTCGAAGCCGTGTGCGAGACACCGCGGCCGGCCGCCGGCGTTGTGGATACCTCGCGGAAAACTTGGCCCTCACTGACAGATGATGAGGGCGGACGTGACGCTTGAGGGGCCGACTCACCCCGGCGCGGCGTTGACGGATCGAGGGGCGGGCTCGATTTCGGCCGGCGACGTGGAGCTGGCCAGCCTCGCAAATCAGCGAAAACACAGATTTACGCGAGTTTCCCACAGATGATGTGGACCCACACGGGGATAAGTGCCCTGCGGTATTGACACTTGAGGGGCGCGACTGACAGATGAGGGGCGCGATCCTTGACACTTGAGGGGCAGAGTGCTGACAGATGAGGGGCGCACCTATTGACATTTGAGGGGCTGTCCACAGGCAGAAAATCCAGCATTTGCAAGGGTTTCCGCCCGTTTTCAGCAGCTCACTACAGCCTGTCTCTTAACCTGCTTTTAAACCAATATTTATAAACCTTGTTTTTAACCAGGGCTGCGCCCTGTGCGCGTGACCGCGCACGCCGAAGGGGGGTGCCCCCCTTCTCGAACCCTCCCCGGTCGAGTGACGAGGGAACACGCGGGAACGGCGCCTTTATATATTCTGCTTACACACGATGCCTGAAAAAACCTTCCTTGGGGTTATCCACTTATCCACGGGGATATTTTTATAATTATTTTTTTTATAGTTTTTAGATCTTCTTTTTTAGAGCGCCTTGTAGGCCTTTATCCATGTTGTGGTTCTAGAAAGGTGTTGTGACAAACTGCCCTTTCAGTGTGACAAATCACCCTCAAATGACAGTCCTGTCTGTGACAAATTGCCTTTAACCCTGTGACAAATTGCCCTCAGAAGAAGCTGTTTTTCACAAAGTTATCCCTGCTTATTGACTCTTTTTTATTTAGTGTGACAATATCTAAAAACTTGTCACACTTCACATGGATCTGTCATGGCGGAAACCGCGGTTATCGATCACCAGAGAAACGTAGAAAATAGCCCGCGAATCGTCCAGTCAAACGACCTCACTGAGGCGGCATATCGTCTCCGGGATCAAAAACGTATGCTGTATCTGTTCGTTGACCAGATCAGAAAATCTGATGGCACCCTACAGGAACATGACGGCTGTTGAGATCCATGTTGCTAAATATGCTGAAATATTCGGATTGACCTCTGCGGAAGCCAGTAAGGATATACGGCAGGCATTGAAGAGTTTCGCGGGAAGGAAGTGGTTTTTTATCGCCCTGTGAAGAGGATGCCGGCGATGAAAAAGGCTATGAATCTTTTCCTTGGTTTATCAAACGTGCGCACAGTCCATCCAGAGGGCTTTACAGTGTACATATCAACCCATATCTCATTCCCTTCTTTATCGGGTTACAGAACCGGTTTACGCAGTTTCGGCTTAGTGAAACAAAAGAAATCACCAATCCGTATGCCATGCGTTTATACGAATCCCTGTGTCAGTATCGTAAGCCGGATGGCTCAGGCATCGTCTCTCTGAAAATCGACTGGATCATAGAGCGTTACCAGCTGCCTCAAAGTTACCAGCGTATGCCTGACTTCCGCCGCCGCTTCCTGCAGGTCTGTGTTAATGAGATCAACAGCAGAACTCCAATGCGCGTCTCGTACGTTGAGAAAAAGAAAGGCCGCCAGACGACTCATATCGTATTTTCCTTCCGCGATATCACTTCCATGACGACAGGATAGTCTGAGGGTTATCTGTCACAGATTTGAGGGTGGTTCGTCACATTTGTTCTGACCTACTGAGGGTAATTTGTCACAGTTTTGCTGTTTCCTTCAGCCTGCATCAATTTCTCATACTTTTTGAACTGTAATTTTTAAGGAAGCCAAATTTGAGGGCAGTTTGTCACAGTTGATTTCCTTCTCTTTTCCCTTCGTCATGTGACTTGATATCGGGGGTTAGTTCGTCATCATTGATGAGGGTTGATTATCACAGTTTATTACTCTGAATTGGCTATCCGCGTGTGTACCTCTACCGTAGAATTTCCCACAGTGGATATTTCTTCTTGCGCTGAGCGTAAGAGCTATCTGACAGAACAGTTCTTCTTTGCTTCCTCGCCAGTTCGCTCGCTATGCTCGGTTACACGGCTGCGGCGAGCGCTAGTGATAATAAGTGACTGAGGTATGTGCTCTTCTTATCTCCTTTTGTAGTGTTGCTCTTATTTTAAACAACTTTGCGGTTTTTTGATGACTTTGCGATTTTGTTGTTGCTTTGCAGTAAATTGCAAGATTTAATAAAAAAACGCAAAGCAATGATTAAAGGATGTTCAGAATGAAACTCATGGAAACACTTAACCAGTGCATAAACGCTGGTCATGAAATGACGAAGGCTATCGCCATTGCACAGTTTAATGATGACAGCCGGAAGCGAGGAAAATAACCCGGCGCTGGAGAATAGGTGAAGCAGCGGATTTAGTTGGGGTTTCTTCTCAGGCTATCAGAGATGCCGAGAAAGCAGGGCGACTACCGCACCCGGATATGGAAATTCGAGGACGGGTTCAGCGACGTGTTGGTTATATCAATTGAACAAATTAATCATATGCGTGATGTGTTTGGTACGCGATTGCGACGTGCTGAAGACGTATTTCCACCGGTGATCGGGGTTGCTGCCCATCTAAAGGTGGCGTTTACAAAACCTCAGACTCTGTCATCTTGCTCAGGATCTGGCTCTGAAGGGGCTACGTGTTTTGCTGGTGAATCATCAGCCCCAGGGAACAGCCTCAATGTGTCACCGGATCGGTGCCAAATCTTCATATTAGTGCAGAAGACACTCTCCTGCCTTTCTATCTTGGGGAAAAGGACGATGTCACTTATGCAATAAAGCCCACTTGCTGGCCGGGGCTTGACATTATTCCTTCCTGTCTGGCTCTGCACCGTATTGAAACTGAGTTAATGGGCAAATTTGATGAAGGTAAACTGCCACCAATCCACACCTGATGCTCCGACTGGCCATTGAAACTGTTGCTCATGACTATGATGTCATAGTTATTGACAGCGCGCCTAACCTGGGTATCGGCACGATTAATGTCGTATGTGCTGCTGATGTGCTGATTGTTCCCACGCCTGCTGAGTTGTTTGACTACACCTCCGCACTGCAGTTTTTCGATATGCTTCGTGATCTGCTCAAGAACGTTGATCTTTAAAGGGTTCGAGCCTGATGTACGTATTTTGCTTACCAAATACAGCAATAGTAATGGCTCTCAGTCCCCGTGGATGGAGAACAAGAATTCGGGATGCCTGGGGAAGCATGGTTCTAAAAATGTTGTACGTGAAACGGATGAAGTTGGTAAAGGTAGAATCCGGATGAGAACTGTTTTTGAACAGGCCATTGATCAACGCTCTTCAACTGGTGCCTGGAGAAATGCTCTTTCTATTTGGGAACCTGTCTGCAATGAAATTTTCGATCGTCTGATTAAACCACGCTGGGAGATTAGATAATGAAGCGTGCGCCTGTTATTCCAAAACATACGCTCAATACTCAACCGGTTGAAGATACTTCGTTATCGACACCAGCTGCCCCGATGGTGGATTCGTTAATTGCGCGCGTCGGTAATGGCTCGCGGTAATGCCATTACTTTGCCTGTATGTGGTCGGGATGTGAAGTTTACTCTTGAAGTGCTCCGGGGTGATAGTGTTGAGAAGCCTCTGGGTATGGTCAGGTAATGAACGTGACCAGGAGCTGCTTACTGAGGACGCACTGGATGATCTCATCCCTTCTTTTCTACTGACTGGTCAACAGACACCGGCGTTCGGTCGAAGAGTATCTGGTGTCATAGAATTGCCGGAATGGGAGTCGCCGTCGTAAAGCTGCTGCACTTACCGAAAGTGATTATCGTGTTCTGGTTGGCGAGCTGGATGATGAGCAGATGGCTGCATTATCCAGATTGGGTAACGATTATCGCCCAACAAGTGCTTATGAACGTGGTCAGCGTTATGCAAGCCGATTGCAGAATGAATTTGCTGGAAATATTTCTGCGCTGGCTGATGCGGAAAATATTACGCATGAGGTTACCCCATCAACACCGCCAGATTCCCTTAATGGGTTTGTTCTCTCTCCCCGGTGGACTCTGCCCGGTCAGGTCGATGCGCTTCAAAAAGCCTTTACAGATAAAGAGGAATTACTTAAGCAGCAGGCATCTAACCTTCATGAGCAGGAAAAAAAGCTGGGGTGATATTTGAAGCTGAAGAAGTTATCAGCTTAACTTCTGTGCTTAAAACGTCATCTGCGTCAGAACTAGTTTAAGCTCACGACATCAGTTTGCTCCTGGAGCGACAGTATTGTATAAGGGCGATAAAATGGTGCTTAACCTGGACAGGTCCCGTGTTCAACTGAGTGTATAGAGAAAATTGAGGCCATTCTTAAGGAACTTGAAAAGCCAGCACCCTGATGCGACCACGTTTTAGTCTACGTTTATCTGTCTTTACTTAATGTCCTTTGTTACAGGCCAGAAAGCATAACTGGCCTGAATATTCTCTCTGGGCCCACTGTTCCACTTGTATCGTCGGTCTGATAATGCGACTGGGACCACGGTCCCACTCGTATCGTCGGTCTGATTATTAGTCTGGGACCACGGTCCCACTCGTATCGTCGAGGTCTGATAATCAGACTGGGACCACGGTCCCACTCGTATCGTCGGTCTGATTATTAGTCTGGGACCATGGTCCCACTCGTATCGTCGGTCTGATTATTAGTCTGGGACCACGGTCCCACTCGTATCGTCGGTCTGATTATTAGTCTGGAACCACGGTCCCACTCGTATCGTCGGTCTGATTATTAGTCTGGGACCACGGTCCCACTCGTATCATCAGTATGATTTATTAGTCTGGAGCCACAATCCCACTCGTGTTGTCGGTCTGATTATCGGTCTGGGACCACGGTCCCACTTGTATTGTCGATCAGACTATCAGCGTGAGACTACGATTCCATCAATGCCTGTCAAGGGCAAGTATTGACATGTGACCGGCCTAGCGTCAGTTTCACCTGTTTTACGTAAAAACCCGCTTCGGCGGGTTTTTACTTTTGGTCATCGAGTGATTACAAAGCTTCATGGTGCCACCTGACGTCTAAGAAACCATTATTATCATGACATTAACCTATAAAAATAGGCGTATCACGACAAGGTTCAGATAAAAAAAATCCTTAGCTTTCGCTAAGGATGGTTTGTGAACTCGCAGCCACTTCTAGAGTTATGACAACTTGACGGCTACATCATTCACTTTTTCTTCACAACCGGCACGGAACTCGCTCGGGCTGGCCCCGGTCATTTTTTAAATACCCGCGAGATCGAGTGATCGTCAAAACCAACATTGCGACCGACGGTGGCGATAAGCACCTGGGTATATAAAAGCAGCTTCGCCTGGCTGATACGTTGGTCCTCGCGCCAGCTTAAGACGCTAATCCCTAACTGCTGGCGGAAAAGATGTGACAGACGCGACGGCGACAGCAAACATGCTGTGCGACGCTGGCGATATCAAAATTGCTGTCTGCCAGGTGATCGCTCAATGTACTGACAAGCCTCGCGTACCCGATTATCCATCGGTGGATGGAGCGACTCGTTAATCGCTTCCATGCGCCGCAGTAACAATTGCTCAAGCAGATTTATCGCCAGCAGCTCCGATCGCGCCCTTCCCCTTGCCCGGCGTTAATGATTTGCCCAAACAGGTCGCTGAAATGCGGCTGGTGCGCTTCATCCGGGCGAAAGAACCCCGTATTGGCAAATATTGACGGCCAGTTAACCTTCATGCCAGTAGGCGCGCGGACGAAAGTAAACCCACTGGTGATACCATTCGCGAGCCTCCGGATGACGACCGTAGTGATGAATCTCTCCTGGCGGGAACAGCAGAATCTGGCCCGGTAAACAAATTCTCGTCCCTGATTTTTCACCACCCCCTGACCGCGAATGGTGAGATTGAGAATATAACCTTTCATTTCTGCAGCGGTCGGTCGATGTATAAAAATCGAGATAACCGTTGGCCTCGATCGGCGTTAAACCCGCACCAGATGGGCATTAAACAGTATCCCGGCAGCAGGGGATCATTTTGCGCTTCAGCCATACTTTTCATACTCCCGCCATTCAGAGAAGAAACCGAACGCTCCATTGCCGTGACACTGCCGTCACTGCGTCTTTTACTGGCTCTTCTCGCTAACCAAACCGGTAACCCCGCTTATTAAAAGCATTCTGTAACAAAGAGCGGGACCAAGCCATGACAAAAACGCGTAACAAAAGTGTCTATAATCACGGCAGAAAAGTCCACATTGATTATTTGCACGGCGTCACACTTTGCTATGCCATAGCATTTTTATCCATCAGGTTCACAGAAGTCCCCCTTACCTGACGCTTTTTATCGCAACTCTCTACTGTTTCTCCATACCCGTTTTTTGGCCTTACTTTACTAGAGAACTTTCAGGATCAAGCTATGAAGGACGCAAAGAGGGAACTAAACACTTTACTAGAGAAAGAGGAGAAATACTAGATAGATTGGAGGCGGGCGATTGAAGCCAACGCTCCCGTTGCAGGGCAGTTTGCGCTTCCCCTGAGTGCCACCTTGGCTTAGGGGATCGCATACACAAGAAATTGTCGTCTTTTGGCAGGGTCAAGTCGTCGGTTGGTATTGCACAAAACTCACTCCTGAAGGCTATGCGGTCGAGTCCGAATCCCACCCAGGCTCAGTGCAAATTTATCCTGTGGCTGCACTTGAACGTGTGGCCTAATAACTTTCGGATTCAATTCCAGAAAGAGGCCTCCCGAAAGGGGGGCCTTTTTTTGGTTTTTGGTCCGCATCCACCTGTGCGGACCTCGGTACCAAATTCCAGAAAAGAGACGCTTTCGAGCGTCTTTTTCGTTTTGGTCCATGAGTGGCACACTCATTTCCTCGTTTTCTCTCGTTGGAAGAAAAAGAAGCAAAACTAAATACTAGAGTCACACAGGACTACTAGATGATGCAAACCGTTTTAGCGAAAATCGCGCAGACAAGGCGATTTGGGTAGAAGCCCGCAAACAGCAGCAACCGCTGGCCAGTTTTCAGAATGAGGTTCAGCCGAGCACGCGACATTTTTATGATGCGCTACAGGGTGCGCGCACCGGCGTTTATTCTGGAGTGCAAGAAAGCGTCGCCGTAGAAAAGGCGTAATCCGTGATGATTTCGATGA
+
,,=>=<-,-10/&&%&&'(/7899?:;;<A=>>EFGGJHJIJJIJFDDFDEJ999EGGHA@@@H9411179-,-++))'&&&&&()'&%&$%&')*:;?B@@AAJGJIJJ?=2220-,-,,45AC323-+''++./+++,55''*'('''20011778''''779879:9<=<@??>AFJFIJJJJIJHJJJB>CGJ:858@>?A>F===000-./25;33FGHIJIJB@=0..<?@=>E****GIJJGGJ@B877762/./552233,1((/235777ECABCBACEDF??@>AD>?HCJJIGJJGGJJJIEJIJEIH8777A@A9:80.....-000566EFFDJGGEIJJG<<;;DCCJE>8:?CGCJDBCGCIIIJJIJJJJJF<;<FDJEGJJJHJHIJHJJJJIIHJJJJFHJJJHJJJFJGCFBBDDEDCDA@??C9+*%%)(*(*+5566:=JIHIIJJFHHJJHJJJIJJJIFHJ5456;888EGCA?>8779>;@<=>?A971.-@AEDJIJGBAAAJJ=<>IJJDHGJJJGJJECCHJIJHJJHJJHIJJJJJJJJHFJJHIHHJ@HGJGGJEDFGIHDEIJJJJHJIEECBC=FCCDE>:<<<E653/6333576;7:;;GFIJJGJHJJJJGJGGJAB64445BCBCDFJIJJJJFGHJJJJFCCJHJJJJEJIHJJJJJJIJJHJJJJIJJJGFDHB(<2455<=EDDGJFCECJJIJJIIJJJIEJJJJJJJHJJJIFHJJJI8666=97676//026A@@CHJGIDFGFJJEIJJJJJIJJHJJHJDFGHFGJJJJIHJIIJJGC?=88CEF65545'''''&%''())00678CIGGHABBAIEC=<://68>>@EBEC87778,,,-9?;;::>>73356666CADJ1.......==0,++,,:<@BIJGHJJJFC9:FEHJJJGJGJJJJJGJJJJJJHEJJJJJIGJIJJJ>;;;;===;;>AJHJGJJ9999FGDD<=0.00060--.246+++,++*+,*++6BBEJJEGJFF@ABCGHJEJFJD>5/32///-173/..>>JFDGDDDBDD@@A@A@@AFFJEHFEFDDFCDB@:9::HCFGIJGFEFHJJIGEGFJ.,,*0//9:1--/;AJGHJJDFJIJJJHGEEGEJIGJJG>==BFBA@BIJDEAAD????CDA00+()233+++,4,7;:>@=>>AE@IFHFJJJJJJJJJFEFGJDDDB3332581401>>?@?ACGFJGGFDF@@9>>D@/-.32434=>AEEDD:98'&&''229:@=8856--,**-7:5+**BGGCEJFJJFFHHD:))));8,*'&'-./76444-:BB>>898>:2''''%%(.//+)%%))*)&&+>6::=>>?CJJJJFEEIEJJHJCCB1//+344475668;;::<7777?@ADJ????B???=9778=C?>:997878:=95667@DA?3<CCDDCCEDEIJIIGJJJHJJHI:,,((***))*2561+-:8888AB?>89?DBCAAC@GFHGFDEJ???AJG;;:8(%$$%%&()/2(((*2223;:A==>=BGA@@@;;;=@CA?90>>CFJJJJJGJJIGEJJJIJJJHJEGD>=:@@@BIGHJGGJFIHJJJGJGJIIEJJHGGHFJHGIJID3---('&(*)(&&&',/33;?B<:@8787DGGJFHHHFDBEFJ=DJ@CJD?))()))))7<BJGABFIGHJJJJEFE?A@C=<=;CEBCGHJJJIFIFAB@EIJIJHEDJIGIEGEJDFJJJHIJHJFEGAA@BHJJ211277:/+**73,23779:>>??JJJJHJJJGGJIJJJH<;:;DE<<<=?@@:855:6ABJJJJIFGFGF:98:>211100145AIJJ:9''AEJGBB7J>F>>?@@DC5555<;;=AC@@7738<67=<<>JJJHHJHJJJGFJJJJCCBAEJJFJDC=DGC1.2(,+,/>@AGDJJJJJJJJJGIJIJJJEEDFJDGGJJJJJJGJJFJF322370...889BABECJGJJEJJJJBBBA+++-+,'&$$%%$$$$$%&'/))**;<>DEF9>9554-../=6675<-***6JJGIHECDE..,,+**-8.../1.,,-(%%%%%3))3433@>?0//0ABEJHB@?@AGJIJFECCFC==;+*)*2?CFI=55>=C@@JHGJJHJHJJJFIGJIJJEIFDJGJHFJJE5444DBCJGGIGJJJJJJGCA:99JJGJCCCAJDHHHJIHIEHCJFFGIFED99=/6.++*&*-=A?@DCHIIHBA:+('(*,,-=<H?9;799?>+*),/62-/--,1::>>BB@>><<B66>FF<;;:?==@;9:;BCECCCA@B;912*)'(,+'&&)11136:989@CJFGGJJFJIDA@@@E;;>7658))))()-3340**0JCECCGIJGHJJJJHFJGGJJJFJJJHDEICJ61*&%%()))*/FIEHHJHHJEJEGFGJJEBBDFDIJHFIFJDFFGFJHH>>?AIGHIJGJJJGJJJJJJJJIHHEIJJJEJJJFJJIJFHGFFDIHJJJJHJFJJJJJJJJJHCABB21128543,***7:=>JJFEDIGJFJJIGJFFHA1./2235=A@HJEFEHJGJJFGDDHHECEJEJFEEHJFFEFFJFIJIJHJAACD@@??CJFJHEJFGFJJGJJJJJIIJFGJFEEDFHGJGJJJHJJHJJJJGGC72JF/(((45GGIFIJJD313?>8867::=:=ECGJHEDJGHGJJFFJJJGJGHHGHHJHJJJI:99:...3/*))*.''''*((%&*(+.1311103-++,((((9:@A@ACJGB@:89;IIJHJJJJIIEE@?>?@?:778JJJ;;;:>>////,*+''''''')5:<BBBBCCDA>>>FJJ9999JJJJHJFJJJJG<::;DJG5442334:<>>?:::<JCCBCJJJGJFIFJFFH<;99G333ADFHEE?>AAGEDDIGD<<<>FGEJJFGHJIJHH++)(+*(((%##$('(/2:::>:99:=;;81+,10/..,,((('')-'&&%&&&&'10002253333;;<FFFHJJHJJ::::;=--,,,-/9:768@AD:;;@IGJFJGDJAAB@JI:::;9;33336+++'((')00;72111BCCEGJJJJJHJFG<;9CI;;;----=7888GJFFEJJGHEFJIHJJGJHHCBDAEBHJHIFFEGJGGIJHFFCEF,,)(+.--)''**'&%&'&'+.''')'(0::CGC>==<733320152((''.((((57++++/)*+5778((((:1++6;A=@@@C?@?@CBBCEEDJDGGJJJJGHEF:9978861)''&&&'()''&'(./0<BBEDB@=<=<G54222:8100./'&&%&%%$#$$%*IGHCBCDFGFIGFFEJEHCEFFGFFDEDBD@JJG++++288DDBCDEDACECJJCC777453455E5555;;8CJJJ><<=FFFFJGJ?>>@987<=JJ@A?@AA@@@@DIGDCD8869?D=<<<@@?DA<<>BB@?@?>3/.+*)*+++257;>AACABA7><;62484(&%%&'**(&&&%'%%'()*'%%%&(%4ABDCFGJJJDGJEJHJED=888=EDFFEHFEEEGHIHDH3333?EB>==>CIFEIEJDDBFEJGHGDGJBB@B>;888:=DE93//./6>C@1,,<77;<B?>86645AE5333=;'&$$%&())'('''()7@86(''''&%(-*8?DCDD:888DCDDIHEJ<<;<JCC...0<<;5/,(''+0,,/552-.261>??>EEHFJEHJHIJFDGJJJJJFGHJGHJJJJJJJIJFGFJHJI9+)))1-*.677;EBABCEGGDCJEJ@@JJGIIJGFJFDGJJHIHGFHJGJ>==EIJJIIJJHJJJJHJJJGEGFCJGJJGJJJGIJFBCCDB88758667779<<==>>DDDC8777433-&&%&&).)-0(3CJGIEJIEJBCEEJHHJDEDCHJIJHGIJHGE>ABCDA@GJCDEDJFJF?AB>=<;CEDE??><>DGJJJFDG>==>ECDE+*+())*))?C3335//0112344,,,.,,-=>>>=>@?CDCJ=:9::8,,,.89;><(%$%%$%%%(''')+*,-***3<?@<;;;@;EEJGFBABAD>HHEHJJIHFJHGHBA@656BBIEJFHEB((()2-..75/82,,,=JACG;;<=J?=87./--+&')+)--116556CACEIGJEEGHJJJJCDDA@DB@?JGHJBE=982-'$%%&%%%&+,=<@DBCDJJGJJJIJJGI<<JJJ@A@:@CAJEDGEFH<<FDFDIJGJJJJJIJEIJJJGIIGIJJJJJEEECJFFJJGHJJAB?<CBA>=DIGEAB=FGJGFEDE<<<<EE6/0:GJGFIEJJCDEFHIJ612<EJJJ=IECABEDCABJGDE=J9JJJJHHHHHIGHGJJDCDIJJJGJDEEDJJFJJJIJJJJJIHHJGJJJJJFFJHEHJHJJJD>22BEGJJJIJGJHJJJEHFEJGJJIGJJJGJEHHHFJFJIIJJJIFHIJGFFFGIIJJFJJGGIJJJFEEC?>?JJJHIJJJJEJJJJDJIJFC=<==JFJJJJIJJIJJJJJEJE<;;<3322988;CCCDDHGEEEGJJJJGJJIJJJHDCEE?=<=EEB<:98:DHD?AHEGHIHFIJDBBBCJHAJ62478;6623BEEEJGHGIFFJEJJFCGFJIIJJJJJJJJIIGFJJJGJGJGJJDDGEJJHHIGCC?<11111/.&$%'&%&%('(*'-,,.20/-.6;8==543/..=G=;;<;==996331(((559;6126CDDDJGIJJHHIJIJJFJEDDHJJJJJJGHJAA@HHGJFFIJHHHJGHFGEEB=CEFEDFFDDFCHBCGGGFJIJJJJJJJJGFHIFIIGJDFEFJFJEGGFGHGJJJHEEC=:BA<:1,,::;=;:33&&&'*4/5/19==>4=BGHGEDJEGHFEJFJJHFDCEFFED998;EH@===?BCCBEIDC@@CDECFHFFFEJHCFCD?=7434ADCH<A@CBHGCC@?@@BDDABA@@?ADB@>;;C?==<;<<<<<<>>@ABBCAFBBAC55002;;<<IJJFGBCCBA@@@C@BCBA@??<?<<<86;;;;;11,*)('''&'',3,,*&(%%&$%%%*/088=?>AF<HHJJ>>>>BB<::@ADJJJDCBBJIJJIJIIIHJJJJGJJJGHJJFHEDJHGJJJJJEJIJJGHJJJJDGIJHIJJJHJGJJJJFHIJHFGIEGBABGIJJGJJFJHJJGJJJJJJJJJJJI88@4491<JJJJJJJJJJ;;;;;HB>=1/-,,45==AJJCDCBGJHFIIJFJJJD::;HJA;=C>FFB?AHG==<5:96556CFGJHJJJJGJHIHHJJJJJIJJECGJJJJIFGCCDFE9998<=>CFFJJJHJJJJJJJJGJJJJGJIJGHJJJJJFIGJJJJJGIGJJJJFHGHHHHJJJJHJ=BBFB4.&&'+,78BCDDCCEEEGHJIICA@@GHJGJJJ>==CAA?/IHJJJGIGJJIHJJIGJJGJJHJJJIGJJJJJJIJGJJEDGDBFGEEBHC7776567>645421((''445EHFEJJJJEJJGG=3199::;<<<<B::::@@=8989FD>JEFJH777CFFFA?88965448;;///0'&&&,+++)'')00/237:@JEFJJBCDBGBDGEDB@?EDHJJJJJJJF?CDGJIFCB@ABCEJEFEEGHFJFJIJIHFG===?HJ>@?=@?9999888JEFCB@@B;-+('&'(6DJJJFGBCIC?@335C;99)((&''&&'(**67?>?JFHEFGFJDJJJFFEHGIEJFJJGHGHIHJJJGJIEE)(()('&&)*+,--.7;>=JGIII0000>%$$$),&&&%&&%&'(&&%&$$$$$&&&'&%'(((,&'((*89?BBGCCFGIHEJGGJJGICCC;;;;6//4JJJJIFJJJJHEF>==>IIJIJJFHFJJJGGJJJJJJHFJFC@8777JHA@ABJGJJCGFJFJJGJFIFJJJJJJJGJHJJIJIJJJJJHJJJJFGGDCIJIJIGHDGFHJJJFJJJJJJA?<-((((/85----J9H::::HHHJIJJJHHJJJHFJJJIJJJJJJHJJIGHJJJJJHJJJJJJIJIJJJJJJJGJJJJJIJJE8988>?DEJHJJEHF?:::5655779;=@:999=>?@@?CCCHEGAAGDGJDDC:877./3)6CJIHIJJJ?==BBAACBFJJJFCC@922GJIJGJJJFIJEFC?;<@JFGDC72022HJJJA@@@;777@:6771666992-@BJFFGGJJJIGJJIJJJJJJJJGDCHJJJGHJJJ<;;<BEEHI5555555FJJJJJFFA><;556757....42//%%%&***,7><?DABGJJIHDFJHJHJIEG<<=<B?;34-/1&&**28=DEEJJJJJJGHHHJJJJIJJJJJGC@'&&(+.678=D921/.../5432115<@?==>HCCB--++,,-7:;88>(CJJFHJGEHJIBFFJIA@>=>8**21./013345JJIJJJGB988;6667DC@@.---,,+,BECEEJJJJJJJJHHBCBBHFCEJIJGGJJJJJGJJJJIJFEHCABAG<7GHCFCGFJHFJIIJJFGDFJGFHFDJIGJHGJD>=BA;:<@?;<IJHIJFJH<<<=@AB:774656;>@B<;8788::889=<74***+78-++,6GHJJIJJJJJJJEJJJJJJGHJHJJJHJGDFCDBFDDCDEGGFJJFHC?@GFDG<<<98;;?FJJJAA?7779E<:9:((((3+&&&&,-&&&-,''(DEIJJEFIJGFJIHIJJJJJJIJJIIJJGDJI@><9>==?AA@DBB??A?AAAGJJIGEEFGHFJJA82DCBEBCFAADICB?*)))/0/0022-./GHJHJGIIF@BDGFAABFHHFJIG<66-,))10(('%%$%$(,-3/..0782;<>??JJJIJJJJHJJJIJIEJCFCE?HJJJFJJHJJJJJJHIJJJHJJIHJII<<<<GGH????@@?BFGGJJA<;;;<?<8EFJ@999>EJFJFGJJJJGJJJHFEJJJJJJJJJGJGJJIJIIJJJJFJJJJHHIIIGJIIJGHEJJEJJIJHJJJGIJJJDDHJJHDE:::;ACDFEJHHCCDBD3222,*++++),'(%%%%&&')(((((&&&&$&&),(+-.231.,/57+&(5/.-,.+%%&$%&'%%%$%86777/+()((%%&(+89:===>(%%&((&&&&,7:<HJIGEEEJCD441//0178887CDJFHHD=BGJJIJDJJJBD@?<<=?@A99::7445B?=;==>GIEEJFJJJIJEJHGIJHJFDFF935'&'&**%&2::=BGCFIDHGJIHG@>=<;>B8--+(('''*()*+)(+)-))))>8A:732....<>BCFFJGIDF@DEJGHJIJIGFEJJCBB>?>==>>BJGDGDCDFJJ?;::8776:<;>ABJEDA=>70,*1110,))9DEGJDFHFGB:7EEGEFEJGCFB<821100/.0976,+++)*+5<<;<>:444>?FFHEEJGCDFB@8::21/./464455DGIJGGGEDCDJHFDIEGJJHJJJJJIJJJJJGHIJJJJJJGIFGGHJJJJHDD><<;===32/068:=BJJJJIIJFJJJ@JJJIJFC@;;988542136/00('''*-)))30.,-/003;:&&&&&(*+..:8<;:<@BAJIGJFGDJJJJJJFJJJFIGJJGJBAA00001-,,+(&&'''&$$%*31/.,+,.5513333@BCJIJIGIG<<<7888FECGEGJJGHGA@>&&&%&&&&&+)(**5>6663;<9<<=FGJEJEJJHGJGJJIGJ;5556/1:GFFIHJJJJJJJGJJHJHJJIJCHDJHJJFEHDDDBCJDGEIJHJJHJJJGJHJHJJEHDFJJIJHJGJGJJJGJHCGBA@?@CDJJJJIJCDCFJG000-...6+'%%&%%%%&&--2*34////1*)')')+,)*+,:<1221334>=7999545555JJEJDCBADDCBFIJHFECDIIJIGEDDFJFA>;<2113A@ACGDFJI??==B><=;;>==>>CDDFDJHHJCFFGFEG@=@ADEA:::=::::GGCBBAGIDFFDDEI;:::>@;::;?8@BDCGDDJHC@9:55IIIIJJBABA6555AABB<CJG;66477466////444CFFJJDFA@B@321)))15?EIE?@?A::::@;:77BCFDFHDDDFJJJJJDDDDCCFFJHJJJJJGJJJGJJEHJGGFF41,'%$%%%$%'$%%%&.21149DFEEJFJJJJDDFJGGED@@<88/((((-('(1.63..++./2//-,2++:ACEBB8886744439@??@EDDDBEBDDE8889100.*)(3999;<AE:BA<;?B<@>:::6568;DB9888:/,)%%%&)(09,)))-//5*+&%&--*('')&(//2226)))*21--.5<=?ABBCBHDJJHECE*)))*)('(%&&&')''')++4JJJHJJJJEGJJJJHJJ>???IHJIDHJJJJGJFJJJE:66769CEDEEJFFEFJJJIHGGJJJJJJJJGJJJJJC@CBDJJJJJHJJJJ<::765*+3))))@BA@CDCFEFEEGJJIGEJJJJIJ<;;DEG>BJCD@BDJGIJGE5554777.&&&(3//0003FJG>AB81113<;D77<<;<??JFFGEDHGJJGCDCBG@@A@??GEGJFJHEFJHHIHHJJJGCD222122485766950//0/0:9:75889IIEJJEFB>872./12237>48947HA??.CFIJJGJGGFGIIGJJJ=88:@FJJJJJIJJFGIIGJIJJGJJAJJGGJFJJEJJJFD?>?=;87691.++,,((()*)*97879:1112A>==<433+((*-''''(&&&&/;99:;@BB@>>??97755458<ABC;6**CDFFJJHICJJJJJHJJJHJEGBJJJJJJJJHGHJJIDFGH@888:JJFJEG@DHEE?A76432/**,),1''''(*))$$$.55022((''+89:9FFC?===<=??:332588?@FECDBBAAHIJ6442342377798888A@HED543310111../331+&&&&&%&(*))&'''*.**+,/00=8>:=@>>BCH@,,,,AAFJJJ@??=40-.)')&&&'(*+08951356--.?EDCEBEB?@>--32>>?<:931118<<?>7677FEJ@@?>@B444/...7:5DJDFH;::79:8577,+*)(%$%%&''&&&%%%%$##$&(%%)0023;===GGIA@GJIJDCBBAB33<33AEJFJGJJGFJJ:7779CA>??@C;<@DA<=>GJE?@@?A>7667.-,-'&+(&&(((,'&*,+-/2678DJJJJJJJJJJFGEHJIJIJJJHGCDFFJ??JCJBEBA8777=?GJHJJJIJHIJEJJIJJGJJGJJIJJJIGFGEFEJF>=33311000314.+*/'&&&%)(('##$%&&&(--,,+%&()012322233A999;ACFFGCA??@?ACHIC>:551:6676354//160.+($(')()((+/./358C<>765-,,-FJEEEFHJJIJIFFIHDGBAIGDGEHFFGIDCGIHJJJJD>:20/..432;>B>FGDB@=<5,**-%$$%''')))''&%''())%%&'((''&&()**-)<>;@<<=>F4322566337761;::1002;@A::85<(//<J988BGJB;66&&&&''**(()'%&%&$$$$&(,./:@ACJGFFDFCD??@1001:866200/2,-+))39?44BFBGGCCDGJGJIFEEDFEDEGEGJI;;;:FGJBECA:BEEFFEFDEHFDJJIIEHJGJJHIGJJJJED??>>JI@BBC@?@???>:(''''&&('%&)%%()02,(.,,,/,//+,399:355>?=995/--.-.28?=)))*026)))(()689<<6666DEDEHFGJJGIJIJ9EFCGJDGCC8858BFCEECDCEB@A>ADDC7767;88;+))*6A66667//''')233&&%%%%%&&33??;;BDGJJJEC774438>=A<;++*+31/('((//0112<76546:>?HGIFHJGIJEEDGHJIHJJIIJGJJGJHGFIHJDFG=<<A92)&&'+-./1013360//0*'((66/..'',+*-/67@FCECJJFHJGBB@?AEF<<95EI933<@B@BAA?>>===?66565578AAFFJJFJJGHFBE8.)),00.//0<10019:;;3-/:AJEJ@@@>BA@CFHGD=:;=EJDCABCADD@?&&%&,+,*(+)&%%+--.57?----4/****'
@Glass_T7V_13_D3_12_10_2
GTCGCGAACATAGACTGTCAGCGAGACAGTATGTATAAGGGCGATAAAATGGTGCTTAACCTGGACAGGTCCCGTGTTCCAACTGAGTGTATAGAGAAAATTGAGGCCATTCTAAGGAACTTGAAAAGCCAGCACCCTGATGCGACCACGTTTTAGTCTACGTTTATCTGTCTTTACTTAATGTCCTTTGTTACAGGCCAGAAAGCATAACTGGCCTGAATATTGTCTCTGGGCCCACTGTTCCCACTTGTATCGTCGGTCTGATAATCAGACTGGGACCACGGTCCCACTCGTATCGTCGGTCTGATTATTAGTCTGGGACCACGGTCCCACTCGTCTCGTCGGTCTGATAATCAGACTGGGACCACGGTCCCACTCGTATCGTCGGTCTGATTATTAGTCTGGGACCATCGTCCCGCTCGTATCGTCGGTCTGATTATTAGTCTGGGACCACGGTCCCACTCGTATCGTCGGTCTGATTATTAGTCTGGAACCAGGATCACTCCTATCGTCGGTCTGATTATTCGTCTGGGACCACGGTCCCACTCGTATCGTCGGTCTGATTATTAGTCTGGGACCACGATCCCACTCGTGTTGTCGGTCTGATTATCGGTCTGGGACCACGGTCCCACTTGTATTGTCAATCAGACTATCAGCGTGAGACTACGATTCCATCAATGCCTGTCAAGGGCAAGTATTGACATGTGACCGGCTAGCGTCAGTTTCACCTGTTTTACGTAAAAACCCGCTTCGGCGGGTTTTTACTTTTGGTCATCGAGTGATTACAAAGCTTCCATCGTGCCACCTGGCTACGAAACCATTATTATCATGACATTAACCTATAAAATCAGGCATATCACAAGGCAGAATTTCAGAATGAAAAAAAATCCTAGCTTTCGCTAAGGATGATTTGAATTCGCGGCCGCTTCTCCGTTATGACAACTTGACGGCTACATCATTCACTTTTTCTTCACAACCGGCACGGAACTCGCTCGGGCTGGCCCCGGTGCATTTTTTAAATACCCGCGAAATAAGTAATCGTCAAAACCAACATTGCGACCGACGGTGGCGATAGGCATCCGGGTGGTGCTCAAAAGCAGCTTCGCCTGGCTGATACGTTGGTCCTCGCGCCAGCTTAAGACGCTAATCCCTAACTGCTGGCGGAAAAGATGTGACAGACGCGACGGCGACAGCAAACATGCTGTGCGACGCTGGCGATATCAAAATTGCTGCTGTCTGCCAGGTGATCGCTGATGTACTGACAAGCCTCGCGTACCCGATTATCCATCGGTGGATGGAGCAACTTCGTTAATCGCTTCCATGCGCCGCAGTAACAATTGCTCAAGCAGATTTATCGCCAGCAGCTCCGAATAGCGCCCTTCCCTTGCCCGGCGTTAATGATTTGCCCAAACAGGTCGCTGAAATGCGGCTGGTGCGCTTCATCCGGGCGAAAGAACCCCGTATTGGCAAATATTGACGGCCGGTTCAGCCGATTCATGCCAGTAGGCGCGCGGACGAAAGTAAACCCACTGGTGATACCATTCGCGAGCCTCCGGATGACGACCGTAGCGATGAATCTCTCCTGGCGGGAACAGCAAAATATCACCCGGTCGGCAAACAAATTCTCGTCCCTGATTTCACCACCCCCTGACCGCGAATGGTGAGATTGAGAATATAACCTTTCATTCCCAGCGGTCGGTCGATAAAAAAATCGAGATAACCGTTGCCTCAATCGGCGTTAAACCCGCCACCAGATGGGCATTAAACGAGTATCCCGGCGGCGGGGAATAATCTGCGCTTCAGGCCGCATACTTTTCATACTCCCGCCATTCAGAGAAGAAACCAATTGTCCGGTGTTTTCCATCAGACATTGCCGTCACTGCGTCTTTTACTGGCTCTTCTCGCTAACCAAACCGGTAACCCCGCTTATTAAAAGCATTCTGTAACGAACCGGAGACCAAGCAGTCAACAAAAACGCGTAACAAAAGTGTCTATAATCACGGCGGAAAAGTCCACATTGATTATTTGCACGGCGTCACACTTTGCTATGCCATAACATTATCCATAAGATTAGCGGATCCTACCTGACGCTTTTTATCGCAACTCTCTACTGTTTCTCCATACCCCGTTTTTTTGGGCTAGCTACTAGAGAACTTTCGGAATAGAGCTTATGAAGGACGCAAAGAGGGAACTAAACACTTTACTAGAAGAGGGAGAAATACTAGATGGGTCAAAGTAGCGATGAAGCCAACGCTCCCGTTGCAGGGCAGTTTGCGCTTCCCTGAGTGCCACCTTTGGCTTCACGGGAATAGCATACGCAAGAGAATCTTGGTGCCACTTCGGCAGGGTCAAGTCGTCGGTTGGTGTTGCACAAAACTCACTCCTGAAGGCTATGCGGTCGAGTCCAAATCCCACCCAGGCTCAGTGCAAATTTATGCTGTGGCTGCACTTGAACGTGTGGCCTAATAACTCGGTACCAAATTCCAGAAAAGAGGCCTCCGAAAGGGGGGCCTTTTTTCGTTTTGCGTGCCGCATCCACCTGTGCGGACCTCGTACCGAATACACGACGCTTTCGAGCGTCTTTTTCGTTTTGGTCCATCAATTTTGGCGCGCTTAGTTCCTCGTTTTCTCTCGTTGGAAGAAGAAGAAACGAGAAACTAAATACTAGAGTCACGCAGGACTACTCGATGAATGCAAACCGTTTTAGCGAAAATCGTCGCAGACAAGGCGATTTGGGTAGAGCCCGCAAACAGCAGCAACCGCTGGCCAGTTTTCAGAATGAGGTTCAGCCGAGCACGCGACATTTTTATGATGCGCTACAGGGTGCGCGCACGGCGTTTATTCTGGAGTGCAAGAAAGCGTCGCCGTCAAAAGGCGTAATCCGTGATGATTTCGATCCAGCACGCATTGCCGCCATTTATAAACATTACGCTTCGGCAATTTCGGTGCTGACTGATGAGAAATATTTTCAGGGGAGCTTTAATTTCCTCCCCATCGTCAGCCAAATCACCCGCGAACCGAGTTTATGTAAAGACTTCATTATCGACCCTTACCAGATCTATCTGGCGCGCTATTACCAGGCCGATGCCTGCTTATTAATGCTTTCAGTACTGGATGACGACCAATATCGCCAGCTTGCCGCCGTCGCTCACAGTCTGGAGATGGGGGTGCTGACCGAAGTCAGTAATGAAGAGGAACAGGAGCGCGCCATTGCGTGGAGCAAAGGTCGTCGCATCAACAACCGCGATCTGCGTGATTTGTCGATTGATCTCAACCGTACCCGCGAGCTACGAAACTGGGGCACAACGTGACGGTAATCAGCGAATCCGGCATCAATACTTACGCTCGGTGCGCGAGTTAAGCCACTTCGCTAACGGTTTTCTGATTGGTTCGGCGTTGATGGCCCGTGACGATTTGCGCGCCGCCGTGCGCCGGGTGTTGCTGGGTGAGAATAAAGTATGTGGCCTGACGCGTGGGCAAGATGCTAAAGCAGCTTATGACGCGGGCGCGATTTACGGTGGGTTGATTTTTGTTGCGACATCACCGCGTTGCGTCAACGTTGAACAGGCGCAGGAAGTGATGGCTGCGGCACCGTTGCAGTATGTTGGCGTGTTCCGCAATCACGATATTGCCGATGTGGTGGACAAAGCTAAGGTGTTATCGCTGGCGGCAGTGCAACTGCATGGTAATGAAGAACAGCTGTATATCGATACGCTGCGTGAAGCTCTGCCAGCACATGTTGCCATCTGGAAAGCATTAAGCGTCGGTGAAACCCTGCCGCCCGCGAGTTTCAGCACGTTGATAAATATGTTTTAGACAACGGCCAGGGTGGAAGCGGGCAACGTTTTGACTGGTTGACTATTAAATGGTCAATCGCTTGGCAACGTTCTGCTGGCGGGGGGCTTAGGCGCAGATAACTGCGTGGAAGCGGCACAAACCGGCTGCGCCGGACTTGATTTTAATTCTGCTGTAGAGTCGCAACCGGGCATCAAAGACGCACGTCTTTTGGCCTCGGTTTTCCAGACGCTGCGCGCATATTAATAACGATTAGAACGAAGACAATAAGACGCTGAAAAGCGTCTTTTTTCGTTTTCGTCCTAAACTGCGGGGATAGTCCAATTATTGAAGGCCTCCCTAACGGGGGGCCTTTTTGTGTTTCTGGTCTCCCTACTAGTAGCGGCCGCTGCAGTCCGGCAAAAAAGGGCAAGGTGTCACCACCCTGCCCTTTTTCTTTAAAACCGAAAAGATTACTTCGCGTTATGCAGGCTTCCTCGCTCACTGACTCGCTGCGCTCGGTCGTTCGGCTGCGGCGAGCGGTATCAGCTCACTCAAAGGGTCTTACGCCCCGCCCTGCCACTCATCGCAGTACTGTTGTAATTCATTAAGCATTCTGCCGACATGGAAGCCATCACAAACGGCATGATGAACCTGAATGACCAGCGGCATCAGCACCTTGTCGCCTTGCGTATAATATTTGCCCATGGTGAAAACGGGGGCGAAGAAGTTGTCCCGTGCTAAGGGCCACGTTTAAATCAAAACTGGTGAAACTCACCCAGGGATTGGCTGAGACGAAAAACATATTCTCAATAAACCCTTTAGGGAAATAGGCCAGGTTTTCACCGTAACACGCCACATCTTGCGAATATATGTGTAGAAACTGCCGGAAATCGTCGTGGTATTCACTCCAGAGCGATGAAAACGTTTCAGTTTGCTCATGGAAAACGGTGTAACAAGGGTGAACACTATCCCATATCACCAGCTCACCGTCTTTCATTGCCATACAAATTCCGGATGAGCATTCATCAGGCGGGCAAGAATGTGAATAAAGGCCGGATAAAACTTGTGCTTATTTTTCTTACGGTCTTTAAAAAGGCCGTAATATCCAGCTGAACGGTCTGGTTATCGGTACATTGAGCAACTGACTGAAATGCCTCAAAATGTTCTTTACGATGCCATTGGGATATATCAACGGTGGTATATCCGGTGATTTTTCTCCATTTAGCTTCCTTAGCTCCTGAAAATCTCGATAACTCAAAAAATACGCCCGGTAGTGATCTTATTTCATTATGGTGAAAGTTGGAACCCTTTACGTGCCGATCAACGTCTCATTTTCGCCGAAAGCTAGCCCACTTACGGTATCGACCGGGACACCAGGATTTATTTATTCTGCGAAGTGATCTTCCGTCACAGGTATTTATTCGCGATAAGCTCATGGAGCAGCGTAACCGTCGCACAGGAAGGACAGAGAAAGCGCGGATCTGGGAAGTGACGGACAGAACGGTCAGGACCTGGATTGGGGAGGCGGTTGCCGCCGCTGCTGCTGACGGTGTGACGTTCTTATCTACGGTCACACCACGTATCATTTCGAAGGCCGATTACGTTATGCCGATGCCGTCTGCTGTGCCATTAACTGAAAGATTCTGCAAAGCCTGATGGGACATAAGTCCATCAGTTCAACGGAAGTCTACACGAAGGTTTTTGCGCTGGATGTGGCTGCCCGGCACCGGGTGCAGTTTGCGATGCCGGAGTCTGATGCGGTTGCGATGCTGAAACAATTATCCTGAGAATAAATGCCTTGGCCTTTATATGGAAATGTGGAACTGAGTGGATATGCTGTTTTTGTCTGTTAAACAGAGAAGCTGGCTGTTATCCACTGAGAAGCGAACGAAACAGTCGGGAAAATCTCCCGTATGGTCAATCCGCATTATTAATCTCAGGAGCCTGTGTAGCGTTTATAGGAAGTAGTGTTCTGTCATGATGCCTGCAAGCGGTAACGAAAACGATTTGAATATGCCTTCAGGAACAATAGAAATCTTCGTGCGGTGTTACGTTGAAGTGGAGCGGATTATGTCAGCAATGGACAGAACAACCTAATGAACACAGAACCATGATGTGGTCTGTCCTTTTACAGCCAGTAGTGCTCGCCGCAGTCGAGCGACAGGGCGAAGCCCTCGGCTGGTTGCCCTCGCCGCTGGGCTGGCGGCCGTCTATGGCCCTGCAAACGCGCCAGAAACGCCGTCGAAGCCGTGTGCGAGACGCCGGCCGCCGGCGTTGTGGATACCTCGCGGAAAACTTGGCCCTCACTGACAGATGAGGGGCGGACGTTGACACTTGAGGGGCCGACTCACCCGGCGCGGCGTTGACAGATGAGGGGCAGGCTCGATTTCGGCCGGCGACGTGGAGCTGGCCAGCCTCGCAAATCGGCAAAACGCCTGATTTCGCGTTTCACAGATGATGTGGACAAGCCTGGGGATAAGTGCCCTGCGGTATTGACACTTGAGGGGCGCGACTACTGACAGATGAGGGGCGCGATCCTTGACACTTGAGGGGCAGAGTGCTGACAGATGAGGGGCGCACCTATTGACATTTGAGGGGCTGTCCACAGGCAGAAAATCCAGCATTTGCAAGGGTTTCCGCCCGTTTTTGGCCACCGCTAACCTGTCTTTAGACCTGCTTTTAAACCAATATTTATAAACCTTGTTTTTAACCAGGGCTGCGCCCTGTGCGCGTGACCGCGCACGCCGAAGGGGGGTGCCCCCTTCTCGAACCCTCCCGGTCGAGTGAGCGGGGAGACGGGAACAGCACTTATATATTCTGCTTACACACGATGCCTGAAAAAACTTCCCTTGGGGTTATCCACTTATCCACGGGGATATTTTTATAATTATTTTTTTTATAGTTTTTAAATCTTCTTTTTTAGAGCGCCTTGTAGGCCTTTATCCATGCTGGTTCTAGAGAAGGTGTTGTGACAAACTGCCCTTTCAGTGTGACAAATCACCCTCAAATGACAGTCCTGTCTGTGACAAATTGCCCTTAACCCTGTGACAAATTGCCCTCAGAAGAAGCTGTTTTTTGGCAAAAGTTCTCTGCTGCTTATTGACTCTTTTTTATTTAGTGTGACAATCTAAAAACTTGTCACACTTCACATGGATCTGTCATGGCGGAAACAGCGGTTATCAATCACAAGAAACGTAAAAATAGCCCGCGAATGGTCCATAGAAACGACCTCACTGAGGCGGCATATAGTCTCTCCGGGAACAAAAACGTATGCTGTATCTGTTCGTTGACCAAATCAGAAAATCTGATGGCACCCTACAGGAACATGACGGTATCTGCGAGATCCATGTTGCTAAATATGCTGAAATATTCGGATTGACCTCTGCGGAAGCCAGTAAGGATATACGGCAGGCATTGAAGAGTTTCGCGGGGAAGGAAGTGGTTTTTTATCGCCCTGAAGAGGATGCCGGCGATGAAAAAGGCTATGAATCTTTTCCTTGGTTTATCAAACGTGCGCACAGTCCATCCAGAGGGCTTTACAGTGTACATATCAACCCATATCTCATTCCCTTCTTTATCGGGTTACAGAACCGGTTTACGCAGTTTCGGCTTAGTGAAACAAAAGAAATCGCCAAATCCGTATGCCATGCGTTTATACGAAATTTGCTGTGTCAGTATCGTAAGCCGGGATCGCTGGCATCGTCTCTCTGAAAATCGACTGGATCATAGAGCGTTACCAGCTGCCTCAAAGTTACCAGCGTATGCCTGACTTCCGCCGCCGCTTCCTGCAGGTCTGTGTTAATGAGATCAACAGCAGAACTCCAATGCGCCTCTCATACATTGAGAAAAAGAAAGGCCGCCAGACGACTCATATCGTATTTTCCTTGCGATATCACTTCCATGACGACAGGATAGTCTGAGGGTTGTGTCACAGATTTGAGGGTGGTTCGTCACATTTGTTCTGACCTACTGAGGGTAATTTGTCACAGTTTTGCTGTTTCCTTCAGCCTGCATGGATTTTCTCATACTTTTTGAACTGTAATTTTTCAGAAACCAAATTTGAGGGCAGTTTGTCACAGTTGATTCCTTCTCTTTTCCCTTCGTCATGTGACTTGATATGAGGAGTACATCGTCATCATTGATGAGGGTTGATTATCACAGTTTATTACTCTGAATTGGCTATCCGCGTGTGTACCTCTACCTTGGAGTTTTTCCCACGGTGGATATTTCTTCTTGCGCTGAGCGTAAGAGCTATCTGACAGAACAGTTCTTCTTTGCTTCCTCGCCAGTTCGCTCGCTATGCTCGGTTACACGGCTGCGGCGAGCGCTAGTGATAATAAGTGACTGAGGTATGTGCTCTTCTTATCTCCTTTTGTAGTGTTGCTCTTATTTTAAACAACTTTGCGGTTTTTTGATGACTTTGCGATTTTGTTGTTGCTTTGCAGTAAATTGCAAGATTTAATAAAAAAACGCAAAGCAATGATTAAAGGATGTTCAGAATGAAACTCATGGAAACACTTAACCAGTGCATAAACGCTGGTCATGAAATGACAAAGGCTATCGCCATTGCACAGTTTAATGATGACAGCCCGGAAGCGAGGAAAATAACCCGGCGCTGGAGAATAGGTGAAGCAGCGGATTTAGTTGCATTCTTCTCAGCTATCAGAGATGCCGAGAAAGCAGGGCGACTACCGCACCCGGATATGGAAATTCGAGGACGGGTTGAGCAACGTGTTGGTTATACAATTGAACAAATTAATCATATGCGTGATGTGTTTGGTACGCGATTGCGACGTGCTGAACGTACTTCCACCGGTGATCGGGGTTGCTGCCATAAAGGTGGCGTTTACAAAACCTCAGTTTCTGTTCATCTTGCTCAGGATCTGGCTCTGAAGGGGCTACGTGTTTTGCTCGTGGAAGGTCATCGCCGGGAACAGCCTCAATGTATCACGGATGGGTACCAGATCTTCATATTCATGCAGAAGACACTCTCCTGCCTTTCTATCTTGGGGAAAAGGACGATGCCACTTATGCAATAAAGCCCACTTGCTGGCCGGGGCTTGACATTATTCCTTCCTGTCTGGCTCTGCACCGTATTGAAACTGAGTTAATGGGCAAATTTGATGAAGGTAAACTGCCCACCGATCCACACCTGATGCTCCGACTGGCCATTGAAACTGTTGCTCATGACTATGATGTCATAGTTATTGACAGCGCGCCTAACCTGGGTATCGGCACGATTAATGTCGTATGTGCTGCTGATGTGCTGATTGTTCCCACGCCTGCTGAGTTGTTTGACTACACCTCCGCACTGCAGTTTTTCGATATGCTTCGTGATCTGCTCAACGTTGATCTTAAAGGGTTCGAGCCTGATGTACGTATTTTGCTTACCAAATACAGCAATAGTAATGGCTCTCAGTACCATGGATGGAGGAGCAAATTCGGGATGCCTGGGGAAGCATCATTATAAAAAATGTTGTACGTGAAACGGATGAAGTTGGTAAAGGCAGATCCGGATGAGAACTGTTTTTGAACAGGCCATTGATCAACGCTCTTCAACTGGTGCCTGGAGAAATGCTCTTTCTATTTGGGAACCTGTCTGCAATGAAATTTTCGATCGTCTGATTAAACCACGCTGGGAGATTAGATAATGAAGCGTGCGCCTGTTATTCCAAAACATACGCTCAATACTCAACCGGTTGAAGATACTTCGTTATCGACACCAGCTGCCCCCCGATGGTGGATTCGTTAATTGCGCGCGTAGGAGTAATAGCTCGCGGTAATGCCATTACTTTGCCTGTATGTGGTCGGGATGTGAAGTTTACTCTTGAAGTGCTCCGGGGTGGTGGCTGAAGCCTCTCGGGTATGGTCAGGTGATCAACGTGACCAGGAGCTGCTACTGAGGACGCACTGGATGATCTCATCCCTTCTTTTCTACTGACTGGTCAACAGACACCGGCGTTCGGTCGAAGAGTATCTGGTGTCATAGAAATTGTAATAGGGAGTCGCCGTCGTAAAGCTGCTGCACTTACCGAAAGTGATTATCGTGTTCTGGTTGGCGAGCTGGATGATGAGCAGATGGCTGCATTATCCAGATTGGGTAACGATTATCGCCCAACAAGTGCTTATGAACGTGGTCAGCGTTATGCAAGCCGATTGCAGAATGAATTTGCTGGAAATATTTCTGCGCTGGCTGATGCGGAAAATATTTCACGTAAGATTATTACCCGCTGTATCAACACCAAATTGCCTAAATCAGTTGTTGCTCTTTTTTCTCACCCCGGTGAACTATCTGCCCGGTCAGGTGATGCACTTCAAAAAGCCTTTACAGATAAAGAGGAATTACTTAAGCAGCAGGCATCTAACCTTCATGGCGGAAAAAAAGCTGGGGTGATATTTGAAGCTGAAGAAGTTATCACTCTTTTAACTTCTGTGCTTAAAACGTAGTCTGCATAAGAACA
+
''''&&''&$%$$$%&%%'&%%&'%%&))))+**224444@DJFJB@AAB=<=:7566:?AEDFHEBBCB::724334-<3FIJHJFIIIHE3325<;:;;BFEJGJIBEGDF//AHIJGGJJGJJJGJJIIHJGJJJJIJJD?33/+,.14::334CFFFHDFJGJJJJJJJJHGJEHJJJJJJHJJJJHJEA<;=<ACFDGHFJEDFFJHGFE@>---)554****12@BDEJJJJFJJ;78>.JHJIJJJHFJGEDFJIJGFGJHFAA@BC;:;<E=:;=BFJJJHJIHFFHJFFJJJHHJGIJJJEDE@>?;;:;:=;::>>CDGJJ@>=-+*'())0//008ECHIDJHA<<<=F;;;@C;999?DJIJIJEDDFBIGJHJBBABE?88876722203:::;<)'''...66((((5<CDEGJHHJFJFHJJJJJFJFJHGJFFJEJFIEDDFEJFDB>;<>CJGJEFHDEJHBBF666/,-((+*))-1-%&&****+*()()*%&&)9::<<<EA.-/(((((66HHJJJHFIGJJJGIIJHJHJJJJJJHFJJJJJGJJJB?A@?2113-+)).456JG@AC@CBD@??@BIJJJEJJJIJFEDGGJJHEFEJIIJFCC?@E7778:8+++,A@2122GJJJDHJEHJGIJJJDBCEIJEJJIJJJGJJJHJDJJJGH@@ABJHJJJJJJJJIJJJJHJJIEJGDECACDFJB???JIEIJHEJDBA@?77513<EDJHGJJJJJJGJJHJ=EGH>::6<=<<>@IJGIFFHJIJIHJG?@GCBB@A<A((((A7*))(-.,'%%%%%3CJFHJIHJJJJJJIJHJIIJJJHHJIB9879*)*0*))&%%%''(**2;;883332776864448FFD=3321/)).//213@DJJIDAD.-,,+$$(--+,077776552))%&&&(?B??>1111DBDGFGFEEGFIEDJJJECDDBC;;;>::IHGGJJJJJJIFJJJJFGHJHJEIJJJGEGFJEHFJFHJIFJJGJJGGFJIF55422+*+*(411125569;;EEGDCCJJJJJJHJJEEFJGEHIBA@B****+@IIIHJEJJGIHJICDFJJJHJJGFBDBEEIJJIGIGJJ:<211123323768<:>;<>>ABC@@CJAB@BHHFGGJJJIJJJIIHIJHJJJJIJJJJHJJJJGJJJJIEGIJB))::;;211FJGJJBBBBIFJGHJJJJJDC??BJJGCJD7510+&&',,-:>A====JGHJIJHIJJJJJHJJJJIJDBADFDDJJHIJJJJJJJJFGDFIJJJB=>@A++++2(,:<?EG;;;;BAB?BHHJGHGGA@A>>;,,+-2258<BAJJFHCG=863346?C?=>@A99:)))))))<>>G<59JCG>BFJCGJJHIGFJ5555C>AB@=IHJJBDBJJEEEJJJJJJJJJJFEJJFJJJJDBB@C@DB?DIDFJJIA??A?ACBJEJJE>==++*'%$$%'(%$$%%$%&(%00127899<9:?:::2-+++//-510019:334CAA@@GEIJGJJGJGABABCJJJHHHJHIBJFGGIGGDJDA@00,,,-/00/6BA?>>C@BAIJHGJJ?==73-,,**+)))*3-',,/06:;A==@@..9-.;<=::;:+',&&&)(*33267?@JJJJDCFDHFJJD9999=4444JGEJJJA@D>103:=CECJJJJH<4452445/..8<944/---9?CJHIGIJJJFGD;;;;;::::99>BJJHHGGJFFDEHF>CEGIJB444541113466;232)))))).62()(()-,-,+...(')&'+*)+((()-.-00543/.0/B>>==JJFJJHDDFGJDH00'+*))*)((((((&'&$$$$$'+/000:<899?JFJDHCJDEJFEJCCDFJA>>8722:;8779133<=7@?:<;AFG?=8889<=CJGJJFFHDGD@<78**)'&$%$$%$%$%'/***()))5>BDHJHJGJGJGHJJIJJGHFEBA+))(****0(('',-((((13<=GHEJGFCCIIJJJJFHHJFHJJJJJJJGGCD<<4((((%%'((32247=/.0<=989113BIHJ;:;=FJIIGCAFDJEB99:BBAC?=<;?<==>FDCJ=<55++++<7750*>=<<>AFJJJGJ?><0,*('+())))*,)*,,+++/0*&&,,BACC?>><;;<?@A@JJACCDGD,++,2'%%$$%')0.04+;>ADB221))*1)***?==>AB=<;<HFGJJJJJJGJIJGFHJEJHFJJCJJHCCBAAA@:532-?:,5557>BDBDC>A:1111/*''%%*:52100))))**'&*+))++,,,+,5;65)()-.../:@A=9&&%%*&%&&&&&6678''''0112:=JJJGJJFJJJEFJFHJJJJIJJED@A;9:79+***.30///0-<>?B?=<<9:///4@=22002297<:FHJCBGC@EJJHGGI9888A;;@DGAC=;<<826.00*'&&..?BB@@=CAA?A83(+)3239:75222899:1/.126=32.-.12,-''''68;;?>98975467('%%((&(((+)''')*67=>JGA@??==9:5?>D4---19)))'&$%%&&%'$$$&-/21234++,,9@=::>AHFC=:9??DJFFCIJJE==?=<@JFJEHJFHFIHJJJD@@?>??AB?@3333<;<><<=0.//33-');BEJHGHJIGG77877DHJF.,,-110030--..0----'&&%%&%$$%''')(),112>?JJJJJJFGGHFJHGDC9<7*(()8BBCBEJJHJGJJJ?==8877-)'&''*-66;<BJJJJJHGA2245@CBFFACEFEJJHFHIGGJHJD9,,<::9:<?>?;6554233;<<=BAEEGHAA(222GFHJJJJJJB@7....JJJJIJJJJJIJJJJJIJJJJJHGHJJJJJIHJGHJEGHFHGGFGJGIIJJJJGJFJJJEIFJJJJJJJJJB>CBJJIIIJGJHHFGJJJD112EDFCFCEIJJJIFEE8+**.+'%%$%)(/.02=BFEEHJHJGBA>=;::;DFEFDE?EB-.E00001@<=>A:99;>67623323+(()+17777777;75559979DDFEGJHHJJGFJHJJHJJJCCCC9889<0..+()())'(,,46?CDFEGIHJHGJHJJJJJGJHHJJJJJJHHIID=;;60019:;EFFJIJJJHJJJJJJJJIIJHHHEEJDD-'(8@C=-,,-;3,++&'()9;<?E////<@ABE=<;::>@BGJHJJJEEEEJHHIE=;;;<;;99BA:C,,,,;33++8?BBDDGJJJJEEGEGJGJJIF<==>FJGJJHJJJJJEFFC::9*((-(5222-'-0?@GF?>551./JJJFJHEJIJJJJIIJJHGJJJ@??EBCBA?>??JJH?B>4558<*)((/*)))0++((22712/+++-DC?>@ABGCA>???BJJEDCEFEGJFIIJJDF@@??HJIH??<<122853235..CEEJJJIJHHJJJJJJJJJFJJJJBDBB><<<<IJHJJJFIIEJJJJIJIJFGHIGG===?JIEEFHIJDDHDGJIGJGJJJJJHJJJHJJJIIJFIJJJE>98:JJ?=?JJJGIIJHFDE<==<;9::579?::;;JJDDFDJGIJJ????IIJGJJJJGJJIIGFHJJJJ8889HHJJJJJIGJJIHJJJJJJHJHJJHHJIJJJHHJJIJHJJJJJIIJHJJJJJJHJJJIJJJJJJJJJIG<*(((,**--.,09;=?BBAHJHJJFGGEJFIBB0///...4ECAD78-'::=78--/.164678>>>>JJJJJJJJJJJEEHJ@<<=>FJJJH?><>:;0///////ABEFFGAD=>0'(031.*''''=>A?BJGJIJFJGIJJGFJFEIJGJIJJJJFJJGFJJJJJJCA<<;;@B@@999:55331,***.-)(''(,0004DGD>>==ICAAB@B@:96../067668>ABHIJIJJGJJFJIEFEJJJJJDEJIIJJHFA@BEJFIFFJJJDDCCH<643311+++,><=AA@ABCEJJFC@>///.2/)((%$##%$&%%&'%%04:BBGHFDJJJIJJJFFF>=?JFJH;657==*))*34&&&'+)('&'EDJHJIF5444AA7766?9955>(''(/23**-8>9///46<84***54-5467>AEEHFJGJ8777DEJGJJ>>>:2++./3344@BAJJJGGJIEF>?=?=<=<FABAAFJCB74@??G?<<>?DDJFJABADJGIJEJCB?9GJJIJJJJIEJFJJCDI=FHEEGJGJDDBD?>HJHFFJHIHJJHFJEHJJJHJJFFJFJGJJJJEJDDDBE>948./<?IHJFA::67556898:<<?66B>776=FDDDEIJJFJIFJHJFJIG?8<<=CGG;;;<DDC@8;;@DEEDHJJJJJGBDDDEE=;:..-0/*,::@@''''&&&&&+-.034@5445::9:J?JJDIGGJGJJJJJJIHJGDFDFGIEFHJJIDGIHG988;7))()4552*'%&%%'$$%$&$%(((,>==997665769=ACGDCBGJJJHIJC<****+)())),)*.,''',''::DJEJJFEDDDHJBCB@HJJJEJGJIFIJJJEGBA@BHBABBJJJIHJIHJJJJIGJJJJJJGJJD5B?@ABDJBG>>GIDEDA@<<>>JEDIGJJJJHECDGJJJHJJJJHGHJJGJJJJIBGEEFGHJI@I@@GIJJJJIJJJJIHHFFDGEGHIFGIGJJIJJGJJHJHJD?>@>IEIJHJHJJJIJJFJFHEGJJJJGJGJJJJHH++++224;>CJDBCF;==;>C=;;;<EGJGBABEJGFEIJJJJJJJFJJGHHJFJJF....;91000=DDHJ1-.'@HIJJJJJJGJJJJJIHJFIJEFJFGJIHJEGJJEGEBCCAJJIH''''++*+/45>>JJHJJHJJG@BFGABA?A:8898...,/+++-****CJEFJHEHFJJIFJF6566GJJJJJJCA@9+'''(-&$%'(677<?@BBBBBEDB?I=IEHJGJDDHHIJ@?70//0J@C989:FCCAB@BA7667B<<<<=CGEB9,,,,ACDFHGHJGJJE>;91/--))%'&4+8ACEHHA@@BFJGGHDDEEFGFJ@++*'''*,))%$%%'%%&('(%&&(((%$$%&)()(&(('+/1;>@?????876696.'(88;;CBJG<>;BHJJJJJJHFIJFDB:2278?=;::;*''&&((*)***+,46;887634455;;B<<988**44;=94)(((**7777?B:8633766313;;:93311112688843222/+/::BBDDGIHJJJABAA>=>>IGJJEFHDFEFEBFA@CB..-+,,)&&,,1?GJ887-*$%&&%%%%')&%$%&%%''&&$$$$&&)-,+&%%&))&&$#$%-+&$$$$$$##$%&'(+)(&&')%&&&-=54457EFHHJGIJGDDDBCACA01**3333>>>?IBBB?>?@GHFGJJJJJJJGHGJGJJJJGJJJJJHJJHJJJJJEEFBFB<;98421..//:645;AFCCECJJHHHDJHEFGJEDC5>ADC<;9;9;99CCGIHFFDEHIGHEB>....8==220122EJFJJJJHJJGHFEGDBFJJJHJJI=4.,+54879AAD=?EFGFHFJJJJJJHGIJJGJJJJJJJCCCIJGJAAA@+++92221)'''@<53224(''%&&%&&****+2777JJJJJJEHJJJHIJHJJJGJJIDBDFCDEAB?@2222EFFJHJJJJFEJJJHJJJJGGGJJGIJJGJJJIHJGE;GJHHIJJJJJJIHJBA@>=3BEJIFJ5556===HJJGJJJHFJFIJJFJIIIFJIIJJJGIJJGGJJEGFGFG6445?DDGEJJEHJIJDCBHJJJJJIJJHJJJJJJIJJJJJIGJJHJJIFJJGJHEDD>==??ABFCCCFJJJJFJJJIGDBBBF;::8;;=JFJIFHJJF98865666<<<>@>EDJFAADDJIJ@HJIJJFGJHJJFEEFJIJJJGGJIIIJHFJGFIDBA>>><<71/.?DEIJJEGJ:4.,-%%%%&(,***6>?CHD<;855EJGIJ>>>>JEEJIFEC?@ADJEHJJIIJJDDJEDFCHJJJIEEJBGGDJJHEDGCIJFHHFE;:;;==BFABJJJJGJJEEDCHF5430+++6:??5555C***,?B?DHJFEFF8888GJHJJJJIGJJIA@AA7665558/+++'''('%%%%&&',60/.0022/)&2111CCCFJJJJJCBCCFHAJJIFGCDCCHJGIJDGGJJFFFHJJEECD@FFFHHJHJJHIJHEF@EJ'&%&%%%./===<....3(/();?AECEJHJJJJIJJGJJJIJJJ3337=:;=?FI====DCEJEEJJ<::;64688HDGJJJEFJFGHJIJIFDEHDDEJC8778=AB@GIEJJFEE6EDFBC9105)))A::::ECADGIEFDAAE764,,,44466CDIJJJIJHJJJJJJJGHJEJFJ;EFJGJIJE4444FGIFFEJEBC>:77650.--.668BC1112<789?BFGJ>=;;6;B>=8,0;=ABEJFJA@:6ICE?>>@51--+*+/10..(((9CDFJJJJ@?@?JJIGECGF@B@33311@=>A@BC9((..FJHHDD?C@@G@BEJJFFIJGIECC4BFJ4E>=>JJEDJJ>>>?JHIJJFJCHGJJJJA?9++;;AE<43335-(()*.19:DFGHFHGFIHJJJJJIFJGJJJJIJHJGFHJGIIFC@JJJJJJJJJHJIEJJJGJJ>?>==?D>5555;,,,,-@AD;;;:>:9?JFFJGJGDHIJJJJJFIIGGDBABI888;AB68JJGHFJ11FFJHJJIJIJHJIIJJJJJFHDEC=3248(''$%%&'%$$$$%'+789FB;JIEJGJJ?-77?C@EC6/DCDHJFJ3333===FGIGHIHEIJIHHHG>;;;<-*)))))*65667EDGHFFFIJGBCCDGIJJFGHJJJIIJFJJDCDDHJIH?;:92,5,,,,'&&'*))&$$$%EA@ABEHJDJJIJHJJFFIGGF?>>:;85;:-961-+)),5HCBDBBBBGHGGFDGFJH::;<AD>:4***1--.1558?@==JGJGHJIEJDDIJJFEEFFFIJJIHIJIDJB1('''*:6897878FCEGJJIHJF?AEGD::725CEGJGDJEI=<;<6659300/44249;@DDEGEHEJHIII@@>6:;=IC<;5*DDCBJIJJIGFJJJIHJHJJJJJDHDCCCGCJEJJJJJJJJGCCHEDB=:9JJIJJJJFJ00/.0//0JDCAD@JGJJJIJFHJJJJJJFBADDIGCCDDGJHJIEEJIJJJIJHIJJIJJHGJJJJJJGJFJJJHJD;==9BCA1-)+5-ABCDDGJIFEEFHDIFJHJJJJGGGGJHJJJFHGJFFDDJHJD69<=887555&&&%-,(,+++113:979EGJGJJJJGHD22499=0'%%%%')*,..0--.*((),,86-9-+**&&&)87787<...-@DIJJHGGCFFC@==BDEA@?@CDDJHEJDDDDJJJJGJGGJHJFFJJJGIIJIJHIJJGI<65HAEJDIJHJIGFJEGJJIFGFHDCCCCCGD*(((,,D@BJGHJJJJFJIFDHJEGFE<6A>787*''''&,)16@JJEDJGJJJIFJEJFEJ@?>>97768---+,,.:896+%&&<=@<<3333BE@?<A@76731339855'&%&'24(:****1128=<<@EEIFIGIJJJJC@?BHHIJJJHFG@BABBDJGGCGGEJJJJJJEJJIFJJJHJJJFJJJJFJEEEDA>>JJEECCAB4444BFCAA::@;:::==FEFJ<::;DC8BAAF)%%&*/10))*@CGFJHJJJJJJIGJIJHHJIJJF<BH*JDGDFA?=<;;DDCA6AHEEJJIJFHEHGDB98*'&&%)$#$$$%$*2:?AEJIFEIAAACJDGFHGIHJJJJHJJJJGIFHHIHFBBBJJJJFGHJJJGJGIIIIJJHJEHFDED52,-GCFGEIHFD=7JHJJJDBBCCD@=@>;>;5444=333:CFBAAEFHJHG=<;<A1)&&&6767575334::::<DJJJGHHFDEFCA@6./CJJJJJHIJJ@G@@JJEFGIJIHIFJIJEJCCC===GJFIGFCACBCDDFFEGGGJJJGFHGEGDJJHJHGDBEFJGGIJJJJJJHJJFEJHJJGJJJJJIGJGJJJJHHJIGJJJIJJGG=;<@AFJGJJJIJJJJHJHJHJGDBGEJFJIGHHJEB>?>>JFGI;AA=?BDCCDECFHJE@G?@?@CFFC@<?:::63110-,/29:AAAGCDFFJJJEGGDFFCA?@DDIIJFJJIJJJHJJHGHJHHJEAC*(((JECJIHJHIJJFIGHJJJHGGJJHJJJIJJJFFJJIEIFJHGCFBEEIFJHFJICBBCEGHGJHJJIFGDFDEJJJJFHEEJJGJD=:=<:''''&.0+,&&'$''(*****.1/198;;@IJGJ>?GJJJIJIHFJJGJJJHJJJJJJJHHHGJJEFJJJBB==>E9/../DFDFEJEHJFGHJJJB@@>GEHGFJDJFJFIHIJJHJJJJGJGJJJIJJJJIJJJJDDGJJJIEHJEDDCG;8/+*--+---73397;=<<=><<<H@?<:912;6AAJJIIJJIJFGEHGJBDEJFJJBABCIJDCCA>..--011496-*)*,9CJJHJIGFIJEIIHGHJJJJIGCBABDA****=;8/1,+--++++%&&?JJGHJEJCCECFCA@?BAEDJG;:;;83)%%'()60(*:<4444HGJFHJJJJJ888;DBBJJJJFJJJFDFDDB:88986433/+&%&+7****9:9GFFECBEJJIGFJIGFIHHJHFE>777JJJGJJJIJFA??<@4C?@ABJJJJJJJJJJFJJJJEHJJJJJJJIHJFJHJJJJHJHJHJJJJJIHJJJJJJGJIJJIJGIGIA@AAB?3DEDJHHIJIJGHD999:GJJDCBAAACFJGEJHHJJJIJJHHJJFGJHEIDDJ>>>>EGJCFGJJJFGDG:988ACGJHHHJEGIDDJHA@@AJJJJJJHJJJJJJJIJJJJJJJGJJJIGJIHFFCGF@HECDCDFIIJIJJJJJIGIJJIEJD1011=FJJJJJIJ=<<BC<<<@E?211-+)**07543-,*)*+24:5;?GC<2:?AJ8875456511((((--.19;>@AECFFJ<JJJFIJJJCCH>>>@ABBJFJJFJJD/---''')33+*.76674552)).)66666?C==>=?@BGJA<:''%%%%%&%%'JHJFEGGIJJIDJGFJJJ9989@:9997434+**),('&%&'BAGHJDBBJFGIJJJFBJJFJH<;<861113=?AABB>==:9:((('7::<8:97881222GJ?=>=>>JEBABD>00011.((%)**-7//9<JFHHBBB:1112BDAAB@CJEFGJHJJCDD777JFEJJJHEIFJJJJJHJIHJGJJJJHJGBBB4444<>>CA;767=**/.(''''ACJFGGJJJJGJFJGGJGHJJJJJEEDGJHGJGEC@;0+7A<<<IFJG@?@@JHJGGJGHIEHFAEHICBCDEG,,,)))*)&&&(*7DDJJJJJJJJHJFA?>64422466673444DJJJJJJIHJGJ@;865477@@:99/...272)&%%&&&&'++23422,***>A??=?631146666++++1--..3881400(''%&&&,4641122277CHJ====?:;CIFEJG<89JEBGA??779ACCJ:::::JJJHFEJHJFJJ?>>>BDCBGFDEFJGEIJEJEB>>76669:83*&&&'''&/,+.**,=A<<<<JIJJJIHFCAJIFF@@<8;=JIGBABDIJFJJJJJIJJJFEJIJGFE>?>?HHJIGJJJJGFGGJJJHGJ==988=B<DBDH>=>>JJJ@???@BIDCDEJJEJJHJJGHGJJJIJJJEGJJJJJFJJJGIIGGHJJJDECDFJJGJJJHIJIEJ>A?:=:;8821333:;=EIDHFEFJJHFG?>>@JJJHFE<>;<FDF@>?>AAJJFIJC>IJJGDH=000+,,%%++,'''(77;696669722/./../.+0<9/*)/12812114211+*)))*0/(9>@CDDJHJIJFHDDHEGFGJJJEBAJJJG=<;=@?>::2./33623;<3?BHABABJJJHJAA@ADDDE421,)*''(,29=<::99567EC)(((6'&&&ADJJEJFGFHJJIJFHEEFHGJJIJJHJJJJIJHJFGFJIJJEC(((('585521..2/(
@Glass_T7V_13_D3_12_10_3
ACAGTTAATAACCAAAACAACCGGAAATTCATTCATCTCTTTTCTCATCCTGAGTTACGGATTAAAACGGTTTGTATACGATGTTCAGGATGGTCAGCAGACCAATGACGGTAACAAACACGTTATCCCAACAGCCACGGTATTCGCCAGAGACGGCGCTTTACGGATGGCATACATCGGCAACAGGCACAGCAGGGATGCGATAATCGGTGCGCCCATGGCTTCAATCAGGTCAAGGATGTTCGGGTTGGCGTAGGCAACAACCCAGGTGGAGCCCATGATGAAGATCATGCTGATATGTCCAGTTTACCCCAGCAACGCTGGTTTGTCGCCTTTATACCAAACTTCAGGACCAGGCCATTCAGACCTTCCAGCGTTCCCGGACGTGACCGAAGAAAGATTTTGAAGATAGCCACGAGTGCGATGATGGAAGCCGCATTTCCAGTGTAATCGCGAACGTTGTTTTGGTACGGGTCATAAAACCTGAAGTGGTTACGATAAAAAGCACTGGAATATTCTGCGCTTTGGCTTCCGCCATGTTGGCCGGAGACAGAGTAAACAGGCAGCTAAAGGCAAAGAACATCACCACTGCT
+
CFGJJIHGEJFJJEFIJI>>??JJJFEEEJFB;:;;JE??ECD@82./006+)'&'('$$$%&%%'-/-,--3&&%%.---56=81135>>76651//16533*))('%%&(8=<>>>@99446351/+(%&%'())+))*)+-(),.//33=C??EGJFIGJJIHJJJFGHDIJGIBCDEGHJIJJGA@>>@45=@IHJGHDEEEJ7668=;8773/5568:B8***+99:C9887<EBBAD@A@A?C,,,,>1002,,,///168BEEHEFABCB>BA?@CJB@;;94333633545,*'&%%&,.+)(&%%%&'(**)&$$$)3)*)(((),/,700007:;<:/,++,-34ABEHBFCB@;;<;>C8==?D>><///*))%&'(9<><<7624103----,2=DJJJJFJHJJJFJJJFFIHFJDFDJC><6111168=1CCFFAAB@FHGEIGHHJJGFF<422/0((*%)''&((*,))))**+)(('%###$&&%*11+((((-,0.----055BBDEC7778DGF>EJIHGJJ:9:;<ACGFCA33DC999:EIHJGDFHGJJJJJJJJJHIJ5555;9/,+++,
@Glass_T7V_13_D3_12_10_4
ACTGACTTCGGTCAGCACCCCCATCTCCAGACTGTGAGCGACGGCGGCAAGCTGGCGATATTGGTCGTCATCCAGTACTGAAAGCATTAATAAGCAGGCATCGGCCTGGTAATAGCGCGCCAGATAGATCTGGTAAGGGTCGATAATGAAGTCTTTACATAAAATCGGCTGCGGGGCGATTTGGTGACGATGGGAAGGAATTGATTCCTGAAAATATTTCTCATCAGTCAGCACCGAAATTGCCGAAGCGTAATGTTTATAAATGGCGGCAATGCGTGCTCGATCGGAATCATCACGGATCACGCCTTTTGACGGCGACGCTTTCTTGCACTCCAGAATAAACGCCGTGCGCGCACCCTGTAGCGCATCATAAAAATGTCGCGTGCTCGGCTGAACCTCATTCTGAAAACTGGCCAGCGGTTGCTGCTGTTTCAGGGCTTCTACCCAAATCGCCTTGTCACGATTTTCGCTAAAACGGTTTGCATCATCTAAGTCATCTGTGTGACTCTCGTCTTCTGGTTCTCGTTTCTTCTTCCAACGAGAGAAAACGAGGAACTAAGCGCGCCACTCGATCGACCAAAACAGAAAAAAGACGCTCGAAAGCGTCTCTTTTCTGGAATTTAATCTCTGGTCCGCACAGGTGGATGCGGACCAAAACGAAAAAAGGCCCCCCTTTGGGAGGCCTCTTTTTCTGGAATTTGGTACCGAGTTATTAGGCCACACGTTCAAGTGCAGCCACAGGATAAATTTGCACTGAGCCTGGGTGGGATTCGGACTGGACCAGGCGTAGCTAGGAGTGACTTGCGATCCAACCGACGACTTGACCCTGCCAAGCGGCACCAGATTTCTTGCGTACGCAATCCCCTAAGCCAAAGGTGGCACTCAGGGGAAGCGCAAACTGCCCTGCAACGGGAGCGTTG
+
78@D?@@5556FJFFJ=@?BBIFGGDGJJJJHGHJJHJH>>=77648843349888,,,)****<9999==4,%%&&'''19<JJEDA?ACAA??>>BABDC?@@BJJJJ5553333>:::6A??>,***<;;AIIIJJJJJGJGJJHHJJHJJJJJJJJHJJJFHFFEHIA===CC?=>;:,)&$###$&&'%,(')**)('('&$%$%.7>BC=;:54@55JJJJJGJIJJJJIJJIJJJJJHGJJJJJIJJIHJJFG????A>>>??@A@HIGE?>=)((*/-'',)37757877:<BGGAA<79898;?IIFJEFEJHFJJJIJHJFIJB<>FFFIIJJIIJGIIHEBBADDFA<JIEHDHJIFFFG>>>JJJ??;;CCCHA>''''9:99:>@?>BCIJJIJJIFFJJJ;;;<BFJIIIHGFG;9;.(''''*/2.---02;<<?C====F1,)&&$())6:7213,,CFGCCGHJJJAC5330-('')('('('(0/-,,,*)&%&&()&'$$$%$)'(-00----0.)*7777>>ACJJHGJJFFJJHJHGJJJIDBEA>==1004+''(+,(().'&&,4>>>?B@=?@@JJJJJJFCDC?@?DEA@C???@A<---.1/.-()9<88))))45*)))**)*)-2.15>@::9AGJGGCDIJJJ@?92.00@J@;=J@?622AAJJFEHCFB55544<<BEDDDDCFGJGJGEFBEFFJJJGFIJJJJHJJGDDGJEHFGJJJIFHB:;.,,,57::6653//01++++('''.)(*+,-+*+-%%&+..)('''&()())+,365333//.2-)*33/00196?CDBACCI=:;<AB84=<:>BA76?@==AAJFJJJEJJGGJJJJGJJJEHB)''(-AD>5310..22=?>@ABIF:999<:=>;11.&
@Glass_T7V_13_D3_12_10_5
TTGAATTTGCAAAGTTTTGTAGGCCGGATAAGGCGTTCACGCCGCATCCGGCATGAACAACGAGCGCGTTGACAGCAAATCACCGTTTCGCTTATGCGTAAACCGGGTAACGTGCGCGGGGATTTCAGGAAGCTTTTACCTTGATGCGCTCGATAACGGCTTCATCATTGATGCTGTCCCAGCACGTCACACATCCAGCCAGCCAGTTCTTTCGCTTTCGGCTTCTTAAAGCCGCGACGGGTAATCGCCGGAGTACCTACACGAATACCGGAGGTCACAAACGGGCTCTTCGGATCGTTCGGTACGCTGTTTTTGTTGACGGTGATGTTAGCACGGCCCAGAGCGGCGTCTGCTTCTTTACCGGTCAGGTTTTTATCAACCAGATCAACCAGGAACAGGTGGTTATCAGTGCCGCCGGAAACCACTTTGTAGCCGCGCTCGAGGAACACTTTACCCATCGCTTTAGCGTTTTTCACGCCTGCTGCCTGGTCTGATCAAACTGCAGCTCCATCGCTTCTTTCAGAGCAACCGCTTTACCGGCGATTACGTGCATCAACGGACCGCCCTGACCACCAGGGAAAACGGCAGAGTTCAGTTTTTTGTACAGCTCTTCGCTACCACCTTTCGCCAGGATCAGGCCGCCGCGCGGACCCGCCAGGGTTTTGTGAGTGGTGGTAGTAACAACGTAGAGGCATGAGGAACCGGGTTCGGGTAGACGCCAGCAGCAACCAGGCCCGCAACGTGCGCCATATCAACGAACAGGTAAGCACCGATGCTGTCAGCGATTTCACGCATTTTCGCCCAGTCCACCACGCCGGAATATGCAGAGAAACCACCGATAATCATTTTCGGCTTGTGTTCTTTGGCTTGTTTTTCCAAGAAATCGGCGTAGTCGATATGACCGGTAGCATCGATACCGTAAGGAACGATGTTGTACAGTTTACCGGAGAAGTTAACCGGAGAACCGTGAGTCAGGTGACCGCCATGCGCCAGGTTCATACCCAGAACGGTATCACCTGGTTCCAGCAGCGCGGTGTAGACCGCAAAGTTAGCCTGGGAGCCGGAGTGCGGCTGGACGTTAGCGTAGTCAGCACAACGGCTGCTTTCGCACGATCAATCGCCAGTTGTTCAACGATATCAACATACTCGCAACCGCCGTAGTAGCGTTTGCCCGGATAACCTTTGGCATCTGTTGGTCAGCTGAGAACCCTGCGCCTGCATTACGCGCGGGCTGGTGTAGTTTTTCGGAGGCAATCGTTCGATGTGCTCTTCCTGACGTACTTTTTCCTGCTCCATAGCCTGCCACAGTTCGGCATCATAATCGGCAATGTTCATTTCACGCTTTAACATCCGCATCTCCTGACTCAGCTAACAATAAAATTTTTGGCCTTTATAGGCGGTCCTGTTGGACAACGGCGAACAGTATAACCGAATCATTGTGCGATAACAGGTCTTGACAAAGGAATTTACGCAAACGATTACCTTCAGGCTACGCAAGGCTTTGGAGAATAAAGAGCTTGCAACCGGAAACGGATTTCTTTTCAGGTTTGTGATGCAAATTTTTCACTTCATCACATTCTTTCTGAAAAACACCAAAGAACCATTTACATTGCAGGGCTATTTTTTATAAGATGCATTTGAGATACATCAATTAAGATGCAAAAAAAGGAAGACCATATGCTTGACGCTCAAACCATCGCTACAGTAAAAGCCACCATCCCTTTACTGGTGGAAACGGGGCCAAAGTTAACCGCCCATTTCTACGACCGTATGTTTACTCATAACCCAGAACTCAAAGAAATTTTTAACATGAGTAACCAGCGTAATGGCAATCAACGTGAAGCCCTGTTTAACGCTATTGCCGCCTACGCCAGTAATATTGAAAACCTGCCTGCGCTGCTGCCAGCGGTAGAAAAGATCGCGCAGAAGCACACCAGCTTCCAGATCAAACCGGAACAGTACAACATCGTCGGTGAACACCTGTTGGCAACGCTGGACGAAATGTTCAGCCCGGGGCAGGAAGTGCTGGACGCGTGGGGTAAAGCCTATGGTGTACTGGCTAATGTATTTATCAATCGCGAGGCGGAAATCTATAACGAAAACGCCACAAAGCCGGTGGTTGGGAAGGTACTCGCGATTTCCGCATTGTGGCTAAAACACCGCGCAGCGCGCTTATCACCAGCTTCGAACTGGAGCCGGTCGACGGTGGCGCAGTCAAGAATACCGTCCGGGGCGATATCTCAGCATATGGCTGAAGCCGGGAAGTTTTCCGCATCAGGAAATTCGTCAGTACTCTTTCGACTCGCAAACCGGATGGCAAAGGCTATCGTATTGCGGTGAAACGCGAAGAGGGTGGGCAGGTATCCAACTGGTTGCACAATCACGCCAATGTTGGCGATGTCGTGAAACTAGTACGCTCCGGCAGGTGATTTCTTTATGGCTGTCGCAGATGACACACCAGTGACGTTAATCTCTGCCGGTGTTGGTCAAACGCCAATGCTGGCAATGCTCGACACGCTGGCAAAAGCAGGCCACACAGCACAAGTGAACTGGTTCCATGCGGCAGAAAATGGCGATGTTCACGCCTTTGCCGATGAAGTTAAGGAACTGGGGCAGTCACTGCCGCGCTTTACCGCGCACACCTGGTATCGTCAGCCGAGCGAAGCCGATCGCGCTAAAGGTCAGTTTGATAGCGAAGGTCTGATGGATTTGAGCAAATTGGAAGGTGCGTTCAGCGATCCGACAATGCAGTTCTATCTCTGCGGCCCGGTTGGCTTCATGCAGTTTACCGCGAAACAGTTAGTGGATCTGGGCGTGAAGCAGGAAAACATTCATTACGAATGCTTTGGCCCGCATAAGGTGCTGTAATTTGATGTTGCCGATGGAAACATCCGGCAACCCTTGACGCGGTTTAAATTGCCGCGTCGTCCTCTTCACCGGTACGGATGCGAATGACCCGTGCCACGTCAAAGACGAAGATTTTCGTCACCGATTTTGCCGGTTTGCGCCGTGCGAATAATGGTATCGACACGGTATCGACAATGTCGTCCGGTACCGGATCTAAACTTACGCTCGGCAGAAAATCCACCATATACTCCGCGCCGCGGTACAGCTCGGTATGGCCTTTCTGGCGACCAAAGCCTTTTCACTTCGGTCACCGTCATGCCGGTAATACCGACTTCGGCCAGTGCTTCGCGGACATCGTCCAGCTTGAAGGGTTTTATAATCGCATCAATCTTTTTCATGCTATTCCTTGAAAAGGTCGCCTGTCTTTTGATCTGCTAAACGTAACCATAACGCCAATTCATTCCTTGAAATCGTTTGCATCCAGCTCGTGTCGGGAAAGCAGTTTATAAAATTCTGTCCGGTTGCGCCCCGCCATTCTCGCCGCGTGGGTGACGTTGCCTTTGGTGATTTGCAGCAGCTTACGCAAATCGTTGAGTTCAAACTGATTACGTGCCTCAACGAAAGGTTGGCAGCGCCGTATTTTCACCCTCCAGCGCCTGCTCCACCAGCGCATCACTAATCACCGGAGATGAGGTCAGCGCCACGCACTGTTCAATCACGTTGACCAACTGGCGCACATTCTCCGGCCAGCTCGCGGTCATCAGGCGTTTCATCGCATCGGTAGAGAACGCGCGGACAAACGGTTTATGTCGCTCTGCCGCCTGGCGCAACAGGTGATTTGCCAGTAGCGGAATGTCTTCTGTGCGCTCCGCCAGTGCCGGAATTTTCAGGCTGACAACGTTGAGGCGGTAATAGAATGTTCGCGGAATTCCCCGCGCGCCATCGCTTTTGGCAGATCACGGTGAGTGGCAGAAATAATCCGCACATTGATATCAATATCGCGGTTACTGCCCAGCGGGCGCACTACGCTCCTGCAACACGCGCAGCAGTTTGACCTGTAACGGCGCAGGCATATCGCCAATTTCATCGAGAAATAGCGTTCCGCCTTCCGCCGCCTGGGAATAAACGCTTCGCGATTGCTGACAGCGCCAGTAAACGCGCCACGCGCATGACCAACGGCTTCCCGACTCCAGCAATTGCTCGGGCAATGCGCCACAGTTAATAGCAATAAATGGTTTGCTGTTGCGCGGGCTGGCGTTGTGGATAGCCTGGGCGAAAATCTCTTTCCCGGTGCCGCTCTGACCGTTAATCAAAACGCTGACGTCTGATTGCGCCACCAGCCGCGCCTGTTCCAGCAAACGCAGCATCAGCGGGCTGCGGGTGACAATTGCCTCGCGCCAGCGTTCATCGGTGGCTGGCGCGGATTGCTCCAGCGCATCGTCAATTGCCTGATATAGCGCGTCTTTGTCGACAGGCTTGGTGAGGAAACTAAAAACGCCCTGCTGTGTTGCAGCAACGGCATCGGGAATAGAACCATGCGCGGTAAGAATTAATTACCGGCATTCCCGGCTGCACTTTCTGGATTTCAGCAAACAGCTACATCGTCCATTTCATCCATCCGCAGGTCGCTGATGACTAAATCTACTTTTTCGCGATTCAGTACCCGTAATCCTCGCGCCACTTTCCGCCGTGACCACACTGTAGCCTTCGCTGGTCAGGCGCAGGCCAAGCAGTTTCAGCAATCCCGGATCGTCATCGACCAATAATAAATGCGCAGGTTTATGGCTCATCAGGAGTGACCTCATGGGTGGATGGCGCGGGCTTTTCACTCTCGTGCGGCGTATCCGGCAGAATTCCAGCCGGTTTTGCGGGTCGAGCTGGCGTTCAATATCGGTAAGGACTCCAGCTTGCGGGTGGTGAGTTCCAGTTGCTGCTGTAGAACGTAGATGCTGGCGCAATGTATCCAGCTCGCTGTCGCTGGACTGCTGGAGTTTACTGTAACGTTGGCGCTCTTCCGCCAGTTGCAGTTGCAGCGCCTGACCATCGCGCCAGAGTTGATACAGTGGGCGAACCTGTGCCGGGATACTCGGTACTTAACGCTTCAATACGCGCGACCAGCTGGCGGCGCCTTCATACGGCGTAATTTTGGCGTCGGCGAGCAAAATCCCTTGCTAAAGGTATTTTGCCAGCTGCCGTCGTCATATTGGCGAGCTTGCTGACGCGACTGCGCAGGCGTTAAACAATCAGCACAATCCATCGCCCGCAGCCAGTAAAGCGGATTGGTTTCGGTTGATTTACCTTGCAGCGCCCAGATGTCGCTAACATCATTCAAAGATAGTCAGCCAGTTGATAAACCGGAATTTTTTTTCTGCTGGCGTATCAATGGCTGGCTTATTGTGATTCTGCACGCAACCCAGCGATGCGGACGCTGGCAGCCCTGCCAGCCACAGCCGTCGGGCAATAATCGTTGAAAAATGTGTCGCATATTCACCAGACTTAAAGCCTATCCCAGTGGGCGTAATTGTTGCAGACAGTCTGGACATGGACAGCGCGGAGAAACCGGAGCGTACATATCGTACGTGAAGATTTCGAGCACTGCCCGGGGCCGAACTGACAGATAAAATAGCCTGATAGGATAGGCTGTTAGCATTATTGCGTGTTTTTCGACGACGGTAATTCAATGCGGAAACAAACGTCTTGCCCGCTCTCGTCGACCAGATACAGTTCCCCTTGCATACGGCGAATACAATCCCTGGCAATGCTTAATCCCAGACCGCTGCCCTTCACCGCCCCTTTTCGCTGGTGGCTTCCCTGAAAAAAGGGTTCGATCATGGCGCGTTCCTCTTGCGGAATGGGCGTGCCTGTATTGATGACGCATCAATATAAACCCGCGCACCATGTAAACTGCTGCGAAGGCAAATGTTACGGGATTCAGCCCCGTAGTGCACCGCATTGATGATTATCCAGTACGCTCATCAGCAGCATTGGCTTCGCCAGGCAAGCTGTTGCTTTGAGATCGACGTCGGTATGCATCATTTTAGCCCGTGCGGGCAGGCTATGAGCAGAAACCACTGTCTCCACCAGCGGTGCTAACTCAACATTCTCCAGTTCCACCGCACTGTCCGCCTGTTTACGGTTGTAATCAAGCAGTTGTTCGATCAGTTTTTGCAAATTGCGGCTGCTGCTATCAAGAATGCTCACCACCTCTTTTGCTCTGGCGTAAGCAGCCGACAACCTGGTCAGCCAGTAATTCAGTGCCCTCGCGCATACTCGCCAGTGGCGTTTTTAATTCATGAGATAAATGTCTTAAAAATTGATGGCGTTGGGATTCCAGCCATGACAGGCGCTCACTTAACCAAAGAATACGTTGCCCAACCGAGCGTAACTCGCTCGGTCCACTGAACGAGACGCTATTGCCCAGAGAACACCCTCCCAGACGGTTGATCATGCGCTCGATATTTTAGCCGGCCCGATAATCATCCGCGTGAAAAGCAGTACCATTTACCAGACTCACCAGAAATAGCACCAGCGATTGCCAACCAAATATTGCCCACGTTCGGCGATTTCACGCTGAAGCTGCTGCCCACGAGAGAACACCACTGTGCGCGTGGCCTGTACCATTTCGGTATTGGCACTGGCAAAGGCTTCAAGACGTGCGGCGGCGGCAGCATCGGGACCGCTGTTGTTACACTGAAGTTGAGCCAGATTGTGCAAATCCTGACGTAATGCCTGGTAGAGTTTATCGTCCGGCAGCACGCCTGCGTGGGCATCGAGCATTTCGCTGTAACGCTTGCGCTGGCTTTGATAAACCTTCGCCAGGGTTGGGTCGTCCAGCACGCAATACTGACGGTAACTACGCTCCATCTCCAGCGCCGCGTTGGTCATCGCTTCACTGCGCCGGGCATCAATAAGCGTAGTGCGGTTAACCAGCGCCGCCTGATCGCTAAGCGCATTCAGGCTTTGCCAGGCTTGCCATGCCAGCACCAACAGGGGCAGCAGAATCAGCAAAAATGCCAGCATTACCAGTTGTCGTAATGAGCGGGGAAAAACGGGCCAGCGTTTCAAGGTGTTACTCTCGTCAGACGCGAATAGCCTGATGCTAACCGAGGGGAAGTTCAGATACAACAAAGCCGGGAATTACCCGGCTTTGTTATGGAATAAGGCGGTGCCTAACTCGACGTTTCGCCCGATGGTTGATATAGCTACGCTGATATCAGAAGTTGGACGGCAGGCACCTTGTTGTGCGTCATTCGTATTTTATGTAGCACGTCCCGAAGGGGCTGACATAAGTCGGTGAATGAGCCACTGGTTACTATTATGCAGTAACTGTGCCAATAAAGAAAATAGTTTGGTAACGTACTGATTATACGTTGCTTTGAGGGGTTTATGTCTCCTCCGCTGTTTGAATGTAAATCAGCCACTGTGTCGCTAAAAAGAGACAACTTAAGATAAACTTATTAGATAATATTAAAATCAATGAGTTAAGTGTCGCCAGAAAGCGACACGGCAAACCACCCATTGTCGTGATTTACAGACACAAAAAAGCTCCCGGAGTTGGGAGCTTATCATAGTGGTTGGTGCTTAATGCCGCATCCGGGCTGTG
+
5422225507::DJJJJJHHEEEHIJGGJJGEDGJJEGIHFDDBDGJHJEC==443;99:=;;9:)))),,@@>@@9777;FIGDDAJJ75*&%CBFJJ??>?EAB@BIHFHJB@;9(((('&&%%$%)(()''&/.---.3*:?BHFBD8667JJJJJEJIJJJJJGJJGJJJIJJFD2,FJFGCA::CEEJFJJFGIJJGJJJGJJ<@@A.--,31'1113/***&'*69911,+++:76))))773000@DCHHJ>?HIJJJJJJJHJGJJJJJHIFGFBCCDJIGE?99ADC>><56EGHIGHJFJ;GDHHDCFEFHJJJHJJJJ99811-,--/)'&'-:JJHJJJIFE=:=>F?JJFJJJJJJJJJIHEGEAA@A<8888><>?DJIHJHHFJHHFDFCC@.../<:79:;@@AJFG''''72;666:;?==@@A@BE>AC::96/***..087;;AJ=<=AC>DCF0+(&%'()),+--'(,,++(''%$&&'*%%%')))((+21118<=><3<<=>JHJGJFFDEJGDCAHIHJJFJJJHJJGJ?<<=@JHJFJIJJHJJJH87558BDDJJJJJJFJJIJJJ8(()?JJJJJJJFGHIJJJIIJJIIJGJJCCA;7>@CBJICJJIEGGJJCEEJDD4433872C==CJJGJJJJJ9989@JJGJJ33338856744&%%(+&'+((*+)=?BEGJEHDB@@@3111/0-),*+...>@99;B<<=7CAACDGDDECGJJHFJEDEBFFGIFJHCFJJDJIJJGJJGJHC=::3333::9>@DBAABJF@GCHEIJFJJHHEHJJIJJJJJJJHGHIJIJJHGHEGGFGDDEIEFI====FHGGJGJFDJDJJGCD??@@JC=8<84--('''()EDBJJCEDCDJJJJDCDB?@CFCBAABAHJJJJDCDCFGDJFJFGJJJJJDB??@@CEJC:CFJJHGGG====CEEAB@ADAHB>==>>>>?8888>>?HHIHGJIGFFJH9999<;:2A<;)011?>>>BBEJJFJFIBFCCFGJDCGICFD===:30---000('(/5;GFJIIGDJFJIGJDDID<DGDEFA;::;=111)))**++.*'%%%($%%-(-//4,,,+*)))111ACBJJ@?@999:EECJJJJFHEFJEFDHBCBC,,,,6'''.::////366.*;<?E?><<@7('&#%%'&'+++<B66667779>AA;A;<EGGBBGABB?A?B>>DBDJEJJHJJ@@><?ACB@>CDB<---)'&&()*****+400014>;;BDJFJH:BCECA=DDHBC@DIGJFGEFJJHHJJJEBADEJHHJEIH@::::@?@?=288=BAEJFDJEJJFJ?>9;(A@BGIFDGGJJJJJJFJIJE?>>?HJC?GJJJE@ACJJJJJJJHJJFHJJHJJIJJJJJGJBDFBJJJA@@A;:9<FAAACJJGJIJJHEEGJJIIJJHGGD===,,,,=;A;:::FJJGFFJ8778>==?>10009FEGDEFJJHIJJJIIHDDCFFGEIEJJJFHJJIHDCCCHJJ===>FF9989<=ECCDJFJHFHJHIJGJJJGJFF>=@ABJJFJEJJHCJJ@@FCFEIJJHDDCACGHJJFHHJJJJEFFHJJEIJFFJIIJIJJJJJE==>A?<555333236AJJJJJHJJJEHHJJHDEGJJJJJIFJEGDJB?@A>0..-111111169;EBCA?AB87554559::2217>>CEI9CGFDFIGHJFHCJHJDFFJJEEDDFGDDJJF8877344?EDCC87776878;:60(--.174598<;=DEHGFJJHJHHIJJJJJJJFGHB@?@JGJJJHGJJIHIJFJ****FDCFGHGJGJJJJJJH?=JJEHEEFGGDJFFEJ@@:9(%%%+..----.?AJJEJIHECJHGECC977773687=<:;9:=8;'''++,<DDJGHJ;<6787>=<;9:,+++,<DFFJIJJIJIJJJJJJICFDDJBFIJJJJH;;;<EJJJJFBBCDJGHEJJGDGIIFEI>6657D;==@B:DCIJJJJJIIIIJDCDHIIIJJJGJJJJHJFJHJIJJJJJJJJIJJJJJJHC>E@>>>@CCBE@@ABCCCEGDF>>=>E<2175431(&%$%-0321117<<<>>AHJGIFH=;;;IGHIIGJJIJHJJHJIFGJJDEGFEBB@BDCIJJFJFDJC?BGEHJJE@@BA@GDA@>@AFFE<<<1....118@@AB111'&&',32122/:8:9:>JI-,,+.)(''88776667@@;4333+'&%(()&&..04,889>55=<@=<315A,++,7>?;::2+)))60//0<>CFIJJHHJGJJIJJFJEIEEJHJGJJGJJJJJIIJEBAAAC@BIJGJJIHIJHJJJJGJJJJJIIIJHGJJJJJJIJIHGJHJJEEBFFGJI9899CCBAC))))))+1/1AFFGGJJFGHJJGDHFFJIJJJJFJJFFJIJJHJJGBDDCJ..IJDBEAEEFGJJHJJHJJHGICBEDEIGJJFJJIGJJJJJGJIJJAE..//758::7:;DJJJJJFCFCBHJJJHHHIJJJHJJJIJJJHJIIJJJJJJIGIGEJFJJHJJIHJGJHJFJEIHJHJHFE?===GEDA=5217:AEHHHJJJ;99:CDB:997HIACFJIIFJGGJJJJIGGJJDJJEAA@;<;=;:997<B?98....JFHIGHDJJHJIIJCFJCIIGDFJJHJJJJJJHJEIJJFEEE<<0.-)()*9=CIGJFAD?99<;5555C?DGABBBJCJEFHEJEFGHEHGHJJJJJCCHEGJFJGJHJJCDDAD9970:9:<EG@>>?<<=//..1../;GB@>>?30..=>GJJJHDF<<<==>@AAAIJHJJHDFIJFJIJHHFJJJJHJJGJIJJJHJJJG91)(((33321011*(()7@BBD;@H:JJJJJJJJJIJJHJHJEIJEEJFJJIDGDJDEECCDECDJGEEJC@A@BDFDEFIJHJJHGIHIHJIGFJECEJGFBFD989GDJJJIEIGJJF=;;<JJIJJJJJGJGHFJFJIEJIIJDB<;;;?***GFJHFI@@ABD75335-3023.'%%%%'&(-****.+,,--//JJJIJJJHGFEHGJJJDHDCHDJFFJGI>>>76**,,,,?DDJDBCDJGHEJDBJC@A>7882-,1-533CBDB:JGJJJJJEJJEFIFD@@DGGJDI?2113622?AGJHJIA@@BCJABED@A??ABH:98555ACEJJJGHJJJDABB??>BJCCDEJHJGFJFJJHJJJJJJJ?;;JJIJJJJ5555JE44;>;9:9<A><<::;8*(%%&$$%)*44568@@FJGBJJJFJIJJJJA@@AJJJJJHB7E=>42228<??FJJJJJCAAAJF@.---./-76677=?>AJJJI:DD@??4443<;;?>3333>AC@GIEEIGEGDEJJEIJJJJFHGHGJGGJFC?>@?@/---*+*+,,-.;>?ABFF>>>>>=666:;:2101++++5?;=<=GJGJEHE773///FGBCJJEJIFHJJJIHJGJJFABA@JJJJJJF@?@:::;CAA@IEBA?=7777JCBBGIGFCFDIGHHJE9''(;IHIJJFHJHJH>??>JA@321730?>?:JJFJJJJJJJJJJJJJIJJGJJHI6?56JJJEGFEDE;7676FFFEJJJJJJGGJJEJJJJJHIJHJJEJJJJFJJDGJFHJICCDDFHHIIJJJGGIA@A>>>ABBJJJJIFHJIFFEFCDFEJHJJBAACEJEDA><:000.1EHJJJGJGJIJIFGEFJEEE433%%$($$$'%&',059=<3/000=<=?@DEJ>310.323<=5557:==@AHAAADEJJIGIFJG444389:JJHJJIJJGJFCCADJDBGGFEGJIEGHJCACBBHEFID=:9%%&'6?CGJJJJJEJJJJJFJJHJFIJJEJJHJJDEJGJJJHIHJHJGFJFJJJGDDFJHIJF@A@=7663333;;3=89DGHGFEJE=;;9<:.0/-++-,....-.06?CBEEJFIHEHGFJ=999CJJJFJHGJHJJIJJJJHBE5-)&****)&%&'*())6=GJJJGJIJJIFGJHIGJFHBCBABACJJFHEJGEHJFIJJGJJIJFHJJJJDFEJJABCCHJJJJJJGIEHHIG??>?ACBC765A@:-,+,34694->EJGFFJJ?AABJGJGJHHGHJJJGJIGGHEFJGGFIEGJIJJHJGCC:87:6><<AEBIFBFGJJJJJGJHIHJJJJJJJHIJJJJJHJJJJJIFDDDIEJJJFJJJJJFJHHGA321.00/++8;:<;<(('&(')%%*%.19;<<CGJGIEJFJJIJGIJJGDJEEJEGHEJJJG@8785555ABBJJBBBAHJJFJGJJJJHHEIJJHJJJJHDJGGFGDHJGDCCEJECB>DE>21112/4)))45544)'''((('&'(34<;AC@@@?B=5JJEHJDBCACADIIJJJJD433,'&'%&&'()')&&'..1110,::99/?A>8??CJJIEEFDGGJJJGJGIFJFFECCGH73556;@A>7665135.8+++-64'%%&,,'),-.-6-BIDIJJIF7112FDJFDFEJJA>>>899HJFIJJFACGHA@BCJA@??I>;783334@8;A44?5446EGCIEGIJJJJJJEIFFJHEDJJJJJJJBACBEEG@88>::;6532/,-86689:99787:9A;;8;@AJJJBBBAC6334AB@BCJ@@//450)(0-%0()())(')&'(.--&&&&(&&')*++++64134499*''''$$$$$&&(49:;CBIEHJJFEF:999?<=8DBCAAF99984+++,,,-)'%%*,..2;AHIHDGIHFJJIHIHJJIJIJJJJHEJJBCACJHHECCDJJJGFJJIJJJJ?IGJIJJJGIJHJ@>>>JIEIHJJJJIIJE967:99B====>A?D<JHGHJJIHJDJJFHGJHJHDFEFIJA@=9:<<?''''3IHGJDDEFJCBFA=6556<<<22(('&''(++/4,,,*+&$&#$&$%''/25246....79@JDCCBHGDH>>;??BGFG@<,'''CJJJJAABJJGJGJIJJJJJJE@A<<<///'''BDCABDBHJJJIJHJGIJGJJE2222'''&,++)'&&'&''4,,,,FFFIJJHHDHFJJJJJJGHJJJJEGCC9<<BJE<<>HJJJIJHJHGIFIJFJGHJIDJJJGE-''($###$##%'&()*69;9999DHI>==>;;CD;;;<@>=<A?BBC?,(//99?G7444D=@BAAIEEGDDC??>>EEEEGHJGJGJJJHJFHGEE=9::,++,8*((&)'**+@4435@FCEGJCIJDECEJJF@<;<?F***+5.-..8@ADDJJDGIJJJFJIJJJFJJJGHHJJJJABJJJJFJCECAABJFJJJIHJIIJJFJJF?@A@@JGJJJJJJIJJJJJFHJJJIJHJJJJHJFJJGHGGJJJGJJGFJJJJHEIGJJJJGB?<<>JJJHGJF<:847/+.'&&,-+*'(((00JJHFJEJHJJHIJGJ@BBDJC=8*().35311//00>666@J((((>A@@@A?CBDD1112E;;2A989:;;43101/0:>9@@@DBEEEBDDDJFJJIJJJJJFJJJFJBFJJJJJJJIJJJHIIEEEHJJJJJJHGJJDD1<;>ACBFECFDJJJJJDAA-.?A?DBCECBA:3115611.,(.//9BB=@FGJJJJJHGD/((')>?ACJEFJJA=?:=<8-8766;7:==@BACDCC==<;;6330/0,**+--..2222EHGJFGEFJJHJHJJGFJJJEEBFJJGJJJFDECGAB<13*22449===><;::EEJJFIEDFC@540'&('%#$%&4;<JIHJHJJJDD@>??87710-*-(('&*.=9BB?<-*++,>=;;=>C<@>>FDC<@BBHFJJIFGJJJJJHJJJIFJEEDJHJHJJEJIIGGCGCCCCHEHIGFJJJJHJJJGJ@FGGGJIJJJJFFFHJ7667HJIHJJJJJJGJJDCDEJJJEJFHC5BCFBHDA=B99:F@A2111<<>EGFJHHFG>2222CDEEFHJ:71211;:;=DBIJIGHJHFGFGJGJJJJJHJJGEJJGFEJAA@@JJJGJJJJIGJGI0//31335;=?HJIIGJFIJJHJJEBJHJJHHJJJJJEJIJJJJJJJJHHEJHEJHIIGJJFHGFEFJCGJIHHJHJIJEIEJJJHJJJIFHHJJ>766334AAA@CDJGJJJJGD???=?HE@CEEIJHIE@@@D999>?99:8;<9...0>;<<GHJJJIF@@>==IHIHGFD=643011511364****<>10-)(4'%(()/()3):>@ADEEGJHJJJJGJHFFDEEFIAD?)''''.,,8/<=***+=8008=CCGFIIHJJEFIFFGB>1+(8>;@?@??FEJFJFJJJJJI::::IJ@@?ADJA((((4557669,++08ABAFGFEEEGFDHA..-/2009?BGBBD9989/.++,,+//39999=>?BDHHJEJFJJFJ77556GJJJJHJGJJJGGIIJGJJIGHGJGFFFBBBBDEGFJIIJJJJFAA@3224==@JEG>6556@EJGGIHG<<<9=>HIJGGIJJHJJJJJJJJJCCDCJJHJJIJJJJJFGGJJGEJJJJJJJJ:99:==>FFJF@???BBBBBFJIJJJJGIJJJHJJJ>>>@CA?AEEHGEGFHJ>=EJJFJJJJJHJJJFJAA=645IGJJJFEDJJJEF8@@GEJGJEFFJJIGJJJHJJJIJJJJJDB<E6645CHJHJJIJHJIIJJJJJHBCEJGGEGJJJJHEGIHJJJGGJJIIJJJHJEJGJFHJHIJJGJJGEC8:A?BA;;<<?69+***4AA@?A@?EJFGJEEHHIIIHJIJIJJJGJEHJJDDDDJJJFJGJJE<;B:;HJJIFFJGHHHJJJJHJGIJJJJJJJEJJJJIJGJJG0//8:-19AC==BD;34=<<=94JEFIJGJFIJJJGGEJJFJJJJGJJJIIHFIJJJJJJHHGHBACEBGJJJJGHICCGJFJHJHJJJJJ?>>?IJJHGJJC<IJIJJJJHFDFDJJJJJJGJJFJJJJGFEJJJHHIIJJJHJJJFJIJJJJJJJJJJGJJJHJEFJJJFHIJJJJJJJJJJJJFJEHHIGHFJJHJJJJHJJJIHHJIJJJIEDBDCCIHFFJBBABCDECDFDJGI--,.)((137<AADEJIHJIGIEJJJJGJFHFJIJIJFFJI@CE>;;:54448///0F;7:::EB@;;>GIGJJIFFJHJGIIHIIJJFFEJJEDEHHIJHIGJGJFF>>=>55EEIIJJJJFJHFGEIDHFJJJJJJJJFJJJJFIJJJIJJJJJJJJJBCABIHDEFDEGJFFGEGGBEFIJGJIJJIGIJJIHIJIJGGJJFIHJF77=>AD<?ECJ76601--/06660//36;@BCJJIHDEFCIJJIEGHEEA@DJJJGDE;;1/GECA?:;?BA@@?++%$$$'')787434:?<<;>C762////--*..+/2&$
@Glass_T7V_13_D3_12_10_6
GCCTGCTTTCTGCGGTTAACACGCCTACCGTGACCAGGGCTTTGGACCAGGCCACAGAGCCAACAATATCCTGCTCCGCCAGACGGTAATCAAAGCGCAGTGAGTCGTTGAATTGTTTGAACCGTTGATCTGCTGCCTGGGTAAAACGCCCGCCCCAAAGTGCCATAACTCTGTTTCCTTATTTTGAAATTCAATGCCGGAAAGCTGCGCCTCCGGCCGACGAAAAATTAAGCTAAAATCCGCGTACCCATCGGCATACCATCAGACGAGTGCCGGAAGCTGCTCCGCATGACGCCAGGAGGCGATATCTACCGGACGGCCCAGCGTGCGGGCCGCATCCAGCGCCGCGTTCACTTTCACTATCATGCCGTCAGTAATAATGCCCTGCTCAATCAGTTGTTCTGCTTTCGCGGCGGTCATTTCGGCAATGCGTTGCCCTTTGCCGTCGAGAATGCCGCTGACGTCGGAGAGCAAAATCAGATCCGCGCCCAGCGTTGCCGCCAGCGCCGTTGCCGCCTGGTCGGCATTGACGTTCATCAGTTGCCCTTCGTCTGTTACGCCAATGGAGCTGACCACCGGCAGATAACCGTTCTCCAGCAAGGAGTTGATAAGCTTAGGCGAACCTGGCTGCGCCAGTCCAACATGACCTAACTCTTCATCAAGCTGGGTCACTTTGACGCTGTCGCCGTCACCGAGAAACAAACCTACGGCCGCAATCTGATGTTTCTTCGCCCATGCCAACAGGGTTTTATTTGCCGTTCCCGCCAGTGCTCCGGTGATAATGTCTATCTGATCAGCAGGCGTCACCCGCAGGCCGTTTTTCTTTTTCACCGGCAGATTCAGCCCTTTCATCAGCTCATCCACCACGCAACCGCCGCCGTGCACAATCACCAGCGGACGCTGATGTGACTCACGATAATTCACCAGTGCGCTAAACAGACGTTCCAGCGCCTCTTCACTATCCAGCAGTACGCCGCCCAGTTTGATAATTAATGGATTCATCATTGCACCCTTAAATAAGGACTGCGTTTCCGCATAGCCGAAACGAATATTGGCGCACTGCCGCTTGTGCCGCCGCGCCTTTCAGTAAGTTGTCTTCGGTCGCCACAATGATCAGATGCTCGCCCTGAACGGCAAACCCGATATCGCAAAATGGCAGCCCAACGACATTTTTCAGCGCCGGAACGCCTTTGTCATACAGCCGCACCAGCGGTTTATGGGCATACGCCTGCTGTAACACTTGCGCGACTTGCGCCTGGGTCACACCCGATTTCAGGCGGCAGGTAATGGTTTCGAGAATGCCGCGCGGGAAATTGCCCAGATGTGGGGTGAAGATAACGTCAGCACCGAGGTGTGTGGCGATCTCTGGTTGATGGCGATGAGTAAAGACGCCATACGGTTGCAGGCTAACTTCACAAAAGCTGTTTGAAATGGCCGCTTTACGCCCTGCACCGCTCACGCCGCTGGTGGCGTTGATCACTGGCCACTGATTGAGGTCAGAAGAAAGAAATCGGGCGACCGATCAACGGTTTCAGCGCCCAGGCTGTTCCCGACCGTCGATAACAGCCCGGCACCGCAATCAAATTCGCTTCTTTAATTTATTACCGCACCACTCCGCCAGACCGTAGGCTGCCTGTTCCAACAGTTCCGGGTATTGATGGGTAAAGCCGTAATATTTTTCATAGAAGGTGGCGTCGTTAACACGAAACGCGCCGGAAAGGTCGAACACCACGCAGCCCGCTTCAAGAAACTGCGGCGCTAAATCGTGGGCTAACTTCATGGGCGGTGGCGAGAAACACTACGTCCACCCCTGGGCTAAACTCGCTGATATCCGACATCGGCTGCAACGGCAGATCAACGATGCCTTTTAGCTGCGGATGCAAATCGGAGATTAACTTTCCCGCATCATTGCTTTGCGCTGAAACAGTCAAAGCGGTTATGTTCATATGCGGATGGCGATTTACATAGGTCACTAGCTCTGCGCCAGCGTAGCCGCTGGCACCCACAATCAGCGTATTCAACATCAGGGCTGTACGTCTTATGTCTGGTTGCCAGGTTAAACGTAAAACATTCACCTTACGGCTGGTGGGTTTTATTACGCTCAACGTTAGTGTATTTTTATTCATAAATACTGCATGAATATTGATACTATCATGACCAGAGGTGTGTCAACAATGAAAAACAAATTACCGCCATTTATCGAGATTTACCGCGCTCTGATTGCCACACCTTCAATAAGCACCGGAAGAGGCACTGATCAAAGCAATGCAGATTTAATCACTCTGCTGGCGGACTGGTTTAAACTTTCGGGCTTCAATGTGGAAGTGCAGCCTGTTCCAGGAACTCGCAACAAATTCAATATGCTGGCAAGTATCGGACAGGGGGCTGGCGGCTTGTTGCTGGCGGGGCATACCGATACGGTGCCATTTGATGACGGTCGCTGGACGCGCGATCCGTTTACACTGACGGAGCATGACGGCAAGCTTTACGGCTTAGGCACCGCCGACATGAAAGGCTTTTTTGCGTTTATCCTTGATGCGCTACGCGATGTCGACGTCACGAAACTGAAAAAACCGCTCTACATTCTGGCGACTGCTGATGAAGAAACCAGTATGGCCGGAGCGCGTTATTTTGCCCGAAACTACCGCCCTGCGCCCGGATTGCGCCATCATTGGCGAACCGACGTCACTACAACCGGTACGCGCACATAAAGGTCATATCTCTAACGCCATCCGTATTCAGGGCCAGTCGGGGCACTCCAGCAATCCAGCACGCGGAGTTAACGCTATCGAACTAATGCACGACGCCATCGGGCATATTTTGCAATTGCGCGATAACCTGAAAGAACGTTTATCACTACGAAGCGTTTACCGTGCCATACCCTACGCTCAACCTCGGGCATATTCACCAATGTGGCAACGCTCTAACCGTATTTGCGCTTGCTGTGAGTTGCATATGGATATTCGTCCGCTGCCTGGCATGACACTCAATGAACTTAATGGTTTGCTCAACGATGCATTGGCTCCGGTGGACGAACGCTGGCCGGGTCGTCTGACGGTCGACGAGCTGCATCCGCCGATCCCTGGCTATGAATGCCCACCGAATCATCAACTCGTTGAATGGTCAAATTGCTCGGAGCAAAAACCGAAGTGGTGAACTACTGTACCGAAGCGCCGTTTATTCAAACGTTATGCCCGACGCTGCTGGTGTTGGGGCCTGGCTCAATTAATCAGGCTCATCAACCTGATGAATATCTGGAAACACGGTTTATCCAGCCCACCCGCGAACTGATAACCCAGGTAATTCACCATTTTTGCTGGCATTAAAACGTAGGCCGGATAAGGCGCTCGCGCCACATCCGGCACTGTTGCCAAACTCCAGTGCCGCAATAATGTCGGATGCGATGCTTGCGCCGGGCGCCTCCGACCTACAGTGTAACTAAACGATGCCCAACCGTAGGCCGGATAAGGCGCTCGCGCCGCATCCGGCACTGTAAACTCCATGCCGCGATAATGTCGGATGCGATACTTGCGCATCTTATCCGACCGACAGTAACCAAACGATGCCGACTGTAGGCCGGATAAGGCGCTCGCGCCGCATCCGGCACTGTTGCCAAACTCCAGTGCCGCAATAATGTCGGATGCGATACTTGCGCATCTTATCCGACCTACACCTTGGTGTTACTTGGGGCGATTTTTTAACATTTCCATAAGTTACGCTTATTTAAAGCGTCGTGAATTTAATGACGTAAATTCCTGCTATTGTTCGTTTGCTGAAGCGATTTCGCAGCATTTGACGTCACCGCTTTTACGTGGCTTTATAAAAGACGACGAAAAGCAAAGCCGAGCATATTCGCGCCAATGCGACGTGAAGGATACAGGGCTATCAAACAATCAAGTCGGGTGTCTGGGGTAATATGAACGAACAATATTCCGCATTGCGTAGTAATGTCAGTATGCTCGGCAAAGTGCTGGGAGAAACCATCAAGGATGCGTTGGGAGAACACATTCTTGAACGCGTAGAAACTATCCGTAAGTTGTCGAAATCTTCACGCGCTGGCGATATGATGCTAACCGCCAGGAGTTGCTCACCACCTTACAAAATTTGTCGAACGACGAGCTGCTGCCCGTTGCGCGTGCGTTTAGTCAGTTCCTGAACCTGGCCAACACCGCCGAGCAATACCACAGCATTTCGCCGAAGGGCGAAGCTGCCAGCAACCCGGAAGTGATCGCCCGCACCCTGCGTAAACTGAAAAACCAGCCGGAACTGAGCGAAGACACCATCAAAAAAGCAGTGGAATCGCTGTCGCTGGAACTGGTCCTCACGGCTCACCCAACCGAAATTACCCGTCGTACACTGATCCACAAATAAGGTGGAAGTGAACACCTGTTAAAACAGCTCGATAACAAAGATATCGCTGACTACGAACACAACCAGCTGATGCGTCGCCTGCGCCAGTTGATCGCCCAGTCATGGCATACCGATGAAATCCGTAAGCTGCGTTCCAAGCCCGGTAGATGAAGCCAAATGGGGCTTTGCCGTAGTGGAAAACAGCCTGTGGCAAGGCGTACCAAATTACCTGCGCGAACTGAACGAACAACTGGAAGAGAACCTCGGCTACAAACTGCCCGTCGAATTTGTTCCCGGTCCGTTTTACTCGTGGATGGGCGGCGACCGCGACGGCAACCCGAACGTCACTGCCGATATCACCCGCCACGTCCTGCTACTCAGCGCTGGAAAGCCACCGATTTGTTCCTGAAAGATATTCAGGTGCTGGTTTCTGAACTGTCGATGGTTGAAGCGACCCCTGAACTGCTGGCGCTGGTTGGCGAAGAAGGTGCCGCAGAACCGTATCGCTATCTGATGAAAAACCTGCGTTCTCGCCTGATGGCGACACGGGCATCGCTGGAAGCGCGCCTGAAAGGCGAAGAACTGCCAAAACCAGAAGGCCTGCTGACACAAAACGAAGAACTGTGGGAACCGCTCTACGCTTGCTACCAGTCACTTCAGGCGTGTGGCATGGGTATTATCGCCAACGGCGATCTGCTCGACACCCTGCGCCGCGTGAAATGTTTCGGCGTACCGCTGGTCCGTATTGATATCCGTCAGGAGAGCACGCGTCATACCGAAGCGCTGGGCGAGCTGACCCGCTACCTCGGTATCGGCGACTACGAAAGCTGGTCAGAGGCCGACAAACAGGCGTTCCTGATCCGCGAACTGAACTCCAAACGTCCGCTTCTGCCGCGCAACTGGCAACCAAGCGCCGAAACGCGCGAAGTGCTCGATACCTGCCAGGTGATTGCCGAGGCGCGCAGCAGGCTACGGTTCCAGGCCTACGTGATCTCGATGGCGAAAACGCCGTCCGACGTACTGGCTGTCCACCTGCTGCTGAAAGAAGCGGGTATCGGGTTTGCGATGCCGGTTGCTCCGCTGTTTGAAACCCTCGATGATCACAACGCGGACGATGTCATGACCCAGCTGCTCAATATTGACTGGTATCGTGGCCTGATTCAGGGCAAACAGATGGTGATGATTGGCTATTCCGACTCAGCAAAAGATGCGGGAGTGATGGCAGCTTCCTGGGCGCAATATCAGGCACAGGATGCATTAATCAAAACCTGCGAAAAAGCGGGTACTGAGCTGACGTTGTTCCACGGTCGCGGCGGTTCCATTGGTCGCGGCGGCGCACCTGCTCATGCGGCGCTGCTGTCACAACCGCCAGGAAGCCTGAAAGGCGGCCTGCGCGTAACCGAACAGGGCGAGATGATCCGCTTTAAATATGGTCTGCCAGAAATCACCGTCAGCAGCCTGTCGCTTTATACCGGGGCGATTCTGGAAGCCAACCTGCTGCCACCGCCGGAGCCGAAAGGACTGGCGTCGCGTTATGGATGAACTGTGCGTCATCTCCTGCGATGTCTACCGCGGCTACGTACGTGAAAACAAAGATTTTGTGCCTTACTTCCGCTCCGCTACGCCGGAACAAGAACTGGGCAAACTGCCGTTGGGTTCACGTCCGGCGAAACGTCGCCCAACCGGCGGCGTCGAGTCACTACGCGCCATTCCGTGGATCTTCGCCTGGACGCAAACCGTCTGATGCTCCCCGCCTGGCTGGGTGCAGGTACGGCGCTGCAAAAAGTGGTCGAAGACGGCAAACAGAGCAACTGAAGGCTATATTTCCGCGATTCGCCAATTATTCTGGACGCATCTCAACGTGCTCGATCATCGCAAAAGCAGAAAAGTGCCTGTGGCTGGCGGATGCTATGACCAAACGCGTCGACAAAAGGTATCGCCATTCAGGTAAAGAGTTACGGACCTGCAGACATCAAAGTGGTGCTGGCGATTGCCAACGATTCCCATCTGATGGCCGATCTGCCGTGGATTGCGGAGTTCTTATTCAGCTACGGAATATTTACACCGACCCGCTGAACGTATTGCAGGCCGAGTTGCTGCACCGCTCCCGCCAGGCAAGAAGAAGGCCAGGAACCGGATCCTCGCGTCGAACAAGCGTTAATGGTCACTATTGCCGGGGACTTCAGCAGGTATCGTAATCCGGCTGATCTTCCTCTTCTGCAAACCCTCGTGCTTTTGCGCGAGGGTTTTCTGAATTACTTCTGTTCTAACGCCCTCGTTTTCAATATATTTCTGTCTGCATTTTATTCAAATTCTGAATATACCTTCAGATATCCTAAGGAATTGTCGTTACATTCGGCGATATTTTTCAAGACAGGTTCTTACTATGCATTCCACAGAAGTCCAGGCTAAACCTCTTTTTAGCTGGAAAGCCCTGGGTTGGGCACTGCTCTTACTTTTTGGTTTTTCTCTACTCTGCTACAGGCCATTATTTACATCAGTGGTTATAGTGGCACTAACGGCATTCGCGACTCGCTGTTATTCAGTTCGCTGTGGTTGATCCGGTATTCCTCTTTCCGAAGCGGATTAAAATTATTGCCGCGGGTTGATCGGCGTGGTGCTATGGGCAGCTCTCTGGCGGCGCTGTGCTACTACGTCATCTACGGTCAGGAGTTCTCGCAGAGCGTTCTGTTTTGTGATGTTTGAAACCAACACCAACGAAGCCAGCGAGAATATTAAGCCAGTATTTCAGCCTGAAAATTGTGCTTATCGCGCTGGCCTATACGGCGGTGGCAGTTCTGCTGTGGACACGCCTGCGCCCGGTCTATATTCCAAAGCCGTGGCGTTATGTTGTCTCTTTTGCCCTGCTTTATGGCTTGATTCTGCATCCGATCGCCATGAATACGTTTATCAAAAACAAGCCGTTTGAGAAACGTTGGATAACCTGGCCTCGCGTATGGAGCCTGCCGCACCGTGGCGATTGCTGACCGGCTATTATCAGTATCGTCAGCAACTAAACTCGCTAACAAAGTTACTGAATGAAAATAATGCCTTGCCGCCACTGGCTAATTTCAAAGATGAATCGGGTAACGAACCGCGCACTTTAGTGCTGGTGATTGGCGAGTCGACCCAGCGCGGACGCATGAGTCTGTACGGTTATCCGCGTGAAACCACGCCGGAGCTGGATGCGCTGCATAAAACCGATCCGAATCTGACCGTGTTTAATAACGTAGTTACGTCTCGTCCGTACACCATTGAAATCCTGCAACAGGCGCTGACCTTTGCCAATGAAAAGAACCCGGATCTGTATCTGACGCAGCCGTCGCTGATGAACATGATGAAACAGGCGGGTTATAAAACCTTCTGGATCACCAACCAGCAGACGATGACCGCCCGCAATACCATGCTGACGGTATTTTCGCGCCAGACCGACAAGCAGTACTACATGAACCAGCAACGTACGCAGAGTGCGCGTGAATACGACACCAACGTGCTGAAGCCGTTCCAGGAAGTGCTGAATGACCCTGCGCCGAAGAAACTGATCATTGTTCATCTGCTGGGTACGCATATCAAATACAAATACCGCTACCCGGAAAATCAGGGCAAGTTTGATGGCAATACCGATCATGTTCCGCCGGGATTAAACGCGGAAGAGCTGGAGTCATATAACGATTATGACAACGCTAACCTGTATAACGATCATGTGGTTGCCAGCCTGATTAAAGACTAAAGCAGCAAACCCGAACGGTTTCCTGGTTTATTTCTCTGACCACAGTGAAAGGATTCGACACGCCGCGCGCAGAACTTCAGGGGCGTAATAAAAACAACCCGACGCGTCATATGTACACCATTCCGTTTCCTGCTGTGGACGTCAGAAAAATGGCAAGCGACTCGTCCGTGATTTACTAGCAGGATGTTGATCGTAAATACAGCCTGGCGGAACTGATCCACACCTGGTCAGATTTGGCGGGCTTATCTTACGACGGTTACGATCCAACCCGTCATGGTCAATGCGCAGTTCGAAAAGAAACTACCCGCTGGATTGGTAACCCGTATAAGAAAAACGCACTGATCGATTACGACACACTGCCCTATGGCGATCAGGTG
+
401:5/'%)-/>BJJJJJJJJEEHHFJJJHJJJJIJFHJJJGHIJJJJJJJIJJJHEDBEHHJFAB@BH>7778HHJJJJJJIGJJJJHHJJJJJJJJJJHJJJHGDJIJHJJJGFJJJJJJJIJIJJHJGJGJIJHJJJJJGJJJGCDDFHB<EB7777FFHJJJHJHJJHGJG50FCHDJJJJJJJGJIIFJJGJJJIJJJGJJC<77>><<9643+++'(((++((&***+,,:::9::;EEJFJGCDEBDC@A<53+,((*('%&$&(,,,,8??=>>?C&&&)9GJJJ?>?@JIJJJJJJJJJEEDDD=JGJJJJJJJJJJJJJIJJJEBBBC;96;A<;730001+&&&'+&(''(-5BEIJGIJJJJJJJJGJJHFJJJHJJD===?IIJJGGJJJJJHJJJJJJHJJJJJDEDHEFIDHGIJHJHJIHJJJJHJJHHJGJJJIGFJHJCFCDGJ//////@EEJJDJIJJJEHJJGBGGIJJJJJJHJJFJJJJJJHGJGHFHCIJJHJFJJJJHJJJHIGJEJGHFGJJIJJJIJJJJJJJHJJJJEGJGJJGJJHJGHIJHIJJJHEJJJJJJGIJJIGHIHJGF9JJJJGJGJJJJJJJIBBIJ>ABFGJGFIJJJIJJGFIJDAACIFIJIHGIHJHEGJJJJJJGIFEDEDJGJIJGD?<2303;JJJJJJJEHHDHGJJIJJIJJJFHGFGJIEJJJJHJGFGHJBBADCC>212-@JJJIJJEEA>>;;<;DJJJFFJGHIJJEJIGHJJJIIJJJGHI<JJJJHHJJHJ=<<>=>==JA@??@CJJJJIJJJJEGEJJHJJJIFJJ;8420::BBJHJJJJIJJHJJJIDFIIJJGJJJHIJJJIHJJJJJJJEFJJJJJIJJJJJGHJ====JGCBCACHJJHFD::::DCECCCDFFJJJJJJJIJHGIHJJ@??8:=;76666GGHIJJJJJJIGJJJJIJIJJJJJEJJJIJFIIIJEE?JJHJJHEFGID888//-*))*0522.((''.075,,--*''&%&''+,-1.-02<;<8876648>=2..-*))))741*))'$%&12456?AGDJEEIGEJDJJ<778<;:;<BFGEGD1000000=B6668889JGJII@@A@JJGFFJJJGGJGGGG4444DCIJFIAGEFJHHIBCBCA?CDBAA88889=---1****8>EHGH@@D=>>3357CDEJJJDDBCBCFEGFFJIJGJEJFDFDHDFEJJIJJDC>1.-.-/33<FEEJGJDGDCAD?>4****4/.04?JJIJJJHJJGGHJIFFIGCB@?:989;FBJI?<;34<=>,,,-23682=>ACE==BJJIJJJJJFJFBB@>?>=ADBFIIEHE@ACE?5554:-,77=JJHIJJGIFD54449AGJDC>>A?DFFGEFHJJB@CA@>9;;9055'''12=D?????GJGJFGJD===><3211810;;;<D<=<=JJJJJIJFJJJJJJGDE9998//''..BB?@?@CCCJFJJ9+*)++444126431--,+&&%$$$*4555344;>2;99686+()'%)%$$$''%&%&%$#$#$//2252221IJJGEFGDCFEGIHJJHJJJJDCEIGFJJJJJIJJIHJGJJJFJJJDJJIFGHIJJFJJGJIHJIJJJGJJHJDHEFHJHJJJJJJJJJJHJJIGFJFHEIJJIJGHJJJJIEIJGJJJJIHJCFA>?AIJJIFIEJHIJGGED@JJIJJJJJJHIJGJHDJJGIIHJHJGJH@EJJHJJJJJJJHJJIE=<<<733..-'31'&&&+00=@DIFHGIJJJJGDIF:EIDEJCEFDBABAHHA?A@JJJGFDCDFFAFEJJIJIHFJJJGJIJDDCFJJJJIJGFGJFEHIJFJHDAHJJIJJJIJHIHHJHDAB0/-*1.00181//5.><5IJIJJJIJJIJJJJFJJJABGCABA=>=;9::BEJCBCDJIJJJGIEJD=;<<<@JGFJCBABAADCIGIJJIFJJGIJJHJHJGJJAABCHFJGFJ7750+,))))4;>EF>>>?===<<8)(()::220.-,,,12BECIJJIJJJJGEFIHJJJJJHJ=<=JJJE@::DDBD>ABAJJJJGHJHJGFJGHJJJJJJGJIIGGIHJJEFFFHJJJJJJJJJJHJJJJJHJIJFJIJJHJJJJJHJJJC?=299:DGHJHJJJDJIA??5555HFJJJIJJJJJHJJJJJHJJIJJ5444DFJEFJICDCCJC=742212;<FDD?89''''*,+,-,,,.39A<<=<775'&%)(')26''''988;BGH::9;GJGIJIHJIJJGHFHD8))(((*))--1----?AC=:::<C55EHJFHFAAAAFBJF2JBHJFJDHFDEDGIJJJFJHHEHJIGDB679;;;?@<3234=<<==JFH?JHJIIJJJIJJHFJHJJJGIJJJJJJJJHJGFIJIJJJJJJJGIJGJJJGIJJJJHJJJHGB?BAJJFBGFJHD7776>>JIHGHJJJJGJJJJEIJJIEC@<<>CD7...++++13+(((668ACFHIHJJJJJJGDDCC?JFJCDAAIIIIJJJJGJIEGGHB@@AFJJEIFFFJGHBJDIJJIJJIJJJJJJJJJJJJJJJIJIJJJHFJJHJJJIJJI???@J.../BFGJEDCDJJIGJJH>;:0)ABCJJIJJJJJHDJG@@@>??;<C;;)))'267@DGHIJDIJJIBCCD@<<;<><;<@@?>?IIJDCEHCDDBCEA?20000EA<;=>JGJJJJJJBJEEE=//73.DFHC7777HJJJJGGGDH(''(F@@?>?=>@?AGDEEFEHIJJGJJIGFGJHE>==>EGHEGFGE@??@BA?7767>@DDCDGJJHEDEGFGIJJ,++101/--'(+()'%%%68CBEEHIJHGIJJJGJJJFEJJJJJAAJJJF8888HEEIBF887;<200(%%&&'(1:3334@?...7ABDIGFJJIEIGJGGDCHDG===>EIHJJGJJJIHJIJJIJJHJJJJFGGHJFJHCEFDF@AACDGEDIEJIJJJIIJJFGJB@@?CDGHJJJ==><@2/11)((')*337>?==C?>>>AB999;@BJJGHJJJJJJGJJIJ>?>>FGB4444JIJIJHGFJ:99:ADII11115.*)('''****'''((*)&&&$&')))))BB@CADIJJJJJJIHIIJJJJJJJJJJJJJJJJGJJJJIGJEGB97GBFDDJHJJJGJHJJJJC=>>?JDE>?IEEJJDAEHJGEJJFJJ6666JJJJHFHJJHJFJJFJGJHJJJJJJJJGJJJJJDC==<=FDJJGJ3*(&&0+':>?DJFGJHEHHG++++DBDJIFFFFEJGHIJJJJJHJJHFIJFJHIJJJ@?;;<=C<=<?3212:5544<=>>8))))//+1+-+))-.,,/./1;D<<?AD@?<<=,,,-:<;=;<=>BJC;;;;=70)'%%$%%%%####$%)259;.-+,,(((-/0(((22123663(((+,,%#$&.'22>D>;<JEIEBAA@BG5545:;<<;63211%$$(2,*)(().-/*'''667B<<<CGIJJJJJJFGJGJE===@J==<>>=<,&&&'//&&&)*++-(((&'&$%()+122102/;-?DA@?A4432))))0(+44BBDEJJJGJ----?=>?BJCCBCDACCAA////000?>=?AJJJHHGJJEFHIJJDEBFD=>9942325**%&()0),8==;((()-..33566689:60000230140<>;::::<@BFJCCJE@JJJJ?>=<?58>BIFFJJEJJIJEHHJJGHIGA>761'((&&&'+.2215@GI@???CA<=@@BCJJIJIGFFJJJF;:9:DB@4...CFIJJJDB=JJJHCGGJFGDGEGG)))*&&&,4..1GEHDCEIEJFJFJFEDD@BBDECJ>=<=4222AJJJJJJJG))))-+,&%%%(%)*++..BJJ>>>>?99::DBDHJJIJGJHJIHJIJJJFGFDDEJJJHJJFHFGGJJGHHGJJIJHJH=4+++--.;663355=>CEJHHEDB9979CFFJIJHGJJJJIJEGJFGJJJIJJGJJFJJJHHFJJJJJF5433<<JJDEEGIHJGBAA-,+'&&(,,++++066:::<??A>>??D>>IJJHIJIEJJEHHJJJJGJDCCEFIHFDFEFHJGJJGJIJHIIJJFJJJEIJD<FJHA@@A7B4@@C>>>=<<>ABB))))<<;;;=BBACCA?J>=?>@??5,,++))'+.+.--,,-,/3*(((/03?==+?==BBG@??BEBE@?@>5JGHFDFJEJDGFJJJFHGHG>9:>EDG>=6...>>????>=DJCCDJJIIJJJGJJJJJJJJJJHHB@CEJIJJDJJJJJJJJJ--9:IIFJJFEH2033JFHCGGJDIIFJJIGEJJHC?>,)''((&%%%->>:=><88:::998:AA<@GJDDGJJGCBIJGJIIHJH?;EEDJJJJJJGJGJIIJJIJJJJJHGJFGFB?<83359?DJJJHHJHJHJIFHEFJIJJJJJIJJIJJJHGFHIFJHHJJJJJHJIIE87*&**?>?IJJJHJFHJJJJJJJJJJGJIJJJEJJEEG;;;GEGIJIGFB----679;>FJGIJJCBABE@@@@GGJJJIJJJIGJJJEFFF777867775555?976412>7666IJG??@GFHEJFCC:.**+AFFDDBE>8<<<=8421.)%%%(2''./=EDFAA@AHGJDJJJHHJJJIJJD><;<BBDFJJHJGJJJJGJIJEIADB;;;;BC3@;82110-,+'(+,22.--./00<CDFFHFIJFIGJJJJJFH@;7//447IJFJJEJHHJHJJHJHJE9881111444IEBAB@JHJBBEDJJFIEGJ@@??>:::<FJJEJJHHJJJIGHGJJIJFJIJGJHIJJJHJHJFFA@@?>4113>31>928<=EGFJJJIJJE7767))++0/)&&'+4-454458:==FFJFIJEJHJJGIECCFE;;;JIJJJJGJIJJJICEBEJ9867?@ACAEGEGFFHJJJIHGFIGGJEEEFEJJJJFIHJJJJIHGFC@1.+++:::<:99;C5555G5444@???CCDFJF1111ECCCEFGJFFEGGJJJJJJFJJJJJJGGEFE@6536;7674<EFJJGGCIJJEIFJJJJJDD?==<<>:;;543388/../IGBEGFJJJDAEDJB??@IIJGGHJIJJJJJ;;;<IJD>>?:;:;44225=<:)&&&%$$%+2580//-,55FFJJHI79:9>D99JFGHJIJJEA@=?22035;>@@BFHHHJJGEEFDHFIIGFJIJJHJJGJHJJJJGGJGJIJJJHJJJHIJJ::;;<JGFGJFFJJE;;;;:91+)&&%%')*((('(('+&$$$%&%&%---.9))))<=BBDHFGJJJJHHFFGC<>>?JJJJJJHFJGJCCEIIJJGIJHJJJJJJGHIJJJHJIJHJJHJJHEECCJJJFGHFIHHDA?@<?<98.)*.221+358AHFF4446:890-6000/4'&&&)---.,,01?==>>GDGGDJ@888;CA8@BJIJEJFGIJHIJJFJEFJ=99?FEJHIGJJJJJJJJJJIGJJHJFJJGJJHGIJJJFIJEFFJIJGJJJIJJJIJIJEJGAAAAJGIGEIJHJJCCFA;988=?GE::;:JJJ////99789:JAAADG?@EGE98876762.../9??CJJJGEHJJEDBC<<<640./5:=<=@@>@?ACCHGEGJJEHFDJIJIEJGGJGIJJHJJJJJJJHJJJGHEEJF?IFJIIGJHHCJJIJJJJJFFJGJJJIJDFCCJDBBBJJJJIGADCIF===;B>D=>A:3335556BBJFJHGFJDCCDJIGJJJJIJJHIJJGJJJJJGJJJJFJEDDJJBBBAHFFJJJIJJGEFEFFF;56@>BBACDCJG@E@655,))'%%&&&&))*++///7(((+---*++-+,,,6JHFFEHJJJJIIEJEA<===DEDJGFGBA=<778776786<;76558A?>54CCHDJJHJGHJJJJJHHJJ=<6----76,((>?DGIJJJIGJJHGJJJJHFGJJFFDFFJJJJJGHJJG9877?BB>??EHJEBDBDJ?+)))+31110//338699:EBEBBDCJJGB<=>>GHJJ00/,-FCAD@@GHJEGC64656HHJHJFJEIJIIC8889=;;;;GHJGJEGFJJHE((((,,*&&&)+'))++(('&&$$#$$$&&())+,&'&&%'%&%%&&&%&('('*%&&'*,25653,,,,.+**%&&&+)'%&$$$$%&%'(*+,&&%&''%%&)./07557:511//,((**(),,,+(&&&,,()+''&%()*)$##$$##%%''%%$$$%&&,('%%%'%$%%&,&&&')((*77779JJHIJJJHJGJIJJHJJHJJA@?@DDEEEJJJIGJHJF7666FEJG@@@DHJGJ?+)((4)((1))<>BDDDIIAAJJJJJIJJCCBJGJHJJJEGIJJJJJJGJIHHJJJJDGIJIJJJJJHGJGGHEJIEHA:B<1(&%&%%0433=?CJD>F?;;:<@JEB?AB>>@=??>887554449;?BDGEDB422032+++/.('''))*+0+**+'&(+++'('.,-&&&',,(..1<>=BFEFIJJJJGJGJJJIIJHJIJJCIBDCEDGD/-*(($%##&),6624*35<E5555BEFFGJJHFFJJJJJJIJJIJJGJHHJJJJGDJGJIIJJJJJJJIJI@?>=C:===>6-.:6()BDJIGJGJCAFEJJHJIJFIGEHJIJCIFJCA?@BA@JIDJIJFGJJJJIJGIHJGJGHDGGJIJB@FF?B?>?@CB=<<99<...A@BCFDJD><<23377,*+.1+**,/((+')/.:9>///1?>@<;7700ADDGJJJIJJHJJJJIJJHJJGJFJJJJJJFJJGIEIFJHJJIJJJJJFJJJHGI;<<<JJGHIHHDCCBEJJJC:97/+)())++)+:+<>=<<=CDAAAC@EAEFHJHJGJIB>=BAB@AIHJJDA2,*)*69;ABGIJJJHHJGJEJ7666+*))*-6;@ADFDEGJIGJGGIJJIGJEGFJJJJHJJDDGEJGEJEJIGJGGJFGGG6565?A@==<;=>BB@;.('(,0-CCFEBEBBGDBBACJJ@>;73*((('(77@ABBCJJIIHJHJHHJJFGJJHJHFIJIDFDGJAACAHJJJJJJJGGFJHFDCDA@99310017::DBDIJFGDCCABBCB?-.50CBCD::88:899EJJJJIJJJJIIJGHIG>85338977EIJJIFIJJJJIIJGJIGCF0../@@5333:=;<<<I>>??GEJJJJJJIFGJJJJJFIJJHFJJGABEHI?===55552011=:;<BIJJHFJAA53--.-../-('&(*)-%%&%&&'(***23?AHGHJJJJJJJJGJJJIJJJIFJJJIJIJJJIGFGHHFCBEC0000::@IJJGIGJJIJJJFHIJDJJGIGJHIJJHJHFJJJE?:;;FJ@A@?4444CF@>6644112>EA===E00000@:88(((()*5;<<<>=@DEFJJJCC<955557:87778A?>>@FHJHJGHJJJHJIGJJJJJFED@1EDGGJEHFDA>----A33347BE83233=88311989>;:;?HIJJJHIJHJIBBA@BFDEDCEBGBGAD@@A@<-**+///7:>===777CJGJIJGJFJFIIJAJE?=>=?DDIJ>?=@<:723*+)()):;ADJGJGJJHFJJJJJJIGIJJJJJJJJIJFHIEFJHGJJEEA<*&&,'-&6223<99BJHA>>>ACEE745546;;JDBACFFFJHIHJJJJJJJJJJJJFJ@777JJJFJJJJJHJHFHG9999JGFJFJDGAB@@EEBAADHFFJFJJJEJJJJJJHJEGHFFIJIJIJJJHIJJHHHJJJJJJJFH88700*'((JJJHJJEJJEHGJIIFJEJEECBAEFHHD((((0---<>@ADEFJJJJGGJJJFFJJFJGJJJJHJJIJJJJJHJGJJIJJCGJIJIIF22B@>?@??EFFFJJJJ1002JBA@CC>:5564C?AC@IE=?<:<?<CDDEJJJGIJGD<;:7++++309@BFHEEG;:;??@CEEDJJJJJJJHHGJ5555DJEDHIIJFEB;7///3.-,&'22/++**ACCBCD;::;JEFFCCHJDGJJFJHFJIJIJJJJHEC@?=8+*))**(*'*))))$$%&)*(((&'%'))%%''())'')78F?==(((&&%&'&')-/2228?DCFGFCBCCD>>EDJJIJJJBAJ4(?>@JIHJIJJICADBGEGJHJIGEJEJJGFHFFHGJFJFJHGHGI:/)))69>>>@?8655DDBB:::;BC:99:@B>:653423//0690G:9:;JGJ===?@C>777663355233264<>?IGFDEAC+**+.)''()((&'((),&%&&''''+,--,*&&';?@@=2665>?9<<:>>@JIGJGJHG@B::EECGEDIJJJ9889548;D97332255565''%%'*'&'''&++/03,,,($
@Glass_T7V_13_D3_12_10_7
GAAGAGGTGCGCCTGCGCGCCACGGTAAGCCGCCCGGTCACCATCAGCGGATGGGTACGCCGATGGTCGAGAACGACAGCGGCTACAAGCTCGGCCAGCGCGTACGCCACGCTAAGTTTGGTGAAGGCACCATTGTCAATATGGAAGGCAGCGGTGAGCATAGCCGTTTGCAGGTGGCATTTCAGGGCCAGGGTATTAAATGGCTGGTGGCGGCATCACCCAGGCTGGAGTCGGTGTAACGTTGCGCCGGATGCGGTGCTGCGCACCCCTCTTTGGCCTAAAAAATCATTCAGATTCAATAAATTGCAACGTCATGTCAGCCGGATCAGGCGTTTACGCCGCATCCGGCATCTGCGCCATCTTCAGTATCTGACACAAAACTATCGTTTTAACCTTTCCGCTCGACGGAAATCATGGTGACAAAAGGATAGCGTTGCCACGGGATTGCCCCGCCTTTCATATACATATGTGAAATAGTGCCGTCAGATAAAGCAGCTGCTCAACGTTCAGTTTCGCTTTGGCATAACAGGCAAAATCATAAAAACTGTTGCCTGCTGGCTGAACAAAAACACCAGCATTACCATGTTTATTAATCCCAACACCGTTACGAATTTTGCTTGAGGCGACGTTGGGATGAATACGCGGATTAATTACACCGTTTTCCATCAACATTGGCCCTGACTGCACCGCAAACTGAATCTCTTTACTGGTTTTGAAGGCATCCGACAAACGCAGTTGACTTTATGCCGGTATTGAACACCAGGCATAAGAAATTCCCTTCACCTGAAGCGAGAATCGTCACCTTCTGCTGACCGTTTTCGATGTACAAACCGAGCGGCGCATAGCTTTCATCATAGATGCCGCCGTTCATCGCCATCTGCACCTGACCCTGACTATTAATATCCGCCAGCAGAGCATGTAACATTCCCCACACTTCGCCACTGGCTTTTTGCCAGTACATTTTCACCCGCTCTGTTTGAAGATAACGGTATACGCCTGTACGGTCAGAGTCGATCTGAGAGTGCGCGATAACCAGCGGCAACAGCAAACAAGGGAAGTAAGGTGAGGGCGAGAAAAAATCCGTTTGAGATTCAAGGTGATCATTCCTTTACCAATCGGTCGCTGATGCGCCATTATAGGTCCTGGATGTGGGATTTTTTTATCCTGTTAGCGACCTTGACGAGTACCAAAAAGCGCGAAGTTCAACTATTGTTCTGTGGTGTTCTGTTGCGTGTTGACGGCAAAATTTTGCTGGCGTAACGTGCACCGGCACCAATCACTCTAAGGGACGTTCGCTGGACACACCCAGTAGATACTGGCTCACTATCCTGTCATCAGGATCAACTGCTAAGGCTATCCCTTTTTGCTGATAGCCTTAGCGGTTGTAAGCGACCTCAATTTTTCCGTAGGCGCTGAGTCAGCTGTTCAATGGTCTGAAACCCAATTTGTTTCTGTGTGCCCACCGACGTGTCGATCTTAAGCATTGGGAGTCCAGTAATGCTGACGCATTTCAACTGGAAAATAACCGACTGTAACCAGCTGGAAGTGGGAAAAAGTCACAACCCCTTGTAAATGCAGTATGGATTGATCTCTGGACCGGACGACGACGAGCGACTGCGCGTACAATCTGAACTTGGCCAGAGCCTGGCAACCCGCCCGGAACTGGAAGACATCGAAGCATCGGCACGTTTCTTGGAAGACGACCAGACAGCCTGCATATTCACTTCTTCTTCTTCTTGAAGATGCGGAAGATAGCCGGTAACTCCACTGTGGCATTTACCATCCGTGATGGTCGTCTGTTTACTCTGCGTGAGCGTGAACTGCCCGCTTTTCGTCTGTATCGTATGCGTGCCCGTAGCCAGTCGATGGTAGACGGTAACGCCTACGAGTTGCTGCTGGATCAAACCAAAATCAAACAGTTGGCAGATGAAATTGAAAATATCTATATGACCTGGAGCAGTTCAGCCGGGTGATTATGGAAGGGGCATAGAGGCAATGGTACGACGAGCGCTGTCCACTGCGCACAGGAACTCGAAGATCGGCTGGAAAGTTCGCCTGTGATGGATACCCAGCACGCTGAACTTCCTGGTGCGTAAAGCACGTTTACCGGGTGGGCAACTGGAGCAGGCGCGTGAAATCCTGCGAGATATCGAATCCCTGCTGCCGCATAACGAATCCCTGTTCCAGAAGGTGAACTTCCTGATGCAGGCGGCAATGGGTTTATCAACATCGAGCAGAACCGCATCATCGAATTCTTTGGTGGTATCCGTGGTATTCCTGCCGCCGACGCTCGTTGCTTCCAGCTATGGCATGAACTTTGAGTTTATGCCAGAACTGAAGTGGAGCTTCGGCTACCCTGGCGCGATTATCTTTATGATCCTCGCGGGCCTGGCACCGTATCTGTACTTTAAGCGGAAGAACTGGTTGTAAAAAACGAGAGCGGTGGCTTAGTCTGGCTAAGCCGCCTGTTATTCAAAGGCTCCAGGTATTTAACCTTTGTTTTCATAGAACCATTTGTTCGTGTTAACAGCAACGTAGGCTCACGGCAATTCCCAGAATGTTAACGCCAATTAGTGCACCAACAAATAGAGATAAAATATCCAAGTAATGAAACTATAATTGCTTTTTTCCATAACCCCAGGACAAATAAATATATCCAGGAACAGAAGAAAGCAATGAAATTCATTTGAATAGTTAAGCGTTGTCTTACTTTTAATGCTTTAAATGCTGCTTTATATTCTGGTGTTGCCCCCAGAATCAGGAAAACCATGTTGATCATGAAAAATTAAATCGGTTCTTCCATTTTTCACTTAATGAACCATCGTTCATGTTCTTCATAAATACTCCATAACTATTGTTTTGATAAATAAGTTGGTAGACATTACAGCATACTGAAAGTGGAAAAATAACGAATCAAAAAAATCATCGAACCATTGCCTGAACAGGCAAAATGTTGGGCTATGCGTGTGATGATAGAGATGATATATACTGCTAATGTACCAAAAAATCCTAGGTTTATATAGATGAAACCACTATCACAGAGACGCTTTGGCAATTCATGTCGATGACGAGATAATGGAGTACGATGGTAGAGACTATAACAAGAAAGCCTGCTTCTCCATCGTTAAAAAAGGATAGTAGAAAGGCAAAAATGAAATTTATTAAAATAAATGAAAATATATAACGACGTCTGGAAATCTTACCGTTAGATGTTGGGATAAATATACGTAACATAAATTTTACATCCTTGTATCATTATTCCGGTCAGCATATGGCAATATGCCCACTCTCATGCGGAGACTTGGCATATTTTTTCAGAATATATTTATTTTTTATTTGGACGTTCTACGCTGCGTATAAATCGCATCATCACAAAAATTGCCAGCGCCACCCGAAATAAAGGCGAAAGTCACCATCTTATCGGCACCCGGTTTTTCACCATAAAACGTCACAGCCAGCAGGAACGTCAGCATGGGCCAATGTACTGGAAGAGCTAACGTTAAGACCCAACGCGCATGGCGACGCCATAAACCCAGCACCAGCGGTACGGTAGTGACAATACCGGCGGCGATCAGCAGTAAATTCAGCGACATGGGTTTTGCCCCATATCGCTGGTCAGCTGGGCAATCGCCAAACCGGTAAATCCCTCACGGGCAGCAGGGCGTCGTTTCGATTAACATGCGGTTTGCGCTTCAACGGCAATCTTCTTGTCGTTACCAACCGTAGAAGGCAAAACTGCGATCCCCATCCCCAGCGCGATAATGGTAGCGAACCAAAAGTCCACAGCTGGACTAACACGCCACATATCGCCAGAATCACCGCCAGCCATTGCATCCGGCGGAATCGCTCGCCGAGGAAACCATTCCCAGCACAATGTTCACCAGCGGGTTGATGAAACGCAACCAAGGCTCGCTTCCAGCATATGGTGATCTTTAGCCGCCAGATAAACAGTAGCCAGTTGCCACCAATCGGCGCGGCAGAGACTGCCGCTACATAAAAAATTTTATAGCCTATCAGATCAGCGTTTGAATCCGGACCACTGGCGGCAAATGCTCATCGGCACGGCCACAAAAACGACAGATCCCGCGATGCGTCAGGATTTCATCGGCGGGCCTGGTAACCGACTTGAAGTACGCTGGCGCTATACCCCAAATAAAATAAGCGGCAAGAGCAAGTAATGCGCCTATCCGCGTTTGTTTTGCATCCATCGGGAATACTGGCCGTTTAATTGGTAACAGCAGTTTACCTGCTTTTATGTCTTCAACCTACCATATAGGTGGCGGTGGCACTGGCAATATAAAGCTGTTACTTCATTGTGTAATTCAACGCGGGCGACGGCGACTTTATTGCCTGCGCGCAACAGGCTACTAGTAGCAGTAAAACGCTCGCCCCTGCCTGGGCGCAGATAATCAACGCGAAGATCGATGGCCCCCATCCGCGAATGTCGCCCGCTGGCGTAGTTCATCTTCACTGATGGTTGCATAGCAGGTTAAGGTACTTCCCACGCACACCAGACCGGCAGCGACGTCCGGCGCCAACGCAATGACACCGCCGTGCAAAATGCTCTGCGCCCAGTTGCCCACCATCATTGGCTGATTTTTAAAGGCCGCTGTGCGAACTCTTTTTCGTAACGCTCCAGTTCCATCCCCAATGCGCGGTTAAATGGCATGTGATAAACAAACATCTCACCCACTAATTTCAGGGCTTGTTCAGCGGTCAGTACGGCAGACATATCATCCTTACACTTCATTGGTTAATGAAATGTTGATTTTTATGCTTCTTTGTTGTTGGTTTCTACTTTTCGAAGGGATAACTAACGGCTATGGAGTTAAGTATGTAAAATAGCCCGCAGAAAAATATTCACCTTATCAATAATTCGTTACGGAGAACACGACCGATGCGGAACTATGCAGGCTGGTTGTTGCCGGTGTTTATGTTGCTGTGGCAGTATATTGCACGAGGCAACGGTGAAAGAGGTGCATGACGCGCCAGCGGTTGGTAGTATTATCGCCAATATGCTGCAGGAGCATGACAATCCGTTCACGCTCTATCCTTATGACACCAACTACCTCATTTACACCCAAACCAGCGATCTGAATAAAGAAGCGATTGCCAGTTACGACTGGGCGGAAAATGCGCGTAAGGTAAGATAAAGCTTCAGTTGACCTGGCATTTCCGCTGTGGCGTGGGATTTTAGGCCCGAACTCGGTGTTGGGTGCGTCTTATACGCAAAAATCCTGGTGGCATTTTGATGGCGAAAAGTATTCACCGTTTCGTGAAACCAACTACGAACCGCAATTGTTCCTCGGTTTTGCCACGATTACCGCTTTGCAGGTTGGACGCTGCGCGATGTGGAGATGGGGTATAACCACGACTCTAACGGGCGTTCCGACCCGACCTCCCGCAGCTGGAACCGCCTTTATACTCGCCTGATGGCAGAAAACGGTAACTGGCTGGTGAGAGTGAAGCCGTGGTATGTGGTCGGTAAGATGACGATAACCCGGATATCACCAAATATATGGGTTACTACCAGCTTAAAATCGGCTATCACCTCGGTGATGCGGTGCTCAGTGCGAAAAGGCACTCCATTGGAACACCGGCTACGGCAGCAGGAGTTAGGCTTAAGTTACCCGATCACCAACGTGTGCGCCTTCTGCTACGGTGCACAGCGGCTATGGCAGATCGCTCATCGACTATAACTTCAACCAGACCGTGGGGCTGGGGTATGCGGCAGCGATTTGTTTTGATCAACGGTTGGCAGCGTCAGCAAATCTAAATCCACATCCAGGATTACCCTTAAGGACTTAAAAGCATTGCAGTTTCTCGCGCAGGCGCTGAAAATAGCGCCTGTTTTTGTTCGGCAATCAGGTGGAGATACGCGCCGGAAGTGTTGAATCTGAGTCCGGAGCTAAACAGGTTTGCAGAAAACCTTTGGCTACCAACAACGTCGCCCCACAAGAGATTATTCGACACTGTGCTTTCCGGCGATTACCTCGTTTGGTAGATGCCCACTGGTGGCGGAAAATCCCTTTGCTATCGATCCCTCCCCTCTTGCTAAACGGCCTTACCGTGGTTTCTCTCACCGCTGATTTCGTTTAAATAAAGATCAGGTGGATCAACTACAAGCCAACGGCGTGGCGGCGGCGTGCCTTAACTCGACGCAAACCCGCGAACAGCAACTTGAAGTGATGACAGGCTGCCGCACCGGGCAGATTCGTCTGCTTTTATATCACGGAACGCCTGATGCTGGATAACTTTCTTGAGCATCTGGCGCGCTGGATCCGGTGTTATTACGCATTTAATGAAGCGCACTGTATCTCCCAATGGGGCCACAACTCTTTCCGCCCGGAATATGCCGCGCTCGGTCAGTTGCGCCAGCGGTTCCCGACGCTGCCGTTTATGGCGCTGACCGCCACAGCCGACGACACCACGCGCCAGGATATCGTGGCCCTGCTGGGGCTGAACGATCCGCTGATTCAAATCAGCAGTTTTGACCGTGGATACTTCGCTACATGCTGATGGAGAAGTA
+
455@CFHEJJJJJJJJJJAJGBA;896431-,+,1+.-+&&&'33;CGEJFFFFGFFGGEC>::5441,++-2))*4;CEEGGFEG754463011?BCG@AAAEJJIJGCCEJF33337223AFEC?:''''+++('''(+.-.44EJ=<<<CJEEGA?++'(((065521//797873778<2223=BAJJHDCB=;==<;;<<@?=665555**&%&&&'&&%0=877?787<AFDC@>=;5/-,,++7BBDEDFHIJEF=<654-)*%$%)*,01:547BCBC877799978:,+++--+(,,++++11,++*+.))**03362/.//))))37;<E<>==EDIIJ7779JJJJICDIJH9989@JJJJJJDJD@EE;;;;JJDJJIJJJJJJGJJEJJJA@??FB1112IJEGGJFF333GFFHJJJEHEJFIJJIHIFEIJGIFGIJJGJHJJJJJEEGEJBCAA72--,&%%&;3,*('%%0012=?;;=?DGH?:99676*())).10016I>>?5531/2123787>>732-.0/2**%&-++++5430001+,*)).+*20**'&'&&&'$%%)634461430124=76444<=>@>:<????>?A@EHIECHIJIGEFJJHJJHFJFJIHJFEBA;;:8:8878431/00=A/.-2)(((+00*+;GDGGJFJEGJDJHJGJJJHDGHCFJIJIEHJHGJJHCHFJGJCA87.)'(*)(((*.+++('''())((%%'&'%%)(&&&&&&&%&&%('%&&''(,-)))*4/./026-,,-/+('%$$%&&&)*/0+-47CGFJFJHJGC?9::GJIHGJJHJEGFHFEGJIEFEGC@A8722221(((),33...*-4...--/9=H??>@IIJFJJJFB=JDFDBE?>?AABA@<<><=<7520/'&'''')''(&()++6*)))&(..*('(+6?BEEE?CAADFDF8777?=??FD?BD656554)'&$(('(-./1(''),-./**)))((&%%%&&''&&'('')-)3:?@A322/0,+*+/>CEGGFEDA:7??@B@EFHEDA7667>?77<;:544319??:::;:89?<72.-/2*))+1--17<<:9<9>JBGH555('''((((3570013>;<<:B////88;<GJEGC222@BABJBBIFFDGHJ:8288?>;>=;67>753333.,,23;5.''%%%%&&''%%&)*/.21/00)%&(9::9;;<C?>BAFDGFJH@@@332;8-)))+.,..681/).-**(((&&&'.-'',,2223522:13-5----+(&&3<>==<ABA@JJEC@AAAFCGHGFBB?>?6213/,,,,&&.+-4)((+&&&&5:;@7///7:@A;;::BEFGG444342...2<?B>>3234;::644586>@?=1/..)''''64'''(/..')///'%%'-123666682A@=@>=96=?;99:;725560*,,,1+%%$%'%%&&))'-13554+++.,+**'+,++++430.,-/54421133<JBBJJJJ::::7332)('%&&&(&'-//0((&&%&')'('&%&&(()3666<050004AA8878;..//832223(('''&$&(()&&'&&&$$$)9::>?DCEDEEFBB@AEB@BB@>000054534671-(+))*=6602,7ADGFGGAIA:777=:;;=7786667@@??B>88+''(*72-'''(%$%$%%$%,4645.----5550//24849:133*19;:<222293224****0>>?FBA>=<>?@JCCA??<;77637:<=JJEIGGGECB?C@>=0)44//11;9////----..002=2-DDCEFA@BCGC?<<6/-'&((77:;ABAGHJJH?<<B??@AEEFJIJGIJEDC>>:9886647<(0---1+)))*()+97233;;;)((*10--,+*+****35555+++*//--..-,))$$%()1489C5444.+++?<>=:5445<?('%)&&'''&('&'(*(&%%&''''&&'&$$$')))+**'((((&%%%$$''.-.($$',+,(&&&*-,*/44-+'&&(&,-)(+*'&&%$%&%+-&&%'**--/:<7=EJHGGFFF>===6('')962>A@CFIDCGAB@@><8778:;=>++++988=C@???=610///-,-,---6<;531***)-./655*)('(9;>A??=A@DFIEJJJFJGJJGEEBCHEJCCGCHII::9,)())-***''()62/**,@AEEJJCBABB<<6(&'()&''(((,:==:;;>;<::=:998;EA@A@BF7778>=31-,,)))*.4>>>FIDJJJJFHJA=<7556AJHJJJJIGAGEJB;;?DADEG;;;;DBBBJEDB@@=9837*((('(()'&%&((0276999BDDADD4676666;AACBB;766683?;>JJJJJJJHIHJJJIJIFGHBBA;::;>A9886989=0///4/0>@=<<:;(''(?A;25;99;<==;;871/..../,)+)('*/+)(*,'%%%((((+%&&779B?@@BEGEJJCDB****/-,-+*''(*))))*))*.)443037635=6551108A?>ACBAA@CA===>@66B@>2,./20*'('+'('''%%%%0>9:77696571**+3462AFEB<<;6@CDF211143373222(((*77?DD<:;78<A@@:::9:7727778AABHJJJJJGGIJFDCG66333*'')***3:CECFJJJCE@@GD<@<94@@ADBABCEJDECCB?9<6)(,()))+,,-))''('''&&&%++))))7610((()*((()&%%$+35:;<??@<>;5794516<..+)**%&&$%&%')&#$$'-.--1,,():<HE:<=:<;<A522'''+(%%%''((&%&&&*+()((*7892222DGDC44348::;=@?.---61/18>99:>??<:;<?JEGEEIJB;:>B323/03435&%%&**(299'%$%&'57<9993*&,----<@C=BABJF9999EAB877***/0/)%$%%%%&0>=><<1--.07989:33333*'&&&()*%%%&(*%%%%%'(%%),0)()*49889688?BB8624222>>?>=E@???=?>::9:@@FEGJJJGEDEJB?9=:60/.-10.35@>=<6121,,**-/03AABBCFGEFJHJJJJHFGIJHIF>@BABEEFJJFA@@EJJCEB////?>AEBD----587;;HJHFFI@;;:3998884322+++,012-,,/653..---.662310*(((((('*)+*&&''())'),;3224?888.)))(*'((),*)(*-((((/2;;9:864<CBGEDFDFEGJE947==DFJDBA<8><<7771//.0046889BDHJHEE44436((67;::AJFIGJJEGJJFHC222.)((++---7:=AAAEBB?///,+))))14388@BC@9744----02200004455334569::>430/520.,---.,((%%'(,+++,-++&&*((&&$$)%$$$%&$&%'&%%&$$$&&&%$&&*''&%%)'&$$%''''%%%&'()45=??CAC@+***;=4447@<9:78>>----++*&&&%%*.+''6:=AAAF...100ABDAAA??<<'&(,,--+(&%'('(''&&%&&'%%'),))&&&')(*,(('(,,33+*)%%%&)&&''''),,-.134;:=:5,,9;B>421185<@B::92111;;41-''###&%&(&%%'('%$%..//***.**)&$$$(**++---2215227545//.))*.117:>?<<=DGJCDDBC76679BCA@;;;22241000245/055''':;<=??>BCDIDGBFF<<<=;;;DDFIDGIIHJH<4466?;5'=3,,(()&+20==<<:;=<7644555?A?@=<.)))())/40/,,//7889>A;444656000---.*))'()'(''$$$&*))(/011004==?HHIDCAB?:?@?@?..-.+++-433731011,,))'&'&%$$%'(*.33.--3++&$%$%%$$$$$%%$%'%%%'$$$$''%%%&(&&''-.+++*,-22)(&%%&%)**+$$$'(%##$',+&$$#$$%$$%$(1377;864244>@HFEEEG;::8634(((((&''&&'(-757JHFJEJJGEJJ;;::D::::ECC@B999=C:9992110*)-+++))*,,.*,,.,))*///1=>CJD99:AAHFGJHFJFFDCE><764)&$$$$&13::?@BD?>>??@CGCEHEJJEJ=<;EHFEHA::=<DFDDFGE@0//1///01:/--.2513556:DCBDBCABBC?>=@>44;==?BJGEHCCCCBFJHJJJJJJJJFJCEDEJJIJJIJEAA@@AA('&&--@;::;E100---&&&:?BGIFGJGFE<:<ABDEDGGEDHGJ;;---/--,.7784666GBB@@***+546:=B53222532,++**())+(111@@CH32234>?@BD???><<@10,+'%%%%%%%%%%*'&()2*)*++45.65341117)))+.++****),,-++,++,-.-,///???BADB9788GEJJECDEHHJ>C>(''(56667678GBB@=CEEJHDCA@BHGFEBCJ<H6432110(&&'&%'4577;;;JBAB?>@DEJGHC888;??9:2=222=@DGHFFGDHEA@8777>>=?AADFF88783333BC>>>>JIJGJJEHGEE;/-,,,2933B@ADDFJHFJJGJJJJGJFCJDGHCB>?=9;;85*(((()6:5444.../@@DD@?=1-')+,0,+)(+*+.2+'??>??85467110/0/42)&&(.58773223;?GIHJGJJC:;DE?<>CCJGBCB@A@;*))).,,+,337GHJEDFAEF<;<;>52125778;;<=DGJJFHIHHDB=<>>98313,,/-&&%&$$'&*)2-*))'%$%(009?GJJIBHAA@6.'&)(*51226;:;52244---@FIHIJJFDGCJJJFFJFF>;91-,../;;@C??:40/000/11203=>HJJJJIHHIEGJJEGDGIDJHJJ****HA?@?::5442345:72=3;0002346::;7776;2111.**,66799C@2210441546??>;<>=>?A7666<<=<H>>>=CCDFABAIFHFJHGJCC=<9:5//,)(&%($$$))('%%%%&(&&%&':64((((-94=>@C;;;79*)))())))(((*21010;CBJJGGC322340/0165,;:::;***00''''''''*+''&(*&&(.111342327/.*'((20018666:=>GHJGEDEDG@@AAGBF;;:9466597/--+--610+'(%%''&%%$%%%(''))-.BB@?JHEGIIJJCDBBJIJIIIJHJHJJFD@?>854223765//0;==@<<;8;244577:::=85400('%$%27<EEFGFGJHFIGIF;;==AHFE<662))*9??BDA=:::99876**$%%%&(21/,))(*,>?<=<=-,,&'''-+)((')18;=<?=644546;78??A@EDEJJHJGDGJJJJJGF=<=>JJCIJJJIEEJHFGHADBA<;;=IFHHJGGJE=;98:;?31//59//-*))*-****-3443345=>G@;0/*'&&$$$$%%%%''),/++&'*),-.*155--,**',))),3,,,,7%&&'.(((&'%&''+159?@GCD321&%%'',-0--.*((()**''''+)*,,-('%$%%&'''('%$#%,'&&**&&&&&$$%''))*,-.&%$$$$$%'%&((((&&&'&%%%$%%&%&$$%&''%$#$$$&((('(&&''(+$$&',((((05HFH;;;5549../7;4467<EJJJCCBDGBECC+))*.-,44301:2/,'%&&(..,,,/)0,))&&$$%&%%((*),0-+--'&&((--,.30////./.)()*.-.-59/.'&&)+,+(''+'-8==>9***'&&&'$$%''*),'&'1..9845>5344::;=BB433:--+))&%%&&'&%%$$((%'''*)''*---.33BG555690,,,-/394<;5BHFJ@&%&*3/,''&)*..105??@HB<;;<JG@?9776(''*&)())*CDBJIIDA<@71101+++*('&*0&&1112/0008-,,-'&&%'(+*++)+,5:;?ABACEHIFD3333@:9=??7667C::9:AA@DBA@A=<<<@7777>@GICEGABB::::H@AA7::@DBAJC;,+++46<=>A@<8==;=344**))<=B7678EJJJFJGFGJJHEBA@?@A=FJHDDBA43336((''*((+0-./(((%)'$$$&&&&'&)(%&&&-332//.0*)((&&+(23122==5.-%$$&&%()*/011.(<9<99999DABCBG200/)))))*:<<;70(((>>=<:1111121.-*//:4335FJFJGIHJHJIAA7111+(('-235<9=<<>?F201+-**)(()''))(*-8112CA@9761....;=>F>;;>;84437CCC>>=>G>877772'&&'')''',++--34:;A:997*'(1)('%
@Glass_T7V_13_D3_12_10_8
CCGTGAAATGCTGCGCATCATGCCAGCGCAACAGGTTATCAGCCGAAAATGCCGCAACGTGGAAAGGAAAGATAAAAATAGCAGTACGCGCATGATGGCCTCATCAATAATAAGGCTTTATGCTAGATGCATTCCGCTTTGCGACTCAACCTTTTTCACCTAAAGTGCACCGACCGTGAATTTAACCCTGACCCGAAGACTCTGGATGGGCTTTGCCCTGATGGCGCTGTTAACCCTGACCAGTACCCTGGTGGGATGGTACAACCTGCGCTTTATCAGCCAGGTAAAAGAACCAACGCTCGGCATTGATTCCTACCATGAATATGGCGCGCCAGTTGAGCGAAGCCAGCACCTGGAAAATTTCGCCACCACAACCTGACCAGTGCCGATAACGAAAAGATGTGGCAGGCGCGGGGCGAATGCTCACCGCACAAAGCCTGAAGATTAATGCGTTGCTGCAAGCGTTACGGGAACAAGGTTTTGATACCACCGCTATTGAACAACAGGAGCGATCTCCCGTTCGTTACGTCAGCAAGGGGAACTGGTGGGGCAGCGTTTGCAACTGCGCCAGCAACAACAGCAACTCAGTCAGCAGATAGTCGCTGCCGCCGAGATGAGATCGCACGCCTGGCGCAAGGTCAGGCGAATAATGCGACGACTTCCGCTGGAGCGACCCAGGCCGGGATTTACGATTTGATCAACAAGATCAGCGTCAGGCTGCTGAAAGTGCACTCGATCGGCTGATTGATATCGATCTTAGTATGTTAACCAGATGAATGAACTGCGCCTTAGCGCTCTGCGGGTGCAGCAAATGGTGATGAATCTGGGGCTGGAGCAGATCCGAAAAATGCACCAACGCTGGAAAAGCAGCTTAATGCGGTGAAAATTCTGCAACGTCGGCAAATACGCATTGAAGATCCGGGTGTTCGTGCGCAGGTCGCAACAACGTTAACTACCGTTAGCCAATATAGCGATTTGCTGGCGCTGTATCAGCAGGACAGTGAAATCAGCAATCACCTACAAACTCTCGCACAAAATAACATCGCCCAGTTCGCGCAGTTTAGTAGCGAAGTCAGTCAGCTGGTCGACACCATTGAGCTGCGTAATCAGCACGGACTGGCGCATCTGGGAAAAAGCGAGTGCACGCGGGCAATACAGCCTGTTATTGCTGGGGATGGTTTCACTTTGCGCACTGATTCTGATCCTCTGGCGCGTGGTTTATCGCTCAGTCACGCGTCCACTTGCCGACAACGCAGCGCTGCAACGGCTGCTGGACGGTGATATTGACTCCCCTTCCCGGAAACCGCTGGCGTTGCCCGGGAGCTGGATACCATCGGGCGGCTGATGGATGCGTTTCGCAGCAATGTTCATGCACTGAATCGCCACCGCGAACAGCTGGCGGCGCAGGTCAAAGCGCGTACAGCTGAATTGCAGGAACTGGTGATGAAGAACACCGACAGGCACGGGCGGAAGCCAAAAAAAAGCCAGCCAGGCAAAATCGGCGTTTCTGGCGGCGATGAGCCATGAGATCCGCACACCGCTGTACGGTATTCTCGGCACTGCTCAACTGCTGGCAGATAACCCCGCACTTAACGCCCAGCGTGATGATTTGCGGGCAATTACTGACTCTGGTGAATCGTTGCTGACCATCCTCAACGATATTCTCGATTATTCCGCTATCGAAGCAGGTGGCAAGAATGTTTCGGTCAGCGATGAGCCCTTTGAACCGCGCCCGCTGCTGGAAAGTACCCTGCAATTAATGAGCAGAACAGGTGAAAGGCGCCCGATTCGCCTGGCAACGGCAATTGCCGATGATATGCCGTGCCACATTAATGGGCAATCCACGACGTATTGGTCGCTATAACCAACCTGTTGAGCAACGCCCTAAGCTACTGACGAAGGGTACATTATCCTGCGTAGTCGCACTGATGGCGAGCAATGGCTGGTCGAAGTGGAAGACAGCGGCTGCGGTATTGATCCCGCGAAACTGGCAGATCTTCCAGCCATTTGTGCAGGTAAGCGGCAAACGCGGCGGCACCGGGCTGGGACTGACTATCAGTAGCCGTCTGGCCCAGGCGATGGGCGGCGAACTGAGCGCCACCAGCACGCCGGAGGTTGGAAGCTGTTTTTGTTTACGCTTGCCGTTACGTGTTGCCACGGCACCCGTGCCCAAAACAGTCGATCAGGCGGTGCGTCTTGACGGTTTACGTTTGCTGTTAATTGAAGATAACCCGCTAACCCAGCGAATTACCATTGAGATGCTGAAAACCAGTGGTGCGCAGATTGTTGCTGTTGGCAATGCCGCGCAGGCTTTAGAGACACTGCAAAATAGCGAACCGTTTGCTGCCGCACTGGTCGTTGATCTGCCGGATATCGACGGCATTACGCTTGCCCGACAACTGGCACAGCAATATCCGTCGCTGGTTTTGATTGGCTTTAGCGCCCATGTCATTGACGAAACGCTGCGCCAGCGTCACGCTGCATTGCTTAGGATATGCCTAAACCGGTGCCGCGTGAAGTGCTCGGTCAGTTACTGGCACATCTCCAACTGCAAGTCAATAATGATCAATCGCTGGATGTATCGCAACTAAATGAAATATAGTTAATGGGGACGGAGAAGATCCACAAATGGCTGGTATTATTTTTCACAGAACATGCCCTGCCGCTTCTCGATGAAATCGACATTTGCCCGCGCCAGTCAGGATAGCAGATAAAGCGTGCCGCGCGCATCAGCTAAAAAGCAGTTGCTCGAGTCTGGGAATGCATATCGCCAGCCAGCTATGCGCACAACTGGAGCAGCAGCCATTATCTGCCCCCCTTCCACACGAAGAAATTACACGCAGTGTTGCCGCTCTGGAAGCATGGTTGCATAAAGAAAGACCTGAACGCGATTTGAATCAATATCAGCCAGTTAAGAACAACTAGAATAGTGGCATTTGGTATACAACTTAACGGACTGGCAAAATCATGGCAGAGAATAAAAGAACCCGCTGGCAGCGGCGGCCAGGCACAACAGGCAGCAGGAAATTACCGTGGAATGACTGGCGTAATGCCACGACCTGGCGTAAAGCGACGCAATTATTACTGTTGGCAATGAATATTTATATTGCCATCACGTTTGCTGGTATTGGGTGCGCTATTACGAAACGGCAAGTAGCACGACATTTGTCGCCAGACCGGGAGGTATCGAAGGCTGGCTACCGATTGCCGGGCTGATGAATCTGAAATATAGCCTTGTAACAGGTCGTTACCGTCCGTCCACGCCGCCGCGATGCTGTTATTGGTCAGCTTATCGTCATCAGTCTATTACTCAAAAAGGCCTTTTGCTCATGGTTATGCCCGGTTGGTACGCTTTCTAAATTCGGCAATCTCGGTAACAAACTGTTTGGTCGGCAATGTGTCCCTCTCCCCGCTGGCTGGATATTCCTCTGCGCGGCGTGAAGTATTTGCTGTTGAGTTTTTTTATCTATATCGCGTTATTGATGCCCGCTCAGGCGATTCACTATTTTATGTTGTAGGCCGCCCAGCGTGGTGATGGACGTTAAAATGCTCGATTTCTTTCGTCATATGGGGACCGCGACATTAATCAGCGTGACCGTTTTGCTGATTGCCAGCCTGTTTATTCGCCATGCCTGGTGTCGTTATCTTTGCCCATATGGCGCGCTGATGGGCGTGGTTTCGCTATTGTCGCCGTTTAAGATTCGTCGCAATGCCGAAAGTTGTTCTGGAAGCTGGCGAATCCGCAAAAAATTGCCCATCACGGATCCCGGTCGATAAATTAATTCAGGTACGAACAGTGGAATGTACCGGTCTGGTTTGCGTAGAGTCATGTCCGGTAGCCTCAACATTGACCTTTTCACTGCAAAAACCTGCGGCAAATAAAAAAGCCTTTGCGTTGTCTGGCTGGTTAATGACGCTACTGGTTCTGGGGATTATGTTTGCGGTGATTGGTTACGCAATGTATGCGGGAGTATGGCAAAGCCCGGTGCCGGAGGAATTGTACCGACGCTTGATTCACAAGCGCCAATAATTTGGTCACTAAATTAGCAACAAGCGGAACATCACCTCGCACGGGGTGATGTTCACAAAATCACATTATTTTGATTTTGACATCATAACTTTCAAGCCCGGTCATTTTTTCTCGTGCGGTGAAGCAGTTCGAGACTTCTTCCCTGTATTCTTGTTCAGCTCGGCGATTTTTTGCGCGATAAAGTCGGCGATTTCCGTTTCGGCTTGTTTTTTTAACTCTTCAATATTCACTGTTAACCTCTTCTGGTCTTAAAAGACAGCGAACGCGCCAGTAAGGTGTTGAGTTTACCGGTACCCTGGTCAGGTAAGAAATGTTATAAGCCATCTCCCAGAAGATTCGACCTAATTAACGGCTATCACCTACAGCAGCTAAAAGAAACAGCAAGTATTAAAAAAGGCTCCACGAGGGAGCCTGATATTATTTTGTGAAATCCAGCGGCGCATGGTCAGTGCGTATTTGCAGCGCGACGTTATCAAAGGTGATCATCGTCGATTTACAAAAAATACGCTTGGCGCCAAAGGGTTTCGCTCCGTCACATCGAATGCCGATGTGCGGTACTGTGAACCATGACAACATGGACAGCGGAAATGGAGATGTTGAGTAATAATGGCAACCTTAAGCGTAACAACGTTCGCTGCCGCGGGGCCACGTTGCCCCTGCTCGGATCGAAAATTCAACTTTCTGATTTTCGTTCAGCGTGCGGAATTCATTGCTCTGGATGGCGGTGAAATGGACGAAAACGTCTTTGCTGCCATCATCAGGAGTGATAAAGCCAAAACCTTTATCTGCGTTAAACCATTTTACTAAACCAGTCATTTTATTAGACATATTTTACTTCCTTTGATTTTGGGCCTTTCGGCAAACAGGGCTTTAATACAGAAACTACTTAGTGTTCAGGAGAGAGACTCAAAAGAAGGGGATAATGCCTGATAATGAGAACTGCTTTAGTAAACTACTTTGTATGCTGTCTGTCTTTCAAACCGACGCAGCTATTAACGCATGATAATTGAGATTAAGCAAATTTTATTTTAGCCGTCCGGCGGTCTTTAAATATCGCTGGCTTTATTTTATTAACCCCGTATAGTGCAGCGCAGTATTTTCAGTAAGGAATTTGTTTGTCCCGTAAAATGGCCAGAATATCGCGCAAAACCTTTGATCGCAAAAGCGGCAAAGGATTCATTATCCCCTCCGACGGTCGTAAAGAAGTTCAGGTCCATATTTCCGCATTCACTCCCCGCGACGCAGAAGTACTTCCAGGATTACGTGTAAAATCTGCCGCGTAAATGGCCTGCAAGCCAGCA
+
599=?HIJHIEFJGJEJJ@991111:77>@ADBBBCJGJJECGF<97FEH;;:/..88))'&'(.0,*-*+''')0;76(''&&&&'&'(*((;:=---.=><;---.8@AFBBCGJGJHJIFFJIJIJJJJHFDAEIJJJIEJJIJGJJJIJJGJJJJJJJJFJJJIJJJJIJHJGHDFFEJFGJHJJFJCBB<<8;>;<00CFJJFJJJFFJGHHEFIGJEGIJFFJJJFIJJFJJJFDEEFHJJJJJJJCGJJJBDBD>>>=JJIJJGJFGJJA77781000(((56-,('%&'(**('((IJEGFC:8888<?880/00;;;=J<<;<>987.''&%%%'1@?553****<2%),(''*,+,/..*&(''((((((955548CBBABJJCDEJJJJJJJJJJHHED??)))CF>=>>JJGDBDEFIIJJFJJJHJJJHGGJE:::454565=>>JJ:::99@?JEEEJIJGGDEIGHH67@AJJDHIEJJEHJJJJF:9944+')'&+,12++62=?888:?C@??@HJIJJJJJJJFJJJIJJJJHIJJEJF40>EHEJJJJJJJJJJHJHHGJJJJEJGIHJFDGJJJJHHJJGJFEHFHIGD:4.*)*000345998:88<?HCEDCCBABC+++,D====AA=-)('(((()0-6(BEAHIHG@?>J=;:6+3367>JAA@@;:=AA<A=2)))242733=;;<?JJGGIJJIJ>>DFJJJJJJFDCAAEGIJHHIJIFGGED(''*344+//8?DDE?DDIFHJHJJGGJFJJFJJJJIEA<8896:--8:EFFHJJJJFGGFFIJIHFE>?>>DDEG>>>=@<:76+)()())),3FCA==88)&&&&BGJGFFJGJF0//)'$$-2223=??>@A?>.-**&%&)-'(()4446<<88//0/995354-,-1FJJFHEJGGIIGJJJJEEFJJJJEIJJJJJJHGGJIJCCDCJJJIJ9./447556FJJJJGDFFG<<----;:ECA---;EDBCBA@@4333@?<921***-1)('&(4:HFJIIFGF::866685FDCAABAE@B775-*+,44;IHGC@1110666CDJJGCCDDJEHEC?@@AGDG@@1013222=?>>GEJEFE??332200,(:AFEJHJGJJJGFHEHDDGI1112810=@A@FC;CJFGJHJJHJJJJJJJJJEFEJBJGJGGHJJGJDFGDJF@<=@FEJCD::))))A8EJDDE=<<<JJJJJJJJJ@@@?:A6+('))'+.&&'&)''&&/3AB@BBCEEJJF<<<:3225527::;:;<=:2,76AADGHG222/+*&&'%''''*1CC9888JJFEDDIIJJJG>==>CB?:<=>?=99:>/;<7880000?=:;?EJJJFFJGJJIHGJJJJJJJJFJIFJJJHIJJ>>88:;++++FGIFJIJJDFDDD?>=70.*.00425446*()*))*00**178EGFFFHJI:::;211142&%')12@FFDCDADDDAJHFACCJJFBBCDJJJJJEJJJIJ@@A<6667677743237?CDBFFGCHFJJJJJJJJEJJJJJFFJHJJJFGGFHJJIJCCBGJIGFJJIGJGJFGDFHHJIJJJJJJJJJGJHJJJFDJAAC?7220+.-,-48:999I?>?>BFJJC;;;<FGFJJJJD;::00009800=<CBEFHJIJGHGJH><<<BJEGGJJJIECCDJC@A@@BAAFJJFE7774557>;ADFFGHJJJJJHHJDJJFHDJFJJJJJJFGDGJFGCDJBGC5433*)()&%%&&-''***'+))(%%&3589:<CEHHJDDGJFJJHIJJEFJDDF??>>:444/'%%%''%9=2224((()<9922434-,-&'&$#$%,-58;;<>>@DJED744589:33339*)('('&+,2---<;C@?3300203:<>933356669GGJJJHJJJHHHJJJJJJFJJC?@90//DJJJJJJGGJJHJGIJJJGHJDGFBEF>>84A>=>FEC>=<0)'**42-09<GJJGJJJJJJJEJGHIGJEJF....IGJJGGIEAA>8;:6@AABIJHJJJGJGHGJFHJJJIFAB85533.787=GEEEFJJFEFFGJD000144542215567--10018>@A>BAHJGJFJJB@J?@9;4CGJGJFJJGJF<?111283332988@....?;445-)..32)((&&%&')*+.ACDIJ@@?@HDEJIJHJJGJJJEHDCDBCGDDG5344>?:1ACJFEFC@?ABFDBCCDAA?''''**).++,4;>31/1??D;:;;BDBCCFGFJJIGJJHFIGIIFJJGEFGJJJJEHJHJJHJH3349<JBABAHGGGFD;665<<<EABCG:6446=9@>@D=;;*%&',5657****JDJHJJHFIGHJJJGGDA@:87AAC@BABJJHJJJJJJHEHHJIJJJJJHIJEHJGJJJJDIJHHGHJJDDCEDCBAAEEJH>>>?E766GJFGHBB@ADD;8//&%%&%&$$%%(%$$'##%$&%(''***)*),*)('&%%'0=>@ACH>><0///32249555*))&('((())3=EIJJJGDGFGIGCDEDGJIJJIJEFEDIHEDC;:97877;6%%%')++))))))),35478675//--2029989A@B0/..210,'''&''%&&&*)'&&%%%')/11377178;;BECDIA;:::?>>=5.--+-,(()++,:98ABAH=88@<D<99%%&&%&(<@@@JEJDB?>:;EF:8777::>JDDD6667:8865533/0/034322B?>??DBBA>==B>HHJJJJJGJGIJJJHGJHJIIJGIGJGJIFBB<:88>??JCG@7GBEHGCJFCCBBA@<@,,,,0//.0/,//08:?DCEGHJJGJ@???@=9920+(123FB>;@?AIFJJHJHIJJHJHJJFFGJJEHJG<<<;><;=<9655677<?CHIGJJJJGJJJIJGIJJJJHJGJJJHJJGJJGJHHHJJ=;;:;>51/0/65123C?775887;BDJJJHFEDDBJE@@GGI==0///111,++*,*%-)--'...<=HJIGCDDHBFDJJ@@>?A<2888:ABFJJHGIJJJJ>>>;=---.,-'&'&&&&&1GGFIJGJGJJJJJFGJJJJHJJFBA---/3?@?FHJJGIFJJJJHGJJJIJJFDDJJIHJIHJJIBBED>==<?>::622=;4HGFJCCDCGJGEJGFFFFHFJIJJJJJJEFCGBCB=AA@IJGFGJJGHJIJJJJJFGJGJJJEJJJI;:6-)''++*++.02371-+,.15******1226555>9:@>??8*''(*)479AAFJ=4444756C?CD@@CJJJJGIFJJJJHHJ3323GDGFDGJGEDBDHJJJJHJGG?:+*$$$%&+,6;+*++JFEFFJJFGJJJJJFJGFGF5334,,,,1.-/-),&(+,/23CG:::=CFEFEGGHFFCCFJJJDJHHJJGJJJJFEFIJGGJFFCDEDJJFHJJJHJDDFJJFJHJJJJJJJHJJFJIJJJJJJHEJIGGJJJJJDJJJFA?@><))''())+++,9:AAEHEJJGJIJHEIIJJJHJJJGAAAAIHEFJHJJGHJJHJJJJJJFGJ221187--/09::;>;:;HJHIJGJHJCA<=<62/1;=?;=<@<GC?BHFJJIJHJJJJJJFDEJHEHFIJFEIFHJJJAABA@:882222JFJFGGJEIFJEBJFJJJHGGJIGJFJJDJFJJFDFJJGIHHEEFH>?JJEC<4&$$%&&&'$##%-,,,,,***./1DA?=:57777?>88.(''&&&&,+*++,--..>----0*+,&)%%%$%%&&'97:98933/--'&%%%&&+%&%%&**+-.09221112631115;<>>@G@==>GDIJGH?@?<>443842..,+'0<0000@@ABGFEBBBIJDJJJHIJB@@AJGJJJD??@?CDAA@@BH@>@>---((563335;@@=4ABBAHJFJIJGJJEGFFJGJJJJJFDBE@5333:;<***('')'''04*(+*.--//,*,&&'&010222)(((*&&%%&'&&('*)&&&%,(1<AAA</./.1/033:;3334=;:;:;::788593335447FB,,,,.,*((()>FIJABBCF>==>GFCCAAA=>>GJFFJJDA?@G@9::BEJIHGJJJJJIJJEF<+++JCCB<==;<(((()''(69::3<@:JJCHG;210198CHAIJJHGGHHEFDDJIJJJJHGGJJIHJEH@@@@@>>>H95322648BDJJ?A@A9BBGJJ>>==<77;;<BC>=>?@DD@CFHGIJJEIAAAAEE0DHIC21)))(((())**53566778>@?9-,,,,+)-209;<>@CG<C5FHDEE=<?BEJGEDC;A776651+((((+(*'''(()'%$$%%##$##$%%%%&&&%#%%%''$$$$%$%%&'.0&%3&####%%$$$%%&-ADEBB<<<<=?555?GEAABA/-+-,-112=>CE<<EJFFGEFJJHJBDCCJJGJJJFJJIJJJJGHJFJJJDDFJHHHJIA@?@@JJJJIG>>*((&%%$')*1557>@>>;90000,++++-%(**----.-.344.(*<>><=98730--,(&'%%&'+*,/789;546;@;;:;:4455877B?<;:77<GGJGCGHFJHJ@9::AA@?AACJJJJJIHHG<333FJ5554445::9:;<87ICF??DJGGEJJJIDIFGJF?>>)''(-1*'''?;;;>BBGJJJJJJJJFJJFIJEIIFJJJE654:??<<>>=>>>?BCJFJIJJGFHHJJJFJJF=<;FHI>@:9:=AHJFEHHJDDH=11EHGHIJJHJFCEFCBEJH?A>>:<>>>>?AFIJJIJFDHEGIA@==JJHIJJIJGHJJHEG9999:;655587:941120'&(--/6225CJJJJIFIGIJJJBABCJIJGIJJJJJJJJJJGJEJFEHDJJG11119:<:;98;;9:<><@HHDJJIJHIHJJCA@@IJIFG><<<@FFGGGJE>>=777:E86774356@DJHFEGJJIHJFJIJEJJJFJJJJJJJIJJJJHJGHEHIHJJJJJJGIEDECJGI<<<=IJHHEHJH0..0*,++../..-+*(&%'()))((,:>===JJ;64445:<8<JIJGFIGJJIIJJGJHIJJJJGACBJ::99;A79+8,.*((()01///.A>=DFD-**'&'&'')('&&&''')042122,12377;=?JIFJGHFHIJHDJBB??HGJJEDHJIJJJHFJFJJGIEJHJJEAC7>;6445183''&'/,9<ACJBAB623-,.)))+.-,,,*'&%%%$&'()*6810.-//*&&&)***+43;<?;?EF;997::9-*&&%%%$#
@Glass_T7V_13_D3_12_10_9
CTTTCGCCAGCGTCTCACTGCCATTTCTGACACTGGACACCTGGCTTGAGACATCGTTAATTAGCCAACGGCACATCAGGCCAAGTTGCCCTACCGCACGTAATGTCAGCCCGAGCTCATCGCTGCGATTCAGATGCTCAACACTATTACGTTCTCCGGTCGCCGCCTCAGTGCCTGATGGGCAACATTTTCTATCGGGCGCACAATATTCCCATTCAAAACAGGCGCTTGCCAACAATACCACTAACGCACAGAGGATATACGTCACCACCGGGGCAGCAACAAACCAAAGCATGGCCGCCAGCAAGATAAACATCAGGGTCATCACTCCACGCGCCCGCCAGCGAAGCGGTAATGAAGGGCGATACCCGCCAGCCT
+
ABB<;<;><=CBBBBE;::;>=>>JJIJGJIJJJDJIIGJHJGGEHB210-+,--./0=??=////-.-7<=00--/./0/0,,%+'%&&&++())/34;<GJJDFCDEE>A7+++:98988899B7555JAAAA=22++,,,::;<=AC???7745.......-..0.+,+++@??EDADHGFJHJJCFDDA>>7.--,''&%&(*&%'%()%1122:CIJJJGGJJJJIGGJJJJHDJGJGHIJEGEIJJ<;;;AEIJJCB9895777EEABEJJIGE??>7777@;<<CGGGJEDGCACAGF=<<=A;@CC1000<<;=<<;;A??99=??@DDJDBFHJHGJJJJJIGG?996662-+'(%$$&)*()'%(''+
@Glass_T7V_13_D3_12_10_10
GCAGGCACTGAAGACACTGGCGGGGCAGTTTGATCTCATTATCAACACCGTCAACGTCAGCCTCGACTGGCAGCCCTATTTTGAGGCGCTGACCTATGGCGGTAATTTCCATACGGTGCGTGCGGTTCTCACGCCGCTGTCTGTTCCCGGCCTTTACGTTAATTGCGGGCGATCGCAGCGTCTCTGGTTCTGCTACCGGCACGCCTTATGAGCTGCGTAAGCTGATGCGTTTTGCCGCCCGCAGCAAGGTTGCGCCGACCACCGAACTGTTCCCGATGTCGAAAATTAACGACGCCATCCAGCATGTGCGCGACGGTAAGGCGCGTTACCGCGTGGTGTTGAAAGCCGATTTTTGAATCATTGGCAGGTCATTTGAGGCGCTGCCCTCTTTCGCACATATTCTGTTTTGTCGTATCGCCAGCACAGCCTGCCGACATTGTTCGGTGACATTGGCAATATCATGGTTGATATCAATGCGCACAATATCCTGTTCATCTGCTTGTGGACGCTCCAGTGCCTCAAACTGACTTTTTGGTGGCACCCGGCATAAAATCCCCAGCCCGACGCTGCGTCGCGCGAGAATCATTGCCATAGTCGCCATCTAACCAGAGGGAATGAACATGGGGGCTACCCTACGTAATATCACGATGCTGTTTTTTAATGATGAACCAACAATAAATCCTGTTTCATTCTTTTTATGA
+
=@>ABB111.0/&(&&)-.;E:9:HJ;932311..+)))338<:::<ABABHEJHJJFIJEJJA545;FEJJEJJIHCAB>=6'',(*--..820..:;DJFG;;;<JE;,2..001'&&'(-++.+()(+3239:A??=758894=51GHJGJJDGHJGCDBC@>>>CD@@?@A?=<BCIJIECHJJFCCC@@30-/08EFDCBDJDDFCIHJHJJD<<?=<<?>ACC>A@==DGHJIJFGCCJGJHHJJFCABDAA=A=GF@AB@JJFD257588:JGCBCJJJJBCI>?=?DHIGJIJIGHJJDDC;;:<EEGJJIJJHGJIGGCEJEGHJJEJJJJBC?=<A<))));:6.')/))44,,,()'%$$&$'&(;@?JFJFJCEC894212>BGJJJFHJJIE<EBEIAAAAJGGGIIDCAAEFJEJDDA;>EDGJCGF3222EEE@@?>DDABBA:98899:;><<<=?ADEJJGIEEHIEJJDDD<885::JJG?=<67---56669:6>EIFJIECEEFEGJHDCBA9&&&&%%&&'('()*0127<<)((5589:?10004423,*&&''((((()*(&&&&'''*<??==?>>>ABCCFA@BCFH7FI56:;<77120---,)(*+)'&$%$%'(('%%$&*'&&&''')*//:>;<<211,(''((++))))'&&%%&&'(,.178=@D=<10
@Glass_T7V_13_D3_12_10_11
AACGTAAACGTTGATCTAAAGGGTTCGAGCCTGATGTTAGTTGTTACTTGCTTACCAAATACAGCAATAGTAATGGCTCTCAGTCCCGTGGATGGAGGAGCAAATTCGGGATGCCTGGGGAAGCATGGTTCTAAAAAATGTTGTACGTGAAACGGATGAAGTTGGTAAAGGTCAGATCCGGATGAGAACTGTTTTTGAACAGGCCATTGATCAACGCTCTTCAACTGGTGCCACTGGGAATTGTTTTTCTATACTCAAGGTTTTGTTCTGCGGAATGAAATTTTCAATAGTCTGATTAAACCACGCCTGGGAGATTCAGTGATCAACGTAGCTGTTTATCAAACATACGCTCAATATATAAACCAGTAAAGAATACTTCGTTATCGACACCAGCTGCCCCGATGGTGGATTCGTTAATTGCGCGCGTAGGAGTAATGGCTCGCGGTAATGCCATTACTTTGCCTGTATGTGGTCGGGATGTGAAGTTACTCTTAGAAGTGCTTAGCCAGGGGTGATAGTGTGCGAAGACCTCTCGGGTATGGTCAGGTAATGGAGACAGGAGCTGCTTGTGGACGTCACTGGATGATCTCATCCCTTCTTTTCTACTGACTGGTCAACAGACACCGGCGTTCGGTCGAAGAGTATCTGGTGTCATAGAAATTGCCGATGGGAATCGCGTCGTAAAGCTGCTGCACTTACGAAAGTGATTATGTGTTCTGGTTGGCGAGCTGGATGATGAGCAGATGGCTGCATTATCCAGTCAACGGTATACGCGCCAACAAGTGCTTATGAACGTGGTCAGCGTTATGCAGACCGGATTTGCCGAATGAATTTGCTGGAAATATTTCTGCGCTGGCTGATGCAGAAAATGTTTCACCGTAGATTTATTACCCGCTGTATCGACACCGCGGATCCTAAATTGGGTTGTTGCTTCACCCCGGTGAACTATTTGCCCGGTCAGGTGATGCACTTCAAAAAGCCTTTACAGGATGAAAGAGGAATTACTTAAGCAGCAGGCATCTTGACCATGAGCAGAAAAAAGCTGGGGTGATGTCCAAACTGAAGAAGTTATCACTCTTTTAGTTTCTGTGCTTAAAACGTACCGTATCTGCATCAAGAACTAGTTTAAGCTTGCCAACATGACTTACTACATTAGAGCGTAAGATATATGGGCAATAAATGGTTTAACATGGACAGGTCCCGTGTTCCAACTGAGTGTATAGAGAAAATTGAGGCCATTTTTAAGGAACTTGAAAAGCCGCACCCTGATGCGACCACGTTTTAGTCTACGTTTATCTGTTTTTACTAATATCTCCTTTGTTACAGGCAAGAGCATAACTGGCCTGAATATTCTCTGGGCCCACTGTTTCCGCTTGTTCTGGTCGGATTTATGATCATCGGACTCGACACGGTCCCACTCGTATCGTCGGTCTGATTATTCATCTCGACCACGGTACCACTGGTATCATAGGTACATCGGACTGGGACCACGGTCCCACTCGTATCGTCGGTTCTGGATTCGTCTGGGACCATGGTCCCACTTCCTGTCGTCGGTCTGATTCGTCTGGGACCACGGTCCCACTCGTATCGTCGGTCTGATTATTAGTCTGAACACGGTCCCACTGGTCTGGTCGCTCGTTGTTAGTTCGGCACGGTCCGCTTCCGTATCGTCGTCTGATTATTAGTCTGGGACCACAAATCCCGCTCGTGTTGTCGGTCTGATTATGGGTCTGGACACGGTCCCACTTGTATTGTCAATAGGACTCTCGGCGTGACTACGAATTCCGTCAATTATATCCAAGGGCAGTTGGCACTGACACCGCTCCTCGTCGCTTTTTCACCTGTTTTACGTAAAAACACGGCGGGTTTTTTACTTTGGTCATCGAGTGATTACAAAAGCTAATTCTACACCTAACATAAAACCATTATTATCATGACATTAACTATAAAAATAGGCATTATCACGAGGCAGAATTTCAGATAAAAAAAATCCTTAGCTTTCACTGGGTAACTGGAATTCGCTAGAGTTATGACAACTTGACGGCTACATCATTCACTTTTTCTCACAACCGGCACGGAACTCGCTCGGGCTGGCCCCGGTGCATTTTTTAAATACCCCGCGAGAAATAGAGTTTAATAGTCAAAACCAACATTGCGACCGACGGTGGCGATAGGCATGGGGTGGTGCTCGAAAAGCAGCTTCGCTTCTGGCTGATACGCTGGTCCTCGCGCCAGCTTAAGACGCTAATCCCTAACTGCTGGCGGAAGGATCATCGCGACGGCGACAAGCAAACATGCTGTGCGACGCTGGCGGGCGATATCAAAATTGCTGTCTGCCAGGTGATCGCTGATGTACTGACAAGCCTCGCGTACCCGATTATCCATCGGTGGATAGAGCGACTTCGTTAATCGCTCCATGCGCCGCAGTAACAATTGCTCAAGCAGATTTATCGCCAGCAGCTCCGAATAGCGCCCTTCCCCTTGCCCGGCGTTGATAACTTTGCCAAACAGGTCGCTGAAATGCGGCTGGTGCGCTCATGCAGCAACCCCGTATTGGCAAATATTGACGGCCAGTTAAGCCATTCATGCCAGTAGGCGCGCGGACGAAAGTAAACCCACTGGTGATACCATTCGCGAGCCTCCGGATGACGACCGTAGTGATGAATCTCTCCTGGCGGGAACAGCAAAATATCACCCGGTCGGCAAACAAATTCTCGTCCCTGATTTTTCACCACCCCTGACCGCGAATGGTGAGATTGAGAATATAACCTTTCATTCCCAGCGGTCGGTCGATAAAGAATCGAGATAACCGTTGGCCTGGATGATAAACCGCCACCAATGAGCATAGAACGGTAATCCGGCAGCAGGGGATCGTTTTCACTAACCAGGTTTTGTTTTAATTCTACCGCCACTGAAGAAACCAATTGTCCATATTATCCATCAACATCCGCCATCACACTACGTTCTTTACCTGGCTCTTCTCGCTAACCAAAACCGGTAACCCCGCTTATTAAAAGCATTCTGTAACAAAGCGGGACCAAAGTCATGACAAAAACGCGTAACAAAAGTGTCTATAATCACGGCAGAAAAGTCCACATTGATTATTTGCACGGCGTCACACTTTGTCACGCTCTATCCATAAGATTAGCAGAATCCTCCTCAACACTTTATCGCAACTCTCTATGTTTCTCCATCTACCCGTTTTTTTGGGCTAGCTACTAAGAATTTTTGGATCAAGCTATGAAGGACGCAAAGAGGGAACTAAACACTTTACTAGAGAAAGAGGAAATACTGAATGGGTCAAAGTAGCAATCGACCCAACGCTTCCGTTGCAGGGCAGTTTGCGCTTCCCCCTGGTGCCACCCTTGGCTTAGGGGATCGCGTCGCAAAATCTGGTTTAGCTTCGGTCAGGTGGCACGAGTTGGTATTGCACAAAACTGATCTCTGAAGGCTATGCGGTGAGTCCGGATCCACCCAGGCTCAGTGCAAATTTCTCCTTGTGGCTGCACTTGAACGTGTCGACCTAATAACTCGGTACCAAATTCAGAAAGAGGCCTCCCGAAAGGGGGGCCTTTATTTCCGTTTTCGTACCCGCACACATCCACCTGTGCGGACCTCGGTACCAAATTCCAAAAGAGACGCTTTCGAGCGTCTTTTTTTCGTTTGGTGCCAGTGACAAAATCGTCGGCTTCGTTCGTTTTCTCTCTCGTTTTTCGAAGAAACGAGAAACTAAATACTAGAGTCACACAGGACTACTCAATGATGCAAACCGGTTTGGCGAAAATATGACGACAAGAGCGATTGGGTGAGAAGCCGCAAACAGCAGCAACCACTGGCAGCAGATGAGGGTTCAGCCGACACACAACGTTTATAATGCCTAAGATATTAGCACAGCCGTTTGTTCTACGCGCAGATGCAGAAAAACCGTCGCCGTCAAAAGGCGTGATCCGTTATAATTAAATCCAGCACACATGCCGCCATTTATAAATTATTACGCTCGGGCAATTAAATTGTATCGACTGATGAAAATGTGTTCAGGGGAGCTTTAATTACGTTAGGTCGTTTTCAGCCAAATCACCGCAGCCGATTTTGTATGCAAGACTTCATTATCGACCTTACCAAAATATATATAACGCGCGCTATTACCAGGCCGATGCCTGCTGATGCTCAGTACTGGATGACGACCAGATCTGGCAAGTTGTTGCCGCCGTCGCTCACAGTCTGGAGATGGGGGTGCTGGCGAAGTCGGTAATTGAAGAAAAAGATCCAGACGCCATTGCATTGGGAGCAAAGGTCGTTGGCATCAACAACGCGATCTGCGTGATTTGTCGATTGATCTCAACCGTACCCATTGCGCCGAAACTGGGGCACAACGTCAACACCGGTGATATCAAGTCCGGGCAACAATTACGCTAGGGTGCCAGTTAAGCCACTTCGCTAACGGTTTCTGATTGGTTCGGCGTTGATGGCCCATGACGATTTGCACGCCGCCGTGCGCCGGGTGTTGCTGGGTGAGAATAAAGTATGTGGCCTGACGCGTGGGCAAGATGCTAAAGCAGCTTATGACGCGGGCGCGATTGCGGGTGGGTTCATTTTTGTTGCGACATCACCGCGTTGCGTCAACGTTGAACAGGCGCAGGAAGTGATGGCTTCAGACACATTTTTGCAGTATGTACGTGTTCCGCAATCACGATATTGCCGATGTGGTGGACAAAGCTAAGGTGTTATCGCTGGCGGCAGTGCAATTGCATGGTAATGAAGAACAGCTGTATATCGATACGCTGCGTGAAGCTCTGCCAGCACATGTTGCCATCTGGAAAGCATTAAGCGTCGGTGAAACCCTGCCCGCCCGCGAGCTTCAGCACGTTGATAAATATGTTTTAGACAACGGCCAGGGTGAAGCGGGCAACGTTTTAACTGGTACATTAAATGGTAATCGCTGGCAACGTTCTGCTGGCGGGGGGCTTAGGCGGGATTCACTGCGTGGAAGCGGCACAAACCGGCTGCGCCGGACTTGATTTTAATTCTGCTGTAGAGTCGCAACCGGGCATGGAACGCGCGCGTACTCTTTGGCCTGCGACTTTACGAACGCTTTACACATATTAATAACTCGGTACCAAAGACAAACAATAAGACGCTGAAAGCGCTTTTTTTAGCTTGGTCTTTGGTAAAATTTGTGGGGATAGTCCAATTATTGAAGGCCTTCCTAACGGGGACCTTTTTTGTTTCTCGTCTCCCTTCTACTCGTAGCGGCCGCTGCAGTCCGGCAAAAAAGGGCAAGGTGTCACCACCCTGCCCTTTTTCTTTAAAACCGAAAAGATTCTTTCGCGTTATGCAGGCTTCCTCGCTCACTGACGTTCGCTAGTGGGTCGTTCGGCTGCGGCGGGAGAGGTTTTATAGCTAACTGAAAGGGTTCTACACCCACTGCCACTCATCGCAGTACTGTTGTAATTCATTGGCTCTTGCCGACATGAAAGAAGTTCATCACAAACAGCATGATGAACCTGAATGGCCAGCAGCATGGCTTGCACCTGGTTGTAATATTTGCCCATGGTGAAAACGGGGGCGAAGATTCCAGTATTGGCCACGTTTAAATCAAAACTGGTGAAACTGGCCAAGAGAATGGCTGAGACGAAAAACATATTCTCAATAAACCCTTTAGGGAAATAGGCGAGGTTTTAGCCAGTAACACGCCACATCTTGCGAATATATGTGTAGAAAACTGCCGGAAATCGTCGTGGTATTCACTCCGAGCGATAAAACGTTGAGTTTTTGCTAGTGAAAACGATAAATTAAAGGGGTGAACACTATCACATCACCAGCTCACCGTCTTTCATTGCCATACGAAATTGCAGTAGGCGTTTTCATTAGGCGGGCGAGATTGGAATAAAGGCCGGATAAAACTTGTGCTTATTATTTTTGCCCAGGTCTTTAAAAAGGCCGTAATATGCCACTGGATCTGAACAGTTTCTGGTTATAGGTACATTGAGCAACTAATTAAATGCCTCAAAATGTTCTTTACGATGCCATTCGAATATCTATCTGGACGGTTGTATATTGAATAATATTTTCTTCCGTTTCGCTTTCCTTAGCTCCTGAAGATCTGGATACGTTACTCAAAAAATACGCCCGGTAGTGATCTTATTTCATTATGGTGAAAGTTGGAACCTCTTACGTGCCGATCAACGTCTCATTTTCGCCAAAAGTTGGCCCAGGGCTTCCCGGTATCAACGGGACGCCGGATTTATTTCTTGTAAAGATCATTTACCGTCACAGGTATTTATTCGCAATACAGCTCATGGAGCGGCGTAACCGTCCTTCGCCGGAAGGACAGAGAAAGCGCAAGAAGATCTGGGAAGTGACCGACAGACAGTTTACGGGGCACCGGATTGGGGAGGCGGTTGCCGCCGCTGCTGCTGACGGTGACGCTCTCTGTTTCCGGTCGCACCATCCGTTGGCAACGCTTTGCGATGCCGTGCTGTCCCGGTATACCGCTGAAAGTTCTGCAAAGCCTGATGGGACATAAGTCCATCAGTTCAACGGAAGTCTACACGAAGGTTTTTGCGCTGGATGTGGCTGCCCGGCACGGGTGCAGTTTGCGATGCCGGAGTCTGATGCGGTTGCGATGCTGAAACAATTATAGTAAAATAAACACATCGCCTTTATATGGAAATGTGGAACTGAGTGGATATGCTGTTGTTGCTTAAAACGAGAGGCTGCGGCTGTTTATCCACTGAGAAGCGAACAAACAGTCGGGAAAATCTTGATTATCGTAGAAATCCGCATTATTAATCTCAAGAACTTGTGTAGCGTTTATGGGATAGTGTCTGTCATGATGCCTGCAAGCGGTAACAGAAACAATTTGAATATGCCTTCAGACAATAGAAATCTTGATGCAGTGTGTTTCGTTTGAAGTGGAGCGGATTATGTCAGCAATGGACAGAACAACCTAATGAACACAGAACCATGATGTGGTCTGTCCTTTTTACAGCCAGTAGTGCTCGCCGCAGTCGAGCGACAGGGCGAAGCCCTCGGCTGGTTGCCTGGCCGCTGGGCTGGCGGCCGTCTATGGCCCTGCGAACACCACAAGAAACGCCGTGGACCGTGCAAGAACACCGCGGCCGGCCGCCGGCGTTGTGGATACCTCGCGGAAAACTTGGCCCTCACTGACAGATGAGCGGCATGTGACACTTGGGGCCGACTCACCGGCGCGGCGTTGACAGATGAGGGGCAGGCTTCGATTCGGCCGGCGACGTGGAGCTGGCCAGCCTCGCAAATCGGCGAAAACGCCTGATTTTACGCTCCCACAGATGATGTGGACAAGCCGGGGATGGTCGCGGTACTTGGGGAGCCGAGGCGCGACTACTGACAGATGGAGGGGCACGAAGAAATGCTCCGACACTTGAGGGGCAGAGTGCTGACAGATGAGGGGCGCACCTATTGACATTTGAGGGGCTGTCACAGGCAGAACGCATTTGCAAGGAGCTCCACCATTTTTTCGGCCACCACTAACCTGTCTTTTAACCTGCTTTTAAACCAATATTTATAAACCTTTGTTTGACCAGGGCTGCGCCCTGTGCGCGTGACCGCGCACGCCGGAAGGGGGGCTCCCCCCTTCTCGAACCCTCCCGGTCGAGTGAGCAGAAGGAAGCACCAAAACATCCTATATATTCTGCTTACACACGATGCCTGAAAAAACTTCCCTTGGGGTTATCCCATTATCCACGGGGATATTTTTATAATTATTTTTTTTATAGTTTTTAAATATTCTTTAGAGCGCCTTGTAGGCCTTTCTGCCATTCATATAGAGAAGGTGTTCTGACAAACTACCCTCAGTGTGACAAATCACCCTCAAATGACAGTCTGCTGTTGTCTGACAAGTCCCCTAACCCTGTGACAAATTGCTCAGAAGAAGCTGTTTTTTCACAAAGTTATCCCTGCTTATTGATTTTTTATTTAGTGACAATTAAAAAACTCTTCACACACTCATCAATATGTGCATGGCGGGAACGACGGTTATCAATCACAAGAAACGTAAAAATAGCCGCGAATAGTCCCGAGTCAAACGACCTCATAAGAGGCGGCATATGGTCTCCCGGAATAAAAAAAACGTATGCTGTATCTGTACGTTGACCAAATCAGAAAATCTGATGGCACCCTACAGGAACATAACATATTCGAGATCCATGTTGCTAAATATGCAAATATCGGATTGACCTCTGGAACCAGTAAGGATATACGGCAGGCATTTGAAGAGTTTCGCGGGGAAGGAAGTGGTTTTTTATCGCCCTGAAGAGGATGCCGGCAATGGGAAGTGAAATTTTTTACCTGGTTTATCAAACGTGCGCACAGTCCATCCAGAGGGCTTTACAGTGTACATATCAACCCATATCTCATTCCCTTCTTATAGGGTTACAGAACCGGTTTACGCAGTTTGGCTTAGTCGAACAAAAGAAAATCACCGATGGTTGTGCCATGCGTTTATAAAACGCTATTGTCAGTAAGCCGGATCACTCGCATCGTCTCTCTGAAAATCAACTGGATGATTAGCATGACGTTACCAGCTGCCTCAAAAAAGTTACCAGCGTATGCCTGACTTCCGCCGCCCGCTTCCTCCGAGGTCTGTGTTAATGGGATCAAACAGCAGAATTCCAATGCGCCTCTCATACATTAGAAAAAAAAAAGCCGCCAACGACTCATATCGTATTTTCCTCCGCGATATCCTTCCATAACAACGGATAGTGTTGAGGGTTATATGTCACAGATTTGAGGTAAGTTGGTGCACATTTGTTCTGACCTACTGAGGGTAATTTGTCACCATTTTGTGCTGCATTTCAGCCTGCATGGATTTTCTCATACTTTTGAACTGTAACTTTTAAGGAAGCCAAATTTGAGGGCAGTTTGTCACAGTTGATTCCTTCTCTTTCCCCTCGTCATGTGACTGATATCGAGGTCGCTCATCATTGATGAGGTTGATTATCACAGTTTATTACTCTGAATTGGCTATCCGCGTGTACCTACCTTGGAGTTTCTCCCAGGTGATATTTCTCTTGCGCTGGAGCGTAAAAGCTATCTAACAAGAACAGTTCTTCTTTGCTTCCTAGGTTCGTTCCGCTATGCTGGTTACACGGCTGCGGCGAGCGCTAAGTGATCATGGTGGACCGAGGTATGTGCTCTTCTTATCTCCTTTGTAGTGCTTCTTCTTGTTTTTTAAACAACTTTGCGGTTTTTTATAAATCATTTTGCGATTTTGTTGTTGCTTTGCAGTAAATTGCAAGATTTAATAAAAAAACGCAAAGCAATGATTGAAAGGATACAGAATGAAACTCATGGAAACGCTTAACCAATCATAAACGCTGGTCATGAAATGACGAAGGCTATCGCCATTGCACAGTTTAATAATGACGCAGACCCGGAAGCGGGAACTGACCCGGCGCTGGAGAATAGGTGAAGCAGCGGATTAGTTGGGGTTTCTTCTTCCAGGCTATGGGAGTGCCGGAGAGCGACTGCCGCCGCCGGATATGGAAATTCCGACAGGTTCAAGCAACGTGTTGGTTATACAATTGAACAAATTGATGACTATGCGTGATGTGCTTGGTACGCGATTGCGACGTGCTGAAGACGTATTTCCCACGGGTGATCCGGGGTTGCTGCCCATAAAGGGTAGCTTTACAAAACCTCAGCTTTATCTTCATCTTCGGGTGGACTGAAGGGGCTACGTGTTTGCTACGTGAAGGCGTCAGACCAGGGAACAGCCTGGATCTGCACCAGATCGGTACCAGATCTTCATATTCATGCAGAAGACACTCTCCTGCCTTTCTATCTGGGGAAAAGGACGATGTCACTTATGCAATAAAGCCCACTTGCTGGCGCGGGGCTTGATCCTCTCCTCCCTGTCTGGCTCTGCACCGTATTGAAACTGAGTTAATGGGCAAATTTGATGAAGGTAAACTGCCCACCGATCCACGCCTGATGCTCCGACTGGCCATTGAAACTGTTGCTCATGACTATGATGTCATGGTTACTGACAGCGCGCCTAACCTGGGTATCGGCACAATTAATGTCGTATGTGCTGCTGATGTGCTGATTGCTCCACGCCTGCTGGAGTTCTTGACTACGCTCGCCACCATGCAGTTTCGATATGCTGACG
+
(()((&&)+*))&&'%%$%/34+++)'''.35-,,','%$$$%%%$%((&++((./-.66CDBCE9999;;;?JEFED77657669=9D::;;GFEGDHJG=:=A:5444->99889<CG@???22****'&%'+6//09;<<=?>?@@BHJIJGFFJFJFFIJGJJJJJJJ88779:=99.1,++-039EBFEJECEFJJJJJJHEGFJJFJJIFEEEJJG::::GFF791)&&%(&(&%%#%&&*+'&%%$$'&''%''()*(''%%(*,(''&%''*3,(('%%%&&&&+./9>::<<C>=00*&&''--((**)))&%&%%%%'(%$$$&,++'(&$%),((%&$&*&&*+(&'&((-/5((((((+.+&$$&'))+12?4223362011AC?;545:<<?<7??>@@BDFGJJJHJIIBCFDEJDDDEFGF;:99;898=BDFGIJJJJJHJJJJJIIJHFFHFB1++('''2510)''&'-110,,+%%%%,-+*)'$$$%%)*,>;/..%%$%(%&%%)48212363222@JH>>><5555+))''&%$$(+./333420/'&%&(&(&%%'669?AGDF>:88HFEFFHIJFGJJFDHJIJHJJHJJHJJJJJJ?>>=@@GHF<1111.**,>>>@@EBBCGDB=<<;:8DEDC?B>,,,+0+/'$$%&%'**+,246::3355:2.22-.''+,096553*(%%*/0/02364///-,,,.100/*())/0099665111/0'''(*))())%%&(&&'%%$#$%&&%$$%)(%%$$,-.4677CDFEFHGJHHAAA@CCA1&&&&&1((;./50('(+*,,,777>><?CGJJIFFFFFJGGJFHGHI>>>:8('&&121---+(('&%&&$$$$)(//0135.1228..-''''**&&$$%%%%%%%(''%$#$%%%&%''%(3=@BDDEFCFIDI66*)&'(34664446:4562211543556JGEFA@CDAE=;723))))-4556:9<::A@@BACDEDGFDDEC;8($$$%%%**--11149?<;:8764101***%&$$##%'*%%$&'**(('&%$$$&%)-.'&%%'+-34;:>=89:5-&&$$%%''((+11:;?==<=<:<6334,((&%%%$&%$&')-&%%%)')*'&%%$$$$%)&%$$$%%$%%%$$%0'&&%((+(('$&%'&&%$%,--../3555@CCA;>9:<=?=;;8778--+((1;=<;9:=><?AA=4444?BFED@@@;9;.--.5&&&(),+355=IEDIHJIGEJHJJDHIJHIHFIGHE<852'&&+*,-++,&%%%&$#$'&((')))))(&',)&''((0222CBE@AA@A>9(*22007DGHGEJD5.*),**++''''(()--/-)&''&%$%,''''*'''(*)(*5579:@AA100****.//444556A==>?1.-'''''&%%%/,+(%$###$%&%&&%&&&&%$%&'(%%$%&&(),(''(,((03=?@E=?>=@C@B1--,+(%'%$%&%%.++,-677:==:3334766:.//+'$$#$&'))***+0'''()0016==>GFFGFCDCHJJGFEBCCCJJDJIHFJFGGEGH873***(+'''&'&()-,+*'))$%%%&%%&%$$$$%''''&##$$#%&&&'&&&')&(((.-**+-22449?DFCBCE>==0//-.*++466/.***(110)))(-/.10...-)'&%#%&(((''*+++''&&&&'-756;1113::22==>;///'''')-'&%&)(01&%%'&&%%%%%'*)*(&''&&''')%$%'.3..)&(%$$####$&%%&&&'%$$$$$%%&++,/32//:=BCABC=<54.,,,-.&&&&&()(())*,.('((1.00.**)&'')++++++&&**+''%$$###$$'*,*'''(),.140.**++.0,-//046000?>>CA=<@ACGCB<977+)))+;=>8889@>6563443*)),)))/47<?932./)*,,,(%%&'$$$%%$###$&'(*%$$#).79;:4<=>CDDCF<9::9:7888>?C=@>;00007680*&'/797BAGGIEAAA@A@<6678@??=>;;<=DIBA@BC?@==AB;8530687<=641..7696+(''))('(.///0:CFJII>>=885))((-1279;=>>BE9995333++(()5<FDDBBB4,***888.---:2.+(*('')./000,,+****-3>@B::99722//3.''(445==>?;A=@88=>+&'&&*/.++(&%$######+25;?ADFGHHJJGIJJJJJJJJIJHDFDCE?7*(*(&'(***''657GIIJGEJHHJFEEFJHJEJGHFJJDJHFJDA>55<311131'&&-/567>?;;<;<:7.?@?DJ///0*))*.*(((('*,,***)++,'(+,:;<>:***688A?888=ACFDFJHJJJHJIBAEEIGJIJGJHJJEGHDDCEGG885-01-79CB=3672*))((('&)'('')*)**)+2AGHGJFFEDHJJHEJJDIJIJFJCB<;8'(,((%%&%%$&')),-02+*+(*,10/0.7>=>>AJJEJIHJJJHJHIHFHDCBB?55552121<;;?4326:E@@@CDJ=<<=JFJJJJFIJIJGIJDDDCJJJJCJJJJJJJHJJJGHFFEJJ?<<;=HJGIJJHHJJIGHJG<<<9+''')((13?=<?C8777AHJJAA@;:8966=97HH?=<=>>=534722225766664678=<GJJEBABDC:63/...;9:=;=>542332;;4@CA@@10./0,,,-995/.*)++,AJJJHJFGG4//11,+++(##$%(+,)-02330-+'&&&*/'%&'&--.,488:9;;9;;54338:78(((*-''(**00,))**-++*,-.6'''()(&%%$&&&&%$'-9=>@?@;;;<;@,++*'''%&%&'(&'%%'.''%%'',*)))*)&&%%'&*+3891+,;@AAAA?>41120222/..A@?=>@AEJJIIIH@BBDGFDFGHEFJFEEDDDDF8778FCFB?>:*))+%%%&78@ADGFID???@BACCFEFDBCBBA@A????GGFFFEFFJJJCB@BADBBEHFIEFG8D>>>>AAAAEC@@;;986*'$#$$$$#$(*123320/.02---&&*)))..&&%(%$%%(''-)('&&),--*)'''&((*+),*++-+**+00/016<@AB1116>***+,*('%$%(&%',/&&&&&&&&)210+(('(%%,../47<<@CEDDEFIIE9999A))))---22/.--.-/.(&%&$%))1222@>;:7A877+++'&&&%$$'*.45)'0'@DDJ@@@@HFJJGDDF:9972/-,00)''()*&$$%'+$%%%&((,,--,.'&&)''+,,-53+)'&(('$%%%*&%$$#$$$$%'$$$$%&(*'&&%(.'(00(((11-%$$$'&'(*//301*)%%%%&$$$$&&%$$%&&&'***01.1)('&*+,+,-1/'&$$&'%*)*+@CBA?=<33335543)(((+,.34;>7777@AECE???>?7''**--/*(((*,++,57=9<<;6+&&&-,'(*-,+)+,.8)((&&')*,**)*+,676::;CDB@B??>>>(''('''':>5855458IIACCDBA@@JC=;<<3300421893-((*,'''%'&%())),+,.03/)&$$&$(.(%%&&$&(+1*('')))''(*),(&&&*)0864467;D?=99=A988.,,.,*(((),+,,..**++,./11014--.560.,-3'%%%''',.))($##$%+(((,/.///&&&'''''/,.3/1015699;;<=::82+))%&&$&&$&(%')))'(,'-'&'()()(.0/06111;21''&$$#$#$%&(%$%'')')%%%$$%(('&&&,%%&&&'&%&&&'*))*++-))&&()+,9>?BDEJFJE=<..../-,)*,&&%&%')*//(((*/&%$&$$0154001332/00)((((--0/0'%$%&'))'###$&%&'',+,-1357/)),-../++,%&&'*87))))*&((((&%%%###$$'''(((*2311...('&'()+488855410+**).**)).+,,,18;;A7,+++).()+%$%&(&(&%&'&%%$$#))+.*+*(()(01--***((('')*&%&&)($%(((:CEEFFJIJCDB@2''''*&&&&%%$%%$%$%+,)))))6??BEJ????JIFEEEFC@9975446)(('())('&%&'*)&%%'()+**++&%###$$$$&)''(''('(%%%)&%&))))*&%$$$&&%')'(()((%%&&&()())*27=90,,&%&%%$%'&&%%(&3.3//-'&%%%''''(*+2/2445JGAA??@..('&&$%&'*('&&$$%&&$$%%()0*)(((,./01010'&&))00'&&',/56676998.+)&%%&&&&&(&%&*18;=@><::<CEJHJJEEJDE><79:==ACJJJIJGFJHIIGGIJJFHIJHJJJJHHJ011EFDDJHJJJIHHJJIJGFGGG@@>=>?>GJJF?>=?JC<<;;=JGEEGEJGJCDBIJIHGIJFBCAA2,)'%&')--/-,,./8:9<;:=CAEAJ6AGDEDJIEDECD::99:FHEIJJHEHJ==:9:8865500.&&(*&(+*+&&'(((())*'(()*()(('(,.0++**++,,JJJJHHJFFJEA@?A54445555==<7?@=@FGJFDDDEIIIIJJJJJI@@><70*'(&&''138...-22235/2369E?@??EC?>??J@@@;1,,,'&&(+&&*++,BBBDJJIHHJJJGJJGIGHJGJIFHFEJJHJJ<999?EJJJIJJ@@9:2=>924,+*(*.+6<GFDJJJJIGJJJHIHJHJJHG??@@EJBBC=<55/'&%%%''')'''')(((*&%%%%&'$&&%&+-13555)'&'&&''-/17799?>AB@E8700-)((('(($%%&)))),'%$$%)*/29>?BIJFIC9977:;?>@<<>===:5:;ABA:@D>>>>FEJIJJFJB?;51242..----//64.-'&&'()(')**''''+**-,()(),*&##$%%(''%%&')+++*''%$$%%%%&*.((''((.05566;533-)((+(''%%&'()+-.13/.-&$%&(&(12*('()&()&$$(&'%%%%%****(%%)01.//58<>>=A?>?=?>=A>?@3///++,+,/00%%',..,)))**(*&%&%&&&()+&%%%'&')+,,1133322388:;<=@A@111@?<:8:;@A>???;:::A=;;7146:1277;?2..)''()*90001;>:84***3+67=>BACDBAABDFHHD@0..0))55%%$$$$$$)-...(())0-))&'))-20.-./768877762..('$$%&)(())**-,41-+'%%&&'')-0--/86:@??D=<<9::<B>9973-%%')(')'%$$''')(,:9<=;=*''*''&%$%%()322//29-,,-:9:@<<<<AD9996***)*'%%%%$%$#%%''%$$%%&&(&%%%%.+*)))*+-3<>=<842255322;976555.*&%%$$#$%()-=???FEIEEFC=GBCEJFEDDC??>@>9%%%%(+**))****00('',??@BFGHJIHGGHHGJDECGEDEBACEB889BC@87+(()%%$&(+,0'&&'%&&(076655:>B===<:3>=62258221021....1124///((?=?=7555?@BDG>FA><=<-,)''(/..&$%(+)))'%%%'-.119>3111%'*(''&&%%&$%$$%&((,-/011((('($###''),;=?@A::EJFEECHJF<BC@GD=>.-)())''%%&&((((((+)'&&34+)))8><;;))())('%(+)//..044/0*0/29=98801((().65(('(*+(('''*)*,+,+,8:FGCEFGGCAB?97)''''''&&&%$$')&+*)*(%'-.?DCF:::;FD>>>9988(&&'''')(+.353101145IJJJHEBCC<JGJDDJJA=<*'&&&%&'&&&''&&&&&&'''''(*,,(())++++)*/2''&&)&%&)'$$$&+('%&$&&)+,23//)))).)(('((%%&&&&&&:?HJJGJFAABCEEE;;;:<<<<<.../;9AFAC@@ADJBCBBFED7@=??.../:?ABD50001CBCFFCDA@BDHJHCB?===DEAB<<<=E86668A>430+--6;:---())**&*,++-1391/.-%%%&)'')*(%###$'()**575612867:51.01148,,,-)&%$''(0-..2,))),.--2/(&%%''$$%'&(*7;;=;;;=ABEIA>44('&')()')(((AJJHJ7660--.3622****1.-(&$%%$#$%%&),-.1@9541.,)(('***,>CEJHJHEJGHJ?==;A<8//**++<<=/-95893//((()3'())*%&&&&&&&'&&&')))&&%##$%)((''((*-89<ACACFADBHHFC:;;<AABFBCE*)&&00+))))*,/00:@@=<<=1,,,*))-)'%$&'..019AHDGIJFGH<<<0///,)''())(((),,+*%&-.))''))(((,,26=??B@BE<;::?87679994448BJG...:?,,,-,*%%%%'),.((('%%$$$####$'%')***24;;<AB@<@<9321300579:6654+)&+)&%%%%'(/4)('*'''((&##$$%&''&(123887::8997(''(*+-55666788BGCDB<<6000/.0,))''&%%')99:BEHHJH@@@882-)&&,*'&%&(2:;<;;69.-'''*%$$&$$%$%%&&8:;<775556CDEC??@?@@+++1A9+***85;9986//--.++++.//0))).58542*)))*&'&'(())&%%&+0*276@;43443645545451---../--558;;:6>==>GEGE?CCCBA>45=78<<=?CCC=<=4332,)'*)()(***+.121*****8789<8B>?@@<EFE????DJJJJJFJJIIGGFJEG>=:8643.''---,,((*7@ABACDEC@@>=10019B:;54-+,-((((+)''&/1(000,-&&%&&&)'((&%&,('')(.19<A?@AHFJIHHHJDA@@BGHGGFDD,++,87:<<;;=99;DGDF8777A@5442/+)(&&&%&')-./(((()(',,,,)''%$$&&0//-,./021()0:78>778AFJJ>=>=F+()-/7389:>DCFBAA@EFHHJEFGJJI<<<<GGDEJEHGFDCC877<ID1000702877789:;430+65448<<;771111)(())'()****'(%$#$(+,**)'&&'&$%$$$&('-.-..-('(36<77541*(*-++,3356677:><21/'&&&'8==<;=BEHGJJJFFJIJJJJJ998995456BA<:520134=>CEGDFGHHBDEH?>7766933230--,+('%$%%$'&&&&&&$$$%$%''((')-2....3))(&&&&48:?<:653655CJCEEDFEFIJHJEEECJDCDD11&&(.0231*//2111/)33?HJHGHEDDEGDCB@?>@B@@BBCDG;:::7,(&(+0,,-+'&%%&+0001+,311137==;:2/<:&&%&3%%&,../-)(...-+*)'+,/1&&###$%()'''',/021''%&&&%%(%&&&''',8<6/.,+/0/5+13@>=33)))&(((-/02?>?AHJBBC><2,*)()-0//(((3;<?===>AADHH===@311+*')&'')*569:@<>??BB:79+('''))/-$#$$$$$&')+43300.&%%%2++++-%$$''%&678A@A@<;;<921-)+(*238211+)()'%%%&'+))''&&,+&&&%%(+,+*)(*+)'%%(''()*&)++29<@?AA???@AB@?DJF==:9;GIGEDDDEEJDDD=B81/(&&*,00235''''12011/+++38812,*,%%''('&%#%%'''')*())&&&((+*(&)+%(&&&)5767CCDGCDED?>=?>8-,,-10-/'')))*((')'&'&(())'')00260//..%%&%%$&&.-/020113&%%&)+++'*(0)-,*()+49.)))*225//))((&&(())).1++(''&)0,+,3/*))'''(.0/24473211.+*)()%$####$'$$%'**+97:222146+++,,-)(%%&4/.*())+(&&''4%%$$%&%&%%9:<@DJFJFFGFIJGGEJ@D@>@DA??;;91+++++BJJJEGEEFCA@BBDIIFEEC::::A>=<;;55.++**((('++)+),+('%&'*))&&'-(((/''57<:<4234D9999>;5545:9:<=>@@BA@@?ABEJEDC@@@ABCBDCBBHEAABABBDED;;;<FEFBIBBC8>5566=>11.///20*(''('((+))))6))'2,&'(&''('--,++()+361+++'''&'('(()*/,2%%$$%('+&%%)((((('&%&((((&**-3&411.+***+./0)(((/1003/--/352(((),,,,'&&&('&%%##$$%)*+-,,./.---1+**010'&&&+,.1/***)**+,,/23711*55111.'//.,.0)))))287743213(*()++,+(''('++,,,))&&&&778:;54303300223442'&&)...+))')*))'%%$%&&%%$$$&%&&%'&&((+)((%$#$%&&'*(%$&(-*-+,+&&(&&$$%$%$%(%'((/(3)*&'&'**.*)((**((''()(&()&''%%%%*&&'&'&$&&**)**+77;>=<<<==?A<;412'''''//*%&7765233365444<><;:9:;<>?>>;9;::::=>8888=<;65'''AEE?<=;=>???><<<>644:=99777<<6222;<==:797(525*.,,-0)1634..3<=JEJ<<<<<>@>>,)&&')'&&'&&321110881113/411112EGFJGGFJJJJJ777671112766887711//'''&'+--,0.,+&*+,*+*(&'(0+,+($$%&''((*(),)2872*)((*.-(&(,,.422)((+(0/.267:EGJIIJJJFDG?==<53$$$%&%''(()''-6985<**+/.,,,,17<<:653,+**//0)&&%&)+()*(**((''*++49>CG@@??G?<;655*/-,*+12=<?8881/1.+**&&&%,,,.1>:9=G;;;<AJGE@@>>AAA>20('''''(()645)'''-338777:69:?GBGCC?55:)'''-3BBA>@6;;?>@;BBBB@B?><9<333010/+**-.)((&$##%**&&&-(&%%&$#$%51*('''(*(&$$#$&)*)-,,,-;IHJF?@AC=::<BCCFJEDJJHJFJGGJCBBC433/4./.*))$%%&&&'(&&),<;=>>63+0/)-'&&'/-./DCHEJJJJEGB@>>922110.2+***+&))-/056227431(((&*,-/-0''%%&&)%%%**'%%&'()+++&%%&+++-+)<6;982001--+((&&%((*()%$$&'001..----00,,,34***+////+**+%$$$%$$$%'**+,<?@GJF====FJFGBB@ACCBD0///<<>DDJFHIC8888?65A:1:)(,()''&&%+5GIFEAAABFI=:1001.*'(%$##&'**))**+,)()&%&'&&%%'%'./12,*)-(+)%%&(()*+7G?><:;<;1/3-..+,*'&+.6876510.,-/26688JD9999>+)''$$#$%%'$%$'%%%&()*)((()78689BDC99:9;GFHJBA=9876677848A@FCAB?A>/''AJHJJGJIJJFJJG>;889:@@@@AAADJJJJFJIJIHDBC861('$%+,*)'$###$&''''(&(-(97335<??>>>>JJIJF:976:>D?>==>CA?A@1101/...23122564677878;A555:471())+.&&$$)1<?EIFJFFHHFJJIJHIJJJIJJIJFGE>,,,,656<<:::9993'&&%&'+/***+8>@CCA>?=<11???<72221)''&)&%&(*0133559=DIGGJDJHHJJJEJEFIHIGD>4&%%).355:9-)('(%%,-%')%&(((())*'&'&$''%%%'&&&%((*34;;222+*)%
@Glass_T7V_13_D3_12_10_12
AGCGAACACGCCAACATACTGCAACGGTGCCGCAGCCATCACTTCCTGCACTGTCTCCAACTTGTAACCTAACGCGGTGATGTAGCAACAGAATTCAACCCACCGTAAATCGCGCCCGCGTCATAAGCTGCTTTAGCATCTTGCCCACGCGTCAGGCCACATACTTTATTCTCACCCAGCAACACCCGGCGCACGGCGGCGTGCAAATCGTCATGGGCCATCAACGCGAGACAAATACAAAACCGTTAGCGAAGTGGCTTAACTCGCGCACCTGAGCGTAAGTATTGATGCCGGATTCGCTGATTACCGTCACGTTGTGCCCCAGTTTCGGCGCAAGCTCGCGGGTACGGTTGAATCAATCGACGAATCGCGAATCGCGGTTGTTGATGCCAACGACCTTTGCTCCCAATGCAATGGCGCGCTCCTGTTCCTCTTCATTACTGACTTCGGTCAGCACCCCCATCTCCAGACTGTGAGCGACGGCGGCAAGCTGGCGATATTGGTCGTCATCCAGTACTGAAAGCATTAATAAGCAGGCATCGGCCTGGTAATAGCGCGCCAGATAGATCTGGTAAGGGTCGATAATGAAGTCTTTACATAAAATCGGCTGCGGGGCGATTTGGCTGACGATGGGGAGGAAATTAAAGCTCCCCTGAAAATATTTCTCATCAGTCAGCACCGAAATTGCCGAAGCGTAATGTTTATAAATGGCGGCAATGCGTGCTGGATCGAAATCATCACGGATCACGCCTTTTGACGGCGACGCTTTCTTGCACTCCAGAATAAACGCCGTGCGCGCACCCTGTAGCGCATCATAAAAATGTCGCGTGCTCGGCTGAACCTCATTCTGAAAACTGGCCAGCGGTTGCTGCTGTTTGCGGGCTTCTACCCAAATCGCCTTGTCTGCGACGATTTTCGCTAAAACGGTTTGCATCATCTAGTAGTCCTGTGTGACTCTAGTATTTAGTTTCTCGTTTCTTCTTTCTTCCAACGAGAGAAAACAAGGAACTGGTGCACAGCCACTCGATGGACCAAAACGAAAAAAGACACTCAAAGCGTCTCTTCTGAAATTGGTACCGAGGTCCGCACAGGTGGATGCGGACCAAAACGAAAAAAGGCCCCCCTTTCGGGAGGCCTCTTTTTCTGGAATTTGGTACCGAGTTATTAGGCCACACGTTCAAGTGCAGCCACAGGATAAATTTGCACTGAGCCTGGGTGGGATTCGGACTCGACCGCATAGCCTTCAGGAGTGAGTTTTGTGCAATACCAACCGACGACTTGACCCTGCCAAGCGGCACCAGATTTCTTGCGTACGCGATCCCCTAAGCCAAAGGTGGCGCTCAGGGGAAGCGCAAACTGCCCTGCAACGGGAGCGTTGGCTTCATCGCTACTTTGACCCATCTAGTATTTCTCCTCTTTCTCTCGTAAAGTGTTTAGTTCCCTCTTTGCGTCCTTCATAGCTTAATCCGAAAAGTTCTCTAGTAGCTAGCCCAAAAAAACGGGTATGGAGAAACAGTAGAGAGTTGCGATAAAAAGCGTCAGGTAGGATCCGCTAATCTTATGGATAAAAATGCTATGGCATAGCAAAGTGTGACGCCGTGCAAATAATCAATGTGGACTTTTCTGCCGTGATTATAGACACTTTTGTTACGCGTTTTTGTCATGGCTTTGGTCCCGCTTTGTTACAGAATGCTTTTAATAAGCGGGGTTACCGGTTTGGTTAGCGGAGAAGAGCCAGTAAAAGACGCAGTGACGGCAATGTCTGATGCAATATGGACAATTGGTTTCTTCTCTGAATGGCGGGAGTATGAAAAGTATGGCTGAAGCGCAAAATGATCCCCTGCTGCCGGATACTGGTTTAATGCCCATCTGGTGGCGGGTTTAACGCCGATTGAGGCCAACGGTTATCTCGATTTTTTTATCGACCGACCGCTGGGAATGAAAGGTTATATTCTCAATCTCACCATTCGCGGTCAGGGGGTGGTGAAAAATAAGGGAGCGAGAATTTGTTTGCCGACCGGGTGATATTTTGCTGTTCCCGCCAGGAGAGATTCATCACTACGGTCGTCATCCGGAGGCTCGCGAATGGTATCACCAGTGGGTTTACTTTCGTCCGCGCGCCTACTGGCATGAATGGCTTAACTGGCCGTCAATATTTGCCAATACGGGGTTCTTTCGCCCGGATGAAGCGCACCAGCCGCATTTCAGCGACCTGTTTGGGCAAATCATTAACGCCGGGCAAGGGGAAGGGCGCTATTCGGAGCTGCTGGCGATAAATCTGCTTGAGCAATTGTTACTGCGGCGCATGGAAGCGATTAACGAGTCGCTCCATCCACCGATGGATAATCGGGTACGCGAGGCTTGTCAGTACATCAGCGATCACCTGGCAGACAGCAATTTTGATATCGCCAGCGTCGCCGGCATATTTCTTGTCGCCGTCGCGTCTGTCACATCTTCCCGCCAGCAGTTAGGGATTAGCGTCTTAAGCTGGCGCGAGGACCAACGTATCAGCCAGGCGAAGCTGCTTTGAGCACCGCCCGGATGCCTATCGCCACCGTCGGTCGCAATGTTGGTTTTGACGATCAACTCTATTTCTGGCGGTTATTAAAAAATGCACCGGGGCCAGCCCGAGCGTTCCGTGCCGGTTGTGAAGAAAAAGTGAATGATGTAGCCGTCAAGTTGTCATAACTCTAGAAGCGGCCGCGAATTCCAGAAATCATCCTTAGCGAAAGCTAAGGATTTTTTTTATCTGAAATTCTGCCTCGTGATACGCCTATTTTTATAGGTTAATGTCATGATAATAATGGTTTCTTAGACGTCAGGTGGCACCATGGAAGCTTTGTAATCACTCGATGACCAAAAGTAAAAACCCGCCGAAGCGGGTTTTTACGTAAAACAGGTGAAACTGACGCTAGCCGGTCACATGTCAATACTTGCCCTTGACAGGCATTGATGGAATCGTAGTCTCACGCTGATAGTCTGATCGACAATACAAGTGGGACCGTAGTACAGACCGATAATCAGACCGACAACACGAGTGGGATGGTGACCCAGATTAATAATCAGACCGACGATACGAGTGGGACCGTGGTCCCAGACTAATAATCAGACCGACGATACGAGTGGGACCGTGGTTCCAGACTAATAATCAGACCGACGATACGAGTGGGACCGTGGTCCCAGACTAATAATCAGACCGACGATACGAGTGGGACCATGGTCCCAGACTAATAATCAGACCGACGATACGAGTGGGACCGTGGTCCCAGTCTGATTATCAGACCGACGATACGAGTGGGACCGTGGTCCCAGACTAATAATCAGACCGACGATACGAGTGGGACCGTGGTCCCAGTCTGATTATCAGACCGACGATACAAGTGGAACAGTGGGCCCAGAGGAGAATATTAGGCCAGTTATGCTTTCTGGCCTGTAACAACAAAGGACATTAAGTAAAGACAGATAAACGTAGACTAAAACGTGGTCGCATCAGGGTGCTGGCTTTTCAGTTTCCTACAGAATGGCCTCAATTTTCTCTATACGCTTCAGTTGGAACGCCAAGTTATGTCCAGGTTAAGCACCATTTTATTCGCCCTTGTGCCCCAATACTGCGCTTCCAGCAACTTGATGTCGTGAGCTTGATTTAGTTCTTGATGCAGATGACGTTAACCACAGGAAAGTCAAGGATGATGGTTTCCAGCTTCAATGTCCACCAGCTTCTGCTCATGAAGGTTCAGTGCCTGTGCGTTGATTGCCTTTATCTAAAGGCTTTTTGAAGTGCATTTAGCCTTGACCGGGCAGATGGTTTCACCGGGATAAAAAGAGCAACGACTCATTAGGCAATTTGGCGGTGTTGCTGATACAGCGGGTGATGATTTACGTGAAATGTTTCCGCATTGACCACGCCAGAAATTTTCCACAAATCCGTTTGCAATCGCTTTGCATCGTGGCCGCGTTCATCAGGCCTTTGTTGGGCGATAGTGGCTTACCAATTGCGATCCAGGCATGTGCTCATCATCCACACTCACCAACCAGAACACAATCACTTGGGTAGATGCAGCAGCTTTTACGACAGCAACCCCATCGGCAATTTCTATCAACACCGATACTTATCGACCGAACGCCAGTATCTGTAGACCAGTACATAGAAAAGAAGGGGATGCGATGCATTCCCATCAGTGCTGGGTCCAGCGGCTTCCTGGTCACGTTGCATTTATAACGTTAGTGCCGGTGTTGCTGCAACACTATCGCCGGGAGCACTTCGAGGGTCAACTTCACATCCGACCACATACAGGCAAATTAATGGCATTACCGCGAGCCGTTACCCCTACGCGCGCAATTAACAAATCCACCGTGGGCGGCTGTAATCAGAATGTCGACCGGTGGTGTTCAGCGCTATATTTTGATAAACCAGCGCCTATTTCGTGTAATTGCCACGTTGGGTTGATCGGACAATCCGACTGCTGATGCCGGACCAGGTTTGCCGATCAAAGAGCGTTTCTCCAGGCACCGGTTGAAGAGCGTTGATCGATCGCCCTGTTTCAAACAGTTCTAATACCGATCTGACCTTTACCAACTTCATCCGTTTAGCCGCGTAGACGTTTCCGAACCATGCTTACCAGGCATCCCAAATTACTTATCCATCCACGGGAACTGAGGACCATTACTATTGCTGTATTTGGTAAGCAAAATGCGTAGTCAGGCTCGAACCCTTTAGATCAACGTTTCTTGAGCAGATCACGAAGCATATCGAAAAACTCCAGTGCGGAGGTGTAGTCCAAACAACTGGCGCTGATGATGGGCACCATCAGCAGCACATTCAACGTACCGATACCAGGGACGGCGCGCTGTCGATCGCTCTGACATCATCGTCATCAGCAACGGTTTCAATCAGCCGTCGGAACATCAGGTGTGGATGGGTGGGCGGTTCCCCTTCATCAAATTTACCGTAAGCTGAGTTTGAATACGGTAAAGCAACCAAAGAGATAAAGTACCGCCACGACCAAGTGGGATTTCTGCATAAGTGACATGTACCTTCCCCAAAATAAAAGGAAGTGTTATTGCGCTGGGATTGAAGATCTGGTACCCATCCGTGATACATTGAGGCTGTTCCCTGGGGGTCGTTACCTTCCACCGCAGACATTATTTACTTTCAGAGCCAGATCCTGAGCAAGATGAACAGAAACTGAGGTTTTGTAAACGCCACCTTTATGGGCAGCAACCCCGATCACCGGTGGAAATACGTCTTCAGCACGTCGCAATCGCGTACCAAACACATCACGCATATGATTAATTTGTTCAATTGTATAACCAACACGTTGCTCAACCCGTCCTCAATTTCCATATCCGGGGTGCGGTAGTCACCTGCTCAACATGATAGCCTGAGAAGAAGTACCAACTAAATCCGCTGCTTCACCTCTTCTGCAGCCGCCAGGTTATCTTCCTGGCTTCCGGGCTGTCATCATTAAACTGTGCAATGGCGATAGCCTTCGTCATTTCATGACCAGCGTTTATGCACTGGTTAAGTGTTTCCATGAGTTTCATTCTGAACATCCTTTAATCATTGCTTTGCGTTTTTTTATTAAATCTTGCAATTTACTGCCAAAGCAACAACGAAAATCAAGGTGACGTCAAAAAACCGCAAAGTTGTTTAAAATAAGAGCAACACTTCAAAAGGAATCAAGAGCACATACTCCAGTGGCTTACGCTGGCTCGCCGCAGCCGTGTAACCGAGCATAGCGAGCGAACTGGCGAGGAAGCGAAAGAAGAACTGTTCTGTCAGATAGCTCTTACGCTCGGCGCAAGAAGAAATATCCACCGTGGGAAAAACTTCCAGGTAAAGTGGCCCCGCCAAATGCTGGATGTCAGAGTAATAAACTGTGATAATCAACCCTAGTGGATGATAGCGACTGACCCCCGATATGCAACGCCATGACAAAGGGAAGAGGAGATCAATGTCAGCGAGCTGCCTGGATCCTGCTGAAACTTACATTAAAAAGTATCAGAAATTCCAGTACGAGCTGAAGGGAACAAGCAGAAAATTCGTCCAACGTCCCCTTGATGGTCAGAACAAATGTGACGAACCACCCTCAAATCTGTGACAGATAACCCTCGACTATATCGTCATGGGAGTGATATCGCGGAAGGAAAATACAATGAGTCGTCTGGCGGCCTTTCTTTTTCTCAATGTATGAGAGGCGCATTGGAGTTCTGCTGTTGATCTCATTAACACAGACCTGCAGGAAGCGGCAGCAGGAAGTCAGGCATACGCTGGTAACTTTGAGGCAGCTGGTAACGCTCTATGATCCATCGATTCAGAGAGACGATGCCTGAGCCATCCGGCTTACGATACTGACACAGGGATTCGTATAAACGCATGGCATACGGATTGGTGATTTCTTTTGTTTCACTAAGCCGAAACTGCGTGACGGACTATGTAGCCAATGAGGAGGTGGATGTCGGTTGATATGTACACTGTAAAGCACTCTGGATGGACTGTGCGCACGTTTGATAAACCAAGGAAAAGATAGCTTGGTCGCCGGCATCCTCTCAGGGCGATAAAAAACCACTTCCTTCCCCGCGAAACTCTTCAATGCCTGCATATCCTTACTGGCTTCCGCAGAGGTCAATCCGAATATTTCAGCATATTTAGCAACATGGATCTCGCAGTACCCGTAATATTTTATAAGGTGCAATAATTCTCAATATGGTCAACGAACAGATACAGCATACGTTTTTGATCCCGGGAGAGACTATATGCCGCCTCAGTGAGGTCGTTTGACTGGACGAGCGGGCTATTCTACGTTTCTTGTGATTGATAACCGCTGTTTCCGCCATGACAGATCCATGTGAAGTGTGACAAGTTTTCAGATTGTCACACTAAATAAAAAAGAGTGGATAGAGCAGGGATAACTTTGTGAAAAAACAGCTTCTTCTGAGGGCAATTTGTCACAGGGTTAAGGGCAATTTGTCACAGACAGGACTGTCATTTGAGGGTAATTCCTGACTGGAAGGGAAGGTGTAGCCAACCCTGTCAAGACCACATGGGTAAGCTGCCAAGGCATGAAAATATAAAAGTTGTGTTGGGAAACACTAAAAATATCCCCGTGGTAAGTGGATAACCCCAAGGGAAGTTTTTTCAGGCATCGTGTGTAAGCAGATATAGTATATCCTGGGGTGCTTCGCTCGCTCCTAAACAGAAGGCGGCTGGGGGGCTGGTTTGCCCTGCAGGCATGTCATCACCACCGTCACATCAACAAGCTATGATTTAACTAAAAGCCAGTTAAAAGACAAACTCGGTAGCCGAACGGACGAAACCCTTGCAAATGCTGAACTTGTGCCCTCTGGACACCCTTCAAATCTGGATAGATTTAGCCCCTTCGTACTCCTGACCCTCCCCCTGGACCTGTGAAGGATCCGCCTCTCATCTGTCAGTAGTCGCGCCCCTCAAGTGTCAATACCGCAGGGCACTTATCCCCAGGCTTGTCCACATCATCTGTGGGAAACTCGCGTAAAATCAGGCGTTTTCGCCGATTTGCGAGGCTGGCCAGCTCCACGTCGCCGGCCGAAATCGAGCCTGCCCCTCATCTGTCAACGCCGCGCCGGGTGAGTCGGCCCCTCAAGTGTCGACATTGCGCCCCTCGGTCTGGTGGCCAAGTTTTCCGCGAGGTATCCACAACGCCGGCGGCCGGCCGGCGTCTCGCACACGGCTTCGACGGCGTTTCTGGCGCGTTCCAGGGCCATCGACGGCCGCCAGCCCAGCAGCAGGGCGACCCGCCGAGGGCTTCGCCCTGTCGCTCGACTGCGGCGAGCACTACTGGCTGTGGAGGAGCACATCATGGTTCTGTGTTCATTAGGTTGTTCTGTCCATTGTAGCATTAATCAGCCTTAGCTGACTGACGCCGAAGATTTCTATTGTTCTATGAAGCATATTCAAATCGTTTTCGTTACCGCTTGCAGGCATCATCGACAGAAACACTACTTCCTATAAACGCTACACAGGCTCCTGAGATTGATGATTAAATATCTACGATAATGGGAGATTTTCCCGACTGTTTCGGTTGGCTGAGATGGATAACAGCCAGCTTCTCTGTTTAACAGACAAAAACGACCATATCCATTAAACTAACATTTCATATAAAGGCCAAGGCGTTTAGTCTCTGCAGATAATGTTTCAGCATCGCAACCGCATCAGACTCCGGCATCGCAAACTGCACCCGGTGCCGGGCAGCCACATCCAGCGCAAAAACCTTCGTGTAGACTTCCGTTTTGAACTGATGGACTATGTACCATCCGGCTTTTGCCAGACTTCAGCGGTATACCGGCATACAGCATGTGCATCGCATAGGAATGGCGGAACGTATGTGGTGTGACCGGAACAGAGAACGTCACACCGTCAGCAGCGGCAGCATAATCGCCTCCCGATCCAGGTCCTGACCGTTCTGTCCGTCACTTCCCAGATCCGCGCTTTCTCTGTCCTTCCTGTGCGACGGTTACGCCGCTCCATGAGCTTATCGCGAATAAATACCTGTGACGGAAGATCACTTCGCAGAATAAATAAATCCTGGTGTCCCTGTTGATACCGGGAAAGTCGCTGGGCCAACTTTTGGCGAAAATGAGACGTTGATCGGCACGTAAGAGGTTCCAACTTTCACCATAATGAAATAAGATCACTACCGGGCGTATTTTTTGAGTTATCGAGATTTTCAGGAGGACTAAGGAAGCTAAAATGGTGAAAAAAATCACTGGATATGCCGCGTAAATCCCAATGGCATCGTAAAGAACATTTTGAGGCATTTCAGTCAGTTGCTCAATGTACCTATAACGAAACCAGTCAGCTCAATGCATTTCAGCATCAGGAATTCAGCACAAGTTTTATCCGGCCCTTTATTCACATTCTTGCCCGCCTGATGAATGCTCATCCAAATTCATGGCAATGGGAAGGTGAGCTGGTGATATCGGGATAGTGTTCACCCTTTATTAACCGTTTTCCATGAGCGAACTGAAACGTTTTCATCGCTCTGGAGTGAATACCACGACGATTTACGGCCATTTCTACACCATTATCTTCTGGCGGTCGCTTGCGTAAAGCGCGCCTGCTCCTGTTAAAGGTTTTGTGGAGTATGTGTTTTCGTCTCGCCGTCACAACGTTCGCGAGTTTTGTCGTTTAAACGTCCCGAGAATATGGACAACTTCTTCGCCCCCGTTTTCACCATCGGGCAAATATTATACGCAAGGCGACAAGGTGCTGATGCCGCTGGCGATTCAGGTTCATCATGCCGTTTGTGATGGCTAGGTGTGGCGGTGCAGTCGACATTGCAACGGTGCTGCGCGATGAGTCGCCAGGCGCTGGTCGCTCGTCAGTGAGCTGATACCGCTCGCCGCAGCCGAACGACCGAGCGCAGCGAGTCAGTGAGCGAGGAAGCCTGCATAACGCGAAGTAATCTTTTGAGCATTCGGAAGGCGGGTGACACCTGCCCTTTTTTGCCGGACTGCAGCGGCCGCTACTAGTAGGGAGACCAGAAACAAAAAAAGGCCCCCATTAGGGAGGCCTTCAATAATTGGACTATCCCCTAAACTTCAAAGGACCAAAACGAAAAAAGACGCTTTTCAGCGTCTTATTGTTAGTTTAGATTTCATGATCACATCGTCTGAAGTTGACCGAGGCCAAAAGACGTGCGTCTTTGATGCCCGGTTGCGACTCTACAGCAGAATTAAAATCAAGTCCGGCGGCACGGTTTGTGCCGCTTCCACGCAGTTATCTGCGCCTAAGCCCCCCGCCGGCGGAACGTTACGAAAGCGACTGACCATTTAATAGTGACCAGTCAAAACGTTTCCGCTTCCACCCTGGCCGTTGTCTAAAACATATTTATCAACGTGCTGAAACTCGCGGGCGGGCAGGGTTTCACCGACGCTTAATGCTTTCCAGATGGCAACATGTGCTCGCGGCCTCACGCAACCTGCTGATCCAGCTGCTTCGTTGCCGTCCCCGGTTGCACTGCCACCAGCGATAACACCTAGCTTTGTCCACCACATGGGCCA
+
%&'))*.,+,-879?FJJFJACBABB@A:83+224<>EFJ=<<<>=;22../--(&$$$$$%%$$#%$$$%&',/898((((,(()(++)&&&*+)'***52000>==>@E<<<>B@;;<<EGJJJGEJICDDFDEJIJHHJIIJJJJJGGJFFCCGGJJIJJFJIB>IFDECEDDE@BBCJFIGIHJHIHJHJDCEGJG?=>>GJHJJHDGFJGEJFJHJE:99--&%%%$$&'&&&&'*A@BADE<<<=JJIJJJJJHABAEJGJGJJEHGDCBAACAFEIEJJDCBAJC:@?AHHHJHGF?AB@C@A><=AFIHJECBEFHFEJFHBCBJJJHGJH<8856;?<:9802+*)),...5:9;5656;**(('(*45686:7221165<;:EJGJJJJJGCDCA@IJHJJJJJJHIFDCCBGII=GJJDGJGJIHJGJFJIHJJJJJFHFGCDC==<=>BA>==7647>ACCEGIEA@?C;;;:;:.,,-2+,6+**&&&&'<<;<@CJFJEJEIJJJJJJJJHFGHJJCCCC6545=;9778GJJIFFIHJJICDBBF75568..67?@@FFJEIIB<;<=@@@5666CAAG?===?BFGJJFBHDJJIHJJJJJFGIJJFEJIFH/../JHJJEJFIDFJFJJED@55@DDCGCJFD788+-8((9DEDB@::67FECHJJJHJJHJHJJIJJGJEIFFJJJGJGJHJJGJGFJFHJHJJJFJDCDC@??CI76655977<<EFECB@@HDDCAJFJHJJIJJDEGFGD@B>???I?EHGJDDDEIJJFJJJHJDHJJJJFJGJGJFECB;;;88=FJHA>:77))?AIFJJJJCBBBECIEHJJJJJJJFE<47.;>>>BIEJJIJJJJII>FFFBBEHIJBC8772,?AGJHDHJGHJHJJJIIIJIEJGGHFFJIJJJJIHJJJIGHGJHJIJJFJJJJJJJJJJJJJJJJGCAA=>?>>>=@020/2AFDDB@133/0985@>>=4332348:::,+++4-,-+''&&%'&&&+9;<;0//.000:/79A@333:EDCC=;'''),,,930///+''$('&(,),'078;::>@FHJJFGCEEJIHJGHJHB52112-//;>'&'02JJJJGIJGJAH<H:<==JJJJJJ@?@43>>CFGJJCGJDEEIJGJJGJJFFJ?@??HHJJGJJJDJJFGIJJJJHHJJEEIJJJJJJJHHJJC:9::CB@@BA444@FGB>?<=EJEEJJEIJJJJJFHE>>>?HHF7677IGJGEBCFEFGJJFFDDIFCCBDDGEJCB82:;<77BCA@DGFJJJIDEB=>>>EHICAJD1122B?A<2223.'&&)-,.1.((('***0GHGF>8898JHFD=;:::;6BDDECHFFJJJEHJFGCB999BBDDCC50ECGJDJHGFFCEFJJHJEHFJJJA:J@=323<JJJJFFDE666GGGJE=;B81JJEJJJFAAEECEJI9999JFGJJJGJJIJFFDBB<;;<;<<<C@ADJJJJJFDDFIEJHJJJJJJFHGFFHJJG?<;HJHJHFGGJJEDH311287:::;>C@BE??JJJJJJEGEJJJJJJJHJJJEHIJJFHJJ@???GJHCDC@@BBJHJJHED999////0:6..,,----67783CDJJJEGFJJGJJHJJJIJIJGCFGDGJJJGD>>@CJGGCCEDICBJDJIJJFIB2IEIGJFGEEEJJJGJJJGJIFGEFD<?HGIJFJJJFJHDC5+)),+)***)((').0;<@:;<ADDGJHAAAAGJJJHJGHJJGJJEJJJJJJFDCEJIJJIJJJHJGHFJHGFEJ;:FD>;:;111?EB??>?>@FJJJJIHJGJJJJ88869=>?A@?;;://+-)&((-15<<JJHJJIGGIHJJJJJGFJHJJFJGF@@@@DJGFEBC@DJEIDAAA8877877:>?<GJFJH;::=FFJHJIEIFJJJJJ<???IGFJJJIHJFEB----IEJJJIJJHEGGFE66667IJC:9:47720--&&&'/0*'''0,-67A<<>>GHJHJJJJJJJGCHHJJIFCCBA@@0100;727::>@==>=5567>?I====HJHJJEJJJJEEEGGE;:::?AJIJIJJHJHGGJJIHGJIJGDHHA:/...:==989984466==332288=<<<JBDFCFIEGDCG<<=DFGDHIHDCDGEGDJJJJJEJC....>4JHJJIJJJJIIHD999::768@DDDEG?JFFJHDCC9<<IJ888:ADABDFHGC=?@EJJIGIJH?==?=7777@@@EFJGFEHJHDFDIIJGCECEJJJIJEDIJFDFFIJICCDCIDFCBDBCIJIHJJJJGJJJJJJIJJCAABF:E>966==@GGJJH>==>FFHGHHEHIGJIIJJHJJFEDGHB?89AB1000/../EJJJJJIGJEJJBI?6+++18<>?AA>><<8,*+*,,*-(&''&&&&')*-89<FFGDJJEJDG877>8-**==4EEBEE6556ACDEDDDDEJC?865,??CC7773434641/0,++-8))))345BJHJJHJJJJH?;:<0312)))&((((>9?975567>?DEGHJJJE@@<B>=:;;<FJ?BBDFJGHE::;;?>>@A@??EGJH99:;JFHEFGA>ACJJJIGJJJEIIJJJFDHDC+*+.000243@DGDBCBJJJGHJJJJHFGHGJGIJJJHFJJGIEHF1000;HFJHDEJGJGA?<=AFFJJHJGJEEEJJJHGDFJFJFJEGDBED?HJHHGJHFGDJHJJJC<555:DABCEFFJJFGA@==>=GIHHJJGF@@ACEHEEJJJJFJHJJHJJJJJJJJJHJHJJJJ????HHJ=3443363333EBGBABA??CAFEJGCCA>CJFJJJGIA?ABEFHGCCGJJJGCFJBBBDBA31298888@<DGHJJDFFJIJJIHJJJJHJJJJJIJEJJJIGJEEFJJJJHJJJJJHGGGC>86349388@BEFJJJGJJC::E:<999ECEJJHFEDJGGJGFJA?21..234=>=@FJJJJ<<<<F>44'&%%%&%%&'%++++9?EHFJJHGHJHGJJ?==>A=<=<776)''')'+'%%$+8778433014-4588:@C:657+++*3-'(*+.--.+,-/54457:6.--./-)'()-,+41/++-GHJJHFJGHJJJJJJJGF>>JHEJ;:::93//116923223;00DJIIDCCEDDGFBC>=>==DFHJJJJJJB@@@BIIHJIDHJ<>FJHJFIGJJCDEAA>@ABACIHBGBDBCCBBG?=>?G7668DHJJJHIJJGJGGIBECEFIJHJJJGJJJHHFFEJFEHJGDGE??@?JHEDGE@>>CABACA66EJJJJJJJJI?@AAJJIJFHJFGJJJJGJH>>=::<000.//0<?@CAB===<@A@BEEJJJFEEJJHJHEFF1111GD>>98+*3:;:;::445EJJJGJJJHJJHJJHJJJHJJEJHJD78BCEJJJJJFIDA@BGGGJEEJJJJHJIEEFGIDIDDFDJF?@ACI?7767@@ACGJFFJFEECHEJ-+'%)*&''%%%&(*(&&'(-)&&&)-/./(((('('&'))&&%%&'))+*)('&$%%$&&&%%&&())(&&%&'((*)/4)('%%(*1//++**,('%&&)++*)))-0,,+**&%$%%#)+---,-)(()*)%&%&)&(()%()(*,,0--.+'&&%&%#$$$$(%%''(+*'$%''+(&$%%####,//))/14200/--,+((((+%%$#(&'3*))*+3140-)'''(**(('%$$$%(('('&&'&&%(%$##'(0//+,,2*))*-++(()''''')0%'((++3/4210)(((,'$%&%&'%&%$&144000,,,'('(&$$&&''/=?@@B>@@<<<7750*&&'.))(()**,-'''%&&'*)*(('&&%'))+,('%')*)%$$$'&&&+*,''+.%&+*)'('((*$$$$%%%&%%''%%&''%%&&%$%$#$###$%&%%%&&&').599230*(((0/.&$$#$$$$%(('++(&$$$#####$)..%%%%0('(&%&(,,**)*((,,,31/'*(),22)))'%$&+&+..3*)((*-/1,,,,,))'&%%&%*+'&%&(((2,*(''65898-,,(''(0./***+/.(%%%%)()&''&&&&$%$%&%&(&##%'*'''$$$$(''(*3450()))-''&%$$'$####$)%'&%%%%&%$%%&''&&)&&&'.)''(-2677334.*%%%&$$#$&'(%$$%$%(%#%%%&%)))*--/++++,&%&)&''&)&$$%%$#$%'*)*(((*)'&')*-+%&&&++*+$$%$%%-.'%%$&*))'(''%#$#%%&'&&&(('&%%%'%'()++,,*)++../'''(02)))&(%%%&%%%&(&$$$$$$$&&#%$$$%'')+'%%''(&%&'')'&&''''1(%%&&&$%%'((()+(&&''%%$%%&))$&'&'%%&$$&+.%'''''()((''('%%%'))%%%'*'%%$$((**)++)((%%%%&'-51.&%%))(1,,,,+))23(''**++.1)**''&(((&&&%''(0',,,*)()+,''&&'(())+,-*)*,,,,B><CD;EE7667G;3310/.07443/,,-1))).-1195/(())9:9622.('''6519;//.***)-'&%$$%&',---53+,-*(&&''(&&&'(78222+***0@@C?>?<,+++455100673321+'((.2200,+,,2==??>0(''&'&&&'(-+,+*+01-,+,0..*))+'%'&&,*)+04324'&%&%&+,,)+++)''(''()+650001/--&%%%%&&&'%%%$%%%$%%%)&&')'($#%%&&&$$&&'&(((-.)0/+('&&&&'((++)'%%%&%$%$$$$%$$&&&$%%$%%$$$$%%%$$$$%&')'''&&'$%%%'())*22)''(67++++&&%%%&&&'(((&&'*+-&&()++,,//***()%%&')&$$%&&%&&)//---(&&&*(&&%$$&'&&&&$#$%$##$$&'&%%%''&'&&)**(''(&'&'**,,-.++-)*'&%%%&&$&')&&'*)&%%+,*'(&%$%&$%%#&&&%%&&$'&$%88999==<D@HEEDHJGBJEDDEIJGEIEEJJJJJJ<A99=>>GJJJ?>?<@?>51/,/,(&&&&$#$$$%%$$$#$*%+379>B>===?EHJGJHHIIJJIJJJJJIGJJJJIEJGJJJJJHGJJJJJIJHDDEBJBCDJGDDEEE8870101:997<;:98:<><;:<;;;299<=><:33A<<<=IIJJGJJJJJJCBBBJJJJJJJJJIJHJGJFJIIJJDFEFGFDBACCJJEFGGJJGJJJJJGEGIFDDFBC)'&$'''+))+++**%'(()('&&$$%%)*('()+$#$%'&$$29776844311.12+'''**68:=?BJJJDCCDJF?5..-.*)(%'%%%%(($%&%$$$%$$$%%$&)'(((2..223DJAB77777HJJIJEHHJJJJHFJIJFIJGCF=>D*::<><9,('''--13:=ADJJJHIFEEB>ABFEHJJJJG<;A:>CBABE:788DGHJHJJJJJJIJGDJJJJJJJEEJJJJJIGGGHEF@@JFAAB?BABGEFCEJE?>1-)'(,/000120/&&&(782*'''%#$$##$'+,DJJCFDCEFIJHFJJIHIFJJJGF@CC@433**)(%$$+.0+)/)))(''))&&$%%$&$%''('((*+%%%%)%%%%139;?BEFGJGEJFDHGJHCCFGGEGFJEJD6556=+++CDDEDECA1001:@@@BDBGFEJGEFIFJJJJGHJH>=?::JHG?/...:;:77;78FJJJEFEDJDEEDFHI;;;>87('&'*+*())*&#####$$'(&'*)%%%$$#$%$##$%%'%%&%&&(+****/.//00//%&%$#$#$%%&&&%%$#$$&)(()+*-'&&%%%%&%$%&$#$%%(&')+(*(1)(''&'%&'&%&'(%$$$$$%$$$&'(*&$###$%%&%%%(%##$)'&'''&/40,'%$$%$',('%%)+,))%%$$(3469@4==4+*)**)'(.-+)&%%$%$%&&'$%'()+&',)*+::::DDCHJJJJJHGDEDFIB<7-)/09:?AFFE>?F::::..-*)('%$$'%%$$$$%$#$(((3''.----,,,012@C>=898900((((0019;;:@AAJB?5<=BE?CDIFJJJDGJJJHGEFJGJFJJEICBIIGJJJJHHJHJIHFGDHIJDCEDDGFJJJJIJHJEG;@C<>BE:993210008FDEFIIHJJJJFIHJFGIJJJGJJFFHJFJJIJJJJIFJEDB@@;:111280,,+/*))?BBEFFJJDECEJFGEIGJHJFHJJJFJJFJHHDGJHIGFJJBBBBGIJJFJFFEFJEEECBDHJGJHHGJEHHHFJJJGJG8666A?<==<HFHFGJJFBCBDIEC>,+$$$$$$#%&()(%%%&&((%%%&&'%####''%$#$&,'&&&**/,,,-311''())'''()*-9>AACCGFEBD<;;;621/,()'''(-)(&%&')**'%$$$#$$&'%%%%%%&')+-1//+-5:DGHHFJJEIJHFB>>>?CCA<:=A@>E77;AA?9750,,,/11344;<?DGDDEEJHFFIIIJJGFFJIGJJI////DEEEIGHFHDEDJHFIGDFDFH1113D'&&&'*)),**''(+''$$&'&'&%''*,(%&)*)&%%%$$'%&$$))(&&'*21115==>GCFEHJAA@BBA@?@CBHE7722:;:BGHGJABCACDCAA@?@?BAHHJEECBBCC999;::85,+)(%%$$%&))/,,)&'*+114E@EC?CFFGFFHDBADBABBDDCEECA@ADFFIF32222?@@GFFGEEIDFGFHA??7<94+*)*//;EJEJDCC<;;:6875?ABABB333320/12/-./CEB@@@BGGGEC@JJJFEDE=876;;(FDCEGJJDGDEFEGGHJJJFHJFEFBIGFDCCCEJGEEIEFBCBEAAACGDA?>@73111.-('')*)*&&&&',+0,/,(*'''%$$$%%$$%%%&$$$#$$%%&%%%'&&$$#$$$$$$%%%&'*)'$##+*+)(''()+./'&$$$##$%'(&&%&$''((+(('$%&&(&%$$##$%'*BCAAAAJGGFJFJJGJJHIJIGEEFIGJFBADI@A><=?741*&&%&*'&%%$#$#$%$%&'&&%$$$$$%&&$##$'('%$&%,'$$$&%$%&'(&%$$##'&%$%%%%$$&%&%&()%$##%'&(($$$$$#$$$$$&%$###%$$#$$$%%&%%(--+*(,((((.-0,*%$%%'##$'(((),//.-,+,)))*)(((.04779=<:9/+,.0*())*--+)'''*+'%&)-,&&'()('&%&&%&&%&'%&&&*+,/&&&%%%%&'%$%$$&$%)+0/*)&%$$$&&$$$&''&&%&)%*(',>AAFEDBDEBCCCEJHJJDFHGDFFEHJI8889JDA?;<=<=,++,***+<>?JHJJJHHJE<JJJJFFJIHHJJIGJA8?;((((DBAAEGHEGEIHIGHGEJJGJHHGEJHEJFIJJEJHIFGJDG>>?@DJE;7;7>B=>@6:554345>DCDGJJGGHJHJJIJJHJJJJJJHJFJ?....89>DGJFB66<@>=7'&%((('&'''(-12'%%$&'$$%%&&+))))-,++424BDJJJHHJJABCAFFIC=753221///0,)&(*(*+,:@FAF??JHFIEJJEJGJIEEAA<=@AC332&'(*,...((&&(()))-0/.(+)),'((&%%%&&-,(''''&$&(*++5>===>AECJHGCDHJFEJJJJGHJFJJJJEJF:99+++/33-+*+)('%$''(&%&&((-+++7;;:89;@EEDIIJJIFHJJEB:A;74&$#$$$#%&%$$$%&&$%%&%%$&$$$$&%$&((+)*+)((*.*03()'&'',/++44345;?@JGJJDEDFIJJJJJJHFDCHHJEE?@@@A+))****./)3:>86882DCFEGFHIJJJJJJIJIJGFHHJ=+'.//+**(()'&&-11//0/099CDFIJJJIIGEFJJBA<7:::A>?.+('&)$'&'%&&&&,,AFJJJJJHJJJFJIHJEBFG@FCIJJA99)))075'&&%$$#$%%$##$''''$#$#$$'(''&&$&&%')30/,-4)))''&%$&$%%%$%%$$%&&&%%$&.269>86@DDD@AAAB=<::<22?@GEJGGGJGJJJGFGJIBBJGHHFFEIJJJDFBCBBC=88GCFDDJJJGJJJD>>DD:::944''&%%%)%$%*-*))''%$%$%$%$$$&*''%%())*)(*'&()*))'/12DJIA?=@FDHJJGJJJJJJEJHJJJJD;;;<FCDFJGGIJJGJGJJJIEJDJIGJJCIJGGJJJJJJJJJJJJJIJJJIIJJ6558***&%%#$####$'&((03433---.B@CIEJJHJJJ88880000//2;DJEEBAB:5+***JIJDCHJJJJIBJJJJJJGJJJFJHIFDCHIFHJIJJFJJGHJJ8888FJFGJGJJJJGJJJGGJJIHEFCFCCA:77;A>=;;9:CBJGFDEDEGCDHGDJFJJJJJJJJJE>2000.//,.463-/**)*13:<CJDGB@?HC334AECEFE7669=5554?@E@?@@AAAEGA@>?A=:95(((@>;CEBADCGJIJIJJ:77:9:?=;;;A@GJGJHJHJJJJJECAEICI;:99<@<>@;9940--($$%)-1<==<<5557411-&&&*0/+(('%$$%)'((&(**'(%&$##$%*.-5@BGEDFCEIEFEJJJE<;;<JDDDJJJHIJA?@?JJHJJJJJHJHJJGJJJJGE310'''-,0'&'$&&&)%$$%((%%%&%##$%%%$$&&'%)$$$%%&&&'')02.3-)((+)'((039<8FJHIHGJH2>=?;@@HJGIJJIGFJJBBC;7&%%%$$%&$)/-..'&%%$$$####$&)+463336+)))1>866660,*)),),0(&%%%%%((),,+/0:5545))))JJGJIJDBBAJJIJJHJIJJJJCDE:;;;<:<6644632224('&&(...-,+)$$%'(&&&&(((((,%%%$######%$'&'%%%&%$%%%'))'&%%()('$%()($%%)%%%&&&%%%'(()++0*((),+*('%&$###$+&&%$$$##$&*+*))%%$%%&+,.-,&%$$%%&('('')*>DJ>===JHCFEJGCJBB<EJB:;;=E(''(>A<:;=532389=>CGIJFIJJIJIIJJIGJJHJIJFJJJEJJGJJHJHDFJJJJJGJJGHJJJJHGIEE;999,+++++'%#$%%**)))'%%&%&&$&%(,**,$$$$&%%$&&&%$#$#$%$#$$%$$%%#&%&('&(&&&'2666:CDDGJF@?=446=9:::JC>>>><<<:333;794:=@ECCA?89:DCEEJFDFJGJHJJHHJJJHGJFGJGGJJHGHG??-+++(''$$$$&'''%%%%%%%%'%'')9;;72.:C64548=BGDDAABDBC@ACCGIG/////00=31/22479A=>::BEIHIGCEB@1'&&',,1=FIGJHJGBECFFC@D=<8866,++10+,/*))(29<CEECF433@?-,,-ICBDA;:<=DCBEEJJHJIFJBDB=<3.((+)&$#$%'$$###%$#$%%(%&%((&'(&&###$$'(.,-(((348744:99:BJCEEGEDDE@>FADDCDACDEECEIFGGGHJJJJEFGE<==<<-)&&(&%%$$''')+(+)''''(4359FJDDFDDEGHJBCEJG4**CCAHE==:<:)&%%&&('*))$###%(*)(((()-134@>>>?FJJIGJJJCCAACEDJC>AA)0/&233=D6666JJDFGIFDDE>811=JJ@B@@CGHJIGJHDDGEJ>?IABJDCCCDFDDHGDDBBDEGHGDDFA@@?A@@BCEDAAAGGEBEECCEF>??<<==754,&&%%%$%%$%&&%%&%%%%&&&('&%%(,,'&&&&&&&()''&&()'''&&''')*..()*)/118:;A@=<;:.++)%-(0./1133976++'(&$
@Glass_T7V_13_D3_12_10_13
CTGATGTACGTATTTTGCTTTACCAAATACAGCAATAGTAATGGCTCTCAGTCCATGATGGAGGAGCAAATTCGAGATCCTGGGGAAGCATGGTTCTAAAAAATGTTGTTACGTGAAACGGATGAAGTTGGTAAAGGTCGATCCGGATGAGAACTGTTTTGGAAGTTGATCAACGCTCTTCAACTGGTGCCGCCTGGAGAAATGCTCTTTCTGGATGCTGTTGCGATATCGAAACTCTAAATCGTCTGATTAAACCACGCTGGGAGATTAGATAATGAAGCGTGCGCCTGTTATTCCAAAACATACGCTCAATACTCAACCGGTTGAAGATACTTCGTTATCGACACAGCTGCCCGATGGTGGATTCGTTAATTGCGCGCGTAGGAGTAATGGCTCGCGGTAATGCCATTACTTTGCCTGTTGTGTGGTCGGGATGTGAAGTTTACTCTTGAAGTGCTTCCGGGGTGATCGTGTAGAACCTCTGGGTATCGTCAGGTAATAAAACGCCTTGACAGGAGCTGCTTGCTGGAGGACGCACTGGATGGTGTACGATTTCCTTTTATCTGACTGGTCAACAGACACCGGCGTTCAGTAGAAGTATCTGGTGTCATAGAAATTGCCGATGGGAGTCGCCGTCGTAAAGCTGCTGCACTTACCGAAGTCGTTATCGTGTTCTGGTTGGCGAGCTGTGGATGATGAGCGAGATGACTAGTTTAAATTAACGATTATCGCCCAACAAGTGCTTATGAACGTGGTCGACAGGCTCTGCAAGCCGATTTGCCAGAATGAATTTGCTGGAAATATTTCTGCGCTGGCTGATGCGGAAAATATTTCACGTAAGATTATTACCCGCTGTATCAACACCGCCAAATTGCCTAAATCAGTTGTTGCTCTTTTTTCTCACCCCGGTGAACTATCTGCCCGGTCAGGTGATGCACTTCAAAAAGCCTTTACAGATCAAGAGAATACTTAAGCAGCAGGCACTGGCATGAGCAGAAAAAAGCTGGGTGATATTGAAGCTGAAGAGTATCGTTTTAACTTATGTGCTTAAACGTCATCTGCATTAAGAACTAGTTTAAGCTCACGACATCAGTTTGTCCTGGAGCGACAGTATTGTATAAGGGCCATAAATGGTTGTTAACTGAACGTACCATGTTTCCCAACTGAGTGTATCAGGAGTTTGAGGCCATTCTTAAGGAACTTGAAAAGCCAGCACCCTGATGCGACCACGTTTTAGTCTAAGTTTATCTGTCTTGATACCACTTGTTCCACAAGCATAACTGGCCTGAATATTGTATTTGGGCCCACTGTTCCACTTGTGAGCATAATAATCAGACTGGGACCACGGTCCCACTCGTTCTGAGTTGTCGATTCTAATTATTAGTCGGGACCACGGTCCCACTGGTATAATGATCTGATAATCAGACTGGGACCACGGGTAGGGCTGGTCTTGCGACTCAGTCTGATTTATTCGTCTCGACGTGTCCCACTCGTATCGTCAGTTGATTTTATTAGTCTGGGACCACGGTCCCACTGGTATTGATCGTGCTGATTATTAGTCTGGAACCACGGTCCAGCTACATCGTCGGTCTGATTATTCGTCTGGGCGCCGCGTCCGCTCGTATCGTCGGTCTGGATTATTCATCTGGGACCACGATCCCACTCGTGTTGTCGGTCTGATTATCGGTCTGGGACCACGGTCCCACTTGTATTGTCAATCAGACTATGAGCGTGAGACTACGATTAATAGAATGCCTGTCAAGGGCAAGTATTGACATGTGACCGGCTAGCATCAACTTCGCACCTGTTTTACGTAAAAACCCGCTTCGGCGGGTTTTTTGTGCTTTTAGTGCCATCGAGTGATTACAAAGCTTCCATGGTGCCACCTGACGTCTAAGAAACCATTATTATCATGACATTAACCTATAAAAATAGGCGTATCACGAGGCAGAATTTCAGATAAAAAAAATCCTTAGCTTTCGCTAAGATAATTTATGGAATTGGCCGCTAGAGTTATGACAACTGACAGCTCATCCGTTCACTTTCTCCACAACCGGCACGGAACTCGCTCGGGCTGGCCCCAGTCATTTTTTAAATACCCGCGAGAAATAGAGTTAATAGTAAAACCGACGTTGCCAACGACGGTGGCGATAGGCATCCGGGTGGTGCTCAAAGCGACTTCGCCAGCGGCTGATACGTTGGTCCTCGCGCCAGCTTAAGACGCTAATCCCTAACTGCTGGCGGAAAAGATGTGACAAACCGTAGCGGCGACAAGCAAACATGCTGTGCGACGCTGGCGATATCAAAATTGCTGTCTGCCAGGTGATCGCTGATGTACTGACAAGCCTCGCGTACCCGATTATCCATCGGTGGATGGAGCGACTGGTTGATCGCTTCCATGCGCGGTAACAATTGCTCGACAGATTCTCGCCAGCAGCTCCGGATCACGCCTTCCCCTTGCCCGGCGTTAATGATTTCCCCAAACAAGTAGCTGAAATGCGGCTGGTGCGCTTCATCCGGGCGAAAAATACCCCGTATTGGCAAATCTGACGGCCAGTTAAGCCATTCATGCCAGTAGGCGCGCCGACAAAGTAAACCCACTGGTGATACCGTAACGCAGCCTTCCAGATAACGGTTCCGTAATGATCTCTACGTTGGCGAGAACATCCACCAATCTCACGGTCGGCAAACAAATTCTCGTCCCTGATTTCACCTAACCGCGAATGGTAAGATGAGAATATAACCTTTCATTTCCAGCGGTCGGTCGATAAAAAAATCGAGATAACCGTTGGCCTCGATCGGCGTTAAACCCGCACCAGATGGGCATTAAACGAGTATCCCAGCAGCAGGGGATCATTTTGCACTTCAGCCATACTTTCATACCGCAGTTCAAGAAACGATTGTCCATATTGCATCAGACATTGCCGTCACTGCGTCTTTTACTGGCTCTTCTCGCTAACCAAACCGGTAAACGCCTTATTAAAAGCATTCTGTAACAAAGCGGAACCAAGCCATGACAAACCAGTAACAAAAATATGTCTATGATCGCGGCGGAAAAGTCCACATTGATTATTTGCACAGCGTCACACTTTGCTATGCCATAGCATTTTTATCCATAAGATTAAGCAATCCTACCTAACACTTTTGTCGCGCAACTCTCTACTCTTTCTCCATACCCGTTTTTTGGGCTGACTACTAAGAATTTCAAATAAGAGCTGTGAAGAAACAGAAGAAGGAATTCAACGCTTTCTAGAGAAGAGGAGAAAATGCTGGATGGATCAAAGTAGCGATGAAGCCAACGCTCCCGTTGCAGGGCAGTTTGCGCTTCCCTCAGTGCCACCTTTCGCTCAGGGGATCGCGTACGCAAGAAATCTGGTGCCGCTTGGCAGGGTAGAGTCGTCGGTTGGTCTTGCACAAAACTCACTCCTGAAGGCTATGCGGTCGAGTCCGAATCCCACCCAGGCTCAGTGCGAATTTTGCTCCTGTGGCTGCACTTGAACGTGTGGCCTAATAACTAATAAATTCCAGAAAGAGGCCTCCGAAAGGGGGGCCTTTTTGGTTTTTGGTCCGCATCCACCTGTGCGGGACCTCGGTACCAAACTCCAGAAAAGAGACGCTTTCAAGCATCTTTTCGTTTTGGTCCATCGAGTGGCGCGCTTAGTTCCTCGTTTTCTCTCGTTGGAAGAAGAAGAAACAAAGCTGAATGCTGAAGTTCACACAGGACTGCTGGATCGATGCAAACCGTTTTAGCGAAAATAGTCACAACAAGGCGATTTGGGTAGAAGCCCGCAAACAGCAGCAACCGCTGGCCAGTTTTCAGAATGAGGCTCAAGCCAGCACCGCCAACATGCTTATGATGCGCTACAGGGTGCGCGCACGGCGTTTATTCTGGAGTGCAAGAAAGCGTCGCCGTCAAAAGGCGTGATCCGTGGATGATTTCAATCCAGCCTGGCGTTCCAGCCAGTATCTTATAAACATTACGCTTCGGCAATTTCGGTGCTGACTAATGAGAAATCTCGCGGGGAGCTTTAATTTCCTCCATCGTCACGATCGCCGCAGCCGATTTTATGTAAAGACTTCATTATGAGCACCGAATCTATCTGGCGCGCTATTACCAGGCCGATGCCTGCTTCTAATGCTTTGGCGAGTACTGGATGACGACCAATATCGCCAGCTTGCCGCCGTCGCTCACAGTCTGGAGATGGGGGTGCTGACCGAAGTGAGTAATGAAGAGGAACAGGAGCGCGCCATTGCATTGGGAGCAAAGGTCGTTGGCATCAACAACCAGGATGTCGTGATTTGTGAACTAATCTCAACCGTACCCGCGAGCTTGCGCCAAAACTGGGCGCGACGCGACGGTCATCGGCACAAATCCGGCGTCAATTCTTGCGCTTCGCCGGTGCGCGAGTTAAGCCGCTTCGCTAACCGTTTTGTCTGATTCGTAGGCGTTGATGGCCCATGACGATTTGTGTCCGCGCCGTGCGCCGGGTGTTGCTGGGTGAGAAAATAAAGTGGCCTGACGCGTGGGCAAGATGCTCGGCGACTTATGACGCGGGCGCGATTTCCGGTGGGTTGATTTTATTGCCGACATCACCGCATCGTCAACGTTGAACAGGCGCAGGAAGTGATGGCTGCGGCACCGTTGCGGTATGTTGGCGTGTTCGCCAATCACAATATTGCCGATGATGAAGACAAGCTGGTGTTATCGCTGGCGGCAGTGCAACTGCATGGTAATGAAGAACAGCTGTCTATCGATACGCTGCGTGAAGCTCTGCCGGCGCGTGCCATCTGGAAAGCATTAAGCGTCGGTGAAACCCTTGCCGCCAGTTCAGCACGTTGATAAATATGTTTTAGACAACGGCGGAGCACGGGCAACGTTTTGACTGGTTGACTGTTAAATGGTCAATCGCTTGGCAACGTTCTGCTGGCGGGACTAAGCGCGAGTCACTCCGTGGAAGCGGCACAAACCGGCTGCGCCGGACTTGATTTTAATTCTCTGCTGTAGAGTCGCAACCGGGCATCGAAAGCGCACGTCTTTTGGCCTCAGGTTTTTGCAACACTCGCGCATGTAATAACTCGGTACCAAAGACGAACAATGAGACGCTGAAAAGCGTCTTTTTGGTTTTTGCGTACCTTGAAGTTTCAGGGGATAGTCCAATTATTAAAGACCTGCCTTTAACGAGGGGCCTTTTTTTTGTTTCTCCTCTCCCTACTAGTAGGGCCGCTGCAGTGGGCGGGAGAGGTTCACCACCCTGCCCCTTCTGGAACCAAAAGATTACTTCGCGTTATGCAGGCTTCCTCGCTCACTCACTTCGCTGCGCTCGGTCGTTCGGCTGCGGCGAGCGGTATCGGCTACGCGCTTCAAAGGGTCTTCACCGCACTCCATTCATCGCAGTACTGTTGTAATTCATTAAGCATTTATCGCCGACATGGAAGCCATCACAAACGGCATGATGAACCTCAATCACCAAGCTTCGCGGCGTGGGGCCTTGTTGGCCTTCATATAATGTTGCCATGGAAGCGGGAGCGCAGAATTGTCCATATTGGCCACGTTTAAATCAAAACTGGTGAAACTCAGGGATTGGCTGAGACGAAAAACGTATTACAATAAACCCTTTCCGGAAATGGCGAGGTTTTCACCACGTCACATTCTTGCGATATTATGGTTGGAAAACAGCAGAAATGGCGTGGTATTCACTCCAGAGCAATAAATAACTTTTCAGTTTGCTAATGGAAAGATTGATATCGAGGTGACATCCATATCCACGGCTCCCACCGTCTTTCGTTGCCATACGAAAATACAATAAGCATTAGTCGCAAGATGAAAATAAAGAGCCAGATAAAGCTTGTACTATTTTATTTAGGTCTTTAAAAAGGCCGTAATCCACTTGAACGGTCTGGTTATAGGTACATTGAGCAACTCACTGAAATCACTCAAAATGTTCTTTCCCGATGCCATTGGGATATCTGGATTATATCCGGTGATTTCTTTTCTCCATTTTAGCTTCTCAGCTTCCTGAAAATCTCGATAAACTCAAAAAATAGCAAGGTAGTATCTTCTTTGATTATGGTGAAAGTTGGAAACCTGTACGTGCAGATCAACGTCTCATTTTCGCCAAAAGTTGGCCCAGGGCTTCCCGGTATCAACGGACACCCAGTTACTTATTCTGCGAAGTGATCTTCCGTCACAGGTATTTATTCGCGATAAGCTCATGGAGCGGCGTAACCGTCGCACAGGAAGGACAGAGAAAGCGCGGATCTGGGAAGTGACACGACCAACGTCCAGGCCTGGATGATTGGGGAGGCGGTTGCGCGCGCTGCTGCTGACGGTGTGACGTTCTGCAGTTGTAGCACCCGCATACATTCCACATTCCTATGCGATGCACATGCTGTATGCCGGTATACCGCTGAAAGTTCTGCAAAGCCTGATGGGACATCGTCCATCGACTTAAACGGAAGTCTACACGAAGGTTTTTGCGCTGGATGCCTGCCGGCACCGGGTGCAGTTTGCGATGCCGGAGTCTGATGCGGTTGCGATGCTGGAGACGATTATCCTGTCGAATAAATGCCTTGGCCTTTATATGGAAATGTGGAACTGAGTGGATATGCTGTTTTTGTCTGTTAAACAGAGAAGCTGGCTGTTATCCACTGAGAAGCGAACGAAACAGTGGGAAAATCTCCATTATCGTAGAAATGCGCGTTGTTGATTTTCAGGAGCCTGTGTGTAGCGTTTATAGGAAGTAGTGTTCTGTACGTGATCCTGCAAGCGGTAACGAAAACGATTTGAATATGCCTTCAAAACAATAGAAATCTTCGTGCAGTATTCGTTGAAGTCGAGCGGGTTATTTAGCAGCGATGGACAGAACAACCTAATGAACACAGAACCATGATATTGGTGTGTCCTTTTACAGCGGGTGATTCTCGCCGCAGATCGACGAACAGGCCGACGTTCGGCTGGTTGCCTCGCCGCTGGGCTGGCGGCCGTCTATGGCGCTGGAACACCACAGAAACGCCGTCGAAGCCGTGTGCGAGACACCGCGGCCGGCCGCCGGCGTTGTGGATACCTCGCGGAAAACTACGGCCCTCCACTGACGAATGAGGGCAGACATGACGCTGGAGCCAACCGCCCGGCGCGGCGTCGGCGGTCAAGGCTCGATTTCGGCCGGCGACCTGGAGCTGGCCAGCCTCACAAATCCGGCGGAAGCGCTTGATTTTTCAAGTTCCGCAGATGATGTGGACAAGCCTGGGGATAAGTGCCCTGCGGTACTGACACTTGAGGGGCGCGACTGACGGATGAGGGGCACAATGCTTGACACTTGCGGGGCAGAGTGACAGATGAGGGGCGCACCTATTGACATTTGAGAGGGGCTGTCCACAGGCAGAAAATGCCAGACAACTCCGGCAGCTCCACCCATTTTCGCAGCAGGCTAACCTGTCTTCAACATGCCTTTTAAACCAATATTTTATAAACCTGTGACCGCGAATAGCCCTGTGCACGCGCACGCCAAAGGGGGGTGCCCCCCCTTCTCGAACCCTACCGGTGTGAGTGAGCGAAGAAGCGCGGGAACAGCGCTTATCCTGCTTACACACGATGCCTGAAAAAACTTCCCTTGGGGTTATCCATTTATCCACGGGGATATTTTATAATTATTTTTTTTATAGTTTTTAAATCTTCTTTTTTCAAGCGCCTTGTAGGCCTTTATCCATGCTGGTTCTCGAGAGGTATTAGCACAACTACTTCCCCTTTCAGTGGCAAAAATCGCGCTTCAGAAATGACAGTCCTGTATCTTAACAAGTGCCCTTAACCCTGTGACAAATTGCCCTCAGAAGAAGCTGTTTTTTCACAAACTTTATCCTGTCTTATCAGCTCTTTTTTATTTAGTGTGACAATCTAAAAACTTGTCACACTTCACATGAATCTGTCATGGCGGAAACAGCGGTTATGAATCACAAGAAACGTAAAAATAGCCCGCGAATCGTCCCTTAGTAGTCAAACGACCTCACTGAGGCATATCGTCTCTCCCGAAATAAAAACGTCGTCTGTATACATTGACCGAATCAGAAAATAATGAGCCTCCACGAGAATGACAGGTGTGCGGAATCCATGTATAAATGTACTGAAAATATGGATACACCTCTGCGGAAGCCAGTAAGGATATACGGCAGAGCATTGAAGAGTTTCGCGGGGAAGGAAGTGGTTTTTTATCGCCCTGAAGAGGATGCCGGCGATCGAAAAGGCTATGAATCTTTTCCTTGGTTTATCAAAACGTGCGCACAGTCCATCCAGAGGGCTTTACAGTGTACATATCAACCCATATCTCATTCCCTTCTTTATAGGACTGACAACTGTCAGCAGTTTTGGCTTCATGAGAAACAAAAGAAATCGCCATTGGTTGTGCCATTAGTTTATACCAATCCCTGTGTCGGATCTATCGTAAGCCGGATGGCTCAGGCATTGGTCGAAATCAACTGGATCATAGAGCGTTCTACCGCCTCCTCAAAGTTCACGGCGTATCCTGACTCCGCGCGCCGCTTCCTGCAGGTCTGTGTTAATGAAATAGACGCAGAACTCCAATGCGCCTCTCATACATTGAGAAAAAGAAAGGCCGCCAGACGACTCATATCGTATTTTCCTTCCGCGATATCACTTCCATGACGACAGGATAGTCTGAGGGTTATCTGTCACAGATTTGAGGGTGGTTCGTCACATTTGTTCTGACCTTCTGAGGGTAAAATATCACGTTTTGCTGTTTCCTTCAGCCTGCATGGATTTTCTCATACTTTTTGAACTGTAATTTTTAAGGAGAAACCAAATTTGAGGGCAGTTTGTCACAGTTGATTTCCTTCTCTTTCCCTTTGGTCATGTCGCTTGATATCGAGGTCACGTCATCATTGATCGAGTTCGTATCACAGTTTATTACTCTGAATTGGCTATGCGCGTGTGTCCCTCTCCTCGATTTTCCCACGGTGGATATTTCTTCTTGCGCTAAGCATTAAGAGCTATCTGACAGAACAGTTCTTTCTTTTTGCTTCCTCGCACAGTTCGCTCGCTATGCTCCATTCCTAACCGGCTGCGGCGAGCGCTAGTGATAATAGTACGTAGGTATGTGCTTGTTCCTTTGTAGTGTTGCTCTTGTAAAACAGCTGCAGTTTGATGACTTTGCCGATTTGTTGTTGCTTTGCAGTGAATTCCAAGATTTAATAAAACAGGAAGGCAATAAAGATTAAAGGATGTTCAGAATGAAACTCATGGAAACACTTAACCAGTGCATAAACGCTGGTCATGAAATGACGAAGGCTATCGCCATTGCACAGTTTAATGATGACAGCCCGGAAGCGAGGAAAATAACCCGGCGCTGGAGAATAGGTGAAGCAGCGGATTTAGTCAGTTGTTGAGGCTGTAGAAATACCGCAGAAAGCAGGGCGACTACCGCACCCGGATATGAAAATCGTGAAGCAGCTAGCAACGTGTTGGTTATACAATTGAACAAATTAATCATATGCGTGATGTTGTTCATTCCTGATTGCGACGTGCTGAAGACGTATTTCCGCCGGTGATCGGGGTTGCTGCCCATAAAGGTAGCGTACAAAACCTCAGTTTCTGTCATCTTGCTCAGGATCTGGCTCTGAAGGGGCTACGTGTTTTGCTCGCCGTGGAAACAGCCCCCAGGAACGCCTGATGTTCACGATAGGTACAAAATCTCATATTCATGCAGAAGACACTCTCCTGCCTTTATATCTGGGGAAAAGGACGATGTCACTTATGCAAATAAAGCCCACTTGCTGGCCGGGGCTTGACATTATTCCTTCCTGTCTGGCTCTGCACCGTATTGAAACTGAGTTAATGGGCAAATTTGATGAAGGTAAACTGCCACCAATCCACACCTGATGCTCCGACTGGCCATTGAAACTGTTGCTCATGACTATGATGTCATAGTTATTGACAGCGCGCCTAACCTGGGTATCGGCACGATTAATGTCGTATGTGCTGCTGATATGCTGATTGTTCCCACGCCTGCTGAGTTGTTTGACTACACCTCCGCACTCATTTTCGATATGCTTCGTGATCTGCTCAAGAACGTTAATCTGATT
+
4;<EF8778<CB;;;B<200+&&&%((()*'(86886666CJ?76665-&&'/0(2-.--)(()((*+**)*(($$$(&&)6=..--01.-&&&'''&(2/.)))))(()&'*,/((-+///286669:79;;ABA>=1(''()))*+'%$&'''(*))*'&&%&%'(/45=<>:::87:655563/'%#$##')6<>?B@BB?BA,,,0+,*('&%%%&(.+,)()+)&&&'-*%$$$%'(,236<@@FFCHJJIFF@??@IDECBCCFDDECBB@EEDCDBJF44442230,,,-+++BDA@99:;CHJJJJEFBCJGJJJJHJHJFHHGDFB;88<>@+*)*++%%(/654:8>CFEDDCDJEB?@?=>@@??=:////)))/9;<HHC@885467:=3FC7777>>A@FGFAABAD4.'&&%)'''&&'/67779>@CEFFC?:84,)),)((*)'&''067<::&%%%*&&).+/8634<>CAB.++*.-.3799%$$''&&'&'&'6--;:ACCA=?>831.-*)(*''(.11(((((&&&('&%&((-*)&*..)))*09>CCCJHDFFHJHDCDA@AJEIE1&%%$$$(''..035:=;889<7667888792(&''))27222<>BDC@BCCJJJJJJIIEJJJF@C@111.0/)((-278==?B>?41112001//,+((''25655'''(''''0,&%%%%%&(%&%%&##$'+-135AAJHJHJEJGJJJJJJJJ<<<@<;;;?2//1)(('+*)*+1./00107;01<2--.1A<=>?EHFJG@DCDBB=<;7--.?????FDF==<<A>656=EHCDA3/@DEDJJJJJJJJIJJIIHJHJJJJH4444<=;A<+)))3@AAB000J@???GGFHDDJBAB;9CH@:02?@@EDCBBJJGI@>))))54-,-(''(1989;:6682118;JIDA66;=9:<><<&%%%*(&()'%''&&%%$%%'()(+**%##%++*++56::BFHICGA::::98870.+,13341000300(**&&&)30/(((%$%'-.2336CFFFBAB8999=;,)+'+--2+,11EFIJJEFGJGIJJJJJD@@@;(((BEJHIJCCFBDGEDF?>96)%%'4*0..'''((''&$$$#''%$$$%%&&'&%&((,+'+)'),1000/.++-+'''&(()((*)*-1--.-0122?BGIJEJHGJJFFJJFJJFEJIJEBAJFCCCFEEFFJIJHCDIJJ6666>444562-('%&(&''$%&''&%$%$&$#$&&'%%'((*48<;;<;;:9((''('&(,59:9@CBCJGD7677=3.''%%%&'*+,++(((*0---6ABABBDEEHH8880001,)('''('&%%%%(&%$$&&''%$$$$%%&&'''(248567132&%%%%%%&%%%$%%%''+)..+()*2339?>65321+)((**/.))%&&%&$$$$$$&&&/)&'+*&&&%$%$*('%*%&588:>9;<4445?;221)(()'(''(,'&&&**$%*/:>BCBJ////?;000.///0*(*+***)))),-299::===ADAA=<><<.,,++('&'%$#$$$$$$$%&''(--.--&%%&*&'',,++,-00/3...+,,-64111/.-))))*&'',-%&%&&3585?B@A)(((B@>CFEJJEIJJJEDJHJJJJFJEC765555))))+($%**,/263556::::ECC2***+>43345C''''5<87857=<<3*)-+))****,ABB@BCGEFHJJJJEFEJHECHDA@<6,,,/057:/..(('&''*-&&%%).4<::;;77''''237764223586868=:882<<;12''-,/.&&&&.---3233<??CD@@@BHJEDCCJGFJHJIJJFJGGFHHHEGCH?;<HJFJJHJJJIJJJJIJJJGJJHJJJJJJJJJHEHGHIJIHJJIJHJIHJJJJJJJFHJB>==:<:?@BHJHHEHJDIJDF<-++*'''$%%%&&+)*(')*++&%%$$$&$(*067:;??B1112/./,*))'&'%%$%(&'''*1032256ABGJFFJJJ<=@D=>=32112787;0/.''''**++-:88898;@DGB??<<=A<;;IFA:7764(((&%%$$$.5+*))+**)*(&')''((+.7BE@BA94465642125><;<:63)&&'+0''&',)()(((((&%%%%%$%%(--.45:;=9988;92-+*)*(+%&(21315;@CDEHIJH?9641)')+*+*,*)&%*&&&)+*('&%$%&'&&%*)**'&''($##$(59/...::678587756AAEJHJHHJJJGJGJHDDHJ8889JDDAEJJJHJGFHJJFDHFGEEDEJHC97669@>?;;7752237:88531265555%%%%(&&'(((,22154311(&%$$$$%&(')+&%%$%%(*+'&%%)54;:55552.*('&&%$%'('(+./12,)+36''(89879<////7'%(544451.-.,+++///3;A>==?ADABBFCCEC?BCCIHJHG@>=>@434554548888.--0/..,-,,4579FIEIFHJJJJJFFC?>@A><;;+***))&&&$'&'--0///4=CA42''<<322010'&%&'$$&&'('(&'&'''&&&%%&'('%%&&+'(((520-.-***+/('''+*()()'(&%%&%&&%'()455438DHIFHJHF@?6566:;:65/.-+*)'%$%''''%%&&&((%('(+((-16;BDIDGHDJFA767277.==1167666-++,1./<@DCB<;;<=@;;9/../4566;0((()444455478850,,'&(&&%$%()2---+,-0*(((,-,,,&&''**$%'&*+)(''',.-/((((.'(),.-&%%&)&+,)(((*+.---1/.-,-*'%%'(('')+*+*()55;;<?DBHDFEFCJFF@>>=EG@DCDH;970000144'&%&)/355311233--.*+('''''(+-.//<JGG=<;7678::=/../6,)',)+('().''%&())**,'&()*,+))').(&%%((*,'''&&%&')&&&&,/-*))/2;<@9765325-'&++(%&%''&*&''05/=><===>88&%%%&'''1++&&&&(,-&'0*)()%%%(--('''&%%%&'(-+%$##$%&(('+**)+.//.16509<9)>+***)*)))+-*('((&$$%$$%$%&&)'',,)(('++*&%%+(((()+)(('''&&',,+1-2--+*++3333;--*()+,/,.*)')**--.++,'&%$&&%%$#%&)***++.224478==>=::63542@BCDIDCEF,++,0+*)**)(*,***+-144122486(&&('&%&(@=433337556662++..+(('(147700/.)))(((*,'&%%&&%&&&''('&(&&&&+11355>BC@CEJEIIFHGGGIDCBEHDH:C:99::8,**+/00-.,,.22.4,*()+*&%%&(&&%&&&)+1766@GIGBA???BJFJJJJ????EB@<'''(&%$##$+,*,.-*))+/)*.15/*%%',+.4:951115>B>---.:9>::9<;4333AA>DE;===<44/'..,(&&&$$%$')&&%&*303;EF9=HIBBAAG8,,,.,,,/,40..--8;5564433*+**.266222150&&13:<B<;CEEJBA=>::>?BD@C976.**)./4-%$$)&&$%&&''&%$$')+%$%%%***(),+('(*)*,))*.+++:AF::::E><<;0/2.2('&%')''(((((8<<<<7677<B7777JHGDJGJGJJFIJFJEJJJJJFBCBICAD<D@?><::92-+)'('%$$%&$&&')*')+((*)*$$$%%*,.2+&%+33678BAIFD@ACJJJAABDJEEEDCCEB???A::;988778..39:@A@GEA5556A@73(''')(&'&)*))))*)((')/+.-)('&%&&&#$$&&&&&%%(''('1<=CC@>>4422354;AD9766:9)(()-***+,))*)***+/+)+*++(()CGDA@>72=>?JEJA;;8D6**(%%$%&&%%''*/4@@ACDBGF??:720/0-(('&$$&','$$##$%%&('*2//00<>FCDDEJFCB98.-00-1-,,69::90.-+,++377874'$$$%$%&&&&0=@HHGEBEE7763222:C?A@A>444489:;;:::<>CEBBHFJEIIJF>;;>=:4++*,)))99;@''''45:9?;99;:87520035225/0.'&&&'&%%%(3753+*)',-&%%')))%%&&(()))(),-+,*'%$$%((*221((101)(()855?CFCJBAE?:J>>?>@@@A></*%%'+0))-.**((&&'%$%&%%###$'&&%%%%*',(''**+,+,,0,,.&&&&-.+,*)))*/...10--++,-/3-,,,*+*++,2.,,,**&&%&%####$%%%&(443...**)).+101830/0.,,('))).--59:;>FF?;<BIJ<<<<G5433*)))(**+-,-,.++,-6543(('(/012*))+.,-.'&%&&&%&&'**-6CEAADCHC64447/('()79<?=8978CH*''&&%#$%%-,''&&)%%%%)+/007::89?D.+*+185689GDHFEGJJJGGFEIGJJJGEIGC*)((-,,+(*301115/)*+())--.&&&(-+(+,(),,(((((&&&&(()+&$$.-.,-817<BBBHJJJFJJDBACAEJEJ?>>?HC8::JJJHHCCAA?((((:ACDIJGFJJJFFGCJHJJFDDC1)''&'&&*)--.:;;>DJJED552))'')),,,-4@?>=;:6/++-,0.'%&.-/9:00003----00312--.1B;99:'&&'.+%$#$%'%%&0/4444::89)&%%%()))(&'&**)0020/.&%%&7788;@BE==<<==99878''''*'*%%%'(*//+**+++,,&&%':<?@DC((((111=?86766899:?:<<@A6556;?@97))%%&'),*.5789;>@<;1111/.-+*(&%%%)/*''()--.,-,-'&&')'%%&&(,+-%%####&'&&'%&%'%$$$+../30/67674//33/*)').(''&)((*('$$&%1:;<9999<?>>*))*682)&%%%&'*,(+25657&&&'?IJDC@@@B<;;<54(%*.10**-''&%))%)*%$%&++(&&'+/7;?@1258/.)'('(++/5+*)&&%$%'+14'---2/.+%%&'**&'-,,,.)&%'((+-./3351-+,'&%&'+),*04A@??>;::;52/-..--&&&%&%%&&)/68;>>7876420*&%$$%&**-*+,.3334;=@@CJHIEH>===66522(%$%&&%$$%&)+.07>FFCC=<3(&&'&)('&%%&%%%&*.13<=A@@@CBEDBA@@B@8885545'&&%%'&$$$$&-79777:>=:/../11087-,,+,(&'**+,++''''-''%$&%'(&%$%&&(%%%%&(((*)&'*%((2:<+)))*&%%(,+%(((-,))'&%$%'('&%$%$$%#$$&''%(+-525;20/,,-/(''6>AFCBA@A@ABBFGD;1.+****/)*..(('(,(((*2-'&&$%&&)))1-..01.///&%$%%.-*'&%''')+001.))('*)($$$$%'$&(%'&&'(('$$$$%$$$$)++-*)*'''(4-/,--/4495555411010//.,&%&$$$%%&%%%%)),024;864*(('&&&'&%%$##$#$$#$%'&%%$###%&%$$&%$%%%').,*&..-----.)'''+-3++('&$&+**$$###%%%(&&($$$%$$%%'((%%%%/1,,,510441;;=9=>>654+*%$%$%%&*)+----155556///56792.../31+)&'$$%%.0(''&&&',,+,(('((*'((()))(((*'&&&&%%&+)%$$%&''.0++*)++((,.')*-::322::;;BDA&'%%%%'&&(*))&&&%&&&+)**,651,/)2238+)))/'&$$%%))&(*%&9:@@88424556412*))+40./'$$%&&&&%&&$%%$'%&&')++,-0347<<<GC?=6,+,,*)($$##''+.)(''&%$$'('&$$&'.0201:=ACHJGH9889DB@BBFEEABA:===?7.--&%&%%&&&''%%%$$%%7;9::<==?@B:::BFB7978<BHEJHGJIJJHJHJIGIJJGJJJHJJJHGGGJCCBFC@AA>>>>>>ABGCDDJAA><21.*)21*...../054)*105)((&&%'%%&(+,,+-'%%&'$&()+)*&$$%&**?=9731222)(&&&'&'((***-./7=87771,+++-,'%%%&&,,--('(((**)(&&%%&&'&)&&%%+),-2367>>?@CAB;;<;JJJJDC@/.,)*@@C?>>ACCGH>==<CHGGGIJIII777))))//3,**+.55+&&%%%%(*,((*,1/..1112@@AEJJJIJF@@4442+*))&%$&''&.//2+)586,,,,2/...667=CB@9999<866821+++,+(%%&**'&%%%$$$'&'%&&&''*&%%%+/8;@??@AE7889FIJ980)77:EEJCGC<;A1111CFIJJGJJJJIJJADJJFJFAAAGAAJGJHGEDEGJGGJJGJJJ>=;85/*')8=BCC:999744:9111('(65555220/.-/14411//777967,,)((%%%$$$$$$$%%&&(*((()&%'&&%$$*,-*20111CE@?9988;1110)&$$%&'%%$'*;?BC?><;:8---3GD5445D8875--''***'%%&)&//.,++-66.--+1247&%%%%%%')1+;@AD)))*-*+,,-,0+)&%%%&'&''%&&'*,)*+:??AFHHIGEII;;76788:2111/+'''+,&&$$&'235334203(',(+***+*&%&&)+,-))&%&&&&&&&%&%'&&&%%%##&&.*((''&&$((,25<?:;;BECEC:999---.21)''&%%%&%&1'''(-+*..@HGEGAEGIIFJJJJGJEJHFDA=<4444CB>@@=;54756778EFGCCBBBBCDBDF<;;;??53/1%%%%&(.-+)&&&$$%$$%&')()+*$$$'&&%&,*++$$$&''&%%##%'('''&(%%%%&%%%%%%$$#%%&&*)((()*('&''%&&%%%$&&(3?@BCDCB=<:53,''$$'))(&&(((&'&''&%$##%&**,)()*-./3,0--.//..-+%%&-,)'()&'-2HGDDEEDEDDIID?11..)&&','''()).-/23/.,+**)(('%'&'%&+010&&%&(((((+-.***))((()895320/%&(&(&('()68FE@A?@DDJIDABA:876/.)()05::<**)(+*)+211/--/-.&&&%+)('%%'$%$%$$%%%%('''(&&&36-'&&'(%&&%&%%%%)+*&%&$$$$%'%%&%+375668?=>A><<::22,,,-./'&%$&&&'&$$###$&.*)+++,,)))),,)('&(.5<>HJIA??=@>::>>/'('%%%&,35)),*++-*'((.('&&&'&&'(%%$$%&)75420.((((+,+**()..67:;<C3222>=:++,,7@B><<<A?=D;BCEBD@???;.---6:3-/..1580/00333123?IBECGJJGEFBA:8853832+*),-+(*((467+&%%&%%'(,%%%$&%&,0-%)&&%%%(-*(((((&%'(--/2..-&%%&'&&&****('(),,/.'(((&%$#%')+&%$$%%%&%&&$&(0///33349788(((((%&()'&&&&/040,-FIEGEJJEGDFGDEHGFDHF;;EDEJJGGJJD;BAEB422..0&&&&%%%&*&&&&)(+$$$$&$%(++/0++012;@EHJHE@AAADHCGFFBBFEEJFJJIIHJCCCD:12100....3:;>;<;875,+*+,/435'&&)---.48EEIGCCDEFGIECCCB@<<)))564422,&&$%&&'**06:B>?>?GE?@>31//+')(('%%$%%%%%(')),13224=</.)&&%&%%%%&$%&'%&'('&&&(*)&&)+))*+)*'%$&%'$%$#$%%%$%&&%&%&)((('&('('&'''$%&&'())'&&'&'-.-+,&%&**&%'(/;<=>?@FHHFGGJEJCJJGJJGAB:9:5532/%%&(*/373///.3756=AFHC=<<<=?@8@DEJICA:999?G<89766521.-*&&'---)%%%)DA@>B;;//.-0/02?:764.12@FCEG=<<<=<;;98734223,-05789:>==><==A0-,++()**6866/-..6;6<9866*))*-./-:49<5.7&&&&%%%&*0011--(%$%((((((%%&*1'''&&&$&43112871154&&&('&&##$%$$$%'&+&$###'%$$$$#&*.4:;3210(%%%&'%%'/355==?>;<;=;::<97663''&$&(###$.-,+++.+***-*)&%%%('((&('(*&(%&&('*,45795%&&()+&&&&)'%$$%('(')&&*)0,--.09<555521012598=4441.())'''(,-./0<8877:9:CBA@@>A@ABGDEGF<-,-478787)(1.3.0...--,,,22233669988:;:;DBCCB<@=@??@><;3334?B?A??><;<>BBBCB@?@CEEAA=<?.-++((&%&+-./-,)-4678////2111;@@::95676<210,**&%%(038842(%)$$%%&%%&*.-.-++++)('(')456679?A@?>?ADB?;,,012:9?AB?A@BDA@=<8559E421/0-'*+*)'&'&.80.,.11111111/&%))*/0/43/''(,0.0113855=;<,())(,-)*%$$$)/43.*'&%$)%%$&%&))-,+*)'(*&%%&)*('()*)*-*''''''73444456<;>;9540/--*)&&''()&%%%%%%%'$$$$'(++./)345964320.+)'&'%-1/;88910//((''(*,**+-,.----)))++-,,-.001))**)+*((()),'&&$%%%&&%%&'+,4A?A<:;6,''&$$$$%%%%%&'((()*)))*(((&'''(&%''%$$%&$$##$$'(*('&&&%''%&&&.):<<<<?CCA@+++00./54.&$$$%%++**-&%'&&&'')''&').123;<<=CJEJJIJJJHJ4333=4879EJJJJ==8/.,-,'%%%((,(%''%$#$$%)))+46453-,,)((+67337493289;?FEB888777)))32++&'&&))47778@555576;8:7466>CJFFJGFIJJJJJJJJJJIJJIEJFJGGIJGGGJJJEGDFJJA??@AJGJJIEFD@<;;::98?ACDEJBBBAIJFGHJJGCC>@B<.,-('('+&%%$$%''2++((&(+)'$%$%%&'+,*---9:BCB>>99:9=;;;612120/-&&)((%$%###%$%%%%$$'&''11112/223::0/--/.***+1/.+-+++&%%%&'('%%&&%'&$$&$''&)))***3@A77634320//00540011<52;+***,--998111ICED@@:;;?9989<9>>10/,,+,23BGJEC>;988821-.((3BDHDDD;97,)(((()*+&&%&+,<AD@C?=::;<<::.)(&%%%&)))&'.,))+,-133;9867/..0/++))'$$%$&((((*-0...-.-0,,467CCFI@AHJEIDHFCDBCJI@@@?;640*'&&&&*+2IJJJGIHIJGDIC64322/+4++))*,,++**)()(()+0AEDJI333JJJGFGGHI<33ABCJJEFJHJGJJIGJJJJBCADFJ><<=BJJJJJGEFE?>;10./,,,.1223339;<B@(''+1)('%(*')))CAJECDDJHJJJICCDHIJ>@?@J<:9:AEC@<;91/.,-..CBDJDJJJJJIJJ6666<JIJGHFJDABBEIJECAFJJJHJJJEEEEJJA?@@IFJJJFDHDGHEHDJEEB986**&%$$&%&%$%&).-79:2/0110---.?CBCEJJEEEBB@>4-**('&%$$$*++8<>@B=:63114578671110345450'''(-+)*&&(%
@Glass_T7V_13_D3_12_10_14
ATTACTACTCGCTGTATCAACACCGCCAAATTGCCTAAATCAGTTGTTGCTCTTTTTCACCCCGGTGAACTATCTGCCCGGTCAGGTGATGCACTCAAACGCCTTTACAGATAAAGAGATACTAAGCAGCAGGCATCTAACCTTCATGAGCAGAAAAAAGCTGGGGTGATATTTGAAGCTGAAGAAGTTATCACTCTTTTAACTTCTGTGCTTAAAACGTCATCTGCATCAAGAACTAGTTTAAGCTCACGACATCAGTTTGCTCCTGGAGCGACAGTATTGTATAAGGGCGATAAAATGGTGCTTAACCTGGACAGGTCCCGTGTTCCAACTGAGTGTATAGAGAAAATTGAGGCCATTCTTAAGGAACTTGAAAAGCCAGCACCCTGATGCGACCACGTTTTAGTCTACGTTTATCTGTCTTTACTTAATGTCCTTTGTTACAGGCCAGAAAGCATAACTGGCCTGAATATTATTCTACTGGGCCCACTGTTCCACTTGTATCGTCGGTCTGATAATAGGACTGGGACCACGGTCCCGCTCGTCTGTGGGTCTGATTATTAGTCTGGGACCACGGTCCCACTCGTATCGTCGGTCTGATAATCAGACTGCGGACACGGTCCCACTCGTATCGTCGGTCTGATTATTAGTCTGGGACCATGGTCCCACTCGTATCGTCGGTCTGATTATTAGTCTGGGACCACGGTCCCACTCGTATCGTCGGTCTGATTATTAGTCTGGAACCACGGTCCCACTCGTATCGTCGGTCTGATTATTAGTCTGGGACCACGGTCCCACTCGTATCGTCGGTCTGATTGTTGAGTTCTGGGACCACGATCCCACTCGTGTTGTCGGTCTTGATACTGGTCTCAACGGTCCCACTTGTATTGTAGATCAGACTATCAGCGTGAGACTACGATTCCATCAATGCCTGTCAAGGGCAAGTATTGACATGTGACCGGCTAGCGTCAGTTTCACCTGTTTTACGTAAAAACCCGCTTCGCCAGTTTTCTTTGGTCATAGAGTGATTACAAAGCTTCCATGGTGCCGCCTGACATCTCAACCATTATTATCATGACATTAACCTATAAAAATAGGCGTATCACGAGGCAGAATTTCAGATAAAAAAAATCCTTAGCTTTCGCTAAGGATGATTTATGGAATTCGCGGCCGCTTCTAGAGTTATGACAACTTGACGGCTACATCATTCACTTTTTCTTCACAACCGGCACGGAACTCGCTCGGGCTGGCCCCGGTGCATTTTTTAAATACCCGCGAGAAATAAGTAATCGTCAAAACCAACATTGCGACCGACGGTGGCGATAGAGCATCCGGGTGGTGTCAAAAGCAGCTTCGCCTGGCTGATACGTTGGTCCTCGCGCCAGCTTAAGACGCTAATCCCTAACTGCTGGCGGAAAAGATGTGACAGACGCGACGGCGACAAGCAAACATGCTGTGCGACGCTGGCGATATCAAAATTGCTGTCTGCCAGGTGATCGCTGATGTACTGACAAGCCTCGCGTACCCGATTATCCATCGGTGGATGGAGCGACTCGTTAATCGCTTCCATGCGCCGCAGTAACGATTGCTCGACCAGATTTATCGCCAGCAGCTCCGGATCACGCCCCTTCCCTGCCCGGCGTTAATGATTTGCCCAAACAGGTCGCTGAAATGCGGCTGGTGCGCTTCATCCGGGCGAAAGAACTCCGTATTGGCAAATATTGACGGCCAGTTAAGCCATTCATGCCAGTAGGCACGCGGACGAAAGTAAACCCACTGGTGATACCAGTTGCGCAGCCTCCGGATGACGACCGTAGTGATGAATCTCTCCTGGCGGGAACAGCAAATACTCACCCGGTCGGCAAACAAATTCTCGTCCCTGATTTTTCACCACCCTGACCGCGAATGGTGAGATTGAGAATATAACCTTTCATTGCCAGCGGTCGGTCGATAAAAAAATCGAGATAACCGTTGGCCTCAATGGGCGTTAAACCCGCCACCAGATGGGCATTAAACAGTATCCCGGCGGCGGGGATCATTTTGCGCTTCAGCCATACTTTTCATACTCCCGCCATTCAGAGAAGAAACCAATTGTCCATATTGCATCAGACATTGCCGTCACTGCGTCTTTTACTGGCTCTTCTAGCTAACCAAACCGGTAACCCCGCTTATTAGAAGCATTCTGTAACAAAGCGGGACCAAAGCCATGACAAAACGCGTAACAAAAGTGTCTATAATCACGGCAGAAAAGTCCACATTGATTATTTGCACGGCGTCACACTTTGCTATGCCATAGCATTTTTATCCCATAAGATTAGCGGATCCTACCTGACGCTTTTTATCGCAACTCTCTACTGTTTCTCCATACCCGTTTTTTGGGCTAGCTACTAGAGAACTTTTCGGATCAAGCTATGAAGGACGCAAAGAGGGAACTAAACACTTTACTAAGAAAGAGGAGAAATACTAGATGGGTGCGACTGAGCGATGAAGCCAACGCTACCGTTGCAGGGCAGTTTGCGCTTCCCTGAGTGCCACCTTTGGCTTAGGGGATCGCGTAAGAAATCTGGTGCCGCTTGGCAGGGTGAGTTCGTCGGTTGGTATTGCACAAAACTCACTCCTGAAGGCTATGCGGTCGAGTCCGAATACCACCCAGGCTCAGTGCAAATTTATCCTGTGGCTGCACTTGAACGTGTGGCCTAATAACTCGGTACCAAATTCCAGAAAGAGGCCTCCCGAAAGGGGGGCCTTTTTTCGTTTTGGTGCACATCTGCACCTGTGCGGACCTCGGTACCAAATTCCAGAAAAGAGACGCTTTCGAGCGTCTTTTTTCGTTTTGGTCCATCGAGTGGCGCGCTTAGTTCCTCGTTTTCTCTCGTTGGAAGAAGAAACAAGAAACTAAATACTAGAGTCACACAGGACTACTAGATGATGCAAACCGTTTTAGCGAAAATCGTCGCAGACAAGGCGATTCAGTAAGCCCGCAAACAGCAGCAACCGCTGGCCAGTTTTCAGAATGAGGTTCAGCCGAGCACGCGACATTTTTATGATGCGCTACAGGGTGCGCGCACGGCGTTTATTCTGGAGTGCAAGAAAGCGTCGCCGTCAAAAGGCGTAATCCGTGATGATTTCGATCCAGCACGCATTGCCGCCATTTATAAACATTACGCTTCGGCAATTTCGGTGCTGACTGATGAGAATATTTTCAGGGGAGCTTTAATTTCCTCCCCATCGTCAGCCAAATCGCCCCGCAGCCGATTTTATGTAAAGACTTCATTATCGACCTTTACCAGATCTATCTGGCGCGCTATTACCAGGCCGATGCCTGCTTATTAATGCTTTCAGTACTGGATGACGACCAATATCGCCAGCTTGCCGCCGTCGCTCACAGTCTGGAGATGGGGGTGCTGACCGAAGTCAGTAATGAAGAGGAACAGGAGCGCGCCATTGCATTGGGAGCAAAGGTCGTTGGCATCAACAACCGCGATCTCGAGTGATTTGTCGATTGATCTCAACCGTACCCGCGAGCTTGCGCCGAAACTGGGGCACAACGTGACGGTAATCAGCGAATCCGGCATCAATACTTACGCTCAGGTGCGCGAGTTAAGCCACTTCGCTAACGGTTTTCTGATTGGTTCGGCGTTGATGGCCCATGACGATTTGCACGCCGCCGTGCGCCGGGTGTTGCTGGGTGAGAATAAAGTATGTGGCCTGACGCGTGGGCAAGATGCTAAAGCAGCTTATGACGCGGGCGCGATTTACGGTGGGTTGATTTTTGTTGCGACATCACCGCGTTGCGTCAACGTTGAACAGGCGCAGGAAGTGATGGCTGCGGCACCGTTGCAGTATGTTGGCGTGTTCCCGCAAGAGATCACGATATTGCCGATGTGGTGGACAAAGCTAAGGTGTTATCGCTGGCGGCAGTGCAACTGCATGGTAATGAAGAACAGCTGTATATCGATACGCTGCGTGAAGCTCTGCCAGGCACATCCGCCATCTGGAAAGCATTAAGCGTCGGTGAAACCCTGCCCGCCCGCGAGTTTCAGCACGTTGATAAATATGTTTTAGACAACGGCCAGGGTGGAAGCGGGCAACGTTTTGACTGGTCACTATTAAATGGTCAATCGCTTGGCAACGTTCTGCTGGCGGGGGGCTTGGCGCAGATAACTGCGTGGAAGCGGCACAAACCGGCTGCGCCGGACTTGATTTTAATTCTGCTGTCAGAGTCGCAACCGGGCATCAAAGACGCACGTCTTTTGCGGCCTCGGTTTTCCAGACGCTGCGCGCATATTAATAACTCGGTACCAAAGACGAACAATAAGACGCTGAAAAGCATCTTTTGGTTTGGTCCTTGTGAAGTTTAGGGGATAGTCCAATTATTGAAGGCCTCCCTAACGGGGGGCCTTTTTTTGTTTCTGGTCTCCCTACTAGTAGCGGCCGCTGCAGTCCGGCAAAAAAGGGCAAGGTGTCACCACCCTGCCCTTTTTCTTTAAAACCGAAAAGATTACTTCGCGTTATGCAGGCTTCCTCGCTCACTGACTCGCTGCGCTCAGGTCGTTCGGCTGCGGCGAGCGGTATCAGCTCGCTCAAAGGGTCTTACGCCCCGCCCTGCCACTCATCGCAGTACTGTTGTAATTCATTAAGCATTCTGCCGACATGGAAGCCATCACAAACGGCATGATGAACCTGAATCGCCAGCGGCATCAGCACCTTGTCGCCTTGCGTATAATATTTGCCCATGGTGAAAACGGGGGCGAAGAAGTTGTCCATATTGGCCACGTTTAAATCAAAACTGGTGAAACTCACCCAGGGATTGGCTGAGACGAAAAACATATTCTCAATAAACCCTTTAGGGAAATAGGCCAGGTTTTCACCGTAACACGCCACATCTTGCGAATATATGTGTAGAAACTGCGGAAATGGTCGTGGTATTCACTCCAGAGCGATGTGAAAACGTTTCAGTTTGCTCATGGAAAACGGTGTAACAAGGGTGAACACTATCCCATATCACCAGCTCACCGTCTTTCATTGCCATACGAAATTCCGGATGAGCATTCATCAGGCGGGCAAGAATGTGAATAAAGGCCGGATAAAACTTGCTGTCTTATTTTTCTTTACGGTCTTTAAAAAGGCCGTAATACCCAGCTGAACGGTCTGGTTATAGGTACATTGAGCAACTGACTGAAATGCCTCAAAATGTTCTTTACGATGCCATTGGGATATATCAACGGTGGTATATCCAGTGATTTTTTTCTCCATTTCGCTTTCCTTAGCTACCTGAAAATCTCGATAACTCAAAAAATACGCCCGGTAGTGATCTTATTTCATTATGGTGAAAGTTGGAACCTCTTACGTGCCGATCAACATTCTACCATCGCCAAAAGTTGGCCCAGGGCTTCCCGGTATCAACAGGGACACCAGGATTTATTTATTCTGCGAAGTGATCTTCCGTCACAGGTATTTATTCGCGATAAGCTCATGGAGCGGAGCAGCGTAACCGTCGCACAGGAAGGACAGAGAAAGCGCGGATCTGGGAAGTGACGGACAGAACGGTCAGGACCTGGATTGGGGAGGCGGTTGCCGCCGCTGCTGCTGACGGTGTGACGTTCTCTGTTCCGGTCACACCACGTGTACGTTCCGCCATTCCTATGCGATGCACATGCTGTATGCCGGTATACCGCTGAAAGTTCTGCAAAGCCTGATGGGACATAAGTCCATCAGTTCAACGGAAGTCTACACGAAGGTTTTTGCGCTGGATGTGGCTGCCCGGCACCGGGTGCAGTTTGCGATGCCGGAGTCTGATGCGGTTGCGATGCTGAAACAATTATCCTGAGAATAAATGCCTTGGCCTTTATATGGAAATGTGGAACTGAGTGGATATGCTGTTTTTGTCTGTTAAACAGAGAAGCTGGCTGTTATCCACTGAGAAGCGAACGAAACAGTCAGGGAAAATCTCCATTATGCGTAGAGATCCGCATTATTAATCTCAGGAGCCTGTGTAGCGTTTATAGGAAGTAGTGTTCTGTCATGATGCCTGCAAGCGGTAACGAAAACGATTTGAATATGCCTTCAGGAACAATAGAAATCTTCGTGCGGTGTTACGTTGAAGTGGAGCGGATTATGTCAGCAATGGACAGAACAACCTAATGAACACAGAACCATGATGTGGTCTGTCCTTAGCCAGTAGTGCTCGCCGCAGTCGAGCAACAGGCGAAGCCCTCGGCTGGTTGCCCTCGCCGCTGGGCTGGCGGCCGTCTATGGCCCTGCAAACGCGCCAGAAACGCCGTCGAAGCCGTGTGCCGACGCCGCGGCCGGCCGCCGGCGTTGTGGATACCTCGCGGAAAACTTGGCCCTCACTGACAGATGAGGGGCGGACGTTGACACTTGAGGGGCCGACTCACCCGGCGCGGCGTTGACAGATGAGGGGCAGGCTCGATTTCGGCCGGCGACGTGGAGCTGGCCAGCCTCGCAAATCGGCAGAAACGCCTGATTTTACGCGAGTTTCCCACAGATGATGTGGACAAGCCTGGGGATAAGTGCCCTGCGGTATTGACACTTGAGGGGCGCGACTACTGACAGTGGGGCGCGGAATCCTTGACACTTGAGGGGCAGAGTGCTGACAGATGAGGGGCGCACCTATTGACATTTGAGGGGCTGTCCACAGGCAGAAAATCCAGCATTTGCAAGGGTTTCCGCCCGTTTTTTCGGCCACCGCTAACCTGTCTTTTAACCTGCTTTTAAACCAATATTTATAAACCTTGTTTTTAACAGGCTGCGCCCTGTGCGCGTGACCGCGCACGCCGAAGGGGGATCCCCCTTCTCGAAGCCCTTCCGGTCGAGTGAGCGAGGAAGCACAGGGAACAGCACTTATATATTCTGCTTACACACGATGCCTGAAAAAACTTCCCTTGGGGTTATCCACTTTATCCACGGGGATCTATTTTTATAATTATTTTTTTTATAGTTTTTAGATCTTCTTTTTTAGAGCGCCTTGTAGGCCTTTATCCATGCTGGTTCTAGAGAAGGTGTTGTGACAAACTGCCCTTTCAGTGTGACAAATCACCCTAGAAATGACAGTCCTGTCTGTGACAAATTGCCTAACTCCTGTGACAAATTGCCCTCAGAAGAAGCTGTTTTTCACAAAGTTATCCCTGCTTATTGACTCTTTTTTATTTAGTGTGACAATCTGAAAAACTTGTCACACTTCACATGGATCTGTCATGGCGGAAACAGCGGTTATCAATCACAAGAAACATAAAAATAGCCCGCGAATCGTCCAGTCAAACGACCTCACTGAGGCGGCATATAGTCTCCGGGATCAAAAACGTATGCTGTATCTGTTCGTTGACCAGATCAGAAAATCTGATGGCACCCTACAGGAACATGACGGTATCTGCGAGATCCATGTTGCTAAATATGCTGAAATATTCGGATTGACCTCTGCGGAAGCCAGTTCCAGGTATGCGGCAGGCATTGAAGAGTTTCGCGGGGAAGGAAGTGGTTTTTTATCGCCCTGAAGAGGATGCCGGCGATGAAAAAGGCTATGAATCTTTTCCTTGGTTTATCAAACGTGCGCACAGTCCATCCAGAGGGCTTTACCAAGTGTACATATCAACCCATATCTCATTCCCTTCTTTATCGGGTTACAGAACCGGTTTCTCGCAGTTTCGGCTTAGTGAAACAAAGAAATCACAATTCGTATGCCATGCGTTTATCGATCCCTGTGTCAGTATCGTAAGCCGGATGGCTCAGGCATCGTCTCTCTGAAAATCGACTGGATCGTGGAGCGTTACCAGCTGCCTCAAAGTTACCAGCGTATGCCTGACTTCCGCCGCCGCTTCCTGCAGGTCTGCTTAATGAGATCAACAGCAACTCCAATGCGCCTCTCATACATTGAGAAAAAGAAAGGCCGCCAGACGACTCATATCGTATTTTCCTTCCGCGATATCACTTCCATGACGACAGGATAGTCTGAGGGTTATCTGTTGCACAGATTTGAGGGTGGTTGGTCACAGTTGTTCTGACCTACTGAGGGTAATTTGTCACAGTTTTGCTGTTCCTTCAGCCTGCATGGATTTTCTCATACTTTTGAACTGTAATTTTTAAGGAAGCCAAATTTGAGGGCAGTTTGTCACAGTTGATTTCCTTCTCTTTCCCTTCGTCATGTGACTTGATATCGGGGGTTAGTTCGTCATCATTGATGAGGGTTGATTATCACAGTTTATTACTCTGAATTGGCTATCCGCGTGTGTACCTCTACCTGGAGTTTTTCCCACGGTGGATATTTCTTCTTGCGCTGAGCGTAAGAGCTATCTGACAGAACAGTTCTTCTTTGCTTCCTCGCCAGTTCGCTCGCTATGCTCGGTTACACGGCTGCGGCGAGCGCTAGTGATAATAAGTGACTGAGGTATGTGCTCTTCTTATCTCCTTTTGTAGTGTTGCTCTTATTTTAAACAACTTTGCGGTTTTTTGATGACTTTGCGATTTTGTTGTTGCTTTGCAGTAAATTGCAAGATTTAATAAAAAAACGCAAAGCAATGATTAAAGGGATTTTCAGAATGAAACTCATGGAAACACTTAACCAGTGCATAAACGCTGGTCATGAAATGACGAAGGCTATCGCCATTGCACAGTTTAATGATGACAGCCCGGAAGCGAGGAAAATAACCCGGCGCTGGAGAATAGGTGAAGCAGCGGATTTAGTTGGGGTTTCTTCTCAGGCTATCAGAGATGCCGAGAAAGCAGGGCGACTACCGCACCCGGATATGGAAATTCGAGGACGGGTTGAGCAACGTGTTGGTTATACAATTGAACAAATTAATCATATGCGTGATGTGTTTGGTACGCGATTGCGACGTGCTGAAGACGTATTTCCACCGGTGATCGGGGTTGCTGCCCATAAAGGTGGCGTTTACAAAACCTCAGTTTCTGTTCATCTTGCTCAGGATCTGGCTCTGAAGGGGCTACGTGTTTTGCTCGTGGAAGGTAACGACCCAGGGAACAGCCTCAAATTATCACGGATGGGTACCAGATCTTCATATTCATGCAGAAGACACTCTCCCTGCCTTTCTATCTTGGGGAAAAGGACGATGTCACTTATGCAATAAAGCCCACTTGCTGGCCGGGGCTTGACATTATTCCTTCCTGTCTGGCTCTGCACCGTATTGAAACTGAGTTAATGGGCAAATTTGATGAAGGTAAACTGCCCACCGATCCACACCTGATGCTCCGACTGGCCATTGAAACTGTCTCATGACTATGATGTCATAGTTATTGACAGCGCGCCTAACCTGGGTATCGGCACGATTAATGTCGTATGTTGTCTGGATGTGCTGATTGTTACCACGCCTGCTGAGTTGTTTGACTACACCTCCCGCACTGCAGTTTTTCGATATGCTTCGTGATCTGCTCAAGAACGTTGATCTTAAAGGGTTCGAGCCTGATGTACGTATTTTGCTTACCAAATACAGCAATAGTAATGGCTCTCAAGTACCGTGGATGGAGGAGCAAATTCGGGATGCCTGGGGACGCTACGTTATAAAAAATGTTGTACATAAAACAAATGTAAAAGTGGTAAAGGTGAGAATGCGATGAGAACTGTTTTTGAACAGGCCATTGATCAACGCTCTTCAACTGGTGCCCTGGAGAAATGCTCTTTCTATTTGGGAACCTGTCTGCAATGAAATTTTCGATCGTCTGATTAAACCACGCTGGGAGATTAGATAATGAAGCGTGCGCCTGTTATTCCAAAACATACGCTCAATACTCAACCGGTTGAAGATACTTCGTTATCGACACCAGCTGCCCCGATGGTGGATTCGTTAATTGCGCACGTAGGAGTAATAGCTAGCGGTAATGCCATTACTTTGCCTGTATGTGGTCGGGATGTGAAGTTTACTATCTTAAGTGCTCCGGGGTGATAGTGTAGAAGACCTCTCGGGTATGGTCAGGTAATGAACGTGACCAGGAGCTGCTTACTGAGGACGCACTGGATGATCTCATCCCTTCTTTTCTACTGACTGGTCAACAGACACCGGCGTTCGGTCGAAGAGTATCTGGTGTCATAGAAATTGCCGATGGGAGTCGCCGTCGTAAAGCTGCTGCACTTACCGAAAGTGATTATCGTGTTCTGGTTGGCGAGCTGGATGATGAGCAGATGGCTGCATTATCCAGATTGGGTAACGATTATCGCCCAACAAGTGCTTATGAACGTGGTCAGCGTTATGCAAGCCGATTGCAGAATGAATTTGCTGGAAATATTTCTGCGCTGGCTGATGCGGAAAATGA
+
--1+**'&&'-19?@AJFIDCEHJJJGEIJDJJJFJHDJJGJEJIJED<;=::.:<A30>==B;971110333=BGCFGJJJGJJJJJDFFC:99--/.,('(,370A??<:98631,*('((&'*ABDBCIJIIJHFDDHJJJJJIDHGG51-+0>AFFCC@AAJJ?==77+***;:899;JJJJFGJJFJJIJHD)JIJFGJGIJ<684577JIJDEF?@A333;EDJJFFJIJJJJFJJJJGGDGJJGJFJJFIEIJJJDDBCJJJJJJFDFDCCDJJCBDGCEGHJJJJJFEHJJIGHJFJFDJFJJJIFJCCDDHEGHIEFE=DDGJJJHJIHGFF*)((-12@DFC@D@BGJJJGJH@DJGIJJJICDJIJIFJJJJEJJEHJJHJJHHIJJJFJGIJJFJJJJFJHJJJJGJJJ==>FCJFJ?GJJJGJ8F?:JC>?<;;<EHB<<>3532''FFJGJHH?B@?<;<200//,('&()JJFJIFHJJJJCJJJFJGJJJEFEJJGJJJJ<99'''''5>@BBHHAB444573((()(&'*+,('(),---;;<<=32224BDFIEJJJEFDJFD6++'&&&01---168:;:;?((((()'(1('%%''&&'')*('%())*+.0>?CD@??@HGJGHJFHHGFGJDDGJ@>=>=?AIJJ??>4445?>>C8772;@??AA>>>)))))@BIFJJGGJJJJJJABBADDBJFFG<::3ECHDHFDJD?@@<;//AECDEHJHIIJJGHHDCDFJJHIDJGHJJJJJJJJE=<<96;;=>>:7778<BFIBCA@AEEJHEF@><;>>;670%%%%%%%)''.0/.12//./+,AB7777?CCDDDJ755532/-.1432//1331)))/24AFJABBCCGA@;89)'&&'=<;988942226977>>>C@D@<<=@5,.'(*'(&&'.3223:FJJJHJJFD@<A>>?;933FEDEDJEEDDJ=999;JEEEJIJJJIJHGIJJGIJGEC@-,,-.)(&'+'(0.)()3-@B999('''9@AGJFF?CCJBAB9533----@3(&&&(2,'''((());;?BEJJJJJJJHHHJJJJFJJGFH@<C6240///1<;=9:FCCGJJJFHJEHJC854598<HFJJJJJJJJHJJJJJCAAAI<8766)'''2/0-(')(*%')&&&8200076333BDDB@?@@JGFHFJJHIJIIJJ==<885+*)(((()).669:;;IJJHJHHFFAC@F/))*+//26HEDD;;;66/1777=@BFJIIJFJJG@;@9887533,**('''(001?IEJGJJFJJFJJJJGHJ@@A@DBA@A///-/*((*5551210-,(&%&&-0CCJJJHFHGJEEFHFJJJJHJJHJIJIJJJJH????<7533627=<::<JFGGEJFGHJJJJJEJHFGF>JGGJJEJJJIJJJJGJJJJJHJJGHJDA??JJGJJGJJJHGHJIJJGGHJJJJJJGJDADEFIFDBD?<32*(+'??8====<=7544AFJGJJGJCGDDGB*&'))*)+,)128AHD?:8.-./><74323322238,,-.....:::=>?89IJEDH@A222111(''',))*-/05640251'68;CB;DJ:99:==70./2331243592+.88'(BB>>?CFD@AB:888;8:<=,,,EHJJDJIJJFIJJJHJGJJJJJIHJJEIE>7778.@?7DA@::50('%%%278;::>JJHJJJHJJJCCCJJJJJIJFIJJJJGIE<B700111/+(''('&%%##%-//,,-0110001BFDEEAA:-'&(&(()((,6:=?:HEJJJJGJGJGG11129A@>>>?JGEEFDDDJJJIFJJBAD9644+&$$%**+:;:==>=CJDFCBA99992222;87<?4.+*+)(),****+89BBAFEHFFHGFFIDCBA>>@BGJJJDFFICF;2,++(('&*013:66678889788GC:///CECFGJJJHHJB000050***),,.--.,23188122021+-+*)+//2222:9:00256::9454&&&&'(5558631)))-129;;ADEFCF;:967779=HDCDDFCCE:BC<732FFFJJJHJJFGGJHJJHJGJGJIGEDDCDHJBBB@FFBG=<<AEJJFFDJJJJJFJJGJEB@+,''((--.0;ACFE@CEJHFJHJHCCC532+'%%&1//1--0111A7777?CCGFA?>?B;=<<G===>?DJJJGJJHJJHJHJDFEBFJJJDGH8777:<,,+,;?1001=CDEG?>?EJJIGHEHEEIEHJJJJJGFEECBJHGFHD@@-,,,,--,55<992*GJEDEJHDHJC>>>>DA7687@JD?==<=>D??AADEJJGGECI.../A950223:CCFEHBCBCCEDA@ABHDCAEAA@42335GBEEID/--,06555;;;=CIHJJJGEHFEHGIEIHIJJJGJJJBEBAJ@?>9//086/=;=>ABCA?988-+,0/211**((((((((-.37779=C211+,,'''(ABBJEEFHF;;;:>66435644406:;=DIJJFHHIJ888:B4002=>77*(%'##$:<<;==>?JJEC<<<:++,,3642)(((,())&(++9778>BBBDIJJFHGHCGCHJIJI?786CACBDDE??>=:76666/32-'&&&9ACAJHHJ.---CJJIIIJJ??>>ACGHJJJJJHHFEIGJJHEDE;:9;GEEBBCDD9899;=<994.5333489::9;::;>A>9114=:98>@4./.576F:4223=>6667;0111.*((**5589==BCFHJE/../2111>;;?9@;CIFJJHJGJJJGJFJIJEIJAB?7<?>B>20//3000101,00.,,.=DFEH:;:50234=CB6566?410./22642256590/27>9*)))86..++->655.---6::999<<=<?>=;<=>FDJIGJJJJJJJHEJJJEFJDFJJJGJJFCBBBEGJIIFFJHJCG%((()'(*87+?BEJJ????JEFHHJFJHDFGJJGF>JJHJGGJFEEJHJIAABBJ=<<=;:77EGJJGJIJJJJJHEJJEGF@<4455AHJJGCFEDGEJ>G@B>?=,>;:=@?><32029;965589>AABIGDJFEDE;;)))*;7AFHIEJHJJ?6667JJJHFGGD@@@@F9888656854322HFIFFJGGJJC>?A8888JH>>GJIDJJIAA@>931-./*(&&)(*,-;HJJJHJJ>===JDB>66434>CEFGJJJJJ@@?@ECACCCHJJJJBB?>E>>@??JFJFE;;934BJJJ>77887AC8@B<4445=::>?@CFIGHGGGEIBFIGJJJJHGJJJJHGFIE54444JEJFJJ>21136/,,89;<DA??C@CCFICHGGJJJGJABDAJJGJFEJJJJG5555CECIJHI:::FDJJ3333DFIJJJJJJHHJJJJJGJJEIDGGJGJFJJJJ?@JDJJJF<;99<9>:9..-954,+.//342542330002*+**+()%$&'..JJHDFH?=<=C?JJHG21001,-**(%%&&&&&((&&***(*0;?EBEGFJ5544IIHGJH==<<@@@A@A>=<<=JEJJJJJHJFJHFGHJJHIJJJJGIJEG?>;<<FDJJJBDBD=BAF@BJ;;;;DE91.-//,***%%&/HIFGJIJJIJJGJGJEDBABEDB==ADHDB><<<FHC=9<>GJA@??>=>HIJCAJJEJEJJIIHJHIJGJJGJJBCEH:993B;7977BEA@JJJJDJJJGJJJGJJFFGDGE>>??CDAABD?>>>FBA65;;A;::2111:<?DDHEDJFGJFJJF666EJHIJFJJJJJJJJIGJJJJJGJJGHJJJJJFFHJDFDI200/,)((*:51117668)))*11.--+,38DCJHJEGFFHJJGFJJ>><7766----7745GDIJHFHJGJFGJFJJFEGEJGCBA>>5001;<GCDH((*CHJHJJJIJJJEFFDCDEFJJEGJDFDJGEDBB>;771+,+)))%(('%&(+0-./>BFJJJGJHGJGJ200)*)/BBHGJEEBA?@8EAJEJGEHHHJJJFIBBBBGHJJJJJJGGIGJFJDBBABEDGJJEFGGJIHIHJJIFEHGGGJDDEJJ)((),,,,320../.23>@?A74448AABHHJJHHJJGGJJG0000HEA;87765(&''6:99;<0//12///0279==4445>44460000BB?::+'((.30..8;=@>BBFJHGFB@E((((:C@AH;::;JFJBJHB@@EE3.--/-)***+*./,))+9>BBEJJJJJJDJJJJJJJDDA;GJGEEJCGHJEFGHFEJHJJHJGJB888>@JEJFGFJJGJJEJJJJJD/..03;.)%%&(&))(*++(.34????=///2@A>?ABA:888GDADDDHEIFFE9955++3111<=8333:=?DB=;;?81@DFDFFJFDFJHC/////==GJJJJHGJFJJIICJEB@AGJHD?==533235:==>?<AAAD@A?97567@///3189FG=::;=JDBCA@A@BHGFGEJFGIFCFGDEIGIJFCJHJJHJFDJJFCJGJA>=>A;777HJEIHJHHJIJFJJ===??@?>3+*))23--/0667BIEIBBCBB<;8A=<AAFJHJFEGD:9::>DCGEFGB=B=3@;<<ECCEGFJIFDBGEHJJ?888:JCCDGJJJJJJDECEJGGCCEJDJJB@@EDB@8666766>FFHJJGHGHJJIJHFJJGJIIHJJJJJHBB9887779?>?@ACBDHHJE777'((>==644112.)('((),/+'''(JFBABEJFC@@ABJJJJGJJIJHDFEI3--2674640*/,)))02///5;:;DJB?>?BCEBDCBIHIGJJJBIJJ?JD98A4:/++-:;::JJJJJEJCCJHJGCCDFJJHJIIJJEGJJJHJJJJGJD?=6567675567>D?B&&&&)))EJGJJH444023BFEF66533()13FA;;=><44BBDJJDGJHGFJJJIJIFJIJJFG;111@FGEJEHCD@BAAA8FHJJJJJFFGJFFJJJJGEGGE=EE777343334<JJIEHFJHJJJGJCHCBJJFFJHIEGEEJGDDJIIJIGGJIJJJJJHEHJHJJGJJCA=-((*'''(-1138,+,0)?AABJGGJJJHJGIF?3334<<8''''9;<>@JFIIJJJHJJIJJFFFIJJJJHD<<<@BAAFDCGJJGJEDFBAACDAJJJIJCHHEBJJHJIJIJJFBEBGJJGIG76112?AAD@?B79//--/7?JEC@@C=''&'./-,'%%%),%/41+(),(&&'12@ADCCGBA@@B?7755EHJJJJHJGDHGIFEAA@>FJFC72151/+,,+900>==<<>A><<CCJ@A988:B;;<<>3223)''&''&('''&%##&&''(@BA?6559=7445>A6+++*BGDAA?CA;<:.9.))))033@GHDFEJGJIJFIFA?@DJCDCEE5134>=>JCAAADDJ??BAHHJGJJJHIGJGGI<<:72-((*)(())-01=<4335333@@7698=7421/257/7/.-+*+++++-?BFA@?@?98870//0GJIIJJJGJEHJDDDEFJJJJIJIJGIFJJJJEJGJFJGJJJ?@?@JGJJJJDDEIIF/.,-.16799>HFJJ>==43-.(%%%%&&'().*&887:9;?JJFFFDFJHHJJGJAA@AJJJCGJJEJJJJGH?@@?E@@>@JJJJJJJJJGJHJJJJJHJJ>;=DDAAB@@??3///-07AJBAABBDGCEJIHJIJGGIGJJJGHIIJJFFEJJGJJEJFIJGDHJJID>=<<>64117:DIA@?FJDJJGJJD@@@BJJAABFEJ?>>JG555855559989889=DHHJEJHHCJDJJJJHFDEHGJJIJGJJHIJJJHJJGGJJHFJJJJI0//>EEGFJFJJ5JGJJJIJHJJJJJIJJJJIJJGJJHJCBGBEDH?>=>B??FB2110'''(,::7.,,'&%&'+-(&&&(&%&''(445/.,*,0-38665012/2111DF<;?@AADIJFGBCABJJJEJJJFGGDHDJJGEHJEJFJJJIJHHEEE?>?=?@CJFGECJJIJHJIIJHJHJJJJJHGH3333//BEHA??7+*+GGEFHFGJJIEHJFGJF510152329:89AC4333GFJEGJGHJHHGDEFEJHHJEJHJJEJCFEDGIJJHD;:,,-,//.++4-&,,67<<9:::;JECGBFJBAB6444:%%%())'+))))+,8))68:*%')(()*07319<<?>EFFGJHJ??@?AA:987446?7<89JJIJHJAAB>AA@JJ;::044CBFJJHIDE?9?&%&&&'''==DJGFCDFJH<4>>EJJJI9889?=<<6++()**8:1//.1DFJDGBB<BFE1002,--AEJE====/..-00&&&&'(+=?EDC=:44)+360'33EFCDGDIEEDEEFJJHHJFGGJ@BBAE66:=HAAGJJFEJE=>>>HJJAJFJJJFJGEIEE766/..1-,,-+++7AD:;;;JJJJGJJJJH55?@BCCC?8IEGJEJDCCD2111.,++179:AHJJJHFJIJGEFJJJHJIJ=--.*+++/-,./34-,++,,,**()9)($$$$((*)*('((....14>,,,,768@AJJIJIJGIJJIJJ@>>@JJGJJJGHIEEFFDAC>HHCBBBAA<GEJJJGDB@;BDFGGJJDFFGEIJIJGJJIJGGDGAC28A<79243.(2,779;557>GJJJJFDJJGGGJJDFFJJGJJJIJHIJJJJJJJJJJJJJJJIJHFJHJIIGGJI?J=97(''',/./1@B@<;AA;=>>JEGGIHJJFEBCA=::9:=>85-'&(9=;7/322700&&&::588BF;6345=84/,,.5+3//,,,-66?=;=5///263<JJGJIFJJGEF3B>>=?FEJEDCB2355JJJAAA@JDFG9@BJJJHJJJFEB@4,E552>000?E2&%%&*('&'58;AB?AC888?BIFJFEJGHC@2)%%%=<:<BCCDGD?@GEJFEGJCFHJJJJFFJFJJJFDJHDIEJGGDA<9BA@?@JJDC?A6337787=65825;>9BAAJIFFJ;;<?B6667>.++.2<???HHJGGGGHJJJJJDG@A<+*(('((()&&().578---->>6@B@ABDGJIIFFDHJD>2;:F=>>=???JJA<54+/1158:JJJJDGFI;>>AEADBI?>==JJHJEFG@B+))):432,))'&'()++32445;2111100&%&(*@ABACJHFDBCCDEEF;////40'&''(.*(*%%&/)**)))62=@@BCDCD@5336CCEDFJGIJJIJIJJJJJJJJGCD>=20/,*79'=;:==;18DFCDDCIHJIHDA@1111112101234,+*-4=?ADDDCBDFIGGCD7777<BBCDDA>=<ABCGHJFJHJJJEC@>@@AGHJJCCCDGCEJFEB??@87833340-./BGJJJJGJGGJIJIJHGFG;72&$$$&)*01,,,-<?IEGA@>>BDJEFDD=7EBABJJJIIEFHJJJGFHHJJJJJJDIJFJGJJJJIJFJHGGEGDJGJGJJJJJJJJJDD21101555<55+3.0BFJJJJEEED;<<;C==BGGJGHGCDB>JJJJFJFJF::0.*'(),*+::75-+++38<<8963--BFFJHJ<77:A,JGADAJD@E0000994335=.---01111B2...121;;>BEEC,+*,/1--.9:;<A?<<<?EFDJJFFHB@AA@A)&'',444221/.++***,-45668A9;;;@@?@0001>@?>::;;>>AAHEH7776100044446+*(('((())46700//9//.34ABHIHHJJHJJGJJGHFIHB?AHF:E<<<:778@C?>>ACA66<7441&%$&342)''*+,,,233889:BEDGIJJEFEFEDDEJJJDDD??A:;GDE;DIJIJJJJIGDJIIDECIJFFJJGJJIFHJJJJFGCJJJJIJJJJHFFGIIHHJJIHGG@@GHJFGHJJJHGFJEJGJ==<>-((();A>87B@?@DCCDCAB///.//,+++.-0*-39ACC?AJDFJHGFJJHJJJJJGIJJJEJJJC<<;3()&+.0>89BBCHD>>>?FJGD=:;DGEEJJJDDEEFGH@?8EHDGEJGJJJJJJJJJHJJJJHJJJJGIFJHE@?DGIJHHECEJJFDC<;...67?>8B=>GHIJHJJJJHJFJFJHJCHJJJJJEFJHECECEJJJFJJJJJEJFICGDIJF8888JJHJJJJJH@>=>A;<=::>>++++4B2222@4.777DA:969A@FBADC@?CFA=0,CAADDJJGGHJFHJHEGEDJJGJ:::@AIGDCFECIJHEGJJJDFBDDJIEEDC?8888?7771A;88?BHHDC>ABBCEHGGIHIIGEIJHGFJIHJJJJJJJJJGJJJJFECCGIHJJJGGHJJJJJJJJJJJJFJJJI;;>..+*1==;=BHJDFHHEHJJJECGFDB)(((,*++.'''3<ECJJJJIJIJJHJJIHFGHJIJGJJJJJJFGJJJIFJJIIJJJJIFHEDECC>?BJFA0000546<BBBBJCDDEFA@@??=974344.(.)(()10/8@AADB>BBCH??@CJJH6333AJJJJJJJHJ???@CJEECEGIJJFHJJFEJHDBDJFCJJJJFEGIEDG?@9:@BIJGJJFJJJJJJHJHFFDFJJ96133FJJJJIB=ABCBJIJJJJJJJHFJHJGFIJF++++51223-++,368>>@=8778>BABHJJCG8**)*+)-562229<;7>=<GJJCABBFEHDJIJJFJJHHJICBAJ==<2*)*369444JGBA@BHJGGJJJJGHJJGJJGGIJJJJJDJIHEJFADEJJIFJGJGJIHJJJJJJIFJJCBBADFB><53336.-)).-----/..2315/9;:BC,,,,,,,JCDEDEAEJ@<ADEIJJJ<<<;=<:8:556:<67,(*:EI=<<<<;DEFJI??>'''..7:;::?>;;87:BCDIDH=:99;A9999775578C<<FIDA::222-8C@A@CJH>><=E2//)/0&.0/1/03430,,***)*)++>>4<AECEBBJ@@=<>=663)***-)))'),01>304//.,,,5:ID>>>>>>?=<<<5222<=<JJJIJJJJJJJJJHJIGDIJJHJB///IIJFH@A?@ABDC+++7495CGFFJIJDJEHFIFJGJFHHJJIJJHEFDFFFJJCBCDHIJJJJJFGJJJHJJGDJJJJGFJAB@899:>00,,,+/223?BAC>DCEJJHFAB?65.,,.31''(,/>@ABDJGGJJIJGJJJHJJJHEFE-++)*++'%%)13>ABCHJFGCEDJGCBDCDJEIJIEG?<84,'*+*+*''18/.//044886))**IGDJIC=<99;?JJABECJDGDECAB<;<.)B><=<@44558DJ>22221++,,,,-4799G////21..3068)(((334.0?FHJJGJBBD??JHJJEGHJJFHGIJJJ>=;8@?>>??=<'''&%%%&&&CE?>>>?=/-)'***)'))+*,777777JFECDED3221**(*,,>>87-(%%$$$$%++,+,10335644,-/.''%%%).+)()*+(''((,''17@?BAA,,++00000,,,,,048668CBDGJCIBGGEF55545445///-..-.435667666132.(4=9DCDGJDHG666C>DCBGGCE:9<;<=<;88;:56:9?A@BACA,((()<<??.---JJJIJJFGJHJJJGJJJIDCBD?AFCJIJHJJFFFCCF;:5.7@ADJJJJJJG;::;JBDDEJFJHIJIJJIGIJJJHJIJGHGBJJJJJGEEJIFG:999*(((=>BJJJJIJFGIJIJDGGJHHGJI/--.--,,&&%%%$$$$()))@JGJFJCECDDJEJHJGJGCGA@A@FHJEGGJIJJJJIHHHHJIA<5,''''$'*:;=C7646?FIJGC''''712488?AB@==;<>>C@B??@<<;;=1--.226IJHGJHIFJFHGJGEFGDBDA?FCGI////A@AAD<;;<4015=>HGH@@@GJ@ABEFAACDHGHIEJIEEFFDAADJEHDG2112<:78:JIHJA?@BGHJJJJIE55IIJJJJJFJHJHGJJGJ>>>=HJIFEGFJJJIGFBC9989<A=9;IJJJJHIGJJJGFJJJJJJJJAJIIJHDED==IJHJJ((()FJJIGGJIJGJCC>?<:5AA@ECIGJJJEECEA>B::;@DGJCIHJJHDEFGHHEGIJJIGJJJJJIFGIIA>-'&%&%&&'(.666EEDIDGJ>;5111;JHJGJFJIIIEJJJJJFJGGHIIB>>4445&%
@Glass_T7V_13_D3_12_10_15
ATCCCATATCGCCGCTCACCGTCTTTCATTGCCATACGAAATTCCGGATGAGCATTGGTCGGGCGGGCGGGAGAATTGTGAATAAAGGCCGGATAAAACTTGTGCTTATTTTTTCTTTACGGTCTTTAAAAAGGCCGTAATATCCAGCTGAACGGTCTGGTTATAGGTACATTGAGCAACTGACTGAAATGCCTCAAATGCTTCTTCAGATGCCATTGGGATATATCAACGGTGGTATATCCAGTGATTTTTTTCTCCATTTAGCTTCCTTAGCTCCTGAAAATCTCGATAACTCAAAAAATACGCGTCATGATGTCTTTCATTATGGTGAAAGTTGGAACTTCTGTTCTTACGTGCCGATCAACGTCTCATTTTTCGCCAAAAGTTGGCCCAGGGCTTCCCGGTATCAACAGGGACACCAGGATTTTATTTATTCTGCGAAGTGATCTTCCGTCCCACAGGTATTTATTCGCGATAGAGCTTCATGGAGCGGCGTAACCGTCGCACAGGAAGGACAGAGAGAAAACGCGGATCTGGGGAATAACAACAACGGTCAGGACCTGGATTGAGGGAGGCGCGGTTGCCGCCGCTGCTGCTGACGGTGTGACGTTTGTACTGTTCCGGTGGCACACCGCATACGTTCCGCCATTCCTATGCGATGCACATGCTGTATGCGCGTATACCGCTGAAAGTTCTGCAAAGCCTGATGGGACATAAGTTCATCAGTTCAACGGAAGTCTACACGAAGGTTTTTGCGCTGGATGTGGCTGCCCGGCACGGGTAGATTTGCGATGCCGGAGTCTGATGCGGTTGCGATGCTGAAACAATTATCCTGAGATATAAATGCCTTGTCACCTATATGGAAATGTGGAACTGAGTGGATATGCTGTTTTTGTCTGTTAAAACAGAGAAGCTGGCTGTTATCCACTGAGAAGCAAACGAAACAGTCGGGAAAATCTTCCATTATAGAGATCCGCAGCTGTTGATTCAGGAGCCTGTGTAGCGTTTATAGGAAGTAGTGTTGTGCGCATGATCCCTGCAAGCGGTAACGAAAACGATTTGAATATGCCTTAGGAACAATAAATGTTTCGTGCGGTGTTACGTTGAAGTGGAGCGGATTATGTAGGCAATGGACAGAACAACCTAATGAACACAGAACCATGATGTTGATCTCCTTCCAGCCAGTCATGCTGGCCGCAGTCGAGCAGGGCGAAGCCCTCGGCTGGTTGCCCTCGCCGCTGGGCTGGCGGCCGTCTATGGCCCTGCAAACGCCGCAGAAACGCCGTCGAAGCCGTGTGCGAGACACCGCGGCCGGCCGCCGGCGCTGTGGATACCTTCGCGGAAAACTTGGCCCTCACTCGACAGATGAGGCGGCGTCGACGCTTGAGGGGCCGCACCCCGGCGCGGCGTTGACGGATTGAGGGGCACCAATTCGGCCGGCGACGTGGAGCTGGCCAGCCTCAAATCGGCGAAAACGCCTGATTGCGCGCTTCCCACAGATGAATGAACGCATGGGGATAAGTGCCCTGCGGTATGACGCTTGAGGGGCGCGACTACTGACAGATGAGGGGCGCGAGGAATCCTTGACACTTGAGGGGCAGAGTGCTGAGATGAGGGGCGCACCTATTGACATTTGAGGGGGCTGTCCACGGCCAAGATCCAGCATTTGCAAGGGTTTCCGCCGTTTTTCGGCCACCGCTAACCTGTCTTTTAACCTGCTTTTAAACCAATATTTATAAACATTTTTTTTAACGAGGCTGCGCCCTGCGCGTGACCGCGCACGCCAAAGGGGGGATCCCACCCCCTTCTCAACCCTCCCGGTGAGGTGGGCGCCGAGAGTCACGGACCATTATATTCTGCTTGCACAATGCCTAAAAATTTCCCTTGGGGTTGTGCAGGCCTTGTATCCACCAGGGATATTTTATAATTATTTTTTATGGTTTAAATATTTTTTTTGGCTTATGCTGTAGGCCTTTCTCCGTGCCTGGTGCTGAGAGGTCTTGACAAACTCCCCTTTCAGTGTGACAAATCACCCTGTCAATAAAAAAGACAGTCCTGTCTGTGACGGTCCTTAACCCTGTGACGAATTGCCCTCAGAAGAAGCTGTTTTTCACAAGGGTCTCCCTGCTTATTGACTCTTTTTCTTCGTGTGACAATCTAAAAACTTCTCACACCTTGACCATGCGATGCTCATGGCAGAGACACGAGGTTATCAATCACAAGAAACATCAAAAATGACGAATCGTCCAGTCAAACGACCCTCACTCAGGCGGCATTATCATCATTACTCCCAATCGAAACATTATACTGTATCTGTTCGTTGACCAATGAGAAAATCTGATATGGTCACCTACAGGAACATGACGGATCTGCGAAATCCATGTTGCTAAATATGCTGAAATCTGGATTGACCTCTGCGGAAGCCAGTTAAGGATATGCGAGGCCTGAAAGCTTTCGCGGGGAAGGAAGTGGTTTTTTATCACCCTGAAGAGGATGCACGGCGATGAAAAAGGCTATAAATATTTTCCTTGGTTTATCGAACATTGCCACACCATCCATGCAGAGGGCTTTACAGTGTACATCAACCCATATCTCATTCCCTTCTTTATCGGTTACTCCTCCAACCGGTTTACGCAGTTTCGGCTTAGTGAAACAAAAGAAATCACCAATTCATATGCCATTGACTTATACGAATCCCTGTGTCAGTATGGTTCAAGCCGGATGGCTTAGGCATGTGGCTCTTACTCTGAAATCGACTGAATAGTCGAGCGCCTACCAGCTGCCTCAAAGTTACCAGCGTATGCCTGACTCCACACACTTCCTGCAGGTCTTATTATGTGTTAATGAGATCAACAGCAGAACTCCAATGCGCCTGATCTCATTGAAGAAAAGAAAGGCCGCCAGACGACTCATATCGTATTTTCCTTCCGCGATATCACTTCCATGACGACAGGATAGTCTGAGGGTTATCTGTCACGGGTCGGTCGTTGAGTAGTCACATTTGTTCTGACCTACTGAGGGTAATTTGTTCACAGTTTTGCTTCAGCCTGCATTGGATTCATACTTTTTGAACTGTAAATTTTCAAGAACCAAATTTGAAGAGGCAGTTTCTCACCAGTTGATTTCCTCTCTTCCCTTCGTCATGTGACTTGATATCGGGGGTTTATAGTTTCATCATGATAACTGATGAGTCGTCTCACAGTTTATTACTCTGAATTGGCTATCCGCCATCTGTACCTCTCCTGATTTTTCCCACGGTGGATATTTCTTCTTGCGCTGGCATGACTATATCGACAGAACAGTTCTTCTTTGCTTCCTTCACCAGTTTCGCTATGCTCGGTTACACGGCTGCGGCGAGCGCTAGTGATAATAAGTGACTGAGGTATGTCCTATTCTTTATCTCCTTTTGTCATGTATGCTCTTATTTTAAACAACTTTGCGGTTTTGATGACTTTGCGATTTTGTTGTTGCTTTGCAGTAAAATCGCAAGATTTAAATAAAAAAACGCAAAGCAATGATTAAAGGATGTTCAGAATGAAACTGGCAAGAGTGAAACACTTAACCAGTGCATAAACGCTGGTTAATGAAATGACGAAGGCTATCGCCATTGCACAGTTTAATGATGACAGCCCGGAAGCGAGGAAAATGACCCGGCGCTGGAGAATAGGTGAAGCAGCGGATTTAGTCTCATTGTTCAGGTTGTCGAGATCCCAAGAAAAGCCAGGCGACTACCGCGCCAAGGGATATGGAAATTCGAGGACAGACGGTCAGCAACGTGTTGGTTATCCAATTGAACGAATTTAATCATATGCGTGATGTGTTTGGTACGCGATTGCGACGTGCTGAAGACGTATTTCCACCGGTAATAGGGGTTGCTACTTACCATAAAGGTGGCGTTTACAAAACCTCAGTTTCTGTTCATCTTGCTAGGAATCTGGCTATAAAAAGCGAAGAGGGCTACGTGTTTTGCTCGTGGAAGGTCGTAACAAGCCCCGGGAACAGCCTAAATGTGTACGCGGATGGGTACAGAATCTTCATATTCATGCAAGGAGCCCTTCTCCTGCCTTTTCTTGTTGGGGAAAAGGACGATGTCGCTTGTGTGTGAATGAAGCCCACTTGTGGCCGGGGCTTGACATTCCTTCCTGTCTGGCTCTGCACCGTATTGAAGAAACTGAGTTAATGGGCAAATTTGATGAAGGTAAAATCCCCCACCCAATCCACACCTGATGCTCCGACTGGCCATTGAAACTGTTGCTCATGACTATGATGTCATAGTTATCTGACAGCGCGCCTAACCTGGGTATCGGCACGATTAATGTCGTATGTGCTGCTGATGTGCTGATTGTTCCCACGCCTGCTGAGTTGTTTGACTACACCTCCGCACTGCAGTTTTTCGATATGCTTCACGTCTGATATTCCTCAGAGAACATTTAAATCTAAAGGGTTCGAGCCTGATGTACGTATTTTGCTTACCAAATACAGCAATCGTAATGGCTCTCGGTCCCGTGGATGGAGGAGCAAATTCGGATGGCTGGGGAAGCATGGTTCTAAAAAATGTTGTACGTGAAACGGATGAAGTTGGTAAAGGTCAATCCGGATGAGAACTGTTTTTGAAACAGGCCATTAATAGACGCTCTTCAACTAATTACACTGGAGAAATGCTCTTTCTATTTGGAGGTATACTGCAATGAAATCTTTGAATCGTCTGATTAAACCGCGCTGGGAGATTAGATAATGAAGCGTGCACCTGTTGTTCCAAAACATACATTAGATGCTCAACCGGTTGAAGATACTTCGTTATCGACACCAGCTGCCCGATGGTGGATTCGTTAATTGCGCGCGTAGGAGTAATGGCTTCGCCGGGTAATCCATTACTTTCCTGTATGTGAGTGGTCGGATGTGAAGTTTATTCTTGAAGTGCTCCGGGGTGATAGTGTTGAAGACCTATGGGTATGGTAGGTAATGAACGTAACAGGTTTTGCTTGTAGGACATGGATGATGCATTCCTTCTTTTCTACTGACTGGTCAACAGACGCCGCATCGGTCGAAGAGTATGGTATCATAGATGCCGATGGGAGTCGCATGGTCAGAGCTCCTACACTTACCGAAAGTGGATTATCGTGTTCTGGTTGGCGAGCTGGATGATGAGCAGATGGCTGGTCTCTCCGAATTGGGTAACGATTATCGCCCAACAAGTGCTTATGAACGTGGTCAGCCTTATGCAAGCCGATTGCAGAATGAATTTGCTGGAAATATTTCTGCGCTGGCTGATGCGGAAAATATTTCGCGTAAGATTACGCACTATATCAACACCGCCAATTCCTCAATCGACTGTACTATTTTCTCGCCGGTGAACTATCTGCCCGGTCAGGTAATACACTCAAAAAGCCTTTACGGATGAAGAGAATGCTTCAAGCAGCAGGCATCTAACCTTCATGAGCAGAAAAAGCTGCGGTGATGTTGAAGCTGAAGAGTTATAAGCTCTTTCATTTCTGTGTAAAACGTGAGTGTGCGTCAGACTCGTTTAAGCTCACGACATCAGTTTGCTACATAAAGCAGCGCGGTATTGTATAAGGGCGATGAAATGGTGCTTAACCTGGACAGGTCCCGTGTTCCAACTGAGTGTCAAAAATATCGAGCCATTAAGGAACTTGAAAAGCCAGCACCCTGATGCAACCACGTTTTAGTGTACGTTTCTGTTCTTACTTTAATGTCCTTTGCCCAGGCAAGAACTGGCCTCGATGCTCTTCTCGGCCCACTCTTCCACTTGTATGGTCGATTGATCGGACTGGACGCGGTACCATTGGTATCGTCGGGTCTGATTATTAGTCTGGGACGGATCCGCCACTCGTGCTCGTCGGTCTGATAATCAGACTGGGACCACGGTCCCACTCGTATAGTCGTCTGATTATTAGTCTACGGGACCATGGTCCCACTGGTATGGTCGGTCTGATTGTTGGTCTGGACCACGGTCCCGCTGGTATTGTTCGTCGGTCTGATTATTAGTCTGGAGCCACGGTCCCACTGGTATCGTCGGTCTGATTAGTCTGGGACACGGTCCACTTCGTATCATCGTGTCGATTATTAGTCTGGGACCACAATCCCACTCGTGTTGTCGGTCTGATTATCGGTTCTGGGACCACGGTCCCACTTGTATTGTGATCAGACTATCAGCGTGAGACTGATCCCATCAATGCCTGTCAAGGGCAAGTATTGACATGTGACCGGCTAGCATTTTTCACCTGTTTTACATTAAAAACCCGCTTCGGCGGGTTTTTATTTTGGTCATCGAGTGATTACAAAGCTTCCATGGTGCCACCTGACGTCTAAGAAACCATTATTATCATGACATTAACCTATAAAAAATCGGCGTATCACGAGGCAGAATTTCGATAAAAAAATCCTTAGCTCGCTAATGATACTGGAATTCGCGGCCGCTTCTTAGAGTTATGACAACTTGACGGCTACATCATTCACTTTTTCACAACCGGCACGGAACTCACTTAATCCTTACAGTAATTTTTAAATACCCGCGAGAGATAGATTTCAATCGTCAAAACCAACATTGCGACCGACGGTGGCGATAGGCATCCGGGTGGTGTTCGAAAAGCAGCTTCGCCTGGCTGATACGTTGGTCCTCGCGCCAGCTTAAGACGCTAATCCCTAACTGCTGGCGGAAAAGATGTGACAGACGCGACGGCGACAAGCAAACATGCTGTGCGACGCTGGCGATATCAAAATTGCTGTCTGCCAGGTGATCGCTGATGTACTGACAAGCCTCGCGTACCGGATTATCCATCAGGTGGATCAGTTCGTTAATCGCTTCCATGCGCCGCAATAATTGCTCAAGCGGTTCTCGCCAGCAGCTCCGAATAGCGCCCTTCCCCTTGCCCGGCGTTAATGATTTGCCCAAACAGGGCGCTTGCGCGGCCAAATGCGGCTGGTGCGCTTCATCCGGGCGAAAGAACCCCGTATTGGCAAATCTGACGGCCAGTTAAGCCATTCATGCCAGTAGGCGCGCGGACAAAGTAAACCCGCTGGTGATTACGACTCGCGAGCCTCCGGATGACGACCGTAGTGATGAATCTCTCCTGGCGGGAACAGCAAAATATCACCCGGTCGGCAAACAAATTCTCGTACCCTGATTTTTACGCCGCCCCTGACCGCGAATGGTGAGATTGAGAATATAACCTTACCATTCCCAGCGGTCGGTGGATAAAAAATGGGGATAACCGTTGGCCTCAAATCGGCGTTCTAAACCCGCCACCAGATGGGCATTAAACAGTATCCCGGCAGCGGGAATAATTTTGCGCACCCGACCATACTTTTCATCTCCCGCCATTCGAGAAGAAACCAATTGTCCGTGTCCGTGGGACGATTTGCCGTCACTGCGTCTTTTACTGGCTCTTCTCGCTAACCAAACGGTAACCCCGCTTATTAAAAGCATTCTGTAACAAAGCGGACCAAGCCATGACAAAAACGCGTAACAAGAAAGTGTCTATAATCACGGCAGAAAAGTCCACATTGATTATTACAGCGTCACACTATTTTGCTATGCCATAGCATTTTTATCCATAAGATTAGCAGATACCTGCCTCTGACGCTTTTTATCGCAACTCTCTACTGTTTCTCCCATACCCGTTTTTTTGGGCTAGCTACTAGAGAACTTTTCAAATAAGCTATGAAGGACGCAAAGAGGGAACTAAACACTTTACTAGAGAAAGAGGAGAAATACTGAGATCGGTGGAAGTAGCGATGAAGCCAACGCTCCCGTTGCAGGGCAGTTTGCGCTTCCCCTGAGTGCCACCTTTGGCTTAGGGGATGGCGTACGCAGATCTGGTGCCGCTTGGCAGGGTCAAGTCGTGGGTCGGTATTGCACAAAACTCACTCCTGAAGGCTATGCGGTCGAGTCCGAATCCCACCCAGGCTCAGTGCAAATTTATCCTGTGGCTGCACTTGAACGTGTGGCCTAATAACTCGGTACCAAATTCAGAAAGAGGCCTGCGAAGGATTCGTTTTGGTCCGCATCCACCTGTGCGGACCTCGGTTCCAAATTCCAGAAAAGAGACGCTTTCGAGCGTCTTTTTCGTTTTCGGTCCATAAGATCTAGCGCTTCATTTCCTCGTTTTCTCTCGTTGGAAGAGAAACGAGAAACTAAAATATAGAGTCACACAGGACTACTAGATGATGCAAACTTGACTTGTAGCGAAAATAGTAGACAAGGCGATTTGGGTAGAAGCCGAACAGCAGCAACCGCTGGCCAGTTTTACGGGATAAAGAGGTTCAGCCGAGCACGCGACATTTTTATGATGCGCTACAGGGTGCGCGCACGGCGTTTATTCTGGAGCGTGCAGAAAGCGTCGCCGTCAAAAGGCGTGATCCGTGATGATTTCAATCCAGCACGCATTGCCGCCATTTATAAACATTACGCTTCGGCAATTTCGGTGCTGACTGATGAGAATGTTTTCAGGGGAGCTTTAATTTCCTCCATCGTCAGCCAAATCGCCCCGCAGCCGATTTTATGTAAAGACTTCATTATCGACCCTTACCAGATCTCTGTCGCGCTATTACCAGGCCGATGCCTGCTTATTAATGCTTTCAGTACTGGATGACGACCAATATCGCCCAGCTTGCCGCCGTCGCTGACCATTCTGGAGATGGGGGTGCTGACGAAGTCGTGATGAAGAGGAACAGGAGCGCGCAGTTAACTGGGAGCAAAGGTCGTTGGCATCAACAACCGCGATATTGTCCGTGATTTATAGATTGATTCAACCGTACCGCGAGCTTAGCCGGAACTGGGCACAACGTGACGGTAATAGGCAACCAGGCATCGATACGCTCGGTGCGCGAGTTAAGCCACTTCGCTAACGGTTTTCTGATTGGTTGAGGCATTAATGACCATCAACGATCCTGCACGCCGCCGTGCGCCGGGTGTTGCTGGGTGAGAATAAAGTATGTGGCCTGACGCGTGGGCAAGATGCTAAAGCAGCTTATGACGCGGGCGCGATTTACGGTGGGTTGATTTTGTTGCGACATCACCGCGTTGCGTCAACGTTGAACAGGCGCAGGAAGTGATGGCTGCGGCACCGTTCATGTGTTGGCATGTTCCGCAATCACGATATTGCCGATGTGGTGGACAAAGCTGAGGGTATCGCTGCCACGGTTAATGCAACTGCATGGTAATGAAGAACAGCTGTATATCATACGCTGCGTGGAGGCTTATTGCCGGCGCATGTTGCCATATGGAAAGCATGGCGTCGGTGAAACCCTGCCCGCCCGCGAGTTTCAGCACGTTGATGGAATTGTTTTAGACAACGGCCAGGGTAAAGCCGGGCGAGCGTTTCTGACTGGTCACTATTAAATGGTCAATCGCTGATCGTTGCTCTTCGCGTCAGGCCAGATGACTGCGTGGAAGCGGCACAAACCGGCTGCTAGCCGGACTTGATTTTAATTCTGCTGTAGAGTCGCAACCGGGCATAAAAGATCCACGTCTTTTGGCCTCGGTTTTCCAGACGCTGCGCATATTAATAACTTCGATTAAAGACAACAATAAGACGCTGAAAAGCGTCTTTTTGGCTTGGTCCTTTGAAGTTTCAGGGGATAGTCCAATTATTAAAACCTACTAACGGGGGGCCTTTTTTTGTTTCTCGTCTCCCTACTGAGTAAGCGGCCGCTCTGCAGTACAAGGCAAAAAAGGGCAAGGTGTCACCACCCTGCCCAGCTTATTTAAAACCGAAAAGATCTCGCATTTGTTATGCAGGCTTCCTCACTGACTCGCTGCGCTCGGTACGTTGGCTGGGCCGGCAGTCGCTGGCTGCGAAAGGGTACTCTCCCCGCCTGCCACTCATCGCAGTACTGTTGTAATTCATTAAGCGTTCTCCCGACATGGAAGCCGTCGCAAACGGCATGATGAACCTGAATCGCCAGCGGCATCAGCACCTTGTCGCCTTGCGTATAATATTTGCCCATGGAGGAACAAGAGTTGGAGAAGAAAGTACCATATTGGCCACGTTTAATCAAAACTGGTGAAACTGGCCAAGAGGGATTGGCTGAGACGAAAAACATATTTGTCAATAAACCCTTTAGGGAAATAGGCGAGGTTTTCACCGTAACACACCACACATCTTGCAAATATATATAAACTGCCGGAAATCGTCGTGGTATTCGCTCCAGAGCAATAAAAACATTAGTTTGCTAGTGGAAAACGGTCTGAGCGATGA
+
$$(,*(*))(%%&&&&(57424212@G<FF@JFJJHBA=<>>B:@2A>?9875.-+''&)(((,)('**(''''-''+-0127=BDBEGEGGJJA0///10--/09;=DEHDJE7431/8679>??@GGJJJHECFCFCDHCD?966::99901112345JJEC6338>=<<?::;=ABCFJJJIEJJJE981.&$$%**'&&'-,*,,,.9;B?@BAJJGJJHCI97679==;<;9900.---02;<;?>==9,,(*-/8:543340:88388??CC>>?@BC87557:<<3:5...D@:820.,&&$%&&'(%%$%&+*)))5><<=>FF@00/(''''&&%*'&&&)))24455:555-,,,BDDB;55446=96651..5-,+(++-4.(((3??8985?ACA5222...,4-,/.*44496CDBBDFDE;:99;-,8?A@A@??;33(622-***+0054577:;566???8.'''-+''012<AF8888G@??:766.,--8999<763,,/(%%+,*))(+,(((&'&&'.35&%%&$'&&&&'-.0()))))+**4321'$$%&%&%%%.....44748:7>?@CG<:IBB@@A@EG?BA?>=0.+)())++))(*-'''%)((+(*)*/-,,-14--::;<;><9::8/++1479=>BBHD?=;50*'&%&)+,43<<99;@;886:99::?@<=>BHE?A@CD4334:7++++86555566511;=D;987677<>CDJJJIGF<422,,=1EABA@AB8@>2,;86522::97898887667:==011=A<::;GGJIC8A?>96667=:76<;885778::;0/.-,,*),-*(''&&%$#$$%)((01227?;;:;<>AECAAABHEFJHJJIIHD8774:47((()*'(3?@?@ABEJEIJHEBC@@@660.)(()(+13.3++1,778?D433.(((/>((((7*'(*+//0%%''(*+(((*+)))*/--.-++-.6987765.-*))(()++,+*+-672.%%&+.&'%%%%%&%&*%'-/882233***+10///1FE/...DCHJFEJBA@>@-..8789A?;0012//-*0019-,,,/,'&%%()79:70('('(&%%%&,,.(())07384321//10===?B?@C?>>>@?;9787<>?>?;=:'&&')+*)-,'))+,.*))'''()5))))*+'''(....33:;C??@@J=;<89>?>:9964455910.,)33'''+>777666400*(&''(/7<<:9743344)&)''))44000.<:;<=HGJ>?==9=5548>9887;<=>=<;;=BC<6559<<:995443211*&&)-1147555668;=<<:///''*++++)('&'%%**'%$$%&&''&'&&)(((('(')+*,-77<?55510,'&'''$%%$%+,..-*((%%&)*+128976//..37:<<<=;::8432,+&$%'**'(*)))*//('&&'+()'%%%%$$%$)3./'&'.-)('%$$$&%%%&&(=<9/-,,--+,,,,*))(((*+'''',-59:B@88-,+-(&&&(1-,,-34668;921*''((-,+++*'(579872==<=?>=;755312*'&&'%&'24==55***+*))&(()---+-..18<42121/-.)()&%%$&##(--021551::;9<;9<</.,,,-.+.-/.112:765221))(*.,+(()))(**.2''&'0-**++100200/3+*'&&%%$$&/34594540026(89:9<;871*,+++555877670/..,&&&&+-/+*(''')*''-/33.)*,++*.56(&(&&$&%$'&((&%&%%%$$%%$$$$$#$$##$%$$%$%%(&&('&&$$#%())**'''/.'%%$&((,&()520(((&$$%%%&'%%%%&'(*)&'()-+''&&'''%&''('(,264,,'&&'-((),&&&%&')..$#$%&%%$$''+&&*--94+'+*+.0///0+&%##$$%*/./3.,+*))'&%'+(',/2<<8=?BAE@@@<<8;1,,--',&%&'(++,,,*)((+/028865-,,,,,+'&&&*,-(+78::9866:///07+**79722<<><<<=@;;342=855)(*+00///188;:999==<=<>==5?>@**)((((,+56576-,((26:)('&+**+,,-,.$#$$$&%$$%%%''%&'()*)))(((')%&(*+5351+++*+,((((*+('&%#$%,)(&&%#%)-*))')(*1---1:21121(,*,,(('''&&'&&'%&'(+))))'&&&((&(/*&%%.*)''&&((*,2--,,,-0+*)**)))()..//24841(('',,*'$$#$%%%%&()9:<;98333)&%%&&&&))'(()+***)++04**2121,,,,-.25''&&'02001*+**.04446:;;0//+(&&&&%#$%%&%$&((+(*/)*$$$'))+++7;6111110-+*+-./00++.''''<8788760//)(%%$$&1220223=;::99:90,,/----><::=,::::897)(((0)(%%&$**)'%'(*--))))344;:<;90/01653,)((()1077695555125889>==431.+*'&&%'$$%%'))).110/0/4542///055235556511101312(((..(().)(**)-))(((++,-2//&$$$$$%'%%%%*.23553321(%%%&*$$%%$$$%&&'*)))&&')&'())(&'*))())'$%&')''(330'''(0***((('&%&)&$%&$&*()*,,++*.&%$%$$$$$$&%%'%&&'/0*))*&&(('(&&'(*1867227310+'&&%&'2..0.02-,,,/09888;;;:92/72/-/100(&'($$$$&%%&/-115484349:<:>@?877,/**(*++/,,+*,-0--.088;<6346:::;;C?-,,,0113111103334345557><;<<?=J::/-,)&&*''&%$#$$$$$$%%'&''((*+*,.-+++***+03:0///4779?@@BA<62/**++/0.:<6455689A@@A==;/''/)&',/,-,-458+*+,:44664:8::'&%&%(''%)*+-6))('+//,50///43*(,<:8777;;??<::''+))(?CGF?>??@CCA??<<<<DC884358<81/*'%$####$%'(),(&&%&&&&'*''(*((*))))-0168977867843337;>=>>CAA32/2,%%&&()))01)*'''((,/032133-1138;<:<;:73(''&,/.4---(''%(&%%&&('('&%&&&%%&2779())(--0-234398/*&&&%'&',*.0423207((12:6433118?@@?>>76662001-.579)((*-'.-++.&%&-)'&%&%$%%&(&''(%'''%%=:AC>;..001/-++.+*)%%'(223>G877;B=9=661/21,,-23///3021166:9:<=<==9:98911-*))(*,.((((722228.*)(*,-1.,-.*+*)+,2('(((('&*))*,-,+,****-0--/898))*&('&%$(+,.680-,,,6433610/.00<;''&'44,&&&(../-,((4448>>?;;;;<==9985554877<-,,-54333/2322''';:8323:8@>::('''(')5''''(',))%$$%',0122,++,,,-..)*+*+'((()0/%%%,%+)***&&..)''&&%&*//0.'%%&'+*((''(''%%%$$%%%'//.'())))),***,)))&&%&(+++,-0278989:566676)(((3987<>8887:42;;87778;;=<87833..--))(())+(())--)(''('(*,1210+&&&&,+(*''(')-.//////?>>:97(%''(/12:779=BJ/..++++*,./>JE?@+++((5,,,,98<@;;:79:(''&(&&((),-&&$#$$%%%%&((($+1.-+*)+,///@;<<((((2+.**(&$%%'11.--,,0-.0=DB////4%##'*0))))++*+./****&%%%*+--,-()))),))))*0**)()*)(),.5;<C::802/+'&&%&&$(+212333347....1+))*--.-+-)($%'''')311.0//0+((----.BB><7872,,(+340075.)(+-788878@?AAA>>=850.-./&%%$%&&&;>===>743357,'&&&&,11'&&-%%$&)2022****79792222000467220./0009:>=>7448665480//))**2/00077?A@533.../--)'''.001133332-,&&(027A@?>=<<>@@AA?>?@DEB@@AACCDIHD@@;;98<878))))/./-00(<99:9522(''(7=>=::;;<888<98446;;:=<:11/,-02,++/53-,,.-)'%&'')*+*,+'&'%&&%().*((('&''(('&&.011222.00:;;>?CB@@@?@@ABBEA>>>:@?==>>>>>>C665***'((.-,-,,,(&&'01(/..2470/0-*+/)*+)+)(''*%$$$#$%*****)*,-333311427<<100--,+++,3=?B;::;>:;6////9BBDCA>3('*,411104-()*,*)(%$&)()*++/,,-6665.--*'''''&&&&%%%%&%$$&&'%%$$(-=>=?<---*,-510--/+))$*%%%%&''&('''')).+)((*'''((&&%'(')1)))*3/1129:>:<A@?@8656111+***/01&&%%//10.'(('+-028:'&&($$##%%&''''*11*()()&&&330*))*+++-,11045:<84469522,)-/000254460///237787..&''()(()(*+,,,-,-,(&''()-0.--,/)1*(())0&'(442-**%$$%&%$$&&&*.*)*.+)*)*&%%&109?AA@??21037DE@@A877682('%&',-0-)&&*,/.*))&'(01221000))&'*''''((((''(((&$#%%$$$%+,++*''$$%&.$<:<;>><<88;4444100'&%%'&%%&''(&(*+*-../0132+*&&&&,)(&'($%%'&()%$$&&'2/++--&&$$$%''%'(/**+&&&')*&'''03;2*)()(*)***,.22*+'%%&,1544435,,,,,*+)((((('(%$$%%$$$&$$%&('((+4446211.*)****)+.:;<<=DCDBBFCBJ+))-*))))---.---.3<>?ACIG??>=8>DAAB@8888CC=?>;;8776+***),++,,0/210..../---212241/-)&&&&,**+.(%'%&$#$$&'(,)))*45*))''()))*&%$%'$$%(''$$%%&&-411,**(&../***))**++,1/+35.,))++((&&&&)(',,GJGC??BBB@****.+,,*))'('&'(---.:99:)((+/0**))178;/00/,))('&&--,,,03.''(,,,)++'()).))',,+'&(&((')*,,,-/,+++)*+*.1(&&530//))((*,((%%&'&,%%'&''AB?><<;>ECDDEIA???BC?A;+*%%$&'(''&%$'$$$$&'%%'+,/3477-,,+//9;CFF@?@?999110.+..310'&&&-(((''&%$%%%%'$%$$&'.+)((%$%%*-*('$'((()(.,(*68?@AA<<=1000:.---5----.-))**/)))'))))).6-,+,+&%&$%%%-)//795343/*+)'&))($$$$&&))()+-)(()-,*'''()&%)(0)'(($$'&**343//++,.4,,*++%()('&&'(&('-(('')&&%$$%$()(-**,/22685<>?JHDDF====?DC;;<.--/++)..((('++&'''(000201111D@@@76556>@ADEDEFD@@@BEJ64401127(&&)))*///330./(''&')((())2+)+)>B??C899****=(''&(''&'''./'(((''&'''&&&$$%)*(()%'''(((.+&&''(*...-/966764030//../,+)(((//01/00+)('(((43'''&&%$$$-..+++*,+,,,,)%&)-()()))'((*/0(('&'%&+***3201,,,*..1.)*)''%&()49)**4:=@CJBC?8777=;::;..,,,,.')-042;;;<BCJFJC+++))))+,+.,&'48654643,++*,820,)),&&&%'*'0389:DFECBC<==DIIJ6556=<;89:<==>543+*,,1+(''&'''..2:;.@>>>=97333//.-2++*')))5---43224115(%%)879:111/0004EGEDCEBBDE???:>2=GFF?I<////333285444;;>B?</--,--08'&&&'+-./.098<:72273/.2)'((5556=>>;;=<=:402,.3*&&'/.57;=;;:;::0/+)'&)*+)(&()%&%&)-.01--1123/100/+-,'(;<?@DDFFF96420-.3222=889;A>??<:99:867***()8999967**/068/$$$$$%%%%%&%%%&*'''*4>A=<<<9786,,+,00244554/--))(()789<<=JIDC??@IGHJFEG>2AAAJHHIJ766....-4449::<8887---('''ABB88852,::;=EFJJFJJJD>??>HHDDI@<=?CD>=:9523<<666JCBDB@>?<<;:;<JIC=@J9CDBDC;;BCCCCA@B87343334=FCB;89FFJJJJHIHJJHDIEHFCCEJIHIJJHH877EJD:AFEB>>@E=;<CC4444666-,,+%##++15???>?=,&%&',,2-+((,1111(1.+)),++)&&&'%&&+1?BBJF@@A?<9/ABB@A8/($$$%&&(*()()**.'%%$$$$$**8JDCC<;987*******-6476.5C>?;3?CB?@AJFJJJJIECCC<;5,())4/,1)()),+&&%&%$$%&&(61111;8?@@BG:99833679;@@9766>D?=85666@BAB?>?>7/7-,//=?ADDCAC@62201.221200198;><==?<<;;5101116770++..)%%&)331-,)')$%%'%&64566BD;1.BDFGEGEGDIJJEDCFJJ?BCABJ@<,*))))(+,-,,-56355;<;;8:>G>:@?>BA@?GA;8883323444*))+4237:=:D*(((.-//0>???J?;;431133=B@?ABA@@AFDEDFHEA@@B8:3.--.-//CD@A?@??@7666@ACED?:*)))))''.5477+((*,'&&*(355679:440035EF3332888C@<10/.-1/,-0/,**/0//2.10111'''-,(&%%%''&***+***(((*,6,)))**),,(()/.*3.,,,-*)**++*+.*1.210./..,,+(''((&'''.+'&&'/58:?BCGJFE?>==><>:33,-/0101-.76>?22<<///0&&000018:.--.33766=IJJDGE@?>>)))+--++())())*+4;<HCEEDCCEHJ@@=>>?A>5.+-6:888::888888A@B@AB@BCDGC@?@ABDCC?@A?)))(*00//75451/(&%&%&&(99>?@G==76666989<9931+8433+++)((''%$%'''*.55433<C<;9877>=?1*))&&&5679==@>?@AB?;<4-@ABIHB@@B>DAB88=?IHEDEDFC-((+.44::>>:0/004++***0018<DBA==::=BFEECGGCEDCDHBB@@HAC?:76759879891:9655*))%%%&2)''(-*+'%''((,04121111,,,.56*'*'/>>@@>?@JJIFCBAAA@@A55599756::<<7889>3/0046,''+87/)))))'&&'*)+)'&&'+((&%%%%$$&%''(,++**+*''$%%%%%%%',-+.44445=??<<DECECADCFHDDBBAB:0+30,++*4567867747430578;:8555>??@@FGADDBDGECAABCE>>;;=?FGJJEHHIDHIEFEBDCCAACBDB@;;:68($$$%'&)**((*&&'),*1($#$%(.02*))(((--../.01248..=;:;=80//*-,-,CA>A;=7:04?@@=@EI>=>=GDCCAA897612221445;B1-*'*-&)&&%%$$%%&(((..)&&&(.000156=B>521-*+,)&&(*+''*3036568?:9-,,.84-,*)(*3//00=>AA@C@@?,****6669877+)(&%&''&)'&)(+)((''%%%%%9::;>BAA@=:31-)**)+(++%$%%+++-=<?CIHBCBAFDG:995:6.-**,30+***)*../****+.--.679:FDGJJHJJJHHEHJIFEG@4/**,;CDEBECFGDBBEHGJJJEI@?;99;5)*+3'&&+.,(((**+,/1/-((**62'''')-.--,-2--+*34,,,,EGFDDCCB@?@@FHGEJJEJJHEFEHJEJJ?A?@G9)'''CCCDJGEEFIJJFFIBA@@8544220002B''&'.CJGIGEFCDEFGA=;30)7*)))*))142000/.----9<AGE?>>@CB<<53.-//)$$%$%&'+.0067:3==052'&&&--&&('&%&102.-..13139:9855222123346988:@@0//A==<===<5545210..07677112100/)343439::==887111(%$$$$$#$&&+3349=;<<;:86//.-..0/.((&(()91689;=CC>=<<?<8619'''(%%%&''')+&%%+*25336.+++:BDGDI==<;22115110/+&&&()*.,*%%%%&*,&&&%&%%%%$$$%+(.)(((.0'''''&&&(+,(('&'))*)*+*-/0-&&&'&&'/32('++*.42((')*))*'&&&,--,*../.+,7BEC???>C<;:9H??==55))(),/,,,*(&&&)&&&%&&%((((/'%%%*+++*,-.--//.+:<>ABDEB?;?ECB@?=>D:;981,+,,,-./02.-./679;BEC?//''+-80)((+('***5<CJ?>>>F>ABAIHGFJFJHJDD>?99;;;<B655541./7866546>===GEDEECBDHHCD@?((((***)+43355488./2002,+),.---,&&'2>DDDEFCCC@@<92+*0++&'''*'(((()<=<>JEIHEJGEEJECC@>:::82+()(((&&&*(%(++,,-+&$##$(%%%&''220//.*+/.10447@?BDFE==;4;:8502,05>>>?AA?:765320.,'%(('()%&'(*%%%&+%&)()'''(9=9@7''%&(('%$$%'''/-+**+,,13:7:499<;:;<6339:;566456)(&&'(%&**.*)))*//--+*)*+,.)''&&%$%%**)&%&&-+%%%%''49?DA?><<<43300/,)%$%%%%&((,,++,,**&&&$%&%'&&&&%&(((***,,('')78;=DB332,-++240/7.<=;6&%%&,.+*-*&'(15<;=>C@@>@EDE;656540/-..4=@>;00(&&+,+'$%&/9::<@=;-(((**(''278.-*)*233510*++-100,,.*)'')&&'''&'&(*)),-'&&'''&%&2249:;JFF<<;;792-'%#$%$')')*)&&%';;:8+))*6FGH7662,****/*.+***'(&%$$%&')-263/..0/--012001.-0*(()/---,'%%%&%%%&$%$%%)''))(%&$%&&&%%&&(-,,9:;9;;8<:4733*&&&*())*31151/,))+&&&&&&'+00.**588/.(('&')+---+---/0,,,*57443)-01/0.///:<<>;::0///,+**//3483115-))((**))))&&&'&&$$'+3100,++*+-/555/2(//.*,523;=>??ADBDED@>:;8879:999989<,,,+-(()).014-)&'(&%$)(()*,7DFDEDBCFB;998;>?;<ABCBA=<;444.-(&%%$%%')'*47;>?E::CBAB<<<3321-230+*)'((''(&&%$&*(*&'&'(%%%&'''%%&'457768;A@@==?:23/;BBEFJD@@CBEFJJB&%%%'%$$$%%&&,&(55;666:5567?@?::879.+)&'568=>?@>ADC0//3B<9:-,+,((((,-01+&&&&&&&(*/++)&''&''&&&&+'%%&$$$$$$##$'+**-.449=8-**&''&&&&(($$%%(((0*)*212(''25-%$$##$%1+)(''((*./9:9)'(%%%%&$$$%&%
@Glass_T7V_13_D3_12_10_16
GTATGATGACCGCATCACCCGTTCACCTGTCCGGTGGAGTATTTAGAGAAAATCACCTGATTTTTACTACGAGCTGGGCAAGAAAGCACGGATGACCTGGCTAACGAACCGGAACATCACCGCTTATGGGCGCAGGCGATGCCATCGCCAGTCGGTGATGACTACGGGCTTTATAGCCATATCGCTCTATTTTGCCTGTAATGACTTTGTTGATGACCAAATCGGACGGGTCATCAAATTCTGCTGACGCCAGCAACGTAAAATACGTGGGTTATTTATACCTCCGATCACGGCGAAATGATGGGCGCACATAAGCTGATAAGGTAAAGGGGCGGCGATGTATGACGACATCACCCGCATTCCGCTGATCATCCGTTCGCCGCAAGGGGAGCGGCTGGGACATCTCGCCAGTGAGTCATATCGATTTACTGCCGACAATGATGGCGCTGGCAGATATTGAAAAACCAGAAATTATGCCGGGGAAAATATCCTTTGCCGTGAAAGAGCCACGCGGCGTGATGGTGAAAAACCGCCGCTCTAAATTAACGTCACTCGCCAGTTTACTCCGGTGCGTTGCTCGGTGACGGATGACTTAAACTGGTACTCAACCTCTTCACCAGTGATGAACTTTACGATCGCCGTAATGACCCAAATGAAAATGGTCAAGCCTGATCGATGATATCCGTTTTGCAAGATCCATCACAGCGATCGTGACAGCGCCTTATTGAACTACATAAAGGCCAGACGCGATCCGTTCGCAGTTACCAATGGAGTCTGCGTCCGTGGCGTAAAGATGTAAAGCGCTGGATGGGGGCGTTTCGTCCACGTCCACAAGATGGCTATTCGCCAGTTGTTCGCGACTATGGCACCGACTGACACCGGGGTGAAGGTGGGAAAAAAACGAAGAAGCTGCTGACGATAATGCCCGCTGATCACCCGGCGGGCATTGTCAGCTGTTTAAACCAGTGAACCGCCGGTCAGGAAAAGATAAGGAATATCAGCAAAATGCTGCACACGATGCCGATACCAAAAAGCAAGGTATGGAAAGCCAGCGTCCCGCCAAAAACAGCGCGGCGAATGCCCCAGCGATTTTCCTTTACGCATACCGCCAATAAATGCGCAAAGTAGCGCAGCAATGGCCAGTGCGATACCGCTTTGATTGAGGATTTCAACGTCCCTCTTTTCTCTCCACGGTGGTAATTATCTTCGCCTTTTATTCCGGCGAGAAGACCTCTTTAAGATTCAGCCGTTTTGTCCGCCACGATGCTTTCAAACGTTGGCGGTGGTGAAGAAGAAAGGGCCGAATGAAAAGTGGATAATCCCCATGATTAAAGCGATGGCACCAAACAGCATGCCCAATGAACTGATTTTATTTTGAGCTATGACATCGCATCTGACCTCCTTGTAGCGGATGGCAAAAGCATATAGGAAACGGGCGGACGAAATTCTTAAAAAAACCGCTAAAGGTAGAGCGTTAGTGAAATTCCAGAGGACAACGATGAAAATTTCCCGCCTCAGCCCTGCCTGATTACCGCTTCTCGCTGGCTAATGAGCGTACTTTTCTGGCGTGAATCCGTACTGCACTAGGATTTCTGGCGGCGCAGTCAGCTGATCGACTTGCGCCGGGTAAGGGCAGCATTCGCGAACTGCTGGCGTTGTTGTTGTGTCTGTTTTCCGGCGGGTTACGAGATGTATGGCTACTGCGCTGGTTACGCAATGAAAAAGCGATGCATCAAAAAGGAACTGCGCTGGCGCAAACTCTGATAACGCTCAATATTGATGGTCGTGGCGGTGATCGTTATGGGCCTGGTGTTGTATGTGCCGGACGTAGCGCGAGGCCAGCACGCATTGCCGTACCCAGGACTGCAGCCGGAGCGCACATCACGCGCTGGCGCGTGGCTTCGTACCATGCTGGGCTACGGCGCGTTGATGGCGTTGGCTATCAAACCCGCTGGCACCAGGCGGGCATGTTATTCTGGATTTCGATTGGCATTCTCGCCATCGTGGCGCTGATCCTCTGGCACTACACCCGTAATCGCAATTTAATGGATGTCACGAATAGCGATTTTTCCGATTTCACATAGTGCGTGACAAATTTCTGATACTTCCCTCGCGGTGTTATCTCTAATATCTGCTGTAACACATATACATGGAGCTTCCTCGTATTTATTGAGAGAGTCGCATGACAGGAAGTCAGGTCATTGATGCTGAAGGACGTGGTTGTAGAGTAAGATGTGACCTGAGAATTTTATCACAATTTCAAACAGCGGGCGC
+
((+**+,677:79))))9887<411FCCFIC@:JJJFGJJCA@B?74667657.'''&*3<=CDFAAA@@><=?C?@?B('&'41/-++(((/(''(*+..9;;<****A<FFGI====FB?:531JFEJIJJJJJFECBDFE@B;,++5441///**)&&&&%%%')'-64+-((()++())+4?<<=@BBF>CC;FJDEGJJJJJJIHJDJJAB@4-,,,43113)))*'&&&'**))&&()(((()56-))),//1.../0-***+.<<@?>>>;;434545=?EJHD==>HIECD6551//10010+'&%%&)##'%&%%(+139=@BA=>=9--,,)($%&&'&&0369::<=>B>==;<;''')73334870*+013,+*,/140,*(((('%%%'()*%'*+)**&&&'.7==<=7777C@6445IBFDEGHEFGJHJGHJDIHGJG?>E979;=A86679770/1/0003..7=@:988320---.0;9777:<:<7444===?BEGEJJDJ9--,+**+++)%$$%&&%$$$$%)-/1--(''(&%&&&(()-2+)()7=?CD6656:;(''(()))**)(''')&)*,2228B?>8899JHIF;88@ADDB;ED=;:9;;64&&&-211600/.14999=6667+''--+$$$$$$&&'((())878:9:866B?@BAB31-)()(''&%%%))*-(&&('''),'&&'.1230//'&&%*((&&$$%%%$$$$$##$&'''A@?83++DDID?><9:;<D@ABDDGDBC<<166=JEJ=<<<871'$####$%+,/=BJGEFHIJBDB=8867::::BBDF/./01356434/+*--344753,(%%$%'()*('('''%%%$$%%''&%%%+,))))*&%$&'')*,...&%&'*)(&&''(().39:+,,,00,'..'%&,,,-*())-../00+''''+,/343*++++,+*,,;==C;;:5651(&&%'4675446668<:;;:8:>656AAAAC@FFJACAAJJJJBCCFEGDAFFHFECABCBB?=<?@EJA83442255:6+((.5530/.0-,'%$%''&)*****//1111=<00'4/,0342300:5=<;?<>CGFJICB::::=501045;=@DEEJED@>>>>52234<;CCFD?;;=...2*()+%$$$$%&''()*-21+0&&0,*445@?::)(((%%%%)'./0/2><,(*)65688:98::=958**30'4126;:??;:9::999;??;EJJEDEFJJEFGACDCCBBB=>7A>?:55-+,+**(*+13//+,*)('(..497722337666>==<>+++,EHJGJ.---BA777''')---.23335-DD@@B@BDBEJ@?@=>C@10001*)'&%%%&'&),4457;::6267/9665333355;676993-,,.*((4<JE?CDDA=<=467DF;54+()8=@BGFAABJEJJJJJC?=>>CBCADEJFFCEG0/.,*'(,...1,,,-256A?==>??65693&%%%''%$%&<BBFAHHEB64210149:>=A@@C<<;<898000;>41(&&''&&'&(-,,/./02+++*))****+,))*())))(('&&')---34/.../&'&%&$%%%%%%%&$%$$##$$&)*,22:55GDGABA?@@EA<:0133--./02=21++*('&%&%&%&&&(-/00&&&&)((&'),59;DICC>>.../9996.--*)('($$$#$%++,*'(&&&%$$&&%$$%%%'%$#$%$%$###$%$#%&*--+58311)'&%&'(''&++++++,+$$$&(+.3?:7600*)))0.(%'&&&'$$%$%$#$'%%$$$$$%&+,,+-+'&%%%(*1/0////./57;AAAGBB<;0/,*)('&%%$$$%'&'&&&&'&'&%%%%%%()'''(**&&&,8:(''&))&&%%%%%')(**(&&)**&$$$$''(-2****:<<?86669/./-0+*'',,+-.0646@<<<<>><??551..-..AFD@BCEC@875:@FGC;989;81?FEJH@A>>@ADGJFJJFFJJJHED?>>:99++**===55)001.-)(%&$$'%&%%*)++*+-2,,(%%*+)(((+8,98;::CCGJ>?></.$$%&&%&$&)+,++0''&'//*'&&%%&&%%&($%%%&'-.-+,,,96455C@77<=?@@@////EJHC@BAJJEDJJJGIJJ=7.*('%###%()))'&&&'&$$')'(''(+30('--34>@5556:>====6....,)'%&%$&%
@Glass_T7V_13_D3_12_10_17
CTGAAAGCGTTTGGGTAAGGACGCTGGCCTGGTGATAGCACGCCGATAAATCTGGTAAGGGTCGATAATGAAGTCTTTACATAAAATCGGCTGCGGGGCGATTTGGCTGACAATGAGGAAGGAATTAAAGCTCCCTGAAAATATTCTCATCAGTCAGCACCGAAATTGCCGAAGCGTAATGTTTATAAATGGCGGCAATGCATACTGATCGAAATCATCACGGATCACGCCTTTTGACGGCGACGCTTTCTTGCGCTCCAGAATAAACGCCGTGCGCGCACCCTGTAGCGCATCATAAAAATGTCGCGTGCTCGGCTGAACCTCATTCTGAAAACTGGCCAGCGGTTGCTGCTGTTTCAGGGCTTCTACCCAAATCGCCTTGTCTGCGACGATTTTCGCTAAAACGGTTTGCATCATCTAGTAGTCCTGTGTGACTCTAGTATTTAGTTTCTCGTTTCTTCTTCTTCCAACGAGAGACGAGGAACTCGAGCGCCGGCCGCTCGATCGACCAAACGAAAAAAGACGCTCGAAAGCGTCTCTTTTATGAATAATTGTTCAAGATGCCGCACAGGTGGATGCGACCAAAACGAAAAAAGGCCCCCCTTTCGGGAGGCCTCTTTTCTGGAATTTGGTACCGAGTTATTAGGCCACACGTTCAAGTGCAGCCACAGGATAATTTGCACTGAGCCTGGTAGGATCGGACTCGACCGTAGCCTCAGGAGTGAGTTTTGTGCAATACCAACCGACGACTTGACCCTGCCAAGCGGCACCAGATTTCTTGCGTACGCAATCCCCTAAGCCAAAGGTGGCACTCAGGGGAAGCGCAAACTGCCCTGCAACGGGAGCGTTGGCTTCATCGCTACTTTGACCCATCTAGTATTTCTCCTCTTTCTCTAGTAAAGTGTTTAGTTCCCTCTTTGCGTCCTTCATAGCTTAATCCGAAAAGTTCTCTAGTAGCTAGCCCAAAAAAACGGGTATGGAGAAACAGTAGAGAGTTGCGATAAAAAGCGTCAGGTAGGATCCGCTAATCTTATGGATAAAAATGCTATGGCATAGCAAAGTGTGACGCCGTGCAAATAATCAATGTGGACTTTTCTGCCGTGATTATAGACACTTTTGTTACGCGTTTTTGTCATGGCTTTGGTCCCGCTTTGTTACAGAATGCTTTTAATAAGCGGGGTTACCGGTTTGGTTAGCGAGAAGAGCCAGTAAAAGACGCAGTGACGGCAATGTCTGATGCAATATGGACAATTGGTTTCTTCTCTGAATGGCGGGAGTATGAAAAGTATGGCTGAAGCGCAAAATAATCCCCTGCTGCAGGGATACTCGTTTAATGCCCATCTGGTGTGGCGGGTTTAACGCCGATTGAGGCCAACGGTTATCTCGATTTTTTTATCGACCGACCGCTGGGAATGAAAGGTTATATTCTGAATATCACGATTCGCGGTCGGTGGTGGAAGAAGTGGGACAGAGAATTTGTTTGCCGACCGGGTGATATTTTGCTGTTCCCGCCAGGAGAGATTCATCACTACGGTCGTCATCCGGAGGCTCGCGAATGGTATCACCAGTGGGTTTACTTTCGTCCGCGCGCCTACTGGCATGAATGGCTTAACTGGCCGTCAATATTTGCCGGTGCGGATTTCGCCCGGATGAAGCGCACCAGCCGCATTTCAGCGACCTGTTTGGGCAAATCATCGCCGGGCAAGGGACCGGCACTATATCGGAGCTGCTGGCGATAAATCTGCTTGAGCAATTGTTACTGCAGCGCGTGAAGCGATTAACGAGTCGCTCCATCCACCGATGGATAATCGGGTACGCGAGGCTTGTCAGTACATCAGCGATCTACCTGGCAGACAGCAATTTTGATATCGCCAGCGTCGCACAGCATGTTTGCTTGTCGCCGTCGCGTCTGTCACATCTTTTCCGCCAGCAGTTAGGGATTAGCGTCTTAAGCTGGCGCGAGGACCAACGTATCAGCCAGGCGAAGCTGCTTTTGAGCACCACCCGGATGCCTATCGCCACCGTCGGTCGCAATGTTGGTTTTGACGATCAACTCTATTTCTCGCGGGTATTTAAAAAATGCACCGGGGCCAGCCCGAGCGAGTTCCCGTGCCGGTTGTGAAGAAAAAGTGAATGATGTAGCCGTCAAGTTGTCATAACTCTAGAAGCGGCCGCGAATTCCAGAAATCATCCTTAGCGAAAGCTAAGGATTTTTTTATCTGAAATTCTGCCTCGTGATACGCCTATTTTTATAGGTTAATGTCATGATAATAATGGTTTCTTAGACGTCAGGTGGCACCATGGAAGCTTTGTAATCACTCGATGACCAAAAGTAAAAACCCGCCGAAGCGGGTTTTTACGTAAAACAGGTGAAACTGACGCTAGCCGGTCACATGTCAATACTTGCCCTTGACAGGCATTGATGGAATCGTAGTCTCACGCTGATAGTCTGATCGACAATACAAGTGGGACCGTGGTCCCAGACCGATAATCAGACCGACAACACGAGTGGGATCGTGGTCCCAGACTAATAATCAGACCGACGATACGAGTGGGACCGTGGTCCCAGACTTAATAATCAGACCGACGATACGGTGGACCGTGGTTCCAGACTAATAATCAGACCGACGATACGGGGCGTTGGTCCCAGACTAATAATCAGACCGACGATACGAGTGGGACCATGGTCCCAGACTAATAATCAGACCGACGATACGAGTGGGACCGTGGTCCCAGTCTGATTATCAGACCGACGATACATGGGACCGTGGTTCCGGACTAATAATCAGACCGACGATACGAGTCGGACGTCAGTACATATCATATCAGACCGACGATACAAGTGGAACAGTGGGCCCAGAGAGAATATTCAGGCCAGTTATGCTTTCTGGCCTGTAACAAAGGACATTAAGTAAAGACAGATAAACGTAGACTAAAACATGGTCGCATCAGGGTGCTGGCTTTTCAAGTTCCTTAAGAATGGCCTCAATTTTCTCTATCACTCAGTTGGAACACGGGACCTGTCCAGGTTAAGCACCATTTTATCGCCCTTATACAATACTGTCGCTCCAGGAGCAAACTGATGTCGTGGCTTAAATTCATTACTGATAGATGACGTTTTAAGCACAGAAGTTAAAAGAGTGATAACTTCTTCAGCTTCAAATATCACCCCAGCTTTTTTCTGCTCATGAAAGGTAGTGCCTGCTGCTTAAGTAATTCCTCTTTATCTGTAAAGGCTTTTTGAAGTGCATCACCTGACCGGGCAGATAGTTCACCGGGGTGAGAAAAAAGAGCAACAACTGATTTAGGCAATTTGGCGGTGTTGATACAGCGGGTAATGATCTTACGTGAAATATTTTCCGCATCAGCCAGCGCAGAAATATTTCCAGCAAATTCATTCTGCAATCGGCTTGCATAACGCTGACCACGTTCATAAGCACTTGTTGGGCGATAATCGTTACCCAATCTGGATAATGCAGCCATCTGCTCATCATCCAGCTCGCCAACCAGAACACGATAATCACTTTCGGTAAGTGCAGCAGCTTTACGACGGCGACTCCCATCGGCAATTTCTATGACACCAGATACTCTTCGACCGAACGCCGGTGTCTGTTGACCAGTCAGTGGAGGTCGATCATCCAGTGCGTCCTCAGTAAGCAGCTCCTGGTCACGTTCATTACCTGACCATACCCGAGAGGTCTTCTCAACACTATCACCCCGGAGCACTTCAAGAGTAAACTTCACATCCCGACCACATACAGGCAAAGTAATGGCATTACCGCGAGCCATTACTCCTACGCGCGCAATTAACGAATCCACCATCGGGGCAGCTGGTGTCGATAACGAAGTATCTTCAACCGGTTGAGTATTGAGCGTATGTTTTGGAATAACAGGCGCACGCTTCATTATCTAATCTCCAGCGTGGTTTAATCAGACGATCGAAAATTTCATTGCAGACAGGTTCCCAAATAGAAAGAGCATTTCTCCAGGCACCAGTTGAAGAGCGTTGATCAATGGCCTGTTCAAAAACAGTTCTCATCCGGATCTGACCTTTTACCAACTTCATCCGTTTCACGTACAACATTTTTTAGAACCATGCTTCCCCAGGCATCCCGAATTTGCTCCTCCATCCACGGGGACTGAGAGCCATTACTATTGCTGTATTTGGTAAGCAAAATACGTACGTCGGGCTCGAACCCTTTAAGATCAACGTTCTTGAGCAGATCACGAAGCATATCGAAAAACTGCAGTGCGGAGGTGTAGTCAAACAACTCAGCAGGCGTGGGAACTAATTGACACATCAGCAGCACATACGACATTAATCGTGCCGATACCCAGGTTAGGCGCGCTGTCAATAACTATGACATCATAGTCATGAGCAACAGTTTCGAATGGCCAGTCGAGACATCAGGTGTGGATCGGTGGGCAGCCCCCTTCATCAAATTTGCCCATTAACTCAGTTTCAATACGGTGCAGAGCCAGACAGGAAGGAATAATGTCAAGCCCCGGCCAGCAAGTGGGCTTTATTGCATAAGTGACATCGTCCTTTTCCCCAAGATAGAAAGGCAGGAGAGTGTCTTCTGCATGAATATGAAAATATGGTACCCATCCGTCCATACATTGAGGCTGTTCCCTGGGGGTCGTTACCTTCCACGAGCAAAACACGTAGCCCCTTCAGAGCCAGATCCTGAGCAAGATGAACAGAAACTGAGGTTTTGTAAACGCCACCTTTATGGGCAGCAACCCCGATCACCGGTGGAAATACGTCTTCAGCACGTCGCAATCGCGTACCAAACACATCACGCATATGATTAATTTGTTCAATTGTATAACCAACACGTTGCTCAACCCGTCCTCGAATTTCCATATCCGGGTGCGGTAGTCGCCCTGCTTTCTCGGCATCTCTGATAGCCTGAGGAAGAAAATTCCAACTAAATCCGCTGCTTCACCTATTCTCCAGCGCCGGGTTATTTTCCTCGCTTCCGGGCTGTCATCATTAAACTGTGCCAATGGCGATAGCCTTCGTCATTTGATGACCAGCGTTTATGCACTGGTTAAGTGTTTCCATAGAGTTTTGATTCTGAACATCCTTTAATCATTGCTTTGCGTTTTTTTATTAAATCTTGCAATTTACTGCAAAGCAACAACAAAATCGCAAAGTCATCAAAAAACCGCAAAGTTGTTTAAAATAACAGCAACACTACAAAAGGAGATAAGAAGAGCACATACCTCAGTCACTTATTATCACTAGCGCTCGCCGCAGCCGTGTAACCGAGCATAGCGAGCGAACTGGCGAGGAAGACAAAGAAGAACTGTTCTGTCAGATAGCTCTTACGCTCAGCGCAAGAAGAAATATCCACCGTGGGAAAAACTCAGGGTGAGCATCACGCGGATAGCCAATTCAGAGTAATAAACTGTGATAATCAACCCTCATCAATGATGACGAACTAACCCCCGATATCAAGTCACATGACGAAAGAGGAAAGAGAAGGAAATCAACTGTGACAAACTGCCCTCAAATTTGGCTTCCTTAAAAATTACAGTTCAAAAAGTATGAGAAAATCCATGCAGGCTGAAGGAAACAGCAAAACTGTGACAAATTACCCTCAGTAGGTCAGAACAAATGTGACGAACCACCCTCAAATCTGTGACAGATAACCCTCAGACTATCCTGTCGTCATGGAAGTGATATCGCGGAAGGAAAATACGATATCGTCGTCTGGCGGCCTTTCTTTTTCTGGAATCTGTGCAAGAGAGGCGCATTGGAGTTCTGCTGTTGATCTCATTAACACAGACCTGCAGGAAGCGGCGGCGGAAGTCAGGCATACGCTGGTAACTTTGAGGCAGCTGGTAACGCTCTATGATCCAGTCGATTTTCAGAGAGAGACGATGCCTGAGCCATCCGGCTTACGATACTGACACAGGGATTCGTATAAACGCATGGCATACGGATTGGTGATTTCTTTTGTTTCACTAAGCCGAAACTGCGTGAACCGGTTCTGTAACCCGATAAAGAAGGGAATGAGATATGGGTTGATATGTACACTGTAAAGCCCTCTGGATGGACTGTGCGCACGTTTGATAAACCAAGGAAAAGATTCATAGCCTTTTTCATCGCCGGCATCCTCTACGGCAATCAAAAAAACCGCTTCCTTCCCCGCGAAACTTCTGAATGCCTGCCGTATATCCTTATTGGCTTCCGCAGAGGTCAATCCGAATATTTCAGCATATTTAGCGACATGGATCTCGCAGGATATCCGTCATGTTCCTGTAGGGTGCCATCAGATTTTCTTGATCTGGTCAACGAACAGATACAGCATACGTTTTTGATCCCGGGAGAGACTGTCCGCCTCAGTGAGGTCGTTTGACTGGACGATTCGCGGGCTATTTTACGTTTCTTGTGATTGATAACCGCTGTTTCCGCCATGACAAATCCATGTGAAGTGTGACAAGTTTTTAGATTGTCACACTAAAGTCAATAAGCAGGGATAACTTTGTGAAAAAACAGCTTCTTCTGAGGGCAATTTGTCACAGGGTTAAGGGCAATTTGTCACAGACAGGACTGTCATTTGAGGGTGATTTGTCACACTGAAAGGGCAGATTTGTCACAACACCTTCTCTAGAACCAGCATGGATAAAGGCCTACAAGGCGCTCTAAAAAAGAAGATCTAAAAACTATAAAAAAAATAATTATAAAAATATCCCCGTGGATAAGTGGATAACCCCAAGGGAAGTTTTTTTCAGGCATCGTGTGTAAGCAGAATATATAAGTGCTGTTCCCTGGTGCTTCCTCGCTCACTCGACCGGGAGGGTTCGAAGGGGGGGCACCCCCCTTCGGCGTGCGCGGTCACGCGCACAGGGCGCAGCCCTGGTTAAAAACAAGGTTTATAAATATTGGTTTAAAAGCAGGTTAAAAGACAGGTTAGCGGTGGCCGAAAAACGGGCGGAAACCCTTGCAAATGCTGGATTTTCTGCCTGTGGACAGCCCCTCAAATGTCGATCGGTGCGCCCCTCATCTGTCAGCACTCTGCCCCTCAAGTGTCAAGGATCGCGCCTCATCTGTCAGTCATCGCCCCCTCAAGTGTCAATACCGCAGGGCACTTATCCCCAGGCTTGTCCACATCATCTGTGGGGAACTCGCGTAAATCAGGCGTTTTCGCCGATTTGCGAGGCTCGCCAGCTCCACGTCGCCGGCCGAATCGAGCCTGCCCCTCATCTGTCAACGCCGCGCCGGGTGAGTCGGCCCCTCAAGTGTCAACGTCCGCCCCTCATCTGTCAGTGAGGGCCAAGTTTTCCGCGAGGTATCCACAACGCCGGCGGCCGGCCGCGGTGTCTCGCACACGGCTTCGACGGCGTTTCTGGCGCGTTTGCAGGGCCATAGACGGCCGCCAGCCCAGCGGCGAGGGCAACCAGCCGAGGGCTTCGCCCTGTCGCTCGACTGCGGCGAGCACTACTGGCTGTAAAAGGACAGACCACATCATGGTTCTGTGTTCATTAGGTTGTTCTGTCCATTGCTGACATAATCCGCTCCACTTCAACGTAACACCGCACGAAGATTTCTATTGTTCCTGAAGGCATATTCAAATCGTTTTCGTTACCGCTTGCAGGCATCATGACAGAACACTACTTCCTATAAACGCTACACAGCTGCCCCTGAGATTAATAATGCGGATCTCTACGATAATGGGAGACTTTTCCGACTGTTTCGTTCGCTTCTCAGTGGATAACAGCCAGCTTCTCTGTTTAACAGACAAAAACAGCATATCCACTCAGTTTCCCACATTTCCATATAAAGGCCAAGGCATTTATTCTCAGGATAATTGTTTCAGCATCGCAACCGCATCAGACTCCCGGCATCGCAAACTGCACCCGGTGCCGGGCAGCCACATCCAGCGCAAAAACCTTCGTGTAGACTTCCGTTGAACTGATGGACTTATGTCCCATCAGGCTTTGCAGAACTTTCAGCGGTATACCGGCATACAGCATGTGCATCGCATAGGAATGGCGGAACGTATGTGGTGTGACCGGAACAGAGAACGTCACACCGTCAGCAGCAGCGGCGGCAACCGCCTCCCCAATCCAGGTCCTGACCGTTCTGTCCGTCACTTCCCGAATCCGCGCTTTCTCTGTCCTTCCTGTGCGACGGTTACGCCGCTCCATGAGCTTATCGCGAATAAATACCTGTGACGGAAGATCACTTCGCAGAATAAATAAATCCTGGTGTCCCTGTTGATACCGGGAAGCCTGGGCCAACTTTTGGCGAAAATGAGACGTTGATCGGCACGTAAGAGGTTCCAACTTTCACCGTAATGAAAATAGATCACTACCGGGCGTATTTTTTGAGTTATCGAGATTTTCAGGAGCTAAGGAAGCTAAAATGGAGAAAAAAATCACTGGATATACCACCGTTGATATATCCCAATGGCATCGTAAAGAACATTTTGAGGCATTTCAGTCAGTTGCTCAATGTACCTATAACCAGACCGTTCAGCTGGATATTACGGCCTTTTTAAAGACCGTAAAGAAAAATAAGCACAAGTTTTATCCGGCCTTTATTCACATTCTTGCCCGCCTGATGAATGCTCATCCGGAATTTCGTATGGCAATGAAAGACGGTGAGCTGGTGATATGGGATAGTGTTCACCCTTGTTACACCGTTTTCCATGAGCAAACTGAAACGTTTTCATCGCTCTGGAGTGAATACCACGACGATTTCCGGCAGTTTCTACACATATATTCGCAAGATGTGGCGTGTTACGGTAAAACCTGGCCTATTTCCCTAAAGGGTTTATTGAGAATATGTTTTTCGTCTCAGCCAATCCCTGGGTAGCTTCGCCGGTTTTGATTTAAACGTGGCCAATATCGACAACTTCTTCGCCCCCGTTTTCACCATGGGCAAATATTATACGCAAGGCGACAAGGTGCTGATGCCGCTGGCGATTCAGGTTCATCATGCCGTTTGTGATGGCTTCCATGTCGGCAGAATGCTTAATGAATTACAACAGTACTGCGATGAGTGGCAGGGCGGGGCGTAAGACCCTTTGAGTGAGCTGATACCGCTCGCCGCAGCCGAACGACCGAGCGCAGCGAGTCAGTGAGCGAGGAAGCCTGCATAACGCGAAGTAATCTTTTCGGTTTTAAAGAAAAAGGGCAGGGTGGTGACACCTTGCCCTTTTGCCGGACTGCAGCGGCCGCTACTAGTAGGGAGACCAGAAACAAAAAAAGGCCCCCCGTTAGGGAGGCCTTCAATAATTGGACTATCCCCTTAAACTTCAAAGGACCAAAACGAAAAAAGACGCTTTTCAGCGTCTTATTGTTGGTCTTTTGGTACCGAGTTATTAATATGCGCGCAGCGTCTGGAAAACCGAGGCCAAAAGACGTGCGTCTTTGATGCCAGTAGACTCTACAGCAGAATTAAAATCAAGTCCGGCGCAGCCGGTTTGTGCCGCTTCCACGCAGTTATCTGCACCTAAGCCCCCCGCCAGCAGAAAAACGTTGCCAAGCGATTGACCATTTAATAGTGACCAGTCAAAACGTTGCCCGCTTCACCCTGGCCGTTGTCTAAAACATATTTATCAACGTGCTGAAACTCGCGGGCGGGCAGGGTTTCACCGACGCTTAATGCTTTCCAGATGGCAACATGTGCTGGCAGAGCTTCACGCAGCGTATCGATATACAGCTGTTCTTCGTTGCCGTCCGGTGCCGTACCAGCGATAACACCTTAGCTTTGTCCACCACATCGGCAATATCGTGATTGCGGAACACGCCAACATACTGCAACGGTGGCGCAGCCATCACTTCCTGCGCCTGTTCAACGTTGACGCAACGCGGTGATGTCGCAACAAAGATCAACCCACCGTAAATCGCGCCCGCGTCATAAGCTGCTTTAGCATCTTGCCCACGCGTCAGGCCACATACTTTATTCTCACCCAGCAACACCCGGCGCACGGCGGCGTGCAAATCGTCATAGGGCCATCAACGCGAACCAATCAGAAAACCGTTAGCGAAGTGGCTTGAGCTCGCACCTGAGCGTAAGTATTGATGCCGGATTCGCTGATTACCGTCACGTTGTGCCCCAGTTTCGGCGCAAGCTGGGTACGGTTGAGATCAATTCAACAGAATCACGCAGATCGCGGTTGTTGATGCCAACGACCTTTGCTCCCAATGCAATGGCGCGCTCCTGTTCCTCTTCATTACTGACTTCGGTCAGCACCCCCATCTCCAGACTGTGAGCGACGGCGGCAAGCTGGCGATATTAGTCG
+
65411857***)&%%%&&&%$$$###$%%$)/3111'''&&&'.('(*))*----BBHDEDAHABABIFJJEHJHJJJJJJHJHHJJB?>?EJ@===@BEDB2222EGCDC-,,+'''&(&&')&$#$%%$$$'26<>CHFJBA:/<))GHFJJEJFJ@A=5011;:444,CDFJJJHJGJEFIEF>@-*IJFGFJ@@?=@.-'&&&&(*/..3521000777ADJEGFFIEIIJ>>@GEJEFEEGEB@:9768((((;=AGIJJIJJJJJJJGJFGDIHJJGJJ=22743.-,+.))2@DAAADB@AAJJI>652511078?94571777;>A@@BEDFJJHDEGEGCBABJEFJ60,,009HG@?:99/.9:DIBBCBJJFHJGFJDJGJIJIGD@AAACEJI@@?EICGAB?@A?@<<=>>IIGGEFIEFJCEDA;<==5552000-'310244147.8:79>;7''''3/4..-'&&'+)+,)&%$%%))'(*+(&&&...0('''***,(''*6<>>;80/00;89:EA>>=>766@>54**++/../100+*)+,,%%*)**+,,..+*&&&%$$%,/010,&&')>BDEDCBCACAGAIBBJDJBB@>D,)(.65663341-,+-347=AAFJJJJJJGIIJJJJGHJIGJJJJJJJHID<7*)*(*+4'344<87745447753,,**,0&&)/13-&&%%%&&&&''((+,3BC<<<=D?<;;66??>ABBBDFFDIFFEIEJ>JJJJJJJIHJJGJJJJFGCA@=<346758>?<<87'&''88==DEGJFHJJJJIIIJ7777ACCIJJIJJFGCCDCA=++++159>DDDGJJJJJJHGJJJIHJIIJIHEJJFABCA99BCJJJJJJJJJHIHJJEB?;;,-**,()*8A??@?HEGJJHGC==?E<JJDHGJIJEFGECB?''''FHEIIGJJGJJGBCCCDFFE<<<<DDIHJJJJJGCFCIJHJGHJJJJJHGGJEHBIJJJJJFEDABBJGJBC3334:''''(:91>AAEFJGJGJJHJJJIJJJHGGJGGJFJJJJJJIJJJJHH43336=5::=:9:JJHJFJGGHJIIJJJJJJFBBDI=<<>JJFJ988:;?ADIJJJIDFEFFJJJJJJGJJJJJIJHHJJGGJJEIHIJJJJHJJEGIGJJJGJJJJJFFGDAABHDEEEJEHFHGD?JGGIJIHIGJHGJHIJJFGFFJJC8889:;<BEBCGDJGJJ>==>GJGJJGFJHJJJJJHJEJJGJJGJJJIIJJHFIJGFJFIJA@DCBDFJGHJGGJEHJJJIFHGEEDJJ7777JGJFED?<>++++DHGFF?>>>B>CC>CDA>?&&&&+'&&&)*.''(/(97***)))+<=?ABFBBBFHIGEEA@7667;=>BJGDHD>>>?<<=>BBA?JJJGJDFGCFF<<<<==<,,'&&&%%%%*%%()5=<887'%%'-++'&&'(((('%&'.+(((,/2;<<;=?A@GHACDH3214??@AAAAJFHJHGF?=HBJ?=>F<;400031<>=>AC2111JIBC5556@@@EHGB???A=<=<CAABEG8888HJJEEFJJJJDHJA>>>@BD?7BACB6445=AGJJGFJJHJEJFGEJJJGG==8798@@=4**'&&((*,+)'&')*,,.8FFGJEEFJBF?>@9;;@>A>>?=<77<GJEHJIJF=:;84?767888(''(((),)('''&&%%&)&&&',(+))9@GGIJGJJJJJHJC::::DE=CD>???GIEGFJJA?@>;+++)*'''')+('''35;>==??CCADAG>ADEDFB6666FHJ<;;,++1:44443/.0.01070-++./,,'&&&%))('%&('*8;FJHFGHHCDCDIE>>>IJJHGJIJJJHGJJHJJJJJJJJIJHGGJJJJIJHHFJGDIHJHJJHJJIEC75=9:@4EJJJGJJJJJJJJJIJJJIJFJC?<5452-..3<<;=CHJJFFEGDFH3333HGJJGFHHHGCEDCC@?>ABJJJGGIJJGJFGFE@==>C?@B;??;H4444GJJCDCCJEBHJJJJJFJ////3333////344@9:GEIHDHJJJBHIJJJIIIJEGCGGJJJIECID;229:6/..,,,*EGJJJGFJIGJJJJIJHJJJJJFIJGJJE@==<?FB<9655=:5226<@FBCCEJIJJJJJJFEGBBFGDCDBAC=;757A66>B67CCFGJJDB?@DFJ>;CEGFFDJABEJJJJIJJJGJDJIJFJEJICBDE8;<=@DDEFFJJJJJJJJJJJJJHJJHJHJJJJJIHGFCEGGGHEGEGFIJFIFEGHJGGJJJIJJJJFGIJJJHHGJJHJJJJGGEEHJJFHHJJIHIJJJJJJIFGEDJJI=;;<EDJIHIJIJJIJJJJJHIHJHHHJEHHJIHG@@???AEFFJCGEHJHJGHJJGIHJHEIEFD=-,,,-??8888GFHJJHJJJJB??@JFCD<4446>?CJFFIJJJJJJJJJJHJBJJHIJJJJGJJJIJJIJJFDDCGGFFJ:9=?BC@??,*'%&&&''&'7;:44JCBB====@<99:::9:=0/.///0.00+*))*((((25442-/BCHCEFHFJCBAF;;;>@(&&)545656654444435555=BDDJG?>=>>:;;9;;;B5+(+,,,-+))'''&(,-288<BGCEFJJI<:99<??@?:888?AFEJFJIGGGJJJHJDCA<=FIFJJJJJFB>>A==?BI7655;EJBJJED8884553889?DECDDF<8.-..+-,+,,++&&%%0/11**)),'%'$&&(/*((*,,.22233;=AACJJF<88920001++(&%%%&%&$$&%&&+01<@B;888;?@JJFIJJJJGJGJJJ?>??F?50.28;A<;;>A6558?JGJJEDIDJFFJIH))))@:9767*),443BCBC5556=<:;=700.0014:66''''*-.0:5***,1(''(7BAADFIJIJIE?=>A=<>;<=DEJEE;??CJG???@FJCBBDEJJI4323-,+*&'**-.0..98767>?C@@AFJ878993,,--;=EEGFHJIJGDGDAJJBHGH///1<??1/++,/1/0:;:522344+*+****4+*)+,../))((../55((*(*+10232233E:93///1799EGB@9ICDCEIEGJGEEFJHJJJJJHJHJHJJJJJJIFIHIDJJ?:C@DJJJEDJ000//420.,&%#%'2002BJEGC7BCDEJHFFED;=BJIFIGIHJJFJJB@@GIE@BCJJJJHJJJHIHJJJFEEGCIFJFEBCAA??JJJJJJ;4332>9;<<=<:;;=???@JJJJGEFDHJJHJJJGJHEJAH@@ADJFDDHHGJJEHG....@?24HJJJIJJJJFHFHJDHIHJJJIJIJJJDIJHJJJIFJIJFJJJIHHJJHJHHJJJJJEJJIHJJJJGIGJJJJJJFFGD??>>FGJJJGGJHJGHJEIFGJJB@@:;;;DDEJGIJ<;;<AAAEG<;:774456::7667A88CEJHJGJJFJE@?@DEGHFJJJGEHBCJJFJEFJJJIGGHGJJJIJJJGHIIGIJJJJHGFJFFEJJJJJIEJJEEFEHJJJGJHGIJCJIJHJIJJJIIIJEGDFHGGIJGGDBDJIJJJIIJEGJJD8531/.&&%(+)''''298<ABEHJIHJJGDC??AGJFJIJDCDDJIJJJJJJHJJHJFJJJGJJJGGIJJHH>CDB>GIDDCCGA@ABBJJFJIJJGJHJIJJJJHJIJJHJJGJGHI000/143377==@BDFHDEIJJIJIJGHIHJJJIJJHD>HJJJGFFGJJJIJHJJFBE7777<<>>GEJHFHJ@AADJJFJIBBB@ACIEHJEHFJJJGJIGJJJJIJJJJJEJHJHJJJJGFEJ=:675952239788895/--,12EJJJGJJIGIJJJJJGJJIJJJJJJJGJJJD?(CGJJIJJJJEFHFA@@;55;;>==AJJJJJHFJIJJJJHJJJJHEIJJIJJCBCCJGHHIJJGJJJDDFJIFJGJIJFJJEIEEEDGFE==>=,,,))))JABC@59<AAB>=;911//FHJJJFJJJBA@>47544>CJHJJGIJJIJJHJJJJJJFHJGJJGJJIEIIA>=>?D==:7776:IJBGJF@@??E=;;;AHHDD777CFAA5521++,<844455569;9;=7;:-,**+044<>??;BEDEJGA<<<=6643/0((((''%06455;??@AA111>BADEJJGJGFH@EDEJJGJJJJGGJJJJJJJD@CBEJJJIHJJFJHJJHDA@<=@****)*+1779>DCFJGJFJ22...1)(&%')...002@FBAABJJGJJJIJJGHGEHI<;;9;:;>JHIFCJJ;5:;:===?IGI?@@AJEA??BA@DJJF@>>?=;?////6D221178=444*1+(&')8@BDC@@/-&&.'''('((((,())*,*++///0--('((11/((*+777BEJEDFIEJJIJHJJA@>?67:::<JGGFJJHGJIJFIJFGFJIGJJHHJIFGIBB7335558:7758;888<HHCBCC>?=6650000<==>EJJEDDCEDEEEDC1-???D@AJHJJJJGJJHFJJHJJJEJIAB4332+***1-.5-,+''''&&'1001.,,+,**()**'(+,767>@@GHJICDFCHHJJJGGFJF>ABA94567DJFJCABID***+33239??>7.--.7<<<=CHIDABEJHGJIIJGIJJHGJJJJIJJJJJGJJIJJGJJGJHJJJJJJJJJGJJFJHE>GJH@@?@<<91/,/1,-3-((''(,..>JJFEFDEJGGJJFFJHGEFIJHJJJJHJJJJJGJJJJJJJJJJJJJJGFJJJJJFJJJIJJIGJIJJJJHJJJGGJJIJIJIJJJIJJFEEEIHJJJJJHGE@JEDBC9999DEJEGIF?>-(+**:=EFGGJJHGJIJEFE965523>@8652/)1/>>@JGJHGCBECHBEDCHJJC?>?>HIH@JDED;89:A@?><>>;@90.//420002>EECJDFD>A?8889<;:52*')-=?DDFHCDCCJI85553223&%%$&&&&'-,-084>AB>=>?JJFC8888<=<60+,)((((('*&&&'----9754((12-+++HFJJIGJJHJHIFJGFGIGBBIHFEFJHJIJJJGJHHDDA@<<>DHFCBCCE:99EDB??@@FHJ2////57G?888=<<BFHJIJFEE??AJD(&$$$*?DJFJEDJEJHJIEGHGC>0,,=;>DBECFEGGFG>?JHJJHHFDH=79<9886577<BE>@=6ABDJJJHHJJJJGDCBGFFDGJ=<<=86634***(''*(())++-03:=?DFGIJJIHJJJGJHJJJJJJJJFDHJJHEJIFJIHHIJIBBGJJJJGIFCA?@>AABB??8873))35*%$$&))**+56;;GJHDJECC8CFJJJJGIGIJJGJJJGJIGJJGJHJJHFEJJHHIJJJJHJJGIEIEHJGHIJIJEHHJJGJJIHIHI??000*'&)&('+'1344468>=CHGJJJJJHJHJJJHJHEDEDE9;1...<?IEEBJE<514-1265000255::=BDDICAC>>..57<544/0/3&)****=JJGJJJJJHJIIGHDJEJJHHD?JFHEIECA+,,,>BBEHGJIJJJGIJJJJJJFIBAABJEGFGJJJCABAJJJIFGJIIJJFJHJFEIGHHABAAJJJJJIJJJJJJJJIJGIFJFJBA02@DJDIJGGHGI?>CBB,+++889;;;?<<84488434.*4))&''(&'&&',+&%%&'((//7;;;=>DIFHHIHJFJCJB3ACBC99CDEJFJGJGEJGIJJDBEEJGJFJJBDBBEJHGGC@?AAJEDE@@A:334><<<B?@>?DIJGGIJJJGDDFFBA@?CBJEJADCD669>>>;10/-)356:76:::9<<=>>CCEJFJJHJJJJEGA@=::632004468DEAAAA;;;;EE?A@AIHJJFJHHIJJJIHJHIJJJJJH@>?@EFDBAJGGGJF?===221155((((652023333?>A@@=<=30008:9>A>IG333FFHEDHIJJJGJJHJIDGHIIJJCCB><54547CJJJIJJIIJJIJEEEEIJJJJJJJJJJJGGHEIGJJJIJGHJJJDBFCB@@JFDJHJJJGHJJJJJJ?>'&%%&)(('('-222102))))1260./21/1114420/**&&&(,+++19@?HJJEEGJJGH4433??JID29.--.>D?;;:?JEGDJGGGJJECECC8778899))))600.*%''+-/2411+*(&'(((++**)*654679;C<54//--..146<:8,&''),,-C@><>=>>@JHJFIJJJJIJHJFHEFJ>/-.//-*/150(&&'(')+++2BDGFFE;;<FFF@>>>?BCH@CJFIIFDJGDBEJFJEB>@90--04D=<?<IBAABGJJJJHJEHJEJFFJD>??@JJJJ5445:CEBGFJJFJFHCBDJCI?:;@CH><999ABBACAAB,,,)(''(()))(<>@AHGHIGHJJJFFDEIIJJJHJFIJJGJIJHJJHJJA>??GD=::91001@FBGIGJJJFJJJJJJHHCCCBDGED@??AJFJJDFJJJFHFDEEE:9)''(*+&'458821,)%%%%%'()16:@EJDFI?C><BDDGBCJEIGI@@@?HFGJGHJJJJHEFFGEHEDC==>JE?<87-*'(---:HIFHHHB?DJJJJJJIGGGEHHDHJHJBJ++A@@JGJJJJJJJIJJJJJEIIHIE@EDHJ?>>>EJJGIGGGJJJJDFFJDJDDEGHJIJJJGHJIJJHJHIJEH<=2(?AC??>>BCEEEDDDHEI>:::<BDDDCADED3.-,1:FGC=543555:@<;7+--.::5578;AG999::87110011BJJHJFJFHFHFC?BDJCAADEHJJJIJGJJHJIJJJJJJJHJJJJJJJJJBJHJJJJJJHJJIFJEJJIJJI968CJJJFJJJGDDEHHHDAB::JDGJIFGICIDGGICAAAGCEE7555:BEDACD44?BC>C0+++***+,,,,2--0-.CFHJFDA@A?@AAC??95.2,,662445452444@65/+''**1./.-)()))*,)'(-1-/+()557=<4333:::6D==>?H3223,,,,---@@BHHJDDDFJEE<4445A<0/0113')%$'**22>@CDGHEHDCEF501>;978:</...96:*)()+)'(&'$&&'.-..2325,++)*)))3445;:751**:4334>99:>>>>JGFFJGJJBA@A<>=<HJDJA?999EG@>??AIDC>;====CBCDFB?43239;AGJJJHFIJJHJJEEIHGGGFFF9722+***98667EGEJIHHJJIBCEGJDA>?ACJGJCHHJJGJHGJHJJJJJJJA?@CJEDB<;<9;DEFGCD,+,228EHECCCJJIJGGJGHJEFGHJJDDB@66642388879=;89>?=FB<<;DDBA@FGJJJJHJIHIJGJJJJJJJHH@<<>>B=@?56??>5449:IABAB@???FB;78;EDGFIJJJJJIJIHJGGIJJJJGJ8779:4325@ACDBDC@GJJJJJHJFIDFJGFJHJFJJJJGFJGJCEIAG8HJIJJJJJHJJIJ;;;;JJJJJIBJJJGJJIFGJJCJJHHDFCCEGJIFFJJHJHE@ACDJGIJJFJJF>>=>>=;2..1,,,,,;>@DJJJIECBBCFCA>AHGAACCFEHIJF44.2/--+++,,83?BFJJIIF@@BCDCBF?ECDHJJJJIFJJIJFEDEBEFEDEAHGJGJJJJGGFFDJGJJ>>>BCAA@C@FJ@>?=?0+;6+?EFJJHHEJJJGIHEJGJGJJJJJJJHJJFDEBADJHFHJGJHHJJHJJIHIEJJJJJHJEFJ>=2222175*FCFJEBCCCGJJHJIJICFEGGJC?BAB+++-+(();<@DGJIIJJJJJGHCAAGIJI=<<;878:=AIJJJJGJJJFJGEJFJJFABF?JJFHEFEBFFHJFHJJGJJHCIHJHJJJHJJHFJJIJIJDB??8//08876768:99:JEJJIJJIJJJDIIJIJJGJEBCEEJJIJGFGGJGGEJFIIHB@B?D3233>???@A?BCBJD1JFE5555127;((((<:EFIHGJJGGECC@445556;AAA@E712/'''&&DBIJFFGC8456BIEH?HGIJIIHJA>=ABBBEFIHJIJGEGGG7777FJIJJIJJFJJJFJJJJJJJIGHE??=9878;?;=?>?A>>>@;8888556;98;<EDFH@>><:<;:=@?>?6=894'''':CJJHJGE@@AA;:<B?<<:<7..00./2>@CHDCD:97842232121//,-,%(.,.0/,/,,/-//6:>2((22>>>=@A8GHJGEJJGEAJE>===CJJHEIJJEHJJHDDHFJGJEEJJJJJJJJJJJJI?>AJEJJJJIJJJJJHJJJJJFDC<;757<@FIJGIJJJJGFDJFI<<;;@547HGHABCCGJGJIJJHGJJFHJGJJJJJJ==<<ABJFJJJJJIIHJJJJJJIJJJJJIGIFJJJJJJHIHHHJIJJJJJHIJJJJEIHEG<@<38==>>9778FEEJJJJIJD<7>+>8@B;??:GGJIJFHGFFHG?DJFIFJGHGDIJIHEEFJIFHIBFE:9:9@DEJGEJHDGIJIEBDEEEGGHIJHJGFB<<>>JEJJJIGGGGEHDJIJHJGJJJGJGIJJIIBJ<;;?FDFEJJIIJJEEGEHAAC>@CGD>=B@DC@@ACECF=<;;@@FJJJJCABIJIGFGJJA?85*)*+,--,27=AJHCCECEJGJJJJJC@AB555B;43,,29BAAIJIGJGBCJFHJJJJJJB>==DGFGJHJEIFJ<:;;C22245210*)'&'(''%%$%%&*+76656FE//00B=BBDCCBDEC5558G***+>A@@CACC@<<@D?GBHGGJJGJHGJIEEJJJJJIA8789JEJIJEJHJIIJIJJJJHDCEA>==;=BFIEJJDHB@?BAG<78FGJH><<=EEIJEDB887<97A8EJGGJHJJJIJIHGJHJFJGJJJJEECEJJJGJJJFFGIFJIJGJJIEJJJIIGEJJJJIFE?::;JI@;EFIJIHEJJJJJGIEJGFIIJ@?==@?;;;<JIFGHIFHJHEHECB?>+****..4-,,-<>DBCBFHHIGJIJFGHEJJJE;A@????DDDJJJJJJEEJJGIJEIA9CDJJCA?>@A:;972.--,+(*2,*+**+-6564469<>EBABCBC?=>899:@0000/..3?>;=>>FGIEEDECEJG<77:?ACFJCB?@>0001:B;C=>?>C;:,,/:</++JDAA<@@BC;977223F@...9JJGJIJFDJEJJJIGFEIHJJJJG?;0'&&'24466@E>GG@A?@FCDBDCJFEEFDB@@BJFGJJIJHJJJJHEDCFDDG;9;A?A?:9***+21127=<2(%$''%$$%%%&01433,''((*((AAD<<;;;9:9:B<=::??=?=?6130/0-,,/-10;@7))))/.--.-''((/.,+-.+>=:=>>0++,1*)))+,+-++,,@BCEEHEGHFHDDFD0////1136:<DEEJJJJJDJG9?C?<<=6/&&')3)*JJGHEGJEJFEFIJJJJBBJGJIJHJJGJJJHJHJHJHDD@BHCIJIJEJJJJJCJCDJJGFJGHHJJJJIEDHJJAJJJHFJJJJJJIJIFEFJFBAA?9999AJJJGJJJGJJJJIJJHEIBDDJJJG;CA755400/&&%%&''%%&$%%'++:;;FEFJHGJJFGBGIDGCAJJGDJEHJIIJA@A??><=))))672./67DFJ?>??EDFJHJHIFFJ>=>553.*)((&$&1167:;HIIJJJJJJHJJJJIJJJJJJJJJIHHJJJJJJFJJGJD=;;7777;<=872222961>>>E:99DCBBAFHJGIFFJHJHFCGFJHJJ@:JGBCBBJDGFC<JHJIJIEDJJJDFFGEGIJC=@@AI??BCE@FCCJFJGIJJJEBCACIFJFEFFJJI<667532245*(()DJGFHIJIGJ11@@FFGDCJICGJJEJJFIJHJGEGIIGJHHD,,+**((+.467===99:@@ECBJJBCDFDC@BJJHJJJIJDFIIJJJJJGDDDF@CC??AB;:98+)%%&2521003'''38677:>20//4:.--.+(((&%%'&/./,-++,77FDBC>>>>E???CJJFGJDFGHGHJBGJDEFJJHGJJJJJGJJJHDJIJIHHJBJDIJI>=>><?>?>CJB@@GHJGIF@A<?>C@H?@=>EDJHJJFIJHEJHIEFGHHJJIEEFHGJFEE665'&&%%
@Glass_T7V_13_D3_12_10_18
ATAATGAAATAAGATCACTACCGGGCGTATTTTTGAGTTATCGAGATTTTAGGAGCTAAGGAAGCTAAAATGGAGAAAAAATCACTGGATATACCACCGTTGATATATCCCAATGGCATCGTAAAGAACATTTTGAGGCATTTCAGTCAGTTGCTCAATGTACCTATAACCAGACCGTTCAGCTGGATATTACGGCCTTTTTAAAGACCGTAAAGAAAAATAAGCACAAGTTTTATCCGGCCTTTATTCACATTCTTGCCCGCCTGATGAATGCTCATCCGGAATTTCGTATGGCAATGAAAGACGGTGAGCTGGTGATATGGGATAGTGTTCACCCTTGTTACACCGTTTTCCATGAGCAAACTGAAACGTTTTCATCGCTCTGGAGTGAATACCACGACGATTTCCGGCAGTTTCTACACATATATTCGCAAGATGTGGCGTGTTACGGTGAAAACCTGGCCTATTTCCCTAAAGGGTTTATTGAGAATATGTTTTTCGTCTCAGCCGATCCCTGGGTGAGTTTCACCAGTTTTGATTTAAACGTGGCCAATATGGACAACTTCTTCGCCCCCGTTTTCACCATGGGCAAATATTATACGCAAGGCGACAAGGTGCTGATGCCGCTGGCGATTCAGGTTCATCATGCCGTTTGTGATGGCTTCCATGTCGGCAGAATGCTTAATGAATTACAACAGTACTGCGATGAGTGGCAGGGCGGGGCGTAAGACCCTTTTGAGTGAGCTGATACCGCTCGCCGCAGCCGAACGACCGAGCGCAGCGAGTCGTGAGCGAGGAAGCCTGCATAACGCGAAGTAATCTTTTCGGTTTTAAAGAAAAAGGGCAGGGTGGTGACACCTTGCCCTTTGCCGGACTGCAGCGGCCGCTACTACAGTAGGGAGACCAGAAACAAAGTTCGTTAGGGAGGCCTTAAATAATTGGACTATCCCCTAAACTTCAAAGGACCAAAACGAAAAAAGACGCTTTTCAGCGTCTTATTGTTCGTCTTTGGTACCGAGTTATTAATATGCGCGCAGCGTCTGGAAAACCGAGGCCAAAAGACGTGCGTCTTTGATGCCCGGTTCGACTCTACAGCAGAATTAAAATCAAGTCCGGCGCAGCCGGTTTGTGCCGCTTCCACGCAGTTATCTGCGCCTAAGCCCCCCGCCAGCAGAACGTTGCCAAGCGATTGACCATTTAATAGTGACCAGTCAAAACGTTGCCCGCTTCCACCCTGGCCGTTGTGTTGAATTCCTTTTTATCGACGGTATCCTGTTGCTGAAACTCGCGGGCGGGCAGGGTTTCACCGACGCTTAATGCTTTCCAGATGGCAACATGTGCTGGCAGAGCTTCACGCAGCGTATCGATATACAGCTGTTCTTCATTACCATGCAGTTGCACTGCCGCCAGCGATAACACCTTAGCTTTGTCCACCACATGGCAATATCGTGATTGCGGAACACGCCAACATACTGCAACGGTGCCGCAGCCATCACTTCCTGCGCCTGTTCAACGTTGACGCAACGCGGTGATGTCGCAACAAAAATCAACCCACCGTAAATCGCGCCCGCGTCATAAGCTGCTTTAGCATCTTGCCCACGCGTCAGGCCACATACTTTATTCTCACCCAGCAACACCCGGCGCACGGCGGCGTGCAAATCGTCATGGGCCATCAACGCCGAACCAATCAGAAAACCGTTAGCGAAGTGGCTTAACTCGCGCACCTGAGCGTAAGTATTGATGCCGGATTCGCTGATTACCGTCACGTTGTGCCCCAGTTTCGGCGCAAGCTCGCGGGTACGGTTGAGATCAATCGACAATATCGCGAATCGCGGTTGTTGATGCCAACGACCTTTGCTCCCAATGCAATGGCGCGCTCCTGTTCCTACTCATTACTGACTTCGGTCGGCACGCCATCTCCAGACTGTGAGCGACGGCGGCAAGCTGGCGATATTGGTCGTCATCCAGTACTGAAAGCATTAATAAGCAGGCATCGGCCTGGTAATAGCGCGCCAGATAGATCTGGTAAGGGTCGATAATGAAGTCTTTACATAAAATCGGCTGCGGGGCGATTTGGCTGACGATGGGGAGGAAATTAAAGCTCCCCTGAAAATATTTCTCATCAGTCAGCACCGAAATTGCCGAAGCGTAATGTTTATAAATGGCGGCAATGCGTGCTCGATCGAAATCATCACGGATCACGCCTTTTGACGGCGACGCTTTCTTGCACTCCAGAATAAACGCCGTGCGCGCACCCTGTAGCGCATCATAAAAATGTCGCGTGCTCGGCTGAACCTCATTCTGAAAACTGGCCAGCGGTTGCTGCTGTTTGCGGGCTTCTACCCAAATCGCCTTGTCTGCGACGATTTTCGCTAAAACGGTTTGCATCATCTAGTAGTCCTGTGTGACTCTAGTATTTAGTTTCTCGTTTCTTCTTCTTCCAACGAGGACGAGGAACTAAGCGCGCCACTCGATGGACCAAAACGAAAAAAGACGCTCGAAAGCGTCTCTTTTCTGGAATTTGGTACCGAGGTCCGCACAGGTGGATGCGGACCAAAACGAAAAAAGGCCCCCCTTTTCGGGAGGCCTCTTTTCTAAAAATGGTACCGAGTTATTAGGCCACACGTTCAAGTGCAGCCACAGGATAAATTTGCACTGGCCTGGGTGGGATTCGGACTCGACCGCATAGCCTTCAGGAGTGAGTTGTGCAATACCAACCGACGACTTGACCCTGCCAAGCGGCACCAGATTTCTTTCGGTTACGCAATCCCCTAAGCCAAAGGTGGCACTCAGGGGAAGCGCAAACTGCCCTGCAACGGGAGCGTTGGCTTCATCGCTACTTTCAACCCATCTAGTATTTCTCCTCTTTCTCTAGTAAAGTGTTTAGTTCCCCTCTTTGCGTCCTTCATAGCTTGATCCGAAAAGTTCTCTAGTAGCTGACCCAAAAAAACGGGTATGGAGAAACAGTAGAGAGTTGCGATAAAAAGCGTCAGGTCCATCCGCTAATCTTATGGATAAAAATGCTATGGCATAGCAAAGTGTGACGCCGTGCAAATAATCAATGTGGACTTTTCTGCCGTGATTATAGACACTTTTGTTACGCGTTTTTGTCATGGCTTTGGTCCCGCTTTGTTACAGAATGCTTTTAATAAGCGGGGTTACCGGTTTGGTTAGCGAGAAGAGCCAGTAAAAGACGCAGTGACGGCAATGTCTGATGCAATATGGACAATTGGTTTCTTCTCTGAATGGCGGGAGTATGAAAAGTATGGCTGAAGCGCAAAATGATCCCCTGCTGCCAGGGATACTCGTTTAATGCCCATCTGGTGGCGGGTTTAACGCCGATTGAGGCCAACGGTTATCTCGATTTTTTTATCGACCGACCGCTGGGAATGAAAGGTTATATTCTCAATCTCACCATTCGCGGTCAGGGGGTGGTGAAAAATCAGGGACGAGAATTTGTTTGCCGACCGGGTGATATTTTGCTGTTCCCGCAGGAGAGATTCATCACTACGGTCGTCATCCGGAGGCTCGCGAATGGTATCACCAGTGGGTTTACTTTCGTCCGCGCGCCTACTGGCATGAATGGCTTAACTGGCCGTCAATATTTGCCAATACGGGGTTCTTTCGCCCGGATGAAGCGCACCAGCCGCATTTCAGCGACCTGTTTGGGCAAATCATTAACGCCGGGCAAGGGGAAGGGCGCTATTCGGAGCTGCTGGCGATAAATCTGCTTGAGCAATTGTTACTGCGGCGCATGGAAGCGATTAACGAGTCGCTCCATCCACCGATGGATAATCGGGTACGCGAGGCTTGTCAGTACATCAGCGATCACCTGGCAGACAGCAATTTTGATATCGCCAGCGTCGCACAGCATGTTTGCTTGTCGCCGTCGCGTCTGTCACATCTTTTCCGCCAGCAGTTAGGGATTAGCGTCTTAAGCTGGCGCGAGGACCAACGTATCAGCCAGGCGAAGCTGCTTTTGAGCACCACCCGGATGCCTATCGCCACCGTCGGTCGCAATGTTGGTTTTGACGATCAACTCTATTTCTCGCGGGTATTTTAAAAAATGCACCGGGGCCAGCCCGAGCGAGTTCCGTGCCGGTTGTGAAGAAAAAGTGAATGATGTAGCCGTCAAGTTGTCATAACTCTAGAAGCGGCCGCGAATTCCAGAAATCATCCTTAGCGAAAGCTAAGGATTTTTTTTATCTGAAATTCTGCCTCGTGATACGCCTATTTTTATAGGTTAATGTCATGATAATAATGGTTTCTTAGACGTCAGGTGGCACCATGGAAGCTTTGTAATCACTCGATGACCAAAAGTAAAAACCCGCCGAAGCGGGTTTTTACGTAAAACAGGTGAAACTGACGCTAGCCGGTCACATGTCAATACTTGCCCTTGACAGGCATTGATGGAATCGTAGTCTCACGCTGATAGTCTGATCGACAATACAAGTGGGACCGTGGTCCCAGACCGATAATCAGACCGACAACACGAGTGGGATGGTGGTTCCAGACTAATAATCAGACCGACGATACGAGTGGGACCGTGGTCCCAGACTAATAATCAGACCGACGATACGAGTGGGACCGTGGTTCCAGACTAATAATCAGACCGACGATACGAGTGGGACCGTGGTCCCAGACTAATAATCAGACCGACGATACGAGTGGGACCATGGTCCCAGACTAATAATCAGACCGACGATACGAGTGGGACCGTGGTCCCAGTCTGATTATCAGACCGACACGATGCATCGGTACCATGGTCCCGGACTTTTAATAATCAGACCGACGATACGAGTGGGACCGTGGTCCCAGTCTGATTATCAACCGAGCAAGAGATACAAGTGGAACAGTGGGCCCAGAGAGAATATTCAGGCCAGTTATGCTTTCTGGCCTGTAACAAAGGACATTAAGTAAAGACAGATAAACGTAGACTAAAACGTGGTCGCATCAGGGTGCTGGCTTTTCAAGTTCCTTAAGAATGGCCTCAATTTTCTCTATACACTCAGTTGGAACACGGGACCTGTCCAGGTTAAGCACCATTTTATCGCCCTTATACAATACTGTCGCTCCAGGAGCAAACTGATGTCGTGAGCTTAAACTAGTTCTTGATGCAGATGACGTTTTAAGCACAGAAGTTAAAAGAGTGATAACTTCTTCAGCTTCAAATATCACCCCAGCTTTTTTCTGCTCATGAAGGTTAGATGCCTGCTGCTTAAGTAATTCCTCTTTATCTGTAAAGGCTTTTTGAAGTGCATCACCTGACCGGGCAGATAGTTCACCGGGGTGAGAAAAAGAGCAACAACTGATTTAGGCAATTTGGCGGTGTTGATACAGCGGGTAATAATCTTACGTGAAATATTTTCCGCATCAGCCAGCGCAGAAATATTTCCAGCAAATTCATTCTGCAATCGGCTTGCATAACGCTGACCACGTTCATAAGCACTTGTTGGGCGATAATCGTTACCCAATCTGGATAATGCAGCCATCTGCTCATCATCCAGCTCGCCAACCAGAACACGATAATCACTTTCGGTAAGTGCAGCAGCTTTACGACGGCGACTCCCATCGGCAATTTCTATGACACCAGATACTCTTCGACCGAACGCCGGTGTCTGTTGACCAGTCAGTAGAAAAGAAGGGATGAGATCATCCAGTGCGTCCTCAGTAAGCAGCTCCTGGTCACGTTCATTACCTGACCATACCCGAGAGGTCTTCTCAACACTATCACCCCGGAGCACTTCAAGAGTAAACTTCACATCCCGACCACATACAGGCAAAGTAATGGCATTACCGCGAGCCATTACTCCTACGCGCGCAATTAACGAATCCACCATCGGGGCAGCTGGTGTCGATAACGAAGTATCTTCAACCGGTTGAGTATTGAGCGTATGTTTTGGAATAACAGGCGCACGCTTCATTATCTAATCTCCCAGCGTGGTTTAATCAGACGATCGAAAATTTCATTGCAGACAGGTTCCCAAATAGAAAGAGCATTTCTCCAGGCACCAGTTGAAGAGCGTTGATCAATGGCCTGTTCAAAAACAGTTCTCATCCGGATCTGACCTTTACCAACTTCATCCGTTTCACGTACAACATTTTTTAGAACCATGCTTCCCCAGGCATCCCGAATTTGCTCCTCCATCCACGGGGACTGAGAGCCATTACTATTGCTGTATTTGGTAAGCAAAATACGTACATCAGGCTCGAACCCTTTAAGATCAACGTTCTTGAGCAGATCACGAAGCATATCGAAAAACTGCAGTGCGGAGGTGTAGTCAAACAACTGGCGCGTGGGAACAATCAGCACATCAGCAGCACATACGACATTAATCGTGCCGATACCCAGGTTAGGCGCGCTGTCAATAACTATGACATCATAGTCATGAGCAACAGTTTCAATGGCCAGTCGGAGCATCAGGTGTGGATCGGTGGGCAGTTTACCTTCATCAAATTTGCCCATTAACTCAGTTTCAATACGGTGCAGAGCCAGACAGGAAGGAATAATGTCAAGCCCCGGCCAGCAAGTGGGCTTTATTGCATAAGTGACATCGTCCTTTTCCCCAAGATAGAAAGGCAGGAGAGTGTCTTCTGCATGAATATGAAATCTGGTACCCATCCGTGATACATTGAGGCTGTTCCCTGGGGGTCGTTACCTTCCACGAGCAAAACACGTAGCCCCTTCAGAGCCAGATCCTGAGCAAGATGAACAGAAACTGAGGTTTTGTAAACGCCACCTTTATGGGCAGCAACCCCGATCACCGGTGGAAATACGTCTTCAGCACGTCGCAATCGCGTACCAAACACATCACGCATATGATTAATTTGTTCAATTGTATAACCAACACGTTGCTCAACCCGTCCTCGAATTTCCATATCCGGGTGCGGTAGTCGCCCTGCTTTCTCGGCATCTCTGATAGCCTGAGAAGAAACCCCAACTAAATCCGCTGCTTCACCTATTCTTAGGCGCCGGGTTATTTTCCTCGCTTCCGGGCTGTCATCATTAAACTGTGCAATGGCGATAGCCTTCGTCATTTCATGACCAGCGTTTATGCACTGGTTAAGTGTTTCCATGAGTTTCATTCTGAACATCCTTTAATCATTGCTTTGCGTTTTTTATTAAATCTTGCAATTTACTGCAAAGCAACAACAAAATCGCAAAGTCATTTTTCAAAAAACCGCAAAGTTGTTTAAAATAAGAGCAACACTACAAAAGGAGATAAGAAGAGCACATACCTCAGTCACTTATTATCACTAGCGCTCGCCGCAGCCGTGTAACCGAGCATAGCGAGCGAACTGGCGAGGAAGCAAAGAAGAACTGTTCTGTCAGATAGCTCTTACGCTCAGCGCAAGAAGAAATATCCACCGTGGGAAAAACTCCAGGTAGAGGTACACACGCGGATAGCCAATTCAGAGTAATAAACTGTGATAATCAACCCTCATCAATGATGACGAACTAACCCCCGATATCAAGTCACATGACGAAGGGAAAGAGAAGGAAATCAACTGTGACAAACTGCCCTCAAATTTGGCTTCCTTAAAAATTACAGTTCAAAAAGTATGAGAAAATCCATGCAGGCTGAAGGAAACAGCAAAACTGTGACAAATTACCCTCAGTAGGTCAGAACAAATGTGACGAACCACCCTCAAATCTGTGACAGATAACCCTCAGACTATCCTGTCGTCATGGAAGTGATATCGCGGAAGGAAAATACGATATGAGTCGTCTGGCGGCCTTTCTTTTTCTCAATGTATGAGAGGCGCATTGGAGTTCTGCTGTTGATCTCATTAACACAGACCTGCAGGAAGCGGCGGCGGAAGTCAGGCATACGCTGGTAACTTTGAGGCAGCTGGTAACGCTCTATGATCCAGTCGATTTTCAGAGAGACGATGCCTGAGCCATCCGGCTTACGATACTGACACAGGGATTCGTATAAACGCATGGCATACGGATTGGTGATTTCTTTTGTTTCACTAAGCCGAAACTGCGTAAACCGGTTCTGTAACCCGATAAAGAAGGGAATGAGATATGGGTTGATATGTACACTGTAAAGCCCTCTGGATGGACTGTGCGCACGTTTGATAAACCAAGGAAAAGATTCATAGCCTTTTTCATCGCCGGCATCCTCTTCAGGGCGATAAAAAACCACTTCCTTCCCCGCGAAACTCTTCAATGCCTGCCGTATATCCTTATTGGCTTCCGCAGAGGTCAATCCGAATATTTCAGCATATTTAGCAACATGGATCTCGCAGATACCGTCATGTTCCTGTAGGGTGCCATCAGATTTTCTAATCTGGTCAACGAACAGATACAGCATACGTTTTTAAATACGGGAGAGAGTTGTATCCCCGCCTCAGTGAGGTCGTTTGACTGGACGATTCGCGGGCTATTTTTACGTTTCTTGTGATTGATAACCGCTGTTTCCGCCATGACGAATCCATGTGAAGTGTGACAAGTTTTTAGATTGTCACACTAAATAAAAAAGAGTCAATAAGCAGGGATAACTTTGTGAAAAAACAGCTTCTTCTGAGGGCAATTTGTCACAGGGTTAAGGGCAATTTGTCACAGACAGGACTGTCATTTGAGGGTGATTTGTCACACTGAAAGGGCAGTTTGTCACAACACCTTCTCTAGAACCAGCATGGATAAAGGCCTACAAGGCGCTCTAAAAAAGAAGAAATATTAAAAACTATAAAAAAAATAATTATAAAAATATCCCCGTGGATAAGTGGATAACCCCGAGGATGCTCAGGCATCGTGTGTAAGCAGAATATATAAGTGCTGTTCCCTGGTGCTTCCTCGCTCACTCGACCGGGAGGGTTCGAGAAGGGGGGGCACCCCCCTTCAGGCGTGCGCGGTCGCGCGCAGGACGGCAGCCCTGGTTAAAAACAAGGTTTATAAATATTGGTTTAAAAGCAGGTTAAAAGACAGGTTAGCGGTGGCCGAAAAACGGGCGGAAACCCTTGCAAATGCTGGATTTTCTGCCTGTGGACAGCCCCTCAAATGTCAATAGGTGCGCCCCTCATCTGTCAGCACTCTGCCCCTCAAGTGTCAAGGATCGCGCCCCTCATCTGTCAGTAGTCGCGCCCCTCAAGTGTCAATACCGCAGGGCACTTATCCCCAGGCTTGTCCACATCATCTGTGGGAAACTCGCGTAAAATCAGGCGTTTTCGCCGATTTGCGAGGCTGGCCAGCTCCACGTCGCCGGCCGAAATCGAGCCTGCCCCTCATCTGTCAACGCCGCGCCGGGTGAGTCGGCCCCTCAAGTGTCAACGTCCGCCCCTCATCTGTCAGTGAGGGCCAAGTTTTCCGCGAGGTATCCACAACGCCGGCGGCCGGCCGCGGTGTCTCGCACACGGCTTCGACGGCGTTTCTGGCGCGTTTGCAGGGCCATAGACGGCCGCCAGCCCAGCGGCGAGGGCAACCAGCCGAGGGCTTCGCCCTGTCGCTCGACTGCGGCGAGCACTACTGGCTGTAAAAGGACAGACCACATCATGGTTCTGTGTTCATTAGGTTGTTCTGTCCATTGCTGACATAATCCGCTCCACTTCAACGTAACACCGCACGAAGATTTCTATTGTTCCTGAAGGCATATTCAAATCGTTTTCGTTACCGCTTGCAGGCATCATGACAGAACACTACTTCCTATAAACGCTACACAGGCTCCTGAGATTAATAATGCGGATCTCTACGATAATGGGAGATTTTCCCGACTGTTTCGTTCGCTTCTCAGTGGATAACAGCCAGCTTCTCTGTTTAACAGACAAAAACAGCATATCCACTCAGTTCCACATTTCCATATAAAGGCCAAGGCATTTCTCTCCAGGTAGTTTTAGCATCGCAACCGCATCAGACTCCGGCATCGCAAACTGCACCCGGTGCCGGGCAGCCACATCCAGCGCGAAAACCTTCGTGTAGACTTCCGTTGAACTGATGGACTTATGTCCCATCAGGCTTTGCAGAACTTTCAGCGGTATACCGGCATACAGCATGTGCATCGCATAGGAATGGCGGAACGTATGTGGTGTGACCGGAACAGAGAACGTCACACCGTCAGCAGCAGCGGCGGCAACCGCCTCCCCAATCCAGGTCCTGACCGTTCTGTCCGTCACTTCCAGATCCGCGCTTTCTCTGTCCTTCCTGTGCGACGGTTACGCCGCTACCATGAGCTTATCGCGAATAAATACCTGTGACGGAAGATCACTTCGCAGAATAAATAAATCCTGGTGTCCCTGTTGATACCGGGAAGCCCTGGGCCAACTTTTGGCGAAAATGAGACGTTGATCGGCACGTAAGAGGTTAA
+
DFIJJFGGJGEJCD?>@@@@IFEFGGJIGJJCF<0001;>>2223>?>BB(((79;=2.,**,)&&&(,---.-+*->??666;;FIJJJJJJJJIJJHHJJJJIJJGJGJJJGJJJJGJGGCCCGJIJHIFEJJJJHJGJJJEJJIFFJJJGJJIJJJJHJGIGJJJJGICGDJGBBDFHGFHGHJJJGJJGEDDHJJJJJJJIJIJJJJHJJJJEJHJJGEFJJJHGJGJGJJJHJJJJJGJJJJJJJJHJIC@C6BEEHJIGIJJJJJJJII@@DDJ?IJJJJIIJJHJHJJJJHFGJJJJHHFEIDFJEFJJJHIJJJJJJJJFGFI@?>=??>4/))'*,/0-0;GGHJ?HFJJJEJIHJHJGJJIEHJJJHJJJGGJGJJIIEHJJGJJIEGEGJJJJFFJJGJDGEIIJIIFGCBBDJIFJIHGJJGJIFHJGFEFJHJJDDB@EHFFFFGFE@ABDJFJJJJJJHCHJJJJEJJJJJJJJHJJJJJJIHHIE===?9*))+)(%%'''.334++++./0AJEGHIHJGIHJHHJJJHJJJJGJJJHHJJJJJJJEDDCJJEAAJJJJIGIJJHGHHHJGJIJJJJIHJJIIJGJGHJEHJJGHIIFJJJJJJJJJJIJJJJJJJJJF;::;DGEGEFGHJJDDEIJJJJHJJJGIEEHCIGI::::==;0,677677>DGFEIEDFDDDEEBCAA>@B@988;<@@?EHEC566@B>>65379:;;7;70/.0/0.././/./($$%&&(05;;;:<99994448BJJJJGBDGFHJEJ??<>>?EFHIJJGJFJHIGHGEEGFFHFIFJGJIJJJJJEEFJJJJGJJIFHGJJJJFEIJJIGGIHJJJJJFFA@A<7.2..-+,,/6<((()ACGEEFEBJC52(('+.20252225556=811.,('$&'+)*.9=FBB<:<'&&'>?9IFJICBBBEEJJHDEJJIJFJJIJJJHFJIJJJ@AADJJJJJJEHEJGJHJJJJJJJJGFEA++**3=BC=<;;:=B<<<=JEJHIJFECEDDC=@CJJIJJJJJIJJJFIHJIJHJJIIIGGFGH<:9:9=@@@A?<<;)'**+/**-2..56@ABAB@D@A=CJEDEEHFIJJJHFJJFJFI4335A9DA@B;:70/651.+%$%$&'('''/./0((((5.';>=??>CGFEGFE;;;;DB@AGGEJJGFJJIEJJJJGJJJJJJHJJEHGDHIJJFGJCCBCBB@@@C?CFGJJJJGCBA@:0/.&&)'(%%$$')-'&%$&&*'$$%''((*'&'1114<CEBBJFJJJCCCBHHJJIJHJHHGIHJIJJGJJIJJC@-)0.344267EJIJIIJJGJHJJ;==6445-0BDDJJJJJJJIFJJJGGJJIJJJJJHJJJHFJJJGHJJJJJGJJIIJGJHJFJHEJJJHJIJJIFCA;388;=IHFJJHJGFJJFEDGJHJIJJHDGGJJIJIJGJGDCDHJ?@?FJAB@BJJIJIJJJJJJJIJHJJIJJGJJJJFHJJJIGIGJJJIJGJJJJIIGGGJJGJJIJIIHG95569BFJJHGFFJIJJIJFIHJJJIJJJFIFJJJJIJJHJJHIJJI?>>2)GJIJIEJFGGJI@@AJGGGEJHGIJHJEFJGB4443<76788?BBFHJGJJJJJFHFJJEGJGGJCCBB==?IHEHGGJIJJIJJFIJJJEIFCEDCJFIJIJFIJJJFJFHIEEFIJHJJDJJJJJJJJJGJJHJJIJGHDHC>666@7777EI<<=<JJJJJFJFDAAAAEE<JJJJJJGJJJJJJJJDIJ:=::?IJIHJJJJFCGHJIJJJHJF>76678981/)((&%%''('($%%&*:;AHBCAAFJHJJJJIJJJHJJIJJJJIJJJJHFGCFBDJJG9999@-*)((%%(0%(*))269;AA@CEE<222/.*')2-,,+?-,++.4DBBCG====DBJHJIHJJIJHGJJIJIHJIGGEHDJJEJJJJJJJJHHJIJIJJIHFJHJIIJGJJHHJHH@A@@JEJJIA@@>>>>@DJFGIFC@3233BABJJIHGJGJJHJJJJDJJJJJHJEEJGFEHIJJIJHJHJJCBBJJB@:60,,66???44434367643;::<>?B98843=BDHJIJJJJJFCCEDIFGIJJGJEJJIHJIJJJJGJICA@IEDB7779=4334AHJGGFFFDBAA@DDFHAA@*'''(&%%%'(11>CIFHHFJJJHJJEJGJIGJJJJDEDEIIJJJJJJJHGIJGJHHJJHJJJJJJJHJJFGCFGFIJJIJACJIJ=>711./1/4445411//?====AAJECDAIJHDDJFJJJIJJGDEDIJJJJIFHHJGIJJJA>2AAHGJIIJJJJHIJJIJGJJHGHIJJJIJJIGHJIJIHJJJJJHHJJIEDEDEJJHJJHHJJEDCBCGHHHJJJJFJJJJIGIJIACBC<95431ACAGJJJDECFD=GEDJBCJ=<11)/)''*,22256?@AA<<BAGEEFIJBBCBJ@<;==>=>BJJJJJEEHEF???BHFED@>433664?<:9:=;3000,..-3201130400/140+*('(''(101048@:(((4BCDCDA@??B@56<865546CFFFF991;:..(%&((-((@?AA<?@@EEJJEDDHJJJEEJHFHFJJJJJJFJHHGHEJIJJJGGFJJJDC8,%&')))+-44428878;<@EDBBCIEJEEJIJGJJA@AACD>85.''';<=CJJFJIEIJFEFE====A?AEGGJJJJJIJIHJGJJJFG@?AA987*(''')()++**,1>CIHAADEGIJFJJJJJJIJJJ8887=:622112124B?>>?=DFBDHEFFFJIEFGFEDDJJHJCCADIDEJG<;;==GCFHHDCB>@70...2:@AF@;JEC44444CDHFJJJHIIE??FJGBAA2,EEEFJJJIJHHIEHH9877C?<<>>><=32(('&+.--.,+*++*-1?DDAA;;;>BACEDFFHB<75346689=432>555111GJHDAD@>>?A=989?FGEFIFJJJIFDFJEJJHIJGHDEDJFCBBFIIEHDDDEHIGGJFJHEGEJJA@@J+++*))))442/**+443999@==GFJIJJA?@??==EJJJJD=JJJJJIJJJJJGJGJJGJGJJIGHFJJJFJJGJGJJJJJHJJJJJGJJJJJGJJIFEJJJHFJE@CFHJJJJJJHE65FGJHHJJGJJGJJJJJFJJFJGHJJFGCIJJJJHIJFJIIIJJJJJJJI-,,-GFJJJFDC=B32>>?>DBD;;878100..//HGGEGEDFFJGHEJGJJDGGH>?>>?>GJDDDEEB0///GJJDCCCJJIJIJHJIJJH=<=IJIJJFJGIIGJJJIJDB?>D86688DEJJEIJGJIGJJJJJGIJJJJJJHBEHJEGGFB@A/,6?D?:;4?ACCEDIGHIJIHBBBCJJJFJEDGJJJDBECFCJHJJJIJJGFGIFEJHCEA<9>3--=>FJIJHJJJJJIECEDIDFFEJEIJJHHGEAB='B1,B@?=5-*+)+++,,,0665535@>==<??@JJIIJJGJGGFFFJJCCBBAABBHJJJJJJHJJCCCFGCGBFEFJJGFHHJHIJJGJJHJHJIJHJJIJHJJJJHHGFDBCBDEBC=DG8779C@AFJJEDCDC8778CBIJJJHIJJBB0//0445DFEGIJHJFJIJJJGEIJF;HJEJDCBDJJIJJJJJFEFJJEEDEIIJJGJJJDBACFJDCCJHJHGEIIIJJJJHJFJFJJJFHHFJEJFJHJHJJHJJJGJJJJJHJHJJJJHJIJJJJIIEJBCDBJHDJII;FJJGJIJJJJJJJFJIGJJJFJJEIJJGJJIFFJJJ=<==HFGJED@@@AHJGJIJIJIJCBBCHGJJJJJJHJJJGJJHJJJJIJJJJJJJJJHHGJJJJJJJHHIHJHJIJJGHJJJJJJJJFIE@JHFBA@@A?<<99982111FEGEFCFJIJIJFIG@=9=0=;7777<:863/00DGJJIJJJJJJA<BEDAACJJJJHJJFHJJJJJJJFGD@CB;10/018:;GECDCJJGHIFJJIJB@>****4335;<;;DD@A><<79899:?CF9::JJJJGHIFGEHJJJHFIJB=;77DCCDEGJGFJJJJJJJJIJIJJCJJJJJJJHIFJJIIJGJIFJIJGJJJJJJJJJJIJJIHJJGJJJIFJGGIFHJJGJJJFAFIIJHEGIJFIEHJEFIJIGJEHJJJDHJFJJFGHDIEJJIJJJJJFDJJIGJJJIHJGJJJJJFEJJGIJJJGJIGJJFJEJJIJJJJJHJGEJHJJJJ88865576764.--,1-((**0/-''').04667555***-)((349>FDDCBGHCA?A<;85652-+*&&&',-,,,,1144)&&&%,124CBABJGJJJJJGGIJJIJJJJJJIGJGI@??@E=BB<AJHJJJJHJJGIDJFJJJJEBAAAFEGJJJJJIFJJGG=;<<@CDEEGJHGJBBC>===<925100///-,,,-)'&(//3A@ADDFFIHGJJJABAA;::<=((((=;99::>FBAABHJIHJIJJJHEJJHJHJGGJJGDDFJJJHJ::::CC=:76778JJHJJJIJHJEDJGJJHJHJHJJJHJJJJHGEDGCE<5433.0BDIGCFEEFBAABHFHHJFJIGCEGJJIJJJFH>=J>CB>@77DFIJHJJJHJCEDFHGJIFFGJIJIJJIJJFJJJHIJJDFGFDG::::@??AA<<<9;;;F.-,.**++,,++,-2''.'1/0<@AEE@?:(((((&*('$%).--,)'''(,+,(()-5--/''''-****+CDGFHJJHJFECEFDJFJDJEC??BJGGCCCDJJIIIFIFJIIGCA@2/.'1-10../68779AABB?CJIJIIJJJ>>>>IJE@=B@AFFGGHGEEEJIJGGJJJJIGJHFIJJJJJGHJIFJDABJIJJJFJDFGHGJHJHIFJJJJJJGJHCCCDEIGJJJJJJJJJCFCDJJJJJJJEJHG:88??>I@=>IHIFIEJJJJGJEIFJHJJJGJJJGGDJEJJGJEJJJJJJJIJJFEHDGJJJHGHJJDHJJJJJJJJJHHGJJJGFJJJJFJJGJJJBBBCFJ==888=3246;::799GDHGEJHGJJGJJJJJJJJJJJIGJJJJJJJJJHJJJJJJJJHIHJGG@AEC99EJGIJGJJJJJJJJGHHJJJJJJJJJJE765JIIJJIJDA@;99:>8777>?,,,A@6557778@<731111334=EJGHIGBHIGJHIJJIJJJGGEIJIGGGHHJJCFJJJJGJFGJJJIJJJJIJIJHIJJJGJJIJIJJHJHJJCJCIE,,,-7:DJHJGHHJJHJHIJJJJJFJEGJJIIJJIFGJIIIGHGJJJJHHJHJGIJIJJJHJFGJJHHJJJHJJCDCCJBFJJJFAA@CGGEJFJGJJJJJI<CJ;HEHHJJJJIJIJJGJHJJHJIJHJJHJHJJIJGJJJJJJJJJJJIJHHJJJJJEJDFGFJJJIEGHIJJGEJJJJJGFJJJJJJJJIJFIHJIIGGIIJHHJJJIHJJHJJJC>>?:98DHDJEJJG99IJJFJJJJJJIJJJIJJJJJGFJGEJAB@<;;;H:::>C8888EBCFEEJFJJGJJJHGJIJIJIIJIIJJGHJIJJGIHHJFFJJIHFHJGJJJJHJIHJJJJGIGHB@DFFHFCDHJJHJCB@BDC653359::9;;;=A=34=<>JJGFBEDEGJJJJFEFCEDACJIEB=223JDCCCGA>@A@DJJJJJJJJDJFFJFJII444599CEHJ8888JFJJJGJJFJJJHJFEGJGJGHJIFIJHJGIFJGGIJJJJGJJJIIJGFJJIJJGHIJJIJJHJJJIIJJJJJJIIHIJJJJJDEECJFJJJIJE=<<HH;:5554444A999:EEFJJIGJFJJFJJGJIJJGJIHGJIGJEFFAEJCAA@GJJHEIJJJJGJJJJHJHDHFJJICFGJJJJEDFEJIJHGHGGJIJJJJDBAB5557559?:9::DIGJJCJJJJJJIJJJJJICIFDJJG===>JIJJIGJJJIJJIIIHFJJJJJJJIJJGGHIFDH999:EEJJDJEJJJJDCCDJJGJJJIIJJGJJFDFAFBCBAGHFJECCJ?>??B///2>>?EJF>>@AFGJGGJJJHJJGGCEJFJHJIIJJHJJHDHJJJDJJJGJJJJJJIJIJJIJJJIGGJEJFJHJFEGGFJIJIGJJJJJFECCJJHJGJJIJIJGJJJJJJJJJJJEGIJJIIJIJE=667BACDD:43?@B;699>??EB898;@<<IGIHJJJHJIJHJJHIJJJJJGJHIHJGJHCAEFB97+**()))73101///+,++....,+&&&(88<@@FFJDHJJJIHJHJJGJJJJJJJJJJJJHJIJGJJJJJHGJIJJJJJJJGEHHECA@AFFJJGJGIJJJBAA66666HA@@@IJJJJGJJJHIJJJJJJJJIFIFIHJJJHIHGJHEGGGJGJJIJJJJFJFFFJEED>AEDJJDBJGJJIJIJJJJJJIJJGJHIJFJGJIIJJIJJJHEJIFJJHJJJJJHIJJJIIJJJFEE>GJIIJJEJE@@AJJGHJJJJJJHJFCHEIHIHJJGJJJFIIJJJGIDJIHFJFJIGJIIJFJJHJJIIEFEJJIJJIEGHHJJFEGEFI@>778JJJJHJGJIJJJJJFJECJHFJE@@@AFGFHBJGI5=CFJJJFIJGJHGA>@<D4444FJJJJJFEIJJJEJHJ:67=JJEHEFDDEHJJJFJJIJJJGIHJJJIJJICDECHJJJJJEJGJIJJGFJJJJJJJCCBJJHJ8888CD@;=JJFJJJJJGHGJGHHIJHJIJJIJIHEJJEC<;<;B>>>>DFHGJJIJJJJJJJJJIJJJIJJJJHJJJJF>876678789<BHJJIFJHHJJJJJIHEJHIHJJJHFJJJJJJJE>>?JJIJJIJJJJJJDADEJGGIJJJJJFD??HFJJJIJJHGFJGGEEGCGBCJGJIH>>=<@ACAEEFF@>@BIEEGC<=<=221(,+%',-->;9JJGJJJJJJJJHAAJJHJIEEFGJIHJJHJHGHJJJIHIJJIIJJJJJJFFHGGBCH1+++GJHJFGFEDDCDHFIJJIJJIJJJJJJJIJGJJ@A@-11*3(((59<:>@?<>?@AACBAFJHGBJJJFFJIJGJGHJIJHGIJJDJJ44487761=DEDJJIEABCEIEJGGFD?A@555JJEA@AADDJIE=;2110337GFJGJJGDJJJGJJJIJJHJGJJF;<;<?GI>>>?FECJJGHIJJJJFCFEB@FG8778GJJEFJGFHIHJJFJGJGJJJJGJJJJEJJGHHJJJIJJJJJJJJJIJGIJFJJJJHHJFHJEHJJH91/-,.*(''()*+//58CFJIIJJJIHIJGJJJJHGJHJIJJJJJHIFFHJJC;9JJHIJFEHIFHGFJEJJIHDDCDDBGFEJJJGJGJI=>=>JJJJJJGJHJHJIJJJJJJGJJJJJFJJJGJGJJJJJJJIJGJJJJJCBBBJJJJJCDHCJEFJFHGGEGJJHJIHHJJJIJIJHGJJGEJHIJFGC?>HHHGJJFJIJHGJGJJFJJJGIJJJJJJJHGJHJJJEEIIDCJ?GJJJIGGJIJGJJJJJJJIJEJ322:4-,,-5675545B>EJJIJJGIJJEJJHGGJJGJHJFIFHFEJJIGFHECJJFGFJJFJJGJJJHJIHFJJGFEJHHIGJFJGIFGJFJFJGJJJJD@AAABDFFHFIGGGJHGIJJFJJGJJJEJFEHJJJJGJEGEDCJFFFIJJHGFFFJJ===>?JEFEEEJFFGFFIG;93,+//><=HEGJCCDDJEGHGFFDFB:65677666589>B;?AA@:99:9IJJJHHJIJJJJIFGJJJJIJJJFJHJJJJHICGIDJFBBBBA''JGJGHJIEDCJJJJGIJGJIGFHDF==;9::>C>675(&&&&-45?>>?@CEJHFI=FBADEJFJJJJJHHHIJGIJJFIJJJJJ::78ABIJJIEFJJJJGJEDHFFIDHIJJIJJIJGJJJJIJJJJJJJFFJJHJFF<<DFDEEHJJJJJIFHDJGJJJJGHJJJJJGJJHJHIHJIIJGJIIJIIGGHFJIIGJJJHJJIHJJJHGJJHJIGJFJJJJJEGJJIGHJFIIIJJJGHJJHJJIJJJJHJJGJFJHHJJJIEIGHGJJJDBCJHJ98888??>GJIJIJIJJJ>:9::HJGFIIGGHGFEJDIGFECC?FDIIGBDJJHGDEDCFFD;:;;FFA>>FDDDGJJJD))))JJJJG:GHFJJIF9,+++=33448AA<<99:::8778;AB8888A;<=@BDB==::>>BFH@JEDDEIJFJ@FIHFJIFIJIHF8888;<=<3-''()877:78<;0000;;;:::9;:;;:;5668881///.-''9>A>;<<98766668<A<<;<>===;::;;=;:;;>>>==<;8544599;8799==;:?AA=9889<@BB>>=::998754555779<;<<<999:>;96'&&&(88<>=====<===<<<=;;<<FA>97668:=<<;;;33333457;<;88799>:9779:@>>>9889=?C?>>=>?@<:::;;;==AABFC=<;<=::42124::;5440.@5745;96676:::;<<@?@??@???=>??@???@??<;<;;<<>><;;<>>=<=;<<<>=??>=>=<999;:::<?ACC@@<99<==?>;;:9::;;;;;>=<<;<<;9::96667<<=AFCA>;7,+2+*))))+=@?=<97667999:<:877;7789=??;9889@A:989<::7787::87668:=&%%)'%$$$$%336=;96677<6666@:8877877732006<>?;:9JJIEEFJJJJGHC??HJGIIJE1000:B:<@BBED94/.--1:>JFDCD<<=<>@97-()%&'6@DDGHFJEJ7676B>)),&''&%%''(389?ABJJHGIIJJJJIIGHFIGIJJJJJJJJJJHHJJJJEJJJ>HJJJJFJIJIJIJIJJJGJJA4335CGDJHJJGDEJIJJFGJEEJJIJJJJFFIJIJJJJIJJGIGHFJJHEHFGBA99JJIJD<::::CDFFGGFJIHGJJIGFJGJJJJGGJJDCIBAAACIIIHJJJDCCFHD?>?B@JJGJCBCJJJI6323000199:8?766==DIJJJHGHIIJJJJJHJIJJHA?:<<=CDECDEJJJHJHJJJJJGDHGJJJJHJJJGIJJEGJIJJFHIIJJHIJIJJJIJJJJJJJJFHHEJJHJIIHGDCFJIJHJJGIHGGJCCC?GJJFGFEJJJJJIGJJDEEJGJJIIHJJJJHGJIJHJJJJJFDIGHGIJJJGJIJIJJJHHJJJJJCC:?;;??>>A@@A?@BBBEDCCFGDDBAC?<812EJJGJGJJJ=<<=C>?:::;JGGDBCCJJHHHHIGEGGDHFFFJJJJGJFFJJEGGHEJJJJJJJJGIGIGHEJJJIIIHIJHHJFFDJJGJJJFFJJJJJJJJJGJJFJJJIEF>?EGJ?JJHIJ@@@@JJGH==<<EEGHJJJIEJJJJHJIJEJIJJJJGHJJJIIIJHIJJJJJFJFJHJJJJJJJJIJJJHJJJJJJJJJJJFJJJJIJJJJJHIJIGIHJJIGJFEEFIIJJFECEFGIJHJJIJJGJJFJJJJHJJJJJJJGA@89JJJJIJJIJJGJJJJIJJJJGJEJHFGHDEBEDDFGJJGDIIHJHGJHJJJJDJJEIJJJHJJJJJJIJJJJEJHJJGGJIGJJJDEJHIH?>@CDDEFFFGABCCGFHJFJJJJJC<;:?A@JHBFDHHIJJIBCJJGGDC>@99JJJJJJGJJJJJIFGEJGHJJJIJGHGJGIIJEHHIJJJGJJJHJJHHJHH????JIJIIGJJAFHCIHEEIHJJJEJIIGJBDB>0///7.'))')'''')))*>AGFHFFJEGGGJJHC@?B?@<JJGJGJJIJJJIJGJJJJHHIDF>:;;=@??AJJFIJJJJJFB000>A999<311;DHFCFEGFIDJIIFJIFJJJFJJJJJ:5+(''',BHGHHHGIHIFFIJJJIHED;;<JJJJJEFGJFFGFJGABEJJJIEJJFFFFDEEJGJJJHGGJJJJJIJJJJFJJJJJGHIJJGHJJJHHHHJJIJEFE;;>:JJGJJIEIIIFJJJHJGJJJHEJGEJJJGCA<BJGJIGDBBBGJGJHHGHGJJJBJIE<E6+5,8889JDJGHJJIJJEDJHJHJJIJGJFH<****87517563010--./:FGGFHGHJIJJGJJJJJIJJGJJIFJJJJJHA@F>>A@DDDEGHDJF=:?<7>AABGEEBCAFHJJJJJJHIJGJIJJIEDJJJJGJ>JJJEEJJGJJECBCFFEIJGJJFJJJGJHHJJDFFGGJGHFDA5585+&
@Glass_T7V_13_D3_12_10_19
TGGCGACGTATGATCTGGTACCGGAACAGAGAACGTCACACCGTCAGCAGCAGCGGCGGCAACCGCCTGCCAATCCAGGTCCTGACCGTTCTGTCCGTCACTTCCCAGATCCGCGCTTTCTCTGTCCTTCCTGTGCGACGGTTACGCCGCTCCATGAGCTTATCGCGAATAAATACCTGTGACGGAAGATCGCTTCGCAGAATAAATAAATCCTGGTGTCCCTGTTGATACCGGGAAGCCCTGGGCCAACTTTTGGCGAAAATGGAGCGTTTGATCGGCACGTAAGAGGTTCCAACTTTCACCATAATGAAATAAGATCACTACCGGGCGTATTTTTTGAGTTATCGAGATTTTCAGGAGCTAAGGAAGCTAAAATGGAGAAAAAAATCACTGGATATACCACCGTTGATATATCCCAATGGCATCGTAAAGAACATTTTGAGGCATTTCAGTAGATTGCTCAATGTACCTATAACCAGACCGTTCAGCTGGATATTACGGCCTTTTTAAAGACCGTAAAGAAAAATAAGCACAAGTTTTATCCGGCCTTTATTCACATTCTTGCCCGCCTGATGAATGCTCATCCGGAATTTCGTATGGCAATGAAAGACGGTGAGCTGGTGATATGGGATAGTGTTCACCCTTGTTACACCGTTTTCCATGAGCAAACTGAAACGTTTTCATCGCTCTCGAAGTGAATACCACGACGATTTCCGGCAGTTTCTCGCGTCTGTTAAGGGGACCTGTGGCGTGTTACGGTGAAAACCTGGCCTATTTCCCTAAAGGGTTTATTGAGAATATGTTTTTTCGTCTCAGCCAATCCCAGCGGTAGCTTCACCAGTTTTGACTGAAACGTGGCCAATATGGACAACTTCTTCGCCCCCGTTTTCACCATGGGCAAATATTATACGCAAGGCGACAAGGTGCTGATGCCGCTGGCGATTCAGGTTCATCATGCCGTTTGTGATGGCTTCCATGTCGGCAGAAATAGCGATGATACAACAATGCGATGAGTGGCAGGGCGGGGCGTAAGACCCTTTTCGTGAGCTGATACCGCTCGCCGCAGCCGAACGACCGAGCGCAGCGAGTCAGTGAGCGAGGAAGCCTGCATAACGCGAAGTAATCTTTTCGGTTTTAAAGAAAAAGGGCAGGGTGGTGACACCTTGCCGCTTTTTACCGGACTGCAGCGGCCGCTACTAGTAGGGAGACCAGAAACAAAAAAAGGCCCCCGTTAGGGAGGCCTCAATAATTGGACTATCCCTAAACTTCAAAGGACCAAAACGAAAAAAGACGCTTTTAAGCATATTGTAGTCTTTGGTACCGAGTTATTAATATGCGCGCAGCGTCTGGAAAACCGAGGCCAAAAGACATCAGTCTTTGATGCCCGGTTGCGACTTACAGCAGAATTAAAATCAAGTCCGGCGCAGCCGGTTTGTGCCGCTTCCACGCAGTTATCTGCGCCTAAGCCCCCCGCCAGCAGAACGTTGCCAAGCGATTGACCATTTAATAGTGACCAGTCAAAACGTTTCCGCTTCCACCCTGGCCGTTGTCTAAAACATATTTATCAACGTGCTGAAACTCGCGGGCGGGCAGGGTTTCACCGACGCTTAATGCTTTCCAGATGGCAACATGTGCTGGCAGAGCTTCACGCAGCGTATCGATATACAGCTGTTCTTCATTACCATGCAGTTGCACTGCCGCCAGCGATAACACCTTAGCTTTGTCCACCACATCGGCAATATCGTGATTGAAACCAACATACTGCAACGGTGCCGCAGCCATCACTTCCTGCGCCTGTTCAACGTTGACGCAACGCGGTGATGTCGCAACAAAAATCAACCCACCGTAAATCGCGCCCGCGTCATAAGCTGCTTTAGCATCTTGCCCACGCGTCAGGCCACATACTTTATTCTCACCCAGCAACACCCGGCGCACGGCGGCGTGCAAATCGTCATGGGCCATCAACGCGAACCAATCAGAAAACCGTTAGCGAAGTGGCTTAACTCGCGCACCTGAGCGTAAGTATTGATGCCGGATTCGCTGATTACCGTCACGTTGTGCCCGGTTTCGGCGCAAGCTCGCGGGTACGGTTGAGATCAATCAACGATCGCCGATCGCCGGGTTGTTGATGCCAACGACCTTTGCTCCCAATGCAATGGCGCGCTCCTGTTCCTCTTCATTACTGACTCGGTCAGCACCCCCATCTCCAGACTGTGAGCGACGGCGGCAAGCTGGCGATATTGGTCGTCATCCAGTACTGAAAGCATTAATAAGCAGGCATCGGCCTGGTAATAGCGCGCCGGATCGATCTGGTAAGGGTCGATAATGAAGTCTTTACATAAAATCGGCTGCGGGGCGATTACGCGATGGGGAGGAAATAAGAGAAGCTTCCCTGAAAATATTTCTCATCAGTCAGCACCAAAAATACCAGGGGAACGACGCGATTCTTTCCTAAATGGCGGCAATGCGTGCTGGATCGAAATCATCACGGATCACGCCTTTTGACGGCGACGCTTTCTTGCACTCCAGAATAAACGCCGTGCGCGCACCCTGTAGCGCATCATAAAAATGTCGCGTGCTCGGCTGAACCTCATTCTGAAAAACTGGCCAGCGGTTGCTGCTGTTTGCGGGCTTCTACCCAAATCGCCTTGTCTGCGACGATTTTCGCTAAAACGGTTTGCATCATCTAGTAGTCCTGTGTGACTCTAGTATTTAGTTTCTCGTTTCTTCTTCTTCCAACGAGAGAAAACGAGGAACTAAGACGCGCCACTCGATGGACCAAAACGAAAAAAGACGCTCGAAAGCGTCTACTTTTCTGAAAATGGTACCGAGGTCCGCACAGGTGGATGCGGACCAAAACGAAAAAAGGCCCCCCTTCGGGAGGCCTCTTTTTCTGGAATTTGGTACCGAGTTATTAGGCCACACGTTCAAGTGCAGCCACAGGATAAATTTGCACTGAGCCTGGGTGGGATTCGGACTCGACCGCATAGCCTTCAGGAGTGAGTTTTGTGCAATACCAACCGACGACTTGACCCTGCCAAGCGGCACCAGATTTCTTTCGTACGATCCCCTAAGCCAAAGGTGGCACTCAGGGGAAGCGCAAACTGCCCTGCAACGGGAGCGTTGGCTTCATCGCTACTTTGACCCATCTAGTATTTCTCCTCTTTTTCTCTAGTAAAGTGTTTAGTTCCCTCTTTGCGTCCTTCATAGCTTGATCCGAAAAGTTCTCTAGTAGCTAGCCCAAAAAAACGGGTATGGAGAAACAGTAGAGAGTTGCGATAAAAAGCGTCAGGTAGGATCCGCTAATCTTATGGATAAAAATGCTATGGCATAGCAAAGTGTGACGCCGTGCAAATAATCAATGTGGACTTTTCTGCCGTGATTATAGACACTTTTGTTACGCGTTTTTGTCATGGCTTTGGTCCCGCTTTGTTACAGAATGCTTTTAATAAGCGGGGTTACCGGTTTGGTTAGCGAGAAGAGCCAGTAAAAGACGCAGTGACGGCAATGTCTGATGCAATATGGACGATTGGTTTCTTCTCTGAATGGCGGGAGTATGAGAAAGTATGGCTGAAGCGCAAAATGATCCCTGTACCGGATCTTGGTTGATGCCCATCTGGTGGCGGGTTTAACGCCGATTGAGGCCAACGGTTATCTCGATTTTTTTATCGACCGACCGCTGGGAATGAAAGGTTATATTCTCAATCTCACCATTCGCGGTCGGGGGTGGTAAAGATCAGGACGAATTTGTTTGCCGACCGGGTGATATTTTGCTGTTCCGCCAGGTGACCGCTACGGTCGTCATGATCCGGAGGCTCGCGAATGGTATCACCAGTGGGTTTACTTTCGTCCGCGCGCCTACTGGCATGAATGGCCGTCAATATTTGCCAATACGGGGTTCTTTCGCCGGATGAAGCGCACCAGCCAGCATTTCAGCGACCTGTTTGGGCAAATCATTAACGCCGGGCAAGGGGAAGGGCGCTATTCGGAGCTGCTGGCGATAAATCTGCTTGAGCGATTGCACTGCGGCACATGGAAGCGATTAACGAGTCGCTCCATCCACCGATGGATAATCGGGTACGCGAGGCTTGTCAGTACATCAGCGATCACCTGGCAGACAGCAATTTTGATATCGCCAGCGTCGCACAGCATGTTTGCTTGTCGCCGTCGCGTCTGTCACATCTTTTCCGCCAGCAGTTAGGGATTAGCGTCTTAAGCTGGCGCGAGGACCAACGTATCAGCCAGGCGAAGCTGCTTTGAGCACCACCCGGATGCCTATCGCCACCGTCGGTCGCAATGTTGGTTTTGACGATCAACTCTATTTCTCGCGGGTATTTAAAAAATGCACCGGGGCCAGCCCGAGCGAGTTCCGTGCCGGTTGTGAAGAAAAAGTGAATGATGTAGCCGTCAAGTTGTCATAACTCTAGAAGCGGCCGCGAATTCCAGAAATCATCCTTAGCGAAAGCTAAGGATTTTTTTTATCTGAAATTCTGCCTCGTGATACGCCTATTTTTATAGGTTAATGTCATGATAATAATGGTTTCTTAGACGTCAGGTGAGCACGTGAAGACTGTAATCGCTGGATAAACCAAAAGTAAAAACCCGCCGAAGCGACTTTTGCGTAAAACAGGTGAAACTGACGCTAGCCGGTCACATGTCAATACTTGCCCTTGACAGGCATTGATGGAATCGTAGTCTCACGCTGATAGTCTGATCGACAATACAAGTGGGACCGTGGTCCCAGACCGATAATCAGACCGACAACACGGTGGATCGTGGTCCCAGACTAATAATCGGACCCGACGATACGAGTGGGACCGTGGTCCCGACTAATAATCAGTGACGGTAAGAATGGGACCGTGGTTCCAGACTAATAATGAGACAGACGATACGAGTGGGACCGTGACCCAGACTAATCAGACCGACGATACAAGTTGGACCGTGACCAAACTAATAATCAGACCGAACGATACAGTCAGACATGGTGCCGACTTGTGATTATCAACCGACGATACCGAGTGGGACCGTGGTCCCAGACTAATAATCGGACCCAACGATACGAGTGGGACCGTGGTCCCAGTCTGATTATCGGACCGAACGATCAAGTGGAACAGTGGGCCCAGGAGTGCTTCAGGCCAGTTATGCTTTCTGGCCTGTAACAAAGGACATTAAGTAAAGACAGATAAACGTCAGCTAAAACGTGGTCGCGTCGGGTGCTGGCTTTTCAAGTTCCTTAAGAATGGCCTCAATTTTCTCTATACACTCAGTTGGAACACGGGACCTGTAAGGGTCCAGCGCCGTTTATCACCCTTACAATACTGTCGCTCCAGGAGCAAACTGATGTCGTGAGCTTAAACTAGTTCTTGATGCAGATGACGTTTTAAGCACAGAAGTTAAAAGAGTGATAACTTCTTCAGCTTCAAATATCACCCCAGCTTTTTTCTGCTCATGAAGGTTAGATGCCTGCTGCTTAAGTAATTCCTCTTTATCTGTAAAGGCTTTTTGAAGTGCATCACCTGACCGGGCAGATAGTTCGCCAAGGGGGTTAAGAAAAAGAGCAACAACTGATTTAGGCGATTGGCGGTGTTGATACAGCGGGTAATAATCTTACGTGAAATATTTTCCGCATCAGCCAGCGCAGAAATATTTCCAGCAAATTCATTCTGCAATCGGCTTGCATAACGCTGACCACGTTCATAAGCACTTGTTGGGCGATAATCGTTACCCAATCTGGATAATGCAGCCATCTGCTCATCATCCAGCTCGCCAACCAGAACACGATAATCACTTTCGGTAAGTGCAGCAGCTTTACGACGGCGACCTCCATCGGCAATTTCTATGACACCAGATACTCTTCGACCGAACGCCGGTGTCTGTTGACCAGGTCGCGAGTAAAAGAAGGGATGGAATCATCCAGTGCGTCCTGGTCAGCAGCTCCTGGTCACGTTCATTACCTGACCATACCCGAGAGGTCTTCTCAACACTATCACCCCCGGAGCACTTCAAGAAGTTAAAACTTCACATCCCGACCACATACAAGGCAAAGTGATGGCATTACCGCGAGCCATTACTCCTACGCGCGCAATTAACGAATCCACCATCGGGGCAGCTGGTGTCGATAACGAAGTATCTTCAACCGGTTGAGTATTGAGCGTATGTTTGGAATAACAGGCGCACGCTTCATTATCTAATCTCCCAGCGTGGTTTAATCAGACGATCGAAAATTTCATTGCAGACAGGTTCCCCAAATAGAAAAAGCATTTCTCCAGGCACCAGTTGAAGAGCGTTAATCAATACGCCCTGCTAAAAACAGTTCTCATCCGGATCTGACCTTTACCAACTTCATCCGTTTCACGTACAACATTTTTTAGAACCATGCTTCCCCAGGCATCCCGAATTTGCTCCTCCATCCACGGGGACTGAGAGCCATTACTATTGCTGTATTTGGTAAGCAAAATACGTACATCAGGCTCGAACCCTTTAAGATCAACGTTCTTGAGCAGATCACGAAGCATATCGAAAAACTGCAGTGCGGAGGTGTAGTCAAACAACTCGCACGTGGGAACAATCAGCACATCAGCAGCACATACGACCTGGCAGCGTGCCGATACCCAGGTTAGGCGCGCTGTCAATAACTATGACATCATAGTCATGAGCAACAGTTTCAATGGCCAGTCGGAGCATCAGGGTGGTATCGGTGGGCAGTTTACCTTCATCAAATTTGCCCATTAACTCAGTTTCAATACGGTGTAGAGCCAGACAGGAAGGAATAATGTCAAGCCCCGGCCAGCAAGTGGGCTTTATTGCATAAGTGACATCGTCCTTTTCCCCAAGATAGAAAGGCGAGTGTCTTCTGCATGAATATGAAGATCTGGTACCCATCCGTGATACATCGAGGCTGTTCCCTGGGGGTCGTTACCTTCCACGAGCAAAACACGTAGCCCGCTTCAGAGCCAAATCCTGACAAGATGAACAGAAACCGAGGTTTTGTAAACGCCACCTTTATGGGCAGCAACCCCGATCACCGGTGGAAATACGTCTTCAGCACGTCGCAATCGCGTACCAAACACATCACGCATATGATTAATCTTCAATTGTATGCAGCCGACACGTTGCTCAACCCGTCCTCGAATTTCCATATCCGGGTGCGGTAGTCGCCCTGCTTTCTCGGCATCTCTGATAGCCTGAGAAGAAACCCCAACTGATCCCACTGCTTTCACCTATTCTCCAGCGCCGGGTTATTTTCCTCGCTCCGGGCTGTCATCATTAAACTGTGCAATGGCGATAGCCTTCGTCATTTCATGACCAGCGTTTATGCACTGGTTAAGTGTTCCCATGAGTTTCATTCTGAACATCCTTTAATCATTGCTTTGCGTTTTTTTATTAAATCTTGCAATTTACTGCAAAGCGACAAGCAAATCGCAAAGTCATCAAAAAACCGCAAAGTTGTTTCAAAATAAGAGCAACACTACAAAGGAGATCAAGCACATACCTCAGTCACTTATTTCGCTTAGCACTAGCCGCAGCCGTGTAACCGAGCATAGCGAGCGAACTGGCGAGGAAGCAAAAGAAGAACTGTTCTGTCCAGGAATGGCTGCTTTACGCTCAGCGCAGAGAAAATATCCACCAGTGGGAAGAACTAGAGGTAGAGGTACACACGCGGATAGCCAATTCAGAGTAATAAACTGTGATAATCAACCCTCATCAATGATGACGAACTAACCCCCGATATCGAGTCACGTGACGAAGGGAAAGAGAAGGAAATCAACTGTGACAAACTGCCCTCAAATTTGGCTTCCTTAAAAATTACAGTTCAAAAAGTATGAGAAAATCCATGCAGGCTGAAGGAGAAAACATG
+
0.,**&&%&&%$#$$$$$''(*();CGDA?@?CDJJJHJIJGJJJGJJJGJGJJJJJIJJJJJJA@@@))))667<;>?4449:<JFAADBDEB@91:;9995&C1-656:A;JHGIJGJIDCJJJ@EC4IEJJJHFDGDJJJJFJJGDGCFIGJIJJJA?7D<;;311174857666:700128679:99)((*.023<DDA<<;<CBBCGHJFJJJGHGJJIIHFJJJJJFJFFJHHJH@<BAEH?>;<>?@@AAJJDDDC;((7(((?3&1002227779BBA@@BBC@?432452.,,,))))))*)'&'(()11444345-CCDGF>=><>B<7769>BD;999BECFJD?>DFJEHJGJJJJIDE653;;7:=?@8=GGHHCEJGJGJJIIIDECCJHJGHJJJJJJJHJGHJJHEJGI@=><==EIHB1111JDDC><;CBA....))))'').-.//BBEEGHJJFJJFJIJJCJJIJJJHHGHJHJGJJJGHJJGGJJJ>=FJB>=;77<@@C>>><<697677A@@@EFHIFIJCJG?@JC8870443--)(*)+1.+..6DDJDCEDHAA1123BBCJEGHJBAC?BGEGJIEIJIGJIJGHJ7645BJHEJIHHJCJJJGHGGHFB;?@E:DF;BFFCEJJHJFJJJGDF@DDC4445H9886744559''*)(((,,&&&&'&,,-0.--,./04=AABIJDBBJ@@?AI<9*(**+++**($%&()(*'%%%&+,.--//7+*))/AC@@@@>?>>BCB==CCGD@2ADHIJJIIJGJE8-**+0))13.159?-,,-:77766*)))*('+*-052//..+(((((');70/243333>==<>CJ@@?AJHJJFECCDDDHGB??EJCIFDFFJJJJJJJEGGIJBHFED@<90---<@IJGHGHGJJJHJEJJJGFEJJIGHHGFJFJA7786@145CIJJECBCHGJJFJD??::;:@<>IF<987220+*)''''%%$$###$$%$$$$(0010---.AEAFGGJ?>>IJJG::?ABJEJGBB*&&(;;=BEFGDHGBEG@<>@>CCBAB?AABEHJFA>?@CICDGBDDC=:88:DFF<:9AAJGIDC7111HJJDGDDEJJIJJHJEEGEBBDIJGJHJJJADDCECGJDHJIGFEACEEEJJHA97+&&%&*+.&&&&,+***/((@CGJGEGEEHJ1000123=BAAD@???JEFCHJJJHFHABCB9*))/004A<;;77'&))/::<@=>;<==53+(*++***(*,263444///EE899<ID@?>:4332/-)(''*+())&('')''),*332431257:?BJFJJGIJEIF=DBB?;;::FFIGJJHJECCAD@>;<>=?9*)(((((<==IJJCBCB886684,*()(%(/*+3:A@=<94445:;ADEDEEEGJJGDGH?==>52:4566:?ADHJGIJFDCDJJGB;;987544><<??DIAFGDJJJIIJJDDB8=700118772-.0AEFII<<;)))).9:2//))))4;654.55(:;<A>8=?>GHGJI9999?.-,-7FJDCEDFJJJJFJFJJJHJFFIHGHEBABEIHGIJJJGJIGIJFCDDAJJFDJJBFBJ>://---./23@D>>>AHDD::CDDD9884454.1EED===>FCJGEFEGHBEAAJJJJJJHJGGEJJFJJJHJHEIGJJJJFDC?9:944665545501106()9:AJFDDA?JJFJJJB@@??>>>A>2222::)''+)%#%&&&$$$%,445@JFJDGGEJIJJGJJJJJGJJEJJ8431>>>=@BDDGJEJIHJJHJHIJJJJJJF:888000/545(()4444<:?AAGGCDCCCFCGJHCGHEJJHJJIHJJJJJJBCEBBBBFBJE=;666<=A<<BFIJJCCACG>.)<;8989JJEDIH999:FGJFJJIJHFFEEGJGEIEJ@767)%%%&'')))+))'())*/''4@D>???JEFJJJJICJ.,.+,.-...04==<BHGGDDBBDCJJJJJJHJJJJJGEJJJEC@=:HIGHJJFD@?A?==?>CFGDJGFDEEA=@(''(E:777EDDDFHJ<;:781700+**+,+++-0/103---+,**,('%&'/11*)).++++4257554/110333341...-3:6557C%%%%&'(+**?=>>IJGJJGJDDCA444?@=>>@''00CCCA;;;;<CCC9999DHEJJJIEDEB6556GGBBHFA@@A?ECHEDCC:888GGFGIGJJJJHHJJIIHJJJHJJFJJJJIJIEJJIJJEJHIFIC=...---/7443+*)*&%%&-3//@ECCCCEECDBFGJJJIJGIIGE@A=<:88671///4>7110120***'('#$(+,.(((')&'*)'%%%'')'//+();0GFJJFD>:9/-/.04>@EB?776676)(((,+&&'%)+1?>86,,,*,*)*++)*+'&'+**)))*@@@FJJJGIICJE>;::<;:9=><==>?B>>>AB5555=;@BEEHJFEC:998EDJGHIHDEEDEJFDJHJJHEJGJIGJJJJHDDEDDFEF>5$$$**3343344JHJGCEC=:439FJG???>/'&'')%$%)&())*)+---*+>JDGEDEHIJJGIIJJCBDBIHJIJGIGE=<;<BEGFJFJFGJHGJFJHFJGHGFGJIB<<@DDBHJGJGJJFJGJHGJHEEIFGGJIGEEFIF=;<;)((&'(++,.21100229BCHGHD<FF;::2;6=@?CC?;BACCB4446==85--,-'''*+//0001111===A;99;;))(2:ECCDF?>?:10019<))()*&%'.401-)&&&+$*-+.,+-079@@@??ADEJJIGJJJEB@6<<788ED>==DJJJDDDCCJH822*45:HJC@@@85556?<=<<?DECC@CGIGFGJJEIGJF999CHFJEFFJJD>>>?HJHGGJJJ99?AFJJJJJJJJIJF?=832348<<677/9:9<8899E>??ABCDH<;;::=5456EFHJEGJDCDEFBDHGGHJIHIJGJCB999////JIGJJJF;:::9897;7431//,(''*''('&%&).4499<<:9+((/:JJIHE<;<20017HGGG@;;:9=>B:2//-3=83336.60-.//--1399<>A@BEGCCEA9;:;<8B1101455EGDJEIIEE943?889BCDHFJJJFHFHEE<43)4A=IDC<9IJJHFDGBDJEEEEH1177A9BBDJJJIGGJGGHJGJJJHJJGA333B@=?;7:8<:;>>>@??DD777000<IHJJDFHFJJJJHHGJJJJIJJJ<;:::8=9::9<>6666BDCIJFIIJJJJGGGJJJJJJJHJHJHJJJJIJIED5.//EEJIJFDE@===?J>656<<JJAA?CJGGFHGJFEIABG?DDJJHJHJFJHJIJIJJJJFJGJIJJIJJJHFIJJJJJFJFDGCB4497.<<==FG;::AC@A::;FDFBCG8669?:>B@A9974435;<::@@=<7::JJC@@BCGFIJHFEGFJDEGCAA@AFJGHHJEDDEI''''+++/8562+,22:;;7:;9//../-))('&%&1/+++45:;DFHBC5555CAA*))''''+*))))2/3**)$$%'$$$)>>>:H<<<EGJJJJJHJHJJJJFEGBADCHJJGDICEDFJHH<====''',.67;1-.:99:??=:=6664629:5=@CCGJJFDJJFJEE85555<<:>=<<<;77556/(((??9000***1(''**+'**+,2555>JFEDJBABB==>;///+++)(&%%%+-+,)793/.+1111,,,+////)'&&'(*+,,BCGGEGDFHGJFEHIJHGJJJJJJFGJCCCEHJFJIHGBEGHFHJHFGJJJFJIHJI00//41'%&+((38??BECEJFJ10015-,+*)'&&(*)()/+.67BAB@?66223.-,-))).6776888@GJCJEDEIEJFJJ@A@AJIIJHHBCBBJIHHHEIJHIIJJJHBBBBJH@?>?JJEJJJJJFEEHHFEFFJGA@8//00.--/.***+.1>=<,-,,FFBFDFJGGJJGFGJJJIFJJJJCJDDJJF====C<=;;;8999BCB==8853*+106''-.6789E=<<<>?>DBEFIJJHJHJEEE;;;<HC>>?FGJJJJJJH9:7)('&+-/-,,,6/((''*,,+/,,.=55555434;>CEJ99:?==C<JFFEC3322//.//;>=>AEEJJIBIJGJJIIFG957B>?=>==7800/0114=@DJJIJJJJD?65C<>>@4445<:=CD@AH>7435:<@A=;;5773320/.-..18700ACCID@>7,,,33340/05:98;989896966:4-108=4411557345;::8776)+,.122ABJ6>0EIJIJHJJJJGHJJGIJHJDEB@ACFJIGC../+('(./1688=;;<<<:6////34BHJJEJEGDACCGFI<C==><559&&&&&/@CEGJGHEEDJIJEJC5:BFECCBJFGHIJGGGFJEAACCCEJFIDDBE:9::FJGJEFFJJJGEGC;*//<>@DEDHJJJEJJJGG;<<==J?<9:953.-/-''(*+9-***,445=111++++./.,.++*,)))+.44412./,''/*)&%$%%&'&('(--4EDCCDBADGFFJFJGEHJB>?>>JJIIJBB@>,++*.,**,1145/--.1***?@ABBHHHJJF=<<8666:911/02-..,---65589=>??AABEFGECDCBAD:///02--0,241,**,,12387786689;<;::1..-*')(''&%%%%%%&+1469?7662'%%&-,)889===B??AAGEGJHA@?1111560103669222&$$$$#$%%&%%&&)))*'*()%%&&011222242))2355*))*0''''0/0/1(''(*)))22..)('''&&%%''')/.--//./2.--33('')2/*)**+,,'&'&'('*&&''///-+*(('''&&&&$&$#%%$$$&&&%%%%&&%$$&*(*--,---('&&('%%%''%%'#$#$%%%&))()))+)(((((),4687884)(((-*%''(**)*)))*.34;A:430/,))+)/135;:=@==2'&&&,,+*('(((+,.AEIFIJA@@@;::;<14+((%$$%&(,1434/..//13577<:=<>?@JDEA@F.+,7=AFHGIDDFEHJJJJJFHHJIJJJ@@)(''()146967335/--*+++++D<:::CEJJJJCDA=@C=<81+*)*++&&'(3/.//7>B;9--..1//2=..-.A?BABJGFDEGIE<<<:*)))22&&&'*)))(((/0/.)***<8+',+,*++-1--<>=>8>?=AD9888DGDJIFFA@BJJGHGJIJJF???@HJFJIJJJGJFJGGJEJJJJJJJJJEFFJJIJJJJJGJCEFGJJFIJEFIJHJGJFJF?>>?GIGC::;766CC5333:?@>>?J6665CDJGJIAAACDJIJFFHDFF/*,>BDCGHEJGJJJIJJJJIJJJJJJJGJIJJEJJJJJIEI<4333+)))))43/-('&&'('&&''(''*.-)(%&&%'.15889788=ADDECB@JA7654)(''./9IJHGJIDFCEJEFJHJDD>==211((((2::8877;9<44445-1//23744/+)(+)*,))()*'&&-8=JCDEDH?===ABCB>=JJFEHHJIJJGHJJJJJGJJJJJHGJFIIEJIJJG>>>ADDDJFJJJBAB;:9921'%%'++2578:-+++?<=AAJG8999F@>>?GJBB?;99444489>EHJJJJHJEEJJHIJIJHJJBACBJJJJIJHIJJFGIJJJIJJJFGG8886658-222AA??@@JHJFGJJJHJJJJJEHIF=@522?HC:::;BBBAGABJ??A@>7664(('%&&%$$$$%%')+(&$$%%**(')();9;=>>IHEDD@@A,++++++//3546=CDF87666;::?@JCFHIHEJFHECJ97?>=;DGCDB?><99<<ABADH<=;=>EDFIJJ=<<4)'''++(&*%$))),*()+,.55:8>??,,,.77)'''.-+%))&&'')('%%%043><;888<DJGIFAAA766688>>BFJFEGF8888@@5556G:99;HGJJJJJJJJJJGGGGIJJJJJJJJJJJJGJJJHJJIEJJHHJJFJGGGDEC@><D222EGJHJJHFJHD==CBCDI@DEDFCBBBGJJEI;0BABJECHDI:3(432111689===>>644579@BCHFJGFFJGJB@?G@===422265'''+**+11+,14679:99==B@CDGIJHJJI?>=1)((''&&&'&'&'%%$&(*++.0..***,/22342323?<5:9484+++,:27=FEHJJHJJHHFIGEGJIJEFFJHBCCGCJJJHDGF@?EJJDBAJJFIEEIICJJGIHJGGDJ>JGDIFIGHJJHHJJ?BABIHFJJGDD@BBCIHJJFGJIIFJJJJJJJIFIECCCGGIA;986866<=CH?BE?8329,,1?@AJHBDA.../832.,77;;BFJCBHEDCDBEGJGGFJ??>=><87=A??J::::AEEJ?@@AC??>>667:CE<;;=@DCDEFHIF)(():::88,,)'%$$%%&'))###%(+,8:=>JIJDJG=IFJJGJG>FCEJ><<<JJJIJIGIIEFEBJDCDCFHBACABDD@@AAEHFFIHGJE9991/.+0-+,+++*)'*+(%%&*66EHJEJHDDIGFFEJBJJIBBAAGJHF>C@DEDJJHCCBCJ==EGHGJFGB;*$$$'-..,(&&;<<JGABBA@@BAA>=>A@DC>=@;DGIJEJHHJHEJGJF8+*''*+@@ABGIIJJFCHDDF@??62@9,+**,)()*.+-+&&&(014340111--**,)'&&'*6;=>E@?@?ACEDFFJEJIEJJJHJ****@??DDD@E>=@?:;40///*&'256388D@ABDJGGJF3300///091.+)()))'()(&-/.//13011?@D@FGJIA@?CA''''=311<<<;;<?999:GF:GH8D///0*))+-7*-1'''(HHJJJJJIJJJGIH<;99=:---**)*00228;<HDEGJEJCCFHBCAABBCDC:9776-*-'((())'))).,,(('$&&'''***577IEGJEJJJJGFIGEJJJIJHJGJJ>GBEID9JJFJJGFJJGJEJJGFE@FFC.01-.BCFJJGGJHIJGDDFH55457<@EDD??@+**,('&%%'%''))**-*(()**)))0669;HB?><BBGFHGJEJEJJ:21125///,955/'%$$#%&(,-/..(()**DDFGEJ?===@=---/55598@E<;<?ABB>>@?@ACC::989:GDDHHGHE1441ICCCEFHB?@AACBBBDGGEGBJEADGJGJDJFCFJJHGJDEDFCFACC999;;;:5:CCGJFDCG;;;950.&&&&,'%&+51-)*3:G@@98888;;=>?222@<<=>EE;21/)'''/.---69::<<6556;4+++/0,('%'&&(-.36>?@BDDDGD;::;030,)+,-)&(-(((((((78=GFGFJFEJJJJGEDIJJJGFHHEC2222JDEE>?>>CH<6,,-6:<<<=DABAEF----.+((-,-+)**+1+,+518334))))+)*'&*(66354533341*()(---.,++)--,,,047666EEBC9867;;FEBEDCCEFJJIJFJJHJHJFEGJJJJJFCEFJEIJJIIHJIHJIEEJFJFFHHAJHIHGEHCCDJ;:::B*'&&&&%&%&&(/-,-.3028/510/921>EHJ@??@JJJIFC?>?EHJFH9342222<@?@?@AAGIJBGHJJGIDJDBBCFB@BJGC;93///0>>=>?ABBHEACB?C><8240)&(.,,'%$
@Glass_T7V_13_D3_12_10_20
CTTAACCCCTGATCCAGCAGAGTGAGGTAATGCGGCAAGGCGTGATTGATCATCGCCAGTGGATAACCCGCTTCGGCTTCACCGCGTGCGCCGGTAAGGCCAGCTGGTCAACCGTTGCCGTCAGTTGTGAATTATTGGTACGCAGTTCGCGATCGGTCAGGCCACGAGCAAAACTTGCCGCCGTAGAACAAACAGTTGTTGGCATTACGGTTCGTTGGTCGGTTGAAGCAAACGGCCAATTGCCGCACATAGCAGCCCCTGTAAAGAAAAATACCTCCTTTATCGTATGTTTACACCACAGTGGCGCGGAACATATCACCTTGGCGAGCATACCGAATTGGGCGTAATCCGTAAAATGTCGCTGGTGCCATTTCCGCACTACAGGCACCAAATTCAATGAAACGGGGTAGCCAGCCCTGAATCGCCAGCGCGCTGCGGTGGAATACCAGCGCCATATCTTTGTGCGCACCGCAGTTAATGCGATCCACGAGGCCTGGTTTCGGTGACAGATTGACTTCAGTCAGCATGGCGCGCCAGCCCAGCAGGGCGTACTCATCGATTAATGACGTCACAAGCTTTGTGGTTTTAGTTGACGTTGCAGGCATCGACATCGTTCAGCAGTGCCTCCATGCTCAGTGCGTAAATCGGTCAGTTGATGGGTTTTTCCACGCGCCAGACGGCTGCGCTTTGTTCGCACAACGGGCGGCGGCGAGGCGGCAGTGAATAGTCGCGGCGGGAGAAGAATTTCGCCTTCGGGCGTCAGGACATCGATATCCCATAACCGCCCGAGAGGATGACTATGTTTCAAGCTGAATAATCGCCAGCTTGAGGTCGCGAGCCGGGGCGGCAATGCTCAACATGCCCTCCGGCCCGCTGGCGGAAACCAGTGCAGCCTGCTCCTGAATTTGCCAGCCCTGTTTTTCAGGCTGGCACCCAAGGCTGTCACGCCATGATTAAAAATTCGGCGTGTGACTGCTGTCTTTAATCGGCCCAGGCGCAACCACGGTAAAGAGACCCAGTGGAACAGGATGAGCGCTGGAGCAGGAGCGTGCCGTGCTTGCCTTTCATCCCGGCTGACGAGCAGCTCGGGAATTGATACCGTGGTGGCGGCCTCAGGAAGCAGGTGCATGGCTTATTCCTTCACCTGATGCACAACATCGATCACCGAGCCATCGCGGTGGCGCAGAACGGCAACGACGCGGTCTGTGAATTAAATGGGGGCTGTGGTTGCGCACCCGGTCAGCAGACGCGCACGTTCGCGCAGCCACTCAATGGAAACCGCTTGATGATGCCCGCTTCCTGCAGACGTTCTGCCAGTTCCGGACGTGCCGGGTTAACTGCGATACCGTGGTCTGTGACCAGAATATCGACACTGAAGACCTGGGGTGATGCGCGGTCGGCTGCGTTATCCACCAGAGTCGGAATACGACCGCGTACCGGCGGCTGACGATGATGGAAAGCGCAGAGGCAATCGCGGTATCGCAGTGACCACCGGAAGCACCACGCAGTACGCCGTCAGAGCCGGTCGCACGTTAACGTTGAACTGGGTGTCAATTTCCGGCGGCGCTGGTCCCCACCACGTCGAGACGATCAACCGATGCGCCTTC
+
97.)*<<B>=3224?8=ECEGJJIIGGEHJJJJJJJFFEHJEG76530..--(-0234;:BFHFJJJHJD;>?*58:=2../32444211197;;B@BBD+*)).(&'%&&(%#$%$'+*/+)))**)'&'&(%%%$&&$$$&%&,--;?0///>???BCAJC>9((&&)+*,)''&'+++))*($$%'&'/2+++-211//0****+%%'''&&%$$$%$$$%229<<==EC;;:30001889798:=?3333659994..&&',**2-((((''(('9/)9)(()*'%'&&)(((%&$%('''&&'().,-2332****1%%%$%$$%,,.0('''999:;65224*('''&&''$###%)+-5<EA5556B@4DEFGFGDDEHJHJGIJEIFFJJAHEHJDFFHJGFJF???GDH--,,5333DDFBB=@:73.-.-,-,'(&%$$%)+,,,//10..--..0-*+68;??>>>@C=:****0-1222>JJJJHGHHJ>==@GF@@??@?A?CE=<<<7842239::88556.,,9;9BDJJFJJJJGJJHJDCABBDA@B:::442((((-,,2-'<BBEGJ?3347@??>6677@CBBJJHBDDCI767787:::::1112652-,,+&%$$%''*,-6298::*)))9>@B889@F?<21122-,,,)&(+))/5EJFFFFFJHHGC==;;.../5585555@@///0;=EE---'&&&&&&';>:::9=10/.1/+,+1/*--,2:2--,,--,-57;>>?DIHJEJJFIJJHFJD200/+....1422..///.-/2*66200)''''''%$$$$&(**,/38HHHF>===@BEGJJFIIA@CB>=:9;<CEBGFA@B?=?CEDBEEEJJIB<AHJJHJJJJHHHJJJJJ;76-+,.0/)*'$%&&&&&())+,*'%&%(*((&&&%%'%&2;>=ABJEJIJJEJJF@GJJHJGC?A@8877-*(%$$$().///1AA95457<:=AA;:;;EJIHCHFBCC:&&(%%$#%'+)*-+*'&&'&&%%(*,*(%&&%&'&('&'*.4455>?<;<<AIC@JJJIJJIGJJGJ;423++*-('//9A>@322/-*&&'&&&&%$%%%&$&+.,0-++*-.))**///4?>AB=??<9=JIEJHHGJIJ<<<=E7667CJJ>;;;>EHJ++++442321122:;<@BBEEGDDFCG<<<<=<:/.)$&$$$%&&'/(')+*(()(('')+.5))3-3334766655110/,,.''(38661/.---@@@BJIJJJD((()%&%%$$'(11/650)):<DGIIJFJG@@?HC;::B?CCIJJGJJHJJIJFJJJJJJHIJEFJIJJHJJJHJG@?A7//-./--)('())))00.*&&)-0078---,0)'&%%$%&&(++(()(+++000..**37677CD>>>>FIHJIJJE=++*)***(()6:=EGFCIIJJGJJJCA@ACD5555FGHGFJJJJJGEECJIIJJJHIJJJJIJJGIGJJJIJJJGHJHGH:9779655+)&&--.;8=CIFJIDDHDFHGJJJF8877=>3,,,)))*+*&%%&'')(,,,88893.,--2222,++,***)*)+++.%
@Glass_T7V_13_D3_12_10_21
GCTAAGGAAGCTAAAATGGAGAAAAAAATCACTGGATATACCACCGTTGATATATCCCAATGGCATCGTAAAGAACATTTTGAGGCATTTCAGTCAGTTGCTCAATGTACCTATAACCAGACCGTTCAGCTGGATATTACGGCCTTTTTAAAGACCGTAAAGAAAAATAAGCACAAGTTTTATCCGGCCTTTATTCACATTCTTGCCCGCCTGATGAATGCTCATCCGGAATTTCGTATGGCAATGAAAGACGGTGAGCTGGTGATATGGGATAGTGTTCACCCTTGTTACACCGTTTTCCATCAATTGAAACGTTTCTCATCGCTCTGGAGTGAATACCACGACGATTTCCGGCAGTTTCTACACATATATTCGCAAGATGTGGCGTGTTACGGTGAAAACCTGGCCTATTTCCCTAAAGGGTTTATTGAGAATATGTTTTTCGTCTCAGCCAATCCCTGGGTGAGTTACGCAGGTTTTGATTTAAACGTGGCCAATATGGACAACTTCTTCGCCCCGTTTTCACCATGGGCAAATATTATACGCAAGGCGACAAGGTGCTGATGCCGCTGGCGATTCAGGTTCATCATGCCGTTTGTGATGGCTTCCATGTCGGCAGAATGCTTAATGAATTACAACAGTACTGCGATGAGTGGCAGGGCGGGGCGTAAGACCCTTTGAGTGAGCTGATACCGCTCGCCGCAGCCGAACGACCGAGCGCAGCGAGTCAGTGAGCGAGGAAGCCTGCATAACGCGAAGTAATCTTTTCGGTTTTAAAGAAAAAGGGCAGGGTGGTGACACCTTGCACCCTTCTTTTGCCGGACTGCAGCGGCCGCTACTAGTAGGGAGACCAGAAACAAAAAAAGGCCCCCGTTAGGGAGGCCTTCAATAATTGGACTATCCCCTAAACTTCAAAGGACCAAAACGAAAAAAGACGCTTTTCAGCGTCTTATTGTTCGTCTTTGGTACCGAGTTATTAATATGCGCGCAGCGTCTGGAAAACCGAGGCCAAAAGACGTGCGTCTTTGATGCCGGTTGCGACTCTACAGCAGAATTAAAATCAAGTCCGGCGCAGCCGGTTGTGCCGCTCCACGCAGTTATCTGCGCCTAAGCCCCCCGCCAGCAGAACGTTGCCAAGCGATTGACCATTTAATAGTGACCAGTCAAAACGTTGCCCGCTTCCACCCTGGCCGTTGTCTAAAACATATTTATCAACGTGCTGAAACTCGCGGGCGGGCAGGGTTTCACCGACGCTTAATGCTTTCCAGATGGCAACATGTGCTGGCAGAGCTTCACGCAGCGTATCGATATACAGCTGTTCTTCATTACCATGCAGTTGCACTGCCGCCAGCGATAACACCTTAGCTTTGTCCACCACATCGGCAATATCGTGATTGCGGAACACGCCAACATACTGCAACGGTGCCGCAGCCATCACTTCCTGCGCCTGTTCAACGTTGACGCAACGCGGTGATGTCGCAACAAAAATCAACCCACCGTAAATCGCGCCCGCGTCATAAGCTGCTTTAGCATCTTGCCCACGCGTCAGGCCGCATACTTATTCTCACCCAGCAACACCCGGCGCACGGCGGCGTGCAAATCGTCATGGGCCATCAACGCCGAACCAATCAAAAAACCGTTAGCGAAGTGGCTTAACTCGCGCACCTGAGCATAATATTGATGCCGGATTCGCTGATTACCGTCACGTTGTGCCCCAGTTTCGGCGCAAGCTCGCGGGTACGGTTGAGATCAATCGACAGATCACGCAGATCGCGGTTGTTGATGCCAACGACCTTTGCTCCCAATGCAATGGCGCGCTCCTGTTCCTCTTCATTACTGACTTCGTGGGCGAGGCGCGTGCAGGACTGTGAGCGACGGCGGCAAGCTGGCGATATTGGTCGTCATCCAGTACTGAAAGCATTAATAAGCAGGCATCGGCCTGGTAATAGCGCGCCAGATAGATCTGGTAAGGGTCGATAATGAAGTCTTTACATAAAATCGGCTGCGGGGCGATTTGGCTGACGATGGGGAGGAAATTAAAGCTCCCTGAAAATATTTCTCATCAGTCAGCACCGAAATTGCCGAAGCGTAAATGTTATAAATGGCGGCAATGCGTGCTGGATCGAAATCATCACGATCACGCCTTTTGACGGCGACGCTTTCTTGCACTCCAGAATAAACGCCGTGCGCGCACCCTGTAGCGCATCATAAAAATGTCGCGTGCTCGGCTGAACCTCATTCTGAAAACTGGCCAGCGGTTGCTGCTGTTTCCGGGCTTCTACCCAAATCGCCTTGTCTGCGACGATTTTCGCTAAAACGGTTTGCATCATCTAGTAGTCCTGTGTGACTCTAGTATTTAGTTTCTCGTTTCTTCTTCTTTCAACGAGAGAAAACGAGGAACTAAGCGCGCCACTCGATGGACCAAAACGAAAAAAGACGCTCGAAAGCGTCTCTTTTCTGGAATTTGGTACAGAGGTCCGCACAGGTGGATGCGGACCAAAACGAAAAAAGGCCCCCCTTTCGGGAGGCCTCTTTTCTGGAATTTGGTACCGAGTTATTAGGCCACACGTTCAAGTGCAGCCACAGGATAAATTTGCACTGAGCCTGGGTGGGATTCGGACTCGACCGCCCATAGCCTTCAGGAGTGAGTTTTGTGCAATACCAACCGACGACTTGACCCTGCCAAGCGGCACCAGATTTCTTTAGTTACGCAATCCCCTAAGCCAAAGGTGGCACTCAGGGGAAGCGCAAACTGCCCTGCAACGGGAGCCGTTGGCTTCATCGCTACTTTGACCCATCTAGTATTTCTCCTCTTTCTCTAGTAAAGTGTTTAGTTCCCTCTTGCGTCCTTCATAGCTTGATCCGAAAAGTTCTCTAGTAGCTAGCCCAAAAAAACGGGTATGGAGAAACAGTAGAGAGTTGCGATAAAAAGCGTAGGGTAGGATCCGCTAATCTTATGGATAAAAATGCTATGGCATAGCAAAGTGTGACGCCGTGCAAATAATCAATGTGGACTTTTCTGCCGTGATTATAGACACTTTTGTTACGCGTTTTTGTCATGGCTTTGGTCCCGCTTTGTTACAGAATGCTTTTAATAAGCGGGGTTACCGGTTTGGTTAGCGAGAAGAGCCAGTAAAAGACGCAGTGACGGCAATGTCTGATGCAATATGGACAATTGGTTTCTTCTCTGAATGGCGGGAGTATGAAAAGTATGGCTGAAGCGCAAAATGATCCCCTGCTGCCGGGATACTCGTTTAATGCCCATCTGGTGGCGGGTTTAACGCCGATTGAGGCCAACGGTTATCTCGATTTTTTTATCGACCGACCGCTGGGAATGAAAGGTTTTGTTTGTTTAATATCACCATTCGCGGTCAGGGGGTGGTGAAAAATCAGGGACGAGAATTTGTTTGCCGACCGGGTGATATTTTGCTGTTCCCGCCAGGAGAGATTCATCACTACGGTCGTCATCCGGAGGCTCGCGAATGGTATCACCAGTGGGTTTACTTTCGTCCGCGCGCCTACTGGCATGAATGGCTTAACTGGCCGTCAATATTTGCCAATACGGGGTTCTTTTCGCCGGATGAAGCGCACCAGCCGCATTTCAGCGACCTGTTTGGGCAAATCATTAACGCCGGGCAAGGGGAAGGGCGCTATTCGAGGAGCTGCTGGCGATAAATCTGCTTGAGCAATTGTTACTGCGGCGCATGGAAGCGATTAACGAGTCGCTCCATCCACCGATGGATAATCGGGTACGCGAGGCTTGTCAGTATCAGCGATCACCTGGCAGACAGCAATTTTGATATCGCCAGCGTCGCACAGCATGTTTGCTTGTCGCCGTCGCGTCTGTCACATCTTTTCCGCCAGCAGTTAGGGATTAGCGTCTTAAGCTGGCGCGAGGACCAACGTATCAGCCAGGCGAAGCTGCTTTTGAGCACCACCCGGATGCCTATCGCCACCGTCGGTCGCAATGCTGGTTTTGGCGAATAACTCTATTTCTCGCGGGTATTTAAAAAATGCACCGGGGCCAGCCCGAGCGAGTTCCGTGCCGGTTGTGAAGAAAAAGTGAATGATGTAGCCATGGCGAAGTTGTCATAACTCTAGAAGCGGCCGCGAATTCCAGAAATCATCCTTAGCGAAAGCTAAGGATTTTTTTATCTGAAATTCTGCCTCGTGATACGCCTATTTTTATAGGTTAATGTCATGATAATAATGGTTTCTTAGACGTCAGGTGGCACCATGGAAGCTTTGTAATCACTCGATGACCAAAAGTAAAAACCCGCCGAAGCGGGTTTTTACGTAAAACAGGTGAAACTGACGCTAGCCGGTCACATGTCAATACTTGCCCTTGACAGGCATTGATGGAATCGTAGTCTCACGCTGATAGTCTGATCGACAATACAAGTGGGACCGTGGTCCCAGACCGATAATCAGACCGACAACACGAGTGGGATCGTAGTACCAGACTAATAATCGAGACAGACCGACGATACGAGTGGGACCGTGGTCCCAGACTAATAATCAGACCGACGATACGAGTCGGGACCGTGGTTCCAGACTAATAATCAGACCGACGATACGAGTGGGACCGTGGTCCCAGACTAATAATCAGACCGACGATACGAGTGGGACCATGGTCCCAGACTAATAATCAGACCGACGATACGAGTGGGACCGTGGTCCCAGTCTGATTATCAGACCGACGATACGAGTGGGACCGTGGTCCCAACTAATAATCAGACCGACGATACGAGTCGGACGTAGCGTGCATCTGATTATCAGACCGACGATACAAGTGGAACAGTCAGCGAGAATATTCAGGCCAGTTATGCTTTCTGGCCTGTAACAAAGGACATTAAGTAAAGACAGATAAACGTAGACTAAAACGTGGTCGCATCAGGGTGCTGGCTTTTCAAGTTCCTTAAGAATGGCCTCAATTTTCTCTATACACTCAGTTGGAACACGGGACCTGTCCAGGTTAAGCACCATTTTATCGCCCTTATACAATACTGTCGCTTCCAGGAGCAAACTGGATCGTAAGCTAAACTAGTTCTTGATGCAGATGACGTTTTAAGCACAGAAGTTAAAAGAGTGATAACTTCTTCAGCTTAAATATCACCCCAGCTTTTTTCTGCTCATGAAGGTTAGATGCCTGCTGCTTAAGTAATTCCTCTTTATCTGTAAAGGCTTTTTGAAGTGCATCACCTGACCGGGCAGATAGTTCACCGGGGTGAGAAAAAAGAGCAACAACTGATTTAGGCAATTTGGCGGTGTTGATACAGCGGGTAATAATCTTACGTGAAATATTTTCCGCATCAGCCAGCGCAGAAATATTTCCAGCAAATTCATTCTGCAATCGGCTTGCATAACGCTGACCACGTTCATAAGCACTTGTTGGGCGATAATCGTTACCCAATCTGGATAATGCAGCCATCTGCTCATCATCCAGCTGGCCAACCAGAACACGATAATCACTTTCGGTAAGTGCAGCAGCTTTACGACGGCGACTCCCATCGGCAATTTCTATGACACCAGATACTCTTCGACCGAACGCCGGTGTCTGTTGACCAGTCAGTAGAAAAAGAAGGGATCGAGATCATTGCAGTTCGTCCTCAGTAAGCAGCTCCTGGTCACGTTCATTACCTGACCATACCCGAGAGGTCTTCTCAACACTATCACCCCGGAGCACTTCAAGAGTAAACTTCACATCCCGACCACATACAGGCAAAGTAATGGCATTACCGCGAGCCATTACTCCTACGCGCGCAATTAACAAATCCCACCATCGGGGCAGCTGGTGTCGATAACGAAGTATCTTCAACCGGTTGAGTATGAGCGTATGTTTTGGAATAACAGGCGCACGCTTCATTATCTAATCTCCAGCGTGGTTTAATCAGACGATCGAAAATTTCATTGCAGACAGGTTCCCAAATAGAAAGAGCATTTCTCCAGGCACCAGTTGAAGAGCGTTGATCAATGGCCTGTTCAAAAACAGTTCTCATCCGGATCTGACCTTTACCAACTTCATCCGTTTCACGTACAACATTTTTTAGAACCATGCTTCCCCAGGCATCCCGAATTTGCTCCTCCATCCACGGGGACTGGAGCCGTTGCTCTTGCTGTATTGGTAAGCAAAATACGTACATCAGGCTCGAACCCTTTAAGATCAACGTTCTTGAGCAGATCACGAAGCATATCGAAAAACTGCAGTGCGAGGTGTAGTCAAACGACTGGCAGGCGTGGGAACAATCAGCACATCAGCAGCACATACGACATTAATCGTGCCGATACCCAGGTTAGGCGCGCTGTCAATAACTATAGACATCATAGTCATGAGCAACAGTTTCAATGGCCAGTCGGAGCATCAGGTGTGGATCGGTGGGCAGTTTACCTTCATCAAATTTGCCCATTAACTCAGTTTCAATACGGTGCAGAGCCAGACAGGAAGGAATAATGTCAAGCCCCGGCCAGCAAGTGGGCTTTATTTCATAAGTGACATCGTCCTTTTCCCCAAGATAGAAAGGCAGGAGAGTGTCTTCTGCATGAATATGAAATCTGGTACCCATCCGTGATACATTGAGGCTGTTCCCTGGGGGTCGTTACCTTCCACGAGCAAAACACGTAGCCCCTTCAGAGCCAGATCCTGAGCAAGATGAACAGAAACTGAGGTTTTGTAAACGCCACCTTTATCGGGCAGCAACCCCGATCACCGGTGGAAATACGTCTTCAGCACGTCGCAATCGCGTACCAAACACATCACGCATATGATTAATTTGTTCAATTGTATAACCGACGTTGCTCAACCCGTCCTCGAATTTCCTCCAGGTATTCCGGGTGCGGTAGTCGCCCTGCTTTCTCGGCATCTCTGATAGCCTGAGAAGAAACCCCAACTAAATCCGCTGCTTCACCTATTCTCCAGCGCCGGGTTATTTTCCTCGCTTCCCGGGCTGTCATCATTAAACTGTGCAATGGCGATAGCCTTCGTCATTTCATGACCAGCGTTTATGCACTGGTTAGTGTTCCATGAGTTTCATTCTGAACATCCTTTAATCATTGCTTTCGTTTATTAAATCTTGCAATTTACTGCAAAGCAACGACAAAATCGCAAAGTCATCAAAAAACCGCAAAGTTGTTTAAAATAAGAGCAACACTACAAAAGGAGATAAGAAAGAGCGCCATTGCCTCAGTCACTTATTATCACTAGCGCTCGCCGCAGCCGTGTAACCGAGCATAGCGAGCGAACTGGCGAGGAAGCAAAAGAAAGAACTGTTCTGTCAGATAGCTCTTACGCTCAGCGCAAGAAGAAATATCCACCGTGGGAAAAACTCCAGGTAGAGGTACACACGCGGATAGCCAATTCAGAGTAATAAACTGTGATAATCAACCCTCATCAATGATGACGAACTAACCCCCGATATCAAGTCACATGACGAAGGGAAAGAGAAGGAAATCAACTGTGACAAACTGCCCTCAAATTTGGCTTCCTTAAAAATTACAGTTCAAAAAGTATGAGAAAATCCATGCAGGCTGAAGGAAACAGCAAAACTGTGACAAATTACCCTCAGTAGGTCAGAACAAATGTGACGAACCACCCTCAAATCTGTGACAGATAACCCTCAGACTATCCTGTCGTCATGGAAGTGATATCGCGGAAGGAAAATACGATATGAGTCGTCTGGCGGCCTTTCTTTTTCTCAATGTATAGAAGGCGCATTGAAGTATGCTGTTGATCTCATTAACACAGACCTGCAGGAAGCGGCGGCGGAAGTCAGGCATACGCTGGTAACTTTGAGGCAGCTGGTAACGCTCTATGATCCAGTCGATTTTCGAGACGATGCCTGAACAGCCATCCGGCTTACGATACTGGGCGCAAAGGAAACATCAAACGCTAACCCGGCTTGGTGATTTCTTTTGTTTCACTAAGCCGAAACTGCGTAAACCGGTTCTGTAACCCGATAAAGAAGGGAATGAGATATGGGTTGATATGTACACTGTAAAGCCCTCTGGATGGACTGTGCGCACGTTTGATAAACCAAGGAAAAGATTCATAGCCTTTTTCATCGCCGGCATCCTCTTCAGGGCGATAAAAAACCACTTACCTTCCCGCGAAACTCTTCAATGCCTGCCGTATATCCTTACTGGCTTCCGCAAGGTCAATCCGAATATTTCAGCATATTTAGCAACATGGATCTCGCAGATACCGTCATGTTCCTGTAGGGTGCCATCAGATTTTCTGATCTGGTCAACGAACAGATACAGCATACGTTTTTGATCCCGGGAGAGACTATATGCCGCCTCAGTGAGGTCGTTTGACTGGACGATTCGCGGGCTATTTTTACGTTTCTTGTGATTGATAACCGCTGTTTCCGCCATGACAAATCCATGTGAAGTGTGACAAGTTTTAGATTGTCACACTAAATAAAAAAGAGTCAATAAGCGGGATTATTTTGTGAAAAAACAGCTTCTTCTGAGGGCAATTTGTCACAGGGTTAAGGGCAATTTGTCACAGACAGGACTGTCATTTGAGGGTGATTTGTCACACTGAAAGGGCAGTTTGTCACAACACCTTCTCTAGAACCAGCATGGATAAAGGCCTACAAGGCGCTCTAGATCTAAAAACTATAAAAAAAATAATTATAAAATATCCCCGTGGATAAGTGGATAACCCCAAGGGAAGTTTTTTCAGGCATCGTGTGTAAGCAGAATATATAAGTGCTGTTCCCTGGTGCTTCCTCGCTCACTCGACCGGGAGGGTTCGAAGGGGGGGCACCCCCCTTCGGCGTGCGCGGTCACGCGCACAGGGCGCAGCCCTGGTTAAAAACAAGGTTTATAAATATTGGTTTAAAAGCAGGTTAAAAGACAGGTTAGCGGTGGCCGAAAAACGGGCGGAAACCCTTGCAAATGCTGGATTTCTCTGCCTGTGGACAGCCCCTCAAATGTCAATAGGTGCGCCCCTCATATTGTCAGCACTCTGCCCCTCAAGTGCAACCTTCGCCCCTGATTGTTCATCATCACGCCCCTCAAGTGTCATACCGCCGGGCGCTTCTCCCCAGGCTTGTCCACATCATCTGTGGGAAACTCGCGTAAAATCAGGCGTTTTCGCCGATTTGCGAGGCTGGCCAGCTCCACGTCGCCGGCCGAAATCGAGCCTGCCCTCATCTGTCAACGCCGCGCCGGGTGAGTCGGCCCCTCAAGTGTCAACGTCCGCCCCTCATCTGTGGTGGAGCAGGTTTCCCGCGAGGTATCCACAACGCCGGCGGCCGGCCGCGGTGTCTCGCACACGGCTTCGACGGCGTTTCTGGCGCGTTTGCAGGGCCATAGACGGCCGCCAGCCCAGCGGCGAGGGCAACCAGCCGAGGGCTTCGCCCTGTCGCTCGACTGCGGCGAGCACTACTGGCTGTAAAAGGACAGACCACATCATGGTTCTGTGTTCATTAGGTTGTTCTGTCCATTGCTGACATAATCCGCTCCACTTCAACGTAACACCGCACGAAGATTTCTATTGTTCCTGAAGGCATATTCGAATGGTTTTTTCACGTTACCGCTTGCAGGCATCATGACAGAACACTACTTCCTATAAACGCTACACAGGCTCCTGAGATTAATAATGCGGATCTTCTTCAATAATGGGAGATTTTCCCGACTGTTTCGTTCGCTTCTCAGTGGATAACAGCCAGCTTCTCTGTTTAACAGACAAAAACAGCATATCCACTCAGTTCCACATTTCCATATAAAGGCCAAGGCATTTATTCTCAGGATAATTGTTTCAGCATCGCAACCGCATCAGACTCCGGCATCGCAAACTGCACCCGGTGCCGGGCAGCCACATCCCGGCGCAAAACCTTCGTGTAGACTTCCGTTGAACTGATGGACTTATGTCCCATCAGGCTTTGCAGAACTTTCAGCGGTATACCGGCATACAGCATGTGCATCGCATAGGAATGGCGGAACGTATGTGGTGTGACCGGAACAGAGAACGTCACACCGTCAGCAGCAGCGGCGGCAACCGCCTCCCCAATACAGGTCCTGACCGTTCTGTCCGTCACTTCCAGATCCGCGCTTTCTCTGTCCTTCCTGTGCGACGGTTACGCCGCTCCATGAGCTTATCGCGAATAAATGCCTGTAACGGAAGATCACTTCGCAGAATAAATAAATCCTGGTGTCCCTGTTGATACCGGGAAGCCCTGGGCCAACTTTCGGGCAAAATGAGACGTTGATCGGCACGTAAGAGGTTCCAACTTTCACCATAATGAAATAAGATCACTACCGGGCGTATTTTTGAGTTATGGGA
+
&''<<EIJJJIGHJJJF>AA<<<D=CA=?6688>?CFJEEGFAAB<GJGHJJIDJDEJHEGHGEIJJJJJGJJJJJHJFJJ;::A77JJFJHCG=;:::;????GFGJJJJJFDHJEJIJFJJGJJJIJHIJ?<=>=:88JIJEJJJJIJJJJJJJJFJFFAH9JJJGJJJJJHIJJJJHGJJJJJJJJJG7667;==<>A.--.CB95FBJGJJFFJJJEJJGJG6555GDJJHFGEEJFHFIFCFDEJJIJJJEHEHFFJJJHJHJEJGHJJFJJFJFFJGIJGFJE8;<CJJJIHI@D6=-''&'&$%&&&'+-('''/3<@@@@@FADDBCBA>>?>A??EFBA>43733DHJJJJJ@??JGJJJJIJJJIFJJJJJIJJJJGJIJJJJIJJJFHIHJJJBBEEJGJJJGJ=7=814ABHJJIHIIDCDDGJJGEJJGJA;;?HBBIEI4333JJJ7@BF-***)'&&',2==@HH<<<<FFJIJFCFFJIJJJCEAA?HBA@=?=>@?=<>@B>DFDDDCCIFF;;:?JJIJJGJFJGGFGFJGHEIJJJJJHGJJJIJJJIFHIJIJJ7666IDJDJJHJJJJJJEHIJJJJJJJG?AAB:9::BJIF@CCGIJJJFJFFGEJIIHIJJHJHGJJJJJJJJJJJEJGHJHJHGIJHJJJJJIJFDEFFD@AF@?>>DEEHHIHIJIJGJEJ=11AABIJJJGFEJJFHJGJJJJJJGFGEHJ;:9:9==>GIJIFJJHHJHJJJJFGGJJHJJIFJGGDJJJGBACHGJ>JJHFGGJJJJJIHFIJJEDC<<<,++,/**''()).)()1-*)'(*+:??AHFJHJJIJDHHHD22211117;6541000A7:==EBBGJHJJJJI:88(((..60))/4((((2@<GJJGJJJDD@544<<JJHHGGHJJHJGJJHHHGA@BCJGEJDBDCICFHFJGJJJHJI>;;>@:35ABJJA@??AJ<:::<=88913111136696@@E::::HGGJJJJHIJGHJJJFFJJFBAAGFEEEJIJIJJJDF2C>@:5559<98;=JIIEC@?8644JGJJJJJJJJIHJJE88899:0.')%%&%')0001@EGGHJGIFEJHJDFHEFJGIJJJJCDCA@>:;<A@DCC6FHJIJJIHFJGJIJJJ<HHJJJGHHEJGJG@=?DIJJDBB==;:0000<:349;AJJJJJJJJJJJ<<<JFHJE;:99=DGGJJGJJJJIIJJJGFGGGJJEHGFDJEBCJ?7000.229BEFJJJJJJJJJJCFDC?<=@@@FJJC<<JJGJ?=;:9;967?FGCAC8888DHIJGJIJHFJJJJJ:@?<@GGEDFJFHJFJFJJJJHHJJFJFCBCHCEHEJJHGJJG@JIJHJJJJGJJJJJJJGEEGIJJJD>;;89994,++)+7//01:66<GJHGJJJJIJHJIJJJJGIFJHJJJCDCCJIJJIJFJGJGJGJIJFJJJHJIGHIIGJJIJGIDIJIEJ7778998(((112=DBEDEJJIEFJ@@?;9788:DGIJJGJJJJFJJJIFJJHJJJJJIJJGHB;<<6566@**)*0./.+//16))BFGHJGJJJJJJJJJJJIGJACDCFGAAAA;:BBDHIJJJEFJEJGJJGFG;;;<==>?5554.'&)17:;:>BADGGHFHJJIGHHJJJJJCDECICEE<63/)(''(*,459DJJFDGEBJFABBBJJGGGEA?>@A@BCCF@BFEEDDBDJGEJHJE;;;>@9:??@FJIFGJGD>98=>>:7767777----,++,)&'))**)0/0/00./2387/,,-88@FC>6AE?BDCCAAHJJJJJJJIFIJEEFJHJ8@<<@DBJJDCAA?@<C2.+'')&('&&')%&##%&&&.(',59==DEIGGJJIJJIJJJJJJHJJJJHJFIJJJGHJJHJJJJJIGJJIJGJHGDEJJJJJJJJJHHIJJHJHJEJJGJGHDBBAB@BFBDCB>,,,,334JJIGFFD@----EFJGGIJJHJJJJHJJGJJIFHGDHJJFJIJJBAAAFCCBE===3222<;>>6556A@<762/**(()*->FJJEJJJ?>J;:;8-****)()086<AEDF;;2**++1/2'')/+++(4;AEDJHHGFBAABCJ><;;?-+++**''0*'%%%%&+*-///./4-78::@EFJG9888FD@?>?CBJJFFJJJJJJJGJJJEDCFI<GDCDCFGEEFGHGDJHF??888(''684..,++..<;@?@HGHJFIJIJGEJJJJHJHJHJHEIJJGJHGHFJHJHJDD:11)+***,,:B<=4442---CC?@@DJDDJJJJFJJIJEAJIJHHJA@JJJHJJJJFD??.**)('%'''()=<@DEJJJJJJHJJIJJJJGJGI@>J?:;<?2/.-ED666A6<=<8==;8<?EJJDDDFGJHHJIFG??>>=2342111$$$$&(')--))*/7GDFGHHIIFGGEFGHEJJJ---65132-,/-..+1331,++,9:<?=???8788ED<>JJ=<<<B<;>JJ===>JJIGJEJJJFACJJBEGGHJJHJJHJE;99FHJJIEJJJHJEFJIJGGFGJHJJEHGGJJFJDIGIJJJJGJJJHIJJFIJIFDGFFJJHCCB87,)'&()0887<EBE?>999:97665.-,)()+)*1486;>?@JFHJ698999;55CEFEEH?>>>:95331111;BJJJJJJHJGFJGJJH=::9;7-)-.,$&&(*+;=)())ACIGCCIJJFJEJIJJJJCDBB@@AGJHJBB??8778<66665:>=>BBDEDJJJJJGJJEDJIIJJJFJJJJFJHJJGJJJJGEEFADGIJJJHJF>BIGH>?@EEDGJJGIJGJJJJG;@H@7;;'BJIHJJJDBD0//0C7777EEGJGJIGICC<955656<=99<<B212IFEGHDEDFHJEJHFJJHJ000+++2=BJG@JB??DJJJIJFFG(''0'66667JD=?BAEEFJFEJFDFHJJIJEEFHJJJJGJJJJJIIJJJJJJJIJJJHFFGJB@AE;;;;>>>@JJCABIDGHJJHDFJIJJJJJHHJJIJJGHJJJGHIJJFJJJJJJJFIGIHJJJIEJGGHJGJFHEJJE@6CDGJIJJIHJJIJIJGCHIIJGJJJGEIDFJDJJJJHJJF<21CDEJHJFHFHFJJJHJIGJ>=BAJJ?>??IDHF4334GJJJEGCD@BCJ>?>?DDFEJJJGAC<;JIIGJJIJJJJIJJGGGFHHJIJJJJFGJIJJJJJAAAHJ<<<:7788<>@@@IHJJJJJIJ@??,,,,IJGJJJJFGFJJJGJJJJJJJJJJF@7,.9<,,,HJJGJJIJJJJGJJC@@??BJHEJIDJFECJFJFJJJH?DCIE</.-/02.-**)&&%$$%'(**&%%#%,//04=A??A:9779JJJJIJHCDA@7760001<;:9<>?=?@A?JIEFJEB<:677CABABJD????I<B=*EB>JD?BB7>>6777AACDJJIJJEJJJIJGJHIGHIDCEA50//.233<;;9<:''''8800/001,++,/-.17AAADEIFGFJJJJJIJJEJGEIHGJJJJJJJJHFGJFGJHHJF@EEG4556FBCFJFJJGHA78222(3?JIFIIJHGJHJJFJIHJHHHIIIJJJEIJGJ<;7689AD8889DGGHGJDDEDGJHJHHGJJJJHGJJEFDEHA65,,,-FBDEJJJJIJJJHJFJGHJJJIJJJJHJJJHJJJJIJJGJJJFECEGJJJJJJFJJJJDDCEFIHIEJIGEJDJJEDFEIEIGJJJJGIHJJHJGIFGGJJEF3***+(%%%%*()7==ABJJIJJJJHFEJGJJJH777GGHJHC@>@>>>>B@@=>CHEHGG><2...CIEEHJJJJJJJHJIFBBAIGJ?<B??D:FJJHFDFJFJGJJIFJFJJJEJJHDGJHJJGGJJIJHHIJIEDFEGGICC@A?@CB@JHJEHJFAC7,**08<5566@@BBJJJJJJJFDJJIJJJJCB@;;<>>=.../)('(057:0/.'&&%&%&(((89>=>C??B@G;=::>=2=>HFGJJHFJHEJJHJJJJJDA=<;;DB@@?<D>JIIGEFFJJIJHJGGHJJJIJJFHHJFHFD:<A;('%&&'((0999<878:>DG;999CGJJGDEEHI@AAAIJJJHJIGFHIJJJGJJHJJJJJGJFJEDEH@=EBCIGHJHJJIJJJJJJJJIEEEGGFJJJJJJJJFJGJJIGGDGJJFJJJHHJJJJIJGJJJGJJJIJJJJGFJGJJCBBBEGDHEFIGJFJJJHGIIJJJJHJJIJHJHJJHFDDGGIJIJ@??EBAB?8:97::;=852/./255667;;;IF><<:<CAJIJJBB?@A1////>JJJIJGJJIJFGIGJJHFEHJIFHJJIJJJGE?==@?AFJ>>>5666@=<@ABDBEJGID@A@@CGDFJEJJJJJJJFJIFJJ6556@>66;8=>EJHJFGIJFJCDCA=<=0//..''&'*.141*((%'((***24898:D7762-++,-,-,../5;??@CJ???A@BCFJAA@@DC..@.==BC==FIJJJIJJFJIHFJGJJJDFAF////CJCEEAECDIF?=<<=??DGJJJJJJEIIHCFJJIJDDCDGFJJJD<;+,-+-3.622455DEJJIJIJHIEIDJJFJGDJJHHJECA?>??AJEJGJIJIAA@BFJE:6669?<@BCDJJJJHJJJHJJJHJIIJJJJJHFEEHHEJDBDEECCJG?DDACDHJBABC===FGJEFCDFAA:.)))247:=:CFHDIA????@@EH7668&%%'.))(&&%&%%%%%%-.31,,<<BBDA9:::BBBJFDEJA@?A@***%$###$%,2457889=BJJJFJFHEGIFFGGFJGJJIGGC==9:=HHCFGDDCCEFJJJGJJJJFJIJJJHJJHHGFJHJIJCCDGIGAAAAIGHJHJJFFDC?=4))(*28<>@FAE<654:71111;3-,,/>B@@7744>><=?4876668@@B9812BH@?>?<.)(*++/+*('()42001;;CDBCC=IH<ACEDABBCEEJ=9:<-'(244112++++-'&$&&&(*004:5577:63200>@=@FGIHEA?<==;<:<==B?ACECDEGFEHEHIJHEFEFGCGHHGGHJH@?0+,*'''96866?AADGIJCJHIFIJGFDJJJJHIEFCCEBA@ABBFDFDBEBFC6?=BCBAEFEEEIJIIDEBAA?>>@@==?CFHBA@??@ABB@@ABBABA?;;;;B?@?=<<?8@?<656C?:::<;:=>>>?>=;;;;<;<<<===>;:;;<<=AA?:989<;<;99999997766877544467796668:;;5430112,456:98::;8755679798656*47':;97666554446<J<;<<JGJJJIHFJHJHIJJIJJJJJJJJJJJJHJJJEJGFJJJJJJJJFFIICEDGJJJJ<<;=EJJJJEDD;;4453332358B88BCCD=:*BBF3334FGHGJJJJJDB?@DJIJJJJHJIHEJFIJJJJJIJJJJGCBJ?=888;<<=C@AA@ICDGCDJGDIEJI><;>>DGHJJJHGA;<;A?1=>?JEFDGHJHEJFJHGGC;<43456799643,+++-215961:99:-,**+/*)))(('',***+///1/.,-.56<<=?======>EFDDJFFHJJJGIGHGIJJ<<<9(666DGJJJJFJJJHIJJGJJJGHEB??GFHJEJJJHGGEFIGIJJBAA@IJIHJJFJFFJJIJJHG3234BBAAGIJIJGJJFJGHJED@?AJHJJJJJJGGD;:97/-65**)+((('*+'%%&%'**,1,--JFJHGJIJEJJHGIFJJGJJJJJJJJJJIJFJJIIGJJE?<9;+,;:////:::@GCCEJJIHJJJJFJJJJJGJJJJJJIJGGHJGIH@9'DJJJJIJJJJFJHIJIHCCDEDCAEEBCCB;=?>?@A@BFEHGHGIJFECC=;:;=BCBEEDJHIJEHJHJJJFHJIJJAHJGJJJHJB@?A@>==>>>?JCDJ2222CJD776545/---,.0A@==9:?>=CC?EHCDDFIJGIJEDEABA<=<;>?AAJFD<DEJJ655::>>888AA3?DJAEE@BB?@>65569879@@BBEFFJFFCHJJEJE998'')(((,,,,,,+*),B@B<9<'=C?>=>ADIIHJJFJJJGHEECDDCGCDEJJEJHFG1+,+-JCGBB?6553>;>4-.12AFJFIIJDJDJJEEEJJJJHHJCC?9)&%&2246''''))),)'()(&&&)*'&'/7EIHC7778DDFEHFDGJJJJFJJJJJJJJJFIJJJJJJDCDIG8777JGIFJJEJFGJIB@::::G65555556-,('%%%&&'(%%%%'566:;999877=94@BBFDJDFGH320.32,,,*''&+5%%%(/*)))+-+,*((*2567A;?GFGGJGJJIJDJFJJJIJJJJJHJJJIGFFDFGGJGJIJJJJJIJJJJJJEJJJJJJJJIHDJIFHHHJFJEGJHGFDCD((()>H;60/(''(9;<=>JGJJJGJIGDID?JEC>/..1-/35==6EJFEDIIIHJJHJJJIHGJJGDHGDHG<;;777GGJIHDHJHJJHJJIHJJFGFJGJJJHFIIH<?<D>DCDDCJJEJHHGIJHHGJEEFJJJJJHDDACHGJJJIIJJJJIHJIEDCJHGJ@@AGHHHJJJFJJIJJJJJHGJIHJJJJHJHJJG<==:655>@>J*(((EFFFEFGFGG5556JDGGJJJEJJJJJE<::;EABFFJGEEHEJFFDFJEFEDEJJFJJJJIFJIJJJJJHJJJJJGIJJGIJD='&&)78('&'()''%$&//...//+2-)00:BBEGEDIGC@>10-*'&&&)&')+4<JHEFH@@@ADHFJJGJJFJDJA>@AJJIHHJFFFGHJGF?>=??@@GJ>HHJ2223888<ABBABA::::JHJJHJHGJJJHIGDDJCJJHJJJIJJEI8BAAAD>?1.JHGJJEHBCAACCDEEGG==:;8557;>ABD<<<89>6<<=EJJJJJJIFFDJJGJJJJJJFJHJGCBC;3**+'&&&(-/-///30===FFBABJJJHJHJB@A744466882/(&'(95666<FCHJFFJFCJJJJJJHFJEBCD776)))*99IJIGJJJJJHJJJJ?<?IHGFJGGIJJJGJJJJHJJJJJIEJJJHHHJJJJJJBCJHGEFJDDG0-,.00+)),,+&&+'(*+23:AGJFHJGHFAED>>FGHGJJJIHJIJJJJJJJHJJHGJJGFEBBCDGI:99:>>>>DC>;0...+)(&%'+,,,,,(8<7:==CEAADIJJJJHJJHGFE=BHDJ10113554*****BDJJJJJJHJJJJJJIIFJJJJ:::;JJJJGJJJJJGJEFJJJFJJJFHFGG@JFDEGHJIGGIEGIHEHIJJGIJGFJIJIJJGJJJJJJIIJJJIEJHIEEECCJ60/0911JJJIIJJJJJJJIJHHJIJJJJJJGIEDEJJJHJJJHJHJJJHJIJIJFJ>C?:::?JJFFCEHEJEJ@HJJJJEFHJJJIFJJJJHGGFC:999EGFJFJJGJIJEGIJ=GJJHJJIHHGHDEHJJFHJGHJJJGJFGJGFJJGFJICECDJ=;E:;EJJJIEIJ9888JECCB=>84448DEEHHJIJGJJJEJJIHDJJGJJJHJJJJJGGHJJJHIJJHGJFJGJBB@CADJEJHJGJHI>>@BJ=::;----EIDFACA?DC@==:;9A;;12<==D<6'%&)()()../211/+))*./GGEEEEJIFFEGJHJIJIHHJJJJJJDJIJJJJHFFFJGGHHHJIJFJHJJJJJJJJHJJJHJJJJFEEJIJFJJJJFJIJIIGIJJHIJJJHJJIJ@?>?JF@.,,59?ABDEB:3..+((*,28=?>@===<@534*)'&$###$$%),-,//-++'%%%'%%$$$%$%$'++--6DAA@AEHJJJJII@HIGJJJJJHJHFHIJGHGJJ;;;<A>==JFDEEGGJIFEEEJJJJJIIHHFHJHFJFJGFGJJGGFCEDFHB==<>CBCEHJFIJJHHJJIIJJGIIHJFJBA@AJ@@?>333.---(&)-14BCGJIEF?@JJGJEFJHIJIEDFFGIJJJJJGFDGDG9DCBCJ>===BCFDBBA@@@?10//<78<6D==FCJFEJF;99:EFGEHIJHIEDEDABCHJDEJJEHG@@;=3))*2-**)*BA?@FIHDFAHGJFGGJIB7775778EAAABDDA@GDFHJJEFCFHJJEEDCGJG>;==>FDCDDFH@?>>>ADA>979EGEEGAAA?=>=@CBBABC?@@CJCA=<7@F<000131-377<=<CECFGBC?AA??@??=;<>GDIJB>=>FCHEDCDEJBABBFHJDCJJHJJFJJJIJJJJJIIJJJJIGJHIJFFEEHFGFJHJIJJGGGJHJJ*(((-@@BJJFGFHJJJIJJIFJ@FF543455@HJJFJJGGHDB743/9;;433,++*0.))..011($$%';54-.;<HFHJIHJHJGJJDJEJJHHF===<EDC?@AIJJJJJJHEJFIJJHJJGJJIJHFJJIJJIJHJJJJIJJHIJFJIJJHJJJGFFDEHJCJIFJJHJ999787823@AAB>>>>F8888DBDGEJEJJGJJFIJGJJJJJGJJJJJIHIECDC@6$%++778EEGJJGEA@BBGJJJJJJFIFDABJJJCCAAHG777AJDJHDGJGHJGEHJJIJIEJIJJJFIEGFHDBDCGEDGGFJHH:66?ACIHFCFFEGJEFEEHE???7;9744>BECA<;;99:;766EDAAA?ACBGIGJJJ3.,+<>JGHD@A+)))====6/0:<DJHJJGCFEH999;=<77----4:000087779>>?BEFJGCDDIJFFJEFFIJGFJCCBDJGJHIIGHEGGD=:97.3'&&+*+1453377><@2116CJJ?@??@B?A<;;<AA>@DGJDB@?)((&&'')))////<AAAAA9889?<?22;;DE5...0288@>?==<4-2)(,***)+((5:>DDBGBD@845)&%&.-*'))''%$$%((')&%%%$&'$&('&&&'''+:655/+**--/*)%$%&%''''-4777744**=?>JFCJJFIIE9JJJJEGDFFEIJJJGEFJIHJHJJJIJIJJGGJFJEEDFEHIHDACEHJJJEHJJJHJA>==BEHBJJJEDB?<<;AABAIC@;;;CBD=B9A@EEFJJJJIAAAAJJJDCB322=?>===GDCEIGDB=0/..//////0656..-.67,++'(''$$&)))+**--,/0..-+ABFHECEECB@IJFDJJB@@AIJIJHJGJJJJJIJIIFCCFEJFEGEJGJEDEJJHIJJJJFGJJHIJHJJDACABJIEG>>'''''79CIFDBDCFJGEEIIJHIJJIFHJGIGIJJJJJGHIJJJ?@??JCEECDBDCFFHJJHJJHEFJIIIHJFGJGGJGEJFJJJJJJHGJJIIBED;>GHFDCBDHFCHB>CJGFGEJJJJJIJJJGJJJJJJGDDEHCDJFJJFJHIFJEGJJIHGJIJJJJJIJFFHCCEDDDBAGJGHGDGFJJDJHHIJHJIGH>)'''%%%&+)++*(&&'0-43)))):<?>GJ>===IFFFJGGJGFJHIGJJDJJJIHHJJJHJJJJJGJIJJJJJGJIEFIIJF0001D?=:?BB5/0,'$%&';:=EFIJCDCJBA@?<ABCHJJFJ::<=JGHJEHBDJHJHJJJJJJHGIHJECFDD<<FIGJJIGHCGE,,,@;;;ACDCDD?>>JJJJHJG=JJJEJJJJJIJJFGJJIJJJJHIJJGJIC>BA>>7+,BDGDDB@BDHJBJFI==<:;5566+***72.--///.<JCJC@CBDJJJIEJIHC3JJGDEDDGICBABJI>>;8-&&&'**+:H?>8>.459AB=;;;=GE>CFGFGDJHHGEHHHJJIJGFJEIFJJJHJJHIGHJJGHJBCIJE@@DJJJIJIGIJJFJJJFJJJJJJHJJHIJIGIIJ===JIFFFJJJJGFJIHJJHFHHJGJJJHHJJJA40BBAAAAJFJFJHGJJIJJFICCIJGIJBBGJJJJ<<<;888A..-))))::HGF>>>ABGF>==@HE>IJJIDA?:+,,**JCJFJJJJGJ0,,,,,8>;FJJJJJJJIJFJIJFJJJFJJJHJJIJFJJJGGJGGIHGJ===>3334@>300.,+**,./====FBBCDGD?AFCF:99;FHFJGIJGHJJJCJJGHJJIHBEBAFBA@BJABFHJIGDCD:-**++///BDFFGHJJEGJHGJJJG::99DHAC;<FIJE>?IGJJJGGGHDJJJJJHFH730422<>ECEJEHIJJIGIJJIA8634666*(&%
@Glass_T7V_13_D3_12_10_22
GTGGTCCCAGTCTGATTATCAGACCGACGATACAAGTGGAACAGTGCAGAGAATATTCAGCCAGTTCTGTTTTCTGGCCTGTAACAAAGGACGTTCATAAAGAACGAGATTAAGCGTCAACTAAAACATGGTCGCATCAGGGTGCTCGCTTTTCTTCAAGTTCCTTAAGAATGGCCTCAATTTTCTCTATACACTCAGTTGGAACACGGGACCTATCAGGTTAAGCACCATTTTATCGCCCTTATACAATACTGTCGCTCCAGGAGCAAACTGATGTCGTGACTACAAACTAGTTCTTGATGCAGATGACGTTTTAAGCACAGAAGTTAAAAGAGTGATAACTTCTTCAGCTTCAAATATGTCGCCAAGCTTTATTGCTCATGAAGGTTAGATGCCTGCTGCTTCATAATTCCTCTTTATCTGTAAAGGCTTTTTGAAGTGCATCACCTGACCGGGCAGATGACCACCGGGGTAGAAAAAGAGCGACAAACTGATTTAGGCAATTTCGCATATTGATACAGCGGGTAATAATCTTTGCATCTCCGCATCGCCAGCGCAGAAATATGTTCCAGCAACTTGGTTCTCCAATCGGCTTGCATAACGCTGACCACGTTCATAAGCACTTGTTGGGCGATAATCGTTACCCAATCTGGATAATGCAGCCATCTGCTCATCATCCAGCTGGCAGAACCAGAACACGATAATCACTTTCGGTGAGTCCAGACAGCTTTACAACAGCGACTCCCATCGGCAATTTCTATGACACCAGATACTCTTCGACCGAACGCCGGTGTCTGTTAACCAGTCGGTCGAAAGAAGGGATGAGATCATCCAGTGCGTCCTCAGTAAGCAGCTTCCTGGTCACGTTCATTACCTGACCATACCCCGAGAGGTCTTCTCAACACTATCACCCCCGGAGCACTTCAGAAGATAAACTTCACATCCCGACCACATACAGGCAAAGTAATGGCATTGCCGCGAGCCATTACTCCTACGCGCGCAATTAACGAAATCACCATCCAGCAGCTGGTGTCGATAACGAAGTGTGTTCAACCGGTTGAGTATTGAGCGTATGTTTTGGAATAACAGGCACACTAGCTTCATTATATAATCTCCCAGCGTGGTTTAAATCAAGCAACAAAAATTTCATTGCAAGCAGCCCAAATAGAAAGAGCATTTCTGCAGGCGCCGGTTGAAAGACTAATCAATGGCCTGTTCAAAAACAGTTCTCATCCGGATCTGACCTTTACCGACTTCATCCGTTTCACGTACAACATTTTTAAAGCACATGCTTCCCAGGCATCCCGAATTTGCTCCTCCGTCCACGGGGACTAAGGAGCCATTTTGCTCTGCTGTATTGGGTCAGCAAAATACGTACATCAGGCTCGAACCCTTTGAGATAAAGAACTTTCTTCGCAGTCACGAAGGCTGGTGCTGGAAAAGATCCGGTAGATGTAGATCAACTGGCCACGTCGAACGATAGGCACATCAAGCAGCACATACAACAGTATTAATCGTGCCGATACCCAGGTTAGGCGCGCTGTCAATGACTGTGACGTCATAGTCATGAGCAACAGTTTCAATGGCCAGTCGGAGCATCAGGGTGTGACGACTCAGCAGCCTTCATCAAATTTGCCCCATTGACTGGATTTAAATCTGGTGCGAGCCAGAACAGGAAAGAAGATCGTTCAAGCCCGGCAGGCAAGTGGGCTTTATTGCATAAGTGACATCGTCCTTTTTACCAAGATAGAAAGGCAGGAGAGTGTCTTCTGCATGAATATGAAATCTGGTACCCATAGGTACGATGCATTTCAGGCTGTTCCCTGGGGGTCGTTACCTTCTCCACGAGCAAAACACGTAGCCCCTTCGAGCCGGAACGTCGGCAAGATGAACAAGAACTGAGGTTTTGTAAACGCCACCTTTATGGGCGGCAACCCGAATCACCGGTGGAAATACGTCTTCAGCACGTCGCAATCGCGTACCAAACACATCACGCATATGATTAATTTGTTCGTTTTGTAACCAACACATTACTAAACCGTCCTCGAATTTCCATATCCGGGTGCGGTAGTCGCCCTGCTTTCTGGGCGTCTCTGATAGCCTGAAGAACCAACTGGATCCGCTCTCTCACCTATTCTCCAGCGCCGGGTTATTTTCCTCTGGCTTCCGGGCTGTCATCAAACTGTGCAATGGCGATCGCCTTCGTCATTTCATGACCAGCGTTTATGCACTGGTTAAGTGTTTCCAGTTCGTTTCATTCTGAAACATCCTTTTAATCATTGCTTTGCGTTTTATTAAATCTTGCAATTTACTGCAAAGCAACAACAAAATCGCAAAGTCATCAAAAAAACCGCAAAGTTGTTTAAAATAGAGCAACACTACCAAAAGGAGATAAGAAGAGCACATACCTCAGTCACTTATTATCACTAGCGCTGGCCGCAGCCGTGTAACCCGAGCATAGCAGCGAACCTTGGCAAAGAGAACGAAGGAGAACTATCTCTATACGGTGGCTGCGCTGCGGCGCAGAATCTCCAGCGATCAGAACTTTGCAGGTCAGGTACGCGCGGATAGCCGATTCAGAGTAATGAACTGTGATAAATACAACCCTGCATCATAATAAACATGCCGTATCAAGTCACATGACGAAGGGAAAGAAGAAGGAAATCAACTGTGACAAACTGCCCTCAAATTTGGCTTCCTTAAAATTACCATTTCAAAGAGTATGAGAAAATCCATGCAGCTAAGGAAACAGCAAAACTGTGACAAATTACCCTCAGTAGGTCAGAACAAATGACAAAAACAGCCTCAAAATATGTTGACAGATAACCCTCACGGACTCTCTCCTGTCGTCATGGAAGTGATATCGCGAAGAAAATGCGATATGAGTGATTCTGGCCGGTTCCTCTTTACTGAGATGTTGCTCAGAGGCGCATTGGAGTTCTGCTGTTGATCTCATTAACACGGACCTCCAGAAGCGGCGGCGGAAGTCAGGCATACGCTGGTAACTTTGAGGCAGCTGGTAACGCTCTATGATCCAGTCGATTTTCAGAGACGATGCCTGAGCCATCCGGCTTACGATACTGACACAGGGATTTGGTATAAACACATGGCATACAGATTGGTGATTTCTTTTGTTTCGCTAAGCCGAACTCGTAACCGGTCTGAACCCGATAAAGAAGGGAATGAGATATGGGTTGATATGTACACTGTAAAGCCCTCTGGATGGACTGTGCGCACGTTTGATCGACCGAGGAAAAGATTCATAGCCTTTTTCATCGCCGACATCCTCTCGGCCGGAATAGAACCACTTCCTTCCCCGCCGAAAACTCTTCAATGCCTGCCGTATATCCTTACTGGCTTCCGCAGAGGTCAATGCGGATTGTTTCAGGCATTTGCTGGCGACGTCGATCTCGCAGATACCGTCATCTTTCCTGTAGGGTGCCATCCAATTTTCTGATCTGGTCAACAAACCGATGCCGCGAGTGACTTTTCTAATCCCGGGGAGAAAACTACTTCCACCGTCGGTGGTTTGACTGGACAATTCGCCAGGCTATTTTTTACGTTTCTTGTGATTGATACATGGTTATTTTCACATGACAAATCCATGTAAAATGTGACAAGTTTTAGATTGTTCACACTAAATGAAAAAATAATAAAGAGGATCAGCTTCTAGAAGACAGCTTCTTCTGAGGGCAATTACCACACAGGGTTTAAGGGCAATTTGTCACAGACAGAACTTGCATTTGAGGGTGATTTGTCACACTGAAAAAGGCAGTTTGTCACGACACCTTCTATAGAACCAGCATGGATAAAGGCCTACAAGGCACTCTGAAAAAAGAAGATCTAGAAGACTGCTAAAAAAGAATAATCTATAGAATTGTCCCGTGGATAAGTGGATAACTTACCAGAGGGAAACTTTCTCAGGCATCGTGTGTAAGCAGAATATAAGTGCTGTCGCGTGCTCACGCTCACTCGGCCGGGAGGGTTCGGAGGGAGGGCACCCCCCTTCGGCGTGCGCGGTCGCACAGCGGGCGGCCACGTTAAAAACAAGGTTTATAATATTGGTTTAAAAGCAGGTTAAAAGACAGGTTAGCGGTGGCCGAAAAACAGGCGGAAACCCTGCAAATGCTGGATTTTCTGCCTGTGGACAAGCCCCTCAAATGTTCGAGATAGGTTCGCCCCACGTATGTTCAGCACTCTGCCCCTCAAGTGTCAAGGATCGCGCCCTTCATCTGTCAGTAGTCGCGCCCCTCAAGTGTCGATACCCGCAGGGCGCTTCTGCAGGCTACTCTCCACGTCGTCTGTGGAAAACTCGCGTAAAATCAGGCGTTTCGCCGATTTGCGAGGCTGGCCAGCTCCACGTCGCCGGCCGAAATCGAGCCTGCCCTCATCTGTCAACGCCGCGCCGGGTAGACAGCCCCTCAAGTGTCAACGTCCGCCCCTCATCTGTCAGTGAGGGCCAAGTTTTCCCGCCGAGGTATCTGCAGCACAGCAGCCGCCGCGGTGTCTGGCACACGGCTTCGACGGCGTTTCTGGCGCGTTTGCAGGCCATCGGCCGCCAGCCCCAGCCGAGGCGCAGGGCAACCAGCCGAGGGCTTCGCCCTGTCGCTCGACTGCGGCGAGCACTACTGGCTGTAAAAGGACGGACCACGTAACTGGTCCTGTGTACCGATTAGGTTGTTCTGTCCATTGCTGACATAATCCGCTCCACCTCAACGTAAACCCTGGCGCGAAAGATCTTCTATTGTTCCTGAAGGCATATTCAAAATCGTTTTCGTTACCGCTTGCAGGCATCATGACAGAACACTACTTCCTATCAAAACACTCACGGCTCCTGAGATTGATGATTGATCTCTACGATGATGGGAGATTTTCCCGACTGTTTCGTTCGCTTCTCAGTGGATAACAGCCGCATTTACTGCCAACAGACAAAAACAGCATATCCACTCAGTTCCACCACAGCAACTTCCATATAAAGGCCCAGGCATTTATTCTCCAGGGATAATTCTCAGCATCGCAACCGCGTCGACTACCAGGCATCGCAAACTGCACCCGGGTTCCGGCAGCCACATCCAGCGCAAAAACCTTCGTGTAGACTTCCGTTGAACTGATGGACTTATGTCCCATCAGGCTTTGCAGAACTTCAGCAACCAACCCATACAGCATGTGCGTCGCATAGGAATCAGCAGAAGTTCTGTGGTGTGACCGGAACGGAGGCGTGCGCGTCAGCAGCAGCAGCAGCAACCGCCTCCCCAATCCAGGTCCTGACCATTACTGTCCGTCACTTACGATCCGCGCTTTCTCTGTCCTTCCTGTGCGACGGTTACGCCGCTCCATGTCGCTTATCGCGAATAAATACATGTGACGGAAGTAGCTGCGCAGATGAATAAATCCTGGTGTGCCTGTTCATACCGGGAGGACCCTGGGCCAACTTTTCGCCGAAAAATGAGACGTTGATATCGGCACATAAGAGGTTCCAACTTCCACCATAATGAAATAAGATAACTACCGGGCGTATTTTTTGAGTTATAGAGATTTTCAGGAGCTAAGGAAGCTAAAATGAAAAAAAATCACTGGATATACCACCATTAAATATGCCAATGGCATCATAAAGAAACGTTTGAGCATTTCGATTCAGTTGCTCAATGTACCTATAACCAGACCGTTCAGCTGCTCGATACTTGTTTAGGCTAAAGACCGTAAAGAAAAATAAGCACAAGTTTTATCCGGCCTTTATTCGCATTCTTCCGCCTGATGAATGCTTCATGCGGAATTTCGTATGGAAATAAAAAGACGGTCGCTGGTGATGTTATCGGGATAGTGTTCACCCTTTGTTTACACCGTTTTCCATGAGCAAACTGAAACGTTTTCATCGCTCTGGAGTGAATACCACGACGATTTCCGGCATTTCTTACACATATATTCGCAAGGTGGCGTGTTAGGTGAAAACCTGACCTATTTCCCTAAAGGGTTTATTGAGAATATGTTTTTCGTCTCAGCCAATCCCTGGGTGAGTTTCACCAGTTTTGATTTAAACGTGGCCGATATGGACAACTTCTTCGCCCCGTTTTCACCATGGGCAGAATGTTGCTGCGCAGGCGACAGGTGCTGATGCCGCTGGCGATTCAGGTTCATCATGCCGTTTGTGATGAGTTCCGTCGGCGGATCCTTAATGAATTACAACAGTACTGCGATGAGTGGCAGGGCGGGACAAGACCCTTTGAGTGAGCTGAATTCGCTCGCCGCAGCGAACAACCGAGCGCAGCGAGTCAGTGAGCGAGGAAGCCTGCATAACGCGAAGTAATCTTTTCGGTTTTAAAGAAAAAGGGCAGGGTGGTAACACTTTGCCCTTTGCCGGACTGCAGGCGGCCACTACTCGTAGGGAGACCAGAAAACAAAAAAAAGGCCCCCATTCAGGAGGCCTTTCAATAATTGGACTATCCCCTAAACTTCAGAACGAGACGAAAAAAGACGCTTTTCAGCGTCTTGTTCGTCTTTGGTACCGAGTTATTAATATGCACGCCGCAGCGTGGAAAACCCAGGCCAAAAGACGTGCGTCTTTGATGCCAGTTCGACTCTACGGCCAAATTAAAATCAAGTCCGGCGCAGCCAGTTTTATCAGCTTCCACGCAGTTATCTGCGCCTGGCCCCGCCAGCAGAACGTTTGCCAGCAATTGACCATTTGATAGTCGCTCATGAAAACGTTCCCGCTTCCACCCTGGCCGTTGTCTAAAACATATTCTGACCGTCCTGAAACTCGCGGGCGGGCAGGGTTTCACCGACGCTTAATGCTTTCCAGATGGCGGACGTGTGCTGGCAGAGCTTCACGCAGCGTATCGATATACAGCTGTTCTTCGTTGATGCAGTTAGCTGCCGCCGCTGGAATGTATAACACCTTAGCTTTGTCCACCACATCGGCAATATCGTGATTCCGGAACACGCGACGGTCCCTGACAGTTGCCGCAGGCCGTACGCTTTTCCTGCGCCTGTTCAACCGTTGACGCAACGCGGTGATGTCGCAACAAAAATCAACCCACCGTAAATGGCACCACGTCATAAGCTGCTTTAGCATCTTGCCCACGCGTCCAGGCCGCCATCTCTTATTCTCACCCAGCAACACCCGGCGCACGGCGGCGTGCAAATCGTCATGGGCCATCAACGCCGAACCAATCAGAAAACCATTAGCGAAGTGGCTTAACTCGCGCACCTGAGCGTAAGTGTTCATGCAGTCGCTTGATTACCGTCACGTTGTGCCCCAGTTTCGGCGCAAGCTGGCGACTCTGGTACGATCAGATCGACAAATCACGCAGATCGCGGTTGTTGATGCCAACGACCTTTGCTCCCAATGCAATGGCGCGCTCCTGTTTCCTCTTCATTACTGACTTCGGTCGGCACCACCATCTCCAGACTGTGAGCCGGCGGCAAGCTGGCGATATTCGTGCCGTCATCCAGTACTGAAAGCATTAATAAGCAGGCATCGGCCTGGTAATAGCGCGCCAGATGGATCATTGACGATTGGTAGAAGATTCTTTACATGAATTCGGCTGGGGCTGCTGGCTGACGATCGGGCAGAAGTAAAGCTGCCTGAAAATATTTCTCATCAGTAGCACCGAAATTACCCGAAGCGTAATGTTTATAAATGGCGGCAATGCGTGCTGGATCGAAATGCCGTCGCCGGATCACGCCTTTTGACGGCGACGCTTTCTTGCACTCCAGAATGAAGACGCGTCCCACCCTGTAGCGCATCATAAAAATGTCGCGTGCTCGGCTAGAACCTGCGTTTCTGAAAACTGGCCAGCAGTTATTTCTGTTTGCGGGCTTCTACCCAAATCGCCTTGTCTGCGACGATTTTCGCTAAAACGGTTTTGAGCATGTCGTAGTCCTGTGTGACTTATCATCTAGTTTCTCGTTTCTTCTTCTTCCAACGAGAGAACAAGGAACTCGTGCGCCGCCACTCGATGGACCAAAACGAGAAAAAAGACGCTCGAAAGCATCTCTCTGAAGAATTGGTGCCAAGATCCGCACGGTGGATGCGGCCCAGAACGAAAAAAGGCCCCCCTTTCAGGAGGGGCCTCTTTTTTCTGGAATTTGGTACCGGTCTCTAGGCCACACGTTCAAGTGCAGCCACAGGATAAATTTGCACTGAGCCTGGGTGGGATTCGGACTCGACCGCATAAGCCTTCAGGAATAAGTCTGCAATTGACGACGACTTGACCCTGCCAAGCGGCACCAGATTTCTTTGCGTACGCGATCCCCTAGCAGAAGGTGGCACTCGGGAAACACAAGCTGCCCTGCAGACGGGAGCGTTGGCTTCATCGCTACTTTGACCCATCTAGTATTTCTCCTCTTTCTCTGGTGAGTGTGTTAGTTTCCCTCTTTGCGTCCTTGGTTGGCTTGATGCAAAGTTCTCTCATAGCTAGCCCAAAAAAACGGGTGTGAAAACAGTAGAGAGTTGCGATAAAAAGCATCAGGTCGGATCCGCTTAATCTTATGGATGAAAAAATGCTATGGCATAGCAAAGTGTGACGCCGTGCAAATAATTCAGTGGACTTTTCTGCCGTGATTATCAACACTTTTGTACGCGTTTGTCATGGCTTTGGTCCCGCTTTGTTACAGAATGCTTTAATGGCGGGTACCCGGTTTGGTTAGCGGAAGGAGCCAGTAAAAGACGCAGTGACGGCAATGTCTGATGCGATGTGGACAATTCGTTTCTTTCTCTGAATGGCGGAGTTATGAAAAATTATGGCTGAAGCGCAAAATGATCCCCTGCTGCCGGATACTCGTTTAATGCCCATCTGGTGGCGGGTTTAACGCCGATTGAGGCCAACAGTTATCAAATTTTCTTATGAACCGACCGCTGGGAATGAAAGGTTATATTCTCAATCTCACCATTCGCGGTCAGGGGGTGGTGAAAAATCAGGCAGATTTTGTGCCGCCGGGTGATATTTTTGCTGTTCCCCGCCAGGAGAGAGATTCATCACTTCGGTCGTCGTCGGAGGCTCGCGAATGGTATCACCAGTGGGTTTACTTTCGTCCGCGCGCCTACTGGCATGAATGGCTTAACTGGCCGTCAATATTTGCCAATACCGGGGCTCTTTCGCCAGATGAAGCGCCTGGCCGGCGTTTCAGCGACCTGTACGGCAGTGGTAGCAACCGCCGGGCAAGGGGAAGGGCACTATCCGGAGCTGCTGGCGATAAATCTGCTTGAGCAATTGTTACTGCGGCATCGAAGCGATTAACCAGTCGGCTCCATCCACCGATGGATAATCGGGTGCGCGAGGCTTGTCAGTACATCAGCGATCACCTGGCAGACAGCAATTTTGATATCGCCAGCGTCGCACGGCATGTACCTTGTCGCCGTCGCGTCTGTCACATCTTCCGCCAGCAGTTCCGGATTAGCGTCTTAAGCTGGCGCGAAGACCGAGCATCTCAGCCAGGCGAAGCTGCTTTAGAACCACCACCCGGATGCCTATCGCCCCGTCGGTCGCAATGTTGGTTTTGACGATCGGTCTCTTCTCGCCGGTATTTAAAAAATGCACCCGGGGCCAGCCCAGCGTTCCCGTGCCGGTTGTGAAGAAAAAGTGAATGATGTAGCCGTCAAGTTGTCATAACTCTAGAAGCGGCCGCGAATTCCAGAAATCATCCTTAGCGAAAGCGACTTTTTTATCTGAAATTCTGCAGGTACGTAAATCGCCTATTTTTATCGGTTAATGTCATGATAATAATGGTTTCTTAGACGTCAGGTGGCACCATGGAAGCTTTGTAATCACTCGATGACCAAAAGTAAAGCCCGCCGAAGCGGGTACCGTAAAACAGGTGAAAACTGACGCTGGCCGGTCACATGTAGATACTTGCCCTTGACAGGCATTGATGGAATAAAGAGTTAGTCTCACGCTGATACATGCTGATCGACAATACAGAGTCGGAGCATCGTACCAGACCGATAATCAGACCGACAACACGAGTGGGATCGTGGTCCCAGACTAATAATCAGACCGACGATACGAGTGGACGGTCAGGTCCCAGACTAATAATCAGACCGACGATACGAGTGGGACCATGGTTCCAGACTAATAATCAGACCGACGATACGAGTGGGACCGTGGTCCGGACTAATAATCAGACCGACGATACGAGTTGGACCATCCTACCAGACTAATAATCAGACCGACGATTCAGTCGGACCATCGTACCAGTCTGATTATCAACCCAACGATACGAGTCAAACCATAACAACTAATAATCGAATA
+
%%%$$#%&$'+)))*/38;>ACGHB???@DFFH=:;;:2/22-,*&&%'+**0/+***-**''()*'()(+,:9;;;CBJDABBG7789;;:)))&%%$%('&&(&%%%),',+....*+++0062.'''*:....5B>=>8:/..+))).0.-0109=DA@ABDFA?<;ECCJE;;;;BBDHJEA;;BAGCCDD99=??@=<;<<:1128=:6))(()-46-51,,,5.667@>===BB9?A;DHJ>>>DJCAB<;=:22569<=?5443766879212))&&%&%%&/788:733@=?C?==>DGHFJCJEFEI@??EF;;HGHDJFIHJJIEHFFI@?=>:13313989=766997510.)(()86333=('''(*&&(,,..::-***;=ADC@@A>:53)++,-478;=3332)0)'&&'':>FCBAGFGGFFIJIJFID55565597-.+)'&%$$&&#$&447<A<+(),5988)((&&&'(('22245-((()(---2'%$$$$$'&()&''()*58:555333.//0/001..,-*,'''&*(&%%&)''&&,+/,&&&&-./(&&&.+%&&(%%%%,-0+**+02)***0184)))*<BEIGDFDFBEFGDHJEFECHAABDC??:::39:;>AGF;<;=JFFHJDDB@C@@ECCF7878;.-../0/0&&&+(')-++1++6669:<=<<BADAF==<94,)))''''('''/+++678<21,+--114<>?=<75B@;;<;<<<@DCFBBCDIFFIEJJEFI362--7=B<<<<<;7....3)((''%--///.-.013322200.*5788+'''/-///279B==<<>>J3(''%$$'(())/)*.49AH<=88971440233../788332362...26998745*&&&&666?>----250/./7,+,,0*)((&()'((.44122++))((),/1,))((**/.('''/((43+++,/+,,->>>?@BFID333023/...0277---.887-)),'*&&(*.*&%$$$&''&&&&''''(+.+(&'&,++'((&(**.*/.,*'(-12668:;<><;989:>;::=;*((),-+&&&%%%((*0(*/768,,,,88<995)88;@>===C//,,-++/-''$$%(+5+++*..5588,,,(&$$&-676((()(+('''&&%%'%%%%('((&%').331+.*'&&&&)++,--66766;8544::911//*)*+0065.---/***,,21018'''(7*11,-/36;200////-,--.-081)(''&&&&&%%'&&'))/0,.3201.244:4*)(&&&%%%''*1211233-.)'&''(')&'''((&&%%%&---***&+,'''''..4??@A>>==<<=:9:8>1-,++,(''-'&&&''&%&&&%'''$%%#$%&)%%%('''')%%&&((('&&'(101'&&''(('%%%%&$$##$$#$%$$%''%%''))-////((''%&$&'&&$&'&((,''%%$$*+,,,,+,,-+**)00-//.382.7311-,,.14++++<-'''&(''(*)+(''''8////DI1111AGJA@A@JHJBDECH?222399:62012.-///.+%%$$$$$##%$$$##&*&&&$%'))))(&''((.1--..&&&'-*'(**%$$$'&&&%&*,+*))''))(/./,)(*&%&%%%&(),-.-,)&&)&)423345843/)(((+114559668+*)&'%%%')(+''''+,-.,,15<=@=;94864/.//6444DCDDG;;::>=...465445FBCDC::''')%%$$%$%%%)(%'''))20019;?=?:;;;HFDD9;<=@:3+-012567GDJGGEHCDDJFHEEJ@5-*+-.'%$(''%$##$&+,--'&''+*'''$+--/1033322-,.48<??BD?DG@E---7'''(,*),'&&&*?B@8:9<A=A@B;:774455:9:****//89>JCBB?A>?A?CD=----<;;;;7889?>?>9888:5,*))))(('')*0/,,-''''*+./,,-//,40156:@@AEJJJ@>;;22(.-(36431(''',/<==<<968--))),**)*--.-54442/,)(')'$%(,+*'&&&%&%%''&((&(..052225...065<<02245()))/*)*)*&'((60.--05>43*)*('').0/100112000111(%%%(7**68BAAHFHJJJF>==>FB=IGFEFGFJFEDJ?==><971%%%)%$$$$&***+)'(&&&&,00**./2::>;65559333A=:56,<E0.+**,,+,,).,,1296700?;;AA53228999:<B@///+,,/3(''&%&&-;:1''&(1599<?>???;:772(%$%&')*'''&*'&&);:>;<;;8422:520/,,*,33360000:1111-,,**(((-.44134+)))*)())*..00///,-)''&&'&&&&'()+,(%%%%&(&&%&%$$('(((**.-'))+'''''(,.00(&%&%%%%%$$)&%%%&(*(%%''''%%'((&%%$&%%&%*++&%%%*+&%$&'%(&(%%%&*+'&&&%%%$%&'(()**+''''+,,&&'&&$$'&%%,.33.+**+*,%$%#$%'****-+),,010;>?CEFDDDG3324=>?I@B71./DJEGJJJFGHJGEGJJJ==<<@B@A>>2+*1(>>::9>AC=@;*''&%%$%'%''('257C2223-'')),+*,'&&)'''&$$#$&(*+/132455687843--..448=;=@CD?88=@@BFEFBBCA4434)$%%())*,''&&&.+))))(+((*&'31213**)+24%$%$%''))*('%%)*:96679FGHDJEGHJJFGC?>0-.*&&'%($$$$./0,*((&&'&$%%&))**+++*+&&/.*++('''(+1+'&&&'()8CGFCAAAADFJFGIFGIJIEA6666E=8988@@<=20/781*((())&'((+-2211118(((137AD@AA@A89DCCAB@A?@AFCFFFFHFJHDB;::..(''(+'()/,++..////,*).552112667FEEHIGIECECDDFFFDDC76669<33***(*-.(%%%$(''/2++*+3373444,*)*,'(('(''*(**:C972('&&())**+*'*'.&%&&'(('''$%#$&(-,+.679=<>>==9;;63112210/04478777::=++()*./'$(%18:;9996231110323448953246,(557556:55556;878..9000446420//10356354-*(&),-0-,('(',-('-)))))16499:;<:8550-+)''(,-366.,.-232-,+)*,,232334479;:8888::<9988788887,(((&&%&&%&%&,143374454.+)'$$$%(('(&&'*'''+,,,*)((*''&%(&&().0/+***-,0-,,,.0('''*43470032400100//**)*($$$')'%$%%%'$$&&&')'%$&)(*)(*,00-,)*)))%$%%&)*,*&&%%%%&&&&&&%&&&()*'(&'&%''&)+)621127;//-''(.*))&'%$$%%''%%%%#######$%%$$$&-.-((()%$$%%%&%&))'())*(***132-&&+)&&&%&12230000&%%*11,*('&%$$%$$''(%%%%%%%%%$$&%'&'''+-$$%%)*((()(())*&&&%&)*-,,+(,+(**)/*10003433233210/*&'&))$$%%2/%454331111332'''&&'&*+*+**+*43.-..21//''&&.-,7+*))((),-03554111222224223400.////)))(**,12753340)('&&$$%*((''*'$$'/6422,,*,-*&%%&(''(%&#$$%&&)))**)*%'%&%((()(%%&*(+*)*/./('&(+*&%'++011+))*02('')()))+))*))*+,,+'&##%''&%%$$%%%-+*)('%$#$'*--120/.'%%&.475//43&&&)6==>2((21377800-,,(&&$%$$%&*))((()'&&%&(),,+*))++213./+*'..1+2;@B@BCHFGDBBCDBEBA@><31121)))(),-76==><>AA?(''(/0/0:4+**((,,-2::91187;=JGHCDHCEFFABD0,')+,//0/1245.)%%%')*()+,,)%%'--(&%&%&&'))),378966:<>?@B;9;;;@@?;:3211'''.00-)+'(2789:=223677878821DDB5,)*),-'&&&*(*-*+((+**'&%%&'&&&&4+6)((''')*,**&%%%()))))/.+)(&&'.1435579437445322/029<<=?>?==>A@:226:@@@BDIFHIJJHGB>H>E?>=>:ABACFGHJJ?FB:9:;CHEB4445>>7787>54-))'&%$$%%'))-.223475499<=;:422322--6320-)(((+2124243,)),43220(>1./59<21)'%%%$$$%&(&'(()**+555DJEA:9+++)*'(%%))-+**+677@GEJFD7776920,*((%%'''('%&$%'(()*))+..+++,*'&'*,0.-..*1//2,100444>>EIC=<<>>9<:7623/+++1<<6664222---('''1189962234538++**2**%&&%%%$')%%%%(((&&'&'&(&&')))*****+;;<FIEHCCA?AA4455@99923--)&&&'',0,+-++(&(((&&&&*)&'&$%&$(&%&&(/+,,08799>;:2121142==:6668B22230443752+++,77AC6661//''(/+***)056(==0/(((*//%%%%&('()1000.'&''-&''&'''$%%#$$%'(//9''');:;6456?HDB?5556=ED?:66422655.823=>8999=:8-,('&%&%$%$%%$$$%''*(((..--75,,*),,,--5690++*+,/+*('(&%&&&&&&%--,,,-,--./0+(.,.-//1/,,+-/-((*+(20./(%'%&24>A@@A4345(($$%&''+--+)),+4442555>==::***+84/(*'''-'+)*+50./>>;?=44119993000,-/.)'%&&+1*+;AC>?D@AABHHJJGJJJJ<:..61ADABGFFFE:6,,74))('&''%%%$$%&&&%&%'%%%&&&+&&'&'(*)*&&'(+(''''&%%%&%%&(+/;=@@B<;;;5;;<<+*%'%$$&$$#%%''''(-.....)))((()56<9::;2124./.1201742462101(((&&&'*')-86----))'''*BCEGAEDIFJ889=;9:7'<<=>DCGJDBGDGCC>=6)(()1+++**,,-11223@CEJJGJJIA>+***((((0-2.-&&&&&&$%'0-,(((**('&(-./6663*((',-+$$$%')&(-.,)))/1356@EG;;;:;61)((%$#$))//)))*0/10(('&)&%%%(&#$'(.13737000/.08)*'''&(())%&&&((''()''()))*(*.-.---;/-=>211188>((((;=8BF6//56789==;++,.++&&&&(&&''*462./.3<<333399-,-,..*))&'*776////9=><<//.''&(/-,,/)((()&&&$$'**(.--///9:C>EF@@@@FJIJHFEJJIHHJEDGD?AD610,+'&&$$(*,,+***+('&%$$#&//2+++-00?@<;972222..885599;BFEJCA9=<>DJ@00/,''''+'&'$%$'('-01((((/()'&&'()++:::>>7888:6+'(*))('/.2-''(-0/./.--,1/055551///:733333434;81-25/50/,09;DBE@B>566@EDDGBCACE...@>EB>=>>DJJJIJHFJHDJC@=:7B?>8889B@?>>B@?85/,**/.,*&(''));=;=<111--.+,-2324550)*--)('(23++)&&%(&'/,((),33::<<DDC=;6&&&,486677<<?E?==<>70/05-..-33:8136.,*()+4554.-++::----12102,))),,)(((1+**+/02561221444;;6547@))*7683344/,)**,-0-+)))+,)&&&&'+,--/;<=:9:987469:;<<<;:4/--+10444<?886220+,.))*((&%'&&$&%&&&&))((''((,21122=::989788;;88;@AB>7550++36677)'&&$$$&,-.59?C<BCCC@@AA:5410''')1--..2'%%%&(+(&%&'''&(+,-34510,-566;<<964;@JFJFJEJBBCDGFJJGJGJJGIEDDFDBBC<FDHB=8::667;8710(''*:;;;43323+**''()--*%&&&28:AA=66503554/''(78'&&&''',,))*)&('**.---;ABBCBCA@@@>&&&%%%&',,**,/.%%%&()480///034,,.55'''(/(%%%%&$#$#&%&137FEFGJHC@CA?@2113..--0(()''//121,--,41'&&&*(((())*-*)%$$&.'(,,.*)&)236679122237=ACFDD65666668=>>CEC8:6'''(&&'-.-/014457-,+&7557?A>4444D@<<=?E7666''&)<7'&%$%%&/,.9=BAHFJJGFIGJJ<=<<931,(%%'(*)*''(,)))5.+:9656((()0.--***+())'$$%%###%%%(+.46))(%'''46334,?BBHDCFFFJIBA21,,-/0--+,-'(&$&+,-(''(106/7300/0-(11132463221+'(22AAFIJE>CHDB><:675:BCABC=633-,)***000>888::::66<?@FIDBDBD9///.5,,**--872112,)))&%%'*''))%$$&&(*(+*&''())('())))-..018?'99;:B7751.,,./34HEEE@@@AH''''<>=&&&*1..)(((&&&&*''(('(**(('''()')%'(')))(())++--->=@DFFEJDE?-,*('&'.001142256FEEDBHDFJ3333>@ADJFBD>6557>//,))&%''(***-/.1//0-.'&')7+*))+(,-0211438>@=><;880.-.0/-&&&&(,+(()*076;78JJGBIJEHHCDBA;::9:64('''''())2444:9896780006=799688//.,/56<6665899<989=)(('())9AJJGEJFJ777933>;<>><;967:9;..-.'''%&&&(&&'')-,&%&*13893A@ABBCJJJ@@ABE?:10@=::;CF?@@?@&&&'%%%%%&%&$&%%(,)&%%&))),++++7677CBBFDDB<=@@A?A??@DE;6666ACECC=:<<::6--.5=444333--,+2---233,)<9B@@;<=@@CCFFEHF>===?/...>;+,+)((),,.0.0733++*++%%.57721115....10+++&'+**,,,05>63*)''(//57>DD...&&%&%$$(*,,5<FEDIFJIFA0..'&&(0+++'(()&%%%'$$$###$$$$$$$#$%%%(**&)*,'0..(((((&%()..'&-0''&&&)58854.,,+)))',+**)'&')+,+&&&$*;?;<<6531(((&&&&''%$%'**(%%)*.)*+,-44>A>?99@1111=B???@JIJIEGGIEAA99543)(((%%%&,++)(%&&&'(),0/111110011::?CIEFIDHBFGJJJJFBI::::=41,.0&'**)&&**+)))(++--/;===>?@@,++))+00.++*))--5871))*6-++.178*)))*+'-./445221234:9:*)))0----,))-001///4;>2223BBCFBDD???@EC@?><<9887;:4455889230,+&&&'+)'%%&%'$$##$$&'&()'(('(((()&'&&&&&%&((/071/23?642*55,12,2...-101+,+,&%$$%'&'%%%$%%&)&)31234===9;;<C>;<<:((&%')***+'((014;::@@>--,-//++***(&'&*&&)&&&$%&&'%$&+*+&&'43/2--,(%&&&%%&,,-)58;<;:98@@A;=94*((*'++(''**'&&))/75550/6074,,-.67-((&()*007==<<8888><////;:88::BEA???==<=?AFEEFGBB?:99:===>00/0//,)%%&',''),)..33334534*++-*%%$$%%#$%&&'')&&%$%($$%&''(6<:7>?AACCD??@@D:676220)../1?::::==-,,+1165.)(&&((*12+++***%%%&98..&&%&*-00101145,*(()119>>333374553332-...543('(()*,,,+&&&&'221312464344711+++()%%&&&&&&***('')+***+/+('&')2%&&%%%%&.'&&%&'),,''%&&&(&)''')&%%&3111764552324,+*'&/35***)((23=@CDEDDD=9;=;96('&&*,.5545546222-()=<===>FIID99:<HGCB>?D==9011865652236:<33322001365,++,,+)'&&%(,.))(/00447:3:666644+&$$$&(*2361'(?B@5+978102555?JF7665677BEDEBCDFII::HFEEAA<330'&&'+./**1-&68<J@>>?322.*())(&'((()+./4@??;9<////009:=///1<3322822*((%%$%-588:=****>765*'7++**++'&'('&&&&$$%&)*/-''''))69?>>>J@?;;>AA...-//11:8878:03)6.+**-/0?;EDA@@84:88;<JAA@8>:4444CF??>=@AD@BABFGFFJ555555534//577,%%%.(&&%%&'(*(+,012<??>@BEJJJF33(*('*/'''(8500//15557:AC<;445JJE?==;645420,((('')'%&(,''%&+)(((-/,0330///0-,,=@>@2;;:78434720*,55221)&&&&''''&&*011/*****+874411?ACEJC@@@@H5554;<=?B0001;;;>;77CBEIIAEJJFDBCEGG::2222FEIG>==>?>?=0-.1---///038?**&(''&*,311---.,+))%&&('&&&%%%'()((*&'%%'('%%%&*%&%&'&#$''*+))()*&&'012356767771///----3+/)/..--00'''5556;IGJJJJJJ<<<<IH;;635>@8889JGI=<<8810.''%$$%&'''()-040.//.++''/00;<>BE=6566AAB:::7.--,'''(++,,+,1),0/4478;<?=>8((()???BJJJJFBD412---1:5///;88@AA898)))(-((()0.1-(((((*&&%%&5:<BBDDE>?852+*'''')',)*,--/8;52,,-1256334;==>F/@@@B<;<67431/,+''()333200(((*+,/0----244588.&%%'')())'((()BDDGJJE<;1*(')(')).//754++,.:7,/0<EH,,,*+++,+,((((,)..09-*---0/-+26BD3;/09:;3/@BBE?9970.+*)'''))(&--,/1<>IDJCAFFJEGGJHIFJJJJHJHJ;;;;?>?CIEFFHDA=?@>65//,+,-2511120.**+)*'(**6574*''&'.)&&&&29AC<10//.---117-+*2212<.-,+%%%%&$$'&&&'()*8::;5:;5*))+02B@@@@BB?BABC@@@CIJDDBBJ333./036CGGDHJHGFGFFCB===>G>:8FBDAAFGJJE3((()63*'')+++/0-.((+--+)'((*/.--,)))*1/02/,+++.0/1;:666B>=>.---,,*)((&'''&%&**099<CFGJHAFEFFGGGEEBFB4+*3+453,///+&&(+-../11:50./(%$%%$&5<<98944433'&&&(--/.2***&&'&,-+,36;888:=>:;;;;>556210/0((12::?FJI;;::@>>C?DB::++HJJDI<;;AA::::1100.('(%%&+))(&%$$&'(((*0133<??@A7655/0.2326;:;/---/.112-(($$%&'''')*'//==>:3111860000>?<=:878,,--97**''(()&(()78<866.100089211188:@8655,(+)--''%%&%%&%)&&,&&:=@<1///34/3349:)(((+)'%'*+**'&'%&&'1/.../4322:*(()2(((%&&''%%%'%&&&&.(.%$$####$%'&''&''&%$
@Glass_T7V_13_D3_12_10_23
GGCGCATCGATCGCATTATTGATTTTGCGATTGACCGAAACGTGTGCTCGCCGGTCTTCGCAACGGAATAACTATAAATGACTGGAGATAACACCCTCATCCATTCTCACGGCGTTGACCGTTGTGACTTCATCAAGGCTTTATCTTGCAGCATTAGCCGCCACCATGGGGTTAAGTAGCAAAGCCGCTGCAGAGATGGCCGAGATCGGTTACTAACCCGCAGCGTCCGCCAGTTATCTGGATTGGCGCGCAGGAGTGCACCGGTATACAGAATATCTCTTCGTGCAACGCATCCAACGGTAGAAAACCTGCGTACTGGAGACTATCTCTCTGGAGTATCACGAAGTGCTTTCCGCCTTCGGTCATCAGGTCGAAGAGAACAAACATAACGCTCTTGAGAAGTACAAAGGGCAGTATGTGTTAGTGGTGATGGTTTCCATCCCATTAAAAGATAACGGTATTTATTGCATCGTTTCAGGTGAGCCGATGGATCACATCCGCAAAGCGGCGGAAGGCGCAGCAGCCATTATCGCTATCGGTTCCTGCTCTGCGTGGGGCGGTGTTGCCGCAGCTGGAGTGAGCCCAACTGGCGCAGTCAGCCTGCAGAGTTTCTGCCAGGCAAAACCGTTATCAATATTCCGGGCTGCCCGCCGAACCCGCACAACTTCCTCGCGACCGTTGCGCACATCATCACTTACGGCAAACCGCCGAAACTGGATGACAAAACCGTCCGACCTCACCTATCGCCATCTGATTCACGAACACTGCGAACATCACGCACTTTGATGCTGGTGGTTTTGCCGCAAAGAGTTTCGGTGATGAAGGCCACCGCGAAGGCTGGTGCCTGTACCACCTCGGCTGTAAAGGGCCAGAAACTTACGGCAACTGCTCAACGCTGCAATTCTGCGATGTTGGCGGTGTGTGGCCAGTCGTGATCGGTCACCCTTGCTATGGCTGTAACAAAGGTATCGGCTTCCATAAAGGCATCCATCAGCTTGCCAACGTCGAAAATCAAACTCCGCGTTCACAGAAACCGGATGTTAACGCTAAAGAGGGCGGCAACGTCTCTGCAGGCGCTATTGGTTTGCTCGGCGGTGTAGATAGGTTGGTTCCGCTGTCAGCGTGATGGCGGTGCGTGAACTGGGTCGTCAGCAAAAGAAAGATCATTTGAGTTCGCCAGGGGAAAATAACCGTGAACAGACGTAATTTTATTAAAGCAGCCTCCTGCGGGGCATTGCTGACGGGCGCGCTGCCGTCTGTCAGTCATGCGGCTGCTGAAAACCGCCCGCCAATTCCGGGATCACTGGGGATGTTCATTCGACCTTGTGCGTAGGCTGCCAGGCTTGCGTCACCAAGTGTCAGGATATCAATTTCCCTGAACGTAACCCGCAAGGGGAACAAGACCTGGTCGAACAACGACAAACTGTCGCCGTATACCAATAACATCATTCGTGTGAGCCACAGCACGGGGTCAACAAAGCCAGGAGGGAACCGGCTACGCGTACATTAAGAAACAGTGTATGCACTGCGTCGATCCGAACTGTGTCTCTGTGTGCCCAGGTCTCTGCACTAAAAAGATCCGAAAACCGGCATATCCAGGCGAGTTACTAAGGACGAAATTGTG
+
+,,,11486679=>AGDCDFJJGJJJ::.,,,*'%%$$%)'&&%%$$$$%&'()/----788;CCFEHHGFECEG=>=>8889JFBDAA888*)())48<0.++,)*)*:779&%%%%%%+(&$&%%#$%$%$$#$$(&()*''&&&&(''(002/./0<<<=?@AJEEFJGI@@@B;;::;=>AA=>==><<>ADG;9972.,())667FB>@;<C>>8888A>@;648324122;65,+)*-+)))+++1342114:554336-*&%%$%*'))),+*..1113/..013344)((())((''(((()%%%&-0((()2.))('*+)**+>@ADEEGG@@>>?@F<<;:732///,,**1175557=97-('(-1**=<5555?@@AIFDJ655224@FH=;:88;?JFG<<<<<888797779::61224551.;00:9<3?920067<9:AECCFFHD8430-../0///-+)'((''''7/,*$$''.))()::9;=999:ACB<;;;@@@;3212...../02333EGFJJGIHGGJEJJHCCAB@=448FG?>>=97443-666:96344,%$&%%'0/.,,.989::A@AA@@A;:4+4&'6/(334437@?BBCHB832225<;;;::9/---2(<85884<=:<==HJJBAA;<<<A==???DDHGGJHJ><<<JFEFGFJJJJJEHEAAECFJFC@@@<==JDF5111..+)(+0--))&&%'&&(*())*.*'&%%&%%%2285/053366444451/,+*+))*)*++,,-(()822136))))87+++*+*+,1/-+++'-//CJD<<;<IDH>=<<EEGEJJEJFJF471+,.)*9''''33@DGGHJFJG<8870..4;743,---HGJIIHAA<<==JEJJJACBBFJGEE@CGJE9=>9888<:;+*)+&&&%&&(,.))))JGGIBJGBDGDFCB<;75''&%&%&2/1000BBEHJJBJFJHJJH>>8768HJFJJGDGE>A?>>>@EDFDE>2214=3101226079BDIJJJE;;;;=9700100057>?::??ABCCFIECBCCCDCEEDGFHIHGJJB@ABFFAD=::;644++&%%%%&'(-+***('&'###,--.:;EDJBCC?JFJJ@?6677EIFJJEDCCBAC,,,>A360-**(***'%%%'''&&%$'((79*'''('((-04567DDCEGJJJFJJJGCCDEHIJHJEHJFJJIGFGIJIGGFFJHEEGEJJJDFAAB?BA32--*****+/234554094343:=DJCFGDIJDG?))))+)&'*>DJ1112=888500/-+)))*028;ACGGJIJJGIJHJJD@GIGJJFCCCEJGC?9873359=AJFDCE766>@?5/,6@EEIEDCCDEBC>>CDJJJI@5.-+((*,.95554;>@C:;;8889DCHEEHJJJDGCBHCDC222/.,)))'&%'*,.....1-,,-1)))242////112../42.-,+(--,--;@ECDDBE?>=?AA=>>>BAFIFEJJFEEGCDDEED(''(.:4455CGIF>76437632*)*)(...112344443++))02*&'***03544,,+()%###$$%%&&%%'%&'&&&&'('(((%%$$$
