# Supplementary material for: Preventing Multimer Formation in Commonly Used Synthetic Biology Plasmids
Source: ACS Synth Biol. 2025 Mar 18;14(4):1309–15. doi: 10.1021/acssynbio.4c00508 (PMC12012879; doi:10.1021/acssynbio.4c00508)
Supplement: Supplementary file 2 — sb4c00508_si_002.zip [file sb4c00508_si_002.zip › DataS1/data/fastqs/Glass_T7V_14_D3_12_11.fastq]

@Glass_T7V_14_D3_12_11_0
CTCAATAAACCCTTTAGGGAAATCCACTGTTTTCACCGTAACACGCCACATCTTGCGAATATATGTGTAGAAACTGCCGGAAATCGTCGTGGTATTCACTCCAGAGCGATGAAAACGTTTCAGTTTGCTCATGGAAAACGGTGTAACAAGGGTGAACACTATCCCATATCACCAGCTCACCGTCTTTCATTGCCATACGAATGCCGGATGAGCATTCATCAGGCGGGCAAGAATGTGAATAAAGGCCGGATAAAACTTGTGCTTATTTTCTTTACGGTCTTTAAAAAGGCCGTAATATCCAGCTGAACGGTCTGGTTATAGGTACATTGAGCAACTGACTGAAATGCCTCAAAATGTTCTTTACGATGCCGATTGGGATATATCAACGGTGGTATATCCAGTGATTTTTTTCTCCATTTTAGCTTCCTTAGCTCCTGAAAATCTCGATAACTCAAAAAATACGCCCGGTAGTGATCTTATTTCATTATGGTGAAAGTTCGGAACCTCTTACGTGCCCGATCAACTCGAGTGCCACCTGACGTCTAAGAAACCATTATTATCATGACATTAACCTATAAAAATAGGCGTATCGCCAGGCAAAATTCAGATAAAAAAAATCCTTAGCTTTCGCTAAGGATGATTTCTGGAATTCGCGGCCGCTACTAAGAGTACTGCGATGAGTGGCAGGGCGGGGCGTAACTTCGACGTCTAAGAAACCATTATTATCATGACATTAACCTATAAAAATAGGCGTATCACGAGGCCCTTTCGTCTTCACCTCGAGCACAGCTAACACCACGTCGTATCTTGCTGCCCTCGGTCTATGAGTCGGTTGCTGGATAACTTTACGGGCATGCATAAGGCTCGTATAATATATTCAGGGAGACCACAACGGTTTCCCTCTACAAATAATTTTGTTTAACTTTTTAATTAACGGCCGGCTTGTCGACGACGGCGGTCTCCGTCGTCAGGATCATCCGGGCATCAATAGTACGTCCGGCAATTAAAAAAGCGGCTAACCACGCCGCTTTTTTTCGTATTCCCAGGCGCCACTCGATTCTTGGGCGGCGGATTTGTCCTCTCAGGAGAGCGTTCACCGACAAACAACAGATTCAACCGAAAGGCCCAGTCTTTCGACTGAGCCTTTCGTTTATTTGATGCCTCTAGCACGCGTACCATGGGATGCCCCGGGCTGCAGGAATTCGATATCAAGCTTTTATTTGTCGAGGAATCATCCATGCCATGTGTCATGCAGCAGCTGTTACAAACTCAAGAAGGACCATGTGGTCTCTCTTTTCGTTGGAATCTTCGAAAGGGCAGATTGTGTTCAACGGTAATCGTTGTCTCTGGTAAAAGGACAGGGCCATCACAGAATTGAGTATTTTCTGATAAATCGTCTCTAGTTAAACATTCCATCTTGAATGTTGTGTTGTTTAATTTTGAAGTTAACTTTGAGTCGTTGTTTTGTTGTACCATGATGTATGCATTGTGTTGAGTTATAGTTTGTGTATTCCAGATTTGTGTCCAAGTGTTTCATCTTCTTTTAAAATCAATACCTTTAACTCGATTCTCTAACAAGGGTATCACCTTCAAACTTGACTTCAGCACGTGTCTTGTAGTTCCCGTCATCTTTGAAAAATATCATTACTTTCCTGTACATAACCTTCGGGCATGGCACTCTTGAAAAAAGTCATGCTGTCATATAATATCAGGATATATCGCGAAGCATTGAACGCCCGTAACCGAAAGTAGTGGCAGGTGTTAGCCCAGC
+
>>;<>?EJJFEEJJG@<=BE544'&&&%%%%/88=@ABJJJHDEHJJDDJH====JGFJJJJJJFJJJDAEJIJH86+'(CJJHJJIBBECIJJIFG)))*=*EFFGBFHIEJJJJJJJJFEHJJJJJJIHIIGJJIJJJJJJFFGGJFHJJGCEBB999//-.5/=55D::9889:?ABEHJ?GDA@===7721'%%%%&(&('')()/...34957?FJJJJIJFFJJJJHFCCBBJGDEJJJJJHJDJHJIJEDCCJJEGIBC@BE3/00)6558999<;JJJJJHFIDE???65-,*-A@@BFCJJFCDEEJJJF;::<DHFJG2222JJJJGJJHJHJJHJIJFFJJJJJ?B>8::B=8779FF=-**+DFJJJJJEHA@@AJJJJHJJJABBC>><=EE766FDFHDEGHJGJJIHJJJJJHJFJFJJIGCFIJJJGEDDFJJJJGGCBHJJJDJJIED=<EBCEHEEFFA912::?;;<<D888DJJIA?<*)))36=<974*+99@BJA3221-+**()*)06;A99::DEF;;:99456JGEEABBDJJGHHJFIIJJGJFIJIJJHFFJIDJ;::;8999-**(())-1(&&,+&(((.*))0BGJJJJJJJJJIDDIDCEIEIIJIJ7666E?@@CEJFIGDJ>=>?><<-+++*'(79>BCFGEIHEFCEDJHFJFGHHGGHJ>>.*&'*%&'')(&&&&....-10567BD9999BJEJJJEGJJIGGJFJJJJHHIGFGDEDDEDCDGGJJHHJDCAAABDC?B=953246=>DAA?5575656A99-++'&%%&%(/./.-*&%%(+,,-0012*)))3334011ABBBACBCDCDHEEJJIFEFCBEEIHHGEJ:94222281213.,25/.((()454445564/4400AACJJEFIJJHAE=;JIEJIJJHJFFFEJBCCEGFBGJHIJBCE<<<7661111001-83221,,(('%%%%()*&&&&%$$%'&&(*%%&016778882008444:6665/-++++/0854359>ED93//)))'&&%(139BA?>>3))))0/($%'/0110.+,,--0/0?//.55632.,,<<?7>@?999+**,...4322-&&&%)$$/6=?EGA<;::?EF<;8;9..8<7440,***-,))))+-'&&(+,88::;;:33<:210---/.***/8689>FJE==??FJHH@@@?H9889853///334100089=;<<889BC@HGEECDA@<3+***-//9:A@FCAAAB@@@AJA??>A@??CB@@D><.--*+*,--/.-(''&%%$21112.4;<BFHB@>=987*****&%&',-,34+*(((454322256?@BEECBB9779=91/,((&%%%&('(048:=@@<;9:?=9,*+(((,%%&-./)()+&%%%,,-('($%%%*))')%%&%$$%&+26=D>:;DJH<=;94,(&%$$$',/222=844))''&&''*.-1//((''+*,//1'&+,111)&&&&%*((/03-,-,**+411,(%%&,34/..'%%&)((&(((61../00000211151----,)'&'&%%%')52138:9<=@AGBCA45433888;677033;8878:;3111C6433/951>:::99=;9BCDJ<A:<88992004:3531223;<CDECBB<=@>AAB;<<;98676359;82--,('(&%$$&%%/*&$&&&&$#$$)++/,,**.((((2...-02/(''&''''**((')(*'''',.****.2-&&&&0))%
@Glass_T7V_14_D3_12_11_1
GCAGGCGCCACTCGATTCTAGGGCGGCGGATTTGTCCTACTCAGGAGAGCGTTCACCGACAAACAACAGATAAAACGAAAGGCCCAGTCTTTCGACTGAGCCTTTCGTTTTATTTGATGCCTCTTGAGCACGCGTACCATGGGATCCCCCGGGCTGCAGGAATTCGATATCAAGCTTTTATTTGTGAGGAATCATCCATGCCATGTGTAATCCCAGCAGCTGTTACAAACTCAAGAAGGACCATGTGGTCTCTCTTTTCGTTGGGATTGTTCGAAAGGGCAGATTGTGTGGACAGGTAATGGTTGTCTGGTAAAAGGACAGGGCCATCGCAACTGGAGTATTTTGTTGATAATGGTCTGCTAGTTGAACGCTTCCATCTTCAATGTTGTGTCTAATTTTGAAGTTAACTTTGATTCCATTCTTTTGTTTGTCTGCCATGATGTATACATTGTGTGAGTTATACGTATATCCAATTTGTGTCCAAGAATGTTTCCATCTTCTTTAAAATCAATACCTTTTAACTCGATTCTATTAACAAGGGTATCACCTTCAAACTTGACTTCAGCACGTGTCTTGTAGTTCCCGTCATCTTTGAAAAATATAGTTCTTTCCTGTACATAACCTTCGGGCATGGCACTCTTGAAAAAGTCATGCTGTTTCATATGAATCTGGGTATCTCGCAAAGCATTGAACACCATAACCGAAAGTAGTGACAAGTGTTGGCCATGGAACAGGTAGTTTTCCAGTAGTGCAAATAAATTTAAGGGTAAGTTTTCCGTATGTTGCATCACCTTCACCCTCTCCACTGACAGAAAATTTGTGCCCATTAACATCACCATCTAATTCAACAAGAATTGGGACAACTCCAGTGAAAAGTTCTTCTCCTTTACTCATGGTACCTTTCTCCTCTTTAATGAATTCTTAAACAAAATTATTTGTAGAGGCTGTTTCGTCCTCACGGACTCATCAGACCGGAAAGCACATCCGGTGACAGCTGTAGCATCGGGGTTTGTACCGTACACCACTGAGACCGCGGTGGTTGACCAGACGAACCACGACGCTAGCCCGCCACCTAAGTTATGAGTCAGGAAAAAAGGCGACAGATTTGATGTCCACCTTTTCTTTTGCTTGCTTTGTAATCACTCGATGACCAAAAGTAAAAACCCGCCGAAGCGGGTTTTTACGTAAAACAGGTGAAACTGACGCTAGCCGTCTACTAGTAGCGGCCGCTGCAGTCCGGCAAAAAAGGGCAAGGTGTCACCACCCTGCCCTTTTTCTTTAAAACCGAAAAGATTACTTCGCGTTATGCAGGCTTCCTCGCTCACTGACTCGCTGCGCTCGGTCGTTCGGCTGCGGCGAGCGGTATCAGCTCACTCAAAGGCGGTAATACGGTTATCCACAGAATCAGGGGATAACGCAGGAAAGAACATGTGAGCAAAAGGCCAGCAAAAGGCCAGGAACCGTAAAAAGGCCGCGTTGCTGGCGTTTTTCCACAGGCTCCGCCCCCCTGACGAGCATCACAAAAATCGACGCTCAAGTCAGAGGTGGCGAAACCCGACAGGACTATAAAGATACCAGGCGTTTCCCTGGAAGGCCCTGGTGATACATGTTTCCGACCCTGCCGCTTACCGGATACCTGTCCGCCTTTCTCCCTTCGGGAAGCGTGGCGCTTTCTCATAGCTCACGCTGTAGGTATCTCAGTTCGGTGTAGGTCGTTCGCTCCAAGCTGGGCTGTGTGCACGAACCCCCCGTTCAGCCCGACCGCTGCGCCTTATCCGGTAACTATCGTCTTGAGTCCAACCCGGTAAGACACGACTTATCGCCACTGGCAGGACCACTGGTAACAGGATTAGCAGAGCGAGGTATGTAGGCGGTGCTACAGAGTTCTTGAAGTGGTGGCCTGACTACCGGCTACACTAGAAGAACAGTATTTGGTATCTGCGCTCTGCTGAAGCCAGTTACCTTCGGAAAAAGAGTTGGTAGCTCTTGATCCGGCAAACAAACCACCGCTGGTAGCGGTGGTTTTTTTGTTTGCAAGCAGCAGATTACGCGCAGAAAAAGAATATCAAGAAGGAATTCCTTTGATCTTCTACGGGGTCTGACGCTCAGTGGAACGAAAACTCACGTTAAGGGATTTTGGTCATGAGATTATCAAAAAGGATCTTCACCTAGATCCTTTTAAATTAAAAATGAAGTTTTAAATCAATCTAAAGTATATATGAGTAAACTTGGTCTGACAGCTCGAGGCTTGGATTCTCACCAATAAAAAACGCCCGGTGGCAACCGAGCGTTTCTGAACAAATCCAGATGGAGTTCTGAGGTCATTACTGGATCTATCAACAGGAGTCCAAGCGAGCTCGATATCAAATTACGCCCCGCCCTGCCACTCATCGCAGTACTGTTGTAATTCATTAAGCATTCTGCCGACATGGAAGCCATCACAAACGGCATGATGAACCTGAATCGCCAGCGGCATCAGCACCTTGTCGCCTTGCGTATAATATTTGCCCATGGTGAAAACGGGGGCGAAGAAGTTGTCCATATTGGCCACGTTTAAATCAAAACTGGTGAAACTGGCCAAAGAGGGATTGGCTGAGACGAAAAACATATTCTCAATAAACCCTTTAGGGAAATAGGCCAGGTTTTCACCGTAACACGCCACATCTTGCGAATATATGTGTAGAAACTGCCGGAAATCGTCGTGGTATTCACTCCAGAGCGATGAAAACGTTTGAGTTTGCTCATGGAAAACGGTGTAACAAGGGTGAACACTATCCCATATCACCAGCTCACCGTCTTTCATTGCCATACGAAATTCCGGATGAGCATTCATCAGGCGGGCAAGAATGTGAATAAAGGCCGGATAAAACTTGTGCTTATTTTTCTTTACGGTCTTTAAAAAGGCCGTAATATCCAGCTGAACGGTCTGGTTATAGGTACATTGAGCAACTGACTGAAATGCCTCAAAATGTGCTTAGATGCCATTGGGATATATCAACGGTGGTATATCCAGTGATTTTTTTATTCCCATTTTAGCTTCCTTAGCTCCTGAAAATCTCGATAACTCAAAAAATACGCCCGGTAGTGATCTTATTTCATTATGGTGAAAGTTGGAACCTCTTACGTGCCCGATCAACTCGAGTGCCACCTGACGTCTAAGAAACCATTATTATCATGACATTAACCTATAAAAATAGGCGTATCACGAGGCAGAATTTCAGATAAAAAAAATCCTTAGCTTTCGCTAAGGATGATTTCTGGAATTCGCGGCCGCTTTAGAGTACTGCGATGAGTGGCAGGGCGGGGCGTAAGACTCAACATATAAGAAACCATTATTATCATGACATTAACCTATAAAAATAGGCGTATCACGAGGCCCTTTCGTCTTCACCTCGAGCACAGCTAACACCACGTCGTCCCTATCTGCTGCCCTAGGTCTATGAGTGGTTGCTGGATAACTTTACGGGCATGCATAAGGCTCGTATAATATATTCAGGGAGACCACAACGGTTTCCACTCTACAAATAATTTTGTTTAACTTTTTAATTAACGGCCGGCTTGTCGACGACGGCGGTCTCCGTCGTCAGGATCATCCGGGCATCGATCGTACGTCCGGCAATTAAAAAAGCGGCTAACCACGCCGCTGG
+
))('&%''((((&&&&'*'%$''4G@ADJ@A@A>JEFJ74445889?ABBFIF=<<?>AA?@@AGJJHIJJIIJJHDFEIJJJJFHDFCGGD>****0+,5317B>CHHJGFEFJHHJJJJJ?=,'''%$%$&+.23/''))+.-+++:A<<=DJJEEEDGJJFHJIHIJJDEHFC?EHCDJFCA((()..34@<;:==@@CEDGJJJJHJIEE>>>EDEJEHIJGJIDCJBAB@?:;<JFJJJJGGEGFIDEABB?;211232111,((()6556JIJIIJIGGIJ@:66IJHJGJJJIIJJJJJHHHJJGIJJJJJJEFFFJGHI=74)),+++@JGIJIJJJJJJJJJJJJEJEDD210058AGEJEDBBBD<>JJHD@AA@=<<=??BA?>EGIJHJGJJFJJEJJJJJDJFFGFJFJGJGJJJJIJGJJFJJHJJJJHHJJIJHJJDG?))))---&%$%&(')5:ACEFEHFB666=DJIJJJJJAJG=BFGH<=DE@BBIFJJJJGJG6=GGJIJJEECFEJJ85201B;778<BCCGEFFDJ?BCDGFJHEDEFDJJJIFJFJIDBBAJHIHGJJE=JFFJIGEC?BJHGJJJJJ@@FCDFF?A77JJJJHJJGJJ?:667JJFHJJIJF;;<;<HJJJJIJEJIIJIIGC;;978('(')333FGJJFF>>>=ABGHJHJGHGJIJGJJJJJEAABJJHJJJJDBDA@AEH@:?8HFD?2.5,(&&&(((((44=9CJJGJFGJJJGJJJIJIJJJJJJHJJGJJJIJCJFGIJJJJHJJ<<;<C6HJIFJGEEIJJJJFHIJJJJJIHHHGDEJJEHJHGGEGEIJCFEHJJJHJHHIGEDF???;...0333/-'(''+-=@??754/+*+47ABCE>DIA?EHJJHGHBJJDJEDJJHJJJJJJJIDGDFGJJJHGIJJEJJJJGIF=;<;;?A;6770..-0/./038<DFEB@9999@@>ACFJHJEFFDJEFGIJJHDDFDDA**)(''&++EGDEEFGIHEEFDIJIIJIGJHFF@>>99854449989;><<*)))6)0'&'*,.0///-(/0;>CA;869C@B8))))7A@>EJJJJEJJCEDCC@:9556743*'%'*&.41'''../8=>7?@@JFHHJEJFJHF;;;;JIJGJJJHIGDFGDDEDJJHFDEJJIJIJEEDB8888;9992+))()245/1+++)(()*+*)('&&&-,/02>@AGJF>>>?HBDBCJCIEACFJGGJJJJEDCFH<;8/..***+.)((((,++61220'=@JFC??@BJFJEGJEEHADDFDFFFEIGGGGJJFJJJJGJJJJIJJJFHFJIJJJJGJJIJJJGJEJHJGHJJJF9999>?>?EB=:9:21110123CJHIJJHGHJJHJJHJJDJ@J87798.**,/EJH@@?;:1145ADEEHGHJIJEGFIHGIJJJJHA@BCJJHJJHJJJJJJEGID:;;JGDB742157>?@@B@GJJJJFJEE>C?>CACA?>>DA8CEE>>>A@@@FDFFJCCEGHFJCBB@B@CJ===DFDCEJHIDJ;::A-*(&&'(+*)&&'()+4401*)+)77<50,44:;:83*.%'$$$%&'(&$$#$$%%%',-72AJIJGJGJJGJJHJJJJHJJGJJGF66=DC>?=62@?FDB*)(+//'&&&-=@HJJJJDH>>BBA@?=....A0*))1<FECCCEFFFGJIHJEIJJJJ<<<B----22:57JHJJIJJJGJJJJJJHIJFJJJJJHHDJJJJHEFDGJHGJJHJJJGHJJJJHJIJJHEJJJJJIGHJHJHFJJHIFEHDHJJJJBB999:A274)(('*++../521111;==JJJIJIHFEDB8<>EDFJJHIIJGJJJGBDACJJHJIIJJHIJJHJFJHCJJJJJJIJFJGJ/.))+--+.6?GHEEFEDEJGGJD?=<H9999EDJJJJJJJJIIEIGHGCABC?76676447;6,++'6;BDAAACDEJJJHEJHE=<<=GJJFJJJ96ABFE?BDCEGEJHJHJ;:::4../378@;;;A=<7545665785554A3433=<:58??@332220-)()-&(481/-/,10((((&&%49:JHEJGIFFJGGFE====JJJHF<FBEFFB=>???JEJHJFEDB.-26<JEJIFIJIJJFJ?778D>=9:>=;22445,***+118;<;;;1?AFHJJJFJHJJJJIICEEJBAAAHJJJJJHJIHJJJJJIJFJEDGCIFGJFJJA@@@FDDGIIHJ<<<<GJFEEJIDCBC?@JJJJGCIDHJFIJJJFI?*('&((((&((18=@6666===JJIJJIJJHJJHIJGC8888EG===>BA770000=C8541,***+/13;<>,++,.--3<=>?>@776;879;DICFHEJJFHHJJGJGHJIJGJJJGJIHIJJFJFIHJABA@C@<=2;<EHHFJGHJJJHJHJGJJJJJJJJJJHJJJJJGHHJJJJIJJJHJJHGJJJGJ?DD8>44HFGJHJJGHHGJEHHEDC88<;==AHJJJJJJJJFJIJJGEJIJFJJGHEGEJFJJJJJIJEGJJJJJJHIJJJHJJJIHJJHIJJHA,,++/,+++*++&/,***,*(()+-<>CFJGJJIFEA@;4448@A@;;;?;1222?JJIHEGGJGJJJJJJHJJJJJIJJDEHEJIGJGJJJJJHJJJJJHJGEDCCCCJJJJJGHHJHJJGJJHCFDHJJGJJJFJGJJ>JJJGFJJFHIJJJGJGD''''JJJJFIJJIEEJIHHGGFHHHJFHJEFGJJJJH==<::55:/BCEE;:64469536EDCDHFJD=<7.8*((((;;@JIJJJFIIJB@BBIJHJJJJFGJJIJJHHJJHJJHJJJJIJJJJJGJJJIFJGFJEDB>@HDHJHIIHJJB>>B:HIJJJHJJJJJJJJJJIHJJIJJHJJJJJGGJHJIIJHJJHGJHHDDEIDA?>?CGJJCA@A<<>>>=JJH99881,--89/1.-,,-.04;?D@CEIHGGIJFHJFDFEJJHIJJJGCIIJHHIJJJIFJFEI977785+***<555;;<@B?8?@B::9;JIJIHEIHJJJJJJJJJJJIJJJJIBBB?DJJIJJIJJJCD:5555<>HJHFGJJFJJJIJIJJJJJIFHFHJJJFDJC>AACABCED@@AAIIJ<;;<DDFCHEBDDJJJJJIGGJJJEEGJGGJJIJJJJJJJJJJJJJJJHJEJJJFIDJJGIJGFJJGDCBDJCCFFJ<@EADJE???EGH>??>?:9?FJHJJIJIJEIJJHIJJJJJJHJD;999:89:2'4;AEFGCADJJIDCBGBB@:@@?@ECDJJJGDA;>::7'''''$$$$&)))7;8;;:>>??BBJIJJIJJJJJJGJHGHIJGIJIJHHEHDF=<::=?@HED?<8<>>A;89@@@82--.<>;<?@GIJ<;;=DGHFGHJHJJGJGJJJJJH@@=99:;4323669:=>GJIFJJJJJJIJHGJIJGIJGGFDBFJIEEDJHGBAAJ<<<22-.-**+,0/55220134::3224<5((%%+-/9::DGJJHJJIIGJGJJJEJGJFF8EDBEDJFD@A?@IFFHFFHHJJIJJCBDCEDDBC<;<;:;;;DFEJ4333;FA?;7775555:==DC:GDBBBC??@GF?=;<=:;;;@?55324023'%
@Glass_T7V_14_D3_12_11_2
ACGACAAATTTCAGATAAAAAAAATCCTTAGCTTTCGCTAAGGATGGTTCCTGGATGCGGCCGCTCTAGAGTACTGCGATGGCAACGCACAGGCGAGGCATAAACTTGACGTCTCAGACAGTTATTATAGTGACGCTGACCTAAAATCAGCGTATGCACGAGGCCCTTTCGTCTTCACCTCGAGCACGGGCTGCACCCGCGTCCCTATCTGCTGCCCTAGGTCTATCGTCGTTTTAGAAAATATACGGGCATGCATAAGGCTCGTATAATATATTCAGGGAGACCACAACGGTTTCCCTCTACAAATAATTTTGTTTAACTTTTTAATTAACGGCCGGCTTGTCGACGACGGCGGTCTCCGTCGTGCGGATAAATCCCGGGCATGAATAAGATTACGTCCGGCAATTAAAAAAGCGGCTAACCACGCCGCTTTTTTACGTCTGCAGGCGCCACTCAATTCTAGGGCGGCGGATTTGTCCTACTCAGAGCGTTGCACCGACAAACGAACAGATAAAACAAAAGGCCAAGTATTCGACTCGGTTCAGCTCTTGATGCCTCTCACACGCGTACCATGGAATGCCCGGGCTGCAGGAATTCGATATCAAGCTTTTATTGTAAATCACAGTCGGCTGCCATGTGTAATCCCAGCAGCTGTTACAAACTCAAGAGGACCATGTGGTCTCTCTTTTAAGTTCAAATATAGAAAGGGCAGATTGTGTGGACAGGTAATGGTTGTCTGGTAAAAGGACAGGGCCATCGCCAATTGGAGTATTTTGTTGATAATGGTCTGCTAGTTGAACGCTTCCATCTTCAATGTTGTGTCTAATTTTGAAGTTAACTTTGATTCCATTCTGTTTGTCTGCCATGATGTATACATTGTGTGAGTTATAGTTGTATTCCAATTTGTGTCCAAGAATGTTTCCATCTTCTCCAAATCAATGCCTTGCATTCAATCTATTAACAAGGGTATCACCTTCAAACTTGACTTCAGCACGTGTCTTGTCGTTCCCGTCATCTTTGAAAAATATAGTTCTTTCCTGTACATAACCTTCGGGCATGGCACCTGAAAAAGTGGTGTTTTTCGTGTAGATTTGGGTATCTCGCAAAGCATTGAACACCATAACCGAAAGTAGTGACAAGTGTTGGCCATGGAACAGGCTCCTCCGAGTAGTGCAAATAAATTTGGGGGCAGCTCTTCCGTATGTTGCATCACCTTCACCCTCTCCACTGACAGAAAATTTGTGCCCATTAACATCACCATCTAATTCAACAAGAATTGGGACAACTCCAGTGAAAAGTTCTTCTCCTTACTCATGGTCCCTTTCTCCTCTTTAATGAATTCTTCACTCAAATTACTTGTAGAGGCTGTTTTCATCCTCACGGACTCATCAGACGGAAAGCACATGGTAAGCATTGTGCACGTCGGGGTTTGTTGCATACACATCGAGACGCGGTGGTTGGCCCAACAAACCACAACGTCCCGCCCGCCGCCTAAGTTATGAGTCAGAAAAAGGCGACGAGTAATCTGTCACCCTTTCTTTCTTGCTTTGTAATCACTCGATGACCGAAAAGTAAACCCACGAAGCGGGTTTTTACGTAAAACAGGTGAAACTGACGCTAGCCGGTCTCTCTGGTTCGCGGCCGCTGCAGATCCGGCAAAAAAGGGCAAGGTGTCGCCCGCCTGCCCCTTTTTCTTTAAAACCAAAAAATCTCGCGTTATGCAGGCTTCCTCGCTCACTGACCGTTTCCTCGGTCGATTTCGGCTGCGGCGAGGTATCAGCTCGCTCAAAGGCGATCCGGTTATCCACAAGAATTCGGGTGGCCAGAAGACGTGAGCAAAAGGCCGGCAAAAGGCGAGGAACCGTAAAAAGGCCGCGTTGCTGGCGTTTTTCCACGGGCTCCGCCCCCTGACGAGCATCACAAAAATCGACGCTCAAGTCAGAGGTGGCGAAACCCAACAGGACTATAAAGTACCAGGCGTTTCCCGCTTCGAAGCCCTGCGTGCGCTCTCCTGTTCCAGACCCTGCCGCTTACCGGATACCTGTCCGCCTTTCTCCCTTCGGGAAGCGTGGCGCTTTCAGTGGCTGGCGCTCTGGTCTCTCAGTTCGGTGTAGGTCGTTCGCTCCAAGCTGGGCTGTGTCCACGAACCCCCGTTCAGCCCGACCGCTGCGCCTTATCCGTAGGTCTGGTCTTGAGTCCAACCCGGTAAGACACAACTATAGCCACTGGCAGCAGCCACTGGTACCGTCCAGATTGCAGAGCGGAGTCAGCGATGCTGCCGAGACTCTGAAGTGGTGGCCTAACTACGGCCTCGCTAGAAGAACAGTATTTGGTATCTGCGCTCTGCTGAAGCCAGTTACCTTCGGAAAAAATCGCGTAGCTCTTAATCCGGCAAACAAACCACCGCTGGTAGCGGTGGTTTTTTTTGTTTGCAAGCAGCAGATTACGCGCAGAAAAAAAGGATACTCAAGATCCTTTGATCTTTTCTACGGGGTCTGACGCTAATCTGGAACGAAACTTCACGTTAAGGGATTGGTGATCAATTATCAAAAAGGATCTTCACCCTGATCCTTTTAAATTAAAAATCGAAGTTTTAAATCAATCTAAAGTATATATGAGTAAACTTGGTCTGACAGCTCGAGGCTTGAATTATCCGATAAAAACGCCGGTGGCAACCGAGCGTTCTGAACAATGCCGATGGAGTTCTGAGGTCATTACTGAATATATCGACAGAAATCTTTAAGCGAGCTCGATATCAAATTACGCCCCGCCCTGCCACTCATCGCGGTACTGTTGTAATTCATTAAGCATCTGCGACATGGAAGCCATCACAAACGGCATGATGAACCTGAATCGCCAGCAGCATCAGCACCTTGCGCCTTGCGTATAATATTGCCCATGGTGCAAACGGGGGCGAAGAGATTGTCCATATTGGCCACGTTCCAATCAGAACTGGTGAAACTCACCAATGGCTAAACAAAAACATATTCTCAATAAACCCTTTAGGGAAATGGCCAGGTTTTCACCGTAACACACCACCTGCGAATATATGTGTTAAAACTGCCGGAAATGGCTGGTGGTATTCCACTACAGAAGCGATGAAAACGTTTCGGTTCCTCATGGAAAACGGTGTAACAAGGTGAACGCTCCATATAACCACTCACCGTCTTTCATTGCCATACGAAATTCCGGATGAGCATTCATCAGGCGGGCAAGAATGTGAATAAAGGCCGGATAAAACTTGTGCTTATTTTACCGTATTTGAAAAAGGCCGTAATCCAGTCGAACGGTCTGGTTATGGGTAACTGAGCAACTGACTGAAATACCTCAAATGTTTCTTACGATGCCATTGGGATATATCATCAACGGTGGTATATCCAGTGATTTTTTTTCCATTTTAGCTTCCTTAGCTCCTGAAAATCTCGATAACTCAAAAAATACGCCCGGTAGTAATATTATTTCATTATGGTGAAAGTTGGAACCTCTTACGTGCCCAATCAACTTTTCAATGCCACCTGACGTCTAAGAAACCATTATTATCATGACATTAACCTATAAAA
+
--,--'&&&,/-43369;<DGHGGJCB?B=?@?AE?<<<62211.'%%%&&$%&&$%&&&'.)((%'''(*,+++,.*((%%%%$$##%%$%'&+&%%&)))**%&%$%'),,,*&&&&'+(''(..2,,,+,,&%%&&&'.)).:822225544,**+99:<>GFGJC=;97741.//08656766'''1887-.10,/-*+'=>BCEEGJJEEEA=10//1101)''&&&'++&%%&&'(&&&&**,;>>CFEHJCBCDJB?A??+++*,))+*1257:954424.-.3579:;:C?<<<>JJJJFHJJGJJEH?;HJEHHJJ>=:;-,,&'(,,,-BJBB@655+++*++)***,-.31(''*+***+''&&(**&*((''''''&&&(%&',2223+547>>?999HIJJIFEJFJEFG@@><<,53,)(),*)'('((+**)())(&&'&$$$)),'&&'9CA>;:44321255>65561)(++-,,)'((/,-0--.5,'&''&&)&%%*,*((,--,,()(-(((('''('&%$&$$$%&%&)'02000122(''')4-**1-))))(')++++12458IF>5447CCD<<<>=<6344445CA::;*:.+*))('&%%&-1166688<=>?=66734218:99555././8567;8552/()+*)()((%%&%&%%%&(-0*''**&&'')(($$%&6EDCADH@?=:21.>?EEDEJF544@@AA?@44----;=>8:,@999:CCDD776<>>>AJJJJIGJJFJEA?<?BDCC''''2225+9:=?AB@@>??;926=>@0...1CH=C@@EFBBBGCC('(????@IIFIA96696(+,*''',,),*)*+223FEEEG@?>>?>@BCHIEHIHJHHGGJJGEHFEHHJIIHJFGFCJF:>>?JJDDCAA=70015&&$$(((*(((()(()/'&%%*'&&'%%%$$#$$%'*+.-+)))+-/1&,3983223<CCBFEFDD?>==----@+))*083,33599:@92>?DJED;:3353066=6>7DFJFCB@@?=9:*'''44443325*%%*-:@:83(())()(+.,)))*-&&%%&&'(34432/()'',-.--,'(02====DEFDDCBBIIJAABBFE?>>?GB/-4,<9=0*&''()+%%$$%%&)*.04455?==>?7779?:'&&((%%$$$$%''/.08<>=@1001B55521-17>:6?=<>:<CDBABBDCCHEEIGGCAAECFCBBCEBDADBBD=@>>@@@@CJJFFHFCBAA@AC<<----89;<AEHE94435=;B<460&((()/-..)))):83B@?A5120+12.///3021*&%%&&&+')''()'/,,0014598433+((()154510013)&&%$%%&%%&)*,)&'$%%%&())-./10233////)(((0-,*'$$$%&&%%%%'('%%%')&(-.1,,()&$$%+(&&&((()'(''('&$$$$&(('))&&''8759:57-,,--+(&(,3-0+)(((&'&'%&)'&'&%$)*(&'3'&'0(**:<;;>35<;==100-**)()(+&&&-0)'%%(*,+*,((5799789<;9:321134:@;99?ADBEFFB@@A>>>977<5656B11((%%$%#$$$&''%$&()&''((*+++,23BB@?@BF:99;C986---/)(((44:;9>@??EC<</+54774***4)'(%%%&'')*,-5799:;@CDB?9---(')*(''$$$&'$%'%%%&''&%&&%%''.1/,''&'&&'))%'''41((((*&&(41)%%%&&(19656634)'&(*.-&&&,+&&&$$$%'%%$$%%'-,-.:ACCE8)))(..<?>9+)((&''*')''+144697677<<976))))445:@8-((++,(;54..0//=<4445423,,,,>>>EFJIEAEDGFIDJEGJDBBBGFDJHIFECGD@=++++0.+,/))('%$###%$$$&(**+'*)('''&%$$%$$')'%%%'(''+))+-:64313(('(+,+-.4223868<87668752./,,/8?@D=;?=@A>@99<=EJFFEJ@>=<=<;<)('&%%%&&$$$$%&%%&'''''((++++257?D@A@DC@@?FEEDHJABBCD0001:)))+,,,566433<<4,--(.246?,,,,D?>>=@ADD=88870&''&(%%')+,54&%%&')(*,2434;<>>?;66'''+*+&$$$*,+,.29993334///+,,'&&$$$$%)%&($$#$%&(''&(%$$%%(''),500,))&&%%%++,-4788564446,++,--)(',('&&'))*.-.00//-),)('()+,,,--543100123:<?==<>=>>=<99,)))18@853-'&%$%%$$%'.&''(GFFJJJJI?>==55:@7<<DEE===5566:93:8>@@=5348;B@?@A>>CCFD@>=@9:1111?;14>?AA2-,++)(((&&'(()),)-;<=;9:3323;<AHFCCDAA//.()((((*-.0*))3-+*%&,,,31133,/+)'()&''$###''()(++<<>8558882244*+'''43233?5445?>@EE77-)))@BCHG5557J6555GEJJJFIEJDFEABADJJJ=<<;@@@JEIG****-****'(-%$%%-*+''%&'')''(&'((&*9;?C7667,+++-++&&&'*'%%&$##$&'?ACDDEAA>>>>@FDBF;74.&&&&&''(%&'%%%',),**(''(-01546-++,/117555433004700>>BJBCE;;;*))&%%%&'&(&'*.))(')*,,,+()-/./--22))6:=AB?@==><@@993233('''('&&-013790*(')230*((%&&(32,,,.--./'&&'-.810225:>?>;::8<>?;:-(''%$$',,+++((*---,''**)*..8?D?@A@JGDC554&(&&'*)%$%%(()7;??;96/.00,((),13,&&'%((;:9:?BB@42+())*10/'&%')%%&,+54-'&&.../9<?EA7877;:;>00%'(',.+00/./1998:54,,0)())-4**//545<;(('&$$$$&&$&'$%$%%###$'/+-1112>>HJJ7762)&%&+&&''(*//8DIJJEFDEJIFI((((+)$%&%&&$&'(((&&&'(&&&,.00/115315555?GGB=;966777+)))2=777:AAA;>??AAAB@??A*)))74232244983477655452//3222++++2)'&'+0+&'''%$&&(+-1:4510-+*'''$$#$%$$$%)*(((*++12;=,++,-+++'&'''(&'$$&&&%'(,(((+(&&'*02/-,.2,5:;ACJJ@>@<FBJJJJ=@4422556?@CFJJECAI9877;CF::::<=?>53/A@@;44468680.++ABCA;GFEDDCBD>=>?CD>=<;??JJGJ?>:::75>=---,,,+-,''*+4:;>@D;;;=DDD11/(('.38833536566781(((('&&')))'&%%%&&$()'(,-****../023/42244@B=GBCEGJDJFFJICJG42))+)
@Glass_T7V_14_D3_12_11_3
CAGGGGATGGTGCCAGAAGACAGTCTGAGCAAAAGGCCAGCAAAAGGCCAGGAACCGTAAAAAGGCCGCATGCTGGCGTTTTTCCACAGGCTCCGCCCCCCTGACGAGCATCACAAAAATCGACGCTCAAGTCAGAGGTGGCGAAACCCGACAGGACTATAAAGTACCAGGCGTTTCCCCCTGGAAGCTCCCTCGTGCGCTCTCCTGTTCCGACCCTGCCGCTTACCGGATACCTGTCCGCCTTTCTCCCTTCGGGAAGCGTGGCGCTTTCTCATAGCTCACGCTGTAGGTATCTCAGTTCGGTGTAGGTCGTTCGCTGCAAGCTGGGCTGTGTGCACGAACCCCCCGTTCAGCCCGACCGCTGCGCCTTATCCGGTAACTATCGTCTTGAGTCCAACCCGGTAAGACACGACTTATCGCCACTGGCAGCAGCCACTGGTAACAGGATTAGCAGAGCGAGGTATGTAGGCGGTGCTACAGAGTTCTTGAAGTGGTGGCCTGACCGGCTACACTAGAAGAACAGTACTTGGTATCTGCGCTCTGCTGAAGCCAGTTACCTTCAAAAGAGTTGGTAGCTCTTGATCCGGCAAACAAACCACCGCTGGTAGCGGTGGTTTTTTTGTTTGCAAGCAGCAGATTACGCGCAGAAAAAGAAAAAGGATCTCAAGAAGATCCTTTTTTGATCTTTTCTACGGGGTCTGACGCTCAGTGGAACGAAGAAAACTCACGTTAAGGGATTGGTCATGAGATTATCAAAAAGGATCTTCACCTAGATCCTTTTAAATTAAAAATGAAGTTTTAAATCAATCTAAAGTATATATCAGTAAACTTGGTCTGACAGCTCGAGGCTTGGATTCTCACCAATAAAAAACGCCCGGTGGCAACCGAGCGTTCTGAACAAATGCAGATGGAGTTCTGAGGTCATTACTGGATGCTCAACAGGAGTCCAAGCGAGCTCGATATCAAATTACGCCCCGCCCTGCCACTCATCGCAGTACTGTTGTAATTCATTAAGCATTCTGCCGACATGGAAGCCATCACAAACGGCATGATGAACCTGAATCGCCAGCGGCATCAGCACCTTGTCGCCTTGCGTATAATATTTGCCCATGGTGAAAACGGGGGCGAAGAAGATTGTCCATATTGGCCACGTTTAAATCAAAACTGGTGAAACTCACCCAGATGGCTCAGACGAAAAACATATTCTCAATAAACCCTTTAGGGAAATAGGCCAGGTTTTCACCGTAACACGCCACATCTTGCGAATATATGTGTAGAAACTGCCGGAAATGACGGTATTCACTTCCAGAGCGATGGAAGCGTTCAGTTTGCTCATGGAAAACGGTGTCGCCTCCAGGGTGAACACTATCCATATCACCAGCTCACCGTCTTTCATTGCCATACCGAAATTCCGGATGAGCATTCATCAGGCGGGCAAGAATGTGAATAAAGGCCGGATAAAACTTGTGCTTATTTTTCTTTACGGTCTTTGAAAGAGCAGTAATGTCACTGAACGGTCTGGTTATAGGTACATTGAGCAACTGACTGAAATGCCTCAAAATGTTCTTTACGATGCCATTGGGATATATCAACGGTGGTATATCCGGGATTGATATTTTCTCCATTTTAGCTTCCTTAGCTCCTGAAAATCTCGATAACTGAAAAAATACGCCCGGTAGTGATCTTATTTCATTATGGTGAAAGTTGGAACCTCTTACGTGCCCAACAATTCGGCGTATCACGAGGCAGAATTTCAGATAAAAAAATCCTTAGCTTTCGCTAAGGATGATTTCTGGAATTCGCGGCCGCTTCTAGAGTACTGCGATGAGTGGCAGGGCGGGGCGTAAAGTTGACGTCTAAGAAACCATTATTATCATGACATTAACCTATAAAAATAGGCGTATCACGAGGCCCTTTCGTCTTCACCTCGAGCACAGCTAACACCACGTCGTCCCTATCTGCTGCCCTAGGTCTATGAGTGGTTGCTGGATAACTTTACGGGCATGCATAAGGCTCGTATAATATATTCAGGGAGACCACAACGGTTTCCCTCTACAAATAATTTTGTTTAACTTTTTAATTAACGGCCGGCTTGTCAACGACAGCAGTGCTCCATCAGGATCATCCGGGCATCAATGGTACGTCCCGGCAATTAAAAAAGCGGCTAACCACGCCGCTTTTTTACGTCTGCAGGCGCCACTCGATTCTAGGGCGGCGGATTTGTCCTACTCAGGAGAGCGTTCACCGACAAACAACAGATAAAACGAAAGGCCCAGTCTTTCGACTGAGCCTTTCGTTTCTTGATGCCTCTAGCACGCGTACCATGGGATCCCCGGGCTGCAGGAATTCGATATCAAGCTTTTATTTGTGAGGAATCATCCATGTCATGTGTAATCCCAGCAGCTGTTACAAAGATTTCAAGGAGCCATGTGGTCTCTCTTTCGTTGGGATTGTTCGAAAGGGCAGATTGTGTGGACAGGTAATGGTTGTCTGGTAAAAGGACAGGGCCATCGCCAATTGGAGTATTTTGTTGATAATGGTCTGCTAGTTGAACGCTTCCATCTTCAATGTTGTGTCTAATTTTGAAGTTAACTTTGATTCCATTCTTTTGTTTGTCTGCCATGATGTATACATTGTGTGAGTTATAGTTGTATTCCAATTTGTGTCCAAGAATGTTTCCATCTTCTTTAAAATCAATACCTTTTAACTCGATTCTATTAACAAGGGTATCACCTTAGAACTTGACTTCAGCACGTGTCTTGTAGTTCCCGTCATCTTTGAAAAATATAGTTCTTTCCTGTACATAACCTTTGGGCATGGCACTCTTGAAAAAGTCATGCTGTTTCATATAATCTGGGTATCTCGCAAAGCATTGAACACCATAACCGAAAGTAGTGACAAGTGTTGGCCATGGAACAGGTAGTTTTCCAGTGGTGCAAATAAATTTAAGGGTAAGTTTTCCGTATGTTGCATCACCTTCACCCTCTCCACTGACAGAAAATTTGTGCCCATTAACATCACCATCTAATTCAACAATTGGGACAACTCCAGTGAAAAGTTCTTCTCCTTTACTTCATGGTACCTTTCTCCTCTTTAATGAATTCTTAAACAAAATTATTTGTAGAGGCTGTTTCGTCCTCACGGACTCATCAGACCGGAAAGCACATCCGGTGACAGCTGTGCACGTCGGGGTTTGTACCGTACACCACTGAGACCGCGGTGGTTGACCAGACAAACCACGACGCTAGCCCGCCACCTAAGTTATGAGTCAGGAAAAAAGGCGACAGAGTAATCTGTCGCCTTTTTCTTGCTTGCTTTGTAATCACTCGATGACCAAAAGTAAAAACCCGCCGAAGCGGGTTTTTACGTAAAACAGGTGAAACTGACGCTAGCCGGTCTACTAGCAGGCCTGTGCATGCCGGCAAAAAAGGGCAAGGTGTCACCACCCTGCCCTTTTTCTTTAAACCGAAAAGATTACTTCGCGTTATGCAGGCTCCTCGCTCACTGACTCGCTGCGCTCGGTCGTTCGGCTGCGGCGAGCGGTATCAGCTCACTCAAAGGCGGTAATACGGTC
+
80///64-&$$#$$$%$%%%&%&##'$$'(''(===C=545567JEE@A@>:0.--+))./0452.,('%$$%)*>F>DC;8@A:.FDIICC>>999::===:;965549:>>JJFHJ999JFGHJF:0***/33:<=>ADCDJFBCC@;:98888BDBC+**)&&&+(<<A@CABDA><@?JIGIJGC@@IJEGJJJIJGJFEJHAG>1C7>?DDGEFJJJJFAAFDJFEDHEEE?2345??JJAC::CCD4../EJJJJJHJIJJJJID?66GFGJJJCGFFHGJ>>=CJGJJIEJHJJGJGJJA=<<(&%'((+0/-)&&';556JIJIGEJFFH77<=BCFFCCBC@BCDEEEIHJJHJJGJJJJJCJFGJJFJGJIJF>>=@CD00004?7667=5D?DDFDHEC?>:<917?==ABHJJIJJJIJFJJFJJJJIHFIJJJGJFHIJJJJJEDGGGJFEF?666:@CBHFJHJIJHFDHIJIHJJJJJIC.-+))('%$%),-)&%%&&+38>BCCHEB3,+++7;===BAFECFHJFJGCEGJJJACAA;9776-((.====>AADIJJDG=<5)'''5<@BCEECDDEDJCBEIJFJJJJGJEEG<:84878=DAACGFFCBBCEEGFFECCDC=>=<BA?4/++-,-779>.,,,,+*..465771+**+**+*.-/444:...666;BAIGIJJFCC;:87:==:953++),)*+222?HJHGJIHIF@>/110..)))*)***3011<:7+))**)((*0/+'(((537?DEJECCDHGJJJJFJJHJJJJJJJJGJJ??@?HJJIJJGEJ+***8FGIEGCGBC9889EFJFIDECJEJFBCB44,+)(+-**+7AIJFIFIIIJJGEIJGJJFF000053311,((,0//1++++?CFCGHJJGDCECGGEABDDGD1/-*'''&(479;==D?::.89777BAGJ@?@?GEDEDGH@B;;;BGCABDCJHJHEIJGJBACFJJIJJJIEFFJHJJJJEDEGIHJFJHJHFA@@CEI<<<=C;97879:9;@JDIIEJIFGHJGJGJFJJJJJFJJJGIIHJIHHJJ8767@9AJJJJJJIIJJHGGJIFGHJDJA@@AFIJIJGJJJBCGJJJ@=<386*3&&&*+,,DDGFEJEHBDBBD?@@=<?87@AAA@BFCFG>=5-,,--()&(&(--&&&&2458DJIJGJDEHGJJEIGHGJJJFHJI@>?EJHJD:::;3333EJJJHGGJIFJJJJJHIHHGJHBDBB9866;<;;<@JCHA@ABCCD@?@?EC?44$$$$$%$%&$%%%%$%%((&&&**))),*+)()&&'&&'((4245=<@B??=72221)&%%%&(''))=?===******+'633;@DGFJGIJJJIEJCCDG?@A@A>...-.2,-<?GDFJEJGG==::;=<9::854440.*+)''+--+*'')*5760=>BBDDJJJJJDEA=?ABFIJJHJJHJ?@C;9---'&&&())+1.((&&%'**(&%$#)*1:8<<<DEFEJJFFEJGDFBCEC5555CCBD@@BFIGJJGGFHIHHJJHJFJA76692ADEIEJJJJJJFJGJJHFIGDIGHGEIJE992222&&%%&((,/--,4;+,'(,,4254444201<>5653/../1DEJHGI@?BCFCA9**+*+1/.)'%&*2245****,89>><???C7ACCJJJJJIJJIJJEE@CABF@@@=>663222(&%&'&*++00BCDEHHJJJJJJJIGHGJJJ>>>?=CC?JJJJJJGGEJJGEJJHHHFJDGHEA=81A@??@DJHD=>??HFHFF;82944;>>>6,,,JJJJHJGJHJJEIIJBJJJHA?42,')(%&&(((+,,?JJJJJJJHJJJIJJFJJJJJGGIJJJJJJJJJJJIGHJJJEJJJFFCEJHJFEGJJJFDJJJJJIIJJGJJFHJEDCFECC?>>?JIJHFHJIJJEHEJJJB?EIHJJFGJJJJJJJJJJJIJJIJJJJJHIJIJIJFEFFJFCDBEDJB@ADEGEJJJIJJJJHBA;;;:?@?866((()+CJFJHJJIFDB;;JJJJJJJJJJA<.,+,0++,:EDDBIACD>>>EACDEJGJB988/...44010(((*/%%%&&'')()))34564100(((///'&$$$%1+..1111,,-9;==;;;?@CCGJGGJJIJF>=78:=:75569A@;<DDFFD7553/...*0(&''8DJBBA=<<>=BA:;//4478870,,->CCB>>>GGHFGHJHJGJJJGJ@???2//5668A@;::8:;62///5214AA>96-+++7)(('//(''(2446889CBCDDHA?>45171154<554+::92/*)(('((4533.++++++?@;<=BAA))))(('(8:888:<-,,-=>GHJIG:999JIBAAAE<0./.---'%$%((+*,,+&'(2))((*****212=/**+1235''**+*/339FAD@JHJHJDJIEJJIJJJJGJGHHHJFEF>==?JDDDHJCA@3335EEEE)(()055EGGJGJHJHJJHEJEJJJJJJIEA@@<><=CBEGCBBAACHEDDCBE@EJEJJJJJJGJHJJJJJJJFJJGB8411276<BJHJEJJJJJJJ;<=EHFFDGIJJJJJJJJIJEJHHJJJJFDGGECEIGJJIIFHFJIJDB@GDCGIDHGFJJHJJHJHIJJ;<CBBBEE31JIJJHIJFJJJHJJJJJHFEA>::99=;8556.-,,/4--84433912444AA8AABCABCEIJCEIDFEGEJIFHC?@@<JFJGJJFJIEFAAAA?>1145:>@BAHCJEFEJGFJDHDJ1111ICDCEDHFD>>?:50CDC86534DAAAAGHJJIDB4446EHIHFFJCB?>?=?ADJDEG2223GGFGDGJJEACCFJJDHFEJFHJFJJJGHJGIGJHJHJGIJIJHF??AB==///&&&&8777AIJJJJJJEGJJGJJJJJHJFD<EEJIGF=;<=><=;<?.CHHJGHHACDHJHJJJJIJIIJFFHFHECEEEGJJJIEJGGJHGEDGFEF<999:@8;9:?IHBB3223>>EFGJFJEDEEGIBIG=>7JCGB-**???JDEBAAGCJFEJDG<JJHJJGIJJFJEGJIJFJHJIJIGHJJGIJIJJJJFJFGFEJJEJHGIGFIHHJJJC;;DGE@JEJJJJJJGGJJJJJJJJFIJGIJ---->?HEIJJJIIFJGJHJHIGIJFDHJHJHJIJHHGIJFGCEHCGGDFF>>JIEIECABEFJD6446:<CDBJJJHGFFJEJ5'''&'((*+-1CCABCABB<:889@GFDEDA>99962<8>)(('0/0/111ECJEGGGJGJHJHJJJJJEHHJHHJJFJJGJJGFHHJFGJHFIJGGHJ>=<<@BEEC;::8>77F<:::EECEHFFHJED45***%$$#$$%%%&*('&$#$$#&)234EFBCBHJECA@??@:9<A@DFEED9:89B@?D3,+=68<=?::;<JJDEC><<?4FJGEIFDGC;;C0000CGHFIJFJJGJHJGDFHHHJJGJIJJCBCACABBFHJJHIEEDG6665;/-+)*,0388DGGJJHJJFJFH552/.%
@Glass_T7V_14_D3_12_11_4
CACGTGCTGAAGTCAAGTTTGAAGGTGATATCCCTTGTTGATCAATCGAGTTAAAAGGTATTGATTTTAAAGAAGATGGAAACATTCTTGAACAAATTGGAATACAACTATAACTCACACAATGTATACATCATGGCAGACAAACAAAAGAATAAAATCCAAAAATTAACTTTGAAACTAGACACAACATTGAAGATGGAAGCGTTCAACTAGCAGACCATTATCAACAAAATACTCCAATTGGCAATGGTTATCCTTACAGACAACCATTACCTGTCCACACAATCTGCCCTTTCGAAAATCCCAACGAAAAGAGAGACCACATGGTCCTTGCGTTTGTAACAGCTGCTGGGATTACACATGGCATGGATGATCTCTACAAATAAAAGCTTGATATCGAATTCCTGCAGCCCGGGGGATCCCGCTGGTGCGCGTTAGAGGCATCAAATAAAACGAAAGGCTCAGTGGAAAAAGTTGGAGGCTGTTGCGTTTATCTGTTGTTTGTCGGTGAACGCTCTCCTGAGTAGGACAAATCCGCCGCCCTAGAATCAGTGGCACCTGCCAACGTGAAAAAAAGCGGCGTGCGTTAGCCGCTTTTTAAGTGCCGGACGTACGATGGATGTGCCGGATGATCCTGACGACGGAGACCGCCGTCGTCGACAAGCCAGGCCGTTAATTAAAAAGTTAAACAAAATTATTTGTAGAGGGAAACCGTTGTGGTCTCCCTGAATATATTATACGAGCCTTATGCATGCCCGTAAAGTTATCCAGCAACCACTCATAGACCTAGGGCAGCAGATCAGGACGACGTGGTGTTAGCTGTGCTCGAGGTGAAGCAAAAGGCCTCAGTGATACACCTGTATTTTTATAGGTTAATGTTCATGATGATAAATAGTTTCTTCAACGTCAGTCTTTACGCCCCGCCCTGCCACTCATCGCAGTACTTTAGAAGCGGCCGCGAATTCCAGAAATCATCCTTCACGAAAGCTAAGGATTATCTGAAATTCTGCCTCGTGATACGCCTATTTTTATAGGTTAATGTCATGATAATAATGGTTTCTTAGACGTCAGGTGGCACTCGAGTTGATCGGGCACGTAAGAGGTTCCAACTTTCACCGTAATGAAAATAAGATCACTACCGGGCGTATTTTTTGAGTTATCGAGATTTTCAGGAGCTAAGGAAGCTAAAATGGAGAAAAAAATCACTGGATATACCACCGTTGATATATCCCAATGGCATCGTAAAGAACATTTTGAGGCATTTCAGTCAGTTGCTCAATGTACCTATAACCAGACCGTTCAGCTGGATATTACGGCCTTTTTAAAAGAGGCCAGAGTAAAGAAAAATAAGCACAAGTTTTATCCGGCCTTTATTCACATTCTTGCACCACCTGATGAATGCTCATCCGGAATTTCGTATGGCAATGAAAGACGGTGAGCTGGTGATATGGGATAGTGTTCACCCTTGTTACACCGTTTTCCATGAGCAAACTGAAACGTTTTCATCGCTCTGGAGTGAATACCACGACGATTTCCGGCAGCTGCACATTATATTTCGCAAGATGTGGCGTGTTACGGTGAAAACCTGGCCTATTTCCCTAAAGGGTTTCTGGAATCTATTCATCAGCAACAGCGGTAGCTTCACCCCGTTTTGATTTAAACGTGGCCAATATGGACAACTTCTTCGCCCCCGTTTTCACCATGGGCAAATATTATCGCAAGGCGACAAGGTGCTGATGCCGCTGGCGATTCAGGTTCATCATGCCGTTTGTGATGGCTTCCATGTCGGCAGAATGCTTAATGAATTACAACAGTTGCTGTGGATGAAGTGGCAGGGCGGGGCGTAATTTGATATCGAGCTCGCTTGGACTCCTGTGATAGAATTCAGTAATGACCTTCAGAACTCCATCTGGATTTGTTCAGAACGCTCGGTTGCCACCGGGCGTTTTTTTATTGGTGAGAATGCAAGCCTCGAGCTGTCAGACCAAGTTTACTCATATATACTTTAGATTGATTTAAAACTTCATTTTTAATTTAAAAGGATCTAGGTGAAGATCCTTTTTGATAATCTCATGACCAAAATCCCTTAACGTGAGTTTTCGTTCCACTGAGCGTCAGACCCGTCAAGAAGATGAAAAGATCTTGAGATCCTTTTTTTCTGCGCGTAATCTGCTGCTTGCAAACAAAAAAACCACCGCTACCAGCGGTGGTTTTATTGCCAGATAGAAGCTACCAACTCTTTTTTCCAGAAGGTAATTGGCTTCAGCGGCGCAGATACCAAATACTGCTTCTAGTGTAGCCGTAAGTAGGCCACCGCTCAAGACTGTAGCACCGCCTACATACCTCGCTCTGCTAATCCTGTTACCAGTGGCTGCTGCCAGTGGCGATAAGTCATGTCTTTACCGGGTTGGACTCAAGACGATAGTTACCGGATAAGGCGCAGCGGTCGGGCTGAACGGGGGGTTCGTGCACACAGCCCAGCTTGGAGCGAACGACCTACACCGAACTGAGATACCTACAGCGTGAGCTATAGAGAAAGCGCCACGCTTCCCGAAGGGAGAAAGGCGGACAGGTATCCGGTAAGCGGCAGGGTCGGAACAGGAGAGCGCACGAGGGAGCTTCAGGGGGAAACGCCTGGTATCTTTATAGTCCTGTCGGGTTTCGCCACCTCTGACTTGAGCGTCGATTTTTGTGATGCTGAGTGGGGGCGGAGCCTGTGGAAAAACGCCAGCAACGCGGCCTTTTTACGGTTCCTGGCCTTTTGCTGGCCTTTTGCTCACATGTTCTTTCCTGCGTTATCCCCTGATTCTGTGGATAACCGTATTACCGCCTTTGAGTGAGCTGATACCGCTCGCCGCAGCCGAACGACCGAGCGCAGCGAGTCGTGAGCGAGGAAGCCTGCATAACGCGAAGTAATCTTTTCGGTTTTAAAGAAAAAGGGCAGGGTGGTGACACCTTGCCCTTTTTTGCCGGACTGCAGCGGCTGACTAGTAGACCGGCTAGCGTCAGTTTCACCTGTTTTACGTAAAAACCCGCTTCGGCGGGTTTTTACTTTTGGTCATCGAGTGATTACAAAGCAAGCAAAGAAAAAAGGCGACAGATTACTCTGTCGCCTTTTTCCTGACTCATAACTTAGGTGGCGGGCTAGCGTAGTGGTTTGTCTGGTCAACCACCGCGGTCTCGTGGTGTACAGTACAAACCCCGACGTGCACAGCTGTCACCGGATGTGCTTTCCGGTCTGATGAGTCCGTGAGGACGAAACAGCCTCTACAAATAATTTTGTTTAAGAATTCATTAAAGAGGAGAAAGGTACCATGAGTAAAGGAGAAGAACTTTTCACTGGGAGTTGTCCCCAATTCTTGTTGAATTAGATGGTGATGTTAATGGGCACAAATTTTCTGTCAGTGGAGAGGGTGAAGGTGATGCAACATACGGAAAACTTACCCTTAAATTTATTTGCACTACTGGAAAACTACCTGTTCCATGGCCAACACTTGTCACTACTTTCGGTTATGGTGTTCAATGCTTTGCGAGATACCCGAATCATATGAAACAGCATGACTTTTTCAAGAGTGCCATGCCCGAAGGTTATGTACAGGAAAGAACTATATTTTTCAAAGATGACAGTT
+
>BEBBBGAIJEGFCA?>@@AB@ADJE@=;2+'&'**%%5-../798****7767;EHG><;:3/-.3;;@JJJIEDFGCBJJJ;::320.--***-,8;<@FFJEJHIEDEGG@AAAJJIJJJJJJJGJHGFDCGHEHJHC8778//./0('&&%%)*)'''')*((%%%%%%$&(1,'&&),090--;C@<<DJIIJFGIFJDBB5---.4221289A@@B>?7433-,6:9322.-))())*-+**+)&$$$%(,,%'&%'0/35878879=?@A@@7GJJ@@?>A??80-0.('&&,+(&%'),:9=<A><;:9966768('%%)&''&&)(((+(2///00089::45===<87631EHDGGJCECB1000<44=>GEGFJFGJGEHIEIB?>=@@ADJJJJHJDCF<B;:;D;6**,+'%%%%&%%&''*+),--05<=>::::>::;4?@AEJIIA9566&&&'30)(%&%%%&'&&&&&%&,**4.21267;4;ADCH<;<<=DECCCBCEDCG<;;<?DEDHIFGDGHHJFBECEE@1122699:@AD..,,00)''''2))))>>?B@=((''&%%%%&$##$$'''*+,'%$%%%)(,,0...0)))&&&&&&%&2-<<A====DHGEFDCB==<=?>>443000---/45,+++1+(('.322358=>DDJJJFDBFJJACFJJJICEBCDFFJFJDJJJEH::5110056778?BACHGJHBCBAFFF:888ABI@@>;==84441?;977>=6@@?DFC;::;***+>?::;<>B<:;<<766)))*%%$&())())/06554445556866>1///330.)&$$$&+01(/.-+++,-*+-))**.)))368;0/10014-.)*)'$&*234,,,*++,''''/---'(%%'2)(-((1*(&)+,055444EDAEFDIJIIJEJJJJJG?>:;;>FJJJEC@C;;954+++,67;::90,,,20/(%%$$'),*)$%&%&%%%&$$%',.()))8:>;<FEJJJGEDG@=89<8<<::99::FHJJJHGEDEHJFJIJJJDEECJFGD*****7000123=;////6<=DDCDHIHCFJAAAAGBBEIFIJJJH>>?JEB?E>77446000111232377ABBBIJHEGIGFHGIJAEB44446FJJJHJEJEGJGHGJJJFEEHJIIJJJJJJJJJJGIECGGIJEDE<<>?CIJJJFJJIGFJHJHJIJJJ@JEFF@?>>53110198=??>=<ABBCJHIJJHCJFD)(''(%%$%'/445==AC=<99;<GJADJAAAADJG@?>>A;321073..11;=A@EJC654@?976661//0334693/+*()&&&'&*9=ACBGFFICE@@?@AEJA@?=5557:,*+(+&&&&))*-.6:;<<><=;<@AHDB@CBEA((((39;@<=<10.6?C@ACJFJCDC>>EJHHJIBFCHJJJJFA;%$%&)./+75-0=CFCDEHIBA;?=/..-999>;;GJJFEEEG;987986..36BEBCCABBFD???@EFIEIJJA5454955445577822030.*14,,4754732467;982499<<?>@@>++++4?GFHFHIJC@,,,582/21'&&$%&''''')&%%%%%%$+))((()))&&&&&.////.//=JGCHGHJJJEJGJJJJJFEGJJEIIJJEDBCJJFBABA?CAGJJJHDCA?>21/.))*111556../=@EJIIHGGJHJJIJJJIJJJJFEHEJJJJEH76310708@EIJJICAAA>;:4357;:;0..-1124453=76;77;>=99:50///-.++,+*&'&&(&'(('*+))+,02:4345=0//42//)(((''''46/...7:6667@>==>?<432-%%2,'%)((((223BD>@?<;3--25GEFEFDJFHFJIJJGJIH<JIIGJJJJJEGHIHIJHIF@AAC:@;>>DEHA=;:;?966932''''-+,-;;@@AGIGGCFFJJHIJIHJJEEEDHIEGIIJJJJJHIJJFEJJJHJJJEDDBFHDJJIA?<CJ??>C=62013//;<>B=:987323>D?555A@A@CDHHFJJJJIJJFIHJJJEFJFHGHGJJJJGACCEG>>?;>9444433214;..)()*)))+)(***)*&&#$&%)))**../769;A(('&%%&*369655599@BA:@7621,,5@?BFGGFHJACCFJG???0000.--./)()'((%&$$%%$(**,(('&(+++*-0259674678996''&)())**(%%&%&'(**+,,+,,,;<=@?>0+))'+++,,3=<<<;;0+','(23<...(()(.+1,)))188889JGJJJJJJJJJJJHIJJJJJJJDEHEGHJJI;;;85---:BA96/53.067>@6661100.++**138:/BACGEDHCEFIIJIIGJEFJJJIJIJGJJJJFGEEDICCCIJIJJF><=<D<;94AABGEIIHGEDCEJJFJJJJJJJJJGJJJJIFJHIHEEIFJGGJFE1DFFJJJJJIGJJJGJJIHJJJJHJIHJ.--3..HJCBCFCJHJHA4431()+/0/*'/9:>;<HCDHEJJIJHGGGHIJJJJJJEJIJFBAAAJEIIJIIEEEBC86449A<>85550--+/<DE;884554589<;44588DFJJJHDIJ<<<<IJJGFFHFJJFJJGJGJJIGGHJG=<<>@BIE555:;IJC00/0-.0=CCCA@A==EB@<89?FFHJFHJFHIJJGJJJIHAJJGJJ=;::>?112EJJJGJJJFJJHIJJJJJJJJH>>JGGFIDHGJJJJJJJJJGJJJJHHFHJHFEIJJHIJJJJJFIIFIEFJI@@@AJ;:;;HHIJJJHGJJGJIJJB<;DBFFFDFCCCHDHHGAA@DEF=?DE>;:.*)&'')/5547:=;886699IIJIHEJEHJJHHJJHGJGJCEEHJJHJFJEJFFBGIJFJGIFIJHJGJJDGGJBJJ;=>20;E>;945239-0((33541*'%%&&&&)037ADHJFDCDG@6634@878CCIGIFJJJ;;::ICB222299:?AEFCC@=<:8>:994??99:AEJ6666HEHGFGJB;;;<3///..2<9>DEGIIIEBCBDJJJJGJGGJHGG??=;;JDA643@DDCBBEIJJJJJJJJJJICDDDCDBC<=)(()645<0/,,+,.&&&&4222)))).,,*'('../5/-(*)&&&'/11141//7@CEDBCCDDHCCACIEJHJJJHJHDEEGCJJJJJJIGGJJIGHHABBBDE6678F>===?<::<FIIJJJHJIJJHD4-JJFFJIHECFDJJJJJJJJJJGJHJJGJIHIHJJIJEJHJHJIGJJFHJGIJ>?=55.1+&&&&556;;@?C;;:;J@>=>JHGFDHJJJJIJJJJJHJIHJJIIGGIHJGJJEGIJGJJGJJJGJJJJGFHFJJJEHEHEGHFFEEJJHJJJEDDCJFEGGGIJJJJHJJGJJJJGJJJIFJJHJGE<;7677@;;;=HFFGFJJEHDFHJGIJJJGJIJ?<<<GHIJJJGFJHGJJJGJFJIJHDBD??>>51<=>CJGDBDCJJJJJGJJJJJD>FJHHIFIJJJJJJJJGJE;177>GFDCGIGJFEJIGIJJHJHGFHJHGJJJGJJJJHJ?@=..,'
@Glass_T7V_14_D3_12_11_5
AGCATGACTTTCCGGGTTGGCCATGCCGAAGGTTATGTACAGGAAAGAACTATATTTTTCAAAGATGACGGGAACTACAAGACACGTGCTGAAGTCAAGTTTGAAGGTGATACCCTTGTTAATAGAATCGAGTTAAAAGGTATTGATTTTAAAGAAGATGGAAACATTCTTGGACACAAATTGGAATACAACTATAACTCACACAATGTATACATCATGGCAGACAAACAAAAGAATGGAATCAAAGTTAACTTCAAAATTAGACACAACATTGAAGATGGAAGCGTTCAACTAGCAGACCATTATCAACAAAATACTCCAATTGGCGATGGCCCTGTCCTTTTACCAGACAACCATTACCTGTCCACACAATCTGCCCTTTCGAAAGATCCCAACGAAAAAGAGAGACCACATGGTCCTTCTTGAGTTTGTAACAGCTGCTGGGATTACACATGGCATGGATGATCTCTACAAATAAAAGCTTGATATCGAATTCCTGCAGCCCGGGGGATCCCATGGTACGCGTGCTAGAGGCATCAAATAAAACGAAAGGCTCAGTCGAAAGACTGGGCCTTTCGTTTTATCTGTTGTTTGTCGGTGAACGCTCTCCTGAGTAGGACAAATCCGCCGCCCTAGAATCGAGTGGCGCCTGCAGACGTGAAAAAAAAGCGGCGTGGTTAGCTCCGCTTTTTTAATTGCCGGACGTCCGATGGATCCCGGTGGATCCTGACGACGGAGACCGCCGTCGTCGACGAGCCGGCCGTTAATTAAAAAGTTAAACAAAATTATTTGTAGAGGGAAACCGTTGTGGTCTCCCTGAATATATTATACGAGCCTTATGCATGCCCGTAAAGTTATCCAGCAACCACTCATAGACCTAGGGCAGCAGATAGGGACGACGTGGTGTTAGCTGTGCTCGAGGTGAAGACGAAAGGGCCTCGTGATACGCCTATTTTTATAGGTTAATGTCATGATAATAATGGTTTCTTAGACGTCGAGTCTTACGCCCCGCCCTGCCACTCATCGCAGTACTCTAGAAGCGGCCGCGAATTCCAGAAATCATCCTTAGCGAAAGCTAAGGATTTTTTTTATCTGAAATTCTGCCTCGTGATACGCCTATTTTTATAGGTTAATGTCATGATAATAATGGTTTCTTAGACGTCAGGTGGCACTCGAGTTGATCGGGCACGTAAGAGGTTCCAGACTTTTCACCATAATGAAATAAGATCACTACCGGGCGTATTTTTGAGTTATCGAGATTTTCAGGAGCTCGGAGCTTGAGAATATGGAAAAAAAATCACTGGATATACCACCGTTGATATATCCCAATGGCATCGTAAAGAACATTTTGAGGCATTTCGTCGGTTTTACTGAATGTACCTATAACCAGACCGTTCAGCTGGATATTACGGCCTTTTTAAAGACCGTAAAGAAAAATAAGCACAAGTTTTATCCGGCCTTTATTCACATTCTTGCCGCCTGATGAATGCTCATCCGGAATTTCGTATGGCAATGAAAGACAGTAGTGGTGATATGGGATAGTGTTCACCCTTGTTACACCGTTTTCCATGAGCAAACTGAAACGTTTTCATCGCTCTGGAGTGAATACCACGACGATTTCCGGCAGTTTCTACACATATATTCGCAAGATGTGGCGTGTTACGGTGAAAACCTGGCCTATTTCCCTAAAGGGTTTATTGAAGATATGTTTTTCGTCTCAGCCAATCCCTGGGTGAGTTTCACCAGTTTTGATTTAAACGTGGCCAATATGGACAACTTCTTCGCCCCCGTTTTCACCATGGGCAAGTGTTCTACGCAAGGCGACAAGGTGCTGATGCCGCTGGCAATTAGATTGATGACGCCGTTTGTGATGGCTTCCATGTCGGCAGAATGCTTAATGAATTACAACAGTACTGCGATGAGTGGCAGGGCGGGGCGTAATTTGATATCGAGCTCGCTTGGACTCCTGTTGATCAGATCCAGTAATGACCTTCAGAACTCCATCTGGATTTGTTCAGAACGCTCGGTTGCCACCGGGCGTTTTTTATTGGTGAGAATCCAAGCCTCGAGCTGTAGACCAAGTTTACTCATATATACTTTAGATTGATTTAAAACTTCATTTTTAATTTAAAAGGATCTAGGTGAAGATCCTTTTTGATAATCTCATGACCAAAATCCCTTAACGTCAGTTTTCGTTCCACTGAGCGTCAGACCCATGAGAAAAATCGAAAAGAATATCTGAGAATCCTTTTTTTCTGCGCGTAATCTGCTGCTTGCAAACAAAAAAACCACCGCTACCAGCGGTGGTTTGTTTGCCGGATCAAGAGCTACCAACTCTTTTTCCGAAGGTAACTGGCTTCAGCAGAGCGCAGATACCAAATACTGTTTCTTCTAGTGTAGCCGTAGTTAGGCCACCACTTCAAGAACTCTGTAGCACCGCCTACATACCTCGCTCTGCTAATCCTGTTACCAGTGGCTGCTGCCAGTGGGATCCGGTGTTGCCAGTTGCTGGTTAGACAATGGCCTGCCGGGTCCGGGCGGCGTTGGCGCCTGACGGGGGTTCGGCGCCACCAGCCAGCCTGGAGCAACAACGCCTCAGCCCGAACTGAAATCTACAAGGTGGAGCTGTCGAAAGCGCCACGCTTCCCGAAGGGAGAAAGGCGGACAGGTATCCGGTAAGCGGCAGGGTCGGAACAGGAGAGCGCACGAGGGAGCTTCAGGGGGAAACGCGTGGTATTATTATAGTCCTGTCGGGTTTCGCCACCTCTGACTTGAGCGTCGATTTTTGTGATGCTCGTGGGGGGCGGAGCCTGTGGAAAAACGCCAGCAACGCGGCCTTTTTACGGTTCCTGGCCTTTTGCTGGCCTTTTGCTGACATGTTCTTTCCTGCGTTATCCCCTGATTCTGTGGATAACCGTATTACCGCCTTGAGTGAGCTGATACCGCTCGCCGCAGCCGAACGACCGAGCGCAGCGAGTCAGTGAGCGAGGAAGCCTGCATAACGCGAAGTAATCTTTTCGGTTTTAAAGAAAAAGGGCAGGGTGGTGACACCTTTGCCCTTTTTTTGCCGGACTGCAGCGGCCGCTACTAGTAGACCGGCTAGCGTCAGTTTCACCTGTTTTACGTAAAAACCCGCTTCGGCGGGTTTTTACTTTGGTCATCGAGTGATTACAAAGCAAGCAAAGAAAAAAGGCGACAGATTACTCTGTCGCCTTTTCCTGACTCATAACTTAGGTGGCGGGCTAGCGTCGTGGTTTGTCTGGTCAACCACCGCGGTCTCAGTGGTGTACGGTACAAACCCCGACGTGCACAGCTGTCACCGGATGTGCTTTCCGGTCTGATGAGTCCCGTAAGGAGGACGAAACAGCCTCTACAAATAATTTTGTTTAAGAATTCATTAAAGAGGAGAAAGGTACCATGAGTAAAGGAGAAGAACTTTTCACTGGAGTTGTCCCAATTCTTGTTGAATTAGATGGTGATGTTAATGGGCACAAATTTTCTGTCAGTGGAGAGGGTGAAGGTGATGCAACATACGGAAAACTTACCCTTAAATTTATTTGCACTACTGGAAAACTACCTGTTCCATGGCCAACACTTGTCACTACTTTCGGTTATGGTGTTCAATGCTTTGCGAGATACCCCATC
+
&%&'(%%%&(/)%##$&&$##$()))+'+,<FJD@GGJFFEFJFJJJHJGFGJHJFJI:...>?A=<>>@CDGJIJJGHDDJJGJJJHHJ?>?GJEGEIJJGJJJFEECCCFJH?HJDBCCEC=<<<JACAAEHEJJJJGGJFJJJFJJJ5457>;<954467CCA=2///24GEDJEHJJJJJJJJHJJJJJIJJJGIJGDIGFJJJGJJIEJIJJIIHGJJJJJJJJJIJJIJIEHFJJECJIEGHFAG<;;;JIJJJJ77777CFJEJJJJGIJFJFGHJEFFC>:<>>IFCFFJJJGJIIJJJJIGHJJJHJJHJJJJHFGGFJGJHJJJJJGHJBAFHGIFJJJJIJJJHJJJJGHJIHJJIJFIJJJJFJJB/15=?@==>D97689,++)**+<849:;BEFEFJGG????GED:82''/577/8//9;<<>=>><=GJFED@??6788@@ADABG0///JEFEHJJEEJHGHHHFFDGJJJFAA@AJIJJCJ2289=788?JJEGJJGABBJIFIJJHFJH533346<EGHIJJJFJJJCEEJJJJJCDACFJEJGJJIG>>JFF>F@----<89>334AJEFIGEJJJJEJJGJFCFABBA@6435)()4><<@AFHJIEIHJIFF??HGDAA@CGHHHJJJJJJJGJDD+++,<??>2114467843330+(,&&&(..2<?CCDIJIJGBDA?77''&'(')&&+*+(/(''''))))-145<AAEJB@B;>==A?;;<<==2111=;@=;:997:91034GEB;:88:;<AAIGHFGIGFJHIGFJ@?JJIJIGFHJ7777JE?<>;?JFJJ----@FFGGJJJJJJHGJEB@A@;58,++,00/012;>CHJJJJGGIJGJJGJJJHCFHIDJHDDEA@???EJBABAJFGJJJJJJJJJHHJEB@AABJHCCCC@?BFGJJJJGGFJFJIJJJJJHJGFGJJJJFJHJJJIJHJGJJHJGJFHJJJJJGHDJFE<4477<IG@;:<>??<A@ABGFABBBJGGB<>>?JJIJJJJJJJJECCBJJJJJHFHFHCBEFJEHGHFJHJEHJA<:?9?BHGHJGFJEIJJJI>D466;D>>>AEIJHGJJGGJJGHJJJGHIIJJHHJJJJJJJHGJJHFJFJJJB@ABCJGIFBAB?>=@BG@6./==?B:99:GIIJHIIFJCCD5((((99:H@@@@?548-++,,+))+*+68>?@ABCJFJF<:8:954....34445746BEHHJJHJJB8888GHJB>==>@@FE::870078&%&((())((*+,)+++.8,-4EJFIJIHJIIIJJJIHJHIFJJJJJIJGJFG==?>EJGGJJJCCCABBFDEB7777J=;97229992((%'''*+-)(('++,<@;999@B??A=;;:;<=DJIIGHGJJJJJJHJJFEFCC=<;B6544334678;J@FIBJJFGHJHJJJJJGJGJJJJ?>?BCEG>31,))0/11(*+)1.'**-?@F4433==A:9::JJGIJFJJIGJJJHJE@@A<???A98+++)))'()%$%*/-./@JEFEJHIIEEIBGGCGJ>FJJJJJJJB.1+@778GDFFJJJJJJJGEJJJHFJJGJJIGEECGG?<<<==;8=*''7656FDH?FGJGJHJJGJJDEBEJJEJJFHFJIIIJJJJJJJJHJJJIBDCJEJJJJIJEJGJJJJJJFJID@@JIGJHJJFJJ;.)+*((*88769A?A@@BCDJGGFECFJJJ:FGJC<;;<@?>@HEFIIJJGDGIJJJJJJGIJJGJJFGEDJEFHGIFJHJJJ>>??IJCBBEH?8<,,,,,ADB@7766-,,,5:;ABFGJJHEHJJEJJJCDDID=:8899:9&&&%%$$%($$%$$$$//79AHFJEJJHGGGEFHGGJJJJGJJHHEBGGE@>>C?ECGE?@?@BCCEFGEEJFFECCCFJJJJJFJJ444AC<;,++****/:A>;<>CE@<;<@>BGHFFHJJA?<9<211067@<=;=?>000/1/,.44<?ACC>?>=@AFIHJIEGGCFDGC?@@7777EBCC@D@*)))('&'39=10/**+''*)''&%&','()4246@FCE///07@JFJJHJGF=<<;==@CAEC:3CDDDEDDEHHJJJDBBBHJCJJJJFJIJHICD4226654234563'%%%%%%4;>=@FGFJCFEBFEGJIFDFJHJJIJHADEHD+++,@DHDBDDIJFFIEBFD<;+*)()/.)-(&&'+/*(*('&&**+(((''%%#$%&((*1/2@BCIJGJEGFFBCBE?4444??DFFCF=>???ADHJ@A@ECDAAA<::;=FHGFJED<=><:75,++('&'((()325;;;DBCCD?=9;:?>@588=GFGJFFFCEJDB@@JCBA?@87'''(*-)('+++++++*)&++'-,-./=9:;;=@>>=<;<@@GFJIBBCCJJJJIHJJGIJJFHJDCA@CFJJ75555DHA?BAEGJJHGFHJJJJIJGFJJIHHJJIJJEJJJ>;951)(&%$#$$%%&$%%$%######$$$###%$%%%%%$$#$%$**(%%&&(''$$$##$$$#$$%%'('('''%%%%%#$%&%%&&&$&%&%%&&'&(&%&''&'%&$$%%&%((&(()./()+*'%$$#$$$$%'%%&(%$$$%)2?@@AEEGIGJH@>3--*'6;;BCBJJJJGJJJJJJIJJJJIJJHEJJGFE<EJIJ=:98<</...6222*++-'''D?C=<<<6,,/4DJJFBA8811..((''''*+6;>?@F=HJE@@?@@?A<<;6ABCB??CCEFGGJFJJBA>@CFDHGGEGGJGJ=:9'')/,+''''')**687769:HC?77==@@JJJJJFIGJJJJJIIIJGJJJIGGJJHIJJJIIHIJJFDJJJ>45''''-45:2343/6542334DCGFFFJFEJG9897+**2<999;=6556<;11112&,,,-CDDJJJIJJHFIJGBCJJJGDJHHJHH@A@DIJIHFEDEA@@CF?@DJ6666EDBDFJC?==<>BBFFJJJJGIGJEDEEJIJJF::9AJJIJJ?CJJDIJIGFAAADJJFCGJF<<98593&&-33-++.3++++21133?>??BIJJJFIJJJHIEFFJJFDBEF?,,46///.233@EDFGC@FJ@<<<HEHGJIJIIJHJDJHFJEEG<B?>5334B:DCGHIG@@@@JJJIJJJJJJJGEDEBEEDF?BDIHEHE0000BABBBBCBJIG@9993/9511-.5?>7779GJIEHGJJJJJHEFJJGJJHGJIECBDBJJJBBBCJ;;;;;DGF?@@AGHEE<;;<IJJDCC<<<:=;;=>?@CBFEGGJJJJIGHJJFGHGJDHEJJJJDCBDCE5>;;;<=C65558::4A,+++11996559=?=;:;<0.,.88:FDDEJGG@8:<<IGJGEIIFD@555685523432030,+**+..237=EEGCHGFJJGEHJJJF<=<776?9902FB=9>>JGJJJGJGJJJJHFDHCJDEFDHIGHFGJGJHFJGJFIJEEFGGH@ECBC8=?><=ADCCHGHHEHIJHEGFECEC9:BDJHJDDCFJ@FJ=?FJJJH<===FJFHJFGJJHIJJEGCADGFJJJJHJJCGI;;;;B@BADFJJJJCJJJFCFDFFFEJFIJGHJJJHHIFIJFB989867674)(%
@Glass_T7V_14_D3_12_11_6
ACTTCTGAAGCAGCCACAAATACAGAAATCATCCTTAGCGAAAGCTAAGGATTTTTTTATCTGAAATTCTGCCTCGTGATACGCCTATTTTTATAGGTTAATGTCATGATAATAATGGTTTCTTAGACGTCAGGTGGCACTCGAGTTGATCGGGCACGTAAGAGGTTCCAACTTTCACCATAATGAAATAAGATCACTACCGGGCGTATTTTTCGTTATCGAGATTTTCAGGAGCTAAGGAAGCTAAAAATGGAGAAAAAAATCACTGGATATACCACCGTTGATATATCCCAATGGCATCGTAAAGAACATTTTGAGGCATTTCAGTCAGTTGCTCAATGTACCTATAACCAGACCGTTCAGCTGGATATTACGGCCTTTTTAAAGACCGTAAAGAAAAAATAAGCACAAGTTTTATCCGGCCTTTATTCACATTCTTGCCCGCCTGATGAATGCTCATCCGGAATTTCGTATGGCAATGAAAGACGGTGAGCTGGTGATATGGGATAGTGTTCACCCTTGTTACAGGTTTTCCCCATGAGCAAACTGAAACGTTTTCATCGCTCTGGAACTGAAATTGCCATTTCCGGCAGTTTCTACACATATATTCGCAAGATGTGGCGTGTTACGGTGAAAACCTGGCCTATTTCCCTAAAGGGTTTATTGAGAATATGTTTTTCGTCTCAGCCAATCCCTGGGTGGCTTCACCAGTTTTCGATTTAAACATCAGCCATGGACAACTTCTTCGCCCCCGTTTTCACCATGGGCAAATATTATACGCAAGGCGACAAGGTGCTGATGCCGCTGGCGATTCAGGTTCATCATGCCGTTTGTGATGGCTTCCATGTCGGCAGAATGCTTAATGAATTACAACAGTACTGCGATGAGTGGCAGGGCGGGGCGTAATTTGATATCGAGCTCGCTTGGACTCCTGTTGATAAATAGGGTTGATGACCTCAGAACTCCATCTGGATTTGTTCAGAACGCTCGGTTGCCACCGGGCGTTTTTTATTGGCAAGTCCAAGCCTCGAGCTGTCAGACCAAGTTTACTCATATATACTTTAGATTGATTTAAAACTTCATTTTTAATTTAAAAGGATCTAGGTGAAGTCCTTTTGATAATCTCATGACCAAAATCCCTTAACGTGAGTTTTCGTTCCACTCAAGCATCAACCCCGTAGAAAAGATCGGAAAGAATCTCTTGAGAATCCTTTTTTTCTGCGCGTAATCTGCTGCTTGCAAACAAAAAAACCACCGCTACCAGCGGTGGTTTGTTTGCCGGATGGACTACCAACTCTTTTTCCGAAGGTAACTGGCTTCAGCAGAGCGCAGATACCAAATACTGTCTTCTAGTGTAGCCGTAGTTAGGCCACCACTTCAAGACTCTGTAGCACCGCCTACATACCTCGCTCTGCTAATCCTGTTACCAGTGGCTGCTGCCAGTGGCGATAAGTCGTGTCTTACCGGGTTGGACTCAAGACGATGATCCTTACCGGATAAGGCGCAGCAGTCAGGCTGAACGGGGGGTTCGTGCACACAGCCCAGCTTGGAGCGAACGACCTACACCGAACTGAGATACCTACAGCGTGAGCTATCAAAGCGCCACGCTTCCCGAAGGGAGAAAGGCGGACAGGTATCCGGTAAGCGGCAGGGTCGGAACAGGAGAGCGCACGAGGGAGCTTCCAGGGGGAAACGCCTGGTATCTTTATCGTATTCGGGTTTCGCCACCTCTGACTTGAGCGTCGATTTTGATGCTCGTCGGGGGCGGGGCCTGTGAAGGGCGCGCAACGCGGCCTTTTTACGGTTCCTGGCCTTTTGCTGGCCTTTTGCTCACATGTTCTTTCCTGCGTTATCCCCTGATTCTGTGGATAACCGTATTACCGCCTTTGAGTGAGCTGATACCGCTCGCCGCAGCCGAACAACCGAGCGCAGCGAGTCAGTGAGCGAGGAAGCCTGCATAACGCGAAGTAATCTTTTCGGTTTTAAAGAAAAAGGGCAGGGTGATAAAGTCTTCCTTCAGATACAACAGTTTAGCTACAGTAGACCGGCTAGCGTCAGTTTCACCTGTTTTACGTAAAAACCCACTTCAGCGAGTTGTTGCGTAATAGAGTGAGTACAAAGCAAGCAAAGAAAAAAGGCGACAGATTACTCTGTCGCCTTTTTTCCTGACTCATAACTTAGGTGGCGGGCTGACGTCGTGGTTTGTCTGGTTGAGAACCACCACGGTCTCAGTGGTGTACGGTACGAAGCCCGACGTGCACAGCTGTCACCGGATGTGCTTTGCAGATTCTGATCAGTCCGTGAGGACGAAACAGCCTCTACAAATAATTTTGTTTAAGAATTCATTAAAGAGGAGAAAGGTACCATGAGTAAAGGAGAAGAACTTTTCACTGGAGTTGTCCCAATTCTTGTTGAATTAGATGGTGATGTTAATGGGCACAAATTTTCTGTCAGTGGAGAGGGTGAAGGTGATGCGAACATACGGAAAACTTACCCTTAAATTTATTTGCACTACTGGAAAACTACCTGTTCCATGGCCAACACTTGTCACTACTTTCGGTTATGGTGTTCAATGCTTTGCGAGATACCCAGATCATATGAAACAGCATGACTTTTTCAAGAGTGCCATGCCCGAAGGTTATGTACAGGAAAGAACTATATTTTTCAAAGATGACGGGAACTACAAGACACGTGCTGAAGTCAAGTTTGAAGGTGATACCCTTGTTAATAGAATCGAGTTAAAAGGTATTGATTTTAAAGAAGATGGAAATCGTCTGGACACAAATTGGAATACAACTATAACTCACACAATGTATACATCATGGCAGACAAACAAAAGAATGGAATCAAAGTTAACTTCAAAATTAGACACAACATTGAAGATGGAAGCGTTCAACTAGCAGACCATTATCAACAAAATACTCCAATTGGCGATGGCCCTGTCCTTTACCAGACAACCATTACCTGTCCACACAATCTGCCTTTCGAAAGATCCCAACGAAAGAGAGACCACATGGTCCTTATCTGTTCAGTTGTAACAGCTGCTGGGATTACACATGGCATGGATGATCTCTACAAATAAAAGCTTGATATCGAATTCCTGCAGCCCGGGGGATCCATGGTACGCGTGCTAGAGGCATCAAATAAAACGAAAGGCTCAGTCGAAAGACTGGGCCTTTCAGTTTTATCTGTTGTTTGTCGGTGAACGCTCTCCTGAGTAGGACAAATCCGCCGCCCTAGAATCGAGTGGCGCCTGCAGACGTAAAAAAAGCGGCGTGGTTAGCCGCTTTTTTAATTGCCGGACGTACAATCGATGCCCCGGATGATCCTGACGACGGAGACCGCCGTCGTCGACAAGCCGGCCGTTAATTAAAAAGTTAAACAAAATTATTTGTAGAGGGAAACCGTTGTGGTCTCCCTGAATATATTATACGAGCCTTATGCATGCCCGTAAAGTTATCTATCCAGCAACCACTCATAGACCTAGGGCAGCAGATAGGGACGACGTGGTGTTAGCTGTGCTCGAGGTGAAGACGAAAGGGCCTCGTGATACGCCTATTTTTATAGGTTAATGTCATGATAATAATGGTTTCTTAGACGTCGAGTCTTACGCCCCGCCCTGGGA
+
101*%(&$%'(&&%%%$##$%#$$$01?E<;;;<BG:EGJIJIFIFEJJJJFDFJJJFGIDIJJJJJJGJJJC<=JJIHJHJ===>DIIGJJJJGJHJJJHHJJJHGIJHFJJIIIB=;9/.++-6688EAAEEJJJHIHGFDGGCC?>?>?>>D===>JJHJHHHIIGEEC@B=>6664334<*)'''(+((''8;;;>JEFHJJJJJHFED/+++=>FGGJHJHJJGFEEFJGHJGIEFHFFDD;:48677<@@@DHJJJJHJJHJJJJJJJJJJGJJJJDEE>-2+**<899<AB::879556EHJGDFBHJFGJJGJJHJEDDFIJJJJJJJJBAADJDDA?<<FEJDBAAEHBEJ>;;GIJJJJIGJJJJGJGHJJGJ34==,+,+++8JEB?AB>67>DDGEJFIJJJJJJJJFGHIEEGJC>>95555?221/89::B@?HFJJJIJJJJFIEEFDFFJCDFCGJEGGJJ6666IGFHIJJJJJIGEFIIJJJIHIDFGJGFBCC</-.234H@633+*&&)')7:+*)**<;<AC1111J442312+++86569;AA@@:.-+'(()))(*''%###&*6445>FD>@CBCCGJEIJJEJJJHGFEJJGBD@@HJIJHJJGIIJGJJJJJJJIJJJGJIJ:;;;BGJGJJJIJHJJEIEFEEDJJJCEJGJ><<<BA@DFA3111@>>,**+(%$$-/***((((<:,)),02/225*******)(%)5?BCBBBAEJGFGJJJJJEJIJJIJJJJJJJJGIJIJJJFD7333EHJJJHJIIIJJJJ?@?AJJEGGJFGHJJJIHIBCCFJJIJHJJJDCCFJJJJIJHJHGFA@A@HJJIFJJJJHGEIJJJHJJ@EB::.++,45::<HCFGJFH><<=>JHCIJIGCCBHJ;<;:=<;99:;ACCECHJC@@BD?@EFGEA@0-6)%&*)((((()+0///24001<=>?BJEGHJHJJGJJJJHJJJJHJHJJJFJJGGFIIHJIHDEDEEDGDCGGF0/+)(%&&&)++-04445DACCDJJJHGHGFFEJJIHJJJFGEHJJEIDGFJJJFEFFHCBACCIHJHJDA?BBHJJ?92=4***42'&&%%&&56975-)((,-36...8::4332667=82--03-,.,4/0C??52//0=<4335>?000('''((('''&(,3/0../6?;>.+,200123)''%%$$14898426665@@DFJDA999:==9889A@@JJBDDAHEJGG544==>FA@==??GJJIJFEJJIHJGEGGI>==<=:01'-(&&'(*-,*+9>:9>EGIHJGJJHJJJJJJHJJHJGJEJJHJJJGJJJJJGJF?>=:730('%%(+-67<?GIHFIEEEIGJJJJHGGFI//..41/,,'((%&&%%(---&&,**+:<<=A4))AIJFJHJIEJJJJJJJFFFDHEEDBJCA?;;71AADIIFDGDCDCEDGJJJJJJIGHEJCJGJEGJD.,+,5434)&,(''')474GJJJHGJJFC111))))**+'@2221+**2CD//..56FBABAGDJGJFG@@?<;=@B////-,,--024?BAHFJJJJHGJJJJGJFJJJIFJCDDHF@*))*HFFGJFIFGFDEDD?JJGJGEEB@B@<7112<<<>>FGIFJIJGFEEEFJJJIJFHA@@GJFJDFEGFDIJFGBBGIABB?@>=:257=JJJJJGJJIJIIJIHHJJJGF/*)'''&(,,462812ACJIJJJ@A@FFHJIHJJ@8876>1**1;77.)&'&():;:-*%'')2+*&&'&'&$%%$&'<?>?>>F>?FDHE<:978<9;7CCJHJGJIB560068=?>>>::99B@DFJGFIHFJFFJJFJGFHDCDIJ==DGFFJFFHHJJHJJEJFDGD>76798:924444>?@GHJJJJHDDFDBA@<=@AAB====*))*<9::???BBDE@?++**2@JCDDGIFHJHJJHJHEIJFFJGEFGCFGGGHJJHFCCBIJJIJJHJHJGJJHGE-,,33*$$$%%$$$$&&''(%$##%###$%%#$$&&'')-2+***:=BCDEHEFIFHGJEDHGJJJJFHJIHJJJECDCAEEC<))('&&)((((-)()'01+(%%%(()$$&''*(*))=@BJIDBDEGFJJADCHJJJJE@AB@<<;<:2//1;:44743488=B@C:---.*)**>>>@<?@BIIGGHFGH44445AAB>?>>J@;-,+++(&&(+./4578--++---*(&''12...1,'('(&&'&%&**)((+38BAACA@<<>8887B@@>;4(&&,.;=;95500+*+'&&%%%%%&(.0.*&%%,0;;:;=4436>>@JGEJJJJJH?4-JGJIFJ9989=EJJGFGHJFFIGJIJGHFG=;888>??>8,*/,12+,,-,,==FJHGJJJJJJJJJJJJJIJIGD?>?DJDEEGGJJJHGHJJJJJJJJJGHJ?@?FIJJHIJ??77=>CEB<:@;>7778>((('+('))9::;22CFJJFEGDDH=JG<=IJGJJHJGJEJJHJJJHJGHJFBB=<..--::;7FFFJFJJJJJIJJHJJJJJGHJJJHJFGEDFEHJJJIJJIJJJJJJJ>=<?AABID?>;;;=DDJFEGJIIJFHIJID?5656576562>11C?B@BJEA@?CIHHCEFHB>7798<@GEGCFHHGDCCAJ>===>JC>===ABBIEJHGJ@??DDJIIJFHJJHIJJJJIJJJIJFJJHJJGJGHIEJJIJHHJD22=23EDCCGEJIIIJGIJHJJJJJJIJJJJJC;:.....)(&'')56AC>>==A=JEFJJIIHGJJGIJIIHJIGJFFIJHGFFJCE???@EB<<*1211>BCJDEHGEJIJIEGJHHFFJHIFJFEEDFHIHHG;;;;<DFGGFCFHJJHJJEHDGGHGHFHFECE=<<>AFGEIIJIHEEEDDFIJHJIIJGIJDFEJFIJHGEJDCEA>62052*6C<CCBABBFHBB@@A@C?<;<@AAB@BADD@.*/2/-,-04--)('(*('(.058:<::>>ABBA=;;;988*)(('%&%&%&(')*,//0/1++++79;6422/..3))):<;;>A2222E7:A@CBGHJJIJJJGJIJJIIJHDCEFHJJ?<77989---:0.*((&)/18HJEECFJJIJJJJJIIGHJFJIEEJJJFFFJJJJHF.--*)%&31+('&&*7;9>9-&&$$022889:=E;ACFEGGJEJIJJGB@A:222/555:9::CF@?@AJIDDBCGGGB:<?GHJ<<<<GJJ6666ID??@@=<*&+2::960-././/3678888::8;>=@B63*(&&&&++(((()(()*321126;<;;:<4444=B?AC?==<=;=<=>4443444878:;/..074404?=@CJFFHEJJJJJD?EFFEIFHGEBCBA>F:99:;C5JJJEBCBEGEFGGJJJJHIIHJJJFFJED<;678777?>BJEGHGJJEAFCD@@B8/.+(&*39=AB@CDBGJFEFI:3:44FAACCEEGCDCEGCBDCJGDEGGJJIFIJGJJIJJJIJHHH@CEC>?=<;:788CDFHJJGE>?>??875577CDGHJJJJGIGFJJJHJGEEJJHJHEJHJJJHFHJJJJEFHJJJB7//0==>:<;;=JB<99>>1''%
@Glass_T7V_14_D3_12_11_7
ACAGCTAAGACCCACGTCGTCCCTATCTGCTGCCCTAGGTCTATGAGTGGTTGCTGGATAACTTTCACGGGCATGCATAAGGCTCGTATAATATATTCAGGGAGACCACAACGGTTTCCCTCTACAAATAATTTTGTTTAACTTTTTAATTAACGGCCGGCTTGTCGACGACGGCGGTCTCCGTCAGTCAGGATCATCCGGGCATCAATCGTACGTCCGGCAATTAAAAAAGCGGCTAACCACGCCGCTTTTTTTTGAGTCTGCAGGCGCCACTCGATTCTAGGGCGGCGGATTTGTCCTACTCAGGAGAGCGTTCACCGACAAACAACAGATAAAACGAAAGGCCCAGTCTTTCGACTGAGCCTTTCGTTTTATTTGATGCCTCTAGCACGCGTACCATGGGATGCCCCGGGCTGCAGGGATTCGATATCAAGCTTTTATTTGTTGAGGAATCATCCATGCCATGTGTAATCCCAGCAGCTGTTACAAACTCAAGAAGGACCATGTGGTCTCTCTTTTGCGTAGGGAATCTTCGAAAGGGCAGATTGTGTGGACAGGTAATGGTTGTCTGGTAAAAGGACAGGGCCATCGCCGAATTGGAGTATTTTGTTGATAATGGTCTGCTAGTTGAACGCTTCCATCTTCAATGTTGTCTTAATTTTGAAGTTAACTTTGATTCCATTCTTTTGTTTGTCTGCCATGATGTATACATTGTGTGAGTTATAGTTGTATTCCAATTTGTGTCCAAGAATGTTTCCATCTTCTTTAAAATCAATACCTTTTAACTCGATTCTATTAACAAGGGTATCACCTTCAAACTTGACTTCAGCACGTGTCTTGTAGTTCCCGTCATCTTTGAAAAATATAGTTCTTTCCTGTACATAACCTTCGGGCATGGCACTCTTGAAAAAGTCATGCTGTTTCATATGATCTGGGTATCTCGCAAAGCATTGAACACCATAACCGAAAGTAGTGACAAGTGTTGGCCATGGAACAGGTAGTTTTCCAGTAGTGCAAATAAATTTAAGGGTAAGTTTTCCGTATGTTCATCACCTCGCCTCTCACTCACCAAAGTTCTGCAACTAACCTCACAGTCATTGGAAAGGAAAACTGGGACAACTCCAGTGAAAAGTTCTTCTCCTTTACTCATGGTACCTTTCTCCTCTTCAATGAATTCTTAAACAAAATTATTTGTGAGAGGCTGTTTCGTCCTCACGGACTCATCAGACCGGAAAGCACATCCGGTAAAGCATTGTGCACGTCGGGGTTTGTACCGTACACCACTGAGACCGCGGTGGTTGACAACGGACCCGGCAAGCGCTAACCACCACCTAAGTTATGAGTCAGGAAAAAAGGCGACAGAGTAATCTGTCGCCTTTTTTACTTTGCTTGCTTTGTAATCACTCGATGACCAAAAGTAAAAACCCGCGAAGAGCGTTTTTACGTAAAACAGGTGAAACTGACGCTAGCCGGTCTACTAGTAGCGGCCGCTGCAGTCCGGCAAAAAAGGGCAAGGTGTCACCACCCTGCCCTTTTCTTTAAAACCGAAAAGATTACTTCGCGTTATGCAGGCTTCCTCGCTCACTGACTCGCTGCGCTCGGTCGTTCGGCTGCGGCGAGCGGTATCAGCTCACTCAAAGGCGGTAATACGGGTTGTGCACAAAATCGCGGGATAACGCAGGAAAGAACATGTGAGCAAAAGGCCAGCAAAAGGCCAAGGAACGTAAGGGCGCGTTGCTGGCGGCTCCCACGGCTCCGCCCCCTCAACGACGTCGCAAAAATGGACTGTGAGACAGAGAGGTGGCGAAACCCGACAGGACTATAAAGATCCAGGCGTTTCCCCTGGAAGCTCCCTCGTGCGCTCTCCTGTTCCGACCCTGCCCGCTTACCGGATACCTGTCCGCCTTTCTCCCTTCGGGAAGCGTGGCGCTTTCTCATAGCTCACGCTGTAGGTATCTGAGTTCGGTGTAGGTCGTTCACTGAGCTGGGCTGTGTGCACGAACCCCCCGTTCAGCCCGACCGCTGCGCCTTATCCGGTAACTATCGTCTTGAGTCCAACCCGGTAACAGGTTTATCGCCACTGGCAGCAGCCACTGGTAACAGGATTAGCAGAGCGAGGTATGTAGGCGGTGCTACAGAGTTCTTGAAGTGGTGGCCTAACTACGGCTACACTAGAAGAACAGTATTTGGTATCTGCGCTCTGCTGAAGCCAGTTACCTTCGGAAAAAGAGTTTGGTAGCTCTTGATCCGGCAAACAAACCACCGCTGGTAGCGGTGGTTTTTTTGTTTGCAAGCAGCAGATTACGCGCAGAAAAAGAATACAAGAAGATCCTTTGATCTTTTCTACGGGGTCTGACGCTCAGTGGAACGAAAACTCACATTCATCGGATTCTGGTCATAAGGATCTCAAAAGGAATATTCACCTAATCCTTTTAAATTAAAAATGAAGTTTTAAATGAATCTAAAGTATATATGAGTAAACTTGGTCTGACAGCTCGAGGCTTGGATTCTCACCAATAAAAAACGCCCGGTGGCAACCGAGCGTTCTGAACAAATCCAGATGGAGTTCTGGTCATTACTCGATGTATCAACAGGAGTCCAAGCGAGCTGGATATCAAATTACGCCCGCCCTGCCACTCATCGCAGTACTGTTGTAATTCATTAAGCATTCTGCCGACATGGAAGCCATCACAAACGGCATGATGAACCTGAATCGCCAGCGGCATCAGCACCTTGTCGCCTTGCGTATAATATTTGCCCATGGTGAAAACGGGGGCGAAGAAGTTGTCCATATTGGCCACGTTTAAATCAAAACTGGTGAAACTAACCAGGGATTGGCTGAGACGAAAAACATATTCTCAATAAACCCTTTAGGGAAATAGGCCAGGTTTTCACCGTAACACGCCACATCTTGCGAATATATGTGTAGAAACTGCCGGAAATAGTAGTGGTATTCACTCCAGGAGCGATGAAACGTTTCAGTTTGCTCATGGAAAACGGTGTAACAAGGGTGAACACTATCCCATATCACCAGCTCACCGTCTTTCATTGCCATACGAAGATCCAGATAAGCATTCATCAGGCGGGCAAGAATGTGAATAAAGGCCAGATAAACTATCTTATTTTTTCTTACGGTCTTTAAAAAGGCCGTAATATCCAGCTGAACGGTCTGGTTATAGGTACATTGAGCAACTGACTGAAATGCCTCAAAATGTTCTTTACGATGCCATTGGGATATATCAACAGTAGTTATCCATAATTTTTACTTCCATTCCTCCTTCCTTCCTGAAATCTCTGGATCCATTTCAAAAAATCACCAGGTAGTGATCTTATTTCATTATGGTGAAAGTTGGAACCTCTTACGTGCCGAATCAACTCGAGTGCCACCTGACGTCTAAGAAACCATTATTATCATGACATTAACCTATAAAAATAGGCGTATCACGAGGCAGAATTTCAGATAAAAAAATCCTTAGCTTTCGCTAAGGATGATTTCTGGAATTCGCGGCCGCTCTTAGAGTACTGCGATGAGTGGCAGGGCGGGGCGTAAGACTCGACGTCTAAGAAACCATTATTATCATGACATTAACCTATAAAAATAGGCGTATCACGAGGCCCTTTCGTTATG
+
)),,,-1/+)'&&&,8889DEBAE?AFJJJJIJJJJFGGJJJIEIJIFHEJGJCC++))))()-0*++-66EDGEEGJC>=>>@A<<9:9;===6672558;:=1.-'''(>;::;EFJD@CDHIHJJHGJJJJJHJ=?:GIJJJHJHJDADJIJJJHJJGJIIJJJHJJJJCBCCCDABA?A?81+++9;;<@??AAAAACB884+++,3300//169<=?EDHFDJJGEFDEE?><9@ECGFJJA?97418@J<00004CAB66>?CFDDFEDDFBC?A>=??BJIIJJJGHJHJIJGDHC6,,+(+(''*++)*+55AB===???>?@>@72488:?@CIJJJHJJFCCEGB?>@JFIJHJJJJ311-9511231<?9::;BE>??ABHIJH97755**)+*&''2<***8JJJDD=/7..67>CGEHDDGEJHJIJCJIF@+&&&&***+BBCHJJJFJIJIJJGJIJJJJJJJIFGJJJJ::6577:*'(&''&+.++,AAB9889D65456?=,++++***+/.05734>>@FJFEDFFJIDGGEI@???FDJDBABAGGGCBA=>@@GDEFHAB==>?HB@@>??>*(((DCCGGGHGHEHJGCDCECCD???:;;;@==>>HFCA??@BGJBCAAA==@@?CB5200.*-26666==???A@AABGA@@@AJBGE@@@AB@@DDDA@@@CDCBCBBB@?>>??AACGDDCBA@@@?>?@ABAA>?@BFBDCIEFDECDAA@B@@B@B76>7<@@ABDJJECCDD33333A=>DGGBA>>><>>@BAA@@:>??>?@@A@=><=><<89?B@><7663/&'''-7'(23323280+,-2883<;<?;=<<5<>@CDDD@===@<<<>9==><;;;;;;=??B6555;:888;<=<=>>57767221'''''))('&%')''0123<;;=<<<;<544100/3886567:<;=<8877;787:=;;;::9:9:;=>;;;;<><;::;>>======;;=A;5*A<:::<<;:99899<<<;;:;<;:;;??BCA<5667664-(''%&&(%$%&'(%%%'*)((&$%','&$%%%%$$$###$())+(('%##%()'()()((**00--/0933//.-,**+:99:7789<>>@>=?B=;:::77)))(.-,.0.2/.*)'(&/02...-1-0/)*,,8-.;10009:;:4337899:9734'+-.6;?;;6CBBD@9:4222<90AAEGGB<;+*)+10-&&$$&''((/569:>>=;<=E@?=;<77766777;>1111944444DB@B:984,*'$$')/..03/20)'%$$&('&'(++,,0115334810%%%&*)**8:EGECC@<88876345249888794455<=9AC+))*<2;98,++,<6FGDJEJJJE>=>>F??5JIJJFB@@@B7-+**&&'(1*&&()''0''''%%&-,**02<ECCCBBAA@?B?99;;52.0)))())*778DDECDEEJDA@@CCDA4349CDDFJJEDCCBECCCBGCEDCFJ=47>:?A;>>95?@E@:589<H?;:50../0457<@@BE@;;CDDFJIHICBCCCBGAI?=<11664213**.-,+''(+--:95335+***56:5,++++463334BABDED)))(22,,+*)')&&#$&'('())'%%''((&%%%%&')14;?>==<=?>80012789DADB;+++,56=><8/)(%&$&&'&$##%*(&&),.,-+%%%$$##$$.()%&)+,+((((*55'%%%%&%$%%%&'',-..'&&&&&&%$$&&%%%&+2:=@BABCDGC;9667::::==::,'(++-*+..0;?CF@?4>:8467JDCCAAB>;99<>7?>554<@AD934'++5<4B?72)<<B<>??JHFEHEFFA554355JC2JGEEEE;::;EJHGFGJJJIIFGJAA667@AFHCBDCDDBC<>?:))(&((-15.:<=FIGDFF76676'''&()-0&&(4JHFIDFGJEFCCB<BECC=A?1**9:?B@@GEHFID6BB?>2;@@FFCGIJJCAECHDDC>=<>>;8899>654-,,&%%$%'&''%&(7:EHIHIJIHEJHJJJGJJJIJGHHJEDEJIJIJIFDCCFJJJIGDDDJHIFJFHDFB0...<45523@>@CBBA@CAD6667==<=BDDB???329?CGJJIDFB3333EGFDFFHHJHJHDEEIFIIJIGHJJFDFCD2.((((859<968:6/DB65555=>:;<<DBB:6658/.-/536=5?CGJFHJGIJIIGG8DABDA63446;3...//@DFFDGAF?@::645/0422+++**)),+,*+**,-./-...2;;BAB@AHJIJJGJJJJFGC<<<<EBDF?77154'''(+('(%%&%&'%'(%$$$-(&'%&&&&%%$#$&'--+&+''''%&'(%(((3=>@AFJED@C?HFJIJDGGFGJJJJJIJ<=>=94334GJFFGHJIIHJJIJGGEC??>>BDEF***---016/CF>==885534:6118>JBGIIJGHC??ACCGJDCE933348874532448774@?BBEECCCCHBBB.((0,,,,21*)*++++,9;>>>?>?FBEB>EFEE@@@=,+++//.***/433//133@AEBFJIGEHFJIIEFDGFHFDEFJCHHEFJJBC@@EIJ1110654-,-.23,,,-7///;::;<=AJGJJIJJJJJJJJJJIJJJGJFJHJJJJJHJEBBB4446?7830./-3,,@ABD22100/,')*/188:@>@?@CJ9:9::::986434'''---.:?@AABJFGEJJJCB9899JJJJIIHJJ>>=?;.('''))*,16622337111<@BBJJJJAAAGJCJA3334JFEGAHGA6668JE<A4333FGHGJJJJECGBHJHJJFJHEHGJJJ889=GJGJHJJJJIGJJHHJGJFJ77(&%%&66'%%%&(*++'''&%%%$%%&%&('&&(())233355/79?DFHB@?@JJFJJHJI???@HHJD0---;<;;::@AB>>>?50JGGJ>>==A??>:97686789<;<;9:<((&&&&'%&%%..11341.044,&(*+***-=>>>/...;24=6667=>=<96/%$&%&%'$&$$'(/.9?EJGI<<:(8456JHJJCJJJJJJHHJJJEDEG5=6;;=????DFD?>>>JHJEJHFFCAAACBAEGIIFFIJJIJGJIJHJGJJDEJJIIGJ>>>>C@8876?><;<=86777626.&&&&&$#$##$%&'''())***('&''(,,,+%$$#%)(&%$%&')'&&.*(&&&%%%$&%%%'()--.99893(('%%&&1333:=1111=>:;;<FFHJJGJGJIIJDBCAHFFJ==<:=;;@A<'(('*AAIIJDEFCGJHDBAA=;;//+*+,ADEGGIFGJHJJJJJJHJIJJFGGJJIGJJHGIJJEGGIJJHJJ:3333EEEBBB>89>51//123:?JHIJDEDIDJGDGI90-<=A@CEJGEECG<:855000--.-102.+))).,,28;<<;=@DDD>;;;=IJFJHGJDCDDD55.+)((+''564433210-/5,<:?AACDDFDGFGGJGJJGIJIHJHJFGIJJFJHJCE>=/*,;;;;AD<?;4)(((((%
@Glass_T7V_14_D3_12_11_8
AGAGTACTGCGATGAGTGGCAGGGCGGGGCGTAAGACTCGACGTCTAAGAAACCATTATTATCATGACATTAACCTATAAAAATAGGCGTATCACGAGGCCCTTTCGTCTTCACCTTGAGCACAGCTAACACCACGTCGTCCCTATCTGCTGCCCTAGGTCTATGAGTGGTTGCTGGATAACTTTTGGGCAGTCTCATAAGGCTCGTATAATATTGTTCAGGGAGACCACAACGGTTTCCCTCTACAAATAATTTTGTTAACTTTTTAATTAACGGCCGGCTTGTCGACGACGGCGGTCTCCGTCGTCAGAAGAAGATAGTGGGCATGAATCCTACGTCCGGCAATTAAAAAAGCAAGCCACGCCGCTTTTTTACGTCTGCAGGCGCCACTCGATTCTAGGGCGGCAGTTGTCCTACTCAGGAGAGCGTTCACCGACAAACAACAGATAAAACGAAAGGCCCAGTCTTTCGACTTGAGCCTTTCGTTTTATTTGATGCCTCTAGCACGCGTACCATGGGATCCCCCGGGCTGCAGGAATTCGATATCAAGCTTTTATTTGTCGATCGTCAGTCCCATGTGTAATCCCAGCAGCTGTTACAAACTCAAGAAGGACCATGTGGTCTCTCTTTTGGTACGGGAATCTTCGAAAGGGCAGATTGTGTGGACAGGTAATGGTTGTCTGGTAAAAGGACAGGGCCATCGCCGAATTGGAGTATTTTGTTGATAATGGTCTGTTAGTTGAACGCTTCCATCTTCAATGTTGTGTCTAATTTTGAAGTTAACTTTGATTCCATTCTTTTGTTTGTCTGCCATGATGTATACATTGTGTGAGTTATAGTTGTATTCCAATTTGTGTCCAAGAATGTTTCCATCTTCTTTAAAATCAATACTTTTTAACTCGATTCTAACAAGGGTATCACCTTCAAACTTGACTTCAGCACGTGTCTTGTAGTTCCCGTCATCTTTGAAAAATATAGTTCTTTCCTGTACATAACCTTTCGGGCATGGCACTTGAAAAAGTCATGCTGCTTCATATTAATCTGGGTATCTCGCAAAGCATTGAACACCATAACCGAAAGTAGTGACAAGTGTTGGCCATGGAACAGGTAGTTTTCCAGTAGTGCAAATAAATCTAAGGGTAAGTTTTCCCGTATGTTGCATCACCTTCACCCTCTCCACTGACAGAAAATTTGTGCCCATTAACATCACCATCTAATTCAACAAGAATCGGGACAACTTAGTGAAAAGTTCTTCTCCTTTACTCATGGTACCTTTCTCCTCTTTAATGAATTCTAAACAAAATTATTTGTAGAGGCTGTTTCGTCCTCACGGACTCATCAGACCGGAAAGCACATCCGGTGACAGCTGTGCCACGTCGGGGTTTGTACCGTACACCACTGAGACCGCGGTGGTTGACCAGACAAACCACGACGCTAGCCGCCACCTAAGTTATGAGTCAGGAAAAAAGGCGACAGAGTAATCTGTCGCCCTTTTGTTTCTTGCTTTGTAATCACTCGATGACCAAAAGTAAAAACCCGCGAAGCGGGTTTTTCGTAAAACAGGTGAAACTGACGCTAGCCGGTCTACTAGTAGCGGCCGCTGCAGTCCGGCAAAAAAGGGCGAGGTCACCACCCTGCCCTTTTTCTTTAAAACCGAAGTCGCGTTATGCAGGCTTCCTCGCTCACTGACTCGCTGCACTAGGTCGTTCGGCTGCGGCGAGCGGTATCACTCACTCAAAGGCGGTAATACGGTTATCCACAGAATCAGGGGATAACGCAGGAAAGAACATGTGAGCAAAAGGCCAGCAAAGGCAGAGAACCGTGAAAAAGGCCGCGTTGCTGGCGTTTTTCCACAGGCTCCGCCCCCCTGACGAGCATCACAAAAATCGACGCTCAAGTCAGAGGTGGCGAAACCCCGACAGGACTATAAAGAGACCCAGGCGTTTCCCCTGGAAGCTCCCTCGTGCGCTCTCCTGTTCCGACCCTGCCGCTTACCGGATACCTGTCACCTTCTCCCTTCGGGAAGCGTGGCGCTTTCTCATAGCTCACGCTGTAGGTATCTAATTAGGTGTAGGTAGCTCGCTGCCAAGCTGGGCTGTGTGCACGAACCCCCCGTTCAGCCCGACCGCTGCGCCTTATACTGAGACGCTGGTCTTCAGTCCAACCCGGTAAGACACGACTTATCGCCACTGGCAGCAGCCACTGGTAACAGGATTAGCAGAGCGAGGTATGTAGGCGGTGCTACAGAGTTCTTGAAGTGGTGGCCTAACTACGGCTACACTAGAAGAACAGTATTTGGTATCTGCGCTTATGCTGAAGCCAGTTTCCTTCAGAAAAGAGTTGGTGACTCTTGATCCGGCAAACAACCCCCGCTGGTAGCGGTGGTTTTTTTTGTTTCAAGCAGCAGATTACGCGCAGAAAAAAAGGATCTCAAGAAGAATCCTTTGATCTTTTCTACGGGGTCTGACGCTCAAGTGGAACAAAAATTCACGTTAAGGGATTTTGGTCATCGAGTATCAAAAAGGATCTTCACCTAAATCCTTTTAAATTAAAAATGAAGTTTTAAATCAATCTAAAGTATATATGAGTAAACTTAGTAGACAACTGGTAAGAAAAATTGTTTACCACCAATAAAAAACGCCGGTGGCAACCAAGCATTCTGAACAAATCCAGATGGAGTTCTGAGGTCATTACTGGATCTATCAACAGGAGTCCAAGCGAGCTCGATATCAAATTACGCCCCGCCCTGCCACTCATCGCAGTACTGTTGTAATTCATTAAGCATTCTGCCGACATGGAAGCCATCACAAACGACATCATGAACCTGAATCGCCAGCGGCATCAGCACCTTGTCGCCTTGCGTATAATATTTGCCCATGGTGAAAACGGGGGCGAAGAAGTTGTGACCATATTGGCCACGTTTAAATCAAAACTGGTGAAACTCGCCGAGAATGACTAGACGAAAAACATATTCTCAATAAACCCTTTAGGGAAATAGGCCAGGTTTTCACCGTAACACGCCACATATTCAATATATATATAACTCCCGGAAATCGTCGTGGTATTCACTCCAGAGCGATGAAAACGTTTCAGTTTGCTCATGGAAAACGGTGTAACAAGGGTGAACACTATCCCATATCACCAGCTCACCGTCTTTCATTGCCATACGAAATTAGATAGCATTCATCAGGCGGGCAAGATGGTGATAAAGGCCGGGATAAAGTTGTGCTTATTTTTCTTTACGGTCTTTAAAAAGGCCGTAATATCCAGCTGAACGGTCTGGTTATAGGTACATTGAGCAACTGACTGAAATGCCTCAAAATGTTCTTTACGATGCCATTGGGATATATTCAGACGGTGGTATATCCAGTGATTTTTTTTCTCCATTTTAGCTTCCTCAGCTCCTGAAAGATCTCGATAACTCAAAAAATACGCCCGGTAGTGATCTTATTTCATTATGGTGAAAGTTGGAACCTCTTACGTGCCCGAATCAACTAAGATGCCACCTGACGTCTAAGAAACCATTATTATCATGACATTAACCTATAAAATAGGCGTATCACGAGGCAGAATTTCAGATAAAAAAAATCCTTAGCTTTCGCTAAGGATGATTTCTGGAATTCGTT
+
<EJJJJHHJJJJIJGIJGHJIGJF>BDEFJHHGJEGJFA@FHJFIEE?BDDFAJJGIJJJEJDFFEJJIJJCCEBDAA:=><??>===:99:/&%%%%%%6356:000/1323331.++.AFJFHJIJJDFGJFJJJJJDHJJJ@A<=@DJEJFJH;DFFJJJGJJJGJHGJGFD<;==62--,-+&''+++*)*'&&'''(+.(&&&*)/454-++,+1113AIFEJCBBBF<;;<GC?78445555;DEDEDJH=>A(FFJJIJJFJFJHHJJJJJFEBAB@>999@CACBGD7777=<:,-(''(/-'''))*(%$$$$%&+,,'%&''$$$%%',....-/..-,363('&00003(&&'+))**/./44:<>CCGDCCGJJFJ;:;;::::<C>=<A??>;(%%&%'12<99:5555<>@ABEEJJGJGEJEGJDFIHJIJJJFEDIE:88?BHEJD@GEDIIJF88881./>F;8;=5565C?GDDCBCCED??<<544,)66ABEEDAC870701;:=FDFFADJFIGA>@BE?<<>>D72,,,,.63*++966'&&&+'&'%%$$&')77777)((',,*-47<;<87845:;;<@<<AADEEGJJDEHDD----66755::9)))$%$$'9?=;;;9>??BJJJHHJJJHJC<6??CIHJJIJJIFGFGGG431123;;GJJEIFCEFJIJGE442.,-+0<=@HJJJJJGJGGFFIJJJHFDAAB,,,,4;EHJD@??AFIIFJJJJJIJJJJIHJGJJJGJABBBHJJIJJJEEJG@?@HJJJJJHJIJJDHEEFJFGJJJJJJJJJJJJJFJHJFGGJGDFJICFFEJEJIEJFEEEHEHJGHFGIHCDDHJIFDH=?H>ECCCADJJGHJJIFJGE63+*66CDHEJ,(((,(')*4<=DEHDBCA==;9+''('(()()-35()()23@@DJJJJJG>==B9@=434IF??>JABHJJJJJJ=<>FGGEJD?=?CJHIFFJJE>;-'))*==<::<9<2(('.1=4//++,,-..''''/0/1,%%&-656@?AA:95466<CEEJJHDFCGHFFHHJJGGCDDFJJGJJHGJEFFHJFGEHIGJJIJJJEEFGGFGEJJJJJ>JEJFJJJGJHH;;;;((()=ACHDFFFDDH<:+)45=EEJDJEJJAA?@I;BBFDHC@5588?1166=FGFFBAABC88CDIEEDJHJEJFJEEJGJJJJI=:::0/-,,/'&&&-12210'&&&)*,9=<8:9:@;>A611F:BA;;G===8977AFAJCBFCAC98@>++((-&-((*0;<BGGDECHDJJHJHEFDIJAA;5(((,6-.<<;<>?9984433681?@CFIHHFDDJGFHJJJJB@@@?=*(&%%)))*./50/0/111118==?@EBHJJDGHGFDEHHGFGEJBAA>+++,,-.;?111256:;3..*),,48<<AB@BFBE7779<<==:AFJHGBB?@@?=<<>D@B>6673-,,.+-574&&&'))*-442546>>EEEIGJEGEFHHJACCJJD930/62..+,'(/==8888::96&&''()8544622114;=99:8::9=<=?HCC?655----333>?GCCBCB>:/-.0:>999GFFEBBA....80.(((===;@??6;,,+9,,./+/,54700,*)()+---+.777886899<9;7776@CDCGJGGCGCFB,,,,,--:99:AABBFJJJJHEDBC;;;80,,++*,-..=BFJJJJJJGECHGDDDF@B==<FA66=<888;BJJJ===----73AGFFF>444466;;A@GJJJFD=<;31232.'$%&%%)---&&'(766444555684344>BFCB?=EJB15-,01@AB@CB?=@C?20064673333766999;.++,,-451118>;;;<D=;:9222=;33-))('&''2446*(''''&&)))+,++,,-*)641/--+*('&'(,//@CB@ACDJCC>@DHBFDEFEJJHHB???@>AA>?JJCD?<=4)),/49.3,,4484@FCJJJFFCEDHECBDFA>11122<<767000/-&%%(''''$$%'((((4://21(&%&&'*+*''(4:;<4556JAC@9<88:0009<DDJJIGGIJJJIJ>===HGJC@??FE824//-+&%%%'%$%(57<=1,&&'8?CBD<=>.4//2224::7980=30003CEDJJJGJHIFHIGJJJJJIJIJJGFFFBDJJJJJFFGJJIJGIFEJJHFFFJIFCB65@?,(--.<EEH5556;;:=7789AA334CA@::::;;=GJFC@@?10//..2:@;:;;;91+(()*7334A;;9:99****7.(''*-,,,*+3+0=77667@B6777??><32220-'&&'*+4779?BJFGIE?==2=<<<?A9854'%%')/-09:><;;=;:::;-++469:;:.+*'$$&'**))()'$$%'*&+,-111=888@989CDED@>===:51,')1=<?=0//29''''.68=<ACDDGCBCDDDC><<;>=;<<<B?@AEB9-,,**)''**+***,0332211358DCDCEHJGJIJJJJHJJDG8666<75593111FGEGCDIDJJFFCA////234598:778<:8::;;;9754))))11<>3331025;51/00''''%%%%%&%$#%%&&&'''//93223=6<>>CEDEJIHGGCEJJFICC<985210*(((189;9:9:?>?@<:987555743479;<@GJJJJDCDDJEIDJJEE>84989CDABDDJJIHFJJIFEIGFIIIHJJJGIFFFHHFC@;?EBB@=>@<,&&%%')''**/''%)((()246FHFCFGJFIJIJJJJGJJJJIFIEA@I>JJJGJGJJJGGIJHFGJ<<<<FJJJFBDDCDA@A<++,888/...7681.--&&&%&)).-++178???EHDFIEJJJJJJJJHJFJJIGJ,((())'&&+(((()..1/.01=EH;;:;EAA;:::BCEJJGGHG<<<=JDDD22299878=CBD95666GJDJJJGFEDA==(''$$$&(()),,+*))))'&((/1244133245478>@ABDJIAAAJFGJGDEB?>?C?878<555?HJHJFFIFIHJJJJEBBCDJJJEJFIGGJGJJJJJG<<::62BCBB@@:89:;=@GJFGFDJ?989:EJHJJ<:..;EDA)((+++,-/0,,,+//014333)(&(&')'%$$&,--200)(''&&(('%%'*-///2<>?AEHD=4,BGJEHJIFCCDIJJDA<<;<CEDJFD?EEHJJIJGFJEJGJFJJFHJJJHGIFD@@??7777=;;>>>GIG:999:::?CA>E5223>;=4325DD9886<>>A?=*+&#$''''-2<<;::./55886----02146:;DBBCCBAG*((('%%%#$%%)),5@<A;;&&'::;FIJJIJJFGJJJJJJJJHEA@DA>>==@JHHD?@@8<66=HFIHEJJJIJFD9623921'&&%)&&&&'''(('()((*&%%+%%%<9::;ABA@???9:DJJJJJJJJIJJJJ=<;;@=:9;78888%$$%),/('**,---(&&',455JJFHEFEGCDBB888=?=<<7100+((*+*5.//153/0/2)(()2<:977897('&$
@Glass_T7V_14_D3_12_11_9
TCCACTGACGTAAGAGAACACCGTAAAAATAAAGGATCTTCTTGAGATCCTTTTTTTCTGCGCGTAATCTGCTGCTTGCAAACAAAAAAACCACCGCTACCGGCGGTCGTTACCGGAATAGCTACCAACTCTTTTTCCGAAGGTAACTGGCTTCAGCAGAGCGCAGATACCAAATACTGTTCTTCTAGTGTAGCCGTAGTTAGGCCACGGCTGAGAAAACTCTGTAGCACCGCCTACATACCTCGCTCTGCTAATCCTGTTACCAGTGGCTGCTGCCAGTGGCGATCGTCATTGTCTTCTACCGGGTTGGACTCAAGACGATAGTTACCGGATAAGGCGCAGCGGTCGGGCTGAACGGGGGGTTCATACAGCCCAGCTTGGAGCGAACGACCTACACCGAACTGAGATACCTACAGCGTGAGCTATGGAAGGCCCACGCTTCCCGAAGGGAGAAAGGCGGACAGGTATCCGGTAAGCGGCAGGGTCGGAACAGGAGAGCGCACGAGGGAGCTTCCTGGGGGAAACGCCTGGTATCTTTATAGTCCTGTCGGGTTTCGCCACCTCTGACTTGAGCGTCGATTTTGATCGTCGGGGGGCGGAGCCTGTGGAAAAACGCCAGCAACGCGGCCTTTTTACGGTTCCTGGCCTTTTGCTGGCCTTTTGCTCACATGTTCTTTCCTGCGTTATCCCCTGATTCTGTGGATAACCGTATTACCGCCTTTGAGTGAGCTGATACCGCTCGCCGCAGCCGAACGACCGAGCGCAGCGAGTCAGTGAGCGAGGAAGCCTGCATAACGCGAAGTAATCTTTTCGGTTTTAAAGAAAAAGGGCAGGGTGGTGACACCTTGCCCTTTTTTGCCGGACTGCAGCGGCCGCTACTAGTTAACCGGCTAGCGTCAGTTTCACCTGTTTTACGTAAAAACCCGCTTCGGCGGGTTTCTTTTAATGAGTGATTACAAAGCAAGCAAAGAAAAAAGGCGACAGATTACTCTGTCGCCTTTTTTCCTGACTCATAACTTAGGTGGCAGGCGTCGTGGTTTGTCTGGTCAACCACCGCGGTCTCAGTGGTGTACAGTACAAACCCCGACGTGCACAGCTGTCACCGGATGTGCTTTCCGGTCTGATGAGTCCGTGAGGACGAAACAGCCTCTACAAATAATTTTGTTGAAGAATTCGTTAAAAAGGAGAAAGGTACCATGAGTAAAGGAGAAGAACTTTTCACTGGAGTTGTCCCAATTCTTGTTGAATTAGATGGTGATGTTAATGGGCACAAATTTTCTGTCAGTGGAGAGGGTGAAGGTGATGCAACATACGGAAAACTTACCCTTAAATTTATTTGCACTACTGGAAAACTACCTGTTCCATGGCCAACACTTGTCACTACTTTCGGTTATGGTGTTCAATGCTTTGCGGTACCACAATCATATGAAACAGCATGACTTTTTTCAAGTTGCCATGCCCGAAGGTTATGTACAGGAAAGAACTATATTTTTCAAAGATGACGGGAACTACAAGACACGTGCTGAAGTCAAGTTTGAAGGTGATACCCTTGTTAATAGAATCGAGTTAAAAGGTATTGATTTTAAAGAAGATGGAAACATTCTTGGACACAAATTGGAATACAACTATAACTCACACAATGTATACATCATGGCAGACAAACAAAAGAATGGAATCAAAGTTAACTTCAAAATTAGACACAACATTGAAGATGGAAGCGTTCAACTAGCAGACCATTATCAACAAAATACTCCAATTGGCGATGGCCCTGTCCTTTTACCAGACAACCATTACCTGTCCACACAATCTGCCCTTTCGGAAAGATCCCAACGAAAAGAGAGACCACATGGTCCTTCTTGAGTTTGTAACAGCTGCTGGGATTACACATGGCATGGATGATCTCTTACAAATAAAAGCTTGATATCGAATTCCTGCAGCCCGGGGGATCCCCTGGTACGCGTGCTAGAGGCATCAAATAAAACGAAAGGCTCAGTCGAAAGACTGGGCCTTTCGTTTTATCTGTTGTTTGTCGGTGAACGCTCTCCTGGTCAGGACAGATCCGCCGCCCTAGAATCGAGTGGCGCCTGCAGACGTAAAAAAAGCGGCGTGGTTAGCCGCTTTTTTAATTGCCGGACGTACGATCGATGCCCGGATGATCCTGACGACGGAGACCGCCGTGGTCGACAAACCAGCCATTAATTAAAAAGTTAAACAAAATTATTTGTAGAGGGAAACCGTTGTGGTCTCCCTGAATATATTATACGAGCCTTATGCATGCCCGTAAAGTTATCCAGCAACCACTCATAGACCTAGGGCAGCAGATAGGGACGACGTGGTGTTAGCTGTGCTCGAGGTGAAGACGAAAGGGCCTGCGTGCATACGCCTATTTTTATAGGTTAATGTCATGATAATAATGGTTTCTTAGACGTCGAGTCTTACGCCCCCCGCCCTGCCACTCATCACAGTACTCTTAGAAGCGGCCGCGAATTCCAGAAATCATCCTTAGCGAAAGCTAAGGATTTTTTTATCTGAAATTCTGCCTCGTGATACGCCTATTTTTATAGGTTAATGTCATCATAATAATGAGCTCTTCAACGTCAGGTGGCACTCGAGTTGATCGGGCACGTAAGAGGTTCCAACTTTCACCATCATGAAATAAGATCACTACCGGGCGTATTTTTGAGTTATCGAGATTTTCAGGAGCTAAGGAAGCTAAAATGGAGAAAAAAATCACTGGATATACCACCGTTGATATATCCCAATGGCATCGTAAAGAACATTTTGAGGCATTTCAGTCAGTTGCTCAATGTACCTATAACCAGACCGTTCAGCTGGATATTACGGCCTTTTTAAAGACCGTAAAGAAAAATAAGCACAAGTTTTATCCGGCCTTTATTCACATTCTTGCCCGCCTGATGAATGCTCATCCGGAATTTCGTATGGCAATGAAAGACGGTGAGCTGGTGATATGGGATAGTGTTCACCCTTGTTACACCGTTTTCCATGAGCAAACTGAAACGTTTTCATCGCTCTGGAGTGAATACCACGACGATTTCCGGCAGTTTCTACACATATATTCGCAAGATGTGGCGTGTTACGGTGAAAACCTGGCCTATTTCCCTAAAGGGTTTATTGAGAATATGTTTTTCGTCTCAGCCAATCCCTGGGTGAGTTTCACCAGTTTTGATTTAAACGTGGCCAATATGGACAACTTCTTCGCCCCGTTTTCACCATGGGCAAATATTATACGCAAGGCGACAAGGTGCTGATGCCGCTGGCGATTCAGGTTAGTCATGCCGTTTGTGATGGCTTCCATGTCGGCAGAATGCTTAATGAATTACAACAGTACTGCGATGAGTGGCAGGGCGGGGCGTAATTTGATATCGAGCTCGCTTGGACTCCTGTTGATAGATCCAGTAATGACCTCAGAGACTCCATCTGGATTTGTTCAGAACGCTCGGTTGCCACCGGGTGACTCTTTATTGGTGAGAATCCAAGCCTCGAGCTGTCAGACCAAGTTTACTCATATATACTTTAGATTGATTTAAAACTTCATTTTTAATTTAAAAGGATCTAGGTGAAGACGCTTTTGATAATCTCATGACCAAAATCCCTTAACGTAT
+
@CG776+((&&%%&%%$(%&''),&&&/,,*(*5><>?A>010,-26434.8CFGFJGCADJJFGHHGDDCABBADG?A3011/0/0:7556333-..--&$%('((%$$%#%)(.--+&$%1-.74BBD6666<F:3228IGJJJJJJJJJJHBA@@6695669::89:;78CIEJEFIFEGC>>;8:AI::::;B0001/../10,&&%+&%%'/-,+,'&&'%$%%&*'(('*01;HEDC==GFJHJ9988@?JGJJJJHJJJJGIJJJHIDDB1)''()'&(&%%&'$$$%''/)'&*300=9E.....;;<;<54256344>FFCFJJJJJGJJJJJJGJJJABBCJ;;<<//0950+)&%%&).6<=?BDGEGCDGJCFFEJBBBDJJJJJJFHJJIFJJJFJHJJJGJFIJJGEFDE<:*''())'')(*-.0312:4@@?JDEFEIJJIGJIJJJJJJIJJJJJJHJJJJHJ:FJJJ;9777967102++((,+)&&(./++**-.,*(('GJJEFE=?)))(*'(()))2=8889C6IHHHJIDJJFHJJJGJHJJHJGGJGDJE<<.(%&*)((),+**+)))ACGCA>=;66<CB56:=HJIGFJHDEJHJJJJEFGCEA=94+**((++119=ACEIIE>B;..::@GDDDCEAADBEDJA,45=8FCDEJJJHGJFJJJ;;IJJJJJJJJJJGHGJGHJIJJJHHHFJJ@AABGJHGGIJJJJJJFH?88>=FA@AA@CCCBCCD@A@@C?=?JEJJJ@9001EGC:76B?A6444@IHGJJJEEJIFJJHJJEFACFA9:;JJIJHIJJJJIJJJJJAJJJJJHGDCDACA=<89B7=785=B8775<<?CDFFFJJJJI;<;<@>***))&'(;FCJJCEDEFJIHHGIEHJJJGIJJIFIIIJIJJJJF9775///00/.,-3+,))(&&&&''8CDDFEJGFIGF====///5=;EGIIGJJFGJJJJJHFIIIFJFGABAA-@=JJE@<CCBCEDGJGJIG6,,,0,*(((')(((*.<@@DBB@@@@FJHJGJJJJDFB@>884,'''//--(&%%&)+..2=FHIDEIEEJJJIEDFJFC96;-)*5>C=93336466779:201/00010/0/49957544<=>=>=@1001522::9778A71/&(((,,,0(%%&(+,,++'+<ABFDIJCFFHE?>=?FJIHJHJJJJHHEEDIJC:2222HJIGFD@?JJJIJJJGJJEB?;56CFJIJGJHJHJJJHJJHIJEJJIJJFEJJEABCDEFCGGHJHJGIEGJGJIJHJIJJIIGJFJH@?CEFHC@A::F3>>0CEFGH8777<GHJGFJGHEHIFJEDCBB@A@@-A<@8550/00@JJFDFJDJDFFDHGEABACFFEJIJJGFFHJDFEDDCA63/-/.'('(*100/2//;CI;9:DEEFC:75553-.-0.2./B==8777789@FGJJFHFIFGGJJJJJDEBHGJC??ABC94311730003<?CJDF@@?@IHIHJBBACIFJIGJHBDCBGJJJJFIGJFFJHFEJJJJJJGEJJJJEHFJJFJJJJGIJJJFGJIJJJJJJJJJHFGJAJFJJHGFI>=:9;BGGJBCCBJJJJHIJJJJJJJJIJJJHGJFFJHGIJHBABAFJIJJJJJJJHGEGEDFDIFJGFJJJIJJJJGIFHHJJEIFJIJJIJJHJIGFEGJJJHIEJJJJJHJJGJIHJICA<::9;BEGEJEA@ACFCEDEEJJHHGHIJJJFIFJH:9::CD<<<<BJCJHJJJJJFJJEJJJJJJJIJIHIFGJIJJJJJJJHGJG9;??*''%)04323=<;=C@A@F@;:;:=6222?=>@AHA>;@:=FBDCCJGJHA@JJIHJGJFJHFGDJFIDCAF=>>:;3223+***2,-0)0.-.-88AG;//08<=?E<777:FCEAFH;;;7>/./D9953445++,@JJJJJJJGJ===>DE<;41''''/09:==>>@@==((-.-)''+8211..-./.82,001=A;<:;<@EAEGJJHAABADEDF=>=78567>++''&'+)&&'&'-37DGJJJJJDGFJHDDEHJJJHGJJJJGC?;:9)((=ABJHJGJJJJJIJJFJJGJGDJJJGGHJFJIJJDIGJJF642236.---8>?@AACHJJIJFDC?>@F@@JJIGJ;;;52***)/-,,+('()**+***+10469?JJJJJFJHEEJFJJJJJJJJFJDBJHDHHJABBBDEG@@BAJJJFHDBJHJJHJJJJJJGJJJHJGJJJJHJJJJHJJFJJJJJGJFJHHJJJJJJIE77DHJIJDJBEJJJJJIJJFJJDIHIG9999GJFJJJ;667@?GCDJ3333BDJHJJGF>=>DIJJCA@44222-+**'''5865679ECCDFFFJJJJJJJGIGJJJJJIFI2111JE?4+*)*.43,,,.886.,--21/55303943443776;@F;;:<@>>;97613677CBBGJEDCBEII<;5436:::DEB==<:<>ACEHE>4/-/*-(()*6<JFGEHHJHJJJJHEJGJGCDHDJHJGJGDEEJGJJHD7666B666673.-**,)+++1112-(((7;9:?@@JC??HHJJJIJFJCECEB=@EDDCCC..-.<=AGGGJJJH?888@93330-,&%&'126832----9777=C@=<50000?9DD=;;;>FJJJJJIJHHHG>>GGFIFFDCFDGJ??>:;<>787>?5;IJCAA6555GEJHIJJJJC@B@GJJJJIHEHEJHDCEJJIJH?<=33@E?959::<F::<IHJJJJJJJJJGHHJJIJJJJGJHJJJJJJHJJJIJJJJJJJGFGJJHJJJJJGIGJJHGFJGJJJJJIJJIJGFJIJJJJJJGJJHJGIJJGJJJJIJHJFJJGEJE9987321198:=49<>=FGJJIJHHJJHJJJHJJJGJJJJJHIJIGEEJFJJJHJHHHIJHJJJFIJEGCGDDBF@@EDJJJJJJJJJJIHGJJGHJIEEF=<=HJJCC8FECFGGIFIJIJJJJCFDDJJJIJHHJJIJJJJIJJJJJIJJJJJGEHEDJJH?@ADIJJIJGEJHJGJIJJHJJIJJJJJJJJIJJFABDC@;0/)/*+>>>>JJHIEHHJJJHJJJGEHJIHJ>=<==??@JJJHDHCFFC?;;<=@22237;>>65423222.,+*++&,.//001>A<==?FFHJJJJFJJJJJHFJHDDDEGDGDDIJ0003887EDDJJFEJHF777;JJGJHI;;;;HJHJJJJGJHJ@@?=>??::ABJIJJJHFHJJFJH=99:.-(((''..32556?@A;:=BCCCDDJGHJIEJEBEJEFJHJJJHJJAJDEFCHDDHJJJJGJFEHIJGCJGHJJJJJIGDDEGEFGFCCA<<<<IJDCDCGJDDCCC><;<BHIJFJHFJIIDGFJFJHJIJJGGCCED555&/&&-*++BCJGJJJJJJHFEJJJJJJHJJEJHJJJBA@,,,&$####%'33<A6IGB@DBFHFJFJJHEFDEJJJJJIC<;;DEGHHGIJHJJJJJJHDGBDAEJFCBFDJIJHJGIJJEJJGGDIJJJJJFJJJGJF?)))&'&'++2534500,,.=CAJJGGJ@@??CDEHCDFGJHHJGJJ>@@44)%
@Glass_T7V_14_D3_12_11_10
GAAAAAGGAGCCCACATGGTCCTTCTTGAGTTTGTAACAGCTGCTCAGATACATGGCATGGATAATCTCTACAAATAAAAGCTTGATATCGAATTCCTGCAGCCCGGGGGATCCCATGGTACGCGTGCTAGAGGCATCAAATAAAACGAAAGGCTCAGTCGAAAGACTGACCTCGTTTCTGTTTGTTTTGTCGGTGAACGCTCTCCTGAGTAGGACAAATCCGCCGCCCTAGAATCGAGTGGCGCCTGCAGACGTAAAAAAAGCGGCGTGCATTTGCTCCGCTTTTTTAATTGCCGGACGTACGATCGATGCCCGGATGATCCTGACGACGGAGACCGCCGTCGTCGACAAGCCAGCTAATTAAAAAGTTAAACAAAATTATTTGTAGAGGGAAACCGTATGGTCTCCCTGAATATATTATACGAGCCTTATGCATGCCCGTAAAGTTATCCAGCAACCACTCATAGACCTAGGGCAGCAGATGGGACGACGTGGTGTTAGCTGTGCTCGAGGTGAAGACGAAAGGGCCTCGTGATACGCCTATTTTTATAGGTTAATGTCATGATAATAATGGTTTCTTAGACGTCAGTCTTACGCCCCGCCCTGCCACTCATCGCAGTACTCTAGAAGCGGCCGCGAATTCCAGAAATCATCCTTAGCGAAAGCTAAGGATTTTTTTATCTGAAATTCTGCCTCGTGATACGCCTATTTTTATAGGTTAATGTCATGATAATAATGGTTTCTTAGACGTCAGGTGGCACTCGAGTTGATCGGGCACGTAAGAGGTTCCAACTTACGCATAATGAAATAAATCACTACCGGGCGTATTTTTTGAGTTATCGAGATTTTCAGGAGCTAAGGAAGCTAAAAATGGAGAAAAAAATCACTGGATATACCACCGTTGATATATCCCAATGGCATCGTAAAGAACATTTTGAGGCATTTCAGTCAGTTGCTCAATGTACCTATAACCAGACCGTTCAGCTGGATATTACGGCCTTTTTAAAGACCGTAAAGAAAAATAAGCACAAGTTTTATCCGGCCTTTATTCACATTCTTGCCCGCCTGATGAATGCTCATCCGGAATTTCGTATGGCAATGAAAGACGGTGAGCTGGTGATATGGGATAGTGTTCACCCTTGTTACACCGTTTTCCATGAGCAAACTGAAACGTTTTCATCGCTCTGGAGTGAATACCACGACGATTTCCGGCAGTTTCTACACATATATTCGCAAGATGTGGCGTGTTACGGTGAAAACCTGGCCTATTTCCCTAAAGGGTTTATTGATATTGTTTTTCGTCTCAGCCAATCCGCGGGTGAGTTTCACCAGTTTTGATTTAAACGTGGCCAATATGGACAACTTCTTCGCCCCCGTTTTCACCATGGGCAAATATTATACGCAAGGCGACAAGGTGCTGATGCCGCTGGCGATTCAGGTTCATCATGCCGTTTGTGATGGCCCCCATGTCGGCAGAATGCTGATCAATTACAAACAGTATTGCGATCAGTGGCAGGGCGGGGCGTAATTTGATATCGAGCTCGCTTGGACTCCTGTTGATAGATCCAGTAATGACCTCAGAACTCCATCTGGATTTGTTCAGCAGAACGCTCGGCACCGGGCATTTTTATTGGTGAGAATCCAAGCCTCGAGCTGTCAGACCAAGTTTACTCATATATACTTTAGATTGATTTAAAACTTCATTTTTAATTTAAAAGGATCTAGGTGAAGATCCTTTTTGATAATCTCATGACCAAAATCCCTTAACGTGAGTTTTCGTTCCACTGAGCGCGCGTGAGCCCCATAAGAAAAGATCAAAGGATCTTCTTGAGATCCTTTTTTTCTGCGCGTAATCTGCTGCTTGCAAACAAAAAAACCACCGCTACCAGCGGTGGTTTGTACCGGAATATAAGAGCTACCAACTCTTTTTCCGAAGGTAACTGGCTTCAGCAAGAGCGCAGATACCAAATACTGTTCTTCTCGTGTAGCCGTAGATTAGGCCACCACTTCAAGAACTCTGTAGCACCGCCTACATACCTCGCTCTGCTAATCCTGTTACCAGTGGCTGCTGCCAGTGGCGATAAGTCGTGTCTTACCGGGTTGGACTCAAGACGATAGTTACCGGATAAGGCGCAGCGGTCGGGCTGAACGGGGGGTTCGTGCACACAGCCCAGCTTGGAGCGAACGACCTACACCGAACTGAGATACCTACAGCGTGAGCTATGAGAAAGCGCCACGCTTCCGAAGGGAGAAAGGCGGACAGGTATCCGGTAAGCGGCAGGGTCGGAACAGGAGAGCGCGCGAGGGAGCTTCCAGGGGGAAACGCCTGGTATCTTTATAGTCCTGTCGGGTTTCGCCACCTCTGACTTGAGCGTCGATTTTTGTGATGCTCGTCAGGGGGGCGGAGCCTGTGGAAAAACGCCAGCAACGCGGCCTTTTTACGGTTCCTGGCCTTTTGCTGGCCTTTTGCTCACATGTTCTTTCCTGCGTTATCCCCTGATTCTGTGGATAACCGTATTACCGCCTTTGAGTGAGCTGATACCACTAGCCGCAGCCGAACGACCGAGCGCGAGCCGCTGAGTGAGCGAGGAAGCCTGCATAACGCGAAGTAATCTTTTCGGTTTTAAAGAAAAAGGGCAGGGTGGTGACACCTTGCCCTTTTCAACTGTCAGCGGCCGCTACTCGTAGACCGGCTAGCGTCAGTTTCACCTGTTTTACGTAAAAACCCGCTTCGGCGGGTTTTTACTTTTGGTCATCGAGTGATTACAAAGCAAGCAAAGAAAAAAGGCGACAGATTACTCTGTCGCCTTTTTTCCTGACTCATAACTTAGGTGGCGGGCTAGCGTCGTGGTTTGTCTGGTCAACCACCGCGGTCTCAGTGGTGTACGGTACAAACCCCGACGTGCACAGCTGTCACCGGATGTGCTTTCCGGTCTGATGAGTCCGTGAGGACGAAACAGCCTCTACAAATAATTTTGTTTAAGAATTCATTAAAGAGGAGAAAGGTACCATGAGTAAAAGGAGAAGAACTTTTCACTGGAGTTGTCCCAATTCTTGTTGAATTAGATGGTGATGTTAATGGGCACAAATTTTCTGTCAGTGGAGAGGGTGAAGGTGATGCAACATACGGAAAACTTACCCTTAAATTTATTTGCACTACTGGAAAACTACCTGTTCCATGGCCAACACTTGTCACTACTTTCGGTTATGGTGTTCAATGCTTTGCGAGATACCCGAATCATATGAAACAGCATGACTTTTTCAAGAGTGCCATGCCCGAAGGTTATGTACAGAAAGAACTGTATTTTTTGCAAAGATGACGGGAACTACAAGACACGTGCTGAAGTCAAGTTTGAAGGTGATACCCTTGTTAATAGAATCGAGTTAAAAGGTATTGATTTTAAAGAAGATGGAAACATTCTTGGACACAAATTGGAATACAACTATAACTCACACAATGTATACATCATGGCAGACAAACAAAAGAATGGAATCAAAGTTAACTTCAAAATTAGACACAACATTGAAGATGGAAGCGTTCAACTAGCAGACCATTATCAACAAAATACTCCAATTGGCGATGGCCCTGTCCTTTTACCAGACAACCATTACCTGTCCACACAATCTGCCCTTTCAAAAATT
+
%$$&)))&','''(014....23/,-8/0125;7:44FBBAD@>=*&%$&$%(3335=?==?A)))*D8:<96556@EFJE;=>6555FIEEFGJIJJHHDC?@10679BB?@EIA=>=EJJJJJJJHJ???@?@FJIEDDFE>=>>==>BDCFJ:8884../030))&&&&'0-,,((')+162444/--@ADEJEJJBCDBG:;EC::;;IDFJ>==>CJJJIHGJJJFBBBA@???JIJJIJJJJEIJJJGHDBBDAA755221+&&&&%%('/1&&&(88@AGJGHJJFJHCFEHDG??,,,,33311899;:;=<<>@9@@B=<=445?ABA?BAAEC@@:87789775-+,.01:>CIGJJJJJJJJJGGHJGJDJFJGJE;;>?6:DB?;&&&&''(''''@@<>?EJJ@C@AJJJJJJFJFJHFJJHIJJHGFGGIJHJIJJJJJJJIHGFIFJHJJJJIJGFEFCCJEHE+++.(((;B9899CEJGGJJGJJIJFJJJC??>AFJJJJA988?DIJIJHJIJEHFJHJJHFGJGJFJD000CJIGEHH>>,(:>?DFIJFFJHGHJJJJ@;99@@@:('&(''&+-..2--68CAHJEGHJJHHGJGJJJJHGIC>>>A@EJJJGFDFEGEIEE@FGEDEDDGCFCC;::55;=BFHBBJJJ@;F?IEGGJ>=>JJJJJEICAC:@ADDJGJJHJCC@<;<DJJJFIFHJIJJJJFHIEEHFHGFJJIDJJJJIJBCCCCJ=<<<AEEB=>=3334;@4<;9889<00./2266:::;64*)(((%&$%&'/089<<><,'&()7885664832(((()239>=@ABEIJHHGJIJJJHFJEFGHHJJJJJHGGBC=:::8767:666?AJH?>?JFJJJJJJJJFJJJJFJJJJJJJJJJJJCCCIJJIJIHJJJJIJGEBDCBJJJHGJJHIJJJJJHJJJJHJD'&&&%&&'((),>@B@BACJGGGGJHGJJJJJJJHJHHHJJJFJJJH550-*%$#$%''4:;=JHFFFFEGIFJHFFJJJJIJJGGJDFCD3333@@EGCEBACBA9@@IJJJJHJJJEFJIJGGDIIEHJJBBBFJHIJJFECJDGE?<<@ECFHEJJJHJJJJJ>???FFGHCCGFDDJAHG?HHFFJJJJJJJG>:5JIFIJHFFEIJJJJJJGFJJJGIFFGJJJJJIEJIGJGJGJIJJJFFDHEGIH@IJJJGJGJJIJEEAHGFAJGEHJJFIJJJJJJJJJJHIJFJGEGJC<;<<GHHJFJHIJJIGC6FEJJJJJJG=<63)*,--,/01443479=().,-.-,()'&&&(96666;<=@?;:;:4JJ333BJJIJEJJFEDEFJJJJHEGJJHCDECJIFGFEFAHGJJJJJJFGGJ@@BJGJJJJJJFJDFJEGFFJHJJJHJJJJJJGJJJJJJFIJHJFAAA@8767>>=<AJJJFJIEFIEIJ??>873+*+22:>?<<><;:99650-%$%'(,+,,,(('&'(''*)((>>>''''JJJGJJJIDEDJJJIJEFIE---((%$&(,(&&./712>>@100?C=466;988:JIJJJFJJJJEG@>CFGDCCDJJDBCJJJFJJB5/./.&%*0-,,+&%&&'()'--/(+,6BFAA@ECFEFCDAA?.-,,,56533359>2/..3;>>CIJFJJJFJJFJGFJIJJJJFJFIGJDJFDA@AA=85567BDGFFFDHJHFDB;50/+(''/0+++*,**9::>EDBBHCCB<<<=HJGFJJJGIJJJIJJFJJIIFGIGJJJGAGGIG999215720)/((%%'''(5*))'&'1,,.,.**+,4756<:8))))3::6100078@BB444444>FBDDACB+))*JHFJJJJHJGEJJJGJJJHJEJJHFJFGJEIJ@@=<;33&&-(%$&%.(',,035?CDHHGJIJJJEFIJJBEFIJJGJGJGEFGJB?>A8422710/4=?>>>JCGIEHGHHJJGDE??,*)*--,,--0'$$$$$$%$'((()+,,22447ACEABEH;;;:333<?@HGDIFGGD@>====@>A?@FGIJH;<-=JFEDDDDJIEFDIFHGEDBB===7667@CCDHGCFDJFBBC<7))))*)('(++*2::::99DEEFFJHIJHJIGJGDDGD3--+)4++*(***AJB@><<>BDDHBDCDFGJJFJJECCDHJEEFG6557HJJJJJGJJDHJJJJJIJHJJHJJEHJIJJEHJJ@A@AJJGJJJJJCECFJDC>GDBEIFDAEHGIJGJJGJJJJHJJIGJJJJJIJJGBIJJJE>>=@A7721'&&&/3''%%(--*-&&'')'&&&GDJGHD?>74448<;7778)))@ACGJJJ@=<<>F@B>>E::::@=876:5,0@ABCGEEGHJJGHJJJJJJJJ>=:4444GEA<<;;>?AB<=<<CJJJ??>JGJJGGJJHJIHFGJHJIDHFJHJJJHCDDJHJGJIHFJABEGEJJJIHJJJFGGJJJBJJJGJEGJHJJGJJHJHFJJJJJIHJHGJGJJJB6666GC?6+***6/(236699:HFCGHGC---,,,,----01/./0,+++('%&(*%%(('$#$%%&'+56<::?CEJIIIHIHIGJGJHJGJICEJHJHJGJHE@CCJGJEJJJIGJJHJJJJJGIJHJJJJJJCBA@D8BH@;:?:*)&&&6,))*6AJHJDDJEFF****;;=@BEBJJDHFJD=:;:F>HJEIIJFFJID@A?@CJJJGJEBBA/(((774///031001444@B?==>HDEHJJJJHJJDGIG@???AB=A=58;544883/.0/....46569:65;;;BBCFEFF>78<<CDHHJHHJHHHJJHJECEIJE@B@@>=?9:::I;53379AAFJEFJJJJJJJJFJD;;:;DDA=44...))))053344@@ADFJFHIIGJFJFJEJJJJJJJFECCC@<7344777@4//0/.,+*-0<88634589889<;:9:87?BJIGDEGC@@=8==?D****>>>CC@C=@;EEJJEJDC?A<?../2333>BJFJJGHJJEHIJGJCCB64664+(***.)9@GDIEEDB877696223*++@DCGHGFJFGJJEGFGEEEDDB:8///09:;@A?GFBGJJFJJHJ////?222++**10//7F----@B;@E=@=7CD3322=?JEDFHJECBBCF::::DEEIGFJBGHJJJIEGJJJJJJJHJJJJJJJJEECHGEIJHJGJIJHFJ?==G@D@<877440,)&%%)125667<=J@?@AFIJF?9767.,)),00//;>?A@BB?BAEJJJEJGDD@53''21//()+++-401=A*(((@JIJ?;;9=:=I8888B?@>::<GHHHJJJJJJJE=<=?CDDFEGGHCJJIGIJJJJHFJFJIIHG=;;;?B?AJJGFDFCGEHJGJJFHIJGJFHJGHHIJJHJD990./344436991144748>==****FIJJHJEHJEFGJJIJIEGGFFDHDEFJHGGHJGGGJIIGEGIGGJJIJFGJIHECDHJIJJJGJJEFFFHEIHGFEFFJGBB@@CDJCD::87666:<;>??FEFE@ABE966543236632139:9?>?A444365////798:641+*(&&'*'''<CCCBAEFJJEB=HHGAAD==<:8-+1.*&&&13+(
@Glass_T7V_14_D3_12_11_11
TACAAAACATGGTTAAACGATCAAAATAGAGTTAAAAGGTATTGATTTTAAAGAAGATGGAAACATTCTGGACACAAATTGGACAATAAACTATAACTAACAATGTATACATCATGGCAGACAAACAAAAGAATGGAATCAATATTAACTTCAAAATTAGACACAACATTGAAGATGGAAGCGTTCAACTAGCAGACCATTATCAACAAAATACTCCAATTGGCGATGGCCCTGTCCTTTTACCAGACAACCATTACCCTGTCTCCACACAATCTGCCCTTCGAAAGGATCCCAACGAAAGAGAGACCACATGGTCCTTCTTGAGTTTGTAACAGCTGCTGGGATTACACATGGCATGGATGATCTCTACAAATAAAAGCTTGATATCGAATTCCTGCAGCCCGGGGATGCCATGGTACGCGTGCTAGAGGCATCAAATAAAACGAAAGGCTCAGTCGAAAGACTGGGCCTTTCGTTTTATCTGTTGTTTGTCGGTGAACGCTCTCCTGAGTAGGACAAATCCGCCGCCCTAGAATCAGTGGCGCCTGCAGACGTAAAAAAAGCGGCGTGGTTAGCCGCTTTTTTAATTGCCGGACGTACAATCGATGCCAAATGCGAGATCCTGACGACGGAGACCACCATCATCGACAAGCCAGCCATTAAATTAAAAAGTTAAACAAAATTATTTGTAGAGGGAAACCGTTGTGGTCTCCCTGAATATATTATACGAGCCTTATGCATGCCCGTAAAGTTATCCAGCAACCACTCATAGACCTAGGGCAGCAGATAGGGACAACGTGGTGTTAGCTGTGCTCGAGGTGAAGACGAAAGGGCCTCGTGATACGCCTATTTTTATAGGTTAATGTCATGATAATAATGGCTTCTTAGACGTCGAGTCTTACGCCCCGCCCTGCCACTCATCGCAGTACTCTAGAAGCGGCCGCGAATTCCAGAAATCATCCTTAGCGAAAGCTAAGGATTTTTTTTATCTGAAATTCTGCCTCGTGATACGCCTATTTTTATAGGTTAATGTCATGATAATAATGGTTTCTTAGACGTCAGGTGGCACTCGAGTTGATCGGGCACGTAAGAGGTTCCAACTTTCACCATAATGAAATAAGATCACTACCGGGCGTATTTTTTGAGTTATCGAGATTTTCAGGAGCTAAGGAAGCTAAAATGAAAAAAATCACTGGATATTACGCCGTTGATATATCCCAATGGCATCGTAAAGAACATTTTGAGGCATTTCAGTCAGTTGCTGAATGTACCTATAACCAGACCGTTCAGCTGGATATTACGGCCTTTTTAAAGACCGTAAAGAAAAATAAGCACAAGTTTTATCCGGCCTTTATTCACATTCTTGCCGCCTGATGAATGCTCATCCGGAATTTCGTATGGCAATGAAAGACGGTGAGCTGGTGATATGGGATAGTGTTCACCCTTGTTACACCGTTTTCCATGAGCAAACTGAAACGTTTTCATCGCTCTGGAGTGAATACCACGACGATTTCCGGCAGTTTCTACACATATATTCGCAAGATGTGGCGTGTTACGGTGAAAACCTGGCCTATTTCCCTAAAGGGTTTATTGAGAATATGTTTTTCGTCTCAGCCAATCCCTGGGTAGCTTCACCAGTTTTGATTTAAACGTGGCGAATATGGACAACTTCTTCGCCCCCGTTTTCACCATGGGCAAATATTATACGCAAGGCGACAAGGTGCTGATGCCGCTGGCGATTCAGGTTCATCATGCCGTTTGTGATGGCTTCCATGTCGGCAGAATGCTTAATGAATTACAACAGTACTGCGATGAGTGGCAGGGCGGGGCGTAATTTGATATCGAGCTCGCTTGGACTCCTGTTGATAGATCCAGTAATGACCTCAGAACTCCATCTGGATTTGTTCAGAACGCTCAGTTGCCCACGGGCGTTTTTTATTGGTGAGAATCCAAGCCTCGAGCTGTCAGACCAAGTTTACTCATATATACTTTAGATTGATTTAAAACTTCATTTTTAATTTAAAAGGATCTAGGTGAAGATCGTTTTTCATAATCTCATGACCAAAATCCCTTAACGTGAGTTTTCGTTCCACTCTGACGTAGACCCCATCTGCAAAAAGATCAAAGGATCTTCTTGAGATCCTTTTTTCTGCGCGTAATCTGCTGCTTGCAAACAAAAAAACCACCGCTACCAGCGGTGGTTTGCTTGCCGATCAAGAGCTACCAACTCTTTTTCCGAAGGTAACTGGCTTCAGCAGAGCGCAGATACCAAATACTGTTCTTCTAGTGTAGCCGTAGTTAGGCCACCACTTCAAGAACTCTGTAGCACCGCCTACATACCTCGCTCTGCTAATCCTGTTACCAGTGGCTGCTGCCAGTGGCGATAAGTCATGTACTTTACGGATTTAGACTCAGACGATAGTTACCGGATAAGGCGCAGCGGTCGGGCTGAACGGGGGGTTCGTGCACACAGCCAACTTCGAGCAGACGACCTACACCGAACTGAGATACCTACAGCGTGAGCTATGGAAAAACATCGCTTCCCGAAGGGAGAAAGGCGGACAGGTATCCGGTAAGCGGCAGGGTCCGAACAGGAGAGCGCACGAGGGAGCTTCAGGGGGAAACGCCTGGTATGTTTATAGTCCTGTCGGGTTTCGCCACCTCTGACTTGAGCGTCGATTTTTGTGATGCTCGTCAGGGGGGCGGAGCCTGTGGAAAAACGCCAGCAACGCGGCCTTTTTCAGTTTCCTTGGCCTTTTGCTGGCCTTTTGCTCACATGTTCTTTCCTGCGTTATCCCCTGATTCTGTGGATAACCGTATTACCGCCTTTGAGTGAGCTGATACCGCTCGCCGCAGCCGAACGACCGAGCGCAGCGAGTCAGTGAGCGAGGAAGCCTGCATAACGCGAAGTAATCTTTTCGGTTTTAAAGAAAAGGGCAGGGTGGTGACACCTGCCCTTTTTTGCCGGACTGCAGCGGCCGCTACTAGTAGACCGGCTAGCGTCAGTTTCACCTGTTTTACATTAAAAACCCGCTTCGGCGGGTTTTTACTTTTGGTCATCGAGTGATTACAAAGCAAGCAAAGAAAAAAGGCGACAGATTACTCTGTCGCCTTTTTTCCTGACTCATAACTTAGGTGGCGGGCTAGCGTCGTGGTTTGTCTGGTCAACCACCGCAAGTATCAGTGGTGTAACTAAAGCCCGACGTGCACAGCTGTCACCGGATGTGTTCCGGTCTGATGAGTCCGTGAGGAACAACGGCCCTTCTACAAATAATTTTGTTTAAGAATTCATTAAAGAGGAGAAAGGTACCATGGTCAAAGGAGAAGAACTTTTCACTGGAGTTGTCCCGATTCTTGCTGAATTAGATGGTGATGTTAATGGGCACAAATTTTCTGTCAGTGGAGAGGGTGAAGGTAATGCAACGTACCGGAAAACTTACCCTTAAATTTATTTGCACTACTGGAAAACTACCTGTTCCATGGCCAACACTTGTCACTACTTTCGGTTATGGTGTTCAATGCTTTGCGGATGCCCAAATCATATGAAACAGCATGACTTTTTCAAGAGTGCCATGCCCGAAGGTTATGTACAGGAAAGAACTATATTTTTCAACT
+
(&&*)(('''$$((*+/..,+'%%%,3,(''/1,-8DGJIJJJGHJJJJGJJJJGEGEDEDHHJ@A?7611GJJF::D<A=:73-,+&&&&*)))(()&&&)79?BCCHGJIECCDDJJIIGJGIJGEHJF@A?<1090+&'&))*(456,)244=@>4343342//0:644@@A@>AGJIJCEE??@?IIIEFGDFFDJJJJJJJGJGJGJJJHJJJJGGJJIJJEHFEFJEAAEI<?867;=9?=>;;;=;=<550,)/11/001;>?@EFGFJJD>@70877@8-)(&&&')'(*+.489955,,6542(()CD@F@AE632238<B77DFGEGGJ@1118<<870/++''')1//20++++?<<AA@=;:CBJJIJJGFFEDHFDEDGIJJJHJIDD?G98<:/**++&'&&'7900//665,)))?CDCDIHJJJIJJHEFFGJFIIBAAAHFEGFJHGICCJFD>EC/011588=>=;;<;FFEFD?<<<JJJJDDDBE543*((((//4>??HJJJJHFA@DFG>:::9+('%'(*'&&&,-&&'<982//9DJJC><=???>ABDEEJFIE@AEIJJDBDB=<=86669988//1,+*,'''$%')*,(&''24<@BBEBAA@<<G@==22212222//223335E<;;9322//,*,+,0HGBBA1JHGIJJHJFDAABBC/,,-.?7F@8100.++(''&&&%*(-5DBHJDBDBBDH<<<CEDGBFJJFJFGCD=CCCJGHGBDJJBJJIIGJJJJJIGJJJJJJIIGIGJJJHJGF;::;FJ,,,,ABJGJGJGGIGIJJGHJJCEJGJJJGJD=BCFBF22225004:<:<:;>BDIFGJJJJFEJJHIHJJA98:=BFJJIEIF;80///66:<=?>EJECCCB@A7IEFEGA@CDHIJIJCA=---/05=DGG-,,,;<@DFJEEDDCEA==>?-,,,,--;=??53342222CFHIFH?<<<<:86655:D@@@JIJJJJJJIJJJHEJIIJGHJJGIFB>>?FGJGA@@@IJGJDC87779B>==?A@>>==>??933455F????JJID@??:989<=29:9888@...2<:8988?>221)()8/'((()>;;:3;===/--0,++''&()***@JDDDFGAEF9666??@@:9:BEEFJ5556JJGGGIFA@?:77.**+**&).5:8675---(('8895&(''''7<=@JFJC@=><3221.-)**''%'6;ABA887<J...DFBABDJGFEFHEHJED@''''8:896778FBBCCHJJJHHHJGJJJIGJIJGIJJ;;;JHJJHJFHJJHJEHJIFJ?>:;:21/.0-..7;:;>DJJJJJGJJIHJHCCA>=?BC@;AB>IEDHJEJHFD??B:<<433398:=><=:4443899?A@B=>?@GHD@ACAAA@@4/0355578==JJJJIIGGJJFJJJJJJJDJJJFCCEGE<;:FEDJFJGHJFJJGIJCABBJDDFJGHIJIJJFHGJIJJIFJFJJJJEGFHHJGHGJFHJFJHJHJFFDJFEE??(::;=JHJIIHHECCCA>/-++-898;A>22+--6:==>@@A@;CGFFJJIGGHJGEGGJFJGJJJIJJJGGFJJCEIHF2222B?=4222('')*)+---:;>C=/..3;=<;:-,((((-)()***7>@H<<<<DFGGFJICJIJIJJJFEIJJ??>?JGHIJJGHEEEDGEJFJHJHJJHJJHJEJHJJJEJEFJGEFCDCFJ??GJJJJJJJJJJHEJJJJJJJJHHGIJIJHJIHC?>>AADB==884'6;9A?AD@?755+**.<--///0.--.0@?BACB@CBBJGJHEIEEJJJJFHDCCJFI@==?@<<GGFEDCJGJCBC20016><<@?CHCFG?@>=DGIHFIJEJ<<@DJJIJGJJDGIEEFDCD<----630-*,&&8E@?>?CJG<3333BJIFIDEEHHDCBFEGJ9989;;4333656678EJICDBDHJIEJGJFJGJJJGJEJJGJJGICJHE<=DJIJJJGHJJJIJJCA?B<4112;??D2221&&&&/2''&&-/+*))6000011?JFJHJJJJGJIGHEFEJJGJ?AGGJ?A@/-04))+))**+23)(&&&(''(122---+,/33*****)..,-2;?62.1ACEEA@AGDGBCDEE?A><<<333/B6666700DEGJEHHJEJJJJJJJJJIJJHJJFJ?''')0/-++-...0/18=>7///12378:==BGGGJJGGIJHJHJHB>@ED;::;;;;6667:?91113986675,,,:E?@AAJJJJJEJGHFJJJJJGGJJJJJJHJJJJJJEJEJIJIGJGCAAAJJJHJAA??,-?AEGE?:..26ECJCF;FJJJJGGGJJHJJJGFGJJFI?<<5.--)'('&&$$%,('$%%%&&%&&)+++.4;?CEJGGEHJG<<9>86556/.&$$%&%%&'(.:2110***>>500/-.,-+*(&)*---,+,/)(''4'&&&&6689>>JJC>@ACGJDEFDDGEGJJIJJIGJHFGJB@,*(*('&&###$%&&&'11<=AE=>CEHJJJJJJJJJJJGIFJJFJJEIHG;;;34>7074335>ACDCJHIDGEC@=<>G@G855855537JJJJIH?<.,,,,'(&%'(-76666B<@@GDJGGJJJBABCJJIJJJJDIJIJJJIGFGHJGJJJJBA@CDEE822('&).682'''''''((--/5=BJBBAGCHGEFJHFDDCJJBJJG<+*&&('&((/&&6:BIJJHJEJDJJJGFJJBCBEHJGGIFJEF;7B?BA@@?BDCJFGJGGGHJFJEDCJJF>==<A64448:6666A93559:@JEEJFJEJJGHGHCGJFJHFGGJJJEHJJJCBACGC55533-+**))+=??>=>D<B87769889DEFJJDCEEFGFJJHJJJE??<CFJ0)()//.--0(''''0/?>>:::;B63((>>A:?<C?-,,,12222489>DIFJDFDJIJGFF>=@CCBGJFJIJJJIHGEEJIJFJIJGJJEB:.---0FGJJJHCB==@DEFD<:97-+/)'&)475888888:::@FFGFHDG@>>A98894345/.789<=IGEFDEGGJJJJJFJJFG55553@;CG2127:ACCBEJGDJIFHFHJJJJIEGJJJHHIIIJJJJJJJJEJJIJJJJJJ>=<820(%'%%$$''),,+*$$#$$$()'';:;;>A@@JJJFFFJCCCEFEHDIB>'%$#'&-*+/+)*)()+*)'('((**'%$&''%%&(&()*23ECJJGJJHJJHBBB@G:FIEF6555CGHGB?>=EHEHJJGBB<56((('%%&+<<<;<=>@<?DDD<;;?@EJJJJJJEC;.-,-111/))))JJJFHIJJJJGHJFCFDDHFJJJHJEJFJJJF:823;::<AFGJJGHHJJJJJBA+))*5==>''''5))GJJJGHFJJG@EA88><FJA:;::JJJJJAG44<@EI8877A?@A@>;.=CEJHAABCEJJHJEJFHHGJFIIHG?86669EHFJFHEHGFEDDCB2-+/**+*+1252220233A>=55400/033167:6666;=>==:6667@>9:;<FHFEE+(((****>@C?<9:;>@>:?AF0..+&
@Glass_T7V_14_D3_12_11_12
TCAACGGTGGTATATCCAGTGATTTTTTTCTCCATTTTAGCTTCCTTAGCTCCTGAAAATCTCGATAACTCAAAAAATACGCCCGGTAGTGATCTTATTTCATTATGGTGAAAGTTGGAACCTCTTACGTGCCCGATCAACTCAAGTGCCACCTGACGTCTAAGAAACCATTATTATCATGACATTAACCTATAAAAATAGGCGTATCACGAGGCAGAATTTCAGATAAAAAAAATCCTTAGCTTTCGCTAAGGATGATTTCTGGAATTGCAGCCGCTTCTTAGAGTACTGCGATGAGTGGCAGGGCGGGGCGTAAGACTCGACGTCTAAGAAACCATTATTATCATGACATTAACCTATAAAAATAGGCGTATCACGAGGCCCTTTCGTCTTCACCTCGAGCACAGCTAACACCACGTCGTCCCTATCTGCTGCCCTAGGTCTATGAGTGGTTGCTGGATAACTTTACGGGCATGCATAAGGCTCCATAATATATTCAGGGAGACCACAACGGTTTGCCTCTACAAAATAATTTTGTTTAACTTTTTAATTAACGGCCGGCTTGTCGACGACGGCGGTCTCCGTCGTCAGGATCATCCGGGCATCGATCGTTCGTCCAGGCAATTAAAAAAGCGGCTAACCACGCCGCTTTTTTTTACGTCTGCAGGCGCCACTCGATTCTAGGGCGGCGGATTTGTCCTACTCAGGAGAGCGTTCACCGACAAACAACAGATAAAACGAAAGGCCCAGTCTTTCGACTGAGCCTTTCGTTTTATTTGATGCCTCTAGCACGCGTACCATGGGATCCCCCGGGCTGCAGGAATTCGATATCAAGCTTTTATTTGTAGAGATCATCCATGCCATGTGTAATCCCAGCAGCTGTTACAAACTCAAGAAGGACCATGTGGTCTCTCTTTTCGTCGAAATATTCGAAAGGGCAGATTGTGGACAGGTAATGGTTGTCTGGTAAAAGGACAGGGCCATCGCCAATTGGAGTATTTTGTTGATAATGGTCTGCTAGTTGAACGCTTCCATCTTCAATGTTGTGTCTAATTTTGAAGTTAACTTTCATTCCATTCTTTTGTTTGTCTGCCATGATGTATACATTGTGTGAGTTATAGTTGTATTCCAATTTGTGTCCAAGAATGTTTCCATCTTCTTTAAAATCAATACCTTTTAACTCGATTCTATTAACAAGGGTATCACCTTCAAACTTGACTTCAGCACGTGTCTTGTAGTTCCCGTCATCTTTGAAAAATATAGTTCTTTCCTGTTGCGCATAACCTTCGGGCATGGCACTCTTGAAAAAGTCATGCTGTTTCATATAATCTGGGTATCTCGCAAAGCATTGAACACCATAACCGAAAGTAGTGACAAGTGTTGGCCATGGAACAGGTAGTTTTCCAGTAGTGCAAATAAATTTAAGGGTAAGTTTTCCGTATGTTGCATCACCTTCACCCTCTCCACTGACAGAAAATTTGTGCCCATTAACATCACCATCTAATTCAACAAGAATTGGGACAACTCCAGTGAAAAGTTCTTCTCCTTTACTCATGGTACCTTTCTCCTCTTTAATGAATTCTTAAACAAAATTATTTGTAGAGGCTGTTTGGTCCTCTCACGGACTCATCAGACCGGAAAGCACATCCGGTGACAGCTGTGCACGTCGGGGTTTGTACCGTACACTGAGACCGCGGTGGTTGACCAGACAAACCACGAGACGCTAGCCCGCCACCTAAGTTATGAGTCAGGAAAAAAGGCGACAGAGTAATCTGTCGCCTTTTCTTTGCTTGCTTTGTAATCACTCGATAACGAAAGTTAAAAACCCGCCGAAGCGGGTTTTTACGTAAAACAGGTGAAACTGACGCTAGCCGGTCTGCTGCGTCAGCGGCCGCTGCAGTCCGGCGAAAAAGGGCAAGGTGTCACCACCCTGCCCTTTTTATTAAAGGCGAAAGATCTTCGCGTTATGCAGGCTTCCTCGCTCACTGACTCGCTGCGCTCGGTCGTTCGGCTGCGGCGAGCAGTATCACTCTCACTCAAAGGCGGTGATCCGGTTATCCACAGAATCAGGGGATAACCAGGAAAGAACATGTGAGCAAAAGGCCAGCAAAAGGCCAGGAACCGTAAAAAGGCCGCGTTGCTGGCGTTTTTCCCCCACAGGCTCCGCCCCCCTGACGAGCGTCGCAAAAATCGACGCTCAAGTCAGAGGTGGCGAAACGCGACAGGACTATAAAGATACCAGGCGTTTCCCTGGAAGCTCCCTCGTGCGCTCTCCTGTTCCGACCCTGCCTACCAATATACTGTCCGCCTTTCTCCCTTCGGGAAGCGTGGCGCTTTCTCGTGGCTCACGCTGGTATCTCAGTCAGGGGTGGGTCAGTTCGCTCCAAGCTGGGCTGTGTGCACGAACCCCCCGTTCAGCCCGACCGCTGCGCCTTATCCGGTAACTATCGTCTTGAGTCCAACCCGGTAAGACACGACTTATCGCCACTGGCAGCAGCCACTGGTAACAGGATTAGCAGAGCGAGGTATGTAGGCGGTGCTACAGAGTTCTTGAAGTGGTGGCCTAACTACGGCTACACTAGAAGAACAGTATTTGGTATCTGCGCTCTGCTGAAGCCAGTTACCTTCGGAAAAAGAGTTGGTAGCTTGATCCGGCAAACAAACCACCGCTGGTAGCGGTGGTTTTTTTGTTTGCAAGCAGCAGATTACGCGCAAGAAAAAGAATATCAGATCCTTAAATATTTCTACGGGGTCTGACGCTCAGTGAATAGAAAACTCACGTTAAGGGATTTTGGTCATGAGATTATGAAAAAGGATCTGACCTGATCCTTTTAAATTAAAAATGAAGTTTTAAATCAATCTAAAGTATATATAGATGAGTAAACTTGGTCTGACGGCTGGACTGGATTCTCACCAATAAAAAACGCCCGGTGGCAACCGAGCATTATGAACAAATCCAGATGGAGTTCTGAGGTCATTACTGGATCTATCAACAGGAGTCCAAGCGAGCTCGATATCAAATTACGCCCCGCCCTGCTCTGCCACTCATCGCAGTACTGTTGTAATTCATTAAGCATTCTGCCGACATGGAAGCCATCACAAACGGCATGATGAACCTGAATCGCCAGCGGCATGAGCACCTTGTCGCCTTGCGTATAATATTTGCCCATGGTGAAAACGGGGGCGAAGAAGTTGTCCATATTGGCCACGTTTAAATCAAAACTGGTGAAACTCACCCAGGGATTGGCTGAGACGAAAAACATATTCTCAATAAACCCTTTAGGGAAATAGGCCAGGTTTTCACCGTAACACGCCAGTCTTTTGCGATGTAGAAACTGCCGGAAATCGTCGTGGTATTCACTCCAGAGCGATGAAAACGTTTCAGTTTGCTCATGGAAAACGGTGTAACAAGGGTGAACACTATCCCATATCACCAGCTCACCGTCTTTCATTGCCATACGAAATTCCGGATGAGCATCATCAGGCGGGCAAGAATGTGAATAAAGGCCGGATAAAACTTGTGCTTATTTTTCTTTACGGTCTTTAAAAAGGCCGTAATATCCAGCTGAACGGTCTGGTTATAGGTACATTGAGCAACTGACTGAAATGCCTCAAAATGTTCTTTACGATGCTG
+
-++++8>@CEIFHEFJJGHIJIGJJJJJJJECC>778B1000-()0.*().+*+*+7;<<43237;BDBCCBHHJJJJHEHFJEFJG8878HGEIG<:;6?77FHFGJJJJJJHGJIGDE>9977<;DGEEFJ53445('')*((')9@EDBGJIJG@>>=?@FJHEJJHJJJJJJFJJCGIJJJJHIHJJJJIIJIJFIHJHJIJIJFJGGJJJJJEBDFI**)*1--4AEFGFJJGJJFHHJJJJCJJCDBBDD53217.,+*))*+&%##$&&)*+(+*(*0004FDEDHHHEHDJFIE?HFJF111A>61..00,,-,34231122>BEHEGFJJJFJJJJJJJI??>>IFIJHFJEHHJJHJJIJJFFFJHJFIJIHJGFFC=;:8778;<>>==CBFFJJEGJHEEEFFJIJGJJJJJFJJJHJJGGIJIJIGFIHJIJEFFHHJJJJGIH11119899<62DBCCHJIIGJHECEEEF-+(),779>>9:7799>HFA?>00//46669?0//0))).)&&&2229;?A43450?DCJHJJIFJJHJJJJIIHGJDGEJGFJJJJIHJIGGDFJJFBE?=?<1//0ECABFJJJJJBB@///+++****+-,)**:<<<CJJJJJJJFJJFIHFJGHFGJGA;5.//2299>>DFJHHFIFJJGJB?>?JGJJJGJGJJJJJGHHJHC@>@>><<:::;@FEHJJJJJJJIJJJJJGJJGFJJJHGGHFJJJJHJJJJJJJJIJJGJJEFCCGJEHHJJFFBCCCFJDAC;;33----,,,,/023378;:99;1005/+++0>;<<CJIGCIDEFFIJEJFJJFC@AC>=FEDFJFD@1.+,,--:99<DCAAH@DCJDHJJJHJHEJJJHJJJGDEDJCJEE8999?CDFJJGIJJJJHGHJGDFBBBA*(('&&&'.---+//089:77.-)'''48:>DEJJJJHIJJJJJHIJJIJCACBCDC<4334FGFHHDHFGJGJHJJJFJFGJJJJJJJJIJJJJJHIJGIJJHJJHJFBA@@D@=5433/333GJGFJHHJJIFFGJJJIIJJJJJJEC8''''>C?FJFJJJIGFGCBJ@???HGJGJEJJIIIJJJJJJJEFCEDFEGBCBDEBIJJJHBCCCF;:76'&&(*4>><<JE.5,-ED@=?JDAFJJJJJJJIJGB9JFGJCE1//12...0/)/068BDHGGFGEHIDJBDGJJJC,,,,,,HJHGFFDIHFGFFJ777700-&&&(21//12@JCCAB86*))+-,+.+14776,*&%'(*+:;AE<::;GFH@@AAJ@111/3:DJJJJJIGJIJHJJJJHJ981122@AAHJGHCEAADBHJJJJHJJJHJGJFHJJJD?<::=EGFJGJJJIHJJJJJGJFGJGI?>C?<A???<000==D<EE=<<=DFIJGJJDJJF=6567;///09767<*=@ABCC@AGJG>>>>JIGHFIJHIGJJJJJJJJHFJJJJHGI<:9?@?JDGHFJFJFGEJGJJCFGGHFCFAAA@>=;33323347;>>=B>=<=;:1++**//<A;5A61112333>EA@?>DECIGJHJFFGIJGCGJEEIGIDGIHEECDC@=95446999:A@?>7('%%&&)')*((+2;@@GDCB666589=??B@?@97''''564222('')***)&&))))**70.-,,++-((().(,189=???=5101000..../..1*'')7-,)&$%&''&&&))*)+,----;;==B??0&&1+++12;?ABDEGCDCD8666CGJFIJHA:78846ED211:3BBBBJGJJJJEDDE>>>;(((&)(&'(10+)))28?943222/DFEFBBBBFFGHA>;;778B@>=<=DGFFHJIEE===*))))))''&%%$%&'''''4;;<CCD@?:2&'(433(''(JJHJHJJJJJIJHIJGG:99:HHFD::C<<A(((((--,&$$')*(%#$''5=?CJEIIJFJJJJJJIGJJHHJJJJJJEJJGJHHCF?==9:;32220..0??===A8889'''(*&&''&(),18:?DEEJH?>=****//26>=>;:1FDCA@@AEJIFJJA2..&%&)*=A@FHC@@@?B=<;0/2???;/--.244FJIHHJJIGJJHJECCFJJJEJBA@?BACDD53)'('',02/-,-+,,,77=998<=<:<<:6::<<998990//0CBHFBBACGIJJJIJJJJJJHHJCFB<<;:8%%%%'12DEGJJJJJJJJJJJE<<4,,765333-=CDIFCDAEJJ844442.-)('+,178-8124;==3*'&%&)%%%%%###$'%%%''&+.'211/+1''''130*,/0027@?A@76+''''()'%%%&((()/0///(('&%$$&--+**+//---4778...+,,,-FABGJJJFJHJHJFHGJJJGJH33BDGJHGFBFFJEJEC>CCDE@CIBCFGIJEDCCJIJHJJA>>>?JIJEJJGJJIJJJJJFJJEJG?JJFJIHHJJJJJHJJFIGHJJJJJJHJIJIIGJCDCIIGHF<<<??>@@@>=>EJHHGJJEGIBDGEE<<<;=GGJAEFDJDEDDDDFEGGIJJJJ999('(+./3001153556>@@FJJJJJHJJJJJJJJJJGJJJJJIHIJID==FEGJJJGGI@41+)++*,&)/8A?DEDFIJ>>>?JFIFFJJJJJJJHIHJFGF7FCGEJ;?CEBJJJHFGGJDDFECDB4544*'''(*035.-**,,'%%&&,+,$%%%&&(05767888CC;<=>A....10//-..)((-5<7766?BFFEJJJJCIE>>:9>?BEHHA=;:79&$$*7>?5330.%$$$$%&&,/,09<<>D?EDFJJJJIHJJJJJJHCCBDFJJEJJJHJJJJJHE@/-,)*+,67<A;4/((((***+''$$$$%&*)+19<:;;686(((.75=JJEDBFCCEJJJHFEDD:***&&&'*'')0<<>?FJJJJJIJJJGJJJIJGFEJIJGGEA&&&.31//@AHJHJJJGFHEEGGEFEFIHJJJHEJHGJHEFEDJJ>FA2200-*(&%%%&668C=:;AABAJFJ6666IFEFJGJ=00*()++)))).1243?@A@.---411139<ABGJJDDIJJJJJJJJGJJJHHJFJFJGGJGEGID))))+*+,4-.01469E:@IDBB77743310,+,,:=DFGIJJJJGDJJJHGIJJJHHF@?@?A=IFEHDFEDGGJJJIECBAAA=DGFIFHJFEGIJIHAABCBFDFAJJEJJG;:::EEGEJJJJ;;;AGAJEDFEGJJJIJGJHDDHDJIEICDDGJFJJGJJJJFIJJJHGJDI;9''')*+.-+('%%(''&$&&'6@999:JGIJHJJGFFFGJJIJG>..--22:<<B5556:8?CC;CJFIJJHEJJFGJGEGIFJIJIDHCCGIJJIJJGJJJJHHJHGHB9:82EJJIJJJJJJIJCGHJFJJJGFJEHEDGCGFI<=AJFH:5&&%'('''&%%&3/0003<>>@/..4533;::;9>ABBGCDCEFJJHJJJIHIG@:99:DJJJHJ@@3-76675555:?@JFCDJFGJHJGJGIEJHJJJJJJJJJJJJJJJJG2222=90//./343467AACF><=?>7;22/.002458:355711,&&'))(
@Glass_T7V_14_D3_12_11_13
TCCGGTAAGCGGCAGGGTCGGAACAGGAGAGCGCACGAGGGACTTCAGGGGGAAACGCCTGGTATCTTTATAGTCCTGTCGGGTTTCGCCACCTCTGACTTGAGCGTCGATTTTTGTGATGCTCGTCGGGGGGCGGAGCTTATGCAAAAACGCCAGCAACGCGGCCTTTTTACGGTTCCTGGCCTTTTGCTGGCCTTTTGCTCACATGTTCTTTCCTGCGTTATCCCCTGATTCTGTGGATAACCGTATTACCGCCTTTGAGTGAGCTGATACCGCTCGCCGCAGCCGAACGACCGAGCGCAGCGAGTCAGTGAGCGAGGAAGCCTGCATAACGCGAAGTAATCTTTTCGGTTTTAAAGAAAAAGGGCAGGGTGGTGACACCTTGCCCTTTTTTGCCGGACTGCAGCGGCCGCTACTAGTAGACCGGCTAGCGTCAGTTTCACCTGTTTTACGTAAAAACCCGCTTCGGCGGGTTTTTATTTTGGTCATCGAGTGATTACAAAGCAAGCAAAGAAAAAAGGCGACAGATTACTCTGTCGCCTTTTTTCCTGACTCATAACTTAGGTGGCGGGCTAGCGTCGTGGTTTGTCTGGTCAACCACCGCGGTCTCAGTGGTGTACGGTACAAACCCCGACGTGCACAGCTGTCACCGGATGTGCTTTCCGGTCTGATGAGTCCGTGAGGACGAAACAGCCTCTACAAATAATTTTGTTTAAGAATTCATTAAAGAGGAGAAAGGTACGGTGAAAGGAGAAGAACTTTTCACTGGAGTTGTCCCAATTCTTGTTGAATTAGATGGTGATGTTAATGGGCACAAATTTTCTGTCAGTGGAGAGGGTGAAGGTGATGCAACATACGGAAAACTTACCCTTAAATTTATTTGCACTACTGGAAAACTACCTGTTCCATGGCCAACACTTGTCACTACTTTGGTTGTGTAGTCAATGCTTTGCGAGATACCCAAATCATATGAAACAGCATGACTTTTTCAAGAGTGCCATGCCCGAAGGTTATGTACAGAAGGACTATTTTTTCAAAGATGACGGGAACTACAAGACACGTGCTGAAGTCAAGTTTGAAGGTGATACCCTTGTTAATAGAATCGAGTTAAAAGGTATTGATTTTAAAGAAGATGGAAACATTACTGGACACAAATTGGAATACAACTATAACTCACACAATACCTGACGTAGACAAACAAAAGAATGGAATCAAAGTTAACTTCAAAATTAGACACAACATTGAAGATGGAAGCGTTCAACTAGCAGACCATTATCAACAAAATACTCCAATTGGCGATGGCCCTGTCCTTTTACCAGACAACCATTACCTGTCCACACAATCTGCCCTTTCGAAAGATCCCAACGAAAAGAGAGACCACATGAGTCCTACATTGTAACAGCTGCTGGGATTACATGGCATGGATGATCTCTACAAATAAAAGCTTGATATCGAATTCCTGCAGCCCGGGGGATCCCATGGTACGCGTGCTAGAGGCATCAAATAAAACGAAAGGCTCAGTCGAAAGACTGGGCCTTTCGTTTTATCTGTTGTTTGTCGGTGAACGCTCTCCTGAGTAGGACAAATCCGCCGCCCTAGAATCGAGTGGCGCCTGCAGACGTAAAAAAAGCGGCGTGGTTAGCCGCTTTTTTAATTGCCGGACGTACGATCGATGCCCGGATGATCCTGACGACGGAGACCGCCGTCGTCGACAAGCCGGCCGTTAATTAAAAAGTTAAACAAAATTATTTGTAGAGGGAAACCGTTGTGGTCTCCCTGAATATATTATACGAGCCTTATGCATGCCCGTAAAGTTATCCAGCAACCACTCATAGACCTAGGGCAGCAGATAGGGACGACGTGGTGTTAGCTGTGCTCGAGGTGAAGACGAAAGGGCCTCGTGATACGCCTATTTTTATAGGTTAATGTCATGATAATAATGGTTTCTTAGACGTCGAGTCTTACGCCCCGCCCTGCCACTCATCACAGTATCTAGAAGCGGCCGCGAATTCCAGAAATCATCCTTAGCGAAAGCTAAGGATTTTTTTATCTGAAATTCTGCCTCGTGATACGCCTATTTTTATAGGTTAATGTCATGATAATAATGGTTTCTTCAACGTCAGGTGGCACTCGAGTTGATCGGGCACGTAAGAGGTTCCAACTTTCACCATAATGAAATAAGATCACTACCGGGCGTATTTTTTGAGTTATCGAGATTTTCAGGAGCTAAGGAGACTAAAATGGAGAAAAAAATCACTGGATATACCACCGTTGATATATCCCAATGGCATCGTAAAGAACATTTTGAGGCATTTCAGTCAGTTGCTCAATGTACCTATAACCAGACCGTTCAGCTGGATATTACGGCCTTTTTAAAGACCGTAAAGAAAAATAAGCACAAGTTTTATCCGGCCTTTATTCACATTCTTGCCCGCCTGATGAATGCTCATCCGGAATTTCGTATGGCAATGAAAGACGGTGAGCTGGTGATATGGGATAGTGTTCACCCTTGTTACACCGTTTTCCATGAGCAAACTGAAACGTTTTCATCGCTCTGGAGTGAATACCACGACGATTTCCGGCAGTTTCTACACATATATTCGCAAGATGTGGCGTGTTACGGTGAAAACCTGGCCTATTTCCCTAAAGGGTTTATTGAGAATATGTTTTTCGTCTCAGCCAATCCCTGGGTGAGTTTCACCAGTTTTGATTTAAACGTGGCCAATATGGACAACTTCTTCGCCCCCGTTTTCACCATGGGCAAATATTATACGCAAGGCGACAAGGTGCTGATGCCGCTGGCGATTCAGGTTCATCATGCCGTTTGTGATGGCTTCCATGTCGGCAGAATGCTTAATGAATTACAACAGTACTGCGATGAGTGGCAGGGCGGGGCGTAATTTGATATCGAGCTCGCTTGGACTCCTGTTGATAGATCCAGTAATGACCTCAGAACTCCATCTGGATTTGTTCAGAACGCTCGGTTGCCACCGGGCGTTTTTTATATGGTGAGAATCCAAGCCTCGAGCTGTCAGACCAAGTTTACTCATATATACTTTAGATTGATTTAAAACTTCATTTTTAATTTAAAAGGATCTAGGTGAAGATCCTTTTTGATAATCTCATGACCAAAATCCCTTAACGTGAGTTTTCGTTCCACTGAGCGTCAGACCCCGTAGAAAAGATCAAAGGATCTTCTTGAGATCCTTTTTTTCTGCGCGTAATCTGCTGCTTGCAAACAAAAAAACCACCGCTACCAGCGGTGGTTTGTTTGCCGGATCAAGAGCTACCAACTCTTTTTCCGAAGGTAACTGGCTTCAGCAGAGCACAGATACCAAATACTGTTCTTCTAGTGTAGCCGTAGTTAGGCCACCACTTCAAGAACTCTGTAGCACCGCCTACATACCTCGCTCTGCTAATCCTGTTACCAGTGGCTGCTGCCAGTGGCGATAATCATGTCTTACCGGGTTGGACTCAAGACGATAGTTACCAGGATAAGGCGCAGCGGTCGGGCTGAACGGGGGGTTCGTGCACACAGCCCAGCTTGGAGCGAACGACCTACACCGAACTGAGATACCTACAGCGTGAGCTATGAGAAAGCGCCACGCTTCCCGAAGGGAGATG
+
IJJJJJJJJJJJHFJJJJJDCBHJGJJJJHIJEIDE444522'''(()1=HIJFDE>?<:<=AFDBBEHGDFDJGJ4JIJJHFGJJJCDHJJJJJJJGJJJHJJJJJJIHFJIJJHJJHFJJJ7665+(',...-+((&%$$%%&''(//0<C<<<<FGEIJHJJHFJGJJJJEGJJIIJHJJJJJIJFJD@BFJGJJJG;:88GIHJGJJJJEJJJJJJIEJJJJFFH88FJJHFGJJHIJJJHDE<;<485+***=,(++++?ABEGJJJJJIJHJEDCDHGGGHDCEDEGFDDEDDCD>AC><7:/.--0BBC401BAF<::<<>EFIJJJJJFGIJJFJAA@AJJDEBGJHHJI;<;<@?@HJJJIJGEJIJIJJJJHF>77DFJGJFJE,***+,>AABBDEJJJJJJHHFJJJIHHJIHJJDEJJE@===AJGJJHJIFHJJHJJHHFJJJJJGIJEEEG@BBDGJG@=EJF6(((0098/---444=GJJJGGDCFIJ?>>>BE@A>88EFHJJEIDEFJDGGA=>=>EFJDICG<CDHG><49??@<;;<JEJFIFIJJIJDBCEHFIFJGGGJJJFIJDA<;:9;?>??C:::,,++,...,(((//.-,-../.0006///7699:A@AFHGFJGHHJB@BBGGIJJICDCIJJFFDEJJEICDEDDJJGJBDJFJ0123>CACCDIEJJJIJJJJGGJJ@?>,*3--3000055<AJJDEDEIJFIJJI?>,++)&')//1222;<?<ACJJHDIJJFJGJJHJJIIJJJHJHJJJJFFGJJHJJHIJGJJJJJJGIJJJIECDCCJEJJJJJJJD@>>@JHFDEDDJHEFEJJJJEHIFFJGJDJEDGJHIJEDBDD6A=5DJJJJHJHEIJJJIHFH??HJJJJJBAACACJBF@JFFJEIJJJJJ>=>=CCHCB74.&&%0(((('&&(*..::;;>;;2113:89:4(''(/BA@@@@EGJEHEEJFGI<>CDHCCAFIJJFIFGJJJGD>>>?JGIFJ@?;8)('*+,--.----.0>>BBFJIJEDCDB>CJCHJGDABDCJFECDGJJEJGC<:::<CEGJEJEEDBDDGHFJJH@@?@GHD@@=;8543437HHJJJJDDGGJJJJDEJJGB@ACDHHJJJ@BD>999:HGJHACEEJHJJJJHJFEJEJGDFCCA<<;:,++&&%%(%$#####$$%&/78:DCBDCJCDDJDFJJJJJJJJJJJJJJJJJCCDCDEEHJJGGJJJJJHJIJIJEHJHJJJJGGHJFGGJIJFJJJI5445DCJJJJFICGEGIIIIJJJHGFGJIJHJJJIHFF<B7GFDEEHJJJGIJJJJJJIIJJJHJJJJJGJ9ADBC><<>HB@@CA><=:;;=<<=DBC@>>0../+++-.11+++,,,7668:::95--)),,,2++''+,;AE==>>JJGFJDBBCJECCJIEIGJHJFGFGECA@CHFIJGJHJFF@FAADJGJHGEE7+++CDHHHFEHJI7777JJJEGGJIIHJJJHGGHHGIFJ+***A>@@DD>==99;CJCGC;<=9IEDE==>JJFJJHJJBFFFJJJJGJJEDEJIDDDJIHFJJC>>>?HFJJGJJJD?++HJFFFGJIJFJEGJJH===?99767;FGJJJJHFJJFJJJJJFIJJ<?889A@A?CAAC?CDFHEA=*))*---/BCB666=GJFHEHFD>;;<BCCGFJFBCC@FE=>>CECJICEEEGGIJIGJJJECGJGJJJJFJJFIJJJGJCGJJBAA?CDFJJJJGGEJEEJGFJJJJJHJBIJGJJHDCBCJJJFGJDBJ@JFHJHJJJJIJJGHJJJHJJIJJJIJHJHIJJFF?<<CJE?BCCIHDJBC@?888<CA=<<=HDJHJJGJJJGIJJJHIFFDIJIJIJJIDCGGJJGJEF*&&&,-0...>@;99:=JHJGJIFIJIJJJJJJJIJHHJJJHJJFJJHJJJJHJJJJJJJJJJJHJIIJJEJJJIJFGIIDJC44.))'&('%()..=@EJHJHJJJGGJJJHHFFGGIJJFEGJJJCJIFJGJIJ@669<=<:BADCJGC99:JJJJJJJHJJHJJGHJJGJIJHJJGJJJJJJFJGFJJJJJJHEGJJJJIJIJIGJIJJJJF88778C:878<EGFECDHJJGJEACDCGCCHCDBCJJJFDEDG<</&&'/92=@JGJJJIE>=G>@<9<99=;;<?>;<=BFHFFJHFJHDBCCJIHJIIJJJJJGB88ABE@@832-++&%&&'06:77B==<EDJJJHJJJJHJJJIIJHI9988=>DJJIJFGFIDFDFHIJJEJHGJIJJHEJCDDCJEFFJG899:77763223993111CFJGGIGJHIJHHIJGJHGFDFFGHIJJJJJFFIBD@@DDBCDJIGHFJHFEEJGDIC@=:>@A>=@??@;:;9AJDHEEGDCHFJGHE;;;;FJJJJJG>?@?;@?EFGJ867;4331334<2:::D?>7>>=>><;887---/AA@ACJ::::BFGI<;82/((((<<<<<?GDDJJHGJJJJIIJGJJIJJIHJ>FGJJGB@?@DGIJJJJGIJGJDIJJJJJJJFJJJJEJJJJJFJIJGJGFJJJIJJJJJJJIIJJGIIEJJICJJJJJGJGJHJJJJHGJJJJHFEGJC77HJECC====BA?ABEGFBABJJJJJJJJIIIADCCIGJHJGIEH7556;::?JJ>==>JJJ>JJJJJFJJHIJJ?>??DJI;;;;GIJJIJIHEEJJGHGIJFGGHGGJIIJJGDFJIGJGJJJJJFGJJFHJIJJFJJJJJHJEHIJIIJJHIJJJIJJJJJJJGJJJJJJJJJJIJJJEJFECJDJHJGIGHJGHGJJGJGJHHHF<<<;DGECBCCECE7/ADDFEEHCJJFJDFGDFFIJIEGECJJJCDDHHHJJJJJJDDJJIFJDCFDGHFJHJJFFJHJIFCFEDCEJECBB:;:/?@2///5JJJGJJJJEHFFBBJJJDIIJJGJJJJJJJJJJIIJJJJJIJJA<;;>D@A==>?EDHDE@@CFB:9))((7/./1544))(((/022BEFGGJ>=>>FCIJIJJJJJDCDJJGJJHDGEG444JIJJJJJJJHJGJJH?FIGJJJJJJJHJIJII@AG@66::@JIIGEB>=?BEGFFJGDFCJIEJJFJJHJJJJJHJJJIFFIJJ>=<6BJ@:@HJJBAFFFGJJJJJJJJGJGGIA<<?CCA211../2;;>AC@555278711<9<JJGJIGFBHGGCFFEJJFGBCCBJJFJJFJGEGIIJJJIJEEGJJJJJHJJJHJJJJJJJB91?*))*6.510017==?<=FEHJJJIJJJJJFHEFGIJ985422553&&&&-,,/+&&&&((('((*)(('''''&&().,,//JIJGJJJIJJJJHJJJJJJHGEE??CDGEACHIJGIJJFJFGJGJIJJJIGJJHIJJJJJJJ?@GGJJJGC=>A>=ACJJGJEJIDHDHFIHJ0//&&%&**)*,.0.3;=CEBJCCEEEE999:BADGGFDFAE?((((GDCDDIIDCGCBCFD@??@HIHJJEEFJJHJDECCFJGJJEGGGGJJJJJJJJHJJJIJJEEEEJCCGGJEGGJJJHFJJHHIJGHGJJIJGEIGJIH000>AIJJIJIHHEJJJGID@CB@C>B921(
@Glass_T7V_14_D3_12_11_14
CTCTTTTCGTTGGGAATCTTCGAAAGGGCAGATTGTGTGGACAGGTAATGGTTGTCTGGTAAAAGGACAGGGCCATCGCCAATTGGAGTATTTTGTTGATAATGGTCTGCTAGTTGAACGCTTCCATCTTCAATGTTGTGTCTAATTTTGAAGTTAACTTTGATTCCATTCTTTTGTTTTCTGCCATGATGTATACATTGTGTGAGTTATAGTTGTATTCCAATTTGTGTCCAAGAATGTTTCATCTTCTTTAAAATCAATACCTTTAACTCGATTCTATTAACAAGGGTATCACCTTCAAACTTGACTTCAGCACGTGTCTTGTAGTTCCCGTCATCTTTGAAAAATATAGTTACTTCTGTACATAACCTTCGGGCATGGCACTCTTGAAAAAGTCATGCTGTTTCATATCAATCTGGGTATCTCGCAAAGCATTGAACACCATAACCGAAAGTAGTGACAAGTGTTGGCCATGGAACAGGTAGTTTTCCAGTAGTGCAAATAAATTTAAGGGTAAGTTTTCGTATGTTGCATCACCTTCACCCTCTCCACTGACAGAAAATTTGTTCCATTAACATCACCATCTAATTCAACAAGAATTGGGACAACTCCAGTGAAAAGTTCTTCTCCTTTACTCATGATTATTTCTCCTCTTTAATGAATTCTTAAACAAAATTATTTGTAGAGGCTGTTTCGTCCTCACGGACTCATCAGACCGGAAAGCACATCCGGTGACAGCTGTACGCGTCGGGGTTTGTACCGTACACCACTGAGACCGCGGTGGTTGACCAGACAAACCACGACGCTAGCCCGCCACCTAAGTTATCAGTCAGGAAAAAAGGCGACAGAGTGATCTGTCGCCTTTTTTTCTTTGCTTGCTTTGTAATGACTGGATGACCAAAAGTAAAAACCCGCCAAGCGGCTTTTACGTAAAACAGGTGAAACTGACGCTAGCCGGTCTACTAGTAGCGGCCGCTGCAGATGCCGCAAAAGAAGAGGTGCCGCCGCCTGCCCTTTTCTTTAAAACCGAAAAGATTACTCGCGTTATGCAGGCTTCCTCGCTCACTGACTCGCTGCGCTCGGTCGTTCGGCTGCGGCGAGCGGTATCAGCTCACTCAAAGGCGGTAATACGGTTATCCACAGATCAGGGGATAACGCAGGAAAGAACATGTGAGCAAAAGGCCAGCAAAAGGCCAGGAACCGTAAAAAGGCCGCGTTGCTGGCGTTTTTCCACAGGCTCCGCCCCCCTGACGAGCATCACAAAAATCGACGCTCAAGTCAGAGGTGGCGAAACCCGACAGGACTATAAAGATACCAGCGTTTCCCTGGAAGCTCCCTCGTGCGCTCTCCTTCCGACCCTGCCGCTTACCGGATACCTGTCCGCCTTTCTCCCTTCGGGAAGCGTGGCGCTTCATAGCTCACGCTGTAGGTATCTCAGTTCGGTGTAGGTCGTTCGCTCCAAGCTGGGCTGTGCACCAAGCCCCCGTTCAGCCCGACCGCTGCGCCTTATCCGGTAACTATCGTCTTGAGTCCAACCCGGTAAGACACGACTTATCGCCACTGGCAGCAGCCACTGGTAACAGGATTAGCAGAGCGAGGTATGTAGGCGGTTACAGAGTTCTTGAAGTGGTGGCCTAACTACGGCTACACTAGAAGAACAGTATTTGGTATCTGCGCTCTGCTGAAGCCAGTTACCTTCGGAAAAAGAGTTGGTAGCTCTTGATCCGGCAAACAAACCACCGCTGGTAGCGGTGGTTTTTTTGTTTGCAAGCAGCAGATTACGCGCAGAAAAAAAGGATCTCAAGAAATTATTTGATCTTTTCTACGGGGTCTGACGCTCAGTGGAACGAAAACTCACGTTAAGGGATTGGTGATCAGATTATCAAAAAGGATCTTCACCTAGATCCTTTTAAATTAAAAATGAAGTTTTAAATCAATCTAAAGTATATATGAGTAAACTTCGTCTGACAGCTCAAGGCTCGGATTCTCACCAATAAAAAACGCCCGGTGGCAACCGAGCGTTCTGAACAAATCCAGATGGAGTTCTGAGGTCATTACTGGATCTATCAACAGGAGTCCAAGCGAGCTCGATATCAAATTACGCCCCGCCCTGCCACTCATCGCAGTACTGTTGTAATTCATTAAGCATTTCTTAACATGGAAGCCATCACAAACGGCATGATGAACCTGAATCGCCAGCGGCATCAGCACCTTGTCGCCTTGCGTATAATATTTGCCCATGGTGAAAACGGGGGCGAAGAAGTTGTCCATATTGGCCACGTTTAAATCAAAACTGGTGAAACTCACCAGGGATTGGCTGAGACGAAAAACATATTCTCAATAAACCCTTTAGGGAAATAGCAAGGTTTTCACCGTAACACGCCACATCTTGCGAATATATGTGTAGAAACTGCCGGAAATGACGTGGTATTCACTCCAGAGCGATGAAAACGTTTCAGTTTGCTCATGGAAAACGGTGTAACAAGGGTGAACACTATCCCATATCACCAGCTCACCGTCTTTCATTGCCATACGAAATTCCGGATGAGCATTCATCAGGCGGGCAAGAATGTGAATAAAGGCCGGATAAAACTTGTGCTTATTTTTCTTACGGTCTTTAAAAAGGCCGTAATATCCAGCTGAACGGTCTGGTTATAGGTACATTGAGCAACTGACTGAAATGCCTCAAAATGTTCTTTACGATGCCATTGGGATATATCAACGGTGGTATATCCAGTGATTTTTTTCTCCATTTTAGCTTCCTTAGCTCCTGAAAATCTCGATAACTCTGAAAAAATACGCCCGGTAGTGATCTTATTTCATTATGGTGAAAGTTGGAACCTCTTACGTGCCCGATCAACTCGAGTGCCACCTGACGTCTAAGAAACCATTATTATCATGACATTAACCTATAAAAATAGGCGTATCACGAGGCAGAATTTCAGATAAAAAAAATCCTTAGCTTTCGCTAAGGATGATTTCTGGAATTCGCGGCCGCTTCTAGAGTACTGCGATAAAGTGGCCAGGCGGGGCGTAAGACTCAACATCTAAGAAACCATTATTATCATGACATTAACCTATAAAAATAGGCGTATCACGAGGCCCTTTCGTCTTCACCTCGAGCACAGCTAACACCACGTCGTCCCTCTGTCCTTACCCTAGGTCTATGAGTACGTATGGATAACTTTACGGGCATGCATAAGGCTCGTATCATATTCAGGAGACCACAACGGTTTCCCCTCTACAAATAATTTTGTTTAACTTTTTAATTAACGGCCGGCTTGTCAACGACGCAGTATCCGTCGTCAGGATCATCCGGGCATCAATAGTACGTTCCGGCAATTAAAAAAGCGGCTAACCACGCCGCTTTTTTTACGTCTGCAGGCGCCACTCGATTCTAGGGCGGCGGATTTGTCCTACTCAGGAGAGCGTTCACCGACAAACAACAGATAAAACGAAAGGCCAGTCTTCGACTGAGCCTTTCGTTTTATTTGAATGCCTCTAGCACGCGTACCATGAAATACCCGGGCTGAGAATCGATATCAAGCTTATTTGTAGATCATCGGTGCCCATGTGTAATCCCAGCAGCTGTTACAAACTCAAGAAATT
+
;;::>DC'''(///0/()**'4<<?JJJHHFEEIGIIDJEEJEJHHJEDJJJGDDBBCDGIJGJJFF?:99;BHJEHDDEDFDJJJJJJJGJJIJHJJJJHFJ4332764445<@DEFJDAB@?=:CJJJJJJJJJIJJHDJJJGGJJIJFHHJJJJJJJJEDCDGGJJJJIGGJG<32*%%%''&2444;?<=DDEEJGJEDJB?7778====AC53200223<;99777677;=D=878.-&&0111:>B@JJJJDEHFJJFJJJIJGJIBDDH@@@?C8EIJJJIEIJJJHJC:?)@EDJIEDFB@A?ECFJJJGHIJDJJI88877:1'<'''''8<5?><<:;96)''('&&''))2<>FJHGJHEF5555CHFHGJJJHJJJJIJHJFJGJFIJFF<A=>423..'&&&*,,-2?CEBB@?DAACDGGJH;;;;=>><=0//0764687)(('(-15458>JFFEFGJGCEEFFCFFHJJJJFIE:=GJHJJJHIIJFGFGBCAADIFJJFFIH@>8,,3HJFJJGJEGJJFJJDJFJDDDFDJJJJFJJDHGGDEA?=>++)413;5>??JFDJGEHA???IHFGJHEHD9889;;:99+****))*258>EIEFJIGIDCBA:?.,55.0/'%%%'%&&'+/0,<8-)(*@??>;=000.23<>?FHJJCDEFHE?>;;;:=A@=<99:<=JJJE@@?@F9886;==<<:>?EJHG5501:85CCA??(&&&&*'%$$$$()**DBBDAC@@DCFJGAB@4656885698<0...333+++01@@DCJEHJDCFDEJJHCCBDE@?;)))*(('(+((&$$%())*+688@==>@>>=<7211))));0/)))876978>A6666/A?A<CEHJJGIHD3322(''''((''),@==<=@EECDB66*'(&''('()-411118:=CD><<:E@AJJJJIJJJJJCGFEDDDA;;;,++,666DFEAAA=:1,*)%&'((',-/0)))*(()223///()()--844652-.-204::<C=<=>GJHE?773'(99<843341.-,00,109:;:22CABB>??>CDCJD7322-..021-.=>CFJHDD<;;:776<<7888@<=JEJJJJJJJIHJJJGJJIJGGEJIF=<'&&%&(,-?JJD@@??H>>?@EJGJJGJGJHJJIIJHHIHJJJ@???CDGGIJGCD@>A?B>BABIJJJGJJIJIJGJIJGJJGFD@?4,+(+,-10943./2123;9+++,/--.---+++68:;;>>?<=<6554=AEGGFJJJIJHEJICA@4443887EJGJA?=:::663/5+,22+(),-;>AJGICBBIC>>>?F88769200.-44:=?IICHJ@FJIJJJIHFHJJHJJEBBBIDFJ>2239/14-,--FFEEEICB?;:52();GDHGEJFJJJJG:999JEJFBA@AJGHIJJGFIJJ?:9978<<982<::9++,6FCB0'''&%&%%&*/6421.-012249:BJJJJJJFGFJACDFDGCIJE@?=;<=CD=00046CIFJFGEGGHJJJJFEBDDJFJHDBBFHJJHJJJHJECCEGDGDJJJJJFHFAE1/((C@?;9444?A=<::-,--,,*))))*-034,.-,-BJJHFJHGDFG???AGHJJGJJJJEE=<?@JJJGHEJACFA1000:978888-&&&&CJEJGJJJIJJGJFGF0(&%&'(,-/+**)-/*'&''()%'))>:>>;;BEJEHEG8JHIHJJHJHEGFJJJCC=DDBDHA?@@DE;0//***'%%###$--..:=??E>A>??600&%$'***,-,'%%%).4983444232566;<;544441000489<@@CB///@C;;44CFJJHHFIC>.,())%%%%$$%'**,12EGHHHIFFJJI:444431127B>DEJAHF==889H?@AFFHJJJJJHJH>****JGFGJJ====IHHEFEJEJDE@)))*3311-)''&'&&'35+''(33))))00/000;;GFIFEHGDJJJJJEJDHJDBBBFJGEJJFJI73335JJJJFJJJJDJGF6666E:998==<2223.-,.78>@BFHIEB?><BA@===>CCCECEJJGBB@B=<<<=:7....>?DJCGEACEJEJJJJHJJJIEGGCHEJICC2110-*))(&'$#$%*;:;<EHJGEEGJJFFFJGDEHHJJFHJJJJJJFJJJDEGEJJFJJJJ7777JDJEHJFHFHFGJFFJJHJDDDDGGFDHFJEFJIJJJJHJJGHFJJHBAAAJDE?=;<<<9?21112>FDFGFJB6*))+FEGJCEJFFHFHJFH9//.)376769///0(''')*//0FEHFDBAAAD:888IGJGHADGJ?A@=C@<;)''&&&'/9DGFBBCFHFJHDGCDFFFGJJJJHHJJJEJJ===<:7'''566976/**.:??9999;AJGGHHHJHJEHHIHJJJJJJJJJHJB@B>22235H<**))7@EJJJGIFGJJEEE=GCAA=:CEHD7761/1180@ABEGJEGIGHGEJJJJGJIJIHJJJJJJJJJJJHGJJJIDJIJ????ABCAJJDJFCCACACDGIFIIICAABHJJJJJHH?A7B;;;D>>>=@GHJJJJJJJJGAB/FJGEIJJHBJJHJJJJJFJFHJJJGEEHJJDJFJ;;71000GJIJ*))*+2760,,-.=>?@FDEBFEJJJJJHFJCBBHJFJHC@@FDJIFGJJJEEJHJIJJHHAFFGEJJIJJJJJJGHJJJJIFEGJJJJJHJD@BCFFJJJJEGFEJBG@?9:::EBJJJJD=<879>@C??20,***:>@@@?98863>>@B@>@@GJH@?AACDJHGFIFGJJJJJJGBAHJJGJGHEBEBABBF?1//0DECH@>>?CGGEJJFHIJGDEDABDEFJGIJEJFFJGEDFJJFIJJFJIHHJDJFGJJJJJJJGJJEFJJJGHGJJGJDIIBFJEEICC<;<AJJJHGJIJJD:>79F<FGGJHFGEG44425-***++,,)(((()+9::;<?<56AABIIFGHCAA@>5HEJHHGEHJCCCGJHC7..0123.---.)'(*)44=@<;<?=8889@>A98798:9:CFJ:<<<FJJJIJIJHHEJJJJDBJJFJJJJIHEFIFJHHIHHCCCCJEBA@ADCEGCCB@A::5341212.1001130+/02311678;54)))(('*+++++...+)*+++-008?@A=<=>?>=>A@A55;=.+++-6*))+)1-++&&''5.../>=<906*)*/GEJJJJJJJJJIH@8J???JGJJGJJFJEFHGFCCDHJJJJ333021'(&')%%$*(-++++,/079?<;<=@FGIGF<443)''$&&&)&'/591111?ACGJJEJDIFJGEJJEJDEDBE=<<>FDC>>=?EJGJEEHGGE?0)))///0=?==?CGJJIEJDIJJBEEEF9999@BEJJHEGJEFJGJFFDEHIHJBBFCBBCCFIHJA@?D@<9:'('(++(,,-/*)+/+()-%%%&56.--+()('%%&'--,-.**)*340.+()()/11.--239;8=1-,,./)'''19&%%%&//.=>888+**-,--,&&&'*,)(+)*-+(((+0++,.8@CCCC@>@00006-,,,--%%%
@Glass_T7V_14_D3_12_11_15
AACTCGCGAATTTTGCGCCACTAACCGTCTCGCCATCTTCATTGGACAGAATTGGGACAACTCCCAGTGAAAAGTTCTTCTCCTTTACTCATGGTACCTTTCTCCTCTTTAATGAATTCTTAACAAAATTATTTGTAGAGGCTGTTTCGTCCTCACGGACTCATCCGACCCGGAAAGCACATCCGGTGACAGCTGTAGCGTCGGTGTGTTCCCGTACACCACTGAGACCGCGGTGGTTGACCAGACAAACCACGACGCTAGCCCGCCACCTAAGTTATCAGTCAGGAAAAAAGGCGACAGAGTAATCTGTCGCCTTTTTCTTTTTGCTTGCTTTGTAATCACTCGATGACCAAAAGTAAAAACCCGCCGAAGCGGGTTTTTCGTGAAGACGGTGAAACTGACGCTAGCCGGTCTACTAGTAGCGGCCGCTGCAGTCCGGCAAAAAAGGGCAAGGTGTCGCCCGCCTGCCTTTTTCTTAAAACTCAAAGATATTCGCGTTATGCCAGCTTTCCTGGCTCACTGACTCGCTGCGCTCGGTCGTTCGGCTGCGGCGAGCGGTATCAGCTCACTCAAAGGCGGTCATACGGTTATCCACAAGTCGGGGATAACGCAGGAAAGAACATGTGAGCAAAAGGCGGGCGAAAAGGCAGAGGAACCGTAAAAAGGCCGCATTGCTCGCATTTTTCCACAGGCTCCGCCCCCCTGACGAGCATCACAAAAATCGACGCTCAAGTCAGAGGTGGCGAAACCCGACAGGACTATAAAGATACCAGGCGTTTCCCCTGGAAGCTCCCTCGTGGTCTCCTGTTCCGACCCTGCGGCTTACCGGATACCTGTCCGCCTTTCTCCCTTCGGGAAGCGTGGCGCTTTCTCATAGCTCACGCTGTCAGGTATCTCAGTTCGGTGTAGGTCGTTCGCTCCGACTGGGCTGTGCTCACGAACCCCCCGTTCAGCCCGACCGCTGCGCCTTATCCGGTAACTATCGTCTTGAGTCCAACCCGGTAAGACACGACTTATCGCCACTGGCAGCAGCCACTGGTAACAGGATTAGCAGAGCGGTATGTAGGCGGTGCTACAGAGTCTCCTGAAGTGGTGGCCTAACTACGGCTACGCTGGAAGAAAGACATATTGGTATCTGCGCTCTGCTGAAGCCAGTTACCTTCGGAAAAAGATTTGGTAGCTGTTCATCCGGCAAACAAACCACCGCTGGTAGCGGTGGTTTTTTTGTTTGCAAGCAGCAGATTACGCGCAGAAAAAAAGGATCTCAAGAATGCCTTGATCTTTTCTACGGGGTCTGACGCTCAGTGGAACGAAAACTCACGTTAAGGGATTTGGTGGTAAGAGATTCAAAAGGATCTTCACCTCAATAGCTTTAAATTAAAAATGAAGTTTTAAATCAATCTAAAGTATATATCGTAAACTTGGTCTGACAGCTCAAGGCTTCGACTCTCACCAATAAAAAACACCCAGTGGCAACCAAGCGTTCTGAACAGATCCAGATGAGTCAGGTCATTACTGGATCAGACAGAAATTAAGCGAGCTCAATATAAAATTACGCCCCGCCCTGCCACTCATCGCAGATATTTTGTGAATTCATTAAGCATTCTGCCGACATGGAAGCCATCACAAACGGCATGATGAACCTGAATCGCCAGCGGCATCGAGCACCTTGTCGCCTTGCGTATGATCTTTCCATGGTGAAAACGGGGGCGAAGAAGTCTGTCCATATTGGCCACGTTTAATCAAAACTGGTGAAACTCGCCAAGAAATGGCACGACGAAAAACATATTCTCAATAAACCCTTTAGGGAAATAGGCCAGGTTTTCACCGTAACACGCCACATACTTGCGAATATATGTGTAGAAACTACGGAAATCGTCGTGGTATTCACTCCAGAGCGATGAAAACGTTTGAGTTTGCTCATGGAAAACGGTGTAACAAGGGTGAACACTATCCATATCGCCGCTTCACCGTCTTCATTACCATACGAAATTAGGATGAGCATTCATCAGGCGGGCAAGAATGTGAATAAAGGCCGGATAAAACTTGTGCTTATTTTCTTTACGGTCTTTAAAAAGGCCGTAATATCCAGCTGAACGGTCTGGTTATAGGTACATTGAGCAACTGACTGAAATGCCTTCAAATATTATTAGATGCCGTTGGGATATATCAACGGTGGTATATCCAGTTGATATTTTTTTCTACCATTTTAGCTTCCTTAGCTCCTGAAAATCTCGATAACTCAAAAAATACGCCCGGTAGTGATCTTATTTCATTATGGTAAAACTGGAACCTCTACGTGCCGAATAGACTCGAGTGCCACCTAACGTGTGAGAAAACCATTATTATCATGACATTAACCTATAAAAATAGGCGTATCACGAGGCAGAATTTCAGATAAAAAAATCCTTAGCTTTTGCACTACAGTAGTACTGAATGCGCAGCCACTTTACGTTGTGCAATCGTGGCAGGGCGGGGCGTAAGAGTTCAACGTGTCAACCATTATTATCATGACGTTTCTGACCTCTAAAAATAGGCGTATCACGAGCCCTTTAGTTCTCACCTCGAGCACAGCTAACACCACGTCGTCCCTATCTGCTGCCTAGGTCTATGAGTGGTTGCTGGATCCTTTACGGGCATGCATAAGGCTCGTATAATCTGCTTCAGGGAGACCACAACGGTTTCCCTACCAGAATGATTTTCTTTAACTTTTTAATTAACGGCCGGCTGCGACGACGGCGGTCTCCGTCGTCAGGATCATCCGGGCATCAATGACGTCCGGCAATTAAAAAAGCGGCTAACCACGCCGCTTTTTTCGTCTGCAGGCGCCGCTCGATTCTAGGGCGGCGGATTTGTCCTACTAGGAGAGCGTTCACCGACGAACAGACAGATAAAACGAAAGGCCCAGTCTTTCGACTAGAGCCTTTCGTTTTCTGGATCCTTCACGCGCGTTTCATCGAAATTTACCAGGCTGCAGGAATTCGATATCAAGCTTTTATTGCTGGAGAATCATCCATGCCATGTGTAATCCCAGCAGCTGTTACAACTCAAGAAGGACCATGTGGTCTCTCTGTTTTCGTTGGGAATCTTCGAAAGGGCAGATTGTGTTGGACAGGTAATGGTTGTCTGGTGAAAGGACAGGGCCATCGCCAATTGGAGTATTTTGTTGATAATGGTCTGCTAGTTGAACGCTTAGATCTTCAATGTTGTGTCTAATTTTGAAGTTAACTTTGATTCCATTTATTTGTTTTTGTGCCATGATGTATACATTGTGTGAGTTATAGTTTGTATTGCGATTTGTGCTCCACAAGTGTTCCCATCTTCTTTAAAATCAATACCTTTTAACTCGATTTCTATTAACAAGGGTATCACCTTCAAACTTGACTTTCAGCACGTGTCTTGTAGTTCCCGTCATCTTTGAAAAATAATTATTACTGTACATAACCTTGGGCATGGCACTCTTGAAAAAGTCATGCTGTTTCATATAATCTGGGTATCTCGCAAAGCATTGAACACCATAACCGAAAGTAGTGACAAGTGTTGGCCATGGAACAGGTAGTTTTCCAGTAGTGCAAATAAATTTAAGGGTAAGTTTTCCGTATGTTGCATCACCTAA
+
&&%($$%$&&'**)'(&&(%&&$$%#######$&,7211(0110///0.*22;3657962//,++*)**EJFJFFFEFGJIJJEFA;GJFEDEGHED>7BA9@=<>A201)4:3333A7:634*377875.+,+,2++++EEHED<<<:<<?E@>?;;=>?>==75'&&&(178?HIGB@>?DFDCDCJG111..+(()()+**&,)(++(*)(+,-(''&++(**)&&*35;=@76=;;<=9:88/..1*('''<>BDJEGFFJJJJJIJIJJFJJG('''4554239:<0..4BDF8333JGJFJJJJA==;9?@>@420*)63+*+-@CCGFFJEEGIJIHHJFCAAGEIHJJJJGFJIE>=22,))2>:98:::621&&'())'('''(>FHJJJDGDGHFJHEGHIEDF0//((()DEIJGEEEGDHC@;<<EHDEEEJFHFCDH<;;?@<3('*591111991&2.-/+,*%&),,(&%%%(,*'(*%173343922/))(+0+',(,,,-8667+**+0035BA?@IC:::565689;=BC=;:;=>>>=>>?DEECDDHEDDC=:::BCBDA''''...5=222311+''&(''(@=:-,,'(((2368795,+,.-((*'''-58;;('*'+)))4433)())*577;8:523?7655++*'((%(''''+./0487947+**)2*)(:;<7@A?:<;9877***+766:<24.-13.--*)(&&&'+-;EC@=<:::=955-,,,?>?JIDE;8775436/**(&&*++&09>=9:<JHF744;:.--'%##')+,1//)6*4245730%%%(-)))&)044210,+''%)++<817..,(5/346DJEEIJGJEEDCCJFE;;@@JJGIJEJEJJD1,(((450/-*++:9;CDEI>===73335('''+),+-+-.6D?>7)&%%)'%&%&'(,43669;>>GDBDABCHEEF@GHDIAFGDFEFBCA?@?CBBACCA<<<<DGEFH>?F??>BH?7777:<C@F11135.//?D>==9::<:?>;<=@JJFBC?>;223=>?@B;669+++7779DFCFCD;;*'&*)%&%&''(:CHJIEBAA@C<<?CGEBAAHDC---&%%%')*+,0+,/,--,-CFJIFGJJJJFA@AD55EIJJFIJJ54460..2147998-(((((('(('%&,+013=>>B;;:;99974//006:=CB222;<@85221038:400./3))++=ABEEDCEFGBABAD=<=D=??AB>8884.+(&++*'''.6&6::CDDC::6799;CC433:::5312344101/...11*)''())-.-.1+0*(('*5)''&&&('(,++*,1;7++++++(*01/%%%%('&&+4***8=>JHJJFCGHIGIJJHJIJJ?>>>JFGJCBCADCCJ2../9878:000178;=8641,''''*.0)##$%%%%%05----0))334/..,'''*;;111-*)))102273/00(&%%(510022'+2..//0;999<AB2,++'&%$&,0+*)*(%&*''&&&''())*+)++,42,---343399:B=8:88;++/-*++-1/.'&%%'+&&%%)356.-..////,./0.)*.019:<>JJF=<=<JA@BA:::;I:::454<=CBCB@>000/44111221*''(((((-$$%%&'54')'(''$$%%(((,--457:00/299678;:730//--*(%$#''''225646B@?>6662*)&+778:00-00-..--,*&&(()''%%&&&'%$$$%().07<;--+++(*''..888;=;<>E<?>DEGGH:667JGEDCGEIJFFDDJFGJGJ@B@BI>?998657:::JJHCB>>==+**..*.&&&&2>EJB?@>@CDJIEJIJ>>>224?>@A777///0B=5557((((=BBBCABJGDAJJJHCACGEHJJB8:474+&&+,5542.-+856:4541005./4A@A747%'%$%%%%,-+++7@DC..-+'%%%('&&'&&&&&&&<=?AJFGJEAAB?@DEJJJJJFC?>39227=;<>=BBCJJID=>;/-,-&,//36793233@AB@?<=>=AG@?81124;///0BBDAD@@@A@B((((4:88;9876****323431252)('&'&&'(+(%%$&*)++,122+**+50+5583733457::9:96534440.*(%-2))*20058))%%%&)*.0...//-08=8;=?672;54?43220/44466844:?E<32'&&%&%&(***)%$%%&&&0888;?A<B;9+(''.&&##$%*2/)(&&)(((($%%%('''+((*+././...2(((')$%###$.5?@>99:;FEAD<::00/05:7799DCABBJHIFCAEFDJJJ55555446=-,4//)'&&(-,-.9ECBJ?><?454/-31((&&('&%%''')((..122)((****&%%%'+&'((),++----,,,-/02447D?>>BC772*&+('*))-.((((--0385666:=66/...10.--+''&&)-4(''(28?;99<>7777434,,-*+10//''''&)&&8;;CCAAHJJEDBCJJF?>?AFGD;;;:<19115312;.++)()+<CFGDBAA@:99<;66+++,/--.41;ACEJIFIHFHCB@ADF....4***'''())**+,,'/....366<86667.-./(,/))./36677CF/-,*(1<;<>CJ@?7:0//--120/+*((()4::<@DBAAA>><:-1+,,*,,,-0-('()/10/..('('(%%$$%(()*)))).-.8=887:;;?A<::9:--,)((())*+%%&(%%%%%*'((''%%%&%%'&(&''(,))((+'''**,,+-)&&&((+@FDA>>>6::9899((()10*(',,326<FD877@CDDB;31../5/()()*'&')/0160*,,,07)'$$$$&%%&$#&&&,,002('))'&&&-*(&$%''(('///00459893../.5/-,,-.*)('))%%#$%'('(*,02897@;;=<?ABAA+***31-,-.022-*-,-*)&14455;:/.7:900.0''*(()'((*)*-;+''(),,-,(%%%%*+*/5+.)*))**(''')%%))'%&'6889;;=::44*)*$$&(4>=>0022BCAA422381.4;?BCEDEEGJJAAAAJFFDD@A99657233357873320,)('')+&++,;:=88=;<<<<BFGJB@@DEE222;<8++++++)+.&%%%/*('&&'')%%((-+,,,=<<C?=<=?<866589:<=77764/7456'(''((500+*)()''%,((()+'2.'3?>>==>A;<=>?FFHJJJFJJJJIJCJ8556;<9976544<>CJHGJJFGFDDFFAGE@97733/../*;<>AACAAA??A@E<:9978/+><<>8897235.-,,&$$$$%&%+++,9:??>>><<9,//JCE@=><<;0/-*+,/999;////21+*,)%)))63206;;<@BAB@>5455??HFFHI9888@??@B@AF@@BDGIIEHGCDE?@?@CGB:99:C?;;;=@4334<:99;?3323?8888;CBDJFIDFDFDEFFFJJ<:;:,+**)*,266733222122,&#
@Glass_T7V_14_D3_12_11_16
TCTATGGCTACTGAATATTTACGGGCATGCATAAGGCTCCGTATAATATATTCAGGGAGACCACAACGGTTTCCCTCTACAAATAATTTTGTTTAACTTTTTAATTAACGGCCGGCTTGTCGACGACGGCGGTCTCCGTCGTGAGGATCATCCGGACATAAATGGTGCGTCCGGCAATTAAAAAAGCGGCTAACCACGCCGCTTTTTTTACGTCTGCAGGCGCCACTCAAATACTGGCGGCGGATTTGTCCTACTCAGAGAAGCGTTCACCGACAAACAACAGATAAAACGAAAGGCCCAGTCTTTCGACTGAGCCTTTCGTTTTATTTGATGCCTCTAGCACGCGTACCATCGGAATCCCCCGGGCTGCAGGAATTCGATATCAAGCTTTTATTTGTAGGAATCATCCATGCCATGTGTAATCCCAGCAGCTGTTACAAACTCAAGAGGACCATGTGGTCTCTCTTTTCGTTGGGAATCTTCGAAAGGGCAGATTGTGTGGACAGGTAATGGTTGTCTGGTAAAAGGACAGGGCCATCGCCAATTGGAGTATTTTGTTGATAATGGTCTGCTAGTTGAACGCTTCCATCTTCAATGTTGTGTCTAATTTTGAAGTTAACTTTGATTCCATTCTTTTGTTGTCTGCCATGATGTATACATTGTGTGAGTTATAGTTGTATTCCAATTTGTGTCCAAGAATGTTTCCATCTCTTTAAAATCAATACCTTTTAACTCGATTCTATTAACAAGGGTATCACCTTCAAAGGTTTGACTGGGCACAGAGTGTCTTGTAGTTCCCGTCATCTTTGAAAAATATAGTTCTTTCCTGTCATAACCTTCGGGCATGGCACTCTTGAAAAAGTCATGCTGTTTCATATGATCTGGGTATCTCGCAAAGCATTGAACACCATAACCGAAAGTAGTGACAAGTGTTGGCCATGGAACAGGTAGTTTTCCAGTAGTGCAAATAAATTTAAGGGTAAGTTTTTCGTATGTTGCATCACCTTCACCCTCTCCACTGACAGAAAATTTGTGCCCATTAACATCACCATCTAATCAACAATTGGGACAACTCCAGTGAAAAGTTCTTCTCCTTTACTCATGGTACCTTTCTTAATGAATTCTTAAACAAAATTATTGTTGAGGCTGTTTCGTCCTCACGGACTCATCCAACCAGAAAGCGCATCCGGTGACGGCTTGTGCACGTCGGGGTTTGTACCGTACACCGGCTGCGACCGCGGTGGTTGACCAGACAAACCACGACGCTAGCCCGCCACCTAAGTTATCAAGTAGGAAAAAAGGCGACAGAGTAATCTGTCGCCTTTTTTCTTTGCTTGCTTTGTAATCACTCGATGACCAAAAGTAAAAACCCGCCGAAGCGGGTTTTTCGTAAAACTCGGTGAAACTGACGCTAGCCGGTCTACTACGTAGCGGCCGCTGCAGATCCGGCAAAAAAGGGCAAGGTGTCACCACCCTGCCCTTTTTCTTTAAAACCGAAAAGATTACTTCGCGTTATGCAGGCTTCCTCGCTCACTGACTCGCTGCGCTCGGTCGTTCGGCTGCGGCGAGCGGTATCAGCTCACTCAAAGGCGGTAATACGGTTATCCACAGAATCGGGATAACGCAGGAAAGAACATGTGAGCAAAAGGCCAGCAAAAGGCCAGGAACCGTAAAAAGGCCGCGTTGCTGGCGTTTTTCCACAGGCTCCGCCCCCTGACGAGCATCACAAAAATCGACGCTCAAGTCAGAGGTGGCGAAACCCGACAGGAACTATAAAGAGTACAGAGCATTTGCCCCTGGAAGCTCCCTGCGTGCACTCTCCTGTTCCGACCCTGCCGCTTACCGGATACCTGTCCGCCTTTCTCCCTTTCGGGAAGCGTGGCGCTTTCTCATAGCTCACGCTGTACGGTCCTGTCAGTTCGGTGTAGGTCTTAGTACGCTCCAAGCTGGGCTGTGTGCACGAACCCCCCGTTCAGCCCGACCGCTGCGCCTTATCCGGTAACTATCGTCTTCGAGTCCAACCCGGTAAGACACGACTTATCGCCACTGGCAGCAGCCACTGGTAACAGGGTTTCACAGAAGCGAGGTATGTAGGCGGTGCTACAGAGTTTCTTGAAGTGGTGGCCTAACTACGGCTACACTAGAAGAACAGTATTTGGTATCTGCGCTCTGCTGAAGCCAGTTACCTTCGGAAAAAGAGTTGGTAGCTCTTGATCCGGCAAACAAACCACCGCTGGTAGCGGTGGTTTTTTTGTTTGCAGACAGATTACGCGCAGAAAAAAAGGATCTCAAGAGAATGCCTTGATCTTTTCTACGGGGTCTGACGCTCAGTGGAACGAAAACTCGCGTTTAAGGGATTTTGGTCATGTCATTATCAAAGGATCTTCACCTCAATCCTTTTAAATTAAAAATGAAGTTTTAAATCAATCTAAAGTATATATCAGTAAACTTGGTCTGACAGCTCGAGGCTTGGATTCTCACCAATCAAACGCCAGGTGGCGTACACAGCATTATGAACAATGCCGATGGAGTTCTGAGGTCATTACTGGATCTATCAACAGGAGTCCAAGCGAGCTGGATCTGGATTTACGCCCCGCCCTGCCACTCATCGCAGAGTACTGTTGTAATTCATTAAGCATTCTGCCGACATGGAAGCCATCACAAACGGCATGATGAACCTGAATCGCCAGCGGCATCAGCGCCTTGTCGCCTTGCGTATAATATTTGCCCATGGTGAAAACGGGGGCGAAGAAGTTGTCCATATTGGCCACGTTTAAATCAAAACTGGTGAACTTCACCAGGATGACGACGAAAAACATATTCTCAATAAACCCTTTAGGGAAATAGCAAGGTTTTCACCGTAACACGCCACATCTTGCGAATATATGTGTAGAAACTGCCGGAAATCGTCGTGGTATTCACTCCAGAGCGATGAAAACGTTTCAGTTTGCTCATGGAAAACGGTGTAACAAGGGTGAACACTATCCCATATCGCCAGCTCACCGTCTTTCATTTGCCCATACGAAATTCCGGATGAGCATTCATCAGGCGGGCAAGATGCCGGAATAAAGGCCGGATAAAACTTGTGCTTATTTTTCTTTACGGTCTTTAAAAAGGCCGTAATATCCAGCTGAACGGTCTGGTTATGAGTACATGAGCAACTGACTGAAATGCCTGAGAAATCTACTTTCGATGCCATTGGGATATATCAACGGTGGTATATCCAGTGATTTTTTTCTCCATTTTAGCTTCCTTAGCTCCTGAAAATCTCGATAACTCAAAAAATACGCCCGGTAGTGATCTTATTTCATTATGGTCAAGTTGGAACCTCTTACGTGCCCAATGACTGAGAGTGCCACCTGACGTCTAAGAAACCATTATTATCATGACATTAACCTATAAAAATAGGCGTATCACGAGGCAGAATTTCAGATAAAAAAAATCCTTAGCTTTCGCTAAGGATGATTTGTGGAATTCGCGGCCGCTTTTCTTAGTTGCTGCAATAAGTGGCAGGGCGGGGCGTAAGACTCAACATATAAGAAACCATTATTATCATGACATTAACCTATAAAAATAGGCGTATCAAGGCCCCTTTCGTCTTCACCTCGAGCACAGCTAACACCACATCATACCCTCGA
+
+++((*)()))*'%%&'*,-/10238;;932366668851))(('//01113((((<<C@?>;;5444336953.)+*,35697;==<=DDEB<4IAAAJJJ18);6<@EEDJDHIIIJFJHGJGJJIFHCA@AGBA52-.-)''(*+**++,()&((****+'&&#$$$(*+-623339:;@A@@;889:A@BCEEA>=988855:;;()++))***)+,,.+((('%%$%##$%*,AB=<;788<974474331))%'2-)*7787@CACBCBCA@>?@CA???DEHEA?@BHEEFFFA:98853,,,/003623470445@=898677711-+**)*111--5766;9:*(((,)-/377''''11.---.016339;@A=<:9988=<;BCA?;)(%%)'))));?CC@=;<ABGJ<<<:9,&&&(+)***//0234442/+)*()5322378666577777AED,++.''')/'*''$%''27<=FFIJIIJEHBJDJJGGGGIJFIJIJGJ@@@@C<<<JJJGC999:HIJFD<<<>F<JBEECJDDEDJGEA>?AABBCHF;;;893,,8C<=>A@@ACFAGHEDAAJJIHJFGD@ED;9+++9:ACJGEGFEJFB>@@>/.-.004578366'4225899>CGGFJJECFEDEJGHFFFE@A@@<;;;CED?@@AFEEJHFE>5431)(',*+,.*'**655''2864345DEHJFEFCDA@ADHC2'''),+**-*.3;=>AJFEJC65556%%%%&(&&&$%&)&&'''&%''&)+.,+,+51+)-,34/GDFJFJFC@FEJJHEA<845::<=94;:60&%%%&&''''%%1;<<1132327<<;<>?HICDBACCJIJJDC@BB22''''323;C?>65-++&&)*0///..:;CBBCJIFJGHEDBEA111:BGGHGJEJJGFJJJHB=<B;-,,,1/+++9('&)+(((),***8@?B@@@>=;==FCCBDE@>*,%%..=DF@CDJGFDGD>3EJCFB=<;B;FGFFGEEEGFHJHEA=;<GFFJJBAA0///785?:8666%%%%&(&0255:C....20..1:BEEHEDIJJGFJF::>1135004(&&&('$&+*-.(*;7>@AEJFGDGIGJBHGDC83.'-+'&&488;9997789:A444.,+''(*+('&''(&'&*971,,)))*&'''&&&%$%%%/3444795445759<;>>>;;<;;889,-&&'&&&-.,0008,+++-,+,+/0669;:@99///0>?4///0---:===4100556'%%$%&&&6?DJFFJFB888323:>8779=;:9,,,,5,+4>64443?BEFIHIJGGGHFE''''444:=<3***=@C@@CGGJJJHGEFGJJEABAAC@<;///69:B6/''''....5204>ADJECCEBGJIECA;65''(5?@DHD=<=>>E>,(((-98555DJI@AAJCBDDCFG<;;;:CEABFHF>AEGEF6556/66B;6+016D;44343477AB>>??CE5336@FJDEDEACEGJEJJJFFIJJFHJJFA>:::665660/1AIJCBB@ABCBBCCG766581./?@DFFGJDHJHJJHJJJGJFCC;<7>5.-,.*''+652//(((+,-.=5@>>>@;;89;;CJFJHHJA<66345:9941112678:6677?EGAAAEFEHJJGJJEJEGDE976///77677E>=4433/78112242200017224EBC;779ABH><<<FJJHGGFGGDEGFDJJGJFFEEEJJGJIJIA<533+&$$%%+%%'((((((,322;:AA@?76/1/+&%)+%%%%'&')&&&')(89;A>GECCCBB<>;4*'&&&&,-/--+3216A8>89:7=1-+++4EAAAADBCDAAAC<=622211.))++,.--*)%&%('&$%$%''./055:@=:880/&##$%%%&8677656BADFFHFFHF?>::@=;899>CB?BGDBDCJJJIIGJJJJJHJCBJ?JHDAAFGJEHCI555:@:*)))3--9>@FJJJF?::=322<=;DJ8J<;<@?JIJJHJJJHJEJJJFGJJCFB544)))('&&&%((&&'((../224;<=BGJJJIGFJ831128-'))89HFEFGHAAA@C@@A@53+*).54,**(()*9FJDGFDB=<;2111::;>>GJFJJJEHHJJJJJIJEG.--.@:<A@CFJCD;655577(&&&&/.()-/HGJD<;;<EAEFJ<<<<CD<==JJGJGJF??7?@AGFA>>:9>9553'''%&&))***81/,-.69;;7442/+*(''''(('&&+0(0===;;<9333?@BJGJJGIJJJJDGFIGEEJAACAJJEC<))))>5+<>EBDC@=<''''---3112347)'&,-4468783111&'%%%&8778A?42/65433,,,4=>EGJJJJGGJGGFGJJIJJIJJIFCB-(((+>><>>=BCBBGGFJCEC?=?@JJJFECCDDD@<=GD544&&&))())''&%'*)*)()))''&%%&%%%&/0*))()'$$$/.....)(((,-/666779987:::833700007543/..)-++--78<&%%%%&$$&&(*&)&&&'2299::@B?=<<=@@-+*+.+')358;BCAB<=<=65552224+++*,.-/+99;BGCEI?71/0448<?BD778FDA??;:;BAA22102///255...-6-,/0((((6*9=>?AAA9866***JJFEEED@>?BGDBFDHJJHCA??D;:444134510074413>==<=>CCCBCJA;10.123584)''((*+''&%$%%&,*''&$$$%'-134HHHA??BB@A<=>?JGJJJCHJJA>@FIEC85,,57:<EJIJ@;:;?FEJHFJGJJJJJJECD=?@@>AHFEB=>33767779>>?EBCIIJJJEI<=<>IGHJJJABA88.<;9999<>DCIJJ:;;;=<;=@JECA@@EJHJIJJGJFEHEHGFEIJJJJJJJHDFE??=<*))))1((('*-/''2)&(-58;0+**,+''$')((++,<CBAG?BBB9999@@310234556211243352%%&',+,12AC@FJDJJEJFJJJJHJIJFGGIJJGDFI889/*C?@AHHJA;=<DJGCDC@@FDJJJHJDFJJHGIHFCECE@@CHJFAA?AA@-+++77:<ADB@BDEFIFGA??>(('(,--'&%%&&*&&'*./0***'((0DBB?B5445=ABAA@@C<@?>@@@:::<DHCCHECAAEIGIJHHDGIEGJ<334@>?=IJJDDB651/000979==@AJJJGECA@?:<90++*''(((('/:7<77>=@544+,,,467<ABBCC??>=DCGDCJ;***2112)%%(()+,---02565--,,1--...;DABBCEDCDHHBBCGJJJFJJGEDA;<=;;=4000<:9:53323399A>=<:<=0//0;89;>FJJJJEEAA=?JJFGJEGD769965*)))+'&%%((()')-.234=<5.*)(&&&'++''%&(()-01/07<>DGJGB?AAIFCJ://0/1,***++**./0237/842/.--13)))(*),./-69:;9756:?CD?=>AGDB?1-+,,5655565-22233344455589:::3342//-((*/6++**+'(()/&$#
@Glass_T7V_14_D3_12_11_17
AATAACGTCAAACCCATCTGGATTTGTTCAGAACGCTCGGTTGCCACCGGGCGTTTTTTATAGTCGAGTACAAGCATCGAGCTGTCGGACAAGTACTCATATATCTTTAGATTGATTTAAAACTTCATTTTTAATTTAAAAGAATATAGGTGAAGATCCTTTTTGATAATCTCATGACCAAAATCCCTTAACGTGAGTTTTTCGTTCCACTGAGCGTCAGACCCCGTCAAGAGATTCGAAGGATCTTCTTGAAATCCTTTTTTCTCACGTAATATACTGTAGAAACAAAGTACACCGCTACAGCGGTGGAACTGTTTCATAAGAGCTACCAACTCTTTTTTCCGAAGGTAACTGGCTTCAGCAAGCGCAGGATGCCGATCACTTACTGCTGAAGTGGGCGTGGCTGGTCCACCGCTTCAGACTCTGTAGCCACCTACATACCTGACTATGCTGGTGTTGCCGGTGGCTTTTTATTGCCAACGCGCAACAACGCGACCTCTTTACCGGGTTGGACTCAAGACGATAGTTACCGGATAAGGTGGGGGCAGATCGAGGCTGAACGGGGGGTTCGTGCACACAGCCCAGCTTGGAGCGAACGACCTACACCGAACTGAGATACCTACAGACGTAGCTATAAAAGCGCCACGCTTCCCGAAAGGGAGAAAGGCGGCACAGGTATCCGGGTAAGCGGCAGGGTAGGAACAGAAAGCGCGCGGAGGCTCAGAGGGGAAACGCCTGGTATCTTTATCAGTGGCCTTGGCTTCAGCCACCTCTGACTTGAGCGTCGATTTTTGTGATGCTCGTCAGGGGGGCGGAGCCTATAAAAACGCCAGCAACGCGGCCTCCGTTCACCGCTTTGCTGGCTTGCCGCCAGCATGTTCTTCCTGCGTTATCCCCTGATTCTGTGGATAACCGTATTACCGCCTTTTGGATGAGCTGATCCGCTCGCCGCAGCCGAACGACCGAGCGCAGCGAGTCGTGAGCGAGGAAGCCTGCATAACGCGAAGTAATCTTTTCAGGTTTTAAAGAAAAAGGGCAGGGTGGTGACACCTTGCCCTTTTTGCCGGACTGCAGCGGCCGCTACTAGTAGACCGGCTGGCGTCAGTTTCACCTGTTTTACATAAAAACCCGCTTTCGGCGGGTTTTACTTTGGTCATCGAGTGATTACAAAGCAAGCAAAGAAAAAGCAACACAGTTACTCTGTCGCCTTTTTTGCCTGACTCATAACTTAGGTGGCGGGCTAGCGTCGTGGTTTGTCTGGTCAACCACCGCGGTCTCAGTGGGTGTACAAGCTCAAACCCCGACGTGCACAGCTGTCACCGGATGTGCTTTCCGGTCTGATAAGTACGAGTGAGGACGAAACAGCCTCTACAAATAATTTGTTTAAGAATTCATTAAAGAGGAGAAAGGTCCCATCGTAAAGGAGAAGAACTTTTCACTGGAGTTATCCCAATTCTTGTTCAATTAGATGGTGATGTTAATGGGCACAAATTTTGTGTCGTGGAGAGGGTGAAGGTGATGCAACATCCGGAAAACTTACCCTTAAATTTATTTGCACTACTGGAAAACTACCTGTTCCATAGGCCAACACTTGTCACTTTCGGTTATGGTGTTCAATGCTTTGCGAGATACCCAAATCATATGAAACAGCATGACTTTTTCAAGAAGAGTGCCATGCCCGAAGGTTATCCACGAAAGAACTATATTTTTCAAGGAACTCTAACGGAAACTGCACGACACGTGCTGAAAGTCAGTTTTGAAGGTAGTACCCTTGTTGATCAATCAAGTTGAAGGTATTGATTTTGAGAAATAGAAAAATAACTTCTTGAAGTCAATTTGGAATACAACTATAACTCACACAATGTATACATCATGGCAGACAAACAAAAGAATGGAATCAAAGTTAACTCAAAATTAGACACAACATTGAAGATGGAAGCGTTCAACTAGCAGACCATTATCAACAAAATACTCCAATTGGCAATGGCCCTGTCCTTTACAGACAACCATTACCTGTCCCACACAATTGTCCCTTTCAGAAAAATTACAACGAAAAGAGAGACCACATGGTCCTTCTTGAGTTTGTAACAGCTGCTGGGATTACACATGGCATGGATAATCTCTACAAATAAAAGCTACGGAATCGAATTCCTGCAGCCCGGGGGATCCCATGGTACGCGTGCTAGAGGCATCAAATAAAACGAAAGGCTCAGTCGAAAGACTGGGCCTTTCGTTTTTATAGGCTGTTTGTCGGTGAACGCTCTCCTGGTCAGATCCGCCGCCCTAGAATCGAGTGGCGCCTGCAAGCGTGAACAGGTGGTGCGTAGCCGCTTTTTTAATTGCGGACGTACAATCGAAATTTAATAAATCCTGACAACAGAGACCGCCGTCGTCGACAAGCCGGCCGTTAATTAAAAAGTTAAACAAAATTATTTGTAGAGGGAAACCGTTGTCGTATACCTGAATATGTATACGAGCCTTGTGCATGCATTAGAAGTTATCCAGCAACCACTCATAGAACCTAGGGCAGCAGATAGGGACGACGTGGTGTTAGCTGTGCTCGAGGTGAAGACGAAAGGGCCTCGTGATACGCCTATTTTTATAGGTTAATGTCATGATAATAACGTTTTCTAACGTCGAGTCTTACGCCCCGCCCTGCCACTCATCGCAGTACTCTAGAAGCGGCCGCGAATTCCAGAAATCATCCTTAGCGAAAGCTAAGGATTTTTTTATCTGAAATTCTGCCTCGTAGTATCGCCTATTTTATAGGTTAATGTCATGATAATAATGGTTTCTTAGACGTCAGGTGGCACTCGAGTTGATCGGGCACGTAAGAGGTTCCAACTTTCACCATAATATGGAATCGAACTCACTACCGGGCGTATTTTTGAGTTATCGAGATTTTCAGGAGCTAAGGAAGCTAAAATGAGAAAAAAATCACTGGATATACCACCGTTGATATATCCCAATCGGCATTACAGTAAAGAACATTTTGAGGCATTTCAGTCAGTTGCTCAATGTACCTATAACCAGACCGGTCAGCTGGATATTACGGCCTTTTTAAAGACCGTAAAGAAAAATAAGCACAAGTTTTATCCGGCCTTTATTCACATTATTGCCCGCCTGATGAATGCTCATCCGGAATTTCGTATGGCAATGAAAGACGGTGAGCTGGTGATATGGGATAGTGTTCACCCTTGTTACACCGTTTTCCATGAGCAAACTGGAAACGTTTCCATCGCTCTGGAGTGAATACCACGACGATTTCCGGCAGTTTCTACACATATATCGCAGATAGTGTTACGGTCAAAACCTGGCCTGTTCCTAAAGGGTTTATTCGAGATGTGTTTTCGTCTCAGCCAATCCCTGGGTGGCTTTTCACCAGTTTTGATTTAAACGTGGCCAATATGGACAACTTCTTCGCCCCCGTTTTCACCATGGGCAAATATTATACGCAAGGCGACAAGGTGCTGATGCCGCTGGCGATTCAGGTTCATCATGCCGTTTGTGATGGCTGCCGTCGGCAGAATGCTAATAAAGTACAACAGTACTGCGATGAGTGGCAAGGCGAGGGCGTCGTTGATATGTGGGCTCACTGAACTGCTGTTGAA
+
$%(&&&$##$&&())),'''(<AFJEHD@DJJHFFEFA@=:;DAA@AA??@?==<<AD@21&%$$#$$$%%''()'''(..0544,)((*))*($$%(+////0-,-+')*88;=@AD:99B<94200:<AD>:/;-&%%..**),,++-.398))((...3=D>>>11100(&'$$#$%,/>;;>B@E=>EDCDCDDDIJJF??ACJIGG?@A@DG876567:9--%%$%+(''(+,,00444443-/0-11254110/-/0+)&&())-,-,,+****&%$%),(&'(%####&$%($#$%.+,,'('&&&$$&(())''&(()/---,.-1/.//07910(()6--+--4212341,,,-''''(&%'%'$$%$&%%%%$$#$$%('&&%$%#$#$$$$%#$###%%%*.(((*&')))+'&%%$$$%&%&&$$#$%%&&-'''&'&&)%$###$#$$#%%''%%&&&(&$$#%%%&%$$##$$$#$%''$#####%(,(././0:GA?>>?CCBBHEDCDGFJB=E=.1./120,'%%%%%%'(&%%&%%')6566:788EJ>;;8<<?@89*+(''&)(,06833<@BCEDE?@?>7::;?A7:;;D><<?;:;<?98/-+)()&&&((*''&+.++-1--4454554,++-*0-.-,*)))(('%((&&&*+**,-.2)3(%&&')+.0,,)'&%*(&&%&)*(&&''*((+)&'&$$$%&'DCDB?@=.---556889<=@1,,,)(((+*%%%&''&&&%&'&'((,/567<??@CB>:::<BBEEBCEEFFHF;::89;>JC==96565-+10+**,2*(())67688,,**+*+(''$$%''('+().))($$$$'#$##$%'(+,-897*67/A=CCAAB@BFEFECA>98****((01998311136112,///*('%$$$%&%$$$$$$)''(&&(+,-03;;=>@A>=>?BABBFGDDEBB>=.''(5691-*36B@>?AAA;;:;>(((*42-,,1,++.;61220==<554232..//2CA?ABFJEDJEEFAAA@D:@?>::?=B0/.*+**11==?ABBBF<;::;;)))))+,,9<9=644443231181=@CA>@ACA;83344E@>BEE9765*+%%%%%%%')+)+*+2-=@=@@?CBCJJJEGHG>==>A&&&(&&*3.,,*'(%$$##%$&)--/2012331342/86:?))()68<<----CBBA;:;AFGJADFGF877/000::?CD@7766::AABBCH>>==BAB=9:5--.++))),++,(&$$#$&()((**369ABBCDABHCGJB;:::A??>>4344=7422/9:::D;.+-554457899;45)%%,*,*../666861/.('&('''*(%%&467:99=>ADFEFD=<<:983*)''*)-&&'.68<ICBFJGHDEDFGJHFFDEDE>?<*)''-+.-/*++),-''((.16:;:<=7776>><A9;;<E??<;<;?98**)*/)))BJGEDDGJHECCFC6665666;99----9=IIDEFCJG>FC=B@@EC?5555??>B.../:<EJG=<:;=<>@F=<561,,-9<<<7776552/*+)2-5555,,*..011.299B@>>A?EDA@@::;72*))(,00+((*+9<868:;555210/2.+)''(&(*,))32434461333JBD>=*))*$$$+,787<=>>>9>;9*)'%'%%$'&%%&''*',*+,*****++6=11129632+*)&'''*14236=;;.'%&%***1),+$$$%$$$)&&&&,''''+*'&%#$%&)+*&&&&'&%%%%+-.*&&%')&*,*)&&$$%(+56/CCFJJGGHHFJEJHHJIJJHG999???@CDDFHHJIJJGJFGCCBC;;;JD6659:9?:DJFJGCA--)(%%'(0/.&&&45699BBDC;<;;<<<<@JIJHEH=EJJHJFDJFGJF><<71**88BBB454/**,.0-4644,+**+/('''+**672./-++++-&246678==7664.)99:551)&&%%&,3/)'%%&*+**'$&%%(*209;;;<<<=>=<===5556?=3241)((())&1*))))*,+)))'(%-0--7<<<<<=<;++++((()83233***+*))11-.*&&%'('',..-*((((*45567642;?;23<<11122;A=>9:::J64445/,/++,?>=>@IF=>>@DHCDJB?@?<;;CGEB@>?CAC@FF75520.611&&&**89:<<D><<=@GFC>>?BFBCA8..,(%%#%('++,,,-+++,././/07;<A999:<=:+++(()&&''%%%&'(%%$$$%()),24::==7500-+''-.++)))),+,,+0(*'$#$%$$%%%*&%%%&&(&'*,,++/9;=<<==<>?87557799>@?@?@@?BCDJJFHE=@??1118..+.333>CABA?898421*)(&%$$##$$$&&)))(((()&%$$%%&'*.1((((((('%%*%$%$$%%$$$%1468;;<999455200-))9//046.--.+696666FD=<=<FA??99'&&'.=<::B;999=GJJJJJECBAHA=50+&+-46?DBDDEHGJJIIIJJJFBDDCA@AAB77778D44444'&&(/4))'*58>AEFEDCBC<GBFJJHGJIJJJIJJJGJFJC>>=>A@GA2---6<AD>>>@DD<;;;A=:77?ADGCAAAIJIEIJJJHJJED5455959;:<<C@A;<<=IHIIHI:55/'''$&&&&(016<;;>CIGDA@ACA53348669<?BCCCCGJ9989B5556678<>8777:113?AB==>?BA?AJGA@@@5333DA>=968914,**+?51***+1)))(&&&$%'**))()((556;>9=CEAD5426A@5/000?A655544198/,++''6698ABBJGA@666;<7))/13=CDDE@ACH==>>G@100/0+*++0?99@:944@8983///)))'(&&&'./2440011199?@DA@JHJDEDBGHIFED@B>:9:<B6666<;2224;765.+&&%%((099;;?@@?>21/565557**ACCFFDFEEFFE=?><87887778788??;:>@C=<<<EJH;-,,.2138&&&'+0,'000CBC2223<5;..52222JIIJJB9989:::CDDDGJFI@:778'''(<=AC?:9431-*):<<==DD99:??JFCAC??>@<633?G;93/,++***++-('&&/..111-,'*-7<<@@@@@BDHHJJHCD985565767?<6447<?<5@.)(((''++,*)&&)(&$%$$$$.,((++,'&&'4.--++++7((((8655<@A5<=?>@>%%%%&%%'**/14''''80.236;86210,00041-++,/..6666@=?I=7779A?===99-,-/??@?F9999/../5000+/75<@C?>=@JGEIJ@@((((4346211/.'&'(5:;BBDFC@>=>BEFC:@//>@>CDDJJJHDG:888<>;<?@CGIGFDGJJJJCCC5(%%''-,.,++,+.-.+**)&%&(((-.//100133111.-*)+-++,--.%$$''(&$%-,--%$$%%,,)(),++,+,3)(($$$$%$$#$((')%
@Glass_T7V_14_D3_12_11_18
TTACTCATATATACTTAGATTGATTTAAAACTTCATTTTTAATTTAAAAGGATCTTAGGTGAAATTCCTTTTTCATAATCTCATGACCAAAATCCCTTAACGTGAGTTTTCGTTCCACTGAGCGTCAGACCCCGTAGAAAGATCAAAGGATACTTGTTCAATCCTTTTTTTTTCTGCGCGTAATCTGCTGCTTGCAAACAAAAAAACCACCGCTACCAGCGGTGGTTTGTTTTGCAATAAGAGCTACCAACTTTTTTTCCGAAGGTAACTGGCTTGAGCAAGACGCAGATACCAAATACTGTTCTTCTAGTGTAGCCGTCAGTCCAGCCACCGCTTCAAGAACTCTGTAGCACCGCCTACATACCTCGCTCTGCTAATCCTGTTTCTACCAGTGGCTGCTGCCAGTGGCGATAGTCATTGTCTTTACCGGGTTGGACTCAAGCAGTAGTTACCGGATAAGGCGCAGCGGTCGGGCTCAAACAGGGGGGTTCGTGCACACAGCCCAGCTTGGAGCGAACGAGCGTGCACCGAACTGAGATACCTACAGCGTGAGCTATCGAGAAAGCGCCACGCTTCCCGAAGGGAGAAAGGTCAGGTATCCGGTAAGCGGCAGGGTCGGAACAGGAGAGCGCACGAGGGAGCTTCCAGGGGAAGCGCGCGTCTATAGTCCTGTCGGTTTCGCCACCTCTGACTTGAGCGTCGATTTTTGTGATGCTCGTCGGGGGGCGGAGCCTGTGGAAAAACGCCAGCAACGCGGCCTTTTTACGGTTCCTGGCCTTTTGCTGGCCTTTTGCTCACATGTTCTTTCCTGCGTTATCCCCTGATTCTGTGGATAGCCGGTTCTTACTCACCTCGTGAGCTGATACCGCTCGCCGCAGCCGAACGACCGAGCGCAGCGAGTCGTGAGCGAGGAAGCCTCATAACGCGAAGTAAATCTTTTGGTTTAAAGAAAAAGGGCAGGGTGGTGACACCTGCCCTTTTTTTACCAGAGCTCAGCGGCCGCTACTAGTAGACCGGCTAGCGTCAGTTTCACCTGTTTTACATAAACCCACTTCGGCGGGTTTTTACTTTTGGTCATCGAGTGATTACAAAGCAAGCAAGAAAAAGGCGACAGATTACTCTGTCGCCTTTTTGTAGGACTGATAACTTAGGTGGCGGGCTAGCGGCGTGGTTTGTCTGGTCAACCACCGCGGTCTCAGTGGTGTACGGTACAAACCCCGACGTGCACAGCTGTCACCGGATGTGCTTTCCGGTCTGATGAGTCCGTGAGGACAACAGCCTGCTTACAAATAATTTTGTTAAGAATTCATTAAAGAGGAGAAAGGTACCATGAGTAAAGGAGAAGAACTTTTCACTGGAGTTGTCCCAATTCTTGTTGAATTAGATGGTGATGTTAATGGGCACAAATTTTCTGTCAGTGGAGAGGGTGAAGGTGATGCAACATACGGAAAACTTACCCTTAAATTTATTTGCACTACTGGAAAACTACCTGTTCCATGGCCAACACTTGTCACTACTTTCGGTTATGGTGTTCAATGCTTTGCGAGATACCCAGATCATATGAAACAGCATGACTTTTTCAAGAGTGCCATGCCCGAAGGTTATGTACAGGAAAGAACTATATTTTTCAAAGATGACGGGAACTACAAGACACGTGCTGAAGTCAAGTTTGAAGGTGATACCCTTGTTAATAGAATCGAGTTAAAAGGTATTGATTTTAAAGAAGATGGAAACATTCTTGGACACAAATTGGAATACAACTATAACTCACACAATGTATACATCATGGCAGACAAACAAAAGAATGGAATCAAAGTTAACTTCAAAATTAGACACAACATTGAAGATGGAAGCGTTTCGACTTCGCAGACCATTATCAACAAAATACTCCAATTGGCGATGGCCCTGTCCTTTTACCAGACAACCATTACCTGTCCACACAATCTGCCTTTTCGAAGAATCCCAACGAAAAGAGAGACCACATGGTCCTTCTAGTTGTGACAGCTGCTGGGATTACACATGGCATGGATGATCTCTACAAATAAAAGCTTGATATCGAATTCCTGCGGCCCGGGGGATCCCATGGTACGCGTGCTAGAGGCATCAAATAAAACGAAAGGCTCAGTCGAAAGACTGGGCTTTTCGTTTTATCTGTTGTTTGTCGGTGAACGCTCTCCCTGAGTAGGACAAATCCGCCGCCCTAAGATCGTGGCGCCTGCAGACGTAAAAAAAGCGGCGTGGTTAGCCGCTTTTTTAATTGCCGGACGTACAATCGATGCCCGGATAATCCTGACAACAGAGTCCGCCGTCGTCGACAAGCCGGCCGTTAATTAAAAAGTTAAACAAAATTATTTGTAGAGGGAAACCGTTGTGGTCTCCCTGAATATATTATACGAGCCTTATGCATGCCCGTAAAGTTATCCAGCAACCACTCATAGACCTAGGGCAGCAGATAGGGACGACGTGGTGTTAGCTCTCTCGAGGTGAAGACGAAAGGGCCTCGTGATACGCCTATTTTTATAGGTTAATGTCATGATAATAATGGTTTCTTAGACGTCGAGTCTTACGCCCCGCCCTGCCACTCATCGCAGTACTCTAGAAGCGGCCGCGAATTCCAGAAATCATCCTTAGCGAAAGCTAAGGATTTTTTATCTGAAATTCTGCCTCGTGATACGCCTATTTTTATAGGTTAATGTCATGATAATAATGGTTTCTTAGACGTCAGGTGGCGCTCGAGTTGATCGGGCACGTAAGAGGTTCCAACTTCCACCATAATGAAAATAAGATCACTACCGGGCGTATTTTTGAGTTATCGAGATTTTCAGGAGCTAAGGAAGCTAAAATGGAGAAAAAAATCACTGGATATACCACCGTTGATATATCCCAATGGCATCGTAAAGAACATTTTGAGGCATTTCAGTCAGTTGCTCAATGTATAACCAGACCGTTCAGCTGGATATTACGGCCTTTTTAAAGACCGTAAAGAAAAATAAGCACAAGTTTTATCCGGCCTTTGTTGGCAGATTCTCCGCCTGATGAAATTCTCATCCGGAATTTGGTAATGAAAGACGGTGAGCTGGTGATATGGGATAGTGTTCACCCTTGTTACACCGTTTTCCATGAGCAAACTGAAACGTTTTCATCGCTCTGGAGTGAATACCACGACGATTTCCGGCAGTTTCTACACATATATTCGCAAGATGTGGCATGTTACGGTGAAAACCTGGCCTATTTCCCTAAAAGGGTTTATTGAGGATCTGTTTTTCGTCTTCAGCCAATCCCTGGGTAGCTTTCACCAGTTTTGATTTAAACGTGGCCAATATGGACAACTTCTTCGCCCCCGTTTTCACCATGGGCAAATATTATACGCAAGGCGACAAGGTGCTGATGCCGCTGGCGATTCAGGTTCATCATGCCGTTTGTGATGGCTTCCATGTCGGCAGAATGCTTAATGAATTACAACAGTACTGCGATGAGTGGCAGGGCGGGGCGTAATTTGATATCGAGCTCGCTTGGACTCCTGTTGATAGATCCAGTAATGACCTTCAGAACTCCATCTGGATTTGTTCAGAACGCTCAGGTTGCCACCAGGCATTTTTTATTGGTGAGATTCCGAAGCCTCGGGGCTGT
+
--/56-,,,./0..1/(&&'())))3)543,,,*/08BFJGIGIJFHDG>866793''456;9--,')/0014)'((6421/.21135677JJJJHGGEGJGHJFJJGJHC88BJJIJJGJHJFHBBD?==@?90056785,,,,,-2+(('&''###$'''+---/*,8?BG:6459:>?4443640..1788988:;-++:?>@?FAB?8777@>>>@>@@==;<>42100)'$$$'+*''',,*('((,')+3:@AE>ABGGGIIJJJFJHE::::=326222;<<:9<;:CGHIDHECFFJJIJFJEHFEEGB98%%%%()''((466---.8<>?HC==?@@EDCCFEEABCGHGJGJGIEFEIHJJFEFGIJFJG>A>,+,**223469;>=;=<>A=??;<<:330((..)'$&&''),/12775B)(''(0'%%%$$###))'(024=FGGDCE?>77833+)'%&&)**,+,((()551.---.09797921;;ECCBAC><<==)''(*'&'('%%&*+*/8;JIGIIEFEGJFHFGJHJHGHEDEF1...04ADCFHJIHECB>43/,'(.+*)'%&$$$$##$,.4334CHEGGHGJIF?DJC?2--,<9<<<;943353/.&&&*%('')(*+.//7973'&&)&&&&%&$$**./,,+,3442CJEDDC?GJJJJGIDEFFJIJJIHFIJJJJJJJGGGJJG0//,++-346422/0028-,+,01111012.,0-,.../-.334<;;=>DGDEJJGDFJJIHJFEFEFJDIHJJJJJIF87767433245/+965557<ACEJJJJ><<=....)))()$$$$%&(%%&('(&&*+/)&((JGJJJJJJJHCHDA<<@AAACA@1000)(((*()),-./66432-'''11387699>:877/00>ACAE9999?+*)())'''&''')'(+.68<@BA@BG=?ACIHDHGCC@@?>((=9<6318BA'&&%$$%&(''(:4445...687987359;;===ED::777544883;;C9F999A:9)((*.345&&&(/:>@<;:55/-=(&&)264880../445=GG<;89::;>D:87410*'(,@@=><?@ADA@@@<;;<?AAB>>=9;?>:,)'&&&%'&***.320015:AG?54436'&&%%%35CDI??>>@?7674333C@AA>@@@IEEF6556=<;320-+(*444:667F999?CECEEA@AAG?99::8=;;:1,+,-73*''+.5449+*))(&%((()+)&%%%+/004,,++((*+9<CA@AAE:;1'>GG?CA<<>?AGGHEJJCHJJHJJJHGJGJ?>>?CJFHJJFHJFIFGEFIHFCBJHEJJJJGJHJJGEBJJFIFIJJJHJGCCBEJJGJGIJFJJGJJJGJGHJHFGJIJHBCB2//--;33223322255<:3334>>>FGDJJ?@BEJJIJJDHE0@;.6=CJJEDDCHJJIJECA,,-63333323369;589:>>DDJEIDFGEEDJEJFJGHJJFDB@ABA;;:@4433>AEAC?@11)))250.//.*)++443578<HG967>F@@><9<<@??>==5555AABCBC?,++>FJEHEEECC==CCJFIA@>?>=>::;<B:7779CA1--333BA<<;<=9:>;;FCCDEJHJEGJIGJHGJJFIHHGF00000//<@>DCDDJ?=<<<?;::;B?FGJGEEGGDA@A@DA888??<78>:;;GGDA??33367@@BF44JDEHFJJFGDEEJC>=FGHJDJGGEIFIEEFCCCBJJGGHGJI>=<8;I@333C@=;679:;;11112/-*++,.)***/41+++,7;:??A@ABCJECCBDJJHH;502)1057-*''&&&&'+,,-2,(('0010/.-/-.-2/?=AEAAA?BC8889AJH=:=8:B;65334CDEFFCCGJGHJHFEGFCDACCA@:9'/6<:8786;;87897=?:::AJJ???><<=>BCCA@AABAF==,++216***('&(.-,,,-@B?@??B??@@B?>3322-,,-0((((4443678G>778<CA@A<4000001012&&&'3(**F<:33997>==CDBAA?@AAIE@BA?A@?>??D@><<>>100;>><=/--.3334<?:::.-24))24****/-.2/../54:;:810/01=AAAA>?57652-.,-3,--34(((*99.43--::=.++++++-0>D===<>?;88:;?666BIJFHGHGGGIIJJJFJCE....0.22+*(('&''))*0-('&'(''''((((&&%'...-****1))*)*),+*(')/(((((((**/.01@>D@BA<B8ABCADDJJHEGFJJJJJJHJJJJIJGFFA@AF85JCB?;;<<A8665534'0'';<CD;85360.,,-//././7>BB;;<=:2///<@>9=>?AEFHJJHC==;=>;00;89%%%%-444&%%%%)))@F55533.01210++,-&&%%/9;=HJJFJGJF;<=JJGJFEGFGJFGJHJEDFGGJJJJF982223B?@A---.>BCGHJJJGGECEIJJE>112445AAABBBBA=C<<<??<;<@JFJJJJJHIHA@A?DADEJ@@?@EGIJEIDGEFCACCJ8656@ADD43334=@:<ABEJGGHE><>AB?:B=CD>>@A>?DFFJJJDIGGHDGHEGJHGIGJJJHJJJGJBFCCJ?JJIJEBE>>==@ACGE))))A21,**---70//06:>8''''<:9:6122222245566:8786655.*&%()++-'(,,135500/034;;867752238;7650--,-54=?8777;CEDFBBDJJJG6434?FGEJIJJIGIJIIJJJH??@;:<HHJJJEEHJJJJGJJFJIIHJJFHJJJJJJBB=>I<<:ECHCJB@ACJHJJJDGJGJJJJJJHIJJJJFJJEJJGJEC=)'&&()''--;<7667729@ECFHJHJJGJJJIJEED><JJJJECDJJDEEJCFJ==9<A@B?<78@CCBEFDJJJJJEDECBEG300/,++*))))((%&()*,101-('+*(())-/0D;;;9:98'''&&&(279IEECFJA@BBCJJJIHFEEHGGJJIIHJJH??:::FIHJJJJHJDHFGJJ510AGJJJJJFJJGJIJJJGJJJJJJHEEIGIJJFHC6777BACBC,,,-FEGJHICJJIHJJJJFBC>:2=CCBHG4?@>879985,+*&&&&-'')*3;44CJGFGHFEDEBBG>AHDB<=>CIGDIJA;<760+)'((((*877:/)()+.))@??=<<7:75<;83,,+,,-)9<:9:==DE><>AHJHJGBBAA@@@3126<<>?;;7888CEJHFJG:HFA?H<=99:;7***,1-&+%%''''')*2=BHDHHJJCCBJEBBCCFFJJABB?AJ7777BACABHCFGIFJJJDACGGFFIJIIJJJJEJEJIGGGJHHJGHJCFJDCI>6767=;:33411137614>@BGFDEEJJHJJJFGGEHJHJDJG<<<<A?@><<?@@:34;900BCDHDJC>?<>A4...3:....23,,,,,+''*5<>CCCFG@@@@HJGIA?=7:<=?>;;:/)'''11.---+%%%%&%%+;BE:98779//+(%%&%%%))&&(*)('+++,'
@Glass_T7V_14_D3_12_11_19
ACCACCGTAACCTGCTGATTTCTTGAGTTTGTAACAGCTGCTGGGATTACACATGGCATGGATGATCTCTACAAATAAAAGCTTGATATCGAATTCCTGCAGCCCGGGGGATCCCATGGTACGCGTGCTAGAGGCATCAAATAAAACGAAAGGCTCAGTCGAAAGACTGGGCCTTTCGTTTTATCTGTTGTTTGTCGGTGAACGCTCTCCTGAGTGAGCGAATCCCGCCGCCCTGGAATTGAGTGGCGCCTGCAGACGTAAAAAAAGCGGCGTGGTTAGCCGCTTTTTTAATTACCAGACGTGAATCGGTCCGGATGATCCTGACGACGGAGACCGCCGTCGTCGACAAGCCAGCCATTAATTAAAAAGTTAAACAAAATTATTTGTAAAGAGGGAAACCGTTGTGGTCTCCCTGAATATATTATACGAGCCTTATGCATGCCCGTAAAGTTATCCAGCAACCACTCATAGACCTAGGGCAGCAGATAGGGACGACGTGGTGTTGGCTGCTGCTCGAGGTGAAGACGAAAGGGCCTCGTGATACGCCTATTTTTATAGGTTGATGTTGTCATGATAATAATGGTTTCTTAGACGTCGAGTCTTACGCCCCGCCCTGCCACTAGAGACGCAGTACTCTAGAAGCGGCCGCGAATTCCAGAAATCATCCTTAGCGAAAGCTAAGGATTTTATCTGAAATTCTGCCTCGTGATACGCCTATTTTTATAGGTTAATGTCATGATAATAATGGTTTCTTAGACGTCAGGTGGCACTCGAGTTGATCGGGCACGTAAGAGGTTCCAACTTTCACCATAATGAAATAAGATCACTACCGGGCGTATTTTGAGTTATCGGATTTTCAGGAGCTAAGGAAGCTAAAATGGAGAAAAAAATCACTGGATATACCACCGTTGATATATCCCAATGGCATCGTAAAGAACATTTTGAGGCATTTCAGTCAGTTGCTCAATGTACCTATAACCAGACCGTTCAGCTGGATATTACGGCCTTTTTAAAGACCGTAAAGAAAAATAAGCACAAGTTTTATCCGGCCTTTATTCACATTCTTGCCCGCCTGATGAATGCTGATCCGGAATTTCGTATGGCAATGAAAGACGGTCACTGCGTAATGGGATAGTGTTCACCCTTGTTACACCGTTTTCCCATGAGCAAACTGAAACGTTTTCATCGCTCTGGAGTGAATACCACGACGATTTCCGGCAGTTACACATATATTCGCAAGATGTGGCGTGTTACGGTGAAAACCTGGCCTATTTCCCTAAAGGGTTTATTGAGAATATGTTTTTCGTCTCAGCCAATCCCTGGTAGCTTAGCCAGTTTTGATTTAAACGTGGCCAATATGGACAACTTCTTCGCCCCCGTTTTCACCATGGGCAAATATTATACGCAAGGCGACAAGGTGCTGATGCCGCTGGCGATTCAGGTTCATCATGCCGTTTGTGATGGCTTCCATGTCGGCAGAATGCTTAATGAATTACAACAGTACTGCGATGAGTGGCAGGGCGGGGCGTAATTTGATATCGAGCTCGCTTGGACTCCTGTTGATAGATCCAGTAATGACCTCAGAACTCCATCTGGATTTGTTCAGAACGCTCGGTTGCCACCGGGCGTTTTTTATTGGTGAGAATCCAAGCCTCGAGCTGTCAGACCAAGTTTACTCATATATACTTTAGATTGATTTAAAACTTCATTTTTAATTTAAAAGAATATTAGGTGAATCCTTTTTGATAATCTCATGACCAAAATCCCTTAACGTGAGTTTTCGTTCCACTGAGCGTCAGACCCCGTAGAAAGAATCAAAGGATCTTCTTGAGATCCTTTTTTTTCTGCGCGTAATCTGCTGCTTGCAAACAAAAAAACCACCGCTACCAGCGGTGATTTGTTGCCGGATGAAGCTTTACCAACTCTTTTTCCGAAGGTAACTGGCTTCAGCAGAGCGCAGATACCAAATACTGTTCTTCTAGTGTAGCCGTAGTTAGGCCACCACTTCAAGAACTCTGTAGCACCGCCTACATACCTCGCTCTGCTAATCCTGTTACCAGTGGCTGCTGCCAGTGGCGATCGTCATTGTCTTACGGTGGACTCAAGACGATAGTTACCGGATAAGGCGCAGCGGTCGGGCTGAACGGGGGGTTCGTGCACACAGCCCAGCTTGGAGCGAACGACACACCGAACTGAGATACCTACAGCGTGAGCTATGAGAAAGCGCCACGCTTCCCGAAGGGAGAAAGGCGGACAGGTATCCGGTAAGCGGCGGGGTTAAGAACGAGAACGCGAACTCAGGGGAAACGCCTAGGTATCTTTTATAGTCCTGTCGGGTTTCGCCACCTCTGACTTGAGCGTCGATTTTTGTGATGCTCGTGAGGAGCGAGCCTGGGAAAAACGCCAGCAACGCGGCCTTTTTCTCAGTTTCCTCACCTTGTGCCTTTTGCTCACATGTTCTTTCCTGCGTTATCCCCTGATTCTGTGGATAACCGTATTACCGCCTTTGAGTGAGCTGATACCGCTCGCCGCAGCCAAACGACCCCAGCGCAGCGAGTCAGTGAGCGAGGAAGCCTGCATAACGCGGAAAGTAATACTTTTCGGTTTTAAAGAAAAAGGGCAGGGTGGTGACACCTGCCCTTTTTTGCCCCGGAGCTGAGCGGCTTCTCGTAGACCGGCTAGCATAGAGTTTCACCTGTTTTACGTAAAAACCCGCTTCGGCGGGTTTTTCTTGGTCATCGAGTGATTACAAAGCAAGCAAAGAAAAAAGGCGACAGATTACTCTGTCGCCTTTTTTGTAACTTGATAACTTAGGTGGCGGGCTAGCGTCGTGGTTTGTCTGGTCAACCACCGCGGTCTCAGTGGTGTACGGTACAAACCCCGACGTGCACAGCTGTCACCGGATGTGCTTTCCCGGTCTGATGAGTCCGTGAGGACGAAACAGCCTCTACAAATAATTTTGTTTAAGAATTAGTTAAAGAGGAGAAAGGTACCATGAGTAAAGGAGAAGAACTTTTCACTGGAGTTGTCCCAATTCTTGTTGAATTAGATGGTGATGTTAATGGGCACAAATTTTCTGTCAGTGGAGAGGGTGAAGGTGATGCAACATACGGAAAACTTTCTAAATTTATTTGCACTACTGGAAAACTACCTGTTCCATGGCCAACACTTGACTACTTTCGGTTATGGTGTTCAATGCTTTAAATCTAAGAAATCATATGAAACAGCATGACTTTTTCAAGAGTGCCATGCCCGAAGGTTATGTACTCCAAAAGACTGTATTTTTAGAAGATAACGGGAACTACAAGACACATGCTGAAGTAGAGTTTGAAGGTGATACCCTTGTTAATGGAGTGAATTAAAAGGTATTGAATTAGAATGGAAACATTCTTGGACACAAATTGGAATACAACTATAACTCACACAATGTATACATCATGGCAGACAAACAAAAGAATGGAATCAAAGTTAACTTCAAAATTAGACACAACATTGAAGATGGAAGCGTTCAACTAGCAGACCATTATCAACAAAATACTCCAATTGGCGATGGCCCTGTCCCTTTACCAGACAACCATTACCTGTCCACACAATCTGCCCTTTCGAAAAATCCCAATG
+
...0.)%&$$$%&%&&%&&%%%&(-/016FHJJJJJJJJJGJAGHJJHJHJFGJJJHFEEA@</../FBBEDJJGJIGJJFJIJJJJJIJGGDFCCDDDH>=<=1-:<D652***3++-JJJJIDGEEJ8778@ADDFHEJJIHJFFBDDFHJIJ=;::41115I==<99BC@9BB2233@>>A@?@?DEA??@??>?DD<<@766++'''%$$%$$&&&%''+--)3,&&&':+(&'*,)+,59=A>>=>AED??@77)'),=>BBBDJIHJJHJJGJJHBA>8EBDA((%%$%,+323,,((((-*&&$$%../****<?ABG;::80./-,-(('&&),.-,..//778''''''''777677JEFA@>?>>877:10(''**-&&&*+(),+-.((&''&&$$$$$$07777<AB>8-+**=@CDIHJEEBFIJGEDDCB:99<CFED@=96/0=IJIJJJJJGFFDE>==679;E>>=---0,+++FJ9888B:997/,&%%'2..-.0...-.,-5776---36<86643434=>?>BA@CDBJJGHJGGEEHEF5444:734'''&((((<>@?654111179<BCDHJ@?>@DCE>EBB>A>,,+,8349000+'&('(),4546654456BEJJHGFJIJFCEJHA@>?HJJGJJIJJJJGEJJFIGFFF?<>=/--589;<?BIJJJJIG?>;9;GGGHJJJJJIGEJJJJJJJGIIJJHGJGGA?CDFJIIJJJI@?@@JJJFB@EFJJJHJJJJJJJJJDIGEGJCHEIBAEGGJGGJJHIJJJJJHGEDDFJI?@?=>==FF22568.-3./9888DD@C@;++)).,*$$$&,,0*'%%())*))+9<?@AACJGJJJIJIBCEB;557979:CGJGJJJFJJJJJEIJJJHJJIJIJJJJFJJJA>==>BB;44448;DGCD??BABE95458BGJ@=<<>CDHHFFIJGJJHIJHJJGJJHJIGJCCCACBJJIJJJEJJJIJJD<55699::?GEGJJFCBCDJEEBA<====21-+++/1355;@?B<=:BBBHJI=;:4122?;2;;8DFIDJDGJJJA?>>>>=////>DCEFAABBEC@A@@D999,,,22-,,11*'&&'-((''''..00'&%&**))*00:=3:831030&&&-5583)3//44:9;<CA@AJJACEEJHHJJJJJGGFJJEJDD>>::;))((..1112+))*'''')$(..00322291-,,-67=28--2DECAA<@?>BCCAEFJEG@ABEJHHIFD?JGCDJIIJGIJGIJEB>=>@JHJJJIJGGEJEJEFJJGJJIIGJG:@0@@ABG@??@@CACEE>>AAJIJIJJIJJFJFGFGGJIJEJJ@@@?JJJJJHIEJCEHEJIIJCBBAAIIBDBB?==884367<JJJHJIHJJGHJJJFHHFIJJFFHEJEGDDDHIJJJJIJHJJFJJE>@?CAEABFHJJIFFIJJJHEECEJ33?34----/CHJGGJEHJGJJJJJEHIJJFJ8878FIG@@AFE744@ABD3333GBBDCE@=>><<<<ACCDEFEHHFFB<;::>@>>ABJFFJJGJIJB7533CJJEJEFJJIHHJJGJJHFHBHHJJJJFJJJJJHJJIJJGHJJJEEBCDEIBA??AG@@????=<==EEGH?>??JIJJJJIJJDEJJGJJJJJJFJJHGJIJJIJIDCCDJJJGJIEIJCCB@<CCFJJJGFHJ91<<5,,+,+%%%&'*)''+***/=C??@HDJCDGEJGGFJA?AGJGJJEJDIJJJF?457;:6469DEABA>@FEJJIHJHIJEJ==9339<<)(&*.-./-++*,+%%&())(%%//076<ABIJ?>>JEBFJJIHJJCHG@GD:?;;=A>=>GEEIJFCJJBAB;;:/.-)))*)(()'&%%&&%&&)*)((')((''--002+**006+)((+2777;45-,--;:::66128611244004:78HHJFJ:997<>;>5000BCAEEFJDBBBABHGHJJJ@?.-,/05887<86677565587;;;=<<@B?;;46<ABFDDDDCEIII@A?;?=98732110+))*,(&%$)/-,,&$%&((('(&')'(&')(%$#$$'36:==>FFEC>@@CBFHFIJJJJGJJFJ9888888>GEFGCBDDJEFDFFFDFIJJHJHECFGBCBCDEFCDH?>><220//2594455HGGFEA@@@EBEIJJGEGDFJJEJAAAEFIFHFDHEGJJJHGIDBDFFGCD<:<C>BBBFEIFJHFJGHEJJHIEEC766*))//)%%$$%&'&%%&&((&$$&'(%&&)9:-)((&%%$%&&'+++,-//2:::9<1DC8666CAAA6675?>88734552,,,5224.---03:78<@DEDD0+)'(&%$&%%$%')+)),'25:951168==999..))*+*,+*,+(&%''',)*)(&((*0%'&%&()/00572235BADHCDJHJGFJIJFHCJCCDJFFEHDFIJJGGJIEIJJJJBCCDFJEJGGJJ>ABBCIEFJHJJHFHJFGGBBA@A?>?=,**-+**+*((1267113358::98;=BCDFDEHGIIEIIJJBECDJ><-+((-)-&&&&$$%)2,(()3672299/.--34442+++280//())(...,,33231027.,+(&'('*(((&&('''(*'($$%%''')*.,/-''&'(%%&()1(6799CA93/--,-++-;<:9;9:996567=><;:318(&&%,-)))((((02322000069>4333***-999=>@AEC?@@@CAD@;764544001533?>C;,*(&&%&#$%%*,,,((*4;A@5454:2-+'&'%&&,6674522''''))))''&'*++,---1678BDC777211/1--/178:9==BHFJJJFHHJIJGA?>>JFFEB>97766=,(=;<><<=+++,>A=DIDBA@@.+*-0===>BECHJJIGJIHJJFJF@D;8JEHCGC*))))35ABFEEEEJHJGHFFEDE??@HFDFJJIGGJJJJJJJGJHCEEDFGEJHJJBA9434@===<DC@A?<<;<>ADJJHJFIJJIJIJJJJJDJFHIJJJJJJJB?>@GGHHFEDGJAA@BHJGGEGJDIGJJ::98=CIFHD;906111.5=6667;FEDC766,-13:;,,,,==CBBCD0A99::))))650)(**-/67?<<<<@====DEJB2222:650-%$$%$$##$$%')+**)+++02=:6667432323472312556531//--/.(()+85-++)+)((%&'+/341/0**)),,,-&%%()-+'''&+*./,/**))'(,('&(*++*+-,5+)(*()+,-/ADI?;;:..-.B6870--(''(%%$%&&%%'252(,(('+)%%%%&'()*2ABB<87000/23344363)83:<BBIIFFDFDBED=@??JJJJJJJHJGGGIJJIJJJHJJGJJJJJJJGJFEJDJIJIJGHJGHFFHEGGJFGHJJJIJJIJFJJJHJFE@BBCFGJJEJFF*))'+++1,-013<>@AEEDBBDJCHHFGFICHGEGGFDCFFHEFGEFFEFGFDC(5AC7DD<=<=<<>CB@@@@JJJG?@?JJEEDEDEGJD=DA:410/4/(((++())&
@Glass_T7V_14_D3_12_11_20
GTGGATAACCGTATTACCGCCTTTGAGTGAGCTGATACCGCTCGCCGCAGCCGAACGACCGAGCGCAGCGAGTCGTGAGCGAGAGGAAGCCTGCATAACGCGAAGTAATCTTTTCGGTTTTAAAGAAAAGGGCAGGGTGGTGACACCTTGCCCTTTTTTGCCGACTGCGGCGAAGCTACTAGTAGACCGGCTAGCGTCAGTTTCACCTGTTTTACGTAAAAACCCGCTTCGGCGGGTTTTTACTTTGGTCATCGAGTGATTACAAAGCAAGCAAAGAAAAAAGGCGACAGATTACTCTGTCGCCTTTCCTGACTCATAACTTAGGTGGCGGGCTAGCGTCGTGGTTTGTCTGGTCAACCACCGCGGTCTCAGTGGTGTACGGTACAAACCCCGACGTGCACAGCTGTCACCGGATGTGCTTTCCGGTCTGATGAGTACGGTCGACAGAAACAGCCTGTACAAATAATTTTGTTTAAGAATTCATTAAAGAGGAGAAAGGTACCATGAGTAAAGGAGAAGAACTTTTCACTGGAGTTGTCCCAATTCTTGTTGAATTAGATGGTGATGTTAATGGGCACAAATTTTCTGTCAGTGGAGAGGGTGAAGGTGATGCAACATACGGAAAACTTACCCTTAAATTTATTTGCACTACTGGAAAACTACCTGTTCCATGGCCAACACTTGTCACTACTTTCGGTTATGGTGTTCAATGCTTTGCGAGATACCCGAATCATATGAAACAGCATGACTTTTTCAAGAGTGCCATGCCCGAAGGTTATGTACAGGGAGAAGAACTATATTTTTCAAAGATGACGGGAACAAGACACGTGCTGAAGTCAAGTTTGAAGGTGATACCCTTGTTAATAGAATCGAGTTAAAAGGTATTGATTTTAAAGAAGATGGAAACATTCTTGGACACAAATTGGAATACAACTATAACTCACACAATGTATACATCATGGCAGACAAACAAAAGAATGGAATAGAAGATTTAACTTCAAAATTAGACACAACATTGAAGATGGAAGCGTTCAACTAGCAGACCATTATCAACAAAATACTCCAATTGGCGATGGCCCTGTCCTTTTACCAGACAACCATTACCTGTCCACACAATCTGCCCTTTCGAAAGATCCCAACGAAAGAGAGACCACATGGTCCTTCTTGAGTTTGTGACAGCTGTTGGATTACACATGGCATGGATGATCTCTACAAATAAAAGCTTGATATCGAATTCCTGCAGCCCGGGGATCCCATGGTACGCGTGCTAGAGGCATCAAATAAAACGAAAGGCTCAGTCGAAAGACTGGGCCTTTCGTTTTTATCTGTTGTTTGTCGGTGAACGCTCTCCTGGTCAGGACAAATCCGCCGCCCTAGAATCGAGTGGCGCCTGCAGACGTAAAAAAAGCGGCGTGGTTAGCCGCTTTTTTAATCCCGGACGTTCCGATGGATGCCCGGATGATCCTGACGACGGAGACCGCCGTCGTCGACAAGCCGGCCGTTAATTAAAAAGTTAAACAAAATTATTTGTAGAGGGAAACCGTTGTGGTCTCCCTGAATATATTATACGAGCCTTATGCATGCCCGTAAAGTTATCCAGCAACCACTCATAGACCTAGGGCAGCAGATAGGGACGACGTGGTGTTAGCTGTGCTCGAGGTGAAGACGGAAAGGGCCTCGTGCGATACGCCTATTTTTATAGGTTAATGTCATGATAATAATGGTTTCTTAGACGTCGAGTCTTACGCCCCGCCCTGCCACTCATCGCAGGATCTAGAAGCGGCCGCGAATTCCAGAAATCATCCTTAGCGAAAGCTAAGGATTTTTTTATCTGAAATTCTGCCTCGTGATACGCCTATTTTTATAGGTTAATGTCATGATAATAATGGTTTCTTAGACGTCAGGTGGCACTAGAGTTGATCGGGCACGTAAGAGGTTCCAACTTTCACCATAATGAAATAAAATCACTGGGCGTATTTTTCAGTTATCGAGATTTTCAGGAGCTAAGGAAGCTAAAATGGAGAAAAAAATCACTGGATATACCACCGTTGATATATCCCAATGGCATCGTAAAGAACATTTTGAGGCATTTCAGTCAGTTGCTCAATGTACCTATAACCAGACCGTTCAGCTGGATATTACGGCCTTTTTAAAGACCGTAAAGAAAAATAAGCACAAGTTTTATCCGGCCTTTATTCACATTCTTGCCCGCCTGATGAATGCTCATCCGGAATTTCGTATGGCAATGAAAGACGGTGAGCTGGTGATATGGGATAGTGTTCACCCTTGTTACACCGTTTTCCATGAGCAAACTGAAACGTTTTCATCGCTCTGGAGTGAATACCACGACGATTTCCGGCAGTTTCTACACATATATTCGCAAGATGTGGCGTGTTACGGTGAAAACCTGGCCTATTTCCCTAAAGGGTTTATTGAGAATATGTTTTTCGTCTCAGCCAATCCCTGGGTGAGTTTCACCAGTTTTGATTTAAACGTGGCCAATATGGACAACTTCTTCGCCCCCGTTTTCACCATGGGCAAATATTATACGCAAGGCGACAAGGTGCTGATGCCGCTGGCGATTCAGGTTCATCATGCCGTTTGTGATGGCTTCCATGTCGGCAGAATGCTTAATGATTGCAGACAGTACTGCGATGAGTGGCAGGGCGGGGCGTAATTTGATATCGAGCTCACTTGATCCTGTTGATAGATCCAGTAATGACCTCAGAACTCCATCTGGATTTGTTCAGAACGCTCGGTTGCCACCGGGCGTTTTTTATTGGTGAGAATCCAAGCCTCGAGCTGTCAGGACCCAAGTTTACTCATATATACTTTAGATTGATTTAAAACTTCATTTTTAATTTAAAAGGATCTAGGTGAAGATCCTTTTTGATAATCTCATGACCAAAATCCCTTAACGTGAGTTTTCGTTCCACTGACATTCAGACCCCGTAGAAAAGATGAAAAGGATCTTCTTGAGATCCTTTTTTTCTGCGCGTAATCTGCTGCTTGCAAACAAAAAAACCACCGCTACCAGCGGTGGTTTGTTTGCCGGATCAAGAGCTACCAACTCTTTTTCCGAAGGTAACTGGCTTCAGCAGAGCGCAGATACCAAATACTGTTCTTCTAGTGTAGCCGTAGTTAGGCCACCACTTCAAGAACTCTGTAGCACCGCCTACATACCTCGCTCTGCTAATCCTGTTACCAGTGGCTGCTGCCAGTGGCGATAAGTCGTGTCTTACCGGGTTGGACTCAAGACGATAGTTACCGGATAAGGCGCAGCGGTTGGGCTGAACGGGGGGTTCGTGCACACAGCCCAGCTTGGAGCGAACGACCTACACCGAACTGAGATACCTACAGCGTGAGCTATGAGAAAGCGCCACGCTTCCCGAAGGGAGAAAGGCGGACAGGTATCCGGTAAGCGGCAAGGTCGGAACAGGAGAGCGCACGAGGGAGCTTCAGGGGGAAACGCCTGGTATCTTTATAGTCCTGTCGGGTTTCGCCACCTCTGACTTGAGCGTCGATTTTTTGTGATGCTCGTCAGGGGGGCGGAGCCTGTGGAAAAACGCCAGCAACGCGGCCTTTTTACGGTTCCTGGCCTTTTGCTGGCCTTTTGCTCACATGTTCTTTCCTGCGTTTCT
+
,,0FIJJJJHJHJIGGFJ@?>=A:6678CGGFJJHJFJJJEGA<<=8822160ABFFIJHJIIJIJBCDEHCE-(('*)*('+++89?B??@B@ACJGDJJGDHJJ7778CB=>5000=BF?@::9<BCAFJJJIEJGIJHJJJJJFIJAGHAD:;5;;)(('()*+-/./0('''*--./012<<=DDJDHJJJJJHIEJHHHECEBHHJJJH@>?>ABCCABD5555?;;<?A:8765640+*:699)))'))*,**00;?@?ACJ5555::=>3348<;:>8899EACJF??@;;::60//..2-004677DDEGJJGGFJJJHFHCDG?@??GGJJGHJHFGJJEIGDGJIDFJFJJJGFJFIDE5/..-333987(''&*''*23344;?EDGJJHJJIJJB>=AGGFJIJJJFFEC@A==<86(''''&'))((+,)))*(&')*('''''&&&77AJIJJJJJHEH@>JGFIJIFJFIFGHGEBC@@AAGBIB<=;:;81*)*)+.:>CDEIHJDDDFJJDBA99=E@=;=44@;JJIGJJIFGEEEFG?>=>=?EFEFJIFJHH???A??>>FIHJJBABG>?>AEJJGDFIEJJIIJJG?>??EEJJJGGGFJIJHJJIJH8>1;90674=D?<<<<JJFGHGIHJJJJJJEEDGEFEJIHJJFJHJEGHHEIJIIJJFIEFJJI9::7A99CDGJDECCDDHJFBIBF@?BBEHEJ=1111AA@?EFCHJJIEGJGFECAJEFFAA;;<?@>>53334FFIGGFJJIIJHDD<112----+)*1-011>>@@@A44446FB;74-,+,+'&)477<>ACHJJJHJJJJHJIJIHJJJJIHEJJGJGEJJDJJGJHJHJHHGDFDHJEJJFIGDJCCCFJFJJJIJJIJHGJEDAJHJDHH<<<<@GJJJFEGEJHJJIJJGJJJFHJJHIJHHJIJFFCHEIJFIIGGGHJJJJJHJEHGDEBBJIJHEHBFDA/,,,(-&&((<<<><>AAJJJ=<<<>DEFJJJJJGHJJIJJJJJIDG=+))*.+()))+,--1111+*+,JJJJFHJCFEFJFGEEJGJHGJJHDFBDJEDGGFEJJB>::;CGJJCGCB739985(2/,/28AC<?=9=>:599;7:3--;7211-/.1>BEGJDBCBFGF??==<;<;;0+++,21)3''+'&&))'&%'%&&%'*/+,<<>FFCJDE)))),((,,BEEEGHEEJ;;;;CEJGJCEBJJIIJJJHIDD<9>@D;217::>A@JJJJFFEJJJ4444BDB:6667810<;5004<FGCC3/--.99:BJDC?55JJJJJF<7834289AABFFEDDFGGA1114DJGEHJJD@?AB2**()));=,+++;<=@BA@BCI@?@AHBAAAJHJFGD@?ABJD?>??957?DC??88;@@A>>@AHGIFCA@;=;A>+**%&(*/.1*+*&&&&(&%%&%%(-+22A<<<=HD.../1))+-3<;<.--)(('''(;;?<;<B@BCIJDG?DBD>>>EC=<=4F@BA@CJJJJBBBBHJJJHFFGJJJHJFJJJHJJHJGGFJAHJJIC9887>A@8555==HBFIFJJCBC92A@EFACB98>=9JJJIJJJGFFJEBBA>>@778@:>=>1001/.-/2:0000EJJJJGEGHJJJJGJGJHJJJJGGD@20))(*310.-,+)'%&)&&'&%###)'%%&2;;>?>?@JIHJJJGIEHDJJJJGIJHJFIJJJJFGFFJJJFDEFGFJEEDGJIED@BIJJJHDBD9551/0++*''%%')/23DDGJJJJGFJEJAFFHJCCCECD<<1900112431.+(),,-,,,,04=:;///DIFJ<887886;?@@DJIC>=;6))12>CA@@AFDIHGJIJJHJJJJHIGGJJJJJJHJHJBCEEEJCBABJHJJEGE0///?=9944::;<A>?>00/6448:786688C@91000000=;003300/333664---B@?>?CCCF)''',.4.++(((,((((2:>JDCDGJJJJHJJJJJGJ=;9?ABFDJJHFJHJJJJJJJJGFHJJGFHJJJHGJJHJHJIJFIJJJHFEE;;;JFGE;;<;J+**;=CIJJJJJJA???JJIJJJJJJJIJF9DCFJIJJJJJJFEIBA==?GHJJGDE@<::=JFJJJJIJJIJHD?@?JBA11:9>;::<BFEADCFEFIGJF?<J/CAJJFJJIJJIFJGJJJIFJJECJIGJHIJJJGJDFFEFAGDECFC?EEEHHJJBCDEJJJHHJDIGHJEJJHJEJHGFFCJJJJJ@?@@C00/0/).(58;ACEB>?AHJFJBHJHJGIGIJFJGIJJFDJEJ6666JGJJGEIGGIHJJGDADBGEHJJJJJJJJGJJJB??@FDCAFCAA?EBHJ@><23BFHJJEJJFJIJD;9777:::;@>?FGJFHFGJIJ,,,,==FJIHIJGJJIDDDGJJJGJEGFGJ@>==A:;JGJ4334>>FHJJEGJIJJJEFJJFHDHIJ40077DJJJJJJIJJBEBCJJJGG@@>=4*+++:<BB<J@EFIJHBA@AJFJEJCB::876233389IEJGJGEFEFIIJJFJFJJAJ9857:;?GJFJFDGFEJEFJIJHEDB?@CDGJHFJJJJCEC?;<HJJGIHJJJJJJDIFCAC871/('&&&''/088888GJJJJEGHJFJHFIJD@BIHED22831111>;-**,043---,**++3<@A>8:=>,+++<3322?D?>?=<//99?BCCBGJIDGFJJHJJJJFJEHHG;;;:=FCHJJFAEFDJGGJFIDCJC>??<@C5432....-)((++<;999:99(%%*''))&978DHIJFJJFJJFJBBABE>@@DJGFFJHGGIJIGDB@CIJJJJIJJJJJJJIDCJB=3122GJGA??>3333>?:;B..-.?>>IJJIGEJGJJJJJJJFJDCB610//01/025<<332+,*,,-+--,,-.6*&&&'++/021)((2::.----,'&&&1346<=:?ABGDDBBAAGGCEBAADJI@@@BJJ>JJFJG==<EHDDDFJJ?<<<?@BCJHFHIJJIEIB?=<:<=;?=?9654321347<;>?@BBEEDJHJJJJGJJJJJJJJIGIEGJHJHJJJEA@@BBCDD21110,++-.)/66778<=HIJFJIJ4333JGJEIJJA0'&'37=@JGJHGEJHHEFJIGFJIJJJJEGJJIJEJJIHJJFACABJJJJJ>CC566CCGIJJHJJIJIHJFJ<<<<=<;:<>=>:9;0HEJFJGJGEEBD=;?GDIAAA76697;747EHIGGIEEF*)))74+(()2B846>///IA72/.**((((,,--./0'3../--8;9)((+((((BAACHH>>>>DD==@<=>FHEJJJFJGBBA@CEB,+++2<AHJIJJFJJHJEF;5<=BIFDDCCJJIEGGJJFJJJJJIJJJIIHJJED74**/,12268:1210,***(''''''((.+((,(('/6GJJGJGHEC?@@@C=:9=A;E....;9;;;;;98JJJ@@A?JDEGGGGEHHJIGHCC751586;=HDECGEGJI>::/.+++5@AA?;:801A>7028:JGBCAFDCJJHJHJEJHJJJJJJF;4002D777HFGJFJHGJIDAADFIHJJJE701?@CJDIDGID@AAC@111+%%
@Glass_T7V_14_D3_12_11_21
GTTGATATATCCCAATGGCATCGTAAAGAACATTTTGAGGCATTTCAGTCAGTTGCTCAATGTACCTATAACCAGACCGTTCAGCTGGATATTACGGCCTTTTAAAGACCGTAAAGAAAAATAAGCACAAGTTTTATCCGGCCTTTATTCACATTCTTGCCCGCCTGATGAATGCTCATCCGGAATTTCGTATGGCAATGAAAGACGGTGAGCTGGTGATATGGGATAGTGTTCACCCTTGCTACACCGTTTTCCATGAGCAAACTGAAACGTTTTCATCGCTCTGGAGTGAATACCACGACGATTTCCGGCAGTTTCTACACATATATTCGCAAGATGTGGCGTGTTACGGTGAAAACCTGGCCTATTTCCCTAAAGGGTTTATTGAGAATATGTTTTTCATTCTCAGCCAATCCCTGGGTGAGTTTCGCCAGTTTTGATTTAAACGTGGCCAATATGGACAACTTCTTCGCCCCCGTTTTCACCATCGGCAAATATTATACGCAAGGCGACAAGGTGCTGATGCCGCTGGCGATTCAGGTTCATCATGCCGTTTGTGATGGCTTCCACAGTCGGCAGAATGCTTAATGAATTACAACAGTACTGCGATGAGTGGCAGGGCGGGGCGTAATTTGATATCGAGCTCGCTTGACTCCTGTTGATAGATCCAGTAATGACCTCAGAACTCCATCTGGATTTGTTAGCGAGAACGCTCGGTTGCCACCAGGCATTTTTTGTAGTAGAATCCAAGCCTCGAGCTGTCAGACCAAGTTTACTCATATATACTTTAGATTGATTTAAAACTTGATTTTTAATTTAAAAGGATCCGGTGAAAATAGCTTTTGATAATCTCATGACCAAAATCCCTTAACATCGATTTCCTCACTGAGCATCAGTTACCGTGAAAAATGAAAAGAATATCTTGAGATAGCTTTTTCTGCGCGTAATCTGCTGCTTGCAAACAAAAAAACCACCGCTACCAGCGGTGGTTTGTTTGGGATCAAGAGCTACCAACTCTTTTTCCGAAGGTAACTGGCTTCAGCAGAGCGCAGATACCAAATACTGTTCTTCTAGTGTAGCCGTAGTTAGGCCACCACTTCAAGAACTCTGTAGCACCGCCTACATACCTCGCTCTGCTAATCCTGTTACCAGTGGCTGCTGCCAGTGGCGATAAGTCGTGTCTTACCGGGTTGGACTACCAAGACGATAGTTACCGGATAAGGCGCAGCGGTCGGGCTGAACGGGGGGTTCGTGCGCACAGCCGAGCTTGCGACAACGACCTACACCGAACTGAGATACCTACAGCGTGAGCTATGAGGAAAGCGCACGCTTCCCGAAGGGAGAAAGGCGGACAGGTATCCGGTAAGCGGCAGGGTGTCGGACAGGAAGCGCGCGCGGGAGCTTAGGGGGAAACGCCTGGTATCTTTATAGTCCTGTCGGGTTTCGCCACCTCTGACTTGAGCGTCGATTTTTGTGATGCTCGTCAGGGGGGCGGAGCCTGTGGAAAAACGCCAGCAACGCGGCCTTTTTACGGTTCACTGGCCTTTTGCTGGCCTTTTGCTCACATGTTCTTTCCTGCGTTATCCCCTGATTCTGTGGATAACCGTATTACCGCCTTTGAGTGAGCTGATACCGCTCGCCGCAGCCGAACGACTGAGCGCAGCGAGTCAGTGAGCGAGGAAGCCTGCATAACGCGAAGTAATCTTTTCGGTTTTAAAGAAAAAGGGCAGGGTGGTGACACCTTGCCCTTTTTTGCCGGACTGCAGCGGCCGCTACTAGTAGACCGGCTAGCGTCAGTTTCACCTTTTTACGTAAAAACCCGCTTGGCGGGTTTTTACTTTGGTCATCGAGTGATTACAAAGCAAGCAAGAAAAAAGGCGACAGGTACTCTGTCGCCTTTTTTCCTGACTCATAACTTAGGTGGCGGGCTAGCGTCGTGGTTTGTCTGGTAAAGACACCACAGTATCAGTGGTGTACAGTACAAAGCCCGACGTGCACAGCTGTCACCGGATGTGCTTTCCGGTCTGATGAGTCCGTGAGAGACGAAACAGCCTGTACAAATAATTTTGTTTAAGAATTCATTAAAGAGGAGAAAGGTACCATGAGTAAAGGGGCAGAACTTTCACTGGAGTGTGCCAAATTATTTCTGAATTAGATGGTGATGTTAATGGGCACAAATTTTCTGTCAGTGGAGAGGGTAGGTGATGCAACATACGGAAAACTTACCCTTAAATTTATTTGCACTACTGGAAAACTACCTGTTCCATGGCCAACACTTGTCACTACTTTCGGTTATGGTGTTCAATGCTTTGCGATACCGGGACCTCATATGAAACAGCATGACTTTTTCAAGAGTGCCATGCCCGAAGGTTATGTACAGGAAAGAACTATATTTTCAAAGATGACGGGAACTACAAGACACGTGCTGAAGTCAAGTTTGAAGGTGATACCCCTTGTTAATAAATAATTGAGTTAAAAGGTATTGATTTTAAAGAAGATGGAAACATTACTTGGACACAAATTGGAATACAACTATAACTCACACAATGTATACATCATGGCAGACAAACAAAAGAATGGAATCAAAGTTAACTTCAAAATTAGACACAACATTGAAGATGGAAGCGTTCAACTAGCAGACCATTATCAACGAATAACTTAATTGGCGATGGCCCTGTCCTTTTACCAGACAACCATTACCTGTCCACACAATCTGCCCTTTCGAAAGATCCCAACGAAAAGAGAGACCACATGGTCCTTCTTGAGTTTGTAACAGCTGCTGGGATTACACATGGCATGGATGATCTCTACAAATAAAAGCTTGATATCGAATTCCTGCCAGCCCGGGGGATCCCATGGTACGCGTGCTAGAGGCATCAAATAAAACGAAAGGCTCAGTCGAAAGACTGGGCCTTTCGTTTTATCTGTTGTTTGTTCGGTGAACGCTCTCCTCAGTAGGACAAATCCGCCGCCCTAGAATGGAGTGGCGCCTGCAGACGTAGAGAAAAAAGCGGCGTGGTTAGCCGCTTTTTTAATACAGCATGCAATCGATGCCCCGGATGATGCTGACGACGGAGACCGCCGTCGTCGACAAGCCGGCCGTTAATTAAAAAGTTGAAACAAAATTATTTGTAGAGGGAAACCGTTGTGAGTCTCCCTGAATATATTATACGAGCCTTATGCATGCCCGTAAAGTTATTACCAGCAACCACTCATAGACCTAGGGCAGCAGATAGGGACGACGTGGTGTTAGCTGTGCTCGAGGTGAAGACGAAAGGGCCTCGTGATACGCCTATTTTTATAGGTTAATGTCATGATAATAATGGTTTCTAGACATCGCGCATATTACGCCCACTGCATCATTGCAGTACTTAGAAGCGGCCGCATTCAGAAATCATCCTTAGCGAAAGCTAAGGATTTTTTTTATCTGAAATTCTGCCTCGTGATACGCCTATTTTTATAGGTTAATGTCATGATAATAATGGTTTCTTAGACGTCAGGTGGCACTCGAGTTCGTCAATGGGCACGTAAGAGGTTCCAACTTTCACCATAATGAAATAAGATCACTACCGGGCGTATTTTTCGTTATCGAGATTTTCAGGAGCTAAGGAAGCTAAAATGGAGAAAAAAAATCACTGA
+
*+;79955,/*(((-2021-,,+,24<>=963111;666=>AJHJIEGJJJFJHJJJHBDCEJHJJJIJJJJJIJJJJIJJ<<<;JJJJJHJHHJBCB>>C?<<=GGFHJFEECG@?62,**+---./:>@>?AIJJFJ8=0=>JHBCCACDFFFFIGDDFB>BDJIJJA;<<;::3333:855:2330:::AAAJIGJFJGJIJJJJJJECCCFDHC-,,,,--.A94445ECDJIAD?4))))36=833BJEG=A-,+*+-1-63345;7889;856;@CBCDB>=>G?CBFA@>>DFHJGGJHJJJEJJJJJJJHD?@9989DFACC2===557<:3++0/0016((((6EFFJJJJGHIHJIIFJJJJJHGCHJJJJJJJGHHHJJJGIJEC89662&$%%)**BJGA@@AGJJ:JHH////;-+++/,.,,<6''''-'''+,.**,+**,////55576:70./.47@BBJCJJJJJEJJGF1....,),)(&&&%%();ACEFJJGHJEJJJJDDDJGEJHJGJJJCGECD=<JGJJHJHJFJBBAADJHD@@?6544+(''+'&%%++798:5299::?CIEIDCF>><;<>?A>DBCJHJHA@ABJJGEIGJJ?@GFJHH=>=AF@AB>?,))),.*)4421''@@DJB;:4@A:('''-,,/1240112654:@CDDEGIJJJHJJIHFC@9'&&&')+234783006;;;>;;:)(((***+:@>('%%%$%%''%&((*)((**/29@BF11115:7==@CE96310036:DB@>CH?>?FH=<<<FAAAICB?))))6DIEFHEFDCCJC732('')-*))'('%%%%)-/.11./04DACFGDJGGJHGJIJFH>676-,)&&&&((++'&(+)+,+(('(((*++*&'%%$+///,,-154***))'''%&$$$$''''((0***+,,-.16=:877954;<;9----4216843376572454998<;:;9----5)'&(&'')*,../11,-1.--//0'&&'177:;<<?FJA@@?;210*(''.74543789<A>;<)++BEGHFGDFCHIGEA@A@IJJE2---46:99<=ECCC?B@-**+,//*,**BCCDHHBF@DFFJHHFFJEA::GDEJJJJIGGFIHGI@11/028<>>=F@@@@?4DACIJHEJBCCDFJFGFJJFGEJCBA<@:0.-/(&%%'-.58;C8777=AFAEA@9433545+++*(('''(+1--..224@JB2222<?>8877,,-.%&$%()((&&&').))))*:97784468IDCCGEDGDEJIGJIHJEFDIEBA>=;833:95'&%%&&)+))+,>=?CEC?@AC?FIJJJJFHIEJJHJEG?HBB@977111882.,)&&'('''()'%%%%'&45588542++,0:;<9+++,3334@?:::AFCJ8888GG=<:899AD>>:9:8FJEBA>?BJIJJJJJIJJGGJIJIJJHGJJJI=;<...26JCCCCCCDA<:86468>@D>=8964476=>4556:=>A<=;4(''(+*,,-/4>GGFJGJJJEIFDFAJJGHJ::?>@BDE9>>@@JG@AAAFFEA@=?A45BDDJGJJJJJJIJ32211.'%%$&((70(>?CDBBAJJGFFJIJJJCBCBHJA?>?+)))*+*)&%&--.45<<>;:/-)*+;>>CECEJJJJFFCCCBEFJJEIFGJHJHJGEJGJ8444DGJAEFFF@AAGCFJJ:88>EFEIJJFDEFFI@CC<AC:7;D?@?=@??>9546:@JFJJJGHHG711/4667CHIJIJGGJECBAAF@==94+--+(((*+/1>CC880000((',,+'''),,-./66;;8998===CGFFEJJDCCEE8222'%&-,08@>?;;777'&%'''''+,-3234591.;;6659;@BBBIJGFFHJHHJJHGAFA@F@ACCE=<>?JDJIAA;6--.&&&'*)((002(((((((**+8:760/&%%&(''-(((8*)))***2100,+2200?CEFFJFC;866835.IFIJJJHECJHEE>A,,**-..534598778@++++*)*;==BEJHB?:.':FHFJIHDJ@:DHEJEGFEHGJJJJFA<<<92./17561.-)(')1-01:877:989982/'''&*)(,&&&&&&'&&'<===@@AEEEEFIFDE5JGJEFGJJHHJHGHICA3334>?GFC@>93&%%,***+/55>ADCDABABHJACBAC<.<5.;?@JGE@???HJHJCBA==<>??C@;<CBDIJDJGJAABBEEJ@@3222:<DEFDEHJHDEEFFIJFGFD<12259875734-*()+,'(&'$$$$&,.0348?BC@AABEF;@9889799:?;:::EGDDJFF;??AJJJDGFFED98A?JAC:8697887392**+7;760/.*,378776671..*)*--.04457;?<<<=>HEA??A@B20*)*'&&&7,22(((''&'(('(''*018>BJGEBGDEABB>G@/-.39745:976?CD544/.('')-///*+++5&)&&-??<<?BIHIGHGFEFDEBBCFJCBA?>?=::::EDCD@?AJHFCFJF@>=?>4@456999<=>CA@@@DCHJFC****&&&(+%%%%+++,-//;AEC8862.../77;=@FEIHBCCBD>==+((*,+++($$%(/08<<<<?>>961/,,023/06@<GCBA@CBDCCBEGGJDCBDECCBAD@@BCF9;A@87557=844?@?=>=>>?8476676653445?>?>=>CBHE>::9;;/*/1....:632//089878<=:;22202002488889-,000053678BB@@711---++**)***)&'*('+/2../JHFACGJAABCD@B>><>@@FDBDCJJFIA>>AAFDFJJ?CDFHGJJ64--.344>GGECCBGJHBGJ))))6410.--/2*641)))((8:EJJH@A?:;89;)&&&3<;>D=<<=FC@A?::<><1.-/2(('',)))%$%&')*)*((*&%$&')-3345666<;>>>A@222,''(()(**''&#$(())***&&(&''',,+)'&&,-+*)'(&'*1459<BBA>::00/)))/7==AABJJGFCA=A>>=9865112784+,*))+.01;JAA@AJJGJEDCDJ@BFC:?***)*&%%%&&$$%%(375<>,,,,77857;;<=E=CBCDJFGJC@D544556''&&'78<EFHIDB>==BFDJIJF?55@GF777688:6556DE7767IJJHJEFABJDJJJFJJHEIIJJGFF=:31248:641/435;EJFGDCBE?ACBFHCACEFDJEGJHFGIFGFJA@@?>>3333:0.+,--(('&))))('&'$$##$&%%#$$%%%$%&%%'(+(''&%)-5>C.../.-++,-))**01/---.7636<@AGDJG@;;DICJE<129;>=<<=EJFEJFB@=;:47@BFFJJD>>=<-.-..118;=BBHCEEFFBAE????CGEED50009263,,011?2111;>B@222***+/)$$$%$%&)))4A@;;;<CDFEJG>>=E@A;:64<<;>===85596>75955=<=5556?AB@@??@EF:,))*69<<@@CJHHHHDDEEEDGIDCABC<;9'&%()445656=>=;;44''11(%
@Glass_T7V_14_D3_12_11_22
GAGAATATGTTTTTCGTCTCAGCCAATTGCCTGGGTGAGTTTCACCAGTTTTGATTTAAACGTGGCCAATATGGACAACTTCTTCGCCCCCGTTTTCACCATGGGCAAATATTATACGCAAGGCGACAAGGTGCTGATGCCGCTGGCGATTCAGGTTCATCATGCCGTTTGTGATGGCTTCCATGTCGGCAGAATGCTTAATGAATTACAACAGTACTGCGATGAGTGGCAGGGCGGGGCGTAATTTGATATCGAGCTCGCTTGGACTCCTGTTTGATAAATCCAGTAATGACCTCGGAACTCCATCTGGATTTGTTCAGAACGCTCGGTTGCCACCGGGCGTTTTTTATAAGTAAGTGCAAGAAACCTCGAGCTGTCAGACCAAGTTTATTGGTGTATTACTTTAGATTGATTGAAAACTTAGTTTTTAATTTAAAAGGATCGGTAGAAATCCTTTTTGATAATCTCATGACCAAAATCCCTTAACGTGAGTTTTCGTTCCACTGAGCGTCAGACCCCGTAGAAAGAATCAAAGGATCTTCTTGGAATAGCTTTTTCTGCGCGTAATCTGCTGCTTGCAAACAAAAAAACCACCGCTACCAGCGGTGGTTTGTTTGCCGGATGAGAAGCTACCAACTCTTTTTCCGAAGGTAACTGGCTTCAGCAGAGCGCAGATACCAAATACTGTTCTTCTAGTGTAGCCGTAGTTAGGCCACCACTTCAAGAACTCTGTAGCACCGCCTACATACCTCGCTCTGCTAATCCTGTTACCAGTGGCTGCTGCAGTGGCGATAGTCGTGTCTTACCGGGTTGGACTCAAGACGATAGTTACCGGATAAGGCGCAGCGGTCGGGCTGAACGGGGGGTTCGTGCACACAGCCCAGCTTGGAGCGAACGACCTACACCGAACTGAGATACCTACAGCGTGAGCTATGAGAAAGCGCCACGCTTCCCGAAGGGAGAAAGGCGGACAGGTATCCGGTAAGCGGCAGGGTCGGAACAGGAGAGCGCACGAGGGAGCTTCCAGGGGGAAACGCCTGGTATCTTTATAGTCCCTGTCGGTTTCGCCACCTCTGACTTGAGCGTCGATTTTTGTGATGCTCGTCAGGGGGGCGGAGCCTGTGGAAAAACGCCAGCAACGCGGCCTTTTTACGGTTCCTGGCCTTTTTGCTGGCCTTTTGCTCACATGTTCTTTCCTGCGTTATCCCCTGATTCTGTGGATAACCGTATTACCGCCTTTGAGTGAGCTGATACCGCTCGCCGCAGCCGAACGACCGAGCGCAGCGAGTTCAGTGAGCGAGGAAGCCTGCATAACGCGAAGTAATCTTTTCGGTTTTAAAGGAAAAAGGGCAGGGTGGTGACACCTTGCCCTTTTTGCCGGACTGCAGCGGCCGCTACTCGTAGACCGGCTAGCGTCAGTTTCACCTGTTTTACATTAAAAACCCGCTTCGGCGGGTTTTTACTTTTGGTCATCGAGTGATTACAAAGCAAGCAAAGAAAAAAGGCGACAGATTACTCTGTCGCCTTTTTCCTGACTCATAACTTAGGTGGCGGGCTAGCGTCGTGGTTTGTCTGGTCAACCACCGCGGTCTCAGTGGTGTACGGTACAAACCCCGACGTGCACAGCTGTCACCGGATGTGCTTTCCGGTCTGATGAGTCCGTGAGGACGAAACAGCCTCTACAAATAATTTTGTTAAGAATTCATTAAAGAGGAGAAAGGTACCATGAGTAAAGGAGAAGAACTTTTCACTGGAGTTGTCCCAATTCTTGTTGAATTAGATGGTGATGTTAATGGGCACAAATTTTCTGTCAGTGGAGAGGGTGAAGGTGATGCAACATACGGAAAACTTACCCTTAAATTTATTTGCACTACTGGAAAACTACCTGTTCCATGGCCAACACTTGTCACTACTTTCGGTTATGGTGTTCAATGCTTTGCGGATCCAGATCATATGAAACAGCATGACTTTTTCAAGAGTGCCATGCCCGAAGGTTATGTACAGGAAAGAACTATATTTTTCAAAGATGACGGGAACTACAAGACACATGCTGAAGTCAAGTTTCGGAGGGTGATACCCTTGTTAATAGAATCGAGTTAAAAGGTATTGATTTTAAAGAAGATGGAAACATTCTTGGACACAAATTGGAATACAACTATAACTCACACAATGTATACATCATGGCAGACAAACAAAAGAATGGAATAAAAATTAACTGGAAACTAGACACAACATTGAAGATGGAAGCGTTCGACTAGACGATTATCAACAAAATACTCCAATTGGCGATGGCCCTGTCCTTTACCAGACAACCATTACCTGCCCACACAATTCTGTCCCTTCGAAGAATCCCAACGAAAAGAGAGACCACATGGTCCTTCTGAGTTTGTAACAGCTGCTGGGATTACACATGGCATGGATAATCTCTACAAATAAAAGCTTGATATCGAATTCCTGCAGCCCGGGGAATCCCATGGTACGCGTGCTAGAGGCATCAAATAAAACGAAAGGCTCAGTCGAAAGACTGGGCGTTTCGTTTTATCTGTTGTTTGTCGGTGAACGCTCTCCTGAGTAGGACAAATCCGCCGCCCTAGAATCGAGTGGCGCCTGCAGACGTAAAAAAAGCGGCGTGGTTAGCCGCTTTTTTGGGGAACCCCCGGACGTACGATGGATTGCCCGGATAATCCTGACGACGGAGACCGCCGTCGTCGACAAGCCGGCCGTTAATTAAAAAGTTAAACAAAATTATTTGTAGAGGGAAACCGTTGTGGTCTCCCTGAATATATTATACGAGCCTTATGCATGCCCGTAAAGTTATCCAGCAACCACTCATAGACCTAGGGCAGCAGATAGGGACGACGTGGTGTTAGCTGTGCTCGAGGTGAAGACGAAAGGGCCTCGTGATACGCCTATTTTTATAGGTTAATGTCATGATAATAATGGTTTCTTAGACGTCGAGTCTTACGCCCCGCCCTGCCACTCATCGCAGTACTCTAGAAGCGGCCGCGAATTCCAGAAATCATCCTTAGCGAAAGCTAAGGATTTTTTTATCTGAAATTCTGCTCGTGATACGCCTATTTTTATAGGTTAATGTCATGATAATAATGGTTTCTTTAGACGTCAGGTGGCACTCGAGTTGATCGGGCACGTAAGAGGTTCCAACTTTCACCATAATGAAATAAGATCACTACCGGGCGTATTTTTTGAGTTATCGAGATTTTCAGGAGCTTCGGAGCTTGAATGGAGAAAAAAATCACTGGATATACCACCGTTGATATATCCCAATGGCATCGTAAAGAACATTTTGAGGCGTTTCAGTCAGTTGCTCAATGTACCTATAACGAACCGTTCAGCTGGATATTACGGCCTTTTTAAAGACCGTAAAGAAAAATAACGCAAGTTTTATCCGGGCCTTTATTCACATTCTTGCCCGCCTGATGAATGCTCATCCGGAATTTCGTATGGCAATGAAAGACGGTGAGCTGGTGATATGGGATAGTGTTCACCCTTGTTACACCGTTTTCCATGAGCAAACTGAAACGTTTTCATCGCTCTGGAGTGAATACCACGACGATTCCGGCAGTTTCTACACATATATTCGCAAGATGTGGCGTGTTACGGTGAAAACCTGGCCTATTTCCCTATA
+
9:<?A;:;>ADCCJCBGDD?<<<?==;....,036>0///123<?A>?@@JI<;67DIIJJJJJJGJGIJJGJFJGABABEGJECDCJJAJEFEEFGACGDJJFJJJJJJJJIJJHGIHFHHJJCBBBEJDEFEHEJHJJJFJHAAA@CDCFFC?>E2CEGHJJFHGFEJHHHJJJIJGGJFJJJJFHGJFJJHFDE>>=>FHHJJHJEJJJ?;;43126@FJGBCACJJIEJJJACCHHJJ@@BAEHDJJJ8555;IF@@>;99A@AA@CC>=)&%&),,)/)(*(*(()0012-'&&(22+)'*---.5ABA=70**((+())***.1@BEFDEFDGFJEFBEDED37'&&&(&&'%%$%%%&'%)+')346:884--./8<A??BA6/.(()((%%&%'()+'((-1*357****433/((())39//.8G<>?A=0--(&&&&&&,0.00139CD99:DJBCDAACCBJIFA??@JF?<935CCF3//02AB@:<?;91?>8860/04444337=77445697/,()./04)'''))&'*(++,(&'''(1166:::9879544110+'&%&&+,---058:D@???EDEB@@@AJECDJDFDB;:46+*('&&&')((&%%&)(%)3**,:>@AAEJJJJJBBDJJJJG5444EJJJJJJJACECIEDGB???A<<DEDBEIIEABA@><>?@JJJJGFEFDDGEFFFJJJJEGECADBJJHEFDEGIHJFEH/...HIGJJJJGJEIJJJJJDJ//-055))(%'),001556913-.((1---''''&&''&&+.-/+;9:<A:JCDCCFB>:8:>>CJCABB9=>;@JFJIFJJJJIIJ>===7778@==?:889IJJEGDBBAB?@=>66?BGHGFIG??JJJIEFIJIDEFDFJJE?<==?:324./242++/0DHFJHJGFFG877BDJHJIGJHJJHJI???>HJJEJJJJFGEFFA=<=76676667;>>@BDIEEB@DCCIHFGCEHDEDECDDBJJGB7776239.---08;9:JGHD<<;<@>>:7779<BD@JFDJAB=;CI...(D?A=>:.CDD@>788@:77EEHJIHFJJJJJJJIHJJJJJFDE@?DEIE>><<:998;::79HFJFJJJJJHJFCGDEJGJGHJJHJJ:63,(*2649>@;:?D@=?CHHEFFDJJJJCC=;<>@@BF;??=9H>DFJEJFG@@ACDAA>???DEJJJJJJJJFDFJJEGJJI6666F@@@AGJJGJJJIHJJJJHEFJHJHGJJFGIJJGJIJJJIGIEIDFFGJ,'',,=@B@FJFJJJIEBB@CFJJIJGJGJJJJFBCCFCCJHDGFIJJ78:8.-/48>?EJJDDHDGJGJJJJJFCA>33B=?8@?>++)&&%%*+-45:<>><----.1+*++24478=1D;99)))(..286:<=8=<;;<4421100BGDAAA7336/...662./-,/,***-..897666>?>DJJJHJJJEEDHB555001:8;CFEDBFJCHJDJHIH@BDCEGJI<<;;5F@6*((*,220136>CBC555>JIJFFJFJGHGFJDCD8888JDB?@777FJJGJFGGDCEDC=>>2../EEFJA?////54462////==AIGJJIJIEJJJEDA:99AA?7..//1-.,24///0<+++0795BJJJFJH555AGA@A@C?=>B??=>B@ABGC>;;)9;@A>C??@AIGBBDBDDJJJHJJJ@JB@?7322233>DDEDDGCC=6200035=<>=A>>=B?@>;<<JIJGGGJIJIIJIJJGIJJHHJIGJJGJFJJJJJGHJJJFJ>>>=>>A?@CJGHGJIIIGJJJJ@@@@EDBCCJIJFHGGJJJJIJE>8;=8:EBJF:3//02CDJJJJ???JJJDFAACCBFIGGJJJEFIJJJJJJJGJJJJJJJJJCCCCGHJEFFGJJGFGHJDA;444442/-'&&)'&'66;<>?HJJ==<>DA?;82...*--.7233387778?=2447HJHEEIHJHIJFEJJJFJHGHGJFHJJJCDACCHA''''3358777@.**,-+,('((///001-+*****,*(''&(&&((&'&&),048'))('&&''&&'+-*8@IJJFHJGIJIJGJA8??G?9=56BDEHGFJIGJGCECBCD;92)@==>>=?;;;>?:80/,42//.0)))D8888EBBBBFBCB@>>?>@B?<<=HI<<:865:4,%$'(('%%%'),00A8555<<<<ACC>>7459CA;;;CIHHBEA1+**+.*))())135<<?@IHJJJIJJJJJJDJGGJ4333A;313124446/.12+1--,000100196-)'(''000-,-+'&(,((-351205)/-),232:8788;?E?CJJJJGFJIJEHEJEFJ>>((5;><>A44?HJDFEDG:;;IIHIIHJEFDDFJJEFDG))))D<<DDGJGFIJJHIJDB:::BIJ==A>@?@DE>=;<>B89=F>9'(=<1755764''')3:<::::DFDCCCBGJDFFGEB@BGGJFD?===8888EGC?@5434)))(&'()566:;<?AD88889EA@BBCDEE<<<-+00A1///377<GBBBBHFJEJDDFA@200>>;977:CFH?@@?JEJJJJHJ=>?JJJJJJGBABEDGJJ88889><9:882(((/+*)03770.,-+*''%'+&&&&322776962.---9889>A@FJFJJJJJ....D?>?ACCA@A?FB?A=JJHIJHJJJJFJJIJHIJJJHJJJJJJJIJJF777>FGJJGGE;;<<EBCBGJHJFH<<<EFF?@?>FDGJFJJJFJFJJIJJHIJJGE<<JFJG<988AEIHIJJJCE99JEJHJEJEIIGBDECA@@A4333HJBCBEJGJHJJGJHJJJJECF95559FHEIHA;99<BGIJJHGCBCAJHJJGJGE>?EEGJEGJCEGIJFIHJEBDBDJFGHFFG/...D;95004456;7779:::7;///;@?GJJJEEJHJJFJJJEGGFGJJJBB?@JFJJIGJJ:::78882'&(-/2/36710//,.77=@BFB;99AGHFE?9>?D<<211665=867//''01:AJDDCEDDJHJJJJEJA@@AJBECFH655234(&&(*&*((*1+))*,/022C?>>?FJGHCICD<778:3444945.98..-.9B@BBFGJDCBCHGA654/=000077:93335668;;;>;889FDCFBDECD8.---6;=<;>??B=AG.****../+'&&*-/21&&&'99<EEAGIJJIHIBBBCIJJJEDBEBD=<<>JGGEJJJJHFDGIJHHCGDCE99AHJIJGCFEJ>==>D+++,@CDD@<;<GB?><;<AAC?>@@=910/((()+03?@AHEGGJJJJIJJJJFHFJHJJJIIJJIIJCEADD>B>?<66.-,,1&'')-187::976+())*1.454=??C<9;<33477ECJJJJJFFGEFJ=<@@EGHCEABHCHIBABBJFEEEJHJJJDDDIGHJEH>>?<??78688JJHECFECA@@JHJJGJFFJGHIJJJJJJJEJ:::;6669JCEJJJCCDEGE;;GGHGIHJGJGG::::?>>////544(()*+-.((((4/++,23456556956712?C??GBAA@B?-+))+++A@?BBCACCEEFJDED@550,,(%
@Glass_T7V_14_D3_12_11_23
CCGGGTGCAAGAATGGATCTCAAGCTTTTATTTGTAGGAATCATCCATGCCATGTGTAATCCCAGCAGCTGTTACAAACTCAAGAAGGACCATGTGGTCTCTCTTTTGGTTCGGAATGTTCGAAAGGGCAGATTGTGTGGACAGGTAATGGTTGTCTGGTAAAAGGACAGGGCCATCGCCAATTGGAGTATTTTGTTGATGATGGTTTGCTCGTTGAACGCTTCCATCTTCAATGTTGTGTCTAATTTTGAAGTTAACTTTGATTCCATTCTTTTGTTTGTCTGCCATGATGTATACATTGTGTGAGTTATAGTTGTATTCCAATTATCAAAATGTTTCCATCTTCTTTAAAATCAATACCTTTAACTCGATTCTATTAACAAGGGTATCACCTTCAAACTTGACTTCAGCACGTGTCTTGTAGTTCCCGTCATCTTTGAAAAATATAGTTCTTTCCTGTACATAACCTTCGGGCATGGCACTCTTGAAAAAGTCATGCTGTTTCATATGATCTGGGTATCTCGCAAAGCATTGAACACCATAACCGAAAGTAGTGACAAGTGTTGGCCATGGAACAGGTGAGCTTCCAGTAGTGCAAATAAATTTAAGGGTAAGTTTTCCGTATGTTGCATCACCTTCACCCTCTCCACTGACAGAAAATTTGTGCCCATTAACATCACCATCTAATTCAACAAGAATTGGGACAACTCCAGTGAAAAGTTCTTCTCCTTTACTCATGGTACCTTTCTCCTCTTTAATGAATTCTTAAACAAAATTATTTGTAGAGGCTGTTTCGTCCTCACGGACTCATCAGACCGGAAAGCACATCCGGTGACAGCTGTAGGCGTCGGGGTTTGTCCAACGTACACCACTGAGACCGCGGTGGTTGACCAGACAAACCACGACGCTAGCCCGCCACCTAAGTTATGAGTCAGGAAAAAAGGCGACAGAGTAATCTGGCCTACTTACTTGCTTTGCTTTGTAATCACTCGATGACCAAAAGTAAAAACCCGCCGAAGCGGGTTTTTACGTAAAAACCAGTGAAACTGACGCTAGCCGGTCTACTAGTAGCAGCATTGCAGTCCGGCAAAAAAGGGCAAGGTGTCACCACCCTGCCTTTTTCTTTAAAACCGAAAAGATTACTTCGCGTTATGCAGGCTTCCTCGCTCACTGACTCGCTGCGCTCGGTCGTTCGGCTGCGGCGAGCGGTATCAGCTCACTCAAAGGCGGTAATACGGTTATCCACGAATCAGGGGATAACGCAGGAAAGAACATGTGAGCAAAAGGCCAGCAAAAGGCCAGGAACCGTAAAAAGGCCGCGTTGCTGGCGTTTTTCCACAGGCTGCCGCCCCCCTGACGAGCATCACAAAAATCGACGCTCAAGTCAGAGGTGGCGAAACCAACAGAGCTATAAATTCCAGCATTCCCCTGGAAGCTCCCTCGTGCGCTCTCCTGTTCCCGACCCTGCCGCTTACCGGATACCTGTCCGCCTTTCTCCCTTCGGGAAGCGTGGCGCTTTCTCATAGCTCACGCTGTAGGTACTCTGATTCGGTGTAGGTCGTTCACTCCAGAGCTGGGGCTGTGTGCACGAACCCCCGTTCAGCCCGACCGCTGCGCCTTATCCGGTAACTATCGTCTTGAGTCCAACCCGGTAAGACACGACTTATCGCCACTGGCAGCAGCCACTGGTAACAGGATTAGCAGAGCGAGGTATGTAGGCGGTGCTACAGAGTTCTTGAAGTGGTGGCCTAACTACGGCTACACTAGAAGAACAGTATTTGGTATCTGCGCTCTGCTGAAGCCAGTTACCTTCGGAAAAAGAGTTGGTAGCTCTTTGATCCGGCAAACAAACCACCGCTGGTAGCGGTGGTTTTTTTGTTTGCAAGCAGCAGATTACGCGCAGAAAAAGGATCTGGATGGCTCAATCTTTTCTACGGGGTCTGACGCTCAGTGGAACGAAAACTCACGTTAAGGGATTTTGGTCATGAGATTACTCAAAAAGGATCTTCACCTCAGATCCTTTTAAATTAAAAATGAAGTTTTAAATCAATCTAAAGTATATGAGTAAACTTGGTCTGACAGCTCGAGGCTTGGATTCTCACCAATAAAAAACGCCCGGTGGCGACCCAGCGTTCTGAACAAATCCAGATGGAGTTCTGAGGTCATTACTGGATCTATCAACAGGAGTCCAAGCGAGCTCGATATCAAATTACGCCCCGCCCTGCCACTCATCGCAGTACTGTTGTAATTCATTAAGCATTCTGCCGACATGGAAGCCATCACAAACGGCATGATGAACCTGAATCGCCAGCGGCATCAGCACCTGTCGCCTTGCGTATAATATTTGCCCATGGTGAAAACGGGGGCGAAGAAGTTGTCATATTGGCCACGTTTAAATCAAAACTGGTGAAAAACTCACAGATGGCTGAGACGAAAAACATATTCTCAATAAACCCTTTAGGGAAATAGGCCAGGTTTTCACCGTAACACGCCACATCTTGCGAATATATGTGCTCAAGAACTGCCGGAAATCGTCGTGGTATTCACTCCAGAGCGATGAAAACGTTTCAGTTTGCTCATGGAAAACGGTGTAACAAGGGTGAACACTATCCCATATCACCACTCACCGTCTTTCATTGCCATACGAAATTCCGGATGAGCATTCATCAGGCGGGCAAGAATGTGAATAAAGGCCGGATAAAACTTGTGCTTATTTTTCTTTACGGTCTTTCAAAAGGGCGTAATATGCGCTGAACGGTCTGGTTATAGGTACATTGAGCAACTGACTGAAATGCCTCAAAATGTTCTTTACGATGCCATTGGGATATATCAACGGTGGTATATCCAGTGATTTTTTTCTCCATTTTAGCTTCCTAGCTCCTGAAAATCTCGATAACTCAAAAAATACGCCCGGTCGTGATCTTATTTCATTATGGTGAAAGTTGGAACCTCTTACGTGCCCGATCAACTCGAGTGCCACCTGACGTCTAAGAAACCATTATTATCATGACATTAACCTATAAAAATAGGCGTATCACGAGGCAGAATTTCAGATAAAAAAAATCCTTAGCTTTCGCTAAGGATTAATATCTGGAATTCGCGGCCGCTTCTAGAGTACTGCGATGAGTGGCAGGGCGGGGCGTAAGACTCGACGTCTAAGAAACCATTATTCTCATGACATTAACCTATTCAAACGGCGTATCACGAGGCCCTTTTCGTCTTCACCTCGAGCACAGCTAACACCACGTCGTCCCTATCTGCTGCCCTAGGTCTATGAGTGGTTGCTGGATGACCCGGCATGCATAAGGCTCGTATAATATATTCAGGGAGACCACAACGGTTTCCCTCTACAAATAATTTTGTTAACTTTTTAATTAACGGCCGGCTTGTCGACGACGGCGGTCTCCGTCGTCAGGATCATCCGGGCATCAATCGTACGTCCGGCAATTAAAAAAGCGGCTAACCACGCCGCTTTTTTTACGTCTGCAGGCGCCACTCGATTCTAGGGCGGCGGATTTGTCCTACTCAGGAGAGCGTTCACCGACAAACAACAGATAAAACGAAAGGCCCAGTCTTTCGACTGAGCTTCGTTTGCTTGATCCCTCTAGCACGCGTAT
+
**+9880//+,-.-''''*'''78776433>@=8=.+*1223B@@AFHIEGFJJIHJIJIGC:333IGIIJFDEEHHJFEJFHJJJABJJFJJJJDECDD:888@B9(('(((,+78,+,,1)))@JHFHJJJJJGIDEJHHFJGJJJJGHJJJJGCFDJJJJJIJIFEDEFJH===899;IHJGGGJEJJJG@=9'&&%%%)%%$&%$%)((((34<>?=<75546AA@:;;<JFJJJIGGHJIJJJH@??>>?4446?2,(((&++.512128320/*7789?JHIJJJJGGIIFFJIJJHD?=<<>@?+***-.---))***+%&%$$&+.&&&'((&4:::;DD?===GJHJHCFFDEEF=J<<:9;<?BDAABBJIJJJJHJJIHDFGFIBJFFDDGEJBAAAJJEJFBCAEECDCJ/...3=;6>>?FEB@<9AGHJJHIJHHFFJJJJDJFDECCEGIJJJJJAJJDDJEHGGDH@;;<;EHJJJJIIEEHJFJHCB@BE99/.//667CJFJCD4444@EJJJJJ>>>>JEHJJJIHJJEJJJJGGFJHHJJJJIHFJEJJIJHGE?>.---%%%%+*')*,5;?@CF:9:JJJJGJJJGJJJJHFJJIJI<<9<GEJJJHJJJJECCEJGGFIHBID@JGJJJGIIJIFEJJJJJJECB@>??AEJ>?=>EHIJJJJJJJIBAACIC?@<6556BJGHIHGDEEBGFJFGJEHJGF?CEG6I>3CA11EFJJBA@<@@=JJIJGJIJJJJGEJIJ<@=9:=<@DFIHJDHFE=>87<==DE@::;;AACEJ=::::HGCH>=;<EEFHAHCFIEGBA=>;<=BBFJF9899<8+***)+-+++0+))))('&&&%&&(49>322/123986EEEIJFJJJIFECBBGBBEGJJHFHEJJJJJHJJJJIJJIJGFJJIHE5556>=90**44:47.-*))'&&&&&&&%$###$%%&(*&((+&5551(000A@DFJJJJGJ=;<=GHJHJJJJJE@AADFCCDDDEBJJJEIDAAACAC9500'&&02.($%%&&'/1222@GDFJFEGEDDCHA>=,+++--''()((((99878*A:ACFJJHGEJJHDEJHIC@9995638:2/-*5>?A842A>AJFHCAAEEJIGFEIJHJHHHIFJIIJJJFFIGHDDEFBBBAFJE>>>?;:;<=A??A<<<;>=>>IFHFHJJJFD222322111(('%)*,,--:;<<IGGJE@?@?DCCEJGJJIJF)()6./34;JI@***)6111/1<@CFBCHCB:678DJJJJJJHJGIGDDJFJFEGC>;:9621/22;=<=ABBBACCCJJ;7-)***,..1&'&',-2+**)6662:A?>??:9886666=---?101;:<CFDCBGEJIGJEIFG987322/(%#$%(**-()()-,,-0)%$$$'((&'(((?BBGECDBBFDB@EEJDBEA?<;9555/6+(9993->EFABB633EAFHEJIJHJJGFJJHHJJDIDE<DH;CDIJJJIIHDHJFFJJIHJ;;CJJJJEHJJJJJE,,,340--.+**23...EA??>@;8777*))(/+.+++5+)'((,/..067783333;?AB)))(45;DEHEFHJJFHJEJ:8D8GGFJJHJGHJJJFIJEJDGFBHEE>>=?62B@@@ABJ@B67::B2F>=>>?>63;A@EE@@??>=>@EJJJJIJIHJHJJJJJIID988>;++**566=AABBIJ>=:AGJEDDFHJJJJIIJEJJEDE@?@AGGFJJJJHIJH<=CJIEHFGEFJJHEEIEFJGJJJJJHJJGHJJDBCFD95552122=864245EDE??>;0FCJHJC@A>0*7;FBCFGFBCCJGJII@BCAGFEJHHJGHJJIFF;DGHJA5445:DCACC43322201/-+,,.21/.0234-----)()*%%$%&$$$',**,+123456C@=<==EEGI1111:DEEC666BD?@>?@@DI=?D>;<88878?B;993.+))+*(&$$'+2980,+((+''))*)''')).*.432559:7;;C88/000ACEHFJHJH5555DHJJJJGG@<1112GJIIJIHJJJJJJJHCEA1000=<B>5555695.+++''''55B@::.../-,,-1-''''2137:;9222567?7778JFIJJGHJGJJJJJHFGIJJJJFJJ5545>?/.122224<:6::857ADB@ABEIJJJJJJJJJJGFGJJFFHEGDJEJJJDJIHHJFJJDEBHJJJJJJJJJJJ<33312%$$%%&),12+=>@@AAIGJ@@7777CBAJJHIJJJHFDADFIJGBJECDCCCDHFHGJIEGDDCA?62((88@GJJJGJGJJ65555553:GDDJJJJJJJJIH@@>@:9110/24+*(%&&$%48>9ACDDJJJJGJJJJJDHEICA****8744345,-1*+,0,.8:74457555<CFJ;::@A;CGCDBDJJJJCGJH<==>CB>;-,,,>???DJJJGEAFECEEJJFFJFGFJJA@><@GGFIJIHJCA>)'&''&*,%+++535=HJJICEBABDEJGJIJ????GGGJGEFIHEGEHJJIGIGEA??@JGJ=<>IJJJJGJE@AAAJHEEJGGJJJJJJGIFFEF<;=9DCH@++++(((*:;;BFHJIJEJFJJJJFEC<66EDD653344733368A@BD:::;GCDDC?DDIJDAF@@CCGGJJJJEEHFHJIJJC@@ADFFG@>=::;;0))>4>3333?<9('',66854**'&&&%%%&',4578BCBHJJJJJHHFDDDGCAABEJJGJJIJFJDIBCHGJHIDC=<>@GGJJD???@>?;;<>BBAACHJHJGIHIJJIJGIJJJHJJJJJJJGJDJJ??CBFDDEDDCIGBD>0../167322?@?@;EEEDDE??>>DJHJGGDJGJJJJJIJFCFBCDB((((<<=>:21669=CFHJIJJJJHGJJJJFHJJJJBAAAJ998:F0)***DGHIIGGGHHDJHFJJJJJDFD@:;??AB1EBBB?CCFJIJJJJJJJFHJJJJJJIJJJJJJIJJJHJJJJJHJJJIF@>C;<B;1,,.168AJFJHDJJJJGJJIJJHBBA7*)(%%%$%'&&&(/2@B@A>>A6656545769@=>HEGD@AAJJHA><=<<EGJEFFDFDJJ;;92*+&&&&..040////02<3<9898::,,++248:75545766+($#$%&(&'+6755;;?@@FJGH?@CBE@:989;;EJJFHEFEIJJIJJJEHJ===>IHIJJJFJJJHJIJHJFGJJBD??HHJJJIJHGJIJEGJA?8879&%%$&&(,710034BEHFJJ?=<=?<;;2211201-,-)5733..-,-067:EDFEBFBFGGJGJIEEHGHC=J(IJJJJJJJIBJ:99222395--.'''')*;;C<==BEICJGC674343/./0@?ADCEEJHJ885)))))))*./5;0@?FEJJCEFGIHHH====CBCD@AABFDDAD@?CIJIDGJEHFJCEFJJJJEJJJFFEEFFHFEFFJDE><88****=>CEDFGHJHJ<:::A?<;:;?::;***./..4667:=>GJ??>BJHFJJJHB;661.0004''//+(%$%&+'&&&&*-///.,,%%(()../.-*
@Glass_T7V_14_D3_12_11_24
GGCCAGATAGCTAGACGAAAAACATATTCTAGATGAACCCCTCGGAAATCCGCCACTTGCACCGTAACACCGCCACGTGTTGCGAATATATGTGTAGAAACTGCCGGAAATCGTCGTGGTATTCACTCCAGAGCGATGAAAACGTTTCAGTTTGCTCATGGAAAACGGTGTAACAAGGTGAACACTATCCCATATCACCAGCTCACCGTCTTTCATTGCCATACGAAATTCCGGATGAGCAGTTCGTCGGGCAAGAATGTGAATAAAGGCCGGATAAAACTTGTGCTTATTTTTCTTTACGGTCTTTAAAAAGGCCGTAATATCCAGCTGAACGGTCTGGTTATAGGTACATTGAGCAACTGACTGAAATGCCTCAAAATGTTCTTTACGATGCCATTGGGATATATCAACGGTGGTATATCCAGTGATTTTTTTCTCCATTTTAGCTTCCTTAGCTCCTGAAAATCTCCGATAACTCAAAAAATACGCCCGGTAGTGATCTTATTTCATTATGGTGAAAGTTGGAACCTCTTACGTGCCCGATCAACTCGAGGTGCCACCTGACGTCTAGAACCATTATTATCATGACATTAACCTATAAAAATAGGCGTATCACGAGGCAGAATTTCAGATAAAAAAAATCCTTAGCTTTCGCTAAGGATGATTTCTGGAATTCGCGGCCGCTTCTTACGTACTGCGATGAGTGGCAGGGCGGGGCGTAAGACTCGACGTCTAAGAAACCATTATTATCATGACATTAACCTATAAAAATAGGCGTATCACGAGGCCCTTTCGTCTTCACCTCGAGCACAGCTAACACCACGTCGTCCCTATCTGCTGCCCTAGGTCTATGAGTGGTTGCTGGATAACTTTACGGGCATGCATAAGGCTCGTATAATATCCTTCAGGGAGACCACAACGGTTTCCCTCTCTACAAATAATTTTGTTTAACTTTTTAATTAACGGCCGGCTTGTCGACGACGGCGGTCTCCGTCGTCAGGATCATCCGGGCATCGATCGTACGTCCGGCAATTAAAAGCACGCCGCTTACGTCTGCAGGCGCCACTCGATTCTAGGGCGGCGGATTTGTCCTACTCAGGAGAGCGTTCACCGACAAACAACAGATAAAACGAAAGGCCCAGTCTTCGACTCGTCTTTCGTTTTATTTGATCCCTCTCACACGCGTAGTCGATGCCCGGGCTGCAGGAATTCGATATCAAGCTTTTATTTGTAGAGATCATCCATGCCATGTGTAATCCCAGCAGCTGTTACAAACTCAAGAAGGACCATGTCATCTTCTTGCGTTGGGATGCTTCGAAAGGGCAGATTGTGTGGACAGGTAATGGTTGTCTGGTAAAAGGACAGGGCCATCGCCAATTGGAGTATTTTGTTGATAATGGTCTGCTAGTTGAACGCTTCCATCTTCAATGTTGTGTCTAATTTTGAAGTTAACTTTGATTCCATTCTTTTGTTTGTCTGCCATGATGTATACATTGTGTGAGTTATAGTTGTATTCCAATTTGTGTCCAAGAATGTTTCCATCTTCTTTAAAATCAATACCTTTTAACTCGATTCTATTAACAAGGGTATCACCTTCAAACTTGACTTCAGCACGTGTCTTGTCGTTCCCGTCATCTTTGAAAAATATAGTTCTTTCCTGTACATAACCTTCGGGCATGGCACTCTTGAAAAAGTCATGCTGTTTCATATTGAATCTGGGTATCTCGCAAAGCATTGAACACCATAACCGAAAGTAGTGACAAGTGTTGGCCATGGAACAGGTAGTTTTCCAGTAGTGCAAATAAATTTAAGGGTAAGTTTTCCGTATGTTGCATCACCTTCACCCTCTCCACTGACAGAAAATTTGTGCCCATTAACATCACCATCTAATTCAACAAGAATTGGGACAACTCCAGTGAAAAGTTCTTCTCCTTTACTCATGGTCCCTTTTCTCCTCTAATGAATTCTTAAACAAAATTATTTGTAGAGGCTGTTTCGTCCTCACGGACTCATCAGACCGGAAAGCACATCCGGTGACGGCTAGCGTGGGGTTTGTACCGTACACCACTGAGACCGCGGTGGTTGACCCAACAACGGGTGGCACGCCGCCACCTAAGTTATGAGTCAGGAAAAAAGGCGACGAGTAATCTGTCGCCTTTTTTCTTTGCTTGCTTTGTAATCACTCGATGACCAAAAGTAAAAACCCGCCGAAGCGGGTTTTTACGTAAAACAGGTGAAACTGACGCTAGCCGGTCTACTAGTAGCGGCCGCTGCAGTCCGGCAAAAAAGGGCAAGGTGTCACCACCCTGCCCTTTTTTCTTTAAAACCGAAAAGATTACTTCGCGTTATGCAGGCTTCCTCGCTCACTGACTCGCTGCGCTCGGTCGTTCGGCTGCGGCGAGCGGTATCAGCTCACTCAAAGGCGGTAATACGGTTATCCACAGAATCAGGGGGTAGCGCAGGAAAGAACATGTGAGCAAAAGGCCAGCAAAAGGCGGCGTCGGAAAAGGGCCTGGTCTGGCGTTTTTCCACAGGCTCCGCCCCCCTGACGAGCATCACAAAAATCGACGCTCAAGTCAGAGGTGGCGAAACCCGACAAGGGACTATCTGAATTCCAGGCGTTTCCCCCTGGAAGCTCCCTCGTGCGCTCTCCTGTTCCGACCCTGCCGCTTACCGGATACCTGTCCGCCTTTCTCCCTTCTGCGGGAAGCGTGGCGCTTTAGTGGCTCACGCTGTAGGTACTCTCAGTTCGGTGTAGGTCGTTCGCTCCAAGCTGGGCTGTGTGCACGAACCCCCCGTTCAGCCCGACCGCTGCGCCTTATCCGGTAACTATCGTCTTGAGTCCAACCCGGTAAGACACGACTTATCGCCACTGGCAGCAGCCACTGGTAACAGGATTAGCAGAGCGAGGTATGTAGGCGGTGCTACAGAGTTCTTGAAGTGGTGGCCTAACTACGGCTACACTAGAAGAACAGTATTTGGTATCTGCGCTCTGCTGAAGCCAGTTACCTTCCGAAAAAGAGTTGGTAGCTCTTGATCCGGCAAACAAACGCACCGCTGGTAGCGGTGGTTTTTTTGTTTGCAAGCAGCGACCGCGCAGAAGAAAAAGGATCTCAAGAAGATCCTTTGATCTTTGTTCAGGGTATGACGCTCAGTGAATAGAAAACTCACGTTAAGGGATTTTGGTCATGAGATTATCAAAAAGGATCTTCACCTCAATCCTTTTAAATTAAAAATGAAGTTTTAAATCAATCTAAAGTATATATGAGTAAACTTGGTCTGACAGCTCGAGGCTTGGATTCTCACCAATAAAAAACGCCCGTGGCATACGAGCGTTCTGAACGAATCCAGATGGAGTTCTGAGGTTGATTACTCAATATATCAACAGGAGTCCAAGCGAGCTCGATATCAAATTACGCCCCGCCCTGCCACTCATCGCAGTACTGTTGTAATTCATTAAGCATTCTGCCGACATGGAAGCCATCACAAACGGCATGATGAACCTGAATCACCACGGCATCAGCACCTTGTCGCCTTGCGTATAATATTGTCCCCATGGTGAAAACGGGGGCGAAGAAGTTGTCCATATTGGCCACATTTGTTAAATCAAACA
+
)&&%$$$$###$$$%+269=C?;6655/**&&%&&(()0011)'('--+)(%%'&''($$$$)&&$$'&((&()()%%$%%%+))/28957330/))--28A<;>;=?DJHC@?<>>=@ABJJHJJGJJJFIIJIJJJJGJJJHJID@JFBBABHJFIJJFEJJJJGJGGEDBA4202*3432-,+'&%'-()&*('67;=>ACBJJIJJJJGHFHJEBBBDJJIEJFJI43./+)(&&$#####$$$)-,-(''(75-,++,1:>??EHCDGFCE@?>><+***))))/23565443,;DHGJJJIIJJJJJJJIIJJJJHHHJGFA@@@JFIFIEGFHJJHIGJJJJJJJJJJIIJJIFJHJDIJJJIJIJJEFJJJJJJJIHJJJHHGJHGJGFGJJJHJJHGJJIIHJIJJJFIJBJGGJJHIJJJGHEEJJHIFJJHJJJJJJGDJFGCCCHFIG@@>AAB03+&&&)25;<ABFIJJJGIJGJJJJJHFCDCGJJFJA@?>A<BEEEIFJGJEJB<833;AJEFDDA>@BDGJGC=>>=<<;=ECCB@CEJIFEEIEJ?9:1/-*)-&869=>DEGJJJFJJHJJJIJJJJIEAD=:?G;<IIIFJIAEG@@@@IJGJGCEFB;;:=E>==JJJJHFBA@:8999CBGEDGDDBBC8777?51''/15733633385443(**))))+B@@AJJJJGJHHJHJJJJJDEJGFGGA3354722899DBBECHHHFHJJJJEDFCB3'&&&,+*+)')*05512?@AC<::>DDCCDAB@@GJJJIJG<4??BEJE@DA?1//0;@A??A@333...**&&'&&&)78/0:;AGJHGJHJDCIIJJIFJGJGJHJJIGJJHIGJFJIEHDE@@HJGGHJEHHJGGIHI>>>?@@?::100.-/9:;BA=<<69333BBBCJEJ@2?<.9=AHJGJHHJJGFCCCJCGGHIJJJJJGJFJJJJJJHA==>;<9344=@D=<=9::9C?<2=333+++.*,+++..--3>872+*((++**''()**)(**+(&'**'%&&'((/.,*369:>CDBCEIJGJDDCEBB@@AC?;;==JGJFJDDEDFCGGJ3333?ADBCGJGFEHJGGE>?@BFJJJJFEIJJHGHHH===CDIJEE@?>:892)(((*('%$%.)1448B++++,,*((&'()//../52..%$$$%%&&()0+;<@JJHIGJJFFJJJJJIIJHJIJJGGJFJFJJJ))()+++A==FEJJFHGJJHJJFJFCDABEECIEJGJFGIHJJIGJJJJJFBDJHEAA@?)&%$%'%'(%&%$&&(,-,)))*-011;GGFJGJIJIHJHJJJFJJJHGIJGJHGGHJ=;9233=>DFGHJ>=>?FE?>=666,,+799>HHJEFHIJ=<:>IIHJJFJFGECEEIJJJJJECCCCJF?DJJJAABBJJJGHC@JJJJFHJJJHJJJJBA?CFIFHIJGJDIJCFCEJDJJJJJJFFJJJJJJJJJGGJJIJIJJJFJGIIGJJJIJIJJIEFJJJJEJJJJJJHJHGJHHGGHJIFICIGJHIJHJJJJJJIJHJIJHJGJHJIGG?<;;>CF634*)))*,14=>>9''''313338FJDEAACCJJJDDABDD<;;;A+((('**&13:=:9:1.0/,,.('((-./23746;2<EDDJJGEGHJI7778CEEDDJFDGACB??BAA0/00++1000/31+....-((('*.,-.>JHBB6566?EJHHDDEGGJGFEDIIHFCABBEJJEHDGJJHCCCEFIIEHFEFGEJHEJIEFHIFFJJJ@:JFFEDFHJJFIJJHJGJJJGJJGHIJIJJIIH=GIGJJHJJJJF666<<5<JFGBHIDJJGGGHDGHJJHJHFJJHJGGFFJHJJJIFHDFGDJIJIJIJJJGJHJHJEGGIJICG00007789DJJGEHDDGIIJGD??<A2087'''&++%%(&+988744673//GHEGJHHJHHHJJJEIHJHFECFJJHHFDDCA;888678<=D>>??AGDGECB>@EFJHEGEGGJGBA552,,,,:;9+*)(%$%%&&&'.--0-27:;<>877=B6777ADDEB@B>>><=:80///.***''&'&&%##$#$%%&&+,+589=<<@CCBDGGJBBB1,,5478899777---0024,+****+2,542;A87872667?>>>CDDHDJHIFJIFHEFJJJFFEJIGJIIJJEJJEJIHJJJFJFJHEHJJC:::<@FJGDHJIJIJIIJIJHJIHJIJHIJJHH@@?::6,)''''E@@@BGFGBBHJIF;9:DJDDBCGA>=>@>=9****..1511132876<E523:4IJHJGCAAGGJCFG?<;<;GGGHGIJJ@5566A@)((--;<BCJGJJJJIJJJJGJH@2111;=;::;BBFJJJIGGAAB:::98**)(-.48?@JIJJHJBA@5555>778DCACJGJ0///00/../53-)''''('))-6=A@;<CJFGFGEJDEEEGHFGCBCCDHG-*+*)('%%&&%())))()%%%%$$'.220/..1030>==>?IHH?GABDDDC?BDJFHJIIIIJFGEJDB322267:**3@AFEFBJJGAAABFH@//-,)*+)''+*((&&&&&&%&))*%&'&)--/*110651001400..@D;:?EDFFJC?=EJF@;.202,,.>.,,,=>EAIGFJJHJJJJJJFDEFACGECFCB@><+*&&&&,?JDGEDHIGCDCDB'&&%%''*)+)*+')('--0-'''26:EFEJJJJFHIJJJCBCJJJGJJHFGHJIGJHJJGJFJJIJ;;;;DGHGD@DE<CCJGJHHDFFGHJJHJJJJHHHJJJEJJJJHE;;;;@?7667:?<BEIHEFDCHGJI::::DCFDJGHFHJJHFEJJJFBA@BCJJGGJHJJIEJHJGGJIGJ@?JDECGEFFJHDEFJHJJHJJEA=<<@BA:<>GHGJIIJJJJJFDEEJJJJJJHJJHGEF80/301:5221.,--.;ACGGFDEJHHHJJJEGHHJJJJJJJGFJID87-,-8BDFDAAE:??43333:73479:7764-,,'((*(('(''''67800013566548::@B>>?@?F5333---,''&&'&'%&*-),-77;=/---,((((..+/,,3357133-101,,-)(&''(%%%&,*))''('''./-))/2<00//;>AF?B>B5<00189AD;:;776'','''(34>CB>:975/(*...-,+,-==?>B?:<>CFGJFHJDIJHHFEG@@@JIGJJGJJJJJJHJFEBDBCDGDJJGHFEJGJJIGIJJEH8889JFHJEFHJJHFA>@<88:5558=6+(&&&&)()(&((*)),,,++*/---.))))8997610'((&&%&&&,,/)%%%&-32(&'''''(77BDHHIHHHD>;>GE<;<<G977879:;FIJJJFCJIJJIJJGEJJJJJJJFJEJGGEJJEHJJJGJHFGGFJDCBBJFGEDCEFDF>?@@HCJJIJJJJJJJIFGJIJFGJJGIGCAACJIAJHJ@-++,))+556)(()5222>9:CBFFHFDIGJEE644)''%($$%''-0=CDDIHHFFDDHJG;:::JEJHEADBCCJFJFHHCEB:82)(((403674200,'
@Glass_T7V_14_D3_12_11_25
CTTACAAACAAAAGAATGGAATCGAAGCATTCAAAATTAGACACAACATTGAAGATGGAAGCGTTCAACTGGCCGACCATTATCAACAAAATACTCCAATTGGCGATGGCCCTGTCCTTTACCAGACAACCATTACCTGTCCACACAATCTGCCCTTTCAAGAATCCCAACGAAAAGAGAGAAAAACCCCACGTCCTCTTTCATTGTAACAGCTGCTGGGATTACACATGGCATGGATGATCTCTACAAATAAAAGCTTGATATTGAATTCCTGCAGCCCGGGGAATCCCGCTGGTACGCGTGCTAGAGGCATCAAATAAAACGAAAGGCTCAGTCGAAAGACTCGGCCCTTGGTTTATCTGTTGTTTGTCGGTGAACGCTCTCCTGAGTAGGACAAATCCGCCGCCCTAGAATGATAACGGCGACTGCAGACGTAAAAAAAGCGGCGTGGTTAGCCGCTTTTTTCATACCCGGACATTCCGAAATAGATGCCCCAGATAATCCTGACGACGGAGACCACCATCATCGACAGCCGGCCGTTAATTAAAAAGTTCAAAATTATTTGTAGAGGGAAACCATTATGATCTCCTAAATATGTTTATTGAGCCTTATGCATACCCTAAAGTTACTCCAACCACTGGTGAAGAACCTCAGGGCAGCAGATAGGGACGACGTGGTGTTAGCTGTGCTCGAGGTGAAGACGAAAGGGCTGGTCATTCGCCTATTTTTATAGGTTAATGTCATGATAATAATGGTTTCTTAGACGTCGAGTCTTACGCCCCGGCCCTACCACTACATCGCGGTACTTTAGAAGCGGCCGCGAATTCCAGAAATCATCCTTAGCGAAAGCTAAGGTTTTTATATAAAAATATTGCCTCGTGATACGCCTATTTTTATAGGTTAATGTCATGATAATAATGGTTTCTTCAACGTCAGGTGGCACTCAAGTAATGGGCACGTAAAGATTCCCAACTTTCCGCCGTCATCAAAATAAAATCACTACCGGGCGTATTTTTTGAGTTATCGAGATTTTCAGGAGCTAAGGAAGCTAAAATGAAAAAAATCACTGGATATACCGCATAATATCCCAATGGCATCGTAAAGAACATTTTCAGCATTTAATAAGTCTAAATGTACCTATAACCAGACCGTTCAGCTGGATATTACGGCCTTTTTAAAGACCGTAAAGAAAAATAAGCACAAGTTTTATCCGGCCTTTATTCACATTATTTCTTGCCCGCCTGATGAATGCTCATCCGGAATTTCGTATGGCAATGAAAGACGGTGAGCTGGTGAATGCGGATAGTGTTAGCCCTTGTTCCCGTTTTCATGAGCAAACTGAAACGTTTTCATCGCTCTGGAGTGAATTACACGACGATTTCCGGCAGTTTCTACACATATATTCGCAAGATGTGGCGTGTTACGGTGAAAACCTGGCCTATTTCCCTAAAGGGTTTATTGAGAATATGTTTTTCGTCTCAGCCAATCCCTGGGTGAGTTTCACCAGTTTTGATTTAAACGTCGCCAATATGGACAACTTCTTCGCCCCCGTTTTCACCATGGGCGAAGTCTATACGCAAGGCGACAAGGTGCTGATGCCGCTGGCGATTCAGGTTCATCATGCCGTTTGTGATGGCTTCCATGTCGGCAGAATGCTTAATGAATTACAACAGTACTGCGATGAGTGGCAGGGCGGGGCGTAATTTGATATCGAGCTCGCTTGGACTCCTGTTGATAGATCCAGTAATGACCTCAGAACTCCATCTGGATTTGTTCAGAACGCTCGGTTGCCACCAGGCATTTTTTATTGGTGAGAATCCAAGCCTCGAGCTGTCAGACCAAGTTTACTCATATATACTTTAGATTGATTTAAAACTTCATTTTTAATTTAAAAGGATCTAGGTGAAGATCCTTTTTGATAATCTCATGACCAAAATCCCTTAACGTGAGTTTTCGTTCCACTGAGCGTCAGACCCCGTAGAAAAATCAAAAAGATATTTTGTTGAGATCCTTTTTTTCTGCGCGTAATCTGCTGCTTGCAAACAAAAAAACCACCGCTACCAGCGGTGGTTTCTTTTGCCGGATCAAGAGCTACCGTTTTTCCGAAGGTAACTGGCTCCAGCAGAGCGCAGATACCAAATACTGTTCTTCTAGTGTAGCCGTAGTTAGGCCACCACTTCCAAGAACTTCTGTAGCACCGCCTACATACACCCGCTCTGCTAATCCTGTTACCAGTGGCTGCTGCCAGTGGCGATCGTCGTGTCTTACCGGGTTGGACTCAAGACGATAGTTACCGGATAAGGCGCAGCGGTCGGGCTGAACGAGGAGTCGTCCGCACGGCCCAGCTGGAGCGAACGACCTACACCGAACTGAGATACCTACAGCGTGAGCTATGAGAAAGCGCCACGCTTCCCGAAGGGAGAAAGGCGGACAGGTATCCGGTAAGCGGCAGGGTCGGAACAGGAGAGGCGCACGAGGGAGCTTCAGGGGGAAACGCCTGGTATCTTTATAGTCCTGTCGGGTTTCGCCACCTCTGACTTGAGCGTCGATTTTTGTGATGCTCGTCGGGGGCGGAGCCTGTGGAAAAACGCCAGCAACGCGGCCTTTTTAGGACCTGGCCTTTTGCTGGCCTTTTGCTCACATGTTCTTTCCTGCGTTATCCCCTGATTCTGTGGATAACCGTATTACCGCCTTTGAGTGAGCTGATACCGCTCGCCGCAGCCGAACGACCGAGCGCAGCGAGTCAGTGAGCGAGGAAGCCTGCATAACGCGAAGTAATCTTTTCGGTTTTAAAGAAAAAGGGCAGGGTGGTGACACCTTGCCCTTTTTGCCGGACTGCAGCGGCCGCTACTGGTCGAACCGGCTGACGTTTCAGTTTCACCTGTTTTACGTAAAAACCCGCTTTCGGCGGGTTTTTACTTTGGTGATCGAGTGATTACAAAGCAAGCAAAGAAAAAAGGCGACAGATTACTCTGTCGCCTTTTTTTATTAACTCATAACTTACGTGGCAGGCTAGGCGCCGTGGTTTGCTGGTCAACCACCGCGGTCTCAGTGGTGTACAGTACAAACCCCGACGTGCACAGCTGTCACGGATGTGCTTTCCGGTCTGATGAGTCCGTGAGGACAACGAGCCTCTAAATAATTTTGTTAAGAATTCATCCAAGAAGAGGAGAAAGGTACCATGAGTAAAGGAGAAGAACTTTTCACTGGAGTTGTCCCAATTCTTGTTGAATTAGATGGTGATGTTAATGGGCACAAATTTTCTGTCAGTGGAGAGGGTGAAGGTGATGCAACGTACGGAAAACTTACCCTTAAATTTATTTGCACTACTGGAAAACTACCTGTTCCAGTGCCAACACTTGTCACTACTTTCGGTTATGGTGTTCAATGCTCTGCGAGATACCCAGATGATCTTGAAAACAGCCTGGTTTCAAGAGTGCCATGCCCGAAGGTTATGTACAGGAAAGAACTATATTTTTCAAAGATGACGGGAACTACAAGACACGTGCTGAAGTCAAGTTTGAAGGTGATACCCTTGTTAATAGAATCGAGTTAAAAGGTATTGATTTAAAGAAAATGGAAACATTCTTGGACACAAATTGGAATACAACTATAACTCACACAATGTATACAT
+
&'(-41155338=833230.2/)$$$'&%%%$',-33.%$$(&')*-/8756;AA<<:@EB<:;>:877:'&&&((')++-**7<@CEFEJGEGJJD@C4:9:;9988>?=@@@DF<4=93@?=;788ABBDCC@A@=<4---:?ABAJDHGJEBA@=*&&$&'%'(*+464779860,+++,)''&&**'(%%'(&&%%*(''()111222=>9887;?I@@@?DDBEDBB9877;;2222:5599@AEFFHHJJCA>64**2*''(*-*,-**+++,-.12;=5,++)'&%%%''(''&''')&'((-41/++,.;<<=JF;;>CJIGE3211121348('&&%'(*()*&%%'-(0*)))**04762200./667:9946::<1////019A@A>C@A@A?9999<1...+'''%%%%$%&&&&&-458666;:;@??@?:7898;2211*****0537687'''&&&')***+((%%%(**(%$%&*/-,,.54769;>DCAAC33331-/-++&&''('&'('((&''&%')46777>CDAJGIFEB>)'$*6----3448-+*.22971-0(&&&(&&&&)(**%%%(&&&&..+450003CEE=;3+**((*(*&&,-..)&&&)'&(('%%$%&%%%%&($$&&&'(/:::9---..../:9)))*+&&-5@A==>>;;99>0///<53887750--110/,%$%%%%%&'''(0.---3722367?JECDFJJFJFJJJFJJIJ:99:JGA8-,,.-..))*,8995555>62,++5@=*))(9:0//0333(''':40///CHHJJHDIB@@@CEE=0)*6@JFGECDBDD/++,))11.-%%%%')//202''&&&(*+%%$$'))-5ABGJJJJIJFJHJJJJIJA=>=510002/)*3455788;8''''204.'&().3''''8:C<(((''&%(%'&'&&-,,(())11*(('&&&',-0/**%%&%&&'+,..043---./0///(((*4643222>=@BE?=<=@=HGIDHGJIJJJGJFC><<4.--,.+--((((('&'',7=6537<<==GFGJ444++&''(,/228=:;<=??;<<::556FAA94555A4-&%)*,)&'''''0&'&'(355//4126JGCGGGHDDFJDDA@@HJJJJGJJJIJJFJJJJJJHE<<>;:8AAAFJA?82'''((./058=?BGJJJJJHJGGJGEJJD:7768;0),)***.3@D====JEFJJJHHGJFFGHC11).+))&$$$%')12443334GEB??AACCCB:99.-)''&%&&(('''(,$&'(*.-)*)&&'&*,.0+&&'''((()*+%%%(010002))),)**(*)((()(&%%$#$#$()25766./469?CFC>7663310.1@??JGDDJFHHJJGJFEHDGIIJJGEHDDGEJJJCA=>@IJ=;;;794*;;IJIJJJJGEJ::9;<BCJJJA@@D<55@B;>CEC5556;;9//9H::76789?@B>GIEIJCBCC87555//..014668?<;<IJJEHJDDB??GGG@JADEDJG@??@J6556&&&&.('''((11;AAAC??@;999;BAB;:9=ED666///143-&%%%'-00310043201443611<<CJIJJJJFFJJFGFJIGJCEE@302A;;<<JFBBBC////;223ACC2222<JI777=>899GJDF>>=>DBCCBB6335;<5444E?=?@FFFEI@?<>A;9977JFJDFHIJFECA88>FFEGCDBDIGHIHFJJHJGJEHJJJHHH0//.5<;;433(&&&)(()2;;,,+(),*('')))*(&&&-0..::<==C53336?FDDGJGGFJHFJEGDJJDDH7355BEADCDHJFJJJEFEHJGJJJIJDJFDEIEC544472033350.-,,/11459(')-1-.--+-99:977=CAFEDEJ=CFGJGFIFHHH3111EE:<;77,(((530''(<=66)((*,+**)())--.)'%&&'+**)&$%&&%&%',.9>C;:53---156<53212....-===CEAJDJHGEDDIDE@??9:8220/--+**+/+))+0,+*(*))++++1..4))/'()/044B;;<<IJ?<<<3)%&&&&'+1=@AB@@99311384:CEJDJEGJFJ>9;---.GACDECJ876543331*('&&&&(&&&&&'%'*&'*+%%%&&,+///+*''&&''-./;CDFIJIFIHJJJHFEGDJIJGJJJFHEEGC)''*.98322'%%%&&%%%%)')35=?:F0***+0.,-+&&&)+++,1343;CJJC@BJIJGJJ:98666559::>:('&*(''&&),-%%%&$$%&))*.-+.:JJGEDFGCDFDCBGH?<>GJJIGJHGGEGJDDJJJJJJJEEIEF43215J<FEDIEJHGHJA8HAEBCEJDGFHEJJEGHHGACBCJEHDJJIFDIJJFDEJHJIIJJFJJGHJJJIJGJFHDJHGIJJFHEA?*'',8FIFJFFFJ<;<<JIC?>?JJDCCBDJFIJEBCBJE@B>>FBCFCFD;;DHFJJJJJIJJJJJJJJJJJJJJJHFJI+**+DJFJJJJDEGJJEFJJJIFGBJGFEJHJICDDC@;:<<DC*******BDEIJJJIHGCHEJJJJJJJJJIGIJJJHHHIJC@HJFDHJJGFEFIIGECHHIIJJFGJJHJDJAB<;500.-.4:BD>BEJEJHEJJHIJJJ@@@74588>89<<EGJJBBBBJ=C888ACJJHJHA=778BEFHIIIJHD<;:8445FJGJFDIGHFEJJHJFGHIBA?AJJIGG@C?@@HJHJJBDGGJJDJFJFDA?=857E<?786;100/0//346ACEHIJC9999@;)('&&%%%&'&&&$$$$(*''''&)*),012<,++117)(()9=CB?=320/)'122;;;;?=:A*('(2,+++++*'''(<=>;55==>IEA?A@>@@G9;:GEBA@B?@@CA>==44323454112253.:@8&&&&&**,../0/0000*))))&'&'+)('(*((**1899A5210/////-=5999DBHGCEAABD@@@BJ<<////0//31+)*()*+-59=><=??BB851))@HGHHAAAEEFC?9ABBEI777=?=698;<=::-,,)''(020.)()'./*)).)))'-,,-,,))*(((')*((+,.+.(')())'&&'+&%%&(*-/@DEEDGFI@@DDECBCBDDFD;:9999>==9=76411-**,-1//07=CGGDJFEEACEJJ?>>>DBA=;:<7669=;<?CIEFCCGDFEJHJFFHDFHJGHF0000,,,?JJIJE===9=:56EFJJGACACFJHEA@?42,9==''''57:;:21-)'&&'112&&&',+)***-.*(D=@@?BABB998972011...**('%%%)+'&&%%%%*%$$$%%$+11/-*)'%&''((*+-.*/'(((;;<8783.//3GJJGIJDFDDDGJJFJJJJIHFHJCFGIAAAEJJJEFH=>=?H?D=<0--/10334DEIJJFFFB>>?DHJIFGFJJHHEIFGHJJGEFDBD87778;5556B233EFJFJC@>86*(%%((*-('(+-.342---+//03>CFE;;<<FJJHHJHJ?@?@HGJJJF?==<;==8:6-)''$$
@Glass_T7V_14_D3_12_11_26
TCCTTTTTGATAATCTCATGACCAAAATCCCTTAACATCCAGAGTTTGATTTTTCCGCTCGACCATCAGACCCCGTAGAAAAGATCAAAGGATCTTCTTGAGATCCTTTTTTTTCTGCGCGTAATCTGCTGCTTGCAAACAAAAAAACCACCGCTACCAGCGGTGGTTTGTTTGCCGGATCAAGAGCTACCAACTCTTTCCGAAGGTAACTGGCTTCAGCAGAGCGCAGATACCAAATACTGTTCTCTAGTGTAGCCGTAGTTAGGCCACCACTTAAAGAATCTGTGGCACCACTACATGCCTCACTATGCTAATCCTGTTACCAGTGGCTGCTGCCAGTGGCGATAAGTCGTGTCTTTGTAAGGGGTTCGTTCAGACGATAAAGTTACCGGATAAGGCGCAGCGGTCGGGCTGAACAGGGGGCTCGTGCACACAGCCCAGCTTGGAGCGAACGACCTACACCGAACTGAGATACCTACAGCGTGAGCTATGAGAAAGCGCCACGCTTCCCGAAGGGAGAAAGGCGGACAGGTATCCGGTAAGCGGCAGGGTCGGAACAGGAGAGCGCACGAGGGAGCTTCAGGGGGAAACGCCTGGTATCTTTATAGTCCTGTCGGGTTTCGCCACCTCTGACTTGAGCATCGATTGTGATGCTCGTCGGGGGGCGGAGCCTCTGGAAGAGCGCGGCGAACCCGGCCTTTTTCGTTCCTGGCCTTTTGCTGGCCTTTTGCTCACATGTTCTTTCCTGCGTTATCCCCTGATTATTGTGGATAACCGTATTAGCCTTTGAGTGAGCTGATACCGCTCGCCGCAGCCGAACGACCGAGCGCAGCGAGTCAGTGAGCGAGGAAGCCTGCATAACGCGAAGTAATCTTTTCGGTTTTAAAGAAAAAGGGCAGGGTGGTGACACCTTGCCCTTTTTACCAGAGCTGCAGCGGCCGCTACTAGTAGACCGGCTAGCGTCAGTTTCACCTGTTTTACGTAAAAACCCGCTTCGGCGGGTTTTTACTTTGGTCATCGAGTGATTACAAAGCAAGCAAAGAAAAAAGGCGACAGATTACTCTGTCGCCTTTTTTTCTGACTCATAACTTAGGTGGCGGGCTAGCGTCGTGGTTTGTCTGGTCAACCACCACAGTCTCGTGGTGTACATTACAAACCCCGACGTGCACAGCTGTCACCGGATGTGCTTTCCGGTCTGATGAGTCCGTGAGGACGAAACAGCCTCTACAAATAATTTTGTTAAGAATTCATTAAAGAGGAGAAAGGTACCATGAGTAAAGGAGAAGAACTTTTCACTGGAGTTGTCCCAATTCTTGTTGAATTAGATGGTGATGTTAATGGGCACAAATTTTCTGTCAGTGGAGAGGGTGAAGGTGATGCAACATACGGAAAACTTACCCTTAAATTTATTTGCACTACTGGAAAACTACCTGTTCCATGGCCAACACTTGTCACTACTTTCGGTTATGGTGTTCAATGCTTTGCTAGATACCCGAATCATATGAAACAGCATGACTTTTTCAAGAGTGCCATGCCCGAAGGTTATGTACAGGAAAGAACTATATTTTCAAAGATGACGGGAACTACAAGACACGTGCTGAAGTCAAGTTTGAAGGTGATACCCTTGTTAATAGAATCGAGTTAAAAGGTATTGATTTTAAAGAAGATGGAAACGCTCTTGGACACAAATTGGAATACAACTATAACTCACACAATGTATACATCATGGCAGACAAACAAAAGAATGGAATGAAAGTTAACTTCAAAATTAGACACAACATTGAAGATGGAAGCGTTCAACTAGCAGACCATTATCAACAAAATACTCCAATTGGCGATGGCCCTGTCCTTTTACCAGACAACCATTACCTGTCCACACAATCTGCCCTTTCGAAAGATCCCAACGAAAGAGAGCCCACATGGTCCTTCTTGAGTTTGTAACAGCTGCTGGGATTACACATGGCATGGATAATCTCTAAATAAAAGCTTGATATCGAATTCCTGCAGCCCGGGGATCCCCTGGTACACGTATGAGGCATCAAATAAAACGAAAGGCTCAGTCGAAAGACTGGGCCTTTCGTTTTATCTGTTGTTTGTCGGTGAACGCTTGTTCCTGGAGTAGGACAAATCCGCCGCCCTAGAATCGAGTGGCGCCTGCAGACGTAAAAAAAGCGGCGTGGTTAGCCGCTTTTTTTAATTGCCGGACGTACGATCGATACCCGGGTCGATCCTGACGACGGAGACCGCCGTCGTCGACAAGCCGGCCGTTAATTAAAAAGTTAAACAAAATTATTTGTAGAGGGAAACCGTTGTGGTCTCCCTGAATATATTATACGAGCCTATGCCGTATGCCCGTAAAGTTATCCAGCGACCGGCTGATAAACCTGGGCCACAGTAGGGACGACGTGGTGTTAGCTGTGCTCGAGGTGAAGACGAAAGGGCCTCGTCGATACGCCTATTTTATGGTTAATGTCATGATAATAATGGTTTCTTGGTCAGTCTTCGCCCGCCCTGCCACTCATCGCAGTACTCTAGAAGCGGCCGCGAATTCCAGATAACGCTGACGAAAGCTAAGGATTTTTTATCTGAAATTATGCCTGTCGTGATACGCCTATTTTTATAGGTTAATGTCATGATAATAATGGTTTCTTAGACGTCAGGTGGCACTCGAGTTGATCGGGCGCGTCAAGGTTAGACTTTCACCATAATGAAATAAGATCACTACCGGGCGTATTTTTGAGTTATCGAGATTTTGGAGCTAAGGAAGCTAAAATGGAGAAAAAAATCACTGGATATACCACCGTTGATATATCCCAATGGCATCGTAAAGAACATTTTGAGGCATTTCAGTCAGTTGCTCAATGTACCTATAACCAGACCGTTCAGCTGGATATTACGGCCTTTTTAAAGACCGTAAAGAAAAATAAGCACAAGTTTTATCCGGCCTTTATTCACATTCTTGCCCGCCTGATGAATGCTCATCCGGAATTTCATGGCAATGAAAGACGGTGAGCTGGTGATATGGGATAGTGTTCACCCTTGTTACACCGTTTTCCATGAGCGAACTGAAACGTTTTCATCGCTCTGGAGTGAATACCACGAGACGATTTTCCGGCAGTTTCTACACATATATTCGCAAGATGTGGCGTGTTTTAGGTCAAAACCTGGCCTATTTCCCCTTAAAGGGTTTATTAAAGATGTTTTTCGTCTCAGCCAATCCTGGTGACCAGTTTTGATTTAAACGTGGCCAATATGGACAACTTCTTCGCCCCCGTTTTCACCGTGGGCAAATATTATACGCAAGGCGACAAGGTGCTGATGCCGCTGGCGATTCAGGTTCATCATGCCGTTTGTGATGGCTTCATATGACGGAATTGCTAATGAATTACAACAGTACTGCGATGAGTGGCAGGGCGGGGCGTAATTTGATATCGAGCTCGCTTGGACTCCTGTTGATAGATCCAGTAATGACCTCAGAACTCCATCTGGATTTGTTCAGAACGCTCGGTTGCCACCGGGCGTTTTTTTATGGTGAGAATCCGAGACCTCGAGCTGTAGGACCAGAGTACTCATATATACTTTTAGATTGATTTAAAACTTCATTTTTAATTTAAAAGGAATA
+
:AEJGJE?79==>=**)*32345AGJHIJGJHJ@BC*)('%$&)*..)(((++--6333+))((%$''01007:9=;33><;<.-,/011;9:::6**)&')*+,676<<=?EJE?<=JGCGAAA6555=><@=>==>DEGBBJJJJFGFFCEDEIJJFHJHGHEFJDH777856,&'&'')))/;=BBCG=<<?F@,850000=JHJJJJJFGFGDBCFJHDGHHJJGGJIEA?@EJJJIDDH;<1*----=77////>>@@FEDFJFJI=<;/&&'-..&&&'+++3/00.1.--++++22)'''((''-+.8:CFDC712FIJJJJECBBFED2./;;EH><;2/-.-''''()-+'(%%%%(-++&%$$%(()2000.-+(,.,+-03=IJJGFGJJGDJ@@@=65549221/&&'(DC211189@ABCGJJFJJJGDEHBACDDCCBD????J;;;;<674012,,,,01??BHACBJJHHJJJGF>==BCJDGFJGBAAEJJ>>J=AABHGDB?>?=AFJJJJJIJJJHJHGHJJJJJJEIDJFJFJFJCHHDJEDEDFJACAB555DACJJGF@8776EFH?<;77669;@BB?>@JBEEBGDGJGC***+@A@B>=DJJHGJF@<<;9,,,(&,,,0//.4446<>B7,,*)*)-2/++*)+)*0&%%*))..(&&(+++)))(+.0/+<??BA?)%%'())(*36>HBA??>6576/45<833**..///6+,-,(88:;?@JGIIJIAC6566(''&',,-?6551-,)((&%$&/35,6:;5558=41100314@>=ADEFGFHIAAB@CGEBDCDGIJGGHBD>=,,,,-<??1//>=D:643137:DEC99:=DDJ:@'*''(<,%$%(+0/4>C>?BCJGHJJJHEIGJHJHDIJGCC7447654655+***)&'((),126=@C=....120/22245A>?@F?==222++++6/;=985466<899;DBJJCJJHED@?;BAIJJEDABCG+**+>5ABAC@A8778<77:43779HJ<<<<DJHJJAJHIEGEJC@>40-(('&,-368900000+)2?>0-((((-:;;DEFFHJFIJIJDJFFEDAA53(&((:?@@?>A@333,+++,556)(((()333986666)))&(&(33@DFJJIJFIJJGIGJJGJHFD7776@@@DC9888<=>7==?JJHE??BCDCBGJJIJJHHFCHFFFDEA;:9:HJIEDCEDHHIF0-/CDFGE;99:CJJJGJJJHGHHJIEHJEGJHJIJ?CCAD98686=B8::EJHJHGFJJHJJJCFHB?JGJEJJJFFECCBEGFHJFGHJJJJJEJHEIGJJJFDFEFDEH:90+.*''(@@CCDGGJGIJFJJBCBDJA@?CD;;;:ACGGIHF>:5004/431?C:99:FEHHGEGHBCDJJJGJJJHHHFJHIGJHJFJJJJJFJJJGJJJJFEFHJJHIHJEJHGJIJJGJJGGHJ==<9,'&')(***-001=FJEECFHJJJEEGH@?=93CCJGEDHFIGJJJJJIJJHFJGJJJJJJJJJF=9+(/;;0+&&'),,,,22=>?@HJEJJJFBJJJJJIHDCGEHEEIGGJJJJJJJG@??@BD98CJHGHJFBBDBF@CJHJJIGB@33BABEA88<JFJJJEFJJHFJJCGEJIJD?==;6675)&&%%'',23331373CABBFCJDEHHJJJGJJJHIJGEIJHJHJGHJJFJJJIGIDJDB4444>>>ED7530+()+&%%)*&&%),,,)+9=JFCCCIJFEHHGGJJ@G@CB;756EFFHJJJJIJGJJJFGJJJJJIHJJA@?AJJJIHJEIIJJCEDJJ9886888DD??A@:<;9:?D=DCEBBBJFJJHIJFHJJJFJDB99GFFJDB6?C94<99:F<::A7955235711+(*,,,,<=>EEFHEBHBEF>>=>GA@J<<JJJHF>;<89:JJHGGFJGFDEEFJ===<422-/,)')/2337GFJGJJIJFJI====JFJHJH>>>>80CD?<-*,,2(()59;**))''&')9;;?@BAJIB====@??@EFJJ<76761002?;8841121*01(/1-7@9989;<</442..,,--3445<62101102361((5*)*+1555;EEGHDCBDHG>==>F@7778:<A3211''''0:21//0-79?544??@AAA@A@>>><=::<9@BH=<<>CGD@BBD==:92222455---.:=------@BE???@CC99:EJHJCCDCG?>=>BFFJJGGB>@<AC@B<<<;;?>I@@>@1113000<,,'&''&%$$&'(+/5;3;****1,,--//072=FJIJD;;;:><<-,,-.2,-210)(&&)+888DFJGFIC>:40/05,,,,,*(((&&%('%''&'+/,&&%'.+++,BD?>??JIJJJJGF??8-,**8:AAB?>211/*&%%&+2=6676;...--.6999>?-,,,0/.&&&788BCCEDEHJJJJJHJJHHIIJJD9)&&&%&%)((&.0361>@ECIJHJJJJJJJJGIJFJJJGFFIHGJHJJJIEF?>??J/-,((((00/1-))))*5<852)).348:=HFJDCA@AJJECC66546/,+))**CJJFECEA<AEJJJJFGFJJJFJJHJJJJJJJDJJIIF:9::FAA=::?IJJJGFJHJJJB?B<30/..*/33888:''''&%%&*()&$%''(.-24GGIEHJHGCGD2*))*3533233001/....;367)))),4=74338:5@3'&'22134<:<?=;:(&&'(&''''(,..-()(.8AFFJJJJFHHGJJHJJJJJJJIJJJJJGGJIJGJJJJFGIJGIJ>>==I9899623339<?A>54456>=98<>>?<=?ADHJGJJJIJJFGJIJJJJJJJHJJJJHFDBCCJIHHJGHJHGIDDFEEFD7BDJ@><=BJBED><9<@JJJGJCDBFFJJ7750475787>=6339:;<?FFJ@CAAHCJEFIA<-.--210,%%%)2,,,,24;>/..45=@??DJGIIFHHHJFJJGIJHJF922344A?96636>GFGEIFJA8)E??@?*)))F>??JG::9:FE@AG7777@ACDDB5577?@?:9..--38777?;>@/@DJJFJJCA66&&&*%%%'%%'67<GFEFJHFDDH;;7966223'%%'/.))(().877:;<A@?B601GFB@?@C??;+**+,&&,/57=<>@>>2188:997/+)()(&$$#'(++7>789AGHJIJJJJJJJ?@@BJBBCJHHJJJHJJJCCBA>D?@@BJA;:8*(''++/-('&%%'%%$''8?@BJJJGFEJJFGJDGJJJJJJHJJJFJDDD@>=>>BB;<5553)'%&*-1;221)))),)&&+,)*+(&&%&%$&)'(43333HJGJHJIGJGGEGDBAA999FFJJDJJHJFEDJJJHBBDEJIGGIIE>=<<>;78889:EDFGHJIFFDDFB@??@JJFFJJGEJEAB?>?BFEGJEFDGJIJJGJHIHGEEJDEDABA;988:?@D??845698878>?BE86)((&'''+)((((((..2&&%%'66?211002**&&&##$%%)37;<98>;A<445@ABA=<<8::J;;;;GFEFJJJFEFEHDDGD:(.(%
@Glass_T7V_14_D3_12_11_27
CTTGCAATGACACTGTTGAAAAAGTCATGCTGTTTCATATAAATAAGGATATCTCGCAAAGCATTGAACACCATAACCGAAAGTAGTGACAAGTGTTGGCCATGGAACAGGTAGTTTTCCAGTAGTGCAAATAAATTTAAGGGTAAGTTTTCCCGTATGTTGCATCACCTTCACCCTCTCCACTGACAGAAAATTTGTGCCCATTAACATCACCATCTAATTCAACAAGAATTGGGACAACTCCAGTGAAAAGTTCTTCTCCTTTACTCATGGTACCTTTCTCCTCTTTAATGAATTCTTAAACAAAATTATTTGTAGAGGCTGTTTCGTCCTCACGGACTCATCAGACCGGAAAGCACACAGTCCGGTGACGACTGTGCACGTCGGGGTTTGTACCGTACACCACTGAGGACACGGTGACACGCAGACAAACCACGACGCTAGCCGCCACCTAAGTTATGAGTCAGGAAAAAAGGCGACAGAGTAATCTGTCGCCTTTTTCTTTGCTTGCTTTGTAATCACTCGATGACCAAAAGTAAAAACCCGCCGAAGCGGGTTTTTACGTAAAACAGGTGAAACTGACGCTAGCCGGTCTACTAGTAGCGGCCGCTGCAGTCCGGCAAAAAAGGGCAAGGTGTCACCACCCTGCCCTTTTTCTTTAAAACCGAAAAGATTACTTCGCGTTATGCAGGCTTCCTCGCTCACTGACTCGCTGCGCTCGGTGACTCAGCTGTTGGGCGGGCGGTATCAGCTCACTCAAAGGCGGTAATACGGTTATCCACAGAATCAGGGGATAACGCAGGAAAGAACATGTGAGCAAAAGGCCAGCAAAAGGCCAGGAACCGTAAAAAGGCCGCATTGCTGGCGTTTTTCCACAGGCTCCGCCCCCTGACGAGCATCACAAAAATCGACGCTCAAGTCAGAGGTGGCGAAACCCGACAGGACTATAAAGATACCAGGCGTTTCCCCCTGGAAGCTCCCTCGTGCGCTCTCCTGTTCCGACCCTGCCGCTTACCGGATACCTGTCCACCTTCTCCCTTCGGGAAGCGTGGCGCTTTCTCATAGCTCACGCTGTAGGTATCTCAGTTCGGTGTAGGTCGTTCGCTCCAAGCTGGGCTGTGTGCACGAACCCCCCGTTCAGCCCGACCGCTGCGCCTTATCCGGTAACTATCGTCTTGAGTCCAACCCGGTAAGACACGACTTATCGCCACTGGCAGCAGCCACTGGTAACAGGATTAGCAGAGCGAGGTATGTAGGCGGTGCTACAGAGTTCTTGAAGTGGTGGCCTAACTACGGCTACACTAGAAGAACAGTATTTGGTATCTGCGCTCTGCTGAAGCCAGTTACCTTCGGAAAAAGAGTTGGTAGCTCTTGATCCGGCAAACAAACCACCGCTGGTAGCGGTGGTTTTTTGTTTGCAAGCAGCAGATTACGCGCAGAAAAAAAGGATCTCAAGAAGATCCTTTGATCTTTTCTACGGGGTCTGACGCTCAGTGGAACAAAAACTCACGTTAAGGGATTTTGGTCATGAGATTATCAAAAAGGATCTTCGCCTAGATCCTTTTAAATTAAAAATGAAGTTTTAAATCAATCTAAAGTATATATGAGTAAACTTGGTCTGACAGCTCGAGGCTTCAATTATCACACCAATGAAAAAACGCCCGGTGGCAACCGAGCGTTCTGAACAAATCCAGATGGAGTTCTGAGGTCATTACTGGATCTATCAACAGGAGTCCAAGCGAGCTCGATATCAAATTACGCCCCGCCCTGCCACTCATCGCAGTACTGTTGTAATTCATTAAGCATTCTGCCGACATGGAAGCCATCACAAACGGCATGATGAACCTGAATCGCCAGCGGCATCAGCACCTTGTCGCCTTGCGTATAATATTTGCCCATGGTGAAAACGGGGGCGAAGAAGTTGTCCATATTGGCCACGTTTAAATCAAAACTGGTGAAACTCACCAAGATAGCGAGACAAAAGCATCTTCTCAATAAACCCTTTAGGGAAATAGGCCAGGTTTTCACCGTAACACGCCACATCTTGCGAATATATGTGTAGAAACTGCCGGAAATCGTCGTGGTATTCACTCCAGAGCGATGAAAACGTTTCAGTTTGCTCATGGAAAACGGTGTAACAAGGGTGAACACTATCCCATATCACCAGCTCACCGTCTTTCATTGCCATACGAAATTCCGGATGAGCATTCATCAGGCGGGCAAGAATGTGAATAAAGGCCAGATAAAACTTGTGCTTATTTTTTCTTTACGGTCTTTAAAAAGGCCGTAATATCCAGCTGAACGGTCTGGTTATAGGTACATTGAGCAACTGACTGAAATGTTAGCAAAATGTTCTTTACGATGCCATTGGGATATATCAACGGTGGTATATACAGTGATTTTTTTCTCCATTTTAGCTTCCTTAGCTCCTGAAAATCTCGATAACTCAAAAAATACGCCGGGTCAGTGATGTTCTTTCATTATGGTGAAAGTTGGAACCTCTTACGTGCCCGATCAACTCGAGTGCCACCTGACGTCTAAGAAACCATTATTATCATGACATTAACCTATAAAAATAGGCGTATCACGAGGCAGAATTTCAGATAAAAAAAATCCTTAGCTTTCGCTAAGGATGATTTCTGGAATTCGCGGCCGCTTCTAGAGTACTGCGATGAGTGGCAGGGCGGGGCGTAAGACTCGACGTCTAAGAAACCATTATTATCATGACATTAACCTATAAAAATAGGCGTATCACGAGGCCCTTTCGTCTTCACCTCGAGCACAGCTAACACCACGTCGTCCCTATCTGCTGCCCTAGGTCTATGAGTGGTTGCTGGATAACTTTACAGGGCATGCATAAGGCTCGTATAATCTGTTCAGGGAGACCACAACGGTTTCCCTCTACAAATAATTTTGTTTAACTTTTTAATTAACGGCCGGCTTGTCGACGACGGCGGTCTCCGTCGTCAGGATCATCCGGGCATCAATCGTACGTCCGGCAATTAAAAAAGCGGCTAACCACGCCGCTTTTTTTACGTCTGCAGGCGCCACTCGATTCTAGGGCGGCGGATTTGTCCTACTCAGGAGAGCGTTCACCGACAAACAACAGATAAAACGAAAGGCCCAGTCTTTCGACTGAGCCTTTCGTTTTATTTGATGCCTCTAGCACGCGTACCATGGGATCCCCGGGCTGCAGGAATTGGATGTCAAGCTTTTATTTGTCGAGATCATCCATGCCATGTGTAATCCCAGCAGCTGTTACAAACTGAAGAAGGACCATGTGGTCTCTCTTTGAGTTGGGATTGTTCGAAAGGGCAGATTGTGTGGACAGGTAATGGTTGTCTGGTAAAAGGACAGGGCCATCGCCAATTGGAGTATTTTGTTGATAATGGTCTGCTGGTTGAACGCTTCATCTTCAATGTTGTGTCTAATTTTGAAGTTAACTTTGATTCCATTCTTTTGTTTGTCTGCCATGATGTATACATTGTGTGAGTTATAGTTGTATTCCAATTTGTGTCCAAGAATGTTTCCATCTTCTTTTAAAATCAATACCTTTAACTCGATTCTATTAACAAGGGTATCACCTTCAAACTTGACTTCAGCACGTGTCTTGTAGTTCCCGTCATCTTTGAAAAATATAGTTCTTTTCAT
+
)*)&%###$$#$&,+--,58=JJ<?77AAFG?DC@<;>77///,7677887:*(&),-8=DJJHFGJFIJJJJGFHJFJJJJJFJJJJJHIHGJJHJJJGJJFGGFJGJJJHGJJJGJJF@HHJJJIJJFHJJJJJJJJ=<>>D..136<;:63.?@BGFJGHHJJFJJDJADHIJGJF@BJJJHJJJIGJJJGJJJJEHJGJJJIJJIJJHHJJJJGGJGJ<33314((((4556FJIDDFD7566:BEDJF@@??@>AA?=F@=IJDIJJJJJGB?JGJJJIHJEFJGIJJJH<:556--.655<JJJI;;;;JGFFIGEEFDIGBDEFGFIJJGDEGJJIFHHGJJJFEEEJJIJI:8//0042/,*++(%$%%%<<?@DEFJHJJIGGIJBBBCFFGBBA:::*(((&&'(%$#$$####%&(//.137=12--..51-+*,)46=JJHEIFGGJJFJGHB=>><BJJFHDEB9998;:99:==;999910-*543<9::3.>=<7899EJHFGJHEJGJIHHJJJJJJIJJJJGJJJJIJJIFBCIJJHJEJGGDFA;***,0EAA@BBFEJJGGFJJIHDJECD97646'&&'(((999AEC9889?66610018668JJJGFHEJEEIJJFJIJI<<<;B72234?DCG>>?>9DFJJIDBCFJJF@?>>?<5GIHJHHGFEFEDGJJIJJJJJJIJHIGGJFGBDEEJCC@31/./.((((22573/))*68/--+*,&&))**668>@@GEEJHHGJJEJJJHJJJJFHHJEJ=::4//1116JJJJFFAB?@GFJJGJIGGJFEBCFJIHIJGJJJJHGBAAJFJDJD??8:7=6A?@AD>=211++)+,)+//<B@CBCEF51&'((**6541131,=?889A@?@2223666DJ=<;32225515//03111?ECBCCCHJHJBA@@ECFCBJFFIGCA>:31238EJFJJJHDJEJGFHDJJCA?>?C@99DEJ@????9;?F=>7;068?CJBGFBJJIDGJJHGDGHJHG;11''(;2)A?AGFJGHIJJJHHJJIJJJJGJIIG=:;JJJGIFJIJJJI@??CH=>><<==A;ACDJHIHJJGJJJGJHJCD?;68D?FDHGHHIF6555=?@BDFCJHCFJC=>JJJGCDB@FG6.,-28:,8896664769652144<@==?BHJFFJHJJEJGFEGJGG??CGA6JFEJDGJJHJJJJJJJJJEFJFII999;JGGGJJJJJIJJJJJFJGJJGFECFJJJJGJJJJJFJJJJGJJFGIIJBCHDGEDFEEDHHJIJHJJJ+++*)**GJJJHJJIJJJJJHJFHIJJJHJHBDEJIHJJIJJJJJCA?HJDCGJJJJJHJB>=-DGFIDFBAB>?DF@BI<=4333:HFJCDDCGEEJHFEH>==<:751.2.((()4@??BDJJGJIJGJFJEIFDJDABC>CBBBA=>:6221/00,+*,.(/+(,.1F;;;;AACABCIHGJJJDFDD@@>>><<:4(('*7/.--1215457878;:3+/<===>=B@==@==83002.-++)*))'&((+***./<:;;?;/.*/>IJJHHEHJIJJJJ@:::;;98(''(0011432=<001?FGFFHIDIJJHIJHJJDA77FCAACB+)(())&%%&%(.+-.*++1FJJJJGHDABCDJJJHJC@ABEDC@8@@@EJF4444IJJJGDGGJIC?>77::D=<;<ADD=<<=A@<;<<@AACDBC?>>=EEDCCEFG=;;<<;;>CGJJIIJJJIJGJFFFJIJEJJFJJGJJJJHJJJJJJJIJJHJGGJJJFJHJJHJJJGIJEFJHJJJHIHJDHIJJJEJJDCBEJJJEGJJGDGDFGEJJIJHJJFHJJJIJGJIEEEJIJHJJIIJIIJHGJ>=><=<=>>CDJJHJJIJIJJJFJJJJIIJJJEGIJE:EIJJJJFJJEGJHJGGHIFJGEJJFHJJJIJFJGIGFIA///*)(()'&'%%&(,+,-;=,,-,,,,6??JJIHIHHJJJHEDHJJJFH;:::@DDCGJGI4++*&&'09>>ABIIJJGHJJJJEJIJHJJJHEJEABFJGCDHJIIFJIJJJJJFJJGJJJJJJIFJJGEHGJFJEGJJHJIJGJJGDBDFFJJBBABJHJJGJFJEFDFJFDJJDGJJJJHJHFJDGCEEJCFJJJJJJJHFID88<;>AJJJGEGFFIJJJGJJHIJJJIJDGFJFJJJJHJJIJJJFJJDGECGGFHJEHJHJGJJEHGD?@('''/,,.087444334;@BCBCE634F;HJJFJJGC?CCDDB>>:6;66796.--09;:<=>:88:AADFIGHFJHGHJJHJEDBCFCFDJJGDA==E@2*%%%''(+JJHHGJFJJGJGJFIJJEBCJJIJD@>=>0000CCCGGCEC::.--.>FEJIEFCCD?>410BDBFG>=>>IIIJFJEIGGIJEGIGJAA</---FCDCADEID@>31*))&(''%$&%''8:<=:;=<IFIGGJEJFJHGHB?=1167@7:88868<>AEGD*)))=<=@C?>=@FGGGEFJJJJAA98''/1446JDJJGJFFHEIEIJGJJDDCCCD63*++BGDEDEIJJJFHJHFJJJJJIJHJIJHFCDB=>>JGJJIFJJCFBDJJJFJFCBB>??AH'''(-133<JHFHA@A=<<92.+++../>AEJHJIJJGJHEJJJJIGHJIJHFJIGJJB>44458...---.89?CDJE>=?>80000JGJGJJJJIEGJJJJJIJJJIJJCDH5555GDHFDJFJJEED2)>@IGG;8986BCIJJJJJJJDDGCEHIEJEFDIFIJDJDCIGFJDGJJD:IJHJJIJJHFJEJJJJJJJEIHIFGBC<:87('')79.--.6@?<>@JJBCGF==;//...-234;B7744/0-./>BFFJJJJFGGFIHJGJJJIJJIJGICCIJHJHHJFGJJHJJEJDGFGDBAAAJJGHJIJ;;:;=<<<;;4;9666343225:9:<<AD?330'''(5532..8;?ADFFDEFJJJJJJFJGJIFEGGJJEJJGIAIAAHBA=<:;GJHCDFFHJHIJJHEFGGGJJHCFFHHHGIFAIEEFGIJJ@@?BCJGEJFJIJJEIJJJJEEEHGGJIHGIJFIJJJJA@@BIJEJIIGIJGIJJB@BBBABGGIJJDIGHJJD<<=<DHJFCFEC?BJFGDIEFEF<9::;;@@>>?I?<;7<?910-))))&&&''&%%(((**22-++*)5&&&&120'''(,,)**((''*/48:;:::?DBACD?71,,)&&'*%#$'%&&+1.,++)*((.*+)*)*+-&%%%&%$%'$%%%((*))+@EBIJGIGHBCD?JEJJJJJFHJJJHJJJGGGJIJJIJJIJFJ:779CE@>7667676>JFHJGJJIJJJIF>JJFDD))))+*)(%%&%%%&%-+*(&*3=>>>IGHJJJJGJFIIHHFHJJJFHJJJJGFJJJJJHJIGEFJIJJJJIJHJIJJIJIIIIJJJJJIGJJJHJJJJJJJIJJJFJGJGGJJGJHJJHJJGFJA>@@=2101.+++.,:2=@A301<?ECCGGGHHFC?==;=GFJFFFGDGDJGA@<;<;BFHJJDJHJJHFIJ@GFIJFGDEJHFJFJJJDFFJGJGJJJGJFJEJJEJJFCDEG@4546:8865,((((4135/*'
@Glass_T7V_14_D3_12_11_28
ACCAGACAACCATTTACCTGTCCACACAATCTGCCCTTTCGAAGATCCAACGAAAAGAGAGACCACATGGTCCCTCTTGAGTTTGTAACAGCTGCTGGGATTACACATGGCATGGATGATCTCTACAAATAAAAGCTTGATATCGAATTCCTGCAGCCCGGGGGATCCCATGGTACGCGTGCTAGAGGCATCAAATAAAACGAAAGGCTCAGTCGAAAGACTGGGCCTTTCGTTATCTGTTGTTTGTCGGTGAACGCTCTCCTGAGTAGGACAAATCCGCCGCCCTAGAATCGAGTGGCGCCTGCAGACGTAAAAAAAGCGGCGTGGTTAGCGACTTTTTAATTGCAACATGCGGATCGATACCGAATCCTGACGACGGAGACCGCCGTCGTCGACAAGCCGGCCGTTAATTAAAAAGTTAAACAAAATTATTTGTAGAGGGAAACCGTTGTGGTCTCCCTGAATATATTATACGAGCCTTATGCATGCCCGTAAAGTTATCCAGCAACCACTCATAGACCTAGGGCAGCAGATAGGGACGACGTGGTGTTAGCTGTGCTCGAGGTGAAGACGAAAGGGCCTCGTGATACGCCTATTTTTATAGGTTAATGTCATGATAATAATGGTTTCTTAGACGTCGAGTCTTACGCCCCGCCCTGCCACTCATCGCAGTACTCTAGAAGCGGCCGCGAATTCCAGAAATCATCCTTAGCGAAAGCCGTTTTTATCTGAAATTCTGCCTCGTGATACGCCTATTTTTATAGGTTAATGTCATGATAATAATGGTTTCTTCAACGTCAGGTGGCACTCGAGTTGATCGGGCACGTAAGAGGTTCCAACTTTCACCATAATGAAATAAGATCACTACCGGGCGTATTTTTTGAGTTATCGAGATTTTCAGGAGCTAAGGAAGCTAAAATGGAGAAAAAAATCACTGGATATACCACCGTTGATATATCCCAATGGCATCGTAAAGAACATTTTGAGGCATTTCAGTCAGTTGCTCAATGTACCTATAACCAGACCGTTCAGCTGGATATTACGGCCTTTTTAAAGACCGTAAAGAAAAATAAGCACAAGTTTTATCCGGCCTTTATTCACATTCTTGCCCGCCTGATGAATGCTCATCCGGAATTTCGTATGGCAATGAAAGACGGTGAGCTGGTGATATGGGATAGTGTTCACCCTTGTTACACCGTTTTCCATGAGCAAACTGAAACGTTTTCATCGCTCTGGAGTGAATACCACGACGATTTCCGGCAGTTTCTACACATATATTCGCAAGATGTCGCGTGTTACGGTGAAAACCTGGCCTATTTCCCTAAAGGGTTTATTGAGAATATGTTTTTCGTCTCAGCCAATCCCTGGGTGAGTTTCGCCAGTTTTGATTTAAACGTGGCCAATATGGACAACTTCTTCGCCCCCGTTTTCACCATGGGCAAATATTATACGCAAGGCGACAAGGTGCTGATGCCGCTGGCGATTCAGGTTCATCATGCCGTTTGTGATGGCTTCCATGTCGGCAGAATGCTTAATGAATTACAACAGTATGAGTGGCAGGGCGGGGCGTAATTTGATATCGAGCTCGCTTGGACTCCTGTTGATAGATCCAGTAATGACCTCAGAACTCCATCTGGATTTGTTGCCGGAACACTTCCAGGTTGCCACCGGGCGTTTTTTATTGGTGAGAATCCAAGCCTCGAGCTGTCAGACCAAGTTTACTCATATATACTTTAGATTGATTTAAAACTTCATTTTTAATTTAAAAGGATCTAGGTGAAAATGCTTTTTGATAATCTCATGACCAAAATCCCTTAACGTGAGTTTTCGTTCCACTGAGCGTCAGACCCCGTAGAAGAGATCAAAGGATCTTCTTGAGATCCTTTTTTTCTGCGCGTAATCTGCTGCTTGCAAACAAAAAAACCACCGCTACCAGCGGTGGTTTGTTTGCCGGATCAAGAGCTACCAACTCTTTTTCCGAAGGTAACTGGCTTCAGCAGAGCGCAGATACCAAATACTGTTCTTCTAGTGTAGCCGTAGTTAGGCCACCACTTCAGACTCTGTAGCACCGTAACCTGGCTATTGCTCATGCTACCAGTGGCTGCTGCCAGTGGCGATAAGTCGTGTCTTACCGGGTTGGACTCAAGACGATAGTTACCGGATAAGGCGCAGCGGTCGGGCTGAACAGGGAGTTCGTACACAGCCCAGCTTGGAGCGAACGACCTACACCGAATGAGATACCTACAGCGTGAGCTATGAGAAAGCGCCACGCTTCCCGCAAAGGGAGAGGGACGGGTCTCCGGTAAGCGGCAGGGTCGGAACAGGAGAGCGCACGAGGGAGCTTCCAGGGGGAAACGCCACCGTATGTTTATAGTCCTGTCGGGTTTCGCCGCCACCTCTGACTTGAGCGTCGATTTTTGTGATGCTCGTCAGGGGGGCGGAGCCTGTGGAAAAACGCCAGCAACGCGGCCTTTTTCGGTTCCTGGCCTTTTGCTCACCTTGCTCACATGTTCTTTCCTGCGTTATCCCCTGATTCTGTGGATAACCGTATTACCGCCTTTGAGTGAGCTGATACCGCTCGCCGCAGCCGAACGACCAGACGCAGCGAGTCGTCAGCGAGGAAGCCTGCATAACGCGAAGTAATCTTTTCGGTTTTAAAGAAAAGGGCAGGGTGGTGACACCTGCCCTTTTTGGACTGCAGCGGCCGCTACTCATGAACCGGCTAGCGTCAGTTTCACCTGTTTTACGTAAAAACCCGCTTCGGCGGGTTTTTACTTTGGTCATGATTGATCCAAAGCAAGCAAAAAAAGGCGACAGATTACTCTGTCGCCTTTTTCTGATTCATAACTTAGGTGGCGGGCTAGCGTCGTGGTTTGTCTGGTCAACCACCGCGGTCTCAGTGGTGTACACAACTACAAACCCCGACGTGCACAGCTGTCACCGGATGTGCTCCGGTCTGATGAGTCCGTGAGGACGAAACAGCCTCTACAAATAATTTTGTTTAAGAATTCATTAAAGAGGAGAAAGGTACCATGAGTAAAGGAGAAGAACTTTTCACTGGAGTTGTCCCAATTCTTGTTGAATTAGATGGTGATGTTAATGGGCACAAATTTTCTGTCAGTGGAGAGGGTGAAGGTGATGCAACATACGGAAAACTTACCCTTAAATTTATTTGCACTACTGGAAAACTACCTGTTCCATGGCCAACACTTGTCACTACTTTCGGTTATGGTGTTCAATGCTTTGCGAGATACCCAAATCATATGAAACAGCATGACTTTTTCAAGAGTGCCATGCCCGAAGGTTATGTACAGGAAAGAACTATATTTTTCAAAGATGACGGGAACTACAAGACACGTGCTGAAGTCAAGTTTGAAGGTGATACCCTTGTTAATAGAATCGAGTTAAAAGGTATTGATTTTAAAGAAGATGGAAACATTCTTGGACACAAATTGGAATACAACTATAACTCACACAATGTATACATCATGGCAGACAAACAAAAGAATGGAATCAAAGTTAACTTCAAAATTAGACACAACATTGAAGATGGAAGCGTTCAACTAGCAGACCATTATCAACAAAATACTCCAATTGGCGATGGG
+
&(*)('(&%$%$%%&&(&%&'(+.9>>88*9;77755:2,(&'%'&((%-./89>B@=;<;;9:<ADCBCBEE49214+***+.7<==DJIJJJJJEHGJFGIFFGEFFDEEE....'&&%&&&'(+,9AIGJJFJFFDDDJFIGDHIJJIJIJJEHEG655<;2**99;CCDDGG>>===,*'&(()423112565+*++BAGFFJJI4323322237/+/'',.;;<=9;;:69;<=:9+-*(()..23B@BCA?@9:9;?9889=BAGFCBCDJHIJGDEBEEDBCFJICBBDHHJJFHGJF=<=ABG977?DGJIIJHDAE<986.+(''')*.06***++*%$$&+..)(&'....//0(%%&(,,,,.-/3:;<BCCB:999=644344457;=<:?<@==<---7:DGHJJGFADCJIGJHJHI3333BJCACEHIJJHIDDFCJ9889JDGJEGJJJIJGFIJJHEHDIJJJIFHJGJGHJJJ@JEEJGJJHJGJIJJGFHJEDEDEHDCJDEF9677=544+***)+++?HFHGHHIIJGJJFJJFJJDBC.,,.911965760003AECGEFIBCDFFHHFJJFIJJJJJJJHDEEFHJFJJDFFHDJHIHIJJ8;;;E@?2((())9A@@@ABDC>J;;:FEGHJGJJFIIJJJJJJIGFJJFBC?>8779;J;;:966,,,,3/.1182223;;:9-2+-;<>?>71)'%&./33>?CHJIIJJJFJGGDEHJGJIJD5410,++-.33==::=FJGHHIIFHJGH::9-,,,,*+,,/3..>?@E=55:9<GJ==='&&&(*&&&&&&&4???@CDCJCFJGDGGJJJHJJFDJJJIHJGGHJJC=;<DCDBAADHJJIHGJA@>75?:****7BD>:::BB?CDAIEHJHHEEEEGJJGJJIFJJJDDB987CHFJJGJJIHJGJJHJGJGDE=<?BGDJJIAB?@=@898;;:DDCDBFJFHHHABBAJ;;;HIJJJJJJFJFHHJIJJJDEEEHJJHGJDGDIIJJJJJJJHJJJJJJJFJIJJHJJJJJJGEJHJJJJJJJHJJFGJAFGJFJGJJJJJJJJJJJJJJJJGJJJJJJF77768:9<C=A>0//5<FJJGJJJEFE>>==ABAA>BDCJJJJJJIFJFJHJJFJHJHJJJIF::99=?;::::@C@@DJFFHIJJJJJJGHFHIJHCDCEIJIIJJJJ?JIJFGFEGFJJJJJJIGGDJA@@:6554444BAGFCECJGJFEICEEGFJJIJHJJJDIECDEBBFE@BAGCFB>>?>878878*))*0,+,'+++1>?@FFGCB?>:3339:=>??<55GJJJJJJJJGJJHJJJJJJHJFGJFGGGJJJJJHJJHJJJIEJJJGJBBAA)''&'/*+<<))))DABCCA??@DHHFJJFHJIJ@@@@JA?2(''(6588?<==<@AJFJEJGHJHDEIJIJJJJJJFJFHJFE=8768:FHHHFGJGCCADEIIB998543312003<HJJ==<=GJGJ??C0000IGEFJJJJJJJD?F71JJJIEGJ@JBA?45---''')(&&*+.159=>?E?DCJJIJBBABHBEFHIGJFFJJJJFIJFHGHGIEJJGG3AC.----JFJGEFH@A@@B;9:;B?@>?=A7787;,,,,,1)('%%%(%'&&&()('))999;;>?=>;9110018?;;;<=BA87>==2/-'&&''21117:?@?<00001EDHFJIIFHGFFIFJHHCI;5?@JIGGJJJJIJHGGI@ACBHJJFHBEGGEHC988=>8.--.468+++&&'(89>;<=BAC@@@@DCBHD433DHCJJJJGJJJGGJGIHJJJEDGCB99DCFEDEDHIGB@?@B44.*()'*'&,./136?;<@=6--,())/01CBAABBCEEBBABEBD553-++,676775>;;>>877EDDDFHFB@:<<<FFIGJBBA@>5>?522+()((++<><;;=;;>>?IFJJHBCC30777)))GHJJGEJJJFJD('''EEDDDC@@IJHIEDEFJIJEDD?=/DA<<;:;<DCBEACJ666665543)''(11/)('&%%&(2;:88987/'%###&&''(*%%$(+(')()*%&-,047;?A><<<@JBBBBBA855/(&&&&+-1<<==CJGJGJHGHGIJIDGFJGJJJJIIHJJJFHIIHJHHDJJHGGJJJJ@??@JJECB+++-/)'%%%&''%&'(),.,/,-.34=CJDCBA6666C?><97+*)%%%'++,.2357;;CDDA@A@JJJ@?>@AHJJGIJE@BBJH<5.)'%$$%'+(&%&'()%%&(&&%%%5;@JFJJJJJ@IJJJA9858;9:98;?@A8899'''93610462358;;JCC,,,,.-)))*+,-(&'(*9;<<<JEHJFDECJGD>555003))),*))*-7644@BCE,++.99:<;CBGJJFJ87743213>@DCG=EAJFIB?<22>GJJFGGFHJHHIJ:977:2/00<7..//0/0/@AFCAF@@??<2222333>D><=?AHJIIGJIFJFHJJJDJGJJJIHIJJG977788>@:+''''?>??DECCBDJHCEGDJGFCIIHJJGGGHGJGGFIEEBCB???@<;:1+('''(11212/0+()(--.-*)DHHJGFJJJIJIHGJIJHFJGA@=0///D-+++=FJHJJ9;<DDCIHJ?GDFAJGJJHJJJGGGIF>8:;::/--666<>>?CDDA666444$$%#$%&)*-+;97879::>@ADFGEJIIJJGJJEDBC>@@FC?=))))4;<>=<;:40-4.(((+',/)((%%$$$'(%%&&233,++,'&');ACEFHBCACGGJDDDCDGHDI?>==IA=B*&&)++'*++?ABB:<<GJJIFFFIGHEDIEFIEEEIFJ96/...0***)0+8:;?A@DEDE222000.-,-//-*''''+,7889IEJIHJJJJJFJGHHHA====GEGIE=31%%&'(@BCDD6678@IFHJGBA>>1--0198878)))*BCFJGJJGJJHJJ20IGJJGJC=?:33546>?CFGJIFIJBFHFIC@@@FJHGFCBAC@?:58=>=644JGIJJFJDCDBJHJFGHJIDCAAABJHHJHHJGJJJFGFJJFDGGEFGDFEC>=>HFJHJJJJGIJJIGHJFJJJDJGE5433:::<=>>=8;;AGJGDECJJ@IHCHJJJJHHFJIJFJHDA>35;<CG@?=;?6@@?++***28=CDEEJFFFJGJJJGDGJJ===:E<<??JGCDBHHHI;;;DCFFB>>==>47255:98855558@DEGFHDDC==8765/.-./687755666GF?DCJJJIIJJCGF:987<JJJJHJGJIEFJHIDAACGDA//..4>CHJJFJJGIEEJJJGIIHGIJIJJJHEFEJJDDJHJJEFAB@@AGEFIEJJJDHHJ<;;;AJACFJJIGHFFHIJJJJFCFJJEDEEEC@FIE=<;-.-,-BCEGDCDBGJJJJHIHFJJJHHJFFFJFJFGEFJJJEGDIIJJGFHIEGFJHHJHJJFFFFEFFFDDIEJJFJIFJJFCBCCC@BFDI@??@DDCJFFCFGGJJGHGGEJEI==;***+?HDDDCDFGBECDE9333FJGGJIEGFJDF?AACG95520)
@Glass_T7V_14_D3_12_11_29
CAGAATGCTTAATGAATTACAACAGTACTGCGATGAGTGGCAGGGCGGGGCGTAATTTGATATCGAGCTCGCTTGGACTCCTGTTGATAGATCCAGTAATGACCTACGAACTCCATCTGGATTTGTTCAGAACGCTCGGTTGCCACCGGGCGTTTTTTATTGGTGAGAATGCAGACCTCGAGCTGTCAGACCAAGTTTACTCATATATACTTTAGATTGATTTAAAACTTCATTTTTAATTTAAAAGGATCTAGGTGAAGATCCTTTTGATAATGTCATGACCAAAATCCCTTAACGTGAGTTTTCGTTCCACTGACGTCAGACCCAGTAGAAAAAATCAAAAGATATTTGTTGAATCCTTTTTTTCTGGCGTAATCTGCCTCTTGAACAAAAAAACCACCGCTACCAGCGGTGGGGTTTGTTTGCAAATCAAGAGCTACCAACTCTTTTTCCGAAGGTAACTGGCTTCAGCAGAGCGCAGATACCAAATACTATTTTCTTCTAGTGTAGCCGTACGTAGGCCACCACTTCAAGACTGTAGCACCGCCTACATACCTCGCTCTGCTAATCCTGTTACCAGTAGCTGCCAGTGGCGATAAGTCGTGTCTTACCGGGTTGGACTCAAGACGATAGTTACCGGATAAGGCGCAGCGGTCGGGCTGAACGGGGGGTTCGTGCACACGGCCCAGCTTGGAGCGAACAACCTACACCGAACTGAGATACCTACAGCGTGAGCTATCGAGAAAGCGCCACGCTTCCGGAGAAAGGCGGACAGGTATCCGGTAAGCGGCAGGGTCGGAACAGGAGAGCGCACGGAGACTCGGGGGAAACGCCACCGTATCTTTATAGTCCCTGTCGGGTTTCGCCACCTCTGACTTGAGCGTCGATTTTTGTGATGCTCGTAAAACGCCTCTGTGGAAAAACGCCAGCAACGCGGCCTTTTTCTACGTTCCTGGCCTTTTGCTGGCCTTTTGCTCACATGTTTCTTTCCTGCGTTATCCCCTGATTCTGTGGATAACCGTATTCACCTTCGGTCACTGATACCGCTCGCCGCAGCCGAACGACCGACGCAGCGAGTCAGTGGCAGAGGAAGCCTGCATAACGCGAAGTAATCTTTTCGGTTTTAAAGAGAGGGAAGAGGTGGTGACACCTTGCCCTTTACCGGACTGCATCAGGCCCACTCGTAGACCGGCTAGCGTTCAGTTTCACCTGTTTTACGTAAAAACCCGCTTCAGCAGGTTTACTTTTGGTCATCGAGTGATTACAAAGCAAGCAAAAAAAGGCGACAGATTACTCTGTCGCCTTTTTTCTGACTCATAACTTAGGTGGCGGGCTAGCGTCGTGGTTTGTCTGGTCAACCACCAGCGGTCTCGTGGTGTAAGGATTCAAACCCCGACGTGCACAGCTGTCACCGGATGTGCTTTCCGGTCTGATGGTCCGTGAGGACAACAGCCTCTACAAATAATTTTGTTTTTAGACTTAATTCAAAAAAGGTCCCATGGTAAAAGGACAAGAACTTTTCACTGGAGTTGTCCCAATTCTTGTTGATTCAATGGTGATGTTAAATGGGCACAAATTTTCTGTCAGTGGAGAGGGTGAAGGTGATGCAACATACGGAAAACTTACCTTTAAATTTATTTGCACTACTGGAAAACTTACTGTTCCATGGCCAACACTTGTCACTACTTTCGGTTATGGTGTTGAATGCTTTGCAGTACCCAAATCATATGAAACAGCATGACTTTTCAAGTTGCCATGCCCGAAGGTTATGTACAGGAAAGAACTATATTTTTCAAAGATGACGGGAACTACAAGACACGTGCTGAAGTCAAGTTTTGAAGGTGATACCCTTGTTGATCGAATCGAGTTAAAAGGTATTGATTTTAAAGAAGATGGAAACATTACTTGGACACAAATTGGAATACAACTATAACTCACACAATGTATACATCATGGCAGACAAACAAAAGAATGGAATCAAAGTTAACTTCAAAATTAGACACAACATTGAAGATGGAAGCGTTCAACTAGCAAAACCATTATCAACAAAATCTCCATCGGCGATGGCCCTGTCCTTCAACAACCGTTGCCTCTCCACACAATCTGCCCTTTCGAAAGAATCCCAACGAAAAAGAGACCACATGGTCCTTCTAGTTGTAACAGCTGCTGGGATTACACATGGCATGGATGGTCTACAGAATAAAAGCTGATATAGAATTCCTGCAGCCCGGGGATGCCCTGGTACGCGTGCTAGAGGCATCAAATAAAACGAAAGGCTCAGTCGAAAAAGTGGCCTTTCGTTTTATCTGTTTGTTTGTCGGTGAACGCTCTCCTGCATAGCGACAAATCCGCCGCCCTAGAATCGAGTGGCGCCTGCAGACGTAAAAAAAGCGGCGTGGTTAACTTTTTAAGTACGACGTGGATCGATGCCGGATAATCCTGACGACGGAGACCAGCCATCATCGACAAGCCGGCCGTTAATTAAAAAGTTAAACAAAATTATTTGTAGAGGGAAACCGTTGTGGTCTCCCTGAATATCTTATACAGACCTATGCATGCCCGTAAAGTTATCCAGCAACCACTCATAGACCTAGGGCAGCAGATAGGGACGACGTGGTGTTAGCTGTGCTCGAGGTGAAGACGAAAGGGCCTCGTGATACGCCTATTTTTATAGGTTAATGTCATGATAATAATCGTTTCTTCAACGTCCAGTCTACAGCCCTGCCACCGTCGCAGTACTGTCAGAAGCGGCCGCGAATTCCAGAAATCATCCTTTACAGCGAAAGCAACTTTTTTATCTGAAATTCTGCCTCGTGATACGCCTATTTTTATAGGTTAATGTCATGATAATAATGGTTTCTTAGACGTCAGGTGGCACTCGAGTTAATCGGGCGCGTAGAAGGGTTCCAACTTTCACCATAATGAAATAAATCACTACCGGCATTATTTTTAGTTATCGAGATTTTCAGGAGCTAAGGAAGCTAAAATGGAGAAAAAAATCACTGGATATACCACCGTTGATATATCCCCAATGGCGTTGAGTAAAGAACATTTTGAGGCATTTCGGTCGGTTTGCTCAATGTACCTATAACCAGACAAAGTTCAGCTCGATATACGGCCTTTTTAAAGACCGTAAAGAAAAATAAGCGCGAGTTTTATGCAGCCTTGTTCAGCACATTCTTGCCCGCCTGATGAATGCTAATATCCGGAATTTCGTATGGCAATGAAAGACGGTGAGTTGGTGATATGGGATAGTGTTCACCCTTGTTACACCGTTTTCCATGAGCAAACTGAAACGTTTTCATCGCTCTGGAGTGAATACCACGACGATTTCCGGCAGTTTCTACACATATATTCGCAAGATGTGGCGTGTTACGGTGAAAACCTGGCCTATTTCCCTAAGGGTTTATTGAGAATATGTTTTTCGTCTCAGCCAATCCCTGGGTAGCTTCACCAGTTTTGATTTAAACGTGGCCAATATGGACAACTTCTTCGCCCCGTTTTCACCATGGGCAAGATGTTCCTACGCAAGGCGACAAGGTGCTGATGCCGCTGGCGATTCAGGTTCATCATGCCGTTTGTGATAGTG
+
E>877742122::((((76=>>>>AABA@@AHJG8989GA>777A?AABGDCBBBAFJCJJJJGJFGFEF9:GC@AFDGIEIJJGJIC=/////()(%%%&(''(('(()''''6;?@EHJEJJGEDA77<>@/...,**+---.06777;44221265669:@<;98//''&&-447@?A@BEDB<<<==>>;;;BCDBC8777;=B::;;JIGHJH?>>>:8@@JDCD@?EFJJJJGHJJJGJHE@<<42*''&((*)(('())39444//0&''':<<B99::JIDEIJJDDJBB@>795@>-,,-7:5666;3230--++10(&%%()*.4-,.-++,,,'&&$$%%''&()-/210.-.16%&&&)'''&.'&%%'$$$&$$%'889EDFIGGGJJEJGGJ=854,++'&&&&&'&&&&$$#$''),++(''*(*0)75644387==BDJHIIEJFHJJJJJGBCCF<43654446:866*)()(//0(''-..36'97889JGFJJCGB=<<;<>>A221,*))*-,*(&')61111110468CBAABCD@@87;865686789@?852,.+()+(&&*),-,612;;;;;30,-*&&&)+++).0..48>;<:8877;;=@A@C8775332035<CECDEECDED;;;98672222>?778BGC6322459/.'(%%'',()()*)+3;:2211.**+8211242//11../95459<786689B><;8989:899<CDCEABA:9977.,-'+)(*1::@@@A@A==<=@???EFFHHDBCAA?ABCFFA>;=;:<;<62210/)'%$&))%%%%&)111('&&'''****,*&&/.&278::;5.>=200//<:<99A<B@?=<87672((((((;;<=?CGEBCBAB?>8+&%###&&&$$$$$$*,.('%&33++;<?AEDJ888:FA?;AA>/+())&',-,&&'49>>??DCCBBDCJJJD:99:DAB@@;3,225486<<<=>=?=<==5++;<::::??CJCBEE<;320*)+*+/(%$$&&&&''(%%%%+*&%&)(2-+(()/0144641-,-0;>?::9:3.))****+**----+++--,.,+++533553123***3=<99;<EB1/(*+*(%&)'*/..0/33336612210****+*+'&'%%%#$&'&%%%%'+.,(((&&&$%%).*74?;;;77*''-./89989:D?<9532---.7=<==>3323&***))(''.,(('(((,5544(&&&5=<;:8884445)(()-)((//11877::9=<=?<<>>AA>;89985205.)&&***(),04555223:IJFCCBCF988++++-,233H@CAB@AA0...0995,+*&&'%%&%&%%%%&%&-+('*%&'04224..-*)*6>?>>AAIC87871=@@CA:9;78871.'(+(''&%%%''),-,-))())+**,-*&&,13=?CCBGBH>3338;&%%%%%#$#$%%%%%%%%++))))7.--&''.42+(('&)511449556::>ACA@AC@@@=<7<69-,+)*+''&%%%'343333<=245798889999=6==@975633338>@EEDFHGGEHFJHEFDHJHGHGEJJEEEGGHFHHHB?3A94>72::6777;;@BD44447:GIG@@:)''(59-;46CAAEHFFHDJGEFGIIFHIJJH:::9G>@CHIGJC****EB??J=A97212420..-299:<<<JJICBDCJBB>99=>0-,.*1++21112<=?BACJF;899DCAAA>=@==87577:;;>=>D43335CB4222;<BDCDDCCCAGJGJFGGEJJFJJE?=====>CBAAEGH>;;984-*4-+*'&&&&$%()11157336FDCD<;:8::;C@.,,,.-++/009@ECA@>22/.-.BJHJJHJJJJJIJJJGGFEDBE>=>?21100458B?<<:<CDCCCEFJFEFDDEIGJHGHIFHDB:9>::889:877<>===BHGJJJ98887@?AICAA@@HA=::8=@<977822102*))*&&&),+13114:<<998<=,+'('(&(((4333666551/-++,'((-.778/..&%%%*)((,8EE?>?>@;;<99<=1///7;..*+565761110=9832///.5>@::::;7936*(((&*''(2224-,,,,-7999;ACBG>???J5556&%%%'&''(''*347:911+,78;(((*01117773354:22332)%%%%$%%8<?;;<=EFC<::;@ADDDIEJFJCEGE545BCA??9522)('+43//.(%%%*30&244<<6644202500/...,-28@DC@;;;;>9871*$%%%&$$&**+,9>:CGCEJJJJEFJJC@@?@>@D:;::FEFCBD++**09=AEB<-,,+,&&&&%##%())*('&%&&'(--2&%&&(''(&&&&&&3'''(763349889989;99+*)*+-,,,'&(())111,+++,))',-/'((@F411*?ACBCFHGJECBAAGCDDDCDAH@?D>>?=>51114111/30.,+)&('#$%)+''&&(/0776777>>8;43497667<<:?CDDJJGGCF?@;778882234<-+)&&())),,89-,,,6658744335552+*,*+00;@CDC?<989=?JJJFDDFEFCDDBJDCEJEAAAJJEE977798937755:;<=('',/+,++,:11/&'''(+,(&&$$%%%)+,,;?11113(&&%%%%''''*'())009?C::::44('''A2100002<<::0036.).((*012:6/)&%&&*)+008688;CGJGEJJIB?A9989@AD44447678=A?AACDEJJHJHB8477=CCEFJJHGFFGJGC:/,+++4/...?>>=00/.,++,0**())))-((((0,+,.0*+*'*'*8;?91***))''''(()(''('(*..((()-*.-+')*)+/)))1177555;:456545;@BAAABA?CE@@A>>ADCC;9756@>DJFEFIDEDEJHID>=>6667>?99:?C=>;:==865443+&%$$$$%014=>9,,,->::9740102.*))*,-,*+''(&%%&0B=?BBBE@><:310.&%%$$$%&&&''&&)*,&'''-,,,+,0036;655434:=;5/../3//0/25-...>B@>=((%%%')*$'((0../1012****9:?><<@FFFDEFDACB)((*)))*/@EHGC=??=?BCGIHHGJJJJJEBADA:8,,,,:;;:3.,,,8:/---..--/>>DH@DHJHJJJEDHGJFGEG654579<8A<<=AJ:<==@>66::;BC@ACHFJJJJIJJHHIEJFJGBBHD@599>>>>BC=<=CC;FEB?@C6AFFDJFFJJJHEIHJJGJ?===3337<:88211;<5333542/'&&,-68865-***//36323977810004665446<;:>?<>;79'%%%'(+078=<<AHCAEDEFHJJJIJJDH??@?JBDEEBC??@?EBA=<:CB===?=;:::1/('((,+)'(&''$%$&)+,8?CEG??>>C>@A?@=<<==?<::9344688;==87898:=5676766=>==>=;<-,+'
@Glass_T7V_14_D3_12_11_30
TCGCCAGGATGCTGACATGTTCGGTGAAAACCTGGCCTATTTCCCTAAAGGGTTTATTGAGAATATGTTTTTCGTCTCAGCCAATCCCTGGGTGAGTTTCACCAGTTTTGATTTAAACATGTGGCCAATATGGACAACTTCTTCGCCCCCGTTTTCACCATGGGCAAATATTATACGCAAGGCGACAAGGTGCTGATGCCGCTGGCGATTCAGGTTCATCATGCCGTTTGTGATGGCTTCCATGTCGGCAGAATGCTTAATGAATTACAACAGTACTGCGATGAGTGGCAGGGCGGGGCGTAATTTGATATCGAGCTCGCTTGGACTTGTGTTTGATAAATCCAGTAATGACCTCAGAACTCCATCTGGATTTGTTCAGAACGCTCGGTTGCCACGGGCGTTTTTTATTGGTGAGAATCCAGAGCCTCGAGCTGTCAGACCAAGTTTACTCATATATACTTTAGATTGATTTAAAACTTCATTTTTAATTTAAAAGGATCTGGTGAAGATCCTTTTTGATAATCTCATGACCAAAATCCCTTAACGTGAGTTTTCGTTCCACTGAGCGTCAGACCCCGTAGAAAAGATCAAAAGATATTTGTAGATCCTTTTTTTCTGCGCGTAATCTGCTGCTTGCAAACAAAAAAACCACCGCTACCAGCGGTGGTTTGTACCGGATCAAGCTACCAACTCTTTTTCCGAAGGTAACTGCATCAGCAGAGCGCAGATACCAAATACTGTTCTTCTAGTGTAGCCGTAGTTAGGCCACCACTTCAAGAACTCTGTAGCACCGCCTACATACCTCGCTCTGCTAATCCTGTTACCAGTGGCTGCTGCCAGTGGCGATAAGTCGTGTCTTACCGGGTTGGACTCAAGACGATAGTTACCGGATAAGGCGCAGCGGTCCGGCTGAACGGGGGGTTCGTGCGCACCAGCCCAGCTTGGAGCGAACGACCTACACCGAACTGAGATACCTACAGCGTGAGCTATGAGAAAGCGCCACGCTTCCCGAAGGGAGAAAGGCGGACAGGTATCCGGTAAGCGGCAGGGTCGGAACAGGAGAGCGCACGAGGGAGCTTCAGGGGGAAACGCCTGGTATCTTTATAGTGCTGTCGGGTTTCGCCACCTCTGACTTGAGCGTCGATTTTTGTGATGCTCGTCAGGGGGGCGGAGCCTGGAAGAAGCCCAGCAACGCGGCCTCGTTACCTGGCCTTTTGCTGGCCTTTTGCTCACATGTTCTTTCCTGCGTTATCCCCTGATTCTGTGGATAACCGTATTACCACCTTGAGTGAGCTGATACCGCTCGCCGCAGCCGAACGACCGAGCGCAGCGAGTCAGTGAGCGAGGAAGCCTGCATAACGCGAAGTAATATTTTTCGGTTTTAAAGAAAAGGGCAGGGTGGTGACACCTTGCCCTTTTTTGCCGGACTGCAGCGGCCGCTACTAGTAGACCGGCTAGCGTCAGTTTCACCTGTTTTACGTAAAAACCCGCTTCGGCGGGTTTTTACTTTGGTCATGTTATAAAGAGTGATTAGGAAGCAGAAGCAAAGAAAAAAGGCGACAGATTACTCTGTCGCCTTTTTTCCTGACTCATAACTTAGGTGGCGGGCTAGCGTCGTGGTTTGTCTGGTCAACCACCGCGGTCTCAGTAGTGTGCATAAACCCCAACATGCACAGCTGTCACCGGATGTGCTTTCCGGTCTGATGAGTCCGTGAGGACAACAGCCTCTACAAATAATTTTGTTTAAGAATTCATTAAAGAGGAGAAAGGTACCATGAGTAAAGGAGAAGAACTTTTCACTGGAGTTGTCCCAATTCTTGTTGAATTAGATGGTGATGTTAATGGGCACAAATTTTCTGTCAGTGGAGAGGGTGAAGGTGATGCAACATACGGAAAACTTACCCTTAAATTTATTTGCACTACTGGAAAACTACCTGTTCCATGGCCAACACTTGTCACTACTTTCGGTTATGGTGTTCAATGCTTTGCGAGATACCCAGATCATATGAAACAGCATGACTTTTCAAGAGTGCCATGCCCGAAGGTTATGTACAGGAAAGAACTATATTTTAAAGATGACGGGAACTACAAGACACGTGCTGAAGTCAAGTTTGAAGGTGATACCCTTGTTAATAGAATCGAGTTAAAAGGTATTGATTTTAAAGAAGATGGAAACATTCTTGGACACAAATTGGAATACAACTATAACTCACACAATGTATACATCATGGCAGACAAACAAAAGAATGGAATCAAAGTTAACTTCAAAATTAGACACAACATTGAAGATGGAAGCGTTCAACTAGCAGACCATTATCAACAAAATATTCCAATTGGCGATGGCCCTGTCCTTTACCAGACAACCATTACCTGTCCACACAATCTGCCCTTTCGAAAGATCCCAACGAAAAGAGAGACCACATGGTCCTTCTAGTTGTCAACAGCTGCTGGGATTACACATGGCATGGATAATCTCTACAAATAAAAGCTTGATATCGAATTCCTGCAGCCCAGGGGGATCCCATGGTACGCGTGCTAGAGGCATCAAATAAAACGAAAGGCTCAGTCGAAAGACTGGGCCTTTCGTTTTATCTGTTGTTTGTCGGTGAACGCTCTCCTGAGTAGGACAAATCCGCCGCCCTAGAATCGAGTGGCGCCTGCAGACGTAAAAAAAGCGGCGTGGTTAGCCGCTTTTTAATTGCCGGACATTGCGATGGATGCCCGGATGATCCTGACGACGGAGACCGCCGTCGTCGACAGCCGGCCGTTAATTAAAAAGTTAAACAAAATTATTTGTAGAGGGAAACCGTTGTGGTCTCCCTGAATATATTATACGAGCCTTATGCATGCCCGTAAAGTTATCCAGCAACCACTCGTCGACCTAGGGCAGCAGATAGGGACGACGTGGTGTTAGCTGTGCTCGAGGTGAAGACGAAAGGGCCTCGTGATACGCCTATTTTTATAGGTTAATGTCATGATAATAATGGTTTCTTAGACGTCGAGTCTTACGCCCCGCCCTGCCACTCATCGCAGTACTCTAGAAGCGGCCGCGAATTCCAGAAATCATCCTTAGCGAAAGCTAAGGATTTTTTTTTATCTGAAATTCTGCTCGTAAATATACGCCTATTTTTATAGGTTAATGTCATGATAATAATGGTTTCTTAGACGTCAGGTGGCACTCGAGTTGATCGGGCACGTAAGAGGTTCCAACTTTCACCATAATGAAATAAGATCACTACCAGGACGGCACTTTTTGAGTTATCGAGATTTTCAGGAGCTAAGGAAGCTAAAATGGAGAAAAAAATCACTGGATATACCACCGTTGATATCCCAATGGCATGGTCAAAGAACATTTTGAGGCATTTCAGTCAGTTGCTCAATGTACCTATAACCAGACCGTTCAGCTGGATATTACGGCCTTTTTAAAGACCGTAAAGAAAAATAAGCACAAGTTTTATCCGGCCTTTATTCACATTCTTGCCCCCGCCTGATGAATGCTAATTAAGAAATTGCTGCTATGGCAATGAAAGACGGTGAGCTGGTGATATGGGATAGTGTTCACCCTTGTTACACCGTTTTCCATGAGCAAACTGAAACGTTTTCATCGCTCTGGAGTGAATACCACGACGATTTCGGCAGTTTCAT
+
,+*+'&&&%&&&%$$$$'*,/*+4=EJGFJJHJJEHEIJGJJHIJIIGHJJJJIJJJJEEIFHHJGBB@?BF0//0;877781../7986EIJ:;::CEIHJ???>IJF988?@'&&''''(-05;2213556;>>?@@@9877<=@CBJGJJJJJJJJJJJJJJGJJEJJE;:21129>@JHHCIGHFFGJJJJJJJHGEIGHIJGHG:3('')-(.37899AA>JCGCFCEJJFGGJJJJJJJJJGJJ5343A@@;7742114A<<==EHJEFGDEHJIE===A7772465;>A@HJCB@?@76667BF?;;<@@41112'&))*+''**10*8B8666;CAACCJGFCDB@?0)))89>@?FJHEJJHJJJJFAGCHJFCBF:999<41+((%%'531128=6447/9?G??BAA:5-&&&'/244337===9778;@@EDEJGJJJHJJJJJGFGGJB@BBFJEEHEFEJJI>====CIHGJ1/)25(+,7940022'%%-6898889899FD<;<BCBBEFFJJJGJJJJGJJJJJJIJHJJA@??JJJJBBB@BBFJ>===GHJJJIGCBB<00954300++'(()/0**(+**&%$$%&',,-068>C988>@@GJDJCCGCDGGFHJHJJJJHEIJIJJJJJIJJJJGJJJJJJHJF@<96/*)%%&%'&('&%%(867;=>DEBBA?@C@A<@BECF971*'&%%&&-9>88789??BHDDEFJGJJJJJJIJJFJJJJJJJJIJJGJJHEED88775333...0=CDGFIFJJJJJGJJJJJFJIHJGJJIGGHFFGEJJJGGGGJJJJJJJGJHJIJJJJGIEG>J82611B>EFDEGEJJJGIEDDEDGHGFHDJAHEEHJEGHGDGGJHJJJJ>844GGJFHJHHEHJG>>==*''03,++*+11IJ?>=5444=..((&&&))76><;8)))CB===>@@AADIIJJJEJJJHHJHJJHHIHHJJJIIHJJJJHJJ<7912DEFDGIDFJHHJFCJEJJGHJJDDEEGDEIDCJFJJJJJJFJHJJHJHHJJHJJJEJJJGFJHHHIGHJJJFGFDFJHAC<;;<>++5:BFB>4120+((27:644679:***'(%&2359>FIJIDEFDJJEFHEE@DCBFJJ;;0,+*--.669:;BFJA,++&&%&'1998<;72--0-,//***(++1,6@:;;++***('$#%+.,,-=ABFAHJJGBCA@BDEJJJJJJBCJHJFGJJJJFGGFJIIJHIJJG=HHGJC?7456BDGIJHJI=<;;?221(((,5(..>?DDECCFFJJF?>=2''))-66689:4=>?AEJJFDCBCC@@?=<80*++?@@BBABBCBA===<CECEDCJ@C=;;)))&&&&+43()9<DJB?:612824:;C@@JEFGFEIFGGJJIJJJJJHD6:FG??=:BBA@AD@BBCJFGFJFJJHJIHHIFJGHFEIJFJHJFJHCGGJFEBDHH>E==>=???FJCEEFFCDCCHFHHED==BCD?<000(((&&&&+*&'%%')&%&'''((%%%&++&$$'&&''')./1=@>=>BB@ABEFJE<<<=ADF7....7318;9;7;=>>@@ICEBCAABBJJJJFCDDDEDGCCCAHJJHJHJJIJBCEDA@AAFE:32+++,-,/1*%%%&(%$$$##&///1'&&&&&&(*(*0322)))0057633/.,+/,20;79<@AB;74334574000-+**,...)**+3333?BCCCEDFCAD;8JIGGFGHJGJFJFJDBDBGHHHEEEED??>?CEDBCBEHJECEDDEGEGJJJGHGIJFJFIHJGIGGEEECEDGHJFEECECDEBCCEDEDGEFFEFFEDGFFDEIDFEHFDDJA>=::DDIB?>C@DCDAEBBBABCFEFCCAA@AA@FIECE@D?=BD<?D@FGB?>?@CDEFCGIBD>DCGC=2223511*,+3111121311149;?ADFEHDHJD@?>BAB4444AA@>AB?@<;;2/+,+-++./0/--,,@CCDCGFIFBCABF?<42.*)(,,,../00??@@?B@<<=?HDCDCC@ACAEDDGIHDBCCDC=9:?>:89><920-(()5C@BB?>==@@BB@A@CDDCFGEDCEECGIIHGCAAA>?>>@@CF=@@;:62+&&&-*))./67BFB@?A>??>AAIG?@@@E@800///?=<;95--...??@B>??9C@?CDAB@??@A?=>=?@@@@A@?>@A>=;:;<?@@???@???>>?DFCCDEB???@=<?;:;;?@==<>==>?ABBB@?><;<<><;<<9999<;:;;<=?==8889?>>:899<====>=<;:;;<>>?@CBA665<@=;<:<>7777<9.-..485-11.3:6<::9:;<==<;<=??=<;=?==<::9:;?>1.?;7522+,4((243342348>=::::6886988('''--+%$&%%((/)))*8<<=@>???<>::::;<988799;:::;11117788;::;9667:HEFHFGJJIFHJGJIHHJFJED=2>+**+?31.,--,=FGJIFHHHDIDG@>?>EJGJGJHJIJGFJDECCGJHGJ=<9:<HFJJHGJJDGHJFCJC''''55/---01779:88<A??@0)*DBABBDCCD71160//03--).++.//.../83*%&&/(((*-,-**)*12.--..5113JGFFGHFDDFDCD96555@=?;4<;B422355203-5*)))*&%$#&##+*++,2582223BA>>?<<<10/4955-,,+,*''&%%&&'')+,,07797:?@EFHJJJJJGJGIJGJJJJJJJJJHIJHJJJIHJJJJJJJIEFJEJHBAB@GJJJEE?>=?JFJJJJFJJEHJJGFJIJHIJFFJJJFCA666;FEJJICHF;..('''*(%$$')01125:<<::;ED@@AAJEJJJJJCBCCDCFEJJHJGGJJHJIC=7567BE?AAACCFJJJJIHFEJDJIJJJJHDFIFJGJHGHB?BDCJIJJIJIGJJJJIJJ<DDCCGHIHIFJJJDFA@@JB?A@GJJEIEEE?AIJJEJJJDE@4755>CFFFJEJFICDFGJHGEGJJJJGGEJJFJHGJB==B=:9733?@ABB8>EFFC>>?DCBJJGJ8632-+((&&''()')))+/69?@BGDGDGJGJJJFJJJJJIJJEJJJJJJJJIHJJJJGGFJJIJGJJJJJJFJJJJJJFFJJ@2111/-,)%%%1:=BF<<;CBBJC=7788@@BD5666@<87988/..++*%%'%&''%&%%&'06)(()4377777BEBGJBBCCJJECCEHJHJGJJEDCC@;555<?BCEED@7....221+(&%%%&&'557;=AE+0:5444781.'''''''''((02/<B==<=EHEJJJIIJDCE@?=4444DJJJIFHGIIIJFIJJGIJGJFCDAAJAHJJBEF@IDEJIGJJGHGFIJJIIGJGHHJJEGJJJ??1//09==?ACJIJJHDHGFFFJF4445FEJE@CB;41.(//789@@GCBA@>==****(%#$',*-('%%&')*12:==>@CEFJEFA@BCGFEIJJJJJIJJBB@EEJFDDHDCDGJJJJGEJDGJDBA>>DGGC>FFEEJ<<<<JJJJJF?>>>G@=<=8899>;<=??<<:;764,,**++---/)--1))));(&$
@Glass_T7V_14_D3_12_11_31
ACCGTTGATATATCCCAATGGCATCGTAAAGAACGTTTTAGAGCATAAGAATAAGTTTTTGCTCGATGTTACTGTTAACCAGACGTTCAGCTGGATATTACGGCCTTTTTAAAGACCGTAAAGAAAAATAAGCGCAAGTTTTATCCGGCCTTTATTCACATTCTTGCCCCCACCTGATGAATGCTCATCCGGAATTTCGTATGGCAATGAAAGACGGTGAGCTGGTGATATGGGATAGTGTGTACCCTTGTTCACCGTTTTCCATGAGCAAACTGAAACGTTTTCATCGCTCTGGAGTGAATACCACGACGATTTCCGGCGGTTTACACATATATTCGCAAGATGTGGCGTGTTACGGTGAAAACCTGGCCTATTTCCCTAAAGGGTTTATTGAGAATATGTTTTTCGTCTCAGCCAATCCCTGGGTGAGTTTCACCAGTTTTGATTTAAACGTGGCCAATATGGGACAACTTCTTCGCCCCCGTTTTCACCATGGGCAAATATTATACGCAAGGCGACAAGGTGCTGATGCCGCTGGCGGTTCAGTTCATGCCGTTTGTGATGGCTTCCATGTCGGCAGAATGCTTAATGAATTACAACAGTACTGCGATGAGTGGCAGGGCGGGGCGTAATTTGATATCGAGCTCGCTTGGACTCCTGTTGATAGATCCAGTAATGACCTCAGAACTCCATCTGGATTTGTTCAGAACGCTCAGGTTGCCACCGGGCGTTTTTTATTGGTGAGAATCCAGACCTCGAGCTGTCAGACCAAGTTTACTCATATATACTTTAGATTGATTTAAAACTTCATTTTTAATTTAAAAGGATAAGGTGAAGATGACTTTGATCATGCCATGACACGAAAATCCCTTAACGTGAGCTTTTCGTTCCACTGAGCGTCAGACCCCGTAGAGAAAAGATCAAAGGATCTTCTTGAGATCCTTTTTTTTGTCGCGTAATCTGCTGCTTGCAAACAAAAAAACCACCGCTACCAGCGGTGGTTTGTTTGCCGGGATCAAGAGCTTCCAACTCTTTTTCCGAAGGTAACTGGCTTCAGCAGAGCGCGGATCACCAAATACTGTTCTTCTAGTGTAGCCGTAGAGTCAGCCACCGCTTCAAGAACTCTGTAGCACCGCCTACATACCTCGCTCTGCTAATCCTGTTACCAGTGGCTGCGTGGCGATAGTCGTGTCTTACCGGGTTGGACTCAAGACGATAGTTACCGGATGGCGGGTTGGGATCGGCTTTCGGCGAAGTGGTCCAGCAGCCACTGGAGCGAACGGGCGCGCACACCGAACTGAGATACCTACAGCGTGAGCTATGAGAAAGCGCCACGCTTTCCGAAGGGAGAAAGGCGGACAGGTATCCGGTAAGCGGCAGGGTCGGAACAGGAGAGCGCACGAGGGAGCTTCCAGGGGGAAACGCCTGGTATCTTTATAGTCCTGTAGGGTTTCGCCACCTCTGACTTGAGCGTCAGATTTTGTGATGCTCGTCAGGGGGGCGGAGCCTGTGGAAAAACGCCAGCAACGCGGCCTTTTTACGGTTCCTGGCCTTTTGCTGGCCTTTTGCTCACATGTTCTTGCCTGCGTTATCCCCTGATTCTGTGGATAACCGTATTACCGCCTTTTGAGTGAGCTGATACCGCTCGCCGCAGCCGGAACGACCGAGCGCAGCGAGTCAGTGAGCGAGGAAGCCTGCCCGTAACGGGGAGTTGATCTTTTCGGTTTTAAAGAAAAAGGGCAGGGTGGTGACACCTTCCCCTTTGCCGGACTGCAGCGGCCGCTACTAGTAGACCGGCTAGCGTCGAGTTCACCTGTTTTACATTAAAAACCCGCTTCGGCGAGAGTTACTGTAGTAATGAAGTTGATACAAAGCAAGCAAAGAAAAAAGGCGACAGATTACTCTGTCGCCTTTTCCCTAAACTCATCACTTAGGTGGCGGGCTAGCGTCGTGGTTTGTCTGGTCAACCACCGCAGTCTCGGTGGTACAAGTAAAGCCCGACGTGCGCGGCTGCACCCGGATGTGCTTTACGGAGTTTGTGGTGGGTCCGTGAGACGACCTACTACAAATAATTTTGTTTAAGAATTAACTTAAGAGGAGAAGGTACCATCAGTAAAGGAGAAGGTTTACAGTAGATATCCAATTCTTGTTGAATTAGATGGTGATGTTAATGGGCACAAATTTTGTCAGTGGAGAGGGTGAAGGTGATGCAACATAGGAAAACTTACCCTTAAATTTATTTGCACTACTGGAAAACTACCTGTTCCATGGCCAACACTTGTCACTACTTTCGGTTATGGTGTTCAATGCTTTGCGAGATACCCGAATCATATGAAACAGCATGACTTTTTCAAGAGTGCCATGCCCGAAGGTTATGTACAGGAAAGAACTATATTTTTCAAGATTAGGAAGATACAAGACACGTGCTGAAGTCAAGTTTGAAGGTGATACCCTTGTTAATAGAATCGAGTTAAAAGGTATTGATTTTGAGATGGAAACATTATTGGACACAAATTGGAATACAACTATAACTCACACAATGTATACATCATGGCAGACAAACAAAAGAATGGAATCAAAGTTAACTCTTCAAAATTAGACACAACATTGAAGATGGAAGCGTTCAACTCGCACGACCATTATCAACAAAATACTCCAATTGGCGATGGCCCTGTCCTTTTACCAGACAACCATTACCTGTCCACACAATCTGCCCTTTCGAAAGATCCCAACGAAAGAGAGACCACATCGTCCTTCTTTGCGTTTGTAACAGCTGCTGGGATTACACATGGCATGGATGATCTCTACAAATAAAAGCTTGATATCGAATTCCTGCAGCCCGGGGGATCCATGGTACGCGTGCTAGAGGCATCAAATAAAACGAAAGGCTCAGTCGAAAGACTGGGCCTCGTTTTATCTGTTGTTTGTTCGGTGAACGCTCTCCTCATCAGGACAAATCCGCCGCCCTGGCGACGAATCGAGTGGCGCCTGCAGACATTGAAAAAAAGCGGCGTGGTTAGCCGCTTTTTTTAATTGCCGGACGTACAATCGATGCCCGGATAATCCTGACGACGGAGACCGCCGTCGTCGACAAGCCGGCCGTTAATTAAAAAGTTAAACAAAATTATTTGTAGAGGGAAACCGTTGTGGTCTCCCTGAATATATTATACGAGCCTTATGCATGCCCGTAAAGTTATCCAGCAACCACTCATAGACCTAGGGCAGCAGTCGGGACGACGTGGTGTTAGCTGTGCTCGAGGTGAAGACAAACGGCCTCAGTGATACGCCTATTTTTATAGGTTAATGTCATGATGATGAGGTCTTTTCAACGTCAGTACACGCCCCGCCCTGCCACTCATCGCAGTACTCTAGAAGCGGCCGCGAATTCAGAAATCATCCTTAGCGAAAGCGACTTTTTATCTGAAATTCTGCCTCGTGATACGCCTATTTTTATAGGTTAATGTCATGATAATAATGGTTTCTTCAACGTCAGGTGGCACTCAAGTTAATCAGGCACATTAAAGAGTTTCCAACTTCACCATAATGAAATAAAATAACTACAGGGCATATTTTTGAGTTATCGAGATTTTCAGAGCTACCGAAGCTAAAATGGAGAAAAAAATAA
+
67>=@D???86172231335CCBGDAB>>AB==;,,,,:''',()/(&&&(''((())))),/)(*++/,(%$%+(%&''(-))%%*((((0140,**&&''09<=@@DH=843/+-*679CGEAFF@>;98920+'()-29340/,.-.4:2&&&''''/5&,--//*')&&&'//.,//0,,,*'&&(',0.())(,,,=??GHFJGIDIJHIIGJFEIEJJIJHFJHDADDGJ?@@@@7-***9EIA@>(%&-268DJHFBJ@AAD;;;>D@@BGJFEEEGHEEA?@@??CCBDB;?=<655++**1799:<=<665'''(7&&((((((((('24128:<::67<>B>==*)((,;A@@B@BDD@C@B@?D=<@CA<<HJJHEJJJJB5---,'''''47996577:88IJJHHJJJJIJJJJEFCBEFDJJECCCCJJIJEHIJJFIIGJJJJBBB;;993*J,++,5,665ACCEAJADFJJEBCDEEHJIJEHIFJJJJJJJGEJGHJJAA?21016@@>==DJB?==@?@@A211)'&&'%&'(()'''''.5699C995345CJJEICEHHGGFGJJIDGCFFFCDDGDEBCIHFJBGJJFJE3333HFFHFIJ??@IHEF441.,,,,8<9545<:-,/1>99DDEDDEGEA>?@>7644D@AAADF@?@>B><<=@AGGEJFDECFIEFDDFFD>8;>:++++/**'++))(/23=@HHCDCGJGBAAAED=<:9750&$&)''(01==EJHF;533499=CCEDFAACDIEE=C@<>@93;:;<;<9:9444@7640,,--/@AD>JJCGFEC310'&&%''(*)))&%%%(2+..$$$$$$#(,,,''*)+,>?:;;<C99?=?)'''-,1.,..034010//00239:=<<;>A881.,+*0224+*(''-2,+-+++&')'*))).---/-3<@>))(()9:6674660000<==F7556AACJC>??F8872221122;EGJFGCDDEE>:610-**&(%$$$$*)*.,**',-/22<::<;:89;DJFJH>=::<?DAA@E:667733--,--+'')16343348<22;76.../6ECED-,,*)'()'()2>BF9999B<<@CGJDJEJJJJJHJJBBAACFA@;;;;)((*'''(3*),-AB9:94552220-**%$$$'14500,''...?B@@@?DEABC>B...)482--.**3531112:411*&%%'()'&'%%&%&(''').-'%$%'%$$%'()''&(&%%()*''%))*+,(()''.-/---,//087AAAJGJHJJHJJJCCGJJJFJCCDCDEC>=>>HJJ>=</--.81.*0'<=AIEJDECDADF=:766665ECBCFFJJJJJJJJ=DFCC=2227:7555CIHGCD+++,<=<;A>86'31479EIF=:741,**)('(''')*33455<9BI---.BDFD65<)((,+-'%'''(=ADBB:30-/15666---.>>0/////00<?>?3223@>??BB99>DDCCBDD?EIGGFHJJEJDA?IG;/+*)(5)++/:>>>AHEHHE<;<<BHJJFJE?>==A==>10/%'''24.--(089<EEHFJFIGJHBACB@?@@<C///0;:*+++10/.2223>>>DHGDGJJDA:11;?77**)),4+,4****...09<>?F>=990+**-01;;99:9>:975020'&(+,52*)))('(&'&&&&'::55=EJJJIJ>GGGEBCCFJ?@@ADECDDCE<<<:.%&'/1470554??FFEC@BBDJJD?=>=?86559=AECCB<>;77...***+4-1<=?DA<5226)))));<>>;;4444-++).*&&%%&%&&%&''((*,,,,-/016:9:=?DED>=>>>>>?<99877774///.0+++(')&&'*,*+++/-,&&')&&&%'%%(%%%%'$$%*-541005:966665333>>765466((((2112321))''(%%%%''',+**&%%%#$%'&&++++++)*&'(()+1(%%*+&<;>;;61114'''&%%%%&&('%$%&&&'''%&%$######&()+-//1:@@@@CBE>87:5::9879.****'('&&'&'&(&(%%%&%'-+++,224)))*/-%#$'((%%&$$$&&&'*+,,93333;;9;<;?ACCGFHFJDJJEDAD<FDCEBB=8942/+(&%$$(19?C>===GEE@EHI;;;;B;;<=D6555JIJB??>CA=A>950)567447;=>=>=>>=?CFGJDDA@A@CBDIIFGFBCBHIFGHFFGJHJJHA@@?<4112=<<:9:;DCCBHFG;99A>@@>=?==@@A2223<?>4445:IFC@?@@//.--../****--/,-20101340236D@@>>??;;88=:>:=752355335565)(((*'&%###$$($$+229;:::<<=>H@???D9666:;ABAAB@A?>>>??DEC:<=;<<3)),-,++,+,+,0AAB@?776786.-%%$%&')+-0-*))&''%*8;985351989=JJEHCDHEHJCFCDC@@??DFGIJFDBCBAFDJJGJJJHJ@@@A<=?D?BABFEDGJA>;63430223))+&'+,49;::;;=>@BGBCCAHJJE878<ICE<:4%(()*)&&&'%%&'.....9?BCDIHJJJJFCDEH;<<=F////?83223895898320/,...:<>FBDEGJIJJJIHJIIEBCFFGDDE?AB;7;66=:22.-+*.//013=86667666?22+**+1-/(),*&%%%%/+.//>54446445976@ABBCECFECFIJ<<<<210//)).01155555:1--0'24BBDEFHIJJJCJGDFDDGA??G8730.,++,1+**+7788A;66:<FDEGFDHJEGFHJFIDHJIJGHDCC0---5+'&%%$%'&&%%),175778;881890-3+(()08:9:===<=<<D1--**+-./--1;2112;99:;@:6/,,,.///+++,4<<<68*)))+**-)&&%')*7<=CDDEEJFJGJJHFGFB...-++..22;;9000/11988,*&&),33356994445)(()86311111111::98689554444456.---10/,,,++-<6<889GJ?=:34;:AADHJE@AA@>80+*+8/3A93''''38<>@AHDDAB=35648./,+-9;@@@BFEJCJEJD>??EG@BBBGJJJJA8766;>=>>544575.,*+/5((()+.)(%%&'')*>C::::AEEJJJDC?@GIIFEHB@@@BE555/**(&'*++*+*(&$$'156DJEFJGGGJJJJHDCEGB;::9;1,+,.8.-+((')'&'&'''&%%(,+''')%-&&**2>>AAEEGJIHJJ>887573,*++(()2256>A==>?:987996*&&&(23*((((33028657851(''''+.633.-,,-1+-),---*'(((23AB>?>:;>CHJJEEEDEIHDJE@?<;<<>JCECAAA82125200'''(*2,,,,.1.+(((&&%%'/((((%%&%,,&'''(&(.(&&)(+*+-+)$##$$&%&'(()-*(''(*%$$'((%$%&+((()0244--.2500)))*0,,--('(&(36(&%%&'('(&&&&)&&&&&&())*,*&%
@Glass_T7V_14_D3_12_11_32
AGATGACCATCGAGTTGATCGGGCACGTAAGAGGTTCCAACTTTCGCCCGTAATGAAATGAGATCACCTTTACCCGGCATATTTTGAGTTATCGAGATTTTCAGGAGCTAAGGAAGCTAAAATGGAGAAAAAAATCACTCAATACCACCGTTGATATATCCCAATGGCATCGTAAAGAACATTTTGAGGCATTTCAGTCAGTTGCTCAATGTACCTATAACCAGACCGTTCAGCTCGATATTAGGCCTTTTTAAAGACCGTAAAGAAAAATAAGCACAAGTTTTATCCGGCCTTTATCCGCATTTCTGTCCCGCCTGATGAATGCTCATCCGGAATTTCGTATGGCAATGAAAGACGGTGAGCTGGTGATATGGGATAGTGTTCACCCTTGTTACACCGTTTTCCAGTAAACTGAAACGTTTTCATCGCTCTGGAGTGAATACCACGACGATTTCCGGCAGTTTCTACACATATATTCGCAAGATGTGGCGTGTTACGGTGAAAACCTGGCCTATTTCCCTAAAGGGTTTACTGAGAATATGTTTTTTGCGTCTCAGCCAATCCCTGGGTGAGTTTCACCAGTTTTGATTTAAACGTGGCCGATATTGGACAACTTCTTCGCCCCCGTTTTCACCATGGGCAAATATTATACGCAAGGCGACAAGGTGCTGATGCCGCTGGCGATTCAGGTTCATCATGCCGTTTGTGATGGCTTCCATGTCGGCAGAATGCTTAATGAATTACAACAGTACTGCGATGAGTGGCAGGGCGGGGCGTAATTTGATATCGAGCTCGCTTGGACTCCTGTTGATCAGATCCAGTAATGACCTCAGAACTCCATCTGGATTTGTTCAGAACGCTCGGCAGGTTGCCACCGGGCGTTTTTTATTGGTGAGAATCCAAGCCTCGAGCTGTCAGACCAAGTTTACTCATATATACTTTAGATTGATTTAAAACTTCATTTTTAATTTAAAGGATCTCGGTGAAGATCCTTTTGATAATCTCATGACCAAAATCCCTTAACGTGAGTTTTCGTTCCACTGAGCGTCAGACCCCGTAGAAAAGATCAAAGGATCTTCTTGAGATCCTTTTTTTCTGCGCGTAATCTGCTGCTTGCAAACAAAAAAACCACCGCTACGAGCGGTGGTTTGTTTGCCGGAATAAAGGCTCCAACTCTTTTTCCGAAGGTAACTGGCTTCAGCAGAGCGCAGATACCAAATACTTTTCTTCTAGTGTAGCCGTAGTTAGGCCACCACTTCAAGCTTCTGTAGCGCCGCCTACATACCTCGCTCTGCTAATCCTGTTACCAGTGGCTGCTGCCAGTGGCGATAAGTCGTGTCTTACCGGGTTGGACTCAAGACGATAGTTACCGGATAAGGCGCAGCGGTCGGGCTGAACGGGGGGTTCGTGCACACAGCCGAGCTTGGAGCGAACGACCTACGCCGAACTGAGATACCTACAGCGTGAGCTATGAGAAAGCGCCACGCTTCCCGAAGGGAGAAAGGCGGACAGGTATCCGGTAAGCGGCAGGGTCAGAACAGGAGAGCGCACGAGGGAGCTTCCAGGGGGAAACGCCTGGTATCTTTATAGTCCTGTCGGGTTTCGCCACCTCTGACTTGAGCGTCGATTTTTGTGATGCTCGTCAGGGGGGCGGAGCCTGTGGAAAAACGCCAGCAACGCGGCCTTTTTACGGTTCCTGGCCTTTTGCTGGCCTTTTGCTCACATGTTCTTTCCTGCGTTATCCCCTGATTCTGTGGATAACCGTGTCCGCCTTCGTGAGCTGATACCGCTCGCAGCCGAACGACCGAGCGCAGCGAGTCAGTGAGCGAGAGGAAGCCTGCATAACGCGAAGTAATCTTTTCGGTTTTAAAGAAAAAGGGCAGGGTGGTGACACCTTGCCCTTTTTGCCGGACTGCAGCGGCCGCTACTAGTAGACCGGCTAGCGTCAGTTTCACCTGTTTTACGTAAAAACCCGCTTCGGCGGGTTTTTACTTTGGTCATCGAGTGATTACAAAGCAAGCAAAGAAAAAAGGCGACAGATTACTCTGTCGCCTTTTTTCCTGACTCATAACTTAGGTGGCGGGCTAGCGTCGTGGTTTGTCTGGTCAACCACCGCGGTCTCAGTGGTGTACAGTACAAACCCCGACGTGCACAGCTGTCACCGGATGTGCTTTCCGGTCTGATGAGTCCGTGAGGACGAAACAGCCTCTACAAGAAATAATTTTCTTCAAACTCATTAAAGAGGAGAAAGGTACCATGGTTAAAGGAGAAGAACTTTTCACTGGAGTTGTCCCAATTCTTGTTGAATTAGATGGTGATGTTAATGGGCACAAATTTTCTGGTGGAAGGGTGAAGGTGATGCAACATACGGAAAACTTACCCTTAAATTATCTTGCACTACTGGAAAACTACCTGTTCCATGGCCAACACTTGTCACTACTTTCGGTTATGGTGTTCAATGCTTACTGAAGATACCCAAATCATATGAAACAGCATGACTTTTTCAAGAGTGCCATGCCCGAAGGTTATGTACAGGAAAGAACTATATTTTTCAAAGATGACGGGAACTACAAGACACGTGCTGAAGTCAAGTTTGAAGGTGATACCCTTGTTAATAGAATCGAGTTAAAAGGTATTGATTTTAAAGAAGATGGAAACATTCTTGGACACAAATTGGAATACAACTATAACTCACACAAATGTATACATCATGGCAGACAAACAAAAGAATGGAATCAAAGTTAACTTCAAAATTAGACACAACATTGAAGATGGAAGCGTTCAACTAGCAGACCATTATCAACAAAATACTCCAATTGGCGATGGCCCTGTCCTTTTACCAGACAACCATTACCTGTCCACACAATCTGCCCTTTCGAAGAATCCCAACGAAAAGAGAGACCACATGGTCCTTCTTGAGTTTGTAACAGCTGCTGGGATTACACATGGCATGGATAATCTCTACAAATAAAAGCTTGATATCGAATCCTGCAGCCCAGGGGGATCCCATAATTTCTGGTACTAGAGGCATCAAATAAAACGAAAGGCTCAGTCGAAAGACTGGGCCTTTCGTTTTATCTGTTGTTTGCTCGGTGAACGCTCTCCTGAGTAGGACAAATCCGCCGCCCTAGAATCGAGTGGCGCCTGCAGACGTAAAAAAAGCAGCATGGTTAGCCGCTTTTTTAATTCAGACATAGCGATGGATCCCCACGGATGATCCTGACGACGGAGACCGCCGTCGTCGACAAGCCGGCCGTTAATTAAAAAGTTAAACAAAATTATTTGTAGAGGGAAACCGTTGTGGTCTCCCTGAATATATTATACGAGCCTTATGCATGCCCGTAAAGTTATCCAGCAACCACTCATAGACCTAGGGCAGCAGATCGGGACGACGTGGTGTTAGCTGTGCTCGAGGTGAAGACGAAAGGGCCTCGTGATACGCCTATTTTTATAGGTTAATGTCATGATAATAATCGTTTCTTAGACGTCGAGTCTTACGCCCCGCCCTGCCACTCATCGCAGTACTCTAGAAGCGGCCGCGAATTCCAGAAATCATCCTTAGCGAAAGCTAAGGATTTTTTTATCTGAAATTCTGCCTCGTGATACGCCTGTTTATAGGTTAATGTCATGATAATAATGGTTTAGC
+
%%'%%%%$$%(%&&(.&&%&&&'-<;:;ACJF66DC761,,,>9/++,)&('(,*..31)('''%$###%&$'0+(40///33:;8789<>=-))))23?B;23BCGJGJJFJFGIGDB@CEJ865556982/31.)**(''*1666<<:<>@DHEC:814<763566466345;:<??=>A<EJIJJHEFEFHJIBB@@@ABCBEBCCEJJJJGJFFJJGJJFHEB?BA31123/-,-/0:7667<ADDFJJEJHJAAADGJJJEJGJJJJJFJBA@AGJGJJJJHHA@@@FIB54/00001<8(&&'('('78=CEJJIJFJJJGGHJJJGDC@A@;::77<BI7777GD@DC@BDJ8878<JFJJJGJA999EGDCDDID?>@@>DD?JGCGJJHGFJIIA1+****+*,,,CFJJEGJHJCDJBCBBD?777><===?><+++-;/...ECFAEEGHGJJ<=00DCABJHEJF877,,0600:54524><=<=FFJGHIJJJJGGJJJJGJFHEJDCBBIJJCDGG=433377798844669<?/.''(**+79;887455545<B/...5513334334=E.-./=;=:7330121+**)+*''(*67010,//.=AJJIJHEHFJJBHFDJFDDJFGGJIJE@B=;<=DEJIJJJJJHJJJIGIJFIJJFGFJFIEB??>32116;@BHEEJEB@@?EJHJIIJJGJEJDJIIJE;989>GIF@7789<FJHFGGJJJIFHFDGEEEGEJIH;:9::?;?AACB?<<><==..-57/24+,8**+GD9666>;:<<<?>BD>9166%%%%*3@CDJHIJBCBCHDA@?A;;<;IEIJIJJIJJJJIHHJJJJ><;61/*(**((((438?B@HDA@?@ECC><=3>GHGDFHC@<40///0(''&')+,,.:>?@<?>?FJFA;;>DDICHGJGIIDGEJJGEJJJJJJJIFH=:;;<JJHIEHA6*)0+****&&&(<?=;;;:00088)))(./-0004@DGIJDFFJJIHJJJHJIE>::648C8355-5/05+++@AA@=;=@@AB@J>88BCAD*)*1002EEFEB=222,779;=@><CCHGJFB<=DD?BCCJDEF;;;;JJJJJJJJFHFGGFGJJGF:75552)))*2;;8888;::;?54411020+++++')''(/1245777>>DDJJIJJCAA@87786522CIECDBECEIFHJHEBDCC;73)%%&*-.1//19ECEDJFJ<<<<DEEJJHFG::::9<.+)'&%&*)&&'%%)',/07-'''';@>@FJGBB5434DJJIGB=78DFJHJIFJGGJGHJHAA:92))))+-/..03544:6@GCEIIJHFJFJJDFHFJJ??===><?D=DBFJIGEHJJFDJ;;;75558?7777-(',/-++++-5=@?997783%(()1337;==66767778<64,---9:8;;=<<;;;<?DC>>>>BE@?>??A666<AC>;;;B@ADGJE>>:69:>A;:>@CIHGJJJGJ>>>?HJEBCDCJHIJ;;:8;<53/(((((1334;=@AAC@>556;A@@?>?BC=;;AJJGE@BBB8/0;<:<543424?@@AHCFGJGIGJJJJ@??<GIJFJJJGHJFFJJJJJGJGFJJJJJJJJJJJA??<889:EEHF@?;::9?<<;536<;A:553138:CCFFJGJHJJGJHFJJFGFCF;EDGDJFGJJJHGHIHEJGJFFB///89FJ@;<>63E7FIJJJBHJHHIFFJJJJJJHHJIJA@@>3())%%&*/12,,..=>?DCIEJJJ<<:,+*)0123=@B8888ABC@DDJGHJJJJ:5347@>>75)))BJHHFEEJJEEIGJGJJJJJFFJJDDCEB@IHBIGGFGJIJGJHIJJJJIJFJGJEJGGJDFEDIBJJC<7C@G??>;>>?CDEDDEGJJJJJJJJJCCE?BFJHHHGJGFDFJC>1122+////:<<<=<84557AE@?ACA??>@HEEGJJFJGIEB<6583>?;;;2001AFJJFG=8889=///0;;?==55<DCHEJFJEEJJJJJGJGJIJF===;4?7?8443.-**+000@5565;;;JJJFHFCE@==<=6656JJIIECGHGJJGJDEGHJJ>==<;::8,)))/3:000,,,,52279;;G<<<?JHJFIDGCJFF:000/777;97898;9@7F=FFDCD=>>?BDDEHA;:992115=66568*))).*('()0/..)+'$%'%''))'**,-022198:AEBCFCFD<<655%%$%%%6:EB@@@?AB888CJEJJEJEDCEJDF@>=;DCFEEGFGFBBCAEA>=<:929::;A@?C9GJFFDCAB74/./+,(&'))+&'&2*;<==FGCDFDC@AABAB?56@FHJHGH?><177))'&(&'(&'&1A@A@BB???FDIBAAABCBDCDFHEFACA655//+**-,,,+(()),('''==>@@CDFB>;<;HJD>9:::943487775...00000::;DHJ;99:C@>>8-224))(+*'+''1....65+++6A;;;<==<<<=A?DFEGA;;665668><0--.5---0//14?BBBCCB;:;;<====?IGGHDFCDGDCGFHCDFCB)))*=@?CGCCCCCC965689999@612?IFB@A?BDDFFCDCCDDBBAACCC@GEI<;;32222@?@A?B@?DCBCIBAAADFDFD>;;<=<=;:.-/,?>==<==@DA?@@BEABA@BEC??@GC@?>>??=<00002000B=9999=CHECB????@@ACB@@A@CB?=<<>DCE===<>>@@>>>@@BAC>::++++-,,-7A?=++**5:5?@C91//0786651233747457600///129>?<;<<?A=>?>A>=9999>A@<3/;95//068746;<766589;?=:9:99<<;C;;::;<<=A@C?:****3*5677>>>?>>>;;;?9988::9888<=<::9:3334<<<JJHDFJGJGJJJHJBCCCH2,)&%$&%%*)*+,7)())E;50,-,&&$$$%%$$$&(&(((***39>BBECGJGFJHC998@B@?C?52233334D<<<5596839;4444CB@B@AC@B;?BBA3+*(++1??A44412111*&'..002@><=>AA0000229A43188743347BA32/.00JJIFAA67:CA?=:9..---++,.--/02554A@BD:615-%&(((*'%%#$$%&&'(&&''0))):3233BBEJJ????HJEGJFGHDAHB@A3111CECHJFJGJGJGAEAHJJGJJJEJBJJJ@JHJGJHIJJIHGCCDEEFJJJJDBCDHDFFIIJJHJCJJFJGEDD@IC<:8895=@;=JIJJFIEHDFJFIJFGGJHJJJJIJJJHJG=<<,+-++<867:A8776512('''=DACCDHHJJJDGGJHJHHGEJHJFDEJCCH<74***1:15054'%''697545@?BCEGFGJIIJJJJHJJGHFEHJDHDDE=C=2222JIFB99:::JJJFEJDBC>?BFJGJFJFJJJJJC??>@GFFJFFHHJJ>;567>GJBABC=<98:<FADDHJHJGJJJJGJJFFJEGGGJCCAACCA<7779>ICCCHJFGHJJJJIJ?68>>>HJFE8887(((1../..1>>>JFJJHGJJJ?>>?JH>>>>D%$$
@Glass_T7V_14_D3_12_11_33
AAAAGGGAAGGGGTGGTGACCCCTTTGCCCTTTTTTGCCGGACTGCAGCGGCCGCTACTAGTAGACCGGCTAGCGTTAGTTTCACCTGTTTTACGTAAAAACCCGCTTCGGCGGGTTTTTACTTTGGTCATCGAGTGATTACAAAGCAAGCAAAGAAAAAAGGCGACAGATTACTCTGTCGCCTTTTTTCCTGACTCATAACTTAGGTGGCGGGCTAGCGTCGTGGTTTGTCTGGTCAACCACCGCGGTCTCAGTGGTGTACGGTACAAACCCCAACATGCACAGCTGTCACCGGATGTGCTTTGCGGCTGATGAGTCCGTGAGGACGAAACAGCCTCTACAAATAATTTTGTTAAGAATTCATTAAAGAGGAGAAAGGTACCATGAGTAAAGGAGAAGAACTTTTCACTGGAGTTGTCCCAATTCTTGTTGAATTAGATGGTGATGTTAATGGGCACAAATTTTCTGTCAGTGGAGAGGGTGAAGGTGATGCAACATACGGAAAACTTACCCTTAAATTTATTTGCACTACTGGAAAACTACCTGTTCCATGGCCAACACTTGTCACTACTTTCGGTTATGGTGTTCAATGCTTTGCGAGATACCCGAATCATATGAAACAGCATGACTTTTTCAAGAGTGCCATGCCCGAAGGTTATGTACAGGAAAGAACTATATTTTTCAAAGATGACGGGAACTACAAGACACGTGCTGAAGTCAAGTTTGAAGGTGATACCCTTGTTAATAGAATCGAGTTAAAAGGTATTGATTTTAAAGAAGATGGAAACATTCTTGGACACAAATTGGAATACAACTATAACTCACACAATGTATACATCATGGCAGACAAACAAAAGAATGGAATCAAAGTTAACTTCAAAATTAGACACAACATTGAAGATGGAAGCGTTCAACTAGCAGACCATTATCAACAAAATACTCCAATTGGCGATGGCCCTGTCCTTTTACCAGACAACCATTACCTGTCCACACAATCTGCCCTTTCGAAAGATCCCAACGAAAAGAGAGACCACATGGTCCTTCTTCAGTTTGTAACAGCTGCTGGGATTACACATGGCATGGATGATCTCTACAAATAAAAGCTTGATATCGAATTCCTGCAGCCCGGGGAATCCATGGTACGCGTGCTAGAGGCATCAAATAAAACGAAAGGCTCAGTGAAAGACTGGGCCTTTCGTTTTATCTGTTGTTTGTCGGTGAACGCTCTCCTGAGTAGGACAAATCCGCCGCCCTAGAATCGAGTGGCGCCTGCAGACGTAAAAAAAGCGGCGTGGTTAGCCGCTTTTTTCATACCCAGACGTACAATCGATGCCCGGATGATCCTGACGACGGAGACCGCCGTCGTCGACAAGCCGGCCGTTAATTAAAAAGTTAAACAAAATTATTTGTAGAGGGAAACCGTTGTGGTCTCCCTGAATATATTATACGAGCCTTATGCATGCCCCGTAAAGTTATCCAGCAACCACTCATAGACCTAGGGCAGCAGATAGGGACGACGTGGTGTTAGCTGTGCTCGAGGTGAAGACGAAAGGGCCTCGTGATACGCCTATTTTTATAGGTTAATGTCATGATAATAATGGTTTCTTAGACGTCGAGTCTTACACCCCCCGCCCTGCCACTCATCGCAGTACTCTAGAAGCGGCCACGAATTCCAGAAATCATCCTTAGCGAAAGCTAAGGATTTTTTTATCTGAAATTCTGCCTCGTGATACGCCTATTTTTATAGGTTAATGTCATGATAATAATGGTTTCTTAGACGTCAGGTGGCACTCGAGTTACAATCGGGCACGTAAGAGGTTCCAACTTTCACCATAATGAAATAAGATCACTACCGGGCGTATTTTTTGAGTTATCGAGATTTTCAGGAGCTAAGGAAGCTAAAATGGAGAAAAAAATCACTGGATATACCACCGTTGATATATCCCAATGGCATCGTAAAGAACATTTTGAGGCATTTCAGTCAGTTGCTCAATCTACCTATAACCGAACAGTCAGCTCGTCGATATACGGCCTTTTTAAAGACCGTAAAGAAGAAAATAAGCACAAGTTTTATCCGGCCTTTATTCACATTCTTGCCCGCCTGATGAATGCTCATCCGGAATTTCGTATGGCAATGAAAGACGGTGAGCTGGTGATATGGGATAGTGTTCACCCTTGTTACACCGTTTTCCATGAGCGAACTTGAAACGTTTTCATCGCTCTGGAGTGAATACCACGACGATTTCCGGCAGTTTCTACACATATATTCGCAAGATGTGGCGTGTTACGGTGAAAACCTGGCCTATTTCCCTAAAGGGTTTATTGAGAATATGTTTTTCGTCTCAGCCAATCCCTGGGTGAGTTTAGCCAGTTTTGATTTAAACGTGGCCAATATGGACAACTTCTCGCCCCCGTTTTCACCATGGGCAAATATTATACGCAAGGCGACAAGGTGCTGATGCCGCTGGCGATTCAGGTTCATCATGCCGTTTGTGATGGCTTCCATGTGGGCAGAATGCTTAATGAATTACAACAGTACTGCGATGAGTGGCAGGGCGGGGCGTAATTTGATATCGAGCTCGCTTGGACTCCTGTTGATAGATCCAGTAATGACCTCAGAACTCCATCTGGATTTGTTCAGAACGCTCGGTTGCCACCGGGCGTTTTTTATTGGTGAGAATCCAGACCTCCAGCTGTCAGACCAAGTTTACTCATATATACTTTAGATTGATTTAAAACTTCATTTTTAATTTAAAAGGATCTAGGTGAAGATCCTTTTTGATAATCTCATGACCAAAATCCCTTAACGTGAGTTTTCGTTCCACTGAGCGTCAGACCCCGTAGAAAAAATCAAAGGATCTTCTTGAGATCCTTTTTTTCTGCGCGTAATCTGCTGCTTGCAAACAAAAAAACCACCGCTACCAGCGGTGGATTTGTTTGCCGGATGAAGAGCTACCAACTCTTTTTCCGAAGGTAACTGGCTTCAGCAGAGCGCAGATACCAAATACTGTTCTTCTAGTGTAGCCGTAGTTAGGCCACCGCTTCAAGAACTCTGTAGCACCGCCTACATACCTCGCTCTGCTAATCCTGTTACCAGTGGCTGCTGCCAGTGGCGATAAGTCGTGTCTTACCGGGTTGGACTCAAGACGATAGTTACCGGATAAGGCGCAGCGGTCGGGCTGAACGGGGGGTTCGTGCACACAGCCCAGCTTGGAGCGAACGACCTACACCGAACTGAGAATACCTACAGCGTGAGCTATGAGAAAGCGCCACGCTTCCCGAAGGGAGAAAGGCGGACAGGTATCCGGTAAGCGGCAGGGTCGGAACAGGAGAGCGCACGAGGGAGCTTCCAGGGGGAAACGCCTGGTATCTTTATAGTCCTGTCGGGTTTCGCCACCTCTGACTTGAGCGTCGATTTTTGTGATGCTCGTCAGGGGGGCGGAGGCCTGTGGAAAAACGCCAGCAACGCGGCCTTTTTACGGTTCCTGGCCTTTTGCTGGCCTTTTGCTCACATGTTCTTTCCTGCGTTATCCCCTGATTCTGTGGATAACCGTATTACCGCCTTTGAGTGAGCTGATACCGCTCGCCGCAGCCGAACGACCGAGCGCAGCGAGTCGTGAGCGAGGAAGCCTGCGTAACGCGAAGTGATCTTTTCA
+
,1;:84331+''&')))(*+**,-56-153-/.18:2/-,--.100))137BD<<;<?>>CFEDDEGJGGHGCB??/...:CFHIEGJJJJJJJEIGFIHGHJH=<=>?>?@CA?=:97>,+**60:=6667<<<HJIHFJGJIJJJGEDCB@CFJFJIJJJJJJJJEJFIFDAA?>BGH==>649:AE0//7::;77CCGIJJFFHJHFJDHJDD@?@?@;;JCDCDJJJCBAAEABA@HGJGAAA?B?A?7557EHEJFH88757-,,-./0)(((((),-,-03//22?EDFHEJHA<74*&&&(&')+018;=@@CGHJJJJF>?>JHBBCCJCBC=32?AC@@@ADCJ726FIJHGIFJC87667:?@DEJJJJJGIJHD>>>JHHIJJHJJJJJHJGIJJJJGGGJJJGJJJIGGECAJBDBACBCBBCJHJGFGIJJGHJGEBA@=?@DEGDIIJEFDBDCHGHJIIJIJFDEIIJJJHJIJIFJIHJJFBDC?>>BJI;::;C@5>:..2?GJJIJHJJJJGGFIC;8<AA+***EIFHJJJJIGHJGJGJJJGJFJJGFHJJJJJIDHEEIGHJJJHJJHJJHJDDGJJJGFEEABA?.---;HGJIIJJJHGGJGGIFGE?GJJECACIGJIFJIJJJJJBBCFJJJIJHJIJAB?>B?<?>7777>>@AEFCBBDJGGEJFFJFFJJJJJIJHJJJJJFJJJJJGJJH<;;;B;;;;HHFABCBGGGIJGFJIJJJ?>>?IDCCCA666434/1//.566HF:<?<JE@FDCHJJJGJJHCCBBIEFHFFJGJIJJJGJIFFDCEFF?;8ABAGJIJJGJGIJEGJGJJJJHGHFFJGJJJDFDHJ777)))*,,)(()('(**,-,-00;;;789<5446@ADDABC<:98<CJHJBBA=-,,-((((((-1/034:968;@CCBJGA;7749<GEJGHFFHHHFJHDGJJIIEFGB<5:8<:9:CJEJHFHIJHEFHGJDECDDJIJGFGJIE*))*;811:8878676;BC@CBC??@@HED6555443003)(()2337;=?@AACFFJDGEHECCBCB@@@@CEFB@>@0000:2299>=C@BA@A@?B@?@>AB??==>BAGJHJJHJ>D<;=JG4'*/&/88?JE@?@CCFGGGCEFIJGG@@AABDJHJ=<<@EDHJ+'&&&,,-886756:=BCDA70.0...89;ABH@HJIGJDDBCJGJGEEDAB@>=)((*,223=//0=IC??>>?AIEHFGIGBACBJJJFJEGJJHIJJJJI=??JJJJJEEJEJJJHJJCEGEDF>6CBB.)%%'(66,..0******--8888;@AAB>@111066/./)(((123222010-/0394444;;:3)))*?@ADDJJFEJJIJGJJHJJJGEIHJJJGEDEJGIGIHHGJJFJJIJJJJHIFJJHIJEJHJIJ=6666DEBAC98IFEJHHBB??6>;;FFGJJJGIJJJJJJJHJIJEJHFJJJHJJJEFJJH==<.--/)'''<B2222FJGJGIFFHGJJJJGHJJJJJGIJJIHB:;;AJEJGIJIFJJJJJJHJIJJJJJJJHGJHJJJGFJJIHJJDIIGJJJJJJJJIJHIJIFFJHJD76660...0++)+,AI<=>?JIIJDDE;//(((%((+-++-//??IJAAAB7751,,,*)+,<5556<==?EF;AC@DEFGJHHJGJ>@<7..15..---066AGFEEJHDFIIGJIJIFGHJHGFJJJHJ?@?@JDGJGJJDJGJJHGJJIJJJJHHGD@9:;<<FB@ACHJGJGBD>*'''(&&$%()(():54//.-((''''''''13;=:=>>>IHEEB=:@;420423?:;;<FDFHHJEEIIF<JHAAACCDFIHHJJJIJJEDHIBDHGEJJHIJJJJIJJJJJIHGIGIJJJJJFJGJHJJJJJDDEBBBBCC?>??<4<..0/?@@AAAJHFJGJJJJJGGJJFJGDHIC,,,,,((((&%$&%%$#$%&&&%%(+))((+*&$$%%$%$%)).110/15797)*++95566CEA@DGIHJHJ@DDC942+2544442000110048AAJJJFIGJFJJJJEE;::A@8?@3543/--41362202...))))>=?BCGGE---.5217?CFFJIJJJGHHJIJJJJHHEICBGHDDEIJJJJIJJJHJJIJGJJJIJJJIJJJJJJGGGC<;;+**)/-((7GJHGJHJ5555444=<97668.../BCCCIFDFFJJFJJHDJJJJJIJJJFCFEEJJJGJJIJHJFJJGJJFJHJJJJJDC<<<?G@?@BGHHJJJGJGHHJJJHFGJJJIJHGJJIIDAABBABB@@BJICBAAC=<>??/../;940210,++*++%&&&&+19;::ABBFJJIGIJJJJEEFIJJJJJE332340-&&-.-+0/111;42365744548779=653400119<@D@?@>?>=@BIJHJJIIJEAACCGE?>>@BCIJJJGJJGJJJJJJEJJJJJHGIJJJDBCCJBA)))+.'&&'433335>=CA?@9777<?ABBIDJJJJFJJHJIIJHJJJJDGJJJIJIHJJJJJJGJFFEEFJIGHJECBJJJIFGJHFHJJ<74//FIIJJJJHDIJG??JJJIHJJJHJJJJJJGJJD1-,11900IFGDCDIIJIJFJJJJJECDEEJGE?>=>C:8663310)+1++3+(&'(3;AACFJHGJGIJJJHEGCDIHJDJHJCE@=??@AFFJJJIHJJEGEBJHGJJJJJGJJEJJJGEACEA:89:AECBCCC>>?@JBCCJ(''*7//:<=EJJJJJJJJGGJGJJJJBCFIFJJGHDEDG:IFDCDHBBABCA=:<;:>::<AC>*&&*77788//-,+().(**/9<977=<@BJECBEIEFGBBBBJFBFECIJCJIIIJFCGJJJJJIJFHJJHJJJGGJBBC78-))*-+)'%'&&),021/../2<;:988:?BEFDBEFJDEBFFJHJEGCA@>?>@DEGGEFFJFGFFJJJJJJHJHFJHGIHFGGJIHGIJIJHJBD////,+++,/.,%%%(+:BFJJJJGJJJ<44<<;78CBCCHJJJJJJJIHHFIEJ999:HHJJJJIJJJIGJIJJJGFH>:<?@FDEHJJEGFJJJIJGHJGJGEJJFJGIHBAABHJJHIEIEHGFBHJFJJHGJJJG@@?@JIHHB5557F?@@?:::JJC@A<<=?@DC34237<JGHJDE??EHJ''''><=<?>>99-''437,))*+((*)(,))+CEHGJFFFEE111?CFJJJJGJIJJJJJI=1,+,,-.-.3;8BDEFIJJJJHJHHGJJFJIJJEJJ:EJJJHBABJJJJHHJFJJHJA?6568:2>8776<6888GIJHJGIGIJJJJH;::BGBHCEDCJJJJJJJJJJJJEJJJJJJJJJIIJJJJJJJJHIJJJJJJGFEEGJJJHDJ?=;==E@@A<826900>::88BGJJJGEJD?@@AEDHJGIJFGH;;:<ABCDJ889JJJHEJJJI?=9;;<DCHHJ@>;:=8848D'114/87?@DIEBEHJJIJJEJHFHJJJFJIEIJHJJEEE;9111./00,;@B8883323HJJJGJJJGGIJJJFJGDFCEHIEJJJECJHDGEDCBC7***::;30/,)0)*&&&(**34763%%&'((''&'&'+&#
@Glass_T7V_14_D3_12_11_34
CTGCACGCATCGCAGTACTGTTGTAATTCATTAAGCATTCTGCCGACATGGAAGCCATCACAAACGGCATGATGAACCTGAATCGCCAGCGGCATCAGCACCTTGTCGCCTTGCGTATAATATTTGCCCATGGTGAAAACGGGGGCGAAGAAGTTGTCCATATTGGCCACGTTTAAATCAAAACTGGTGAAACTCACCCAGGGATTGGCTGAGACGAAAAACATATTCTCAATAAACCCTTTAGGGAAATAGGCCAGGTTTTCACCGTAACACGCCACATCTTGCGAATATATGTGTAGAAACTGCCGGAAATCGTCGTGGTATTCACTCCAGAGCGATGAAAACGTTTCAGTTTGCTCATGGAAAACGGTGTAACAAGGGTGAACACTATCCCATATCACCAGCTCACCGTCTTTCATTGCCATACGAAATTCCGGATGAGCATTCATCAGGCGGGCAAGAATGTGAATAAAGGCCGGATAAAACTTGTGCTTATTTTTCTTTACGGTCTTTAAAAAGGCCGTAATATCCAGCTGAACGGTCTGGTTATAGGTAAGATGAGCAACTGACTGAAATGCCTAAATGTTCTTTACGATGCCATTGGGATATATCAACGGTGGTATATCCAGTGATTTTTTTTCTCCATTTTAGCTTCCTTAGCTCCTGAAAATCTCGATAACTCAAAAAATACGCCCGGTAGTGATCTTATTTCATTATGGTGAAAGTTGGAACCTCTTACGTGCCCAATCAACTCGAGTGCCACCTGACGTCTAAGAAACCATTATTATCATGACGTAACCTAAGAATAGGCGTATCACGAGGCAAGTTTGGATCAAAAAAAAATCCTTAGCTTTCGCTAAGGATGATTTGTAAAATAGCGGCCGCTTCTAGAGTACTGCGATGAGTGGCAGGGCGGGGCGTAGACTTCGACGTCTAAGAAACCATTATTATCATGACATTAACCTATAAAAATAGGCGTATCACGAGGCCCTTTCGTCTTCACCTCGAGCACAGCTAACACCACGTCGTCCCTATCTGCTGCCCTAGGTCTATGAGTGGTTGCTGGATGAGCCGGGCATGCATAAGGCTCGTATAATATATTCAGGGAGACCACAACGGTTTCCCTCTACAAATAATTTTGTTTAACTTTTTAATTAACGGCCGGCTTGTCGACGACGGCGGTCTCCGTCGTCAGGATCATCCGGGCATCAATCGTACGTCCCGGCAATTAAAAAAGCGGCTAACCACACTTTTTACGTCTGCAGGCGCCACTCGATTGTTCGGGCGGCGGATTTGTCCTGCTCAGGAGAGCGTTCACCGACAAACAACAGATAAAACGAAAGGCCCAGTCTTTCGACTGAGCCTTTCGTTTTATTTGGATCCCTCTAGCACGCGTACCATGGGATCCCCCGGGCTGCAGGAATTCGATATCAAGCTTTTATTTGTGAGATACATCCATGCCATGTGTAATCCCAGCAGCTGTTACAAACTCAAGAAGGACCATGTGGTCTATTCTTTTCATTGGGGATTGTTCGAAAGGGCAGATTGTGTGGACAGGTAATGGTTGTCTGGTAAAAGGACAGGGCCATCGCCAATTGGAGTATTTTGTTGATAATGGTCTGCTAGTTGAACGCTTCCATCTTCAATGTTGTGTCTAATTTTGAAGTTAACTTTGATTCCATTCTTTTGTTTGTCTGCCATGATGTATACATTGTGTGAGTTATAGTTGTATTCCAATTTGTGTCCAAGAATGTTTCCATCTTCTTTAAAATCAATACCTTTTAACTCGATTCTATTAACAAGGGTATCACCTTCAAACTTGACTTCAGCACGTGTCTTGTAGTTTTCCGTCATCTTTGAAAAATATAGTTCTTTCCTGTACATAACCTTCGGGCATGGCACTCTTGAAAAAGTCATGCTGTTTCATATAATATTGGGTATGTCAAAGCATTGAACACCATAACCGAAAGTAGTGACAAGTGTTGGCCATGGAACAGGTAGTTTTCCCAGTCGTGCAAATAAATTTAAGGGTCAAATTTTCCCGTATGTTGCATCACCTTCACCCTCTCCACTGACAGAAAATTTGTGCCCATTAACATCACCATCTAATTCAACAAGAATTGGGACAACTCCGGTGAAGAACTTCTTCTCCTTTACTCATGGTACCTTTCTCCTCTTTAATGAATTCTTAAACAAAATTATTTGTAGAGGCTGTTTCGTCCTCACGGACTCATCAGACCGGAAAGCACATCCGGTGACAGCTGTGCACGTCGGGGTTTGTACCGTACACCACTGAGACCGCGGTCGTTAACCAGACAAACCACGACGCTAGCCCGCCACCTAAGTTATGAGTCAGGAAAAAAGGCGACAGAGTAATCTGTCGCCTTTTTTGCTTGCTTTGCTTTGTAATCACTCGATGACCAAAAGTAAAGCCCGCCGAAGCGGGTTTTTACGTAAAACAGGTGAAACTGACGCTAGCCGGTCTACTAGTAGCGGCCGCTGCAGTCCGGCAAAAAGGGCAAGGTGTCACCACCCTGCCCTTTTTCTGGCGAAGCGAAAAGATTACTTCGCGTTATGCAGGCTTCCTCGCTCACTGACTCGCTGCGCTCGGTCGTTCGGCTGCGGCGAGCGGTATCAGCTCACTCAAAGGCGGTAATACGGTTATCCACAGAATCAGGGGATAACGCAGGAAAGAACATGTGAGCAAAAGGCCAGCAAAAGGCCAGGAACCCGTAAAAAGGCCGCGTTGCTGGCGTTTTTCCACAGGCTCCGCCCCCCTGACGAGCATCACAAAAATCGACGCTCAAGTCAGAGGTGGCGAAACCCGACAGGACTATAAAGATACCAGGCGTTTCCCCCTGGAAGCTCCCTCGTGCGCTCTCCTGTTCCGACCCTGCCGCTTACCGGATACCTGTCCGCCTTTCTCCGCTTCGGGAAGCGTGGCGCTTTCTCATAGCTCACGCTGTAGGTATCTCAGTTCGGTGTAGGTCATTCACTGCAAGCTGGGCTGTGTGCACGAACCCCCCGTTCAGCCCGACCGCTGCGCCTTATCCGGTAACTATCGTCTTGAGTCCAACCCGGTAAGACACGACTTATCGCCACTGGCAGCAGCCACTGGTAACAGGATTAGCAGAGCGAGGTATGTAGGCGGTGCTACAGAGTTCTTGAAGTGGTGGCCTAACTACGGCTACACTAGAAGAACAGTATTTGGTATCTGCGCTCTGCTGAAGCCAGTTACCTTCGGAAAAAGAGTTGGTAGCTCTTCGATCCGGCAAACAAACCACCGCTGCGTAGCGGTGGTTTTTTTTGTTTGCAAGCAGCAGATTACGCGCAGAAAAAAGGATCTCAAGAGATCCTTTAATCTTTTCTACGGGGTCTGACGCTCAGTGGAACGAAAAATTCACGTTAAGGGATTTTGGTCATGAGATTATCAAAAAGGATCTTCACCTATAATCCTTTTAAATTAAAAATGAAGTTTTAAATCAATCTAAAGTATATATGAGTAAACTTGGTCTGACAGCTCGAGGCTTGGATTCTCACCAATAAAAAACGCCCGGTGGCAACCAGGCGTTCTGAACAAATCCAGATGGAGTTCTGAGGTCATTACTGGATCTATCAACAGGAGTCCAAGCGAGCTCGATATCAAACA
+
..+(&&*)*+9:<FEJJJIJJGIFHJJJFH((((EJFCDDJCABBHHIFJGFIIJJJGHHFJFJJJJJIJGGJ@??@FEHDBFEJFJJJJJJJJHA776)''(?4@EJJGJIJJJJIFECBBA@BBFEJJIJJHJJJJJJ@AAJJJGFGDJJJJHCHHJIJJJHJIIIHJJFHGHJHGDJJJJJJIGJJGJJJJB76474@?EGCIGGJHGCEEJJJJIJJHJIIGJJFIJJJJHGJJIJJF;45=C43,10/06666J@@A@EHJJIJJJHIEBA==>>=;;;ADEJFJIIJEFJGGGGJIHJHFIDGGEJJJJJFJJHJJJJJJJHJCCCIEJJCBC432335+++8:44DGJIJJJJHJJHJJJJGJHHHJJJGGDGIH?@??CBD98432())*++----,-138IGEHJGJJJEFJF@=>=8666CGHCBACEEDCCEGHJDAD?ACBBDBCDJDJIFBCE@BFFJJJJJJD<><>210012/+->=@ABJJHJI?><A9HHFJHJJJIJJJJJJJJJJEJJHJGC<JJIJJIHJGJEDEBCEIH''&((**+)(/8BDIGFJFDJIIJJIGJ@=324GGFJGHJHJJJFHJJJJGJJJJJIJJFFJGJFJJFIJJJGHJJJJJJJHIGIHJJGJJGD@@JJHJJGJGGJCAA7:;::==HEHJGGJJHJFJGFGH?AGBJEDDJEGHHHEDB===<?B7763587:89<8EBEFDDDFFEGIGFJFJHJIFGHDGJDH722/3///3/)))*;@ECEEFGJIBAEDDEJJJIIFJJJJHIHHJJJFIJ0000:0.*%'&))55:;B?<=3220..2.)&&''.,,,-2---@EJJJJIIJFD@@@@BD@BDEJEBACC;3235))()./0&&&&*08;:;85912>?JHIJHJJJF:99:<JHAEHJFFA@@B++'%%&*+'(/08AAEDDJIJJJJIGJJJIIIHJIHJGHJHHHJIJJJIJJJIJJJJJJIJJJJJJJJJJJJHIC?GJEHJGJJJIDDFDJJI?>>>ABB>>>?C77A@BBJHJEDBECGHFJJIGJFJHJJJJHEB><:67/.----,'%%$%%+==@?=<>>IFHJJJ7777:::EJED::9:BFIJJHIB5555FJIJJJJJHJ962378ABJC>>?A@H=2+EDHJJGJJJJJJJJIJJJJJJJHHIGJHJJJE===4444>>>;:::<<8766=:998:9:;?:95...355321134,&'(?AA@(''JFIJC?>@?B:42*(&&'*,.22356BDCD@ABGED5432.-,./.*(''))+4442.-**'')''0)))*-++,011268;8>CC===>HIHDDF?<;:845EF:::>C@>CC:0++,:7)0017,,-:99<<((((:4----,-)).-,-/0333346899210/2'''2''/.3=<CADJJJIIJFJHJHHGGEJHDEFHJJJJJDIDAC%%%&((&&&9:BJIIJFEJJGFJHJGFBACBCDCJB@@;>>>@AICEHEJC<;JJJJHJD111181///37670+++,879600//11?DDJJJIJFH@?>>?@ACDAEDGJJHJEFECGDD<<<<EJJJJFJJIEFGFJJJIC?>>...;C@<B@@=?AJDCGDJJHJJFCC===;<:;==BDJEBB@BGE@DJJJFFHJJGIFJJJIGGJEJJJJIGJJHFJJJJJJFEGGIJJJFJGFJHJJJIJFHHJHJHJIFJGJEFGHJJJGHHHJIJGFGHFGHFGJEJJJJJHEJJF650//,((>99@?86<6:BBB211/,BGGGJIHEFFDBEJIJJEDAAABECDCCDAAECEFJJDDDGECB;84BCEFJFJGJHG@CDDHECBDJJFJGE:988-+.6+;>BGCACD@CEJJJHGE?:9B@@@BEJHIDFDCFCEDFFGJFBAAGC2223>:5556<CCGHCEDJFHJJB>6@,*+)*,+**))&%(&*-*(%%%15?988----0001>:99:@@?DFDDEFIJEJFDGJGIEEHGFJCGADC=<>=::878;;>2,86****+:88EA@ABFB<+&,1+''',(/00/0-)56<=<B@?DEDECAAF@GJIDFJE@AAJA@@?A@AFHIIEEDGHFHHGFGFFGCCDCDDCBDCDCCFBB@@6?><==AA?DHCAAA?961222212/.())'((6BB@@FFCCDC@??@JA@?9EB:>::BBBCCB@@??@@CBBEDDDB@ACECCACDEFD@?>@@BCCCBCB@ACAA:32++,-0-++-446<?;<<=ABJ?>///16667@?3111-+(&%%'*+445IABB@A321047<ACC@FD>>?===8988<)&&'((&')/)0169<CAEBBABFJA@B>FGFJIJJJJJJJHJH@?>@CBB=:<?HJJHIJJEJFFJHIJJJHFEJ211291<5<:,('()---1)?@CJEJJGH10//+*()&%%%%(,352,,-/&&&'''(457:70-++,,.,,,,))))'%%')666A??<=@@>>5567=FGFGJDCAADAHGJJIJJJJHJBB766890569DFJEGJJGEHGJFJIJJJIJJJJBD<;A>=D&&$$%$$&)'&&*.<<865211112FIJIHFJJFFEJJJHJFJJHJJJJJGJJGA@@BCHC><;;EGEEECHJFGIJJJIJFHHFAAA@>00/.26<EDFJJJJJGJJJGHJJGJIHJFFB:.DA@ABD?:<<?JJ=*))(-()+(*:9@B@CEHHGJJGJJJJJJJEDAA@AAC@;6''&&&+(0-)2/1AHICBCH::::B<7110633346;650@,,,+>3323>ADJJD:554,''(2447<;>;778999:<=8677=DJJGGDBBBAEJJGFHJDJJBBABHCCCGJJGJGJEB<?CA8549964?GFAIGIJJFFFJDGIFGIJJJHHAEECEC;D5CCIJJGJHFJEJGJGIJHJFGEEC:40,/88=<.-)(')+,24?@EHJGGHGJJJJJGHDI22JJHIGHJJJHJJJ6557H@AA@?IJJE=>>>A++((&'('$$%'&'''67?@JEJHGIHEHFJJ??@>JIIGE7667788>B8889>GE(((+8;D8ACBHFJJJGIJJIJJJHJHFHJJFIJJJJJJJJJHJJED@@JEGGJJJDFCDDDJHFFEBBADFJIJHJJIJJGJJJJJJGJIIHHHFGGFGHJAAAAFGGJJJGJJJJGJJG=CA/@@HIJJJJFJJF888:HGHHJJFJJDC?=>>EJJJJJJ?JGEIJJJJJJJJJJHB@BDJJJJJJJIFEHFJIJJE??GEJJJJECB816B86667;=)'''9IJIGEFEGCABC>(()+///-**+012<A>84:<=AEJJBDBGDFJHEGJJJIHIFHEFCDBC:1-.0/557+))))&%''*&%'&)(*0)233?@AJBA:511/68)((-/<>?8878@?@AA-,,236(''(5<>B?BBBCA<?7756ABHJEJJIJIJF1CDEJJJEAAA@?;66544-%%&&/01:=>DJEJFJJJJHGFGJJJJIIIJJJJGFJGHJHIIIIIJJJ???ADHEIIF;:::DCCE98887...B@CC899GEGEFGEHJJHGJJJJJJFHJGJEDHJI<;;;1*)''*(&'+,788777=<<<JGIHJFJJJJIGGJJJJDFHEH4+++,.--1/00/1./1,++-.----66@9658550/.*(&
@Glass_T7V_14_D3_12_11_35
GGCGGGGGGCATAATCTGATATCGAGCTCGCTTGGACTCCTGTTGATAGATCCAGTAATGACCTCAGAACTCCATCTGGATTTGTTCAGAACGCTCGGTTGCCACCAGGCATTTTTTATTGGTGAGAATCCAAGCCTCGAGCTGTCAGACCAAGTTTACTCATATATACTTTAGATTGAGCTTAAAACTTCATTTTTAATTTAAAAGGATCTCTAGGTGAAGATCCTTTTTGATAATCTCATGACCAAAATCCCTTAACGTGAGTTTTCGTTCCACTGAGCGTCAGACCCCGTAGAAAAGATCAAAGGATCTTTGAGATCCTTTTTTTCTGCGCGTAATCTGCTGCTTGCAAACAAAAAAACCACCGCTACCAGCGGTGGTTTGTTTGCCGGATCAAGAGCTACCAACTCTTTTTCCGAAGGTAACTGGCTTCAGCAGAGCGCAGATACAAATACTGTTCTTCTAGTGTAGCCGTAGTTAGGCCACCACTTCAAGAACTCTGTAGCACCGCCTACATACCTCGCTCTGCTAATCCTGTTACCAGTGGCTGCTGCCAGTGGCGATAAGTCGTGTCTTACCGGGTTGGACTCAAGACGATAGTTACCGGATAAGGCGCAGCGGTCGGGCTGAACGGGGGGTTCGTGCACACAGCCCAGCTTGGAGCGAACGACCTACACCGAACTGAGATACCTACAGCGTGAGCTATGAGAAAGCGCCACGCTTCCGAAGGGAGAAAGGCGGACAGGTATCCGGTAAGCGGCAGGGTCGGAACAGGAGAGCGCACGAGGGAGCTTCAGGGGGAAACGCCTGGTATCTTTATAGTCCTGTCGGGTTTCGCCACCTCTGACTTGAGCGTCGATTTTTGTGATGCTCGTCAGGGGGGCGGAGCCTGTGGAAAAACGCCAGCAACGCGGCCTTTTTACGGTTCCTGGCCTTTTGCTGGCCTTTTGCTCACATGTTCTTTCCTGCGTTATCCCCTGATTCTGTGGATAACCGTATTACCGCCTTTGAGTGAGCTGATACCGCTCGCCGCAGCCGAACGACCGAGCGCAGCGAGTGGTGAGCGAAGCCTGCATAACGCGAAGTAATCTTTTCGGTTTTAAAGAAAAAGGGCAGGGTGGTGACACCTTGCCCTTTTTTGCCGGACTGCAGCGGCCGCTCTTAGACCGGCTAGCGTCAGTTTCACCTGTTTTACGTAAAAACCCGCTTCGGCGGGTTTTTACTTTGGTCATCGAGTGATTACAAAGCAAGCAAAGAAAAAAGGCGACAGATTACTCTGTCGCCTTTTTGCCTGACTCATAACTTAGGTGGCGGGCTGGCGCCGTGGTTTGTCTGGTCAACCACCGCGGTCTCGGTGGTACAGGATCCCAAACCCCGACGTGCACAGCTGTCACCGGATGTGCTTTCCGGTCTGATGAGTCCGTGAGGACGAAACAGCCTCTACAAATAATTTTGTTTAAGAATTCATTAAAGAGGAGAAAGGTACCATGAGTAAAGGGGAAGAAACTTTTCACTGGAGTTGTCCCAATTCTTGTTGAATTAGATGGTGATGTTAATGGGCACAAATTTTCTGTCAGTGGAGAGGGTGAAGGTGATGCAACATACGGAAAACTTACCCTTAAATTTATTTGCACTACTGGAAAACTACCTGTTCCATGGCCAACACTTGTCACTACTTTCGGTTATGGTGTTCAATGCTTTGCGAGATACCAGATCATATGAAACAGCATGACTTCAAGAGTGCCATGCCGAAGGTTATGTACAGGAAAGAACTATATTTTTCAAAGATGACGGGAACTACAAGACACGTGCTGAAAGTAAGTTTGAAGGTGAAGATGCCTTGTTGATCAAATCGAGTTAAAAGGTATTGATTTTAAAGAATGGAAACATTCTGGACACAAATTGGAATACAACTATAACTCACACAATGTATACATCATGGCAGACAAACAAAAGAATGGAATCAAAGTTAACTTCAAAATTAGACACAACATTGAAGATGGAAGCGTTCAACTAGCAGACCATTATCAACAAAATACTCCAATTGGCGATGGCCCTGTCCTTTTACCAGACAACCATTACCTGTCCACACAATCTGCCCTTTCGAAAAATACCAACGAAAAAGAGAGACCACATGGTCCTTCTAGTTTGTAACACTGTCTGGGATTACACATGGCATCGATAATCTCTACAAATAAAAGCTTGATATCGAATTCCTGCAGCCCGGGGAATGCCGCGTTACGCGTGCCTGAGGCATCAAATAAAACGAAAGGCTCAGTCGAAAGACTGGGCCTTTCGTTTTATCTGTTGTTTCTCGTGAACGCTCTCCTGCATAGCAGCAAATCCGCCGCCCTAAAATCGAGTGGCGCCTGCAGACATAAAAAAAGCGGCGTGGTTAGCCGCTTTTTTGAATTGCCGGACGTACAATCGATGCCCGGATGATCCTGACGACGGAGACCGCCGTCGTCGACAAGCCGGCCGTTAATTAAAAAGTTAAACAAAATTATTTGTAGAGGGAAACCATTATGATCTGCTGAATATATTATACGAGCCTTATGCATGCCCGTAAAGTTATCCAGCAACCACTCATAGACCTACGGCAGCGGATCGGGACAACGTGGTGTTAGCTGTGCTCGAGGTGAAGACAAAAGGGCCTCGTGATACGCCTATTTTTATAGGTTAATGTCATGATAATAAATAGTTTCTTGACGTAAGTATTACGCCCCGCCCTGCCACTCATCGCAGTACTCTAGAAGCGGCCGCGAATTCCAGAAATCATCCTTAGCGAAAGCTAAGGATTTTTTTATCTGAAATTCTGCCTCGTGATACGCCTATTTTTATAGGTTAATGTCATGATAATAATGGTTTCTTAGACGTCAGGTGGCACTCGAGTTGATCGGGCACGTAAGAGGCCCAACTTTCACCATCTAATGAAATAAGATCACTACCGGGCGTATTTTTTGAGTTATCGAGATTTTCAGGAGCTAAGGAAGCTAAAATGGAGAAAAAAATCACTGGATATACCACCGTTGATATATCCCAATGGCATCGTAAAGAACATTTTGAGGCATTTCAGTCAGTTGCTAAATGTACCTATAACCAGACCGTTCAGCTGGATATTACGGCCTTTTTAAAGACCGTAAAGAAAAATAAGCAAGTTTTATCCGGCCTTTATTCACATTCTTGCCCGCCTGATGAATGCTCATCCGGAATTTCGTATGGCAATGAAAGACGGTGAGCTGGTGATATGGGATAGTGTTCACCCTTGTTACACAGTTTTCCATGAGCAAACTGAAACGTTTTCATCGCTCTGGAGTGAATACCACGACGATTTCCGGCAGTTTCTACACATATATTCGCAAGATGTGGCGTGTTACGGTGAAAACCTGGCCTATTTCCCCTAAAGGTTTTATTGAGAATATGTTTTTCGTCTCAGCCAATCCCTGGGTGAGTTTCACCAGTTTTGATTTAAACGTGGCCATTATGGACAACTTCTTCGCCCCCGTTTTCACCATGGGCAAATATTATACGCAAGGCGACAAGGTGCTGATGCCGCTGGCGATTCAGGTTCATCATGCCGTTTGTGATGGCTTCCATGTCGGCAGAATGCTTAATCGATTTACAACGGTATC
+
$$$%'+*445)((+A4444@JGJFJIHEA<<=>::BCFGGGCCA7C=44411?:;DJIJJJJDD:;IJHEDAB?JDHFHHHJJJA?732225<==;:::HFJG;;8('''(''+=BE@EF<JHIFFHGJCHDDGECEAA@@FJIJ,,,,652EJGJIJJJJGGHHFIAAEIDA@>>6)&&%%&'2@H?>?;:887DFCC?8888:776400/(*)*./68:-,++++++48334-,()'%$$%%%97=DJJJJJFC;<EACBCABCGHHBBEHJHJJJFJHGIGIAA>>>FEJCBA@FB@001+**+*'&%%'-*27788<;:?;@BGB;;<JFEDDCDCH?;9:<AC@A??FJ>DDEC@>>?))((%%%'0143/00///-,++..-,,,.,-1556@ADIJJJJJIJJG@EJJFJFIIGHJGJJHJJJFDDFDGJFJJJGGJJJJDJ66HJJFJDC><;;2111<=JGEEJJJACDCGGGIJHDC7667HJJJIEFJGJHHIJJJJJA@@BJJDDDFGGHFEJGEHHH==GGJIJJHJJGJIIJJJJJJJFJA678AD>AAABJJIFJEHGJJHHJHEJJFFGJIHHEEJJJJJHGHJFJIGIIJJJJJJJJIJB@A88884449EFBH@=>>JJJJJDBDFDJJJJJJJJGIIDEHDEDEJ>=>?BACEHJJJJHHJJGJJIIJJJJIJEJ<<<=IEEEEJIJJ====F9EJIJFJJEFD84-./7<=DBBCIJGJJHJJJJJJJEHCBCCGEEICDCBEGJ@=<<BJGJJIJJJJGIHHFAAHB-5;++60377?JFGB>;79,++,5//+**+<D?@@?FGJIBBBBGJEJCFEIFGFJHFCBBFDBA:;;DCCJJJJJHJFIJJFGCDD82111EB@@<<;;@;@3../<BDE==<B=<>?CIJEJFJGHBICGDA>=99?467FIIIHHJJJJJDFJIFJJJDDA50/02BCD>@BCE:7>>==.+,0BJIJCBGJJJJHJFIJJFJIEI????JJJIJIHJIJJGGFJFHHHIJIJJIEJJJJJIJJIIABA@BB@?8778?>77:440/&%&%&&'(%&&%&&)6;<@CEEECDDHJGGJFDJJFH>>BJHJIJHGIECB@?@@DBCJFJJFJGGIJIEEHEIHDJ<?<>E9887B@@DBGJIDGIJG76601.+,7:;FJCJJGJGJ=>>?@BJJEFJJIJHHFJGFDBHJIIHJHDDEDBDDC@621+,.(&%(43?DGJIJEGFJJJJIHGIHJJJGIDEFEG:<CJHGJJGEHHGGIFGGHDCEJJDA>>>?:ECB4&&&>?@@88B70/.-+++2EEJ>>?>@444((('.8?>=<431445DEHHHGGJFDEGGE>;;2--,11,+*)**++-0,7@IFGJA???FJJIJJJGJJJE@@>:?AAJJE111@<C?<:;GEFJ0000HI?JJHGJHH:99:><;;;=;;50///;?B?BJIGJ>:2CJJJIFJGJFFJHJEFGEFBGHFIJFCIFJFHEH>>>?E;;<::;=:022250++CGHIIDJJJJJIEEBD;;;<FEGJJHJCCCCJGJJIJEEF@@EEJJJEJIJJIJJGHB?AFEFHJJJJFJIJIIEHGJGIIFEJIGGFF.(''(AJJCFFHJG9CH7AEJJJFJGHJIJHGDDEGFJFJJHDFEDCCAB8853)())016:;;98=@DBDCBAC?/***1357797++*57784219//+('&'$%&%(*++676777GEE'&&'3335+(',//247780***),)/24IHEJI;;;<BB:9>HIJC;;8799=?EJ7446@FJ888:?=@D?>>?A767445ACEGJCD?CAA.-.49>@=<BC?/-+(&&%&'',%%'&&'&&&'55444:;9=FJJEFF>87777<7/,)(()'*,.00.---*,((:=?>9:EBIJJJJJJJFHJJIHJJJGGGFJGHGHJEEJIHJFICHHEGHEDCCGJD???HF000EIGJJHIIFJIJJJJJFEFFDJC>)((((65.-*((()*()((/4A??===366:=<:;9/...,---078=>BEIJHJAA>6***=BDHACAAAA7766;5557666??;:999?7443677:855444>EE>>=?FDA;6676)+()+*&'&&&&,-+..691018:76553333277:97<./,*,-+()&&((((%%$$(++@DDCCDCCA9999;'&&'(&&')'('''(36556>3---,*+++*'&&'(''',----..*4763''&'(&*))+%%&&&'&'($$%&12BJEGECFDCDGDCABHHJJI+**+6433;6>98009?FDIE1(()754644558+87/''''*+<=<443++&'*&$$$&')'&$%'*-..46=<==??5..//2,**+333..,,-//.--))(+69>BBB;5652211562222...-.../((((*''&&(((/011//11555344:9;78++++999:;<<@CBCIJDEBCD@FEDE<::;4444B76664222>6==ABJJICA9?A<<<EJJIGGHFGJDA?@@87J?<:%%%%&%%%%,'''(''*-////,/)*68=>?CHAJIDGEDDEHJGGDGIFG@D443@DGJCF888;;<0...-3)'$$'999,+++(%$'5/..13;;JJGJJFJHFDIFJJGJGJJJHJJFA766<GJHIJGJJCC<9920//3401;=A.**.../903354001239****/-.,,,,:.,-&'0-.,+--,-,*++-5966==>??AC?CJEIJGJGJJJJJHJDJJJJJJJJJJJDDBCGGGJEJJJJJJJJJIJICJJEJIJJDA::>@?>73,,0:99667<BEJIFGJGC9;HHJJJJJHHGG=>@@BGEEEEFDJFJJHJJJJJJJJJJJJGJJJJJIJJ:::::JIIJJFJJJJJJJJJFFICFHEA=>=10//0+*+''%%$&'()55/432/0-,&'(+22476,*1*+=:::;IFFHHJJIFGJ?JI9777DGHJJJIJGJJJJEFHEBDGGGEJGJGIGEJFCE:/0102212;<;;<<<<>GIGGFJEGEJGGJJJGJIIJIHJJIJIJJGJD;;::FJEHEHJJJJJJJJHJJJJ5-,,--,,,/((&%%'.0.0459866:6455797AC@@AAJJIJHJHHJEFFFHGIJJJHJHJIFFEGDJJ9>ACA:90/,*)+667CHHGEFEHICBGJJEJJDJDFHJJGCEBDEDJJHJJ@AAAC?B--..4+=>GCDE????@GHIDDEDJJJJIHJJHGIJIJJJFJJGDA<<<JJ@<<<<(''(:9@:510,,.1''''IGFG=FJJJJGHJJJJJJJJJJIHJJGJJJIJIJIJJJFJJJGJHHFJGJJHJJJHJJJIJGEEIJJJGFJHEJJJEJJEFJJIJIJJJIJJIJIDGACA@BBBBGGJIGBDCBJ767522377((((('+**))*))()),,,,,==AD<222955=@JDCCCEJJEJJJJJGEED;&&&&)))-+(')-/0=DD0/-..43+***<>BDDFBDEHIFABEBJCHDDBJJJIGIJJGJHHJJHJJJJGJGIEGIIGJEHJDDFEEHJHJJGFFJGJJJFJJJJFIJBCGGGFJJJJJIIDFCGJJJJJFFIED=<;68HH,+++>CBHABFEB;:;/,,,.73622224445*
@Glass_T7V_14_D3_12_11_36
TGGCAGGGCGGGGCGTAATTTGATATCGAGCTCGCTGGACTCCTGTTGATAGATCCAGTAATGACCTCAGAACTCCATCTGGATTTGTTCAGAACGCTCGGTTGCCACCGGGCGTTTTTTTATTGGTCAAGTGCGAACCTCGAGCTGTCAGACCAAGTTTACTCATATATACTTTAGATTGATTTAAAACTTCATTTTTAATTTAAAAGGATCTAGGTGAAGATCCTTTTTGATAATTTTAGTGACCAAAATCCCTTAACGTGAGTTTTCGTTCCCACTATTTAACATCAGCCAGTAGAAAAATCAAAGGATCTTCTTGAGATCCTTTTTTTCTGCGCGTAATCTGCTGTTGAACAAAAAAACCACCGCTACCAGCGGTGGGTTTGTTTGCCGGAATCAAGAGCTACCAACTCTTTTTCCGAAGGTAACTGGCTTCAGCAGAGCGCAGATACCAAATACTGTTCTTCTAGTGTAGCCGTAGTTAGGCCACCACTTCAAGAACTCTGTAGCACCGCCTGCATACCTCGCTCTGCTAATCCTGTTACCAGTGGCTGCTGCCAGTGGCGATAAGTCGTGTCTTACCGGGTTGGACTCAAGACGATAGTTACCGGATAAGGCGCGGAGGCGGTTGGCTGAACGGGGGGTTCGTGCACACGGCCAGGCTGAACAACAAGGTACACCGAACTGAGATACCTACAGCGTGAGCTATGAGAAAGCGCCACGCTTCCCGAAGGGAGAAAGGCGGACAGGTATCCGGTAAGCGGCAGGTCGGAGCAGAGCGCACGAGGGAGCTTCAGGGGGAAACGCCTGGTATCTTTATAGTCCTGTCGGGTTTCGCCACCTCTGACTTGAGCGTTGATTTTTGTGATGCTCGTCGGGGGGCGGAGCCTGTGGAAAAACGCCAGCAACGCGGCCTTTTTACGGTTCCTGGCCTTTTGCTGGCCTTTTGCTGACATGTTCTTTCCTGCGTTATACCCTGATTCTGTGGATAACCGTATTACCGCCTTTTGAGTGAGCTGATACCGCTCGCCGCAGCCGAACGACCGAGCGCAGCGAGTCAGTGAGCGAGGAAGCCTGCATAACGCGAAGTAATCTTTTCGGTTTTAAAGAAAAAGGGCAGGGTGGTGACACCTGCCCTTTTTTGCCGGACTGCAGCGGCCGCTACAAGTAGACCGGCTAGCGTCAGTTTCACCTGTTTTACGTAAAAACCCGCTTCGGCGGGTTTTTACTTGTGATCGAGTGATTACAAAGCAAGGGAAGAAAAAAAGGCGACAGATTACTCTGTCGCCTTTTTTCCTGACTGACAGTGACGGGCTGGCGCAGGCGTGGTTTGTCTGGTCAACCACCGCGGTCTCGTGGTGTTACAGTACAAACCCCGACGTGCACTATCACCGGATGTGCTTTCCCGGTCTGATGAGTCCGTGAGGACGAAAACAGCCTCTACAAATAATTTTGTTTAAGAATTCATTAAAGAGGGAGAAAGGTACCATGAGTAAAGGAGAAGAGAGACCACTTGGAGTTGTCCCAATTCTTGTTGAATTAGATGGTGATGTTAATGGGCACAAATTTTCTGTCATGGAGAGGGTGAAGGTGATGCAACATACGGAAAACTTACCCTTAAATTTATTTGCACTACTGGAAAACTACCTATTCCCATGGCCAACACTTGTCACTACTTTCGGTTATGGTGTTCAATGCTTTGCGAGATACCCAGATCATATGAAACAGCATGACTTTAAAGTGCCATGCCGAAGGTTATCTACAAAAGACTATTATTTAGAAATTAGGGAACTACAAGACACGTGCTGAAGTCAAGTTTGAAGGTGATACCCTCTAATAGAATGAGTTAAAAGGTATTGATTTTAAAGAAGATGGAAACATTCTTGGACACAAATTGGAATACAACTATAACTCACACAATGTATACATCATGGCAGACAAACAAAAGAATGGAATCAAAGTTAACTTCAAAATTAGACACAACATTGAAGATGGAAGCATAAACTAGCAGACCATTATCAACAAAATACTCCAATTGGCGATGGCCCTGTCCTTTTACCAGACAACCATTACCTGTCCACACAATCTGCCCTTTCGAAAAAGAATGCAACGAAAGAGAGACCACATGGTCCTTCTTGAGTTTGTAACAGCTGCTGGGATTACACATGGCATGGATGATCTCTTCAATTCAAACTTTTGATATCGAATTCCTGCAGCCCGGGGAATCCCATGGTACGCGTGCTAGAGGCATCAAATAAAACGAAAGGCTCAGTCGAAAGACTGGGCCTTTCGTTTTATCTGTTGTTTGTCGTGGAACGCTCTCCTGAGTAGGACAAATCCGCCGCCCTAGAATCGAGTGGCGCCTGCAGACGTAAAAAAGCGGCGTGGTTAGCCGCTTTTTTAATTGCCGGACGTACGATCGATGCCCGGATGATCCTGACAACAAGTCACCATCATCAACAAGCCGGCCGTTAATTAAAAAGTTAAACAAAATTATTTGTAGAGGGAAACCGTTGTGGTCTCCCTGAATATATTATACGAGCCTTATGCATGCCCGTAAAGTTATCCAGCAACCACTCATAGACCTCGGCAGCAGATAGGGACGACGTGGTGTTAGCTGTGCTCGAGGTGAAGACGAAAGGGCCTCGTGATACGCCTATTTTTATAGGTTAATGTCATGATAATAATGGTTTCTTAGACGTCAGTCTTACGCCCCGCCCTGCCACTCATCGCAGTACTCTAGAAGCGGCCGCGAATTCCAGAAATCATCCTTAGCGAAAGCTAAGGATTTTTTTTATATTGAAATTCTGCCTCGTGATACGCCTATTTTTATAGGTTAATGTCATGATAATAATGGTTTCTTAGACGTCAGGTGGCACTCGAGTTGATCGGGCACGTAAGAGGTTCCAACTTTCACCATAATGAAATAAGATCACTACCGGGCGTATTTTTTGAGTTATCGAGATTTTCAGGAGCTCAAACTGATGAAAAAAATCACTGGATATACCACCGTTGATATATCCCAATGGCATCGTGAAAGAACATTTTGAGGCATTTCAGTCAGTTGCTCAATGTACCTATAACCAGACCGTTCAGCTGGAATATGCGCCTTTTTAAAGACCGTAAAGAAAAATAAGCACAAGTTTTATCCGGCCTTTATTCACATTCTTGCCGCCTGATGAATGCTCATCCGGAATTTCGTATGGCAATGAAAGACGGTGAGCTGGTGATATGGGATAGTGTTCACCCTTGTTACACCGTTTTCCATGAGCAAACTGAAACGTTTTCATCGCTCTGGAGTGAATACCACGACGATTTCCGGCAGTTTCTACACATATATTCGCAAGATGTGGCGTGTTACGGTGAAAACCTGGCCTATTTCCCTAAAGGGTTTATTAGAAATATGCTTTTCGTCTCAGCCAATCCTGGGTGAGTTTCACCAGTTTTGATTTAAACGTGGCCAATATGGACAACTTCTTCGCCCCCGTTTTCACCATGGGCAAATATTATACGCAAGGCGACAAGGTGCTGATGCCGCTGGCGATTCAGGTTCATCATGCCGTTTGTGATGGCTTCCATGTCGGCAGAATGCTTAATGAATTTACAACGTG
+
B=>><JJJBFJJJJJHJIJIJJJJJGFFAABC433500FCBDDHGE@<=@0,,-0I@A@@BB77656302=>BCCCJFGFHC@32125312CGGFDFHEBCDIJJJ@BA>CCJHB?=9>F?)((&),())),)))*+..011234>=?,+++261=644DIJJA?@ADJJGEDD?;GIJFJJFJGJJJJEB3111@AJHJJEJJHGJB?...-,((),.8:0-,**)),28.))')),..'&&&(0.(6AFGFJJJJIIJ>?33338872112341*465651-++)*+*)&%$%$#%%&&%%($&)*4766;;4)++(/07;;<;;GHJCC00009824212('&'**(('$')68:BFEDCFJECCCEGEFHJGJJG@>*/9;42/0),,)/'/''))),..:33@BCCDGFIHDHJIEGIJJJHJJHJJIJJJJJJJJJJFHFEHJIIJJFHJJJHJJJHHHDDH;::=A<:9957-,,,*+++;>??66510/02=>?A@>?AEBC6655766&%%%118:;;DGFIJJFIHJIJJF<87CB@?>>@@EBEJGF=;;;HFG<;;33/722211119154493.>+''(31235;<<?HIGCEDDGIIJJEGJEE97/''+*&&))'&%&0--44111DG=<:999,,,,*+)()*&&'&,)%%((()(''''',/24/0000323389=>?>9BCJJGFGIHFGG;;:;?FFHFHJHHJGII86B,++,<230-,,),145442334===>JJFHGEG8770-*%'&&&&%''&))))*077BFDCEFDE<4457GIIED@5555767:=;;>BAFAADBCCCECBCFJJCE?BGDJJJJJJHGDF==3-,+('''9:>>>EC??=99)'&(''(>;::8:4434A@@B>?<<<JJEGG@C@ADD2300.4,458@;889CJFGDJEEGIIGFJ@=::;<ACCFA<5-,-.:?BHFGJJJFGHEEBC>@0/.+(())&&&'/88AEGEGECFDDDDGE8999<97567:>???CA>><=>?CD;:;==<78:;<><:624?>???>@>?@AGFGD>===FJJFDBHJJFFEJJE@CDFFGICDCDE@@>1113FJ55:DJHJHJJIJJJJFJIIFJIJHEJEGJJJJE@((=6<=97=C7666=;9::A>>?CIJJEEHHF2.-.//00:BFCEFDA=?;''(4857:FGJCEFJFDDEDHJHFIIJCFDB>4330/.*)()*)*)(##',,,888<GHHEDD8889720-))(('&'/2>GCAB>@@@DFFJIEJJEDJEFBC@ABD?IJED=55220//(((&&&&&(./+++,0,--()*-AECFCDDJDGFDBFCC???*)(()(,*''%&&&*'$%%%$%&&&+&&&.&&&',++*(&%%%%()*667<<7543-.40(JJJJIHIHHJJEFFJJECDAA)''*34222274458EFDJFCCIIJD>>0/:::;<=77753399888+'479:47633213****14679()'(00+-+,11044347DE<;9:998677GCJFA====FFIJJIJJIJFHHEJGJIEJJJJJJJJIGEGE766:+,''(@@GCGHJJCCCBF88878@@DCFBA?<;<;:75/+,632;37CEJFICBBCGJIE?>=99=@@>==3331'&&&-0.8'&&',,5<>>?AJJJGJGIHJJJEEDGJJHGFJDIDGJHJHEEJBB90.///::7)(%%%=@AAACCFJ@>89;0//.//'&%&',*,,-002'++,2((()('%&(%%)++'(*-+**,2('''.('&%&&5@@BAAEBEFHJDBADAB@@A@JEBBFIFIHDHJEJ:::9?=;8)'(&&&$$%*+**+.*-3JFHEC@@@BBDHGAB@CC@<710;?FFG>=>5420136:<67A?JJJFGJJGIJIEHJIJEJGJJHDFJJGJJFHHFJJFGDJFJFGE4334::;JJ>>>FFHJHFJGJHIHHGDDDDHJJJJJCGHCDDDFJIJHIJDEJH==<>?;,,)''()$$%%'*,-2;=>D@>?@CDHJJHGFGHJGHGDFFECCEDJ4333EJJJJJJJGIIHFF?;;?GJEFDDBCEEB?DEDHDHEJIJH><F=69531/-2*)&)--.0,++-=-0@D@@@BJIJJHHIJJJIJJICABBA5@766;<;?A?B<==DJGIJIFHFFFGGH7777/--)(&&'%&()-'''(...055CGDE@::::BBCJFGFJEB@:<;>>0++..**+.556-..09AF===>JFDECFCFIFGDIFBEDFJGGJ=311-,**+./,,...1::?>4555?>=>>?BCD:GCA==6-)))''*444''&'1*)(((,,7E@?AAHG<=<9@BJB62//0<<<=@IJJEGEGJJJJGH..-+-;=HIJGJJHJJHHJJFHJFF@B=;<==><;9886887--,,'&&%$$$##$$$('('''(:;9:8***+**+0.....-,,+****:9:=?A<FIFGFJJJHGJJJJJJHJEEHDDEFJGJJIGJJFJJJGJHJJJJHGII?>>?DJJJEDEHJJGJFHEJJDEFJCJGJGHGJJHGFGIIHJJJJJJIJBAAAJFJJJJIJ>?G@77787(((%96632471117CF<<<<CCJJHJJCEEJJJGHJB:879>IHGFJHJJJGJGHGIIJEHGJJJJJJHJJJJJJJJJJJJJJ6665;979:;D?>?BDB8889C997/.--/31++-))*%'''4541213356>;>;:=>HCDDFJHJJAA@@GJJJJJIJCFC>>?@?:22>@HHFJGJJEJCJIJGJFJJJHHDGHDDDGFFIIBA((&&&JEJHDBCDF?CHIJIGJJHFFC<=B@CJCD///0@?@JF@>==>@ADEIEJGJJIJHDF=,7>??DC@BBGJGJIJFE52111,*++8786ABBAGJGEFIHJFHGIJJHD>>>D<<<<GCFEDB322599AAAAADCGHHJJEJJDBEJ999;CFG;:::FHJFJJDFJJE@:'&&%&&$%%')+,4?BCFCIIHJJHJJJJIHHEJFJJHHIHJDJIHJJJJHIGFJ?=<9:::F?>:8(((;889A<>GHH,++,DEFJJGCB66EFJEJJFIHFJGCB@5431+))'%%%'.-))(.0(())*)+--78AFJJFFIIJJJJJJJIJHJJIJIHJJJJJJJJGJE@DDBJJJDHDD??>@C=?;---&)),**/BCFDGIJJJJJIJJHGJJJHIHBEBEJJJJDEFJJIJFEJJJGJIIJJJIJHJAEBIJGCBB;*')*01;>5BD=???C??AEJF?.IGFJHIJFGJJJIJJBDDEGC9:JBBBCEE>>>>99890...;779:DIDHGJGJJJJJJJJGBBIJEJJHDJJJGFIJHJHEF@?AAJJJGDDJEHEBBJGJACAAGJIGJIBEGA>56HFJ:A>3)))%%%%+)/2.'&&1;;>>?B?>@?<///-,')*,300/08856666666AF;;77JJJJJFJGHJJJJJJJJIJHJJCEE@@@>BEJGFJ>>=>HDCC<993444JJJJJHFEB;;<<@@HIEFDDEDEDIJJJHJHJJJIFGJGJ++++=44=?JCCDDGJJEJC>=><:3136338?=?DJGJECCHJJEEB><=/***+---30)+&%%%$#
@Glass_T7V_14_D3_12_11_37
AGCAACTGACTGAAATGCCTCAAAATGTTCTTTACGATGCCATTGGGATATATCAACGGTGGTATATCCAGTGATTTTTTATTCATTTAGCTTCCTTAGCTCCTGAAAATCTCGATAACTCAAAAAATACGCCCGGTCGTGATCTTATTTCATTATGGTGAAAGTTGGAACCTCTTACGTGCCCGATCAACTCGAGTGCCACCTGACGTCTAAGAAACCATTATTATCATGACATTAACCTATAAAAATAGGCGTATCACGCCAGGCAGATTTTAGATAAAAAAAATCCTTAGCTTTAGCTAAGGATGATTTCTGGAATTCGCGGCCGCTTCTAGAGTACTGCGATGAGTGGCGAGGCGGGGCGTAAGACTCGACGTCTAAGAAACCATTATTATCATGACATTAACCTATAAAATAGGCGTATCACGAGGCCCTTTCGTCTTCACCTCGAGCACAGCTAACACCACGTCGTCCCTATCTGCTGCCCTAATCTTGCTATGAGTGGTTGCTGGATAACTTCGCTGTCACGGCGTTCTAATATATTCAGGGAGACCACAACGGTTTCCCTCTACAACAATAACTTTGTTTAACTTTTTAATTAACGGCCGGCTTGTCGACGACGGCGGTCTCCGTCGTCAGGATCATCCCGGGCATCGATCGTTGGTCCGGCAATTAAAAAAGCGGCTAACCACGCCGCTTTTTTTACGTCTGCAGGCGCCACTCGATTCTAGGGCGGCGGATTTGTCCTACTCGGAGAGCGTTCACCGACAAACAACAGATAAAACGAAAGGCCCAGTCTTTCGACTCGAGCCTTCGTTTGTTTGATCCTTATAACGTCATGGGAATCCCGGCTGCAGGAATTCGATATCAAGCTTTTATTTGTGAGGAATCATCCATGCCATGTGTAATCCCAGCAGCTGTTACAAACTCAAGAAGGACCATGTGGTCTCTCTTTTCGTTGGGATCTTTCGAAAGGGCAGATTGTGTGGACAGGTAATGGTTGTCTGGTAAAAGGACAGGGCCATCGCCAATTGGAGTATTTTGTTGATAATGGTCTGCTAGTTGAACGCTTCCATCTTCAATGTTGTGTCTAATTTTGAAGTTAACTTTGATTCCATTCTTTTGTTTGTCTGCCATGATGTATACATTGTGTGAGTTATAGTTGTATTCCGATTTGTATTCCCCAAGAATGTTTCCATCTTCTTTAAAATCAATACCTTTTAACTCGATTCTATTAACGGGTATCACCTTCAAACTTGACTCAGCACGTGTCTTGTCGTTCCCATAATCTTGAAAAAATATAGTTCTTTCCTGTACATAACCTTCGGGCATGGCACTCTTGAAAAAGTCATGCTGTTTCATATAATCAGTATGTAGCAAAGCATTGAACACCATAACCGAAAGTCATGGAGCAAGTGTTGGCCATGGAACAGGTAGTTTTCCAGTAGTGCAAATAAATTTAAGGGTAAGTTTTCCGTATGTTGCATCACCTTCACCTCTCCCACTGACAGAAAATTTGTGCCCATTAACATCACCATCTAATTCAACAAGAATTGGGACAACTCCAGTGAAAAGTTCTTCTCCTTTACTCATGGTCTCTTTCTCCTCTTTAATGAATTCTTAAACGGAATTTCTTTGTAGAGGCTGTTTCGTCCTCACGGACTGATTAAACCAGAAAGCACATCCGGTGACAGCTGTGCACGTCGGGGTTTGTACCGTACACCACTGAGACCGCGGTGGTTGACCAGACAAAGTCACAACGCTCACCCGCCACCTAAGTTATGAGTCAGGAAAAAAGGCGACAGAGTAATCTGTCGCCTTTTTTCTTGCTTGCTTTGTAATCACTCGATGACCAAAAGTAAAAACCCGCCGAAGCGGGTTTTTACGTAAAACAACTGAACTAGCGCTAGCCGGTCTACTAGTAGCGGCCGCTGCAGTCCGGCAAAAAAGGGCAAGGTGTCACCACCCTGCCCTTTTTCTTTGAACCAAAAGATTACTTGGCGTATGCAGGCTTCCTCGCTCACTGACTCGCTGCGCTCGGTCGTTCGGCTGCGGCGAGCGGTATCAGCTCACTCAAAGGCGGTAATACGGTTATCCACAGAATCAGGGGATAACGCAGGAAAGAACATGTGAGCAAAAGGCCAGCAAAAGGCCAGGAACCGTAAAAAGGCCGCATTGCTGGTTTCCTCGCCAGGCTCCGCCCCCCTGACGGCATCACAAAGATCGACGCTGGTGAGTGAAAATGTGAAAGTACGACGGACTATAAAGATACCAGGCGTTTCCCCTGGAAGCTCCCTCGTGCGCTCTCCTGTTCCGACCCTGCCGCTTACCGGATACCTGTCCGCCTTTCTCCCTTCGGGAAGCGTGGCGCTTTCTCATAGCTCACGCTGTAGGTATCTCAGTTCGGTGTAGGTCGCTCGCTCGCCAAGCTGGGCTGTGTGCACGAACCCCCCGTTCAGCCCGACCGCTGCGCCTTATCCGGTAACTATCGTTTTGATTGAACCCGGTAAGACACGACTTATCGCCACTGGCAGCAGCCACTGGTAACAGGATTAGCAGAGCGAGGTATGTAGGCGGTGCTACAGAGTTCTTGAAGTGGTCACCTGACTACGGCTACGCTGAGAAGAACAAGTATTACGGTATCTGCGCTCTGCTGAAGCCAGTTACCTTCGGAAAAAGAGTTGGTAGCTCTTGATCCGGCAAACAAACCACCGCTGGTAGCGGTGGTTTTGTTTGCAAGCAGCAGATTACGCGCAGAAAAAAAGGATATTCAGAGAGAATCCTTTAAATATTTTCTACGGGGTCTGACGCTCAGTGGAACGAAAACTCACGTTAAGGGATTTTGGTCATGAGATTATCAAAAAGGATCTTCACCCTAATCCTTTTAAATTAAAAATAAAGTTTTCAATCAATCTAAAGTATATATGAGTAAACTTGGTCTGACAGCTCGAGGCTTGGATTCTCACCAATAAAAAACGCCCGGTGGCAACCGAGCGTTCTGAACAAATCCAGATGAATTATAAGGTCATTACTGGATATTATCAACAGGAGTCCAAGCGAGCTCGATATCAAATTACGCCCCGCCCTGCCACTCATCGCAGTACTGTTGTAATTCGACCTCGACGTTCTGCCGACATGGAAGCCATCACAAACGGCATGATGAACCTGAATCGCCAGCGGCATCAGCACCTTGTCGCCTTGCGTATAATATTTGCCCATGGAGTGAAAGCACAAGTGGAGAAGAAGTTGTTCCATATTGGCCACGTTTAAATCAAAACTGGTGAAACTCGCCGAGGGATTGGCTGAGACGAAAAACATATTCTCAATAAAACCCTTTAGGGAAATCAGCAAGGTTTTCACCGTAACACGCCACATCTTGCGAATATATGTGTAGAAACTGCCGGAAATCGTCGTGGTATTCGCTCCAGAGCGATGAAAACGTTTCAGTTTGCTCATGGAAAACAGTGTAACAAGGGTGAACACTATCCCATATCACCAGCTCACCGTCTTTCATTGCCATACGAAATTCCGGATGAGCATTCATCAGGCGGGCAAGAATGTGAATAAAGGCCGGATAAAACTTGTGCTTATTTTTCTTACGGTCTTTAAAAAGGCCGTAATATCCAGCTGAACGGTCTGGTTTC
+
--??@HGJFHIJGJJICB@>@>@BJGFJF9783//&&&,9=977:;;??>=-16667;BDCBBBE>ABBGDCDCJGCEGJ-**&&%&('('&&&4==9:ADDDI?@?=<=<@77JJHJJJIFJFJJCBBA65547:9''''//00/.29:>AAEJIDDDDJGDBBDDEHFJJJJJFHH=>>@C45;;<98898777<A>?>>JFJJGAA===<=BDH@GJCCEJJJJJJGEJJGEHJGJHJHJHJJJIJ888710002.*'''%%%')2-((,0'''0021+2;A@@889:>?BC?<(('(')27BE>=?=D@?>>FEEC;::0/017661/0/068898569BBC@7661,+'%$*'677EEAA@?@@@@B>>?@JDCECIJGJHJHFIHJHHJHIJE>>)))((()7('%%&,,((//BGHEJJJJDJFJFAEJIIFHJGJGJJGJJGHHJIJJJJGJJIJJJIHJJGJJJJJJJHJJJEHF=;4.,&&$%(&%**-0001;;::7553346/-++*$#########&'/111211055((((/289@?=::1000AAA?CJECB???99630+**+*(''77>BCAHJFJIIJJJJIDDD????B<9<IAHDDGCCFFHJFCEDCGFHBC7653545<<5555=86ABC=<:882-,,,'''(/479))))445BC<<;<=>?@?GJBBBCB=>9=>>BDDBA?AAA8667;ADJA-,,-=>=<@?DEEIHIIFJJEECBACGGJA@@=---:=<>AEB@CGIAAAEJFJJHEFIGGICBBA.../3447663,**,)&))+91001?<:5*('(2'''('%%%%'(%%'''$&$$&$$$$*&*&')0/3<=99:9C<>>=@AGJ>32270,88688963&&&0/112JJFJJGJGGJFFHJJA??88/,,,BCDJFFIBB852+;53312327DEDIFFJGHJGJHIIEHFE)))*5***)(''))/--.<DAA87332/00032886887211/01122.-,-8<?AEC=>=6667DHHJJFHHFFHJJGJGJJIJJIJHHHJJJJJJJHFJG;:;<IHHIJIFFGEAAAFIJGJJJHHJJIJIEJGFJJJJJJJGJEHFJJHHA===JHJIIJIFIJGHGJHHHEFEBJHJHIJGDDEBDCGHJJHEGGFEGJGEEEJGFGDD?9--,-400-*('-///8:<ADFCF??C:=>?JDADFJJJJJJDFJJJFBEJJFIFH?>=>GEGB@</--&'':88?5555822>A@?=430.&%''+/)*8;65554'&&&++'&((()(**&(*+69642.)')448:>>AJHFGDJGJJJGD?;;ACJGGFJJF?@??GBDFHJJHHEJJJIJI@;>21111*)&&###%.&&$$%$$&(*)).-0586665:88::42***)'&'&(''*((),996668GGHIJJGJDDDDDB443::7//0<;<<?=>?JFAB>>??@ECJJE:999910/-.-...0)'''CFEIEHDBEC7==77D?HDBBC<59BCI?===CB?@@AJJIGGJHJIHJFDGDGJJFDJFEGFGHFB?<>>CJBCDBCB@CECEEGHFDFEFHGDDBAF<;<<:77-,,,,++,0.4002640--.?:<<=DAA?0001,+++,21+,-1,578:<A@HBDBBC::<<JC6540/--&%%$#$%%)'''()))''&&'(+,/7DA111364+**((()('(0//2077774543368//0/004788>@AB7777978*).,)),*''&'(&&&'03----0+++,677?>@HGHFAAADJHJE@:EJEFFIJEDCBDBBGFHCGDJA?;;<:??:AF435(951)?>?JGEFFEEDEEECDBCEJ@??IJEFIJIJHGIGFFDCJJHJFEFCDHJGDB=<44487)'%$%&%#%$$%%+/./0012/089;=....5;<ACHJFGGGFG???IIH>AIJJIJEJJCCBFHFDBBBB@ABAJDA:2/212;5541,22/-&&&-/*))%$%'%&'&'(((15699@@@BCDFIFH>>=9:1100;=?C>?>7++++**,//?@IJHIHF8779:;:312132757BCBGJIJIJ?@=.+++++,BEDFIHDJ@?@CG?8667JJC444+***99GFGFD@<<:95//-()4AAGGF<;:0/1CACDDFID=<;@;C?@AHEC71732//0-..*(%%%%%$%%&)(')(67669<:3?EE--.211.000.'',3+**(''''&$%%$%%%%&((''$%$%'*($#$#$%''%%++,34425535>:CEHGJFG=:JEEJHJJHFFGJJF;;;AHJGJD?8<:;8629499=?E?:80..0.9==JJJJJIJJFA@<;;;E=8ICBEFA:9::BJEJJIJJHGHIIJB>44F988899EIJJJJHEHJJJHHEECEFGFHEDA>222+*('$$&'%%%'%'((**12?G;;8620,,&&&.<?@FJAA@733347DEDGJJEICEHFGHCJJJGJGHJJJHH@65(''&'%%&&()A@>GJHGFJIHJHFEFH@JJIJHJGGFIJJJJFDHFJDDFHJDBCCDJGJEDEGIHJFEABADEGHJB@?@H>?>?CC94*'&'(-&''(5763)((&%%$%'%%%$$$%&''&&&(&%$%)%&&%,(%,'''&'''(-.0../332101=BDEJJJA<;;>677<B9<757BJH@=9640CHGFEJB@?7;>?GJJFGJHJGJJJHEFFHFJJFJFGFIJIJC?7<6%%%&(,-,,,22=AEG==<=@@A@D===>?ACFC>)(%&'%&%%&)*+/.**+43()('(%%&-*++,,,,EGCABBCABA422233347//.8<976578?=17:493631+,-.<??@DFB@?>C?<<>EF@<9989:1000,).148BIEGGF::7:;54453,*)(&&*1&%%%'%&%'''+4:;7676AC>>?JJJJEJJ3333777@4322,+,-2-1111:=BBA>9:6...644?BFJ?=>=<@ABBC9999/--.222+,,+230/.-33/,+,)%%'&&&%&(()%$$%%&&$$&&)))()85668JFFFCBDDCD??AEJH;1000><=CBBICC982@BABEJGFJJ=ABABDFCFEJJJJFFJHHJHGCE5*((%$$$$%&%%$*-1+*+9;DHJJHGAB;@=;;>?JA?@@ACBAA:;;@FJJJGDIJFJFIJGHDEI?>=>0//1<4::;DEDHEEDHGJGHD430-,,..,1,+)&((+)(*&&&$$%'&')***,,+((('('$$&>BCEBDFDDGHJJIJJJJJJJJJFJGJJE>?=94/+,+)&%&&((*((,--+++23??ACJIFFEHJAD>6668877423396.66AECA?+)))),,-11-,*&&)((*<>9999<:=>J0/.*,DHEHJJIHJFJGCBDEJGF>>><DDCD?>>?@@DCJHFFE@'''(>,,**3*(()78DBDC====A@@DEDEJFGFGCDGFHD,,,,@BAA322276<<8699;86661+HBCBCJGJJJJJEJJFJJFD2:22DDJJ9988,++,>?8@:CCJGEFIDJC==>>@EJJGGJDJJDIEEDDHCEFFCEEB@<999:87:A1//04766656;:=>73.',>AGGGGJJJIFJJHJFFCCHFFD=?3DCC?>>6'&&&+*''))(
@Glass_T7V_14_D3_12_11_38
TTCCTGTACATAACCTTCGGGCATGGCACTCTTGAAAAAGTCATGCTGTTTAGTATCAATCTGGGTATGTTCAAAGCATTGAACACCATAACCGAAAGTAGTGACAAGTGTTGGCCATGGAACAGGTAGTTTTTCCAGTAGTGCAAATGAAACTTAAGGGTAAGTTTTCCGTATGTTGCATCACCTTCACCTCTCCACTGACAGAAGAATCTGCATCAACATCACCATCTAATTCAACAAGAATTGGGACAACTCCAGTGAAAAGTTCTTCTCCTTTACTCATGGTACTTTTCTCCTCTTAATGAATTCTTAAACAAAATTATTTGTAGAGGCTGCTTCGTCCTCACGGACTCATCAGACCGGAAAGCACATCCGGTGACAAGCTGTGCACGTCGGGGTTTGTACCGTACACCACTGAGACCGCGGTGGTTGACCAGACAAACCACGACGCTAGCCCGCCACCTAAGTTATGAGTCAGGAAAAAAGGCGACAGAGTAATCTGTCGCCTTTTTCTTTGCTTGCTTTGTAATCACTCGATGACCAAAAGTAAAAACCCGCCGAAGCGGGTTTTTACGTAAAAACAGGTGAAACTGACGCTAGCCGGTCTACTAGTAGCGGCCGCTGCAGTCCGGCAAAAAAGGGCAAGGTGTCACCACCCTGCCTTTTTCTTTAAAACCGAAAAGATTCTTTCGCGTTATGCAGGCTTCCTCGCTCACTGACTCGCTGCGCTCGGTCGTTCGGCTGCGGCGAGCGGTATCAGCTCACTCAAAGGCGGTAATACGGTTATCCACAGAATCAGGGGATAACGCAGGAAAGAACATGTGAGCAAAAGGCCAGCAAAAGGCCAGGAACCGTAAAAAGGCCGCGTTGCTGGCGTTTTTCCACAGGCTCCGCCCCCCTGACGAGCATCACAAAAATCGACGCTCAAGTCAGAGGTGGCGAAACCCGACAGGACTATAAAGATACCAGGCGTTTCCCTGGAAGCTCCCTCGTGCGCTCTCCTGTTCCCGACCCTGCCGCTTACCGGATACCTGTTCACCTTCTCCCTTCGGGAAGCGTGGCGCTTTCTCATAGCTCACGCTGTAGGTATCTCAGTTCGGTGTAGGTCGTTCGCTCCAAGCTGGGCTGTGTGCACGAACCCCCCGTTCAGCCCGACCGCTGCGCCTTATCCGGTAACTATCGTCTTGAGTCCAACCCGGTAAGACACGACTTATCGCCACTGACGCTGGTAACAGGATTAGCAGAGCGAGGTATGTAGGCGGTGCTACGGAGTTTATTGAGAATAATGCTCTGGCTGGCTACACTAGAAGAACAGTACTTGGTATCTGCGCTCTGCTGAAGCCACCTTCGGAAAAAGAGTTGGTAGCTCTTTGATCCGGCAAACAAACCACCGCTGGTAGCGGTGGTTTTATTGCGAGCAGCAGATTACGCGCAGAAAAAAAGGATCTTCAAGATCCTTTGATCTTTTCTACGGGGTCTGACGCTCAGTGGATCGAAAACTCACGTTAAGGGATTTTGGTCATGAGATTATCAAAAAGGATCTTCACCTAGATCCTTTTAAATTAAAAATGAAGTTTTAAATCAATCTAAAGTATATATGAGTAAACTTGGTCTGACAGCTCGAGGCTTGGATTCTCACCAATAAAAAACGCCCGGTGGCATTCAGCGTTCTGAACAAATCCAGATGGAGTTCTGAGGTCATTACTGGATCTATCAACAGGAGTCCAGCGAGCTGGATGTCGGATTATCCGCCGCCCTGCCACTCATCGCAGTACTGTAATTCATTAAGCGTTTTGCCGACATGGAAGCCGCATAGCAAACGGCATGATGAACCTGAATCGCCAGCGGCATCAGCACCTTGTCGCCTTGCGTATAATCTTGCCCATGGTGAAAACGGGGGCGAAGATGTGTCCATCTGGCCACGTTTAAATCAAAACTGGTGAAACTCACCCAGGGATTGGCTGAGACGAAAAACATATTCTCAATAAACCCTTTAGGGAAATAGGCCAGGTTTTCACCGTAACACGCCACATCTTGCGAATATATGTGTAGAAACTGCCGGAAATCGTCGTGGTATTCACTCCAGAGCGATGAAAACGTTTCAGTTTGCTCATGGAAAACGGTGTAACGAAGGGTGAACACTATCCCATATCACCAGCTCACCGTCTTTCATTGCCATACGAACTCCGGATGAGCATTCATCAGGCGGGCAAGAATGTGAATAAAGGCCGGATAAAACTTGTGCTTATTTTTTCTTTACGGTCTTTAAAAAGGCCGTAATATCCAGCTGAACGGTCTGGTTATAGGTACATTGAGCAACTGACTGAAATGCCTCAAAATGTTTCTTACGATGCCATTGGGATATATCAACGGTGGTATATCCAGTGATTTTTTTCTCCATTTTAGCTTCCTTAGCTCCTGAAAATCTCGATAACTCAAAAAATACGCCGGGTAGTGATCTTATTTCATTATGGTGAAAGTTGGAACCTCTTACGTGCCCGATCAACTCGAGTGCCACCTGACGTCTAAGAAACCATTATTATCATGACATTAACCTATAAAAATAGGCGTATCACGAGGCAGAATTTAGATAAAAAGAATCCTTGACTTCGCTAAGGATGATTTCTGGAATTCGCGGCCGCTTCTAGAGTACTGCGATGAGTGGCAGGGCGGGGCGTAAAGTCAACATCTAAGAAACCATTATTATCATGACATTAACCTATAAAAATAGGCGTATCACGAGGCCCTTCGTCTTCACCTAAGCACAGCTAACACCACATCGTCCCTATCTGCTGCCTCAGGTCTATGAGTGGTTGCTGGATAACTTTGCACGGGCATGCATAAGGCTTCGTATAATATATTCAGGGAGACCACAACGGTTTCCCTCTACAAATAATTTTGTTTAACTTTTTAATTAACGGCCGGCTTGTCGACGACGGCGGATCTCATTGTCGTCAGGATCATCCGGGCATCGATGGTTCGTCCCAGCAATTGAAAAAACCGGCTAACCACGCCGCTTTTTACGTCTGCAGGCGCCACTCGATTCTAGGGCGGCGGATTTGTCCTACTCAGGAGAGCGTTCACCGACAAACAACAGATAAAACGAAAGGCCCGATCTCGTAGACTGGTTTGTTGATACCTATCACGCGTACCATGGGATCCCCCGGGCTGCAGGAATTCGATATCAAGCTTTTATTTGTCGAGATCATCCATGCCATGTGTAATCCCAGCAGCTGTTACAAATTCAAGAAGGACCATGTGGTCTCTCTTTTCGTTGGGATCTTTCGAAAGGGCAGATTGTGTGGACAGGTAATGGTTGTCTGGTAAAAGGACAGGGCCATCGCCAGTAGATATTTTGTTGATAATGGTCTGCTAGTTGAACGCTTCCATCTTCAATGTTGTGTCTAATTTTGAAGTTAACTTTGATTCCATTCTTTTGTTTGTCTGCCATGATGTATACATTGTGTGAGTTATAGTTGTATTCCAATTTGTGTCCAAGAATGTTTCCATCTTCTTTAAAATCAATACCTTTTAACTCGATTCTATTAACAAGGGTATATAGCTTCAAACTTGACTTCAGCACGTGTCTTGTAGTTCCCGTCATCTTTGAACA
+
0..//283334@@?>>B5:;=F<;74321+***)::<A633,+,****0,)&'(*+)))*//./421.))*)*25;DDCGDFDEEJIGJEHJDBBBEIDIFJ989BFJIJIJJFJJJE==:?<;;;;;;667><530475557?0//0*(()+*))+,@FJJGBACB6=<3>EGEHJIJJHJGDCAG5CJF1BB?BEFJ<<<86/-'+%%%&'++1((()6:;;>;:;FDCCEJ3111030+*(2.057:9856668430003FHFFIFGJJJDGIJ@>>921,((((%&)--3+*)*))'-.55=?FCECBDJJJEEGJJFJIGJJJJEJJGF<((('24;AGIJGJEJFIH?>:<>=?E<@ACFHE<;//...-,(('##$%)'%$#$$$%&*+.C;;;;?=<FEJFHIGIJEGH@>@<<87343,***+,***8898>DIJFGFCFJJHJFFJGC@?<<==:8856450...-./*)),78777;000..+),5886777977678:;A:9975ACD>GJDIGDJGGJGIJHDFHFG>8?CFIJJEBGJJJJJGFFFIJJJJJGD?EA:7656589B544444F==JJJJJJJJJHJJGEEFAD<0000DHHHJJJJ9989JEEFJIJJJFEEFJJCFIJHJGJEJJJDFCEHJHEJF:2<DC<4440,99JJF=::@@:/,+)()*)2BFJFJGFF99=;?A=>5@@BBGJJJFIDDF??CCJGDB0...;7332688BF?<<<<::;?><<=;<:6845@BAAADJJFJIJGHGGJFGFHEJBA?JJJDGCBDHJJJJJJJJIC99B>EDECE>::9800;<99;JJGIJHJJHJJGJJJJGGJJDFIFFIHJJJJJGIJIJJJJGJJJFDE?IJ@=2++??JGJDB>?;4/6::BAA>=<?BCCCFAABJFDFFJJGJIFDJEEB444@BFCA@EIFJJHB>?>:999CDEC>::<6313;7===<;:>2.77>A@EIJJCACDGJJGFJGDHIJIJIJF>C4/==?FHEFHECDGCGGDCJJEHEGIJ43004583BEJFGGHEFFFJJGHFJJJIJFJDDA9:ADFDE:AFJGJHGABCF8755324465;;;JHJJJJJIGJIJII<A9JGGIHIJJFJJGFJJIJGJHFCIEFFB<<EDFEJJGBCAEJJIJJJGJJ@DHJJJJHJHGHJJJFGJJJJJFJGJJHIJJJFHJJJIJGJJJFGHJJ==<3432'%$%%%&&%&'%%&'//..1:BHIJHJIIJJD@?---35555CC43'%%&'('%%&$&%%'&())*()%%%&&&$$%676,,++,-079EJJGJG4222EJJJIJHJJEJEBAEC:43.1)$##(7,))()23044533(/0.../021,(03AJGIGDCED<856211459=@DAGJJ@@@866163&&&%-(''(33>CDA<<9=CCDDEDB>CD@@CAA>?96-(('$%'&''))$'&%&%(-,../445HDEHGFJFDGC;996*)((&%&-58;..778CAJD@>><:2029DFJJJJIFJJCC:544>CAC@BA?>39::7.,,.06445966345/9;GFJEJJJJFJJJJFJH>?>?JJIJIIJJGGHJJJJIHJHJJJEFGGIJJJJJFI0---CDG@(((13../.22)))+-34;>>656510/.0*,('%&'47::566466?8778GJFJIIJJIFGIIDDCEJJEJJEB@/...:10..+++''+()'&&++*(&'')*,**&%%$%$%&%$%%$%&&,,8=<<<677566*''$%%%%%%%$%)(&&)**)'')))'&%%%%'(*-&%%'(('&'&'&&'+/>A==?BJEFHFFGIHJFF>;..../,99EEDH?8887987-&())138826772.''*(,,*,...;EJJJGJJJJEDFJJD;71-+'&*++/-'6''''GFCCBDFJIGJJJFJIJJJJGGHBBFD73-----.--116/034421162001CGFAADFGJJJJJJJIJJJJJJJCIJDFJJJEDHFJJJIJIJJFJJIJJIJIJJGJJGJIJDBC4JJJGJIGFJJIJIJHGHIGJJIHDFJCBA@BBAGGJJJFFJJIJGJI@IJJFCCECIGGJHAAE?;>>?GGEFFDFJIJJJJJJ????G@??-,+*./-,,+*((''&''/&@BCJJJJHIEJIGJD@74468GFJHIJJJJB=32/%&%%'(.89778>@?<EDJIJJJGJJFJJIJJGEIJJIJJJJJJJJGHFJJGJJFIGIJHJJJEFB;CDD@=34.BBDHHEHHHIJJJJJJIGCFEHJJIFFEHFHJJJHJHIJJIJIJJ===>JGHJHHJJJGIGIJJJJJHJJHJHFF>=<=GJ884'&&%%)&'((11.33345>3333B2222BGIJJHJJJHJFJJJIHGF>9<D?,D((((AGJFDJJJDCC=88;BA@8AGJGJFGEBABBJFJFEIJJJJJJJGCCD,A>,<<<<DEEFJA=?>?C@EACAAFFGJJJA;'&&&''%$',()*+3783367@;;;;@?>?HJJGJJGJJGJHJH@55JHJIFJFEHIGIFJC9:1@@CEIBDJJJHFGGJDJGJFJJJJHG7)))*;;>;200,-)''')),.123''''&'(%&((*&((()*,,..-,,-116>AIJJJHFFCCADCBA=<?98>DEGEBBDB@>3213-.6@FGGI>?>EA@A62*+'&&00,,))++9=ADJGCFJGHGJIHHJJFJJJJJIIIHJJJJGJJJJGHJGJJJF2112<<;44/2'&''&(&)(('%%')++)&(.((((*+,.))**-367:14;<A@D@<<20,,-//01944568645/,,,-:BGEGBA8('''/@ADJJEF:91*'(22/)),,.())**'&(',46AHEJDGEFGGDG<AF999892.-.78=BBCJHGJEBA;5GDCBJIJJJHFIFJGIFFFGCCJFJA=<<>DD((((('&''%%%%$$$'*-3>A?>*)(().1:@BB6334+++++(()+,')')--,''&+/0//*()&--,,/))(*2290-,,55<@AJHJGGEHFGFF222.778?<>:99;;IDDB?=<9(6B''@<<<=CEHJJGJEEEJJDJHJIIJHHJHHGGJHJHJJJJDBBDEG><6.&$$'&%&$$$%$%+/04/11'380002--,,.0378339=@;;;<FICDEEAAC?JJEA?D?AECA@BEGFJJIFFGFHJFHFC@<)('(.00=;;??A==412@AEIFCEGJEJJJHJIIJJIC@<7-)(&').9>=?JJEJJHJCBBAICB?>>II8676434647:62/1111EJJJJJJJJJJJGJIJJIDFFJFJJJJJJJJJJCC:::BC<<<5555A>893--)%$#$$$&)))*-.7A>ABCBB33328745/.//3>ABCBB@?I=JIJJIIJFJHFD?;7GJFFFJGJA=?@AA889?BIABABJJHGGJHIJGFJIHEJEIDJJFJJJJGJHDDGFEFJJIGJJJEGJJGFJJGCGHHGEACIHJHD:9998A>?JGDJH=JJ6?FHHFJFHFJGIJHJGIHJIHJJIJGJJDEACEDE>=901110//3864)*('((**+,.1@CACCFEHDHJHCECDJIGJGGA>?@+=6+IHJJCBAE@<;&%
@Glass_T7V_14_D3_12_11_39
GTCGATCGGACAGCGTGGGAAAAGATACAACTTTCACCATAATGAAATAAGATCACTACCGGGCGTATTTTTTGAGTTATCGAGATTTTCAGGAGCTAAGGAAGCTAAAATGGAGAAAAAAAATCACTGGATATACCACCGTTGATATATCCCAATGGCATCGTAAAGAACATTTTGAGGCATTTCAGTCAGTTGCTCAATGTACCTATAACCAGACCGTTCAGCTGGATATTACGGCCTTTTTAAAGACCGTAAAGAAAAATAAGCACAAGTTTTATCCGGCCTTTATCTCACATTACTTACCGCCTGATGAATGCTCATCCGGAATTTCGTATGGCAATGAAAGACGGTGAGCTGGTGATCCGGGATAGTGTTCACCCTTGTTACACCGTTTTCCATGAGCAAACTGAAACGTTTTCATCGCTCTGGAGTGAATACCACGACGATTTTCCGGCAGTTTCTACACATATATTCGCAAGATGTGGCGTGTTACGGTGAAAACCTGGCCTATTTTCCCTAAAGGGTTTATTGAGAATATGTTTTTCGTCAGCCAATCCCTGGGTGAGTTTCACCAGTTTTGATTTAAACGTGGCCAATATGGACAACTTCTTCGCCCCGTTTTCACCATGGGCAAATATTATACGCAAGGCGACAAGGTGCTGATGCCGCTGGCGATTCAGGTTCATCATGCCGGTTTGTGATGGCTTCCATGTCGGCAGAATGCTTAATGAATTACAACAGTACTGCGATGAGTGGCAGGGCGGGGCGTGATTTGATATCGAGCTCGCTTGGACTCCTGTTTGATAAATCCGTAATAACCTCAGAACTCCATCTGGATTTGTTCAGAACGCTCGGTTGCCACCGGGCGTTTTTTATTGGTGAGAATCCAGCACCGACTGTCAGACCAAGTTTACTCATATATACTTTTAGATTGATTTAAAACTTCATTTTTAATTTAAAAGAATATAGGTGAAAATGCTTTTTGATAATACTTCATGACCAAAATCCCTTAACGTGAGTTTTCGTTCCACTGAGCGTCAGACCCCGTAGAAAAATCGAAAAGATATTTGTAAATGCTTTTTTATCCGCGTAATCTGCTGCTTGCAAACAAAAAAACCACCGCTACCAGCGGATGCATATACCGGATCAAGAGCTACCAACTCTTTTTCCAGAAGGTAACTGGCTTCAGCAGAGCGCAGATACCAAATACTGTTCTTCTAGTGTAGCCGTAGTTAGGCCACCACTTCAAGAACTCTGTAGCACCGCCTACATACCTCGCTCTGCTAATCCTGTTACCAGTGGCTGCTGCCAGTGGCGATAAGTCGTGTCTTACCGGGTTGGACTCAAGACGATAGTTACCGGATAAGGCGCAGCGGTCGGGCTGAACGGGGGGTTCGTGCACACAGCCCAGCTTGGAGCGAACGACCTACACCGAACTGAGATACCTACAGCGTGAGCTATGAGAAAGCGCCACGCTTCCCGAAGGGAGAAAGGCGGACAGGTATCCGGTAAGCGGCAGGGTCGGAACAGGAGAGCGCACGAGGAGGACTTCAGGGGGAAACGCCTGGTATCTTTATAGTCCTGTCGGGTTTCGCCCACCTCTGACTTGAGCGTCGATTTTTGTGATGCTCGTCGGGGGGCGGAGCCTGTGGAAAAAGTGCAGCAACGCGGCCTTTTTACGGTTCCTGGCCTTTTGCTGGCCTTTTGCTCACATGTTCTTTCCTGCGTTATCCCCTGATTCTGTGGATAACCGTATTACCGCCTTTAATAAGTCGGTCTACCGCTCGCCGCAGCCGAACGACCGAGCGCAGCGAGTCGTGAGCGAGGAAGCCTGCATAACGCGAAGTAATCTTTTCGGTTTTAAAGAAAAAGGGCAGGGTGGTGACGCCCCTTTTACCGGACTGCAGCGGCCACTACTTCGTTAGACCGGCTAGCGTCAGTTTCACCTGTTTTACGTAAAAACCCGCTTCGGCGGGTTTTTACTTTGGTCATCGAGTGATTACAAAGCAAGCAAAGAAAAAAGGCGACAGATTACTCTGTCACCTTTTTGTGACTAATGCACAACTTAGGTGGCGGGCTAGCGTCGTGGTTTGGTCAACCACGGTCTCAGTGGTGTACGGTACAAACCCCGACGTGCACAGCTGTCACCGGATGTGCTTTCCGGTCTGATGAGTCCGTGAGGACGAAACAGCCTCTACAAATAATTTTGTTAAGAATTCATTAAAGAGGAGAAAGGTACCATCAAGTAAAGGAGAAGGACTACACTGGAGTTGTCCCAATTCTTGTTGAATTAGATGGTGATGTTAATGGGCACAAATTTTCTGTCAGTGGAGAGGGTGAAGGTGATGCAACATACGGAAAACTTACCTTTAAATTTATTGCCCTTCTCTCAAAGTTCCTGTTGCATGGCCAACACTTGTCACTACTTTCGGTTATGGTGTTCAATGCTTTGCAACCCCAAATCATATGAAACAGCATAGACTTTTCAAGAGTGCCATGCCCGAAGGTTATGTACAGGAAAGAACTATATTTTTCAAAGATGACGGGAACTACAAGACACGTGCTGAAGTCAAGTTTGAAGGTGATACCCTTGTTAATAGAATCGAGTTAAAAGGTATTGATTTTAAAGAAGATGGAAACATTCTGGGACACAAAATTGGAATACAACTATAACTCACACAATGTATACATCATGGCAGACAAACAAAAGAATGGAATCAAAGTTAACTTCAAAATTAGACACAACATTGAAGATGGAAGCGTTCGACTCACAGACCATTATGAACAAAATACTCCAATTGGCGATGGCCCTGTCCTTTTACCAGACAACCATTACCTGTCCACACAATCTGTCCCTTTCGAAGAATCCCAACGAAAAGAGAGACCACATGGTCCTTCTTGAGTTTGTAACAGCTGCTGGGGACTACACATGGCATGGATAATCTCTACAAAATAAAAGCTTGATATCGAATTCCTGCAGCCGGGGGATGCCATGGTACGCGTGCTAGAGGCATCAAATAAAACGAAAGGCTCAGTCGAAAGACTGGGCCTTTCGTTTTATCTGTTGTTTGTCGGTGAAACATCTGCTGGAGTAGGACGAATCCGCCGCCCTAGAATCGAGTGGCGCCTGCAGACGTAAAAAAAAGCGGCGTGGTTAGCCGCTTTTTCCGTCCCCGGACGTACAATCGATTCCCGGATGATCCTGACGACGGAGACCGCCGTGGTCGGGCAGAGCCCGGCCGTTAATTAAAAAGTTAAACAAAATTATTTGTCCAGAGGGAAACCGTTGTGGTCTCCCTGAATATATTATACGAGCCTTATGCATGCCCGTAAAGTTATCCAGCAACCACTCATAGACCTAGGGCAGCAGATAGGGACGACGTGGTGTTAGCTGTGCTCGAGGTGAAGACGAAAGGGCCTCGTGATACGCCTATTTTTATAGGTTAATGTCATGATAATAATGGTTTCTTAGACGTCGAGTCTTACGCCCCGCCCTGCCACTCAGTTCACAGTACTTAGAAGCGGCCGCGAATTCCAGAAATCATCCTTAGCAAAAAGCCTAAGAACTGTTTTATCTGAAATTCTGCCTCGTGATACGCCTATTTTTATAGGTTAATGTCATGATAATAATCCTTTCTCAACGTAGGTGGA
+
.-'''(/66'*))*()&%&*)+*,&%%%&&,.8<:ABFJJJJJJJJJJI41<11;;:5555<DECDCDFFJIF7777DGHJJJJHEJJJC=<?<:557DJHDC@AB@;:;;??>=<;>:>2152233?AJIJJJHJFFGHJJHJJJJJEIJJFJJJCDCBCCA@<=AGCE<:999B<<=JJJJJJBBBBB@CBEJJJ@FC=EJ???:=:::BEJGJJIJJJIHEEJIJJJIIJJJJHJGJJJGJHJJJJJEB=>C>F@@FJJJ?A<;;;6688<EGFE=8)))*./,))&&%%*)+-'&&''022569666BCDDFJJ@<<9;5<99/---9FDEDHJCBBBJJHJJFJIJFBAADJAB444+'&&'7?CCEDEDJGDJEFJJDHBAEBEB@ABJJJ<CIHDFC8879FEEJJDGDDHIBBJDFHB?>;87745:;CDB764566655880///4;>=:96344GGEJJGDFJFJJEJJIJJJCDDJJJFJGJJFEDFCCDA-,++++2++36;<@=:=?GGGDFCCBCJJEGGJEEF7777;A40/(%%%$$%)+477CA;:3321447IGJIJJGJJIEEFGJJJGFJJGJHJFEHHFJGJJDGAC>>?>BDDFFI?>IJ?989443389==7>66<96))11=GJFFHEJEHFHJGICFDDHFG??A>@?.../0.-./2./0//0***&%$'.-30--576898:9<CD/...89774765546B>>>=FBA@?D===;====>>>EIFJJJJIJJJJEDDJJ??((('.../>@BA?@B>99:;>++-::85553/)%'4/,+,,+'('')((()1/-...55>?>CIJEGGJJJDEJ@??I?;88::4335211))()111,('')-55<=8==//..1/)'%%&'&&%+-//?@BAAFCBIJFHHIFIJGJJJHJJAG=<:;BCFDJGJJJJJJJFDC9449=DIHC@C?0++++'(*&%&%-//23.*)%%&'+,5...-11*'%%&+,>AC@=>@IHFJJGGGFHHJJBCBBJJ?9:@JHGGGDCDBAA@=;973>>/-,,//.*''-'''*04-.,,-,((%%&*##$%''+2*(&&&')--.79889D>====D3334444DBADCH=;95662323610.+((&###$#%+(++,(&&'2458533-8<A@@@@@F58.../5JH@A?CB@CDG>1100.+*+,/232...=;<CJIJFGJIJFIJJIJJJJIFJIHJJHHJIEDEJCBB54441/18@DBBA@AH?>=:99:@IIJEDEJJJJFDGJGIJGGA@ADJEHDF?CD;AA@DGJH@???J>??DFJJFJF><=>DJIHJJHIJFDEEEFBGCBCA?@ACDCCE====?>52>0EFFCCJBB<;<9::::::@>6665EDDIJDDB:999C0/'&)+46=DD@?AB<=>@((((4448=BCIJJCDEBJA:::98:51/1AHJGJJHJJIDJJFFJGIJJJFGHFGIJIA@@9:80?>@>=4434AEBA:::JFJJJJJJCGIDIJJHFJJIE8((((90/./586655444322///0331.++-.HHJJEIFH>===BB<;;>GAF@??5666G-,,,4443-+>?6EFFJJJJJGJJJJJCD<;;<>>B@?ADEHHIJ9431''&;44;654466933////3773*'''*8>AB>?>@B@?B@@>+(((.88:6;<ACEJGJGGJABEDFJGJHJJJGGHJEJJEJICDJB@>>>D:@BDJJJEFHJHJJJGFIGIJJGDGCJJE@>=<:82(&%%####$$%$#$&'.,6?:78BAGJJJB>>?@EGHE@ABAEJEFJIHGD2+**444100=:DCA@@?@ACEGJEDEIEJJEJEDCGFJF999DFJDB@>217?A9;;D;@ECE+++))('(%(+++.-''''()'((,..31222,**%%&&&$$&%&()))26?<;;9;<000>9:99@:DHCHHJA?A??BJJJHIA==;('''<<;;:<;>0++,.-2400//777@CB@@BABAAJJJHJG==>D@=AEGGJIJEDCFFH==879432-+*)**,//313-./0----,**+++.45889@AA?@?>@.,,,,---+.-.7,+,&%%$'&&%&+,++)('(9<==;:****1006:555366=DJJGE;7888887:::@FJJJJBB@CBEDJFHHJJI?>>?AF?DHFJJJJDBAJJBBA=;:::=EDFGJHJJJG@@;+FEHJEJJHEGCGBAFBGIJJJJJJG;:99:*'&%('(*.2,)(''*%$$$$$$45:IH@AB@JJA?JJJJJJJJIEJJJJHFIFCEJGJHIEJGFIJHJGGGJHIIJJJHDBB211256ABA@@DBGDJGHEECEDD@@B>>21..0DHJJD@8<1/=B=834@B*))&,)'&&%&%%%$%%,&%$$%(*+&&&&+++4==>?DDD>>0000445892>BBF>=>>JJJG8888ECB<:(('&#$$$%%('''(-,++026-))))*)))))/89?A@DCAAE:7778@G=AADIJJIJGGDEBCCCJIJJGCDJJHJEHJJJJFHJJHHHHEFBEIFDCD?;;@@<<<=DCD<888<------8::=IJGFGEHEEGIFF9999IB@@@==DGIGJGHIJHJJJFHHGJIJI?<69;:77556<GFJ99902((2(999678ACFGGGJJIGGEJIEJ0//.,.007;=ACDCBEDIFFGDDFIFGIJBIDECBBJHCGEJFGJJGGHHFFGFJADGDFEDEC>989723,--/232:CCCBBBDHFC@A</'''()'''%&&&(''%&$$$%)'((*)(('(5799997<<<>AAB@D>?@@AC<:;<E8989678?FID@AHBCB>>@JDC??A/.,*&&(152.538*5401523223<<CIJHCDGFDGJEFIEEEJJECBB;5++++0.666::9:90***+079****=>;<<;=96--..2334BDBHABBHJECCGIHCJFIIEIHJEGEDFJIJJJC736'55D982('''599<GJHC@@ADJ7656>@>>=<?AJA??DC?>>FHIAD-(((*2235<//.''++,540))(.664666756+687.-))*,,-..-''&%%%)),..5/004;-,,-/-''()))-9<55539877976633))))*),.**))*+,:ACBABABAABCIEDCF@22221010,(&&-55*(''**)(&&&&%$$%#%'--)))'''5556=0///..6811,,+%%$$%$%%$$%%$$+,.37;@===:<3+)+-546,,-+,*(**952-120..+)%%&),76EC@C@AEIJCBCEJIHJFFFIJFJEFDDHCB//56@9A9:DJFGIFFA>IJJIIHJEEECJEEJJEICCE@>>542)).45<@B?>?=>==6777ID??>@HHHJJGJEJJJIJIIJFFJJJEGD@?:---:CJIFFGJ?>>>CJFJEDDEJCIJJIGC@?B@B@??AA=;<;;<<>>@AC<=<<F9:93579:>>0000>?A:=99:;;:==EEFB<---(((&&%$$$%''')'%&//8655=@=>8899E?>7677JCDABCFFF422++*+--%$$#$$#%%&%%&(2272966DJGJDE@<:68;?GGFJHGFHEJJHJGJJGEDFFJHJJHJDEDIIJGIF433&%%%'&'&)**+4+++++(%
@Glass_T7V_14_D3_12_11_40
GGTGCTGTCCGTGGGTTTGTACCGTACACCACTGAGACCGCGGTGGTTGACCAGACAAACCACGACGCTAGCCCGCCACCTAAGTTATGAGTCAGGAAAAAAGGCGACAGAGTAATCTGTCGCCTTTTTTGCTTTCTTGCTTTGTAATCACTCGATGACCAAAAGTAAAAACCCGCCGAAGCGGGTTTTTACGTAAAACAGGTGAAACTGACGCTAGCCGGTCTACTAGTAGCGGCCGCTGCGAGTCGGCAAAAAAGGGCAAGGTGTCACCACCCTGCCCTTTTTCTTTAAAACCGAAAAGATTACTTCGCGTTATGCAGGCTTCCTCGCTCACTGACTCGCTGCGCTCGGTCGTTCGGCTGCGGCGAGCGGTATCAGCTCACTCAAAGGCGGTAATACGGTTATCCACAGAATCAGGGGATAACGCAGGAAAGAACATGTGAGCAAAAGGCCAGCAAAAGGCCAGGAACCGTAAAAAGGCCGCGTTGCTGGCGTTTTTCCACAGGCTCCGCCCCTGACGAGCATCACAAAAATCGACGCTCAAGTCAGAGGTGGCGAAACCCGACGGACTATAAAGATACCAGGCGTTTCCCCCTGGAAGCTCCCTCGTGCGCTCTCCTGTTCCGACCCTGCCGCTTACCGGATACCTGTCCGCCTTTCTCCCTTCGGGAAGCGTGGCGCTTTCTCATAGCTCACGCTGTACTGATTGTCGTTCGCGGTGTAGGTCGTTCGCTCCAAGCTGGGCTGTGTGCACGAACCCCCCCGTTCAGCCCGACCGCTGCGCCTTATCCGGTAACTATCGTCTTGAGTCCAACCCGGTAAGACACGACTTATCGCCACTGGCAGCAGCCACTGGTGACAGGATCACCCAGAGCGAGGTATGTAGGCGGTGCTACAGAGTTCTTGAAGTGGTGGCCTGACTACGGCTACGCTAGAAGAACAGTATTTGGTATCTGCGCTCTGCTGAAGCCAGTTACCTTCGGAAAAAGAGTTTTTGGTAGCTCTTGATCCGGCAAACAAACCACCGCTGGTAGCGGTGGTTTTTTGTTTTGCAAGCAGCAGATTACGCGCAGAAAAAAGGATCTCAAGAAGATCCTTTGATCTTTTCTACGGGGTCTGACGCTCAGTGGAACGAAAACTCACGTTAAGGGATTTTGGTCATGAGATTATCAAAAAGGATCTTTCACCTAGATCCTTTTAAATTAAAAATGAAGTTTTAAATCAATCTAAAGTATATATGAGTAAACTTGGTCTGACAGCTCGAGGCTTGGATTCTCACCAATAAAAAACGCCCGGTGGCAACCGAGCGTTCTGAACAAATCCAGATGGAGTTCTGAGGTCATTACTGGATACTATCAACAGGAGTCCAAGCGAGCTGATTATCAAATTACGCCCCCGCCCTGCCACTCATCGCAGTACTGTTGTAATTCATTAAGCATTCTGCCGACATCGAAGCCATCACAAACGGCATGATGAACCTGAATCGCCAGCGGCATCAGCACCTTGTCGCCTTGCGTATAATATTTTGCCCATGGTGAAAACGGCGAAACGACAAGTCTGTCCATATTGGCCACGTTTAAATCAAAACTGGTGAAACCGCCCGGATTGGCTGAGACGAAAAACATATTCTCAATAAACCCTTTAGGGAGATCAGCAAGGTTTTCACCGTAACACGCCACATCTTGCGAATATATGTGTAGAAACTGCCGGAAATCGTCGTGGTATTCACTCCAGAGCGATGAAAACGTTTCAGTTTGCTCATGGAAAACGGTGTAACAAGGGTGAACACTATCCATATCACCGCTTCACCGTCTTTCATTGCCATAGAAATTGCCGATAGCATTCATCAGGCAAGAATGTGAAAAAAAGCCAGGATAAAACTTGTGCTTATTTTTCTTACGGTCTTTAAAAAGGCCGTAATATCCAGCTGAACAGTATGGTTATAGGTACATTGAGCAACTGACTGAAATGCCTCAAAATGTTCTTTACGATGCCATTGGGATATATCAACGGTGGTATATCCAGTGATTTTTTTCTCCATTTTAGCTTCCTTAGCTCCTGAAAATCTCCGGATAACTTCAAAAAATAGCCCGGTAGTGATCTTATTTCATTATGGTGAAAGTTGGAACCTCTTACGTGCCCGATCAGACTGAATATGCCACCTGACGTCTAAGAAACCATTATTATCATGACATTAACCTATAAAAATAGGCGTATCACGAGGCAGAATTTCAGATAAAAAAAATCCTTAGCTTTCGCTAAGGATGATTTATAAAATCACAGCCACTTTCTAGAGTACTGCGATGAGTGGCAGGGCGGGGCGTAAGACTCGACGTCTAAGAAACCATTATTATCATGACATTAACCTATAAAAATAGGCGTATCACGAGGCCCTTTCGTCTTCACCTCGAGCACAGCTAACACCACGTCGTCCCTATCTGCTGCCCTAGGTCTATGAGTGGTTGCTGGATAACTTTACGGGCATGCATAAGGCTCGTATAATATATTCAGGGAGACCACAACGGTTTCCCTCTACAAATAATTTTGTTTAATTTTTTAATTAACGGCCGGCTTGTCGACGACGGCGGTCTCCGTCGTCAGGATCATCCGGGCATGAATCGTACGTCCGGCAATTAAAAAAGCGGCTAACCACGCCGCTTACGTCTGCAGGCGCCACTCTGGATTCTAGGGCGGCGTTTTGTCCTACTCAGGAGAGCGTTCACCGACAAACAACAGATAAAACGAAAGGCCCAGTCTTTCGACTGAGCCTTTCGTTTTATTTGATGCCTCTAGCACGCGTACCATGGGATCCCCCGGGCTGCAGGAATTCGATATCAAGCTTTTATTTGTGAGATATCATCCATGCCATGTGTAATCCCAGCAGCTGTTACAAACTCAAGAAGGACCATGTGGTCTCTCTTTGCATTTGGGATCTTTCGAAAGGGCAGATTGTGTGGACAGGTAATGGTTGTCTGGTAAAAGGACAGGGCCATCGCCAATTGGAGTATTTTGTTGATAATGGTCTGCTAGTTGAACGTTTCCATCTTCAATGTTGTGTCTAATTTTGAAGTTAACTTTGATTCCATTCTTTTGTTTGTCTGCCATGATGTATACATTGTGTGAGTTATAGTTGTATTCCAATTTGTGTCCAAGAATGTTTCCATCTCTTGAAAATCAATACCTTTTAACTGAAGCTCTATTAACAAGGGTATCACCTTCAAACTTGACTTCAGCACGTGTCTTGTAGTTCCCGTCATCTTTGAAAAATATAGTTCTTTCCTGTACATAACCTTCGGGCATGGCACTCTTGAAAAAGTCATGCTGTTTAGTATGAATCTGGGTATCTCGCAAAGCATTGAACACCATAACCGAAAGTAGTGACAAGTGTTGGCCATGGAACAGGTAGTTTTCCAGTAGTGCAAATAAATTTAAGGGTAAGTTTTCCGTATGTTGCATCACCTTCACCCTCTCCCACTGACAGAAAATTTGTGCCCATTAACATCACCATCTAATTCAACAAGAATTGGGACGACTCCAGTGAAAAGTTCTTCTCCTTTACTCATGGTACCTTTCTCCTCTTTTAATGAATTCTTAAACAAAATTATTTGTAGAGGCTGTTTCGTCCTCACGGACTCATCAGACCGGAAAGCACA
+
%%%&%$$%$$%$$%+++++...//=89---&&&%&%%'145:;D>??@=<<=BCABCCGGGJIJGJJHJHIJIJGIGJJJH?@JJJJH5556=<;;:=EJGGEIEFJFHBABCFEIIJJJGDF@91<<=<.++.1,,.1=?@HJHGEHG,,,-7771220+24IGJJJJJJJFJGJ:88FGJ;999=6594200015DDEDHJJIEIJHJIJIHJIJJJFJJHJ?:854556?>AGIBCB@?&%%'*&&)0=?IGGHB??854446))))22EDACIDJEDECAI@?>HAHIJJJIJJJJJJJJJJIJEDGGGIGJJJ=<FBBE>><0++,)+,+)*++&%%'))889,+++,+*+)((+1((''46;;;BCEJJJFJJHFFEFCIJJJJJJJJJIJJJJJGIGEJFJJB>@E@?@@HJJJJBBBAC9:ABJJHGJEHJJGJHJIEFFJJJJJGFJJIFJFJJJFFF9=:?:D@AIJJGHEBA@@AECHJIJJHGJGFJJ=-11276<661578AB@@E@??AEHGIJGIIJJJIJGJ@AB==;9=@A<999;97722250/*&&&)()...?:988;764-)-.--873..:@AA@DGGIIJA@EJ1112JJEGEA=EEFJE1B899::HJJJGJJEBFHFJJHGJJHJD<<;<;-*+*,/0BADBBCEJJIIIJJJDHJJGIJJCDJJGHJI=><>C52+*)&&%%$%%%$$&'&%&'))))(+++++++,7000289A;;;EJHJJC65442122468<?@*)))++26A:999>>>:878=??89AC;;:.-,,,,--=@AJ?=>>ACDGEEDGD;JJIHJGGEHGCE:FG:::676897433''(),+++45,++$$&&')(''&')68<:5111A994566>EECFJJJJDBAABG?FGIJJJJJGFA98=<))(())&'&'''////89;?CIJDEHCAA@@BA66444443(&%&1BCFJJFHJGHHEJFE@620/0687:888*&&**B>=<;<98:27783234965-))*,89;?AJIFJJJGFGHGJHJEEJJ@4.((**./.22324BGGED>G<<<=JFCAE?GJE<<=:1*+579:9?B@88:=8>ADD><70015...JJGJGJJJDBABEJJDDDB222DF<;;;BJJE@BDEJB@==@AGG?A@;66+*-++,,48>@?<88433+%'())%%&&)928891-+'++)*689677=B?@BBJJEJJJJJJJJHJJGJJFHH**)*212699///03337'''()'''''')*.:??;:::FJEIJHJJJJJJCFCBJJFJFGJFGH44437550001;84445FDEIHJEJJFEJBBA?BGGFJFGJDG334400//24213<AABBBGIFDBC32116('&)''589;;;43,,-++11769985)'''',<@ADBEHFEJJJFIDCBCEICEJIEBAA??>@ACEDDDDE:778;'''':EGEGJJFFFGJJHFDHGJJGIJHJJHHJJJHJHJHGJGDEACCBIJDFJGJGJJG>=43-**)))((()***/339:@?;<<-++('%%%%%%$&(+,,-.345I21111EFDHGFHFFFEGEGIJJHJIGEHCCC?4---*')')+((*-+))*6=CBJJJIIGIEFJGJJJJJJIHJEHJHC:8<?,&&'../899:CHJJJFIIJJJJJHFJEJIJJFIJJJJIGIFJJGDDEJG?@@:87:66>;DDJJJFDDBCGJJIEIGD<75))-;BCJDEDEGJJJFJJIJJJJJJJGJJJHJJHGJEIJBBBBJJJJA>>=DHGGJF8650.--)1,+,'',,--4//=FECDBGBC>=CCJG=<0+++<;6,,''''&&(++-+-111021($')--+)''&%%')*+*,.-//3--.;772()))+++-7>CF?=;59FJJJIJJDJJJJGJHJHFFJJJGJDDHBBHCFI-------@JGFBABBHBCBH>>>>HJJJIJJJGJJFJJJ;:::CEGJHJJGGJGJEGDDJJJFIHGJJJJJJGJHIGJJIJJJJJGJHJIJJHJJFGJCDFHFGGJIGJJJHEEGJF88<4ACE@?<>>F444//)'%&*-----.((249656.'''128120003400/)*/.+.../>BBHGIJHIEDCBAJJEGHJC?@??ADIC7334+++,0(%&''&&&*'*+*,/0,,,-/0.0<EHI?BDCFFHJJJJJJGJGGDCGHJGDFDFEJFIGJJGJJEJGJGGJJJHHHIBBJ<778:78;DJFFJC<<<DCEDGJJJJIJHEB<:9+**+0)(%$%,/-****-,,++,4'600AECDFJJJJJD<<;<HJGFJJJFJIJHGJJJFHEIDDBEC@A@?CABIJJEJCBB?<<?@DDJFGJJJDCFJHI;111DJEJ::::65.**+<9:;=EJJJGC@;;<=GBBJDDFAAAAEIJHJGJHHEC@;EJIJIJCDBHHEJJJHJCBBJFIGGIJHGG<<<<>JIIDJJDHFFFJHHJIHJGHIJJGJJJJHGJFGJDA@??=??DH;::*112>>>43511006;:99;5543::<<;;=?JJFGJJIB9=5B1109>DD@CBDCGCEE>=>>GJGHCDDGGHJ======9::>;;;>C>===?B@8889BBBD55((((.00..))1:2@ACEEHAJEJJA<989351224--,-/-.)'%1235:;))))57@=00011%&&&,/1)(()),+)*)))))1<<B7667;DFJFDACCC>7BFGFJDEBED???EFGGFFEGGAABJFJDJGEGCJFJJIJFFJDCEHJGHHCAB;GJA@CJJJJJEGDGGJJJGFCCDJABDAE87/8//:@D;100021.'&&&(&'+,9<=GDEGJJGGBA>EHFEI---26/-/12<>EJJJJIJHGJFJIJIJJJJJHJJIJJJHJAA@>BAB;<<<:999;;<;;<;<;:;=:85621//0+'()-)'**-(266;A?>=>=<;<<>?<>:::9<;;:889:<==;43///*--;;>::99:<<<??<8889=;;<;==::334C@==<;:978988678:=7550,,++*('(,0*,2343;;:;9::;=;<<:9:;<@<99898(((-6=:8789>:::8;<BD?;;;:<9866=:9:77778878::;;;<<;98888777799:989:=>;:<=;;9999;<<::::9999940,+''*(,,,99866610//166-'&&$%&&%%%&++0/166678898789::9<8:;;:9:;;;::;=<<;75557:9:;:88797::6888:;:;?==;:;;;:766688:=@@@<=7665654588>9444475556877778=976897666799;<::6----.321..8;<:87667411,,-.9<9:87656689554453337965447666666734337766768:9777677699>>>8;4322457887666877755677555678820)./1358442232465=6699-.00137+;:97776667966767667;<9765665667;865445466677554453434684++++77775443463344575663363//.&'+&&///1+11-556861.22154344465766656556767655664321335785323./01777611116744433431//-/43/,'%
@Glass_T7V_14_D3_12_11_41
CAGGATCTGCGGTTGATGAGCGATCTCAACCGTAACCTGTTGCTGCTTAATCAACTGTACTGGCAGGCCGGACGTAAAAGTGACGCCCCCAGCGCGTGTTGCTGGACGCATAAAACTGGCGAATCGCACCGGATTTATCAGCCATTTTGTCATCGAAGGCGAAGCGATGGCGCAACAACTGCGTCAGCTGATTCAGCTTAATACGCTGCCGGAACTGGAACAGCATCGCGCGCAGCGTATTCTGCGAGAAATCAATCAACATCATCGGCATAAATTCGCCCATTTCGATGAGAATTTCGTTGAACGTCTGCTAAATCATCCTGAAGTACCTGAACTGATCCGCACCAGCCCGCTGACGCAACGTGAATGGCAGGTACTGGGGCTGATCTACTCTGGTTACAGCAATGAGCAAATTGCCGGAGAACTGGAAGTCGCGGCAACCACCATCAAAACGCATATCCGCAATCTGTATCAGAAACTCGGCGTGGCCCATCGCCAGGATGCGGTACAACACGCCCAGCAATTGCTGAAGATGATGGGGTACGGCGTGTAAGTTTAGCCGGATAACGCGCCAGATCCGGCTTACATCTCTGCATCATTCAATGCTCACCCGCGTTACGCCATCTGTTTCTATCAAACTAAACCGCACCGGCAAGAAACGCTCCACCACCGCGATATTGGTCAGCAGATGGCATGAGGGATGGGCGACCGTAAATTCCCCCGGGCACCGGACAGATCGGTAGCACCAGTTGGTGAGCGAGAATATTCCCCACCGCCGCCGTGCTTGCCAGGTAGCGTTTCACCTCTTTCACCAACTGTGCCGCAACCACCTCGGCACTGACGCGCTTTTCACCGACGACAAAAAAGCGTTCGGTGATATTTTCACTTTCGACTTCAAGCGAGACGGTATTACCCGGCCCCTGGTCGCGCGGCAGGTTATGAATATTCTGTTCATGCAGGGAAAAACTTCCCGCCAGTGTAGCGATTTCACGCTCAGCAACATGGCGCGGCACACCAGCTAATAGAACTTCTCCACGCATCTGCACAATGTTCCCGCGCTCGCCAAGTTGCAAGGTGTTAAACGATGCCACGGGCGAGACTTCCGTTGCCACCACACCGCCTCCGGCAGGGTAAAAACCGTGGCGTAA
+
*%$%%%###$&&()))).00077E@HHCIGFGFJIIIFJJGEDB@?AB9HFJJGEIHGECJFJJJJHJJJJJJHJJGJJIJEJFEJH90BDHIJJJJJFJGFFGFCJ551.)*,-73./=44446*))*33AC@A?>BDGJFJGJJJJIJJJJ:888=IEJJJJJAAA@EFFFFDIHJJJC@@A;99:IJD7D/==?JJGIIJJJJFIJJBIJJJJGJIJHGGJJJJIHHJJIJJJJJJEJ?>==<;;::=<4((((;9:;JJGJ=:::?JAACDB@>?3FCJFJJCBCDDIJJJJJJCFJFGJJHGGFJJJIJGFJGJJJJGJJJHIJGJ?@@?JCDJJIGJGJFJJGJJIGFJI998DCBDJCCBDJGJEGJIJH@@AJJJJ7777EAACFJIHJJDGGFJGEEAA@B>===E=<<;ABE===>EJJGJHJGFFHJIGJJHJHCB??@AJHJJDDEJGJHIECFFIIDAA@=<=EJDG:778HHJIJGJIJGHGDDJJJJJIJJHHF====EBBJD;JJHHJJIIHIJJJJJJJGJJJIHJJJJFHFGFDHDEE<:88779=HGCJFDDJEACBCEEFJJJJHJFJJJGJJJJJJGJJJJJIGFJG/...CB>?>8?HFHFGJJJJJJGJEJJJJJJJGIJJJJJGJJABA@?=7:>8;<:670<JJJJJJIJJJGCECCCEEDGGJJJGIJJHJJJIEGDFDJHJJGHJCEC@?>>@A>=24/++*)+)('%&)).--&&%%%%%7567CD***+%%%%1&)0/*;=<<JJGHJIJJFJJJJG?>=>EDGJJJJJJJJC@@=9895+CJJHIGJJJJIIJJJFHJCBC@?@GGIJEJJH>>>>FFJIFHFJDCB9779BDHGIJJJJJIJDJJJHJJHJJHECCEFHHEFGJJJJGJJEJHFHJJIJJJJJGEI<GJJFIJE>===CDEDDHFEIDGFDFGJEJJJJHJFGIJJFJJGJFEJ@@?21?A?EEG@?@JHHCFJHJIJJHJJJJJGIHJGJJEDFFHGJHJJ????ECEDDJJHFFEIGEIJJJJJIJJHE88-.+,(23437<8CFDJHEGDEF@BHIJHJJJJJJJHJIJEGFCJJFHF?<='&&&(()()(*.,,@@BJJJJFJIEIFJJGFJDJJIJD>CJHJJED9999@3*
@Glass_T7V_14_D3_12_11_42
ATATAATACTGGGTATCTCGCAAAGCATTGAACACCATAACCGAAGGTAATTGTGGCCATCGAACAGGTAGTTTTTCCAGTAGTGCAAATAAATTTAAGGGTAAGTTTTCCGTATGTTGCATCACCTTCACCCTTCCCCACTGACAGAAAATTTGTGCCCATTAACATCACCATCTAATTCAACAAGAATTGGGACAACTCCAGTGAAAAGTTCTTCTCCTTACTTCATGGTACCTTTCTTATCTTAATGAATTCTTAAACAAAATTATTTGTAGAGGCTTCGTCCTCACGGACTCATCAGACCGGAAAGCACATCCGGTGACAGCTGTGCGGCAGATTCGGGGTTTGTACCGTACACCACTGAGACCGCGGTGGTTGACGGGACAGAACGCACAACGCTAACCGCCACCTAAGTTATGAGTCAGGAAAAAAGGCGACAGAGTAATCTGTCGCCTTTTTTCTTTGCTTGCTTTGTAATCACTCGATGACCAAAAGTAAAAACCCGCCGAAGCGGGTTTTTACGTAAAAACAGGTGAAACTGACGCTAGCCGGTCTACTAGTAGCGGCCGCTGCAGTCCGGGCAAAAAAGGGCAAGGTGTCACCGCCTGCCCTTTTTCTTAAAACCGAAAAAGTATTTCGCGTTATGTACAGCTCCTCGCTCACTGACTCGCTGCGCTCGGTCGATTCGGCTGCGGCGAGCGGTATCAGCTCACTCAAAGGCGGTAATACGGTTATCCACAGAATCAGGGGATAACCAGGAAAGAACATGTGAGCAAAAGGCCAGCAAAAGGCCAGGAACCGTAAAAAGGCCGCGTTGCTGGCGTTCCCCACAGGCTCCGCCCCTGACGAGCATCACAAAAATCGACGCTCAAGTCAGAGGTGGCGAAACCCGACAGGACTATAAAGATACCAGGCGTTTCCCCTGGAAGCTCCCTCGTGCGCTCTCCTGTTCCGACCCTGCCGCTTACCGGATACCTGTCCGCCTTTCTCCCTTCGGGAAGCGTGGCGCTTTCTCATAGCTCACGCTGTAGGTATCTCAGTTCGGTGTAGGTCGTTCGCTCCAAGCTGGGCTGTGTGCACGAACCCCCCGTTCAGCCCAACGG
+
1200./3410*+-DGJED=::9;BGJIJHBCDB====F><64+(''($$$$$$%(/-777(%$%())*.0//01?<?A6EHJJIJHJJHHIJJHJIJEDJIGJDIEFJ?@?9@DGJEJJECFHJDFDD=@@@:=/(())*;??DEBA?BEJFIJEGFFEE5555>>4443.0011123EEGABCAABCGJFJJJJJGJHHDHIEJGJIHJIFGHJJJJI;59,55.*),)((()('(,(1*'''*,&2DGEECHEJEDFIJGEFJ=;44468<,+++-7,))17??JJJJEEEEJJDCACJDIA:9>BGJJA@??CCBB@ABA7667>;0.%$%'&$$$(+,,=;::9;::FFJHJJJHJJJHJGGFJJHIJJIGJ<-)(&&&+%%(&&'('$$&',-66*(&&'()*++*;<@EIJEDCCDJFIA;:>=?GFFD::986//0345/..+)((++0+*6>;7893@CC=FGFJFJGFJFGJJIJGJJJJJJGGGJFDGGHJJJIDFEBDGJJCBACE>;=2-))*27<85223359;CFHFEGEJEHFGJJEFFJ2111667HFIIGEJHEIFGJ778:>7(8<@DFEDCHFGEEJHA;7-,,(**+.*+,==@>D331'..24:---32+%$$%*()**-..)**,+()))4011=<<?@;;<6512102DFIBBA;98731,''',,,:9888A@???66623110''&*677==>FIFFHG?@??JJJIECD?;66-+,/1'''(3@@9:;=33467FGDFB@BDCE@AA@666FDHIEDA;::CHJGIIFDHFGCD?AACEFJHHDHJHHGHJJGFG@<32%''''578<;E?5/./8;946<999<>>?>JJJIJJFJJJHFFDB>==?HHJHJJGJIIJJDCDCJ==<7888DCBC432220,+*&'100<9806FFGBAEJJFC=9BEA45DEJGHGB?ABDB=1877:?@J==<<BCAGFIHJFIFJGJJFB@BCFJJGHJJJFIG?BCEIFJJHJIGF;:::?:3..DDDDHEFFJJJJJGEFFJGHIEBBCIJIEFJFCDDD?<<<6434233777ABBBEIEIFGJGED55668:;>>:77311/08('&$$
@Glass_T7V_14_D3_12_11_43
CTGGATCTATCAACAGGAGTCCAAGCGAGCTCGATATCAAATTACGCCCCGCCCTGCCACTCATCGCAGTACTGTTGTAATTCATTAAGCATTCTGCCGACATGGAAGCCATCACAAACGGCATGATGAACCTGAATCGCCAGCGGCATCAGCACCTTGTCGCCTTGCGTATAATATTTGCCCATGGTGAAAACGGGGGCGAAGAAGATTGTCCATATTGGCCACGTTTAAATCAAAACTGGTGAAACTCGCCAAGGGATTGGCTAAGACGCAAAAACATATTCTCAATAAACCCTTTAGGGAGATAGGCCAGGTTTTCACCGTAACACGCCACATCTTGCGAATATATGTGTAGAAACTGCCGGAAATCGTCGTGGTATTCACTCCAGAGCGATGAAAACGTTTCAGTTTGCTCATGGAAAACGGTGTAACAAGGGTGAACACTATCCCATATCACCAGCTCACCGTCTTTCATTGCCATACGAAATTCAGGGATGGAGCATTCATCAGGCGGGCAAGAATGTGAATAAAGGCCGGATAAAACTTGTGCTTATTTTTCTTACGGTATTTAAAAAGGCCGTAATATCCAGCTGAACAGTATGGTTATAGGTACATTGAGCAACTGACTGAAATGCCTCAAAATGTTATTACAATGCCATTGGGATATATCAACGGTGGTATATCCAGTGATTTTTTTTCTCCATTTTAGCTTCCTTAGCTCCTGAAAATCTCGATAACTCGAAAAAATACGCAGGGTGGTGATCTTATTTCATTATGGTGAAAGTTGGAACCTCTTACGTGCCCGATCAACTCGAGTGCCACCTGACGTCTAAGAAACCATTATTATCATGACATTAACCTATAAAAATAGGCGTATCACGAGGCAGAATTTCAGATAAAAAAAATCCTTAGCTTTCGCTAAGGATGATTTCTGGAATTCGCGGCCGCTTCTAGAGTACTGCGATGAGTGGCAGGGCGGGGCGTAAGAGTTGACGTCTAAGAAACCATTATTATCATGACATTAACCTATAAAAATAGGCGTATCACGAGGCCCTTTCGTCTTCACCTCGAGCACAGCTAACACCACGTCGTCCCTATCTGCTGCCCTAGGTCTATGAGTGGTTGCTGGATAACTTTACGGGCATGCATAAGGCTCGTATAATATATTTCAGGGAGACCACAACGGTTTCCCTCTACGAATAATTTTGTTTAACTTTTTAATTAACGGCCGGCTTGTCGACGACGGCGGTCTCCGTCGTCAGGATCATCCGGGCATCGATCGTACGTCCGGCAATTAAAAAAGCGGCTAACCACGCCGCTTTTTTACGTCTGCAGGCGCCACTCGATTCTAGGGCGGCGGATTTGTCCTCTCAGGAGAGCGTTCACCGACAAACAACAGATAAAACGAAAGGCCCAGTCTTTCGACTGAGCCTTTGGTTTGTTTGATACCTCTATTAGCACGCGTACCATGGGATCCCCCAGGGCTGCAGGAATTCGATATCAAGCTTTTATTTGTCGAGATACATCCATGCCATGTGTAATCCCAGCAGCTGTTACAAACTCAAGAAGGACCATGTGGTCTCTCTTTTTCGTTGGGATATTTCGAAAGGGCAGATTGTGTGGACAGGTAATGGTTTTGGTAAAAGGACAGGGCCATCGCCAATTGGAGTATTTTGTTGATAATGGTCTGTTAGTTGGAACGCTTCATCTTCAATGTTGTGTCTAATTTTGAACACTTTGATTCCATTCTTTTGTTTGTCTGCCATGATGTATACATTGTGTGAGTTATAGTTGTATTCCAATTTGTGTCCAAGAATGTTTCCCATCTTCTTTAAAATCAATACCTTTAACTCGATTCTATTAACAAGGGTATCACCTTCAAACTTGACTTCAGCACGTGTCTTGTAGTTCCCGTCATCTTTGAAAAATATAGTTCTTTCCTGTACATAACCTTCGGGCATGGCACTCTTGAAAAAGTCATGCTGTTTCATATGATCTGGGTATCTAGCAAAGCATTGAACACCATAACCGAAAGTAGTGACAAGTGTTGGCCATGGAACAGGTAGTTTTCCAGTAGTGCAAATAAATTTAAGGGTAAGTTTTCATGTTGCATCACCTTCACCCTCTCCACTGACAGAAAATTTGTGCCCATTAACATCACCATCTAATTCAACAAGAATTGGGACAACTCCAGTGAAAAGTTCTTCTCCTTCTCATGGTACCTTTCTCCTCTTTAATGAATTCTTAAACAAAATTATTTGTAGAGGCTGTTTCGTCCTCACGGACTCATCAGACCGGAAAGCACATCCGGTGACAGCTGTGCACGTCGGGGTTTGTACCGTACACCACTGAGACCGCGGTGGTTGACCAGACAAACCACGACGCTAGCCCGCCACCTAAGTTATGAGTCAGAGAGGAACAGTAATCTGTCGCCTTTTCTTGCTTGCTTTGTAATCACTCGATGACCAAAAGTAAAAACCCGCCGAAGCGGGTTTTTACGTAAAACAGGTGAAACTGACGCTAGCCGGTCTACTAGTAGCGGCCGCTGCAGTCCGGCAAAAAAGGGCAAGGTGTCACCACCCTGCCCTTTTTCTTTAAAACCGAAAAGATTACTTCGCGTTATGCAGGCTTCCTCGCTCACTGACTCGCTGCGCTCGGTCGTTCGGCTGCGGCGAGCGGTATCAGCTCACTGGAGGTGATAAAGGGTATCCACAGAATCAGGGGATAACACAGGAAAGAACATGTGAGCAAAAGGCCAGCAAAAGGCCAGGAACCGTAAAAAGGCCGCGTTGCTGGCGTTTTTCCACAGGCTCCGCCCCCCTGACGAGCATCACAAAAATCGACGCTCAAGTCAGAGGTGGCGAAACCCGACAGGACTATAAAGATACCAGGCGTTTCCCCTGGAAGCTCCCTCGTGCGCTATTTTCCTGTTCCGACCCTGCCGCTTACCGGATACCTGTCCGCCTTTCTCCCTTCGGGAAGCGTGGCGCTTTCATAGCTCACGCTGTAGGTATCTCAGTTCGGTGTAGGTCGTTCGCTCCAAGCTGGGCTGTGTGCACGAACCCCGTTCAGCCCGACCGCTGCGCCTTATCCGGTAACTATCGTCTTGAGTCCAACCCGGTAAGACACGACTTATCGCCACTGGCAGCAGCCACTGGTAACAGGATTAGCAGAGCGAGGTATGTAGGCGGTGCTACAGAGTTCTTGAAGTGGTGGCCTAACTACGGCTACACTAGAAGAACAGTATTTGGTATCTGCGCTCTGCTGAAGCCAGTTACCTTCGGAAAAAGATGGTGGACTCTTTGATCCGGCAAACAAACCACCGCTGGTAGCGGTGGTTTTTTTGTTTGCAAGCAGCAGATTACGCGCAGAAAAAAAGAATATAAGAAATCCTTTGATCTTTTCTCAGGATAGACACTGAAGTGGAACGAAAACTCACGTTAAGGGATTTTGGTCATGGAGTACTCAAAAAGGATCTTTCACCTAAGAAATCCTTTTAAATTAAAAATGAAGTTTTTAATCAATCTAAAGTATATATAAGTCTAAACTCTTTGGTCTGACAGCTCGAGGCTTGGATTCTCACCAATAAAAAACGCCCGGTGGCAACCGAGCGTTCTGAACAAATCCAGATGAATTGA
+
66&&&&(&&))''(<FIJFDCB@<<<=;>=>B<<=@CACDIEHJFIEECDEEEHHJHD?<<;HFJJJJJIJFIFHHIGIFJJJJJJGJIEEHGJIJGEDFFGJJJJJIJFJJJJGGIJJJIJHJJJJJJJJHGGIJJJJIJGJJGJJGJEEGD@B=<823??GHGIJGJICB??>@A?>?ABDFGJFHGIJJIJ>><=88665569,0(('(''')89::;CCECCDG>>7778322:=?>@JHJEGCE:)))&((&&&&(&'++-*''+&'&&'1:656>BFBA?@@AABDDGEDFD00289+)*)))*('''5<CIC@A9778DJ@@A@HJIJJJFFGJ7889GJHIJJJJHJFJJJJEB@1EEIJJJJHJJJJJJIJJJJFEEFCHJJJGJJJJJJJJJJJAC==JJFHHF<<<<DDHJIJDCCEICFJ99<DEDFJFFGJGJDGJIGIFHJJJJJJJJJJJEDBBBC<>7<<6JE@@=;99:?BA+))/234/*'(.-.0/141244=DIED?<=?JGFEGCDCIE?JJJFBBABD@9C7777CF8888DEDHC,,+)/001+**+39DJJJJJDEDDHJJDDFAGEGABAB'''''''1B@ADDFEHFFJEBBBDACC@<;652244@BAA?A;;;JJ5<7)***./../@HFGGFFIJJGHDE.../GDDIJGFH:<620+++++*+-/2:=<>>BAGGIJJJJJGEJC=3AAA332EEGECCDDDCECFJJG,'&'*950.''&'$$''.2111451220445;6<?>FEFGJJJJJJGHEFEDFFCCAAGFFFDG;+***775999AACEB>;GFGFGIBBBACBCFHJHJFJHJDFFJJJHFIJJEIDFDHDIJCDCCCC??AB@@??62222>>IIJHFEF@=11::778@ACJIJDGFJCBB@?B?AABAEEFJJFCGFDADIFIHDGFEEEGDFABBB=5003339;99:IHEDFDCDIFHGGJJCDGHEBA<5111---/2449:>>DEFIIGJFHJEJIJFJJFEDIEGBABDIEFEDCBFDCCEEGGHIGJDDDFEDGGJI><EJEGGJDIJEB<<>AEFEDFJJHGEJJJJ:::9@AAJJDECBCDDFJJGFGFGFJHIGAABHBBBBHIJEEEC<:5436<?>?ADIDGDDJDCFDJJHCCDDBBBB:86650779IJGFEECDCCG7778F=;C@:999)(((BCBCJGICDA?HC??ABHFGCCCDA33;:998=FEDGEIJEEFDGF????EFDEGHFJJJJJIJJJDJ=<=AIJHB655599:@??JHGDDFHHHB@DJJIHIHJGJJHJGJJGGGGC:437767989<?EEDDHIJGHBBBA655525++334FHJ87344303212'''+137@A@@DA=5EIJIIFGFIHJFHJHJEG@A@ADBBIJJIIJJJHGFJGFGDEF@@JJJJJE-,-.=789:<;;-++-**-1/--,,,3256?@>77,,*0*)++/7('''8CJGDGHEIEHFAABAHGBB@;50-,'(0124)((()+(%%&048=5555=ACFDDHB?>978877787676;@@?5444=>>:..JEGGJGGGIHJGA@=<;:9=30//*'%'%&(((**<=DIJJIJJFFHGFE@78DE@@@@<;;;<11030/5599IGGFF6556JHJJF6667=4@@77787444>83435=BEE=;9***))&&((('&'+-**)(&'AEJGIJJJJFIDEAA<//26CC31.+'%%&).9==AAABJHJJJJGJJHJJJJHGHJDJJJJFJJJGIGJJJJIEDGIIHGHHJFHJDF><><=?@HIEGJJJJJJGJJJJG7GF4+=DFI?76:1323764666677/.-.:?@>BGGEF@????EJJJGJJIIJGJHJJGGJIHHJGIFEFJJHJJHIHJH<;;;FJJJJHJF@EDHGGEJIBFFJFJJJE??BBDFCBADBJJHHIJJFJIJF@==>EFJIJEHJJBACBHJIJJJIGEDFGJBA=,&&''((()*455>BDD;;5555CHJHJIJ>>=>EEEECFEGDJHFJJJHJIHJFJJHEGG;;;;EDFJJFJJJGJIJIGIEJAH=CJEFFIJHHHJGJJJIJHHHJHGJJBAAA?.'''9;9;?>>;;:9?7<ABCEHJCF?IBCDHJJEHFIFHJGHCABFEGJCGEJJGJDHIJJJJJJFH;;;>EBCCCICEECJIGDGAA@ACDJEJGB<<;@@996331-.-.CFDDEEHFJJHIIJFJDJECGJGJHIH;D?;=FGHIIJGJDHGJJJHJIGGGJFJEEGBCCBFIHJGECB><//----01)-/7HHE@?;;?><@HJFHDDDEHF=<;:;<>=?@JIDEEFDFCBIEGIGHCGC:::<==;ABDHHJEHCBDFGDDB@DGJHCCBCCEJHEFCGECAC;==>EDECGGJ@?=?,)&$$$$$$$$&&&*0100020//88=64,''&9?ABCDGJJFDBEFFFHD544441419;DCCDBCGEHCD)))+));>@@CAABC@;87768<=83223;BAJJCCCF7777EFDJGJJJJGGECCCJHJJGFJJGIJFDFHJDFCA?BJFFDCDDH?=>>DJJEHHBEDDJJ@8:=<77?79;9455EJIGIJJJGGIFBAAA<IGJDE<<<;:<BBFJIJJEECCAICAABHHGEFJGJEJF@??@===>FDFEJGGJJIHEED77664*)('()),,%(-000(''%(('))+&'/208)(()0.../4<:1000063455<@GJGGJHJHECEHCDGIJJJF;82000EDFE=<73244323,11FDBCFJIEIFJFA@><C?G7BA:64./?=>=<553=>?<ACC>>@DBCFGHDIEFIFJJJJGJJHJIFJJJJJGJIEFH111120/0()()/--56;<<EFFEBD@:;0../,-*(1.)*./11;BA>=*)2)(&&%)(())'''-.3)2223<7BGHJIFJEJFJI<JIEGIJJJJJHF22@AIJJEBFDGIJC2000DJFJIFJJID<987('0;<?DDEJGFJJJFIJJJJJJC?AAEBCDGIGGDDIAA??=@BHCHF;99GGJHFJJJEEDC=<,,--/59-.0-,,.<AFFCFDJIEICCEFJ>???DEEFJGIGJ>==<=?;;::;>2112.16-=?FJEHGIFJJIJJJJJIJJIJJJJJHIJJJIJJJJJJHJJGJJJGIJJJJJJEFGFGJJJJD@@@FHIIE=;:81+,8552355CJJHCCC<;867.--///./?CFE::9888A@@HCGJDGDEDBFJJHJJGIHIEJJJJFFIJJGJIHJGDDDA931/-.//-.(&$$&')''+--.-*569A@AD:::::991000635=BDIHIIFJJGGE?@FEIEA@BJCJDDGFFFCFFGGDBA0100;975523,-.10,.4-++//***0.22'(''''(.('$$%%%&%&&'&&%$&)'(/1<<=8;:@CBCD@A?@A?AD@@?=6,')22///'&&)&%%%%+33AD>;99;;8,'455696*'''-.5::7755;?DCFFJIJDHHFEFJC>;=)<::;CCB999:''''((&&&&'&&&,,.-*+,(/11222..0--,,22BGJJBBBFHJEJDHCAAFB??=EHCBAB9<AABJHJJJJ9899;;;:;3142::;:6*)*&&))/-'%$
@Glass_T7V_14_D3_12_11_44
GCCATTTAATCTTTGAAAAATATAGTTCTTTCCTGTACATAACCTTCGGGCATGGCACTCTTGAAAAAGTCATGTATGTACATATGATCTGGGTATCTCGCAAAGCATTGAACACCATAACCGAAAGTAGTGACAAGTGTTGGCCATGGAACAGGTAGTTTTCCAGTAGTGCAAATAAATTTAAGGGTAAGTTTTCCGTATGTTGCATCACCTTCACCCTCTCCACTGACAGAAAATTTGTGCCCATTAACATCACCACTAATTCAACAAGAATTGGGACAACTCCAGTGAAAAGTTCTTCTCCTTTACTCATGGTACCTTTCTCCTCTTTAATGAATTCTTAAACAAAATTATTTGTAGAGGCTGTTTCGTCCTCACGGACTCATGAGACCGGAAAGCACATCCGGTGACAGCTGTGCCACGTCGGGGTTTGTACCGTACACCACTGAGACCGCGGTGGTTGACCAGACAAACCACGACGCTAGCCCGCCACCTAAGTTATCAGTCAGGAAAAAAGGCGACGAGTAATCTGTCGCCTTTTTCTTTGCTTGCTTTGTAATCACTCGATGACCAAAAGTAAAAACCCGCCGAAGCGGGTTTTTACGTAAAACAGGTGAAACTGACGCTAGCCGGTCTACTAGTAGCGGCCGCTGCAGTCCGGCAAAAAAGGGCAAGGTGTCACCACCCTGCCCTTTTCTTTAAAACCGAAAAGATTACTTCGCGTTATGCAGGCTTCCTCGCTCACTGACTCGCTGCGCTCGGTCGTTCGGCTGCGGCGAGCGGTATCAGCTCACTCAAAGGCGGTAATACGGTTATCCACAGATACAGGGGATAACGCAGGAAAGAACATGTGAGCAAAAGGCCAGCAAAAGGCCAGGAACCGTAAAAAGGCCGCGTTGCTGGCGTTTTTCACAGGCTCCGCCCCCCTGACGAGCATCACAAAAATCGACGCTCAAGTCAGAGGTGGCGAAACCCGACAGGACTATAAAGATACCAGGCGTTTCCCCTGGAAGCTCCCTCGTGCGCTCTCCTGTTCCGACCCTGCCGCTTACCGGATACCTGTCCGCCTTTCTCCCTTCGGGAAGCGTGGCGCTTTCTCATAGCTCACGCTGTAGGTATCTCAGTTCGGTGTAGGTCGTTCGCTCCAAGCTGGGCTGTGTGCACGAACCCCGTTTCAGCCGACCGCTGCGCCTTATCCGGTAACTATCGTCTTCGTCCAACCCGGTAAGACACGACTTTATCGCCACTGGCAGCAGCCACTGGTAACAGGATTAGCAGAGCGAGGTATGTAGGCGGTGCTACAGAGTTCTTTGAAGTGGTGGCCTAACTACGGCTACACTAGAAGAACAGTCTCTGGTATCTGCGCTCTGCTGAAGCCAGTTACCTTCGGAAAAAGAGTTGGTAGCTCTTGATCCGGCAAACAAACCACCGCTGGTAGCGGTGGTTTTTTTGTTTGCAAGCAGCAGATTACGCGCAGAAAAAAAGGATCTCGAGGATAGCTGATCTTTGTTCAGGGGTCTGACGCTCAGTGGAACGAAAACTCGCGTTAAGGGATTTTGGTCATGAGATTATCAAAAAGGATCTTCACCTAGATCCTTTTAAATTAAAAATGAAGTTTTAAATCAATCTAAAGTATATATGAGTAAACTTGGTCTGACAGCTCGAGGCTTGGATTCTCACCAATAAAAAACGCCCGGTGGCAACCGAGCGTTTTGAACAAATCCAGATGGAGTTCTGGTCATTACTGGATCTATCAACAGGAGTCCAAGCGAGCTCGATATCAAATTACGCCCCGCCCTGCCACTCATCGCAGTACTGTTGTAATTCATTAAGCATTCTGCCGACATGGAAGCCATCACAAACGGCATGATGAACCTGAATCGCCAGCGGCATCAGCACCTTGTCGCCTTGCGTATGATCTGCCCATGGTGAAAACGGGGGCGAAGAAGTTGTCCATATTGGCCACGTTTAAATCAAAACTGGTGAAACTAACCAGGGATTGGCTGAGACGAAAAACATATTCTCAATAAACCCTTTAGGGAAATAGGCCAGGTTTTCACCGTAACACGCCACATCTTGCGAATATATGTGTAGAAACTGCCGGAAATCGTCGTGGTATTCACTCCAGAGCGATGAAAACGTTTCAGTTTGCTCATGGAAAACGGTGTAACAAGGGTGAACACTATCCATATCACCAGCTCACCGTCTTTCATTGCCATACGAAATTCCGGATGAGCATTCATCAGGCGGGCAAGAATGTGAATAAAGGCCGGATAAAACTTGTGCTTATTTTTCTTTACGGTCTTTAAAAAGGCCGTAATATCCAGCTGAACGGTCTGGTTATAGGTACATTGAGCAACTGACTGAAATGCCTCAAAATGTTCTTTACGATGCCATTGGGATATATCAACGGTGGTATATCCAGTGATTTTTTTCTCCATTTTAGCTTCCTTAGCTCCTGAAAATCTCGATAACTCAAAAAATCTCGCCCGGTGGTGATTTTCTTTTTGACTTTATGGTGAAAGTTGGAACCTCTTACGTGCCCGATCAACTCGAGTGCCACCTGACGTCTAAGAAACCATTATTATCATGACATTAACCTATAAAAATAGGCGTATCACGAGGCAGAATTTCAGATAAAAAAAATCCTTAGCTTTCGCTAAGGATGATTTCTGGAATTCGCGGCCGCTTCTAGAGTACTGCGATGAGTGGCAGGGCGGGGCGTAAGACTCGACGTCTAAGAAACCATTATTATCATGACATTAACCTATAAAAATAGGCGTATCACGAGGCCCTTTCGTCTTCACCTCGAGCACAGCTAACACCACGTCGTCCCTATCTGCTGCCCTAGGTCTATGAGTGGTTGCTGGATAACTTTACGGGCATGCATAAGGCTCGTATAATATATTCAGGGAGACCACAACGGTTTCCCTCTACAAATAATTTTGTTTAACTTTTTAATTAAGGCCGGCTTGTCGACGACGGCGGTCTCCGTCGTCGGGACCGATCCGGACAATAATCGTACGTCCGGCAATTAAAAAAGCGGCTAACCACGCCGCTTTTTTTACGTCTGCAGGCGCCACTCGATTCTAGGGCGGCAACTGTCCTACTCAGGAGAGCGTTCACCGACAAACAACAGATAAAACGAAAGGCCCAGTCTTTCGACTGAGCCTTTCGTTTATTTGATGCCTCTAGCACGCGTACCATGGGATCCCCCGGGCTGCAGGAATTCGATATCAAGCTTTTATTTGTAGATATCATCCATGCCATGTGTAATCCCAGCAGCTGTTACAAACTCAAGAAGGACCATGTGGTCTCTCTTTTCGTTGGGATCTTTCGAAAGGACAAGTATGTGGACAGGTAATGGTTGTCTGGTAAAAGGACAGGGCCATCGCCAATTGGAGTATTTTGTTGATAATGGTCTGCTAGTTGAACGCTTCCATCTTCAATGTTGTGTCTAATTTTGAAGTTAACTTTGATTCCATTCTTTTGTTTGTCTGCCATGATGTATACATTGTGTGAGTTATAGTTGTATTCCAATTTGTGTCCAAGAATGTTTCCATCTTCTTTTAAAATCAATACCTTTTAACTCGATTCTATTAACAAGGGTATCACCTTCAAACTTGACTTCAGCACGCA
+
&&&%**(&55221,,06;HGHEC;23CAIGGGJIJJJJJJHIGJJJAA@@FJJJJFJJGJJJIFFJJD@?/.,('%&&(((++.5++--BABJJIJHIEAC>?BAJJJIHJJJFJGEE@@A@ABDHGJ<<=?IJJJJJHJHAJFFJHIEBEB<<<<=<222??B;BGJJJJJIHJJHGFJJJGJFJIJFHIIIFHJ=6FJHJJJJJFFIHJDAB9JGJDBEEBEJGJIGIFDJEEJCEEFIJDDJDJJJJG?@@??.-)((/7CDCCCBDA@?@@54/3/00:;:9987679<>;998894:33<=@;<<:;EFFG@DC=GF>JIHJJJJ54>EEFDEJJGD1113DAHJJJIJJJJJJJHGJJHIEJFA>>=>:.--.0/,+*,0%%%%*,(<>DHIAAAEEHDGICFJJ777686.**)*./89;<J>=<=BDDJGGJJIJJJGJJJJJJIEGJHJJEIJGJJDB@@CEBGFJEJ4445JIGHIE=;;;<ABB;::>BEJ('''9?A><<?A@CAA;000(''++++*,,-...20/<9?52266<<<<ECACCDDGBCB@@8779ABFDIGGJGJJIJJEGJIIJCBCCJJDDJFJIJJFCCC==<CCCECCFFFJJHGJFHGJJJIIEDB@B*(((001::?CEC@>@@B:2,,3>>?;;;JJIHEJJBABEJIJGGFFEEFGCJH;>=9AB6543/8>JJFJJJJJJJJJDCFGFJJIGHJJJFGGFEJJJJJIJJJGJJJJJJJIIJGFGIJJFB@C:///,,,,FGGJJGJIIIAA@D@<96558<>?>JJHJJGJJFHHJJIJJJJGJFGFH/,.++10149JJECCDBB22CBGJJJH;333,,,,BACAJJJIG;9:9AFHGGJJJJEIIHFIJGIJJJGGJJGIFJJJJED?@5>?=??>:966CADDC??>>7?EH??HJJIJ??@CJ445FEJCDJIIIHJFDECJGIHIED==;---:<E=555:BCCGHJHHJEJJJHJJJJJGGJJJCBEJCED<FJFDBEFE@?@?JJ5221;ACJJG62*BBFJJJJJFJEGBBG@BCCGC;3:=448:BBJB?B34C??967CHJDHFDEFIHIHJJEHCCFJJJJHJJIJJJF::;GJJB@@@IJJJJJJJHGJGJJJJHFDBEEJGGFJEHFJJJFHJJJGHI766441.--,&&'((-'116;EGJJJJHJJDJHGJJJJJJJFG???@GG*(((<BDEJJJJEIJFJHIJIJIJJ1(GIHFHHGJJJHJJJJJHJJJEFJJJJFHJHGJJHJEFFEJFGIGJJIJJFEGFFJGHJFJHI:3../7--/2*DGIGJJJJJJGJEEFGIEJHJJJGFFG88=>JJJGDBB''&%&'++0''(:FDHJJIJJHJJFJEJJJJJJGIJ=*))*>>??:7783DH@A@???>9=?EJFJEA@@BJEFFD>>??IFEJEIJFJJG@@=:@DBAB:9:GDFABDDJJJHIJJHIJ@@@AH>;:@<==@@?;;<8.%%%'**-,,-,,--589800/0;<<HGHJJGJJJJGDABCCDFF<;;FJDB@))))E<>FJJHJJBBBAEEEEHJFGDJDHJHCFFJIGDJGCB1////+''(,::;<JIEG@JIGJJJHIJJGJJJJJJJHGJCEFFJIJJJIIGJIG0001JHHJGJ>>>?FJJJJJCHD@BBGEFGBDCDEB@>>BB?@CE@CGJJEGHIGJJHIJHIJJ@(&&'+++*-,-8AB5556JJJJJJJJFDJ873+'3.--1444;;<<:333----1005424)/////66897789>:;;<CJEIEDCJIHFJGJJJJJEFJJJJJJJJIJJFJJJIHJJFJJEJHFIJIJGGJJHEJGHIJGJJJHJB@>?ACHHHJJGJJJJGJJJJJJJGIJJJJJJHJHFHFGJJGHJJ6557:8GBCDHFJJJJFHJ1000...6;>BJJJJJJFHJGHEJJG=<;;>92*+)))(%%&&.,-BJJJJJJJIFGGIJIJJJJJJGJFIJI<&&&(+333;;=:;?A<::::<A@DFJEFC@@@?JJEJJIJGJIDHE>'&&'/<<;7777CBABJIGIJGBJJFGIIJHGEJFFJJEEE;IJJJJJJJJIHJJ99?5556::979<GGJD?@?BCCJJGJJJJDJJJEGJHJFEDFEIJHJJJFJJJJJIHJHJJHJJHFJFJFJEHFHFIDGC>?@?E?>81002433(BHGJJFJHEABEJJHJJJHJJJJJHJJJFGHJJGJJJHJJJJJJGJHJGJHBCDJEIJGBGDFCABBJB@<77:;JJIJHJJJGJJJJJJJFJJJJJGIGJGJJJEBB0.>;<<A@@><CEJJJJJJJHGJJIJJJHGJG=EC?AABEGFEJJJJGGJJGJHJJHIJJGJHJHJIJGJJJIJFGID>??JHHIJJJJJJFFFFGJIJJJHJJIJJHFEC<779EGDECB0/078@@A?@@@EJEFHJDEFBHGJFAACECBB<>>ADF;;>;:?FA>881(())<5>33ACEB=<''%&)**)-+)))$%&$(,(''',.'&%&&)(-@AIGJJJJJB2//.0-0/0:7@@@BEJF1112GEJJH>>>AHJI@ABAEJJDB<;<:>@DGIJJGJJGHJJJIJIJGJJJJJJJJDB99FJGJJJJJHGGFJJJIJHJGFDEEHEFFEGFJ>AD>C=2125984./?FFJJFJJFJJJJIFEA<>.--0DJIIJJJ>>>>EGBC=CAAGGJJFJJJJHJJFJEEJJGJJJJEEDJJJFB769<=55@AAGDCCADEJGHEBCDDCCJD;;=CHJJHJJJJJJJJGDIFBC@;;;@AAA??G====BJHHIHDECCBA;;DCH?>>@EDCACGHFJEIJJGJIHHEEGGJHHJJJJHGEJ?>912BD>==<2213++++.-,'()+('''-20*'''8B@=;<=EC>?JIH@?@JJJIJFFFI@BCCJJHJJHJJHHEGJJJJJJHEFCFFHHJJGJJJJJFBGC<JGHJJJJGA5>1.&&'4333>DDG?:::322((('(((('(22(&'('&&'%%%%$$$%%'''&%%&%'''*-((;>8@ABJHFGGJJJJJJJGJJHFBB@@?:3(22/6678<:98:=AJJFCJGIGJFFCAA@>=9<64557654(&&&&',-/33335569HJJJIFIJJJJJJIJJGJJIJJJIJJJJJJEDDEJHJJGDDBECHEDA>>>777<8<9634568('''&&()((&&-12223;=GDDDCDCACADFEDFJB@==;AC;21/.0/10077623778862;;:<===D.-.0/*()*,-;EGJGJJHJJJHJJJHJJJGHHJIJEHCFACC<=88779BBCB@BBGHJJGHGJEBCDHA@/,,+,,/0/1443-(&()3<**(''('&%%23DHJJJJJJJIJJGFF;::=EGFIJJJEJD=>EGJDJDBAABHDJJGJJIHJJJJGJJJIJJJJJJFJJJJHJJGHJHFHEFJEHF?DJJJGIJJHGIGJJEDEBCCFGGJIIJJHJJEGJFCC747@77JJJFJJJJJJJJJHJJJJJJJJHJJFJGIJJHJJJIJJFHIGHJIGEEDBECIGJFHJGJEDJJIGDGGFJJJCFF;?FJB>===:7::JFIGJJJH@A>DFEFJJ=<<<IJJHHJGJJJGHJJHHJFHJFGH9DDDJJCBA@FEEE??7642*
@Glass_T7V_14_D3_12_11_45
CCCGGATAATCCTGACGACGGAGACCGCCGTCGTCGACAAGCCGCCGTTAATTAAAAAGTTAAACAAAATTATTTGTAGAGGGAAACCGTTGTCAGTCTCCCTGAATATATTATACGAGCCTTATGCATGCCCGTAAAGTTATCCAGCAACCACTCATAGACCTAGGGCAGCAGATAGGGACGACGTGGTGTTAGCTGTGCTCGAGGTGAAGACGAAAGGGCCTCGTGATACGCCTATTTTTATAGGTTAATGTCATGATAATAATGGTTTCTTAGACGTCGAGTCTTACGCCCCGCCCTGCCACTCATCGCAGTACTCTAGAAGCGGCCGCGAATTCCAGAAATCATCCTTAGCGAAAGCAACTTTTTTTATCTGAAATTCTGCCTCGTGATACGCCTATTTTTATAGGTTAATGTCATGATAATAATGGTTTCTTAGACGTCAGGTGGCACTCGAGTTGATCGGGCACGTAAGAGGTTCCAACTTTCACCATAATGAAATAAGATCACTACCGGGCGTATTTTTTGAGTTATCGAGATTTTCAGGAGCTAAGGAAGCTAAAATGGAGAAAAAAATCACTGGATATACCACCGTTGATATATCCCAATGGCATCGTAAAGAACATTTTGAGGCATTTCAGTCAGTTGCTCAATGTACCTATAACCAGACCGTTCAGCTGGATATTACGGCCTTTTTAAAGACCGTAAAGAAAAATAAGCACAAGTTTTATCCGGCCTTTATTCACATTATTGCCCGCCTGATGAATGCTCATCCGGAATTTCGTATGGCAATGAAAGACGGTGAGCTGGTGATATGGGATAGTGTTCACCCTTGTTACACCGTTTTCCATGAGCAAACTGAAACGTTTTCATCGCTCTGGAGTGAATACCACGACGATTTCCGGCAGTTTCTACACATATATTCGCAAGATGTGGCGTGTTACGGTGAAAACCTGGCCTATTTCCCTAAAGGGTTTATTGAGAATATGTTTTTCGTCTCAGCCAATCCCTGGGTGAGTTTCACCAGTTTTGATTTAAACGTGGCCAATATGGACAACTTCTTCGCCCCCGTTTTCACCATGGGCAAATATTATACGCAAGGCGACAAGGTGCTGATGCCGCTGGCGATTCAGGTTCATCATGCCGTTTGTGATGGCTTCCATGTCGGCAGAATGCTTAATGAATTACAACAGTACTGCGATGAGTCAGCGGCGGGGCGTAATTTGATATCGAGCTCGCTTGGACTCCTGTTGATAGATCCAGTAATGACCTCAGAACTCCATCTGGATTTGTTCAGAACGCTCGGTTGCCACCGGGCGTTTTTTATTGGTAAGATCCAAGCCTCGAGCTGTCAGACCAAGTTTACTCATATATACTTTAGATTGATTTAAAACTTCATTTTTAATTTAAAAGGATCTAGGTGAAGATCCTTTTTGATAATCTCATGACCAAAATCCCTTAACGTGAGTTTTCGTTCCACTGAGCGTCAGACCCCGTAGAAAAATTCAAAAGAATATTTGTCAATCCTTTTTTCTGCGCGTAATCTGCTGCTTGCAAACAAAAAAACCACCGCTACCAGCGGTGGTTTGTTTGCCGGATCAAGAGCTACCAACTCTTTTTCCGAAGGTAACTGGCTTCAGCAGAGCGCAGATACCAAATACTGTTCTTCTAGTGTAGCCGGTGACGCAGGCCACCACTTCAAGAACTCTGTAGCACCGCCTACATACCTCGCTCTGCTAATCCTGTTACCAGTGGCTGCTGCCAGTGGCGATAAGTCGTGTCTTACCGGGTTGGACTCAAGACGATAGTTACCGGATAAGGCGCAGCGGTCGGGCTGAACGGGGGGTTCGTGCACACAGCCCAGCTTGGAGCAAACAACCTGCACCGAACTGAGATACCTACAGCGTGAGCTATGAGAAAGCGCCACGCTTCCCGAAGGGAGAAAGGCAGCCAGGTGCACCAGGTAAGCGGCAGGGTCGGCGGAACGGAGAGCGCACGAGGGAGCTTCAGGGGGAAACGCCTGGTATCTTTATAGTCCTGTCGGGTTTCGCCACCTCTGACTTGAGCGTCGATTTTTGTGATGCTCGTCAGGGGGGCGGAGCCTGTGGAAAAACGCCAGCAACGCGGCCTTTTTACGGTTCCTGGCCTTTTGCTGGCCTTTTGCTCACATGTTCTTTCCTGCGTTATCCCCTGATTCTGTGGATAACCGTATTACCGCCTTTGAGTGAGCTGATACCGCTCGCCGCAGCCGAACGACCGAGCGCAGCGAGTCGTGAGCGAGGAAGCCTGCATAACGCGAAGTAATCTTTTCGGTTTTAAAGAAAAAGGGCAGGGTGGTGACACCTTGCCCTTTTTTGCCGGACTGCAGCGGCCGCTACTAGTAGACCGGCTAGCGTCAGTTTCACCTGTTTTACGTAAAAACCCGCTTCGGCGGGTTTTTACTTTGGTCATCGAGTGATTACAAAGCAAGCAAAGAAAAAAGGCGACAGATTACTCTGTCGCCTTTTTTCCTGACTCATAACTTAGGTGGCGGGCTAGCGTCGTGGTTTGTCTGGTAGACCACCGCGGTCTCAGTGGTGTACGGTACAAACCCCAACATGCACAGCTGTCACCGGATGTGCTTTCCGGTCTGATGAGTCCGTGAGGACGAAACAGCCTCTACAAATAATTTTGTTAAGAATTCATTAAAGAGGAGAAAGGTACCATGAGTAAAGGAGAAGAACTTTTCACTGGAGTTGTCCCAATTCTTGTTGAATTAGATGGTGATGTTAATGGGCACAAATTTTCTGTCAGTGGAGAGGGTGAAGGTGATGCAACATACGGAAAACTTACCCTTAAATTTATTTGCACTACTGGAAAACTACCTGTTCCATGGCCAACACTTGTCACTACTTTCGGTTATGGTGTTCAATGCTTTGCAGATACCCAAATCATATGAAACAGCATGACTTTTCAAGAGTGCCATGCCCGAAGGTTATATTGCAGAAGACTATATTTTTCAAAGATGACGGGAACTACAAGACACGTGCTGAAGTCAAGTTTGAAGGTGATACCCTTGTTAATAGAATCGAGTTAAAAGGTATTGATTTTAAAGAAGATGGAAACATTCTTGGACACAAATTGGAATACAACTATAACTCACACAATGTATACATCATGGCAGACAAACAAAAGAATGGAATCAAAGTTAACTTCAAAATTAGACACAACATTGAAGATGGAAGCGTTCAACTAGCAGACCATTATCAACAAAATACTCCAATTGGCGATGGCCCTGTCCTTTTACCAGACAACCATTACCTGTCCACACAATCTGCCCTTTCGAAAGATCCCAACGAAAAGAGAGACCACATGGTCCTTCTTGAGTTTGTAACAGCTGCTGGGATTACACATGGCATGGATGATCTCTACAAATAAAAGCTTGATATCGAATTCCTGCAGCCCGGGGGATCCCATGGTACGCGTGCTAGAGGCATCAAATAAAACGAAAGGCTCAGTCGAAAGACTGGGCCTTTCGTTTTATCTGTTGTTTGTCGGTGAACGCTCTCCTCGTAGGACAAATCCGCCGCCCTAGAATCGAGTGGCGCCTGCAGACGTAAAAAAAGCGGCGTGGTTAGCCGCTTAATTGCCGGAGATG
+
>>7*)))*''*:;<CDCBEEJFJJDGGJFHCD>>=;;:7//,*++-2123:@A@FGIJGJJHFJIJFJJIJHJJJHJGIJJGIJJB@A/.-,-&&&%$$%%%%&&&$$&(+-+.0488=CFIJEJJJFD?FC@@EHJJJJIJBBBAJGJJJJJJJJJF>>>@JJJJFHJIJJJJJEFDFIJHEGFEIJIHJJJJJJEJGDHDA???HJJJJJJJIIEJHJHJJFJEJIFGIJJJFFBCDEEJJEJFJJJJJIJJHJJJJIGJJJJJJJHJHJGJ=====AFA=<<4222C@B@A?>>>FGIGJJJJJJJJGJJHGFJFGJCDGFJJJEA=...-43658:<HJGGIHIHEJG>==845@97(''()*+++,,::<CEJJJGJJJJJGEFJJEIJJJJJJEJJJJHGEIGHJJJJJJJGJIIJJJIGJJFGCDDD=:6*/455@=<=<FIHFGFJJIJJJJFDDCA@AB>=<;/-,+'(+28==BFJHJIGEG@@;555656790/366??A@EFGJJJJJIFHFIJD???DHIJJJJIJJHIJIIJJJJIJJIGJHJJJFGJJJJJJJFIIJJJJJHJJJJJIJHJJEJJJJGJFJJJIJJFF>>JEHJJJGJJIJJJJHJJHIFJJJJJIEGJHJJJJHJJIIJJIJJJGIJJJJJJJJJJGJJJFJIJGCDHFDGDJJJJJJJJGJDEDGJHJJJA@BJJJGIJIFJABEFIJJFJIHJHIJJGJJJJJJHFHGIFJFE754499:<+**+2333AABFGJJGJGIEI<<<<EAHEJ;999JHFHGGJJJJJJJJJJJIJJIJGHHJIJHJJHC>ABIJJDDDFD43333BI?JJJJJJJFJIJJJJEJJJJJIIJIJHHFJJIJJJJJJJJIGGJIJJIFJJHIJIFJJJFHJJJJJJJJJIJJJJIJJIJJFJDGJJGJJJGJIJHJJJJGFE<<<;;&&&&*42211125334>???GIGJE=GGJIGIIJJIJJIGGJJJJJHJEJJJIFCEFECJJJ??>?JJJ@JJJECBACCC<<3222;>?553566HJHHJJJFJFJJJGIEJIJHJJGFI<55E@CAFDFIJIIGGHGJJJJHFJGJJJJIJHJJJJHGJJHHJJFHIJJGJJJJHJJFIJGIHEFEIJEIJJIEFEDJJIJGFEIHJJJHJFBDC0///8FJJJIJHJGGHGJJEFEJJHIJJIJJJJJJJJJGGJJIJIIDC/+%%%((233IJJIEEDHEBEJHJFDHJEDCDHGJJJJIFJHJJFJGIHE?@DJJJJGFJJ9999D=<?68@DCBDEHJGIJJJJGFHEJJJJJJJIJJJJIJJJJJHFIGD>=;93<C+**)*/*+()**+++555799?@GJJJJJJJJJIIJJJJJABBCIJIJJJFEEJ?>?JJJJJJJJJJJJJFHJJIGJJA@<@A<A>:80/0//..67JJEEF<;?>>?FJJIJIJFGJFJJJJJJJJJJJGJGIJIFFEJDB@@8AFB=@ABI997123;<>CCEDCABC21-''/.,**+'+,,8:,+('()'&(%%&&&('(2;AE<32146>AEFJCBA@G;::;>DBCHIDDEEJEGJHGJJJJGJJHJJJGJHJJCGJA<9=5544;6?B@BACFAEBJHIJJHGE<CAHEGDEDJJJGGECEECDJIFDCJIGJJJIFJJJJJHIJJGIGJGGIAAE@G5555HFFJA<+)*++++,01<GIGE;;;<ACJGJHJJHJJJFJJIHFIJHEGGJJGHJJJHJGIJJJHJJHJIJJGJJGJJJHJJIFHGJJJJIGJJJHEGC?><>>=?CC>>>=@GFEIED?@?BHFGJHJGGJJFHEFEDJFJIGIHDHJFJ@@A8884*))CJ>D<0DFEJJG8877=DFDC7777;;84544921111'&&(&$$$%$$$$&&3547@AAFDHIJFIGIJJHJJHGJJJHJJIJJJJGJJJJJHJIJ;=?)(((1.,*)*++,.)'%%%%&$%&'',''-.;==JJJJ?EDC=/.+'&()*).//9=@BCCCB:::<692///.***+?JHIBB@A2111<IFABAECC0000I?BBCACDIJGJBAFGJJJJJJJJJIHJJIJJHIIJJJJJIJIHJIJJIGD,,,,5EGGJJFJIGIJGED=<=IEA<770&&&&JJJIGJJJJIJJIFBBABC?=;<?CA?EJJJJJIJJJHJJJJHE33323279*239;J?EJHJJFHHHJJFJHIJJIJGJJJJJIJHFJDCB?AB?AA?EF=GGJJFJJFJGFGEJJJHHEDGGIJJHGHJEJJIGDCCEEGJJJGJEDA6442455966DGIIIJEGFHJGJFJJFFCEJDIJJJJJGJHJIHJGJIFGJACFFIJJJHGJJIJJEGHCDIABD>BC?AA=:@A53/-./8==CEGDJJJJIJHHJJJHJHJFIFFGHJJ==>>D<11D;/=AD>IDEHJIIEGEEGJJGJJHFHJIHJGJJEJ>JJE;444;2779AA@CCCJFHIJJJFHGHI@???CAE>:<CJJJEJG<<6566898555589<;;;9:96CDCB5@BCCA@FJHIHJJHIJJJGEEEGJJJJHJJJJJHJJJA??>@;3)((((:::8;::?BGGFJEDFEDFD@654--++,-//7(&&&&&(5667=>@ABBGJIGHFGFDGFC=>E@JHJJHJI>>?@HFFIJJJJEEA>?DGBBCBGJJHJJFJHJJJHJJI88)CJJJEHEGJFIJJJIJJJHFJJJJJJGJGJHJJJIJHHHJJJIJIJJJJJJJJIJGJJJHJJJJIHHJFFIHHIIJB@>;>;98636:>>>@HFGHJJJHJIIJIJGJFIGJ??A@@AFIJJIJIJJIJJJJIJJJJGHJJHJFJJJJJJHDEDEBB?A>89JEJJEHJGJJJGJJJFHHGIJJHJEFEEIJJJGGHJJFHJJJJJEF;:96667879>6BBDHFGFFJJJJJFJJJC?>E88/./..17.'''(666/,))7>=000CFIGBEEFHHHGEFJJJJJJJIJJF@BBEGJJBA*.*)*+**.*(&&***,<==ECJIJIGJGEC==<=IEJDEJIJJEJGJGIFJJJJFJ=75229<=@JJJJJJJJIJFFJJJJJIGJDEGEBAAAEB??DHFIIJJJJJJIJJCCIHGDF?<4344??>??9<856AECIDFJHJJIJJJJJJGGJJJJJJJFGFJJJIJIJIJHJJHHJHJIHJIJJJJJIJJGHJHJJIJJHIGIFJJJGGGGEGJJJJHJJ?==>?BACHJJIGHIJJGJEEJEJIIIJHJJJJJJIJGGFJJHJHJFFJIJIJJIHIH@322=ABJHIGFJJGEFEJG?BDA??CJ<JEHIJFIJJGIJJJIJJD<=BC=<<CEF;F9<?:(;;;<C866A?:99*))+=?====;==:99;DDJJFEFEFIIGFIJIJJGJJIJJGJJJHJJJHIIJGJGFEED<;::;9))))B;;JFFJJJHJJGJJGGJJEFE2.-****-01=5556F@ABJFEAAHJGGJHJJJFHEGGJG;999JGIJJIJIGHFIJJGFEFJJJGF?>??EGEJHHJE;;=EECHF@<<>HB>><;;<?<>>1.+(((*422478888111+)('))56/../;;<?JBGIHJJHJGJJHJHJHJJFEFHJJJJJHJJA@>HFEJJIJJEIEJGJH=<<<65,('(')'))&*)('''
@Glass_T7V_14_D3_12_11_46
ATTGATTTAAAACTCCGTTGCCAATTTAAAAGGATCTAGGTAGAAATAGTTTTTGATAATCTCATGACCAAAATCCCTTAACATAGTACGTTCCACTGAGCGTCCAGACCCCGTAGAAAAAGATGAAAGAATATTTGTTGGAATCCTTTTTTTCTGCGCGTAATCTGCTGCTTGCAAACAAAAAAACCACCGCTACCAGCGGTGAGTTTTGTTTGCCGGATCAAGAGCTACCGACTCTTTTCCGAAGGTAACTGGCTTCAGAGCGCAGATACCAAATACTGTTCTTCTCGTGTAGCCGTAAGCGCACCACTTAAAAACTATGCTGGCACCCGCCTACATACCTCGCTCTGCTAATCCTGTTACCAGTGGCTGCTGCCAGTGGCGATAAGTCGTGTCTTACCGGGTTGGACTCAAGACGATGGTTCCCGGATAAGGCGCAGCGGTCGGGCTGAACGGGGGGTTCGTGCACACAGCCCAGCTTGGAGCGAACGACCTACACCGAACTGAGATACCTACAGCGTGAGCTATGAGAAAGCGCCACGCTTCCCGAAGGGAGAAAGGCGGACAGGTATCCGGTAAGCGGCAGGGTCGGAACAGGAGAGCGCGGAGGCTTCAGAGGGGGAAACGCCACGGTATCTTTATAGTCCTGTAGGGGTTTCGCCACCTCTGACTCAGACGTCGATTTTTGTGATGCTCGTCAGGGGGGCGGAGCCTGTGGAAAAACGCCAGCAACGCGGCCTTTTTACGGTTCCTGGCCTTTTGCTGGCCTTTTGCTCACATGTTCTTTCCTGCGTTATCCCCTGATTCTGTGGATAACTCATTACCGCCTTTGAGTGAGCTGAACCGCTCGCCGCAGCCGAACGACCGAGCGCAGCGAGTAGTAAGCGAGGAACCTCATAACGCGAAGTAATTTTTTCGGTTTTAAAGAAAAGGGCAGGGTGGTGACACCTTATTTTTTGCCGGACTGCAGCGGCCACTACTCGTAGACCGGCTAGCATGACACTGCTTTACGTAAAAACCCGCTTCGGCGGGTTTTTTGTTGGTCATCGAGTGATTACAAAGCAAGCAGAAAAAAAAGGCAACAATTACTCTGTCGCCTTTTTTCCTGACTCATAACTTAGGTGGCGGGCTAGCGTCGTGGTTTGTCTGGTCAACCACCGCAAGATATCGTGGTGTACAGTACAAACCCCGACGTGCACAGCTGTCACCGGATGTGCTTTCCGGTCTGATGAGTCCGTGAGGACAACAGCCTGCTCCAAATAATTTTGTTTAAGAACTCATTAAAGAGGAGAAAGGTACCATGAGTAAAGGAGAAGAACTTTTCACTGGAGTTGTCCCAATTCTTGTTGAATTAGATGGTGATGTTAATGGGCACAAAATTTTCTGTCAGTGGAGAGGGTGAAGGTGATGCAACATACGGAAAACTTACCCTTCAAATTTATTTGCACTACTGGAAAACTACCTGTTCCATGGCCAACACTTCTGATTACTTTCGGTTATGGTGTTCAATGCTTTGCGAGATACCCGAATCATATGAAACAGCATGACTTTTTCAAGAGTGCCATGCCCGAAGGTTATGTACAGGAAAAGACTGTATTTTTTCAAAGATGACGGGAACTACAAGACACGTGCTGAAGTCAAGTTTGAAGGTGATACCCTTGTTAATAGAATCGAGTTAAAAGGTATTGATTTTAAAGAAGATGGAAACATTCTTGGACACAAATTGGAATACAACTATAACTCACACAATGTATACATCATGGCAGACAAACAAAAGAATGGAATCAAAGTTAACTTCAAAATTAGACACAACATTGAAGATGGAAGCGTTCAACTAGCAGACCATTATCAGACAAAATACTCCAATTGGCGATGGCCCTGTCCCTTTTACAGAACGCCTACCTCTGCACGCAATTCTGCCCCTTTCGAAAATCCCAACGAAAAGAGAGACCACATGGTCCTTCTAGACTTGTAACAGCTGCTGGGATTACACATGGCATGGATGATCTCTACCGATCAAAAGCTTGATATCGAATTCCTGCAGCCCGGGGGATCCCATGGTACGCGTGCTAGAGGCATCAAATAAAACGAAAGGCTCAGTCGAAAGGTGGGGACTTCGCTTTATCTTGTCGGTGAACGCTCTCCTGGTAAGGACAAATCCGCCGCCCTCAAGAATCGAGTGGCGCCTGCAGACGTAAAAAAAGCGGCGTGGTTAGCCGCTTTTTAATTGCCGGACGTACGATGGATCCCAATAATCCTGACGACGAGAATAGCCGTCGTCGACAAGCCGGCCGTTAATTAAAAAGTTAAACAAAATTATTTGTAGAGGGAAACCGTTGTGGTCTCCCTGAAAATATTTATACGAGCCTTATCGTCCGTAAAGTTATCCAGCAACCACTAAGACCTGGGCGGCAACTGGGACGACGTGGTGTTAGCTGTGCTCGAGGTGAAGACAAAGGACCTAGTGATACGCCTATTTTTATAGGTTAATGTCATGATAATAATGCTTGTTCAAGCGTAGAATTACTACGCCCCCGCCCTGCCACTCATCGCAGTACTCTAGAAGCGGCCGCGAATTCCAGAAATCATCCTTAGCGAAAGCTAAGGATTTTTTTATCTGAAATTCTGCCTCGTGATACGCCTATTTTTATAGGTTAATGTCATGATAATAATGGTTTCTTAGACGTCAGGTGGCACTCGAGTTAATGGGCGCGTAGAGGTTCCAGACTTTCGCCATAATGAAATAAGATCACTACCGGGCGTATTTTTTGAGTTATCGAGATTTTCACTCCAGGAGCTAAGGAAGCTAAAATGGAGAAAAAAATCGCTGGATATGCCACCGTTGATATTCCAATGGCATCGTAAAGAACATTTTGCAGGCGTTACGATGCATTGCTGAATGTACCTATAACCAGACCGTTCAGCTGGATATTACGGCCTTTTTAAAGACCGTAAAGAAAGGATCAACGCAGGTTTATCCGGCCTTTATTCACATTCTTGCCCGCCTGATGAATGCTTCATGCCGGAATTTCGTATGGCAATGAAAGACGGTGAGCTGGTGATATGGGATAGTGTTCACCCTTGTTACACCGTTTTCCATGAGCAAACTGAAAGATGGCTGGTCGCTGGAGTGAATACCACGACGATTTCCGGCAGTTTCTACACATATATTCGCAAGATGTGGCGTGTTACGGTGAAAACCTGGCCTATTTTCCCTAAAGGGTTTATTGAGAATATGTTTTTCGTCTCAGCCAATCCCTGGGTAAGCCGCGTTTTGATTTAAACGTGGCCAATATGAACGACTACTTCGCCCGTTTTCACCATGGGCAAATATTATACGCAAGGCGACAAGGTGCTGATGCCGCTGGCGATTCAGGTTGATCATGCCGTTTGTGATGACTTGCCGTGTCGGCAGAATGCTTAATGAATTTCACAACAGGTACTTGCGATGAGTGGCAGGGCGGGGCGTAATTTGATATCGAGCTCGCTTGGACTCCTGTTGATAAATCCAGTAATGACCTCAGAACTCCATGGATTTGTTCAGAACGCTCGGTTGCCACCGGGCGTTTTTTATTGGTGAGAATCCAGACCTTCGAGCTGTCAACCAGTGCTGGTG
+
33E;;;;G@??E>;'&$$$$$$%++34.2264+$%&&$%&&''&'(+(('''8<3339:94555ABDFCCCDFJBIA=,&')&&$#$$%%&))'&&(%%%$%%%%$$&-0:;:?<<>@B@>>.-(()29,,+,,,,/21/,**049:>EJIFHHFEJGGDEBBA6444<<9:97FIJJJ445IFJC?@=?8612/..+*(&'&%$$#$*/*)).*)''))12111999:973'''*))'**+627;IJFHJJHHGJJGE9/+++:<..8556<<EGH?=<9**+34+,))**>999<:72.'(--(''%&&%'(*,))+%%$$''')&'',1>@@IHHJFB>@119:;JED>2267HG::::A:78><;;<@8888DDEEJJI8888A@DEHJHIHIGGJ>99A>=:::<A@=>???0//((()+)((,4?D@>?DGDFJJ;;;:99:@E@@=9BACFJJAA??ACJGH>??@DB@?A@GC>;>FC?>>>::,,,33DEF@BCDGDA??:9<<>322139@:;==HBA333=?FJGCHCCHGBD:3/,,//68@?>=<><<;895889ABDDEIJGEDCDE>>?===AF6554;<<>>>E@??//)&%,)'()()+)(+11894/.)('%%&&*+*)))*-1/0005669,,,-321-.+**)000''%$%&%$%%''(,,,.;@AB??>?AA,,,,6.*(()@;988544/.1231112:A@?>GAAAAGIJFJDEDJDDEDD3223<@AD@@BEFJJHIFJH;;;<JGJJHFDJDJEEDIHIHJFIJJFHGJGGFGFJJJFHJECB@:0001,++)&&'&''+*-./:0-/./&&'-82(&''&'))))*256788655689775998;;9999722'&&&'''*((+()((()%&++++=88:;@,*-('':JFAA@EJJHJDG55FBBEJG=?>CJ=<9'&&&:981++++.022665766?950007;;;,++,76)&&+01..3743/,,))''&'+**155?:===BDCJHEDF<972+''(66666-.02'''':=@GGEFJEJJJJJJJFFIEI4111*))+-,,360/..''&(&$%(*/,---3238:;@@FE>=5?ECCB==FGJHFCGEIIJJGJIJJFGJEB@>?BJJHJFJGHIHJJ0003;85(('&''(&&'%%%)),+,,0287767<>DEEGJJJJJJFGIJJJHJHHGJGJJFIJI>=<=<B?DDCEEIJ>85540,4///1/,++,+***+/*%%%*/37;:=@?A764-+8::;1111>=<CFJEGCFJFJIHGE89200+,,-8;;<>:9764540012211246?JGJGJIFDB<;:<?>>>FGCDCBD@@?F>>JJJDFIF=<:1/--**))-1/..1))()****++,+,,-8=A?@AAB:9978668;=21003CIJJIFFH=,41%%%%./110019;DDDGFJDBEGJJGIFJEDGFJJEDC;:<;988'&%&())))*4488J8888H@@A@IF>>>>EDDB?6777JCBAADEF<,,,,3;;00//JJJIFJIJEFC98667000045822@ACDHD;4>>?GJJEC7-'&&%''''01.*+***+8057><@@DJJEJJGAA@GJB8888BBDHFEGEHJJJJJJJHDCEGHEJGJJJFJHECHHHIJHJJ<<<,+*)*+2128::>JJIHJFJHJIGIJJJJGJFJFDHGJJJJJJJJGIJHHIJGHJJJIJJJJHJJFJJJJGJGHIJE760/'''*-*)++--+,->@IEHJG:9::41146))),,+<56@CHGEFDJEFEDGJJGJJFFDGIJJHJIJIBDA=;6558<CB9993333GGJGFIJJJJJGD@.(((()15FC877234832..2+**''('('''&&''++++/&&&&'$#%(+-..-)&&&&*))*00++.--,026<4100-)')***,./656/.('+)+)))**,>=?@GFFBA4442111:3123:221/10/>?@>=<>=8:99</.,+,2((('*&(&''&(('&&&@A==5-.<FHDGGFGJJJFJGCAA>D:76;::9AGEA;88::C8988=<=****,6****)..1:;BB>??DAA==((()-+*,15'%&)''&$%'%&(()*&&%%'&.+*--BJJIGA@;;:;;8-*%$%%&,//245C>?>><E=7****+5424347<=IFDDHJEGDJIGG9>EIEFJJHGJDCEHJFCEBEJ2111+*+*,&%$&(())+.,+*&&%&''''&'&&&&''(9:<=?+**'(((*),,-.48879<=DDEJJJJEGEICDEA@@?;<<JJFJB@BEHGHJIJHF?FDBG:::=EEBHFEJCDDCG8889988A@2,-+*+*-++'-488778=;<95&&&'**@DJJJJJJI:::CE>>>;..-'&&&'+-&&&((&&$$####(+2''''589BDGIHGHHJB<=EB@=>=:6973)('&(,,)))*)))*5>???@FEBBDCJB66;EGHJJJJJJGCBDJJB@?666+'&($''&'('%%%###$%'%''&(,,666:847<?@ADBDIEDIJFC??@>;8652235?JCGBCCA<<<;<82.5>@BJIFJHGJJEFHJIJJJJ<5556:;9<?BDEEDCDJGJJJJ?>.../@=??JIJGJJJEIJJJJHFGEEGEJGJHJJCABCGJFJJGIGFJJIJJJJCFIFIJJHJGJJJJFHFE?<;:6//0122B(((((())-(&&'*.'''48)&&'),,,D<DBB@2./6008778ACBJJJJGF@HFBC81...0<?50//.//,,)&$$#$%(+,0../489=DB@A87779-+)((*112-)*((((,41767''''4.*+-*(()03,0.23<<<=D?==<?BGFDA22115,+))*-***))(((&%%%%%:9----<BAEDEDDJJJJJGJJJJJIJJHJJIJJJHGJJIJFIHJJJJJGFHGEDE>HCE::0..+)(((&&%%&&&,,2<6GCE<=:?BI=89:.?@CJICCC79:=A?>GJHG9988@(('&'1462**-.-76+.----.B...''')49668A=<<;?CFJJHEGD988AFJGJJGJ??@??IFAGJCHJFFHJEJJHF:DJDEJ<<<<JGCDAA99(''''%%$$$$'(//?=>?CDBFDCBDB::::F8658;==<=J>:898A@FECAFD<=?ADJJJGJJHJFFIJJDA5550//599..'''*7:;=<?DC52--FHJIJGJJJJJIJJJFJGGFFHFD620063334<766/.+)***1'&)%%%&&())**.13:@@??:::<B@-,,..(&%&$$$&&&(*-//*8....22>@EHJEDBHDDBFAAA:8+*++5=BDHJJGHFJJEJJJJJEJJJFJJIJJ;:::710-)+%&'*9>@@?;<<88>874'%$$%$%%%)))--66:9974:>>967;....0)&''&&''''''(('&)')47<=?CJJGEHJJGJJJIIJJFHGJJJJHEIJHHJJJGJHGJGGGGEFGE86+++,(''-///14=?332/1+**))*-&%(-()<77878A==<<A8+***1///0/.0034<@?/../8??::;;?B<;::<<=98221133++44=C<:-&%&(&&'())&$$$
@Glass_T7V_14_D3_12_11_47
ACGTGCCCGATCAACTCGAGTGCCACCTGACGTCTAAGAAACCATTATTATCATGACATTAACCTATAAAAATAGGCGTATCACGAGGCAGAATTTCAGATAAAAAAAATCCTTAGCTTTCGCTAAGGATGATTTCTGGAATTCGCGGCCGCTTCTAGAGTACTGCGATGAGTGGCAGGGCGGGGCGTAAGACTCGACGTCTAAGAAACCATTATTATCATGACATTAACCTATAGAATGGCGTATCACGAGGCCCTTTCGTCTTCACCTCGAGCACAGCTAACACCACGTCGTCCCTATCTGCTGCCCTCAGGTATGAATCGTATGGATAACTTTACGGGCATGCATAAGGCTCGTATGATCTGTCGGGAGACCACAACGGTTTCCCTCTACAAATAATTTTGTTTAACTTTTTAATTAACGGCCGGCTTGTCGACGACGGCGGTCTCCGTCGTCAGGATCATCCGGGCATCGATCGTACGTCCGGCAATTAAAAAAGCGGCTAACCACGCCGCTTTTTTTACGTCTGCAGGCGCCACTCGATTCTAGGGCGGCGGATTTGTCCTACTCAGGAGAGCGTTCACCGACAAACAACAGATAAAACGAAAGGCCCAGTCTTTCGACTGAGCCTTTCGTTTTATTTGATGCCTCTAGCACGCGTACATCGGGATCCCCCGGGCTGCAGGAATTCGATATCAAGCTTTTATTTGTAGATGATCCATGCCATGTGTAATCCCAGCAGCTGTTACAAACTCAAGAAGGACCATGTCATACTCTTTTCATTCGAATGTTCGAAAGGGCAGATTGTGTGGACAGGTAATGGTTGTCTGGTAAAAGGACAGGGCCATCGCCAATTGGAGTATTTTGTTGATAATGGTCTGCTAGTTGAACGCTTCATCTTCAATGTTGTGTCTAATTTTGAAGTTAACTTTGATTCCATTCTTTTGTTTGTCTGCCATGATGTATACATTGTGTGAGTTATAGTTGTATTCCAATTTGTGTCCAAGAATGTTTCCATCTTCTTTAAAATAGATACCTTTTAACTCGATTCTATTAACAAGGGTATCACCTTCAAACTTGACTTCAGCACGTGTCTTGTAGTTCCCGTCATCTTTGAAAAATATCGAGTTCTTTCCTGTACATAACCTTCGGGCATGGCACTCTTGAAAAAGTCATGCTGTTTCATATGATCTGGGTATCTCGCAAAGCATTGAACACCATAACCGAAAGTAGTGACAAGTGTTGGCCATGGAACAGGTAGTTTTCCAGTAGTGCAAATAAATTTAAGGGTAAGTTTTCCGTATGTTGCATCACCTTCACCCTCTCCACTGACAGAAAATTTGTGCCCATTAACATCACCATCTAATTCAACAAGAATTGGGACAACTCCAGTGAAAAGTTCTTCTCCTTTACTCATGGTACCTTTCTCCTCTTTAATGAATTCTTAAACAAAATTATTTGTAGAGGCTGTTTCGTCCTCACGGACTCATCAGACCGGAAAGCACATCCGGTGACAGCTGTGCACGTCGGGGTTTGTACCGTACACCACTGAGACCGCGGTGGTTGACCAGACAAACCACGACGCTAGCCCGCCACCTAAGTTATGAGTCAGGAAAAAAGGCGACAGAGTAATCTGTCGCCTTTTTCTTGCTGCGCTTTGTAATCACTCGATGACCAAAAGTAAAAACCCGCCGAAGCAGCTTTACGTAAAACAGGTGAAACTGACGCTAGCCGGTCTACTCGTAGCGGCCGCTGCAGTCCGGCAAAAAAGGGCAAGGTGTCACCACCCTGCCCTTTTTCTTTAAAACCGAAAAGATTACTTCGCGTTATGCAGGCTTCCTCGCTCACTGACTCGCTGCGCTCGGTCGTTCGGCTGCGGCGAGCGGTATCAGCTCACTCAAAGGCGGTAATACGGTTATCCACAGAATCAGGGGATAACGCCAGGAAAGAACATGTGAGCAAAAGGCCAGCAAAAGGCCAGGAACCGTAAAAAGGCCGCGTTGCTGGCGTTTTTCCACGGCTCCGCCCCCCTGACGAGCATCACAAAAATCGACGCTCAAGTCAGAGGTGGCGAAACCCGACAGGACTATAAGATACCAGGCGTTTCCCCCTGGAAGCTCCCTCGTGCGCTCTCCTGTTTCCGACCCTGCCGCTTACCGGATACCTGTCCGCCTTTCTCCCTTCGGGAAGCGTGGCGCTTTCTCATAGCTCACGCTGCGTACTATGAGTTCGGTGTAGGTCGTTCGCTCCAAGCTGGGCTGTGTGCACGAACCCCCCGTTCAGCCCGACCGCTGCGCCTTATCCGGTAACTATCGTCTTGAGTCCAACCCGGTAAGACACGACTTATCGCCACTGGCAGCAGCCACTGGTAACAGGATTAGCAGAGCGAGGTATGTAGGCGGTGCTACAGAGTTCTTGAAGTGGTGGCCTAACTACGGCTACACTAGAAGAACAGTATTTGGTATCTGCGCTCTGCTGAAGCCAGTTACCTTCGGAAAAAGAGTTGGTAGCTCTTGATCCGGCAAACAAACCACCGCTGGTAGCGGTGGTTTTTTTGTTTGCAAGCAGCAGATTACGCGCAGAAAAAAAAGGATCTCAGAGGATGGCTTAATCTTTTCTACGGGGTCTGACGCTCAGTGGAACGAAAACTCACGTTAAGGGATTTTGGTCATGAGATTATCAAAAAGGATCTTCGCCTTTAATCCTTTTAAATTAAAAATGAAGTTTTAAATCAATCTAAAGTATATATGAGTAAACTTGGTCTGACAGCTCGAGGCTTGGATTCTCACCAATAAAAAACGCCCGGTGGCAACCGAGCGTTCTGAACAAATCCAGATGGAGTTCTGAGGTCATTACTGGATCTATCAACAGGAGTCCAAGCGAGCTCGATATCAAATTACGCCCGCCCTGCCACTCATCGCAGTACTGTTGTAATTCATTAAGCATTCTGCCGACATGGAAGCCATCACAAACGGCATGATGAACCTGAATCGCCAGCGGCATCAGCACCTTGTCGCCTTGCGTATAATATTTGCCCATGGTGAAAACGGGGGCGAAGAAAGTTGTCCATATTGGCCACGTTTTAAATCAAAACTGGTGAAACTCACCAAGGGATTGGCTGAGACGAAAAACATATTCTCAATAAACCCTTTGGGAATCGGCGAGGTTTTCACCGTAACACGCCACATCTTGCCGAATATATGTGTAGAAACTGCGAAATCGTCGTGGTATTCACTCCAGGAGCAATAAGAAAACATTGCAGCTTGCTCATGGAAAACGGTGTAACAAGGGTGAACACTGCCCATCACAGCTCGCCATTTCTTTTTCATTGCCATACCGAAATTACAATAAGCGTTCATTCGGCGGGCAAGAAAGTAAATAAAGAAGGCCGATGAAAGCTTACTTATATTTTTCTTTAGGTTTTTAAAAAGGCCGTAATATCCAGCTGAACGGTCTGGTTATAGACATAAACAACTAACAAAATGCCACCAAAATGCTCCAATTGCCGTGGATATATCAACAGTATGTAACATTTAGCAGCTCACTTTCTCACTTAAAATCTGAAACATTTCAAAAACACGGTGGTGATTTCATTATGGTGAATA
+
77@B?><53566988:,*++3ADJCBECGIJ>>53337?DJJJJIJJJHHJHHFJJJJJJIJJHGJJGEJHJJJJJHHJJJJJJJJJIGJJJIJJJJGDC@778GJJJJJFHJJHJJCBJHJGHHJHJGJEBCDJEECHGFJJJJJDDFDD67*'''1CHJJCBDEHJJ?:::;JJAJJIH888EE::887;9930122422--7@AFDJHJFJJHECCEJJJJ>>><==>B3,($$')&''111192222AABJEJG9:<<=CFA@A=93../CJJHJJJJHJDGDGJHJIJJCCGF@===BB<<=B=9(((-())(&&%'(('***0554337;5734=A++++;;66668>9++++'''''%&&%%%@EEDE?AA?FDFFGJJHIHIDBGHHJJJIJJEDE<<<8GJGJJIJJ@6DJHEEJJIIJJJJJJJGEGGJF??>77733,-(:-,,/8<444/,,,./45:/.*(('&**-.--/16<=CEEDBEEIJJJJBB@=?@BCEEJHJJFFCDDDAA;84434561122FIGEIEFCBA@AB8778=87642++++*'));54447;HJJJHJJJJJIIHGIJFJJJJGGJHGJJIJJFABDIJJFJJDAA@GEC:@>?@@AEJGJII642-<>55774:;8:::++**//024788721,**&0''..0?=@@=HIGGGFFJJGFFGDJJGCDHJHJJGBBBCCB///0)))(*,-226449<>?FGIHFJHJFIGFFJJIHFIIJJHEAA@BJJJGGJGJ;1'%%&&((-248&$$%%'&')((((+23=JJGFIIJGJIJIEJDCEGJJJHIHJJJJJGHF;;;;IJGJJJE8779DJ??>.---989?@CDGGEGFJFC?=>A998,+++///2,,,,,,-./..,)&',,,,119?CEDH>=HJIEJJJJJGJFJJJJJGEGJCFHFJDIHJJJJH@EEJCA>>>@HJJJHJIJJGFFEFFIJJJCBBBIFJJEHJIIJHJHJIHFJJJJEBEJFDEEEB:?B7994<?@@<9:@<==>?'''''BA9;JJGJGICBB@DHJGCEBFFCBBAHHFDHDEGDJ9EHJEJGFFGEFDHIHJJDFEGCBCBD876/*)-'445777>/)()*215--(%&'-2',+++5459<@DEHDGEIJ>??>@HDABE?@@@BD:;?DF?=;-+++000044000033588DEDGFEEHJCCE??A@FIJIGJJHJHJJIJIJFFCCFJHFGFFDGHJJIJIJEFBHDGHGEEIHEFDFEBABFA=7;<FCDDIHFEIF<==<GFEJFJJHJJJJH3::)ACIJJJEHHJI;:::<8(((+3,++8:BE??JJJJJJIJJJJJFJJJHJJJJJJJIHJJGJJGJJJJJEFE;41/;?AADGFJDEEC=9-,,,@CFHHFJJIFJJJJJJGCBE00:778790/5<8CAAAHEJ>:DCJJJJJJJJJJJJFHJJJJHIJJJJDFFEJJJJGHEB;;;<>;;>;;<=>5445@@ECA=CDFJIJJIJJIJJJJJJJ@@???<....57:;@@GAAA@=33::;:;;?B>JJIHIJJGJJHJHGJIJDDCEBABE9999JIJFJJHJJIHEJE>>><:5.**+.02A;<<BEDEBAJIGFEHHJ@@??66>>+**+??>=8998@D@A'&&(,)%&&&(;B>D@@BBBBABDEFJJEFHDDFFJFEJFJGII>>765755*'&%%'(-,-/1:B;5555?JGJEJFJJGEG:77943324.-.(())678IEH?>>A>79667;EBFJDJGGGEFB<88:9;////FDDEEJJIJ;AECBJ6661/5;ADDBDEFJJJJBJJEGAJHHJJJJHIJJJEJJJJJIJJJJJJHHJIJFHHHJJBAB://.-.../=?@JJFDCECCCCGHGEHJGIIJJ@ABAGJGFJF>>=:<</////>ACJEHJJABGH>?FGEIHB?::440')54;EEGHJJJJGJJJJJFHGGIGJGEHEGIFJHJJJJJIFEDEDJJIHJFEGCCFEDECJH888<IJEEBECEJA@AFAB>>?D@GHF../IIJJIJJJJIIJIJHJJJHJJHGIEIJIJJJJGJIJJJJJJIEC><:635,//--,(%%'%&)*8:57777>?=AJJAIJJJGIJJGFHJJHJJEJEJEJJHJG0+G8ABJJJIJJGCBBBG0--EJFGFJFB==))))>-'=++FBC<?EIJJJJIJJJJIIGJIDEAAJ<<<=;33267+&))(('''%%&&',-8:HJEGDHFEDJF0//0=0/.050008C?>?=FBBA2222774<?556,?=BIEDCEHJGJA>==;:A:DFEJIJJJJJGJGEEIEA<<<AEJHHHJJJJJHJJGJJEJIJFB3JJJJIGIIJIG/......:99:JGEHJGJICI=5;=999:@BABBEJJJDCCDBACBHJHIJJIGIJH@BA<GJJIJEHEBAA@<;;<DD@AFJGH996)):<GJJJJIJE>>>?JHJFGJJEJGGJJJFJJJJJJJEDFJFGGDB:9BDHIJJJHDE?0>>DDGFFJHAAEIJCD@;988001299;@BJJHJJJGFEJJJCB6>?CFGEFGFAJDCDCIJJ8889;79.-../+,.+*,1579;8887.('&&)))'&&''&&&/1127++*,,,,52((((136534336>@?@<<<CDCIFDDHFGHFJH<F=>6367;=A@@CB@C@6BB?BEJIJEAB867''&%&)&$%'*+,,:JJGHJGFGHJJHIGJJJJJJIJJDJ?@@AIFDHHAB>??AJFJJIJJFJJHJIFJJJIJJJJJJHGIFJIG<<<<@<82233-+8<?@IJJJJJJEJGGIGJFGHJAAAAFJJ@@<;<6-,--82115ACEDECCDECAJJJHHHIHFF8655**'('&&&&349EEEHEFJJGCFGI0002981011595653-94444EJGHDFFJHJIGJFJHJJJJJGGJDJFECAC:99:HFIDHJIIJHIIJJHJJJJGJJJJIFJJJHGFJIHHJJHIJFGJJIGFJCED2///>DFF9999GDIFJEFJFJIHJGIJGJJ544776621420015<:99AJE?AAIDB>==988/(+)(+,,+.::;676%%%%&(*,,+,+.<=>G74448:@@;0-(&&&''%%**+1++//3**(*-012BCEADBJ@>?@>>>////410'&$#%7/*,))))(%',,5;;8897:99@874354656667.0,()78=>111260&&'*1,600//26A422*)))<=9<;8.--%%%*+(+,,--*)'%'33)&%&&&$&$$$%15./144>CEJE@@BCDFAC0))(0+++++**)'&%&&)-33&'0311233559755.,/-+**(++)*+-0./2144&&%%&)+)*(''%))(&&&',+'(&%%',1*&%&/0'&&%())+'(&%$$##*..//+**)%%%&**4;311742223348678GFDDAA@B@CFDEEEEFB<21-02478=888974)'$##$##$$%'&(%&'&%(+*(''')*(*,..*'%###$%'%')&&$$%')*&'$#%%&$$$$$$%%&&&&'&$$#$$$##%%&*%&$#$%%$$'/+&&$$%'$$#$%%%&)*-+('&&'&$$$$$#%%###%5&&&'23)%
@Glass_T7V_14_D3_12_11_48
ACTATAACTCACACAATGTATACATCATGGCAGACAAACAAAAGAATGGAATCAAAGTTAACTTCAAAATTAGACACAACGATTTGAAGTGGAAGCGTTCAACTAGCAGACCATTATCAACAAAATACTCCAATTGGCGATGGCCCTGTCCTTTTACCAGACAAGCCTGCTGCAATTCTGCCTTTCGAAAGATCCCAACGAAAAGAGAGACCACATGGTCCTTCTTGAGTTTGTAACAGCTGCTGGGATTACACATGGCATGGATGATCTCTACAAATAAAAGCTTGATATCGAATTCCTGCAGCCCGGGGGATCCCATGGTACCGCTAGCGTGCTAGAGGCATCAAATGAAAAGCTGACGTGAAAAAGTTCGGCGTTGGTTTTATCTGTTGTTTGTCGGTGAACGCTCTCCTAGTAGGACAAATCCGCCGCCCTAGAATCGAGTGGCGCCTGCAGACGTAAAAAAAGCGGCGTGGTTAGCCGCTTTTTTAATTGCCGGAGCGTCAATCGATGCCCGGATAATCCTGACGACGGAGACCGCCGTCGTCGACAAGCCGGCCGTTAATTAAAAAGTTAAACAAAATTATTTGTAGAGGGAAACCGTTGTGGTCTCCCTGAATATATTATACGAGCCTTATGCATGCCCGTAAAGTTATCCAGCAACCACTCATAGACCTCGGCAGCGGATCAGGGACGACGTGGTGTTAGCTGTGCTCGAGGTGAAGACGAAAGGGCCTCGTGATACGCCTATTTTTATAGGTTAATGTCCATGATAATAATGGTTTCTTCAACGTCGAGTCTTACGCCCCGCCCTGCCACTCATCGCAGTACTCTAGAAGCGGCCGCGAATTCCAGAAATCATCCTTAGCGAAAGCTCCAGTTTATCTGAAATTCTGCCTCGTGATACGCCTATTTTTATAGGTTAATGTCATGATAATAATGGTTTCTTAGACGTCAGGTGGCACTCGAGTTGATCGGGCACGTAAGAGGTTCAACTTTCGCCGTAGTCAAAATGAGATAACTACGGGCGTATTTTTTGAGTTATCGAGATTTTCAGGAGCTAAGGAAGCTAAAATGGAGAAAAAAATCACTGGATATACCACCGTTGATATATCCCAATGGCATCGTGGCGAAAGAACATTTTGAGGCATTTCAGTCAGTTGCTCAATGTACCTATAACCAGACCGTTCAGCTGGATATTACGGCCTTTTTAAAGACCGTAAAGAAAAATAAGCACAAGTTTTATCCGGCCTTTATTCACATTCTTGCCCGCCTGATGAATGCTCATCCGGAATTTCGTATGGCAATGAAAGACGGTGAGCTGGTGATATGGGATAGTGTTCACCCTTGTTACACCGTTTTCCATGAGCAAACTGAAACGTTTTCATCGCTCTGGAGTGAATACCACGACGATTTCCGGCAGTTTCTACACATATCTCGCAAGATGTGGCGTGTTACGGTGAAAACCTGGCCTATTTCCCTAAAGGGTTTATTGAGAATATGTTTTTCGTCTCAGCCAATCCCTGGGTAGCCAGTTTTGATTTAAACGTGGCCAATATGGACAACTTCTTCGCCCCCGTTTTCACCATGGGCAAATATTATACGCAAGGCGACAAGGTGCTGATGCCGCTGGCGATTCAGGTTCATCATGCCGTTTGTGATGGCTTCCATGTCGGCAGAATGCTTAATGAATTACAACAGTACTGCGATGAGTGGCAGGGCGGGGCGTAATTTGATATCGAGCTCGCTTGGACTCCTGTTTGATAGATCCAGTAATGACCTCAGAACTCCATCTGGATTTGTTCAGAACGCTCGGTTGCCACCGGGCGTTTTTTATTGGTGAGAATCCAAGCCTCGAGCTGTCAGACCAAGTTTACTCATATATACTTTAGATTGATTTAAAACTTCATTTTTAATTTAAAAGGATCTAGGTGAAGATCCTTTTTGATAATCTCATGACCAAAATCCCTTAACGTGAGTTTTCGTTCCACTGAGCGTCAGACCCCGTAGAAAGAATCAAAAAGATACTTGTTGATCCTTTTTTTCTGCGCGTAATATGGTGCTTTTGCAAACAAAAAAACCACCGCTACCAGCGGTGGTTTGCTTCAAATAAGAGCTACCAACTCTTTTTCCGAAGGTAACTGGCTTCAGCAGAGCGCAGATACCAAATACTGTTCTTCTAGTGTAGCCGTAGTTAGGCCACCACTTAGAGACTTCTGTAGCACCGCCTACATACCTCGCTCTGCTAATCCTGTTACCAGTGGCTGCTGCCAGTGGCGATAAGTCGTGTCTTACCGGGTTGGACTCAAGACGATAGTTACCGGATAAGGCGCAGCGGTCGGGCTGAACGGGGGGTTCGTGCACACAGCCCAGCTTGGAGCGAAGCGGGCGCGCCACCGAACTGAGATACCTACAGCGTGAGCTATGAGAAAGCGCCACGCTTCCCGAAGGGAGAAAGGCGGACAGGTATCCGGTAAGCGGCAGGGTCGGAACAGGAGAGCGCGCGAGCTTCGGGGGAAACGCCTGGTATCTTTATAGTCCTGTCGGGTTTCGCCACCTCTGACTTGAGCGTCGATTTTTGTGATGCTCGTCGGGGGGGGACGAGCTGTGCGAAAAGTCCAGCAACGCGGCCTTTTTACGTTCCTTGGCCTTTTGCTGGCCTTTTGCTCACATGTTCTTTCCTGCGTTATCCCTGATTCTGTGATCACATTATCACCTTGAGTGAGCTGATACCGCTCGCCGCAGCCGAACAACCGAGGCGCCAAGCGTGGTAGAGCGAGGAAGCCTGCATAACGCGAAGTAATCTTTTCGGTTTTAAAGAAAAAGGGCAGGGTGGTGACACCTTGCCTTTTTTTGCGGACTGAGCGGCCGCTACTAGTAGACCGGCTGACGTCGGCCTTTTTCACCTGTTTTACGTAAAAACCCGCTTCGGCGGGTTTTTACTTTTGGTCATCGAGTGATTACAAAGCAAGCAAAGAAAAAAGGCGACAGATTACTCTGTCGCCTTTTTTCCTGACTCATAACTTAGGTGGCGGGCTAGCATCATCGCTTCTGGTCAAGCCACGGTGAGTGGTGTACGGTACAAACCCCGACGTGCACAGCTGTCACCGGATGTGCTTTCCGGTCTGATGAGTCCGTGAGGACGAAACAGCCTCTACAAATAATTTTGTTTAAGAATTCATTGAGAGGAGAAAGGTACCATGAGTAAAGGAGAAGAACTTTTCACTGGAGTTGTCCCAATTCTTGTTGAATTAGATGGTGATGTTAATGGGCACAAATTTTCTGTCAGTGGAGAGGGTGAAGGTGATGCAACATACGGAAAACTTCTAAATTTATTTGCACTACTGGAAAACTACCTGTTCCATGGCCAACACTTGTCACTACTTTCGGTTATGGTGTTCAATGCTTTGCGAGATACCCGAATCATATGAAACAGCATGACTTTTTCAAGAGTGCCATGCCCGAAGGTTATGTACAAAAGAGCTCTATTTTTTCAAAGATGACGGGAACTACAAGACACGTGCTGAAGTCAAGTTTGAAGGTGATACCCTTGTTAATAGAATCGAGTTAAAAGGTATTGATTTTAAAGAAGATGGAAACATTCTTGGACACTG
+
'++*(&%%%%%%&'446<<<==JJHIDCFHJHFJJ999:JJGJJJFJJJJJJGEJJFHEIGCBDDFFFJGG777621..-('&&()1530./2332+*+,,+*,----?GJJHCGCE><<<EJJHFJ>=<=BDCJGJJECICJG''''DIJ>C=720-(&'&%&&&%$##$#&##&'')/./)4511001-/&&11136689:86932@@DEEGIJB@BBJFH=;9311034,62288789:BB==>JJHJJIJGJHHFA@;<<@8888A6555;:<>BIHJJ???>CDBJGEGFCDDE?@7...03.:8921.1:2)(%%%$$$$%&&(***'&&%%'(+4+)&%%&'%$$,./**(&&%%%&()/.+()'&''))*'))*>@<<;<<<;5=>>6.)(89GGFGA@A@J@<;&&&-556D7677ABDD@=>BFD41...0//0:IJHDCACDEHJJJGD?>AFEEJIGBBDFDFJJJIEJJED@<A?D9)((('&%%(('%%%%$#%-,,-25690/*)&%%%56<>B@@B2235=;;22202-,,*((+-./031<;=BBBAJJHJHIJFFBH><<<>AAJIHFFJIJI>99DGJJJGHGFFJFJJFJFJHJJIGJJHJJJGEDEJICDDJE@@:<JGHEJJFJDDCJGFJGFF6423=GGJJGGHE@?111157(&''>==/-++(&&(,<>::;;JEJJJDI?>>?EB=77436.///1334,,,46<GB>CDA::8::HJJJGGHJGGHJJJEFFFJJBC:81..0@CJJJJJJJDCFEJIB>+***+AF;;<<EFJBJHEHJJDBBBA>>@6JJEFJIHJJED111++,,569?=8.@>>;<==GBF@D@DFG=::40/+(),+.2<2+)%%%%$$*16,-0:CGFEJFJHC?;;?DJJJJEEIGGHHJJJJFHEEJDDCEDDJJJJGJJJJJJHJJJJJIJE;<=>?JB??>JJJIIJJBA?>@=07:9999ADDJEJIJJJEFHHA>>>@<955546*)('&'&'+)%$$$&&%%$$#$()((((607BC<;;<CB@((((CGDEDD==849760*((4CD@@@AJJJB;989;IFHGBBEJJJIJHGFJJHHJEGEJJJJJJJJJGEJDEFABD<<.++*-****/>;;8677BGECDJEFJHJJJJJJJJJJJJJFGJHJIJGEJJDEE@B000241@HIJJJJJJJJJJJGGGJJJJJFJIIDFGD?=634:9:88AA<;+++.>>>=@@ACFDJJGDDBAEJF=887687873455797....6::<=>@@?@77?@FDGJJEDFEBB==>>J@@A>?5;=5//4>C@@?@=9B===<@777EJHIGHJJEDCEEJJHEHJJHDJBBABFGH>H====GJFJJJHIJJJJGJJHJGJJJGFJJIJGDHJJJJJJ;:779:B@@C=F=B=9:852/0<<@?<=11+***457DDHDEBCEEFHEF<<<;@=>>;><<ABBDCIDEFECJ;/JFJJJJJJJJJJJJGJJJIJEEJDGJFHJEJFDFHIAA@@DEB;121,)$$%''(-879@CAJGJJHJIJHIC77667677ECBDH;92/05:BAGEHJJJFGFIFGJJJIJGJJGF9778;@BDDJJI=<;;?=?BFJJFGIGIJJHJHIJGHJH@=;<AA>>@>ABBB>;<?DHJGGJHB3322=;FEF><?BHJJJHIJJCADHAEDHJEECBBJJJJHAAEJJJDJJGJIJCDHJJJJJJJJJ;;;;FFFJJJJEHEEEF@@GGEGJFIHJFJ>C;+87..../HJEEIJHJGCIH@>>>CFDFDCG777DCFHJA=;769CEIEJIEHHHJJDG@A>434865431?B9630,,))))****-)**,,33457?AJJFDHFIHJJJIGFJF@EJJIEHECFBB<@@HJJJJJJIIJJFJJJGJJDJJJJGEF222=876778569:>CD:33344556?:;;4334:768@BEIDJIGJHJHJJDJFJJABBAHJJJHFJJJHJJFJIJGIDGJGJEJGDIC>>=></.+,,++/.0(+(&&''()''&,=<9C?ECD@>==<<87--/'&%$%&(+),++...09.--3JJFFJFIIFJJDJEJJJEDC@@==C:.--()'**9:7::9;<=JFJGJJJJFJIIJDJJJJJJJJJHJJJJFDBJHJHGDBABEGJBDB,,,-50/-)))+/'9;;ACF===?@@1112?AECEJJF?3+)&&&(*((*+,.7:999:<:=-+*+12+(''&*;AFJJJJDDFEGJJJJFJJHJJJJJJEHJJJCAAAACJ===5-**233-,/2857DIJFFHGJJGJB73262212111221117>EFGGHEHIIIIHHI:434:A=<:4:9=@BDCA=??ACGJ@@??CHH9877922432-,-++++26664455;=7;;:>DCB@@BDA?31.))123-+'%$$$%%%%0?EHJFJJJJHIGJC@JIIJJGFBCEBFGJJHJEJHFJJJFIJJJJGJJJJJJJHFA887:==@==.)-)))&&%%'))*''(+IIGGIHCBCCIJBB82125>E2222==?JFJJDFGGEHJEFJIFJHGEJFJFGJGFEGDEFFJJJIFC?=9;=877//-1:<=<:60,)('''*'&&%'+2-(''+247??;;:;@BGHEF>3(''('''(%&47=ECCCB@7666;;999?BBADGGEEGGDD<<F;==?FGEGBCDJJDFE;;73,&&%$$##$#$$%()-5+../2IGFJJFJIJHEFHDBCB@A@CB?2001)''(('&'&)+,))))44++*%$$'((44:;F>==<=5//022;BBFHGHGJJHJDHJG?>AHJJJJHHD>>>HCC@;A@BBGJGJJJJA@@@E;9.)),,<>GCF72/;;2222997921/0677677=@FECH@J----/-(((((()-118>CDJD=DE@9))()0?C===4444,(((EDCDEFDB>:669;:?@999:?@BFIIJJJJFHJHJ===>CDHCDCJJJJJFICFDFIGJHIEDCJJDC7776;85<:*((&&&&)))**)*457:<BFDJGFJGA=<76534*&&&)&&$%%%&%&&'&('&&#%'(-8;DIBB>>==C@@BEGJJ0000AJC??EEJJGA@?BA8GCEDDDDB?@>@CFJJJHHHHGJJIJAIJ;::993007743023&&&',,4?@??@JHFEDD:JJFJHG;999+***,,'.159?@;6677=<<=<FIJJJJFHJHJJFJJB?7**?@EFGJHJJGJJFCAHJJHD((()49A@?@BCHEHDDJJEHEJJEJJHGFFIF=<<<AADEDGJHJJJHFFJJJGHJJHJJJJJFJJJJJH?>ACGJCC<44**IJJJGJJJJJJJJJGJGCCJJGCHDFIHDJJDH<JJIFJJJJJHJJGFGIJJJHGJJJJJJHJIIJIJJIEJJJJJHJJJJGIIJGJJD6)(((1.//756@JJHHFFJIJJJJHIJ92,,,=>?>EEJDBE=:CDEJGJEJ=<<;.'&)*'%%%%%&(0/.66/./3:GG888333EJDDJGDCBGGJJJHJJFGHJHGGCABDJJJHJJJHFJJJGEFJIHIJFHGJDCECA=<==CBJJJIHFJHJHJHJJJEJJIGIFGDBFJJJJJFGE??=DFD985,
@Glass_T7V_14_D3_12_11_49
CCGAAAGGCGGACAGGTGTTTTATCGGTAAGCGGCAGGGTCGGAACAGGAGAGCGCGAGAACTCCAGGGGGAAACGCCTGGTATCTTTATAGTCCTGTCGGGTTTCGCCACCTCTGACTTGAGCGTCGATTTTTGTGATGCTCGTCAGTAGGGGGGCGGAGCCTGTGGAAAAACGCCAGCAACGCGGCCTTTTTACGGTTCCTGGCCTTTTGCTGGCCTTTTGCTCACATGTTCTTTCCTGCGTTATCCCCTGATTCTGTGGATAACCGTATTACCGCCTTTGAGTGAGCTGATACCGCTCGCCGCAGCCGAACGACCGAGCGCAGCGAGTTCGTGAGCGAGGAAGCCTGCATAACGCGAAGTAATCTTTTCGGTTTTAAAGAAAAAGGGCAGGGGTCGTAACACCTTGCCCTTTTTTCGACTGCAGCGGCCGGCTCTAGTAGACCGGCTAGCGTCAGTTTCACCTGTTTTACGTAAAAACCCGCTTCGGCGGGTTTTTACTTTGGTCATCGAGTGATTACAAAGCAAGCAAAGAAAAAAGGCGACAGATTACTCTGTCGCCTTTTTTCCTGACTCATAACTTAGGTGGCGGGCTAGCGTCGTGGTTTGTCTGGTCAACCACCGCGGTCTCAGTGGTGTACAGTACAAACCCCGACGTGCACAGCTGTCACCGGATATGCTTTCCGGTCTGATGAGTCCGTGAGGACGAAACAGCCTCTACAAGAAATAATTTTGTTTAAGAATTCATTAAAGAGGAGAAAGGTACCATGAGTAAAGGAGAAGAACTTTTCACTGGAGTTGTCCCAATTCTTGTTGAATTAGATGGTGATGTTAATGGGCACAAATTTTCTGTCAGTGGAGAGGGTGAAGGTGATGCAACATACGGAAAACTTACCCTTAAATTTATTTGCACTACTAAAACTACCTGTTCCATGGCCAACACTTGTCACTACTTTCGGTTATGGTGTTCAATGCTTTGCAGATACCCAAATCATATGAAACAGCATGACTTTTTCAAGAGTGCCATGCCCGAAGGTTATGTACAGGAAAGAACTATATTTTTCAAAGATGACGGGAACTACAAGACACGTGCTGAAGTCAAGTTTGAAGGTGATACCCTTGTTAATAGATGAGTTAAAAGGTATTGAATTGAGATTGGAAACATTCTTGGACACAAATTGGAATACAACTATAACTCACACAATGTATACATCATGGCAGACAAACAAAAGAATGGAATCAAAGTTAACTTCAAAATTAGACACAACATTGAAGATGGAAGCGTTCAACTAGCAGACCATTATCAACAAAATACTCCAATTGGCGATGGCCCTGTCCTTTTACCAGACAACCATTACCTGTCCACACGAATCTGCCCTTTCAAAAATCCCAACGAAAGAAGGACGCATCCTCTAGTTGTAACAGCTGCTGGGTACACACATGGCATGGATGATACAAATAAAAGCTTGATATCGAATTCCTGCAGCCCGGGGGATCCCATGGTACGCGTGCTAGAGGCATCAAATAAAACGAAAGGCTCAGTCGAAAGACTGGGCCTTTCGTTTTATCTGTTGTTTGTCGGTGAACGCTCTCCTGAGTAGGACAAATCCGCCGCCCTAGAATCGAGTGGCGCCTGCAGACGTAAAAAAAGCGGCGTGGTTAGCCGCTTTTTTAAACATGCCGACGTGCCGAAATGGATGCCCGGATGATCCTGACGACGGAGACCGCCGTCGTCGACAAGCGCGCGGCGGTTGAACTAAAAAGTTAAACAAAATTATTTGTAGAGGGAAACCGTTGTGGTCTCCCTGAATATATTATACGAGCCTTATGCATGCCCGTAAAGTTATCCAGCAACCACTCATAGACCTAGGGCAGCAGATAGGGACGACGTGGTGTTAGCTGTGCTCGAGGTGAAGACGAAAGGGCCTCGTGATACGCCTATTTTTATAGGTTAATGTCATGATAATAATGGTTTCTTAGACGTCAAGTATTACGCCCCGCCCTGCCACTCATCGCAGTACTCTAGAAGCGGCCGCGAATTCCAGAAATCATCCTTAGCGAAAGCTAAGGATTTTTTTTATCTGAAATTCTGCCTCGTGATACGCCTATTTTTATAGGTTAATGTCATGATAATAATGGTTTCTTAGACGTCAGGTGGCACTCGAGTTAATGGGCGCGTAAGAGGTTCCAACTTTCACCATAATGAAAATAGATCACTACCGGGCGTATTTTTTGAGTTATCGAGATTTTCAGGAGCTAAGGAAGCTAAAATGGAGAAAAAAATCACTGGATATACCACCGTTGATATATCCCAATGGCATCGTAAAGAACATTTTGAGGCATTTCAGTCAGTTGCTCAATGTACCTATAACCAGACCGTTCAGCTGGATATTACGGCCTTTTTAAAGACCGTAAAGAAAAATAAGCACAAGTTTTATCCGGCCTTTATTCACATTCTTGCCCGCCTGATGAATGCTCATCCGGAATTTCGTATGGCAATGAAAGACGGTGAGCTGGTGATATGGGATAGTGTTCACCCTTGTTACACCGTTTTCCATGAGCAAACTGAAACGTTTTCATCGCTCTGGAGTGAATACCACGACGATTTCCGGCAGTTTCTACACATATATTCGCAAGATGTGGCGTGTTACGGTGAAAACCTGGCCTATTTCCCTAAAGGGTTTATTGAGAATATGTTTTTCGTCTCAGCCAATCCCTGGGTGAGTTTCACCAGTTTTGATTTAAACGTGGCCAATATGGACAACTTCTTCGCCCCCGTTTTCACCATGGGCAAATATTATACGCAAGGCGACAAGGTGCTGATGCCGCTGGCGATTCAGGTTCATCATGCCGTTTGTGATGGCTTCCATGTCGGCAGAATGCTTAATGAATTACAACAGTACTGCGATGAGTGGCAGGGCGGGGCGTAATTTGATATCGCTTTAGCTGGACTCCTGTTGATAGATCCAGTAATGACCTCAGAACTCCATCTGGATTTGTTCAGAACGCTCGGTTGCCACCGGGCGTTTTTTATTGGTGAGAATCCAAGCCTCGAGCTGTCAGACCAAGTTTACTCATATATACTTTAGATTGATTTAAAACTTCATTTTTAATTTAAAAGGATCACGGTGAAAATGCTTTTTGATAATCTCATGACCAAAATCCCTTAACGTGAGTTTTCGTTCCACTGACGTCGACCCAGTAGAAAAGAATTGAAGGATCTTACTTGAGATCCTTTTTTTCTGCGCGTAATCTGCTGCTTGCAAACAAAAAAACCACCGCTACCAGCGGTGGTTTGTTTACCGGATCAAGAGCTACCAACTCTTTTCCGAAGGTAACTGGCTTCAGCAGAGCGCAGATACCAAATACTGTTCTTCTAGTGTAGCCGTAGTTAGGCCACCACTTCAAGACTCTGTAAGCACGCCTACATACCTCGCTCTGCTAATCCTGTTACCAGTGGCTGCTGCCAGTGGCGATAAGTCGTGTCTTACCGGGTTGGACTCAAGACGATAGTTACCGGATAAGGCGCAGCGGTCAGGGCTGAACGGGGGGTTCGTGCACACAGCCCAGCTTGGAGCGAACGACCTACACCGAACTGAGATACCTACAGCGTGAGCTATGGAAAAGGA
+
98511/.10532201/0.../.-19:;@GJHJHJGJJJJEB4334@;:::;878/-)((&('(),),,,AHJ?<6664....2667<=;>7664777JB?A99GJJB@A@JHJEEGJFJJHGJH??8526==AEBCDFJJJI744)'%%&'',@JGGEGBAB@?4---5AEJHGGJCDDJGJJJJJJFJJJGHJFB@@JHJIFEGJHDGJJJJIIIJGHHJJJJJJJHIJJHJECFBDJJGJJJIFHJIJJIEIJJJJJJJJIJJJJIJJIGJBB@;;.,.735568889>FJEJHJJJJJJJJHJJFJGDEGD2222:;:7772233:53,((/0CCFGJEJHIHDCE;:88IFJJFIJHFFEFIJJJJJHHGJJJJJJIGD@EJJIEED43,267*(((.-./.,-/3=@B:;6??(&%%**-00=333320-.33*&&&()/5...07666;=?CCGEJJJJJJGEGFA>((((;>FHJJ>=>=?CDGGGDDJJJJ;8+):244223(&&'56666686466<7555./4=?CEIJIJJJIIFGGFJGFJIEJJHH<;;;<@@EF=@7:<=<;<?<<;343399IED<<<<E?66''''22?><<::;;>?IJHFJJGJF@AA@CBBA2...652--,&%'****>CJFJFJEFEJJHDJGJIJJJDFD9:880/..0'&&+131248;D3333EFCJEDDEEG***15/..04/..1/.-,,,JJGJIGFIGFE=JJJFIJJFJJDGJIJJGJJJJJJJJEHJJGEHHFFFFIJDJFGGFHDAAGJJJDJHJJGHJJJHGJJJEJIJIJJGEEFIJGFHJHFGJJJJJGIIHBCBCGGEBB;EHHAA=><;=:;AA?<;;=@GFHEFJIJJIJIIJIIHJJEEHGJFGHF@J?EH?GJEFIBBADGJIEG>=<+*+C8744@ACCHGGHGIJJJJJJJJJJFGJJJJJJHEJJBAADCABCEJJJJEIJFFF@@;;//.../32***(4;;<CDGIJJ@@?@B4300099;64../9>9:A;;;=FB@@@BJGGFIIEJJGJJEJFGAA@CJJDDCJHJB@>BFFD7666A@@JJIHE>411--12234E?==>?;977458==?GCFEBBBCDAEJ@DC;;;;+)&&((+105>JGIJFEFH?0,5'''&&%%%'@DEJGGGHFHDDCEI>>A=HFFJJGJFGJJEGFIJGHIIJJFDEHJEEEDDCJEFHJJGJGHGDCJJGEFEJIJEJEDJGFJEEJGEDFCDFJEJGFFGFBCCBGHDJGFDEHHFGEIDDHFFDCEA@A@BDGJBBBEFDIDFJFJHGGGHJJJCBBCJIJBBCBJGJJJJIDHFGJFJJJJIHJDIJJIHEJIIJIGIFGDJFDBB@,,,,3../@86B?:---D>>=@>:=;0/.03,+)(&%$$$%&)*()0013;CBCBDDDFDA@1-)(''('&**-++.22++**&&&&+,-2ADCFJGJJHGFHHG@<<<>GJJJIJ@>>5=363ECA:4444@EJFJFJIJIIJHJJIJJGJGJJIJJIFHGJDGGJJHDF,,,,IFHFJJFEEAAJJH?EE877<?=::7655523456;=:;<DJIJDBCAA---+))*2334DAABDJFJJIHFIEH@<;:99841118:<<+)))ABBHGD@?BEGJHCCABBEJEFGJJEIH::87433533,&''&')(('&'''('()''%%%&&&'(*1110///B@@BJJEIB?==>:;9:9433220/012100*)(++-////0'''&,,,EJJJJECJJJEJJHHJJ6566FDBDCBCDJJCIIJJJJDDDDJHJJJAEC@;8021126:CCEEDFJFGJJIJGJJFJJFEEFJFFJEEGJJJGJFJGJJJHJHJGJGJIHHJJJJFGFGB@BAIJ4334JJFGIJJJFJJJJJJJ;;:;GJJHIGHBA@BJJJJFIFDBCEEJJFCFBC@?AAJJHI:::;CHIIIJGJJJJJHJJJHHB@ABGJA5137:8:9+**-***+333;3--34BDHCGDHJJJJIJJJGJJHJJJGFJJJHHJJJHFHEEFE@?BCCCEDC@EGEJJJJJJJJJJJJFJJJBB=C4BGJDFEDEJEGIFIGJDI?99CCEFJJJJJHGEGJJJJJJJFFJJJJFJJJHIHJJJJHJJJJFJIJJJGFIJJHJJJEEACGFFEF22237;11.'''+&&&&0-,/+*4321*+::FGC5553336?<@=>>B7../0A?@98.,,:?DJ?@HD@B=((((666B@AAFIEJGGFGJJIIEJFJGFHJJIIIGJJ@ABB?48CHJJJJIGJJJJHJJJFJJGIJJJHJJJJCIBD@?IJJJJHGJBBBAJIJJFAA@@JGFEB=7999BDDJBBBAGEIGIJHFJGJJJJHJJJHJGJJJJIHHIJJJJGFJJGJJIJJFJEJIJJJ@@EJ>>>>CAEJDGCFJIJJJHJDFJJJJFJJJJJJEDFDJJJFBECBJCDJDEDAFI94898DCJBBDBFHG9899C<GIJJEHHFJGJEDJBCBACDBEB?:;<BBBBIHIJJJHGJGJJJJJGFFHJHEGGGJJJJJJIJJJJJJJJHIGFFCCJIHJJJJJHJGCBCEJ****8;FJJJHJJIHGIJJJJ>==>JGJJJJIJBHJGHJJGGGCGGHDJHDBGGFEJDFHGJFJJJJJJJJJHFHIJJJHJIJFHGGEJJIHJJJICD00FJJJHJJJFC6656:<GEEBGDJHD@@@AAAJJJ;::;HJIDJJJBB@?ACA;;;9;::CE7679JJJHGJGJJJIJJFJHHIJHHFFJJJJJJJGHHGJFJJJJHJJJJJJFJGEJHGJJJFJDEGJJIIIHJJGJHJHJJJFIJJJJJJHGJIJIJGIHHBHGGDJJIJJHIFJJJIJJJJJJJJFEFFHJJJDFBGIJFD?GGJHHFJBJJJIJJB@@HHGIEJJJJIHJJJJJJJJIJJJJJJGIJIJJJJC7777>1(%%%'$&'+./::;?>=?=:57<,,,,3877<<?A665/.,,@IJHIGJJHJJJJJJIJDD=->??EHEFGDCCCGJJJHJG88793222CFEB@BAFF@A?>;;.-,+-./043235;;:53236ACCIEJJGDD?@CJHGJJJHGB?CCJJFFHEGJJJJGJJDED@HHJJECEF=A?<8/..)'$#$%'*,(((''')27<555333-(&&'/0000ACEEFJJJJEJJJIGCDJIGJE;;<DE555-0))*+'''*3.--//./545.-)&%%'(.--..-%%%&)44670)))36<>A@;<<CDAB88;::99?><===J@ABB899JFEFCHGEB@8888FDGG5444<9:91.--))*(++03222==?CEJECCDFJHEEDDI:IJJJJHGJJHJJJJIGJJIEEJGCB@DGJFJJJGJJGGJHE@=44?C8777HIFFGJJFDDEFHJJHGGJ?733++)'+'(&&+***/267008>>=:9:;>>--4FIBBFHGJJGJJJJJFFJJJJIJJHHJJJJB?>@DFGA??3,,,.357CAA=:JGGGECJHFGEB88BEJJGFHEJJJGJJIJIJHIEJEJJHJD=<:6-'''7A///-9::GFHFCB@ABBHJJJFJJJJJIJJJEJIJJDDEEFEDGFIJJJJGEDEJHJJIFHIGJGJJJJFJHIFEIHD(&%&(('$#
@Glass_T7V_14_D3_12_11_50
CCCGCCTGATGAATGCTCATCCGGAATTTCGTATGGCAATGAAAGACGGTGAGCTGGTGATATGGGATAGTGTTCACCCTTGTTACACCGTTTTCCATGAGCAAACTGAAACGTTTTCATCGCTCTGGAGTGAATACCACGACGATTTCCGGCAGTTTCTACACATATTCGCAAGATGTGGCGTGTTACGGTGAAAACCTGGCCTATTTCCCTAAAGGGTTTATTGAGAATATGTTTTTCGTCTCAGCCAATCCCTGGGTGAGTTTCACCAGTTTTGATTTAAACGTGGCCAATATGGACAACTTCTTCGCCCCCGTTTTCGCCATTATCGGGCAAATATTATCGCAAGGCGACAAGGTGCTGATGCCGCTGGCGATTCAGGTTCATCATGCCGTTTGTGATGGCTTCCATGTCGGCAGAATGCTTAATGAATTACAACAGTACTGCGATGAGTGGCAGGGCGGGGCGTAATTTTGATATCGAGCTCGCTTGGACTCCTGATGAATTGAGTAATGACCTCAGAACTCCATCTGGATTTGTTCAGAACGCTCGGTTGCCACCGGGCGTTTTTTATTGGTGAGAATCCAAGCCTCGAGCTGTCCAGACCAAGTTTACTCATATATACTTTAGATTGATTTAAAACTTCATTTTTAATTTAAAAGGATCTTAGGGTGAAAATCCTTTTTGATAATCTCATGACCAAAATCCCTTAACGTGAGTTTTCGTTCCACTGAGCGTCAGACCCCGTAGAAAATCAAAGATGTGATAGCTTTTTTTCTGCGCGTAATCTGCTGCTTGCAAACAAAAAAACCACCGCTACCAGCGGTGGTTTGTTTGCCGGATCAAGAGCTACCAACTCTTTTTCCGAAGGTAACTGGCTTGGCAGGAGCGCAGGATCCAAATACTGTTCTTCTAGTGTAGCCGTAGTTAGGCCACCACTTCAAGAACTCTGTAGCACCGCCTACATACCTCGCTCTGCTAATCCTGTTACCAGTGGCTGCTGCCAGTGGCGATAAGTCGTGTCTTACCGGGTTGGACTCAAGACGATAGTTACCGGATAAGGCGCAGCGGTCGGGCTGAACAGGGGGTTCGTGCACACAGCCCAGCTTGGAGCGAACGACCTACACCGAACTGAGATACCTACAGCGTGAGCTATGAGAAAGCGCCACGCTTCCCGAAGGGAGAAAGGCGGACAGGTATCCGGTAAGCGGCAGGGTCGGAACAGGAGAGCGCACGAGGGAGCTTCAGGGGAAACGCCTGGTATCTTTATAGTCCTGTCGGGTTTCGCCACCTCTGACTTGAGCGTCGATTTTTGTGATGCTCGTCAGGGGGAAAAGTTTCTGTGGAAAAACGCCAGCAACGCGGCCTTTTTACGGTTCCTGGCCTTTTGCTGGCCTTTTGCTCACATGTTCTTTCCTGCGTTATCCCCTGATTCTGTGGATAACCGTATTACCGCCTTTGAGTGAGCTGATACCGCTCGCCGCAGCCGAACGACCGAGCGCAGCGAGTCGTGAGCGAGGAAGCCTGCATAACGCGAAGTAATCTTTTCGGTTTTAAAGAAAAGGCTCCACATGCGTGACGAACGCCTTCCCCTTTTTGCCGGACTGCAGCGGCCGCTACTAGTAGACCGGCTAGCGTCAGTTTCACCTGTTTTACGTAAAAACCCGCTTCGGCGGGTTTTTACTTTGGTCATCGAGTGATTACAAAGCAAGCAAAGAAAAAGGCGACAGATTACTCTGTCGCCTTTTTTCCTGACTCATAACTAGGTGGCGGGCTAGCGTCGTGGTTTGTCTGGTCAACCACCGCGGTCTCGTGGTGTAACACAAACCCCGACGTGCACAGCTGTCACCGGATGTGCTTTCCGGTCTGATGAGTCCGTGAGGACGAAACAGCCTCTACAAATAATTTTGTTTAAGAATTAGTAAAAAGGAGAAGGTACCATGAGTAAAGGAGAAGAACTTTTCACTGGAGTTGTCCCAATTCTTGTTGAATTAGATGGTGATGTTAATGGGCACAAATTTTCTGTAGATGTGGAGAGGGTGAAGGTGATGCAACATACGGAAAACTTTCTAAATTTATTTGCACTACTGGAAAACTACCTGTTCCATGGCCAACACTTGTCACTACTTTCGGTTATGGTGTTCAATGCTTTGCGAGATACCCGAATCATATGAAACAGCATGACTTTTTCGAGGAGTTTTGGCCATACCCCGAAGGTTATGTACAGGAAAGAACTATATTTTTTAGAAGATGACGGGAACTACAAGACACGTGCTGAAGTCAAGTTTGAAGGTGATACCCTTGTTCATCGAATCGAGTTAAAAGGTATTGATTTTAAAGAAGATGGAAACATTCTTGGACACAAATTGGAATACAACTATAACTCACACAATGTATACATCATGGCAGACAAACAAAAGAATGGAATCAAAGTTAACTTCAAAATTAGACACAACATTGAAGATGGAAGCGTTCAACTAGCAGACCATTATCAACAAAATACTCCAATTGGCGATGGCCCTGTCCTTTTACCAGACAACCATTACCTGTCCACACAATCTGCCCTTTCAAAAATCCCAGACGAAAAGGAGGCCCACATGGTCCTTCTTGAGTTTGTAACAGCTTCTGGGATTACACATGGCATGGATGATCTCTACAAATAAAAGCTTGATATCGAATTCCTGCAGCCCGGGGGATCCCATGGTACGCGTGCTAGAGGCATCAAATAAAACGAAAGGCTCAGTCGAAAGACTGGGCCTTTCGTTTTATCTGTTGTTTGTCGGTGAACGCTCTCCTGAGTAGGACAAATCCGCCGCCCTAGAATCGAGTGGCGCCTGCAGACGTAAAAAAAGCGGCGTGGTTAGCCGCTTTTTTAATTGCCGGACGTACGATCGATGCCCGGATGATCCTGACGACGGAGACCGCCGTCGTCGACAAGCCGGCCGTTAATTAAAAAGTTAAACAAAATTATTTGTAGAGGGAAACCGTTGTGGTCTCCCTGAATATATTATACGAGCCTTATGCATGCCCCGTAAAGTTATCCAGCAACCACTAGTAGACCTACAGGCAGCGGATGGGACAACGTGGTGTTAGCTGTGCTCGAGGTGAGAGACGAAAGGGCCTCGTGATACGCCTATTTTTATAGGTTAATGTCATGATAATAATGGTTTCTTAGACGTCGAGTCTTACGCCCCGCCCTGCCACTCATCGCAGTACTCTAGAAGCGGCCGCGAATTCCAGAAATCATCCTTAGCGAAAGCTAAGGATTTTTTTATCTGAAGTTGTGCCTCGTGATACGCCTATTTTTATAGGTTAATGTCATGATAATAATGGTTTCTTAGACGTCAGGTGGCACTCGAGTTGATCGGGCACGTAAGAGGTTCCAACTTTCACCATAATGAAATAAGATCACTACCGGGCGTATTTTTGAGTTATCGAGATTTTCAGGAGCTAAGGAAGCTAAAATGGAGAAAAAAATCACTGGATATACCACCGTTGATATATCCCAATGGCATCGTAAAGAACATTTTGAGGCATTTCAGTCAGTTGCTAAATGTACTGACCCAACCGTTCAGCTGGATATTACGGCCTTTTTAAAGACCGTAAAGAAAAATAAGCACAAGTTTTATCCGGCCTTTATT
+
JGGHJJJHJJHGJFIGJJHJCC0GJIB???BIFEBCFBBB0..@EGJIJJJFHJJIIHIJHEJACABJHFHHFICJJJJIGEFJJFJJJJJGJJ>5*B?BCC:::<JFJJJIJJIFJIECJJHGJFIJJJGJJJJJGJJFBBE<88872314.EHBBCJ<442246412,3?GJJJHJJIJJJJIJIJHJGJJJJHGDFJGJGJJIFJFJJJIJEJHJJJJJJJI??>???::99>?BFFCFJHJCFE@)(()CJJIDHF1111@@=;;::><<@E<<;IFEJJGJGHJHJJJEEE>>JJEGCCJ=<<:55549<5235/'%%*).+&'%%&'41113473,4'''BCDII;;:5301733679DFIHGJJJJJGJJE?==>BFIIFHIJJDFFEGJIE==EJFHJFGJIJJJJEFGJJJIHJJFC@AJJFFJEJJJHFJJJGIJJJ<<;,,,-<:;0/1252218854-,,,*****;?=;;>DE92221+++*'&&*''2'''(+&&&&+;JDBC>>74557<@@ACA;;<DEEEFGFA>?ABC>8887:=>DGJHIJJJJHF>=<<>@?**(&((%%()++/46476;<>99<=?D4,(&&,.65BCBCJJJGIJJHGIFHE@CECDBEIFEDE>5JCF*))*;BDGJJ>>;FJ>>?C=((('''&*,,(222477,))),9<;?BDGJDEB@ACCJJGFIGGGJJJHDDFGEA@@@=AE=<==DF9?=788;==54333774,,)'((*&%%&)+-%%$&%%%'&&&&-,6:<9333BB@DBCJDEFBFDCFFHJGGGECFJJJJJJGFHJGDFBC?=@2/001:977444510,*))'*8:;?CEFEE?;;>FGHAHFJJGHDGDJJJIHG:9965%%&&,(&%''')*-(()''+.DGJFHGHCFGJGEEEHJJGJJJIDBEDFAAAJ888541/%))+:;<B@@=;..../.-12/,7@A@@A?=>JJHJJAAABJHJJGEH;9869>DJDIDA@<>B:GJDHJJJE=535778::<<A@GBA@@>C8:9<@??BCFJIFJGJJGJJJJFJFIJHIJFEBCHFFHCB@AAHCJJF...2J@>85569;<=99::C@?;;78C;<>JJJJJJGFHIIBDFEJ3333JF;;A::<?BCB@@CDIJDGGDCC...;BC<;::@?FFEIFDEIEEFFJEF@=7757CBCCGIFIJIJJIJJGEHJJEHCCHFIHFEHCJF@B@AECCD>>4333AA254112-//.356;:9885544-+***++9CBDDDEJJJEBDCDJJJCFGJGJJJJID>===GDFJJJJJJFJJJJJIJGFJJ533-'&&'*)*&''((('&&&08<BJJFJDBCDIIJA@@BGFJHDFHJJJIGGFJJGJJIFJJJJJHJGEBCJGGIJGJJFJGJGJJGJJFJ9<<;DCCEFGJFEEEJ=>HJJJJJJJJFJJJJJJGEHFJE<GIJFBABAHGJJGEJGJGEC9HGEDEJEHJJJF<==<@A@A5556@BCEDECCA3'''CBFFDCIJJFJFJHIHGJJEJJJIHIJHGJJJJJJEBA>BDF;872*&%'(&$$###$%%'&'(**)(((''(((,%&&'))(')'**+221339;;@@DCE?=>?@;333368=B:A<JHFGFFCAB@AEBJFFFJJHHGE@?AB@JIJJEH998*'&&&FFA>>??A3-,,:58GBBAAABDFJJJJIEFDJJH87771**0,+++012(;=@@BBJJ?@@AFJEB777771*9;0//5556422,,,,''-1ACB@@;6:7...././.115;(&&'++-0000B7770011?>>>:<87676+((((&&),14=>?@DJJJIHGHJJJJJJJHJJJIJGJHJHJJFGJJGFIJJEDEEJGJJHD=;::*))7476777=<<>HJFJEDFFFG=;895665430&&%$$%'++'&'''&&&%%&'))(&'&''>FDCEGJJJA@@HJJIHJHJIIJHIIDGHEA9I@?><51+()+*('),147HECHEJFEJJGJJFJDIEDBB@///+&%%''&&/=AJFEJJJGIJJJJFFIJIGHIJ7777AFIB885.+/.0<8FHE2222IJHIJHJGACHGJDEDCFFJEIJJJJFDB?6556<;;;FHIGHJHFF;)))(=7788CEDFE>?==A@>@42/+****9:<----9>><<8889:((:<>DC9:2200*((()'**)))('''**''''4359CFIFDJ?>?>??D88<7:96633?@C@CJJ99999A@::9334JJJJJGJJHFJIHHFJJJJHJIHIHFJHJJJIIFJGJJJJJHJGJDJJ7666.++,>>??J?:;JHJJJJJJFHDIJJJEJHJGHJCCEEJGEB@@380-01B441144>??GJJJHIGJHCD??>?>>EDG@@JJGJGIJJJHJJFGJJGJJJJHJ877<<//0==?@FJDEGGJFHJIDIEGJJJJJGJJJJGHJJJJHJGJGJDEFIFGF8:0,+..1---,.-../667;DCDBDJHJJIJFCCEHHGJJHHFJJEEEBJCBEA<?=;<DE:ECCFJHJGEHGFHJJGFJHJJE???@IFDH<=A7-&&&6**+//,-,,.--/340///./.,568<=ABDHDCE>2,,,,,**(()('&&(&''():6667BCADGDJDHDDIJ::::H::;<CGJJJIHIFDDBBBBHFJA@@@JIJJJHFJFJD=>?J?><@A?<:;;DFD==::<9:9;?AGEGEFFGHFD@AAA=ABHJHGJGFCCBEDEJJEFEBDDJJAJH310034,,+,--958;>?A8788@??DBBB?@ADDE@?CCEFFHA9999GEEDBHGJJHBAEBJ3335FHJIJFGHHJJJJJJF<;GGGIIJJJJGJJJJIJGJFJEJ>EDEJ@=:C@@@BC@=6733((((334234549:CGJFFFB///@@D???DGJFJJJHJJJIHGDHJGBIDAGJGIIGJJJJGJIJJJJJJFJJGJJJJHHJJJGJHDDEJGCGDJE=<<<I@??AEJG=?A===<<94224:@777:B=923IJIGJJJIBFJGHJJJJHJDGCEC<;;:444&&&&%()++''%%-*///****''')7,,,,EIEHJJJJJIJHIJJIHJJFJJ2*)+,,)**+3DJIJJGHHCEFJJHIJHIJGIGJJIGJJHJJJJJJIFIFIGJDIJGJJJHJJJJJG>=<==F?0../9888GJHJIDBDCGJJJJGJJJJGJJJJJJDB>****ACHJJGHI@@;:;;?A??@FDDCCCGFB@E?DJDJJGJHBCFFIJJ;4+,7?/..--,-&%%%'%$&&(''(4>>?889:7444=A;<<?@@JJJIJIJIJJJJJJJJJHJIHIJHJJ:::;;I:888<@C87794,+++-,,2277664444CC?><=@J000:;=BA=ACA@JGFJGEJJJG<;B::>==9988;=F=>=>FGHC;::;CEF4,++252:@?@CDFHDCG?@@@JEJHIHFJJHECFFDJJJJJHJJGJJJJJJIEEJEDDDJJFJJHHGFHHIJJHFHJIJFHJGGJJJHJ<<;:=89986('(-(&&&%%%&*)**')*-..()&%%%%)'**223:89<<AEEJGJGGFFGIDJBHJJJJJIJJIFEJJHJFJJJHIFIJFDEJJGGJJFIGJGB>?A<BC=0(%
@Glass_T7V_14_D3_12_11_51
CCCATGGCCCGCGTGCTAGAGGCATCAAATAAAACGAAAGGCTCAGTCGAAAGACTGGGCCTTTCGTTTTATCTGTTGTTTGTCGGTGAACGCTCTCCTGAGTAGGACAAATCCGCCGCCCTAGAATCGAGTGGCGCCTGCAGACGTAAAAAAAGCGGCGTGGTTAGCCGCTTTTTTAATTGCCGGACGTACGATCGATGCCCGGATGATCCTGACGACGGAGACCGCCGTCGTCGACAAGCCGGCCGTTAATTAAAAAGTTAAACAAAATTATTTGTAGAGGGAAACCGTTGTGGTCTCCCTGAATATATTATCCGAGCCTTATGCATGCCCGTAAAGTTATCCAGCAACCACTCATAGACCTAGGGCAGCAGATAGGGACGACGTGGTGTTAGCTGTGCTCGAGGTGAAGACGAAAGGGCCTCGTGATACGCCTATTTTTATAGGTTAATGTCATGATAATAATGGTTTCTTAGACGTCGAGTCTTACGCCCCGCCCTGCCACTCATCGCAGTACTCTAGAAGCGGCCGCGAATTCCAGAAATCATCCTTAGCGAAAGCTAAGGATTTTTTTATCTGAAATTCTGCCTCGTGATACGCCTATTTTTATAGGTTAATGTCATGATAATAATGGTTTCTTAGACGTCAGGTGGCACTCGAGTTGATCGGGCACGTAAGAGGTTCCAACTTTCACCATAATGAAATAAGATCACTACCGGGCGTATTTTTTGAGTTATCGAGATTTTCAGGAGCTAAGGAAGCTAAAATGGAGAAAAAAATCACTGGATATACCACCGTTGATATATCCCAATGGCATCGTAAAGAACATTTTGAGGCATTTCAGTCAGTTGCTCAATGTACCTATAACCAGACCGTTCAGCTGGATATTACGGCCTTTTTAAAGACCGTAAAGAAAAATAACACAAGTTTTATCCGGCCTTTATTCACATTCTTGCCCGCCTGATGAATGCTCATCCGGAATTTCGTATGGCAATGAAAGACGGTGAGCTGGTGATATGGGATAGTGTTCACCCTTGTTACACCGTTTTCCATGAGCAAACTGAAACGTTTTCATCGCTCTGGAGTGAATACCACGACGATTTCCGGCAGTTTCTACACATATATTCGCAGATGTTGGCGTGTTACGGTGAAAACCTGGCCTATTTCCCTAAAGGGTTTATTGAGAATATGTTTTTCGTCTCAGCCAATCCCTGGGTGAGTTTCACCAGTTTTGATTTAAACGTGGCCAATATGGACAACTTCTTCGCCCCCGTTTTCACCATGGGCAAATATTATACGCAAGGCGACAAGGTGCTGATGCCGCTGGCGATTCAGGTTCATCATGCCGTTTGTGATGGCTTCCATGTCGGCAGAATGCTTAATGAATTACAACAGTACTGCGATGAGTGGCAGGGCGGGGCGTAATTTGATATCGAGCTCGCTTGGACTCCTGTTGATAGATCCAGTAATGACCTCAGAACTCCATCTGGATTTGTTCAGAACGCTCGGTTGCCACCGGGCGTTTTTTATTGGTGAGAATCCAAGCCTCGAGCTGTCAGACCAAGTTTACTCATATATACTTTAGATTGATTTAAAACTTCATTTTTAATTTAAAAGGATCTAGGTGAAGATCCTTTTTGATAATCTCATGACCAAAATCCCTTAACGTGAGTTTTCGTTCCACTGGAGCGTCAGACCCCGTCAAGAAAGATAAAGGATCTCTTTGAGATAGCTTCTGCATAATATGCTGCTTGCAAACAAAAAAACCACCGCTACCAGCGGTGGTTTGTTTGCCGGATCAAGAGCTACCAACTCTTTTTCCGAAGGTAACTGGCTTCAGCAGAGCGCAGATACCAAATACTGTTCTTCTAGTGTAGCCGTAGTTAGGCCACCACTTCAAGAACTCTGTAGCACCGCCTACATACCTCGCTCTGCTAATCCTGTTACCAGTGGCTGCTGCCAGTGGCGATAAGTCGTGTCTTACCGGGTTGGACTCAAGACGATAGTTACCGGATAAGGCGCAGCGGTCGGGCTGAACGGGGGTTCGTGCACACAGCCCAGCTTGGAGCGAACGACCTACACCGAACTGAGATACCTACAGCGTGAGCTATGAGAAAGCGCCACGCTTCCCGAAGGGAGAAAGGCGGACAGGTATCCGGTAAGCGGCAGGGTCGGAACAGGAGAGCGCACGAGGGAGCTTCCAGGGGGAAACGCCTGGTATCTTTATAGTCCTGTCGGGTTTCGCCACCTCTGACTTGAGCGTCGATTTTTGTGATGCTCGTCAGGGGGGCGGAGCCTGTGGAACAGCGACTGCAGTTTTTACGGTTCCTGGCCTTTTGCTGGCCTTTTGCTCACATGTTCTTTCCTGCGTTATCCCCTGATTCTGTGGATAACCGTATTCCCCGCCTTTGAGTGAGCTGATACCGCTCGCCGCAGCCGAACGACCGAGCGCAGCGAGTCGTGAGCGAGGAAGCCTGCATAACGCGAAGTAATCTTTTCGGTTTTAAAGAAAAAGGGCAGGGTGGTGACGCCTCCTTTTTTGCGGACTGCAGCGGCCGCTACTAGTAGACCGGCTAGCGTCAGTTTCACCTGTTTTACGTAAAAACCCGCTTCGGCGGGTTTTTACTTTTGGTCATCGAGTGATTACAAAGCAAGCAAAGAAAAAAGGCGACAGATTACTCTGTCGCCTTTTTTCCTGACTCATAACTTAGGTGGCGGGCTAGCGTCGTGGTTTGTCTGGTCAACCACCGCGGTCTCAGTGGTGTACGGTACAAACCCCGACGTGCACAGCTGTCACCGGATGTGCTTTCCGGTCTGATGAGTCCGTGAGGACGAAACAGCCTCTACAAATAATTTTGTTTAAGAATTCATTAAAGAGGAGAAAGGTACCATGAGTAAAGGAGAAGAACTTTTCACTGGAGTTGTCCCAATTCTTGTTGAATTAGATGGTGATGTTAATGGGCACAAATTTTCTGTCAGTGGAGAGGGTGAAGGTGATGCAACATACGGAAAATTTACCCTTAAATTTATTTGCACTACTGGAAAACTACCTGTTCCATGGCCAACACTTGTCACTACTTTCGGTTATGGTGTTCAATGCTTTGCGAGATACCCGAATCATATGAAACAGCATGACTTTTTCAAGAGTGCCATGCCCGAAGGTTATGTACAGAAAGAACTATATTTTCAAAGATAACGGGAACTACAAGACACGTGCTGAAGTCAAGTTTGAAGGTGATACCCTTGTTAATAGAATCAAGTAAAAGGTATTGATTTTAAAGAAATGAAAACATATGGACACAAATTGGAATACAACTATAACTCACACAATGTATACATCATGGCAGACAAACAAAAGAATGGAATCAAAGTTAACTTCAAAATTAGACACAACATTGAAGATGGAAGCGTTCAACTAGCAGACCATTATCAACAAAATACTCCAATTGGCGATGGCCCTGTCCTTTTACCAGACAACCATTACCTGTCCACACAATCTGCCCTTTCGAAAAATCCCAACGAAAAGAGAGACCACATGGTCCTTCTTGAGTTTGTAACAGCTGCTGGGATTACACATGGCATGGATAATCTCTACAAATAAAAGCTTGATATCGAATTCCTATG
+
22202)'####$%15>CCCDDEFFFDCCCCDCGJFDEFJIJJG....:>==EJHCC4448B;C?---.53464556=>BJJFJGEGGJJJJIJHJHFDEBCEEBACEHIDDJJFFGIGJJJFDCAFJ?>>>EHHJJFGJIHGIJJEE@CCEEEJGJGDEFGJJHIIJJJ@@5521222??<872./10////&&''9;;;BAB@?<95556ECFEC@AJHJJIJGJCDCAC><<,++.42.56467EEEFGJJFGJJJJIJJHEEIIIIHJJJJJJIIFC@ADG>JACG?CCFIBDCCHJF><ACB?CF01/()(()++-/597EGGGJJIJJHJIIIFGEAA87559JJJHDBDBDEG@BJHFFECJHIHJEDCA778;JJCBAAHJJHJD>:::>JFJFGJFDJJJJIJGJHGJFHJEJJFEIGEGGF?=99:;=?CIJJJFGIJIJJIIHHJGGHGJHFJJJJJJJJJJJJHJGGGJJGIJJFJJEJJJCFJCBCIJJJJIIHJJJGJJJJJJJIJEJHJIJJJJHGIEDDABB<=<=JJJJHGFIEFJACHIGJGJJE>::JDE@C?@BHDHBBEFJJJJJJJJJFJDJHJJHHJJJGJJHJJJJIJJHJJHJHHJHJGJJJGJJJJJJGIHIJJJ?=>>>JFDEGJJJHJJJIJJIJJFDGFABAHIDFJFJJGJEJJIF@?ECF<4222121115:;?=>=<<99:<>?@EFHIJFJHDHDDJF9888EGJ6666JJJHHGIGIIIFGJHJJJIJJIJFHHJ>32868;AJJJHIJJJJJJJGHFFEB?B9IHHFJIJHJHJIJJHJIGIJHGJFIIJJJJJGHJJIGEJJEB;<;=JJJJIJJJJJJJJJJJJJJJHJJIFIJIJJJIJJ><<<GFFJJJJHB?55210137845BHJECDFBJJ42,&%%%%&'(*57;:=?CEJJJEGGHJJHB3334FFJF@DBABB62552<<EJDFCB@A?ADCIHIDHHFEEJFCCEGIJECDCAFGHCCCJBDCBDDGJHCBABACDJJHGDGFJJIJIGJJIJGHJJJJJJJJJJJCIIJJJJJJJJJJJJJHIJJJJJJIHGJGGJJJEIFJJJIJJJDHGJGJFGJHJEJEHGHJHJG54..''((((('&%##$)&&+((.1235?32../:@@HGEDFCEEHJJFIJJGGJ>>JIJJGJJJGJJIIGJJJFJFJFHHJ===GCFHEJB@@@FFJEJJJJJJHIJIGJJFGJJJGJGJJJJJJJ>=999:/002:;=GIFEJDEIJFJJJJGJJFIJFJJFJJHF;<=FA?@AGF;99889:<<=ACEGDIGJFFJGFGJJJJHJJHIJFJJJJCD<BAHDIGHJEJJJJJJJJJJHIIIJHHFEEJIJ1,,,.34><BBB@<=JHFHJIIGGJGJJJJHJGJIJJJGFE<CFGJJJIIJEJHIFIFJFHJEEJE?===@>6322BCBFGJHGJ?HECFID4300IIJJJGJJIIEJJJGJHGIJJJFJGJJHJJJHJ@62//;./3301ABJJJEGIJFEEJ;;:;FEF610..2++,,-+,0;=@@DCFDFJJJJJ???<>AGJIJJHGG=46<?BAHEFJE96@@JJDDDDGBIIJ665448ABIJJDHJJJJHJFIFHDCCCJJJGGB?87((((@7(&'5;;;><:=3320012?@?A:@=7;@>@@??>=;:7789?C875('''+**0288:<??>@6100233/*+'&&'&&)''((,-&&%&((''')%&%%$##$'%%%%''(?@@A@BGC211@88??JEEJFCGCFD?=878832256110-)---:6=>===CCFHEJFJJJGJJ/DJJFFFJJJJJJIIJHJJHJJJHGJJIJJFDHJFFGJ@<<EIJIFIJJJJJJJJHJJJJJJJJJDFFEJHIJJIJJDGCFEGIIIIHGAA@AEEC?<979:B>>AHHJIJFJJJJGJJJGFGJJIJGJJGIJJHIJJJJJHJEJJJGJIHFGGDABBCEBDFJGJGJFDEICFJGFJH@EGGJHFHJJJJJJJIHJGJIJGJHIEJFI99965544DAABB987JICBA@@CCJHJGJJJJJGHEB@444JJIEFHIGJJJHGJCHDA@@@A@AAJHIGJBCJJHJGJJHFJJJA?@GIJJJGHJJJJJJJBA=82386<=@>?E@HJJJHIIJJJJJJJGJFJJJJGJG@JJIJGJJGIJGFEDEFHJFDGE?==96/:99;<;2110?BBA<643.-,+*((((().47===F>JJJFGJGGJHGDEDJJJHJHJDGA>>B888???@@DEE::---431002--,-.<;;;>;<;854,*((***'&&%%$##$%&+--../<??DHDFIIJGJJFGJJJJJJGHEIGJHJID>?FJJJJJHJJIJIJIGGFAFDBDE?55JJJIGJFFJJG<:9//-'(',*))<>>JJ@CEFDEEHFJHHJHGGJFJEFHJJGGFECCBCCBBDEJEFGGEIJGHGJ2*)*000.+,1/9776899BBFJJGEJGGJHHIJJJJGJB??>BHJA>930008;989:5449?)))%&&%(()$$'//.//''''./6677799@>@=<=::70./+++142:8@@?>5655((4/(9:CAIJHIHJDFHEJHJJHJJ@@?A1/////,*))*,))**+,,9C???>?=?AAB@BCB@BIHE3333=>>EDGGJFJJHIFJGJJHFJGFJJJGFJ=>=>?>=FJB@/7788::EHJDJI<JJHHDDCBDEEFJJJIJGGJJJJJJJFDCBEJFGFJJJHJJIJHJJJ@===JGHJDG55525,+,+--2&&&9998568899BIJJJJIJJJGGJHC@?><4DBDJIIGGJIGJJEIHFJJJF><<DG?>??JJJFJJJGHIJEJGJJAJGFJJJIEIJIJJDCE@DGGBCIGIEFB@?;8;+++0CFGGJIGEIJJJFJJJJJJHIJJDJJHHJB@BBBAHCJCA:8311,.-))+''.9@A@IHGHJIJFJFFCDEDDC@::9>=;<=BJHIEDBFJJJHJHEA@@?CBAC:::;;81664%%%&(()))59;8FEA@?@BGJEGDDFBA=JJHFE::?>ADFFGGEGFDCJHJGDJEJJHJJJHGIFJ<::8AAAEDEC?@??BBB=;;D@>==>EDEGC50//28ADFE???AFEGCDHIJ>3185=7666<<<;:>8888>>FCDDJJFCG766621-*-*+)'((('')*7(((((<<///.5566434348:BACFBBBFJJJJ<HHIEJIHJIFIEHEEDHFEGGIJEGI???4,))&'(&&*)),IEGIICEDCJFJJ864/.-))**(22.-/--..BFDG?@B>JIEJIHFHDDDHJJJE?AA@ABA;;;CFBCDCEFFFIIHDGDECDEJFJHFIIJIJJDGIEGFFHGGFGFJHEHJJJIJJEFDCEJFEGGDDEDJFCBBBDGDJCBBCCECEDDDJEJJGC<<=?CEBJEEFJHGJFCCFGABAACAAAABDACEDEE?=C====H?BAA@ACDDBBAADF=;8635CB>>>?GGGE:BEB;;:::<55172/0004468969=>=??@BBBAABDEDD;;4++,3985;::>@?@CCEB:;CEBB@?@@@@A@DFHDIIC''''...02;<BFGJEEDBCDDHAAC=822/1**+(&%
@Glass_T7V_14_D3_12_11_52
CGGTGGTGGAGAAGCTTCGACAGTCTAAGAAAACCATTATTATCATGACATTAACCTATAAAATAGGCGTATCACGAGGCCCTTTCGTCTTCACCTCGAGCACAGCTAACACCACGTCGTCCCTATCTGCTGCCCTAGGTCTATAAGTGGTTGCTCGGATAACTTTACGGGCATGCATAAGGCTCGTATGATCTGTTTCAGGAGACCACAACGGTTTCCTCTACAAATAATTTTGTTTAACTTTTTAATTAACGGCCGGCTTGTCGACGACGGCGGTCTCCGTCGTCAGGATAATTTGGCATGAATAGTACCATCCAGCAGTCCAAAAAACCATCACCCACCACTTTTTCCACTGCACCACTCAATTACGGGCGGCGGATTGTTTTCCTCTAGGAAAGCATTCACCGACAAACAACAGATAAAACAAAAGGCCCGTCTTTGAGCTGAGGACTTCGTTTTATTTGATGCCTCTGGCACCACCGCTGCATGGGAAACCCCGGGCTGCAGGAATTCGATATCGACTTATTTGTAGAGAAATCATCCTGCCGTGTGTAATCCCAGCAGCTGTTACAACTGCAAGGACCATGTGGTCTATTATTTTCGTGAATGTTCAAAGGGCAAGTATGAAGAAGACAGGTAATGGTTGGTCTGAGTAGAAGGAGAAGAGGCCATCCGCCAATTGGAGTATTTTGTTGATAATCGTCTGCTGATTGAAACTTTCCCATCTTGCTCAATGTTGTGTCTAATTTTGAAGTTAACTTACGATACCCATTCTTTTGTTTGTCTGCCATGATATTTATCTCATTCTGTGAGTTATAGTTGTATTCCAATTTGTCTCCAAGAATGTTTCCATCTTCTTTAAAATCAATACCTTTTAACTGATTCTATTAACAAGGGTATCACCTTGCAAACTTGACTTGAGCACGTGTCTTGTCGTTCCGTCATCTTAGAAAATATCCGTTGCTTTCCTGTACATAAGCCTTGGGCATGGCACTCTTGAAAAATTCCATGCTGTTTTCATATTGATATCTGGGTATCTAGCAAAGCATTGAACACCATGACCGAAAGTAGTGACAAGTGTTGGCCATGGAACAGGTAGTTTTCCAGTAGTGCAAATAAATTAAGGGTAAGTTTTCCGTATGTTGCATCACCTTCACCCTCTCCCACTGACAGAAAATTTGCTACCGTCAACATCACCATCTAATTCGACGAGAATTGGGACAACTGCGGTGAAAAGTTCTTCTCCTTTACTCATGGTACCTTTCTCCTCTTTGAATCAATTTCTAAACAGAATTTATTTGTAGAGGCTGTCCTCACGGACTCATCAGACCGGAAAGCACGTCCGGGTGGACGGCTGGTGCATGCGGGGTTTGTACCGTCCCACCACTGCAAGCCGCGGTGGTTGACCAGGACAAACCACGACACTAGCCCGCCACCTCAGGTTCTGGTCGGGAAAAAAGGCGACAGAGTAATCTGTCGCCTTTTTCTTGCTTGCTTTGTAATCACTCAATAACCAAAATTAAACCCACAAACAACTAGAAGCCGGTGAAACTGACGCTCGCCCGGTCTACTCGTCGCAGCCTTGCAGTCCGGCAAGGTGTCACCACCCTGCCCCTTTTCTAAACCGAAAAGATTACTTCCGCGTTATGCAGGCTTCCTCGCTGCACTGACTGCGCTACAGGGCTGCCGGTCGTTGCCGGGCTGCGGCGAGCGGTATCCACGCTCACCTCAAAGGCGGTAATACGGTTATCCACGATCGGGGATAACGCAGGAAAGAACATGTGAGCGAAAAGGCCGGCGGAAGGAACCGTGAAAAAGGCCGCATTGCTGGCGTTTTTCCACGGGCTCCACCCCCCTAACAGCATCCACGAATCGACGCTCAGTCCGAGGTGGCAAAACACCGACAGGACTATAAAAATACCAGCGTTCCCCTGGAAGCTCCCTCGTGCGCTCTCCTGTTCCGGCCCTTGCCGCTTACCGGATACCTGTCCGCCTTTCTACCTTGGGAACGGTCGCTTTTTCTCATGTCGCCGGCTAGCCGCTGTAGGTTGTTCTCGAGAATTGAGTGTAGGTCGTTCACTCCAGCTGGGCTGTGTGCACAAAGCCCCCGTTCAGCCCGACCGGCTGCCGCCTTATCCGGTAACTATCGTCTTGAGTAACACCGTAACAGCTTATCGCCACTGGCAGCAGCCACTGGTAACAGGATTGGCGAAGAGCCGGAGGTTATTGTGCTGAGCGGTGCTTGAGTTCTTGAAGTGGTAGCGTAACGCTCCGGCTACACTAGAAGAACAGTATTTCGTATATACGGCCTCTGCTGAAGCCAGTTACCTTCGGGAAAAAAGTAGTAACTACTGATCCGGCAAACAAACGCCCGCTGGTGACGATGATTTTTTTGTTTGCAAGCAGCAGATTACGCGCAGAAGAAAAAGGGTACCGAGGAATTCCTTGATACTTTAGGATATGGGTAAGTGGAACGAGAACTTACTCACGTTAAGGGATTTTGGTCATGAGATTATCAAAAGAAATATCACCTAAATCCTTTTCATTAGAAAATGAAGTTTTCAAGAAATAAATATTAAAGTATATATGAGTAAACTTGGTCTGACAGCTGAGGCTTGGATTCTCGCCGATAAAAAACGCCCGGTGGCAACCAGCGTTCTGAACGAATGCCAATGGAGTTCTGAGGTCATTACTGGATCTATCAACAGGAGTCCAAGCGAGCTCGATATCAAATTACGCCCCCGCCCTGCCACTCATCGCAGTACTGTTGTAATTCATTAAGCATTCTGCCGACATGGAAGCCATCACAAACGGCATGATGAACCTGAATCGCCAGCGGCATCAGCACCTTGTCGCCTTGCGTATAATATTTGCCCATGGTGAAAACGGGGGCGAAGAGATTGTCCATATTGGCCACGTTTAAATCAAAACTGGTGAAACTCACCGGGATTGGCTGGACGAAAAACATATTCTCAATAAACCCTTTAGGGAAATAGCAAGGTTTTCACCGTAACACGCCACATCTTGCGAATATATGTGTCAAACTGCAGGAAATCGTCGTGGTATTCACTCCAGAGCGATGAAAACGTTTCAGTTTGCTCATGGAAAACGGTGTAACAAGGGTGAACACTATCCCATATCACCAGCTCACCGTCTTTCATTGCCAGTACGAAATTCCAGATAGCATTACATCAGCAGGCAAGATGTGAATAAAGGCCGGATAAAACTTGTGCTTATTTTTCTTTACGGTCTTTAAAAAGGCCGTCATGTCCAGCTGTGACAGTTGTCTGGTACTGGTACATTGAGCAACTGACTGAAATGCCTCAAAATGTTCTTTTAGATGCCATTGGGATATATCAACGGTGGTATATCCAGTGATTGTTTTCTCCATTTTAGCTTCCTTAGCTCCTGAAAATCTCGATAACTCAAAAAATACGCCCGGTAGTGATCTTATTTCATTATGGTGAAAGTTGGAACCTATTACATGCCAATCAACTCGAGTGCCACCTGACGTCTAAGAAACCATTATTATCATGACATTAACCTATAAAAATGGCGTATCACGAGGCAGAATTTCAGATAAAAAAAATCCTTAGCTTTCGCTAAGGATGATTTACTGGAATTCGCGGCCGCTTTCTAGAGTACTGCGACA
+
*)*(&&'&&&&&'&&&%%%(&&%$$(('))))),*)''';;>J<::89;:??3433531('(()*''(0///---+***,.654.,5668@6,,,671/..55..99?IFJFJIF??<;==A>A:9+))((())+.('((5310''&'/001*))(''(0-)((*.)49::A42227774343?4---/&&&%%%&&'(-+*)-,--,/5756547:++(/0..//3/AABFFIJEDECJHGGIJJCEDG?>>+++*('')-,0....112.//,--,,++--(''(.-,,+&%&%&%%%)(%%%%%$$#$$$&%%%&%$$##%'(,/0/+)'&$$&&''('&))),,-((%%%%(++,+//&$$$$$&'')38876:...-...9...'&%%')(((*&&%%'+,)87---/21/'''''//35011GDFDCA;:9;?-)%%%(''''((-/''((20+*)*)..,..,&&%%&&,-(((()'%##$(((('%%&*2011.AAA99A>C@E<;:;==0'&&'('11225++*(((*&'&&%&&(+3.--.7@>>>=?;****++-11/,+)*'-&&%&)/0001A44,,--.,,-)))*6-+,$$&&+((###%,+*('$%%$%%&+-----+)&'(3664221-..--,+*((&&'(0,+()&)',(53330++-05'4.+(%%&.12443438??@?,*((0.-,&&&&(+.&&%%'.::0766:584325532222/...--1142,''(1/)/.24+'$#$$$&%$$&')))954586888441-)).*'%%'')'(''*2....0034:48'&&'*+))(%'11002/5,+*+?BACFDFJDGEG;AACA88973,,-1---.08766=;++*,(&'-'*((335>>?@A;<:;?::642/0+*)(/2...//)('&''((-64465>))))*(%'(03442)*+,,,.,)%$%%%&$$(414235877775.**+/%%%/33))))01)(('*-/63,+&(&&,.128-672**222(((''&(((1543..))))+:<@@?@>>BCDDCFJ6668861204...,.-,,+.220&)(5;<4323./-.-.5123=8729=<;8,+**,--+*'..11122/./033110*+,.52-'',,/---49,00024.++/+'3215763**),+++*,))-2*,''''4:9:?@@D@@<==>822311/-+(*////;=<::((%%%&''.60.,('',.;>;>92@AA@ACBBCDEDDE@DAAB5446&%%$,)('*3.10/0-*''()0/'''*/.(''(+),-'&&'((*)(''('*+*,+,,48916)-''(&%&(**,*-,)(*'''*//&&$$$$%%&<;;;44///16-))&(*)**((%%%&'(-/795533420,+-413&%%.868433&&&&('(('*+....+*(('(&&'%&''&&).6:;5532233388798889=8662352-435311)+++88761-'''-1...&&&,,.-..(''$$%&('((&'&&'&'%%%$$$&(()(('-,,0-2-**''&$$$'-)0007(''%'((+*''&&((&&&&%%'+-*&%%&'(('&$%&::;=<9;5236881.+)*))&%%&-/%%%%'&&%&'*-./.122224342/0420*-3//0@A??A87343/+&%%&+230.,('&&&&&&''))(/+)'%%$$$'()&&'&%&&%$%&&'(*)()*485542---....8:3:74(+%$%'%&(E@9444.../8622310++-..(((-&%%)5670:100+)()(++-+-****.03,0)&***),,,..'''(3449==?>@0003962''''.086)(((()+,+*)*%'),0048444.,))+,((*11---(()./)((&*0054021-,('''&$$$&&'%&&&%'*.-.*((0.../33>777DDDBA>;ECD@@+2,))+,5.&,43433()8;AEEDGGFD=6634549724&%%)1(2153/*'&%$$%'%%*)+%%(('&&''&%%&&%%%&&-.5.-..-))('(()*'&%%&$&%&',,+*.,+***))))0-..7225=EABB?EG;:*))*---*5111)*))*-*--2.-*+..-('+()/763111:??@??;9::=:,'''&&'&$%&$'&'&$$$&&20**44=@==?JHG@@@ADJJIJDJJHCC:::5,+++)(''&'&$$%')()$$&&''*-,++,)***65-'&&&,)***,-,,*'$$######$$#$%&)-7899)(($$&'',,+,-,,+-*$%&'+((&&''(++*+,181111@JABBBDFDCE;41-,(*+/(%&###%$$$%'+&&./CBBC:::;4432'%%&&(()))977'&&)('((//2><>?BBD5556A?A:996533&'''2+()),-,,++)&$$$%$%'+/032113:00/-+++,&%%$%#%$$%%$$$%*6<B>6622449610.,,,++.++101.6688435*))()*)**),&&&&*,&%&&'&%%++.,'''/33374%%%&,+((.12568:99:=*))**++,'%%&*'(').***,9=>>6447336.---47::-)))(()%%%00563235655-'&&'))))-4=EEBCC=:E@CGDDEF;222/..)(((330////-('&&'<>>A@@A>7543)'&&'))*49;7755>>?A>>??C;;;9?GJHBA@=1...;=DJIJJJGF@?@@=FHEEJECBF9EDCIFJHJIJJJJEJBB@@A@AGFBFHB;;>>?>;=<<824==?=@ABJHJJJJJJFEFEAAA8776:7//27899778DCDCJIBJGC=9556797476>JEEFJHFHBACA4332//-+/00/0/08432567...AA@111140./.../14;55656@B9989<922113><::55/..,('(&&%&+)%&*-.6...//**+)))1553364451333<?JJJFGBHHJBA@C?832('&'&&'+067/+,,'(()>3123868//,+*):5446=>;;221-'&%&)0**%%&%*+,)'''''((&%%%%&))%')12359;;=F@HJD9CBIF=<>>E??:9<>?=@@AAA@?>?JBECBD?CBE9998544573320;GDF997799>ACJHGJADA93/./,..)(%$$%%')'*'&%'('&()&&&%&&)'%%$$'%&)''2**42358=CIFJEC:=:<=ADIEDFFJB@@B@@<DCFCB9@4JHGIJJHHFFFJ@>;2+*)(()(()*+.-./,&'%%)'&$%)*03-'&***3>=?@DDDCGEBJJJJFJJJJFFGCDAAABBBJ665-1.,**0/18EJGJGHJJJIHDBI31113=??CB?A>?110088<75-,-:@@EFF@<<;A76000/A;>::AIDIJJIHA?@:;:9==9:9:;(&&:A>=98665/)8>6666;>::8./5744455EBBECJEJJFG=<;;;<;)(()70/)(*&&&&1114<7445CGHGJHJJFGCDCCHFIJFHIJJJFIIIHJJJJJFJFEJA?A@JA?421321)()?AA@?>D=3332/+*-+-/)***+-./9;?2)))30523334F?997/++*++(('')'&&&4::9:7.-,+++()).1++*'(../1300''%$
@Glass_T7V_14_D3_12_11_53
GCCGATCAAGAGCTACCAACTCTTTTTCCGAAGGTAACTGGCTTCAGCAAGACGCAGGATACAAATACTGTTCTTCTAGTGTAGCCGTAGTTAGGCCACCACTTCAAGAACTCTGTAGCACCGCCTACATACCTCGCTCTGCTAATCCTGTTACCAGTGGCTGCTGCCAGTGGCGATAAGTCGTGTCTTACCGGGTTGGACTCAAGACGATAGTTACCGGATAAGGCGCAGCGGTCGGGCTGAACGGGGGGTTCGTGCACACAGCCCAGCTTGGAGCGAACGACCTACACCGAACTGAGATACCTACAGCGTGAGCTATGAGAAAGCGCCACGCTTCCCCGAAGGGAGAAAGGCGGACAGGTATCCGGTAAGCGGCAGGGTCGGAACAGGAGAGCGCACGAGGGAGCTTCAGGGGAAACGCCACGCATATTTCTATAGTCCTGTCGGGTTTCGCCACCTCTGACTTGAGCGTCGATTTTTGTGATGCTCGTCAGGGGGGCGGAGCCTGTGGAAAAACGCCAGCAACGCGGCCTTTTTACGGTTCCTGGCCTTTTGCTGGCCTTTTGCTCACATGTTCTTTCCTGCGTTATCCCCTGATTCTGTGGATAACCGTATTACCGCCTTTGAGTGAGCTGATACCGCTCGCCGCAGCCGAACGACCGAGCGCAGCGAGTCAGTGAGCGAGGAAGCCTGCATAACGCGAAGTAATCTTTTCGGTTTTAAAGAAAAAGGGCAGGGTGGTGACACCTTGCCCTTTTTTTGCGGACTGCAGCGGCCGCTACTAGTAGACCGGCTAGCGTCAGTTTCACCTGTTTTACGTAAAAACCCGCTTCGGCGGGTTTTTACTTTTGGTCATCGAGTGATTACAAAGCAAGCAAAGAAAAAAGGCGACAGATTACTCTGTCGCCTTTTTTCCTGACTCATAACTTAGGTGGCGGGCTAGCGTCGTGGTTTGTCTGGTCAACCACCGCGGTCTCAGTGGTGTACGGTACAAACCCCAACGTGCACAGCTGTCACCGGATGTGCTTTCCGGTCTGATGAGTCCGTGAGGACGAAACAGCCTCTACAAATAATTTTGTTTAAGAATTCATTAAAGAGGAGAAAGGTACCATGAGTAAAGGAGAAGAACTTTTCACTGGAGTTGTCCCAATTCTTGTTGAATTAGATGGTGATGTTAATGGGCACAAATTTTCTGTCAGTGGAGAGGGTGAAGGTGATGCAACATACGGAAAACTTACCTTTAAATTTATTTGCACTACTGGAAAACTACCTGTTCCATGGCCAACACTTGTCACTACTTTCGGTTATGGTGTTCAATGCTTTGCGAGATACCCAAATCATATGAAACAGCATGACTTTTTCAAGAGTGCCATGCCCGAAGGTTATGTACAGGAAAGAACTATATTTTTCAAAGATGACGGGAACTACAAGACACGTGCTGAAGTCAAGTTTGAAGGTGATACCCTTGTTAATAGAATCGAGTTAAAAGGTATTGATTTTAAAGAAGATGGAAACATTCTTGGACACAAATTGGAATACAACTATAACTCACACAATGTATACATCATGGCAGACAAACAAAAGAATGGAATCAAAGTTAACTTAGAAAATCAACACAACATTGAAGATGGAAGCGTTCAACTAGCAGACCATTATCAACAAAATACTCCAATTGGCGATGGCCCTGTCCTTTTACCAGACAACCATTACCTGTCCACACAATCTGCCCTTCGAAGAATCCCAACGAAAAGAGAGACCACATGGTCCTTCTTGAGTTTGTAACAGCTGCTGGGATTACACATGGCATGGATGATCTCTACAAATAAAAGCTTGATATCGAATTCCTGCAGCCCGGGATCCCATGGTACGCGTGCTAGAGGCATCAAATAAAACGAAAGGCTCAGTCGAAGACTCGGCCCTTCGTTTTATCTGTTGTTTGTCGGTGAACGCTCTCCTGAGTAGGACAAATCCGCCGCCCTAGAATCGAGTGGCGCCTGCAGACGTAAAAAAAGCGGCGTGGTTAGCCGCTTTTTTAAGTACCCAGACGTACAATCGATGCCCGGATGATCCTGACGACGGAGACCGCCGTCGTCGACAAGCCGGCCGTTAATTAAAAAGTTAAACAAAATTATTTGTAGAGGGAAACCGTTGTGGTCTCCCTGAATATATTATACGAGCCTTATGCATGCCCGTAAAGTTATCCAGCAACCACTCATAGACCTAGGGCAGCAGATAGGGACGACGTGGTGTTAGCTGTGCTCGAGGTGAAGACGAAAGGGCCTCGTGATACGCCTATTTTTATAGGTTAATGTCATGATAATAATGGTTTCTTAGACGTCAAGTATTACGCCCCGCCCTGCCACTCATCGCGGTATGCTCTAGAAGCGGCCGCGAATTCCAGAAATCATCCTTAGCGAAAGCTAAGGATTTTTTTTATCTGAAATTCTGCCTCGTGATACGCCTATTTTTATAGGTTAATGTCATGATAATAATGGTTTCTTAGACGTCAGGTGGCACTCGAGTTGATCGGGCACGTAAGAGGTTCCAACTTTCACCGTCAATGAAATAAGATCACTACCGGGCGTATTTTTTGAGTTATCGAGATTTTCAGGAGCTAAGGAAGCTAAAATGGAGAAAAAAATCACTGGATATACCACCGTTGATATATCCCAATGGCATCGTAAAGAACATTTTGAGGCATTTCAGTCAGTTGCTCAATGTACCTATAACCAGACCGTTCAGCTGGATATTACGGCCTTTTTAAAGACCGTAAAGAAAAATAAGCACAAGTTTTATCCGGCCTTTATTCACATTCTTGCCCGCCTGATGAATGCTCATCCGGAATTTCGTATGGCAATGAAAGACGGTGAGCTGGTGATATGGGATAGTGTTCACCCTTGTTACACCGTTTTCCATGAGCAAACTGAAACGTTTTCATCGCTCTGGAGTGAATACCACGACGATTTCCGGCAGTTTCTACACATATATTCGCAAGATGTGGCGTGTTACGGTGAAAACCTGGCCTATTTCCCTAAAGGGTTTATTGAGAATATGTTTTTCGTCTCAGCCAATCCCTGGGTGAGTTTCACCAGTTTTGATTTAAACGTGGCCAATATGGACAACTTCTTCGCCCCGTTTTCACCATGGGCAAATATTATACGCAAGGCGACAAGGTGCTGATGCCGCTGGCGATTCAGGTTCATCATGCCGTTTGTGATGGCTTCCATGTCGGCAGAATGCTTAATGAATTACAACAGTACTGCGATGAGTGGCAGGGCGGGGCGTAATTTGATATCGAGCTCGCTTGGACTCCTGTTGATAGATCCAGTAATGACCTCAGAACTCCATCTGGATTTGTTCAGAACGCTCGGTTGCCACCGGGCGTTTTTTATTGGTGAGAATCCAGACCTCGAGCTGTCCAGACCAAGTTTACTCATATATACTTTAGATTGATTTAAAACTTCATTTTTAATTTAAAAGGATCTAGGTGAAGATCCTTTTTGATAATCTCATGACCAAAATCCCTTAACGTGAGTTTTCGTTCCACTGAGCGTCAGACCCCGTCAAAAAATCAAAGGATCTTCTTGAGATCCTTTTTTCTGCGCGTAATCTGCTGCTTGCAAACAAAAAAACCACCGCTACCGGCGTA
+
000)*&'225:988899744544566>?HCIFDFJJJEJ@@?@D@7642'&)(()//1.29855;GEACCFEEIJHJHGHJJIJJJJJJJIHJJGIGJJJ;::;EHJJHJJHJJJJJJJHJJJFIJJJJFJGJJJFJJJJJFF>>=>IFJCA?@FJJJJJHGHJJJJHJJJJJJBBACGHJFCFEECAA@BA@CDFE?EHJJJIIJHIGJJEIGEDDJJGJJJJEJJJJIHFHFJ=>>>@FJIFG***EJC@=888:B76,,-.993(423;8:EEHFJHJGFGGJJFJIJHIFDJIJJHJGJIIIFIJHJHJIIIJJJF@>ACG@GJFGJGHJJE==AE;5//,25<;=CBCBDEA?6456ADFHJJJHIHIJGH:JJHJHJHGGGDAABJJJJFICDBBA?;=.((1),,/21/,/-++*(*)(&&&(&'.%+,4445>BC@4223<JFD==?;=<9<<9:BA1+,A@ADGIIJJJJJIJIJJHJJA99100/1=<:72))+*))*54368BJIFBBDDGJFJJDCECJEDHEJDCBA@ADBDDJJJJEJJFJCB9:JDDFHGJJHIJIIEJJJJHIJJIJJJGJGDDDEEFB78?CCEIHJJJJJJFJJIIJH00.'(((:5(1122DDBJGGJJJJEJJCACCCJGJJJIHHJFFEEJFHEJJJHFJJHJC9(()CED>;;E?B0--0//77JJHHGJGJHJHJJJFJJFC;<AJJJ<<=JDDJHJEHJJDJHJJJHFBED>>876/323101.4:>21''**00+**+.778AAC:992222447><FDJJGEFJHIFHJJGJIJJHGDJJFA??B@@A?<0/'%%&&(66;<::;<>E:7529<55559887557IDCGDHJHHJJJIGJDDI:88JJJJJJFGJ::::><32222@DB;;::7>;D=-,*=@GJCABDJIJEC888JJGHJJFGGDDHIGJIHHHJJJE@>''''&&&'(../45:>>A?6111IIJJJJCBB<=9899422)))+9;;54200159;4444=<<===;99::>:EGJJJGJHDCCCD@GJDDIJJ...7<<;;:;=<<>GIJJCGCEJHE@=+)*,;<:=>>CCCFHJHBAAHFGJEIDHJGEDFD@@?EEJHFHJFJJI:::GFFJJJJJJJJJJJJJJJJJJFGJJIJIIJIJGFEEJGHIJEJJIJGGFJFJDGIJGJJJJJFEFG?89EHGJFJDIJGGJFJJIFJGJGJHFJJJFDEJJHGHJA4;/:4/863DB<<<<>HHBB>=?=>AIJIJJGJGJFJGFJHJJFHJDGGJ6666EEJFJEJDHH?=<6E>>??JHJGFHGFG@@>B>>42224.--,-34:><>>?FFIJJJJEJJIJD?7<;;11104040/555CCEC<<<>JJHHJJDGDECHGJFJJJEJJHFEBC>G88788@;8888:<>JDHFJJJFHJJJEEFCJ999DCHJIJJJJJJGDDD<<<<@?>CHIFFEGJEGIFEE====FDGHJHIEHFFIIFJJJJEHJJEDCEIDDJJHCEB2111;HBDEEDEBFCJHIJGEGGJJHHGGIJFDC<;::@BHJC=<DDJEDJIHFBC?((((**+23133434;:;A?>?==****6'&''%%&$#%%'..19@@CBBJE;666DJJJ@@A3ABACBBHHIJJJIED@@21119;=BBEBAABHJEHGGFDGH?A@:;;<GJA=>8663;0><<<=?ECCBDJJEHDCBEHGGJF>@A@??+84&2/1*)*)013588688=866ABECBBEIHGDGDJFFJA?7300010,0//6686678@88:HFC=<B@>GHJJJJA@@A,,,,844:<=?==FJFIEF?<857<AAAADCIDJJJC((,,--+,*&$&(16??AFDBAACEGHIDCBJFHJA@@AD??@JD>=>AEGFC,'&&&))*,.,-21221*.2(599=<:=<?@@DB?EA=64478E>?DEDEII<;8666:;DFJJDDCDJIJGICCCEF=42JI@??@JIHJ????JEHFGFBB643HBB?><<<<=>??FG@@AA98877677.*'%%%)+(,+1*)&%%%((5451155441.**+,6633556FGEFIJFJ@ABBJE::89:::84667@;BBBC22228;;FJFBB4445>:7GC>::;<?75447985??3222?EGGGIFIJJFGFBEJDB))))7AAABIJEFJDIJJEBEBGFBEGDBA??,,,->CHHIFFECEGDIGJA==?<<;@CCBA///0/...DA;9::AACJHDEDFJJJJIJIJJFEHJJJFJIFDBCCFEDBEA@@@@DJJGIGII==>>?DFGDJJDFCAA@CEHJJFJEJJHJJJJEJJIIE?>@EBA5+)(*%%%),,-21/-.-1:89;9?=76:0.301325000,*),--.877AEBFDHDC;7889:;HIJFIIJJJHJJJJFIJJDA:9;?BCH<AGJIB@>??BJJJJIJDFB>?;;;ADA@,,,-88?AEDAAACFIJIJGA?0'':<CJJJJIJ6656GJFFDAABCJ===>DGJJCCBB>>>;;88<GEFFG@A@AJJFEFEEJDD@98891(012,,&&&&*2265320433:99:BBCEEJJFEFJDAJJA??@EJJHEHHJGJHFD33JJJJJJJHIJJJJJHJIJJGFFFEBEJJIFEBJDEGJJHFG-+*)*++:>@DCDHFJEJFGJHJJJJHIDF33>CJIEEDEDJJJJJIJJJJJJJJJJJJJJHJEJJHGJJJGHFIHJJFIHJGHGEHIGFEH=>==HB?:;AAACEFDDD;:DFBBA<<60''+-.<77542155?CHHJJJJJJIEFIFGFHEJGBFDGFGHJJJHGHC??GJGFHEFDDHJJJJJHCDCEACEAAAACFEE<<<9=<9:=65:;HHCECGEJGJFCBBEHJJDDDHCDGDJJIGJGJJDGEC<<00@IB8/0EEFGIIHJJHDGJHIHJHJJIGHJIJJIJJHGJJJJJFFHJJBCEBCEDJJJHJHJJJJJJHHEIJJJJJHIIFDC;4,---*-7=HFIEE<<<=@HJGFG?****7<<867786737=EGJJJJJJGJJJJJIJJFJJJHJG?<<9;::HFJJFHHHJHJJJJECEDHE@;=D@FAAAJGJGIGJJJGFFFFJJBCCEJGJIJHGFGJGHJHEJGJJGEGJJ>;;<<J3339FHFGIF<55+*++BCGGH@?>*)''.=????AIJHIJHJJJGJJHCACADFEHJHIFJJJHIGGJGJJGJGJJGHJJJJJJIGJJJJJJJJJJJJGJCBBDB?;888==AJIIJJJIHGJIJJJJJJJJDECJHJHHJJJJJJFGJ...0@B5334==<A>=2112BE>JJGCBDCJGJJHJJIHIBA::FCJEGGJJJJJJJJJJJJJGGJJJIHJJJJJHJJJJJGHGCECFBA<:3BB<::=>C611236666..)))22667FEC6*'&)*77?ABFIJJHHJJJJHJJJGGJGFFHHGEIEHEJEH7665;??BJJHGAHJIJJHJJHJIC==@B@8---.61127AE::78>>88778;=??FCCEGFGJJJEDIB?((((/<?)))AEHJGF>>>>FGEHED===B61,)%%&-))*,..0BHJBDC5452588<>222558B965/01<=////::8;;;BBAJ?>>>/**>9;BBFDG=;6683/,,,,-&
@Glass_T7V_14_D3_12_11_54
ATGGCATGGATGATCTTTACAAATAAAAGCTTGATATCGAATTCCTGCAGCCCGGGGGATCCCATGGTACGCGTGCTAGAGGCATCAAATAAAACAAAAGGCTCAGTCGAAAGACTGGGCCTTTCGTTTTATCTGTTGTTTGTCGGTGAACGCTCTCCTGAGTAGGACAAATCCGCCGCCCTAGAATCGAGTGGCGCTCCACAACATGAGAGAAAAAAAGCGGCGTGGTTAGCCGCTTTTTAATTGCCGGACGTACAATGAGTGCCCGGATGATCCTGACGACGGAGACCGCCGTCGTCGACAAGCCGGCCGTTAATTAAAAAGTTAAACAAAATTATTTGTAGAGGGAAACCGTTGTGGTCTCCCTGAATATATTATACGAGCCTTATGCATGCCCGTAAAGTTATCCAGCAACCACTCATAGACCTAGGGCAGCAGATAGGGACGACGTGGTGTTAGCTGTGCTCGAGGTGAAGACGAAAGGGCCTCGTGATACGCTTGTTTACTGGTTAATGTCATGATAATAATGGTTTCTTAGACGTCGAGTCTTACGCCCCGCCCTGCCACTCATCGCAGTACTCTAGAAGCGGCCGCAAATCCCAGAAATCATCCTTAGCGAAAGCTAAGGATTTTTTTATCTGAAATTCTGCCTCGTGATACGCCTATTTTTATAGGTTAATGTCATGATAATAATGGTTTCTTCAAGACGTCGCGTGGCACTCCAGTTAATGGGCGCGTAAGAGGTTCCAACTTTCACCATAATGAAATAAGATCACTACCGGGCGTATTTCATATCCAGGTCGCGGAGCTAAGGAAGCTAAAATGGAGAAAAAAATCACTGGATATACCACCGTTGATATATCCCAATGGCATCGTAAAGAACATTTTGAGGCATTTCAGTCAGTTGCTCAATGTACCTATAACCAGACCGTTCAGCTGGATATTACGGCCTTTTTAAAGACCGTAAAGAAAATAAGCACAAGTTTTATCCGGAGAAGCTCTTCGCATTTCTTGCCCGCCTGATGAATGCTCATCCGGAATTTCGTATGGCAATGAAAGACGGTGAGCTGGTGATATGGGATAGTGTTCACCCTTGTTACACCGTTTTCCATGAGCAAACTGAAACGTTTTCATCGCTCTGGAGTGAATACCACGACGATTTCCGAGCAGTTTACCGCATACTATTCGCAAGATGTGGCGTGTTGCGTAAAGCACCTATTTTCCTAAAGGGTTTATTGAGAATATGTTTTTCGTCTCGGCAACAGCTGGGTAAGTTACGCCGGTTTTGATTCAAACGTGGCCCATATGGACAACTTCTTCACCCATTTTCACCATGGGCAAATATTATACGCAAGGCGACAAGGTGCTGATGCCGCTGGCGATTCAGGTTCATCATGCCGTTTGTGATGGCTTCCATGTCGGCAGAATGCTTAATGAATTACAACAGTACTGCGATGAGTGGCAGGGCGGGGCGTAATTTGATATCGAGCTCGCTTGGACTCCTGTTGATAGATCCAGACATAACCTCAGAACTCCATCTGGATTTGTTCAGAACGCTCGGTTGCCACCGGGCGTTTTTTATTGGTGAGAATCCAAGCCTCGAGCTGTCAGACCAAGTTTACTCATATATACTTTAGATTGATTTAAAACTTCATTTTTAATTTAAAAGGATCTAGGTGAAGATCCTTTTTGATAATCTCATGACCAAAATCCCTTAACGTGAGTTTTCGTTCCACTGAGCATTAAACCCAGTAGAAAAGATCGAAAAGATCTGTCGAATCCTTTTTTTCTGCGCGTAATCTGCTGCTTGCAAACAAAAAAACCACCGCTACCAGCAGTGGTGTTGTTTGCCGGATCAAGAGCTACCAACTCTTTTTCCGAAGGTAACTGGCTTCAGCAGAGCGCAGATACCAAAATACTGTTCTTCTAGTGTAGCCGTAGTTAGGCCACCACTTCAAGAACTCTAACACCATCATAGCCTCGCTCTGTAATCCTGTTACCAGTGGCTGCTGCCAGTGGCGATAAGTCGTGTCTTACCGGGTTGGACTCAAGACGATAGTTACCGGATAAGGCGCAGCGGTCGGGCTGAACGGGGAGCGTGCACACAGCCCAGCTTGGAGCGAACGACCTACACCGAACTGAGATACCTACAGCGTGAGCTATGAGAAAGCGCCACGCTTCCCGGAGAAAGGCGGACAGGTATCCGGTAAGCGGCAGGGTCGGAACAGGAAAGCGCGCAGAGGGAGCTTCCAGGGGGAAACGCCTGGTATCTTTATAGTCCTGTCGGGTTTCGCCACCTCTGACTTGAGCGTCGATTTTTGTGATGCTGGTCAGGGGGGCGGAGCCTGTGGAAAAACGCCAGCAACGCGGCCTTTTTACGGTTCCTGGCCTTTTGCTGGCCTTTTGCTCACATGTTCTTTCCTGCGTTATCCCCTGATTCTGTGGATAACCGTATTACCGCCTTGAGTGAGCTGATACCGCTCGCCGCAGCCGAACGACCGAGCGCAGCGAGTCAGTGAGCGAGGAAGCCTGCATAACGCGAAGTAATCTTTTCGGTTTTAAAGAAAAAGGGCAGGGTGGTGACACCTTGCCCTTTTTGCCGGACTGCAGCGGCCGCTACTAGTAGACCGGCTAGCGTCAGTTTCACCTGTTTTACGTAAAAACCCGCTTCGGCGGGTTTTTTACTTTGGTCATCGAGTGATTACAAAGCAAGCAAAGAAAAAAGGCAACAGATTACTACTGTCGCCTTTTTTCCTGACTCATAACCCAGTCGGCTAGCGTCGTGGTTTGTCTGGTCAACCACCGCGGTCTCAGTGGTGTTACAGTACAAACCCCGACGTGCACAGCTGTCACCGGATGTGCTTTCCGGTCTGATGAGTCCGTGAGGACGAAACAGCCTCTACAAATAATTTTTGTTAAGAAACTCATTAAAGAGGAGAAAGGTACCATGAGTAAAGGAGAAGAACTTTTGACTGGAGTTGTCCCAAATTCTTGTTGAATTAGATGGTGATGTTAATGGGCACAAAGTTTGTCAGTGGAGAGGGTGAAGGTGATGCAACATACGGAAAACTTACCCTTAAATTTATTTGCACTACTGGAAAACTACTGTTCCATGGCCAACACTTGTCACTACTTTCGGTTATGGTGTTCAATGCTTTGCAGATGCCGAATCATATGAAACAGCATGACTTTTTCAGAGTGCCATGCCCGAAGGTTATGTACAGGAAAGAACTATATTTTTCAAAGATGACGGGAACTACAAGACACGTGCTGAAGTCAAGTTTGAAGGTGATACCCTTGTTAATAGAATCGAGTTAAAAGGTATTGATTTTAAAGAAGATGGAAACATTCTTGGACACAAATTGGAATACAACTATAACTCACACAATGTATACATCATGGCAGACAAACAAAAAGAATTGGAATCAAAGTTAACTTCAAAATTAGACACAACATTGAAGATGGAAGCGTTCAACTAGCAGACCATTATCAACAAAATACTCCAATTGGCGATGGCCCTGTCCTTTTACCAGACAACCATTACCTGTCCACACAATCTGCCCTTTCGAAAGATCCCAACGAAAAGAGAGACCACATGGTCCTTCTTGAGTTCTGACAGGCTCGA
+
>@ECFBCFFGE77743/.,/AAABHJJJJHJJJHJJJHBAABHJIJHC:;<<5*:<JFC==CFDJGFJJFFGFFEJHEAAEGHJJHFFHI:7789)))6:8;;7778=ABBAJAFF@?@?E:@>/--./.-/,,,01(2358977<=JJEFBBC@B>@B43339@AEEBBCBHJJJDA@BFG<;:<=9755601112--.+,++../--,**1156<@>>8545//-*))(((('(('877+++>>>A;=<<552/-,.'&&,01=>72/0*''(4568AFJGFFDFJJJGHGGJFEDABCD<;;<>>>=GGJJGJJFHIJJJJIJJJJFJIJHJJJHJJJJCCDEJECJHFA9899?0000><811+*+(1/-310267>??BGJJFJGFHJGIHGFHJFJEFF6666=?FJJEJ????FDC@CACB9++++-,,,-130001<E1111=:ADC86,,,-./33@><<<CCFHJJGA<45DDJDJEC@;;;9675+*)*'&&*(&&&'(%%&&%(((9ADJHJHHJJJIJJJGHA5689772---/,+++767=EHJFJJJJJJJFJHJHIJJHJJJJJFJFDFIHI433475+**'&&(%*;AJFHJJJIJJIJJJJJIGGAA>B@==9<9CCDDEHJJJJJJJJJJJD;5344877HEBCC=BEJJHDGABCDHJHIJF<99;<ABFEJJJ7778FD@;6/+&&**/,)((''4-)((('&&&)357111B----HFEDFFGIHF<AAAJECCBDEFHFJDA@BCA:6;77:99:@CFGG=6655:.)''**89010./1/,,2?CDGJHIJJJIJIJHJHA87965863.,-,/334BHFHGGJIJJJJJHIJJJFHIA?/--->FIIJHGHJJIJJFJDDBFJHEEJGJEJJJJIGHGJJJJHHJJJJJJJHJJIJJGGJJJJFGJJGGFFFHJJJJGJJJJJHJIEHJJJHJIJJJD>610/0-(,*+%%&)&&&&327;:,,++)*(%$$%&&##$%'%%$*)&-/(331,667DDJCFJGGJJJIGJJJGJIIGJIJJEEDF@HGC;:5759769;5545>:776887.,00EHHIHEJJHIJJJJJIEB?@CJJIGHJI?E9DDCDD)))+<2223GEBJJGHHJJHGGJIHJJEEJGEIJJJEJGEHFGHBD=90+&&'+**(&&&&)&&%$#$*-%9?ABCCDB>1.)'(''(&)''&&&&&&%&(3375>=<<@JJGJIJJJJHI>54:<89?@???AE.../7,%%$&'&%%&')-.5.-*((')%&'%%%'20++++'&&&-)))+,,(**+6579;8777A::+$%%&,'+++6434::>AEFJHJJJJJIGEEEEEEJEGJJHFJJJJHHJGJHIJJJJHFGJJJJJJJGJIJJIJHHJIJJDDBBGJB;))BABAFFJIJJJGFGFIGIJJIIJJGJHDJJJJHGJJJJJJJJJJJJJIEGGFDB@JEJJJDJHGJJJ9897:::BFGI???@JJAAA300AABDBHG@>54595474/''&%&%$&&&0/))*?A@@A@?==>@JHJJJJIIJIJHHCCC<;==GIGHIGGDCJHAA=@AHIDBEADJJJJHHIB97:=@DFB@BCCJHJFDJHGJJGEJJIG=<<<FJIGJHAFH/)@@EJJIGJIEJJJCEC88978<GGGJFHIJHJDFEEIA>=>AJJGGEJF?=>@CA<;@999:BECIJFJJJIJJJJJJJJHJIJJEJDFFJJ>;;<BIEFD<<<<+*))'(&)4,--,+-369:330)'')/6./10+)&%$$$'4369:@?=666700/087;3223==<<<9E@?AG?>>FGGJFGEFJ;;;:@9--,(''&''$$%$'*.***+--.8378?AAFHEFHDJFCB@F=EGGEGFEEJBC>===?>=90//)&&').-&%$%&&%''),*(%%$&'&(<499:@@FJJJFJJ=<<<BDEEHIJF@=0.*3001;991*$$$#$$$###$$###%&%$$$$%&$$**,,*))'**./5488=?>?;:'%&',3=:::;EEFJIGIGHEHDJHDHH@HGGEGGGFJFHJJJJJJJJIDJEIIIIHJJJJIEEF2221-,,.72)))*,.7+)(()*+889;HEJJIJJCCA>>EJGJDEHFDHIJHIJIIJGJHJJJGJJHDHFBDJHJJGJGHGJIJ=::<<JGJJJJJJHGHJCA-+,''%'.-62599;:::;@ADFJJJJIJJ@@?:;994/--/896743,++,14****00>=B@:9942*+--JJJJHHFG>>=>EI@<;=@>C>>=>JGJG1(((041+*))))*+,-,,//-***3FJHCDCDFEHEC7777:877;:>;@AIBAB420.+*+/129EJJJJHIHJGJGHGE55+)''$&&7<<ACCJJHHJJHJJJHHFJHA?>?@JJJEGDD<;>FCJHJJJIGIJJGHJGJHHJEIJJ?55D=<<?AACJIFJ7777?B5442434/&++/,-,-999:;<?100)*.2<?=>@=5446<<==>>?>ABDCHEBA@5210-//432297CB::;FEJJJIJIJGGFHG>>>>BCBHIHFJJJJFEDA?>BBBHJIIIHJJFJJJFJJJGDDJAJJAA:??I421/855>==??ACJIHGJFFEJJFI>>AEFFHFFHJFGJGJFJHJJHIJIIGDJHF>5544BG@=40)((*)--.=@<756677/)'(18@E99995556EGDEEFBACBF8666GDJDB@>AC7766'''(2236422)%%%(7-,,,853?>;:74//0)''&'))+**(%$%%240000../9DCEEEA===>ACGJDJDB:2211200/)''(773/,((2487877>A>>>9;;=JFJGFHJJJC>A>BABFJJJJGGGJGIJBGJJJJJJFJHFJHHJJJGGFH***<9====@=<<<?AB@;888201&%%#,,3=;+776;;;D@:=<<;>=?HFJECFDDFFGDCIHGEJHJHJIJJCHC?7((''))ACHFFF765143+401.,,-,/04BA??A@EFHJJFHFAAE:91-*)&&'&''%$#%&)*++<AA?@@HIEIFJIJIHHJHEF==;:9889=A++++@B;C9//CDJJI?@@?GFGH==<;=;A7644*(%%(1-./0DCIGJIDCBGDFJJGHIGFGGJIBBCFDGHEEB640/0/3,+*-))%%'*(()())*,>B?@??JGJJFJEIFJ>>5;;C82''0213>?ACDHB<AABJHIJF<;,,))**AIGHIGJFJHGGEJJFAFIJJFJIHAB@DJJJJJHIJGHHHDDDFIHIJIJJGGJJJHHGDIJEFFEJGFEJJCIIHHH@50100---,.)*+?>?>AAAABJIJGEEJHJICDDJHIIGJ@@>13/))2=BCAAFEJDHIFEGIDJGJJJIIGJJFJIJIGGHHFBBCBJHJJHEJGGHFCDJF><88;<(((+%&3;<><<<=ABACADFFIGJGFJGEEEAAABD100.1../3447;>=<<:8:99:///---01,016:>?@AABEJJBBBACAA+++,F@@?@D?----BIFD>;88?A9GEEDEDGFJDFDGFIGEFCFFEFEEGFJGJ6<GJB@;:040((;>>@?=B@CB>>?=><<<BE@C322239612/))*()''%&'')%%&%&&
@Glass_T7V_14_D3_12_11_55
TAGCACCGCCTACATACCTCGCTCTGCTAATCCTGTTACCAGTGGCTGCTGCCAGTGGCGATAAGTCGTGTCTTACCGGGTTGGACTCAAAGCGATGGTTCACCGGATAAGGCGCAGCGGTCGGGCTGAACGGGGGGTTCGTGCACACAGCCCAGCTTGGAGCGAACGACCTACACCGAACTCAGATACCTACAGCGTGAGCTATGAGAAAGCGCCACGCTTCCCGAAGGGAGAAAGGCGGACAGGTATCCGGTAAGCGGCAGGGTCGGAACAGGAGAGCGCACGAGGGAGCTTCAGGGGGAAACGCCTGGTATCTTTATAGTCCTGTCGGGTTTCGCCACCTCTGACTTGAGCGTCGATTTTTGTGATGCTCGTCAGGGGGGCGGAGCCTGGAAAAACGCCAGCAACGCGGCCTTTTTACGGTTCCTGGCCTTTTGCTGGCCTTTTGCTCACATGTTCTTTCCTGCGTTATCCCCTGATTCTGTGGATAACCGTATTACCGCCTTTGAGTGAGCTGATACCGCTCGCCGCAGCCGAACGACCGAGCGCAGCATCGTGAGCGAGAGGAAGCCTGCATAACGCGAAGTAATCTTTTCGGTTTTAAAGAAAAAGGGCAGGGTGGTGACACCTTGCCCTTTTTTGCCGGACTGCAGCGGCCGCTACTAGTAGACCGGCTAGCGTCAGTTTCACCTGTTTTACGTAAAAACCCGCTTCGGCGGGTTTTTATTTTGGTCATCGAGTGATTACAAAGCAAGCAAAGAAAAAAGGCGACAGATTACTCTGTCGCCTTTTTTCCCTGACTCATAACTTAGGTGGCGGGCTAGCGTCGTGGTTTGTCTGGTCAACCACCGCGGTCTCAGTGGTGTACACGTACAAACCCCGACGTGCACAGCTGTCACCGGATGTGCTTTCCGGTCTGATGAGTCCGTGAGGACGAAACAGCCTCTACAAATAATTTTGTTTAAGAATTCATTAAAGAGGAGAAAGGTACCATGAGTAAAGGAGAAGAACTTTTCACTGGAGTTGTCCCAATTCTTGTTGAATTAGATGGTGATGTTAATGGGCACAAATTTTCTGTCAGTGGAGAGGGTGAAGGTGATGCAACATACGGAAAACTTACCCTTAAATTTATTTGCACTACTGGAAAACTACCTGTTCCATGGCCAACACTTGTCACTACTTTCGGTTATGGTGTTCAATGCTTTGCGGATGCCCAAATCATATGAAACAGCATGACTTTTTCAAGAGTGCCATGCCCGAAGGTTATGTACAGGAAAGAACTATATTTTTCAAAGATGACGGGAACTACAAGACACGTGCTGAAGTCAAGTTTGAAGGTGATACCCTTGTTAATAGAATCGAGTTAAAAGGTATTGATTTTAAAGAAGATGGAAACATTATTGGACACAAATTGGAATACAACTATAACTCACACAATGTATACATCATGGCAGACAAACAAAAGAATGGAATCAAAGTTAACTTCAAAATTAGACACAACATTGAAGATGGAAGCGTTCAACTAGCAGACCATTATCAACAAAATACTCCAATTGGCGATGGCCCTGTCCTTTTACCAGACAACCATTACCTGTCCACACAATCTGCCCTTTCAAAGATCCCAACGAAAAGAGAGACCACATGGTCCTTCTTGAGTTTGTAACAGCTGCTGGGATTACACATGGCATGGATGATCTCTACAAATAAAAGCTTGATATCGAATTCCTGCAGCCCGGGGAATCCATGGTACGCGTGCTAGAGGCATCAAATAAAACGAAAGGCTCAGTCGAAAGACTGGGCCTTTCGTTTTTATCTGTTGTTTGTCGGTGAACGCTCTCCTGAGTAGGACAAATCCGCCGCCCTAGAATCGAGTGGCGCCTGCAGACGTAAAAAAAGCGGCGTGGTTAGCCGCTTTTTTAATTGCGGACGTACGATCGATGCCCGGATGATCCTGACGACGGAGACCGCCGTCGTCGACAAGCCGGCCGTTAATTAAAAAGTTAAACAAAATTATTTGTAGAGGGAAACCGTTGTGGTCTCCCCCTGAATATATTATACGAGCCTTATGCATGCCCGTAAAGTTATCCAGCAACCACTCATAGACCTAGGGCAGCAGATAGGGACGACGTGGTGTTAGCTGTGCTCGAGGTGAAGACGAAAGGGCCTCGTGATACGCCTATTTTTATAGGTTAATGTCATGATAATAATGGTTTCTTCAAGCGTGGTACCGCCCCGCCCTGCCACTCATCGCAGTACTCTAGAAGCGGCCGCGAATTCCAGAAATCATCCTTAGCGAAAGCTAAGGATTTTTTTTATCTGAAATTCTGCCTCGTGATACGCCTATTTTTATAGGTTAATGTCATGATAATAATGGTTTCTTAGACGTCAGGTGGCACTCGAGTTGATCGGGCACGTAAGAGGTTCAACTTTCACCATAATGAAATAAGATCACTACCGGGCGTATTTTTTGAGTTATCGAGATTTTCAGGAGCTAAGGAAGAAGTAAATGGAGAGAAAAAAATCACTGGATATACCACCGTTGATATATCCCAATGGCATCGTAAAGAACATTTTGAGGCATTTCAGTCAGTTGCTCAATGTACCTATAACCAGACCGTTCAGCTGGATATTACGGCCTTTTTAAAGACCGTAAAGAAAAATAAGCACAAGTTTTATCCGGCCTTTATTCACATTCTTGCCCGCCTGATGAATGCTCATCCGGAATTTCGTATGGCGATGAAAGACGGTGAGCTGGTGATATGGGATAGTGTTCACCCTTGTTACACCGTTTTCCATGAGCAAACTGAAACGTTTTCATCGCTCTGGAGTGAATACCACGACGATTTCCGGCAGTTTCTACACATATATTCGCAAGATGTGGCGTGTTACGGTGAAAACCTGGCCTATTTCCCTAAAGGGTTTATTGAGAATATGTTTTTCGTCTCAGCCAATCCCTGGGTGAGTTTCACCAGTTTTATTATGATTTAAACGTGGCCAATATGGACAACTTCTTCGCCCCCGTTTTCACCATGGGCAAATATTATACGCAAGGCGACAAGGTGCTGATGCCGCTGGCGATTCAGGTTCATCATGCCGTTTGTGATGGCTTCCATGTCGGCAGAATGCTTAATGAATTACAACAGTACTGCGATGAGTGGCAGGGCGGGGCGTAATTTGATATCGAGCTCGCTTGGACTCCTGTTGATAGATCCAGTAATGACCTCAGAACTCCATCATCTGGATTTGTTCAGAACGCTCGGTTGCCACCGGGCGTTTTTTATTGGTGAGAATCCAAGCCTCGAGCTGTCAGACCAAGTTTACTCATATATACTTAGATTGATTTAAAACTTCATTTTTAATTTAAAAGGATCTAGGTGAATCCTTTTTGATAATCTCATGACCAAAATCCCTTAACGTGAGTTTTCGTTCCACTGAGCGTCAGACCCCGTAGAAAAGATCAAAGGATCTTCTTGAGATCCTTTTTTTCTGCGCGTAATCTGCTGCTTGCAAACAAAAAAACCACCGCTACCAGCAGTCGTATTAGGATCAAGAGCTACCAACTCTTTTTCCGAAGGTAACTGGCTTCAGCAGAGCGCAGATACCAAATACTGTTCTTCTAGTGTAGCCGTAGTTAGGCCACCACTGG
+
9;11AHFCJCFFJIJHJFHJFGHGDJA@@@GJJJJGGDGJJJJJJHIJ;;:;E:43,,,;=>4000223?EHEGEJGEGJ>G+****40.*,((&(''''($$('*2DABDFIIJIJJAA@?DIC786684DEFJJJJFFBBABFHJJJJIJJJIDFD?;=@?=<>>JJHJGHGGEG@@?>A.--,169878<GJJJJJJJJJIJHEFIJJJJJIJHJJJJJFJJGJHJJJJJDGJJJJJJIGJJJJJJJJJJJJJJJGJIABDD@8)))>A?AA??>=>=<<<;<?AAB@==@<66:>GIJC@=?=.,,,,+,*)+.-6BDFEJJJJGJJIJJJJCCC8764.-))))++/42236626?BFJHJFDGDFJ<11*)))*7<:895550--*)9?AJDCCIHHJFJJJIJFJGEFFCBFDCBBJJIIEJHJJIGJIIJJJIIHJJJJGJJGJJHJJJG@FJJJJJJJGIJGC+++HFJFGHIJGC==@@BECFDEBCB6773667C?8BCCCDIIJCGEDIHDGJHA@EDFGGHFJJJFEDFC<;;<7700/$$#$%'++/))(/3=<@86679>ADGJGIJDGGJJFJJGGJFGJGDCGJJJJJBJFJJHJJJGJHGJJHJJJJJFGCG=9=@?@?96>D:;9556588:889:ECJ???8761000?FDIIJHJFED997--.5CCJFHHHFGJJJIGGGJGJJGJFCCBA8::;?A=:76550''(3'$&+***224;CDDEFJJHJJIIJHJJJC<:+?DJJJJJEGCFJJFGEGJJJIJJBHDBHHDIJ:=-)@AD?:9997/..+*)*+,-..03HD@@??FAE::::H;;;:=<=<;:;>A@>999:@<;99::8;;;@>=86%%%&(+38::JFGJJJHBDECHHIJJ=:::9JJFGJHFIHFIJEE>JJJJJ<<=<EICCBCDHFG3225?=<<=>GIDJIJHIIIJJJJJCDGDGJIJHHIHHFJJJJIJE?GJIJIJHIHIDE?@?EJJGFJEJJGFHJBDBB:3,,BCFJJJJJJFIJDB4C8:857<;=CEEJJGJJJJJJJHFJIJHJJJHJGJJJJJGJJIJJ?=<:<?<@AB@CCBDGJGHEIEJGFIDIGDBABEIIIEJEJIG@FH@AHEHJGBECDEDAACCEGEDJHGDDCBCCCGIGIJJDCECDEDEBFIFJIHGJGEEHGI??>@BBAAJEGHIFCEDC??@89-'&'%%%(578<>@@BACAEFHHJJJIFB?==>==;;;;=@AC>@?@AAB@;<<=HGEAAA@BCCHEDJFFCCCCFEECBIJFGFDFHHGDD@=<;=AAADBD@?A?CB>???IGEFDHJFEFJJJEHCBBBB@@<<<>AC?88558/**,.***+257?DHEBCA@A@?@BFGJJIHDEABAAAAEFFABA''&&()+68<>A>EECHHAFEACEBFDFFCCBAABAABAC>=;;<=A@????@A=>>>BCBABCDE???CBAE?>>>BC@A@ACAB>===FGG@>>>>@@?@?>?@@A@??@@CDC@===?>???BBA?;:;<<<99;8889CABGCA@AAB<<;<>>@>>>>>>==>=?A@3<;;;DEABAB888CA@@@AACA@==>>;;;9;:;?BA;>==3-,-4711>AA=;888=?>>>?>==>B@@>>=>=;;@:>3211342+3*)-6:;;@@A?=;<9999:;::6777>===;((((+*+;<99><<<<>;;;<;:88881000::<?AA99;;<;;;B?:66::;;:;;:GFHJIJJJJJIJJJFHFCCBA>GJJ?@BIJJIE31116<:;?@821++/56386+++131=;<<?CDHFEJJBDFEGJJHJJJJJJJ>===;;>BBBEJIFHGIHDHGJJJJEJDCFI===<A<<;@@?AJJHJIJDE==?GJFHHJJEJFHFDFIJIHJJJGDDJGIC?94,,((,,-,,,('&%''&&&3>;@AD8789CA===:98577?:999BA??@@D??>?CA=ACBHEHJJJGJJHJIHJJJJJFJJJJJHJJJJIJJJJJEDJHJHJGJGGGEIJ1+++A=7)(:G@DFIGJHFIJJHJJFIGIJGGJHJJJJJHJEFJHJJJJJJCCBBDJFJJJJHJJJHEEEJJJJJJICCB>;;75666GHDDDEFGJGJHHDFJJJJJHJEJGFJJJF@;82001;DEDGAAAAHHEGGJFDGJHJJHJJFEB@@BHIHJIJJEIIJJJEIIJJ<<<<JJD@5422''(,+'+***26;E6535CDEIAIJJGJHDA@@C?JE961122?JJJJIGJJJGJ@,,**-7GFAC@==<A;=AAA@?=7/--.@C>>B:>FJIHBCEJFHJJJGH****FFJJGGJJFFEFEJIJJJJJJFJIJIIEJJJGJIIHJFJIJJ:;;:IJA:..56:B??>?FFGFA@??7677B>?ACEAHDJIJJIGGICA?3)&%&48<;FGJJHJJJIJJJHG,+3+,CBCEJGJJJJJJIJJJIF8///3HJGCBBAEJJJJJJJIJJJ><42-*)**+))'((+002/+'(.9CDEECCEJHIIJGFHDDB@@FGHHJJHHJDJ>=>:==;;;;EB@DDGGJJJFJIIJJIJJJEJJJIJA@JIJJJJJIJJJJFJGJJJHHJJJEGJJJJJEHJGGJJGJJJJJJJHJHFFFJJJIG-/6=3++,:9>JHH;BFFJIIJGJJJGFIHJJJJJJJJJJJJJJJICGFIJJJJJJJHJGJFJJJJJGGJIFJC::9:399>;;8/--+,--.+***8<BEB??AFD@??BECC2-+*'*34>DJBBDC;99;ECGJFIHJJJGJJHIJJHJDJFACF96328JJHJIDCCEJJIJJBAABGJ?;:8++++011/334@@?>>D??>BJHGABDFBABJFDJJGFJJFJGHFHJJJJIGJJJHJHHJJJJHJJJJGJJCJB9789AEDIF@CEGFGJJJIJJIFJGEGJGJDC?@@D?556=7///0//.+,,-:=>J?>>=EEGHHEDE<7DG71-/0'&&'?ACEJEJJJJJJFGJIJFJJJIGHJJJJIJIGFBDEGIJJJGJGJJBCBECBACA@?;<88>>HIIJJJJJIJJHJJIJJGJJJFFDHIJJFJJIGDFFJJJJJJHHEGD?>>98:55:995556@EJJG>>>;JJJJFJDJGFJJGJJJIHFHHGJJGJJJJJJJGJJJJJJJJJJIJGIJHJHJFFEHJIJJJJEJEHFECBBBF?@JJJJJFJJFIJJJFGGJJGJJJGJGFJ>=;;B??FH78-3/'('((,?HIJC>>=BJHIJJJIIIIJJJJJJJG;<;=9:69<DF97*(').00++))6500034??AAEJFB6.,++/16689<<EEGFJFE@HD>?9';;EJJJJFHJHJJJJJJJJGJJJIIJJJHFHFEHDD>8..1545)+,337<?<...)**,611GGHHHJHGJJJHJJJDGFJGJGJFFJJFABBJHFJJGEECDBCCEA=88:343589;<=2/0/..1@>@G@:4.3'223;<FADDB@AEGDCIEGGIDFCADB<===BC;JEIJG==?A=778C=ABBDFEIC988)))&&&%')%&&)1?FEDDCGCHJJIFJGEEFDDJID<GJJJJJJJJJEIIJGJJJJGJJHFIJJCAAAICGFFIJFGDC9GHDJAA@AGIJHHCB7666EIGFHFEH876&&
@Glass_T7V_14_D3_12_11_56
CCAGATGATCTGAAACAGCATGACTTTTTCAAGAGTGCCATGCCCGAAGGTTATGTACAGGAAAGAACTATATTTTTCAAAGATGACGGGAACTACAAGACACGTGCTGAAGTCAAGTTTGAAGGTGATACCCTTGTTAATAGAATCGAGTTTTAAAAGGTATTGATTTTAAAGAAGATGGAAACGTTGTTGGACACAAATTGGAATACAACTATAACTCACACAATGTATACATCATGGCAGACAAACAAAATGGATCAAAGTTAACTTCAAAATTAGACACAACATTGAAGATGGAAGCGTTCAACTAGCAGACCATTATCAACAAAATACTCCAATTGGCGATGGCCCTGTCCTTTTACCAGACAACCATTACCTGTCCACACAATCTGCCCTTTCGAAGAATCCCAACGAAAAGAGAGACCACATGGTCCTTGCGTTTGTAACAGCTGCTGGGATTACACATGGCATGGATGATCTCTACAAATAAAAGCTTGATATCGAATTCCTGCAGCCCGGGGGATCCCATGGTACGCGTGCTAGAGGCATCAAATAAAACGAAAGGCTCAGTCGAAAGACTGGGCCTGCGTTATCTGTTGTTTGTCGGTGAACGCTCTCCTCGTAGGACAAATCCGCCGCCCTAGAATCGAGTGGCGCCTGCGGTTGAAAAAAAGCGGCGTGGATTTGCTCACTTTTAATTGCCGGACGTAGGAATCGATGCCCGGATGATCCTGACGACGGAGACCGCCGTCGTCGACAAGCCGGCCGTTAATTAAAAAGTTAAACAAAATTATTTGTAGAGGGAAACCGTTGTGGTCTCCCTGAATATCTTATACGAGCCTTATGCATGCCCGTAAAGTTATCCAGCAACCACTCGTCAGACCTAGGGCAGCAGGATGGGACGACGTGGTGTTAGCTGTGCTCGAGGTGAAGACGAAAGGGCCTCGTGATACGCCTATTTTTTATAGGTTAATGTCATGATAATAATGGTTTCTTAGACGTCAGTCTTACGCCCCGCCCTGCCACTCATCGCAGTACTCTAGAAGCGGCCGCGAATTCCAGAAATCATCCTTAGCGAAAGCTAAGGATTTTTTTATCTGAAATTCTGCCTCGTGATACGCCTATTTTTATAGGTTAATGTCATGATAATAATGGTTTCTTCAACGTAGGTGGCACTCGAGTTTGATCGGGCACGTAAGAGGTTCCAACTTTCACCATAATGAAATAAGATCACTACCGGGCGCACTTTTTGAGTTATCGAGATTTTCAGGAGCTAAGGAAGCTAAAATGGAGAAAAAAATCACTGGATATACCACCGTTGATATATCCCAATGGCATCGTAAAGAACATTTTGAGGCATTTCAGTCAGTTGCTCAATGTACCTATAACCAGACCGTTCAGCTGGATATTACGGCCTTTTTAAAGACCGTAAAGAAAAATAAGCACAAGTTTTATCCGGCCTTTATTCACATTCTTGCCCGCCTGATGAATGCTCATCCGGAATTTCGTATGGCAATGAAAGACGGTGAGCTGGTGATATGGGATAGTGTTCACCCTTGTTACACCGTTTTCCATGAGCAAACTGAAACGTTTTCATCGCTCTGGAGTGAATACCACGACGATTTCCGGCAGTTTCTACACATATATTCGCAAGATGTGGCGTGTTACGGTGAAAACCTGGCCTATTTCCCTAAAGGGTTTATTGAGAATATGTTTTTCGTCTCAGCCAATCCCTGGGTGAGTTTCACCAGTTTTGATTTAAACGTGGCCAATATGGACAACTTCTTCGCCCCCGTTTTCACCATGGGCAAATATTATACGCAAGGCGACAAGGTGCTGATGCCGCTGGCGATTCAGGTTCATCATGCCGTTTGTGATGGCTTCCATGTCGGCAGAATGCTTAATGAATTACAACAGTACTGCGATGAGTGGCAGGGCGGGGCGTAATTTGATATCGAGCTCGCTTGGACTCCTGTTGATAGATCCAGTAATGACCTCAGAACTCCATCTGGATTTGTTCAGAACGCTCGGTTGCCACCGGGCGTTTTTTATTGGTGAGAATCCAAGCCTCGAGCTGTCAGACCAAGTTTACTCATATATACTTTAGATTGATTTAAAACTTCATTTTTAATTTAAAAGGATCTAGGTGAAGATCCTTTTTGATAAATCTCATGACCAAAATCCCTTAACGTGAGTTTTCGTTCCACTGAGCGTCAGACCCCGTAGAAAGAATCAAAGGATCTTGTCAATCCTTTTTTTCTGCGCGTAATCTGCTGCTTGCGAAACAAAAAAACCGCCGCTACCAGCGGTGGTTTGTTTGCCGATAAGAAGAGCTACCAACTCTTTTTCCGAAGGTAACTGGCTTCAGCAGAGCGCAGATACCAAATACTGTTCTTCTAGTGTAGCCGTAGTTAGGCCACCACTTCAAGAACTCTGTAGCACCGCCTACATACAGGCTCTGCTAATCCTGTTACCAGTGGCTGCTGCCAGTGGCGATAAGTCGTGTCTTACCGGGTTGGACTCAAGACGATAGTTACCGGATAAGGCGCAGCGGTCGGGCTGAACGGGGGGTACGTGCACACAGCCCCAGCTTGGAGCGAACGACCTACACCGAACTGAGATACCTACAGCGTGAGCTATGAGAAAGCGCCACGCTTCCCGGAGAGGGAGAAAGGCGGACAGGTATCCGGTAAGCGGCAGGGTCGGAACAGGAGAGCGCACGAGGGAGCTTCAGGGGGAAACGCCTGGTATCTTTATAGTCCTGTCGGTTTTCGCCGCCTGACTTGAGCGTCGATTTTTGTGATGCTCGTCAGGGGGGCGGAGCCTGTGGAAAAACGCCAGCAACGCGGCCTTTTTAGGGTTCCTGGCCCTTTGCTGGCCTTTTGCTCACATGTTCTTTCCTGCGTTATCCCCTGATTCTGTGGATAACCGTATTACCGCCTTTGAGTGAGCTGATACCGCTCGCCGCAGCCGAACGACCGAGCGCAGCGAGTCAGTGAGCGAGGAAGCCTGCATAACGCGAAGTAATCTTTTCGGTTTTAAAGAAAAAGGGCAGGGTGGTGACACCTTGCCCTTTTTTGCGAGCTGTCAGCGGCCGCTACTAGTAGACCGGCTAGCGTCCAGTTCACCTGTTTTACGTAAAAACCCGCTTCGGCGGGTTTTTACTTTTTGGTCATCGAGTGATTACAAAGCAAGCAAAGAAAAAAGGCGACAGATTACTCTGTCGCCTTTTTTTCCTGACTCATAACTTAGGTGGCGGGCTAGCGTCGTGGTTTGTCTGGTCAACCACCACGGTCTCGTGGTGCTCAGTACAAACCCCGACGTGCACAGCTGTCACCGGATGTGCTTTCCGGTCTGATGAGTCCGTGAGGACGAAACAGCCTCTACAAATAATTTTGTTTAAGAATTCATTAAAGAGGAGAAAGGTACCATGAGTAAAGGAGAAGAACTTTTCACTGGAGTTGTCCCAATTCTTGTTGAATTAGATGGTGATGTTAATGGGCACAAATTTTCTGTCAGTGGAGAGGGTGAAGGTGATGCAACATACGGAAAACTTACCCTTAAATTTATTTGCACTACTGGAAAACTACCTGTTCCATGGCCAACACTTGTCACTACTTTCGGGTTATCATATCAATGTAAC
+
[truncated: 24,358,611 more chars]
