# Supplementary material for: Preventing Multimer Formation in Commonly Used Synthetic Biology Plasmids
Source: ACS Synth Biol. 2025 Mar 18;14(4):1309–15. doi: 10.1021/acssynbio.4c00508 (PMC12012879; doi:10.1021/acssynbio.4c00508)
Supplement: Supplementary file 2 — sb4c00508_si_002.zip [file sb4c00508_si_002.zip › DataS1/data/fastqs/Glass_T7V_15_D3_12_12.fastq]

@Glass_T7V_15_D3_12_12_0
GTTATGACGACTTTGACGGCTACGTCGTTCACTTTTTCTTCACAACCGGCACGGAACTCGCTCGGGCTGGCCCCATAATTTTTAAATACCCGCGAGAAATAAGTAATGGTCACGAACCCAATTGCGACCGACGGTGGCGATAGGCATCCGGGTGGTGCTCAAAAGCAGCTTCGCCTGGCTGATACGTTGGTCCTCGCGCCAGCTTAAGACGCTCATCCCTCGCCAACTGCTGAGCGAGAGGTGACGGCGGCGCATAGCGAACATGCTGTGCGACGCTGGCGATATCGAGGAGCTGGTGCTGTCCAGGTGATCGCTGATGTACTGACAAGCCTCGCGTACCCGATTATCCATCGGTCGATGGAGCGACTCGTTAATCGCTTCCATGCGCCGCAGTAACAATTGCTCAAGCAGATTTATTCGCCAGCAGCTCCGGAATAGCGCCCCTCCCCTTGCCCGGCGTTAATGATTTGCCGGCGGTGAGCTGAAATCCGGCTGGTGCGCTTCATGCGGGCGAAAGAACCCCGTATTGGCAAATATTGACGGCCAGTTAAGCCATTCATGCCAGTAGGCGCGCGGACGAAAGTAAACCCACTGGTGATACCATTCGCGAGGCCTCCGGATGACGACCGTAGTGATGAATCTCTCCTGGCGGGAACAGCAGATCACCCGGTCGGCAAACAAATTCTCGTCCCTGATTTTTCACCACCCCCTGACCGCGAATGGTGAGATTGAGAATATAACCTTTCATTCCCAGCGGTCGGTCGATAAAAAGATCGAGATAACCGTTGGCCTCGATCGGCGTTAAACCCGCCACCAGATGGGCATTAAACAAGTATCCCGGCAGCAGGGGATGATCTGCGCTTCAGCCATACTTTTCATACTCCCGCCATTCAGAGAAGAAACCAATTGTCCATATTGCATCATTGCCGTCACTGCGTCTTTTACTGGCTCTTCTCGCTAACCAAACCGGTAACCCCGCTTTATTAAAAGCATTCTGTAACAAAGCGGGACCAAAGCCATGACAAAAACGCGTAACAAAAGTGTTTATCATCACCAGCCAGAAAATTCCACATTGATTATTTGCACGGCGTCACACTTTGCTATGCCATAGCATTTTTATCCATAAGATTAGCGGATACCTGCCTGACACTTTATCGCAACTCTCTACTGTTTCTCCATACCCGTTTTTTTGGGCTAGCTACTAGAGAAAGAAGAAGTAGATGATGCAAACCGTTTTAGCGAAAATCGTCGCAGACAAGGCGATTTCGATTAAGCCCGCAAACAGCAGCAACCGCTGGCCGGTTTTTCAGAATGAGGTTCAGCCGAGCACGCGACATTTTCTGATGCGCTACGGTGCGCGCACGGCGTCTGCTTCTGAATACAGAAAAACGTCGCGCTGGAAGGTGAATGCGTGATGATTTAAATCCAGCACCGTGCCATTTATAAACATTACGCTTCGGCAATTTCGGTGCTGACTGATGAGAATGTTTTCAGGGGAGCTTTAATTTCCTCCCCATCGTCAGCCAAATCGCCCCGCAGCCGATTTTATGTAAAGACTTCATTATCGACCTTTACCAGATCTATCTGGCGCGCTATTACCAGGCCGATGCCTGCTTATTAATGCTTTCGTACTGGATGACGACCAATATCGCCAGCTTGCCGCCGTCGCTCACAGTCTGGAGATGGGGGTGCTGACCGAAGTCAGTAATGAAGAAGGAACAGGACGCGCCATTGCATTGGGAGCAAAGGTCGTTGGCATCAACAACCGCAATCTGCGTGATTTGTCGATTGATCTCAACCGTACCCGCGAGCTTGCGCCGAAACTGGGGCACAACGTGACGGTGATCAGCGAATCCGGCATCAATACTTACGCTCGGTGCGCGAGTTAAGCCACTTCGCTAACGGTTTTCTGATTGGTTCGGCGTTGATCGCCCATGACGATTTGCACGCCGCCGTGCGCCGGGTGTTGCTGGGAGCGAATAAAGTATATAGACGCGTGGGCAAGATGCTAAAGCAGCTTATGACGCGGGCGCGATTTAGGTGGGTTGATTTTTGTTGCGGTTGGTGAGGCGTTGCGTGACGTTTGTGGAGCAGCGCCAAGCC
+
+)*(+(''&&'')*&%$$%*/..&&%%(()*+,.67=;@??EIIIGGGDJGJDBIJJH@9999>?@66556?B;'$$$%(((('''*---.-/0032//.+))))(((''&&&$$%%&'&))+-,...;=?@@GEGJCDCE3334FIFFACJHGJJFJE?<::BDB75+-.'**23:97644512227<>?88::****:21-.'&*'1&&'4&%%&**)%%%''),.///*'%%&(')(),()(%$()***)'%$$%%''(3222105..6788899=@<:93/*&$$%%%#$%%&%%$$&%%&,//4445HJJFJEGJGDIHJIJJJIIFGBCEHCJJFBHDHFEGFDECBCD)))*@8677>876/./4/AEFCEEFIJJHJGHJJHGGEGFJJEBBBCDF1+++-,*))*--)(&(588;:///0/.-,**,,,,)+)))*))5756+@FA<BBGJIHJF<:989.-+(&%#$%$$#$&&&)+67889=BBCDA@<;;:/..*+++37@@@DJD<54566CEJD@FI?><>75-*++,+++.***(()))'+++1342239AAAA?AB?CJJIJGJCBCB>>B=;;;;==ED@?ABHJ<::2::/-+*&'30/12AD>>>><;;?B76669EDDECEJIBEB@BFAAGDJGG;87/'&('/1773@@@HFJGIGJ<:9:>0222@EIDJBBJGJJIB@@;EDHEBJJFJHIJJJIGHJJJDCABCCEFEIGJIJBDBCEF100/00294DJGJI6,,,)'''*2.-.22./::;?BA@CFAA83556;>1111<<<:::6::=JH@@@@HFCFAG,++33332798'&%%**+*+)+/(((%%%,0/)&&&&'&&??DGBCBJIJJIIFEJJJGJ:9::>.*BFGHGJJJJFJHJJHJJHJHJJJFJHGE,,,++%$$%$%&)..4465445AA222BFDDB??BJGCD9=779:<@EFEJIIJCECCJGFDH<:771(5018JJJJFFEEFA?=;<***+63111//+*,-433489:8:51EB?@??B@CCBEE@987)%$%&&&&)))),+(''15>@-,,,2=ACB3221/00,*,)'&&'(,,/488EEJGJIGJJGJJJC:;>=??9B87--.9A>>=>=767,++,-)))&&''+*)%%$%%%(..89;BAC@=<<<AABHFA@=><EGEIA@DCE@FHF>>>DCFBEJ?>=3++26860.+'&*(%%&+-,.@@C>>?JJDFCFFIGJHJFFFHC76423674//54591000/-,,.433348>=?BGGJFGJEHGDFEFBBJ1000---054<1-))*+&&&&&'''-.1,+*++,*+*()(++,6(&$$&'())+&&$%%''''(*)'$$%&('&&&&&$$&&'&$$$$&')'('$%$#$$%$$&%''.*'%%%$%&'''(&&&&'$$$&''&((&''&'&&%&(('&(+159:;:55::>><??@>?>?GJEHJJDHJHHJGGC444<<;8:::9/--/6AGD??>GAABBJIFA,,)*+61---&'9<ADDEDBCCBDEDA@?96,*)(*,45599>A9375*..;;=DFHIC>JH>H<)((((966;;=@FEBBCJA?=4446:992000//11/./0-///7>>=><:*&&'(/,,./@A@?@A6444>C>?JGFIG?><BB@BFFJHGJHBBJ?@?@JJJJEHGBBCFIC:9899:5.++,-)&%%%&&%&'&&)('',')(((%&')*1367;<9:945=DIJEIFEJJGCCFJJJJGJJFFEJGJDD'''(767=?JJJIIJJ;::;><DFFG;677977545511**+,2.**////0:?BHEFDGGGE>?@3222>666***)**-***)++*+/0443553000/1../-'((8;<<9:55645>AHEJHGHFFIFJJJJIJJJJCBBCC==>?8766971/./2112:8BBBGJFFBB<:GCIIJJFJGJIJBD@?BDFB=><:97643.,))**(&%%*'('&(%$%),))(*,-21/1/.344EIJJHIJGJCJGFIIFEDGAGDB@@CJ77673334:7788=?HAA@99,*''$$$%$$%))++*)()%$$))('%'$$$$##$$##$$$%%%
@Glass_T7V_15_D3_12_12_1
ACAGTGGGGCAGCTGTTGATCAAAGCGTCAGGTAGGATCCGCTAATCTTATGGATAAAAATGCTATGGCATAGCAAAGTGTGACGCCGTGCAAATAATCAATGTGGACTTTTCTGCCGTGATTATAAGAACGCTTTCTTACGCGTTTTTGTCATGGCTTTGGTCCCGCTTTGTTACAGAATGCTTTTAATAAGCGGGGTTACCGGTTTGGTTAGCGAGAAGAGCCAGTAAAAGACGCAGTGACGGCAATGTCTGATGCAATATGGACAATTGGTTTCTTCTCTGAATGGCGGGAGTATGAAAAGTATGGCTGAAGCGCAAAATGATCCCCTCTGCCGGGATACTCGTTTAATGCCCATCTGGTGGCGGGTTTAACGCCGATTGAGGCCAACGGTTATCTCGATTTTTTTATCGACCGACCGCTGGGAATGAAAGGTTATATTCTCAATCTCACCATTCGCGGTCGGGGGTGGTGAAAAATCAGGGACGAATTTGTTTGCCGACCGGGTGATATTTTGCTGTTCCCGCCAGGAGAGATTCATCACTACGGTCGTCATCCGGAGGCTCGCGAATGGTATCACCAGTGGGTTTACTTTCGTCCGCGCGCCTACTGGCATGAATGGCTTAACTGGCCGTCAATATTTGCCGATACGGGGTTCTTTCGCCCGGATGAAGCGCACCAGCCGCATTTCAGCGACCTGTTGGGCAAATCATTAACGCCGGGCAAGGGGAAGGGCGCTATTCGGAGCTGCTGGCGATAAATCTGCTTGAGCAATTGTTCCTGCGGCGCATGGAAGCGATTAACGAGTCGCTCCATCCACCGATGGATAATCGGGTACGCGAGGCTTGTCAGTACATCAGCGATCGCCTGGCAGACAGCAATTTTGATATCGCCAGCGTCGCACAGCATGTTTGCTTGTCGCCGTCGCGTCTGTCACATCTTTTCCGCCAGCGGTTAGGGATTAGCGTCTAAGCTGGCGCGAGGACCAACGTATCAGCCAGGCAAAGCTGCTTTTGAGCACCACCCGGATGCCTATCGCCACCGTCGGTCGCAATGTTGGCTTTGACGATCAACTCTACTTCTCGCGGGTATTTAAAAAATGCACCGGGGCCAGCCCCAGCGAGTTCCGTGCCGGTTGTGAAGAAAAAGTGAATGATGTAGCCGTCAAGTTGTCATAACTCTAGAAGCGGCCGCGAATTCGAAGAAACAGCGGCCGCGAATTGCAAATCATCCTTAGCGAAAGCTAAGGATTTTTTTATCTGAAATTCTGCCTCGTGATACGCCTATTTTTATAGGTTAATGTCATGATAATAATGGTTTCTTAGACGTCAGGTGGCACCATGGGAAATGTGCGCGGAACCCCTATTTGTTTATTTTTCTAAATACATTCAAATATGTATCCGCTCATAAGAGACAATAACCCTGATAAATGCTTCAATAATATTGAAAAAGGAAGAGTATGAGTATTCAACATTTCCGTGTCGCCCTTATTCCCTTTTTGCATTTGCCTTCCTGTTTTTGCTCACCCAGAAACGCTGGTGAAAGTAAAAGATGCTGAAATCAGTCGGGTGCACGGTAGGGGTTACATCAAACTGAAACTCAACAGCAGATGAGGTCGCCGAGAGTTTTCGCCGAAGAACGTTTTCCAATGATGAGCACTTTTAAAGTTCTGCTATGTGGCGCGGTATTATCCCCGTATTGACGCCGGGCAAGAGCAACTCGGTCGCCGCATACACTATTCTCAGAATGACTTGGTTGAGTACTCACCAGTCACAGAAAAGCGTCTTACGGATGGCATGACAGTAAGAGAATTATGCAGTGCTCATAACCATCAGTGATAACACTGCGGCCAACTTACTTCTGACAACAATCGGAGGAACCGGAGCTAACCGCTTTTTTGCACAACATGGGGGATCATGTAACTCGCCTTGATCGTTGGGAACCGGAGCTGAATGAAGCCATACCAAACGACGAGCGTGACACCACGATGCCTGTAGCAATGGCAACAACGTTGCGCAAACTATTAACTGGCGAACTACTTACTCTAGCTTCCGGCAACAATTAATAGACTGGATGGAGGCGGATAAAGCTGCCAGGACCACTTCTGCGCTCGGCCCTTCCGGCTGGCTGGTTTATTGCTGATAAATCTGGAGCCGGTGAGCGTGGGTCTCGCGGTATCATTGCAGCACTGGGGCCAGATGGTAAGCCCTCCGTATCGTAGTTATCTACACGACGGGGAGTCGGCAACTATGGATGAACGAAATAGACAGATCGCTGAGATAGGTGCCTCACTGATTAAGCATTGGTAACTGTCAGACCAAGTTTACGAGCTCGCTTGGACTCCTGTTGATAGATCCAGTAATGACCTCAGAACTCCATCTGGATTTGTTCAGAACGCTCGGTTGCCGCCGGGCGTTTTTTATTGGTGAGAATCCAAGCACTAGGGACAGTAAGACGGGTAAGCCTGTTGATGATACCGCTGCCTTTACTGGGTGCATTAGCCAGTCTGAATGACCTGTCACGGGATAATACGGAAGTGGTCGGACTTGGAAAATGAGAAGGGCAGGAACTGCTGGACAGGCGAAAAAGTCAGATGGCCCCCACATAGCAGACCCGCCATAAAACGCCCTGAGAAGCCCGTGACGGGCTTTTCTTGTATTATGGGTAGTTTCCTTGCATGAATCCATAAAAGGCGCCTGTAGTGCCATTTACCCATTCACTGCCAGAGCCGTGAGCGCAGCGAACTGAATGTAACGACAGCGACTCAGGTGCCTGATGGTCGGAGACAAAAGGAATATTCAGCGATTTGCCCGAGCTTGCGAGGGTGCTACTTAAGCCTTTAGGGTTTTAAGGTCTGTTTGTAGAAGAACAACAGCGTTTGCGACATCCTTTTGTAATACTGCGGAACTGACTAAAGTAGTGAGTTATACACAGGGCTGGGATCTTATTCTTTTTATCTTTTTTTATTCTTTCTTTATTCTATAAATTATAACCACTTGAATATAAACAAAAAAACACACAAAGGTCTAGCGGAATTTACAGAGGGTCTAGCAGAATTTACAAGTTTTCCAGCAAAGGTCTAGCAGAATTTACAGATACCCACAACTCAAAGGAAAAGGACATGTAATTATCATTGACTAGCCCATCTCAATTGGTATAGTGATTAAAATCACCTAGACCAATTGAGATGTATGTCTGAATTAGTTGTTTTCAAAGCAAATGAACTAGCGATTAGTCGCTATGACTTAACGGAGCATGAAACCAAGCTAATTTTATGCTGTGTGGCACTACTCAACCCCACGATTGAAAACCCTAAGGAAAGAACGGACGGTATCGTTCACTTATAACCAATACGCTCAGATGATGAACATCAGTAGGGAAAATGCTTATGGTGTATTGACTAAAGCAACCAGAGAGCTGATGACGAGAACTGTGGAAATCGGGATTCCTTTGGTTAAAGGCTTTGAGATTTTCCAGTGGACAAACTGTGCCATTTCTCAAGCGAAAAATTAGAATTAGTTTTAGTGAAGAGATATTGCCTTATCTTTTCCAGTTAAAAAAATTCATAAAATATAATCTGGAACATGTTAAGTCTTTTGAAAACAAATACTCTATGAGGATTTATGAGTGGTTATTAAAAGAACTAACACAAAAGAAAACTCACAAGGCGAATATTCAAGTAGCCTTGATGAATTTAAGTTCATGTTAATGCTTGAAAATAACTACCATGAGTTTAAAAGGCTTAACCAATGGGTTTTGAAACCAATAAGTAAAGATTTAAACACTTACAGCAATATGAAATTGGTGGTTGATAAGCGAGGCCGCCCGACTGATACGTTGATTTTCCAAGTTGAACTAGATAGACAAATGGATATTCGTAACCGAACTTGAGAACAACCAGATAAAAATGAATGGTGACAAAATACCAACAACCATTACATCAGATTCCTACCTACATAACGGACTAAGAAAAACACTACACGATGCTTTAACTGCAAAAATTCAGCTCACCAGTTTTGAGGCAAAATTTTTCAGTGACATGCAAAGTAAGTATAATCTCAATGGTTCGTTCTCATGGCTCACGCAAAAACAACGAACCACACTAGAGAACATACTGGCTAAATACGGAAGGATATTTTGAGGTTCTTATGGCTCTTGTATCTATCAGTGAAGCATCAAGACTAACAAACAAAAGTAGAACAACTGTTCACCGTTACATATCAAAGGGAAAACTGCGGGTCTGCACAGATGAAAACGGTGTAAAAAAGAATAGATACATCAGAGCTTTTACGAGTTTTTCGTGCATTCAAAGCTGTTCACCATGAACGGATCGACAATGTAACCTCGAGATTACCGCCTTTGAGTGAGCTGATACCGGCTGGGCCAGAGCAGCCGAACGACCCAGCGCAGCGAGTCGGTCAGCGAGGAAGCCTGCATAACGCGAAGTAATCTTTTCGGTTTTTAAAGAAAAAGGGCAGGGTGGTGACACCTTGCCCTTTTGCCGGACTGCAGCGGCCGCTACCGTATTAATATGCGCGCAGCGTCTGGAAAACCGAGGCCAAAAGACGTGCGTCTTTGATGCCCGGTTGCGACTCTACAGCAGGAATTAAAATCAAGTCCGGCGCAGCCGGTTTGTGCCACTTCCACGCAGTTATCTGCGCCTAAGCCCCCCGCCAGCAGAACGTTGCCAAGCGATTGACCATTTAATAGTGACCAGTCAAAACGTTGCCCGCTTCCACCCTGGCGGTTGCTACTAAAACATATTTATCAACGTGCTGAAACTCGCGGGCGGGCAGGGTTTCACCGACGCTTAATGCTTTCCAGATGGCAACATGTGCTGGCAACTTCACGCAGCGTATCGATATACAGCTGTTCTTCATTACCATGCAGTTGCACTGCCGCCAGCGATAACACCTTGACTTTGTCCACCACATCGGCAATATCGTGATTGCGGAACACGCCAAACATACTTGCAACGGTACAGCAGCCATCACTTCCTGCGCCTGTTCAACGTTGACGCAACGCGGTGATGTCGCAACAAAAATCAACCCACCGTAAATCGCGCCCGCGTCATAAGCTGCTTTAGCATCTTGCCCACGCGTCAGGCCACATACTTTATTCTCACCCAGCAACACCCGGCGCACGGCGGCGTGCAAATCGTCATGGGCCATCAACGCCGAACCAATCAGAAAACCGTTAGCGAAGTGGCTTAACTCGCGCACCTGAGCGTAAGTATTGATGCCGGATTCGCTGATTACCGTCACGTTGTGCCCCAGTTTCGGCGCAAGCTCGCGGGTACGGTTGAGATCAATCGACAAATCACGCAAATCGCATATAATGCCAACGACCTTTGCTCCCAATGCAATGGCGCGCTCCTGTTCCTCTTCATTACTGACTTCGGTCAGCACCCCCATCTCCAGACTGTGAGCGACGGCGGCAAGCTGGCGATATTGGTCGTCATCCAGACTGAAAGCATTAATAAGCAGGCATCGGCCTGGTAATAGCGCGCCAGATAGATCTGGTAAGGGTCGATAATGAAGTCTTTACATAAAATCGGCTGCGGGGCGATTTGGCTGACGATGGGGAGGAAATTAAAGCTCCCCTGAAAATATTTCTCATCAGTCAGCACCGAAATTGCCGAAGCGTAATGTTTATAAATGGCGGCAATGCGTGCTGGATCGAAATCATCACGGATCACGCCTTTTGACGGCGACGCTTTCTTGCACTCCAGAATAAACGCCGTGCGCGCACCCTGTAGCGCATCATAAAAATGTCGCGTGCTCCGACTAAACTCATCTGAAAACTGGCCAGCGGTTGCTGCTGTTTGCGGGCTTCTACCCAAATCGCCTTGTCTGCGACGATTTTCGCTAAAACGGTTTGCATCATCTAGTATTTCTCCTCTTTCTCTAGTAGCTAGCCCAAAAAAACAA
+
//(''&('''%%$$#$%%&'(%%+../04456<AFCFGDC>AB=>>?FEDHHJJHJIJJJJJIIGJIGFGJJHJHJJJGEIJJFHFGHJJJJHJHJDH=2225JJGEDDHJJD@=>A?>5442-,%$$%)&%&&&3&('&*,-.08=@@AIGDFGJJGJJJHJJJJJGJJJJ>>>?JGJGJJJHJJJJJIJJEGFEB@==<@F>===8////+))(*-.313=?BCB@?@FJJJEHJJJJJJJ444388964448@@HCEFEFFJDE8886...0?.--18:?FHGJJJJHHFJJJEI??>AJFBBADCGJHJJIJECBBD:>447435;9&&'-428DCJJHFCABBGJJJJIIF?JGJJIGJJJFHCAA@>@@///-118?BFEGJEJJJJJJJJGIA>>?=JCIEJIGEDCDDBCGEJJDEEJJIJEJGHJJIJHJJFJ@>1+**+?;122233//0021*)))AC?744110,,,)*+,,+,**),02767>@CCJIJHJGEHDCCCBJIEEGJGCIJ?CA=FD@?82@<:9:;6=?A?AAAJCCCABEB@@@?3('('%%&&($%%%'&&%...<AAHHHGJFJHJJJFJJBBJJIEJEHJJJIDE7777?=?CEHJJHHHJJIJIEHDC9.---...//.*++''&&)432))*/)68884JFJDFHIJCDAAA=?><8889C>===A7676?:<5.49D3334A6666CDCGB;9<=A@>@JHIDB8>CF?=>>JFEEGHJHJJJHJJJJHJEGFGJJJA644GIFFFJGFE4311?GECFBCEBAABJGDCCA@@?32228;;;8767882F@=?BEHJEJGJIFEIDHH8778?JHJHJJEBABCH?>>;<;;>==,,,-?>6765469JEDEFGFDFGJJJJJFJJJJFEDJJJJJGIJGJGIDFGDBC@==?@FJDDFFIJHJGIJJJHFACEBD<CEEIC,+++'&'**,+))+(''''*35==?AEJ??=>>>;;<<FIEG/../=:88A''')=@8899?>99;998>555/>JGJJJGJJJJFIGJJJIIEJJGJGEBACCD;.*'%&&&*1+****)),21+((()167;;==B@@@<+'(6765/,**-''*///)*)(+(%&&''6898;=BBDGHEJJJJJJJGGG=;GDEGGGJJGFFJHJJIJJJJJJJJIEJGJJJEJ=<>>GJHJEBBEF>5)))*-//0423:8>=4///0,,,-//...+))*-,1,-.---.:?BGAA?667861-.7?@A=<<@FFFJJJCB;.**BCJJFJJHJHIGJJJJJJHJHJJJJJJJIJJFJHFJFJDA@B2222D;:8+))))4))))>CJDBCDCEIEBJJFIA?:95588EIJFJJHGHGJCEE;>:99=?<<55562000::;HJJJGFJJECE;;:788*'''':<:::::::EHFACGJJJJDC@=;<=ABACCB?AGIJJJGJJJHHGGE7777IFJJEJHJFGJJFEDAA4/../++&&'''230.-.++&&'$%'+'+((03345;A??A<7747EIJJJDCBB>>>AJI?9866:DHIJFEGHJJJE9//2((()-+('(())((&&0032256/***+5+*)*'(''++)(+))&$$$$$%%%%&(%&11//03../+'67>AC?==>>EBE;EEFGJGDEF2222CHFHJJGEJFJGIBCCCGEJCJDFJEJB9:771101))))+@;<;9;<?@>??C>=;=@:5300000BEJJJJGHHGFGJDEBEHJJJIJJFJFGJFEIHEC?=555/../66-'(,3347556698>76320..0;:;>66610)5531010/01))()((&(5;<=<<;((((CDDHHEHGJIJIGJH<;;<GHAFE=JHIJJJI-,,-<::5.(),-%'%4222EEJHJJJGJJJJIIIHIJ7555@JJJCHHHJJDFHGE?><;;3344432344GCBBAHFEDCBABB>??@JJJECBCHFGJJJJ9999JJFEIJHJAA:9::FA?4/,+,-018:=<<<---,22.,,,19>8>9///0<C;;JIHJEIIHHIGJJDA5444:8;,I?443-+)***/42222BABC>@>@?:*%$%)--+'%$%'&,)''''-.06898210.'''1993-.>CIFIFJJJJEJJJ;;:<@>=>.*))*001CEB@@??6666))(&&&%%%&55?@CF?<<<@ECJJIJEGFGJJEJJJJAB?JBA?<72&&)/000..*****,2245=><==9;;BC0/)(('+*'''(447CDCDA<:9??8888>7788?7777>DCGFFIAEGHFEFHHIDJIGJEJJJJJJJJJJJJJJJJJFJIDGGJJGJGJFI?<<<?;=D>>==?G@=;<@EEEGJHHJJJJJECB@C<<CFJECICAFAA77:;===AEDJGHJGJJHJEDCDDJEFHGBEIJJDAEDJJ9;<;BBJEDJIHJF@<<;<<E@?@@HFGGIHJFIEABA?522368540+*.326..0''(*2115,):=?BHJJIEDD;;:=????HDBCDFGEFHHD?>D@@@AGFIE(((')(*)'()&&%$%('%()01/.*)))('',..1100/1102('('$###$&)+.-..'%%%,&%$%''('+*,$$$$&'&&4132***+376469979889;:85,*,.<<<?@C?@?>210&'%%&&&(()=<;;;AJDAA<?ED@CABGE65559BAEF==<<:8/./5AA>@>920-0.9;:9;;:?:11,**//AADFJGHBBDDJFJGEDGJB?(&&'*,.054443.---.4444@AA3221111AJEDJEJEECGJEFI6666=<<>@><=84==>ABEIJJIJJJICBBB=98:@999E.)?@IGJJJJCBHIEFA8:943)''*('&$%&$(((),-.-0004;>===>>?>@666420**++,<=BBBFDGIHJIDCB>=>=AAADE??>ACD>D544:8-,,+.666::=>;888799<AB>////BFJJGJJGJEJFDFJGJJJFFJJJBDCCIJJFFD:::;>:74=??=,,,,FDHHHJDEHFJGJEJFJJHGC<<>>D?<::9=GEFJJGHIHHJJIJDJA=6DCCCFJICAB=;;=6693473BDEIJGGGHFIGHFE?:::CFFJJJFGJJGJJJJJFJJJJJGJJJHHHHJEFEFBBADF=JJJJJJJJJHJJJGFGJJHGECDEBDEGFGHIGIJJGBA?@GFAB@@BAIGHDJGIJJJJHFIJJJJJJ<<<<GEDHEJFEJEHIJGFJJGFHJC=>EDCEIIFJJHJJJJEJJIGFFFJJJJHHHJGGFJHIFIJIJDD85666JI>;3379...9EJIEJ+&'(**37445;<;>?@AADA@AC@BBJI=FEEEJACCEGHFA;;=@FJHJHJIJJJGFDJ??AFJJJJJJDJIHGHJJIJJJ5*%$$%**/8++**//>CDIHJHJEIJIJHFJIFHGFFGAEB;)%%&5+***11=<?AB@DFJF???B=<=::<@@:/++)*+,,(((*5'''*0+))*+.()33HBBBCJJJJDECDEGDBG?=;<FCFJJJJHGJJHGJHJJJJJFFCB?@E7FECCHIJFEI?>656689EEA><<?>BDDHCEDDJJIACHIIJJJJJJJJJJHJJGIJHJGIJ889IHGJIIE4446IDAA??@DJJGJGDEEAAJ?>789EJ@GJHJG;:88879A((((1.-))*),,,006J>HJAABCIIHI>===HJHHFIGJJFJEB@@GHFIDJJDJIHJ0001<:3ABJJJJJHBAA>==>;<=DJDE?BDJGDA?@AABCAD@@?;:9;FJJ>>>>EJHIJIJGJJJJIJJB&&&&(('''(*,*+)(()>D?>?AEDCHJGCCJ?>?:>55>@@B.EFHJHFFIHGEJJJJJJDCDE>6550//*())3>EAAADGIGJHJFJGJGHC5556BDJHJCGHJGJHECC@@@IB>>:9555IEJJJGJFEHJJJJJHHIGICD;CACEFGF@?@?HD=963213573101@JDHFJIFJJFJEJGE;:;JJFEEBBBBCCEBAB>?IE:::CJC@@@>@?CB,,,-;JIJJFHIFFJI@:89:81163555HGHJJDC??FDJJJIJIHGFEEDDDCHJFJJEJDCDGJEFJBD>=<=EHCFFE?:89<@JFFE><::9@;.,,-*)((&&&&/211119??BCBBFAFJJJEJHIJJJJEJED==98777:;89C:::;AEFHHGHIJJGJEJJJJJJJJJHHF5<77777567DE8>><<99)%$%'&%%$$''2>?@EJHJJJFFIGJ@??CC>B75/0434222188;;;;87=<9822397653(''(75552222433393//88/0+++,''''+(&&-++-5///..-/57ADEEJIFJGBJF8888:CECJFJGEJC/-**)'&%'+&&&'0334((()65560)3367-,,,,()')))&&&'1557:<;889@FJHJJJJHHJIJICACBHEFH:8547@;E@?<;<,;:AA;14,-86<@FEJJEEJGC<78@<81;3*)''(++//89:?=>>=211.,(())<<>?JFJFEJJFJJFJJGHJJJJHJJJEEFCIGEFHHIJJJFHFGGDHIHJJHFEFHD??>>@>:400,++,(''')+').,+,2;;;?@@ADE?A?BH1113/115;6=99>....6D@ABC===<;:99/+''-.+*++*('../=AAFGJIJIE?AC7>>?FJEFHDEEEDJGCEFJJJEJHGJJJCCD==><DC788.---*../4447::E=<=.))*++'%&)'(8JJBA@@CFGJBACAGJJJGJGJJJGIIIFIEHEEEJBHFJJF7;66EEJECBFCDJGIFJJD?<-JJHHHJJIJIGGD<<>;88*&%&(%'+,,BBCAABAGJJHFIFEFEFIJJJAB<1'''&'''+%$99=@@AJHJDFJCBA?BGHHGGHGEGEBF39:::HGIGFIJJGFIE7666FGJGC9888BC?6444=CI9977-))*+,,,,,+**655*))&(%%&(+,-99FGA><9B<<GHFFJJJJJHGEJJHJJHJJFFJJHJJFJJHFFD=65;;<ACJ??@EDDEGGGJHJJGJJJCDA>>EEHBDCCJJIDFJE222E@FDCECEJFFJJFECBFEJEHDDG7779CCGJ=3?>66**+-..:::@@;;;:999855:9<ABDDDCDB44DHE5444A3338956)))*'%%%&)557659?@BJJJJJJJJGJJJJJIJJHJFJHJJJEGGHJJJJGJJHJJJHJJJGHGBJJJIJCCCFIGBDB////EDGJGGJJJJJJJDHJJJJGJCIHJIHJJJHJIJ;44347<98,,+-*)(+,,*))+@@AA;<;<BAAAB/..-01****&&(+6757;?FHFJJJJGJIHHABBFJJHJJHJFJFFJIGFIJJJJJHGJJEJHDJFFHJJGFGHJFJJJ;==<:@BJCBBDCHJEFFF>===50/+)*+111+**--0?ABB@::669844.++,.-,++**-.6FHA@@<=>=><:533.0DDEHJHFHJJJGEDCCBD@BFBDC@;..--AADIHHJJJHJEJJJJJHJJJEGJJGHEJFJFJGJIJIIHJJGJJJC5443:///0=>A-,,,FGFA:<5>>>@>?<=33113>>DDJJFF796/,4--DDHCEB555331/1=HIJFFJCCCFDDHJFJJ?>>>HCCCDJJIFHHIEEED87''''%%&&&&&-016556B==CGJFG88304??@IFJIFJFJJJJIJHJJJIGJJHA2JJIJJJGGFJDCBC@;<9C;<<<CJDCDBEHHJGFEAABJHC==;:<9:<:851.*'&%''(+'(*)+./23B@@@DEEEHFBBBBBCBD>=;9?@=HEDFCHGGGJFFEBBBCJGJHFJHIJFJHGJFGFG=;;9:>BFHJJJHFJGHCFAA@BD94'&&%&&&&),055:9-*5<<??@>?@C>>==A<;9B?>64+(
@Glass_T7V_15_D3_12_12_2
CCTGATTACGCACCACCCCTGACCGCGAATGGTGAGATTGAGAATATAACCTTTCATTCCCAGCGGTCGGTCGATAAAAAAATCGAGATAACCGTTGGCCTCAATCGGCGTTAAACCCGCCACCAGATGGGCATTAAACGAGTATCCCGGCAGCAGGGGATCATTTTGCGCTTCAGCCATCTTTTTCATACTCCCGCCATTCAGAGAAGAAACCAATTGTCCATACTGCATCAGACATTGCCGTCACTGCGTCTTTTACTGGCTCTTCTCGCTAACCAAACCGGTAACCCCGCTTATTAAAAGCATTCTGTAACAAAGCGGGACCAAAGCCATGACAAAAACGCGTAACAAAAGTGTCTATAATCACGGCAGAAAAGTCCACATTGATTATTTGCACGGCGTCACACTTTGCTATGCCATAGCATTTTTATCCATAAGATTAAGCGGATCCTACCTGACGCTTTTATCGCAACTCTCTACTGTTTTCCATACCCGTTTTTTGGGCTAGCTACTAGAGAAAGAGGAGAAGATGCTGATGATTGCAAACCGTTTTAGCGAAAATCGTCGCAGACAAGGCGATTTGGGTAGAGCCCGCAAACAGCAGCAACCGCTGGCCAGTTTTCAGAATGAGGTTCAGCCGAGCACGCGACATTTTTATGATGCGCTACAGGGTGCGCGCACGGCGTTTATTCTGGAGTGCAAGAAAGCGTCGCCGTCAAAAGGCGTGATCCGTGATGATTTCGATCCAGCACGCATTGCCGCCATTTATAAACATTACGCTTCGGCAATTTCGGTGCTGACTGATGAGAAATATTTTCAGGGGAGCTTTAATTTCCTCCCCATCGTCAGCCAAATCGCCCCGCAGCCGATTTTATGTAAAGACTTCATTATCGACCCTTACAATCTATCTGGCGCGCTGTACCAGGCCGATGCCTGCTTTATTAATGCTTTCAGTACTGGATGACGACCAATATCGCCAGCTTGCCGCCGTCGCTCACAGTCTGGAGATGGGGGTGCTGACCGAAGTCAGTAATGAAGAGGAACAGGAGCGCGCCATTGCATTGTCAAAGATAAAGGTCGTTGGCATCAACAACCGCGATCTGCGTGATTTGTCGATTGATCTCAACCGTACCCGCGAGCTTGCGCCGAAACTGGGGCACAACGTGACGGTAATCAGCGAATCCGGCATCAATACTTACGCTCAGGTGCGCGAGTTAAGCCACTTCGCTAACGGTTTTCTGATTGGTTCGGCGTTGATGGCCCATGACGATTTGCACGCCGCCGTGCGCCGGGTGTTGCTGGGTGAGAATAAAGTATGTGGCCTGACGCGTGGGCAAGATGCTAAAGCAGCTTATGACGCGGGCGCGATTTACGGTGGGTTGATTTTTGTTGCGACATCACCGCGTTGCGTCAACGTTGAACAGGCGCAGGAAGTGATGGCTGCGGCACCGTTGCAGTATGTTGGCGTGTTCCGCGATCACGATATTGCCGATGTGGTGGACAAAGCTAAGGTGTTATCGCTGGCGGCAGTGCAACTGCATGGTAATGAAGAACAGCTGTATGGATACGCTGCGTGAAGCTCTGCCAGCACATGTTGCCATCTGGAAAGCATTAAGCGTCGGTGAAACCCTGCCCGCCCGCGAGTTTCAGCACGTTGATAAATATGTTTTAGACAACGGCCAGGGTGGAAGCGGGCAACGTTTTGACTGGTCACTATTAAATGGTCAATCGCTTGGCAACGTTCTGCTGGCGGGGGGCTTAGGCGCAGATAACTGCGTGGAAGCGGCACAAACCGGCTGCGCCGGACTTGATTTTAATTCTGCTGTAGAGTCGCAACCGGGCATCAAAGACGCACGTCTTTTGGCCTCGGTTTTCCAGACGCTGCGCGCATATTAATACTAGTAGCGGCCGCTGCAGTCCGGCAAAAAAGGGCGAGGTCTAGCCACCTGCCCTTTTTCTTTAAAACCGAAAAGATTACTTCGCGTTATGCAGGCTTCCTCGCTCACTGACTCGCTGCGCTCGGTCGTTCGGCTGCGGCGAGCGGTATCAGCTCACTCAAAGGCGGTAATCTCGAGGTTACATTGTCAATCTGTTCATGGTGAACAGCTTTGAATGTCGCCAAAAACTCGTAAAAGCTCTGATGTATCTATCTTTTTTACACCGTTTTCATCTGTGCATATGGACAGTTTTCCCTTTGATATGTAACGGTGAACAGTTGTTCTACTTTTGTTTGTTAGTCTTGATGCTTCACTGATAGATACAGAGCCATAAGAACCTCAATCCTTCCGTATTTAGCCAGTATGTTCTCTAGTGTCGTCGTTTGTTTTGCGTGAGCCATGAGAACGAACCATTGGAATCATACTTACTTTGCATGTCACTCAAAAATTTTGCCTCAAAACTGGTGAGCTGAATTTTTGCAGTTAAAGCATCGTGTAGTGTTTTTCTTAGTCCGTTATGTAGGTAGGAATCTGATGTAATGGTTGTTGGTATTTTGTCACCAATTAGTTATCTGGTTGTTATTAGAGTTTGGTTACGATCCATTTGTCTATCTAGTTCAACTTGGAAAATCAACGTATCAGTCGGGCGGCCTCGCTTATCAACCACCAATTTCATATTGCTGTAAGTGTTTAAATCTTTACTTATTGGTTTCAAAACCCATTGGTTAAGCCTTTTAAACTCATGGTAGTTATTTTCAAGCATTAACATGAACTTAAATTCATCAAGGCTAATCTCTATATTTGCCTTGTGAGTTTTTCTTTTGTGTTAGTTCTTTTAATAACCACTCATAAATCCTCATAGAGTATTTGTTTTCAAAAGACTTAACATGTTCCAGATTATATTTTATGAATTTTTTTAACTGGAAAAGATAAGGCAATATCTCTTCACTAAAAACTAATTCTAATTTTTCGCTTGAGAACTTGGCATAGTTTGTCCACTGGAAAATCTCAAAGCCTTTAACCAAAGGATTCCTGAATTTCCACAGTTCTCGTCATCAGCTCTCTGGTTGCTTTAGCTAATACACCATAAGCATTTTCCCTACTGATGTTCATCATCTGAGCGTATTGGTTATAAGTGAACGATACCGTCCGTTCTTTCCTTGTAGGGTTTTCAATCGTGGGGTTGAGTAGTGCCACACAGCATAAAATTAGCTTGGTTTCATGCTCCGTTAAGTCATAGCGACTAATCGCTAGTTCATTTGCTTTGAAAACAACTAATTCAGACATACATCTCAATTGGTCTAGGTGATTTTAATCACTATACCAATTGAGATGGGCTAGTCAATGATAATTACATGTCCTTTTCCTTTGAGTTGTGGGTATCTGTAAATTCTGCTAGACCTTTGCTGGAAAACTTGTAAATTCTGCTAGACCCTCTGTAAATTCCGCTAGACCTTTGTGTGTTTTTTTGTTTATATTCAAGTGGTTATAATTTATAGAATAAAGAAAGAATAAAAAAAGATAAAAAGAATAAAGATCCCAGCCCTGTGTATAACTCACTACTTTAGTCAACTGCGCAGTATTACAAAAGGATGTCGCAAACGCTGCTTGCTCCTCTACAAAACAGACCTTAAAACCCTTCAAGGCTTAAGTAGCACCCTCGCAAGCTCGGGCAAATCGCTGAATATTCCTTTTGTCTCCGACCATCAGGCACCTGAGTCGCTGTCTTTTTCGTGACATTCAGTTCGCTGCGCTAACAGGCTCTGGCAGTGAATGGGGGTAAATGGCACTACAGGCGCCTTTTATGGATTCATGCAAGGAAACTACCCATAATACAAGAAAAGCCCGTCACGGGCTTCTCAGGGCGTTTTATGGCGGGTCTGCTATGTGGTGCTATCTGACTTTTTGCTGTTCAGCAGTTCCTGCCCTCTGATTTTCCAGTCTGACCACTTCGGATTATCCCGTGACAGGTCATTCAGACTGGCTAATGCGTACCAGTAAGGCAGCGGTATCATCAACAGGCTTACCCGTCTTACTGTCCCTAGTGCTTGGATTCTCACCAATAAAAAACGCCCGGCGGCAACCGAGCGTTCTGAACAAATCCAGATGGAGTTCTGAGGTCATTACTGGATATTATCAACAGGAGTCCAAGCGAGCTCGTAAACTTGGTCTGACAGTTACCAATGCTTAATCAGTGAGGCACCTATCTCAGCAATCTGTCTATTTCGTTCATCCATAGTTGCCTGACTCCCCGTCGTGTAGATAACTACGATACGGGAGGGCTTACCATCTGGCCCCAGTGCTGCAATGATACCGCGAGACCCACGCTCACCGGCTCCAGATTTATCAGCAATAAACCAGCCAGCCGGAAGGGCCGCAGGAAGTGGTCCTGCAACTTTATCCGCCTCCATCCAGTCTATTAATTGTTGCCGGGAAGCTAGGTTGAGTGACCGAGCCAGTTAATAGTTTGCGCAACGTTGTTGCCATTGCTACAGGCATCGTGGTGTCACGCTCGTCGTTTGGTATGGCTTCATTCAGCTCCGGTTCCCAACGATCAAGGCGAGTTACATGATCCCCCATGTTGTGCAAAAAAGCGGTTAGCTCCTTCGGTCCTCCGATCGTTGTCAGAAGTAAGTTGGCCGCAGTGTTATCACTCATGGTTATGGCAGCACTGCATAATTCTCTTACTGTCATGCCATCCGTAAGATGCTTTTCTGTGACTGGTGAGTACTCAACCAAGTCATTCTGAGAATAGTGTATGCGGCGACCGAGTTGCTCTTGCCCGGCGTCAATACGGGATAATACCGCGCCACATAGCAGAACTTTAAAAGTGCTCATCATTGGAAAACGTTCTTCGACAAACTCTCAAGGATCTTACCGCTGTTGAGATCCAGTTCGATGTAACCCACTCGTGCACCCAACTGATCTTCAGCACTCTTTACTTTCACCAGCGTTTCTGGGTGAGCAAAAACAGGAAGGCAAAATGCCGCAAAAAAGGGAATAAGGGCGACACGGAAATGTTGAATACTCATACTCTTCCTTTTTCAATATTATTGAAGCATTTATCAGGGTTATTGTCTCATGAGCGGATACATATTTGAATGTATTTAGAAAAATAAACAAATAGGGGTTCCGCGCACATTTCCCATGGTGCCACCTGACGTCTAAGAAACCATTTTTATTATCATGACATTAACCTATAAAAATAGGCGTATCACGAGGCAGAATTTCAGATAAAAAAATCCTTAGCTTTCGCTAAGGATGACTGCTGGAATTCGCGGCCGCTGTTCTTCAATTCGAGGCCGCTTCTAGAGTTATGACAACTTGACGGCTACATCATTCACTTTTTCTTCACAACCGGCACGGAACTCGCTCGGGCTGGCCCCAGTACATTTTTTAAATACCCGCGAGAAATAGAGTTGATCGTCAAAACCAACATTGCGACCGACGGTGGCGATAGGCATCCGGTGGTGCTCAAAAGCAGCTTCGCCTGGCTGATACGTTGGTCCTCGCGCCAGCTTAAGACGCTAATCCCTAACTGCTGGCGGAAAAGATGTGACAGACGCGACGGCGACAAGCAAACATGCTGTGCGACGCTGGCGATATCGATTCCTGTCTGCCAGGTGATCGCTGATGTACTTGACAAGCCTCGCGTACCCGATTATCCATCGGTGGATGGAGCGACTCGTTAATCACTTTTTCCATGCGCCGCAGTAACAATTGCTCAAGCAGATTTATCGCCAGCAGCTCCGAATAGCGCCCTTCCCCTTGCCCGGCGTTAATGATTTGCCCAAACAGGTCGCTGAAATGCGGCTGGTGCGCTTCATCCGGGCGAAAGAACCCCGTATTGGCAAATATTGACGGCCAGTTAAGCCATTCATGCCAGTAGGCGCGCGGACGAAAGTAAACCCACTGGTGATACCATTCGCGAGCCTCCGGATGACGACCGTAGTGATGAATCTCTCCTGGCGGGAACAGCAAAATATCACCCGGTCGGCAAACC
+
++.30+)%'%%&()*,,-6866DHJJJJIGJFJJGGGFGIGJJHIJJJJJJJJJEEDJHHIIJJJIEJHGDFDEC@JJJJJJJ=:::<JJJJJHJFDBDEJJFIDEHJJJJJHJJJJJJFJGJHIIJHIJJGHGJJJJJHBDGJJHJHFJEIJJ?BBCJJJJIHDIHGIEGIC31,,33>(((:@DDJJHGJFJIFJJJJJJFEEEE;44DC@IHGDJDBDDJJJ2222IIIJGGJJJJJJJJJJJJJJJJJ?>>FJJIHJGJJJJJHIB@DEDJJJJJJJJGHEHGJHDG99++.;=DJJJJJGGJHJHHEIF---.JJJFFJEFFGEEB:4///...:BCCIEGEFFJFJJJDGJHJHGJHJFCD...))).AB:999ABFEJEHJIGJGJJFJJIFJHJJHJFIJJJJHHJHGJFIJJJIDDJGJJBA40./010*+5+&$$''178::889:CDHEC??BB@CC@CCIJJJJFJCCCBA:5455+7;:?A666336401328779:78?;2.??CEBC<4'(0-&&&$%(')+698746@BDEJGFEEGGJJGEHJIJCBB@CCCFFFJFJHIJHIE98888966&)0347CJJJFHEEJJIIIJJJJDFJJJCF@HG10012=@GIIJGHJFJJEEDECAABAADBJ:D=92034:?HJJHHJ@@@AJGJJFBJGEEEGHJJJFEGDHAADBC<;;668?CBEBCCCIIFJIJGEGFIJHF8888FBFGFJHJJIE5323;FHJJDEDIJIJJJJGJGIJJJIHIEJHJGFGEHJJJF101?DDEIJJJIJJJJIJGEDHABACEHIJHFEJ?::99CF=::////@EFEFEACB?@JJGFCDBEFF??>?JJJHGHIGHJDJIGF?>>=CAFFHJF763248@AIGJJGJJHJ@<(%%%50/7;::<77--+&&%&*+ADFIHGEFJGJ7666.(:9:@FJ766;6BDGEDA?ACFJGJHHIIHIJJJJJFGJGHJJJJJFJFJJJJJJGIIDDHGHHJJJJJEJGJJGJJJJEJDBAEFJ8444;JJIJJJJJHHJHJJGIGJHEDF7777@E9820.****+))'%+/9:---.6111:99:;;EJGBBBBE@C@@@@EBBBJJJ@@@@DBEJJJBCJI<;;;CIHJJJJJGJHJHJJA?@EJEGIJJIJJIJFJGJJFJJJIJIJGIJJHFEEJFJJJJJFFHIHCCJCJJJEF<??>JHIECD;;:@EJGIGJHJGHJHJJJJIGJJJJJJJHJJJJJJHEEGEHJIF999?BBDEDBBDDFFHIJGIHHJF0...;==8667EFCJHHJAEDB))()-'''210005578BEJHJIJGHJJJFFH>HJJJJGJJJJJJJJIDFIJIGIJJHJJIJ@@@@FABCCD<<<<HJGDGJJJJFHECA?><@@?BJJHIGJIJDFJFJJJIJJJJIJGJJIFJJJJJJJBBB><;<2213<?AACDFJFEBEIJCBA?AJBA@?@<<7=,,,,,+*+.310/0E@HJJJJJJAAAAJJGJJF<=JHJIGJIJJIJGFJHHJJIEDGE=<<@A@DEGJHHIHEJHH@?:.---.,*)++44'&&&(**++->JHJJF>?DGAAEGJCD<;;9FDFJDJFHJIJH>=----JJJJA>>>@BDFJJJJGIJICDBECJBC:889AFIJJJJJHJJJFFFJGI?>90-&&&(.67334?EBCA982./2244@F::::A@BC?>>?FFJJHIJAAA@FJJAABBEFGEJIGCCEHGHJIFJJJJJGJIJJGJFEGGJHDIIJGJFIEFHJGJJIIJJJJJHJHJHJJIJHJIJEJJJIJFFFJBA@>=>HDHF71&3*'&&'&%$$$%(())3;;>AJC9HJFCEDJI@?BFFJEE@@A<;<:AD=;;<DJJ8759777JJ;779EJJJJHFJGJJFJDFHIJJHJJFA??CD44//2,D9655FHDC>A:0...9+)1/025;;'>=C??8JJFIHBA@JFJHJFJFGGJGEAFGHEHJJJJGJIJJHJJFJGJJJIDHIJGJJJHJHJIJJJJJJJJCCC?<<=ADEDJFFDBDAA?B----=:999;88888<=>FJDJIFJJJFHEIHJJIJFD<<;86*)))00000/::GJIJHJJJIGB==997531,'&''+,;<<953411:@:32//111??874222654((2<;@EFGJIGJJJHDA@@AC@::<;223?>>>4>A?CA@JJBJJJEJJHHIDFEFJJIBBBDI?>==@?A:GJ=DF83DGDCEIH?;;;=AA@2/(''(,,,,0--1)).3888,**)*).2)*'&(=;8692?GJJIFJJGHHHJGJJJEIIFCCC?='%$$'(*.+05=A:99:2222CGGDDBEB=7///.+))*)+,.5=?DBCCCDBCHIJEI??@?FJJJJJJJJJJJJGJFGFFJJJHHJIJGHGJJJGJJJJJIHJJHJ;=IHJFJGJJHJJHJJJ<;<JGBD@ABBB><<9732''(8?BCFJJ8777JJJJJIJEHJJGJIEJJBBAJDD=:;420'''%%%%&'((*../0/,-+%%&&'(,)+,..-**)%&''(((23256.+**---**)).,.>?@?@/../CFHJ::::FGCCDDDDFHCDJJJJEJJHGIJDJJJGJJJHGIJJGJHGHJGFJJJJJHJJDIJJJJEJJBJJJJGJJJIJIJHDGHJJJJFIJJFJFFHJD<=95666FFJGJIGGJJJJIJGJEJGJHJGIJFDGJJDE?=>CFBJIBDCGGIFJIGHJJJGFGDJJJEJJJJJGG@@7>:782//..7F=9678EDDDCEFDJJJGIGHGJFJA=?8448>@?@--DEJJJJFJHIJ@=<=JJJCDDFHEFGJJHEJGHGJFEDDJHJJGJEFABFFJJJJJJFHJGGJHJJJEFJFHHGEIEGGHGCA>JJHBAEJHHHJIDJIJFGJGGJJA779=JHFEHEGHGGJGEHJDIGHJIGFGJJHFGFFCBD88CEJJJJJGCDAAABGE;886222*)('.9<9.CBDCB@A777=JGHJGJHJGHJHEEHEHJDEEDIJJJJJJJH:9999EDEEHJJJJJDJEGDBDEEEDFGJCEBC????;;;;BEDGFEABBAECGEA8888<84::=<=;3;=FAGGGJIHEDJEEJJIFBC=;<;@DIJ=4444>==>FDADED<=>?A@@@CA@>>>CEBDEIFJFCCCFIFBDE@@ABEJBCB?<;;<BBA///.//0?<9;?>8JCJEBGBBDC@A@A@ABGEDB===>@@ACBBCCJCEEEJJFGFDFAAAAGD>>?DEEHICCBBBA@A@@@@<651/=CADFDDFDCFCEDHDCBCCCFDFFIJ930141789:>DGJECECDBCD???DECBCBECA@=9892+988=GEEEA@@@>5575;656581/0489;879?ABACBBA???ADCB989J6DABCE=;?EGEGFCDDB?>?ABCBBC??????>?CFGGE@JIJHJJ?G?<>4459=AFJJJJCA@@CHEI997660.000232ADHGJJHHGJIIJGJHCDB?<;9*%%%&&&&(''%%)(,,--.2:;@JJIIIFHCBA?ABE'''(-))*1233:>=;;...HEEDA@>8>4459/.1.-&&''--36577;998888:FB?A@;:;;:==>CGCCCCGHJFC647D?;><@A?>GGDFGGHJJJHJJGIGHJJJJJJJJJIIGG:<?309:66EIJGJJJJJIJICGGIH??=0//.../DDGEFIHHIJHFE999JHJ7667910,'&'(7667FJB>?JJFHDDCDJJJGJJJJIFJFFFFEEECDDJJJGHCFJEFJJGJJJJJJJJJEJJJFHG>23@BJHGJ??<:99>HFIJEJIFIDCCEHJGGEJGDHJGIJA9JHJGHGIJJJJHJJJJJJJHIEJJJJJGGIHJGJJGJJIJGJJJJGGIJJJJJGIFJGIJJHJJIJJIJJJJHC;999:DGE>552.'%##%'))*++.8>EEIGIHJJJFJJJHJGIFJHJFJJJHIJIGJHHHFFJJ8777A???>HFGGJJEED@@?84/.?A<;;::378>><9<<;<99:5551002@@B>><@G@;:98..0.-&%&&++,+&%&***,3994222389;?CFHEGEEDEJJJE==<=3..,('')'%%&7@?=>5545?@988;?@@BBEGA@@ACEJGJ888:CHCCB@AA)))+JJHEEHFFHI@EHDFCBAAE><<=;;;<JHFFCEJJIJHGHJJIHIJJJJEDGA@AAI;=87;2303<76729FJFFJIJJJJHJGJJGJHJHFFJGJFJGEFDFIJJJGGJJJJJJGJIHH@@301,*311800111346?333:3445;<3>:@@9421./,()*2338=>>@CJHIJFJ?=.++,.-2216EJGFIGGGFE@EEJIBD@@B?BE?B;76&$&&'&%%+14779<<<<@DCC?BBC@BBJJJJJJJJJGJJIJJJGFJJJGJJGECFEGJGJJJJJJJJJJGHG:IJFDEDJJGJJGAA@AJGEHJFCBAA>=5?DFEFCADCFFJJDFDFJIFFDFEJFFEDJFCFDJHHJFGGGEDJ?=>BBBCACEJIHJJF><4//?@JFFCBCBBE@A@BG<66GGJJJBDIJIIHBBBBEDJIJHJJJJJDHHJJJJGFJEJJGGIIHHJIG;;;;430/325::@BBBJGJFJJJGJJJIJGJJFGJJJIIJJJJGJIHJJJJGJJH;;<<BEEEDEDDDHCBBIJGIJGJFHIJFDBA<;:;<===>8JJHECBCH?7645<9///0=88:IGGJGHIHHEGHIHJHH@ABACGH766C;;;JBA?@?322122231139;90/2-34)*)&$$%-0**35A?@CDJCD<=@8@A<<<90...1=:51,+()++4/16=>9::8888?GEJGEEICCACDI926?>;0)(+/;:<;<=8BBFCJIJIJJJGJHJJHGIIJJJJJJJJJIJJIJ@A@JJCJJDFA**AHHJ;>EA9===>@=CAA?A?JJJJJJHJDFCDFDB>>BIGJHIFJGFAB?C:99:7555:;889JJIJJJJEJJJJJJJJIJJHBBCDJA?@@JJFJEJGJJIIJIJJJIFHJJEDFGJFJJHIJJJ4444GEFGJIJHJCGCFABA@EE?==5BIJJDJD9889FEHCBCCDIEHGJFI99521113216@DJJGFJJFJIFJJJJHJJJJFFJIHJHHJJHF::;EHJJDB=JJHAAGJ=<A>FJJGJJJJJHHFFJFCGICBA>=>+*'&''**HGJJJHCB<;;<91,,('%%'&&%$&$%$())>=>;96956CHJJIFJEF;:::/**7DHHJFE99768966430.---/4/3<>?JJJJJJJJJJIJJE=<810266I??>?F9+**(($&(()=DDEJJJJHJCD:;989JHC:9;<A9<;;99:===JJFBBDCCB<;98:??CDFJHJJJJJJHCBD>><9,-(*'%%%%%&((EDC=<=<D>6698>GJJJJIFGC?><>>CBBCBB@@F<=::72389224>//:;JJJIEHHJJJJJGJH@;?>?2++=<=FGJJIJJJFJJJJJGJIJJIIJJIJIIJIIJJJHHHJHGJJJFCEBB1%%&')'&'++,--..<DCFHJDCCD==<=J866-**AFJJJJJGEHJJJJHJFJJIFJHJHJJIJJIJECB=>>@DEEE0.-/'''&(&&%&'*+51@@@@?FEGDCJ651,--././/133?BEGEFIJJJJIJIJJHEJJHG>1111112=>>A>4?EJFC:=JDFJJIHJJJGGJJJJJJIFDCFJIJJJJEHEJJJJJJJJJJJH===JCA@BB>=>??D@=+*),,)(&&')')))B=>IIFHGGHIIJIECCEJEE@989:;9///?@JGJJHFJHHJJEIJJJJDGIEFGEDDJHFFFJFJGFJJJGJJJFIIFEJFFJJFHIEIJFJJIFFIJJGDDCCDC3)))-657@@HJJFIIEJIJGJFHGJJJJ@>=>FA<A?;000/43'$
@Glass_T7V_15_D3_12_12_3
GCGTTTGGGCGTGGCTGACCGTCCGGGCAATACCAGTAGCCGAAATCAACCAGCTCACGGCGCGCTTTTCCGGCAATACACCAGTGCGAAATCTCATGAATTGCGCTGGCATAAAAGCCATGAGCAAAGACGATTCGGTTATACGGTACTTCCGCATCAGCAGGAAGATAAGATCGGTTCGTCGTCGCCTTTAATCAGACGGGTATTAAAATCATCGGCAAAGCAGCTATTAAAAATTTCAATCAACTGCTCGTAGTGGTGTGTACTGTTCATTAGTTCATCCCCAACCAGTGGAGGATCTCCTGTCCGTCGCTGTTCGTAAAGTAATTTGGCACTCATCACCGCCGAGACGATAACAATCATCGGGCGGATCAGCTTTTGTCCTTTGCTCAACACCAGTCGTGAACCCGTCGGCGCCAAGGGAGCTGCCACCAGCATGACAAAGCCCGTCGCCCAAATCACTTTGCCGCCGAGAATAAACAGCAGTAAACCGCCGATGTTTGACGTTGCGTCGAGTAATTTGGCGTGAGCCGTGGCTTTGGCGAGGTTAAATCCGCACAGCGTAACGAAGGCCAGCGCGTAAAACGACCCGGCAGCCGGGCCAAAGAATCATCATAAAAACCGACGCAGCCACCGGCTATTAACGCGAAGGGTAAACCGTACATCCGGCGCTGGCGGTCTTCTTCACCTAGCTTTGGCATCAGCAAGAAATAGAGGCCGATACAAATTACCAGAATGGGCAAAATCTGCCGTAAGACATCAGCCTGAACGTATTGCACCAGCAGTGCGCCGCTCATTGAGCCGACAAAGGTCATGGCGATATTGAGTTTCTGATCGCTTAAACTAACCACTTTGCGGCGAATAAAGTAGATAGTAGCGGAAATCGAGCCGCCGCAGCTTACGTATTGGTTGCCAGCGCATTAGCGGGAGACATCCCCGCTGCCATCAATGCCGGAATGGTGAGTAACCCACCGCCACCGGCAATCGAGTGGATCATCCGGCCGAGCGTGTGGCAACAAAGAGAAACGCGCAGCCAGCGGGGAAACCATAAACAGGCTATTAAACGTTTCCATTCAATCACGTGCTCATCCAGTAGCGCCTGGCAGGAAGGCGGCAACGGAGGCGGTGTCTTCTTCTCAGGCTTTGTTGTTCCCGGTTTTGGAGGTTCAAACCAGCTTTGCAGTTCTGCCCCGCAACCATCGCCTGATGGCGGTAAAGGTTGATCTTCACACTCCAGACTATCGGCAGGGCAACGTAATCGTACATGCATATGCGCGCGCTGGAACCAGGGTCGCACTTTGCGCAACCAGTCGCGATCGGTGCCCGCATCAAGGCAAAGTTGTTGTTTAATCGCCGGATTAACAAAAATGCGCGTGACGTCTTTGCGCCTGGGCGGCGAGTTTGATCAAGCTGAAAATTTCTGGCTTCCACAGCGTGGAGACAACGTGTTTACCGTCGCGGGAAACTAAGTCCAGTGCTTGCGGGCGCAAGAGCTGCGCGGAGGTCCAGCGAGTTTCGGCAGTTGCAGAAAGATATCGACATCCAGTCCGGTCTGGTGGCTGGCATGACCGCCGTTGAAACGCCCACCAGCGGGCATCCCCATATCGCCAATCAGCACCGTACCCATGCCCAGATTGCTCACCTGGCTACTAGAACACTCGATAAACATCACCAGATCCGGGTGACCGAAATAGCGACGCTGATCGGTACGCATGACCTGATAATGTTCGGACTGTATCGGCAGCGTGTCAGCGCCGACCAATACAGCCATTAGAAAACTGCCTATGGATCTGCGCTACCGGCACAGGTTGGGTTATTTTTCCACGGCGTCGCTGCCAGGCTGGCGCTACTGGCAAGCAAGCCCCAGCAGCGCAATCGCGGTTTTATTCATTTTTTACCAGCGTGAATGTCAGTTTTCACATCGGCATTTTGCGCCCGTTGCCGTAACAGGTGATCCATTAAAACGATCGCCAGCATCGCTTCTGCAATCGGCACTGCGCCGATCCCGACACAGGGATCGTGACGGCCTTTGGTAATGATCTCAACTTCTTCGCCAAAGCGGTTAATGGTAAAGCCGGCACGGTAATGCTGGAGGTCGGTTTCAGCGCCATATGGGCAATGATTGCTGCGTTGCTGATACCGCCGAGAATGCCGCCCGCATGGTTGCTCTGGAAACCGTCTTTGGTGATTTCATCGCGGTTCTGGCTGCCGCGCAGCGCCACCACGTCAAAGCCGTCGCCAATTTCCACGCCTTTCACCGCGTTGATGCTCATCAGCGCATGGGCGATGTCAGCATCCAGGCGGTCAAAGACCGGCTCGCCAAGTCCGCCAGAACGCCACTGGCAACAACAGTAGCGTTCGCGCCGATGGAGTCGCCCTCTTTTTCAGCGCACGCATCAACTCGTCTAACGCGTCGATTTTGTCGGGGTCCGGGCAAAAAAACGGATTTTGCTCGACCTGCGACCGTCTTTGATATCCAGCGGAATGTCGCCCATCTGGGTCAGAGCAGCCAGGAACTCAATACCAATTCCTTCGGCGGATCTTTTGGCAATAGCTCCTGCCGCCACGCGCATGGCGGTTTCGCGGGCGGAAGAACGTCCACCGCCGCGATAATCGCGCAGACCGTATTTTTTGTTCGTAGGTGTAATCGGCATGGCCTGGACGGAAAACGTCCTTAATCGCACTGTAAT
+
34<@BCBCDD,,,,,+))))')))45BB1112C?7556BECEJHHFHGIJDAA@@@AHFDBBDAB52*)1<)43,++*&%&-,---;-++*))(()2<@BFJFJGJGGJJCHA@FHA;;::DCHIJJJJJDDCDCJFHJHGJJIHFFIHJHGJHIIFIJFJGEDC@<:<8.-/01?>EJJ>>>IJJJEJHJJCJEHDAABA@@CJJJGJJIJJJJJJGIJJJJJJFJJFJJJFJJJJJJJ>>>?HJJJJHJJJJIJJIJJJJGGIIIJGJJJEIHEFIGEC@;BJ@=<<?ACBBAEHIE9:((>>=80+0,-,.%%%%'('(+29:ACEGEGJJJJJJGJJFJIGJJGJJFJEJJB?5567@B>3334,*(%&'*(*)3448<<;AB9JJGJFJEEEAC?900/4/((()*)%%%)+*&&''--'&&$&''::9EFIEEHJCCBCJF:6<<<?2B?===>IGIJJJGJEBB@BAEJJFFGFDBCDHGDJJJJJFF=<==E@?:@@?@@;3..('&&)?AABEJGHJHEJJJJJGGDJFF=:?HFA>==>5,,,.C?AA@CEEJH>>?>C@CDDCG=75578EJJJJA@@BFEJEIJF?>;75;8777.+)'&()))),3248*)))141244<;=<BCCJJFIJIJFGIJFJAA872-,+++*++7=4?A?HEEHG873349+,,,3BBD??@ABCAGEEJJECC95/.**(****27<:99;B:7729667-.---4ABE;<:<<<CBA967?>AA?>@@@@ACHCJIFJGIFJHGJJ>=?BGFEGHEHJHDDAACGAAABJHGC??@CJHJJJJJJIJHFHE3222887:3234444BFGJJEBBCBJGGJJGF:8662,,,./,,**--.//0447;:8880...8<::62**,'')%(((,,656><7555;DHJ?@@?IJDFGJIHGCF<:>>?IJJJJIJJIJIJDJIJJJJIJHGHJGGJJJIIJFJFJJJGCBC,,,()(&%#%$$&'''*(('((%%&')(&&&)&'''(+-*''**'$%%%$%&&%&%#%'(())('%%&&08;;;<HJGGFHJJJFJDA8000*++**./@DGIJJJJJJJJJHJHJJJF>?<<:8756=@DJJGJIHJEHG?<==EJJJFHGEBJ88BJ=A?@:BCBCB;;;7JCBAJEBBEJEIB111JJGGGFJCAJ??>>==IJJHJJHJJFJJIH@??@JDJJGJCBCDFBF@<-+++57768;;;>>CBGD=>BEBACEJEJJJFEFJJ@@@AJJJJGGIGHIFIJJDC9<+()/2<@DCDHGJCIID?<;;FDC99:::;IHD?<<,)))+++;A@@@CEJJJJFJJFJIJJHGFJIHJJJGJHDEDAJJJHJGIHIGJHJEJJJDD7774533740-+)%&%%)<C@AACBCHH98885445HJJJJIJJJJE>BACGEFDGJJFFJIJEJIJGHJ999943..9:GDCEDFCBFFJHHDGEGJHJJJF?@@AIJJEJJJHIGGCE>>?@AJJGJIHJ>DCDE=855600;59)('(**,./*././*'(((<==DFDCEAGJJJJJJJGFA>>>JGJGJJJJIJFHJJJHGHHJG776334388:9989=GJGJJGJJHFFEIJJGJH><<;AB@7777J>=@A;;;@B<;<;>JCID2/.%%%+&&((&**+;<=:220***+1.,,--->=@???:6452/---//337&%%&(()((((5<;;:;<ABJJEF=AA099::<99:;EJHHFJGJGJ@,+++)--***)''+/77689122/...:?77'''(33(''+(((%('*,/5+?>@?..11=87:5?::<982///;>?@>@;677;>@CHHGJJJJGJHIHJJJH4334-(((-)()DHHFGFJ::9:DCGDJJJJIJJIGFFJJJJHJFFIFA?=.06**)()''&%%&7;>IJIGJJJJJGHDFJEBEJGGJJJJJJ999:1111JCJJ3..GC3333CBBAGJJJJJGJJIJGE(''(777((()=98('%'@F@=GHFFBDEHIGHAA@AB<<;=CB3///$$$'())12245BDBJFCCEJDBABEJJEJJEJEC=*)))*'&'(2556@<;;<AF@B@JGFHJDGHFJBBDHFJFJJH4445''''%%'%$$$'((../512:==>>D7435666CJJIFGJFJEH975777<?AFDHJJJJIJJHJJIFJJJGJEFEHFJGJJJHJEDEDJHJJCEEJHJHIHIJJJJJJECBBBCFIDC88EJ;:9:DEJ@EFJEHGGBJJHDCJFJJFJGGJJJJJJJJJJJFFEFFJEHGJJJIHJJJEDGJJJJJ;;;;GJJEACAA<302.('%&')&%$&%)'%$%$(&'86767877++*+*+)(((())9CDHJHJIJHJEJEFJHJ5,*==FEFGJGE@@664453.../;=<<?>@@?6657AA9211166;;=A:;92544:<?CHFDJFIJJICB:6778E?=*)))&&&)+()*42..-+,-**%('&'''))21<992223+**'%%%'('&%))..0--883330+**(+(*''+++%%),,,-:9>@JHFEEFJDDFJHHJJIJFGFFGJJGFFGIDJIJJJ>=>>:;2411217<889<CCFHGJGEJJJHE@?@@B@?@D?<898;FEDBBD399?JDJJIJJJJDGJAC>?BAIIIEE343AEHB@>:9997?B=;;;;;::60)
@Glass_T7V_15_D3_12_12_4
CTATCTGACTTTTTGCTGTTCAGCAGTTCCTGCCCTCTGATTTTCCAGTCTGACCACTTCGGATTATCCCGTGACAGGTCATTCAGACTGGCTAATGCCACCAGTAAGGCAGCGGTATCATCAACAGGCTTACCCGTCTTACTGTCCCTAGTGCTTGGATTCTCACCAATAAAAAACGCCCGGCGGCAACCGAGCGTTCTGAACAAATCCAGATGGAGTTCTGAGGTCATTACTGGATCTATCAACAGGAGTCCCAAGCGAGCTCGTAAACTTGGTCTGACAGTTACCAATGCTTAATCAGTGAGGCACCTATCTCAGCGATCTGTCTATTTCGTTCATCCATAGTTGCCTGACTCCCCGTCGTGTAGATAACTACGATACGGGAGGGCTTACCATCTGGCCCCAGTGCTGCAATGATACCGCGAGACCCACGCTCACCGGCTCCAGATTTATCAGCAATAAACCAGCCAGCCGGAAGGGCCGAGCGCAGAAGTGGTCCTGCAACTTTATCCGCCTCCATCCGGTCTCTAATTGTTGCAGGGAAGCTCAGGTCAGTAGTTCGCCAGTTAATAGTTTGCGCAACGTTGTTGCCATTGCTACAGGCATCGTGGTGTCACGCTCGTCGTTTGGTATGGCTTCATTCAGCTCCGGTTCCCAACGATCAAGGCGAGTTACATGATCCCCCATGTTGTGCAAAAAAGCGGTTAGCTCCTTCGGTCCTCGGATCGTTGTCAGAAGTAAGTTGGCCGCAGTGTTATCACTCATGGTTATGGCAGCACTGCATAATTCTCTTACTGTCATGCCATCCGTAAGATGCTTTCTGTGACTGGTGAGTACTCAACCAAGTCATTCTGAGAATAGTGTATGCGGCGACCGAGTTGCTCTTGCCCGGCGTCAATACGGGATAATACCGCGCCACATAGCAGAAACTTTAAAAGTGCTCATCATTGGAAAACGTTCTTCGGGGCGAAAATTGTTCGAGGTTTCCGCTGTTGAGATCCAGTTCGATGTAACCCACTCGTGCACCCAACTGATCTTCAGCATCTTTTACTTTCACCAGCGTTTCTGGGTGAGCAAAAACAGGAAGGCAAAATGCCGCAAAAAAGGGAATAAGGGCGACGCGGAAATGTTGAATACTCATACTCTTCCTTTTTCAATATTATTGAAGCATTTATCAGGGTTATTGTCTCATGAGCGGATACATATTTGAATGTATTTAGAAAAATAAACAAATAGGGGTTTGCGCACATTTCCCATGGTGCCACCTGACGTCTAAGAAACCATTATTATCATGACATTAACCTATAAAAATAGGCGTATCACGAGGCAGAATTTCGAATAAAAAAAATCCTTAGCTTTCGCTAAGGATGATTTCTGGAATTCGCGGCCGCTGTTTCTTCGAATTCGCGGCCGCTTCTAGAGTTATGACAACTTGACGGCTACATCATTCACTTTTTCTTCACAACCGGCACGGAACTCGCTCGGGCTGGCCCCGGTGCATTTTTTAAATACCCGCGAGAAATAGAGTTGATCGTCAAAACCAACATTGCGACCGACGGTGGCGATAGGCATCCGGGTGGTGCTCAAAAGCAGCTTCGCCTGGCTGATACGTTGGTCCTCGCGCCAGCTTAAGACGCTAATCCCTAACTGCTGGCGGAAAAGATGTGACAGACGCGACGGCGACAAGCAAACATGCTGTGCGACGCTGGCGATATCAAAATTGCTGTCTGCCAGGTGATCGCTGATGTACTGACAAGCCTCGCGTACCCGATTATCCATCGGTGGATGGAGCGACTCGTTAATCGCTTCCATGCGCCGCGGTAGACAATTGCTCAAGCAGATTTATCGCCAGCAGCTCCGAATAGCGCCCTTCCCCCTTGCCCGGCGTTAATGATTTGCCCAAACAGGTCGCTGAAATGCGGCTGGTGCGCTTCATCCGGGCGAAAGAACCCCGTATTGGCAAATATTGACGGCCAGTTAAGCCATTCATGCCAGTAGGCGCGCGGACGAAAGTAAACCCACTGGTGATACCATTCGCGAGCCTCCGGATGACGACCGTAGTGATGAATCTCTCCTGGCGGGAACAGCAAAATATCACCCGGTCGGCAAACAAATTCTCGTCCCTGATTTTTCGCCGCCCCCTGACCGCGAATGGTGAAATTGAGAATATAACCTTTCATTCCCAGCGGTCGGTCGATAAAAAAATCGAGATAACCGTTGGCCTCAATCGGCGTTAAACCGCCACCAGATGGGCATTAAACGAGTATCCCGGCAGCAGGGGATCATTTTGCGCTTCAGCCATACTTTTCATACTCCCGCCATTCAGAGAAGAAACCAATTGTCCATATTGCATCAAGCATGCCGTCACTGCGTCTTTTACTGGCTCTTCTCGCTAACCAAACCGGTAACCCCGCTTATTAAAAGCATTCTGTAACAAAGCGGGACCAAAGCCATGACAAAAACGCGTAACAAAAGTGTCTCCATCACGGCAGAAAAGTCCACATTGATTATTTGCACGGCGTCACACTTTGCTATGCCATAGCATTTTTATCCATAAGATTAGCGGATCCTACCTGACGCTTTTTATCACAACTCTCTACTGTTTCTCCCATACCCGTTTTTTTGGGGATTAACTTCTCGAAAGAGGAGAAATACTAGATGATGCAAACCGTTTTAGCGAAAATCGTCGCAGACAAGGCGATTTGGGTAGAAGCCCGCAAACAGCAGCAACCGCTGGCCAGTTTTTCAGAATGAGGTTCAGCCGAGCACGCGACATTTTTATGATGCGCTAGGGGTGCGCGCACGGCGTTTATTCTGGAGTGCAAGAAAGCGTCGCCGTCAAAAGGCGTGATCCGTGATGATTTCAATCCAGCACGCATTGCCGCCATTTATAAACATTACGCTTCGGCAATTTCGGTGCTGACTGATGAGAAATATTTTCAGGGGAGCTTAATTTCCTCCCCATCGTCAGCCAAATCGCCCCGCAGCCGATTTTATGCCGAGCATTTATCGACCCTTACCAGATCTATCTGGCGCGCTATTACCAGGCCGATGCCTGCTTATTAATGCTTTCAGTACTGGATGACGACCAATATCGCCAGCTTGCCGCCGTCGCTCACAGTCTGGAGATGGGGGTGCTGACCGAAGTCGTAATGAAGAGGAACAGGAGCGCGCCATTGCATTGGGAGCAAAGGTCGTTGGCATCAACGACCGCGATCTGCGTGATTTGTCGATTGATCTCAACCGTAAGCTGCGCCGAAACTGGGGCACAACGTGACGGTAATCAGCGAATCCGGCATCAATACTTACGCTCAGATGGCACATTAAGCCACTTCGCTAACGGTTTTCTGATTGGTTCGGCGTTGATGGCCCATGACGATTTGCACGCCGCCGTGCGCCGGGTGTTGCTGGGTGAGAATAAAGTATGTGGCCTGACGCGTGGGCAAGATGCTAAAGCAGCTTATGACGCGGGCGCGATTTACGGTGGGTTGATTTTTGTTGCGACATCACCGCGTTGCGTCAACGTTGAACAGGCGCAGGAAGTGATGGCTGCGGCACCGTTGCAGTATGTTGGCGTGTTCCGCAATCACGATATTGCCGATGTGGTGGACAAAGCTAAGGTGTTATCGCTGGCGGTGCAACTGCATGGTAATGAAGAACAGCTGTATATCGATACGCTGCGTGAAGCTCTGCCAGCACATGTTGCCATCTGGAAAGCATTAAGCATCGTGAAACCCTGCCCGCCCGCGAGTTTCAGCACGTTGATAAATATGTTTTAGACAACGGCCAGGGTGGAAGCGGGCAACGTTTTGACTGGTCACTATTAAATGGTCGATCGCTTGGCAACGTTCTGCTGGCGGGGGGCTTAGGCGCAGATAACTGCGTGGAAGCGGCACAAACCGGCTGCGCCGGACTTGATTTTAATTCTGCTGTAGAGTCGCAACCGGGCATCAAAGACGCACGTCTTTTGGCCTCGGTTTTCCAGACGCTGCGCGCATATTAATACTAGTAGCGGCCGCTGCAGTCCGGCAAAAAAGGGCAAGGTGTCACCACCCTGCCCTTTTTCTTTAAAACCGAAAAGATTACTTCGCGTTATGCAGGCTTCCTCGCTCACTGACTCGCTGCGCTCGGTCGTTCGGCTGCGGCGAGCGGTATCAGCTCACTCAAAGGCGGTAATCTCGAGGTTACATTGTCGATCTGTTCATGGTGAACAGCTTTGAATGCACCAAAAACTCGTAAAAGCTCTGATGTATCTATCTTTTTTACACCGTTTTCATCTGTGCATATGGACAGTTTTCCCTTTGATATGTAACGGTGAACAGTTGTTCTACTTTTGTTTGTTAGTCTTGATGCTTCACTGATAGATACAAGAGCCATAAGAACCTCAAATCCTTCCGTATTTAGCCAGTATGTTCTCTAGTGTGGTTCGTTGTTTTTGCGTGAGCCATGAGAACGAACAAGTAGAATCATACTTACTTTGCATGTCACTCAAAAATTTTGCCTCAAAACTGGTCAGCTGAATTTTTGCGGTTAAAGCATAGTGTAGTGTTTTTCTTAGTCCGTTATGTTAGGTAGGAATCTGATGTAATGGTTGTTGGTATTTTGTCACCATTCATTTTTATCTGGTTGTTCTAAGTTCGGTTACGAGATCCATTTGTCTATCTAGTTCAACTTGGAAAATCAACGTATCAGTCGGGCGGCCTCGCTTATCAACCACCAATTTCATATTGCTGTAAGTGTTTAAATCTTTACTTATTGGTTTCAAAACCCATTGGTTAAGCCTTTTAAACTCATGGTAGTTATTTTCAAGCATTAACATGAACTTAAATTCATCAAGGCTAATCTCTATATTTGCCTTGTGAGTTTTTCTTGTGTTAGTTCTTTTAATAACCACTCATAAATCCTCATAGAGTATTTGTTTTTCAAAAGACTTAACATGTTCCAGATTATATTTTATGAATTTTTTTAACTGGAAAAGATAGGCAATATCTCTTCACTAAAAACTAATTCTAATTTTTCGCTTGAGAACTATTGGCATAGTTTGTCCACTGGAAAATCTCAAAGCCTTTAACCAAAGGATTCCTGATTTCCACAGTTCTCGTCATCAGCTCTCTGGTTGCTTTAGCTAATACACCATAAGCATTTTCCCTACTGATGTTCATCATGACGTATTGGTTATAAGTGAACGATACCGTCCGTTCTTTCCTTGTAGGGTTTTCAATAGTAGGAGTGGGGCGTTGCCACACAGCATAAAATTAGCTTGGTTTCATGCTCCGTTAAGTCATCCTCGACTAATCGCTAGTTCATTTGCTTTGAAAACAACTAATTCAGACATACATCTCAATTGGTCTAGGTGATTTTAATCACTATACCAATTGAGATAGGCTGTAGAATGATAATTACATGTCCTTTTCCTTTGAGTTGTGGGTATGTCTAATTCTACTAAGACCTTTGCTGGAAAACTTGTAAATTCTGCTAGACCCTCTGTAAATTCCACTAGACCTTTGTGTGTTTTTTTTGTTTATATTCAAGTGGTTATAATTTATAGAATAAAGAAAGAATAAAAAAAGATAAAAAGAATAAATCCCAGCCCTGTGTATAACTCACTACTTTAGTCAGTTCCGCAGTATTACAAAAGGATGTCGCAAACGCTGTTTGCTCCTCTACAAAACAGACCTTAAAACCCTAAAGGCTTAAGTAGCACCCTCGCAAGCTCGGGCAAATCGCTGAATATTCCTTTTGTCTCCGACCATCAGGCACCTGAGTCGCTGTCTTTTTCGTGACATTCAGTTCGCTGCGCTCACGGCTCTGGCAGTGAATGGGGGTAAATGGCACTACACGGCGCCTTTTATGGATTCATGCAAGGAAACTACCCATAATACAAGAAAAGCCCGTCACGGGCTTCTCAGGGCGTTTTATGGCAGGTAAG
+
JJJGGJIJJGJJJIGJD@?@----=AFEIDCEDEFIGHHJJGJJJGDCCFJFIFIFEFIJHJGDGJJIGGEJHJJJGJGGBCC>9889<?HD:---,,)')*).../::;DDDDHGJFJHHFJGGJGJJJJJJH?:FEIJJDDFJJJGIJJFJJJIJJJJJJJJJJHJJJFJHJJJJJHJHJJJJJJJJJH@>??EHFEI=11>:==>><<<@IDEEFEJJHJJGJJJ@A@=<7***2)))-9...*+**331/-*26566>>JCA@CDHJJJEIJHGJJJJJJHHJJCDEHJGJHGJDIDCFHJJFGIHJIFFFCBJG@@@@JA@?>DHJJJ=HGE??==>J:9999:;;@BCB@?IC@DBIJJJJJFJJJHJHJJJJHIHIIJCAG@>;:CCBH@AAAJGFJJIGJIJFJJIJIGJHJJIJ>=?EJJGJJIJJGIH32279=<0**+=EBB3333B@AACCDHGHJGFJDEDGJBDHHBF=;<>76.+'((8@BJCCCFIFDIJJFJEFJIJJJJJIHEA(''''%%));>5630/++,,78./)%$%&(***+3459?EJGJIHJIJJGHJJGJJJJA@A?CCA?533BAACFFFEHJBCEJJGFJJFJIJFFHEJJDCB@AJJFIJJJIFJJJHGFFJ@<<<?87243:55303346>@?;<=C::::BCGDHCGIH>?DJE@>@C@:23:8BJFGFFCHAB=000/0/0/1668865''&&4445>C;111BJGGIGEJHFJFEJJIJJJJJJHJJJJJHJIJJIFJJGIGJHHIHFJHJJJJFGDDJJGJJGJJJJJJGJJJIGIJFJJJF>?JCJGGJJJJJGJJJJJJBA@>AEFJFJJJJHJJG8<=@EJJDJEJFJJEHEB=<::1...CIGHJJJJHJJIHFJH:::::;::JJGHFD@?678:85..-.&&&&'*+,4743,9AJJGEJE6555BDB;?@IHJH@A@;<:00/1<=.,*/.**''%%%%%(#$&&&&2589A>;877:;8:::88888DBABDDEJJJGGHHHGJJDFEEHJJ??>978JDEDJIHF8778FCJDIGJGJHJJJJGHJJDCFFJJIJJJGJJIJFJDJJIHJJJJIJE=DJFFEFEIEB;;:;GF>==>CEEJJFHEFGDADHJFE99HJJJJHGIDBBJGJFGFEHJJDGIEJJJJCJDEJJJJFJJGIGFGGJC@?@JCCEGJJJEJJJJGJJHJFHJFJ?>94*****>>>A@DD&&%'&&&(+''%%()4?@CACC;6:5>>==<2-**++9:;1111/08GJIHBBCC9888<GJIJJJCDCDIFIHJIIGHGJJHJJJHHJEIGI5556:5++1,)'''()/07;ABJJ==>EG>1)).-6236@ECCCCJFEJ;HDEIIHIDJGJGAAABIGEFCEJDJGC?A@@HGEJJJJJJHJB?F77JHGJHJGHGCBCCJJJJIJIJJJJJJHHGJJIJJJJJJIJJJJHJJGJJJJJJHJJGJGFJFHIGGEJJGHIFD>>===8888:CCCHJIIJJJHJIIJGJIJIDCC?@;?DBDBFFJJJJHDGGHHJJJJJHGGIJJJHGJJJJJECFDJFJFJJJEHFHC9777<;HIJDBBB>7/.99BIHJJJJHFEJJJJHJJJJ@CACID@?@7.,,-'''7@@BCIIIHJJJJJJHCCDHEB978951.-./BDFCJJHJGA@@CFGDCDEJIJJJJJHJIJJJJIJJIJHJJIEHFGFFJJJIJGJJJJA@?@?@FJGFDDDEEHHJHJGJJHJHFJJJHGJHEIJJHEJHEBCEFJ>94FHFJJJJJJDHDDD>>;:423589C433374,))*+,,+*0&%%&/&&&356:<AFFDEEJJHB@AAJJJJJEIHGHFFA322;;JGJBCCCDD>@D??@D2GJJJHJIHIJHE9999C988A@ABJJJJJJAAACJJJJJJHJJIHJJJJJJIFBBCJGGJJJJJJJGHFACGJFCEJJJJJIJFGFB4345JGIFJJJJGHJJIJJJHHJFIJJIF<:977601001///8;ADJJJIJHIDJFJEIJJJGJJJGGJJJJJDFDB=/FGFDBB878?@F))))HJJJJJIJIIJJFFJJJGJJIJGJEDJDGIEFFDJJFDJJ@>>?AFJHGJJ;:9:9799BEJDF=<2///,+,+1367=>DBJJHJJGFDHJI32)*)*42555DFJEEHJJHGECDJFEDEGJJJJEBBFC;::20005;889AABEFJJEJEJJHFJJGB2221000---''&)-$.22344DA>444JFDGJJJJ=<<=DJEAHAB?---))))32+,13'&&'9>>?@FCBGJGJHEEFHJA==DJJJFE?JHIJJJJJJHGJJJJJJHJFGJGJJJJF@???@BE4.+*)(1&&7;>?EJJIJHJIGHJHJIGDJJJFIF?AGBCHIHFJJJJJEFFDGJJJJJJJJJGJJGHIGJGIJJH==88:E???@GJEJHD?<;540+++*)+./0CJF??@@DJJJFJJFEBA><(&%&%+-**19?@ADE86559FHEHAAA?:76)&((-24=?EBEFBB@>GFHFFEJJFBDA))ECHJJJJJFB;GGDIBBA>;;77BC>=32245@CD;;78DBE643***,4455<>@?ABJJJEJDE93HHJHGHFFA=JJ9*))*)%#####$&'&''(3=BDCEJGJJJJ@;::=@@EJJJGHJJJIJJJIJJGJJIJFJHED?<=?CDCA@BEJGJJJJFEFHIFEGJDCA>BIJIFGJJJJIGJJJIJHHJJJJJEEJJJ@?>?HJIJIJJIIJJIJGFJJGFEEGHIHIJJJJHJGJEJGGJC1++.?BFF==<>?<=<JJJIIGJH====EHGGEJIJJJJJIJGHFJJFJIJJJHJJGJJJFJJJJHIFH=<==JD((()IJJJHJGJHFGJJJJJIIJJHJJHJJJDDCGJJJGFBFGIHJFFJHJIJIJJJJJGJIJEJJJJJJGJDDC:2212;;=422.:?@BBCA10.//>@?CBGJJJJJJJIFJDDDGIJJJJJJGGFG;9.'&%%$$##(('3000>AADD9;=:/.**=9:<?HJJDFDDFJFGJJJHGJJDEEGGJIFB6/-*78=FJIJFJIJFJGJJJJGJIJJJFCEC@AAGJJIHIGJJJIJGJJFJIJJGFIGIJCBBBJJJJJJHFHJJJJGB@ABJF<86354,,,@@:<;<FEDJJJJJGGJJJIGJJJJJJGIIJGJJHJIGIFEJJJJJJJJJAAAAJH,,,,CB==?=ICDJJCCCDJIDBBAADABDEC=;<<::=('),0+,114377DGJJJJGJDH???3333?@?@1113??;8:::;EEFJJJJFDCBEFGBJDDD=+)&%%$&%&&&'&(+16///-,+,3>@EGFEJJJB?@<=C:9:;:-,-BEHFJGEJJGJJJIJJIJJJJJIJJJDD<6)'&'/<?;9;@GJ::::H5@>B7445==BBB@==<A@AFHJJJJHEFDIGJJIIHFGJJGJIJIJGIJHJHFJHHJJJJJHFJGIFI<:5555GJA>>@D>?=766010.06555:??DA@BEJJG>4444??AC<78DG220/26002189654678JFIHGFJJJHJJJJHJJHIJJFJFGIHJJEJEIBGCCFDIIHIHJJIIJGJJIJGJJJJIJIGDB:BC??IGHJJJHJJABABGH****A>=<>@BJJHJGHGJGJHGJJJJJJJJJJJJJIJJFIFJIJJJJJIDJFCCABIJHDCDBGEH?DE<JJEF;:9+(-944101//12++())+?@JJJFJDGDFDCF@8DCFB>???==DADBBJIJFJJIJHJJGHJJJJJHJJGHHJJHJIIJHI?GHGJIJEHJJJJJJJEIJJJJJJJJHJFJIJFJJIIC+***GFHIFEHHHJFEECEFB@778EJGJJJJHJIJJJJJIJJJJJGIIEHEGDACHCECEJJEEBADGEDJIJJGJFJA??2,(,2233:;DDCHFJIHCABCJFCC====?@CFJJ=;::;7111::6655677///<FBIGGJJJFE>DJJJJJJHJEACCCJJFJJJG==;;>>HJJIJJCA?=:6769:=BB---JJHGJHJDGBGIJ=;;<JJJHGFGDE-2?BAJ;:7C>FGJHGJJJJJJCC@8870--278:1324++;;ABCFGFDEDDHDD666=525:<A>=>;889;<<<<;A@IJFHF@:988((((3*)))/((9;=BEDGEJEFJIGJJGHCCGGDHHHGHD?<74456B@@?=:JHJJJJGHJJJIJFCHJBJEDBFDCCCFEEBACBJHIGHJHFFCIDFEEHEFGFJEJFGIDEGIJGJJJJ=552111HJJJEGJJIJEFHF>==>IJIJJGJIJIHJJJDDJJFJJJHJJGJJJJHJJJJJHJHGEHE89:EJJEFJIJGIJJJJIJJ?>>=?JJGJJJJJJFB76565984+++(57;;97679BCCDJDJJJFJEGIJJFIGJJHJEEGEGJEEEFIJJFIJJGJJJGJGHJJJJIHD/000&%%&%%&)+-./8;<;423372GFJGJHGJJJJHJJHGCCD???>DFDGJFJFFJ4333>=<==DJE:*)((**'&'%$$%'(**====EIEHGG55312>?AABBCHJA)&&*8>BABJJJJGEJJJIHGJJJJJGJEFGJ>?>FCA/0B=;<?GAJEHJIGECJHJJHJEJ@8('&&-,)))++**'&&))?AFHFJJA@;;CI>>=?@7777?66GHIGJGBBC<<;<9777<;;=A???ADD?BDFEJJEIJHHFEC>>>JHJFGJFJJJJFJJGJIJGHJFIJHJGDE8776FJJGHJJEEJJGHE@?<=;BJGDEEFBBCBA21.)&%%(,,.,-.,,,-.=<88:IGEHFJJJH@@JJFGCABCE000//31'%%(+48;:;@@GBEJIJHEJDG/-+++,+3*()&/.-9/7;?222=FCDECJHJBA@0///0>BBBHFIHJDGIHDDJJED<>:9.,,0B?=<=@7GFEEGJDBCFGHFGHICBBCICG=<:8<@BBEEEJIFAA?I>86/.+*+,'(('(')&&&%34411CJJDEFFJFCFICAABCFB6668BC@EEA4-***;=CGFDHFJ@@9:=CI>>JJFJJHJFHIJJGGFEE?<<;<<<<963112/2>DFGJF?FJJEJFJHEEDJEGDFEJJJFFGFGFJGDGD>@@C)(((:8887;<CJIJDJJJJJJJGJJJJJJJHBBB1//-0+--;;?>BDCEHE8784444*)))+*%&&'&(**2:<;A4D<EDAFJGFFGJBAA)((())(*&&(443..-+,78<CCBADBFBFJJGJEDCCE7777D88543>-,,-1.,*+)(*('(''')-+,;1000;<??CEIFCBA@?B777CJJIJGI;::<B?@AJJHJJGJIJEGE=IAAA6777GHECBBCJAA?74455744524/32.-,,&%%(.()*+,,-;;;;JCBCBDCDD@?=ABIH?><+')))-+*&&(/,-**(''*)500('&'+(),,29:+===DEHGEJFD66558FJGJJDCDHJJIIJHFIJJF<8C@J((((5678>@>+@91@=78:ED>=:98=AJC@B@AFDFHHJFJH????F??4//33*)''')+<+++434EFFJHBA?EEJIJCCD@>??ACD>?77>B:::;CCJEHIJJJJJFJFJIDJFEFFEFEGHGJIIEGJJEGEIJJJJHJBABBDEIA@?@ACEEJJGJJECB?;;;JIJEBA?>B<>HJJJGDEHJJJJHFHFEDHEGGJJFGGFCHFJHA6445<CDDDJHJFBBBDJJHHICCGCFDDCB@>>@CFIIFGHEFJJHDCEFFHEHBFB@ACA?-,,.6>===1002/../56<=<A@ACBEDJHHGJJJFJECCC<<<GFIBF8<549+++('&&&'(**+*46611((((=>=>ABCABBCEJDHBDCA:;;A=AA=656>>BA?>>;?AHIBDDDEEDC;019:>7877=<?>>A----)&%
@Glass_T7V_15_D3_12_12_5
GTTGATGAGTCAAAACCGACGTTTTGATCCGACGGTGGCGATAGGCATCCGGGTGGTGCTCAAAAGCAGCTTCGCCTGGCTGATACGTTGGTCCTCGCGCCGACTTAAGACGCTAATCCCTAACTGCTGGCGGAAAAGATGTGACAGACGCGACGGCGACAAGCAAACATGCTGTGCGACGCTGGCGATATCAAAATTGCTGTCTGCCAGGTGATCGCTGATGTACTGACAAGCCTCGCGTACCCGATTATCCATCGGTGGATAAGTCGTTAATCGCTTCCATGCGCCGCAGTAACAATTGCTCAAGCAGATTTATCGCCAGCAGCTCCGAATAGCGCCTTCCCCTTGCCCGGCGTTAATGATTTGCCCGAAAACAGGTCGCTGAAATGCGGCTGGTGCGCTTCATCCGGGCGAAAGAACCCCGTATTGGCAAATATTGACGGCCAGTTAAGCCATTCATGCCAGTAGGCCTGGACAAAGGTAAACCCACTGGTGATACCATTCGCGAGCCTCCGGATGACGACCGTAGTGATGAATCTCTCCTGGCGGGAACAGCAAAATATCACCCGGTCGGCAAACAAATTCTCGTCCCTGATTTTTCACCACCCCCTGACGCCGGAATGGTGACTGAGAATATAACCTTTCATTCCCAGCGGTCGGTCAATGAACTCGAGATAACAGTTGGCCTCAATCGGCGTTAAACCCGCCGCCAAATGGGCATTAAACAGTATCCCGGCAGCAGGGGATCATTTTGCGCTTCAGCCATACTTTTTCATACTCCCGCCATTCAGAGAAGAAACCAATTGTCCATATTGCATCAGACATTGCCGTCACTGCGTCTTTTACTGGCTCTTCTCGCTAACCAAACCGGTAACCCCGCTTATTAAAAGCATTCTGTAACAAAGCGGGACCAAAGCCATGACAAAAACGCGTAACAAAAGTGTCTATAATCACGGCAGAAAAGTCCACATTGATTATTTGCACGGCGTCACACTTTGCTATGCCATAGCATTTTTATCCCATCATTAGCGGATCCTACCTGACGCTTTCGCGAACTCTCTACTGTTTCTCCATACCCGTTTTTTTGGGCTAGCTACTAAGAGAGAAAGAGGAGAAATACTAGATGATGCAAACCGTTTTAGCGGAATTCGTCACAGAACAAGGCGATTTGGGTAAGACCCGCAAACAGCAGCAACCGCTGGCCAGTTTTCAGAATGAGGTTCAGCCGAGCACGCGACATTTTTATGATGCGCTACAGGGTGCGCGCACGGCGTTTATTCTGGAGTGCAGAAAGCGTCGCCGTCAAAAGGCGTGATCCGTGATGATTTCGATCCAGCGCGCATTGCCGCCATTTATAAACATTACGCTTCGGCAATTTCGGTGCTGACTGATGAGAAATATTTTCAGGGGAGCTTTAATTTCCTCCCCATCGTCGCCAAATCGCCCCGCAGCCGATTTTATGTAAAGACTTCATTATCGACCCTTACCAGATCTATCTGGCGCGCTATTACCAGGCCGATGCCTGCTTATTAATGCTTTCAGTACTGGATGACGACCAATATCGCCAGCTTGCCGCCGTCGCTCACAGTCTGGAGATGGGGGTGCTGACCGAAGTCAGTAATGAAGAGGAACAGGAGCGCGCCATTGCATTGGGAGCAAAGGTCGTTGGCATCAACAACCGCGATCTGCGTGATTTGTTGCCAATGATCTCAACCGTACCCCGCGAGCTTGCGCCGAAACTGGGGCACAACGTGACGGTAATCAGCGAATCCGGCATCAATACTTACGCTCAGGTGCGCGAGTTAAGCCACTTCGCTAACGGTTTTCTGATTGGTTCGGCGTTGATGGCCGCATGACGATTTGCACGCCGCCGTGCGCCGGGTGTTGCTGGGTGAGAATAAAGTATGTGGCCTGACGCGTGGGCAAGATGCTAAAGCAGCTTATGACGCGGGCGCGATTTGCCGGTCGGCTGATTTTCTGCGACATCACCGCGTTGCGTCAACGTTGAACAGGCGCAGGAAGTGATGGCTGCGCACGCATACAGTATGTTGGCGTGTTCCGCAATCACGATATTGCCGATGTGGTGGACAAAGCTAAGGTGTTATCGCTGGCGGCAGTGCAACTGCATGGTAATGAAGAGCGTATATCGATACGCTGCGTGAAGCTCTGCCAGCACATGTTGCCATCTGGAAAGCATTAAGCGTCGGTGAAACCCTGCCCGCCCGCGAGTTTCAGCGCGTTGATAAATATGTTTTAGACAACGGCCAGGGTGGAAGCGGGCAACGTTTTGACTGGTCACTATTAAATGGTCAATCGCTTGGCAACGTTCTGCTGGCGGGGGGCTTAGGCGCAGATAACTGCGTGGAAGCGGCACAAACCGGCTGCGCCGGACTTTGATTTTAATTCTGCTGTAGAGTCGCAACCGGGCATCAAAGACGCACGTCTTTTGGCCTCGGTTTTCCCAGACGCTGCGCGCATATTAATACTAGTAGCGGCCGCTGCAGTCCGGCAAAAAAGGGCAAGGTGTCACCACCCTGCCCTTTTTCTTAAAACCGAAAAGATTACTTCGCGTTATGCAGGCTTCCTCGCTCACTGACTCGCTGCGCTCGGTCGTTCGGCTGCGGCGAGCGGTATCAGCTCACTCAAAGGCGGTAATCTCGAGGTTACATTGTCAATCTGTTCATGGTGAACAGCTTTGAATGCACCAAAAACTCGTAAAAGCTCTGATGTATCTATCTTTTTTACACCGTTTTCATCTGTGCATATGGACGGTTTGCCTTTGATATGTAACGGTGAACAGTTGTTCTACTTTTGTTTGTTAGTCTTGATGCTTCACTGATAGATACAAGAGCCATAAGAACCTCGAATCCTTCGTATTTAGCCAGTATGTTCTCTAGTGTGGTTCGTTGTTTTTGCGTGAGCCATGAATAAACAACTGAGATAATTACTTTTACTTTGCATGTCACTCAAAAATTTTGCCTCAAAACTGGTGAGCTGAATTTTTGCAGTTAAAGCATCGTGTAGTGTTTTTCTTAGTCCGTTATGTAGGTAGGAATCTGATGTAATGGTTGTTGGTATTTTGTCACCATTCATTTTTATCTGGTTGTTCTCAAGTTCGGTTACGAAATCCATTTGTCTATCTAGTTCAACTTGGAAAATCAACGTATCAGTCGGGCGGCCTCGCTTATCAACCACCAATTTCATATTGCTGTAAGTGTTTAAATCTTTACTTATTGGTTTCAAAACCCATTGGTTAAGCCTTTTAAACTCATGGTAGTTATTTTCAAGCATTAACATGAACTTAATTCATCAAGGCTAATCTCTATATTTGCCTTGTGAGTTTTCTTTTGTGTTAGTTCTTTTAATAACCACTCATAAATCCTCATAGAGTAATTTGTTTTCAAAAGACTTAACATGTTCCAGATTATATTTTATGAATTTTTTTAACTGGAAAAGATAAGGCAATATCTCTTCACTAAAAACTAATTCTAATTTTTCGCTTGAGAACTTGGCATAGTTTGTCCACTGGAAAATCTCAAAGCCTTTAACCAAAGGATTCCTGATTTCCACAGTTCTCGTCATCAGCTCTCTGGTACGCTAATACGCCCATAGCGTTTGCCTATTGATGTTCATCATCTGAGCGTATTGGTTATAAGTGAACGATACCGTCCGTTCTTTCCTTGTAGGGTTTTGAATAGTGGGGTTGAGTAGTGCCACACAGCATAAAATTAGCTTGGTTTCATGCTCCGTTAAGTCATAGCGACTAATCGCTAGTTCATTTGCTTTGAAAACGACTGATTTCAACATACATCTCAATTGGTCTAGGTGATTTTAATCACTATACCAATTCAGATGGGCCTATAAATAGATAATTACATGTCCTTTTCCTTTGAGTTGTGGGTATCTGTAAATTCTGCTAGACCTTTGCTGGAAAACTTGTAAATTCTGCTAAAGCGCCTCTCTAAATTCCGCTAGACCTTTGTGTGTTTTTTTGTTTATATTCAAGTGGTTATAATTTATAGAATAAAGAAAGAATAAAAAAGATAAAAAGAATAGATCCCAGCCCTGTGTATAACTCACTACTTTAGTCAGTTCCGCAGTATTACAAAAGGATGTCGCAAACACTTTTTGCTCCTCTCAAAACAGACCTTAAAACCCTAAAGGCTTAAGTAGCACCCTCGCAAGCTCGGGCAAATCGCTGAATATTCCTTTTGTCTCCGACCATCAGGCACCTGAGTCGCTGTCTTTTTCAGTGACATTCAGTTCGCTGCGCTCACGGCTCTGGCAGTGAATGGGGGTAAATGGCACTACAGGCGCCTTTTATGGATTCATGCAAGGAGAGCCCCATAATACAAGAAAAGCCCGTCACGGGCTTCTCAGGGCGTTTTATGGCGGGTCTGCTATGTGGTGCTATCTGACTTTTTGCTGTTCAGCAGTTCCTGCCCTCTGATTTTCCAGTCCGACCACTTCGGATTATCCCGTGACAGGTCATTCAGACTGGACAGTGCACCCAGTAAGGCAGCGGTATCATCAACAGGCTTACCCGTCTTACTGTCCCTAGTGCTTGGATTCTCACCAATAAAAAACGCCCGGCGGCAACCGAGCGTTCTGAACAAATCCAGATGGAGTTCTGAGGTCATTACTGGATCTATCAACAGGAGTCCAAGCGAGCTCGTAAACTTGGTCTGACAGTTACCAATGCTTAATCAGTGAGGCACCTATCTCAGCAATCTGTCTATTTCGTTCATCCATAGTTGCCTGACTCCCCGTCGTGTAGATGACTACAATACAGGAAGGCTTGCATCTGGCACCAGTGCTGCAATGATACCGCGAGACCCACGCTCACCGCTCCATTTATCAGCAATAAACCAGCCAGCCGGAAGGGCCGAGCGCAGAAGTGGTCCTGATTCACCTCCATCAGTCTATTAATTGTTGCCGGGAAGCTAGAGTAAGTAGTTCGCCAGTTAATAGTTTGCGCAACGTTGTTGCCATTGCTACAGGCATCGTGGTGTCACGCTCGTCGTTTGGTATGGCTTCATTCAGCTCCGGTTCCCAACAATCAAGGCGAGTTACATAAATCCCCATGTTGTGCAAAAAAGCGGTTAGCTCCTTCGGTCCTCCGGTGCGTATCAAGAAGTAAGTTGGCCGCAGTGTTATCACTCATGGTTATGGCAGCACTGCATAATTCTCTTACTGTCATGCCATCCGTAAGATGCTTTTCTGTGACTGGTGAGTACTCAACCAAGTCATTCTGGATGGTGTATACGGCGACCGAGTTGCTCTTGCCCAGCATGATACGGGATAATACCGCGCCACATAGCAGAAAAGTTAAAAGTGCTCATCATTGGAAAACGTTCTTCGGGGCGAAAACTCTCAAGGATACTATCCGCTGTTGATCCAGTTCAATGTAACCGCTGGTACCGCTTTAACTGATCTTCAGCATCTTTTACTTTCACCAGCGTTTCTCGGTAAGCAAAGCGGAAGGCAAAATGCCGCAAAAAAGGGAATAAGGGCGACACGGAAATGTTGAATACTCATACTCTTCCTTTTGAATATTATTGAAGCATTTATCAGGGTTATTGTCTCATGAGCGGATACATATTTGAATGTCTTTAGAAAAATAAACAAATAGGGGTTCCGCGCACATTTTCATGGTGCCACCTGACGTCTAAGAAACCATTATTATCATGACATTAACCTATAAAAATAGGCGTATCACGAGGCAGAATTTCAGATAAAAAAATCCTTAGCTTTCGCTAAGGATGATTCTGGAATTCGCGCACTGTTTCTTCGAATTCGCGGCCGCTTCTAGAGTTATGACAACTTGACGGCTACATCATTCACTTTTTCTTCACAACCGGCACGGAACTCGCTCGGGCTGGCCCCGGTGCATTTTTTAAATACCGTT
+
-./456(&&'*211;<<.--+-+)'$$$$##&')*,=CE=>=4330-/-+++,////-,,+***23=;:;;:)'%&/44463222?<<<>DDCBB>7779>99::81>ABAIJJ@@ADJJJGJHJHJGJGGJHIJFJIJEC4112BDDJFGIGFGFIJJJJFIJIJJJJJJJJJJJHIFEFJJJHGJJHHJIFJJJJJJIJJJJJJJJGHIF;;;;DEDA@@AJHHJJJJHJJJJJ====FJHJIDFIHG@CAAEF99991-*%$%(++69CEJI::::=@<>AA<;:69444---,,2488822227=321111>@AEEFEB8768:92,,,,,,+-30614:A@8.7=?>JJJJJJJFEABBF<;:.*+++47=776>7669BHJG====FJA?>??7742*//0343342118@01.)***?DDGCBCEEDEGEFHJICEGJGHIE4335:3330/...1,)('&&&%&%$$%&-./2,'((&&&%%%&9AEJGHJJJIHEFD@@?>>D@@>AGJJHF??@@DG))))*93112298732-=ABJJIJJJJHJEDJIJJHJJDGBC@E:::9111@EEDDC>A;:<@HFEHEIJIEG@:;=;<:3*:;2.*)(+(''()-/.*'$$$$$%&'++**?@GJFC;EE?BACGFGHF>655(&%%'((&'$$(()(+.6222399;?FJACBD@????>77:95212,'&&(,++'((,+,+'()*''''')''''0033,+++JFE5555GJIHHHJHEABAHEH=:999;50//0>B::84JBC@@AA?>DEIEGGJHFFFJJJHJJJJJEJJJJJJJJJJJ?@??GJJIJJJGJJJDEDJJJGDEJJHJEEBB???@DGJ0///1=0A@@HHBBC@>))))979;C0---888BJJFJ8889DEJJEEJFCD@?@95''''')+23.../579444ID?>@JFFIJJIJJE1112>=?EJAA>>>?IJJBDDBEJGGJJJJ;;;77+++*+11ICGJGHJJJJJJEHJJIJJJBB;:.'0'&%'(&''''8;99,+++/48(('%7/+,-());;;?>CBCBIJD=F?=3JGJJIDD>A?CDJ?>AJFEGCIGJB<-++1/<<?>?BFEDFJJJJCB@-''''*;5566:=G>@@@JB??8(()(+((22131//5+.<9:>AAAAE,,,,4.*.'&&(./@EEGFEHHJGJJJJJFBEIG@>==DC77?C@?<@ABDE8778GFFGGFIFFJIJJHJJJJJHHJJHJJFJDH==GJJGFJEDIJGIJJJJGH?>>6<;;=@?20)'(+45124??IBCCEGGDIIJJII0///ICFJDJJHFA?42234EBAA5544@@CCDJJJFJGJJIJJHJJJJHJJGIJJG>>>@A@?DAAACDJ?710;:9;:;<EEGE>>==E@/...DJJJIJJJHJEJJIDBCJC>J211('''87778CDDJJJJJJJJJFFHJJJJJHHGJJJDI956;DFFG7667=?7,/-()+++4337CFFHJFEFBDHCBB@<BDD@745;?>;;53114<;<FFDCFGB@<<>BAAECJJGJ322342/.+,-.GDIJIJIJJJIGJJJGJJJJIBBCCJJJFJIJJJJFIEIFJFFEB?@CGJFFHFFIGF<?A@?AFJFJJIJJFIJDJIIJJJJ5445?>HJJGJJJJJHIGJIJGJIJJJFIEFH@@@@F55('''(786/''&$$###%&'*(('',-6167:?@ABGGJIJJJIJ86.))*/,)))2@C@@?@DFED?@A@A@AAB==<9999CDEJEJJFFDEFJCBBCAA@32277;99;7767;<64577?A@BCDJJHJJJJJJJJGIFJIJHEEJIJJFFEBCD---/---.89:<>?AHHJJJ<<;:=6))*1104.00CF??>>>22117666===?HJJFCHJHGJJJJJG;>;;<<<:JJJJJJDJJJJJGGIIA><?BEJJJHJJHHCBCIB:,++)*))++*122/.><'&&)-///<?((((4000.-,,-2678987;DJJJFJJJCEEIHIIJJIHFJDB9-'(1,)$$$$%&())(*('''-///;8@=@@@AA=<=>FJJHJJIFHJJJJJJJJHJECBDFF=>FJGHHIEE<<<GFJJJIJGJJJGDBBEHJJJJJFJEC<56*,&$$$'*-3>EJJIJJIIJHJJHGJHJJGJIJJBB@@BDFHIJJHJGFGHJJJHJHB><:;;=<;;.---533:8400,-..***1--,,*''()'''()&&)**79?FIJICBAAG93001;>332./0086><69<<:;?;==;999:J===>AACJJIJFJFJFJHHJGJ=<<=JF@A@AGFJHAA@@ECB;<BJGJJIJIJJGJ@ACFGA??@HJHJJIIJGJGJJJBABAJGHJIGHHGIJ><;74567;;71542.&*.&''(*+++41/./:77>>BA>???@=666BBJEAABFCBA><=CD---8BIJGIJFJFE;7IGIDFFJFBEAEHGJJJFGJGHC;67<IJFFGGJHJIICJ778DJGJGIJJJEFD?BECEHCGJFFJGEJDDBA?2/0/.866/'-996628@CJJFEF?61/'BFDJIJGJJECEFGIJHDCJIGJJJJIJJJJHJJJJGJF4223FEFJGEGJIIJFJFGJGHJJJJJD654612=>77667GGDEE767-.-+,,9@B>IDECC?6***+33378?@@@@402///1017568:<;<=IBCEJJGJIEDCIIJGJEEDECGHJGGCCA@889;9:7122DFECHJJGACCFEHEEDGCB888:&&&28'&&'772=@@DGEGHHJJJCBADHBBGCAA=<:::977435=9FFACEDFJHJEFFGEHJJIIJFJJJJJGG?>AEFD>=10002024.-//1289=5./@ACA98887<:;CB@833FB,,,,EGJJGGIHJJGJJIJHJIG9999A@?,'%%%$%&%&&&%%'&&%-,.-,,,43+**+61/++-/<<=>ABGIGGDFIJ<5549;BBHABCDJJJCABBGDEJJIIB<.--/*<?>@B@<;;>FDFCGCDDCFGB;68?@J?AABG@<5568=CAAEEGEEFJJJHJJJHJJJIJJJFJHJJIGJJFJJJJJJFJJJJJJG889EJJ@B>32--.+*++./269<86(,(-JIJHJHJJIFJJJJCDFBGEJGJJEJJFJF><<<BCBE2111655;=6434:66<AA@@CGJJJJJJAA@BD><;=>@>@ABBGJGHJJHEFHJFCDHF?<;<8=HJEJIFGDEGIJGEFJA765546;>>>C@?>>CGFFDEJJJJGFGDBFCIFJCJHFDFFCC>>::;643)*(,(-/+,,,,>=999:?>=<<AEJGGJDEJIG98565GB?==DFDC?;=2?=<0--<?>?@A@@ADEB0++)*+....,,.,*)))+*0123:>DFBEHJHJIFGGEGFHJJJJ9GJGJFJIJHJHGHHJEFDCGJJJJHJJJJJDEJHJJJJEDEJJFGEB>;:99;7;C>==GJ>==CBFGIHGGEIGJJJBBCDCHHJHHGHGJJFEBAAA>;9890>>=?AGGFEEJA<<AGJA=D?,,,-5@AEJEHFIJE::98<=E>A?>=>88-/4454'&&&+/2,,+)*&%%%%&'.//***(&)'%&('(/*))*6)))*BBA@<=GF??87333333=<=;<@ADED@@B100,,,,.//-.2;9;928>@@FDIGFHGDFFHFJ&&&'(''(>?D?3(''+2689=DCG7778A@?777>??;<==:45ABHJEFHGJJGEJHCB@CFJJJJJFGJJEJHFDJGGHJHGFFJEJJFJJEFIJJD5555,*((*(+++.3./?BCFE===F?>>?C;98800/169...ABBBBGDDC<9-7(&&'0,---9<83*)*//+())53457CDDJHD>CJJJGDCA@@ABCGFJEFFA?1../+++6D8:8655586457302213>DHGDEB87558>?=>CDH;:99:0.+((+(-357GFDJIHFDEDEABHHJJDCGB8HEIJJEDCFCGBAEABBCDEHJJGGDCAEFBH6667<65546;>;66622//BBC=88>>FBE1100-+&&;87;9;FG<<:9@ABDEFJ:::9;;;($$$$%')*),+<<=C?A>,,+,2BAFFCDA4*'-.+1)))'((--;<;<8==5556@@654449:..?GJJGIJEDGIDDD777:7886668:99:<55555@@CDHEDEEABB@@@@JCHEEBHJFFFFEDEIDGGJJDCACBHHJHEGFD@@@BCE?:;;<==3--/CGFFJECFFJ:::=ADB??97734;BJGEGJHIEHEGHGFJJJFDBBAFEC444444466AABAGJJJJ2111BABBDAA740-''''')**338;;?83249A@4.---23<?>?AADHDE>;;<>FEA?;6210/1///33233=;<?CJJJJIJJDJGJJJFJJHJIJJGIE,++*+()))78>@BDA@?<<IIJJJH;=>E=<<=JJJJJDD@@@B@BEJJJHHJGJJJGJJHJI=>=?I>42*&%$&)'')+)/19@CIEFIHGJEC<98:555BJIFJIIJJHJIJIHJECGDJEI9?((((=BA=>>@JHEJGEA??EGGJJJJJJIJDEECHGDJFJJEEEJFIJDJD>@J1111JEFGJJEJJIEJJJHJHJIJJJJEJJ6...))((--8:@A@AEAACEHHFEIHGHJGJJJJEDDA@CBEB><7999>?>=ABJDIEDGJIHJJJHJHIGJJIIGGF=>GE1111HFHCEJJIIFFDIJFGIGGJ?>>>CBDGIJCE78>=:60***@?:99))))+-***&'%%&%&&($&&%&%$$&'&$$$$'*,-;AAGBCEGJGGJGJJJIJFEJGGJFFJF>><*))*,)))-+211222221666843210.-.+@BEE>E<H@??=5AACJIFJB>==;:-'$$%'*--10))(&'+))*,/.0387796772;?D=<<<31122+++2,++,2@A?>?<==<JFCCEHD=988CCIJJJIHJGJIIJJJFGFEGIJFJ><==AFJJ@888;8./A;:::HCGGFGBCCCJCCDHHJJJFJH;DACEJJ;99((((8777:=54447;43111/23688@@ACA@=>A@BJJJFFCAEGF???979;48:>CAC;:9+&&%$%$%((+**/,,,&)*/../**)*018<=<=JJHJJJJJJHJEJHJGJIIJJHFFJJJJFJHHJFIDGHJF9888:EFF226;55?ACADCBJJJJJIJJGHGJFA???FDJHJIJGJGGJJAAA=;/'''+&&+23300/0=99999B@?=:?C@?:32..-----,,,-<88>EJGEGFJJFFFBD?@33****)().-%%%%47JJJFHJFDHHJJJJGCFJJJAACAJJ;566JE988<<//+**+11232*)('((((***1,(''.B<<:95*))**&%%%$%****(((&&'&,%##$%,0///'79;===>>A?6444>3332278?=654765888778=9984111;?@D+++0.++++2,,-DDCBA5>5)))3465333/111;=EGDG@2..020.,,998889=9=;9:.%%%&-+)'':;=CJIJGJHJJJEBDDJJJJJGEFJJHJBDDBHFDJHFJEEDJHJJIJIJ10025FHIJJJGGGJI43347333JJA:<9:7777544442**ABEHFJ88879997879--@CJIJGHFJJFEBEC@B411++,3388=:989;CBB::::JJDFHHE@?AAJH<<:699311153218AGDCBJFGGJJIHJ?;;<5/---.'&&&&((.4556(''%$%))'*+++++(,++2:9;ACEGG?>>?>EACFFJJDEJJHGJEEIFJJCECDFDEGJJEJJGJGJBBB;:99<<767=CEEGIAAJJ@???CDCCDDJCGCDDFC;;;>A=:;<DECBA@A;96&*%
@Glass_T7V_15_D3_12_12_6
GTGTGTTCGTTGTTTTTGCGTGAGCCATGAGAACGAACCATTGAGATCATACTTACTTTGCATGTCACTCAAAAATTTTGCCTCAAAACTGGTGAGCTGAATTTTTGCAGTTGTAAACATAGTGTAGTGTTTTCTTAGTCCGTTATGTAGGTAGGAATCTGATGTAATGGTTGTTGGTATTTTGTCACCATTCGTTCTCTGGTTGTTCTCAAGTTCGGTTACGAGAATCCATTTGTCTATCTAGTTCAACTTGGAAAATCAACTGTAAGTTGGGCGGCCTCGCTTATCAACCACCAATTTCATATTGCTGTAAGTGTTTAAATCTTTACTTATTGGTTTCAAAACCTTAACTGGTTAAGCCTTTTAAACTCATGGTAGTTATTTTCAAGCATTAACATGAACTTAAATTCATCAAGGCTAATCTCTATATTTGCCTTGTGAGTTTTCTTTTGTGTTAGTTCTTTTAATAACCACTCATAAATCCTCATAGAGTATTTGTTTTCAAAAGACTTAACATGTTCCAGATTATATTTTATGAATTTTTTTAACTGGAAAAGATAAGGCAATATCTCTTCACTAAAAACTAATTCTAATTTTTCGCTTGAGAACTTGGCATAGTTTGTCCACTGGAAAATCTCAAAGCCTTTAACCAAAGGATTCCTGATTTCCACAGTTCTCGTCATCAGCTCTCTGGTTGCTTTAGCTAATACACCATAAGCATTTTCCCTACTGATGTTCATCATCTGAGCGTATTGGTTATAAGTGAACGATCCGTCCGTTCTTTCCTTGTAGGGTTTTCAATCGTGGGGTTGAGTAGTGCCACACAGCATAAAATTAGCTTGGTTTCATGCTCCGTTAAGTCATAGCGACTAATCGCTAGTTCATTTGCTTTGAAAACAACTAATTCAGACGTACGTCTCAAATAAGTATCCATGGTAGTTTAATCACTATACCAATTGAGATGGGCTAGTCAATGATAATTACATGTCCTTTTCCTTTGAGTTGTGGGTATCTGTAAATTCTGCTAGACCTTTGCTGGAAAACTTGTAAATTCTGCTAGACCCTCTGTAAATTCCGCTAGACCTTTGTGTGTTTTCTTTGTTTATATTCAAGTGGTTATAATTTATAGAATAAAGAAAGAATAAAAAAAGATAAAAAGAATAAATCCCAGCCCTGTGTATAACTCACTACTTTAGTCAGTTCCGCAGTATTACAAAAGGATGTCGCAAACGCTGTTTGCTCCTCTACAAAACAGACCTTAAAACCCTAAAGGCTTAAGTAGCACCCTCGCAAGCTCGGGCAAATCCTTAAATGTGCTTTCCGACCATCAGGCACCTGAGTCGCTGTCTTTTTCGTGACATTCAGTTCGCTGCGCTCACGGCTCTGGCAGTGAATGGGGGTAATTGGCACTACAGGCGCCTTTTATGGATTCATGCAAGGAAACTACCCATAATCACGAAAAGCCCGTCACGGGCTTCTCAGGGCGTTTTATGGCGGGTCTGCTATGTGGTGCTATCTGACTTTTTGCTGTTCAGCAGTTCCTGCCCTCTGATTTTCCAGTCTGACCACTTCGGATTATCCCGTGACCGGTCATTCAGACTGGCTAATGCACCCAGTAAGGCAGCGGTATCATCAACAGGCTTACCCGTCTTACTGTCCTCGTGTTTGGATTCTCACCAATAAAAAAAAACGCCCGGCGGCAACCGAGCGTTCTGGAACAAATCCAGATGGAGTTCTGAGGTCATTACTGGATCTATCAACAGGAGTCCAAGCGAGCTCGTAAACTTCATCTGACAGTTACCAATGCTTAATCAGTGAGGCACCTATCTCAGCGATCTGTCTATTTCGTTCATCCATAGTTGCCTGACTCCCCGTCGTGTAGATAACTACGATACGGGAGGGCTTACCATCTGGCCCCAGTGCTGCAATGATACCACAACCCCACCTGTCACACGGCTCCAGATTTATCAGCAATAAACCAGCCAGCCGGAAGGGCCGAGCGCAGAAGTGGTCCTGCAACTTTATCCGCCTCCATCCAGTCTATTAATTGTTGCCGGGAAGCTAGAGTAAGTAGTTCGCCAGTTAATAGTTTGCGCAACGTTGTTGCCATTGCTACAGGCATCGTGGTGTCACGCTCGTCGTTTGGTATGGCTCAGTTCACTCCATTCTACCAACGATCAAGGCGAGTTACATAATCCCCATGTTGTGCAGAAAAAGCGGTTAGCTCCTTCGGTCCTCCGATCGTTGTCAGAAGTAAGTTGGCCGCAGTGTTATCACTCATGGTTATGGCAGCACTGCATAATTCTCTTACTGTCATGCCATCCGTAAGATGCTTTTCTGTGACTGGTGAGTACTCAACCAAGTCATTCTGAGTGTATGCGGCGACCGAGTTGTTCTTGCCCGGCGTCAATACGGGATAATACCGCGCCACATAGCAGAACTTTAAAAGTGCTCATAAACTGGAAAACGTTCTTCGGGGCGAAAACTGTTCAGGATCTTACCGCTGTTGAGATCCAGTTCGATGTAACCCACTCGTGCACCCAACTGATCTTTCAGCATCTTTTCTTCACCAGCGTTTCTGGGTGAGCAAAAACAGGAAGGCAAAATGCCGCAAAAAAGGGAATAAGGGCGACACGGAAATGTTGAATACTCATACTCTTCCTTTTTCAATATTATTGAAGCATTTATCAGGGTTCTGTTCATGAGCGGATACATATTTGAATGTATTTAGAAAAATAAACAAATAGGGGTTCCGCGCACATTTCCCATGGTGCCACCTGACGTCTAAGAAACCATTATTATCATGACATTAACCTATAAAAATAGGCGTATCACGAGGCAGAATTTCGAATAAAAATCCTTAGCTTTCGCTAAGGATGATTTCTGGAATTCGCGGCCGCTGTTTCTTCGAATTCGCGGCCGCTTCTAGAGTTATGACAACTTGACGGCTACATCATTCACTTTCACAACCGGCACGGAACTCGCTCGGGCTGGCCCCGGTGCATTTTTTAAATACCCGCGAGAAATAATAATCGTCAAAACCAACATTGCGACCGACGGTGGCGATAGGCATCCGGGTGGTGCTCAAAAGCAGCTTCGCCTGGCTGATACGTTGGTCCTCGCGCCAGCTTAAGACGCTAATCCCTAACTGCTGGCGGAAAAGATGTGACAGACGCGACGGCGACAAGCAAACATGCTGCAACCTGGCGATATCAAAATTGCTGTCTGCCAGGTGATCGCTGATGTACTGACAAGCCTCGCGTACCCGATTATCCATCGGTGGATGGAGCGACTCGTTAATCGCTTCCATGCGCCGCAGTAACAATTGCTCAAGCAGATTTATCGCCAGCAGCTCCGAATAGCGCCCTTCCCTTGCCCGGCGTTAATGATTTGCCCAAACAGGTCGCTGAAATGCGGCTGGTGCGTCTCATCCGGCGGAAGAAACGCCGTATTGGCAAATATTGACGGCCAGTTAAGCCATTCATGCCAGTAGGCGCGCGGACGAAAGTAAACCCACTGGTGATACCGTCAGCCTGCCGATGACCCGTAGTGATGAATCTCTCCTGGCGGGAACAGCAAAATATCACCCGGTCGGCAAACAAATTCTCGTCCCTGATTTTTCACCACCCCCTGACCGCGAATGGTGAGATTGAGAATATAACCTTTCATTCCCAGCGGTCGGTCGATAAAAAAATCGAGATAACCGTTGGCCTCAATCGGCGTTAAACCCGCCACCAGATGGGCATTAAACGGTGTTTCCGGCAGCAGGGGATCATTTTGCGCTTCAGCCATACTTTTCATACTCCCGCCATTCAGAGAAGAAACCAATTGTCCATATTGCATCAGACACCATTGCCGTCGCTGCAGCGTTCTTTACTGGCTCTTCTCGCTAACCAAACCGGTAACCCCGCTTTATTAAAAGCATTCTGTAACAAAGCGGGACCAAAGCCATGACAAAAACGCGTAACAAAAGTGTCTATAATCACGGCAGAAAAGTCCACATTGATTATTTGCACGGCGTCACACTTTGCTATGCCATAGCATTTTTATCCAGTTCACCCAGATATCCTACCTGACGCTTTTTATCGCAACTCTCTACTGTTTCTCCATACCCGTTTTTTTGGGCTAGCTACTAGAGAAAGAGGAGAAATACTTAGATGATGCAAACCGTTTTAGCGAAAATCGTCGCAGACAAGGCGATTTGGGTAGAAGCCCGCAAACAGCAGCAACCGCTGGCCAGTTTTCAGAATGAGGTTCAGCCGAGCACGCGACATTTTTATGATGCGCTACAGGGTCCGCGCACGGCGTTTCTTCTGGAGTGCAAGAAAGCGTCGCCGTCAAAAGGCGTGATCCGTGATGATTTCGATCCAGCACGCATTGCCGCCATTTATAAACATTACGCTTCGGCAATTTCGGTGCTGACTGATGAGAAATATTTTGAGGGGAGCTTTAATTTCCTCCCCATCGTCAGCCAAATCGCCCCGCAGCCGATTTTATGTAAAGACTTCATTATCGACCCTTGCCAATCTATCTGGCGCGCTATTACCAGGCCGATGCCTGCTTATTAATGCTTTCAGTACTGGATGACGACCAATATCGCCAGCTTGCCGCCGTCGCTCACAGTCTGGAGATGGGGGTGCTGACCGAAGTCAGTAATGAAGAGGAACAGGAGCGCGCCATTGCATTGGGAGCAAAGGTCGTTGGCATCAACAACCGCGATCTGCGTGATTTGTCGATTGATCTCAACCGTACCCGCAAGCTGCACCGAAACTGGGGCACAACGTGACGGTAATCAGCGAATCCGGCATCAATACTTACGCTCAGGTGCGCGAGTTAAGCCACTTCGCTAACGGTTTTCTGATTGGTTCGGCGTTGATGGCCCATGACGATTTGCACGCCGCCGTGCGCCGGGTGTTGCTGGGTGAGAATAAAGTATGTGGCCTGACGCGTGGGCAAGATGCTAAAGCAGCTTATGACGCGGGCGCGATTTACGGTGGGTTGAATTTTGTGACATCACCGCGTTGCGTCAACGTTGAACAGGCGCAGGAAGTGATGGCTGCGGCACCGTTGCAGTATGTTGGCGTGTTCCGCAATCACGATATTGCCGATGATGACGAGCCAGGTGTTATCGCTGGCGGCAGTGCAACTGCATGGTAATGAAGAACAGCTGTATATCGATACGCTGCGTGAAGCTCTGCCAGCACATGTTGCCATCTGGAAAGCATTAAGCGTCGGTGAAACCCTGCCGCCCGCGAGTTTCAGCACGTTGATAAATATGTTTTAGACAACGGCCAGGGTGGAAGCGGGCAACGTTTTGACTGGTCACTATTAAATGGTCAATCGCTTGGCAACATTCTGCTGGCGGGGGCTAGGCGCAGATAACTGCGTGGAAGCGGCACAAACCGGCTGCGCCGGACTTGATTTTAATTCTGCTGTAGAGTCGCAACCGGGCATCAAAGACGCACGTCTTTTGGCCTCGGTTTTCCAGACGCTGCGCGCATATTAATACTAGTAGCGGCCGCTGCAGTCCGGCAAAAAAGGGCGAGGTTACCACCCTGCCCTTTTTCTTTAAAACCGAAAAGATTACTTCGCGTTATGCAGGCTTCCTCGCTCACTGACTTCGCTGCGCTCGGTCGTTCGGCTGCGGCGAGCGGTACTAGCTCACTCAAAGGCGGTAATCTCGAGGTTACATTGTCGATCTGTTCATGGTGAACAGCTTTGAATGCACCAAAAACTCGTAAAAGCTCTGATGTATCTATCTTTTTTACACCGTTTTCATCTGCATATCGGACAGTTTTCCCTTTGATATGTAACGGTGAACAGTTGTTCTACTTTTGTTTGTTAGTCTTGATGCTTCACTGATAGATACAAGAGCCATAAGAACCTAGGAAACATTTCATCTACATG
+
'0/-((-''()2011233EEDHHIDJHJ>?9996=<=>F8443-&&&&2283333GDFFDJJJJFJFFFBEHJIIB@@F@@?@>:44558556;<;<A>??AJFJH:9/.--,+*)+-243333FA@CD957>998-;AHJFGFHJHEIGEJIHFFIEIJGHJHFJFGJJJIJAA<794443430(&&&$$)%%%&&&%%**=;7=:77.---/<23333,,+***+-4ACCFGHEHEGDEH;:;;:=<=>F>EEECDA7***+13(&%&*)*,:A>>AFCCHGEIJFIGHJGFFDGCDBADF@??>?GIEJFJJJIHJJJJJJIJJJFCCCIJDCDCGA?>DHB53&$$$%$&'...;::<=75('*-1,,6=BGJJIGIIFFJGEDJJJFFGJEEJHIJGJGIJJEIHGJJJJHCCF3335?<=EFDCCDDJFIJIJJDB=<;<'%%3@@HJDCBBEJCBBDJIEGJJIIHJJA@@>===///-/0002221556787997000JJHCDHFHJIGHJJEGHIHJJGEFGJJIJHJJDIJJJJJJIGJJGEHIGJFHHJJEHJHJJFJJJ?=B@CJJGJIJJHFJGJJGIFD?@333-)()*%&(=D==>=IJEIJJJBCBCBB@HFHCBFBA>)(((8;JJJJJJGEICDGJJJHHJHJ>>:33H8;:;HEGGHEC@@=<<6555866:=@ABCFEDCF76666BFJJFHJCCDIHJJJIJFHHG>GIFJJJJGIGGJIJJHJGEFCBABC@?@JDECA867;::81/*&&'8=>=?B:EDEF;IC;J?>?JGJJJF==<////FEGCEC2222:BAFDDIHFHFFDIGFGJIJEIIH5+*++EC@B??????@BBFCBFEJJEJBBBEEECD;;<<DDDGHIHHJGDEFFJFFJH?>>?44453'&&)'(''+++,203(0(&&&''&&''''-***'&&&;?DCCCFEDGJDA@@7778110.BEDFHFGJFFJFHGFDFCECDEIFHJJJ=?97)?>@DJGGEEJFFBCBDCCAEDDGFFJGGHEEHJHFDA@ADIGHDED41++,7=,866<<>@A@@GDCE@@??ACCE@???DCICIC=:A=8:3))))'(4-3474547899CDDEA@@?@>>>AACBD??@==?76656;7757:=ACCBA<:89?DJJ>>956688986:9:<A<=CAAA?@A@BBCDCBDEJJDDCABABBAA=885*(&&'%%1GGECCAB>:9::BC@AAD@??@CCDAFBC@<667BJ=>=>>??6@JJJJJFJJJHJJGDEDDC@?=9779=<888654448;<>=:;;;''&%&&*'(%%&&(%''())*2<?@AAGFJJIGFGGJIFHGB=?1000CGGHJIJJJDCCF>EDD=<FJJGJJJIJIHJGJH>>>.(((*0///,++++((5:99:=BBDCHGF@GIJBB((((>@<==>@@G@@@BBB;:/-&%%&().../23EEEHGFJEJE@???FEFH=99>@JIJJJIDCFFHGFFHGJG=<::>?JJJFHJHGJIIJJFGIJJJJGJFJDFIJJIJJHGDJFGJIFHGJJJJHJJ?IJJJGJJJJJJJFDA=999;6+'&'()*(&&'('()-.1//06=?@///2../<;2?AFJJJEHFHAA@>>2+**+<=HHHGJJJGHE==664-,,((''*&&(*+*(').4=<<:;GD:::76/,.03631,,,,,-.BDCFJJD>==?<=>895.((8<;;:<;<<GD@ACFFJGJEHJHJJGHJJJICBBD;933;=?@DFGGGIFJ=JIICEDBHFDICDDBCD-))((('(7999::9:ABEIBCCCEC><=***-*'((*)***349:1010CCA@A@??@DBDDFFJGGHJAAAB?@=<765:::CA@CBEGGJEHBD???AEE???AJEFEIJEGED=::,,@ADCDJEDFEGJJDIHJ<;5444341(('('&),+-*'''%&'(*&',:==BJIGGJGGJJEFIHGBBACJ??>=<=<<=BA?FJGAECDCJFE><6636DDHJJHJGJHJJJJIJABACBBGHJJJJJJHJJGJHEECCB=<10/.1=@GJJFE??FJGBCCABA@AACDCIJJJJJHIGHJHJHIIJIJJIJHGIJJIJJJIJGJFHJFJJJJHJEJJGJJJJJJJJJGEGIJ;;<;C----'$$$%$$$$&'%&&%%%%));<899:B@BAGJJJJJEEA@''')AJJGJJJJHFBCB///C<DEI@@BAEA?A;;?A3BDJJJGIF<;;:??@HBACCFHJJGAAADCFJGHGGJIHJJJGJ<;90///6;???AEEJGECAADFEJJJGJJJICHIGJJJJJJJJJJJJJJJJJJGJJJJJJJJFJFJFJJIGHCACEJGB@?EHEJIIJF===3/)$$%$'&%'(101///0,)('('(((++&'52,4-.:89<@DF@AIJJGIEJEG?DJJJGE??==?@JJFJJJJFJGJFEHFF;99%$#$'&&;EGGGBACA==/111JF:99BCA=&%%%&%'*+,//,..478;CA?><;;CC??@E@00/0>88010*++')))CJFH>4446====IA:,DEJDDGBBJD668+>>@?JGIFFFHA@@IJ66668))5@@DJJJGIJGIHJGFBJD662./BCFC<BEIJHHEFJFHDDHJIGFHJJDB;)(*+-,++,>?CCBCHABICJJJIJGJBB@>6656BC=6664454675401%%$'('(.79>?GEGEIJJGJIGIFJIJJGJIJIJJJIJJJGJIJJ33345448FEC<?;<CDBBA@<==;6-9JJFJJIHJJGIEJFHGGIJJJIJJJIGJJFJJJIAB=<;>=>9999?;600A==>?ABDJJJJJIFEHIIHJIFE?BC4)((()-,07,)(()9<DGJJJBCGBCCAAB65558,**+0./0/455ADH999<@DFCEG>>ICDFEGJHJJJBBBACD@87=>>5DBAB::::IEHJGGFGJIIGEAG221121><>BGHGHJJIJJ=<;<?A999;:9<==GHDDCFE<;;9:::<;;;?>DGEIDIJJJJHA9100'&%%%''))/15585/,&&%%%%%&&57788:GIHIJIJGHGJHGEJJJJJFIJGJHJ?==?JJJIEGFFBFIJFGJJJJJIJF@<>9EFJJJJDGEGIJIJDC@DJJJHJHDCCCJJHEIJIIJJJFHIJ?GJJJFHHJFFJJJJJIJHFJGJFIGCA9685333('%%&$$%$%%%&'(&''('%%&&9:;5;@=>1000-+-99;;;>DIIGJJHDJFE@ADHGJJJGECIEJFHEEGJJJJIJHIIJIJJDHEEHHJHDCBCBDDFEGIIJEEFFGE>?HFJDJFDDDEDHJFC::86778FJIEFEBAA@ECBAAAEHGA9744;//////.3449:12>>>,:C@=>=?JGHJJCBABGJJHIFJJGDFFH>3321448>BB<;<=51102,&&&(+33;++*,,),(-,1'('(1@EGGIGJJHIJJI?>>?JEHIJJIJJJJJJHFFB?@9H5>EJHGDE3343EFCDEBHHIJIFEFGJ<;12??2+*&%###$%&%&)'''%$%&&%%)$(&&**>J9999:JIFJHGFJJJJIJJJCEDIFDDHI?66BD>?ID<;;;97883//--+-,-01/8:A?<=;9=><=HEIF=AJHFEGJJJFJGIJGJJCCBCEJEECHIHGJGJHGJJJHJJCJ?=BBFIJ1000?<;=001>DJGDFJEFFJJJJECCBCFJDJ>))));<<JECEGJJJHBBEDGJJJJJHEIJFGI>;;9-,*,++*((&:=DED0/4<EFJDDBBEECDIJIHHFGJJIGJGHJGJJGJGJFA@;:<:7885((.89:;:?CGJFJGJIJJGJJJJJEC9:'&&&&'+**+++/-+,*))+/,*)*,.-+--83:??BCGBA@=>537712/)(/=EA@BAHJJJJHC?781+;;71/017321//2344</...522DFJDCD@=<==A5567@>:B@67++**/47@EC>=>54331/-.4766?DDDDJGAA?AEJHGJJGJIJJIFHG?B44435,,//277B?>>?@HGIFC..-&%%$%&&''%%&&**)))'$&%'((*27'&&&568CC@?GIJEBBACBCBE8868@;;;<CIFG@>4EJGJFBFD>=?AD?@@IHHHDG?>=00/-/DCDIJHJJHJJJJE=+''CGGJJJJJJHJJJHJJJJIJJEGJFE<:;;EGGJJIJJJJJGJJJJJJGHCEDIHJHJCCFFJJJHJHJJJHIIHJGJJJJIJJEJJ<;66:.-9889:<DEEGHDGFHJHJJGFGJJJJHHJHJHJJJHJJIBAB>5''')56AA@CAFJDE((((=BCBADA=;77<EB==<=AADJJJFDDEHEIIJJ<<<=B++**21238DC/...JJJJJFGJIJJJJJJJJHJB@AAGJJJJJIIJJJHJHABCJJJJJJGJJJIJJJJHIJJHIHJJIJIJBD=1113=FIJGJGGBFGEFGCA??BB<=7675666=>7223DBBEFHIGJJJGJJJEFGDHJJJJJJJJFEFJJFJJ1111?>/(''&'+-667=<<<JJGJFJJFHFH?>?BHJAB@?CCB42...3445JJJJJGJJJJJHIBA@C:98.+,57=>?A@@GGJIIJJGJIIJHGJHCECCGB)(()E>;8;::;<<FJGGFJJJHFBCGJJHJJJJJJJJJIJIJHJGJJ:9:55468620000.-,,-554+))).;>22BCCHEEEGJFIDDFFBD/...JBCFGGIJJJFJ?>>=A:?BAG??CBE=>;;?@*)((,,/)(((,''(.34102987632235<=@CBA666599;7888=JHJJJJJHGJGEBCBCHJHJJHJJGJJJFGFJC?CJJGGJJJJIJHJIJGJHJJIA>=<>D;::;FDCCJJJJJJGHEJJHHGHJIFJCDCDHECBCDHJEJJIFJHDJJFJJIJJJCJHJJJJJJHJJFJJJJJJJJIJHJJJJJGJIIJGJIJJHGCC210/3337789JEIFEGHJIJHJ?>:>@@ABBA=977:;:515HGEI33GFFJBCHJJJJJIJHJGFHIJJJHJJIHHBEEB<>>@EHC<<=BEJIJHGJJJHJIFHHIIFGFCEGHFHGFGJHFIJDJ;;;<JJJJJIDFDD<1)'&$$$%$##$%%&(*,4:::;GFIDDIJJJIFJD6656BCDFIDEDEEJGIJJHJJJJJJIJFGB>AFDGFHG@?><:>@ABJJCCEBJFJGHHFJJJJHEEJHFJJJJJJJJJJHJHJJGHED5)))8FDFDB==/..,,-2/5357:BHDJJJCFBAJGJJ@33333339<>87557@@ADD8899C=JDCFCJBCDBBBCBJJJJ<;;<FFJFIIJFDD444687942223666,%&&()(%#$#(+-4223..04<0.''-.26;>>J??DGA=:;755693)*-8=:<=>@>@>DHJJJJGECAB?465432354455??>>=,,,19===>?JDCDDGGJJJJGJH@@AIGJHGEJ@>///?JHCFHJJIHJHGJIJIJJJJJHFHJGJICBH::95444::;=?FDCEDEGFJHHHJJAFGGEA?942-+)'''(/32444?A@D=EJBBJA1-CDHJJJD>==CJJDC510006DJJJJJJJGJFJGJJIHA?99>????22+*'&(6=BEJHEGHIJGDEFF===>JD:98/...-,,)%$$%')*+-..ACDDJJJJGHJEABBAEHJJJJFHFC<9-(((())*<178GGJJGJJEJHJJJGFGJJJJHFHDCC98975646CIJJEGDGJJJFJEFEEJDCBGFJJJIJHHJIGJG53311/)(((*''''>:993EADFIIJHDJJJGGIJJIGHFIIJJJIDJIGJJJEDBAJJDJJFIJJFJJFJJJJJJJJFGJJJJHJFIEJFFJHFGFFJJFJFFFDDBD'''&''''&'')%%%&###$$
@Glass_T7V_15_D3_12_12_7
TCCGCGTTGATTTCTGCACGGCGTCTCGCTTGCTATGCCATAGCATTTTTATCCATAAGATTCCCGCCGGATCCCTGCCTGACGCTTTTATCGCAACTCTCTACTGTTTCTCCATACCCGTTTTTTTGGGCTAGCTACTAAAGAGGAGAAATTATTGCCGATGATGCAAACCGTTTTCCACCGAAAATCGTCCACAGACAAGGCGATTTAAGGATAAAGCTCGCAAACAGCAGCAACCGCTGGCCAGTTTTCAGAATGAGTCAGCCGAGCACGCGACATTTTTATGATGCGCTACAGGGTGCGCGCACGGCATTTATTGCTGCGAATAAAGCGTCGCCGTCAAAAGGCGTGATCCGTGATGATTTCGATCCAGCACGCATTGCCGCCATTTATAAACATTACGCTTCGGCAATTTCGGTGCTGACTGATGAGAAATATTTTCAGGGGAGCTTTAATTTACCTCCCCATCATCACGCCAAATCGCCCCGCAGCCGATTTTATGTAAAGACTTCATTATCGACCCTTGCCAGATCTATCTGGCGCGCTACCAGGCCGATGCCTGCTTATTAATGCTTTCGCATACTGGATGACGACCAATATCGCCAGCTTGCCGCCGTCGCCAGTCTGGAGATGGGGGTGCTGACCGAAGTGGGTTGATCGAGAGGAACAGGAGCGCGCCATTGCATTGGGAGCAAAGGTCGTTGGCATCAACAACCGCGATCTGCGTGATTTGTCGATTGATCTCAACCGTACCCGCGAGCTTGCGCCGAAACTGGGGCACAACGTGACGGTAATGAGCGAATCCGGCATCAATACTTACGCTCAGGTGCGCGAGTTAAGCCACTTCGCTAACGGTTTTCTGATTGGTTCGGCGTTGATGGCCCATGACGATTTGCACACCGCCAGTGCACCGGGTGTTGCTGGGGTGAGAATAAAGTATGTGGCCTGACGCGTGGGCAAGATGCTAAAGCAGCTTATAGCGCGGGCGCGATTTACGGTGGGTTGATTTTTGTTGCGACATCACCGCGTTGCGTCAACGTTGAACAGGCGCAGGGAGTGGTCGGCTACAGCACATTTACAGTGTTGGCGTGTTCCGCAATCACGATATTGCCGATGTGGTGGACAAAGCTAAGGTGTTATCGCTGGCGGCAGTGCAACTGCATGGTAATGAAGAACAGCTGTATATCGATACGCTGCGTGAAGCTCTGCCAGCACATGTACCATCTGGAAAGCATTAAGCGTCGGTGAAACCCTGCCCGCCCGCGAGTTTCAGCACGTTGATAAATATGTTTGACAACGGCCAGGGTGGAAGCGGGCAACGTTTTGACTGGTCACTATTAAATGGTCAATCGCTTGGCAACGTTCTGCTGGCGGGGGGCTTAGGCGCAGATAACTGCGTGGAAGCGGCACAAACCGGCTGCGCCGGACTTGATTTTAATTCTGCTGTAGAGTCGCAACCGGCAGTCAAAGACGCACGTCTTTTGGCCTCGGTTTTCCAGACGCTGCGCGCATATTAATACTAGTAGCGGCCGCTGCAGTCCGGCAAAAAAGGGCAAGGTGTCACCACCCTGCCCTTTTTCTTTAAAACCGAAAAGATTTACTTCACGTTGTCGGCTTCCTCGCTCACTGACTCGCTGCACTCAGTCGTTCGGCTGCGGCGAGCGGTCTACAGCTCGCTCAAAGGCGGTAATATCAAGGATACGTATGATCTGTTCATGGTGAACAGCTTTCCAATGCACCAAAAACTCGTAAAAGCTCTGATGTCTGTCTCTTTTTTACACCGTTTTCATCTGTGCATATGGACAGTTTTCCCTTTGATATGTAACGGTGAACAGTTGTTCTACTTTTGTTTGTTAAGTATAATACTCACTGATAGATACAAGAGCCATAAAGAACCTCGAATCCTTCCGTATTTAGCCATTATGTTCTCGTGTGGTTCGTTGTTTTTGCGTGAGCCATGAGAACAACCATTGAGATCATACTTACTTTGCATGTCACTCAAAAATTTTGCCTCAAAACTGGTGAGCTGAATTTTTGCAGTTAAAGCATCGTGTAGTGTTTTTTCTTCATCCATTATGTAGGTAGGAATCTGATCTAATGGTTGTTGGTATTTTGTCACCATTCATTTTTATCTGGTTGTTCTCAAGTTCGGTTACGAGATCCATTTGTCTATCTAGTTCAACTTGGAAAATCAACGTATCAGTCGGGCGGCCTCGCTTATCAACCACCAATTTCATATTGCTGTAAGTGTTTAAATCTTTACTTATTGGTTTCAAAACCCATTGGTTAAGCCTTTTAAACTAGTGGTAGTTATTTTCAAGCATTAACATGAACTAAATTAAGAAGGCTAATCTCTATATTTGCCTTGTGAGTTTTCTTTTGTGTTAGTTCTTTTAATAACCACTCATAAATCCTCATAGAGTATTTTGTTTTCAAAAGACTTAACATGTTCCAGATTATATTTTATGAATTTTTTTAACTGGAAAAGATAAGGCAATATCTTCACTAAAAACTAATTCTAATTTTTTCGCTTGAGAACTTGGCATAGTTTGTCCACTGGAAAATCTCAAAGCCTTTAACCAAAGGATTCCTGATTTCCACAGTTCTCGTCATCAGCTCTCTGGTTGCTCAGCTAATACACCATAGCATTTTCCCTACTGATGTTCATCATCTGAGCGTATTGGTTATAAGTGAACGATACCGTCCGTTCTTTCCTTGTAGGGTTTTCAATGAGTGGGGTTGAGTAGTGCCACACAGCATAAAATTAGCTTGGTTTCATGCTCCGTTAAGTCATAGCGACTAATCGCTAGTTCATTTGCTTTGAAAACAACTAATTCAGACATACATCTCAATTGGTCTAGGTGATTTTGAATCACTATACCAATTGAGATGGGCTAGTCAATGATAATTACATGTCCTTTTCCTTTGAGTTGTGGGTATATGTAAATTCTGCTAGACCTTTGCTGGAAAACTTATAATTCTGCTAGACCCTCTGTAAATTCCGCTAGACCTTTGTGTGTTTTTTTTGTTTATATTCAAGTGGTTATAATTTATAGAATAAAGAAGAATAAAAAGAATAAAGAATAAATCCCAGCCCTGTGTATAACTCACTACTTTAGTCAGTTCCGCAGTATTACAAAAGGATGTCGCAAACGCTGTTTTGCTCCTCTACGAAAACAGAGCCTAAAACCCTAAAGGCTTAAGTAGCACCCTCGCAAGCTCGGGCAAATCGCTGAATATTCCTTTGCTCTCTCCGACCATCAGGCACCTGAGTCGCTGTCTTTTCGTGACATTCAGTTCGCTGCGCTCACGGCTCTGGCAGTGAATGGGGGTAAATGGCACTACAGGCGCCTTTTATCAGATTTTCGTCAAGGAAACTACCCATAATACAGAAGCCAGTCACGGGCTTCTCAGGGCGTTTTATGGCGGGTCTGCTATGTGGTGCTATCTGACTTTTTGCTGTTCAGCAGTTCCTGCCCTCTGATTTCCAGTCTGACCACTTCGGATTATCCCGTGACAGGTCATTGCGGACTGGCTAATGCACCCAGTAAGGCAGCGGTATCATCAACAGGCTTACCCGTCTTACTGTCCCTAGTGCTTGGATTCTCGCCGATAAAAAACGCCGGCGGCGACCCAGCGTTCTGAACAAATCCAGATGGAGTTCTGAGGTCATTACTTCGATATTATCAACAGGAGCCCAAGCGAGCTCGTAAACTTGGTCTGACAGTTACCAATGCTTGATCAGTGAGGCACCTATGACGATCTGTCTATTTCGTTCATCCATAGTTGCCTGACTCCCGTCGTGTAGATAACTACGATACGGAAAGCTCATCTGGCGTGCTGCAATGATACCGCGAGACCCACGCTCACCGGCTCCAGATTTATGAGCAATAAACCAGCCAGCCGGAAGGGCCGAGCGCAGAAGTGGTCCTGCAACTTTATCCGCCTCCATCCAGTCTATTAATTGTTGCCGGGAAGCTAGAGTAAGTAGTTCGCCAGTTAATAGTTTGCGCAACGTTGTTGCCATTGCTACAGGCATCGTGGTGTCACGCTCGTCGTTTGGTATGGCTTCATTCAGCTGGTTCCCAACGATCAAGGCGAGTTACATAATCCCCATGTATCCGGAGAGGTTGACTACGGTCCTCCGATCGTTGTCAGAAGTAAGTTGGCCGCAGTGTTATCACTCATGGTTATGGCAGCACTGCATAATTCTCTTACTGTCATGCCATCCGTAAGATGCTTTTCTGTGACTGGTGCGTACTGACACCAAGTCATTCTGGAATCTGTATGCGGCAACCTAGTTGCTCTTGCCCGGCGTCAATACGGGATAATACCGCGCCACATCACAGAACTTTAAAAGTGCTCATCATTGGAAAACGTTCTTCGGGGCGAAAACTCTCGAGGATACTTTCCGCTCTAAATCAGTTCGATGTAACCCACTGGTGCACCCAACTAATATTCAGCATCTTTCTTCACCAGCGTTTCTGGGTGAGCAAAAACAGGAAGGCAAAATGCCGCAAAAAAGGGAATAAGGGCGACACGGAAATGTTGAATACTCTCATACTCTTCCTTTTTCAATATTATTGAAGCATTTATCAGGGTTATTGTCTCATGAGCGGATACATATTTGAATGTATTTAGAAAAATAAATAGGGGTTCCGCGCACGTTTCCATGGTGCCACCTGACGTCTAAGAAACCATTATTATCATGACATTAACCTATAAAAATAGGCGTATCACGAGGCAGAATTTCAGATAAAAAAAATCCTTAGCTTTCGCTAAGGATGATTTATAAATCGCGGCCGCTGTTTCTTCGAATTCGCGGCCGCTTCTAGAGTTATGACGAACTTGACGGCTACATCATTCACTTTTTCTTCACAACCGGCACGGAACTCGCTCGGGCTGGCCCCGGTGCATTTTTTAAATACCCGCGAGAAATCAGGGCGTTGGTCAAAACCAACATTGCGACCGACGGTGGCGATAGGCATCCGGGTGGTGCTCAAAAGCAGCTTCGCCTGGCTGATACGTTGGTCCTCGCGCCAGCTTCAAGCGCTAATCCCTAACTGCTGGCGGAAAAGATGTGACAGACGCGACGGCGACAAGCAAACATGCTGTGCGACGCTGGCGATATCAAAATTGCTGTCTGCCAGGTGATCGCTGATGTACTGACAAGCCTCGCGTACCCGATTATCCATCGGTGATTGAGGCCGCGTTAATCGCTTCCATGCGCCGCAGTAACAATTGCTCAAGCAGATTTATCGCCAGCAGCTCCGAATAGCGCCCTTCCCCTTGCCCGGCGTTAATGATTTGCCCAAACAGGTCGCTGAAATGCGGCTGGTGCGCTTCATCCGGGCGAAAGAACCCCGTATTGGCAAATATTGACGGCCAGTTAAGCCATTCATGCCAGTAGGCGCGCGGACGAAAGTAAACCCACTGGTGATACCATTCGCGAGCCTCCGGATGACGACCGTAGTGATGAATCTCTCCTGGCGGGAACAGCAAAATATCACCCGGTCGGCAAACAAAGTCTCGTCCCTGATTTTTCACCACCCCCTGACCGCGAATGGTGAGATTGAGAATATAACCTTTCATTCCCAGCGGTCGGTGGATCCTGAAAAAAATGAGATAACCGTTGGCCTCAATCGGCGTTAAACCCGCCACCAGATGGGCATTAAACGAGTATCCCGGCAGCAGGGGATCATTTTGCGCTTCAGCCATACTTTTCATACTCCCGCCATTCAGGAGAAGAAACTCAATTGTCCATATTGCATCAGACATTGCCGTCACTGCATCTGCTCTTCTCGCTAACCAAACCGGTAACCCCGCTTATTAAAAGCATTCTGTAACAAAGCGGGACCAAAGCCATGACAAAAACGCGTAACAAAAGTGTCTATAATCATA
+
(&'$%$''&(()))*&&(()()''%$$#'.324;<<ACCA@@BC<AEAB?;<88/CFA?569*(.+'&%'('''&'')**7<@8887?>;>=>DDJIJGEDEGBEJGHIIJGB8JJIGJIFJHJJJJ,,,6D@?>?998)'')+-,,-/0++)&$%$%)&%&&&'+*'''2<11118-*)(('*2...*''''((**45'''(6.)'&&$%(()-000/7.(&&,-FDHEGBBBAFED2111=;;,+++5,,*('(+(&%&&&49@00/09;:<;;;6776:;22249=A??>?B@>??JFGHHCEEA8786999@BA:64-+$%%&&().''')&&(6<8888@=><?@A@FHF=@ADJ@@?:99///0HFJIDBBCEJIBJJGEDCGIF==)(('''(1489==)*<<????JJDFHG=:9:=;('''&&&''/2///8'&&'9JG?<<:6'%$&2*(((,(()*2,)))-,,,-..7:=CEGJEGDDFJJFJGJGGGFJFCAAJG@?932557:?0000<=0&&&&../43--2445553,/.)'/046=E?>>@JJJAFA6'''''644436.-+**(),,.56@?=32246689;92223<??@?@?<<<))))())),/245:><==?9:96655430001324((((-+,,)&%&)+0238::;<HFCGDGGJGHHJB?>>?FJJB=<;<?@6++45:;JFJCEB;<<:22('''324553233=<;//16;))):DCBCHJFGA@??<<2-,*)(&(&&&&()>>@ACABBBB2220211?111,--+,,-8899BA::92G;999FJHDEIJIJHHIJEJJHI@CBE:12AFJGJGJJJJIIJJGJJHIJHC:98895991--....-/1***-*)+*042223;>ADD)))(00,'''-''''45DFFFDDGGJJGJHJGJFHDB@?AB:9778::=7855989?@A@;::;<::D>>JGJFCEDJEE000/022>;;;67;5>99:?BB=;:92112=A6..23899=CDH@BAAGEGFCD;;0//1((((/1152236766@3>313...---/2)'(,-3((((()&&'(*5046BGDD@641@((()44//00:744CDJEJD:772100032/4756DFJFJHGJJJJJJJJHJGIJJIJDDFEEFHC?ACEJJFGFGJHJJJFJJJJIGJ8779DA+**-IBCCED>==.-)(/,,++0-///&&&'+122268CE=8778;BCJJGBEJIEDGJJDIFHI@@>6;6721/,-*''&%%%%)-**+(&&&&&&'/,&&&,./8:8>FC@862/-011.-0,44400004../0)))))((&&&%&'+))))'''',,,//0,BCEIIIAAAAJFJJFJHJJHJF>,,,+-BCJJG@ABCJJFJJJJIJD;;;899=GJFBBBJJJFGC@IGBE?6<?@ADA?:ECHJJDEJ@988:;66(((+-5(3+&&&*+<2025>?:::<A;5334<<;<A555D?=7=@<<JGJDJD@E6657<9<@FJFEDGGJJJJJJJJFIJJJJJJJECDHJJFIJJJJJJCHDDJ>?DDBIGGGGH>007::>4458/:<JGE<;;E>;,,,*())**+**)+&&&%%%',((3//572/18./@BECFFJF////,++-4542222398889...0+++))(&&&(01'''(6667;9///.31)('&''''%$&$%$$#$'*///956@CJJHJHJ?>>?H9*)()-;;67635;B@??98<=@DJE<;98999:;,++)&&(*''(2?;<:;<2339A333BBIEEFEJHHGGCDDCDDJHBAAAJEBJGDBEEBCF777BJJJHJJ;;;;=:7668@A89874FDA>=?8878<?CB65551335..89>?522<=BCF<;75530772(&''4272-.---,.-)((&&%&%&)))'-&%&&91123-+++/10,066<<<?@BIFFJA:7664..,/--,)''&''?ABFIEBBAC:1FECHEJ7774222HB:::J:3324@@DHJJJHHIFEFFAJDACFJFJEJJEDBAA@<76...0933321001377:721111.../321'''''(''(221003+))*<??>?96657>=EEHJJJFFHGFJJFCJJJJHJJEJFJJHFIJJGHIFEFHGCEB?83200/((ACADCFHGFEJCEDCGEFDFDGJGJJGJJIJDFFIJJJGGJHJHIGJGGEFJHHIIIIJGEIDGCA?111FEDEFFEHIIJFDGIEFJGEA>>B:CF?555670@B----FGHGFIDFDFCGHJJIGJJJEBJJG7779=+++''()/20,+--;9:;@HABB@BB>>555-2)),.0&&()*'*>A@ADCJHJHEJCIJJFJJGGF=<==?JJD@?FHJJDAECFFIJGJJFIJFIGJHFEJJJGFCCECEGJGJI,,ECGA<976768A0006EA:667:DGGJHJJIIJJJJIFIHHHJJEJ@@:9AFIFFJC@AC/)))445.-.45589AA;;.,-',6?==CJGGJCABFAH??>@HEHDA==>@CIGIH@:6445DJJJJJGGJEE@GJEEDIGGD5333CJJJEEGGJJHHDIJEJGJJJED<<>JHHJEHEJIHIJHDJGDGC@AAA;9++*'))222))))9667.-))+,,,,---./66652644321233100256-,,,@C=>=>G??>?BD/.-.*)**,,,03426?ECDJADCA9GHGFJJHFJJIJJ5*))''&'(+,<97/,,,+,/0<?>>9998;990//121--,,0*;>GIHDEEGJJDDFD@?;<BDDCCFABCEEDEECGFEEDFGJJJHHJEJJJJEJJFDGFFDCDD:555633))((('-,..?>?GGJIFID=<=;>7'&*),&%%'%%)++3/3954442111;<664487:77.--),,,-;A==AFJJJGDJB>=<=@C@31//(('(,,/.21??@??A===<4591-<@99@ECCA?:$$$)(4''&&&&(()889678=<;13648''''28;=AFHEDEEGJAJFJJEFBDIJFJCDE95443++,,=?:998=:72,*.+,/-+01,/.*))++.0,)&()45.,*,)(%2262;;<EHAHA>32-)'&&&()()((('((''),678<EEDJBA?<<89>JIJJJGJD::99==@==>;::<;878;A><-,((((562**)*,.24>JJCDC=777:32-'''-&&&/58=DC:;...07,,24@><::;((()9988777<=?951(&&'',.68?@@J=<<=EGDAAA@IGEDDCDC9;4(()888FHJCC,++,5/00079>CBJHCFEJJHEEDIGHG5555>>>CFDEC@BCHD77666447>AA@9BBEC<*)))*11(*)))&&/4CHFEGBCFDFI?==961)*/.++*-(((0)))+:?44&%%)+:EE@<;;=?>CCEFFHJJDDAABCCDEJCDA@;978=;;@ADCBB@@FAABABCCDCBA;:::?956CACFJJ8EFEF??HJ7779><<:;AA@@?*(()>BCA>>*(((%'&&&'.277=>=ABABA@757755AHIFFB>?>?EABABGDIDHJEEDFCDE@CB@AABJCEBABD++++14/+*+*,+*+''''**+.6:7-,&''%('(,,****'%&'88:8789??=8408B@AAAA@ABBGHEGDDFHGCFF><<2%%%)(&&&(3244230.0****26.-,006634346411./12410-/4//0077=>CEFG000/10/034:81223,*&&((*.,0/0./99;==;;9/<=<>>F6666;::9BEBB66700+,-5900>>>ABEGGBABCE64**(()*((*-,***&''(+.1)))+00)),+-//0,/7>@J@@A@GCGIJIJHIJGGEEA?J)))*;;=<???C>?HJFHGH==<=@CB=>555589*))*/566;====DJGHJJIJHCA@EA@<;.;;<<;;<?EEEJIHJJBA@AC<=A@HJHJ77<=BECBC0000844<>JJJJJJGJHHJJJHJCCAACCCJIHJJJJJCJJGA1...7A@BCAECGJB>>>@JFAC<===JABA??000118676.--.6**+;;<?=>>00007878HEEDEHEG991122@A@96.&%%%$##$$$$$%$$#''%$%%(151)'&&'200049>?@BEJIHGJJIIJJCDFBBCCFHBABBEHFBCCJHGEGB?B===4445>;;44,:6?;;@4344<878EJJJJJJJHJFJHIIJJJDA//.:A?>?9894)''()'&()'&')+/++*00.0-(('&')'())22100+*(()()*.6@B?=?<GE51<<BB>;<<;=;;DEGHHC>><432.1-.--)'''(++,465-BDJJJJJJECBCGJJJGFJGD8/..-330077JI>>>DGDC11+('()(*'&'&''('**''')------0;988:=<<?DD=<<***+/))*),1.4***(%%%*6<?@7672'(,)*+++;<****-*)),=6667=;=CGGCHFEGDHGGJJIJIJHIFCCBJHFIBBFDBAA=@B>///,//0BEJJJIH<;;;>52(('-264447BA;?JIIJC?@EJJHBEFJHIJHJEH<;;:9:;<GD>@=76/--.99>?@EEHGJHIJJFIJJHHJJJ@??94*()'&&'*),3888:FEH?B<=:721,++13937CEHJFEBCCCEBJDHFDIHJJIJJJJJHHJJIIJEGJGHJJGEEE<===FHJJJJJGJJHGGJJHJCDCDHJJJIGIFA7334;<=CHHJGJJJJJDIEDHJ>?>AJFB>;=--((0++'&',)')&%%&&&'1357((('.000=<?B<==>:975.,,+.366'0--/,,-01117J=>=>?;2(%&&&'199877:++,,,006?CDEDEA33448:.,,,:;=>CJJJFHJHJJHGJGJJJJJJGGJJFFJB>B==75...''&&'&'%$$$&&)+,FDFDCJGJIIGHJFHHJIJJJJJGJJHFGECADCD?IIJGIJJJD;;;;JJHJHJEE8FDJIFJJIJJGJJHHJJHGJIJJAA@??8549+&&',)))BCBIJJIE>HHJHJJGJJJFIJHJHIFJC;;=GJFEGHCCGFJHHHJFDDCHJJJJJJIGIHJJIFGJJIJJJHJHIJE@@@GJJIHJJJCDCA?=?JFCBBBJJJEDDBEFFBBA?:634:7,,;>HJFJIDJJJJJJJHIJ@AB1((*&%%%%%%$&(36FJJEJHJJJJJJJFGJCB@@@@BDA@@CIBFECJJJJJJJIJJGJJJJJJJFDECCEGJJGJGJFHECEI@GJHJJ>HGGHFFIJJIJIJJJJJJGJJIIJIJHJJJDGCCIJJJJJGFFJGFJIED@>6+ABEHCDGE:99B?0,&&'''9?@JDJJ=99:>=;9:<7777732+),0002AFFJEHHIJJJJJGJGEHIEDDH=ABDJJ@JJJFDDDJ99JJIGJJHHHC?==;;:9:;CDJJGHJJJHJGGIGDBADIGJGJJHHGHIE;DGGIJIJJJIJIC>?@AA@=8789577698998:7---/,**+,16>@;GFEJGGJJHJJEHC?5ED@AIGGJ?::>CJJJHBAADJGHIGJJIBDDCCJ;756BBJABHB8771+))'*))*&$%&'(;743366689<<9667:99:>FFDHFEEJFEDDDJJJHJ=<<5666JGHFFJJHHJJJJIHEEGDCIGHJGDCJD<898>>?A<<;;??766<=B::899?,(((77500CCBCCGFFHCCB2/-)&*,.,-/1./('()0/0HJCJA@?<>3310+&&&(&%'*)**(,,**'&%%$$(&''&+0047=>DGJJIHC?<78@BDEF<:9:4><<>?JHJJFBCCBGGFJAAA@DHFIFJHGGGJJJGJFJJGFHFJG>>:;;455BHFGJDFCBBD9770.)%
@Glass_T7V_15_D3_12_12_8
AGCGAAGATCGTTCGCAGACAAGGCGATTTGGGTAGAAGCCCGCAAACAGCAGCAACCGCTGGCCAGTTTTCAGAATGAGGTTCAGCCGAGCACGCGACATTTTTATGATGCGCTACAGGGTGCGCGCACGGCGTTTATTCTGGAGTGCAAGAAAGCGTCGCCGTCAAAAGGCGTAATCCGTGATGATTTTAAAGAGATCAGCACGCATTGCCGCCATTTATAAACATTACGCTTCGGCAATTTCGGTGCTGACTGATGAGAAATATTTTCAGGGGAGCTTTAATTTCCTCCCCATCGTCAGCCAAATCGCCCCGCAGCCGATTTTATGTAAAGACTTCATTATCGACCCTTACCAGATCTATCTGGCGCGCTATTACCAGGGCCGATGCCTGCTTATTAATGCTTTCAGTACTGGATGACGACCAATATCGCCAGCTTGCCGCCGTCGCTCACAGTCTGGAGATGGGGGTGCTGACCGAAGTCAGTAATGAAGAGGAACAGGAGCGCGCCATTGCATTGGGAGCAAAGGTCGTTGGCATCAACAACCGCGGATCTGCGTGATTTGTCGATTGATCTCAACCGTACCCGCGAGCTTGCGCCGAAACTGGGGCACAACGTGACGGTAATCAGCGAATCCGGCATCAATACTTACGCTCAGGTGCGCGAGTTAAGCCGCTTCGCTAACGGTTTTCTGATTGGTTCGGCGTTGATGGCCCATGACGATTTGCACGCCGCCGTGCGCCGGGTGTTGCTGGGTGAGAATAAAGTATGTGGCCTGACGCGTGGGCAAGATGCTAAAGCAGCTTATGACGCGGGCGCGATTTACGGTGGGTTGATTTTTGTTGCGACATCACCGCGTTGCGTCAACGTTGAACAGGCGCAGGAAGTGATGAGCTCGGCACCGTTGCAGTATGTTGGCGTGTTCCGCAATCACGATATTGCCGATGTGGTGGACAAAGCTAAGGTGTTATCGCTGGCGGCAGTGCAACTGCATGGTAATGAAGAACAGCTGTATATCGATACGCTGCGTGAAGCTCTGCCAGCACATGTTGCCATCTGGAAAGCATTAAGCGTCGGTGAAACCCTGCCCGCCCGCGAGTTTCAGCACGTTGATAAATATGTTTTAGACAACGGCCAGGGTGGAAGCGGGCAACGTTTTGACTGGTCACTATTAAATGGTCAATCGCTTGGCAACGTTCTGCTGGCGGGGGGCTTAGGCGCAGATAACTGCGTGGAAGCGGCACAAACCGGCTGCGCCGGACTTGATTTTAATTCTGCTGTAGAGTCGCAACCGGGCATCAAAGACGCACGTCTTTTGGCCTCGGTTTTCCAGACGCTGCGCGCATATTAATACTAGTAGCGGCCGCTGCAGTCCGGCAAAAAAGGGCAAGGTGTCACCACCCTGCCCTTTTTCTTTAAAACCGAAAAGATTACTTCAGTTATGCAGGCTTCCTCGCTCACTGACTCGCTGCGCTCGGTCGATTCAGGCTGCGGCGAGCGGTATCAGCTCACTCAAAGGCGGTAATCTCGAGGTTACATTGTCGATCTGTTCATGGTGAACAGCTTTGAATGCACCAAAAACTCGTAAAAGCTCTGATGTATCTATCTTTTTTACACCGTTTTCATCTGTGCATATGGACAGTTTTCCCTTTGATATGTAACGGTGAACAGTTGTTCTACTTTTGTTTGTTAGTCTTGATGCTTCACTGATAGATACAAGAGCCATAAGAACCTTCAAATCCTTCCGTATTTAGCCAGTATGTTCTCTAGTGTGGTTCGTTGTTTTTTGCGTGAGCCATGAGAACGAACCATTGAGATCATACTTACTTTGCATGTCACTCAAAAATTTATCAAAACTGGTGAGCTTGAATTTTTGCGGTTAAAGCATCGTGTAGTGTTTTTCTTAGTCCGTTATGTAGGTAGGAATCTGATGTAATGGTTGTTGGTATTTTGTCACCATTCATTTTTATCTGGTTGTTCTCAAGTTCGGTTACGAGAATCCATTTGTCTATCTAGTTCAACTTGGAAAATCAACGTATCAGTCGGGCGGCCTCGCTTATCAACCACCAATTTCATATTGCTGTAAGTGTTTAAATCTTTACTTATTGGTTTCAAAACCCATTGGTTAAGCCTTTTAAACTCATGGTAGTTATTTTCAAGCATTAACATGAACTTAAATTCATCAAGGCTAATCTCTATATTTGCCTTGTGAGTTTTTCTTTTGTGTTAGTTCTTTTAATAACCACTCATAAATCCTCATAGAGTATTTGTTTTCAAAAGACTTAACATGTTCCAGATTATATTTTATGAATTTTTTTAACTGGAAAAGATAAGGCAATATCTCTTCACTAAAAACTAATTCTAATTTTTCGCTTGAGAACTTGGCATAGTTTGTCCACTGGAAAATCTCAAAGCCTTTAACCAAAGGATTCCTGATTTCCACAGTTCTCGTCATCAGCTCTCTGGTTGCTTTAGCTAATACACCATAAGCATTTTCCCTACTGATGTTCATCATCTGAGCGTATTGGTTATAAGTGCAACGATACCGTCGTTCTTTCCTTGTAGGGTTTTCAATCGTGGGGTTGAGTAGTGCCACACAGCATAAAATTAGCTTGGTTTCATGCTCGTTAAGTCATAGCGACTAATCGCTAGTTCATTTGCTTTGAAAACAACTAATTCAGACATACATCTCAATTGGTCTAGGTGATTTTAATCACTATACCAATTGAGATGGGCTAGTCAATGATAATTACATGCTGCGCTTTTCCTTGAGTTGTGGGTATCTGTAAATTCTGCTAGACCTTTGCTGGAAAACTTGTAAATTCTTCTAGACCCTCTGTAAATTCCGCTAGACCTTTGTGTGTTTTTTTTTGTTTATATTCAAGTGGTTATAATTTATAGAATAAAGAAAGAGATAAAAAAAGATAAAAAGAATAAATCCAAGCCCCCTGTGTATAACTCACTACTTTAGTCAGTTCCGCAGTATTACAAAAGGATGTCGCAAACGCTGTTTGCTCCTCTACAAAACAGACCTTAAAACCCTAAAGGCTTAAGTAGCACCCTCGCAAGCTCGGGCAAATCGCTGAATATTCCTTTTGTCTCCGACCATCAGGCACCTGAGTCGCTGTCTTTTTTCGTGACATTCAGTTCGCTGCGCTCACGGCTCTGGCAGTGAATGGGGGTAAATGGCACTACAGCACTTTTATGGATTCATGCAAGGAAACTACCCCATAATACAAGAAAAGCCCGTCACGGGCTTCTCAGGGCGTTTTATGGCGGGTCTGCTATGTGGTGCTATCTGACTTTTTGCTGTTCAGCAGTTCCTGCCCTCTGATTTTCCAGTCTGACCACTTCGGATTATCCCGTGACAGGTCACTCAGACTGGCTAATGCACCCAGTAAGGCAGCGGTATCATCAACAGGCTTACCCGTCTTACTGTCCCTAGTGCTTGGATTCTCACCAATAAAAAACGCCCGGCGGCAACCGAGCGTTCTGAACAAATCCAGATGGAGTTCTGGTCATTACTGGATCTATCAACAGGAGTCCAAGCGAGCTCGTAAACTTGGTCTGACAGTTACCAATCTTTAATCGGTGAGGACACTATCTCAGCGATCTGTCTATTTCGTTCATCCATAGTTGCCTGACTCCCCGTCGTGTAGATAACTACGATACGGGAGGGGCTTACCATCTGGCCCCAGTGCTGCAATGATACCGCGAGACCCACGCTCACCGGCTCCAGATTTATCAGCAATAAACCAGCCAGCCGGAAGGGCAGGAAGGCGCGAAGTGGTCCTGCAACTTTATCCGCCTCCATCCAGTCTATTAATTGTTGCCGGGAAGCTTAGAGTAAGTAGTTCGCCAGTTAATAGTTTGCGCAACGTTGTTGCCATTGCTACAGGCATCGTGGTGTCACGCTCGTCGTTTGGTATGGCTTCATTCAGCTCCGGTTCCCAACGATCAAGGCGAGTTACATGATCCCCCATGTTGTGCAAAAAGAGCGGGACGCTCCTTCGGTCCTCCGATCGTTGTCAGAAGTAAGTTGGCCGCAGTGTTATCACTCATGGTTATGGCAGCACTGCATAATGCTTTACTGTCATGCCATCCGTAAGATGCTTTTCTGTGACTGGTGAGTACTCGACAAGATCATTCTCGAGATCGTGTATGCGGCGACCGAGTTGCTCTTGCCCGGCGTCAATACGGGATAATACCGCGCCACATAGCAGAACTTTAAAAGTGCTCATCATTGGAAAACGTTCTTCGGAGAAAACTTTCAAGGATCTTACCGCTGTTGAGATCCAGTTCGATGTAACCCACTCGTGCCACCCAACTGATCTTCAGCATCTTTACTTTCACCAGCGTTTCTGGGTGAGCAAAAACAGGAAGGCAAAATGCCGCAAAAAAGGGAATAAGGGCGACACGGAAATGTTGAATACTCATACTCTTCCTTTTTCAATATTATTGAAGCATTTATCAGGGTTATTGTCTCATGAGCGGATACATATTTGAATGTATTTAGAAAAATAAACAAATAGGGGTTCCGCGCACATTTCCCATGGTGCCACCTGACGTCTAAGAAACCATTATTATCATGACATTAACCTATAAAAATAGGCGTATCACGAGGCAGAATTTCAGATAAAAAAAATCCTTAGCTTTCGCTAAGATAAGTTCTGGAGTTCGCGGGCCGCTGTTTCTTCGAATTCGCGGCCGCTTCTGAGTTATGACAACTTGACGGCTACATCATTCACTTTTTCTTCACAACCGGCACGGAACTCGCTCGGGCTGGCCCCGGTGCATTTTTTAAAATCCCGCGAGAAATAAGTAATCGTCAAAACCAACATTACTGCAGACCGACGGTGGCGATAGGCATCCGGGTGGTGCTCAAAAGCAGCTTCGCCTGGCTGATACGTTGGTCCTCGCGCCAGCTTAAGACGCTAATCCCTAACTGCTGGCGGAAAAGATGTGACAGACGCGACGGCGACAAGCAAACATGCTGTGCGACGCTGGCGATATCAAAATTGCTGTCTGCCAGGTGATCGCTGATGTACTGACAAGCCTCGCGTACCCGATTATCCATCGGTGGATGGAGCGACTCGTTAATCGCTTCCATGCGCCGCAGTAACAATTGCTCAAGCAGATTTATCGCCAGCAGCTCCGAATAGCGCCCTTCCCCTTGCCCGGCGTTAATGATTTGCCCAAACAGGTCGCTGAAATGCGGCTGGTGCGCTTCATCCGGGCGAAAGAACCCCGTATTGGCAAATATTGACGGCCAGTTAAGCCATTCATGCCATGCCGCGGACGAAAGTAAACCCACTGGTGATACCATTCGCGAGCCTCCGGATGACGACCGTAGTGATGAATCTCTCCTGGCGGGAACAGCAAAATATCACCCGGTCGGCAAACAAATTCTCGTCCCTGATTTTTCACCACCCCCTGACCGCGAATGGTGAGATTGAGAATATAACGTTTCCATTCCCAGCGGTCGGTGGATGAAAAAAATCGAGATAACCGTTGGCCTCAATCGGCGTTAAACCCGCCACCAGATGGGCATTAAACGAGTATCCCGGCAGCAGGGGATCATTTTGCGCTTCAGCCATACTTTTCATACTCCCGCCATTCAGAGAAGAAACCAATTGTCCATATTGCATCAGACATTGCCGTCACTGCGTCTTTACACTATCCGCTAACCAAACCGGTAACCCCGCTTATTAAAAGCGTTCTGTAACAAAGCGGGACCAAAGCCATGACAAAAACGCGTAACAAAAGTGTCTATAATCACGGCAGAAAAGTCCACATTGATTATTTGCACGGCGTCACACTTTGCTGCCATAGCATTTTTATCCATAAGATTAGCGGATCCTACCTGACGCTTTTTATCGCAACTCTCTACTGTTTCTCCATACCCGTTTTTTTGGGCTGGCTTTACTAGAGAAAGAGGAGAAATACTGATGATAT
+
;:<:)*(&&%&&%%%'-9:756;>B@???EA@59--5868==9:89>@***))))>??CCHFJJJDCA9JF3..67;666655001131/./2224556;GEJJJFBCFJJJIGJJJIJGJJIJGFEHIGGGHJJJJJJJJJJDCHDA:64466654-*(((*-/02<>EB?=;<))));:;;995431.+(&%%&%%*/**7>>ADFGJJJJJJ@???GJF888D@??@JJHJJHEHJJEHJJJDBCE=>==@?445../ADJHJDIJJF:?<:?A<898:0/00DIE>..../6.,,)'%&()//119:;CECJHJJEA>==?<:::;>??JGJJIDCFJHJJEGGJ:JJ9GE?==;<:2268;<<;=;89+))'&')38;>CCDDDJHIIJJJGHHHHJIGDBA>A@@999:DEJJHJIJGHGHGEJFBC;9:CCEFJIEIGEHJJGGJJFIJGGJJFJGGFJJJJJJJJGJHJ;9::DFHJGHJIJJJJFJJJJJJHHIJJHFB;DFDA@998>A=>HJIJCCBC@<1000BFJGEGGJF<;:<:7.+)).889?@EEJJGFE55536478><?@EJDCBDJJJJJCCAAEHJJGJ<:;<EGCCBBJECB>=>>FHDFEDDEFJGJJJJHJJJJIJIIJJJJIJJJGEIJJJJJJJHJJJHCG>?=;;CHH++++6EGJFJJJJJJJJJHDFEEFHGE:777ACC>???JEEJAC==>ABACEEDJHIGFEJB@@@IHGD<<<DJIFGJJHJJJJEDDFJGJJJJJJD@989:<888..-.**/4ACCEEFHJJJJJJFJIEJHEDCCIJFJIJJJGDCGGDFIJJJJJHGJJJJGJJJJGJJIJJGHJJIHJJJJJEA<:55>?>@@<==>>A@AFJDD@FJHHGJHA9666.--/AFJEDGIJIJHJFJJJJEGFDEBA>?=@CDFIJGJJJJIJJJIIJHJJJJJFFCCJEIHJJGGJJIJEJHJJJJJJJHHJJ999:>223766BBGJJJJGEIJIIIEGJIJJJJE<;9999?><=?:7779;G@999>=?FGJGJJGJJJJJJIEIDDGHJJJJJIJJJI>BGJBABBJJJEJHFIDCJJFFEJJJJJJBCCCDBGJGEFFHJJJGJJJJJHB@<3114////34@GJHJJJFEIEA;;CFEIJJFJJJCBBECFJJJJJIGIJJJHHJJJDDCDGJHGIHEJJJJJJIJJJJGFJBBCGJJFDI@JEGIJGJGJJJJJEGJHGJJFJJHGJJICAEDEDCBJJJJJJJFGEF=9:BAAJGGJJHJJHHIJFBBDEGDEIGGIHJHFJFJIJIJJJFGJGBBCDJJHB@DGJ@>=9:;F8649?@@@>==<?22---/1+*)*)(%%%'((5>=>:::<=::::DEE@>ADJJJHJJJJJIJFGJHJHJFJJJHEG;@JG?=F4441,--@@8667;JF@EB@931.)((*02=?BADCG@==?CDGG6556CEHJJJJJEF?>=;764563000/--.BJJJJJ@?>>>>;;<2333B>:;;;FIJJJJJGEIIIJJJFIHFJJJJEFEAG0+++'(((**>EJJIJJJJJFHJJJJJJHJJEJEFJJJHJJDFGJGIHHFFGIIIJJJJJIJEFJJJJBJHDJJDJEJHJJJJJIGJJJIGDDF<<<<--,.>D>=74=5,CCJGJJJFGJIJGGIJJHJJHA@6888DEGJGFJIJIHJJGGFGJGJHHJICIEIJJJJJJGJJGJJHJJEJJHJJJJJDBA440001BCCA=:;HJFIJJJFFDBAACFD=@=;8899=6888B777765134<<B@?><>><32*)(),2//00.***+&&&&&889?@@@JDJJEA;<;=;6634778;.'&(&+--<>JJHJFJGFEGFB883):9:AAB.--.9=JDHEGFGEIHJFJJJIJJJEDC6BCJJHFEBJGCB@ADCCDEHEFJJIIJJIJGJJHJJJGJJJJJEIFHF=<AA;;;858:;<@>E;;;DHJGJJEJD:2112.++)+))&%%+*$5===CDEJJJEIFFCCHCJ@>>?A77HIFJJCEHJJJJJGEGJEEJHJIFDEJEGEIJHJJFJJGHGIFEGJJIJJHJJHEFIGJJHGJIFGGH><3123:320-<BBCCFJJIJGJEIIGEBBBJGHGJFFEGFF76664445766-,+,4;>>@AFFFFGEHGDGDFIGHJJJHIJEIJJJJEGGHDGFHJJFGGGFDCHGHFJJJFH:765136>>@@EGEEBB?799?1002B@@GIEJJJJJJGJJEEJEFJHFJJJJJJFJFJJEIJHFGFHJHJGGDCGDFJDGJDJJJIJJGHEHIJJIIDFDGGJJJJJJJGHHHEIJJJFEDDIJJEJFJJIGCAHBEA?99GGJFAA@DDJHCCEFJJH:744;978>945B@DJJBDECEJJJ896JJGGFJJHJCABBGFFH@?>;79;89>EFC@?>9;(111=?9979;;<=AGEAAA@IEFEJJJHDCACBEFJHHJDJHDIFEHJHJDAA@BHJGGJJJFJJIG3111BICA==DA>>9877;768998668<<<2.-/('%%&&&&&)*&&./45+,13'4139=454:BJJJ@=>?DHHDCGEJEHEFJJIIGIJHJGJJIJIFEGJIGGFIJEB==CJHJ?>?;>1''55445?@ADEIABBBEEGEBDCCCCDJJFFFFFBCJDIEIHGEJBBAAIJIIFHHHDGJFF@@AAJBJDEHIJJJJJIJEJJJJJJJJGEJFCDD21.2500/1''''*+&&&((&/--))(((**+)'&%%$$&%+**25>.CEEJJJIJJJJHGFGJJIGJHFGEA@@DJFGEFJIEEECEFDD@?=9*))77=-+)(,.2;=FGFHHIFEGBFIEJDDEBDFFEJI</JGCJC=<5DGDEJBEEIGDGJJIJJIJJEIFFI@?=?JFE9762./541+*3-,(((''(;CC@A=<9<?A<=00/320/*)))(*+01GC@BBEEDFHIJJFFJJGJJHHJJJHJJIJJDEDEHH>?>>GEFJGIGJGHG??@@HJAAA:7383///4><<:9//9GG@?@@CDA9:JHHJJJEDFIFEJD?@@DBA@?A@AB=;;;;;;>;;>;9JDBDBCCCABDDGDECE>GEFGHCDIEDCBDBBF<<>=EJFEFDDFABBBEE@9;=<<A>789EEEECBABAA>:::<?>=>EEFCDFEFGJJJJCEBB<<:;=>???>27/.266756118<<<=;;98////7337>>==@EDEGBDECC=;7;667787510//33772*)*FEIFGEJHHD7((**?JJJHJHHIGJHJIJJJJJJDCCCHJJIFJIGJIJHJJEHIJIIHIGJJJJDJJJGJJIC?CFCFIGJJEJDJF=HHIJIJHJHEE=::FCJFGFJG@<EG??JBBB-,**,.99:::IFHJFJJIJJJE<FFDIGJGJJH>>=>H<;;8.++;:::FDBDE@@FGFA:;==ECCIFJGFJJEJHGJGHJJHEFFBCB@CCJJJJJJIJJGFFJJJJJGGJJJJJJBC@78FC8888FJJJJIIFJJJCA5..765577766?AC>77>==>?CA@=877499989@@F5334>?>==;>EDFHJJ::::30-+++&&&)&))*1234430,-.01127677?><<<=DBB=<=HHJCDECCEIFEJE9999<?>>*)((*&&&',+())4///0033443--./:3358641..35112))'''(?>@?@IGDIDHH?>@?EC?@=55(()*0488:756,,,5011433267880,=:9:<888688CA?>B=<<=B<=190//-'&&%%%&&&(%%'/;EJJJJIIJDFFEFJHJJJJFJEJHJJDHHFE@@@AGJHJJFJJ??><??DE<862--.;<<>>D;;;;IFGJJJJIJJJHGJJJJGGJCDEGGJJJHJFJGJIJHIGE>>>>IJGIEGIJJEJJFJJJCEC>=>>@**(+*''**36562.../5--4ABB?BEBBA87751--./:@@@@<@CI@@AAA@?B><<<B95((*+-145('()*)'(&'').5.()=@CB><:0000---2HA667GJGJFHFFFFHJJJJIJJIJGJHBDDBHJFHJHGGHHJDBCAB?.+*+)**&&&&1&?@BFBBGE?>>>::6FB@JJJJJJHJJJGJJGJGIJJHHDBC211/((('*)++()++1/)()+2*)%%%++)****0.++++++-/0?A;:;:BF:888>><;<<=A>?CJHJJJJGJGHJJJJJHF66643233++81:?DCE??@==>9997AEDGJJGCE=::;1*(&'((+-+,'(&*-/5@GJFIDIJBJGIDE@8100::88885458;<?@ABD888////:-((898:;AIGIIHB=?FC>=76:C=;;:IB++++9:32-)()/=EH7777..,2222555A<777<=BC;::9=///9JFJ@?JIB987811+*,,-69>@JJJIH>>==C>?--6556322.:>@GDIEFEIJJIEJFIJGDGGDJJJJJHHEGFHEGJBB@@EDJJHGJFEFHHFFEFHJIJHJJFEDCDDBBBDDFHJJGJJEDCC@@AHIJHBB>>AA<>;;;<=<?:DEEIFDFCBCBEIJA@?>9:CECDFCECEDCDDFDHGCCFBBCCEHEBBCADFJFHCDBA<<<=2222<BHJIHIJJJJJCDHGFAHBHJJJJEBCD=<865<1--.'&&%%%%$%%#$$%&%%%$%%%&'*7889<EIA>BB57<<<IHGJ>>?A>;;=<>111155430/2289??EJJIIGIJGIIGJJJJJJJJJJ<AA3FGGHJIHJEHJGGIJJJJFJJGJGJGJJJJJJIJJFJJFEDFBE2)((36(((*9669>@JGCB@B<665222///@A.,+++,,''&&'&%%',+,,,/9:@?<>=('')2=>>FFJHHGHA:82112GGGJFEGHBFJJHHGIJJJHIJJJJFJJJGGIDFGC@@;888>@CGIFGJBBDCJJHJGJIJJJJGJHD>H?>>:0///46JJIGDEEGFEJJIJGJJHEJJIJGGIJBAJF999:JJHJGFJFJGJJGJJJGJIJIHIEDFFJEJJJFA@C<<<989BJF8777IJFDFJIGDGEFAAIJJIJJIJJJJJJHIGJEB?66//.0))*&&@FIHEG<;;;?A99FECDJEJIJJHJJ@????==<:>FHFJIFJFJJJEJGJJJJJGJA@?>CDEEE9/0<<<;<EJJB9BIJJGJHJJJHJJIJJJ988GHIIGJJJJJGHGFJHJGJFJJJJFGJJJB:887;@=:5553100<:21,,,.-458==>EA??@JJ.,,,;:;<977743/..*+*&$$#$&&%$$%%&%'-06777<<99;?>>>=11BCBAEBJJEJI>JFGEJEAA>>=FJJJJJIJJJJJJJEJIJJCDCBJHCJHDFEGAC5.8568?@EIJJGJJJJJGHJHFEDEGJJJJJEEC:G>=@HHGJHFEJHJJIDFDA?>928877IJJJECDJJFJJ@>=<<:8877711+++((*.25((>>FBADGHHJ64455555***+GCHCCDEJHJJFDJIEEB..//3:---/BCDJJJJJJIJJHJGJJJJIJJ@CJGIGJGIJJFDBGFJGJIBJGEJJ557:IJEECB?=>?ADC>=<77:GCJHFGEJJJIJJGJGHA5JJJIHJJHCDEB?=@D??AC;FCEECAD<<;883;?>>>DGJGEFFEJJJJHJH54335-&%##$%&$$$'),56:BIHJDDECIJJJJJIFIHIJA954567(((&&&%&&-%%(*((*.>>>@BFFBA@@66608@BIJJJIIIIIJJJHHJFHBAACFJJIJG222...,*,-,,-08=>H@?A<:;;FFDEICCFEJJJJ@@??B810../->B?A:<=73228;856BA>@FDGEGJFCIJHFCCDBCFEDB=)--99HEBIDHFJIJIFEDHHFJIIFCGGJJJGHFFDHGJFH5210-'%%%&&%&--034:EFDADBACJJJJEEECBD>>;-)
@Glass_T7V_15_D3_12_12_9
TGGTGTCTATGTAGACCTTTTGCTGTTCAGCAGTTCCTGCCCTCTGATTTTCCCAGTCTGACCACTTCGGATTATCCCGTGACAGGTGATTCAGACTGGCTAATAACCAGTAAGGCAGCGGTACGTCAACAGGCTTACCCGTCTTACTGTCCCTAGTGCTTGGATTCTCACCAATAAAAAACGCCCGGCGGCAACCGAGCGTTCTGAACAAATCCAGATGGAGTTCTGAGGTCATTACTGGATCTATCAACAGGAGTCCAAGCGAGCTCGTAAACTTGCCGTTCTGACAGTTACCAATGCTTAATCAGTGAGGCACCTATCTTCAGCGATCTGTCTATTTCGTTCATCCATAGTTGCCTGACTCCCCGTCGTGTAGATAACTACGATACGGGAGGGCTTACCATCTGGCCCCAGTGCTGCAATGATACCGCGAGACCCACGCTCACCGGCTCCAGATTTATCAGCAATAAACCAGCCAGCCGGAAGGGCCGAGCGCAAGTGGTCCTGCAACTTTATCCGCCTCCATCCAGTCTATTAATTGTTGCCGGGAAGCTAGAGTAAGTAGTTCGCCAGTTAATAGTTTGCGCAACGTTGTTGCCATTGCTACAGGCATCGTGGTGTCACGCTCGTCGTTTGGTATGGCTTCATTCAGCTCCGGTTCCCAACAATCAAGGCGAGTTACGTGATCCCCCATGTTGTGCAAAAAAGCGGTTAGCTCCTTCGGTCCTCCGATCGTTGTCAGAAGTAAGTTCGGCCGCAGTGTTATCACTCATGGTTATGGCAGCACTGCATAATTCTCTTACTGTCATGCCATCCGTAAGATGCTTTTCTGTGACTGGTGAGTACTCAACCAAGTCATTCTGGATGGTGCTGGGCGGTCACGAGTTGCTCTTCCCGGCGTCAATACGGGATAATACCGCGCCACATAGCAGAACTTTAAAAGTGCTCATCATTGGAAAACGTTCTTCCAGGAGCAGGTTCAAGGATCTTCCCGCTATTGAGATCCAGTTGAATGTAACCCACTCGTGCACCCAACTGATCTTCAGCATCTTTTACTTTCACCAGCGTTTCTGGGTGAGCAAAAACAGCGAAGGCAAAATGCCGCAAAAAAGGGAATAAGGGCGACACGGAAATGTTGAATACTCATACTCTTCCTTTTTCAATATTATGGAGCAGCTTCTCCGGGTTATTGTCTCATGAGCGGATACATATTTGAATGTATTTAGAAAAATAAACAAATAGGGGTTCCGCGCACATTTCCCATGGCGTAGCCTGACGTCTAAGAAACCATTATTACTATCATGACATTAACCTATGAATTAGGCGTATCACGAGGCAGAATTTCAGATAAAAAAAATCCTTAGCTTTTTCGCTAAGGATATTTATCTGGAATTCGCGGCCGCTGTTTCTTCGAATTCGCGGCCGCTTCTTAAGAGTTATCACAACTTGACGGCTACATCATTCACTTTTTCTTCACAACCGGCACGGAACTCACTCAGGCTGGCCCCGGTGCATTTTTTAAATACCCGCGAGAAATAGAGTTGATCGTCAAAACCAACATTGCGACCGACGGTGGCGATAGGCATCCGGGTGGTGCTCAAAAGCAGCTTCGCCTGGCTGATACGTTGGTCCTCGCGCCAGCTTAAGACGCTAATCCCTAACTGCTGGCGGAAAAGATGTGACAGACGCGACGGCGACAGCAAACATGCTGTGCGACGCTGGCGATATCAAAATTGCTGTCTGCCAGGTGATCGCTGATGTACTGACAAGCCTTACGCGTACCCGATTATCCATCGGTGGATTGGTAGAACTCGTTAATCGCTTCCCATGCGCCGCAGTAACAATTGCTCAAGCAAGTATCGCCAGCAGCTCCGAATAGCGCCCTTCCTTGCCCGGCGTTAATGATTTGCCAAACAGGTCGCTGAAATGCGGCTGGTGCGCTTCATCCGGGCGAAAAACTGCGTATTGGCAAATATTGACGGCCAGTTAACGACCCGTCCGCTGCCAGTCACGCGGACGAAAGTAAACCCACTGGTGATACCGATTTCGCGAGCCTCCGGATGACGACCGGCATGATCGATCTCTCCTGGCGGGAACAGCAAAATCTGCGCCCGGTCGGCAAACAAATTCTCGTCTGATTTTTCACCACCCCTGACCGCGAATAGTAGTCGAGAATATAACCTTTCATTCCCAGCGGTCGGTCAATAAATCGAGATAACCGTTGGCCTCAATCGGCGTTAAACCCGCCACCAGATGGGCATTAAACAGTCCTGCCGGCGGCGGGAATAATTTTGCGCTTCGCCATACTTTTCATACTCCCGCCATTTCAGAGAAGAAACCAATTGTCCAGTATTTGCATCAGACATTGCCGTCACTGCGTCTTTACTGCGTTATTCTCGCTAACCAAACCGGTAACCCCGCTTATTAAAAGCATTCTGTAACAGAGCGGGACCAAAGCCATGACAAAAACGCGTAACAAAAATATACTCATGCACGGCAGAAACCCCACATTGATTATTTGCACGGCGTCACACTTTGCTATGCCATAGCATTTTTATCCATTCAGTTCACGGATCCTACCTGACGCTTTTTATCGCAGACTCTCTACTGTTTCTCCATACCCGTTTTTTTGGGCTAGCTACTAAGAAGAGGAGAAATACTAGATGATGCAAACCGTTTTAGCGAAAATCGTCGCAGACAAGGCGATTTGGGTAGAAGCCCGCAAACAGCAGCAACCGCTGGCCAGTTTTCAGAATAAGGATAGACCAGGCACGCGACATTTTTATGATGCGCTACAGGGTGCGCGCACGGCGTTTATTCTGAGTGCAAGAAAGCGTCGCCGTCAAAAGGCGTGATCCGTGATGATTTCAATCCAGCACGCATTGCCGCCATTTATAAACATTACGCTTCGGCAATTTCAATAACTGATGTCGGAATCTTTTTCACGGGGAGCTTTATAATTCCTGCCATAGTAGCCAAATCGCCCCGCAGCCGATTTTATGTAAAGACTTCATTATCGACCCTTACCAGATTCTATGGCGCGCTATTACCAGGCCGATGCCTGCTTATTAATGCTTTCAGTACTGGATGACGACCAATATCGCCAGCTTGCCGCCGTCGCTCACAGTCTGGAGATGGGGGTGCTGACCGAAGTCAGTAATGAAGAGGAACAGGAGCGCGCCATTGCATTGGGAGCAAAGGTCGTTGGCATCAACAACCGCGATCTGCGTGATTTGTCGATTGATCTCAACCGTACCCGCGAGCTTGCGCCGAAACTGGGGCACAACGTGACGGTAATCAGCGAATCCGGCATCAATACTTACGCTCAGGTGCGCGAGTTAAGCCACTTCGCTAACGGTTTTCTGATTGGTTCGGCGTTGATGGCCCATGACGATTTGCACGCCGCGGTGCGCCGGGTGTTGCTGGGTGAGAATAAAGTATGTGGCCTGACGCGTGGGCAAGATGCTAAAGCAGCTTATGACGCGGGCGCGATTTACGGTGGGTTGATTTTTGTTGCGACATCACCGCGTTGCGTCAACGTTGAACAGGCGCAGGAAGTGATGGCTGCGGCACCGTTGCAGTATGTTGGCGTGTTCCGCGATCACGATATTGCCGATGTGGTGGACAAAGCTAAGGTGTTATCGCTGGCGGCAGTGCAACTGCATGGTAATGAAGAACAGCTGTATATCGATACGCTGCGTGAAGCTCTGCCAGCACATGTTGCCATCTGGAAAGCATTAAGCGTCGGTGAAACCCTGCACCCGCGAGTTTCAGCACGTTGATAAATATGTTTTAGACAACGGCCAGGGTGGAAGCGGGCAACGTTTTGACTGGTCACTATTAAATGGTCAATCGCTTGGCAACGTTCTGCTGGCGGGGGGCTTCAGCGCAAGTAGCTGGTGAACGCGCACGGAACCGGCTGCGCCGGACTTGATTTTAATTCTGCTGTAGAGTCGCAACCGGGCATCAAAGACGCACGTCTTTTGGCCTGTGACTTCCAGACGCTCGCGCATATTAATATTAGTAGCGGCCGCTGCAGTCCGGCAAAAAAGGGCAAGGTGTCGCCCACCTGCCCCTTTCTTGACCGAAAGATTTACTTCCTGGTTGTGCAGGCTCTCGCTCACTGACTCGCTGCGCTCGGTCGTTCGGCTGCGGCGAGCGGTATCAGCTCACTCAAAGGCGGTAATCTCGAGGTTACATTGTCGATCTGTTCATGGTGAACAGCTTTGAATGCACCAAAAACTCGTAAAAGCTCTGATGTATCTATCTTTTTTACACCGTTTTCATCTGTGCATATGGACAGTTTTCCCTTGATATGTAACGGTGAACAGTTGTTCTACTTTTGTTTGTTAGTCTTGATGCTTCACTGATAGATACAAGAGCCATAAGAACCTAAATCCTTCCGTATTTAGCCATATGTCTCTAGTGTCAATTGGCGTTTGTTTTTGCGTGAGCCGTGGAACAAACCATTGAGAATCATACTTACTTTGCATGTCACTCAAAAATTTTGCCTCAAAACTGGTGAGCTGAATTTTTGCAGTTAAAGCATCGTGTAGTGTTTTTCTTAGTCCGTTATGTAGGTCAGGAGTCTGATATAATGGTTGTTGGTATTTTGTCACCATTCATTTTTATCTGGTTGTTCTCAAGTTCGGTTACGAAATCCATTTGTCTATCTAGTTCAACTTGGAAAATCAACGTATCAGTCGGGCGGCCTCGCTTATCAACCACCAATTTCATATTGCTGTAAGTGTTTAAATCTTTACTTATTGGTTTCAAAACCCATTGGTTAAGCCTTTTAAACTCATGGTAGTTATTTTCAAGCATTAACATGAACTTAAATTCATCAAGGCTAATCTCTATATTTGCCTTGTGAGTTTTCTTTTGTGTTAGTTCTTTTAATAACCACTCATAAATCCTCATACGTATTTGTTTTCAAAAGACTTAACATGTTTCCAGATTATATTTTATGAATTTTTTTAACTGGAAAAGATAAGGCAATATCTTTTCACTAAAAACTAATTCTAATTTTTCACTTGAGAACTTCGCATAGTTTGCTCCACTGGAAAATCTCAAAGCCTTTAACCAAAGGATTCCTGATTTCCACAGTTCTCGTTGTCATAGCTCTCTGGTTGCTTTAGCTAATACACCATAAGCATTTTCCTACTGATGTTCATCATCTGAGCGTATTGGTTATAAGTGAACGATACCGTCCGTTCTTTCCTTGTAGGGTTTTCAATAGTGGGGTTGAGTAGTGCCACACCAGCATAAAATTAGCTTGGTTTCATGCTCCGTTAAGTCATAGCGACTAATCGCTAGTTCATTTGCTTTGAAAACAACTAATTCAGACATACATCTCAATTGGTCTAGGTGATTTTAATCACTATACCAATTGAGATGGGCTAGTCAATGATAATTACATGTCCTTTTCCTTTGAGTTGTGGGTATCTGTAAATTCTGCTAGACCTTGCTGGAAAACTTGTAAATTCTGCTAGACCCTCTGTAAATTCCGCTAGACCTTTGTGTGTTTTTTTTGTTTATATTCAAGTGGTTATAATTTATAGAATAAAGAAAGAATAAAAAAAGATAAAAAGAATAAATCCCAGCCCTGTGTATAACTCACTACTTGCATCAGTCCGCAGTATTACAAAAGGATGTCGCAAACGCTGTTTGCTCCTCTACAAAACAGACCTTAAAACCCTAAAGGCTTAAGTAGCACCCTCGCAAGCTCGGGCAAATCGCTGAATATTCCTTTTGTCTCCGACCATCAGGCACCTGAGTCGCTGTCTTTTTCGTGACATTCAGTTCGCTGCGCTCACGGCTCTGGCAGTGAATGGGGGTAAATGGCACTACAGGCGCCTTTTATGGATTCATGCAAGGAAACTACCCATAATACAAGAAAAGCCCGTCACGGGCTTCTCAGGGCGTTTTATGGCA
+
%&&('+)(()43''))'')12/0../0***+(&%&$%&),-09BBBHHJJE?72'41/.//DH:958760**436992*A;9;?A33-('(('((()5846/..-0140112333;544.--+,++,-33FEECFFFJJB><:9.**:;CECCF?//@@3222;FGJHHFIJEBBDJJJJJJCFGFFJJJJEJFJE:999?>:)1,,6422/+4333BF<BCDCEDD???EJJJFJ<<<;>BBFD99>;;;=GCCA97556;=????@3112980/.%%%$,)&'-//)(((+.10135=>>>@B====GJJCB55569988524BC3333D;92279ACDECDGJGHDGC====HBCDJHJJ:8:9:B=<<=E@<<=8:;>>>?>?>@55440((&(+''(')8:<@FEDEFJJJJHFB9JJGJJ=<=<A6698:HJJJBC?5CIFAGFBABJJGEJEHGGBB@?AAAJFFDA?BA==;9498<=8?88.++*(('%'+,,.,,,,.=>?DIHBCA@=CBEHECJGJJJJFEGJJJGHIJJJIHJDFGCIJJIJHJJIHJJJDCDDJJEGEJJJJJJJJGJIJJHIFHHIJIHGFGHJJJJIHJ@@;556JJJHJJJJJJHJIJGJGGJ::::IJIGHHGJGJDD?BD:891165,)))))))--,--+----9****;//&&&&..,,-..==?ABCBD><<JJJJJHJJIDGJEFFID9FDJBAB@<::@EEJJHJB631EBC<7241+)++8889JJIJGJHJJFGFEJJGIIIEEGEJJJHHIJJJIIJJJHGC>GBEEDHEDDCCD>?++++?DHGJEJJEJJJJIFFBJJHJHFECGFDE5445?<<<=B@BA11(&&%&&(%&&&$$%''&**,---02.((''+)*,*689??:9955238AJIEIGFA@ADC@;;,,*+..0?BDJJJJJJJJICECCEIEJGDEJEJIJHAA@=87-,&%&$$$&%%$%%'(&'+***+%%((/0+&&');;;JFCIB921116;71'&&&(<7778DDBJEGHFIDDJFJG9BCGGJIJJFFF@DBE?555560/0553:89:=1111<;;<.-,*)))*,//'''<<==>:?877ABB@DHFHCGFEJJJ88844327?FFGIEBBDCHBA??FJJJGGDA>B=B;9*)))+//('$$'(((&%$%%&&%&&&<EBB@:90---2((()<<>>FHHEIEHJEHJIFD;::<>?;>CIIJB@BD32246334211,4,-77<=)))*64-(2200))'')))/64&&'.&&5=?ACEABBCCG</../@AB?HEAA@=<=>IAA(&%(*''//ABBBAAB@@AAFCA?A:>96666>3347CDIJH;<<A:<:8.**21009<<<881<<ED=;;;AFGCBHDEC>?>@HEG@FE><BA;DGIJJGIJJEHJBAA>:70'&&),,,*.*%%(..044=EGJJJGHHHJFFHJFEFFJJJJHE?CIFJGJFIJJJIJJJFF@(((('&&&?@@@AFGEGEJJJGJJJJFEDFGJJJD>0/201*))((()++--01666:@IJJGJJJICC@@?>@B@BAAJJGJJHJIJJFJJJJE=JJJIJHJJJ=888JGJC@@@?:@BFEIJJJ5556JCBCCJIJHJFCCBAJCB==3-+,0,,010899JJJIJJJJJJIJJFFAC;:;9765124=>@AFDFFIHDH<<<+''8>JJBBAAJJJJJJHJJIJIJJJEJIIIJJIFIJHHJHFA>BB989C=3334544/./733366>D<*)*)+0&'%%&(68ABCCEB@BDD=<<<BB73+'&*,00//12988BHFEIJ??@?=:/*8A@BAI6FBCGIJFIDABB885566:5200*+,,.9;AD;;;9767111111125,,,&(&41:<50;;BIDBAB8888A665./08=>HGB<;;?FFJIGFGGD5A==98+'&&&397877:56545.-+*)*,,55>:;=BBAE@@A>AEHEEG=876.,+%$$%')*%%&''*+-***(%%'(:9<:344444658:<=**&'66,***,-*&%%*'-1022287..01@F@?>5445,+*'&&);,++++D:77757998821000110/,,,((%%$'+,+67---->>>>ABE@622-**%%%15FFJF<95=8:9<@A@@=<77/...+**(((().000<<=:=<<;<B>ADGFH89A@=<:70/0,&%%&&).+++,..=AEA?AHGA?=;6///>DGGIDFJHFHJGDB=9:9377::?BFFEFDCA?'&&'**%%%%11(('')*00*(&%%$$$$&&+.,))*/031..0>=<=ECF::3.65111/,))()13124:88001757777.(''*)%(''%%$)$$-)%&'(1,3355501002-((((*$&&%&()0//16=>C=>AGFA@@C<;;9:<<AABIFCBFGGJH@??543/,,-)'()*+,,3----000024556;>BGJJDE==<90++-:2/''')-*+2,++,-,-.2223+)))*>BFHIEJJJIIJJHIF>>==CAA@:866BB;999<==9885688766;.-(((+*()(''%&&%%+412299856>EJJHJHJF@?;9:64---44>>AACBBEGFD66/))+;:786518:5)))7C:1111752,*+1*:=?AGJEHCB:866:ACDDCJGCJJIGIJJJHJJJJJJJJ42226;;>EC???@IHDDBA999::3000989:>ADGHA?@====JGGCB:../<9999JJ3233784.,,++&$$$%$))$%('())*57889FCA444>AA@@??;887@@@?@ACHC==>;;;9-++&&%%&&&&'&,046CAAAD@=;;<CEDDGJHFEJ)(((<9BCCC7540-*'''*879<999:7776;9882000GJEECBDEFEDCA@A?65569:9:=.&$$&+-.010-)'&%$%%&-,+-+))*()+EB;777=93+,34.21141++&'''(*,25460---0229;FGEEEFC@=<?;;;<EH<<<C3334EEC=<<>::1'1+%%%&(('''&&0=><;@>@@===8FJGEA@>AFBD988:7<=?@GJFECC?@@CJDJEF@JJIJFHECBACFH967.)()*/,058>@DGGFHFJHJ))))JJEIIJGEFJHJF:767:JFIJJIGJJFJJHJGJDJJJJFJJFGIIJFEEEGJGJJJJJGFHJJJJJ4444JJJHJJHHJJJJJGJFGHE?J3333JEGGIJJHIHG=;9:9=<?CJJ><==??BCGCD=JFHGHJJJJHGHABBJBGA=CJ8777>A::889:;;200.111;7777JGEJJJIEJJIJDCCCJJG>3888FFAB=;2124AJJJJEIJJIIJJJJJHJJJJJIGGJGCDDCC20=JJJJJHIIJEHJIJJJFJJFJJJIJHHCA='''(<AA@BGIFJJJHJJFJIJJIJJJIJJJJJJJJJJIJJIJJJJHJJJFJIJHFJGIHJJJJIJJJJJGJJJJGIJHJJJHJJEJGJJJFJJHJJHJCDBEJJJJJIJH<<;:?@::::FHGIJJJJ?><==EG????EA??5;**77GECEACIGHHJEBBABB?=??BFCCDHFHJFGGJEJGGC////*)))HFHDGJJJHHHIHJJJJGFHJIE0.-.1,''/=CJCDCCJFJJJJGJHGJJIJJ<;;<JJJJ@A@@JJJFJJJGJIJJJJJIJJJJHIJJIHGJJFJIGJJHJGFGIJJJJFGIJJJJJJGIJJJJJJJJJJHIJJJJJHJHDDGEJJHIJJEDBB3323.*.*'''*+9@GHJJHJJJJJIJJJJJEFD>=BAB;;;;@A@BA@JJFEBAEJFJJE??><,,,634579>CDDICCBABAA@2222-,,.A@??ABJJEGJIHIJIFBBCJ;=6446560,,,-.1)(()&&&'&&&(&)&&%%$&+(''((/-2*2323343@ABD?888?2)))6HDEIJECBB22221000890**E?JHJEDFFA>>@>=::..4/*&%%&(*'%&''*'(++--377'''(-..-,,+-1/&&&+009>?IFJEDFDJCC>>?GGGJIGIJ@A;95-,+-2,))((*+(,+(6826.**7./,&&$%'(*--)))(&'&(%%$%%&&'&&+..//0)'+488CACJJIFIIFJEHHFEC8668;;;;?;:5EDEGHJGHEH@?@?B764340)))(***05433.**+*+++34HJJGB@BBAA30015B6666DFJEJJIJJFEBCB?=>@AF;;;F8:;@HJC>;;55AG@<=44,+++4*)'''&&'-++/=;>>BBCHFGG?::ABA@987;@BCBJJCB@BFH::=67):::JEDIGGDFE211174455999=8899>CC@?>;JDBECGJJJHIJGJGHJJJFJIEFDCEIJ@>>ABDAB))((()-.)((+)&&'(+)*,,-,''''$%')//((0/./1..('%%&&(%$%%'$%&(,323347:::9..-,+,/))*+/,))('''(*)+++8<=<><==8BDABC@DCAACGEFJJGGJFC712:?DIEJFEJDDDEH2224BDD?94.,++*-.3334/--.8?>A0///58++*(03363:9:;:6(((('(''&((+,1131101<JHFJDEEFEHJ;;;EFCDDCD=>=76574885334=ACJFJIBD<;6553(,,,2./+*)))/43456550/02;;;;>?67778C;CGBCCC0000=<==0000/224;98789'''',++,,<=>JEJJJFJHJJJJJJFJJIBB;<::=>>888=IFFHG??@@FG>>=>EC97BHGJDC>?.?3>>ADDEEHFFDFJJGHGEDCJFJJEFJHJE>=333>=>>CJIEHHIEJGCBBDJ?>><:;75;@GGJFGCCBBJDJJFIGJJJFB=8;2@C4428=::==82226+++24--9BDFDJBF>666:97211157,&%%&///6??@E<99:GJE?>;0@?AA?IJ78?6;8:9/0/0346797799??=C?100::::AJJIFCDB:9::00.//'&&&0)(((&'BBA?>778=-77=CFEJI3((((/,++,,/-''));?==><-*'%%(.<:857AAE8877@BDA==?DCEC?06=B<:88556;=:<JJC>?8878&&%$$$&''(*(&&-/0//6;<=@DDB95@@@>>EFGB??..-,,,+*)()'((/./-111ADCBDCFF?>98:;:<><712GEHFJFJIA?@@?>>@IEDJFD9=<,---8<(D8CJJJJHJHG?;99////BGJFFGFFHFEGEGFCHFAF998888;DFB7444:>@ADDDD:::BA786??<857@>A4444<<=CFJJBABAJFCEIEIJJJIJHIIGJJGCDBCCB?@;666867000022143+G@JFJJJEJJIJJJJGJFJF>>=<=<<?>?372222+*--0@B<<@BCDGJFA>>?@?<?@BCC@FFJJC8EGJIIFEFHJJJHJEDDDD;6578:;/.-,-//++,)*)(+:@CDDFJFF???@G??;:8333?@9>88BDEDDGHFI>9668@@:<?=2A@AEC=8EJJEEDFHHGJCCFECIEFJDEEDDDAAFHGJJCCD@;;;;::A=998;;<EJIHFA=;=::7560,-//0<<=;A@><=<>JJHGHJJIHEHJE?20//))))+&%)&9>DIGDGFJ;;<JJHGJFJGAAAAHGGJHDCHGGHGGJJEC9734@JJ@?@AA@@7AJJJHFIHHFJHDIIJJDFECEDJJED>87001481166;EGDHFJDBCDFIICDBEEECEB@>=6.)#$$$%'))*,(((*<>CDAAAACJB<9;:<9763114110088>==?ADFDBBBBFHEIFIJIIJ@???@@?222ACBDDFE877799862113:;::;:88?<<>?FJHJHJEGCCCFHJJDDB:/201/13210/13>74240>?CEBBA????JB??CCFFEEFH==20)'
@Glass_T7V_15_D3_12_12_10
GGGGTACCGGTTTGGTTAGCGAGAAGAGCCAGTAAAAGACGCAGTGACGGCAATGTCTGATGCAATATGGACAATTGGTTTCTTCTCTGAATGGCGGGGGTGTTGAAAAGTATGGCTGAAGCGCAAAATAAACCCCTGCTGCCGGGATACTCGTTTAATGCCCATCTGGTGGCGGGTTTAACGCCGATTGAGGCCGACAACGGTTATCTCGATTTTTTTATCGACCGACCGCTGGGAATGAAAGGTTATATTCTCAATCTCACCATTCGCGGTCGGGGGGTGATAAAAACGCAACAGTCTTGCCGAACAGGGTGATATTTTGCTGTTCCCGCCAGGAATTATCATCACTACGGTCGTCATCCGGAGGCTCGCGAATGGTATCACCAGTGGGTTTACTTCAGTCACGCGCCTCTGGCATGAATGGCTTGACTGGCCGTAAATATTACCGATGCGGGTTCTTACGCCGGATGAAGCGCACCAGCCGCATTTCAGCGACCTGTTTGGGCAAATCATTAACGCCGGGCAAGGGGAAGGGCACTATGGGAGTTTCTGGCGATAAATCTACTCCAGGCAAATTTTACTGCGGCACCATGGAAGCGATTAACGAGTCGCTCATCCACCGATGGATAATGAGTGAGGCTTGTCAGTACATCAGCGATCACCTGGCAGACAGCAATTTTGATATCGCCAGCGTCGCCGTCTTCTTGTACGCCGTCGCGTCTGTCACATCTTTCCGCCAGCAGTTACAGATAGCGTCTTAAGCTGGCGAGGACCAACGTATTGACGGCGAAGCTGCTTTTGAGCACCACCCGGATGCCTATCGCCCACATACGGTCGCGATGTTGGTTTTGACGATCAACTCTATTTCTCGCGGATTAAAAATACCGCGGCAAGCCCCGGAGCGAGTTCCGTGCCGGTTGTGAAGAAAAAAGTGAATGATGTAGCCATAAGTCTCATAACTCTTAAAGCGGCCGCGAATTCGAAGAAACAGCGGCCGCGAATTGAGAAATCATTCCTCAGCGAAAACCAGTTTTTTATCTGAAATTCTGCCTCGTGATACGCCTATTTTATAGGTTAATGTCATGATAATAATAGTTTCTCAACGTCAGGTGGCACCATGGGAAATGTGCGCGGAACCCCTATTTGTTTATTTTTCTAAATACATTCAAATATGTATCCGCTCATGAGACAATAACCTTGATAAATGCTTGAATAATATTGAAAAAGGAAGAGTATGAGTATTATCAACATTTCCGTGTCGCCCTTATTCCCTTTTTTGCGGCATTTTGCCTTCCTGTTTTTGCTGACCAGAAACGCTGGTGAAGAGTCAAAGATACTGAAGATCGGTTGGGTACACGTAGGGTTACATCAAACTGGATACGGACCGCGGTAGATCGTTGAGAGTTTTAGCGCCCCGAAGAACGTTTTCCAATGATGAGCACTTTTAAAGTTATTTATGTGGCGCGGTATTATCCCGTATTGACGCCGGGCAACTCAGTCTAGCCGCATTACACTATTCTAAAATCATTTCATTACCATATACACCGTCACGGAAAAACCGTCTTTCCCGGATGGCATGACGAGGTAGAGAATTATGCAGTGCTGCCATAACCATGAGTGATAACACTGCGGCCAACTTACTTCTGACGAACAATAGGAGGACCGAAGGAGCTAACCGCTTTTTTGCACAACATGGGGATCATGTAACTCACCTTGATCGTCAAAATTCAGATCAATGAAGCGGGGTATACCAAACGACGAGCGTGACACCACGATGCCTGTAGCAATGGCAACAACGTTGCGCAAACTATTAACTGGCGAACTACTTACTAGCTTCCGGCAACAATTAATAGACTGGATGGAGGCCAATAAAGTTACAGGACCACTTCTGCGCTCGGCCCTTCCGGCTCGCTAGTTTATTGCTGATGAATCTGGAGCCGGTGAGCGTGGGTCTCGCGGTATCATTGCAGCACTAGCAGCAGATGGTAAGCCCTCCCGTATCGTAGTTATCTACACGACGGGGAGTCAGGCAACTATGGATGAACGAAATAGACAAATCGCTCAGATGGTGCCTCACTGATTAAGCATTGGTAACTGTCCGACCAAGTTACCAGCTTTCGCTTGGACTCCTGTTTGATAAATCCAGTAATGACCTCAAGAACTCCATCTGGATTTGTTCAGAACGCTCGGTTGCCGCCGGCATTTTTTATTGGTCAGTCCAAGCACTATTAGAAACGGCGGAGTCAGCCCGGGTAAGCCTGTTGATGATACCGCTGCCTTACTGGGTGCATTAGCCAGTCTGAATGACCTGTAGCGGACATGCGAAGTGGTCAGACTGGAAAATCAGAGGGCAGGAACTGCTGAACAGCAAAAAGTCAGATAAGCACCACATAGCAGACCCGCCATAAAACGCCCTGAGAAGCCCGTGACGGGCTTTTCTTGTATTATGGGTAGTTTTGCACTGAATAATTAAAGGCACCTGTAGTGCCATTTACCATCACTACAGAGCCGTGAGCGCAGCGAACTGAATGTCACGAAAAAGACAGCGACTCAGGTGCCTGATGGTCGGAGACAAAAGGAATATTCAGCGATTTGCCCGAGCTTGCGAGGGTGCTCTTAAGCCTTAGGGTTTTAAGGTCTGTTTGTCGAGCAAACAGCATTTAGACGTGGTTTTGTAATACTGCGGAACTGACTAAAGTAGTGAGTTATATACACAGGGCTGGATATTATTCTTTTTATCTTTTATTCTTTCTTTATTCTATAAATTATAACCACTTGAATATAAACAAAAAAAACGCACAAAGGTCTAGCGGAATTTACAGAGGGTCTAGCAGAATTTACAAGTTTTCCAGCAAAGGTCTAGCAGAATTTACAGATACCACAACTCAAAGGAAAAGGACATGTAATTATCATTGACTAGCCCAGTTATTCAAATTGGTATAGTGATTAAAATCACCTAGACCAATTGAGATGTATGTCTGAATTAGTTGTTTTCAAAGCAAATGAACTAGCGATTAGTCGCTATGACTTGACAAAAACTCTATAAAACCAACGTTTATGCTGTGTGGCACTACTCAACCCCACGATTGAAAACCCTACAAGGAAAGAACGGACGGTATCGTTCACTTATAACCAATTCGCTCAGATGATGAACATCAGTAGGGAAAATGCTTATGGTGCTCGCTTAAAGCAACCAGGAGTTGATGACGAGAACTGTGGAAATCCAGATGCTTGGTTAAAGGCTTTGGTCCATGAACAAGCTCTTGCAAGTTCTCAAGCGAAAAATTAGAATTAGTTTTTCGTGAAGAGATATTGCCTTATCTTTTCCAGTTAAAAAAATTCATAAAATATAATCTGGAACATGTTAAGTCTTTTGAAAACAAATACTCTATGAGGATTTATGAGTCGTTATTAAAAAGAACTAACACAAAAGAAACTCACAAGGCAAATATTCAGATTAGCCTTGATAATCTAAGTTCATGTTAATGCTTGAAAATAATTACCATGAGTTAAAAGGCTTAACCAATGGGTTTTGAAACCAATAAGTAAAGATTTAAACACTTACAGCAATATGAAATTGGTCATTAATAGCAAGACCGTTCCCGACTGATACGTTGATTTTCAGGTCAATTAGATAGACAAATGAATATCGTAACGAACTTGAGAACAACCAGATAAAAATGAATGGTGACAAAATACCAACAACCATTACATCGAATTCCCTACCTACATAACGGACTAAGAAACATCACGATGCTTTGACTAAAAATTCAGCTCACCAGTTTGCGGCAAAATTTTTGAGTGACATGCAAAGTAAGTATAATCTCAATGGTTCGTTCTCATGGCTGGCACAAACAACGAACCACACTAGAGAACATACTGGCTGATGCCGGAAGGATCTGAGGTTCTTATGGTTTCTGTATCTATCAGTGAAGCATCAAGACTAACAAACAAAAGTAGAACAACTGTTCACCGTTACATATCAAAGGGAAAACTGTCCCATATGCACAGATGAAAACAGTGGTGAAAAAAGATAGATACATCAGAGCTTTTACGAGTTTTTGGTGCATTCAAAGCTGTCACCATGAACAAATCGACAATGTAACCTCGAGATTACCGCCTTCAGTGAGCTGATACCGCTCGCCGCAGCAACGACCAGGCGCAGCGAGTCGAGTGAGCGAGGAAGCCTGCATAACGCGGAGTCTGATCTTTTCGGTTTTAAAGAAAAAGGGCGGTGACGCCTGCCCCTTTTTGGGACTAAGCCAGCCACTTCTGCGTCCTCTTGATCTGCGCGCAGCGTGAAAACCGAGGCCAAAAGACGTGCGTCTTTGATGCCCGGTTGCGACTCTACAGCAGAATTAAAATCAAGTCCGGCGCAGCCGGTTTGTGGCTTCCACGCAGTTCTGTCACCTAAGCCCCCCGCCAGCAGAACGTTGCCAAGCGATTGACCATTTAATAGTGACCAAGTCAAAACGTTACCGCTACCACCCTGGCCGTTGTCAAACATACTTATCAACGTGCTGAAACTCGCGGGCGGGCAGGGTTTTTAGCCGACGCTTAATGCTTTCCAGATGGCAACATGTGCTGGCAGAGCTTCACGCAGCGTATCGATATACCAGCTGTTGCTTCATTACCATGCAGTTGCACTGCCGCCAGCGATAACACCTTAGCTTTGTCCGCCACATCGGCAATACGTGATTGCGGAACACGCCAACATACTGCAACCATCAGTACAGCAGCCATCACTTCCTGCGCCTGTTCAACGTTGACGCAACGCGGTGATGTCGCAACAAAAATCAACCCACCGTAAATCGCGCCCGCGTCATAAGCTGCTTTAGCATCTTGCCCACGCGTCAGGCCACATACTTTATTCTCACCCAGCAACGCCCGGCACACAGCGGCGTGCAAATCGTCATGGGCCATCAACGCCAAACCAATCAGAAAACCGTAGCGAAGTGGCTTAACTCGCCGCTCAACGTAAGTATTGATGCCGGATTCGCTGATTACCGTCACGTTGTGCCCCAGTTTCGGCGCAAGCTCGCGGGTACAGGTCGAATAGATCGACAAATCACGCAGATCGCGGTTGTTGATGCCAACGACCTTTGCTCCCAATGCAATGGCGCGCTCCTGTTCCTCTTCATTTCATTTGGGTCAGCACCCCCATCTCCAGACTGTGAGCGACGGCGGCAAGCTGGCGATATTGGTCGTCATCCAGTACTGAAACTCGTTGATCAGCAGGCATCGGCCTGGTGATCGCGCGCCAGATAGACTGGTAAGGGTCGATAATGAAGTCTTTACATGAATGCGAGCTTGGGGCGATTTGGCTGACGATGGGGAGGAATAAAACTTGCTGGAAAAATATTTCTCATCAGTCAGCACCGAAATTGCCGAAGCGTAATGTTTATAAATGGCGGCAATGCGTGCTGGAATGAAATCATCACGGATCACGCCTTTTGACGGCGACGCTTTCTTGCACTCCAGAATAAACGCCGTGCGCGCACCCTGTAGCGCATCATAAATCTTCACGTGCTCGGCTGAACCTAGCGTATTAAAACTGGCCAGCGGTTGCTGCTGTTTGCGGCTTCTACCGAAATCGCCTTGTCTGCGACGATTTTCGCTAAAACGGTTTGCATCATCTAGTATTTCTTCCTCTTTCTCTAGTAGCTAGCCCAAAAAAACGGGTATGGAGAAACAGTCTAAGAGTTGCGATGAAAAAACCGCTAGGTCGGATCCGCTAATCTTATAAAATCAAGTATTAGCATAGCAAAGTGTGACGCATGCAAATCATCAATATGAACTTTTGCGTGATTATAAGCACTTTCTTACGCTTTTCTCATGGCTTTAGTACCGCTTTACGGGACATGTTGTGCATGCCTTCGTTGGTTGTCGGCCGCAACTTGACACTCCAGTGAACTTGCTCGGTTTTCGCACGTCATTTATCGTGAAACGCTTTCGCGTTTTTCGTGCGCCGCTTCACCCGCTTATTAAAAGCATTCTGTAACGACGGAACAAAGCCATGACAAAAACGCATAACAAAATTGTCTATAATCACGGCAGAAAACTGCACATTGATTATTTGCACAGCATCACGCTTTGCTATGCCATAGCATTTATCATCCAGTAAGCGGATCCTACCTGACGCTTTCTCGCAACTCTCTACTGTTTCTCCGTACCGAGTTGGCTAGCTTTATCGAGGAGGTCAGTGATCCGGACGCATTCAGAGGTTTTGTAGCACGGCAATTGGGTAGAAGCCCGCAAACAGCAGCAACCGCTGGGCCGCTAGAATGAGGTTCAGCCGAGCACGCGACATTTTTATGATGCGCTACAGGGTGCGCGCACGGCGTTTATTCTGGAGTGCAAGAAAGCGTCGCCGTCAAAAGGCGTGGATCCGTGATCGATCTCGATCCAGCACGCATTGCCGCCATTTATAAACATTACGCTTCGGCAATTTCGGTGCTGACTGATGAGAAATATTTTCAGGGGAGCTTTAATTTCCTGCCATCGTCAGCCAAATCGCCCCGCAGCCGATTTTATGTAAAGACTTCATTATCGACCCTTACCGGATCTTTATCTGGCGCGCTATTACCAGGCCGATGCCTGCTTTAATGCTTTCAGTACTGGATGACGACCGATATCGCCAGCTTGCCGCATCAGCTCACGGTCTGGAGATGATGTAGCAAATCCAGTAATAAAGAAACCAGGTCGCCATTGCATTGGGAGCAAAGGTTCGTTGGCGTCAACAACCACAATATCCGTGATTTGTCGGTTGATTTCAACCATTCCGCCAGCTTGCGCCGAAAACTGGGCACAACCTGGACGGTAATGAGCGAATCCGGCATCAATTCTCGCTCAGGTGCGCGAGTTAACCAGCTTCGCTAACGGTTTTGTTGATGCGTTTGGCGTTGATGACCATGACGATTTGCACGCCGCCGTGCCGGGTGTTGCTGGGTGAGAATAAAGTATGTGGCCTGACGCATGGGCGAGATGCTAAAGCGACTTATGACGCGGGCGCGATTTACGGTGGGTTGATTTTTGTTGCGACATCACCGCGTTGCGTCAACGTTGAACAGGCGCAGGAAGTGATGGCTGGGCACCGTTGCAGTATGTTGGCGTGTTCACGGAATAAGCGATATTGCGATGTGGTGGACAAAGCTAAGGTGTTATCGCTGGCGGCAGTGCAACTGCACATGGTAATGAAGAACAGCTGTATATGGATACGCTGCGTGAAGCTCTGTTGACCGTGTTCCGCCACGTGTGGAAAGCATTAAGCGTCGGTGAAACCCTGCCCGCCGCGAGTTTCAGCACATTGATAAATATGTTTTAACAACACACAGGTAAAGTGGCAACGTTTTGACTACGTAGACTATTAAATGGTCAATCAGCTGGCAACGTTCTGCTGGCGGGGGGGCTTAGGCGCAGATGACTCCGTGGAAGCCAGCACAAACCGGCTACACCAACTGATTAATTCTGCTGTAGGAGTTCGCAACCGGGCATCAAAGACACAGTCTTTTGGCCTCGGTTTTCCAGACGCTGCGCGCCGTATTAATTCTAGTAGCGGCCGCTGCAGTCCGGCAAAAAAGGGCAAGGTGTTGACCACCCTGTACCTTTCTTTAAAACCGAAAAGATTACTTCGCGTTATGCAGGCTTCCTCGCTCACTGACTCGCTGCGCTCGGTCGTTCGGCTGCGGCGAGCGGTATCAGCTCACTCAAAGGCGGTAGATTTCGAGGTTACATTGTAAATATGTTCATGGTGAACGGCTTTTGAATGCACCAAAAACTCGTAAAAGCTCTGATGTATTCTATTTTTTTTACACCGTTTTCGTCTGTTGCATATGGACAGTTTTCCCTTTGATATGTAACGGTGAACAGTTGTTCTACTTTATTTGTAGTCTTGATGCTTGGCTGCTGATTGAGCTTCAGAGCCATCGGGCACCAGGAATTCTTCCGTATTTTAAGCCATTATGTTCTAGTGTGGTTCGTTGTTTTTGCGTGAGCCATGAAACAACCCATTCAAATAATACTACTTTGCATGTCACTCCGAAAATTTTGCTCAAACTGATCATAATTTTTGCGGGTGAAACCATCGTGTAGTGTTTTTCTTCCGTCCGTTATGTAGGTTAGAATGATGTAATCATTGTATTTTGTCACCATTAGTTTATTGGTTGTTCTCAAGTTCGGTTACGGAATCCATTTGTCTATCTAGTTCAACTTGGAAAATCGGACGTCTCAGTTGGGCCACGCTTATCAACCACCAATTTCGTATTACTGTAACATGTTTAAATCTTTTCTTCGTTTCAAACAGGGTTTCACTTCCCTCTTTCATTCATGGTAGTTATTTTCAAGCATTCATCAACTTTGATTCGTCGAGGGCTAATTCTTATATTTGCCTTGTGAGTTTTCTTTTGTGTTAGTTCTTTTAATAACCACTTCATAAATCCTCATGAAGTATTTATTTAAAAGACTTAACATGTTCCAGATTATATTTTATGAATTTTTTTAAAGTGGAAAAGGTAATATCTCTTCACTAAAAACTAATTCTAATTTTTCGCTTGAGAACTGGCATAGTTTGTCCACTGGAAAATCTCAAAGCCTTTAACCAAAGGATTCCTGATTCCCACAGTTCTCGTCATCAGCTCTCTGGTTGCTTTAGCTAATACACCATGACCTTCCCTCTGATGTTCATCATCTCGTATTGGTTATAAGTGAACAATTCGTCCGTTCTTTCCTTGTAGGGTTTTCAATTGGGGTTAGTCATATGCCACACAGCATAAAATTAGCTTGGTTTCATGCTCCGTTCATGCCTAGCGACTAATCGCTAGTTCATTTGCTTTGAAAACAACTGATCAAACATACCGCTTGTTAATTGGTCTAGGTGATTTTAATCACTATACAATTGAGATGGCTAGTCAATGATAATTGCATGTTCCCTTTCCTTTTGAGTTGTGGGTATCTGTAAATTCTGCTGAGCCTTTCTGAAAACTGTAAATTCTCCTAGACCCTCTGTCATTGTCATTAGACCTTTGTGTGTTTTTTTGTTTATCTCCAAGTGGTTATAATTTATAGAATAAAGAAAGAATAAAAAAAGATAAAAGAATAAATGCAAGCCCCCTGTGTATAACTCACTACTTTAGTCAGTTCCACATATAAAAGGATGTCGCAAACGCTGTTTGCTCCTCTCAACAACCTTAAACCCTAAAGGCTAGGTGACACTCACAACTTCGGGCAAATCGCTAAATATGCCTTTTGTCTCCGACCATCAGGCACCTGAGTACGCTGTATTTTCGTGACATTCAGTTCGCTGCGCTCACGGCTCTGGCAGTGAATGGGGGTAAATGACATTCCGGCACCTTATCGATTGGTGCAAGAGAAACTACCGTCGTCAAGAAAAGCCCGTCACGGGCTTCTCCAGGGCGTTTTATGGCGGGTCTGCTATGTGGTGCTATCTGACTTTTTTCTGTCAGCAGTTCCTGCCCTATTGATTCCATGACCACTTCGGATTATCCCGTTGACAGGTCATTCAGACTGGCTAATGCCACCAGTAGCAGCAGTAGATGAACAGGCTCCCGTTCTTGTACCTCATGCTTGGATTCTCACCGATAAAAACGCCCAGCAGCAACGCAGCGTTCTGGAAAGCAATTCCAGATGGAGTTCTGGTCATTACTGAATATCAACAGGAGTCCAGCGAGCTGGTAAACTTGGTCTGACAGTTACCAATGCTTAATGAGTGAGGCACTTATCTTCAGCAATCTGTTTATTTCGTTCATCCATCGTCCCTGACTTCCCCGTCGTGTAGATAACTACGATACGGGAGAGCTACCATCTGGCCCCAGTGCTGCAATGATCCGCGAGACCCACGCTCACCGGCTTCACCAGTTCGCGATAAACAGCCAGCCGGAAGGGCCAGGCGCAGAAGTGGTCCTGCAACTTTATCCGCCTCCATCCAGTTGATTGCCGGGAAGCTAGAGTAAGTAGTTCGCCAGTTAATAGTTTGCGCAACGTTGTTGCCATTGCTACGGCATCGTGGTGTCACGCTCGTCGTTTCGTATAGCCATTAGGCTCCGTTGCCGACAAATCAGCGAGTACATGATCCCCATGTTGTGCAAAGAGCAACGCCTTCCTTCGGTCCTCCGATGACGGTTTTCAGATAAGTCGCCGCATGTGTATCACTCATGGTTATGGCAGCACTGCATAATTCTCTTACTGTAGTGCCATTCATCATGCTTTCTGTGACTGGTGAGTATAGAACCGAGTTGGTTGAGAATAGTGTATGCGGCGACCGAGTTGCTCTTGCCCGGCGTCAATTCGGGATAATGTAAGGCATCGCAGAACTTTAAAAGTGCTCATCATTGGAAAACGTTCTCGGGGCGAAACTGTAAAGATATTACCGCTGTTGAGATGGATTTCGATGTTAACCCACTGGTGCCACCAACTGATACTTTCAGCATCTTTTCTTTCACCAGCTTCTGGGTAGCAAAACAGGAAGGCAAAATGCCGCAAAAAAGGAAATAAGGCGACGGAAATGTTAAATATCCATACTCTTCCTTTTTCAATATTATCGAAGCATTATTAGGGTTATTGTCATGAGCGGATACATATTTAGATGTAGAAAAATAAACAAATCAGGGTTCCGCCACATTTCCCATGGTGCCACCTGACGTCTAAGAAACCATTATCATGACATTAACCTATAAAAATAGGCGTATCACGAGGCAGAATTTGGGTGCAAAAAAATCCTTAGCTTTCGCTAAGGATGATTTCTGGAATTCGCAGGCCGCTGTTTGTTGGAATTTCGCGGCCGCTTCTAGAGTTATGACTTGATCATCATTCACTTTTTCTTTCACAACCGGCACGGAACTCGCTCGGGCTGGCCCCGGTGCATTTTTTAAATACCCGCGAGAAATAGAGTTGATCGTCAAAACCAACATTGTAACAAGCGGTGGCGATAGGCGTCCGGGTGGTGCTCAAAAGCAGCTTCGCCTGGCTGGTGCGTTTGTTGGTCCTCGCGCCAGCTTTAAGACGCTAATCCCTAACTGCTGGCGGAAAAGATGTGGAGCAGACGCGACGGCGACGAGCCACAAACATGCTGTGCGACGCTGGCGATATGGTGAAATTACTTTTGTGTCCAGGTGATCGCTGATGTACTGACAAGCCTCGCGTACCCGATTATCCATCGGTGGATGAGTAACTCGTTAATCGCTTGCCATCACCAGCGCAGTAACAATTGCTCAAGCAGATTTATCGCCAGCAGCTCCGAATAGCGCCCTTCCCCTTGCCCGGCGTTAATGATTTGCCCAAGAACACCGGTCAGCTGTGAATCTGGGCTGGTGCGCTTCATCCGGGCGAAAGGACCGTATGGCGATCTGAGCGGCCAGTTAAGCCATTCATGCCAGTAGGCGCGCGGACGAAAGTAAACCCACTGGTGATACCGTTAAGCGCCAGCCTGCCGGATGACGACCGTAGTGATGAATCTCTCCTGCAGGAACGCAAGATCTTCACCCCGGTCGGCAAACAAATTCTACGTCCCTGATTTTTCACCACCCCTGACCGCGAATGGTGAGATTGAGAATATAACACTTCATTCCCAGCGGTCGGTCAATGAATTTGAGATAACCGTTGGCCTCGATCGGCGTTAAACCCGCCACCGGATCGGGCATTAAACGAGTATCCCGGCGGCGGGGATCATTTTGCGCTTCAGCCATACTTTTCATACTCCCGCCATTCAGAGAAGAAACCAATTGTCCATATTGCATCAGACATTGCCGTCACTGCGTCTTTTACTGGCTCTTCTGGCTGACCAA
+
%%%/1))61117;000/,*****./;>BCGBBDDEJIJFEGIEEFJIFDFEDCFDA53334=;9999988>A=<8;4438::9:56==BCDDFCA3332(((((&'(---,)(&&)*++--62333720((''&'*,0.''')&'()('&%$')*0/-..8865@==>>HEFIBC<554396.--('((%%%'&&%%%&%%%)(2''-,'&'+664;>FDI=<;<=99:<1111<>JIF8::=ED:;::<<<:</---0B@AEEIFIDCB;;9*&&&0111(''&&&'&$$$$$$$$##%&$(((,+,''''5778743.//0;;>@043143/-+(&%'%%''(((),*+,,487633328...-30/'&&%%%%&&&%)**--,-+&&'67=0...)(&%',0///045(((**),++--00125(''()***++%%%&('((++'(().*)&%&%&($$&'0,::81117@?@>=G@BAEJGJJJJGJHJEFHJJIID6../B21119?><98::::9;;=1111><==/39.)((*0%%')*))(&)*+7333+))))($$#$%&''&'*'(**+)('((421+*)),0039><0000568/--.-,//,+-674<>;=B=FDC=<<(&%$$$%*()))543456:<=;:A@;;;;>==>HJJJJDB---;;;;FE;;<CJHEEEB@@770,+'##%$&&,*''%$%&,''$%%%((()*''())('+.+2*9:80-**,-+'$%$&%$%&&%$%&*)**%%$$&(((()&'&&'%$%$$%%%&;==@?@@CHJDC<<:656:756-4A78AB<4'&%%(**)1&&%%&&*./.))))11*14@BGHBD6666@>=@86646448(''(*(((((,1*)()**-/233,,,,66/..08/...61101011.1/3338897=@FGFIJG@HDC=<9:>6556))''')('%%'&')))'((+132//)78832337249:::;FA???;==>552)))(%%%%)*+)(((('''%%%&)*53.*)((')((33;4335BDEF@EBBB?DEHGHJFEEBCD0//.4345>@CHBABB@/)'(-9555566-,,-533(((*.5++++36?;6650/,./1A;<>A6511/...46545118882221221242/-./7A><<=7::::45+***112:6,,-.23440////.-'.'':5557:94,&&&')+*&&'()69DIJBEGFFDDJJFBB@AE>5655AA=;<'/3(668=8679:</.227A@@A?BDDICCFJJGGG=;-,,+++1))))8555('%&&)*+>?774000.00,,&''(-.:;71001740//)&&&'''&&'(&&%%&***1322///---&&%%&&&'%%%%%$$%((&&&%%'%%$$&&**,./)))()++++689>?CBCBCJFE:AGFHH<<<<97FFGD>994443)))(-,053223))*)40/0996/77?D<<:321*))))%$%#$$####$&&$-+,0,+&&$$%&%)&%')+()%%&)+,,**&%&%$%%'(,)+**+&&'-/,+*,))((*.)((')6?@@?9:9:A622.*('''),*+***)((+./..--,,.00265))))=EGCBA?>>===<>,*,'78--,-((''**''')**''''=::8989889?CCCEJHIGHJIJJGJEEAA99911..++++0///222-./,...6)))%&%$$&')'%$$%%$$$&'*,+*)&&&(''$$(*(.8:<=>>>==;<:;=66637557:EFGGEADEJJJFJFJJHFDEGJH9EEG>?><>;988:?BBCFAABCJGDHH<<<0:;<99:.9?=>==??;****&&&',)((+''(.++&&&'+,+((&&((-,,-.0/-'++,013.,,-:855./3233*'')&'''-+,**+*+/4''''*:99?EJDCED==<<//)(''&&''/17?BDC@@ACGFDE@@@/---00(((+&&':<?CEEF882.BIJCCABBAC==343467000:>?JDIB><777@A=>?=55553222*&&+/*'&)../45223('''1))+,-,,03<=///.126699>9BGAA@BA6)'%&')(&%%'(('',)'('%)13977BDEJJJG@9.*>@>1004B@@AAED832--+'%%)-+/226>321146562/+)()***,0//)))+/,,*****)*+++277003***((%%&&)),*%%&&&%%%$$'&%%%%$%%$&%&&&&'+.:CAAAFG<;+(+25567666=>>>>?C;CD>=>@CD>=:55665779<;;<=GBC@?70'%%$&,&&,,.,,//8::?65535://9<886665344@DFJJJJGJJFGGEHJFFD///HG@;21101.)(*****/236697445786568989<E;5557@;89=>>@>;::---233;A@CCA>:889<;:=((().-,-13'%%&##$%''&%%$%*,..'&&&('&%%$)-*+++++*'(&%&%%'&%%&*-+,+,-/0/.0457;;A=?AEFD@>=99=@JIJHJA@@=<=;+**+/6756657/..----222/18966286578/---:::;GD??;9?A?@?;6.--.,,+*)'&-+,7;;;9)+,>BFII421230/++**()''')1(''(4784455(('((++*'&'***'''&%$%(++7A@@?=:97784@EFEEA@@@><5--,,,,,,-84*(&'(**&'*'())/1+''')+--44++,4.*)606521112...24,.0785<=>;=>=BG::::>?@JEEGGC0000@@@CFB??==>8889C<@1///459CE??BGDF==>=J;;94333347++&)09;AJJJA?;:>><>??CB@A7/(,'''%',268-'''(FBJJJEJGJHJJHGG@BBCHJFJJJJF?98;.--.44(())IGJJJGJEJJHJJAAIIJIJJJ:::;A;;;<<B8><99;91//-,*''((+,>=@BCDJGFJJFCDFJGDF9////@?>>===>88882222:0002)%%$$&'()(($$$%%%&'')&%%$$$&')+)++,99>?B?>=000.,,,,>>==::A<;;<GIJJFF0+++34=>BB33399@GABBAE0//14223-))*)**&()(()--*)((,.654367FF=77:;@ACGJDECC@?/,,.--,**%%&&*))29=888557420****256:;;:<>:>83--11))'%#$$$$'''(+*87678:A@33-''(+-***--,+)'''%%$'&&**;6:66659>=>CJCB@1..006788888;*'''+79<;980..).545-,))),:::3:75122?EJE??<@CF@AA@?>::=>?>@BEJGFHJD=?EE@@@AFJDJHJJGHIJHCB;;:;HIJC?GJI;?*)))'&&()*(%%&/23.-(''(,))&&(5511*))))348777ACAJ55/%%%%')'''*01%((&))'''*25?<=??BCBABC@>>8888<;+*)*)(%&'%((,1'77HDD@FE>??=<@=775553334=DFIDDGFDCE=>?DC>>888:@9889>DIJFJJCJDDBCCED7554***(&&$%$&)&&'('&&%&&'(()10/))((12656?@5''('&%%'+,,-/-.../012(&&&*'%%''&&&(**--,/31734;;<---056>?A@987:55>2221210034.++,,?@DACDBFJE>,++++++*,22;=77;<?@B85445-,*)),,*(%$&'(**+++-'''(&'7</..324460--+''&&3,(&''9BAE??@EC1111>CDBA83//123*)))''''*0;5344><=53//45;1111265***''''((.78:<=>E::66866534<;6666F6663*))*,*--589<6644**,,,,,,,,0))%%%&.'(+**+*+1,,,.577400('&&)%&$%*(()*69:DB@???CIEFDFGJJJJJGIJFJJBB;80006BJAFJFH88****+(0,***+,-..-)),,/2&&&&&&%%%)36779973223<<=>98<:887>?@C@?<<4844*)**.--.-00049955''>HFGDAJJI;;;:*))(433;<@?ABJBCDHGE??@4544;*111***+53102620370+**-'%&&$&'')*+())(,52234>>=4+'&)()()-7778A@?>?<<99?@BBC/('''*&$%(()&&)(),*1/.''%%(()+001/--./000))),((,/-*+7992//322+))*4+++-+**)()&&&'++-))'$%%#$$$&'((''*)+&%&4<=;;;<ABE666D<6300)''(-.430<<333/-6.0..,,,----....,++,+122112.,,,-:=@BDEJFFJJ=<8:65/%$$%-14-:88&&&'&'&'&%%*)11/./20?><>>:<<?CACD@@?AH><;;<2222?@A?C@?=****))-/0.,*%&'$$%86,++&'('**'***789CJEJ@??@CJH?@@E8877:::<FJJJJFEBB;??C=8-,,,2:=FGEJDFBECA???0000/45''''./;=>?A?44-8686970000100..4378===;88844889?@A>?:971111600+&&(+..-(((++000.421257==@?>@FGHDEFHGJJEC7787@A:;87.))236@8;98*))):;<=8889>>2'''8>AJDI@@DFJ=<==@>>=>><;:,)%$##$$$$$%&'%&'%&&&&&)488413:77::97@C8444;;@@@AFDECEFGFDEJHJJD=:::45579/.896677@G4444@>::::;;121073)*)).-,,--.79<A=DAA@AAJHGJJ@FDIIGFACCDJJGGGDBBED:>=9=2259:BEE@AA888622/(''(''((..-1/01138;8778>5514<:;<111'(('&&(73303:<<@@@>=77))35;HCA>>>?@.--/)((())*)*,-036//0/1005;44426>?A>>EBDEBAEEGCJJJJJJJJDJHEA:55358/79<??43356+,1012143.,,--)((('''((44551123((*+)(+/3;:9;ABJFJJGJJDB000576<81,+-,((($$$'4,,-)(&'*+*3012322(32./.),*+)'$$$%&))))(((),)/14..))*,,,-/2.-002.//9767777+,+,:?@?FCD;97112BCB@BCC@,,,-+&&')-)'&&(+'''''''67::@B??>?BJHC=***)(')0//407540))))14;@EAEDG==<=CJJFJJJFBCECAC66)&'*&&%$%'+*%%)@@****C>>=>DCA443.-,//./,-('%'+)**$$$%*&'/011./0)(.()88=;;>666443144BCBABA@AIFFJEACEBAAA@A::;;ABJCAA<;;;?98////2//+&'',0178733/,+,-.----,./..35:::5666<<<536*(*8:??A@JJJJEJFJBD?>?ED440177872D>67=<>@?6552..+)'''))((,(&&%%%7322223,*)((((()-07:=::IFFEC?????988:>5441+*('&-5('%%&$()260-..360022:;<;=9887:86223241B?>>@;;<<IFIGECD<<<;??<:A956;>>@;9?//.12002221125++,>1./2()(**)+/./++4-)))(*)''''&('(&%$&(''()'%%$$$$##$$&%%&))()/187555++$##$%$%%%&%$&$%&',--0..13<43(%%%%%%''(*44'&&'*+,))%%%%'(&%$%&&*+3202*(&'''03;*))&*''&'*/+*'&))63338'&&&'%%%'(+&(%%(%$$$%&/++**%$$%'*+&%%%$$$))(%$$$$###$%%%#$%$$$#$$%$##$'),*+-+,17:BD.)))+''%$&((*246;<ADJEDFC@:31168,+*81//04330,...()0/-,011,++*((*,5334++*+((.)(&&'&+'026887679;?CBCADB<;''&)()-1>////8888///.11116;5331.''%$%%56JCDGFHDJHJJJH,,,+++-2(''*-)(&&'),/./)((&&&&$$##$$%$%%$$$$&(++*,,2011AA@0.118)('&,0448//--/089663/.'')))*+()(''%))+&%%%(*&%##$$'%&'&%$$$$&)&$$%&$$###$$%%%$&&'()()&%&%%$$'%&''(()++++--66756+*+,,,+,111339333)('')'%%$$(1221115;::;;>7112..-.&'-/0111HEFIJIIJIJJJF=<==GGEHFFIJJBBB>JCEBCCDEDABCJFA>568DB@@EJGCCDEIJCECJDFF870,()3000112%$$%&)'&))/=433)(((::BBEJA@BEGJJJF@>>CBEE@?=.,,.:?ACED????JGHIIHGJJJHGCBDGJJEHHJGJGACGIJJIBA@?7789;665***(+,/32444:=;:;4000387;4330/0/..6599:BADJJJJEBDBJJJG55556:5***''%%&&%%%'()005;?BBCDJEBECDJFJB4445:85221/,*179<><=:223>?>=A?@:::1001++++82,,,,-----,,(*))+++*+.572333<6323((&$&'*$$$%(('&$##$#$%%&&'%%('%$%%$$$%+-,,+,,,,*,-333))))0/-('+)(()'''&***///''')344+*+-:>;;=1,($$$$$$$$)'++++)('&('00///776=;<2157:?61+++1(('(*)//.,-666***(((*'''(-++'&%&()+)+))%&&)((***5787.--,/-.,,,/++*&'(,./77779=='&&%%%####%'%%&))&%%)*&&&'445:333474422.--,-,('&'''*,=;5555>8<GJBCC@@@9889;;;31017<DEEE++),**')'%%$%$$(()*-0('(().456<;;433411))))('*()0;>>>@==;52253330:;>BBED@?>>FEEJDCBC;444////689::::==<<@?@@>444/)()(&&&9:432250,,++++('$$$%((')''''%%&&'%%%''468843++6:@AA@;::9310101126AFJ??>>E;<;97632200/--//454532)())++,,,:AAAB@>?@J985536****43,('&''(+34989+*&%&##$$$$$$)')'((&'&&*+*,)*7885554547,+)()(-DEEHDGF>@@>656)<;=><<;866668+++)*),0/-//./361&%%%%&%%$$$%)&%##$####()(/((())05:0/./..--.133.//310/,--..+''.)):EIEEFCBEDBE:87465230../,''(***)-/1./0014145:@?63,%%&&(&&9=4370;)))**+,-.'(/3-87((1))))2-*)))-(%&/6=AC@EB?BC654450.++,*)*3752..--..2<<<=?2101:<;=>754767*''&')&&&&&&&&''1<;ECEGGHHE>>>>B01/554FEB@>@?A??@C<:3*))*)''(.('%&&&,+)*--/0135E<<==JFFA?;89:7CEFHGCGC=4555AA:;:4211122334>:758FDF@?=:87854541))+3??99744454443559:<=647856768>??A:)'&&&50348:<F@877745%%%'*(().)))**..222((((/.-.555?>==A@CHF?>?000/66E?55)))+225')/../0015@DAC@>??FCGFIJ7+***61/+.9;==5555,+++11+**)3259642291166::9>=>6--:632)'&$%%*%$$%)*%%567:3444>><******)'''%%%&(('%%%&+-246(''&%%$'%%$$$''$$%*-++*)*)*'$%%*)))(().,&/./4372111---.55987</--.489;<//,*),)&&%&)(&&###$&'&%%)+&')*-))((&&&&+*''%%&++%%%*'%%$%%)(&$$&%%')+*1223.,**+,%%&)%%%&1146=44679446;:93/1*5687<<9:75--//)&''))%)2++)'('&%&),**-/0**))67652)&&'-1-*((..1132220/,/7011151-,)))*-/.///1332.-,,('(((&''/2266:554+'%%%$$#$$'))*''((&$$$&,./8756696..-5238..../0+++*+&&%$&%&(+))))&&%&)%$%$%&&)((&&'%%%%%&'$#$$'&''&&&'*(++++++,,//0001668C:3000114(%%$#&&+,+&'%%&$$$$$$&,&/,+)&$(*&'12449E@>H;J33338?B;85544EE?><=C?<<==A.*)&&&(&&&'%%&'')**)*&&)'&&%''')($##&)))EA=410++C@AAAF?G<@B@?AG=;:;E>9000,,,-.*(&''$%$%)).-)&%$##(('('&''&&&'&'24220025.113=::<C0..,+'**,.-3*)*+06667740,-,=:5558<<6,,**,,7:111222238;=>9888*'&$%%%*03'55423061..--.((()/788<<<?BJGCD=****-0.+(%%%).%%$$%&&0.-.,+.1165..;.--++%$%(+0+,8<<>2//1+**+01/)&&',,**+'//0-0196@988<=AAJ)(((&$$)*((&&'&%%%%&%-)))*449:<;;?ACA0000-''',:,,**.1****+&%&&(*)*+-,-+++,77000/45679;;=9:::>2111@=:<>>'&$$$%%$''%%&%$$$&&%$%(/../''((<F;<;<@A@?42***,/((&&)***+++,/).-++'%%&.''(('))*++..2./(*:68>:B;3122177<:;;@BB3212))),1(($$$#&%&&&-)$%%%'/1++%%$$&*-&+*+-.46:;AD555-&&&&)))(*)(&''')3+(**)64366@BA955316.,**)*1799=>>>=<;=B?B?66501=;987;=//-178===75,+03896)))**)(%%%%''))(3101?BAA?@@@JDFIBEFF@3330(''((*$%%&&'&&*3>B@@AA>8855891111===<<<55572&&''''(*3404:=@?ABBDFEDF&$%%&&&&''&&'%&$%(((/0:;;5;6121''')(('''&(2;:;9855CCHGJJ?;:><222366/,)))*,,-)''*1+++,>?>>;8788930001422436768:?BCBJJIEJBABCEBGJJD4/./)&%$####$%(()(&+(,)()*3((()3-*++,,,112*&&$%%%%%''&'((24000-:;;=228288882,'(**544448-,)()%%(&))('((+/089BB===>876699<<<@>)()/+*,.000,*,+()**,*)))+//+-,.112<)))+0&&&/0/0442/3.')00;@C;;::<9322224/1124652---'&%%%$#%%%&%$##$#&'(;==:<))+'((',/-+(')-&&&&'-,**)*-(('(0-''((/-..,+-0/+*+''''))&(((3/00/2/.&&-*'')),(()(),301338**)()9=<<9999555565344354343*'(&&324//)))),,1/-%&&&+)))%&&(()+*/4558::BB++++/0222-.&'',..1.-..''''-(('%&(.11000/,-,,26)((&''&&'())+-10/1/.00955661101/.,,.01---20+*)-%%&&4996778991,+-29:9556223++)24489@?I98000-*+-+-01-*(&%$%$$$%&)*+()),''&())('&&'(+,0&5('''*0+++,37;99;=A?>97674524//,011;=7;82///0--.-()*)+.311120//14+**-&&&'2::::<<<000////554423997999BA?@JDGEEIG75))*CEDDEDFJGJHCGB@?2..-,,,*(('')(())$&''&&'+&&$##%$$$%%$%('(('()1.---22+)()3679BAA=88--'''&%$$%%''*---*..)'+4354300,++)'&%$$$%%$$$%%$%&(%$&&&'%%&&',))001004688=;77643+++../--;;GDDEDG=:<599DD'''')9-,*%%&$%%&,+)53;;;4445<95-*'(%%%%$%%)%$$%(&&''&$%&&%$$%&)()+1;=?@BAA9777>;7733:5675,+*'(('*)(%%%)-5110%%######$,,,+-31/DGFFJIIJGDDC>65559910.004/**+&'&&((44'&&(&&&&').-0,+,,+**'))'('')))*('''+*&)()*41**(**'((&''')'%'/)+*.)))('''0.38:<@87221*)))*..-&'&%)'($$%&(*()*.<=?>????>>999:8110/1,,,5334.'+)('''%$$$%%&*05<871**+++**)&&44B999100157;+**,-**()+**+62---+**&'''*-,-'%&$%/./1400/100;;2110+)()*2+,123GAA>??A:9997112599(0(*1.51111,,++5+++4>75555765120023888686.510136<;:966634445---.?JJHBABCDH:95//002564333010((((('&&'+.@A@==;?8CHJIJJEJHDBBCJF>99:4'&&%%&''$%&%%&&*&%%%*..***(''+%%%$&(*)*+))).+-++,/025:1/&%&%*'%%%+8;?@@GD9?>B))),(677:;?@@ABEBBDGCE-))))$$&2:;;ECEH@@?JJDJEFHJIACGIFJJHBEA??ABFJ5''''/(**+333,,+881'&&)))&%$&&'%%%$%./10055-,,,&&&&-884@>?=>>1.))*,501556-355257:9,)((&$$&&&'((,6:ABC=>::<272224.56;;;;E??@@HJJDFJIJJFIGHEC?@8778;0-&%%&(,-=>?A@AA<==<>=42226.///FIAAACJIDJCABAEEF@=>5++('&%%$&''&&%%&%$$%(--110:<=====IEHDDIHF=1..0?EEDEJEE@??@JIJHBIEECJCC<BCDFH@?>=665321121./+*+0-***-(''%*&%&(&%%%''-.1<=ABBDCGJJGIJJHEEJJJJJJDIGEIJJJJGCBB>==EJH>>7>F=37FEC>129A889EJFJJIJHEDC79.+'%$$'''))%'&''&&'+*&$%#$$$%&')*,///'%%&+00*)((-(---05%%%&&++*(()&'&%&&&+'((:B<<;<655842235;<>?AAHA9:<@??>AJIFJCDJFHJCGJJIJ=<<=AA1/.*))&&'%&%$&''%&&+2((((-2879:BFGEFJJGEIJF<6656?=:3''$$$&'%&%&()*+-*'(('4667A4439::;99789951.,,'&'',,,-34((77<999=<EDIIJGJJIIJB?>?<5.1.*))**))++,((''4*)),,:EGEIIHJHGEJCAAB;'''&%%(*)$++,/25/--->:;<=?,'''(455>?;8883/,(-/((('/*1((((=GJHFJIH:999@?,,+*::<<<:=?GIJIAEB::98:9=>CJJJJJHJFIJJJIGAB9978>9@2122-..-/8:88=A><9:8:982/.)'($$$67@C@?BA@@=>BBDGBBCAGFD555?>??>6667<>;12(''(%$$$%%
@Glass_T7V_15_D3_12_12_11
GGCCAACCGAATGTCGCGGAGAGGCGACTGCAGTGTACTGATGGTGGGGACCAAAGGAATATTCAGCGATTTGCCCGAGCTTGCGAGGGTGCTACTTAAGCCTTTAGGGTTTTAAGGTTGTTGAAGGACAACTAGCATTCCGACATCCTTGTAATACTGCGGAACTGACTAAAGTAGTGAGTTATACACAGGGCTGGGATATTATTCTTTTTATCTTTTTTTATTTCTTCTTTTATTCTATAAATTATAACCACTTGAATATAAACAAAAAAAACACACAAAGGTCTAGCGGAATTTACAGAGGGTCTAGCAGAATTTACAAGTTTTCCAGCAAAGGTCTAGCAGAATTTACAGATACCCACAACTCAAAGGAAAAGGACATGTAATTATCATTGACTAGCCCATCTCAATTGGTATAGTGATTAAAATCACCTAGACCAATTGAGATGTATGTCTGAATTAGTTGTTTTCAAAGCAAATGAACTAGCGATTAGTCGCTATGACTTAACGGAGCATGAAAAACAAGCTAATTTTATGCTGTGTGGCACTACTCAACCCCACGATTGAAAACCCTACAAGGAAAGAACGGACGGTATCGTTCACTTATAACCAATACGCTCAGATGATGAACATCAGTAGGGAAAATGCTTATGGTGTATTAGCTAAAGCAACCAGAGAGCTGATGACGAGAACTGTGGAAATCAGGAATCCTTCGGTTAAAGGCTTTGAGATTTTCCATGGAACAAGACTCTGCCCATTCTCTGACAAAATTAGAATTAGTTTTTAGTGAAGAGATATTGCCTTATCTTTTCCAGTTAAAAAAATTCATAAAATATAATCTGGAACATGTTAAGTCTTTTGAAAACAAATACTCTATGAGGATTTATGAGTGGTTATTAAAAGAACTAACACAGAAGAAAACTCACAAGGCAAATATAGAGATTAGCCTTTGATGAATTTAAGTTCATGTTAATGCTTGAAAATAACTGCCATAGAGTTTAAAAGGCTTAACCAATGGGTTTTGAAACCAATAAGTAAAGATTTAAACACTTACAGCAATATGAAATTGGTGGTTGATAAGCGAGGCCGCCCGACTAAAACATAGATTTTGAGTTGAACTGGATCGACCAAATCAATATCGTAACCGAACTTGAGAACAACCAGATAAAAATGAATGGTGACAAAATACCAACAACCATTACATCAGATTCCTACCTACATAACGGACTAAGAAAAACACTACACGATGCTTTAACTGCAAAAATTCAGCTCACGAGTTTTGAGGCAAAATTTTTGAGTGACATGCAAAGTAAGTATAATCTCAATGGTTCGTTCTCATGGCTCACGCAAAAACAACGAACCACACTAGAGAACATACTGGCTAAATCCGGAAGGATCTGATCTATGGCTCTTGTATCTATCAGTGAAGCATCAAGACTAACAAACAAAAGTAGAACAACTGTTCACCGTTACATATCAAAGGGAAAACTGTCCATATGCACAGATGAAAACGGTGTAAAAAAGATAGATACATCAGAGCTTTTACGAGTTTTTGGTGCATTCAAAGCTGTTCACCATGAACAGATCGACAATGTAACCTCGAGATTACCGCCTTTGAGTGAGCTGATACCGCTCGCCGCAGCCGAACGACCGAGCGCAGCGAGTCAGTGAGCGAGGGAAGCCTGCATAACGCGAAGTAATCTTTTCGGTTTTAAAGAAAAAGGGCAGGGTGGTGACACCTTGCCCTTTTTCCAACTGCAGCAGCCGCTACTCATATTAATATGCGCGCAGCGTCTGGAAAACCGAGGCCAAAAGACGTGCGTCTTTGATGCCCGGTTGCGACTGCTCCGCAGAATTAAAATCAAGTCCGGCGCAGCCGGTTGTTGCCGCTTCCACGCAGTTATCTGCGCCTTAAGCCCCCCGCCAGCAGAACGTTGCCAAGCGATTGACCATTTAATAGTGACCAGTCAAAACGTTGCCCGCTTCCACCCTGGCCGTTGTCTAAAACATATTTATCAACGTGCTGAAACTCGCGGGCGGGCAGGGTTTCACCGACGCTTAATGCTTTCCAGATGGCAACATGTACCTGGCAGAGCTTCACGCAGCGTATCGATATACAGCTGTTCTTCATTACCATGCAGTTGCACTACCGCCAGCGATAACACCTTAGCTTTGTCCACCACATCGGCAATATCGTGATTGCGGAACACGCCAACATACTGCAACGGTGCCGCAGCCATCACTTCCTGCGCCTGTTAGACGTTGACGCGACGCGGTGATGTCGCAACAAAAATCAACCCACCGTAAATCGCGCCCGCGTCATAAGCTGCTTAGCATCTTGCCCACGCGTCAGGCCACATACTTTATTCTCACCCAGCAACACCCGGCGCACGGCGGCGTGCAGATCGTCATGGGCCATCAACGCCGGAACCAATCAGAAAACCGTTAGCGAAGTGGCTTAACTCGCGCACCTGAGCGTAAGTATTGATGCCGGATTCGCTGATTACCGTCACGTTGTGCCCCAGTTTCGGCGCAAGCTCGCGGGTACGGTTGAGATCAATCGACAAATCACGCAGATCGCGGTTGTTGATGCCGACCTTGCTCCAATGCAATGGCGCGCTCCTGTTCCTCTTCATTACTGACTTGGGTCAGCACCCCCATCTGCAACTGGCTGGGCACGCGGGCCAGCTGGCGATATTGGTCGTCATCCAGTACTGAAAGCATTAATAAGCAGGCATCGGCCTGGTAATAGCGCGCCAGATAGATCTGGTAAGGGTCGATAATGAAGTCTTTACATAAAATCGGCTGCGGGGCGATTTGGCTGACGATGGGGAGGAAATTAAAGTTCCCTGAAAATATTCCTAATGACAACAGCGCCGAAATTGCCGAAGCGTAATGTTTATAAATGGCGGCAATGCGTGCTGGATCAAATCATCACGGATCACGCCTTTTGACGGCGACGCTTTCTTGCACTCCAGAATAAACGCCGTGCGCGCACCCTGTAGCGCATCATAAAAATGTCGCGTGCTCGGCTGAACCTCATTCTGAAAACTGGCCAGCGGTTGCTGCTGTTTGCGGGCTTCTACCCAAATCGCCTTGTCTGCGACGATTTTCGCTAAAACGGTTTGCATCATCTCATCTTCTCCTCTTTCTCTAGTAGCTAGCCCAAAAAAACGGGTATGGAGAAACAGTAGAGAGTTGCGATAAAAAGCGTCAGGTAGGATCCGCTAATCTTATGGATAAAAATGCTATGGCATAGCAAAGTGTGACGCCGTGCAAATAATCAATGTGGACTTTTCTGCCGTGATTATAGACACTTTTGTTACGCGTTTTTGTCATGGCTTTGGTCCCGCTTTGTTACAGAATGTCTTTAATAAGCAGGTGGGACTGGTCAGAGCCAGTAAAAGACGCAGTGACGGCAATGTCTGATGCAATATGGACAATTGGTTTCTTCTCTGAATGGCGGGAGTATGAAAAGTATGGCTGAAGCGCAAAATGATCCCCTGCTGCCGGGATACTCGTTTAATGCCCATCTGGTGGCGGGTTTAACGCCGATTGAGGCCAACGGTTATCTCGATTTTTTTATCGACCGACCGCTGGGAATGAAAGGTTATATTCTCAATCTCACCATTCGCGGTCAGGGGGTGGTAAAAATCAGGGACGAGAATTTGTTTGCCGACCGGGTGATATTTTGCTGTTCCCGCCAGGAGAGATTCATCACTACGGTCGTCATCCGGAGGCTCGCGAATGGTATCACCAGTGGGTTACACTTTCGTCCGCGCGCCCTTACTGGCATGAATGGCTTAACTGGCCGTCTGATCTTGCCGATACAACGAGGGACTCTCGCCGGATGAAGCGCACCAGCCGCATTTCAGCGACCTGTTTGGGCAAATCATTAACGCCGGGCAAGGGGAAGGGCGCTATTCGGAGCTGCTGGCGATAAATCTGCTTGAGCAATTGTTACTGCGGCGCATGGAAGCGATTAACGAGTCGCTCCATCCACCGATGGATAATGGGTACGCGAGGCTTGTCAGTACATCAGCGATCACCTGGCAGACAGCAATTTTGATATCGCCAGCGTCACGGCGTGTTTGCTTGTCGCCGTCGCGTATCATCTTCCGCCAGCAGTTAGCGGGATTAACGTCTTAAGCTGGCGCGAGGACCAACGTATCAGCCAGGCGAAGCTGCTTTTGAGCACCACCCGGATGCCTATCGCCACCGTCGGTCGCAATGTTGGTTTTGGCGTGATCAACTCTATTTCTCGCGGGTATTTGAAAATGCACCGGGGCAGGCCGACGAGTTCCCGTGCGTTGAAGAAAAATGATGGAATGATCGCCGTCGGTCGTGACTAGAAGCGGCCGCGAATTCGAAGAAACAGCGGCCGCGAATTGCAGAAATCATCCTTAGCGAAAGCTAAGGATTTTTTATCTGAAATTCTGCCTCGTGATACGCCTATTTTTATAGGTTAATGTCATGATAATAATGGTTTCTAGACGTCAGGTGGCACCATGGGAAATGTGCGCCAAACACCTGTTTATTTTTCTAAATACATTCAAATATGTATCCGCTCATGAGACAATAACCCTGATAAATGCTTCAATAATATTGAAAAAGGAAGAGTATGAGTATTCAACATTTCCGTGTCGCCCTTATTCCCTTTTTTGCGGCATTTTGCCTTCCTGTTTTTGCTCACCCAGAAACGCTGGTGAAAGTAAAAGATGGAATCAGTTGGGTGCACGAGTGGCTACATCGAACTGGATCTCAACAGCGGTAAGATCCTTGAGAGTTTTCGCCCCGAAGAACGTTTTCCAATGATGAGCACTTTTAAAGTTCTGCTATGGCGCGCGGTATTATCCATATGACGCCAGGGCAAGAGCAACTCGGTCGCCGCATACACTATTCTCAGAATGACTTGGTTGAGTACTCACCAGTCACAGAAAAGCATCTTACGGATGGCATGACAGTAAGAATTATGCAGTGCTGCCATAACCATGAGTGATAACACTGCGGCCAACTTACTTTCTGACAACGATCGGAGGACCGAAGGAGCTAACCGCTTTTTTGCACAACATGGGGGGATCATGTAACTCGCCTTGATCGTTGAATCACCGAGATAAATAAAGCGCCATACCAAACGACGAGCGTGACACCACGATGCCTGTAGCAATGGGCTACGACGTTGCGCAGAACTATTAACTGGCGAACTACTTACTCTAGCTTCCCGGCAACAATTAATAGACTGGATGGAGGCGGATAAAGCTGCAGGACCACTTCTGCGCTCGGCCCTTCCGGCTGGCTGGTTTATTGCTGATAAATCTGGAGCCGGTGAGCGTGGGTCTCGCGGTATCATTGCAGCACTGGGGCGGGATTGGTAAGCCTACATATGTCGTAGTTGTGCACGGACGGGAAATCAGCGCTGGATGTGACGAAATAGACAGATCGCTGAGATAGGTGCCTCACTGATTAAGCATTGGTAACTGTCAGACCATTACGAGCTGGCTGGACTGTTTTGATAAATCCAGTGATGGCCTGGAAACTGCCATTGGATTTGTTCAGAACGCTCGGTTGCCGCCGGGCGTTTTTTATTGGTGAGAATCCAAGCACTAGGGACAGTAAGACGGGTAAGCCTGTATGATACCGCTGCCTTACTGGTGCATTAGCCAGTCTGAATGACCTGTCACGGGATAATCCGAAGTGGTCAGACTGGAAAATCAGAGGGCAGGAACTGCTGAAACGGCCAAAAGTCAGATAGCGCCCACATCGCAGACCGCCATAAAACGCCCTGAGAAGCCCGTGACGGGCTTTTCTGTGGTCCTCCTGCATGAATCCATAAAAGGCGCCTGTAGTGCCATTTACCCCCATTCACTGCCAGAGC
+
%%%(&&%&$%&')(&%&%$$$$%%%%%$%###$%%(&&''((%%&%%$$%$$$')++(.))))%$&'+/1179;A@<?>?EGFJJJJJJGF==:8=;7;DCCCFB>?:<;987'&&&'&%%'$$%%'&$$$$%$$%'(*')().,,./42&')*6666++++5AFFGE=;;;DIDDCEJCJ>???GJFFBDDD?I6((((%&&%%A>@?AJIFC>==>;;BB?=9,*+++,1433BBDBCCJIJJJFGHJDGIIJIJJJJJJHJHIHC@:>DJGGDECD@?@DJHCB44556?JIIJEJHCBACJJIJJJJFCDB@DJJJJIJFEJHC966689<JJEDEDDGIGJIGFHIHHGHEJFHJHFFHJGJIJJJJFJJGHHJHJJJJJJDJJJFDCDCHFFDDJFEJD'''DJJJJJHJHHHGGGFJJHHJJJGGEEFHDEIFGFGEIHHGEHGGGFGJ@ED@CDECJIJJHGHJJJJIJJJJ>>>>CCCCCEBDCCBFCDBCC:::::8:<88674/.++,))+-(&(()(24:;EBBFCJJGHHEDFFDHEHDEABBDEJFFBAADAEEDHFEGIDDCEA?ACFJDCECDCC@@?ADC???>6666AA@@EDDEFAA??@>DJFGCBCCEEBCBDDEDDHE?BCDCCGEIEEGEEJJDFCCCDEHGGGHFFEFFFFIFDFGDJJJHJHFEIEFFEA@=<?A@C53348BADAG@2111@?ADFFDDDC766211/--08431,,8941178321110+*)&&%%$%&%&/<787788:BBDEEDJJFDFIGGDDCDEFCB@???C@E>>>FHGJ=EEJEDJHJJIJFDDJIHFJHHDDCEIHGGJEFFDHE6/0DC9899FDDCDCBEIGIDCFDFEFEEFFEDFJFHCBBCA@A@981//1HJ??>DEFI>=1'&''358841.-/679;>BCAGDFE@@@@A@ABE=8:-(,*)--./..4:BBBDGJIEFIJDFHEECEEFF7778)(((6////;<:8DCHJGFDDGEHCDGEEFCBCCFFDEHGHEDFCBAABDDDCBBDFFJIGHDCDDEIEEJCCCDDDEDCDCEDACCCFJG@??=<<<DJ@?>;,,+,)((''&&$$$%+/-&%%'%%**))%$$$'&%&'''-++)))+)((,56BC:888?:000031249;9999BBHJJJCGEJIGGIJJ@@JJJ@IJEJJJGJJJJHJJHFHJJJH@=A?DIJFJIJJJFE@??=A>>BDBJJJJFJGHHGHJHJJJFGJGHDC54322@===.(((*)+01112?@A?@DFGJJJJJHEFJCCCFJJJGIHGFJIIF9112))(())9879:''')800123229***>==A>>?83344**)*)))C==<<?>;:CHGEGIGJJIIHH@===&&&'(--3++-*(%%&(((>>EHDGHDIJFJJJHIJJGJJJJJJJHGJIJEEJGIJJIHJJJJIJIFJHJJHHJJHJJFJJJJFJJFJIFJJFHJJJJHGJJJHIEDEEJJIJHJJIFJJGHJJJBBAAI>9EJGCD<55>@GHHGJJIJJI=88:??ACCBJ;JJJ3333IA@?65457DECAB<;@ABJAIGJB=;;;=<>@EDJGHHIHJGEJE@>>=BHEDEEJD99:@DDEIJJJJGIIB=?1/112BACCD?A?@BCABDCDDIDHHJDGHFFE@B@BEB=9892*>A=;:9:@ADDJHJDEDGJ888687:>:445?JJGBGB>FJJJDJHJDJJJJFJJFJJIHD@:41-'&&*,0&%%)*+*'%%'&&&'''(&%%%$$$&'%,-;;;<CA@EIHJJJDDCCJJJJJJGJJJJJFEJGFJCBEDDB@=;++++DFJJFD?@CB>+**+)$$$&%++,9BA;31224+***132///.0-**,&&%&)))%&*)*+/34>ABDJHJIGJJGJFFEF>0**@ACEEHGCBCBA@?ACFDFEFDFGIJEJEFEGFGJJHJJJJJGJJJJJJJIGIJHJJJHJJJJJIJ>==<@IBDIGGDJ@@43324(''''JJFH?=>?BJHIJJHJJGJJJJJJJIJJHGIJ77786543.-@2////JDIJJJJEJJJHEGCDEIEJG;91))%&&''$%%*/0,,-,.4449GFJIJJJJIJBACABC@C;4+.32-&&))1565:DDIJGGIJJIJEIB)''&++-BJIJIIIJIJJGJCJJIJHIJJJJJHJJJGIJJJJJIJHA@B@GJJJGJJJJG5556CJJJJGJFJJHJJJGGJBB>51)))))-.3:CEHEJICA?;;DA;+***)*,,-??C----FBB;4444<767=C@BJJHCE@?@AJJGJHGJHHJFFFJIJJIJFHJIJJFJJJJG><:'EHGJJHIJHJCAFEJHJFDFEJJJJFGJJHHHFIECJEDICE@JJHJHHEJFGHHECEDBCD:999:991('((--+,,++-(324,++,+--+,''239:;;DGJJJJJJJJIGJHJJHGIJJJHJJHIJJGIJJJGHIHJJJJJJHJJJJJJJJGJJGJJJGFCCCIICEJJJJJJJJIJJJJJJJJJGEHJ@E444JJEHIJJGAA;<8<220030*(((45:888:9:<;;;;;;;;EFEIJJJEG=>>>JABA888,,+((('6933+9@B>==?IHJIJGHJJHJIJJHIHIGJJEJGGGFJJJJ3))**,)'''((&&))-))&&&&&',)&%%%&&&&&&()))-,.-/-0:;;;;:989?GFJCDFCJJJJJJGJJJJHJIJJJJJJJIIHGIGJJIJIJIJJJHJHJHJIJEBGEGJJJG?AADJFHJJJEJJCHDCF8DJHJGFJDBB=8?GDIJJJJJHFJJIIHJJJJ<<;;D<:89<;=101066<;.-,++*)&'&*$%%'*,4:BHJE=;:232+++(&&&&''(+'''&)01@FDJIEGEJJJJJHGJGJIJJFJJIIJJJGHJIGJJEEA@B))))50,,.+***04459>C98,+++*'''/3BGJ;:;;HDCJ>=>=A??@@GBJJGGHIGIJFJJIFJFGEFIHHGJJJHEJIJHJAAC321>JH?>>=?57FFJHFGJJJJIJJHGCCCDJIHEJHJIIJJB@BB8888?....B>54=>BCEHEHJGGGEE<:;<ABCCBAF@BABCFFJIJJJJIJHHGJGJJJJJIJGJFI=<0--()%%)*++*6@?AADD>=DCE@A@@DFG????I;:;JJJJJGIHEIJJGJJHFIJHJJJJGJJJIJGJEEDBEHJJIHJIFIJHFGJFJJJHGGJJJJJHHFB@BAJJJJJJHGJJJJJDHEJJGFJGGJJFGHJGBC>=?@C988D88811112@@@BFDHGGJFJGIJJIIJJJG55544;77FJHJHJIJIJJJJJJFJJJJIJJJFJJJJEDHDD@CI;AE/;;;<;<6)''+7233/'&&&())**(&&&&'((&&%&/09<JDCGJJHJJJJFJJJJFJIGJJJHEEDDJJJFIJGJAAAAAA@@8999JJJE==0,,'(-556********79<?JFFEGFFFIJJJJGJJIGGFH......=?;:89?E<DGFJJJJ0000D@HJJJJIEJ999;JJJJIIFJGHGFCFFCABABDHHIEH=<=9::94/+*''),@?@@DJJIBAACGGGEEFJFJJJJIJGFJHFE====DCD>>;....=77DB9IJHEGCDBEIEDDIHC999/..<22,(((86@?=613=ACCEFDADIJJJJEGFBHGEDDC>>>@JIFHCJGFD>;>:?BB=;::9:::;BD;999:FDEBBEEIJIHHCG:779<<;9BAB?=410/.''0000/+*&&&&3(455511/.324+(-')7444242237889EF=<=?GCCD992)'''/31,-0('&%)&&&$$$&''&%%&()11'FBGCBBAD77-(&%&&+//00;959:DECCEFJEF95CDDHFIGFJJJJIJHJGAIEIFDADGJJJFIGBA>=55500003002266;IJGJJGJHFFB?885=ACJJHJCFE@0---;;:;@DFJDHJFIJIJJIJJIHIJJHFEA?5EHDHFJDF?AJEHA@?***2-**+.6:==EJGJIBCDJJJJHGJICCEBB@ACJJGGEGJHHG:;:;?;+++<>@;<;673344%$%%)....4.++56=CF@@@?B622+,)))'(/.1.1.BCACB;:::,,,''(*++(('')9993424>66CEHEEEJJHJJIGIJJJAAACJHGGIIFEJJJJGJIJJBCEEGJGCBBAJIHJJJJJIEAABDHJIGJ9988AA@:::;AA:0/007.(&&&%%&%'&(++,(.668>=::89/6+++*&((.3*((&&&%'('((()()((%%%--.-..+2.)%$%%(-.2/.,(&%%&&%&()+,,&%%%$$$###$$$$$$$$$'(<BBCDEDJDDDFI@?@@IHJJHAAAEHFJ=<::=<3.-,,---0/00/232/04347B><944:@>:>==>?<<7788FHIJEHEBAADAA@BBFC<<;8--,)(*+23;=>HFDBA<)''&&&##$'++&&&)522**111<;;;<BJED??@@JFJFIHDCACB?10.*))'&&'%#$*+*--/37(&%*.0.,,+,,1;<CE?ADEEHJJIFCEF8888DEDFGEGJFJJJGJJJGIHA?6&&&-;+63301@CGHHJDHGIHIJJ4444A999:HJJGJJJJIIJGJCEEEIIEEFCG>@GGDHHIGGJIIIGJGBD@EFEJHJEDEEJA544132234++1-+*++8AGJDIH@-,,-.+-(&%(&'%%%&&&&(&&%%%%$$$%$##$'*24445D++++++++=>>GI;;;<A@@@:663+***1113:9=A>D?>BBCCBADHDEJFJBJJIJJJFJJJFJDJJBBGH;:99<<E=<301..)*&&%&&%%%&)--%%&(('&%$%()0:<=CEHJDFIIJGHJGIIEHFDED??@>>>>@>;@BHFAC@@A<:=>;977/+('(**)*)(**$$&&+,,0++++327==CEIFJGJCFF<;:11.-.--,-00<<??JIGIJGJJJJFJJ2222FIJJGJJGIJJEJEGDFB@?...2<7?@AI===,,,,::;@87777EHFJIEFFFJJJJEH>EEFJFFEF;::.,***+-+++.--.433<B53337=/..)%%&$$%%&&&&$$%&&$#$&((('&$%'**2886@DFDCBAAABFJBAB?BA9:88994---.///,,,))'*'&$$(,.//.-++(*&'&---11;FJJFJDEIGJJJEJB<<<<BAB@A87B;FFJHJ<<<=HJJJFDGHGJHJGEGJFC++++3496////56A@?>>FED@ABCIECB@CCFJJJGJGJJJJJEJCAACJCEC@IJJJHJEHJJJEJFJIGJHE>43337332311001178;:7300//01411103+++()+++/*+20,,,+(---./053222,++,((''**)'%&$%*..&&%%&&%#$$'))*($%''((+*)(((-0000BBCCJHIJHEGE;;98./JHHGJJJJIJ5554??332354(%$$%&%$%(000007)))*'&%$$&#$%%&,7)((*0/+*+)**)'''(((&)+((%%$%'&$$259:9874019::9996666BFDDDCBDHJE;;;;@GB63333<JCJHGFG<;<<=>==;;;@DJGFGJCJHHBDBEIJJJCC--*'&,78>?=DC@EB:;22++,(.(#####$&&'&%()).//....0145<99;;;.../.-,036;;<5656;@67CHCBA@CD?>>@JJFHJHJDCDC60/.*$$#$%)+000&%%%'&**),,+''(.***(()*)(6??ABBJJJ....?:9:AEGEIGJDDEEECA>>?C@0-'&&'*((('''&'*+56@CEE>===CDA@@?:4455222;>C?>=?:7;:8<:;<9;BFEJC=,*+)
@Glass_T7V_15_D3_12_12_12
TTCTTTATTCTATAAATTATAACCACTTGAATATAAACAAAAAAAACACACAAAGGTCTAGCGGAATTTACAGAGGGTCTAGCAGAATTTACAAGTTTTCCAGCAAAGGCTGGCCAATTTACAGATACCCACAACTCAAAGGAAAAGGACATGTAATTATCATTGACTAGCCCATCTCAATTGGTATAGTGATTAAAATCACCTAGACCAATTGAGATGTATGTCTGAATTAGTTGTTTTCAAAGCAAATGAACTAGCGATTAGTCGCTATGACTTAACGGAGCATGAAACCAAGCTAAACTTTGCTGCTGTGTGGCACTACTCGACCCCACGATTGAAAACCCTACAAGGAAAGAACGGACGGTATCGTTCACTTATAACCAATACGCTCGATGAACATCAGTAGGGAAAATGCTTATGGTGTATTAGCTAAAGCAACCAGAGAGCTGATGACGAGAACTGTGGAAATCAGGAATCCTTTGGTTAAAGGCTTTGAGATTTTCCAGTGGACAAACTATGCCAAGTTCTCAAGCGAAAAATTAGAATTAGTTTTTAGTGAAGGAATCTGCCTTATCTTTTCCAGTTAAAAAAATTCATAAAATATAATCTGGAACATGTTAAGTCTTTTGAAAACAAATACTCTATGAGGATTTATGAGTGGTTATTAAAAGAACTAACACAAAAGAAAACTCACAAGGCAAATATAGAGATTAGCCTTGATGAATTTAAGTTCATGTTAATGCTTGAAAATAACTACCATGAGTTTAAAAGGCTTAACCAATGGGTTTTGAAACCAATAAGTAAAGATTTAAACACTTACAGCAATATGAAATTGGTGGTTGATAAGCGAGGCCGCCCGACTGATACGTTGATTTTCCAAGTTGAACTAGATAGACAAATGGATCTCGTAACCGAACTTGAGAACAACCAGATAAAAATAAATGGTGACAAAAATACCAACAACCATTACATCAGATTCCTACCTACATAACGGACTAAAACACTACACGATGCTTTAACTGCAAAAATTCAGCTCACCAGTTTTCAGGCAAAGATTTAGTGACATGCAAAGTAAGTATAATCTCAATGGTTCGTTCTCATGGCTCACGCAAAAACAACGAACCACACTAGAGAACATACTGGCTAAATACGGAAGGAATCTGAGGTTCTTATGGCTCTTGTATCTATCAGTGAAGCATCAAGACTAACAAACAAAAGTAGAACAACTGTTCACCGTTACATATCAAAGGGAAAACTGTCCATATGCACAGATGAAAACGGTGTAAAAAAGATAGATACATCAGAGCTTTTACGAGTTTTTGGTGCATTCAAAGCTGTTCACCATGAACAGATCGACAATGTAACCTCGAGATTACCGCCTTTGAGTGAGCTGATACCGCTCGCCGCAGCTGGGCACCAGCGCAGCGAGTCGTGAGCGAGGAAGCCTGCATAACGCGAAGTAATCTTTTCGGTTTTAAAGAAAAAGGGCAGGGTGGTGACACCTGCCCCTTTTTTGCCGGACTGCAGCGGCCGCTACTAGTATTAATATGCGCGCAGCGTCTGGAAAACCGAGGCCAAAAGACGTGCGTCTTTGATGCCCGGTTGCGACTCTACAGCAGAATTAAAATCAAGTCCGGCGCAGCCGGTTTGTGCCGCTTCCACGCAGTTATCTGCGCCTAAGCCCCCCGCCAGCAGAACGTTGCCAAGCGATTGACCATTTAATAGTGACCAGTCAAAACGTTCCGCTTTTTCCACCCTGGCCGTTGTCTAAAACATATTTATCAACGTGCTGAAACTGGCGGGCAGGCCAGGTTTCACCGACGCTTAATGCTTTCCAGATGGCAACATGTGCTGGCAGAGCTTCACGCAGCGTATCGATATACAGCTGTTCTTCATTACCATGCAGTTGCACTGCCGCCAGCGATAACACCTAGCTTGTCCACCACATCGGCAATATCGTGATTGCGGAACACGCCAACATACTGCAACGGTGCCGCAGCCATCACTTCCTGCGCCTGTTCAACGTTGACGCAACGCGGTGATGTCGCAACAAAAATCAACCCACCGTAAATCGCACCGCGTCATAAGCTGCTTTAGCATCTTGCCCACGCGTCAGGCCACATACTTTATTCTCACCCAGCAACACCCGGCGCACGGCGGCGTGCAAATCGTCATGGGCCATCAACGCCGAACCAATCAGAAAACCGTTAGCGAAGTGGCTTAACTCGCGCACCTGAGCGTAAGTATTGATGCCGGATTCGCTAAATTCTTCCGTCACGTTGTGCCCCAGTTTCAGGCGCAAGCTCGCGGGTACGGTTGGATCAGATCGACAAATCACGCAGATCGCGGTTGTTGATGCCAACAACCTTGCTCCCAATGCAATGGCACGCTCCTGTTCCTCTTCATTACTGACTTCGGTCAGCACCCCCATCTCCAGACTGTGAGCGACGGCGGCAAGCTGGCGATATTGGTCGTCATCCAGTACTGAAAGCATTAATAAGCAGGCATCGGCCTGGTAATCCTCGCGCCAGATAGATCTGGTAAGGGTCGATAATGAAGTCTTTACATAAAATCGGCTGCGGGGCGATTTGGCTGACGATGGGGAGGAAATTAAACGTCCCCTGAAAATATTTCTCATCAGTCAGCACCGAAATTGCCGAAGCGTAATGTTTATAAATGGCGGCAATGCGTGCTGAATGAAATCATCACGGATCACGCCTTTTGACGGCGACGCTTTCTTGCACTCCAGAATAAACGCCGTGCGCGCCTGTGGCGCATTAAAAATGTCGCGTGCTCGGCTGAACCTCATTCTGAAAACTGGCCAGCGGTTGCTGCTGTTTGCGGGCTTCTACCCAAATCGCCTTGTCTGCGACGATTTTCGCTAAAACGGTTTTCATCATCCATCTTCTCCTCTTTCTCTAGTAGCTAGCCCAAAAAAACGGGTATGGAGAAACAGTAGAGAGTTGCGATAAAAAGCGTCAGGTCGGATCCGCTAATCTTATGGATAAAAATGCTATGGCATAGCAAAGTGTGACGCCGTGCAAATAATCAATGTGGACTTTTCTGCCGTGATTATAGACACTTTTGTTACGCGTTTTTGTCATGGCTTTGGTCCCGCTTTGTTACAGAATGCTTTTAATAAGCGGGGTTACCGGTTTGGTTAGCGAGAAGAGCCAGTAAAAGACGCAGTGACGGCAATGTCTGATGCAATATGGACAATTGGTTTCTTCTCTGAATGGCGGGAGTATGAAAAGTATGGCTGAAGCGCAAAATGATCCCCTGCTGCCGGGATACTCGTTTAATGCCCATCTGGTGGCGGGTTTAACGCCGATTGAGGCCAACGGTTATCTCGATTTTTTTATCGGACCGACCGCTGGGAATGAAAGGTTATATTCTCAATCTCACCATTCGCGGTAGGGGGTGGTGAAAGATCAGGGACGAGAATTTGTTTGCCGACCGGGTGATATTTTGCTGTTCCGCCAGGAGAGATTCATCACTACGGTCGTCATCCGGAGGCTCGCGAATGGTATCACCAGTGGGTTTACTTTCCTCCGCGCGCCTACTGGCATGAATGGCTTAACTGGCCGTCAATATTTGCCGATACGGGGTTCTTTCGCCCGGATGAAGCGCACCAGCCGCATTTCAGCGACCTGTTTGGGCAAATCATTAACGCCGGGCAAGGGGAAGGGCGCTATTCGGAGCTGCTGGCGATAAATCTGCTTGAGCAATTGTTACTGCGGCGCATGGAAGCGATTAACGAGTCGCTCCATCCACCGATGGATAATCGGGTACGCGAGGCTTGTCAGTACATCAGCGATCACCTGGCAGACAGCAATTTTGATATCGCCAGCGTCGCACAGCATGTTTGCTTGTCGCGTGCGTCTGGCACGTCTTTCCGCCAGCAGTTAGGGATTAGCGTCTTAAGCTGGCGCGAGGACCAACGTATCAGCCAGGCGAAGCTCTTTTGAGCACCACCCGGATGCCTATCGCCACCGTCGGTCGCAATGTTGGTTTTGACGATCAACTCTATTTCTCGCGGGTATTTAAAAAATGCACCGGGGCAAGCCCGAGCGAGTTCCGTGCCGGTTGTGAAGAAAAAGTGAATGATGTAGCCGTCAAGTTGTCATAACTCTAGAAGCGGCCGCGAATTCGAAGAAACAGCGGCCGCGAATTCCAGAAATCATCCTTAGCGAAAGCTAAGATTTATCTGAAATTCTGCCTCGTGATACGCTTATTTTTATAGGTTAATGTCATGATAATAATCGTTACTTAGACGTCAGGTGGCACCATGGGAAATGTGCGCGGAACCCCTATTTGTTTATTTTTCTAAATACATTCAAATATGTATCCGCTCATGGACTGAGATAACCCTGATAAATGCTTCAATAATATTGAAAAAGGAAGAGTATCAGTATTCAACATTTCCGTGTCGCCCTTATTCCCTTTTTTATGAGGCATTTTGCCTTCCTGTTTTTGCTCACCCAGAAACGCTGGTGAAAGTAAAAGATGCTGAAGATCAGTTGGGTGCACGAGTGGGTTACATCGAACTGGATCTCAACAGCGGTAAGATCCTTGAGAGTTTTCGCCCCGAAGAACGTTTTCCAATGATGAGCACTTTTAAAGTTCTGCTATGTGGCGCGGTATTATCCGTATTGACGCAAGGCAACTCGGTCGCCGCATACACTATTCTCAGAATGACTTGGTTGAGTACTCACCAGTCACAGAAAAGCATCTTACGGATGGCATGACAGTAAGAGAATTATGCAGTGCTGCCATAACCATGAGTGATGACGTCACAACCGCTTCTGCTGACAATAGCGAAAACCGAAGCTGACCACTTTAGCAAACGAGATCATATCTAACTGCACTGATAATTTTTAAACCAAACTAAAATAAAGCCGTTACACAAACAACAGCACGTCGACACCACAATACTAAGGCAATCGGAACCGAACATCACAAACTAACTCAACTACTCACTTACTACGGCAACAATTAGATCAACCAAATAAAGCGAGTAAACCCAAGACCTTTACTGACCATTCAGCTAGCTTAGTTTATTGCTTAATAAAATTGTAAAGCCAGTAACGTGACTGCACCGTATAATTCATCACTGGGGCCAGATGGTAAGCCCTCCCGTATCGTAGTTATCTACACAAGCGGGGAGTCAGGCAACTATGGATGAACGAAATAGACAGATCGCTGAGATAGGTGCCTCACTGATTAAGCATTGGTAACTGTCAGACCAAGTTTACGAGCTCGCTTGGACTCCTGTTGATGATCCAGTAATGACCTCAGAACTCCATCTGGATTTGTTCAGAACGCTCGGTTGCCGCCGGGCGTTTTTTATTGGTGAGAATCCAAGCACTAGGGACAGTAAGACGGGTAAGCCTGTTGATGATACCGCTGCCTTACTGGGTGCATTAGCCAGTCTGAATGACCTGTCACGGGATAATCCGAAGTGGTAGAGACTGGAAAATCAGAGGGCAGGAACTGCTGAACAGCAAAAAGTCAGATAGCACCACATAGCAGACCCGCCATAAAACGCCCTGAGAAGCCCGTGACGGGCTTTTCTTGTATTATGGGTAGTTTACCTGCATGAATCCATAAAAGGCGCCTGTAGTGCCATTTACCCCCATTCACTGCCAGAGCCGTGAGCGCAGCGAACTGAATGTCACGAAAAAGACAGCGACTCAGGTGCCTGATGGTCGGAGACAAAAGGAATATTCAGCGATTTGCCCGAGCTTGCGAGGGTGCTACTTAAGCCTTTAGGGTTTTAAGGTCTGTTTTGTAGAGGAGCAAACAGCGTTTGCGACATCCTTTTGTGTAATACTTGCGGGAACTGACTGAGTGAGTTATACACAGGGCTGCGGATACTATTCTTTTTATGGCTTTGTTTTTTTGCCACTTGGTTCAGTAA
+
68>CEG:87++**8<>EIDFBBDDED@644===<9:<?66BGGEEIGAAA@?=?FJIAAA6799<<::855+()++(('')*::9:::B@?CCCDJJJJJA8:313661)&##$%$%%((&())))(*276DDJEDC999<IDHIJHDFHEJEA>=<;:<>AADBAAF??BBBDDDFACJIJHFJHFJFJJFJICEJJJI@A@AFFFH<A<3??666=55435667----FCEDEJJGJGJDBFJHJGHJ@@??FB??-------.356:<)()0<=DBCBEEEAB=<;;;7688:::;+)((2*)(((++/85557555...)&&%'(***&''-'(:BDCDFFBAB?A?CIJJJHEJHJJ?@@?CD@ABDJCA@AGHDJH@A@AA443+'&(:?@DCD:667DHJDJHJJJFGIGGD0//-++,0*,/0/0<<D???AGJJEFGJJJJFIJJFJJJHGHIIJGEJJJGBBIJHHJHFJFHJJHEFGFFIIJJJIHIFIJJJHGJJHIJJFEGJGDDGDGG@@@BBHCCDEG?77@CB?A@?BCEGDFFEFIJ9776353('('&&&&55=>HHDCJGGH9HFECBFJJJJHIHIJHHJGHJJGGHCECDHEFHHIJJHGGDIIIJJJBBFIFJHJGHEJGFCDGJJGFJHJJJ>==@DE<<;;6557?>==?HHEDFGA8JHH?DIJGDBACDGIJGDEFEBD631002),,768F?BJ776585241///27AFGFHJJJJJEDBEJJIIJJFIJJJFGDF>=133IJJJIJJJFIJJGHGC@?@CBIEHFJDDHJHJGHJJJIJJJHHJH8889@AEFGJJJJHJJGJJJJJJJHJJJJJFIJJB@ABJGHBEDDDEE=<;65448?GJJFJJH?AJJJHJJJJFHEE::::5556.+++'((,22>DDFCCECCEFHFEDIGIJIIFEA::F8@('''-+*'&',/17A@8:;;FFGFJGGEFDBFJJJJHJHGJJJJHJIHJHIIJFCCC>;--AACDGEGGBABBCJJJIJFFJGG444JIEECCDHFD??5-++./.+*+-++-13)(+.'&&/676;:;?=<<;/.*++*&&'';:;BAB===>77:9:<@JA?@@>=<9:449HFCABB===>DEDECFDCF@>==?>>>>BBEBDCECCC@?BBC632*+669FDCDBDF@@A@DJDBB@DCC>>=><99:AEBAB@CB===>E@322ECEDBCCDCBAA@AA??AABCEDECCBBA850?>?@BCDHF>FFID=;,'''.4HJIJGJJIJJJJJJJJJHJGJ@ABJJHHIFFGEJHJJJJFJGJGIHJJE@===C>IJCBAFEH===;=;;<GEBAA68JGIFJJJFF....GIEDJJJJJJJHGIDIJFJIGJJJGJGJJGJJJIJJJJJJJJHJIJJFDDFEE:98+%$######%).23589;==5---ADCJJJJHJJEJJJHJJJIFJJCGJGFIJJJGIHHG>>EJJI7;EI<=IEJGJHJ@@ACJDFC7776941))58203<:=E====JGEJEFDDJGJIJEEEJGJJJJJHGGIJJJJJJJGGCFFGGJJJFJJJIJHDDJJJHHEDCBCA7776>@;>>@EGGJJJF@@?@A5...22/---.30,,/+,(&&+.++-42232229ECEJJDFJJJHJJDJBCHDJHGHJFFHJJFJEDCCE@9,**=?C@:JJCC6349<GIHJJJJJJJJJFJHJFJJJJJGJIJGJJHJJGJJJ3221.--4920*&&$))((())829=@F@EHGJHJJIGJFFJJJFGDAFJHJJJJJJFJHJGFCE?D&&&%&''*&&'''('&(,+/7;4567IGEHEJIJIJJJJ@IHIJJIJJJJJJJJJJJJJJJHA=;979=EEJJJJJJJJJJJIFJJIJJJJJJHJHFFGJHHHIJJHJIJJJGJJHJFJFFEDB@>CC@@?(''+''*312<BDFJHCGEEFFGIJJJIJGEGFHJIDFDCJJFA@AAFEJEHJJHGJJJHGIJJJHHHJJGJJJJJHGJIJJJIIJIJJGGJ;CBDEHGIJJJJIJJIJGEDACAA:0../38<?@EJJDIJJJHIJJJJA)(()77**)%&''((228=@DFDJJJJJJJJJJJIJHGGEGHJFJFJJJHJJGJJJ<;=)))&&%%&&.+335EIDJEFJJJFGIFDCDFJHEJEJDAEGC@@@EDFDJFF>>7((((//-../9?CJIIJJIJJJJJJGIJIFDDJIJJJJHJJJJ7776:99<>66566:AA@>>>@>DF?@?821(((*,,)((&**(&$%%;FFJFIHGD;;ABC;::;:50))*DFFJFFDEDJDFJJGJGGGB84137.+***><?FAACDDJDE@>AHFJJJJGDFIGEEDFIJ@@A''')55(455?;111/,(()))*%&&(*'&%&+:8<BA@C@@IICGE?F@AB>11110//0100046FBJIJJIJJJJJGJJJEJBEEFJJJHIJJEFIGJHFBEE>>>JHGGHFJJGJJE?=<=EFDC4333;;@@>>@??@CC54339<D?7(''&,+)((+-1+44873223999JHJGJJJIFFEBECBFFDBACFJHJGGEGIIJ@??>EJHJJJJHGFJDJHFGHJFFA@?>FAC=43-1432&&&)&%%',./:EFJJJJJIGJFFGJIJJHIJJGHJJJIIJIJJJFDGJJJJHJJJJJHJJGFJHJJFJJFIJJJJJJJHGC1---...==>5555710-.;;;8866:=?@DEDEJDCEEJGJEEJFEIAB@AJ8JJIHJJJI998-)%'.+'.-.11((((&$$%$%(,13+++++9>I@BBCIIJIJJJJJGFA-*+2CD>???===1000DF2211DCFJ<:;@@B@@AAJGGEEFJIHJJJJJGJJJJGIJJHGGEIJGJJJIEJEIGJJI<;;;CB1//0..+'''&&&&-;DJHJJJIFIJJJIJJJJDJCEE../HEFGICBDJHJJGJJJEJJIIJJJJJHJJJJJDDD=>B?656<<10021*%%%',&''-322132136688GACEDJ@@JFGJIJIJJIJJJJJJJJJJJHIJJGIHJIJJJJG><===HJ?>@HFJJJIABIHGJJJJJJDCDEFJFJJHCJIDA@@BJJJJJHJJJJJJJIJFEAA--0-@GJJJEJJJJIIJJJHJJJJJEJHJJJFGJJJICHJABBFIJGJJJEGHGJDGJJJJJHCEAJJHJEFABGHJJJIEGFGIJJJJJHHIIJIH?98;@FFFFEFHGGJHGJF>>>?JFEJJJFEEJJIFHEGCDJIGJHEJFJJAGF>HJFB@BFE><<;;:;<755348455<F<:::>CFGEHJJJGBCECJIIJJJJHGHJIJJFJJJJEFDJDEJEBFHJDCCEDBC==;7899::>@=43'''&-1119<;;<<DEJJ@/..1HDEJHIHHJDB6111)(('))))));;332-'''+++****''-3/--8889@HGHHHCHHIJJJJJJJHFJEJJJJJIIGJIACBCEHEJ?A7C989EJGFDCDDDABC<<<>C>>>:893444HHE@>>>EGDF::::JJHJHHBBB?ADACBBIHA8652)0/..8BB@EJDCCDJIHJFJIFIGJHIJJIJHJHJHJFJGGJFJGJHBB:))(&'%%'@AA7777=?@AA;D?DGJGJJJJGJJHFJHJJJIJJHFJJJJJJJJJJFJJFH:999AH2222JFFFDFHI9999JGH@??BJJACBCJJGEHJGFJJJJJJJJHGJIJIJIJJ@9;JJJHIJJIJJGJJJIGJHIHFJGJJJJJGJJJJJJGJIIJJJDIBDBB4IFCGJ@AACJFJJJJJJJJGJJGEIJJJJJB?@@>6432465100033<GJJJJIHGEJJGFDEJJB@AJJJJGJJIJHJJHFJHJFJHDJEJJJCDDBB6)'$(&%%&&''')()&&&')412)@FDHJEHGGGJJJJJJJJHJHA@A@FFFJDDFFG86358;;;=DFIJJ?>??GHJHJF??<;;+**89111;JJJA@@@IJJGJJIJJGGCBBBJJJJHGHJJJJFJIJJEJJJJGJJJJBBBCJJJFA@BAHFHJ??GHIJGDIFI;;<J@>>?>85-*.471,*)+,('**),,,..344?@CDDEFFIJIFHJDB<:@?@@ADJFIJFJEDHHJJGJJJJJJHIJJIJJJIJIGJJJJJIIJFGJIJJJIJJJJFJJJJHJJHJI=<98<;;7749?EHFJJHJJJGCDFJJJJE@>+(%'((*%$$&-/04JJCJFJJGJJJJHJEB><('&',-6@@@@@ACJJJJHGIFICCDCJG655(((*''&(%()344:::;FHJJJJJ=;889=F::::@A>>;<IHFJJJJFFIJJJJJJGJJJJJFFEJJJGHJIGJJJJJJJGJJHJIIIF?>81101)'&'/039?@BCCJIJJJJJHJJIJJJJJJJIB<<AJFEEEGE?==>D2222:AA@?JJJJJJJGJGJJHFDCGJJFFFJJBFB86AE31++--.HGDBEDFGFGJFJJEECD>==@AAFGFBJJJJJJJJEJJJJJIJJHJHHJIJFJFF?;20::32222233&&%%%&'((-0BDACCDGDGEEJ>==>=<99==?EA><;82/.0..,/()1=GJIEFC?>;D=<FJJJJGJJHFJJJBIJJFGJJJIJJGJJJIGJGJCFJJJIHGHFII/0129>9984542++*),&%%%(%&+,,,0/220228888>?@?BA@@A?>>78/('',+***-//?JJFCAABBBBAGEGJJ?=<;9;:<A><986668?GDBCGGJEHCCFAAB;89:998687;>ACBCABEAA=99***,65..//;??)))&&%%##%$$##$%%%$$'%&'&&'&&&%&')''&$$$%%&$##$%'''-$###&+*'$$$$#$%$$$$&&()'&%%&$$%%'&&'')%%%))&()%&##%&(%%%&%%#$$$%&&$&*+%%&%$$&%$%%$$$%'(')&%%$$##$%%''.,(%##%%%##$$%%$$%%%&&'$$####$&(&&&$#$$%$$&%'%%'(.*&&''$#$$$$$$%$$%%%%%%'%$$%#$$$%%&%%&$$#$'&%$$%%&&%%####&%$$$%$$#$$$&(%&%%$%&$$%%%&$$##$&%%$&$####$$##$$$##%##$%$#$%$$#$$&--/4>>?@>>?00/GFDGFEJ00.*EIGJJJFDBDAA0000870'&%)+7DD@A><<=>=<<=>?DCDGJJJFIEDJJGCB?+++++@AFHGJHJGFGJHJGJFGJJGJFFGGJHDFC6333//./1.-'':;77:112:A6669=80055339;>??C@<9122'&&2?>>DIIGJFAB@77CGJJIIJFIJJFHJJIHHFFFGDHE??@@>>@?@2110;;AEEJFFFFGJG>9889B6666;8;@ABDD1101;<<DEGIJB:99:>>>@DFIEHJB@801:CHJHDDCGDIEIFGEFJJIGIIIHHA>=AC?>??B>==IFFCDJEB9550013=6666:::?@CBDB++++38<33BC????EHGHJJJ@GJJJEFJJIJGGHJJJIHIGGJDEJHICFCC?E=<<;;76799==>D>??ACCEEHI::::HBABEIEEHIFDCDD@@AACBA?<21+-8:;:>6668('''/,++,23<=@@AAEFFEFEHIJJC@B@AFJ==CCGGFDBA>?DBDC@@BECFDEDEDFFDCEEE>>>?A@;:;9=<<E@@AABA?@@>>?AIJBAAABA???@DDCCB@@??=;7//*'''(:<<>ADHEAAEABA@@ACDDFCE<<:997<<<@@@A<<<<@@????970''>@AACEABBBBDDGC?=>?66666;@??>==>==?@@@ACBCA==<=F@8887=;6686443++((-+%$$$(**+.<;=:999*))*-010334999:999:;D<3+**++)('&)(+,028*(%$###$$$%&&'%%$$%%%(*+122541/%$
@Glass_T7V_15_D3_12_12_13
CTTCTGAGGGGATTTTTGTGTGAGTAGTTATGTGAAAAAGAACTAACACAAAAGAAAACTCACAAGGCAAATATAAGAGATTAGCCTTGATGAATTTAAGTTCATGTTAATGCTTGAAAATAACTACCATGAGTTTAAAAGGCTTAACCAATGGGTTTTGAAACCAATAAGTAAAGATTTAAACACTTACAGCAATATGAAATTGGTGGTTGATAAGCGAGGCCGCCCGACTGATACGTTGATTTTCCAAGTTGAACTAGATAGACAAATGGATACTCGTAACCGAACTTGAGAACAACCAGATAAAAATGAATGGTGACAAAATACCAACAACCATTACATCAGATTCCTACCTACATAACGGACTAAGAAAAACACTACACGATGCTTTAACTGCAAAAATTCAGCTCACCAGTTTTGAGGCAAAATTTTTCAGTGACATGCAAAGTAAGTATGATCTCAATGGTTCGTTCTCATGGCTCACGCAAACAACGAACCACACTAGAGAACATACTGGCTAAATACGGAAGGATCTGAGGTTCTTATGGCTCTTGTATCTATCGAGTGAAGCATCAAGACTAACAAACAAAAGTAGAACAACTGTTCACCGTTACATATCAAAGGGAAAACTGTCCATATGCACAGATGAAAACGGTGTAAAAAGAATTCAAGATACATCAGAGCTTTTACGAGTTTTTCGTAGTCAAAGCTGTTCACCATGAACAGATCGACAATGTAACCTGAGTTATTACCGCCTTTGAGTGAGCTGATACCGCTCGCCGCAGCCGAACGACCGAGCGCAGCGAGTCGTGAGCGGAGAAGGAAGCCTGCATAACGCGAAGTAATCTTTTCGGTTTTAAAGAAAAAGGGCAGGGTGGTGACACCTTGCCCTTTTTTGCCGGACTGCAGCGGCCGCTACTAGTATTAATATGCGCGCAGCGTCTGGAAAACCGAGGCCAAAAGACGTGCGTCTTTGATGCCGTTGCGACTCTACAGCAGAATTAAAATCAAGTCCGGCGCAGCCGGTTTGTGGCTTCCACGCAGTTATCTGCACCTAAGCCCCCCCGCCAGCAGAACGTTGCCAAGCGATTGACCATTTAATAGTGACCAGTCAAAACGTTGCCCGCTTCCACCCTGGCCGCTGTCTAAAACATATTTATGACGTGCCTGAAACTCGCGGGCGGGCAGGGTTTCACCGACGCTTAATGCTTTCCAGATGGCAACATGTGCTGGCAGAGCTTCACGCAGCGTATCGATATACAGCTGTTCTTCATTACCATGCCGTTGCACTGCCGCCAGCGATAACACCTTAGCTTTGTCCACCACATCGGCAATATCGTGATTGCGGAACACGCCAACATACTGCAACGGTGCCGCGGCATCACTTCCTGCGCCTGTTCAACGTTGACGCAACGCGGTGATGTCGCAACAAAAATCAACCCACCGTAAATCGCGCCCGCGTCATAAGCTGCTTTAGCATCTTGCCCACGCGTCAGGCCAGGCGCTTGCTTATTCTCACCCAGCAACACCCGGCGCACGGCGGCGTGCAAATCGTCATGGGCCATCAACCCCGAACCAATCAGAAAACCGTTAGCGAAGTGGCTTAACTCGCGCACCTGAGCGTAAGTATTGATGCCGGATTCGCTGATTACCGTCACGTTGTGCCCCAGTTTCGGCGCAAGCTCGCGGGTACGGTTGAGATCAATCGACAAATCACGCAGATCGCGGTTGTTGATGCCAACGACCTTTGCTCCCAATGCAATGGCGCGCTCCTGTTCCTCTTCATTACTGACTTCGGTCAGCACCCCCATCTCCAGACTGTGAGCGAAGCAGGCGGCGAGCTGGCGATCGGTCGTCATCCAGTACTGAAAGCATTAATAAGCAGGCATCGGCCTGGTAATAGCGCGCCAGATAGATCTGGTAAGGGTCGATAATGAAAAAATACTTACGTAAAACAGGCTGCGGGGCGATTTGGCTGACGATGGGGAGGAAATTAAAGCTCCCCTGAAAATATTCTTCATCAGTCAGCACGAAATTGCCGAAGCGTAATGTTTATAAATGGCGGCAATGCGTGCTCGATCAAATCATCACGGATCGCGCCTTCTGACGGCGACGCTTTCTTGCACTCCAGAATAAACGCCGTGCGCGCACCCTGTAGCGCATCATAAAAATGTCGCGTGCTCGGCTGAACCTCATTCTGAAAACTGGCCAGCGGTTGCTGCTGTTTGCGGGCTTCTACCCAAATCGCCTTGTCTGCGACGATTTTCGCTAAAACGGTTTGCATCATCTAGTATTTCTCCTCTTTCTCTAGTAGCTAGCCCAAAAAAACGGGTATGGAGAAACAGTAGAGAGTTGCGATAAAAAGCGTCAGGTAGGATCCGCTAATCTTATGGATAAAAATGCTATGGCATAGCAAAGTGTGACGCCGTGCAAATAATGAATGTGGACTTTTCTGCCGTGATTATAGACACTTTTGTTACGCGTTTTTGTCATGGCTTTGGTCCCGCTTTGTTACAGAATGCTTTTAATAAGCGGGGTTACCGGTTTGGTTAGCGAGAAGAGCCAGTAAAAGACGCAGTGACGGCAATGTCTGATGCAATATGGACAATTGGTTTCTTCTCTGAATGGCGGGAGTATGAAAAGTATGGCTGAAGCGCAAAATGATCCCCTGCTGCCGGGATACTCGTTTAATGCCCATCTGGTGGCGGGTTTAACGCCGATTGAGGCCAACGGTTATCTCGATTTTTTTATCGACCGACCGCTGGGAATGAAAGGTTATATTCTCAATCTCACCATTCGCGGTCAGGGGGTAGTGAAAATCAGGAGACGTCTTGCCGACCGGGTGATATTTTGCTGTTCCCGCCAGGAGAGATTCATCACTACGGTCGTCATCCGGAGGCTCGCGAATGGTATCACCAGTGGGTTTACTTTCGTCCGCGCGCCTACTGGCATGAATGGCTTAACTGGCCGTCAATATTTGCCAATACGGGGTTCTTTCGCCCGGATGAAGCGCACCAGCCGCATTTCAGCGACCTGTTTGGGCAAATCATTAACGCCGGGCAAGGGGAAGGGCGCTATTCGGAGCTGCTGGCGATAAATCTGCTTGAGCAATTGTTACTGCGGCGCATGGAAGCGATTAACGAGTACGCTTCCCATCCACCGATGGATAATCGGGTACGCGAGGCTTGTGGGTCACTCAGCGATCACCTGGCAGACAGCAATTTTGATATCGCCAGCGTCGCACAGCATGTTTGCTTGTCGCCGTCGCGTCTGTCACATCTTTTCCGCCAGCAGTTAGGGATTAGCGTCTTAAGCTGGCGCGAGGACCAACGTATCAGCCAGGCAAACTATTTTGAGCACCACCCGGATGCCTATCGCCACCGTCGGTCGCAATGTTGGTTTTGACGATCAACTCTATTTCTCGCGGGTATTTAAAAAATGCACCGGGGCCAGCCCGAGCGAGTTCCGTGCCGGTTGTGAAGAAGAAAAAAGTGAATGATGTAGCCGTCAAGTTGTCATAACTCTAGAAGCGGCCGCGAATTCGAAGAAACAGCGGCCGCGAATTCCAGAAATCATCCTTAGCGAAAGCTAAGGATTTTTTTTATCTGAAATTCTGCCTCGTGATACGCCTATTTTTATAGGTTAATGTCATGATAATAATGGTTTCTTAGACGTCAGGTGGCACCATGGGAAATGTGCGCGGAACCCCTATTTGTTTATTTTTCTAAATACATTCAAATATGTATCCGCTCATGAGACAATAACCCTGATAAATGCTTCAATAATATTGAAAAAGGAAGAGTATGAGTATTCAACATTTCCGTGTCGCCCTTATTCCCTTTTTTGCGGCATTTTGCCTTCCTGTTTTTGCTCACCCAGAAACGCTGGTGAAAGTAAAAGATGCTGAAGATCAGTTGGGTACGGGTTGGGGTTACATCGAACTGGATCTCAACAGCGGTAAGATCCTTGAGAGTTTTCGCCCCGAAGAACGTTTTCCAATGATGAGCACTTTTAAAGTTCTGCTATGTGGCGCGGTATTATCCCGTATTGACGCCGGGCAAGAGCAACTCGGTCGCCGCATACACTCTCTCAGAATGACTTGGTTGAGTACTCGCCGGTCACAGAAAAGCATCTTACGGATGGCATGACAGTAAGAGAATTATGCAGTGCTGCCATAACCATGAGTGATAACACTGCGGCCAACTTACTTCTGACAACGATCGGAGGACCGAAGGAGCTTAACCGCTTTTTTGCACAACATGGGGGATCATGTAACTCGCCTTAATAGTTGGGAACCGGAGCTGAATGAAGCCATACCAAACGACGAGCGTGACACCACGATGCCTGTAGCAATGGCAACAACGTTGCGCAAACTATTAACTGGCGAACTACTCTAGCTTCCCGGCAACAATTAATAGACTGGATGGAGGCGGATAAAGTTGCAGGACCACTTCTGCGCTCGGCCCTTCCGGCTGGCTGGTTTATTGCTGATAAATCTGGAGCCGGTGAGCGTGGGTCTCGCGGTATCATTGCAGCACTGGGGCCAGATGGTAAGCCCTCCCGTATCGTAGTTATCTACACGACGGGGAGTCAGGCAACTATGGATGAACGAAATAGACAGATCGCTGAGATAGGTGCCTCACTGATTAAGCATTGGTAACTGTCAGACCAAGTTTACGAGCTCGCTTGGACTCCTGTTGATAGATCCAGTAATGACCTCAGAACTCCATCTGGATTTGTTCAGAACGCTCGGTTGCCGCCGGGCGTTTTTTATTGGTGAGAATCCAAGCACTAGGGACAGTAAGACGGGTAAGCCTGTTGATGATACCGCTGCCTTACTGGGTGCATTAGCCAGCCTGTGAATGACCTGTCACGGGATAATCCGAAGTGGTCAGACTGGAAAATCAGAGGGCAGGAACTGCTGAACAGCAAAAAGTCAGATAGCACCACATAGCAGACCCGCCATAAAACGCCCTGAGAAGCCCGTGACGGGCTTTTCTTGTATTATGGGTAGTTTCCTTGCATGAATCCATAAAAGGCGCCTGTAGTGCCATTTACCCCCATTCACTGCCAGAGCCGTGAGCGCAGCGAACTGAATGTCACGAAAAAGACAGCGACTCAGGTGCCTGATGGTCGGAGACAAAAGGAATATTCAGCGATTTGCCCGAGCTTGCGAGGGTGCTACTTAAGCCTTTAGGGTTTTAAGGTCTGTTTTGTAGAGGAGCAAACAGCGTTTGCGACATCCTTTTGTAATACTGCGGAACTGACTAAAGTAGTGAGTTATACACAGGGCTGGGATATTATTCTTTTTATCTTTTTTTATTCTTTCTTTATTCTATAAATTATAACCACTTAATATAAACAAAAAAAACACACAAAGGTCTAGCGGAATTTACAGAGGGTCTAGCAGAATTTACAAGTTTTCCAGCAAAGGTCTAGCAGAATTTACAGATACCCACAACTCAAAGGAAAAGGACATGTAATTATCATTGACTAGCCCATCTCAATTGGTATAGTGATTAAAATCACCTAGACCAATTGAGATGTATGTCTGAATTAGTTGTTTTCAAAGCAAATGAACTAGCGATTAGTCGCTATGACTTAACGGAGCATGAAACCAAGCTAATTTTATGCTGTGTGGCACTACTCAACCCCACAATTAAAACCCTACAAAAGGCCCGCATCGTTCACTTATAACCAATACGCTCAGATGATGAACATCAGTAGGGAAAATGCTTATGGTGTATGGCCAAAGCAACCAGAGAGCTGATGACGAGAACTGTGGAAATCAGGAATCCTTTGGTTAAAGGCTTTGAGATTTTCCAGTGGACAAACTATGCCAAGTTCTCAAGCAAAAAGTACAAATTAGTTTTTAGTGAAGAGATATTGCCTTATCTTTTCCAGTTAAAAAAATTCATAAAATATAATCTGGAACATGTTAAGTCTTTTGA
+
..))/&%''(*,))+,.+*('&&(('(()-2&&$$&'-02776:DEJGGGJHHJHEJJ72//144777989==;6+(*@?FH?HGEHG?DD887<A@;::ADFJJGGF?EJC87526:=AB:877***+2''&'/:5?CHJJEJJFFGDEFD3223GBCBADIFFEGD:::;JJJIDJGIJIJJDFFFIHGHJBBBAIDEEJJGJFGJJFJIJJJJJJJJHGJJHGHJHHFHJJJJHEJGGIGHIJJG@@IJJIJJJJJJHIEJJJJFIG*)))((&%')57EGFDGEJJHJEHJJ8886777??AEFIJFGFJJJJJJEEFJJJJCE@@FGJJJJJJJIJHIJGECDCFD?<99:=@?CEG<;::.,++,..;CA???@IJJJJJJFEHIIJHJHJJHJJJIDJHIJJHIHJDA>=@ECBDFG444JFFFFJ=<<=FJJJJJFIJJGJG?>?CA----BABDB>>?>A77B?@>=?6558(&&%&&'566560001>99&'&'-*)*66:E53226@@:33359667;:9779:56@BBJGJH<EHJJJEEFFHJJJJFJ80...BGJJJGJJFJJIJJJJHJJJGJFEJJGJJHJHHJHJGJJHIJJIJJIJJEEE>>>AJJJGIJGGF<8(''(CGJJHJFJFHHIIJJJAAB@B>78A:7('&'&'*),++,57BEGJGGGDJJCF77422-+0(&&%%%&(**)&&&''&'''('(*8<30000>;=>CCFJGFGEJ)&&')**,38:0111G604449IEGJIGJJFGJJB==@CADCGFB:::9?@CGFFHFEFGJJH6443///5442/.---+(%&)&''(2=?HJFJJJJIJJFIHJGJJJIECBHGHFCA><;=@9@HGJAEEJFEJJ???>A?>.''22572-3:..--,+())789DEFEIJIEFJJDGGHBBBDJGFJJHFBFHJJHFCEFFIIJJIGB@@AJGA9;880&%&%%%&')00021'&&%'(*1123>77;<JIJFGJIJHJGHGHJIJJIJIFEJJJHJJJ=<<<2*+''(''(..41299==<<<;9/''''**146444;A?DFDFFJJIHGIJJGJJJJGECCCDCBDEGIJJJJJGJIJJJJJJJHJJJJJJGJIGJEEFDA?>>@@;;8764/((''(('',46,,+,00/1&'&'--/,&(10//0005+++<?===FFCDJJDE@@@?ECJJJFIJHIJIGJBB6CDIJGF8884444312247942,)''-.59:CCHIJJHIGHJJHJGJJJJGGJEJJC?>4(((()>>,***>@EJGJHJGFJJHJHIHIGJJJJHJBGDJJGJJJJ?@A>?=>GGJIJJJJJIHJFJJFJJFGJJF===>C>>>>FFBEIF777221,**&&$$'+-267<=BGIJJIDIFFJJ<;;<?B855;@F<<<<J?@?@BB@?=<=>?>D<;<445DHFGD@A@CFFDEJGJJHIJJIJCDDCGGJJJJJCE@B/JJDBEDFDJJ3'A@BJJJEDA>;4*&&&'''&&'**+++-77EG;===:999JJJJGJCEEA99:<===@E@A<;;<EIBADBCJJJEFA111''''./;@>>??IHHJJJJJFJHCJJJJIGJJJJJGIGJJJCCCDGJEE?=:7220,--''')-0,,1244489BFFHGJJJIJJJJJJJJJFJJJIJJJDAGIJCBBIJJEEBB5556?8C44:;?;-*(&&'.../2110012855442/../FIJJEHJEJJJIGJGHJJDBDCFGB96:--+*.18>>>>;;;<DCFGJJJJJH<DDFFFABJJJJJJIEEJHJHGJHJHIGIIJJBB*)))=?9:=@</+*)(()((&&)&())()(')&&'()()&&'CDEDCJ??>@FE3111IJJHGJHFHJJHJJJJJFJJD@BADJJJH<;;:666622/.012.*+-/==?JJIEJIBJ=<<///0:/'%&%(%$$&&+**&&'90&%%&:<;99:JJGFD>>>>JGJJDBECBCDEFGB?@:3633?><=77CBFDFJGJI@@=*1-)*/@@JE?88865((9@DE====AAEGJJGHGEABAAEDCA@===ECCGFFIFBBAA<)&%&(%'(4599;=C@5332(''()&&&&/0>JJJJJEGGJIJJGHHG>===GJJJGJ?EFFG?9778;EDADDCJHJHIHIJJIJJFDHFCJGJHJJJEFFEFJID???A<;;?@JJBDJJFJJJJJJJIFJJHIEJJFJJJJJJIF:7FBGAD>5??5556;>FIGGIFIDHJJJGC>>HGDGEFJGJH;;<;BEJJFFDJJJEFJ53321-.///023=AAGHJGIFIGGBDB@BCI:99:D445GJEBB;;;<GGHJIJGJJJ<;;;;888CBDDFGJG@CFJGEB;;5/...,,+(-32228<@B<=<896556:88<:63/00233JFJIGHHJJJHHJGJGJJJJFGJECCJFCD*)))DJE?==;;GJDA@?>:;;<B?>?=33>ADJJJJJJJFIHHGJJJJJJIJGJEJJGED888FIJGJIGGI@@@@?>=>GEGGIJIJHJJJGF??@JC@;=IC?>AD<;;<?AFCBCBDHJGCD3..1.6:?7200/034@?999:DCED@@?@CEJCDDEEHJHE??>@5555C?@==E?>FEGHHJJCFFHCD<?7555:9998==GGJFIHJIEHHHFJAABBA<<>:978<@5=>GJA?>....7355?>>><GDJHFJJJJFFJJJJJJJFHECAAJIJJGJJJJJJJJJJJJJJFJGJJJJJJIJJFJEJJGJJIGHIJJJJJJJJJJIJJJJJFJHGJ>>>?JFCFA:999-,+*++(&&'896,**&&)&'&%$%(&&&'$####$8ABDFECJGF@BA?@B662/..22030/544999=<98882000////=?AJBACDJJHGJJJIGJGA<<<<=<0001;:3440><89;9;:776674569:35=>JJJG6447JHDDADDCJJHGJGJIJJJGIFJDGFEJEIJJIHEJDJJ:;?=<7566:7871.'HIJGIJJGDC9888GGGJHJJHJJJJJHGJEIFHJ=:55<3///3HHGHJJEHJBJJHEDEFJJJHJJJJGHHJJIIGHJJHJJHJHJJJJJJFCEEJGFJIJHJIJGGFGJJJHJHJGJIA?;:87;:5//*('&&'%$$$%$%&+,*)2-:@AAJJJJGJJJJGJJJJGGJJFCB77:=?GJ<<&&&&)('''/136676<<@@CCCGJJJJIJFJDIJJ::;DJHABCBDCAD???==:9;;94456>??@AJJGHFJJJJJJHFJHJFGIJJ>24@:;8-BJJJIIJJGDJFGJJIJJJJGJJJHFGGFJJGEJ:66<::;;;;<>8888::9=<<;+++-.*&''88=>@>>A?CCCJJHJFHJJIJJEGHFJGJJHJJFJIJJJJJIJJJJJGJJFH...1544699:>C12<99@BGJJGJJCAJCJJHHDDIFJEGJJJHEEEC<511066BEE677BCFJJJJJHJJGEJ@FD@?./03....55JJJJJIHHIHJFGJJJJIJJJJJFJJJJHJIJJJIJJJGJA=<DEGEJDEDHJJJJJIFJGDCDDFJJ><;<FJHJIJFJHJJJJEJECJEJHA>@A@E=A2ACDJEBCJEHJJJJJJJJJJHHJIJJIJJGJIJJJIJJJJIJIJJJJJIJJIJJGJJJIJJJJIJJGJHJ==>@@JIJJJGJGEGJJGDBI>GJIJJJIJGE>>CJIJJJJFIJGJGHJIJJJJJHJEGHFHJHHHCBBCCHGJJFJJGHIJIJG=@AB?878<@>CBEHJJJJJIIJHJIJIGJJJJFH@AIFJHJDCDGJIEIJ9889A?@??EJ@@@?FHEJJJJBA@BJJAFJJJFF;JEFECIAC5400066;;66.-/8?@4444=EGGEJJIJJHJJHJHJJJJHGJJEIJHIJGF=<=:<D<996.----,,-('&(()('()??@=?@@CA@>>?<>>=A@>=BA@CJ999:J???962-++-;;CDIGB@AB?53222:<@@AABJGE9?CFGJ@ECC@>>?IIEFIJJJJGJIJJFHJGJGJEEJEGIJJGHB:/JHFJFGJJJFBFFHFEFFGI;::;FCEDFCCC@?@FCDGDC))*+::BJIJEFAD=844-(&&*--21/111222882236BFEJHJHIJCGABCDEGJHJEDGAAADEHJA?GHJGJEIHJIJHJGHEAIHJJJJJ;;;;HFJJJJJGIIGBCBDIHDJA---5+766::99('''FDC=9833.)((&&))0/''DEFJJFJJJIGHDECCD==333?940''((...9><78773,/3.----1141119:9=<=@?BFHJGJHJJFJEB9@JGEJD@@?BJIDDH::::C7777<97875567??GJJJHEGFIIJJHJJJGIHJJGHDFGIJFGHHEDCEEAB(-(()+-05:3CDJHJEEFDHJIFCGIFGHFC/((1::@CDCGCE???9978DBDEH@@@BDCDCCB;44362=:/=JJJJJJGJJJJJJJJJJJJJJHJ?>>>B=<=EEF1000.*))600041134;;@@CGHEJEHI>>?>>>>CGJJGJJJJIFJIHGJGB;544(56<BFCEECFGEJHJHJIHJJ@@@JGJEFFGJJJGFIJGHGJIJJJGJ<=J??8870---.87820/--.**--...26;?ADHIFIJJEDJHHIJECCAAFJGJJH>:8556/,,-,-/>@BJEA@IJJGJJJJG<GE)(())<;<=>JJCCD;<87?EGGHJJDFJAA@@IJIA@A;..///---/***<DJG====GHI::::?IB510//443104259::???@B>??GJJCCB==<DB@AACJJJJGGGE;88JHJJJJJJGJJJJHHDGJJJJJGJHBB4330'&&&&*+**;<A@?>BBD>=AEJJJJHFIFJDCFJIBCAAAA@BJFJJJJJJGIHJHGHJHJGJGFDCCCA@AFEDG211IJHCC:99;100(''&(((98:<<?AED@ADEJ@EJJF@@??IIJJJIJJJJJGHIIECCEJJFG=<946;<:9;///0----/<:4+(-CBCEEJIJJFEJEHJJJEBFEJJ7555<=<<<=<=@DAFJJJJJJIJHJGHIJJHHHHIFJJJGEJJFJIJGJIFGB@@@==CCJHGJJFJHHJIJIHGJJIJJEGFGJEHDDDDBB?9=BJEHEJJFJJJJGJHDFEJJGHD;=;667;<8779:=6221120/0>>=@B@=JIJJJGJGDEGJJFJGIIFJEBEJJFGJJJIJGJJJCBDFGJCDDEFHHJA?>>?GHHICBCCGIJJJJJJJJJFJJJJJJ><<<?HJEFJGCJEA?>,++1-,..+.1177ADJGFJAJHHJEFEGB>=>?=?@97@@8751003/;6<=<:32/01.139879AADCFHEEGJF???>///143+(%%''(()&&&%&+-6<@DJGDBACEHHJEJFJGHJCCGED=4-=ACCCEDDCBFDFEEJEBCC>D23<<BCADDG8779@;<<?GEDEGECCCBCCCCEDFDDDFCHDFGCCADCCDFIDFJJHFEGGFBGBBFJC@A9:::A3334)))01041;*))):>@@@ABDIEFCECB@@EGJIFJJFFJGGDFFFDDDCAAAA@@?@BBBAABAADCDFEGDD=<<<?BAABBCCDC@@@@@@@?FDJBB@@DCBC>A??ABB@AAA6556GE=;---/'''0,35454)&'/0&%$$%%&)*++->@@??=?@?=A?@>=<<=>79DECA@A@@B@?>>>??>>>BGDCC?>==>>@'''(3((&&+)''(>>=>??AA@?===>AAA>?><==>BBBCCCBA@>=1113385**'*(%(5><<<=?@@CHEE@@>>BFFEEBDA??>;99:??=<--,@AACAB53++'((-95----,,,(;6=?>?CCA??@?=<<;==>>?@@BACBA@@ADHGGBC@@==?FEEB@@?>=<;=@@@><;:<=A?=?>::88/()9:65440(%
@Glass_T7V_15_D3_12_12_14
CCAATTGGGATGTAGAGGCTAATCAAATGATGAGATTGCATGTTCCTTTTCCTTTGAGTTGTGGGTATCTGTAAATTCTGCTAGACCTTTGCTGGAAAACTTGTAAATTCTGCTAGACCCTCTGTAAATTCCGCTAGACCTTTGTGTGTTTTTTTTGTTTATATTCAAGTGGTTATAATTTATAGAATAAAGAAAGAATAAAAAAAGATAAAAAGAATAATCCCAGCCCTGTGTATAACTCACTACTTGCATTGAGTTCCGCAGTATTACAAAAGGATGTCGCAAACGCTGTTTGCTCCTCTACAAAACAGACCTTAAAACCCTAAAGGCTTGAGTGAGCACCCTCGCGCAAGCTCGGGCAATTCCTGAATATTCCTTTTGTCTCCGACCATCAGGCACCTGAGTCGCTGTCTTTTTCGTGACATTCAGTTCGCTGCGCTCACGGCTCTGGCAGTGAATGGGGGTAAATGGCACTACAGGCGCCTTTTATGGATTCATGCAAGGAAACTACCCATAATACAAGAAAAGCCCGTCACGGGCTTCTCAGGGCGTTTTATGGCGGGTCTGCTATGTGGTGCTATCTGACTTTTTGCTGTTCAGCAGTTCCTGCCCTCTGATTTTCCAGTCTGACCACTTCGGATTATCCCGTGACAGGTCATTCAGACTGGCTAATGCACCCAGTAAGGCAGCGGTATCATCAACAGGCTTACCCGTCTTACTGTCCCTAGTGCTTGGATTCTCACCAATAAAAAACGCCCGGCGGCAACCGAGCGTTCTGAACAGATCCAGATGGAGTTCTGAGGTCATTACTGGATCTATCAACGGAGTCCAAGCGAGCTCGTAAACTTGGTCTGACAGTTACCAATGCTTAATCAGTGAGGCACCTATCTCTGGCAATCTGTCTATTTCGTTCATCCATAGTTGCCTGACTCCCAGTCGTGTAGATAACTACGATACGGGAGGGCTTACCATCTGGCCCCGGTGCTTGCAATGATACCGCGAGACCCACGCTCACCGGCTCCAGATTTATCAGCAATAAACCAGCCAGCCGGAAGGGCCGAGCGCAAGTGGTCCTGCAACTTTATCCGCCTCCATCCAGTCTATTAATTGTTGCCGGGAAGCTTGAGTTAGAGTCGTTCGCCAGTTAATAGTTTGCGCAACGTTGTTGCCATTGCTACAGGCATCGTGGTGCCGCGCTTCGTCGTTTGGTATGGCTTCAGTTCGCTCCGGTTCCCAACGATCAAGGCGAGTTACATGATCCCCCATGTTGTCAAAAAAGCGGTTAGCTCCTTCGGTCCTCCGATCGTTGTCAGAAGTAAGTTGGCCGCAGTGTTATCACTCATGGTTATGGCAGCACTGCATAATTCTCTTACTGTCATGCCATCCGTAGAATGTCTTTTCTGTGACTGGTGAGTACTCAACCAAGTCATTCTGAGAATAGTGTATGCGGCGACCGAGTTGCTCTTGCCCGGCGTCAATACGGGATAATACCGCGCCACATAGCAGAACTTTAAAAGTGCTCATCATTGGAAAACGTTCTTTGGGGCGAAAACTCTCAAGGATCTTACCGCTGTTGAGATCCAGTTCGATGTAACCCACTCGTGCACCCAACTGATCTTCAGCATCTTTTACTTTCACCAGCGTTTCTGGGTGAGCAAAAACAGGAAGGCAAAATGCCGCAAAAAAGGGAATGAGGCAACGGAAATGTTGAATACTCATACTCTTCGTTTCAATATTATTGAAGCATTTATCAGGGTTATTGTCTCATGAGCGGATACATATTTGAATGTATTTAGAAAAATAAACAAATAGGGGTTCCGCGCACATTTCCCATGGTGCCACCTGACGTCTAAGAAACCATTATTATCATGACATTAACCTATAAAAATAGGCGTATCACGAGGCAGAATTTCAGATAAAAAAAATCCTTAGCTTTCAGATTTCTGGAATTCGCGGCCGCTGTTTCTTCGAATTCGCGGCCGCTTCTAGAGTTATGACAACTTGACGGCTACATCATTCACTTTTTCTTCACAACCGGCACGGAACTCGCTCGGGCTGGCCCCGGTGCATTTTTTAAATACCCGCGAGAAATAGAGTTGATCGTCAAAACCAACATTGCGACCGACGGTGGCGATAGGCATCAGGGTGGTGCTCAAAAGCAGCTTCGCCTGGCTGATACGTTGGTCCTCGCGCCAGCTTAAGACGCTAATCCCTAACTGCTGGCGGAAAAGATGTGACAGACGCGACGGCGACAAGCAAACATGCTGTGCGACGCTGGCGATATCAAAATTGCTGTCTGCCAGGTGATCGCTGATGTACTGACAAGCCTCGCGTACCCGATTATCCATCGGTGGATGGAGCGACTCGTTAATCGCTTCATGCGCGGTAAACAACTGCTCAAGCGGATTTTATCGCCAGCAGCTCCGAATAGCGCCCTTCCCCTTGCCCGGCGTTGATCCATTACCAAACAGGTCGCTGAAATGCGGCTGGTGCGCGTCCGGACGAAGAACCCCGTATTGGCAAATATTGACGGCCAGTTAAGCCATTCGTGCCCAGTCGCGCGCGAGCGGACGAAAGTAAACCCACTGGTGGATCTAGTTCGCAAGCCTCCGGATGACGACCGTAGTGATGAATCTCTCCTGGCGGGAACAGCAAAATATCACCCGGTCGGCAAACAAATTCTCGTGCCTGATTTTTCACCACCCCCTGACCGCGAATGGTGAGATTGAGAATATAACCTTTCATTCCCAGCGGTCGGTCGATAAAAATCGAGATAACCGTTGGCCTCAATCGGCGTTAAACCCGCCACCAGATGGGCATTAAACGAGTATCCCGGCAGCAGGGGATCATTTTGCGCTTCAGCCATACTTTTCATACTCCCGCCATTCAGAGAGAAGAAACCAATTGTCCATATTGCCCATCAGACATTGCCGTCACTGCGTCTTTTTCTTGGCTACTCTCGCTAACCAAACCGGTAACCCCGCTTATTAAAAGCATTCTGTAACAAAGCGGGACCAAAGCCATGACAAAAACGCGTAACAAAAGTGTCTATAATCACGGCAGAAAAGTCCACATTGATTATTTGCACGGCGTCACACTTTGCTATGCCATAGCATTTTTATCCATCAGGTTCGCGGATCCTACCTGACGCTTTTTATCGCAACTCTCTACTGTTTCTCCATACCCGTTTTTTTGGGCTAGCTACTAGAGAAAGAGGAGAAATACTCAATGATGCAAACCGTTTTAGCGAAAATCGTCGCAGACAAGGCGATTTGGGTAGAAGCCCGCAAACAGCAGCAACCGCTGGCCAGTTTTCAGAATGAGGTTCAGCCGAGCACGCGACATTTTTATGATGCGCTACAGGGTGCGCGCACGGCGTTTATTCTGGAGTGCAAGAAGCGTCGCCGTCAAAAGGCGTGATCCGTGATGATTTCGATCCAGCACGCATTGCCGCCATTTATAAACATTACGCTTCGGCAATTTCGGTGCTGACTGATGAGAAATATTTTCAGGGGAGCTTTAATTTCCTCCCCATCGTCAGCCAAATCGCCCCGCAGCCGATTTTATGTAAAGACTTCATTATCGACCCTTACCAGATCTATCTGGCGCGCTATTACCAGGCCGATGCCCTGCTTATTAATGCTTTCAGTACTGGATGACGACCAATATCGCCAGCTTGCCGCCGTCGCTCACAGTCTGGAGATGGGGGTGCTGACCGAAGTCAGTAATGAAGAGGAACAGGAGCGCGCCATTGCATTGGGAGCAAAGGTCGTTGGCATCAACAACCGCGATCTGCGTGATTTGTCGATTGATCTCAACCGTCAAGCTGCGCCGAAACTGGGGCACAACGTGACGGTAATCAGCGAATCCGGCATCAATACTTACGCTCAGGTGCGCGAGTTAAGCCACTTCGCTAACGGTTTTGATTGGTTCGGCGTTGATGGCCCATGACGATTTGCACGCCGCCGTGCGCCGGGTGTTGCTGGGTGAGAATAAAGTATGTGGCCTGACGCGTGGGCAGACGCTAAAGCAGCTTATGACGCGGGCGCGATTTACGGTGGGTTGATTTTGTTGCGACATCACCGCGTTGCGTCAACGTTGAACAGGCGCAGGAAGTGATGGCTGCGGCACCGTTGCAGTATGTGGCGTGTTCCGCAATCACGATATTGCCCGATGTGGTGGACAAAGCTAAGGTGTTATCGCTGGCGGCAGTGCAACTGCATGGTAATGAAGAACAGCTGTATATCGATACGCTGCGTGAAGCTCTGCCAGCACATGTTGCCATCTGGAAAGCATTAAGCGTCGGTGAAACTGCAGGCCCGCCCGCGAGTTTCAGCACGTTGATAAATATGTTTTAGACAACGGCCAGGGTGGAAGCGGGCAACGTTTTGACTGGTCACTATTAAATGGTCAATCGCTTGGCAACGTTCTGCTGGCGGGGGGCTTAGGCGCGGATAGAGCTGGTGAAGCGGCACAAACCGGCTGCGCCGGACTTGATTTTAATTCTGCTGTAGAGTGGCGAACCGGGCATCGAAAGACGCACGTCTTTTGGCCTCGGTTTTCCAGACGCTGCGCGCATATTAATACTAGTAGCGGCCGCTGCAGTCCGGCAAAAGGGCGAGGTTTCACCACCCTGCCCTTTTTCTTTAAAACCGAAAAGATTACTTCGCGTTATGCAGGCTTCCTCGCTCACTGACTCGCTGCGCTCGGTCGTTCGGCTGCGGCGAGCGGTATCAGCTCACTCAAAGGCGGTAATCTCGAGGTTACATTGTCAATCTGTTCATGGTGAACAGCTTTGAATGCACCAAAAACTCGTAAAAGCTCTGATGTATCTATCTTTTTACACCGTTTTCATCTGTGCATATGGACAGTTTTCCCTTTGATATGTAGACGGTGAACAGTTGTTCTACTTTTGTTTGTTAGTCTTGATGCTTCACTGATAGATACAAGAGCCATCAAGACCTAGAAATCCTTCCGTATTTAGCCAGTATGTTCTCTAGTGTGGTTCGTTGTTTTTACGTGACCATGAGGAACGAACCGTAATAATACTACTTTGCATGTCACTCAAAAATTTTGCCTCAAAACTGGTGAGCTGAATTTTTTGCAGTTAAAGCATCGTGTAGTGTTTTTCTTAGTCCGTTATGTAGGTAGGAATCTGATGTAATGGTTGTTGGTATTTTGTCACCATTCATTTTTATCTGGTTGTTCTCAAGTTCGGTTACGAGATCCATTTGTCTATCTAGTTCAACTTGGAAAATCAACGTATCAGTCGGGCGGCCTCACTTTTATCAACCACCAATTTCATATTGCTGTAAGTGTTTAAATCTTTACTTATTGGTTTCAAAACCCATTGGTTAAGCCTTTTAAACTCATGGTAGTTATTTTCAAGCATTAACATGAACTTAAATTCATCAAGGCTAATCTCTATATTTGCCTTGTGAGTTTTACTTTGTGTTAGTTCTTTTAATAACCACTCATAAATCCTCATAGAGTATTTGTTTTCAAAAGACTTAACATGTTCCAGATTATATTTTATGAATTTTTTTAACTGGAAAAGATAAGGCAATATCTCTTCACTAAAAACTAATTCTAATTTTTCGCTTGAGAACTTGAGCCATCGTTTCTCCACTGGAAAATCTCAAAGCCTTTAACCAAAGGATTCCTGATTTCCACAGTTCTCGTCATCAGCTCTCTGGTTGCTTTAGCTAATACACCATAAGCATTTTCCCTACTGATGTTCATCATCTGAGCGTATTGGTTATAAGTGAACGATACTTCGTCCGTTCTTTCCTTGTAGGGTTTTCAATCGTGGGGTTGAGTAGTGCCACACAGCATAAAATTAGCTTGGTTTCATGCTCCGTTAAGTCATAGCGACTAATCGCTAGTTCATTTGCTTTGAAAACAACTAATTCAGACATACATCTCAATTGGTCTAGGTGATTTTGG
+
551310**)*+++(%$%&&&%$%%'1.,'''*(('&('(01544142=CFEDBHF>==?HFHJJJJIFGJJGFBBCCBBA@?;;<<<<?E=DJ>>GHGIJJJDCCCEGJJFGCC989>GJJB@@BCBBFEEJEHECFIJIJJJGJFCGE@:DJBDE==;98;<@@?>@GHHIFJHFFHFIJJGIJEGIFFJEFIJJEFC<?CBCCA@.,-//>:9650++*3232=>AFFGGJGFDDDB>=:;<<212''&&(%%%'0.3369??A=>==CEJFFJJHJJFCBBCGGFFEA<<=<JJJHJFDCE0//:5864335505EJJHJJGIGEEFE=++,,2+&&(--..*))'(566;<5000069.*((((+-46786:;FHE?=:;>HDCADCD6557<EEEDEDFCAABEBD<984488>CFCDBBEGDJIJCCBEEHECDHIJEHCFFHEFHFFDEFDIGEBCCFDEEFJJGGJEDDGFIJJJGGJJHHDBBBFGEHGCFFEDDDFFBAA??AADBA@@@BBBBAEGCDB<:<<ED=>>>DBBC70168=ICCAB?@==<=??@BCCCE>>>?AABCJJJJIJJJGJIIGJJJJHBA8999CBA?9723@DHHHGGJJEC@<;,>8:==:;@2224=::44;*)))1-7<?@EGHJHJJJJGFEEFJJHJIJJIJI4332:;=GGJJJJGGJHJJDJF????IGJJJIHIGJHIJJHEDJJIJJIJGFIEHEJFFGDE-+++=:56=889EJC=::=8/;;<EGAAAA=;;;7773333BA70//0JFJJIHHJGJHJFIJJJJJFHJJIH1111..+-.,,,'&&*))(&&8;<>@@BAAEEEIFHGFFGJGJJJEEEJGJHCFDHJJJGJJGJJJE====221233561,&&&$$$$&&''&'(**3;>>???FHJJFHJEJFIJJFJJCA6)(()+*+0)((((((+))..;<E?@CEB5514;::8110121,223))))-)'$$,,57887<434''&('''+..0::>HDCEFJFJCJDHFEJFFHIJ?>?BCCFJEBDB@AA?<>===CE?HBECC99.&&.5588;?>;---;>JF?<==CCDHHIGJHJJJFHJ3333JJJFIJFB<=FEJJFI?('''+&%$%')//3*9;?;<96000/..0;5<==9::<JJJEDCDFGFFJGHJGBC@@DD<;;***.2.))))<0*+;9;;;GB?B:9546662,+&&)'&',-)())''''444:;;CBDHECA@A@=>777:B?75551,+01,6,((*JFIJIEFGGJFGHJJFE?AJFGDD;30-081122A9889@JI5334855-+&&',04>EFGIJJJJJJJJGJHJIGJJJJJJJJJJIJHJJJGFDHIIJJGJJEHJ>=656?1(%$''(&%%&188<@BGEJJJJJJ???AEAC999:8554545521-****+35557JGIGJJJHGA@@@EJJJJHJGGBJHJJJJIJI====GJJD@9::>CCB>??=??@CH>>>?IJHJFIJAIIJGJJIJJJJJDFHGHHIJIIJJEFGI3233JG=<9CC))))0/11;HIGHD>HDDEECA=88212<>=><=40//05&%&<=<@AABCCDIJJJ>>=>ABJGJA6338?@?BAGHEG?HB=AEDDGEJJJFJG;;;A33334225787778??>AHIHJJFIJFHD@:AFFGB7=@4&&&*(''&&/5:BJEGJEDDCJJF:::;??<>=+'&&*(,=>HFGFJJJJHJJHJJJJJEJJHGEJJJH??331162555???=;:22//11.../:<66620.++,5581033,+++3446BE;1228AAFI.---,,,(<@@BHF:5555ADA22228;BJJIDJ???7660<==>:;;<7878=>@@>;9DEBD*))*0110)*/++,-9;768344)&&&*/0279=B<<5.-)%'(+-6+&%&%%(&*+49@@A8887==?>=>8<8B>@@7-))(1+++AHHGDEIICE<87<;=@AGGJIJEFIHJJEGEHJJFEHFFE=7754//..+*()))4?DCCB==22,,)*+,35.---8JCBBCJHFEJHJJGBJGEE<<<=??>=5335,'',,,+++-.(*+****,,2FC?==>?>8678:;EFGJJJJJJJHJJGFJIJJC?@BDIFJFEJJ7222EFD54413.0//.57562111///;9EEEFIGDDAB522115***989=HABABHJJJFJJJJIHJJJJJJGJJHFGFCDEHJJGJJJJJIJJIGJJJJIFJJHJJJGGJEJJFDGEFJJGHJIJHC@222JEJCIJJJFFHJDBJIJB>@DJJGDCCCJJEDEEJHJJDJE>9889B?BB>>>?<BCEHJIGJJJIIGHEFEDCBABB>=<9;;*(((4/((&(''%%(&''&&&%%%%(&'((+(''')+,,57:ABFGE@@?DBA5(((())*/:69;7;CGJC;@JJGHJDD<))))+('''21(37EDDBA=6688GHIJJJJEBDCCEEC-*'&&*((%$$%'),+))+..499IFFFJGEJJHJIGJJGHGFJGJ=<<=B/...***+5,)''*225411&&%%&()::9<?CEADGJJJEGEB<<6,)155'''',,,(**+24+))))3442234>?FBBA>@?:9989GEBIIFJEBABADEB;;<=999:;78;<?<:ACABAB;::;DBBA@-,,,6((((ACBA:796/..*&&&5;;+*+++:=AAAJJJECBCF?<=@CDFFFEHFGJJJIGGJIJJFJEHEFB;885)))).,-+0**312112<=<=JJIGIIIJFJIGJHJJGJJJJJJJGJGJGJJJGJJJJJIJIHJI9778AACEFAD@@A@0001A;6563.*))+77776)(()''''5577412::;8?B=FJIJF76510,23.+,89;CEFGDBCA<;61210/+('(38<=ABGHHIDFJIJHJJJJE<>:JJC33/-.031//.-))59??DD@@@AC77512223600))169::?HJHHJGHHFJFJJ:::9:::75799;::6556;<=AJJJJFJJJJJFJ222H??>@IJJJIGEJJJJJB<422333334CJIHIIEGFHIJJJJJJDGDDJJEE33/,JHJJFFHJHJHJIJHGJJJIGC:628-+**(+,)((*,17CB<<<>DDJJJFFEJJJJFHJIJEFEIJJ96558972<45:455CI==<=;FEGBCDIJJFDJFFE.-,.1678@DFEIJJJFC;=(%'&25568>?ACFFGIJIJJJEEHJJJBAA?;;;=CDCEDDHEJD?97:;@?::;6312110035--,)))2@EFGJJJIJJCCD@JH965369--//<0../35,***3334DDGIJJJJJJJJJJIJIJHHH.--->GDHJEJHJIGJJJJJ@@?:::9756)(()23.),/20-..=A>==<EHEDHICCCEJ?FA@B?>>.0/)***?>@D;:89::@<>311/111AJJCBEDFJ@?@?BJJCAJD2111IGEDD><:;:<=<>A777GFJJJIJFHGGHIJJJJFJHJDCDBJEJJ<<?EEJIDJD@AGHJFJEFACBDGDJJJJJGJJJJJGEEB@@=<9+**)18<:<,'''(,<.&&6-++,./++00/019988?=>>9:99:;;>**)*42-(0....----BB>>?JDFGFIJJJJIIJJJCAC@???FJFEJJFJGJJEJJHJJGJJIJJGHHE<=BEHIIJJJ@@@FJH;::''''<?DJJJJHGJJJ>D?@BDFFIJJEJIJHJJEJFDCDGGHDCBEJJJHJJGEIJJJJIJJJJJJHFG>==<?ACEJJJFFDIGJHIJJJD>===DDJJC:786500$$$&(('*78::;=GECEDJJJJJJJGIJGEJB@A=>>=AA?76569GHDGJJJJJJJDDFEHHJJIFJJJJJJIFGJDEAAGJJEECFB44413/.---,($%-8...05**;BDCBGJ?@??;(('(6....-,.<=6666JIGGJJHJA?@AHJGEJJJ7776/++,047>@<:::IJCAEDGDJG;;78'''*-(%%')*+,=DC979:C?AAAGIJJHJHIFIFHHGB?=>B===<D=<<=A@510//1****2(((*31----01>@ABDJGBBC?9569G@@A=;?:;DFFFHJJFGJHGJGJHHFFB5446;40((33<9;@;B7=;;>>JJDJHJFJJIJJJJJJIHJGJHGI=9874('''(385556=;;::?DJJEDCBDJJEDJDH2224BGJDAGJHIGJJIJJJJGJJGJHJGJGGJHIHJGJIJJIJHJIJJDDECFB>>=I<GJJFJJGJGJJJJJJJJHJHHBB===9:9EC)((&&&%&0,1232:21-**,-CFJA@@@FEIJB@AAAB@@CDIGEGFHJJHJJJJJHJJJJGJJJHGDCCJ>9668JBBBEHGJJJIFJJFDEFGDCD<:;:?CBDBDEIIHEEFJJJHJJJJJ=JHDJIHGJFBAB>=..*(&#%'(,&%%'+0,*))14:<>FEEFEEFJIGIHIJIFHJFFJJJJIJJHJJJJJJF;5435$$$%&&&//02130('&()=@:::@ADJIGHFIEGFFIJJJIEJH?=24100=<<<78:=>>88878DFDGEFEEGGEFJJEFDFD=?4341/),)**++*&'&$$$$$$$''(/;<A:A7?DCCEG876.)6:CCA<;;?HIEJGFCA?5JHHHJJJJJJFJGIJJGGHDHJGJJJJJJJJJJJJFIJFIJJJIHIJDDEBJJJJJJCDCCHJFIJHIJJJHFHHJJIIJJJJIJIJGIJJIHHHJIHJJJEFJ>2223EEAC>GHIGJDCFFBBDBGIBBCCFFDCCAEEHHHF=5444<>>::77:BGDB)&&'()++.:8BADDEGHJHJJJJIEEEFIGFJJGJJFEJHIFIJFGJHFD<44335-('%((:;???=??@FJEGDC9887<FF;;.+EJJIJFJJJJHFFEIJDCE?BBFA?@?C<2/.:;=9944445448)))),.8CCA>A=AFDIFAAAC>>>;;97-'01/))))544446543/..--2)(''+%&&%&&'('&(*''''7/1*))''''))%%''(,/++7<A??ABFIJJJJJFGJCB?@EIJJHIIJEEFACC:9.(*3135.-**,,//2;?>ADCDEHGJGJB?ACHJFJDHIIGFJFGJCG<<CBEJGEGJHDGFFEGCGGJFEA:6667>7664332449>GJGE9=EJJJJEFJGJGJIFJEE64444C?;;:<;::42100A@ADFIJJGFGJJEFIGJEDFDHFJFJFIH422222.,+++,((((0-,,-1&$%%%&&&('(/-211'&'(/55?CECECEDFJJEIJJEJHHFHHFJJJGEC@=AD><<<A<<111243323)+,0/08:;;;@@@@JDDFDJJEHDGFEGEIJJHDBJIHJDEJJJJFFHJIIECIFHEFJDCDFJIHJFIJEFG=>==ADDFJJFEJF<;6/9<0)'(03621303681223?410ADCAA??=>EEEEIGEGDBE87771//<?AJFJFB??@JEHDHJ@FHCCBDG2IEFCDD@GB?=?GCG>?>GEA@?BEEFGJGDGJJJJ:95667:=?>B(((((99ACFEDHFJJEBABJ:9556DEJHC<<=@>><:534/'')&'(1-***/-/(()*'&)12398/...AAED>=J<55578@BABAI88E7DECB:A?7:;==>=?=;<<BE8888BJCBBGCGFFGIFJHEFB;::=J///.///AD9887<==EBBAEGHHHJGJGJJIJHJEEIGCD;;712A?@@=98:8876////2.'''*45444)54.);>B<JB??GFGGJ2220*)))47C>;989A@CACFEEFGGDBCDCDDGHDICCDCF?EJEJGFFDCD@><=@A@@ABDFCDD5556<<>8333377??@BAEDCDCJEJFFFFGJA?<;==ACJFFFDBA>@=9==GBDDCFFHGFIGFFAB@6)%
@Glass_T7V_15_D3_12_12_15
AAGGCAAATATAGATCCAGCCTTGATGAATTTAAGTTCATGTTAATGCTTGAAAATAACTACCATGAGTTTAAAAGGCTTAACCAATGGGTTTTGTTGAAACCAATAAGTTAAAGATTTAAACACTTACAGCAATATGAAATTGGTGGTTGATAAGCGAGGCCGCCCGACTGATACGTTGATTTTCCAAGTTGAACTAGATAGACAAATGGTATTTCGTAACCGAACTTGAGAACAACCAGATAAAAATGAATGGTGACAAATACCAACAACCATTACATCAGATTCCTACCTACATAACGGACTAAGAAAAACACTACACGATGCTTTAACTGCAAAAATTCAGCTCACCAGTTTTGAGGCAAAATTTTTGAGTGACATGCAAAGTAAGTATAATCTCAATGGCTCGTTCTCATGGCTCACGCAAAAACAACGAACCACACTAGAGAACATACTGGCTAAATACGGAAAGATGAGGTTCTTATGGCTCTTGTATCTATCAGTGAAGCATCAAGACTAACAAAAAGCAAAAATTAACAACTGTTCACCGTTACATATCAAAGGGAAAACTGTCCATATGCACAGATGAAAACGGTGTAAAAAAGATCATACATCAGAGCTTTTGCGGGTTTTTCTGGTGCATTCAAAGCTGTTCACCATGAACAAATCGACAATGTAACCTCGAGATTACCGCCTTTTCGTGAGCTGATACCGCTCGCCGCAGCCGAACGACCGAGCGCAGCGAGTCAGTGAGCGAGGAAGCCTGCATAACGCGAAGTAATCTTTTCGGTTTTAAAGAAAAAGGGCAGGGTGGTGACACCTTGCCCTTTTTTGCCGGACTGTATGACGGCCGCTACTAGTATTAATATGCGCGCAGCGTCTGGAAAACCGAGGCCAAAAGACGTGCGTCTTTGATGCCCGGTTGCGACTCTACAGCAGAATTAAAATCAAATTGCAACCGCAGACCGGTTTGTGCCGCTTCCACGCAGTTATCTGCGCCTGAGCCCCCCGCCAGCAGAACATTTGCCAAGCGATTGGCGGTTTGATGGTCGCATTAAAAAAATACTCACTTTGCACATCGCCGTATCTAAAACATATTTATCAACGTGCTGAAACTCGCGGGCGGGCAGGGTTTCACCGACGCTTAATGCTTTCCAGATGGCAACATGTGCTGGCAGAGCTTCACGCAGCGTATCGATATACAGCTGTTCTTCATTACCATGCAGTTGCACTGCCGCCAGCGATAACACCTTAGCTTTGTCCACCACATCGGCAATATCGTGATTGCGGAACACGCCAACATACTGCAACGGTGCCGCAGCCATCACTTCCTGCGCCTGTTCAACGTTGACGCAACGCGGTGATGTCGCAACTAAAATCAACCCGGCATAATGCCGCGTCATAAGCTGCTTTAGCATCTTGCCCACGCGTCAGGCCACATACTTTATTCTCACCCAGCAACACCCGGCGCACGGCGGCGTGCAAATCGTCATGGGCCATCAACGCCGAACCAATCAGAAAACCGTTAGCGAAGTGGCTTAACTCGCGCACCTGAGCGTAAGTATTGATGCCGGATTCGCTGAATTTCGTCACGTTGTGCCCCAGTTTCGGCGCAAGCTCGCGGGTACGGTTGAGATCAATCGACAAATCACGCAGATCGCGGTTGTTGATGCCAACGACCTTTGCTCCCAATGCAATGGCGCGCTCCTGTTTCCTCTTCATTACTGACTTCGGTCAGCACCCCATCTCCAGACTGTGAGCGACGGCGGCAAGCTGGCGATATTGGTCGTCATCCAGTACTGAAAGCATTAATAAGCAGGCATCGGCCTGGTAATAGCGCGCCGATAGATCTGGTAAGGGTCGATAATGAAGTCTTTACATAAAATCGGCTGCGGGGCGATTTGGCTGACGATGGGGAGAAATAGAAACTCTACTGAAGATGTTTTCATCATTACGGCACCGAAATTGCCGAAGCGTAATGTTTATAAATGGCGGCAATGCGTGCTGGATCGAAAATCATCACGGATCACGCCTTTTGACGGCGACGCTTTCTTGCACTCCAGAATAAACGCCGTGCGCGCACCCTGTAGCGCATCATAAAAATGTCGCGTGCTCGGCTGAACCTCATTCTGAAAACTGGCCAGCGGTTGCTGCTGTTTGCGGGCTTCTACCCAAATCGCCTTGTCTGCGACGATTTTCGCTAAAACGGTTTGCATCATCTAGTATTTCTCCTCTTTTTCTCTAGTAGCTAGCCCAAAAAAACGGGTATGGAGAAACAGTAGAGAGTTGCGATAAAAAGCGTCAGGTACGAGATCCGCTAATCTTATGGATAAAAATGCTATGGCATAAGCAAAGTGTGACGCCGTGCAAATAAATCAATGTGGACTTTTCTGCCGTGATTATAGACACTTTTTGTTACGCGTTTTTGTCATGGCTTTGGTCCCGCTTTGTTACAGAATGCTTTTAATGACCAGGATACCGGTTTGGTTAGCGAGAAGAGCCAGTAAAAACAGCAGTGACGGCAATGTCTGATGCAATATGGACAATTGGTTTCTTCTCTGAATGGCGGGAGTATGAAAAGTATGGCTGAAGCGCAAAATGATCCCTGCTGCCGGGATACTCGTTTAATGCCCATCTGGTGGCAGCTTATAACGCCGATTGAGGCCGAACGGTTATCTCGATTTTTTATCGACCGACCGCTGGGAATGAAAGGTTATATTCTCAATCTCACCATTCGCAGTAGGGGGTAGTAAAGTCGGGACGAGAATTTGTTTGCCGACCGGGTGATATTTTGCTGTTCCCGCCAGGAGAGATTCATCACTACGGTCGTCATCCGGAGAGCTCGCGAATGGTATCACCAGTGGGTTTACTTTGACGCTACTGGCATGAATGGCTTGGCCGTCAATATTTGCCAATACGGGGTTCTTTCGCCCGGATGAAGCGCACCAGCCGCATTTCAGCGACCTGTTTGGGCAAATCATTAACGCCGGGCAAGGGGAAGGGCGCTATTCGGAGCTGCTGGCGATAAATCTGCTTGAGCAATTGTTACTGCGGCGCATGGAAGCGATTAACGAGTCGCTCCATCACCAATGATAATCGGGTACGCGAGGCTTGTCAGTACATCAGCGATCACCTGGCAGACAGCAATTTTGATATCGCCAGCGTTCGCACAGCATGTTTGCTTGTCGCCGTCGCGTCTGTCACATCTTTTCCGCCAGCAGTTAGGGATTAGCGTCTTAAGCTGGCGCGAGGACCAACGTATCAGCCAGGCGAAGCTGCTTTTGAGCACCACCCGGATGCCTATCGCCACGGTCACCGTAGCAATGTTGGTTTTGACGATCAACTCTATTTCTCGCGGTTCTAAAAAATGACCGGGGCCAGCCCGAGCGAGTTCCGTGCCGGTTGTGAAGAAAAAGTGAATGATGTAGCCGTCAAGTTGTCATAACTCTAGAAGCGGCCGCGAATTCGAAGAAACAGCGGCCGCGAATTCCAGAAATCATCCTTAGCGAAAGCTAAGGATTTTTTTTATCTGAAATTCTGCTCGTGATACGCCTATTTTTATAGGTTAATGTCATGATAATAATGGTTTCTTAGACGTCAGGTGGCACCATGGGAAATGTGCGCGGAACCCCTATTTGTTTATTTTTCTAAATACATTCAAATATGTATCCGCTCATGAGACAATAACCCTGATAAATGCTTCAATAATATTGAAAAAGGAAGAGTATCAGTATTCAACATTTCCGTGTCGCCCCTTATTCCCTTTTTTGCGGCATTTTGCTTCCTGTTTTGCTCACCCAGAAACGCTGGTGAAAGTAAAAGATGCTGAAGATCAGTTGGGTACGCGTTGGGTTACATCGAACTGGATCTCAACAGCGGTAGGGGATTCCTTGAGAGTTTTCGCCCCGAAGAACGTTTTCCAATGATGAGCACTTTTAAAGTTCTGCTATGTGGCGCGGTATTATCCGTATTGACGCCGGGCAGAAGAGCAACTCGGTCGCCGCATACACTATTCTCAGAATGACTTGGTTAGAGTACTCACCAGTCACAGAAAAGCATCTTACGGATGGCATGACAGTAAGAGAATTATGCAGTGCTCATAACCATGAGTGATAACACTGCGGCCAACTTACTTCTGACAACGATCGGAGGACCGAAGGAGTTAACCGCTTTTTTGCACAACATGGGGGATCATGTAACTCGCCTTGATCGTTGGGAACCGGAGCTGAATGAAGCCATACAAACCAGCAGCGTGACACCACGATGCCTGTAGCAATGGCAACAACGTTGCGCAAACTATTAACTGGCGAACTACTTACTGACTCCGGCAACAATTAATAGACTGGATGGAGGCGGATAAAGTTGCAGGACCACTTCTGCGCTCGGCCCTTCCGGCTGGCTGGTTTATTGCTGATAGATCTGGAGCCGGTCGGCGTCGGTATCGCGGTATCATTGCAGCACTGGGGCCGGATCCTCACTTCCTCCCGTATCGTAGTTGCTTTTATCTACACGACGGGGAGTCGGGCGACCTGGATGAACCAAATCGACAGATCGCTGAGATAGGTGCCTCACTGATTAAGCATTGGTAACTGTCGAGACCGTTCAGCTGGCTTGGACTCCTGTTGATAGATCCAGTAATGACCTCAGAACTCCATCTGGATTTGTTCAGAACGCTTCGGTTGCCGCCGGGCGTTTTTTGCCTGGTAGATTGCAAGAAGCACTAGGGACAGTAAGACGGGTAAGCCTGTTGATGATACCGCTCCTTACTGGGTGCATTAGCCAGTCTGAAATAACCTGTCACGGGATAATCCGAAGTGGTCAGACTGGAAAATCAGAGGGCAGGAACTGCTGAACAGCAAAAAGTCAGATAGCACCACATAGCAGACCCGCCATAAAACGCCCTGAGAAGCCCGTGACGGGCTTTTCTTGTTGTGAGGTAGTTTCCTTTGCATGAATCCATAAAAGGCGCCTGTAGTGCCATTTACCCCCATTCACTGCCAGAGCCGTGAGCGCAGCGAACTGAATGTCACGAAAAAGACAGCGACTCGGTGCCTGATGGTCGGAGACAAAAGGAATATTCAGCGATTTGCCCGAGCTTGCGAGGGTGCTGTTTAAGCCTTTAGGGTTTTAAGGTCTGTTTTGTAGAGGAGCAAACAGCGTTTTTGCGACATCCTTTTGTAATACTGCGGAACTGACTAAAGTAGTGAGTTATACACAAGATCCGGGATATTATTCTTTTTATCTTTTTTATTCTTTCTTTATTCTATAAATTATAACCACTTGAATATAAACAAAAAAAACACACAAAGGTCTAGCGGAATTTACAGAGGGTCTCCGCCAAATTTACAAGTTTTCCAGCAAAGGTCTAGCAATTTACAGATACCCACAACTCAAAGGAAAAGGACATGTAATTATCATTGACTAGCCCATCTCAATTGGTATAGTGATTAAAATCACCTAGACCAGATTGAGATGTATGTCTGAATTAGTTGTTTTCAAAGCAAATGAACTAGCGATTAGTCGCTATGACTCGGGGACAAAAGGAGCATGAAACCAAGCTAATTTTATGCTGTGTGGCACTACTCAACCCCACGATTGAAAACCCTACAAGGAAAGAACGGACGGTATCGTTCACTTATAACCAATACGCTCAGATGATGAACATCAGTAGGGAAAATGCTTATGGTGTATTAGCTAAAGCAACCAGAGAGCTGATGACGAGAACTGTGGAAATAGGAATCCTTTGGTTAAAGGCTTTGAGATTTTCCAGTGGACAAACTATGCCAAGTTCTCAAGCGAAAAATTAGAATTAGTTTTTAGTGAAGAGATATTGCCTTATCTTTTCCATTAAAAAAATCATCAATATAATCTGGAACATGTTAAGTCTTTTGAAAACAAATACTCTATGAGGATTTATGAGTGGTTATTAAAAGAACTAACACAATA
+
)+:CDA@?B88-&&'&$##',,:4456777>////**+@@JJJJJJJJFJIJJJHHJGJJJIJID666?@6-:;JGJFJJHJDGJJJ<<=@C@:.+&%')0>A765.*'''%%9JFGFIFJJJHEJJJIGJJ???AF>>JGJJGIF3333>>@?=????@?CFIEJCAEDDBEJA?>?BJGFEJJHJEJHJJGFJFJHED=<CCJ>:971/()))))*58:DDCAAAAA:778:<<<;F76634?DIJI&&&&/------578=776<HFJJJIJIGJHJGJGJHJHGHEJIHGHJJGJJJJJJJJHJJHFJJB:999CDBAAEHGHGJGDDCB;113JJFEFFGHIJCH>:635FJ;98;<HJGGEFJE644<ADEE???>AAACHA6453/(((&'&&**+-&&&&)*****A>>AJECBBCIFJJIJFDJAAABJEF***(()--/57@?@I;;;;755667/.+../+,&(())..10**9:@HCBC@DIIJGEFIJGHJJJIJDBEAB?>::55/-+*),*(&'(*+%$#%&))3>EDD??@CFGFJJJFHGHCBCGGEJIHF><,*))*:?@CFJJJJJJJDJJFJ@??@G>?@AA98/*&%&'/.../6531//45+++++0158@3///AEEHEFJJJHJFGH7778@B>>43445(''(IEH4446F>?@@FGHFGGJJHEH00//+)))/89?BCIJGJDJGGJJA;;=>GDCE@???B;;;;43345@:;>>:::/.0003444445<B>:99>>@@CIFGJJHJFJEHJIFHGGCDEGIJJHHJHJJJJJJJJJHGFHJDIJ@@B?>;9-**A=<942=@3320?9B;0/(&&',.014335?AC??>?DEEFJJEJJIJFGEJHFHDECEAIHIJHGDJGJJHHFIF@?>=<:;;:=>?AEI=<<=>@>=;40..56;<=ACGEJFHIJJ?>>>0.,)(*((&&&%%$$$$#$$$%1823*()()+.024;ABJFBABC1///7777((()/.+8:8993330-*+'&&&(*,,+-*+-----+*'&%%)'''%$###$$%&%'''()*+%%%$#%&'*'(%%$%%%'(()()3245JJHDFA?AGEIA?ADCBABHJHDD@JHIJIJIJIJJJJJJJIJEGGJIEEGBDBAEJJGFHJJJJJJJFIJJJJJIGJIJJJJGJHJJJEEJGGJJJJJGJIJIJIJJJHGIFJJJJEHECDCJJJEJEJJFJECFGJJJHFJJJGJJJHJIFJHJJJHHGHEGHIJJHHJJGFJHJIHHIFGJGIHIJEI<:9;@>@;89I****32228778GGEJGJJJJJHJHEJJHIJJJJGGJBB??JHGGBJHJJGJIJJIFJIGJJFJJJJJJIBDCD0((&'''$$$(((%&),-&'&$$$%&%$$%',.9;GEFHJJJEJDFDGFCBCBJCE:3'''(7:?=<==A<;13;88985:9:?;<JGEEJGJJFJFJFFJGJGFH?>CADEAA@BB@BBC?=>@E?>>>A9;>=??322/222D>>@@JJHJJJJHHJGBBCHDJJEH>;;;;?JJJIIDGJJHHJJJFFGJDCBBBCCED===9ECEHE///.-+&(****>CEJJIJFJJHJJJEJGJJJFIJGFDBABB>??@BJABFC?@--,,37:1/1667?7679777845<<>A??>EADBA>>==DEBA@=>>@>C@9DCDFH5555D@@@CJF,,-,F888D33..61=>JHIFJJJIJF;984655-***+--/55=::6667:<<<;54/.-./008>JJDA@@C776@??>@=::==<=;?BCEFHJJJIHJJJIFIJJGJJJJJJJHHJJJJJJJJJJJFEFF@<<<>;:<1116-++'((-EJJJFJJJHJDIJJJFHJGJIJJIJ665556;30125<7+++=@A??>FDDHJHFD////54772*(''$##%(((%%%%&'$%'''%%&(+&%%%&%%$&%%*+/0048:51,,.-134>GEIGJJFJJJHIJJJGIJGJFEJDFHJJ@=<6666?/+++889::@AG??AAHJIJGEEFJGIJJIJJFEIHJFJJJFJCHEEB>=>>@@;;BBGJJJJJJJJGFHJGJHGJJJFFJJJJJIJIEGFHGEJI;:::JFA>;711@>>CDDBADEIJFGJJHJHHJHJIIJGDDEJFJIEJJFEID@;;79JJ8777GFCJIJFFJJJJFFGJJJJJHIJJFHFA@AJJJJJJCEFFFEC881**('$$%&%&&'0236,,,**2./.1213123433336223GFFFG;;;=GJHHEIGEGE7655558?ECCADDBC@9:HJIF;;/--.+)(&%%(.,)'(-//00666@A@DFJJJJJHJEGJJIJJHFD.**BDFFJFFIDEDEAACFFJIIFGIJJCECFJJJJGFIJJJJIDEB=>AABDGJ??>?>??AIIJJ=;9:GHJGJ<<<<B55556DE<<99<:;?9;;<JGJFBGEGFHFJJJJJG...&$##$&'&&&)4(AEEGHJJJFBB?<;:;>?>>8..--))(56:;:232011124344683355@BIGFHHJJJJJJFJJIGJJJJJFEIDBDCHJJJJJJJJJJHD;<<JHHFFIJEFJEJJJHCC;<<FJ666355<@:77:A>ECJGJEIJGIGD@AAJJJICF==630-,,''%%%%)*.55:81-*+*))+12)(()ADGJJFB@==??<?>@C@ABDEBEFDGHDFDE?EJJJIIHJJJHJJJGHJDC<00038411/***+32****++.@CC---,,...(&&*/**+(((22220222CA999:>GDCCBC@BD::::CFD@03,)=;9<EFFD;;;;;;;=DDGEJGJIICBBCJA@?><;2.'(,,,-=>?HGGGGHHJJJJJDFCGHF540.,&###&)))**,-.25455;850)$$&0334799JFJHIHJJEFII>?EHGJ?>>A'&&&4,?DDJFHGJCBBIHDIJJHJEIJJHDDD5544JEDGD>AAEIECBDGJIC?@?AF;<<@))))FJDA?HGFC@>>@G?>>?EGHJJJJJHJJIJHEFHGJJDBAAHEJHJJGGIGGHGGHJJJJJIFJJJJJEDFA;;;300210/1-,)-0''3+++&&':;;;A@BEJFJD:88400CAECBDDBHHGDJIJ4444DCCDJGJJJJF87655447B9::;F6334366672((?ACHJGJJJFJIJJHHGJA<<.,,%%%')++,-1--.19:5322;-@BFCJ>>==<<<=JI><;;@ACBFCJGEHJJJ<;96598<;5439:88:;BDFCJIJCAC;6679=./--04200118887IHJGJFHJJE22235%%%%*+*')--01?DEJJHJJJHJHJD;;;;)((((&'+*)(*)))),)*%%&'--.**&#$$&&'(()))**,*''))&'%&''9=@HJJHGIJJIGJJFGJEJJHDHEJGJJEH999>?CFCB@DFCC?@DJGJD11008EEJGHC>;;;...5.444@BFG<>>>?767??=<<<=>=/.--28;GCCD>C=?C<?AGC>2-,----++/38<HGDGDFHJHHHCD@2.-239@D;99:??=@DDJJFGEEFJFEIHGBCDIIJDFHGEHDIEFDGFC?65677JBAABEGJJ@@?=?JJHJIJFJJJF==<>FHIHGEJ@@;<>BEEGHGJJJIJDDJJGJJJJJFJJGHHIC@@...8.''8,,,152246EBHJD@>=38:D>===A=<AEJG=;<8;JHGEE62511-+++''''*''$$'';;;=96001*)(((7576/3<<CFHFEJGIIC<<?;<;<B21)),..1)'(*+-0..4118EJJJIJJJIHFJJFHIJEJJJJJGJJIJIFDEE>22210//020****0--<;B=??BB<<=<J.------*--.9:333,*)*++++''(*.09;>=<AB8777910///9;:6677?7705@111,,*(((*.356?FGJJIJJJHEIJFHIJHICAB@A8****,-002+++((%$&(*,0(('('&*1-0,,19;;;98:@CFGGBDBCJJFJDGHGDBAA53**++*&%&&&&'(+2<;==BGDICBDJJJD1112@8;BBGHGCG44+++**)*.-/14<7867<>AA@@>=**+28=?BB0001GEEGGEEGJJHIJJJFDFABBA>/.6//JJJF65546443.-**+(((*,-((((HHGGIHFDJHEDEE0//.1..2?@=;>BA<;55?BC@A779)()(&&&(++?CBBCEDGJJD@DFABBABA7740)*--,)+-())'''***13,9ACDDEEFJJIJH<<<=GJ?@?JHJJJJJJJJJJHGJGBABBEDJHHGGCDDC@A=---%%$$$&(.-5546:::999:6668>=9;CDBDDFJJJJIJIHHJ63/0:9<<11.-*))))*5)'((@CDC?CEGJJJJJGJJJIGJIJJJJJJJC+++,B>>>FHE=:;(&&&')&%''')**96999JE>>><@>=<88776////-.*('&&&')2/--.1354@??433('''+&%%'++/*))),.455577?@001,+,/9761.,-578876(&&'3+)*+32233BBBCDCBCCCDDGGDA@?DJHJHHJJJJEDFCEH>=6656,((),44.,*('&)+./01?<=EEHGGJJFEBDE86555FFECIJJIDGCHDAEJJJJJJHJCCEIGH8888E???JIC:993,,345;;<,,,--,-**)()-/*%%%))9+))''((('(*((&&&))*+-;E0//03332116<DDBB@@@@?321000(()'++&&(0)4889;?:9555458....:<.,++'((((--*)*18895=766111.26;0//...+*++.A????9989@ACCFJJJGGDFBD@BJGGGI@A@HJJJJGJIJJJEJJJ@?@BEFDHCCJIIIFJJJJJJJFHDHFJJHGJHJGJFEEEJEEDCEEHGD;5.'((')%$$&()(((/8;898);ACCCECHJ@ABJFJGIHJJGJIJBBCABB@AD@?76545356;<CEEDGGCDHJJHFEJJIEJCFCGJDDFHDFDBA)))))23AA@>75587666/**);9433382226555<<;:<?HJIHHJGJJGFJJFFEDEFFD:4==;=@;=8//../+**))(&&)4''(64(48FJHEG@@?=?==;89:678(()89?@==CEJ>==881..::==<>BJIFGECDBCA@GEFB@B@ABICHJDB@>=>@BD?>--,--,2-,'''&%$$$$%%')''&'%'/,,-/<E??<<1AGIGECEBCCJJJJJJJG6656<=DEFHJJGJHHHFEIGGHE?6443.,,4<=DD@>?BB@AAFCC66))(&((+--)(+((+,.-,,,+)&&'&-//9<<AEGEDHJHHE9EJFJFFHECB-,,*(',,*-//4421068@ABABJJGJJJJJJJJGFJ@@??@=;<<<7778B?=:65;?C<?88<228?DGHJJJJH??>@HFIFJ?...0.---+*&&&&01:<=?AA<=<?>=>BIGFFCJHEGFJHFCEJJJJJJFIEJJHGG?>=>3333DFJHJ<;;8-***,(''')/***88<>ACECGHJHJCEDDEJJIJJGFDHJJEDHCEFHDCFFBBDDJJIC?@ID?A@FFJGIFGGFABAFJDJCCA<;:;444//))*+122::68:<EEEGJE@?@AEFJGGJCDFJJFDC@=<::=>GJJJJCFEHDFFDJEJJGJHDBDCABCDE>?>211/,+:;??BFEFB?@?FJGJFJGJCDB>433BEHDEDHGDFFEEEHEHEJEHHJEICEJJB=</.66???A@DHEDIFD@?@BF<?;;;<=<:;=JBBC@???<<,,,,+22256<??=/,++,..-0<9@9910043''&&%#%&*+,-,$$&%$$$.0//12333?@?=>;?---.>?DEHGJEIEIFGDEHA==:;;=<;=A?ACF:701113;:;99?BIGJF:99?BBI@A>>9.
@Glass_T7V_15_D3_12_12_16
TTTCACTCGTAAACTTGGTCTGACAGTTACCAATGCTTAATCAGTGAGGCACCTATCTCAGCGATCTGTCTATTTCGTTCATCCATAGTTGCCTGACTCCCCGTCGTGTAGATAACTACCGATACCGGGAGGGCTTACCATCTGGCCCCAGTGCTGCAATGATACCGCGGACCCACGCTCACCGGCTCCAGATTTATCAGCAATAAACCGGCAGAGCCGGAAGGGCCGAGCGCAGAAGTGGTCCTGCAACTTTATCCGCCTCCATCCAGTCTATTAATTGTTGCCGGGAAGCTCAGTTAGTCGTTCGCCAGTTAATAGTTTGCGCAACGTTGTTGCCATTGCTACCGTGTGGTGTCACGCTCGTCGTTTGGTATGGCTTCATTCAGCTCCGGTTCCCAACGATCAAGGCAAGTTTATTGATCCCCATGTTGTGCAAAAAAGCGGTTAGCTCCTTCGGTCCTCCGATCGTTGTCAGAAGTAAGTTGGCCGCAGTGTTATCACTCATGGTTATGGCAGCACTGCATAATTCTCTTACTGTCATGCCATCCGTAAGATGCTTTTCTGTGACTGGTGAGTACTCAACCAAGTCATTCTGAGAATAGTGTATGCGGCGACCGAGTTGCTCTTGCCCGGCGTCAATTTGGGATAATACCGCGCCACATAGCAGAACTTTAAAAGTGCTCATCATTGGAAAACGTTCTTCGGGGCGAAAACTCTCAAGGATCTTACCGCTGTTGACGATCCAGTTCGATGTAACCCACTCGTGCACCCAACTGATCTTCAGCATCTTTTACTTTCACCAGCGTTTCTGGGTGAGCAAAAACAGGAAGGCAAAATGCCGCAAAAAAGGGAATAAGGGCAACACCGGAAATGTTGAATACTCATACTCTTCCTTTCAATATTATGAAATTATCAGTTATGTCTCATGAGCGGATACATATTTGAATGTATTTAGAAAAATAAACAAATCAGGATTTACGCGCACATTTCCCATGGTGCCACCTGACGTCTAAGAAACCATTATTATCATGACATTAACCTATAAAAATAGGCGTATCACGAGGCAAAATTTGTGATCGAAAAAAAATCCTTAGCTTTCGCTAAGATAGTTCTGGAATTCGCGGCCGCTGTTTCTTCGAATTCGCGGCCGCTTCTTAGAGTTATGACAACTTGACGGCTACATCATTCACTTTTCTTCACAACCGGCACGGAACTCGCTGGGTAGGCCCCGGTGCATTTTTTAAATACCCGCGAGAAATAGAGTTGATCGTCAAAACCAACATTGCGACCGACGGTGGCGATAGGCATCCGGGTGGTGCTCAAAAGCAGCTTCGCCTGGCTGATACGTTGGTCCTCGCGCCAGCTTAAGACGCTAATCCCTAACTGCTGGCGGAAAAGATGTGACAGACGCGACGGCGACAAGCAAACATGCTGTGCGACGCTGGCGATATCAAAATTGCTGTTCTGCCAGGGTGATGGCTGATGTACTGACAAGCCTCGCGTACCCGATTATCCATCGGTGGATGGAGCGACTCGTTAATCGCTTCCATGCGCCGCAGTAACAATTGCTCAAGCAGATTTATCGCCAGCAGCTCCGAATAGCGCCCTTCCCTTGCCCGGCGTTAATGATTTGCCCAAACAGGTCGCTGAAATGCGGCTGGTGCGCTTCATCCGGGCGAAAGAACCCCGTATTGGCAAATATTGACGGCCAGTTAAGCCATTCATGCCAGTAGGCGCGCGGACGAAAGTAAACCCACTGGTGATACCATTCGCGAGCCTCCGGATGACGACCGTAGTGATGAATCTCTCCTGGCGGGAACAGCAAAATATCACCCGGTCGGCAAACAAATTCTCGTCCCTGATTTTTCACCACCCCCTGACCGCGAATGGTGAGATTGAGAATATAACCTTTCATTCCCAGCGGTCGGTCAATCGAGAAAAAAATCGAGATAACCGTTGGCCTCAATCGGCGTTAAACCCGCCAGCCAGATTGGGCATTAAACGAGTATCCCGGCAGCCAGGAAATCATTTTGCGCTTCAGCCATACTTTTCATACTCCCGCCATTCAGAGAAGAAACCAATTGTCCATATTGCATCAGACATTGCCGTCACTGCGTCTTTTACTGGCTCTTCTCGCTAACCAAACGGTAACCCGCTTTATTAAAAGCATTCTGTAACAAAGCAGACCGAACGCCGTGACAAAAACGCGTAACAAAAATTCTTTATCATCAGCAGAAAAGTCCACATTGATTATTTGCACGGCGTCACACTTTGCTATGCCATAGCATTTTTATCCATAAGGATTGCCGGATCCTACCTGACGCTTTTTATAGCGAACTCTCTACTGTTTCTCCATACCCGTTTTTTTGGGCTAGCTACTAGAGAAAGAGGAGAAATACTAGATGATGCAAACCGTTTTAGCGAAAATCATCGCGGCAAGAGCAATTTGGGTAGAAGCCCGCAAACAGCAGCAACCGCTGGCCAGTTTTCAGAATGAGGTTCAGCCGAGCACGCGACATTTTTATGATGCGCCCTTGCGGGTGCACAGGCGTTTATTTCTGAGTGTACAAGACGTTACAGCCGTCAAAAGGCGTGATCCGTGATGATTTCGATCCAGCACGCATTGCCGCCATTTATAAACATTACGCTTCGGCAATTTCGGTGCTGACTGATGAGAAATATTTTCAGGGAGGCTTAATTTTTAGCCCATCGTCAGCCAAATCGCCCCGCAGCCGATTTTATGTAAAGACTTCATTATCGACCCTTACCAGATCTATCTGGCGCGCTATACGGCAGTCCTGCTTATTAATGCTTTCAGTACTGGATGACGACCAATATCGCCAGCTTGCCGCCGTCGCTCACAGTCTGGAGATGGGGGTGCTGACCGAAGTCAGTAATGAGAGGAGGAACAGGAGCGCGCCATTGCATTGGGAGCAAAGGTCGTTGGCATCAACAACCGCGATCTGCGTGATTTGTCGATTGCGATTTCAACCGTACCCGAGCTCACGAATTGGGGCACAACGTGACGGTAATCAGCGAATCCGGCATCAATACTTACGCTCAGGTGCGCGAGTTAAGCCACTTCGCTAACGGTTTTCTGATTGGTTCGGCGCTGATGGCCCATGACGATTTGCACGCCGCCGTGCGCCGGGTGTTGCTGGGTGAGAATAAAGTATGTGGCCTGACGCGTGGGCAAGATGCTAAAGCAGCTTATGACGCGGGCGCGATTTACGGTGGGTTGATTTTTGTCAGACATCACCGCGTTGCGTCAACGTTGAACAGGCGCAGGAAGTGATGGCTGCGCCGTTCCATGTGGCGTGTTGGCGGTGCCGATATTGCCGATGTGGTGGACAAAGCTAAGGTGTTATCGCTGGCGGCAGTGCAACTGCATGGTAATGAAGAACAGCTGTATCGATACGCTGCGTGAAGCTCTGCCAGCACATGTTGCCATCTGGAAAGCGTTTAGCGTGGTGAAACCCTGCCCGCCCGCGAGTTTCAGCACGTTGATAAATATGTTTTAGACAACGGCCAGGGTGAACAGGGCAACGTTTTGACTGGTCACTATTAAATGGTCAATCGCTTGGCAACGTTCTGCTGGCGGGGGGCTTAGGCGCAGATAACTGCGTGGAAGCGGCACAAACCGGCTGCGCCGGACTTGATTGAATTCTGCTGTAGAGTCGCAACCGGGCATCAAAGACGCACGTCTTTTGGCCTCGGTTTTGCCAGACGCTGCGCATATTAATACTAGTAGCGGCCGCTGCAGTCCGGCAAAAAAGGGCAAGGTGTCACCACCCTGCCCTTTTTTCTTTAAAACCGAAAAGATTACTTCGCGTTATGCAGGCTTCCTCGCTCACTGACTCGCTGCGCTCGGTCGTTCGGCTGCGGCGAGCGGTATCAGCTCACTCAAAGGCGGTAATCTCGAGGTTACATTGTCAGTGTGCATGGTGAACAGCTTTGAATGCACCAAAAACTCGTAAAAGCTCTGATGTATCTATCTTTTTTACACCGTTTTCATCTGTGCATATGGACAGTTTTCCCTTTGATATGTGACAACGGTGAACAGTTGTTCTACTTTTGTTTGTTCATCTTAATGCTTCACTGATAGATACAAGAGCCATAAGAACCTTCAAATCCTTCCGTATTTAGCCAGTATGTTCTCTAGTGTGGTTCAGTTGTTTTTTGCGTGAGCCATGAGAACAAACCATTGAGATCATACTTACTTTGCATGTCACTCAAAAATTTTGCCTCAAAACTGGTGAGCTCGAATTTTTTGCCAGTTAAAGCATCGTGTAGTGTTTTTCTTAGTCCGTTATGTAGGTAGGAATCTAATCCGTAATGGTTGTTGGTATTTTGTCACCATTCATTTTTATCTGGTTGTTCTCAAGTTCGGTTACGAGATCCATTTGTCTATCTAGTTTGGAAGTGGACCTGTAGTTGTCGGGCGGCCTCGCTTATCAACCACCAATTTCATATTGCTGTAAGTGTTTAAATCTTTACTTATTGGTTTCAAAACCCATTGGTTAAGCCTTTTAAACTCATGGTAGTTATTTTCAAGCATTAACATGAACTTAAATTCATCAAGGCTAATCTCTATATTTGCCTTGTGAGTTTTTCTTTTGTGTTAGTTACTTTGGTGAGGCTAGTTGATTATAGAGTATTTGTTTTCAAAAGACTTAACATGTTCCAGATTATATTTTATGAATTTTTTTAACTGGAAAAGATAAGGCAATATGTCTTCACTAAAAACTAATTCTAATTTTTCGCTTGAGAACTTGGCATAGTTTGTCCACTGGAAAATCTCAAAGCCTTTAACCAAAGGATTCCTGATTTCCACAGTTCTCGTCATCAGCTCTCTGGTTGCTTTAGCTAATACACCATAAGCATTTTCCCTACTGATGTTCATCATCTGAGCGTATTGGTTATAAGTGAACGATACCGTCCGTTCTTTCCTTGTAGGGTTTTCAATCGTGGGGTTGAGTAGTGCCACACAGCATAAAATTAGCTTGGTTTCATGCTCCGTTAAGTCATAGCGACTAATCGCTAGTTCATTTGCTTTGAAAACAACTAATTCGAGCATACATCTCAATTGGTCTAGGTGATTTTAATCACTATACAGTAATGGCTAGTCAATGATAATTACATGTCCTTTCCTTTGAGTTGTGGGTATCTGTAAATTCTGCTAGACCTTTGCTGGAAAACTTGTAAATTCTGCTAGACCCTCTGTAAATTCCGCTAGACCTTTGTGTGTTTTTTTTGTTTATATTCAAGTGGTTATAATTTATAGAATAAAGAAAGAATAAAAAAAGATAAAAAATAAATTACAGCCCTGTGTATAACTTGTAACTACTTTAGTCAGTTCCGCAGTATTACAAAAGAATGTCGCAAACGCTGTTTGCTCCTCTACAAAACAGACCTTTAAAATACCTAAAGGCTAAGTAGGCACCCTCGCAAGCTCGGGCAAATCGCTGAATATTCCTTTTGTCTCCGACCATCAGGCACCTGAGTCGCTGTCTTTTTCGTGACATTCAGTTCGCTGCGCTCACGGCTTTGGCAGTGAATGGGGGTAAATGGCACTGCATCAGTCGTGAAGGAAACTACCCGTCATACAAGAAAAGCCCGTCACGGGCTTCTCAGGGCGTTTTATGGCGGGTCTGCTATGTGGTGCTATCTGACTTTTTGCTGTTCAGCAGTTCCTGCCCTCTGATTTTCCAGTCTGACCACTTCGGATTATCCCGTGACAGGTCATTCAGACTGGCTAATGCCACCAGTAGGCAGCGGTATGATCAACAGGCTTACCCGTCTTACTGTCCCTAGTGCTTGGATTCTCACCAATAAAAAACGCCCGGCGGCAACCGAGCGTTCTGAACAAATCCAGATGGAGTTCTGAGGTCATTACTGAATCTGGTAATG
+
))**3888>?ABDBA?99((((;>??@@GJJGIDDCFB7BEEIJJJJJJJEDDEA<885351/455:0.)'**44569922237/B6666JJJJJJJC66>??EFGFHGDDGGDEA@*+)&'&&&&$$'.*(+'+.---,599:<A??@?FCDJIDB;;9%%%%,)&&%%%$&%%&11<::JIDE??0///579A=?;::;)(()(('%$%%&&&%&)-.5:8=?9B;:98:?**-./6/,-+++((''))***-,,-<;:?BAEDEAAB;;::A6666B854:99=<>J=;7'%%%(%%%(()*8:;>=@@B@AFEEHGJJFJGJJFJFJGIIJJJHC:131(&$$#%$$)0/00//.14-+,,687DAEJJHHHJJJE=>I=<<<DDB3?=IDHGFEC2111.---<)&&'('&%%&&01:<=>DA@FA>9:?BFJJIJGJFJJJJJJFHAF6?FHJJFJD3222BCCDD;@BDJHDD?@BCBGJECB?@@B@AAAJFEEDJIHJGJDDDJJHGJEDBACBB???CHEEDH86679JJGIJGFDAACC41140/667::788998857:D8777;;<74445;===32211111/+,13@?CHHJJJJJGJGJGA=<>C>EJAB?<:;4)*))*)''''&&&&/HHGGIFJJEJIGIJJEEDFEIJEDEGB@JJJJJJFEDEFFCCE>>>@AJHADECJJJCCFJJDBAGH<9.-,,//0>ACAB7880::7'''(/,,,6?>>=B:999;4121>@5551223>88:8)))*//=9660;JJIHIDHGIJJHJIJJHJHGGJJJIJJEEGFIFFG?>>BFDFJJFJIGDHGJJJBBCCDCE8?CDD34>;8665233****440-)):;=??>ABDHDC>>@@IIFGJHB?/8)&&%'%%$&$%'&$&%%$$%%)-.''&&&'.,.//@DFDGGIGJEIGGHJJJJHA?B977>BFJJBBBB3221)))2+..-,+++139@EJEEFHC9IEHEGJJEHJJ;;;67,,,-7;>?<E@@@AHGJGJJHJIJJJJJJIJJJJIIJJJJJGJJHJJHJBJ5432./+''(*1*&$$&%%$%+5?HHGHJIJJJJJ=:F9778;54()*))**--3500.&&'))),)))+5762;?<@A>;>@@@AFJJ;:631/+'1668=AFBABGJJJJJJFGCCDDECCJEEEC;<97998:;6EEIIIGJIHIEJFDH@?5///(&'('()))(((//:98:>>>0,,.GHFEBC@@==755;:2---.3&*;:<;<999BB<99:<FGFIIJGGFHJFFGJJJJIJFFHJJJJFGJGEJIJJJJ....JJJBDDDF<AJJJHJJFJIJIFCA3233GJFD5577+*))))-/4922;J999:JJJJJIJJJJJHJJJJHIHJJGJJJHJJJJJJJHEHFFJJJGGEIEJJJJIJJJJJHJJHJJHGGJHGJJJJJJFDDJCA<;4-*'%$&(*(043*,+*)))*('*+-,+,,.;GHFJJIIJFEFEJJGEJJGHJGJHFJJJEFEEC???@BGCECDJIJGFJJJJJJJJIJHJIFJ@A@@FHJJGGGJJJGJHFJJC><:964889ADCJJJJHHJECCDDDB@110--/+/@>A:JJEJGJJIJJJJCDDCHJJJHEJGJGJEJGCAAJGJJHJFJJJJGJIJHDCEDIGFJJIJGJBFEHEDA=7776>44434=2224E9755;CEJGH??J?JEJJJJIJJJJJJJJEGHJHEFDJDB>HAFHFDDDEHHJIHJJIJJGJHJJJHJJEGJIFGHDA@AAJJJEJGDDDDDB===>CJCCACBC@;=<?;<<DF??><<44=;:;>;:77<JEGIHIJHGHJHJJJJIJJHEIHJJJJJIJJJIJIJFHIFJEDJIJHJJJHJJIFJJJJJDDCC;;<=BIGGEGJGHHIEDJFBC>677EJJ=;;<>5552'%&(,5:<?:89>ABCA@?>?:?@??DEFH???9111''''CJJJF>>84/)))-,.2+,;FFFIEHJIEFBDGJEDA6640//'&*,'))'(('''('(--83--9:BFGDB>A?70/0,***-7+AB@BB5545@@AA@EIFFBDDEFJ===>JJIIJJJJJJJGJJJHJIJJJGJJJIHJJDFJIB?=<>?@100-/..44+,41----,+,0447<99887+>?CDJJJIFDFAC=5++>5/../('%%'&&&%'()++++6***>EE77776562((()&%$&&'%&&&''$$&&'%&+-*&&&.:JEJHJFGJJGJJJJJGIHJJIGJGEIFGJHJIJJJJEEE,,EJJJJJGJAD;C8552((60////464554334EEFJIEJHGIJE((((.//?>>>?FFGJJJJEEAABFFEIF@E?:4@AC666FJIDHJDDC<75:;;:9:;CAHFHJHJFJC@GJJJHHJFDIJJECEDJHHHGIHBCD;0///1'''(&('%%')))1('''&%&((/:=BEFGGJJIJJJJHJJJJJJFEEE=;;:EE<=::93++33243--,/**))/066?@DBIEIJJ?>77863100+*+&'$$%%'&$$$#)&'*(-****,,)((&&'%'&&%'##$($$%%&'3444ABGHHD66/.55@4GDDJJJGJIA5555IEHHJJJIJDJGHJJHJHJJJJJJJJJEIFJJJJGJJHJIIGJJJJJJGJJJJJJJJGJ9;:<CD77776A8778:;2,+++-.//..,)'''*,1('(69<AGJGJIJJFJJFIJJJJJGJGFCBBEEA@@DFJ==:9;>HJJIJJJJHJJBD@11111@;;>@BBCC@?AB:8-+*)))(((*+,,/024448JHEIJJJHHDBFFJJJJGJI;::<BBBGJJJJHGGJJJJGHJJJGJHFFHIHH@A@AJJHIHFHG?<<85.)'')(((0579;8888BD2.(),+(&)+/+-,+,-+,/120,++(&&&&-4;<FEGHFJGGJJFGJGJGEIGJGBCABFJJGJJGCCCBD???4/,'&%$%%%##%&%&(./944211/)&)*.%%&(()&''(>JFIJHJJJJJJIEFJ====JJGFJEFJJGJHFJF988.-,*)+)((()/01AHJGHHFEGBJGJJIHJJIEGGH=J9989GB0..17<///0*&&&.-,--8:?FFJJJJJJJIJIFJJJIHJGJJHDFFEDFBAFDFJGIGJJGJFHGJGIGDFHJJJFJFFGHFJJJJHJJCCCDJJJGJJJJJHGFJJIJJJJJEB@AB==../,01.01210488>BB?><,7,,98;2-&&('()--,/-)))*-+)(),...@>>;=CGHIEHFE?@EGEIJHCE....0+'&%%)+'%%$$%$$$*/)((&&'&$##%$#%'&&((.>:BAAJJJJIJJFJIJHJJFGGIIJGJHJJHJJGJIFJJJHHJGHGJJGG;;7788JD444FHIJJDIH@=,,0/0:5567BGCEJGEGIJDGDDGJJJJ==<>AABBFGJJ>??>A@>><:0-'&$%')()()%$*((*+36882@@D<=3216875001CCCAC?FIIJJJIGDFCIHFEHJHFFHHHJFJH;70(-'&%%&7;;:;77;9333399??DF@53300139:>@6667CFCEEGJJJJJJI===<BAEJ@@@FFHGJJGCDJIIJJJJJJIJJJJJJGIJJJJJJJJGIGHEHFAIEJIEB>>66610-++((((95555<;<3223B>;<BHJHFFIFJHJJGDE8446DFDBDFHJG?>?AJD>=;=DE---.754432.-,./0)**)*;977...09BA@?:*))*6.+'&&,,,)/2EDBDIHJFJHFHIIG>===IJD@ECF?@7=;BH8;<92BJJJICCCJJIFG<7574'DFHJJEI2111115EDHFJGJFJJGIJJGJJHHJJJJJJD>>>:999ABDHGIGBAA===<>>?>9998<BDA@??ACGJJFJJD999221144JDFCGAAA>7&%%%%''&&'?CJIJJJIJHIFHGGJJJIJIJJHJJJFJGHGHJIIHJJHFHHFJJFE=;23/,,*.188<CJEGJIJHJGJ>???EJGGJIHHJG>==9EGBB7=>E@ECB@<5++)%&&'/2AJEHHJJJGJJJJHEEEFG88:;<C@,+**+,((**210047@?BHHFDIJJJB@DDBA?ACHCJJJJHG;9)))*=?A>@>?IJJJJGJEDFJJJJGJHGJJJJJJJ---.74..09=<;7<8%%$&()*--**&%%%&%%&,,5.)))(((((:;;>AB@DIGIGJHJJFJHDDCBDDJIFGJJGJCFIFJHJHF9882/.-.('&&(*..1410//12457DEDFJJIFJJFDDD:879C<;0--=>AEFDBEEIC@A=5559;88=*)(&('')*0;?JJJHJJIJGIEJEFJJDJJIFJE;=EHDDEGIJIJJJIJGJJICBBDF-,,,@9:'''788A?@ADCGDD::761002.)(&'))'$$#$$$%&%&&&()))+:>===95588=8:>?FGHJFDEFCGJJFJABA@GFGJA53447)()(6?AJHJHFCGDFJFJFGIC>5559;;<<CAIJFHJJGFGIJJJGHFIJEJJFJJIJJGGIBB8//0DFJFHGEJFHJJFJHEEEEJGJJHJGEJJFGGJJJJGFFDDEIHHHFJFJHDCB8CJI358CC?A?=A9<<8)())-)//000000'%%$$$$$#%'))(())))7=<>@@DCEJJGDGIHJHGEDGJDEEFJHGFJJGJIJDA=?:=AACGCDBDBHHDEJJJG<<321/*)((()$$%&.)<>??AEGIHEFFHGGJHHCIEJJ433321134100139954))))*0/./06FFDFGEIFDGEDHHJJCBFIBBABDHIJJEJJJFFJFEJJIJDFFEDBDCDAAAAA;88AC@?BBCDGGIDH=;99@A>>>ABCCCCDBCECEFEEEHJJEGDDDFJDFFCFJC=<<;;;;;9988;<@CBB@A@@BABDA655477-:;@??@?CCDECDEDFEBCGHEHFHA=<;9::;CCC@===??@AACCCCBA@@A@>==>A?AA>=>>=?@@CDC@BDDC@>??A@?@BCDB@?;;;<@?@B?@?@A@B,+++++,,,63345CA>????>>=0++*))*3378::?>?=?>>A@BBBAADDEFBDC???55555,+%&%%%%&'$0:8::=>??@;8835/*+,00779CB8DFF?<;::;44224887666769:<<<=<<<=??DBCF8+BDGDDHJHEGIFIFGCGJ@AA@EHDDJHEGGHH?<;;9?<>@@ECDECEEJIIJDAB?=238?FD468@<<;<=<=?BEJAACCJDCEFIFHE?=B?;:-*))+9,,-351/68:;'''/28/.//,('*&&'*02>@BCBA@A=<;;3..++-/.../7+79CHJIFGHDDCDCCCE=943450'%$&)()*6778@@A<9<<;C>EHE:::9,,-@A76334590'*))(%%%%&'**-0/''+.,,,(*112366;<;;:;;=@@ACCDEJFJFB>@BCBCBDFJFDGEGGIJDCBBDJGGDFJGFGJGDCAC@AAAJ?>>>=>=??AJGJJJBDCA>=<><<??>B=763335*))):@@AAFEGAABJJFH??>7//)*+%%####$$$%&&'&&(***(($$$%%$$%(%%&&'(48==<>=8BCDHFEJDHICB7,,--;AA@?A@@CCJGHFJJJHJJCBBDJEJIFCEGIJFIEDDIJJJFJIJHEBDBEFGHDICDGIDFDDAAAA?>92,,/0;//BDB?<:8:@?EFCDEFGJEEFDBJGGFGJFE>>=?>@BBE:::74-&&&%'&$##$&&&$$'')''(()55@@@AIIB<?@:88:C>><<><<34,---0>=<<ADFEIEHJ>;;>?IJGHGEFEH?5444444DBCACEEFFHJE?@A@=DCDEHHJFJHDGCCGEFEEFDDIDHDCGD6'''()&%$#$$%
@Glass_T7V_15_D3_12_12_17
GCCCGACGATTTTTATGATGCGCTACAGGGTGCGCGCACGGCGTTTATTCTGGAGTGCAAGAAAGCGTCGCCGTCAAAAGGCGTGATCCGTGATGATTTCGATCCAGCACGCATTGCCGCCATTTATAAACATTACGCTTCGGCAATTTCGGTGCTGACTGATGAGAAATATTTTCAGGGGAGCTTTAATTTCCTCCCCATCGTCAGCCAAATCGCCCCGCAGCCGATTTTATGTAAAGACTTCATTATCGACCTTTACCAGATCTATCTGGCGCGCTATTACCAGGCCGATGCCTGCTTATTAATGCTTTACAGTACTGGATGACGACCAATATCGCCGCTTCCGCCGTCGCTCACAGTCTGGAGATGAGATGACCGAAGTCAGTAATGAAGAGGAACAGGAGCGCGCCATTGCATTGGGAGCAAAGGTCGTTGGCATGAACGACCCGCGATCTGCGTGATTTGTCGATTGATCTCAACCGTACCCGCGAGCTTGCGCCGAAACTGGGGCACAACGTGACGGTAATCAGCGAATCCGGCATCAATACTTACGCTCAGGTGCGCGAGTTAGCCACTTCGCTAACGGTTTTCTGATTGGTTCGGCGTTGATGGCCCATGACGATTTGCACGCCGCCGTGCGCCGGGTGTTGCTGGGTGAGAATAAAGTATGTGGCCTGACGCGTGGGCAAGATGCTAAAGCAGCTTATGACGCGGGCGCGATTTACGGTGCAGGCTGATTTTTGTTGCGACATCACCGCGTTGCGTCAACGTTGAACAGGCGCAGGAAGTGATGGCTGCGGCACCGTTGCAGTATGTTGGCGTGTTCCGCAATCACGATATTGCCGATGTGGTGGACAAAGCTAAGGTGTTATCGCTGGCGGCAGTGCAACTGCATGGTAATGAAGAACAGCTGTATATCGATACGCTGCGTGAAGCTCTGCCAGCACATGTTGCCATCTGGAAAGCATTAAGCGTCGGTGAAACCCTGCCCGCCCGCGAGACTTTCAGCACGTTGATAAATATGTTTTAGACAACGGCCAGGGTGGAAGCGGGCAACGTTTTGACTGGTCACTATTAAATGGTCAATCGCTTGGCAACGTTCTGCTGGCGGGGGGCTTAGGCGCAGATAACTGCGTGGAAGCGGCACAAACCGGCTGCGCCGGACTTTGATTTTAATTCTGCTGTAGAGTCGCAACCGGGCATCAAAGACGCACGTCTTTTGGCCTCGGTTTTTCCAGACGCTGCGCGCATATTAATACTAGTAGCGGCCGCTGCAGTCCGGCAAAAAAGGGCAAGGTGTCACCACCCTGCCCTTTTTCTTGAAACTGAAAAGATTACTTCGCGTTATGCCAGGCTTCCTCGCTTCACTGACTCGCTGCGCTCGGTCGATTCGGCTGCGGCGAGCGGTATCAGCTCACTCAAAGGCGGTAATCTCGAGGTTAGGTCGATCTGTTCATGGTGAACAGCTTTCGAATGCACCGAAAAACTCGTAAAAGCTCTGATGTATCTATCTTTTTTACACCGTTTTCATCTGTGCATATGGACAGTTTTCCCTTTGATATGTAACGGTGAACAGTTGTTCTACTTTTGTTTGTTAGTCTTGATGCTTCACTGATAGATACAAGAGCCATAAGAACCTCAATCCTTCCGTATTTAGCCAGTATGTTCTCTAGTGTGGTTCGTTGTTTTTGCGTGAGCCATGAGAACGAACCATTGAGATCATACTTACTTTGCATGTCACTCAAAAATTTTGCCTCAAAACTGGTGAGCTGAATTTTTGCAGTTAAAGCATCGTGTAGTGTTTTTCTTAGTCCGTTATGTAGGTAGGAATCTGATGTAATGGTTGTTGGTATTTTGTCACCATTCATTATCTGGTTGTTCTCAAGTTCGGTTACGAGAATCCATTTGTCTATCTAGTTCAACTTGGAAAATCAACGTATCAGTCGGGCGGCCTCGCTTATCAACCACCAATTTCATATTGCTGTAAGTGTTTAAATCTTTACTTATTGGTTTCAAAACCCATTGGTTAAGCCTTTTAAACTCATGGTAGTTATTTTCAAGCATTAGCACTGAACTTAAATTCATCAAGGCTAATCTCTATATTTGCCTTGTGGAGTTTTCTTTTGTGTTAGTTCTTTTAATAACCACTCATAAATCCTCATAGAGTATTTGTTTTCAAAAGACTTAACATGTTCCAGATTATATTTTATGAATTTTTTTAACTGGAAAAGATAAGGCAATATCTCTTCACTAAAAACTAATTCTAATTTTTGGCTAAAACTTTGGCATAGTTTGTCCACTGGAAAATCTCAAAGCCTTTAACCAAAGGATTCCTGATTTCCACAGTTCTCGTCATCAGCTCTCTGGTTGCTTTAGCTAATACACCATAAGCATTTTCCCTACTGATGTTCATCATCTGAGCGTATTGGTTATAAGTGAACGATACCGTCCGTTCTTTCCTTGTAGGGTTTTCAATCGTGGGGTTGAGTAGTGCCACACAGCATAAAATTAGCTTGGTTTCATGCTCCGTTAAGTCATAGCGACTAATCGCTAGTTCATTTGCTTTGAAAACAACTAATTCAGACATACATCTCAATTGGTCTAGGTGATTTTAATCACTATACCAATTGAGATGGGCTAGTCAATGATAATTACATGTCCTTTTCCTTTGAGTTGTGGGTATCTGTAAATTCTTCTAGACCTTTGCTGGAAAACTTGTAAATTCTGCTAGACCCTCTGTAAATTCCGCTAGACCTTTGTGTGTTTTTTTGTTTTATATTCAAGTGGTTATAATTTATACAAGAATAAAGAAAGAATAAAAAAAGATAAAAAAGGATTAAATCCCGGCCCTGTGTATAACTCACTACTTTAGTCAGTTCCGCAGTATTACAAAAGGATGTCGCAAACGCTGTTTGCTCCTCTACCGAACCAGACGCTTAAAACCCTAAAGGCTTAAGTAGCACCCTCGCAAGCTCGGGCAAATCGCTGAATATTCCTTTTGTCTCCGACCATCAGGCACCTGAGTCGCTGTCTTTTTCGTGACATTCAGTTCGCTGCGCTCACGGCTCTGGCAGTGAATGGGGGTAAATGGCACTACAGGCGCCTTTTATGGATTCATGCAAGGAAACTACCCATAATACAAGAAAAGCCCGTCACGGGCTTCTCAGGGCGTTTTATGGCGGGTCTGCTATGTCGTGCTATCTGACTTTTTGCTGTTCAGCAGTTCCTGCCCTCTGATTTTCCAGTCTGAGCCACTTCGGATTATCCATCAGCAGCGCATATCAGACTGGCTAATGCACCCAGTAAGGCAGCGGTATCATCAACAGGCTTACCCGTCTTACTGTCCCTAGTGCTTGGATTCTCGCCAATAAAAAACACCCAGCGGCAACGAGCGTTCTGAACAAATCCAGATGGAGTTCTGAGGTCATTACTGGATCTATCAACAGGAGTCCAAGCGAGCTGGTAAACTTGGTCTGACAGTTGCCAATGCTTAATCAGTGAGGCACCTATCTCAGCGATCTGTCTATTTCGTTCATCCATAGTTGCCTGACTCCCCGTCGTGTCGATAACTACGATACGGAAAGCTACCCCGTATTGAGCCAGTGCTGCAATGATACCGCGAGACCCACGCTCACCGGCTCCAGGATTTATCAGCAATAAACCAGCCAGCCGGAAGGGCCGAGCGCAGGAAAGTGGTCCTGCAACTTTATCCGCCTCCATCCGTCTATTAATTGTTGCCGGGAAGCTAGAGTAAGTAGTTCGCCAGTTAATAGTTTGCGCAACGTTGTTGCCATTGCTACAGGCATCGTGGTGTCACGCTCGTCGTTTGGTATGGCTTCATTCAGCTCCGGTTCCCAACGATCAAGGCGAGTTACATGATCCCCCATGTTGTGCAAAAAAGCGGTTAGCTCCTTCGGTCCTCCGATCGTTGTCAGAAGTAAGTTGGCCGCAGTGTTATCACTCATGGTTATGGCGGCGTTCATAATTCTCTTACTGTCATGCCATCCGTAAGATGCTTTTCTGTGACTGGTGAGTACTCAACCAAGTCATTCTGAGAATAGTGTATGCGGCGACCGAGTTGCTCTTGCCCGGCGTCAATACGGGATAATACCGCGCCACATAGCAGAACTTTAAAAGTGCTGATCATTGGAAAACGTTCTTCGGGGCGAAAACTCTAAAGATATTACCGCTGTTGAGATCCAGTTCGATGCAACCCACTCGTGCACCCAACTGATCTTCAGCATCTTTTACTTTCACCAGCGTTTCTGGGTGAGCAAAAACAGGAAGGCAAAATGCGCCAAAAAAGGGAATAAGGGCGACACGGAAATGTTGAATACTCATCTCTTCCTTCAATATTATTGAAGCATTTATCAGGGTTATTGTCTGGTGAGCGGATACATATTTGAATGTATTTAGAAAAATAAACAAATAGGGGTTCCGCGCACGTTTCCATGGTGCCACCTGACGTCTAAGAAACCATTATTATCATGAAACGTTTTTAACCTATAAAAAATGGCGTATCACGAGGCAGAATTTCAGATAAAAAAAATCCTTAGCTTTCGCTAAGGATCATTTCTGGAATTCGCGGCCGCTGTTTCTTCGAATTCGCGGCCGCTTCTAGAGTTATGACAACTTGACGGCTACATCATTCACTTTTTCTTCACAACCGGCACGGAACTCGCTCGGGCTGGCCCCGGTAACTTTTAAATACCCGCGAGAAATAGAGTTGATCGTCAAAACCAACATTAAACCAGCAGTGGCGATCAGCATCCGGGTGGTGCTCAAAAGGACTTTCGCCTGGCTGATACGTTGGTCCTCGCGCCAGCTTAAGACGCTAATCCCTAACTGCTGGCGGAAAAGATGTGACAGACGCGACGGCGACAAGCAAACATGCTGTGCGACGCTGGCGATATCAAAATTGCTGTCTGCCAGGTGATCGCTGATGTACTGACAAGCCTCGCGTACCCGATTATCCATCGGTGGATGGAGCAACTCGTTGATCGCTTCCATGCGCCGCAGTAACAATTGCTCAAGCAGATTTATCGCCAGCAGCTCCGAATAGCGCCCTTCCCCTTGCCCGGCGTTAATGATTTGCCCAAACAGGTCGCTGAAATGCGGCTGGTGCGCTTCATCCAGGGCGAAAGAACCCCGTATTGGCAAATATTGACGGCCAGTTAAGCCATTCATGCCAGTAGGCGCGCGGACGAAAGTAAAAACCCACTGGTGATACCATTCGCGAGCCTCCGGATGGCTGACGACCGTAGTGATAGATCTCTCCTGGCGGGAACAGCAAAATATCACCCAGGTCGGCAAACAAATTCTCGTCCCTGATTTTTCACCACCCCTGACCGCGAATGGTGACATTGAGAATATAACCTTTCATTCCCAGCGGTCGGTCGATAAAAAAATCGAGATAACCGTTGGCCTCAATCGGCGTTAAACCCGCCACCAGATGGGCATTAAACGAGTATCCCGGCGGCTGGGGATCATTTTGCGCTTCAGCCATACTTTTCATACTCCCGCCATTAGAGAAGAAACCAATTGTCCATATTGCATCAGACATTGCCGTCACTGCGTCTTTTACTGGCTCTTCTCGCTAACCAAACCGGTAACCCCGCTTATTAAAAGCATTCTGTAACAAAGCGGGACCAAAGCCATGACAAAAACGCGTAACAAAAAATATTATCATCACGGCAGAAAAGTCCACATTGATTATTTGCACGGCGTCACACTTTGCTATGCCATAGCATTTTTATCCATAAGGATTAAGCGGATCCTACCTGACGCTTTTTATCGCAACTCTCTACTGTTTCTCCATACCCGTTTTTTTGGGCTAGCTACTAAAGAAAGAGGAGAAATACTAGATGATGCAAACCGTTTTAGCGAAAATCGTCGCAGACAAGGCGATTTGGTAGAAGCCGCAAACAGCAGCAACCGCTGGCCAGTTTCGACA
+
(((-&$$%&)*28AADFJEGHJJI10/0CDFEEDDDFHFAADFJJJJJJJJHJGJJHDA98;AECGFEB====HJEJFFEJDAB@@GHFDBBEJFB?>:('')4:222////89>?@C@D<;;;FJFHJJFJEIHJJJEF=99:JJJJJFDFJJEIA@B@;<<43456<DBA@AH<;;@EHJEAEA/-;;:<<=D@?FHIHJJJJCJJGJJGJJJJJIGHJJGJEA>?CEJCCBEJJJJJGJJHCJJJJ94333)86+33...-3.**66:CJ8878>54/-.-,,..@CCEJGGJJHJE><<=?IGCDED7667BECDAEFFJJJCCHE::9;=4.-,('((%%&)**,-----56+***20))+++.**+,)*)))69FDFFDCFHJGGJJJHIHHGHFHJJJHEBEIJEHGHHJ====FHC<<;=GF><<<@?D87''''.//092=98:;ECBJIJFJJGDH,,,2<4=JFGDCJIGCC?IJJFFCDIHJJHJGJ>=?FGIHHEGJJDBBACHGGJJGJEFHFEGJHJIIJJHJGJ>>8777643349995()*,->><<-,+,-,**'&%%*(*-69CGEGJJJHJ?334?JJGGG@?@AGDEHFJIJIEJGFHJHHGFIJIFJDJEJJJJFHJJJF???EJDEDDGJJJIEIGJDEFJHHJFJIIGFJJJJJG3333JGEJJFGHJJIC222<JGDEFIJJHGGJJGDGGJHJGE<<--/,+&&##$%(''))*./*+.-/9:ACJJ?@?<=533373'&&).78756JJFJHEHEBBCDFJ>=<CEG>><;;<EEJGGDIEJ??>?>984''''B@DC8E+D;;;;JJJJJIFJEHF?@?@FJJJJFFIJJJJJJ998:993,,,DJGHGJGJFGIGJJGHGJJGGEIGFDECJ@FCEEHJFGJIJDDDCD@>=?BA>>?@FHGBBBCGF@?AD<22?<;;<FGGDJIJH<<<DFJJJJJHHIJGIJI0...4HHCF==<33,&$&&'%(((*'&'()*/11---1;8@B<;<<<=<<><;;BBE;;<GEEFJJHFIFB9?GG?>>;@@@:;;;ICB?>@@JJFGGJHGIJHDJGGA,,,,IFIJDJIJGJGJJJJBGCAJJJIIFFGDJD7;?IFFJJGICEEFFFGGJJJJJJJJHGC?>?ADAAACJGFJE>>===;,).,,.--0/334CDD?9*(&&)),-.557:9>9;977:>B?98955::<>F@<2126@310023150&%&(./:A1//1;<2221<9:JFCC?>>>EGJJJIGGFGIDIA@BGG@888CB>==C@FFHDJJJJJGJJJGHGHJJABJJFF100&''01*$%%9JJHEJJFJJIGDJDGHG?>.()>:=96750//2-'(29BCFJJFHJJJFCJ=;<=>8645-///<JHJHEFFFEBCA?5-((&((('''27<CEGJJJBAB::9+**),,(&&&%&&()0//1024(('2112:;:754)(((-11+++(&''>@@A=>?AFJJJGH@>AHJHJ;:7751110)(.98<<EIEFGEJEBBDGJFEEBB=;335GHJHDJJEGEFJFIJJFFJGJJGEIEIJJIJJJHJJHJJJIHJGJJ>>>>JJFJJIIJJIJFJIJDDECCJDJEEGHJGJJIJGJJHJFDB<8=;-*)(*4+/*,.<CFEI:8988GFJJIHIJGJGGJEJJ@ABBEDEDEIJFGF<;;;C>>JG..---+,-////-((('+*+++998;=><86536++-88778769:;CB64588@?78BAEJFG==<<877:0//0@@FFHJEDEGFJIJDHJAAABJAABABJJJHGGD..../78AACG3222@AAAEDD@@=>AAIGFJIJJJJJHFDDBAA@EAA43333@>976.',.266?FDEF=>;6626H21116530000.()BBEHJJJJJHGFE10**++54564>J@@@?FEJJJHIJGHEEGJBGJCCFDJJDJFIJJEEDEIIIJJJDH;C:;HIJHJGJJJJEJJJA@@@JEIHJJJJIJJGJJEFEJJJJJJHHGIFJEJFJJJJJHDJGI98898668JIJFEDB>>=>@---2---0''&''()*EJJGIJHJJHJJJIGJJJJHDEGJGFEGJGJJJJGJJEE?)'(519;9=>@A@JGHF===BDHJJJJHJJGJIJJB;998:CCFCFJJJJHJFGHJGHDGCJIFDHJJJGJEJ<=<76///-.**0---/AJIFJJFBBBAJJIJJJEIDFCCFIJJJCE88;FJJJIJDFGB?A22AGJFHGJIJGDEE@::>?@?=9+++,'%%%(,/--69EJIFJIJFHED?GJHJJJEGJGGA@JGI@33<JDJCGGGJFJJJJJJIIICDJIH<A////8DDBEFEJIJJEJHG@>7789CI?=9,:;BBDJFJGDA>;;<HJGDDEJHFJJIIIFJFJJJHJJA@A?@AFFB@@A@IGGJHJGA=;<7655((&&/002;AAA@;AD?>E<;1JGEJIJHJJHFEG??@?F=<<;/1005:=>DBIFJEDJDGIJEGGIJF@A998GIIIJHEGJGIJDDEFGFIHFJJJJGHDGJFFGHIIGDFEJGJIFGCEFJGIGJHJCFHEIGDIJHJDHGEGJGJFJFCF8EEFFGJIFJJJFFFJJGHFJJGJJHIEJCGCDDBBJHAB@ACGIEB?>>3330112JHJIJJFHDJJGH3DH:888EEJJAABFFE8765/)))+43.,-.68B=?B4/CA@?@CJGGIJJIFFJJJJJEFE@@@>>?ACBBCDFEJJFJJHABEIJHGJF?JEBGG<FDDFJG><BBEGHCDHGJHGJJFFGI?;;9:75,($$%&)*,))((()1000;@CJJJHG=<777;?;9,**'%%(-,,.'''(8:54002<@BEJEFEFFC;:C1'(/...3-1.035?===<=??FFIJIFJJHA@=>??444.)))*=C@BD@>1/'%&&%(&%'%$##&'/<GHJJJFDFFIFGHA>=>A@@?@?BB@@??@EF@/---7ECEFDBCDEGFIJFHJFFJHJEJIFGIBBBBGJ?::==CDCDFEHDEA@BAC:8:>>@@BAABCCCDIFECHDCCCEFEDJIFHEGJIFJFHGEEDBDAA857>?>FDBGC?@6642145;<AC>6@AGCA:::;BDABCBABA@@CGD@>>=>>><;::821/2<=DCBEB?B?@?==>>A@@A?89=>DDBBDH>=<=@@?@ACC@@@9844(''(;9::<=CFA>=EJFCCJDBB@@DF=<<74:4ABCBADCCC@A?;:-&982211-))),+,///+,0.122))%$##$&&&&%%&&'*..//252>544350/3317:9:?@DCBA>1000/..1445GFJJJIJIJJEGFCA011185475<;;;?;:99=??997110-001434:51//00(***>>,,,&&//<?ACD@>?@81223?>@DDHFJFGEAA>;=>=5555;FDA>??A=63225:>HCBEDEJH?>>;9967///+,,140%&&*59;<***+5//+++(((1)==AFEG><==E<<;;DGCDC@CC((((@B@89==FJGDDF@CFCDCF65568550==?;,+,--.,-.05+%%%)./100++,,6().,.++,)((()'(''.(('(+*3354446...,-.-/2/3--7=AGJBA22238:0+**/((.16--63.?2111887333:H?DDA@?ACECA=BEFB?/../49+*)&++-1236JJHJJJHJJIHJIAA@FEFFH6650)''('&'')48....0/(ACGJ<;;;21111?@G@?@@JDDGGFJH333*)**59,((''+,77766>@@@ABDFGEJDJEEHJJIJJIFJJJJJJEJC@A=;;;E??@?FBCCA<:55AABCBJ???ABCEFA/..+'(+,++17<87673300-..048DJJJJJJHGGGHGFJJJGJCFFFJEDEDGGD1211::9</''''10142)''*-9<=<AAHEEEDDEJJJJDEEGIHGJHEHEEHD??;65(((('&%%&+/7:9>=;B999:J>==<2003::;AA==<=>.,,6559<@GHFECFJFJJJJHJJJJJHJJJGJEDC7666?IJJIJJJJIGGJGGGDCBACGDEJJJJFJHJJJIGGJJJD999;EFJIJJFGDHJGFEDEGJG@A/..-('(&//+&+,801-,-'&%%*021512=<7+++)-,'*..23+%%-,-.&%%%$%&'&&''9:9???CBA6666F>9877,)()-('((+,,-50000>=>?@5555100021/1:<>>?:430---/=3*))*<@ABD@:<<==?////863=10/1A@DEBA0,+)+&&%%+*+09865/+./(*,33;2('''422?CJJIHDCFIFHC@/.5001183.*%%(*+,++,697AEHJJIJJJDGBCBA?A@AA<;97&&&&&&%)())+)()(+,,,,DDDE?<<<=BCEBJDFDEJJ7779@;;<GJHBB?BBCCD333''''8=>ACA/))*,366000078=?EIJHJGJHGB0=:67(''()(''&')&)*-74.-.:8:76''')223@JJ5456GFJJJGIH;86578=@JJJJJJIGDJJJJJHJHHGJIJJCBA(''(<('&'(&&'&&'&&&+,,-/086664/?@BEJCCCCJHJEDDBIB;;DDGJEHA@@21112223889CDGBD988;@ADHGIFD;:;443,++(%%%&('&%%)'&&-..,,,:DJBA,,,(((&''((.338774333--,-12155/.-.12'120,,,067HJB))))))(+++&$%&$%$$*++,-00000100.=3-&%%%)*)'''+.&&&'(0*9;;;IFCD533(''',/=GJHJIHFEJ;:::@@<:;;;7663506DCEB@BDEGIGDEHB<ECCDGD=:22;=>>=CDDEF>><=???==>CJJJFEG6//BB@@>>@ADGIJGEJIJECB@D>?=;=;;334>>=@EA>>>@CBB;::;JJJEDDJJFHJHJHFFGJJDJJEECD<JJJIJJJJJG>;::9:;:((((*('&%&&$112226.JJHFDFDEFBDFJHJHIHGIE>>>>JCBBDFHIHHDFJGIFGFGJ?>8'''''())57>723D678&GFGEEGHJJJJHE<899545;:@AEGDIDIHHGHJHJIGG9988?@FGJCCAA??C=8+&''2:;;?CJHA@ADCJIJJJFHJIJJJEIJIJFEDGGGJJE>====HHEJJJJJJIJFJJFACBD?;9;;98975&&&,/-+++,66:C@@AABC;:;777//0()-)(&&(&'&&&)+-1577;A77777A(''')<8788:@>@:<<:>;544+++2.*(&'((*)''()***0<<=>>95310*)*+/..22==EEFFJHG6667;<ACJJBFGDCC111+'&%%(-:<?CJGJFJIHEJH@47=8BA:DBEEH;:::@;;;779HJJJIIIGJGJHJJIHJJJJJGFIFJGIJJFJFHIJJJJJIIJFIJJEFJFDHJHJJJGJJ?>=<??998222***)&&&/1132004549////?<<AHDD5556=EE??@AA??,(--,11'''4=><=JJJJJJJJJJGJJF.....AD<>?;<;CBBE6666EJHJJJGECHIIHJJJJGHJJJEJGABB>?@;.--0:.>=GGF@@?>BDB?JD?CCJJJJJGJGJJHHJFDJIGCDGB=:''''/.-,*++149>CA****763*((/2.+&$$#$%%'(*,,,.,0048:4223CIFHJGJJEAAAHDE@?<<==B,**(),+;79989>??9:.-..//177--89674555200(('(../0222-.//BDC@?>=EBJAA955;<AFDC@BBAIFJJC<IJGHHHJJFE?==:EJG4447HIFFI=;61*'')47;?@@ABFCGC>::101258;<@?@@JHECCCICBACCEHGJ@>==;;;=JE?@AAF?>>=<11/1400123+..2>BCBDBCCCJCE=>88>=F<755:-'&$$
@Glass_T7V_15_D3_12_12_18
TCCGTGTCGCCCTTATTCCCTTTTTGCGGCATTTTGCCTTCCTGCTCACCCAGAAACGCTGGTGAAAGTAAAAGATGCTGAAGATCAGTTGGGTACAGTGGGTTACATCGAACTGGATCTCAACAGCGGTAAGATCCTTGAGAGTTTTGCGCCGAAGAACGTTTTCCAATGATGAGCACTTTTAAAGTTCTGCTATGTGGCGCGGTATTATCCCGTATTGACGCCGGGCAAGAGCAACTCGGTCGCCGCATACACTATTCTCAGAATGACTTGGTTCAGTACTCACCAGTCACAGAAAAGTTACTTACGGATGGCATGACAGTAAGAGAATTATGCAGTGCTGCCATAACCATGAGTGATAACGCTGCGGCCAACTTACTTCTGACAACGATCGGAGGACCGAAGGAGCTAACCGCTTTTTTGCACAACGTGGGGATCATGTAACTCGCCTTGATCGTTGGGAACCGGAGCTGAATGAAGCCATACCAAACGACGAGCGTGACACCACGATGCCTGTAGCAATGGCAACAACGTTGCGCAAACTATTAACTGGCGAACTACTTACTCTAGCTTCCCGGCAACAATTAATAGACTGGATGGAGGCGAATTCGTCCAGGACCACTTCTGCGCTCGGCCCCTCCGGCTGGCTGGTTTATTGCTGATAAAATCTGGAGCCGGTGAGCGTGGGTCTCGCGGTATCATTGCAGCACTGGGGCCAGATGGTAAGCCCTTCCGTATCGTAGTTATCTACACGACGGGGAGTCAGGCAACTATGGATGAACGAAATAGACGAATCGCTGAGATAGGTGCCTCACTGATTAAGCATTGGTAACTGTAGGACCAATTTTACGAGCTCGCTTGGACTCCTGTTGATAGATCCAGTAATGACCTCAGAACTCCATCTGGATTTGTTCAGAACGCTTCAGTTGCCGCCGGGCGTTTTTTATTGGTGAGAATCCAAAGCACTAGGGACAGTAAGACAGGTACCTTCTGTGATGATACCGCTGCCTTACTGGGTGCATAGCCAGTCTGAATGACCTGTCACGGGATAATCCGAAGTGGTCAGACTGGAAAATCAGAGGGCAGGAACTGCTGAACAGCAAAAAGTCAGATAGCACCACATAGCAGACCCGCCATAAAACGCCCTGAGAAGCCCGTGACGGGCTTTTCTTGTATTATGGGTAGTTTATTGCATGAATCCATAAAAGGCGCCTGTAGTGCCATTTACCCCATTCACTGCCAGAGCCGTGAGCGCAGCGAACTGAATGTAGCAAAAGACAGCGACTCAGGTGCCTGATGGTCGGAGACAAAAGGAATATTCAGCGATTTGCCCGAGCTTGCGAGGGTGCTACTAAGCCTTTAGGGTTTAGTACTATTTTGCTGGAGCAAACAGCGTTTGCGACATCCTTTTGTAATACTGCGGAACTGACTAAAGTAGTGAGTTATACACAGGGCTGGGATCTATTCTTTTTATCTTTTTTTATTCTTTCTTTATTCTATAAATTATAACCACTTGAATATAAACAAAAAAAACACACAAAGGTCTAGCGGAATTCCAGAGGGTCTGGCCAAGATTAAGTTTTCCAGCAAAGGTCTCAACAAGAATTTACAGATACCCACAACTCAAAGGAAAAGGACATGTAATTATCATTGACTAGCCCATCTCAATTGGTATAGTGATTAAAATCACCTAAGACCATTGAGATGTATGTCTGAAATTAGTTGTTTTCAAAGCAAATGAACTAGCGATTAGTCGCTATGACTTAACGGAGCATGAAACCAAGCTAATTTTATGCTGTGTGGCACTACTGAACCCCACGATTGAAAACCCTACAAGGAAAGAACGGACAGTATCGTTCAGCTTCCTAACCAATACGCTCAGATGATGAACATCGTAGGGAAAATGCTTATGGTGTATTAGCTAAAGCGACCAGAGAGCTGATGACGAGAACTGTGGAAATAGGGAGAATCCTTTGGTTAAAGGCTTTGAGATTTCCAGTGGACAAACTATGCCAAGTTCTCAGCGAAAAATTAGAATTAGTTTTTAGTGAAGAGATATTACCTTATCTTTTCCAGTTAAAAAAATTCATAAAATATAATCTGGAACATGTTAAGTCTTTTGAAAACAAATACTCTATGAGGATTTATGAGTGGTTATTAAAAGAACTAACACAAAAGAAAACTCACAAGGCAAATATAGAGATTTAGCCTTGATGAATTTAAGTTCATGTTAATGCTTGAAAATAACTACCATGAGTTAAAAGGCTTAACCAATGGGTTTTGAAACCAATAAGTTAGAAGATTTAAACACTTACAGCAATATGAAATTGGTGGTTGATAAGCGAGGCCGCCCAACTGATACGTTGATTTTCCAAGTTGAACTAGATAGACAAATGGATCTCGTAACCGAACTTGAGAACAACCAGATAAAAATGAATGGTGACAAAAAATACAACAACCATTACATCAGATTCCTACCTACATAACGGACTAAGAAAAACACTACACGATGCTTTAACTGCAAAAATTCAGCTCACCAGTTTTGAGGCAAAATTTTTGAGTGACATCCAGAAGTTGAATTATAATATTGGAATGACGTTCATGGCTGACGCAAAAACAACGAACCACACTAGAGAACATACTGGCTAAATACGGAAGGATAAAGATATTATGGCTCTACTATCTATCAGGTGGAGCATGAAGACTAACAAACAAAAGTAGAACCAACTCTTAACCGTTGCATTATCAAAGGGAAAACTTTCATATGCACAGATGAAAACGGTGTAAAAAAGAATAGATACATCAGAGCTTTTACGAGTTTTTGGTGCATTCAAAGCTGTTCACCATGAACAAAATCGACAATGTAACCTCGAGATTACCGCCTTTGAGTGAGCTGATACCGCTCGCCGCAGCCGAACGACCGAGCGCAGCGAGTCAGTGAGCGAGGAAGCCTGCCGTAAACACGAAGTAATGTTTTCGGTTTTAAAGAAAAAGGGCGGGGTGGTGACACCTTGCTTGCCGGACTGCAGCGGCCGCTACTAGTATTAATATGCGCGCAGCGTGAAAACCGAGGCCAAAAGACGTGCGTCTTTGATGCCGGTTGCGACTCTACAGCAGAATTAAAGAAAATCAGTCCGGCGCAGCCGGTTGTCACTTCCACGCAGGATTATCTTGCGCCTAAGCCCCCCGCCAGCAGAACGTTGCCAAGCGATTGACCATTTAATAGTGACCAGTCGAAACGTTGCCCGCTTCCACCCTGGCCGTTGTCTAAAACATATTTATCAACGTGCTGAAACTCGCGGGCGGGCAGGGTTTCACCGACGCTTAATGCTTTCCAGATGGCAACATGTGCTGGCAGAGCTTCAGCGCAGCGTATCGATATACAGCTGTTCTTCATTACCATGCAGTTGCACTGCCGCCAGCGATAACACCTTAGCTTTGTCCACCGCATCGGCAATATCGTGATTGCGGAACACGCCAACATACTGCAACGGTACCGCAGCCATCACTTCCTGCGCCTGTTCAACGTTGACGCAACGCGGTGATGTCGCAACAAAAATCAACCCACCGTAAATCGCGCCCGCGTCATAAGCTGCTTTAGCATCTTGCCCCAGCGCGTCAGGCCACATACTTTATTCTCACCCAGCAACACCCAGGCACACGGCGGCGTGCAAATCGTCATGGGCCATCAACGCCAAACCAATCAGAAAACCGTTAGCGAAGTGGCTTAACTCGCGCACCTGAGCGTAAGTATTGATGCCGGATTCGCTGATTACCGTCACGTTGTGCCCCAGTTCGGCGCAAGCTCGCGGTTAGGGTCAGATCAATCGACGGATCACGCAGATCAGGTTGTTGATGCCAACGACCTTTGCTCCCAATGCAATGGCGCGCTCCTGTTCCTCTTCATTACTGACTTCGGTCAGCACCCCCCATCTCCAGACTGTGAGCGACGGCGAGCTGGCGATCTGGTCGTCATCCAGTACTGAAAGCATTAATAAGCAGGCATCGGCCTGGTAATAGCGCGCCAGATAGATCTGGTAAGGGTCGATAATGAAGTCTTTACATAAAATCGGCTGCGGGGCGATTTGGCTGACGATGGGGAGGAAATTAAGAAGCTTCCCTGAAGATCTCTCATCAGTCAGCACCGAAATTCCCGAAGCGTAATGTTTATAAATGGCGGCAATGCGTGCTGATCAAATCATCACGGATCACGCCTTGACGGCGACGCTTTCTTGCACTCCAGAATAAACGCCGTGCGCGCGCCCCTGTAGCGCATCGTAAAAATGTCGCGTGCTCGGCTGAACCTCATTCTGAAAACTGGCCAGCGGTTGCTGCTGTTTGCGGGCTTCTACCCAAAATCGCCTTGTCTGCGACGATTTTCGCTAAAACGGTTTGCATCATCTTAGTATTTCTCCTCTTTCTCTAGTAGCTAGCCCAAAAAAACGGGTATGGAGAAACAGTAGAGAGTTGCGATAAAAAGCGTCAGGTAGGATCCGCTAATCTTATGGATAAAAATGCTATGGCATAGCAAAGTGTGACGCCGTGCAAATAATCAATGTGAGTTTTTCTGCCGTGATTATAGACACTTTTGTTACGCGTTTTTGTCATGGCTTTGATCGCTTTGTTACAGAAATACTTTAATAAGCGGGGTTACCGGTTTGGTTAGCGAGAAGAGCCAGTAAAAGACGCAGTGACGGCAATGTCTGATGCAATATGGACAATTGGTTTCTTCTCTGAATGGCGGGAGTATGAAAAGTATGGCTGAAGCGCAAAATGATCCCCTGCTGCCGGGATACTCGTTTAATGCCCATCTGGTGGCGGGTTTAACGCCGATTGAGGCCAACGGTTATCTCGATTTTTTTATCGACCGACCCGCTGGAATAAAGGTTATATTCTCAATCTCGCCGATTCGCGTGGGGTGGTCGAAGTTACGGGGACGAATTTGTTTGCGACCGGGTGATCTGTCTGTTCCCGCCAGGAGAGATTCATCACTACGGTCATAATCTTCTGGGAGGCTCGCGAATGGTATCGCCGTGGGTTTTCTTTCGTCCGCGCGCCTACTGGCATGAATGGCTTAACTGGCCGTCAATATTTGCCAATACGGGGTTCTTTCGCCCGGATGAAGCGCACCAGCCGCATTTCAGCGACCTGTTTGGGCAAATCATTAACGCCGGGCAAGGGGAAGGGCGCTATTCGGAGCTGCTGGCGATAAATCTGCTTGAGCAATTGTTACTGCGGCGCATGGAAGCGATTAACGGTTTCGCTCCATACCACCGGATAATCGGGTACGCGAGGCTTGTCAGTACGTCAGCGATCACCTGGCAGACAGCGATTTTGATATCGCCAGCGTCGCACAGCATGTTCTTGTCGCCGTCGCGTCTGCACATCTTTTCCGCCAGCAGTTAGGGATTAGCGTCTTAAGCTGGCGCGAGAGGACCAACGTATCAGCCAGGCGAAGCTCCTTTGAGCACCACCCGGATGCCTATCGCCACCGTCAGTAGCAATGTTGCGGATTTGACAATCAACTCTATTTCTCGCGGGTATTTAAAAAATGCACCGGGGCCAGCCCGAGCGAGTTCCGTGCCGGTTGTGAAGAAAAGTAAATAATGTAGCCGTCAAGTTGTCATAACTCTAGAAGCGGCCGCGGAGACTCGAAGAAACAGCGGCCGCGAATTCCAGAAATCATCCCTAGCGAAAGCTAAGGATTTTTTTATCTGAAATTCTGCCTCGTGATACGCCTATTTTTATAGGTTAATGTAGTGATAATAATGGTTTCTTAGACGTCAGGTGGCACCATGGGAAATGTCACGGAACCCCTATTTGTTTATTTTTCTGATACAACTCAAATATGTATCCGCTCATGAGACAATAACCCTCAATGGAGAAAATGCTTCAATAATATTGAAAAAGGAAGAAGTTGTAATGA
+
8EEJIEJFDFHEGJ?=<;<ACFEAA:<CGHDEBCF654491/.&%3125<6,?<<JJIEHAACIJJIHD?>>JE;867>>DE?>>;++++.0//'%&(-,,-/834<<989;?F=8788522;>@FE855////2210/))*-67778,%%**'.;<<=<;;:<CCD==?BEED?;;>=>?EEF?G;;;;EGCD;;85-02343979=>@JFJG@JJFJHJHDIE<B@?7669=>877?1111@?>@CJJJFHFEJEEC7766>EJJ@?<5646:;((()655(()44456<<10,,0..))%%%&',,-77444:?=>?866898;2.1./0034BDEGBFEDJJJJJHHEFABGJIFGJAA5556?<<<<<;;BE?7775:633&%&&+++000=:967655778B@@>BBEBAAA87=:)(((359++*+;FH@<555522:=855645++,,**)))>AE@A@C;;;;777:ACJIGJGJIEB??@@JGJFDFHJJHFJ8877@JIFJJJJJJEBB;;;;JGBAACGDEIGIEJJCHJEJJB@>>EBCCG>==<@AAC<)(((40/0125;F>FEGJJA?>?>>>=0000<<<<@==>;6*&&&'&&''(()*)+,02348?@?<<==<;6=A61'':=<<4112<8997566669..,*+,/35655AA@B>?=**)))*)())*)))=@BEFJHJFE?><<C=<<9<:<;:-../28>@??A:98.,3(?IJJGJCEECFJHFGJIJEFCEHJGJGD>=<=@@@@@@@<<<@::::B<<E?5555(((((:::877:<@>?A>=9:;;JJJJJJFECFHJJFJHGHJFEJ7667@A//.16;;85666J;9::BA@CBBCDHFB@@AI9//--732338:11122008;EEEGGFFJJGJFGIHF>92//.111/.)%%'''''%%%&'*)('&&&-47+))().'&&'('&&-,/+4557678:@F222///00'&&'**''''')300>DDBDJJJJJGHJFJ:::788:****22888CJIIJJDJCBGEJIFFHDCCBBE===6666?GJCEGFEB>=?=>FD@@?@@3255;3<>;985555EEGFGJJE=<<FJJFHIJIJHGHGHGJJJFD=@FEJ::E@GDEC@6CJE7776?989<>?:;;@@ADIIGJ?>>EGA?>;?>>>;<877B@<998''''6?@4443:>@AEJIGGIJEJ97554439AF?>><75020/67>>AJEGC?@D;>GFEEIFHHFJJF?>>>EFJHGJG655,,/IFB===EGFHF@<99:<<<;@@?///+***79889;AFEHJFGJJFDEDFGJGJJHGE999<CD<;866503///('&$%+1111/'34222/&$%&%%&)++6653348:ACCEFFHIDFGHJJ4444<5221556DIHJEDBAAHGFGJJJJJE@@BCJ>>?<=>=AB@8545/...33.++,0('&'=898>?@?AEF5,++9>?IJB@?EJGEFCJD<==@EBFDFGJJIJIJJJH;7767754520035>?CB?9999--.;><66212+++-,.'&&%&((++*+&&&'''''%$$$$*,:=41)33378:0-,,+**)*,**3*1508:::;?AEA=JGEJFEJGGJGHJJFHFGJEJFDHEFJJHHJJJJJJHJJGEGEJJFFFGBGJFHIJ:::::JG?<::;55530+(&'''')).---,+,+))),*)*,0+=;<??JDFJJFFJJJJJIGJFJJFIHJJFFH@?@AAC==<;''(7977<<@BDJCDFB=GD?=9999:JEJIJDCB@G76401()****,,'&&'034..--66@DACE?>@@A97667;@FFGGJFGCG65545&$$%%##%()(''&%%&),-/1012('''1//0,,,-./('')024AEFJJ@?>?@A@?AACD@=99::9;@>:(((*7578<>@@?@@;62'(();9<;<==B@<?-,,+&+(*9:=>@A@FDFDGFFHEFGF@A?55:@@CFEHHJDEEFJIIIFGHGB;9=@4=0045=??DFGCA2224672232BGA>99@?:8+&%&'''&&''71;?>>@G;:6?==6DDJJJJJGFDJFDJFJIJEIEJHJGGEDBDDGC>=>ABBB@GDDGJHEJGHGHJJ855499;?>ADJDJ7667AEHJHJJDJJJEDBBGGEGCC@=IFC@IJJJICBBBBEIG>>>B=;((((-655'==@@EABECB?A@@?=>@ACIJFGGHCBB@CCADHHJFCBBDGDC>>(((/:+9<EDFEDGCBB6666DCDEFGFEGGGGF:::;FBB<24232:99=>???;::962.-1+++-<777@@:<=C<;;:E?AC>:;::;<CB<<=<...0<<A@=:::772287..-.9;A<==<A77787;:>33351,,,,0//12:@@?>?>FB2222;9=>@><8767>?JCA87880//'''*&&+24455458<?>>/..1645..5478;A@CCDDECDHBC@,,,-./11366>F>6557AA@==>?BDJJFCEEFC8:<=<93/.3254462/../4:33372,,,0-,+--&&&)22202)&&&(),10)))).,+&&&'&&$'&(&)&%$$%$&*.124))))667>CDC<=>5666>?=111/,,,8;<@BBCA@@@DFDDE:953453.+''(,-)*&&)')+++.00)'(')%&%&'(('&&'&&',)%$%%'---:>=>??767ECC@;9872..-0(((%()*++,))+,.+,34:>=D@BG==:9&'&',=?BBBBCFDEFEC@B@7777>126:=;8.-(&()**/10339:@A?>B@A>==642@@=7;;?ECFB6010455478//0.+,))*03/)++.AADDJJJFJJFHDAEDDCDEFJJJGFIJJ@@?AIHDJIHJFJJHJJF>>?CEJCCDEBJIECBB?;;<=@BABCFFHF:.--,237)))43B==<=330--'&))$$$%+38223,,,,EC>=@JFI>;;:40..-26<9'''9;866332---.2,))+&))+000110**;?HEIBBABJ90..011/020/./1145888./(&)57<567:DEJ?JJJEGBCCHEEDB@@CCFJFDG->=>1)&&(,&$$(,,,,//15323-+*('((&&$$&'&'(*32221//+.'*('./0-<111310(%%%%)(&(%.77::88:;9:0;==@?=FFCDCCIGGG;@@==<=??>>DFEI@@??+++'''&')++)&&(*+;BCBA7652/<<=BDBGHEE;>?5-,,+---++0JJIEFCEJJJJJJJJJJJGJJJJJG510++,5@@AC@BCEJJAEAAE?=>?>5534FGIFJFHJ=EHJJJJ5443443,+,--30.,+*+,&&&''(./11555=>GGJJCI67JGGHJ>EC?DFDBEJEJJJFJFJHIJJGIHJCCEEJGJHHEBD////B<>@@BHC@?>EID-,,,DFGJJJJJJDGDFJJJJJJJJGI=<=<A799<=;5311>>=>>>***+?=>@@JJFFJHGJIJJEJJIIJGJ0000/55489:=:::;FJFGFHIJJDFCFCJFDDJEIHGEJEJFJEJGD1002?>BEGF?>>>C==<<<>FJ,++=:==@EBBB=>;8662(((++++358:?>;>@??AJ?=<<>:;DHHCHG999:A@8(''(('%(&&)///..+*)-5>>>ACCJDFDEJGJC777355'''(CAAGG@??@CJCBAABBEDCACIECDFJIABAEB?>?@DABDA>5201-++&%%%&*++-.-2=>?@?CICCCEGJHEI@BBABGJD<<<;5320.+(**==>@>?=7-+++,,(''+),)'')*((')'''&%$$(('()''((,++,*.,-1128:==878;;8@9=;8;A;;97DDF>;;;AJJGGBAFDGGBJJJJJJJJJJJJJJHDDDD8.---7/***4779;=<A?@AJJJJJFJGFFFC@=;))*+('')'''())(*)))))))//0=;;9:<D889EGIJGJDJGFFABHJIGJJGGJGJJJJGJHJC@@BCBAB;>>@<4477FGGIJDIIJHJJIJJHIEJJJGJJJIJJJJJJJEFJJIEIJH@?:78200*)))/4;;;)(((ABJJ99775662.**)(''*)*.,69:*)))*'(+,4;;=;9....71,***((&(+,?CDJJGFJJGJHJIJIFDBCBADJB?>?=?--,,)(((((//4322347669:A+++,0-.)*DHJJBA@@IHHJJJJJJJJJJHCJHGGGFFJFEEFA>?==27*+**4<BB>@CBD54312228A?>221)((();=8788B>>@A??(((((56888?A?::JJJJJJFJJJHJIEJJJ?E<:999@DG1112H>9FDIFGJJAAJAJFDDJJJJJEGJGJE;;CEJHIJDDIFJB?222340/'%&&''*//01;942220911)))''***(((4:>=FJGFD@@>>====DFJIJJGJEIEJD@FGJDJ@>?:34GJFBCE>=<@=00000110;>9::9;9..-+1899DCAA????@99:<@@::==CFEFIDJIHEHGJJJ@AAD<<<-)))(-'&%#$%),))))-.01>CBAD66563455FJEDB9ACGD?B>=?87'&&''B>77*'&&')5;D>A>5:91)/0((((,8044432256<JJHEDHBDEHJGJJJC@@;999>@EJHBABADHJJJJJIGHHJGJJJJGJJHJDBDDCJGJDDABBCBEJDABB8888JB93,0,,58<9=>>BDA@>:9:<;?AIEF@>>=<<<;@FFJJBBEJJA@JEBDCC988:B@6:<8CB==+***IFJDCBCFDHEIJIHJJJJI<5444==44/--./ABDECFHIJJJJJJFHCCACJCBBBCHBD91001,,+++'-.)(&')-./=B@EDHEJIEJI5556D=(((''&''&&%$%'/;;000(%%%&%&%&&''788''''+(((+,.1**7;>@AC555**))&&',41>D?DFBA71,*++,2-6667::896310++'''&('$$$###((((())(())667554'''$&&4::;;2+++2-./..+++*2386411134?@@EJJJJJJJJHIJBBF>>=6223=BBD?D@>>999009JJJEB@6)(()5*?<EEGHDC32..//011>FFJJJJIJJJIJFJJJGC>AAIF=<<<@ABAGEGGJ4JJJHHACDJEI?JECEA>=<;3345IIEJC@420GJGGGFEDJG7AA(GHICCBCEFGJJJJJJJJHHJJABBDJG=<=<:98*'''&%'+---)*,**181/0;<==<=JJFEHFIF77=?@BB@EB;::ED....777::94445:;;3...-.2'''':7111368:@;9::BAA??3324C::8<>21101...;9;3***+(((&))5789879..';=9<<:<:0-.//;877898:;;B5956@::98://**)1.43345;==777@@DFFJG99:97:.)(+<088FDBDCFDDEJJJJGHJJJI@@??CB655/..---)**,3-)+'&&''2.9=((((11143399=<<@<:=;<@JEDGGABAFHDDAJCC@;>CFG=69<?@=::9<<6440:2>EJJJJJIIHGEBD<B?@;8,++.////6''''..??@@?<;9+))))****++3CEJ@@?A995+)-*'('(.1546<7>?>=?>@A@?666623.5:;DA>>>>AJJ:9:.+/?;:7*))())'(-38><>@?@BJJJDCCEE@??<=;>>=><<=?>@JGJHJDDGGJJGJHJH(((((JJJFJJJJJJJJJJJCBA@BIFEJDJFGHFDHFJJJBJFDC>9+))&&*<;?ACCG==<<DEJBFEJGG11/0..;9623//23;8<88<<<====:6622221.)'(*))-(&$%%%&%$&')*,)*+)&$$$%&&%%'%*--/001/6--,-+*))$#$%%
@Glass_T7V_15_D3_12_12_19
CTGAGTCACTCCTACCAAAAAAACGGGTATGGAGAAACAGTAGAGAGTTGCGATAAAAAGCGGGTAAGAGGTAAGAGAATCCGCTAATCTTATGGATAAATTGCTATGGCATAGCAAAGTGTGACGCCGTGCAAATAATGAATGTGGACTTTTCTGCCGTCATTATGACGCTTTTACTTAGTTTTGTCATGGCTTTGGTCCCGCTTTGTTACAATGCTTTTAATAAGCGGGGTTACCGGTTTGGTTAGCGAGAAGAGCAAGTAAAAAAGCGCGGAGTGACGAGCGATGTTGATGATGTGGACAATTGGTTTCTTCTCTGAATGGCGGGAGTCAAAAGTATGGCTGAAGCGCAAAATAATCCCCTGCTGCCGGGATACTCGTTTAATGCCCATATTGGTACAGCGTTAACGCCGATTGAGGCCAACGGTTGTCTCGATTTTTTATCGACCGACCGCTGGGAATGAAAGGTTATGTTTCAATCTCACCATTCGCATCGGGGTGGTGAAAAATATGGCGGCGATTTCTTTGCCGACCGGGTGATATTTATGTTCCGCCAGGAGAGATTCATCACTACGGTCGTCATCCGGAGGCTCGCGAATGGTATCACCAGTGGGTTTACTTCGTCCGCGCGCCTACTGGCATAAATGGCTTAACTGGCCGTCAATATTTGCCAATACCAGGTTGTTTCGCCCGGATGAAGCGCACCAGCCGCATTTCAGCGACCTGTTTGGGCAAATCATTAACGCCGGGCAAGGGAAAGGCATATATTCGGAGCTGCTGGCGATAATTGTATTAACGATGCTGCGGCATCGAAACGATTTAACGAGTCGCTCCATCCACCGATGGATAATCGGGTACGCGAGGCTTGTCAGTACATCAGCAATACGCCTGGCAAGCAGGCCGTTTCATCGCCAGCGTCAGCATGTTTGCTTGTCGCCGTCGCGTCTGTACATGTTTCCGCCAGCAGTTAGGAATTCCTGGCTTAAGCTGGCGCGAGCAGCGTCAGCCAGGCGAAGCTGCTTTAACACCACCCGGATGCCTATCGCCACCGTCGGTCAGCAATGTTGGTTTTGACGATCAACTGTTGCGGGTATTTCAAAAATACCCGCAGCAGGCTTCCGAGCGAGTTCCGTGCCGGTTGTGAAGAAAAAGTGAATGATGTAGCCGTCAGTTGTAGTAACTCTAGAAGCGGCCGCGAATTCGAAGAAACAGCGGCCGCGAATTGCAGATCATTCCTAGCGAAAGCTAAGGAGACTTTATCTGAAATTCTGCTGGTGCGGATGCGCCTATTTTTATAAGGTTAATGTCATAATAATGGTTTCTTAGACGTCAGGTGGCACCATGGGAAATGTGCACAAACACTATTTGTTTATTTTTCTAAATACATTCAAATATGTATCCGCTAATCAACAATAACCCTGATAAATGCTTCAATAATATTGAAAAAGGAAGAGTCTGCATTATTCAACATTTCCGTGTCGCCCTTATTCCCTTTCCGGCATTTTGCCTTCCTGTTTTGCTCACCCAGAAACGCTGGTGAAAGTGTAAAAGATGCTGAAGATCAGTTGGGTAGCGACGGGTTACATCGAACTGGATCTCAACAGCGGTAAGATCCTTGAGAGTTTTGGCCGAACGTTTTTCAATGATGAGCACTTTTAAAGTTCTGCTATGTGGCGCGGTATTATCCCGTATTGACGCCGGGCAAGAGCAACTCGGTCGCCGCATACACTCTCTCAGAATGACTTGGTTGAGTACTCACCAGTCACGAAAGCATCTTACGGATGGCATGACAGTAAGAGAATTATGCAGTGCTGCCATAACCATGAGTGATAACACTGCGGCCAACTTATTTCTGACAACGATCGGAGGACCGAAGGAGCTAACCGCTTTTTTGCACAACATGGGGGATCGTGTAATTCGCCTTAATAGTTCGGGAACCGGAGCTGAATGAAGCCATACCAAACGACGAGCGTGACACCACGATGCCTGTAGCAATGGCAACTAAGCGTTGCGCAAACTATTAACTGGCGAACTACTTCTAGCTTCCCCGGCAACAATTAATAGACTGGATGGAGGCGGATAAAGTTGCAGGACCACTTCTGCGCTCGGCCCTTCCGGCTGGCTGGTTTATTGCTGATAAATCTGGAGCCGGTGAGCGGCGTATCGCGGTATCATTGCAGCACTGGGGCCAGATGGTAAGCCCTGCCCGTCCTGGTCGCCGTTATCTACACGACGGGGAGTCAGCAACTATGGATGAACGAAATAGACAGATCGCTGAGATAGGTGCCTCACTGATTAAGCATTGGTAACTGTCGCCAACCAAGTTTACGAGCTGGCTGGACTCCTGTTGATAAGAGATCCAGTAATGACCTCAGAACTCCATCTGGATTTGTTCAGAACGCTCGGTTGCCGCCGGGCGTTTTTTCTGGTGAGAATCCAAGCACTAGGGACAGTAAGACGGGTAAGCCTGTTGATGATACCGCTGCCTTACTGGGTGCGTTGCGCAGCTGAATGACCTGTCACGGGATAATCCGAAGTGGTCAGACTGGAAAATCAAGAGGGCAGGAACTGCTGAACAGCAAAAAGTCGAGATAGCACCACATAGCAGACCCGCCATAAAACGCCCTGAGAAGCCCGTGACGGGCTTTTCTGTATTATATGGGTAGTTTCCTTGCATGATTCCGAGACCTAAAAAGGCACTGTTCGTGCCATTTACCCCATTCACTGCCAGAGCCGTGAGCGCAGCGAACTGAATGTCACGAAAGAACAGCGTTTCGGTGCCTGATGGTCGGAGACAAAAGGAATATTGAGCGATTTGCCCGAGCTTGCGAGGGTGTACTTAAGCCTTTAGGGTTTTAAGGTCTGTTTTGTAGAGGAGCAAACAGCGTTTGCAACATGCCTTTGTAATACTGCGGAACTGACTAAAGTAGTGAGTTATACACAGGGCTGCAATATATCTTTTTTATCTTTTTCTTTTATTCTATAAATTATAACCGCTTGAATATAAACAAAAAAACACACAAAGGTCTAAGCGGAATTTGCAAGAGTTATAAGCAGAATTTACAAGTTTTCCAGCAAAGGTCTAGCAGAATTTACAGATACCCACAACTCAAAGGAAAAGGACATGTAATTTGTGGGTACCGACTAGCCCATCTCAATTGGTATAGTGATTAAAATCACCTAGACCAATTGAGATGTATGTAAAATTAGTTGTTTTCAAAGCAAATGAACTAGCGATTAGTGGCTATACGTTTAACGGAGCATGAAACCAAGCTAAGAATTTTATGCTGTGTGGCACTACTCAACCCCACGATTGAAAACCCTACAAGGAAAGAACGGACGGTATCGTTCACTTATAACCAATACGCTCAGATGATGAACATCAGTAGGGAAAATGCTTATGGTGTATTAGCTAAAGCAACCAGAGAGCTGATGACGAACTGTGGAAATCGGGAGTTAGCTGGTTAAAGGCTTTGAGATTTTCCAGTGGACAAACTATGCCAGTTCTCAAGCGAAAAATTAGAATTAGTTTTTAGTGAAGAGATATTGCCTTATCTTTTCCCAGTTAAAAAAATTCATGAAATTTTAATCTGGAACATGTTAAGTCTTTTGAAAACAAATACTCTATGAGGATTTATGAGTGGTTATTAAAAGAACTAACACAAAAGAAAACTCACAAGGCAAATATGAGTACGCCTTGATGAATTTAAGTTCATGTTAATGCTTGAAAATAACTACCATGAGTTTAAAAGGCTTAACCAATGGGTTTTGAAACCAATAAGTAAAGATTTAAACACTTAGGCAATATGAAATTGGTGGTTGATGACAAGTTTACATACAGACTGATACGTTGATTTTCCAAGTTGAAGCTCAATTAACGAAAATGGATCTCGTAACCGAACTTTAGAACAACCAGATAAAAATCAATGGTAACAAATGCCAACAACCATTACATCAGATTCCTACCTACATAACGGACTAAGAAAAACACTACACGATGCTTTAACTGCAAAAATTCAGCTCACCAGTTTTGAGGCAAAATTTTTGAGTGACATGCAAAGTAAGTATCATATTTCAATGATTCATCATGGCTCACGCAAAGCAACCAACCACATTGAGACATACTGGCTGAATCCGGAAGGATCTGAGGTTCTTATGGCTCTTGTATATATGAGTGAACAAGTTTTTTTAACAAACAAAAGTAGAACAACTGTTCACCGTTACATATCAAAGGGAAAACTTGCCATATGCACAATGAAACGGTGTAAAAAAGATAGATCATCAGAAGCTTTTACGAGTTGGTGCATTCAAAGCTGTTCACCATGAACGAATCGACAATGTAACCTCGAGATTACCGCCTTTGAGTGAGCTGATACCGCTCGCCGCAGCCGAACAACCGAGCGCAGCGAGTCAGTGAGCGAGGAAGCCTGCATAACGCGAAGTAATCTTTTCGGTTTTAAAGAAAAAGGGCAGGGTGGTGACACCTTGCCTTTTTTGGACTGCAGCGGCCGCTACTAGTATTAATATGCGCGCAGCGTCTGGAAAACCGAGGCCAAAAGACATGCATCTTGATGCCGAGTTGGCGACTCTACAGCAGAATTAAAATCAAGTCCGGCGCAGCCAGTTTTGTGCCGCTTCCACGCAGTTATCTGCGCCTAAGCCCCCCGCCAGCAGAACGTTGCCAAGCGATTGACCATTTAATAGTGACCAGTCAAAACGTTTCCCGCTTCCCACCCTGGCCGTTTGAAACGTATTTATCAACGTGCTGAAGAGTTCGCGGGCGGGCAGGGTTTCACCAACGCTTAATGCTTTCCAGATGGCAACATGTGCTGGCAGAGCTTTAGCGCGGCGTGCTCGATATACAGCTGTTCTTCGTTGCCATGCAGTTGCACTGCCGCCAGCGATAACACCTTAGCTTTGTCCACCACATCGGCAATACGTGATTGCGGAACACGCCAACGTACTACCAACGTCTAGCGGCCGATCACTTCCTGCGCCCTGTTGACGAACGTTGACGCAACGCGGTGATGTCGCAACAAAAATCAACCCACCGTAAAATAGCGCCCGCGTCATAAGCTGCTTTAGCATCTTGCCCACGCGTCAGGCCACATACTTCTTCACCCAGCAACACCCGGCGCACGGCGGCGTGCAAATCGTCATGGGCCATCAACGCCGAACCAATCAGAAAACCGTTAGCGAAGTCGCTTAACTTTTACGCCGGCACCTGAGCGTAAGTATTGATGCCGGATTCACTGGTACCGTACGTTGTGCCCCCAGTTTCGGCGCAAGCTCGCGGGTACGGTTGAGATCAATCGACAGATCACGCAGATCGCGGTTGTTGATGCCAACGACCTTTGCTCCCCAATGCAATGGCGCGCTCCTGTTCCTCTTCATTACTGACTTCGGTCAGCACCCCCATCTCCAGACTGTGAGCGACGGCGGCAAGCTGGCGATATTAGTTAATCCTTCATCCAGTACTGAAAGCATTAATAAGCAGGCATCGGCCTGGTAATCGCGCAGCGCGCCCAGATAGATCTGGTAAGGGTCGATAATGAAGTCTTTACATAAAATCGGCTGGGGCGATTTGGCTGACGATGGGGAGGAAATTAAAGCTCCCTGAAAATATTTCTCATCAGTCAGCACCGAAATTGCCGAAGCGTAATGTTTATAAATGGCGGCAATGCGTGCTGGATCGAAATCATCACGGATCACGCCTTTTGACGGCGACGCTTTCTTGCACTCCAGAATAAACGCCGTGCGCGCACCCTGTAGCGCATCATGAAGATCTTCGCGTGCTCGGCTGAACCTCATTCTGAAAACTGGCCAGCGGTTGCTGCTGTTTGCCGCTTGTCCCCAAATCGCCTTGTCTGCGACGATTTTCGCTAAAACGGTTTGCATCATCTCATCTTG
+
20&$$$#$$$&&&&&&%+/2>??;2236999<;>>>FD4222222?=<<;A765*&*---/0*)%$$$$&''%$$$$$%%&*)*+++*&&'%+*)+++)-,+((534,***21125556:::1110143767::@D=<<''''12.(&%&*-/-/---((&$%&'(&%$$''(**)&%%%'''2;8889>?AC?3434CBB:75577'%%&)(''>ABAID<<=983///0<;3/2<5<ACJGFJGF@?81.--+,--'''('()98320'''&&&&'&&+(&&&))),+(())*+''&')*++)*''')9431*0**11>=58711211,(&&&=7666;;FJJJIDC:98:@JJ*(((--.//-+&'''4699973-,,.205540.+('%%%$%'$%$#%&%)$11(-*'((,***378444-.--)(%%%()()+*06**('&%(1455222/10793.--.-1**&&'*-.'%%%&,++10000-,(&&&%&.41.+++,-/2-,*(%%$$###$%&)'')+37621/.-.2/-,,***,*))*.+,+8E?JHEIHJJFGHJEIBBB@A@@JIBD>997862/)(&(***-00////,,*))))))***)*+&%$%$%%%%%'%'+.-,,,--00174342=;??ABDEF4444411*++43341/0,+'&&%$))&'&&&&'(780,DCFHJJJHHIJGJDJCB<;;<E=<77D>>@>GC<;98>@JDAAABJJFHGJIJHGJIC@@=;242)+*(((&&$#$(*25==>?>=788300%$%%%%%*++..)'&&$%%1655**,%%%)'(*--,(37FCCBCCADAC<CJJIJGFJJJFGFGHFFEDEDA@==;52@>@J==;:;;<@774***%%%%&$$%&&'&,.,,&(*&-***3++*&'')-*'&)+(())*,,7.)...48;;=?<<432./--,*%%%'%%')'))58441+++,&%%$+%(%..(''())++.1))*,2)'&##%%%%'&345BJIIJEFIJJA744.('&$$&%&&'*4,5445423314447.*-)((+,)''(0144323022>2/)%%'&%%%&$$%$$$)(//.12((()1.....+(,$$%$%&$%'&%%&&,268<><?8:;=A988876//07:ACD@?><;;:55548'')%$$&+*%'&''&&&'++))()+,.@>??===<8761./77BFJHFBCEABA@442.-++))'%&)))('$&&$$(..48321&'++/-'%%$2.0//--./-2'+*'(%%'(,'''(&%%%/00,,-3@=>:655;@82112-,,')049;;;;;G?><33444A=:::A=::7881.;=@DHCB==84))(()'%%%&.049:;>>?ABCA6434?GGJGJFIJGIFJEGJJIBA?>?,+*$$$#$&'*-56788:?AHFFEFFBBCBCEGFBCA=@AAGFE?793+*+&&&&''(),.-.014555::788++-14:64/0;;><8.94))*+.006<9::9?9:>=5('''(*+/?CEFJFIGJ@?;;=;=>>5>5(&&'-0222010141,)*)'&'*)))*'%##%$%&'.3'99==6667B2/--/-*))))--/179?@@A@C??9;==ADBGE'''))()49999=F911:FJJEJDBCA@AJIJHHHGIHJHJIIJJJJDEGJGJJ@<;:<?A=9?==>100/0/..000,,-..112443664111484212))'&'))22;<>;9::<://00/.-.5677;CB?A@@GE(((+1../1011:33;CBBJJJIHJJEDGABD;;DFEBBHD>?CDGIJGGFJJJIJAA<<<?876)))&%%%1988:65568,))'')(+*,-988854322,(&'(12AEB?<=;<>>785576=>4389<==9756:@C@;+''')**)+./:@@@++++***,123@B65123:9;7765898:BA??AEDEEJEHJEJJJJIJECD('''E;;;;AAAAD444:::<F@0/....03441''&'18:;<81011;=//IJJJJJ@?<<+(&%(*,//)()7<>GJ=<=;/..*))*,-057BCEDFFJJGDJJFEEJDCCBGIJGE=<<:<:95541234<A>;7:?AJJHJJECBAGJEGDDCH6555@??@JJJJEAB444--**(%$%%%&''<=BDEJ@???FG@??>?>;=>JJA?@@><..-14225;))))+/))(''''))*--/9742++:;8886;>@91.//0+'&&-''67:=DDGF@9///.../26889BDBAAACHD>>??JDABBJEFBFFDGFE:8:3@>;87885+)),-//19876774:53224-,,+--.46656211+0+*('&%%+/<544477++))+//6AGFGFHDC668JIJJHBB0--<CBEDFGGDEFIFFJJJFGJJHGJ=CCDD.--.?****611:>=?;;<B6))):E?>>>??><;=@CDDGC6555=0<?9989@?;>EADGJJ?AB653064322-,+,'*(%&3:<???@DG300AFJJJJ@??=:7:;BEDBA665756:;CIAA@520/188<?:@BCECDBABBB@9999888<=;6)&%&(*())))/-./1//00/479;68(''''7@3112<AAB@AA=?9769;=?:997640/,*''&&&'('()(,-.,,,,,&%'&***''''&%$$$$$$%%%'/0/.+*+*),.()-.76444-*,,*++0/,+,,/3438978?>A>=975567;1111C@@??<=1/.&&&14,+&&&%$#$%&'(*4554:=>.......;97568;;63:4200+***+/.-,++,,')))-24><<;<?B@<66763496423>:9=@@B@B>:99::<<;<7778-,,,,()201229983222.*)*1332/**136;98996778<;<>===<<;::>?<9777798:;;:::;;;9::<=6-'%*((,*)+-25:/.,,)-9;,*((1/.,*,*+5698<774355''''432246&&+,001:<==;5522((*110(('(*+)))*,/*&&&'+0110(('''')),.-.//22378<>CEC<<<<<??;9782///,,0/02299986447=:;;;;;9668<=;>ABA:9:9;99--,-3,,(''(%%'%%&))()+++20/)*-(3114////3000////58::::9:899:997.,,+-/...,++(&(()))*/039;;@?66:999:<;655542222112++*'()-443,&&&+-(('((+)()&%%3.0((((*(('&'&(*0,++,1)***2355665553333468790//4358;><:89335565588:55300./-))()'&&&'''''&)**,+*++-+'(()48433355788863298779:>3334;7888=433789<<==@@ACCBB999510//.224,+*'&%%$#%&&&$'',)(('''*&%$$$%'&'-;4=?@EDB@>;;<A<<ECGF@1++,62.-.,211..0'$$(()&%%%*0/22A:889997/<99;ABJGE@?BA=:87681----=:;446446?><3)56759?@>;753&%%%%'())(&&&(&(()02;=>>DE;DABABCIFABEJHEFFJJG>===JHCEIFEEFJHE7768793333>?@CD>:::;<;EBA>?FIJFCGJFD>==<>?BB;:9:,+'&''''%%''($%''((''(()./5689<<>;>A==<=ABBJJDHICC6556?,,,,5::>?EC?989,,,.234;;<<BBECFDDFFDCAA@?@>?EGEA?@>GE>///14,,,&%%%'&'00*1046++++/./.)'&''$%%$%$$$&''+,245733002//./???@=>??B5550%%%&((,/.)))))8<3****,,,138BB1111=;3,,,12>?@EA;::9:9:67'&&&/11----124*)*'''(*+4@>???CCICFEJGEJEHEHEFEEEEDA>>>?FDA??DEDJICCBBA@==<=BB=<?:==>7666DECBBCACBDEIDDACBEDGFHBCCCDCBBAJJD'%%&%%%%34753567,)))((&&&&%&&%())-(&&&$%%&+)*,.-,,,,-.:/'&&-(&'(-($%#$#$&'&%*)*---2511001110140/,,--++-,+.-.-+.****02+('%%(('(&&&&&('%%%%%'(((&((08;<<<666CC=3222++23::9;:;;3(/2(0./-,)*,/8>9<@?=72-'''$(,.))&'%%%%)*.4)))(('(,0214.''*&&&22*)%')&&&&')'&%%$#$$(**4543----<BA;;;33346?0000'&&'*0015455800027+***))),+(%&').2'(()5>>?D?=?>>=9:9,++.)*58;6///.+**+322335-+('&$$$$#$$(((/34536/-*'&('))+434457?E<<<:<<<HBBAA@FJCEFBE>GIHCCDIJGFFJ@?>---,0014-*+*,**+*'&(/0/1228?EBD????EE;555@J@@@BBDCHD>CCCJ@?>?AAJEA@A>>==>CB?>>>>85*)&''''&'%'(&&)'%%&,,('(***)))*-.4489:;>:<DFEECGGJHJCCBDJFIFD///.522=778889:@A?AJIIEFIGJJJJJGIJGBACBA@;D@433121126400///5658:@==>?ABACH>>>>CDHEEBCA<:883///@>;;:5244/9:6793(7621,++*'&&%$$%&%$$$$%'+/,+++/0,,,,+,)&&&''''&'*243344322111%$$%%&&&78767DEBBAC;:89;A>;;.,,,.+,(())*?3222411/),--/)))))%$$$$$%&)'-,-/0456../-''(())'*('(((('(-+**+.)*(&&+,999=>;=9880--11A=?AB>DCCG?<++++'&&'===;;<?@?;6228//--+&'*,,++/('&&%&&&$$$$'''''-'''34321466/*+,-*32.**+*)))85666JFJ?>??FBCC;;;:;7,,**,-/04'''...6:35545A<:03((();<><ACGHJJIGJJJJGHJJDJG;;;<FD=A;20//45877781))),((())*(''AEECEJEFHEJGDCFCBCA?(()@CB====3-,,,/3445---9FCCHJEJGJECBA@D,,,,7669>EJIED@875455)))*..-)----,+(&%&-****576876222BFDJDEJHHJJJEAA59;2&&&'%$%&,-/($$&'&+,.83233323@@=<AJJJJJHJEBDDEIJJJDEDG3111AB;8861123****<<<<@>?AFIFCEDCBB@3225CCABBBDCDDD+*'''(,89==HABCDFJGJJFFHIGJJJD:=>CBCJFEHJHJJJJJI@??>:865))((*558889;JJGHFFJIIHJJJJIJJJJJG9877****++(((%%%%&')*,*-++263,,,**++++.--'''&(((+,-1356=AIFGEEJIIE100,)(''(''''+.02*9:@,+++->>>HJJJJJJJCBFBJJCJJJGJJJB:5**''''(&%)*,5*,00)(*'''(8<<;;)))):7EE?>::78900/522))**::9---*(('%((/2110/,**+-:@?BHGFJJJGEHIHJFJJJGEBAA@ICBA?CJ7766>=>AEBA:::))))9887:AABA@AB:::CFA;8785110-00?@JJFJIJJJIJJFGJ@@>=?=BJJJHJJJJGJJJJIFG:A-,,.BGB7667:%%%%&$%''&&&('$'-/0BCA??@@JBABDCBABEHJJJJIJIJHJJJJIGJJJJHHFGEJJF??:.-)'&'**)&&+//,,,.445662.*'''11>EEDEFJGBAE===HJECEEJGE98778/*((,*)($
@Glass_T7V_15_D3_12_12_20
CCCAGTAAGGCAGCGGTATCATCAACAGGCTTACCCGTCTTACTGTCCCTAGTGCTTGGATTCTCACCAATAAAAAACGCCCGGCGGCAACCAGACGTTCTGAACAAAGTGCAATCTGGAGTTGTTTGAGGTCATTCTGGATCTGGACGATCCCCAAGCGAGCTCGTAAACTTGGTCTGACCGTTACCAATGCTTAATCAGTGAGGCACCTATCTCAGCAATCTGTCTACTTCGTTCATCCATAGTTGCCTGACTCCCCGTCGTGTAGATAACTACGATACGAGGAAGGCTTCCATCTCGACCAGTGCTGCAATGATACCGCGAGACCCACGCTCACCGGCTCCAGATTTATCAGCAATAAACCAGCCAGCCAGAAGGCCGAGCGCCAGAAGTGGTCCTGCCAACTTTATTACCACCTCCATCCGGTCTCTTAATTGTTGCCGGGAAGCTCGAGTAAGTAGTTCGCCAGTTAATAGTTTGCGCAACGTTGTTGCCATTGCTACAGGCATCGTGGATAGCGCTTCGTCGTTTGGTATGGCTTCATTCAGCTGCACGGTTCCCAACGATCAAGGCGAGTTACGTGATCCCCCATGTTGTGCAAAAAACCGGTCAGCTCCTCGGTCCTCCGATCGTTGTCAGAAGTAGCTTGGCCGCAGTGTTATCACTCATGGTTATGGCAGCACTGCATAATTCTCTTCTGTCATGCCATCCGTAAGATGTCTTCTCTGTGACTGGTGAGTACTCAACCAAGTCATTCTGAGAATAGTGTATGCGGCGACCCATTGCTCTTGCCCGGCGTAGATACGGGATAATACCGCGCCACATAGCAGAACTTTAAAAGTGCTCATCATTGGAAAACGTTCTTCGGGGCGAAAACTCTCAAGGATCTTACCGCTGTTAATCCCGTTTTCAATGTAACCCACTCGTGCACCCAACTGATCTTCAGCATCTTTACTTTCACCAGCGTTTCTGGGTGAGCAAAAACAGGAAGGCAAAATGCCGCAAAAAAGGGAATAAGGGCGACACGGGAAATGTTGAATACTCATACTCTTCCTTTTTCAATATTATTGAAGCATTATCCAGGTTATCTTCTCATGAGCGGATACATCTGAATGTATTTAAAAAATAAACAAATAGGGGTTTCGCGCACATTTCCCATGGTGCCACCTGACGTCTAAGAAACCATTATTATCATGACATTAACCTATAAAAATAGGCGTATCACGAGGCAGAATTTCAGATAAAAAAAATCCTTAGCTTTCGCTAAGGATCGTCTGGAATTCGCGGCCGCTGTTTCTTCGAATTCGCGGCCGCTTCTAGAGTTATGAGCATTTGACGGCTACATCATTCACTTTTTCTTCACAACCGGCACGGAACTCGCTCGGGCTGGCCCCGGTGCATTTTTTAAATACCACGATGGGTTGATCGTCAAAACCAACATTGCGACCGACGGTGGCGATAGGCATCCGGGTGGTGCTCAAAAGCAGCTTGGCCTGGCTGATACGTTGGTCCTCAGGCCAGCCGAACCTAAATCCCTGGCCTGCTGGCCCGAAAAAGATGACAACGCAACAGCAACAAGCAAACGTGCTGGCGCTGCGACGCTGGCGATATCAAAATTGCCTTGTACCAGGTGATAAGGCTGATGTACTGACAAGCCTCGCGTACCCGATTATCCATCGGTGGATGACGACCGTTAATCGCTTCCCATGCGCCGCCGTAACGATTGCTCGCACAGATTTATCGCCAGCAGCTCCGAATAGCGCCTCCCTGCCCGGCGTTAATGATTTGCCCAAACAGGTCGCTGAAATGCGGCTGGTGCGCTTCATCCGGGCGAAAGAACCCCGTATTGGCAAATATTGACGGCCGGTTAAAGAACCATTCATGCCAGTAGGCGCGCGGACGAAAGTAAACCCACTGGTGATACCATTCGCGAGCCTCCGGATGACGACCGTAGTGATGAATCTCTCCTGGCGGGAACAGCAAAATATCACCCGGTCGGCAAACAAACTCTCGTCCCTGATTTTTCACCACCCCCTGACCGCGAATGGTGAGATTGAGAATATAACCTTTCATTCCCAGCGGTCGGTGGATGAAAAAAATCGAGATAACCGTTGGCCTCAATCGGCGTAAACCCGCCACCAGATGGGCATTAAACGAGTATCCCGGCAGCAGGGGATCATTTTTGCGCTTCAGCCATACTTTTCATACTACCGCCATTCAGAGAAGAAACCAATTGCCAGTATTCCATCAAGACATGCCGTCGGCTGGTTTCTTTTACTGGCTCTTCTCGCTAACCAAACCGGTAACCCCGCTTATTAAAAGCATTCTGTAACAAAGCGGGACCAAAGCCATGACAAAAACGCGTAACAAAAGTGTCTGTGGTCTAGCGGCGGAAAAACACCACATTAATTATGTCACCAGCGTCACACTTTGCTATGCCATAGCGTCTGCATAGATTAGCAAGATCCCTACCTGACGCTTTTATCGCAACTCTCTATCTTTCTCCATACCCGTTTTTTGGGCTGCTTGCTGGAGAATGCTCGATGATGCAAACCGTTTTAGCAAAATCGTCGCAGACAAGGCGATTTGGGTAGAGCCCGCAAACAGCAGCAACCGCTGGCCAGTTTTCAGAATGAGGTTCAGCCGAGCACGCGACATTTTTATGATGCGCTAGGGGTGCACACACGGCGTTTATTCTGGAATCAAGCGTCGCCGTCAAAAGGCGTGATCCGTGATGCGCTAAAAGAAGATCCAGCACGCATTGCCGCCATTTATAAACATTACGCTTGGGCAATTTCGGTGCTGACTGATGAGAAATATTTTCAGGGGAGCTTTAATTTCCTCCCCAGTAGTTAACCAAATCGCCCCGCAGCCGATTTTATAAAGCCATTATCAAGCCTGCCAGATACTCTGGCGCGCTATTACCAGGCCGATGCCTGCTTATTAATGCTTTCAGTACTGGATGACGACCAATATCGCCAGCTTGCCGCCGTCGCTCACAGTCTGGAGATGGGGGTGCTGACCAGAAGTGAGTAATGAAGAGGAACAGGAGCGCGCCATTGCGTTTTGCGGCAAAGATCATGGCATCAACAACCGCGATCTGCGTGATTTGTCGATTGATCTGGACCCGTACCGCGAGCTTGCGCCGAAACTGGGGCACGACCTGGACGGTAATCAGCGAATCCGGCATCAATACTTACGCTCAGGTGCGCGAGTTAAGCCACTTCGCTAACGGTTTTCTGATTGGTTCGGCGTTGATGGCCCATGACGATTTGCACGCCGCCGTGCGCCCGGGTGTTGCTCGGTGAGAATAAAGTGGCCTGACGCGTGGGCAAGATGCTAAAGCAGCTTATGACGCGGGCGCGATTTACGGTGGGTTGATTTTTGTTGCGACATCACCGCGTTGCGTCAACGTTGAACAGGCGCAGGAAGTGATGGCTGGGCACCGTTGCAGTATGTTGGCGTGTTCCGCAATCACGATATTGCCGATGTGGTGGACAAAGCTAAGGTGTTATCGCTGGCGGCAGTGCAATACCGCTGGTAATGAAGAACAGCTGTATATCGATACGCTGCGTGAAGCTCTGCCGGCGCGTGTTTGCCATCTGGAAAGCATTAAGCGTCGGTGAAACCCTGCCCGCCCGCGAGTTTCAGCACGTTGATAAATATGTTTTCCAGACAACGGCCAGGGTGGAGAACGCGCGATCGGTTTGACTGGTCACTATTCAAAATGGTCGATCGCTTGGCAACGTTCTGCTGGCGGGGGCTTAGGCGCAGATAACTGCGTGGAAGCGGCACAAACCGGCTGCGCCGGACTTGATTTTAATTCTGCTGTAGAGTCGCAACCGGGCATCAAAGACGCACGTCTTTGGCCTCGGTTTTCCAGACGCTGCGCGCTGTTCAATTGCTCCGTAGCGGCCGCTGCAGTCCGGCAAAAAAGGGCAAGGTGTCACCACCTGCCCTTTTTCTTTAAAACCAAAAGATTACTTCGCGTTATGCAGGCTTCCTCGCTCACTGACTCGCTGCGCTCGGTCGTTCGGCTGCGGCGAGCGGTATCAGCTCACTCAAAGGCGGTGATCTTCCTCGGAGGTTACATTGTCGATCTGTTCATGGTGAACAGCTTTGAATGCACCAAAAACTCGTAAAAGCTCTGATGTATCTATCTTTTACCCGTTTTCATCTGTGCATATGGACAGTTTTACCTGATATGTAACGGTGAACAGTTGTTATTCTTTGTTTGTTAGTCTTGATGCTTCACTGATAGATACAAGAGCCATAAGACCTCGAATCCTTCCGTATTTAGCCAGTATGTTTCTTAGTGTGGTTCGTTGTTTTTGCGTGAGCCGTGGGAACGAACCATTGCAATCATACTTACTTTGCGTGTCACTCAAAAATTTTGCCTCAAAACTATTGGTGAGCTCAATTTTTGCAGTTAAAGCATCGTGTAGTGTTTTTCTTAGTCCGTTATGTAGGTAGGAATCTGATGTAATGGTTGTTGGTATTTTGTCACCATTCATTTTTATCTGGTTGTTCTAAGACATTCAGATTTAATCCATTTGTCTATCTAGTTCAACTTGGAAAATCAACGTATCAGTAGGGCGGCCTCGCTTATCAACCACCAATTTCATATTGCTGTAAGTGTTTAAATCTTTACTTTATTGGTTTCAAAACCCATTGGTTAAGCCTTTTAAACTCATGGTAGTTATTTTCAAGCATTAACATGAACTTAAATTCATAGAGGCTAATATTCTATATTTGCCTTGTGGTTTCTTTTGTGTTAGTTCTTTTAATAACCACTCATAAATCCTCATAGAGTATTTTGTCAAAAGACTTAACATGTTCCAGATTATATTTTATGAATTTTTTTAACTGGAAAAGATAAGGCAATATCTCTTCACTAAAACTAGATTCTCATTTGGCTTGAGAACTTGGCATAGTTTGTCCACTGGAAAATCTCAAAGCCTTTAACCAAAGGATTCCTGATTTCCACAGTTCTCGTCATGAGCTCTCTGGTTGCTTTAGCTAATACACAGTAAGCATTTTCCCTACTGATGTTCATCATCTGAGCGTATTGGTTATAAGTGAACAATACAGTCCTCTTTCCTTGTAGGGTTTTCAATCGTGGGGTTGAGTAGTGCCACACAGCATAAAATTAGCTTTCGTTTTACATGCTCCGTTAAGTCATAGCGACTAATCGCTAGTTCATTTGCTTTGAAAACAACTAATTCAGACATACATCTCAATTGGTCTAGGTGATTTTAATCACTATACCCCATAAATAGGCTAGTCAATGATAATTACATGTCCTTTTCCTTTGAGTTGTGGGTATCTGTAATTTCTCCTAGACCTTTGCTCAAAATTTGTAAATTCTGCTAGACCCTCTGTAAATTCCGCTAGACCTTTGTGTGTTTTGATATTCAAGTGGTTATAATTTATAGATAAAGAAAGAATAAAAAAGATAAAAAGAATAAATCCCAGCCCTGTGTATAACTCACTACTTTAGTCAGTTCCGCAGGTGTACCAAAAGAATATCGCGAAACACTATTTGTCCTTACAAAAACAGACCCTAAAACCCTAAAGGCTTAAGTAGCACCCTAGACTCGGGCAAATCGCTGATATTTCCTTTGTCTCCGACCATCAGGCACCTATGATTGGCTGTTATTTTCGTGACATTCAGTTCGCTGCGCTCACGGCTCTGGCAAGGAGATGAATGGGGGTAAATGGCACTACAGGCGCCTTTTATGGATTCATGCAAGGAACCCCATAATACAAGACCCATCACGGCTTCTCAGGCGTCTGGCAGGTGCTCTGTGGTGCTATCTGACTTTTTGCTGTTCAGCAGTTCCTGCCCTCTGATTTTCCAGTCTGACCACTTCGGATTATCCGTGACAGGTCATTCAGGACC
+
665-;=AGCFG<<<=DECJJJJFEFFAAA?C7+)*)(6220('''-127.>?@@BDF:999;;:6222032)((/420///.++,8@C,,,/&&&&&'/2455??@@A?>>><;;765,+/('&,)''',8<;...('$&&*((&&&'&%%%&'''9<>A988;(''),+)))%%&%%%&&$$$')0.+++<<>@ACFJJJFAAABJGJFB@C@?<;==''''*''&((&''')57<>=>?;:2--/,++,<?4200688??BFFHBABA<;;<@@=<<<;1-,,,-++**-*)&'())'&&&*31,,-.><<>;;;?E<78('(*2''&'45<<DJ??C;FBB;B:;@ACGEFJJFHDJJJJIFFFDDBAC998:=?:90-,(()*%(((+...98666650///01**'%$%%())'&$&')*))*1///*+028))()++./60/061..-0...0))))*;>=8:>>>AE@??@ACEDG888=DDC<<@AHAGCBBEAA,,,,=?433.,++'&&&%.,%&:7888GHFJFH@??@9,%%&('''))(''%&&(+(&%&+'())----C>998:;?*)&&&&--.67>?@C??>>333>:4+('),++)()*3400:;FC?/+)),5'''9<5.--...'&'+,,6FCFFDJEEJFFGJJJJEGEJJJJHFEJF.--+++.68977788877<--.,,,/00>;<////*'&'(&)**.+.-/6;7767222*(((+,,,//23-.-,)(((&'&*+01243459992115)****4,)((.1,++%%(+&+,,-&&&&(666BJJEIJJHHJJHIJFI;;9893)()&*++)3FJGFEBE4223EC<5==HGJC?@A?JD;<;;JJA??FGG>-+&&)))+,,+*'((',---.''()5,'(((-,%%&*,*+***)/0./0054468766711<974*+++::::>A98892***55?A3322**'(())&&&&&(6==A@CCJJJGJEJJJFE@0003CFJGE<AFJ@:999FD****7)(.0440)('%&((*+*,.7:;<1111857:::*)((,-,*+--.42.,,,%))((*+(...+++*+016/00/0/0/../0&&''/2221043100;A@B5568,++-*))-677..((-5883322:<=2EEDCEFA@>?@JHF@>>>;<?FJJJJJJGJJJFE@@@AAJIJJJJEIGJJEJIJJGGJGFJJJJFJHHEJGGIJJJIHJ::97799D@BIH??@GEJCEICBFC@@A>;;632'$##%+29:;<845///0++**.24322*-)**53451224,,,-,212489:3:&&$$&'())1=@C@DACEGD==<9.--.?>A@?=45?DCHFJJJJHJJCHAAA;;B?>?@FJJJJIJIBCCDIIFJJ@J?..*(**(%'&%'%$$%',009887:>?DE<11111129:9:A>@@>@JGJIGIJHJJGJJJJHJI?DAB<96*)))?>=64443+/01DJHJIJDHDC54.,+++,0)$$$$$$$$)'()(&&(***)*++*)(%$%%&'&&')')'''))''%$%$$$%(()*))))..*)))++,,('&&&%%%%&'((%&&''',18<;<;??.--95/*0/01130004;;6-,,)'%&&()'''21.,,,,HGGDDD==BAJHJIJJJJGJIFH54&%%&()(''%$#$&&(*'$'%'&'&))-+(+&%%%&&/+))%%%'()*))(&&&&)'&(()-*198::?HC????<;5.-++,,)*)(%&11()2/-34CFFJJJ=<<<FJFJGJFEJJJEJEDEGH>?F>;;;:8677;AC9989>?AJF??>9,,,/>@@HCHEEEDCB4554422,++*/14441+++.+*'(/3./565(((++1()('''')***55<@@@@JJFAFEEIJ??=>AA755459577777556569@?<B@FDHCFEIJFJ<::;?E111*''')348CA?:>5543344576;://-,24301105668767331&&&(88:;JFD;;@@?>@944:78762;<'(>?>EIEFIJHJJGECCC<;;<>=JHFJFJGJJBIEJJJ6:==<<=9544)((*&&')//22522BCJJJFJDECC>=DBB;666-'''&'%%(-1.,./7===?>?>=@CJJEEJGJ53234C?@DBC=:99))*(***0//)'((()**3/)))),-1+**+25---,-0&%%'5-)))),+,8;DADGJJD0000.*)(.,--2)'%%())'''&(&&'()'&%%(*''(,()(+//09689?97867<:==>FBA?ABAF9988ECA><+('(,1112@HFJ@??776655D9888@@?A?@??CGAGC@???@=>;FIJ?>=>==@566A5,,,,,+++*-'&##$%''%%%&))))&&'&767>'&&)))&%&&()'(''+&&&''/18/:;==BGA6557=''%&%%&''%%&'+'''&&&)**),))((*,/./..57<BBA@@FFCBD+10.,+**'((---..55,,+'&&-((('+&%$('()*))..1-,,(''')0343345<>>:;;<E766++)/663333337@?<545BABAAE00/0,+*('((66=?AHFEGGIEJFHJJGEJJJJJIF9JJDB@AJEFJJJJJJJGFJIJJFA??AHJGHJHJHD:888;A=<;=8224?@643300/0,,,.65433311.+*&$&&&'*+*-,-.2222FEJHJHEECCCG@?=866.(%$$##%''(')*,0888866742361:9462011222115C;;;;A;/,+(**+4555=<623,****-.>;9+*))-11////<;>=IHIJEGG=<:;>>>993../1***'%%'&'&&&-64721+++,:89990..-0)*+)*01*(%''&%'%%$$$&%&('''%%''&&'*,)())0,,,*+=>CCEE;;:9=<<;730,/0)687855:3/+)*,2++*,-++-56:<DDGFH==756660-./0<:5::889?CC6666ACCBDA@3/..)'%$$%(()*---78((((1;;9::;DC;:=:<AB=GA?=444,/+)*.-,+***&%$%&(.221101157:989956658;=>EGDJJEDJHJJJJJDCEFF@@A>:'&%&)+*1++3.6,**+2.(+//4189;<>)))47**&'&$&&(&&8874110002+++,4456:;=9999:86749<<<=;=;8/,+,./,,+(+1130008*---=DD=<=>BH<;7401)))++***4::9@BAABBHDEADE5555FGCFBC></..-..?@@?2)33:HDGBDF+**+43335422332''00CIED2212..)-***-2)).-02?GDDGEJEJCCCAD<;7943(('(,,-33B<==<932334CB?>;865558?<6667=?@JHGGD>===BJJFGGJ@A@ABJ@>ABGHEGCD8764+***7;8644456669:@B@=<CFGJJD??>A6666::8888<<6675@B@@AABFJHI111?CCDEHJJEJGJGJJJHJJHJGJDC@8($$%),4389BCFJGJHJJJJJJJJJJFJGC?IEJJFJJJFJHJCJAAAA@A*)())'''&(&&'&)+&+)())*33356*)&&'((((34)&&'*.-,***)(((((,,-)/...05/-///BDEBF:::45555521324*)((&%'22499=<>>22/.,,,.+)(('%%%&%%%+,))**112/000//0)'''7:111(&&&'<==;:>BIHFGJJJJJHJJGJ;>:7667=<@AFIJEDGDDDDGHFCCIFJEHJFEDGE87766.//;==@>?8EA?@7146542332::;?=88B444=JIGHFGGBECBEJJJIHJJJ;::@AAB==>7255>G><;<CJJAB@AEHJJEHC?@15)*+*'$$'))(('+)+6>?CFEFCDCCC@?><=?>J544JIFA>:://./00-,,,5595';;>9;;898-,,/245440'''>=872,''&&+006@;;>>23:5:60/..13437942213679>BJJHF>;::1+(('&&&<BAABEBBAE6767?3222<=;;<95358@>665,--.3,&&)%$$$(11.+-/,,,,:6667GECB@BCEJJJJJJFJGJJJ:99<JGJCEDDFJIGCDEFHFJJJ>>=>@@GJJHJGGICB2+:51/+/+;@DGJEFIHIJIJEDC@8777--))**))('((=CA==89>=>;,,,,8544256*))&')1*--..9<289??B44A?@@==22HFJG@@?@CBA:9:<=?@@'&&'(+.+&&&%'=;=930035650//004320.+,-,73++4;=44420013@ACDCFD=>?DDBAA(('&&'))&%&',)&&&'&&&-1115554445822--./=>?>><>BJB@CBA,+*'%%$&*02'%%$%%'((((&%'(;;<:771122;>@C?>>8777JGJHG=<<DIH@?<DJGHIBA?B???>DCDCHCJJFIDJIJJJFIEEJGGJIJGGJHJGJFH<<=<<JGJIJJJJJFEEBECJC6=;33,++-/,,/)((&&')(()1G>?***+@?<<CCC?@?:::;===CFJJFJFHJHED==80..(((*/+*)()&),0102556=@CGGFFJGJIJIGAD@EJJGJGEJJEBC?B>A=<>=87895+893334?8111;;CB=;.++,.(-++*,.22,+++*''('''(...**+0446;<>@AF>A@AFFBD766,/41:6<@10001333395////44A@JIJFA=?77.&&-8/333653.+3/14:.--7:677=CFEBDB322/02:HDE7775356754220,)'(,-EEJBCB>??AJEDA=D>EEIJHJJEGJJE@>>A@EJJJJJJJEHFEIJF9:15/-,,=>>>@B@@943-1188:9:('&%#$$,,(('(6////?@BEEDDCEBCFDDA1176(&$%'11():DIEJCA=<@AEFDEJ<7770/3=>81/++++.....46+7988<;=9885660.,,,'';=??@@<7.+3.12C@@DCC?<''(((588666>97?5?DBABAC<6,-,'%%%&&&'&%&)'))*8:994212211.+**+/...'&%$%)-.1,4,<;:;6?DBJ>663---*****(%$$%%&',,9:?D?>?>><<<;><>866665(&&&//&&()1000066<;<;;A@?@>;888:@??=788:A@B665597988@;@@???><<;;;;>?@<;;9::;9:9:===<>>??????>@8878CA655:999:;99:410./2420/.,.,(((*+(8554323693367<8,::99<9<;22216784443//-...**'3/%0,+*+.///47.(++**,,6'''';::<=?>@@>=85655@?4231***566655556677;=:6;:9:7330($$$'($%%&,,-188:4444@><:994499::;==872124:>981...1<==5331//0('''889@D??>:9889:<=>?=8889=433-+*+,3426,,,,/2//5.6955//--/)&'&'((755521110-,,0/)*//27=;43233'4'';=;;<<888<;99;7555311001./&$$)(&'0115556610002,,../0509<6988874335;9543435776.-)(()''()-+*((((,,34,,,,31'&&&&&&&&&6568664///0//-*&(%$$#''(*+,,256=<76557656544344576444/866432010..*)**0.,*)(%$'+*+'')))))((%%%((((+--*12*)')*/)&%%%'(.,-*(&'(&%%'((/((((-/04685567879;;87///0765565555:;=;<<9877894-96556899+++++'&%%'')/-*-,((0322+))))++(&$$
@Glass_T7V_15_D3_12_12_21
TCCCCGTCATTCTCAGCCAAATCGCCCCGCAGCCGATTTTATGTAAAGACTTCATTATCGACCCTTACCAGATCTATCTGGCGCGCTATTACCAGGCCGATGCCTGCTTATTAATGCTTTCAGTACTGGATGACGACCAATATCGCCAGCTTGCCGCCGTCGCTCACAGTCTGGAGATGGGGATGCTGACCGAAGTCAGTAATGAAGAGGAACAGGAGCGCGCCATTGCATTGGGAGCAAAGGTCGTTGGCATCAACAACCGCGATCTGCGTGATTTGTCGATTGATCTCAACCGTACCCGCGAGCTTGCGCCGAAACTGGGGCACAACGTGACGGTAATCAGCGAATCCGGCATCAATACTTACGCTCAGGTGCGCGAGTTAAGCCACTTCGCTAACGGTTTTCTGATTGGTTCGGCGTTGATGGCCCATGACGATTTGCACGCCGCCGTGCGCCGGGTGTTGCTGGGTGAGAATAAAGTATGTGGCCTGACGCGTGGGCAAGATGCTAAAGCAGCTTATGACGCGGGCGCGATTTACGGTGGGTTGATTTTTGTTGCGACATCACCGCGTTGCGTCAACGTTGAACAGGCGCAGGAAGTGATGGCTGCGGCACCGTTGCAGTATGTTGGCGTGTTTGCGGAATCGCGATTGTGCCGATGTGGTGGACAAAGCTAAGGTGTTATCGCTGGCGGCAGTGCAACTGCATGGTAATGAAAGAACGCTGTATATCGATACGCTGCGTGAAGCTCTGCCAGCACATGTTGCCATCTGGAAAGCATTAAGCGTCGGTGAAACCCTGCCCGCCCGCGAGTTTCAGCACGTTGATAAATATGTTTTAGACAACGGCCAGGGTGGAAGCGGGCAACGTTTTGACTGGTCACTATTAAATGGTCAATCGCTTGGCAACGTTCTGCTGGCGGGGGGCTTAGGCGCAGATAACTGCGTGGAAGCGGCACAAACCGGCTGCGCCGGACTTGATTTTAATTCTGCTGTAGAGTCGCAACCGGGCATCAAAGACGCACGTCTTTTGGCCTCGGTTTTCCAGACGCTGCGCGCATATTGATCGTAGCGGCCGCTGCAGTGGGCAAAAAGGGCAAGGTGTCACCACCCTGCCCCTTTAAAACCGAAAGATTACTTCGCGTTATGCAGGCTTCCTCGCTCACTGACTCGCTGCGCTCGGTCGTTCGGCTGCGGCGAGCGGTATCAGCTCACTCAAAGGCGGTAATCTCGAGGTTACATTGTCGATCTGTTCATGGTGAACAGCTTTGAATGCACCAAAAACTCGTAAAAGCTCTGATGTATCTATCTTTTTTTTACACCGTTTTCATCTGTGCATATGGACAGTTTTCCCTTTGATATGTAACGGTGAACAGTTGTTCTACTTTTGTTTACATCTATTCTAGTAGATGCTTCACTGATAGATACAAGAGCCATAAGAACCTCGAATCCTTCCGTATTTAGCCAGTATGTTCTCTAGTGTAGTTAGTATTTTCACAATGAGAACGAACCATTGAGATCATACTTACTTTGCATGTCACTCAAAAATTTTGCCTCAAAACTGGTGAGCTGAATTTTTGCAGTTAAAGCATCGTGTAGTGTTTTTCTTAGTCCGTTATGTAGGTAGGAATCTGATGTAATGGTTGTTGGTATTTTGTTGCACATCATTTTTATCTGGTTGTTCTCAAGTTCGGTTCAATCCATTTGTCTATCTAGTTCAACTTGGAAAATCAACGTATCAGTCGGGCGGCCTCGCTTATCAACCACCAATTTCATACTGCTGTAAGTGTTTAAATCTTTACTTATTGGTTTCAAAACCCATTGGTTAAGCCTTTTAAACTCATGGTAGTTATTTTCAAGCATTAACATGAACTTAAATTCATCAAGGCTAATCTCTATATTTGCCTTGTGGTTTCTTTTGTGTTAGTTCTTTTAATAACCACTCATAAATCCTCATAGAGTATTTGTTTTCAAAAGACTTAACATGTTCCAGATTATATTTTATGAATTTTTTTAACTGGAAAAGATAAGGCAATATCTCTTCACTAAAAAGCAACTTCTAATTTTTCGCTTGAGAACTTGGCATAGTTTGTCCCACTGGAAAATCTCAAAGCCTTTAACCAAAGGATTCCTGATTTCCACAGTTCTCGTCATCAGCTCTCTGGTTGCTTTAGCTAATACACCATAAGCATTTTCCCTACTGATGTTCATCATCTGAGCGTATTGGTTATAAGTGAACGATACCGTCCGTTCTTTCCTTGTAGGGTTTTCAATCGTGGGGTTGAGTAGTGCCACACAGCATAAAATTAGCTTGGTTTCATGCTCCGTTAAGTCATAGCGACTAATCGCTAGTTCATTTGCTTTGAAAACAACTAATTCAGACATACATCTCAATTGGTCTAGGTGATTTTAATCACTATACCAATTGAGATGGGCTAGTCAATGATAATTACATGTCCTTTTCCTTTGAGTTGTGGGTATCTGTAAATTTCTCCTAGACCTTATTGAAAAACTGTAAATTCTGCTAGACCCTCTGTAAATTCCGCTAGACCTTTGTGTGTTTTTTTTTGTTTATATTCAAGTGGTTATAATTTATAGAATAAAGAAAGAATAAAAAGATAAAAAGAAATCAATCCCAGCCCTGTGTATAACTCACTACTTTAGTCAGTTCCGCAGTATTACAAAAGGATGTCGCAAACGCTGTTTGCTCCTCTACAAAACAGACCTTAAAACCCTAAAGGCTTAAGTAGCACCCTCGCAAGCTCGGGCAAATCGCTGAATATTCCTTTTGTCTCCGACCATAGGCACCTGAGTCGCTGTCTCGTGACATTCAGTTCGCTGCGCTCACGGCTCTGGCAGTGAATGGGGGTAAATGGCACTACAGGCGCCTTTTATGGATTCATGCAAGGAAACTACCCATAATACAAGAAAAGCCCGTCACGGGCTTCTCAGGGCGTTTATGGCGGGTCTGCTATGTGGTGCTATCTGAAGCTCTTGCTGTTCAGCAGTTCCTGCCCTCTGATTTTCCAGTCTGACCACTTCGGATTATCCCGTGACAGGTCATTCAGACTGGCTAATGCACCCAGTAAGGCAGCGGTATCATCAACAGGTTTACCCGTCTTACTGTCCCTAGTGCTTGGATTCTCACCAATAAAAAACGCCCGGCGGCAACCGAGCGTTCTGAACAAATCCAGATGGAGTTCTGAGGTCATTACTGGATCTATCAACAGGAGTCCAAGCGAGCTCGTAAACTTGGTCTGACAGTTACCAATGCTTAATCAGTGAGGCACCTATCTCAGCGATCTTGTCTATTTCGTTCATCCATAGTTGCCTGACTCCCCGTCGTGCAGATGACTGGTACCGGGAGGGCTTACCATCTGGCCCCAGTGCTGCAATGATACCGCGAGACCCACGCTCACCGGCTCCAGATTTATCAGCAATAAACCAGCCAGCCGGAAGGGCCGAGCGCAAGTGCTGGGTCCTGCAACTTTATCCGCCTCCATCCAGTCTATTAATTGTTGCCGGGAAGCTAGAGTAAGTAGTTCGCCAGTTAATAGTTTGCGCAACGTTGTTGCCATTGCTACGCAGTCGTGGTGTCACGCTCGTCGTTTGGTATGGCTTCATTCAGCTCCGGTTCCCAACGATCAAGGCGAGTTACATGATCCCCCATGTTGTGCAAAAAAGCGGTTAGCTCCTTCGGTCCTCCAATCGTTGTCAGAAGTAAGTTAGCAGCAGTGTTATCACTCATGGTTATGGCAGCACTGCATAATTCTCTTACTGTCATGCCATCCGTAAGATGCTTTTCTGTGACTGGTGAGTACTGGACCAATTCATTCTGAGAATAGTGTATGCGGCGACCGAGTTGCTCTTGCCGGCGTCAATACGGGATAATATCACATCGCAGAACTTTAAAAGTGCTCATAAATTGGAAAACGTTCTTCGGGGCGAAAACTCTGAAGGATCTTACCGCTGTTGAGATCCAGTTCGATGTAACCCACTCGTGCACCCAACTGATCTTCAGCATCTTTTACTTTCACCAGCGTTTCTGGGTGAGCAAAAACAGGAAGGCAAATGCCGCAAAAAAGGGAATAAGGGCGACACGGAAATGTTGAATACTCATACTCTTTCCTTTTTCAATATTATTGAAGCATTTATCAGGGTTATTGTCTCATGAGCGGATACATATTTGAATGTATTTAGAAAAATAAACAAATAGGGGTTCCGCGCACATTTCCCATGGTGCCACCTGACGTCTAAGAAACCATTATTATCATGACATTAACCTATAAAAAATAGGCGTATCACGAGGCAGAATTTCAGATAAAAAAAATCCTTAGCTTTCGCTAAGGATGATTTCTGGAATTCGCGGCCGCTGTTTCTTCGAATTCGCGGCCGCTTCTAGAGTTATGACAACTTGACGGCTACATCATTCACTTTTCTTCACAACCGGCACGGAACTCGCTCGGGCTGGCCCCGGTGCATTTTTTAAATACCCGCGAGAAATAGAGTTGATCGTCAAAACCAACATTGCGACCGACGGTGGCGATAGGCATCCGGGTGGTGCTCAAAAGCAGCTTCGCCTGGCTGATACGTTGGTCCTCGCGCCAGCTTAAGACGCTAATCCCTAACTGCTGGCGGAAAAGATGTGACAGACGCGACGGCGACAAGCAAACATGCTGTGCGACGCTGGCGATATCAAAATTGCTGTCTGCCAGGTGATCGCTGATGTACTGACAAGCCTCGCGTACCCGATTATCCATCGGTGGATGGAGCGACTCGTTAATCGCTTCCATGCGCCGCAGTAACAATTGCTCAAGCAGATTTATCGCCAGCAGCTCCGAATAGCGCCCTTCCCCTTGCCCGGCGTTAATGATTTGCCCAAACAGGTCGCTGAAATGCGGCTGGTGCGCTTCATCCGGGCGAAAGAATCCCGTATTGGCAAATATTGACGGCCAGTTAAGCCATTCATGCCAGTAGGCGCGCGGACGAAAGTAAACCCACTGGTGATACCATTGCGCGAGCCTCCGGATGACGACCGTAGTGATGAATCTCTCCTGGCGGGAACAGCAAGATCTCACCCGGTCGGCAAACAAATTCTCGTCCCTGATTTTTCACCACCCCTGACCGCGAATCGTGGGAATTTGAAGATCTGGTGCCATTCCCAGCGGTCGGTCAATGGATCAAAGATAACCGTTGGCCTCAATCGGCGTTAAACCCGCCACCAGATGGGCATTAAACGAGTATCCCGGCAGCAGGGGATCATTTTGCGCTTCAGCCATACTTTTCATACTCCCGCCATTCAGAGAAGAAACCAATTGTCCATATTGCGTCAGACATATGCCGTCACTGCGTCTTTTACTGGCTCTTCTCGCTAACCAAACCGGTAACCCCGCTTATTAAAAGCATTCTGTAACAAAGCGGGACAGAAAAAGCCATGACAAAAACGCGTAACAAAAGTGTCTACATCGCCGGCAGGAAAAAGTCCACATTGATTATTTGCACGGCGTCACACTTTGCTATGCCATAGCATTTTTATCCATAAGATTAGCGGATCCTACCTGACGCTTTTTATCGCAACTCTCTACTGTTTCTCCATACCCGTTTTTTTGGGCTAGCTACTGGGAAGTGTTGATGATCCAAACCGTTTTAGCGAAAATCGTCGCAGACAGAGCGATTGGGTACAAGCCCGCAAACAGCAGCAACCGCTGGCCAGTTTTTTCAGAATGAGGTTCAGCCGAGCACGCGACATTTTTATGATGCGCTACAGGGTGCGCGCACGGCGTTTATTCTGGAGTCAAGAAAGCGTCGCCGTCAAAAGGCGTGATCCGTGATGATTTCAATCCAGCACGCATTGCCGCCATTTATAAACATTACGCTTCGGCAATTTCGGTGCTGACTGATGAGAAATATTTTCAGGGGACAA
+
/.-33))(%&&%'&&-/9;?>ABCE==<<JIJJJGDFDJJF???GJFJJJIJA>??@@@>ABD-I8+@A66566I<>ABFFJ;:::@A?:7>BBEGJJDHDJHEDDJ=9023=AFFCBDIEEGFFEJEIJJHJJJJJJJFJJFG@@@??>>F@JFBCC>AAFIHJGJ7777JJJD?;:7-&&'%)('((**+0,-,,-018CCDJFJHGIJJF54.-0-,-0450//+*,,>?AJGJJEJFHJJJHJGJJFJJGGHJFJJGCF7776=<=??CB??@>B3244<=?B==99==A:B@EHJEJJFHIGJJJJJJJIJJHEJIIJJJJIDI<=<<<989,,,-ABB7667:6544488688865669EFJJJJJIJJGJJJFHFFIIHJFJGHJJJJJJJJJJJJJJFCEJJJIJJFIJEJJFHIFGJJJIJJCDFFF@=<;<BBDDA;;<BDEJJJE?@CJHDCBBJIJJJABADFJC211542,*45;>GHHF::9:CCJHHEJHGJJJHFGJJJDEJGJJIJJJJDCJHJFJJJHJDDA@BAFFD=6555DJDEJJHJGIJHGJ>>?=AAAJ=733.----9=6667JJJEJJEFGGFFJJEJJJJHCB===;=9779*)''&&&*+-),--5559+((%'(*()&&'')*%&&&<0000FBCAEIDC@@@;FA99>CBADEDJGEFEGIJJJJJJJJJGJGFJJGFJJF===71.+'*)%%().**+46ACDJJJJJJECBBG666<:66ADJFJJFHACCAE7?7666?CDJJJJJIJHJJHJJHCBACHHJJI9889DF5-<=EDJFHGJGFJCAB7666><><9988991.,2@64446DJDGG==AEDAIJ>@G@?>?BBAABJGJJA@@@GGG;:<=?EC?DGJ878,***+44447;8?>=;;;9:7666@JHFJJJJFFC1''./0(''(+*,+,,ABGJFJJJJJJJJJHGJIEGFCHBIJDCJJJHJCGGJJJJJJIJHJJJJJIGCCFJDJCFFJIJJFJIHJJGJHABDHJJJJJJJJCCBEI====GJICDBJEFGCJH@==8A==33.**,*+.045:DFE88768++($$%))*,7556==6668?3/&&&'&8<<?A?5/+(%&&&&+)*'%&****+)))*%%%%**(*22>@ADIG877,(''*+47566?<5556@<<;)(('63226<?DDJJJEJ@??@AAEBA>51014336678;AJEJJJJHGIFJJIGJJJGJJJJFD9..//GC@<:;<@AA>@@@ACACDA;99<ADDBEDGHJJHJIGICDIJG?>//EHJJJJGHJECE@884@@??:<JGJGJJJJ944/35;>=>>?@ADJJEFE<FHGDEGGFHIJJGJGFCEHGFJHHHEGDHH2224A<?>CB<1.((+((&&%$((*''($$$&*))(()788?C><<<>EGEHHFDJEFC==<<757.'''',=>@=>@DDCJIHJHHGJJIJJJJDJEC++++(&%%%$&'&&&&)'###$'(-/0442224@@EHJIJJJFEIFFGE>;<>GDDDEJJJHJJGGJJJJJJJIEFCBEJGJJGIJHJ===>F@B?>ABEE;988<=>@FDDCEJHIJIJFJHFGJGJ?=/))**1*<=7<<=;<<=CHDJGJJJEECC777HIJJJJGGEHJJJJHED@/,,*($(&'))<?DCBEHIHHJJJJCB951-49,.-+,,--03C?FJHJJJJGFGJJFHJJGFJJJFIJFJJJJGEEGGHEHJJED@@>;<<==FCEDGFDJJDJGJEJF<98:@2%''%%%&DFIIJJJJJGJGGIJIJJJJHJI6HJJJJHJHIIJJIJJJJJFIJJJHIJBACFFHGIFFJHJJJJJJEJJJHHJJGJJEFEJJJHIJJHJJJD@CGFHJJGHJFEFJJGHFHJHJJGJEGGFJDBFDI9663EB@BGCCHHDFECBJ=<<DJ@@?JJJJJJJDBB3225869///,++2434<960//00456987555556<GHDI>DEEEIHGIIJIJJGIFHAGEHHJJJJJFGIGJIFJHDB=>==F?>>>>;;99=7:=9*%)*)(&%'()(%''')43370+++//<::8221.122=8788833225+=@@BFGFGFBAA@BJGJFGJIB@@AGHIJJJJGGFEDICB;6666IGCFCFDDHEJJJHIIJJFEFGECDJJDFE?>>@??GJFDDECBBBEE@BEFJJJGJGFGEGEFJGHFJJDDDEEEDEBA==>=ABBEBJCBH?@??9887==7CEC;DE?B=99;:F7D?>?@IJFGC@AB5555IJJEFECDJA@?@FJHJICCAADDBDBDHHGFJHJABAD?76678>44>@I;0-/==>CFJA@??HFJJJFIJGJFEBBECCJFFJJJIJJFHGAA@?FGJHJDDFEJJIIEE....EFGJIIJJHJAAABJJ@@?<>>>;<;;=62-484455((((@IDGA@?ABJGFJHJ?@@?CDBB<IHGHJGJFECBDFBDGJJFJHGJFD55586-**''+,3782-,%'&$$$*;;((((9<@AA;988<653++GIDAADJDEFJJJJHFDJJHEJJ3.JDBHJ>BBDJFEHBAAA?F?=@ACDEGHIJIGG9999JEEIJIEC><;9825/1-'((//13'&''',-,'',('&'%+++*4;@CBBEJJFFGEJHJ==66656A:GEHGJIFCJ>IHGC@>99:@ACJJHJEJFA??@CHFCDEC89<<BCBBGGC54--.IJHCEE;<J:EJJIHJJJIJJGA@@43350//*&&'-0/0)***B><==?BA@AC7763332==:698=@@>8/.-,,)()+1***0@GBBCDDJF<<<<A4,''56>=@>3212A@@DHJHACBBGFJGFGHGGFEJHJFC==>>??FHFEIJJEJJFBBBCEDFGCC@<?DB::7666CHACDC44FEIHGDEBCC?//.03.-(((,''')*(((35:>;;;@AAAC80///11001*)))4;?>ECBDDG@@??;;:;DB987641'%&&%%*%&))1,%%%%(()*(()+3<>=>>@BD=>/63):;=FDJHD>::3/**+4;;>=>@<@@DEFEEEHJCGEJ9999:JB@99::@***+)8=?;==AJGJB@@?CDBA5//.)(&&&('4@CEDGJF>>>6557718<=?FFFDBDFHCEDDJ7446;==JGFF@@AAIGIIIJJGJJ@??AJDJECEBGD/''''?AEJJIGIJJFJJE>999>898999557:?>32+(((*111BBD?==?><<@@FD:;BJJJJHGJJGGJJJHJJJHJGJHJGJIJFEFBCBBHJDEJ999:AB??6666210(('%()).26<DBFC=DGJJJHGGJHJJJJJJDJDCGD@=8778))))<,,,-*%%'((%&38::;:==9?B<D:9:;A@?@5//0GJJJJJGJHJGJIJIHGGFGHIJJJJGHJFJIGFIJ4)333A92JJJJHJFJHIJJJHJJHJIJE>>:=804.2(((,/1-,,--,*)+,22223999@BEJE@99:A@?<:46<===@@@HJIJJJJJIECC>=CHGJIJJGDEFJGJJI<===?IJHJJCJEEJDCDEIJGFECDH>=>55,++,--.-,,'&%$%''(,119::F:8779=200067787::71(())3.)*>>5555CB9F@GEEEA@@?AACBABDIGA@?CBC550111<=ACEIEDH@<1-.45JFIFGJGJFJCFEHEF633HHHJI>4)(((2234852233@D;:;;=(((((((--**))*,'(-**3IJIJEEA==,,,&&&&.(../=C=?>;A=<??FJEEGFFCBDBCBB>?>??@?BEIBEBDCBCCCFJFGEFEF;1001340++)(*+4779>CFHJFJGJFJHJJJJJJJJJFHEJEDJ;:978:+?>EJHBDBCJBCEJI<:;1(&%$*+*)**1?@CEEI;99<;;:9:+**'''&*01//5AA774&&&&-67JJ;98:=54,+&&'(==?JFIBBJDJHFCB?=::;DJ<B@B?2112756242/4789=@F?>??7779FDJHJHFEJJJJIJFJJGEEE5.AABCJHJJJJHJJFJJ6667FJ>CEJ===<?==;6558+++,0+,,@HGFJ@J:98:8:=:@77:;;<HJGGEFJHHJJJJJBCC?;<;<B+)45:>>JJIJJJJJHJFJJIJHJJJJJJHJJJJIJ@IA<;:788?CJIIEIHGJJFJJEFJJFJIJJCDEG44459JIG667:.++,,,,-IHD9<78JFJJHJHEGJ/+CGJJJJJIHHJJJJJJGF>>IJIIFJ????JFCC@?@ACJJJJJJJJJAA<;:78897556ECECJJJJJJJJJIJJJJGC?@>?67:<FJJJJJHJHJGIEJHIJJJJFIJJJ@>>>F>??@>:;<;:;9::9::;:99<ACD?1///>@@@AJJJ===>;;,++,88<CBEFJJDB<;;=GEHFJJFFDBGCBA@3/+))*97;GJJJJEGEFI?>EJJJF1000?BAE>A>??BB7778777>>ACJEEFJIEFG@A6654,**''&&,.*,-(()2==>??::9:;HJHJJJGEBBACJGJJJGJJ@??@FC88EJGDGJJHJF0///JHJDAABBA7778JFCJEJJC?<=>AIJJJJJJIGEJ=;767541/-,--+/01GGGHIJJJIJJJJJJJJHIIIJEC;;CFJJJJJJJJHHIJHJEHEEACBDHJDJIJJIJIHHIJJJJJJJJ@?-(((4++*,34=;<?DGCJGA>>>AJGIIJGGHJIFGJJJDDDCC>==FJ==CB:JJJFJJEA@:1112886&%%%&''',,-.B?GHGJIHIJJIJJJJGJIFHJJEJECDCDJJJD???@HJIFEHHFJIFGIJJIHFB;92))))))(,,',/&,0873(>ADEEJJJJJJGJEDDD767?333?HJFJB???BJGJJJJJJJGHIJJGEB=:/,,--//-,)'(*,+*%%&'(/1.,*.+::=ECACBEFHJHJGJJFFHJJFFHEDFIJJGJHJIEJJ??=>FGJFFIIJDDBCIJJJJJJIJJFEHGEJ322(***----28>@DHJJJFJFJHJHJJJJJIJICACBGHJIFFJJJGFBJ@=+++('&'**,'(344BAB:::;JJDEDDCE=540-/0001DDD><===JGGHD>?/<,,999EGCGJ'%%'''()').''&&&$$$$%%#$&%*-)+5-;A@BB;8886222)''(+*'%%&&&'+/7=>@BD?>=++++<>FFJJHJJJJJFGJGIIIJJJJJJJJHFFGIH:888BFBCGDJJJII?DDDEC>=>>7778JJJFJFFCEJDHJJCEFIGEFJJGFJGEGJJJFHJJFJJJJHGJJ@))(**+67=><<=<<*)((+,--70/029676699))()+**2>@<::;?@CFGBCCAFJFFGHCGGJHEHGJJJFJJ21002;.++=JJGIJGJJHG>>J0001@557:70,'''/118AAJHJJJJJJJIJJJHHDJ+**63,,,,,*&&'&',-,,/12*()@CJ>=<<AEHJJJJJJHFFJJIJHCBDCJBB@AAEFJJEJJHJGF6544501224<<BA5,HJA??EI===<CBGGCC=;<?JHGJJFGJJJJGJFEDDFJ::::@?DDJJJFJJB@@BEJE<<89598;8:;ABABBC>=<)&%%+)&%#$#%('')*)'(*DCBADGJ@?@JJHFIEFHDCCHB?=;0+../(('&))(((''''8;?AA<<JJIIIHIJFIJIAD@CDEABA?3,(BC=:;:<;41,++,&''599:999999AACFFFEJJJGHFIJJHJJJJCBDAFHIFCDJHI@@AGJHJJJIJE97436,++,3:BEA>=>>@??IGH@@@@JEDC////?20,,-+---,)''')CGJJDGFDHJJIIJGFJJJJIIJJGGEDDB:956667@CDJE>???IEJJJJIFJJJJHFGHFJJJHGEDE>942.-.)&$
@Glass_T7V_15_D3_12_12_22
CTAGTGTTCATTGTTTTGGCCGTAAACAATTCGCAATCATACCTTGCATGTCGCCTGAAACCCTATAAAAAAATTGGTTTTGAGTATTTTGTACATGTAAGCATGATGTTTCTAATTCATCCTGGTTGTGGAGGTGGGGTGTGAATGGTTTTTGGTATTTTGTCACCATTCATTTTTATCTGGTTGTTCTCAAGTTCGGTTACGAGATCCATTTGTATCTTCGTTCAACTTGGAAAATCAACGTATCAGTCGGGCGGCCTCGCTTATCAACCACCAATTTCATATTGCTGTAAGTGTTTAAATCTTTACTTATTGGTTTCAAAACCCATTGGTTAAGCCTTTTAAACTCATGGTAGTTATTTTCAAGCATTAACATGAACTTAAATTCATCAAGGCTAATCTCTATATTTGCCTTGTGAGTTTTCTTTTGTGTTAGTTCTTTTTAATAACCACTCATAAATCCTCATAGAGTATTTGTTTTCAAAAGACTTAACATGTTCCAGATTATATTTTATGAATTTTTTTAACTGGAAAAGATAAGGCAATATCTCTTCACTAAAAACTAATTCTAATTTTTCGCTTGAGAACTTGGCATAGTTTGTCCACTGGAAAATCTCAAAGCCTTTAACCAAAGGATTCCTGATTTCCACAGTTCTCGTCATCAGCTCTCTGGTTGCTTTAGCTAATACACCATAAGCATTTTCCCTACTGATGTTCATCATCTGAGCGTATTGGTTATAAGTGAACGATACCGTCCGTTCTTTCCTTGTAGGGTTTTCAATCGTGGGGTTGAGTAGTGCCACACAGCATAAAATTAGCTTGGTTTCATGCTCCGTTAAGTCATAGCGACTAATCGCTAGTTCATTTGCTTTGAAAACAACTAATTCAGACATACATCTCAATTGGTCTAGGTGATTTTAATCACTATACCAATTGAGATGGGCTAGTCAATGATAATTACATGTCCTTTTCCTTTGAGTTGTGGGTATCTGTAAATTCTGCTAGACCTTTGCTAAAACTTGTAAATTCTGCTAGACCCTCTGTAAATTCCGCTAGACCTTTGTGTGTTTTTTTTTGTTTATATTCAAGTGGTTATAATTTATAGAATAAAGAAAGAATAAAAAAAGATAAAAAGAATAGATCCCAGCCCTGTGTATAACTCACTACTTTAGTCAGTTCCGCAGTATACAAAAGGATGTCGCAAACGCTGTTTGCTCCTCTACAAAACAGACCTTAAAACCCTAAAGGCTTAAGTAGCACCCTCGCAAGCTCGGGCAAATCACTAGAATACTCCTTTTGTCTCCGACCATCAGGCACCTGAGTCGCTGTCTTTTTCGTGACATTCAGTTCGCTGCGCTCACGGCTCTGGCAGTGAATCGGGGGTAAATGGCACTACAGGCGCCTTTTATGGATTCATGCAAGGAAACTACCCATAATACAAGAAAAGCCCGTCACGGGCTTCTCAGGGCGTTTTATGGCGGGTCTGCTATGTGGTGCTATCTGACTTTTTGCTGTTCAGCAGTTCCTGCCCTCTGATTTTCCAGTCTGACCACTTCGGATTATCCCGTGACAGGTCATTCAGACTGGCTAATGCACCCAGTAAGGCAGCGGTATCATCAACAGGCTTACCCGTCTTACTGTCCCTAGTGCTTGGATTCTCACCAATAAAAAACGCCCGGCGGCAACCGAGCGTTCTGAACAAATCCAGATGGAGTTCTGAGGTCATTACTGGATCTATCGACAGGAGTGCCAAGACGAGCTCGTAAACTTGGTCTGACAGTTACCAATGCTTAATCAGTGAGGCACCTATCTCAGCGATCTGTCTATTTCGTTCATCCATAGTTGCCTGACTCCCCCGTCGTGTAGATAACTACGATACGGGAGGGCTTACCATCTGGCCCCAGTGCTGCAATGATACCGCGAGACCCACGCTCACCGGCTCCAGATTTATCAGCAATAAACCAGCCAGCCGGAAGGGCCGAGCGCAGAAGTGGTCCTGCAACTTTATCCGCCTCCATCCAGTCTATTAATTGTTGCCGGGAAGCTAGAGTAAGTAGTTCGCCAGTTAATAGTTTGCGCAACGTTGTTGCCATTGCTACAGGCATCGTGGTGTCACGCTCGTCGTTTGGTATGGCTTCGTTGACGCTCCGGTTCCCAACGATCAAGGCGAGTTACATGATCCCCCATGTTGTGCAAAAAAGCGGTTAGCTCCTTTCGGTCCTCCAATCATTGTCAGAAGTAAGTTGGCCGCAGTGTTATCACTCATGGTTATGGCAGCACTGCATAATTCTCTTACTGTCATGCCATCCGTAAGATGCTTTTCTGTGACTGGTGAGTACTCAACCAAGTCATTCTGAGAATAGTGTATGCGGCGACCGAGTTGCTCTTGCCCGGCGTCAATACGGGATAATACCGCGCCACATAGCAGAACTTTAAAAGTGCTCATCATTGGAAAACGTTCTTCGGGGAAGAAAACTCTCAAGGATCTTACCGCTGTTGAGATCCAGTTCGATGTAACCCACTCGTGCACCCAACTATTCAGCATCTTTTACTTTCACCAGCGTTTCTGGGTGAGCAAAAACAGGAAGGCAAAATGCCGCAAAAAAGGGAATAAGGGCGACACGGAAATGTTGAATACTCATACTCTTCCTTTTTCAATATTATTGAAGCATTTATCAGGGTTATTGTCTCATGAGCGGATACATATTTGAATGTATTTAGAAAAATAAACGAATAGGGGTTCCGCGCACATTTCCATGGTGCCACCTGACGTCTAAGAAACCATTATTATCATGACATTAACCTATAAAAATAGGCGTATCACGAGGCAGAATTTCATAAAAAAAATCCTTAGCTTTCGCTAAGGATGATTTGCTGGAATTCGCGGCCGCTGTTTCTTGAGAATTCGCGGCCGCTTCTAGAGTTATGACAACTTGACGGCTACATCATTCACTTTTTCTTCACAACCGGCACGGAACTCGCTCGGGCTGGCCCCGGTGCATTTTTTAAATACCCGCGAGAAATAGAGTTTGATCGTCAAAACCAACATTGCGACCGACGGTGGCGATAGGCATCCGGGTGGTGCTCAAAAGCAGCTTCGCCTGGCTGATACGTTGGTCCTCGCGCCAGCTTAAGCGCTAATCCCTAACTGCTGGCGGAAAAGATGTGACAGACGCGACGGCGACAAGCAAACATGCTGTGCGACGCTGGCGATATCAAAATTGCTGTCTGCCAGGTGATCGCTGATGTACTGACAAGCCTCGCGTACCCGATTATCCATCGGTGGAATGACGACTCGTTAATCGCTTCCATGCGCCGCAGTAACAATTGCTCAAGCAGATTTATCGCCAGCAGCTCCGAATAGCACCCTCCCCCTTTGCCCGGCGTTAATGATTTGCCCGAACAGGTCGCTGAAATGCGGCTGGTGCGCTTCATCCGGGCGAAAGAACCCCGTATTGGCAAATATTGACGGCCAGTTAAGCCATTCATGCCAGTAGGCGCGCGGACGAAAGTAAACCCACTGGTGATACCATTCGCGAGCCTCCGGATGACGACCGTAGTGATGAATGCGGGAACAGCAAAATATCACCCGGTCGGCAAACAAATTCTCGTCCCCTGATTTTTCACCACCCCCTGACCGCGAATGGTGAGATTGAGAATATAACCTTTCATTCCCAGCGGTCGGTCGATAAAATCGAGATAACCGTTGGCCTCGATCGGCGTTAAACCCGCCACCAGATGGGCATTAAACGAGTATCCCGGCAGCAGGGGATCATTTTGCGCTTCAGCCATACTTTTCATACTCCCGCCATTCAGAGAAGAAACCAATTGTCCATATTGCATCAGACATTGCCGTCACTGCGTCTTTTACTGGCTCTTCTCGCTAACCAAACCGGTAACCCCGCTTATTAAAAGCATTCTGTAACGAAGCGGGACCAAAGCCATGACAAAAACGCGTAACAAAAGTGTCTATAATCACGGCAGAAAAGTCCACATTGATTATTTGCACCAGCGTCGCACGCTTTCGCTATGCCATAGCATTTTTATCCATAAGATTAGCGGATCCTACCTGACGCTTTTTATCGCAACTCTCTACTGTTTCTCCATACCCGTTTTTTGGGCTAGCTACTAAGAAGAGGAGAAATACTAGATGATGCAAACCGTTTTAGCGAAAATCATCAGCAGACAAGGCGATTTGGGTAGAAGCCCGCAAACAGCAGCAACCGCTGGCCAGTTTTCAGAATGAGGTTCAGCCGAGCGCCGCGACGTTTATGATTGGCAGGCTGCTACAGGGTGCGCGCACCAGCGTTTGTTACGATGCCGAGAAAGCGTCGCCGTCAAAAGGCGTGATCCGTGATGATTTCGATCCGGCACCGCATTGCCGCCATTTATAAACATTACGCTTCAGCAATTTCGGTGCTGACTGATGAGAAATATTTTCAGGGAGCTTTAATTTCCTCCCCATCGTCAGCCAAATCGCCCCGCAGCCGATTTTATGTAAAGACTTCATTATCGACCCTTACCAGATCTATCTGGCGCGCTATTACCAGGCCGATGCCTGCTTATTAATGCTTTCAGTACTGGATGACGACCAATATCGCCAGCTTGCCGCCGTCGCTCACAGTCTGGAGATGGGGGTGCTGACCGAAGTCAGTAATGAAGAGGAACAGGAGCGCGCCATTGCATTGGGAGCAAAGGTCGTTGGCATGAAGACAACAACCGCGATCTGCGTGATTTGTCGATTGATCTCAACCGTACCCGCGAGCTTGCGCCGAAACTGGGGCACAACGTGACGGTAATCAGCGAATCCGGCATCAATACTTACGCTCAGGTGCGCGAGTTAAGCCACTTCGCTAACGGTTTTCTGATTGGTTCGGCGTTGATGGCCCATGACGATTTGCACGCCGCCGTGCGCCGGGTGTTGCTGGGTGAGAATAAAGTATGTGGCCTGACGCGTGGGCAAGATGCTAAAGCAGCTTATGACGCGGGCGCGATTTACGGTGGGTTGATTTTGCGACATCACCGCGTTGCGTCAACGTTGAACAGGCGCAGGAAGTGATGGCTGCTGGCACCGTTGCAGTATGTTGGCGTGTTCCGCAATCACGATATTGCCGATGTGGTGGACAAAGCTAAGGTGTTATCGCTGGCGGCAGTGCAACTGCATGGTAATGAAGAACAGCTGTATATCGATACGCTGCGTGAAGCTCTGCCAGCACATGTTGCCATCTGGAAAGCGTTAAGCGTCAGTCGCCGCCGCCCGCGAGTTTCAGCACGTTGATAAATATGTTTTAGACAACGGCCAGGGTGGAAGCGGGCAACGTTTTGACTGGTCACTATTAAATGGTCAATCGCTTGGCAACGTTCTGCTGGCGGGGGGCTTAGGCGCAGATAACTGCGTGGAAGCGGCACAAACCGGCTGCGCCGGACTTGATTTTAATTCTGCTGTAGAGTCGCAACCGGGCATCAAAGACGCACGTCTTTTGGCCTCGGTTTTCCAGACGCTGCGCGCATATTAATACTAGTAGCGGCCGCTGCAGTCCGGCAAAAAAGGGCAAGGTGTCACCACCCTGCCCTTTTTCTTTAAAACCGAAAAGATTACTTCGCGTTATGCAGGCTTCCTCGCTCACTGACTCGCTGCGCTCGGTCGTTCGGCTGCGGCGAGCGGTATCAGCTCACTCAAAGGCGGTAATCTCGAGGTTACATTGTTCAATCTTGCATCGGTGAACAGCTTTCAATGCACCAAAAACTCATTTAAAGCTTCTGATGTATCTATTTTTTTTTACACCGTTTTCATCTGTGCATATGGACAGTTTTCCCTTTGATATGTAACGGTGAACAGTTGTTCTACTTTTGTTTGTTAGTCTTGATGCTTCACTGATAGATACAAGAGCCATAAGAACCTTCAGATCCTTTCGTATTTAGCT
+
0/'&&$&'%%''&&$%&%%%%$$#$%%$$#$$$###$%$$$$%%'%%$%&%$#$%%&%%+'%&%'&$$$%&(%%&$%$%%&$$$$$$&&(%$$%%&%%%%$%$$##$$&&&&&$#$%$######%')((&%%&(''&$$#$$%$%%()&)''(''&&&/.-.3<=@@AHJD=EEGHJBICIJFJJHIJBD=<>==I<::7=71)(((**5.../6612320'&&&(//))))>CDFFD7448DGDHDBABJEEEDCCIHH@,++,=961226ABHJHHJJJJJJJEJJJGHJIIGHGJGDJGJJJJIFJEJDJH2222<::??DFCAAAJEFJJJHICBA@8755863//01112;:97:>999:?B?AAJHJIJJIJJJGB;77EEEEHEEIDGFEGGHJFGJJJHIJJJJIJJDJ;-,,,31133:<<EHDFGFIFBJJJCEDDCJJIJGJJDCG@666A==<>JCABCE:AJEDBBCCA@>CJJJGIF>FFJFFFH6IGDGFJGGHFJFI@=1122FDFEFJHJJHHHGJHJJJJJFEJJJJJJJFF??<23DEGJJJJJFEEIJEJDC:CJJJ;877;?C:9744;89CDEJJJEFEGHJDJJEFJJJJG==33@AJGJJDH4334:@BDEJJJIJDCA@HGEIAJJGGGJIDDC;::75548557;>?DGEJJGGJEFDCECIJGIF>>>??JJIJJJCAJIECGDEJJHJJEJ:::9877:777>==9:;;<=532435<@;:9445356=27<3>=>DJEFIJFCGJJEFJC?>>4444<BJ>;,,,-4232280135::9<CDGGJEJIIJFG>JEJJGFGGDF97,IIDAAEDEEDJIC@@DEGJIHDEEFGFJ?EF<:D@??<@FJJJECCCFJGGHHIEHEFGH:E;;::HJJGJJFHJIEEJHJJJJJGJJJJFDCGFF;;::>=@AB@DBBIJFE=<<<ACFJJFHJGJEGJJJFJJJJJIJFA@@AA>>??CJJE63340004:77211++*+./2.'.-'')<++**2;<ACDAAABEFJFEDEIJJGJGGIJGEFEGDDEIGIGGE>JCAGJ=DIGJEFGACFJJHGHEGDDGFJGJFHGGFJIEJHFFF@>?C@=@FJFABAAECFFFFIBA<@@BE:(((.''''(),:;AHIGJGFCFADCC661-++--@69988:77430/***%$#&%&'BBCJFHIDAABAJEFEEEHHEAGJFIHCA76+++==6432012,8FEDJEJHEHFJ@B?>@@C@@A?@ABED>>>?GFFGAAABDB@B2('''&%'*0*'')-8?>?ECFIGFEGEGJFCEFEJEGFEBFA@??A@CA?>4233<AAGDCBBB?=;<;<>CC?>?CE@A?@BBJEGEJEECD@??*)))CDA@@AC;;::;;:::9<=FB@?DFJDA3333@CBAAA;9;<ADD>:88@?>DDEEIDGDEJJHJJJJFEIIHHJIHJIIB7-,-29EIJJHJJJDDJJJJFIJJGFGHDHJJJJJIJIJJJGDEDJJJIFGDJG<88<<===ABAEJJJB<<=FHJIFF?288EGJJHGJFJGEDHDFFFJJJ<4FGJEJJIJC@?ABB=<<==HIJIDC=2**6+&CCEEEDJCCB5555FFFEIJIJJGJFFEGFJHEFFJC2223EAAA@)))))A60134553.-..*+++/++,,+()),&))<BA<<<<=;;<BCE>@@;<B=--,-HIJGHIDJJIGJC<9557FJGJIGJ*))*))('*'**+999<:43/((66000:;@6556@BCBB?@@<===B33334334?AGJJIEEJCBBADJHIJ?@>;=;6555??-,,,:870068@A77767:>JGGGA@@@JJFHJFDJFC<@GEFDJEFFJJGJJIFGHHJFGIJ779FHGFCC@?@ABJFJGJJJIJHJJDFA;-'6B>>>=B=99,---..@>@;<<<@AF<JJCIGCHHGIHFJHFHI<<<=@?AB=<<?<9887;:9837175423679;DGJHJGJJJJJJGJJJJJJFJJIFDA@A>@HJJJJAGFCGCCFC>?>8775>?CJJHE76;CD???CA>>D@AFG@JFJHJFHHEEIBGECIJJJHJJGIJHJIJJJHGJJ;::;JJJFJJFJJJIJHHHJGHIJIGHIIHGA?---.73)&%$##$&**+9>ADHGF777;79=8777A@>=?B>HBC?@AA>;>B?>=<;9:;<666A@???::992000/087/*3584333+&%%')))*:2004FDDGFEGJJJJDCDCCCCHHFDJJFE=;;<IFEDGCCDCC@@A@AAAAJFGJJFEEIIFHJGIJJHEFJEJFEGEIIJJJHFHJHJIEJJJJJJJJHJEIGGJJEDGEJJIJJJHFJJJIGJJFJJIIJJJIJIGG;998000088774333;@9799@B>/../D::8;6211,-1001/00001---.=ABDFEJBJJGJJIJJ<<<<HJJJJGJJJGECFBC@1(&&('&&&(+,)(((((*,32376624.-..;A>921111=<;;=8))()2--2;;;AB1111877=<+++,)'&$,-::;;<<AA;866:7;;;<FFBACA?><==DBDADJHJHJICA=<;>?CGJJCF1001><;=JJJFECJJJJIGJJJHJEJIJGJHJJEJF@>=:A:88;CCHFEFGFEJEIG@----?<<66767DCD;<=?@A<==><<<8?0/..-11/-./067@FD@@?>;;@?BDCBB)))):::BBEGJ@@D:0--.===>JJJJEGDHGIJ><5+++*>FHJJJH9999FJJGEFGDBGDFJGDHFIJJJJEJJHHFEGFHDHJFFEEFHHBDCFCEGA@@?<9:3488@?..6--3)&$%')68CGJJGJJHJJGFGJIBCDAA4<4453348,+++9DJFJJGI===?@@=?9?:331&&',,,/118666766320<=>ABBBJEJJE:8730*:BEFGJGHIJFGJHHJJHHJGJBJJ?BEDFGICGFHJDBGB@?>=?C8667>JJEHHJIEGBDA77:<CJGHCFHFJHJGEGHFDBEI843356,'--/2226;;EJ9*))*.-+5=;:;:<=AGJJJEDFJDCEJJJGJBIHDFHF?995444CDJBCBA@8<JFFGGJJHJGJJFIIHGDEGJHDEFHCB?>>5345345CAEFCJJGJGGJEIJJJJJJHJJIGJJGJJJJJIJEJJJJJJJGIJJJJFGHJIJJJHIJJGJJJJJIEFEJJHHDHJ5000C;;::HGJDCEFJ@DIJFJHDGJGCHECEJFB?@?DBCBJJEBDDFDDIJ776,--43,10+,.))))%&'&&''(&&(66CHBA@@JHFA??@AA91-----<==>>@EAAAAJHHHGHIFJGGIJJHJIJJIJJJFB89=>??/..1,,-97?DB=(BIABHGEJB?J?//,*)'(*+&''':;:;+++,;=?BIJEIJHFDGJHF@?@@>?@AC?DE?655;;/,&&')+7,,,,-?DDEFDC>9;=JHJJHJJJIFJFGJJJJJJIIJJFJADDA33331113436:@@<@AF@?0.''89>CEDFDCCJC@@=>>>A@66-77CDJIIGJJJJ@@@>=?1*)&$%()+-5458>>?>@@:92,**+.0-3455-++)(%&'&%%$%((,-./,+*))((''(+7;=;8?@DJEGIJHJEJ@@A0-.((((((()=9??@<<:@</DJJGJFJJJJJG<-,,*'''%%%'()---01:ACEFJGHGIHIJ****@AAJJJJJJIJJJJJ@>>>HJJFFJJHEJECBB<889@AEEIFGJ544212166687732228IIHJJIIJJJJJGDIJJGBJD@?@C67BAAAC==:6EHFDDJJIIGIDICGJIJJJJJJFJGJIJIJGJJIJFHJJGJJJJJJIJGJJJJGHJHJJEDACDBJJDJFFJIGJGEFEJFJGGJJJABAFIEJJIHJJJIHFGC77A)))*988@D?@>>B>;<:A889333=GB<<<=CA@+++E@><;<=;C=>?@HJEEJGJJJJJ;:::EJIJ=:99@>?>=855A322323.+++-/./-,'&&&((/6:;????;:<>CJC@:@<FGECCDC?IF555JJIH>=>>JJJJJHJJJJJIJHJHJIJHJJIJIJJJJJFIAAAEEJGJ>>74-+.,./3BC@AC;:91)(**(-,0-//722000'(+9;DCJJJJJJJEDEHF=>B@>?BCB;--,+**+67:7767=9655,((())'&)'*0//8<BBFHFJJFGHJJGJJIJJHJHHGEJHJDDCJJFFFFFJ>=<;<*&%%&)(%('(+)**455('&&&&&'&&&(&%'(*./624****28CB4343010,&$%%&&&()**'%%%*++((*+)*+/.,,,,5412232//3;32++,,--.6,''(->((((65))::<=JGJJJHIJJJH??AE<<<=JJJGA)%%%%))*...AAJHEDHECFJH555?AA@:96692015::3---5/89;>??=78>GDJGJCFGGJHF::::JJHJEECBGJJGJFGB==DDJDJJJJEJCAEDJJJJHJJIDIJ;=<+**+*.++58BJFFEHEEE9=(@@AEHEF>==?JFB??>>>D>7EFGJJJIGABCBAFBGDFFJJHHJJHHFJGJDCIDHJJGHGJIDFHFJFCGHGFJDJFJCBAIJHBBBFFJJCC<<556FGJJGBAABFJDD@@B?AJJJJJJJJGJHDJFJGFJG????EJJIJAAAJHGJCCB::9&'%%%$%%&&)*,,-+&%%&&%$$%%.>CFJIJA<<99:<@BB;;JJJEGJJJJHH;<>>B?=>3<<8=DJIJJJJJJHGCCGABAAIFJJEIGAA@D====>HGJJJJGCDDGJFJGJJJJJD===JJHJCDCEDJJJJJJJJJJIHJGJJJJGJGJJJGIJHA@@@HBCCJJJEHJEJGHJHF?A@E@CGEFEAAAADCJAACEFJIJGGIJFJJJHJGIFJJGBIDDACIGFHGJGIFJIJDFJFJJJGJJJGJJJJJJHGJJJJFJGJJIJIGJJJIEJJIJIJGJJJFBADIEHFJFJF??0-,+**,.>:?A7EFFJJHJHGFEDDDCCFFIHGHGEI99BBDJJJGGCC@@>3-)))<JJIJHEEHFDIJJFJICDGHJCB::9B7667;;;=F:999=JHJJJGJFJJJFH@??>C-))HIJJJJJGJJEJHIHGIJIJJJJJIFDCCJFIGJJFIIJIJHHHJJJJIJJJIJFEEGJIJJJHJJJJGJJIJJJHJJHJHJGGJGJJIJE==<<998=C:5,,+$%$&)+&&((%$$&''')+6=:FCCFGIJBBAJHJFIJJJHIJJGJJEHJJJJFBC.---55))))73;6./:333?=BCBDJJJH8778ABIEJEJJJIFGIJHJJF8887<<<DFGHFJHJJGCCCBJ;8);>@JHGJJC>>>@??:9:;0//14000FDJIGGDCE;:88;>9888HJHFJHCGE<?@<DDE>;99DFDDGGJED10002278/....-*567=CJHE<77777ECEDJGA?BBCIFBFBEJFA>:<BIJHIFJJD<DIE@?<334..-,,.1889CFJHFJJJCD99=3<6555JGJ<==?@?@AEF::;;JGGJFJFCBAEA?>D9894-<AJJFCIJJIJJJFG>>>:IGGJJJJJIIJJJJIJJJBDCDFJGJJJJJJFFJHJJJJE@@CDAACGEJGHJJIIJHJHICGDDJ?2../9::<=E@@BJHGJJGFFHI?<;=>DDCD220//*''''(('&())+(**9;;;54443,**+/8667@>@AF@@<8'%%&(),91-+(*<ADIJJEJJ83000CFFEFHFJJJJIJJJJFCJJJJJJIHJHJJJJFIHAHJJJ@=JJHJIJHHJHHGHHJJHJGFJFIIIGABA@DCJJB6531>?:;?BA>;<FJHGJJEJJJJJHDDDEFFB?BCA><;:44330573'(55546,+)((*-.00+++%
@Glass_T7V_15_D3_12_12_23
GCTTTTACTGGCTGATACGTTGGTCCTCACGCCACTTAAGACGCTAATCCCTAACTGCTGGCGGAAAAGATGTGACAGACGCGACGGCGACAAGCAAACATGCTGTGCGACGCTGGCGATATCAAAATTGCTGTCTGCCAGGTGATCGCTGATGTACTGACAAGCCTCGCGTACCCGATTATCCATCGGTGGATGGAGCGACTCGTTAATCGCTTCCATGCGCCGCAGTAACAATTGCTCAAGCAGATTTATCGCCAGCAGCTCCGAATAGCGCCCTTCCCCTTGCCCGGCGTTAATGATTTACCGAACAGGTCGCTGAAATGCGGCTGGTGCGCTTCATCCGGGCGAAAGAACCCCGTATTGGCAAATATTGACGGCCAGTTAGCAACATGCCCATGGCGCGCGGACGAAAGTAAACCCACTGGTGATACCATTCGCGAGCCTCCGGATGACGACCGTAGTGATGAATCTCTCCTGGCGGGAACAGCAAAATATCACCCGGTCGGCAAACAAATTCTGGTCCCTGATTTTCACCGCCTGACCGCGAATGGTGAGATTGAGAATATAACCTTTCATTCCCAGCGGTCGGTCGATAAAAAAATCGAGATAACCGTTGGCCTCAATCGGCGTTAAACCCGCCACCAGATGGGCATTAAACAGTTCTCCCGGCAGCAGGGGATCATTTTGCACTTCAGCCATACTTTCATACTCCACCATTCAGAGAAGAAACCAATTGTCCATATACCATCAGACATTGCCGTCACTGCGTCTTTTACTGGCTCTTCTCGCTAACCAAACCGGTAACCCCGCTTATTAAAAGCATTCTGTAACAAAGCGGGACCAAAGCCATGACAAAAACGCGTAACAAAAGTGTCTATAATCACGGCAGAAAAGTCCACATTAATTATCCCACGGCGTTAGCACTTTGCTATGCCATAGCATTTTTATCCATAAGATTAGCAGGATGCCTGCCTGACGCTTTTATCGCAACTCTCTACTGTTTCTCCATACCCGTTTTTTGGGCTAGCTACTAGAGAAAGAGGAGAAATACTAGATGATGCAAACCGTTTTAGCGAAAATCGTCGCAGACAAGGCGATTTGGGTAGAAGCCCGCAAACAGCAGCAACCGCTGGCCAGTTTTCAGAATGAGGTTCAGCCGAGCACGCGACATTTTTATGATGCGCTACAGGGTGCGCGCACGGCGTTTATTCTGGAGTGCAAGAAAGCGTCGCCGTCAAAAGGCGTGATCCGTGATGATTTCGATCCAGCACGCATTGCCGCCATTTATAAACATTACGCTTCGGCAATTTCGGTGCTGACTGATGAGAAATATTTTCAGGGGAGCTTTAATTTCCTCCATGGTCAGCCAAATCGCCCCGCAGCCGATTTTATGTAAAGACTTCATTATCGACCCTTACCAGATCTATCTGGCGCGCTATTACCAGGCCGATGCCTGCTTATTAATGCTTTCAGTACTGGATGACGACCAATATCGCCAGCTTGCCGCCGTCGCTCACAGTCTGGAGATGGGGGTGCTGACCGAAGTCAGTAATGAAGAGGAACAGGAGCGCGCCATTGCATTGGGAGCAAAGGTCGTTGGCATCAACAACCGCGATATTGCGTGATTTGTCGATTGATCTCAACCGTACCCGCGAGCTTGCGCCGAAACTGGGGCACAACGTGACGGTAATCAGCGAATCCGGCATCAATACTTACGCTCAGGTGCGCGAGTTAAGCCACTTCGCTAACGGTTTTCTGATTGGTTCGGCGTTGATGGCCCGTGAGCGAATCTGCACGCCGCCGTGCGCCGGGTGTTGCTGGGTAGAGATAAAATTATGTGGCCTGACGCGTGGGCAAGATGCTAAAGCAGCTTATGACGCGGGCGCGATTTACGGTGGGTTGATTTTTGTTGCGACATCACCGCGTTGCGTCAACGTTGAACAGGCGCAGGAAGTGATGGCTGCGGCACCGTTCATGTGTGGCGTGTTCCGCGATCACGATATTGCCGATGTGGTGGACAAAGCTAAGGTGTTATCGCTGGCGGCAGTGCAACTGCATGGTAATGAAGGACGGGCTTGTATATCGATACGCTGCGTGAAGCTCTGCCAGCACATGTTGCCATCTGGAAAGCATTAAGCGTCGGTGAAACCCTGCCCGCCCGCGAGTTTCAGCACGTTGATAAATATGTTTCAGAGCAACGGCCAGGGTGCGAAGCGGGCAACGTTTTGACTGGTCACTATTAAATGGTCAATCGCTGGCAACGTTCTGCTGGCGGGGGGCTTAGGCGCAGATAACTGCGTGGAAGCGGCACAAACCGGCTGCGCCGGACTTGATTTTAATTCTGCTGTAGAGTCGCAACCGGGCATCAAAGACGCACGTCTTTTGGCCTCGGTTTTCCAGACGCTGCGCGCATATTAATACTGGTCGCCAGCCTTGCAGATCCAGCAAAGAGCGGCCATTGTCGCCCGCCTGCCTCAACACGGAAAAGATTACTTCGCGTTATGCAGGCTTCCTCGCTCACTGACTCGCTGCGCTCGGTCGTTCGGCTGCGGCGAGCGGTATCAGCTCACTCAAAGGCGGTAATCTCGAGGTTACATTGTCGATCTGTTCATGGTGAACAGCTTTGAATGCACCAAAAACTCGTAAAAGCTCTGATGTATCTATCTTTTTTACACCGTTTTCGTCTGTGCATATGGACAGTTTTTTCCCTTTGATATGTAACGGTAAACAGTCGCTCTACTTTTGTTTGTTAGTCTTGATGCTTCACTGATAGATACAAGAGCCATAGAACCTCAAATCCTTCCGTCTATTTAGCCAGTATGTTCTCTAGTGTGGTTCGTTGTTTTTACGTATAAGCCATGAGAACGAACCATTGAGATCATACTTACTTTGCATGTCACTCAAAAATTTTGCCTCAAAACTGGTGAGCTGAATTTTTGCAGTTAAAGCGTCAGTGTAGTGTTTTTCTTAGTCCGTTATGTAGGTAGGAATCTGATGTAATGGTTGTTCATATTGTCACCATTCATTTTTATCTGGTTGTTCTCAAGTTCGGTTACGAGATCCATTTGTCTATCTAGTTCAACTTTGGAAAATCAACATATAAAGTCGGCGGCCTCGCTTATCAACCACCAATTTCATATTGCTGTAAGTGTTTAAATCTTTACTTATTGGTTTCAAAACCCATTGGTTAAGCCTTTTAAACTCATGGTAGTTATTTTCAAGCATTAACATGAACTTGAATTCATCAAGGCTAATCTCTATATTTGCCTTGTGAGTTTTCTTTTGTGTTAGTTCTTTTAATAACCACTCATAAATCCTCATAGAGTATTTGTTTTCAAAAGACTTAACATGTTCCAGATTATATTTTATGAATTTTTTTAACTGGAAAAGATTAGGCAATATCTCTTCACTAAAAACTAATTCTAATTTTTCGCTTGAGAACTTGGCATAGTTTGTCCACTGGAAAATCTCAAAGCCTTTAACCAAAGGATTCCTGATTTCCACAGTTCTCGTCATGAGCTCTCTGGTTGCTTTAGCTAATACACCGTCTAGCATTTTCCCTACTGATGTTCATCATCTGAGCGTATTGGTTATAAGTGAACAATACCGTCCGTTCTTTCCTTGTAGGGTTTTCAATCGTGGGGTTGAGTAGTGCCACACAGCATAAAATTAGCTTGGTTTCATGCTCCGTTAAGTCATAGCGACTAATCGCTAGTTCATTTGCTTTGAAAACAACTAATTCAGACATACATCTCAATTGGTCTAGGTGATTTTAATCACTATACCAATTGAGATGGGCTAGTCAATGATAATTACATGTCCTTTTCCTTTGAGTTGTGGGTATCTGTAAATTCTGCTAGACCTTTGCTGGAAAACTTGTAAATTCTGCTAGACCCTCTGTAAATTCCGCTAGACCTTTGTGTGTTTTTTTTGTTTATATTCAAGTGGTTATAATTTATAGAATAAAGAAAGAATAAAAAAAGATAAAAAGAATAAATCCAGCCCTGTGTATAACTCACTACTTTAGTATGCATTAGCAGTATTCCAAAAAGGATGTCGCAAACGCTGTTTGCTCCTCTAAAACAGACCTTAAAACCCTAAAGGCTTAAGTAGCACCCTCGCAAGCTCGGGCAAATCATCAAATATGCTTTTGTCTCCGACCATCAGGCACCTGAGTCGCTGTCTTTTTCGTGACATTCAGTTCGCTGCGCTCACGGCTCTGGCAGTGAATGGGGGTAAATGGCACTACAGGCGCCTTTTATGGATTCATGCAAGGAAACTACCCCATAATCAAGAAAAGCCCGTCACGGGCTTCTCAGGGCGTTTTATGGCGGGTCTGCTATGTGGTGCTATCTGACTTTTTGCTGTTCAGCAGTTCCTGCCCTCTGATTTTCCAGTCTGACCACTTCGGATTATCCCGTGACAGGTCATTCAGACTGGCTAATGCGCCCGGGTAAGGACGGTATCATCAACAGGCTTACCCGTCTTACTGTCCCTCGTGCTTGGATTCTACACAATAAAAAAACGCCCGGCGGCAACCGAGCGTTCTGAACAAATCCAGATGGAGTTCTGAGGTCATTACTGGATCTATCGACAGGAGTCCAAGCGAGCTCGTAAACTTGGTCTGACAGTTACCAATGCTTAATCAGTGAGGCACCTATCTCAGCGATCTGTCTATTTCGTTCATCCATAGTTGCCTGACTCCCGTGGTGTAGATGACTGCTCCCGATACGGAGGCTTACCATCTGGCCCCAGTGCTGCAATGATACCACAAGATTCCACGCTCACCGGCTCCAGATTTATCAGCAATAAACCAGCCAGCGGAAGGGCAGAGCGCAGAAGTGGTCCTGCAACTTTATCCGCCTCCATCCAGTCTATTAATTGTTGCCGGGAAGCTAGAGTAAGTAGTTCGCCAGTTAATAGTTTGCGCAACGTTGTTGCCATTGCTACGGCATCGTGGTGTCACGCTCGTCGTTTGGTATGGCTTCCATTCAGCTCCGGTTCCCAACGATCAAGGCGAGTTACATGATCCCCATGTTGTGCAAAAAAGCGGTTAGCTCCTTCGGTCCTCCGATCGTTGTCAGAAGTAAGTTGGCCGCAGTGTTATCACTCATGGTTATGGCAGCACTGCATAATTCTCTTACTGTCATGCCATCCGTAAGATGCTTTTCTGTGACTGGTGAGTACTCAACCAGAATTAATTATGAGAATAGTGTATGCGGCGACCGAGTTGCTCTTGCCCGGCGTCAATACGGGATAATACCGCGCCACATAGCAGAACTTTAAAAGTGCTCATCATTGGAAAACGTTCTTTGGGGCGAAAACTCTCAAATTCTGTTCCGCTGTTGAGATCCAGTTCGATGGTAACCCACTCGTGCACCCAACTGATCTTTCAGCATCTTTACTTTCACCAGCATTTATGGGTCAGCAAAAACAGGAAGGCAAAATGCCGCAAAAAAGGGAATAAGGGCGACACGGAAATGTTGAATACTCATACTCTTCCTTTTTCAATATTATTGAAGCATTTATCAGGGTTATTGTCTCATGAGCGGATACATATTTGAATGTATTTAGAAAAATAAACAAATAGGGGTTCCGCGCACATTTCCCATGGTGCCACCTGACGTCTAAGAAACCATTATTATCATGACATTAACCTATAAAAATAGGCGTATCACGAGGCAGAATTTCAGATAAAAAAATACTTCGTTTCGCTAAGGATGATTTCTGGAATTCGCGGCCACTGTTTCTTCGAATTCGCGGCCACTTCTCGTTATGACGACTTGACGGCTACATCATTCACTTTTTCTTCACAACCGGCACGGAACTCGCTCGGGCTGGCCCCGGTGCATTTTTTAAATACCCGCGAGAAATAGAGTTTAGATCGTCAAAACCAACATTGCGACCAACAGCCGTGGCGATCAGCGGTCCAGATAGGA
+
----,*%%$%+,,,,++...02346993)((()'&&'.0354:;@//;?EJJGECDDEJEIEA545;9;/+(()+,0))))),--.88:FGA?>?BDBBHCCEHDEEIC@@5444;>95555657=EEDB?@>;343488?EC@????>@))))A@A??@AJDCGIJDBDCHFDB:7?BEEGIJJJGIJJJJJG@HJIJEEGF77CEEDJEJCFGJGIJFJJJJEEDFCDJF><<=C=>==JJHCBBCEEHJJJJHFHICGCJCC;66:=>=>JJGHJ?CD778+583155EJFCGF1000/&%%$'''**.-*(()./36>;;7677=@A?GA?@?@AACJJFIJEDECFBA:<JFJHJIGIJJ;;:<5-++,9?>@@8878%$&$%$$%##(((,,-2699:?@AF;<<=>=<<@EFF@>99BJ;;;7654//,./0001:?;;6G?JJCJ<;<<HJDEEEJJGCFFFJHCFJIIJJJJFJ>=::<;61121113@@;>J=4333>ECA==86546+++-:04(''''''(),)))(22499@=;==@BHA?<;;=?=>=<<==<=EDBEE;EJJEJGJJFJJFECBB1111>ABHGJJEJDJFJIJJJGCDHABAAJJFEHCCCCBAABGJJJJGJIEGJGFFEJGGGDB>::<9+*)*)))+4,>@===8899HFCA770+++,)(((0//.1.5/./.-'%%$$%&(%)**///023@IJJJIJJJ,,,.1110-+))&&&%%'(,*,,(((9??BBFDJEEGJ@>@JIFJFJJJJIGJA???EEIJEIJJJJFFIEJH544<=@''4?DBJJIJIAA@@D=611D3333EEJ=F;;::>AEDCEJJEJDIJJFIJGGJJJFFJJA99;0//0999:AIBBEJIIEB@43++***-2(()-32)''&)11212-%$$$%*),+-989A==7B>>>11111A=>872>B866??222--+&((%%&&&&&--0.,+*/-,/---.<<@@@CGDGJFJJDDG>=7JJJHIJJCHCJHIFGHJIGGJHJJE?ACBDHCGFIEGIJJJJHJ=:FDGJJJJJIHJJJGGGJ???:;;<JJ87658778:2.//09;;;==:;;:BA@>:;5555<<=><<<777555768810015777JJEHBDBCAGEFJGGECBGJHJJHJGJJJJGJIJJJHHGHEEEAA61,&&*002-.--==>BAAIIEF@A@?@?<<=?@;*))-1?>?BAA@?ACEJHHGIJJJ????GJJGFGDJ44445?----@>?GHJFG????FGBB?333976//2>211,-,,95//119=5<+0++2BHGIJJJHGJJFIDFHJDGCDE>?>CCGE@<=<@9999C<@<7416+''&*+-78....335699;@AEJHJJGJJHEDHGJJFC?=6447;;=+**,7792-.0/1134500223?J==::<;<989;:>?=DACCFJGJHCFI?JJFJJJJJEJH?889FDCJHFJJJJHJJ@A?AEB9:::DFEEJJIJJIGFJEJIIJJ9888EAABJJJBJCFFFIJJJJGBBAJJHJEJJHFJ?CDEGIJJJJJGJHHFJGGHJJJJJJFJ4./?JJIJJDIIJJJJJJIEIHIJJJGJHJ??644,''&&*+4BCFHEH;99:857:A?77:;HFJIJJFCGACBDJIIJCDB=>=<<=9;<JG@>::<9:779111(&&'--.77788<>AEFHGEJJHIHHJJJJJJHJJHJIJJ@@DFGCCGEJJEJJJJJJGJJIJGJJJJJICJI55564-,,,''&&/---,+'&%%'%%%%##$%%')3478BEFJJF=<7567AF?>>>J9899'&&0-+-027-,,,<@CBIJIHIJJJHJJGJJJHGGJHJJJJJJJHDFGJJIJJGJJJFGFJJFIIB>>>::<JJIF<999>BEH>?84D@ABHJEDDGEJJGJFIGFJEJGJJC@?BC??>=?=,***HHJJJGIJFJIDCAA<B>:;<776679>66=<>>??<>=?>>@BCFEJJB<<<=HCJHJ;99:JJJHDDFC>><@JJIHGJHIJJGJJJJJGGJJJHFJGEEDEJJEGIDAB233.'&&&&%$(*&')+,0469;@@@AHJFHEGJJJJGGJEJ956998456563?=;:2113>IJJJ9888=ACCE8666BJJJIHGF5425068@CHFFFGFJFGHFJJGEJJFJ9779880-,0)(''%$$%(.--('((.1(&%%%'**+1500//..+)&%&',-/223333305649;=3*))*55:55JGHF@AAADJ5545H>FEB>>=@92..9@JFCHJDIHIHJ<<<=JG@988:9999EJFADCCBBB@8/+**+0,/AACEDJJJJJHJJJIJBBCIHBB@AEGJGJJFBBCECF>54577<<=>C<8000:GHCDFDHJJJEJHJEJGJFFC?CCB110)))&%&$%&&+*'&''(+,'*%%%'$%%%&&&*-*))'&&%&&%$%$$%&(&)(%('((%#$%$$$%'(-/0))+')*)'(01<<789;:>@?AFJJCBA94//EIIJJJJJJJIJJHJHDEFHFJIIIJJJJIGJHJIJJJJJHJJJJGJF>>>?JHJJJJJHJA?@?A@<<<><B@A:::8=94446BB?A>=<=?EFECD<<<BC>.-.6GJJIGDEEEJHGJJFIJHHJJHB@ACHJDGJFCDGFJ@GGGJEJEIJDJHJG1'''',,03??HGFGJJFED?4,=>0*AAFFBJJHJJJIEJ666))).*&%$####$..76@FHED@?FC<<=9:;:@EJHGJFJHJJJGJIJHJJFDDDEJJJHJ+,EECC6/.--//0-*+22((()764556;@IIJHJIFJDEECEHF6666--..4.221338//**'&&&446,,,575....=6886-----)'(++-)466<9@@FGCG33325<AJJJJJJ@B@9;CACFJJJJGFEJFJJDJGJJJJJG@@@@66683)(((((*C?=>>CGEJJIJG=EJHGEEGJIF:555<>CBAIDFDDCHJJJJJIDGEJB;-)(''(&*2222:AFEBBBFHJHD4339<?<CC<=?8668<-,++-...,((((CBIJJJJHGDD@=2000))))25/*)=;=;:5---'''())+*330004444;102244455=>?;:6&%&)..//21111DA@80/17;6673>GJEGFFCGEDHH>>>>A:98?EA<<;<FEFJEFHHDBCEFJEFEGGC@B((('***,-11::;?AA9987999=1123::---->=?GGFDDEEEJEIFGDCCBAAABDBCCEEG=;456?<766@DBDAB@89:;7665:8;;CEBDBCC::@BCBEBCEEHEC>>CHCICBC@;96(''*>>C<<<:?EAAACGDHA@@ACBDAA?DJC>,,,08ABDFJEFCJ777@DGC=<2)(-+.;>>@=>;;;9:?BCCJJF?>>>DGCCDCCFFJJ8666==<<<<443.12;<>@?CDDEBCBJD==AECEEA?::ABDACBEEC@=??ACGBBDAA@;**''0+))*988:00//678?,,,,:00<<BB???AGCFB@??>>>==7770/(''%(2235:9;=<@@@<9996-))**./----43001166:;;;;<;:<7888''''32245659769;??<:6-?0002@DBED?<<7566:=>;;999788:?==<<<<;;:::999=;;8889<;><<<>;::;@@=9:;:989+++++7688777:86666878;<=<?>777@>?><=:9989888;;>@::992113::;;=:<:::9:;;::::;;98225955579559:<:;;99899:::<<;:9777797888=;=876686689CC?;;94878;8>><;:8879::;:9;;9:::;:7788;>A:=?<9:;;<::<:;6/.../-*%%%%+55:=:::8988:::<433+****352,9;;;79=?@??A=;;;;976789:9997788777798878200/138898;;973359=><;;87346>=<///0++++*'--/1<655555556;;:;;84111),,+,('&&&$$$$./,))%%%%*/;998:888777JFIJIFIJFC;BDEGEA>54:JGG==<<<H=AFJJJEJCCJJHIF999:I?@??>>AEBACEGFJJJJFFE:6657''%$&&)+('(++?@?ABDJJJGJJIJJJFJJGFDJJJFHHJEJJJJFEIJHJIJGJJJJJIJJJHJGJJGHDFGDGGFJJGFJGHH888:??AIDJJJJHGJJJIJ::::JDDJJJJFFIHJJJDBCCJJJJJIJJJ@DF<B>,,+))*,++++--:;BCJIGJGFGIGJHFEGJGJJ<66>AJHJJJJJGGFIFJJGJIJ5556<===E?>==@JJJHB@<==EDDJIIEJEGJJJFJJHFJJIGJJJFGJHFGJH9GJIIJJGIJJHJJJJJJHJJIGJAJFJJACBEGJHF553345)((((&&&(&&&'$$$&&$#%&''')3448>::;;GFJJHIHHDHA@@@9+++,7--25/../4555767;55336721-222368@@>?>>89977734445444?AB=C;:;?2111:EEEDDHJEEDB??5766BGDAADCC+*++++))&%%'0>BEBCCDBEIE@@@@FFDEGJJJHEDCCFHJJFJGJEIHF<<<=>>=<AEBA>=899BIA@?@>?9977=>2222<<<>=BBGCA>@AFCEEHFJ99998<<>@@;:323/.)(().+***&&%%$$$#$%$%%&&%%&)-+,--14/;---6@@@B@BBCIEJG---.4400/''&%&&%%&'&/---+**)'*)****+225<>CAADFDJHDEEEF-,,--)'%'((&'(%%%&'&(/+*()(../055567DEBEJGBEFD<;;<<4*,67+))),954448HHJE@A@?EJIJJIHBDCEDJHEJJIJFEIJJGJJGEJGIJJHJJJJIJJJJJIHJGJGHJGJGEF::+++GGBAAAGIGJCAA@BD;44:?@>>3335F=>==A?6++BAA@@>==C@AA?@?55566<BFBDCJ<;;<EBD66))),=?JECDFGJJ>>DDGJFHIJFJBGFAABABA:...--,,,-77=???A@F==>=?AGB;@BGDDJDBJFJJJJIJJFJJJJJHFIIHFJGJJJJGGJHFIFJJJIJJHGHDEJEJDFGJJHHJIFGJJ=;<@A=989<FIJJEFIGEJFG21119<:.)(((**+,,,++,/,,(()0349:::BDGJJJJJGEDGJJGFFB??7665BC>BGFHJFIFFIJJJJIGJGJJJHFDCBFFDDDCCIEFJJJJJGJFJJJGJFIJJIHHJIHHJJJJJHEJJJJJBBCHJJGAED96+)&&%%&'%$$$%#$$%%$(&%''')+/,,))%%%&-,)(--/2/13,,,-1010/'''(**.+--.*7CE@D@>9JD??@A<541.//,,,,+,'')+,+++=>@JFHEJJJFEJF<;:JDAA@?C@??JJJJEJJJJJHJJJJJJHJHGEEDGFIJJ866400-++--)))2?>GGJJJJIJJJIJHEFCBJIJEFCBFCDA@BAGFIIHEBC0../B==>>DCGGGJGJJGFDEGFJIJEDBDBDCHHFJFDFHIDHDFJFGFHJEEEDJ<<66443*''(+AJJFGGI====?==)))*,-11111=>?DDDEDJFHEHIJJJJGHJEED@<=ADBE===GGJGFHEG>>CCF<::;:=9&%%%(&)-,-122+'&&%$$$)-+,1259;@B6666D?A@CIJEGFB@1002+&&&1:95;51/,,-A:::7889--,-/.**++DC?>>,,,,>>DIIJEGGFFDCDEEADCA;1021/.-/047?DCGJHJGGJJJEDDGDDECDEJJJJHJJHJGGD?@BDC=;;>IJJGJGIFGGFI>>>00//200,,*++223=BDGJ?==>AFJJF?===/..*(()),,03***&%%%&&'&%$('*&&&&
@Glass_T7V_15_D3_12_12_24
CGCGGCGCGGCAATCTCTGATGCAATATGGACAATTGGTTTCTTCTCTGAATGGCGGGAGTATGAAAAGTATGCGGCTGAAGCGCAAAATGATCCCCTGCTGCCGGGATACTCGTTTAATGCCCATCTGGTGGCGGGTTTAACGCCGATTGAGGCCAACGGTTATCTCGATTTTTTTATCGACCGACCGCTGGGAATGAAAGGTTATATTCTCAATCTCACCATTCGCGGTCAGGGGGTGGTGAAAAATCAGGGACGAGAATTTGTTTGCCGACCGGGTGATATTTTGCTGTTCCCGCCAGGAGAGATTCATCACTACGGTCGTCATCCGGAGGCTCGCGAATGGTATCACCAGTGGGTTTACTTTCGTCCGCGCGCCTACTGGCATGAATGGCTTAACTGGCCGTCAATGTTGCCGATGCGGGGTTCCGGATGAAGCGCACCAGCCGCATTTCAGCGACCTGTTTGGGCAAATCGTTGAGGGAAGGGCGCTATTCGGAGCTGCTGGCGATAAATCTGCTTGAGCAATTGTTACTGCGGCGCATGGAAGCGATTAACGAGTCGCTCCATCCCACGATGGATAATCGGGTACGCGAGAGCTTCTCGGTGCATCAGCAATCACCTGGCAGACGGCGATTTTCATATCGCCAGCGTCGCACAGCATGTTTGCTTGTCGCCGTCGCGTCTGTCACATCTTTTTCCCGCCAGCAGTTAGGGATTAGCGTCTTAAGCTGGCGCGAGGACCAACGTATCAGCCAGGCGAAGCTGCTTTTGAGCACCACCCGGATGCCTATCGCCACCGTCGGTCGCGATATGTTGGTTTTGACGATCAACTCTATTTCTCGCGGGTATTTAAAAAATGCACCGGGGCCAGCCCGACGAGTTCCGTGCCGGTTGTGAAGAAAAAGTGAATGATGTAGCCGTCAAGTTGTCATAACTCTAGAAGCGGCCGCGAATTCGAAGAAACAGCGGCCGCGAATTGCCAGAAATCATCCTTAGCGAAAGCTAAGGATTTTTTTATCTGAAATTCTGCCTCGTGATACGCCTATTTTTATAGGTTAATGTCATGATAATAATGGTTTCTTAGACGTCAGGTGGCACCATGGGAAATGTGCGCGGAACCCCTATTTGTTTATTTTTCTAAATACATTCAAATATGTATCCGCTCATGAGACAATAACCCTGATAAATGCTTCAATAATATTGAAAAAGGAAGAGTATGAGTATTCAACATTTCCGTGTCGCCCTTATTCCCTTTTTTGCGGCATTTTGCCTTCCTGTTTTTGCTCACCCAGAAACGCTGGTGAAAGTAAAAGATGCTGAAGATCAGTGGGGTAACGAGTGGGTTACATCGAACTGGATCTCAACAGCGGTAAGATCCTTGAGAGTTTTCGCCCCGAAGAACGTTTTCCAATGATGAGCACTTTTAAAGTTCTGCTATGTGGCGCGGTATTATCCCGTATTGACACCGGGCAAGAGCAACTCGGTCGCCGCATACACTATTCTCAGAATGACTTGGTTGAGTACTCACCAGTCACAGAAAAGCATCTTACGGATGGCATGACAGTAAGAGAATTATGCAGTGCTGCCATAACCATGAGTGATAACACTGCGGCCAACTTACTTCTGACAACGATCGGAGGACCGAAGGAGCTAACCGCTTTTTTGCACAACGTGGGGGATCATGTAACTCGCCTTGATCGTTGGGAACCGGAGCTGAATGAAGCCATACCAAACGACGAGCGTGACACCACGATGCCTGTAGCAATGGCAACAACGTTGCGCAAACTATTAACTGGCGAACTACTTACTCTAGCTTCCGGCAACAATTAATAGACTGGATGGAGGCGGATAAAGTTGCCAGGACCACTTCTGCGCTCGGCCCTTCCGGCTGGCTGGTTTATTGCTGATAAATCTGGAGCCGGTGAGCGTGGGTCTCGCGGTATCATTGCAGCACTGGGGCCAGATGGTAAGCCCTCCCGTATCGTAGTTATCTACACGACGGGGAGTCAGGCGACTTATGGATGAACGAAATAAACGGAATCGCTGAGATAGGTGCCTCACTGATTAAGCATTGGTAACTGTCAGACCGAGTTCCGCTCGCTTGGACTCCTGTTGATAGATCCAGTAATGACCTCAGAACTCCATCTGGATTTGTTCAGAACGCTCGGTTGCCGCCGGGCGTTTTTTATTGGTGAGAATCCAAGCACTAGGGACAGTAAGACGGGTAAGCCTGTTGATGATACCGCTGCCTTACTGGGTGCATTAGCCAGTCTGAATGACCTGTCACGGGATAATCCGAAGTGGTCAGACTGGAAAATCAGAGGGCAGGAACTGCTGAACAGCAAAAAGTCAGATAGCACCACATAGCAGACCCGCCATAAAACGCCCTGAGAAGCCCGTGACGGGCTTTTCTTGTATTATGGGTAGTTTCCTTGCATAAAAATGCATAGAAAAAGGCGCCTGTAGTGCCATTTACCCCCATTCACTGCCAGAGCCGTGAGCGCAGCGAACTGAATGTCACGAAAAAGACAGCGACTCAGGTGCCTGATGGTCGGAGACAAAAGGAATATTCAGCGATTTGCCCGAGCTTGCGAGGGTGCTACTTAAGCCTTAGGGTTTTAAGGTCTGTTTTGTAGCAAACAGCGTTTCGACATCCTTTTGTAATACTGCGGAACTGACTAAAGTAGTGAGTTATACACAGGGCTGGGATCTATTCTTTTTATCTTTATTCTTTCTTTATTCTATAAATTATAACCACTTGAATATAAACAAAAAAAACACACAAAGGTCTAGCGGAATTTACAGAGGGTCTAGCAGAATTTACAAGTTTTCCAGCAAAGGTCTAGCAGAATTTACAGATACCCACAACTCAAAGGAAAAGGACATGTAATTATCATTGACTAGCCCATCTCAATTGGTATAGTGATTAAAATCACCTAGACCAATTGAGATGTATGTCTGAATTAGTTGTTTTCAAAAGCAAATGAACTAGCGATTAGTCGCTATGACTTAACGGAGCATGAAACCAAGCTAATTTTATGCTGTGTGGCACTACTCAACCCCACGATTGAAAACCCTACAAGGAAAGAACGGACGGTATCGTTCACTTATAACCAATACGCTCAGATGATGAACATCAGTAGGGAAAATGCTTATGGTGTATTAGCTAAAGCAACCAGAGAGCTGATGACGAGAACTGTGGAAATCAGGAATCCTTTGGTTAAAGGCTTTGAGATTTTCCAGTGGACAAACTATGCCAAGTTCTCAAGCGAAAAATTAGAATTAGTTTTTAGTGAAGAGATATTGCCTTATCTTTTCCAGTTAAAAAAATTCATAAAATATAATATGGAACATGTTAAGTCTTTTGAAAACAAATACTCTATGAGGATTTATGAGTGGTTATTAAAAGAACTAACACAAAAGAAAACTCACAAGGCAAATATAGAGATTAGCCTTGATGAATTTAAGTTCATGTTAATGCTTGAAAATAACTACCATGAGTTTAAAAGGCTTAACCAATGGGTTTTGAAACCAATAAGTAAAGATTTAAACACTTACAGCAATATGAAATTGGTGGTTGATAAGCGAGGCCGCCCGACTGATACGTTGATTTTCCAAGTTGAACTAGATAGACAAATGGATCTCGTAACCGAACTTGAGAACAACCAGATAAAAATGAATGGTGACAAAAATACCAACAACCATTACATCAGATTCCTACCTACATAACGGACTAAGAAAAACACTACACGATGCTTTAACTGCAAAAATTCAGCTCACCAGTTTTGAGGCAAAATTTTTGAGTGACATGCAAAGTAAGTATGATATTTGAATGGTTCGTTCTCATGGCTCACGCAAAAACAACGAACCACACTAGAGAACATACTGGCTAAATACGGAAGGATCTGAGGTTCTTATGGCTCTTGTATCTATCAGTGAAGCATCAAGACTAACAAACAAAAGTAGAACAACTGTTCACCGTTACATATCAAAGGGAAAACTGTCCATATGCACAGATGAAAACGGTGTAAAAAAGATAGATACATTCAGAGCTTTTACGAGTTGGTGCATTCAAAGCTGTTCACCATGAACAGATCGACGATGTAACCTCGAGATTACCGCCTTTGGTGAGCTGATACCGCTCGCCGCAGCCAAACAACCGAGCGCAGCGAGTCGTGAGCGAGGAAGCCTGCATAACGCGAAGTAATCTTTTCGGTTTTAAAGAAAAAGGGCAGGGTGGTGACACCTTGCCCTTTTTGCGAGCTCAGCGGCCGCTACTAGTATTAATATGCGCGCAGCGTCTGGAAAACCGAGGCCAAAAGACGTGCGTCTTTGATGCCCGGTTGCGACTCTACAGCAGAATTAAAATCAAGTCCGGCGCAGCCGGTTGTAGCTTCCACGCAGTTATCTGCGCCTAAGCCCCCCGCCAGCAGAACGTTGCCAAGCGATTGACCATTTAATAGTGACCAGTCAAAACGTTCCGCTTCCACCCTGGCCGTTGTCTAAAACATATTTATCAACGTGCTGAAACTCGCGGGCGGGCAGGGTTTCACCGACGCTTAATGCTTTCCAGATGGCAACATGTGCTGGCAGAGCTTCACGCAGCGTATGGATCTACAGCTGTTCTTCATTACCATGCAGTTGCACTGCCGCCAGCGATAACACCTTAGCTTTGTCCACCACATCGGCAATATCGTGATTGCGGAACACGCCAACATACTGCAACGGTGCCGCAGCCATCACTTCCTGCGCCTGTTCAACGTTGACGCAACGCGGTGATGTCGCAACAAAAATCAACCCACCGTAAATCGCGCCCGCGTCATAAGCTGCTTTAGCATCTTGCCCACGCGTCAGGCCACATACTTTATTCTCACCCAGCAACACCCGGCGCACGGCGGCGTGCAAATCGTCATGGGCCATCAACGCCGAACCAATCAGAAAACCGTTAGCGAAGTGGCTTAACTCGCGCACCTGAGCGTAAGTATTGATGCCGGATTTCGCTGATTACGTCACGTTGTGCCAGTTTCGGCGCGAGCTTCGCGGGTACGGTTGAGATCAATCGACAAATCACGCAGATCGCGGTTGTTGATGCCAACGACCTTTGCTCCCAATGCAATGGCGCGCTCCTGTTCCTCTTCATTACTGACTCAGTTAACGCCATCTCCAGACTGTGAGCGACGGCGGCGAGCTGGCAATATCTGGTCGTCATCCAGTACTGAAAGCATTAATAAGCAGGCATCGGCCTGGTAATAGCGCGCCAGATAGATCTGGTAAGGGTCGATAATGAAGTCTTTACATAAAATCGGCTGCGGGGCGATTTGGCTGACGATGGGGAGGAAATTAAAGCTTCCCTGAAAATATTTCTCATCAGTCAGCACCGAAATTGCCGAAGCGTAATGTTTATAAATGGCGGCAATGCGTGCTGGATCGAAATCATCACGGATCACGCCTTTTGACGGCGACGCTTTCTTGCACTCCAGAATAAACGCCGTGCGCGCACCCTGTAGCGCATCATAAATCTGGCGTGTCCGGCTGAACCTCATTCTGAAAACTGGCCAGCGGTTGCTGCTGTTTGCGGGCTTCTACCCAAATCGCCTTGTCTGCGACGATTTTCGCTAAAACGGTTTGCATCATCTAGTATTTCTCCTCTTTCTCTAGTAGCTAGCCCAAAAAAACGGGTATGGAGAAACAGTAGAGAGTTGCGATAAAAAGCGTCAGGTAGGATCCGCTAATCTTATGGATAAAAATGCTATGGCATAGCAAAGTGTGACGCCGTGCAAATAATCAATGTGGACTTTTCTGCCGTGATTATAGACACTTTTGTTACGCGTTTTTGTCATGGCTTTGGTCCCGCTTTGTTACAGAATGCTTTTAATAAGCGGGGTTACCGGTTTGGTTAGCGAGAAGAAGCA
+
)('%&#$)(+----()()&&&(0)))))))HJGGEGJJJJIJJGFFEDCEJBFEC67212000/.00655211/)))DBA?<?>>72303,/0066667568;6112<9742('(+78=:==<@@J??@JHJJIJFJHJH>>=<@711130/04(7;:=AJGHEGIIEABA@JHJJJGJA>>>CFBCE9EIHHJIJGFJJEFJJHJJHGJGJ;***+BBAJIGGGGJJAAABJJJFFJFJIGEEHDI;:99:AA@@64,++34>=@@@BJD****+**(4445<8677CJCCD6665=98:@@FDBBB?86DEJJJJJJJJJJJHJJJIHHJIIHFH@??EEIJFHJHDCDBBCEBCBFHFB@ABFDIJDEJJHFJDIEIJJJJJJJJJIJJIEIDBBAFCCD?>@533)))'')-*+*('&(,+)('')'3=?@JGH>?77(%%()2..042146<;;:>@?@<5-01;99889'&&&&%),44112.00/@ACAGCJEDJHIJJEJJFJBCCCEDCA;<BGJJJJJJJGHJJJIJJFGDACJJHIHIHGFJIHJHJJJJJDFDC?21000*.''357<B@@A?CABDDD;;8643'&&'&%%%&&'(%$$$%&%&''*))+5:=?==;'&&&'''/4.//-,-;<==6311101+*'',((()30('''4;<<DDCJIDA@BA<884333344/--115/'4>0//DDCEJJEIJJJJJJJFJDD@CIGH::::I512@BE<<==HHGGEDBDD>@@5?@>;88)(((877BCD===8000/JHDHJJCDCJJJIFCCCF1(((,,+'(('&'*))&''(328<:::;54465644::AB98933,*'&&'&'+7<=>98774.//CCFEDC@=93''(++,11:<DGGHJJIFJ?=?FGEJJJJJJJJJFEJJJ=<=:1113:56DDE?>?>>@?73..CEJHJIJHCCCEDBE32102003.4556><@9876531*))&&)+./324111316EGEFFGJJHEDGD=<F8?AABGJGGFJIJJHHDJA77GGJIJHIDC;:79@EFIAA=>>>IIHJJJJJJIJIJJJJGJBBACJJE@87779@<<==EGJJJJIGEDGJJJJJJJFGEIFJHFJJJJJJGIJJJJJJJJJJJJGAEJJJJIJGFJGIGJGIDCB<734<@@@=;<>>@@AEJJHJJGIJJJJJJEFF@ABCGFGDDF?AA@IJGGEJJFJJGI@@@@HJIIHJJJJJJJHGJHJJJGF@DA78FHJGGJJFGIGJJJGHJHJFDB:69EJGEIJJGJJFHF@@@AEIJGJJJGGJJHJJJJJJJIJJJJECHGFEC>=;7,()*-/0.,&%%').048?E@DHHF;;;;FCCCCGIB===>JJCAB@?=?<<DAA>@GFHJ;JJB@AAA54=>BDFDEGDEHHGFHGGJJFIJJJJJGGJJJJJJIIFJJIEDDCHJFGJGHEJJHFIAA=7>993**)'&)%%&6=@ADDC7667<::;@?@=<>CDGDDECEFDCDABJGFHDFJDC@BFJHJJJJGH:9998:;<BCCBJIFIGFFJHCBBEIGGHEJJEEGJIEBA963488;ACABCCIHGFEDHHFDHBBDEFCAACCFDEECDCEHGJGHJJFGHJJGA?>>BGJJIFJ))))JFHEF@=<65309873357AB??><55:/''''%%'(**,=JFEJIFDJFCCJJEAAAAD4445>>>>JJJHJJJJHGGFDBA?@BEIGJJHIJJFFFEGIJCGHEJJJFJFHEDJJJJJJHJIJDDDBDFEJF>===CD@1112??667<E?=???JHJJJIEJIJJJIJFFEIJGEFEC21'DEJGJEDEDFFGJJJGEFFJJGJGDIIGEIJJIJGJJIFEAJC?B?5222>IEEA=<:3223'''(*7<DGJIGEJJEJJJJJJJJIJJJIJJJFJGJGJJIIJJHJJJJCEDJIECDEEGIJJ@@?@HIFHHJJHHIJJJE>>>BIGFFEJJJAA540'GIJJJJEIGFJJJJHJHHBA<<@@JGB@A@?@=****5)*---/65421++10(&&&(%%''-45:?BCJFJJJGIEJEJHJHJHGHHJJJJJJJIEDEBEED1-,,-4+*(()'()/48;==?CFFEFHEJEEF@EID@??@JDEIEJDBA?<=87=EDFGAA<=>?JIJJEHGFF@975696--*),,-*)*())3556::99>DG:>;1>>EFEGIJEFCDJFDCDA>>?IICBCEJIGJDBDCFJJJJHJICBDHEFG>>>=?GBJEBJ@EF@@EGGCEDB>=AA?FCCDDJJFFC@ABFJDHJFJA?F8886777@JDHJJEJEHHHGHJGEBD<900003/132333=CBCCFJJIJEEEIHJJEFJGIIIJGJJJFJIGC34EDD@@JAC?<<<9HJGBCCEJCDCCFGDGEHEFGJABACGFEGECA43.,,,.-,-79888<><?60//0***))*))()-,+,,5HJIGEDFGIG??>>JGEDEGB@=?BB6?DFIEJJJFJJGGIJFJCDEHCEBBFFCCDHDGIFFB??AA@ACJJJHEEDEFGFHG>>>?ECBCEJIFHJGCBAADB<;=HB??CFGDFBCBCCGCEBCDDE?>>@FGIJHDC>01/..--+'%%'(()*.76;ABBHDCBABCCHA?A=32&$$,,,1/./...-'(')'&'(0/011155HGIJIEFFDDJGJGJGJJGJGJJIHFGJJJIGHBCBCJGE5:.).(&'%&''/3,,4-+++'((*947:4.::JAEDBCEFEJGJJHJGJHFGFA>9?@@EH?=>?><:@CBJHDAGEDCADCJIIGC?@BABCHJJJIJJGIJJJJFIHJJHD>=>AAE>=;;?DIC>3DCCJIJIJJJGEDCCJFJJJJJJFJGEFGHEJJJ@GAAFJIEBEJJIGFJJJJJJJJJGJGFJJJJHA@@?FID@?@>>C?EFDFEE))))(01.753400783:77>=<><::99;=>:::>>@@DCDCJHHIJJJIJF1-+('(0016D>BBEJFHDA@@A/////CEFDBAFCJCJEGHJJIGJFGFJGGJJJJEJHHIFIIJHGHEJJIHHDHFJJ==<<DJFJGIEBCDDHEHGFFJHJJJJJHJEFIIJJFIIEJDDBCHGDFECDCJDEDJIFJA@ABEBDE>=;;?>CEJJGJIJDBCFDIHHJJHJJFEGGFJCDDEEIJHEFFIFHJIJAAA?>>?>?IJJJHJDC@63449<?=<98:<B?@@@ACJGJJJHJGJGGBHFGJFFFCAACFCECJJJCFHJA@@=;<<JDEJFHFJJJHJIGFDED///00.)(((+5:B??DBED?956;<BD;988866468888CBCACJIA0HCEDFHIJJJIJIJJDFGIE<5(((&&&&9DJFG@B.'*/>=>??G6555FJ@EJJGIJJGIJJGJJJJJHIJ@???JJHJJJJJJJJJEHJJJJJFJJIJHJGFJHIGEIHFBCCCIJJJJFF<;A??AEFJHEJIJJEJEHJH===>BCEGJ2222JJJJJIJIGJJIIJJJJJIIIH>3.:8@EJJJJDEEEJFHDD===GEEIDFIJJHEGI<<<<;;JGGE?JJEJEGEGJJJJGGJJFJJ>=>B=?=@D::2222?FDIGIEIJIDB@@@;<<><<<DF@??8878::8;9;@CFA@???////14568;?A0+++****..?JDA@@AJIEEGJIJHFEIJEHJHFIHIHDJJEHDE84444<AJDCE@<<A@A?=;:9.--043556968<55BDJFJIHHHHAAB@A,))8=?GB:999=DDBDFGB@AJFJJGGHHGJIJJJFEIEFJFJJJGFHJJJJDGGIIJIFJIJJFCDDGGHGGIHJJHHFF65651&&&'(((&&'(989111196;..833410//359::HHJDGIJJJGIJJIHJJIJIJJGJJJJJJJHIHIJFFF@@BGCA>=;:////,,,,,,?BBJJE888:FFCDEE?5445@JDAA@EEEJGJEFFFJIIJIIJIJJIJJJFJIJJIJJJJJIIIJIGJJJJF@CEEJ@FJJJCJD@?@BGJJJGJIJJJJIFJJJJBEBCJB6B?B=;1.&%&'***+5*+<AEFBAJE;8+****):>EJFEIJJJJJHJCJ?:>ACFJIIIG?/...=<=****B===AC@@CEEJG:;:0003<5-)))---/48>9992333223?GFDAA0---3112<CEGEDFFJGF@@1)))3331//5080--0/0<>GJJGJHHJGJJJJCCCEJHFDHIJJJHJ=?DGDEG>=;98:>CJIGJHJJGJGIB<?472648)&%%&*,**+/BHJHGJGJJJIECCJHEDEFFGDDI<GADEHJJJJJI:::;FGGEJJGJEIJEDE?>><99899:BFJ<<<B::9=@>B@@AA?BEIJGGJGIHEJGHGDC?????><B?@@?ABA;:43--*%%%&'),4--*))*)***-+))/0006680+8==AA@??CDHJIJJJIIJGJGJFJGHGJJ>==>FGFDJGJJJFIBB?9535?;9:.++,9<411-<??8EDJJHJIJJJGIGJJJJJJJJJIIFEFHHEEGEBDCBDJJFGGJJGEFJJ=JGGJJ55000/3?AGJHFJIJJJJJJJJJJIJJGBCCAC@:.-/057EIF?<===BEIJJJJ=877''(((('(,-22>DB999GHJJIHJJGJJHJJIJJJHJJJJIJICIEIIJIJICCBEB;;;DJJHJIJHJJJJJJGGIAJHEJIHJJJJJFJ?>==>E5531)'('+*)('&&'''12>;;<<@DDJGJGJJCFHDJJIJJJJGJJJBB@AAJHGJJJGJJJJJJGJ:999;:886/*/68B@@<;;<AC999:FJJJFJHEHJIJJGEGJDI?>=>AA:::;1IHGJHJJJJJJFEJGEJHIIJGJDCEEJGFJ?346++*+?AD>ABADJJJJJIJEJGIH<<<?FGGJIHJ@@ABJFGJIGJJJHFHJCABBDB66:=B.--->>>>FIJIJGJEFEBEIIIJJGJIJJIJJIFJIJJJJJIIJJEJHJIHEJFEHBB0--1240*777''''-(''''(())))00/'('(0.**(+6((((7.((;9:;?85++()&&&%-.2111<<=@65562112=<=@DGHJGJEGCC@?@AFJGEGJJGJJJJI?>::;9BCEJJGHIJJCC@@D532433023:<=77778887786'%%%%&('''(',+,..>?@>?DCFHJJIHJ6557GD('''7--,11110,))*,/002?CCJGGHHJJJIJJIJJIIIJGJJIJBBA<=H?=?@JJJHFJGJJJJDE@B@444743367?=>EBBADJJHGGJJJHGHIJIIJJJJHHJIHJJJECCCJIJHFHJGIJIFJHJHJCB@8777;8CB88:@BDJ@A<>86,(),/2778EJJCE=>E89JJJJJJJJJCDBCGCFBD953())(9BCJJIJEHHJHJHJEJJJHHJJJFJJJJEEA9999@1...764447A;:9;GHGEE33AJDEHJJFJGJJJJJJJJJJJJJEFHJ@JIHDDJIJJFJJJJD?93=/..4.<A77@?@<:/+/./14*)''+-=:)((((@IJJJJJFFEJGJJJIJJJJJGGGDEGDGJFGJJEJHJHFDJHCACBJJJJHJHJFHJJHIGJJJHFJJGFIJJJFJIJJIJFEJHJJJJJJHJJHJFGIGDJGCCJDGJIGJIFHIJDE>>3210125587666<3/1?@ACC@@ACIIHFJJJJJJFIJDGJJFGED;J?>>=:>EEF@AAJIHIF>=8887;:;;99:****57778;:<=@@?=@;;;<EHJJJJJJJJFJHJJJJFFGFGJJJHIJGJIJIHJJHD??CEJJJJBEB;BDCJJJJIFJJIGDJJJGJJGGIHJHIJJJJGJJGIJGJGJIGJFJGFJJJJGJJJHIHJIJHGHFJJIJIJJJJHGEJGJFGJFDGGJGEEJ?>>972/+&()%%$
@Glass_T7V_15_D3_12_12_25
AAAAATACACCCGGTGGGCGAACAAATTCTCGTCCCTGATTTTTCACCACCCCCTGACCGCGAATGGTGAGATTGTCGAATATAACCTTTCATTCCCAGCGGTCGGTCGATAAAAAAATCGAGATAACCGTTGGCCTCAATCGGCGTTAAACCCGCCACCAGATGGGCATTAAACAGTATCCCGGCAGCAGGGGATCATTTGCGCTTCAGCCATACTTTTCATACTCCCGCCATTCAGAGAAGAAACCAATTGTCCATATTGCATCAGACATTGCCGTCACTGCGTCTTTTACTGGCTCTTCTCGCTAACCAAACCGGTAACCCCGCTTATTAAAAGCATTCTGTAACAAAGCGGGACCAAAGCCATGACAAAAACGCGTAACAAAAGTGTCTATAATCACGGCAGAAAAGTCCACATTGATTATTTGCACGGCGTCACACTTTGCTATGCCATAGCGTTTATGCAAGTAGGGTCTGCACAGATAGCCCTGACGCTTTATCGCGACTCTCTGCTGTTTCTGGTGCGTTTTTTTCGGCTTCCACTTCTTCAGAAAGAGGAGAAATACTAGATGATGCAAACCGTTTTAGCGAAAATCGTCGCAGACAAGCCAAATTGAGTAAGCCCGCAAACAGCAGCAACCGCTGGCCAGTTTTCGAATGAGGTTCAGCCGAGCACGCGACATTTTTATGATGCGCTACAGGGTGCGCGCACGGCGTTTATTCTGGAGTGCAAGAAAGCGTCGCCGTCAAAAGGCGTGATCCGTGATGATTTCGAATCCAGCACGCATTGCCGCCATTTATAAACATTACGCTTCGGCAATTTCGGTGCTGACTTTACCGATGAGAAATATTTTCAGGGGAGCTTTAATTTCCTCCCCATCGTCAGCCAAATCTCACCGCAGCCCGATTATATAAAGCTACCATTATCGACCCCTGCCAGATCTATCTGGCGCGCTATTACCAGGCCGATGCCTGCTTATTAATGCTTTCAGTACTGGATGACGACCAATATCGCCAGCTTGCCGCCGTCGCTCACAGTCTGGAGATGGGGGTGCTGACCGAAGTCAGTAATGAAGAGGAACAGGAGCGCGCCATTGCATTGGGAGCAAAGGTCGTTGGCATCAACAACCGCAATCTCGTGATTTGTCGATTGATCTCAACCGTACCCGCGAGCTTGCGCCGAAACTGGGGCACAACGTGACGGTAATCAGCGAATCCGGCATCAATACTTACGCTCAGGTGCGCGAGTTAAGCCACTTCGCTAACGGTTTTCTGATTGGTTCGGCGTTGATGGCCCATGACGATTTGCACGCCGCCGTGCGCCGGGTGTTGCTGGGTGAGAATAAAGTATGTGGCCTGACGCGTGGGCAAGATGCTAAAGCAGCTTATGACGCGGGCGCGATTTACGGTGGGTTGATTTTTGTTGCGACATCACCGCGTTGCGTCAACGTTGAACAGGCGCAGGAAGTGATGGCTGCGGCACCGTTGCAGTATGTTGGCGTGTTCCGCAATCACGATATTGCCGATGTGGTGGACAAAGCTAAGGTGTTATCGCTGGCGGCAGTGCGACTGCATGGTAATGAAGAACAGCTGTATATCGATACGCTGCGTGAAGCTCTGCCAGCACGTGCCCATCTGGAAAGCATTAAGCGTCGGTGAAACCCTGCCCGCCCGCGAGTTTCAGCACGTTGATAAATATGTTTTAGACAACGGCCAGGGTGGAAGCGGGCAACGTTTTGACTGGTCACTATTAAATGGTCAATCGCTTGGCAACGTTCTGCTGGCGGGGGGCTTAGGCGCAGATAACTGCGTGGAAGCGGCACAAACCGGCTGCGCCGGACTTGATTTTAATTCTGCTGTAGAGTCGCAACCGGGCATCAAAGACGCACGTCTTTTGGCCTCGGTTTTCCAGACGCTGCGCGCATATTAATACTAGTAGCGGCCGCTGCAGTCCGGCAAAAAAGGGCAAGGTGTCACCACCCTGCCCTTTTTCTTTAAAACCGAAAAGATTACTTCGCGTTATGCAGGCTTCCTCGCTCACTGACTCGCTGCGCTCGGTCGTTCGGCTGCGGCGAGCGGTATGGCTTCACATCAAAGGCGGTAATCTCGAGGTTACATTGTCAATCTGTTCATGGTGAACAGCTTTGAATGCACCAAAAACTCGTAAAAGCTCTGATGTATCTATCTTTTTTACACCGTTTTCATCTGTGCATATGGACAGTTTTCCCTTTGATATGTAACGGTGAACAGTTGTTCTACTTTTGTTTGTTAGTCTTGATGCTTCACTGATGATTACAAGAGCCATAAGAACCTCAAATCCTCCCGTATTTAGCCAGTATGTTCTCTAGTGTGGTTCGTTGTTTTTGCGTGAGCCATGAGGAACGAACCATTGAGGAATCATACTTACTTTGCATGTCACTCAAAAATTTTGCCTCAAAACTGGTGAGCTGAATTTTGCGGTTAAAGCATCGTGTAGTGTTTTTCTTAGTCCGTTATGTAGGTAGGAATCTGATGTAATGGTTGTTGGTATTTTGTCACCATTCATTTTTATCTGGTTTGTCTCAAGTTCAGACTCAGATCCATTTGTCTATCTAGTTCAACTTGGAAAATCAACGTATGGTCGGGCGGCCTCGCTTATCAACCACCAATTTCATATTGCTGTAAGTGTTTAAATCTTTACTTATTGGTTTCAAAACCCATTGGTTAAGCCTTTTAAACTCATGGTAGTTATTTTCAAGCATTAACATGAACTTAAATTCATCAAGGCTAATCTCTATATTTGCCTTGTGAGTTTTCTTTTGTGTTAGTTCTTTTAATAACCACTCATAAATCCTCATAGAGTATTTTGTTTTCAAAAGACTTAACATGTTTCAGATTATATTTTATGAATTTTTTTAACTGGAAAAGATAAGGCAATATCTCTTCACTAAAAACTAATTCTAATTTTTCGCTTGAGAACTTGGCATAGTTTGTCCACTGGAAAATCTCAAAGCCTTTAACAAAAGGATTCCTGATTTCCACAGTTCTCGTCATCAGCTTCCTCTGGTCTTCACTGGTAGCGCCAAGCATTTCCCTTGCTTGATGTTCATCATCTGAGCGTATTGGTTATAAGTGAACGATACCGTCCGTTCTTTCCTTGTAGGGTTTTCAATCGTGGGGTTGAGTAGTGCCACACAGCATAAAATTAGCTTGGTTTCATGCTCCGTTAGTCATAGCGACTAATCGCTAGTTCATTTGCTTTGAAAACAACTAATTCAGACATACATCTCAATTGGTCTAGGTGATTTTAATCACTATACCAATTGAGATGGGCTAGTCAATGATAATTACATGTCCTTTTCCTTTGAGTTGTGGGTATCTGTAAATTCTGCTAGACCTTTGCTGGAAAACTTGTAAATTCTGCTAGACCCTCTGTAAATTCCGCTAGACCTTTGTGTGTTTTTTTGTTTATATTCAAGTGGTTATAATTTATAGAATAAAGAAAAATAAAAAAAGATAAAAAGAATAGATCCCAGCCCTGTGTATAACTCACTACTTTAGTCAGTTCCGCAGTATTACAAAAGGATGTCGCAAACGCTGTTTGCTCCTCTACAAAAACAGACCTTAAAACCCTAAAGGCTTAAGTAGCACCCTCGCAAGCTCGGGCAAATCGCTGAATATTCCTTTTGTCTCCGACCATCAGGCACCTGAGTCGCTGTCTTTTTCGTGACATTCAGTTCGCTGCGCTCACGGCTCTGGCAGTGAATGGGGGTAAATGGCACTACAGGCGCCTTTTATGGATTCATGCTGCAAGGAAACTACCCATAATACAAGAAAAGCCCGTCACGGGCTTCTCAGGGCGTTTTATGGCGGGTCTGCTATGTGGTGCTATCTGACTTTTTGCTGTTCAGCAGTTCCTGCCCTCTGATTTTCCAGTCTGACCACTTCGGATTATCCCGTGACAGGTCATTCAACTGGCTAATGCACCCAGTAAGGCAGCGGTATCATCAACAGGCTTACCCGTCTTACTGTCCCTAGTGCTTGGATTCTCACCAATAAAAAACGCCGGCGGCAACCAAGCATTTATGAACAAATCCAGATGGAGTTCTAAGGTCATTACTGAATCAACAGGAGTCCAAGCGAGCTAATTTAGAACTTGGTCTGACAGTTACCAATGCTTAATCAGTGAGGCACCTATCTCGGCGATTTGTCTCTCGTTCATCCATAGTTGCCTGACTCCCGTCGTGTAGATAACTACGATACGGGAGGGCTTACCATCTGGCCCCAGTGCTGCAATGATACCGCGAGACCCACGCTCAGCCGGCTCCAGATTTATCAGCAATAAACCAGCCAGCCGGAAGGGCCGAGCGCAGAAGTCGTATGCAACTTTATCCGCCTCCATCCAGTCTATTAATTGTTGCCGGGAAGCTAGAGTAAGTAGTTCGCCAGTTAATAGTTTGCGCAACGTTGTTGCCATTGCTACAGGCATCGTGGTGTCACGCTCGTCGTTTGGTATGGCTTCATTCAGCTCCGGTTCCCAACGATCAAGGCGAGTTACATGATCCCCCATGTTGTGCAAAAAAGCGGTTAGCTCCTTCGGTCCTCCGATCGTTGTCAGAAGTAAGTTGGCGTGTTATCACTCATGGTTATGGCAGCACTGCATAATTCTCTTATAGCCATGCCATCCGTAAGATGCCTTTCTGTGACTGGTGAGTACTCAACCAAGTCATTCTGAGAATAGTGTATGCGGCGACCGAGTTGCTCTTGCCGCATCAATACGGGATAATACCGCGCCACATAGCAGAACTTTAAAAGTGCTCATCATTGGAAAACGTTCTTCGGGGCGAAAATTCTCAAGGATCTTACCGCTGTTGAGATCCAGTTCGATGTAACCCACTAGTGCACCCAACTGATCTTTCAGCATCTTTTACTTCACCAGCGTTTCTCGGGTGAGCAAAAACAGGAAGGCAAAATGCCGCAAAAAAGGGAATAAGGGCGGTAAGGGAATACTAAATACTACGTACTCTTTTCGATATTTATTGAAGCATTTATCAGGGTTATTGTCTCATGAGCGGATACATATTTGAATGTATTTAGAAAAATAAACAAATAGGGGTTCCGCGCACATTTCCCATGGTGCCACCTGACGTCTAAGAAACCATTATTATCATGACATTAACCTATAAAAATAGGCGTATCACGAGGCAGAATTTCAGATAAAAAAAATCCTTAGCTTTCGCTAAGAACATGTATGAAAATCGCGGCCGCTGTTTCTTCGAATTCGCGGCCGCTTCTAGAGTTATGACAACTTGACGGCTACATCATTCACTTCTCACAACCGGCACCGAACTCACTGGGCTGGCCCCGGTGCATTTTTTAAATACCCGCGAGAAATAGAGTTGATCGTCAAAACCAACATTGCGACCGACGGTGGCGATAGGCATCCGGGTGGTGCTCAAAAGCAGCTTCGCCTGGCTGATACGTTGGTCCTCGCGCCAGCTTAAGACGCTAATCCCTAACTGCTGGCGGAAAGAATATAACAGACGCGACGGCGACCAACAAACATGCTGTGCGACGCTGGCGATATCAAAATTGCTGTCTGCCAGGTGATCGCTGATGTACTGACAAGCCTCGCGTACCCGATTATCCATCGGTGGATGGAGCGACTCGTTAATCGCTTCCATGCGCCGCAGTAACAATTGCTCAAGCAGATTTATCGCCAGCAGCTCCGAATAGCGCCCTTCCCCTTGCCCGGCGTTAATGATTTGCCCAAACAGGTCGCTGAAATGCGGCTGGTGCGCTTCATCCGGGCAAAAGACCGTATTGGCAAATATTGACGGCCAGTTAAGCCATTCATGCCAGTAGGCGCGCGGACGAAAGTAAACCCACTGGTGATACCATTCGCGAGCCTCCGGATGACGACCGTAGTGATGAATCTCTCCTGG
+
-,2++1'&$$()(((++,++*)(('+()&'%%)37;787**33211234>@?7DE=?JJJIJJJF;;;;?===7.+''%&((''(*3348266DCHDAEJEJJJ@@?:444//0,-698/-,-.10334--,,34=AC?AB?BCCGJGEDJJIJFIDDCCDJHJEFIIGDJDBC@'')9666>899122//.,..((*+*,,.::CECGDJFHF<777><5556'''':444144355-;@JBFJJJF55584;:9*)'*+&'))-/0:=<<;7?CEGGJJJGJJF:;?JJEBECCJGG8888@DJJJIGJHJJJJJJGGIJJJJJF44?AGJHJJJFHJIHJJGCCDFFEIFDD@@:8**+60/,(((7;=?JJGACA@EHG=>?JD@ABJHGEGJIIIJGJIJ@H@?>0000))))B?@B>;:5-./((,,,-<98888>?JBGHDHGEH:96'')((),1'''&$$%$#&$%%$%&%&&'''&''*/./0-..-3).-*,**))))&)($$$%&'&&$###%$%'((*07*''&))%&&%&&%%&%%%&)'(*'1'67;>=@B>2169;CIJJEJIJJFGFFJ0//1:<DGC855310.++***/**''*(.-+,+))+4<@@@>>@C///,++,66699:=DDJAA?<DD+&%%.=CBFJG9888<<=;;5447D@@EJFGGJJFGIDDJDFEFJDCIGFDBA?=AA?888JHJHECCABC@@BABDF<7:<>@>2222>AAGCA@BHHIFEE???@F<<889?EE?A=++++5DCFDB@5222==EJIJDBCDC971135&%%&))*4812>FGJFFIGDGHHIH>8000*'))(((***,1321001D....2>?91125/746416612*((=A@ABJDFGD8888533577>;;9892+*+(:11../'&&%%(''.-042334==>))))*)();:;ABBCHFDCEFJFGBB>?DFDB?>>GJHJJJJJ8FJJJJJEJJJJJJFJIJAIBJJIJJJHJJJJJJIJJJJIJJIGEIJGFJGGFIIJJHJJHJJHJGJGG@A?HJE@1///JIJJJIJE@@@===;AA?DDEEJJJJGJGJGGGJJJHJFDFDD@DJIJDCEFFJFDHEEJHGEGJIIH<<<=87'''',)(*6DJJHHIGBDCGFEJJJDDDIIJJIJJHEFGCFBFDEGHFC999EEHEJJJJJGHFJHJJHJFJE>>>=?@@<;;;>?111.0/024765679=?B>>=>?HFCE78889>?FEJJJHJJFFIJJJJFJIJJ9444>?ABBBB;:;>>:7892226B@?@@CIGGHJGJJJJHJGFHJJJJHJJIJJJJIGFJICJJJJIJHHGJGIJEJJJHJJHIJJJIABA?::CJJJHJFHJJJJJJJJEJJJJJJHJJJJHJJHIEGJ6:))))5IFJFHEEHFJJJHJHJJJJGJJIJJGEEFHJE>:999<;:<<////:99:GJEDCGJJJJJJJIJJJHIJJJJJJHIHFJJJHGJFJBGGIJJJJJJJJBAABJJIIJIIGEHGDDICA?:95700.-.5EJ::EHJJJGGJJJJJJIJJJEAA@?E,,+,DIJEBACACCBD?@?JDJJFJGJBDCHJEGDJJGHJC@?@CCJEHCAB;99-,,-2++*'(&'1-.01GGHIJHDEDCCFJEFBABBHFIHJFJCJJGIEDC=EHGFDDDDGJJFEBCCDEJJJJJJJHJIJIJCDJ@AB:;;JIHJE?E;78DGCBEDIGIHJIJICEBDJJIIIJFJJHDHIIIJJ?<<;=GDEGDDJJJHJJJGJICBABJEJJEGIJGJIJJIJJJGIJ;;;<EG>?BDJJJJ@>>7877@??>?>EIHIJJHJFJHHDIHIJJIJFGIJJGJJIBFDJHJFIHJFJJJIIEEJIGFJB>=>::9:::;:97;;<J@?>>CGJ?=99:FDCCA>>@<>@AJJIJIJJDDGEJJIJJJJGIJJEJJGHHGJGH@@BJJJIJHHJFJJHIJJIJHJJJEEHFJ66B>=I237<3>?DDA:98;HD@?=9889=BDCFJGJFJDCHHJJEHBGGFFJJGGJHJJJIJJIHJJJJJJJJHJHJHJJHIIJJJEACC;;:76($$%+-''&&,-68<CCGIA533/111;<JGGEGJGIFE2))),HB???>>GJJJGJJEEJEFEBDJDGJEJ978>HG?;3125@CC?=<..232AJGA>==>HF:?;D>4425,*+,1;.,,45:;<=@?EHEGGGCBCBJJJJB>JD>FJFJJJGFIJHJJJJJJFIGJJJJJJFGEJJJJJJCGJIFJFJIDJHJBC@;<;:424'''(,-23=@AAG<<::9:A:CGBAHJJIGJDB@=A@9999CFCJEFJIJJGBEA@66FGJGJFFI@@AHJGJJJIHJE@@??@<;,(('%'%''')5+**)(('&&&+1126<=85,+>-CECIGF8778@DJGF<;:;5-+%&'(032212621113...1:?EBE5556999:B55(&&&87776000;GJBB>DJIIJJJHFJD6432,,,-8:5444=DDB@AFJHEDA?<=JJJJEJFJ?@JFJJJIFFJJJIJE=>3333*)+&('%%%+3&)%%&**(((++@=IGFJJFHEGFD9888;9888200?EGED5-----,,'''&(-/4===@CCCCGEGJDDCGHJJJHJGDEIJHJEEFECCCIJFHFJJJJFDFIJ@?<;<=2D?222374458C>==>BB=FIGGDJFA@A=<<?FJFJJHIFCCBHDJCEGGHCDHJIJGJJJJGFJJJGIDFHCJIJJJJJJJJHHHIHIFIJJHJJHJFIHGJJAA<@>DD9666B@A><<34551111B@E@EBEFDEJJJJCFFJA@@===;005555;??@>>AH=A?ADD@==833;21113,*+-35557DBFDFDG544IJGJJJHHFEECFJFGAA998434801103331066@DC?@EJJFEDBCC=HJJJIJJJ9888C@AEEFBFHIJFGJHJEHGIGB;3CFEEJJD>?2222>@DJA??3/0/((,98::;88;:CDFDJGFDFBCBCJEB999>>,'&'))''&%'%###$&&&&&%$$#####%%%')++(((*+(&$%'&%%'-/-,,-ADEBCBBCBECEE::;ACBDAA@A////CCCCEBBIJIHHJDIJIHDDB1EDCCFFJJJJGEE<555>DECB:.-258:;A@@@DEDGCHDABDJJHJJGH@<;=>?2/..,-,167C?99GDJJHJFDEHIHJHDBDJJJHJFGFFEBCD;8@ABIIGFDD@?>A486557:7667446;BDEHJJIJFJJJEEGCJJJJHD88832+)((3/66559920-*;=77*))*4<>;;;<FFDGEJGBADACCC8=?:<;===A?DDE@A977677:55459898=>A@@DJ:FFCBGIJJJJJAABAGFFEGJJFEBDDGJJJJHJFCDGJJJCBBACHHFJJJIJFFFIE?JJJHIJGGHJGJJJJJJJGFJFJJAC@CJHF=99887840374)))4:<GJJJHFA@HHJB?92/(%%%%5612223BDJEDJIEIJJJJGJGFIGJDDH@;;;<=C<HIFIAC?>=33<JJJFJEGJIDHIJGJIEH>@@?EJHEB21111/.-=?2112,,1)<HJFJJGJJJJJHJHHGGHJIFIJHJJFBEEFJJHE:755;??@DHDCABFEIEDEEAJIIHHJJIGFHJHJJDCCJGHJGGJB?>21//00226..../01DJEJGJJIGJBDEJHGJHJFJHEJJJJJIJIIIEGJHJIDGGJJ???@EGG>877966;<FG>;FGJEC3333JJIDCA3''''(-.060.++.0.//01236578:;?AA===>BCB::;;JJ@8(''(:>@@?>@--,,2ACEG=>>DEDEJJJGJJJJJJ:877A>?@CA774377005AFFHGJHHIJGDB=;:;<9B:A<3??JJJIJJGJJHJEFGGHGJJJHFFJJIJHJG:+**)00/00017))),4..0.+./4AFCCDBDBBBACHCD5222FHE@?>;<>;;D==>>>>>=@?EE@@@BJED@@@FJFJIFJG@??;910;;831+(357<==CD?)))*('''&'''5:;:<<<FA@?>;75622''%$%'*((()+//*%%$$'./6=DBC<8766840011<+))&&&&.66BC9::;HIJFHIGGJJGIGJJJFFHJJJJJJJGJHJJJ@?=>EC4&&&&''',,-)''()()/19:<<6600006676//..('&&(),22:999JHIJJFFDDCGF@AEEE=;8;=0..*568;>@@A@@GHJHFHIDFHJJJFFB=>;<<>?JIIFEEB63,)59@BFBBFIJFHGFJ=<<<>==CJHJGDCDDHEDB?<?><=>8IAA@@<<11333?(&'++--67<<?@>978<??8DH@HEGJJJFJJJFHGJJJJGGEFGJFEJIJEA?>AG?>?@><::;<BHJJFJ@@@<;:6777JGFEGDEGEIGGJJHJJHJGJJJJJHHJJJJJJJJJJHJJJGJIICCDDF0000<//0287::ADBDAFHE@JJJHJH=>>****=<==D((((2,22+++45:8FJJJGGFGE@A<<DB9775336776997631*/=<===<=8888>>@AFEHEFJDJ'&&,-$#$$$%)//04:::8:EDHHDEDDDFJGJJHJECFGFJ<JJI8672/&%%%%%3455:883E89BCCJ2,,1I?EJJJDFDGGJGFFHFDCFBHIHJIGJJJJ@<=<;=GDA=<==BABEA@?@?@A@2001:;21115382&&''*(()/2112?ECDDAA?3?=:;2112;;A==?@?B@@878===<<?9888<==FCEJIJE@AA>?>-+++33'&&-3/-'(&'/06AHGJGDFFDGEFCB20///1FBECJD====?JDAFC;;;))))64464.//01221301*2;?AHBHJFJ?:89(8888CAGEIEJH+))*D3323100;@?2121DBIEDJJJJBA200)))<CCA=8;:+)(('('&&%()++++.%,&%#$%&%%%%%%&))*(('&'&$%&),+*',)''(6;11.*)))*+,,@EAB>;;::>>HJJJHIFHGHGJJHHJGJIJJJDFEF>7888@JHJDDFDGJJJCDDEJJJ>D<=??A@6555231.8DJEJJJJJGJJJJ@?@AJFIJJJHGHJJJGJHFJJJJHJJJJJJGGGJJCAHFJJJJJJGDCCJ98///225./429=5445=<<=;JGGEE@@;:89:<:<3//1+*)%%$$&'*,,****.23..((*3555;<CE@EEDCFFCHHJHEJJJGEDIJC6678>ACDEEJFFDEJHFJIGHJIJIJJGJCD>=3---&&3)()34569;)''(.0-))((*+8CDED<JH988HIGEJDEJJHJJJJIJIDF21655EHE@?@AJCDD>000888IJEEEJJJHJJJGEIIIIIHJJIJJIJ????CGDFDHJHIFJGJF8666:=><==<>6>@AGJJJJHGJJGJGJJJHJJJJHJFCG<;7677=<<778HECCDGJJ>>CDGJIFFJ7653*-+*'))')013557889=555577422100CIJJHEEGJJEEEIBCBDIJJJJJHIFGHIGJFFHIEABCGJJJJIJJHGDCJBD@BFE7555FJJJGJIJFFJJFFFG=BBCAHJJJJJJJJJJJHJHIGHDFEE99HJHJJJIJJGJJ>JJJJJIGJJJHFJJFFJEC?@8888CHHJJJJJHJJHFHHIIJJJHIJJJHJJHJFJEJHDHJJJJ?BHJJJJJJJHJJ=<;86211.+BHE=667JIIEGJJIIJFJJJJIJJIGC@??:89)((.2<)))43+''&57;?DCFEEEI;950'&&&'CEEEGFHHJHJJJJJGFJGHJJGJGIGDEDBAHDFHFIGE;:::3*-)++?IHIGGFGFJIF????FFCB<5++*2;::5566BB====>GF=8111..334)&
@Glass_T7V_15_D3_12_12_26
CTGGTAATAGCGCGCCAGATAGATCTGGTAAGGGTCGATAATGAAGTCTTTACATAAAATCGGCTGCGGGGCGATTTGGCTGACGATGGGGAGGAAATTAAAGCTCCCCTGAAAATATTTCTCATCAGTCAGCACCGAAATTGCCGAAGCGTAATGTTTATAAATGGCGGCAATGCGTGCTGGATCGAAATCATCACGGATCACGCCTTTTGACGGCGACGCTTTCTTGCACTCCAGAATAAACGCCGTGCGCGCACCCTGTAGCGCATCATAAAAATGTCGCGTGCTCGGCTGAACCTCATTCTGAAAACTGGCCAGCGGTTGCTGCTGTTTGCGGGCTTCTACCCAAATCGCCTTGTCTGCGACGATTTTCGCTAAAACGGTTTGCATCATCTAGTATTTTCTCCTCTTTCTCTAGTAGCTAGCCCAAAAAACGGGTATGGAGAAACAGTGAGAGAGTTCGATAAAAAGCGTCAGGTAGCGATCCGCTAATCTTATGGATAAAAATGCTATGGCATAGCAAAGTGTAAGATGGCCGCTGCAAATAATTGATGTAAGCTTTTGCATGATTATAGACACTTTTGTTACGCGTTTTTGTCATGGCTTTGGTCCCGCTTTGTTACAGAATGCTTTTAATGGCGGGTTGCGGACTGGTGCGCGAGAAGAGCCAGTAAAAGACGCAGTGACGGCAATGTCTGATGCAATATGGACGGAATACGTTTTCTTCTTCTGAATGGCGGGAGTATGAAAAATTATCAGCTGAAGCGCAAAATGATCCCCTGCTGCCGGGATACTCGTTTAATGCCCATCTGGTGGCCAACTTACAACGATTGAGGCCAACGGTTATCTCGATTTTTTTATCGACCGACCGCTGGGAATGAAAGGTTATATTCTGCATAATATTCGCAACATTGGCGAGTCAGGGGTGGTGAAAAATCAGGGACGAGAATTTGTTTGCCGACCGGTGATATTTTGCTGTTCCCGCCAGGAGAGATTCATCACTACGGTCGTCATCCGGAGGCTCGCGAATGGTATCACCAGTGGGTTTACTTTCGTCCGCGCGCCTACTGGCATGAATGGCTGAACTGGCCGTCAATATTTGCCAATACGGGGTTCTTTCGCCCGGATGAAGCGCACCAGCCGCATTTCAGCGACCTGTTTGGGCAAATCATTAACGCCACAGGGCAAGGGGAAGGGCGCTATTCGGAGCTGCTGGCGATAAATCTGCTTGAGCAATTGTTACTGCGGCGCATGGAAGCGATTAACGAGTCGCTCCATCCACCGATGGATAATCGGGTACGCGAGACTATAGTACGTGGGCGATCGCCTGGCCGGCGCGATTTCATATCGCCAGCGTCGCACAGCATGTTTGCTTGTCGCCGTCGCGTCTGTCACGTATTTCCAGCCAGCGGTTCAGGATAACGTGCTTCAGCTGGCGCGAGGACCAACATATCAGCCAGGCGAAGCTGCTTTTGAGCACCGCCCGGATGCCTATCGCCACCGTCGGTCGCAATGTTGGTTTTGACGATCAACTCTATTTCTCGCGGGTATTTAAAATGCACCAGCTACCAGAGCGAGTTCCCGTGCCGGTTGTGAAGAAAAAGTGAATGATGTAGCCATAAGTCTGATCATTCTTAGAAGCGGCCGCGAATTCGAAGAAACAGCGGCCACGAATTCCAGAAATCATCCTTAGCGAAAAGCGACTTTTTTATTCTGAAAATTGTCCCTAGTGATACGCCTATTTTTATAGGTTAATGTCATGATAATAATAGTTACTTCAACGTAGGTGGCACCATGGGAAATGTGCGCGGAACCCCTATTTGTTTATTTTTCTAAATACATTCAAATATGTATCCGCTAATAAGACAATAACCCTGATAAATGCTTCAATAATATTGAAAAAGGAAGAGTATGAGTATTCAACATTTCCGTGTCGCCCTTATTCCCTTTTTTGCGGCATTTTGCCTTCCTGTTTTTGCTCACCCAGAAACGCTCGTGAAAGTAAAAGATGCTGAAATAAGTTGGGTAAACAGCGGGTTACATCGAACTGGATCTTGAACAGCGGTAAGATCCTTGAGAGTTTTCGCCCCGAAGAACGTTTTCCAATGATGAGCACTTTTAAAGTTCTGCTATGTGGCGCGGTATTATCCCGTATTGACGCCGGGCAAGAGCAACTCGGTCGCCGCATACACTATTCTCAGAATGACTTGGTTGAGTACTCACCAGTCACAGAAAAGCATCTTACGGATGGCATGACAGTAAGAGAATTATGCAGTGCTGCCATAACCATCAGTGATAACACTGCGGCCAACTTACTTCTGACAACGATCGGAGGACCGAAGGAGCTAACCGCTTTTTGCGCGACCTGGGGGATCATGTAACTCGCCTTGATCGTTGGGAACCGGAGCTGAATGAAGCCATACCAAACGACGAGCGTGACACCACGATGCCTGTAGCAATGGCAGCGACGTTGCGCAAACTATTAACTGGCGAACTACTTACTCTAGCTTCCGGCAACGATTGATACGCTGGATGGAGGCGGATAAAGTTGCAGGACCACTTCTGCGCTGGCCCTTCCGCTGGCTGGTTTATTGCTGATAAATCTGGAGCCGGTGAGCGTGGGTCTCGCGGTATCATTGCAGCACTGGGGCCAGATGGTAAGCCCTCCCGTATCGTAGTTATCTACACGACGGGGAGTCAGGCAACTATGGATGAACGAAATAGACAGATCGCTGAGATAGGTGCCTCACTGATTAAGCATTGGTAACTGTCAGACCAAGTTTACGAGCTCGCTTGGACTCCTGTTGATAGAATCCAGTAATGACCTCAGAACTCCATCTGGATTTGTTCAGAAACGCTCGGTTGCCGCCGGGCGTTTTTTATTGGTGAGAATCCAAGCACTAGGGACAGTAAGACGGGTAAGCCTGTTGATGATACCGCTGCCTTACTGGGTGCATTAGCCAGTCTGAATGACCTGTCACGGGATAATCCGAAGTGGTCAGACTGGAAAATCAAGCAGACTGCTGAACAGCAAAAAGTCAGATAGCACCACATAGCAGACCCGCCATAAAACGCCCTGAGAAGCCCGTGACGGGCTTTTCTTGTATTATGGGTAGTTTCCTTGCATGAATCCATAAAAGGCGCCTGTTCGTGCCATTTACCCCCATTCACTGCCAGAGCCGTGAGCGCAGCGAACTGAATGTCACGAAAAAGACAGCGACTCAGGTGCCTGATGGTCGGAGACAAAAGGAATATTCAGCGATTTGCCCGAGCTTGCGAGGGTGCTACTTAAGCCTTTAGGGTTTTAAGGTCTGTTTTGTAGAGGAGCAAACAGCGTTTGCGACATCCTTTTGTAATACTGCGGAACTGACTAAAGTAGTGAGTTATACACAGGGCTGGGATCTATTCTTTTTATCTTTTTTTATTCTTTCTTTATTCTATAAATTATAACCACTTGAATATAAACAAAAAAAACACACAAAGGTCTAGCGGAATTTACAGAGGGTCTAGCAGAATTTACAAGTTTTCCAGCAAAGGTCTAGCAGAATTTACAGATACCCACAACTCAAAGGAAAAGGACATGTAATTATCATTGACTAGCCCATCTCAATTGGTATAGTGATTAAAATCACCTAGACCAATTGAGATGTATGTCTGAATTAGTTGTTTTCAAAGCAAATGAACTAGCGATTAGTCGCTATGACTTAACGGAGCATGAAACCAAGCTAATTTTATGCTGTGTGGCACTACTCAACCCCACGATTGAAAACCCTACAAGGAAAGAACGGACGGTATCGTTCACTTATAACCAATCACTAGATGATGAACATCATAGGAAAATGCTTATGGTGTACTAGCTAAAGCAACCAGAGAGCTGATGACGAGAACTGTGGAAATCAGAATCCTTTGGTTAAAGGCTTTGACATTTTCCAGTGGACAAACTATGCCAAGTTCTCAAGCGAAAAATTAGAATTAGTTTTTAGTGAAGAGATATTGCCTTATATCTTTCCAGTTAAAAAAATTCATAAAATATAATCTGGAACATGTTAAGTCTTTTGAAAACAAATACTCTATGAGGATTTATGAGTGGTTATTAAAAGAACTAACACAAAAGAAAACTCACAAGGCAAATATAGAGATTAGCCTTGATGAATTCAAGTTCATGTTAATGCTTGAAAATAACTACCATGAGTTTAAAAGGCTTAACCAATGGGTTTTGAAACCAATAAGTAAAGATTTAAACACTTACAGCAATATGAAATTGGTGGTTGATAAGCGAGGCCGCCCGACTGATACGTTGATTTTCCAAGTTGAACTAGATGAGCAAGTAATATCGTAACCGAACTTGAGAACAACCAGATAAAAATGAATGGTGACAAAATACCAACAACCATTACATCAGATTCCTACCTACATAACGGATTAAGAAAAACACTACACGATGCTTTAACTGCAAAAATTCAGCTCACCAGTTTTGAGGCAAAATTTTTGAGTGACATGCAAAGTAAGTATGATCTCAATGGTTCGTTCTCATGGCTCACGCAAAAACAACGAACCACACTGAGAACATATCCGCTGATCCGGAAGGATCTGAGGTTCTTATGGCTCTTGTATCTATCAGTGAAGCATCAAGACTAACAAACAAAAGTAGAACAACTGTTCACCGTTACATATCAAAGGGAAAACTTGCCATATGCACAGATGAAAACGGTGTAAAAAAGATAGATACATCAGAGCTTTTACGAGTTTTTGGTGCATTCAAAGCTGTTCACCATGAACAGATCGACAATGTAACCTCGAGATTACCGCCTTTGAGTGAGCTGATACCGCTCGCCGCAGCCGAACGACCGAGCGCAGCGAGTCAGTGAGCGAGGAAGCCTGCATAACGCGAATTGATCTACGTTTTAAAGAAAAAGGGCAGGGTGGTGACACCTTGCCCTTTTTTACCGGACTGCAGCGGCCGCTACTAGTATTAATATGCGCGCAGCGTCTGGAAAACCGAGGCCAAAAGACGTGCGTCTTCATGCCCGGTTGCGACTGTACCGCAGAATTAAAATCGATGCCGGCGCAGCCGGTTTGTGCCGCTTCCACGCAGGTTCTGTCGCCTAAGCCCCCCGCCAGCAGAACGTTGCCAACAATACAGCCATTTAATAGTGACCAGTGCAAACGTTAGCTTCCACCCTGGCCGTGTCTAAAACATATTTATCAACGTGCTGAAAACTGGCGCAGGTTTAGCGGCATAATGCTTTCCAGATATGGCAGCGTGCTGGCAGAGCTTTACCAGCGCAGCGTGATTGTGCCGCTGTTCTTCATTACCATGCAGTTGCACTGCCGCCAGCGATAACACCTTTAGCTTTGTCCACCACATGGCAATATCGTGATTGCGAACACGCCAACGTGACGGTGCCGCAGCCATCACTACCTGGCCTGTTCAACGTTGACGCAACGCGGTGATGTCGCAACAAAAATCAACCCACCGTAAATCGCGCCCGCGTCATAAGCTGCTTTAGCATCTTGCCCACGCGTCAGGCCACATACTTTATTCTCACCCAGCAACACCCGGCGCACGGCGGCGTGCAAATCGTCATGGGCCATCAACGCCGAACCGAATCAGAAAACCGTTAGCGAAGTGGCTTAACTCGCGCACCTGAGCGTAAGTATTGATGCCGGATTCGCTGATTTCGTCGCGTTTGTGCCCCAGTTTCGGCGCAAGCTGGCGGGTACGGTTGGATCAATCGACAAATCACGCAGATCGCGGTTGTTGATGCCAACGACCTTTGTTCCCAATGCAATGGCGCGCTCCTGTTCCTCTTCATTACTGACTTCGGTCAGCACCCCCATCTCCAGACTGTGAGCGACGGCGGCAAGCTGGCGATATTGGTCGTCATCCAGTACTGAAAGCATTGGGTGATGA
+
FCBFJCCB=;;77444'&&&(&&'+CCDJFJJFJIG@?>>EEBDAB<7569=>?A=@BED7666JJJEGHJFIJIHJGGFEJJJ;;;;EDJJD@?GEDJFJJG@@?AJFJ=AB;IJ64/7(CABFIFIJJFDB@A?<>CCHJACA<==BA????J????FGEJJFHJJFEGJHHHJJFGIJ;;;;FHFGIHEGJJFGDDJJFJJJDHJJFHGEJJGIBAB=><;>64.*+./11457BCCEJIFHJJGJJHJDDD@AAGJGA<<@EJCDFDGEHFJGEF>=853378A:99:BEEGDCB44444=@@BBAA>>?@JIJJFEADCCCCDGJ209462331==9;;<C==CCEJGDCCHDHCFBFD>@''''AG=<<=EEGHJFEIGJGG<<87731'&(((((((4..;988/(5465465899''''1-..+,/01232.,,*+**-1.(((''&'((0/0&$$&&')8333..%%&&+&%%%%(.6456698&&&&(6568=?CFAF==CBA300*+**,*++/,,-'&%%%%%''()&&'.---,++&%&'&'$###%&,/*&%%()/,),.....30/CFFJJGJFJFHHJJJB>EGJJJFJJJHJJJJJJGJFGJJJIHJJFIJJ655CF:95('(''%%'')')**/-+,%%%%)+,/35@@@CGJJJJJJJGFFIIJJHFJFFFFJJJFFGGHJJJ@@A@@-,,,,&$$'*''')16*)))++''6687BDF>?=@:962/,+++-&&&&&&%%&+,-,.''%%'<8++++;9@GCDGIJJHJIIJIJJ7555JFJJJGHC;;++**+///)&$$$####$'#$$&&&&'/;CCCHFJGHH*(((2386:=EJHHGCCGGAA@BGDDFFEGGFCJEGJGJH??76710+**)&%$%&%$$%)+-,++'&%%$#$%%$%(650//,,,+...,+,,.-/1-,+-37888::<>7/..1(0/<88>==DDDIEJJI;:C;:,+,CBDH<;;;1.)))..1===CJIJEJHGJEFDDGE;9788<@ADACAFCEGIGJJIJEJF63***5,=CFJIFDDEJIJJDJFHGJJIGDF;;;?''''AFFIFA@@AE>;9:=<C@BEFHF>?DJJJJJJJJHJHFGHFJJJIIIFFBDEIJJD?@>?@A9889ECHJIJJJEFGJJC@@?@DDCCDC:600/-/01=ICEJJJJGJJGIJJJJJJJFCFJHJJHJJHJJJJJEHFDJJFDJFHJJIDCFHFIJ????IHJJGIFJHJJFJFJJJFJJ><<=CFIDDDGFJJJJIJJJFJJJJJJIIEGDHC::3.+&&(%%%%&'''(''(()((%$%''('&%%%''(&%%&(&&'(**022100.-,+-))))*+/2235/4455C><=>BB@=>@A=;974,+(()(&&$$&&++..0((((*''(&))''%&$%')&(().++,,2.+,3/.,*+,)(((//22:GGHEFEIJGB=:9796//00118))));94/.,.,&&&&04366--(%$$$''(((*7878799?<?>32331002000078;?;;?AE@??>=<*&'*)&'(('$%%&&'('(''+/0..,'(0.<=B@<<<<;;88<A@ABAEEBBA@@<:::84320(((()*()'&'&(%'&,0-/;<?JHECF8764577.)'')+,-**+/5556''''/-.)((),4;?=::833325541//,-&%'&&&&')/(&&%',188894''&&&'$$&(0244469;978;DFBB@AFFG<3334'&%%(,****,-(%&'%')+'++-,1***,1==>C?9:DFFJJJJJFHJAADJJIJIJHJFJJHHHIJEJBEHI;:89GEIGEJB:CEHDIGHHJEFE:::(&%%&&(0./08777>JEEJFJIGHGEEGCBDIJJCF=55DFHIJIJJJIDCB?6667CBB?@@@8888<><==;::??CJG?BCEJFHDIGIFGCBBDA@@?B<;998/8*C@CABFDJE=2222:;7877'&&&(.079DFA=;=GB=;:;;64/42////4/000+'&%&'%%%&16444453334:20//,++&&'',455874326=<;3<8?DDJFJJJIEJJJJDGJJJJJHJJJJJJAGJJJJJGJHIJJIJJJJJJJJJJGIJJGJHJJJJJJJJJJHJJJJGFJJJFJHHGJECCGA1000<?555CIIJJJEEEDEGJGJIFIEEF@GCCGJIHJEJJGIFGGFHEIGCCECIJJJFFFCEDEFEGJGJJJJJHJJIIJGJGJJIGHJHEEFJJFHJJJJJGJJHJJJGJJJJJJJJHJJ.,,-DJI>?>;:99AABDGHFDCH;311,,'&&&&(.010//041112277:CEF<<<<JFA?@>DC<*)'''(('(()0/331,++*)((02.,-.47+++''&&%&&&'%'&&),++)))))(()13165560/00))))(()))&$%$&&$8:;BCJDBBB<<?222598-,,'&&',..022(''(50----/03370/.-.-,,+%'''/4456778-33,,,((((+++**(&&).2279;<<=CC??>?B==</.(())))*-----.1-,-'&%%&&)'*,'(34;?A?;;:9>>>31005311/1533;HFGJGH::9:JJJJJJGHJEJGEIDJJJJJJJIJG>=>>EFJJJJJJJBCAJIFJIJJCCFCJHEJJJDCBBIHIJHFFCEJI<<<FE?><?DJF;::<=<667AFDGEDABHF9788)((('''(3+(()556B5554BAJDEDEGDECFA@@:BAJIEGHHA22@DF?BDEDCBE::@?A:9::=223@DDEJ@@;0:84+((&*:8:;<IJIEECED=>C@>@@A3HHJHGHIGFHG60///44)9?AC@A?@DCJGJHFJJIJIEGJJJEA;99;DDBCFGGGGJJJDDEGGJJJJFBB333DA??@JJJJJFDHB50/00?CAGDEDIHJGJJHEJDBACIJJJGCBAA@DBDJJJIJFGHFEC523<>ADEDFEI<;:;>A@>>?:9988@;;>B@?<5.*)&%&%%&++.)(*+)(('&'+0/2+**+67??>@@?ACDFHEIECJHEA@ABIJJIJJDDDBD?>?CFGE<<<=@?><=;<>=>?>BFA@66668EJJGHB@>?@DDHBJGF<===EJJHJGGJJJD;:65511*))+?A??=;)(())22><89DJHJGHJGIGHGJJIHEJGEJIJHJIJGJJJD5111BBDFJJEJ@?JJFJHJA@?ABIGHIJGJGJJJGJDJFC;9?JJGEFHEEFGHIEEEBBEEDJJAA@??A:975372511220//.2E?==F;3EJIFHEFIHEFDEDEFJIJGJHBBGBEB>((().<=999;==77<=EFGCHBDGFGECECDDEIGDJJJHFDFEDEEEFEDJBCDCEECBCBADCCJGF?;5:9:?>FFEEGFGJJE@IHIJJHEBDCJGHJFGJFDIDGFECDDEGFFEDFCGEJFIDEEEC@ABB,+,25:??<1100989;C@=;100//2<<>><C?:9::ECEEAACDDHIDCBCDGBCDHJHJF=FJHDEGDBACAACDCEBABD:6,,...55;=DBBDDEEDHDE9EFGIDCF@?>?@AABABBHEFJJIBABADDEEBCBDHFGCBEAAACB655/,,,,-++87755<@?;989====A@>>::9<=:::>CAEJFDDFEJGJEFGECBDD544365575455:::;=???@>>>??<?@?>>>@A@@?@@@@?@?@@?@ADCE@>==@@AA@A@????@?@??@A@BBCC3211644763231---.5=@BDB==<<<=:7767:95556AFCA<8,+*%%%&%$%%%%&(),-.01211)(&&'*)00--++,,()%&&',*&%%&))&%%&())0.++,/4567433/.,***+3357;==?B??2&&'''''')*&'()*+.674556,+&%%&()),/--3354///5665::==>ABB@AB@AC;555<@@@@===<:;;<A@AFE@<<>:542,(((**%%&).'..,((*3/60=::9=@A@CA>><;<<>BCA=<;::<<?<:;9:;<=;77<<3222EA>==>=<;<<;999:;;;;<;;;;>>>><<<==<;:;=:;;C?===>>====<<ACB<<?@??>==>;:<;>>@@=;;;:;;::7;<=>D><<9998<.666===A@=;;;;<<;<>>?==?>=<;;:;<<<;:::<=?@@@==;JJIJJHHJJFDGEHJJJJJJHJEJGJJJHJIJIJJJABGGJJJJJJIJJHHHJJJHJHJJJGJJJJJJJJGIB??A@ABEDAAAH====JJJJJIHJGJGJJJJHDEJJJJJHJB8764,+***'&'$$%')&&;?IJGIFEJIJJIFEDHJJJJJGFB>?JJJJ?>>?JHJGJHGJJJHIJFEGIGFIHJJGJHJIJJGJHJJJJIJJJIJEEFIHDIC2222BFDIJJJHJHJJHJEGJJJGJECGHJJDBCBJHGDCBCDDC<>IHJJIJJJGGIJIJJJJJJJJAAACGJJGE@B?<<<;+&&)0.((((A:9;:?@>FB=<J999:HAA>>@@CEGFCEFEJEDJBCDBHAB><<%%&/0/23+&%$'(+//--656::JHFHJEBAJHJJJJJEGGJJJJJJIJJJFHJGJJJGJJJJJIJIGIJIIHJHJJGHGFJIIJJHIHEHJFJJJHJJJJJJFJHFFGJFB===AD@CJ<<<7('''&6>CJJJFJJJJDDEJJJCCFDJEEJJJJJ??<7675446DIJJHJHJJJJJHJGJD886../3F///,-)'(-..184497)74567?7555<<??HEIJIFHFJFHIFEGJIJJJJJJHJGFFG@>>>C2000595=<878>?DGJHJA?@BJIGJGIJJJJFDIC@?>:74449992.0=/?8777FE=>=?H=<(''%&%%%%%#$%%(-,,;=>DBDFHFFGJBEHFIEJHHGGJFGG@99@?;:/(*2(''&34:=>>===?EEFJJDIJJHFEIFHHGEJJJFJJHJFJG:::9A>>FCC;3,+,/00-.1334422/0//./2'((&()*)**(&&$$$&&&&&,$%&)()(.&%&')%$%&''''-/<A>>?=/..0:31-,+)))+*3299:650,+**+++)*,,339:=?BBCCJGFF@ADGJJ;;;<E=.+&%%%&('&&'()))+,/,++,,@?<<;&%$%'),,,&''*,.3143/0,,,,,,$$&'()3@?;;;;=;583345BCDCD=<96973../13++++8/%$$$$$%&&(<?>??=-,+..1+&&+,*+*'(*+?666---+***.''%%()+,++,))$$&)$$$%'&'+.-++-/,)))),,+,-.00***+100**))**+,,,/67;;00003.'15;AJIJJEDJCDJ77+++****+*'(&&'./0....))())&'(%%#$%')(++,''(./0/2-)((%%%&&%%%22131/<AAEJGHJJGJJJJHJJJIJFHJGGJFFJJJIIJGDBBDGIJJFGJJFEGEIJEJEJEHEJHJGJJJJGJDAAJFJJJGHGIHJIJGGFJJJHJJJJIJJJJJC52;*,,,<45>@@BJHFJJJJJJJJHGFJJCDBBEEEDIJGAAB@IIJGHJJHJJGJB@=9000++,.<-***/>@?BHC@>=>@CCDHGFJJFJJHIJGJIJJJFJFJJHGJIJIGJJHHJGJFJHJGJFDEGJF0000533*)&%(&&%%'&$&'&&&%%.-.5-&&'6A@@AD?00/-+*,''559<1.,.821+)(((0((((11::65666GJIGFJIJFFJGIIJGFF>====7(&%%%'+./17E?>@9::0/0/DBC=FFJCJGJJJFJJHIJFJJJJJ???@JFGD<=:=EJ@C>?>?FBEDCEGIGJJJJIGFJGHFBBABEGDIJHJC////<IGJJGC<;;<FJDCCCEFFD444('&%'%&&&
@Glass_T7V_15_D3_12_12_27
ATGCCGCCACGCGGATGATTTTGCCTTCAGCCATACTTTGCATATTCCCGCCATTCAGAGAAGAAACCAATTGTCCATATTGCATCAGACATTGCCGTCACTGCGTCTTTTACTGGCTCTTCTCGCTAACCAAACCGGTAACCCCGCTTATTAAAAGCATTCTGTAACAAAGCGGGACCAAAGCCATGACAAAAACGCGTAACAAAAGTGTCTATAATCACGGCAGAAAAGTCCACATTGATTATTTGCACGGCGTCACACTTTGCTATGCCATAGCATTTTTATCCATAAGATTAGCGGATCCTACCTGACGCTTTTTATCGCAACTCTCTACTGTTTCTCCATACCCGTTTTTTGGGCTAGCTACTAGAGAAAGAGGAGAAATACTTAGATGATGCAAACCGTTTTAGCGAAAATCGTCGCAGACAAGGCGATTTGGGTAAAGCCCGCAAACAGCAGCAACCGCTGGCCAGTTTTCAGAATGAGGTTCAGCCGAGCACGCGACATTTTTATGATGCGCTACAGGGTGCGCGCACGGCGTTTATTCTGGAGTGCAGGACTAAGGTCGCCGTCAAAAGGCGTGATCCGTGATGATTTCGATCCAGCACGCATTGCCGCCATTTATAAACATTACGCTTCGGCAATTTCGGTGCTGACTGATGAGAAATATTTTCAGGGGAGCTTTAATTTCCTCCCCATCGTGAGCACCCAAATCGCCCCGCAGCCGATTTTATGTAAAGACTTCATTATCGACCCTTCCACGATCTATCTGGCGCGCTATTACCAGGCCGATGCCTGCTTATTAATGCTTTAGGATCTGGATGACGACCAATATCGCCAGCTTGCCGCCGTCGCTCACAGTATTTGGAGATCGGCGGTGTCAGCCGAAGTCAGTAATGAAGAGGAACAGGAGCGCGCCATTGCATTGGGAGCAAAGTTCATCGGCATCAACAACCGCGATCTGCGTGATTTGTCGATTGATCTCAACCGTACCCGCGAGCTTGCGCCGAAACTGGGGCACAACGTGACGGTAATCAGCGAATCCGGCATCAATACTTACGCTCAGGTGCGCGAGTTAAGCCACTTCGCTAACGGTTTTCTGATTGGTTCGGCGTTGATGGCCCATGACGATTTGCACGCCGCCGTGCGCCGGGTGTTGCTGGGTGAGAATAAAGTATGTGGCCTGACGCGTGGGCAGAATGCTGAAAGCAGCTTATGACGCGGGCGCGATTTACGGTGGGTTGATTTTTGTTGCGACATCACCGCGTTGCGTCAACGTTGAACAGGCGCAGGAAGTGATGCTTTCGGCACCGTTGCAGTATGTTGGCGTGTTCCGCAATCACGATATTGCCGATGTGGTGGACAAAGCTAAGGTGTTATCGCTGGCGGCAGTGCAACTGCATGGTAATGAAGAACAGCTGTATATCGATACGCTGCGTGAAGCTCTGCCAGCACATGTTGCCATCTGGAAAGCATTAAGCGTCGGTGAAACCCTGCCCGCCCGCGAGTTTCAGCACGTTGATAAATATGTTTTAGACAACGGCCAGGGTGGAAGCGGGCAACGTTTTGACTGGTCACTATTAAATGGTCAATCGCTTGGCAACGTTCTGCTGGCGGGGGGCTTAGACGCAGATAACTGCGTGGAAGCGGCACAAACCGGCTGCGCCGGACTTTGATTTTAATTCTGCTGTAGAGTCGCAACCGGGCATCAAAGACGCACGTCTTTTGGCCTCGGTTTTCCAGACGCTGCGCGCATATTAATACTAGTAGCGGCCTTGCAGTCCGGCGAAAAAAGGGCAAGGTGTCACCACCTGCTCTTGAAGCCGAAGGTTGCTTCACATCCAGCTTCTCGTCACTGACTCGCTGCGCTCGGTCGTTCGGCTGCGGCGAGCGGTATCAGCTCACTCAAAGGCGGTAATCTCGAGGTTACATTGTCAATCTGTTCATGGTGAACAGCTTTGAAATGCACCAAAAACTCGTAAAAGCTCTGATGTATCTATCTTTTTTACACCGTTTTCATCTGTGCATATGGACAGTTTTCCCTTTGATATGTAACGGTGAACAGTTGTTCTACTTTTGTTTGTTAGTCTTGATGCTTCACTGATAGATACAAAGGACCATAAGAACCTAGGAATAGCCATTATTGACCAGTATGTTCTCTAGTGTGGTTCGTTGTTTTTGCGTGAGCCATCGGAACAAACCGTAATCATACTTACTTTGCATGTCACTCAAAAATTTTGCCTCAAAACTGGTGAGCTGAATTTTTGCAGTTAAAGCATCGTGTAGTGTCTTTCTTAGTCCGTTATGTAGGTAGGAATCTGATGTAATGGTTGTTAGTACTGCACCCATCTGATTTTTATCTGGTTGTTCTCAAGTTGGTACGAGAATCCATTTGTCTATCTAGTTCAACTTGGAAAATCAACGTATCAGTCGGGCGGCCTCGCTTATCAACCACCAATTTCATATTGCTGTAAGTGTTTAAATCTTTACTTATTGGTTTCAAAACCCATTGGTTAAGCCTTTTAAACTCATGGTAGTTATTTTCAAGCATTAACATGAACTTAAATTCATCAAGGCTAATCTCTATATTTGCCTTGTGAGTTTTCTTTTGTGTTAGAGTCTTTTAATAACCACTCATAAATCCTCATAGAGTATTTGTTTTCAAAAGACTTAACATGTTCCAGATTATATTTTATGAATTTTTTTAACTGGAAAAGATAAGGCAATATCTCTTCACTAAAAACTAAATTCTAATTTTTCGCTTGAGAACTTGGCATAGTTTGTCCACTGGAAAATCTCAAAGCCTTTAACCAAAGGATTCCTGATTTCCACAGTTCTCGTCATCAGCTCTCTGGTTGCTTTAGCTAATACACCATAAGCATTTTCCCTACTGATGTTCATCATCTGAGCGTATTGGTTATAAGTGAACGATACCGTCCGTTCTTTCCTTGTAGGGTTTTCAATCGTGGGGTTGAGTAGTGCCACACAGCATAAAACTAGCTTTGGTTTCATGCTCCGTTAAGTCATAGCGACTAATCGCTAGTTCATTTGCTTTGAAAACAACTAATTCGGTTCGTAGTCTCAATTGGTCTAGGTGATTTTAATCACTATACCAATTGAAATAGGCTAGTCAATGATAATTACATGTCCTTTTCCTTTGAGTTGGGGTATATGTAATTCTGCTAGACCTTTGCTGGAAAACTTGTAAATTCTGCTAGACCCTCTGTAAATTCCGCTAGACCTTTGTGTGTTTTTTTGTTTATATTCAAGTGGTTATAATTTATAGAATAAAGAAAGAATAAAAAAAGATAAAAGAATACAATCCCAGCCCTGTGTATAACTCACTACTTTAGTCAGTTCCGCAGTATTACAAAAGGATGTCGCAAACGCTGTTTGCTCCTCTACAAAACAGACCTTAAAACCCTAAAGGCTTAAGTAGCACCCTCGCAAGCTCGGGCAAATCGCTGAATATTCCTTTTGTCTCCGACCATCAGGCACCTGAGTCGCTGTCTTTTTCGTGACATTCAGTTCGCTGCGCTCACGGCTCTGGCAGTGAATGGGGGTAAATGGCACTACAGGCGCCTTTTATGGATTCATGCAAGGAAACTACCCATCATACAAGAAAAGCCCGTCACGGGCTTCTCAGGGCGTTTTATGGCGGGTCTGCTATGTGGTGCTATCTGACTTTTTGCTGTTCAGCAGTTCCTGCCCTCTGATTTCCCAGTCTGACCACTTAAGGATTATCCCGTCGACAGGTCATTCAGACTGGCTAATGCACCCAGTAAGGCAGCGGTATCATCAACAGGCTTACCCGTCTTACTGTCCCTAGTGCTTGGATTCTCACCAATAAAAACACCCGGCGGCAACCGAGCGTTTCTGAACAAATCCAGATGGAGTTCTGAGGTCATTACTGGATACTATCAACAGGAGTCCAAGCGAGCTCGTAAACTTGGTCTGACAGTTACCAATGCTTAATCAGTGAGGCACCTGTATTTCAGCAATCTGTCTATTTCGTTCATCCATCTACGTTGCCTGACTCCCCGTCGTGTAGATAACTACGATACGGGAGGGCTTACCATCTGGCCCCAGTGCTGCAATGATACCGCGAGACCCACGCTCACCGGCTCCAGATTTATCAGCAATAAACCAGCCAGCCGGAAGGGCCGAGCGCAGAAGTGGTACTGCAACTTTATCCGCCTCCATCCGGTCTTTAATTGTTGCCGGGAAGCTAGAGTAAGTAGTTCGCCAGTTAATAGTTTGCGCAACGTTGTTGCCATTGCTACAGGCATCGTGGTGTCACGCTCGTCGTTTGGTATGGCTTCATTCAGCTCCGGTTCCCAACAAAATGCCAGGCGAGTTACATGATCCCCATGTTGTTGCAAAAAAAGCGGTTAGCTACCTTCGGTCCTCCGATCGTTGTCAGAAGTAAGTTGGCCGCAGTGTTATCACTCATGGTTATGGCAGCACTGCATAATTCTCTTACTGTCATGCCATCCGTAAGATGCTTTTCTGTGACTGGTGAGTACTCAACCAAGTCATTCTGAGAATAGTGTATGCGGCGACCAGGTCTTCTGCCGGCGTCAATACGGGATAATACCGCGCCACATAGCAGAACTTTAAAAGTGCTCATCATTGGAAAACGTTCTTCGGGGCGAAAACTCTCAAGGATCCGCTGTTGATCCAGTTCGATGTAACCCACTCGTGCACCCAACTGATCTTCAGCATCTTTACTTTCACCAGCGTTTCTGGGTGAGCAAAAACAGGAAGGCAAAATGCCGCAAAAAAGGGAATAAGGGCGACACGGAAATGTTGAATACTCATACTCTTCCTTTTTCAATATTATTGAAGCATTTATCAGGGTTATTGTCTCATGAGCGGATACATATTTGAATGTATTTAGAAAAATAAACAAATAGGGGTTCCGCGCACATTTCCATGGTGCCACCTAACATATAAGAAACCATTATTATCATGACATTAACCTATAAAAATAGGCGTATCACGAGGCAGAATTTCAGATAAAAAAAATCCTTAGCTTTCGCTAAGGATGATTTCTGGAATTCGCGGCCGCTGTTTCTTCGAATTCGCGGCCGCTTCTAGAGTTATGACAACTTGACGGCTACATCATTCACTTTTTCTTCACAACCGGCACGGAACTCGCTTCGGGCTGGCCCCGGTGCATTTTTTAAATACCCGCGATCAGTAATCGTCAAAACCAACATTGCGACCGACGGTGGCGATAGGCATCCGGGTGGTGCTCAAAGCAGCTTCGCCTGGCTGATACGTTGGTCCTCGCGCCAGCTTAAGACGCTAATCCCTAACTGCTGGCGGAAAAGATGTGACAGACGCGACGGCGACAAGCAAACATGCTGTGCGACGCTGGCGATAAAAATGCTGTCTGCCAGGTGATCGCTGATGTACTGACAAGCCTCGCGTACCCGATTATCCATCGGTGGATGGAGCGACTCGTTAATCGCTTCCATGCGCCGCAGTAACAATTGCTCAAGCAGATTTATCGCCAGCAGCTCCGAATAGCGCCCTTCCCCTTGCCCGGCATAATGATTTGCCAAACAGGTCGCTGAAATGCGGCTGGTGCGCTTCATCCGGGCGAAAGAACCCCGTATTGGCAAATATTGACGGCCAGTTAAGCCATTCATGCCAGTAGGCGCGCGGACGAAAGTAAACCCACTGGTGATACCATTCGCGAGCCTCCGGATGACGACCGTAGTGATGAATCTCTCCTGGCGGGAACAGCAAAATATCACCCGGTCGGCAAACAAATTCTCGTCCCTGATTTTTCACCACCCCCTGACCGCGAATGGTGAGATTGAGAATATAACCTTTCATTCCCAGCGGTCGGTCGATGAGAAAAAGATCGAGATAACCGTTGGCCTCAATCGGCGTTAAACCCGCCACCAGATGGGCATG
+
&&''''(*)%%&''&&'(()*,,-*)+*/=>AA>65434,((),&&&'9+777;:,,,,-6:8>CJEJ+++6+JFGJHGJJEG9JFFJJJFJJJHJHHJHJJJJJEJFFDD3.--.8<=>?663367ABCC7==@<<<>FGFJHHJI<=6JEGIJJJJHJJJJJJJJJ>;;;>EFHGAA@@E?JJJJDFDGFJJJJIFGGHHJADBJJGGJFCBDCAB>ACBABEGJJJHJJJJJJJJJJGJJJFCFGJHIFFIGGJJGCA@?JB?@ABJJJJJHDD6666;FGHJJAJJGGDFJA@@?@@GHIF>>=>EEJA@>?D?HJJFEG7789?>??@?JJJIJGHFDED@BA/.87/79;---.6+)))*583212288<@DA:@B=99310+'(367BBJJJJJHJJJHJI99:<<:=;<;:;<<==DJE;;;<FFADBA...25223712,+++;=::<==>;:;9;>ECJJJA@=<AA988<EE;<AAGH<;==FBCDDIEHJJHFGJJJJJJJJJJJJJHHJGFJJIJJJJDCJFGIGFJJJJJJJ665400011+'&%%&'()(-.022=>??DCHEEGIJBDCDJJJJJJJIDHII6667HAA@6544558+2227757?ACD@AABJIJIJJJJJ?;;=JJJJJIJIJIJGJIHGGJIGIIHHGJJGFJJ:99;GJJJEJEJEGEDEJFB99AA11,*+'&&&)%%%%58:<CFJGJFGGFJJGGGDGJCBAACAEJGBA714;BBD95568?A<''&)%%&5C<:;;HJJJEDDFJGGIJ=<??:A:;979990--.)3368:60/-,&&&))'''8>AEEF<99;>?<;;;>CIEJFJJJJJAA?333...---+.-''&&'(1,))('&(/..-,+*+++,AADJJJJJCED>::==<<<B>AA@AEEGCFHJIHGJ?///,/.2,+&&&&'&%%)((,-122011((((,,--C?DE@AAFDDFIGJ=;;;AAAADECCEFEFA;87437((,,4/,,44338:HFJIGFJGJGIJJJJJJIIJFIJJIJJHEJFJHHJJJJEJJJJJJJJJHHJJJIJJGJHGFEFFEF9FHJHJJJHJJJJJJGJGJGJJJJJIGHCCDDJJJGIFHGJHFHJJJJEDBC====JJJJJIHHJJJGJIJ7665CCJIIHHDI0000H66HEEJFFJJFGIEDCFEJJJF7744,,,,0+)*('(**)))6>=>?AB@BCFJGG;<DEJGFJJB98CFGHHJJJHDEGEJJJGJDHGG==<;6110,-,**).-,-.;?JFHJJIJJIJJFFEHFBB?>/..-'&&(&'(+4>?:::3-+**,,*,.+,,,77;<794?3334JJJJJDBBAIIFIGHJJJJJJJJJJHHFJAAFEGDJJEGJHDGHIJEEHGJJJFIIHJJGJJJJEJJHJFJDEJJJJJGJJHJFJFA@CFJ8885.,,-67/++()02745==@ABEGJFJHJJGGJIJJJJJGCFDEJJDDDAAADGJFIHHFHIJCCHC93C?@@?>@@DJJFFEHGJGGJJJHHICA<BC76565<<=@B>>==BIFGAEJGACCCBA?AD>43110123IJGJIFJJJJJJJJJF????JJJDDJJJFCFDHIJH>==>FI>;;8656.++'%%%(&(&%%%%&%%&:513@;6668989AA=<=<AC@775300/02.*/048567AJJHGFGJF=::9:878---/:;>@880////60019;=>=?CCA888<JHBB@BIJGH=EHDFHGEDAA=AAA<5444=:996453331.+(&&'(//---001+++,@@?<<<<=8776984***),(&'(($$&$&'&'&$%%&&%&%$#%&%$#$$%%&%%&%&%&%%&1?A@AA=<@FFE??>>/--++++3222@JGHJEFFIIEGFCFJJIHJJDCFDJJJJJHHIFJFJJJEEEHIHJJJJJHJF2...*(()B=>DJFJGEEGFJEGGIA>=,1;999@>?DJFJDBBBFFJIJGG8888JJGJGBD?@=:8JFGHFCEJJJGIFJJJJJGJHJHGJDC=::;;<;,@BFECCJIDJJEFGJGFHEJC6655699?@EGHJFFCEJIB;;;;HJAEDIDFEFHD@>>=ACHEB?8211**)(*,+'''(832128//;++)'+&'%%%%$&%()$$$$&&&&(/02++**,-136;;=;:9:=>A=;:<;<@@=<<=D65*'$#%'''+./++--05775778;;<=BGJJID>:8971045F=777<,''&<BJJJJJJJJJJGIJJJIDJFJJHJDGHFDJB<<<=6555D;:::<,,,7@EF>AACBBEC@D2.+)*,BEECGBDFFFJFJGFJ=<<;<4/%$$$$#$&()---0)(()+,29?==>>@@JEEGFDC?/-,..)*)))+*+---1@=BCBCIECCEEFEFECGFFGFFDFJJJEEJDGJJJIJJJJJHJGJJJEDEJCBBBEHJJEEJJJJJIJJJIHJGJJIIIJJJJJGGJIJJDJFDFDEJFCEE4GF6;:;=:??IJJJHJG;9;??ACDFDFGHJEFFJJFIJFJEJJJJEFJHJHDGGFGJDJJJJHJJIJJFADDEJEJJFIJJJJJECBCJJHJJHHIGHIFJHFJB?:@:C@760/-.<<::120--,-3577@ABEBCBDHBEICBBBJEGDACB??CFDDFFFHFFHFDFJJGDECJ?@?66661+,8@>CCAIGIJJJJD...-99CJFJEJJFHIHJFJGEB@CDJJHJCCD?=;;B>AEEEJEFFJGBJJHE@CC@CDEEI?44;<???IGIFEFJGGJEEJHE?:89(>>>>?DEDBBJ:6779JIEJ;9>;>?DGJJJGIIHGJJJJFJJJJIJJJJFJHGFGJ<<<<?==<?BABABCHEFAAAE<<<>JHEEFGFFHEBCBFIJJ?85444BF=<<<@CDHFJJHJFJBAABJFEEJJJG@@@BEIE;;;;JICBF@398-ACCADBG5FEDFAIFGHCABD@@A?ACJF80)((''*+9=/...))*+/(()>-3)))))7/::=JGFJJHJJJJIJHEIJJJFJJEDGJEJJGJIJJEFJJJGEFEDEFDIECHGFJ5446----*)&%&%&&%$%%*++.'($$$&'((:G7777EF???EIEDAC===44234444200009;;<))))ABJJJJJJJJJJIHJJIGJI8=C>96688202/-*&$$%''')747((((<>?99:;*=:55CJJHCH<6901:B@9FDCB=:8CCHJ><=DFJEHJJHCDA@JHIFDJE>JFFIJ8AEIJJJJJ>9JFEJAAABJGJFIGJJHFJJIDIIFFJJJJAGGJJBB@?;?BAD<:774334+()(('&(,3484679*4**AABF<<<<DA@ABAJJJFGGJHGJJJFFFDJHFFE@@A@AJJHJJJJF@AAAJGJFJHAGDEHJJGJEF10''(B::;;:9:<7?JJJEHJJJJGJJH;889?::<9::;?7667@CBFDHHFJFEGJJJFEEJEHJCEBBBDBBAA@=89267:;<998:<5555444330../013666;:==FFJHEG2111E?>?ADED=;:9<=BJHGJHFJGJHGIFJJDHGJDACBFEEJHJJHGDDFEGJAAEJGED////@4443473348>?AAA@?810())(,*)+,23;;?FDCJIFJGJJFJEFF9002101-+,,,,--?EJGFFDE;<;;ACADBJFEDCEEFE422EJJJGJGJIDGIDJJJDJFJFFFAA))))523865-<;?ABCEDA?3+%%%&((((,,-,),'&&'3776&&&'--/223<@BE@>=>BDBC?<@@EJEJJJJFDFEJHJJJHGJJIJJIIJJJHJEGGJFBCDDJJFDD6666464/01151/*047/+,++7576)(((''''++&'''**+*++5)&*+3GIA+++,JJJJJJJJGJJJJJIJJFEHDB>==1000'%%%):;BBBBECJDBC>EDD=<<<B.--,'''4538<>JFJJEFDGJFHBCBGCEJCCF75346003,'((+)'%%((.184)(():973259;@:::;=8832/6'&%%&**6=A@JGFGDECDBECBJDFEBBB::9966.--.988?D70,+,0.//068<9:;IGJGJJIIJJJFJJJJJJIHEEEJEAAJJJFEGJHJHGCD?@JG>DFDJBEJJGJHEEH;;;>;88=BBCCC@JDGGIE>JJGFJ=<989:7;430%%$'.*)158=<C999BBBED<<<6+**,1((',9>9>4,,+**2>JJED88<<DACAFDCCBGJEJJJJJJJJJGJGJJJIFHJHJDGHGGFFJJFGGJIJJFCFCGCBACHJFJJDJH@AA=;<;;;;I<<;;C0000<>::>>777633,--/'((.--,-,-.((((.//344343366,+,,75/*'')/++*(++,-/8633,--01-+,,-.//7/09;FGIF>((((656;??AADEJJJFGJH<<<;:;8:73320267@@?ABECJHHDDJJJIFABA:83344>ACD;5522:<=GGJJJGIJIJ;JJJHJHJHJJJJJJFEDBDD756(''()*+()-/0.,+++,1211/.57<<<===FHFGE=<;,,,-)**&%&%%&'''$%&&&%%&')*,-7;BCJE=7667FEGEFFEEEJ@BAA=<<B@EJIHGFEJB9889DEABIJGJJFHIIEHJEDDJJ977CF>6('&'-..430-,/11(('%'4977790***).))+***/2///0?77796666BEJ?>:.2@DFG?53:5344;611/+,A@A@>=?@CDG2223DJAGJJHJJIGJJFIJJFJJJCBA111JJJGEEIJJHJIJJJIJFB@99;<JIJJFCFFC=::../****68499><<92--.DBFA7777EJIFJJIJJJJIJJJIJHJBD8777FECB>>>JJIIEEHEA@=BJJJJJDJFHJJGJHIJ/,795555;<<?HIC@A>C::441/.-()'-+++-+*'()+&%%$$$$%&+/244@BEHJJJJHJHHJHJGJJGJGJIHHJJJJJJJHEDGDDGJJJJHJJGIJJJJJJCABAJHHEIJGGB@AFGCDEDA?GIJJIJIJJJJ7777JCBDFFGGJJJJ==<>FC@??B?53,%$&&59521,,34333::<98=?BDDFJEDIJIJGFEEJJJFJJJJJGJJJJJJJJJJJEJAJEDEDGGICEGDCCJDE8100)'(+,/@B?@BJJCCFHIJFFFHJGJEB:B??;,+)'(*)'(+,,()((,00@>42222553:889<//00:::CA44401121222BEDBBAA???/....+*++,,2;>??JJJGJHIJJJJFGFJIHJHDDBB@=>;<=:9380----7'&&-/899;ECB7548::>DABFC@A>@GFGIJHJJGJJJGJJJGJIJFGJJEBB>67>@?=<>3330,,))(%&'*.)''-.2**../0@BE@@??+++2:8655599;:>==>B@:9:9;9:EJJGJGGJGFJGJJJJJJJGIIJGJIEGD55>>;<<<AACA:::?JJGEDAJJFJGEJ9889DEFGBCCDJGCCFGCFE>>><@B>>?@99=::9;;;;>>94;22==><14941::>B;;;,,,,/>?@344=JEFFEFDGFEGJHHGIGJJJHJGJDEBA=;;?=788;@@??DFJ?>IJJGJJJABA@C>C>>@288<>;CCHDD2.-00../345>AFHJJFDDJ::::HDCH:99:>>2232,***..:JEEGEJEFCEBFGGFFJJJGFJIJJHJJHFJJGJDEFEFJIHDBDJ<<CCFDDJJEJJJJEFFB>=>?/1'*3469<78889GJFJCC7772588?>?5;@DIB>=@@BCD@A>92DGHDJGJIJIJIJJGJJCCCF>;;;=HJEGHFICJJB6555856;5355)&&&'&&&&&&'*.349'''6578?@GCH@BA?@BBAAACAHIFJIHGEDGE??111/1101/,)*+)'%%
@Glass_T7V_15_D3_12_12_28
GCTGATTGTATGTAGCGGTATTATCCGTATTGACGCCGGGCAAGAGCAACTCGGTCGCCGCATACACTATTCTCAGAATGACTTGGTTGAGTACTCACCAGTCACAGAAAAGCATCTTACGGATGGCATGACAGTAAGAGAATTATGCAGTGCTGCCATAACCATGAGTGATAACACTGCGGCCAACTTACTTCTGACAACGATCGGAGGACCGAAGGAGCTAACCGCTTTTTTTGCACAACATGGGGGATCATGTCAACTCGCCTTGATCGTTGGGAACCGGGGGCTCGAATGAAGCCATACCAAACGACGAGCGTGACACCACGATGCCTGTAGCAATGGGTACAACGTTGCGCAAACTATTAACTGGCGAACTACTTACTCTAGCTTCCGGCAACGATAGATAGACTGGATGGAGGCGGATAAAGTTGCAGGACCACTTCTGCGCTCGGCCTCCAGCTGGCTGGTTTATTGCTGATAAATCTGGAGCCGGTGAGCGTGGGTCTCGCGGTATCATTGCAGCACTGAGCAGGATCGTTAAGCCCTACCGTATCGTAGTTATCTACACACGACGGGGAGTCAGGCAACTATGGATGAACGAAATAGACAGATCGCTGAGATAGGTGCCTCACTGATTAAGCGTTGGTAACTGTAGGACCCAAGTTTACGAGCTCGCTTGGACTCCTGTTGATAAATCCGTGATCACCTCAGAACTCCGTCGATCCTCGGAACCACTCATCTAGCCAGGCATTTTTTATTGGTAAATTGCCAAAGCGCTGGGACAGTAAGACGGGTAAGCCTGTGATGATTCACTAGCCTTACTGGGTGCATTAGCCAGTCTGAATGACCTGTCACGGGATAATCCGAAGTGGTCAGACTGGAAAATCAGAGGGCAGGAACTGCTGAACAGCAAAAAGTCAGATAGCACCACATAGCAGACCCGCCATAAAACGCCCTGAGAAGCCCGTGACGGGCTTTTCTTGTATTATGGGTAGTTTCCCTGCATGAATCCATAAAAGGCGCCTGTAGTGCCATTTACCCCCATTCACTGCCAGAGCCGTGAGCGCAGCGAACTGAATGTCACGAAAAAGACAGCGACTCAGGTGCCTGATGGTCGGAACAAAAGGAATATTCAGCGATTTGCCCGAGCTAGAGGTACTCTAAGCCTTTAGGGTTTTAAGGTCTGTTTTGTAGAGGAGCAAACAGCGTTTGCGACATCCTTTTGTAATACTGCGGAACTGACTAAAGTAGTGAGTTATACACAGGGCTGCAATATATTCTTTTTATCTTTTTTTATTCTTTCTTTATTCTATAAATTATAACCACTTGAATATAAACAAAAAAAACACACAAAGGTCTAGCGGAATTTACAGAGGGTCTAGCAGAATTTACAAGTTTTCCAGCAAAGGTCTAGCAGAATTTACAGATACCCACAACTCAAAGGAAAAGGACATGTAATTATCATTGACTAGCCCATCTCAATTGGTATAGTGATTAAAATCACCTAAACCAGATTGAGATGTATGTCTGAATTAGTTGTTTCAAAGCAAATGAACTAGCGATTAGTCGCTATGACTTAACGGAGCATGAAACCAAGCTAATTTTATGCTGTGTGGCACTACTCAACCCCACGATTGAAAACCCTAGAGGAAAGAACGGACGGTATCGTTCACTTATAACCAATACGCTCAGAATGATGAACATCAGTAGGGAAAATGCTTATGGTGTATTAGCTAAAGCAACCAGAGAGCTGATGACGAGAACTGTGGAAATCAGGAATCCTTTGGTTAAAGGCTTTGAGATTTTCCAGTGGACAAACTATGCCAAGTTCTCAAGCGAAAAATTAGAATTAGTTAGTGAAGAGATATTGCCTTATCTTTTCCAGTTAAAAAAATTAGTAAAAATATAATACTGGAACATGTTAAGTCTTTTGAAAACAAATACTCTATGAGGATTTATGAGTGGTTATTAAAAGAACTAACACAAAAGAAAACTCACAAGGCAAATATAGAGATTAGCCTTGATGAAGTTAATTTCATGTTAATGCTTGAAAATAACTACCATAGTTTAAAAGGCTTAACCAATGGGTTTTGAAACCAATAAGTAGAAACTTAAACACTTACAGCAATATGAAATTGGTGGTTGATAGCGAGGCCGCCCGACTGATACATTCTGATTTCCAAGTTGAACTAGATAGACAAATGGATCTCGTAACCAAACTGAGAACAACCAGATAAAAATGAATGGTGACAAAATACCAACAACCATTACATCAGATTCCTACCTACATAACGAACTAAAAACACTACACGATGCTTTAACTGCAAAAATTCAGCTCACCAGTTTTGAGGCAAAATTTTTAAATCGTCATGAAGTTAATTATTGACATCTGAATGGTTCAGTTCTCATGGCTGACACAAACCAACAAACCGCCTGAGTGTACTGGCTAATGCGGGAAGATCCGTCTATAGCTATCTATCTATCAGTGAAGCATCAAGACTAACAAACAAAAGTAGAACAACTGTTCACCGTTACATATCAAAGGGAAAACTTTCCATATGCACAGATGAAAATAATATCAATAATCATCAGAGCTTTTACGAGTTTGGCTAATCCGGAAACTGCACCCATGAACAAATCGACAATGTAACCTCGAGATTACCGCCTTTGAGTGAGCTGATACCGCTCGCCGCAGCCGAACGACCGAGCGCAGCGAGTCGTGAGCGAGAGGAAGCCTGCATAACGCGAAGTAATCTTTTCGGTTTTAAAGAAAAAGGGCAGGGTGGTAACACTGGCTAGCGAACTGTAACGACCACTCTAGTAATATGCGCGCAGCGTCTGGAAAACCGAGGCCAAAAGACGTGCGTCTTTGATGCCCGGTACGACTCTACAGCAGAATTAAAATCAAGTCCGGCGCAGCCGGTTTGTGCACTTTCCACGCAGTTATCTGCGCTGAAGCACCGCACCGACAGAACGTTGCCAAGCCGATCATCAGCCATTTAATAGTGACCAGTAAAACGTTCCCGCTTCCACCCTGGCCGTTGTCTGGAACGTTCTTCAACATGCTGAACTCCGCAGGCGTTCACCGACGCTTAATGCTTTCCAGATGGCAACATGTGCTGGCAGAGCTTCACGCAGCGTATCGATATACCAGCTGTTCTTCATTACCATGCAGTTGCACTGCCGCCAGCGATAACACCTTAGCTTTGTCCACCACATCGGCAATATCGTGATTGCGGAACACGCCAACATACTGCAACGGTGCCGCAGCCATCACTTCCTGCGCCTTTCAACGTTGACGCAACACGGTAATGTCGCAACAAAAATCAACCCACCGTAAATGGCGTCATAAGCTGCTTTAGCATCTTGCCCACGCGTCAGGCCACATACTTTATTCTCACCCAGCAACACCCGGCGCACGGCGGCGTGCAAATCGTCATGGGCCATCAACGCCGAACCAATCAGAAAACCGTTAGCGAAGTGGCTTAACTCGCGCACCTGAGCGTAAGTATTGATACCGGATTCGCTGATTACCGTCACGTTGTGCCCCAGTTTCGGCGCAAGCTCGCGGGTACGGTTGAGATCAATCGACAAATCACGCAGATCGCGGTTGTTGATGCCAACGACCTTTGCTCCCAATGCAATCGCGCGCTCCTGTTTCCTCTTCATTACTGACTTCGGTCAGCACCCCCATCTCCAGACTGTGAGCGACGGCGGCAAGCTGGCGATGGTCGTGATTAGATTATGAAAGCGTTGATAAAGCGGCATTCGGCCTGGTAATAGCGCGCCAGATAAATCTAACGGCTGATGATGAAGTCTTTACATAAAATCGGCTGCGGGGCGATTTGGCTGACGATGGGGAGGAAATTAAAGCTCCCTGAAAATATTTCTCATCAGTCAGCACCGAAATTGCCGAAGCGTAATGTTTATAAATGGCGGCAATGCGTGCTGGATCGAAATCATCACGGATCACGCCTTTTGACGGCGACGCTTTCTTGCACTCCAGAATAAACGCCGTGCGCGCACCCTGTAGCGCATCATAAATATTCGCGTGCTCGGCTGAACCTCATTCTGAAAACTGGCCAGCGGTTGCTGCTGTTTGCGGGCTTCTACCCAAATCGCCTTGTCTGCGACGATTTTCGCTAAAACGGTTTAGCTCGTGCGTTGTTTCTCCTCTTCTCTGGTGCTACCGAAAAAAACGGGTATGGAGAAACAGTAGAGAGTTGCGATAAAAAGCGTCAGGTAGGATCGGCTAATCTTATGGATAAAAATGCTATGGCATAGCAAAGTGTGACGCCGTGCAAATAATCAATGTGGACTTTTCTGCCGTGATTATAGACACTTTTGTTACGCGTTTTTGTCATGGCTTTGGTCCCGCTTTGTTACAGAATGCTTTTAATAAGCGGGGTTACCGGTTTGGTTAGCGAGAAGAGCCAGTAAAAGACGCAGTGACGGCAATGTCTGATGCAGATCGGACAATTGGTTTCTTCTCTGAATGGCAGGAGGTATGAAAAGTACTGTTAGCTGTGAAGCCGAAAATGATCCCCTGCTGCCGGGATACTCGTTTAATGCCCATCTGGTGGCGGGTTTAACGCCGATTGAGGCCAACGGTTATCTCGATTTTTTTATCGACCGACCGCTGGGAATGAAAGGTTATATTCTCGGATCTTCACGGTCGGTCGGGGGTGGTGAAAAATCAGGAGCGAATTTGTTTGCCGACCGGGTGATATTTTGCTGTTCCCGCCAGGGAGAGATTGATCACTACGGTCGTCATCCGGAGGCTGGCAAATGGTGTCGCCAGTGGGTTTACTTTCGTCCGCGCGCCTACTGGCATGAATGGCTTAACTGGCCGTCAATATTTGCCAATACGGGGTTGTTGCGCCGGATGAAGCGCACCAGCCGCATTTCAGCGACCTGTTTTTGGGCAAATCATTAACGCCGGGCAAGGGGAAGGGCGCTCTGGAGCTGCTGGCGATAAATCTGCTTGAGCAATTGTTACTGCGGCGCATGGAAGCGATTAACGAGTCGCTCCATCCACCGATGGATAATCGGGTACGCGAGGCTTGTCAGTACATCAGCAATCACCTGGCAGACAGCAATTTTGATATCGCCAGCGTCGCACAGCATGTTTGCTTGTCGCCGTCGCGTCTGTCACATCTTTTCCGCCACGGTCGGGTTTAGCGTCTTAAGCTGGCGCGAGGACAAACATATCCAGGCGAAGCTGCTTTTGAGCACCACCCGGATGCCTATCGCCACCGTCGGTCGCAATGTTGGTTTTGACGATCAACTTCTCGCGGGTATTTAAAAAATGCACCGGGGCCAGCCGAGCAACTACCGTGCCGGTTGTGAAGAAAAGTGAATGATGTAGCCGTCAAGTTGCCATAACTCTGAAGCAGCAGCAACTAGAAGAAACAGCGGCCACGAATTCCAGAAATCATCCTTAGCGAAAGCTAAGGATTTTTTATCTGAAATTCTGCCTCAGTGATACGCCTATTTTTATAGGTTAATGTCATGATAATAATGGTTTCTTCAACGTCAGGTGGCACCATGGGAAATGTGCGCGGAACCCCTATTTGTTTATTTTTCTAAATACATTCAAATATGTATCCGCTAATGAGACAATAACCCTGATAAATGCTTCAATAATATTGAAAAAGGAAAGGTATTAAGAGTATTGAAAACTCGCGTGTCGCCCTTATTCCCTTTTTGCGGCATTTTGCCTTCCTGTTTTTGCTCACCAGAAACGCTGGTGAAAGTAAAAGATGCTGAAGATGAGTAGGATACGAGTGGGTTACATCGAACTGGATCTCAACAGCGGTAAGTCCTTGAGAGTTTTCGCCCCAGAAGAACGTTTTCCAATGATAGACT
+
#%%%'''())(''(''&))')))-/0(@GHC8899996=B=8/.1898889422266662<;;<<>=B822('''''<=@@ACIDEJJJGHGJHJCFEFDGFHEDDCFIIJIHCABAJIJGJJJA443::;F;9:9;=GGJJGGEJFFJJJEEJJHJGJJGJGB222;<@GFHJHJGHGJJHJHGIFJJGGHC==543446****../:5.))&((8;@BBBHHDGEED@2/9@DA@<=3335966>B@?<76532+&',@?>@>?@(''(2-,**-@F;@=;/****1***68>@JIJFJGIJEIJG:999===HI@AB5555GGIFHFD@?E==;(((*51&&%%))*/.,,--6;;;DA,+++EJFIFCB?<<5456----066679)'%**)..('''())*//155>AE:88DFDG@A@=22000'&&&97788;<<=JHD==6,,//4844)))*+++,+(''&&$$$$99<?D@??@JFFEDJEDHJ64459:87552354777?<=<<=930,,55660+*+'',&)%%%&(,,++,0)(((/3588:55444510//.-)+')4445D@65///7/0--.57999:;;;;988>8/--.1,,++,,.5544:<886561../.0'%%'&***(('&%$######$$&&',-6?>>>:<?<<=?C<;>>?<=@??411120./1)''',+&%$$%%()*0,,1-/57,*&%###$#%%##$#'&(&&'%###%%%&))**)+**+0;:(('&)*-/../''''++**'&''((:C===:98=1122)3333C>A1''1.//(&%&&%%&',5).4,+++(&$$$$$%&+,,,73234????FFDEHB<<FFFIJJDB@?ABDC@<---,/9<=DFFGF<;;<ECIF<>:89;>====FJJCDEGDHGJGD@EDEDC@BEICA?==>>?>>;98:-(&&%',/55--+*,*-.4798797?>BDA@@?CBDE>=:4556::@;;:;3/,+*('(*'(89//00@=<<DGIHCFEA@,****(++422222/-.-.34>BC////@=78??ECHCBBCFHIFFHA@AAJJJHDAA'''&',,BJJEF>??<>=<(())48877:87+++,331'''58C@A@IDFDC@???@AA@JA@<5-0//5*&&&*+.**'&%&ACA@EHFJEJIHGI8.++,+++)))45@CCCHHIHDHJGGJJJGJDDHJ?@A@GEE>>JIEHECCF11004489EJGEGDCEEGFBABAFGDD==:9368886342+&&%&(((+*++,,88:75;81<IJBB?387/,--3+74,,,-..<>C?@@@BBDGGJFEFEJDDGJF?A@EEFGGE6677>>>?CC7776@=<<=>?:42-''((++%%%&09<B;7<DDC=<<<?DB<1*4<DEIIC@@B4443222154.-+***),,-(334:;;;>AFDFEEFHECEEFFCIFJIFEGGFEGFEFFEDCCCD778EJGJCECEDJEHDHCGEBDBDB7632('''***)())/6:::;866665-,,-:::=>;9;BABEEJJFJGHCCDJGFHGBCCCDBFDCABBG>9210+->>>>AA@?>;;ECB;;:;A???BCJHCAADHJDADA@BCE;;;*'''')())(&%)(-22442540((,-7==?,,,>??C9985521229=><<;@@??@?@@?><<=:9413.,--.:@ABB?@@?:99??96/-(''(.1235:?@@<100//++-00/,224===@@CCCE@BD?@ACEFEEJCCAECCCCEAADBCCCDDDFFBBBADB@@@=20/4008685,01<=?;9767;:9::ABCBBCDDHBDB@<<<?FCA@::9<:<))&%&7778940-))()(%'''*&'---/;000005.67BDEB?=(((((10>;:9../+)((0:=C?@@A3..898788=;?@@BA>ADFD?>,,,3;;=B<@ADBECABBDB@B==?<==HG<A@@@@BCAA@FHJBEJJ@>;:<>?>CACFEGH@/''-,62+89999***'(''+*('%%((**+/1/4@8899EGBDFJDCEB>:0...((0/'((112000//569AB@?>@ACJE@@DDC??>9989/.+-)))-,=AA?@=<<=CBBA?<;;<===>>5557????>=6-.3469><;;;==<<=45@?@773(/--./<A@=><<<<>@?98779444545563'''&&%&()233(++)'%$%%&'/0./,-+''',8;;8889JGJJIH>=FJD<;<;JJBCBA?=<;;=<83.--.4665433255567=8('')/./AD@<;:9<CGBCDBJF?<8=654422198:82233.-(*1**)*97(('(((+,:52367&%%%%$####$%&%'&$%$&%&'%&&%&%&&'01,,,-+&%&''))*/,,-.''''*(*-,*%')+++)(%$$$%$####$$%$$$$%&)'(%$&&((&%$%$#$(')+*++)+346664560+)**..3,--3349;;;;=?<:95:::HCB@>ACGHJJIJJJJEJJJJJJJJJIIEEHFGJ?JI8776)'&',5??=<9::9:877621%##$$%%$%(,++(((CDGJJDDCJJGD@?99-1*)()%%%$$$$%')'&$##%'''*(*-.-(((*2122447>;;<>DA@BDFGGGJJJJHDJ<96+((*236<BGHIIIJJJ;<<<DEECGA?>>987622338>;=>@C><2(((:99((''+1022,-.5667ECCFFHJJIGIEHBBBBGE==@EJJEECBBA@BJDC77---4>???620('&$$$$####$&&'&$##$%%$$##$$%##$$')))()/6=A@CF@?AAHBB22230000BCGHDFCB:900*)))*580//.--,-&''%'&'))'')*2240-,/.0.78:<??@>=>>>A@CBCJJJGFCDHA?<<5545;09///0221234)&%%%%)%&&&*%%%$&'(,&'''&*,)122.10..,./)(($$$$%%%&/9:9------/>?>/.-&&&.7310'(((...9947850>@=87678=63'%$&%&%%$''$$''&'$%(('''*%%%%$%'&(''%$'))45****;@BCAABF:7323((>@IFJJIJJEGHEJJJIDDBBC?DGGJJFJJFJG@?@AC>;;/+,<CCDB:9731133343378122253----<@=BAAIJCJJJJJFECE8/@CJHJEA==9999CEEJJJJJJJJJHEDFIJHEJJJJJJ;;;;53468>88622-.>CGGBBA>>99??EJJJIFEB@;?>=ECDEI@@@9?>;0//./*)*%&$$)(,--.%%%%');ACJGJCA@BJGBBBAE0+++,**)*&&+:>?CJD>=<JBJHA@@?J<BB<5/((*,0134441,,,-,,-=543.1,-DFG@B@AJJDHHB=IEJHJFA@A@@@<;775334598545111,:9996776:8/078A0///@@@GIHHG9888EDEFGJJJJJJJJJJH=<<;@@@CA31/+)(++43---+..(**)0=EHGGJJ8888@>?;A>????JJEEEHJJIJJJJHAB@B@-,+04(&')+,;4533335-,+-1.---:::;/../9941113;???>?@IEDH6555C=75323378@50*(&(,)-0?G<;;-**+:;;@16(?42.'A3;;AC;;;:6666CBE><>><:98333369++***++;579<9556=ABD??>BJIGDDFIBC@/..%&('''&'((&&')**++,AGEB433---,,,+*((''''%&'(-3<?C>>><<<<BBDDDC@@4('(',&%%%%&(''*'&&%'*)'%%'-09?A<=?BA1---2<3/.0,+++))(()89@@>---***65006@=9?887645,-76@CDDFJ;:9+++*-678@=;=DEFIFIJJJJJGHA=<>ADJJA=>:;;;BFDGIFJHFGEJGFGJJJHJDJ9999J<;;CED9999B7788C?=7777?>?>?BJJJGIJGJJJI=<<=?JHGBB>;:<<878855578=@;>;?@?FFFF@78A@@1112558=E?:983433B:::9;<HCEEFA?;:AACEIJHJJJHGHJJJJJHFFFEJEIDG@==>@HJDABJF@?>=@9<:;<=FJIJJFJJJJGJIJHGGHD?,++*$$$'*%$$%%$$$$$%&&&&&&$$$$/688A510+-'&$$$#%%$$$#$&(,))./10+)+++))+,-6===?>>>>HEEJC=;;;433DEGGGF877>7634.++'&'(212011/12356??@AAC=>B@BBBJJJJDGDDIJBDC4434720089111@+**+//0?EHGEBAAIJJHIGGHIGJHJJJFGGJ@==EJJJFJJFEHFJJJJJHJG>>CFGHGJHJG--J-DDHGJFGEJJEEBBF=<<=HABA8755(((@>725DABBFJHHBH?:7.,++0**;<==>>?GJIJJICC@ABA@B000-00-+)&%&&'-**+,*'''0115;>???FEFCACA?>AA?,,,()))*($$$$$$&***'&&%&%##$$%%$&),-&%%'6<=7788>?BB@???ID?BBFJ;223778@CF@FFH@?G>??@IHJFGGGDIBA@7665678CDCCFEJJIJCCB?32220//59;9;AHDEBDBCDJJGJFEHJJIJJJHDDBBA<==>666/0))(&'/-+**+'&&###%*(()?CC97879777..(&&'(,)**,.365555:EJHJJGGJJJHCHEJHHJFJIFJHIHCBJDB@?/-1+()'''(0188878889BB@=;;;==??@DAD?==---.)))(++****<<>EHIJJBB@A@:JGEGEJJGIHFJ7667;<99+*)(*,&'''8@JJIFGGGHGJIIJJA@@;***+.'''&&'&%%%&((-.112201;EDGFGJJJGEHFGGIJJHIJJJHG;=:34/4+++,-,,-:8888BB><<1@C@?:9>DEHE<BB<431''&&'<99:FD>>>?>=:2224EB@C623JJJJEJJJJIGGJJHJJIFJJJIJHJJJJJFGGJJJIJHJJJJJ<?@BJJEJIFJJIH,,,,>>?GHJJJFGEEEJGJJFIJJHJJI>=<=***+6668JJFGIHDCCG==<=GF766:=D>><1010/.)))*3474334A603112=BCGFJJF>>>>;820.,.++)''',.5'990*&&&''&(%%%%)3:;C@;5566A@CE>?:82231&&)**,))*&%&*,AFGGJDFBA?=7111111979=;9JFJGC>>>@JHJJJJJJJJEJFIIIDDHJJIDFDIGIGHJ7772+*(&%%-006<ADCFGGD>?>H@AABB:95345;7.*))*&&%&'(&'&&))9<>C>?>ADC:01>9?FDFC;;;;4333-''''((.+***.-*(%%&'(('&&'()0'&&%&%$&%(((12AFJJGJGH8889**))000/.,,CCEFHFJJFJJBHDEDEGJGHJFGJCJ8534612/--.4;@>660/0/0,))*FJEGA@DBGJJJJJJJHEFJFHJJHIJDJGGJCDCEFH1---.--1+*)),/(''(66878?;9:HCDJJJJJJIHCC--;?=FCGB00HJJ>>>>@??BGDJEEFCD=73317DEJJEF@??>CAGB111****-1468HGJHDJEJIJJJGGDIGFGGHJHJGG?;=FDGC;9=6974**&$$$%%%%&'&((-0-+'''(*/587<CBHH<@JGJBA3?;?::88=@AEEHEEGJJCDFF<<;>?=BD0/./,ACDDDBBBEJGJJGJGI><?EB?>9877<:3/.&&&&%%%&'&&'+-149>=?>>BACDC@?@:7660,+++37FF6662//++,?B@CFGGE;JJ82223/('&(,.-*666795501@??>)'&&$
@Glass_T7V_15_D3_12_12_29
GTAGCGATCGCAACTGAGCGTTCGCAACGTCAACTACTACTCTAGCTTCCCGGCAACAATTAATAGACTGGATGGAGGCGGATAAAGTTGCAGGACCACTTCTGCGCTCGGCCCTTCCGGCTGGCTGGTTTATTGCTGATAAATCTGGAGCCGGTGAGCGTCGGTATCGCGGTATCATTGCAGCACTGGGGCCAGATGGTAAGCCCTCCCGTATCGTAGTTATCTACACGACGGGGAGTCAGGCAACTATGGATGAACGAAATAGACAGATCGCTGAGATAGGTGCCTCACTGATTAAGCATTGGTAACTGTCAGACCAAGTTTACGAGCTGGCTTGGACTCCTGTTGATACGATCCAGTAATGACCTCAGAACTCCATCTGGATTTGTTCAGAACGCTCGGTTGCCGCCGGGCGTTTTTTATTGGTGAGAATCCAAGCACTAGGGACAGTAAGACGGGTAAGCCTGTTGATGATACCGCTGCCTTACTGGGTGCATTAGCCAGTCTGAATGACCTGTCACGGGATAATCCGAAGTGGTCAGACTGGAAAATCAGAGGGCAGGAACTGCTGAACAGCAAAAAGTCAGATAGCACCACATAGCAGACCCGCCATAAAACGCCCTGAGAAGCCCGTGACGGGCTTTTCTTGTATTATCGGTAGTTTCCTTGCATGAATCCATAAAAGGCGCCTGTAGTGCAGTTTACCCCCATTCACTGCCAGAGCCGTGAGCGCAGCGAACTGAATGTCACGAAAAAGACAGCGACTCAGGTGCCTGATGGTCGGAGACAAAAGGAATATTCAGCGATTTGCCCGAGCTTGCGAGGGTGCTTTATTAAGCCTTAGGGTTTTAAGGTCTGTTTTTGTAGAGGAGCAAACAGCGTTTGCGGCATTATTTTGTAATACTGCGGAACTGACTAAAGTAGTGAGTTATACACAGGGCTGGGATATTATTCTTTTTATCTTTTTTTATTCTTTTTTCTTTATTCTATAAATTATAACCACTTGAATATAAACAAAAAAAACACACAAAGGTCTAGCGGAATTTACAGAGGGTCTAGCAGAATTTACAAGTTTTCCAGCAAAGGTCTAGCAGAATTTACAGATACCCACAACTCAAAGGAAAAGGACATGTAATTATCATTGACTAGCCCATCTCAATTGGTATCATGATTAAAATCACCTAGACCAATTGAGATGTATGTCTGAATTAGTTGTTTTCAAAGCAAATGAACTAGCGATTAGTCGCTATGACTTAACGGAGCATGAAACCAAGCTAATTTTATGCTGTGTGGCACTACTCAACCCCACGATTGAAAACCCTACAAGGAAAGAACGGACGGTATCGTTCACTTATAACCAATACTCTCAGATGATGAACATCAGTAGGGAAAATGCTTATGGTGTATTAGCTAAAGCAACCAGAGAGCTGATGACGAGAACTGTGGAAATCAGGAATCCTTTGGTTAAAGGCTTTGAGATTTTCCAGTGGACAAACTATGCCAAGTTCTCAAGCGAAAAATTAGAATTAGTTTTTAGTGAAGAGATATTGCCTTATCTTTTCCAGTTAAAAAAATTCATAAAATATAATCTGGAACATGTTAAGTCTTTTGAAAACAAATACTCTATGAGGATTTATGAGTGGTTATTAAAAGAACTAACACAAAAGAAAACTCACAAGGCAAATATAGAGATTAGCCTTGATGAATTTAAGTTCATGTTAATGCTTGAAAATAACTACCATGAGTTAAAAGGCTTAACCAATGGGTTTTGAAACCAATAAGTAAAGATTTAAACACTTACAGCAATATGAAATTGGTGGTTGATAAGCGAGGCCGCCCGACTGATACGTTGATTTTCAAGTTGAACTAGATAGACAAATGGATCTCGTAACCGAACTTGAGAACAACCAGATAAAAATGAATGGTGACAAAATACCAACAACCATTACATCAGATTCCTACCTACATAACGGACTAAGAAAAACACTACACGATGCTTTAACTGCAAAAATTCAGCTCACCAACTTCTGAGGCAAAATTTTTGAGTGACATGCAAAGTAAGTATGATATTTCAATGGTTGGCGTCATGGCTCACGCAAAAACAACAAACCACTAGAGAACATACTGGCTAAATACGGAAGGATCTGGTGCTTATGGCTCTTGTATCTATCAGTGAAGCATCAAGACTAACAAACAAAAGTAGAACAACTGTTCACCGTTACATATCAAAGGGAAAACTTACCATATGCACAGATGAAAACGGTGTAAAAAAGATGGATCAGTCAGAGCTTCCGTTTTTTGGTGCATTCAAAGCTGTTCACCATGAACAGATCGACAATGTAACCTCGAGATTACCGCCTTTGAGTGAGCTGATACCGCTCGCCGCAGCCGAACGACCGAGCGCAGCGAGTCAGTGAGCGAGGAAGCCTGCATAACGCGAAGTAATCTTTTCGGTTTTAAAGAAAAAGGGCAGGGTGGTGACACCTTGCCCTTTTTTGCCGGACTGCAGCGGCCGCTACGTATTAATATGCGCGCAGCGTCTGGAAAACTGGAGCCAAAAGACGTGCGTCTTTGATGCCCGGTTGCAACTCTACAGCAAGATACAAAATCAAGTCCGGCGCAGCCGGTTTGTGCACACTTCCAGCAGTTATCTGCGCCTAAGCCCCCCGCCAGCAAAAATCGTTGCCAAGCGATTGACCATTTAATAGTGACCAGTCAAAACGTTGCCCGCTTCCACCCTGGCCGTTGTCTAAAACATATTTATCAACGTGCTGAAACTCGCGGGCGGGCAGGGTTTCACCGACGCTTAATGCTTTCCAGATGGCAACATGTGCTGGCAGAGCTTCACGCAGCGTATCGATATACAGCTGTTCTTCATTACCATGCAGTTGCACTGCCGCCAGCGATAACACCTTAGCTTTGTCCACCACATCGGCAATATCGTGATTGCGGAACACGCCAACATACTGCAACGGTGCCGCAGCCATCACTTCCTGCGCCTGTTCAACGTTGACGCAACGCGGTGATGGCCGACAAAAATCAACCCACCGTGGATCGCCGCGTCATAAGCTGCTTTAGCATCTTGCCCACGCGTCAGGCCACATACTTTATTCTCACCCAGCAACACCCGGCGCACGGCGGCGTGCAAATCGTCATGGGCCATCAACGCCGAACCAATCAGAAAACCGTTAGCGAAGTGGCTTAACTTCGCCGCACCTGAGCGTAGTTACTGATGCCCGGATTCGCTGATTACCGTCACGTTGTGCCCCAGTTTCGGCGCAAGCTCGCGGGTACGGTTGAATCGATCGACAAATCACGCAGATCGCGGTTGTTGATGCCAACGACCTTTGCTTCCCAATGCAATGGCGCGCTCCTGTTCCTCTTCATTACTGACTTTGGTCAGCACCCCCATCTGCAGACTGTGAGCAACAGCGGCAAGCTGGCGATATTCGTCATCATCCAGTACTGAAAGCATTAATAAGCAGGCATCGGCCTGGTAATAGCGCGCCAGATAGATCTGGTAAGGGTCGATAATGAAGCCTTTACATAAAATCGGCTGCGGGCGATTTGGCTGACGATGGGGAGGAATTAAAGCTCCCCCTGAAAATATTTCTCATCAGTCAGCACCGAAATTGCCGAAGCGTAATGTTTATAAATGGCGGCAATGCGTGCTGGATCGAAATCATCACGGATCACGCCTTTTGACGGCGACGCTTTCTTGCACTCCAGAATAAACGCCGTGCGCGCACCCTGTAGCGCGTCGTTGCTAAAAATGTCGCGTGCTCGGCTGAACCTAAGTTCTTCAAAACTGGCCAGCGGGTGCTTCTGTTGGCTTGTACCCAAATCGCCTTGTCTGCGACGATTTTCGCTAAAACGGTTTGCATCATCTAGTATTTCTCCTCTTCTCTAGTAGCTAGCCCAAAAAAACGGGTATGGAGAAACAGTAGAGAGTTGCGATAAAAAGCGTCAGGTAGGATCCGCTAATCTTATGGATAAAAATGCTATGGCATAGCAAAGTGTGACGCCGTGCAATAAATAGATGTGGACTTTTCTGCCGTGATTATAGACACTTTTGTTACGCGTTTTTGTCATGGCTTTGGTCCCGCTTTGTTACAGAATGCTTTTAATAAGCGGGGTTACCGGTTTGGTTAGCGAGAAGAGCCAGTAAAAGACGCAGTGACGGCAATGTCTGATGCAATATGGACAATTGGTTTCTTCTCTGAATGGCGGGAGTATGAAAAGTATGGCTGAAGCGCAAAATGATCCCCTGCTGCCAATATCGTTTTAATGCCCATCTGGTGGCGGGTTTAACGCCGATTGAGGCCAACGGTTATCTCGATTTTTTTATCAACGACCGCTGGGAATGAAAGGTTATATTTTAAATTCACCATTCGCGGTCAGGAGGTAGTGAATCAGGGACGAGAATTTGTTTGCCGACCGGTGATATTTTGCTGTTCCCGCCAGGAGAGATTCATCACTACGGTCGTCATCCGGAACCGCTTTGCGGATGGTTTCGCCAGTGGGTTTACCTTTCGTCCGCGCGTTACTGGCGTGAATGGCTTAACTGGCCGTCAATATTTGCCGATACGGGGTTCTTTCGCCCGGATGAAGCGCACCAGCCGCATTTCAGCGACCTGTTTGGGCAAATCATTAACGCCGGGCAAGGGAAGGGCGCTATTCGGAGCTGCTGGCGATAAATCTGCTTGAGCAATTGTTACTGCGGCGCATGGAAGCGATTAACGAGTCGCTCCATCCACCGATGGATAATCGGGTACGCGAGGCTTGTCAGTACGTCAGCGATCACCTGGCAGACAGCAATTTTGATATCGCCAGCGTCGCACAGCATGTTTGCTTGTCGCCGTCGCGTCTGTACTCACATCTTTCCCGCCAGCAGTTAGGGATTAGCGTCTTAAGCTGGCGCGAGGACCAACGTATCAGCCAGGCGAAGCTGCTTTTGGGCACCACCCGGATGCCTATCGCCACCGTCGGTCGCAATGTTGGTTTTGAGCCATCAACTCTATTTCTCGCGGGTATTTAAAAAATGCACCGGGGCCAGCCTGAGCGAGTTCCGTGCCGGTTGTGAAAGAGAAAAAGTGAATGATGTAGGCGCGTCAGTTGCATAACTCTTTAGAAAGCGGCCACGAATTAGAAGAAACAGCGGCCGCGAATTCCAGAAATCATCCTTTAGCGAAAGCTAAGGATTTATCTTGAAATTCTGCCTGGTGAATCGCCTTTTTATAGGTTAATGTCATGATAATAATGGTTTCTTAGACGTCAGGTGGCACCATGGGAAATGTGCGCGGAACCCCTATTTGTTTATTTTTCTAAATACATTCAAATATGTATCCGCTCATGAGACAATAACCCTGATAAATGCTTCAATAATATAAAAAGGAAGAGTATGAGTATTCAACATTTCCGTGTCGCCCCTTATTCCTTTTTGCGGCATTTTGCCTTCCTGTTTTTGCTCACCCAGAAACGCTGGTGAAAGTAAAAGATGCTGAAGATCAGTTGGGTACGCGTGGGTTACATCGAACTGGATCTCAACAGCGGTAAGATCCTTGAGAGTTTTCGCCCCGAAGAACGTTTTCCAATGATGAGCACTTTTAAAGTTCTGCTATGTGGCGCGGTATTATCCGCTTTGACGCCGGGCAAGAGCGACTCGGTCGCCGCATACACTATTCTCAGAATGACTTGGTTAGTACTCACCAGTCACAGAAAAGCATCTTACGGATGGCATGACAGTAAGAGAATTATGCAGTGCTGCCATAACCATGAGTGATAACACTGCGGCCAACTTACTTCTGACGACGATAGGAAGCCGAAGGAGCTAACCGCTTTTTTGCACAACATGGGGGATCATGTAACTCGCCTTAATAGTTGGGAACCGGAGCTGAATGAAGCCATACCAAACGACGAGCGTAACAC
+
&&%&%$&&&&&%%%%$$$$##%$'($&$%&%$%'*))+''(')))-31/2=6DDHJJJJFEGJHB>=::;;JJHEIGFH=<<<221-+*))(()(()+**+68;?AAGDA@@BJJJCDFCCDJIJIJJJJJJJJJFJJJJJJJJJIIDJJFHIJHB:66..***,----AAEHJJJFJHIJIIJIIJGJJJJHFHJHFJFJJJJJJJ@??:JJFIJJFEGJJJFD?>DFCEEJJJJJIEHB>>>111356*)))'''&>>@GH?>>>=>>>=99821134;<>><=7500IE?>??EGJJ@AA<<<=DEDHE@655788:8889=?'''(5(''',((//.***+--%&&,*(((*GBGFGJHIJJGGDBC?BED@?8EJIJHIJJIJFA@AACC@>??5444AFEJCFBCDFEJJ>CDFJAAA=FJA@@DDCCA@ACDEHJECEJJJJJJJJJJHFIJEGGIJFFEEC@@AEEI::::EJGJJJJEFI????>>/.../33*==<>>?DB>>>=BAA<=<;;;9:0///20022888;76654544?A=>=>BCBC@CC:9889890..()).<:;??AFGBDACDE9999ABCCEB;::;>?@AAA??>??>>@HA9998<543:?@DB@><<==4445@??><<=;;7778>))))....<<@>;4??>=<>===;<:;=?>>=:::;CA?=>>?*))))*****,,8768A@AABAA@AC@A??AA@:988:9;;=AABDBA@;<<7788DB>=>?@>;;;<C@A>=;:6566E:::5765644229EA>>A?@??((((=<;;?>@B85557<>>C<:8;;<543/)&%&&231159*=@CACAH@<:7655(''(6?@@<;;>>?@B@@AAAB?65511.++(+,+())*:::<<<==<>@@??BBBCCBCA@@A=<==@@=<<<>=>=?888758.&%&(')'$%''*)46822;<9DFEID@<;67,679><985.::))))555783899;<=>>?;;<:=;:;<>=??AA?@B@==<=?>>?==<==?><;;==?96754877ABA@>>>???>=AAA@>>?AEFJDF;?CBBDEB??@>;<210,,,-13353655<<9>>??@CCDEFB?@BFECAA>=<<>>>A@ACDECCAAC???><<:9934DBBB@A?@*(((*::<>ABABCEDCA;;;9<@6BAAAAAAB<;<;:8////=8<<=?@@ABC@?CCDDEIE2222:<<=;;::;;<=<JEHJHGDG<89CAABFJGJCDEHHHJEIHJHIJJGI><1/,)*++779111001*****;<77**&%%%%3GJGJGDB@BFGIEHJJJB@?@BCCEJJIJJJJIJFE@IJJJB>>=3/(&&'*,,7787+*+/68.-2;?AABJJHIDGEGFEIDHJJJJFFJJIJGJJJD)))*3231078?AAFFJFCCDHJHJHJD@?;;:;<<55444IIE:6>@GDEHFHDIHJFEJGFGEEGECEDDEJJ8666??AAAGCDJGJJJEFGIJCCBCJIJJDCBC?A(((((58767;ACHFGIJDJJCDC>A<=C?;42340A>>>AHJJJIJE<;;<>GDD=;655''(3?FEFJIJ:677?3333;;DBBJJHJIHHCCDJFFIFFHHGJJJJDDHJHHJJJFJJJHIJDEGIJIJHJJJJJEJ>DDFDGGJJFJGJHHFJJI<;CIFGDEJJEIJHIJFCA=>C@D><<<JJJFJFJHHDB@?>>BBD<;<=644-)(,+,.+<>JFDHGEDJJGIFGBBABGCDAEDEF><=>5446666D87489=FD9999FHJJGDJEGJHIJEJA989++++(''(&$&(*+1499878111478;9/...798854.))35;=ACDEFEFJCBCCA@AAA4444444>?DGHDCCJJJJIGIGIJJJIIHGFGGHHBBACHFJJIHJD@=DIJCDCDEJFHFJIBCCAEGA>7665112<=?BGJCH?GH<;;;@A0./236>:.-,-2?AGGJIJIHJJGGJJHFJIJJGJHJJIJF1110'&&'$%%%9CDEJJGJHJJH5557@HGGEIHJIGJJB=;=37''(('&&''BB:84/&%$%%&*12467100068:DFEH2220///74-+,,,;FGDECEJJGHJJJJFJGJ<;9<..)(''%$$&$%%&--05663336@@?@@@:6669DB?<:;44779?=::GJJJJJHJJJIGHGJDHHIIJJJHJHJJJJJIJJJJH???BJBEJCC?9*((()13356::=CEHIJJJGJAAAAJB8?FGEC:9)(&%$###&',+,*))%%$$(---1027;>>=>;;<=CJJFJHFGGHEE>>>>D5444=>>BIJEFFJHJJJCEGJJJGJJA@@?EF6555;JJEEGHH?<633767;;=?=:94***1=@BBFJIJJFGJJHJGG7666@AABGJGJJIHHGJGJJJJFFJFJJJJJDJ?@>?BJ@99=@JJFBJ:?JEDEDJIJDCDJJEHHJJIJIJFJCJJJJ?<9=C:997997777@@CCGHFB@AB3,-28889DFDDGCD?DGFH>=8788=642($$&'(++((-FIEGGFEEFHFHJJJJJFJJGEHCFE9'''(('$#$&()(')('('&&.6..88AEDBCCBG@AB;44275.,*(''))**&&%('()(((,+*+,-.00.--.321:?7661,*)&'+-+'##$%'+/8<>99899<=;:98CFHIHJG@EHGIHJJJFHJD777*(('&&&('64?EDJJIJC?@AIA911;JJJEGFGEHIJJFJJJJIHJIJJJJJHGIFDHJHFHJJJJEDD745-.+=<=BACDEJJJFJJIJ@GJGIJJGGJJJJGJGJJIJJIEDCFC<=DGIIIFHJIHHFJJJJJHIJGHHJJEIE@770()*+7..--::9:BCFEFFDJIHJJIJJJJDGDDE7+,<@BE=?@>7;/0454+*2=EFJJJEEFDHJFJJJJJIJJJJFJJJIJJIJHJJFIJJJHGFB@@98<=FJGJJIGIJJJHJJGJHJJJIJIJEJGJGJJJEJFI@@@3221''%%%&(20/./+,,,4414424((''*))).7:=BAB@AJIIJCEJD@ABBIFJJJJJIEEFJJIIJGJJJHDEIJJHIJJJJFFACFJDDDCIJEIIJJIJJJJJGFGGEGDJJJJJBBBBDACBJ33346331122---*248?5445GHIJJGJJJIHAAA=<>@?00-,.-985/%'))())(*)(''&&'*&&&%&&&,1...,)69;D@4344=<9660/0267=?A6<;;CJFJGFIJGHCCGJJEGFC<11026:669968-,,,(&&&&999:3334BC@@A99<<HHDICFEEC>>?BJHBBA;<:<-50-.**(,80;<@HCFGHJFDBBABBB8;<?275001,.51++++57@A.--.3,&&()+,250-,,'&&'*,/*3%%'%%%()++(++*+)*,)*;IEEBA>)(((,,,-339=>HGHGGJJJJJHJJHJJJJJJJJJIGJJEJJJIJJJJHJHJHFJDED=>>?>1177DEGIFIFE;;:865...**)(&&&'*(-34@?@BD643354/)+3;4333799<<DFB644///891.,0*,(''*,,&&-.::=>?==>7653,956JGJJGD5441111AADFHEEHEFJJIJHIJJJJIHJJJJJJJJIJJJFFJJJEC431+++,76445><552/.---1?B@5555:73133FDJ:999;6561442;8888EDGIGJJJJJJJIHJFJEGFH<;;<IHHGDE@>((('('%'''(1=>?<>>>>?ACDJC>=:<2/01-*%$$#&$%&$$%%*++**++))),.0611224443,'')-/++++336@DJIEEDEJIJGGFJJJJJJJHJJJFGFJJJJGFFDJJHCDE?>><><;?74444689A433'*33'''''>?@@@AJJHJJJJJJAA@CIGJJJJJJJJ?>=77766GEG@IJFJCDGJJJJHIIFJGD/.--.0;<@GDFHJJGFJ???AJFJHGJHJJJIJFIIJJJJJJEGJHJBBBB@7441/++&*)*''''((888;<<?DHGDGDFFJHJJIJJJJJJFF<;CEBD@99DGCDBDFFGGHFJJJJJJJJJIIJJIHGJJGHHAGJJHJHJJJHJJJJJJJJJF?;;;;783,,13666?CHJFJJIJJJHJIJHFGDJGJJJJHJGIJJJJGFJJIJHGJJEHJHJJEGJJJIJJ?>?@++++>>B=78*).+)',0100.0/...55;=EBA=<==CJJJIHJEJJIGJJ?@??FEHF@???E<&%%')'&')1115>@EEGHJJJJIIIJJGFJJIHHJBBBCFJDEFJCGHGJJJJFJJJEJGJJJJGJIJGE03&%&&%&,,/29?DDJJHFFHIHJJEJC776+)'&'))'&&&&'''.-,--,++--,,-000,,+*)((+/8<<>9@@CHJJJHFFJI;::;:0'++++0.---1;:@857>9@:1/1.0,(')'%&222==;=988400+**)($##%%(%#$%&$%$%%'%%%%&$$%%$$$$$$$&'%%$$%&&%$%&%&''&%%$'/.//****2?1111JFHEFFJJJJHJHIHJIJIB@;++*+;334JJJJFFEF<=?@?JJJIJJJG@@BBF:;::?A?@D@CBGGIJJHFJJD8566J9999F==97000656@CG;;:;;:.-..65220133@CFJJGJJJIJHJJIJ><<<JCBA;666778==>@@@ADDFJIJGJIFJHJHHJGEDGJJHECDCA>>;799DDGGJJGFGGIIJ1111HJJFHGJHFF=EJJJJJCABADG-,,,444@@AEFGJHIJIHJJJFJDHCEJJJJJJJJIJJJJJJJI<;;=888EHC@>;9;988:5569;=<11015462+('&&(&%%%)))10+@DAEDJJHHCFJJJJGIJJJJJJEDEJJJGJGBA3127=JFEDGJIJFIJGJJHGJGJJJJHJJBB?<7(&%%$%'''++-GGJJJJIJJJFJJEFE??=<<;<<<1222DE@@>?AI'&&'*++(&&&(0./3>=>DDIFHJIJGGE;;=@JFEIA@A@><<@JEGE<:,(&&&(:;DDFFG>IHJJGJFFEE643-)-)*166::=99<<87768))(&$$#$%$$$)&%)*/023,))($%%',),)))+*)%#%&&%%&':<GHEDEDBCDE>>::<=E@@<>?B:9<FJJJGEF6JFDCCFB<5/1553452/-++)&&*05(%%%676,,,((&%(''((%'-323;<>>HJJJJFA===?AAJEJGJCBDDJIIE<7878J>??>>@EE9997:=>CFJDCCB9855455;=@EJIIIJJJ5555>JJJJ95)*BFHJEHGB@@@JJJFFEJJFCCDDBDACBB@<=7?FJFJIJJJHHJJJEJGHDDJIJHA7''*9DFEFGJHGJJJFGIJGJJHJJJGJGFFD?@DE>11.,++-+---0/598==FDJJHJHJJGGJIHJJJEG@>=7445;88872BFFIJFIIJJJJJJJJJJJJJJJJFJFCGA1/.,&$%%&&&&%%%&%&(3>AGDCIEE5555CEEEHJC>4333789944-+.++DHEJJJJJFGHJJFJJF==GFIFJF?EB@DBJ=IJJGJEDHDJFJJJHJIJJJIIJIFJIFJJIJIFJJEHHJHGJ>2*+%%(%:A;;<;HJHH@@BIA((((11==;000:63322545)((%'((--==@BBB<'''''''),0//4?CHEJDED?@@EJJJIJDCECJ??JHHJJHJIFJJJJJJJJBBHEHIIJB6677BFDIEIGJJIJGG,,,-EEDCA643467:=??==>??;<@@=BDDC***'''')))('&&(568=??<<5556>?<@>>@CBAACBAB=>;;=JGD@CIEJG98EDJ::::E,,+++*))*:=CAECGJHJJDGIDHJJJJJJIJIEBDIGIHJDBCD0/+))&$
@Glass_T7V_15_D3_12_12_30
AATGAGATGTGATGGAATCCCTATTTGTTTATTTTTCTAAATACATTCAAATATGTATCCGCTCATGAGACAATAACCCTGATAAATGCTTCAATAATATTGAAAAAGGAAGAGTATCAGTATTCAACATTTCCGTGTCGCCCTTATTCCCTTTTTTGCGGCATTTTGCCTTCCTGTTTTTGCTCACCCAGAAACGCTGGTGAAAGTAAAAGATGCTGAAGATCAGTTGGGTGCACGAGTGGGTTACATGGACTTGGATCTCAACAGCGGTAAGATCCTTGAGAGTTTTCGCCCCGAAGAACGTTTTCCAATGATGAGCACTTTTAAAGTTCTGCTATGTGGCGCGGTATTATCCCGTATTGACGCCGGGCAAGAGCAACTCGGTCGCCGCATACACTATTCTCAGAATGACTTGGTTGAGTACTCACCAGTCACAGAAAAGCATCTTACGGATGGCATGACAGTAAGAGAATTATGCAGTGCTGCCATAACCATGAGTGATAACACTGCGGCCAACTTACTTCTGACGACGATAGGAAGCCAAGGAGCTAACCGCTTTTTTGCACAACATGGGGGATCATGCCAACTCGCCTTGATCGTTGGGAACCGGAGCTGAATGAAGCCATCTGGAACAGACAGCGTGACACCACGATGCCTGTAGCAATGGCAACAACGTTGCGCAAACTATTAACTGGCGAACTACTTACTCTAGCTTCCGGCAACAATTAATAGACTGGATGGAGGCGGGTAAGAGTTGCAGGACCACTTCTGCGCTCGGCCCTTCCGGCTGGCTGGTTTATTGCTGATAAATCTGGAGCCGGTGAGCGTGGGTCTCGCGGTATCATTGCAGCACTGGGGCCAGATGGTAAGCCCTCCCGTATCGTAGTTATCTACACGACGGGGAGTCAGGCAACTATGGATGAACGAAATAGACAGATCGCTGAGATAGGTGCCTCACTGATTAAGCATGGTACATTGTGACCATTTACGAGCTCGCTGGACTCCTGTTGATAGATCCAGTAATGACCTCAGAACTCCATCTGGATTTGTTCAGAACGCTCGGTTGCCGCCGGGCGTTTTTTATTGGTGAGAATCCAAGCACTACGGGACAGTAAGACGGGTAAGCCTGTTGATGATACCGCTGCCTTACTGGGTGCATTAGCCAGTCTGAATGACCTGTCACGGGATAATCCGAAGTGGTCAGACTGGAAAATCAGAGGGCAGGAACTGCTGAACAGCAAAAAGTCAGATAGCACCACATAGCAGACCCGCCATAAAACGCCCTGAGAAGCCCGTGACGGGCTTTTCTTGTATTATCGGGTAGTTTCCTTGCATGAATCCATAAAAGGCGCCTGTAGTGCCATTTACCCCCATTCACTGCCAGAGCCGTGAGCGCAGCGAACTGAATGTACCACGAAAAAGACAGCGACTCAGGTGCCTGATGGTCGGAGACAAAAGGAATATTCAGCGATTTGCCCGAGCTTGCGAGGGTGCTACTTAAGCCTTTAGGGTTTTAAGGTCTGTTTTGTAGAGGAGCAAACAGCGTTTGCGACATCCTTTTGTTAATACTGCGGAACTGACTAAAGTAGTGAGTTTTATACACAGGGCTGGGATCTATTCTTTTTCTATCTTTTTTTATTCTTTCTTTATTCTATAAATTATAACCACTTGAATATAAACAAAAAAAACACACAAAGGTCTAGCGGAATTTACAGAGGGTCTAGCAGAATTTACAAGTTTTCCAGCAAAGGTCTAGCAGAATTTACAGATACCCACAACTCAAAGGAAAAGGACATGTAATTATCATTGACTAGCCCATCTCAATTGGTATAGTGATTAAAATCACCTAGACCAATTGAGATGTATGTCTGAATTAGTTGTTTTCAAAGCAAATGAACTAGCGATTAGTCGCTATGACTTAACGGAGCATGAAACCAAGCTAATTTTATGCTGTGTGGCACTACTCAACCCCACGATTCAAAACCCTACAAGGAAAGAACGGACGGTATCGTTCACTTATAACCAATACGCTCAGATGATGAACATCAGTAGGGAAAATGCTTATGGTGTATTAGCTAAAGCAACCAGAGAGCTGATGACGAGAACTGTGGAAATCAGGAATCCTTTGGTTAAAGGCTTTGAGATTTTCCAGTGGACAAACTATGCCAAGTTCTCAAGCGAAAAATTAGAATTAGTTTTTAGTGAAGAGATATTGCCTTATCTTTTCCAGTTAAAAAAATTCATAAAATATAATCTGGAACATGTTAAGTCTTTTGAAAACAAATACTCTATGAGGATTTATGAGTGGTTATTAAAAGAACTAACACAAAAGAAAACTCACAAGGCAAATATAGAGATTAGCTCTGATGAATTTAAGTTCATGTTAATGCTTGAAAATAACTACCATGAGTTTAAAAGGCTTAACCAATGGGTTTTGAAACCAATAAGTAAAGATTTAAACACTTACAGCAATATGAAATTGGTGGTTGATAAGCGAGGCCGCCCGACTGATACGTTGATTTTCCAAGTTGAACTAGATAGACAAATGGATCTCGTAACCGAACTTGAGAACAACCAGATAAAAATGAATGGTGACAAAATACCAACAACCATTACATCAGATTCCTACCTACATAACGGACTAAGAAAAACACTACACGATGCTTTAACTGCAAAAATTCAGCTCACCAGTTTTGAGGCAAAATTTTTGCGTGACATGCAAAGTAAGTATGATCTCAATGGTTCGTTCTCATGGCTCACGCAAAAACAACGAACCACACTAGAGAACATACTGGCTAAATACGGAAGAATATGAGGTTCTTATGGCTCTTGTCTGTATCTAGTAAACATGACTTAACAAACAAAAGTCAAGACAACTGTTCACCGTTAGTATCAAAGGGAAAACTGTCCATATGCACAGATGAAAACGGTGTAAAAAAGATAGATACATCAGAGCTTTTACGAGTTTTTGGTGCATTCAAAGCTGTTCACCATGAACAGATCGACAATGTAACCTCGAGATTACCGCCTTTGAGTGAGCTGATACCGCTCGCCGCAGCCGAACGACCGAGCGCAGCGAGTCAGTGAGCGAGGAAGCCTGCATAACGCGAAGTAATCTTTTCGGTTTTAAAGAAAAAGGGCAGGCAGGGTGGTGACACCTTACCCTTTACCGGACTCAGCGGCCGCTACTAGTATTAATATGCGCGCAGCGTCTGGAAAACCGAGGCCAAAAAAGCGTCGTCTTTGATGCCCAGTTGCGACTCTACAGCAGAATTAAAATCAAGTCCGGCGCAGCCGGTTTGTGCCGCTTCCACGCAGTTATCTGCGCCTAAGCCCCCCGCCAGCAGAACGTTGCCAAGCGATTGACCATTTAATAGTGACCAGTCAAAACGTTGCCCGCTTCCACCCTGGCCGTTGTCTAAAACATATTTATCAACGTGCTGAAACTCGCGGGCGGGCAGGGTTTCACCGACGCTTAATGCTTTCCAGATGGCAACATGTGCTGGCAGAGCTTCACGCAGCGTATCGATATACAGCTGTTCTTCATTACCATGCAGTTGCACTGCCGCCAGCGATAACACCTTAGCTTTGTCCACCACATCGGCAATATCGTGATTGCGGAACACGCCAACATACTGCAACGGTGCCGCAGCCATCACTTCCTGCGCCTGTTCAACGTTGACGCAACGCGGTGATGTCGCAACAAAAATCAACCCACCGTAAATCGCGCCCGCGTCATAAGCTGCTTTAGCATCTTGCCCACGCGTCAGGCCACATACTTTATTCTCACCCAGCAACACCCGGCGCACGGCGGCGTGCAAATCGTCATGGGCCATCAACGCCGAACCAATCAGAAAACCGTTAGCGAAGTGGCTTAACTCGCGCACCTGAGCGTAAGTATTGATGCCGATTCGCTGATTACCGTCACGTTGTGCCCCAGTTTCGGCGCAGACTCGCGGGTACGGTTAAATGATCGACAAATCACGCAGATCGCGGTTGTTGATGCCAACGACCTTTGCTCCCAATGTGATGGCGCGCTGCCTGTTCCTCTTCATTACTGACTTCGGTCAGCACCCCCATCTCCAGACTGTGAGCGACGGCGGCAAGCTGGCGATATTGGTCGTCATCCAGTACTGAAAGCATTAATAAGCAGGCATCGGCCTGGTAATAGCGCGCCAGATGATCTGGTAAGGGTCGATAATGAAGTCTTTACATAAAATCGGCTGCGGGGCGATTTGGCTGACGATGGGGAGGAAATTAAAGCTCCCCTGAAAATATTTCTCATCAGTCAGCACCGAAATTGCCGAAGCGTAATGTTTATAAATGGCGGCAATGCGTGCTGGATCGAAATCATCACGGATCACGCCTTTTGACGGCGACGCTTTCTTGCACTCCAGAATAAACGCCGTGCGCGCACCCTGTAGCGCATCATAAAAATGTCGCGTGCTCGGCTGAACCTCATTCTGAAAACTGGCCAGCGGTTGCTGCTGTTTGCGGGCTTCTACCCAAATCGCCTTGTCTGCGACGATTTTCGCTAAAACGGTTTGCATCATCTAGTATTTCTCCTCTTTCTCTAGTAGCTAGCCCAAAAAAACGGGTATGGAGAAACAGTAGAGAGTTGCAATAAAAAGCGTCAGGTAGGATCCGCTAATCTTATGGATAAAAATGCTATGGCATAGCAAAGTGTGACGCCGTGCAAATAATCAATGTGGACTTTTCTGCCGTGATTATCAACACTTTTGTTACGCGTTTTTGTCATGGCTTTGGTCCCGCTTTGTTACAGAATGCTTTTAATAAGCGGGGTTACCGGTTTGGTTAGCGAGAAGAGCCAGTAAAAGACGCAGTGACGGCAATGTCTGATGCAATATGGACAATTGGTTTCTTCTCTGAATGGCGGGAGTATGAAAAGTATGGCTGAAGCGCAAAATGATCCCCTGCTGCCGGGATACTCGTTTAATGCCCATCTGGTGGCGGGTTTAACGCCGATTGAGGCCAACGGTTATCTCGATTTTTTTATCGACCGACCGCTGGGAATGAAAGGTTATATTCTCAATCTCACCATTCGCGGTCAGGGGGTGGTGAAAAATCAGGGACGAGAATTTGTTTGCCGACCGGGTGATATTTTGCTGTTCCCGCCAGGAGAGATTCATCACTACGGTCGTCATCCGGAGGCTCGCGAATGGTATCACCAGTGGGTTTACTTTCGTCCGCGCGCCTACTGGCATGAATGGCTTAACTGGCCGTCAATATTTGCCAATACGGGGTTCTTTCGCCCGGATGAAGCGCACCAGCCACATTTCAGCGACCTGTTTGGGCAAATCATTAACGCCGCAGCCAGGGCGCTATTCGGAGCTGCTGGCGATAAATCTGCTTGAGCAATTGTTACTGCGGCGCATGGAAGCGATTAACGAGTCGCTCCATCCACCGATGGATAATCGGGTACGCGAGGCTTGTCAGTACATCAGCGATCACCTGGCAGACAGCAATTTTGATATCGCCAGCGTCGCACAGCATGTTTGCTTGTCGCCGTCGCGTCTGTCACATCTTTTCCGCCAGCAGTTAGGGATTAGCGTCTTAAGCTGGCGCGAGGACCAACGTATCAGCCAGGCGAAGCTGCTTTTGAGCACCACCCGGATGCCTATCGCCACCGTCGGTAGCAATGTTGGTTTTGACGATCAACTCTATTTCTCGCGGGTATTTAAAAAATGCACCGGGGCCAGCCCGAGCGAGTTCCGTGCCGGTTGTGAAGAAAAAGTGAATGATGTAGCCGTCAAGTTGTCATAACTCTAGAAGCGGCCGCGAATTCGAAGAAACAGCGGCCGCGATTCCAAGATCATCCTTAGCGAAAGCTAAGGATTTTTTTTATCTGAAATTCTGCCTCGTGATACGCCTATTTTTATAGGTTAATGTCATGATAATAATGGTTTCTTCAACGTT
+
%&(+%%%&%&$##$%(,)()99BCDFIGJJHHJIJHIJEFIGIE1111,++,,,,,+,.>AFFFFIGJJGJCBBDFJFEJDEHHJJJIAB@>@EE@??;::9:JJGJJJJIJJGJJG*))*A''''JJFEJHJJIFJGFGJFHJJBCJJJHJJJJJJJHGJIIJIJFCB54200=JHAHFGDEEA@A?>:FJJJJJJJGJIJIHJJJE@@@@JJ?>==>ABBA;----1542,&&&'/031255BBC0/''''*)%%((6665::CJJDEFCCCCF;:76//00A?=AF?:596**;8889=BC@EFGJCJJJJJJHJJJFJJJJJJJJJJJHJIGJGJGJJIGJJJEGFJFHJF?7EGFJIJGGGFEJIG;30478422552235566;=?=BBFEFDFD>BA?@FJFGHDD?;?@HA;:9:;9999DHHJJJDIJJJJJJJFJFJGJJFJJJHFJGJJGIJJJJJJIJJJIJIJIJHJJJFJGHJJJGJIHJJJIJJJFIJDF@??(''*;HJJJJIJJJJIJJJJ;::;==65468633.../0=@@@CHIIJFJJJJFEDAAABI::446?@@?=996(((()FFCBB@F?@JJDG><<<JJFFDDCDA@<444+**,+,*/'&&&+-,-(')'**.=777000))),/*++-+.++11268ED;;:'''(66331-'&'/-));<>FJFJJEJF@AA@JHGGEDE@?AAB<2'GEJJJJJJHHGC>2223JJED5.,,*(&'&$%)**))*)+&&<;>>3222@AEEIEHFCDEGJJHBFHJJJFGJIJIIJGJJGJGEJGG<:99:>=<?>>=43311128;55565555A>?>?IFJJIJGJJGJFH??999877:A@BFHJEGDFC97FGJJJJJJJIJEJJFJJJHGBA@==<?;2//0136333577>>?ACDCCEFEJJJ=<=97667A@AEGHJDA;99893/155568:97644//++-***..))&&'+(').0<>>?@G><<>>?EEGGGJJF=7:E:989=JDIC??B1111?=<;:;>>>>EGJJJJIGJJIJFCDHHJJJDJJIJFJHJJJJGJJJJAA@??>=:8899CJA@EFFFDCAA@:::84++-@A54410/5222=FIJJJHGIDFEJJJJFJJJJJGJJJHFDJIJJJJJJJJIBBCEHJJJEFEJJJHGIJJGJJJJJJHIAAA888=DHJJJJ<;::;IDGE?654,+()++=7GEJHJHFHFI=CEF@@B-,,JJJGHJFGGHGJJIJDJEJJJEEJIJJJJJJJHHJJJJEJJFJGJIGJGJJJJJFFJFJFJFJJJHHF>>>?EBE/,,-EE>>?>HA5A0<7601215<;<GEJJJJJEDEHJJJGIJJJJGJFB<2))))?>;<CEEEJHIIFEJJHEECDFDHJHJGFJI63545/)(%%'''++DEFD;;DEIEHFJFFHHIIJFJJJJIH?<<;=<:;<@FDCCFHGJJBDDJEDHJJJFJE:<<=AC>@IDAABFGCB??C?<>GJJIJC?FEC?DFIFFDDEAB<==?FEDGCDEBDFCDFFJJJJGGHEFGBABEEJJ@DBDA;735DJFEJJABFFGJJJF:4112><;;,**++,,.?:557((**,6+)).)'&&(0+-1779+((*;;:FJJJIEHJDIHEFHFBAGFCIEDDGEGHEEFDEHEHJE@@@@GECGDGCCEGFEFGGDEFFEGDFECCC?@@==?@DFGDDGAAHIJGFDEFJHFFC<BAAF><4347?=@:;777@H@@?A33333333>=::4212//16886310/-.0<?@GHJJDCDCFCBCCCFECDDEFEEBBAABCDJCFDEGJJFEHDC@CCAEHCECFFDFGECCDCAABBCH;IEECDEBCCBC@:8545>A@??@DACFGEBDIGCGDEEAAA@A@A>:9899;@@>??@BDDCD?<?A===>AABA@BBDFGGFCBBBADHIHCCEGEJGCDAACCJ=8933>?GJEDA11112222GJFJJJB@@@@BBHEDHEAB@6445>=3334<<<A>:<=>CDHEBB@=<==EGJIFGGDIHFJDAA@CDFEEFJIIGJFCDCEDBBA=>==>>??@@ACAAAABB@A?>??@@?>?@=:::;EEBFDBECHDB@?A<==;;>?@FDEDC<A?@ABAAHDCABCBFEA<3GCEA?>>?B@A?@?@BCDBCBCHF@=55877>FJCDA?@??A@?DBCII86660//356976689FCIB@AA@FGHJA@>>=>@CBBB@A@??>=@AAB??==??A??><<<=@@?>>>=>?GFA@@BEB@@@@>>>???=>==;;<<FCF??>@CAAA@CCDBAB?>?@??>>???>?@=;<?EB?@>@?<;<;>?AA=<=<=<<==966+)),-:333<@====>>@@B>==>>@>>==<<=>B?>====>>?@<;;=<.(>=>==;;<=<JIJIJJJIJJIJJFFJIHFJJ<:99:;=C<:::BJJJ<=<=CJIFGIJJJJJIJJJJJJJJJJJJJJJJJFGGGJJIJHJH??@@JJJJJJGJJJJJJJJF@@FJJJIJHGFFEHJHJHA@AA>>>>86-((&')*,,.252002254;@@CBFDAADHJJJA@?@IJJGJJJGJJHJJJEEIDJJJEGJEJIHGEIHECDJJIJJGFGJJJHJ>543-,,('')9?=88789;<?@@AIEJEDFJJGHJJJJJJGHJFHJHJJEDCEIJJECDDC877A@:99=,&&&,<<;<8?BEEJIJCDGDI::;;JABEHGJJJJHJIGGDDEJJFJHEECDJCJJJJJIIC@ABF;;98;///7=FEHEFHIJJGIGJIJB@76;;9,,,,,,-><.:44445=>@A>:964%%%&((*)%$%%%&%$$#$%)++,<8889---D84(((')&$%(1--.-342.-1%$$&&&&-.CJDJJIJJIJJHHJJJJJFHJJGIJJJJJJEEJJJE@=6GEBA?=11131/0166?@D@@@EEFFECB97@>??ADJJHJGJHGJGJGJJJFGJJJJJC?:A;:;;<<<<JJHJJJJIJJGJIJJJJJJJJJJJJJGJJHJEJJJJFJHJEJG;<DFHGJJJFDCEGHFIIJGFEGJDFGEHGG>6456CEB????JEEFDEBDDBHHFJJEIDDJDFCBBAAGJ77EHHJJJJJIEJFHGHGE992,()33>AAB?AA873/-%%'*./.*,/.0016113:AEJDEDFHIC5444496>@FFDCEBCDECG::5567DIJJIF?>==AAB896,0/,+.('(56>>;<<333/&''*5667;EGGHJD88GJJHFFHEJJJGJJJJJIHHHGEFJEE2//2>2C?;=<=FFFJJJJGJJJHJJJEJHJJJJJJGFCBBEFBCA999;=<<868888744347687::;CEFGH888878678<;GJGDFHGE???AFJJ766568-DEDJGJJHJJJIJJJJHJJJCDCCEJJJGGJIED??@?JDC>86/.,,-0....0///JJGI;;;;IH@@@ABJHJFJFIJJEGJJJJGJJJJHHJJJJJJJJJHJJGJEIJIFGJJJJJHHJJJFJHJJGJHHGIEEC>@@@;>>>IJJHHJJHIJGGJGJEJJHGJGJHJJIJJHHJ?JHJJFJJJIJJJJJJJGJIJGIGIJECECEJFCBCCFEI==>?;89>CD?>?:;867../101026;EJJJJJJJGIJJGJJJJJGJJ76667A@@JHEGJIJJJJJIHJJJA>>?<;;;ABC889BBCJGHFJGJIAAA@?>>?IFBAACJEIIDIJHIJHJJJJJJGJJJHJJJFFFGJJJJJJJJFGHJFDEE:-1112EDJHJGJIJJJIJGJJIJFHGJBBBBDJEICJ:844-*'**+444IJJJ@????DB5555JBAA?CFJJJJJHJJJGJJJJHHJEDDJHJHHJ:9>>@CEJJIJHFJJJHHFBA=69:9997))7779>666:>?@@JGFJCBDCJ<4:<:<>;=85---785'''''789=FECD??>?-,++%%%)55:=3333@@@>9899:JEJJJGJJEDDDFJJDABAJCEDGFBFE888/..1'&&&'%%&%$$&:::.BCHCFFIFJEJEFFJJBF@1111<JJGIJGGEEJJJJFGGGFJJFJGJJIGJJJJIIGIJJJJGJ>DCE///,--,,6DEEEJJJJJJJEA<;:;623113022,,,,'%&&)8@@@CIJJJJABA;;;8:9:<55*,(')-11187:8953/../8=>?JJEBBCJJGJJIHGJEH1+++-8/+*+782222ABCJJA??>>><HHHIFFHIGGJ:;:953((7<>GJJGJJJIJ87@;<AHJGJJJJJJJ?>=FJJJIGFCEJHJJJJHHJHJGHIJIJJJJJJJJJGJJJJJJHD9999IA?:;;=HEA@='''6IGJJJIJJGJBADJGJGIJJIJJJJHIJFIJJJG?DCCA:;:7101---301--'&&,2?@:;GGEDECBCBEJIJIDEIJJEFJJJI222HJJJJJJIJJGJJJJJJJGJABB@ABCBFIFJJJHGJFDFJJJJJJJJIHHDFDB@CDHJJIJFJJHJJGIJJIIJJJGIJGIGJHJJJFHFJJJJFE;:::EFEEJJGJIJHJEC;:><GDC7777DEGFGDJI:9:JJJJGBFCDJHJHJJJHJJJIEJFDGGJJD>H))))96BDA;<<5445854444;=:;;8880000@1112DGFJHJCDJHJIIJGJHIJJGJJGJGGJGIJHGJJIJGHHIJGHJIFJJJFHFGFJHJJGHIGEFIFIJJ))))*::>GGGDC@BJIFJJIJJJJJFJFJJGJJGFIJHJACAED?A@@@DJIJJJJFFJJJJJECBBCDCFDFHGHBBAA@@BAC=9975.--01017333@GJJJFJCC??B@BHACEDIJJGJJJHJJJJJHJJEBCE<;;<***+A==9,.=<BJGJEEJBHIEHGGEDEEGJJJJJ@???C>?DEAB;8802,,5:@=@@2212:9.:308*(((8:<?>FGIJJFHIIJIJJJJJJHJJHJJJJGEFCDEG=FEEJJJJJGJIJHJJFGCGFIFJJJJGJJJJJEEEIIJFJFGJJJGEJFEIHA@AACGGIJA9:::FGJFF>>?>DE@?97/+++@A?210****3/++)))+@FHJHJGFGJJJJJDB>::9:...=9:=888''''HEJFDGIEGEFJGBD7---/.011>ABCBCEIJGJHJJJJJGJJGGIFEJEIFEJIJJJJHJE::;EJJJHJEFEJFDJFFDDGD@GJJJCDADJGJJJJIJHJJIJJGJGJJJIHGGJJIJJHJJJGFA>DFCCDJDB99957788A5IIGJJHHJFJJJ?6556.('&)(()479BCJJIJB/&'')3+++-211+33121&$#$$&&((),34578==?BIDJJJEJJJEJJJJJIJA@A@HJCEGH===>GFHDCIIEDIDE@BF=<==GFJEJHJJJJJJJEEEC<>5JJGJJJHJJJJJJEJJHJJHJHEFC>86?;=CDF><==??.-,+***...::::JJIJJHJGJDCDCBJE@@AJJJ8787CBACDEHHJHGGIJJJJGHJGDDJJEHFHFJ>???GEHEJDFDD@<5444E=JFJJHIJJGIIHJJFEA??99767(?AFJFEIHJFJFJJIJJGEJIFDB?:<>AJJGGHJHHFFIGEJJJJJJCCBCJJJGJJJJJJJHFD999:C@884///+,,,?@ACGEIJJJJJIJ3333JIFJJGIIJJJJD@B@?HFEEDDBACJ>>A=<<<A;EDJJJJJJEEB?@CBDJIJHJ=HEJHGJEJHJG8:JJJJIJDC1114GEGIJJFFGIJJJGJJJIJ77777HF=:222?FJJIIGJHIEEEHCCFEJJGJFJIE=>>=@>4+&&%%%'&&&&A<?EHJDFFGEJJHCH>>GFFCCC7>EHD>=778@JHFF882111=>?BHJIFBBBEC===JJHJEDBCEIGJHJJGEGEJJJHJJF6666G@:5&&&&'*'
@Glass_T7V_15_D3_12_12_31
CGGTGGGTTGATTTTTGTTGCGACATCACCGCGTTGCGTCAACGTTGAACAGGCGCAGGAAGTGATGGCTGCGGCACCGTTGCAGTCTTGTGGCGTGTTCCGCAATCACGATATTGCCGATGTGGTGGACAAAGCTAAGGTGTTATCGCTGGCGGCAGTGCAACTGCATGGTAATGAAGAACAGCTGTATATCGATACGCTGCGTGAAGCTCTGCCAGCACATGTTGCCATCTGGAAAGCGTTAAGTTCAGGTGAAACCCTGCCCGCCCGCGAGTTTCAGCACGTATGTCTTAGACAACGGCCAGGGTGGAAGCGGGCAACGTTTTGACTGGTCACTAAATGGTCAATCGCTTGGCAACGTTCTGCTGGCGGGGGGCTTAGGCGCAGATAACTGCGTGGAAGCGGCACAAACCGGCTGCGCCGGACTTGATTTAATTCTGCTGTAGAGTCGCAACCGGGCATCAAAACGCACGTCTTTTGGCCTCGGTTTTCCAGACGCTGCGCGCATATTAATACTAGTAGCGGCCGCTGCAGTCCGGCAAAAAAGGGCAAGGTGTCACCACCCTGCCCGTTTCTTTAAAACCGAAAAGATTACTTCGCGTTATGCAGGCTTCCTCGCTCACTGACTCGCTGCGCTCGGTCGTTCGGCTGCGGCGAGCGGTATAGCTCACTCAAAGGCGGTAATCTCGAGGTTACATTGTCGATCTGTTCATGGTGAACAGCTTTGAATGCACCAAAAACTCGTAAAAGCTCTGATGTCTGTATCTTTTTTACACCGTTTTCATCTGTGCATATGGACAGTTTTCCCCTTTGATATGTAACGGTGAACAGTTGTTCTACTTTTGTTTGTTAGTCTTGATGCTTCACTGATAGATACAAGAGCCATAAGAACCTCAGATATCTTCCGTATTTAGCCAGTATGTTCTCTAGTGTGGTTCGTTGTTTTTGCGTGAGCCATGAGAACGAACCATTGAGATCATACTTACTTTGCATGTCACTCAAAAATTTTGCCTCAAAACTGGTGAGCTGAATTTTTGCAGTTAAAGCATCGTGTAGTGTTTTTCTTAGTCCGTTATGTAGGTAGGAATCTGATGTAATGGTTGTTGGTATTTTGTCACCATTCATTTTTATCTGGTTGTTCTCAAGTTCGGTTACGGAATCCATTTGTCTATCTCAACTTGGAAAATCAACGTATCAGTCGGGCGGCCTCGCTTATCAACCACCAATTTCATACTGCTGTAAGTGTTTAAATCTTTACTTATTGGTTTCAAAACCCATTGGTTAAGCCTTTTAAACTCATGGTAGTTATTTTCAAGCATTAACATGAACTTAAATTCATCAAGGCTAATCTCTATATTTGCCTTGTGAGTTTTCTTTTGTGTTAGTTATTTTTTTAATAACCACTCATAAATCCTCATAGAGTCATTTGTTTTCAAAAGACTTAACATGTTCCAGATTATATTTTATGAATTTTTTTAACTGGAAAAGATAAGGCAATATCTCTTCACTAAAAACTAATTCTAATTTTTCGCTTGAGAACTTGGCATAGTTTGTCCACTGGAAAATCTTCAAAGCCTTTAACCAAAGGATTCCTGATTTCCACAGTTCTCGTCATCAGCTCTCTGGTTGCTTTAGCTAATACACCATAAGCATTTTCCCTACTGATGTTCATCATCTGAGCGTATTGGTTATAAGTGAACGATACCGTCCGTTCTTTCCTTGTAGGGTTTTCAATCGTGGGGTTGAGTAGTGCCACACAGCATAAAATTAGCTTGGTTTCATGCTCCGTTAAGTCATAGCGACTAATCGCTAGTTCATTTGCTTTGAAAACAACTAATTCAGACATACATCTCAATTGGTCTAGGTGATTTTAATCACTATACCAATTGAGATGGGCTAGTCAATGATAATTACATGTCCTTTTCCTTTGAGTTGTGGGTATCTGTAAATTCTGCTAGACCTTTGCTGGAAAACTTGTAAATTCTGCTAGACCCTCTGTAAATTCCGCTAGACCTTTGTGTGTTTTTTTTGTTTATATTCAAGTGGTTATAATTTATAGAATAAAGAAAGAATAAAAAAGATAAAAAGAATAGAATCCCAGCCCTGTGTATAACTCACTACTTTCATCAGTTCCGCAGTATTACAAAAGGATGTCGCAAACGCTGTTTGCTCCTCTACAAAACAGACCTTAAAACCCTAAAGGCTTAAGTAGCACCCTCGCAAGCTCGGGCAAATCGCTGAATATTCCTTTTGTCTCCGACCATCAGGCACCTGAGTCGCTGTCTTTTTCGTGACATTCAGTTCGCTGCGCTCACGGCTCTGGCAGTGAATGGGGGTAAATGGCACTACAGGCGCCTTTTATGGATTCATGCAAGGAAACTACCCATAATACAAGAAAAGCCCGTCACGGGCTTCTATGGCATTTTATGGCGGGTCTGCTATGTGGTGCTATCTGACTTTTTGCTGTTCAGCAGTTCCTGCCCTCTGATTTTCCCAGTCTGACCACTTCGGATTATCCCGTGACAGGTCATTCAGACTGGCTGATGCGCCGGTAAGGCAGCGGTATCATCAACAGGCTTACCGTCTTCTGTCCTCATGCTCGGATTCTCACCAATAAAAAACGCCCGGCGGCAACCGGATCGCTGTGAACAAATCCAGATGGAGTTCTGAGGTCATTACTGGATCTATCAACAGGAGTCCAAGCGAGCTCGTAAACTTGGTCTGACAGTTACCAATGCTTAATCAGTGAGGCACCTATCTCAGCGATCTGTCTATTTCGTTCATCCATAGTTGCCTGACTCCCCGTCGTGTAGATAACTACGATACGGGAGGGCTTACCATCTGGCCCCGGTGTGTACGTGGACCCGCGAGACCCACGCTCACCGGCTCCAGATTTATCAGCAATAAACCAGCCAGCGGAACGGCCGAGCGCAGAAGTGGTCCTGCAACTTTATCCGCCTCCATCCAGTCTATTAATTGTTGCCGGGAAGCTAGAGTAAGTAGTTCGCCAGTTAATAGTTTGCGCAACGTTGTTGCCATTGCTACAGGCATCGTGGTGTCACGCTCGTCGTTTGGTATGGCTTCATTCAGCTCCGGTTCCCAACGATCAAGGCGAGTTACATGATCCCCCATGTTGTGCAAAAAAGCGGTTAGCTCCTCGGTATTTGAATCGTTGTCAGAAGTAAGTTGGCCGCAGTGTTATCACTCCATGGTTATGGCAGCACTGCATAATTCTCTTACTGTCATGCCATCCGTAAGATGCTTTTTCTGTGACTGGTGAGTACTCAACCAAGTCATTCTGAGAATAGTGTATGCGGCGACCGAGTTGCTCTTGCCCGGCGTCAATAGGGATAATACCGCGCCACATAGCAGAACTTTAAAAGTGCTCATCATTGGAAAACGTTCTTTGGGGCGAAAACTCTCAAGGATCTTACCGCTGTTGAGATCCAGTTCGATGTAACCCACTCGTGCACCGAACTGATCTTCAGCATCTTTTACTTTCACCAGCGTTTCTGGGTGAGCAAAAACAGGAAGGCAAAATGCCGCAAAAAAGGGAATAAGGGCGACACGGAAATGTTGAATACTCATACTCTTCCTTTACGAGAATATTATTGAAGCATTTATCAGTTCTGTTACCATGAGCGGATACATATTTGAATGTATTTAGAAAAATAAACAAATAGGGGTTCCGCGCACGTTTCCATGGTGCCACCTGACGTCTAAGAAACCATTATTATCATGACATTAACCTATAAAAATAGGCGTATCACGAGGCAGAATTTCAGATAAAAAAATCCTTAGCTTTCGCTAAGGATGATTTCTGGAATTCGCGGCCGCTGTTTCTTCGAATTCGCGGCCGCTTCTAGAGTTATGACAACTTGACGGCTACATCATTCACTTTTTCTTCACAACCGGCACGGAACCACGGTGCATTTTTTAAATACCCGCGAGAAATAGAGTGAATCGTCAAAACCAACATTGCGACCGACGGTGGCGATAGGCATTTGGGTGGTGCTCAAAGAGCGTTTCGCCTGGCTGATACGTTGGTCCTCGCGCCAGCTTAAGACGCTAATCCCTAACTGCTGGCGGAAAAGATGTGACAGACGCGACGGCGACAAGCAAACATGCTGTGCGACGCTGGCGATATCAAAATTGCTGTCTGCCAGGTGATCGCTGATGTACTGACAAGCCTCGCGTACCCGATTATCCATCGGTGGATGGAGCGACTATCGTTAATCGCTTCCATGCGCCGCAGTAAGCTGGATTTTTGTCTCAAGCAGATTTATCGCCAGCAGCTCCGAATAGCGCCCCTTCCCCTTGCCCGGCGTTAATGATTTGCCCAAACAGGTCGCTGAAATGCGGCTGGTGCGCTTCATCCGGGCGAAAGAACCCCGTATTGGCAAATATTGACGGCCAGTTAAGCCATTCATGCCAGTAGGCGCGCGGACGAAAGTAAACCCACTGGTGATACCATTCGCGAGCCTCCGGATGACGACCGTAGTGATGGATCTCTCCTGGCGGGAACAGCAAAATATCACCCGGTCGCAAAACAAATTCTCGTCCCTGATTTTTCACCACCCCCTGACCGCGAATGGTGAGATTGAGAATGTAACCTTTCCATTCCCCCCAGCGGTCGGTCGATAAAAAAATCGAGATAACCGTTGGCCTGGATCGGCGTTAAACCCGCCACCAGATGGGCATTAAACGAGTATCCCGGCGGCGGGATCATTTTGCGCTTCAGCCATACTTTTCATACTCCCGCCATTCAGAAGAAACCAATTGTCCATATTGCATCAGACATTGCCGTCACTGCGTCTTTTACTGGCTCTTCTCGCTAACCAAACCGGTAACCCCGCTTATTAAAAGCATTCTGTAACAAAGCGGGACCAAAGCCAGTAGCAAAAACGCGTAACAAAAGTGTGTATCATCGCGGCAGAAAAGTCCACATTGATTATTTGCACGGCGTCACACTTTGCTATGCCATAGCATTTTTATCCATACGGTTCACGGATCCTACCTGACGCTTTTTATCGCAATTCTCTTGTGTCTCCATACCCGTTTTTTCGGGCTAGCTTACTTAAGAAAGAGGAGAAATACTAGATGATGCAAACCGTTTTAGCGAAAATCGTCGCAGACAAGGCGATTTGGGTAGAAGCCCGCAAACAGCAGCAACCGCTGGCCAGTTTTAGATGAGGTTCAGCCGAGCACGCGACATTTTTATGATGCGCTACAGGGTGCGCGCACGGCGTTTATTCTGGAGTGCAAGAAAGCGTCGCCGTCAAAAGGCGTGTGATCCGTGATGATTTCAATCCAGCACGCATTGCCGCCATTTATAAACATTACGCTTCGGCAATTTCGGTGCTGACTGATGAGAAATATTTTCAGGGGAGCTTTAATTTCCTCCATCGTCAGCCAAATCGCCCCGCAGCCGATTTTATGTAAAGACTTCATTATCGACCCTTACCAGAATCTATCTGGCGCTTTACCAGGCCGATGCCTGCTTATTAATGCTTTCAGTACTGGATGACGACCAATATCGCCAGCTTGCCGCCGTCGCTCACAGTCTGGAGATGGGGGTGCTGACCGAAGTCAGTAATGAAGAGGAACAGGAGCGCGCCATTGCATTGGGAGCAAAGTTCGTCGGCATCAACAACCGCGATCTGCGTGATTTGTCGATTGATCTCAACCGTACCCGCGAGCTTGCGCCGAAACTGGGCGCAACCTGACGGTGATCAGCGAATCCGGCATCAATACTTACGCTCAGGTGCGCGAGTTAAGCCACTTCGCTAACGGTTTTCTGATTGGTTCGGCGTTGATGGCCCATGACGATTTGCACGCCGCAGTGCGCCGGGTGTTGCTGGGTGAGAATAAAGTATGTGGCCTGACGCGTCGGCAAGATGCTCAAGCAGCTTATGACGCATG
+
IJJJHJJJIHJJJJJJJGJJIFHJJJIHIEEJIJJIJHFJDEEFFJIHIJHEFDJJ=AA<<<=@??JIJIJJJIIJE>=<<520/0(''&-&''')*)(&&(268::JGGGHJJGJFJIGJJJJJJJJJHHFGIHJHHJJJJJJHJHGJJJIJJJHJGJJJGJJJIJJJGFJIHGJJHJFIGJJJGJJJJFJIJGJIJJJJIJJHGJGHJGJGJJJJJEIH@AAAIFJGJHJFDCCEHJI110//../0-,-0AGIGJJJJJCFGBA@A@A00*'')()10..-/%$$%%%'&.)))?@EHJIJIHIJJG>?HGHJJIIJEABBAI=<<<++++'&&$$+533550004CDEFJGJJFGGJJIJHJJFJJJHFJGBBBC???C<;4&&&&&&)))*,=?=?ED8554;::FE@@@?JIJGJIEGE22218?>@@JJHHJGJJJJJJHJJFJGGFFFHDJ?''''))+*)**2-.:?B@B<<<<D1)(&'342441>=;<===<=52''''<5569886667GJGJIJCCBBGIJJIJJJFBAAJJJHHHD;::<?@;;;;GBDEBCC=@=1-*387786DGIFGCGDJJJFFHIJJHE::::B54)(&%$/7ADEFFEJJIJJIJJGJDDEFD<;;?;=>?ECCDGJGFJJJHJJFHDG6666<-+**)*-34?CEJJJGIJACC?C:::;GGEFJ?>?99-****/..228AIIJJJJJECJDFI?>?@??>?HIGJJJJJJJJJJFJIFD::*)))9(&&&&&-.0/3EECBDHGJJJJI:25'''*9;=?BC9889=883:;;::77>?8IHJJJJJHJGJJJJJJHHJGJJJJJJHJJJJJIFC@JI::;HJJDEFFJGJIJJJIJIIEJJJJGJJJJJHA?96546569++*&'**(&'))*3557;;=ACIIGJJJGJIJGD>>>>G:;;;>=<=DJHHEIFFEEEDGGJJJ;:::AJFEJGJFGB>200//4424666569B@CAACEIJGIJJJJJJJJJJBA?@FIHJJGJJJJJGJJIGJFBFFJJJJJJHIHJGFFIGGJFJJJJJJGH@@JBEC6EIGJFHHFJEJCAC@CGJGEB?>=>DEJEGJJJHJIHHIJFFEGBDED=>JJGFJGAIJJJGFGJFGJHJJIHCJHDDACDFJED=31/'&''+C=>>?HIEH771/'%%$'(%(5/((('(((+---,-))56669@???A=<>?:6888GJJGEA3/..322260//0FJHIGJGJJJJFJJFJGEB3213..)))*3@>?AGHIHIFJJJJJJIHJC@?BIIFHJJJJJJJJJHJJEEEJJJJHJJJJHJJJGJFIFFFJJHJHEGJJEHJJEJHIGIJIJJJDDFEJJJJFFGFE:88;;>=998998?><<3223)(&&&)377<=CFDCCBEIHJJFHJJJFDBC531+,'&&&34=?AHE445JJJGJJJJJIGJJJIIJJJHJJJJJJHIIE000/777;DD@?CJJJJGGIJJIJDHFEGJJIJGEBABCIJIHIJJJEGEEDJJJIJJJJJJFHIFHHFHJJIJJHFJJJICAJGGJGFGJJJJJIHFJAB5)*=?JJFEFGFBDCCJGHFIC:7B7==:@DHD<DGHHIIFB?@87877;;@=;:<@BEJGHJFIIHHJGHJGJ00////177????>?BE?JJDJJJHHJCFE6666<<<JHBCCBHJGDGIIEGEDJFGEDBEHFGFJBBDJD@DCJIHCJDEFJEJIJJJJIEHIJGJHHJJIECDJIHJJJGBBB?GFJ;;<ACIGB@@AGJFIJIJJJGJJHJHIJIHGDFJJIJIJIIFHJJJJFJJIJFHGDIFCFJDCGFHFJHIEFHE>==>?<=<<>>>DEDEJDHJJEAHGJIJGJIDDCDFH875766611000.0/+(((,+&%%%$&&&&'-.BJGHFCFEFFE@3325>BJIC?FHFEFFJJJJIHJJIFGJJFJJFJFJJHGHJGIHHJHFJJECCJJJEJJHJEECFHFFJGD989JIJJJFFGEHFFGDGBJJB???<=@/*JDA<=@=DJGFH?@DFCGEGHFJJJJEHGEEJGGEJJGH>===D@@@<652/20**0.7<AC???DEJJH740/,''&+14/?AFJJIFIFFFCDFEGEIJD??@B100/+*,/((4:?EJIHEDIJEJDJIJEJJE@???JJEGBB>>@=EIIGDA@65114@A876558;05@JIIFEAAJGHGJF=::<<99-,,4:2167)((()4579'''(>;65614;?:::;@BDEEIHCEEABABDJGEEGDEJGGHEFFCCDCFIFDB@?EDIEFJHDBCDDD@AB@DFEJEFGJGJDDGJFDDDIAA@@DACJCEFCCCBDECDED@?@AAAA@CBBCFJIEB3333;+(((*249=>@?;:99>@?@?>?@@BABAGEIEJBE@@?AB:6649;**&$$$&('''201(%%&''*,,++/.567@BECCCDB?>=>A=>DD@80'''><>ACAA>?@ACBAADDDECFCCA99:6'==?BBA@@??@=9898:;:<>@><;;<>>@BC@C@BEG@????EE<)))&**)*)//***+5=JIFJEFJJJJJJHJIJJEJJ=@B1==CB==<966&+)))+3+++,24+(%%(*)--''19<AB88882;;=??=>==.,'%%&&+**)+/,.+++/89::=:=>CDDIGGFJHJJGJFHJJ@AADJE=<6556=>>>@ECB@JFF:888<8666>B?@@>AEEJJJJIHJGJIHFEDHEJHHFFHGHJFIIHJJJJHJJCBBAGH:9::JEB<<AAFEHJHIJJGJJHGFCBB/::;FJGGCEDEDJFHFJJJGFJIJJJJJHJJFJEIFJDBC=CGFBC@JGJHGIIJJ////-,(''$$%%%##%$&&&18>GJEEEGJIJIIJGFE>=6222DJJJ:::;:::<@@@?-,,*(''%&$$$#%&6777=CD88::9=---6778<A?EJJHJJFB<>>?<6*-GEJHGJIIGJJHJJFIIIFFGJIFJFGB)''**%%%)'''+=CEJEIJJJJJHIIJJJJJJ===<??>BADDJDGE<96//,*,-/;>AJGJGJJJJJJJJFJF8888HJJHFJBBBBJEIGJA@?98...:=A=AF=;::>?>FBEEHJGEFJFEJIDEFB@GEEFFDDEGH>=>>?IGGGEDJJIGGJDFGB4357.''&&&/0500139''''5:HCA??GGJJDCHDIJGJHFEGCDC?;00JJJJBBAAH776444445588:<AD<9><BCEFHGJJJJJGJJJJEJJJJE?>=;;B>=>BHJAA@@JHJJJIFEIGHJGJHJJJGJIGFBA?>?JJJGJJJJIJJHJCEBDJJGEFD6666D333<))))))(0-)((()0011263+70.=>>ABEJFDCEDHJFJGJJJJGEEG>=<=FGJJJEEFJJAHDEEC+(,,FG>==AF>;21----/BBFJB<<@<<<@C;1.)()6JGJGJIB@@A<:::BJ<;<///0A;::&&&',667;=<.>IGIJCGBAB@DFDDBAA@AJBDCJJJG666BCBDBGDDCABAIJIHJIIGJJIHGGJJGJ@AJFBCD<;@?=;;<@>..-+,/568HFJJF===<?>>:<BBEC@>@?88742-)'&&&%*))'(-)*<A<::;99;)'&&+,-)(+,1222788;??DDGJEJJECCCHFJHJIHGJIHDJHFEJFJIG<;<<8555C;8)2((;?CA999=D>79JJIJFIJJHJJJHGHFB;;IHGJJJJJIHHHJJJJHJJHHJJJJJIJJJJIJJJJJJJJGIIEJJIFJGHHFFG@?@I:7811;2,5FDBBEJJJGJIJJJGACGGFJEHJGJEGJGFJJIHJJGJJFEDEJCA=@GFBJE<EEEFJFJGEJGFECDEJFA====@@DEFJDECEFFIGCCJJJJHHIJJJHHJGJJJJHFJEJJJJGHBEA::,,,,)'&*+,6BDCDEGJGJ@ABIHFJJ@A6/.C??>>,(')))(%'+,.156BDB===?GFCEJJFFEHGHHJIJJJIHHJGG880'&&'78772000128?(()''')2/000EGJJDBC@@=>?9BDEJJI8777>54666<>@GCEJIBBBCGJJGHHJJJJGIJJJGHHJFJHFD=::5555>FJJFIJJJHFEJHJJJJJJJIFHGJJJBACEFEABJEHJEFF;;;E----HGJJHDDFABHH???>=<<,,,,DDA@===J<99ACCDJIJHEJJJJJJJJDA6CDDFGHJJJDABAC@?>>(&&(0:8BBB????JJDBEF@@0//**(&%$%&'(*,---.'&%&%%&&**++166578:BCEGF>==?==6+,./22/111697./J>@G3FJIHJDIJDJIJJJFBB-,,.255GFEJGHCBDHJGJJIJGJGJJJJJJBCAA<;::;:ED9JJIJJDF><???FEHFJJJIIJJJIJGIJEEGEGEEHHHHJJHJIJJJJHIJJEGJJFFFDCHGGFBBBHJCA>>EECA=<<DHGHJIJJJDCBGJEDBGGEIGA@=;10///2<>CCDB@BA:))((3++004//7FGCBGDJFJA?=AC<;72111+*)'()%(-0168<63/---69888JGEHJGJJBCDGBHE<GJ??HHIEFJJGJIJ</*--.00130.('&&)((((&)&(+,/+++65776643((('&&%&,.32-,.232378B@AG5>>=AABF****2---,,,,0:<@C>@A><<;@A=:;?DBGJFBB?.*)*.69:=8;;-++**+5A=<;;9999ABCDJDEEJIEDCAEFA6..CDJBB//93)))))('()*-0=BCEGJFJIIJJIJJGGFI;;98::@=7:B=GJJJJJJJJJJHJJIJH?@?GFEG:BBCDJGFHJHHJJJJJGJJHJJJJJHGHJJJJIJIJJJJJJJJFJJ<<<>IHJJGJ><>?<?:3/)))***?CIJHJGFCCGFDEJD>>7./00)((&')/3=:77@CB=<==HIJJIFGJHHJJJIJEJFJHGJJJJFFCAJF?=<<BC?0//'(+++((,,3+*)***''')))*)),()-.'''(23@222/..:76300**'&%''',%$%&%(&'47,.;:433407:-++,67,****)()*)*,.63-30/,../+)(((''(-01-,6566JJEJDJJGGFCCDIJJ?:::<ABFJJDJFGEEC===<AGGABBDACDEFEJJJGIIEJJHEHJGJFIJJJJBB?:BD&&'++34:4588;;;876655,,,**)*++-757344)(((3/---/0>A@AA?AB@CCE@CA@1---2BDIEI<:33;<<<=><<:8;B>@**))-.30,-/,)...102AJFJIEJD;.../IJJJJFGJCDBDJJFGFJJECCC999:988899<2/+.24IJJJJDFJEFGCCFJEGCHBEDDJJJJGIGJCA>EJJJJJFC@;=<>::98/,,>433/002:A7778GGEGHEGFJJE7666FFFHFDGFJJIFFCAAJJHFG>>>>:<8-245:4,()2&%%&446,,++-&4<>@AJE?==?JFEGDA@7JJGJJJIIJHGC<=;=<=@DGEFJA<=@A@EJJGDIHIJHJJJJHJJJGGHCCB??>:;==JIJDBBDHCACDFECACCA@?ADIJC@@ACJJBGFDBB??D>43-,-2777CFB?@@;+++**'(('%$%'&&&&'***)-66000)(()37669:D;;;;=?DDBAC8665<:?@@>78DJJJFGJJIHGHEFJJJIHJIG>?>JB0//0<-,,,0'&''+/06&&&'>>C>>??EJJGJJJJJFJJIEECCHHJJJJCDBCJD@?8889?CDJDFEFGJJJIIJJJGJJJJJJGJJBBAB@>>?GDGDIJGGIHGJJFHJHGFIJIGJJ>=<34((''(00-,,0BEBCCBFBAEHAABBGGHJEJIFGFDEDEJJJIJDH@A''''7556854.('')0**)*+4634559('$
@Glass_T7V_15_D3_12_12_32
ACAGCAGCAACCGCTGGCCAGTTTTCAGGATGAGTGGCCCCAGCACGCGACATTTTTATGATGCGCTACAGGGTGCGCGCACAGCGTAGCTTATTGCTGGAGTGCAGAAAGCATCACGATAAAAGGCGTGATCCGTGATGATTTCGATCCAGCGCGCGTTGCCATTTATAAACGTTGCGCTTCGGCGATTACGGTGCTGACTGATGAGAAATATTTTCAGGGGAGCTTTAATTTCCTCCCCATCGTCGCCAAATCGCCCGCAAGCAGACTTATGTAAAGACTTCATTATCGACCCTTACGATCTATCTGGCGCGCTGTACCAGGCCGATGCCTGCTTATTAATGCTTTCGGTCTGGATCGCACAACCAATCTCGCCACTTTGCCCGCATCACTCAGTCTGGAGATGGGGGTGCTGAGCCGAAGTCAGTAGATGAAGAGGAACAGGAGCGCGCCATTGCATTGGGAGCAAAGGTTCGTTGGCATCAACAACCGCGATCTGCGTGATTGTTCGATTGATCTCAACCGTACCCGCAGCTACCGAAAAACTCGGGCACGACGTGACGGTAATCAGCAACATCCGGCATCAATACTTACGCTCAGGTGCGCGAGTTAAGCCACTTCGCTAACGGTTTTATTTGATTCGTTCAGGCATTGATGGCCCATGAGATTTGCACGCCGCCGTGCGCCGGGTGTTGCTGGAGTAAGTAAAGTATGTGGCCTGACGCGTGGGCAAAATGCTAAAGCAGCTTATGACGCGGGCGCGATTTACGGTGGGTTGATTTTGTTGCGACATCACCGCGTTCGTCAGACGTTGAACAGGCGCAGGAAGTGATGAGCTACGGCACCGTTGCAGTATGTTGGCGTGTTCGCGATCGCCGTTATTGCCGATGTGGTGGACGAGCAGGTTATCGCTGGCGGCAGTGCAACTGCATGGTAATGAAGAACAGCTGTATATCGATACGCTGCGTGAAGCTCTCCAGCACATGTTGCCATCTGGAAAGCATTAAGCGTCGGTGAAACCCTGCCGCCCGCGAGTTTCAGCACGTTGATAAATATGTTTCAACAACGGCCAGGGTGGAAGCGGGCAACGTTTTGACTGGTCACTATTAAATGGTCAATCGCTTGGCAACGTTCTGCTGGCGGGTTCAGCGCCAGGATAAGCTGCATTGAAGCCAGCCCAAAACAGCCAGTCGCCGGACTTGATTTTAATTCTGCTGTAGAGTCGCGAACCGGGCATCAAAGACGCACGTCTTTGGCCTCGGTTTTCCCAGACGCTGCGCGCATATAATACTAGTAGCGGCCGCTGCCAGTCCGGCAAAAAAGGGCAAGGTGTCACCACCCTGCCCTTTTTCTTTAAAACCGGAAAAGATTACTTCGCGTTATGCAGGCTTCCTCGCTCATTGACTCGCTGCGCTCGGTCGTTCGGCTGCGGCGAGCGGGGTGTCGGCTTCACTCAAAGGCGGTAATCTCCGAGGTTACATTGTCGATCTGTTCATGGTCAACCACTTTCAATGCACCAAAAACTCATAAAGCTGATGTACTTTTACACCTTCATCTGTGCATATGGACAGTTTTCCCCTTTGATATGTAACGGTGAACAGTTGTTCTACTTTGTTTGTTCGTCTTGCCGATGCTTCACTGATAGATACAAGAGCCATAAAGACCTTAAATCCTTCCGTCTTCACCGGTGCTGCTTCTATTAGTGTGGTTCGTTGTTTGCGTGAGCCATGAGAACGAACCATTGAGATCATACTTACTTTGCATGTCACTCAAAGCTCCTCAAAACTAGTGGGCTTGATTTTGCATCGGCTCGTGTAGTGTTTTTCTTCATCCCGTTATGTAGGTAGGAATCTGATGTAATGGTTGTTGGTATTTTGTCACCATTCGTTTATCTGGTTGTTCTCAGTTTCGGTTGGGATAGGTTTGTTCTATCTAGTTCAACTTGGAAAATCAACGTATGAGTCGGGCGGCCTCGCTTATCAACCACCAATTTCATATTGCTGTAAGATGTAAATTTTTACTTATTGGTTTCAAAACCCATTGGTTAAGCCTTTTAAACTCATGGTAGTTATTTTCAAGCATAACATGAACTTAAATTCATAAAGAGCTTAATTTCTTTGCCTTGGAGTTTGTTTGTTGTTTTTGATCAACCACTCATAAATACCTCCAATAGGTATTTGTAGAAACTTGGTAACGTTCCAGATTATATTTTATAGAATTTTTTTAACTGGAAAAGATAAGGCAATATCTATTTAGCTAAAAACTAATACTTGGCATTTTTTCGCTTGAGAACTTGGCATAGTTTGTCCACTGGAAAATCTCAAAGCCTTTAACGAAGGATTCCTCATTTCCACAGTTCTCGTCATCAGCTTCTCTGGTTGCTTTAGCTAATACGCCATTAATTTCCTTTTCCCTACTGATGTTCATCATCTGAGCGTATTGGTTATCGTGAACAATACCATTCATTCTTTTCCTTGTAGGGTTTTCAATCATGGGGTTGAGACATGCCACACAGCATAAAATTAGCTTTGGTTTCATGCTCCCGTTAAGTCATAGCGACTAATAACATCTCATTTGCTTTGAAAACAACTAATTCAGACATCATCTCAATTGGTCTAGGTGATTTTAATCACTATACCAATTGAGATGGGCTAGTCAATGATAATTACATGTCCTTTTTCCTTTGAGTTGTGGGTATCTGTAAATTATCCTAGACCTTGCTGGAAAACTTGTAAATTCTGCTAGACCCTCTGTAATTTGGCTGCAAGACCTTTGTGTGTTTTTTTTGTTTATATTCAAGTGGTTATAATTTATAGAATAAAGAATAAAAAAGATAAAAAGAATAAATCCCCAGCCCTGTGTATAACTCACTACTTCATCAGTTCCGCAGTATTACAAAAGGATGTCGCAAACGCTGTTTGCTCCTCTACGAAACAGACCTTAAAACCCTAAAGGCTTGAGTGAGCACCCTCGCAAGCTCGGGCAAATCGCTGAAATTCCTTTGTCTCCGACCATCGGCACCTGAGTCGCTGTCTTTTTTCGTGACATTCAGTTCGCTGCGCTCGCTACTGGCAGTGAATGGGGGTAAATGGCACTACAGGCGCCTTTTATGGATTCATGCAAGGAAACTACCGTAGTACGAAAAGCCCGTCACGGGCTTCTCAGGCGTTTATGGCGGGTCTGCTATGTGGTGCTATCTGACTTTTTGCTGTTCAGCAGTTCCTGCCCTCTGACTTTTCCAGTCTGACCACTGGGATTATCCCGTGACAGGTCATTCAGACTGGCTAATATCACCAGTAAGGCAGCGGTATCATCAACAGGCTTACAGCTTACTGTCCTCGTGCTTCAATTATCACCAATAAAGACGCCGGCGGCAACCGAGCGTTCTGAACAAATCCAGATGGAGTTCTGAGGTCATTACTGGATCTATCAACAGGAGTCCAAGCGAGCTGGTGAACTTCCGTATTCAGTTACCAATGCTTAATCAGTGAGGCACCTATCTCAGCGATCTGTCTATTTCGTTGGTAGGTACGTTGCCTGACTCCCCGTCGTGTAGATAACTACGATACGGGAGGGCTTACCATCTGGCCCCAGTGCTGCAATGATACCGCGACCCACGCTCACCGGCTACAGATTTATCAGCAATAAACCAGCCAGCCGGAAGGGCCGAGCGCAAGTGGTCCTGCAACTTTATCAGGCCTCCATCCAGTCTATTAATTGTTGCAAAGTCAGTTAAGTAGTTCGCCAGTTAATAGTTTGCGCAACGTTGTTTACCATTGCTACGGCATCGTGGTGTCGCGCTCGTCGTTTCGGTATGGCTTCATTGATCAGGCTCCGGTTGCCCCAACGATCGAGGCGAGTTCCATGATACCCCATGTTGTGCAAAAAAGCGGTTAGCTCCTTCGGTCCTCCGATCGTTGTCAGAAGTAAGTTGGCCGCAGTGTTATCACTCATGGTTATGGCAGCACTGCATAATTCTCTTACTGTCATGCCATCCGTAAGATGCTTTTCTGTGACTGGTGACTGAGCCAGATCATTGTCGATGAGTGTATGCGGCGACCGAGTTGCTCTTGCCCGGCGTCAATACGGGATAATACCGCGCCACATAGCAGAACTTTAAAAGTGCTCATCACTGGAAAACGTTCTTCGGCGTAAGGATCTACCGCTGTTGAGATCCAGTTTCGATGTAACCCGCTTCGTGCACCCAACTGATCTTAGCATCTTTTACTTTCACCAGCGTTTCTGGGTGAGCAAAAACAGGAAGGCAAAATGCCAAAAAAGGGAATAAGGGCGACACGGAAATGTTGAATACTCATACTCTTCCTTTTTTCAATATTATTGAAGCATTTATCAGGTTTATGCATGAGCGGATACATATTTGAATGTATTTGAGAAAAATAAACGGATGGGGTTCCGCGCACGTTCCATGGTGCACACTGACGTCTAAGAAACCATTATTATCATGACATTAACCTATAAAAATAGGCGTATCGCAGGGCAGAATTTCAGATAAAAAAAATCCTTAGCTTTCGCTAAGGATAATTTTACTGAAATTAGCAGCCGCTTGTTTTCTTCGAATTCGCGGCCGCTTCTAGAGTTATGACAACTTGACGGCTACATCATTCACTTTTTCTTCACAACCGGCACGGAACTCACTCGGCTGGCCCCGGTGCATTTTTTAAATACCCGCAGAAATAGAGTTTAATAAAACCAACATTGCGACCGACGGTGGCGATAGGCATCCGGGTGGTGCTGAAAAGCAGCTTCGCCTGGCTGATACGTTGGTCCTCGCGCCACTTAAGACGCTAATCCCTAACTGCTGGCGGAAAAGATGTGACAGACGCGACGGCGACAAGCAAACATGCTGTGCGACGCTGGCGATATCAAAATTGCTGTCTGCCAGGTGATCGCTGATGTACTGACAAGCCTCGCGTACCCGATTATCCATCGGTGGATGAGCGCTTCGTTAGGTGCAGGCCCATCACCGCAGTAACGATTGCTGAGCAGATTTATCGCCGAGCAGCTTCCGGATCGCGCCTCCCTTGCCCGGCGTTAACTACCCCAAACAGGTCGCTGAAATGCGGCTGGTGCACTCATGCGGCAAAGAACCCCGTATTGGCAATTATCAACGGCCCAGTTGAGCCGATTCATGCCAGTAGGCGCACGCGGACGAAGTTAAAACCCGCTGGTGATACCATTCGCAGCCTCCGGATGGCTGACGACCGTAGTGATGAATCTCTCCTGGCAGGAACGCAAAATCACCCGGTCGGCAAACAAATTCTTCGTCCTCTGATTTTTCACCACCCCCTGACCGCGAATGGTGAGATTGAGAATATAACCTTTCCATTCCCAGCGGTCGGTCGATAAAAATCGAGATAACAACTTCGCCTCGATAGGGCGTAAACCCGCCACCAGATGGGCATTAAACGAGTATCCCGGGCGGCAGGGGATACATTTTGCGCTTCAGCCATTACTACTTCATTACTCCCGCCATTGAGAGAAACCGATTGTTCATATTGCATCAGACATTGCCGTCACTGCCACTTTACTCACTCTCTCGCTAACCAAACAGTTAACTGTACCCCGCTATTTAAAAGCATTCTGTAACCAACAAGAACCAAACCCATCAGCAAAAACGCGTAACAAAAGTGTTGTAACGCAGAAAAGTCCACATTGATTATTTGCACGGCATCACTTTGCTATGCCATGACACTTTATCCATTCAGTTACGATCCTGCCCTGACGCTTTTTATCGCAACTCTCTACTGTTTCTCCATACCACTTTGGCTAGCTACTAGAGAAAGAGGAGAAATACTTAGATGATGCAAACCGTTTTAGCGAAAATCGTAGGCAGACGAGGCGAATAGATAA
+
../653689=?G?@@?CCJ;::/E=-(()(+*)),*+//42158=?>@FEHFJ?JGJFB=<=GJJJC?74466GEGJDCHA?200/1%%&&)**,())),,,4-.('&((&&%%%%###%&%&=<?>CC>===C99-,-...-+*'()-?9::/../,,,.FA*))*.,++-.,,-)))/002+*++.-,&&''2@>??BBC;55)))<DHFJJFJJ<4455HG?>>>9)(().*./---,,.)'''...53345))(('%%&()*'%%&'$&&*+**.-)((&&&++/-,,,-,..-1%&&)30011145../.:320034;;FFCABAB@?20/12889=J;988G:(('''&''&'&$$%%%'''$$$'%&(,+))*+*..,'*%'+)))&%&&%&'1;766-*(+/0/..-,+*,.)))+)''&&%$$&()-6;<?JJGJDBA@9977AAHDBB@BCEHJHGD7658AD*'',/<DDBGD@??>>>;;;;:<2/''$%&&'''(('&))/./78B??@AC=<02:=32-)).(((&$%*+.((&%()954//005**.7;<.--***(&&&()))*+07:4000534512CCJGEDJJJJIFFGCHB<?AJIHIIHDABCEFJ4434AA('''&',-++*+,*))('))'(,'%%&)&*)'%$%.-,,014577@;99;><;746896665<=64-(&%%&&&/2////79;<@BJ@@@<;65--*(+(&&&'()+,:FJJDFFJHI?>=??8788JH<<<;B<=2228999?)(((CJ<>=9=///())())&(''($$''''&&&42+*+4;:52262652422101/,''((''(:?HDCEGJH>>>@AB>=:5635335+))'''&(&&%$%$'--.5000/71+*(''%$#$'%&())/1>HEFFIJIGFCAB;944789:<=7661222>=?<=;5438,,+,24>@@ACFCCEHCBB=?@7,,+,+,035568989;6DE8877FCBDBBB:::;=<??<2122C=>IDFCD01.'760,,)))*--,/03///.31263//0//))+4...01>@<=<>=B@6331&&+)()0<DBCABB:5++++16<<6554211155222&&&&+999868;FFG@@@::6911??3/-&&$$%%$&'%'+))&&((*''&&&$$&&%$#%'')'(())&&('$$$$%'+*,,-03,-<>DJHJJJJJJGFB9+*))**))('&'18?@@==2---52---668979=>>@@ADHJHJHJI?<.,ACEGJIFGA>2=..-2++.10/**-/554:::CCA7=,)*-14488889DEDCCEF?<<=?><9:>FDGHCFHCB98533=/**)(/2410**&':<>861.../)BEFECBEDEDDCDHGJJD*))),*))&'(1+,89>?@@?3224;97778::A>86689655-,''(&&%$''++''()'()*/=@DIDAAC?>32-01@CDCEGGJDD=((((?=<<;:8(''&%%'(&%%&,('(),,++/,-.31++(&&$%(,01&&&&&$#$$&)((&%$$$#$%'(()--6678>>AB<;;;DBDJB@@GC>HIEGHFFFCCDHDCE?9889<>>@?;:77E=6677@>*&%%)*&'%%&&)--.57>?67><:9889=656:?EB?/.,+-//4)$$%-((/.)'%&''(&&&&&00,++*%$$%'&&%$$'&())*+,,-..&%59>@A===>@43+))),,'&&&-((())('&%((),12-///..0./;=>?BE;::6.%$$$'-57;@DD,++*,**+.'()*/.'&%%&%&%(&%'+58889=ABFF@;8....1=4ACAECE<<<<=GBB@>?BBBFJJIJJJIJJIFJHHJHECEDDB5///---)&&&98654211333214-'&&*3())),'''()(&&$%&&042224--()))5////3)*())))((23===>3333;;6<A?>=>F@>8788AA?BBABA?30))638889<99=87(&%''#$$$*13224*)(+)48:=A?FCCADIFIHFJJHGEJHJJJEED@?9445<;::2///213349:;:==>??5**70/+,.+--*+-/4100,,-..,+,+&'&&%$$%'%()(+%$$%%%%%$$'('&%')*-0*)($$$$&&&%$###&()&%'&%%$&*'%$%%$%&%%##%&(&&&$###$#$$&().8<>?AEA111A63,(%&'57<<=>=?CCCBBHEIECC>>?@BAA@1/)(##$%%&&&(-4=>=8/.*%%'&%'%))),,9B6)(('&&&(.)*98=@AA<::63***,9>;..46<;721,,,42**06:00/&&&&)(%%$%&$#$$&+/,1&&(,-0449))))*2../'(&&767885456456549:32++(((()*&&').+4778><464559;7))('*,/1,)'''(-/33657;BA@)%%&*+,+**$%%%%&&&'*)1,6::7893:((()ADFG9/.//))&&(//+())(%%%((313./((+14/...24.23340,++2@6100//((--;A56357454463334...)(%%(00029@CDCCCFAADCDC@?=>....)))(*/0&&'-,--78===?>>7667BB@ADJFEDB:::::98,'&%&$$$$%%%&&(744,+++.1435+,,,;>>?=<:<65;42/37))))7<DCDA@@B:99:0/069)))*-)))**+/'*++68<@B@@DAA>??AC65222+*+..;:-++,,,+2.%%$$%%%%%()))0?:;==D@9FFEHFGC;:=<<;<==>>>?D>>>>DA??BFDDB<;;:/.+3(()0../100//+,/,/-**))))**&&&'2;?BFEACB??@@>>=<>>654)&%%$$%%')+-1./////++)(*>><<:324556=BICBB@;=>=8866;/+''&%%,))(((')*))@JJIIG98;;<980++++.(&&*8;<B<997799?(%%'6ACCCE988.+*'&%$%'))&'''347677981--0@BBCHGEG71*+8*&'*00253--AEDGDB31/...77AAA==;-))*&&((8?CBCBDDD@@@EJID?@?><<4433811<=FGH@EHJGD:;;;73228;989566964/..(*'%%$&##$,77966568===>=<B410-))*(**+14;777EJED>?<,,,,8988990,++('%%''((+,,,768904577778<=<8750,'%%&('(+433--14988@;)''%''(,,()(**(.3888AACCED<;:67778@><-,+(('()*-2446668899676443//-+++((((-*%'$$%&'&&&&'$%'%#$%(/0*''')'&&&)*')**-/2/)'''%&'(*+&&&&''()/02/03463300016457DBHCFGHEEB@??@HGJJEFD9655420,+'''';882223822/019:<///))((.+'(%&%%'$%%$%%(+*+,13241234DFCDA?@@CGBA@@??76772111:9:@?>>?A211/%&&%%()((()*+***123543544A<;<<A?<::555552118;A??BIHA@=@>8778=7766ADFJ?><=@B@@434599300/0(''*+*/.07,****,''((++..5=;H??@D988:>>?JEGFCDECFBJEGCCB=>651,+,))*48:BFGIJF>>>@JJA>6'&&&*-,,,.1=@@A4445:6=@BBFJ51&$$%%$$%%(&((*('%)(0421110/11''''643+)&&&&&),,-+&&%$((''('((()9:.--.2256)((()-)'*3555;7777A?3334,(''&%$%&'''(-,,'&%&%$%%((*5211/(((*0+('&'&+**&&&$$$%('(()-(,*+*+,C??>@@A@BB88E;:=7/066@@>00//45211.-,++,2;:21135---*))&&&%%%$')((((7;>EFECBCDGJHJDBDDDJJEJJJJFH?ICDD?.--.;=A?B@A5..,,(*()**22++++:;@ACCB,)''''&%%&))*+)&&%%%%%%))))1579@>>>@BEJE?@@?@:<?111338911124,*))*+**/6:22238859@?B;;89433/0@B=<<BCFEIFC==:,,,+.)%&&6BDHC8998<<3-,+++'&&(()+)'(+*39?CC74,+,,<////))'')*/&'$%(%'''%%&'-+,21,../-,,+,,'''44,**4;532361--,*./.---,+))-98889;966964544603/.100/%%$$%',+-.24<<9??<ADB@@?=@;:;AGE?CC==>?JJAABHI@AA@FJCACJJJFBAAA<;;886---/,(((('&$%*)%(.&)&&'(((//46BDJB@@;::<=EJJJIFAC3/766:<ABD==>=2,,,''&+((&+%&-/...//*/+,9897611,+*&('')'%%%))**/81:;>CDHGJJIGJGJJJIIJHJJJJH@B::;>>@JCCB;++'''++36587880-('%%%&7EFECCC@A@10.-.515671/./2.*(&')-(('()*,((%%%%&&'.230),56B99857;<<<9676668:867..+*--/>BGBEHDBCEJDJHHGJFGJJJDJJJHHFGJIEJ?73/1<;<E><=>EEGEFIJJD(''&((&BJJEHFJGFGJHCDJEAG<-,,.+*+-,/+,03443-,,,.-%(('&%)+-+,/01124GFDJJGJJJJFJJDJJ@7788>>?8GF9E??==4&%%'13987888111199<IIA@BA;;;;@CJGEG?=<98;4/00)258111=3333::;>?ACGDJFIC>7.>@@B@==A;;BJGFD???=;7778;:50,-445766555581000077:9::899653,++,42+-..///5=C?IFF765/,,-)*))87789<>?9678898<;966;B>FCD@@///;5444++*()'&$$$$$%&'&$$%&()''(&','..))(')'&*(((%&&(***&&%&0//..*).349:(&&(-----)*,)(''&&&(&'%&,(.(,1/)///2/&$$$%%%%''(+...0/.,,.+,,54564/-1.++))%$$%&'%%%('))'((0,,0228@AC>==43+1**,,--((),4*,,-775331228:::7761/1(((()-,,++2114.,,)1.))/6:=;++++EFBCE@@A332.,,,/./3655578,)('()-37;==EC?@>==(('&((((-.2332(('(+)(''('))&//034==7777BBDCEBAD@9<+%%(-6)1/0:=???GIJGFEFCE?JGIEEFGEEECCHIJJGBBCDC@DBEGJJHJHGAG0/.&';:?<:FDDHIB655*'''/63,),*)))0-)((%%%%%$%%%&'&'((((*(&$#$,1.-+,.-010<<<==@JBABBJJ?0.,,////1)25,**)')))+,+*'&')+,,-224520201663011,*,*'(,,-00,-,)/.***'&&+'(1;:7''''8/*'(+////0=>ECCBG<<<<DD@@@65511,&##'.(''%$&&&*&&%%'&&((*(()+%%&%%%&&&%#$&),))('&()&*3JGH98801/+)),%$%$%&&%'')%))''((*$$$&().<??=>;;<<A6422/))(&$$##$#$#&')1<6455;<;<A:310*))('''',,0--*))*0527;=@;;:,,'&&%%&'.-,++++*)((''&'$%%'*((()))//<CFDAGJJCA4/.%%$%%'%$*+,-002-+')+&&&+)*)*0++(,*)),&&''&&).0-+7665640100//*((,..13:<;=CJD:999A7:;==9:884*)&%&&&((((()*.+*((%%%&%$
@Glass_T7V_15_D3_12_12_33
TAGAATAAAGAAAGAATAAAAAAAGATAAAAAGAATAAATCCCAGCCCTGTGTATAACTCACTACTTTAGTCAGTTCCGCAGTATTACAAAAGGATGTCGCAAACGCTGTTTGCTCGAACAGACCTTAAAACCCTAAAGGCCAAGTAGCACCCTCGCAAGCTCGGGCAAATAGCTGAATATTCCTTTGTCTCCGACCATAGGGCGCCTGAGTCGCTGTCTTTTTCGTGACATTCAGTTCGCTGCGCTCACGGCTCTGGCAGTGAATGGGGGTAAATGGCACTACAGGCGCCTTTTATGGATTCATCAAGGAAACTACCCATAATACAAGAAAAGCCCGTCACGGGCTTGTCGGGCGTTTTATCGGCGGGTCTGCTATGTGGTGCTATCTGACTTTTTGCTGTTCAGCAGTTCCTGCCCTCTGATTTTCCAGTCTGACCACTTCGGATTATCCCGTGACAGGTCATTCAGACTGGCTAATGCACCCAGTAAGGCAGCGGTATCATCAACAGGCTTACCCGTCTTACTGTCCCTAGTGCTTGGATTCTCACCAATAAAAAACGCCCGGCGGCAACCGAGCGTTCTGAACAAATCCAGATGGAGTTCTGAGGTCATTACTCGATCTATCAACAGGAGTCCAAGCGAGCTCGTAAACTTGGTCTGACAGTTACCAATGCTTAATCAGTGAGGCACCTATCTCAGCGATGTTCTATTTCGTTCATCCATAGTTGCCTGACTCCCCGTCGTGTAGATAACTACGATACGGGAGGGCTTACCGTGCTCTGGCCCCAGTGCTGCAATGATACCGCCAAGACCCACGTCACCGGCTCCAGATTTATCAGCAATAAACCAGCCAGCCGGAAGGGCCGAGCGCGAAGTGGTCCTGCAACTTTATCCGCCTCCATCCAGTCTATTAATTGTTGCCGGGAAGCTAGAGTAAGTAGTTCGCCAGTTAATAGTTTGCGCAACGTTGTTGCCATTGCTACAGGCATCGTGGTGTCACGCTCGTCGTTTGGTGTATGGCTTCATTCAGCTCCGTTCCCGACAAATAAGGCGACATGATCCCCATGTTGTGCAAAAAAGCGGTTAGCTCCTTCGGTCCTCCGATCGTTGTAAGAAGATGAATTTGGCCGCAGTGTTATCACTCATGGTTATGGCAGCACTGCATAATTCTCTTACTGTCATGCCATCCGGTAAGATGCTTTTCTGTGACTGGTGAGTACTCAACCAAGTCATTCTGAGAATAGTGTATGCGGCGACCGAGTTGCTCTTGCCCGGCGTCAATACGGGATAATACCGCGCCACATAGCAGAACTTTAAAAGTGCTAGTCATTGGAAAACGTTCTTCGGGGCGAAAACTCTCAAGGATCTTACCGCTGTTGAGATCCAGTTCGATGTAACCCACTCGTGCACCCAACTGATCTTCAGCATCTTTTACTTTCACCAGCGTTTCTGGGTGAGCAAAAACAGGAAGGCAAAATGCCGCAAAAAAGGGAATAAGGGCGACACGGAAATGTTGAATACTCATACTCTTCCTTTTTCAATATTATTGAAGCATTTATCAGGGGTTATTGTCTCATGAGCGGATACATATTTGAATGTATTTAGAAAAATAAACAAATAGGGGTTCCGCGCGCGTTTTTTCCCATGGTGCCACCTGACGTCTAAGAAACCATTATTATCATGACATTAACCTATAAAAATAGGCGTATCACGAGGCAGAATTTCAGATAAAAAAAATCCTTAGCTTTCGCTAAGGATGATTTCTGGAATTCGCGGCCGTATCTGAATTCGCGGCCGCTTCTAGAGTTATGACAACTTAACAGCTACATCATTCACTTTTTCTTCACAACCGGCACGGAACTCGCTCGGGCTGGCCCCGGTGCATTTTTTAAATACCCGCGAGAAATAGAGTGATCATCAAAACCAACATTGCGACCGACGGTGGCGATAGGCATCCGGGTGGTGCTCAAAAGCAGCTTCGCCTGGCTGATACGTTGGTCCTCGCGCCAGCTTAAGACGCTAATCCCTAACTGCTGGCGGAAAGATGTGACAGACGCGACGGCGACGGCAAACATGCTGTGCGACGCTGGCGATATCAAAATTGCTGTCTGCCAGGTGATCGCTGATGTACTGACAAGCCTCGCGTACCCGATTATCCATCGGTGATAAAGTGACTCGTTAATCGCTTCCATGCGCCGCAGTAACAATTGCTCAAGCAGATTTATCGCCAGCAGCTCCGAATAGCGCCCTTCCCCTTGCCCGGCGTTAATGATTTGCCCAAACAGGTCGCTGAAATGCGGCTGGTGCGCTTCATCCGGGCGAAAGAACCCCGTATTGGCAAATATTGACGGCCAGTTAAGCCATTCATGCCAGTAGGCGCGCGGACGAAAGTAAACCCACTGGTGATACCATTCGCGAGCCTCCGGATGACGACCGTAGTGATGAAGAATGTCTCCTGGCGGGAACAGCAAAATATCACCCGGTCGGCAAACAAATTCTCGTCCCTGATTTTTCACCACCCCCTGACCGCGAATGGTGAGATTGAGAATATAACCTTTCATTCCCAGCGGTCGAGTGGATAAAAAAATCGAGATAACCGTTGGCCTCAATCGGCGTTAAAACCGCCACCAGATGGGCATTAAACGAGTATCCCGGCAGCAGGGGATCATTTTGCGCTTCAGCCATACTTTTGATACTCCCGCCATTCAGAGAAGAAACCAATTGTCCATATTGCATCAGACATTGCCGTCACTGCATTTACTGGCTCTTCTCGCTAACCAAACCGGTAACCCCGCTTATTAAAAGCATTCTGTAACAAAGCGGGACCAAAGCCATGACAAAAACGCGTAACAAAAGTGTCTATAATGACGGCAGAAAAGTCCACATTGATTATTTGCACGGCGTCACACTTTGCTATGCCATAGCATTTTTTATCCATAAGATTAGCGGATCCTGCCTGACACTTTTATCGCAACTCTCTACTGTTTCTCCATACAGTTTTTTTTGGGCTAGCTACTAGAGAAAGAAGGAGAAATACTAGATGATGCAAACCGTTTTAGCGAAAATAGTAGCAGACAAGGCGATTTGGGTAGAAGCCCGCAAACAGCAGCAACCGCTGGCCAGTTTTCAGAATGAGGTTTGGCCCGAGCACAATTTTTATGATGCACTACGGGTGCGCGCACGGCGTTTATTACTGGAGTGCAGAAAAGCGTCGCCGTCAAAAGGCGTGATCCGTGATGATTTCAATCCAGCACGCATTGCCGCCATTTATAAACATTACGCTTCGGCAATTTCGGTGCTGACTGATGAGAAATATTTTCAGGGGAGCTTTAATTTCCTCCCCATCGTCAGCCAAATCGCTGACCGATTATGTAAAGCCAGTTATCGACCCTTACCAGATCTATCTGGCGCGCTATTACAAGCAGTACCTGCTCATTAATGCTTTCCGGTCTGCTGGATGACGACCAATATCGCCAGCTTGCCGCATCATCTGGAGATGGGGGTGCTGACCGAAGTCAGTAATGAAGAGGAACAGGAGCGCGCCATTGCGTTAGAAAGGTCGTTGGCATCAACAACCGCGATCTGCGTGATTTGTGGATTGATCTCAACCGTACCCGCGAGCTTGAAACTGGGGCGCAACGGTGGGTAATCAGCAAATCCGGCATCAATACTTACGCTCAGGTGCGCGAGTTAAGCCACTTCGCTAACGGTTTTCTGGTTTGGGTTCGGCGTTAAATCCTCCATGACGGTACGCCGCCGTGCGCCGGGTGTTGCTGGGTGAGAATAAAGTATGTGGCCTGACGCGTGGGCAAGATGCTAAAGCAGCTTATGACGCGGGCGCGATTTACGGTGGGTTGATTTTCTGTTGCGACATCACCGCGTTGCGTCAACGTTGAACAGGCGCAGGAAGTGATGGCTGCGGCACCGTTGCAGTATGTTGGCGTGTTCCGCAATCACGATATTGCCGATGTGGTGGACAAAGCTAAGGTGTTATCGCTGGCGGCAGTGCAACTGCATGGTAATGAAGAACAGCTGTATATCGATACGCTGCGTGAAGCTCTACCAGCACATCTGCCATCTGGAAAGCATTAAGCGTCGGTGAAACCCTGCCGCCCGCGAGTTTCAGCACGTTGATAAATATTTTTTTAGACAACGGCCAGGGTGGAAGCGGGCAACGTTTTGACTGGTCACTATTAAATGGTCAATCGCTTGGCAACGTTCTGCTGGCGGGGGGCTTGGCGCAGATAACTGCGTGGAAGCGGCACAAACCGGCTGCGCCGGACTTGATTTTAATTCTGCTGTAGAGTCGCAACCGGGCATCAAAGACGCACGTCTTTTGGCCTCGGTTTTCCAGACGCTGCGCGCATATTAAATTATTAGTAGCGGCCGCTGCAGTCCGGCAAAAAAGGGCAAGGTGTCACCACCGTGCCCTTTTTCTTTAAAACCGAAAAGATTTCGCGTTATGCAGGCTTCCTCGCTCACTGACTCGCTGCGCTCGGTCGTTCGGCTGCGGCGAGCGGTATCAGCTCACTCAAAGGCGGTAATCTCGAGGTTACATTGTCAATCTGTCATGGTGAACAGCTTTGAATGCACCAAAAACTCGTCAAAGCTCTGATGTATCTATCTTTTTTACACCGTTTTCATCTGTGCATATGGACAGTTTTCCCTTTGATATGTAACGGTGAACAGTTGTTCTACTTTTGTTTGTTAGTCTTGATGCTTCACTGATAGATACAAGAGCCATCAACCTTCAAATCCTTCCGTATTTAGCCAGTATGTTCTCTAGTGTGGTTCGTTGTTTTTGCGTGAGCCATGAAGTCAACCATTGCAATCATACTTACTTTGCATGTCACTCAAAAATTTTGCCTCAAAACTGGTGAGCTGAATTTTTGCAGTTAAAGCATGGTAGTGTTTTTCTTCACTCGTTATGTAGGTAGGAATCTGATGTAATGGTTGTTGGTATTTTGTCACCATTCATTTTTATCTGGTTGTTCTCAAGTTCGGTTACGAGATCCATTTGTCTATCTAGTTCAACTTGGAAAATCAACGTATCAGTCGGGCGGCCTCGCTTATCAACCACCAATTTCATATTGCTGTAAGTGTTTAAATCTTTACTTATTGGTTCGAAAACCCATTGGGCTAAGCCTTTTAAACTCATGGTAGTTATTTTCAAGCATTAACATAATTAGAATTGGTCAAGAAGGCTGATCTATATTTGCCTTGTGAGTTTTCTTTTGTGTTAGTTCTTTTAATAACCACTCATAAATCCTCATAGAGTATTTGTTTTCAAAAGACTTAACATGTTCCAGATTATATTTTTCTGAATTTTTTTAACTGGAAAAGATAAGGCAATATCTCTTCACTAAAAACTAATTCTAATTTTTCGCTTGAGAACTTGGCATAGTTTGTCCACTGGAAAATCTCAAAGCCTTTAACCAAAGGATTCCTGATTTCCACAGTTCTCGTCATCAGCTCTATGATCTTAGCTAATACACCATAAGCATTTTCCCTACTGATGTTCATCATAGACGTATTGGTTATAAGTGAACGATACCGTCCGTTCTTTCCTTGTAGGGTTTTCAATCGTGGGGTTGAGTAGTGCCACACAGCATAAAATTAGCTTGGTTTCATGCTCCGTTAAGTCATAGCGACTAATCGCTAATTCCATTTGCTTTGAAAACAACTAATTCAGACATACATCTCAATTGGTCTAGGTGATTTTAATCACTATACCAATTGAGATGGGCTAGTGAATGATAATTACATGTCCTTTTCCTTTGAGTTGTGGGTATCTGTAAATTCTGCTAGACCTTGCTGTTGGAAAACTTGTAAATTCTGCTAGACCCTCTGTAAATTCCGCTAGACCTTTGTGTGTTTTTTTTGTTTATATTGGAGTGA
+
[truncated: 12,416,529 more chars]
