# Supplementary material for: Preventing Multimer Formation in Commonly Used Synthetic Biology Plasmids
Source: ACS Synth Biol. 2025 Mar 18;14(4):1309–15. doi: 10.1021/acssynbio.4c00508 (PMC12012879; doi:10.1021/acssynbio.4c00508)
Supplement: Supplementary file 2 — sb4c00508_si_002.zip [file sb4c00508_si_002.zip › DataS1/data/fastqs/Glass_T7V_16_D3_14_1.fastq]

@Glass_T7V_16_D3_14_1_0
CCTGGCTGGCCGCTGCAGTCCGGCAAAAAAGGGCAAGGTGTCGCCGCCTGCCCTTTTTCTTTAAAACCGAAAAGATTACTTCGCGTTATGCAGGCTTCCTCGCTCACTGACTCGCTGCGCTCGGTCGTTCGGCTGCGGCAAGCATATAGCTCACTCAAAGGCGGTAATTTACCAATGCTTAATCAGTGAGGCACCTATCTCAGCAATCTGTCTGTTTCGTTCGTCCATAGTTGCCTGACTCCCCGTCGTGTAGATAACTACGATACGGGAGGGCTTACCATCTGGCCCCAGTGCTGCAATGATACCGCGACCCCCACGCTCACCGGCTCCAGATTTATCAGCAATAAACCAGCCGACGGAAGAGGCCGAGCGCAGAAGTGGTCCTGCAACTTTATTCACCTCATCCAGTCTATTAATTGTTGCCGGGAAGCTAGAGTAAGTAGTTCGCCAGTTAATAGTTTGCGCAACGTTGTTGCCATTGCTACAGGCATCGTGGTGTCACGCTCGTCGTTTGGTATGGCTTCATTCAGCTCCGGTTCCCAACGATCAAGGCGAGTTACATGATCCCCCATGTTGTGCAAAAAAGCGGTTAGGCTTTCCTTCAAAGTAATCATTGTCAGAAGTAAGTTGGCCGCAGTGTTATCACTCATGGTTATGGCAGCACTGCATAATTCTCTTACTGTCATGCCATCCGTAAGATGCTTTTCTGTGACTGGTGAGTACTCAACCAAGTCATTCTGAGAATAGTGTATGCGGCGACCGAGTTGCTCTTGCCCGGCATAAAATGCAACGGTACCACCTGGCCGCATCAGCAGAACTTTAAAAGTGCTCATCATTGGAAAACGTTCTTCGGGGCGAAAACTCTCGAGGATTGTCTCCGCTGTTGATCCAGTTCGATGTAACCCACTCGTGCACCCAACTGATCTTCAGCATCTACTTCACCAGCGTTTCTGGGTGAGCAAAAACAGGAAGGCAAAATGCCGCAAAAAAGGGAATAAGGGCGACACGGAAATGTTGAATACTCATACTCTTCCTTTTTCAATATTATTGAAGCATTTATCAGGGTTATTGTATCATGAGCGGATACATATTTGAATGTATTTAAATAGCGCATCTTACAACGCAGACCGTTCCGTGGCAAAGCAAAAGTTCAAAATCACCAACTGGTCCAGCCTACAACAAAGCTCTCATCAACCGTGGCTCCCTCACTTTCTGGCTGGATGATGGGGCGATTCACCGCCTGGTATGAGTCAGCAACACCTTCTTCACGAGGCAGACCTCAGCGCTAGCGGAGTGTATACTGGCTTACTATGTTGGCACTGATGAGGGTGTCAGTGAAGTGCTCCATGTGGCAGGAAAAAAGGCTGCACCGGTGCGTCAGCAGAATATGTGATACAGGATATCTCCGCTTCCTCGCTCACTGACTCGCTACGCTCGGTCGTTCGACTGCGGCGAGCGGAAATGGCTTACGAACGGGGCAGGAAGGATTACCTGGAAGATGCCAGGAAGATACTTAACAGGGAAGTGAGAGGGCCGCGGCAAAGCCGCTTTTACCATAGGCTCCGCCCCCCTGACAAGCATCACGAAATCTGACGCTCAAATCAGTGGTGGCGAAACCCGACAGGACTATAAAGATACCAGGCGTTTCCCCTGGCGGCTCCCTCGTGCGCTTCCTGTTCCTGCCTTTCGGTTTACCGGTGTCATTCCGCTGTTATGGCCGCGTTTGTCTCATTCCACGCCTGACACTCAGTTCCGGGTAGGCAGTTCGCTCCAAGCTGGACTGTATGCACGAACCCCCGTTCAGTCCGACCGCTGCGCCTTATCCGGTAACTATCGTCTTGAGTCCAACCCGGAAAGACATGCAAAAGCACCACTGGCAGCAGGGCCTGGTAATTGATTTAGAGGAGTTAGTTGTTGAAGTCATGCGCCGGTTAAGGCTAAACTGAAAGGACAAGTTTTGGTGACTGCGCACACTCCAAGCCAGTTACCTCGGTTGAAAGAGTTGGTAGCTCAGAGAACCTTCGAAAAACCGCCCTGCAAGGCGGTTTTTTCGTTTTCAGAGCAAGAGATTACGCGCAGACCAAAACGATCTCAAGAAGATCATCTTATCAAGGGGCACCAACGCTCAGTGGAACGAAAACTCACGTTAAGGGATTTTGGTCATGAGATTATCAAAAAGGATCTTCACCTAATCCTTTTAAATTAAAAATGAAGTTTTAAATCAATCTAAAGTATATATGAGTAAACTTCGTTTCTGACAGTTACCAATGCTTAATCAGTGAGGCACCTATCTCAGCAATGTTCTATTTCGTTCATCCATAGTTGCCTGACTCCCCGTCGTGTAGATAACTACGATACGGGAAGACTACATATTAGCAGTTGTCAATGATACCGCGAGACCCACGCTCACCGGCTCCAGATTTATCAGCAATAAACCAGCCAGCCGGAAGGGCCGAGCGCAGAAGTGGTCCTGCAACTTTATCCGCCTCCATCCAGTCTATTCCATGGTGCCACCTGACGTCTAAGAAACCATTATTATCATGACATTAACCTATAAAAATAGGCGTATCACGAGGCAGAATTTCAGATAAAAAAAATCCTTAGCTTTCGCTAAGGATGATTTTGCTGAATACGCAGCCACTTGTAAGAGTGACAGCTAGCTGGTAGCCGGACTATGCTAGCTACTAAACTTTCGATCAAGCTATGAAGGACGCAAAGAGGGAACTAAACACTTTACTAAGAAAGAGGAGAAATACTAGATGGGTCAAAGTAGCGATGAAGCCAACGCTCCCGTTGCAGGGCAGTTTGCGCTTCCCCTGAGTGCCACCTTTGGCTTAGGGGATCGCGTACGCAAGAAATCTGGTGCCGCTTGGTAGGTCGTTGGTTGGTATTGCACAAAACTCACTCCTGAAGGCTATGCGGTCGAGTCCGAATCCCACCCAGGCTCAGTGCAAATTTATCCTGTGGCTGCACTTGAACGTGTGGCCTAATCATTGCGTACCAAATTCCAGAAAGAACCTGCGAAAGGGGAGCCTCTTGGTTTCGTGCCGGCGTACTGTTGCGGACCTCGGTACCAAATTCCAGAAAAGAGACGCTTTCGAGCGTCTTTTTTGGTTTTTCGTCATCGAGTGGCGCGCTTAGTTCCTCGTTTTCTCTCGTTGGAAGAAGAAGAAACGAGAAACTAAATGCTTAGAGTCACAGCCAGGACTCTGGATCAATGCAAACCGTTTTAGCGAAAATCGTCGCAGACAAGGCGATTTGGGTAGAAGCCCGCAAACAGCAGCAACCGCTGGCCAGACGTTCAGAATGAGGTTCAGCCGAGCACGCGACATTTTTATGATGCGCTACAGGGTGCGCGCACGGCGTTTATTCTGGAGTGCAAGAAAGCGTCGCCGTCAAAAGGCGTGATCCGTGATGATTTCGATCCAGCACGTTATTGCCGCCATTTATAAACATTACGCTTCGGCAATTTCGGTGCTGACTGATGAGAAATATTTTCAGGGGAGCTTTAATTTCCTCCCCATCGTCAGCCAAATCGCCCCGCAGCCGATTTTATGTAAAGACTTCATTATCGACCCTTACCAGATCTATCTGGCGCGCTATTACCAGGCCGATGCCTGCTTATTAATGCTTTCAGTACTGGATGACGACCAATATCGCCAGCTTGCCGCCGTCGCTCACAGTCTGGAGATGGGGGTGCTGACCGAAGTCAGTAATGAAGAGGAACAGGAGCGCGCCATTGCATTGGGAGCAAAGGTCGTTGGCATCAACAACCGCGATCTGCGTGATTTGTCGATTGATCTCAACCGTACCCGCCGGCTCGCCGAAACTGGGGCACAACGTGAGAGGTAATCAGCGAATCCGGCATCAATACTTACGCTCAGGTGCGCGAGTTCCAGCCCGCTTTCGCTAACGGTTTTCTGATTGGTTCGGCGTTGATGGCCCATGACGATTTGCACGCCGCCGTGCGCCGGGTGTTGCTGGGTGAGAATAAAGTATGTGGCCTGACACGTGGGCAAGATGCTTAAAGCAGCTTATGACGCGGGCGCGAAATTTACGGTGGGTTGACTTTGTTGCGACATCACCGCGTTGCGTCAACGTTGAACAGGCGCAGGAAGTGATGGCTGCGGCACGTTTGCATGTTGGCGTGTTCCGCAATCACGATATTGCCGATGTGGTCGACAAAGCTAAGGTGTTATCGCTGGCGGCAGTGCAACTGCATGGTAATGAAGAACAGCTGTATATCGATACGCTGCGTGAAGCTCTGCCAGCACATGTTGCCATCTGGAAAGCATTAAGCGTCGGTGAAACCCTGCCCGCCCGCGAGTTTCAGCACGTTGATAAATATGTTTTAGACAACGGCCAGGGTGGAAGCGGGCAACGTTTTGACTGGTCACTATTAAATGGTCAATCGCTTGGCAACGTTCTGCTGGCGGGGGGCTTACAGCGCAGGATCAACTGCGTGGAAGCGGCACAAACCGGCTGCGCCGGACTTGATTTTAATTCTGCTGTAGAGTCGCAACCGGGCATCAAAGACGCACGTCTTTTGGCCTCGGTTTTCCAGACGCTGCGCATATTAATAACTCGGTACCAAAGACGAACAATAAGACGCTGAAAAGCATTATTTAGTTGGTCCTTTGAAGTTTAGGGGATAGTCCAATTATTGAAGGCCTCCCTAACGGGGGGCCTTTTTTGA
+
,+(&$$##$%()(),.3469CDJF<;<JJJEIJH???CJ<76(((&&&&89?:8:98?5470*++@DA?@AEJG><:5----5CEFEGEFGDJD@EJ775//1960034@@CDDJFJEFGHFCBC<91102115654//)%&&'*''&%'(''589=FEJJJHJEIIGJHGHJHJJJJIJDJFHHHIHJJGFHGGEGEGED?>=)))*40.'%%&*-0,))'&&&*'(:>@@HJJJJJJI@@G@>+,66<JDCJDFFJJIIIJJHJACIJFFGGGD:8756,,-8AJFJJFBDCGBA66.6667:<45(&&,('+++++33456:<AG<<<>AACBJDJFJJDDC7677?//./)'&$$'(++()2>665534.-+**12.-----/2223540.,(%&)(-,/?CJIJ6667EEDEJDHD>@6333GJIJJ=?@ADDJHJJJIJJJGJGIIJIJJJJJJJJJHHJGJGFIJJHJJJJJJJJIJJFJJJJJHIJJIJJHJJJJJHHGHIEJGJJJJHJDJJJB@=<JIFDC?<8.B@DAB>97778:;A?@ADH@@@AAB;:**((113DABCEHEECD?BFJJGIH==<:)('')&'&'''%%%%%&$$%('''(@8669DGJHDEHJJIJHFIJJJJJJHJJIGGHJJJJJJJFFJG<;;0000;889=?GCIGDJDIJFJJJJJJJHHFE<GJIGGJJHGJJJHGJIJEGJGGJDGEGIFGD===9::@ACBJI87500104.+14456=<<<?@@@AF>==<>9:99@:<;:.*)$&&%%'(&%$$%&%%$&'%&&&()))**)*+'&'.224+++=999JJHJJJJJDIJJJJEEJJIGIFIIJF-,,,GJ><;CDA?-+%$%%'&'(%%%$$&+7;=?:77:BH>=:861000355=BBBJHHCCDEJHHC6557JJGJFJ?AA@A?62)&&)'67EJJJJFGJJJIHJJDBCEJIIFJIIJJJJJFFEJJJFJJJHJFEEHJFHJAICDCFBEJJJIJJGCCDDJJJIFJJHGJJJHDGJJIJJHIJIJJJJHDJJJHGIGJ@JGJHGHJJGJIGJJJJJIJJBA50---0555ABBFJJGJFFDC9ED@?@<4432((('''''33::8&&&&)).299994DHHB@BJJJIJJGIJJJJGEJEDCFFGIBDD=>>>C<?(((('''8:>ADBJJJDGA>;<==EDFHJJJHJJ=<<;>>=:;51;:<EJHJJJEEG7;:>>/..//,,)'(),3341100225//0;DE:;:;B860.ABDJJJJFJJJJG<<<<IB@>>AAEFECCCDJB@BADIFGIGJJJJHJIJGIJJJJFFC===>@@?5556DAI?=;</../CDCHD=913,78JJCB?@?>9<=AFIIHFJJFJIJHJJJJJIGIJIJIGEHJJJF*(();=644D@;::<:;<=HJCJEFJJGGJIJCBBBGFJJJCDCCJJDJJ??>??><@FDADACCBBBCFD86566((((/--,)'%&))FFJJJJJFJFJJIHJJJJGIJFACJIHIJJJJJJFJJEDJF>==5555:692*)&&&()&%%%)(&&(221158:;??7-'$$%,,+,--../::;;CCEJEDCBJJHJEGJIHJGHJJJJFIGFJHJJIEJIIJJJHJJIJIGDD=>?GCA?C98CIJGHI;::0---/*)),3*.,'()223+**+0455<84545:;585+&&)'))))3>>CFJCIAA@?ABJDDEB=<83...@HGEJEJJJHJIJJJJIEJJJGJ7HJJJIJJJJJJIJHEIJFHJJJJJJJGJHGGJJJFHECFCDGJB771111AJJHFJJGJJIGHHJIACBEDCFHJJJFF<<<6651012=B?>>>JDHBJEJA;:944445J@=:77)335@B777-,,)(((/8<<;<<A<<;83003/,)&&%$%%-,--.>?A=<=;;:8)(4(@@AJHFEHEJFEBBB@?:86-+*+144248DCDCC640+)(((%'1789>@JHIA:=*3/+)-+*++???>A<JJFHDFHFGJGJJJFFD5;;;HJJJIBBBCBEEG?>?B<;00.0583//07=400..02246347796778CFJIECGHJJD33325-.++-65;550///A98'&%%(*/(('(&&'')*)*000<:;@777=GDEIFJJHIFHJHED=?7578BFHHJHJGJIIJHCACCCCDA????:333/1***CBDJJG=>4D=BBC;;;BAHEJIJ?==:6555+++,BDCCCJCAB7/..+++-21%$$%''&(),:;;<HJJJJJJGGJGIJIFJGJIJGG++++67)(''**,.,%%%%',.6642334BBDEJJA@@ADGEGCDBA>?A??ICCJGJHIHJFJGJHH6666<''(++&)##$%$%%$%#$$$&&%$$%%&'+-,,//-1..2442403322--.-*+(,&&$%&,041;;9:79A@AEDJFEBCB?><</BA>A8?5A>>;76;11...855FGGGJJ::::@96=9968423412FGIJJJHJGJJJJJJIGJJJA?@@===6744..@AJHDECCJJFGJJHGJJJHJJIEJJHGGFJGJJJJJIJJHGJFHJJCFFFJJJIJGIJHEBBD;::9JJJJJEJJJJJJGHJJIJJJC@?>=222132'%%%&''*'&&&'((%$%&&%%%)++,&&3((((((((%$$%%%%%'7AGDJFCDDAC@751,$%&''1/,''(014>@@A=<==A@@4444?CEEIGFJJJJJJF===>JFIE3)),533/.00669D@C=<33?GCJIIIHFJGGFGFHJFGJJIJIJIGFJJBA65;;;5))))70...311018622;;=72/-.>?....>+&'()4459=GIJD??=>:9:;FEC=8320000::32//01('(((&'(/63233DJGHFGJJHHJEJJGGGCAA@ACD<<<HJHJJJJJIJFJJFEG><5EJJGJJFGJGDHJJJ41//1>:9:CJJFGDJJJJJJJIDE@>??AJJIIJJJFGEHH210-,,,,,0334:+**)1)834241+.)%%()+%%)0-/-+*&%%%$%&%'()2('''(&%&%(*)$#%(((+556GDC?;;=CHDBFCBFEJD>@JHJJGIJJJHJJJF=;;<<<:94439;)))*21:+''&&&7777@GEGJFFHJD555HCIIIIGHGHIFEBCDDGF?;<CEB<97317A=43-,,--,**+--,,*%$&(*///((()---,**('&)))+&&'+999HJJIFJJJJJGJIJJJJ=;::>CHJJJHGJJGCBABJDEIJJIHJJHJFFJJFIJGFJDEJJIHIABB778887-&$$%$)222*+:;<IIFJGJIJHJJJFJJJIJJJHJJJHECDEJJJHJIJCBDBJJJJGEJJJABCGHJJGGHCB7434721...1=?<8)(()/////1BBBAJD<<6578G=><=@:99-.+))),.&'&&('((''(2>HGJJIGHJFHIHJGA@AAJEHJB:22<DJFJJJJJGJEJ?>8.))+0125/BCAB@CIB?@CJJH@>>?A0/2366<?44=;;<==GJJHJIHJJJFHJGFGHDFGJFEGHFC?>JA>../13024*79DEHFJJEHGGI@AJ844//512?BCA>?=;8778BADCHJGGHJGJJJJFJJJJ>EB?GIGJJIJFHHJFJGJGJHFJJ33357778@?@JJGGGIJGJIJJHHJGIFDBDJBEEHJFJJHJJGGJJJGJHJJJJJJJJHJJIJJJIJIJGCA?;<@=::;;HJJJDJJIJGJJDEDJFJJIJHGJJHDB@??@??=@><<<::::9BCCHEGHFIHJJJJJJHJCCBCDIJJJIIGGIDDEGJC78)%&$''&&&%*/28<;<@ID9877:31-,())*-4666JJIGCDBCHJJJJIJJJHJJFJJJJHJIGJJA9A=;'''(3*%$%$&&%&&&779;888>@@?;:95455BHIDJJJJJJFJJJJJJJJJGJIJHGJJGJJJGIG6446HB@?@EJDF@JGJGBABBJABAC21112++,56;:9::<<=>IHJG7766ECDB@@@CC:::522EJJGFEGJFI@??B9.-.-30&&&(**/./11@((((,&$##%-)**'('(+,688>>@BBEFBB;;92220111<?@GEGJHEDJHCJBBFHGHJJJJJGCA@?444('***,)72254899<56,789:;GIHHJJ@@??GEFEGJJGF+**,2.--..***,2///.5545=<>?CCD;;;;C888?FGEE4445JEJJJGJJJIFGIHHIJHJJJGGJJJJJGJFGGFJIHFACEEEBCJBB@@FBGJJ;9999EJJJJJFGIGJJIJCFA?CDCEJDEBA@6645-<>GEFHDGCFIDJHJEHEJJFJJ@<<;<:8;=?A@@BDBGEFIJJJFGJGHH7@FJAAJJIIHJJJEBAAGJJJIJIGJJJJIJHIHJHJJJIIIJGJJJJHHJJJJJJIHJHJJIJJJFHDJD=7///.4*%%&(&&&&(07:;EFJIJBAABHJ4335FBEGHJFFJB?JFHHD@@JIJJJJJHJJJJIFHJGIJFFJHGIJFEDIIHJHGIGJ8223BBJJHDJED@@?BJ>?@ABJJEC::899<<::28:>44434AAC04('0/0:@?=75<94344000/,*(%$$$%),-222('&%%&*'''(*5::>AC@<<<EEHE988IJIJJFJJJJJIJIJJJJIJJEJJIHIJJJFGGEJHA?=>DGDE9'%
@Glass_T7V_16_D3_14_1_1
GAGCACTTTTAAAGTTCTGCTATGTGGCGCGGTATTATCCCGTATTGACGCCGGGCAAGAGCAACTCGGTCGCCGCATACACTATTCTCAGAATGACTTGGTTGAGTACTTAGCCAGTCACAGAAAAGCATCTTACGGATGGCATGACAGTAAGAGAATTATGCAGTGCTGCCATAACCATGAGTGATAACACTGCGGCCAACTTACTTCTGACAACGATCGGAGGACCGAAGGAGCTAACCGCTTTTTTGCACAACATGGGGGATCATGTAACTCGCCTTGATCGTTGGGAACCGGAGCTGAATGAAGCCATACCAAACGACGAGCGTGACACCACGATGCCTGTAGCAATGGCAACAACGTTGCGCAAACTATTAACTGGCGAACTACTTACTGTAGCTTCCCGGCAACAATTAATAGACTGGATGGAGGCGGATAAAGTTGCAGGACCACTTCTGCGCTCGGCCCTTCCGGCTGGCTGGTTTATTGCTCATAAATCTGGAGCCGGTGAGCGTGCTGAGGTTCTCGCGGTATCATTGCAGCACTGGGGCCGGTAAGCCCTCCGTATCGTAGTTATCTACACGACGGGGAGTCAGGCAACTATGGATGAACGAAATAGACAGATCGCTGAGATAGGTGCCTCACTGATTAAGCATTGGTAAATTACTAGGCCTTTGAGTGAGCTGATACCGCTCGCCGCAGCCGAACGACCGAGCGCAGCGAGTCAGTGAGCGAGGAAGCCTGCATAACGCGAAGTAATCTTTTCGGTTTTAAAGAAAAAGGGCAGGGTGGTGACACCTTGCCCTTTTTTGCCGGACTGCAGCGGCCGCTGCTGAGTAGGGAGACCAGAAACAAAAAAAGGCCCCCCGTTAGGGAGGCCTTCAATAATTGGACTATCCCCTAAACTTCAAAGGACCAAAACGAAAAAAGACGCTTTTCAGCGTCTTATTGTCGTCTTGGTACCGAGTTATTAATATGCGCGCAGCGTCTGGAAAACCGAGGCCAAAAGACGTCGTCTTTGATGCCGGTTGCGACTCTACAGCAGAATTAAAATCAAGTCCGGCGCAGCCGGTTTGTGCCGCTTCCACGCAGTTATCTGCGCCTAGAGCCCCGCCAGCAGAACGTTGCCAAGCGATTGACCATTTAATAGTGACCAGTCAAAACGTTGCCCGCTTCCACCCTGGCCGTTGTCTAAAACATATTTATCAACGTGCTGAAACTCGCGGGCGGGCAGGGTTTCACCGACGCTTAATGCTTTCCAGATGGCAACATGTGCTGACCAGCTTCACGCAGCGTATCGATATACAGCTGTTCTTCATTACCATGCAGTTGCACTGCCGCCAGCGATAACACCTTAGCTTTGTCCACCACATCGGCAATATCGTGATTGCGGAACACGCCAACATACTGCAACGGTGCCGCAGCCATCACTTCCTGCGCCTGTTCAACGTTGACGCAACGCGGTGATGTCGCAACAAAAATCAACCCACCGTAAATCGCGCCCGCGTCATAAGCTGCTTTAGCATCTTGCCCACGCGTCAGGCCACATACTTTATTCTCACCCAGCAACACCCGGCGCACGGCGGCGTGCCGGCAAATCGTCATGGGCCATCAACGCCGAACCAATCAGAAAACCGTTAGCGAAGTGGCTTAACTCGCGCACCTGAGCGTAAGTATTGATGCCGGATTCGCTGATTACCGTCACGTTGTGCCCCAGTTTCGGCGCAAGCTCGCGGGTACGGTTTAGATCAATCGACAAATCACGCAGATCGCGGTTGTTGATGCCGACAACGACCTTTGCTCCCAATGCAATGGCGCGCTCCTGTTCCTCTTCATTACTGACTTCGGTCAGCGCCCCATCTGCAGACTGTGAGCGACGGCGGCAAGCTGGCGATATTGGTCGTCATCCAGTACTGAAAGCATTAATAAGCAGGCATCGGCCTGGTAATAGCGCGCCAGATAGATCTGGTAAGGGTCGATAATGAAGTCTTTACATAAAATCGGCTGCGGGGCGATTTGGCTGACGATGGGGAGGAAATTAAACTTACCTGAAAATATTTCTCATCAGTCAGCACCGAAATTGCCGAAGCGTAATGTTTATAAATGGCGGCAATGCGTGCTCAATGAAATCATCACGGATCACGCCTTTTGACGGCGACGCTTTCTTGCACTCCAGAATAAACGCCGTGCGCGCCCTGTAGCGCATCATAAAAATGTCGCGTGCTCGGCTGAACCTCATTCTGAAAACTGGCCAGCGGTTGCTGCTGTTTGCGGGCTTCTACCCAAATCGCCTTGTCTGCGACGATTTTCGCTAAAACGGTTTGCATCATCTAGTAGTCCTGTGTGACTCTAGTATTTAGTTCTCAGTTTCTTCTTCCAACGAGAGAAAACGAGGAACTAAGCGCGCCACTCGATGGACCAAAACGAAAAAAGACGCTCGAAAGCGTCTCTTTTCAAGTAACGAGGTCCGCACAGGTGGATGCGGACCAAAACGAAAAAAGAGCCTTCGGGAGGCCTCTTCTGGAATTTGGTACGAGTTATTAGGCCACACGTTCAAGTGCAGCCACAGGATAAATTTGCACTGAGCCTGGGTGGGATTTCGACTCGACCGCATAGCCTTCAGGAGTGAGAGTTGTGCAATACCAACCGACAACTTAGACTGCCAAGCGGCACTAGATTTCTTGCGTACGCAATCCCCTAAGCCAAAGGTGGGCTGGGGAAGCGCAAACTGCCCTGCAACGGGAGCGTTGGCTTCATCGCTACTTTGACCCATCTAGTATTTTATTCTGTTTCTCTAGTAAAGTGTTTAGTTCCCTCTTGCGTCCTTCATAGCTTGATCCGAAAAGTTCTCTAGTAGCTAGCATAGTCCCTAGGACTGAGCTAGCTGTCAACTCTAGAAGCGGCCGCGAATTCCAGAAATCATCCTTAGCGAAAGCTAAGGATTTTTTTTTATCTGAAATTCTGCCTCGTGATACGCCTATTTTTATAGGTTAATGTCATGATAATAATGGTTTCTTAGACGTCAGGTGGCACCATGGAATAGACTGGATGGAGGCGGATAAAGTTGCAGGACCACTTCTGCGCTCGGCCCTTTCGGCTGGCTGGTTTATTGCTGATAAATCTGGAGCCGGTGAGCGTGGGTCTCGCGGTATCATTGCAGCACTAGGTGGGCCAGATGGTAAGCCCTCCCGTATCGTAGTTATCTACACGACGGGGAGTCAGGCAACTATGGATGAACGAAATAGACAGATCGCTGAGATAGGTGCCTCACTGATTAAGCATTGGTAACTGTCAGACCAAGTTTACTCATATATACTTTAGATTGATTTAAAACTTCATTTTTAATTTAAAAGGATACCAGGTGAAGATCCTTTTTGATAATCTCATGACCAAAATCCCTTAACGTGAGTTTTCGTTCCACTGAGCGTCAGACCCCTTAATAAGATGATCTTATTGAGATCGTTTTGGTCTGCGCGTAATCTCTTGCTCTGAAAACGAAAAAACCGCCTTGCAGGGCGGTTTTTCGAAGGTTCTCTGAGCTACCAACTCTTTGAACCGAGGTAACTGGCTTGGAGGAGCGCAGTCACCAAAACTTGTCCTTTCAGTTTAGCCTTAACCGGCGCATGACTTAGAACTAACTCCTCTAAATCAATTACCAGTGGCTGCTGCCAGTGGTGCTTTTGCATGTCTTTCCCCGCGGCGTTCGTTTCAGAACGATGGTTCCGGATAAGGCGCAGCGGTCGGACTGAACAGGGGGGTTCGTGCAGCCGGTCCAGCTGGAGCGAACTGCCTACCCGGAACTGAGTGTCAGGCGTGGAATGAGACAAACGCGGCATAGCAGCAGGAATGACACCGGTAAACCGAAAGGCAGGAACAGGAGAGCGCACGAGGAGAGTTTCGCCAGGGGGAAACGCCTGGTATCTTTATAGTCCTGTCATTCGCACGCTAATTTGAGCGTCAGATTTCGTGATGCTTGTCAGGGGGGCGGAGCCTATGGAAAAACGGCTTTGCCGCGGCCCTCTCACTTCCCTGTTAAGTATCTTCCTGGCATCAGAAATCTGCCCCGTTCGTAAGCCATTTCCGCTCGCCGCAGTCGAACGACCGAGCGTAGCGAGTCAGTGAGCGAGGAAGCGGAATATATCCTGTATCACATATTCTGCTGACGCACCGGTGCAGCCTTTTTTCTCCTGCCACATGAAGCACTTCACTGACACCCTCATCAGTGCCAACATGAGCATCACGAGTATCACTCCGCTAGCGCTGAGGTCTGCCTCGTGAAGAAGGTGTTGCTGACTCATACCAGGCCTGATCGCCCCATCATCCAGCAGAAAGTGAGGGAGCCACGGTTGATGAGAGCTTTGTTGTAGGTGGACCAGTTGGTGATTTTGAACTTTTGCTTTGCCACGGAACGGTCTGCGTTGTCGGGAAGATGCGTGATCTAAATACATTCAAATATGTTGCTGGCTACATGAGACAATAACCCTGATAAATGCTTCAATAATATGAAAAAGGAAAGTATGAGTATTCAACATTTTCATATAGCCCTTATTCCCTTTTTTGCGGCATTTTGCCTTCCTGTTTTTGTTAGCCAGAAACGCTGGTGAAAGTAAAAGATGCTGAAGATCAGTTGGGTGCACGAGTGGGTTACATCGAACTGGATCTCAACAGCGGTAAGATCCTGAGAGTTTTCGCCCCGAAGAACGTTT
+
;<CJJEIJGJIJE=6669BAJFIIGHGJHJIJJGJE>@?=?6GA4444FAA:98>IGJDGJJHJHJJJHJIJIIJEIIJJJJJHCC@>?89JJJIJJHG:9981.--098+(((()645>=ABFJIJJJJJHHFGJJJGJJJJJJJHJGHFA><DDAABDDFIIGJJIJIFJIJJJFGJFI****7DJEFEGJHEJHJIJJHJJIGFBBCJJIJGJG?=>>BAA?;9778>>>>AA;;;EJHJHGIJHJJJFJJGIH11))*6>>:&&&&(((3>;9:;>D?@CG443389EIDGHGGFGJEEFCGGJFJHJIJJIEGIJEDE2222?>=>C>>>>IIGHFFJHJJHJJJIGJJIJJHJJIHJJFGFJJJJJEH1000IJJJJFGHCABBCC?97('''//2..0*77>@?11125356/.-.,+)*5547978A@JFDC@DE=;44A=?>922239:9><B>997@EEA88@BFJJIJGJIGJJJJIGEF))))CCBCDJGJJJJFJJ7//2+**)**'&&%($$(.67<@?JGJJJEF??@@DC544;80('''+-,,-0//*?DJ><<<<<<CCEI??JJ7791/3;=..988888;:;@AEFIJDGFDE<<E?3333=7788BBD?@?JGJJHJGHGE:761)),,,,,,0000?A>766787+%%%&',93-22<=CBJJJJJGJGJJJJEJFGFJIJEDDDJFJJFJHJJGGGJHHJHF@:334==<?@?JAJA@@ADDGFIJJIGHFJJJ<<144349:999AGJJHJHFCDEDDHHA???EGJFJJJJAA@AJDDD::81.5;))())*+--9---,//,)(*)(((+'''&&'/779<;CEGJHDJJJJJC@851/026597///::::3378+../BCDCCA@AAFJHDDGIBEI<;;;DDHJJJGDHJJJJA@ADJJJJJHFHJJJIJJHHJDHJI?>;''%%&&&'%((((*'')+4:<DFGJHJHGJCDDEJEJJJJJFGGJJJJGDECF>234>>:4,,)''2487<==CFFCCCCFGDCEGGFJIACIJHGIFDEACCC8-+)+.***+5:=ADEGDBAA7@5211155676667??@@AC@@@AJJGD81../-DHA@A9<;;?HGC=??+:9;HDIJHJJIGJJGAJJJJGFCCCIGJJJJJJJJJJJGICEDC<<<:89<CGJGBHGJJHIIJHIBDHJJCDBCCJIGFGJJIJJJJGJJHJJBAB?EFFIHJH>G@?<>8489>4ECFHJJJIJJJJJJJIJIJJJJJJJJIFGGHG?4'&&$$&')(-245@BJFJJHJJFJJJEHEJJJJHJFHIIJJJJJJJIJJJJJJJJJJEJJJHIIFHJGHJJJJJIJJG?DJFHGHFJJIJJIIJHJJGFJJJJJJJIJJJJIJJGFGJCHDBJEHFJJJGGJAJGJDJGJJHJJHGJJJIJJJJJJJHJJJJJJJJJGJJJIJHJIJJIIGHIJJJJJJJJGJIJ====JIJGB><<<=JAAB>IDGCHJ5555>CC@>ADDJJJIGJJGDHHDEBDAAAB;<81+9<>HJJIIJJJGJJJGJGJJFHJJHJJJGFJIJIIJFHD>;>CFIGHBDD?>?;:32*&&%',../:;=@FGEEGJIIIHJFFHDEEFHJJHJIJHHFJIHJFF>889.--9;=@A@BCEJIIEJEEIHJJGHJHJJFFFJGFJ4342555JJJGFJEFC@BJFH?FJGJJJGJJJGHJJJJFII=C;;?IJJ?==<7665:=D@@>>=92.-+-.6555999;****0//0<;<>D@@?A>>>>><=EBCB++++1;999:;BA:AE@DF@AACEDDGFJJJFHDGJIJIIG:C?FEJA?@@@DEHJHED,'''()(('&&(**,))(*+.8BCJGIGJIHJGIIJJFJHCDDDIJJHJHGJDBCEGJJAAA666GEFJFIIJJJJJJJJIHJJHFDCCCHHGGJJJIIJJEJFGJFGFJIJCCA@C65?@BBCJIJJFJJJGJJGIJJJJHHJGJJIJJIGJJJJJGGFJJIEFDEC:8754431278>767(((ICIB?@<:4,+))))'(()9;><>>>;:76=<=JJJJJCCBBCJIDHGHJJEFJ>IIIHJJJJJJGJFFJCBA>JHEFFHJJHJJHGEDJ;5551,+/3)%%%(*++5:GEC?@<866534545899:>BACJHGDDF6666FFEIGIHFJIEHD?;8501/-*//:BBCBBDGDA@@@CIJIJIDJFHHDJIJGJJJJJJGJJJIIGJIJJJJJGJFHHGIIFJEGGAA,,,,HCCFGGFEDEBDDABBBGJJJGIECDCFFHJGJFJJJJCBAAHI?=<=>GFJJFBBBFHJGJHCEJJHIGHJGJJIDC@=+***(&%%''()))*.0+5''&'+<:3248=<JEED788EA>:>>;32258....,,-221194345455----1,+,42--.3A>=>;9322366:=FDBE>>;:974&%%%&$$$$)*,***+,.1012243.69540..3)),56---14302*****,',,4@A<88;22303/,--.-.,--++''.1858766;<???B>FEG@FGJJJJJJHJJJ??><EDBECA@?AEFD@B><;:4459:;:98812.,,.@@BDFFDEICBBABA4.--(.-))('''''+13)))''''...235---.4&)*,249>?DEDA::))&&'(8:??DEEEGFDHCA769<HJJJFFJGFFGGEDB1-,*.2/0A?;3210011342)))*18CCFGHEEJHGIHCBCB?@?BIBBBACADF=BGEGAC///0422/-*)(((-//26.>6656<::;?<7732112:4544'':-<??A;@@8CHH;<FD----669EGJJFJJJGF???>>BB422-))*35:==??EGDG@A@AHBCGEABEEHCF@@=<=DJGHIHIHFEDJFF::4566>:678675933<BJJJJJHEBBFAA;=46@JGJECAA@AIHEFDFBBAADEJHJJJEFEJJDBGHJI650.-110//18//??AFFFGDDJAA@AGJC?88>==J@A@@HCFECJEFDJ@@DCJABCBHJJHJJHGIEIJIFFFFDFF;;;;GJHJIJJJJJHJJHJD9989=;5,)&&*BEGGFIJJJJJFFJJIIJJJJJJ>>>>EJFJ<;;5-,/-.,-.:BFCDFDCDEJJFFECD;;;544''%$$&&&&%&&&&%&&&&'(()112-CEEIJIGJJFJGHFJIIJFGJEDEHJ><-++.0177;88DJEEFIHFJBBIJ9888-)(('(((30'''?CCFBF@>?@JJGGJIJJFHFGEJJHJFDDEDEHGIEGHIJHJJJB@AAHIDCDCCBGHIGFJHEGEDFFHJIDFDDFIDJJJB>=AD@==A@422*(&%&*$&5556982119AE<::111.///<7899<7FDEIEFHJFHJGF7777HHJ8333@D:997:::???@CCBAAFB933<AA>?J@>>9,'%&&&'())'(').44678<<=BB@BFGJEGBCF@BCBBIJJJIJADCED?:8/,+)'('''''/@=<:::8;.**+<?@>;;///+++/++867=A<<EGEGJJJJJGJJJIJIHFDDHDHHJJIJJGGECEEJJJFJIJJGED=:845A5GFIDJIJJHEB::JJJGJHHDD44223+&&'(*++-556FDJEGFJHEJHJJIJJHJJJJJJJIJJHFJJ@=95,++:@>=?>DGDAEA>:31.,'&&&&&%)))/./2344/./)))*(&%')78769AFFIEEEEGJD@=>:0/01('''760./../,-)'%%%%%$%**,.)*/1:88::EEGDBBCI>;JJJJJFFBBCB>,,659GJ>>F>B@>=>)(((+.+*(('$$$#$++(((/07??@EE=>GEJJJJIJHGJJG??9770++++.,,-098731-*'(.+-,,,,.;8=@CJJJJFB?>31123?C@?@DEE6665;::7,%%&$%&%&%%&%%%$&%%%)34987523JGHIJEFFHJEBF80//0>;::9?9654656669C=<776960/1-25//)'&&&(')*4BDJGJJIIGIDBCCEE?:511676643'%%%&0/)'%%$'--6DB??>BJJIBBA@0...988;0*08984333700/+)*+,159:@@>?C43113;::-++56=BABCHGIJGGJHHIHJJEJJJAAADGAGHIFHHJJJJEIAJCB>;;=>94533==FBCCIIJJJJJIJIJGFDGCDEFJJGJJJJHFJHGFJJHHJJ>>>))%%''%%$$&$%'(/1)*-9:<=EEIGHFJJJFJJGJJJGIG5.--BHGJJJJJJDCFCEDBCE@69))((..((,*++&&'(--+,.)(((654004=A;?45@CBADBBEIEGDEHJJ<;<JDJFHFCDECECECDIEHJIJJJJJHJIJGHJGHDEIFGJJH?9;CCHGJIGJIJJHJJIHJJFFFCA=--><FE?==>990011:444JJDCDC7447988-+(%%%$%%%%%$%%%%(*.184432238>CIIJF?>><8667222/.('',,-//*0,*((''((+,,..8BG>==>H(''$%%%&)&&'(,--5CBBFHHJJGJJGJFFJHJHJHGFFAC?1+*,,,*'''(,223:>??@EGJIJJIJD;779:::55410/--230//077783112377??@DJGFJJJFEJFDGIHIGJ@75666<<0///4446721''+@??>CJGBDCC>=?=;;:6540&
@Glass_T7V_16_D3_14_1_2
TTGGTATTGCACAAACTCACTCCTGAAGGCTATGCGGTCGAGTCCGAATCCCACCCAGGCTCAGTGCAAATTTATCCTGTGGCTGCACTTGAACGTGTGGCCTAATAACTCGGTACCAAATTCCAGAAAAGAGCCTGCGGAGGATTCTGTCGTTTTCGTGCACATTGGCCTGTACGACCTGATTCAATTTCCAGAAAAGAGACGCTTTCGAGCGTCTTTTTTCGTTTTGGTCCATCGAGTGGCGCGCTTAGTTCCTCGTTTTCTCTCGTTGGAAGAAGAAGAAACAAGAAACTCAATCTAAGGTCACACAGGACTACTAGATGATGCAAACCGTTTTAGCGAAAATCGTCGCAGACAAGGCGATTTGGGTAGAAGCCCGCAAACAGCAGCAACCGCTGGCCAGTTTTCAGAATGAGGTTCAGCCGAGCACGCGACATTTTTATGATGCGCTGCCAGGGTGCGCGCACGGCGTTCTTTCTGGAGTGCAAGAAAGCGTCGCCGTCAAAAGGCGTGATCCGTGATGATTTCGATCCAGCACGCATTGCCGCCATTTATAAACATTACGCTTCGGCAATTTCGGTGCTGACTGATGAGAAATATTTTCAGGGGAGCTTTAATTTCCTCCCCATCGTCAGCCAAATCGCCCCGCAGCCGATTTTATGTAAAGACTTCACTATCGACCCTTACCGGGATACCTGTGGCGCGCTATTACCAGGCCGATGCCTGCTTATTAATGCTTTGGATCTGGATGACGACCAATATCGCCAGCTTGCCGCCGTCGCTCACAGTCTGGAGATGGGGGTGCTGACCGAAGTCAGTAATGAAGAGGAACAGGAGCGCGCCATTGCATTGGGAGCGAAGGTTGATTGGCATCGACCGCGATCTGCGTGATTTGTCGATTGATCTCAACCGTACCCGCGAGCTTGCGCCGAAACTGGGGCACAACGTGACGGTAATCAGCGAATCCGGCATCAATACTTACGCTCAGGTGCGCGAGTTAAGCCACTTCGCTAACGGTTTTCTGATTGGTTCGGCGTTGATGGCCCATGACGATTTGCACGCCGCCGTGCGCCGGGTGTTGCTGGGTGAGAATAAAGTATGTGGCCTGACGCGTGGGCAAGATCCTAAAGCGGCTTATAACGTAGCGATTTACGGTGGGTTGATTTTTGTTGCGACATCACCGCGTTGCGTCAACGTTGAACAGGCGCAGGAAGTGATGGCTGCGGCACCGTTTGCAGTATGTTGGCGTGTTCCGCAATCACGATATTGCCGATGTGGTGGACAAAGCTAAGGTGTTATCGCTGGCGGCAGTGCAACTGCATGGTAATGAAGAACAGGCTCTATCGATACGCTGCGTGAAGCTCTGCCAGCACATGTTGCCATCTGGAAAGCATTAAGCGTCGGTGAAACCCTGCCCGCCCGCAACTTTCAGCACGTTGATAAATATGTTTTGACAACAGGCCAGGGTGGAAGCGGGCAACGTTTTGACTGGTCACTATTAAATGGTCAATCGCTTGGCAACGTTTTGCTGGCGGGCTCGGCGCAGATAACTGCGTGGAAGCGGCACAAACCGGCTGCACCAGACTGATTTTAATTCTGCTGTAGAGTCGCAACCGGGCATCAAAGACGCACGTCTTTTGGCCTCGGTTTTCCAGACGCTGCGCGCATATTAATAACTCGGTACCAAAGCGAACAATAAGACGCTGAAAAGCGTCTTTTTTCGTTTTGGTCCTTTGAAGTTTAGGGGATAGTCCAATTATTGAAGGCCTCTACCCCTGGGGACCTTTTTTTGTTGTTGGTCTCCCTACTAGTAGCGGCCGCTGCAGTCCGGCAAAAAAGGGCAAGGTGTCACCACCCTGCCCCTTTTTTTTTAAAACCGAAAAGATTACTCGCGCTATGCAGGCTTCCTCGCTCACTGACTCGCTGCGCTCGGTCGTTCGGCTGCGGCGAGCGGTACTAGCTTCACTCAAAGGCGGTAATTTACCAATGCTTAATCAGTGAGGCACCTATCTCAGCGATCTGTCTATTTGGTTCATCTGCATAGTTTGCCTGACTTACCATCATGTAGATAAGCTACGATCCAGGACTACCATCTGGCCCCAGTGCTGCTGTTGCGAGATAATGATACCGCGAGACCCACGCTCACCGGCTTCAGGATTTATCAGCAATCGACCCAGCAGGCGAAGGCCAGGCGCAAGTGGTCCTGCAACTTTATCCGCCTCCATCCAGTCTATTAATTGTTGCCGGGAAGCTAGAGTAAGTAGTTCGCCAGTTAATAGTTTGCGCGACGTTGTTGCCATTGCTACAGGCATCGTGGTGTCACGCTCGTCGTTTGGTATGGCTTCATTCAGCTCCGGTTCCCAACGATCAAGGCGAGTTACATGATCCCCATGTTGTGCAAAAAAGCGGTTAGCTCCTTCGGTCCTCCGATCGTTGTCAGAAGTAAGTTGGCCGCAGTGTTATCACTCATGGTTATGGCAGCACTGTCATTAATTCTCTTATCTGCATGCCATCCGTAAGATGCTTTTCTGTGACTGGTGAGAGTACTGACCAAGTCATTCTGAGAATAGTGTATGCGGCGACCGAGTTGCTCTTGCCGCATCAATACCGGGATAATACCGCGCCACATAGCAGAACTTTAAAAGTGCTCATCATTGGAAAACGTTCTTCGGGGCGAAAACTCTCAAGGATCTTACCGCTGTTGAGATCCAGTTCGATGTTAACCCACTCGTGCACCCAACTGATCTTCAGCATCTTTTACTTTCACCAGCGTTTCTGGGTACGCACGAAAAACAGGAAGGCAAAATGCCGCAAAAAAGGGAATAAGGGCGACACGGAAATGTTGAATACTCATACTCTTCCTTTTTCAATATTATTGAAGCATTTATCAGGGTTATTGTCTCATGAGCGGATACATATTTGAATGTATTTAGATCACGCATCTTCCCGACAACGCAGACCGTTCCGTGGCAAAGCAAAAGTTCAAAATCACCAACTGGTCCACCTAACAAAGCTCTCATGACCGTACTTGCTGCACTTTCTGGCTGGATGATGGGGCGATTAGCGGCCTGGTATGAGTCAGCAACACCTTCTTCACGAGGCAGACCTCAGCGCTAGCGGAGTGTATACTGGCTTACTATGTTGGCACTGATGAGGGTGTCAGTGAAGTGCTTCATGGCAGGAGAAAAAAGGCTGCACCGGTGCGTCAGCAGGAATATGTGATCAGGATATATCCGCTTCCTCGCTCACTGACTCGCTACGCTCGGTCGTTCGACTGCGGCGGGCAATGGCTCCGACGGGGCGAATTCCTGGAAGATGCCAGGAAGATACTTAACAGGGAAGTCAGAGGCCACCAGCAAGCCGTTTCTCCGTCAGGCTGCACCCTGAGCCGCACGAAGATCTGACGCTGAATCAGTGGTGGCGAAACCCGACCGGGCTCTGAGACCCAGGCGTTTCCCCTGGCGGCTCCCTCGTGCGCTCTCCTGTTCCTGCCTTTCGGTTACCAGTTGTCATTCCGCTGTTATGGCCGCGTTTGTCTCATTCCACGCCTGACACTCAGTTCCGGGTAGGCAGTTCACTCCAAGCTCTGGACTGTCACGAACCCCCCGTTCTAGTCCGACCGCTGCGCCTTATCCGGTAACTACGTCTTGAGTCCAACCCGGAAAGACATGCAAAAGCACCACTGGCAGCAGCCACTGGTAATTGATTTAGAGAGTCATCTTGAAGTCATGCGCCGGTTAAGGCTAAACTGAAAGGACAAGTTTTGGTAACTCACTCCTCCAAGCCAGTTACCTCGGTTCAAAGAGTTGGTAGCTAGAACCTTCGAAAAACCGCCCTGCAAGGCGGTTTTTCGTTTCAGAGCAAGAGATTACGCGCAGACCAAAACAATATTAGAATCATCTTATTAAGGGGTCTGACGCTCAGTGGAACGAAAACTAGCGTTAAGGGATTTTGGTCATGAGATTATCAAGGAAAAAGAATATATCACCTAAATCCTTTTTAAATTAAAAATGAAGTTCTAAATCAATCTAAAGTATATATGAGTAAACTTGGTCTGACAGTTACCAATGCTTAATCAGTGAGGCACTTATCTCAGCGATCTGTCTATTTCGTTCATCCATAGTTGCCTGACTCCCGTCGTGTAGATAACTACGATACGGGAGGGCTTACCATCTGGCCCCAGTGCTGCAATGATACCGCGAGACCCACGCTCACGGCTACCAGATTTATCAGCAATAAACCAGCCAGCCGGAAGGGCCGAGCGCGGAAGTAATTGCTGTGTTCAACTTTATCCGCCTCCATCCAGTCTATTCCATGGTGCCACCTGACGTCTAAGAAACCATTATTATCATGACATTAACCTATAAAAATAGGCGTATCACGAGGCAGAATTTTAATAAAAAAATCCTTAGCTTTCGCTAAGGATGATTTACTGGAATTACGCAGCCGCTTGTAGGCTGACACTGATCCTAGGGACTATGCTAGCTACTACGAACTTTCGGATAAAGAGCTATAAAGAAGCACACGAAAGAGGAATTAAACACTTTACTAAAGAGGAGAAATACTAGATGGGTCAAAGTAGCGATGAAGCCAACGCTCCCGTTGCAGGGCAGTTTGCGCTTCCCTGAGTGCCACCTTTGGCTTAGGGGATCGCGTCGCAAGAAATCTGGTGCCGCTTGGCAGTGG
+
)*555''''.77***6659@CJJJIJJIJJGJFFE320*)''((+31102CD?FI@:<<6?....;</..7::9=;;>@IIJJJJHJJGIIJJJJJJE676;DIDJDEFEGJJJJFGJHJCG=<6977:992+'&(+,*((()(%'&(')((,-9C*))*0..,,+*))+/58,*((*+2+(()''((64,?7CGJGJJJJIJJJJJJJJIIE@C6678:BA5223<=----.--5*(((8@BECBCE@7::@@CC1000DD.-,,*''(%%%&'*',20078<:1//0999:*%%%%%%)*+**9=;:;;::7332777CFHJJHJJJJGJHHJEHIGFDHFEJJEBBBCCFDHJ?;9:@555492302+&&&&689?ABBFJBBC;;;;EDEDEJ?>?A==60CBA@?B611<<<====>AD9999@?AADIDFJJIJJIHCCAB98-(%%&%),*+''))33.-&&'(-*%$$+&14467=<=954:CFCFHJIIIJEFHFA@A@IH?>>;=CCBA<;<410044/./287:B>>==>?A:JD>@??CCHJFGJGFCJFJJJFIJJJJJGHJJJIHGFHJJJII>4((&&&&**(((((60./3445.))*0'('(**,/..5::=533455BA>>>@7,+****:8:HCFDCGIJFGDDA?DD445322----:;;=?ADC57?/.,)..-,*%%$$.**((*)+**.56CDCHBCCGJIJJJJJJJECHEGCBAC-++-,,+.<?DFCBBBDHIJJJJJJJJJGIIGJJEJIJIJJHGHJJ5555<=>FFEEADHIIHHHIHIGDBCCJJJGFEGJGGIBGFGGJJJJGJJJHG?:JJGBB7511-+,-?=8,,,,65/*))))'(&&&%%&((*/089=<;@ADDDB221.+)),*,236.---33734<=9A55DDBA>>987345@<=;<?DIABABJFBEEHAAA0//0DBJFDGHHJIFC666577532/+*++8;?CECHJEB>=541,/0HFGJJJJJJIGHIJJFJJJEHBBEFDBCDGEEJGJFEFHCGEGJJG?>?@ACAFDEJJJFGHJGIEIJHD:@@JHJJHCEIJJJJ>=<;+***=?CAABB<<ACJGCC8832.-.+'%%'('(*.09==----2++&%%$$###%&++)&&$$;AEJGFCIJ=>EE?><2@ACEGJJ9999ICBE@=::((((.;;33EHJHJHJJIJJEEC@;;:;534+)'&))-'%%'&%%&&(''''('09:AGCHAEBJ====DF>?GA@@=>JJIJHFJGGJJHFJGIHJHDCEHJJJFGGJGJFDIJJJHIJJHJHGJJHHJJIJJ5555;9416+'&&'-+++,;<=BHJJJIGGJJGJHIJJHJIJJ;@@@AJGJGJJHJJJJJHJJJHHJJJIJJJJJG7444:JJIG6555A>C==6713+)&())*05B;;<<JIJJIJJHJHFB>62../<=?0///77;<>?JC99JJGHJJIEJHJIJGHIGCJJJJJJJC?D99:=FFHEBABC5555=?=B??898/.)'&&))'&)()'%%'>@ACED;:9980,,,.(*7/..88=<=@?C@B>BJF4444966866?BB@@A?B?AC><;>@77776689:>=<=B>E>=;<;><6567500999650..+.--33<<IDC>DGJIHJGGJH=JHJEEIEJJGGJJHHFDFJGABBD---EA?@?@@?@><?BBFJGHGDA@A?>==BE7557BE5556>>BA?@AEEFJCDBJIJIDDFB>---64433<<=?==?*),/45:8/.240))+21-..,,/0(,)&&'$%%&&-'''&%&&&*+.,-3343000001420,--GIJ@AAJEJFIJHBD7667AD@=BA<633/5048.-546<EDA9<<@?=,))(,-'&&&&''+--8;?BFEFDEB>CJIFEIJFJJB3334556:45::<<;:::;<AGFEGD>===<9./,)'&&('**:<<BHIHJHJJFHHJIJFGHEFJHJJGJJEFBDAFCDEE....0****-33)))')((&&&&.-)(()+,-+('(,,../1*+1215532)'''%&&&'&'*&%))**)*'(%%&$$$%&&%''*-)72223=>@@:8223<31*/*))+,'%%%$$&'(('&''26:?CEJJJJFGJJFJA<:6-)&%%'$$'(%+-->@777*)))/-'(),-++&&&&'('&%'%(,'&'4559:?A@A<444<>;>@=89:;:9)@CC==JEDDFICCBIIFJ>?=<==GHBBB3.,-/-./70000<CGHIGJJGGJFDCCC??98////11-(*/2@?CEFJJGJEDEEGHHHJJEGFED+++32*&'''''41///6****'%&''&&')0&&&378885+++*)*-4447A?;:984522&&&&/034==9989<=@?AIJJJEEFGC;;;<;<>B=@AAAJA651*09999AG8777=JJJJHJJIJJJIFCCE@?844:;;<:<<??HIJDA@;&&&&''&'&&')()6646,,,'%%'))()?>?>?HFGJGJJJJJJEJFB998JDCGJEGH7('*)+&$%%&''(),+++22+*'''((&)1189?@>=<=ACCJC===>F@AB:::43.+&$$$%)).30++;EJJEJBBBADCAJ;;;=<<?BGHJEJJJJCBCCDBA?2222@DCJDCIHJ9+))).7/000<<3223:<?*(((557AAD@>6676@FGHFD=;;;;97443/10136+((2444FGIABBCJGFJBCAB33C552--:>?@5336543222-2222ADGHJHGH9941&&%%$&%$$'7A@CEEDJECCJFCIJAAAAEJDJJJJJJEJJJEBCEIJDCE??>>DCEF@9836:=>95--01232797@EJJJHE>??HFGBC><=?JJJJIJJFJHDEJIJGJIC@73102...,--100-+++,4-++,0<A;;;930/467778@?A@D>=:444)**)52/////36.;8:>DJHJFGDHEJJFDC>766DEE>?>>DBEGAA?@86-,)'(5?@BBC?<117+++)%%$##&'''&&$$(,90:::<?J?=><;;530/.)%%&&''&&'&&&'.,--,-.*''(67->@;;?7<=.8:>@@CE<;;77774399@A@ADB@@>><<98000((((;9;::;=>E=:GHFDCJFJEGJGJGFED@AC<;:?;875/*(''0..+*)(/<=@AA=<=>;73223333//(&&&(*)''(''()'''$$%)+,*,,'&&*+2646;@BABBCIJEJECDBFGDFGFJDEGD9888A44444.&%&'&'&''(+,+,'$#$&$%%'&&#$$)'.77:CE@?<;</,2<9<=:8(((-(.257679A>=+(&''((.'%$#$$$$##(&&&')(%&'*)'%'%'(&$$&')'%%'(&%$$%&))+**,*+-...'''.22211545654642//3***)+-,***+##$%$$&'+-''--,(,+)'%&*))))(((++++/:97767;=@??A?@<>A><@81(((*%%%$&')'(37889;=>A=++++<ADG@@@@D>>?41****,,))))02/06==>622289:=EGGHFEG>=98.-+)&&%&((*%%$$%###$$#'&%%%'0/<<0..,'$$%179=@BGFJJDAADHJ22.-*)(%$$&$##$&((+,-/037:==C?>?@DEE@110041234900/*6769GECFDIDGC@@00ECBAA;:432**&&%'+&&((),(+--2.--,++,/)+)+*+569><:;<>;=@CJFEJE><?CBC...()')&%&&(12345==<?@FEEEJFJ;977>.>>>FHFFJJGE7763(''-.-./--?@HFGHJFCD>;DHBAABJ=<646;A-*)(26888<@BCBF=;?C?A+-+-@<;9:<CFIA00/(('%%%++)*****)+++-246JFJGEJE;;;22229IIIDBEBFG>=////4DCHGHGGEIEJJJGGFJDEGDA@@B<7511(27:87++*+((+''00111041110('((.939-,,./+(())*)%&&(*=:)(((888DB@@AEEAB7667999;:53359:::EHJIFDC?>@A??>9---,/./+***//10/.///2256....74322469:;<??GFJIHGJ999985.'&&&***97>=?ACB@@@??HGJHJEDJDH>>=B=8520+(%&&'2347<ECFECCAEJHD@>>?CB<<<;H@>=@<=E::6685,,,,7:/-,')88900:119;FHIJGEFHJHJDBBCFAECA@@A?<0--/((%%++232234444'&&&%$$&-22:88001::;;5++,.110+,+-/.21>GJJHJHDCEHJJF888:EGJJDJAHEHDA@?<=:9@AEGGFJJJJIFJJHHIJFJJJGJGJJEJGJCJFGGJBAC@==.%$$(+439?@??@BC>??@BH9+***1--(&%%%'-'&$%/3...)'''&)'),&'(&'&&$$%&$###$%%$##$%)/4ECC?>>21.-/0+,,,/+)',--0/..-0*)*)*)*4*('(.1322***+,'''(0/+'&'&)%%48;<;;=31,(&%),-..5:;;9<<:102::;;;<;;;=FBBBACDCDDDIJJJGIIIHFGA@:6767<>I?=;:90...10'/;:7311/;90////*',449:=>=>>;:00.+'&&*,''00'3<<<HHJH9999ADA111/)
@Glass_T7V_16_D3_14_1_3
CGTACCGCCTGACCCGCCAGCAGAACGTTGCCAAGCGATTGACGATTTAATAGTGACCAGTCAAAACGTTGCCCGCTTCCACCCTGGCCGTTGTCAAACATATTTATCAACGTGCTGAAACTCGCAGGGCAGGGTTTCACCGACGCTTAATGCTTTCCAGATGGCAACATGTTGCTGGCAGAGCTCACCAGCGTATCGATATACAGCTGTTCTTCATTACCATGCAGTTGCACTGCCGCCAGCGATAACACCTTAGCTTTGTCCACCACATCGGCAATATCGTGATTGCGGAACACGCCAACATACTGCAACGGTGCCGCAGCCATCACTTCCTGCGCCTGTTCAACGTTGACGCAACGCGGTGATGTCGCAAACAAAAATCAACCCACCGTAAATCGCGCCCGCGTCATAAGCTGTTGGCATTTATTTTGCCCACGCGTCAGGCCACATACTTTATTCTCACCAGCAACACCCGGCGCACGGCGGCGTGCAAATCGTCATGGGCCATCAACGCCGAACCAATCAGAAAACCGTTAGCGAAGTGGCTTAACTCGCGCACCCTGAGCGTAAGTATTGATGCCGGATTCGCTGATTACCCGTCACGTTGTGCCCCAGTTTCGGCGCAAGCTCGCGGGTACGGTTAAATAGATCGACAGATCACGCAGATCGCGGTTGTTGATGCCAACGACCTTTGCTCCCAATGCAATGGCGCGCTCCTGTTCCTCTTCATTACTGACTTCGGTCAGCGCCATCTCCAGACTGTGAGCGACGGCGGCAAGCTGGCGATATTGGTCGTCATCCAGTACTGAAAGCATAGATCAGCGGGCGCTCGGCCTGGTGATGGCGCCGCCGGATAGAGATCTGGTAAGGGTCGATAATGAAGTCTTTACATAAAATCGGCTGCGGGCGATTTGGCTGACGATGGGGAGGAAATTAAAGCTCCCTGAAAATATTTCTCATCGTCAGCACCGAAATTGCCGAAGCGTAATGTTTATAAATGGCGGCAATGCGTGCTCGATCGAAATCATCACGGATCACGCCTTTTGACGGCGACGCTTTCTTGCACTCCAATAAACGCCGTGCGCGCACCCTGTAGCGCATCATAAAAATGTCGCGTGCTCGGCTGAACCTCATTCTGAAAACTGGCCAGCGGTTGCTGCTGTTTGCGGGCTTCTACCCAAATCGCCTTGTCTGCGACGATTTCGCTAAAACGAGTTGCATAGTACGTAAGTATGTGTGACTCTAGTATTTAGTTTCTCGTTTCTTCTTCTTCCGACGAGAGAAACGAGGAACTGGCGCCTCGATGGACCAGAACAAAAGACGAGTCAAAGCGTCTCTTTTCTGGAATTTGATAAGGAGTCCGCAGGGTTGGGAATACGCGGACCAAAACGAAAAAAGGCCCCCCTTTGGGAGGCCTCTTTTTCTGGAATTTGGTACCGAGTTCTCGCCACACGTTCAAGTGCAGCCACAGGATAAATTTGCACTGAAGCCTGGGTGGGATTCGGACTCGACCGCATAGCCTTCAGGAGTGAGTTTTGTGCAATACCAACCGACGACTTGACCCTGCCAAGCGGCACCAGATTCTTTGCGTACGCAATCCCCTAAGCCAAAGGTGGCACTCAGGGGAAGCGCAAACTGCCCTGCAACGGGAGCGTTGGCTTCATCGCTACTTTGACCCATCTAGTATTTCTCCTCTTTCTCTAGTAAAGTGTTTAGTTCCCTCTTGCGTCCTTCATAGCTTAATACCGAAAAGTTCTCTCGTCAGCATCATCCCTCAGGACTGGCTGGCTGCTCAACTGTAGAAGCGGCCGCGAATTCCAGAAATCATCCTTAGCGAAAGCTAAGGATTTTTTTTATCTGAAATTCTGCCTCGTGATACGCCTATTTTTATAGGTTAATGTCATGATAATAATGAGCTCTTAGACGTCAGGTGGCACCATGGAATAGACTGGATGGAGGCGGATAAAGTTGCAGGACCACTTCTGCGCTCGGCCCTTCCGGCTGGCTGGTTTATTGCTGATAAATCTGGAGCCGGTGAGCGTGGGTCTCGCGGTATCATTGCAGCACTGGGGCCAGATGGTAAGCCCTCCCGTATCGTAGTTATCTACACGACGGGGAGTCAGGCAACTATGGATGAACGAAATCGACAGATCGCTCATAGGTGCCTCACTGATTAAGCATTGGTAACTGTCAGACCGTTCTCATTATATACTTTAGATTGATTTAAAACTTCATTTTTAATTTAAAAGGATCTAGGTGAAGATCCTTTTTGATAATCTCATGACCAAAATCCCTTAACGTGAGTTTTCGTTCCACTGAGCGTCAGACCCCTTAATAAGATGATCTTCTTGAGATCGTTTTGGTCTGCGCGTAATCTCTTGCTCTGAAAACGAAAAAACCGCCTTGCAGGGCGGTTTTTCGAAGGTTCTCTGAGCTACCAACTCTTTGAACCGAGGTAACTGGCTTGGAGGAGCGCAGTCACCAAAACTTGTTCCTTCAGTTTAGCCTTAACCGGCGCATGACTTAACTCCTCTAAATCAATTACCAGTGGCTGCTGCGTGGTGCTTTTGCATGTCTTTCCGGGTTGCGACTCAAGACGATAGTTACCGGATAAGGCGCAGCGGTCGGACTGAACGGGGGGTTCGTGCATACAGTCCAGCTTGGAGCGAACTGCCTACCCGGAACTGAGTGTCAGGCGTGGAATGAGACAAACGCGGCCATAACAGCAATGACACCGGTAAACCGAAAGGCAGGAACAGGAGAGCGCACGAGGGAGCCGCACCAGGGGGAAACGCCTGGTATCTTTATAGTCCTGTCGGGTTTCGCCACCACTGATTTGAGCGTCAGATTTCGTGATGCTTGTCAGGGGGGCGGAGCCTATGGAAAAACGGCTTTGCCACAGCCCTGTCGCTTCCCTGTTAAGTATCTTCCTGGCATCTTCCAGGAAATCTCCCGCCCCGTTCGTAAGCCATTTCCCGCTGGCCGATGGAACGACCGAGCGTAGCGAGTCAGTGAGCGAGGAAGCGGAATATCCTGTATCACATATTCTGCTGACGCACCGGTGCAGCCTTTTTTCTCCTGCCACATGAAGCACTTCACTGACACCCTCATCAGTGCCAACATAGTAAGCCAGTATACACTCCGTAGCGCTGAGGTCTGCCTCGTGAAGAAGGTGTTGCTGACTCATACCAGGCCTGAATCGCCCCATCATCCAGCCAGAAAGTGAGGGAGCCACGGTTGATGAGAGCTTTGTTGTAGGTGGACCAGTTGGTGATTTTGAACTTTTGCTTTGCCACGGAACGGTCTGCGTTGTCGGGAAGATGCGTGATCTAAATACATTCAAATATGTATCCGCTCATGAGACAATAACCCTGATAAATGCTTCAATAATATTGAAAAAGGAAGAGTATGGTCTGGAACCTTTCCGTGTACCCTATTCCCTTTTTTGCGGCATTTTGCCTTCCTGTTTTTGCTCACCCAGAAACGCTGGTGAAAGTAAAAGATGCTGAAGATCAGTTGGGTGCACGAGTGGGTTACATCGAACTGGATCTCAACAGCGGTAGGGATCGCTGAGAGTTTTCGCCCCGAAGAACGTTTTCCAATGATGAGCACTTTTAAAGTTCTGCTATGTGGCGCGGTATTATCCGTATTGACCGGGCAAGAGCAACTCGGTCGCCGCATACACTATTCTCAGAATGACTTGGTTGAGTACTCACCAGTCACAGAAAAGCATCTTACGGATGGCATGACAGTAAGAGAATTATGCAGTGCTGCCATAACCATGAGTGATAACACTGCGGCCAACTTACTTCTGACAACAATCGGAGGACCGAAGGAGCTAACCGCTTTTTTGCACAACATGGGGGATAGTCTGCAACTCGCCTTAATAGTTGGGAACCGGAGCTGAATGAAGCCATACCAAACGACCAGCGTGACACCACGATGCCTGTAGCAATGGCAACAACGTTGCGCAAACTATTAACTGGCGAACTACTTCTCTAGCTTCCCGGCAACAATTAATAGACTGATGGAGGCGGATAAAGTTGCAGGACCACTTCTGCGCTCGGCCCTTCCGGCTGGCTGGTTTATTGCTGATAAATCTGGAGCCGGTGAGCGTGGGTCTCGCGGTATCATTGCAGCACTGGGGCCAGATGGTAAGCCCTTCATCGTAGTTATCTACACGACGGGGAGTCAGGCAACTATGGATGGAACGGAATGGACGGAATCGCTGAGATAGGTGCCTCACTTGATAAGCATTGGTAAATTACCGCCTTTGAGTGAGCTGATACCGCTCGCCGCAGCCGAACGACCGAGCGCAGCGAGTCGTGAGCGAGGAAGCCTGCATAACGCGAAGTAAATATCAGGTTTTTAAAGAAAAAGGGCAGGGTGGTGACACCTTGCCCTTTTTTGCCGGACTGCAGCGGCCGCTACTAGTAGGGAGACCAGAAACAAAAAAAGGCCCCCCGTTAGGGAGGCCTTCAATAATTGGACTATCCCCTAAACTTCAAAGGACCAAAACGAAAAAAGACGCTTTTCAGCGTCTTATTGTTCGTCTTTGGTACCGAGTTATTAATATGCGCGCAGCGTCTGGAAAACCGAGGCCAAAAGACATAGCTGATGCCCGGTTGCGACTCTACAGCAGAATTGAATACAAGTCCGGCGCAGCCGGTTTGTGCGGCGT
+
%$%$$&$&()(&%$%%*--4349>?@>>>;9105/;7779856++++C1115001<:=765....7=111....099424/6;<JHGDCA@BBB.--13==;;>BFJ>===JHFJJHGJJJJ844,,++++.0023433888ABBGJJJJJIJHJJIJDBAA963&$$$$$$'&'001A:874/+&',.*(557993333;=>C>@DJGJHHGJJIFHJFJJGJJJJJJJJJIJJJIJJJIJJJJHJJGJJJJJBFJIJJJHJFJHJIJEE66657889621139;;::CDHHJ<<<<JJJGJGJJFJDJFJJIJJJJJGJJJJFHG===>GIJJHJJFJJJJJJJJJIJIJIGJJIGHGEFJ>>>>@>4311*,1127/.-/0131-8;;@IGFJJJEEEIFFJDIIJJFB<=A=-,'.3469989<<<=<EB?@ABCE<?>>A>522200,(;+**),,,2259>AGJCCDDEHIFJJJCBBBJFEGCJ.-.77>?@FFBDDBIEHDEDF322'&&'9----IJIFJJHJJIHJJJIGJJHJGGE;998=>=@ADDCC5)///226:99:><><>?;?@30-.=<;@@AEFEHGJJ?JJJJHJJJJEGIJJEEGCIGFFIJJJJGJGFGDBFADA?;;:>('&'%$$%))))+'())66101./0./99:::990/198996999;;;<<<:=JHJJJFEHJHEGHFGGEFHIEC?DJGJJJJFHDC==>>JFGDD+()*)20.-&&()71102*5+++DGAABCGJJFFDIJIA@@@DBHJJJJFGGBDGECE<6644*1/((((261+1''$$%&%'++--//6,)))46;BDJE))))))'((&()()((,''''++2++09=<DD@?>?>CJCJJJGJIGJJEJEJEHJIJ@===BJ>:98/.111666:<@?@<<==HFJJAA=A@?:223544115;DEFJJJ@??,67**121114<9:>>788;?>766477?JHJJJHJDFIFE=7788@=>>=;::;B8877:)''&((()@?<:::;=10--/444588;2.*+0ECCACCACCDE////<9::87+''13>CEFEDGGH?>=>.--6CEG<=A@B55*))''(?DDJDD??=>HDJJJJJJ@CBGDDEFIJIGIJJJGFIIGD<<<<JFDEDBJIJJGCGFFG@?>>IF3321469;8::>>?AC?ABAJEHJJDCCDJ=;;;-,-.6-('')'*..(''(((()//4////CDEDFJFJ????ACEFF@>42B@AJJJGJJDJFGJHGC111(('(*-262+((/,-,-('(''&%$%%&('''('&&(*)*.)))-*(''(*++:B===<983222?EB??CA;0&&%%&%$$%&''(//113/((),.')'&%$&.25459@>.--/GFGEEDGCGJ545<+++,A><;<53,+*7694*')+-,'-024542.,-&'''+-00;;;<@CEDEJJJHJJJJJ:9<<IJJJJJGIHGG?/-I7444AJFJCJJFDJ?7745>>;<<=;>=?EFGEGD9888BCCCDCBFJJGGDEJJJHGIJJJGGIIJDFCJ@EFJJJHJJJHJGDCDJJ+))),*(/03&9@AGIJG)(()GGHJJHHFJJHFJGJJGF////223?JJJJJJJGEGJHJIHDAFEHIGIJGJJJJJF@??BDACG><<=B@@@>;;<>CBE<:::ADGHJJJJGFI63D9EBB@;;;DJJJHJJAA55IGGJEDJD3EHEAAAA<>ECBBAA443,))(+6AJIJJBD43'$$$#$$&)(&&%%*))()*+.2,*)(''&&'''%%&%(&&&'12:=AA@@443/00121-,,1--.::<>BJ=JJHJHJJDF;;572.+*().2:9=...CFEJJGHCA@=<;><?@8544;<@CFDDHJHJGGJJJJJJJJJJHJJJJF@?>*****'(-%%%)*-%&;<JDFFADCBJJJGJJJGJJJIJJJJJJGJIGJJJHJJJIG@??@JJIJEGFDJFEJE@A==DDJJGIDIGJEJFJHBA=>>>32222CHGEJGFEHJJJHIEJHIJJDECA@999CFDCDJJHGJJIEJGJJJJGJHJJGJIGJJGJHGJJGIIJJJH??@8EDHCDB2112BDJEEEFF;:::;<=A664449:===>??999:988742022.((()((((,,,&%%%'./@FDFCEJJJJEHGJIIDGHGDF<;7666-,,*,*%%'&''(3312<>=879/+++1166?DJJJIJ8885668?@E>;,,,,>BF@=<=;956:;JEHCA@>;=<@EIIIEJIFGHIJJJJJGJIJIJJJIJIEEJAA<9999AG>==@GE:JJCDCFCJE?>@AAC97502212--99999>:/00-.//66:::;FCCAEJJHGJCDACGDHEEF>JHHGJIJJIF<;;DJJJJJ?>>@GGJJIJJF666586A0&&.8@<>88211138::===@BB@>=?===9535;BBFJCDGDJIHEGJGFJJJFHIJJJDECAEJJIDEDJFD@??8BDDJGJCEIHJBEJGEJJJJIJ9999?;=8=AAJCD==AFJJIEJHJJIJHJHJJIC3.0'')5?=756@=6222662002/7783)6+)(((++,/..00-.21121465CEGJHJIJJJJEJ5430-,'',,/86545@EC00007?ABBHB;::23:;BA921..BBADEFDEFBBCE63IJJJJFGGGH?>==FDHJJJJJIBCABHDCDIJGFJFGHFDBC'''&&&1231232753447+***CFHGIGCFECBCB?:5477710../041543/.*)((+..HJJIEICJ===<6741-.62=777:@=BC/%%%(()/4@BCIJJJJJJJJJJEJJJJJGHJJJJJJEIHJJFEE:7*(&&(<JJF??>?D<@AACDCIIFJJEGHHJJDFF))('(*54&('&'()+097;99+'&'''')++/3366,-,,*&(0388CFC><98,)<<A?>DJEFI;;>>@?B?==>1(98('')/+)'&&'0....--.5@AAAA@A;;;<<<?IIEEA?>9:?>=<<=;;;3:<@@==FJHJJIJGJFJJJJIIDGEGJGJJJJJJJIF@JJHJIIFGJJGJFJJEJJGJJJCFEDGJGGJJHJEJIEACGHJJIJJB@A>>1112>?EHHGJIHGIBE@81&)''21145:89:JHJJHJIHGJJGJJJJJHJHFHGE;:9<2-,**-,1:6AF:BC=>888:HHDJJJJJJIJGJJJJJJJJJGJFEIJJJJ@?>?:::543437<<<:5666A@@JJGIJGJJJJDDG>@?=@@:;;;::>FEB55:5HE@C@?@AC654474.--/;A@ABAFJJFEFDCB>>@@@<9:>>;;=FACJGHJJIEFGIJDFE=<<86657766:GFJJJJJJHIIJJFJJHHEGGJHJGJFGIJJFH?<963000-'$$$&$$%&&'&&)*)%%%&&%%%&&'((,;:55@CJJJIJJHHCIGC@<4?0?D@:767<:::7789:8EGGIJIHJJJJJHJJJGEJJJFHJGJJJEIJHFC;::;32224210../05<AJJEEIJF6555EGJHJJFCBEDEJJ>=6/&&(((*(((''-9;444C@@@88..;@AECBEFFJJHJHEJJIJJJJJ444510--,*))(-66J@ABCHIJHHACA;?2.1,(%%%)2//.,,-08<::;>=:98<:9<======CDE4444DCA@65/)('(-***,/.<@??44466==>DAABBJJJGCABEJJHJJEDBAD.+**'''';;=DEFJJJJJA?AHIGJFFJJFGEJEJFJJA@ABJJCBACHJGJECDDGDDBA@=,,,-<51//0C@BFCGD,,,,@CCDHDJFBDCJJJGJJHGGI:::9:9=;54**()52,)),351,)++((((%%,7724326(''(''''((<CAEJDABBAFEED>>>?FJJGHIFEEJFA>>****9989:99:8B@@@AIJJHFIJJFGGGIJCABBGIEFFDECDHEHFJ@6656>?77<,+++00063)))0-.//06:92EHGIJJJGDEGF?....*)'(++0018;:;9874110389AEFFCJIGJJJGJGJJ==>BIJG>>4EAG9999EADGEDCCEHHJJJJBC?CGDA@@@@@JG>>>>++''&(''');;>??HJFHDFJGFE000-//540*++**/0?ACJJFC76447664445430000:>778788GC<<6''''&&&''&'',1/+)),.&%2&)((((&%%&'9:<765;;8889;;96(&&&&&&))*+(((*-2@FJJJJ@A@?JGIJJEJGIEGHHCB;8/---:8****())),/4567778744467<43467620-+,//77<<>BED;888>@BDCEEBBBBED2+**)))''''011;43247200259==99>@IHDEFJGEHFDD99JFEEJDJE3333=>>AA@@ABCJHJ999:DC2111111>98<:899;JE<<BGFGGGB>BGDA;2,-568BEDDBAA6****@BAGJJHHJIFHJIJIFJJHEECHJGIJHJFHGIJJ=>=CJJJIGGEDDEJGJJJHDFGIJJFDADB?>@::;DBJFDJJ>BD?==<=DHIJEFHHF>BJJJ>?>?JGDGJIEFCBCDJGFEIGD?<+*%%%&#$'((((&***'&%*%%(%%&%%%'+*,(-&&&&-%%%68ABA@ACJBBAA66579171.&%%$$
@Glass_T7V_16_D3_14_1_4
ATAAGCGGATCTGATACAGGATATATTCCGCTTCCTCGCTCACTGACTCGCTACGCTCGGTCGTTCAACTGCGGCCAGCGGAAATGGCTTACGAACGGGGCGGAGATTTCCTGGAAGAATAAGGAAATTTAACAGGAAGTGAGAGGGCCGCGGCAAAACCATTTTTCCATAGGCTCCGCCCCCCTGGACGAGCGTTCACGAAATCTGACGCTCAAATCAGTGGTGGCGAAACCCGACAGGACCATAAAGATACCAGGCGTTTCCCCTGGCGGCTCCCTCGTGCGCTCTCCTGTTCCTCCTTGCGTACCCGGTGTCATTCCGCTGTTATGGCCGCGTTTGTTCATTCCACGCCTGACACTCAGTTCCGGGTAGAGCAGTTCGCTCCAAGCTGGACTGTATCACGAACCCATCATCAGACCGCTGCGCCTTATCCGGTAACTATCGTCTTGAGTCCAACCCGGAAAGACATGCAAAAGCACCACTGGCAGCAGCCACTGGTAATTGATTTAGAGGAGTTAGTCTTGAAGTAGTGCGCCGGTTAAGGCTAAACTGAAAGGACAAGTTTTGGTGACTGCGCTCCTCCAAGCAGTTGCCTGGTTTGAAAAGAGTTGGTAGCTCAGAGAACCTTCGAAAAACCGCCCTGCAAGGCGGTTTTCGCTTTAGAGCAACACGCCAACCAAAACAATCTCGAGATCATCTTGTAAGGGGTCTGACCTTCAGTGAAACAAAACTTAGCGAGTTTAAGGGATTTTGGTCATGAGATTATCAAAAAGGATCTTCACCTAAATCCTTTAAATTAAAAATGAAGTTTTAAATCAATCTAAAGTATATATGAGTAAACTTGGTCTGACAGTTACCAATGCTTAATCAGTGAGGCACCTATCTCAGCGATCTGTCTATTTCGTTCATCCATAGTTGCCTGACTCCCCGTCGTGTCCATAACTACAATACGGGAGGGCTTACCATCTGGCCCCAGTGCTGCAATGATACCGCCGAGACCCACGCTCACCGGCTCCAGGATTTTACTCAGCAATAAACCACCCGCCGGGAAGGGCCAGAGCGCAGAAGTGGTCCTGCAACTTTATCCGCCTCCCATCCAGTCTATTCCATGGCGCCGCCTGACGTCTAAGAAACCATTATTATCATGACATTAACCTATAAAAATAGGCGTATCACGAGGCAGAATTTCAGATCAAAAAAAATCCTTAGCTTTCGCTAAGGATGATTTCTGGAATTCGCAGCCACTTCTAGAGTTGACGGCTCACTTCAGTCCTAGGGACTATGCTAGCTACTCCGAGAACTTTGGATCAAGCTATGAAGGACGCAAAGAGGGAACTAAACACTTTACTAAAGAGGAGAAATACTAGATGGGTCAAAGTAGCGATGAAGCCAACGCTCCCGTTGCAGGGCAGTTTGCGCTTCCCCTGAGTGCCACCTTTGGCTTAGGGGATCGCGTACGCGAGAAAATATGGTGCCGCTTGGCAGGGTCAAGTCGTCGGTTGGTATTGCACAAAACTCACTCCTGAAGGCTATGCGGTCGAGTCCCGAATCCCACCCAGGTTCAGTGCCGATTGCTCCTGTGGCTGCACTTGAACGTGTGGCCTGATCACTCGGTACCAAATTCCAAAAGAGGCCTCCCGAAAGGGGGGCCCTTTTTCGTTTTCGTGCCGCATCCACCTGTGCGGACCTCGGTACCAAATTGCAGAAAAGAGACGCTTTCGAGCGTCTTTTTTCGTTTTGGTCCATCGAGTGGCGCGCTTCATTCCCACGTTTTCTCTCGTTGGAAGAAGAAGAAACGAGAAACTAAATACTAGAGTCACACAGGACTACTAGATGATGCAAACCGTTTTAGCGAAAATCGTCGCAGACAAGGCGATTTGGGTAGAAGCCCGCAAACAGCAGCAACCGCTGGCCAGTTTTCAGAATGAGGTTCAGCCGAGCACGCGACATTTTTATGATGCGCTACAGGGTGCGCGCACGGCGTTTATTCTGGAGTGCAAGAACGTTCGCCGTCAAAAGGCGTGATCCGTGATGATTTCGATCCAGCACGCATTGCCGCCATTTATGAAACATTACGCTTCGGCAATTTCGGTGCTGACTGATGAGAAATATTTTCAGGGGAGCTTTAATTTCCTCCCCATCGTCAGCCAAATCGCCCCGCAGCCGATTTTATGTAAAGACTTCATTATCGACCCTTACCAGATCTATGACGGCGCGCTATTACCAGGCCGATGCCTGCTTATTAATGCTTTCAGTACTGGATGACGACCAATATCGCCAGCTTGCCGCCGTCGCTCACAGTCTGGAGATGGGGGTGCTGACCGAAGTCAGTAATGAAGAGGAACAGGAGCGCGCCATTGCATTGGGAGCAAAGGTCGTTGGCATCGACGCACGATGTTGCGTGATTGTTCGATTGATCTCAACCGTACCCGCGAGCTTGCGCCGAAACTGGGGCACAACGTGACGGTAATCAGCGAATCCGGCATCAATACTTACGCTCAGGTGCGCGAGTTAAGCCACTTCGCTAACGGTTTTCTGATTGGTTCGGCGTTGATGGCCCATGACGATTTGCACGCCGCCGTGCGCCGGGTGTTGCTGGGTGAGAATAAAGTATGTGGCCTGACGCGTGGGCAAGATGCTAAAGCAGCTTATGACGCGGGCGCGATTTACGGTGGGTTGATTTTTGTACGAGACATCACCAGCGTTGCGTAGCAACGTTGAACGGCACAGGAAGTGATGGCTGCGGCACCGTTTCATATGTTGGCGTGTTCCGCAATCACGATATTGCCGATGTGGTGGACAAGCTAAGGTGTTATCGCTGGCGGCAGTGCAACTGCATGGTAATGAAGAACAGCTGTATATCGATACGCTGCGTGAAGCTCTGCCAGCACATGTTGCCGTCTGGAAAGCATTAAGCGTCGGTGAAACCCTGCCCGCCCGCGAGTTTCAGCACGTTGATAAATATGTTTTAGACAACGGCCAGGGTGGAAAACGGGCAACGTTTTGACTGGTCACTATTAAATGGTCAATCGCTTGGCAACGTTCTGCTGGCGGGGGGCTTAGGCGCAGATAACTGCGTGGAAGCGGCGCGAAACCGGCTGCGCCGGACTTGATTTTAATTCTGCTGTAGAGTCGCAACCGGGCATCAAAGACGCACGTCTTTTGGCGTCAACTCAGACGCTGCGCGCATATTAATAACTCGGTACCAAAGACGAACAATAAGACGCTGAAAAGCGTCTTTTTGGTTTTTGGTCCTTTGAAGTTTAGGGGATAGTCCGATTCTGAAAGTTGTTCCCTTAAGCGGGAGCCTTCTTGTTTATTCATCTGCCTGCTGGTCAGCGGCCGCTCCAGTTTCCGGCAAAAAGGACGTCTCACCACCCTGCCCCTTTAAACCGAAAAGATTCTTTGGTTGTCCAGCTCCTCGCTCACTGACTCGCTGCGCTCGGTCGTTCGGCTTCGGCGAGCGGTATCAGCTCACTCAAGGCGGTAATTTACCAATGCTTAATCAGTGAGGCACCTATCTCAGGCGATCTGTCTATTTCGTTCATCCATAGTTGCCTGACTCCCCCGTCCATGCTCATGACTCAATACGGGAGGGCTTACCATATTCAGCCAGTGCTGCAATGATACCGCGAGACCCACGCTCACCGGCTCCAGATTTATCAGCAATAAACCGGCCAGCCGGAAGGGCCGAGCACAGAAGATGGTCCTGCAACTTTACTCCGCCTCCATCCAGTGTGATTTCTTACGGAAGCTAGGTAAGTAAGTTCGCCAGTTAATAGTTTGCGCAACGTTGTTGCCGTTTACAGGCATCGTGGTGTCACGCTCGTCGTTTGGTATCAGCTCATTTGGCTCTACCAGTTTTACCAACGATCAAGGCGAGTTCCTGATCCCCATGTTGTACAAAAAAGCGGTTAGCTCCTTCGGTCCTCCGATCGTTGTCAGAAGATAAGTTGGCCGCAGTGTTATCACTCATGGTTATGAGCGGCGCTTCATAATTCTCTTACTGTCATGCCATCCATAATAGCTCTTTATGCATTGGTGAGTACTCAACCAAGTCATTCTCAATAGTGTATGCGGCGACCGAGTTGCTCTTGCCCGGCGTCAATACGGGATAATACCGCGCCACATAGCAGAACTTTAAAAGTGCTCATCATTGGAAAACGTTCTTCGGCGTAAGGATCTTACCGCTGTTAAATCCAACTCGATAACCCACTAGTACACCCAACTAATCTCAGCATCTTTACCACCGTTCTGGGTGAGCAAAAACAGGAAGGCAAAATGCCGCAAAAAAGGGAATAAGGGCGACACGGAAATGTTGAATACTCATACTCTTCCTTTTTTCAATATTATTGAAGCATTTATCAGGGTTGTATTTCTCATGAGCGGATACACATTTGATCTTGTTTTAAATAGCGCGTTTGCAGCAACGCAAGCGTTCCGTGGCAAAGCAAAAGTTCAAAATCACCAACTGGTCCACCTGAACAAAGCTTTCATCAACCGTGGCTCCCTCACTTTCTGGCTGGATGATGGGGCGATTCGCGGGCCGCTTGGTATTCGTCAGCAACACCTTCTTCACGGGCGGCCGCAGCGCTAGCGGAGTGTATACTGGCTTACTATGTTGGCACTGATGAGGGTGTCAGTGAAGTGCTTGATGTCACAGGAGACA
+
4,++++**))'%$$(35989:A<9-))(*3ECJJGJJJGHIJIHJJIJHAA@AJGCD5334.---.*))*,*)()(%$&()-/4J???AEEH>BBEA@@EDB650)))0./10.()/+($$&&'&.,,--&'),-,(3('$%%%((+'-+++,//200(('(((),))(30000554,,,,,/66*(''&%%&.++)+799??D>>777::9:D@@@AGJJGJEEGJGGJJHHGEBA////8100/58<68/..)10*)***,,+,-;=C:6553344;<@AHFA@;9/,,,,-,-,'')5011149;81<=CHCAB=<B<DGJFHEDAAB7----5,',,+*:?@DHJGHGHJJJ?>?><;21123?=63..()*////))))..*+))*2...---,,++++,,,5.53--*(()+,./0-,&'&')'(378898788..*(()76'&%%'/2//0200/0/41)&%%%::<==I@A@7766>GFJFFJFIJHJHJIIGJIBCCDE887:<<=A>3///,+&'..0&&&&+;:/,,,5565673.++-411?@FJFGCDDDIIFHGJJJDGGCGFA@B694+))+%%&'''((&%%'0'12;=?<<<@;?AA@A?=9889=CA@@B6889@DFGB>@?9/99>?DDJ43329:-*'%&/%$$'+'&%&''*+%%')***8;)(&.*)'&$&%#%%%$&%&'(.,,+*'&&&+&%&$$&&(&&,)'&''&&%$%$%)&&(0+6689575,(*568BA=>=>:::;::9;C?;-*)()*(())*,)((&%%&/'((/3)***+,)*8;=>AJGEHEG?>>?FHFIHJJFJFGEDBBBBGIEJJ::::GIJEFGEHCBBFIHHHJJHFH9878:9445,,*(),,,12<=)(((98966@EFI?>?>=994=>C5444.---57B@;:>><?::;<=*'''&'%&'-))))1238JB9859?999890.-.7:=C85349B::2/.&%%%&&$(+*,35<>@=C<;;400?>><<85-90**)*((&&%%&&)-3+**,0(&&%(&&**-'13//,0,(()-(''&%')=?>9;::9989;BFJ<=9:;EB?A@.)CDB?@GFGFDJFG::75.+)(%$%')+,&&&'),6;;;CCCCEJJFDJIHJJGHJHGEGDHHJJHIJJHJFFEJIJCB:9:EEJHJJGJJDJE++**0)))*:?AHHG:99:CGJ??GECBFBDDIJI00006(&&'****%%&$$$&'&&''('((((3*++***+,**+*))-,/0?3333FEFEHIJC?>==732(((((//..250/03CJJEJJJHJJHFJJIFDEDJJJJGJHJIJJHHJ5556J643*&&06:;AFHJJJHIF?==DCEFJGIGHHJHFFGGDFJFJGJHJGHFJABA@JEDGHJJJGECCA87<::;>868?>.,,-.950001:0(/004../1@C<<==9:9:=<..-.214632229BEB?>=>=;=;:711..,)*3353666JCHGJCBCABAACCDJHF>??=F5DJJIGJJFJJJGFGA987<<>4*???CJA<>9<87711/+++'(''(%')**)06<GHJGJIJIDJHGJJHJEIJ33334*))))))67CCDFEEEGFE99+))AABBEJEJJBC<AACCJDDA><7,06988+++,;;1/00332689>>?IEEJJJJHJJJDJA==>;99(''(,))'(%(.68>CJJEHEIJJCBGGCC99>;5>B0..0<G@@ADFCGB9778EJJFH>??>3...(,($&''->B=:BB5000121317-*06228?8;::;>@@A;;;C@1--.;;<@@BFHHEDEEDE??6/057EEFFJJJJJGFJJJ777:<DDFC4-,,-0015:;@BCDJFJJHDGGF;;;JJJJIFGEJJHJJJHGEIJHJJHJIHJJF@;5DJ;<<BJJJJGIGGJEFEJD>=?DGGGGEHFFIGJJJHIJJIFHHHJJBCABJJJHDCEJHDCFIJJJHFEFJJFCB@56-(&&%%%&.'&(.8:;=AACBEHFJ0///@8B==><<;,,+*,,0BBBCEFDJEJJJJGGCF999:==////BHFIHJJIJJIJHJJEDFJJJGJJGJJJJJA>=*&%%'))''&&(%%%&(2//../2/236>=>;7722281*0:?HFEJJJJJEH?@??DCBE</,))*44=?>77783--*)+-2021'%$%)0,%'(&'')*))))*2///-.*+,,-,,,/166673301GGGJGFJDCAACJBBABJFB?@A<99:HJIHJCCDJIJJIJJJIJJJJJJJJJHJJFJHEJJHJJJJJJJJJJJHJIJGJJ@6644773235E888?@CJHGJJFJJHHJJJJIJJJHJHJHJJJJJEFCBJ>D=999:85510//./1/+%##$&&()+-2-,+)**.2334-('&&*-769EJG9999B@BBBEFFHJIJJJIJHJGJJGIJHJGJGIJB@0//1FIFFIJDJJHJGJJFEIGJHJJJJFJJJJIHHIJJJJJJJJIJJHIDEFJJJFGJJJJJIJJJJHIJJJJGJJJJEGJIJEGJJ=542..1.6B=JJGIGFIJIJJJHJJJHJJFHHHIHJJHJJIJJJJJFHG?777FIJDGFJJIIJFHJHJEEDIFIJJJ00//'''00'%&)'')02><D<;;<?:JHJJIJHIIJHJGDJHJHJIJGEGJHJGDBCIHC75***)**.****0/-,+*((&&%%%$$$%)*-/((()''('(((++;=>=;<53,,,,024<=8354'&$$%(&'2//38:03.+3*@9:::==;=><;;;@D322/0,*),+**,,()))8ABJHGHEGJBCCBJJFIJJIHEF3334;50345BCFJHHJGJGJJJJHGEEHBEJHJIJJJJJJJFFC??/))((%%&&43244687+()('(''*+9=CF@9:74447221///.224578;5354577?8HBBBBBDBGGJIDDFHCJHJHJJJJJJJGJEAAC<;;..+(&))1.,+()*,0'&-6<<==JGFJ@@@@JJJJJJHJGI93332334''''665-))8>A@>>=111111?JJGJJJJJJJJHFGHECDFDGDJEGBA@ABJJHD?@A32../3@B@BBJIE@@A<@@=82,.8;GJDECFIJFDBBB888:<;8878==BDCIA=72/.587::99////0+)'&&%%%$%&())-/7<=?ABBAADBJ=<<;<BCDCGEBEBAFA@BDB>70/11>?>A??@BDDDCGCCE@?<:20046<('((46=77:::;8DBBDDDEEFFEHJHC====B('''&&&',/-'&%%&%&*.+&'),..4954444)))'-.*&((''''*&&&&***())*)''*0.,(''%%$&''*''&&'&&'/12,(%$$$%$$%%%('+2))))-+&))*+,4-,-./1,++'%%'%&&++*)(&'&,&&221344+,AABDF6445;7.---...343376545/-&&'*,,---,*)())&'&'+++-,+08@AACCDDEJEFABDGJEB;;<;:::AJEDG@@?=;:43****%'(((33412799999?>=<==C98.../7798447;55767,+*&%%&'%%%((/.1)()13:;;AH=:;5<;///-/&&&$$%$%&('''(&'%%))))''('*25=?BBCBFJCFGEHIE=:8884546:;9>:677322-,,-4/.,-('$$%(((45825221/('%%')'*&&(/4669998=>::3'%%'&%&'147;@:20.+($#$&)&')'.))*6/10&%&($&&,(''*0%***///3-AFFFGEEJGGGEDFBCBBDEFFB1001/44233=A?@B;888:000/1100>;88:<<9566-+++1(&&&'$$$$()%%%%&&'$)+-0-//'''(---.;/.--2-,+&'+*''('((+0**&%%%0HHJIHEFGGJEJGFIJJ@JIIFCC@<('''3368>)(')..+'&&((-*+37778@@@AC<==:;:568>>@@;>)'&'$%$$%%%$#$&'/.**)*1/('()100232++)*'&%%$&$#$$%&*%%$%$#$$(*(''(,,*)*:?@ACBA;7770.((((),,--3567;<<:889:??@IJJJIJJJJJB@?<<@:+**+;5466<999:<95EHDJJFFJJDJIA>?=???<>@JHEJJJIJJGHJIHHEHJJI;;64445*)'''$#$$$$$$$$,-,/1010&&&&(.+'&'&#$%&%%%'%&&$$$$&&&+*(**+((-./-,.64521.*&%&$%)%%%%'&).2***+<<@JGJHHJJGEHJCDDJJDFJB><;?IJJJJIJJJJJHJHJDDDDF@?BCEGA@;.-+*,++**.--.,/2-*''*+,3389;C9997988>GC988786651/../''&'*'%&'')33?A<;;<@A73-*&*(''%&&%'((+('')&&&%'&'&&())),++.,-('''+,.+,&&&)0+*,+377::<75'(((:<=:999??ABCB<<7787,+--(''(/.)(%&')**+9;DEFJHIJEHCDJGJJGCCACEHIGCJJIBGDEH:9883'&%%%$%$$%,)(((()%&()'&&&&%222262260-,*)+)&%%'((&'**22(%%&*++,./1553457@?@@BDEJGJ?>??A@A@EACBACAB@>-*)*,DDDEEA?;0//.1*'''(,'&&$$
@Glass_T7V_16_D3_14_1_5
GCCCTTCCCTGACACGGGGCATTTTTTTGTTGCTGGTTCCCCTACTAGTAAAGCCTGATCCAGCAAAAACGCTGGTCGTCACATCCTTCTTCTAAACCGGAAGGTCGCTATGCAGGCTTCCTCGCTCACTGACTCGCTGCGCTCGGTCGTTCGGCTGCGGCGAGCGGTATCAGCTCACTCAAAGGCGGTAATTTACCAATGCTTAAACTGGTCAGGCGCCTGCTCTTCAGCAATCTGTCTATTTGGTTCCATCCATAGTTGCCTGACTCCCCGTCGTGTAATCACTTCAATTCAGGAAAGCCCATCTGGCCCCGAGTGCTGCAATGATACCGCGAGACACCTCCACCAGCTCCAACTTATTCAGCAATAAACCAGCCAGCCAAAAGGCGGGGCGCGCAAAATGGTGCTCCAACTTTTCTCCGCCTCCATCCAGTCTATTAATTGTTGCCGGAAGCTAGAGTAAGTAGTTCGCCAGTTAATGACTTGCGCCAACGTTGCCATTACAGGCATCGTGGTGCCACGCTTCGTCGTTTGGTATCGGCTACCATTCGGCTCCCCAGGTTACCAACAATCAAGGCGAGTTACATAATCCCCCATGTTGTGCACAAAAGCGGTTAGCTCCTTCGGTCCTCCAATAGTTGTCAGAAGTAAGTTGGCCGCAGTGTTATCACTCATGGTTATGGCAGCACTGCATAATTCTCTTACTGTCATGCCATCCGTAAGATGCTTTTCTGTGACTGGTGAGTACTCAACCAAGTCATTCTGAGAATAGTGTATGCGGCGACCGAGTTTGCTCTTGCCGGGCTCAATCCGGATAATACCGCATCACAAACTTTAAAAGTGCTCATCATTGGAAAACGTTCTTCGGGGCGAAAACCTGAAAAAGATAGCCGCTGTTGAGATCCAGTTCAATGTAACCCACTCGTGCACCCAACTGATCTTCAGCATCTTTTACTTTCACCAGCGTTTCTCAGTAAGCCAAAAAACCGGAAAAGCAAATGCCGCGAAAAAAGGGAATAAGGCGACGCCGGAAATGTTGAATACTCATACTCTTCCTTTTCAAAATATATGAAGCATTTATCAGGGTTATCTTCATGAGCGGATACGTGCTGCTTTTTTCGAATGTATTTAGATCACGCATCTTCCCGACAACGCAGACCGTTCCGTGGCAAAGCAAAAGTTCAAAATCACCAACTGGTCCACCTACAACAAAGCTCTCATCGACCAGTTGCCGCTTGCCTCACTTTCTGGCTGGAGTTGATGGGGCGATTCAGCCTGGTATCAGTCAGCAACACCTTCTTCACGAGGCAGACCTCAGCGCTAGCGGAGTGTATACTGGCTTATTATGTGGCGCTGATGGTATGAATGAAATGCTTCATGTGGCAGGAGAAAAAAGGCTGCACCGGTGCGTCAGCAGAATATGTAATACCGGGTATTGTCTCCCCGCTTCCTCGCTCACTGACTCGCTACGCTCGGTCGTTCGACTGCGGCGAGCGGAAATGGCTTACGAACGGGGCGGAGATTTGCCTGGAAGATGCCAGGAAGATACCTAACAGGGAAGTGAGAGGGCCGCGGCAAAGCCGTTCCGTGGCTCCGCCCCCCTGACAAGCATCACGAATATTCCTCTCAAATCAGTGGTGGCGAAACACGACGAGAGCTATAAAGATACCAGGCGTTTCCCTGGCGGCTCCCTCGTGCGCTCTTCCTCCTGCCTTTCGGTTTACCGGTGTCATTGCACTATTATGGCCGCGTTTGTCTCATTCCACGCCTGACACTCAGTTCCGGGTAGGCAGTTCACTTCCTCCAAGCTGGACTGTATGCACGAACCCCCCGTTCAGTCCGACCGCTGCGCCTTATCCGGTAACTATCGTCTTGAGTCCAACCGAAAGACATGCAAAAGCTTAACACCTGGCAGCAGCCACTGGTAATTGATTTAGAGGAGTTAGTCTTGAAGTCATGCGCCGGTTAAGGCTAAACTGAAAGGACAAGTTTGGTGACTGCGCTCCTCCAAGCCAGTTTTCCTGGGTTGAAAGAGTTGGTAGCTCAAGCCTCGAAAAACCGCCCTGCAAGGCGGTTTTTTCGTTTTCAAGCAAAATTACGCGCAGACCAAAACAAATCAAGAAGAGAATCATCTTATTAAGGGGTCTGACGCTCAGTGGAACGAAAACTCACGTTAAGGGATTTTGGTCATGAGATTATCAAAAAGAATATTAGCCTAAATGCTTTAAATTGGAAACAAGTTTTAAATCAATCTAAAGTATATATCAGTAAACTTGGTGTATTGACAGTTACCAATGCTTAATCAGTGAGGCACCTATGCTGGCAATTTGTGTTTTTCGTTCCTCCATAGTTGCCTGACTCCCCGTCGTGTAGATAACTACGATACGGGAGGGCTTCCATGTACTGGCCCCAGTGCTGCAATGATACCGCGAGACCCACGCTCACCGGCTCCAGATTTATCAGCAATAAACCGACGGCCGGAAGGGCCGAGCGCAGAAGTGGTCCTGTGTACAAGTTACTCCGCCTCCATCCAGGTTCCTTCCATGGTGCCACCTGGTCCAAACCATTATTATCATGACATTATTAACCTATAAAAATAGGCGTATCACGAGGCAGAATTTCAGATAAAAAAATGGCTCACTTTCGCTAAGGATAATTATGAATTCGCAGCCGCTTCTAGAGTTGACGGCTGGCTCGAGTGTAGGGACTATGCTAGCTGCTCGAGAACTTCGAATAAGCTATGAAGGACGCAAAGAGAAAATAAACACTTTACTAGAGAAAGAGGAGAAATACTAGATGGGTCAAAGTAGCGATGAAGCCAACGCTCCCCGTTGCAGGGCAGTTTGCGCTTCCCCTGAGTGCCACCTTGGCTTGGCAAGGGGATCGCATACGCAAGAAATCTGGTGCCGCTTGGCAGGGTCGCGGGACTCATAAAGCTGGTGTTCCGCAGAAAACTCACTCCTGAAGGCTATGCGGTCGAGTCCGAATCCCACCCAGGCTCAGTGCAAATTTATCCTGTGGCTGCACTTGAACGTGTGGCCTAATAACTCGGTACCAAATTCCAGAAAAGAGGCCTCCCGAAAGGGGGGCCTTTTTTCGTTTTGGTCCGCATCCACCTGTGCGGACCTCGGTACCAAATTCCAGAAAAGAGACGCTTTCGAGCGTCTTTTTTCGTTTTGGTCCATCAGTGGCGCGCTTAGTTCCTCGTTTTCTCTCGTTGAAAGAAGAAACGAGAAAGTTCAAATACTAGAGTCACACAGGACTACTAGATGATGCAAACCGTTTTCAGCGAAAATCGTCGCAGACAAGGCGATTTGGGTCAAGCCCCGCAAACAGCAGCAACCGCTGGCCAGTTTTCAGAATGAGGTTCAGCCGAGCACGCGACATTTTTATGATGTGACTACACAAGGGTGCGCGCACGGCGTTTATTCTGGAGTGCAAGAAAACGCTCGCCGTCAAAAGGCGTGATCCCGTGATGATTGGAATCCAGCACGCATTGCCGCCATTTTGCTAAAACGTACGCTTCGGCAATTTCGGTGCTGACTGATGAGAAATATTTTCAGGGGAGCTTTAATTTCCTCCCCATCGTCAGCCAAATCGCCCCGCAGCCGATTTTATGTAAAGACTTCATTATCGACCCTTACCAGATCTATCTGGCGCGCTATACCAGGCCGATCCTGTTATTGCTGATGCTCAGTACTCAATCAATATCGCCACTTTGCCGCCATCACTAACAATCTGGAGATGGGGGTGCTATAGCGAATCAGTAATGAAGAGGAACAGGAGCGCGCCATTGCGTTGGAAACAAAGCATGCGCATCAACAACCGCGATCTGCGTGATTTGTCGAACTGATCTCAACCATACCGCGAGCTTGCGCCGAAACTCAGACCAAAACGGTAATCAGCGAATCCGGCATCAATACTTACGCTCAGGTGCGCGAGTAAGCCACTTCGCTAACGGTTTTGATTGGTTCGGCGTTAATAGCCCATGACGATTTGCACGCCACCATCGCCGGGTGTTGCTGGGTCGGTTGATCTGGCCTGCAGCGCGTGGGCAAGATGCTAAAGCAGCTTATGACGCGGCAACGTGCCCGGTGGGTTGATTTTTGTTGCGACATCACCGCGTTGGTCAACGCTGAACAGGCGCAGGAAGTGATGGCTGCGGCACCGTTGCAGTATGTTGGCGTGTTCCGCAATCACGATATTGCCGATGTGGTGGACAAAGCTAAGGTGTTATCGCTGGCGGCAGTGCAACTGCATGGTAATGAAGAACAGCTGTATATCGATACGCTGCGTGAAGCTCTGCCAGCACATGTTGCCATCTGGAAAGCATTAACGTCAGGTGAAAACATCTGCACCCACGCCGCGAGTTTCAGCACGTTGATAAATATGTTTTAGACAACGGCCAGGGTGAAGCGGGCAACGTTTTGACTGGTCACTATTAAATGGTCAATCGCTTGGCAACGTTCTGCTGGCGGGGGGCTTAGGCGCAGATAACTGCGTGGAAGCGGCACAAACCGGCTGCGCCGGACTTGATTTTAATTCTGCTGAGTGGCGTAAAGGGCATCAAAGCATGCCTTTGGCCTCGGTTTTCCAGACGCTGCGCGCATATTAATGGCAACAAAGACGAACAATAAGACGCTGAAAAGCGCGGCTTCTGGTTTTTGGTCCTTTGAAGTTTAGGGGATAGTGGTG
+
'(()(*$%,++))&'('''%%$$%&((''*,&$$$$%%%'*,/)((%$$###$&&%%&'),'&&%%()*'%$%$$$$#$%%&$$$#$%&(*&&$%&(*'&%''.,)(().0....3/0==@=AAFHFGJJECA@AABEDJHFFA:9:((((2343433449?@@?@A:431..0111444@@?CJJJIJBBB@EBBB>C=:87+$$$$%$$###$&%%)('('(')+&'2:///0<;:10**80''''5+%%015687777778;;866572++(()++)'('&&&'%%&)+*))+'1.-+*)&)*+*))('&&())+-89;11126723312.,+--&&'%$%%'*&'&(&)&-003+(&$%%%&&&'11261110/0//)%%',-+&$$$$$$#$$#$)*&%&'&&%%%&.0463&&%)025577;:86349441...56433448867(=6=A=55;<9;=B7666=>=<=>>??JJ==<<<20002,*)(*+*/6(((&)2345<<7565785***+36<4''965558+))((&%%'1'&((,-)&%&(*''(()('+)*(',6*))*B@@AGDACBJGJ@A,,,-==>@5435@:7/,*)''446...>EJ@?@>960%%%%'()&&%')&&&&)<<;<<CEEGJJHJJJJFHGHJEEDJ??C76646:CGFGDCCEHJEEJDCJEIJHJHIJFHCJGGDEDCCDEEGEFGJ=DEJJGJJGFJFJ<;;?DEA?9:J<88999?<5557@A@,,-==>FBA?A;:>DCBCCCEJB?06668,,+,41,11179544'**)&%$%%&('(''&%&$$&%&&%'&&%%'')*+&%%')(&&./4=>ABCHBBJEG@66,)**,+++;<***26)$#$%%&**)'%#$%%)--./-+++,6=J;;::5***,545+++,6<888:@@@BB888:<<A;<:424J==<::CB?==>@:////57@@@7--(%%%%$$&''(7;<650-.,2'&(&&'.201424''')3965.)++&&&&&()(''&&%'-7>?=:6+*'%%$$$'8---.=@<<::961+()*+,,,...;CJ99:88874452*3+++++()*%%%&('))--'&&&(&&&&''())((+,-133767---0:::9FDIEDBJB;<<9::;DJHEACBA@EJEHJHH<;;<A===HG@A?<=<EAAJJJEECIJJJJJJIJHJJJIE:::983&%'&''&&%(*+)))-/.--+''().((()0*'&&'&''(($%$$(&$$&&$$$$&(*&'5;@E??)(()AEDIJHHGJJE85471::98666HFHJF<88AHIJF:32212.,*(*++,.&&'.=9****20..7))('((''+))&&'&'%%(*('&&&''<=<<??J=7.+/DABJHIJIGIJJA>@ABB9955775423/.146.--/71-/21.-)&&%%&&,..7797=@AAACDIJJHJFGJJHJJJFJJJFHFA>=>FBDECJGEJFGHGJCCBCJI=>==B@>99:ACA@BA542.)))'$%&*7<FEJHJGJE?@@DB@@A??9744=>GJJJJJIGFBC?@GD@>>8883443662-++2,+*(+-,,*+++)-34...1112//.--'%&'&$$##$%&%'*-5,+++29?@EBA8755,+(('&&&&''((-;<JIJHJIE?@GH??@?55//--1,+))))+.+))*,,,,)*'%'-*,=?BC@FG>;:5566=>.78:CB<78,,++,'&&%**,/6AAB>>98756<?A??A@HGJHJGJJEDC,+++--1-88;>=<<-++,*)'&&&)+,-./65569>==;:<<;;11//33=?@DB?D7-,++-<<=?@DBDE?8899F=BDDFFIDCBE21.../54'&&()+**+./--3/2,''$$$$$13,,*'''(*+*)+0BDHHGJJEDDCDJJJGECB=<5((((11DJJBCCBEHABGED?????>>;9<=JEABCIB764-'&&)3894>63)())3<>HFHGJEDHAADE:9457795665/*('=4444<1++,971//(:9.--.+&%$)+2*+79?JFDC;<;;8CDEDGIFIIB?BDHD>;;;BD-+*('%%%&%%%%&')1789741130.)))'(()*-.-0--4-/744566?><;=@JJJJJGGGDJJJJIJJJJJFACBIJJJJEEEDH=BBB7<355148?AJGIGEJGGHFH888?>;'''(%%#$%%&''&&'&&&*,./+-)&%(-)'''('*/05;<A?>??@>?BBA6541./-((()(-*'&$%&&++(&$%&&'''&-336;5555?AF1111ABCFGFCE?71)'(%$$#((%$#$%%%%&'&''('&&&&02466<:999EJBA7776,,)())-++*+((((-1+++6;<=BIHA>:<8,+)*(()'&&(,0110253444:4237<=7773AA@GEFDJHJBABBGJE@@???<8=00:5331010,,,(((''%%$#$&'))*,)40'1,,+-.2('(,:;4445=?96-(&&&%%%%%((((1268-*)+++&))**)),-//9ACABAED8766,&%&$$$$9@<<:2--/5<>BABB6552++--/>A@??>BGJJEIJIHEFGFJGFDGGFIIJJJHJEGA=:555-/54/&%$%$$%&(,*+/6986644)((*)+'&&&'$$&'(*++***)*+,,,,4//3((()((((,)'%&%$$#$&+++*+-,,,+./+++'(((2//00(+&&&,))*1.//-(,)-*()&$%&((&&(()()08===;5'&&')**=EC<FCF<FFHJG>=<6777>==>F;;;;JFG>;;;3333DFFJJHGHBAJEFJDEJBCJJJ8755-,,())*)))..)***1>@555<8&''')&%$$#$%'/51+++()((,-*+//34.1//0721/+**+.8>><.-.)(&%&'&%%$%&%&&&%&%(-&&%$$$$&$$')-..005:9988DGGJGIDEDFEDBB:::@@A>BDDHIFBCDICHJJJJGFFJGEEFDJJ@@AAFJJJHGJJIIGGJJJJGFJIJJFJJJJJGDDB?<55512228>;?<:38556?BC?:88;:83/78=@CEGE76658;=DB421487--.356?AADBDJAABAGGDEEJJJGFEDBDAAAA@DAA>@JJJHJJJIHJEGEJHCDCD?>??D><DG>674;A99988441////00/0114454485=<;;=@FJCB>?63440..-+/-))+.*(&&')+1//,,--654532123:77''''..5655511123935988;GD::::J0(((128:D@:'''''')355477@****+()((%%$$)002.++.27:;@@AB@DCDDHHEJJE7666J?1,**,11112AFBBCCJFGJD<::;ACCEGIJJIB@7771)%&%%&),3++78:JIGJGBGED///EJGIJJJDD@@@AE<;6))++++,&&'&$%',444;;>?EBB@/...22/0/.0('''&&&+*,001B;;;<GJJJHFFBB>:5<;)(($%'()&%%(&&&))5?BJGJIJDEFIFCEDE;99:EAAABFJJJCDCEB=ACCFHJEEJ?DGHFJJJB224>>@=<<=@AGDEAB@=>=>C?@JEJFJFA@?@=>@6666FIJEB@>?DJJGIDDHE6A<+*)(**,,0-/4688@??<==/+&&((+,&,(()+*)%%%$''&&%%'(()*+.347==,(((()*.4433660)))0-7511-&''&()),0)(((7<?AAAA=;:>?:87933-**)*++,,,*%%&)010456:=CHHEJGHJIFJJIJJI9666840.((%&&%$#$$$%&)-@AAC@BAD==98963++*+00005/-)'%&()&&%%(%$%$&%%00137CFJJGFDE996-)(,*+%%%$%$$$&'(&%'''(')),,,//0JFJJAA<99:744547@BDCA@@@BB@=0-))&'/0<>==>>EJGJJJJJECJF1/44@@BDGCCE;;:((((((-2+5589EFJGJFHCC>>@864))&&+-*,11+*)'((*++*+($$%$$$#$%(%,-0.)(('(((&&&&%%$%&%%'%'(*5.--.2-+'&&&'((('''%$#%''')+;=65:965779?<=>?GFB@AJ;1/.-/568.--,*))('&&%'(((),/1)())AADFCEJJIJJIDBBBF?;<:/12223378802744333,-+@99::JJJGEH>>>>JGIGJJIJJGJJG@>>?B=<=?EHJHCBDHEHIEJGGEJB?;/.-./:;<EDEGJJJJGJJJJJHJJIIEIDGEJFJJHJFJFJJ?9FCEFJJFDDDEB8:?@D661122D@>>778?JJHJJ000..(((&&&'&('')''%%&&&&$$&%%')*3/6>>??EE=<;=2223<9<<=>??<<1434655567EJJGJFGGGA60*+,,,,37CCD@@ABE6555=>JCAA@DBCACFFAAA;;;;<FEHHGJJJJGJJIHJFHHJJJJJHJJJCBD?ACDDJABACHJFHGHJJJJJIGJJGIBA;;>=DDEEJJJIECAJEFGHBBDCJGJFJJFIGJA.'&%$$$$$%'((('+**)('%%$##%%%$&*'))+50//07563334<::GJIC??>B<<;<:'''&%%&'&&''884348;BFEGFFGFBCCBEEAB@:*)'%$$%%&%&++-.7.///;?@?:::=?@A.-.=@A;433&%$$
@Glass_T7V_16_D3_14_1_6
CCCACCGTAAATCGCGCCCGCGTCATAAGCTGCTTTAGCATCTTGCCCACGCGTCAGGCCACATACTTTATTCTCACCCAGCAACACCCGGCGCACGGCGGCGTGCAAATCGTCATGGGCCATCAACGCCGAACCAATCAGAAAACCGTTAGCGAAGTGGCTTAACTCGCGCACCTGAGCGTAAGTATTGATGCCGGATTCGCTGATTACCGTCACGTTGTGCCCCAGTTTCGGCGCAAGCTCGCGGGTACGGTTCGATCAATCGACAGATCGCAGATCGCGGTTGTTGATGCCAACGACCTTTGCTCCCAATGCAATGGCGCGCTCCTGTTTCCTCTTCATTACTGACTTCGGTCAGCACCCCCATCTCCAGACTGTGAGCGACGGCGGCAAGCTAGCAATCTGGTCGTCATCCAGTACTGAAAGCATTAATCAGCGGGCGTCGGCCTGGTAATGACGCACCAGATAGATCTGGTAAGGGTCGATAATGAAGTCTTTACATAAAATCGGCTGCGGGGCGATTTGGCTGACGATGGGGAGGAAATTAAAGCTCCCCTGAAAATATTTCTCATGGCAGTTAACGCGAAGATGCCGAAGCGTAATGTTTATAAATGGCGGCAATGCGTCTGGATCGAAATCATCACGGATCACGCCTTTTGACGGCGACGCTTTCTTGCACTCCAGAATAAACGCCGTGCGCGCACCCTGTAGCGCATCATAAAAATGTCGTGCTGCGGCTGACCTGCGTTGTGGAAGATTTGGCCAGCGGTTGCTGCTGCTTTCAGCTTCTACCAGATCGCCTTGTCTTGAGCGTTTCGCTAAACGGTTTAGTAGTTAGTCGTGCTGTGGTTGTTGCGTATTTAGTTCTGGTTTCTTCTTCTTCCAACGAGAGAACGAGAACTCGGCGCCGCCGCTCGATAAACAGAACGACGCTGAAACTATTATGAAATTGGTGCGCAGGTGCCACCACCATAATGTCGCGACCAACGGGAGAAGCTGGAGGCCTCTTTCTGGAATTTGGTACCGAGTTATTAGGCCACACGTTCAAGTGCAGCCACAGGGTGAGAATTTGCACTGAGCCTGGGTGGGATTCGGACTCGACCGCATAGCCTTCAGGAGTGACTCTGCAATACCGCGACCGACGACTTGACCCTGCCAAGCGGCACCAGATTTCTTTCGTACGCGAATCCCCTAAGCCAAAGGTAGCACTCGGGGAAGCGCAAACTGCCCTGCAACGGGAGCGTTGGCTTCATCGCTACTTTGACCCATCTAGTATTTCTCCTCTTTACTCTAAGTTAAAGTGTTTAGTTCCCTCTTTGCGTCCTTCATAGCTTGATCCGAAAAGTTCTCTAGTAGCTAGCATAATCACCTAGGACTGAGCTAGCTGTCGAACCTAGAAGCGGCCGCGAATTCCAGAAATCATCTAAGCAAAAGCTAACGAGTTTATATATGGAGTTGTTACGTGATACGCCTATTTTTATAGGTTAATGTCATGATAATAATGGTTTACTAGACGTCAGGTGGCACCATGGAATAGACTGGATGGAGGCGGATAAAGTTCCAGGACCACTTCTGCGCTCGGCCCTTCCGGCTGGCTGGTTTATTGCTGATAAATCTGGAGCCGGTGAGCATCAGTATCGCGGTATCATTGCAGCACTGGGGCCAGATGGTAAGCCCTCCCGTATCGTAGTTATCTACACGACGGGGAGTCAGGCAACTATGGATGAACGAAATCGACAAATAGCTGACGAGATAGGTCCCTCACTGATTAAGCATTGGTAACTGTCGGACAAGATTTACTCATATATACTTAGATTGATTTAAAACTTCATTTTTTAATTTAAAAGGATCTAGGTGAAGATCCTTTTGATAAATCTAGTGACCAAAATCCCTTAACGTGAGTTTTGGTTCACTGAGCGTCCAGCCCCTTTAATAAGATTTGTGAATTGTCTTTGGAATGGTTTTAGTATACGCGTAATCTCTATCTATGAAAACGAAAAAACCGCCTTGCAGGGCGGTTTTCGAAGGTTCTCTGACTACCGGACTTCTTTGAACCGAGGTAACTGGCTTGGAGGAGCGCAGTCGCCAAAACTTCTCCTTTCAGTTTTAGCCTTAACCGGCGCATGACTTCTCAAGACTAACTCCTCTAAATCAATTACCAGTGGCTGCTGCCAGTGGTGTTTTTGCATGTCTTTCCGGGTTGGACTCAAGACGATAGTTACCGGATAAGGCGCAGCGGTCGGACTGAACCAGGGGTGCCGTACTGCTCAGTCCAGCTGGAGCAAACTGCCTACCCGGAACTGAGTGTCAGGCGTGGAATGAGACAAACGCGGCCATAACAGCGGAATGACACCGGTAAACCGAAAGGCAGGAACAGGAAAGCACACGAGGAGCCGCACCAGGGGAACAGGCAACCTTATAGTCCTGTCGGGTTTCGCCACCACTGATTTTGACGTAGATTTCGTGATGCTTGTCCAGGGGGGCGGAGCCTATGGAAAAACGGCTTTGCCGCGGCCCTCTCACTTCCCCTGTTAAGTATCTTCCTGGCATCTTCCAGGGAAATCTGCCGCCCCGTTCGTAAGCCATTTCCGCTGGCCAGTCAACCGACCAACGTAGCGAGTTGAGTGAGCGAGGAAACGAAAATATCCTGTATCACATATTCTGCTGACGCACCGGTGCAGCCTTTTTCTCCTGCCACATGAAGCACTTCACTGACACCCTCATCAGTGCCAACATAGTAAGCCAGTATACACTCCGCTAGCGCTGAGGGTCTGCCTCGTGAAGAAGGTGTTGCTGACTCATACCAGGCCTGAATCGCCCCATCATCCAGCCAGAAAGTGAGGGAGCCACGGTTGATGAGAGCTTTGTTGTAGGTGGACCAGTTGGTGATTTTGAACTTTTGCTTTGCCACAGAAACAGCATCTCGTTGTCGGGAAGATGCGTGATCTAAATACATTTCAATATGTATCCGCTCATGAGACAATAACCCTGATAAATGCTTCAATAATATTGAAAAAGGAAGAGTATGAGTATTGAGCATTTCCATGTCGCCTTTATCCCTTTTTGCGGCATTTTGCCTTCCTGTTTTTGCTCACCCAGGAAAACGCTGGTGAAGGTATGAAAGATGCTGAAGATCAGTTAGGTACACGTAGGTTACGTGGAACTGAATTGAACAGCGGTAGATCCTTTAAAGTCGCCCGAAGAACGTTTTCCAATGATGAGCACTTTTAAAGTTCTGCTATGTGGCGCGGTATTATCCGTATTGACGCGGCAGAAGCGGGTTTCATCCTCACCTATACGCTGTTCAGAATGACTTGGTTGAGTACTCATTAGCGCAAGGCGTCTTACGGATGGCATCAGGATTCTGCAGTGCTGCCATAACCATGAGTGATGACACTGCGGCCAACTTTCTTTCTGACAACGATGGGAACAGAACTCCTGGCTTTTTGCACAACGTGGGGATCATGTAACTCGCCTTGATCGTTGGGAACCGGAGCTGAATGAAGCCATACCAAACGACGAGCGTGACGCCGCGATGCCTGTAGCAATGGCAGCAACGTTGCGCAACTATTAACTGGCGAACTACTTACTCTAGCTTCCCGGCAACAATTAATAGACTGGATGGAGGCGGATAAAGTTCCAGGACCACTTCTGCGCTCGGCCCTTCCGGCTGGCTGGTTTATTGCTGATAGATCTGGAGCCGGTGAGCGTGGGTCTGGCGGGTATCATTGCAGCACTGGGGCCGGATCGGTAAGCCCTCCCGTATCGTAGTTATCTACACGACGGGGAGTCAGGCAACTATGGATGAACGGAATTAGACAGATCGCTGAGATAGGTCCCTCACTGATTAAGCATTCGTCATTGCCTTCAGTGGGCTGGTGCACCTAGCCGCAGCCGAACGACCGAGCGCAGCGAGTCGTGAGCGAGGAAGCCTGCATAACGCGAAGTAATCTTTTCGGTTTTAAAAGAAAAGGGCGGGCGGCATGATCACCTACCTATGCCGACTGCAGCGGCCGCTACTAGTAGGGAGACCAGAAACAAAAAAAGGCCCCCGTTAGGGAGGCCTTCAATAATTGGACTATCCCCTAAACTTCAAAGGACCAAAACGAAAAAAGACGCTTTTCAGGCGTCTTATTGTTCGTCTTTGGTACGAATTAATATGCGCATTTCTGGAAAACCGAGGCCAAAAAGACGTGCGTCTTTGATGCCCGTTGACTTTCTCCAGCAGAATAAAATCAAGTCCGGCGCAGCCAGTTATGGCTTCACGCAGTTATCTGCGCCTAAGCCCCCCCGCCAGCAGAACGTTGCCAAGCAGATTGACCATTTAATAGTGACCAGTCAAAACGTTGCCCGCTTCCACCCTGGCCGTTGTCTAAAACGTGTCCTCGACGTGCGCTGAAACTGGCAAAGGCCGCTCGCCGACGCTTAATGCTTTCCAGATGGCAACATGTTCTGGCAGAGCTTCACGCAGCGTATCGATATACAGCTGTTCTTCGTTAGTCATTGTTATGCCGCCAGCGATAACACCTTAGCTTTGTCCACCACATCGGCAATATAGTGATTGCGGAACGCGCCAACATACTGCAACAGTAGCAGCCATCACTTCCTGCGCCTGTTCAACGTTGACGCAACCTGGGTGGTGGCGCTG
+
JIIHECBFBB@D:77.///0556??@@?CCJD>>>>2FEEHEJJJHJJJHCCDCEJJJJICBACJJJG=9FJFF><=@@=JGJJJIHJHHJJIEEC5552333@<<9111199@AD6557CAB@?@??HB:99A>,,,.EJHIJIJGJJGJJJFEEFJDDCFJIJJHIHJFHHGJHHJIGBBCGEGGBEBJJJJJJIFJGC>=<;99;;IFFJJJJJJJHFGEGGIE:;<J>333AJJHJJJJGJBD?>?=99),&#$%)*)(+'''+***+--,--.633111122202:;JGBBAADD79>?;75/0>ADDEJ??@;;::=?>A?<</->,(BAFHC::;:;??>>>?>9999;:::00/1BGCJBCCBHJACJHJJDDE=<<DEEEHH?<<<@/''&((&&&&'(***+555371132235<?;+++'''%(((/..20//0<<>JIDE///$$$%&'&(*./11-,--555DIHGIEEBCABFFFGIJG=<<D?=433<=>?A<:::?FC??CJJJFJGGFGFEGFGA@AAJJJHCGADA@B>?AA::55;9:DDB=:8////31'&&&%$##$$####%$$%)+++1868:=IFJFGJ?<<9222547;=>>CB8879E21((()((55524447777>;97:>332386:76224EGJIDGHE@1,+-313DBDA<6FFIEHJJJJJJGIHI9H@CEEJJIJJGDFHJJJJCH@?@CCC55/*''('&&$%&)'&&$$$&$$$$$$$%%('##$&*1446;<<;;5223371/++,&%%%&1)**+6-00119921916431(('%$#$'&())%%%&&&&&'$%%$$%$#$%%')(*++,((**/&&&&'(&'((0))3/45;>@IJJJ<GC>@E?C:::+***(&'&('&%&)*&%%%'''&'))))&&&&%%$%&&%%'%%%%$###%&&'####%%$&*')%%%%%%%%$%%&')%%'$%$$$#$%%(%$##$$$#$$%$$$%%&''((),43).0+**.()),,----,.029;>>>>AEFHBDCDFFHA>=;=-445;EFGGHB=:&&&&,&&&&10576<AABBCGFA@>?JD;;<=//,+-,37:@AAJJDHIJEJHJJBDCABB?-'%%$%&&'')&$##%#%$''')++,,.-/003,--,*0022333><41..31,,.)'''.011*(')+5577226;?BGGEEH0//..)''')899-,**,,13;('()*77*)))98:=89B>::;<?6-+++447;=>:8<4;9763566DAFGCJJHHF<20B<:;99:3//5*%%'0)(()/33434CB55=:/:::436;1=@><==>5544869<AJGJJEGECA@C@?AA7550.&%%%'&'*)*.079)))0?@@BBEC'&%$&&&&)445I????HE8777==C:?=888942(%%%&&()*232/%%%$$$$%*)+%%%%#$%&%%$#$#%&(*:@JIEGGFHJJJJJJGHFFJJJFJGH@@CDJCCBBBHG43227*(((*.//:((((88<;<ED?ADJHJJJGJGFFIJJAEEFJG1000+++/((%%&&<=?B:9::DJGD@ADDC@?@=@;11DHAEHHJGIJJJJHJJJJHJGJJFEEEJJJJJIH<::,+(('(&&&&(*+,34;?@AAACDJJFJEFGIJGEIJ@BFD@@CC=>CGFEA<<:2AJI@??:::::J=:6677/.//77>=11((**(()),*+'''()(((+((-70'''((((((((32/++,34,+++/,,,44661175455344444B4445<9/&%&''*+-***0---*)()27623/)<;<??=@@=<<=IFFD30/00?B?43145*((/5<:;==9333122-++('((699>?65*/-.%%%%+.+++9AA=C@A>51..//....83*&&*%$$$$+*&&&*)))())--0/)670.++-,+)+(()&)****/-&''**,./08900025..*+++004*)((&%%%&%%%FEJB32225)((.89:>B?@===@A10--.0.-./2;76//*+''%''())-./44./046;=>B>=<<<<JFGJFFE@@@CFGGH888::97//.'55><?>**)+112)''%&*3,+++-1*-.4477''&&(''''%%$$%)*55559ABAFBC@@D;>;;;AED?::89?>CJABCAJFJF@>>9,,,6988CFFGB@C@CA1:96=875599:GDEB?=>::::=A@;>FIIHFJJJIEDE....1'&&(3377113=<:3.-,**)&$$$$#$%%%&&&(.-/233-++,/0100((())3231300.*))))236DJC<<@=43339:9:6>=::<>CBCBJCEECG?JJHFFIFDDEDJEFJJGDFJEF@))/+*)**)'')'*(()))()1)**,+-''((,./>?9-,(&&$$###&',(()())11-*+,77787::794,1101113/&%%%'%%%'+57=>FGHI>=98:4&$%&+-+*)((&&))/,-259<@DFIDHGIJIJGJEG=<<=8:2389DA@>DDGFJJHA><?8888758299=321130.)/6.*0//./%%$$&';<<AC=<<FJJJJCDCBGE===('''('%$$&&(&&*-)((*00007>976''''-++,311237'&&&('')*-+++0322?CE@@?ADFGDEJHJJFJHJHJJJJGJJJC?:@>GJGABJCFJIIJJJJJFGJJA??>@B@@=0//5?>=@BBJJHEE54448((((5?@FB@?>?DC@AB@A@BE600222***+''''&&&'*)+,@FDFJJIHIJJFHFJJGH;;;<GDDCDEJ@FJJEGEDFJHGJIIJJJJJJBDFGEJGD=754,)-,-+,,,075666B?===?DJEHEFGJHJHEEHHJJJJJJJIHJG?<=9;;<IJJGCBBAEDJ@83****8-01002122..--.--/,+2110/000.-.04203::8+**)),,+11,+++2<=@A6674555=1001CFE>>2126>BE@ABA.---.----.-6ABJJDECFFC?>96-)'&'&&$#$%$#$$')&'('$$$$%'&$$##%$')*,,,))&(&&&++--.5/02;74;:4-,,(&&&(,,+))./0*)('%&'23,*('(&&'(,,,((/0883221,,,--++,,,++)(&''(,,'&&(((()*&$$%%$##$$%%%))'%%''**+*%%%&$#$((0*++.50,4235558<>BCGJIIJJ<:;<CA5772,,+,//0+,*/&&*33/..,..,/7806445))))0,,/+)'(('&(%$%&%$%&''&$$$%&%$%%%%$%('(1/24//2260021'&&&,,-*(''&%&((.01:<=@;9:9<1000,&%$$%%%&'&$$'''88:;JIJJJJJJGDIJC999:>==''''/./0;;;<32266*&&',),(%(''(***))'()'&&&%%'&%%&(((:<=?;8''&))&&&/6::;9542/..19733358--..,,*())-<=?@BDF9999EIDIHJJIJGGFGIFFEECB8778?@777///,-,,2885565110,,,,.-&&&&'(&&')*()*+'(%$&((8;BECEA?9:98B=72211..-,+*6<9EJJJIECFGGJJJFIJHJJJJHJFEFJHEID===5,+))((>???=<==DDBDAB>21/+-930,,CFJJGJJHFABFJCFDCBIFJGC*)))9846=<69=;0001/.&&$&##%'001--.3336778<=?222260221))((&%%&23+336>539/>>BA<<21124?9888?@=>BDIDJHICF7688544677('(()))),)&)&&##$')-.02346432260,+,((()&'992./64553***&''%''&%$$$'$%%%&&&'(-'&''$$&'%%((377<@@6655+++,+++,013796655,(((,-.@A@DJFJJJJGFDJJHJHGGGGIJHJEIJJJCC@@;EDJ43236,+2122-+(&$$%%$$$%$$###$$$%&'%%&'('*-.01<<B@CCB:::+**&&&&&&'42-./77//24.++0?GFIJEJJE:2'(--.0389:=@B9222,,,.99??ACBJJJJJDFIEEEDJFHHIHJI<;;GJ3339>842/-,++***)**)'')(((&(.-/+'''*)))43322-)&%$###$'%$&((&'%$$$%%%2654/,,+'+)&&&()(%%%'+,/11579<<5343,()('',,+*.**)434203/&&)**.676667====A@@F?((((%,'&&&%&')8>@BACBCB>;<4322)())*+,-7>=@A=2//0<==999787-)%&%&+-3/;?CHBDCDIH;:::AFD@A?2111DB>=?'&&&*79:788@E@>B..,+,,.0//,,--1*+*+(((,,...0&&$$$$$$&%&$###%&%&&%%%'%%''%%&.2388:EEGCFJ>;35:;ADF////1.-&%%%**(*((')*'*;>AEAG?@:7,***+,+/))54231)20)()+($$$$&&&&%$$%()))*5<<<??::7-,,-8..,,*)''((7<AAD@C888:?@?@@866'''(43/.//2)))*.**-@C@@EA@<8732,)**))*.1;5221121/00+))/9<=2234==>111151/.%%&&()+))&&%###$
@Glass_T7V_16_D3_14_1_7
CTCATGACCAAAATCCCTTAACGTGAGTTTTCGTTCCACTGAGCGTCAGACCCCTTAATAAGATGATCTTCTTGAGATCGTTTTGGTCTGCGCGTTGATCTCTTGCTCTGAAACAAAGGACCTTGCAGGGCGGTTTTTTGAAGGTTCTCTGAGCTACCAACTCTTTGAACCGAGGTAACTGGCCTGGAGGAGCGCAGTCACCAAAACTCTGTTTCAGTTAGCCTTAACCGGCGCATGACTTCAAGACTAACTCCTCTAAATCAATTACCAGTGGCTGCTGCCAGTGGTGCTTTTGCATGTCTTTCCGGGTTGGACTCAAGACGATAGTTACCGGATAAGGCGCAGCGGTCGGACTGAACGGGGGGTTCGTGCATACAGTCCAGCTTGGAGCGAACTGCCTACCCGGAACTGAGTGTCAGGCGTGGAATGAGACAAACGCGGCCATAACAGCGGAATGACACCGGTAAACCGAAAGGCAGGAACAGGAGAGCGCACGAGGAGAACAACGGGGGAAACGCCTGGTCTGCATCCTGTCGGGTTTCGCCACCACTGATTTGAGCGTCAGATTTCGTGATGCTTGTCAGGGGGGCGGAGCCTATGGAAAAACGGCTTTGCCGCGGCCCTCTCACTTCCCTGTTAAGTATCTTCCTGGCATCTTCCAGGAAATCTCCGCCCCGTTCGTAAGCCATTTCCGCTCGCCGCAGTCGAACGACCGAGCGTAGCGAGTCAGTGAGCGAGGAAGCGAATATACCTGTATCACATATTCTGCTGACGCACCGGTGTAGCCTTCCTCCTCCACATAATGGACGCCTTCGCTGGACCACCCTCATCAGTGCCAACATAGTAAGCCAGTATACACTCCGCTAGCGCTGAGGTCTGCCTCGTGAAGAAGGTGTTGCTGACTCATACCAGGCCTGAATCGCCCCATCATCCAGCCAGAAAGTGAGGGCCGCCACCAGGTTGATGAGAGCTTTGTTGTAGGTGGACCAGTTGGTGATTTTGAACTTTTGCTTTGCCACGGAACAGTCTTCGTTGTCGGGAAGATGCGTGATCTAAATACATTCAAATATGTATCCGCTCATGAGACAATAACCCTGATAAATGCTTCAATAATATTGAAAAAGGAAGAGTATGAGTATTCAACATTTCCGTGTCGCCCTTATTCCCTTTTTTGCGGCATTTTGCCTTCCTGTTTTTGCTCACCCAGAAACGCTGGTGAAAGTAAAAGATGCTGAAATCAGTTGGGTGCACGAGTGGGTTACATCGAACTGGATCTCAACAGCGGTAAGATCCTGAGAGTTTTCGCCCCGAAGAACGTTTTCCAATGATGACCTTTAAAGCTCTCTCTATGTGGCGCGGTATTATCCCGTATTGACGCCGGGCAAGAGCAACTCGGTCGCCGCATACACTATTCTCAGAATGACTTGGTTGAGTACTCACCAGTCACAGAAAAGCATCTTACGGATGGCATGACAGTAAGAGAATTATGCAGTGCTGCCATAACCATGAGTGATAACACTGCGGCCAACTTACTTCTCGACAACAATCGGAGGACCGAAGGAGCTAACCGCTTTTTTGCCGCAACATGGGGGATGGTGTAATTCGCCTTAATAGTTGGGAACCGGAGCTGAATGAAGCCATACCAAACGACGAGCGTGACACCACGATGCCTGTAGCAATGGCAACAACGTTGCACAAACTATTAACTGGCAAACTTCTTCTCTAGCTTCCCGGCAACAATTAATAGACTGGATGGAGGCCGATAAAGTTGCAGGACCAGCTTCTGCGCTCGGCCCTTCCGGCTGGCTGGTTTATTGCTGATAAATCTGGAGCCAGTAGCATGCATATAGCGGTATCATTGCAGCACTGGGGCCAGATGGTAAGCCCTCCCGTATCGTAGTTATCTACACGACGGGGAGTGAGGCGACTCTGGATCAACAAAATGACAAATCGCTGAGATAGGTGCCTCACTGATTAAGCATTGGTAAATTACCGCCTTTGAGTGAGCTGATACCGCTCGCCGCAGCCGAACGACCGAGCGCAGCGAGTCGTGAGCGAGGAAGCCTGCATAACGCGAAGTAATCTTTTCGGTTTTAAAGAAAAAGGGCAGGGTGGTAACACCTGCCCTTTTTGCCGGACTGCAGCGGCCGCTACTAGTAGGGAGACCAGAAACTACTAAAAAAGGCCCCATTTGCGGGAGCCTTGTATCAATAATTGGACTATCCCCTAAACTTCAAAAGGACCAAAACAAAAAAAGACGCTTTTCAGCGTCTTATTGTTCGTCTTTGGTACCGAGTTATTAATATGCGCGCAGCGTCTGGAAAACCGAGGCTAAAAGAACGTGCGTCTTTGATGCCCGGTTGCGACTCTACAGCGAGAATTAAAATCAAGTCCGGCGCAGCCGGTTGTGCCGCTCACGCATCTGCACCTAAGCCCGCCAGCAGAACGTTGCCAAGCGATTGACCATTTAATAGTGACCAGTCAAAACGTTGCCCGCTTCCACCCTGGCCGTTGTCTAAAACATATTTATCAACGTATGAAACTCGCGGGCGGGCAGGGTTTCACCGACGCTTAATGCTTTCCAGATGGCAACATGTGCTGGCAGAGCTTCACGCAGCGCGTATCGACATACAGCTGTTCTTCATTACCATGCAGTTGCACTGCCGCCAGCGATAACACCTTAGCTTTGTCCACCACATCGGCAATATCGTGATTGCGGAACACGCCAACATACTGCCGACCGTCTGGCATCACTTCCTGCGCCTGTTCAACGTTGACGCAACGCGGTGATGTCGCAACAAAAATCAACCCACCGTAAATCGCGCCCGCGTCATAAGCTGCTTTAGCATCTTGCCCACGCATCAGCCACATCTTATTCTCACCCAGCAACACCCGGCGCACGGCGGGCGTGCAGATCGTCATGGGCCATCAACGCCGAACCAATCAGAAAACCGTTAGCGAAGTGGCTTGACTTCGCGCACCTGAGCGTAAGTATTGATGCCGGATTCGCTGATTACCGTCTAGCGTCTGCCAGGTTTCGGCGCAAGCTCGCGGGTACGGTTGAGATGAATCGACAAATCACGCAGATCGCGGTTGTTGATGCCAACGACCTTTGCTCCCAATGCAATGGCGCGCTCCTGTTCCTCTTCATTACTGACTTCGGTCAGCACCCCCATCTCCAGACTGTGAGCGACGGCGGCAAGCTGGCGATATTGGTCGTCATCCAGTACTGAAAGCATTAATAAGCAGGCATCGGCCTGGTAATAGTCGCGCCCAGATAGATCTGGTAAGGGTCGATAATGAAGTCTTTACATAAAATCGGCTGCGGGGCGATTTGGCTGACGATGGGGAGGGAGAAATTGAAAGCTCCCTGAAAATATTGCTCATCAGTCAGCACCGAAATTGCCGAAGCGTAATGTTTATAAATGGCGGCAATGCGTCTGGATCGAAATCATCACGGATCACGCCTTTTGACGGCGACGCTTTCTTGCACTCCAGAATAAACGCCGTGCGCGCACCCTGTAGCGCATAGTAAAATATGCGCATATAGCTGAGACCTTCATCTGAACGCGGTTGCTGCTGTTTTGCGGGCTTCTGCCCAAATCGCCTTGTCTGCGACGATTTTCGCTAAAACGGTTTGCATCATCTGGTCCGTCCTGTATGACATTATTAATATTCAGTTTCTCGTTTCTTCTTCTTTCAACGAAAACGGAGCTTGGTCGCTCGATGGACCAAAACGAGAAAAAGACGCTCGAAAGCGTCTCTTTTCTGGAATTTGGTACCGAGGTCCGCACAGGTGGATGCGGACCAAAACGAAAAAAGGCCCCCCTTCGGGAGGCCTCTCTGGAATTTGGTACCGAGTTATTCCGCCACACGTTCAAGTGCAGCCACAGGATAAATTTGCACTCGGCCTAGATAATCGGACTCGACCGCATCACCTTCAGGAGTGAGTTTGTGCAATACCAACCGACGACTTGACCCTGCCAAGCGGCACCAGAACTGCGTACGCAATCCCCTGAGCCAAAGGTGGCACTCAGGGGAAACAACAAACTACATGCAACGGGAGCGTTGGCTTCATCGCTACTTTGACCCATCTAGTATTTCTCCTCTTTCTCTACTCGTGAATATTTTTAGTTCCCTCTTGTCGTCCTTCATAAGCTAGATCGAAAAGTTCTCTCGTGGCTGGCTCCTAGTCCCTAGAGACGAGCTAGCTGTCAACTGTAGAAGCGGCCGCGAATTCCAGAAATCATCCTTTAGCGAAAGCTAAGGATTTTTATAGAAATTCTGCCTCGTGATACGCCTATTTTTATAGGTTAATGTCATGATGATAAAGCTTTCTTCAACGTCAGGTGGCACCATGGAATAGACTGGATGGAGGCGAATTGAGCAGGACCACTTCTGCGCTCGGCCTCCCGGCTGGCTGGTTTATTGCTATAAATCTGGAGCCGGTGAGCGTGGCTCTAGCGGTATCATTGCAGCACTGGGGCGGGATGGTAACTGCCTCCCGTATCGTAGTTATCTACCGAGCGGGAAGTAAGGCAACTATGGATGAACGAAATAGACAGATCGCTGCGATAGGTGCCTCACTGATTAAGCATTGGTAAGTAGCAACCAAGTTTACTCATATATATACTTCAGATTGATTTAAAACTTCATTTTTAATTTAAAAGGATCTAGGTGAAGATCAG
+
,,./0-+,..04<(((67A9@EDHEECBGHIF??@JJBAA>?<BFCB>=<=>JFD5033//.+,*-9<=;2452)))))4668A??AAD=;5421+&&''998@:9987866<8)(,--,,,,0./1135A////:7:0)))9@@@::0,*)((,,-34;EFFDEIGJJJJHGEJFFJJG?9:,,,,AC>@:5474445''''0/232%%%%()--,++(&&&*8)6<DCDHFCCCCBAAD;;87887667:9::CDBGIG????JHIJJJJJJJJI8667@>??><;;<;:995222;><;<<7600>7IG@@??@@GJIDFJJHJJJHFJCCCBA@>86322253411111::8:<9@A@IEIJHDDCDI????EGB?>8720//8:<>6666CBDEEGJJDAIJHJJEGBACC@<=>>ECE;:<9--,-22346>==?@FGJHJJA@@@AABBAAABFJ@AJJHJJFDGEGJJJCJJJJJJJEJJDJJ::21(%&,()(*)'''(%'799640++)&&&&######)+/(),((.5BHC>>>?JHFHD77451011110++./<BEGIFJHGJJGIJE:87:;IJGGEDECCEF?>/./15888A@@?<99:;562223/.,-06888:>><JBA:98<::99><;;9?G<=<==;924C@GEEDJ;;>ADHJBFG<<<;@BEIBH<;;<877689:1112;;:::;<;<=>=>?CHBCB@>?B888A;::;@>;EDF@>6-/...+'&&&'%%'%%$%(***+-0422../-+++02,))/..--&&%&)*(()*%%$%&&'%&%%%%&&&(+)('&(()++).,/30-,++&&&%&'****-//834468110+,(((56211179-,++-//04;<?<=>IJIJJJJJJFEHEIIJJG><=BJGEJGFJG5/2>A?@@AGEJIJJJJJECAAJFFEEB5+(('%&&&&('&%&'&**+/0356>BEEJIGJIJHIJJJJFJGJIJJJGJJJEJJIIJGHJHJJIIJJIJIHIHECCEC/..-3.'&&1228;??BIGHJJFDB;;;;GGEIJJJJJJJHGJJJGJIJHIJEGDEFJFJGJEFGJJHJHFJEHGHJHJJDJGHJJJJJJJJJAEJJJJJJGJJFFJJFJFIFJJIFJJJJJJJJJJGJJJCDDCFE;?FGJEBBIIJJIDCCCA>><>==<5.++>AJ@CJJGIJ@6657DGIGJIJGHIJGJFFJJJIJJJJGDCFF@>7*(*2115,,,/)%&&&**,*+-;;779;?<;;;C....-.--===?>88884/-,+++%%&>=;:897::=:22AABHGEAAABGFJ?E?820,+$%&'*/7=:,,,,:;99:CCE>===>=:6540,/8862786666A>?=:;AEJHIJHE???A9888B@BAEJFJJJJIEJJJFFFFJJFJFGJGJ544/))))05767ABBCEJIGHIIJJJJHECHEHJIJJJJHJGIHJGJJHJJGJHJJJIJIHHEJJJJJHJJJJJHJJJGJEEJJJJFIJIIJJJGDDDDA@;9978:4(5*(&&&'(())')))<=;78577?IJJJJGIJJFEFHGJJJ::,((((552'*2=;;52('''((-*))+-/8(''''''99:IEDEEFEIDDCCFFACB@AAAI7655;<FJJJEGIJIJIJFEJJIHHFEGGCAAAGJJAABCJG?>>=CB99967&&%%'&+$#$$&*+00-(&%%'%%%&%**,**36.*.60?EGJFHIFHGIIIIJJD>>=<@;;@C</../35>??<5456BAA@A:333;>BB8<===??AGJJ@AFGIHJGEDDCBEFJDDDBB;;;66(1(('%%&)'#%$%%%((('%$$%%%%%/45522332277:444,,,?>@@@@;9=<=>@EJFHBBB<DJHHJGCCDGIHGJGJJGEDDBJEID:8'&%%&$$#$$$%%$%%%%&''',-)((*'(,-.;=?=<;<433566441.**++9:=EDE9862334?BAA8982336A>:==C@ABCA@<9..+)()&'595===EA<;;;?@B;::;ABC<=BDGGID@AAEJDA<;C@IJGEJFGDDFD@<;:;<@AAEJJJIJJGDDGHHHJFJJAIIJEHJJJ?CJJHBA@((&*/0,()/05*887(''(;;=>=<44>@FDDBBAABH76633313+))''%%&-+,'&&$%/>ACA=96>>,+*(&&%%(,(%%&*%%&'/0779EBCHCDFGFFEJB<@32)'''&/.067764/(((=727:EJJJFEEFFGHJJJJJJFCIDHFJFB==<=@ABE>8989@>:;:;?@@AGFHECEF?><=?@HDIFFJEEI@A><6530/+&''(,++('*++-.037/.//.../-,,*)(&&(+&%$%%&)&&&&++/////00;97788:9==ABEEH4221(5''''()%%%%&&%&'*.''''0046BEA@@>@AGHFIJEJB3JJJJJJJJIJJHFHJIJJJJJJJJJJJIJJHJJHGJIAAA9ECD6666>AAJFIHJJJJHJJGFHIJGHJJ9988:;**))))+2*)''**2?<<==EJJIHJJFJGJJHHJJJJHHJGHJJJIJGJFGJJJHJJJJJJFBFFJIJFDHGJJGJGIBB>/..****++,(*(((')))*+//0?@GJIB?=7554++++11448:8676555<?<;93367FHGJGHJHJJCEJJHD941/.033<;:300>FHHJHHGEHJJJIIIFGHJJJJJ@;;<::88930)'&&&&'%&$$#$&45674247<CDCJHHGJFIIHJJIJJJIJIJJIJGFJGJJ;.,,,8?<??AJJJJEJIGJJEJJHH5557>>?>JJJJHJGGJJJJJJJJJE?;JJHHJJJJIFJF@65/////349;68+)*%,,,<55596188CDFCB<>9A@GJDA0000.)'')())&'((239;;ABBDJCCGJJJCFA?;<ACBB=0))),:>><<<<=99>?FB?=<9:*&%&'+'(.,,;;<8GJFHGFJJFJJHJIJGGGIDJJJJI??>?A;<76613.,%%%)*('''($)+#%1)+++?A>@>?@;:><=CBEA3334-*))-()))+6666889@::::?>@@AJEHJC@@<?AAABJI??>;==@<=;7:<::==DFFJDEF?@B/...7---0376=>CAA<=CF???:;79723;<A@AC....7==CA@=<:HIJJJGIHJFJJJHJJJIJJHGHF55699965555?:889=?DGJGJGGF?==IDB220-./?@AB=;<;BDF:999<C?7(((''&%$$%,+,'../43333?>>JEDCEECCBABFJJJJJJJGFJJHJJJHJJHJJFDFEGECEFIFJFHJJJHJJJFJ????DDD<52+(*%%))%$%',-,/*+=:94-)()***)(((*0161../7768:0<=?FJ==<8>?AAIGHHJHJJJEE667?@??;;8....;>=(((,,,2)))1.257312'&&&(*)*+-./55455HGIFHHCJGHFEDEHJ@??>C@DEGDDGJFBCGBEHJIB<<>>JB=A@77<;:42''''+,/.+-&&''&%&&%$$%,))(''40&&*((&&&&%%&,-.-+,-.DAA@A@B?:8411/-3(((((++-31102302/--.66>==>>@CC34CCBGJF==<=EA@32-,,))%$$$%$%%'+*)%%%&''),'''$###&'#'$$&'&(''13875.++1/.2+'&$$$(&))++*'(&&%$$%&(()'''()*+./*(())'&%%'*3666434<<<=>CJCCCA@332:76CA>=@<9868:++*)**,))(()()()45:;9<AA=@??CA@CGF-,,2@?BAC@ABAA4/-&/67>G@;;=+*&'%$$$%%$$$''('&$##%$&'&'&&(+++*)))'(('(()00.00A532278;6222,,'''$%%()*%$$&$$$&(*,035788945//(&&&&3)('(.53/.--.-*3*,?B?;;;;CFFACB?A@>3,-99;B84+'%%%((((*)$%$%%&%%%%%&'')139@AGG%%%%&&&)+:9:=>222,)(),=<71.&%&%%%$##%%%()89==?@EFEGCC?=@BCCDHECCADACBB;><;@=DJHCBD=ABBBCCCBD=<0,5()&%'(**)-..,*(()7111123;:333&*(((223849:63'+4))())(*13EIDBCB@A4444888,)(($$&&%'',42%$$$'%$##&.115455,''')+)((-04;;<,C:88,,,,43))))856443/032)4555=B@55-*'(''%+./,+&$$%11.++,010;;<=EJGEFFFJIEIJJJFJEFFFHJJEFF==<:<<)((%&&%$$$*+.,)*236>7666?@@??ABDDHEFJIA=:::8767867=<:.**''&%%$$&((/00:::<?=9102-,-.+/''-&,+,434610005++++132234=8?@?::;=?76645+***)(&'%%$%((****)'%%%%%&2'''(7476))0).,**''''(()*,,20ACB8885667,,*'&&+(&&&'+4:0)*('''1/01387112:?@AC9..33///0621122220-''(278:>?>>BCIJ<<<<GEFG>>:++*'&&'%$$##'),..111046)&&&'+/35/044///.032567:6CFJCDC;:88:EIFECEHCDBB?4331///1339:+++*&#
@Glass_T7V_16_D3_14_1_8
TGAGTTGATTGAGAACCTTTAAAAGCTTATGCAAGGCGGTTTTTCGTTTTTTCAGAGCAAGAGATTACGCGCAGACCAAAACGATCTCAAGAAGATCATCTTATTAAGGGGTCTGACGCTCGGTGACAAAAATTCGCGTTAAGGGATTTTGGTCATGAGATTATCAAAAAGGATCTTCACCTAGATCCTTTTAAATTAAAAATGAAGTTTTAAATCAATCTAAAGTATATATGAGTAAACTTGGTCTGACAGTTACCAATGCTTAATGAGTGAGGCACCTATCTCAGCGATCTGTCTATTTCGTTCATCATTCGTCCCTGACTCCCCGTCGTGTAGATAACTAGATACGGGAGGGCTTACCATCTGGCCCCAGTGCTGCAATGATACCGCGAGACCCACTGGCTCCAGATTTATCAGCAATAAACCAGCCGCCGGAAGGGCCGAGCGCAAGTGGTCCTGCAACTTTATCCGGCCTCCATCCAGTCTATTCCATGGTGCCACCTGACGTCTAAGAAACCATTATTATCATGACATTAACCTATAAAAATAGGCGTATCACGAGGCAGAATTTCAGATAAAAAAAATCCTTAGCTTTCGCTAAGGATGATTTCTGTGAAATTGCACAGGCATTTGTAGAGTTGACACATTAGCTAGGTGGCTGGGACTATGCTAGCTACTTCAAGCTTCGATCGACTATGAAGGACGCAAAGAGGGAACTAAACACTTTACTAGAAGAGGAGAAATACTAGATGGGTCAAAGTAGCGATGAAGCCAACGCTACCGGTGCAGGGGCGGGATGTTGCCGCTCCCCTCGGTGTGCCACCTTCAGCTTGTACGGGGATGGCTGCGGTGGCATCACTGGCAGGGTCAAGTCGTCGGTTGGTATTGCACAAAACTCACTCCTGAAGGCTATGCGGTCGAGTCCGAATCCCACCCAGGCTCAGTGCAAATTTATCCTGTGGCTGCACTTGAACGTGTGGCCTAATAACTCGGTACCAAATTCCAGAAAAGAGGCCTCCCGAAGGGGACCTTTTTGGTTTCGTACCGCATCCACCTGTGCGGACCTCGGTACCAAATTCCAGAAAAGAGACGCTTTCGAGCGTCTTTTTTCGTTTTGGTCCATCGAGTGGCGCGCTTGAGTTCCTCGTTTTCTCTCGTTGGAAGAAACGAGAAAGTTGAATGCTGAAGTCCGGGACTACTGAGATGATGCAAACCGTTTTAGCGAAAATCGTCGCAGACAAGGCGATTTGGGTAGAAGCCCGCAAACAGCAGCAACCGCTGGCCAGTTTTCAGAATGAGGTTCAGCCGAGCACGCGACATTTTTATGATGCGCTACAGTGCCAGCGTGAGTCAGAGTCGCCGTCAAAAGGCGTGATCCGTGATGATTTCGGGATGGGCGTGCCGCCAGTTGGTCAACGTTCGCTTGGCGATTTGGGTGCTGGTTCGGTGACGATGTTTTTCAGGGGAGCTTTAATTTCCTCCCCATCGTCAGCCAAATCGCCCCGCAGCCGATTTTATGTAAAGACTTCATTATCGACCCTTACGATCTATCTGGCGCGCTATTACCAGGCCGATGCCTGCTTATTAATGCTTTCAGTACTGGATGACGACCAAATCTGGCCACTTGCCGCCATCATCGCCATTCTGGGGGTGATCACGCAGAAGTCAGTGGTAAAGAAACAGGAGCGCGCCATTGCATTCGGTAAAGTGATTGGCATTACAACCAACCAGATGTACGTGGATTGCTGGGTCTGATATTCAAACCATCTACCAGTTGCCCGAATTAATTCCTGGGCGTGGGTGATCGGCAGATCCAGGACATCGGTACGCTCAGGTGTGCGTTAAGCCACTTCGCTAACGGTTTTCTGATTGGTTCGGCGTTGATGGCCCATGACGATTTGCACGCCGCCGTGCGCCGGGTGTTGCTGGGTGAGAATAAAGTATGTGGCCTGACGCGTGGGCAAGATGCTAAAGCAGCTTATGACGCCGGGCGCGATTTACGGTGGGTTGATTTTTGTTGCGACATCACCGCGTTGCGTCAACGTTGAACAGGCGCAGGAAGTGATGGCTGCGGCACATTTGCATGTGTGGCCGTGCTTCACAATCACGATATTGCCGATGTGGTGGACAAAGCTAAGGTGTTATCGCTGGCGGCAGTGCAACTGCATGGTAATGAAGAACAGCTGTGGATACGCTGGTGAAAGTATGCCAGCACATGTTGCCATCTGGAAAGCATTAAGCGTCGGTGAAACCCTGCCCGCCCGCGAGTTTCCATTACTGGCTGATGAAGATGCTTTAGACAACGGCCAGGGTGGAAGCGGGCAACGTTTTGACTGGTCACTATTAAATGGTCAATCGCTGGCAACGTTCTGCTGGCGGGGGGCTTAGGCGCGGATGACTCCGTGGAAGCGGCACAAACCGGCTGCGCCGGACTTTGATTTTAATTCTGCTGTAGAGTCGCAACCGGGCATCAAAGACGCACGTCTTTTGGCCTCGGTTTTCCAGACGCTGCGCGCATATTAATAACTCGGTACCAAAGACGAACAATAAGACGCTGAAAACCGTCTTTTTTTTTCGTTTTGGTCCTTTGAAGTTTAGGGGATAGTCCAATTATTGAAGGCCTCCCTAACGGGGGCCTTTTTTTGTTTCTGGTCTCCCTACTAGTAGCGGCCGCTGCAGTCCGGCGAAAAAGGGCAAGGTGTCACCACCCTGCCCTTTTTCTTTAAAACCGAAAAGATTACTTCGCGTTATGCAGGCTTCCTCGCTCACTGACTCGCTGCGCTCGGTCGTTCGGCTGCGGCGAGCGGTATCAGCTCACTCAAAGGCGGTAATTTACCAATGCTTAATCAGTGAGGCACCTATCTCAGCGATCTGTCTATTTCGTTCATCCATAGTTGCCTGACTCCCCGTCGTGTAGATAACTACGATACGGGAGGGCTTACCATCTGGCCCCAGTGCTGCAATGATACCGCGAGACCCACGCTCACCGGCTCCAGATTTATCAGCAATAAACCAGCCAGCCGGAAGGGCCGAGCGCAGAAGTGGTCCTGCAACTTTATCCGCCTCCATCCAGTCTATTAATTGTTGCCGGGAAGCTAGAGTAAGTAGTTCGCCAGTTAATAGTTTGCGCAACGTTGTTGCCATTGCTACAGGCATCGTGGTGTCACGCTCGTCGTTTGGTATGGCTTGATCGCTGGTGCCGACAATAAAGGCCGGTTCCTGATCCCCCATGTTGTGCAAAAAAGCGGTTAGCTCCTTCGGTCCTCCGATCGTTGTCAGAAGTAAGTTGGCCGCAGTGTTATCACTCATGGTTATGGCAGCACTGCATAATTCTCTTACTGTCATGCCATCCGTAAGATGCTTTTCTGTGACTGGTGAGTACTCAACCAAGTCATTCTGAGAATAGTGTATGCGGCGACCGAGTTGCTCTTTGCCCGGCGTCAATACGGGATAATACCGCGCCACATAGCAGAACTTTAAAAGTGCTCATCATTGGAAAACGTTCTTTCGGGGCGAAAACTCTGCGAGGATCTTACCGCTGTTGAGATCCAGTTCGATGTAACCCACTCGTGCACCCAACTGATCTTCAGCATCTTTTACTTTCACCAGCGTTTCTCGGTGGCCCGAACCGGGGAGAAGCAGAGATCCAGGGAATAAGGGCGACGCGGAAATGTTGAATACTCATACTCTTCCTTTTTTCAATATTATTGAAGCATTCTGGGTTATTGTCTCATAAGCAGAGGTAAGATATTTGAATGTATTGAGATCACACATATTCCCGACAACGCAGACCGTTCCGTGGCAAAGCAAAAGTTCAAAATCACCAACTGGTCCACCTACAACAAAGCTCTCATCAACCGTGGCTCCCTCACTTTCTGGCTGGATGATGGGGCGATTCAGGCCTGGTATGAGTCAGCAACACCTTCTTCACGAGGCAGACCTCAGCGCTAGCGGAGTGTATACTGGCTTACTATGTTGGCACTGATGAGGGTGTCAGTGAAGTGCTTGATTAACAGGCTGACCGGTGCGTCAGCAGAATATGTGATACAGGATATATTCCGCTTCCTCGCTCACTGACTCGCTACGCTCGGTCGTTCATCGATGCGGCGAGCGGAAATGGCTTACGAACGGGGCGGAGATTTCCTGGAAGATGCAGGAAGATGCTTAACAGGGAAGTGAGAGGGCCGCGGCAAAGCCGTTCCCATAGGCTCCGCCCCCCTGACGAGCGTCACGAAATCTGACGCTCAAATCAGTGGTGGCGAAACCCGACAGGACTATCGATCCAGGCGTTTCCCCTGGCGGCTTCCCTCGTGCGCTCTCCTGTTCCTGCCTTTCGGTTTACCGGTGTCATTCCGCTGTTATGGCCGCGTTTGTCTCATTCCACGCCTGACACTCAGTTCCGGGTAGGCAGTTCGCTCCAAGCTGGACTGTATGCACGAACCCCCCGTTGGGGTCCGGACGCCGCTCCTTTTGTAGGTAACTATGGTGCTGGTGCAACCAAAGACATGCAAAAGCACCACTGGCAGCAGCCACTGGTAATTGATTTAGAGGAGTTAGTCTTGAAGTCATGCGCCGGTTAAGGCTAAACTGAAAGGACAAGTTTTGGTGACTGCGCTCCTCCAAGCCAGTTACACA
+
'&%%%&%%$$$$#$%%&'('&&'**&%$###$&&&,3675/57;6.----1611445ACHFHAAABBHFIJJGJJJJGJFJH9999B55447738440--.73.))3>IEIJGGJDJ==<8+++*&&,,4<>55,(((+99;EFIIGHFEDDJGJJJJJJJHJJD???FJED@A@@<--...0))**869>@@DFDF?==ACB<<=FEFEJGJIEGJFDBDDEIIJJHE;;;4447:GCCJF@AEJJFFJGJHJJJEJEGHJJJIJJ)))*FEHIJIJDDCC=;:;??))))DEBAAABEGA?@:7<;1+)($%%%&+)..FE?>D@@EFEFHGFHFGCDBB-''(,-,,2B>886;>;@?@D<==>FJJGFD?>C@@DBDDFFCBD@;<''(*421*('%%%===<AAA@744/-..>=>>@@@:)((*''&%%&&-5.'3//./**&$&%&&)222244466:<(())40;>=AC?@EEFFJBDDDF@@??@@BAFD::99776'''(45@DCEFDCBDEFDDJ;;;;=>==>ACJHGJHCHJJJJCACADDBBEDCBCBJGJDJJEHH>>==@<@BEEJJHHGFDB@?@32@=>?BEFDDDH@?@>=)'('&&+0,/*)(('''''(('()%$$%')'$$%$$###%&'%%$&%%$%$$&0+++1/('&&--++,)$%&&&&&&&%%+.../1:....<<<:;;;ABBBEDJJD@<;<>:888=+++,-+406?ABIJDDB200-'''888@BEFFHJHJJBCBCGDFDDBCD222))(%''%&))*../-*+(*)*+'*,&'''+.+*&&&''(%(-*,*)*'%%%'(%%$$%%*++(%%$###$$$$$$#$$%%%&(;<==@@>=9798777>?>HIJIGGDDGFC>??JHEEDJHJJHIIGJJJCFF@/,,-.+*('(812205?:7?==;AB9D=:::9;''''?@ACA@CFEBCCJJJJFJJJJJJGEED>:77300/-...--55====EB:?=><;9;<JIGGFCEC><6/+*)&*,7--/5556***,5*))'''(467=<8HIDGJEJFFEDHJ=;;:///054053324:DFGGBCGJBEBBFJB???<;76;96:<63339@32224340002;CGEDDGC:6)((((9=?;;;<BBA?99<<<<;6335+*+''%%$%)(&'&%%&',-*))(,+(%%&)))&%%%%%&)/./67;<AJJDJEGJGDIGGHHF@=88.--.****124;>==AD;<;;C=<<;<<<:>?CHGJJJCDC??>7+++,>>C7652JJD??BJJFGJGHC>>>IJDBCC7778B>@JHCGJJIGFFGJJDCE?;)'&%%%)*,((&&&'%&%%&%$$$%8:;;DCJJHHGDBAACD;JBAC5444A61*'&%%&%%$$$%'%$%$%$$%%$$$$%*((('')+)*.)(((-((().-.+*''&&&&%%&&'')+++-0,''-1<=9778@=AAAHJE@::52..,,//358A?CCCB@>>?A::::EJJJJFIJJGGJJJJJHDE@@BEJEI733554470-&&'*:558899BGIHFFGIJGG@=AGFIJFDJEGHED=<(=;;?DGJGIJJFBBCJJ////0//.001-)''%&$$$$&&&''.0-.+&&%%$##%&'((%%%'%()''')$##$&&&''/0)&&%&'$###%&&&&'(()7455=>BAEIC?***%$##$%%&$#$$$%(''%%$$$%**()(&$$#'''%$##$$$$&%$$$%$$$%$%%%&'%%$$%)'&#$#$'&*+-/10'$$%&'$$$##$$#####%%%%&(&&%%%&%%$$%&%&'&&%&($####$$%&%%%%%&&&$$&01:;<=BDC?@GFGJJJJJJJJJJGDFJ===>JJJJAFG878('''?>CECHJJIJIJHJJCDC<>9999HBC<8;=?JJJJJE@?@@74445412443349:<===CJGJJJJGGJJJGHJJJJJJJJJHJJJCBDBFJGGAB9,,=;77////1//++.119==<<?>>>?<@BGJJJJHJJIJJIHDDBEJJJAA??AGJCDEDJJJJJJGJHGJEGIGJFFDG9877962&&*)*0168888///+))*((()04//00HHJIJJHGJJJJJJJJJJJJIJJJJJIGHIJIJJGJGJGJHJJJJJJJJ====@CA4444DB9999CDAC?<750**'&'&$$'(*'%&'')12.+**-*+**::??BGBA@AC2@@3320024?GF@1111202((''''>JDGJEIF@J>EBFBJJJB?;9980.&*($$$#%%$%%&(&$$%'''()4/555377>EJJJJJJJIF>?DI@AF@AA?;CEJJCHBBFEJJJJFJGGGJJJCAA7---+****)''',2348:>AFGEE>A<;?>;<-***-+-*)&$$$%%&))/<AEJGJGGGFE@>??IEGJJJJJDJCJHIJF1(::;B?998@?BCADHJAA@AJHHGEFJGGJGGGJJFJGIA98:BD99997<98;;<A;:99AGJBB?FJJHHFJIFEDGIJFED?AAEJGJJEFHIJIJIJJJA?>?@:::<33@3237799><43336574..7??@:99:FJA@BCJGJJGIHEHGJ=<;=JHDHEHEI==<@==<;?@BGEIF1114100&&).,**+./0163000,),****+++03'&&%%%&***88:CB><=65**+<93,,,6FHEEFDB@@@AJAAA?D@ABEFJHH83<88B:;;82;=JJJJGIJIGGFEHJGJGJJJJGIJJGGEFHEGIJHEJBDDIJJFJJE?2222CD?97CJIHJJJFJHJEJJFJEDGDF@?@@J77767*&&''<@BBGA@@AJHEEJJH@---GIGGDEB9999FHFJG888:GHBABBFFFHFHJHJJDGJIJGACDGJJGJJJJJFJJEGJJHJJJJJGGJGJIJJGDCD<10015/./13-,+-*)('(,*)++,////2...-456;77:+++*+*.0325234444G8764668BB<=;<88;=ABIG<G@=;;555...,/.-,,/010)=;BIJJEB:99:>AAAFHJHGHJHJJJJJIGJJJJGA@>ABAA@>@DJGEEHJIJJJGJJJJJGFH>>0=...1)&%%')4496556<>?@?JFGJJEHHHJJDDDDFGHIJIEFDBDD@@@CDGHCCABBFHJJJCCBDJB,,,.>***,+++,,./12&&'(4*)*'%%()%$%%'&&%$$%&&&&*+(&'')'%&&'<>BCJJIJJJJIJF@<;;AB;:6778;:88976/;-.;:CE@76667AACDCIA<;:EJGGCBIFHFJJJEJGGJHJJJHJJIIJHJJIGGHDHJJJJJFJEHIJJJJJJJJGFJJJJJJJJJJJFHHJDJDGIJJIJJJJJIIJJCCBFGH@-,,-+,,-8;<CEJDGJJJJ@@/...-,,,,-00055111-,,+'*%%&0121220)165355442-../0006593224<<6850500,,++-.=<:7=>H@JHJJDEHF3333=?@>?>?CIJAAB@=>5*'&'FF***C?:9*)'&$$%&*0+++*..'&&&,*%&((/3710-,)+++*2/1&'''4CBBDCJJJJIJIJJJFJ?@<-44HAA<9:><.+++1-,,--66,,,,33'&***(&'(%&&%0224790///3*%%$%$$#$$%(&-*.00024201+,,,59==BJ?8779:::98811119B>777>=@@;8>>IJGEJGJJJGGDDD43333@CABDAB@??89)))),)(())))*,*)-01//00=@766)(((4246'(')((((,3.@BBCDBJ@=<889:108,EGJICCBCC>7;:8973000EBJJJ?<<BBA?JGJJJJJJJEJF<<<=E>4105HFBDFJFJJJFJEEEJJJJHJJGJHJJJGJJIJJHFEEGHDCBC@@@@CDHIJJJE=<==IJJJJFJIJHJDB=>1BHJJJIJJJJGGFB=?JHJJHJGJJGJGHJJJJJJGJHJJGJJGJFJ.---8889>;50.//463,***253355333(''%#$%&)-,81&&'9DJGJIDGEJJEC:97:=65((1))()=?GIJAA>=@=J>;8988889DJJGJJJJJGJJJHHJF76661///5))%%&')*++,-2.-+*):;?CDCCBACBJIJJEJJJJJJFBACCA??>ECB=:667*)+&))&%%&((+-,)(((=>55446+-,,@CBBACEDEFJJH9:98:0/=<>=>?>==BDF?DFC:850/00000/5555456CBECBBBCHAAABHJJJIJEJJHJJJJIH888121/)(()('%%%%%69721-02332-,,,'''(-'(//00@BJJJGHJFECFEECGGJJ=:=B?JGFJJIJEEIDJIFEGCFJCJFFJHJJFIJJFDBBB+**())*898>EJGGGHHJH3223EC?=9753;@EFGJEFDEGEGDAABFGBJ==<5555==43..)()(+-0>=98:&&&''-&%'&)(&%$&($$%),*('$#%''%$$$$%%(%%$###$$#$%$%$%&(%%&-.335JJJEEEEJJJJJJJJJJJEFHJJJIHJJJEJEEJ?@?JGFJJGHJIJJGCDJJHCCCCBIEA@CBECCGCJ=44<>BFDEHCHJJEA=98FD?@@FJCEDCEDIEEBBA7334D432324**&
@Glass_T7V_16_D3_14_1_9
GCCACACGTTCAAGTGCAGCCACAGGATAAATTTGCACTGAGCCTGGGTGGGATTCGGACTCGACCGCATAGCCTTCAGGAGTGAGTTTTGTGCAATACCAACCGACGACTTGACCCTGCCAAGCGGCACCAGATTCTTTGCGTACGCGATCCCCTAAGCCAAAGGTGGCACTCAGGGGAAGCGCAAATTGCTCTGCAACGGGAGCGTTGGCTTCGCCGCTACTTAACCATCTAGTATTTCTCCTCTTTCTCTACGTAAAGTGTTTAACTCCCCTCTTTGCGTCCTTCATAGCTTGATCCGAAAAGTTCTCTAGTAGCTAGCATAGTCCCTAGGACTGAGCTAGCTGTGAAGTTTAGAAGCGGCCGCGAATTCCAGAAATCATCCTTAGCGAAAGCTAAGGATTTTTTTTATCTGAAATTCTGCTCGTGATACGCCTATTTTTATAGGTTAATGTCATGATAATAATGGTTTCTTAGACGTCAGGTGGCACCATGGAATAGACTGGATGGAGGCGGATAAAGTTGCAGGACCACTTCTGCGCTCGGCCCTTCCGGCTGGCTCAAGTTTTATTGCTGATAAATCTCGAGCCGGTGGCGTTGGTGCTCGCGGTATCATTGCAGCACTGGGGGCCAGATGGTAAGCCCTCCCGTATCGTAGTTATCTACACGACGGGGAGTCGGGCAACATGGATGAACGAAATAGACAGATCGCTGAGATAGGTGCCTCACTGATTAAGCATTGGTAACTGTCAGACCAAGTTTACTCATATATACTTTAGATTGATTTAAAACTTCATTTTTAATTTAAAAGAATATTAGGTGAAGATCCTTTTTGATAATCTCATGACCAAAATCCCTTAACGTGAGTTTTCGTTCCACTGAGCGTCAGACCCCTTAATAAGATGATCTTCTTGAGAATCGTTTTGGTCTGCGCGTAATCTCTTGCTCTGAAAACGAAAAAACCGCCTTGCAGGGCGGTTTTCGAAGGTTCTCTGAGCTACCAACTCTTTGAACCGAGGTAACTGGCTTGGAGGAGCGCAGTCACCAAAACTTGTCCTTTCAGTTTAGCCTTAACCGGCGCATGACTTCAAGACTAACTCCTCTAAATCAATTACCAGTGGCTGCTGCCAGTGGTGCTTTTGCATGTCTTTCCGGGTTCGACTCCAAGACAATGGTGCCGGATAAGGCGCAGCAGTCAGACTGGACGGGGGGTTCGTGCATACAGTCCAGCTTGGAGCGAACTGCCTACCCGGAACTCGAGTGTCAGGCGTGGAATGAGACGAAGAACGCGGCCATCACCCAGCGGAATGACACCGGTAAACCGAAAGGCAGGAACAGGAGAGCGCACGAGGGAGCCGCCAGGGGGAAACGCCTGGTATCTTTATAGTCCTGTCGGGTTTCGCCACCACTGATTTGAGCGTCAGATTTACGTAATGCTGTCAGGGGGGCGGAGCCTATGGAAAAACGGCTTTGCCGCGGGCGTCTCACTTCCCTGTTAAGTATCTTCCTGGCATCTTCCAGGAAATCTCCGCCCCGTTCGTAAGCCATTTCCGCTCGCCGCAGTCGAACGACCGAGCGTAGCGAGTAGTGAGCGAGGAAGCGGAATATATCCTGTATCACATATTCTGCTGACGCACCGGTGCAGCCTTTTTTTCTCCTGCCACATGAAGCACTTCACTGACACCCTCATCAGTGCCAACATAGTAAGCCAGTATACACTCCGCTAGCGCTGAGGTCTGCCTCGTGAAGAAGGTGTTGCTGACTCATACCAGGCCTGAATCGCCCCATCATCCAGCCAGAAAGTGAGGGAGCCACGGTTGATGAGAGCTTTGTTGTAGGTGGACCAGTTGGTGATTTTGAACTTTTGCTTTGCCACGGAACGGTCTGCGTTGTCGGGAAGATGCGTGATCTTAAATACATTCAAATATGTATCCGCTCATGAGACAATAACCCTGATAAATGCTTCAATAATATTGAAAAAGAAAGGTATGAGTATTCAACATTTCCGTGTCGCCCTTATTCCCTTTTTTGCGGCATTTTGCCTTCCTGTTTTTGCTCACCCAGAAACGCTGGTGAAAGTAAAAGATGCTGAAGATCAGTTGGGTGCACGGTTGGGGTTACATCGAACTGGATCTCAACAGCGGTAAGATCCTTGAGAGTTTTCGCCCCGAAGAACGTTTTCCAATGATGAGCACTTTTAAAGTTCTGCTATGTGGCGCGGTATTATCCCGTATTGACGCCGGGCAGAGCAACTCGGTCGCCGTTACACCTCTTCTCAGAATGACTTGGTTGAGTACTCACCAGTCACAGAAAAGCGTCTTACGGATGGCATGACAGTAAGAGAATTATGCAGTGCTGCCATAACCATGAGTGATAACACTGCGGCCAACTTACTTCTGACAACGATCGGAGGACCGAAGGAGCTAACCGCTTTTTTGCACAACATGGGGGATCATGTAACTCGCCTTGATCGTTGGGAACCGGAGCTGAATGAAGCCATACCAAACGACGAGCGTGACACCACGATGCCTGTAGCGATGGCGACGACGTTGCGCAGAACTATTAACTGGCGAACTACTTACTCTAGCTTCCCGGCAACAATTAATAGACTGGATGGAGGCGATAAACTACAGGACCACTTATGCGCTCGGCCCTTCCGGCTGGCTGGTTTATTGCTGATAAATCTGGAGCCGGTGAGCGTGGGTCTCGCGGTATCATTGCAGCACTGGGGCCAGATGGTAAGCCCTCCCGTATCGTAGTTATCTACACGACGGGGAGTCAGGCAACTATGGATGAACGAAATAGACGAATCGCTGAGATAGGTGCCTCACTGATTAAGCATTGGTAAATCTACCACCTTGAGTGAGCTGATACACTAGCCGCAGCCGAACGACCGAGCGCGGCGTCGGTGAGCGAGGAAGCCTGCATAACGCGAAGTAATCTTTTCGGTTTTAAAGAAAAAGGGCAGGGTGGTGACACCTTGCCCTTTTTACCGGACTGCAGCGGCCGCTACTAGTAGGGAGACCAGAAACGAAAAAAAGGCCCCCGTTAGGGAGGCCTTCAATAATTGGACTATCCCCTAAACTTCAAAGGACCAAAACGAAAAAAGACGCTTTTCAGCGTCTTATTGTCGTCTTTGGTACCGAGTTATTAATATGCGCGCAGCGTCTGGAAAACCGAGGCCAAAAGACGTGCGTCTTTGATGCCCGGTTGCGACTCTACGGCAGAAGGAATTAAAATCAAGTCCGGCGCAGCCGGTTTTATGTCACTTCCGCGCAGCTATCTGCGCCTAAGCCCCCCGCCAGCAGAACGTTGCCAAGCGATTGACCATTTAATAGTGACCAGTCAAAACGTTGCCCGCTTCCACCCTGGCCGTTGTCTAAAACATATTTATCAACGTGCTGAAACTCGCGGGCGGGCAGGGTTTCACCGACGCTTAATGCTTTCCAGATGGCAACATGTGCTGGCAGAGCTTCACGCAGCGTATCGATATACAGCTGTTCTTCATTACCATGCAGTTGCGCTGCCGCCAGCGATAACACCTTAGCTTTGTCCACCACATCGGCAATATAGTGATTACCAGGAACACGCCAACATACTGCAACGGTGCCGCAGCCATCACTTCCTGCGCCTGTTCAACGTTGACGCAACGCGGTGATGTCGCAACAAAAATCAACCCACCGTAAATCGCGCCCGCGTCATAAGCTGCTTTAGCATCTTGCCCACGCGTCAGGCCACATACTTTATTCTCACCCAGCAACACCCGGCGCACGGCGGCGTGCAAATCGTCATGGGCCATAAACACCGAACCAATCAGAAAACCGTTAGCGAAGTGGCTTAACTCGCGCACCTGAGCGTAAGTATTGATGCCGGATTCGCTGATTACCGTCACGTTGTGCCCCAGTTTCGGCGCAAGCTCGCGGGTACGGTTGGATCAATCGACAGATCACGCAGATCGCGGTTGTTGATGCCAACGACCTTTGCTCCCAATGCAATGGCGCGCTCCTGTTCCTCTTCATTACTGACTTCGGTCAGCACCCCCATCTCCAGACTGTGAGCGACGGCGGCGAGCTTGGCGATATTGGTCGTCATCCAGTACTGAAAGCATTAATAAGCGGGCGTAAGGTCGTAATAGCGCGCCAGATAGATCTGGTAAGGGTCGATAATGAAGTCTTTACATAAAATCGGCTGCGGGGCGATTTGGCTGACGATGGGGAGGAAATTAAAGCTCCCCTGAAAATATTTCTCATCAGTCAGCACCGAAATTGCCGAAGCGTAATGTTTATAAATGGCGGCAATGCGTGCTGGATCGAAATCATCACCGGATCACGCCTTTTGACGGCGACGCTTTCTTGCACTCCAGAATAAACGCCGTGCGCGCACCCTGTAGCGCATAGTAAAAATGTCGCGTGCTCGGCTGAACCTCATTCTGAAAACTGGCCAGCGGTTGCTGCTGTTTGCGGGCTTCTACCCAAATCGCCTTGTCTGCGACGATTTTCGCTAAAACGGTTTGCATCATCTAGTAGTCCTGTGTGACTCTAGTATTTACGAGTTTCTCGTTTCTTCTTCTTCCAACGAGAGAAAACAAGGAACTGGTAAGGCTGACTCGATGGACCAAAACGAAAAAAGACACTCGAAAGCGTCTCTTTTCTGGAATTTGGTACCGAGGTCCGCACAGGTGGATGCGGACCAAAACGAAAAAAGGCCCCCCCCTTTCGGGAGGCCTCTTTTCTGAATTGGTCATT
+
'(+,0./77:7ABEHIJJJJGIJABDFJJJJHGJJJJG====CFD?ECD3348B;76745666==@FFDGEHC<:@89:>JGJCA=?8=;;:55889BA?==??=@?4333<:;<A?>:GHBDCFGJJHHE<<++)&2/-)77855=?////JGJJBDHJJJGJJJJIGF3322668CIJF@>96)'(&)))-.--/12987/6013220..01-(''&'%$$$%&'(*(*((%%&&,,,-444?>?C?5510&%%&,89BB<;;;52..(),,,**3=8@DHJICD@BJHJGEG<<<<G>CCIJJJEGJ=<??AAHIJFGHFC43333GE75568A1110521367@''&''%$$$)/3;9;30'''(0031;7:<<JJFIJBA>??@FGJIJJJIEGHGB?2+**+/66>+*((,;>?:?8/,,=CEFJJEDDEE=:9:AJJGIJFGJIJJJJFECDDJJJJJIJJGJFJDC;*))))GJDECJJJFIJJJJJJIJGJGFJEHJJJHJDEFFHDHJFEIGC?@BABEGEG5555;?65//008>@GHJIIJJGHJIFFH-+)((*3775545?<<<500126&%&&'&((((&%$%$$''.***,99EDEHJFJGDJJJHJJGHGEJ>>ACCDDEJJJJGJJGGEJIFJIEE@A55556FFECBCB8777;>;:,,+'&()++*)**+16BBCECFFJJ8777;?>?@EEEDGFJGJJGJJFHHHDBC@@A1//./44?<=GJGCJEIJJGJJJJJEFJJJCCDDJIIGGHIJJJGEEHF----::AAE:8742456BHD>@@@024<=((((&%%&))5;<9987778;AHDEJ;;;89889BDJJGFHJJJJJJJEJFGHGJIJGJJF>?@JIHA???EJJGEA@@AACEDA-BEFIAAD<99:A;(((&&&())+,,2:98<>;<:8664555=AD==>??@@AHHHGJJ@@?FHJJJJFGEDGCD78@?I::99BI9556:D;>779>DECHGGJHIHEJDCGDBHHFJIIEJGJJJ?ACAACCDCEGHJDCBFEEFAB@?BCJFDE?B))23@>DGFJ??@@GGJDJHHGGJIIFJEGEDEDDDCDJGEFFJGJJJGB>??EJJGHFDJHIJJIJIGFJFJA64123932211/..-.,++-/3/6/2.+2****--+***,,+-..//,*(%5=G>=<<A>><==0000331393,,,+,),,+++(%&&)2889::>@@>?>><435:93/004//00ADCEDEDCJ@.+))-?@;;<?@JJG77D6-))+)'(/.+,-/00120,,(())&%&,/56<=ABDDEHDHCEDGEDJJJJJJJIBBF;:576685437;==99;DBB=:9:=:77=DJJGJFDDCJJJJJJFJHEGJJHGJJJJJJJGJB;JBF>?BBJGHEC;9;@A3,,,,-+*)))*,1('(58887600338;@HJHHEDAB<9=@ADDDJIJJJFGEIJD;;:,+++0*&%$%&+55333=/EFJ54253333CBDIJJJ?>??JI813FCAA@766659?745DGGFFAEGFJ:<;;88+AD99BHGFDGED,,,,++++---/2345523/-,--/=CDDFFJJJJJHJJGGID:BABJGF;;GJFFJFCBCJIJJJJIIJJJJGHJGHJGJ?<6.,9=CBDBDJIJJJJJJJIHJJJJJJJGJ99=?JBF?8711:9>?IJJ===88+)%&'&).---9988::B<<<=FIEEEJJJJJIJJGHJHJHIIIIJHJHGJJJJJFJJJJJHJJFJGD>FC5JJ@AACJHDFBJCABAEJJ?A<;=AJJFHJDCDJJEGJHHJDFDCGCJHJJHJJHJHJJHJHEJGGGJJJGJJJJJJDIJEEGGGHJGJJJJJECCJGGGB<768<7)(()0,***659?ACBCIJEEEE??,,,-/.'(=BGC@@A@HIEJHJJJGEDHDEDFEFCB>;;;;??BACEHEJJHGJIEFHHJDDEHGGHEB9;;8777&&('(&%(%%&+,.0--:;:;;9000:;HJBCBDJJ?BHIJJJJJHJJGGABHHJGJGHGJEDCCJHD?=;>766.---41?AAHJJIFJJJJJJHHDFJIJJHJFJG@DD9000:9:<:=CJ@>==>B?=<<=HJJGJFGD=>=>FJABIIJC?@?AJJGJJ?;9899880,,=?CIIGJ8777D><=836<98888JCA5658>;::;;9779AJEDJFFEEFJJGDJHJJJHIHGJGEJHJJED6)=<@@@AJDI@?AAG;..881..5;666411.(&&&)**)&',+),)*=JFDDCDGDEEDF>999;CD@...----////4689=6)(('));==DGIGJEFFHF?A@ABCJIJIJJJJJGJFFJHFJJJDJDHHHJJCBACJHJFEHBABCG:543)((*0))(+&/-.94459<<=@?BFDC??699=99810029A<@?HCAEB>>7777A==...GGIEJFJI>===JFDFE??;<ID665222HJ>==<AGDFCCCJFJJJJJHIJIGHJJJJJJJJJIGGFGJIGGJGHIGDIJJFH654*))*30''&%''(**&&&'++'''-++68<GJJJE5444B@>@?45569102<<66-),-===@JHHEGJJJEJGHJEJJJJJJJ=::;;;8<:84467<<0../((((66;>@DCHJIJCCGGJHHGIGFIGFH?>>>@D<;;9>CE??<<E?CCCGGHHGFEBBCGJDCFFDCCEJJJJHHFIDCBCFC?@@JJGGJFGCCEIEJJIFJDC<5JGJJHHGGJFJJG;11EFEFDDEGJIJJHEEGJB@>==?@AABJHJJDBBJJ>===4444<BEDHHJJHIJIEJGCAB@F@547:8;532232670.*)%%$&)()*0:)--.1111F=<=32%$%%&&'+/19;<9::::::7000143***+*(*.,.99;===@=C<9989=<=AAEDDBABACCJJBBADF;889FJJJJIFDCDJFEHGIIDHJJJJHGJJJIIJI:JIFB;FCE321..,,.,,.6<=@B;766662%%%(***33//011++55***.<>DEEEEEIDIB<<...DDEBAADJA1111A<GJHJJJGJHDHJFGEB?><9?ABC:9::211;;454;EC=;:76665666;=CDEEHH,,,.4'&08>?<:88760-)****:CGGJFEFECDACCHEAAECHDIFFEBGJEGCBBEJIJGJJJJJGJJJDJF@DDJJC@;;;<B>11110..0)()*-)(('&()('(0AADDGJGHJEFFJJJEGG@@=@A?,,*(&%()+*-)'')%%'(**,/211144;:;<;>B?@?BA@:6658;64555;<;=BJCEGIHJEHJJJJJHJJJJJHIJHJIJGJHJJJJJJJJFCJDHHGHGFA=BAA97789;97%%)><===>?DBJDFEDJJJGHJJJIJJB??>@EAJJJJ@FJJJJJJHHJEJHIIJJIJJJHHJE;;:;BCEFJ5445321+-1346///189<::=IHJJGJJIJJJEJJJJJJJFJIJJEIG6.../<<<BGDCJJFDH****220000=<:<<88833332&%$%&&%&557EJIJCB.--.@A@;8&&&&,..()))***6779;<<;<<JJIDCFFJJJJJJGJJIGFJJEHJJIJJIGJCDJJJJJJJJJJIIGHJGIJJGHJJHGJGJJJJJIIHFEEBEEJI<<4333:HJJJJJHJJJJJGHJGJFEFGJIIIJJJJJDDFJJFHFGHGJJJJFBDDGGJFJIJJGFDDCFFBBB82224::JB2001@CBCGJJJFIJJJJ>==<>>7777<:;;411.////88D87&&&()))(...=6667EGIIIIFJHJGJJFJEJFJJJJJIJJJJJJJIIJHHJHJJ>>?GJJEJJIFJJJJJFDEJF9767BAB?<BB=EEJIIJJJJGCEE@76670)'''=C?A?AB77;;AEJDAA?84)('(*))))0001''''@A@@7777AB@?@IFJFJDJHEJJJJJB??2,35/57333'((:BGCFFJJBFDBE;;1HJJDFC<::=::BD@@@ADHI7666FGDF33333<8833((((+++EGHJIJHJJJJHJJJ;:::?934>GJFHJJDDDDEC4334HJJFHGJJHIJJJHGJ>?>-,,,&%%'&&%%&$$##$$)**,,-70-.,79;75667B@CGJHEJJJGCEEJJJBEFG<6674777GIJJJJHEGFJJJJGFFHA<<9@===>CBB=;;89:EF*(.0//3089:32./3<=EJJJJHJGC86JDCJJJHJJ9996665448?;.)(&%&.456CFJJJBCBACEJHHFEIJJBAB@D54.-,'((&&'&&1,///.*+*(*-./008:==?;=<<CEDHHGHGJJJJFJJ?C?>>BJDJJHJIGJJEFGFJGJGD@D@>=;9;4123:<BD555568=5411128;<BJEA>?>A+***1:44:::<8777??@DEJGJJJHEHHHHJGEIABBA@CECFJHIBA??C@///2DEDDDJGIIJGJGFGHEHJDF@>=B?AEJJ887AGAEEDJJGJECDDDJJJIJJJJGJJIJJHEDD<><:50''''-+04((4>GJD@;??89:6F:::222201/...****,,./(&%$$$$&&%$$$(*12++++/+*.;3***.JIEIGJ4444CBCDGFEJDE><865+++)*+*++*2<>A@>??BFDD7F=><=AADB<>J?>>>CGCEEEB+++.FGEGDAACAAC@<6651333CJJEHIC<8:7---)'&+'''&(('
@Glass_T7V_16_D3_14_1_10
CGCGAAGTAATCTTTTCGGTTTTAAAGAAAAAGGGCAGGGTGGTGACACCTTGCCTTTTTTGCCGGACTGCAGCGGCCGCTACTAGTAGGGAGACCAGAAACAAAAAAAGGCCCCCCTTAGGGAGGCCTTCAATAATTGGACTATCCCCTAAACTTCAAAGGACCAAAACGAAAAAAGACGCTTTTCAGCGTCTTATTGTTCGTCTTTGGTACCGAGTTATTAATATGCGCGCAGCGTCTGGAAAACCGAGGCCAAAAGACGTGCGTCTTTGATGCCCCAGTTGCGACTCTACAGCAGAATTAAAATCAAGTCCGGCGCAGCCGGTTTGTGCCGCTTCCACGCAGTTATCTGCGCCTAAGCCCCCCGCCAGCAGAACGTTGCCAAGCGATTGACCATTTAATAGTGACCAGTCAAAACGTTGCCCGCTTCCACCCTGGCCGTTGTCTAAAACATATTTATCAACGTGCTGAAACTCGCGGGCGGGCAGGGTTTCACCGACGCTTAATGCTTTCCAGATGGCAACATGTGCTGGCAGAGCTTCACGCAGCGTATCGATATACAGCTGTTCTTCATTACCATGCAGTTGCACTGCCGCCAGCGATAACACCTTAGCTTTGTCCACCACATCGGCAATATCGTGATTGCGGAACACGCCAACATACTGCAACGGTGCCGCAGCCATCACTTCCTGCGCCTGTTCAACGTTGACGCAACGCGGTGATGTCGCAACAAAAATCAACCCACCGTAAATCGCGCCCGCGTCATAAGCTGCTTTAGCATCTTGCCCACGCGTCAGGCCACATACTTTATTCTCACCCAGCAACACCCGACGAGGGCACCGGCGGCGTGCAAATCGTCATGGGCCATCAACGCCGAACCAATCAGAAAACCGTTAGCGAAGTGGCTTAACTCGCGCACCTGAGCGTAAGTGATTGCCGGATTCGCTGATTACCGTCACGTTGTGCCCCAGTTTCGGCGCAAGCTCGCGGGTACGGTTGAGATCAATCGACAGATCGCGCAGAAATCGCGGTTGTTGATGCCAACGACCTTTGCTCCCAATCCAATGGCGCGCTCCTGTTCCTCTTCATTACTGACTTCAGTAGGCCCATCTCCAGACTGTGAGCGACGGCGGCAAGCTGGCGATATTGGTCGTCATCCAGTACTGAAAGCATTAATAAGCAGGCATCGGCCTGGTAATAGCGCGCCAGATACGATCTGGTAAGGGTCGATAATGAAGTCTTTACATAAAATCGGCTGCGGGGCGATTTGGCTGACGATGGGGAGGAAATTAAAGCTCCCCTGAAAATATTTCTCATCAGTCAGCACCGAAATTGCCGAAGCGTAATGTTTATAAATGGCGGCAATGCGTGCTGGATCGAAATCATCACGGATCACGCCTTTTGACGGCGACGCTTTCTTGCACTCCAGAATAAACGCCGTGCGCGCACCCTGTAGCGCATCATAAAAATGTCGCGTGCTCGGCTGAACCTCATTCTGAAAACTGGCCAGCGGTTGCTGCTGTTTGCGGGCTTCTACCCAAATCGCCTTGTCTGCGACGATTTTCGCTAAAACGGTTTGCATCATCTAGTAGTCCTGTGTGACTCTAGTATTTAGTTTCTCGTTTCTTCTTCTTCCAACGAGAGAAAACGAGGAACTAAGCGCGCCACTCGATGGACCAAAACGAAAAAAGACGCTCGAAAGCGTCTCTTTTCTGGAATTTGGTACCGAGGTCCGCACAGGTGGATGCGGACCAAAACAAAAAAGGCCCCCTTTCGGGAGGCCTCTTTTCTGGAATTTGGTACCGAGTTATTAGGCCACACGTTCAAGTGCAGCCACAGGATAAATTTGCACTGACCTGGTGGGATTCGGACTCGACCGCATAGCCTTCAGGAGTGAGTTTTGTGCAATACCAACCGACGACTTGACCCTGCCAAGCGGCACCAGATTTCTTGCGTACGCAATCCCCTAAGCCAAAGGTGGCACTCAGGGGAAGCGCAAACTGCCCTGCAACGGGAGCGTTGGCTCCATCGCTACTTTGACCCATCTAGTATTTCTCCTCTTTCTCTAGTAAAGTGTTTAGTTCCCTCTTTGCGTCCTTCATAGCTTGATCCGAAAAGTTCTCTAGTAGCTAGCATAGTCCCTAGGACTGAGCTGACTGTCAACTCTAGAAGCGGCCGCGAATTCCAGAAATCATCCTTAGCGAAAGCTAAGGATTTTTTTTATCTGAAATTCTGCCTCGTGATACGCCTATTTTTATAGGTTAATGTCATGATAATAATGGTTTCTTAGACGTCAGGTGGCACCATGGAATAGACTGGATGGAGGCGGATAAAGTTGCAGGACCACTTCTGCGCTCGGCCCTTCCGGCTGGCTGGTTTATTGCTGATAAATCTGGAGCCGGTGAGCGTGGGTCTCGCGGTATCATTGCAGCACTGGGGCCAGATGGTAAGCCCTCCGTATCGTAGTTATCTACACGACGGGGAGTCAGGCAACTATGGATGAACGAAATAGACAGATCGCTGAGATAGGTGCCTCACTGATTAAGCATTGGTAACTGTCAGACCAAGTTTACTCATATATACTTTAGATTGATTTAAAACTTCATTTTTAATTTAAAAGGATCTAGGTGAAGATCCTTTTTGATAATCTCATGACCAAAATCCCTTAACGTGAGTTTTCGTTCCACTGAGCGTCAGACCCCTTAATAAGATGATCTTCTTGAGATCGTTTTGGTCTGCGCGTAATCTCTTGCTCTGAAAACGAAAAAACCGCCTTGCAGGGCGGTTTTTCGAAGGTTCTCTGAGCTACCAACTCTTTGAACCGAGGTAACTGGCTTGGAGGAGCGCAGTCACCAAAACTTGTCCTTTCAGTTTAGCCTTAACCGGCACATCATTCAAGACTAACTCCTCTAAATCAATTACCAGTGGCTGCTGCCAGTGGTGCTTTTGCATGTCTTTCCGGGTTGGACTCAAGACGATAGTTACCGGATAAGGCGCAGCGGTCGGACTGAACGGGGGGTTCGTGCATACAGTCCAGCTTGGAGCGAACTGCCTACCCGGAACTGAGTGTCAGGCGTGGAATGAGACAAACGCGGCCATAACAGCGGAATGACACCGGTAAACCGAAAGGCAGGAACAGGAGAGCGCACGAGGGGACCGCAGGGGGAAACGCCTGGTATCTTTATAGTCCTGTCGGGTTTCGCCACCACTGATTTGAGCGTCAGATTTCGTGATGCTTGTAAGGGGGGCGGAGCCTCTGGAAAAACGGCTTTGCCGCGGCCCTCTCACTTCCCTGTTAAGTATCTTCCTGGCATCTTCAGGAAATCTCCGCCCCGTTCGTAAGCCATTTCCGCTCGCCGCAGTCGAACGACCGAGCGTAGCGAGTCAGTGAGCGAGGAAGCGGAATATATCCTGTATCACATATTCTGCTGACGCACCGGTGCAGCCTTTTTCTCCTGCCACATGAAGCACTTCACTGACACCCTCATCAGTGCCAACATAGTAAGCCAGTATACACTCCGCTAGCGCTGAGGTCTGCCTCGTGAAGAAGGTGTTGCTGACTCATACCAGGCCTGAATCACCCCATCATCCAGCCAGAAAGTGAGGGAGCCACGGTTGATGAGAGCTTTGTTGTAGGTGGACCAGTTGGTGATTTTGAACTTTTGCTTTGCCACGGAACGGTCTGCGTTGTCGGGAAGATGCGTGATCTAAATACATTCAAATATGTATCCGCTCATGAGACAATAACCCTGATAAATGCTTCAATAATATTGAAAAAGGAAGAGTATGAGTATTCAACATTTCCGTGTCGCCCTTATTCCCTTTTTGCGGCATTTTGCCTTCCTGTTTTTGCTCACCCAGAAACGCTGGTGAAGATAAAGATGCTGAAATAAGTTGGGTGCACGAGTGGGTTACATCGAACTGGATCTCAACAGCGGTAAGATCCTTGAGAGTTTTCGCCCCGAAGAACGTTTTCCAATGATGAGCACTTTTAAAGTTCTGCTATGTGGCGCGGTATTATCCCGTATTGACGCCGGGCAAGAGCAACTCGGTCGCCGCATACACTATTATTCAGAATGACTTGGTTGAGTACTCACCAGTCACAGAAAAGCATCTTACGGATGGCATGACAGTAAGAGAATTATGCAGTGCTGCCATAACCATGAGTGATAACACTGCGGCCAACTTACTGACAACGATCGGAGGACCGAAGGAGCTAACCGCTTTTTTGCACAACATGGGGGATCATGTAACTCGCCTTGATCGTTGGGAACCGGAGCTGAATGAAGCCATACCAAACGACGAGCGTGACACCACGATGCCTGTAGCAATGGCAACAACGTTGCGCAAACTATTAACTGGCGAACTACTTACTCTAGCTTCCCGGCAACAATTAATAGACTGGATGGAGGCGGATAAAGTTGCAGGACCACTTCTGCGCTCGGCCCTTCCGGCTGGCTGGTTTATTGCTGATAAATCTGGAGCCGGTGAGCGTGGGTCTCGCGGTATCATTGCAGCACTGGGGCCAGATGGTAAGCCCTCCGTATCGTAGTTATCTACACGACGGGGAGTCAGGCAACTATGGATGAACGAAATAGACAGATCGCTGAGATAGGTGCCTCACTGATTAAGCATTGGTAAATTACCGCCTTTGAGTGAGCTGATACCGCTCGCCGCAGCCGAACGACCGAGCGCAGCGAGTCAGTGAGCGAGGAA
+
JBCBCDFHBDG@A:000.15EEJHJIHJGJJFJGHJEJJJJIFIJGJDDBCA;90(9>>@C@DBCIGJJGEEECEJHJJJIE?=;<<;;940@=>?BFBDIJGJHHJGGFEADBAF<**)..?CGC>:>90011EHFFEIGJEJHFJJJHFJJJJHFIJFJHFJFACCHJ444>EFGJJGFHGGGIFJJJCDBAC<;;/--,,,----BDCBDJ?>>><:=>FDECFECGD?BCDJFJHJJJJFJJJEDJGFCDDDBCB3'&&&'****56////--,+(*)+0.,**+++79BDD@DHJJJ@JIHEJEEHGGE=BBCIFJGFHFCHJHJIFF@???D?<JJFGHHDCFFJJJHJJJGDCC>ACDJDFHBJJIJGJFFJFDJC9714,,4;5?HHGEHJHJHJHHJJHJHJGIJHIJJHJIJFJHEFFGJ712@AHFJJGJJJGJIEIDGJGJFIFEJFC4445IJJJIFAFHJGH=<==JHEDGFAA@AB>.1**/.99:IIFIJIJFJJJJJAHE==DEABBAB;;54??FJA??==9-))/0056FDEHDIIJHJFJJFJJGHFE?BEJDJGHJHJHIJJGJJJJIJJJJIJDCCCCJGJJJJJJJJJJJJEBIJFIHJIGJJJJFJJJGJJJFJJJHJJJJJHIJJJIGGGDEECIJJJJIIJIJJJJJJHHJGEJJJJHA@@AJJGJJJJJJJJHGJJHJJIJHIJJJJJFJIJJJHJJJJHJGJJHJJJJFJJJHJJJJIJJJBABBJJJIJJJFHGJGJIGGHEIJJJJHIGJFJJJIJIGDCBEHGJGJJHJHGIDDD>=?1,++.//<?<79:5663423,+)+,,,+-+)*(-33?>=A<>007:<BABEJFD=:C;=FDFJ@@=87;?FBBACJJIJJIGJJJJJJEJGIIHJIJJJJJJIIJJJIJGHFGFCB<<8820('('%%''-/<<::;=;CEFIJJJJJJJJJGEJJIJGJJHIEJJJHJIGGJE@??AGJGJJJJCBCC//.0:?@@@?4334001186..-.3222211013431222==HIGJGJHJC<CA;?A346542('''2>CFEEDGJIJJJFJFJGB@@<JHJJJJIJFFI:110/.--.;6=:;88;;JFJIH7667JJIIFJGJJIEFC=<B@433010./>ADEDJHJJIJJJIJGFJJJJJIFEJJJHJJJJJIJJJEEEFJJJF54433335000**)).*(()3>??GHHJGJIJGHJJJJCJHJJJGJJFJHJGGJIE94448D=999>>7666;?@BBHB:3122;88767-98,;9:?A?>56DGGFEJJJGFJE89;8;BHJJJJFHJGCEEJGHJGJJGFEHGFJJGJGIJJJJIHHJJJIJJJGJJJJJEEFEE;;;;IJJDDFEJIGDGCBCFJGJGIFDJJIGJFJJJJGJJJGHFGJH@GCBDB>58HJJHJJJJJJJFHJGJDJFHJJJJJGIIJJJJHFJFGIFHIJHHCCBCJJJFEGFFFFFFCF8676699?:BEDCEEHEEJFFGE>A??@@JGCJGEJJJIEHJJJGJJJGJFHEFEFFJIHHFJFJGJJFIGGHJ>>JJJJJHDICFJJJBB@AABA?BBBHGJJJJJIJJJJGJIDCCBDFC9/06/)6556610441:92=@<==>=96--,,)('()*+/12332257==::<=@BAJCEDECCFDFGJH>>?DJJFGGDEEJ=:9:>JGIHJHIFCA?@EC999?:=5BJBD?>?EFC@=;?@CEDIJJHFIGAA?=>C@??A>***39764346644.,)*+,JJJEJFBC@IHIGHEFIHEDBJDEGIIJGHGEEC>>>@JJFJGFJEJJHHIJJFGEHJJHHJIJGJHJJJJJJHE98(((0/.-..+:;1;<<IHGJJJFHJJJJJJJJHJJJGGHJJFJJJJHFC==JJIHJJJJJFJJEFJDJJJGFDEBGIIJHJJJJJIJJCC?==1044(0.0((8=1222HJIJGEJJJJJJHJJJJJHDJ6669EJJHIIGHHIJFJJJCEDEIJJJIJFIJGBD@@B@J((((ABIFFIFI@??@EA4336********499@=>=DAJJJIFIHJJFJB9792--01<JF>=>83JIGFJJIGJJJJJJJFFIJEJHGJJIFJIJIJHJJDB??=9:32)))**CC<<>=AF===>@,,,,-996657320023?B7667..++--00088;;AF?=>>?=D<>DHHGFB:4+(((*.013458EAA9::AHJJJHFAAAACDJGJHC@<;31/36<>E@@@GFFJEJJHEGGHGFFDJJFJGJJHJJID=-,,,,B>==>HJJJGJFJHJJJJJHJJJJJHJJGJFEFDDDDGDCCCJJ;:99JGJHHJDE>@@@=;<61118ADE=>JHGEHHHJJJJJJJIJJJJJJFIJ=B<<<;@@EA=;;0/./7=;;;;;::;C@C?EJJIGJHDEDGHJJJGJJJJJJJFIGHJJHFJ<D//+DHJJHJHGEDFJ;:77HJIIJBBCJJJGHEIIJEEFFJGHJJJFJJJ955<933239?>@BCDJGCDCFIJJHJJDDDCJHGEDEEIIIJJGJGJJJJJJJJJFJJHJBADEF5555534469<9885233GHHGFIJJJJI@>9/)))+-88IIJJIJJIJEAB@<6567;ACBB>80./2<EEDJCDDIJIEGFJJJJHEIHJJJJJJEJJJHEHGJJJJEIGIIBICDDFJHJJJDCCBBCD96:D7656DCBEEB8113025:00;;<<IECFHJGHCDAF=>=>FGHJJA@@@HJIJJH@ABJJJJJGEEGJHJIACGGJ<;<;A<JA<<<?GBDAA@@===EJHGEJFEHFEHFGFJJE@CBGJIJGHHHFJGJJDHHIFIDB??@AGECCJJGCECCE;::<>84483B433225*0--.23'''*%%%%%'((7BBBBFJJJGJJJJHIJGJHJJJGHJJHJGJJJIIJJ;::;BB>644CIJEGJJJJJGGCGEJHFJIIGHIIFGIJFFJFHJJJJJJJJIFJJFJHIHGJJ:::9:::DA?>BA@@@JJJEJF@@?@FFFJHJJJHJFJHDCBFJJJGHEJHHJJJJIJDB=820...5GI:::<>HIJHEJJHJGIJJHHGIJJHJIJIB@@;;<>A@JDFJGJEJCFFIIJGIJEFJIGH?560-,)'(*9<>@BC@?:998:42()(-++,,22753110,'(,-.267;@;>::::J5FEGJGFFJHJ::::JCCJJGDHJJJGJJGJJJHJJJI=>>?FF@0-)((''(+-BCDDD?B@>>?&&'+8=;;<<998:@636502225<F>CBACHFFJJJEHJEDBEFHJID;('''(5?@ABFD@@HGIFEDEAB@AAHG>CC6558BBCHCHDEGH9FGGHHJDFJJJGJHJJJJJIJJJFJHFGIFDBD-&%%'32223133E?>>>EDJHJJIEBDFHJGJJJJHJGFJJJIJJJJFIEJIGJJJIGDF8732167@ABIHJIICEEFGGIJJHFGFFJ<;ACGHJIFJHFHJJJJIIJEJGJDCDHJIGJJJJGJEJHDHHJIHJJJJFFG?>>>EJGGJJE;:;;DJJJJJJFJGGEGECGJJJHJGJJJJJJJJ<<;@5'''(+''(/0CFGDJEIJJJJJJJDCDBBFD@BJJFDEHGJCJDEHJIJJJJIJJJGFJJJJGJHIGJJJJJJIJJJJHIJJHJJJGFJJJJJHJFJJJJJJJJJJG=A?6:3++2:-))*/---,-01222DHGJCB@9ABBFJJHJGJJIEFEJJJJJEHIFFJHJGFJJ;55;>?FB=>?C>>>>ED>??<@?DGJJFCGEJGHGJFEDDFFFJHGJJHJJJJDFJFHJFJEJHDFIIH@DABCIJJJFGFECEHHGJJJJGFIFJGGJ@>;&%%%'%*24GE@>>951+'&&'%##&)))&&&'%%'&%$$%'&,,-+***()--.8?HD8GGJIFEECFFJEGGE<<=>>HJEFEAB>CABECB>DJJJGJJHJJHEG>=BDA?@GGJEDJIHJJJGHIGJIJJJGJJHB>BJGHHHJJJCDDFGJJEJGJGGHHFJGG<4=<<<''=BCCADFHDDDEIJ;::;G@ACCDA=9:=>BC<<;-'&%%)()7;GJHGEEFHJFJGHJGJEJJJJJJJGJJJJHGJIJJJEDGDHBCJJJHJJJJJJGJ222222CBAGDFDHGIIJJJHIJJFJJIJGJHH;;;;JJJGEB..-.1013>7667B61-(,,--23336??>;::;>=@@JJIJJHJJFIHJIJJJJJJJJF22226449DEDBFJJHJGIGIFIJGEICCEH>?>BECIHGGJJGJJIFJHGGJJGIHJJJJHJJJJJJHJJJJJJIJGJIJIJJJJJGJJJFJJJJJFJJJIGJGFEJJJJJJJJJJJFC???AIIJFJ8776@?;<3..446>?ACB==8+EDCE?;;;>HHIJHHDEJFGJHIEHGGFJJJJGJJJJDD>>JJJG>>=</.-)&&&&'45BDJIDJFJJJFJIJGGJJJJJJHJHJJGIHHJIFJJJJGJJJJCCBDJF??8<777777FJJIJFJJJJIJEJIHICAAAA>?>?>@?EHEGJDF75-45DIDD>===IE?899:JGJJJJJHJJGEFBC>6656==EFGIJJJFCGDJI><<<99999>>>@CDEHHEFGHJDABAJIIJJJHJGJFJGFJJJFJJJJGC<=<<>;7=BCBA@@DEGJEJJJEJGIGHJJBCC?;;=<:94438866BBDEDGDDB;:;:??@4210+*
@Glass_T7V_16_D3_14_1_11
GGCCAGGACTGCAATGATACCGCGAGACCCACGCTCACCGGCTCCAGATTTATCAGCAATAAACCAGCCAGCCGGAAGGGCCGAGCGCAGAAGTGGTCCTGCAACTTTATCCGCCTCCATCCAGTCTATTCCATGGTGCCACCTGACGTCTAAGAAACCATTATTATCATGACATTAACCTATAAAAATAGGCGTATCACGAGGCAAAATTCAGATAAAAAAAATCCTTAGCTTTCACTACCAGTAACCTCTGGAATTCGCGGCCGCTTCTAGAGTTGACAGCTAGCTCAGTCCTAGGGACTATGCTAGCTACTAGAGAACTTTTGGATCAAGCTATGAAGGACGCAAAGAGGGAACTAAACACTTTACTAGAGAAAGAGGAGAAATACTAGATGGGTCAAAGTAGCGATGAAGCCAACGCTCCCGTTGCAGGGCAGTTTGCGCTTCCCCTGAGTGCCACCTTTCGCTTAGGGGATCGCGTACGCAGATCTGGTGCCGCTTGGCAGGGTCAAGTCGTCGGTTGGTATTGCACAAAACCTCACTCCTGAAGGCTATGCGGTCGAGTCCGAATCCCACCCAGGCTCGTGCAAAATTATCCTGTGGCTGCACTTGAACGTGTGGCCTAATAACTCGGTACCAAATTCCAGAAAAGAGCCTCCGAAAGGGGGGCCTTTTTTCGTTTTGGTCCGCATCCACCTGTGCGGACCTCGGTACCAAATTCCAGAAAAGAGACGCTTTCGAGCGTCTTTTTTCGTTTTGGTCCATCGAGTGGCGCGCTTAGTTCCTCGTTTTCTCTCGTTGGAAGAAGAAGAAACGAGAAACTAAATACTAGAGTCACACAGGACTACTAGATGATGCAAACCGTTTTAGCGAAAATCGTCGCAGACAAGGCGATTTGGGTAGAAGCCCGCAAACAGCAGCAACCGCTGGCCAGTTTTCAGAATGAGGTTCAGCCGAGCACGCGACATTTTTATGATGCGCTACAGGGTGCGCGCACGGCGTTTATTCTGGAGTGCAAGAAAGCGTCGCCGTCAAAAGGCGTGATCCGTGATGATTTCAATCCAGCACGCATTGCCGCCATTTATAAACATTACGCTTCGGCAATTTCGGTGCTGACTGATGAGAAATATTTTCAGGGGAGCTTTAATTTCCTCCCCATCGTCAGCCAAATCGCCCCGCAGCCGATTTTATGTAAAGACTTCATTATCGACCCTTACCAGAATCTATCTGGCGCGCTATTACCAGGCCGATGCCTGCTTATTAATGCTTTCAGTACTGGATGACGACCAATATCGCCAGCTTGCCGCCGTCGCTCACAGTCTGGAGATGGGGGTGCTGACCGAAGTCAGTAATAGAAGAGGAACAGGAGCGCGCCATTGCATTGGGAGCAAAGGTCGTTGGCATCAACGACCGCGATCTGCGTGATTTGTCGATTGATCTCAACCGTACCCGCGAGCTTGCGCCGAAACTGGGGCACAACGTGACGGTAATCAGCCAATCCGGCATCAATACTTACGCTCAGGTGCGCGAGTTAAGCCACTTCGCTAACGGTTTTCTGATTGGTTCGGCGTTGATGGCCCATGACGATTTGCACGCCGCCGTGCGCCGGGTGTTGCTGGGTGAGAATAAAGTATGTGGCCTGACGCGTGGGCAAGATGCTAAAGCAGCTTATGACGCGGGCGCGATTTACGGTGGGTTGATTTTTGTTGCGACATCACCGCGTTGCGTCAACGTTGAACAGGCGCAGGAAGTGATGGCTGCGGCACCGTTGCAGTATGTTGGCGTGTTCCGCAATCACGATATTGCCGATGTGGTGGACAAAGCTAAGGTGTTATCGCTGGCGGCAGTGCAACTGCATGGTAATGAAGAACAGCTGTATATCGATACGCTGCGTGAAGCTCTGCCAGCACATGTTGCCATCTGGAAAGCATTAAGCGTCGGTGAAACCCTGCCCGCCCGCGAGTTTCAGCACGTTGATAAATATGTTTTAGACAACGGCCAGGGTGGAAGCGGGCAACGTTTTAACTGGTCACTATTAAATGGTCAATCGCTTGGCAACGTTCTGCTGGCGGGGGGCTTAGGCGCAGATAACTGCGTGGAAGCGGCACAAACCGGCTGCGCCGGACTTGATTTTAATTCTGCTGTAGAGTCGCAACCGGGCATCAAAGACGCACGTCTTTTGGCCTCGGTTTTCCAGACGCTGCGCGCATATTAATAACTCGGTACCAAAGACGAACAATAAGACGCTGAAAAGCGTCTTTTCCGTTTTGGTCCTTTGAAGTTTAGGGGATAGTCCAATTATTGAAGGCCTCCCTAACGGGGGGCCTTTTTTGTGTCGTTCTCCCCTACTAGTAGCGGCCGCTGCAGTCCGGCAAAAAAGGGCAAGGTGTCACCACCCTGCCCTTTTTCTTTAAAACCGAAAAGATTACTTCGCGTTATGCAGGCTTCCTCGCTCACTGACTCGCTGCGCTCGGTCGTTCGGCTGCGGCGAGCGGTATCAGCTCACTAAAGGCGGTAATTTACCAATGCTTAATCAGTGAGGCACCTATCTCAGCAATCTGTCTATTTCGTTCATCCATAGTTGCCTGACTCCCCGTCGTGTAGATAACTACAATAGGAGAAGCTCATCTGGCCCCAGTGCTGCAATGATACCGCGAGACCCACGCTCACCGGCTCCAGATTTATCAGCAATAAACCAGCCAGCCGGAAGAGGCCGAGCGCAGAAGTGGTCCTGCAACTTG
+
&'))+.-)&%%%&&000101,**)))68GIJEFGJGJEHHGFJDJIJFCGDFJ>??@8888FHHGDIJGJFGJ??>@DGJCJIGJE>>1,*)(+********43468?=20001ACJFGJJJJJFJJHHFEJJJEGJJHJJJFJJJJIFGJGJJJJJJE=A@===ABJIJJFJFHJGFJFFJIHHJJGJGFJGIGIJH=>=>JIEG***93*++589:9AHJJHEEIJHCEB>=E0&&&&)(%$$%''%&&)-BDDFGBAB>>A@CAA>:<:89;:.*,C?>===;=>:(((=BG9779CEJEEJDA3222266+('++,+02:='&&+4323788A==>?BBAAD>>BDCDFJJJIJJHJJJDHEHGJC=8667@@>DBCBIGEE@<983222../08988;<5555CBCGEHJIEEFHHJHGJHJJJJJJJJJHGJFGGE=<97478AAB=;95320145;<-,((7=;;?FIJD>=:;::;;:*)))31121/3346823=JHHIJIEIDGJEFCABAJJHJDEDDD@A)'''(.--/2324369=FJJFIJJGJFJIGCDFFJ@@@>>>(1;;<?AF@H<444;,,,/:9,BCCHFJJJIJJJJJBCCEJHJJJIJJFJIIJJJFJGABABJGJGFGCG??/303@CB><98:::.DFGJJHJJA@><A?<??211+:A433334>@ACEGIGJJHJGGDJJGJJHJHGJGEDD>E/.--)89?ADB>>:9;>CBBGDI<<86=;9=<0**.:C766111372//00000800113**6110))*,;9..22//89=?=>CB;147347;4>=<=;<9<?EBE?<;;;=>@@<=FGHEJIJIA@?:9:=EHJJJJGIJJHJJJJJJJJJJJJJB332110144434767<<>?3332?<<423784;AAEEHIJIJGFGJJFGJCBBDGJH=JJGJEJHJJGFFHJAECFEHIJFJIJJJJJJJJJJJJFJJHIJJIJJFD<==JIFFIBIEE@BBIFGJGDFHJJGIHJIJD@@BEHD::?AABA@@CIDGJJJJ::1111>9CEEGJEG@?;----JFJJFCHFIIJHJJJJIHJHJJJHJJGEGJJIFFGI===;@@?@FJJIJJJJIJG>>??CCBCIJIJFGFH9669DHIJB@A?<BCGGGJC:0BB::0///,,,=:7679AABDEGHFJHHJHHJGHIFGGIGIFBA><8::@?@HBBD@6F;.9=?:9900EHGGGHJJFDGEFGIHJJDCFDED>=>A@@>=7542JJEGJIJJJJE>777CHJIGJJJGIEGJJJEJJIJJIJJIJJIIJHDJGJBAACIJJAAA@FEDHA@?;>?BDB?=;<=;::@AD@<723398,((*+-,++--8;?=D@BBGFJHJGHFFJDCCHJIIIDDCJFA;<<JHGADGAAB((((AH>=>1104;;ACDEJJJEB@@EBHGJGGIGJJGJHJHIJJHIJJJJJJJJJEGEJJJHJJGFJJFDJEJJJJECJ<==<=<<,))*0?DJJJF;;;:D>==<CGHJHDFGEIJJGAA@B835AJEJJHGJJJJJJHJJHJJJIC>=>?=<==I5550/.-2<<==>IECCDJEDI<===JJJDGIJFJEEJFJA444AEBCEEJJEHDHFJIJJGJHIDJEJIJFFJJJGIDEBCBA;4EJEJJIJJJFJJJGIJJJEGJJJJJJJJGJJJJHIJHJJHGGB<?A7711659664-->==>JIFGCDEHJGJJIEFFIHFGHJGJJFJJIJHFIJJGJJHJJIIJIJJAB;AECA??400.'''(1:8>GIJFCE?@/51---JHJJJJJJJGJIJHJJJJJJGHJJJGHJJDFHJIJJFIJJGJIGJJIJJJJGIJJHJJJHJJHJJJJJHJFGHIJIJJIJJIJFJJGJJHJJJJJJJGJHH;443;771,,656DBBDFEGEDBCBJIBBIEHDD<::;BDBCABCFJIHHDBBAJDJ>>=JGJEJIHJJIEEJJJIHJIIJJJJFJHJJJJHJHGHJJJJHJJJJJJJFC:;FJDDDDJJICGFJJ)))*==FJGGEFGJCAAA5444(''(===>JJFIJFDEEDDJ?<6:<FJJJJJJIIECFBEJJFGGDGJFIGJJJJJIJJCDG<;;@JFCAABDCFCEJJJEGFE@88?@CDGGIJJJJJJJJJIIFJJJFIFJJJIFHJJJJJJJJHJJJJJJJJJA0001<HC@AAHG@??CHE@?A@DBB=FJJ>>>;<>>=:8//;3<=>=JJIJA@AIJIGJJJGJGIJJHJJJHFD876.-48+*(+/3A8871112<4ABCDDC333AGJH9998@>@CEBHJHGJGHJFDJJJJGHHJHBHG7///32:<:/,**.-./.087<AB:888<==FJA@A@>=>>=<>?@DDJJFJJJJJJJJJEEEJIJHIDBCBCC?8BIJ4<?B@F8774/44BBA@ACFJGJFHHFFJ?JJHHGJHJFDICEJIIGJJGJGDCJIJJJJJGIJIG???>1,,,,++/9<=CJHIJJEJJIJGFJH:988;;9:8+++>DJFJJJFJEC:8****;>>@@AJJFJGJIFJJJJA?@AAA>>@B''''112++2899EDJIGJJHGHJBDBAHJFFIHJGG>=<:65756A6433*(()))'''(%%%,,,+*'%&)55225ACDCJGHFJEHJJJJFGGJIJHHJJJJHJIJFJFEIJIGEDDHJD>=32528IDHHJFGGHJJJGDEBC:9766238-(-(10003579:>>JC653++*,,*()*+%
@Glass_T7V_16_D3_14_1_12
GGGAAGCCTGCATAACGCGAAGTAATCTTTTCGGTTTTAAAGAAAAAGGGCCAGGTGGTGACACCTTGCCCTTTTTTGCCGGACTGCAGCGGCCGCTACTGGTCGGGAGACCAGAAACAAAAAAAGGCCCCAGTTAGGGAGGCCTTCAATAAATTGGACTATCCCTAAACTTCAAAGAACAAAACGAAAAAAGACGCTTTTCAGCGTCTTATTGTTCGTTCCTTTCGTTCATTAATATGCGCAGCGTCTGGAAAACCGAGGCCAAAAGACGTGCGTCTTTGATGCCCAGTTCGTTTCTACAGCAGAATTAAAATCAAGTCCGGCGCAGCCGGTTTGTGCCGCTTCCACGCAGTTCTGCACCTAAGCCCCCCGCCAGCAGAACGTTTGCCAAGCGATTGACCATTTAATAGTGACCAGTCAAAACGTTGCCCGCTTCCACCCTGGCCGTTGTCTAAAACATATTTATCAACGTGCTGAAACTCGCGGGCGGGCAGGGTTTCACCGACGCTTAATGCTTTCAGATGGCAACATGTGCTGGCAGAGCTTCACGCAGCGTATCGATATACAGCTGCTTCATTACCATGCAGTTGCACTGCCGCCAGCGATAACACCTTAGCTTTGTCCACCACATCGGCAATATCGTGATTGCGGAACACGCCAACATACTGCAACGGTGCCGCGGCCGTACCGCTTCCTGCGCCTGTTCAACGTTGACGCAACGCGGTGATGTCGCAACAAAGATCAACCCACCGTAAATCGCGCCCGCGTCATAAGCTGCTTTAGCATCTTGCCCACGCGTCAGGCCACATACTTTATTCTCACCCAGCAACACCCGGCGCACGGCGGCGTGCAAATCGTCATGGGCCATCAACGCCGAACCAATCAGAAAACCGTTAGCGAAGTGGCTTAACTCGCGCACCTGAGCGTAAGTATTGATGCCGGATTCGCTGATTACCGTCACGTTGTGCCCCAGTTTCGGCGCAAGCTCGCGGGTACGGTTAAATGAATCGACAAATCACGCAGATCGCGGTTGTTGATGCCAACGACCTTTGCTCCCAATGCAATGGCGCGCTCCTGTTCCTCTTCATTACTGACTTCGGTCAGCACCCCCATCTCCAGACTGTGAGCGACGGCGGCAAGCTCGGCAATATCGTCAGTCATCCAGTACTGAAAGCATTAATAAGCAGGCATCGGCCTGGTAATAGCGCGCCAGATAGATCTGGTAAGGGTCGATAATGAAGTCTTTACATAAAATCGGCTGCGGGGCGATTTGGCTGACAATGGGGAGGAAATTAAAGCTCCCCTGAAAATATTTCTCATCAGTCAGCACCGAAATTGCCGAAGCGTAATGTTTATAAATGGCGGCAATGCGTGCTGGATCGAAATCATCACGGATCACGCCTTTTGACGGCGACGCTTTCTTGCACTCCAGAATAAACGCCGTGCGCGCACCCTGTAGCGCATCATAAAAATGTCGCGTGCTCGGCTGAACCTCATTCTGAAAACTGGCCAGCGGTTGCTGCTGTTTGCGGGCTTCTACCCAAATCGCCTTGTCTGCGACGATTTTCGCTAAAACGGTTTGCATCATCTAGTAGTCCTGTGTGACTCTAGTATTTTAGTTCTCGTTTCTTCTTCTTCCAACGAGAGAAACGAGGAACTGAGCGCGGCTCGAATGGACCAAAACGAAAAAAGACGCTCGAAAGCGTCTCTTTTCTGGAATTTGGTACAAGAGGTCCGCACAGGTGGATGCGGACCAAAACGAAAAAAGGCCCCCCCTTTCGGGAGGCCTCTTTTCTGGAATTTGGTACCGAGTTATTAGGCCACACGTTCAAGTGCAGCCACAGGATAAATTTGCACTGAGCCTGTGGGTGGCATCGGACTCGACCGCATAGCCTTCAGGAGTGAGTTTTGTGCAATACCAACCGACGACTTGACCCTGCCAAGCGGCACCAGATTTCTTGCGTACGCGAATCCCCTAAGCCAAAGGTGGCACTCAGGGGAAGCGCAAACTGCCCTGCAACGGGAGCGTTGGCTTCATCGCTACTTTGACCCATCTAGTATTTCTCCTCTTTCTCTAGTAAAGTGTTTAGTTCCCTCTTTTGCGTCCTTCATAGCTTAATCCGAAAAGTTCTCTAGTAGCTAGCATAGTCCCTAGGACTGAGCTAGCTGTCAACTCTAGAAGCGGCCGCGAGACTCCAGAAATCATCCTTAGCGAAAGCTAAGGATTTTTATCTGAAATTCTGCCTCGTGATACGCCTATTTTTATAGGTTAATGTCATGATAATAATGGTTTCTTCAACGTCAGGTGGCACCATGGAATAGACTGGATGGAGGCGGATAAAGTTGCAGGACCACTTCTGCGCTCGGCCCTTCCGGCTGGCTGGTTTATTGCTGATAAATCTGGAGCCGGTGAGCGTGGGTCTCGCGGTATCATTGCAGCACTGGGGCAACGCTGCATCCCCTCCCGTATCGTAGTTATCTACACGACGGGGAGTCAGGCAACTATCGATAAACGAAATAGACAGATCGCTGAGATAGGTGCCTCACTGATTAAGCATTGGTAACTGTTTAACAGATTTTACTCATATATACTTTAGATTGATTTAAAACTTAGTTTTTAATTTAAAAGGATCTAGGTGAAGATCCTTTTTGATAATCTCATGACCAAAATCCCTTAACGTGAGTTTTCGTTCCACTGAGCGTCAGACCCCTAATAAGATGATCTTCTTGAGATCGTTTTGGTCTGCGCGTAATCTCTTGCTCTGAAAACGAAAAAACCGCCTTGCAGGGCGGTTTTTTCGAAGGTTCTCTGAGCTACCAGACTCTTTGAACCGAGGTAACTGGCTTGGAGGAGCGCAGTCACCAAAACTTGTCCTTTCAGTTTAGCCTTAACCGGCGCATGACTTAAGACTAACTCCTCTAAATCAATTACCAGTGGCTGCTGCCAGTGGTGCTTTTGCATGTCTTTCCGGGTTGGACTCAAGACGATAGTTACCGGATAAGGCGCAGCGGTCGGACTGAACGGGGGGTTCGTGCATACAGTCCAGCTTGGAGCGAACTGCCTACCCGGAACTGAGTGTCAGGCGTGGAATGAGACAAACGCGGCCATAACGGCGAATGACACGGTAAACCGAAAGGCAGGAACAGGAGAGCGCACGAGGGAGCCGCAGGGGGAAACAGCTGGTATCTTTATAGTCCTGTCGGGTTTCGCCACCACTGATTTGAGCGTCAGATTTCGTGATGCTTGTCAGGGGGGCGGAGCCTATGGAAAAACGGCTTTGCCGCGGCCCTCTCACTTCCCTGTTAAGTATCTTCCTGGCATCTTCAGGAAATCTCCGCCCCGTTCGTAAGCCATTTCCGCTCGCCGCAGTCGAACGACCGAGCGTCACGTCAGTGAGCGGAGGAAGCGGAATATATCCTGTATCACATATTCTGCTGACGCACCGGTGCAGCCTTTTTTCTCCTGCCACATGAAGCACTTCACTGACACCCTCATCAGTGCCAACATAGTAAGCCAGTATACACTCCGCTAGCGCTGAGGTCTGCCTCGTGAAGAAGGTGTTGCTGACTCATACCAGGCCTGAATCGCCCCATCATCCAGCCAGAAAGTGAGGGAGCCCACGGTTGATGAGAGCTTTGTTGTAGGTGGACCAGTTGGTGATTTTGAACTTTTGCTTTGCCACGGAACGGTCTGCGTTGTCGGGAAGATGCGTGATCTAAATACATTCAAATATGTATCCGCTCATGAGACAATAACCCTGATAAATGCTTCAATAATATTGAAAAAGGAAGAGTATTAAGTATCAACATTTCCGTGTCGCCCTTATTCCCTTTTTTGCGGCATTTTGCCTTCCTGTTTTTGCTCACCCAGAAACGCTGGTGAAAGTAAAAGATGCTGAAGATCAGTTGGGTGCACGGTTGCGGGTTACATCGAACTGGATCTCAGACAGCGGTAAGATCCTTGAGAGTTTTCGCCCCGAAGAACGTTTTCCAATGATGAGCACTTTTAAAGTTCTGCTATGTGGCGCGGTATTATCCCGTATTGACGCCGGGCAAGAGCGACTCGGTCGCCGCATACACTATTCTCAGAATGACTTGGTTGAGTACTCACGAAAAGCATCTTACGGATGGCATGACAGTAAGAGAATTATGCAGTGCTGCCATAACCATGAGTGATAACACTGCGGCCAACTTACTTCTGACAACAATCGGAAGACAAGGAGCTAACCGCTTTTTTGCACAACATGGGGGATCATGTAACTCGCCTTAATAGTTGGGAACCGGAGCTGAATGAAGCCATACCAAACGACGAGCGTGACACCACGATGCCTGTAGCAATGGCAACAACGTTGCGCAAACTATTAACTGGCGAACTACTTACTCTAGCTTCCGGCAACAATTAATAGACTGGATGGAGGCGGATAAAGTTGCAGGACCACTTCTGCGCTCGGCCCTTCCGGCTGGCTGGTTTATTGCTGATAAATCTGGAGCCGGTGAGCGTGGGTCTCGCGGTATCATTGCAGCACTGGGGCCAGATGGTAAGCCCTCCCGTATCGTAGTTATCTACACGACGGGGAGTCAGGCAACTATGGATGAACGAAATAGACAGATCGCTGAGATAGGTGCCTCACTGATTAAGCATTGGTAAATTACCGCCTTTGAGTGAGCTGATACCGCTCGCCGCAGCCGAACAACCAAGCGCCACA
+
%&/3;:::<;50012??A@ABBCCCBHFHFJIA@DFJJA<;7102536-++'&+,(5682320333?79@;==6/@F91-*EC8889CBDEJFJJJJJIG((()+++;CCDCDC??FBDADHJJJGE?CE?*'''+-.4:=<<<>;,+,,***%(((--...9867))=221'&&'))))**+77)((-=:99;6+**+67533344347468710'''''&&&)&'((%&&%&&)+-&&')---,,--11<AIJFGHDEGJJJJJHHJGHJJJFJHJFE??9../.((''''&&**+24E@CDBBCC=;<<@?@?JJFJIGHGFJJJIHFBAC>;;54556<<<<=@?=6665/../../033>><C@EB@BA?@@=;:=<:96-(222>BF>>>?EGJFEFFJIHJJGIGJJJJJEGJJHGJ?>>43337<<=??BHDGFIHJHJJIHJIJJJJJJFDEGGJJJIFFFDGJJDDHJJHJJ??=>HDGHFJ@EJIFHAB>>@AJGAB@=3:;?A@>?1'')*,=ECEEFEJJJGJEFJHJJHJIJEJJIJJJJHJJJHFGFHHCC//.+'&&'((&'&''(0//((=>?@JED<>9779@EDEGJGJEEEGJH=BBCBGJGJHGJJJGJJJFJJJJHIJJJJJGJHHJD>78E;;<=JFGJJJJGJIJGIHJJFHHFCC%%%%(&&&''''+/3136AAD@JGJHHHJJJJIJJFJJJIGJJHGHEHBC@==&&&&))1(((=>?CF::89;899@?BBCDGDFJEJCCHECDEGD2/-A:??JIIJGJJHJJGJGJJJJJJJGIJJJJHGJFGGJHJEDJJFHJJJGJHJIIJJJIJJJJFGJJHJJGEB****877:>///.C?BABBC7773236F@BCDJJJJJJGIIHHJFCBCHE==?EIJFDGGFDDCFGEGGFJJJHGHGJJJGJJJJGFJFECJJHHGJGIJGGJIED4333344?<;==BJBCHD@BABJJHJJEBDBDEEGJEDGGAJ(&&($$$%&33<>****GFDC??EJJEJEGIJHEGDEEJHHJJGIJJJIFHFEJCHEDJIGGHJJFIEJJFHJC=99EDDGJECFCEJJFIHEHCJF,,,,GJJJ?=>=EB>?;;<=JJIHJJDGDFFJJJJJJJIF?<:98(&&(''')))()%%(*,>AJJJJIJJJFGJJJJ888-,,,,,,89<=EH;99:=JHJJ:::9989A<==8790/1113??@JIJHGIFJHIJJJIEDHJJFJJJJGIIGFFIE7//.011,,-JIJGJEJGIJHCCA'''(*+*)+++-+.0+>>?:912578?ACHJJIJG<;<89<;;888?>::D?:::BJE>@@@EFHJDC?>>A=<<=AFGFGJCB332//.3999--,)++,76558:86657D;;=CGJJ;;;;C;;678DDECCE=>==J<<51124>>@AAHGJ<:::>CA8CA?8988;:CDFJEEFJJGJFIJJHGJGJFEB?>B33EEJDBAAEDDEFGGFGGJGJHJJJHJJIJJJECC==;;<=@@B?:88;;=::89JJEGJHJF?>>@CA@ABJGIJFFIGGFEJJHHJJ@?@AIEGGABABGJJCEB>><;==BACHDFJJJJIJIJGHC0//0---/-///-5;889@:@988=:DC@G<FGA@@?167@:732521//*(((*,'''')%$%%%&)*+.+++,*((,?@=@AB<>=>CCCFJC>???0//77))).--//.*+,,3(((();@FJCF??>?EECEEA<742115*((()++(010/0.,.0..67672(66:@JJJHF666:758854667;3?@>AEBJGFIIFIFGHFFGIBA>>:64334;:5620004478FFEEHGJEE221++)((('(((+,.+'%%$%'&(+,678=<;66655AAC<?@CHFJ;;;;GGJJEECEEGIFFIFHFHFCACCDEECFJIJJJG:888<<:3378;?@@DACGE6554:34*(((+***+669:A@HDHEJHEJ<;;0014<JJJ@=;<<=@B=.-.3-;@@?A@DBEGHJEHHDJJJGIF855576777+:9=H:544++,,,455A@?BB>=?:IA>BEDGGHEEEEC@?448/115565433DFCFCDFEGGJJJHF2224IEBFFHIHJJJJFJHFHJFIHJGIIEEEDGJGH===HI8887B77888FC989:5444788@322387/)('&&)*33AEHJJJDGEIC6667<CG@;6**,*('&-.00;,,,<JJJJIJJHB<CJDJIJJJEEEI::>?A1,-?EEJIJJJGFJJJHJHJGJHHJECDBHDB8//115768<;ACGFEDEFJJJEJJIABBBIHHJGIIHHJEIJJJJJBAA5444CACD<<<<JJJJFEE@CABFIIFEFJIGFJFIJJJHJGJEDFGJJIF8434580/04/))))9???>@<<=>;:::@<<;::8433++))-+++)*))'%$$$$##$%#%&'23113+BJJGJE>>>>BJA?00FJFED=@@GJ?=999:;+**,46*))*+*)('%%&))()*05669EGDC==<=?HGJHJECDIJJJFFJHHJIJEHBCGA77761+'%%$$%***+35>=>AGGIEJICHEGBEGGHJJJJJJJJJDEF8889:CJJEIJJJIHH>8443/%%&),;95431/+/45300-,4-)(((.<<CBE9888=@<?G>GJJJGGFFJJEJGGJJHJJJJJGF@A@>11111A;--EA@A@D==>?B4/01':99))EECEJBBC;:9977//..++&%%)*,***-.67<8445:JB?>@CEC>@AB;<ABF----,(.=(''3@FJFFFA?<;<BE=:8311/6('/39=>?A===?JJJFJCCEEJIJJJHJEFBA@@A@ACDBFHFFGEGGIIEJGBCB?@A>AABEC=AGGDFEJJIFJHHD9***8?@;<GFJJFJDFJJJ7777JGJFEHFIJJJJGGJJDFJFJJH@=;<EDCABAIJECC@42221-30,++,('((367:AGGGJFEE;HGJEJFIJHFDDCBCC@CA@BJCDJBCBEHJJJGEDEIJJJJFEFE>>@ABBCAACFFICDGJFFGE?AB?=GJBBB@??===//)*)*5HB@BA<;;<;57::<<<<JJJH?>=))))$&&$&&&-)*;@DCDHEFGEJIH@>31111344:::;0000)(**-.*()'*)+.18EB<:4+%%''(;@A?>@EA>3333@8EEJDJFJJJJEHFIJFHJHGJEIJDBCCGJHEGJGJIJIJJIJJIFHEJ...09JJIJHHJEBFFBA?>?GIJHFCFDIHCBBD?CBEJJECHDAFFJGJJJJFFD90*1****+(('&').6445312<AFHJC>;93??BBAJHGJJGJHGJJHGGJJGHGE>?E@B;;<:999;99876662)))'(((,*('(+++-.*-))(''')3444?==989=A;;;<AA<7884<CFFJHGJFEIIJJGGJACHC@>?>@IFG?>4EDB<EJJFJIJF?B=<;;=CFGFFCDFJJEJE;;9:J1----0----'''((@>@BHFHGCJJJGGJJJJHJEEDFHHFJJGEGFJJGJGCAEBA;CC?7778>>4467995684>A<;;>FHEDIGJJGJGJJJGJEHFIIIJHJJJIIHIFHHIH?A?BCEC74232586757<;@@BBJGGEJIJJJIHGGJIJFHJGJJJHJJJJIHJJGGJGHJGGJE8777<=>8777BFBFJJJHGEA@?>....000FEJI@A@?DEFFIJIEJJ??@JFBEJJJIJJ>>>@JC=7666JHJJJGFFEB888:JJFDC@@IIGJJFHEB><;<>+(('*34()0:GIJJHJDEJGCAEJ?HI>JIJJ:6,?<DJJJJFJGJHJGJGGDIBIECHDCGJD6644/./2>?=?=8989=@DIJJJEDCGJJH;;321352/22,,,+(('(&%%%&(()+*((*0756;<:::::E11,.41)''%&%(('+)((*)+*0.146>AFGBJJJCDAB@?IHJGJJJJGHIIC??ABDJ=<<=GJCCIJJIJHFJJJJJIIJJJGGGJFGFGGJJGIG?>>AIHJJJJJJJDGHFJEJGGB''''62201,,,.0/022123---,,/0:??<=A?@>3333..-..+*))*((*>FCB9999A3333<EIEFGJGJDDFEHEIJHGHJJFHHJGHIJIJGJJJJIJFJGJJHJJJJJGGHEDEEJEJJFDCCEJGA970;<=JAA@111*(()*(&$#%&*+7568CBA?BCDFJJB@@>>:;<4434AA>878=@<<<<HEEBBDD:(((('''&&&?IJFFJFJJHA;=DCDJJJJIGJJJJFJJHHGGIHJJGEJJJIJJHJFEGJJJIIFJFBEEHJJJJJHJHIJHJHJHJJJJJHDCCDIJEIJEHCBFFDFGCBBB6(((4957'E<EFFJJFJHFHJ@?@AGGJJJIGDIDDFJHGJFEFCCCFFHIJJ82226::8....=>=CFFC<C>JIJIFHIJJJJGJHHIABBAJ)'',47((CFJJHJGJJJJHI99999888DFJEJJGFJJEIIJJGJJIHJJGJJJJJEJJJJHJJJGBBD?IJEFIJIIFFJFGHFIEE<<<<?::@<:==>CA???BEGHGJHGJGJ>988:42222556>332,***049<@?EDCDJJJGJJGEIJJJJFJJJJJJJHIJJCEGDA979=A>>>>JFEJJJGHEEDIA:34<<>>=;;:'&''/,+&&&.+*$
@Glass_T7V_16_D3_14_1_13
CTCATATATACTTCCAGTATTTGATTTAAAACTTCATTTTTAATTTAAAAGGATCTAGGTGAAGATCCTTTTTGATAATCTCATGACCAAAATCCCTTAACGTGAGTTTTCGTTCCACTGAGCGTCAGACCCCTTAGTGATGATCTTCTTGAGATCGTTTTAGTTCTAGCACGTAATCTCTTGCTCTGAAAACGAAAAAACCGCCTTGCAGGGCGGTTTCGAAGGTTCTCTGAGCTACCAACTCTTTGAACCGAGGTAACTGGCTTGGAGGAGCGCAGTCACCAAAACTTGTCCTTTCAGTTTAGCCTTAACCGGCGCATGACTTCAAGACTAACTCCTCTAAATCAATTACCAGTGGCTGCTGCCAGTGGTGCTTTTGCATGTCTTTCCGGGTTGGACTCAAGACGATAGTTACCGGATAAGGCGCAGCGGTCGGACTGAACGGGGGGTTCGTGCATACAGTCCAGCTTGGAGCGAACTGCCTACCGGGAACTGAGTGTCAGGCGTGGAATGAGACAAACGCGGCCATAACAGCGGAATGACACCGGTAAACCGAAGGCAGGAACGGAGAGCGCACGAGGGAGCCGCCAGGGGGAAACGCCTGGTTTGTCTACGTCCTGTCGGGTTTCGCACCACTGATTTGAGCGTCAGATTTCGTGATGCTTGTCAGGGGGGCGGAGCCTATGGAAAAACGGCTTTGCCGCGGCCCTCTCACTTCCCTGTTAAGTATCTTCCTGGCATCTTCAGGAAATATTCCGCCCCGTTCGTAAGCCATTTCCGCTCGCCGCAGTCGAACGACCGAGCGTAGCGAGTCAGTGAGCGAGGAAGCGGAATATATCCTGTATCACATATTCTGCTGACGCACCGGTGCAGCCTTTTTTCTCCTGCCACATGAAGCACTTCACTGACACCCTCATCAGTGCCAACATAGTAAGCCGGTATCACTCCGCTAGCGCTGAGGTCTGCCTCGTGAAGAAGGTGTTGCTGACTCATACCAGGCCTGAATCACCCCCATCATCCAGCCAGAAAGTGAGGGAGCCACGGTTGATGAGAGCTTTGTTGTAGGTGGACCAGTTGGTGATTTTGAACTTTTGCTTTGCCACGGAACGGTCTGCGTTGTCGGGAAGATGCGTGATCTAAATACATTCAAATATGTATCCGCTCATGAGACAATGACCCTTGATAAATGCTTCAATAATATTGAAAAAGGAAGAGTATGAGTATTCAACATTTCCGTGTCGCCCTTATTCCCTTTTTTGCGGCATTTTGCCTTCCTGTTTTTTGCTCACCCAGAAACGCTGGTGAAAGTAAAAGATGCTGAAGATCAGTTGGGTGAGCGACGGGTTACATCAAACTGGATCTCAACAGCGGTAAGATCCTTGAGAGTTTTCGCCCCGAAGAACGTTTTCCAATGATGAGCACTTTTAAAGTTCTGCTATGTGGCGCGGTATTATCCCGTATTGACGCCGGGCAAGAGCAACTCGGTCGCCGCATACACTATTCTCAGAATGACTTGGTTGAGTACTCACCAGTCACAGAAAAGCATCTTACGGATGGCATGACAGTAAGAGAATTATGCAGTGCTGCCATAACCATGAGTGATAACGCTGCGAGCAAACTTATTTCTGACAACGATCGGAGGACCGAAGGAGCTAACCGCTTTTTGCACAACATGGGGGATCATGTAACTCGCCTTGATCGTTGGGAACCGGAGCTGAATGAAGCCATACCAAACGACGAGCGTGACACCACGATGCCTGTAGCAATGGCAACAACGTTGCGCAAACTATTAACTGGCGAACTACTTACTCTAGCTTCCGGCAACAATTAATAGACTGGATGGCAGCAGTAAAGTTGCAGGACCACTTCTGCGCTCGGCCCTTCCGGCTGGCTGGTTTATTGCTGATAGATCTGGAGCCGGTGAGCGTGGGTCTCGCGGTATCATTGCAGCACTGGGGCCAGATGGTAAGCCCTCCCGTATCGTAGTTATCTACACGACGGGGAGTCAGGCAACTATCGATGAACGAAATCGACAGATCGCTGATAGGTGCCTCACTGATTAAGCATTGGTAAATTACCGCCTTTGAGTGAGCTGATACCGCTCGCCGCAGCCGAACGACCGAGCGCAGCGAGTCGTGAGCGAGGAAGCCTGCATAACGCGAAGTAATCTTTTCGGTTTTAAAGAAAAAGGGCAGGGTGGTGACACCTTCCCCTTTTGCCGGAGCTGCAGCGGCCGCTACTAGTAGGGAGACCAGAAACAAAAAAAGGCCCCCGTTAGGGAGGCCTTCAATAATTGGACTATCCCCTAAACTTCAAAGGACCAAAACGAAAAAAGACGCTTTTCAGCGTCTTATTGTTCGTCTTTGGTACCGAGTTATTAATATGCGCGCAGCGTCTGGAAAACCGAGGCCAAAAGACGTGCGTCTTTGATGCCCGGTTCGACTCTACAGCAGAATTAAAATCAAGTCCGGCGCAGCCGGTTTGTGCCGCTTCCACGCAGTTATCTGCGCCTAAGCCCCCCGCCAGCAGAACGTTCAAGCGATTTGACCATTTAATAGTGACCAGTCAAAACGTTGCCCGCTTCCACCCTGGCCGTTATTAAAAACATATTTATCAACGTGCTGAAACTCGCGGGCGGGCAGGGTTTCACCGACGCTTAATGCTTTCCAGATGGCAACATGTGCTGGCAGAGCTTCACGCAGCGTATCGATATACAGCTGTTCTTCATTACCATGCAGTTGCACTGCCGCCAGCGATAACACCTTAGCTTTGTCCACCACATCGGCAATATCGTGATTGCGGAACACGCCAACATACTGCAACGGTGCCGCAGCCATCACTTCCTGCGCCTGTTCAACGTTGACGCAACGCGGTGATGTCGCAACAAAAATCAACCCACCGTAAATCGCGCCCGCGTCATAAGCTGCTTTAGCATCTTGCCCACGCGTCAGGCCACATACTTTATTCTCACCCAGCAACACCCGGCGCACGGCGGCGTGCAAATCGTCATGGGCCATCAACGCCGAACCAATCAGAAAACCGTTAGCGAAGTGGCTTAACTCGCGCACCTGAGCGTAAGTATTGATGCCGGATTCGCTGATTACCGTCACGTTGTGCCCCAGTTTCGGCGCAAGCTCGCGGGTACGGGTTAAATGAATCGACAAATCACGCAGATCGCGGTTGTTGATGCCAACGACCTTCTCCCCAATGCAATGGCGCGCTCCTGTTCCTCTTCATAGACTACTGACTTCGGTCAGCACCCCCATCTCCAGACTGTGAGCGACGGCGGCAAGCTGGCGATATTGGTTGATCATCCAGTACTGAAAGCATTAATAAGCAGGCATCGGCCTGGTAATAGCGCGCACAGATAGATCTGGTAAGGGTCGATAATGAAGTCTTTACATAAAATCGGCTGGGGGCGGTATCTGGCTGACAATGGAGAGGAATTAAAGCTCCCCTGAAAATATTTCTCATCAGTCAGCACCGAAATTGCCGAAGCGTAATGTTTATAAATGGCGGCAATGCGTGCTGGATCGAAATCATCACGGATCACGCCTTTTGACGGCGACGCTTTCTTGCACTCCAGAATAAACGCCGTGCGCGCACCCTGTAGCGCATCGTAAAAATGTCGCGTGCTCGGCTGAACCTCATTCTGAAAACTGGCCAGCGGTTGCTGCTGTTTGCGGGCTTCTACCCAAATCGCCTTGTCTGCGACGATTTTCGCTAAAACGGTTTGCATCATCTAGTAGTCCTGTGTGACTCTAGTATTTAGTTTCTCGTTTCTTCTTCTTCCAACAAGAACGAGGAACTAAGCGCCGCTCGATGGACCAAAACGAAAAAAGACGCTCGAAAGCGTCTCTTTTCTGAATTGATAAGAGGTCCGCACAGGTGGATGCGGACCAAAACGAAAAAAGGCCCCCCTTTCGGGAGGCCTCTTTTCTGGAATTTGGTACCGAGTTATTAGGCACGACTAAGTGCAGCCACAGGATAAATTTGCACTGAGCCTGGGTCAGATCGGACTCGACCGCATAGCCTTCAGGAGTGAGTTTTGTGCAATACCAACCGACGATTTGACCCTGCCAAGCGGCACCAGATTTCTTGCGTACGCAATCCCCTAAGCCAAAGGTGGCACTCAGGGGAAGCGCAAACTGCCCTGCAACGGGAGCGTTGGCTTCATCGCTACTTTGACCCATCTAGTATTTCTCCTCTTTCTCTAGTAAAGTGTTTAGTTCCCTCTTTGCGTCCTTCATAGCTTGATCCGAAAAGTTCTCTAGTAGCTAGCATAGTCCCTAGGACTGAGCTAGCTGTCGACTTGTAGAAGCGGCCGCGAATTCCAGAAATCATCCTTAGCGAAAGCTAAGGATTTTTTTTATCTGAAATTCTGCCTCGTGATACGCCTATTTTTATAGGTTAATGTCATGATAATAATGGTTTCTTCAACGTCAGTGAGCACCATGGAATAGACTGGATGGAGGCGGATAAAGTTGCAGGACCACTTCTGCGCTACGGCCCTTCCGGCTGGCTGGTTTATTGCTGATAAATCTGGAGCCGGTGAGCGTGGGTCTCGCGGTATCATTGCAGCACTGGGGCCAGATGGTAAGCCCTCCCGTATCGTAGTTATCTACACGACGGGGAGTCAGCCGAACTATGGATGAACGAAATAGACAGATCGCTGAGATAGGTGCCTCACTGATTAAGCATTGGTAACTGTG
+
330++*///+))*+1./789=>6:;;FCJJIEFHCCDCJJJJHFJJJIJIBBAJG@7345DJGCDBAB>@CBB888@@??CDEHHJJJHJIIJJJJJHJEGFF888CEJE---BJIDFE555>AB>>..--.9;3(%%%%((*2352+**((((((-,-1;*)**&'$$%%%&&00@>???IGGFCB8868HEBDFIJJJGGJFFFJIJJJJJJ'''(:31139A?C3322<;??BACCFEFFB@@BAJGJJDIIGJIIJJEJJJJJJEFFCFA>?>>BB@B@>BCGHBB?@A??A?>GCCFH==<EIF@BFGFHJGJJJ>>>>JAB@CCHECCEFJEG?<**DEJIGJIJJIGGJJJJJJIJHFJGJHJJGJBABJJFJIDJFIJE?<F1JJ=J?===?=2223=;:;3221'33177JB?<>FHDEDC<<;;:78:A?FJF@AAGJJJJCBCBFIJHJIHJJGGIJGG>?FJJAAABHFEEB663---./))''()+3-,,.+22*)''(-+++,024>ABBCGDHHJHJ7777CHHJJJEHJGDFEIJJD?9-+('')+,-..***<?@=99872233;DCBAB>=<??FJIJDCB?B??@6'&&&+**(%&&'((*86+++:??5+)'&()<?=@BD=:=>@JJJIJJJJFAABBHFJHGGC>43344>JJHJDIGB?>8766<?EGGDCECGFJGJJEC6446A<88<@EFHJJJHJGJIFBE<;:::65531/-///20//0'2*/)''%*,2=AGCJJIGJJJJGJGJJHJJ;JJJJHJJGFEG?>??GJIJFJFEFGH88888444;:;?@@@1/.,))'&%(),/344455@7544/..-239:3;A?AAFJGIGGHHHFHHJJJIGHFHJEJJJJGIGF....FJIHHCBCCJIJ>:<AIEFJIGGJJIJGIHGJJF>=4333583(%%%$$$#$&%&/1G??@?CJFJGEEDHCCJF7444:@DHJGJJHBCBBDIJCD@@DCDIEJJFJGB@602)))).33ADEJJJIIJHIJJJJHHGFGIGHJGJIFJGJGHJJJFJJJJGJJJJJHJEECFF@<;89:7:9:EJJJJJJJJJJHJJGIEFHGGJFJGFFJGJJJFHJJHHFIIJHDEEGJJHHEJ?>3333JEJJGJGJJJIJJHJJJJJJGJJDIF<;=*****)--+,,,;90((7=AEEFDDICHEJJJJJFJGJJJJJJJJJJJJHGECFGEHJIJJIIBCCAJ@==>755=C?JE<==>?A@8FGDCCCIIGJJIJJHHFJFJJGGIJEEDGIDFGFJGJIHJFJFFEHJFJHGJJJJJJJJJJEIJHFAJ72220//29::;((((,*''()7A=>:;:*))(00*-/5547CBBJJGEEB===@DEA8112AIDDJJ64455--=>@DJHFHIFIBB>ADEJJJIJF;999GIF?GGGEDJGGJIJGGHJFHJEJJJJJIJHG?;GJHIJIJJHJHJIJJJJHJFBCBBHBBBA@@@@C=>?@FGJGIHFCBBEJJJJJJJJEJEJJGJJGEGGJJJEJJEBBBACEJJIGIJIFJGJGIHJGIJJHJJJGHIDEDJEJHHIIGJGEFJJGIJJGJJHJIJIJGFHJJJJCD;6658.'&&'''(%&'&&&(,/,,--.7////;::83/-.,11=ACJFFEIIJGHE@HJJEJBBBBJ<;---GGEEJJJDDDDGGJHBDDC>=??98,***CC???D@BBDFHJJIJGJHFJGIJJJJJJIIFDIECJH?@@?DA@DJHJJJJJHJIHGJIHHJHGHDGHJHJJJGHICDEEJE?==?JJJJJAAA@J?><<-++*,*'',-.-,>AFGEB@B@&%%%%%&2*)''*(%%%%%%&'(128889A@?=<<=FJJHJJGJGJJJJJGJJJDIIIJJJFJJHDFJIE3333EDDJA1000@23DJIHHFHFEECCGB@==:;2,*3665999:;==ABDCGE?>:;;845667:6344>><>,,83DFF@??6666BD<;:;JJHHD666F@7556>DA(((/441123977??=<A?0...10001877523;=CC?;878:HJJGJJFFCI>></<=:774456=<?>@D322288JFEEGJJECA>@A?;;::@<<=>@@?@A@A@76667A<===@=>:30***+110/*51--.3566AEEFJDGFJJBCCGJJJIJCBJJHJJJJDE;;;EB=84.,).*.--%%$$%%$%%&&*(*95++*(,-.))*444@BGHA////10'%%%()/9,+-35=>@DA>88EFJHHGIGJJJA>=;>>JIJJIJHIBBABJJFJJJJHGJJJJJGJ007,,,,236AEBIGJFIJG>??DJJJHHJGHJJJJJEGJ?@>>=6550/*''()'''*,,,0.+*,-1-7:AHFHIJJHGBEJJJ;:::JJEIJJJHFJJGJJHFJJJHHHJFHJF=<<D>BA<=:62:2>)))3666;=DDHIJGJJJJHGJGJJJHIFJJJGJJIJJHIHJJECFGFHADEE>D?BJJFBAB>@@DDB::::CACCEEAEA0/,*+,**)*,+++&$$%'((,,.)13@@EBHJFJIHJIJJJJGIJEFDJICFJ?>;;79::BH>>AAEBCFD887***)))***,.)''(():<=CDFJJJJHJJJJFEDCCJFJJJJJEEECIB<@@B>ACIJJJJJJJJIJJJJIJJJHJHHJJJJJHGJJFJJJ>?53248?HCBCBJJJJJJADCBIJG22>@DED++++331)))))((+,..-.9985667=?CJJJJIIJIGJDEC266JGJIJJJJGJGJHEIJDE33311.%%$%3+'(445681101/,-=@GJJJIHJGJJGJJGJ<<<DEFGJJJJDFJJGJHHJIHJFG>::;BJEEEDDHFEIHFIGJJHJF>988:>DEJFJDCB?>>@C=@=;CA?@DEB@ACA=;<??IFJJJJHHA@DBG?IJIFJHJJIJEJFCE@@>?JIJJAAAFJICDD>JJGJCDJJGCGDGJGHJJEJIJGGEGBCDDIFEFJGGAAAA===?H@@?@GJHFGJJ<<;644:B;<<<JGIJJJGJJJJJFCDADJHFDFFIJJJJJHHHJJIGJHJGJIGIJJJJIHCEDJHHEHDJJJGJJCEBCHJJJDJJJGJJGJCDACFI?CDEA<<=@JD;7342275636**)&'&'%%''%%%%1---/778;-,,,????B0/,,,,++*(()((((++*,+,,+$%&*7;;ABBD:::445---,86669:9,.,320,-3/-,,---6566=>=<==IJJJ>>=>FJGCDFIJIJHJJIJIIIHHJH<<<<CB2113ECJJDEA??=-,,*)**'());<ABEA;111@HJDHF<==;;<<BCFBEG<3228JJJF;::-+**,+1)'''9;84456BABJIJEFJEJJIGIJJFJEFHEFGGDJJJJGHJEC9863-''*-.,*''((+*+45:98****1/110/*)))*220..-/:;;EIJJJJ:98+)659HJHJGJJJJHJJJJHJJJHJIBCBHIJJJJHHJIIHJIJJIHIJHJH===>H@@9754,)()/..5866767<88<?DGB9999A:8//0@AB7776876C=??>D?AA@J6GJJFGIFJFJFEC>A7JHFHFGGGJFEBDBB:9311,'***))*++,45DDFJJJFJJEDCDFGCFJHJJJIJHJCJJJJJJJHJJIJJJJJJGDCE?HIJHEJJJIJJHJDJJHIFCDEHJJEJIFGJIJFIEJGC0/0077J<998BGDJJJIEGJJAABACGGEJIJIHGGGJBA4333466679:35A33ADE>==7A;6550;1//('''*)../38==<50&&%%%%%%%0115669=0009:6559FJIFID?????=>EJDCEA@6558;00-**(*&%'&%$%&)&----./)&&'9:33><97447///43**.8JJJJHIDHHJ=@BJ@?>@GHJJJJDCCAABGG==J>FC<?=::;=DDCJ<;9.*&$%'&$###$%%%&---4-<<<>>JDJJEEFDJHJIBI>:::2122.&&&'(&'''++07<A@FCDBAAAIG<;:;?HIGEFGGJGFF?@DDCDHD@@?<,++()&&)'5;93533840-//..-00++:@@=?CG>FHI=;<<'''(<CG;41/3?:99?GJECB333+'&');>7'&&'.059=:9:AEDF@@GHJJFJEEIHCAAAHFDJAA@BEFJH;111286;344:?>....ECDDDGCB=I==''DJEJJGIFGDEHBEDFHHJBBECJJHJFJF77778@D?2111:9:;=FA>>9988733/./10457;55557AC76778:....:2,++,.+(((),()..:<ADGJJFA@:9=>GFECEGFJHEJJFCFH787:<>4600/0222////8>@EA@99:FIJFJDF<::9<;;<BJJHJJJGJGFIJHBCEFEGJCCD>>*))),.,,26<<<=<<AAA<'&&&)/**.224333798<DJEFHJDIEFJJFJJJEDHGFFHGFJHEF@9955?6<?++++(&%%''*&%$$$'+(($&)*.0-+++****.,:;8899AC?=>?BJA=>?BA?<;4322229ADJAABEIDEFBIHEJJEECCDHIIFJGJED=<=?>@@FDFHDCC653/>@@888***+2<<=89=>....//4720'&&'&%%'(,,,.../<;;>8448=322234445DEEGJIDGEEEGDJBCCAB>33>DJJIFCBB=>>;<<<81*
@Glass_T7V_16_D3_14_1_14
GTACGACGTACGTGGTGATCGAGAAAACAGCTTTATATCGATACGCTGCGTGAAGCTCTGCCAGCACATGTTGCCATCTGGAAAGCATTACCAGCGTCGGTGAAACCCTGCCCGCCCGCGAGTTTCAGCACGTTGATAAATATGTTTTAGACAACGGCCAGGGTGGAAGCGGGCAACGTTTTAGACTGGTCACTATTAAATGGTCAATCGCTTGGCAACGTTCTGCTGGCGGGGGGCTTCAGGCACAGGAATTCTGAGCTCCGTGGAAGCGGCACAAACCGGCTGCGCCGGACTTGATTTTAATTCTGCTGTAGAGTCGCAACCGGGCATCAAAGACGCACGTCTTTTCGCCTCGGTTTTCCAGACGCTGCGCGCATATTAATAACTCGGTACCAAAGACGAACAATAAGACGCTGAAAAGCGTCTTTTTTGGTTTTTGGTCCTTTGAAGTTTAGGGGATAGTCCAATTATTGAAGGCCTCCCTAACGGGGGGCCTTTTTTTGTTTCTGGTCTCCCTACTAGTAGCGGCCGCTGCAGTCCGGCAAAAAAGGGCAAGGTGTCACCACCGTGCCCTTTTTCTTAAAACCGAAAAGATTACTTCGCGTTATGCAGGCTTCCTCGCTCACTGACTCGCTGCGCTCGGTCGTTCGGCTGCGGCGAGCGGTATCAGCTCACTCAAAGGCGGTAATTTACCAATGCTTAATCAGTGAGGCACCTATCTCAGCAATCTGTATCTCGTTCATCCATAGTTGCCTGACTCCCCGTCGTGTAGATAACTACGATACGGGAGGGCTTCCCATCTGGCCCCAGTGCTGCAATGATACCGCGAGACCCACGCTCACCGGCTCCAGATTTATCAGCAATAAACCAGCCAGCCGGAAGGGCCGAGCGCAGAAGTGGTCCTGCAACTTTATCCGCCTCCATCCAGTCTATTAATCTTCAGGAGCTTTCGAGTAAGTGACTCGCCAGTTAATAGTTTGCGCAACGTTGTTGCCATTGCTACAGGCATCGTGGTGTCACGCTCATCATTTGGTATTCGCTCATTCAGCTCCGGTTCCCAACGATCAAGGCGAGTTACATAGATCCCCATGTTGTGCAAAAAAGCGGTTGGCTGGTTTCGGTCCTCCGGATACGTTTGTCAGAAGTAAGTTGGCCGCAGTGTTATCACTCATGGTTATGGCAGCACTGCATAATTCTCTTACTGTCATGCCATCCGTAAGATGCTTTTCTGTGACTGGTGAGTACTCAACCAAGTCATTCTGAGATCGTGTATGCGGCGACCGAGTTGCTCTTACCAGCATAAATACGGGATAATACCGCGCCACATAGCAGAACTTTAAAAGTGCTCATCATTGGAAAACGTTCTTCGGGGCGAAAATCTTCAAAGGATCTTTCACTATTGAGATCCAGTTCGATGTAACCCGCTGGTGCACCCGACTGATCTCGGCATTTTCTTCTTCCACCAGCGTTTCTGGGTGAGCAAAAGCCAAAAGCGAAAATGCCGCAAAAAAGGGAATAAGGGCGACACGGAAATGTTGAATACTCATACTCTTCCTTTTTCAATATTATTGAAGCATTTATCAGGACTATATTCTCATGAGCGGATACATATTTGAATGTATTTTGAATCACGCATCTTCCCGACAACGCAGACCGTTCCGTGGCAAAGCAAAAGTTCAAAATCACCAACTGGTCCACCTACAACAAAGCTCTCATCAACCGTGGCTCCCTCACTTTCTGGCTGGATGATGGGGCAGTTCAGGCTTGGTATGAGTCAGCAACACCTTCTTCACGAGGCAGACCTCAGCGCTAGCGGAGTGTATACTGGCTTACTATGTTGGCACTGATGAGGGTGTCAGTGAAGTGCTTCATGTGGCAGGAGGAAAAAAGGCTGCACCGGTGCGTCAGCAGAATATGTGATACAGGATATATTCCGCTTCCTCGCTCACTGACTCGCTACCTTCGGTCGTTCGACTGCGGCGAGCGGAAATGGCTTACGAACGGGGCGGAGATTTCCTGGAAGATGCAGGAAGATACTTAACAGGGAAGTGAGAGGGCCGCGGCAAAGCCGTTTTTCCCATAGGCTCCGCCCCCCTGACAAGCATCACGAAATCTGACGCTCAAATCAGTGGTGGCGAAACCCGACAGGACTATAAAGATACCAGGCGTTTCCCCTGGCGGCTCCCTCGTGCGCTCTCCTGTTCCTGCCTTTCGGTTTACCGGTGTCATTCCGCTGTTATGGCCGCGTTTTCTTCTCATTCCACGCCTGACACTCAGTTCCGGGTAGGCAGTTCGCTCCAAGCTGGACTGTATGCACGAACCCCCCCCGTTCAGTCCGACCGCTGCGCCTTATCCGGTAACTATCGTCTTGAGTCCAACCCGGAAAGACATGCAAAAGCACCACTGGCAGCAGCCACTGGTAATTGATTTGGAGTTAGTCTTGAAGTCATGCGCCGGTTAAGGCTAAACTGAAAGGACAAGTTTTGGTGACTGCGCTCCTCCAAGCCAGTTACCTCGGTTCAAAGAGTTGGTAGCAGAGAACCTTCGAAAAACCGCCCTGCAAGGCGGTTTCGTTTTCAGAGCAAGAGATTACGCGCAGACCAAAACGATCCAGAGAATCATCTTATTAAGGGGTCTGACGCTCAGTGGAACGAAAACTCACGTTAAGGGATTTTGGTCATGAGATTATCAAAAAGGATCTTAGCCTAAATCCTTTTAAATTAAAAATGAAGTTTTAAATCAATCTAAAGTATATATGAGTAAACTTGGTCTGACAGTTACCAATGCTTAATCAGTCAGCACTGTCTCAAGCGATCTCTCTATTTGGTTCATCCATAGTTGCCTGACTCCCGTCGTGTAGATGACTACAGATACGGGAGGGCTTACCGTGGCCCCAGTGCTGCAATGATACCGCGAGACCCACGCTCACCGGCTCCGGATTTATCAGCAATAAACCGGGCAAGAGCCGGAAGGGCCGAGCACAAAGTGGTCCTGCAACTTTATCCGCCTCCATCCAGTCTATTCCATGGTGCCACCTGACGTCTAAGAAACCATTATTATCATGACATTAACCTATAAAAATAGGCGTATCACGAGGCAGAATTTCAGATAAAAAAAATCCTTAGCTTTCGCTAAGGATGATTTATCTGGAATTCGCGGCCGCTTCTAGAGTTGACAGCTAGCTCAGTCCTAGGGACTATGCTAGCTACTAGAGAACTTTTCGGAATCAAGCTATGAAGGACGCAAAGAGGGAACTAAACACTTTACTAGAGAAGAGGAGAAATACTAGATGGGTCAAAGTAGCGATGAAGCCAACGCTCCCGTTGCAGGGCAGTTTGCGCTTCCCCTGAGTGCCACCTTTGGCTTAGGGGATCGCGTACGCAAGAAATCTGGTGCCGCTTGGCAGGGTAGTTCGTCGGTTGGTATTGCACAAAACTCACTCCTGAAGGCTATGCGGTCGAGTCCGAATCCCACCCAGGCTCAGTGCAAATTTATCCTGTGGCTGCACTTCGAACGTGTGGCCTAATAACTCGGTACCAAATTCCAGAAAAGAGGCCTCCCGAAAGGGGGGCCTTTTTTCGTTTTGGTCCGCATCCACCTGTGCGGACCTCGGTACCAAATTCCAGGAAAAAGAGACGCTTTCGAGCGTCTTTTTTCGTTTTGGTGCATGAGTTGGCGCGCTTAGTCCTGGTTTTTCTCGTTGGAAGAAGAAGAAACGAGAAACTAAATACTAGAGTCACACAGGACTACTAGATGATGCAAACCGTTTTAGCGAAAATCGTCGCAGACAAGGCGATTTGGGTGAGAAGCCCGCAAACAGCAGCAACCACTGGCCGGTTTTTCAGAATGAGGTTCAGCCGAGCACGCGACATTTTTATGATGCGCTACAGGGTGCGCGCACGGCGTTTCTCTGGAGTGCAAGAAAGCGTCGCCGTCAAAAGGCGTGATCCGTGATGATTTCGATCCAGCACGCATTGCCGCCATTTATAAACATTACGCTTTGGCAATTTCGGTGCTGACTGATCGAAGTGTTTGCCGGGGAGCTACCGTTAGCCCCATCGTAGCCAAATCGCCCCGCAGCCGATTTTATGTAAAGACTTCATTATCGACCCTTACCAGATCTATCTGGCGCGCTATTACCAGGCCGATGCCTGCTTATTAATGCTTTCAGTACTGGATGACGACCAATATCGCCAGCTTGCCGCCGTCGCTCACAGTCTGGAGATGGGGGTGCTGACCGAAGTCAGTAATGAAGAGGAACAGGAGCGCGCCATTGCATTGGGAGCAAAGTACGTGGCATCAACAACCGCAATCTGCGTGATTTGTCGATTGATCTCAACCGTACCCGCGAGCTTGCGCCGAAACTGGGGCACAACGTGACGGTAATCAGCGAATCCGGCATCAATACTTACGCTCAGGTGCGCGAGTTAAGCCACTTCGCTAACGGTTTTCTGATTGGTTCGGCGTTGATGGCCCATGACGATTTGCACGCCGCCGTGCGCCGGGTGTTGCTGGGTGAGAATAAAGTATGTGGCCTGACGCGTGGGCGAGACGCTAAAGCAGCTTATGACGCGGGCGCGATTTACGGTGGGTTGATTTTTGTTGCGACATCACCGCGTTGCGTCAACGTTGAACAGGCGCAGGAAGTGATGGCTGCGGCACCGTTAATATGTGGCGTGTTCCGCAATCACGATATTGCCGATGTGGTGGACAAAGCTAAGGTGTTGT
+
%%$$##$$%$$#$*,3&&&&%%%),))))*((('&*./6688FJJGJJD??;;21,,,,-,*&)2.0))))-)+2239:;<BGCC?-,)('&&(-895667AJJDJJEI=>?9911B?D:;@@ABBFJJFJJEJJJJJIGJJJFCDJB?==>?EEIIJJHGGHJFD>BAB::<1111:99=8)(((2?@HHJFJJJE@>?@;;;0000?>??<:9:GJIEFHFJJ??>>FFF@DC<532+**+-&&%&('+'''&%%'&'',+,;<;@>B?@:CB==?IDBBBIJGJJJDJHJHGCHIFGJJJHJGJJJJJJGIEFJJJJHHJEHFFGJJEFDAA=844457778;>;/...@JEJIIJJEBCBGEIGJFIHJGEGJGHDFFJIJIGJEDCFJFBDJGIJCCEH211397976;<=CCEIJGGJ?DJJJJD----51767:898:51.223343334GGB5555:776:644///1545664428=FEIHJCBBBACE>EJ=102?::::AFJJJEJIFJJHJJJIFHGGCCCEGCC..08??CJHJJJGGIJJJJJFJC900/-**&''(2+.40/531.'.8FEEA@AJJFIJJJIJDCCGCCEGEDD;:3/265=;@9:::DFDFFFFJJJJJDFGJHFHDD>>?@CDEIJJJHIHHJHDJFGJEJJJJGHIJHJIJJJEGJEEHICBCAH@AAHJGEEGGGGJHFIJHJHEEBCB??,,,,+,,+.//'$&$%&-37<DEEJI////?@@@HJJJ?BGGEJIFJJJJJJJIGJJIEC@BHH;;CIA75355'''*:665554322486578:===;<<;?=4G<<CEJJHJFJJEDJJH==@CCEAGBBA?>?>?CJIJJJGGJJDEGEJDDECDHFFJG?J?>>>??-,('&)113AAECD@?@AEIJJHF@ABBED?EDF////@.,,&&*')($%%''(((+,'.//3--*/,+,+++579:89767...''''C?4336<=>FGEFHJEGADIEGFJGJHJJJJEDEHJJJJFCD9)))))'')))+'&$%()&(0125585464>B=9>>=BCBCHJ9889EA?@?B;<65,'%%&ADCCCCEGCB<:)))@=?<90011'&&&%%$%&%%''145((&&%&(%%%''$*66668AB=543779DBDEAFHJHFGFIJHJAAACDGJCHJJJJJJJEJDJ>>65,-++.-97===?EIIJFHGGFJCFJHFFJE::;1)&%&)66;>GEJ@;;==>;8669=7646>>??=<0...(()))988?CADECEBA:999;668+&'%%%%&&&))'((-...2,CCIHIJFJDC@D==<=@@H666@>@B=<A@JED?>><<==A@?>;;BEGE9999BB5334A@/--9:)''(%()+(,-.43/)''(+*+++*))*>F9>>>?===>JBC966*)))***0,,.,''&'0..''%%11/,++.-02//.&1((659<>BCCBFCCDJ=<<<A?>?=***,,/0/0113AB<;<;A?@@GJJJB8=@=>AABBA9889A>>ECJFHHJEACDGJH==FDHJDJA23BEJEHEGHFFJFDCECGJIFEEA,%%##$$$##$'%&&%($$&'()+--.4=<>C;:::9;A@><5..--((((---((((,,2,,+*476533498899:@@88123>?C@@A@BBEIJIFIGJJGJGABB?G?CCCJJJJIJIIFJGJEDEFJJ;;<?F95444455;FEGJHHJJJGJHEJJJJIFFJJJGF667B:%$$$%%'())*(*/076688>HEFJJIJJJGB==>0?ABDDFJJJJJJGEHJGJHJJJJ?<;<A@@AB===<A@BJHJJFJCJ@5>CJJIHIFFA@CAEC8/))))*'',&&&&,,61/-.017/,+)'.DFJA>?>DHJJJIJJJJJFHGGJGJJIJJIHHJJJFJ<::;HIGJ362237DCDEJGJFJIJJJFEJHDE@??3/'&&&'///---0375333CDF8889222JJJJDHFGDB;77>><;=</-,-+)((''5449310.,(''(())/((25)'(*<DCCJHDECCC>99@?A>=<>?5666EHHE=6455D4+DBBBAA:87:BAD@;:/0<>>=@@@?@C9;9<<=A<<>?>?>CCGJJJJJHJGJJHJFJJGA>666//13444GEFBEB>97/,,-,***,1253246=BBABDJEJCBCFJGGJJJIJJJJJJFHJJFHG:3CCFJCEFHBDDGJECDDIJGJIFJIJFDCJJ9989@=:100+-8:BB@CEFHJJGJJJJJJIAA<;;DAGIGFCDBEJDBABBGDC@@@@JGFGFH5555BDGF<;;<FBECBACBABFB@BEF@EFEJFJJBBBBCH@JJFEHFJJHIEJCFCCJ8++++0@AAACB@A<E9C;888CADCFJJJJEJBBABGHJEJIFFIJJJJIJJHIJHIGFA.-.CFGJIJHJHGJFIJIFIJHJH;:=:D?>>>DH54552000>GFGHFEDJJB>222:DBBBAA@A@A?A<6@EEGJJJJHFIJIJJFJ<222JIEDD@@@:71)(((().134*+88FJJJFCEFDFGFJGIJF::+)<)&&(2=0/.-15;;;JJHFFFDCCBCHCB=>4:<=:*(('%%$&&(-****+/3019'(A@DEJ<:99<99932127:;99454/./01+**23+89<<FJJ@AA@>;:::88643042.-,977)''(**$%((..,*.4768:=:99,;;:;FHECCDHFHDI6669A9999FDGIHIGIHFEEBBDEIJJJJJFJJGHJJHJHJGDEHBECEA??>A@0///'&&%%%&$$''*)))*&&%%%%%'')+./((((+'')*)*((((((,,86670/,&(''*+3++++((()()%%))3445;?E:868>211))&&%%&&&,7<BDHJCDC=BA76635/./06798<110049*().00/((()/)&&&&..)))'''&)'''&&%&&&'0..../(5'.)))+'(''*,;@AGJHIFJCA@IJJE>449:;;>=2;;;41+*/122176BAAAAC?===>EJHAC>=;644<=>;:<>>DDEF>?>??FHJJGEEA@84./@F>>2112,,,,557;;;<CC???=>@400041**;JFFGJEJJIIJJHJHJFFJA=>=740000333**129<<@<<G?>??FCBA<;:;ACB?;>AA>=@>>?@;888;>>=<<<JFJJJF><1001000()))0556793)(('-,+++,2633=>?CHFIAAABJFJJHGHJFDEFIJ988=J?@@5-,./1):<>>AA=?:0..+**+566AFIEGJGJFGFIEEGJJIFJJIEJFDEJEFFFJFJJJEJJIGGDI?>??ABA;=(((17ACACCEJB00005+'')EB=<=<9::;DDDIJJEJEFJDFJJDGFJDA=>B>??=6)((-*,67?BAGJEHHDGGGGJIEGJEEFFJJJIJEJJJFJGEJJHJIFGAA@A?:.---232))(()**'*&&%&.122:=EE=<0014;9:?C@<920)(&((1233312?@A??EA@BACCCCCDC1//06--+.0/0./,((''),-20>@AHHJIEDI>?DJGEA8555??*))45386677=ABDDCCAEEDIJHB@AAECDEEGHE/-,-,''.+34655557:=DA@>ACDDA=;;;;;/...78---''&%$%$$&*-07:6554('(&&45666FB63212:;?GIJJIG@@E?99?6=;;<?FCGGEEHIGJD@>?@AA@66540../.-.//66??=>@;9:JJDHIJJIJDFJGJJF,**))&&)-32100436453.4464222?999CCD@ABF0//////334))));<9////<:;)((&'77:::<><;7786223?@<<EGDFJIIJJJJHJEHECDEC?/...:@A?@?A:93346997(((':756@@@51/1=;;:<=@?DDDFIA:9::@AA?2222=8AAGBCHD>;5..-/JEFF@@BCECGHIJJDIEIHF==.--4---.6..+++)*+,,+-32014:<<::77554(&&'/+*+,0*'&&'(02*%&$$##$$%%%%(,''&(*''',2=>AE;;::<<EJJGJFBA@:119989<=JJJJGDCEGIHI<<<;=A0++448898B56DEFJJJJJFJFHJGDGFJGHB3222FCC?@@A<::;;J<=<<D,++++++,:?BFFCECDHGFGEHHHJHJEBCEFJA=<4444;CB>AIECIDIJIJIJJIGJJJJJJGJJDGFGJJJJFGGJJJIGJHFCEGJJEJJFJGFHHJJHEJJJJJFGGHGFE10/4*'&$%$%*.;=?AB=;<<AE***+JJGJJJJJGJIJ????GFCDEGBBHJHB@@@FIAHEFJJEFEI==40058=JJGJJJJJGJJHJJGJJJIGJJJJDJBBBBJHEHIFEFDGD@>=?=DJJJJJJJJGJHJCEEJJDGFFJHGGJJGJHJJJJGJJJJHFJJJJ=<<=ECDDJJGJIFJGJEFEDJHJJJIDEFEFJECDCDBBBGJ;:::?DJHEGGHHBACJJGJGHGIHJJJCDBCJECEFFGJ?@?>993.....//018<EJEDBCDGBIHJJJJJIJIIJFIEIGEHEFCIHHJJDEDEGIJEJEAFHGHIJJJCFCJBBB;DEC5558DECCJJJIJIHJJGHD@?A=555JJFJJGJHJCJ;988(%%&(-/*+==>B@E993><<=>FJCEE??@AEA:78BCCBB==<;;887=92226<44/)'
@Glass_T7V_16_D3_14_1_15
TTTATGCTGGCGGCAGTGCAACTGCATGGTAATGAAGAACAGCTGTATATCGATACGCTGCGTGAAGCTCTGCCAGCACATGTTGCCATCTGGAAAGCATTAAGCGTCGGTGAAACCCTGCCCGCCCGCGAGTTTCAGCACGTTGATAAATATGTTTTAGACAACGGCCAGGGTGGAAGCGGGCAACGTTTTGACTGGTCACTATTAAATGGTCAATCGCTTGGCAACGTTCTGCTGGCGGGGGGCTTAGGCGCAGATAACTGCGTGGAAGCGGCACAAACCGGCTGCGCCAACTAATTTAATTCTAGCTGTAGAGTCGCAACCGGGCATCAAAGACGCACGTCTTTTGGCCTCGGTTACTCCAGACGCTGCGCGCATATTAATAACTCGGTACCAAAGACGAACAATAAGACGCTGAAAAGCGTCTTTTTTCGTTTTCGTATTTTGAAGTTTAGGGGATAGTCCAATTCTTTTGAAGGCCTCCCTAACGGGGGGCCTTTTTTTGTTTCTGGTCTCCCTACTAGGTCGCGGCCGCTGCAGTCCGGCAAAAAAGGGCAAGGTGTCGCTCCACCCTGCCCTTTTTCTTTAAAACCGAAAAGATTACTTCGCGTTATGCAGGCTTCCTCGCTCACTGACTCGCTGCGCTCGGTCGTTCGGCTGCGGCGAGCGGTATCAGCTCACTCAAAGGCGGTAATTTACCAATGCTTAATCAGTGAGGCACCTATCTCAGCCGATGTTACTGCGTTCATCCATAGTTGCCTGACTCCCCGTCGTGTAGATAACTACGATACGGGAGGGCTTACCGCATCTGGCCCCAGTGCTGCAATGATACCGCGAGACCCACGCTCACCGGCTCCAGATTTATCAGCAATAAACCAGCCAGCCGAAAAGGCCCAGCCGAAGTGGTCCTGCAACTTTATCCGCCTCCATCAAGTATATTAATTGTTGCCGGGAAGCTACATTAGAGTAAGTAGTTCGCCAGTTAATAGTTTGCGCAACGTTGTTGCCATTGCTACGGCATCGTGGTGTCACGCTCGTCGTTTGGTATGGCTTCATTCAGCTCCGGTTCCCAACGATCAAGGCGAGTTACATAATTTGCCATGTGCCGAAAAAAGCGGTTAGCTCCTTCGGTCCTCCGATCGTTGTCAGAAGTAAGTTGGCCGCAGTGTTATCACTCATGGTTATGGCAGCACTGCATAATTCTCTTACTGTCATGCCATCCGTAAGATGCTTTTCTGTGACTGGTGAGTACTCAACCAAGTCATTCTGAATAGTGTATGCGGCGACCCAGTTGCTCTTGCCCGGCGTCAATACGGGATAATACGCGCACATCGCCAGAACTTTAAAAGTGCTCATCATTGGAAAACGTTCTTCGGGGCGAAAACTCTCAAGGATCTTACCGCTGTTGAGATCCAGTTCAATGTAACCCACTCGTGCACCCAACTGATCTTTCAGCATCTTTACTTTCACCAGCGTTTCTGGGTGAGCAAAAACAGGAAGGCAAAATGCCGCAAAAAAGGGAATAAGGGCGACACGGAAATGTTGAATACTCATCTCTTTTTTCCTTTTCAATATTATTGAAGCATTTATCAGGGTTATTGTCTCATGAGCGGATACATATTTGAATGTATTTAGATCACGCATCTTCCGACAACGCAGACCGTTCCGTGGCAAAGCAAAAGTTCAAAATCACCAACTGGTCCACCTACAACAAAGCTCTCATCAACCGTGGCTCCCTCACTTTCTGGCTGGATGATGGGGCGATTCAGCCTGGTATCAGTCAGCAACACCTTCTTCACGAGGCAGACCTCAGCGCTAGCGGAGTGTATACTGGCTTACTATGTTGGCACTGATGAGGGTGTCAGTCGAGTGTTTCATGTGGCAGGAAAAAAAGGCTGCACCGGTGCGTCAGCAGAATATGTGAATTGGGATATCTCCGCTTCCTCGCTCACTGACTCGCTGGCTCGGTCGTTCGACTGCGGCGAGCGGAAATGGCTTACGAACGGGGCGGAGATTTCCTGGAAGATGCCAGGAAGATACTTAACAGGGAAGTGAGAGGGCCGCGGCAAAGCCATTTTTCCATAGGCTCCGCCCCCCTGACAAGCATCACGAAATCTGACGCTAGAAAATCAGTGGTGGCGAAACCCGACAGGACTATAAAGATACCAGGCGTTTCCCCCTGGCGGCTCCCTCGTGCGCTCTCCTGTTCCTGCCTTTCGGTTTACCGGTGTCATTCCGCTGTTATGGCCGCGTTTGTCTCATTCCACGCCTGACACTCAGTTGCCCGGGTAGGCGGTTCGCTCCAAGCTGGACTGTATGCACGAACCCCCCGTTGCATTCCGACCGCTGCGCCTTATCCGGTAACTATCGTCTTGAGTCCAACCCGGAAAGACATGCAAAAGCACCACTGGCAGCAGCCACTGGTAATTGATTTAGAGGAGTTAGTCTTGAAGTCATGCGCCGGTTAAGGCTAAACTGAAAGGACAAGTTTTGGTGACTGCGCTCCTCCAAGCCAGTTACCTCGGGTTGAAAGAGTTGGTAGCTCAGAGAACCTTCGAAAAACCGCCCTGCAAGGCGGTTTTTTCGTTTTCAAGACCAAGAGATTACGCGCAGACCAAAACAATCGAGAGAATCATCTTATTAAGGGGTCGCGACGCTCAGTGGAACGAAAACTCACGTTAAGGGATTTTGGTCATGAGATTATCAAAAAGGATCTTCACCTAGAATCCTTTTAAATTAAAAATGAAGTTTTAAATCAATCTAAAGTATATATGAGTAAACTTGGTCTGACAGTTACCAATTGTTGATCAGTGAGGCACCTATCTCAATGTGTCTATTTCGTTCATCCATAGTTGCCTGACTCCCCGTCGTGTAGATAACTACGATACGGGAGGGCTTACCATCTGGCCCCAGTGCTGCAATGATTCCGCGAGACCCACGCTCACCGGCTCCAGATTTATCAGCAATAAACCAGCCAGCCGGAAGGGCCGAGCGCAGAAGTGGTCCTGCAACTTTATCCGCCTCCATCCAGTCTATTCCATGGTGCCACCTGACGTCTCAAGAACCATTATTATCATGACATTAACCTATAAAAATAGGCGTATCACGAGGCAGAATTTCAGATAAAAAAAATCCTTAGCTTTCGCTAAGGATGATTTCTGGAATTAGCAGGCCGCTTCTAGAGTTGACAGCTAGCTCAGTCCTGGGACTATGCTAGCTCTCGAGAACTTTCGGATCAAGCTATGAAGGACGCAAAGAGGGAACTAAACACTTTACTGGCAAAAAGGAGAAGATGCTCAGATGGGTCAAAGTAGCGATGAAGCCAACGCTCCCGTTCAGGGCAGTTTGCGCTTCCCCTGAGTGCCACCTTGGCTTAGGGGATCGCGTCGCAGAATCTGGTGCCGCTTGGCAGGGTCAAGTCGTCGGTTGGTATTGCACAAAACTCACTCCTGAAGGCTATGCGGTCGAGTCCGAATCCCACCCAGGCTCAGTGCAAATTTATCCTGTGGCTGTCCACTTGAACGTGTGGCCTAATAACTCGGTACCAAATTCCAGAAAAGAGGCCTCCCGAAAGGGGGGCCTTTTTTCCATTTTCGTCGCATCCACCTGTGCGGACCTCGGTACCAAATTCCAGAAAAGAGACGCTTTCGAGCGTCTTTTTTCGTTTTGGTCCATCGAGTGGCGCGCTTAGTTCCTCGTTTTCTCTCGTTGGAAGAAGGAAACGAGAAACTAAATACTAGAGTCACACAGGACTACTCAGATGATGCAAACCGTTTTAGCGAAAATCATCACAGACAAGGCGATTTGATAAAGCCGCAAACAGCAGCAACCGCTGGCCAGTTTTCAGAATGAGGTTTCAGCCGAGCACGCGACATTTTTATGATGCGCTACAGGGTGCGCGCACGGCGTTTATTCTGGAGTGCAAGAAAGCGTCGCCGTCAAAAGGCGTGATCCGTGATGATTTCGATCCAGCACGCATTGCCGCCATTTATAAACATTACGCTTCGGCAATTTCGGTGCTGACTGATGAGAAATATTTTCAGGGGAGCTTTAATTTCCTCCCCATCGTCAGCCAAATCGCCCCGCAGCCGATTTTATGTAAAGACTTCATTATCGACCCTTACAAATCTATCTGGCGCGCTATTACCAGGCCGATGCCTGCTTATTAATGCTTTCAGTACTGGATGACGACCAATATCGCCAGCTTGCCGCCGTCGCTCACAGTCTGGAGATGGGGGTGCTGACCGGAGTCAGTAATGAAGAGGAACAGGAGCGCGCCATTGCATTGGGAGCAAAGGTCGTTGGCATCAACAACCGCGATCTGCGTGATTTGTCGATTGATCTCAACCGTACCCGCGAGCTTGCGCCGAAACTGGGGCACAACCTGACGGTCATCAGCGAATCCGGCATCAATACTTACGCTCAGGTCGCGAGTTAAGCCACTTCGCTAACGGTTTTCTGATTGGTTCGGCGTTGATGGCCCATGACGATTTGCACGCCGCCGTGCGCCGGGTGTTGCTGGGTGAGAATAAAGTATGTGGCCTGACGCGTGGCAAGATGCTAAAGCAGCTTATGACGCGGGCGGACGATTTACGGTGGGTTGATTTTTGTTGCGACATCGCCGCATTTGCGTCAACGTTGAACAGGCGCAGGAAGTGATGGCTGCGGCACCGTTGCAGTATGTTGGCGTGTTCCGCAATCACGATATTGCCGATGTGGTGGACG
+
(.//22399:>IGJHFCBEA@BD::77++++;EEEHHDJIEJGIHIFCCIJJJHJJGJJHJJJIJJJHHJJJJJDDBCDABJJIDCGCF?@@AJJJJJJJJJIJJFJ?<;<=IGFEGHG@A=A=>:90/---+,-.369<@ABB@BJJIIJJCC@@@B755879:7:;EGJJJHHC:;EDJEGEJIJIFEBD;:''''JGFEGIHJDJII?>?<1000;;;?333>EDEFD7777?=>@>@;>@>=?@><<AJEC?<<4422,+))+./26411259336875539B>;8($##$#$&(1-.-.**%%&&)4*))**))4<ECECEEFHJJJFJJJCBBCFDD@BB?=....=:888C><<;<=?JHHGJFB@>:CEG><;9:<;>@?<<@<:9<.@@A?666??ECFEHFEJEIJJIJJJGJBACAFGEIE4234BE)&&%')*0++,:::;768BJJEDBB<4/..-)'(())-ADFC@?<<66//0022CDC@A=A?7BJB?>GGJIEDGFJCB99333*)))8999JJJAAB@C@A??C?JEDCBJJJEEGBDB??>?<('''++())*03472/56:B33340>CJDEAABDJHEEBCEDIEJJGHJJJJHGDFFJJGEHFEGJGJJJIJJJHEEJIA>=<;6445556BDEBJJJHJIBEGHBABAJHGB??@A@BDDGHJGEECB>;;:<>=20003BDBABA?@?@FEHA?.../76643364/'&&%,*$%&%##$'&1345:>--,----.=?991031185444@4334566783/016544306)&&&2-,)'&%',+-.2??@2113---045?>?><<<<J?@BBGJJJJJIJJJIJHJIHIIHJHDD5/JHJGJJHJJJIJEC?CBB<<80((23530(&%&&'$%&+4?DGJIJJHECHDJJJJJJDHJGHIA@7.+)2)))).,,,+*,--460@FJG<;:85---,24569@@BACCDJJJGHJGJJJJGJEGJJJJJHGJDCDD>3//.//22288A,,,EGGIDJFIJE?::665($%&(((;7<><<<<AAA@::85*)()*-/:AICEEEG>6555@=>>HBAAAFFA+*(((*+))+*/*(((*()+-JGHHJGFDGDBBCC?>2..FHJJC=965754698988>>AFE=;;@@=HDEB?====AB=>@?CFEJIJG@BAAECE888++++CAGHJJIIJGCEDFCDJ==<=>EDCA?555HJFFFHGJJGJHJGEDEEFJJJGHDDDHC:::<JIDGJFEJEG821@C==EIGIJFJIHHIIG1/--1DDJ<;?=BJBAFEIJB<<<=A<=EGJB>=;3+*++(((),**++.DEABDHFJJJJJJJH@??9::;IJIJIIG<;:443('''BB;:8::0*))%%%%%$%%%&'((&(((''&'+*+.;75211+,,.=30,-,+-5-,,.999;75669?@F<<;<+?IJFDE??B==<96756>>IHGJJGGECFGE7777>:;HJIJJJJJJHJJHHJJIJICC2('58CCBEJJJIJJHGGEJDEGCDFFJJJJJJIIJGE@;<<'''2-,+,000/05;;889F4433IFFJJIJIFJJHIGFEGGJFEFC<200168;@CDHHFJJHJIDDC@HHHBA11118***+%%%('(&(*)/';>::::?321143DCJCACFJJIFJGDEFFG52205=?CCGFGJ????EH?>>>CFFFICBCBFIFFJ>==@GDEJJHJIECGFIDE?D;:::=798=JGJJJHJJGC@??@6555,))'(;<96,,('(*8666;@A@@?C?<=@ADEBBHJEGJE>>=BAJHJHGFJFFJIEHJGJGGJHJJHJHIGJJHHJGFJJJJJIJJJJJHEGJJ;322%%%%&*((('25@B@@E9:<;4979999444:8:BFGJJDC@?A?BB?=765/7**431-,+++-)&&**)*57770::>?>@@DDDFGJFJ=<<2.*(&'+0@?@ADB???JJHJGJGFFDJDEEC2.,,-,10001++-343320'''92222EG@==@ACGCJEFHJJBBCCA;DJ>A@BEF=<976744B;GDDAAB3333;<****8<<@8CFCBBJIDBBFA8@>=6<JJEAEFDIJIGEBBBBHJIJ???5''/.//1978;JJJJFJJHJJJIHJJ@???GJJHJJGGJIEIGAJFJEJFE;;<==;3694222///////;JJHIIEFHIHBA9:;GEFJJJGJIIJJJGJEDDDHB?>>@EFGDGDGECIEJJDEEHFFI988=?>>??@@BCAAACF6660.,,-.))((/1*-,--*(((/004...;ACDJGIIIJFJGJHFEBABBJEGHH4231//////@?@CEDDJF44445,+))+,++**+++*.1270,,,18;@>@@HHJJJJJEECDCA88BJIJEFIEFJIEJJJEDGJIHHJJFJJHJJJJIJJEFDJIGIJJJHJJJJJHJIJFIFHIFFJJJHJGCHHGJEEGHJFDHIJGIJJBBBGJJHJEBGB@CCGEJJJJJJABAAJEJEBCEJB)(((.7-...2@?==<>A;::;>ABDCDGGGGJABFDJJJJECDDCACH;;JEJ:944237<40004@63+)+...3?CBBAAA?9:89=<;=@877>:''''&&&'),+****+:;;>?=@@?<:821.-./888('''887.--/2;:886//00A>@CIHJGFFF?><&&&%'''*+()(())*,-4443333566794687887;:;/.*08(::CEFBDJJJJJJGFJJJJJFJFJGJJJGJJGJJ777EJIJJIGBBDDJJIH8766)''%)*.)))('''22100138:;;933323/12;=99::<>@@=<==A:8//1CEEGDFDGIJJFEJEJGIIJFJHJJFFEBCHGGF???DDDEGJG<=;<A><<5559?@EFDECECCEJJJA@AACB5100345556CD?DFCEFGCJ=:99<<31--12))))))))));;=B==<=@@ACAA@AJJJFIDBBBB@=6---666.111133246;=65233:<>@945FCCD@@A7666CEEFFFFC>55557785543'''(+,+<:??>@?@JEFHCCGFEFFJJHFJJGJHIIJABAAC@A@H?>88:@?FJJJBGH=<<?IBBEJJJJJJJFDIJFGHJJJIIHJJFIGD74406,(((.0//%$$$&%$'%%%'+977778>5?>9611129;:9=>?CC...HJECFEEF3-,,++'')))*+/09,*)&+1----98<99;;JFJCCCAGHIJJFJJGHJJJJ@A@AJ987.,+(((())((*&&&%%(((%$$%133345559=C???@EHFGDFIB;=<ACI==>8AA8778<FGJGHJJH@@@@99?>=63478;:55561(+..2*%%'8;1-))(*((),*00,1000=>A=<=?AAAHJJJJJJJFJJJEEDEFEFJJJGJIIGJJBAAJGHGGIE<=A=CEJIJJGJGJHJGJFCDJ<<:@AECGC>@>?;AC:EA@>>AGHHJJJJ::9:>=3*%%$&&'+++-.13CHJFJB<<:=B>>=?@@@33FCJHJJEJGJB@8@<<:9:=9710/((''-/8659:@?:6-4//:4-*''((5-,,.''()))*>@CFFJIJJEGFGF9876:<5778B<CABDJJIJJHIJA@A@JBA@AJCE?CEJGGIC>>?EF999223:7666;<>@A@?>;8233444544;AIJJB?=822202./332/'&&('')''(453()*++**(%$$(*+022558799333('&&+/21.-''00-,,=CIF88>67A@@<*******@?7777;++++30--)))'))&.;BGGEFEDHFJIGHJDG6556B@>=610-'%%&+,,.--+())*-),+((*-8<BEIJGJJJHGGDIJJFHJFEB?A9C5444<?B>888EHGIIEJGFIFDDJHFFEEJIJJFAAA@FJIJJJGJJGJIJHJJJJJBGDFIJGHJEJ''''JJJJIEFFCDEEJJJDJJJJJJIHJJICDCDJJJJJE?@@DGJGEGEGEHJDFF@;9995557100///0B:1///DDDBB@A999:C<>832255<9......99CDEJJEIJJIGJJGHEGFFIECB@>AAEJD?>834:;=>GHJJJHFH;,%%%%&(''-0019EEDDFIFJGHJFJHJHFJJJJJJJJHEBHJFIHFFJEIF?<;:62.-,-+**)*+*++.2653447-**0+5;ADJEFFCGJCDD6666BGF@=<<<@=<:88443212*(())11349BBBDGAB@AAEG55046((224<5>@B@EHEDEHJJDFJJJJJJJJJJGJHJBA@A5445<=8780001<<GGJGJF<,,/0B>ADC=9<A@CBCBGJHBD;::;B@;;//.-55<=9102;E66(('(3333667(''',,-....87223/11297..--35((('+++,'&&((((('-.;;>HHGDDCFJJJGGDHJJ@:54569997.'''('(&))&&&&-'45:ADGDGJJJJJIJJ77/---3<<6000JJFHJJJFJGJ8777JGFJGFJJGFGGJFJJJFJ>@>>++(=;;?<<JJCCCGJ8666C3=222561/,(.,++-.14::;<>BE>>>@BBBAJJJGHHJJJEHJJ<+++,3&&&''&''9<@BJBB@AJFJGGGJJEIJJJDB==>EEFGEEEDJIGJJIIJHEFBCHHJCBCGJJFJFHFEG////EGIJHHEJGFJJJHJGBCA>;6/'
@Glass_T7V_16_D3_14_1_16
TGCACTGCCGCCAGCGATAACACCTTAGCTTTGTCCACCACATCGGCAATATCGTGATTGCGGAACACGCCAACATACTGCAACGGTCAAGCAGCCATCACTTCCTGCGCCTGTTCAACGTTGACGCAACGCGGTGATGTCGCAACAAAAATCAACCCACCGTAAATCGCGCCCGCGTCATAAGCTGCTTTAGCATCTTGCCCACGCGTCAGGCCACATACTTTATTCTCACCCAGCAACACCCGGCGCACGGCGGCGTGCAAATCGTCATGGGCCATCAACGCCGAACCAATCAGAAAACCGTTAGCGAAGTGGCTTAACTCGCGCACCTGAGCGTAAGTATTGATGCCGGATTCGCTGATTACCGTCACGTTGTGCCCCAGTTTCAGGCGCAAGCTCGCGGGTACGGTTGGAGGAAATAGATCGACAAATCACGCAGATCGCGGTTGTTGATGCCAACGACCTTTGCTCCCAATGCAATGGCGCGCTCCTGTTCCTCTTCATTACTGACTTCGGTCAGCACCCCCATCTCCAGACTGTGAGCGACAGCAGCAAGCTGGCGATATTGGTCGTCATCCAGTACTGAAAGCATTAATAAGCGGCACCATCGGCCTGGTAATAGCGCGCCGGATCAGATCTGGTAAGGGTCGATAATGAAGTCTTTACATAAAATCGGCTGCGGGGCGATTTGGCTGACGATGGGGAGGAAGTAAAACTTATGAAAATATTTCTCATCAGTCAGCACCGAAATTGCCGAAGCGTAATGTTTTATAAATGGCGGCAATGCGTGCTGGATCGAAATCATCACGGATCACGCTTTGACGGCGACGCTTTCTTGCACTCCAATAAACGCCGTGCGCGCACCCTGTAGCGCATCATAAAAAATGTCGCGTGCTCGGCTGAACCTCATTCTGAAAACTGGCCAGCGGTTGCTGCTGTTTGCGGGCTTCTACCCAAATCGCCTTGTCTGCGACGATTTTCGCTAAAACGGTTTGCATCATCTAGTAGTCCTGTGTGACTCTAGTATTTAGTTTCTCGTTTCTTCTTCCAACGAGAGAAAACGAGGAACTAAGCGCGCCACTCGATCAACCAAACGAAAAAAGACGCTCGAAAGCGTCTCTGAAATTCATACCGTGCCGCACAGGTGGATGCGACCAAAACGAAAAAAGGCCCCCTTTCGGGAGGCCTCTTTTGCTGGAATTTGGTACCGAGTTATTAGCCACAACCGAGATTCCGCCACAGGATAAATTTGCACTGAAGCCTGGGTGGGATTCGGACTCGACCGCATAGCCTTCAGGAGTGAGTTTTGTGCGATACAACCGACGACTTGACCCTGCCAAGCGGCACCAGATTTCTTGCGTACGCAATCCCCTAAGCCAAAGGTGGTACGGGAAACGCAGACTACAACGGGAGCGTTGGCTTCATCGCTACTTTGACCCCATCCATCTTCTTCCTCTTTCTCTAGTAAAGTGTTTAGTTCCCTCTTGCGTCCTTCATAGCTTAATCCGAAAAGTTCTCTAGTAGCTAGCATAGTCCCTAGGACTGAGCTAGCTGTCAACTCTAGAAGCGGCCGCGAATTCCAAATCATCCTTAGCGAAAGCTAAGGATTTTATACTCAAAGTCTGCCTCGTGATACGCCTATTTTTATAGGTTAATGTCATGATAATAATGGTTTCTTAGACGTCAGGTGGCACCATGGAATAGACTGGATGGAGGCGGATAAAGTTCCAGGACCACTTCTGCGCTCGGCCCTTCCGGCTGGCTGGTTTATTGCTGATAAATCTGGAGCCGGTGAGCATGGTCTCGCGGTATCATTGCAGCACTGGGGCCAGATGATTAGTACCGTATCGTAGTTATCTACACGACGGGGAGTCAGGCCGAACTATGGATGAACGAAATAGACGAATCGCTGAGATAGGTGCCTCACTGATTAAGCATTGGTAACTGTCAGACCAAGTTTACTCATATATACTTTAGATTGATTTAAAACTTCATTTTTAATTTAAAAGGATCTAGGTGAAGATCCTTTTTGATAATCTCATGACCAAAATCCCTTAACGTGAGTTTTCGTTCCACTGAGCGTCAGACCCCTTAATAAGATGATCTACTTGAGATCGTTTTGGTCTGCGCGTAATCTCTTGCTCTGAAAACAAAAAACCGCCTTGCAGGGCAGTTTTCGAAGGTTCTCTGAGCTACCAACTCTTTGAACCGAGGTAACTGGCTTGGAGGAGCGCAGTCACCAAAACTTGTCCTTTCAGTTTAGCCTTAACCGGCGCATGACTTCAAGACTAACTCCTCTAAATCAATTACCAGTGGCTGCTGCGGTGATTGTGTCATCTCTTTCCGGGTTGGACTCAAGACGATAGTTACCGGATAAGGCGCAGCGGTCGGACTGAACGGGGGGTTCGTGCATACAGTCCAGCTTGGAGCGAACTGCCTACCCGGAACTCAGTGCTCAGCGTGGAATGAGACAAACGCGGCCATAACAGCGGAATGACACCGGTAAACCGAAAGGCAGGAACAGGAGAGCGCACGAGGGAGCCGCCAGGGGGAAACGCCTGGTATCTTTATAGTCCTGTCGGGTTTCGCCACCACTGATTTGAGCGTAGATTTCGTGATGCTTGTCAGGGGGGCGGAGCCTATGGAAAAACGGCTTTGCCGCGGCCTGCTCGCTTCCCTGTTAAGTATCTTCCTGGCATCTTCCAGGAAATCTCCCAGTTCGTAAGCCATTTCCGCTCGCCGCAGTCGAACGACCGAGCGTCACGTTGAGTGAGGGAAGCGGAATATATCCTGTATCACATATTCTGCTGACGCACCGGTGCAGCCTTTTTCTCCTGCCACATGAAGCACTTCACTTGACACCCTCATCAGTGCCAACATAGTAAGCCAGTATACACTCCGCTAGCGCTGAGGTCTGCCTCGTGAAGAAGGTGTTGCTGACTCATACCAGGCCTGAATCGCCCCATCATCCAGCCAGAAAGTGAGGGAGCCACGGTTGATGAGAGCTTTGTTGTAGGTGGACCAGTTGGTAATTTCGAACTTTTGCTTTGCCACGGAACGGTCTGCGTTGTCGGGAAGATGCGTGATCTAAATACATTCAAATATGTATCCGCTCATGACGATAACCCTGATAAATGCTTCAATAATATTGAAAAAGGAAGAGTATGAGTATTCAACATTTCCGTGTCGCCCTTATTCCCTTTTTTGCGGCATTTTGCCTTCCTGTTTTTGCTCGCCCCAGAAACGCTGGCGCGAAAGTAAAAGATGCTGAAGATCAGTTGGGTGCACGTAGGTTACATCGAACTGGATCTCAACAGCGGTAAGATCCTTGAGAGTTTTCGCCCCGAAGAACGTTTTCCAATGATAAACACCTAAAGTTCTGTTATGTCGGCGCGGTATTATCCCGTATTGACGCCGGGCAAGAGCAACTCGGTCGCCGCATACACTATTCAGAATGACTTGGTTGAGTACTCACCAGTCACAGAAAAGCATCTTACGGATGGCATGACAGTAAGAGAATTATGCAGTGCTGCCATAACCATTGGTGGTAACACTGCGGCCAACTTACTTCTGACAACGATCGGAGGACCGAAGGAGCTAACCGCTTTTTTGCACAACATGGGGATCATGTAACTCGCCTTGATCGTTGGGAACCGGAGCTGAATGAAGCCATACCAAACGACGAGCGTGACACCACGATGCCTGTAGCAATGGCAACAACGTTGCGCAAACTATTAACTGGCGAACTACTTAGCTTCCGGCAACAATTAATAGACTGGATGGAGGCGGATAAACTTCAGCCACTTCTGCGCTCGGCCCTTCCGGCTGGCTGGTTTATTGCTCATAAATCTGGAGCCGGTGAGCATAGGTATCGCGGTATCATTGCAGCACTGGGGCCAGATGGTAAGCCCTCCCGTATCGTAGTTATCTACACGACGGGGAGTCAGGCAACTATCGATGAACGAAATGACGAATCGCTGAGATAGGTGCCTCACTGATTAAGCATTGGTAAATTACCGCTTTTGAGTGAGCTGATACCGCTCGCCGCAGCCGAACGACCGAGCGCAGCGAGTCGTGAGCGAGGAACCTCATAACGCGAAGTAATATTTTCGGTTTTAAAAAAAAGGGCAGGGTGGTGACACCTTGCCCTTTTTTGCCGGACTGCAGCGGCCGCTACCGTAGGGAGACCAGAAACAAAAAAAGGCCCCCGTTAGGGAGGCCTTAAATAATTGGACTATCCCCTAAACTTCAAAGGACCAAAACGAAAAAAGACGCTTTTCAGCGTCTTATTGTAGTTATTTGGTACCGTTATTAATATGCGCGCAGCGTCTGGAAAACCGAGGCCAAAAGACGTGCGTCTTTGATGCCCGGTTGCGACTCTACAGCAGAATTAAAATCAAGTCCGGCGCAGCCGGTTTGTGCCGCTTCCACGCAGTTATCTGCGCCTAAGCCCCCCGCCAGCAGAACGTTGCCAAGCGATTGACCATTTAATAGTGACCAGTCAAAACATTCACTTCCACCCTGGCCGTTGTCTAAAACATATTTATCAACGTGCTGAAACTCACAGCGGCCAGGTTTCACCGACGCTTAATGCTTTCCAGAATGGCGACATATTTTATTGGCTTAGCGCAGGAGCATCTGATATACAGCTGTTCTTCATA
+
IJHHEJGJIJJHDHJFJGJJGJGHHJDJJFFHJJJGIIJJJJJGGGIFIGJJFGFDGGJ@854366,,,-EFEFIJAA@@DDDE--,'&$$%&.01477::AB@JEJHIJJEIGJJHGJJJJJJJJJFHEGJ-,,,4333348>BDCEJJJJFGFFJJDGCBDJJJJJJJHEJJJJJEHGGJFJFJJFEJHCJJJEFJG;?:2+***?AJEJJJJDAACJJEJB9;::;@>DIC?JHJGFJJJJJJIJJHGDDJGGFGGJJ=55558=;;>DBBECEBACEDBFFDBCEJGEEGJJJJJJHJJIIJJJEFJJJJJJJIJJJJGEDDCFGEE@?:666JHFGDJFDJJJGHDJEFJIJJJJJFJGDBAJHJJGJIGB?@E@;3225-)/''(@?94026,+++202//*))*)'%&***)*(''(*4345*))*?><;3223?A??ACFIGEDCDCHIHJHFHEHJIGD7666@::;?JHFJ====JIFJEGFIJJJGJHJIHIJHJJJJJJJJJEDC:;FC9:88:@?FCDGHAFIJFHJ6555555(((((((235=:;JCCDCDCADJJJJHHGIHJJGJJJJJIJJHDFJ:::6544('',/.-/>??@GIFJJ8889DD==;;857:B3222:;A?@FGJGHJFIGJJJJJD@@J@ABC:66:;?BGHE2.--1EB@@AFIGEC@@??DB>;<0//./0443121%$$$%%&'(&&&&6?HCDCG;;<9;==EEJDFIHJFJIJGIJJFHJJIDJJHHDDD:50/,+,59:3@DHIFHHJJIJJJ=<<5555;0--.568;<=C==<<C320,&*8+:DBCB****44351232400.*+&%%*05<DFHDDCB??24@@@B>DE;;>>>@@655572-;98--++,+,*))((,&&5347<<5444669=B<<;;,,,'''(++-++)))-228999===72>?:;88:72235@CF@@AAGC>?>JJJEBEEJHFEBJJJHJJIIHHJIJJJFHJ99//CHFJJJJFJGHJJIGJJGJFFIIJEJCD:<A<;=CJ:75/6303.984411/18>>>BACCAB@?>::;=>66=:;<:9871-,,,+.0/(((.<@BBBB??@ACCCFGF>>>=,('(,+)(%$$$$)&&&()%(())).-0-,,(((%&+()+1-**,.:9772/265-)+2-134>3333;*)(')''%&,1277;1;<;=;98656000&%$%&'%$%%&%%&%%$&&*(&0113220///3*(*(((&'%$%(.''(0222742//.-.5=>?ABEDCDDCEDG>8889@DCEFFEJJGJJE?100,,(''/./888::FJFFJJDDJDCGIHAAC@ACBBE@@;9@@;:8833883355FDFHA@?A@>=:978**))***,0<11111.,+,(())157588547769>?==??EEGFEHIJFAF@4>3,'&&(***)'-,()32..2*?@AIIFGEIEJHEGEIDDDACED::9)BGEDJJIGFJGFJD=4336=<=>FJGJFJJGJJJHJJJFGGJJHJFGHJJJJGJGJH??>=;1'(0/55577=;;>@EJJIHFGJ??<7+++6654589IFJIJIHGJJFHJJJHF@F=722:8-+(()''((+4448778ACGFJHJH>=;;45=DDHDDCJEJIEJJHJIJGJJJJJJJFJHJJJJJGHA@A@@E9899EIJHFFIEJHGGJFHDCBB?@BA44...+(('&'+((*-*--.<BBC=112@IHFCBGA=<;854515=@=?JJGGJIJJJGEGCCEDAADHHHHFHF???:778750-''%%%)**+79DCDFJDDFJEGHFGFFEJFFE@@?><5%$$$$$%'/.1:;+**+888;=>?99EICDDCDCGB;75,+*),/-.2988DEFJIJJJJJJJJB@@A.--.---.200550((*+++*+258799;;;BEAB8778JJGJIIB<;<==AHGJEJBBC;:878192286628>FFGJGFGEJJHEEDDFJIJJJJBJIHEBAA@720)%%'(6554.*((*149:84588830/++++--.022331122E?GJHIEDCBGJIECAAED<<?9:83236--445:984+6BB@>?A65554+++,+30---;<>CJCCEFHHFJJDFIIGJGGJFECD@?;73/.+)*+14426022788<9:;;?)((+9<'&&(;?@B?BDCFJFJJJJJJCFG<;@?9=>;@8;;AAA@?@7777535=EJEG;:;<<><::::BBEB@:998678843114=887/+,*;FDCCC@@??99965(+++8CB@@JGHHGJHIJJHJJJJEGFGEHJBCACD2742$$$$%%%##$&'')&&$$%(./../153210222/()447?EFDA=>=88GJHIEGJJJHGJGEGBEIGDJEFFJ===JJJH7778HIJJJJJIHBB>HIJECEIIFCACBH===<??>?<GHICB:88891--34,,9+++++23345<?AAEJHFGHHJJJJEFDGIJJJJEICBB;>?GGHJG?BBBGHFA@=BB9''&'97778:63+++24-,**()'&)//6JJEHGFDFJIJEHGHFGIJJJHJHGGJJIGFFHJIJFFJ?><=CC=9;>><<;:;:,+*''((348HJJJJ?:97('*+=;:83.-/**321/+*,0/.,()22575:8(--..+)(&%%&*+.6?@<631++,.-,,-4241;??@BBBA8,()510+*)(''*((()0///;=>JEGDCFIHHJIGIEFJIFGHJJHHGGFFCBCB::64551/,***'''(+*/(''(045<@<===?CJIEIJJJJJFHJJJJBDGJJJIJBBEJJHIJHA><JJJHJBCHJJGEGGG>>:=E??+++,@?+''EGFDEHJJJGJJJJJFJIFJJ>=>=HJIJC+))*9;:;A@@BDGGBCBCG?;75..1//110///767?==98655333133==CJEGJCEGJGAAFHEJAEBDJHIJJJJJJJJFJG;;?><0/.0.*+&&'..0354444,,,.?BDJEEFCC:;:IECECJJJJHHJD('')@7(&'.@BJJJIIJJJJJJJFDIJJJJJGIJIIJJJJFGHHGD8666=>?99::IDGHJIEFFJBFJEJJGGJEH;62274112*&('('+))')()12:?G@@>;:9;JJJEJEJ>@IJJJDECGG=99:C?<;;7-,*+//:;:::<3?CBBBEE?EJ<BHHJ>?DE@CFBCBBEBBCCHGJGJJHJJFDBAEB>==-)((,7/-,,2---,+(&&'&%%('*--0??@>=>=@ADHED?.,,,/..0-,,,,+***')()*+,,..036.++.0.-/2:=@<;;==::::;7869FFGJAIJA?@><01:9:=<;?=<=@899>A544)'''&%%$#%3*''&)).0-.//+'''3789988845;990ACJJGJJIJEIJJHGDCEB;111132213+**).7876335321/046:9///7::=JHHJGCGEFGACBBDB@>B?>=>FJJI4434404446JEDDBB778:<=?DBGGIHJGIJJJIJJICA@C>7668=<*%$#%%&%$$$-.0..2@??AFCDHJE<:97A@JJJJ?<<<><;;;:8771//135@=>CJJJIFEF==C@>=::::H==---665.---77;=?=;;:7523BE===>HHJ?FDBFDEHC746C=AAAGFEFDEFFHJEJJJFHEBBA=;8++++BBDBA@=;<B99BFEFJJJJJJJIJJIJJIJJEFEDGB>999FHHHJEDBBJ74+&$&')*()/:CFEHGGFIIJJHEDCEGIJFIFJJEG30//)'&$%&$#$&&%&'''((00020134BGHD<=JJGJGJHHJIJGGC7777F*))*66587655200057((((&&%%&(*+++?==?@B>;6677;;G@@@?H@==1)((((//<<=DECG;:*)EGHHJH;;;;FJHFB@::111)(+,8&&.+)*+433489(+++1//251166)((%%%'*2235443:31123331:;?EFGDFHGHJDGEEGFHHJFI@A=22,,41168;BBBCCEEHGHDAD@**49::;CDE;:990000(&&&'33566764-*)(***--17,1./0))+7788B@@CAB<<;('&(-.-/.18>.-*()6;>==@J;>@FEECFFFD???>0++-+',+*.1---.8:;??ABAE<;;7.('0/+')'()*4>>=>;>:;A?/--;CDCCA?BBA?:85')44ACD@;;:(((*10443244:887775658I@@@?CJJJIHFEFDDD@,,,/=<<;66////8<<@BDBCBAE;;;9;0)))'))+((((*)$#&))39;?ECFDHDBDEHH;;;;CDB433::7667DB?:GFJIEEHHDDD>@BEBHEBA??:;9:??:55:99?@DFD>??A;;??EGJGEJGFFHJFJFJHJIJ=>:=5-3'&'''-.13-CHE<<>>EHHJHJIEJJJIIJDJEFJFJEDEJGCDGA9::9;9679<=>HHEDFJCDBB---((((/445321---8:*)))(((()()69:DGHJJHGGGFJHJHIGGA@@>@BAEGDGG====B>>@A765))&&&&*()(65(;:7)))',,.???CIJGA;0(((,/8977>C4443820/12'&&%&%++'''%%&('&&&,.&&%%'2113==?FDFC220+*&$
@Glass_T7V_16_D3_14_1_17
TCCGCCATTAGCCCTTCTCCCTTTTTCGGCATTTTGCCTTCCTGTTTCTTGCTCACCCAGAAACGCTGGTGAAAGTAAAAGATGCTGAAATCAGTTGGGTGCACGAGTCGGGTTACATCGAACTGGATCTCAACAGCGGTAAGATCCTTGAGAGTTTTTCGCCCGAAGAACGTTTTCCAATGATGAGCACTTTTAAAGTTCTGCTATGTGGCGCGGTATTATCCCGTATTGACGCCGGGCAAGAGCAACTCGGTCGCCGCATACACTATTCTCAGAATGACTTGGTTGAGTACTCACCAGTCACAGAAAAGCATCTTACGGAGTAGGCATGACAGTAAGAGAATTATGCAGTGCTGCCATAACCATGAGTGATAACACTGCGGCCAACTTACTTCTGACAACGATCGGAGGACCGAAGGAGCTAACCGCTTTTTTGCACAACATGGGGGATCATGTAACTCGCCTTGATCGTTGGGAACCGGAGCTGAATGAAGCCATACCAAACGACGAGCGTGACACCACGATGCCTGTAGCAATGGCAACAACGTTGCGCAAACTATTAACTGGCGAACTACTTACTCTAGCTTCCCGGCAACAATTAATAGACTGGATGGAGGCGGATAAAGTTGCAGGACCACTTCTGCGCTCGGCCCCTCCGGCTGGCTGGTTTATTGCTGATAAATCTGGAGCCGGTGAGCGTGGGTCTCGCGGTATCATTGCAGCACTGGGGCCAGATGGTAAGCCCTCCCGTATCGTAGTTATCTACACGACGGGGAGTCAGGCAACTATGGATGAACGAAATAGACAGATCGCTGAGATAGGTGCCTCACTGATTAAGCATTGGTAAATTACCACCTTCGTGAGCTGATACCGCTCGCCGCAGCCGAACGACCGAGCGCAGCGAGTCGTGAGCGAGGAAGCCTGCATAACGCGAAGTAATCTTTTCGGTTTTAAAGAAAAAGGGCAGGGTGGTGACACCTTGCCCTTTTTTGCCGGACTGCAGCGGCCGCTACTGGTCGGAGACCAAAACAAAAAACTACGTTAGGGAGGCCTTCAATAATGGATGTCCTAAACTTCAAAGGACCAAAACAAAAAAGACGCTTTTCAGCGTCTTATTGTTCGTCTTTGGTACCGAGTTATTAATATGCGCGCAGCGTCTGGAAAACCGAGGCCAAAAGACGTGCGTCTTTGATGCCCCGTAGACTCTACAGCAGAATTAAAATCAAGTCCGGCGCAGCCGGTTTGTCACTTCCACGCAGTTATCTGCACCTAAGCCCCCCGCCAGCAGAACGTTGCCAAGCGATTGACCATTTAATAGTGACCAGTCAAAACGTTGCCCGCTTCCACCCTGGCCGTTGTCTAAAACATATTTATCAACGTGCTGAAACTCGCAGGGCGGGCAGGTTTCACCGACGCTTAATGCTTTCCAGATGGCAACATGTGCTGGCAGAGCTTCACGCAGCGTATCGATATACAGCTGTTCTTCATTACCATGCAGTTGCACTGCCGCCAGCGATAACGCTGCCGCTTGTCCACCACATCGGCAATATCGTGATTGCGGAACACGCCAACATACTGCAACGGTGCCGCAGCCATCACTTCCTGCGCCTGTTCAACGTTGACGCAACGCGGTATTGACAACAAAATAAAGACACCGTAAATCGCGCCCGCGTCATAAGCTGCTTTAGCATCTTGCCCACGCGTCCAGGCCACATACTTTATTCTCACCAGCAACACCCGGCGCACGGCGGCGTGCAAATCGTCATGGGCCATCAACGCCGAACCAATCAGAAAACCGTTAGCGAAGTGGCTTAACTCGCGCACCTGAGCGTAAGTATTGATGCCGGATTCGCTGATTACCGTCACGTTGTGCCCCAGTTTCGGCGCAAGCTCGCGGGTACGGTTGAGATCAATCGACAAATCACGCAGATCGCGGTTGTTGATGCCAACGACCTTTGCTCCCAATGCAATGGCGCGCTCCTGTTCCTCTTCATTACTGACTTCGGTCAGCACCCCCCATCTCCAGACTGTGAGCGACGGCGGCAAGCTCAGGCAATCTGGTCGTCATCCAGTACTGAAAGCATTAATAGCAGGCATCGGCCTGGTAATAGCGCGCCAGATAGATCTGGTAAGGGTCGATAATGAAGTCTTTACGTGAATTGGCTGCGGGGCGATTTGGCTGACGATGGGGAGGAAATTAAAGCTCCCTGAAAATATTTCTCATCAGTCAGCACCGAAATTGCCGAAGCGTAATGTTTATGAATGGCGGCAATGCGTGCTGGATCGAAATCATCACGGATCACGCCTTTTGACGGCGACGCTTTCTTGCACTCCAGAATAAACGCCGTGCGCGCGCCCCCTGTAGCGCATCATAAAAATGTCGCGTGTTCGGCTGAACCTCATTCTAAAACTGGCCAGCGGTTGCTGCTGTTTGCGGGCTTCTACCCAAATCGCCTTGTCTGCGACGATTTTCGCTAAAACGGTTTGCATCATCTAGTAGTCCTGTGTGACTCTAGTATTTAGTTTCTCGTTTCTTCTTCTTCCAACGAGAGAACGGAGAACTGAGCGCCACTCGATCAACCAGAACAAAAAAGACGCTCGAAAGCGTCTCTTTTCTGGAATTTGGTACCGAGTGCCGGCACAGGTGGATGCGGACCAAAACGAAAAAAGGCCCCCCTTTCGGGAGGCCTCTTTTCTGAAAATAATTGAGTTATTAGGCCACACGTTCAAGTGCAGCCACAGGATAAATTTGCACTGACCTCGGTGGGGTTCGGACTCGACCGCATAGCCTTCAGGGAGTTAGTTTTGTGCAATACCAACCGACGACTTGACCCTGCAAGCGGCACAGGATTTTCTTGCGTACGCGATCCCCTAAGCCAAAGGTGGCACTCAGGGGAAGCGCAAACTGCTCTGCAACGGGAGCGTTGGCTTCATCGCTACTTTGACCCAGTCTGCGTATTTCTCCTCTTTCTCTAGTAAAGTGTTTAGTTCCCTCTTTGCGTCCTTCATAGCTTGATCCGAAAAGTTCCTCCTAGTAGCTAGCATAGTCCCTAGGACTGAGCTAGCTGTCAACTGTAGAAGCGGCCGCGAATTCCAGAAATCATAGCGAAAGCTAAGGATTTTTTTATATTGAAATTCTGCCTCGTGATACGCCTATTTTTATAGGTTAATGTCATGATAATAATGGTTTCTTAAGACGTCAGGTGGCACCATGGAATAGACTGGATGGAGGCGGATAAAGTTGCAGGACCACTTCTGCGCTCTTCGGCCCTTCCGGCTGGTTGGTTTATTGCTGATAAATCTGGAGCCGGTGAGACATAGTTATTCGCGGTATCATTGCGAGCACTGGGGCCAGATGGTAAGCGCGTATCGTAGTTATCTACACGACGAGGAAGTGCAGGCAACTATGGATGAACGAAATAGACAAATCGCTGGATCAGTACTGATTAAGCATTTGGTAACTGTAGGGACCAATTTTACTCATATATACTTTAGATTGATTTAAAACTTCATTTTTAATTTAAAAGGATCTAGGTGAAGATCCTTTTTGATAATCTCATGACCAAAATCCCTTAACGTGAGTTTTCGTTCCACTGAGCGTCCAACCCCTTTAATCAGATCTCTTGAGAATGGTTTTAGTATACACGTAATCTTTTGCTCTGAAAACGAAAAAACCGCCTTGCAGGGCGGTTTTTCGAAGGTTATTGACTCAACTCTTTGAACCGAGGTAACTGGCTTGGAGGAGCGCCATCACCGAAAACTTGTCCTTTCAGTTTAGCCTTAACCGGCACATAACTTCAAGACTAACTCCTCTAAATAAATTACCAGTGGCTGCTGCCATGGTGCTTTTGTCATGTCTTTCCGGGTTGGACTCAAGACAATAGTTACCGGATAAGGCGCAGCGGTCGGACTGAACAGGGGGGTTCGTGCATCCATCCCAGCTTGGAGCGAACTGCCTACCCGGAACTGAGTGTAGGGCGTGGAATGAGACGACAAACGCGGCCATAACAGCGGAATGACACCGGTAAACCGAAAGGCAGGAACGAGAACGAGCACGAGGAACCACCAAGGGGGAAACGCATGGTATCTTTATAGTCCTGTAGGATTTCACCACCACCACTGATTTGAGCGTCAGATTTCGTGATGCTTGTCGGGGGGCGGGAGCCTATGGAAAACGGCTTTGCCGCGGCCCTCTCACTTCCCTGTTAGTCTCTTCCTTGGCATCTTCAGGAAATCCCTCGTTCGTAAGCCATTTCCGCTCGCCGCAGTCGAACGACCGAGCGTAGCGAGTCAGTGAGCGAGGAAGCGGAATATCCTGTGTATCACATATTCTGCTGACGCACCGGTGCAGCCTTTTTCTCCTGCCACATGAAGCACTTCACTGACACCCTCATCAGTGCCAACATAGTAAGCCAGTATACACTCCGCTAGCGCTGAGGTCTGCCTCGTGAAGAAGGTGTTGCTGACTGATTGCCCGGCCTGAATCGCCCCATCATCCAGCCAGAAAGTGGAGCCACGGTTGATGAAGAGCTTTCTTGTGGTGGAACCATTGGTGATTTTGAACTTTTGCTTTGCCACGGAACGGTCTGCGTTGTCGGGAAGATGCGTGATCTAAATACATTCAAATATGTATCCGCTCATGAGACAATAACCCTGATAAATGCTTCAATAATATTGAAAAAGGAAGAGTAATGG
+
,*-,-+&&&%%&&.(,&',,:9876@967?;EABBDJJIJJJIJ@?21(('/=,,>=A@IJHIJHJJJJIJJGIIJJJJJJJFHJJJ:@33/00053457**)*-../----DGEJ@A><==?GC;DFJJFBECHII999++++@C?>856:B=89:9@75552-<<<<<:<>?AJFEEJJJJJJGIJJJIJJJJHJJJJJIJJIIJJJJJIJJIEEJDJJJHC9-HGJJJIJJJJJJGJJIJJJJHFJJJIJGJGJJJIIFJJJGJJHIHEEGJJJJJHJIJJIJJJHHHIHJHEJJHJIJJJJJFGJJHHACABJJB8:3**,//,-EDFHJJFJJDJJIJGJJFJHJIJJFJJGJJJHIJJGJIHJHJHJJJIJIIJGIFJJGJJJJJJJGCFHJG;;;****444941//.22AFEGIHJIHIGJGJJJJJHIGJHHF43..0;<=87543.-..>1///93++;9(('%'(+-/*&%&*'''*45?@@@JIJJJJGJHJJIJJJHJJJHGHJCCBAJJGFJFIJGFHFJFGJJIJJFJ@???DHBCDJ=<<>>61112CHFFJ??>?J;:98100****+./,-1)?CHHHJHIJJJJJFCBCJJJJGJJIJEGJJJIGJHED5444DAB>A>=>AD>=:9<2,++,///)*@CDGJJHHJJJIJJJJJJJJJJJBBAAJJEGEDGGIG111167'''''''';;?GGJJDBE@?:::==>>JJHJA775423099:EJCJ<:61JJJGJJJJFEJJCA::IJJJJGJHJHIJD?=@>666799----,++,;:;>@((((+239:766-,,89:<<GDC?@@@JFEEIF<<;<//.-34..-.323:6555:1,,,@>?ADHIJJJDEC@<=@@CBCAB3332:;==>>?<;<<IGJIHI;--->??JJGGJJGDHJJEFGEFJDEBEFJIEJGGJEJJGC@BJJJJJGJIJIJEFIJJ@JJIGJEJDID=<::6113-1,-,5:12-()))++,23<???6/..29<222(''&+(&%$$%'$##%020.///014456JHDDBAF=*(('))+'''%%%(+-3:FFJFEHIFJHGD@1))))../=>DHIGHEIEGJJJJGFJJJJJJGJ7777HIJJIJGJ@JFAABFJIJJIJJJIJJHJEEGJJJJJJJJJJIJJIIHEHJJGEJIHJJED5444?CBDGHJ54445*%%''()),441010210--*(().)(+('''/19<?@BAB75450*4('&''+'((((((()((((((****()))./.760--46:@?A@><;>----1;<5445?>=75323))),,,+--45BDB>>>JE@?>9776233//3+06:GDHHIIJHJJJJGDGGJJCHEFJJJJJJFJHGJJJJJJJJE32,,.54*))))))))+),:?:;<<GEFFJJJIFJGCJ<JJFGJJBBBBG==7677;JGHEDGFGABEJJJFJJJJJJJGJJJFJGJIJJIHEIFH@DFEJFJJFJGGJHJI?><***+8870-,-2,,+''%$%%%%*,$;AABJEEHJEGHJJGJIJJFJJ****<<::>>G::77DBCDJGIEJJJJIJJJJJFFIJJIIJJJJHHJIGGJJJJIGEEEHGGJJIJIGIJHJA@A<91.-(&%$$$#$'&&&&'%&%%%$$%*+.4498;5522640))=666567:@=<==8477DEDFHHEJIEEBA=:0-*)2-.666853225.0000+-..(8<;@@AEJHCFCGDFJFEGHJEJGJJFFHJJJHHJJ???@IGJE988'''(33=GFHJJIJJJIJJJJJJJGJIIJJJIHJJJHFD3002876541.)('&*+..//0?;FFDDGCFFJJHGIGGIJJIIHJJIGDGEHDD<;@AHEHGJ?<DDFJEEEFJIA>>56ACCE1000(&&')*8556:::>,,,-=:::@@AAHGDCCBDEGECBDJJGEDBEFEGJJHAJGGFGGHJFJFGGJJFIGJEJJJHJGJIJHJJJJJJFJJGJJEHJE@>=88;;9;968:::BCDEHJHJJGHIDFEHGHIAA@CEF/...7+('''()))++,FDFFJGHIJBBAABA:;;;?A000***+**--.--3BCEEJJIJJJFFJHFGJJJGAJIJF>>BAECBEGGDIGD5557999:A??8322-).%%%%&&'%&$-1-+*.9:7665>>?GEHCC=>>=BBJH<=7632311/1..*+<<@9642283423:66GJJJF=4444554DDFJD87+((58DCJHJJA??@55****=CCDCDFEEHJJDAAA3333GB?@BF><=;;=99;<IJHA???G;;78:JFHDDCDFHJJFEEAFB@<7413:==;<?A44212/00.(-'&%&*::;;ABCJG2223=;99::900,++,/**)))11388::<;2-,)'+&&'A@A>>JIJGEDJHJIABBBIECACBJID;9>@44..32124GI>??>JC?@>:===B@??@BBA?>@:::JH>=<>B=>88300+,*()-8=7667@EEEIFIGC2111199723;+,8))67?@;2.17-;4151&&'/*)'***+'&0(()*()*,-))''''579-(((.)'&',))*>ADEHE:99:???A=97889))+-0/0733939:177782+))((((''&(.,,33000080/,))228;>;,++282+**/05:DBBA>7?ABGF>;9:32.00++*(*-()%$$$&&&/378878<@FGFBA<<<;<=CGJJJJEE?@3111:BAA@GDED??:0('&&'%%'-,+*(())*+120/008586654431100112686/))))*.-210234111047617<<<789..+(--+*)()*,0*//+*'%&).,(()('''.1//)))*78997778<9;>?JHC96,,,,469AJJJ=<<<=<=<@;88-,++**--016;90000313411344;=@EDD?9>?AB-*'(,0....00048>72?ABDDJDGEDJJFHJJGHID434B=@;;559/+---667956;0('''())*9879866343*'%%%&&'%%%'))))*++++,?@=666>;))))-,+++,231104**++5BDEHDGIEJFEEDI--''''/,-&&$%'&(,,/)(&')78986323;77**(((4FJJ==55548?CFHGIJGBEEDHGGF>33:9=?C??@AE33333B????AB2222:63-'&&&,-1.///;898562..1122?;766844;<JBABEC???@866556)(''28::///00310*))%&'%*..4333,,2256<<''&'05/)<889@CJGJEDDDB?99532111(((&*'&$$$%%%)%&&&-**12/..+.(%&(12;56:AA6)((*+,,'&&&##$%''*'()....744-,**)''+++,+-++))))*,,//289+++,+++++**12)&%&(,,,.(((.+*,'%%%'''$$%(,0,+++.,+9H=<=>98/**)'+-/1.58;732*((')**&'))+(''(-,787879BC@:2.+,0<=3239>FA?@??211**'))*;@<''''67:>DF>>@GEB;:::C>>@ECFJIJJHGJIAEIHEDBB@AEJ@<=@DI?>>.-,*))-''&&'>;78+)22+&&%&&(%%(%'**))099::>22222,,****--8(((144;;989:;555*)).EJGDBEDDEJFJGGJJJ>===DG<1)))+1..'&&&&&&%%%+2---7;BHEEBDCDDJHCE;;;;D?=>ECGE>67,+++*//)**,30/-*++*,-2-8567D::8;=512B?531((&(&''(+&&&&*/-))==?==7559=>))))964,++,7FAFA@@=?5**)+.0'''3552&&'7779;512-:;8D=;;;>><:9<71004545(/7/A?CCCA@@:9100((('&%%'('*22,,,-:990/..211..*+++))''*('(%'-.-./017566/-,-2+73/./'''()'$$$&%5:CCDGB=;;<:)&(,33<CECFFDJJCBA....54445787:2+,78@@B;:::=<A@5433=6)&&)'%%%$$%.115/*(('''()0.-3@JJD>90/***,///--..34=>BAC@E@0./+*)))())()))4:;BC?@@A@344434210133=<=>DFGFFIA:9&%$&9<63.,)(%&%'&(&%%%,4,,,)/.**.-**)*,-::550//8667:5.*)%%&+,,,66:93,/:=@?@EA87<6A@62/..,+-745768DCJ??>?CC=CDF@@FCJBEF96338322168857855556;=6444,,,,CBFIEJJJC<;?<32&&&(+**2389>JJDEFEEDDECGA4435724972110//0-,77=?@DGJGJFEJGCEFGJJFFD?AA@JGA@AB=78:<;:;==:443110023568A53336>>=;<:89:CEFEJEJJJEHDJJFDFFB<;<EHGFDEJIJDCCBF83--(('')))))**-59;@@?>>>BC76212./-/,-,6;;A:<+*+10001257<???5)'&()'(13&%&*0**(,-,'%(*&%$263444999=A@CBJJD>:6.,,'%%%(+A?<<<>DBC9876:544555*)((/+*)***+**367767:,++,=BB@BCDDIDCCB98544453566511-,..22:8=20013(((BBD98857ACIJEEAB;1/.((((%
@Glass_T7V_16_D3_14_1_18
CCAATGCTTAATAAGTGAGGCACCTATCTCAGCAATCTGTCTATTTCGTTCATCCATAGTTGCCTGACTCCCCGTCGTGTAGATAACTACGATACGGGAGGGCTTACCATCTGGCCCCAGTGCTGCAATGATACCGCGAGACCCACGCTCACCGGCTCCAGATTTATCAGCAATAAACCAGCCAGCCGGAAGGGCCGAGCGCCAAGTGGTCCTGCAACTTTATCCGCCTCCATCCAGTCTATTCCATGGTGCCACCTGACGTCTAAGAAACCATTATTATCATGACATTAACCTATAAAAATAGGCGTATCACGAGGCAGAATTTCAGATAAAAAAAATCCTTAGCTTTCGCTAAGGATCGTCTGGAATTCGCGGCCGCTTCTAGAGTTGACAGCTAGCTCAGTCCTAGACTATGCTAGCTACTGAGGAAGCTTTCGGATCAAGCTATGAAGGACGCAAAGAGGGAACTAAACACTTTCTAGAGAAAGAGGAGAAATACTAGATGGGTCAAAGTAGCGATGAAGCCAACGCTCCCGTTGCAGGGCAGTTTGCGCTTCCCCTGAGTGCCACCTTTGGCTTAGGGGATCGCGTACGCAAGAAATCTGGTGCCGCTTGGCAGGGTCAAGTCGTCGGTTGGTATTGCACAAAACTCACTCCTGAAGGCTATGCGGTCGAGTCCGAATCCCACCCAGGCTCAGTGCAAATTTATCCTGTGGCTGCACTTGAACGTGTGGCCTAATAACTCGGTACCAAATTCCAGAAAAGAGGCCTCCCGAAAGGGGGGCCTTTTTCGTTTTGGTCCGCATCCACCTGTGCGGACCTCGGTCCCAAATTCCAGAAAAGAGACGCTTTCGAGCGTCTTTTTTCGTTTTGGTCCATCGAGTGGCGCGCTTAGTTCCTCGTTTTCTCTCGTTGGAAGAAGAAGAAACGAGAAACTAAAATATAGAGTCACACAGGACTACTAGATGATGCAAACCGTTTTAGCGAAAATCGTCGCAGACAAGGCGATTTGGGTAGAAGCCCGCAAACAGCAGCAACCGCTGGCCAGTTTTCAGAATGAGGTTCAGCCGAGCACGCGACATTTTTATGATGCGCTACAGGGTGCGCGCACGGCGTTTATTCTGGAGTGCAAGAAAGCGTCGCCGTCAAAAGGCGTGATCCGTGATGATTTCGATCCAGCACGCATTGCCGCCATTTATAAACATTACGCTTCGGCAATTTCGGTGCTGACTGATGAGAAATATTTTCAGGGGAGCTTTAATTTCCTCCCCCATCGTCAGCCAAATCGCCCCGCAGCCGATTTTATGTAAAGACTTCATTATCGACCCTTACCAGAATCTATCTGGCGCGCTATTACCAGGCCGATGCCTGCTTATTAATGCTTTCAGTACTGGATGACGACCAATATCGCCAGCTTGCCGCCGTCGCTCACAGTCTGGAGATGGGGGTGCTGACCGAAGTCAGTAATGAAGAGGAACAGGAGCGCGCCATTGCATTGGGAGCAAAGGTCGTTGGCATCAACGACCGCGATCTGCGTGATTTGTCGATTGATCTCAACCGTACCCGCGAGCTTGCGCCGAAACTGGGGCACAACGTGACGGTAATCAGCGAATCCGGCATCAATACTTACGCTCAGGTGCGCGAGTTAAGCCACTTCGCTAACGGTTTTCTGATTGGTTCGGCGTTGATGGCCCATGACGATTTGCACGCCGCCGTGCGCCGGGTGCTGCTGGGTGAGAATAAAGTATGTGGCCTGACGCGTGGGCAAGATGCTAAAGCAGCTTATGACGCGGGCGCGATTTACGGTGGGTTGATTGTTGTTGCGACATCACCGCGTTGCGTCAACGTTGAACAGGCGCAGGAAGTGATGGCTGCGGCACCGTTGCAGTATGTTGGCGTGTTCCGCAATCACGATATTGCCGATGTGGTGGACAAAGCTAAGGTGTTATCGCTGGCGGCAGTGCAACTGCATGGTAATGAAGAACAGCTGTATATCGATACGCTGCGTGAAGCTCTGCCAGCACATGTTGCCATCTGGAAAGCATTAAGCGTCGGTGAAACACTACCGCCCGCGAGTTTCAGCACGTTGATAAATATGTTTTAGACAACGGCCAGGGTGGAAGCGGGCAACGTTTTGACTGGTCACTATTAAATGGTCAATCGCTTGGCAACGTTCTGCTGGCGGGGGGCTTAGGCGCAGATAACTGCGTGGAAGCGGCACAAACCGGCTGCGCCGGACTTGATTTTAATTCTGCTGTAGAGTCGCAACCGGGCATCAAAGACGCACGTCTTTTGGCCTCGGTTTTCCAGACGCTGCGCGCATATTAATAACTCGGTACCAAAGACGAACAATAAGACGCTGAAAAGCGTCTTTTTTCGTTTTGGTCCTTTGAAGTTTCTAGGGGATAGTCCAATTATTGAAGGCCTCCCTAACGGGGGGCCTTTTTTTGTTTTATGGTCTCCCTACTAGTAGCGGCCGCTGCAGTCCGGCAAAAAAGGGCAAGGTGTCACCACCCTGCCCTTTTCTTTAAAACCGAAAAGATTACTTCGCGTTATGCAGGCTTCCTCGCTCACTGACTCGCTGCGCTCGGTCGTTCGGCTGCGGCGAGCGGTATCAGCTCACTCAAAGGCGGTAATTTACCAATGCTTAATCAGTGAGGCACCTATCTCAGCAATCTGTCTATTTCGTTCATCCATAGTTGCCTGACTCCCAGTCGTGTAGATAACTACGATACGGGAGGGCTTACCATCTGGCCCCAGTGCTGCAATGATACCGCGAGACCCACGCTCACCGGCTCCAGATTTATCAGCAATAAACCAGCCAGCCGGAAGGGCCGACGCAAGTGGTCCTGCAACTTTCTGCCTCCATCCAGTCTATTAATTGTTGCCGGGAAGCTAGAGTAAGTAGTTCGCCAGTTAATAGTTTGCGCAACGTTGTTGCCATTGCTACAGGCATCGTGGTGTCACGCTCGTCGTTTGGTATGGCTTCATTCAGCTCCGGTTCCCAACGATCAAGGCGAGTTACATGATCCCCCATGTTGTGCAAAAAAGCGGTTAGCTCCTTCGGTCCTCCGATCGTTGTCAGAAGTAAGTTGGCCGCAGTGTTATCACTCATGGTTATGGCAGCACTGCATAATTCTCTTACTGTCATGCCATCCGTAAGATGCTTTTCTGTGACTGGTGAGTACTCAACCAAGTCATTCTGAGAATAGTGTATGCGGCGACCGCCGTTTTGCTCTTGCCCGGCGTCAATACGGGATAATACCGCGCCACATAGCAGAACTTTAAAAGTGCTCATCATTGGAAAACGTTCTTGGGGCGAAAAACTCTCAAGGATCTTACCGCTGTTGAGATCCAGTTCGATGTAACCCACTCGTGCACCCAACTGATCTTTCAGCATCTTTTACTTTCACAGCGTTTCTGGGTCAGCAAAAACAGGAAGGCAAAATGCCGCAAAAAAGGGAATAAGGGCAACACGGAAATGTTGAATACTCATACTCTTCCTTTTTCAATATTATTGAAGCATTTATCAGGGTTATTGTCTCATGAGCGGATACATATTTGAATGTATTTAGATCACGCATCTTCCGACAACGCAGACCGTTCCGTGGCAAAGCAAAAGTTCAAAATCACCAACTGGTCCACCTACAACAAAGCTCTCATCAACCGTGGCTCCCTCACTTTCTGGCTGGATGATGGGGCGATTCACGGCCTGGTATGAGTCAGCAACACCTTCTTCACGAGGCAGACCTCAGCGCTAGCGGAGTGTATACTGGCTTACTATGTTGGCACTGATGAGGGTGTCAGTGAAGTGCTTCATGTGGCAGGAGAAAAAAGGCTGCACCGGTGCGTCAGCGGAATTATGTGATACAGGATATATTCCGCTTCCTCGCTCACTGACTCGCTACGCTCGGTCGTTCGACTGCGGCGAGCGAAATGGCTTACGAACGGGGCGGAGATTTCCTGGAAGATGCCAGGAAGATACTTAACAGGGAAGTGAGAGGGCCGCGGCGAAGCCGTTTTTCCATAGGCTCCGCCCCCCTGACAAGCATCACGAAATCTGACGCTCAAATCAGTGGTGGCGAAACCCGACAGGACTATAAAGATACCAGGCGTTTCCCCCTGGCGGCTCCCTGGTGCGCTCTCCTGTTCCTGCCTTTCGGTTTACCGGTGTCATTCCGCTGTTATGGCCGCGTTTGTCTCATTCCACGCCTGACACTCAGTTCCCGGGTAGGCAGTTCGCTCCAAGCTGGACTGTATGCACGAACCCGTTCAGTCCGACCGCTGCGCCTTATCCGGTAACTATCGTCTTGAGTCCAACCCGGAAAGACATGCAAAAGCACCACTGGCAGCAGCCACTGGTAATTGATTTAGAGGAGTTAGTCTTGAAGTCATGCGCCGGTTAAGGCTAAACTGAAAGGACAAGTTTTGGTGACTGCGCTCCCTCCAAGCCAGTTACCTCGGTTCAAAGAGTTGGTAGCTCGAGAAGACCTCGAAAAACGCGCCTGCAAGGCGGTTTTTTCGTTTTCAGAGCAAGAGATTACGCGCAGACCAAAACGATCTCAAGAAGATCATCTTGAGGGGTCTGACGCTCAGTGGAACGAAAACTCACGTTAAGGGATTTTGGTCATGAGGGTATTTCAAGAGGATCTTCACCTAGATCCTTTTAAATTAAAAATGAAGTTTTAAATCAATCTAAAGTATATATGAGTAAACTTGGCA
+
,+*+++0.)))*'%$$%&,27899:BCB@?@FI>???JJJFFDEJJI>FI>JJEIIGJJJJJJHGJJGG<<CABFJJJJJJJJJJJIJFC65;CHCFHGFAB=@@=<;:;BCDGJFGGJJJJJJJGGJD4=?===9;446<AFHIJJJEJJJJHJ?>??EJ>=9>>@99?@DHIHFDFJHHDEFGEDCCFDGJIIJIJJC==-()+9?@C@@@FJJHJJJJJJJIIJHJHJEJEEGJFFJCAA=<7JJJJIHJ?>>>GJEJFEDIJJJJJJJGJIHJJJJJJIHGFGHHHJGHJJJFJGJHGHGIJCCBBFIGEFEEHJHJHFJIA??@F<<F>FGFHJGC@?<=@B@5-,,.576432.**$%(11245+)('+,,&&&')-/0463.,-4@EJHFEEGGJFHCBA**54456A9844555??777612,(();59::CJH@CGJJJJJHJJJJCECACHECDGFJJFDFFJ7766@))),())10/3456;=<<:410&&(.5;=?EFDECHDECBBFICDCFC;>@<;:9:>8;<DEEIEIJJGIJJJJJGJJFEHJFBDCGJFJJJJIJGDDEDJA=>AJJJJ@@A@DFFJGHDFHB?6445EBE@CIIGEGCDIJHJA@??FHJJFGDIDJIJJEJJICEDDDHDFCBACDHFGJJHJJJJJJHJG?:+*)*)+))/1008/BCFJJJJJHJJJJJ@@ACEHEJJHFJJJHIJJJJGIJJHJJJJJJFGJHJGHJEHDCCDFEFIEJHJEGD@777=JJJDGFEC@4430:;=>@88890/)69<30**,8A777<=>CBDCEFECBBBCCFDEJHE0...****DHBHDEDA5<DJFJGFJFFGHJJGFGJEG?=6><?C2//.343788:9@4333>EFGGJ::94+++++..;?GJGJJEBB:99:BGEBJJJFJJA=JJECBBCEEDB100.+-)))9;?@@HEJIEGHDEE@@BAGJGHJJJIJIIHGJHGJDHJIJJJJJJGJGDEDFJJDGJFJJHHJJEFDG@C?><<8875227A<<<6667984218:<<A?>><DC=9334BACCCFG7667>8334@AADEJEEJJJJJIJJJJJJHJFHJ>>>>GGHGGBHBDAACFJJJGHJEGFEJGGJJJFIJBFGDEFHHJHHHF<<<IHJJIHDCEDHFIDEJJEJHG=,,,,GEJGJJJHHJJJGJHIJJJHJJJGFFJ>>>?HGJEJ>=@?@A@BJJJJJJGDFEJIJHH@AAFGJGJJJJJB<==JHJIGIJJEEJEEDA:4254548;=@88679=;;>>ABAA@@FFGJJHGIHJJFHGJJJGJJJJC@@JIJJJ>?>?<H<1294214''=::;<BHGJIGFJEGA<C??CFDJHHJJJJJHH74*>>CEJDCAAH:6334@B<===C?@(((*1112IFFHJGJHJJJJIGFFEGDHJJEDA5455GGJEFGJHDDEGFJJJHI==<FGJJ??=?HJGEJJHGC@@EA8<:;?===@JIFJIFIJGHJJJJJJJJGEJJJJJFGGC<<4111((((:=BEE@FFFJFHIGJJJF=55562222EDCIJJEJJFJJJJDGJGJJIJJFHFHHJGFIJGJJEFBCCEJJJJ000)***>?@===<=JGJJJFFEHIJHGIJJJIJJIIJJJHJJEG==>FJJJJJJJJJJJJJJJJHJJJJJHJJFIGJJJIJJJJJIJJJHJJJJHGGJJJHIJJGGIJDD>:=>;;<J9999BBDE('((>>?GHFDFDGIJEHJJJEGEFJEJGJJJGIGEGHDDIHFJIGFFFDHJJJJJFJJIGJJJJIJJHJGHJJHEIGJJGJJJHFB<*+-)((.,*+**+)*++*))+0<FEJBBAAJJHGJHJJJHJJIJHJJIEJIHJJIGHGJJJGJJEJGHJJIJJJEHJIIGFHGJJHJJGJCH----GJGIFJFJGIIJGHHJJHJ@A@AD:666CCBA@>?A?)*?4444CFJJJEGFGJJIJIGJJGHEJHIJGJFFGIJJJJJJJJJJEGIHHIJJJJHJHJGJJGDECDDGFCC?=><<???>>?@A?@??JJIJJJIJJJFFDA0//0:99><***'''&2271B??IIJIJJJJIGHJJIJJJJIGJJGJGD?--,11?@CDCDDFJGHGD<>GFGJJJHJGBC@BJ@><=??JHJJJJJJD>=<;>@AJJHJIJIHJJGJJIGFJHIIJJJJJGJJHJ=996,++=BJAA?>>@JJFJFDGFFJIJ888681123?@C?GHGDDDDDDCD=8:=DJIIIJJJFIJGIGF@AA>=:96678>@@<HFJJFGI;444=?ECEJJGE....BECCDEDG8767JCEDHJJIJJHJIJJHIHJGEJGHHJDIJJJJJJJJJJJHGEHDJGJGJJFJJHJJHDDEECEIAFA.,,-?@111255794=ABAB@)''(59JIJJJGJJJJJJIJIIJFJJGJEFCHJGIF===JC??:56<:=DB:779;))))=<<==FHGFE3333444JGGJGB?>==BBEJJJ999JJJIJHJJDCEEJIHJJJJHJJGE@J<A?BA543831484,,&':A@10044464<==FHGJHJEHJCIHFCAA@DFJJFHIJEJJJFIIHJJJGJJHJGJJJJHGFJJJJJCDCDJHIIJFFBDF;;EJJJJIJJJHJGBBA?A<<=>GFJFDE?;;<?>=;5566///09:5333AC''''445==;<GCFCDEEFIEEJJIJGJIGJJIHIJ?>9,++'/-.A?@@CCAHDCA==CEGHEFJJJIGJJJDDGJ<<<<JJJJEBEHFJHJHJJJJJBCB?E>?=<=JJJJJJJHJJJFGEJFJJJJJJJJJ@?@AFIDHJFJJDFJEDJEFGGIGJCC=A20&&),,24>=>==??A722263+*(()+/-''''&&&%%((0/0:BG;:::GAGJJJEFA<777845582112<:;EEHGJJIJJJHIJJJGGHJJHIJJFGIHJJGJJHJIJHFJJJJJJJJJGJJJ?<<>=77FEEJJJJJJJJADDDHHFEJ>8866760:??:;:9:<>=>DBAABGGAABBBF76----;8<>>CCFD>401BBDGJJJHAABBDDDFJFJC<=>>??>1/../=::;:>0000:;>=::9;;AJGEHJJJJJGIIIJJJHJEJJJIFJGJJIGGJJHJJJJJJHJJJHEGHJIJJJCCBGFJJJJJGFEGJJJGCDHJ999CBBBEHIJJJGJHHJIBCA=<?<?>;<=33227>=?CCDBCBCGA<<;,,,,21,---555@>>??9B>B?@@CB9777;IFHJJJJGJIJJDJEA=<<;<0...0;<D@D@=@@JJJJJG77..DHJIBAHIGC??<742-..IJ2001CA94('&&()8>@EFD@GB?@ABJA00/=?I:999@?7777B:;GDE777---.522?A?DFDCACCB86-57335444996434834511;332.,,-055+))*+++1:98999<:346==BA541/0/22>BCDCCFEEDA@BB@++++844AHJJJJJ8778FFEA6657544?=>EHJHJJHEJEAA?@DGIJHJJJJJJHHECCJJGDEJHJFEEFJHHJEEFDFJ43336?CCEFFHJ<<;0.++++)(()**++963-@CEJGHJF76667GIDFBEFIFJIJGJIJJJCDHFDEFGJD+**))).+))(,,..--,,-88999AD<=CJJHEIIEIJGJFJJEECE7778BAA>>?BGJIJGEA-,,AB42229..%%%&*-+,+.(''(,2447HEHGFG:1@?3CDBBCEJJJJJIICDDDEFEGCDCDEA@=<@A>BC====EBBA@ACEB@@BJHIJGJGFJEJJIJGJFGJJIJEEFDCA@@FI<<<:<**+*/:>EGECDIHEJJIGJJEJAA@@DF)))+0,**9>ABCA@>>AAGD?''''(1@GICDDHHJJIJGJJJJJJJIIJJCEC64334445B:89:IGEF@76662)*<EJCJIEJJFFFFFJCJJ>:85233---.9?BAECABHFAFFGJJHJJFHI?GHCCBCIJHJJIJIDEFC4****.**((*+(***.11<8:B@@BIC@>?B@;?B@<;<43121//09:<:4449778<<<:5---.CFJGJJJFGIJFJJJJHGJDFFAJIGJEDDGG??CJ=DFFEJBH=8B@@@=AE9999::=:-,,,BB????DFJGJJJJJHJHIJJHJHJJHJJIAEIGJJFIJEJFFHJJJHJHJHJIHIJJJIJJDIFJJJGIJJGJJJJJFFDH=<:743.(ADBHFFFHDC::99=6766CEFEID887:99;600,,,,(+&*(')--8;=?BE7777<3/*)7)HJJJFJIJJIJGDCCDJECBAFGJJHDJHJJFIJHJJDEBECIFFEGFED>>=?EJHGGJIJHA@@AIJJGJJIIHJJDAEGHJIEFJJGJJHACJJF88888EF?:;;FFDJJHA>>=>FADFCFFHIEFJJIJJFEJJIJHGFC>9993)873:<?JHEGIHGJBC<:8<....9EHG>:>H>=<:4'&&(1/.)),&%&',4.*)(),..?C=;;<J<;:9-,,A7111@E<9823>AABDA>?>=?:;:;D??==<?AJG>==>A;3114637760/+*+%&&&.67'&&)*,00,,./349:;122=EAA<<<<<JB@@>5:44-''-/22201/.&&&&5'$$%%%%%.4668/6654,**++<=ADGFHIFGGIJJJJJFHHJJJJJFJFFJGEHJIJIHHJIJJIJB==>=DECA92,+)
@Glass_T7V_16_D3_14_1_19
CCGTGGCAAAGCAAAAGTTCAAAATCACCAACTGGTCCACCTACAACAAAGCTCTCATCATTCATGGCTTGCCTGGTTACGCTGATGATGATGTCGGCCTGGTATGAGTCAGCAACACCTTCTTCACGAGGCAGACCTCAGCGCTAGCGAGATGTATACTGGCTTATTATGTTGGCACTGATGAGGGTGTCAGTGAAGTGCTTCATGTGGCAGGAGAAAAAAGGCTGCACCGGTGCGTCAGCAGAATATGTGATACAGGATATATTCCGCTTCCTCGCTCACTGACTCGCTACGCTCGGTCGTTCGACTGCGGCGAGCGGAAATGGCTTACGAACGGGGCGGAGATTTCCTGGAAGATGCCAGGAAGATACTTAACAGGGAAGTGAGAGGGCCGCGGCAAAGCCGTTTTTCCATAGGCTCCGCCCCCCTGACAAGCATCACGAAATCTGACGCTCAAAATCAGTGGTAGCGAAACCCGACAGGACTATAAAGATACAGGCGTTTCCCCTGGCGACTGCCTTCTCGTGCGCTCTCCTGTTCCTGCCTTCGGTTTACCGGTGTCATTCCGCTGTTATGGCCGCGTTTGTCTCATTCCACGCCTGACACTCAGTTCCCGGGTAGGCAGTTCGCTCCAAGCTGGACTGTATGCACGGACACCCCGTTCAGTCCGACCGCTGCGCCTTATCCGGTAACTATCGTCTTGAGTCCAACCCGGAAAGACATGCAAAAGCACCACTGGCAGCAGCCACTGGTAATTGATTTAGAGGAGTTAGTCTTGAAGTCATGCGCCAGTTAAGTTTAAGTTGAAAGGACAAGTTTTGGTGACTGCGCTCCTCCAAGCCAGTTACCTCGGTTCAAAGAGTTGGTAGCTCAGAGAACCTTCGAAAAACCGCCCTGCAAGGCGGTTTTTTCATTTTCAGAGCAAGAGATTACGCGCAGACCAAAACGATCTCAAGAAGATCATTCTCTAAGGGGTGCTAAACACTCAGTGGAACAAAGTCACGTTAAGGGATTTTGGTCATGAGATTATCAAAAAGGATCTTCACCTACAATCCTTTTAAGAATAGAAAATGAAGTTTTAAATCAATCTAAAGTATATATGAGTAAACTTGGTCTGACAGTTACCAATGCTTAATCAGTGAGGCACCTATCTTGAGCGATCTGTTCTATTTCGTTCATCCATAGTTGCCTGACTCCCCGTCGTGTAGATAACTACGATACGGGAAGGCTGCCATCTGGCCCCAGTGCTGCAATGATACCGCGAGACCCACGCTCACCGGCTCCAGATTTATCAGCAATAAACCAGCCAGCCGGAAGGGCCGAGCGCAGAAGTGGTCCTGCAACTTTATTCACCTCCATCCAGTCTATTCCATGGTGCCACCTGACGTCTAAGAAACCATTATTATCATGACATTAACCTATAAAAATAGGCGTATCACGAGGCAGAATTTCAGATAAAAAAAATCCTTAGCTTTCGCTAAGGATGATTTCTGCTGGAATTCGCGGCCGCTTCTAGAGTTGACAGCTAGCTCAGTCCTAGGGACTATGCTAGCTACTAAGACTCGGATCAAGCTATGAAGGACGCAAAGAGGGAACTAAACACTTTACTAGAGAGAGAAATACTAGATGGGTCAAAGTAGCGATGAAGCCAACGCTCCCGTTGCAGGGCAGTTTGCGCTTCCTGAGTGCCACCTTTGGCTTAGGGGATCGCGTACGCAAGAAAATATCATAGCTTGGCAGGGTCAAGTCGTCGGTTGGTATTGCACAAAACTCACTCCTGAAGGCTATGCGGTCGAGTCCGAATCCCACCCCAGGCTCAGTGCAAATTTATCCTGTGGCTGCACTTGAACGTGTGGCCTAATAACTCGGTACCAAATTCCAGAAAAGAGGCCTCCCGAAAGGGGGGCTTTTTTTCGTTTTGGTCCGCATCCACCTGTGCGGACCTCGGTACCAAATTCCAGAAAAGAGACGCTTTCGAGCGTCTTTTTCGTTTTTGGTCCATCGAGTGGCGCGCTTAGTTCCTCGTTTTCTCTCGTTGGAAGAAGAAACGAGAAACTAAAATCTAGAGTCACACAGGACTACTAGATGATGCAAACCGTTTTAGCGAAAATCGTCGCAGACAAGGCGATTTGGGTAGAAGCCGCAAACAGCAGCAACCGCTGGCCAGTTTTCAGAATGAGGTTCAGCCGAGCACGCGACATTTTTATGATGCGCTACAGGGTGCGCGCACGGCGTTTATTCTGGAGTCAAGAAAGCGTCGCCGTCAAAAGGCGTGATCCGTGATGATTTCAATCCAGCACGCATTGCCGCCATTTATAAAACATTACGCTTCGGCAATTTCGGTGCTGACTGATGAGAAATATTTTCAGGGGAGCTTTAATTTCCTCCATCGTCAGCCAAATCGCCCCGCAGCCGATTTTATGTAAAGACTTCATTATCGACCCTTACCAGATCTATCTGGCGCGCTATTACCAGGCCGATGCCTGCTTATTAATGCTTTCAGTACTGGATGACGACCAATATCGCCAGCTTGCCGCATACTTCTCACAGTCTGGAGATGGGGGTGCTGACCGAAGTCAGTAATGAAGAGGAACAGGAGCGCGCCATTGCATTGGGAGCAAAGGTCGTTGGCATCAACAACCGCGATCTGCGTGATTTGTCGATTGATCTCAACCGTACCCGCGAGCTTGCGCCGAAACTGGGGCACAACGTGACGGTAATCAGCGAATCCGGCATCAATACTTACGCTCAGGTGCGCGAGTTAAGCCACTTCGCTAACGGTTTTCTGATTGGTTCGGCGTTGATGGCCCATGACGATTTGCACGCCGCCGTGCGCCGGGTGTTGCTGGGTGAGAATAAAGTATGTCGCCTGACGCGTGGGCAAGATGCTAAAGCAGCTTATGACGCGGGCGCGATTTACGGTGGGTTGATTTGTTGCGACGTCGCCACCGTATCGTCAACGTTGAACAGGCGCAGGAAGTGATGGCTGCGGCACATTTGCGCAGTATGTTGGCGTGTTCCGCAATCACGATATTGCCGATGTGGTGGACGAACTAAGGTGTTATCGCTGGCGGCAGTGCAACTGCATGGTAATGAAGAACAGCTGTATATCGATACGCTGCGTGAAGCTCTGCCAGCACATGTTGCCATCTGGAAAGCATTAAGCGTCGGTGAAACCCTGCCCGCCCGCGAGTTTCAGCACGTTGATAAATATGTTTTAGACAACGGCCAGGGTGGAAGCGGGCAACGTTTTGACTGGTCACTATTAAATGGTCAATCGCTTGGCAACGTTCTGCTGGCGGGGGGCTTAGGCGCAGATAACTGCGTGGAAGCGGCACAAACCGGCTGCGCCGGACTTGATTTTAATTCTGCTGTAGAGTCGCAACCGGGCATCAAAGACGCACGTCTTTTGGCCTCGGTTTTCCAGACGCTGCGCGCATATTAATAACTCGGTACCGAAGGACGACAATAAGACGCTGAAAAGCGTCTTTTTTTGACTTGGTCCTTTGAAGTTTAGGGGATAGTCCAATTATTGAAGGCCTCCCTAACGGGGGGCCTTTTTTGTTTGTGGTTGCTCCTACTAGTAGCGGCCGCTGCAGTCCGGCAAAAAAGGGCAAGGTGTCACCACCCTGCCCTTTTTCTTTAAAACCGAAAAGATTACTTCGCGTTATGCAGGCTTCCTCGCTCACTGACTCGCTGCGCTCGGTCGTTCGGCTGCGGCGAGCGGTATCAGCTCACTCAAAGGCGGTAATTTACCAATGCTTAATCAGTGAGGCACCTATCTCAGCAATCTGTCTATTTCGTTCATCCATAGTTGCCTGACTCCCCGTCGTGTAGATAACTACGATACGGGAGAGCCGTCTCTGGCCCCAGTGCTGCAATGATACCGCGAGACCCACGCTCACCGGCTCCAGATTTATCAGCAATAAACCAGCCAGCCGGAAGGGCCGAGCGCGAGTGGTCCTGCAACTTTATCCGCCTCCATCCAGTCTATTAATTGTTGGGAAGCTCAGAGTAAGTAGTTCGCCAGTTAATAGTTTGCGCAACGTTGTTGCCATTGCTACAGGCATCGTGGTGTCACGCTCGTCGTTTGGTATGGCTTCATTCAGCTCCGGTTCCCGACGAATCAAGGCGAGTTACATGATCCCCCATGTTGTGCAAAAAAGCGGTTAGCTCCTTCGGTCCTCCGATCGTTGTCAGAAGTAAGTTGGCCGCAGTGTTATCACTCATGGTTATGGCAGCACTGCATAATTCTCTTACTGTCATGCCATCCGTAAGATGCTTTTCTGTGACTGGTGAGTATTCAACCAAGTCATTCTGAGAATAGTGTATGCGGCGACCGAGTTGCTCTTGCCCGGCGTCAATACGGGATAATACCGCGCCACATGGCAGAACTTTAAAAGTGCTCATCATTGGAAAACGTTCTTCGGGGCGAAAACTCTCGAGGTTGCCCGCTGTTGAGATCCAGTTCGATGTAACCCACTCGTGCACCCAACTGATCTTCAGCATCTTTACTTTCACCAGCGTTTCTGGGTGAGCAAAAACAGGAAGGCAAAATGCCGCAAAAAAGGGAATAAGGGCGACACGGAAATGTTGAATACTCATACTCTTCCTTTTTTCAATATTATTGAAGCATTCTCGGGTTATTGTCTCATGAGCGGATACATCTTTGAATGTATTTAGATCACGCATCTTCCCGACA
+
JJHHJJJFJGGJGFEJ=<<70//=+''*.-..689::;<CDEGD===GJGGJJGI===+('%$$%&(*+6////+*%%$$$%&%)+,,,*''(&%##$:DBEC0.--.23;CHHJEJJJJI??9,-,,-++,DEB@==?>BGGFDF@@B==DCDCCCFEFCCDEJ@,,,,B@=7:<54236D@:879::86/./<CEHICB@@@>?IJHJF7:10,(+>>GJC@CJIFJGFHJGJHIFGCGGD@>E@?@AIJJJJJJGJJJJJ><;;=EJJFJJFHCCBGIGDCDFDC3333FEDIC<<<::99@@@AAHJFFGJHDJF?=>EC5444999:<==CCDJFIGFD?@AIA=:66<=@?<==9778::8742242*.@BDDFJHJIJJJIJJHIJFFFFF555490-+,+*++2,1=@@BJA@::77-<=96789:=>7668?@?@DJEJGIJ////32256668:431***)*++.43+++.232476ADC@;;>88))JJGHIF@AA;10/0)&%%%%&%(%&%&:BFHGJEDAJJJJE6G@EJ@=<8HIJJIJJJJJJHJJHGJGHCCGDJHEJJJJIEC@;;;8700,->JIJJJGJEGEHEAAA:::9=54.'FJCJFJHGEEJFCAC99=CCDJHGHHEFG;:33**'&&%%%&+66<??ABDHJIJJJJJJJJJJJJJDJHJJGJJJJFCB99:>FD<;;;IJHIGIJHGGHJJIJJJGHJEJGJEBCB@>>>HEJGGJHJGHJEJJJJGIJHIJJJJHJJJJJHGJJGJJJCCIHGIGGDE650'''&*&%$%&&&%%&&(16?ADGEECEIJJGJGHFJJGEC;:::<>>=<A@CCJJJJGJHECFBJJJIGJJGJJIGJFGGIJIIFEDDAA@=5:BEEJJJJHJJDFHF?=<=E><77---80'&&'@><<99?=;8:98(''(000086771,,;?=22227)''')*'()/-+)&&&')).0224++*''''()(&%(*02455*)+/+**366;6AEGFE>>=??@EIJEIGJEDGBA7667CBBAA?><=;<<<;*'&&+,B@AAF8+('*&%$%)00/1279)))1011359888>>>HJFGJIJFG>:::;JJGHJEGGJHJJJJHGJJGGJJJJHJIJJJ?<<=63011/000441.)&$&&')'&%&&/-/<>DGDBEGJJJHHJJGHFFJJJHGJJC::D@?F@>==BHJGJGJJJHGCAB95(',.*()+,('''457;<JIGHFGFHGJJJHJHJJJJJHHFJGDDFJJFJJJE8781191JBBBCGFJJJJJJGJFBDEJIJJCEJCFEFGJJHGF9A7@>>>==?9702-=@ABEEF?>?>>?DDCG*(((,-GJJJJFEJECGEIJEJFIIJHJHJEJGJIGJHJHHJIIGJIJJEJHGJGJDHGJJJJCFEBBA5111.0<C=<7779IEFJJJGIFJIGGJFJJJJEEFEG;?A?JJEBCCJJJJJJJGJJJGIJGHHHD3222H:7/*)*+455755?---.511/,-++/3>?ECJEJGGJFIJJJJJJJG>>??JIEFJI@=2223100'&&(&'%%44>J?>?@EBDGFDJJI766222B@@@IEIJJHIIG9644J8EB1'&**(*10562,,,+++,,.01?@@@JIFCGGHHJDEFIFA?@DJIGJJJJJJJHJJJJDDDBC320/0+*+,((()=FJBCBGFFBFEJJE99:ICJJA@?BB@>>8422)(()((((((()*-'(;9CGFDF?<78HGFHEHFDADEA>?9977---C?==:<<<FJJFIJJHJHFGJFICDA?@ADB>43003378<:A@GJHJGEGHJJFFEFFIHJIFFJJDCJGJIGJJJHJJJIJJFGCC@B;;@===>.-.**+1)52,7(<*=?BBJJBC>98>4>>7?>CDD==5/)'',/38<4+***7+***34@===?==<<BBBBBB?;::GDCBAHIEJA;CABCAEIJJJGJJJIFJJJJCCBC==:9<?AF9545;@>888<B>DFCCCGJFFJJJJI?8,,HCEDJJFFGJC?;897:;7624512--)*))(((*++,'&'()&'(,8@CFJJIJFGJJGGHHJJIIJJJJJJJJJIEB?>?>&&&%%%(%+%%++++--32-+,1<9::9-*+++5448687-:;;<A=<<5321557;:;99=@3221AG?=;=>DBFDJJGHJDHGBBBAGJGJJJJHJJJJJHJJGIGHFEG940---1.-12:>FCDDJFHJJHEGCD@:889*(().58@>@@BCIGGGGJJJJJJJFJIJIE?===?BCBB24/(''-3339@B@AFGJFJJFB>4434/.++-/0100.00211/4?ADHIGJHIIIJGJJJJJIJE=<=EJJIEEBBE,++,1JGIGJE;6BCDCC?99;<FD>>=>=>BAA@CBCECJHHIFJJHIFFIJIFGGGB?CFA996456ABCFCB@?@J8..IFBCB@5/0:<A@D@ABAEGD@7@@@EJGFCC@CJIEIHIJ@JJFJJJJJJJJJHJIJJIGJJIJGJJJIGIJFJG;;;;CAAC;4-'('')'('&&%%&'+-((()3=<;;@@E>;<10/031237DJJGJJJEJGFHJHJJJJHJGJIJGFCDJJJJJJGIHECDJJIIDDCHJJJJJJJHJIJJ?>><==>CE???>FGGFJFHJIJJI3333ADDGJJGFJJHEJJJJJGIFDJJHHHHEHJDDDJJJ:<@IJFE9899JF>?EGJ6666GGJHHIIJJJJJJGCCBBJDFIEJFIJGGIJJJJJFEGJJEGJGJJDEGE@BBB99HFFJJJJJJG<<=:;;<F>>@ECECCE?>>>B?BBGEJHGJGIJJJIGJJJGIJEJJJGHFHIJJHGDJGDGHJJHHFFAA@=<;966''''=CJGGJEG2111DCCJC@@B<;=>HJJFEHCJJHJIJCCGJJJEDFBC@?<;?ABAB=64)))./+*+-2333101*(&%%')+++-36?BHJJHJJJJJJJIFCEEEGJIBDBCJGJ6544534)).-..+*/9779>AB?@@JJJFJDDAHCDCCJFJIEDHGCG?3211/''.'%%%&&&//,/8222??>@ICCDCJIGJHJGGEJG>==>A??8888GHIJJIJIJGIGJJIGFGJJJHJJJIJJIJIIJIHJJC<6343237799:>>A=@FEFAAABJJGJJACAADDFHFEDEEFJGGC@5444-10-/5499:@==>=CGIHGGHJJJIJJJFJJEFGJJFBCBCHIJJJHJJJEDG;48EJDHJHJIJGJIJIFHGJJJIJJJHJGJJJJJJJJJGIJGGIFJIGJJJFJJGJFJJHIJGGIIGJJJJIJJJG==<<GFJJIJGJFEFJJIEJJJJJJAABBJJIJJJJJJIJJIJJICGDEEDCGIJJJJJJJHIHFIHJFIDDFIGJJEIJJHJHJJJFGFGEEFGHD<****?@>>>@GF::9:HBADA@>>>4=9:32323GEEFG85/,***((())''*&'*-/1117:<?DBHJGJGJA@AAEI?DF7,''''&)))+++:<?EEIHJDCAGJJHFGJEDFGGJEIC122>@@AGJGGJJJJHFJHHDE?:<==B?*((/''&$%$%$$%*(++-,,,-566JJJHJHDGGEJJJJJF555HJJJJFIDEDDEJJDCEGCFGHJFA;9?<>=H97894DFJFI>EFJJHJJG<<;=BFIJJJJJJJJIJGJJJGCJAABBHEGBBHGFGGJJFDGE@<?8??@@;;;:HHA@?>977722239:<AFCF8889DGJHJJJFFFEDEJGJJJJJJIGFDIFEDGCHHHIG;;;;CC31//EH1001JJJDDFJHHJJJJJHFJJJGJJGJJIJJGJJJCADGFFHGIJGIEHJIJHJGIECDGG?@880.+'%%'''''79A?@@?<;<BIGC,,,**+<<>=C77CCBJJCCACJJHJJJJJJJJJHJHJJJC::::@??@CBDF?@?>;9;><=<B@BB<E>==;9:)'&&,,.)))).../7;@30000@AAFE>GDJFGGFHFFCA?@=5:1(''+;:9:-+***+*(')'''(*/0A@BFJIJIJGGHFBCA@AFCBBBDGJJJJIHJJFGHHJJGIJJHJJJHJJEJJJIJJ@?B?=?AJ==7..--66.,++345423/..1.0333(((')(())(**)*776<=?>>6655;@DHG==@FCC:;>?HFGJJGFHJJJJFJJEF?8;FEJFJC865578:>@EACBAJGJGCJGJJFJJJJIGFJIJHFJAAAAGIJGIHFJIIJJJIJJHJJIJJIJJJJJFJJGGJGJJJJFJJHJJJJJFIJJIJJFJJJJJIFJHJDHG32239''''EGJIGFICBBDAA223;@CIIJJJJJJJIJIJIJFF>>??JHFHJJJJIEAABFJA7777JDDHEB?><<3,***)('))*+))')*,)*++*;AEEB=;;;>?;:;;ACDGHJG<>=-00)444<<)((5842)(('))'%''&&''/013/,+((*0BA@>;865565456B?::;:<<=AGED@3334==CFJC5;=@?>==?B8545@>@A<9:BGIEG>>899H@??@A:<>CA8898=<==>BDIJ>>>=ECJDJJJJCIJGDCB@ADJGDCCHDDFFJJJJIIGJGJCEA@@6555=HA=;9315;2../1320--,-9<8223++)'))9B=@311....4893...;=>=:<,,,,CGHGJJG@C591033=;::<=CA@55-,,&$
@Glass_T7V_16_D3_14_1_20
ATCCCTGCTCCGTAGCGGCCGCTGCAGTCCGGCAAAAAGGTGCACCGGCCTCGCCTCTTTGAACCAAAAGATTACTTCGCGTTATGCAGGCTTCCTGGCTCACTGACTCGCTGCGCTCGGTCGTTCGGCTGCGGCGAGCGGTATCAGCTCACTCAAAGGCGGTAATTTACCAATGCTTAATCAGTGAGGCACCTATTGAGCGAATGTGTTTATTTCGTTCATCCATAGTTGCCTGACTTGCCGCACTGTCGATCGCTTACGATACGGGAGGGCTTACCATCTGGCCCGGTGCCTGCAATGATACCGCGAGACCCACGCTCACCGGCTCCAGATTTATCAGCAATAAACCAGCCAGCCGGAAGAGGCCGACGCAGAAGTGGTATCCCAAGCTTACTCCGCCTCCATCCATATAAATTGTTGCCGGGAAGCTAAGGTAAGTAACTTAGCCAGTTAATAGTTTGCACAAAACGCTTGTTGCCATTGCTCAGGCATCGTGGTGTCACGCTCGTCGTTTGGTATGGCTTCATTCAGCTCCGGTTCCCAACGATCAAGGCGAGTTACATGATCCCCCATGTTGTGCAAAAAAGCGGTTGACTCCTTTGGGTAGCCCAATCGTTGTCAGAAGTAAGTTGGCCGCAGTGTTATCACTCATGGTTATGGCAGCACTGCATAATTCTCTTACTGTCATGCCATCCGTAAGATGCTTTTCTGTGACTGGTGAGTACTCGACCGAGTCGTTGTTGAGAATAGTGTATGCGGCGACCGAGTTGCTCTTGCCCAGCATCGCCACTGGGAACGTGATATACCGCGCCACATCGCCAGAACTTTAAAAGTGCTCATCATTGGAAAACGTTCTTCGGGGCGAAAACTCTCAAGGATCTTACCGCTGTTGAGATCCATTTCGATGTAACCCACTGGTGCCACAACTGATACTTCAGCATCTTTTACTTTCACCAGCGTTTCTAGGATCACAAAAACAGGAAGGCAAAATGCCGCAAAAAAGGGAATAAGGGCGACACGGAAATGTTGAATACTCATACTCTTCCTTTTTTCAGATATTTTAAAGCATTTCTGCGGGTTATTGTCTCATGAGCGGATACATATTTGGAATATTTATTTAAATCACGCATCTTCCCGACAACGCAGACCGAGACCGTGGCAAAGCAAAACTTCAAAATCGCCAGCTGGTAGGCTTCAACAAAGCTCTCATCAACCATGACTGCCTCACTTCTGGCTGGATGATGGGGCGATTCAGGCCTGGTATGAGTCAGCAACACCTTCTTCACGAGGCAGACCTCGACGCCTGGAGTGTATACTGGCTTACTATGTTGGCACTGATGAGGGTGTCGGTGAATCCTTTAGTGTGGCAGGAAAAAAGGCTGCACCGTTGCATCAGCAGAATATGTGATAAAGGAACTATTATTCCACTTCCTTCACTCACTAACTCGTCTCGCTCGGTCAATTAGACTGCGGCGAGCGGAAATGGCTTACAAACGGACAAGAATTCCTGGAAGTGCCGAATGCTAACAGGGAAGTGAGAGGGCCGCGGCAAAGCTTCCGTTTCATAGGCTCCGCCCCCTGACAAGCATCACGAAATCTGACGCTCAAATTGATGAAGACCCAACAGGTTTATGGAGACCGAGCATTCCCCTGGCAGCTCCCTCGTGCGCTCTCCTGTTCCTGCCTTTCAGTTTCAGTTGTGATTCCGCTGTTATGGCCGCGTTTGCTCATTCCACGCCTGACACTCGAGCTTCCGGGTAGGCAGTTCGCTCCAAGCTGGACTGTATGCACGAACCCCGTTAGATCCGACCGCTGCGCCTTATCCGGTAACTATCGTCTTAAGTCCAACCCGAAGGCGTCCGAAAAGCACCACTGGCAGCGGCCCACTCGTCAATCGATTTGGAGCTGATCTTCTGGAACATCACAGGTTAAGGCTAAACTCAAAAGGAAGGTTTTGGTGACTGCGCTCCTCCAAGCCAGTGGCCTCGATTTCAAAGAACATTGAGTGTCGAAGCCTTTAAAAACCGCCCTGCCGAGCGATTTCGTTTTCAGGAGCAAGAGATTACGCGCAGACCAAAACAATTTGAGATCATCTTATTAAGGGGTCTGACGCTCAGTGGAACGAAAAATTCACGTTAAGGGATTTTGGTCATGAGATTATCAAAAAGAATATTCACCTTCAATCCCTTTAAATTAAAAATGAAGTTTTAAATCAATAAACTATATGAGTAAACTTGATCTCAACAGTTGCCAATACTTAATCAGTGAGGCACCTATCTCAATGTGTCTATTTCGTTCATCCATAGTTGCCTGACTCCCCGTCGTGTAGATAACTACGATACGGGAGGGCTTACCATACTGGCCCCAGTATGCTGTAATGATACCGCGAGACCCACGCTCACCGGCTCCAGATTTATCAGCAATAAACCAGCCAGCCGGAAGGGCCGACCAAAATGATCATAGGTTTATTCCTCCATCCATTATTCCATAATTTACCACCTAACGTATAAGAAACCATTATTATCATGACATTAACCTATAAAAATAGGCGTATCACGAGGCAGAATTTCAGATAAAAATGGCTCACTTTCGCTAAGAATAATCTGGAATTCGCGGCCGCTAAAGTAACCCATTCGCTTGAACTTATAGGGACTATGTGACTTACTAGAACTTTCAATCAAGCTATGAAGGACGCAAGAGGGAACTAAACACTTTCTCAAGAAAGAGGAGAAATACCTAGATGGGTCAAAGTAGCGATGAAGCCAACGCTCCCGTTGCCGGGCGGTTTGGCTACCCTGAGTGCCACCTTGGCTTAGGGAATAGCGTACGCAAGAAATCTGGTGCCGCTTGGCAGGGTCAAGTAGTCAGTTGGTGTTTTGCACAAAACTCACTCCTGAAGGCTATGCGGTGAATTAAAATCCACGGCTAAGTGCAACTACGCTCCTGTCGCTTAGCTTGAACGTGTCGCCTAAATCCTGGGTACCAAATTGCAAAAAGAGCCTCCGAAAGGGGGGCCTTTTTCGTTTTCGTCGCATCCACCTGTGCGGACCTCGGTACCAAATTCCAGAAAAGAGACGCTTTCGAGCGTCTTTTTTCGTTTTGGTCCGTCGAGTGGCGCGCTTAGTTCCTCGTTTTCTCTCGTTGGAAGAAGAAGAAACGAGAAACTCAAATACTAGAGTCACACAGGACTACTAGATGATGCAAACCGTTTTAGCGAAAATCGTCGCAGACAAGGCGATTTGGGTAGAAGCCCGCAAACAGCAGCAACCGCTGGCCAGTTTTCAGAATGAGGTTTCAGCCGAGCACGCGACATTTTTATGATGCGCTACAGGGTGCGCGCACGGCGTTTATTCTGGAGTGCAAGAAAGCATCGCCGTCAAAAGGCGTGATCAGTGATGATTTCGATCCAGCGCGCATTCCCGCCATTTATAAACATTACGCTTCGCGATTACGATACTGATAAATGTTTTAGGGGAGACTAATTTCCTCCCCATCGTCGCCAAATCGCACCACAGCCGATTTTATGTAAAGACTTCATTATCAACCCTTACGATACTGGCGCGCTATTACCAGGCGATACCTGTTCTAATGCTTTCAGTACTGGATGACGACCAATATCGCCAGCTTGCCACCATCGCTCACAGTGGAGATGCGGGGGTGTTGACCGAAGTCAGTAATGAAGAGGAACAGGACGCGCCATTGCATTGGGAGCAAAGGTCGTTGGCATCAACAACCGCAATATAGTGATTTGTGATTGAATCTCAACCGTCGCGAGCTTGCGCCGAAACTGGGGCACAACGTGACGGTAATCAGCGAATCCGGCATCAATACTTACGCTCAGGTGCCAGCAGCTAACCACTTTCGCTAACGGTTTTCTCATTCAACTTCACGGCGTTGATGGCCCATGACGATTTGCACGCCGCCGTGCGCCGGGTGTTGCTGGGGTAGATAAAGTATGTGGCCTGACGCGTGGGCAAGATGCTAAAGCAGCTTATGACGCGGGCGCGATTCCGGTGGGTTGATTTTTGTTGCGACATCACCGCGTTGCGTCAGACGTTGAACACGGCGCGGAAGTGATGGCTGCGGCACCGTTAATATGTTGGCGTGTTCCGCAATCACGATATTGCCGATGTGGTGGACAAAGCTAAGGTGTTATCGCTGGCGGCAGTGCAACTGCATGGTAATGAAGAACAGCTGTATATCGATACGCTGCGTGAAGCTCTGCCAGCATGTGCCGTCTGGAAAGCATTAAGCGTCGGTGAAACCCTGCCCGCCCGCGAGTTTCAGCACGTTGATAAATATGTTTGACAACAGCCAGGTTGGAGAAGCACGGGCAACGTTTAACTGGTCACTATTAAATGGTCAATCGCTTGGCAACGTTTCTGCTGGCGGGGGCTTAGGCGCGGTACTTTTGGCTCGTGGAAGCGGCACCGAACCGGCTGCGCCGGACTGATTTTAAATTCTGCTGTAGAGTCGCAACCGGGCATCAAAGACGCACGTCTTTTGGCCTCGGTTTTCCAGACGCTGCGCACATATAATAACTTTCGGGTACCAAAGTGAACGATAAGACGCCTGGAAAAACGTACTTTGCCGTTTTGGTCCTTTGAAGTTTAGGGGATAGTCCAATTATTGAAGGCCTCCCTAACGGGGGAACTTTGGA
+
(,-HEC:871(&&&(((>>A::::H41//1663,+++*+%##%$#$$%%&&$$$%$$#$('*1/3,,,AA:;=.--0+212BEBEDF@?BEGHIID++*+DCFJ?DBDGCEJGJCGJD7775444>>@;A=:98:3222**)*+))**1345::<==DHDEJDJIG@?=>>=ABGIIH;:95555677AB...,*+)'%%%****12..---0<>B@ACGDGGIHGFHIJDHEIHEFB.++*'#####$#$$$$$%*+%$$%'*6446HEDJCJFEFD:80//04554.,+-)%&)&&')..,-636>?@BDHJJJJFGJJJJFCCGJHAHCBF?@B;:;;:;;<@ABD9995557<210,++$',.*)('(+**+,*'&&%%(%%%&&&&,&/,,-58:86421)(&&$&$$.%6554.,(''*6=977(&%&'&(''()'((''))156:59942225,*&&%%)*+&%%&&(-/9@>>:532))++,55436)())>=77100((((000B==>=@5566;<;>9756:<434:19677<@?....BAADH>>==<6710()))114=:6662.00.**+85776556?88778=?@6-../,***+.000///06-,++.9;5548;799::96668<<<=???@,,,,JHHDIIHI987:99789:>IFIJJHAD=;<<CFFIJJEABCCBD@@BFJ?<11===?>A33336BJ:334422+%$$%&$$$%%''%$$%(*++,1992223EIEJIFIGE;;;:><++++96774**))*'%%%&%%%''%((''%%&&''-.-1776,,+,)''''')*)4798=>GDEB==>>EDCIGDFDJJJE:::9@A)(((JFCCAEIB>97.*'''//(''%'('+,+-+)))+,-8.++*+//155//57<554.///54-3,,/2-.++,,,+-57=?<<=CD''''*)'(..==;=><44,$$#$$%''')=CE?>>>@===0//43/.-,-347JB>>7235123339:+++,1++>CFJGGF5555:970/1,*))+2/15587;?21.))*4-,,))))'&''%%(&&((1=?=?G@>8556@999:7443445641/3/,)+-/,,)&&&&+(((*++)*-.0/(&)2+,++./++***)*((%$$()++-+/.-..+**+%%%%'''+,.(((''((%%%##%$%'%%%'011011--)))--..1((('''&&&&//./.(656EJHJGFCCC:''''+))):22;;@EDB?97(''(,,.168>GDHFGCEI@GJDBBDFIEHHB@)%%%%'(&$$$*4456;3330233FDEECEEEJCFFJJDABE8/,,+*++'&&'-)(&&('&)#$$$%444*))*236@>>?<:88780,%%&%((((-.366767733211'%&'%%&%&$$$$&&%&$$(((''&%$%%%')+&%$%##$%%*(**'&&')('%*$$$'(*,1588889<;;;A<****-&%#####$$&$$$$&$$#%&%'&''%$%&%$%#$%%$&'-499EFGDIFHECCBC?><6675533/+'&'))&1-((&&&&&%%$))**66323)(&)))'(07778787345,,,*+++)*%#%$&,,+'')((('(''),()'%$&'%$%%''''&&*,+)))*&''*'(-.*+<>@3333<12388:5=<=>=9>,0+(*.,''&&&)*/011==<HGGGF@@=<=ECD@?9521/((()000156880006563*()))'$'(/:=>??@CFC<:769-.4>GEJG=<6676>=<<??.--,.-/*()&%')*-167979830,--00++0003,<:9:88((((98'&$%(.,213/-010+(''&&&&&(/.+((((23234****258@;:9*((%&''-((()0+))(''%&&$$%#&%$%%##%%%%$$&&:<>@E?>=;;;;0,,,12,)*)'%%%&$%$$####%'')))))'%%$$&&,,)*++.3(&$$%&%$%(''%%%%##$#####$&&*)),+%$$.7642*)++,,*%%%'+,,,5.-,,68/-,+''.*)()()0*%%00246544546;;8,++*+'''(&%&&()*%(+()*<@GIBBAAE?@?6443)((''%&'+01++**,,-413<AA?>>AB<=<('('+*,,-,---47;87)))*)(((++.,&$%&1/-58A<<>=DB@AB@B==???@@J++*.-))'(('&&%&'(%&'//99774*((&&$$&&''&&+%&&/,4451,-=3333BACCJ;;::01'&$$&(++*+*+++,.***+4<<=?>>....158+,,,,&%%''/./119??>?998<;;659;J?@CE@=8286--,.0&&&%%&-.--0....2333001333(%%%(((((((1(--.4*'&&%&%&'(&&',12//+'''&&&&+-+.,------.+,,,/*-(,*%#$#%&+($##########%$$$###$'&*'&%###%%%&$##%%&'&&%$&'&$%'&)%%'(/1331=99967710++***55893345><;::>C@?6555((((9=@9999@DBEDBAA=6555.---/+%$#$$$$%&(''*/00-)*)'''&(**,,/2*))),-/533',001./0/('&%$$%%&$%%%&%$%&'))4??=<4+'$$$&&&'$%&.**-2200012224943--,*)+)()'(&,.67>;:::<>>****0((&''&%()/324278665,(%$$',/((((0//124...../.++,./-,--01'(-(//.0('''1--++*&$$%&$$)5--3:<A@===@=/22274238:0-((('/,-236))*684((()400/-,-+)*-*++/2+*)'*('''&'',/02/.,+**-//0248862,-./6689:AJEJGEGFCB?64000+)*+'%%'*%$$)%%%%%%%%$$$%&')*180-+*++)%%%&'(),,('&&%%%%*''''%$%$'')))*),.20))('(689:5))79;2>?@JFBA@=:97?<;0.)))*A+**,))++,-.0//21,,000485..../--.9:ABCEGCCDJJFGDIF8887DA??AH==<<86675))))00**-/0''$$%'+/00..--.-,.199@B@@<<<J99796574239<998*''+-))%%$$%(./-%%%(3-)((+135;::<;DDEAGB>;;4344<===FFIJJJJGIJIIDJFJJJJGEDG?==>>A?;:==@00004.../:::;6785078=@JCBB@CA@CEJDEDDHJF:991FE41*-/+)(((&'('()*,222233467788A@?C3---9ADIGJEJE:888EJJGJCJEFFEHCEDC==<--+++0001../3::9/((((,,054468<<<:87((((***,2??==:2-+++/?8><5436:<=::98FDEHFDAF6666+**+0,,-+('))++,,/5100-((),-,..--+**%%%')(*$###&18:899100012,+++'&()332344*))''')@?;;;;BAA??@GHHJGEB@0////0/)&&'772./%$%&$$$+2?CEFGIHJAA313/,%&*)**+113)(((EHGFJJGGIEG@BAAHGGIJ;<;==<;<@>9:81.--4595))(''%$%&$$$#%&$(00//-+''(3756++*+52224;?<767:IJ>>?=<:<<?<,)(*(((,7889989/0-+004/(((-0:8-++,79<22119:;=>>6654:54'&'''88<//,,.3.//'(81-..0++&&%%&&(//,,0/1135<;7556JGEB7773444@B@BBEC>>>>BCCCHDCFEHFCFJGC?>?:JJGJE?CCA>?%$$$$$$$$%&')++-0-,*+++95444:9,*'%%%$$##$$%(&%&).--.998==>@AA@DIJJEJEECCBHIJJIHIJIJJHA@BFJJBDCAE96333(&&)')43222CDDFJJJFJH10()))/+AAA@;:;BIFJJGJHHHHIFJJDIJEGGG=<6555&''+/37<1111773:=545571001891210449A@C54,+)())00'&&&))''(46..1CAA@@ADJFJFFDDFGE4034'&&'(.0/)*543210))*))&&'7778;;<<:;JCJFGEFGC?>??E>;54322BDEFDD997445:><>CEEBDECGHBHDEIIDGGDBBDHDFCGCGJJJHJJG?JA;:;=HGGGC<555/000,)**31+(&&'''%(-(((*:<ACFHB////0/0-.+*+.8?>>?/..,,,,+,,,(('*,++++6:;2222=899AAABB?432-'()(()''''211-.))(()++'&&&'+-*'&&&*(''*-589-******'))**+,)''''&&&,*+0877----,0)((&((+3860002-,,,-/&&&&''%&'&&&'(''252/&&&&()+)&%((4797@><==@;=<=B,-9660)'&-1136:?DI@@@AFB?<;BD4455@B?>77644,,,<<;;<>HA>7789A3...2EC2/..033998:1.&$$&()$%'('''))'-10+21-(()+%##%*''''(('&%$$$%'&(+0.('(((()2*'%%&(1;)))22233))(&89.'334>???AAAFCEBHEBFFEJIIFEG<6,,*+,)-.643'&&*.'&%
@Glass_T7V_16_D3_14_1_21
CTGGTTTATTGCTGATAAATCTGGAGCCGGTGAGCATCGTATCAGCGGTATCATTGCAGCACTGGGGCCAGATGGTAAGCCCTCCCGTATCGTAGTTATCTACACGACGGGGAGTCAGGCGACTATCGATAGACCAAATCAACGAAATCGCTCATAGGTGCCTCACTGATTAAGCATTGGTAAATTACCGCCTTTGAGTGAGCTGATACCGCTGGCCGCATTTCAACGACCGAGCGCAGCGAGTCAGTGAGCGAGGAAGCCTGCATAACGCGAAGTAATCTTTTCGGTTTTAAAGAAAAAGGGCAGGGTGGTGACGCCTTGCCCTTATTTTTTGCCGGACTGCAGCGGCCGCTACTAGTAGGGAGACCAGAAACAAAAAAAGCCCGTTAGGGAGGCCTTGAATAATTGGACTATCCCCTAAACTTCAAAGGACCAAAACGAAAAAAGACGCTTTTCAGCGTCTTATTGTACGTATTCATTCAGTTATTAATATGCGCGCAGCGTCTGGAAAACCGAGGCCAAAAGACGTGCGTCTTTGATGCCCGGTTGCGACTCTACAGCAGAATTAAAATCAAGTCCGGCGCAGCCGGTTGTGCCGCTTCCACGCAGTTATCTGCGCCTAAGCCCCGCCAGCAGAACGTTGCCAAGCGATTGACCATTTGATCATGACCCATCGAAACCGTTGCCCGCTTCCACCCTGGCCGTTTCTAAAACATATTTATCAACGTGCTGAAACTCGCGGGCGGGCAGGGTTTCGCCGACGCTTAATGCTTTCCAGATGGCAACATGTGCTGGCAGAGCTTCACGCAGCGTATCGATATACAGCTGTTCTTCATTACCATGCAGTTGCACTGCCGCCAGCGATAACACCTTAGCTTTGTCCACCACATCGGCAATATCGTGATTGCGGAACACGCCAACATACTGCAACGGTGCCGCAGCCATCACTTCCTGCGCCTGTTCAACGTTGACGCAACGCGGTGATGTCGCAACAAAAATCAACCCACCGTAAATCGCGCGCGTCATAAGCTGCTTTAGCATCTTGCCCACGCGTCAGGCCACATGCTTTATTCTCACCCAGCAACACCCGGCGCACGGCGGCGTGCAAATCGTCATGGGCCATCAACGCCGAACCAATCAGAAAACCGTTAGCGAAGTGGCTTAACTCGCGCACCTGAGCGTAAGTATTGATGCCGGATTCGCTGATTACCGTCACGTTGTGCCCCAGTTTCGGCGCAAGCTCGCGGGTACGGTTGAGATCAATCGACAGATCACGCAGATCGCGGTTGTTGATGCCAACGACCTTTGCTCCCAATGCAATGGCGCGCTCCTGTTCCTCTCTCATTACTGACTTCGGTCAGCACCCCCATCTCCAGACTGTCAGCGACGGCGGCAAGCTGGCGATATTGGTCGTCATCCAGTACTGAAAGCATTAATAAGCAGGCATCGGCCTGGTAATAGCGCGCCAGATAGATCTGGTAAGGGTCGATAATGAAGTCTACATAAAATCGGCTGCGGGGCGATTTGGCTGACGATGGGGAGGAAATTAAAGCTCCCCTGAAAATATTTCTCATCAGTCAGCACCGAAATTGCCGAAGCGTAATGTTTATAAATGGCGGCAATGCGTGCTGGAATAGAAATCATCACGGATCACGCCTTTTGACGGCGACGCTTTCTTGCACTCCAGAATAAACGCCGTGCGCGCACCCTGTAGCGCATCATAAAATATTAGCATACTGGCCGAACCTCATTCTGAAAACTGGCCAGCGGTTGCTGCTGTTTGCGGGCTTCTACCCAAATCGCCTTGTCTGCGACGATTTTCGCTAAAACGGTTTGCATCATCTAGTAGTCCTGTGTGACTCTAGTATTTAGTTTCTCGTTTCTTCTTCTTCCAACGAGAGAAAACAAGGAGAGCTGAGCGCGCCACTCGATCAACCAAACGAAAAAAGACGCTCGAAAGCGTCTCTTCTGAAAAATGGTACCGAGAGCCCGCACAGGTGGATGCGACCAAAACGAAAAAAGGCCCCCCTTTCGGGAGGCCTCTTTTCTGGAATTTGGTACCCGTTTTTATAGGCCACACGTTCAAGTGCAGCCACAGGATAAATTTGCACTGAGCCTGGGTGGGATTCGGACTCGACCGCATAGCCTTCAGGAGTGAGTTTTTTTGTGCAATACCAACCGACGACTTGACCCTGCCAAGCGGCACCAGATTTCTTGCGTACGCGATCCCCTAAGCCAAAGGTGGCACTCAGGGGAAGCGCAAACTGCCCTGCAACGGGAGCGTTGGCTTCATCGCTACTTTGACCCATCTAGTATTTATTCCTGTTTTTCTCTAGTAAAGTGTTTAGTTCCCTCTTTGCGTCCTTCATAGCTTGATCCGAAAAGTTCTCTAGTAGCTAGCATAGTCCCTAGGACTGAGCTAGCTGTCAACTCTAGAAGCGGCCGCGAATTCCAGAAATCATCCTTAGCGAAAGCTAAGGATTTTTTATCTGAAATTCTGCCTCGTGATACGCCTATTTTTATAGGTTAATGTCATGATAATAATGGTTTCTTAGACGTCAGGTGGCACCATGGAATAGACTGGATGGAGGCGGATAAAGTTGCAGGACCACTTCTGCGCTCGGCCCTTCCGGCTGGCTGGTTTATTGCTGATAAAAATGGAGCCGGTGAGCGTGGGTCTCGCGGTATCATTTGCGGCACTGGGGCCAGATGGTAAGCCCTCCCGTATCGTAGTTATCTACACGACGGGGAGTCAGGCAACTATGGATGAACGAAATAGACAGATCGCTGAGATAGGTGCCTCACTGATTAAGCATTGGTAACTGTCAGACCAAGTTTACTCATATATACTTTAGATTGATTTAAAACTTCATTTTTAATTTAAAAGGATCTAGGTGAAGATCCTTTTTGATCATGTCATGACCAAAATCCCTTAACGTGAGTTTTCGTTCCACTGAGCGTCAGACCCCTTTAATAAGATGATCTTCTTGAGATCGTTTTGGTCTGCGCGTAATCTCTTGCTCTGAAAACGAAAAAACCGCCTTGCAGGGCGGTTTTTGAAGGTTTCTCTGAGCTACCAACTATTTGAACCGAGGTAACTGGCTTGGAGGAGCGCAGTCACCAAAACTTCTATTTCAGTTTAGCCTTAACCGGCGCATGACTTCAAGACTAACTCCTCTAAATCAATTACCAGTGGCTGCTGCCAGTGGTACTTTGCATGTCTTTCCGGGTTGGACTCAAGACGATAGTTACCGGATAAGGCGCAGCGGTCGGACTGAACGGGGGGTTCGTGCATACAGTCCAGCTTGGAGCGAACTGCCTACCCGGAACTGAGTGTCAGGCGTGGAATGAGACAAACGCGGCCATAACGAGCGGAATGACACCGGTAAACCGAAAGGCAGGAACAGGAGAGCGCACGAGGGAGCCGCCAGGGGGAAACGCCTGGTATCTTTATAGTCCTGTCGGGTTGCGCCACTGATTTGAGCGTCAGATTTCGTGATGCTTGTCAGGGGGCGGAGCCTATGGAAAAACGGCTTTGCCGCGGCCCTCTCACTTCCCTGTTAAGTATCTTCCTGGCATCTTCAGGAAATCTCCGCCCCGTTCGTAAGCCATTTCCGCTCGCCGCAGTCGAACGACCGAGCGTAGCGAGTCAAGTAGAGCGAAGCGGAATATATCCTGTATCACATATTCTGCTGACGCACCGGTGCAGCCTTTTTTCTCCTGCCACATGAAGCACTTCACTGACACCCTCATCAGTGCCAACATCGTCAAGCCAGTATACACTCCGCTAGCGCTGAGGTCTGCCTCGTGAAGAAGGTGTTGCTGACTCATACCAGGCCTGAATCGCCCCATCATCCAGCCAGAAAGTGAGGGAGCCACGGTTGATGAGAGCTTTGTTGTAGGTGGACCAGTTGGTGATTTTGAACTTTTGCTTTGCCACGGAACGGTCTGCGTTGTCGGGAAGATGCGTGATCAAAATACATTCAAATATGTATCCGCTCATGAGACAATAACCCTGATAAATGCTTCAATAATATTGAAAAAAGGAAGAGTATGAGTATTCAACATTTCCGTGTCGCCCTTATTCCCTTTTTTGCGGCATTTTGCCTTCCTGTTTTTGCTCACCCAGAAACGCTGGTGAAAGTAAAAGATGCTGAAGATCAGTTGGGTGCTGGGTGGTTACATCGAACTGGATCTCAACAGCGGTAAGATCCTTGAGAGTTTTCGCCCCGAAGAACGTTTTCCAATGATGAGCACTTTTAAAGTTCTGCTATGTGGCGCGGTATTATCCCGTATTGACGCCGGGCAAGAGCAACTCGGTCGCGGCATACACTCTCTTCAGAATGACTTGGTTGAGTACTCACCAGTCACAGAAAAGCATCTTACGGATGGCATGACAGTAAGAGAATTATGCAGTGCTGCCATAACCATGAGTGATAACACTGCGGCAGCTTACTTCGACAACGATCGGAGGACCCGAAGGAGCTAACCGCTTTTTGCACAACATGGGGGATCATGTAACTCGCCTTGATCGTTGGGAACCGGAGCTGAATGAAGCCATACCAAACGACGAGCGTGACACCACGATGCCTGTAGCAATGGCAACAACGTTGCGCAAACTATTAACTGGCGAACTACTTACTCTAGCTTCCCGGCAACAATTAATAGACTGGATGGAGGCGGATAAAGTTGCAGGACCGCTTACTGTTCGCTGCGTT
+
9954446572000++-)*+.0-,,?BEDB@D><:<&&%&')--,++,??@CIGFFHFEEEDHH<A@D>:2335212AFFFGCD==A;JEECBJ?>>>?E88781111==AAIE?;;8665))))))%%&'++***+2232((('((*,'$$&'')+00156534<?DJIJJJHJJJHIJJHIGIJJHJB3333@82;<>4444BBJFEJJCCA(%%'%$%##$%))*(((+59:ADFBBBBD0.-)(((9:;DDFFJGEFDEHJEHGJJJJIJFIJHJJHJJJJJJIJIHJFDE>CFDFJGHEGGCDFH>>>787((((:21./,+(&&(69@1000;:770/**,6@BAA??988'%%&&&'5))(*+922?;'&&,364-(()(+,-019GCHD88@*+++DDCHIJIJFHEFFCFJHJFJJJGJJJIHJJIEDEHG=;=BFGHEEC>EJGJIJJJGGJJFJJFB7>.--2+,,'(&&&&&&''./8;<CFCBECBBEGCBFDIACEHIJJEDJEJJJJJJJJBBECJJJEGJJGJJJJJJ@;A9:::/**20166332/+'*32//9JIGJEHJGIJJHIJJJF@;<47*7&&&&&(*),)445111223101/+,/00**+--,,888<::<BDD?A?/BG7644****-++)'&&7)''&''',11),**()*343++.000/.444,84<?@CA785442('%'',EAAA<;;<:=679;9:::;:;<=7<7*'&%%('&&')0129:;7'''&)-00;<FJJJJJJJJHFHJGJGEGJFJJHIJFF=::>>=<;3///19:@>?>?<<+))***&&&&'()---50-.7::;>?CDIACCDJJHJJJJJFIGCDCCEEFGH>>>>F@GC?>JJJFGJHJJJJJIJJJFGIJJ>=>>GHFJHJ4++>5566)()*7778801?IJJIFIJJHFJJGJJJJ???@JIJGFJIJJIFJJJIGIJJJJJHFDFDJJGJF====+**+897ADEJAAA??@@J???AJD>=>.,,+.+,00009)((*AB8892.66/-./42698+>?@JJAAADAC:*)*'''')('(&&(*0330??=>>@JJJHHJHJGD=>AAJFJGEJH::::BBCFJECFGJJJI=<=:;:7456H1111IDEFFIJC?>8333334AHJDFJEIJGJEHJJFIJJD;;::9966ACDIJJHJHJFIJJJJJJGJJGJHJFGJJGFJHIJJIJE@BA>@@B:5222@CA/....8<;=AA66=<:83++)*+9662,--/''')CB;:4456A@?<=CECDFAABDJJ???=@ACAA@>>A@@GGJJFHJJJIJJFJIIGJGJDA>+J@FD58,,<=>CEJGHJE<988544845;<ACDD===>CJEFGD>.-,,/001;<<?B;;;;J777899411009:::5555CBBA<;<<CGJHIJJHHHG????FE?>>>JJHHJJJJJJJHJJGGIDHC>?>971122334IECCHFJB;::21126541*)()..=>DHIC@??AHJDEEJJIGJ?>==@AFJI;:::ECFIGICJIFGHJJFED77CDHAEGJJJJJJJHJEEG>=<=2,+++33/((-5/*--*<=AJJGFEGHIEFEJEEGFJICGDBAAA>>440/.,,++*))))@BB5557=//25<BDAA@AJBA@AJFHJFFDFBCAA:8@:<DFDHB@@EIDDFIIHJHJHJJJJEFFA<30-1)*8;<))'''&&'./,((%%%$%%&'%%''))*/46327><<AFJJJGIJJJFJJJGHCHBDHJHJF;;>>???FGGC;<::=9+001ECBA=C=?JJFDDEEGDBBEIHEHJFGJJJFFFGJJHFH0.//CEFJIJFFHFJJJHECACBE610.---/0--,+6+),1<<;5.04/>E@B::90004491325222244.)))&%&*))&&(+,44((((***/(((()((+<<889<::8007775=)))**%%%-,,,)**.'&((,+')*('$%&(.+++,--***&%%###%%'(/-+)*0/-++,/-,,/3329/666GDFDBE=<<;;411/00230----..)+'&&',-8((13FHJGDGJJEFJDHIFA>>?JJ/,,-99:C>;;;>HJJJJHGHJGFHG5595887787:JHCDFDFIHHHJGEBJ>;>?;>4..00-+**399934???CIEAEGEECCEJDEHFEHJJJJJD?@CD>;<+++'&&*6<9;;9CBBDEEJ2233:;D?878<BCJFJIFG>=:89.,,.5IJICCB>//..5&%(.)/49<?JHEJJJGDHBA?=<<FG;:;;DBC@2/0044187867E<<?7+++),/(()))=<>:;:;?@DIJJFEHAD;;B6=>D=;>:2DJJJHHHDGFEA@@3.--.888<>JIGHBEFEIFFHHGJBAAAB>>>>?GJFEHJEIJIIJJGDJGJJFGGDF9886333FJFEGHHDCECD?B??DCCCECEB>;?;=JHJJJJJJB>>>=@<?D@A:88DCCFFJJJJCJ?<?GCJJJJJEEFD9;=>?B><7555JJJIJJIFHFGHJIHHCFEGJEFFF=%%%())-+,,8@@?11112116862002622130---,+)(%%&)-3796??>FGJJFDEIEDEE@><9555?>??55BDJDJIGIGGGJGHHFCJH><<5=83..,2:<;:9@9***+++))-.,,-.95555;6.-,+&*('''.459<CC>4339+++@ACJHHI><;8GHIIED@@?@DHGIHEAA***,23FIBA<>9<9777=;;9999EFEEFGFJJ****0,***CCJGDEGIIGJJIJGFEEIHJJJJJIJFJJIIJJJJJJJJHEEGJJJEHFJJJEH:::<JCJJHIEHDHGHIHFDHJGFJJ@@@?BBFGJJJHGJJJGIJGCBCB<4356BGB@?>621139;8994343200023336:9<;:=;;F@JC>>71/.25;56668:+DC;;;<GJDEFFB?>7880(>BBB?9:330054(11*-./::;:;8988AEJIIAA<=0../2,,,.3;::@CCFIJ<99?JGJEHEJJIJGHGFGHJFJ@ACD9(((+2,0.&)&'())*99:71-,/&&&(:AEJJFJJJJJJJJJJJFFABBJEJD77:CCFJ<=<<;::74*&&(*.-/./7<<;<<@CI=HJJHJEFJGJJJJ=97<;<ACA=>JJIJJ=;89FGJDDEG;;;:=;5557953+(+())+231..1?>>?@HGGIJFDA>:;2D@@<=><<??ADEEJDDECA@A>ACCGBABDEJHJJIJJGCBAAEDEFJFEGJJJGE@@@@J>=532/4,->CJEGC@=>FJDFCJJJIC86687HIJJIJFBEDA@?ACFHJJEDJG>?@ACEBDH@@>>?@88776,)))-23?>>A@CED:;<JJHJGJGECFEEJJHFJF3223CGJJGEDA)):JGDFDFCEC>;ACJJJJJFGJEEF?<>333?>;@4444>;<;/&&&*)&''(*')++-8?CFEJGJJJJGC?@@CGIDDDD<:::D1,+++9FGFE@:97611./036FHI???>JFAEB<8./.7:77659<CDEHHIFJJDGFA=====788234/..09*)+,2465/.((2:<@ABFJFDEJJJIJFEFJJHEJJGFJBA@>==<8778''''200144=<=2101,'%%%%$$&&%%('((++..0313....B@CEJJHJGDJIIJJJIJGJHGJJJJGGJGDFD<;::;CA@212A92--78HFJJGFFFIIGJJHJJHJGFFGJF====EHJBCA33100'%%%+75))))+,++0/09<GJDJJGJJJIIHJJHJJFIIJJHJIJJJIJJJJJJJGJJHBAEJGJJJIJJH=GJJJDFDEJFJJABBA665464,+,.11136<:???FJJIGJ@@A7778GFJEJIEIJJHIFDBCAAEEJGJIIJJJJJFJ=;5>:;BJGEEDIGJGJJHJJJFJGJJHJJBABCJC>??BEGJJED>=''''/*))+0/..//2@AIJJJFJJJJJHHIJG>>>>CEHHIJFJJJJJJIHJJDEB:++++,+,,,+'((&',2220:<?;<<;::>A?<;'&%$%((-/4+<@EFHFJ?DF<AJFIHGDEGJJJJJJJFJJHGJA;77BFGHJCGJHBA@>=@=71>>AFD@@A?GGGJJJJGHGJJJGDDHFCC@?BA9776922220/('&&%''&23435435568<66665449<999:=<,**+00422-2AGIGIGJ74435889:<===>@BCHC?4AGJHEJHJFI@JFHJJHJJJJJJJIJGHDF@>>?@??<=??=@C@E@EFJECDEHFHCGJJJJCJJG:99:EEGDD>=++++001''&%&''8.3<?JHAAB@FCJHJJJJJJ;11045444344336@JGEB772122CJFFGEFHGIHFGJFF>>=>>AFJHDEJGJEJHJEHHHBJHJJJJG1111<>A865((((+'''&'%&&,----,,-11;2111889>;966/);<>FHIJIJJJJFHHCGJGABCGFEE--,-JDHIJJJJJJFFIJDCBCDC?>B@0/-***BIGGJGFJEGJFHGJJJJJJHJJJJJJJJGJJDBACDD0///<949??CHJHFHEDCAABCIJGGEHHIJGJJIJJJGFCII?>0,-BDDJGGGJDJH@@@@JJFHHJEHJJI>6GHFGJCBAEDGJFBCBCDDCCAC<;;;ED?>>>E998--+,35<<****2///0+&&'20-''(
@Glass_T7V_16_D3_14_1_22
CCTGTTAGTCTCTTCCTGGCATCTTCAGGAAATGTCGCCCCGTTCGTAAGCCATTTCCGCTCGCCGCAGTCGAACGACCGAGCGTAGCGAGTCAGTGAGCGAGGAAGCGGAATATATCCTGTATCACATATTCTGCTGACGCACCGGTGCAGCCTTTCTCCTGCCACATGAAGCACTTCACTGACACCCTCATCAGTGCCAACATAGTAAGCCAGTATACACTCCGCTAGCGCTGAGGTCTGCCTCGTGAAGAAGGTGTTGCTGACTCATACGGCCTGAATCGCCCCATCATCCAGCCAGAAAGTGAGGGAGCCACGGTTGATGAGAGCTTTGTTGTAGGTGGACCAGTTGGTGATTTTGAACTTTTGCTTTGCCACGGAACGGTCTGCGTTGTCGGGAAGATGCGTGATCTAAATACATTCAAATATGTATCCGCTCGTGGACGAATAACCCTGATAAATGCTTCAATAATATTGAAAAAGGAAGGTATGAGTATTCAACATTTCCGTGTCGCCCTTATTCCCTTTTTTGCGGCATTTTGCCTTCCTGTTTTTGCTCACCCAGAAACGCTGGTGAAAGTAAAAATTGAAGATCAGTTGGGTGCACGAGTGGGTTACATCGAACTGGATCTCAACAGCGGTAAGATAGCGAGAGTTTCTGGCCCGACTCCAATGATGAGCACTTTTAAAGTTCTGCTATGTGGCGCGGTATTATCCCGTATTGACGCCGGGCAAGAGCAACTAGGTGGGCCGCCATACACTATTCTCAGAATGACTTGGTTGAGTACCAGTCACAGAAAAGCATCTTACGGATGGCATGACAGTCGATTATAGCAGTGCTGCCATAACCATGAGTGATAACACTGCGGCCAACTTACTTCTGACAACGATCGGAGGAGCACGAAGGAGCTAACCGCTTTTTTGCACAACATGGGGGATGGTGTAGGGTATTTCGCCTTGATCCCTTCGGGAACCGGAGCTGAATGAAGCCATCAAACGACGAGCGTGACACCACGATGCCTGTAGCAATGGCAACAACGTTGCGCAAACTATTAACTGGCGAACTACTTTACTCTAGCTTCCCGGCAACAATTAATAGACTGGATGGAGGCGGATAAAGTTGCAGGACCACTTCTGCGCTCGGCCCTTCCGGCTGGCTGGTTTATTGCTGATAAATCTGGAGCCGGTGAGCGTCGGTATTCAGGTATCATTGCAGCACTCGAGCCGATGGTAAGCCCTCCCGTATCGTAGTTATCTACACGACGGGGAGTCAGGCAACTATGGATGAACGAAATAGACGAATCGCTGAGATAGGTGCCTCACTGATTAAGCATTGGTAAATTACCGCCTTTGAGTGAGCTGATACCGCTCGCCGCAGCCGAACGACCGAGCGCAGCGAGTCGTGAGCGAGGAAGCCTGCATAACGCGAAGTAATCTGTTTTCGGCTTTAAAGAAAAAGGGCAGGGTGGTGACACCTTGCCCTTTTTTGCCGGACTGCAGCGGCCGCTACTAGTAGGGAGACCAGGAACAAAAAAAGGCCCCCGTTAGGGGGGGCTACTAATAATTGGACTATCCCCTAAACTTCAAAGGACCAGAACGAAAAAAGACGCTTTTCAGCGTCTTATTGTTCGTCTTTGGTACGAGTATTAATATGCGCGCAGCGTCTGGAAAACCGAGGCCAAAAGACGTGCGTCTTTGATGCCCAGTTGCGACTCTACAGCAGAATTAAAATCAAGTCCGGCGCAGCCGGTTTATGTTGCCGCTTCCACGCAGTTATCTGCGCCTAAGCCCCCCGCCAGCAGAACGTTGCCAAGCGATTGACCATTTAATAGTGACCAGTCAAAACGTTTCCGCTTCCACCCTTCACCATCTAGAAAACATATTTATCAACGTGCTGAAACTCGCGGGCGGGCAGGGTTTCACCGACGCTTAATGCTTTCCAGATGGCAACATGTGCTGGCAGAGCTTCACGCCACGTATCGATATACAGCTGTTCTTCATTACCATGCAGTTGCACTGCCGCCAGCGATAACACCTTAGCTTTGTCCACCACATCGGCAATATCGTGATTGCGGAACACGCCCAACATACTGCAACGGTGCCGCCATCACTTCCTGCGCCTGTTCAACGTTGACGCAACGCGGTGATGTCGCAACAAAAATCAACCCACCGTAAATCGCGCCCGCGTCATAAGCTGCTTTGATTTTGCCCACGCGTCAGGCCACATACTTTATTCTCACCCAGCAACACCCGGCGCACGGCGGCGTGCAAATCGTCATGGGCCATCAACGCCGAACCAATCAGAAAACCGTTAGCGAAGTGGCTTAACTCGCGCACCTGAGCGTAAGTATTGATGCCGGATTCGCTGATTACCGTCACGTTGTGCCCCAGTTTCAGCACAAGCTGGCGAACGGTCAGATCAATCGACAGAATCACGCAATACGCAGTTGATACCGAGAACAACCTTCTCCAATGCAATGGCGCGCTCCTGTTCCTCTTCATTACTGACTTCGGTCGACCACCCCCATCTCCAGACTGTGAGCGACGGCGGCAAGCTGGCGATCTGGTCGTCATCCAGTACTGAAAGCATTAATCAGCAGGCATCGGCCTGGTAATCGCGCGCCAGGATCAATCTGGTAAGGGTCAATAATGCAAGTCTTTACATAAAATCGGCTGCGGGGCGATTTGGCTGACGATGCGGCGAGGAATTAGAAGCTTCTGGAAAATATTTCTCCATCAGTCAGCACCGAAATTGCCGAAGCGTAATGTTTATAAATGGTGGCAATGCGTGCTGGATCGAAATCATCACGGATCACGCCTTTTGACGGCGACGCTTTCTTGCACTCCAGAATAGACAGTCAGGCAGGCGCGTCAACGACGTTCATAAAAATGTCGCGTGCTCGGCTGAACATCATTCTAAACTGGCCAGCGGTTGCTGCTGTTTGCGGGCTTCTACCCAAATCGCCTTGTCTGCGACGATTTTCGCTAAAACGGTTTGCATCATCTAGTAGTCCTGTGTGACTCTAGTATTTAGTTTCTCGTTTCTTCTTCTTCCAACGAAGAAACGAGGAACTAGAGGCACCGCCACTCGATGGACCAAAACGAAAAAAGACGCTCGAAAACATACTCTTCTGGAGACGTAAAGAGGTCCGCACAGGTGGATGCGGACCAAACGAAAAAAGGCCCCCCTTTCGGGAGGCCTATTTTATCTGGAATTTCGTACCGAGTTATTAGGCCACACGTTCAAGTGCAGCCACGGATCAACTATTGCACTGGAGCCACGGTCAGATGGGAACAAGCGCATAGCCTTCAGGAGTGAGTTTTGTGCAATACAAACGAACGACTTGACCTGCCAAGCGGCACCAGATTTACTTGCGTACGCAATCCCCTAAGCCAACAGTAGCATGGGGAAACGCAAACTGCAACGGGAGCGTTGGCTTCATCGCTACTTAGACCATCTCATCTTCTCCTCTTTCTCTAGTCAAAGTGTTTAAGTTCCCTCTTTGCGTCCTTCATAGCTTGATCCGAAAAGTTCTCTAGTAGCTAGCATAGTCCCTCAGGACTAGAGCTAGCTGTGGACCGTTAGAAGCGGCCGCGAATTCCAGAAATCATCCTTAGCGAAAGCTAAGGATTTTTTTTATCTGAAATTCTGCCTCGTGATACGCCTATTTTTATAGGTTAATGTCATGATAATAATGGTTTCTTAGACGTCAGGTGGCACCATGGAATCAGTTGGATAAAGTGCAGATAAGTTGCCAGGACCACTTCTGCGCTCGGCCCTTCCGGCTGGCTGGTTTATTGCTGATAAATCTGGAGCCGGTCGGCGTGGGTCTCGCGGTATCATTGCAGCACTGGGGCCAGATGGTAAGCCCTCCCGTATCGTAGTTATCTACACGACGGGGAGTCAGGCAACTATGGATGAACGAAATAGACAGATCGCTGAGATAGGTGCCTCACTGATTAAGCATTGGTAACTGTCAGACCAAGTTTACTCATATATACTTTAGATTGATTTAAAACTTCATTTTTAATTTAAAAGGATCTAGGTGAAGATCCTTTTGATAATCTCATGACCAAAATCCCTTAACGTCGTCTTCGTTCCACTGACGTCAGACCCCTTAATAAGATAATATTAAATCATATCCATACGCGTAATCTCTTGCTCTGAAAACGAAAAAACCGCCTTGCAGGGCAGTTTTGGAAGGGTCTTCTGAGCTACCAACTCTTTGAACCGAGGTAACTGGCTACTGGAGGAGCGCAGTCACCAAAACTTGTCCTTTCAGTTTAGCCTTAACCGGCGCATGACTTCAAGACTAACTCCTCTAAATCAATTACCAGTGGCTGCTGCCAGTGGTGTCTTTTGCATGTCTTTCCGGGTTGGACTCAAGACGATAGTTACCGGATAAGGCGCAGCGGTCGGACTGAACGGGGGGTTCGTGCGTCCGTCCAGCTTGGAGCGAACTGCCTACCCGGAACTGGAGTGTCAGGCGTGGAATGAGACAAACGCGGCCATAACAGCGGAATAAACAGGTAAACCAAAAGGCAGGGAACAGGAGAGCGCGCGGGAGCCGCAGGGGGAAACGCCTGGTATCTTTATAGTCCTGTCGGGTTTCGCCACCACTGATTTGAGCGTACGATTTCGTGATGCTTGTCAGGGGGGCGGAGCCTATGGAAAAACGGCTTTGCCGCGGGGTG
+
00142.)&'%'%&*()37:=?CA@>-%%'%)((%$$#$*+018;::;44CGJJJJJJJHJIIFHHHFHFGGGGJJ:9985557;E000=>=>5,+))+)(&&)/023366IIJJJGJFJJJHFFHJJDFCA@GJFFDGFJFJBD@>>@FD===<:7/(0/3CGJJJIJGHJGJIJJJJJEJGGJHBA@BHE????JFI@@>>ABJ====@JJGJJEJHJJHJHGFCFJC;;@A;;@AIJHJJJJJJJGHJJJGJJJJJDHDGJJGJJ222/-((*2::;<:<ADBJH2223323-.)))5ACJFC><9898C@@@FBCADIHJIJIJJIJJJJJJJGJGIJABBAGGJGHDFHJIJJJJJIHGJJJJIDECHIHHIJJHHJI32222/...4;AGAECDJGDGJHBB7777;7788711174556431124557233-++&''0++++.><=?A=>HGJJJHEJE=3347<=99:9:ACF@?;87,,-++*)''(),''++/...53/;<<;67;=?6//1/297:98:>8777??@@:D8768:;A>>:566862/,,../;GJFJFGJHDDHCEHH>;0('('%%$%**)*+)()+'$$'$$$$%%$&%*56G>FDEEBAABE83./33117;>@@BAB<;867%$%%%%%''0-*&%%&(-(&%''(*3?@GIJJJJJGGDIGD@>>''''=?ECDEJJJJIJHHJHJJHJFE>.JHAA@BJCCB@CHB>87811.--4***+'&'&(-*+')11333+,99:=>IGJJIJJJJHFFJAA==<9,%&&&''%&'(+;<?9989;59,,5:B998<;=>21/'%$$&*+&%%&())-<=AIFJJGHJIEA@BBJJJIHJJHEEFJEJDHECJJJHHJGJIJJ?><212/00/-)*''''&'''13:>?@EJHFGGJJHJJFECFACA10)(+420)&%&%%&$$&''')+*,-,))'(,(('&,**23JIJIJJJJEJFJIE99986.,,***3=;;<?BEJHJFGJJHJDBCCDDJCECE<<<=??@EGA??=>?///,,****-4432434556=?2111888<=;3<=;;87;;6/2:0BDFIJA@@=;<<A@?@B7444.-.=B@AA?>:::70022448666*(()-.237785///A@D?88>BBDDCECJEIHIFJJIJJJJJI?=>>IEBDFJJGGFC953++%$%%()&&%()*00003-++34:111*(&%%'&$&''()//468900+)ADGCGFBBAB@D>=;;>?<;;;;<D@63+)*13+++-,-&&'7<=CBC44C6,+++&&&(,=@CAADDJGIFJFIDCHCHJJJJJJ@?>==@DJGHIGJJ::4.-..@<0<=JEGJJJFHJJHFIJJHEIIJJJJJGCDCIJJGDA@@AFFCECDC<;.,-,233:@DFEJ?===GC>>?@I;;;;@@@.-)))(%%'('')'(,3.<AE@?EEADEEGDEGEJDJJJJJCCB>844>-*;>=AI?==;BBCJDC??CEJHCAABDED=;;;=>=C53322-+,4,,+,ADBCBDEDHJGG??00.71+)&%%$$$$##*/,1?=>>@@BA@@?A77:544(../57672)%%(%///1GGGFJFJJJIJJJIGJDBBBH?66611119ABF654437**.0*+39:BFIHECA?BCDJEDHGHFFJJJJHJHFJGHJIJJJJIGIJHEHACA=;:A'''+*)(*20,,.877:<GFHJJIIJFCJIJJE?>?>GF9DC==877('*(33)))3))(23:=>AA?@DF;;;<EJB@89AA?>()>?AGEDFB?A:8548AABBAA@F?6655100/000/***,+**(((()*-/77-++,/41..)*+%+,-/0/2.+)'$##$$$$%('(),::(''(2233.///076BCAAEF?=:44**69:??A?=>>AAAA7776::7779AEIJ@??I?JEJIJJBH8878:6300:322---,*()&&%%%&%%%'&&&&---,,.,,1299978/+,28=?EJIHJFFGFJGJJFBBCCJFIJJJJGJJEJJJJJFGJB@JJEJD6667<..('''/00-,**+.26?>?AABDHCF22211?C@@@@JEJ555''''0,('$%##$$$&(1/23452.:;A8::<>><78;;DHGJIJIGGIIJJHJJIJJJIGJJHJHJGJJJJJJEJJHJGEGJEEJJIJGEDJJE21112974*$%&&)../.-'../=EGGGDDE4316+++,6/654469?@@CJFFHJGJECHJGJJFJA@AAIHA@AA77@CCBCDDJJJJJJDFJJHIDJ@<=EJJBAAAJJJJJJIJJHJJJHJJJJJIJJGC??8777ACH>>>>DDDGHJJJGIJJIIIJIJJFIJJJJJFHHJ@?DC?<=0///0=<>A=DJJJFJB43----.,)'(**,.,+**&%%')+,/0*(('**-,+(().0521*))&%$%%%$%&&&%'('++++)((')/.'''((*3=ECGFHHJ??>>FGJJ@AB9GD@BC0.//333,,-46.--,'$$$%&*118<;>2222;1--.3=,,,-JJJDDIEHH@/../@@8///-///89999<=<C>?ABJGIJGJIJ766010+'%%$%$$$%*455;IJJC///)***2356(74'''%%%(011=@B?A@=5'&&(('(''''&&&&/19CGHJFJJFBDCDJJGIEGJA@B?:66656/)''''*%%%&%%$$$$%###&%1++%$$&&(-20,**(*4*)()8:=>?@JGGJHCFEDJEGJIAFFHGHEIHHJ;;;:C***,14,+*+4444;/..-1/-++-+))1@AABFDF:::;A@A@DDGHHHHDGFJJCFECFFFJJIECE????D<7641)&%%&&%$$###$%$$%%#$$$$$$$$%%%%&--.0012**('&%(),,**++0////''&&('&'$%&(+)*17@@AAAABDEEBBD6..5)'''(-32.,++010;=EHCDEGJDEFECE@>?>B?@:5<12;CJJHJCCBCEIDIJEDEFDAABDEJEFEHHJDGFFJIEDDBBECE866643;:;BDJJJEBAC6,,''./0*++113=;21123-****(()%&))'*01444888//./6645;:4458FCA@@>-++,+)),0++*)'&&*1'('&%%%$$$#$&'))--/0/3334332--,-/.,((')*,88-,,2JJECA?ADGDBFDD:;<<CBA<;<**))+(('(*++..00(((()*)**)*''(&&&&9==>>@@A;:::;44--,,,.)))*&$$$%$#$#$%&''&%'&((&&(-(%%$%')),'$%&&**+4:BBAACD>=>?JJFGGGJJJJHHHE:::42&&*)&%%%%&&&(&)**(./0.0<=;<=;=;77622-(%%''//0++*)%%1445;;00986210-,,'&&'',+6DD@63/.('&'*&&%*200-/+&&,,)()*,++,52222689'))**-.-.*)+,.0.4;;<0,)013)-+()&&&'+((((0/.((445;A<;==8JBCBAHJ@>>76557000)&&&,,JFDDBJ<;000-,,-,,,,-'''')62+*+..45+(((0;76;=;6*(((&%%&039=CDED<JBAAAFHJJHAJFFJIJHJIIHI<?@CDGHFJJJJJJI@?B<FHJIFJJJJJIJGJFJJJIJJJJIJJJJJJ=;;;FJJJJIHJJJJJFDIDDIGHHJJJHJJF?>>BDEEDCEJJJJIEIEB@?=<>0//..)0))))((&&'((''&$###$#$$&&'(()+),6;=@>,,,,>C===FJ==>EGJJCEGJJFJFGFJJEBA>3333JGJJ3)))*.+)).-/...('''4=87777777JHIEHGJJJJFHDCIDDF=DEJJJGFIJFGJHHJGHGJCBE@JJGJJIFEHFIIJJGEIJIHJGFEJIFDHJEC?6666BCDDGFEJJDB?6666555AACDC;;;<>:99FGJFEEHEI<<<<C?=:=GEHJIFGGJJGHJHF>::<HJGJJGGJD>>?JIJDFJDGJJDFDGJIGJJJJJJJHJIJJGHIJIJHJJJJJJJEJGEDBEEFDHHJC?=;1229GFHHJJFJFJJFGIJGIFJJJJHJJJEJJ88*%%$%'%)377969:31(((2,))))+DB-()0(&&%%%$$$$$$$(*+((%$%#####%%09<=A@B@@GBCEDE??>>CC544=HGJDIEIFFJ>611110*))+6=***+0,0,-,,++002235?><==>8889>@A=;:;?DEIJ@@8664(%%'*)311/)())-..0.0/55G9888:7668=<>ABBB>==>?945FHCDCHIHDJHJJJ:9999IJHJGJJIFJJIJGJFCIJFJHIJJJJJJJIIJHJF875/+*+'%%'*,-1<=EE@ABDEJ=FDGGEFJHHEFGHGBCEFDCCB@CC<DGJGGFDGHGJJJ@@@?>;:8989<ABAAJGECB?98//''&%##$',/08:7446860//:////AFD@>GFCFB-*)++'&$$$%((?8;;@CBABAJAABCEIFFHGJJAAA)''&.-.(%&&(&%%%57786&%%+-./))++*;:>BEEGCCG97))('&())('')(,,6?B;;9;?2222A?9667?>@DHIGJGJHJ???GIJJGJGJGIJHJJJDEE7667AA-(%%%;>=<<CFHJHBA;9221239HCDFDFCA@D?>;:=JIFFDDGDJJHFJD42'''((%
@Glass_T7V_16_D3_14_1_23
GGGCTTGTGGTAACGCAACCGGGCATCAAAGACGCACGTCTTTTGGCCTCGGTTTTCCAGACGCTGCGCGCATATTAATAACTCGGTACCAAAGACGAACAATAAGACGCTGAAAAGCGTCTTTTTTCGTTTTGGTCCTTTGAAGTTTCACGGGGATAGTCCAATTATTGAAGGCCTCCCTAACGGGGGCCTTTTTTGTTTTCTGGTCTCCCTACTAGTAGCGGCCGCTGCAGTCCGGCAAAAAAGGGCAAGGTGTCACCACCCTGCCCTTTTTCTTTAAAACCGAAAAGATTACTTCGCGTTATGCAGGCTTCCTCGCTCACTGACTCGCTGCGCTCGGTCGTTCGGCTGCGGCGAGCGGTATGCACTCAAAGGCGGTAATTTACCAATGCTTAATCAGTGAGGCACCTATCTCAGCAATCTGTCTATTTCGTTCATCCATAGTTGCCTGACTCCCCCGTCGTGTAGATAACTACGATACGGGAGGGCCCAGGTCCGCCCCAGTTGCTGCAATGATACCGCGAGACCCACGCTCACCGGCTCCAGATTTATCAGCGATGAACACAGCCAGCCGGAAGGGCCGAGCGCAGAAGTGGTCCTGCAACTTTATCCGCCTCCATCCAGTCTATTAATTGTTGCCCGGGAAGCTAGAGTAAGTAGTTCGCCAGTTAATAGTTTGCGCAACGTTGTTGCCATTGCTACAGGCATCGTGGTGTCGCGCTTCGTCGTTTGGTATGGCTTCATTCAGCTCCGGTTCCCGACAATAAAGCGAGTACATCATCTGCCATGTTGCGAAAAACTGCTTCCTCGGTCCTCCGATCGTTGTCAGAAGTAAGTTGGCCGCAGTGTTATCACTCATGGTTATGGCAGCACTGCATAATTCTCTTACTGTCATGCCATCCGTAAGATGCTTTTCTGTGACTGGTGAGTACTCAACCAAGTCATTCTGAGAATAGTGTATGCGGCGACCGAGTTGCTCTTGCCAGCATCGATACCGGATGGGGCTGCACAGCCGCATCACAAACTTTCGAAGCCTCAGTCGTTGGAAAACGTTCTTTGGGGCGAAAACTCTGAGGATCTACACTGTTGATCCAGTTCAATGTAACCCACTCGTGCACCCAACTGATCTTCAGCATCTTTTACTTTCACCAGCGTTTCTGGGTGAGCAAAAACAGGAAGGCAAAATGCCGCAAAAAAGGGAATAAGGGCGACACGGAAATGTTGAATACTCATACTCTTCCTTTTTCAATATTATTGAAGACGTTGCTGGTTGTGTACGTGGCGGATACATATTTGAATGTATTTAGATCACGCATCTTCCCGACAACGCAGACCGTTCCGTGGCAAAGCAAAAGTTCAAAATCACCAACTGGTCCACCTACAACAAAGCTCTCATCAACCGTGGCTTCCTCACTTTCTGGCTGGATGATGGGGCGATTCAGGCCTGGTATGAGTCAGCAACACCTTCTTCACGAGGCAGACCTCAGCGCTAGCGGAGTGTATACTGGCTTACTATGTTGGCACTGATGAGGGTGTCAGTGAAGTGCTTCATGTGGCAGGAGAAAAAAGGCTGCACCGGTGCGTCAGCAGAATATGTGATACAGGATATATTCCGCTTCCTCGCTCACTGACTCGCTACGCTCGGTCGTTCGACTGCGGCGAGCGGAAATGGCTTACGAACGGGGCGGAGATTTCCTGGAAGATGCCAGGAAGATACTTAACAGGGAAGTGAGAGGGCCGCGGCAAAGCCGTTTTTCCATAGGCTCCGCCCCCTGACAAGCATCACGAAATCTGACGCTCAAATCAGTGGTGGCGAAACCCGACAGGACTATCAGAGAATTACCAGCGTTTGCCCTGGCGGCTCCCTCGTGCGCTCTCCTGTTCCTGCCTTTCGGTTTACCGGTGTCATTCCGCTGTTATGGCCGCGTTTGCTGCATTCCACGCCTGACACTCAGTTCCGGGTAGGCAGATTCGCTCCAAGCTGGACTGTATGCACGAACCCCCCGTTCAGTCCGACCGCTGCGCCTTATCCGGTAACTATCGTCTTGAGTCCAACCCGGAAAGACATGCAAAAGCACCACTGGCAGCAGCCACTGGTAATTGATTTAAGAGGAGTTAGTCTTGAAGTCATGCGCCGGTTAAGGCTAAACTGAAAGGACAAGTTTTGGTGACTGCGCTCCTCCAAGCCAGTTACCTCGAGTTTTAAAGAGTTGGTAGCTCAGAGAACCTTCGAAAAACCGCCCTGCAAGGCGGTTTTTTCATTTTCAGAGCAAGAGATTACGCGCAGACCAAAACGATCTCAAGAAGATCATCTTATTAAGGGGTCTGACGCTCAGTGGAACGAAAACTCACGTTAAGGGATTTTGGTCATGAGATTATAAGGGAAAAAAAATATCACCTAAATCCTTTTAATTAAAGAAAAATGAAGTTTTAAATCAATCTAAAGTATATATGAGTAAACTTGGTCTGACAGTTACCAATGCTTAATCAGTGAGGCACCTATCTCAGCAATCTGTTCTATTTCGTTCATCCGTAAGTTCCCTGACTCCCCATCATGTAGATAACTTACCAATACAAGAGCTACCATCTGGCCCCAGTGCTGCGATGGATCCCGCCGAGACCCACGCTCACCGGCTCCAGATTTATCAGCAATAAACCAGCCAGCCGGAAGGGCCGAGGCGCAGAAGTGGTCCTGCAACTTTATCCGCCTCCATCCAGTCTATTCCATGGTGCCACCTGACGTCTAAGAAACCATTATTATCATGACATTAACCTATAAAAATAGGCGTATCACGAGGCAGAATTTCAGATAAAAAAAATCCTTAGCTTTCGCTAAGGATGATTTCTGGAATTCGCGGCCGCTTCTAGAGTTGACGGCTGGCTCGTCTGGGGAACTGTCTTCTTGAGCTTCAATCAAGCTATGAAGGACGCAAAGAGGGAACTAAACACTTTACTAGAGAAAGAGGAGAAATACTAGATGGGTGAAAATTAGCGATGAAGCCAACGCTCCCGTTGCAGGGCAGTTTGCGCTTCCCCTGAGTGCCACCTTGGCTTAGGGGATCGCGTACGCGGTCTGAGGTGCCGCTTGGCAGGGTCAAGTCGTCGGTTGGTATTGCACAAAACTCACTCCTGAAGGCTATGCGGTCGAGTCCGAATCCCACCCAGGCTCAGTGCAAATTTATCCTGTGGCTGCACTTGAACGTGTGGCCTAATAACTCGGTACCAAATTCCAGAAAGAACCTGCCGAAAGGGGGAGCCTCTCGTTTTCGTGCCGCATCCACCTGTGCGGACCTCGGTACCCAAATTCCAAGGGACGCTCGAGCGTCTTCATTTTGGTCCATCAGTGGCACGCTACGTTCCTCGTTTTCTCTCGTTGGAAGAAGAAGAAACGAGAAACTAAATACTAGAGTCACACAGGACTACTAGATGATGCAAACCGTTTTCAGCGAAAATCGTCGCAGACAAGGCGATTTGGGTAGAAGCCCGCAAACAGCAGCAACCGCTGGCCAGTTTTCGAATCATGCAGCCGAGCACGCGACATTTTTATGATGCGCTACAGGGTGCGCGCACGGCGTTTATTCTGGAGTGCAAGAAAGCGTCGCCGTCAAAAGGCGTAATCCGTGATGATTTCAATCCAGCACGCATTGCCGCCATTTATGGGAACAGCTTCCTTCGGCAATTTCGGTGCTGACTGATGAGAATGTTTTCAGGGGAGCTTTAATTTCCTCCCCATCGTCAGCCAAATCGCCCCGCAGCCGATTTTATGTAAAGACTTCATTATCGACCCTTACCAGATCTATCTGGCGCGCTATTACCAGGCCGATGCCTGCTTATTAATGCTTTCAGTACTGGATGACGACCAATATCGCCAGCTTGCCGCCGTCGCTCACAGTCTGGAGATGGGGGTGCTGACCGAAGTCAGTAATGAAGAGGAACAGGAGCGCGCCATTGCATTGGGAGCAAAGGTCGTTGGCATCAACAACCGCGATCTGCGTGATTTGTCGATTGATCTCAACCGTACCCGCGAGCTTGCGCCGAAACTGGGGCACAACGTGACGGTAATCAGCGAATCCGGCATCAATACTTACGCTCAGGTGCGCGAGTTAAGCCACTTCGCTAACGGTTTTCTGATTGGTTCGGCGTTGATGGCCCATGACGATTTGCACGCCGCCGTGCGCCGGGTGTTGCTGGGTGAGAATAAAGTATGTGGCCTGACGCGTGGGCAAGATGCTAAAGCAGCTTATGACGCGGGCGCGATTTACGGTGGGTTGATTTTTGTTGCGACATCACCGCGTTGTCGTCAACGTTGAACAGGCGCAGGAAGTGATGGCTGCGGCACCGTTGATCTGTTGGCGTGTTCCGCCAGATCACGATATTGCCGATGTCGTCAACAGAGTTAAGGTGTTATCGCTGGCGGCAGTGCAACTGCATGGTAATGAAGAACAGCTGTATATCGATACGCTGCGTGAAGCTCTGCGGCGCCATTGTTGCCATCTGGAAAGCATTAAGCGTCGGTGAAACCCTGCACCGCGAGTTTCAGCACGTTGATAAATATGTTTTAGACAACGGCCAGGGTGGAAGCGGGCAACGTTTTGACTGGTCACTATTAAATGGTCAATCGCTTGGCAACGTTCTGCTGGCGGGGGGCTTAGGCGCGGGTGAGCTTCGTGGAAGCGGCACAAACCGGCTGCGCCGGACTG
+
(((((,''%%&$$$$$%&).34;?:95452/7344>ADDFEEJJFDFDGF@>=>HFDCACDFAD?A6665:8878868JECDEHJJFHFFJJJJGJEFJJFJIIJGIJJGJIIJJGIGJEGJHGJJJ521/<A;:;7778:9::7===*)'&&(?BADEEGH:99JEDD?>@><98;)))6<=@4222,))),.58<0...8((((/0;;:3:33BBDCDFIHJJGEGJIHJJJIGJFF???JJGJJJGJGJJJJJJJJJJJHEDFGG>B@>>F67:;@EIJJB===@JJBADA====DGJJJGJHIJGJJJJCA@ABDCFJJJIJJJJEIHJJGGEDJJFGEIJIIJHJJJJJGFDCC00005((('223DHJJJJJJJJGJJJJJFHJIJJJGJCHJEJFJEFC898::97633>>.../?88//<=EDIDFDFFJJGJJJGJJFGGJHFFF;:;;C@ABGEGJIJJJCECBC@;;=>JAF993/.+*+,)(%%%$$&))))+*+,/0144>>><;==;BCGJIGJJIJHEJGEH?>>?BJECA854/*((&&%&'&&%%%&(((+.6:;??JGJJJE@D====@B9889CEDJCCDEHFJGIJJHJJGJHGFBGHBABD@:;:;<6558?A::::<9/*CCBG=:9,*4579JDIEGEIGDG::::HFIJ>===BCJFJJIEJGJIJJJHJJJJJJJIGDB==;:----9:992,,--<-++>BFGIJGJGJGHEGJJGECDD;<89971/.1./,()('&&%%%%&&&&'&&&&%%%$%$&)(,**)%&%$%&&($$$%&)((()-6651/02***+3344*))*7=HHEEGFJAA@3005844CA@AJFEFGDEDBEDEJEIFJJJJFGIG@A@DCIEJGBHGJIJHJJJJJJGJIFHG@>BFDFBA@HEHABDHJJGHHJJJJHJFJI??@@GGJJJHFJJFIJIHJDFGIIJJHJJFHJCCDD++++,*10*))()*%'''(&$%%$&&$&&%')(%$$$%$$##%%%&%%'%%$'(((')(&&''&%%%%)+++++-99?FIJAAB>?=...---))(,,-0'%$#$%$$#$#$$$#$&(&%%(6/...-)))*1..*,,,5?6666D@BFA444699BCB=69BEBABBGFC5445>2111169HJJJJJJFDE7777CEJJJEGEIJEJEHBBCJE?@?@JDAFJJJJJFEJJJIGFJJDBB==6678JIGHH???@JFHJHJDCEDJJHFE:G@GGJDCEEH?A@<<?;.&&&'&&%%%&&$$$$#$$$$&&*,.66422002+'''&'&'%&,*(),.00++++..3'''';<>DHJHHFGIF<>?/+**+693333>?AHJGCB887688<JJJFGJJJDE4444:;IG3333BCAFE88ADEGGJJJJJJJEF//5/<<BECGJJJHJJJJIFJJJCC?CB/---61144<?><74333<<=:<;=JHGEJJJACBAGJJHJJJGJD74/01:@BJHJJJIJJIJJJJJJJGJJJJJJJJJJC?A4BFJJHJGI?<6666BB<7667DGEDBAEEA;<CD8883743-+1CIGGDIFJJJDFJIJJJJFBBBHJJHGJGFJIGJCEDE==DEJJI87512-..3268<BEDHJFJGHJGHJJGJIJIJHIJFJHEEHFFCFIJJGJJIHGJJGJJJJDGFFGF>DDCHCGIJEIJ?::<76668745/-,,0.+,,:DGH><>>>=JFADDEJJJIHGJHJJIJHGHGGGFJIIJJBA>9788=896444==>;BACGCCBCJJJJJGFIJJAAGGIGC>=<<<??ADEGCACBJIFFEBC+)3*371116889CIDE:93111.,,,,*(((/00)&&&.2::=2221.../4458AEJJIJGJJHJJFJJHJJIJJJJGJJJIJF@@@@JHFGDDHCJGFDIEGJIJJBBB?>?;3.&&&'0/11655?BEJFEBCA;7+)***/2/5221241,,-79EBGAHHFJIJJJGJEED@D11//3**)(8D=><,+++?@@@GHJIJEJDFIFGDHGGFGEGHEHHJEGJJJJHHIGJHJGJJHFEBDJCHD6511337=<7000/4>?CJFEG<<<>3222AB==<;;;=DI3,(*578://.0756:56;:666?==?>CCJFDJDJIJJJJEHDDDGFJIIDFJDEHJJEDCGE=<<;@>=?FAEJDJJGIIJHDCAA@@.(%%&'&&()21-,,(..())))-02669777?5/./996100006.0.*)&321100,+-8.''''>945/0CDBCG>>>?CB=>=>IIJFF???HG))))<;;<72/--''?=?@EB>>>>DCFJJJJJIIJGHGFHGGFEGG<::CB11118=>JB@ACCBECHGEEE<<<9995452344881564.,-..///*()*+*)***)')2412)3/1+****;;::=EDDFEIJJIGJ*)))EJHIJIHFGEEGAAAAHJH<;;;GEFICE?88777::9;9=330.1-5..201442///0//*)(&))%%%''&'(%'&(&&%%%%%'(''$&%$$$&&%)&((((*())&(&&&'&&%%%%&%&''))%&&%&$$$&&$(%&('(''%$$&)('(&'(1./+*,&&&&)))'1.,-22CJFEFCCDAAHDAA?@668778<9-;;;BE==<=@@@C9996666==DFIEB@9=.*+.((/,(''-.///=?AAIBFEJJHBC>?4445CH,=4,'%%&''1/,:,GFCJGDEAA@BGGGDDDEHGIGIFIGFEEDDDAECFGFCHIJH@@FCFBAGEIGJGGEGFBBBEEJFECFFJGFGHFIEEDCDE=>?IEJHC@<:7/)*9<<B@CDJC87769(''';....>5221240223=<;99;:;@CD=9;E21110001)&&$%%$%&''$##$$$'&''&&&$$'%%%%&))+/21:<>EGHFG??;;=A=::?=E@D33241---1(''())*1;?@CEGGGFEJDDIA==>?5656'%&))%%%(24FIJJEGFG===@JE@?A@DB@E?@A@B@@@@FHG??>>=:FGE>>CJFFJCDE=J)223CBDDFDB7'&&&,*('(%%%%&''468FDBDCEIFFGDFFJH53325//00<<<DAFJECECBCDEACJJIJJJJJFJJGJEJJHEEGJCJ>87757693001:B?44355<BBB=<>>GJGHG????GCEGIJJG?JJHCBCC@CJGGIGJ:888;<<:>=;@/.:=;::<ED>A;3*(''*+*'%%'%&&$.,---2.--'&&)%%$$&(,.)*+0001777//0@>=@ABBA@?CF@2,+)'')(&'(&&$%&%$(*&+))(&&**//0/.0/((((<7788=22)&&&.0/,,+,.))''(,06))>?FJI?4245=F@ECIGHJCBEGAB?;1+***.,,'&&,''88:??FFDBCAEEEDIFGJJHHGIDCFJJJJJJJDJDJJ***+76565=2123778<EDA@@BG===<;4334)'''()&%&**13AEFEFEEJFJJDBCBEGJ?@?>JFD....-)(''''*-.00/6668''(7878:ECBCEFIHHIFCB??AAIGDGCGJHEABE>AAD<::8B>===E>>CBJFJFBEEDDCDEBJADB@B@::9:''''FCDJJEDIICC9////B4441111<;<8;<::98==?=<&%$&'$(%$$$%('(/1:;))))?5-,-//////0177//*)+((*,-9)().6=41)))55>@BCFJG=8@>=A@:;55567/..1.445;::EDIJIFFBF1))*0///35,))+++///02222<:;;58BA0001B??DJHGIC@CCIJFFGJGJJJFJHIHHHIJIJIIDJJJIGJJHJIJDJJGIEIFJIFGJGEGJFIIJJJHIJHJJGJJGIEFJGJDHJJIHGHJIJJJHFFFG>AAFC><<;;=65489=<0+&&(111767A?AGJFGHJFJHJJHJGHJJJJFFB>?@HJJ;;::JJJJGJHJJJJJFIJ>>>>HFBCB>DCDEFHJJFIJJ@ACFEABBCFGHJEJJJJJFJJJIJJJJJJHIJJJHJFJJJJJJJFJFGGJJHJFFJE/../666CDDCJJJHJHJJJJJJFHEIHJHJJJJJHJJGF==:<<JJJGJIJIIGGJJJJJEDBCEC:877?BCADFGHFJJJJJJJJJJGEFJIJJHJFJIJJHEEFFJJDABA?1?9265199:;@@43/+)(),3115<986577ACEGIIJF>><<=>;;@>?@E@ABBEEIHEDCEIDJFJFEDBBFFJHIJJJIIJJJFGGJJJFEEEJI@;<==>:988;;:CC?A??A772235899<A>2342('&%(((>?AJJJJJJGIJJEF::;;F;554&%$$%%&(%*++0114//.30&%&'(02---,)))*9:;?@B+))(&''(&%'()((:DIFJJJGJJFJJHJHJJIGJIJJJJIGJ@A::;:@?;;;?FIFHJJJHCDCAF9889;===GC@?AIHB@AA>><<*('''&%'%%&0.6A::6999EFJJJIFJFJJJJJ<:9:=@?EA.---+%%%%/-,--+.)03>@?@@IJHJJJJJJGFCDDA21135DHHJJIJHJJGGD>?FF?@@7FGCGFIJJ??@AJFHJJJJJJGBFGHDCDC5555@@?AFJJHIJGFHJJIHJHJJJJIHA??<+&&&((/''''''''))((,2::;66--.'(((BFFBCBGHE;:4//'%$#
@Glass_T7V_16_D3_14_1_24
GCCTCGTGCCGCCTTTTGGCTTAGGGGATCGCGTACGCAAGAAATCTGGTGCCACTTGGCCAGGTAAGTCGTCGGTTGGTATTGCACAAAACTCACTCCTGAAGGCTATGCGGTCGAGTCCGAATCCCACCCAGGCTCAGTGCAAATTTATCCTGTGGCTGCACTTGAACGTGTGGCCTAATAACTCGGTACCAAATTCCAGAAAAGAGGCCTCCCGAAAGGGGGGCCTTTTTTCGTTTTGGTCCGCATCCACCTGTGCGGACCTCGGTACCGAATTCCAGAAAAGAGACGCTTTCAGAGCATCTTTTGGTTTTTGGTCCATCGAGTGGCGCGCTTCATTTCTCGTTTTCTCTCGTTGGAAGAAGAAACGAGAAACTAAATACTAGAGTCACACAGGACTACTAGATGATGCAAACCGTTTTAGCGAAAATCATCGCAGACAAGGCGATTTGGGTAAGAACTCCTACCACCGAAACAGCGGCAACCGCTGGCCAGTTTTCAGAATGAGGTTCAGCCGAGCACGCGACATTTTTATGATGCGCTACAGGGTGCGCGCACGGCGTTTATTCTGGAGTGCAAGAAAGCGTCGCCGTAGAAAGGCGTGATCCGTGATGATTTGGATTGAGCACGCATTGCCGCCATTTATAAACATTACGCTTCGGCAATTTCGGTGCTGACTGATGAGAAATATTTTCAGGGGAGCTTTAATTTCCTCCCCATCGTCAGCCAAATCGCCCCGCAGCCGATTTAATCTGAAAGACTTCATTATCGACCCTTACCAGATCTATCTGGCGCGCTATTACCAGGCCGATGCCTGCTTATTAATGCTTTTCAGTACTGGATGACGACCAATATCGCCAGCTTGCCGCCGTCGCTCACAGTCTGGAGATGGGGGTGCTGACCGAAGTCAGTAATGAAGAGGAACAGGAGCGCGCCATTGCATTGGGAGCAAAGGTCGTTGGCATCAACGACCGCAATCTGCGTGATTTGTCGATTTGATCTCAACCGTACCCGCGAGCTTGCGCCGAAACTGGGGCACAACTTGACGGTGATCAGCAAATCCGGCATCAATACTTACGCTCAGGTGCGCGAGTTAAGCCACTTCGCTAACGGTTTTCTGATTGGTTCGGCGTTGATGGCCCATGACGATTTGCACGCCGCCGTGCGCCGGGTGTTGCTGGGTAGAATAAAGTATGTGGCCTGACGCATGGGCAAGATGCTAAAGCAGCTTATGACGCGGGCGCGATTTACGGTGGGTTGATTTTTGTTGCGACATCACCGCGTTGCGTCAACGTTGAACAGGCGCAGGAAGTGATGGCTGCGGCACCGTTGCAGTATGTTGGCGTGTTCCGCGATCACGATATTGCCGATGTGGTGGACAAAGCTAAGGTGTTATCGCTGGCGGCAGTGCAACTGCATGGTAATGAAGAACAGCTGTATATCGATACGCTGCGTGAAGCTCTGCCAGCACATGTTGCCATCTGGAAAGCATTAAGCGTCGGTGAAACCCTGCCCGCCCGCGAGTTTCAGCACGTTGATAAATATGTTTTAGACAACGGCCAGGGTGGAAGCGGGCAACGTTTGACTGGTCACTATTAAATGGTCAATCGCTTGGCAACGTTCTGCTGGCGGGGGGCTTAGGCGCAGATAACTGCGTGGAAGCGGCACAAACCGGCTGCGCCGGACTTGATTTTAATTCTGCTGTAGAGTCGCAACCGGGCATCAAAGACGCACGTCTTTGGCCTCGGTTTTCCAGACGCTGCGCGCATATTAATAACTCGGTACCAAAGACGAACAATAAGACGCTGAAAAGCGTCTTTTTTGGTTTGGTCCTTTGAAGTTTAGGGGATAGTCCAATTATTGAAGGCCTCCCTAACGGGGGGCCTTTTTTTGTTTCTGGTCTCCCTACTAGTAGCGGCCGCTGCAGTCCGGCAAAAAAGGGCAAGGTGTCACCACCCTGCCTTTTTCTTTAAAACCCGAAAAGATTACTTCGCGTTATGCAGGCTTCCTCGCTCACTGACTCGCTGCGCTCGGTCGTTCGGCTGCGGCGAGCGGTATCAGCTCACTCAAAGGCGGTAATTTACCAATGCTTAATCAGTGAGGCACCTATCTCAGCAATCTGTCTATTTCGTTCATCCATAGTTGCCTGACTCCCCGTCGTGTAGATAACTACGATACGGGAGGGCTTACCATCTGGCCCCAGTGCTGCAATGATACCGCGAGACCCACGCTCACCGGCTCCAGATTTATCAGCAATAAACCAGCCAGCCGGAAGGGCCGAGCGCAGAAGTGGTCCTGCAACTTTATCCGCCTCCATCCAGTCTATTAATTGTTGCCGGGAAGCTAGAGTAAGTAGTTCGCCAGTTAATAGTTTGCGCAACGTTGTTGCCATTGCTACAGGCATCGTGGTGTCACGCTCGTCGTTTGGTATGGCTTCATTCAGCTCCGGTTCCCAACAATCAAGGCGAGTACATGATCCCCCATGTTGTGCAAAAAAGCGGTTAGCTCCTTCGGTCCTCCGATCGTTGTCAGAAGTAAGTTGGCCGCAGTGTTATCACTCATGGTTATGGCAGCACTGCATAATTCTCTTACTGTCATGCCATCCGTAAGATGCTTTTCTGTGACTGGTGAGTACTCAACCAAGTCATTCTGAGAATAGTGTATGCGGCGACCGAGTTGCTCTTGCCCGGCGTCAATACGGGATAATACCGCGCCACATAGCAGAACTTTAAAAGTGCTCATCATTGGAAAACGTTCTTCGGGGCGAAAACTCTCAAGGATCTTACCGCTGTTGAGATCCAGTTCGATGTAACCCACTCGTGCACCCAACTGATCTTTCAGCATCTTTTACTTTCACCAGCGTTTCTGGGTGAGCAAAAACGGAAAGGCAAATGCCGCAAAAAAGGGAATAAGGGCGACACGGAAATGTTGAATACTCATACTCTTCCTTTTTCAATCTATTGAAGCATTTATAGGGTTATTGTTTCATGAGCGGATACATATTTGAATGTATTTAGATCGCGCGTATTCCCGACAACGCAGACCGTTCCGTGGCAAAGCAAAAGTTCAAAATCACCAACTGGTCCACCTACAACAAAGCTCTCATCAACCGTGGCTCCCTCACTTTCTGGCTGGATGATGGGGCGATTCAGGCCTGGTATGAGTCAGCAACACCTTCTTCACGAGGCAGACCTCAGCGCTAGCGGAGTGTATACTGGCTTACTATGTTGGCACTGATGAGGGTGTCAGTGAAGTGCTCATGTGGCAGGAGAAAAAAGGCTGCACCGGTGCGTCAGCAGAATATGTGATACAGGATATACTCCGCTTCCTCGCTCACTGACTCGCTACGCTCGGTCGTTCGACGACGCGAGCGGAAATGGCTTACGAACGGGGCGGAGATTTCCTGGAAGATGCCAGGAAGATACTTAACAGGGAAGTGAGAGGGCCGCGGCGAAGCCATTCCATAGGCTCCGCCCCCTGACAAGCATCACGAAATCTGACGCTCAAATCAGTGGTGGCGAAACCCGACAGGACTATAAAGATACCAGGCGTTTCCCCTGGCGGCTCCCTACGTGCGCTCTCCTGTTCCTGCCTTTCGGTTTACCGGTGTCATTCCGCTGTTATGGCCGCGTTTGCTCATTCCACGCCTGACACTCAGTCCGGGTAGGCAGTTCGCTCCAAGCTGGACTGTATGCACGAACCCCCGTTCAGTCCGACCGCTGCGCCTTATCCGGTAACTATCGTCTTGAGTCCAACCCGGAAAGACATGCAAAAGCACCACTGGCAGCAGCCACTGGTAATTGATTTAGAGGAGTTCATCTTGAAGTCATGCGCCGGTTAAGGCTAAACTGAAAGGACAAGTTTTGGTGACTGCGCTCCTCCAAGCCAGTTACCTCGGTTCAAAGAGTTGGTAGCTCAGAGAACCTTCGAAAAACCGCCCTGCAAGGCGGTTTTTTCGTTTCAGAGCCAAGGATTACGCGCAGACCAAAACAATCTCAAGAAGATCATCTTATTAAGGGGTCTGACGCTCAGTGGAACGAAAACTCACGTTAAGGGATTTTGGTCATGAGATTATCAAAAAGGATACACCTTCAATCCTTTTAAATTAAAAATGAAGTTTTAAATCAATCTAAAGTATATATGAGTAAACTTGGTCTGACAGTTACCAATGCTTAATCAGTGAGGCACCTATCTCAGCAATCTGTCTATTTCGTTCATCCATAGTTGCCTGACTCCCAGTCGTGTAGATAACTACGATACGGGAGGGCTTACCATCTGGCCCCAGTGCTGCAATGATACCGCGAGACCCACGCTCACCGGCTCCAGATTTATCAGCAATAAACCAGCCAGCCGGAAGGGCCGAGCGCCAGAAGTGGTCCTGCAACTTTATCCGCCTCCATCCAGTCTATTCCATGGTGCCACCTGACGTCTAAGAAACCATTATTATCATGACGTAGCCTCTAAAAAATAGGCGTATCACGAGGCAGAATTTCAGATAAAAAAAATCCTTAGCTTTCGCTAAGGATGATTTCTGGAATTCGCGGCCGCTTCTAGAGTTGACAGCTAGCTGAGTCCTAGGGACTATGCTAGCTACTAGAGAACTTTCGGATGGAGTTATGAAGGACGCAAAGAGGGAACTAAACACTTTACTAGAGAAAGAGGAGAAATACTAGATGGGTCGAAAGTTAGCAATGAAGCCAACGCTCCCGTTGCAGGGCGGTC
+
(('&%%')24('''.//,--..)))/:0,,,-231101119654//-*)*))(&&*)()1+)/.+&$$-&&'&(++33455887:<<<=>JJD@3231156;<=;<:788:CDCCC?@?;<;;<B>=;6GJJJHJJGJ><=<HCBCCHH;:778;FDEDIGJHEGJGGIJJJIJ===>G654/--.1----//+,+()'*2455:??:;;99;741./3@@@?BDBC>;?CAJJ/---2-)((')''(())-+,,3336?>;677.,,)&%&&'((3)---,,,GEDGJEDBBAD62)''',++,-4:)());:?45@DJJIHCFCB@?JHJACB?('''%&$$&&(?B,,.334:<<CA?B@;1,.1.0--.10..,-0:97668?@BJJGGJIJGJIJHJEDHDDIIJJIJJJJJGJJJJA@@>?<@@@A--,,44:=<<644634441+++,(%%%)&',,../-(()&(*15'''&())***)))+.26((((JC2.))*-210...-,046:<<<@@CBJHJJIIFJJGJJGGJFBBDEJ?>??GJFGDDGFHJIJJJJIFCB@@@???B<::;>@AB?;32002111('''2798<?8877C:IFEIEGG>>(''''%%')6::<=>DEJJJJJHJJJJJJGEJJGJJJJFJJHJJIJGJGIJJGJJBBBCJJ===;?=;<JHFCDFH@??BJJJJJIGGDDEFHJ@>..)**6===AFDDJJEEDFJJHFGGCAHJF=<;:.('&$$$$&(1-,,2137:;A@44447:>''''552290022**+((((6410.11./==><<:=DEFC@@?;;96554.--1.*+,,,,,+.00''')'(-04CFJJJIJJJJIJJHJJJJJJG???@HJ////JGB::75-++8DBBAECJJJIJJGJJJJFJGD<<?:;833:4>@?@CCDBBJJCDFJGCB.+,.DB>766777667655<::0---,/01496778JDBBACEFJJA@<;:9:<0FJJJDBACDEHA@BD9:00/27612:::9;CDHE@B@CF55.-++&%&())/33313342)(((-)(&&%$$')+++-,/02B@>:::JCDC=<99;>?JJJJJJE<:::@CB961.**((++4<CCJFECCDIHHJJJGJFJJHJDJEHFJHJHJJDA@@DDJEEFHCD@//0@EGDEJJ1117)'&)%$&(-,,,=@AEDHGJGC67**))-.,-,..,-/09<AGHJJJJHJGIJGJJJJJJHADJC;66448CAAAGF>DEJFF?;7-,,,:BF?;;?AGFFHFJBA9222((():DCFFIJFJJJGJHJJJEJFE?JFJJIJJJJHFG:FABBBBGJG=>DDFDEJ::9A5333JFIJJJHJJJJJHFJG555021141117=::>>JHD@>>;?EFJJJJJIJJJJJAAABFJJJ<;;=?@;@CJFJGHEGJ=;;;/0@ABEBB@AC>===654.'''(())%'&'+&'((.((858,8:;EHJ@8&%%%&&&.0)(();DB@B@AC?;DA<<<:9?;999988==@<<9:;88:FDIJJJHFDHJJJGGJGGIJIJJIJIJJJFJJJJJJHGIG433;111189IHHJHEFDGIJJJJJIEIEHFIIEEGIJIHDGFFJFBDCDBDJJIEHJBD8@@BFFDJJJJJGJJJJJJJJJJJJJJFJJJJJJIFGHJJJH72CAAB@?ACFJJJHJJJJIHJGHJ>;;;9::9<?@GJJDFD543256001123468:41445DHFJJHEIJEAJJJJFJJBCBBEGHFJE@ADFEGJ>;;;5556CBE7111;<76600005543225?JFBDCA??DHJ?(((2822237.1,'0===?C///8BC@:997888;A??@>@IFJIFJ?9DA99C434@D>8648A@DA><<@D>CEJFJJJHFIIJI;:::JGFIJJEJHHJDA@DIJJICCDJJIHJHF:988:555...*)))+..-(5107++*.'.0777+)8:>HGFCADEDC>DGCEGEIEDDCFDFFEJDIGJJJJJGJJJIGGJIJC??@?>??BBGGJJJJJJGHICGGJFJJHIJHJJHFFDCEHJJHJJJJGJGGJJIJD:///CCC@<?>EFIHJGEHJJGGEJDJJ@>>>0000?>===6684333<:?GFJDJEGFFJJJJDJJF?=A??DEJEIHGJGFDEEIFIDJJHIEEDEJHEAEFCJJDIACDEJGJGIEGFJIHGDDB9:::9768;;GGJJJJJGGJJJJJIFEJHJEJHJGJJJJIJJ@A@AFFC1111CFFGGDEFHJJFCFBCBCGHEFFJJG985::::;???CIJJEFEDED<ABEDHJJJJJJHJHIJGJJJGJDEAECEHHJJ;6677344B=<<>FGJIGJJJJJJJJGJJJGJJJJJHJGJIFJJIJJJJJJIJHJHHJJJJJJIJIJFJJJJJIJJIDJJJGGCEJIJEIJC877/---5111AAJDIGIDJ+++)'&&&<3/00))582223@@BDDJI====FEGDEIJJJJFJJJJJIJJJJJ8878GIJEC=<<8556=>>:9<D=7410246:=GBDFJJJJJJJHJJJHIJJGJJIHFJFJJGFEDCFJJCB@C:998FAA@AGHIJIIJIFIJAFHIJGJDJJJJJJJHJGJJJIJJ>===GGDA5558JDEF98888@??GC><BCEFJHIJJGFGDED????GJJGJIGJCDFBDFHEDCACDCA@ABJJJJJJEFEJJJIIIJH<<<<?HHJGGJHJJJJHJJHJJJJJJIGJIJJEB333/675666=:1,+05799976CEFJJGCC@DF>FJGGHEA@??CI?>=<:::766444::9:<;;>?GDGGF6667:898?51,4@AEHBDCJCA@>BJCFBDCCIBCBFJJJHGIDCCI?87810&%%&'''%$%')&&.''%&)/:=>BBIJDEJBIIGJJJFGCDGEJJGHIEIGJJJGA@B::9:AFD:;7=;9)&&(&&&%++49>7.*'..-'%%(((((412+))'32244CJJHJJJJIJHJJJJJFJ;00/.2288-,**))++3*./-122668FBEHCC@DFJFJJHJJGEEEJDEJHJJJGFGJJJJDGIDJJJHJHDEEFJFJF=<=JJHGJGG=;AD>>>?@@FDJJIDA;955AJJIGJIJJJIHJJJGJCDFGFJFEA<77;45BB<<9:64569?>?CJEC@@@C=?=5CDACCEJIJJFJEBBIJJGB>;<??>=<;;;<4223ABJJJIGJJHIJIJJJJJHJJJJIJJJJJJB@AABA??;:;,-.682267A;::8?JJJJHFFJJGFFHHJIFGGG;::;CEGGJDDJH>==4423;;:5.1///0=IHJHJFHFGJJJJHJIGCEEFHFFIJJA?@?=8551)''&%%%'''*'()4DGFJIIHJJE?ADCHEEHIJJJFBBF;<<56:CEHC;:?>?EIJJIGFFHIC9@CDIJEHJJJHEJIJJJJDDE??@6432232-+'(%++,--4'''''/;AA***77=??@??GHEECCABABGBABCJHEGJJJJHJJGIGIFJJJHJ@@=<=@>??<<76674**341395---.6::AABB?5444<76+(((,;IIJJFFGJGFJJJJGJFIJGCCDCAC::==;=<>J;111.0..>AGJCFFGJH7666;/'2324BC@DBDCDDEGA@:::32-,%&'<8-CBDC??=<<2111547?AGHBDGBEEGGJJEG<<<<AJJJ::9)(((;>ABAADIFHJHJICF?@FHGGFIJFIHHDDICB=::;=ED@>=>A=:97;7;AA@AADDHFII>?>9:9346BBCBAEF>=>=BD?@@@JGJIJFDDGEB@<9'&&&(,()ACJEJJJJEDABBCEEFCDJG@666:BBHJJIIJ>==>EJHGHIGJFGJEJJJHJJJIFFFJJJFFHA@BC1(((/,(((@AADD@IJDCBBFDFCJDFJDCJ;:;<<JJHGJDF@:CFGGGJFJIGFECJB,,,,8/,+*+2)'''$%$%%%&&&';>EE@>@FJF1000<:7**,:2322/-,,0..32<>EDGECJEDI1112=66643=4765788:<:>>CD?CJDCBB@613:FEFGFJDA?@>@@:88>;:/+*''&&)*,%&&&06;;;=<898:;CDFJEBEDJFIHJJJFJFBBBBJJIIJIJJGIJH@?@JDGIJFJFHFHGB=<IHJGGEEEDIGDFF@CE3223JIJFJJFFG<;974/*)(---/.0//2?ED??>=-<<FJCJJJFJGGJFDF@>5566441444<=<=>999941,+.8;;<DHHCFAFJEGJEF@@?@EGFJIAAAJJIJJJJDDFEJIHJ::ABBHJJJJIJJGFDCCFJJJJJJHDA?DFBCDGFG<<<=E?>>;:8799BDEGJJEIFIF=:<-''44566804333711;>?C?C<;8;;;FD;JFJGJHJJJHJJJJJHJJJJJ;;;;HJJBD?>34>@JJFFEHED??FFC??,,,))%%%%'(('(37>;81///;?>?CEJEEFGGJGGJFHJ=<<<@B?@BFJJJJHGFIJJJGFJJEJGIJJIGF?>>=JBDFC@=<>811,,,-.---17534673/07'''(('')%&&&3;I@@?AGJJHGJHFIEDDAB@//0469765?80,++&&&(&&%&-//?BAA;;;;ACB?:H?IJGCCBE7777@=BH=<;;=DGBJJGHIFJJJF@>;;?D64442)(')*))''('++,<<<>><JG<<<;??4444D?@@><''%$
@Glass_T7V_16_D3_14_1_25
ACCGCTGCGCCTTATCCGGTAACTATCGTCTTGAGTCCAACCCGGAAAGACATGCAAAAGCACCACTGGCAGCAGCCACTGGTAATTGATTTAGAGGAGTTAGTCTTGAAGTCATGCGCCGGTTAAGGCTAAACTGAAAGGACAAGTTTTGGTGACTGCGCTCCTCCAAGCCAGTTACCTCGGTTGAAAAGAGTTGGTAGCTCGAAGAGAACCTTCGAAAAACCGCCCTGCAAGGCGGTTTTTTCGTTTTCAGAGCAAGAGATTACGCGCAGACCAAAACGATCTAATCATCTTATTAAGGGGTCTGACGCTCAGTGGAACGAAAACTCACGTTAAGGGATTTTGGTCATGAGATTATCAAAAAGGATCTTCACCTAGATCCTTTTAAATTAAAAATAAAAATATAAATCAATCTAAAGTATATATGAGTAAACTTGGTCTGACAGTTACCAATGCTTAATCAGTGAGGCACCTATCTCAGCAATCTGTCTATTTCGTTCATCCATAGTTGCCTGACTCCCCGTCGTGTAGATAACTACGATACGGGAGGGCTTACCATCTGGCCCCAGTGCTGCAATGATACCGCGAGACCCACGCTCACCGGCTCCAGATTTATCAGCAATAAACCAGCCAGCCGGAAGGGCCGAGCGCAAGTGGTCCTGCAACTTTATCCGCCTCCATCCAGTCTATTCCATGGTGCCACCTGACGTCTAAGAAACCATTATTATCATGACATTAACCTATAAAAATAGGCGTATCACGAGGCAGAATTTCAGATAAAAAAAATCCTTAGCTTTCGCTAAGGATGATTTCTGGAATTCGCGGCCGCTATTAGAGAGTTGACAGCTAGCTCAGTCCTAGGGACTATGCTAGCTACTGAGGGAGAGCTTCAAGGGATCAAGCTATGAAGGACGCAAAGAGGGAACTAAACACTTTACTAGAGAAAGAGGAGAAATACTAGATGGGTCAAAGTAGCGATGAAGCCAACGCTCCCGTTGCAGGGCAGTTTGCGCTTCCCCTGAGTGCCACCTTTGGCTTAGGGGATCGCGTACGCAAGAAATCTGGTGCCGCTTGGCAGGGTCAAGTCGTCAGTTGGTGTTGCAGAAAACTCACTCCTGAAGGCTATGCGGTCGAGTCCGAATCCACCCCAGGCTCAGTGCAAATTTATCCTGTGGCTGCACTTGAACGTGTGGCCTAATAACTCGGTACCAAATTCCAGAAAAGAGGCCTCCCGAAAGGGGGGCCTTTTTTTGATTTCGTCACATCCACGTGTGCGGACCTCGGTACCAAATTCCAGAAAAGAGACGCTTTCGAGCGTCTTTTTCGTTTTGGTCCATCGAGTGGCGCGCTTGAGTTCCTCGTTTTCTCTCGTTGGAAGAAGAAGAAACGAGAAACTAAATACTACGTCACACAGGACTACTAGATGATGCAAACCGTTTTAGCGAAAATCGTCGCAGACAAGGCGATTTGGGTAGAAGCCCGCAAACAGCAGCAACCGCTGGCCAGTTTTCAGAATGAGGTTCAGCCGAGCACGCGACATTTTTATGATGCGCTACAGGGTGCGCGCACGGCGTTTATTCTGGAAAGAGAGTGCGAGAAAACCGTCGCCGTCAAAAGGCGTGATCCGTGATGATTTCGATCCAGCACGCATTGCCGCCATTTATAAACATTACGCTTCGGCAATTTCGGTGCTGACTGATGAGAAATATTTTCAGGGGAGCTTTAATTTCCTCCCCATCGTCAGCCAAATCGCCCCGCAGCCGATTTTATGTAAAGACTTCATTATCGACCCTTACCAGATCTATCTGGCGCGCTATTACCAGGCCGATGCCTGCTTATTAATGCTTTCAGTACTGGATGACCAATATCGCCAGCTTGCCGCCGTCGCTCACAGTCTGGAGATGGGGTGCTGACCGAAGTCAGTAATGAAGAGGAACAGGAGCGCGCCATTGCATTGGGAGCAAAGGTCGTTGGCATCAACAACCGCGATCTGCGTGATTTGTCGATTGATCTATCGAACCGTACCCGCGAGCTTGCGCCGAAACTGGGGCACAACGTGACGGTAATCAGCGAATCCGGCATCAATACTTACGCTCAGGTGCGCGAGTTAAGCCACTTCGCTAACGGTTTTCTGATTGGTTCGGCATCATCGCCCATAACGATCTGCACGCCGGCCAGTGCGCCGGGTGTTGCTGGGTGAGAATAAAGTATGTGGCCTGACGCGTGGGCAAGATGCTAAAGCAGCTTATGACGCGGGCGCGATTTACGGTGGGTTGATTTTTGTTGCGACATCACCGCGTTGCGTCAACGTTGAACAGGCGCAGGAAGTGATGGCTGCGGCACCGTTGCAGTATGTTGGCGTGTTCCGCAATCACGATATTGCCGATGTGGTGGACAAAGCTAAGGTGTTATCGCTGGCGGCAGTGCAACTGCATGGTAATGAAGAACAGCTGTATATCGATACGCTGCGTGAAGCTCTGCCAGCACATGTTGCCATCTGGAAAGCATTAAGCGTGGGTGAAACCCTGCCCGCCCGCGAGTTTCAGCACGTTGATAAATATGTTTTAGACAACGGCCAGGGTGGAAGCGGGCAACGTTTTGACTGGTCACTATTAAATGGTCAATCGCTTGGCAACGTTCTGCTGGCGGGGGGCTTAGGCGCAGATAACTGCGTGGAAGCGGCACAAACCGGCTGCGCCGGACTTGATTTTAATTCTGCTGTAGAGTCGCAACCGGGCATCAAAGACGCACGTCTTTTGGCCTCGGTTTTCCAGACGCTGCGCGCATATTAATAACGATACAAAGACGAACAATAAGACGCTGAAAAGCGTCTTTTTTCGTTTTGGTCCTTTGAAGTTTAGGGGATAGTCCAATTATTGAAGGCCTCCCTAACGGGGGGCCTTTTTTTGTTTCTGGTCTCCCTACTAGTAGCGGCCGCTGCAGTCCGGCAAAAAAGGGCAAGGTGTCACCACCCTGCCCTTTTTCTTTAAAACCGAAAAGATTACTTGGCGCTATGCAGGCTTCCTCGCTCACTGACTCGCTGCGCTCGGTCGTTCGGCTGCGGCGGGCGGGTATCACTCACTCAAAGGCGGTAATTTACCAATGCTTAATCAGTGAGGCACCTATCTCAGCAATCTGTCTATTTCGTTTCATCCATAGTTGCCTGACTCCCCGTCGTGTAGATAACTACGATACGGGAGGGCTTACCATCTGGCCCCAGTGCTGCAATGATACCGCGAGACCCACGCTCACCGGCTCCAGATTTATCAGCAATAAACCAGCCAGCCGGAAGGGCCGAGCGCAGAAGTGGTCCTGCAACTTTATCCGCCTCCATCCATTAATTCTTGCCGGGAAGCTAGAGTAAGTAGTTCGCCAGTTAATAGTTTGCGCAACGTTGTTGCCATTGCTACAGGCATCGTGGTGTCACGCTCGTCGTTTGGTATGGCTTCATTCAGCTCCGGTTCCCAACGATCAAGGCGAGTTACATGATCCCCCATGTTGTGCAAAAAAGCGGTTAGCTCTTCGGTCCTCCGATCGTTGTCAGAAGTAAGTTGGCCGCAGTGTTATCACTCATGGTTATGGCAGCACTGCATAATTCTCTTACTGTCATGCCATCCGTAAGATGCTTTTCTGTGACTGGTGAGTACTCAACCAAGTCATTCTGAGAATAGTGTATGCGGCGACCGTACTCTGCCCGGCGTCAATACGGGATAATACCGCGCCACATAGCAGAACTTTAAAAGTGCTCATCATTGGAAAACGTTCTTCGGGGCGAAAATTCTCAAGGATCTTACCGCTGTTGATCCAGTTCGATGTAACCCACTCGTGCACCCAACTGATCTTCAGCATCTTTTACTTTCACCAGCGTTTCTGGGTGAGCAAAAACAGGAAGGCAAAATGCCGCAAAAAAGGGAATAAGGGCGACACGGAAATGTTGAATACTCATACTCTTCGCTTTTTCAATATATTGAAGCATTATCAGGGTTATTGTCTCATGAGCGGATACATATTTGAATGTATTTAAGATCCGCATCTTCCCGACAACGCAGACCGTTCCGTGGCAAAGCAAAAGTTCAAAATCACCAACTGGTCCACCTACAACAAAGCTCTCATCAACCGTGGCTCGCCTCACTTTCTGGCTGGATGATGGGGCGATTCAGGCCTGGTATGAGTCAGCAACACCTTCTTCACGAGGCAGACCTCAGCGCTAGCGGAGTGTATACTGGCTTACTATGTTGGCACTGATGAGGGTGTCAGTGAAGTGCTTCATGTGGCAGGAGAAAAAAGGCTGCACCGGTGCGTCAGCAGAATATGTGATACAGGATATATTCCGCTTCCTCGCTCACTGACTCGCTACGCTCGGTCGTTCGACTGCGGCGAGCGGAAATGGCTTACGAACGGGGCGGAGATTTCCTGGAAGACGCCAGGAAGATACTTAACAGGGAAGTGAGAGGGCCGCGGCAAAGCCGTTTTTCCATAGGCTCCGCCCCCTGACAAGCATCACGAAATCTGACGCTCAAATCAGTGGTGCGCATCGGAACCCAACAGGACTATAAAGATACCAGGCGTTTCCCCTGGCGGCTCCCTCGTGCGCTCTCCTGTTCCTGCCTTTCGAGCGTTTTACCGGTGTCATTCCGCTGTTATGGCCGCGTTTGTCTCATTCCACGCCTGACACTCATTCCGGGTAGGCAGATTCACTCCAAGCTGGACTGTAGGCGATGGG
+
IFJIJJGJGJHGJEJIGFGJIJJFHHGGGBABADEDDIB??@E??=@9??766:;>>DHIJFJHFGJJJHFHJJJHJJGIGJJJJIJJJJHHJJJJJJJJJHJIJIFFEIJJGHJJJJJHJJGJHFJJIJJFJJFFHGJIJJJJJJGJJJIIEHHBAAADEFDJJGJG@?BCCJIHA@?@@622,)((*7;75591;?0000)%%&)*.01237713>@HJJIJCGGFGJJFFJJHHFB=@AAA>996AH866467EGFFGHJIJJECDEHHJF?AEHC75443-%$$)?;>EJFFCBDFEJFHIJIJHIGJGHJJJFDJE54085-..6779>9FHFHIFJJJIJJJJJJGJIJJEC:)((@FIJ@BEAB51113.)()*55688('(+/'%%((&%%)))((()*8==1112JGIJJGJJJIJJJJJJHJJJJJHJDEIJJGIJJJIJEGFHHFHJ:999@A@DCBEEGJFD==;988DJ,,,-@>;98<=DIHEJJJJJJGJJIJJIJJIJJJJIGDFCCIFDHHIHJJIJJJHJJGJGIHJJJHJGJDA?><>8CDEIGHGJJJJFJIJJJIJJHIHJFGCD?@@@AFJIEHJJGIJIFJJJJJHICHJFDD;999++++-.8=;;=<<<<ECGFG?J7/C=80**+*((9<>JJJIJGJJJJJJJJ?@?JGJJIJJIFE>:;?GJJJJIJJJJJJJFDCFJJJBDAC45GGHJGHGIJFHJGJJIGJJJIIJJJJJHJJHDJJJGDDDF;:878:E888;JHA@@<=C@??>><<=JEEFJJJGJJJJJJJJGFCIFFGDDD<;;;FA@?BAGFFD8821120,.&%'&'('(56.++233332222:777?JI6666JJIJJJA@22223@H<643(),,---//033234CEEDCDJJJHEJJIFD5422457@@DEFDDCFJJCBAHJFJH:98<AFBBGGDCDGJGJGEF>=ACJJJHG@A@JJCBCCDJJJJJJIGJIHDD==B<DFJJBBEGHFJJGJJJIE=94889979;?FJJGIJFJGDIJGJD<=>CDC@:5230/00@ABEAA?AJHJJJFJHCB=<>AIEJCA73222=:;1+++,278676,+)('''78:99?DFJDJJGJJDHEJJFJJHG@;;;GF:5523;->;>=;AA@C,,,,;ACCFHJHGIFDHGJGGJJIHDBA@AFEHJHHJFGHJFJJG?A@ADCGIJHJJIHGIJGJHCEGIEBFHDGJGC50B;C>JJJC@:::CB9211&%%%/&&&%$&+-)),+**+-68=:8222)))'49:1223A7852+.=HJBDGJJCCDJJIFJJFB==@A??91218;)((*/*7-,,,58FGAC?:88))))4358?BDJJJJF><?@EJEFHIHJIIFJJEGJDHGDDCECA3227-+('&(()6:66543355745/--/,,-=DEJJJJGJHJJHJJJJHJJJJJHJJJHGJJJHFGJIJEGGJJJEJIJJEGJJJJEJHJA@@=>>>FFGJJIHJJJ:::9HJAJIHGH@??AIJDGCEEHEGIHJIJJJJGGJGJJJJJJJGJJGGIJFFFJJJJCHDEEJGIJJHFICEA552*)()'*++*,,-))()+,,-+(&&&&&2=7665AACB??2222;;=9-.9998<5))((JJJHGFFEHIGJJJJIJJIIGJGJJJJJJJJJJJJJHDFHGJJJJJJFHJJHJHHHJIJJIJHJJJJJHJGA>=?HJJJJIJIJHFGJJIA8<+**A:666666DDGJJFDE@AABHFDGHFEJC@>>@@C???D?;90-,---.>?BCE:CA///--++((&')./08DEDIFGFJJJJDGFIG?>><J;7:>??5BAA@HHJGGJGEGEICA&&&'('&&&++AFGHFIJJJFJJJJHEJFEFEHJEJJ6666C<;:;:;=<=IGJEEEFJ@>>BCJ@==>DIJGJJJJJJJHJIJHGHIFGECCCCCDCEECBJJHA>1111@;845488:<EGEGGFFFIGEHJFJJCCJJJEFHJIJJ>=<==>FB@75*('')-*5:;=@8IGFHIFJJJJJJJJIJJIGIGJJGGFHJHJJIJFJJJGJIJIJFGJHJJJJJJJJHGFJJHFHJIJIHIHJJJJIFFJEFGJJGJJJJIHHJHJJIJIJJJGJJJIJFJDDDD61+*''&%(&(((/,&%%%%&&$$$$%%%&-,-)+-,-.1775012>D@A@BGAAADA?>>A@CGIJIHFJGJJJJJIIGIJIJIJJJJHJJGHEEDBJHHDGFEJEIHHFJJGJJJJJJFGHJHE??@JJJJFDBFFJJJJJHEH>;;FJJIGJIJGJHJJIJJJGIJJJJJHJJJJJJGJJJIIJJIJJJIIIIGJJIJJHHGJJJJJHGJJGHBFGIGJJFJJJJJGJJJGGHJJJJJJJJJJHJJIIJJIJGGIJGJJGHJIJCCCDJJHJGIJJJJJJGJJJIIJJIJJGJGDDF=<787GDCBEGFJECFJJIIJJJJJJJJJJEDB>==<=@@GEGFJEGGIHJGJJGGJHJJHJHJJJJJHJJFED+++,9;;22/)))356198;:HA@ABDEBFCF7667CAJIJGJJJJFJJJJHJFFJJJJJGJJJJIFGI=>B<99?E@@>@EEJJGJJIHGHJIFIIFFHJJJJHHIGJJFJJIJJJJGJJHJIJGJIJFHJJJJHJJGGGHGHJHJJFHGIIJJJJJJIJJJHJHJJJIJJJJJJJJJJHFFB44/*+*)1?A?@AADJHFHJIJJIGIHGFHHCHJHJJJFCCBEJJJJC@AACBABDJCA<;<<F>==>EFJE@:88EEEJEFIJHJJEJIJ?>>>DE4-+*+,//-;777BCFJFJJIJFJJJJHJJJIGJJIADJFFJ?;;>CJ@?@>>>AHBGJIJHJHCDJJJHJEIGJJIJJEDECGJFJEHJJJJJHHJ@AAJEA@@AG=5,+457AA@EEGIHJGJJJJFJGGJFGJIIJJJJJJJJJJJJIJJCDEJJJJJJJJHGJJJJJJJIGJJGFGG;7==87>9771)7JJJHFIFJJJGF@DBB.(((()&&'--///8;;9:@BDFJHJEJIJJIEJFJJJDBBAEDEDA==<??@BG?:20,)('&'))+)))((&)7>AFIHEJFDFCCED?@??D<=>HEEGDFE3333JJGJGGJJJHJBB?111)))(++3''34A?52233)?@JFHFJJJJJCBEFFIIGFGDDEIJJFJHIJJJJJJ@?><?ED@ACH@@=9>A??@>BCBGIFHJJJJJJGJJIJJF=>==?J>JJGEFIJJJHJJJHJJA@@FJJJJJJHJJJJGJJJFFF>ACHJFJJGJIJHDIG>FIHB>6556,,(())(1<?@FGGJFHEIFJJJJJF@EDCDD.-)'%###$%4+)))11111<HGCD><<?@DHDGIJIIJGJIFFEIJJJJJEJIJIGFHIJEEECCCEHJHGGDEJ9744=>JGJFGJGJGJJIFIJHJJF@@BAJA@@?D++++>;<?DB::::AA><54)()@CJBBCCCCCEHDDFHJJJJE==<<@@EHGFHJJJGBBHEJJFFJE55@DDBB?3(()*0155533225;8889CA@@BHJJHEEFJBDCAACAHJFJIJHIFCF<=JJJHJIJHJFJJGECB@BDBHJDIJGE?A@JJHJJJJJJJJJJJJHJJEGJJJJEJHJJGJGI****?3-,,-+++.BBFFFHJIJIIIJJGIJJGIHJHJIJJHDCF5444-,)'&&(((;:9;<=IC6667ECDJJJJHJHJJEJFEJJIEE*)))-.1557CCHHJJHJHJJJGJGJJHFJJIHGJGFEJE8555EB(((=F42----32332311---'(()4+'&''@=<==;000/857:;;:DFACCCHIJHIA@CA<<;;<9'78:ACBBBJA@FJIJHJJJJHHJJJIJJ;;<IEJJEJIJHJGA@FJJGFHGJJJJFEDFEDBCGJIGHJIJJJJJJJJGJJJFFEJJIF<<;0--,(('%&'&&&$%,+%$%&*-2+&%%$%$&))-2>:,**%&&',,,?CAAHJJHJJEF>>=>JJJJJHJHJJGFJFJHEEBBB:6.--131&%()+*++761BFAAA@E>4+))=?HGJJJJIJHIJJJHJJJHGJHEDGFJE<<4233BBBJJHJFJFJHJJDJGIJHJJJEFDI>>=:32////)(((025FFEJJJFGJJIJHIJEFHEIJJ1000/((3.0CFJI==89:;=9:=JIJGJJJIDBGCHIGIFGJJJHHJJDGHFJDCCCEHFIGGFJJFEGJJJJJHD@??@DGGGGIHGJGHJJJJHIJJF:6566JIEDGDIDCACJHGJH;>33,)2FGGGJFJJIJJJJJJJHJGFDCDDJFJJGHFJDFICHGJFGJJJGH4444AAA8)BB<44461112?872114489<C=89:=CAA<:9:CHEHJJ;<<<;;@BJF8777;998;AC??@JJFCC@<<:>831./4<3.**+&%&&)=BEGGGHJIJJJJJIIFJD:*+313<876659:8999<8332/011612B>?JJ?<32333A?9:@GFJIJFJJFIIHJJJEJJGHIFBB:7752228<<:732*('&%$'&**''()./.0001768878442-@A?=?>=:68658:;10017675--.5BEJDEDEGJCJJDGDEGGGJ>5.,+))).,-+-+')**,,./0:>=ABDFHABBACD7:99?>;;;=<=<<?@CFGGJHHFJDDC64339>:EG9=53310&&&'+))*;8?FGJFCCCDEB200(&%%%(&
@Glass_T7V_16_D3_14_1_26
TTACATGATCCCCCATGTTGTGCAAAAAAGCGGTTAGCTCCTTCGGTCCTCCGATCGTTGTCAGAAGTAAGTTGGCCGCAGTGTTATCACTCATGGTTATGGCAGCACTGCATAATTCTCTTACTGTCATGCCATCCGTAAGATGCTTTTCTGTGACTGGTGAGTACTCAACCAAGTCATTCTGAGAATAGTGTATGCGGCGACCGAGTTGCTCTTGCCCGGCGTCAATACGGGATAATACCGCGCCACATAGCAGAACTTTAAAAGTGCTCATCATTGGAAAACGTTCTTCGGGGCGAAAACTCTAAAGGAAAGTATTACCGCTGTTGAGATCCAGTTCGATGTAACCCACTCGTGCACCCAACTGATCTTCAGCATCTTTTACTTTCACCAGCGTTTCTGGGTGAGCAAAAACAGGAAGGCAAAATGCCGCAAAAAAGGGAATAAGGGCGACACGGAAATGTTGAATACTCATACTCTTCCTTTTTCAATATTATTGAAGCATTTATCAGGGTTATTGTCTCATGAGCGGATACATATTTGAATGTATTTAGATCACGCATCTTCCCGACAACGCAGACCGTTCCGTGGCAAAGCAAAAGTTCAAAATCACCAACTGGTCCACCTACAACAAAGCTCTCATCAACCGTGGCTCCCTCACTTTCTGGCTGGATGATGGGGCGATTCAGGCCTGGTATGAGTCAGCAACACCTTCTTCACGAGGCAGACCTCAGCGCTAGCGGAGTGTATACTGGCTTACTATGTTGGCACTGATGAGGGTGTCAGTGAAGTGCTTCATGTGGCAGGAGAAAAAAGGCTGCACCGGTGCGTCAGCAGAATATGTGATACAGGATATATTCCGCTTCCTCGCTCACTGACTCGCTACGCTCGGTCGTTCGACTGCGGCGAGCGGAAATGGCTTACGAACGGGGCGGAGTAGCTGGAAGATGCAGGAAGATACTTAACAGGGAAGTGAGAGGGCCGCGGCAAAGCCGTTCCATAGGCTCCGCCCCCCTGACAAGCATCACGAAATCTGACACTCAAGTCGGTAAATCCAGAGTCCGACGGACTATAAAGATACCAGGCGTTTCCCCCTGGCGGCTCCCTCGTGCGCTCTCCTGTTCCTGCCTTTCGGTTTACCGGTGTCATTCCGCTGTTATGGCCGCGTTTGTCTCATTCCACGCCTGACACTCAGTTCCCGGGGTTGGCGATTCGCTCCAAGCTGGACTGTATGCACGAACCCCCCGTTCAGTCCGACCGCTGCGCCTTATCCGGTAACTATCGTCTTGAGTCCAACCCGGAAAGACATGCAAAAGCACCACTGGCAGCAGCCACTGGTAATTGATTTAGAGGAGTTAGTCTTGAAGTCATCACGGTTAAGGCTAAACTGAAAGGACAAGTTTTGGTGACTGCGCTCCTCCAAGCCAGTTACCTCGGTTCAAAGAGTTGGTAGCTCAGAGAACCTTCGAAAAACCGCCCTGCAAGGCGGTTTCGTTTTAGAGCAAGAGATTACACGCAGACCAAAACGATCTCAAGAAATCATCTTATTAAGGGGTCTGACGCTCAGTGAATAGAAAACTCACGTTAAGGGATTGGTAATGAGATTATCAAAAAGGATCTTCACCTAGATAGCTTTAAATTAAAAATGAAGTTTTAAATCAATCTAAAGTATATATGAGTAAACTTGGTCTGACAGTTACCAATGCTTAATCAGTAAGAGGCACCTATCTCAGCGGAATGTGTCTATTTCGTTCATCCATAGTTGCCTGACTCCCCGTCGTGTAGATAACTACGATACGGGAGGGCTTACCATCTGACCAGTGCTGCAATGATACACGAGACCCACGCTACACGGCTCCAGATTATCAGCAATAAACCAGCCAGCCAGAAAGGCCGCCCAGAAGTGGTCCTGCAACTTTATCCGCCTCCATCCAGTCTATTCATGGTGCCACCTGACGTCTAAGGACCGCATTTATCATGACATTAACCTATAAAATAGGCGTATCACGAGGCAGAATTTCAGATAAAAAAAATCCTTAGCTTTCGCTAAGGATGATTTTCTGGAATTCGCAGCCACTTCTAGAGTTGACAGCTAGCTCAGTCCTGGGACTATGCTAGCTACTGAAGCTTTCAATAGAGCTATGAAGGACGCAAAGAGGAATTAAACACTTTACTAGAGAAAGAGGAGAAATACTAGATGGGTCGACTAGCGATGAAGCCAACGCTCCCGTTGCAGGGCAGTTTGCGCTTCCCCTGAGTGCCACCTTGGCTTAGGGGATGGCTACACAAGATCATACATTGGCAGGGTCAAGTCGTCGGTTGGTATTGCACGAACTTCACTCCTGAAGGCTATGCGGTCGAGTCCGAATCCCACGGCTCAGTGCAAATTTATCCTGTGGCTGCACTTGGATACGTGTCAGCCTAATGACTTTCAATTTTTCCAACTTCCAGAAGGACCTGCGAAGGGGAGCCTCTCGTTTTCGTGCCGCATCCACCTGTGCGGACCTCGGTACCCAATTCCAAGAGGAACGCTGTCGAGCATCTTCGTTTTCGTGCCATCGAGTGGCACGCTTGCGTTCCTCGTTTTCTCTCGTTGGAAGAGAAGAAACAGAGAAGACTGAAATACTCAGTCACACAGGACTACTAGATGATGCAAACCGTTTTAGCGAAAATCGTCGCAGACAAGGCAATTTGGTCAGCGCGCAAACAGCAGCAACCGCTGGCCAGTTTTCAGAATGAGGTTGGGGCCAGACGCGACATTTTTTATGATGCGCTACGGGGTCGCAGGCGCGGCGACTTATTCTGGAGTGCAAGAAAGCGTCGCCGTCGAAAGGCACATTGCAATCCGTGATGATTTCAAATCCAGCACGCATTGCCGCCATTTATAAACATTACGCTTCGGCAATTTCGGTGCTGACTGATCGAGAAATATTTTCAGGGGAGCTTTGACATTTCCTCCATCGTCAGCCAAATCGCCCCGCAGCCGATTTTACTGTAAAGACTCATTATCGACCCTTCCAGATCTGGCGCGCTATTACCAGGCCGATGCCTGCTTATTAATGCTTTCAGTACTGGATGAAGCACAACCAGATATTCGCAGCTTGCCGCCATCGCTCACAGTCTGGAGATGGGGGTGCTGACCGAAGTCGGTGATGGAGAGGAACAGGAGCGCGCCATTGCATTGGGAGCAAAGGTTGAGTTGGCATCAACAACCGCAATATCCGCGTGATTTGTCGATTAATCTCAACCGTACCCGCGAGCTTGCGCCGAAACTGGGCGCAAACGTGACGGTAATCAGCAAATCCGGCATCAATACTTACGCTCAGGTGCGCGAGTTAAGCCACTTCGCTAACGGTTTTCTGATTGGTTCGGCGTTGATAGCCATCGACGATTTGCACGCCGCCGTGCGCCGGGTGTTGCTGGGTGAGGATCAAAGTATGTGGCCTGACGCGTGGGCAAGATCCTAAAGCAGCTTATGACGCGGGCGCGATTTACGGTGGGTTGATTTTTGTTGCGACATCACCGCGTTGCGTCGAACGTTGAACAGGCGCAGGAAGTGATGAGTTCGGCACCGGTCCAGTGTTCTGTTGGCGTGTTCCGCAATCACGATATTGCCGATGTGGTCGACAAGCTTAAGGTGTTATCGCTGGCGGCAGTGCAACTGCATGGTAATGAAGAACAGGCTCTATCGATACGCTGCGTGAAGCTCTGCCAGCACATGTTGCCATCTGGAAAGCGTTCAGCGTTCAGGTGAAACCCTCCGCCCGCGAGTTTCAGCACGTTGATAAATATGTTTTAGACAACGGCCAGGGTGGAAGCGGGCAACGTTTTGACTGGTCACTATTGAATGGTTAATCGCTTGGCAACGTTCTGCTAGCGCGAGCTGAGCAGATAAGCTGGTGGAAGCGGCACAAACCGGCTGCGCCGGACTGATTGATTGTTCCTGTGAGTCGCAACCGGGCATCAAAGACGCACGTCTTTTGGCCTCGGTTTTCCAGACGCTGCGCATATTAATAACTCGGTACCAAAGACGAACGATAAGAACGCTGAAAAGCATCTTTTCGTTTTGGTCCTTTGAAGTTTAGGGGATAGTCCAATTATTGAAGGCCTGACGGGGGCCTTTTTCTGTTTCTGGTCTCCCTGGTCGCGGCCGCTGCAGTCCGGCGAAAAAGACGAGCGGGTCACCACCCTGCCCTTTTCTTAAAACCGGAAAAGATTCTTTCGCATTATGCAGGCTTCCTCGCTCACTGACTCGCTGCGCTCGGTCGTTCGGCTGCGGCGAGCGGTATCAGCTCACTCAAAGGCGGTAATTTACCAATGCTTAATCAGTGAGGCACCTATCTCAGCGATCTGTCTATTTCGTTCATCCATAGTTGCCTGACTCCCGTCGTGTAGATAACTACGATACGGGAGGGCTTACCATCTGGCCCCAGTGCTGCAATGATACCGCGAGACCCACGCTCACCGGCTCCAGATTTATCAGCAATAAACCAGCCAGCCGGAAGGGCCGAGCGCAGAAGTGGTCCTGCAACTTTATCCGCCTCCATCCAGTCTATTAATTGTTGCCGGGAAGCTAGAGTAAGTAGTTCGCCAGTTAATAGTTTGCGCAACGTTGTTGCCATTGCTACAGGCATCGTGGTGTCACGCTCGTCGTTTGGTATGGCTTCATTCAGCTCCGGTTCCCGCCGCATA
+
7678:9779/.986/+$%&&.01889FHGJJIFJJD@@@@HJJEFGJJJGHA<;;<99955,,,(('&&%%%()*;AABEJFIJJJGFJIIJJIJJFJJJJJJJIJFGGJJ::::CGDJIFJJIJJJJJJJJGJJH;2JACJHJGFDIJJJJJJFJHJEGIDJFFHHJ5444JEJJGJEGFGJD@>==<<<<=@BDB@?>?A==A>???GGHJJEJIJJJIJFJJHGJGJJJGIIJJJJHJJCBBBJJI;;:;@AAJJJHFIEFJJJIJJJ==<><===JFJJIJHJHJHJBBDIJJDA@DD88+)%$%&(**)%%%%&&-2.1104201/127;-.--22224:;<=@?=??0002@7777888:==?AJB5>EEJJJJJJIGJIJJJJJIJGHJJJJJIDEFH8888?<<@>:4455>><=;<=GEBDCBF???JJJJB<FB=;>=>FDDBB@AAACDJJJGJ;;;;JJJ1000FD9554DEHJJJEHIJJJJJJJJGJGHJJJJGJGJGJJJJJHC<<632./((()./573)))))0+);8/3/,,,+-,/55:866345:;38.'ACEFIJJGFFJHJJJFGHJIGJIJHIIHHJJIFJICBBJIJFEJEEJEEJ@8889IJEJHHGJJHJGJGE<;;:CBECGIJGJJHFBC:>JJJHJJJIFJ=<;;,+++55IE:999?<<=<ACFFJGIDCBCHBDIJJJECFC>;9.---AJHFJJJGJJHJJJJJJJJGJJJHJFJFJGIJEJJJJJJJHFJIJJFJJIGJFJJBAABJJJJJJJGJGJJJJJH@-,,,15+**/320-2BBDGDCHJGGEBFJJJIECBBA==EGHGCEFIIIJJJJJJJJGJJ=>=<?7FDDCD@HFEHJFJF>>=?<3333=667:88851**,<<>IJEHIGDDEDA?<?DGIFDDABB=?AFEEDJD66.'%%$$%%*9<=;634--/7<99>:7:;;@DGJJJJIJJEHJGJJJGJGDFEEJEJJJE;2002,97457:996<@FGJHEAA@?@DJ;<;=HFFGJIHFC?<''''(%$$$&'&&$$$%%$$$$%$%%'(&&%&&&&$%&'%)%%%%478BHEB@>><ED>?GIJEIJGJDJJIJFJEGFGJJJJGG>JJJHEJJJIFGFJFBBA=@?HJGHGCEFEFJHHJDEFJJGGEEC@JEC@@AABJHJGIJJHHJJJJJHJFDBB<=2-//<<4-*)'&&))+,?>@@IEIEJJJJIJHEJHEJJA?ACHJJIHGHFJJIJHJIGHJDEIGEDJEJJBEG7557FJIJJJFJJGFJCDADGGFECDJHJHGHFJFEB;;;<EFHJJFJGHIGIJJHJJJIJJJJJJI>?>>GEC@?+)(*,).-./1257:68:<A/.-'&&$$*,*++,7=:89;=>?GEJJJGJHHJIJJJJJJIFEGHFJHFJJJHHJJJJJIFJGEFE97447+++03+*(*'(6*))+,*++,9====@:>@BJJJEFDCD;;AAD>=?B//&%1'&&'18,,,.4?@@EDABABD3332GJGFGDDCJ@3220210/0...-*****+/7:;CJGJJJHEDCEA@@84-''&&&(++.;@??=:<<>E<<>;47+*'++&&&'+***,,0-+//?@?>=?A>=://///&&'(---3E985/:7<CIDDCBJGJHJIJGJJI;;<=JIJJFFCBFBGGEFGFGJJIDD,,,,7::DBA@ADCJDDFEGCD@??0///'&&'*23344110/---;<:520.&&$%'',-799<>????677D??>?JJJJEIHEDBDAAEIDIEG@?EEFJHFGEAB@CJGGGHC999:JEDC11''&%%%(''(*302./1(((&)''%$%$$$$$&./1''&&((-.&&&,)+-'*++56>@B<<=A>;<<=864-''%&',+'-))),(('.188837773311+320.1---;=<EC<?>=;;;//---,**135465110.))+&'&(*+-*(&'%%%%&('+&&&%%%$%%+,2*)))0***.11227=>A88:333;C:111*+:95568+++048BDD<:::677761,2344@@?A@=<;89500878333***&(((/,,(%&&)1112,7944453246)(++,-3***4=>>?A530012-.*(**+,**1,+,,))(((3.0-++-++)*+'%&'')+(*))()*+'&').+0110005:;;;;:7=@BBB533../4,,,-+)(')*)**+1.../=800:578&&3*::8CBBBCH4333=<;----11655))*+;>@77780%''&)'&&%))-*+)%%&--00/.-'$$%*++++0>=<<=>10-,-++,,4458111161--//('((2,(*;;5555>>BGHBCCCI644**(()'**../670)*&%&.1--,,0+%%&'(''+,;=BCBDJIE;98.('&&+&%&*-'&%%(++*+'&%%$&%%('(*)*&%%&%&&%*+,+-,,.,.0**''*-2336+()++)&&//09////11.11146''')77019967;8(((('&&()'%(-31,,2-.)'%%&(''*+225&&&')%()*04-)))4545+*)*,'%%&'&'*+()((()124:=>@B?@==0//.)113:91097750.(&&'.3/'&(&%&&0+**&&&&*+,+*--337:2121014002?AGCFJEECA<<9:=>A9:9;322256767978?DD'''(20-)(('()))&&&'23345BCEFEJFEC>>ED>>=3FB.+++0/055454,)()))''&((001<?DD@9GE9866=21'''',)(+--'&&&&&'+52230&&&('(('((&'(/02.,+-//.0....0029800/1330.*('&%%&),185<EJEJHDFA=****54,,,''&&+*+'(*+8,***647::@GHGGBF@<<822=>?HDBC<777766((((()3***,2220'%%%'&&()8GF:7784))(((*.,0011,A<;;;?@ABFHFHC??@ACDD====2211.()*''*.-/31//--33243---1780)*)'%%%''*05544<88768*'',0>8>=ABBC;::92:99<DCIDCG5++****)*)**''&'''&&'&)(&&&))$&0&&5578<6010))))001560001DEECJEEHDFJIHDBD::**()**/+*)*&&'&'()+(++/136531)),*10,,,-/'12024<63)))*76+'''',97788A@AABDID00++-))((()(*+,;30000//./((((+*+;?BABACAEEJGJEFFJDE9::.--<4*(((/)'%%&('(((49;=4334<<<)&%&*@BAGEDGCEC=<<<>?766.,+,.11..++,///0/((-43101598<FBC@AJJ;6412===<=A;<;<=;:<=0//2/6*(((*+32768==<<A?FECJJFFEEBGJJJFHFDE;:99.-/*))''%%(*))++132>?BE@7854.../54442'&&&047E988:A<D<<<BFAADBJG7776+,-,,/9FDB:899?EDC<8<2C>:;89:,,,-93222AA?72...;<<;:;CFBDCCA315(/(+0'',)(''((*-8:963201('((1)&&&)5-,,-1656-2/72222++**--***)+)22290/0.,,,.3+593/0=FHJDCBBFHEJGJJJJJHJDJGJJFEJEDC>=>=DD1)&'++%%%%%&&%')3234?=22225//.0//11++'(7////0.0..50852943223==E;10.**,-120())12?DECCC?B//.12246/:=;;<:DEJBBDHJGEGJJHJHJGEJIJDHCJFJHFED6555:953//8;00;AIGECCB?@==@DFJHJFCBABH))))=;;/('(*...?=>GJJFDDFHEDBG('''*('&&'(%%&'))+'&&%%$&,,535AA@@@A@>>?DEGEBIJJBB:5568?30293521---,/334)(()+,:;@BJFEGEIE?//./4,,-0122367776::@BCBB@BHF54.2/..-.''')..,,+**588==><>?<JFDA=9953367''''1/01()667BE<<=<210/167100/7944445665534/215;=>AFIJDAC=>::;==;:9:=14.,+,,,+..+('(%$%(,,(((-*&.()/****11+))%%%'--/)))+0,,*)(''-554:DB?20+'''()%%$%%%%'*+/204/.018))('()*+20/+,9;7432())2,44)''*753*)*(*.-13;<@BCGGFJJJJIDBFHJGEHIJJGJHIIJDIDFGJFJJHJGJFHIIJJJB??=>A@=>>=EFHJJIGJFJJHJ@999JJIJGGJDFFEGJFJGJJIIJEGIIHJD;;;;GH<99:FJJECGD=GF?@=CBCDHJGJJGHCC888387<>EJ@AFHIJJJFHBACFJGGJJHCB:BB>??<;7799B@>>92118GJGEJJJIJIJJGJ?>BA@FJJJJJIIJJJJJHJHJ@JHJJJJJGEJG===@JJJJFJJJJHDC?=:8:.0+28871174..23;=<<54449989;JGFGFFCEDFFHFJIJJJIJGJFJJJJJHJEBDB?CEIFECE/../1)((*&%%&+++,+,///0;BAAAFJJJJFJFBADDJHJJJJHJJJEDFEFEGGIGJJJGJJGIHDGHFIIJJJEHJJJEHJCIIIEDDFGFJEGJFFGHCCAA<1.*%$###
@Glass_T7V_16_D3_14_1_27
GCTGGATCTTCCGTCACACAGGACTACTAGATGATGCAAACCGTTTTAGCGAAAATCATCGCGGCACAGGCGATTTGAGTAAGCTTCCGCAAACAGCAGCAACCGCTGGCCAGTTTTCAGAATGAGGTTCAGCCGAGCACGCGACATTTTTATGATGCGCTACAGGGTGCGCGCACGGCGTTTATTCTGGAGTGCAAGAAAGCGTCGCCGTCAAAAGGCGTGATCCGTGATGATTTCGATCCAGCACGCATTGCCGCCATTTATAAACATTACGCTTCGGCAATTTCGGTGCTGACTGATGAGAAATATTTTCAGGGGAGCTTTAATTTCCTCCCCATCGTCAGCCAAATCGCCCCGCAGCCGATTTTATGTAAAGACTTCATTATCGACCCTTACCAGATCTATCTGGCGCGCTATTACCAGGCCGATGCCTGCTTATTAATGCTTTCAGTACTGGATGACGACCAATATCGCCAGCTTGCCGCCGTCGCTCACAGTCTGGAGATGGGGGTGCTGACCGAAGTCAGTAATGAAGAGGAACAGGAGCGCGCCATTGCATTGGGAGCAAAGGTCGTTGGCATCAACAACCGCGATCTGCGTGATTTGTCGATTGATCTCAACCGTACCCGCGAGCTTGCGCCGAAACTGGGGCACAACGTGACGGTAATCAGCGGATCCGGCATCAATACTTACGCTCAGGTGCGCGAGTTAAGCCGCTTTCGCTAACGGTTTTCTGATTGGTTCGGCGTTGATGGCCCATGACGATTTGCACGCCGCCGTGCGCCGGGTGTTACTGGGTCAGAATAAAGTATGTGGCCCTGACGCGTGGGCAAGATGCTAAAGCAGCTTATGACGCGGGCGCGATTTACGGTGGGTTGATTTTTGTTCAGACATCACCGCGTTACGTCGTCAACGTTGAACAGGCGCAGGAATGATGGCTGCGGCACCGTTGCATGTGTTGGCGTGTTCCGCAATCACGATATGTGCCGATGCGGTGGACAAAGCTAAGGTGTTATCGCTGGCGGCAGTGCAACTGCATGGTAATGAAGAACAGCTGTATATCGATACGCTGCGTGAAGCTCTGCCAGCACATGTTGCCATCTGGAAAGCATTAAGCATCAGTGAAACCCTGCCGCCCGCGAGTTTCAGCACGTTGATAAATATGTTTTAGACAACGGCCAGGGTGGAAGCTGGGCAACGTTTTGACTGGTCACTATTAAATGGTCAATCGCTTGGCAACGTTCTGCTGGCGGGGGGCTTAGGCGCAGATAACTGCGTGGAAGCGGCACAAACCGGCTGCGCCGGACTTGATTTTAATTCTGCTGTAGAGTCGCAACCGGGCATCAAAGACGCACGTCTTTTGGCCTCGGTTTTCCAGACGCTGCGCGCATATTAATAACTCGGTACCAAAGACGAACAATAAGACGCTGAAAAGCGTCTTTTTTCGTTTTTGGTCCTTTTGAAGTTTAGGGGATAGTCCAATTATTGAAGGCCTCCCTAACGGGGGGCCTTTTTTTGTTTCTGGTCTCCCTACTAGTAGCGGCCGCTGCAGTCCGGCGAAAAAAGGGCAAGGTGTCACCACCCTGCCTTTTTCTTGAAAACCGAAAAGATTACTTCGCGTTATGCAGGCTTCCTCGCTCACTGACTCGCTGCGCTCGGTCGTTCGGCTGCGGCGAGCGGTATCAGCTCACTCAAAGGCGGTAATTTACCAATGCTTAATCAGTGAGGCACCTATCTCAGCGATCTGTCTATTTCGTTCATCCATAGTTGCCTGACTCCCCGTCGTGTAGATAACTACGATACGGGAGGGCTTACCATCTGGCCCCAGTGCTGCAATGATACCGCGAGACCCACGCTGCACCGGCTCCAGATTTATCAGCAATAAACCAGCCAGCCGGAAGGGCCGAGCGCGAGAAGTGGTCCTGCAACTTTATCCGCCTCCATCCAGTCTATTAATTGTTGCCGGGAAGCTAGAGTAAGTAGTTCGCCAGTTAATAGTTTGCGCAACGTTGTTGCCATTGCTACAGGCATCGTGGTGTCACGCTCGTCGTTTGGTATGGCTTCATTCAGCTCCGGTTCCCAACGATCAAGGCGAGTTACATGATCCCCCATGTTGTGCAAAAAAGCGGTTAGCTCCTTCGTCCTCCGATCGTTGTCAGAAGTAAGTTGGCCGCAGTGTTATCACTCATGGTTATGGCAGCACTGCATAATTCTCTTACTGTCATGCCATCCGTAAGATGCTTTTCTGTGACTGGTGAGTACTCAACCAAGTCATTCTGAGAATAGTGTATGCGGCGACCGAGTTGCTCTTGCCCGGCGTCAATACGGGATAATACCGCGCCACATAGCAGAACTTTAAAAGTGCTCATCATTGGAAAACGTTCTTCGGGGCGAAAACTCTAGAGGATCTGCCGCTGTTGATCCAGTTCGATGTAACCCACTCGTGCACCCAACTGATCTTCAGCATCTTTTACTTTCACCAGCGTTTCTGGGTGAGCAAAAACAGGAAGGCAAAATGCCGCAAAAAAGGGAATAAGGGCGACACGGAAATGTTGAATACTGCATCTCTTCCTTTTTAGGCAATATTATTGAAGCATTTATCGGTTATCTCATGAGCGGATACATATTTGAATGTATTTAGATCACGCATCTTCCCGACAACGCAGACCGTTCCGTGGCAAAGCAAAAGTTCAAAATCACCAACTGGTCCACCTACAACAAAGCTCTCATCAACCGTGGCTCCCTCACTTTCTGGCTGGATGATGGGGCGATTCCGCCTGGTATCCATCAGCAACACCTTCTTCACGAGGCAGACCTCAGCGCTAGCGGAGTGTATACTGGCTTACTATGTTGGCACTGATGAGGGTGTCAGTGAAGTGCTTCATGTGGCAGGAGAAAAAAGGCTGCACCGGTGCGTCAGCAGAATATGTGATACAGGATATATTCCGCTTCCTCGCTCACTGACTCGCTACGCTCGGTCGTTCGACTGCGGCGAGCGGAAATGGCTTACGAACGGGGCGGAGGATACCTGGAAGATGCCAGGAAGATACTTAACAGGGAAGTGAGAGGGCCGCGGCAAAGCCGTTCCATAGGCTCCGCCCCCCTGACAAGCATCACGAAATCTGACGCTCAAATCAGTGGTGGCGAAACCCGACAGGACTATAAAGATACCAGGCGTTTCCCCTGGCGGGTTTCCCTCGTGCGCTCTCCTGTTCCTGCCTTTCGGTTTAGATGGTGTCATTCCGCTGTTATGGCCGCGTTTGTCTCATTCCACGCCTGACACTCAGTTCCGGGTAGGCAGTTCGCTCCAAGCTGGACTGTATGCACGAACCCCCCGTTCAGTCCGACCGCTGCGCCTTATCCGGTAACTATCGTCTTCGTCCAACCCGGAAAGACATGCAAAAGCACCACTGGCAGCAGCCACTGGTAATTGATTTAGAGGAGTTAGTCTTGAAGTCATGCGCCGGTTAAGGCTAAACTGAAAGGACAAGTTTTGGTGACTGCGCTCCTCCAAGCCAGTTACCTCGGTTCAAAGAGTTGGTAGCTCAGAGAACCTTCGAAAAACCGCCCTGCAAGGCGGTTTTTTGGTTTTTCTAGAGCAAAGAGATTACGCGCAGCCAAAACGATCTAGAGAATCATCTTATTAAGGGGTCTGACGCTCAGTGGAACGAAAACTCACGTTAAGGGATTTTGGTCATGAGATTATCAAAGAGATTCTCCACCTAATCCTTTTAAATTAAAAATGAAGTTTTAAATCAATCTAAAGTATATATGAGTAAACTTGGTCTGACAGTTACCAATGCTTAATCAGTGAGGCACCTATCTCAGCAATCTGTCTATTTCGTTCATCCATAGTTGCCTGACTCCCGTCGTGTAGATAACTACGATACGGGAGGGCTTACCATCTGGCCCCAGTGCTGCAATGATACCGCGAGACCCACGCTCACCGGCTCCAGATTTATCAGCAATAAACCAGCCAGCCGGAAGGGCCGAGCGCGGAAGTCCATTTTATCCGCCTCCATCCAGTATTCCATGGTGCCACCTGACGTCTAAGAAACCATTATTATCATGACATTAACCTATAAAAATAGGCGTATCACGAGGCAGAATTTCAGATAAAAAAAATCCTTAGCTTTCGCTAAGGATGATTTCTGGAATTCGCGGCCGCTTCTAGAGTTGACAGCTAGCTGAGTCCTAGGGACTATGCTTAGCTGCTGGAGAACTTTGGATCAAGCTATGAAGGACGCAAAGAGGGAACTAAACACTTTCTCAAGAAGAGGAAGTTCAATCGGTCGGGAGCGATGAAGCACGACACTTGCATTTGCGGGCAGTTACGCTCCCTGAGTGCCACCTTTGGCTTAGGGGATCGCGTACGCAGAATCTGGTTCAGCTTGGCAGGGTCAAGTCGTCGGTTGGTATTGCACAAAACTCACTCCTGAAGGCTATGCGGTCGAGTCCGAATCCCACCCAGGCTCAGTGCAAATTTATCCTGTGGCTGCACTTGAACGTGTGGCCTAATAACTCGGTACCAAATTCCAGAAAAGAGGCCTCCCGAAAGGGGGGCCTTTTTTCGTTTTTTGGTCCGCATCCACCTGTGCGGACCTCGGTACCAAATTCCAGAAAAGAGACGCTTTCAAGCATCTTTTTTCGTTTTGGTCCATCGAGTGGCGCGCTTAGTTCCTCGTTTTCTCTCGTTGGAAGAAAAATA
+
(''&(&'$&&$&%)+;@BCJGEDGIA==,++68==<B@ACJJIJJJJJJJGIIA@A+'''&(&%%%%$%'/?CDC=854430.--)&&&*-.CEA?@ABCEHHJEJJCBDJIJGEJJJDHJJJFGJJFF=BAGFDDBFEFHHFJFJGJJJHIJJJGIHFJHJJGGGJJJJJHEJJHJJJJJIJJGJFJJJJJJJIJJIJJGDE887433334588@@C?99))))>9:667=?;8765812G=>>=?55CBJDJJJGJJEIIJJGJJH7888HEBE?7--.8999GGJJJJJHIHJJHJJHEFIJJJCB?DH7557?JIIGFGC?@>@AAFB;:>BBG:999ABBDC@AAACB@BA@GGJJJJJHHJJHGIJIJJJFJJJJJJIIJGGJHJJJF>;1.../5:55;<>@FJHEDFJJJFJEDGHJICBBJJJJJJC@:<>>?E??AAJ?;;::32012ADEFDBHEAA@B@<<?IJDHDDEEJIEIFJGJJJJJJ/...766;<>=000BJFDIJFGJ;89>EIHHJJJHJ@HGD??F?HJJFFHIDGGDJJJJJJH999786><91014EH<;;<@@BAC=<<B::::=JAABAJHJEHFFJFHBJ55::<DIIJB:798789<;;:++'''''''':9945;A>G@DJJJJJFJJIHJJIIEJ4335DAC.'''(BAAHCE:742,++,,+++04554579AB876;766<>>)(((6(;DDHJJJIGJGJJGFEEFJJJGGFIEIJJIJGE>>==,,,/B>==>?GGJJJFJGJ>===EFJ=9=?:+/(&',(((('&&')(&&(',++(())-.-+-.0/0005568AB;;;;CDBAABJGFECB?B>=;01//6;?>=>ABFCGBFCCBBDJFD::E@9**(%%%%*.1/**)&%&+,(('(*))+/129861143620-/524/,0)*+3///01*'''/0,***&%&&''*,5/00/:==?<=<?87769:3221/*&&&%%'.0*))+=A@B<<=>EHAAGJJIJJHJJJHIJIJHJJJJJJIHJGJJFFJHEHJJHHJJJJJJJJJJJE>9:?A?@@DIEJIHJIJJJJJJJIFIJGHHJJJJJJFHIJJIJIJJJJJJHD7676777*))))),;:66678=70+ACIEHFGEEJJFEJE>===FBEHHHGJHDHCBCJ=;::;DJJHJFEFJA<6.''.,+*-/>CDEEFHEJA@ADHJHJJJGJJJGGFHEDD?))))989:>AIDJFFGHIJIGJGFJDJAB<;;??<<<AEIDFECAACIEEFGJJJJGJJJJJJ=<<<GIIFGHFJJCBBA8;7,+.,)((+1:=?BCGIEGIJFJJDD==>>DFC<FJIJFGGFB8888AB<::4)'''(9?ADGJEJFJDFJJIJGJGHJCFBBCBE>?J;;;<FIJFEEEFIJJJBCBJJJJHIHJJJECCDHHIHIGFFFECJ@FE:201<A@6445:99899AGEJGI222@JJG????JJIHJJAAABHJJECFDEHGFEJCA@AHEC??CJJJJI@DIJJJFIJJHJJJJDECACFGJJJGJJIFJJJJJIJHJHG''''JGFECDJEDCCBCF<<>J?CC=9A=8,:=<A101*+**68=;<<=JJHJC??A@AGFHHFGJJICA><977<6=>CFFJGJGHGJFHIHGEDBC443/882207BCEHJGHFCDDB==>>G::99>@8889GFGGJJEHIGIGEEAABFHJJJFDFEEJDJJBAAEJBCAA>=655../((((>==;::BGJ=;;98HDJJCGJGGJJGEEEIGDCDFFDFGDEIJIGHJFFDE96103<==@CI@>?=>=:;<1B>??EJDAB?@>?ACBD/...12+,,,,2...../10)),''((;=?CHJJBJHIHB?JFDCBGJJIHEGFDFJFJCJB?A=@=5;6@>==?=;11//0:EEJJJJJJIFJGFFGHCACABCDHH?GFFHEEIGEJFCDJE?B4110-347=9985014686686578<CF?>>?IFGHHFIIHDCDAFJGIHGJJGHJJEJJJIIJJJJGHJJGIFJJJJJHJFGHHJJHIHIJJIJJGIJFJJJD?AJI987868<CFJGJH322,-,+)))+0,(&&'./173499?:ADDGGIIHJBA?AHJJJGFGFGFHJJJGIE50-**///.=<@GEFEEIJJFJJGJJJHJGJGJIHJJIJJJJJJJJJJJJJJJJJGEJJJIIIFJFJJEJIEGIGJJCGFJGJFGJJJJFJDBA9C44EFDFJFEHJJIJFIIJJJJIDCDCGJHGEGJJJJJJJJJJJJHJGHHEHJJGJJJJHJFFFJJJHIIJJGJJJJJHGA>2115652444HBEHJDGJJJFFDDFEG77776556<?B9<=FIJJJGIIECGFFHHJDCBHFJJICC><;<:889JJ>=<CDBD+)&&(((+))(%%&&))).*&%'1HACCCDDDEDDABBEI998.--.966@@===>CCJJJB;<CHBBBBJJFJ>==CB=?ECGJJJEGDJFHGJ::::EBAHJJJJJFIFFJJGJEJCDA>>98:IJJJFDJJFGHEJHIJJHHHCCGDJGJGJDAACEJE0.-...,//,.660,4(%$$$%%%%%$%'&*..*'&&&&&%%&&+%%%$$$)*467;A?GHFJFGACFCGIJJJJHED=9556>=5556><<8<:8@@EIFGJJFHJJHJGJIJGHJJJGIHJGIJJJBA?@DEJJJJJIGCFFGJJBCCDHGFIEECDGDJJJIGHHJIJGJJJJJIJJCBDDEEJJJJJJJJIIJJJJIFJ?DDEJA=<6/)%%',.//**(&%%&&067779@BJB?;;8JJGHJJFJJJJJJJHJJIHIJJDJCBE@BJGJFGEHGIHIJJJJFJJJIJJIJHHJJAA@@CJFE?:99:JGJJJJJJGDCEFDCB67-++)-3<BFFDCJJEJJJJIFGIJIFCBHDEDEBDDEDJJJJIIEJJJJJJ::::FJJHIJEEFHEB55JEJDGDDJIFFJFJ4448D@@AEEDDEIJIJJD@@@444:JJJFJIJJJFDEJDEEJGEJID;8:6799;<>@7756>B<CDDBIFGIJDD<FGJJJJJJGFJJJJHJHJ?>>=CBDFJAB70455A<GEJEJJFE?JCB;EJJCBGHGEJJGJFGEG===>GIJIJJFIHJJHHJJJHJJJJHJJGJJJG==<=EDDJHFFGHIJHHJGJEIJJGJFGBBIIDIGG891-,-,/+'///<>@AE=<<JFDJF2JDFFDFJC=:::=;4221158:BCDAAFGCJJJJJGDFEJJJJGJJJFECB?AHHFJJJJGHJFJJHJJ<<<<JFJGJJDHEJFJIJHJJJJHGIEFCJFIGFEEEJJJC;::9;6669<A>?ACADEJHFJJGJJGJJGJIHJDJFJJIJHCF>>>)(('((&$##'-449?>H@JCHB@?>AAA@@CCJJIEEAAAJJIHJJGJHJJJJIJIJGJHFJFE766:;;CJDIGJHJFHHGJF@??;;('''()*()-7>>3225822<=IHJJGIIHIJJHJJJJJHJGDFDIEJHJGFDDJB>58''')((((82---/@?AC?DJECHDHGA@A@B@>A<4678GJIJEFECCCJJEEJGH;:99435<.../894(&$$%).,,,-51-++*+((((0-'''/3A=('''4('(*,2256569;:;<3@BAAAA:88:988=?CBDFHHGC877AJG?43444<46E@?=CBEE@AECFHECD99>:;3+)56,-'''%'%%&'*+*&%578?IGC@EEFJJJJJJEJJJJJJJJHJGJJJJCBCEJJJJJHGFGJJJGHJFHJJJJJJJHJIJIIFJJGJJGJDGJIIJFGGEHIHJJ65579:41114<2222@AABBAADICABDEEJE=,+)).-'.56<<CD==CABDJGJJJJJJJJJGIJC<>IJJJJJE>>:>A>;;;E<<<=EHHJJDHFIJJIDBDBFD555+,++4;?GJBB>>?>DE546>DEABHIEGCBEJJJJGJJFDFIIECFDB@AAACBDGJGF@721002,+))('%%(*+))*+,13568332<>:661./AAJEJEJJJJEFGHJHJIFEFJGIFGJFHEFEDFJEHEJGIIFHHHJDFIJGFEGGIJFFGDGFEDBHHJFAAEDIF=J:*=DEFJEG:868JJJHFJHEJGFJHEFJJJFHGHIFJAA@?>///5HHGJI?@:99:68886700EFJE>DFEEFE><==))))<@J6666><:55422.())6122478?A@>=?9+**+-../>FBEFEJJIJJ>?==@ACDGEBJEC:9::7622:2822200/,-'*)('$#$#%%&&&&&&&&***)(('&%%%%%$%(&%&'(*((**)))),(*)))%%$&(%&/.--''(8401::>0***+5735=G@74&&%&(''')''*'''%%''++++,978@DGFIJIFCBB2002:;;CHFEH?>>>EFFABHJJFJDJHJGJJIJJJIJJJHFFID>6444;489:DDE<<<97DHHJDBCBJJHJGJJGJFFDCFHIJJHGJJFIHJIJGGHHJJJFFJJFGGJJGDDJIHJIHJHCE@522CBFJHJJEDFJGC:3:;C@A996421/123<=51115/A92//275<:5*+;AFJHDGFJHJJJHIDDDCEGGHHDGCFDF?DFJGJFJHHHEJJ?,++0**)*-))++('&(5A:::;CBB9776=?@IDJCDD?3223;=<>??@GI8711001;:DCDA?:((+,%
@Glass_T7V_16_D3_14_1_28
CTTTAACATCAACACGTTCGCCGGGTGTTGCTGGGTAAAATAAGTATGTGGCCTGACGCGTGGGGCAAGATGCTAAAGCAGCTTATGACGCGGGCGCGATTTACGGTGGGTTGATTTTTGTTGCGACATCACCGCGTTGCGTCAACGTTGAACAGGCGCAGGAAGTGATGAGCTGGCACCGTTGCAGTATGTTGGCGTAGCTTGACGATCACGATATTGCCGATGTGGTGGACAAAGCTAAGGTGTTATCGCTGGCGGCAGTGCAACTGCATGGTAATGAAGAACAGCTGTATATCGATACGCTGCGTGAAGCTTGTCCAGCGCGCCATCTTTGCCGTGTGGAAAGCATTAAGCGTCGGTGAAACCCTGCCCCGCCCGCGAGTTTCAGCACGTTGATAAATATGTTTTAGACAACGGCCAGGGTGGAAGCGGGCAACGTTTGTGACTGGTCACTATTAAATGGTCAATCGCTTGGCAACGTTCTGCTAGCGGCGGGTTTCCGGCGCAGATAACTGCGTGGAAGCGGCACAAACCGGCTGCGCCGGACTGATTTTAATTCTGTGTCAAGTAGCAACCGGGCATCAAAAGCGCACCGTCTTTGGCCTCGGTTTTCCAGACGCTGTCGCGCATATTAATAACTCGGTACCAAAGACGAACAATAAGACGCTGAAAAGCGTCTTTTTGCATTCGTATTTGAAGTTTAGGGGATAGTCCAATTATTGAAGGCCTCCCTTAACGGGGGGCCTTTTTTTGTTTCTGGTCTCCCTACTAGTAGCGGCCACTGCAGTCCGGCAAAAAGGGCAAGGTGTCACCACCCTGCCCCTTTTTCTTTAAAACCGAAAAAATTACTTCGCGTTATGCAGGCTTCCTCGCTCACTGACTCGCTGCGCTCGGTCGTTCGGCTGCGGCGAGCGGTATCAGCTCACTCAAAGGCGGTAATTTACCAATGCTTAATAAGTGAGGCACCTATCTCAGCGATCTGTCTATTTCGTTCATCCATTTGCCTGACTCCCCGTCGTGTAGGAATAACTACGATACGGGAAGCCCGTCTGGCCCCAGTGCTGCAATGATACCGCGAGACACGCTCCACCGGCTCCAGATTTATCAGCAATAAACCAGCCAGCCGGAAGAGGCCAACACAAGTGGTCCTGCAGCTTATTCACCTGCATCCAGTTAATTGTTGCGGGAAGCTAGAGTAAGTAGTTCACCAGTTAATAGTTTGCGCAACGTTGTTGCCATTGCTACGGCATCGTGGTGTCACGCTCGTCGTTTGGTATGGCTTCATTCAGCTCCGGTTAGCAGATAAGGCGAGTTACATAATCCCCATGTTGTGCAAAAAAGCGGTTAGCTCCTTCGGTCCTCCAATCGTTGTAGGAAGTAAGTTGGCCGCAGTGTTATCACTCATGGTTATGGCAGCACTGCATAATCTTCTTCCTGTCATGCCGTCTAGTAAAATGCCTTTCTGTGACTGGTGAGTACTCAACCAAGTCATTCTGAGAATAGTGTATGCGGCGACCGAGTTGCTCTTGCCCGGCGTCGATACGGGATAATACCGCGCCACATAGCAGAACTTTTAAAGTATAAATCATCGGAAAACGTTCTTCAAGCGAGAAGAGGCTGAGAAGTATGCTTCACTGTAATCCAGTTCAATGTAACACCACTGGTGCACCAGACTGATCTTCAGCATCTTTACTTTCACCAGCGTTTCTGGGTGAGCAAAAACGAAGCGAAGATGCACCGGGGATCAGGCAACGCGGAAATGTTGAATACTCATCTCTTCCTTTTTCAATATTATTGAAGCGTTCCTGGGTTATTGTAATGACGGATGCATCTTTGGGATGCCTTTTCAATCACGCATCTCCCCGACAACGCCAGCGTTCATAGTCACAGCGAGCCCGAAAATCACCGACTAAACGCGCACCTACAACAAAGCTCTCATCAACCGTGGCTCCCTCACTTTCTGGCTGGATGATGGGGCGATTCAGGCCTGGTATGAGTCAGCAACACCTTCTTCACGAGGCAGACCTCAGCGCTAGCGGAGTGTATACTGGCTTACTATGTTGGCACTGATGAGGGTGTCAGTGAAGTGCTTCATGTGGCAGGAGAAAAAGGCTGCGCGGTTCAGTCAGCAGGATGTCGGATCCAGGATATATTCCGCTTTTCCTCGCTCACTGACTCGCTACTCACTTCGGTCGTTCGACTGCGGCGAGCGGAAATGGCTTACGAACAGGGCGGAATTTCCTGAAGATGAGGAAGATACTCCAACAGGGAAGTGAGAGGGCCGCGGCAAAGCCGTTTTTCCATAGGCTCCGCCCCCCTGACAAGCATCACGAAATCTGACGCTCAAATCAGTGGTCAGACCCAACGGGTTGTAAAGATACCAGGCGTTTCCCCCTGGCGGCTCCTCGTGCGCTCTCCTGTTCCTGCCTTTCGAGTTTACCGGTGTCATTCCGCTGTTATGGCCGCGTTTGTCTCATTCCACGCCTGACACTCGGTTCCGGGTAGGCAGTTCGCTCCAAGCTGGACTGTCCGCAACCCCCCCGTCTCAGTCCGACCGCTGCACCTATCCGGTAACTATACGTCTTGAATTCCAACCCGGAAAGACATGCAAAAGCACCACTGGCAGCAGCCACTGGTAATTGATTTAGAGGAGTTAGTCTTGAAGTCATGCGCCGGTTAAGGCTAAACTGAAAGGACAAGTTTTGAGGTGACTCCTCCTCCAAGCCAGTTACCTCGGTTGGAAGAGTTGGTAGCTCGAGAAGCCTTCGAAAAACCGCCCTGCAAGGCGGTTTTTTCGTTTTCAGAGCAAGAGATTACGCGCAGACCCAAACGAATCTCAAGAAGATCGTCTTCTAAGGGGTCTGACGCTCAGTGGAACGAAGAACTTCACGTTAAGGGATTTTGGTCATGAGATTATCAAAAGAATATTCACCTAAATCCTTTTAAATTAAAAATGAAGTTTTAAATCAATCTAAAGTATATATAGAATTAAAACTCATCTGAACGGTACCAATGCTTAATCAGTGAGGCACCTATCTCAGCAATATCTATTTCGTTCATCCATCCGTCCTGACTCCCGTCGTGTAGATAACTACGATACGGGAGGGCTTACCATCTGGCCCCAGTGCTGCAATGATACCGCGAGACCCACGCTCACCGGCTCCAGATTTATGAGCAATAAACCAGCCAGCCGGAAGGGCCGAGCGCAGAAGTGGTACTGCAACTTTATCCGCCTCCATCCAGTCTATTCCATGGTGCCACCTGACGTCTAAGAAACCATTATTATCATGACATTAACCTATCGAATTAGGCGTATCACGAGGCAGAATTTCAGATAAAAAAAATCCTTAGCTTTCGCTAAGGATGATTTATGAAATAGCGGCCGCTTCTAGAGTTGACAGCTAGCTCAGTCCTAGGGACTATGCTGGCTACTGAGAACTTTTTCAATGAAGCTATGAAGGACGCAAAGAGGGAACTAAACACTTTACTAGAGAAAGAGGAGAAATACTAGATGGGTCAAAGTAGCGATGAAGCCAACGCTCCCGTTGCAGGGCAGTTTGCACTTCTCCCTGAGTGCCAGCCTTTGGCTTAGGGGATCGCGTCGCCAGATCTGCGTCAGCTTGGCAGGGTGGAGTTGGTTGGTTGGTATTGCGCAAAACTCACTCCTGAAGGCTATGCGGTCGAGTCCGAATCCCACCCAGGCTCAGTGCAAATTTCTTCCTGTGGCTGCACTTGAACGTGTCGGCCTAAAATCATCGGTACCCAATTTCCCAAAGAGCCTGCCGAAAGGGTACCTATGAGTTTTGGTCCGCATCCACCTGTGCGGACCTCGGTACCAAATTCCAGAAAAGAGACGCTTTCGAGCGTCTTTTTCGTTTTGGTCCATCGTGGCGCGCTAAGTTCCTCGTTTTCTCTCGTTGGAAGAAGAAAACGAAAAAATTCGATAACACTAGAGTCACACAGGACTACTAGATGATGCAAACCGTTTTAGCGAAAATCATCACAGACCAGGCGATTTGGGTAGAAGCCCGCAAACAGCAGCAACCGCTGGCCAGTTTTCAGAATGACGTTCAGCCAGCACGCGACGTTTAATGCGCTTACAGGGTGCGCACGGCGTTTATTCTGGAGTGCAGAAAAGCGTCGCCGTCAAAAGGCGTGATCCGTGATGATTTGATCCAGCACGCATTGCCGCCATTTATAAACATTACGCTTTGGCAATTTCGGTGCTGACTGATGAGAAATATTTTCAGGATCATTTCCTGCCAGTAAGTTCAGCCAAATCGCCCCGCAAACCAGGTTATTTAAAGAGTTTCATTATGAACCGCCCCTTTACCCAATATTCTCTGGCGCGCTGTTGCCAGGCCGATGCCTGCTTATTAATGCTTTCAGTACTGGATGACGACCAATATCGCCAGCTTGCCGCCCGTGTTTCACAGTCTGGAGATGGGGGTGCTGGAGCCGAAGTCGTAATGAATGAAGAGGAACAGGAACACACCGTCATTGCGGAACAAAGGTCGTTGGCATCAACAACCGCGATCATCTCGATTGATCTCAACGTTAAGCTGCGCGAAAACCGGGGCACAACGTGACGGTAATCAGCGAATACG
+
,+,)&#########$#$&%%((136IF@A@AF5===1-,,-+*&,,,442234BHED100078;=CDBCEGCDB:;HJGFJJFJIHDDCHGGDB?@=2..02./..7AIJJJ<<<;FFJG>;:<?AFJJGGDJFIGGJJFCB/.,-/45/57:01=9CC==@CJBC@>@7.%%(&',8EGABA7544765564++--,'$$$$#$%%%'/+)&&&&)($%1/<=?FGJIGHJJJJJJJJGCJJJJJDGCI5555IA:9:0///1221632..++;76611.,-/9788;B=66=FEEDDIIIJJJ@:7/.01..(%&&&'))'(&(('*+))*-1.()''&)35BA<))))ACCGC><<=ADF?@;<=<?4...772+AB?<<<DECCJJGIFFEFEF==>;7234:0,,,,0HJJJJIHFHJJID@DEIFBJ@=>=>@=)****./3454***&&&*7BDDDJJBABBCCFCGGHJJHGJJAA?>?'&&&.1000+*))(*+5:?=>?>77797777>?EIHJ-,,((((68@==@ECDAA:3B>75((556310(6565554+'%%&%$#%).177::::++**/.''*((*''.057.449GF>?=>AF1-,-333799-)))5=>>A@C<ACJHIJHEECEGHJGIJJGBAADIIHEC>??>BA;;FACC@0/+*+052+&$$$#$$$$%&(5;?<=B:::DIJJGCGIE==<=<6626@9>99;::;=0*+A;<<ECA>43:H=CE@:000/433546211/23::;>?BD>>>?43337*()''&&&'(''''('%%%&(+-//0276BFBBCA50.38?>F8870/23::3*))1<9663..))+++?CGBFCA<<@@G>=?A@BAA?@JIIGJEEIJJIJJJJJGIJIFGJFBBABF866701118AAAE><;9;;3333CBDEJHGJFJJGJHEECBCJJJH@---&%%&'(().+,-/.../00894344@==99<=EG6443//0++)*'('))(//553331)''''','((&&&'++,''&%%%&,+,,)'&&&&'&&&%%%%%%'*&&*+,))+/1110-)))))6/()0442-&'3279<;:41../20.**./.--)((*2-++,-))/+---42+.09('&'++,/4722.--+)(&%%&$'&&'(+,))''*+*+*$$%''&(**+(*-5=;:9+''),((14-,,,,++++435234,+++.-+((()0))))0)%%$$&+'''%%$$%2-,,,7CDDFAAEFCE??A?BCBJBBC<=<<ABBB@@C96663.0.-*2'''&%$$%&&&'),+++)+11)((+2388989:54''''*49<<===@DDHGGEA@?;=>>=870//03///04,****+/0.-,-1/2;CCBGJJHGDEJJDJA0.0AABAEE777('''''''&&&'*$%'$%(%&%&*--100/''&&$#####%%&''(-/-25711453441---*((''&%%&''&$#&&%&%%+++.8988BCBHF===>@BEDDBEGD?>>>C?DB79>>AE5***+4++:CJ?>><<<:<970*+))(()*001.68972//12.*&()')(.&&++?JJG=>==:94,**+,***&%&(('(('')''''''&((),-/+,%%%)(&&&'%$%%&&#####%$%%#$%####%%'&'(*-0,,,*(&%$$%&'/+**+80>A@BIFIHIGACABFC----30+(*)$$$%&%%&&%$$)('(%&()*&%$$$$$$##$$'(+-6656456:0+-,./*++3><9<>JJH?2111-,%&&',2*%%&))+&)(():99965(((&''&(()(%%%('))('%%%'%##$'(&%%&*00))))00++6868977758'',&%')%&&$$$$$%#$$$%'(,.*006=:5))(%'&&((((&&'())45))88A.--/65,,-1B7(((*%))+./+*1*78:@DJHHAAAC?JIH9999@<<<65552+*,+*(%%%(532347:89<JJEHGIIGJD>FHGCECJJJJFFHDDDEEJFECGA>=<<<??@7''''CAB>0000AD8344EJCEIJJJJJGJJJJGHDGGJFEB73+*++75579541/+'+20.1***30.-)),*)(&&&111,+(%%%$%%%$''&'+66CGC9;98;<A?0)((20;;?@JAA@43221)))&%%%&&%$&'+)),++,...0017>D@BCE?>>EJJGGDFHHD6444-,./--'$&%&+%'(.,,*&&&$#$$(&)&&))''''',888?B@A.--067B>HAA@DI>=<=BD@A@@A??8/;;899>211311.466-,+.0565556ADFCBBAFDFJ;;;9)&&'&%$$$######$%),/+(''')'&$$)))(&'*+568876558740.,,2.)((&&)*'''BCBHBCDHFGC:79=664*;5*(&&$$+*.029=DEGECDIEDFFHFHDFEDJJHIJEG>=82/*0/*)+/B@@B@CGEEDE1+**+-,)+-.****(('''&'''556A@ABAAAB=:*'&'%$%&(*-//((''%$$%(.000134443''')(())(*()...-.)'''//2)&&$$%''69::;;CJCEDHEFAB@=>BAIBAA;;;<BDEFBCADC?==--;CCD<;;<CFCDEGGJHGFEAC66523435)(('&))*&&'349>@C@439;/**+;BDCIC@@ACJB-)''()&%%#$''((135578<33335789/---,'&&&&'&$%$$%$$#$$#%&*++,-.3():;@HFHB<<;<AE@5499:11)))(-86101:<.++*-0556::::<<<((((1,****)*+2/,+),2//55660/--++''('))+69?BA8888E666///.)))+***))''%)+%'0-,012667GEDBF;::9::79875412+)*+/.&&&&%%%+./0(%%%.;;;<?7.../678<;:9@D@>>@I<<;>A@AB?>==AA@333443.++++,,,2445.,,**)+&&*))'(*)*,68977221555BGIDD0000//(&%%('&&&,,'&&'%%$$$%%&'')+3(((((()00004222@AADJFFHCE554;--,/14644-/'&'&'*%$&'.9999ACFB888DDHEJ=<<;::111++*+300-.**)))(*-,,-.<=<==;::0-.''''&&&&))+4029>>@?A?GEIEJJH<7778@?10/07=?@2''''A444?AJA@883335@><:**'(+,1,,-.5:;9666542244CAC?@@AIDGFIFJFEFFDBCAC8334666::99=>B51(%%()1,-;<????JCB@>@@F=878459.....-.0+1@BFCFDEB9887872223552266(''')'%#$%''%&&&(*.-,,,0467:;<5009BE==:;>?>:;<788('''3999;=;8*'''''&$%%%,,*)))1*'''(''&&&%+--:@DBA==<;>><:=AA?:;;<E><;9;J=GF?>8>A>=8:>:6777876650/15:;<<;:98--))**465111188>@FDE=?2-JFGGCEHJJDB?;30/../--..48:?<;<=?=:1,,-=<6:>A?8568FC51-,('$#$%$$'&&(''''(((*+-+-79::89/-((.0(((((()0/15.//,.****/1163)***71655677;::33231+((()&&%())0=93@?@?EE88))))38==9;?7+))'(')5=>BEJJ2111343423230+++,/&%%&)&&&&%,+-54+.6(4,'*('&'-1(%&&,,,+*+2/*&###$$$$$$%$$-0$$$$%%'((--6674..**BA@;;:-*''''(&&3073:5<=@CAAJA;;;<AD@53233,,*+-,,-,.-/28''''',3)&&%(+((&&'%)*,3235445;JHB=761113,,+,.1.+++,++%%$((++''$$%((((&%$$',.16;HGIIJJJJJJJHGJHFJJJJJ...0A:<<EC))-4,,435100129941*((,,98:;:94777822648<?=CFEJJFJJJGJGJJJHGJJJIJFBD@FJBAA@;91/++03+,11.))(&%&')(*'''*('(3611.-+++,//:8523)''(.GJJJCAC?DAGFGJ@?<**9:;8222?=?@AGGJIFFFFFGJ66655333471111.,,,0EBBCBCEGFEJJJJGJGJJJJJIGIJJEDEFJHF54+*++0003:98;?JJJJJJGACE:9;>@C>?>=<?5410)&$#$%)(%%%%&%+**)((&%%&&(,++,+''''(''&&*')'))(-.43.,0538/--.-.///0,,-.-)('(+,0-')))(%%%&&%)))...)(((6++*'''(*,:=776;IGEE@=8777<=JGJJJJHBDDIJEFIGJFJJJEGJDDD<<:8::8<>=:874))*)(*'%%%%%>??@>@@@FJHHHB>>=:9**))'&&'%'(,(('((/0+))'(+++1//0225440,*&&&&)&'$$&&$$$$$&%&*+0&&&%%&%&''1:77823322/+''&#$#$##''&+,3360,,,)*+()*.144))((<;=<))))FI@A@@FBCBDJDBB7665443////*)&
@Glass_T7V_16_D3_14_1_29
CGGGGAAGCGCAAACTGCCCTGCAACGGGAGCGTTGGCTTCATCGCTACTTGACCCATCTAGTATTTCTCCTTTCTCTTAGTAAAGTGTTTAGTTCCCTCTTTGCGTCCTTCATAGCTTGATCCGAAAAGTTCTCTGGTGCCGCTAGCATCATCCCTAGGACTGAGCTAGCTGTCAACTGTAGAAGCGGCCGCGAATTTGCAGAAATCATCCTTAGCGAAAGCTAAGGATTTTTTTATCTGAAACTCTGCCTCGTGATACGCCTACTTTTATAGGTTAGTTTCATAATAATAATGGTTTCTTAGACGTCAGGTGGCACCATGGAATCAACTGGATCGAGGCGTCAAGTTTAGGACCACTTCTGCGCTCGGCACTTCCGGCTGGCTGGTTTATTGCTGATAAATCTGGAGCCGGTCAGCGTGGGTCTCGCGGTATCATTGCAGCACTGGGGCCAGATGGTAAGCCCTCCCGTATCGTAGTTATCTACACGACGGGGAGTCAGGCAACTATGGATGAACGAAATAGACGAATCGCTGAGATAGGTGCCTCACTGATTAAGCATTGGTAACTGTCAGACCAAGTTTACTCATATATACTTTAGATTGATTTAAAACTTCATTTTTAATTTAAAAGGATCTCGGTGAAAATCCTTTTTGATAATCTCATGACCAAAATCCCTTAACGTGAGTTTTCGTTCCACTGAGCGTCAGACCCCTTAATAAGATGATCTTCTTGAGATCGTTTTGGTCTGCGCGTAATCTCTTGCTCTGAAAACGAAAAAACCGCCTTGCAGGGCGGTTTTTCGTACTCTGACTGACTGCTTTGAACCGAGGTAACTGGCTTGGAGGAGCGCAGTCACCAAAACTTGTCCTTTCAGTTTAGCTTTAACCGGCGCATGACTTCAGACTTTAACTCCTCTAAATCAATTACCAGTGGCTGCTGCCAGTGGTGCTTTTGCATGTCTTTCCGGGTTGGACTCAAGACGATAGTTACCGGATAAGGCGCAGCGGTCGGACTGAACGGGGGGTTCGTGCATACAGTCCAGCTTGGAGCGAACTGCCTACCCGGAACTGAGTGTCAGGCGTGGAATGAGACAAAGTTGAGATAACAGCGGAATGACACCGGTAAACCGAAAGGCAGGAACAGGAGAGCGCACGAGGGAGCCGCCAGGGGGAAACGCCTGGTATCTTTATAGTCCTGTCGGGTTTCGCCACCACTGATTTGAGCGTCAGATTTCGTGATGCTTGTCAGGGGGGCGGAGCTATAAACGGCTTTGCCGCGGCCCTCTCACTTCCCTGCTGAGCGTGTCTTCCTGGCATCTTCAGGAAAATGTCCGCCGTTCGTAAGCCATTTCCGCTCGCCGCAGTCGAACGACCGAGCGTCACGTCGAGTGAGCGAGGAAGCGGAATATCTCCTGTATGCATCTTCTGCTGACGCACCGGTGCAGCCTTTTTTCTTCCTGCCACATGAAGCACTTCACTGACACCCTCATCAGTGCCGACATAGTAAGCCAGTATACACTCCGCTAGCGCTGAGGTCTGCCTCGTGAAGAAGGTGTTGCTGACTCATACCAGGCCTGAATCGCCGTCCAGCCAGAAAGTGAGGGAGCCACGGTTGATGAGAGCTTTGTATCCTGGACCAGTTCATAATTTGAACTTTCTCACGGGACAGTTGCGTTGTCGGGAAGATGCGTGATCTAAATACATTCAAATATGTATCCGCTCATGAGACAATAACCCTGATAAATGCTTCAATAATATTGAAAAAGGAAGAGTATGAGTATTCAACGCCCGTGTCGCCCTTATTCCCTTTTTTGCGGCATTTTGCCTTCCTATTGCTGCCCAGAAACGCTGGTAAAGTAAAGATGGTCCAGATAAGTTGGCATAACGAGTGGTTACATCAAACTGATAAACAGCCATCGGCAGATTGCCGGTTTTCAGCCAGACTCAATGATGAGCACTTTTAAAGTTCTGCTATGTGGCGCGGTATTATCCGTATTGACGCCGGGCAAGAGCAACTCGGTCGCCGCATACACTATTCTCAGAATGACTTGGTTGAGTACTCACCAGTCACAGAAAAGCATCTTACGGATGGCATGACAGTAAGAATATGCCAGTGCTGCCATAACCATGAGTGATAACACTGCGGCCAACTTACTTCTGACAACGATCGGAGGACCGAAGGAGCTAACCGCTTTTTTGCACAACATGGGGGATGATGTAACTCGCCTGATCGTTGGGAACCGGAGCTGAATGAAGCCATACCAAACGACGAGCGTGACACCACGATGCCTGTAGCAATGGCAACAACGTTGCGCAAACTATTAACTGGCGAACTACTTACTCTAGCTTCCCGGCAACAATTAATAGACTGGATGGAGGCGGATAAAGTTGCAGGACCACTTCTGCGCTCGGCCCTTCCGGCTGGCTGGTTTATTGCTGATAAATCTGGAGCCGGTGAGCGTGGGTCTCGCGGTATCATTGCAGCACTGGGCCAGATGGTAAGCCCTCCCGTATGGTTGTGCTTTACACGACGGGAATCAGGCAACTATGGATGAACGAAATAGACAGATCGCTGGATCGGTGCCTCACTGATTAAGCATTGGTAAATTACCGCCTTTGAGTGAGCTGATACCGCTCGCCGCAGCCGAACGACCGAGCGCCAGCGTCAGTGAGCGAGGAAGCCTGCATAACGCGAAGTAATCTTTTCGGTTTTAAAGAAAAAGGGCAGGGTGGTGACACCTTGCCCTTTTGCCGGACTGCAGCGGCCGCTACCGTACGGAGACCAGAAACAAAAAAAGGCCCCCGTTAGGGAGGCCTTCGATAAATTGGACTATCCCCTAAACTTCAAAGGACCAAAACGAAAAAAGACACTTTCAGCGTCTTATTGTACGTATTGGTACCGAGTTATTAATATGCGCGCAGCGTCTGGAAAACCGAGGCCAAAAGACGTGCGTGTTTGATACCAGTAGACTCTACAGCAGAATTAAAATCAAGTCCGGCGCAGCCGGTTGTCACTTCCACGCAGTTATCTGCGCCTAAGCCCCCCGCCAGCAGAACGTTGCCAAGCGATTGACCATTTAATAGTGACCAGTCAAAACGTTCCCGCTTCCACCCTGGCCGTTGTCTAAAACATATTTATCAACGTGCTGAAACTCGCGGGCGGGCAGGGTTTCACCGACGCTTAATGCTTTCCAGATGGCAACATGTGCTGGCAGAGCTTCACGCAGCGTATCGATATACAGCTGTTCTTCATTACCATGCAGTTGCACTGCCGCCAGCGATAACACCTTAGCTTTGTCCACCACATCGGCAATATCGTGATTGCGGAACACGCCAACATACTGCAACGGTGCCGCAGCCATCACTTCCTGCGCCTGTTCAACGTAAGCACAACGCGGTGATGTCGCGACAAAAATCAACCCACCGTAAATCGCGCCCGCGTCATAAGCTGCTTAGCATCTTGCCCACGCGTCAGGCCACATACTTTATTCTCACCCAGCAACACCCGGCGCACGGCGGCGTGCAAATCGTCATGGGCCATCAACGCCGAACCAATCAGAAAACCGTTAGCGAAGTGGCTTAACTCGCGCACCTGAGCGTAAGTATTGATGCCGGATTCGCTGATTACCGTCACGTTGTGCCCCAGTTTCGGCGCAAGCTCGCGGGTACGGTTAGATCAATCGACAAATCACGCAGATCGCGGTTGTTGATGCCAACGACCTTTGCTCCCAATGCAATGGCGCGCTCCTGTTCCTCTTCATTACTGACTTCGGTCAGCGCCCATCTGTCCAACTGTGAGCGACGGCGGCAAGCTGGCGATACTGGTCGTCATCCAGTACTGAAAGCATTAATAAGCAGGCATCGGCCTGGTAATAGCGCGCCAGATAGATCTGGTAAGGGTCGATAATGAAGTCTTTACATAAAATCGGCTGCGGGGCGATTTGGCTGACGATGGGGAGGAAATTAAAGCTCCCCTGAAAATATTTCTCATCAGTCAGCACCGAAATTGCCGAAGCGTAATGTTTATAAATGGCGGCAATGCGTGCTGGATCGAAATCATCACGGATCACGCCTTTTGACGGCGACGCTTTCTTGCACTCCAGAATAAACGCCGTGCGCGCACCCTGTAGCGCATAGTAAAAATGTCGCGTGCTCGGCTGAACCTCATTCTGAAAACTGACAGCGGTTGCTGCTGTTTGCATCCCAAATCGCCTTGTCTGCGACGATTTTCGCTAAAACGGTTTGCATCATCTAGTAGTCCTGTGTGACTCTAGTATTTAGTTGTTCGTTTCTTCTCTTCCAACGAGAGAAAACGAGGAACTAAGCGCCGCTCGATACGACCAGAACGAAAAAAGACGCTGAAGCGTATTTCTCTGAATTTGGTACCGAGGTCCGCACAGGTGGATGCGGACCGAAACGAAAAAAGGCCCCCCTTTCGGGAGGCCTCTTTTCTGGAATTTGGTACCGAGTTATTAGGCCACACGTTCAAGTGCAGCCACAGGATAAATTTGCACTGAGCCTGGGTGGGATTCGGACTCGACCGCATAGCCTTCAGGAGTGAGTTTTGTGCAATACCAACCGACGACTTGACCCTGCCAAGCGGCACCGATTCTTTGGTACGCAATCCCTCAGCCTG
+
0(((JFGDB:91.*('&&/43:=@ACA?AEGCCB:2225A@@?A=@?>A;5+AJHGEJDI@A@BGFGBA=92?F5CB>.''=AEGEFJEGECCFGIICF///=.<==EDJFCFJHGFJF9999A>;<CEA@B<<..((('*'''''''&&&&&%%-2'(<>>@878***+>@@D51116+***667;@@=C@?>;9?A,,,,-CBHGJEGHFEEAFCCC@FCE>999GJCDB=CBC??;:6**)()&'))&%%.//584200131)((<@;;;:=?8)'',,'&&&)(-.,,++1;<<==@<78=FHGDEFDJJJDEBB<=98685('''))((()'''26/,%$$%$&&%%&;;<<<==?DCB@?=2100''''333358DCHFJIJGHJHJGHJJJIBCBCGJGJFDGD1//--,,0135356689=CDFJJJJFGGJFGGEJEFHEJJJJHJJHJJJGGJJJJDG?6JAA?@@?=>>GFIDEJHGEEGCDDJJEECDJGJ@@@ABD??>?EJIGJBAJA64452238BAA@BEBFIHEHJFJECDGHJJFJJJIGFFJFEEFIHEJID944445<@FFEJJBB?@B?FDFFEAD:6::EGJFEJGHJJGJJD?>?AIFJJC=BCA>=85/,'&&%%%%254*)*('((59=<ACGJJDFEFJDFJJJJJJGJIJJHCFJGEGHJJGJJB@A@;D:FE1110DCJJHJJJJGIF9DIEECDF?<>>A1.08-;8@A>6666?2+++100238;124474.87=>0//05655../>JHGEJ@AAAJJIJDIJJ?>?>FJD)(%$$$##%%./,,,,2,,,//>?>GECFJIHJIJHJEFECGEJIIJJDHGJHIGHHIJJJEFE@?;779ACA==<;22025.+7?>?@?AA@>99931*))*,*++'+1488?6/((CJJJJGFIJJJHJJIGJJGJAC922005341115=<=??JJIHIECJ<GJBDJJGDFA;867=>?JHJJHHJJJJGFFJJJIJJFEIA@@AC@;;;8899JGIJGDFEFAAAFDGIGHJIABAIJJJFBBCCCEGGDBCA@;<>=6JJJJJHDDDIEBABDCIEGA=<:30/0/,-,*%$&%''(*-78?BEJHJJIIJJJJJJHIEJJHIJJJIJHHJHHIGJJJIJJIJJDB=10167.511,)(*))/@EEHGDCCFFGE=322222?HEDGGJDJJGGDHFJJEEDDCJIIJJJJIIJJJIJIJGFDCDDB3./2:=954212,,,-1?:884)(('%$&&)*...4:CE@A?7767//+'.//.//067;?C('''44&&%%%%)./)047432250'',*('(+++*++,1/?C?@@BFIJJJGJJJJFFIIJFGGJDGDBBACDBBA@-(((,-(&&&'+)'&'+,,5:;?ADJIJJFJGGHF6644;<943,'%'()**3??45GJIJJJGGJIJJJDH<7/)**-))('(.8>A?@DFJJJIJJJJJJJIJHGHIDHFFC3331112?7)BD>>32236AJEB>999;=?@C@@DJEB;<;<>000@?GIHJEI@999EFEDEJJGE9988C;56>??DCBA@BICDDB@920..)%'().?ABEJEEJGJDBGE@<JDFGJFIJFDED:757763.-))'&%%&&%&'(*+++%$$$%&')&&'&)))%%$$%&&'('&&$$##$$%$%%%(/560.,,.6600116559<ACABEGEIJJJFJJJIJHIGJGHHHGFFHGEJJJFJJJIJJJIHJDDF:6111///-,'&'((5DFEGJGGJGII<;<EDHE5.+&%$$%%0155333<8@22?BEA?FCCDC>><<>///4;2,)&')(($%''+*%%%&&)&&.,*)'')*'''*'&(*-+*&%&&'&&&'$%$%&$%&$$########$%'%$#$&&'&',,*'$$%%$$$$%%$$$$&%$#$$%$$##$*0'%$$%$$%&''%'00??>CBBBA@?:956575559::E@???BECDA:::9<8344/+2124)&&&&'&,5463359:2101;:;<D<<;6>=@AA@ABGJGCDCCHIJJGJJHJJIJJFJJJJ>;;;JJCCACGDD@@HJJJJFDHHJEDJFJHJIHFE<<;00///-0321122/((;;HHIGH<;;<DDJJ=6667JJIJE200268>?HCCCCFFFCE?CBCEBA@5555;;;?;:66,,,BDEGDBDDJJJJIHJJJJHJEE>>>88335A;:+&%%%%&&&'&'&&&&)57CCDFJGJFCJHJHGJJGCGCADEJJJE;;CDDGJDFJFEJFC2222=>8656?ACBEA@@@>>>6BBDJJIIHFGHHDJCGDDGHEGB?<=?FJIIJHJIGGJIGDE>DIHEIJJFJEJ>,J?JJI;;9978995555CCDFJJFJIJACACIEC@@>....>AJFIJHHJGJIJEJGEJEGAGH=>HJFGJHIF999:JJHHJIIGH@?888:DHDJJJJDGEF>::43('')''''++DHGHJIJF<=322///,1264349B@DADBFGFE@33+*+++,+)(('%%*)+(*+-))/,-)3/%+''(-)((-//22344434/)(+0)((()),-01000'&)/)))8=;;:;GFGD=::FHDBBDBIFEJEDG<;:*(()6-),,-/;:;54(+55422?<<?@?BAGDE:998:9:::874124045.,**./0=@><=7=6GCBA@BAACGJJHJEJJJJJIIIJJJIJDHEJIJHHIDBEFFFBGFJAIFFJEGE2221755*((./6+47121/10'''0//3.../&&&&+'%%%&&%&10368EGDHEJBAJJJJHIDICDC863--.=BBA@@B;/)))):9(>ABJEFJIJJJJH5559??6BHGIJGJH433;</0003200/,'&&(25>BA=?@@EBB9664434312/899:52310.(6:0@FDCCC?@ACJJHEFDFDFHGJJJJJGJJJJC@AED<6))'&&'''''(*,&&&&&&%%&(00000ECDB77;9:76=?B>=;888858=A@@BEFACA?3:5../0;<:<;=??@@@@GHDB))))::;;8DBHFFDBFDCBCJHE?A?8GGEDJJGDEEIJJDHFIJGJJJJJEJJJJJCA211HE7>:(((/<<<@B6ABBJHGGIBBDBE<:::DDC99856747<>JJJJJJJJJJJJJ@>=;AA>8;:;212134565711054466BDIJEIJJGJIGJJJJJJJJJJIGIJIJGHDEB@A?@ABJEGHJJJHHJIEHGJF@A<;=HJGJ@>4345@@BEAEIJDBJIFI>==:@ADCH@8568JHJJCDBBJ===>>94/**+BJIJDCB@@A@AAFFACDCCGGJJEEJJFECEEGGJJJJJJJJJFHDGJJJIJJJJIFJJGJA=976?>FEJFJEJGG>>>;88.--.*)(*57<<<BBIJ:5456((((44>554=>?AJEJFCJ<99<'''';44339;ABAHGFJEBAA91JJEFEEJHGIIHEJJJJJIHJJGGECDFHIIIJJJJGJJJJJFFJGJJIJJJIHDIJ><332+(('((,+))*-//+,,+001?==<544244368:B8888@AAHJJEJJJG;;;:;@C>;;>?G3002*(((?=<==HJGA@@IIJJFGGCDBBACBJFJIHJGJEJJHJGFBDDJHFHJJJEEIGJJIIJCBEDDJJJGJGEJJJFJEJEDAAAA)(((*222955572112DCBBECJIJIJIJDHFGJBBBB21--035:?;@@=::440,CBDD???@DC@<;;=@CJDJ>;>;;;D;:;;JJJEF>=<4)'&'(('&&(--1,+******/0BABBCBEJIBAA@DF50027444000.&%&(/7667>BEJHJFFAAA@JJJG;::9<;8655)))*.543558ACDE111/000889957787/...77:JJJJJGCA<;;7<AECJG999@:9:<<99;<>>;<=AFA@@?AB/...====GJJG=<<:DEHEJHIJGJJJIJJIE>A?<CDHGGJFDD;1.5,''''''&(134:879:CDECFJCEJFJJJJHJFEFFEJIHJFIJGIJJGHJJJ770//./0/,,+),))((&%%&&)*.34;>ECIGF<<=JGH??>?IFEJJJJEFDJIJJGFJJJJJJEJIFFJJGFGBBDJJE?IIFFEEFCH+++++-+01(((()((7BC??@@J>@@IJJBCECGEJGEIGH65((((,9?AJJDDEEJ;:;4*'&%%&'166DJFGHFJHJ?:86556DJJHHJJGJJJJEFJ>>=>HDB4444445100.1?CD?EJFIJJIJ?>0..)((('(,0'%%%%(/:,,,*1&&)+700/*(*)(+/,,--//13111+((())'(./...*)*'&(.+***-'&'.?>99:;872../-2.0*)*))+%%+,,&+,),/021/,+++10--.0:<ABB@AAHIF?>??('';>211>HGFCFCHJID9:9@7889DJDJHF@?>AB///111242.245>@@AFGJJIJIFGGIEJCBDFGCDHFHJHEEDHHGFJIHJHJEG;;;;HEEGJFFIJGD?<<88;=;9:33335478ECJEGGIJFJIGJJJBC8.,-.//113===?ADJFEEJBBBCECFBE?CFBJH>><:>DFEJHDF7,-,,311/*(((--.-./0233)(((+2%
@Glass_T7V_16_D3_14_1_30
CGGCAACTCGGTCGCCGCATACACTATTCTCGGAATGACTTGGTCGGTCTTCACCAGTCACAGAAAAGCATCTACCGGATGGCATGACAGTAGATTCTGCAGTGCTGCCATAACCATGAGTGATAACACTGCGGCCAACTTACTTCTGACAACGATCAGGAAGACCGAAGGAGCTAACCGCTTTTTTGCACAACATGGAGGTGGTCACTCGCCTTCATCGTTGGGAACCGGAGCTGATAAAACTATACCAACAGCCAGCGTGACACCGCACGATGCCTGTAGCAATGGCAACAACGTTGCGCAAACTATTAACTGGCGAACTACTTACTCTAGCTTCCACGGCAACGCAACTAATAAACTGGATGGAGGCAGAATAAGCTGCCGGACCACTTCTGCGCTTCGGCCCTTCCGGCTGGCTGGTTTATTGCTGATAAATCTGGAGCCAGTAGCGTAGGGTATCGCGGTATCATTGCAGCACTGGGGCCAGACGTGGCTAAGCGTCCGTATCGTAGTTATCTACACGACGGGGAGTCAGGCAACTATGGATGAACGAAATAGACAGATCGCTGCAGTGGGTTCCTCACTCATAAGCATTGGTAAATTACCACCTGAGTGAGCTGATACCGCTCGCCGCCGAACAACCGAGCGCAGCGAGTCGTGAGCGAGGAAGCCTGAGTAACGCGAAGTAATCTTTTCGGTTTTAAAGAAAAAGGGCAGGGTGGTGACACCTGCCTTGCAACTGCGCCACTCATAGCGGAAACCAGAAACAAAAAAAGGGCCCCGTCAGAACTCGATAATTCAACTGTTTAACTCACAGCACAACGAAAAAGAACAGGCTTTCCGCTCTGCGTCTTCGTCAATAATGGCACAGCATCAACTTAAAAGTCGCAAAAGACGTGCGTCTTTTGATGCCCAGTTCAGACTGCTTACAGCAGAATAAAATCAGATTCCGGCGCAGCCGGTTGTGCCGCTTCGCGCCAGTACGCTGACCCCCCCGCCAGCAAAACGTCCCAAGCGATTGACCATTTAATAGTGACCAGTCAAAACGTTGCCCGCTTCCACCCTGGCCGTTGTCTAAAACATATTTATCAACATGCTGAAACTCGCGGGCGGGCAGGGTTTCACCGACGCTTAATGCTTTCCAGATGGCAACATGTGCTGGCAGAGCCACGCAGCGTATCGGTGTTCCAGCTGTTGCTTCATTACCATGCAGTTGCACTGCCGCCAGCGATAACACCTTAGCTTTTCTCCACCACATCGGCAATATCGGATTGCGGAACGCGCCAACATACTGCAACAGTGCCGCCATCACTTCCTGCGTGTTCAACGTTGACGCAACGCGGTGATGTCGCAACAAAAATCAACCCACCGTAAATCGCGCCCGCGTCATAAGCTGCTTTAGCATCTGCCACGCGTCAGGCCACATACTTTATTCTCACCCAGCAACACCCGGCGCACGGCGGCGTGCAAAATGGTAACGGCCATCGACGCAAACCAATCAGAAAACCGTTAGCGAAGTGGCTTAAACTCGCGCACCTGGTGACGGTCTGATGCCGGATTCGCTGATTACCGTCACGTTGTGCCCCAGTTTCGGCGCAAGCTCGCGGGTCAGGTCGATGGATTCGACAGATCACGCAAATCGCGGTTGTTGATGCCAACGACCTTTGCTCCAATGCAATGGCGCGCTCCTGTTCCTCTTCATTACTGACTTCGGTCAGCACCCCCATCTCCAGACTGTGAGCGACGGCGGCAAGCTGGCGATATTGGTCGTCATCCAGTACTGAAAGCATTAATAAGCAGGCATCGGCCTGGTAATCGCGCGCCAGATAGATCTGGTAAGGGTCGATAATGAAGTCTTTACATAAAATCAGCTGGGGCGGATGTTGGCTGGTGGTGGGGAGGAAGTGAAAACTACCCTGAAAATACTTTTCATCAGTCAGCACCGAAATTGCCGACGTTAATGTTTATGATAAGGTAATGGTGCCTGGATCGAAATCATCACGGATCACGCCTTTTGACGGCGACGCTCTCACTGCAGATAAAACGCCGTGCGCACCCTGTAGCGCATCATAAAAATGTCGCGTGCTCGGCTGAACCTCGTTGTTGAAACTTGGCCAGCGGTTGCTGCTGTTTGGCTTGTACCCAAATCGCCTTGTCTGCGACGATTTTCGCTAAAACGGTTTGCATCATCTAGTAGTCCTGTGTGACTCTCATCTAGTTTCTCAGTTTCTTCTTCTTCCAACAAGAAGAAAACGAGGAACTGGCTACACGCAGCTGGATGGACCAAAACGAAAAAAGACGCTCGAAAGCGTCTACTTTCTGAAAAATGGTACCGAGGTCCGCACAGGTCAATCAAGAACCAAACGAAAAAAGGCCCCCCTTCGGAGAACCTGTCTGGAATTTGGTACCGAGTTGTAGGCAGACACGTTCAAGTGCAGCCACAGGATAAAATTACCTGGGCGCGGGTGCATCGGACTCGACCGCATAGCCTTCAGGAGTGAGTTGTGCAATACCAACCAACAACTTTGACCCTGCCAAGCGGCACCAGATTTCTTGCGTACGCAATCCCTAACCAAAGGTGGCACTCAGGGGAAGCGCAAACTGCCCTGCAACGGGAGCGTTGGCTTCATCGCTTTTTGACCCCATCTCGTATTTCTCCTCTTTCTCTAGTAAAGTGTTTAGTTACCTATTTGCGTCCTTCATAGCTTGATCCGAAAAGTTCTCTAGTAGCTAGCATCATCCCTAGGACTGAGCTAGCTGTCGACTGCTCGAGAGCGGCCGCGAATTCCAGAAATCATCCTTAGCGAAAGCTAAGGATTTTTTTTATCTGAAATTCTGCCTCGTGATACGCCTATTTTTATAGGTTAATGTCATGATAATAATGGTTTCTTAGACGTCAGGTGGCACCATGGAATAGACTGGATGGAGGCAGATAAAGTACAGCCACTTCTGCGCTCGGCCTCCGGCTGGCTGGTTCCTGCTGATAAATCTGAGCATCGTGCAGTTATGCGCGGTACTGGTGCGGCGCACTGGGGCCAGATGGTAAGCCCTCGTATCGTAGTTATCTACACGACGGGGAGTCAGGCAACTATGATAAACCAGATCGCAGATCGCTGAGATAGGTGCCTCACTGATTAAGCATTGGTAACTGTCCAGACCAAGTTTACTCATATATACTTTAGATTGATTTAAAACTTCATTTTTAATTTAAAAGGATCTAGGTGAAATTGCTTTTTGATAATCTGCATAGCAGAATGCCTTAACGTGAGTTTTCGTTCCACTCAGCGTCAGACCCCTTAATAAGGTGATTTTATTCGGAATGGTTTTAATTTACATTAATGTCCTTGTTGTGGAACAAAAAACCGCCTTGCAGGGCGGTTTTTCGAAGGTTCTCTGACTACCAACTCTTGAACCGAGGTAACTGGCTTGGAGGAGCGCAGTCACCAAAACTTGTCCTTTCAGTTTGACCTTTAACCGGCGCATGACTTAGAGACTTCATGCCTCTAAATCAATTACCAGTGGCTGCTGCCAGTGGTGCTTTTGCGTGTCTTCCGGTTCGACTCAAGACGATAGTTACCGGATAAGGCGCAGCGGTCGGACTGAACGGGGGGTTCGTGCATACGGTCCAGCTGCGACGAATTGCCTACCCGGAACTCAGTGTCAGGCGTGGAATGAGACAAACGCGGCCATAACAGCGGAATGACACCGGTAAACCGAAAGGCAGGAACGGGAGCGGGCGCAGAGGGAGCCAGCAGGGGGAAACGCCTGGTATCTTTATAGTCCTGTCGGGTTTCGCCACCTTGATTTTGACGTCAGGACGTAATGTTGTCGGGGGGCGGAGCCTGCTGTAAAGGCCTGGCTTTGCGGCCCTATCACTTCCCTGTTAAGTATCTTCCTGGCATCTTCAGGAAATCTCCCGCCCCGTTCGTAAGCCATTTCCGCTCCGCCGCAGTCGAACGACCGAGCGTAGCGAGTCAGTGAGCGAGGAAGCGGAATATATCCTGTATCACATGCTTGTGAGCGCACGGTGCAGCCTTTCTCCTGCCACATCAAGCACTTCGCTTGACACCCTCATCATGCCAACCATTCGTGAGCCGTATACACTCCGCTAGCGCTGAGGTCTGCCTCGTGAAGAAGGTGTTGCTGACTCATACCAGGCCTAGAATCGCCCCATCATCCAGCCAGAAAGTGAGGGAGCCACGGTTGATGAGAGCTTTGTTGTAGTGGAGCCAGTTGGTGATTTCGTTGCTTTGCCACGGAACGGTCTGCGTTGTCGGGAAGATGCGTGATCTAAATACATTCAAATATGTATCCGCTCATGCGACAATAACCCTGATAAATGCTTCAATAAATAAAGGAAGAGTATGGTACCTCGACGTTCCGTGTCGCCCTTATTCCCTTTTTGCGGCCTTTTGCCTTCCTGCTTTTGCTCACCCAGAAACGCTGGTGAAAGTAAAAGATGCTGAAGATCAGTTGGGTGCACGAGTGGGTTACATCGAACTGGATCTCAACAGCGGTACATCCTTGAGAGTTTTCGCCCGAAGAACGTTTTCCAATGATGAGCACTTTTAAAGTTTCTATGTGGCGCGGTATGT
+
*&$#&'&&&&57CDD<:=CBCDCEGA@@==5''&(,)((()%&)*''''''&*:=8777EICB==>CC?<=65+*,)).EDCDAB>??***(%'$%(%%%==<<==<=A;>>@GIBD:5557CBCHFEFDAA=;;=444420//005;<D988((()//08997324AEJJEHBCAEC>988854650-..469..,,(*)(&%%$####$''&'''(&$$)((-0526+(()(((-./022/0,+*()(,,&&'&)1+-;444100---.13877869<444ACCGJFCDA??BEDGGJHGDDE??888;>BHEEC/...8/,-+**+((%$&''*,)*%%&%'&$$#$%%$$&%$$%*++*+-*%%%%''&'$$%&&)$%%%(&'(())*256<==;6-154;?60,-/:;FCCFJ@FDB<9:99;???@:9322322:?BC<:;8777:,**,+,,,,77@@B@4222<<:::=AA>>>D@<-,+%$$$(1110*&%&&((568533/0005;998:BD@AF@ACHJB@7321/-,,2111112100093377----2///-,,,/+(((''(('$$$(+--(%&((00:<>?EEHA?:9...++++**993333AC=>:;;*+*&&),'%&5;:;3223:88864--./210''33899=<<>9@5422)$$$&)27AABBBA100/103?=<=::;@=><=8543::632,)**,755111-,+*'(,*/)+(''(-,&&%$$#$$%$$%%)(((%)1133@<;<;@>?87.-*---**%%&&(&&'(*+/000(''&)'%''()()$$#$$%%&$%%%'(),01)(&%$$$&,.'$#$'%$$$%%&''$$%$$&&&&'%$%$$##%$%##$#&&$%'++)%$$&'*+,+*%%%%)(('().+--''''+)()%%$%'**)('$%)*))%%'')())+((''&(*+*))*500,+)))+'*))*''(4/,,-.,***('&'+**''''(+,+11/655,++0''&)++767879889942222(((%%%%)035;=89<>JJ===;;:75999:8000/,...-,++*(''&&(-0..,-///20...((()./679:=933--./=:?@@EA@?D@=JDJAEEAHBC@AFGEHFEFD:JJJIJHGHJJEDF::;2000,,)'%%%5588812/-+(&&'&&$%(*.1111&%%&**+,+///45544////0001>>;=>>BAABB7778EAAA7<;;5+*)'&(,564<9:++*+)))*)(&%%*)(((*+.2,,++.'(.9;99867555(((+,,--2<AC222278864.*(&(+.17=?@>@DAGDDJGHHJEFFEB=:88'''(;89;;0/..62-54563//.-+*((''(*&&&&-004574342/---+,,,++,&'''/054565:@?@A84335/1,+6+-9:4333<<<=A@>;;<4444.-.....00-...8979:++*-.(.,,+&&*.8))**:....?AAFEJJJGG=99<CCGGJFB:8/,,,'1+**+///335--+))&&%%&&&)&&''(..22((('('')).+/.,,('('(&&((((322//++,;<9-----01,--.&%%''&$$%%$#$'*)+,0''&'))()&&&&'--++,+*+*&())7:9>@>@ACEC9643--(235B<=<?HEBB<;6011787/6;::7(()))*++,==<31113655-,,-2>;;7899;DFEEHJEB@?889///--*((())()3///+,+++/76638:?FBDC==::9:>CA@ABDDD@@AA99769@ICEFEJHJ@876(''',,,337692,,24712DCCACFGIDFF<CC?CEGEA??D@JGDCBEECC55568<=DD91**'''&'((,+*&$##%'7677860(%&(--)*''(,.779/./-*((('&(=A?==:998898467>=757.---688341/,*'''%%&%'')*(()*''&&&%'.--300/3435556=555586557;:;8779D@AA:98:;:0/)).//2+*,-,..44.---1/.*3--33.6;32455876677@GFFE=>3333;>=>855580-,')*&%)))*)&'+1540**,,6588;:<=99857431*%$$(/('&&+-045:9665<>>???@CGFCBAABEJEAB@=<@JCAA@AC>''(2679><<==CJHGIDBA>.-,)(&%$'%&&&-.-.2*'%%&*'(('*0,//,-666//..1-/0-,,,))/))-.&&%%&'''))('')%%%%*+03973335***-CDBABB<<<<0///6700..)'').'('''&&&(&(1-./.001324-//589;;(%%&&(''')'').1+)*4<A?;997999=764(+338622//**&&'%%'%'&%&'&&'&&&&'%%$$%%%$$#%,/02---.222,,,.-/((('+)&&%%%$&$$%%%%%%$$%(*('''),,--,,--9:DDJEBC?>B9;<<@E@54421/410///*)))/3/&%&&**+<+'56>?FGDICEDJ@@B99987642.*31./152377((&+-.0..+++/1388---.4466;<?JJHBA?@?@AAA:88767>668:==?HFBCA>9<<9545)((()**0./9::DA>84(&&')**-9<=D<97:6CJG>>>>JJIEFH@?6113&%%'''')1999542912410-+**,./;:;>AJDEFCC3223@=>>=334/.'''''555557894446:65666<'&%$&%%&%%$%&%(+-(7333344:5333559BDBB?><>;=BCFEGH=<2124420139=??<9445>BBGJEFCC@=<==>?ABB??@@<<=8C@;;:<?:C=878864456CBCD?@?<998:***()***.('()/.-,-0*''*)*+**('(*++.220/011'&,+*+**)''&&())00-,6//421----.-++8;?=CCAB;772&'&'(1....2221/++-.+)&$$%%&&&*)+*)*+1686-%%&&&'''''(**123:C@:65556:52,****/'%&11*)*))))+,--,---..0))()2(&((,./---.--&%%%$$$$$%%'%%$$'--.1013-+**5445:<;:<::9644('''%%%))3313))))-*('*+73;;=DJCEEEBBBC>EB@>>5,87:;1/..5-222**)%%%%%(64556=89:;;1/.+)&&&'(+*,+*''))('(')*'))'(&''''$&'&&&&%%%%;4<BAA21114;@:89;AF?;;0--.9:980///0?=*&)''&&%&$$%&+-('('&&&/&+''(/.'&%&(()&%%%&'&'&%%%$$&%&$$&')*((69=>@.---E??B@BCJ?>=<?7B)&&',0,-*+''')))*..*//3('''*-3@@<?D@ACBD53338;;<BA@A87:=>@@EFF@ABJ9998=10123-----0'''''0,(-2256433330..-,&'&()+-,%&&$%*+1112<FCBABB?=;::8845540/+-1.32.00((()-+'&$$'+/./)2**(.'&&(,,,2263---++++,,-,111('&&'*--/03:;;::9=>=?BB;98::610****-''&('(()*())*.)&%%%%('))),,11345<;B;:+**+68<>@@?>?42333:999B;;;<BCAACGFGBBBBABJHEJJHDEEFH<=BEBAAE@><CDDB322//&'(*,**))''),((1187;60010-))++<CC@;;;<>>>><DB?<=EA?(''(9:97'$$&''&&&(+&'&&)%(0110/0+++**)''##+-/14((((,&&'9=74)((('$$$&&&'%%&&'((()*+.01,+&'''*((%&&******)=>700BBEJFGJJJHCJJFC=;1(&&$$&+*)(''''*/088BA?<<;;>>;(((1<<0430+''3:<=DF@;;;<66660---14677;;:;)(''1788942ECJJEJIEJEBA<<888;@>=>8732)%&%%$%%+&&(++)).***+**''31999CCGIGE870'$$&')-.+'''(()1'''(0++.)'''(+''')'('$#%#$%%'&''-.49:?>>@JJ@???@G===@EJFGIIEGFDGJJEIJIIDHBC@?@<556559:<:68;2;=*((+12338@AAEB<=<;30,-.8886:882/.-,323:<=<>>>==20/.+,/,/-/2.*(('(2+.'''?>?5998:943(&'((&&&/+5A@BCDFJJJJJJJJJGEH??;:;;GBB=<4555::CHGBACCEC9887996:66555599665211,(&&'&))+1+(((-06<ABC?@@=.***)+)(%'./1/62.++((&%'%%%%%$$%%))')(),;=;==<;9/2717821.,0''&&')-***&%%&4('(*.-,..-+*)(''')9<=C>CA?:88343320)''@?=;))))5>8874.,,-+*+-*)))(()*/11:@8>=><2112B*)((&&%&122556=<<.)))230-/211,*()')+0414221223333:8919@DDJ////1110,+*+,+))'&*'/1366756,+(%%&%
@Glass_T7V_16_D3_14_1_31
GCTATCAGCGTCGCCGCAGAACATCAACTGTCTCTGGAAGGTCACTGTGCCCGTCAAATCAGCCGCCGTCTGTGTCGCAACTACGACCTGATTTAATGGAAAAGCGCCATATCGAACGCTTATGTGGCACCGGAGATGCGCGGCAAAGTGATGCTGTTTGGTCACTGGGATAACGATGTGAAGATCCCGATCCGTATCGCGCAAAGCCGGGAAACGTTTGCAGCGGTGTGCCGCTTCTTTGAACAGTTGTTACCGCCAGTGGGCGCAGGCATTGAACGCAGAGCAGGTATAAGAATGACAGAAAAAGTAAAACAACATGCCGCTCCGGTAACGGGCAGTGATGAAATCGATATTGGTCGCCTGGTCGGCACCGTCATTGAAGCGCGCTGGTGGGTGATTGGCATCACCACCGTGTTTTCGCCCTCTGTGCCGTGGCTTACACCTTCTTCGCCACGCCGATTTATAGTGCAGACGCACTGGTACCAAGAAAATCGAGCAAAACAGCGGCAATTCGTTAAGTGCAGACATCGTTCAGGCATCACCAACAAACCGCCTGCATCGGACGCCGAGATCCAGTTGATTCGTTCGCGTCTGGTGCTTGGTAAAACGGTGGACGATCTCGACCTCGATATTGCAGTGAGCAAAAACACGTTCCCGATTTTCGGTGCGGGCTGGGATCGCCTGATGGGTAGTCAGAACGAGACGGTGAAAGTGACCACCTTTAACCGCCCGAAAGAGATGGCGGATCAGGTGTTTACGCTTAATGTGCTGGACAACAAAAACTACACCCTGAGCAGCGTAGGCGGCTTTAGCGCCCGGGGGCAAGCGGGCCAGATGCTGAAAAAGAAGGCGTCACGCTGATGGTTGAAGCCATTCACGCCAGCCCGGGCAGTGAGTTTACCCGTCACCAAATACTCCACGCTGGGGATGATCAACCAACTGCAAAACAGCCTGACGGTAACGGAGAACGGCAAAGACGCTGGCGTTTTGAGCCTGACTTATACCGGTGAAGATCGTGAACAGATCCGCGACATTCTTAACAGCATCACCGTAACTATCAGGAACAAAATATTGAGCGCAAATCGGCGGAAGCGTCGAAAAGCCTCGCCTTCCTCGCGCAACAGTTACCGGAAGTACGTAGCCGCTTGGATGTTGCCGAAAACAAACTGAATGCCTTCCGTCAGGATAAAGATTCTGTTGATCTGCCACTGGAAGCAAAAGCGGTGCTCGATTCGATGGTGAACATCGATGCGCAGATTGAACGAACTGACCTTTAAAGAGGCGGAAATCTCCAAGCTGTACACCAAAGTTCACCCGGCGTACCGCACGCTGCTGGAGAAACGTCAGGCGCTGGAAGACGAAAAAGCCAAACTTAACGGTCGCGTAACGGCGATGCCGAAAACCCAGCAGGAGATTGTCCGTCTGACCCGCGATGTCGAGTCTGGTCAGCAGGTTTATATGCAACTGCTGAATAAAGAGCAGGAGCTGAAAATCACCGAGGCCAGCACCGTCGGCGATGTGCGCATTGTTGACCCGGCAATCACTCAGCCTGGCGTGCTGAAACCGAAGAAGGGCTGATTATCCTCGGCGCGATTATCCTTGGCCTGATGCTTTATCGTGGGTGTGCTGCTGCGCTCGTTGTTTAATCGCGGCATTGAAAGCCCGCAAGTACTGGAAGAACACGGTATTAGCGTCTATGCCAGCATCCCGCTGTCGGAATGGCAGAAAGCGCGTGATAGCGTCAAAACCATCAAAGGGATTAAACGCTATAAACAGAGCCAGCTACTGGCGGTGGGGAATCCAACCGATCTGGCGATTGAAGCCATCCGTAGTCTGCGTACCAGTTTGCACTTCGCGATGATGCAGGCACAGAACAATGTGTTGATGATGACCGGGGTTAGCCCGTCAATTGGTAAAACCTTTGTCTGCGCCAACCTGGCGGCGGTGATCAGCCAGACCAATAAACGCGTGTTGTTGATCGACTGCGATATGCGCAAAGGCTACACCCACGAGCTGTTGGGCACTAATAACGTTAATGGCCTGTCGGAAATTCTGATTGGTCAGGGCGATATTACTACCGCTGCTAAACCGACTCTACTGCCAAATTTGACCTGATCCGCG
+
9;=<<531..0-./04678888IJJGJJGFJJGF?GJIHJJJJJJJIJGJJJEDC556B>??@;97787-,--)(--.,.-200/035>>@AB9'&%&,4=EFGAACFB@::/../7=;98//.*&(.****9<=99;446?@@6667B>>?@DED;;;:?AAA?>?@IJJJDJ00((=;331+++37((((:8:99+*)(**''(5412:CHJI=<=;:5334..-)*'&%%%'(%&'2'8890000870+,-/BB@DEGJIJJEFIHF@@;;;?JDEDFJHHJJJJAJIIFJIFCDF???ADGH><112><++,/0..0/55...7AGIJJFHGJJHGJGJJ9999GJEGJIJEJCB@@IJFFIFEEFEJHHFEDBACJJHJJHGJJGJFJGJAAABCCD=?<676---('&%%%&&(?@CH?==?HGH::4+()'&'*13:;;675<DJJJIJ=8899EAC77755..//01333))))5/(((*4488:@A@GHFFJJJEDFGCB?=>>=A?>4')<8'&%%%'%++**)&''/0&%&&&223ADFFHGIFHHFDFIEDJEFD??>>??>;GDDECGE:;??>GHFJJJJHJJJBJ>=>=ABGA0//,--)&&&((&%**50:9@CFFIJGJEEA@@BFJFJJI<<<AG2DB;;:8=96665:93336A>>>?FD7667<9:(((***,,2.-.-./.12&&&''')+)))ACJFEEJIAJJF><82///7<95440...6+3::98888833-,,3@?GJJJIJHBBAB>===B>?A;9897788A.-,*'&'')'''+/44496000,,-,,99GIIC@@@;;<;GIJEC@>>5337?<=A@@JHJD?===?IIGEGIJJ=<<<DICCE?7778JGJGIFJJJGA>?//(&&'-47=5BAEEJGFEHGABAADJHGEJFJHGC4444333;FGDEJECGFJJDBCBBCDEJHJBBC@9410/.//22226:;7666JJDJEC:)&&&,,B?==?;@@A?73*?>??=<6--37=CA1000JDGGHJIJG@BA;>B7667;7,,-.>==BBCDF@@BBHE>>>DCEHJ>>?@@A@;;=::::AGBJDJ<;;.**+EC;;=;9;??IJJIHDCAAEJH2112?AGHJIJJJJGJFEGJJFFCB97229=;11,((15JJDGJJJ=444/0,+(&&(,%%67<:99EA711--/.+'****((,+/00CCGA>==DIE=;:<>BD83211/..6=EJGJGJJJGJHJJJGE@=+'''>@@BCCGJJJJJFIEAGJGJHGHDE<EDDDEA@?@DGEJHEJ....GJJEEBDGE8788>JJIIJHEFECABDEJJIJJJJJEEDABEJEBDCEJJJCAA?AIGJJJJGIEEEEDEDDC;5444;=@JJJJJFHIJJCCDDJIJJJJGJJICBAA?1000788;ABFDJEJIHJJJFBBADGJFFGADCDEFJIIEC<:;<@CBBEJFIBAEE?:86:67?@A@FFJGB5<;;;@A>1111JD@@?@C@<===@BIJJHIJJHJHJGGC;21193-B@ACBDIJJ>=>:=HIJJIGJJJ;::DB:763.,)(03>:777=?AIJJG?@HJJEFEHIFJCED:;<=IFDE?@??C((-))*.;?ECIEFDJHHGCGB8779C=;?:==>GJIGHJJJHJJJHJJJJJJGGFA>>?CJJEJJECDABCJDEDFJFJIGIIJEJJIJJJJJJHJGGJJJJIJJJJJHFJGGGGCDADEEJHCG@@>--<GEIIJHGHHGJJJGJJJJJJGHJHB?@CJJDBAB:::;6556CH;:::;3482,/<5==10017A@AHIJEFBDCGIJEJFFBGEFIHJJJJIIJJIHJIHHJJJJEDIIHJHGJJJB@ABCCA@9566;<<0/0/:CFFIGJ;;;;;GFJJHHFGJJ@@90001:;@@AEJEDGGJDJDABBJJJ?>>?GJHJJGJ===<CJ90/-0.779@/...JJJJJIJIDEEDD<;<;:89=BGGEJJJHGJJHJGHJDFBBDEEFBJ?>>>FHFA388::::99<>FDCCGJJGGJIDJGJJJGDIGGJFFJCBC@AG@DCEIFJEHFJFJJJFHGIJJJJJEGJC2,,*&&/6''''?:894:<7788B:9993))%
@Glass_T7V_16_D3_14_1_32
GCTGCTCTGGATACACTGCGTGAAGACTCTGCCAGCACATGTTGCCATCTGGAAAGCATTAAGCGTCGGTGAAACCCTGCCCGCCCGCGAGTTTCAGCACGTTGATAAATATGTTTTAGACAACGGCCAGGGTGGAAGCGGGCAACGTTTGACTGGTCACTATTAAATGGTCAATCGCTTGGCAACGTTCTGCTGGCGGGGGGCTTAGGCGCAGATAACTGCGTGGAAGCGGCACAAACCGGCTGCGCCGGACTTGATTTTAATTCTGCTGTAGAGTCGCAACCGGGCATCAAAGACGCACGTCTTTTCGCCTCGGTTTTCCAGACGCTGCGCGCATATTAATAACTCGGTACCAAAGACGAACAATAAGACGCTGAAAAGCGTCTTTTTTCGCTTTCATCTGAAGTTTAGGGGATAGTCCAATTATTGAAGGCCTCCCTAACGGGGGGCCTTTTTTTGTTTCTGGTCTCCCTACTAGTAGCGGCCGCTGCAGTCCGGCAAAAAAGGGCAAGGTGTCACCACCCTGCCCTTTTTCTTTAAAACCGAAAAGATTACTTCGCGTTATGCAGGCTTCCTCGCTCACTGACTCGCTGCGCTCGGTCGTTCGGCTGCGGCGAGCGGTATCAGCTCACTCAAAGGCGGTAATTTACCAATGCTTAATCAGTGAGGCACCTATCTCAGCAATGTGTCTATTTCGTTCATCCATAGTTGCCTGACTCCCCGTCGTGTAGATAACTACGATACGGGAGGGCTTACCATCTGGCCCCAGTGCTGCAATGATACCGCGAGACCCACGCTCACCGGCTCCAGATTTATCAGCAATAAACCAGCCAGCCGGAAGGGCCGAGCGCAGAAGTGGTCCTGCAACTTTATCCGCCTCCATCCAGTCTATTAAATTGTTGCCGGGAAGCTAGAGTAAGTAGTTCGCCAGTTAATAGTTTGCGCAACGTTGTTGCCATTGCTACAGGCATCGTGGTGTCACGCTCGTCGTTTGGTATGGCTTCATTCAGCTCCGGGTTCCCAACGATCAAGGCGAGTTACATGATCCCCCATGTTGTGCAAAAAAGCGGTTAGCTCCTTCGGTCCTCCAATCATTGTCAGAAGTAAGTTGGCCGCAGTGTTATCACTCATGGTTATGGCAGCACTGCATAATTCTCTTACTGTCATGCCATCCGTAAGATGCTTTTCTGTGACTGGTGAGTACTCAACCAAGTCATTCTGAGAATAGTGTATGCGGCGACCGAGTTGCTCTTGCCCGGCGTCAATACGGGATAATACCGCGCCACATAGCAGAACTTTAAAAGTGCTCATCATTGGAAAACGTTCTTCGGCGAAAACTCTAAGGATCTTACCGCTGTTGAGATCCAGTTCAATGTAACCCACTCGTGCACCCAACTGATCTTTCAGCATCTTTTACTTTCACCAGCGTTTCTGGGTGAGCAAAAGCCGAAGGCGAAATACCAGCAGAAAAAAGGGAATAAGGGCGACACGGAAATGTTGAATACTCATACTCTTCCTTTTTCAATATTGCTGAAGAACGTTATTAGATTATCTTACCATTGAGCAACATATTTTAAATATATTCAATTCACACATCTTCCAACAGAATGCCTGGTTCATGGCAAAGCAAAGATTCAAATCACCGGCTCGGTCACCTACAACGGCTTCTGATTCGCATAGCTGCCCTCCTCACTTTTTCTCACACTTGATAATGCGGCGATTCCACGGCCCGTGGTGCTGATCACCGATTACCTTCTTGCCACGAGGCAGCCTGTCCAGCGCCCTAGCAGAATCTCTGCTTTGGCTTCTTGGCGCTGATGGGGGTCTCAAGTGAAGTGCTTCATGTGGCAGGAAAAAAAGGCTGCACCGGTGCGTCAGCAGAATATGTGATACAGGATATATTCCGCTTCCTCGCTCACTGACTCGCTACGCTCGGTCGTTCGACTGCGGCGAGCGGAAATGGCTTACGAACGGGGCGGAGATTTCCTGGAAGATGCCAGGAAGATACTTAACAGGGAAGTGAGAGGGCCGCGGCAAAGCCGTTTTTCCATAGGCTCCGCCCCCTGACAAGCATCACGAAATCTGACGCTCAAATCAGTGGTGGCGAAACCCGACAGGACTATAAAGATACCAGGCGTTTCCCCTGGCGGCTCCCTCGTGCGCTCTCCTGTTCCTGCCTTTCGGTTTACCGGTGTCATTCCGCTGTTATGGCCGCGTTTGTCTACGTCCGCGCCTGACACTCAGTTCCGGGTAGGCAGTTCGCTCCAAGCTGGACTGTATGCACGAACCCCCCGTTCAGTCCGACCGCTGCGCCTTATCCGGTAACTATCGTCTTGAGTCCAACCCGGAAAGACATGCAAAAGCACCACTGGCAGCAGCCACTGGTAATTGATTTAGAGGAGTTAGTCTTGAAGTCATGCGCCGGTTAAGGCTAAACTGAAAGGACAAGTTTTGGTGACTGCGCTATCCAAGCCAGTTACCTCGGTTAAAGAGTTGGTAGCTCAGAGAACCTTCGAAAAACCGCCCTGCAAGGCGACTTCGTTTTCAGAGCAAGAGATTACGCGCAGACCAAAACGATCTCAAGAAGATCATCTTATTAAGGGGTCTGACGCTCAGTGGAACGAAAACTCACGTTAAGGGATTTTGGTCATGAGATTATCAAAAAGGATCTTCACCTAGATCCTTTTAAATTAAAAATGAAGTTTTAAATCAATCTAAAGTATATATGAGTAAACTTGGTGTGCGGCACAGTTACCAATGCTTAATCAGTGAGGCACCTATCTCAGCGATCTGTCTATTTCGTTCATCCATCGTTGCCTGACTCCCCGTCGTGTAGATAACTACGATACGGGAGGGCTTACCATCTGGCCCCAGTGCTACAATGATACCGCGAGACCCACGCTCACCGGCTCCAGATTTATCAGCAATAAACCAGCCAGCCGGAAGGGCCGAGCGCAGAAGTGGTCCTGCAACTTTATCCGCCTCCATCCAGTCTATTCCATGGTGCCACCTGACGTCTAAGAAACCATTGTTTCCTCATGACATTAACCTATAAAAATAGGCGTATCACGAGGCAGAATTTCAGATAAAAAAAATCCTTAGCTTTCGCTAAGGATGATTTCTGGAATTCGCGGCCGCTATTAAACTTAACAGCTCACTAGATTCCTGGCGCTATGCTAGCTACTAGAGAACTTTCGGATAAAAGACTATGAAGGACGCAAAGAGGGAACTAAACACTTTACTAGAGAAAGAGGAGAAATACTAGATGGGTCAAAATAAGCGATGAAGCCAACGCTCCCGTTGCAGGGCAGTTTGCGCTTCCCCCCTCGAGTGCCACCTTTGGCTTAGGGGATCGCGTCGCAAGAGAATCTGGTGCCGCTTGGCAGGGTCAAGTCGTCGGTTGGTATTGCACAAACTCACTCCTGAAGGCTATGCGGTCGAGTCCGAATCCCACCCCAGGCTCAGTGCCCGGAACCCCTCCTGTGGCTGCACTTGAACGTGTGGCCTAATAACTCGGTACCAAATTCCAGAAAAGAGGCCTCCCGAAAGGGGGGCCTTTTTGGTTTGGTCCGCATCCACCTGTGCGGACCTCGGTACCAAATTCCAGAAAAGAGACGCTTTCGAGCGTCTTTTTTCGTTTTGGTCCATCGAGTGGCGCGCTTAGTTCCTCGTTTTCTCTCGTTGGAAGAAAGAAGAAACGAGAAACTAAATACTAGAGTCACACAGGACTACTAGATGATGCAAACCGTTTTGGCAAAAAAATGTCGCACAGACAAAGGCATTGGGTAAAAGACCGCAAACAGCAGCAACCGCTGGCCAGTTTTCAGAATAAGGGTTCAGACCGAGCACGCGACATTTTTATGATGCGCTACAGGGTGCGCGCACGGCGTTTATTCTGGAGTGCAAGAAAGCGTCGCCGTCAAAAGGCGTGATCCGTGATGATTTCGATCCAGCACGCATTGCCGCCATTTATAAACATTACGCTTCGGCAATTTCAGTATGACTGATAGAGAAATCTTTTCAGGGGAGCTTTAAACTTCCTCCCCATCGTCAGCCAAATCGCCGCCACCGATTTTTATCTAAAGACTTCGTTATTGACCCTACCAGATCTATCTGGCGCGCTATTACCAGGCCGATGCCTGCTTATTAATGCTTTCAGTACTCGATAACGAGACCAATATCGCCAGCTTGCCGCCGTCGCTCACAGTCTGGAAATGGGGGTGCTGACCGAAGTCAGTAATGAAGAGGAACAGGAGCGCGCCATTGCATTGGGAGCAAAGGTCGTTGGCATCAACAACCGCGATCTGCGTGATTTGTCGATTGATCTCAACCGTACCCGCGAGCTTGCGCCGAAACTGGGGCACAACGTGACGGTGATCAGCGAATCCGGCATCAATACTTACGCTCAGGTGCGCGAGTTAAGCCACTTCGCTAACGGTTTTCTGATTGGTTCGGCGTTGATGGCCAGTAACGACGATTTGCACGCCGCCAGTGCGCCGGGTGTTGCTGGGTCGAATAAAGTATGTGGCCTGACGCGTGGGCAAGATGCTAAAGCAGCTTATGACGCGGGCGCGATTTACGGTGGGTTGATTTTGTTGCGACATCACCGCGTTGCGTCAACGTTGAACAGGCGCAGGGAACGCGAATGGCTACGGCACCGTTGCCATATGTTGGCGTGTTCCGCGATCAGGATATTGCCGATGTGGTGGACAAAGCTAAGGTGTTATCGCTGGCGGCAGTGCAACTGCATCGTAA
+
+&)*'''*01<=43//1./++)(*(*#$$(**+&1///310064>?:;9=@@EJJFH=>=>JJEGJD<<<<JGIJJIED70?<74JDC?@@?AB>@@>;;;;A888=;;;;;;;JJJCDEGEHJJJJJJGJCD3.+*.**1;9764...::;BEGIGJJIIJJJIHJJ8888===>CDCEIJJJJJJEIGJDD??GDGIJJJIJBF:<;<>JBBDEJJJJJJJIJJJJHJHFEB@@@CEFIGJGHFHJHCHHJJJCC>>??23?AHHJGJJI@A@AH@>><<>?5A=0DA=:;99B667BD???@FDI/---<ACFCGIJ;:1=E??JJHJJGDDJHFJFCDFJJEJFGFJDCCBA8;1.03/4(''(*)*+0)))/?BEFHFECCFJFGD.-)((5-*)%%$%8:>A@555AJHFFEGJFIJGJFEJGIFIHFJE===@CBGDCDJJB@?>=J@EF?>;=>>C4445GFC;A8782222JJIFGIJFFAC?@=>>JJJJFJGJHDJJJHHFHJHHEHHGDGIDIC;:<<343<2210*7CIFCBBCGHJGJE@@?@;JGJJGIJJJ==??JGIGJDGJHEEHIJJJJJIJGHJJJJIJIGJBECCGJB???JJJFJJFFJIHJDEEGJG===>JJIFIHJJJJJJJJIJJJJFEJGG>ACBBAA988==8778:3-*)'((&&&$$%'&&*,//.06;8ACGEJJJHJFJJFJFFACB@CDDHJHJJJJJIHHIJGGJJJJJJEJJJD==:>H978)A?@=>??DDCE@?@JFGHFJJJGJJJJJJIGHJJJIJJHJFFIH@?:=0/-,+(),+1:<?A@CDCGJFJJJJEJCFD;BABG?G=E???@AC((((8:88CHGJDGBCJJJJJGDJACABE?72222//))(''&),&1/--,-//39?JGHEGGEJJEHJJGDFF@B@AFEJHGHJHJJJJ?2/?+++-BDBHGFGF8440,,,----4EJGJJJEFHJ;77769)'+*,,,@>?@GICFCEI76666666<88885(7.//567****3214;322294432**++86;B@?6665999@CFJJIHGIHEJJHDFDJHG9874,,,,,('&&$$$%=:DCCJJHJJJIGJHEDJFFJJJGGIHJHFEEJJIIJJHHHFJJJJJJJGIGJJJJGJGHFJCBDDH3000542122AAEHDFEB633<60/09@?DDGCE@?>?ACDD@@@CFFEC<***+0**+7=BABBDJJGDF@@ADED?@@BDGEIJJGD:992/01444))))<:::6<9889???AB@DEJIFDECGJIJJJJJJIJGFGDC@;886678>?AECB@877455-)((''%&''*('(*,.9?EGEBCD@ABDA@<75439<--,,1)))+1-./230/0,,11799;;1111.---8;7-=BDDCABCIG<8787,,,,+,,336178''(?<<;;>?@A=95,,,,8-,0.,*(''&&%%(&&)>>>???@B==<;AAC???>?;;;<BAA@@??==<<=11100/./56<<A?@B@:::<==92.++-*&(&))*')'$$#$&&'&'(%&&$%(%%''()'((&&&-5&&&''&&'+&---)('(&%%$#&'&)'))&%$%%$$$####%%'((((%''()((),'$$%&'(++(''%%$&&&$$$%%&((('&'$$$(+$&$%&&'''&'&&()'&&'*(%&$%%%&''''*)'%$#%%$#$()++,'&&&&&'((''%%%%%%%%$%#####$#$%&%&&&%%&(.*-,))'&'&''(,&$$$%('&'))+/0.('%$%$#$%'''&&&%%%&%&&'+'''$&((++())&&%%++&%##'%)+07>?@<=<<::CF<==53110/1;=;:5-3''&&)'()569:;=>?BJJGFGJGB??>??=>JIGJF:<:::EHJGJFIJEEIGJJGHJFDDEJFIFIDI842-.))++,,4CJJHGIEDDGFGJJJJGJJJJJH99::EDDJJJIJJEDIDDEDDFFJ76559<77755:600,++)=CDJEFJHFFC>>;::<ACA@ABB@CBBBC53378;:4-.EEEJFGIFJBHIHGJJJHIGDJGJHJJJDFDGJIIFFIJJJJFJJJJHIJGGJGHJJJJJG3222EBBCAAEJJJJJEJJJJGJJ>@<;6:<::=ABCCEB@@>>@?BDHFEDAB<DJJIE=HFFGIJJHAJIIJHJGJGJEJHHJIJJFIIFIGJJJHIJHCCABC,++**&$$&')(&%%'+;<=((('*)**465HJIJJEIID?==<;<880111A?DDDGDE<700++**+./6:@D@BE:899DJJJJJJGJJFEJGJB=?IJHJIJJGHJHGHJHJJA@?@FFHGGEIEJHJJJIE@>32//0HHDGEGAAGFJJJJJHGFGFFBEJJJHJJHGJEIJJGIGJJJIJJJJJGAAGGGJJJJJJJGHGIJHJJJJJJJJJJGJJJJJJGJFCGHJJHJJJJJJB>;43(%&&'--/1144420*((&&&'*+,;?>?B-ADCEDD?@@CEDB>>>7)000ADFEHFEEFCJI---.4*)((*'123:?+(&%()889EAABBFEBCB@;.....2366866//./8;<99=?>F<?EEDDFFJEGJJJFHIHIJHJDHGHJJJJJECCEIGFHEEFFDEJEIIHHIEEDDJIJIJFJHFJGH?;99B?><346540)))*'&%&&B@CJJJEIEJFJJJJJDIFJJJJJJIJGG4335GIJHHDCC@???.+*+,,,.1-'')''''&&%&&'0012>BAECHHGDGHJJHIGJJFGJED<8880--,+*')))/,,,,./88899:;9;999;3222=<==@@B@88HCCDJEEJJJIJJJJJIJJGGJIEGJBE?430360/-**)*-..0/1***+00&%%&)*2312214567BB=JEGGJJJGGJJJJJJGIJHIJA;JDFHIJFJJJIJJJJJHGGFJIGJIEJICG?<;;...,'''8<?@@A@@A?@BEJHJHFJBCEJJJEJJJHGEEE;530202=?CEGI9999HIIDEFFF@DCDJF>;<;4331.+''+0;DJEJEDIGJJJJJHJJIIJJJJJJJFIIJFGFFJIJJGDGI::856442+.138:7667/34;=JDCDJJHGFDD;9::C<::;CGCD8665:;<853.-+))/*)))+,'''(1&%''&'()))+)))(((*6;88338;544(''*/212252*)'*'()()($$*)))<BEFC@@@@FJFJGFGGFD767<;;;::9:;:9<;;?=7?B@;FEHIJIJICBBB=@@B0+++-((()50//***,16/,,2::--.9AEDDEJJJJFHB@@A@<<<<?:76<>=****;ADD54458D<ABDA=;<=@:7/--,.''&)()))*+++)(')*))(()-45DBCCFC?;5262221478BBEFCBD?=))%':<;77?AGGJJFHFIJJFCFD-,+)+'%&&1.//036.(10053///1/...,,,+).)+)**)'&(-0?CEFHJJJFFHIJJHJJHJIEJBC==C@A@A@@?@JJJIJJFGFJ?FIJFHJFJECBF===:2286?CE?20/26853&&&(/-&&%&&('(*+6?@ACFEFJFHFJHB@@@EJJJFGFFC?<?16FFFEJJJJJJJJIEFFICB;=BCCDJB;<:H<.-.055:;2//1:<=?@>C;::;>EIJE4333;@>53200:;88761--0(-/./2A?ACBEFHJEBEFJJGGDA@DCD>=?=B@@=778@ABBHFJGJJDJJJJIEDEFH(&&%*))0642)'%%%$$$%+++)'()(&%%$%()''+,,+'&%/56AGJJDFJIEFJH????JHJGFHFJG?<;;;8,,++'''&(%&&&&'''13<>BJJHGJJJJJJIGJIGGFJJJBADCJIEHIEFGF>>>::::874,,,,.4988--.0/91*))'$$%5;ADCFJFJE::88:;@=@BCD555384))))C6555778:;;=AA@@@>@>ABCBCJJFJJFIFEJJJGJD;;:<C8%%%'&&$%%$$'%$$%'+.,+***6'&&+/<71//.('('&''&*+**0::=87740/./'''-(''%$%''))'((()*-''%%%&/3/-.1,&&&&)(&&))-.((535667C:;=>@AJ<<=<GFEF==0./31:9988?ACFEAB6CC;GGJIFJI3322240*)),,,)'&&%%(39:>AA>???@A:87;;>B>777GFIGHI@?@?FEA9((()44JJCCCIEFJ?=>EJGHIJGFJJJJIFEEIFJJJFHGJGJDCJFFFEIJGJHJHIJGJFFGDJJJFJJDFGFEHFJJ@?@?EC=98663368?ACIJIG;:;<?ACHIGFJJGHHJHEJEBJHJJJDCBBFG<***EDB???JEDAABD6556@>=>+++,===,,,,@JJHJHJIIFJHJFIGHIJJJFJHJJGHJFEDECFFJJJJJJJJJJIHJJJHJJJJJIJGJHFHJHJ;;;AC@=A>0//6220/12279@BCAA>;;;;<=665-,,-5432//00:5434B4446'%%%+-8875444-+,,:ABFD??BAFFIHJJCDFDDE@A?7667<=>=A<==CJEGGIGHBCBAECD>=>JJIJHE?BBFGFJHAJJJJJJJIJHJJIJIEHCC:::;@BC<DIJGDEDBB430,+,''&&&%%((+,('''*/////1'%%%&'''(2--1-...6'&&&'()('&((**))*6?>GDHJJHJ9998&%%'(+***+-17;;=C>EIJGDHHJJJJJGJIIJJJJJ.--*)
@Glass_T7V_16_D3_14_1_33
CGCGAAGCAAAACAATCTCAGAGAATCATCTTATTAAGGGGTCTGACGCTCAGTGGAACGAAAACTCACGTTAAGGGATTTTGGTCATGAGATTATCAAAAAGGATCTTCACCTAGATCCTTTTAAATTAAAAATGAAGTTTTAAATCAATCTAAAGTATATATGAGTAAACTTGGTCTGACAGTTACCAATGCTTAATCAGTGAGGCACCTATCTCAGCGAAATATGTTCTATTTCGTTCATCCATAGTTGCCTGACTCCCCGTCGTGTAGATAACTACGATACGGGAGGGCTTACCATCTGGCCCCAGTGCTGCAATGATACCGCGAGACCCACGCTCACCGGCTCCAGATTTATCAGCAATAAACCAGCCAGCCGGAAGGGCCGAGCGCAGAAGTGGTCCTGCGACTTTATCCGCCTCCATCCAGTCTATTCCATGGTGCCACCTGACGTCTAAGAAACCATTATTATCATGACATTAACCTATAAAAATAGGCGTATCACGAGGCAGAATTTCAGATAAAAAAATAGCTTCGCTAAGGATGATTTCTGGAATTCACAGCCTTTCTCTGTAGAGTTGACAGCTAGCTAGGTCCTAGGGACTATGCTAGCTACTAGAGAACTTTCGGATCAAGCTATGAAGGACGCAAGAGGGAACTAAACACTTTACTAGAGAAAGAGGAGAAATACTAGATGGGTCAAAGTAGCGATGAAGCCAACGCTCCCGTTGCAGGGCAGTTTGCGCTTCCCCCTAAGTGCCCACCTTTGGCTTAGGGGATCGCGTACGCAAGAAATCTGGTGCCGCTTGGCAGGGTCAAGTCGTCGGTTGGTATTGCACAAAACTCACTCCTGAAGGCTATGCGGTCAAGTACGAATCCCACCCAGGCTCAGTGCAAATTTATCCTGTGGCTGCACTTGAACGTGTGGCCTAATAACTCGGGTACCAATTCCAGAAGAGAGCCTGCCGAAAGGGGGGCCTTTTTTCGTTTTGGTCCGCATCCACCTGTGCGGACCTCGGTACCAAATTCCAGAAAAGAGACGCTTTCGAGCGTCTTTTTTCGTTTTGGTCCATCGAGTGGCGCGCTTAGTTCCTCGTTTTCTCTCGTTGGAAGAAGAAACGAGAAACTAAATACTAGAGTCACACAGGACTACTAGATGATGCAAACCGTTTTAGCGAAAATCGTCGCCAGCCAGGCGATTCGGTAGAAGCCCGCAAACAGCAGCAACCGCTAGCCACTTTCAGATACGAGGATTCCTCCGGGCGCGCCGGACGTTTTATGATGCGCTACAGGGTGCGCGCACGGCGTTTATTCTGGAGTGCAAGAAAGCGTCGCCGTAGGGAAAGAGCGTGATCCGTGATGATTTCGATCCAGCACGCATTGCCGCCATTTATAAACATTACGCTTCGGCAATTTCGGTGCTGACTGATGAGAAATATTTTCAGGGAAACTGGTGCCACCCCCATCGTCAGCCAAATCGCCCCGCAGCCGATTTTATGTAAAGACTTCATTATCAACCTACCAATCTATCTGGCGCGCTATTACCAGGCCGATGCCTGCTAATGCTTTCATACTGGATGACGACCGAATATCGCCAGCTTGCCGCCGTCGCTCACAGTCTGGAGATGGGGGTGCTAAGCCGAAGATCAGTAATGAAGAGGAACAGGAGCGCGCCATTGCATTGGGAGCAAAGGTCGTTGGCGTCAACGACGCGATATTGCGGCGTCATTTGTCGATTGATCTCAACCGTACCCGCGAGCTTGCGCGAAAACTGGGGCACAACGTGACGGTAATCAGCGAATCCGGCATCAATACTTACGCTCAGGTGCGCGAGTTCAGCCACTTCGCTAACGGTTTTCTGATTGGTTCGGCGTTGATGGCCCATGACGATTTGCACGCCGCCGTGCGCCGGGTGTTGCTGGGTGAGAATAAAGTATGTGGCCTGACGCGTGGGCAAGATGCTAAAGCAGCTTATGACGCGGGCGCGATTTACGGTGGGTTCATTTTGTTGCGACATCACCGCGTTGCGTCAACGTTGAACAGGCGCAGGAAGTGATGGCTGGGCACGTTCATGTGTTGGCGTGTTCCGCGATCACGATATTGCCGATGTGGTGGACAAAGCTAAGGTGTTATCGCTGGCGGCAGTGCAACTGCATGGTAATGAAGAACAGCTGTATATCGATACGCTGCGTGAAGCTCTGCCAGCACATGTTGCCATCTGGAAAGCATTAAGCGTCGGTGAAACCCTGCCCGCCCGCGAGTTTCAGCACGTTGATAAATATGTTTTAGACAACGGCCAGGGTGGAAGCGGGCAACGTTTTGACTGGTCACTATTAAATGGTCAATCGCTTGGCAACGTTATTCTGGCGGGGGGCTTAGGCGCAGATAACTGCGTGGAAGCGGCACAAACCGGCTGCGCCGGACTTGATTTTAATTCTGCTGTAGAGTCGCAACCGGGCATCAAAGACGCACGTCTTTTGGCCTCGGTTTTCCAGACGCTCGCGCATATTAATAACTCGGTACCAAAGACGAACAATAAGACGCTGAAAAGCGTCTTTTTTCGTTTTGGTCCTTTGAAGTTTAGGGGATAGTCCAATTATTGAAGGCCTCCCTAACGGGGGGCCTTTTTTTGTTTCTGGTCTCCCTACTAGTAGCGGCCGCTGCAGTCCGGCAAAAAAGGGCGGGGTCACCACCCTGCCTTTTTTCTTTAAAACCGAAAAGATTACTTCGCGTTATGCAGGCTTCCTCGCTCACTGACTCGCTGCGCTCGGTCGTTCGGCTGCGGCGAGCGGTATCAGCTCACTCAAAGGCGGTAATTTACCAATGCTTGATCCAGTGAGGCACCTATCTCAGCGATCTGTCTATTTCGTTCATCCATAGGTACCTGACTTCCCGTCGTGTAGATAACTACGATACGGGAGGGCTTACCATCTGGCCCCAGTGCTGCAATGATACCGCGAGACCCACGCTCACCGGCTCCAGATTTATCAGCAATAAACCAGCCAGCCGGAAGGGCCGAGCGCAGAAGTGGTCCTGCAACTTTATCCGCCCTTCCATCCAGTCTATTAATTGTTGCGGGAAGCTGAGGCGTTCGTTCGCCAGTTAATAGTTTGCGCAACGTTGTTGCCATTGCTGCGGCATCGTGGTGTCACGCTCGTCGTTTGGTACTACTTCATTCAGCTCCGGTTCCCAACGATCAAGGCGAGTTACATGATCCCCCATGTTGTGCAAAAAAGCGGTTAGCTCCTTCGGTCCTCCGATCGTTGTCAGAAGTAAGTTGGCCGACGCAGTGTTATCACTCATGGTTATGGCAGCACTGCATGATTGCTTTACTGTCATGCCATCCGTAAGATGCTTTTCTGTGACTGGTGAGTACTCAACCAAGTCATTCTGAGAATAGTGTATGCGGCGACCGAGTTGCTCTTGCCCGGCGTCAATACGGGATAATACCGCGCCACATAGCAGAACTTTAAAAGTGCTCATCATTGGAAAACGTTCTTTGGGGCAGAAACTCTAAGGATCTTACCGCTGTTGATCCGGTTTTTCGATGTTAAACCCACTCGTGCACCCAACTGATCTTCAGCATCTTTTACTTTCACCAGCGTTTCTGGGTGAGCAAAAACCAGAGCGAAAATGCCGCAAAAGAGGAAATGAGGCGACACGGAAATGTTGAATACTCATACTCTTCCTTTTTCAATATTATTGAAGCATTTATCAGGATTATGTTCATGAGCGGATAAGTATTTGAATGTATTTAGATCACGCATCTTCCCGACAACGCAGACCGTTCCGTGGCAAAGCAAAAAGTTCAAAATCACCAACTGGTCCACCTACAACAAAGCTCTTCATCAACCGTGGCTCCCTCACTTTCTGGCTGGATGATGGGGCGATTCAGGCCTGGTATGAGTCAGCAACGCCTTCTTCCCCAGGCAGACCTCAGCGCTAGCGGAGTGTATACTGGCTTACTATGTTGGCACTGATGAGGGTGTCAGTGAAGTGCTTCATGTGGCAGGACACCGGTGCGTCAGCAGAATATGTGATACAGGATATATTCCGCTTCCTCGCTCACTGACTCGCTACGCTGGGTCGTTCGACTGCGGCGAGCGGAAATGGCTTACGAACGGGGCGGAGATTTCCTGGAAGATGCAGGAAAATCTTTAACAGGGAAGTGAGAGGGCCGCGGCAAAGCCATTTTTCCATAGGCTCCGCCCCCCTGACAAGCATCACGAAATCTGACGCTCAAATCAGTGGTGGCGAAACACCGACAGGACTATAAAGATACCAGGCGTTTCCCCTGGCGGCTCCCTCGTGCGCTCTCCTGTTCCTGCCTTTCGGTTTACCGGTGTCATTCCGCTGTTATGGCCGCGTTTGTCTCATTCCACGCCTGACACTCAGTTCCGGGTAGGCAGTTGGCTAGAAGCTGGACTGTCGCGAAGCCCGTTGCCGGTGCGCCGCTGCGCCTATCCGGTAACTATCGTCTTGAGTCCAACCCGGAAAGACGTCCGGAAAAGCACCACTGGCAGCAGCCACTGGTAATTGATTTAGAGGAGTTAGTCTTGAAGTCATGCGCAGGTTAAGGCTAAACTGAAAGGACAAGTTTTGGTGACTGCGCTCCTCCAAGCCAGTTACCTCGGTTCAAAGAGTTTGGTAGCTCAGAGAAGACTTCGAAAAACCGCCCTGCAAGGCGGTTTTTGAGGATTTGAA
+
)(*$$%&(''(--(((%&%'*-,,712CDEGICJFDJIIJJGJJJJJHJGGJJJJGJJF>@;<==>=<??DB:AFHEE?>2122=JFGJGHGJJIJJ777AHCA==<=@43323/./79<8=BDBDEBJJHJJJJHIFJJJJJJFIJC....:100020000CCCDCDCEF:999EJGJJIJHIGJJJJGJFIJIJGJEIIJJJGGJIJFCA@AIIH::9.-%%$&(((-,.3458ADFDFHDGJJG:888GEIJJJEF@@?;--.>?HHHJIIJJFJGJBDHJJ668862.*,-+-115;<==BDDF999:B>7.++-177770.,))*,-,5/??ACAEJC@CACA@8<:<?>;<3...+,-/=>@ECDDABBBHEFDADHEEGEECC@@8:67=@;:643223-,--24+,,,7>=>>;5@FJJHGFEDEJFHJJFJDHGG---.?BFAB????FGEGGFFEHJEJFJIJJIIEFEJFJJJJJE?@AHCD>;@ADDBCECA@ABBJFBBC?=A-*)))''(()*+*%#&&($.124444;HA@??C6412;><<7((''))**(%'&&%%''((()')/)()****+*'''',,++22@DHDCEDC=<<=>GH88758<::;<51.,,13336CCD????>::((((.17:BD4444>?@>>=>F;;;9/+-,=>;A>A<ABAA>6551032289:?888:F@@?CHHFGFEJFDCC@A@?>><HHGFDGFEJHFEDCB=9:;89:;<<8))).:7630112:4()))2,(((25(())(-..8:=>>BA@8:888DEDEHDJIHFEGJIJJC>=<<=;;7755:./0/776;5555?D<<<<BJIJFIEHEGGGEHJIEEFD&&&)22,,,.?BB8:::<?A>BC9777JDDCDJGGDGIJIFEFFHFDBA2222EJFEEBA:9:;C@AACAE4220)21,)''&%%%&(('****''(***)-/0>CAA=;:68=BA?8+**079---.11;=>CDBFEDFIBAFFGJGE/...3456>>;>86/0+2?@@>?@BA?>=A98789443432232+++-764226@:A*))*5>JIDGEDFB?>>FJEIGADIIJJJEBFBFFCJEDDB;1,.0/15569IDHEIEHEDA?>?AAJJJHJGHFJEJJFJ?>?@@FJJGFJJJJCDBBD2*)(')+-)(('%%&&&%%$%'-..001'''&'%%&$''((.0367777))(()))+*)%%%%%%$%+-03212.((()*(('&&##$&&&&&&&,(('+'&&33/.))*&(')'&('%&&CDFICCFJJFIJJJIJGIHFHJDDDFEDIHIJJIJJIJJHFDDE603312/0,)))+,/011./00>44439-('(+4((().'(/+'&'0.<>>>?AGJ999<A>>>?JIF:-=>AFFEJJJDCDHGIJJJEGHH44168;222227(&%&'(*'&''*0222++++:@>>?>EFJEEJJEFFEFHGEHJGJHJFFFHJEIGJIJGEFGGJIG<<<=<=;-,,,)%&&%%&(0/03368HHJGDJFJJJJJFJHIJDCBADFE83/&%'()-/1/.+)(**-67443*))+*'''----6AA><;@<JICDF@@@AFIDHG@?@AGIDFEGF@;9:;6)))(*))**/--)%%%'')))*45CJEHFJFGJIGGECC>?ECDDGFHHF=>FJFFDFDFJJ?;::;?A++++22-..+-))-)((')-,,*+&&''.1599??@<====<8889640////0///0576700((.0=>==?BIDCBDCIJJGJJJFH7667GIC>??@GJJIJJDJFIIJJHFCCGFGIDEDEHE??..003//00:,,,,00./00BHEJECDFHHGFGJGJJJEIIFJABAD6556G<<99::32/,**+,1588@CEJHGJGDACGGI@A@AGGJHJ999:HFEGA;ACCJJHJHIJBAB774455A?E<<?;;AG??HHJ?::::=BFEABCABCB??>@F=<5>966++++0&&')577;=:<??@AHJJJJGJJJJJJJF><::9>?=@@;0.-,,)&&&&+++++21//.)&'&%%$&(''()*,,72<=>?=<=/0.0+()4--()**/-)*66?@BC998...-.-+*)))35565+(&)0224<=@EJGEIBABJGFJHHJIGHJGIJJHEJJJHJJJJHJIJGIJJHJGFJFJJJIJHJJHJJGJJJIJJHJJJGDH>5FJJI@@AFJJJIHJJIEDEFCD=4334E?>EDDC444317860:8<<ABJJJJJ:::;FJDJIJIJJJDA==?<;=EADEJEIEFJJJJJIDIJJJJIJHEFHJJJJFJJIJIJJJJIJJJJJJFIJIJJEGHJJC?>?GJGG@BD)))'')*??JHIJJJIJECFGAC??@<==FHHCBAAIGJJJJIJJJJJJIJJJIIHEGEEEGC@?>=CEFJGJJEJJJJJJJJJEHIJJEJJDJIIGED==987567--.679:>>@=99>@AJJFFAGJG//***27=?***6=ABA@=9;E@A??@<=>>IJ00006///69<@ACB?@GCBBCJGJIJJFCB@A=9=?+(((4..//05<<=:;844494448JJJ@==8(&&&)''&&0@CEHDDFDEDDJEBACEJ>><;8977555;8-)44;>>CGFGI:89,,,-011>=>++++;23001872+*+=AGECA@742.1////***33=93*33=EH6550+15JIFJEIIIHIIGHJJIIHEJIJEI?@7898A=;;:?>>DJEIJJJJJB==>AJ>>=977085)))99:JJGJGHDDCCGHGJIGDB@A??FEIFJIJJIJJJJHIJGAG?;<=<96.&&**.&&,,AJEG:::6<;7777??((('322--,./.**++7:9220/-,++''')(''((&)-)2.++,222235;::;801:BF;;IJFGB@A98881ECCCBJGFGJGFEHJFGFGJJFJJFGBJGFHFJJHJJJHJJJIFJJFJFGJGJJFB@JIJJJJJJJJJJJJJJJJJJGCBBC@2;1:433//7++,-01,,2GHJIJCD?>@DDB555;9.,.00>?HGFEE?>>>EEHJJGJE96**>JHCA>0)(&&'(((())28::@BBGDEJ<;;;>..--7@HDEFJJJJGJDJJH@F'&&&&%%$$&%(/35<9::;;3&&&&&&)(126.-)))),'''((().(()49>=@B>>>;:::.-,-=CDBCJGJIJBDF7AJJGB?>?A;2+,226BBDFCCCDJGJGEJHH856<=865344558566685223=@B,,,/6,../..%%&*6=>BFCJJJJFEEIJJHHIBAAB:99<A@54))%%%&%&%&(&''(,''(()))>>>?C8569<9:?@BGB@?>AABC;;;=7680)))).0;99:;<;2220/07::<AFDEDHDGDBACDDGFBCDDEDFGECDAFIEEIJFFJBBBDJDCGIHIJJJJC9GD?A==887799JJHJJJJIEGFDCDA;6775777==?GJGG::::@@+)**00/....**&%$$')56987-,*%&))2+&%(.2),++,+,*,,,0,)(()-264567789BGEJHJIJJHHJJJJBGJJJGJJGJHA<>?JEJIIGJGJGJFDE@AFG::::3334,+(&%%$%$'),::6777?=;=>=1/3.2/,%%%')898799:GJJJHHF>??A322022CCDDFHJDCFJJJIIFJIJJD6667@@B76634:1-,,&&&++'%%%%,''&&&%$$$$$$%%.23667AE;97)+&&')0/++))*+1/6/(>@@A@ADIADCA?ADACACHHEGEDDA;:9?E@>>=999DDGJGFJGJJHHJGF?<;:<>000/22203&&'%%//,,,-/-)'''((('.(((2=9?DJEJIJFFGCEBDHJG:99910/032300/0/-,,-)))(-//'&&'6-00&'(((.0:?@?=<;==BCFGE>>>>FJFGJDEFBDBCDFJJGJGFDEEGCEHIJJIDGIGJEGJIJJGIGGJJJJHJGJGIJFC987,,(+,++-/46;<;;==@@AEJC?=<?BCFJFF?@CDFB>;<;:<>GD?@JHJGHFIJJIHIJJJDCI@??>A****7777>=>>?CDJJJFFEIGIFFJJFHFJJHJ:=?C@@@EJ8.,+&&'+())39=CCB<97(()(-+('$$&-)268:8<9:::@@?::;;JCABCBF'''(00/5322394,8=344B9889?@?BE?;<?:9976766?>CDJIJFJJJHGGJIJGEIHJJHGJHJJ@?><-)'+&*4<ABAB@@DJJJIGJJFFEJJJJJ??@<:1/,-GEDECDCIDJJJFJJJJJGDEEGJIC>8FJJJJJJJJJJJJJJIJJJFJJIJJJJIIJHJIJIGIHEJJFJHHBAABEJIJIJJFEDHFIIJJJJEECB@C=BCCC@A?;734)*)*-*)-*-9899;<40%%&&&'&&&+(&&(')$'(&&''((/0+)%&))&&4448;EEEFDJHJFJHJIHJJHDEGCB1/6--',)%$$''(&&'.@@J????GDCAC////333<<??DDGEEJHHEHHEEHGIJJGJJHFGEGBJFEG)''''-.'''';9778:JEECCICCFHJJJJHECBHEJ==@JGHIJEHJGGJHJJIJJFGJIDF?=<3553292**,:C;;:7/>=9888''&&'*11,''',/79@IIJD@BBB@AA:569:3321334'&&''&')(&$
@Glass_T7V_16_D3_14_1_34
CGTAATCTCTTGCTCTGAAACAAAAAAACCGCCTTGCCAGGCGGATTTCGAAGGTTCTCTGAGCTACCAACTCTTTGAACCGAGGTAACTGGTTTGGAGGAGCGCAGTCACCAAAACTTGTCCTTTCAGTTAGCCTTAACCGGCGCATGACTTCAAGACTAACTCCTCTAAATCAATTACCGTGGCTGCTGCCAGTGGTGCTTTTGCATGTCTTTCCGGGTTGGACTCAAGACGATAGTTACCGGATAAGGCGCAGCGGTCGGACTGAACGGGGGTTCGTGCATACAGTCCAGCTTGGAGCGAACTGCCTACCCGGAACTGAGTGTCAGGCGTGGAATGAGACAAACGCGGCCATAACAGCGGAATGACACCGGTAAACCGAAAGGCAGACAGGAGAGCGCACGAGGGAGCCGCCAGGGGGAAACGCCTGGTATCTTTATAGTCCCTGTCGGGTTTCGCCACCACTGATTTGAGCGTCAGATTTCGTGATGCTTGTCAGGGGGGCGGAGCCTATGGAAAAACGGCTTTGCCGCGGCCCTCTCACTTCCCTGTTAAGTATCTTCCTGGCATCTTCCAGGAAATCTCCGCCCCGTTCGTAAGCCATTTCCGCTCGCCGGCAGTCGAACGACCGAGCGTAGCGAGTTGAGTGAGCGAGGAAGCGGAATATATCCTGTACTCACATATTCTGCTGACGCACCGGTGCAGCCTTCTTTACTGCCATCGAGCGCTTTTCACTGACACCCTCATCAGTGCCAACATAGTAAGCCAGTATACACTCCGCTAGCGCTGGTCTGCCTCGTGAAGAAGGTGTTGCTGACTCATACCAGGCCTGAATCGCCCCATCATCCAGCCAGAAAGTGAGGAGCCACGGTTGATGAGAGCTTTGTTGTAGGTGGACCAGTTGCGTTGATTTGAACTTTTGCTTTGCCACGGAACGGTCTGCGTTGTCGGGAAGATGCGTGATCTAAATACATTCAAATATGTATCCGCTCATGAGACAATAACCCTGATAAATGCTTCAATAATATTGAAAAAGGAAGAGTTGTTGAGTATTCAACATTTCCGTGTCGCCCTTATTCCCTTTTTTGCGGCATTTTGCCTTCCTGTTTTTGCTCACCCAGAATTGCTGGTGAAAGTAAAAGATGCTGAAATAAGTTGGGTACACGCGTGGGTTACATCGAACTGGATCTCAACAGCGGTAAGATCCTAAAGAGTTTTGGCACGAAGAACGTTTTCCAATGATGAGCACTTTTAAAGTTCTGCTATGTGGCGCGGTATTATCCCGTATTGACGCCGGGCAAGAGCAACTCGGTCGCCGCATACACTATTGTCAGAATGACTTGGTTGAGTACTCACCAGTCACAGAAAAGCATCTTACGGATGGCATGACAGTAAGAGAATTATGCAGTGCTGCCATAACCATGAGTGATAACACTGCGTGCAAACTTGCTTTTCTGACAACGATCGGAGGCCGAAGGAGCTAACCGCTTTTTTGCAACATGGGGAATAATGCCGACTCGCCTGGATGACTGGGAACCGGGCGGCTGAATGAAGCCATACCAAACGACGAGCGTGACACCACGATGCCTGTAGCAATGGCAACAACGTTGCGCAAACTATTAACTGGCGAACTACTTACTCTACGCTCCGGCAACAATTAATAGACTGGATGGAGGCGGATAAACCCAGCCACTTCTGCGCTCGGCCCTTCCGGCTGGCTGGTTTATTGCTGATAAATCTGGAGCCGGTGAGCGTGGGTCTCGCGGTATCATTGCAGCGCGCTGGGCGGGATGGGTAAGCCCTGCCATTATCGTAGTTATCTACACGACAGGGGAGTCAGGCAACTATGGATGAACGAAATAGACAGATCGCTGAGATAGGTGCCTCACTGATTAAGTGGTAAATTACCGCCTTTGAGTGAGCTGATACCGCTCGCCGCAGCCGAACGACCGAGCGCAGCGAGTCAGTGAGCGAGGAAGCCTGCATAACGCGAAGTAATCTTTTCGGTTTTAAAGAAAAAGGGCAGGGTGGTGACCCTTGCCCTTTTGCCGAGATGCAGCGGCCGCTACTAGTAGGGAGACCAGAAACAAAAAAAGGCCCCCGTTAGGGAGGCCTTGAATAACGTGGGACTATGCCTAAACTTCAAAGGACCAAAACGAAAAAAGACGCTTTTCAGCGTCTTATTGTTGGTCTTTTACGTTCAGTTATTAATATGCGCGCAGCGTCTGGAAAACCGAGGCCAAAAGACGTGCGTCTTTGATGCCGGTTCAACTGTACCAGCAGAATTAAAATCAAGTCCGGCGCAGCCGGTTTGTCGCTTCCACGCAGTTATCTGCGCCCTAAGCCCCCCGCCAGCAGAACGTTTGCCAAGCGATTGACCATTTAATAGTGACCCATCGAAAACGTCTACCGCTTCCACCCTGGCCGTTTATTAAAAACATATTTATCAACGTGCTGAAACTCGCGGGCGGGCAGGGTTTCACCCGACGCTTAATGCTTTCCAGATGGCAACATGTGCTGGCAGAGCTTCACGCAGCGTATCGATATACAGCTGTTCTTCATTCCATGCAGTTGCACTGCCGCCAGCGATAACACCTTAGCTTTGTCCACCACATCGGCAATATCGTGATTGCGGAACACGCCAACATACTGCAACGGTACCGCGCCATCACTTCCTGCGCCTGTTCAACGTTGACGCAACGCGGTGATGTCGCAACAAAAATAAACCCACCGTAAATCGCACGCATCATAAGCTGCTTTAGCATCTTGCCCACGCGTCAGGCCACATACTTTATTCTCACCCAGCAACACCCGGCGCACGGCGGCGTGCAAATAGTCATGGGCGACTCAACGCCAAACCAATCAGAAAACCGTTAGCGAAGTGGCTTAACTCGCGCACCTGAGCGTAAGTATTGATGCCGGATTCGCTGATTACCGTCACGTTGTGCCCCAGTTTCGGCGCAAGCTCGCGGGTACGGTTGAGATCAATCGACAAATCACGCAGATCAGGGTTGTTAAATTACAACGACCTTTGCTCCCAATGCAATGGCGCGCTCCTGTTCCTCTTCATTACTGACTTCGGTCGGCGCCTGCCAGACTGTGAGCGACGGCGGCAAGCTGGCGATATTGGTCGTCATCCAGTATTGAAAGCATTAATAAGCAGGCATCGGCCTGGTAATAGCGCGCCAGATAGATCTGGTAAGGGTCGATAATGAAGTCTTTACATAAAATCGGCTGCGGGGCGATTTGGCTGACGATGGGGAGGAAATTAAAGCTCCCCTGAAATATCTTCTCATCAGTCAGCACCGAAATTGCCCGAGAAGCGTAATGTTTATAAATGGCGGCAATGCGTGCTGGATCGAAATCATCACGGATCACGCCTTTTGACGGCGACGCTTTCTTGCACTCCAGAATAAACGCCGTGCGCGCACCCTGTAGCGCATCATAAAAATGTCGCGTGCTCGGCTGAACCTTGACTCTGAAAACTGGCCAGCGGTTGCTGCTGCTTGCCGGCTTCTACCCAAATCGCCTTGTCTGCGACGATTTTCGCTAAAACGGTTTGCATCATCTAGTAGTCCTGTGTGACTCTAGTCTTGAGTTTCTCGTTTCTTCTTCTTCCAACGAGAGAAAACGAGGAACTAGTAGGCCGCTCGATGGACCAAAACGAAAAAAGACGCTCGAAAGCGTCTCTTTCTGGAATTTGGTACCGAGGTCCGCACAGGTGGATGCGGACCAAAACGAAAAAAGGCCCCCCTTTCGGGAGGCCTCTTTCTGGAATTTGGTACCGAGTTATTAGGCCACACGTTCAAGTGCAGCCACAGGATAAATTTGCACTGAGCCTGGGTGGGATTCGGACTCGACCGCATAGCCTTCAGGAGTGAGTTTTGTGCAATACCAACCGACGACTTGACCCTGCCAAGCGGCACCAGATTTCTTGCGTACGCGATCCCCTAAGCCAAAGGTGGCACTCAGGGGAAGCGCAAACTGCCCCGGGGTTGGCTTCATCGCTGCTTGACCCATCTAGTATTTCTCCTCTTTTTCTAGTAAAGTGTTTAGTTCCCTCTTTGCGTCCTTCATAGCTTGAATCCGAAAAGTTCTCTAGTAGCTAGCATAGTCCCTAGGACTGAGCTAGCTGTCAACTCTAGAAGCGGCCGCGAATTCCAGAAATCATAGCGAAAAGCGCAGGATTTTTTTTATCTGAAATTCTGCCTAGTGATACGCCTATTTTTATAGGTTAATGTCATGATAATAATGGTTTCTTCAACGTCCAGTGGCACCATGGAATAGACTGGATGGAGGCGGGATAAAGTTGCAGGACCACTTCTGCGCTCGGCCCTTCCGGCTGGCTGGTTTATTGCTGATAAATCTGGAGCCGGTGAGCGTGGGTCTCGCGGTATCATTGCAGCACTGGGGCGGGATTGGTAAGCCCTCCGTATCGTAGTTATCTACACGACGGGGAGTCAGGCAACTATGGATGAACGAAATAGACAAATCGCTGGGATCGGTGCCTCACTGATTAAGCATTGGTAACTGTCGGACCAGGTTCTTCATATATACTTTAGATTGATTTAAAACTTCATTTTTAATTTAAAAGGATCTAGGTGAGAATCCTTTTTGATAATCTCATGACCAAAATCCCTTAACGTGAGTTTTCGTTCCACTGAGCGTCGAGACCCCCTTAATAGATGATCTTCTTTGAGATGGTG
+
<=>8899@99;366544++5';9989>966,,,/912(&,-&34+'',.(((:CCEAA@=?@@@@;>A?ADJHJGHFFIHJICEDD@?><44,,,,98;>=8.--1011999688@@>865'&&'*(****('')))).@EJIFIEJJA>=51+((+,.0+++,++8,,57AJFA@@F874)'&,-331001,(,&'))&'&&)*'&&&*1-,,*)6.8=8F6555765,,,,:;<433379:9>CIIHIFJHGECJ-----,,13-..----98,*)'(()44=?@@D@@<>>=4--9:ABFCBJ=<9300122DJJFJEJGFGIHECD??J;868<CCDBFCBEJJJJGEJHJJGH11115373211101/1;BCCH8777<=<:*'&(()**+/..663300157:411.111677HHJJDAA@*))*/,++,.+)++/21132<<((()6C?F>?GEJEGJDA@@AF=;:...('''<=??A@DGJJEJJEE6/---=>?>@==;845234/.5***,89888FBBD11//45=7=<??>?@JJJJIGFHHGHED?>@;=:AJJJJJGG>849?<DEA;;::-11?AABC5-3&&++,+--8:A>JDB>??=?@<=>?CFCEGFJJGCGDHJIGI>>>A.)(()->><412C=E22225,,,,++(()00'&'&%%%'&&((),1:877DFGHHFIGGJ;;::64(&'-)))$$'&%$##$%%$%&()(%%%$%%&'(()77@CDJGJIIAAAAJ?>>>JJJJJJGJGCB?=?@A7;888==<5+)*1566;;7446BFDJJJJJJHHDCB:89C7440043:<9:8?DCEJ>>=>FEI?>>=?=CDEC=:?F<8.+)'%))*2@BDJHJHH=86<;>>>?=>BCC@@@B*))):<752(&$$(((()2*++;<<FHGIFAHEJHCJ>=JJFCFDIJHJDECCCDBDBDJJJEHFJJ1111@>>JJJJJEJJJJJJJJHIEFD?>?ABJGBFCAJBAAEHJJGJJJHJJJGIEJGHJJIJHJJGF=?@CEJHA>><?:8+(&&&'56=3333AC@@AAJE>DIHF=:8=>>2///0BBCDDEJGFJJJGFJJJGD@?@AGIEGDAB>>664----))))')'((*5:@JJHJI---JHB@99@=F:44&&&&+)24411,,,)(((*,.64356::;<BC@<;;CFDCFGJHJ>>><76653.-%$$%&&&'05+))(//0=<FIEGJJHJBB1889IHGJJJHJIJJJJFGJGJJJJJJEGGD@?>?B?>>>?>=>==J9BCDC750009788;????CDEJEHCBABF@@@AECGAA<=>654'''(1/0/,-.687>JJEIJIJDJEFHC@CAEGF<;:;CJB?>>CBJCFCFHFEIFJFHFFJJJHJJGFGDHC>>..))++34366/9=JEJJJBBCDDDF:9979:88/'&&&(0032((((---;>?JA@@8887;:;;64////2;>>??ABJEIGJ?C?B:)(&()(&$%&16-)&%%%(,*)*+20///((()///+##$$%$$$$&%&%%%''((++++;=;?>>9789;==BAAABJJJIGDCCBJHIIJJJJJGFGJEDEGEF@@?@BCBCA;;9<55684.-''(89;<IHGICJHJJB79810-)''(&(&5?BBDACAA333.,-,,66=?668??>=:99211'''&'**+.../823::?4000:9<=;EBI?EJHFFJJJJJGGJFGJJHJEABBCID@ACFA???;;;;<=22220//2@AHGFJF;<;32014*)'*/,-,-'')&++++,00++*)(''()*+-.89BEGIHJHCCBBGG<;;)((+45**)'(029889??DGFH?==;5569>*((()''((---=::;JB?@H?@>>DAJFC@?=342(()2<>>CC@@><>>@GEDHEJDCDBFJEHHIGHJG66AJGGFFDJBDD@ABDGCBDDHFEGJFGFH@;777778FECFJJECBA<9:;FJHHEDEBDJGGJJJHJFE@?@HJJB?DC>=@JHJEGI100<9+'''&%$&%'%&())*+,('&$$%%%(/058?@AA9885545;>?@CDJ@?>?:867;7*))7BDFJC@@DED877233?<=:-579)(('&%'%%%'-*----*++,,+,,11/38::2111-,-A?2234HEEJDB0///22152-/;....27332.--.11/,(&%$%%'&'-6>EFJJGFJIHGDHGHGJJFJJJJJJJJJFJJJJIJEAA?=42234/...9;77:/*+&&'(&%%&(,,,,1**0-/676:75565/...-)*(**+*+5562223=63-++00-112686766687611769,,--9:7D@CEAEECHJHJFJC744(+.---.5+**,,<?@@>:9///-**&''*/)/,+,,0<<6521--,+-.0./1463-FEEF765*))((+3BGJCBA@BC>FIJJHIJJGG999@@=55;;<AD???@:7751/5456622==>==>BCEFFEEHFJEHJJJJJJJJIJGJ@BBACGFEJJJFGIGGFGJJJGHGJIJJFFHHFGIHJJCA11/)&&&$&&(+-,,479>@AABJJJJJJHJJHGJIJCCAD2-2*()E;EHFHJJJJJJGEGJJJJJFGJFJJJHJDGFGJH6667A=>>8711+*))((&'&%''*-2*)''AFEJJJJHJJJJJJJJJJHGIGHJJJIIHJJJJJFJDGJJEJ/..''(''')*)'&&(.2'%%&+*('&(.,'&%%%&&)-++++4567582=?IJJJJGJGJHHDDGGJJHJJJDCDDGHJE>6FJHFJJJJIDJHJJIJJJJJJHJJHE7778==<EGCA;::&&&',,()*.,+++*(()%%%$(()93226CDGJJJJIIJIJHIJGJHJJJDHB:<;<1013;>?DA@<89:;@BFG<;;,,+,13++:?A===>?=;;:=>?HFJFGJJJJJJIGJECCD2.001JIIJJJJIJGIHJJHJJJJJBA>?>@3223<<<=.../===<7522;7663.1(..()(')***+56889@A=78866:589EJHIJJJJAA@@J;:7?C:16//.5-.BAAABBDJGC,+++,%%%''')''**3>@AEE<<==AA@7779CB+***<>?@766+****;:;;<@A:55779''''DJHJGEFJJGHJJIIFJJJJJIIJGJJJJJJJJJGJHFFE77785--./879CFJIJJJJJJJGJHGHJIJGJJJJJIGJJJGJJEIEJH>===BBFJC=;4344<95''''???=:879<6<7:<<88015:;777750)('('2//JJJJJJJJEJJJJIHGIJFGF717211HJJJIJJJJHIGJFIJDJGHGHCBCDCJCB,++,0..0.,,/235678999CHHDC=>?@C44004GEJCCCBIHFJBAA<JJFFIJIJHJJEGJJCD;:=:;23--0///8;<?@CEHA@44447>HHHIJICJGJHJJ8666G2+,./20+-:<==CHJGGJHGGJA@@A5445@2111:/-)('6'&(',.++))+,6=<@93343/-../----4++++2<989:JDJJGBDBCHJJJJGJJHJ=<<<?HEDDFFG30///22)%%'&)(++-873<AABEJBHD;HJIJJJJEIF??<?@B98883224+*&)%$$###&++++,2578==@B=555588778211(((*/5335@IGA@A@6207141-++232)12''%%%()'(+)/129:AB=<<<DJC??666@AGH2228BDJFC?CBDEA:9D>AABJJJIGG?=:5-B@ABEBCB>EJ>JJ@=:9:342+--0:88::;=?:DCJJFJGEJJEJ989:JJJJHFEJJJHHAA?@@??B?:57:;;<9:>?@CBBDJFDCDJJDDA==7?@BGHJFFEJD@>>>77GGEGEGGGGFJGJCBBC?4?@JIEEHHHHJHGGGIJFCEJB?>:::;DFEDCHE)(((AJHJFDFIFJIGJIEJIJCBB<:91025<,+**+,168/.-*)&&&&$$$$$&'$%(%$''(''(),34;:?98434558877550:<4+).,)'(55<<<??@HABBBEDJ?=76:51ABB::6;2576--80,,.+.54468EGBBDDB@-,,,-.....-/''''(;:,,-.34***8CFIGEGJ@??=:989<BDIFEJJGCDCBFEJHEFJFCB@933'&)))*..-(%%&&&('''')..3130001BIJICC@?:1''''DHFDCCFJJIJJJIJIEIJJJIHJHIIJJJJJJJFIHJHIFEA>4/+,,-:<55554/**,91./:;;DFBBBBE@BBJGDAB<6.-,**'(+(33'0..DAFEFDCC;<?@HJIJGGIHAH>795<>JJB?A5555HBFEHDGEIGBEBDGEJFFJJGBAA755645227788::==ACEEHJCEFEA?@IHFDD?A?.--,,.*-6@BFDGGE<=.JDCGJJCABABJ@C22DHCDC===JJCCDCCGFBBCDGGBABEHHJJHFEJJ655647660///<11113001:=86;/..-...//9:>>A?AB@@@@<;)'&'*.,))'*)))+.?GJFHFBBCH>BBJGHEJHJIJJJJGGDIJEFJJIHA95//042,+,,--.34<7((0()556BCIEEJIEJHFGFJHFFJEDFJJJJJJJFDD@B>:::8JJE>?@AG9981.-,**&%$%%&'*,211'))&%%&$%&&''%'((',,-+'&&$
@Glass_T7V_16_D3_14_1_35
TTCATTAACTCCTGGCTGGCTGACTCACTGCGCTCGGTCGTTCGGCTGCGGCGAGCGGTATCACTCACTCAAAGGCGGTAATTTACCAATGCTTAATCAGTGAGGCACCTATCTCGGCGATCTGTCTATTTCGTTGACCCATAGTTGCCTGACTCCCCGTCGTGTAGATAACTACGATACGGGAGGGCTTACCATCTGGCCCCAGTGCTGCAATGATACCGCGAGACCCACGCTCACCGGCTCCAGATTTATCAGCAATAAACCAGCCAGCCGGAAGGGCCGAGCGCAGAAGTGGTCCTGCAACTTTATCCGCCTCCATCCAGTCTATTAATTGTTGCCGGGAAGCTAGAGTGAGTAGTTCACCAGTACGGTGACCGCAACGTTGTTGCCATTGCTACAGGCATCGTGGTGTCACGCTCGTCGTTTGGTATGGCTTCATTCGGCCTTTACGGTTCCCAACGATCAAGGCGAGTTACATGATCCCCCATGTTGTGCAAAAAAGCGGTTAGCTCCTTCGGTCCTCCGATCGTTGTCAGAAGTAAGTTGGCCGCAGTGTTATCACTCATGGTTATGGCAGCACTGCATAATTCTCTTCTGTCATGCCATCCGTAAGATGCTTTTCTGTGACTGGTGAGTACTCAACCAAGTCATTCTGATGGTGCTGCGGCGACCGAGTTGCTCTTGCCCGGCGTCAATACGGGATAATACCGCGCCACATAGCAGAACTTTAAAAGTGCTCATCATTGGAAAACGTTCTTCGGGGCAAAAACTCTCAAGGATCTTTCTCACTGTAATCCAGTTCAATGTAACCCACTCGTGCACCCAACTGATCTTCAGCATCTTTTACTTTCACCAGCGTTTCTGGGTGAGCAAAAACAGGAAGGCAATTGCCGCAAAAAAGGGAATAAGGGCGACACGGAAATGTTGAATACTCATACTCTTCCTTTTTCAATATTATTGAAGCATTTATCAGGGTTATTGTCTCATGAGCGGATACATATTTGAATGTATTTAGATCACGCATCTTCCCGACAACGCAGACCGTTCCGTGGCAAAGCAAAAGTTCAAAATCACCCAACTGGTCCACCTACAACAAAGCTCTCATCAACCGTGGCTCCCTCACTTTCTGGCTGGATGATGGGGCGATTCAGGCCTGGTATGAGTCAGCAACACCTTCTTCACGAGGCAGACCTCAGCGCTAGCGGAGTGTATACTGGCTTACTATGTTGGCACTGATGAGGGTGCTGGTGAATATACTCATGTGGCAGGAGAAAAAAGGCTGCACCGGTGCGTCAGCAGAATATGTAATACAGGATATCTCCGCTTCCTCGCTCACTGACTCGCTACGCTCGGTCGTTCGACTGCGGCGAGCGGAAATGGCTTACGAACGGGGCGGAGATTTCCTGGAAGATGCCAGGAAGATACTTAACAGGGAAGTGAGAGGGCCGCGGCAAAGCCGTTCCCATAGGCTCCGCCCCCTCGACAAGCATCACGAAATCTGACACTCGAATCAGTGGTGGCGACCCAACCAGGACTATAAAGTACCCAGGCGTTTCCCCCTGGCGGCTCCCTCGTGCGCTCTCCTGTTCCTGCCTTTCGGTTTACCGGTGTCATTCCGCTGTTATGGCCGCGTTTGTCTCATTCCACGCCTGACACTCAGTTCCCGGGTAGGCAGTTCGCTCCAAGCTGGACTGTATGCACGAACCCCCCGTTCAGTCCGACCGCTGCGCCTTATCCGGTAACTATCGTCTTGAGTCCAACCCGGAAAGACATGCAAAAGCACCACTGGCAGCAGCCACTGGTAATTGATTTAGAGGAGTAGTTTTGAAGTCATGCGCCGGTTAAGGCTAAACTGAAAGGACAAGTTTTGGTGACTGCGCTCCTCCAAGCCAGTTACCTGGGTTGAAGAGTTTCATATCAGCTTCAGACCTTCGAAGAACCCGCCTTGCAAGGCGGTTTTTTCGTTTTGAGAGCAAGAAGAGATTACGCGCAGACCAAAACGATCTCAAGAAGATCATCTTATTAAGGGGTCTGACGCTCAGTGGAACGAAAACTCACGTTAAGGGATTTTGGTCATGAGATTATCAAAAAGGATCTTCACCTAATCCTTTTAAATTAAAAATGAAGTTTTAAATCAATCTAAAGTATATATGAGTAAACTAGTATGACAGTTACCATGCTTAATCAGTGAGGCACCTATCTCAGCGATCTGTCTATTTCGTTCATCCATAGTTGCCTGACTCCCGTCGTGTAGATAACTACGATACAGGGAAAACTACCATCTGGCCCCAGTGCTGCAATGATACCGCGAGACCCACGCTCACCGGCTCCAGATTTATCAGCAATAAACCAGCCAGCCGGAAGGGCCGAGCGCAGAAGTGGTCCTGCAACTTTATCCGCCTCCATCCAGTCTATTCCATGGTGCCACCTGACGTCTAAGAAACCATTATTATCATGACATTAACCTATAAAAATAGGCGTATCACGAGGCAGAATTTCAGATAAAAAAAATCCTTAGCTTTCGCTAAGGATGATTTCTGGAATTCGCGGCCGCTTCTAGAGTTGACAGCTAGCTCAGTCCTAGGGACTATGCTAGCTACTAGAGAACTTTTCGGATCAAGCTATGAAGGACGCAAAGAGGGAACTAAACACTTTACTAGAGAAAGAGGAGAAATACTAGATCAGTAGAGAGTCGCGATGAAGCCAACGCTCCCGTTGCAGGGCAGTTTGCGCTTCCCCTGAGTGCCACCTTTGGCTTAGGGGATCGCGTACGCAGAAATCTGGTGCCGCTTGGCAGGGTCAAGTCGTCGGTTGGTATTGCACAAAACTCACTCCTGAAGGCTATGCGGTCGAGTCCGAATCCCACCCAGGCTCAGTGCAAATTTATCCTGTGGCTGCACTTGAACGTGTGGCCTAATAACTCGGTACCAAATTCAGAAAAGAGGCCTCCGAAAGGGGGGCCTTTTTTCATTTTGGTGCACATCCCCACCTGTGCGGACCTCGGTACCAAATTCCAGAAAAGAGACGCTTTCGAGCGTCTTTTTCGTTTTCGTGCCATCGAGTGGCGCGCTTAGTTCCTCGTTTTCTCTCGTTGGAAGAAGAAGAAACGAGAAACTAAATACTAGAGTCACACAGGACTACTAGATGATGCTGCAAACCGTTTTAGCGAAAATCGTCGCAGACAAGGCGATTTGGGTAGAAGCCCGCAAACAGCAGCAACCGCTGGCCAGTTTTCAAGAGAATGAGGTTCAGCAGAACGCGACATTTTTATGATGCGCTACAGGGTGCGCGCACGGCGTTTATTCTGGAGTGCAAGAAAGCGTCGCCGTCAAAAGGCGTGATCCGTGATGATTTCGATCCAGCACGCATTGCCGCCATTTATAAACATTACGCTTCGGCAATTTCGGTGCTGACTGATGAGAAATATTTTCAGGGGAGCTTTTAATTTCCTCCCCATCGTCAGCCAAATCGCCCCGCAGCCGATTTTATGTAAAGACTTCATTATCGACCCTTACCAGATCTATCTGGCGCGCTATTACCAGGCCGATGCCTGCTTATTAATGCTTTCAGTACTGGATGACGACCAATATCGCCAGCTTGCCGCCGTCGCTCACAGTCTGGAGATGGGGGTGCTGGAGCCGAAGTCAGTAATGAAGAGGAACAGGAGCGCGCCATTGCGGGACTGGGAGCAAAGGTCGTTGGCATCAACGACCGCGATCTGCGTGATTTGTCGATTGATCTCAACCGTACCCGCGAGCTTGCGCCGAAACTGGGGCACAACGTGACGGTAATCAGCGAATCCGGCATCAATACTTACGCTCAGGTGCGCGAGTTAAGCCACTTCGCTAACGGTTTTCTGATTGGTTCGGCGTTGATGGCCCATGACGATTTGCACGCCGCCGTGCGCCGGGTGTTGCTGGGTGAGAATAAAGTATGTGGCCTGACGCGTGGGCAAGATGCTAAAGCAGCTTATGACGCGGGCGCGATTTACGGTGGGTTGATTTTTGTTGCGACATCACCGCGTTGCGTCAACGTTGAACAGGCGCAGGAAGTGATGGCTGCGGCACCGCTGATCTGTTGGCGTGTTCCGCAATCACGATATTGCCGATGTGGTGGACAAAGCTAAGGTGTTATCGCTGGCGGCAGTGCAACTGCATGGTAATGAAGAACAGCTGTATATCGATACGCTGCGTGAAGCTCTCCCAGCACATGTTTGCCATCTGGAAAGCATTAAGCGTCGGTGAAACCCTGCCCGCCCGCGAGTTTCAGCACGTTGATAAATATGTTTTAGACAACGGCCAGGGTGGAAGCGGGCAACGTTTTGACTGGTCACTATTAAATGGTCAATCGCTTGGCAACGTTCTGCTGGCGGGGGGCTTAGGCGCAGATAACTGCGTGGAAGCGGCACAAACCGGCTGCGCCGGACTTGGATTTTAATTCTGCTGTAGAGTCGCAACCGGGCATCAAAGACGCACGTCTTTGGCCTCGGTTTTCCAGACGCTGCGCGCATATTGAATAACTCGGTACCAAAGACGAACAATAAGACGCTGAAAAGCGTCTTTTTCGTTTTGGTCCTTTGAAGTTTAGGGGATAGTCCAATTATTGAAGGCCTCCCTAACGGGGGGCCTTTGTTTGTTTCTGGTTACCCTACTAGTAGCGGCCGCTGCAGTCCGGCAAAAAAGGGCAAGGTGTCACCACCCTGCCCTTTTTCTTTAAACA
+
,,+'&$###$####$$$$##$%''%%$%&&,**--++-,,,-<BCCIIFFJJ<:997799=52,,'(2879<FJJHHIGJJJHJJJHJIJJJJJ?=>?JJIJJJHHCCBA2210&&&&)**)4++)(()44../0((((((=FBC@----CDJJCCJDDJFDFDHDDDHJJJJGHGJFJJFJGHJEE>EHCCA@>3334EGJJJJJHHGJGJHJJHJHGHDJCACDCJJGHBCBBFFBCBEFJJGJGGJJEGDDEGBAA2222>8878=>=?@JJFFJJBE;75203+*''(),-,4334?BDFHJJGDJD===<A>30,+())**77?>DEFH8888A?CDJJGGF.&&&(''')('''(+++)+*)''&%%$$#$&&'35:<<66<=B@@?@AH3111@>CFDHE9877>>@JACACJJFJGHFDFHJHDFEGJG>CE600011.-+***BI???CCCB@BA>>?AC<8789798778C>:=?D@>>CGEDDE;=?JFCB?AA<C<::::??<--ABDB??C1000ABDGJEEJJFJF;89>@<IFHJEECCCEJFIJHGHJIFJHEJHEGCG(((220)*--/0293899=(('+,++11224;<CCA?ACAA?CCIJJFGHFGGJDAA*&'*))72267<542488<<530()+))&'''('(+011116666165323.11.)/()00((()=>?FJGGJFFIDGFJJJJJHJBBCCEFEIJF=)))JJGGFFCCCAJJFJJFJJJJ787286((():7...59*)''((,,,53/./,&(&'14::)(((C73/,)-,,.8//0444:DB@@AGHJJEA@@?336443)2DJGJGHJHJJJJBGJIJJJJJHFJJJGEDED))))CGDJJFHFE?=930&%$&$$&$&%'.244411350**)*52.++***+:CGFGDC.../:===>=/../@DD<<;533+**+BDGEIJJJJJGGJJJJHJJJHD?@396212187;@AGJJEGJJHHJEJFJHJGJJDJJHA@...0442122??A9=94CC??>@JIIHFD>?>BC;FGJJDEJFGIJJJJJGGJIGJJD=;3,+++:>?@????HJHFJGJIJIHJFFJDDJ@@AA>==>?@A..7.45JJJJHJIHGJ<HABCAA899JJFIEB2223@FCHJHGJCDBGFBEEJJEJJGJJIJGIIJEEHGFJJJJIJJIJFGJJIIHJJGJIJEGJFJJJHJJGJJGFGJJHJJJJJJGIJJIJGEEE-++++.--+,+*+/..62222@AHB@837GFFJJDC@;:9<;:;<:9888566?AEB=<@@C'''*=+)),:981.',)6871:97755FDFEDGEG1///,+(&&&&***)((),-,-+*'''&&&'&),0997779;99+***456GEBA?A=>>8699AJFJDJB??;6:;;JEB<;:;<8EJGHHHJIHJJJJJJJIIHCC@AA4445>=****-,'57223:=<87376;<.../0000---.;889776:99>*))(&&&%''&&%%$$$%%%%'*'&&(),,)''')()*'$%%()'..--011*013665:JDC@ABEDJ??@ADE?=<:9?=AEB<>)CCA9EF<JIJJJJJJIIJJJJJJJJJGHJJDDDDCCB@BADFJ>;73348DGEEFGFJIJJFJIJFIJFHC=D90JJHGIJIIJIED;;;:?@DDFHJJIJJIHJFBA----98=>?BB>@D888CDJJGHJFEGHJJIDDJBEJJIJJHJJJJHDCCBJCIJJFGJJIHIHJHHJJJJJJJJJJFJIGEJGJGDIGJJJJJJHJJJHJJHHHJJHHGJHF?<=??;<4)*/,,--BIJF=<;;<JGHCECHHJHJJF::?>>:99=AA?@;644:?A>=BFJEEECJEFJIFHJ><;<DEHED763**+,14++*()(),,%$%$$%%&&'0')(&'(),%&(*(''',1/00/1*,.,,,.+,++.*3>***,<3&$$&&')*.10163488;;9:9:<<<;;;><J93334E@=666D@CFEHJJJJIFHIIJJJIJFGHFH<;;7++(()3=GCDDIJHJJDFFDA@@?B@@?;888?BECIGGHDDEHFIEJGJJDAADB?@67988***,=>?>HIJJJJJJJJIHBJHFJIJJGGGFIHGECCABFFF>=::99,,+/1*((,&&'(***3))))-,*'%%67:=BHCA>:;<ADDBABA??0///44....31113>>>=;:;<DIFEE;;989::77500042030==BDJE988;765410**,-0)())).*'&&('(')1124ADGJFAABJJJHJFJJGDJJJDD77<<34ICB988:??C8>=@<;130178.-,''%&&&(11266<<4333@?AEHFFJFJ@AAAFCFGEEHJJG;<<<8788DEGHCB??;===ED:@677;99:=ABEJJJJJJJHJBBAAGIJHGCFJJHJGJJJDEGJGJGGGFDJJDEJF=<==CDE@@DJEEHEJGGJIJJIFHIJJIIJJJEFJJJJEFE?@DJJJHJFIJIJFJGGIGBCCBA@7560(%%(%%'*-./0./13;;>55555888>>@ACBFJFGJJJJGHFCBFIE7668IGJJJGJJEADC@<<**)+*/+****)((()))))+**,DBFCGJEBAB@@A;;==JD???>EGGJCFA--,,/...88:@ABCGHDFD@@A?<<=-)((,110/**%%''13<?@EGHCCCFGJAB@>GHFFGBFDJIJJJFFCCCBB8,JEC----<AB<<=>GB=ACGFE?C@C<4)''%(%$$%&%%),(-++,39:989:@BFJHFGIGG::::0...==C?>=>CJJ:889ACGJHJFCFGJJIIJHHJJJIJFJ887)))+,)+,--/?@>:A@B@IEFJHJHJJFGGGJGHJGJEFFFJFJJJJDDDDJGJA9:;64313976:;>=>0//0533222.3'%%'./249<;;<<>9.<<=;?:::6000651/+)'''(8,,-*,*,+*)')68ABAFDGHHJJGJJ=:::=>=---/4+*)*)7=DDEDGJFHJJJJA??@AA@=A@>=-,+-53/011;>?@@;:;<===88555-))),2332257GF;20055FHGHGJJIJEIJECGJHJJFJJJJBDDBH;874.--//00..22=<=>666*)(**+,21-*,''''B=>?=83445>CDCB=((((0,,-/)'''/++++/'(()3....7'''(>ABEDHD@BA??>><:=@AA@,++*2.-,*))((-.)(((2,%%%%&&%&$%-------/1942239AJCDC>73234EFIJC@A>=8899999BB=))(*)**))((+-121,''''(()*('*,@AAAAA@@ECJEJ>>>:89:>3..-.IJJJDDDJJGJ:::;J<<<<JJJIGJJIJGHEJCJD>=>=FDDCFFFHDG7666DJJJJDDIFJJJJGJIJ>:;<=FCB@?<=<7778JEH@=?><5222:89:;JJJHHGDEEEJJGJJJFGHJJJJIJGJGJJJJJGHJ>>=>HGIJJJJGJ>AB-----><<?JJJJJEDCJADBBCA=>=>JA@?CGHIDJBA;:;?@JIHJJF>>>DJFGJGJJIGGFDCB@??EDJFJHGFCJJJJJDBA875222-/1.011<;('&&(::<JFG@:65/''-+)'(*%&%--///++(+0359??AB<>>::;>B87667-((((((()5>>887??BB:99;EEDDH<+++(+++=A-000JGEEEFDDFJJI7666C===>A@CFEFGJHJJJJJIEFJJJJJHJJIJHJGJIJJJIJJJIJJGJJJFIJBCBEHHFBCCBJJJHJJJI;;;?ECC>EJFJHBEJJHHJC:99:401@BGJJIJHGFJJJGJJIJJIJIHHJJ=;<<7..2::::F@<;=BEDEJJJJJJIGIIJHEHFID@<;<JGHB@IJGJDBBDGHJJJJJHJIJJJIJEJEJJHJFJJFJE<?<>AAFJFJIJHGJJ>?JJJDGEIJAC665:;@@DDBC<<;998;<<EFFHJJHJJJJJJJJGBBAEDFJIDDDDFHIJCAAA@BHFJEFACIIJJIJ<<11BAJJHGIGGJJJJJFFEDA4211(%%%&&'44;@>AA@A;<7;....775685///00+(()/4<><=<<656@<=9=EIGHJGCJB??@AJHJDEBBAGJJJJIJIJGGGJGIGGEJGHJJJJGJJJJEJJHFEJJJJJJJJGGH?@?A@0.,,/.?H;;;<A</*(15396555<GJJJFHIHJHG><;<GJJJHGGJGIBBAJC:2C:JGIFJJGHGIJGIJJIJJJJJJIJI?A=51-,,0299?A?A@EF?=CA8:HHHDCJ7676999=++++2349999<=<<;;;<FEE9999BAA@DBCHFJCDDCJI3333EJJFJHC?AA7>>ADECADJEDJJGD;;:4++0+)*++655;<@=><?<9567222366..'';87449>>>A==<;323=BECEJFGJGJGDJH@>>;==:3333776791)%&.1))//78CBA:ADD>>>>=96-9//+**''((,3685455=>=9;<AJB>>@@ACBCFIDE:995567999=<<<=EDA:778@B100-...=<CEECDDA@>EHJCCBBBB@ABFBFFBJJJIJC@>=<<;<=:9;H>:98;;<3*)325;>)))')(''''/++6)(()?AAGEFAAA?>99333<>;BDDHJGJIIF=<<=BBAB?CAAEJFJHHF9?;;;C//.,'()'&
@Glass_T7V_16_D3_14_1_36
TCTGCGTGATTTGTCGATTGATCTCAACCGTACCCGCGAGCTTGCGCCGAAACTGGGGCACAACGTGACGGTAATCAGCGAATCCGGCATCAATCTTTACGCTCAGGTGCGCGAGTTAAGCCACTTCGCTAACGGTTTTTTGATTGGTTCGGCGTTGATGGCCCATGACGATTTGCACGCCGCCGTGCGCCGGGTGTTGCTGGGTGAGAATAAAGTATGTGGCCTGACGCGTGGGCAAGATGCTAAAGCAGCTTATGACGCGGGCGCGATTTACGGTGGGTTGATTTTGTGCGACATCACCGCGTTGCGTCAACGTTGAACAGGCGCAGGAAGTGATGGCTGCGGCACCGTTGCAGTATGTTGGCGTGTTCCGCAATCACGATATTGCCGATGTGGTGGACAAAGCTAAGGTGTTATCGCTGGCGGCAGTGCAACTGCATGGTAATGAAGAACAGCTGTATATCGGATGCGCTGCGTGAAGCTCTGCCAGCACATGTTGCCATCTGGAAAGCATTAAGCGTCGGTGAAACCCTGCCGCCCGCGAGTTTCAGCACGTTGATAAATATGTTTTAGACAACGGCCAGGGTGGAAGCGGGCAACGTTTTGACTGGTCACTATTAAATGGTCAATCGCTTGGCAACGTTCTGCTGGCGGGGGGCTTAGGCGCGGATCACTGCGTGGAAGCGGCACAAACCGGCTGCGCCGGACTTGATTTTAATTCTGCTGTAGAGTCGCAACCGGGCATAGAAAGCGCACGTCTTTTGGCCTCGGTTTTCCAGACGCTGCGCGCCATATTAATAACTCGGTACCAAAGACGAACAATCAAAGCCGTAAAAGCGTCTTTTTTCGTTTTGGTCCTTTGAAGTTTAGGGGATAGTCCAATTATTGAAGGCCTCCCTAACGGGGGGCCTTTTTTGTTTCTGGTCTCCCTACTAGTAGCGGCCGCTGCAGTCCGGCAAAAAAGGGCAAGGTGTCACCACCCTGCCTTTTTTCTTGAAAACCGAAAAGATTACTTCGCGTTATGCAGGCTTCCTCGCTCACTGACTCGCTGCGCTCGGTCGTTCGGCTGCGGCGAGCGGTATCAGCTCACTCAAAGGCGGTAATTTACCAATGCTTAATCGCGTTGAGGCGCCTCTCTCAGCAATCTGTCTATTTCGTTAGATCCATAGTTGCCTGACTCCCCGTCGTGTAGATAACTACGATACGGGAGGGCTTACCATCTGGCCCCAGTGCTGCAATGATACCGCGAGACCCACACGGCTACCAGATTTATCAGCAATAAACCAGCCAGCCGGAAGGGCCGAGCGCAGAAGTGGTCCTGCAACTTTATCCGCCTCCATCCAGTCTATTAATTGTTGCCGGGAAGCTAGAGTAAGTAGTTCGCCAGTTAATAGTTTGCGCAACGTTGTTGCCATTGCTACAGGCATCGTGGTGTCACGCTCGTCGTTTGGTATGGCTTCATTCAGCTCCGGTTCCCAACGATCAAGGCGAGTTACATGATCCCCATGTTGTGCAAAAAAGCGGTTAGCTCCTTCGGTCCTCCGATCGTTGTCAGAAGTAAGTTGGCCGCAGTGTTATCACTCATGGTTATGGCAGCACTGCATAATTCTCTTACTGTCATGCCATCCGTAAGATGCTTTTCTGTGACTGGTGAGTACTCAACCAAGTCATTCTGAGAATGGTGTATGCGGCGACCGAGTTGCTCTGCCACGTGATTGGGATAATACCGCGCCACATAGCAGAACTTTAAAAGTGCTCATCATTGGAAAACGTTCTTCGGGGCGAAAACTTCAAGGATCTTACCGCTGTTGAGATCCAGTTCGATGTAACCCACTCGTGCACCCAACTGATCTTCAGCATCTTTTACTTTCACCAGCGTTTCTGGGTGAGCAAAAACAGGAAGGCAAAATGCCGCAAAAAAGGGAATAAGGGCGACACGGAAATGTTGAATACTTGCATACTATTTTTCCTTTTTCAATATTATTGAAGCATTTATCAGGGTTATTGTTTCATGAGCGGATACATATTTGAATGTATTTAGATCACGCATCTTCCGACAACGCAGACCGTTCCGTGGCAAAGCAAAAGTTCAAAATCACCAACTGGTCCACCTACAACAAAGCTCTCATCAACCGTGGCTCCCTCACTTTCTGGCTGGATGATGGGGCGATTCAGGCCTGGTATGAGTCAGCAACACCTTCTTCACGAGGCAGACCTCAGCGCTAGCGGAGTGTATACTGGCTTACTATGTTGGCACTGATGAGGGTGTCAGTGAAGTGCTTCATGTGGCAGGAAAAAAGGCTGCACCGGTGCGTCAGCAGAATATGTGATACAGGATATATTCCGCTTCCTCGCTCACTGACTCGCTACGCTCGGTCGTTCGACTGCGGCGAGCGGAAATGGCTTACGAACGGGGCGGAGATTTCCTGGAAGATGCAGGAAGATCTCTTAACAGGGAAGTGAGAGGGCCGCGGCAAAGCCGTTTTTCCCATAGGCTCCGCCCCTGACAAGCATCACGAAATCTGACGCTCAAATCAGTGGTGGCGAAACCCGACAGGACTATAAAGATACCAGGCGTTTCCCCTGGCGGCTCCCTCCATGTGGCTGCTCCTGTTCCTGCCTTTCGGTTTACCGGTGTCATTCCGCTGTTATGGCCGCGTTTGTCTCATTCCACGCCTGACACTCAGTTCCGGGTAGGCAGTTCGCTCCAAGCTGGACTGCGCCGAAGCCCCGTTCAGTCCGACCGCTGCGCCTTATCCGGTAACTATCGTCTTGAGTCCAACCCGGAAAGACATGCAAAAGCACCACTGGCAGCAGCCACTGGTAATTGATTTAGAGGAGTTAGTCTTGAAGTCATAGCACCGGTAAGGCAACTGAAAAGAACAGTTTGGTGACTGCGCTCCTCCAAGCCAGTTACCTCGGTTCAAAGAGTTGGTAGCGAAGAAGCCTCGAAAAACCGCCCTGCAAGGCGGTTTTCGTTTTGGAGCAAGAGATTACGCGCAGACCAGAACAATTTGAAGGAAGAGGATGGCTGCTTCGAAAAAGGGTCTGACCTTCAGTGGAACGAAAACTCACGTTAAGGGATTTTGGTCATGAGATTATCAAAAAGGATCTTCACCTAAATCCTTTTAAATTAAAAATGAAGTTTTAAATCAATCTAAAGTATATATGAGTAAACTTGGTCTGACAGTTACCAATGCTTAATCAGTGAGGCACCTATCTCAGCAATCTGTCTATTTCGTTCATCCATAGTTGCCTAAGAATTTGCCGGTCAGTGTGTAGATAACTAAATACCAAGGTTTGCCAGTTGACGGTGCTGCAATCATGCCGCAACGCCCACCAGCTATTAGCCACTACGATTTATCAGCAATAAACCAGCCAGCCGGAAGGGCCGAGCGCAGAAGTGGTCCTGCAACTTTATCCGCCTCCATCCAGTCTATTCCATGGTGCCACCTGACGTCTAAGAAACCATTATTATCATGACATTAACCTATAAAAATAGGCGTATCACGAGGCAGAATTTCAGATAAAAAAAATCCTTAGCTTTCGCTACGGTCATTTCTGGAATTCGCGGCCGCTTCTAGAGTTGACAGCTAGCTCAGTCCTAGGGACTATGCTAGCTACTAGAACTTTCGATCAAGCTATGAAGGACGCAAAGAGGGAACTAAACACTTTACTAGAGGAGAAATACTAGATGGGTCAAAGTAGCGATGAAGCCAACGCTCCCGTTGCAGGGCAGTTTGCGCTTCCCTGAGTGCCACCTTTGGCTTAGGGGATCGCGTACGCAAGAAATCTGGTGCCGCTTGGCAGGGTCAAGTCGTCGGTTGGTATTGCACAAAACTCACTCCTGAAGGCTATGCGGTCGAGTCCGAATCCCACCCAGGCTCAGTGCAAATTTATCCTGTGGCTGCACTTGAACGTGTGGCCTAATAACTCGGTACCAAATTCCAGAAAAGAGGCCTCCCGAAAGGGGGGCCTTTTTTCGTTTTGGTCCGCATCCACCTGTGCGGACCTCGGTACCAAATTCCAGAAAAGAGACGCTTTCGAGCGTCTTTTTTCGTTTTCGTAGATCGAGTGGCGCGCTTAGTTCCTCGTTTTCTCTCGTTGGAAGAAGAAGAAACGAGAAACTAAATACTACAGTCACACAGGACTACTAGATGATGCAAACCGTTTTAGCGAAAATCGTCGCAGACAAGGCGATTTGGGTAGAAGCCCGCAAACAGCAGCAACCGCTGGCCAGTTTTCAGAATGAGGTTCAGCCGAGCACGCGACATTTTTATGATGCGCTACAGGGTGCGCGCACGGCGTTTATTCTGGAGTGCAAGAAAGCGTCGCCGTCAAAAGGCGTGATCCGTGATGATTTCGATCCAGCACGCATTGCCGCCATTTATAAACATTACGCTTCGGCAATTTCGGTGCTGACTGATGAGAAATATTTTCAGGGGAGCTTTAATTTCCTCCCCAGCGTCAGCCAAATCGCCCCGCAGCCGATTTTATGTAAAGACTTCATTATCGACCCTTACAGATCTATCTGGCGCGCTATTACCAGGCCGATGCCTGCTTATTAATGCTTTCAGTACTGGATGACGACCAATATCGCCAGCTTGCCGCCGTCGCTCACAGTCTGGAGATGGGGGTGCTGACCGAAGTCAGTAATGAAGAGGAACAGGAGCGCGCCATTGCATTGGGAGCAAAGGTGACGACGAA
+
ABFBC@JJJIJIIIAA@?>;<FIJGJHJGFJJIJJJJJJJJJJEFJFJ=<=EGEABDJJJJFGEEJJJJHDE?>>?EDDBBBBHDDFJAAA<;;)()7*=>>44/0?@IJHJCBAB?>?JHJIJJJJGJJJJJIGEF66/..2ACBJGHIJJJJJJJJHFEBHH=<;:<BBAFEHCABACIGJIIJJIJGIJJJHJJEFJJHJJJGJIIJJJEJHC986678GEJDHJIGGFDIGGJGGFJHJIJJGJJJHEFHDJJEJJJJHHJIFHJJI?1112301---''''<=:;+,<<;@GDCFDEFJGJJFJJJJJJIJJGJJJJIJJFG55CDEJJEHFJJJIJIJJJJJIHJJJJFGJJGJJJJJJJJJFJGJHGGJJEJJJJIEGGCGJJJJHJJJJJGJGJGJJGJHGIJJJJFJJGIGJJJJJJGIEGJJGIJHJJJJGJFFGJIHJJHJJJJIIHGCA:>,,,.-++*+-)('*-.-,-.**2566<=@>;<?@@>J@;:::D;;AECBDCJGIJJDC9889DGHJJ>>>2;5';<?<<7799:;=DCJEDCEHJHJJJJJJHJFJHHJDJGJGJJJJJHJJJJIDB?;7667CDFEHJGIJFEDJJFJJJJIJGJHGJHFJE@@?@ECCEGJJHJJJHGGHJJIJJDIJJJJJJJJFCA?@AC/.,))(((44889?;;<931103))*+<;<9CJCCBIAHFJJJIJJFJH==:D?@>=>8734<??>?ABDDEJEJBJI2222210/0**..7:<<?;<<<DF@@?DJFBB;A>=765//,+./-()68>=?DIJJIHJIHFJHBAA@.)**11-,+&%$%'(''''')FEFBB<;?B>HE:88=EF====BFC>=<?DFJGAC?JJIGJHHJIHJJJGJJJJGGJFA>333>@AFGFJJIDC@@D?;<>=@AEFHDCABG=:A@52226;;ACDJGJJIJGJJIHFJHJG;::JJJHJJJJJGJJJJJEHJJHFIHGID;@;CDF...,.,,/161233FJDDCBBCE?JJJJJJJJJHEGJGJJIEJJFEHJJJIHJJJHJIJGHJHHDEDJEJGJJJHJJJHGDFIFJHEEHFEEEDEFDEFGEGHJGJJGJCBDCCBB=4346=96223)&###$$&(+'',++))**/.02***,..1+,4577-,,+%$$%%)+0+))),,..1;<<77566;9877>2224222342115?DBDGIHDA@@CBEGBGJFGIGHJJIEA@AE>1,,-121,,,''&&'./.,)'$&%'+2-(((=;==;:F@A@ABBFGJFGJJJJCAACGFJGDFGIDHBCAFBB34<>@FGEEJJJFC<;<AJGJHFEAHFIJGIJIGJJJHEGGJJIIJIHJHGEEGCGJJJ;2225;77788788<CDCFJJJIJJJJJJDDJGIHJJJJJJJHJJHJFEFEF?:4344AEJJGHIIJGIFJGJHFHCEEGIJJEJIJ@@A@DC=<=>=;;;;;<@CJBFIFDE33333234>1.034018:////DEDDDEFICB==??CHJIDCCBBGBBCIGJGD7776542.+**+89:;<HEJGJJJHJCEDJJJJJFEJJJJJGGJJEDD;<JGJFJFHIJJJJJJJHJJIJJHFIIJJFJJIJJJIJIJJJJJJECC632223567=@;99;DEFHJJJJHGGJFH6666:CB?666AA<<9769771+*((()*+4552222-,++2164.)%%(&%$$%%++$$(9DJJJJJJJJJEIFCBECCIDEHJGFFGJJJJFGFJJGGJJJJJJJIJJJJEEECGFE???JJCC@BA421,022AJHGJGFGDJJJJJH85556=FDEEJFDFGDJIGDDJJJJJEJHHJJJJ::::JEDCA=14DHJHIJFGHFDCBHJFJEFJFJFGJJJGHJJDCBC,,-?>=55EBEBDJGFDJFHDEEHA@CJFFDDCEEHDFJFJGFGJCE??FJJHFJJA@@?FC@.)(''()*''&'*--3;:;<=<ABDGJFDFJDIIJIJJHJIJJJEEGGHJEEDD75559==>>DGIHIJJFFCDF?A?@8844772+**,--,,2267@76)<CHJJJJF<8888CEHJJJJIJ8888HEGIHJJG3223<92))))479?BD==>>IJGJIGHJGJFJH7633JJJHJJFHIHJIEGJFJJJJJJIJJJGJJJJJJIH699BB3223?93613DJJJIH<;<JC?>>?BBIDJID=AA7EFDJIGJJHJBACFDJGJJJJJJJHGJJJJJJHFG7777J;-+++FJJIHJJJJJJJJIIFJJJJD8445JJHFFIHCABCHH@>=:81*(28:@@JAAAAIJJIJJJJHEIJJJJJJJJJJJFCBBDIJEFGFJGJJJJJIJIJ;;945556CDDJF===<FHIGJFJCBCCA<<<<>==>JHGFHEJJJJJGGJJGHJJJJJ@@FIFJEFEEEEJJJBA@@HJED@8430/-.,),,188<458-/CJJJJJJHJJGJIJJJJFFE?@@:<<=JE;;95556>-)IGJJIEDE;>,==<../>@AB?@AAEFGHJEIJIJJJGJJFFGGJEJJHJGJJJJJJIJIJJJGJJGHIGGJJJHGJEFJE;JJJCEDDCBDCJJJFCCB@982.*'%$%$%%(+,++*-178626=ADBBJD=EJJJJJJJJJJJJIJJIJJJBAAAJGDJFFJFDFFJIDFFFDGIJJGJJJJFJIJGJJJGGJJDBB@CDCGHHFGJGJG3333=7778@8741%$&+*)''*+..6<;=<5566HFJJEIJGGJJJJIHJDJHHIJJJJEJFJHGJFIJ65449;GIJIJGIFFIJIJDGFDCACJA@964/.//7JIEFFEDFJJJFGJJJJIJIJIJJFJJJJJHI@@?>@@<?CED433%$$$$$%('+,,-'&&&&%$%&443444211==<<:;:;653351136766;;FBE@A,((+6556>0)*3>==??<CG864++''(+///066<@GJJJJFJHFJHJBCCFE3321:>.&&&.<'&&&4,,-<==@@?B<=<<A>9882++,,0/-**)*.0.****(-''('),*(('%$$$).,,++*)()*,'''&&<?FEJHJBDGJJDCCCJJJGFIJEFFGGJJJJEFGIHIEB@@=A><=>DC=;:8::=96777.--.2307?JCCFCHGHJGHFAJHJJJJJJHJIC999:FHFJIJGJIIIG7788JFHFHHFJHJIHGJJGJJJJJJJIHFFJGJH====>>=>C5445::..--78---/:99@?@@IGGABDE@@888B?2295554.++**'&('(($&%&((()-'(*)+,**))&#%%((((,,,*,,**)'(%&&((%%%%'''(((*+++*+,+-,+,(((*-/.((()&$$#$$%$%%$%$$%&&(**++-67767789556;<==C@JHFHJGCE===;992.+,-6@BIDEA>?1117CI>?<=?DJJJJEJGJJJJGIHHJJGHJGJJJ@?5556CHE;;98753387;@7888;<9?CEEFJJHJJFJJHJHJJGJGGJ?>??JJHD<<<<=HGJHJJJJIJGEGD85;?JJIHDF;:7822<>>:3/--/-**+)())-123:@==<556////////39;<?DEEDGJJJJFJJJJJBBCAJJ8888IGEEEI=;8334354(''('(+3--++11125FDHFIJJJJHGCEBB@FIJJJJFJIJHJBDBBJ2)(&&'044AHIJHJJHECHJFEFHIJJJHHBC@===@<<<?D8>>@IJDD@?CGBB;=CGJJJIFFGC@???22H@>=??BJJHJEJJJCDCHHFCCEGFB?==8888CEA>>@BBGJJFJGFJFGDEGJIHBIJFJ@43240-,'(..AFHJDEHDDFEEEHJDJJDGJJGJGJJIJJJHIJDB?:,,+,=01<@?B??E9FJGHIIDDDFIEJJGIJJJGEDDEJJJJJJJJIGGJIIHJJJGJIBAABJGJHJJIJCAA@CJEGIICIAC@FAGGJICIIJHFCB<3??DGJHIFFB@CJJCIA.,,-38...+,,9;<=>AF>==>GEIJJGJIHIGJEEF4444>=?9:*0DFFIJJGJGIJJJJJJJJGEHJBABE?>==EE6552110/../89>EHJDFDHGFJ@>I=JDGJHJHHA>>9;:9>>@EC=9>>@?DGCHHJJHJAJJJHFHDE@0*((*CJBCAAF@FEGABC@CECFDJJJJJJJJJJJJHHEJJJJHGGFI-++,JJCDHGHHJGJHJGJHGJFFD?==>?A@GJJIJJHJJIJGIJJH55564432CIFBDJJJBDDB?:2.../.112.../)))-3339@/.**44<;<AJJJJJJIJHGDCFJJIJJIGJJJGJJJJGIHHA??@CFIJHDGEECBCCJIJHHIJJJHF9888A==<?F@A-*;:,,,,JJJJJJHFJJJJGJJJGJGJJJJHJJJJJJGJFJJJHGHJ9999HIGIJJHJJGJJCAA9@=<>JJGIFEJC;;==JJHJJJGJIFJEJJB<9<:7-*)*8;DDJGECDDGJHJIJJJHFHJIFJJJFFECBCDFA988353344====BGJA51((259?6678=>?BDEGJFGGHIJIJJJGEDDFJHHEJE?<>>DGJJGIJJJJIJHFHJJIIJIFJGFG===GJDFJHFJECGFJJFJJHEJFIJHGJ999:BCCJHDF?>>A@@4...0FHEEGJGJJIJGFGBIJJGGJFJJGJGGJGCFADGHJJJF6556?>C710/25/.%$$##$'&$
@Glass_T7V_16_D3_14_1_37
ACTGAGCTAGCTGTCAACTCTAAAAGCGGCCGCGAATTCCAGAAATCATCCTTAGCGAAAGCATTTTTTTATCTGAAATTCTGCCTCGTGATACGCCTATTTTATAGGTTAATGTCATGATAATAATGGTTTCTTAGACGTCAGGTGGCACCATGGAATAGACTCAATAGAGGCATCGGTTGCAGGACCACTTCTGCGCTCGGCCCTTCCGGCTGGCTGGTTTATTGCTGATAAATCTGGAGCCGGTGAGCGTAGTTCTATCGCGGTATTAGTCCGGCGCTGGGGCAACGGTAAGCCCTCCCGTATCGTAGTTATCTACACGACGGGGAGTCAGGCGACTATGGATGAACGAAATAGACAGATCGCTGAGATAGGTGCCTCACTGATTAAGCATTGGTAACTGTCAGACAGATTTTATACATATACTTTAAATTGATTTAAAACTTCATTTTTAATTTAAAAGGATCTACGGTGAAGATCCTTTTTGATAATCTCATGACCAAAATCCCTTAACGTGAGTTTTGAGACCCCACTCAGCGTCAGACCCCTTAATAAGATGATCTTCTTGAGATCGTTTTGAGTCTGCGCGTAATCTCTTGCTCTGAAAACGAAAAAACCGCCTTGCAGGGCGGTTTTTCGAAGGTTCTAGAGCTGCCCAACTATTTGAACCGAGGTAACTGGCTTGGAGGAGCGCAGTCACCAAAACTTGTCCTTTCAGTTTAGCCTTAACCGGCACATGACTTCAAGACTAACTCCTCTAAATCAATTACCAGTGGCTGCTGCCAGTGGTGCTTTTGCATGTCTTTCCGGGTTGGACTACAGACGATAGTTACCGGATAAGGCGCAGCGGTCGGACTGAACAGGAGGATCGTGCATGCAGTTCCAGCTTGGAGCGAACTGCCTCCCCGGAACTGAGTGTCAGGCGTGGAATGAGACAAACGCGGCCATAACAGCGGAATGACACCGGTAAACCGAAAGGCAGGAACAGGAGAGCGCACAAGGGAGCCGGCGGGGGAAACGCCTGGTATCTTTATAGTCCTGTCGGGTTTCGCCACCACTCATTTGAGCGTCAGATTTCGTGATGCTTGTCAGGGGGGCGGAGCCTATGGAAAAACGGCTTTGCCGCGAGCCCTGTTCTCACTTCCCTGTTAAGTATCTTCCTGGCGTCTTCAGGAAATCTCCCGCCCCGTTCGTAAGCCATTTCCGCTCGCCGCAGTCGAACGACCGAGCGTAGCGAGTCAGTGAGCGAGGAAGCGGAATATATCCTGTATCACATATTCTGCTGACGCACCGGTGCAGCCTTTCTACCTGCCACATGAAGCACTTCACTGACACCCTCATCAGTGCCAACATAGTAAGCCAGTATACACTCCGCTAGCGCTGAGGTCTGCCTCGTGAAGAAGGTGTTGCTGACTCATACCAGGCCTGAATCGCCCCATCATCCAGCCAGAAAGTGAGGGAGCCACGGTTGATGAGAGCTTTGTTGTAGGTGGACCAGTTTGGTGATTTTGAACTTTTGCTTTGCCACGGAACGGTCTGCGTTGTCGGGAAGATGCGTGATCTAAATACATTCAAATATGTATCCGCTCATGAGACGATAAACCTGATAAATGCTTCAATAATATTGAAAAAGGAAAAAGTCATTCAACGTTCCTGTCACCTATTCCCTTTTTTGCGGCATTTTGCCTTCCTGTTTTTTGCTCACCCAGAAACGCTGGTGAAAGTAAAAGATGCTGAAGATCAGTTGGGTGCACGAGTGGGTTACATCGAACTGGATCTTCAACAGCGGTAGAGAGAAAATCCTTGAGAGTTTTCGCCCCGAAGAACGTTTTCCAATGATGAGCACTTTTAAAGTTCTGCTATGTGGCGCGGTATTATCCCGTATTGACGCCGGGCAAGAGCAACTCGGTCGCCGCATACACTATTCTCGAGAATGACTTGGTTGAGTACTCACCGTCAGCGAAAAGCATCTTACGGATGGCATGACAGTAAGAGAATTATGCAGTGCTGCCATAACCATGAGTGATAACACTGCAGCAGACTTACTTCTGACAACGATCAGAAAACCGAAAACATCGCTTTTTGCACAACGTGGGGATCATGTAACTCGCCTTGATCGTTGGGAACCGGAGCTGAATGAAGCCATACCAAACGACCAGCGTGAGACACCACGATGCCTGTAGCAATGGCAACAACATTGCGCAAACTATAACTGGCGAACTACTTACTCTAGCTTCCCGGCAACAATTAATAGACTGGATGGAGGCGGATAAAGTTCCAGCCACTTTTCTGCACTCGCCCTTCCGGCTGGCTGGTTTATTGCTGATAAATCTGGAGCCGGTGAGCGTGGGTCTCGCGGTATCATTGCAGCACTGGGGCCAGATGGTAAGCCCTCCCGTATCGTAGTTATCTACACGACGGGGAGTCAGGCAACTATGGATGAACGAAATAGACAGATCGCTGAGATAGGTGCCTCACTGATTAAGCATTGGTAAATTACCGCCTTTGAGTGAGCTGATACCGCTCAGGCCGCAGCCGAACGACCGAGCGCCAGCATCAGAGTGAGCGAGGAAGCCTGCATAACGCGAAGTAATCTTTTCGGTTTTAAAGAAAAAGGGCAGGGTGGTGACACCTTGCCCTTTTTTGCCGGACTGCAACAACCAACTAGTAGGGAGACCAGAAACAAAAAAAGGCCCCCCGTTAGGGAGGCCTTCAATAATTGGACTATCCCCTAAACTTCAAAGGACCAAAACGAAAAAAGACGCTTTTCAGCGTCTTATTGTTCGTCTTTGGTACCGAGTTATTAATATGCCGCAGCGTCTGGAGACCGAGGCCAAAGACGTGCGTCTTTGATGCCCGGTTGCGACTCTACAGCAGAATTAAATAGATCCAGGCGCAGCCGGTTTGTGCCGCTTCCACGCAGTTATCTGCGCCTAAGCCCCCGCAGCAGAACGTTGCCAAGCGATTGACCATTTAATAGTGACCAGTCAAAACGTTTCCGCTTCCACCCTGGCCGTTGTCTAAAACATATTTATCAACGTGCTGAAACTCGCGGGCGGGCAGGGTTTCACCGACGCTTAATGCTTTCCAGATGGCAACATGTGCTGGCAGAGCTTCACGCAGCGTATCGATATACAGCTGTTCTTCGTACCATGCAGTTGCACTGCCGCCAGCGATAACACCTTCCCTTTGTCCACCACATCGGCAATATCGTGATTGCGGAACACGCCAACATACTGCAACGGTGCCGCAGCCATCACTTCCTGCGCCTGTTCAACGTTGACGCAACGCGGTAATAGCAGGAACAAAAATCAACCCACCGTAAATCGCGCCGCGTCATAAGCTGCTTTAGCATCTTGCCCACGCGTCAGGCCACATACTTTATTCTCACCCAGCAACACCCGGCGCACGGCGGCGTGCAAATCGTCATGGGCCATCAACGCCGAACCGATCAGAAAACCGTTAGCGAAGTGGCTTAACTCGCACACCTTGACAGTTAATTCTCGTTGCCAATTAACTCATGCCGTCACGTTGTGCCCCAGTTTCGGCGCAAGCTTCACGGCTACGGTTGAGATCAATCGACAGATCGCACAGATCGCGGTTGTTGATGCCAACGACCTTTGTTCCCAATGCAATGGCGCGCTCCTGTTCCTCTTCATTACTGACTTCGGTCAGCACCCCCATCTCCCAGACTGTGAGCGACGGCGGCAAGCTGGCGATATTGGTCGTAAGATCCATTCTGAAGACGTTAATTCACGGCATCGGCCTGGTAATAGCGCGCCAGATAATACGGTAAAGGTAGATAATGAAGTCTTTACATAAATCGGCTGCGGGGCGATTTGGCTGACGATGGGGAGGAAATTAAAGCTCCCCTGAAATATTTCTCATCAGTCAGCACCGAAATTGCGAAGCGTAATGTTTATAAATGGCGGCAATGCGTGCTGGATCGAAATCATCACGGATCACGCCTTTTGACGGCGACGCTTTCTTGCACTCCAGAATAAACGCCGTGCGCGCACACCTGTAGCGCATCATAAAAATATTGCGCGTGCTCGGCTGAACCTCATTCTGAAAACTGGCCAGCGGTTGCTGCTGTTTGCGGGCTTCTACCCAAATCGCCTTGTCTGCGACGATTTTCGCTAAAACGGTTTGCATCATCTAGTAGTCCTGTGTGACTCTAGTATTTAGTTTCTCGTTTCTTCTTCTTCCAACGAGAGAAAACGAGGAACTGAGCGCGCCCGCCACTCGATGGACCAAACAGAAAAAAGACGCTCGAAAGCGTCTCTTTATAAAGTGGTACGAGGTCCGCGCGGGTGGATGTCGACCAAAACAAAAAAAGGCCCCCTCGGGAGGCCTCTCTTCTGAAAATTGGTACCGAGTTATTAGGCCACACGTTCGGAGTGGCCCACAGGATAAATTTGCACTGAGCCTGGGTGGGATTCGGACTCGACCGCATAGCCTTCAGGAGTGAGTTTTGTGCAATACCAACCGACGACTTGACCCTGCCAAGCGGCACCAGATTTCTTGCGTACGCAATCCCCTAAGCCAAAGGTGGCACTCAGGGGAAGCGCAAACTGCCCTGCAACGGGAGCGTTGGCTTCATCGCTACTTTGACCCATCTCATCTTCTCCTCTTTCTCTAGTAAAGTGTTTAGTTCCCTCTTTGCGTCCTTCATAGCTCCAATGCAAAACTTCTCTAGTAGCTGGCTTTGCCTATTACTTGGTACAGTTGTTTGCATGTTTTGGTATTAACCGCATAGTTCTGCATGATGGTTAGGTTTTCGCATTTATCGTGAAACGCTTTCGCGTTTTTCGTGCGCCGCTTCATCAGTCCTAGGGACTATGCTAGCTACTAGAGAACTTTTGGGATATAAGCTATGAAGGACGCAAAGAGGGAACTAAACACTTTACTAGAAAGAGGAGAAATACTGAGATAGGATAAAAGTCGGCGATGAAGCCAACGCTCCCGTTGCAGGGCAGTTTGCGCTTCCCTGAGTGCCACCTTTGGCTTAGGGGATCGCATACGCAGAATATAACTCGGCCAGGTAAGTAGTAGGTTGGTATTGCACAAAACTCACTCCTGAAGGCTATGCGGTCGAGTCCGAATCCCACCCAGGCTCAGTGCAAATTTATCCTGTGGCTGCACTTGAACGTGTGGCCTAATAACTCGGTACCAAATTCCCAAAAAGAGCCTCCCGAAAGGGGGGCCTTTTTTCGTTTTCGTCCGCATTCCACCTGTAGGACCTCGGTACCCAAATTCCCAGAAAAGAGACGCTTTCGAGCGTCTTTTTTGTTTTGGTCCATCGAGTGGCGCGCTTAAGTTCCTCGTTTTCTCTCGTTGGAAGAAGAAGAAACGAGAAACTAAATACTAGAGTCACACAGGACTACTAGATGATGCAAACCGTTTTAGCGAAAATCGTCGCAGACAAGGCGATTTGGGTAGAAGCCCGCAAACAGCAGCAACCGCTGGCCAGTTTTCAGAATGAGGTTCAGCCGAGCACGCGACATTTTTATGATGCGCTACCAGGGTGCGCGCACGGCGTTTATTCTGGAGTGCAAGAAAGCGTCGCCGTCAAAAGGCGTGATCCGTGATGATTTCGATCCAGCACGCATTGCCGCCATTTATAAACATTACGCTTCGGCAATTTCGGTGCTGACTGATGAGAAATATTTTCAGGGGAGCTTTAATTTCCTCCCCATCGTCAGCCAAATCGCCCCGCAGCCGATTTTATGTAAAGACTTCATTATCGACCCTTACCAGATCTATCTGGCGCGCTATTACCAGGCCGATGCCTGCTTATTAATGCTTTCAGTACTGGATGACGACCAATATCGCCAGCTTGCCGCCGTCGCTCACAGTCTGGAGATGGGGTGCTGACGAAGTCAGTAATGAAGAGGAACAGGAGCGCGCCATTGCATTGGGAGCAAAGGTCGTTGGCATCAACAACCGCGATCTGCGTGATTTGTCGATTGATCTGGATTCATACCGCGAGCTTGCGCCGAAACTGGGGCACAACCTGACGGTAATCAGCGAATCCGGCATCAATACTTACGCTCAGGTGCGCGAGTTAAGCCACTTCGCTAACGGTTTTCTGATTGGTTCGGCGTTGATGGCCCATGACGATTTGCACGCCGCCGTGCGCCGGGTGTTGCTGGGTGAGAATAAAGTATGTGGCCTGACGCGTGGGCAAGATGCTAAAGCAGCTTATGACGCGGGCGCGATTTACGGTGGGTTGATTTTTGTTGCGACATCTCGCCGTTCGTCAACGTTGAACAGGCGCAGGAAGTGATGGCTGCGGCACCGTTGCAGTATGTTGGCGTGTTCCGCAATCACGATATTGCCGATGTGGTGGACGAAAGCTAAGGTGTTATCGCTGGCGGCAGTGCAACTGCATGGTAATGAAGAACAGCTGTATATCGATACGCTGCGTGAAGCTCTGCCAGCACATGTTGCCATCTGGAAAGCGTTAAGCGTCGGTGAAACCCTGCCCGCCCGCGAGTTTGGCGCGTTAAATAATGTTTTTAGACAACGGCCAGGGTGGAAGCGGGCAACGTTTTGACTGGTCACTATTAAAATGGTCGATCGCTTGGCAACGTTCTGCTGGCGGGGGGCTTAGGCGCAGATAACTGCGTGGAAGCGGCACAAACCGGCTGCGCCGGACTTGATTTTAATTCTGCTGTAGAGTCGCAACCGGGCATCAAAGACGCACGTCTTTTGGCCTCGGTTTTCCAGACGCTGCGCGCATATTAATAACTCGGTACCAAAGACGAACAATAAGACGCTGAAAAGCGTCTTTTTTCGTTTTTTGGTCCTTTGAAGTTTAGGGGATAGTCCAATTATTGAAGGCCTCCCTAACGGGGGGCCTTTTTTTGTTCTCGTCTCCCTACTAGTAGCGGCCGCTGCAGTCCGGCAAAAAAGGGCAAGGTGTCACCACCCTGCCCTTTTTCTTTAAAACCGAAAAGATTACTTCGCGTTATGCAGGCTTCCTGGCTCACTGACTCGCTGCGCTCGGTCGTTCGGCTGCGGCGAGCGGTATCAGCTCACTCAAAGGCGGTAATTTACCAATGCTTAATCAGTCAGGCACCTATCTCAGCAATCTGTCTATTTGAGCCATTGCCACGTTGCCTGACTCCCGGTGCGTGCAGATAACTACGATACGGGAGGGCTTACCATCTGGCCCCAGTGCTGCAATGATACCGCGAGACCCACTCACCGGCTGGATTTTATCAGCAATAAACCAGCCAGCCGGAAGGGCCGAGCGCAGAAGTGGTCCTGCAACTTTATGGCCTCCATCCAGTCTATTAATTGTTGGGAAGCTAGAGTAAGTAGTTCGCCAGTTAATAGTTTGCGCAACGTTGTTGCCATTGCTACAGCATGCTCGTGGTGTCACGCTCGTCGTTTGGTATGGCTTCCATTCAGCTCCGGTTCCCAACGATCAAGGCGAGTTACATGAATCCCCATGTTGTGCAAAAAAGCGGTTAGCTCCTTCGGTCCTCCGATCGTTGTCAGAAGTAAGTTGGCCGCAGTGTTATCACTCATGGTTATGGCAGCACTGCATAATTCTCTTACTGTCATGCCATCCGTAAGATGCTTTTCTGTGACTGGTGAGTACTCAACCAAGTCATTCTCGAGAATAGTGTATGCGGCGACCGAGTTGCTCTGCCCGGCGTCAATACGGGATAATACGCGCCACATAGCGGACAAAAGTGCTCATCATTGGAAAACGTTCTTCGGGGCGAAAACTGTCAAGGATCTTACCGCTGTTGATCCAGTTCGATGTAACCCACTCGTGCACCCAACTGATCTTCAGCATCTTTTACTTTCACCACGTTCTTCGGTAAGCAAAAACAGGAAGGCAAAATGCCGCAAAAAAGGGAATAAGGGCGACACGGAAATGTTGAATACTCATACTCTTCCTTTTTCAATATTATTGAAGCATTTTTATCTGGGTTATTGTATCATGAGCGGATACATATTTGAATGTATTGAATCACACATCTTCCCGACAACGCAGACCGTTCCGTGGCAAAGCAAAAGTTCAAAATCACCAACTGGTCCACCTACAACAAAGCTCTCATCAACCGTGGCTGCTCACTTTCTGGCTGGATGATGGGGCCGTTCAGGCCTGGTATGAGTCAGCAACACCTTCTTCACGGCAGACCTCAGCGCTAGCGGAGTGTATACTGGCTTACTATGTTGGCACTGATGAGGGTGTCGGTGAAGATGCTTCATGTGGCAGGAAAAAAAGGCTGCACCGGTGCGTCAGCGGATGTGATACGGGATATTTCCGCTTCCTCGCTCACTGACTCGCTACGCTTCAGGTCGTTCGACTGCGGCGAGCGGAAATGGCTTACGAACGGGGCGGAATTTCCTTGAAGATGCCAGGAAGATACTAACAGGGAAGTGAGAGGGCCGCGGCAAAGCCGTTTTTCCATAGGCTCCGCCCCCCTGACGAGCGTCACGAAATATTAAACGCCAAATCAGTGGTGGCGAGACCCAACAGGTATAAAGATTGCCAGGCGTTCCCCTGGCGTCCCCTTGCAGGTGCGCTCCTGTTCCTGCCTTTCGGTTTACCGGTGTCATTCCGCTGTTATGGCCGCGTTTGTCTCATTCCACGCCTGACACTACATACCGGGTAGGCAGTTCGCTCCAAGCTGGACTGCACGAACCCCCCGTTCAGTCCGACCGCTGCGCCTTATCCGGTAACTATCGTCTTGAGTCCAACCCGGAAAGACATGCAAAAGCACCACTGGCAGCAGCCACTGGTAATTGATTTAGAGGAGTTAGTCTTGAAGTCATGCGCCGGTTAAGGCTAAACTGAAAGGACAAGTTTTGGTGACTGCGCTCCTCCAAGCCAGTTACCTCGGTTCAAAGAGTTGGTAGCGAAAGCCTCGAAAAACCGCCCTGCAGGCGGTTTTTTCGTTTTCAGAGCAAGAGATTACGCGCAGACCAAAACGATCTCAAGATCGTCTTAAGGGGTCTGACGCTCAGTGGAACGAAAACTCACGTTAAGGGATTTTGGTCATGAGATTATCAAAAAGGATCTTCACCTACCAGATCCTTTTAAATTAAAAATGAAGTTTTAAATCAATCTAAAGTATATATCAGTAACTTGGTCTAACAGTTACCAATGCTTAATCAGTGAGGCACCTATCTCAGCGATCTGTCTATTTCGTTCATCCATAGTTGCCTGACTCCCGTCGTGTAGATAACTGGATACAGGAAGGCTCCCATCTGGCCCCAGTGCTGCAATAAATACACGCCGCTCACGGCTCCAGATTTATCAGCAATAAACCAGCCAGCCGGAAGGGCCGAGCGCAGAAGTGGTCCTGCAACTTTATTCCGCCTCCATCCAGTCTATTCCATGGTGCCACCTGACGTCTAAGAAACCATTATTATCATGACATTAACCTATAAAAATAGGCGTATCACGAGGCAGAATTTCAGATAAAAACGCTTAGCTTTCGCTACAGATAAATTATGAAAATCGCACACTTATTGGGGATG
+
/58('&&''.1229?<<<=A9(&&,,55489332277C?ABIJIGEFAA11.5('''(/20&$$&(04699=666<GJJJIJJFDEHCDCJGJCGAA=;?AED><<?GJJEJJJJEJJJJIJJHJJJJJJJIJGFCCDCDEJHGJJJHJJGJFDA>;>===<<8&%%%&&&&(''&$###%())*,,,,,../9;<=@=>9888CEF?8?=;/>8889?766407767<*)))+,+&&&&(@DCBBC>88<55(''()&%'('+*+658+%$$$&%$%&(''(%%%*----.?@A@A69,+@>>?A:::8888?JGCDDJJHCHEGIJG@?3///02/))()67:CCDBCC??FD+**+.2243434.,*''*((')+++++66+('+-.-+&%%&+,'())))'&&')+,/))*75+)())-766::85)))*<=<;??@CB?A?5556<DHIGEHDDEEHF?==>8*)))/;A@?@BB867;?EADD>>?=?>=B@@@A@7667=77774554622348:9)'''&&''((,''''0145BBCEJIHB:BC?>>>@?BEBB?333,433''-,-/:/*''%%%%'')1--..;66;=?@??JJJIEB---/CHHGHIFGJJIIJJJJJ6665:==1115;?>;11'&&'46('''(.02)(()6BGIHCBDFHJJJHCDDDIGJJIHIJFA@@@IC----FEH;999GJJJJFDJEGGF@>>;:4***)+**'''(,,.12,))),AD89DDGJIGJ99JFACCBEGIJIJGJJIHHJJHJ@-,+*,.4666<;6222<@?=?=+*)))-03//./+)&%&01375666>B?<>IEJHJIJGDFIH<<<;;4//1()00))*((''$$$%+..,'&''/**0*>?@?62/0A?>@@BBC@>**)-.+**(,*++-/54459?GJJHJJJCHBDJB@BCHJIEGJA@:98'&&'4368==>@DA>>JJIIJJBBBGJHJ<CJJJFGDHDECCD@@;:''&&,2212('&&,,DEJJCC;;1-.2158666:=EEFIIIBIJJGGHEJJJDIGIJIGJJ++++JGCGDCCIJJJFJHJJIGFGFIGJIJ<;;=@JJHJGJGHIBCDBA>DF4445:<666;6720.&&&'-25)((&(+**++2CJDBHJECDCBCAA9443)((')**/()*2;BEJ><:9/,..<::EJFJJHFIGJJJGGEIFJJHGJJFHCBAAA@@CB=79***-.8--11155,+''(;?@ADDEJJEEFJJGDGJ8888DCC>>?>AB>=<==>=<>=?>=>==>=FFDD++,-+,-'''+++>AB;IEHHHIJHHFDEDDEA>@JBGDFGJJHFGIHGDGDBECC5523BEJJ>??@HJJGJE@AFJJ54444<54235HJIDFFC899B@;HGEJJJFJJJFGJJJDBA@DHJJJGJJ@>?HJJJHJJJIJJJIJJIJGEJHIIGJJJJJFAEJDEEJEHFJEE85377///:8444498891..-/+**,)(02/000:6(((,229:10/060CECDEICFC,,,,432222<=<<@BEFFEDEJBB656==9;CFID===<EDFJEGJGJHFEBGDBDE@?===***)*''%%(++*-.270.--,,-144223158<==;1/0*((((''('%&$$$$$#'())*(+*)&&3....:==>FDB2373;8:=>FDBCEEJJI?B>AAAABBACBDAJJJJJJDBB@@DJJDBA889GJJJCDB=<61-,*%%%'&')(&%%%(/014?BBE@C@?>'''';.+*)))+%&6>9998:/.++-./55599<BDD??CCBC7CJ:7<<5++9:;??==?>?JCE:IFHJJIGJHJJFEJJJGJJHE>??EJBBBD****.+4557755444*20././6697456?A>>;96322466889888=???DI4444<=00.(''',0///68459:86430,)((*303('''3249JIEHJHJGDDJEHGFIGJJGJEGHJ>BBDE<;;<=>==>=BACCDEE???EEJFC8888=??533///.+''(('%%&)***,,1-,-(''%)))&%%'*)(('%$'''&%%$&*056<<?CDCBC:::@BABABDCFC778DB>>>?=;<DD777799<<:3333=<=@FBD?AADJHFCEECCEJH@==200122-,'%''+,*...4;JHEJGGJGFJIJHJDB>322''')643'&*)($$%%,-49>('''.*(&%%%%&)&&'.0114->@JJJEEFDHJJJ9777@JC?3''+0+*+++'')(((%%%''$%+*)''',*+(()'$$&''+&)(3,73228=88:@;;<<?EFJJJ>>>>JAADIIGFIEHJIJIJ9999:999JDJIJJHHFGHFHIFJJJGFFJIHGEJEJHJJEGJHE@::;/EHEGDEDDFEJDJJGJJHFDGFJFJJJFJEJJHIEJJJJGDHIIJJIG548;4446<7666CBDDJJHJJFJJIGEFCBBA@99;<<ACCIIHJJJHFBCABEAAA@F500-.../39899<>@)(('(&&$%))*,.+*,,38767+**,&&&&)*&%%%%%%%09<@@A@AAJJCCDFJJEJFDFDEDEFE<;;3222DA>>BGGJJJJBB?ABHJEJH?>=?B=923DJJJFIGHJJDHBJCGF42105,'''/.,(-(''$$##%%%&**-+0*+16769775348EFGJJ?CJJHC=:769:;;?=<>C7+)00AGDFEFGECIGJEJJJHJA===;AJJJJJJFD?ABB;;:=JEFCJJEGDIJJHABADJGHIBBC@9988ABDIA8887:7/+''**+*(''(*(('(*/5<999931/%$$$$$&'&(''''+'%%%'))**,0+01.../+/20..--..//35HFECBBD><3225'%%)((-(((1???==1//081<4432112142577++++,7664211440.)((,-1('&&&&*776;<?9<<<@@C311BEFGEJEIJJJJJJJJJJJJIJJHFIJF===/.-+/34343;??JBJHIHJG>=32//9JJHFIDFJJJ>>>>JJJJHGIJJJJ=99-,,-7888335:9BJFBBC@FE;;<<DFJJIFJA**)*(()-.,../11/((..4<5//./35018;;EFCIIJJC@@@<:10++--3<:446);<;<<<@>@::;;;;JFECEHJJJGJJAAB444/0/.5++,),1.96667@@FJFIDBDJJEJIBAA@ACB=;22:=<++++2..73225867CECEFEIJICD@?CCBD@5555=ADHFIEHAHHJ<=<=;=>=FCAABBGEJBDE555'&&&.-,,-6:;<(((233JCACGHIJJIDE44//-''&&'',/237<<??@>=CD@@??A>>?>93,,<?IJJJJJJHJJIJJJJIJJGJDCDGGJJJDFFEHJJJGEFJHEABCBHEJJEHE=>=>JHJIJBECBFFJJJJJCDBACCHC*))*GEFHHGJJJJJJGJJJJJJJJJIJ.)))*(*))++-'+%%2)))*)''(*+%#%&%%%$(&&%$$%++-,,,+-<@CJHHDIA@FJJJFDFGF433331*)(*)&&&%&&)**''&*(&&%()('()--0''()+*(''%&(&&+15AAAA@DBCDJHG655'(((52+())(-/378?>==>DEG@@@@G863B?@@D?HFJFHJJFDIBIEEG>>>=A?:955557?98---.9.A>@CCC4-*++,8;?FIHJHJJJJJJJFID@32'(()**'(())'&&&&&()(*()&&(('))))&'$%%%&%%%(148=@::::::67//0)*)*)('%&'''*-+./+)()*.3489:>FDFFJCF@@33354444FA>655CH@@@<:9:??AA323:677GH?844=>?788865))1/05126856985@?ADDA>=1.../432335?;79..01:;<?JFDBABBDA@AA<42(''****,('%%%%')*21119:<6666B=;<<<::6555663/01;=>6665BBAF??;89ABJEJCIJGGJJJJGJDA@@B====85.+.(0<99975--+++*+*-45,%%%%))8;?;;99<<D;::<?@77787:CEJJJJGAAA7666<AACCCEFDGEA@><<:;539;5755;=ABBJJEJHJHGBBB>>;:><@@ADJF>>C999JJHD@CBBE;;844462222==AA9JFGFIJJJJJE>>==??A@8867E444AJHHC<E?;<2.,&&&%*%&'*+..020022222&&&&,)(*+++567332000('&'*((*1)'&'293212,,/056533582101)));0/''''(('(&'$$$###$%'')('()(''&'*'&&)3331<<33213<961////..,-02<B?::;1/)/3)..,...21()))466BCGEIJJIFHGF<;::??9*(&&&'&$$&)&0**./HDCFFGEGJJHE::9:;<@@HHEJJHJEAA;:;;A>@CEFGFJJIEFGJ;;::=CA999:?<:;EDFHDFGHHGJECCDA....;1BJHJJJHJHFJJIJGJIJGJJDE;;FH<EEDJEFJ9999EGHGHHFJJGJGJGGEED...,-,-/IJIJJ;4..:8=98:=>EEGFDBBACJHHFDD::=?HDCFEFFEJDD:21,(.)*&&)(((()&*FDEA?>@BJ===>EEDDEFCCB<545=4=;8:9:5/A<<;;:C<=BBDCB65*)))**+1:.../1&'$%(('(),,,+*+)&%$&%%$%'(&&'&'%%&')'('&&$####&)&&%'()')''''35679:8>@@==<@;//'>=>BDJGHBABFJDGFJ::::DHJJC>9*&%&.1=BCDJFEEFGJJJ>===9664*''-))));=JCDBCFDE?????@A<64;;D=::92&&&*)'&&(*698==>BDEJJ98''';=?EBD@++++?F????GBB<,&&=:3@>@?@;655)(((&&&*'%%&)--/0.0+*'''6:=?AACE@CA<=<331//./078:;B998791/))**+*<;3335?BBCA??BA<>>?B=9<:962///'(''()'%)*'***+-..-.032763*)),)&&&,,,=::@ECEEDJJCFHJGEDFEJJJJGGJJJIFIECJ8772225765(556>>@;=;76766:(('(4>>?BCFB>=<;=>A<<CDFECD<<<<DDHJGJ==??JIHDAAABC::9789111392:-)//1440+'&*13313265<??86564:@BEF,+*+;=(''',))'&&$%%%%'/.))))---(('&'&&)'674:110,449FCF<DDDDDFFJF<;<>@?>>;8571)((+4-+,-/-/..0..((+3779651/''104;:676JJG?97+*+7>BBFJFG<;>>>=><9::;>?<??@DJ@?@7//028@CCCJJGJGI=:6.--1+***<<<JIHJJHJJIGJHGJC3.+**''&)/4-.89BGDEFEFBCBA?<<92124379?AJJJHJJJGGIHJFJCFCJDE?7JG=;9=>;:::;>CGD>>?EDC@7544<;?DFJJJJJEIIJJJFJC<9'&),,/21./,+,0017:<7431227@>??@ACA335@D?31010,+++6677CBFJJJGJJIIGHJJFJIJJJ6..-)***66<<>CJGEJGHJJJJJHDC:9;FEEDAHJGHC<9:=@JJJJJHHJIEBA@DAB@B;::;<?99887<++++,<=7434<6>?ACDHF@?JHIIGDJEJIIJEEDDEJJGFJHJGJJJJJIJJJIJHJJJFFJ;;:9;>AAG=::;:082,0==GEFHG@ABBEJIGEFEHHJJJJJJHJJBBBBIEFGIEGJCJFEJFFBBEJC;;9:;;?AABFCB100299>@DBCFDDA??>2224;<8993232-*%&))47776554889-+++./0(*3432133211(().,*7+BABDF;;::?>BEFGGJJDCEDJJGGD1101542223+6ACIHIJJGDGGEA::::DCHDEBCADF;93233:=??=1)(%#$$%%&(,)@CCIGJGHJHJJ:99EEA87:ED55223((()5;;;,,,*+++))*)*,+-326201198797:55553///AB>>65001149?@BEFJJGJJJIJJIJJIJDD000;999:BBBFJJHEGHGHGJJJJJJJJJHGJJJJJJCFJEA@AAJJIEAEFIJDJJGGBCDJ>877:89<<=?>999>=??JDDC876600000/./1--./187810000/569;99/08<>><=??C>===G:;::JBDCDJF@10-,-,,--3/-&%&&&%''(''''(:5333;=ECEDGJJJJJJEJJJGJEDI@9,++.0001@BGJJIECHBJ?D?FH@>??DBF?@@ADACDDFJHHJJJJGJJF?@=???0///>=<667>AC@A@EGAAABDEJJD?<98.'():<=JJIFJIGE:FDBBBJJIHGEBBBBJJ@?DDI44449+*&%&&'('''(,+04--,/5331,+-/----))?DB---*-,,.--))))AA?AA@C>A>=6@BEJJFGFGEF8777977+&&+-....0)**::BAABIIJJJJJJJECC:449<<<;5@?@=<<>C=<<==>AAB>?:970+++,****''''5///0BFGJIEDEFJEGHEHJC<=?CDGCIA??ACEJJIDHJJJHJIJFFIGJHEDDEJHGFGDFDCG@B>65,=;:@D:CDA<:433A?@BBFJFAAAAB?::33468:6/:971107;000?>BACGIEJFFIEJB><;<AC6545=?CHIGJJHBEFEJJ<;;<GIJGJIGHAEBCJIJE=:9;<JJEJJDDCAABDEJFJHGCDB@CJ@D>.+))+*.9110378893335CCFDCBCIFC888573345311-1331/02/0/.568222<A://.486;;5'&%%(&'((=BBIIFGJGJIJJJIJGHFJDCEDHJHJJE>344A?==<?=;;;BCFJJCDD@DDCIJGJ><9?@E,)(>:<AJGEDJHGJEDBGDCBCAJJGFFJHJB???A<A:99++++FDJIECDCB==>@A<;<<ABB8888FIHIJJFJJJEEHHDDDE?4445??>?@@FGJJIJJHJEEHFJDJ5,,,.2+*,.57979'''';///1652/&'22133256411-...))((*('(++,-/679>>?=AABI976//+++)*+,***,)'(())56<>DGEEHG>><>EID>7@3333GGHIJEIFHJHHJJJJJJDDE98--.1336,'&&+-0--,,000/11000028:;;;?JJJJHIJHFJED?>=?8++*+2..35<?CFIJJFGHHIGFJFHF338290//1:9967@HGFJCBCEJJHJGEF?311EJHEC99:=?>>@A=<<=98885557......:=@DBCBGJIEHJDDCFJDCD>??31)(%'(&''&(,3@EFJEDH;:::@D<=><A;;<@BABAB<94,,E@@@AA>=33349::;=<2223B>@BJ?>::8.0./++,*/22222246**''--9AAAADEDCD;995210104@@DA?@A??AA>>?GJIJJJFIG@<:>D=EG=;;9:8720*,9?:::@?@HEGBAC@DCBC;::;@@@?@@?>@?=JEEEJJHJJHHJFJJJHGJGBDB@B@@ED::;<66779;<411331210112321233550/'&&&35?@A@CJGJIJBAA3333&%%&*%%%%+**++&*&(40,,,.;9:EJG8877**+59?==BE><<652-*))/15447,,,.<?@6556BA?332../,,--BA10/1.**'%$$')+6=C@@6694567-,+*/:?:::>;111164668:*11188:@AAHJ=>>?FCD=A;):AGDBDBBEF;8711/'''('$$&')'%%()('''3//8;;==>=>>>?333JJCGEBC333JJJGJJJJHJJJJJJ;::9=11BFJGIIC:9::@<;:<=:2111@2<6DFGJA=>?<<;332.---/,,+)*-.4,*&&-2JGD@=<//--/.2101033321311249?@@?>540(((%'++)()*0031;6-?@DEHEGGJFECDHJJJJJIIGGEDEJGHJIJIHJJGGIJGJJJDIFJGCBCFFB@?>=;;;<EFG@@@@776,(((+)120--%&&&/0>CHJJFEEF>EBC111.0.33,%%%&((./3;:;;;=4456CDFJEFJJIJHJECC1-7/)*36765467CHFFHJJJHJJIJHIGJGJEJJJJJJJGJJJJJIJJGFFJIJIIEIEJJJ1/..0&%'''%'+,-=?CE@A?<:12/32?BEDGDEFCAC@=9833))('++&%%%$%%%&(''&-,-)((&)*-**70=A../AHGJFJJJGA//00::;A-(&%&&'579A@?@@IJJIEJJJFDCCEJGEECCIDGDJGJ>>>FJ31-''''&'(+&%)/,(()449:DJCA><=811GA@@@JJFIJECB@@@>;-,*&%%++*248=>=;BCC4CEBACCEDBDIDAJIF999('&&)(''(''---&&&%&))**'%$$',...-..06<97--..=8886885))&'''(+)()+*220(('%)*,+(((&%%%(**1)'''((*-..-+03683,;BJEAAJJFJJJFJJJGEFJGFD?>>AJCDEJE?564466B@<:;?:::<<<<?<A<<AABB78C883'&&&%&''497?=<;,***7444++)'&%%&,'%%%$#&*,1+++8>@=:;>?IHJIJHJJJJJJJGEHFJ5FABBCJJCDF>GFBCDGD776955@@EFEAD===@>?:854449ADG5555AAAFJ:99776679868IJJJHEFDDGGEGJFGHH?<<=;:/,,=<B@??<;;>3111@FFJGFFHFHJJDGHJJGJJJGJHJJJJFHDHDCECC?<111>ABDCDHFGGFCA@B)*0(/-056A7768---))('')))'&&&)02>JJGB8740+11,'(+7989546?7..-2E;:879=DDDHDC;:::4544IGJFJDDDJE998795.)(1..'&&&2+4>CFGJJJGFJFEJ??@>A><C>--,3>7767;;:?=?BEGE?>>B:9:444,&&(*0155344A<<?9:<<;-(''(,+'&''()2356<;5;.?@ACHC?;<FIHJJJHFFGA@?@AAA@JJGCBA@??,(((*(&-*$$$$$%%(+../99CCEFJJFJFJJEFFJBDCDE=<:::;1.((**'+++=9744>@DIFDDFBA@AEDJFJJF;::;++**/.:699DBDECCEE::99%$%%'&%%*)+*)))%%'&-11222/-,++&''334222233443/*'()('((,/((48?@?BJJIEBJ<<<<@BABBBDJEEFIIGEIGJFFGJFGJ@>><11.+'((;:;>BCDEG??@BJJCB-(*)++,+((@CDBAB@A@?BAAABFJFIJ>7777,****)(((=@DIFJHEIGJHHFHJJIJJJHIJEJGJEJDABGGJGGJEFJIJGHFBCDCFA?<9446.''/00&+/:63223=BFA?@??ADC1..//*&%%%$$$&/200)''&$%%()&%%%'&&&%&
@Glass_T7V_16_D3_14_1_38
ATTGAAGCGTTTGTCGGGTTATTGTCTCATGAGCGGATACATATTTGAATGTATTTAGATCACGCATCTTCCGACAACGCAGACCGTTCCGTGGCAAAGCAAAAGTTCAAAATCACCAACTGGTCCACCTACAACAAAGCTCTCATCAACCGTGGCTCCCTCACTTTCTGGCTGGATGATGGGGCGATTCAGGCCTGGTATGAGTCAGCAACACCTTCTTCACGAGGCAGACCTCAGCGCTAGCGGAGTGTATACTGGCTTACTATGTTGGCACTGATGAGGGTGTCAGTGAAGTGCTTCATGTGGCAGGAAAAGAGCTGCACCCGGTGCGTCAGCAGAAAATATGTGATACAGGATATCTCCGCTTCCTCGCTCACTGACTCGCTACGCTCGGTCGTTCGACTGCGGCGAGCGGAAATGGCTTACGAACGGGGCGGAGATTTCCTGGAAGATGCCAGGAAGATACTTAACAGGGAAGTGAGAGGGCCGCGGCAAAGCCGTTGACGGCTCCGCCCCCCTGACAAGCATCACGAAATCTGACGCTCAAATCAGTGGTGGCGAAACCCGACAGGACTATAAAGATACCAGGCGTTTCCCCCTGGCGGCTCCCTCGTGCGCTCTCCTGTTCCTGCCTTTCGGTTTACCGGTGTCATTCCGCTGTTATGGCCGCGTTTGTCTCATTCCACGCCTGACACTCAGTTCCCGGGTAGGCAGTTCGCTGCCAAGCTGGACTGTATGCACGAACCCCCCGTTCAGGTCCGACCGCTGCGCCTTATCCGGTAACTATCGTCTTGAGTCCAACCCGGAAAGACATGCAAAAGCACCACTGGCAGCAGCCACTGGTAATTGATTTAGAGGAGTTAGTCTTGAAGTCATTCGCCGGTTAAGGCTAAACTGAAAGGACAAGTTTTGGTGACTGCGCTCCTCCAAGCCAGCTACCTCGGTTCAAAGAGTTGGTAGCTCAAGAACCTTCGAAAAACCGCCTTGCGATTTCGTTTTCAGAGCAAGAGATTACGCGCAGACCAAAACAATCTCAAGAAGAATCATCTTATTAAGGGGTCTGACGCTCAGTGGATACGAAAACTCACGTTAAGGGATTTTGGTCATGAGATTATCAAAAAGGATCTTACACCTCCGAATCCTTTTAAATTAAAAATGAAGTTTTAAATCAATCTAAAGTATATATGAGTAAACTTGGTCTGACAGTTACCAATGCTTAATCAGTGAGGCACCTATCTCAGCAATCTGTCTATTTCGTTCATCCATAGTTGCCTGACTCCCCGTCGTGTAGATAACTACGATACGGGAGGGCTTACCATCTGGCCCCAGTGCTGCAATGATACCGCGAGACCCACGCTCACCGGCTCCACAGATTTATCAGCAATAAACCAGCCAGCCGGAAGGGCCGAGCGCAGAAGTGGTCCTGCAACTTTATCCGCCCATCCAGTCTATTCCATGGTGCCACCTGACGTCTAAGAAACCATTATTATCATGACATTAACCTATAAAAATAGGCGTATCACGAGGCAGAATTTCAGATAAAAAAAATCCTTAGCTTTCGCTAAGGATGATTTCTGGAATTCGCAGCCACTTCTAGAGTTGACAGCTAGCTCAGTCCTAGGGACTATGCTAGCTACTAGAGAACTTTTCGGATCAAGCTATGAAGGACGCAAAGAGGGAACTAAACACTTTACTAAGAAGGAGAAATACTAGATGGGTCAAAGTAGCGATGAAGCCAACGCTCCCGTTGCAGGGCAGTTTGCGCTTCCCCTGAGTGCCACCTTTGGCTTAGGGGATCGCGTACGCAGAGAATGATCACTGGCAGGGTCAAGTCGTCGGTTGGTATTGCACAAAACTCACTCCTGAAGGCTATGCGGTCGAGTCCGAATCCCACCCAGGCTCAGTGCAAATTTATCCTGTGGCTGCACTTGAACGTGTGGCCTAATAACTCGGTACCAAATTCCAGAAAAGACGCTCCCGAAAGGGGGGCCTTTTTCGTTTTGGTCCGCATCCACCTGTGCGGACCTCGGTACCAAATTCCAGAAAAGAGACGCTTTCGAGCGTCTTTTTTGGTTTTTGGTCCATCAGTGGCGCGCTTAGTTCCTCGTTTTCTCTCGTTGGAAGAAGAAGAAACGAGAAACTAAAATATAGAGTCACACAGGACTACTAGATGATGCAAACCGTTTTAGCGAAAATCGTCGCAGACAAGGCGATTTGGGTAGAAGCCCGCAAACAGCAGCAACCGCTGGCCGGTTTTCAGAATGAGGTTCAGCCGAGCACGCGACATTTTTATGATGCGCTACAGGGTGCGCGCACGGCGTTTATTCTGAGTGCGAGAAAGACGTAGCCGTAAAAGGCGTGATCCGTGATGATTTCGATCCAGCACGCATTGCCGCCATTTATAAACATTACGCTTCGGCAATTTCGGTGCTGACTGATGAGAAATATTTTCAGGGGAGCTTTAATTTCCTCCCCCATCGTCAGCCAAATCGCCCCGCAGCCGATTTTATGTAAAGACTTCATTATCGACCCTTACCAGATCTATCTGGCGCGCTATTACCAGGGCCGATGCCTGCTTATTAATGCTTTCGTACTGGATGACGACCAATATCGCCAGCTTGCCGCCGTCGCTCACAGTCTGGAGATGGGGGTGCTGACCGAAGTCAGTAATGAAGAGGAACAGGAGCGCGCCATTGCATTGGGAGCAAAGGTCGTTGGCATCAACAACCGCGATCTGCGTGATTTGTGGATTGATCTCAACCGTACCCGCGAGCTTGCGCCGAAACTGGGGCACAACGTGACGGTAATCAGCGAATCCGGCATCAATACTTACGCTCAGGTGCGCGAGTTAAGCCACTTCGCTAACGGTTTTCTGATTGGTTCGGCGTTGATGGCCCATGACGATTTGCACGCCGCCGTGCGCCGGGTGTTGCTGGGTGAGAATAAAGTATGTGGCCTGACGCGTGGGCAAGATGCTAAAGCAGCTTATGACGCGGGCGCGATTTACGGTGGGTTGATTTTTGTTGCGACATCACCGCGTTGCGTCAACGTTGAACAGGCGCAGGAAGTGATGGCTGCGGCACCGTTGCAGTATGTTGGCGTGTTCCGCAATCACGATATTGCCGATGTGGTGGACAAAGCTAAGGTGTTATCGCTGGCGGCAGTGCAACTGCATGGTAATGAAGAACAGCTGTATATCGATACGCTGCGTGAAGCTCTGCCAGCACATGTTGCCATCTGGAAAGCATTAAGCGTAGGTGAAACCCTGCCCGCCCGCGAGTTTCAGCACGTTGATAAATATGTTTTAGACAACGGCCAGGGTGGAAGCGGGCAACGTTTTGACTGGTCACTATTAAATGGTCAATCGCTTGGCAACGTTCTGCTGGCGGGGGGCTTAGGCGCGGATCACTGCGTGGAAGCGGCACAAACCGGCTGCGCCGGACTTAATTTAATTGTCCCTGTAGAGTCGCAACCGGGCATCAAAGACGCACGTCTTTTCGCCTCGGTTTTCCAACGCTGCGCGCATATTAATAACTCGGTACCAAAGACGAACAATAAGACGCTGAAAAGCGGCCTTTTTTCGTTTTGGTCCTTTGAAGTTTAGGGGATAGTCCAATTATTGAAGGCCTCCCTAACGGGGGGGCCTTTTTTTGTTTCTGGTCTCCCTACTAGTAGCGGCCGCTGCAGTCCGGCAAAAAAGGGCAAGGTGTCACCACCCTGCCCTTTTTCTTTAAAACCGAAAAGATTACTTCGCGTTATGCAGGCTTCCTCGCTCACTGACTCGCTGCGCTCGGTCGTTCGGCTGCGGCGAGCGGTATCAGCTCACTCAAAGGCGGTAATTTACCAATGCTTAATCAGTGAGGCACCTATCTCAGCGATCTGTCTATTTCGTTCATCCATAGTTGCCTGACTCCCCGTCGTGTAGATAACTACGATACGGGAGGGCTTACCATCTGGCCCCAGTGCTGCAATGATACCGCGAGACCCACGCTCACCGGCTCCAGATTTATCAGCGATGAAACCAGCCGCCGGAAGGGCCGAGCGCAGAAGTGGTCCTGCAACTTTATCCGCCTCCATCCAGTCTATTAATTGTTGCCGGGAAGCTTAGAGTAAGTAGTTCGCCAGTTAATAGTTTGCGCAACGTTGTTGCCATTGCTACAGGCATCGTGGTGTCACGCTCGTCGTTTGGTATGGCTTCATTCAGCTCCGGTTCCCAACGATCAAGGCGAGTTACATGATCCCCCATGTTGTGCAAAAAAGCGGTTAGCTCCTTCGGTCCTCCGATCGTTGTCAGAAGTAAGTTGGCCGCAGTGTTATCACTCATGGTTATGGCAGCACTGCATAATTCTCTTACTGTCATGCCATCCGTAAGATGCTTTTCTGTGACTGGTGAGTACTCAACCAAGTCATTCTGAGAATAGTGTATGCGGCGACCGAGTTGCTCTTGCCCGGCGTCAATACGGGATAATACCGCGCCACATAGCAGAACTTTAAAAGTGCTCATCATTGGAAAACGTTCTTCGGGGCGAGAAACTCTCAAGGATCTTACCGCTGTCGAGATCCAGTTCGATGTAACCCACTCGTGCACCCAACTGATCTTCAGCATCTTTTACTTTCACCAGCGTTTCTGGGTGAGCAAAAACAGGAAGGCAAAATGCCGCAAAAAAGGGAATAAGGGCGACACGGAAATGTTGAATACTCATCTCTTCCAG
+
''(+**)-('')(&&&&(0;112233388;BCDCHJHFHJFJJFJJJJJJGEJJJC:33455555;;;;G93(GJFJIJIJJIJFJHJJJJJ<<<DHJJJJJJJJFG6,,-@7778B?AADJJJJJGJJJJIIHHGHJJJJFJ@AJJEGJHJIJHCJ??C=EGIJJJJJIJJJIJHJJJG<>>EI<:::967?=@GJGJGJAA@@JJIGJJJJIIJJIGJJJFJGJIJJJJJ>>>>JHJJGFJJHHHIEGEIF???4444JHDDBBGJIFJGIHJJJJJJJJJJJJGCBDIJJJJJ>===AAFJ@A@585,(5560-,,,*((++&?>883233::44*)+''''*)++001..7<E?>)'''7:CCFFJHJJJIJJJHEBDE@BACFIHJB>==6444;AEDEJJHJJ??>?@@;JHJAAAAJBB<=>=A@AIJEGCC<?GFFIFGJIJHJHHJJCJHJHFF<;<=929>?EGJJJJHJGHA@BAEJEH===)))+7,*''+,,*+.0*)),2459:412255=?JJEDIFIIBAADFJJBBCBHJJGDJHGJJHEJIGGGGJIJ9888IIEDIJEJJHJJJEDF:GFADCC>95>BB=69>@@@?@@ABIHJIJJGJFDB@AJGD1:-DFJFJIJEJEJJ=;*'(.0<9666JGIJFDEJFJ;;;GFJEGJFGJGFJEGFJIJFJIJJIHJGHG<;::<8:3.;;AECCC@@=<=774/../===JFJJIJJJJJJIHGBCEAIBCBC;=>:446ACJEEDEIJEJF3333=1?DJEGJJIJJJJJJEIHJEDJGGGJJJJGFFFHJJEEDDC@?<=JJJIJJDCCBJJJJGHJGJFJJJHGJFJJEBAAB>>?CHHJJ?;78541---,-'&'((,-47;<FDBBBJJBBBDEHEJIHJCJDB2223FEHEJJDEBAFJEABBJJJJFJIGJ,,,,JD=;>=ABHJEDEA>;6;:-**--.((*+&&,1'-12;=4---/,+,+,-.0/4+++,<8+(')*4(((BFEAAADAAAAFECFEA:HEC1002;7798;;654026655:9''''>?CJHHJIJJFEFGDDE<45*))*004H6555DADJBCADBA??::<<9=>>>??:5557;778@?5*))),+%$$%--,,-+,,687;?@75666*))EJGFIJJJGJJJJJJJICCEHGJJJJGJJFFJ@??JHGGFJJIJHEJJIJDGGA?JJGJJJGJJIJJ=<<<4446<111./+++35?A1112:6665:::;A>==??@AAEJ++++8799AAJCGJJJFEIJHJJJHJJJJIJJJJGJJJABGJJJEFJHBDDGF8787CFEJHHJJFJJGJJJJGECCC-I>?EEHDJEJDCEDDHJFBCC>>:70066722445:9<@@4447D?>?;:;<A>@=?@6:4:00/09=74145CFGGJGFCEDF@@<>=;<=?@<78:?JJJJHFGJJJHIJIIJHJEECCDEHJCCABFCGJFGJEHGDB@@@@BGCFJJJDGEIDDF@=;;EJJJA@AAGGEDFICBEHEJJJJGDIJI??=@555FJJJEJDIFGECFABFFFDJAB@:77-++,/'%%$%*%*%%(&&(*((()0:88ACGGDFIEDJDFEFHD7666@?2(((<B@AAD<;;9;;;76**+0178:=@B5333=@@@@CBBDBBBCFFF?><89>ACEHEJFIGFJH;;;;J?><94245**9<?BJJA?=54<?=??@B;;;?FJJEIFHGGJHJJJGJJJJJFJGJFJJJHHJJIJJJHJJJCCA<==?J?<=E=JF@@@@BJCFCDJCCEDB<443323+*,,0.(&%('&&&',+,,/>@IJEE876688778===D@AJFJJGJGGFCFIDBBCJGIJJDCCJIJHJJJJJJJE@>><<:740,0DEBJJJJJJHJ////?F@A@::::DEGJJJJJJJHJHF@A@?EJJHJJFFGACBBJJGEFCDJJFIA?BC=C65556;=;4/&&'('//-9;<=BAIA;3338;@30))-/8(%%&()25;>=<JHIJJJJJJDECF630//23*((*/)--.(5@93.))))+24>7--+,,,--0.18>('')540'%%$%&+**..68>AEGJJGDAAJJJFHJHIJJGJA?>=>@<EEJHFHCCJB?CF<=;646?97('',.*)'&&&''1>?B>?JGJJIIFJGFJJFFJJJJJJJJJJJIJGEHFDGJHB6654655867>@BJEADA@798943366B?@?@JIJIJJJGHFJJHH****54,(((,:;../9;99;;;<8.((5<ACBCDCBHJJHFJJJJJJJJJJJHIJFIJGHJJJEJFCCJHJA@@44443-)')%%&(*3-+**,-+,(()&%&(*&&&-EDDCBCBCDGJCIDEJJFE=<;9<<>JJJHBB@B@B<:;;?BBJFJJJHHJGH8878JIFIJC@@AJFGJJGJHJJJIJHJEJDEDFJJJJHIFEJJC?9>@IJDEABGEECGFDBC=>@AFCE>3333<@<<.-..BBCJFDECIFJJIJ>988@97(((*:001511799>888;2;</47620++756=AGIICABAH66-**+*+//+@755AGHJGGJJDECJGJEIFJH5,,,0226FEIFEFDFHJJEFIJJJJJJHJJJJJJHJJJIGJJJJIHJFFJJJJGJJGIGJHD@2002>><,,,1--3<<=>=EFCGGHGJIIHJJHFGEEHJJJGJJEFHDDFGJDA>=?DJJJGHJJHJJGIHGEJJJIH><<<JJIJJJJHJJJJ6655CEFGJGIJJFJJHJGJJJIGFIJGJJJIJJIFJJJGIJHJJAA>?A?@@@A?>?2224EDG?===GEIGJHJJGJD>;9:8<JHG>>>FGJFFD:977:>AGJJJHJJJIJJJJJJIJJFF000.086566E>=>====HC>;:88/--/8445111122>?AAEDDHEGJIFGGEJJJJJJJBEEGFBCDDGDECCJJIJIJIJJGJJJJIGJHFGJGJFJFJJJJJJJJJJJJIEJHDHJJJIJHIJ=@@@GDJJHJJFJJIJJHJJJJJGJJIHHHFJJ@?;;==DJGA:@@AIHGJJHIJEIJFJIJGHJJJGJJFJJJJIHJJGHFFC@AB6922211224//D@B??A432F4344CABJHBBCAHJHHIJJIJJJJJJJJJJIGHJHIJIFGFJJEJJJJJIJJIJFJJHJGJJJHHIJJJIGJIJGDIJJJJJGHJIJJHIIJJGFGJHFEGIFJGGJJFJGJJHJHIJDJJJJJJJJIJFJJJJJG>?>?JC@?>&&&(8JGFJHEGDCB?@?@DDJHGFHFIBDCFIHJFJFJJHIJJJJJJHJJJHJJFGHJHJJJJG4:*(&'%(,-4<ECFHJJJIJGJDIFJJJJHJJJ@@ACABB81112G@@@CECJJGFFEIJJJIDJFEC=B<0/00*)++.6(('''&'(3334=<9:A?==>ACBAGIFFFHJJJ@ABACA::3)(()+&'%&$$$%*)+-))),0./79===CE?5DB@@@A@FCABB@BACBFA?,,*+;31118<@55.,,-CB7544:;55210++)'%%&%%;>9997543/*+/78>?@AJJIJ666511331+*&%%$'++/30-.05C5556?>?EAFEFHHJJJHJJHJ====8677?=9:9;FGICFF656634===>EJA:/..9>@BGFFEJGHFFJEJJJFGHJJJJGJDHJJJHJFEDEJHJDEJEEB??@JHHIEJJGGDIJJIJJJJEDJGFEBB4-<87D977:4@JJHCBCDJJFFFFEFIIGJJJFIGHJJFJJJJJJFJ><<<GDDCBJHE?;;:2100229=>EBABBEHJJEJGHJFDDFBBB@A,***4567;;9888E<<<<HHJGGGIJGHGJJJJIJJJIEJJJHHJJJIEBD@EFHGE9888JIG;;;<JJJJJIEJJJGJI;::;+++-DEA?10855;;EJJJHJJJFHFJIJGJJJJ;;AE?>=5=?6445DDHGJJJJJJGJJJJIGEJEGJJJHJ@IDEEDFHJHGBBBDDFFCGCJGJB=<=B<;B<895(((&&&'.68:98111=?A?DAC?;/-.03:;<=>JDHJJJJJJJEFEDBIF;::3;<;DCAFEFGJFBBABD??@@B>==<=8A>@IB=:*&%$$&%&&,('()4;<==CGGCJJJJHJJJFGIJJJHJJGJJJJJFC;<<E>?@<<<JJJIJGJJJHIHJJJFBAB><=@FJGJJF?@??HGJFHFFEEJJJ>HEC@B))((*(,>=;;<ADDA>>==DEBAA=?EBJHJJHJIJ>?JJJJJIGJGHJIEABB>==:-000,,+//22243339EEFFEJJFJHHJJJIHHFEJGJJFJJIJJJJJJJIJFJGHGJHHJFIGIJJHFJJJJJJIHJJIEJJJJJJJJGH>>3C*+:<JFIJJJJJJJJJJGGHJJIDHGJJJJJJJIHGJJJJFJJIJD@@==AFEJIJJJEJJJJJJFC@@AB:HFEIEFIE?0///.*%%%&'''?=A@@DFBB=BFDJJJEJEBEEJJJJDAJDJHHGHJFJIIJIHJJJJGJJJFDCJ=AA()))DA;2//289931*+,,/=>DFC666-,,,.&%%&-.1=898:2,,,.1..+,,*,-(''(2(((),,,.=:::;9-5<AGJEEFDA><<<IDCFFDJIHIGJBDCFDF++++;;<EHJCBCFDDJHDGJJHGEJHGEDFJFJJ?JDEGFGGJJJDDDBBA@ACFJHGD;99:421&&'%%(,+''$#
@Glass_T7V_16_D3_14_1_39
GCGGCATCTCTACGCCGCTTTCCTGCGCCTGTTCAACGTTGACGCAACGCGGTGATGTCGCAACAAAAATCAACCCACCGTAAATCGCGCCCGCGTCATAAGCTGCTTTAGCATGCCACGCGTCAGGCCACATACTTCTCTCACCCAGCAACACCCGGCGCACGGCGGCGTGCAAATCGTCATGGGCCATCGACGCCGAACCAATCAGAAAACCGTTAGCGAAGTGGCTTAACTCGCGCACCTGAGCGTAAGTATTGATGCCGGATTCGCTGATTACCGTCACGTTGTGCCCCAGTTTCGGCGCAAGCTCGCGGGTACGGTTGAGATCAATCGACAAATCACGCAGATCGCGGTTGTTGATGCCAACGACCTTTGCTCCCAATGCAATGGCGCGCTCCTGTTCCTCTTCATTACTGACTCGGTCAGCACCCCCATCTCCAGACTGTGAGCGACGGCGGCAAGCTGGCGATATTGGTCGTCATCCAGTACTGAAAGCATTAATAAGCAGGCATCGGCCTGGTAATAGCGCGCCAGATAGATCTGGTAAGGGTCGATAATGAAGTCTTTACATAAAATCGGCTGCGGGGCGATTTGGCTGACGATGGGGAGGAAATTAAAGCTCCCTGAAAATATTTCTCATCAGTCAGCACCGAAATTGCCGAAGCGTAATGTTTATAAATGGCGGCAATGCGTGCTCGATCGAAATCATCACGGATCGCGCCTTACGACGGCGACGCTTTCTTGCACTCCAGAATAAACGCCGTGCGCGCACCCTGTAGCGCATCATAAAAATGTCGCGTGCTCGGCTGAACCTCATTCTGAAAACTGGCCAGCGGTTGCTGCTGTTTGCGGGCTTCTACCCAAATCGCCTTGTCTGCGACGATTTTCGCTAAAACGGTTTGCATCATCTAGTAGTCCTGTGTGACTCTAGTATTTAGTTCTCGTTTCTTCTTCTTCCAACGAGAGAAAACGAGGAACTAGTAGGCCGCTGGATCAACCAAACAAAAAAGACGCTCGAAAGCGTCTCTTTTCTGGAATTTGGTACCGAGGTCCGCACAGGTGGATGCGGACCAAAACGAAAAAAGGCCCCCCTTTCGGGAGGCCTCTTTTCTGGAATTTGGTACCGAGTTATTAGGCCACACGTTCAAGTGCAGCCACAGGATAAATTTGCACTGACCTGGGTGGGATTCGGACTCGACCGCATAGCTCAGGAGTGAGTTTTGTGCAATACCAACCGACGACTTGACCCTGCCAAGCGGCACCAGATTTCTTGCGTACGCGATCCCCTAAGCCAAAGGTGGCACTCAGGGGAAGCGCAAACTGCCCTGCAACGGGAGCGTTGGCTTCATCGCTACTTTGACCCATCTAGTATTTCTCCTCTTTCTCTAGTAAAGTGTTTAGTTCCCTCTTTGCGTCCTTCATAGCTTGATCCGAAAAGTTCTCTAGTAGCTAGCATAGTCCCTAGGACTGAGCTAGCTGTCAACTCTAGAAGCGGCCGCGAATTCCAGAAATCATCCTTAGCGAAAGCTAAGGATTTTTTTTTATCTGAAATTCTGCCTCGTGATACGCCTATTTTTATAGGTTAATGTCATGATAATAATGGTTTCTTAGACGTCAGGTGGCACCATGGAATAGACTGGATGGAGGCGGATAAAGTTGCAGGACCACTTCTGCGCTCGGCCCTTCCGGCTGGCTGGTTTATTGCTGATAAATCTGGAGCCGGTGGCATTGCGGGTCTCGCGGTATCATTGCAGCACTGGGGCCAGATGGTAAGCCCTCCCGTATCGTAGTTATCTACACGACGGGGAGTCAGGCAACTATGGATGAACGAAATCGACAGATCGCTGGATGAGGTGCCTCACTGATTAAGCATTGGTAACTGTCAGACCAAGTTTACTCATATATACTTTAGATTGATTTAAAACTTCATTTTTAATTTAAAAGGATCTAGGTGAAGATCCTTTTTGATAATCTCATGACCAAAATCCCTTAACGTGAGTTTTCGTTCCACTGAGCGTCAGACCCCTTAATAAGATGATCTTCTTGAGATCGTTTTGGTCTGCGCGTAATCTCTTGCTCTGAAAACGAAAAAACCGCCTTGCAGGGCGGTTTTCGAAGGTTCTCTGAGCTACCAACTCTTTGAACCGAGGTAACTGGCTTGGAGGAGCGCAGTCGCCAAAACTTGTCCTTTCGTTAGTTAACCGGCGCATGACTTAGAGACTTAACTCCTCTAAATCAATTACCAGTGGCTGCTGCCAGTGGTGCTTTTGCATGTCTTTGGGTTGGACTCAAAGACGATAGTTACCGGATAAGGCGCAGCGGTCGGACTGAACGGGGGGTTCGTGCATACAGTCCAGCTTGGAGCGAACTGCCTACCCGGAACTGAGTGTCAGGCGTGGAATGAGACAAACGCGGCCATAACAGCGGAATGACACCGGTAAACCGAAAGGCAGGAACAGGAGAGCGCACGAGGGAGCCGCCAGGGGGAAACGCCTGGTATCTTTATAGTCCTGTCGGGTTTCGCCACCACTGATTTGAGCGTCAGATTTCGTGATGCTTGTCAGGGGGGCGGAGCCTATGGAAAAACGGCTTTGCCGCGGCCCTCTCACTTCCCTGTTAAGTATCTTCCTGGCATCTTCCAGGAAATCTCCGCCCCGTTCGTAAGCCATTTCCGCTCGCCGCAGTCGAACGACCGAGCGTAGCGAGTCAGTGAGCGAGGAAGCGGAATATATCCTGTATCACATATTCTGCTGACGCACCGGTGCAGCCTTTTTCTCCTGCCACATGAAGCACTTCACTGACACC
+
--.-****))(%%%&(%&&&/);CCFIGIJIJJJJJJGHJJFHJJIIJGJGDGGHJJIEJDJHHHHJJJJFJJGIIEDEFJFJIJHGFJGJFBDDF>===?DCFABGC92..(%%%.-234BHBDFDBJ6656<,'&(*''.0DGA8889FABCGGJJFGEFFDDEDJIJEJF=<<=;998;<5558=;71****...112@:9:;JJJJJJJJGJJJJGFJGGJJJGIJJJGJGGIEHGDIJJJGHEFGJJJBDEADFFGHBEDFFB===<@?>65)('(-./6779=>ABEGGIGJJCDJJIJJJJJBBDAGHJFE<=:7-)(-/0=;:?<;;9-,,-98887////DBCFFJHBCAADDGICJGBDFEFHIEDJJHJ@B@CJJJJJJJHJFEJGJGJJJ<<=BABC9DDB?=>>AB++--HCFIBCD??>=@:;89;<CAAADFJIJJJGHGJFIG44443-23@??<:989CJJJJJEJJJIJJJHGJJHHJHJFJJJJJJJJJJJJJJJJIHJJJJJJJBA@@@CCHBCB?8018@DEFGIJJIHGIFJJHJJGGIJJJJJHFJ>>=>>BF63339B9555DA@@@>=<=BCGBA>???JFIHIJ<=;7;<<<@::22BBGJGJJIJEJ//?/0CJJJJCIGJHFJCDDEHHGJDDJJJJJJJHJJGGJJEIJIJFJJJGJGHIFJEHEEC///0=GBABJA<<;:<00115.-./216/,**+67DACBCJJHJIJJJJCCFGIJFJJJGGJHHJJIJJJHJEJFJJJGJJJIJJJJGJJFJIJJIFGC?=;--ABFDEDFDICCBCG:)(('(*+.7?>?CDEJEFIDJFIJFJJGJBGCGEHEGJJJJJHJJGFDCEGJGJHIJGFJJJFFDEFJFJGJJDFEJJJJJGCCDJGIJEJHEDEGJJCEE31112JCICBGJJ9876342/5782@><==GDDA3IEBBDAC''''20/.00002.)'()('&$$$(()*+)))&((('&%%('%&&)(*;=>@AC<<==CCBEJJCBFF)))?>>FEFEEJFEEEEBEB???@DCB=BACHIFIJHJJJJGFDCD<;;A@645;JJJJFJFHGJJFHJA?>>JJHFA@;96<<;;;77B7@>7AA@EDHEGJIJJHHJHEGIEHGJHJIJIGJHFGHGFJJFCDFFEJHFJFEJJGJ>;-,.0012,,,083100334.---.,.,,,+(''(78BJJEIGEIJFGJEJJJJ5443:9999>7777B=?JJIJIGHGIJHJHHJJJJIICC47?@8=::5599----6677<<BFIGEIHJIGEGFDDFEEFGJJJJJFGCDFA@2.,+++/37DDJGJJJIJGGEG=;989:9<=545631449451-,)()))))),FJIJAC@=B@>IJJEEFFGHJJFFDFGGJJBJDHDAFIJIJJJJEHJGHGI;;;9::;FIJJJJJJJJ@@@?BDEC@CCG999:;><BDJHJJGJHFJIJFJIJB=<4444<=?@FGGJJJGGCDDHHJGCDJJFIHJJJHGJFHDJEFHJFGJJFFCC<B7@ADCJA??BCHJFJJGGFJE>GHFJJJJGJIJJ@EJJJJJGJJJHJFJJJJGJJJEJIHJJJHJHJIJ76411679C@A====@A@JFEDJJJJHJIJJJJHJIGIJJGJJJJGJGJHCD7777EHJGJJHJJJJGIJJJHJGJHJJHJJIJJJJGHIJJJJJJJHJJJJJJFFFJJJJJHIH:98532''&&)//022222GECHGJJJIHFIHBCBED///>A?>>>ABDFFGGABACCCD@FJGGJJJJEFIGJIJJJEGJICFGIJIJHFJFJDECDCCGHGGJGJJHBBJG*))),,,1.,+*/.0431117<?;99:JJIJJJEJJJJGJIHJGJEDEA=<<@66669?FEHBC@ACJHIJIJGJ<:<<GJIEJJJJJJJJJFHHGEJJJFJJJJJJHHHGDEF@97:;A?@A@A@5448<CBGJ2221555BBDJGJGJJJJHIHE:?CGICD>;322116=FHADE<<=DIJJGJJHJJIJGBCJ:;:;@>;=GIB;=>9AAHEHIHA@@?@?AJDIFDBHACBBFCCGC>=>>HJJJHB***.0))*-&31-/4=>@BDI@??7DF>;:;@HJJ@A88<;=CCEEGBBDCFGIJJJJEJJHGGJJIJCHHIF=<?EIJJJJAB@@FB(((',,740-('&%%%)(%$%$%%$%).,+,0(''('&&'.((&&&--,)*6JJDGDFFHJIJJJJJJJJJJFHHFJIFFHGECCFDHGJ???IHGJEHJJA?>0(((07565<=*'&%'*&&';;???@JJHJJGHJGIJJJCBBABCC@@?>>511@+++JJGJJDEHGJJJJJJJJJJJJJJF>989>6677GJGGEBBJ;6FIIJGJGGIJJ??@?><<-,,-+**)*279:BHEJHGJGJDJJFFJIJJJIGJJJJEJJHJJJJIJGGGJGJ@A64456;;;JJGJDG>=432569==>87445<@JJJH?BC@=89;;=><<@CEHCAAAF9GGFDG?FJIHJFJFJIIJIJJHJJHIGJJJA@A@JJHJJJJFJHJF=88-****8;88644445<<<;;?FGHJGDD<<<FICD<GA>>?GG?>74588;;?>JEB;:;:::982*))8:@?@=<<32.1;AAAC??<<9A@CB>JJGJEJJHJJGIHGJJJJJJJDHJIJJJJGJHJJJFJJJHFIJ6EDEH@A444899ECDEIHJGJFDHFGJJJJEJIGFJIEEJJHFJDEFDACBEJDEJGCJBFEFJJJJC0366@@GCFDHHJIJJGIGGJFJJJJHJFECA=87-
@Glass_T7V_16_D3_14_1_40
CACACGCGTCAGGCCACATACTTTATTCTCACCCAGCAACACCCGGCGCACGGCGGCGTTGCAAATCGTCATGGGCCATCAACGCCGAACCAATCGAAAAACCGTTAGCGAAGTGGCTTAACTCGCGCACCTGAGCGTAAGTATTGATGCCGGATTCGCTGATTACCGTCACGTTGTGCCCCAGTTTCGGCGCAAGCTTCAGGGTACGGTTGAGATCAATCGACAAATCACGCAATCGCGGTTGTTGATGCCAACGACCTTTGCTCCCAATGCAATGGCGCGCTCCTGTTCCTCTTCATTACTGACTTCGGTCAGCACCCCCATCTCCAGACTGTGAGCGACGGCGGCAAGCTGGGATATATGGGCGTCATCCAGTACTGAAAGCATTAATAAGCAGGCATCGGCCTGGTAATAGCGCGCCAGATAAGATCTGGTAAGGGTCGATAATGAAGTCTTTACATAAAATCGGCTGCGGGGCGATTTGGCTGACGATGGGGAGGAAATAAAGCTCCCTGAAAATATTTCTCATCAGTCAGCACCGAAATTGCCGAAGCGTAATGTTTATAAATGGCGGCAATGCGTGCTGGATCGAAATCATCACGGATCACGCCTTTTGACGGCGACGCTTTCTTGCACTCCAGAATAAACGCCGTGCGCGCACCCTGTAGCGCATCATAAAAATGTCGCGTGCTCGGCTGAACCTCATTCTGAAAACTGGCCAGCGGTTGTTCTGTTTTGCGGGCTTCTACCCAAATCGCCTTGTCTGCGACGATTTTCGCTAAAACGGTTTGCATCATCTAGTAGTCCTGTGTGACTCTAGTATTTAGTTTCTCGTTTCTTCTTCCAACGAGAAACGAGGAACTAAGCGCGCCACTCGATCGACCAAAACGAAAAAAGACGCTCGAAAGCGTCTCTTTATGAAATTGGTACCGAGGTCCGCACAGGTGGATGCGGACCAAAACGAAAAAAGGCCCCCCTTTCGGGAGGCCTCTTTTATGAAAAATGGTACCGAGTTATTAGGCCACACGTTCAAGTGCGGCCAGCGCACAGGATAAATTTGCACTGAGCCTGGGTGGGATTCGAACTCGACCGCATAGCTCAGGAGTGAGTTTTGTGCAATACCAACCGACGACTTGACCCTGCCAAGCGGCACCAGATTCTTTCGTAATCCCCTAAGCCAAAGGTGGCACTCAGGGGAAGCGCAAACTGCCCTGCAACGGGAGCGTTGGCTTCATCGCTACTTTGACCCATCTAGTATTTCTCCTCTTTCTCTAGTAAAGTGTTTAGTTCCCTCTTTGCGTCCTTCATAGCTTGATCCGAAAAGTTCTCTAGTAGCTAGCATAGTCCCTAGGACTGAGCTAGCTGTAAACTGTAGAAGCGGCCGCGAATTCCAGAAATCATCCTTAGCGAAAGCTAAGGATTTTTTTTATCTGAAATTCTGCCTCGTGATACGCCTATTTTTATAGGTTAATGTCATGATAATAATGGTTTCTTCAACGTCAGGTGAGCACATGGAATAGACTGGATGGAGGCGGATAAAGTTCCAGGACCAGCTTCTGCGCTCGGCCCTTCCGGCTGGCTGGTTTATTGCTGATAAATCTGGAGCCGGTGAGCGTGGGTCTCGCGGTATCATTGCAGCACTGGGGCCAGATGGTAAGCCCTCCCGTATCGTAGTTATCTACACGACGGGGAGTCAGGCAACTATGGATGAACAGAATGGACGAAAATGGCTGAGATAGGTGCCTCACTGATTAAGCATCCATGTCAGACCAAGTTTACTCATATATACTTGAGATTGATTTAAAACTTCATTTTTAATTTAAAAGGATCTAGGTGAAATCCTTTTTGATAATCTCATGACCAAAATCCCTTAACGTGAGTTTTCGTTCCACTGAGCGTCAGACCCCTTTTTAATAAGATGAATCTTCTTTGCAATCGTTTTGGTCTGCGCGTAATCTCTTGCTCTGAAAACGAAAAAACCGCCTTGCAGGGCGGTTTTTCGAAGGTTCTCTAGACTACCCAACTCTTTGAACCGAGGTAACTGGCTTGGAGGAGCGCAGTCACCAAAACTTGTCCTTTCAGTTTAGCCTTAACCGGCGCATGACTTCAAGACTAACTCCTCTAAATCAATTACCAGTGGCTGCTGCCAGTGGTGCTTTTGCATGTCTTTCCGGGTTGGACTCAAGACGATAGTTACCGGATAAGGCGCAGCGGTCGGACTGAACGGGGGGTTCGTGCATACAGTCCAGCTTGGAGCGAACTGCCTACCCGGAACTGAGTGTCAGGCGTGGAATGAGACAAACGCGGCCATAACGGCGGAATGACACCGGTAAACCGAAAGGCAGGAACAGGAGAGCGCACGAGGGAGCCGCCAGGGGGAAACGCCTGGTATCTTTATAGTCCTCTGGGTTTCGCCACCACTGATTTGAGCGTCAGATTTCGTGATGCTTGTGGGGGCGGAGCCTATGGAAAAACGGCTTTGCCGCGGCCCTCTCGCTTCCTGTTAAGTATCTTCCTGGCATCTTCAGGAAATCTCCGCCCCGTTCGTAAGCCATTTCCGCTCGCCGCAGTCGAACGACCGAGCGTAGCGAGTCAGTCAGCGAGGAAGCGGAATATATCCTGTATCACATATTCTGCTGACGCACCGGTGCAGCCTTTTTCTCCTGCCACATGAAGCACTTCACTGACACCCTCATCAGTGCCAACATAGTAAGCCAGTATACACTCCGCTAGCGCTGAGGTCTGCCTCGTGAAGAAGGTGTTGCTGACTCATACCAGGCCTGAATCGCCCCATCATCCAGCCAGAAAGTGAGGGAGCCACGGTTGATGAGAGCTTTGTTGTAGGTGGACCAGTTTGGTGATTTTGAACTTTTGCTTTGCCACAAAACAGGTCTGGTTTGTCGGGAAGATGCGTGATCTAAATACATTCAAATATGTATCCGCTCATGAGACAATAACCCTGATAAATGCTTCAATAATATTGAAAAAGGAAGAGTATGAGTATTCAACATTTCCGTGTCGCCCTTATTCCCTTTTTTGCGGCATTTTGCCTTCCTGTTTTTTAGCCAGAAACGCTGGTGAAAGTAAAAGATGCTGAAGATCAGTTGGGTGCACGAGTGGGTTACATCGAACTGGATCTCAACAGCGGTAAGATCCTGAGAGTTTTCGCCGAAGAACGTTTTCCAATGATGAGCACTTTTAAAGTTCTGCTATGTGGCGCGGTATTATCCCGTATTGACGCCGGGCAAGAGCAACTCGGTCGCCGCATACACTATTCTCAGAATGACTTGGTTGAGTACTCACCAGTCACAGAAAAGCATCTTACGGATGGCATGACGGTCAGAGAATTATGCAGTGCTGCCATAACCATGCAGGAGTTGATGGCTCCGCTGCGGCCAACTTACTTCTGACAACGATCGGAGGCCGAAGGAGCTAACCGCTTTTTTGCACAACATGGGGGATCATGTAACTCGCCTTGATCGTTGGGAACCGGAGCTGAATGAAGCCATACCAAACGACGAGCGTGACACCACGATGCCTGTAGCAATGGGGTTTCAAGCGTTCGCCAAACTATTAACTGGCGAACTACTTACTCTAGCTTCCCCGGCAACAATTAATAGACTGGATGGAGGCGGATAAAGCTGCAGGACCACTTCTGCGCTCGGCCCTTCCGGCTGGCTGGTTTATTGCTGATAAATCTGGAGCCGGTGAGCGTGGGTCTCGCGGTATCATTGCAGCACTGGGGCCAGATGGTAAGCCCTCCCGTATCGTAGTTATCTACACGACGGGGAGTCAGGCAACTATGGATGAACGAAATAGACAGATCGCTGAGATAGGTGCCTCACTGATTAAGCATTGGTAAATTACCGCCTTTGAGTGAGCTGATACCGCTCGCCGCAGCCGAACGACCGAGCGCAGCGAGTCAGTGAGCGAGGAAGCCTGCATAACGCGAAGTAATCTTTTCGGTTTTAAAGAAAAAGGGCAGGGTGGTGACACCTTGCCCTTTTTTGCCGGACTGCAGCGGCCGCTACTAGTAGGGAGACCAGAAACAAAAAAAGGCCCCCGTCAGGGAGGCCTTCAATAATTGGACTATCCCCTAAACTTCAAAGGACCAAAACGAAAAAAGACGCTTTTCAGCGTCTTATTGTCGTCTTTGGTACCGAGTTATTAATATGCGCGCAGCGTCTGGAAAACCGAGGCCAAAAGACATAGTATTTGATGCCCGGTTGCGACTCTACAGCAGAATTAAAATCAAGTCCGGCGCAGCCGGTTTGTGCCGCTTCCACGCAGTTATCTGCGCCTAAGCCCCCCGCCAGCAGAACGTTGCCAAGCGATTTGACCATTTAATAGTGACCAGTCAAAACGTTGCCCGCTTCCACCCTGGCCGTTGTCTAAAACATATTTATCGACGTGCTGAAACTCGCGGGCGGGCAGGGTTTCACCGACGCTTAATGCTTTCCAGATGGCAACATGTGCTGGCAGAGCTTCACGCAGCGTATCGATATACAGCTGTTCTTCATTACCATGCAGTTGCACTGCCGCCAGCGATAACACCTTAGCTTTGTCCACCACATCGGCAGCGTGATTGCGGAACACGCCAACATACTGCAACGGTGCCGCAGCCATCACTTCCTGCGCCTGTTCAACGTTGACGCAACGCGGTGATGTCGCAACAAAAATCAACCCACCGTAAATCGCGCCCGCGTCATAAGCTGCTTG
+
0//225;BCDDFGJJFHJJEJFCA100/034>@JDGHJJJJHJJJJJHJGF000099,**'*22=CD@?@@GHFJJHJJC766,,,+.01:333/''&-+-30*,0.--,--@>78>?ECDCI?==;=A@CAA@@:9;20././/+:;9;>;<=GJJBABAF?>E96556AFACDEECBDCAAA>=HC;;;@A@AAA?5,(''()+**+,/*'&'')**(3666:((();:9:88:;DCCDFFJCJIJJJJG?A@?JJE;;:8;=56;4EEFJEJGEGJ:999CCBFJJHCJJJJHDJJJFFICG:::8111244301118<86///02AFJJEJJGFF???>DGHFJCAAAE87.,*)))-**//++++//999CJDEHHEGJJEBE999988988764332324CEED2221111<9::55123/-.44778DHIFFD@A7775666CDIJGJJJFJJJGIJJJIFB?DII??@BD,+++6,,*%&%%%)3/11>?;=3;,*%%'*,*%*53542322230/-+)),*(((&''''.+)+06960001AAIHFDHJJHJJIJJIJJJJHJHFGBCACE??6551.,+02002;<?>?@JCDDDJID9999BABBDFEHEGJJA@AA33339?/../=9AJJJGJIJHGJHJJGJE?CBCEJGJF44JJHIJ:9:9;EHHJDBGEGGHJHGJIJJJJHJGJHEIGJGJHHJJJJJJJJGDHJ:::87))((*,,-::;777<GG9932330112/,,,01-.9855DFFEIFHJJJ;;==AEGJJE>>???6669=:;-------F=BDGFHGJHIF9998<;9&&&+-.<5245?;=789<9:443.0+146,8=<;8111+***0/-151233466/+*+178=@<0009EFEJJIDBGE;::@JHBBB@:556/-*((/(*(((&&(((((('('.----/,,*'(00345@@BCCDD1007EFFGC@DDFJAF@9/--,-@;:;<53078*)))0./-1()46:<=>AFFCDGFHIJGFIGCIFE6666900+((()'&$#$(-../@ABFDHHFIFJIFDEJCD=<=?55566822)))+)'''*(*&&%%&&%$%%(39;==>;>==IFGJJHGDHFFID@?>=>><>.8///899:229<;;?AH@32100,1/-'&&%$$<ADHJFDHHJDEEEIGJJJHJDIJEJJJJJFE====J=:656<@EIDDJJJEHD>==>88::?B@?B@BDHECDJBHIJIJJJJDBBA9999JHFHJBBJGJJJGFIEHJFFJJJJFBBHDFIG<:>E=B@@?<><33433671((((+'(.=JJD?<;<?CCHEJIJJHHIJDCBDFED5200,,**++,,,/258****+''()9@CJJGAF;;;=@CD9@;>>@@EH?><:98266555666979===;9::CCEFA?1//0=<@A:?;>@<;455JFDBAADHAHFJFJEEAA@>>>?CFAADDHHJJJDFGJHJFHJJ@;(((()910000-+*+1678DEJJJJDFGEGJIJJGIJEE8632)))+'''*.2:7788:))*777;>@?<45CE<GB7@CJJJJFIHGJJJJIJJIJHJJJJJJJGGJEDEGJJJJEBCCFCDC<=HFGDIDDDDJJJJIIJIGJJJJIJJJEEHFIJJJFJJJJJGJ;91)GHJJHJHFJIFGJJGHHE><<@??@?3287:=F...011'''(((((&%%('(&&&'(&(+.'&&''&'6@@ABDAE@>>>EC.,./,,**)+((''))''+/9<6DA@ADB81))**+)*))51'&('(++;<<?<CJH@@A55555GHJJJIHJHIFD842/-,,-011.)&*---1:;;@B87622/--.0=A@IHJJGFFJJBDHFGHJFFJJHA9998@5AD>>@BBDB56<=<D834/,--CFICBAA--,)+,+&&&&(&&&')*)+--,/2-,**++17;<@>>==EA<<<<HIGGJJCDCIJJJJJGFHFGJJHFEFJ??<<?CD;1111@:8,,'&%$&'(),((')33767:8<>;CCCCCJJHJGFGEGJJJFFJJHDCCGEFG::::JIJJJIGJFJHJJJJJHJHJHEII:67HFDGDDCCDJJDFC87899JHFDHJHJJFF>=JJ<4435,66<BFGJJJHHJIEC?@ABBC;<<8652001FJFDFEAF?HHDJGEEAAA?ABDEBCD????CEJCIJJJEDJJHHFJI;;;;<;;EC<=EFCDDGJJHJI??@@JJAABADGFJJFJGIEEFJHEJDGJJJGA>>>>BEJJJJIIFJGEGGIJGJJGIJEJJEEDCCCBJJFJJ;11124())()(300114=6140AGJIIGGIFGHGJHHJJIJHIJJJJJJGCA99971*523,-.16:;JJJI?>89+**)*%%%%&'69)(((,,'$%&&*----.78CCCJG>>>B:8<==@A0.++-66....EGEAB511&%).)&%&$&./0../48@HDEDFIJGJHFJIHJ?>;?91,+***++,.*585025733228576667CFEEDB--A=44449//:BGGHEJHIEHHJJJJGJGGHIGJJFFHF>?HEEF;::::998555112<<<>AB@9567....DJEIJHJJJJJJJJJJJHJJJFJJEJJDDE8888F<:899=;1/,'.)5555;<;:JJJJJFIJJFJJJGJJJIHIDECBDCDFDHECDCDHJ==0000/7544633--.04DGIFGJHHGEAABDIJEJA@ABEJDCBCABJ8769,,;AEHJHJJJJHFGEAB1/.:76768<;CGFJJGJJCEBDCEJJGJJJJJHFGHIHJJIJJFDBH=97---ABCGGJJIJJIJJJHGJJGGJHDCDC((((9/..41*799;<<>=;569006?=8;<=6./-*''(()(&%$$$&$$$&$%%%/1;A>>>;<<8/../434@DDF??:+)))+544467>>>AB@ACC>===;::<CA?68/08CFIJJFFJ>5556;;:::8;=AEJJJGHEGDB98,--=GJJGEJHCCCBGFC<<432469?>9BDFGBB987<=:::;BDFBACDJED=88?A=8,,,/%%+++@ACHJHCDCCJGJHCD?1/0-+,5--67<=2++,)((''()*'&&&)))+*041B>@AB?7777GJHFIJJFEGJJJJEHDB@....31//0-+-579---+'0032.*=ABGJD=6JJJJHGJJJJIFJJIJJGJJJIHHGJIJFFFJEJJEJFA@BAJHGI?EDJJGIHJJ;77?H=<<<JJJDGGJJJJIFEGCC0000322///05.0;<>ECDGJEFDIFIJJGJEJDHJJIJJJIJB?>AEHJJEGEGJIJIJIF?==898:A***'%%&++,0000::66DBCHFDJCE@?@@**))(((&&))&&'''''&&&)-/9=>FEDEEGJJEIGGJFHDB?>22228763/**,+'&&&*///3>BEIGJJJJJJJHJBCB87334>740('((:;<ABB>?>?A99;:33.---<B@B>@AJJHJJJJIHJJJIHHJGJJHJGJJJIGJFGJJHEC==::;;BCJFEJIA??)))''&&&&'%(..-&&&%'''&'479324:<FGJGJEHC*)))FD@BD?@<<>BC@@<99CAIII@@A@EFF@===<8523+))).)''&'(..,/0+,66CGFJEEJJJGHJCJB:459=FHF<<DFDJJJGJJHJJJJGJJJIJHJJFIEJJHJJJEIIHH?;::43.-.200--/.122442///189::@?>?AGJFGEGEGJIED>>><<1110DEEJJJGJJFIEJGJHJJFFGHEFJJFGJIJHJAA@DFJ7777=98200156''''(*&')889ADCAA><<>EJBCA@ACBFHJIEFGJEHJJGG>=<=<:9,+++=8/;;<EGGJIJIIJIJJIGIHJJHJJIJ@89:;6666@?<::;@ADCAAC.,'')112=ADCDJJFJD7555?DEEJJJJJGGIH=;;<BCCCJHJJJJJJJFIJFDGIJDJFJJJDEDJJECCCC<10.250*5=5446ABBCDE;;HDJFFFJJJJF98879:<FDACHHJFFJEEDAF??644)2116,-''''8786334;,&(()2.2/------:=?@B@?JDFEBDEHDJJIIIJGJJ<<<AJJJJ?=9:::BCBJJJ<=<<A112,8++@>>=88886=3...33/1>8>?ABAACBBGGED333388HJJJJJIHGJJC><?<:73(''$$%()*0>A666921002-(((**(((6699;;;BGJJJJHIJHHJIJJJIJFHJJI><8=86:74555787;99FG@>??>@A=:<GDCI@@JJJHBIEBA=6?=>@CJE@@@AJJ;978.../0)8;=JEJF::;::::JJJJGJJJJJGJJGJDDJJ::879A6::5/:<>DBAA:9::555AE,++,,.462)))(*(''(53)))''767CAEJIJJJJJJJ7956?9::<IJJJJJGJHJJJHEJJJJHHJIFFFGJBBJFDJJJFA=7425599HJJHJJJFGJFHJJIGHFHGJHEEFFBCFDCBDDEJGJEFFJJJJFJJJIJGJIJIJHCB?>?@C>FJJJJJGJE>;8--(()*++)%$$%**-,+*,,-IJ=<=>EEIHIHFEJGJEJEEFE;A8)'''JFIEJJHHJJIJFB>=<;CCFDCEEBA@9998<<=HEHDFHFJGJA=:;;=ABJJJIJDJGEHJGJCDJB?>@@44002100..,,...)*31*)&$
@Glass_T7V_16_D3_14_1_41
ATTGCTGATAAATCTGGAGCCGGTGAGCGTGGGTCTCGCGGTATCATTGCGGCGCTGGGCCCGATGGTAAGCCCTCCCGTATCGTAGTTATCTACACGACGGGGAGTCAGGCGACTTATGGATGAACGAAATAGACAGATCGCTGAGATAGGTGCCTCACTGATTAAGCATTGGTAACTGTCAGACCAAGTTTACTCATATATACTTTAGATTGATTTAAAACTTCATTTTTAATTTAAAAGGATCTAGGTGAAGATCCTTTTTGATAATCTCATGACCAAAATCCCTTAACGTGAGTTTTCGTTCCACTGAGCGTCAGACCCCTTAATAAGATAATCTTCTTGAGATCGTTTTGGTCTGCGCGTAATCTCTTGCTCTGAAAACGAAAAAACCGCCTTGCAGGGCGGTTTTTCGAAGGTTCTCTGAGCTACCAACTCTTTGAGGTAACTGGCTTGGAGGAGCGCAGTCACCAAAACTTGTCCTTTCAGTTTAGCCTTAACCGGCGCATGACTTAAGACTAACTTCCTCTAAATCAATTACCAGTGGCTGCTGCCAGTGGTGCTTTTGCATGTCTTTCCGGGTTGGACTCAAGACGATAGTTACCGGATAAGGCGCAGCGGTCAGACTGAACGGGGGGTTCGTGCATACAGTCCAGCTTGGAGCGAACTGCCTACCCGGAACTGAGTGTCAGGCGTGGAATGAGACAAACGCGGCCATAACAGCGGAATGACACCGGTAAACCGAAAGGCAGGAACAGGAGAGCGCACGAGGGGACCGCAGGGGGAAACGCCTGGTATCTTTATAGTCCTGTCGGGTTTCGCCACCACTGATTTGAGCGTCAGATTTCGTGATGTGTGTCAGGGGGGCGGAGCCTATGGAAAAACGGCTTTGCCGCGGCCCTCTCACTTCCCTGTTAAGTATCTTCCCTGGCATCTTCCAGGAAATCTCCGCCCCGTTCGTAAGCCATTTCCGCTGGCCGCAGTCGAACGACCGAGCGTAGCGAGTCGTGAGCGAGGAAGCGGAATATATCCTGTATCACATATTCTGCTGACGCACCGGTGCAGCCTTTTTTTCTCCTGCCACATGAAGCACTTCACTGACACCCTCATCAGTGCCAACATAGTAAGCCAGTATACACTCCGCTAGCGCTGAGGTCTGCCTCGTGAAGAAGGTGTTGCTGACTCATACCAGGCCTGAATCGCCCCATCATCCAGCCAGAAAGTGAGGGAGCCACGGTTGATGAGAGAGCTTTGTTGTAGGTGGACCAGTTGGTGATTTTGAACTTTTGCTTTGCCACGGAACGGTCTGCGTTGTCGGGAAGATGCGTGATCTAAATACATTCAAATATGTATCCGCTCATGAGACAATAACCCTGATAAATGCTTCAATAATATTGAAAAAGGAAGAGTATCAGTATTCAACATTTCCGTGTCGCCCTTATTCCCTTTTTTGCGGCATTTTGCCTTCCTGTTTTTGCTCACCCAGAAACGCTGGTGAAAGTAAAAGATGCTGAAGATCAGTTGGGTGCACGAGTGGGTTACATCGAACTGGATCTCAACAGCGGTAAGATCCTTGAGAGTTTTCGCCCCGAAGAACGTTTTCCAATGATGAGCACTTTTAAAAGTATGCTATGTGGCGCGGTATTATCCGTATTGACGCCGGGCAAGAGCAACTCGGTCGCCGCATACACTATTCTCAGAATGACTTGGTTGAGTACTCACCAGTCACAGAAAAGCATCTTACGGATGGCATGACAGTAAGAGAATTATGCAGTGCTGCCATAACCATGAGTGATAACACTGCGGCCAACTTACTTCTGACAACGATCGGAGGACCGAAGGAGCTAACCGCTTTTTTGCACAACATGGGGGATCATGTAACTCGCCTTGATCGTTGGGAACCGGAGCTGAATGAAGCCATACCAAACGACGAGCGTGACACCACGATGCCTGTAGCAATGGCAACAACGTTGCGCAAACTATTAACTGGCGAACTACTTACTCTAGCTTCCCGGCAACAATTAATAGACTGGATGGAGGCGGATAAAGTTGCAGGACCACTTCTGCGCTCGGCCCTTCCGGCTGGCTGGTTTATTGCTGATAAATCTGGAGCCGGTGAGCGTGGGTCTCGCGGTATCATTGCAGCACTGGGGCCAGATGGTAAGCCCTTCCCGTATCGTAGTTATCTACACGACGGGGAGTCGGCGACTTATGGATGAACGAAATAGACAGATCGCTGAGATAGGTGCCTCACTGATTAAGCATTGGTAAATTACCGCCTTTGAGTGAGCTGATACCGCTCGCCGCAGCCGAACGACCGAGCGCAGCGAGTCGTGAGCGAGGAAGCCTGCATAACGCGAAGTAATCTTTTCGGTTTTAAAGAAAAAGGGCAGGGTGGTGACACCTTGCCCTTTTGCCGGACTGCAGCGGCCGCTACTAGTAGGGAGACCAGAAACAAAAAAAGGCCCCCCGTTAGGGAGGCCTTAAATAATTGGACTATCCCCTAAACTTCAAAGGACCAAAACGAAAAAAGACGCTTTTCAGCGTCTTATTGTTCGTCTTTGGTACCGAGTTATTAATATGCGCGCAGCGTCTGGAAAACCGAGGCCAAAAGACATACATATTTGATGCCCGGTTGCGACTCTACAGCAGAATTAAAATCAAGTCCGGCGCAGCCGGTTGTCGCTTCCACGCAGTTATCTGCGCCTAAGCCCCCCGCCAGCAGAACGTTGCCAAGCGATTGACCATTTAATAGTGACCAGTCAAAACGTTGCCCGCTTCCACCCTGGCCGTTGTCTAAAACATATTTATCAACGTGCTGAAACTCGCGGGCGGGCAGGGTTTCACCGACGCTTAATGCTTTCCAGATGGCAACATGTGCTGGCAGAGCTTCACGCAGCGTATCGATATACAGCTGTTCTTCATTACCATGCAGTTGCACTGCCGCCAGCGATAACACCTTAGCTTTGTCCACCACATCGGCAATATCGTGATTGCGGAACACGCCAACATACTGCAACGGTGCCGCAGCCATCACTTCCTGCGCCTGTTCAACGTTGACGCAACGCGGTGATGTCGCAACAAAAATAAACTCACCGTAAATCGCGCCCGCGTCATAAGCTGCTTTAGCATCTTGCCCACGCGTCAGGCCACATACTTTATTCTCACCCAGCAACACCCGGCGCACGGCGGCGTGCAAATCGTCATGGGCCATCAACGCCAAACCAATCAGAAAACCGTTAGCGAAGTGGCTTAACTCGCGCACCTGAGCGTAAGTATTGATGCCGGATTCGCTGATTACCGTCACGTTGTGCCCCAGTTTCAGGCGCAAGCTGGCGGGTACGTTAGATCGATCGACAGATCACGCCAGATCGCGGATTGATGCCAACGACCTTTGCTCCCAATGCAATGGCGCGCTCCTGTTCCTCTTCATTACTGACTTCGGTCAGCACCCCCATCTCCAGACTGTGAGCGACGGCGGCAAGCTAGGCGATCTGGTCGTCATCCGGTGTACTGAACGACTGATCAGCAGGCATCGGCCTGGTAATAGCGCGCCAGATAGATCTGGTAAGGGTCGATAATGAAGTCTTTACATAAAATCGGCTGCGGGGCGATTTGGCTGACGATGGGGAGGAAATTAAAGCTACCTGGAAATACTTCTCATCAGTCAGCACCGAAATTGCCGAAGCGTAATGTTTATAAATGGCGGCAATGCGTGCTGGATCAAAATCATCACGGATCACGCCTTTTGACGGCGACGCTTTCTTGCGCTCCAGAATAAACGCCGTGCGCGCACCCTGTAGCGCATCATAAAAATGTCGCGTGCTCGGCTGGAGCACCTCATTCTGAAAACTGGCCAGCACGGGTGTTGCTGTTTCTTTGCGGCTCCTACCGAAATCGCCTTGTCTGCGACGATTTTCGCTAAAACGGTTTGCATCATCTAGTAGTCCTGTGTGACTCTAGTATTTAGTTTCTCGTTTCTTCTTCTTCCAACGAGAGAAAACGAGGAACTAAGCGCGCCACTCGATGGACCAAAACGAAAAAAGACGCTCAAAGCATCTCTTATGAAATTGGTACGAGGTCCGCACGGTCAATCGCGGACCGAAACAAAAAAGAAGGCCTTTCGGGAGGCCTCTTTTCTGGAATTTGGTACCGAGTTATTAGGCCACACGTTCAAGTGCAGCCACAGGATAAATTTGCACTGAGCCTGGGTGGGATTCGGACTCGACCGCATAGCCTTCAGGAGTGAGTTTTGTGCAATACCAACCGACGACTTGACCCTGCCAAGCGGCACAGGATTCTTGCGTACGCAATCCCCTAAGCCAAAGGTGGCACTCAGGGGAAGCGCAAACTGCCCTGCAACGGGAGCGTTGGCTTCATCGCTACTTTGACCCATCTCCGTATTTCTCCTCTTTCTGGTGGAAATTCTTTTTAGCTCCCTCTTTTTGCGTCCTTCATAGCTTAATCCGAAAAGTTCTCTAGTAGCTAGCGTCTAGTCCCTAGGACTAGAGCTAGCTGTCAACTCTAGAAGCGGCCGCGAATTCCAGAAATCATCCTTAGCGAAAGCAACTTTTTTATCTGAAATTCTGCCTCGTGATACGCCTATTTTTATAGGTTAATGTAGTATGATAATAATGGTTTCCTTTACAGCGCACTCCAGGTGGCACGTGGATCAACTAAAATGGAGCAGATAAACCAAACTCTCGTTGGGGGAGGCTG
+
((637>--,*+++&'))00.)%&&0??@?B555@78DFD=<==DHBCD;6'&&'))'''((&%&(015GJGJJGJ<;=6JJHEGIDCCCGJJEGJEHBBA?AAGC6633353+****''++67CCD?8556;22121//03CBCDJJJJHJJJFJCBECGJIHFJJIJJFHJGJGHJJHJIJHJJJJIEFJJJIJJEJJJIEJA=::C>A>EJJEEGFGJGH:::89=>?JHIIFJJHJHHEJEDB>;:?@@EE//../44<EB??B@@@?CBBJJJJHIJFGGIJJJJJGHJJIJGIJJJJHHJIJEIGHFJGHJJJGGJGJFJD4;;6.('1)))*8879=7>83333338?>@GEJFGJG?A?@D0///?=;=<=DCHJJJFHGJJJJJFEJJJJBJEFEFJBBBAGAIDBCDEJFD@@88<<BJJFEHGGFGD=;3&$%&'8<;===EHGFGFJGJJJDFDIEG===<B@B::::>3237=1<<<CFEJGJIJIJJFFFGIJJGIJFJ7-''(-.//01/'&(()*+:DHJJJHJIJJJGJIJIJJHFJF5445=>....A<;9<>BE:::;FJDFJJFFGEGJIJHJJJGHJHJJIGJEBAJIIIGJEHGHJD8776.'')+'''(?ADHJIJHD@AADJJJJGIJJHBBCAGDFJJJHFGEJJGJJFDGJHJEEJDEE?<<778=>?AIFDEGECEDCJFGJIHJFGJJHHJGIJJHHIJJGJJJIFHBBHIJJJHHJJJJJJJJJJHJECCDJJJGJFGJEFFJFFB00*++//2EEEJJJJJFA??<@@@@CHEJ;;;;D<FFJHJJJJJJGCC==:8:=<=BCJHGJGJJDCB=?CIDDECCHB/(&&&31012EFFGGHJIIJJJDJCDJJJJJFEEIJJFJJJGFDFEIJGC@6666>GHCIHHDA=AED@?6335+CGGJIJE=9,)*<<?@A;9887<<CICGJGGJE<<;9,,,.7:1+*($$$12378445599874,,-9?AAAAAA?@6333;DCJJHJHIIJIJGJJJEEB777?A?>;;:::<>><>HGHHJJJFJJJJJJHIIJFD=96/>DDD=99HIJJEJJJIHIGJHJD@??@JJHJJGJJJJGGJJIJJJJJIJJHJJJJJJJJHJJJIIGHFGJIGJJHIIFJJIIGGJJJJHJJ:777HJJIJJJJJJJIJGJGJGJJIJGJJJJJJJIDIDIGEBEJCAB>=:800018=GHJJJJGIHJDGFEIHIHFGIJJDFDA?EJFJJJJJGIJIJHHJJJJJJJJJJJJJJJJJJJHJJIJJJIJFJHJJJC999HJJCCEJJIJHHGFIFJJGJJJJHJJGJ4443433>IJJJIEDJHJJJJJJGIIJHJIGEIJJGJJAAADDCCBCEJJHJJHJJJJJJIJJIJEIC><7089<>CJJIFHAA''''JEGFIHFJJJJJJJJJJHGJFBGGAIHJJEFJJIJJJEHIGFJJJJGJJJJJJFJJJJJJHHJJJJJHJJJIJJIJJJJJJJJJHJJGJJJGJGJG=?41---?A?=<<=AB<::9;=?IJJJJJIFJIFEFEJJJHJGJGEHIHIJGHHIFA?><0.,'(+3<<?AC81111--:;<>JJGJJJJGDBHJJJJJJJIGEBB987504.5++++?=?CEJJHGHDGJGIIID@<,?>;<<<BBB<11A:>;;<;<+++1,***++++;CJHJJJIIJJHJFFHIIJJJJFIJGJHIFJJJJGGFEFJDDCIJJJJJJJHJJ@@@@JJJJJJJJJJIJJJJFCFCDFJIHIFJJHJGJHJGGIJJIIHHJJJJHFJGGJJJJHHDCDBIJJHIHJJHJJJJJJGJJJJIEDDCEJJIGFJFIGHJFJJJJGJJJIJJFEJGJH<889CCEEJ;;;JAB<4443311251++,/,))*----+(+AEFGGJJHJG@=>JGJIJJJJJJIFJHJJCCC@BA@AA=>>2212DDFFJGJJJJJGFGHJJJJBBAADJ754.---0/.-+,,01:EIJEA8877::788211,,-.0341162JJFJJCABBHGE@1111>@=>FJJHJJEEEJ>=<8>><>9877667(((??IIHDFGBBCIGJJFJCFJJJEDEFJJA===:2;DIJJDAABCDFCDDEEDEE>5301<55567666EBBCDJJJFHJFHHJFJFDHGJFJIJJJGFJF>?>>;83++:4;<DIDGFEGDJJJHJJIHHHHDDCEB:83('(((%%.$$?ADHEJHDEFAJH@<<;2((((678FGJJJEDDFGJFEFEJJEAJE>JJJFJEDJGJHJJJIHHFFJHJJA@@@ACEDHJJJHIIIJJHJJIJJJHJECBBBDDJGIEIGEH9;A@><:/,,,@FFGFEIJJJJHD@===HJEIIJJIJJABB?A?@JC78?FJJDFFEJGFEIHHJJDJHJJGJJIIJDGCDFAJF=B.EB:99662245:<<CHJIHFGIIGJHGFECGFGJJJJGDAAJ>@=?FJJJJGHFJEJGD??BDHJJHJGGFE((()CBHDJGJJHHJIJHGEJJIJJIJEEDEA@?@=0/7798=BGJJJGEGHGEFIJJJFJFHJJBEC=**))-/6789<>?CB<;;;FIHIIHJJJJJGJFJIJJJFGJJJJJJJJJIJJHJJFFJJJJH6443322135<AEJDB,*909720/0431//338DGFCA@AEFHHIJJGEJHJJJIJEJJG<479(2)((-5..7CJHHJJGJHGJHJJFFEFBCEDC=AECJFB>;;=IJI@FG?B;77<;<<DB;DFJJJJJJJJJJJGJJIJJJJGDJJEDJHIFJJCD<::A6;::B>BGJJFGGJGJIFJGJJGJJIJJJ===>JJJJJHJJJJJFGIEJJJGEJGGIJEGHIHFEIGJJGHJJJJIJJJIJIJAHJJJJJDEBCEDC?0....JJJIHHFHJJJGJHIJJJJIJIJJJFHJHJJHJJJJIGAJJHJJIJJJJJJJJJHGGJHJJJJIJJJJEIIF==<>?0==CEJJJJHJJJJJJGJJIIJIJJJJJJJJIJJJJJJJJFFGDFFIJJEHHJHJJHJJGJJHC@=8779EHJJJJJIJJECHJJJIJFHHHIGIEGJHJJJGJJJJIJDEC>>0/0((((00255/0/,+**-99::HIIJEHCEDCDBADGJJGJHJGJJEIJGJJIEGJJIGJJ@???9875688;111354565),,-.<?DDB;;;:::AFEBCBCEJJD??@CECHJJHI@@@ACADGDJFFJIGHJIJH>@@---.6,**+JGIJJJGJJIJEJJJHJJJJHJJJ@@@E><=>B;::;FJA>=>GHEHFFJIGJIFHEJIFIIFEGEGJIJJJJJJJHJIJJJJIJJJJ?EC25+''(AD;;;<@''''03454323'()00(('(%%%/./1233-...+-89,,+---.-1;>?=;;<@DFGJHJJHJEFHGEBJE<<<11115647///6FFBEGJJJFGJEDFFGJBEJCFDFEEGFEEBDDEA@=A@AJHFFFII<;;9:<>;;;;>>*)(*0'''())))::<BEBB<;;80*('(*'&&&')*'%%&%%&&&&&)+***-.///DGIJJ77766658997.-,.*))25;;;BFJGFGECCBDIFJEIJJHJIJJJJJHJJJJJ9777>I?;;:GDHDEGJHEHFEC=,,,-==II@@BF>=<(''+))($&&+)()''%%&'$&&*+42222:666;:9=?DFICDDAJIJJII??FIDBBBJDGGJIJJJGHJGJJEDC=<<53224,,,;;9::7665488JHJDEB@HJJ:9:IJH:999EGE>986.-+++*,,-FDBEJJJGJJIFJJJJBDCCIBBJIHEGJECBFDJ:==AHGJGJIHEDCFD<4302)'&&'&&('))*+78@CGEFC>0//+&%$$&')+-1-.-.:99;97843-7)&&('&&$%'&(((AAA@@BJDECA@ACCG@@@5<8867<99:JFJJJJJJJJJJJJJGIIGJJJGJJHJJJJIIIIIGDGEJI:34392-D><@JHJHJDHEGJGDIJJE=<;:7FACED>=>BGBDABACB<;<91-,/...0''''',++..,,,/DDGGEE>??=---5:.../,))%(''+*''%$$$%(())+-..522,,-*)))(%%$$%),'&&+0'&&*+,-&%%$#$')2.(((JJJGFHA>7<99F?877:?;))))<@@@EDJGJHGHGJJDBCAIJIHIHJJJGGJJIJJJJJEJGFGEJGGJJHJEGEJIGBBBGBDDACB861++79>HGJJJHHJGFFDJBDHEJJIFHCJGJJHJJHFJGGGG99:7)(((++,B??DIJJJHFJJHJCBBAB((&%''&&('89:666689;<@BIGBA>BCFEEFJJJJEEFGA@?BEJHJDDCCBACBC?=<==BDDDFDFCFDA>>??A??B@ABA@@@B?B?-&&&.,*+**'%%%%,-.-088B323-()$$%(/.-,**$$&+.-(&'))*1448/-,44?ACDHJGFHGECBB>;;9?DB@CHHJDC>F>=21100//%%%$$$%&'()*68'''(,-,(((8F>==<>A0*))0''(37;=CBBED<;6677E=?:>>?BE87778BC=>?655B<8/--//00160/)*/08;<<:=BBEACBBBFHIDBCCEEFFJJGJDFBEBBA?B@A)))())0;4444549999?+('')%&$%&%&&&%%%'((%%%%$&%&*016766640/...''$&%$$'$$####$$%$%$$%##$$%&'''%&'&$
@Glass_T7V_16_D3_14_1_42
TCGGCCTGGTAATAGCGCGCCAGATAGATCTGGTAAGGGTCGATAATGAAGTCTTTACATAAAATCGGCTGCGGGGCGATTTGGCTGACGATGGGGAGGAAATTAAAGCTCCCCCTGAAAATATTTCTCATCAGTCAGCACCGAAATTGCCGGAGCAACGAATGCTTATAAATGGGAATCATTATCAAATAAAATCGTCACGGATCACGCCTTTCAGCAGGCGACGCTTTCTTGCACTCCAGAATAAACGCCGTGCGCGCACCCTGTCACGCATCATAAAAATGTCGCGTGCTCGGCTGAACCTCATTCTGAAAACTGGCCAGCGGTTGCTGCTGTTTGCGGGCTTCTACGATGTCGTGTCTGCGACGATTTTCGCTAAAACGGTTTGCATCATCTAGTAGTCCTGTGTGACTCTAGTATTTAGTTTCTCGTTTCTTCTTCTTCCAACGAGAGAAAACGAGGAACTGAGCACTCGATCAACCAAACGAAAAAAGACGCTCGAAAGCGTCTCTTTTCTGGAATTTGGTACCGAGGTCCCGCACAGGTGGATGCGGACCAAAACGAAAAAAGGCCCCCCTTTTGGGAGGCCCTTTTTTCTGGAATTTGGTACCGAGTTATTAGGCCACACGTTCAAGTGCAGCCACAGGATAAATTTGCACTGAGCCTGGGTCAGATGGACTCGACCGCATAGCCTTCAGGAGTGAGTTTTGTGCAATACCAACCGACGACTTGACCCTGCCAAGCGGCACCAGATTTCTTGCGTACGCGATCCCCTAAGCCAAAGGTGGCACTCAGGGGAAGCGCAAACTGCCCTGCAACGGGAGCGTTGGCTTCATCGCTACTTAACCATCTAGTATTTCTCCTCTTTCTCTAGTAAAGTGTTTAGTTCCCTCTTTGCGTCCTTCATAGCTTGATCCGAAAAGTTCTCTAGTAGCTAGCATAGTCCCTACAGGACTGAGCTAGCTGTCAACTCTAGAAGCGGCCGCGAATTCCAGAAATCATCCTTAGCGAAAGCCGGGTTTTTTTTATCTGAAATTCTGCCTCGTGATACGCCTATTTTTATAGGTTAATGTCATGATAATGATGACTCTTAGACGTCAGGTGGCACCATGGAATAGACTGGATGGAGGCGGATAAAGTTCCAGGACCACTTCTGCGCTCGGCCCTTCCGGCTGGCTGGTTTACTGCTTGATAAATCTGGAGCCGGTGAGCGTGGGTTCTCGCGGTACTGGTTGAGCACTGGGGCCAGATGGTAAGCCCTCCGTATCGTAGTTATCTACACGACGGGGAGTCAGGCAACTATGGATGAACGAAATAGACAGATCGCTGAGATAGGTGCCTCACTGATTAGTTGGTAACTGTCAGACCAAGTTTACTCATATATACTTTAGATTGATTTAAAACTTCATTTTTAATTTAAAAGGATCTAGGTGAAGATCCTTTTTGATAATCTCATGACCAAAATCCCTTAACGTGAGTTTTTCGTTCCACTGAGCGTCAGACCCCTTAATAAGATGATCTTCTTGAGATCGTTTTGGTCTGCGCGTAATCTACTGCTCTGAAAACGAAAAAACCGCCTTGCAGGGCGGTTTTCGAAGGTTCTCTGAGCTACCAACTCTTTGAACCGAGGTAACTGGCTTGGAGGAGCGCCAGTCACCAAAACTTCTGCCTTTCAGTTTAGCCTTAACCGGCGCATGACTTCAAGACTAACTCCTCTAAATGATCACCGTGGCTGCTGCCGGTCGGTGCTTTTGCATGTCTTTCCGGGTTGGACTTCAAGCGGTAGTTTACCGGATAAGGCGCAGCGGTCGGACTGAACGGGGGGTTCGTGCATACAGTCCAGCTTGGAGCGAACTGCCTACCCGGAACTGAGTGTCAGGCGTGAAATAGACAAACGCGGCCGTGACCAGCGGAATGACACCGGTAAACCGAAAGGCAGGAAAGCGCGCGGGAGCCGCCAGGGGGAAACGCCTGGTATCTTTATAGTCCTGTCGGGTTTCGCCACCACTGATTTGAGCGTCAGATTTCGTGATGCTTGTCAGGGGGGCGGAGCCTATGGAAAAACGGCTTTGCCGCGGCCCTCTCACTTCCCTGTTAAGTATCTTCCTGGCATCTTGAGGAAATGTGCCCGTTCGTAAGCCATTTCCGCTCGCCGCAGTCAAACAACCGAGCGTAGCGAGTCAGTGAGCGAGGAAGCGGAATATATCCTGTATCACATATTCTGCTGACGCACCGGTGCAGCCTTTTTCTTCTGCCACATGAAGCACTTCACTGACACCCTCATCAGTGCCAACATAGTAAGCCAGTATACACTCCGCTAGCGCTGAGGTCTGCCTCGTGAAGAAGGTGTTGCTGACTCATACCAGGCCTGAATCGCCCCATCATCCAGCCAGAAAGTGAGGGAGCCACGGTTGATGAGAGCTTTGTTGTAGGTGGACCAGTTGGTGATTTTGAACTTTTGCTTTGCCACGGAACGGTCTGCGTTGTCGGGAAGATGCGTGATCTAAATACATTCAAATATGTATCCGCTCATGAGACAATAACCCTGATAAATGCTTCAATAATATTGAAAAAGGAAGAGTATGAGTATTCAACATTTAGTGTCGCCTCTCCCTTTTTTGCGGCATTTTGCCTCCTGTTTTTGCTCACCCAGAAACGCTGGTGAAAGTAAAAGATGCTGAAGATCAGTTGGGTGCACGAGTGGGTTACATCGAACTGGATCTCAACAGCGGTAAGATCCTTGAGAGTTTTCGCCCCGAAGAACGTTTTCCAATGATGAGCACTTTTAAAGTTCTGCTATGTGGCGCGGTATTATCCCGTATTGACGCCGGGCAAGAGCGAACTCGGTCGCCGCATACACTATTCTCAGAATGACTTGGTTGAGTACTCACCAGTCACAGAAAAGCATCTTACGGATGGCATGACAGTCAATATGCAGTGCTGCCATAACCATGAGTGATAGCGCGGCCAACTTACTTCTGACAACGATCGGAGGACCAGAAGGAGCTAACCGCTTTTTTGCACAACATGGGGGATCATGTAACTCGCCTTGATCGTTGGGAACCGGAGCTGAATGAAGCCATACCAAACGACGAGCGTGACGCCACGATGCCTGTAGCAATGGCAACAACATTAGCAAACTATTAACTGGCGAACTACTTCTTCAGCTTCCCCGGCAACAATTAATAGACTGGATGGAGGCGGATCGTTCCAGGACCAGCTTGCTGCGCTCGGCCCTTCCGGCTGGCTGGTTTATTGCTGATAAATCTGGAGCCGGTGAGCGTCGGTATCGCGGTATCATTGCAGCACTGGGGCCAGATGGTAAGCCCTCCCGTATCGTAGTTATCTACACGACGGGGAGTCAGGCAACTATCGATGAACGAAAATGACCAGATCGCTGAGATAGGTGCCTCACTGATCCGGTTTGGTAAATTACCACCTTGAGTGAGCTGATACCGCTCGCCGCAGCCGAACGACCGAGCGCAGCGAGTCGTGAGCGAGGAAGCCTGCATAACGCGAAGTAATCTTTTCGGTTTTAAAGAAAAAGGGCAGGGTGGTAACACTTGCCCTTTTTTGCCGGACTGCAGCGGCCGCTACTAGTAGGGAGACCAGAAACAAAAAAAGGCCCCCGTTAGGGAGGCCTTCAATAATTGGACTATCCCCTAAACTTCAAAGGACCAAAACGAAAAAAGACGCTTTTCAGCGTATCTAGTCTTTGGTACCGAGTTATTAATATGCGCGCAGCGTCTGGAAAACCGAGGCCAAAAGACGTGCGTCTTTGATGCCCCAGTACGAGACTCTACAGCAGAATTAAAATCAAGTCCGGCGCAGCCGGTTTGTGCCGCTTCCACGCAGTTATCTGCGCCTAAGCCCCCCGCCAGCAGAACGTTGCCAAGCGATTGACCATTTAATAGTGACCAGTCAAAACGTTGCCCGCTTCCACCCTGGCCGTTGTCTAAAACATATTTATCAACGTGCTGAAACTCGCGGGCGGGCAGGGTTTCACCGACGCTTAATGCTTTCCAGATGGCAACATGTGCTGGCGGACTTTAGCGCAGCGTATCGATATACAGCTGTTCTTCATTACCATGCAGTTGCACTGCCGCCAGCGATAACACCTTAGCTTTGTCCACCACATCGGCAATATCGTGATTGCGGAACACGCCAACATACTGCAACGGTGCCGCAGCCATCACTTCCTGCGCCTGTTCAACGTTGACGCAACGCGGTGATGTCGCAACAAAAATCAACCCACCGTAAATCGCGCCCGCGTCATAAGCTGCTTTAGCATCTTGCCCACGCGTCAGGCCACATACTTTATTCTCACCCAGCAACACCCGGCGCACGGCGGCGTGCAAATCGTCATGGGCCATCAACGCCGAACCAATCAGAAAACCGTTAGCGAAGTGGCTTAACTCGCGCACCTGAGCGTAAGTATTGATGCCGGATTCGCTGATTACCGTCACGTTGTGCCCCAGTTTCAGCGCAAGTTCGCGGGTACGGTTAGATCGATCGACAAATCACGCAGATCGCGGTTGTTGATGCCAACGACCTTTGCTCCCAATGCAATGGCGCGCTCCTGTTCCTCTTCATTACTGACTTCGGTCAGCACCCCCATCTCCAGACTGTGAGCGACGGCGGCAAGCTGGCGATATTGGTCGTCATCCAGTACTGAAAGCGTTG
+
[truncated: 18,143,920 more chars]
