# Supplementary material for: Preventing Multimer Formation in Commonly Used Synthetic Biology Plasmids
Source: ACS Synth Biol. 2025 Mar 18;14(4):1309–15. doi: 10.1021/acssynbio.4c00508 (PMC12012879; doi:10.1021/acssynbio.4c00508)
Supplement: Supplementary file 2 — sb4c00508_si_002.zip [file sb4c00508_si_002.zip › DataS1/data/fastqs/Glass_T7V_17_D3_14_2.fastq]

@Glass_T7V_17_D3_14_2_0
CTGTAGCAATGGCAACAACATTCGCCGAACTATTTAACTTGGCGAACTACTTACTCTAGCTTCCGGCAACAATTGATCGACTGGATGGAGGCGGATAAAGTTGCAGGACCACTTCTGCGCCTCGGCCCTTCCGGCTGGCTGGTTTATTGCTGATAAATCTGGAGCCGGTGAGCATAGGTATCGCGGTATCATTGCAGCACTGAGCACGGTAACGGTAAGCCCTCCCGTATCGTAGTTATCTACACGACGGGGAGTCAGGCAACTATGGATGAACGAAATAGACAAATCGCTGAGATAGGTGCCTCACTGATTAAGCATTGGTAAATTACCGCCTTTGAGTGAGCTGATACCGCTCGCCGCAGCCCGAACGACCGAGCGCCAGCGAGTCAGTGAGCGAGGAAGCCTGCATAACGCGAAGTAATCTTTTCGGTTTTAAAGAAAAAGGGCAGGGTGGTGACACCTTGCCCTTTTTTGCCGGACTGCAGCGGCCGCTACTACGTAGGGAGACCAGAAACAAAAAAAGGCCCCCCGTTCAGGGAGGCCTTCAATAATTGGACTATCCCCTAAACTTCAAAGGACCAAAACGAAAAAAGACGCTTTTCAGCGTCTTATTGTTCGTCTTTGGTACCGAGTTATTAATATGCGCGCAGCGTCTGGAAAACCGAGGCCAAAAGACGTGCGTCTTTGATGCCCGGTTGCGACTCTACAGCAAGAATAAAATCAAGTCCGGCGCAGCCGGTTGTGCCCTTCACGCAGTTGTGCGCCTAACTCCCAGCAGAACATTGCCAAGCGATTGACCATTTAATAGTGACCAGTCAAAACGTTGCCCGCTTCCACCCTGGCCGTTGTCTAAAACATATTTATCAACGTGCTGAAACTCGCGGGCGGGCAGGGTTTCACCGACGCTTAATGCTTTCCAGATGGCAACATGTGCTGGCAGACTTAGCGCAGCGTATCGATATACAGCTGTTCTTCATTACCATGCAGTTGCACTGCCGCCAGCGATAACACCTTAGCTTTGTCCACCACATCGGCAATATCGTGATTGCGGAACACGCCAACATACTGCAACGGTGCCGCAGCCATCACTTCCTGCGCCTGTTCAACGTTGACGCAACGCGGTGATGTCGCAACAAAAATCAACCCACCGTAAATCGCGCCCGCGTCATAAGCTGTTTTAGCATCTTGCCCACGCGTCAGGCCACATACTTTATTCTCACCCAGCAACACCCGGCGCACGGCGGCGTGCAAATCGTCATGGGCCATCAACACCGAACCAATCAGAAAACCGTTAGCGAAGTGGCTTAACTCGCGCACCTGAGCGTAAGTATTGATGCCGGATTCGCTGATTACCGTCACGTTGTGCCCCAGTTTCGGCGCAAGCTCGCGGGTACGGTTGGATCAGATCGACAAATCACGCAGATCGCGGTTGTTGATGCCAACGACCTTTGCTCCCAATGCAATGGCGCGCTCCTGTTCCTCTTCATTACTGACTTCGGTCAGCACCCCCATATTCCAGACTGTGAGCGACGGCGGCAAGCTGGCGATCTGGTCGTCATCCAGTACTGAAAGCATTAATAAGCAGGCATCGGCCTGGTGATCGCGCGCCGGATCAGATCTGGTAAGGGTCGATAATGAAGTCTTTACATAAAATCGGCTGCGGGGCGATTTGGCTGACGATGGGGAGGAAATTAAAGCTCCCCTGAAAATATTTCTCATCAGTCAGCACCGAAATTGCCGAAGCGTAATGTTTATAAATGGCGGCAATGCGTGCTGGATCGAAATCATCACGGATCACGCCTTTTGACGGCGACGCTTTCTTGCACTCCAGAATAAACGCCGTGCGCGCCGCACCCTGTAGCGCATCATAAAAATGTCGCGTGCTCGGCTGAACCTCATTCTGAAAACTGGCCAGCGGTTGCTGCTGTTTCAGGGCTTCTACCGAAATCGCCTTGTCTGCGACGATTTTCGCTAAAACGGTTTGCATCATCTAGTAGTCCTGTGTGACTCTAGTATTTAGTTTCTCGTTTCTTCTTCTTCCAACGAGAGAAAACGAGGAACTAAGCACGCCGCTCGATCAACAAAACGAAAAAAGACACTCAAAACATATCTTTCTGAAATTGGTACGAGGTCCCGCACAGGTGGATGCGGACCAAAACGAAAAAAGGCCCCCCTTTCGGGAGGCCTCTTTTTCTGGAATTACGTTACCGAGTTATTAGGCCACACGTTCAAGTGCAGCCACAGGATAAATTTGCACTGAGCCTGGGTGGGATTCCAACTCGACCGCATAGCCTTTAGGAGTGAGTTTTGTGCAATACCAACCGACGACTTGACCCTGCCAAGCGGCACCAGATTTCTTGCGTACGCAATCCCCTAAGCCAAAGGTGGCACTCAGGGGAAGCGCGAACTGCCTGCAACGGGAGCGTTGGCTTCATACGCTACTTTGACCCATCTAGTATTTCTCCTCTTCTCTAGTAAAGTGTTTAGTTCCCTCTTTGCGTCCTTCATAGCTTAATCCGAAAAGTTCTCTAGTAGCTAGCATAGTCCCTAGGACTGAGCTAGCTGTCAACTCTAGAAGCGGCCGCGAATTCCAGAAATCATCCTTAGCGAAAGCTAAGGATTTTTTTATCTGAAATTCTGCCTCAGTGATACGCCTATTTTTATAGGTTAATGTCATGATAATAATGGTTTCTTAGACGTCAGGTGGCACCATGGAATAGACTGGATGGAGGCGGATAAAGTTGCAGGACCACTTCTGCGCTCGGCCCTTCCGGCTGGCTGGTTTATTGCTGATAAATCTGGAGCCAGTAGACATCAGCTATAGCGGTATCATTGCAGCACTGGGGCCAGATGGTAAGCCCTCCCGTATCGTAGTTATCTACACGACGGGGAGTCAGGCAACTATGGATGAACGAAATAGACAAATCGCTGAGATAGGTGCCTCACTGATTAAGCATTGGTAACTGTCAGACCAGTTTACTCATATATACTTTAGATTGATTTAAAACTTCATTTTTAATTTAAAAGGATCTAGGTGAAGATCCTTTTTGATAATCTCATGACCAAAATCCCTTAACGTGAGTTTTCGTTCCACTGAGCGTCAGACCCCTTAATAAGGATTGAATCTTCTTGAGATCGTTTTGGTCTGCGCGTAATCTCTTGCTCTGAAAACGAAAAAACCGCCTTGCAGGGCGGTTTTTCGAAGGTTCTCTGAGCTACCAACTATTTGAACCGAGGTAACTGGCTTGGAGGAGCGCAGTCACCAAAACTTGTCCTTTCAGTTTAGCCTTAACCGGCGCATGACTTCAAGACTAACTCCTCTAAATCAATTAGCCAGTGGCTGCTGCCAGTGGTATTTTCATGTCTTGCCGGGTTCAACTCAAGACGATAACCGGGATGGTGGCAGCAGTAAGAACTGAACGAGGAAGTCGTCCGTACAGTCCAGCTGGAGCAACGCTCCGGGAACTGAGTGTCAGGCGTGGAATGAGACAAACACGGCAATAACAGCGGAATGACACCGGTAAACCGAAAGGCAGGGGGAAGCTGCACGAGGGAGCCGCAGGGGGAAACGCCTGGTATCTTTATAGTCCTGTCGGGTTTCGCCACCACTGATTTGAGCGTCAGATTGCGTGATGCTTGTCAGGGGGGCGGAGCCTATGGAAAAACGGCTTTGCCGCGGCCCTCTCACTTCCCTGTTAAGTATCTTCCTGGCATCTTCAGGAAATCTCCGCCCCGTTCGTAAGCCATTTCCGCTCGCCGCAGTCGAACGACCGAGCGTAGCGAGTCAGTGAGCGAGGAGAAACGCAATATATCCTGTATCACATATTCTGCTGACGCACGGTGCGCCTCTTTTTTCTCCTGCCACATGAAGCACTTCACTGACACCCTCATCAGTGCCAACATAGTAAGCCAGTATACACTCCGCTAGCGCTGAGGTCTGCCTCGTGAAGAAGGTGTTGCTGACTCATACCAGGCCTGAATCGCCCCATCATCCAGCCAGAAAGTGAGGGAGCCACGGTTGATGAGAGCTTTGTTGTAGGTGGACCAGTTGGTGATTTTGAACTTTTGCTTTGCCACGGAACAGTACTACGTTGTCGGGAAGATGCGTGATCTAAATACATTCAAATATGTATCCGCTCATGAGACAATAACCCTGATAAATGCTTCAATAATATTGAAAAAGGAAGAGTATCAGTATTCAACATTTCCGTGTCGCCCTTATTCCCTTTTTGGCATTTTGCCTTCCTGTTTTTGCTCACCCAGAAACGCTGGTGAAAGTAAAAGATGCTGAAAATAAATTAGGATAACGAGTGGGTTACATCCAACTGGATCTCAACAGCGGTAAGATCCTTGAGAGTTTTCGCCCCGAAGAACGTTTTCCAATGATGAGCACTTTTAAAGTTCTGCTATGTGGCGCGGTATTATCCGTATTGACGCCGGGCAAGAGCAACTCGGTCGCCGCATACACTATTCTCAGAATGACTTGGTTGAGTACTCACCAGTCACAGAAAAGCATCTTACGGATGGCATGACAGTAAGAGAATTATGCAGTGCTGCCATAACCATGAGTGATAACACTGCGGCCAACTTACTTCTGACAACGATCGGAGGACCGAAGGAGCTAACCGCTTTTTTGCACAACATGGGGGATCATGTAACTCGCCTTGATCGTTGGGAACCGGAGCTGAATGAAGCCATACCAAACGACGAGCGTGAT
+
1129...2223F?111155000++,4+,,,4*)))()+,012B@??>DCCBB9880/.-/41,-+B>JID887::99965551228BEDCCBBCABBB@200--,-3DCF@556ADBABC9669EEI@DG@@JJJJDCFEJGHIJHBGDFHJGEAAB@A:888DDE><<50&&'*$%&'%%$%'&&/0120..'(&&'002'%%&&&$$$#$$%%%)576668==@?JJJJJJFFHGHFHGIIFB;::6;<CE9911003121489;<=ECCD?623683335)(((??ABJIHEGJJJJJB==><=<9:9:1?CGJJFDEHHJJJF<=;4334@>'''(1EFDJJJEFJJABCA::9'&&(11/(66:889:86688:/*++++)))...02257203031///,(((16ACEHGFFJJHEGJGFG@:;?BBJJJJJJHJGIDFJJJJJJJJJJ9:99AA<0.+-,1432;?,+**@>>@??==;0/.-(((--,-.(((246F>;;;<=66:7=98@@AEBBDDFECB865)(()/;?>==>>0///686?@DCDDEE<=<JGBEJFIJ?DGHJGEBG877>>777?JGEFDB@A?@555<>=DCEGGEJHDAAA@JCDB*&((&')())(-+/60003711=;::AAGAA??BDJJJJJJEFEIJHFFGJJGIFGIB?BA@AA@BHCEDB>=;<62101520078775-(+)-&&4;=;999888***(($$$$$&)-))()('&'%$%%&'&&%$$()'&''('%%$$'%'(&&&'',++)389>BEFABBID:;;88?''''''&001>?IFCEIJJFJGD@EA?GD<3325BBJJIJJFIGHGGFJEJJIJEFBCDDJIJHJJJJJJCJJJJGIJIHFJD?==?:74300=0.---99==DB@DJJEEGJCC@GDA?BA=>=>F@@89@BFGF;91/-())))<?CDDJJFFJIJJDG:::CBB?:;;=@EEJFEHJGJJGGJJJGGJEJJEGJABJDJJFJHBDCAG8:9BGIDJIHHJJJJJJEJDJJJJJJ;;;;CEC10/-++943446445DJGGJGIJIFJHJJGJDDCCJJHGF7767EJFDGGD=5?;:/0000??>BFD822<CEJHJHGJJFGJG:::;DGGFEJHIJJGJDFFJFGJJJGGGGICAA?ABBE:778;;+++326788899:CFJDHHJJFJJJJIJIJIJJ/--HGJIIHJA@@7777FHE@@??HJJIJJG>???JHDCDDEDGGHEDDJJBBAB;::('((,,,,599E7777JJJJJJJHHFJJJHFFIJJJJEHH;75=;;@@@FA@?BFAAAAEEHHFA@??C?=;:BAJJGJJHGJGJJGJJJJJJJEJEJJFJDJHHJJJFFECJJG>====@?@BJJJJDEIG5-,,-,(%&'...3.,-)+,<?<9:?ECBABCEEEFGHJJJFBCAAEHJHJJJ;:::?(()*JAA@CHJFHFDGJEAJDB7@+??C3223('''('((011145//.069?ICB.----=JJIIJJ5556JJJ@??BJGC8775520***''(+7-(((122FDHGGBA99DDFGBDCCJJIIJJJGB<<FF7778HGB@)))&%%%('())***,+**''868;CEAFIBFGEHJJJJJJJGJJJJIHEGHDEEEJFJJIJFDEDJJEDACIEFGGFJI@?>AEDGIIH;EBIF?FIGBA75633./16JJIGGD@GC@@ACJFE;::;?=;>DDJIFJIFJGJGJIJJJIEGGGJJJJJGJJHJHGJJFHBB=9:++++8:9:AFA<<=>G:610+,:8865:;9,,,333/0/,.--747==BBC@542.-4-.56:000/55877451*-10128<>77::<(((())*7;<=8732234<@JH>>?>?=B...<<@=:<FJJJHJHFGEGJJJIFHJJIGJHJ>7<;,++++.<@66/.1))**87555?C?AGJEDAAJFJFCFCG9:EJJGIJEHHJFFFGJHEDEA@==>@?55545<9:88;99&&&%%%%%'**+*+,,@AJHJE6EC4??<HBHC221=>@<==>((()1.+-*(&$$$%&-)**(**-3(()((134+++8JCBACD---,&&&7))*)))++)'*+3:864'&&$$$%')))))&**-03<=??>><973)*669@JB5335JJHEC@DEFJ420;1<==JJJFJGGF?629220+*+,-'%%%''':<>AFJIJJJFJIHJEG@>=;4445>FHJJJGJJCCABHJIJJEJGHJIGJJHJDDFEJGAAA@>=7))))*;768:1000633,'(+'((5=?@?=@>>=;3-0+++''&&)*::<>111177?AGHJJHHJJFDDIDCJDEGDA=0,62+446))78('((99FJA@JEEFJEFJJGJFJEJGHEFFGJJAA33((((2('')7?@@HIJEEJJECB>@BEFDDJ=<<<E?<<=<;@<FBCGGIHDFECJDBC??C322)7::<AGJJJHGJEJDJCFEJJJJ99995E?>33/834CGEGI@('')?>>CGIGJJCE;=55557A@33333..//2@D>;;=;;@@FDC21222GG76////5445:DAF6C;:54422/001479;<>=>AAH>@DDEJGGJ?::AEJA>B<FDJA=99;DJHJJGHHJE;C;+++JGJGIJJJJJJJJJJHJHGJFJGJGIIGJIGIJJHJHJJIJJJHGJ><===J8888:87601.((('&''3668<AHJJFJEFJHJHIDGJJ=<=<@CFJJJGJJJIJJJJ===766879993=AJJJHJJJJJJJJJFJHEFGEB?2115A><>@@>&&&&***)*$#$$&%'$$''<=???AACEEJJJIIJDDDGGDCJHJIEJEFGFJFF=<@6DEJB<<11118>631144><;56=GE6440022>>=@HE...0;:;:;9:=CC@AA@....BBCBBAAGFJJIJJFJGIGIDEJIJJJHGEGGFJGIEJ@F....112*+7::9==>FJJGFHFFGJJJFFJJFJJJGJJIGJI@;;BIEGGD@EJEGGHEHJHJHCBBCDEF@A><848?AGFFJIHG88777>EFHFJGHIJJJGJ@@JEJEDFFGFHB22:AD=?J@BB@ABABDEBBIIG7012-,++%%)%&&%(*)'')(10022:9;9;:<A>?>?>><<>>CAD5541*)))1/25;91118@BBAC;:;:E:4..77D??>>FEJ<....CA?==<<00009=6/.../)'''7>BDA>???FJCIE7666;9=6HFEJ;:;>>BAGDECIJJDBA@A7446:75455??ABJBF?@GDDCCACCB===@?4334477BBGIFEEDA21137((()-)))(*('()++**),/,,,'''(),+,'%%))***&(((*+,1)(&&'(()'()),,*'%%(+++*('&&))'()'('%%%%&%&()((%#$'&&%&$#$%%%&%%'''''&'(*+**++,,,(((%$%(*,/..-.)&&')(&''.589;AA7666;6666,,((*&&&&/2344344777=<:;6467888:8)('(-+(*&$$(+24)))))&&'(--.041101/-/1A@@=:988('''766589=8554577:<<76544:JJDEHGFGDDC3223>767:@@0//...,))*+IJIJFIEC7/---JJHHB?<6..:1330148;;<FGGIJIJIG@=++,-64))>?FJGJJJFJJJDJHEJJEE<9><IHJCCCBD4))?<?=<=>20(.0;::?GJFJJJJGGFJEDEHEJFFFEGJJGJIJCCBBJJGF8779>?0///.'''3337777644413/01.-)&&'021///51///45600(&&&),-22/-42,)''('(%$&,-//,+,89FFGJJJJJJJJJJJJJJJGIFIJJJGJDFB=<?<=@@EHJHJJJEJJHHJEJIJGIDFJJEJ;;;:?@HJGCC@@?1///5=??@JHJJGHFFJFC@547::78756664239:E>JE@GHJIGBIDDGJJIJJJJHJJJHIIIJJJJJCDDIJJJJJJJGGEDB?A<;;>>DFFJFJJJJDDCB@><899J>===EJJGJJJJJJJGDGJGFDD><F:90,,/412/,))'''))5>CCCJFEJJJJGHBC,,,,,,,<FBDDDJJJFJJJJIJJHGEIDJJHJJJFEDFFHJJJJJJGEJJJJFJJHJJHJJJHJJJJFGJJGJH;9:4,))))&&%%/.,*+24))));?;<===<=?AAGADIJIHI=FJ8*(*2335668AACHJJJCDEJJJJJEHJJHJIJJJJJJJJJJJJJJJJGJFGHFE876/)+('(''(()'&&&%%%&()*++8:=:01123))))3;:7786//888=A6554668::<:;0;CJJJIJJ@=;;=54878:?B<<==JFI9;<>FH>?>?JIGFJHJJJJJIJJJFJJIFHJJHJJEFE=;;>>=5(BA?>??JHJBAAB>?=<<?;;<CJFJJJJ><<<EJJ??;;<=CG@>>?FJJJJJEFH5555>=<;730/+,,+++*----DFHJJJGDECGFEBCFJJGJFGEDGFHDJIGJJJIJJGJFJJJIIJJJJJJHIJJJJJJFJHHJJJJJHJDHFHIGJGHJJIGBBD<HFFH766...1333975211457CFJJHIJGJGJFJGFJHGJHJ3223B,,,DBCBGIJCE66?JECFD=:89GD@@A;FIIJEHFIFJHGJJEGDFJIJJIJJJJJJJJ???>???21--(
@Glass_T7V_17_D3_14_2_1
CTAGGGACTATGCTAGCTACTAGAATTTTTCGGATCAAGCTATGAAGGACGCAGAAGAGGGAACTAAACACTTTACTAGAGAAAGAGGAGAAATACTAGATGGGTCAAAGTAGCGATGAAGCCAACGCTTCCGTACGGGCAGTTTGCGCTTCCCCTGAGTGCCACCTTTGGCTAGGGGATCGCGTGCGCAAGAATGTTGGTGCCGCTTGGCAGGGTGAGTCGTCGGTTGGTATTGCACAAAACTCACTCCTGAAGGCTATGCGGTCGAGTGGAACGGCCCAGAGCTAAGTGCAAATTTCTCCTGTGGCTGCACCTGAACGTGTGCTAATAACTTCGGTACCAAATTCCCAGAAAAGAACCTGCGGAAGGGGGACCTTTTGTCGTTTTGGTCCGCATCCACCTGTGCGGACCTCTCGGTACCGAAACTGCAGGAAAAGAGACGCTTTCAGAGTTCTTTTTTTCGTTTTGGTCCATCGAGTAGCACTTGACTCCTTCGTTTTCTCTGGTTCGAAGAAGAAACAAGAAACTAAAATACTAGTCACACAGGACTACTAGATGATGCAAACCGTTTTAGCGAAAATCATAGCAGACAAGGCGAATTAGGTAGAAGCCCCGCAAACAGCAGCAACCGCTGGCCAGTTTTCAGAATGAGGTTCAGCCGAGCGCGCCGGACATTTTTATGATGCGCTACAGGGTGCGCGCACAGGCGTTTATTCTGGAGTGCAAGAAGCGTCAGCCGTCAGAAGGCAGCGATCCGTGATGATTTCGATCCAGCACGCATTGCCGCCATTTATAAACATTACGCTTCGGCAATTTCGGTGCTGACTGATGAGAAATATTTTCAGGGGAGCTTTAATTTCCTCCCCCATCGTCAGCCAAATCGCCCCGCAGCCGATTTTATGTAAAGCTCATTATCGACCCTTACCAGATCTATCTGGCGCGCTATTACCAGGCCGATGCCTGCTTATAATGCTCTTCAGTACTCTGGATGACGACCAATATCGCCAGCTTGCCGCCGTCGCTCACAAGTCTGGAGATGGGGGTGCTGACCGGAATTCAGTGATGAAGAGGAACAGGAGCGCGCCATTGCATTGGGAGCAAAGGTCCTGGCATCGACAACCGCAATCTGCGTGATTTGTCGATTGATCTCAACCGTACCCCGCCGACTACCACCGAAACTGGGGCACAACGTGACGGTAATCAGCGAATCCGGCATCAATACTTACGCTCAGGTGCGCGAGTTAAGCCACTTCGCTAACGGTTTTCTGATTGGTTCGGCGTTGATAGCCATGACGATTTTGCACGCCGCCGTGCGCCGGGTGTTGCTGGGTGAGAATAAAGTATGTGGCCTGACGCGTGGGCAGGATCCTAAAGCAGCTTATGACGCGGGCGCGATTTACGGTGGGTTGATTTTTGTTGCGACATCACCGCGTTGCGTCAACGTTGAACAGGCGCAGGAAGTGATGGCTGCGGCACCGTTGCAGTATGTGGCGTGTTCCGCAATCACGATATTGCCGATGTGGTGGACAAAGCTAAGGTGTTATCGCTGGCGGCAGTGCAACTGCATGGTAATGAAGGACGGCTCTATCGATACGCTCGTGAAGCTCTGCCAGCACATGTTGCCATCTGGAAAGCATTAAGCGTCGGTGAAACCCTGCCGCCCGCAAGTTTCAGCACGTTGATAAATATGTTTTAGACAACGGCCAGGTAAAGCGGGCAACGTTTTGACTGGTCACTATTAAATGGTCAATCGCTTGGCAACGTTCTGCTGGCGGGGGCTTAGGCGCAGATAACTGCATGGAGAGTTGGGCACCCGGCTGCGCCGGACTTGATTTTAATTCTGCTGTACAAGTCGCAACCGGGCATCAAAGACGCACGTCTTTTGGCCTCGGTTTTCCCAGACGCTGCGCGCATATTGATCATACAAAGACGAACAATAAGACGCTGAAAAGCGTCTTTTTCGTTTTGGCGTATTTTGAAGTTTAGGAATGCGATTCTTGAAGGCCTCCCTAACGGGGGGCCTTTTTTTGTTTCTGGTCTCCCTACTAGTAGCGGCCGCTGCAGTCCGGCAAAAAAGGGAGGGAGAGGTTCACCACCCTGCCCTTTTTCTTTAAAACCGAAAAGATTACTTCGCGTTATGCAGGCTTCCTCGCTCACTGACTCGCTGCGCTCGGTCGTTCGGCTGCGGCGAGCGGTATCAGCTCACTCAAAGGCGGTAATTTACCAATGCTTAATCAGTGAGGCACCTATCTCGGCGATTTGTATTTTCGTTCATCCATAGTTGCCTGACTCCCCGTCAGTGTAGATAACTGTACCGATATCAGGGAGGGCTTACCATATCGCGCCAGTGCTGCAATGATACCGCGAGACCCACGCTCACCGGCTCCAGATTTATCAGCAATAAACCAGCCAGCCGGAAGGGCCGAGCGCAGAAGTGGTCCTGCAACTTTATCCGCCTCCATCCAGTCTATTAATTGTTGCCGGGAAGCTAGAGTAAGTAGTTCGCCAGTTAATAGTTTGCGCAACGTTGTTGCCATTGCTACGGCATCGTGGTGTCACGCTCGTCGTTTGGTATGGCTTCATTCAGCTACCGGTCCAACGATCAAGGCAGACATAAATCCCCATGTTGTGCAAAAAGACGGTTAGCGTTTCGGTCCTCCGATCGTTGTCAGAAGTAGTTGGCCGCAGTGTTATCACTCATGGTTATGGCAGCACTGCATAATTCTCTTACTGTCATGCCATCCGTAAGATGCTTTTCTGTGACTGGTGAGTACTCAACCAAGTCATTCTGAGAATAGTGTATGCGGCGACCGAGTTGCTATTGCCCGGCGTCAATACGGGATAATACCGCGCCACATAGCAGAACTTTAAAAGTGCTCATCATTGGAAAACGTTCTTCGGGGCGAAAACTCTCAAGGATCTTACCGCTGTTGAGATCCAGTTCGATGTAAACCCACTCGTGCACCCAACTGATCTTCAGCATCTTTTACTTTCACCAGCGTTTCTGGGTGAGCAAAAACAGGAAGGCAAAATGCCGCCAAAAAAGGGAATAAGGGCGACACGGAAATGTAAAATATCATACTCTTCCTTTTTGATCTTGTTGAAGAAAACATTCTCGGGTTCTGTTCGCATGAGCGGATACATATTTGAATGTATTTAAATCACGCATCTTCCGACAACGCAGACCGTTCCGTGGCGAAGCAAAAGTTCAAAATCGCCGACTGGACCACCTGAGCAGAAGAGTCATCAACCGTGGCTCCCTCACTTTCTGGCTGGATGATGGGGCGATTCAGGCCTGGTATGAGTCAGCAACACCTTCTTTTCACGAGGCAGACCTCAGCGCTAGCGGAGTGTATACTGGCTTACTATGTTGGCACTGATGAGGGTGTCAGTGAAGTGCTTCGTGGCAGGAAAAAAGGCTCGCGGTTCATCAGCGGAATATCTGATACAGGATATATTCCGCTTACCTGGCTTCACTGACTCGCTACGCTCCTGGTCGTTCGACTGCGGCGAGCGGAAATGGCTCACGAACGGGGCAGAATATCCTGGAAGATGCCAGGAAGATACTTTAACAGGGAAGTGAGAGGGCCGCGGCGAAGCCGATTTTTCCATAGGCTCCGCCCCCCTGACAAGCGTCGCGAAATCTGACACTCAAATCAGTGGTGGCGAAACCCAACGAGTTATCGATCCAGGCGTTTCCCCCTGGCGGCTCCCTCGTGCGCTCTCCTGTTCCTGCCTTCCGGTACCCGGTGTCATTCCGCTGTTATGGCCGCGTTTGTCTCATTCCACGCCTGACACTCAGTTCCCGGGATTCCTGGTAAGCACAAGGCTGGACTGTATGCACGAACCCCCCGTTCAGTCCGACCGCTGCGCCTTATCCGGTAACTATCGTCTTGGTCCAACCCGGAAAGACATGCAAAAGCACCACTGGCAGCAGCCACTGGTAATTGATTTAGAGGAGTTAGTCTTGAAGTCATGCGCCGGTTAAGGCTAAACTGAAAGGACAAGTTTTGGTGACTGCGCTCCTCCAAGCCAGTTACCTCGGTTCAAAGAGTTGGTAGCTCGAACCTCGAAAAACCGCCCTGCAAGGCGGTTTTTCGTTTTCAGAGCAAGAGATTACGCGCAGACCAAAACAATCTCAAGAAGATCATCTTATTAAGGGGTCTGACGCTCAGTGGAACGAAAACTCACGTTAAGGGATTTTGGTCATGAGATTATCAAAAAGGATCTTCACCTAGATCCTTTTAAATTAAAAATGAAGTTTTAAATCAATCTAAAGTATATATGAGTAAACTTGGTCTGACAGTTACCAATGCTTAATCAGTGAGGCACCTATCTCAGCAATCTGTCTATTTCGTTCATCCATAGTTGCCTGACTCCCGTCGTGTAGATAACTACGATACGGGAGGGCTTACCATCTGGCCCCAGTGCTGCAATGATACCGCGAGACCCACGCTCACCGGCTCCAGATTTATCAGCAATAAACCAGCCAGCCGGAAGGGCCGAGCGCGGAAAATCCAGTCCAACTTTATCCGCCTCATCCGAGTCTATTCCATGGTGCCACCTGACGTCTAGACACGTTTATTATAGTGAGCATTAACCTATAAAAATAGGCGTATCACGAGGCAGAATTTCAGATAAAAAAAATCCTTAGCTTTCGCTAAGGATGACGCTGGAATTGTCAGGCCGCTTTCTAGAGTTGACAG
+
((''''@:::EDAA///0/11,**,((*14*(((2:;<?AHDFDHGGJGE887/+++326:910-++1<43338....''-09;:@ACAIGJJHF@?&%'),55;:99=CJ<<;677688540../--.*''&'&&((++)(()000('''12333:::<BDE::889+')+.(''(--('''&)$$%*-,.0,,'(''()'''&&&(%(500088(((*8777=>>FGJHA?@<<86'&&-+-*+6>@B>HGJFFJDFCGE==<41/'(,**+('%%''&'())))+-.8@@?@DH>,+%%)/1./01:500)'')890//,*)'%$$$%&&(&&''('((-/00,-,'+'')--3+&&-**'&%%'+-9>8'')3432***338<-,+)))*)),,))))03''''''%%%&%&&&&''$%%'%%$$&&*')54549>A;;;:A+(&%'(,)*+,,03669;<BE:9989..)'''))))'()'%%$%%&&'1255=@-&'+''')&%%&09;86563)((&)/--+)**/*))))*+,>BCJJFJHEEA@?=>C?<<788:CJFBABCJFEJFCADDC?6511224774467>+*('.''&&'&%'%*3454878?B;;<<BACBCIHJJFJJHEED@JG=77=EGDDBDGI6555A@CA@//.//))++++,,->==?@DJJJHJHDA@BBEB?>?:>;8-**%&-)%%%&%)/-))20-((+//,-++(())*385.*)*,43&%%%$$&''(*8<9998=6****EHJJDCBDGIJJGJGEIHHHEFFCCIFDEBDJEEFGC@CJABBAIIFBA;::9:;:669(()34<22111>:42:BIJJGJIJCCABFFCA557?>??54430.+,4,,,-7777<<BAJIF<766/((*)(((-.++))+-58<>>=C>JC8:;/'''''''35::<<?01//,++,018><7+***0,+('&&%()*..36)')'/.++,*((),15DA@>>@ABBBFJJHJJIJJIJJHJ>=6000****''&%%'+**+./66566776743**)*...,***-43+**'**+0022FJJEDED@@@?@853322*)))-/265///242&%%%%&&(&$%%')))()&&')855??JGGJJGG***+868BC>=;=>>@B<<?>;53,&%&'(--&&'&**2,+()+FHCC==?8777>BCB:9::DCB8666:AFHJGJGHIHGBCDEJJJJJHFJJIHDHC?6667??>>?JAA>?FFJHJJGJJGJJJGCFDEFEDGDCC<<<((('..2.42355672111356=>?;>F@CBDDE755:CFEFCCE5430/.,,,,,.2122223=?@AE@=43300..//+*('(('&&+?DGEFJJGFJABA98.--+-.****-**'')'&&&'''''''((/2011189==2222@@AD@?664478700/0=DFJJGID982-.?888GFCCC?8-,,1<41284:33333;;::=?BA6666;>7778JHJHJJ<<<<JFBDB@CBEJJIHGJJJFJJFJJHJ1111BBCE>==??A?@;:;BBAAAA9755:44435-,(&%&&&'%$$&*(()).(()&'*-::21112:<IDGGJGHFJJJHJJJJ?BBBIJJJGCACAE@?.-('(%(:;>A@=<.-(%%%-&(%%&&/1/4<?3326><==6551.0+++3@;:;==AB::98353(&$$&/-,2-<<<<C>332299?@?12@@A@>::=<ACD====EJIFGFFEJJJFDGEGCBB>><86++.-00-//0575321*)&%$%$$%$*)**))&%&&))+'*+'...'''''''(/'':=AFCEGIFFCDE?;+)%%()224///,+(0,4422414612599?><<==6(((>JA333;@D0/+'<CCJ???>CE>@77553''%$$%%),/*186659:::;>B????GG?:97777,+++10/20--.86'&&%'%%%(/.37886/&%%%))**''(('+--0=EFEEJ1000889'''CEDC@<BFEFA>37;=1//0=<?ABFCFCB>>@@HFJJJJFGGJGEF@??>>56--.-**(,***-+*(''.'$$+,/..07643,+0/.*&')71:DJH@>@@HJHJEIJGGFBJIJJIHEJH88:8=?:1./,-:;=EEFCEBB==BCHBAB?4443222;??>>JCDGE:99933236222:<5444398BCEC<<=<BA?>110/385453112255578:CC,,,-..000****++)*)-&%%*7688:???997E////0...8721((-+)***,*+-*))+++*+&%$$)&'+**'&&&(5==@=@=0/.,,('&%%%*+()*237895556;:30114**12:>EJJACCAFJJ?B?A5400/.1///))**01159;>H?@?=4433(((8?AC=?...///+*''(,++/1<==>666?JGJJJGGGHJHJJGJJIJFEDEEJGFJGFEC@@?2IDEJHCA2+++,,,,0../8:BIGJHHGIFJJJFJJIHHFGGIJGJJ????F;::788453248JHDE@>?>?6666784455444A>??>A54457)&%%%+''(('&$()(*)+,-/05.,,-6+''%%*111010077;:83*+()-.15793'&'.1.)($$&''*--232)'&%&+''((/-***,9>0))5//16565AEDJJFJ?:;;5469@CC9999FJEJHJEAB@AJJJJGJHHJJGJJHJJJFGHDIJIJDCDGFJGFIGJJJJHJJDGFGEJ6666=<<0///686533166//../...///0.(((.9::EGHF=<<=B90-''+,2;;:<<@D96776888FJJIJJIHJJGFEIBDCC=<<<=@@<<;=444<99500005@@AC?EDGJJJFFGHHF<445CE777>G,*)*,./.-.,/12.0><@ACJJBC>>=C4334BA?>@AJ??FEHI;C@<:;;AHJFJFGJFICHEF?967D0006:98875430;;:9<<@JGEDE@CAC0000;975CD9999DFCA;;;=A766473//>IEJFJDJJJGFGEJEBA@<;5577A@//,+,,.0+'&./03//;;??/2/0&&%&&&%'(',+''(,++(('$%%%&&&(&%%%'&('()2220/.//.+*+,-/-)&%''(((*,+('&)00)(&')).,3)<??BAAJF>=<;:8;/1***+4****=@BHHIJGCEABCB@5554777-)&&()+,.))'&&%%%%('$$%)--,,,;==JHICFB?BCHIFHJCGDGJJJCH:::88566/++,-,,,,CGIJJD@445D<7787888;;;=+++/./45ABCEEJJJJFEHJJJHJFIHHJIJHJJGIJCDDBA<81(&&&&)*95:E??>?FEJJJJJJJI?999;JJFEBHC80'''+-11-/..0<;=2+-&&'&&)'$%&**33)***,,-*)'&'2/..35>>=483/16665*&&'&&&&4'(8CCIF@;....6++++&%%%%&''(.,,,.123336555@?=?::,('(%%%&8;<999E6)''*(((()3;@CJDCBCJ3333<=:;999::84>?HJJIJJFG><;<;;;7-*)'((&&&',-**()),/*)%&%%&360//020.0?AABI<<<=///))))89;7989=+++$%%&**)))-..+++,0-,+,/))($$$$&&(&$$#$%'+-)*..-)/1388:::00//00247789DGBCAB??CDFJ@CECBDC>0,))+,.22*AACEGJJJJJJJGIJGEDFCDH===;@FDA@A54459?;@EBGDGJH9776321/*+)')+)('$%'*++/...''''('&&&')5545::?>886688A@BJJ@@A=>>?GGGGJGFJJHJHEDDE:AACJJHGJJGJF8666986+++>7:8;@?<<BBDEAAADCAACJIG@@@?BBADJJJJJFGGJJJJJJIJHJIFHJF5557::DC>;9;98/))AAD?<<9976669:E=??@JB@?AHICCJJFJJJECABH44113GJGGCEEFGFJD@?;<BHJFJIJIDEEF@@?A;::;??=<=111))()+*++//5//8:@JGB21..3*////=>??><<?A=2125>B0(((*866576632053446:2-)('(077)))%%$(+*+)&'''&&%%(&(4.68ADJJGGFFI@?>42--/@JGHBIFJJGHIDJGJJJDCHJIDIGFBA?877)('))*+,1044@?><8:765)(''(&&&&&=>@AJHJJEFDJFGJIFHGJJGJJJJJIIJIJHJHEFFEEDFCEJE??@2-,-64,++,66<FEFJEGFJCDE>@>3++,6B@@AABFFGFDDCC3100BFHIGGGJHDJFEHG;4445>?:;?AFGEDJJJIGB9<..7.@AAEFJB@;998>@EJ=99>C///JD@>9><2///5=>>?ECDEIJJJDJJIFGGCCE443--'(,./27571//.0?@8>=AIJEF?@@96?DEFG?@@BJGIJDEFDECAB98879:92>;:964710/010,**'''%&$'046<773201111-.10(''))'&&)(1,;=?DCII9999==>6655)%*&',&&&,**)(*&&&%%)&''3+,22;84.0467521242223443222321..2,-.,-./0..0CIIEFEDDJFCECEFCE@@CBCAAA@22&%$%(()'&'%&%&&')-/---0%&%&'*,.(''&%
@Glass_T7V_17_D3_14_2_2
ACAGGATTTCTAGCCTTATGGCCGCGTTTGTCTCATTCCACGCCTGACACTCAGTTCCCGGGTAGGCAGTTCGCTCCAAGCTGGACTGTATGCACGAACCCCCGTTCAGTCCGACCGCTGCGCCTTATCCGGTAACTATCGTCTTGAGTTCCAACCGGAAAGACATGCAAAAGCACCACTGGCAGCAGCCACTGGTAATTGATTTAGAGGAGTTAGTCTTGAAGTCATGCGCCGGTTAAGGCTAAACTGAAAGGACAAGTTTTGGTGACTGCGCTCCTCCAAGCCAGTTACCTCGGTTCAAAGAGTTGGTAGCTCAGAGAACCTTCGAAAAACCGCCCTGCAAGGCGGTTTTTCGTTTTCAGAGCAAGAGATTACGCGCAGACCAAAACGATCTAGAATCATCTTATTAAGGGGTCTGACGCTCAGTGGAACGAAAACTCACGTTAAGGGATTTTGGTCATGAGATTATCAAAAAGGATCTAGCCTCAATCCTTTTAAATTAAAAATGAAGTTTTAAATCAATCTAAAGTATATATGAGTAAACTTGGTCTGACAGTTACCAATGCTTAATCAGTGAGGCACCTATCTCAGCAATCTGTCTATTTCGTTCATCCATAGTTGCCTGACTCCCCGTCGTGTAGATAACTACGATACGGGAGGGCTTACCATCTGGCCCCAGTGCTGCAATGATACCGCGAGACCCACGCTCACCGGCTCCAGATTTATCAGCAATAAACCAGCCAGCCGGAAGGGCCGAGCGCAAGTGGTCCTGCAACTTTATCCGCCTCCATCCAGTCTATTCCATGGTGCCACCTGACGTCTAAGAAACCATTATTATCATGACATTAACCTATAAAAATAGGCGTATCACGAGGCAGAATTTCAGATAAAAAAAATCCTTAGCTTTCGCTAAGGATGATTTGGAATTCGCGGCCGCTTCTAGAGTTGACAGCTAGCTCAGTCCTAGGGACTATGCTAGCTACTAGAGAACTTTTCGATCAAGCTATGAAGCAGGCGAAAAGAGGGAACTAAACACTTTACTCAAGGAGAATGCTGGATCGGGTCAAAGTGGCGGTGGAGCCAACGCTCCCGTTGCAGGGCAGTTTGCGCTTCCCCTGAGTGCCACCTTTGGCTTAGGGGATCGCGTACGCAGAATCTGGTGCCGCTTGGCAGGGTCAAGTCGTCGGTTGGTATTGCACAAAACTCACTCCTGAAGGCTATGCGGTCGAGTCCGAATCCCACCCAGGCTCAGTGCAAATTTATCCTGTGGCTGCACTTGAACGTGTGGCCTAATAACTCGGTACCAAATTCCAGAAAAGAGGCCTCCCGAAAGGGGGGCCTTTTTTCGTTTTGGTCCGCATCCACCTGTGCGGACCTCGGTACCAAATTCCAGAAAAGAGACGCTTTCGAGCGTCTTTTTTCGTTTTGGTCCATCGAGTGGCGCGCTTAGTTCCTCGTTTTCTCTCGTTGGAAGAAGAAGAAACGAGAAACTAAATACTAGAGTCACACAGGACTACTAGATGATGCAAACCGTTTTAGCGAAAATCGTCGCAGACGAGGCGATTTGGGTAGAAGCCCGCAAACAGCAGCAACCGCTGGCCAGTTTTCAGAATGAGGTTCAGCCGAGCACGCGACATTTTTATGATGCGCTACAGGGTGCGCGCACGGCGTTTATTCTGGAGTGCAAGAAAGCGTCGCCGTCAAAAGGCGTGATCCGTGATGATTTCGATCCAGCACGCATTGCCGCCATTTATAAACATTACGCTTCGGCAATTTCGGTGCTGACTGATGAGAAATATTTTCAGGGGAGCTTTAATTTCCTCCCCATCGTCAGCCAAATCGCCCCGCAGCCGATTTTATGTAAAGACTTCATTATCGACCCTTACCAGATCTATCTGGCGCGCTATTACCAGGCCGATGCCTGTTATTAATGCTTTCAGTACTGGATGACGACCAATATCGCCAGCTTGCCGCCGTCGCTCACAGTCTGGAGATGGGGGTGCTGACCGAAGTCAGTAATGAAGAGGAACAGGAGCGCGCCATTGCATTGGGAGCAAAGGTCGTTGGCATCAACGACCGCGATCTGCGTGATTTGTCGATTGATCTCAACCGTACCCGCGAGCTTGCGCCGAAACTGGGGCACAACGTGACGGTAATCAGCGAATCCGGCATCAATTTTTACGCTCAGGTGCGCGAGTTAAGCCACTTCGCTAACGGTTTTCTGATTGGTTGGCGTTGATGGCCCATGACGATTTGCACGCCGCCGTGCGCCGGGTGTTGCTGGGTGAGAATAAAGTATGTGGCCTGACGCGTGGGCAAGATGCTAAAGCAGCTTATGACGCGGGCGCGATTTTACGGTGGGTTGATTTTTGTTGCGACATCACCGCGTTGCGTCAACGTTGAACAGGCGCAGGAAGTGATGGCTGCGGCACCGTTGCCATTATGTTGGCGTGTTCCGCAATCACGATATTGCCGATGTGGTGGACAAAGCTAAGGTGTTATCGCTGGCGGCAGTGCAACTGCATGGTAATGAAGAACAGCTGTATATCGATACGCTGCGTGAAGCTCTGCCAGCACATGTTGCCATCTGGAAAGCATTAAGCGTCGGTGAAACCCTGCCCGCCCGCGAGTTTCAGCACGTTGATAAATATGTTTTAGACAACGGCCAGGGTGGAAGCGGGCAACGTTTTGACTGGTCACTATTAAATGGTCAATCGCTTGGCAACGTTCTGCTGGCGGGGGGCTTAGGCGCAGATAACTGCGTGGAAGCGGCACAAACCGGCTGCGCCGGACTTGATTTTAATTCTGCTGTAGAGTCGCAACCGGGCATCAAAGACGCACGTCTTTTGGCCTCGGTTTTCCAGACGCTGCGCGCATATTAATAACTCGGTACCAAAGACGAACAATAAGACGCTGAAAAGCGTCTTTTTCGTTTTGGTCCTTTGAAGTTTAGGGGATAGTCCAATTATTGAAGGCCTCCCTAACGGGGGGCCTTTTTTGTTTCTGGTCTCCCTACTAGTAGCGGCCGCTGCAGTCCGGCAAAAAAGGGCAAGGTGTCACCACCCTGCCTTTTTTCTTTAAAACCGAAAAGATTACTTCGCGTTATGCAGGCTTCCTCGCTCACTGACTCGCTGCGCTCGGTCGTTCGGCTGCGGCGAGCGGTATCAGCTCACTCAAAGGCGGTAATTTACCAATGCTTAATCAGTGAGGCACCTATCTCAGCAATCTGTCTATTTCGTTCATCCATAGTTGCCTGACTCCCCGTCGTGTAGATAACTACGATACGGGAGGGCTTACCATCTGGCCCCAGTGCTGCAATGATACCGCGAGACCCACGCTCACCGGCTCCAGATTTATCAGCAATAAACCAGCCAGCCAGAAGGCCAGCGCAGAAGTGGTCCTGCAACTTTATCCGCCTCCATCCAGTCTATTAATTGTTGCCGGGAAGCTTTGGTACATAGTTCGCCAGTTAATTGTTTTGCGCAACGTTGTTGCCATTGCTACAGGCATCGTGGTGTCACGCTCGTCGTTTGGTATGGCTTCATTCAGCTCCGGTTCCCAACGATCAAGGCGAGTTACATGATCCCCCATGTTGTCAAAAAAGCGGTTAGCTCCTCGGTCCTCCGATCGTTGTCAGAAGTAAGTTGGCCGCAGTGTTATCACTCATGGTTATGGCAGCACTGCATAATTCTCTTACTGTCATGCCATCCGTAAGATGCTTTTCTGTGACTGGTGAGTACTCAACCAAGTCATTCTGAGAATAGTGTATGCGGCGACCGAGTTGCTCTTGCCCGGCGTCAATACGGGATAATACCGCGCCACATAGCAGAACTTTAAAAGTGCTCATCATTGGAAAACGTTCTTCGGGGCGAAAACTCTCAAGGATCTTACCGCTGTTGAGATCCAGTTCGATGTAACCCACTCGTGCACCCAACTGATCTTCAGCATCTTTTACTTTCACCAGCGTTTCTGGGTGAGCAAAAACAGGAAGGCAAAATGCCGCAAAAAAGGGAATAAGGGCGACACGGAAATGTTGAATACTCATACTCTTCCTTTTTCGACTCAATATTATTGAAGCATTTATCAGGGTTATTGTCTCATGAGCGGATACATATTTGAATATTTTTTTGAATCACGCATCTTCCCGACAACGCAGACCGTTCCGTGGCAAAGCAAAAGTTCAAAATCACCAACTGGTCCACCTACAACAAAGCTCTCATCAACCGTGGCTCCCTCACTTTCTGGCTGGATGATGGGGCGATTCAGGCCTGGTATGAGTCAGCAACACCTTCTTTCACGAGGCAGACCTTCCAGCGCTAGCGGAGTGTATACTGGCTTACTATGTTGGCACTGATGAGGGTGTCAGTGAAGTGCTTCATGTGGCAGGAGAAAAAAGGCTGCACCGGTGCGTCAGCAGAATATGTGATACAGGATATACTCCGCTTCCTCGCTCACTGACTCGCTACGCTCGGTCGTTCGACTGCGGCGAGCGGAAATGGCTTACGAACGGGGCGGAATTTCCTGGAAGATGCCAGGAAGATACTTAACAGGGAAGTGAGAGGGCCGCGGCAAAGCCGTTTTTCCGTGGGCTCCGCCCCCTGACGAGCGTCACGAAATCTGACGCTCAAATCAGTGGTGGCGAAACCCGACAGGA
+
''&')&##&%$#$$$$$&,;>FJHFDCB:952128>>@H>JGHJJJJJIJJJJA@@5A5+FIHEJIE=<99;...(*/357;.../BB@AADBCB;32..05:9=>@DDJGJJJEIJHJIJJIJJIFIFDDCDDH@:..)&&&),'('))()475:0<1<9?=99@>>>?JJJJHJHGGGJJJJJHJJJJJGGGJIJIHJEJFFFCBCEJJJGJJJJJJJJJHHIEHFJJJJDEEAFCGJFHB43200+++4FJJGIFJJJJJJJJIJJJJIHGJIJIJGBCCCJJJICDCFBDEDFJA=<>DJGGGEBJ333333AJIJGFBFI<:9::HGJD@??>8>?EIGGJEG@4>?H8665<F><=@FHHFJJCDH?31>>>?IFIJC???A=*))*9(%$,)*;9:@AAEJCJJDBAB?>>?CDCDA@@@B>>>;1/,33////8==D?DHEA?DB//12CEFJ888@ADCFG;88<@</,,.-))**+32223IFIJJHIJJHHJJJJJHJGIJJJJJGGJD::;;JJJJJJJGJFGJ101<CEIGIHIFIHJJJHHJIJJJJJJJJIJJIJJHJJHJJJII=====;64-.//(((*999BBDIJJJJFIJJJGJJFGJGJJIJJFGJGCCJEDIDFEJGJJJGJJJJIJ@?CJFIJJIIFFCEHEGGCC?>>>JEEGGHHHHJFJJJJJJEJJJEFCHGFFGJJJJFJJJGJJJDJJIJFJHJJFG7777<<<>ABIIDEICGJFDAEDFFHGA@7666))('0<EHJIIFFGIDEGEIHG;;9:768:CHEGJIHDFC>54=4JGDFGJJ<<<<IJJFBDEEGFGJJJHCEEGGEJJJEHFFGJJGCEJHJJJIFIJJFGJHJJIHFJHDIEGFJJJGJFHJDA<<<=>?BJJJJJJHDCBA@?BFDFJEGGEHEG=965/&%(()*)*-/000/..-*)((5;?CBCHEDHEIGDJG999AJE:888ECGFFB5/,-./--.+,,**--/01<8778=BBFEDFJ;.-&$%%&%&*,-:;;=@CEFJEB@@D::::J<<9+*))'+1./----('%%*$$$-322323'&&)''%%%&'6578CJH>>?=GJJIHIJJJGHHHJJJJHIJEJJEE==@BCIGA>>>C5&&'3<5233JHE<;:8989:;21121321167BC?@9999B>GJJJJBABAJHIEDFCJEEJEDEEDGHJIGJGJJJHIJJHJJJJJJJIJJJIHIJIFJJEE;AABEHJJJGIIGIFJJJJJJHEJHJJJJEBABBJIGJJJGIJGIFHGJJJJJEJFJJJIJFHFCEEEJGJF@?>:@5=-:9<=JGCGJJJJCB<8CCFHHJJHBA??BEAE@)''(-;1116;:;?ACGHHJJJFJJFHJJIJIFEEAHFGHIB@?A?ADFJJGFGGJJFJJJFHEHFGEEIJJIFJ=656@>///33,=;-,+-6FHGJHFJJBA@;9432456CB6323-+,,.5;BDDA>A@34BHCCACD>===DJHJB<97**566?FJEEC???@ADA:3522==ABGGJIECAADHFFDIHJIIIF<<;442/2/(''()**++1(200.--008874:<=CJFGEJJFFJJIDGJ@@BA==<;AE320.-+(('(..)&&&''BGHJJJJJJJIHGJJJJ@;;;HJJJJJJHJGFJJIJIGJJJ@@BJJJJJJHGGDBBFJEGEAAFHICDC?=::;<?AAEDJIIJJGAAABG/DIEHIJF;C0+*,1?7787778IFHIJJJJJJJJGJJJEJIJGJJJJHJJJEDD7777JGEJGJJEHIGFJFJFIGJJJFIHCFF7++2>JJJJJGJFIFGGG?<9:200:FJJJJHHJJJIEJHGEDD@?43451123?IJIHHIHJJJGFCCABGIGJFJGIFJH<50'''*--,-0158F=>>>FGJJIFGFJJIFGFIGICE9***+>>ACA===C=@@AJJJJJJJJJJJJFFGJGJJJJIJHJEJHJGJJJHJFJGFJJHGEEHHGGJFJJGJHJJJJJEJJHJIFFJJJIFJJJFFGEECB@BCDC?@<@GAACBHJFJDFEA@414HHGC???>FC8777:444JEAAB;;;<;IFEJDFFIDHJFJJEDE0,,+01566DDDJEJJFFDJJHJFHIEJJJJJJJJJFJJECEEJHDFBDCEFIJJJJJHHJJJHHB@>>85..-'(((,**+'**0534;;DBHJEJHEIABB>JJJIJJGHGJJGJGJJJJJHJ><93043879288FFJEJJJGJJJJJHJGIJJIEJFJDJGJGJHJJGGJGB?AJGCGEDCD@AJJ@??@JFHHHJJJJJJJJHJJIHJJGJIHGIGIJGJHJJJIGJJJJJHJJJJJJJJJ6666>;674320*+++;=FHJIJJJGJGJEJJJJIJJJJJDGHDHEGHEI====JJHJJGJJJJJJJJJFEGJIHJAAAJIGJJJJJF@>8222-)'%%%&&,->?CJIJJGJDC;B0000EC@@@@??=?JGHHJJJJJ?@@@JC@;=955ADDEEEBDJJHJJJJJJJFFGJI@>>>FJCD>>>IJJGJGIIJHJFJJFJJJIJJHJIJJGJJJJJIJJJJJJJJGJ=78JEJJFIJJJJHHGIHJIJJJJJIJJJJA=:<21119FEBA=;:58870@;FAFCEFEGJJJJGGJJJHJJFDHEJIIFA>AC/./42445;IJGJJJJIE:;JJJHJJJGEJFEJJ;:::ABJJFFHJHFFEIHAAAADDDCCFCBGJJJJIGFHIJGB>>>757/.,,+,/)*-.:JIJFGFDJF@???HEBJ87,**'*)),+7663:;;BGE?ECBCB=@@===<>JHJHJJGIJFJJJJJEEBDCFJGHIFJDCJFJFD????FDIHJJJ@BADIJHGJIJJJI?JJJJJJFIFD9><<8<<9:AACDJIJJJJEJIJJJJJFCGJJHJJHJJJFEEEJJJJJJCDFC@JJH656?JJ3122?@BGAGIFDCJ///HHGJHGIGFEHEFFAJGHHJJDEJEJJGIJJDCEJGEB?BEFDEA=9>CBBBBFJJJJJJHJF3222333IGIHEGFF9889D?JH877JJECEEJIDBDCG>=:9::>GEDB;:-6ABFF:85-)*+4<@>?FJGJJJIHJIIFJJJJJJGJDHGGHIJIGCDABBCFJJIJJIHJJGIJJJJIGJJIHIEGJHJFJJIJGDJCEDCFCJ@1,+,+,<@?BJHJIJGIEEGEGJJJHGJJJJGJJJJBCCGJGIGFJJJCECEHF???-,,->>=32;>FG=<=>BEDCEBD1111<?@@JJJHE=<<111;<=GEEFFGJJFJHHJGJJFEFHDBA<CA33302+++,589:**+::=?F<=>AGGJJB?>>@?>?GJJJJJJGHJIHGDGJJIJJJGIJJFJJHJGHJJJJJIJFJIGEE32258991/--07..4353226----5BCFDDIGG??::::?@?CIIIGHJJJGIHJEJIJIDCC>AA?>;652+%$&&&$$$$&&'+,,0000***(&***53558=AEGJEJGJJJJHJJJJJGG:::;IJJJHJJJJJJJJIFJEFDDGGIJJJJJJIGFIJJJIHJHHJJJGDGJHJJJHJ@?>AFCADDJJJHFGJI65355433344111869/..5><;::22332223368//@@?=;<??==;99;>B:988:AF><<=DAAB-,,1<789CHGHJJJJJJJJJJEJHJJHHJFFIIIGJFHJJEAA:>4456D@@JJHJHJJJHH?@JIHJFFJJJJIIJHJJJJJJHJJIFAC@@BBHFEIJJFFJIJEA@?@AIGJFJJIJJIJJHJJJGJJJGGJGHFDFJIFBHCHGG>>>?JJGJJJJJJJGJJJGCJIJBB?@BBDHEIEGCBCEIJGHJJIJIJJJJIJGJJJIJFJHHJFEHGIJDCAIHJE></.,''4453-('(&&&&0)%%''02@=?BB<;<<;?<=CEHGIIGJJIIHJJJGGEGJJIJC@88JFJGGEGC@3226?87887>AFFJIJGJJJIHJHG,,,7AACEHHHJGEJFGGGEFC9>==JJJJJIHJJFJHEJJJGHHJIIFJIJJIJJHGIJJDJJJJJIEJEIJJB?DHH/'%&(%&'28888:FHJJJJIJJJJJJJEJJGJJJJFC/.++,02DCAABEJJ???@DFCBB=10//.//6(''')87((((,))),2,;>@IHJJJHJJJIJHJJIJJJJJJJJE<<=<4342'''IJJFJJ???@GJJEGDCJJBCGJJJHIHJGEEDJJJDCD6555JDDCDDDFFIJJHGJJD=5GJJJJGJED;<<:66633578EJJJJIJFBEBE>=>JGGIJJJJDIE61;;<=99:;93/*)*),))8CJEEEDHDJJJHHEJABAAFJIJIFHJFJJJHJJJJJJHJFJJJHJJFJGFJJIFJGJJHJJJFJEBCC5253/(-?CDJGJJFJJJJJIJIJJGFHHJJJJJGJJJGGBAB==4346BBD:,+++??HA::CEEHHJ===>FEGCBEGJJIJGJJJJJHJIJGJFHJJJJJJJIJ?@@AHFHGHF=<<6:;:FFGJJE=:***@>BDDEIJJJJGJCA=8//+*((*--17ADGEEJJJHJGFHBBFJJ7666I?@?@FC----3310%%$$%$)(&%)+**24.&((''(--,)*)(***.AABDAAAAC;;;;HIDJJJJGHCB?A@,+*+0/-)&
@Glass_T7V_17_D3_14_2_3
ACGTGGCGATCATGTAACTCGCCTTGATCGTTGGGAACCGGAGCTGAATGAAGCCATACCAAACGACGAGCGTGACGCCACGATGCCTGTAGCAATGGCAACAACGTTGCGCAAACTATTAACTGGCGAACTACTTTTTACTCTAGCTTCCCGGCAACAATTAATCAACTGGATGGAGGCGGATAAAGTTCCAGGACCACTTCTGCGCTCGGCCCTTCCGGCTGGCTGGTTTATTGCTGATGAATCTGGAGCCGGTGAGCGTGGGTCTCGCGGTATCATTGCAGCACTGGGGCCAGATGGTAAGCCCTCCCGTATCGTCGTTATCTACACGACGGGGAGTCAGGCAACTATGGATGAACGAAATGAGCAAATAGCTAGAGATGGTGCCTCACTGATTTAAGCATTGGTAAATTACCACCTTGAGTGAGCTGATACCGCTCGCCGCAGCCAAACAACCAAGCGCCGCGTCGGTGTGAGCGAGGAAGCCTCGTAAGACGCGAAGTAATCTTTTCGGTTTTAAAGAAAAAGGGCAGGGTGGTGACACCTTGCCCTTTTTTTGCCGGACTAACGAGACCAGCTACTAGTAGGGAGACCAGAAACAAAAAAAGGCCCCCGTTAGGGAGGCCTTCAATAATTGGAGCTATCCCCTAAACTTCAAAGGACCAAAACGAAAAAAGACGCTTTTCAGCGTCTTATTGTTCGTCTTTGGTTGTTGATATGCGCGCAGCGTCTGGAAAACCGAGGCCAAAAGACGTGCGTCTTTGATACCCAGTTAGACTCTACAGCAGAATTAAAATCAAGTCCGGCGCAGCCGGTTTTGTGTCAGCTCACGCAGTTATCTGCGCCTAAGCCCCCCGCCAGCAGAACATTGCCCAAGCGATTGACCATTTAATAGTGACCAGTAGAAACGTTGCCCGCTTCCACCCTGGCCGTTGTCTAAAACATATTTATCAACGTGCTGAAAGTCAGGGCGGGCAGGGTTTCAGCCGACGCTTAATGCTTTCCAGATGGCAACATGTGCTGGCAGAGCTTTTTCACGCAGCGTATCGATATACAGCTGTTCTTTCATTCTCATGCAGTTGCACTGCCGCCAGCGATAACACCTTAGCTTTGTCCACCACATCGGCAATATCGTGATTGCGGAACACGCCAACATACTGCAACGGTGCCGCAGCCATCACTTCCTGCGCCCTGTTCAACGTTGACGCAACGCGGTGATGTCGCAACAAAAATCAACCCACCGTAAATCGCGCCCGCGTTGCGGTCAGCTGCTTTAGCATCTTGCCCACGCGTCAGGCCACATACTTTATTCTCACCCAGCAACACCCGGCGCACGGCGGCGTGCAAATCGTCATGGGCCATCAACGCCGAACCAATCAGAAAACCGTTAGCGAAGTGGCTTAACTCGCGCACCTGAGCGTAAGTATTGAGATACCGATTAAGGCTGATTACCGTCACGTTGTGCCCAGTTCGGCGCAAGCTCGCGGGTACGGTTAAATAAATAGACAAATCACGCGCGGAATCGCGGTTGTTGATGCCGACGACCTTCTGCCAATGCAATGGCGCGCTCCTGCTGCTTGCATACTGAGCTTCAGTAAGCGCCCATCTCCAGACTGTGGAGCGACGGCGGCAAGCTGGCGATCTGGTCGTCATCCAGTACTGAAAGCATTAATAAGCAGGCATCGGCCTGGTAATAGCGCGCCCAGGATCAGATCTGGTAAGGGTCGATAATGAAGTCTTTACATAAAATCGGCTGCGGGGCGATTTCGCACTGGCTGATGGGGAGGAATGTAAAGCTCCCTGAAAATGTCTCATCGTCGCACCGAAATTGCCGAAGCGTAATGTTTATAATGGCGGCAATGCGTGCTGGATCGAAATCATCACGGATCACGCCTTTTGACGGCGACGCTTTACTGCACTCCAGAATAAACGCCGTGCGCGCACCCTGTTGCGTTAGTAAATCTCACGTGCTCGGCTGAACCTCATTCTGGAAAACGTAAGCGGTTGCTGCTGTTTGCGGCTTCTACCCAAATCGCCTTGTCTGCGACGATTTTCGCTAAACGGTTTGCATAATTGATTTGAGTCCTGTGTCGGTTTTTATCGTACCTTAGTTTCTATTGAGTTTTCTTGTTCTTCCAACGAGAGAAAACGAGGAACTAGAGCGGCCGCTCGATTGGACCAAAACGAAAAAAGACGCTCGAAAGCATCTTCTGAGAATTGGTGCAAGATCACAGGTGGATGCGACCAAAACGGCCCCCCTTTCAAGCCTGTTTCTAAAATAATCTCATTATCGCCACACGTTCAAGTGCAGCCACGGATAAATTTGCACTGAGCCTGGTGGGCGATTCGACTCGACCGCATAGCCTTCAGGAGTGAGTTTTGTGCAATACCAACCGACGACTTGACCCTGCCAAGCGGCACCAGATTTCTTGCGTACGCGATCCCCTAAGCCAAAGGTGGCACTCAGGGGAAGCGCCAATTGCCCTGCAACGGGAGACGTTGGCTTCATCGCTACTTGACCCATCTAGTATTTCTCCTCTTTAGTAAAGTGTTTAGTTCCCTCTTTGCGTCCTTCATAGCTTAAATGCAAAAGTTCTGTCGTGGCTGGCATCATACTGCAGAACTGAGGCTCACTGTGGACTTGAGGCAGCGAATTCCAGAAATCATCCTTAGCGAAAGCTAAGGATTTTTTTTATCTGAAATTCTGCCTAAGTGATACGCCTATTTTTATAGGTTAATGTCATGATAATAATGGTTGTTCAACGTGCAGGATGACACATGGAATCAAGTGGATGGAGGCGGATAAAGTTCCAGGACCACTTCTGCGCTTCGGCCCTTCCGGCTGGCTGGTTTATTGCTGATAAATCTGGAGCCGGTGAGCGTGGGTCTCGCGGTATCATTGCAGCACTGGGGCCAGATGGTAAGCCCTCCGTATCGTAGTTATCTACACGACGGGGAGTCAGGCATTATGGATGAACGAAATAGACAGATCGCTGAGATAGGTGCCTCACTGATTAGCATTGGTAACTGTCAGACCAAGTTTACTCATATATACTTTAGATTGATTTAAAACTTCATTTTTAATTTAAAAGGATCTAGGTGAAGATCCTTTTTGATTAATCTCATGACCAAAATCCCTTAACGTGAGTTTTCGTTCCACTGAGCGTCAGACCCCTTAATCGATGATCTTCTTGAGATCGTTTTGAGTCTGCGCGTAATCTCTTGCTTCTGAAACGAAAAAACCGCCTTGCAGGGCGGTTTTCGGAAGGTTCTGTGAGCTACCAACTCTTTGAACCGAGGTAACTGGCTTGGAGGAGCGCAGTCACCAAAACTTGTCCTTTCAGTTTAGCCTTAACCGGCGCATGACTTCAAGACTAACTCCTCTAAATCAATTACCAGTGGCTGCTGCCAGTGGTGCTTTTGCATGTCTTTTCCCGGGTTGGACTCAGAGACGGTAACCCGGTAGGGCGGCGGTCGGACTGAACGGGGGGTTCGTGCATACAGTCCAGCTTGGAGCGAACTGCCTACCCGGAACTCGAGTGTCAGGCGTGGAATGAGACAAGAGAACACAGCCATAACCAGCGGAATGACACCGGTAAACCGAAAGGCAGGAACAGGAGAGCGCACGAGGAGCCGCAGGGGGAAACGGCCGTTGTTATCGTGCTGTCGGGTTTCCACCACTGATTTGAGCGTCAGATTTCGTGATGCTTGTAGGGGGGCGGAGCTGGAAAGGGGCTTTGCCGCGGCCCTCTCACTTCCCTGTTAAGTATCTTCCTGGCATCTTCAGGGAAATCTGCGCGTTCGTCAAGCCATTTCCGCTCGCCGCAGTCGAACGACCGAGCGTAGCGAGTCAGTGAGCGAGGAAGCGGAATATATCCTGTATCACATATTCTGCTGACGCACCGGTGCAGCCTTTTTTCTCCTGCCACATGAAGCACTTCACTGACACCCTCATCAGTGCCAACATGAGTAAGCCAGTATGCACTTCCGCTGGCTGAGGTCTGCCTCGTGAAGAAGGTGTTGCTGACTCATACCAGGCCTGAATCGCCCCATCATCCAGCCAGAAAGTGAGGGAGCCACGGTTGATGAGAGAGCTTTGTTGTAGGTGGACCAGTTGGTGATTTTGAACTTTTGCTTTGCCACGGAACGGTCTGCGTTGTCGGGAAGATGCGTGATCTAAATACATCAAATATGTATCCGCTTCGTCGACAATAACCCTGATAAATGCTTCAATAATATTGAAAAAGGAAGAGTATGAGTATTCAACGTTTCCATGTAGCCCCCTTATCCCTTTTTTTGCGGCATTTTGCCTTCCTGTTTTTGCTCACCCCAGAAACGCTGGTGAAAGTAAAAGATGCTGAAGATCAGTTGGGTACGAGTGGGTTACATCGAACTGGATCTCAACAGCGGTAAGATCCTTGAGAGTTTTCGCCCCGAAACGTTTTCCAATGATGAGCGCTTTTTAAAGTTCTGCTATGTGGCGCGGTATTATCCCGTATTGACACCGGGCAAGAGCGGGTTTGGGGTTCACGCATTATCACTGCTGTTCAGAATGACTTGGTTGAGTACTCACCAGTCACAGAAAAGCATCTTACGGATGGCATGACAGTGACAGAGAATATGCAGTGCTGTCATGACCGTCAGAGTGATGACACTTGCGGCCAACTTATTTCTGACGACGATAGAAAACCCGAAAAACTGCACATT
+
<<2219*223;>?>8777B=++*'**,,-0008:<@E>BDDGIFGIGIJJIJHJJJGFJC----@@?<===JJFED:;;;HHIJJCFBEEA@ADCCJIFEDJ:99:5544::+++180/122<BCCI5554?;1..,-..34341149=87<7JHIJJIGEG333++++,?@CDFEHFGBAAA@64420/((((66;=6565444:<=DC?><==>7/26<-?>=<=::;=JCAA<<<5--)%$$%''(*,246888999,+)))))))*=>BDEEFCBC@@----////<FG>000111?CFCGE@;./62==@322****.//1::EEDFJ>>>JGCB<77>:55588899@AJF==622;7+*))'$%'%%&&%##$$%%%%11/../06122))-/10/00+,,-0112,++'''48'2=EEGDFEEFDJFFDEC11:;<A310*&()*(''''&%&*,,%$$'&'('*1/2241/..)/)())&%&-000017899<BBDB;;;<FF@@?FJJDA>;=236<@BBC<:;=CEDEHFHDFDC;678;>:2/3;<-,*'&&&,(((&&&'&&&(''&*,++-/213:A??>:DA@CA444CEJHDCABBB7)&&))+,*,,)*--&&&&0--,*)(*&&&(..144''',01&());9776...67.../EB>>>??ECDJH><;:11002././00000122,)(($##$%%&)/01@AA====:;89::@AAC@?:9973444<CC@756****.121,2:&%%()(((%%%'-+,,-/047;>><>B@BBCHACA@BB54447345441++)'&)**'&%$&%')******'&''('%%*-10113108=<?>3321,,,,*))'+*))67988;;;?@@@BDGDDEEFDDJJJ@?@>:?@D@433132/(6;?FJHJJJEIHJIHGGIJJEBCDIJ---.:2//-,,,,/006520*'%%%%&)37796886555/++(&&'?@:;::9JJJJJJJJJEJJJJIJJJJJJJJJHJJJJJJJD@92213*('*-79AAGIGEEFIGFEE@?@BDGC999=5;<92445:BD4444DIHHFHFJDIEDF@@AC=>>?JGJE<;;?CEEFEFCIIJIEJDABD9988<)(()AAA@=:655<=CACHGHJJHHEDE:11:DGEB=@?C@@@BBH@?@@BFJJGG>A:/)/./+,08?BJEEEGJJIJJJCBC<<=<=:20/.//323442456>?555475.(()..-241/267-)*))()'''0***,/&&('('((%%%&&((.9:GJGGJGFJEGC@77D9<:9:9:BDA@DFGGFHHHJJJJFHFHAA@AGJBCBE=****44(()0023D@CEBCG;;;:?@@HDEIABAAJJJJGHHD@==,'':70///10236/-0+-++,,,,,++,'$$&#$$$%$$%&%''$&*&&'''*44577997A><<99;42..585;8.*(((*,++/+,('((*)*&&(*)'$#$%$%%(('''('&&'--0244.../,(()')&)%&('&&'()'&%&&%&)+$$$%%%,5220020--,,//4112&%**,++'&%'$#$$'&%&(''&'*.11'''+),**/,('&(+-10,('(()(+.1ACC@>>??5559994555?@===?B@JIGJGJJJJJIJGHGHJJJJEGFJJJJJJJDCDHJJJG8661((**-+,+(*,)+/+**15::<AABCDJECAADDCC>?@@JJHJHIJGIJHJJJDAA@CF;44378100/-'&'%%%%%%%%$%&&&''%$%'%%%&(+0--('((33/***'&&&'(,*'''%%%**(%%,)*&&&%$#@DIF<<<=4110/(''())2<<3333>66''''-()695))))23435//13?:9870/,,*))*1127;99;=AF0/.,-.-0+,4;GIDEJIJGJJFDCCDD@G5333:63*%%$&%$$$''+10...444;8777?@GCCCB@@-,,,())'((**)(&&&')7;=>=>@?=<3..73.,,(-0,.--0.(557@====D@A=<5555E?@?;;;;<=?44:>:889@::65*)))%#$).))))-+*)*&&&%%%&'&($%$$'(*&&&%&&'('*%%&$$%'(12)(%$%%%&'&08:><==<9A1///0..3.-&&++*+.,,)633335542&''(3/0133('')-//0//...1/..35*''&)*&(%$%%&()()*&&$$''**))&&)(*,'&%%%&&(/-111.'&'((*++,*&$$$)*-)))+&'&''(*(((')%$%&&*((((6734001-,+,-.-*))1)6///DGJJGFC9933301.+++66532.*...02///1C@BBECFFDJHJGEIDBEECF?-,-2.--.-99<<<?B?3333,)%%&''((3?FFDDC<33;<<>>=A;78;:;236522-,*(()*,--/0330/++5799=@@>>=100+'''(<=C?>77,***++,57641/--,.++**)),+&'46744320122444.4=>B?@>>=<<;;/+''&)+&%&'$'448;<<:;;;845619:7*))('('''+/0,--('''%$$%&+-(((10//&&&&%%(-69:::;9:*&&$$'&''&&&&)**--*+****,3''''()$$%%$$&()*--20155>==;;:9:9;>::9777;<<::99:9;:AEEBFC=778::989::=>>=9+**++98('''22/1469?:8778:<;::66557669888000**)+)'(%%%&&)%%%%%$###$$)&(-,'-((('&)((357557893200001233**),648;;999BEC=887.+,/:@GJFADHDFFJIFIJHIJJGJJGFFIJJIHDFDJHJJJDFIJEC99C76311;;:::GCFHFC=788/1116666466FDAAAAABGH====D99+)(*693220///4?>@??ACDIFFFEJG644*).,)((()778<@???C>:=;9878.----ABACIIJFDDEDFE?>:665/&&+*))***':?B@==;;:889:ABAAAJGJJIJJJJIHJJB=>B>HFDEF<CGJHJJJEEFA6:CCBB00/.-'1188/--/+(((*4====>>9877:2,,,,%$$%'&&AEDGGEHGJFJJHHFFJJJIIBB>444102:=A6BC?@?ADCB=<<@BBGCC244*(''(''',,*3727:86/.-.4:+)((*-,''(:;;;><<99:8*((),,.6>;;<>@B@CCEEDEBFAFEEEFI9998CJ1*)(-0124-0('%%)-/---,--/***,17787569<AA@;8311222011121-,0112///201/31++*2/.//12210154866<2//469<<;;;;5555;9:9;>?<77BB=;<:967BA@>>>@ACD:::DFIFIDBA@B?C@BEDI>=;875/,-.../028770),,,4*((((*&%%'*(()+++/01.0,(''.-*(&&''3554//.24;665AC;:::3334::::631--,--.60//0128999778865444;86551(((78:889<>BHDA?CB50030,*)*+*/,****----+++))).;<>AAFECDE>;<<?AADC@>?@ABBC@A?=;:;<>>9996877**+3)/,,&)')./>@A72/*&$#$$%&*+'2*))))('**)++*,200-.55=B:999>0/////0/+*+++*-..244761//&&&)362/+(''&%$$%(-0/+,,/0545724/001;862/7=BBDJIJFED@<9<E4+*+*>@EJIJGJFH1&&/,'21.)'&'$$&%%%()'''&1=2111<@9BB??AEBD==>''')?;;;;?@@CIEHIJJJHJ==<<CGEF644IJGJJIEJJGJGEE@?8DFEJIHEDCC@@;91-./5=<<>?GGJJJGHEF::<=<=>?FDDIIHJGGJJGJJJGJJFJJFDHHJFEDDBBEBGECCB@D2/..,,'%$&'(((((,,)*(((())')*+-))*+1//0:AD??@A=<>>IJGJJJJJHFG>==>ACHAAA??<9:<751+***@@@@BG11111..//1,))0155;88?A@>B@ABGABAA;:954++'88<??A=?55=554422102/0/**,79:;3330476888HAA@@??@@>A?@IJJCABDFDB?>?;ABDIJJFJFFFJBB))))3114421**%$$%((+(*--,,-131+'''(()(+++---000./..1:66;<C;;;;<<:8729ADHFEBCCJD@??C9888<CB<::;444+**%*,,*)((-'10+()./34;99:>??@HDJAAABG>>;;@>GDHGF?>=:;:5554535?@@HB:5008BGJJJJHJJIJIJEFJGC<64021/..22222//..-./5AJIDHGJG@?A@J==<==<5455545555/---2/+**)+,-12588)))*1++0,0(3468@<=.,,-0.-''*(**+89?>BJFCDEEHFG>>=>BDD@?>?B@DB>>>=5**)),++-'(((-,,,+*)'')*'''($%%%%%##$$%$$%$%%%''%&&&&'&/8;DB6666J6555+***--,+'(3:=?=>CB?555GHJB@BAGJHJDFJICDB@;;:777...,(&(&(&%%%&&'))-/)(&%'))*)(()/004<>??****5.,()220543/22-(()*679?***'((%%%)+***)'*%*)&'*(($$%%&
@Glass_T7V_17_D3_14_2_4
CTGGTATCTTTATAGTCCTGTCGGGTTTCGCCACCACTGATTTGAGCGTCAGATTTCGTGATGCTTGTCAGGGGGGCGGAGCCTATGGAAAAACGGCTTTGCCGCGGCCCTCTCACTTCCCTGTTAAGTATCTTCCTGGCATCTTCCAGGAAATGTCCGCCCCGTTCGTAAGCCATTTCCGCTCGCCGCAGTCGAACGACCGAGCGTAGCGTTTCAGTGAGCGAGGAAGCGGAATATATGCCTGTATCACATATTCTGCTGACGCACCGGTGCAGCCTTTTTTCTCCTGCCACATGAAGCACTTCACTGACACCCTCATCAGTGCCAACATAGTAAGCCAGTATACACTCCGCTAGCGCTGAGGTCTGCCTCGTGAAGAAGGTGTTGCTGACTCATACCAGGCCTGAATCGCCCCATCATCCAGCCAGAAGAAAGTGAGGGAGCCACGGTTGATTGAGAGCTTTGTTGTAGGTGGACCAGTTGGTGATTTTGAACTTTTGCTTTGCCACGGAACGGTCTGCGTTGTCGGGAAGATGCGTAATCTAAATACATTCAAATATGTATCCGCTCATGAGACAATAACCCTGATAAATGCTTCAATAATATTGAAAAAGGAAGAGTATGAGTATTCAACATTTCCGTGTCGCCCTTATTCCCTTTTTTGCGGCATTTTGCCTTCCTGTTTTTGCTCACCCAGAAACGCTGGTGAAAGTAAAAGATGCTGAAGATCAGTTGGGTGCACGAGTGGGTTACATCGAACTGGATCTCAACAGCGGTAAGATCCTGAGAGTTTTCGCCCCGAAGAACGTTTTCCAATGATGAGCACTTTTAAAGTTCTGCTATGTGGCGCGGTATTATCCGTATTGACGCCGGGCAAACTGGTCGCCGCATACACTATTCTCAGAATGACTTGGTTGAGTACTCACCAGTCACAGAAAAGCATCTTACGGATGGCGTATCGACGATAAGAGAATTATGCAGTGCTGCCATAACCATGAGTGATAACACTGCGGCCAACTTACTTCTCAACAATCGGAGGACCGAAGGAGCTAACCGCTTTTTTGCACAACATGGGGGATCATGTAACTCGCCTTAATCGTTGGGAACCGGAGCTGGGTGGCTAAAGAAGCCATACCAAACGACGAGCGTGACACCACGATGCCTGTAGCAATGGCAACAACGTTGCGCAAACTATTAACTGGCGAACTACTTACTCTAGCTTCCCCGGCAACAATTAATAGACTGGATGGAGGCGGATAAAGTTGCAGGACCACTTCTGCGCTCAGCCCTCCGGCTGGCTGGTTTATTGCTGATAAATCTGGAGCCGGTGAGCGTGGGTCTCGCGGTATCATTGCAGCACTGGGGCCAGATGGTAAGCCCTCCGTATCGTAGTTATCTACACGACGGGGAGTCAGGCAACTATCGGATGAACGAAATCGACAAATAACCACTCCGAGATAGGTGCCTCACTGATTAAGCATTGGTAAATTACCGCTTTCCATCATGAATCACTACGCCGCGACCCGAACGACCGAGCGCAGCGAGTCAGTGAGCGAGGAAGCCTGCATAACGCGAAGTAATCTTTTCGGTTTTAAAGAAAAAGGGCAGGGTGGTGACACCTTACCCTACTGCAGCGGCCGCTACTAGTAGGGAGACCAGAAACAAAAAAAGGCCCCCGTTCAGGGAGGCCTTGAATAATTGGACTATCCCCTAAACTTCAAAGGACCAAAACGAAAAAAGAGCTTTTTCAGCGTCTTATTGTTCGTCTTTGGTACCGAGTTATTAATATGCGCGCAGCGTCTGGAAAACCGAGGCCAAAAGACGTGCGTCTTTGATGCCCGGTTGCGACTCTACAGCAGAATTAAAATCAAGTCCGGCGCAGCCGGTTTGTGCCGCTTCCACGCATGCGTTCAGCCGCTGCACCGGAACGTTTGCAAGCGATACGCCATTTTAGCGATAACTTCGACAGCTGGAAACGTCTCGCTTGCACCCTGGCCGTTGTCTAAAACATATTTATCAACGTGCTGAAACTCGCGGGCGGGCAGGGTTTCACCGACGCTTAATGCTTTCCAGATGGCAACATGTGCTGGCAGAGCTTCACGCAGCGTATCGATATACAGCTGTTCTTCATTACCATGCAGTTGCACTGCCGCCAGCGATAACACCTTAGCTTTGTCCACCACATCGGCAATATCGTGATTGCGGAACACGCCAACATACTGCAACGGTGCCGCAGCCATCACTTCCTGCGCCTGTTCAACGTTGACGCAACGCGGTGATGTCGCAACAAAGATCAACCCACCGTAAATCGCGCGCGTCATAAGCTGCTTTAGCATCTTGCCCACGCGTCAGGCCACATACTTTATTCTCACCCAGCAACACCCCGGCGCACGGCGGCGTGCAAATCGTCATGGGCCATCAACGCCGAACCAATCAGAAAACCGTTAGCGAAGTGGCTTAACTCGCGCACCTGAGCGTAAGTATTGATGCCGGATTCGCTGATTACCGTCACGTTGTGCCCCAGTTTCGCGCGACTACGCCAGGGTACGGTTGAGATCAATCGACAAATCACGCAGATCACCGTACTGATGCCAACGACCTTTGCTCCCAATGCAATGGCGCGCTCCTGTTCCTCTTCATTACTGACTTCGGTCAGCACCCCCATCTCCAGACTGTGAGCGACGGCGGCAAGCTGGCGATATTGGTCGTCATCCAGTACTGAAAGCATTAATAAGCAGGCATCGGCCTGGTAATAGCGCGCCAGATAGATCTGGTAAGGGTCGATAATGAAGTCTTTACATAAAATCGGCTGCGGGGCGATTTGGCTGACGATGGGGAGGAAATTAAAGCTCCCCTGAAAATATTTCTCATCAGTCAGCACCGAAATTGCCGAAGCGTAATGTTTATAAATGGCGGCAATGCGTGCTGGATCGAAATCATCACGGATCACGCCTTTTGACGGCGACGCTTTTTGCACTCCAGAATAAACGCCGTGCGCGCACCCTGTAGCGCATCATAAAAATGTCGCGTGCCTCGGCTGAACCTCATTCTGAAAACTGGCCAGCGGTTGCTGCTGTTTGCGGGCTTCTACCCAAATCGCCTTGTCTGCGACGATTTTCGCTAAAACGGTTTGCATCATCTAGTAGTCCTGTGTGACTCTAGTATTTAGTTTCTCGTTTTCTCTTTCTCCAACGAGAGAAAACGAGGAACTAAGCGCGCCACTCGATCAACCAAAACGAAAAAAGACGCTCGAAAACATATCTTTATGAAAATTGGTACCGAGGTCCGCGCTGGGATGCGGACCAAAACGAAAAAAGGCCCCCCTTTCGGGAGGCCTCTTTTCTGGAATTTGGTACCGAGTTATTAGGCCACACGTTCAAGTGCAGCCACAGGATAAATTTGCACGAGCAGCTGGGTGGGATTCGGACCTCGGACCGCATAGCCTTCAGGAGTGAGTTTTGTGCAATACCAACCGACGACTTGACCCTGCCAAGCGGCACCAGATTCTTGCGTCTGAGGAATCCCCTAAGCCAAAGGTGGCACTCAGGGGAAGCGCAAACTGCAACGGGAGCGTTGGCTTCATCGCTACTTTGACCCATCTAGTATTTCTCCTCTTTCTCTAGTAAAGTGTTTAGTTCCCTCTTTGCGTCCTTCATAGCTTGATCCGAAAAGTTCTCTAGTAGCTAGCATAGTCCCTAGGACTGAGCTAGCTGTGAACTCTAGAAGCGGCCGCGAATTCCAGAAATCATCCTTAGCGAAAGCTAAGGATTTTTTTTATCTGAAATTCTGCCTCGTGATACGCTTATTTTTATAGGTTAATGTCATGATAATAATGGTTTCTTAGACGTCAGGTGGCACCATGGAATAGACTGGATGGAGGCGGATAAAGTTGCAGGACCACTTCTGCGCTCGGCCCTTCCGGCTGGCTGGTTTATTGCTGATAAATCTGGAGCCCAGGGTGAGCATGAGTATCGCGGTATCATTGCAGCACTGGGGCCAGATGGTAAGCCCTCCCGTATCGTAGTTATCTACACGACGGGGAGTCAGGCAACTATGGATGAACGAAATAGACAGATCGCTGAGATAGGTGCCTCACTGATTAAGCATTGGTAACTGTCGACCAAGTTTACTCATATATACTTTAGATTGATTTAAAACTTCATTTTTAATTTAAAAGGATCTAGGTGAAGATCCTTTTTGATAATCTCATGACCAAAATCCCTTAACGTGAGTTTTCGTTCCACTGAGCGTCAGACCCCTTAATAAGATGATCTTCTTGAGATCGTTTTGGTCTGCGCGTAATCTCTTGTATGAAAACGAAAAAACCGCCTTGCAGGGCGGTTTTTCGAAGGTTCTCTGAGCTACCAACTCTTTGAACCGAGGTAACTGGCTGGAGGACGCAGTCACCAAAACTTGTCCTTTCAGTTTAGCCTTAACCGGCGCATGACTTCAAGAACTAACTCCTCTAAATCAATTACCAGTGGCTGCTGCCAGTGGTGCTTTTGCATGTCTTTCCGGGTTGGACTCAAGACGATAGTTACCGGATAAGGCGCAGCGGTCGGACTGAACGGGGGGTTCGTGCATACAGTCCAGCTTGGAGCGAACTGCCTACCCGGAACTGAGTGTCAGGCGTGGAATGAGACAAACGCGGCCATAACAGCGGAATGACACCGGTAAACCGAAAGGCAGGAACAGGAGAGCGCACGAGGGAGCCGCCGCC
+
?ABJGJJJIJJJJFJDEH2HD2222<GJHCBC>??@JJI?DDI7777JJJJJJJHIJHJJJJJJJJJJ@;9:;JJIFFFF@>=>><778<CIJFHDDEJJEJFJFDB?@BB977:DGHBJFAJJJ@?><999897:7AIHGJEFE3+)*0++00((((/4654,,,+++()14812139:;CHGGHGEBFJFGGIGGDCCD@?@B<<5560&&2(/-..00266<<<DFJJGFFDFJAB87669/**((*/21/012?ABACBFC@A=<==JJJGGICJCEHJHJEJJJGIHIJJJIJJJFEEFJAB@?BC<:))))2@EFJJJJJHJGJJECDEHJJJJJJJJFFFDEHJ=JJJHJEFF=:<?JHJDDCEDBDDJJJGJJJJJHHGJJIJIJJJJJIJIHF?D@?;<<GCCDCJJEEJG?A(+')(-.-+*097845CFEBIJFFJIGIJHIHDD>?@?FHEJJFJJHJEFJ@AAAIJHJHEFGJJJJGDBAEJEEIJJJJJJGJGJJHJHJJHJIGFCBEGFJJJJJGIJJGGIGJJ9778DDBJJJIJJJJJJJIJIJJJJJJGGJGIJDFB@?9:::IJJJIJJGJJHIHJHJJJJJJGJJJHDJJJJJHJBFJA??=<5569>BCEJHJEFECBA3EFJJJJFAEE<=IFJJHFFGFJIGJJJJJJJGFHB@HDF@HJFJJFFAD>;77:AJJJJFFIHJJJHJJJJJGHJJJJIFBE>=;7664/--+''''%%%$'((*+...92,'''&&'(+,+),4544CEGIJ>>?=>2110.-*+<@<:798,,,,711:;?CDFHJJJJJJAGJJJFHJIHJEFJHJIHJJEIHIJGHHJFIFGJIJCC<;;;;;74(?>?D?=;771,,+*(&++/***?@@@DJFJJGGJDEFF@BCBIJJGGGHHJIJJJJJIJFJI==>EDFHIJJJJJJEJJJ7777<8854451((&'''&$$$%$$$(&'('****+++//12;C>B?4DHJFJJJFHGGJJJIEFJHJJGJGJIJJHFFEJ?4-+&&'1((((99:B@?>><ABEHHGEGIJJJGFJHJJJJIJEIBCB@B=;53'(&)))*,%&'.,*,./3,-.++++-./;<6;5-*-,,1*&$%%####$&&&1389;;==<CFJECEEGEHGJHJGAAB@DEGGGJJGEC+++****>??@BDJGFDB<ABCIIJJCD???AHGJJFFEEBEIJJJJBA@BDCCFJ@?=;<HEGJJHJHFEJIJ<<<<A=:;:>AIIHJFJGGCD??=,...0DIF<444FGDD<<:5(((.64//@JGFEC@C;;<<ABCCJJJJJIJJIJJJFFGJJJJJJJJHJFD<<<<>>>>BCCEGJHJJIIGJJJCCB***JDD@AA<:?>AACBDA;//-9>CDEJHEHFFJJJGIHG<9::9BIGHJA@>>?...122+'''25567<:;AB3(&''-**%''%$&'&)0225ACBCJFJJEA@???EHE?>>><<;699/../3---'('')$%%%%%&%%'$&&&('''(,+-$$%%''&'*678;:;;<BCBBFEGHJ54//0CGFIIDIGJJB???ADHJJHIEDHFHJJJIHIJJHF77AIGJJFJDBFJGJDB==10089-,,-0/..*('%%&(*##&+.69?AIJGFJDEGF3222221:55780000@:1((+;<<973=831-..*)*+3?JDJA=C))))<:::;;<<>?>GFDHIGEJJJEAAABIJJJIBCCIC101498410.-.,))44;BDJJHJJEA=998867DGEDEA@A>5,+++0ADEJJJJJGJIIBIFHJJJJJJHHJFIJFEEFH@D>AEJHH=>JEDFDGJJJHJHJIF@;9225*'&&12200FGFJJJJGJHJJIJJJIJJJJIJJIFJJJJGGEHJGJDC<99:<445?96''$$$$%$$$$'''&%%##$$%%&#$$%&''%%%(()*(%$$'$('$$$#$$%%&%$$%$$%%$$%%%&%++'&$$%$#%''$%')77DDFJIGJJJJD@:;<DA0/..//-6)),,,/,,'';=AFGIJJEFEDJGJJCBBDJHIGCDCDJEDJDB<>=840062;7>>?:76/67=AJDEFJJIJJJJJGHJFJJJHGJHJJJJJJJJIJHJ?>@JIJJJJFB>=:434/@::99;;<=EEJGFHIFJHJJJJGJJJJJJJJDFEJGJJGJJJJJJJJIJEGIJJJJHJGFHJJIJIHHJJHECCEIJGFIJIJJJJJJIJJJJJGJJIJJJJJJHHGJJHFEJGH<8FJJFFJJJGJHJJIJJIJJJJJJIGCGJEAB:;;;=;;('(334AF====JEBBBA>=:600:8566551379>>>2.556844413?7+=>>DFJJGJFGFJJJHJFIJJGGHB@@AB?8GJEJEEJEJAAJGGJGGFJJIJJHFHJGEFFD??226-,-7C88.....=7002BHFJFJIJIJGJJHJGJIJHJJJJJIJJIJHJHJEEGDFIIIFJGJJJFHIJIJGHGIEJJJEIJGGF==<<?;<<<>344??@@GCEAACA>98/+;)&&&*))****+-*%%%(HDCEFJG>:99;<;9:;>==>:999EDCCB7666(&&&)&%#$'8:?=<<??GGIJF@8=<<>HIJJJGHJJJJHJJJJJJJJHJJJJJHJJCJJHCCCCE7@<510/1-,,.56344/.'(()00899CCCBCCGGIDEEJJJFJGFJ>>>@@@??=<=BJIGJJHGJGJJIEJBB@AJGJJJIJJJJJJGJHJJJJJIJJJJJJIJJFIDEJ===;=<<=///4444FJJGJJJIEHJJGGJJIJGJJJJJJJGJIIJJJIHHIFHEFFJGHJH??>?IJJC@?@J?CHJHFEHEJJJ777:A@44767:CJJJEJJI<;J>?JJJJJGHJJIFJCFHGJJHJJHIIJJJJIIJDJDD>>7,''-67<<<GHIIGHFHDF7767B=99:>500//2))./CBC>=<;BHJDJGJFFDDD?@:68'''069966447742233ACDGDDJGHCGFJJGFJGJJFJJHJJEGJJJJJHHDC4444B3<;99;;FB@ACEFDCDJIGJIJJJJIJIJIGJFFEGIJJJIJJJ1/02IEHGJHJJJJIJE@GJJIFGHHHHF;999JJEGJJFJJH>>?>JGFJHCCFJGIFFCJD<;::>=CJHJHJJJFA?76//*)*'%%%%)363355677?<@-,,3406000000002-634554357744400/0+)&%&*))((''%%$$)(&'(*&&&)115787////)&&'-'&'%%&',,*+(('().*%()+33000230.,-&%%'(*(13223<>A<8AHB5448JJJJIGJFJJJJEJEGDEIHFHJI>=<=A999757?D@:>>?EDDJHGFCGJHIJEFGDHCHEJHIIGJJJJHJHJHFGHGJGJGDF865++(''(*())&(1;=>>:=</,*)*(&&(()-//79?A@@CAC8::;HJEDCDB6212@;60016EIBCDCBACDIJHJHJHGJFJJHFHFF1//081++--0(++)*..)(&&'*/55:?BJJ@@IJJJJFJIJJJJGJJJHJJFJHJD>>?8999C)&%%&(.1=>>?FJEEBCGFHJEABABFHHJAJEFFCA?><;<;=?=<?4305642.489<<>>JHFEIJDEEECBDGIB<;=:1HDDEDHJGJJJJJJJ5555>==@FHFDFJGJEGJJHHJJEEEEFBAABFIJDJJFJHBBBBF;;:;;A-44463201679EFDC?653*'%&%'))88DJIJGD>;=1136:@FHCJJJJJJB?E?DABIGJJHJJJHJJGJHEIFDEIHHJFJJD((((;?CH><8556JJIJHJJJIHJJJJJJJJ>===HJJD33333C====FBB@@C?>?GCHJJJGJHGEA;;<<=DFI@??@EDD864('&&<;;=64456;::762,,,,7=<<8:EABJFHJJJJJJJJJHGHF99:>@@A@@4//20/+))))*++++*)'&&&''((**ADFGJFJJJHHEIJJJJJJJJJIJJJIJJHJJJJHB;:<;ECEHJFA@AAJJJHHJIHJJJIJIJHBB>::=:---00088=?FIFG@??GJ(''(*656;<;<<EFDIJJHIJJJHGJJGJGJJIJJJA>B/IJHEEFFC3(()02878?BBCEIFJJJGJGJIJJIJJJJIJIGHHJJJHJIG>FJJJJHA=B@>CCDCA>@@2*+5<EJJDB@@==;;?HEHJGJHJIJJJHHJGJJIHJJIIJJEJJJJGEECCEF=:::<A2A@777:???@EJEGJHFA9BH=;:;:9=@844-53055><;@DCFHGDJFHJHFI88443,+%%(&'$$'(67@?544<F@A@CA@@?F@B00535//****8,+++2:,4,/568898712:7AGG88>C;CECIJFFGECCC:10-*&(+-+,(()-.12>??79;B<:311000;8277?DJGGG:630176899????>=<=2+**+-,''00DDFEHGJIJJJ<<<<JHJJJFGJJJJJCBBCJ1002>9+***26+++/?BCFGBEF<GF>D))))0..ACDC>>>8888;JHBJHJHJGJJFF;;;<@B>>=<==676(;;;HEECDAABBHJJHFJGFJIGJJGF?>>?J:9:>GGFGDIJDFGJEEIJHJJFFB100;086..<?@;999:;778AC@AFHFJGEGFEJJJGJF=<<>DE>@CDJJJDBBAEHFD;<=<@?A@A@?>>>=??A444996431.*''%$
@Glass_T7V_17_D3_14_2_5
AACAGTGGGTTGATTTTTGTTGCGACATCACCGCGTTGCGTCAACGTTGAACGGCGGAAGTGATGGCTGCGGCACCGTTGCAGTATGTTGGCGTGTTCCGCAATCACGATATTGCCGATGTGGTGGACAAAGCTAAGGTGTTATCACTGGCGGCAGTGCAACTGCATGGTAATGAAGAACAGCTGTATATCGATACGCTGCGTGAAGCTCTGCCAGCACATGTTGCCATCTGGAAAGCATTAAGCGTCGGTGAAACCCTGCCCGCCCCCGCGAGTTTCAGCACGTTGATAAATATGTTAGACAACGGCCAGGGTGGAAGCGGGCAACGTTTTGACTGGTCACTATTAAATGGTCAATCGCTTGGCAACGTTCTGCTGGCGGGGGCTTAGGCGCAGATAACTGCGTGGAAGCGGCACAAACCGGCTGCGCCGGACTTGATTTTAATTCTGCTGTAGAGTCGCAACCGGGCATCAAAGACGCACGTCTTTTGGCCTCGGTTTTCCAGACGCTGCGCGCATATTAATAACTCGGTACCAAAGACGAACAATAAGACGCTGAAAAGCGTCTTTTTTCGTTTTGGTCCTTTGAAGTTTGCGGATAGTCCAATTATTGAAGGCCTCCCTAACGGGGGGCCTTTTTTTGTTTCTGGTCTCCCTACTAGTAGCGGCCGCTGCAGTCCGGCAAAAAAGGGCAAGGTGTCACCACCCTGCCTTTTTTCTTTAAAACCGAAAAGATTACTTCGCGTTATGCAGGCTTCCTCGCTCACTGACTCGCTGCGCTCGGTCGTTCGGCTGCGGCGAGCGGTATCACTCACTCAAAGGCGGTAATTTACCAATGCTTAATCAGTGAGGCACCTATCTCAGCGATCTGTCTATTTCGTTCATCCATAGTTGCCTGACTCCCCGTCGTGTAGATAACTACGATACGGGAGGGCTTACCATCTGGCACCAGTGCTGCAATGATACCGCGAGACCCACGCTCACCGGCTCCAGATTTATCAGCAATAAACCAGCCAGCCGGAAGGGCCGAGCGCAGAAGATGGTCCTGCAACTTTACTCCGCCCCCTCCATCCAGTCTATTAATTGTTGCCGGGAAGCTAGAGTAAGTAGTTCGCCAGTTAATAGTTTGCGCAACGTTGTTGCCATTGCTACAGGCATCGTGGTGTCACGCTCGTCGTTTGGTATGGCTTCATTCAGCTCCGGTTCCCAACGATCCAGGCGAGTTACATGATCCCCCATGTTGTGCAAAAAAGCGGTTAGCTCCTTCGGTCCTCCGATCGTTGTCAGAAGTAAGTTGGCCGCAGTGTTATCACTCATGGTTATGGCAGCACTGCATAATTCTCTTACTGTCATGCCATCCGTAAGATGCTTTTCTGTGACTGGTGAGTACTCAACCAAGTCATTCTGAGAATAGTGTATGCGGCGAGTCGAGTTGCTCTTGCCCGGCGTCAATACGGGATAATACCGCACCGTCCAGAATTAACGTTAATAACGTGAAAACGTTTCTGGCGAGAGAAAACTGTAGAGGATCTCTTCACTGTAGATCCAGTTCGATGTAACCCACTCGTGCACCGAACTGATCTTCAGCATCTTTTACTTTAGCGAGCGTTTCTGGGTGAGCAAAAACAGGAAGGCGAAAATGCCGCAAAAAAGGGAATAAGGGCGACACGGAAATGTTGAATACTCATCTCTTCCTTTTTCAATATTATTGAAGCATTTATCAGGGTTATTGTCTCATCAGCGGATACATATTTGAATGTATTTAAATAGCGCGTCTTCCCGACAACGCAGACCGTTCCGTGGCAAAGCAAAAGTTCAAAATCACCAACTGGTCCACCTACAACAAAGCTCTCATCAACCGTGGCTCCCTCACTTTCTGGCTGGATGATGGGGCGATTCAGGCCTGGTATGAGTTCAGCAACACCTTCTTCACGAGGCAGACCTCAGCGCTAGCGGAGTGTATACTGGCTTACTATGTTGGCACTGATGGGTGTCAGTGAAGTGCTTCATGTGGCAGGAGAAAAAAGGCTGCACCGGTGCGTCAGCAGAATATGTGATACAGGATATATTCCGCTTCCTCGCTCACTGACTCGCTACGCTCGGTCGTTCGACTGCGGCGAGCGGAAATGGCTTACGAACGGGGCGGAGATTTCCTGGAAGATGCCAGGAAGATACTTAACGGGAAGTGAGAGGGCCGCGGCAAAGCCGTTTTTCCATAGGCTCCGCCCCCCTGACAAGCATCACGAAATCTGACGCTCAAATCAGTGGTGGCGAAACCCGACAGGACTATAAAGATACCAGGCGTTTCCCCTGGCGGCTCCCTCGTGCGCTCTCCTGTTCCTGCCTTTCGGTTTACCGGTGTCATTCCGCTGTTATGGCCGCGTTTGTCTCATTCCACGCCTGACACTCAGTTCCGGGTAGGCAGTTCGCTCCAAGCTGGACTGTATGCACGAACCCCCCGTTCAGTCCGACCGCTGCGCCTTATCCGGTAACTATCGTCTTGAGTCCAACCCGGAAAGACATGCAAAAGCACCACTGGCAGCAGCCACTGGTAATTGATTTAGAGGAGTTAGTCTTGAAGTCATGCGCCGGTTAAGGCTAAACTGAAAGGACAAGTTTTGGTGACTGCGCTCCTCCAAGCCAGTTACCTCGGTTCAAAGAGTTGGTAGCTCAGAGAACCTTCGAAAAACCGCCCTGCAAGGCGGTTTTTTCGTTTTCAGAGCAAGAGATTACGCGCAGACCAAAACGATCTGAGAAGATCGTTCTTTATTAAGGGGTCTGACGCTCAGTGGAACGAAAACTCACGTTAAGGGATTTTGGTCATGAGATTATCAAAAAGGATCTTCACCTAGATCCTTTTAAATTAAAAATGAAGTTTTAAATCAATCTAAAGTATATATGAGTAAACTTGGTCTGACAGTTACCAATGCTTAATCAGTGAGGCACCTATCTCAGCGATCTGTCTATTTCGTTCATCCATAGTTTCCTGACTCCCCGTCGTGTAGATAACTACGATACGGGAGGGCTTACCATCTGGCCCCAGTGCTGCAATGATACCGCGAGACCCACGCTCACCGGCTCCAGATTTATCAGCAATAAACCAGCCAGCCGGAAGGGCCGAGCGCAGAAGTGGTCCTCCATTTTTATCCGCCTCCATCCAGTCTATTCCATGGTGCCACCTGACGTCTAAGAAACCATTATTATCATGACATTAACCTATAAAAATAGGCGTATCACGAGGCAGAATTTAGATAAAAAAAATCCTTAGCTTTCGCTAAGGATGATTTCTGGAATTCGCGGCCGCTTCTAGAGTTGACAGCTAGCTCGTCCTAGGGACTATGCTAGCTACTAGAGAGAACTTTTCGGATCAAGCTATGAAGGACGCAAAGAGGGAACTAAACACTTTACTAGAGAAAGAGGAGAAATACTAGATGGGTCAAAGTAGCGATGAAGCCAACGCTCCCGTTGCAGGGCAGTTTGCGCTTCCCTGAGTGCCACCTTTGGCTTAGGGGATCGCGTACGCAAGAAATCTGGTGCCGCTTGGCAGGGTCAAGTCGTGGGTTGGTATTGCACAAAACTCACTCCTGAAGGCTATGCGGTCGAGTCCGAATCCCACCCAGGCTCAGTGCAAATTTATCCTGTGGCTGCACTTGAACGTGTGGCCTAATAACTTGGTACCAAATTCCAGAAGGACCTGCCGAAAGGGGGGCCTTTTTTCGTTTTCGTGCCCGCATCCACCTGTGCGGACCTGGTACCAAATTCCAGAAAAGAGACGCTTTCGAGCGTCTTTTTTCGTTTTGGTCCATCGAGTGGCGCGCTTGAGTTTTTCCTCGTTTTCTCTCGTTGGAAGAAGAAGAAACGAGAAACTGAAGTCTAGAGTCACACAGGACTACTAGATGATGCAAACCGTTTTAGCGAAAATCGTCGCAGACAAGGCGATTTGGGTAGAAGCCCGCAAACAGCAGCAACCGCTGGCCAGTTTTCAGAATAAGGTCGCCGAGCACGCGACATTTTTATGATGCGCTACACCGGGTTGCCTGGCGCCAGGCGTTTGTTGCTGGAGTGCCAGAACTCGTCGCCGTCAAAAGGCGTGATCCGTGATGATTTCGATCCAGCACGCATTGCCGCCATTTATAAACATTACACTTCGGCAATTTCGGTGCTGACTGATGAGAAATATTTTCAGGGGAGCTTTAATTTCCTCCCCATCGTCAGCCAAATCGCCCCGCAGCCGATTTTATGTAAAGACTTCATTATCGACCCTTACCAGATCTATCTGGCGCGCTATTACCAGGCCGATGCCTGCTTATTAATGCTTTCAGTACTGGATGACGACCAATATCGCCAGCTTGCCGCCGTCGCTCACAGTCTGGAGATGGGGGTGCTGACCGAAGTCAGTAATGAAGAGGAACAGGAGCGCGCCATTGCATTGGGAGCAAAGGTCGTTGGCATCAACAACCGCGATCTGCGTGATTTGTCGATTGATCTCAACCGTACCCGCGAGCTTGCGCCGAAACTGGGGCACAACGTGACGGTAATCAGCGAATCCGGCATCAATACTTACGCTCAGGTGCGCGAGTTAAGCCACTTCGCTAACGGTTTTCTGATTGGTTCGGCGTTGATGGCCCATGACGATTTGCACGCCGCCGTGCGCCGGGTGTTGCTGGGTGAGAATAAAGTATGTGGCCTGACGCGTGGGCAACGCTAAAGCAGCTTATGACGTG
+
&''&$%%%&'(&&&&@ACBJGJJIJJJJJ>>>:;<<D76111262+**&&&%%$%'-()00228@DCA<9661BIAABD:=;?=63101./3-+,54./1:5567DJEDE>;;;;JJJJJJHJGJJIJJJJJJJIJHJJHEIFD6*)))<EDJDGJEJJIJB@ABJJJJFHIJJHIJHJJJJEJJJJGGJHIJJHJJJHIJJHJJJJJJIGJJJEJJIJJHJHJJHH88659=BGIJJ@AA@AAD;:7679///:=76668:8682-(;>DA@=@@=7EDJEFJEIAHFG:::::8/,,55588:5558<::EF>@9:A@::<:IGJGEIFJ888:<<<<EHCA@:9>DJGIJ:3334FDHJJJJJJGJGJJFGGEB@B65-)0./)&&&)?JGJIJIGFJFGFJGFFJIFJFIIJFJJJHFCCJJGHG?<EBAEB@@CDBE877JHHIJJJJIHFJJICCBFJFFEIFJJIIHJJIJBBBBCC;;;87335;HBABC@<<7455HJEDJHJFJBIJJGJJJGJHJFJ;:::@BIFDAJH?>?FGBBBFGJFGJHJGJJJGHJ<<<;JGEJH>;;<HFBBCBHDH?;=:4445*'&&&1:<<>@FFDGJICEFFDEAAEBBDF?@JFIDID?>=<@HDHIGFGIFEDEDJJGJGJHDEF9999AACC><;;@EFHHJHJJJJDHHJJJJJGC)))+:=****@BGJBAEB@1:3193222::DEJJJHHIJJHJFJIJIJJJJJJHJHJJJDJIJHJHGJHIIGIJJJJFF1114;=0,+**--36,,,666FDHHEFA@??====D4.'''112297:AGHIJGJJJJJIJIHGFIJIJJJJJJJJIJHJJHGEFJGJJJEIF:::9JHD@>>?GEA?>@BCDCEDE<97866:;;;;;7443277=?AJHDEGBDHJGJFDIJJ??BHGJHBIJDFB6622322-((*1268878334445898/2../455?8733ABCJA>ACJHJEJIJJJJFJJJH777:==>B;<<6433::@@DFCE>GHFFJFE99==<2--.387799<989<>3-,+,--.-../@>8CIJJJJJIHFFGIJJGJIBF=9=AHGBA>82246:BBC<;<<@JJJIGGJJJHJIJJJJJIJIJJJHJJJIGIJIJIJJJJJ>>>?JFFEIFIGIJIGIJJHJHJGJFIJJJGGEA@@AGHIJJDEEFJJJDJHIJJI655-,+1-(''8DBBBA::)('*3123774<=@B?@>AAADJJJJGHJHHEJIJHEEH;EFHJIGD?:9:;===>G?>==@ED0//0<8>ACHDEJGJJGJGJIGJDGJDFHJJJGJHJHJGHJEJJIJGJJJJJJGJJJJJIJGHJIJJFJJIFJJJJJJJJGJA@?>98:<300-(()(())*;===55444:;55423221223797;::100,(&$$#$&+./....22;@:568AJ81002:333;B211+)&$$&&%$%%###%%$$#$##$###%$$$$%$$'*.+(''&''%%%'&''((*2/++%$##$$$++.,''(%&(*,0)''),@@BEECAAA@HBA@AFA@@1112>:=:+***-CDGJD@:79B::9:;=D)(()2'(('',-3433..,,.0----544=888=HFHJDE****4400//2018?BGH?@FGBA=;<=9@?=:789=>JJHEB9999:320/1**(*50001//00ACJEJFC>>=>HJJA@@>@H=<<<GCEDEE<;/.--1)&))++79:65667>@CEJBCED>A:4(((&&&&&'&&&802.('''008:;;<::GJD8878GI?7777EDGDC=77363356CFJEBEFJEHJFJIIHIJJJJHHGJJHFJDBJJGJHEJGJJJJEEBA@98DAC@;JJIJHIJGG<<<9EBJIC?==:6377GEFJEEJ8777)(()8;GJFGJGJEB?6FIDBJIIIJJFHJIHJGJHFHEHHJJIFHJJGHJJIJHIJ5434:@@CA88-,,-1//+(*))))44:GGJIC?><;88FE?@@ABEC<6:EEIGFD?A<661119:CCDEDGJGIJJJGJJJJJGDJH99HGJJJGJJJJEEHFFJJJHFFFJIGHFHCGCEEHFJJJJHFICCAAB6667BCFJF??=>2257@GA@A@G9868??===GJJEBA::;;;;;BHCDA86330.297887545543;?000A>>>=7--79>.BCACJEEJIJJJEEEB>DB?:DJJIJJJF@@98*;??>?=0001.../=::CBECJJJJFJJGEA@@CJJHJJGJIJJJIJJJJFFEEJIJGJGE980-/2230//=<FJEFJJDDB35-.---3332?AJJJJJJJFIHCJGJFFBJJFHHFDJHJIIJHEA@BBJEFEDGJGJGJHHJJJHIJHD?73JJEHJGJJFJJJJJJHJJIJIJDFGGJ?8@?EIDJJIJGJJJJJJHGJIIJIJHJJJDCB?7665677;;HIJJGGJJFDCDGJJHEJJFHJJFHJJGDIFIFHDJJJIHJFCDFGB73233>:777BA@::EEJJHJGGHIHJHJJJIJJJJJGJJJJGJJHJFGJJIDDCACFBGCFJJFIIGJJHJJHJJJJJJJJHECDE=;=?:89=:>6-,+**+.45EG?GBAABHGJFCFHEIDEDIFEJJJGEECBCCHJJJJJJGD@;<>4124BEDGFEJJJA@??<=?@@A<BB8-8<>GJJJJFIGGBEJFHFJJDCA:867A9333<DB??BDJFJHFJJHJFF>?>@JIJJB666B=22223%$%&&%&*)&%%&&'(/33.88BFJFGEHJJ@:846?CGEHEI?@?GFGDDEDEEJHJECGEJJJJJGGFJHJGJJJJGFFBDCJGCABDHA?;<?><65678>;<???;<2ICDJJJJGGEGJIJJJGJIE1000JGFJJDJJIIJFCCCCHBB4333CJGFGGHIJJJJHJJJJJHJFIEJEJGJJJJJJDABCHHFJGGJJ@@?8<9866/---+.13333+*+/++,,'&&&33:B>>JDBDBDGHIDCCCJJIJJFJJFJJGJJJDEGBJG@?>=J:9:BEFDDD???GGJJ>==<>>898---.6:>AA?DGCEJDDC@@>?85(><<>GBE===>DDGFEJJIFGHGJGCEBJEFHJEAF976668-.1101...,++))&%%%%&%&$$))*(32)799<<=:9::;77<>:;;<::::ECCEE@A@AEEEEDDGEFJHHCGGHIECCDFEFJEDHGFIDGEHFGIFDDGCCCBEFDAACED;88::<''''//6>CGFJJFJJJJA>??CJEJJJIGJJJJEFEFGGFDEFEJ=+**-11365444779:8885?A766752231'&'251012CIFDIJFEFEDG@@>3))(+5:==8?A?1//.37788?@@B@??CJJG><<=CC><?J?FBB==?A@>;;C8880-+))3326799BDEGDJFJAAEFCDECGHGDHJEEDBFCEAA?@4////04120/5653114:IGJFECECGEB@42?;10139EEDCGEJE777741**7997/.-+-&&&'3456995<=<<HJIJJFFHJJJGFJFB43+)/**0&&&*9+BFFGDDJJJJIJJJJGGJJJJJJGJJIJJJJJJHJHFFGIFAB@GGJJJC=EA=<A>:;53227B>=>FHGDFDDHGJFJHJJJJJ++++GFJJJGF?>>?9998995++++7JJJFJBG><2(&''$(#$)'''&339DFFJIB?@5;;6>=.++-7>,)(''''&25<===DDEJJFJJEDD>9223::<3D96@:<5<9;<JEJHJJDEBCJEJEFGBC?AJFCDB9543<?10112-9??@@G>>@GF=>==-,,,,****74//<@GGFF7667ACAFBEJIIBFHDA::8532210,+'')'%$%&)(),,.---876567445+++68;;<DEEEJHHFEGJGJFHEDGFF=<<<JJGHFHFFJJJE??CCADBA;::=<>>DBEDDJJFCDCJIHJJJHJEDACI'&&'CI211276&&$&((())....0//0A@GFGGJJJGFDGJCFA@?40(&(%'+*+((*''(((*)(*+)))(*(''''''299;542%&)+****+0111:;;:==@@C?97(''(3.111J6666E:0//2GJJJCBAAEDJGJJFHB===GEGCBCEJHE;;2222;<HHDDFDJE433353235622213+)/544444@==<BJJJJIJHJJJGJHJGI;:FHGJJJFEHJIJJJJJJJJJJJJJJJIJHJFJJJHJJGJHIJIJJDDBGJJHJJJJJGJJDGJBAAAHEBCADJJJEFJJHFJIJJJDJHJJGJHJJJFJJJHJJJIGJJJJGJIGJJJJJGHJHHJJJJHJGHJJJJGGIIJIJJJHJJJH?@@EJIJIJBBBBJFJJJGJBCCIHEIJGGEJ;789FJHAAABJIJJJJJHJJJGHJIIJFJJEHHJJIFIBB@:?:A?=9:;>FJCCBDJGJIJJJFF3223<>DCIHJI?@JABAAHFB((4488=BCGFGFIJGGJFIJEJJJJGGJIJJEFAAAJGJ@@AJFDG=>>65557///-//++++--..09:;?JJHGJFFJ7777JJJJ?CJHGCA=9(''&''+<AAJFDGJHJJJGJGGGB=667;EDDECE>>>@IJJIIHHJJJGIEIJHJJJJJIJHJGHJJIJIGHHGHFFIIJJABABJJHJGJDHHHHJHHGJEEIJJIJIJ<<555440.+'))('()06BHJ??>?D@H100)'$
@Glass_T7V_17_D3_14_2_6
AATAGCCACTGGCGCGTACCTGGTGCTGTATTCGTCCTTCGGATCGTGTTCGCGATATCGGCTGGCTGGTGTTATCGCTGGTAATCGGTAAACTGCATAAAAAACGGTATATGGATACGCTGCGTGAAGCTCTGCCAGCACATGTTGCCATCTGGAAAGCACTAAGCATGGTGAAACCCTGCCGGCCGGTTAAGACATTGATAAATCTGTTTCAACAACAGGTCAAGCGGGCAACGTTTTGACTGGTCACTATTAAATGGTCGATCAGCTCGCGGCAACGTTCTGCTGGCGGGGGGCTTAGGCGCAGGTCGACTCGTGGAAGCGGCACAAACCGGCTGCGCCGGACTTGATTTTAATTCTGTTGTAACTCACAACCGGGCATCAAGACGCACGTCTTTTGGCCTCGGTTTTCCAGACGCTGCGCGCTGATGACTCGGTACCAAAGACGAACAATAAGACGCTGAAAAGCGTCTTTTTTTCGTTTTGGTCCTTTGAAGTTTAGGGGATAGTCCAATTATTGAAGGCCTCCTTAACGGGGGGCCTTTTTTTGTTTTTCTGGTCTCCCTACTCGTAGCGGCCGCTGCAGTCCGGCAAAAAAGGGCAAGGTGTCACCACCCTGCCCCTTTACTTAAACCGAAAAGATTACTTCGCGTTATGCAGGCTTCCTCGCTCACTGACTCGCTGGCTGGGTCATTCGGCTCGGCGAGCAGTATAGCTCACTCAAAGGCGGTAATTTCCTGAATGCTTAATCAGTGAGGCACCTATCAGCAATATGTCTGTTTCAGCTCATATAGTCGTTGCCTGACTTGCGTCGTGTAGATAACTACGATACGGAGAGGCTTACCATCTGGCCCCAGTGCTGCAATGATACACAGACAGGCACTCACCGGCTCCAGATTTATCAGCAATAAACCAGCGCCGGAAGGGCCGAGCAGAAGTCGTACTGATTTTTATCCGCCTCCATCCAGTCTTCAACTGTTCCGGGAAGCTGAGTTAGTCGTTCGCCAGTTAATCGTCGCAACGTTGTTGCCATTGCTACAGGCATCGTGGTGCCGCGCTTCAGTCGTTTGGTATGGCTTCATTCAGCTCCGGTTCCCAACAATCAGCACCGTACATCAATCCCCATGTTGTGCCGAAAAAAGAGGTTAGCTCCTTCGGTCCTCCGATCGTTGTCAGAAGTAAGTTGGCCGCAGTGTTATCACTCATGGTTATGGCAGCACTGCGTAAATTCTGCTGCGTGCCATCCGTAAGATGCTTTTCTGTGACTGGTGAGTACTCGACGAATTATAATAGTGTATGCGGCGACCGAGTTGCTCTTACAGCATGGATCCGGATAATCCCGCCACATAGCAGAACTTTAAAAGTGCTCATAATTGGAAAACGTTCTTTGGCTGAATTTACCGCTGTTGAGATCCAGTTCGATGTAACCCACTCGTGCACCCAACTGATCTTCAGCATCTTTTACTTAGCCAGCGTTGGGTCAGCAAACAAAGCGAAGATGCCGCAAAAAAGGGAATAAGGGCGACACGGAAATGTTGAATACTCATACTCTTCCTTTTTCAATATTATTGAAGCATTTATCGGGTTATTTTCTAAGTGACGAATAATCTCAATGTATTTCAATCGCGCATCTCCGACCAAGACGAACCGTTCATGGCAAAGCAAAAGTTCAAATTCGCCAACTGGTCCACCTAGACAAACTTATCATCAACCGTGGCTCCCTCACTTTCTGGCTGGATGATGGGGCGATTCCAGGCCTGGTATGAGTCAGCAACACCTTCTTCACGAGGCAGACCTCAGCGCTAGCGGAGTGTATACTGGCTTACTATGTTGGCACTGATGAGGGTGTCAGTGAAGTGCTTGGTGAGGGAGCGCGGGTCCATCGGCGATTGTGATGCAGGATATATTCCGCTTCCTCGCTCACTGACTCGCTACGCTCGGTCATTCTGGGACTGCCGGCGAGCCGCGGAAATGGCTTACGGAAAGCGGCGAGAATCCTGGAAGTCGGCGGAAGATCTTTAACAGGGAAGTGAGAGGGCCGCGGCGGACCCCGTTTTTCCATAGGCTCCGCCCCTGACGAGCGTCTCACGAAATCTGACGCTCAAATCAGTGGTGGCGAAACCCGACAGGACTATAAAGATACCAGGCGTTTCCCCTGGCGGCTCCCTCGTGCGCTCTCCTGTTCCTGCCTTTCGGTTTACCGGTGTCATTCCGCTGTTGCGCCGCGTTTCTCTCATTCCACGCCTGACACTCAGTTCCGGGTAGGCAGTTAGCTCCAAGCTGGACTGTATGCACGAACCCCCCGTTCAGTCCGACCGCTGCGCCTTATCCGGTAACTCGCCTTGAGTCCAAACCGGGAGAGACATGCAAAAGCACCACTGGCAGCAGCCACTGGTAATTGATTTAGAGGAGTTAGTCTTGAAGTCATGCGCCAGGTTAAGGCTAAACTAAAGGACAAGTTTTGGTGACTGCGCTCCTCCAAGCCAGTTACCTCGGTTGAAAGAGTTGGTAGCTCAGAGAACCTTCGAAAAACCGCCTTGCAAGGCGGTTTCGTTTTCAGAGCAAGAGATTACGCGCAGACCAAAACAATCTCAAGAAGAGAATCATCTTATTAAGGGGTCTGACGTCAGTGGAACGAAAAAATTTGAGCTTGGATTTGGTCATGAGATTATCAAAAAGGATCTTTCACTGAGAATCCTTTTAATGAAAAATGAAGTTTTAAATCAATCTAGAATATGAGTAAACTTGGTCTGACAGTTACCAATGCTTAATGAGTTGACACTCTAATGTGTTCTTTCGTTCATCCATAGTTGCCTGACTCCCCGTCGTGTTAATGACTTCCGATACGGAGAGCTACCATCTGGCCCCATGCTGCAATGATACCGCCGAGACCCACGCTCACCGGCTCCAGATTTATGGCATCAGCAATAAACCAGCCAGCCGGAAGGGCCGAGCGCAGAAGTGGTATACAACTTTATCCCGCCTCCATCCAGTCTATTCCATGGTGCCACCCTAACATCTCCAAACCATTATCATGACATTAACCTATAAAAATAGGCGTATCACGAGGCAGAATTTCAGATAAAAAAAATCCTTAGCTTTCGCTAAGGATGATTTCTGGAATTCGCGGCCGCTTGTAGAGTGACAGCTAGCTCAGTCCTAGGGACTATGCTAGCTACTAGAGAGAACTTTTCGGGATCCAAGCTATGAAGGACGCAAGAGGGAACTAAACACTTTACTAGAGAAAGAGAGAATGCTGGATGGGGTCAAACGTGGGATGAAGCCAACACTTCATTCCGGGCGGGTCCGCTCCCCTGAGTGCCACCTTGGCTTAGGGGATCGCGTACGCAGAATCTGGTGCCGCTTGGCAGGGTCAAGTAAGTAGGTGGTCTTGCACAAAACTCACTCCTGAAGGCTATGCGGTCGAGTCCGAATCCCACCCAGGCTCAGTGCAAATTTATCCTGTGGCTGCACTTGAACGTGTGGCCTAATAACTCGGTACCAAATTCCAGAAAAGAGGCCTCCCGAAAGGGGGGCCTTTTTCCGTTTTGGTCCGCATCCACCTGTGCGGACCTCGGTACCAAATTCAAGAGACGCTTTCGAGCGTCTTTTTTCGTTTTGGTCCATCGAGTGGCGCGCTTCATTCCTCGTTTTCTCTCGTTGGAAGAAAAACTTAAAACTAAATATAGAGTCACACAGGACTACTAGATGATGCAAACCGTTTCTGTAGCGAAAATCGTCGCAGACAAGGCGATTTGGGTAGAAGCCCGCAAACAGCAGCAACCGCTGGCCAGTTTTCAGAATGACGGTCGCCGAGCACGCGACATTTTTATGATGCGCTACAGGGTGCGCGCACGGCGTTTATTCTGAGTGCAAGCGTAGCCGTCAAAAGGCGTGATCCGTGATGATTTCGATCCAGCACGCATTGCCGCCATTTATAAACATTACGCTTCGCAGATCTCGATATAACTAATGAGAAATATTTTCAGAATAATTCCTCCCCATCGTCAGCCAAATCGCCCCGCAGCCGATTATATAAAGACATTATCGACCCTTGCCGGATACTTATCTGGCGCGCTATTACCAGGCCGATGCCTGCTTATTAATGCTTTGGGGTAACGATAACGCAGCAATTCCAGCTGCCGCCGTCGCTCACAGTCTGGAGATGGGGGTGCTGACCGAAGTCAGTAATGAAGAGGAACAGGAGCGCGCCATTGCCTTGAAGAACTTCAAAGGTCCATTGGCATCAACAACTACCGCGATCTGCGTGATTTGTCGATTGATCTGGTAAGCCCCGCGAGCTTGCGCCGAAACTGGGGCACAACGTGACGGTAATCAGCGAATCCGGCATCAATACTTACGCTCAGGTGCGCGAGTTAAGCCACTTCGCTAACCATTTTCATTCGTAGGCGTTGGATCGCCCATGACGATTTGTCCGCCGCCGTGCGCCGGGTGTTGCTGGGTGAGAATAAAGTATGTGGCCTGACGCGTGGGCAAGATGCTAAAGCAGCTTATGACGCGGGCGCGATTTACGGTGGGTTGATTTTGTTGCAACATCACCGCGTTCGTAAACATAAACATC
+
&'(%$$$$&%$%$#$$&%%&&(((***((%$%#$$###$###$$$##$%%$#$%%&%%###$$$$$%%$$)&&&&(&&')+(%$$##$$####$$$$$$$%(((&&&$$&()')69D@??@EEBBAEGGG@;:>@C89EEICGIJIIJFIJFFFFJJJFA***)+++&&%&)*6=A@<9522-))()-++,*%$%%$&'')-'&&)''&%&('%$$%&%$(**&%%%),,5)8::CFDEH@??AAABFEDEDDG4445333+)))(&%%(&&'&&(8;20//26?@@AFFJIHGA=<=8-++)'''''%%%$$&&&(/97;))(()&''(.568818AA>=10296665<C=EJJHEFGG>::02**''&&'''/477872,'''&-'''34++&%&&4&&&'>>>@??@EA@9=>?>BEC@=92*)%$%####(&'(-,,,=AC?=:9;<>??=A=DAADGEJJFGFD?>.-/0.6?B>::;@?///499:71---/--(((1GJCF@???====:887>>ABACE><8B8556<<B?311,/.-+-,+*+*-1/.**+,/****+**'(((337;<@?@BA@?@;;=BDA000EJCAACA2225>20,,&'&,,,-5452/./1'$$&%&'(+%//1@?:;987794@@@@C@BADA??422130,-36<788,+++.-/0,))('&%%$%%&&')),**025556&&&+2&%%'&(11)(()<DCDJEAABB=*('&&%$&*/.))5432110..-+++,,+(%%%&*+-,)+**,-02)((')'$$#$##$#$()&((()*)*+)),,/:=>DAAADDHDE22118:<.0'10-+())')+,93567?EJJJIDJHJJJDEGDJG;6..+',''0/.,,*'*53018>>?BEJJJJFEDECC;:;,++,0*))%$$%'()+),&-('&&%((),+(''%%$%+++)'('&&&())(''&5.-..,,*+('*/1212---345B;88...-)%%%&%%%(***)--)(((&'&&&&,8>BBC=EDFFJJGJFHC@>2112770--.56887543,)'$%('(/00A66525//005201332236-,,+'(&&&&''(('&&%&$$$$$$&%%&%&'(**,,,,,.(*%%)')*,8857-+,*,&&&)&'(**578989/))))50011=<;<=FDGBBCFFJGHIFGJJEJFJIGJJJHIJJFJJJIDCGJ7766777:*('',-0,+%$$$(+**+/*))*+1399;<;;::EFB?>?DBDE665/))***)&%$##$$%)''$''256=>??HGEFDAA@A?=977287.,-%%%%((*))('%$%%'+++,*))(,,**./----1.0.262/=DHDFBEE999,,,-DDBJGGD??@@C@.)'%#$#$')&&&'&)))2,))((()86677511233'''780111445<=>BC<=<:*)))**'+:<AE@A>>=&&&(%''')+&&')%&'*'''(+)/-(&&'&%&'(&%&()'(*,/BEJJCBIFJEJEJIJECBBJ11CCJGEIE<::;?=;)'''(('*-',9>BCECEEDEEJ?>=<<=A=9702++)&&&(-)(('('%$%))(&%%$%'(++**))02@A><:1'&'')''%'%%&%%&)('&%&&%&%$%%(%&&$%&&'0011289:;=2,,'&%'(*'&''''((..0/0.2231))))78331,,+,-+++,***'''(0.,(.)**./*.(('&'''$%%&&(+/0&%%%)*'(+*))()*)+(((+0012=CC;;;;E:84/*+(()>AJGJGJJEBEBGFFHJJE@@AA>=@>999....30...178@?@F9:::IEFDEFFGF61)))*>>??@>D>(''&&%%%$###$$$%%''&')&&&$&%%$%&%)&&%%&'*,*),+*+67BEEDHIFEDGJJHGJJJD20009444.//11+&&++('%&$$$%%%&'*-,-.'&')038985431)(%$$%(''&&''%$$&&%%&%&%&&%$###%&(++-(&%&'&'(8>>>BFJJEA??=<=8,))((**('&%%()///5;51--089:<43239;@>764.,++-.-/%%&'(17B?<;;<??>?GHFJEHJJFGEGFEADBFJGB>??>A@>DFCD3/.48**41.//116551140.**)-,****,**+99;;:@?==EJJGICFADGJHGFHGGEJJFGC9:99@96666@::;:84+))((%%&'()&'((338966492012/...+2''))*32+6522111'''&(&&'.146@AABEFFFFJ?><8....53356;@?=>21116?9BBEEIJDH=<4/,),-.-+**++(''(()(%%%%%&&&'&+)*++,,*)))+./223JEE:99:>>=BFACAAFDEAA?::@??>>;998,&%%(2-0'&%&((*--3@BA,**&&''(%&)*5568863.-.13++,6547::;;;=<;=?EDABBA>?>>=268.-.01**)*+**+*)**6555410-+*)./'&&((%%%%%&&%%%()468<;81+++'+%&,,.24//.09+((*.=53339<BCBEDCBA>>45448777<777@>...-0-,-+++,722857B?ACGA?>;<BDDDD==9862..-0379;=<('&+,*)'''$$$$$(&''56:99800003365500009:CF9100+++-**($####&&+25678('&$$%'4/0-18@A@BJ=;;83)))*+'&&*'(4349;...095(''(*)*.----..02675444576$$$$&$###%'$$$$%&('''$$$&-,,-;?A>?ADA@@@FEDIFD<=)(***2.../7/&$$$$$%$&&&&'',++)('''+'&&&''%%&*--,'&&(-//--.-..-11/3-**67:@DDDCDFEJGEBCADCB991//+&%#$&$$$$%%$$$$;<ACDDCCBDCEDCCCC@A?;98888;765678)((''''&&&&%&$%%%,(+++798:>@>@B::::==A9933311,''++(('(')%%%$$$%%+(,+*+-/69;?@?@:898966/''77:779;65556881/.00322322433337::;@EJFFJFDCCCDDCB:8./6::@ADDCCDBHEJBGFFJFA99.-,+*&'+&'&%%%%%$%%&&'1123,,,,6:>****;@@@AD==;;@?:98&%%))).//0278-,*('*,)%%7<@>ABBDFEBA??=81;@BBJEFFCEED?==>F877+))+++)+,.-*+*(1263334***11('&*))*+*)++.,,,,,*(''(('&%%%#$$'*+)('(&%%')$&1;;::<>CHGDD?;=-//0D5227A<9*(((0--)))(,+&).**.0322101/7@:99=@0//.1*(&&%%$%%*2.,,-9<<<=JJIG?<;<<EEHGJJJJEJIJC@@AHFFFHJGFDED886,8779:=?CCACD@C?==AB=****-./'''-,(&%$%(39?HEGFCECCC===6646*)));?A@BD?D>;:855579=:755521,'--22576510010/--*'&&(,5('(**'**+./8:;;JDHEGDEJGHA@A>9<=34445/(%$&'(-2445B/+))((*()/116?5333>C66:<DCIBDBCDEHGIJDBCB'%%%&)6>?JJJJBJ=;99EF>=<?632,(''($$$%210+++,1*&)**+/4555><<::::9:'''))))-6456:>..--1'&'+,//3@AGJ>>>=<;;@CDAADGJIHJJIJDIFHHGJEC<<;<ABDJJFFDECB@?(((*558=1101B>,*)*,,''&%&+&%&&/221//,,?@EFGJJJJJJHJJFJJIHHG2111CHDCCBFB@555544/,,,((&%&**+'$%)''&&++68:566CAB<22(''')))<<=8764D8.--.C?@@=<<=GHH==>=DDIIGJJJ?>?B111//.,,+'&%&'&&(-(''(--)(()&&((***,--*)*,,(''%'##$%%%&&&%%)(*&%%&))*+*''((,,.599AHDEA<770+;.,,,/0,*))-,-1299:9@<,,,+-+-+(((')37;=J8766;:=6.:;?GFJJGGJJJJJJJJIEGIJJJGGHGB%%%((('&%%&&&%$$$%&%&''%$#&(*()44787889@A@?C::;;JJBEIBD==>HJJE>===DDIJJJJHEJDEFGHJAECEDFJHGHGHJJJECJJGFJ?>(''&%%$%'$%%$$%%,+*))(''%'(&'((--*&%&$$'&1****97778CEHHHJED:::;BCC@:((%'''''('(+,,--3.++334357ABB:::JH??>>FDJJGJFHD8888>>>IFEFDECBD>?@@JDFBBBAFJJIJJHHJHJJJDE>@?BEEEIA?@A<22200.-)(((0'&)*)((%%))-/.((&'''((,-00043333?<411../08?AGEH1111HJHJDDHDJCJJJJFGFCDB>=<??@543399JJJFEGJEDEECA@ACCDCE0000=5433;4556;<>2224220.,**&&%%+*+**+)''')2&%%$$##$$&%%''',''(%&'&&&)%%$#$%&&$
@Glass_T7V_17_D3_14_2_7
AAATCGTCTTTGACGCATCGACAGATGGTAAGCCCTTCCGTATCGTAGTTATCTACACGACGGGGAGTCAGGCAACTATGGATGAACGAAATCGACAGATCGCTGGATGGGTCCCCTCACTGATTAAGCATTGGTAAATTACCGCTTTTCAGTGAGCTGATACCAGCGCCGCAGCCGAACGAACAGCGCAGGCGGCGATTTGAGCGAGGAACCTTCATAACGCGAAGTAATCTTTTCGGTTTTAAAGAAAAGGGCAGGGTGGTGACACCTTCCCCTTTTACCGGACTGCAGCCGCTGCTGGTAGGAAACCCCAGGAACAAAAAAGGCCCCCATTCCAGGAGGCCTTCGATAATTGGACTATCCCCTGAACAAGCCGAACAAAAAGACGCTTTTCAGTATATATTACAGTATTTGGTACCGAGTTATTAATATGCGCGCAGCGTGGAAAACCGAGGCCAAAAGACATACATATTGATGCCAGTTGCGACTCTACAGCAGAATTAAAATCAAGTCCGGCGCAGCCGGTTTGTGCCGCTTCCACGCAGTTATCTGCACCTAAGCCACCAGCAGAACGTTCCCAAGCAATTGACCATTTGATAGTGACCCAGTCAAAACGTTGCCCCACTTCCACCCTGGCCGTTGTCTAAACATCTATAGACGTGCTGAAACTGGCGCACATTAGCCGACGCTAATGCTTTCCAGATGGCAACATGTGCTGGCAGACTTTCACGCAGCGTATCGATATACAGCTGTTCTTCATTACCATGCAGTTGCACTGCCGCCAGCGATAACGCCTTAGCTTTGTCCACCACATCGGCAATATCGTGATTGCGGAACACGCCAACATACTGCAACGGTGCCGCAGCCATCACTTCCTGCGCCTGTTCAACGTTGACGCAACGCGGTGATGTCGCGACAAAAATCAACCCACCGTCAATCGCCCGCGTCATAAGCTGCTTTAGCATCTTGCCCACGCGTCAGGCCACGTGCTTTTTATTCTCACCCAGGCAACACCCGGCGCACGGCGGCGTGCAAATCGTAATCGGCCATCAACGCCGGAACCAATCAGAAAACCGTTAGCGAAGTGGCTTAACTCGCGCACCTGGGGGCGTAGTTGTTGGTGCCGGATTCGCTGATTACCGTCACGTTGTGCCCCAGTTTTTCGGCGCAAGCTCGCAGGGTACGGTTGGATCGATCGACAAGTGGCGGAATACGCGGTATTAATGCCAACGACCTTTGCTCCCAATGCAATGGCGCGGCTCCTGTTCCTCTTCATTACTGACTTCGGTCAGCACCCCCATATTGCAGACTGTGAGCGACGGCGGCAAGCTGGCGATATTGGTCGTACATGCAGGTTACTGAAAGCATTAATAAGCAGGCATCGGCCTGGTAATAGCGCGCGGATGAATCTGGTAAGGGTCGATAATGAAAGTCTTTACATAAAATCGGCTGCGGGGCGATTTGGCTGACGATGGGGAGGATAAGCCCGCTAAATATTTCTCATAGGTCAGCCGAAATTGCCAAAGCGTAATGTTTATAAATGGCGGCAATGCGTGCTGAATGAAAATCATCACGGATCGCGCTTTACGACGGCGACGCTTTCTTGCACTCCAGAATAAACGCCGTGCGCGCACCCTGTAGCGCATCATAAAGATCTGGCGTGCTCGGCTGAACCTCATTCTGAAAACTGGCCAGCGGTTGCTGCTGTTTGCGGGCTTCTACCCGAATCGCCTTGTCTGCGACGATTTCGCTGAACGGGTTTGCATCGTACGTAGTCCTGTGTGACTACGTATTTAGTTTCTCGTTTCTTTCTTCTTTCCGACGAGAACGGAGCTGAGCACGAGCCGCTCGATGGACCAAAACGAAAAAAGACGCTCGAAAGCGTCTCTTTTCTGGAATTTGGTACAAGATACACACAGTCGGAGATACGGGACCAAAACGAAAAAAGGCCCCCCCTTCGGAGACCTCTTCTGGAATTTGGTACCGAGTTATTAGGCCACACGTTCGAGTGCAGCCACAGGATAAATTTGCACTGAGCCGCGGGGTGGGATTCGGACTCGACCGCATGCGTAAGGCTAAGGAGTGAGTTTGTGCAATACCAACCGACGACTGACCCTGCAAGCGGCACCAGATTTCTTGCGTACGCAATCCCCTAAGCCAGAAGGTGGCGCTCAGGGGAAGCGCAAACTGCCCTGCAACGGGAACATTGCTTGGTTTTCGCTACTTGACCCATCTAGTATTTCTCCTCTTCTCTAGTTGGAGCTGCTAGCTCCCTCTTGCGTCCTTGATAAGCTTAATCCGAAAAGTTCTCTAGTAGCTAGCATAGTCCCTAGGACTAGAGCTAGCTGTCAACTCTCAAAGCGGCCGCGAATTGCGGAATCATTGCTAGCGAAAGCTAAGGATTTTTTATCTGAAATTCTGCCTCGTGATACGCCTATTTTTATAGGTTAATGTCATGATAATAATGGTTTCTTAGACGTACAGTAGACACGTGAATAGACTGGATGGAGGCGGATAAAGTTGCAGGACCACTTCTGCGCTCGAGCCCTTCCGGCTGGCTGGTTTATTGCTGATAAATCTGGAGCCGGTGAGCATGCGTATCGCGGTATCATTGCAGCACTGGGGCCAGATGGTAAGCCCTCCCGTATCGTAGTTATCTACACAACGGGGAGTCAGGCAACTATGGATGAACGAAATAGACAAATGGCTGATAGGTACCTAGCTGATTTTTAAGCATTGGTAACTGTCCAACCAAGTTTACTCATATATACTTTAGATTGATTTAAAACTTAGTTTTAATTTAAAAGGATAGCAGTGAAATTGTTTTTTGATAATTTAGTGACCAAAATCCCTTAACATAAGTTTTCATTCCACTGAGCGTCCAACCCCTTAATAAGATGATCTTCTTGAGATCGTTTTGGTCTGCGCGTAATCTCTTGCTCTGAAAACAAAAAAACCGCCTTCAAGGACGGTACTTTTCGAAGGTTCTCTGGACCCGACTTGAACCGAGGTAACTGGCTTGAGGAAGCACGTCGCCAAAACTTGTCCTTCAGTTTCACCTTTAACCGGCGCATGACTTAGAGACTGACTCCTCTAAATCAATTACCAGTGGCTGCTGCCAGTGGTGCTTTTGCATGTCTTTCCGGGTTGGACTCAAGACGATAGTTACCGGATAAGGCGCAGCGGTCAGGACTGAACGGGGGGTTCGTGCATACAGTCCAGCTGGAGCGAACTGCCTACCCGGAACTGAGTGTTGGCGGCGTGGAATGAGACAACGCGGCCATAACAGCGGAATGACACCGGGTAAACCGAAAGGCAGGAACAGAAGCGCGCGAGGGAGCCGCAGGGGGAAACGCCACGGTATCTTTATAGTCCTGTCGGGTTTCGCCACCACTGATTTGAGCGTCAGATTTCCTGATGCTGGTCAGGGGGACGAGCCTATGGAAAAACGGCTTTGCCACGGCCCTATTCACTTCCCTGTTAAGTATCTTCCTGGCATCTTGAGGAAATCTCCCGGCCCGTTCGTAAGCACATTCCGCTCGCCGCAGTCAAACGACCGAGCGTAGCGAGTCGGTGAGCGAGGGAGCTGGAATATATCCCTGTATCACGTGTCTGTAACGCACCGGTGCAGCCTTTTTTCTCCTGCCACATAAAGCACTTCACTGACACCCTCATCAGTGCCAACATAGTAAGCCAGTATACACTCCGCTAGCGCTGAGGTCTGCCTCATGAAGGAGGTGTTCCTGACTCATACCAGGCCTTGAATCGCCATCATCCGGCCAGAAAGTGAGGACCACGGTTGATGAGAGCTTTGTTGTAGGTGGACCAGTTGGTGATTTTCGAACTTTGCTTTGCCGCGGAACAGTATTACGTTGTCGGGAAGATGCGTGATCTAAATACATTCAAATATGTATCCGCTCATGAGACAATAACCCTGATGAATCCTTCAATAATATTGAAAAAGGAAGAGTATCATTATCAACATTTCCGTGTCGCCCTTGTAGGCTTACGAGCATTTTCCTTCCTGTTTTTTGCTCGCCAGAAACGCCTGGTGAAAGTAAAAGATGCTGAAGATCAGTTGGGTGCACGAGTGGGTTACATCGAACTGGATACTGAACAGCGGTCAGATCGTTAGAGTTTTTCGCCGAAGAACGTTTTCCAATGATGAGCACTTTTAGAGCCTGCTATGTGGCGCGGTATTATCCCGTATTGACGCCGGGCAGAGGCAACTCGGTCGCCGCATACACTATTCTCAGAATGACTTGGTTGAGTATCACCAGTAGCAGAAAAGCATCTTACGGATGGCATGACAGTAAGGATTCTGCAGTGCTGCCATAACCATGAGTGATAACACTGCGGCCAACTTACTTCTGACAACGATCGGAGGACCGGAGCTAACCGCTTTTTTGCACAACGTGGGGATCATCTAACTGGCCTGATCGTTGGGAAACCCTGGAGCTGAATGAAGCCATACCAAACGACGAGCGTGACACCACGATGCCTGTAGCAATGGCAACAACATTAGCAAACTATTAACTGGCGAACTACTTTACTCTCGCTTCCGGCAACAATTGATCGACTGGATGGAGGCGGATCAGCTCCCGGACAACTTGTCGCTCGGCCCTTCCGGCTGGCTGGTTTATTGCTGATAAATCTGGAGCCGGTGAGCGTGG
+
&&')'%&$$%($##$$%&$$$%%&+--165407875*'+)59=)((''''/633,,,.0.0.--94,+-24540011884445?>@D><888-++,)''(,666)$$)((((&%&./556678@B@>>><6656CCJB43232.-,*+*&&&'-*))**%'$$&&,-,,/+,/01)&%&%''&%%''()'&(&&%%%&%%%%%))*+2421.---+,.=>B?A@?<<<:;</...IG?@?AFG0,,+,25?=<?HFGHHIEDC665353/+%&)/0)63))('+..0-,(()+.11000.20***)-,+.25654/.+&%&;>??@=@??=(''(,++*'&(%&)0)*//.003>=>==>@CB>=<0-(%$%$&&%&&&',/5:;88565576)'%$##$$,-,),+++*+,,0562220113=?CGGJJFHC?;6/0014--*+23742//00335<><>?=33632)('-.&2311.%''()&''',,21145<531301244793222122('&&''))'*.%0/'''%$$#$)',+356;<66675421--,()+.-,&'''./-,+,)'''&'''623.---4333----110(''%&**,);;5444CB99900.-,'((*-2(128;CDD@:::2100002.**%##$%%%&'+)'&%&(,+*%%%%$$$$$%$%%%%,,+*+''221116197FHJJJJJIJJJHEB@?:1/('''+(,'-/22;<>;;<<CBBBIJB@99DJFJHA<3.18505667?@?>ABDCJJJDEHDBB?CDABB888****0--..3E?A???DHEG===;>>>@?@@0//-.--+**)'(11234.))-5B44338;:=;>?A@=76222+***76;<CGJCC>>=:<=-'('((9:9;??@HFHHJJHD;;;88,++*+++.,,24/.//8=+++,6))))-20)(')*.++++-<>>?<;862ABCCECJAF@D??>><9**++67*)%&)'&'(*0*))()'&&&&&&&$())*682*43@??@:9<<??=??7.***,/0***'''':;;*'&&'66+*'(./''''6656556:<?<66AIJJEFDABD@>>88100)**+72/-(&&&&((&&(%&('&&&'*)*+,0,06778443343566336:540023821...-><88;;<0)((*%%%%'''.&&((),+'&&1**'%%%'&&%%&&&$$$'%'&&'&%%%&*'*2...,))'(**01.*+*)))')+,-,,+****,)(&'%%&)(**/188:88::88712111,-0.////''''(1/1)((&&'(0''8=7667;;<;DCCIGHDABBBDDFFJGJE==;511(((*))**+((&%'&,/123'&&&,,,,,---2--3100028?>>)))))))0//**+-.--.00001AF>A761112(''(31+*,**+)',//34<=741105:9789JH222296766AAC6662-,,-'&%%####$$%&%$%&(%%%%&&'(7----,+)%%%*,787&&&%'%'&&&*+4577888.../21-87678;?AAB@?@6013566:;;:887664-**,)))+),1,('''5:<?AA:;::D:775>DFFBAAAA=91287776/0-.13784346999'''**)(&&&%&.1''''&&**0546-+++3100,24.-00+.--/2788;;?;:::663.)''',113:869>>?ADB54215,*++&0,,**,+056**(-((2/.:;322-))(-+)(00*-&&%%&$%&'''(,4777870../1-*)***+,-38C?>858>?;:;38?>02264:100,*('''(($$###'(((''&$$%''((..)&(&'(&%,,*('&,45663225;9999?@@>>=<2**43(''''((*(%'(%&&&&'''&'')*,+&$&'%&%&(''',+---56@@4347CIDCB@ABABG776%&'&2.&'(,+-&(A@A@?==6665=;:::=A>?;0/00@>=>=>>=0*))+,,+,**+6((((:>=>?@A>=444('&&(*'''*((&&).,-//12351//0210))&%%('(((()'&&'&+'&&'+,4-;99====??==:7679=?;722;877..''-.++*).1.//03)672'766898744568:D=5323410(((966;;222/,+,-=>?::333488;5531.++((((+,.)'''(%%%(&'&&'&'''&'+,--39980,+0..0,(((.3,,1-,+(0,+(%&(%&**,,)))'*.18;A=A?B4CGGCC?2*&&&)&'+-,,-133256IFGFGJGD77777DD?>>>D65656AE8573;:531212/.///8)'''(0/'''(,8765843*)'''$$$$%+*532.+++,.;=@CJJJD?>@BD:;EBCCB@31006JHF<<763/*'''899<655118>>AA>@B@CCIGHHCGCBGFJJFGEJIJFFJGII?:2,0)(.'&&',,,**)*()((*89>=>>::DGGJDIGHFBBCBB?>86)(((:<?@><<<<JF@///01,)(*15.'(886688?DFJIIJFECDFJIGHJB4=330-.--..230*'&&)'''''-/...:;>HIGEDCC9889C@>??AAB@>>>:98...,,,.**.*=A@???;;:;>D210065./07?@IA:732353,++3*+444432112237:++++*(')*++-/--0....--**++,***(&&*+666333399653111('''()1,*('&&*+)*+048:4/,,--=CEDGEFFGFGEH<;:-))*-1---06///00-+*&%$##$$&*--*%%%%((**022751(*''&',,,-6:::9466479,,%%%&*/.*&&'&)(330012++()+../1124+2433115-,,,;9,+++12243100/2*)*+.//11>?=<=?FA<B@997699:840)))50,)())('&(%$$%%%$####$%&())+./7@;:78//-%$%((%((()).08754567//.0.-+**'''()'''''%$$%%&)*,544/**)))**.-*++'&&&&-/)479999''''87530(''''00+***'$#$&%&&&1---6122.0756666+('((((,1<>7777JI@>=::9433-(-+,,/8,,++,-)*)+-,+-../1*<>7BCJIHHJGCECBD7771.'&&')))/+BEEJEGHHEEGCG>>==;::221001..67<212?FBABBDHGA@GCCFG966568.'%$$%%)%$$$('%$$%('(%++(0(,)))*3/03366BAABB<<;658)CABB;:99=><9.,*)+''&&('(11-.//64,..'(*(&&25EHFG32)))(-++,***+377>1000:)490011>CFJJB?''&'//()))=77796641,+,-33'''*1124''&%&&),832''&')*410-)((//-,-./-/.(**(+**-.57''''(124;CDDDBA977;6556=<>@<:;110/0)+666:;:;;332.+')60,,&%%%''''&&')(+*-4447756....*)))221+(((+365566664-)())003-,,*&'&'&&')-)**(*&&'(()()*&&%&++)((&%%%%.--,)*+*,'&&%%'33587;7798;;:8..((()233577?A@>@?=?<..+*,->ECHF@7777@222+***1./../234570/.///238:;0///2/.--/0.****20*''((&&'%&%%*38:>E@@>:>@;98)''(,-,+('--//01)''(+*+,.0/./260...<=<>?><>8753431332/:9;989:833331221//00555:>*(')*,-2.0//74;;..--:<:/--+***--.8543367<644//09:89<;933DJHFJIJG?@@BIJC@<8---12.../77@?::;<GDDEJ?><+&&&&$%%-&%%''''&(+/13DGB=<A4311'&$$&&&'02AJDBEDFFA>5+*)))**,%%%%&&&'%)('%&'++01*)&)&&'((())*++.2/,,,-1--,),,3./?@>@A;=9.,-01'&%&&'(20*++(''(+**.&&%$$%%&%%*+4,,++116658-,++-,***--089860&&%'&&%$$&'&')046:)(()/10,**)((('))/+++*00////&%%'7:77445::;AI@A@CGGEJFGGFHEFGJ@=1';;BHCIAAD8..:<9400/**/08=<?@A88768;<-+**//001945:;A<<@AAD:9:930,+*'''**+54''''(4;GHGEEDDBIEI;;JJJHJEFEEG=>=72.))&'&+,/))34BEEJJHJJJJHJJ:999JJFIJI///-/...32246:99@=3==@J??>6652,+,-)('('++1114<97689?>>CD?<8967800-0=?>>100'&&&)+'&&''&(,)(((&'&),/((&&&&%3***7<@ABDDHJGEJHJ:::;A@?:::<DJJDHJJGFJHJJJIJJHJHGI4445E@...&&&&'''''%&&(/''457B@?@H9997;4221/&(&$&&%''350,:?@FD;845,,''&&&&;<9:;=22235544%%$%&##&&)*,,,,,*'*'&(*(&&&)2*)%%)*0@AA@CEC:9::DJGGJBAE@5444<97;??DCAA7654/0,&
@Glass_T7V_17_D3_14_2_8
CACTGACTCGCTGCGCTGGTCGTTCGGCTGCGGCGAGCGGTATCAGCTCACTCAAAGGCGGTAATTTACCAATGCTTAATCAGTGAGGCACCTATCTCAGCGATCTGTCTATTTCGTTCATCCATAGTTGCCTGACTCCCCGTCGTGTAGATAACTACGATACGGGAGGGCTTACCATCTGGCCCCAGTGCTGCAATGATACACCAAGTCCACGCTCACCGGCTCCAGATTTATCAGCAATAAACCAGCCAGCCGGAAGGGCCGAGCGCAGAAGTGGTCCTGCAACTTTATCCGCCTCCATCCAGTCTATTAATTGTTGCCGGGAAGCTAGAGTAAGTAGTTCGCCAGTTAATAGTTTGCGCAACGTTGTTGCCATTGCTACAGGCATCGTGGTGTCACGCTCGTCGTTTGGTATGTCTTCGTTCAGCTCCGGTTCCCAACAATCAAGGCGAGTTACATGATCCCCCATGTTGTGCAAAAAAGCGGTTAGCTCGGTCCTCCGATCGTTGTCAGAAGTAAGTTGGCCGCAGTGTTATCACTGATGGTTATGGCAGCACTGCATAATTCTCTTACTGTCATGCCATCCGTAAGATGCTTTTCTGTGACTGGTGAGTACTCAACCAAGTCATTCTGAGAATAGTGTATGCGGCGACCGAGTTGCTCTTGCCCGGCGTCAATACGGGATAATACCGCGCCACATAGCAGAACTTTAAAAGTGCTCATCATTGGAAAACGTTCTTTCGGGGCGAAAACTCTGCAAGGATGCCGCTGTTGAGATCCAGTTCGATGTAACCCACTCGTGCACCCAACTGATCTTCAGGACGTATTACCTTCACCAGCGTTTCTGGGTGAGCAAAAACAGGAAGGCAAAATGCCGCAAAAAAGGGAATAAGGGCGACACGGAAATGTTGAATACTCATACTCTTCCTTTTTCAATATTATTATTGAAGCATTTATCAGGGTTATTGTCTCATGAGCGGATACATATTTGAATGTATTTAGATCACGCATCTTCCCGACAACGCAGACCGTTCCGTGGCAAAGCAAAAGTTCAAAATCACCAACTGGTCCACCTACAACAAAGCTCTCATCAACCGTGGCTCCCTCACTTTCTGGCTGGATGATGGGGCGATTCAGGCCTGGTATGAGTCAGCAACACCTTCTTCACAAGGCAGACCTCAGCGCTAGCGGAGTGTATACTGGCTTACTATGTTGGCACTGATGAGGGTGTCAGTGAAGTGCTTCATGTGCAGGAAGAGTACGCAGGTGCATCAGCGCGGTGGCGTTGCGGATATATTGCGTTTGCTCGCTCACTGACTCGCTACGCTCGGTCGTTCGACTGCGGCGAGCGGAAATGGCTTACGAACGGGGCGGAGGATACCTGGAAGATGCCAGGAAGATACTAACAGGGAAGTGAGAGGGCCGCGGCAAAGCCGTTTTTCCAGTAGGCTCCGCCCCCCTGACAAGCATCACGAAATCTGACGCTCAAATCAGTGGTGGCGAAACCCGACAGGACTATAAAGATACCAGGCGTTTCCCCTGGCGGCTCCCTCGTGCGCTCTCCTGTTCCTGCCTTTCGGTTTACCGGTGTCATTCCGCTGTTATGGCCGCGTTTGTCTCATTCCACGCCTGACGCTCAGTACCGGGTAGGCAGTTCGCTCCAAGCTGGACTGTATGCACGAACCCCCCGTTGGCGAGTCCGACCGCTGCGCCTTATCCGGTAACTATCGTCTTGAGTCCAACCCGGAAAGACATGCAAAAGCACCACTGGCAGCAGCCACTGGTAATTGATTTAGAGGAGTTAGTCTTGAAGTCATGCGCCGGTTAAGGCTAAACTGAAAGGACAAGTTTTGGTGACTGCGCTCCTCCCAAGCCAGTTACCTCGGTTCAAAGAGTTGGTAGCTCAGAGAACCTTCGAAAAACCGCCCTGCAAGGCGGTTTTTTCGTTTTCAGAGCAAGAGATTACGCGCAGACCAAAACGATCTCAAGAAGATCATCTTATTAAGGGGTCTGACGCTCAGTGGAACGAAAACTCACGTTAAGGGATTTTGGTCATGAGATTATCGAAAAGGATCTTCACCTAGATCCTTTTAAATTAAAAATGAAGTTTTAAATCAATCTAAAGTATATATGAGTAAACTTGGTCTGACAGTTACCAATGCTTAATCAGTGAGGCACCTATCTCAGCAATCTGTCTATTTCGTTCATCCATAGTTGCCTGACTCCCCGTCGTGTAGATAACTACGATACGGGAGGGCTTACCATCTGGCCCCAGTGCTGCAATCATACCGCGAGACCCACGCTCACCGGCTCCAGATTTATCAGCAATAAACCAGCCAGCCGGAAGGGCCGAGCGCAGAAGTGGTCCTGCAACTTTATCCGCCCCCATCCAGTCTATTCCATGGTGCCACCTGACGTCTAAGAAACCATTATTATCATGACATTAACCTATAAAAATAGGCGTATCACGAGGCAGAATTTCAGATAAAAAAAATCCTTAGCTTTCGCTAAGGATGATTTCTGGAATTCGCGGCCGCTTCTAAGAGTGACAAGCTAGCTCAGTCCTCGGACTTGTTCACTACTAGAGAACTTTCGGATCAAGCTATGAAGGACGCAAAGAGGGAACTAAACACTTTACTAGAGAAAGAGGAGAAGATCTAGATGGGTCAAAGTAGCGATGAAGCCGACGCTCCGGTTTGGGCGGCTGTTCCGCTTCCCTCGGTGCCACCTTTGGCTTAGGGGATCGCGTACGCAGAATCTGGTGCCGCTTGGCAGGGTCAAGTCGTCGGTTGGTATTGCACAAAACTCACTCCTGAAGGCTATGCGGTCGAGTCCGAATCCCGCCCAGGCTCAGTGCAAATTTATCCTGTGGCTGCACTTGAACGTGTGGCCTAATAACTCGGTACCAAATTCCAGAAAAGAGGCCTCCCGAAAGGGGGGCCTTTTTCGTTTTGGTCCGCATCCACCTGTGCGGACCTCGGTACCAAATTCCAGAAAAGAGACGCTTTCGAGCGTCTTTTTTCGTTTTGGTCCATAGAGTGCGCGCTTAGTTCCTCGTTTTCTCTCGTTGGAAGAAAAACGGAAACTAAATATAGAGTCACACAGGACTACTAGATGATGCAAACCGTTTTAGCGAAAATCGTCGCAGACAAGGCGATTTGGGTAGAGCCCGCAAACAGCAGCAACCGCTGGCCAGTTTTTCAGAATGAGGTTCAGCCGAGCACGCGACATTTTTATGATGCGCTACAGGGTGCGCGCACGGCGTTTATTCTGGAGTGCAAGAAAGCGTCGCCGTCGAAAAGGCGTGATCCGTGATGATTTCGATCCAGCACGCATTGCCGCCATTTATAAACATTACGCTTCGGCAATTTCGGTGCTGACTGATGAGAAATATTTTCAGGGGAGCTTTAATTTCCTCCCCATCGTCAGCCAAATCGCCCCGCAGCCGATTTTATGTAAAGACTTCATTATCGACCCTTACCAGATCTATCTGGCGCGCTATTACCAGGCCGATGCCTCTTATTAATGCTTTCAGTACTGGATGACGACCAATATCGCCAGCTTGCCGCCGTCGCTCACAGTCTGGAGATGGGGGTGCTGACCGAAGTCAGTAATGAAGAGGAACAGGAGCGCGCCAGTGCATTGGGAGCAAAGGTCGTTGGCATCAACAACCGCGATCTGCGTGATTTGTCGATTGATCTCAACCGTACCCGCGAGCTTGCGCCGAAACTGGGGCACAACGTGTAATCAGCGAATCCGGCATCAATACTTACGCTCAGGTGCGCGAGTTAAGCCACTTCGCTAACGGTTTTCTGATTGGTTCGGCGTTGATGGCCCATGACGATTTGCACGCCGCCGTGCGCCGGGTGTTGCTGGGTGAGAATAAAGTATGTGGCCTGACGCGTGGGCAAGATGCTAAAGCAGCTTATGACGCGGGCGCGATTTACGGTGGGTTGATTTTGTTGCGACATCACCGCGTTGCGTCAACGTTGAACAGGCGCAGGAAGTGATGGCTGCGGCACCGTTGCAGTATGTTGGCGTGTTCCGCAATCACGATATTGCCGATGTGGTGGACAAAGCTAAGGTGTTATCGCTGGCGGCAGTGCAACTGCATGGTAATGAAGAACAGCTGTATATCGATACGCTGCGTGAAGCTCTGCCAGCACATGTTGCCATCTGGAAAGCATTAAGCGTCGGTGAAACCCTGCCCGCCCGCGAGTTTCAGCACGTTGATAAATATGTTTTAGACAACGGCCAGGGTGGAAGCGGGCAACGTTTTGACTGGTCACTATTAAATGGTCAATCGCTTGGCAACGTTCTGCTGGCGGGGGGCTTAGGCGCAGATAACTGCGTGGAAGCGGCACAAACCGGCTGCGCCGGACTTGATTAATTCTGCTGTAGAGTCGCAACCGGGCATCAAAGACGCACGTCTTTTGGCCTCGGTTTTCCAGACGCTGCGCGCATATTAATAACTCGGTACCAAAGACGAACAATAAGACGCTGTAAAAGCATCTTTTTGTTTTGGTCCTTTGAAGTTTAGGGGATAGTCCAATTATTGAAGGCCTCCCTAACGGGGGGCCTTTTTTGTTTCTGGTCTCCCTACTAGTAGCGGCCGCTGCAGTCCGGCAAAAAAGGGCAAGGTGTCACCACCTGCCCTTTTTCTTTAAAACCGAAAAGATTACTTCGCGTTATGCAA
+
52710899767780+)*+%$##$&''(-27(%&&.---((((.--.,,''---,+-358DGB@@@@DBFFBEFEJFF@>?AEJJJHHJJJHIJGEB?;;GJDBABDBA99ACHJICEC8IIBADJAABAJFIJJJJJ?=BA>CBDFJJJFJIJHIJIGHFDDJBACJI>=8?FBAAACBBCDFDEF=943)))433-87655&&&''&%%%(.89ABDJEC=;<DB1(((<C9GJIJJ6668JIHH;;;==:=401>@D?><@<;;<::01>BGFEDEDCECJ6558:JB0((''+@DCCDGEDB@3223?<CEIHFFB?>78:><544*(,-0/011338799:JJIIJGJJJJJFJJHJJJJHGJJJCCCDFDJJCCGBF=445IHIJGGJJJJJJGGJFFBDA@AAE77767(%$%''&%$$%%%-()06:CADE@?@....;889HHJJJJDBEE6666J8JJJEJHFIHFJECJGB>>?2211,***()46:>>;;<;;6../:CBABAIJJJJHJJFIEG?=77<@IDHJGJHJ////CHHHJCCA888767333366797787;:CHGJJGJFJHJJJIIFECJIJJGDHJGGIJIIJJJJHJA777963--01EFJIIJCDBCE>:::986665>=<53)))*1146===A?<;3221490*1-.:1000<<;;IJJJJGJFIJJHDHEF<<00018=@>@>C777JIH@BC....=DCGEGJJJGEJHJJE4*'''FI;;;EJEC0/.))(),,+)%$$***8/))))+,:32011..-)'199==<?@99:<IFEIE;;;;DBD=<4)*('%$$$$$&&,**,.8BEEHJGJJJJJIJJI@?@@HGIJJJIJJIGJHJJIJGJHEJDE;;;GJJFJFJJJJHHJJJJJIJJCBFEJJJJJHJECB??<443::33=976-,,0112399942332666>HG:=?D=<;<?==65133/-'&%'0CEIEECGFJEHGJJJIJJJGIJI@C;42235<<9:==BA96;?;GCDFJIJGJJJGJJJJJJJJJJJIJJJHJJGIJJHJEJJEIFGGJJJJGJJBB>>@AHIJJJIHEHIJ=>>@JFDFEEJJGJGFDCFGJHJHJIJJBAAA=J=CEDJEE@AB<989=:<=>DJJGEHEJCHFJ@?@---.5312+00*)*%%%&.::9'''4245;@EJJJJFHJJJJHIEGJ@@AA>95667GCGFDFJCDDGF=;---8BAC>===JJIJJBCB;:981+&%'(&'%&$##$$$$$$$&''(&&%$$$#$##%$$#####%%('(%&%$%$#$$%&'&&'(-0<?DEHJHGJIJJIJJJHFJJGJJJJFJJJHJJJFGJFHDBIJHHIJJFEH;<<<BCBFFFH;84-2,,01BEJFEB@?AC=@=<JC=;:8:12GGEDEGFHEDDDGDDIJFAA==H?>=>GA7757;A5.))'%%%%((((,/258AA=??JJJJIJJGJIJFJJJJJFGFIJE0///8>?@DJHGIG<;:IH:<<<JDGCCGGIJHJJJJIJJJIJJGFFED;=JGJJJFGDJEBA@B:::FGHJJGA?FCJJJJJJJJJJJJFFG@EDCFJGGGJJGJJJIJIGFJFFFIFJJJHJHFIHGCCCBCGJGJJJHJGJFHH////'()&&'&122323214))*001--,+--33JJJJIDJJJJJEECE@>?@BA<<;,*))))*35:CCCFJIIHEFGJJEJCEDCHEE<<<<GDCGGEEFJGFJJJJIFJJJIJJJJJJDE889GJJJC?<<==?JJHJJJGJHFJHGGHGGJJJJIJD?>@IJJJJJJHJJHAAJJJJJJJJGJJJJJJHJJJJIIJJJHHJJJJJJJ@@?AHJHGJIFIBBBCIFCDC<663+533426;7784)1+++30878<DCA?;=>97761133545,,,:,.@CJJJJHJIGJJJJJHJJJ@>65337B.,,.:?/.--1;===GFHJIFHJDIDF1////99B?55558019<=:7C==D@@EHECBCDIHJJJFJJJJEJJJGFJJIJGJ@A@HJJIFCJFDEHGJJJJEHJFGGJEJJFJC;;F@A1'''-?6458BDE5444)*((((=<<=DCCGEJGIJJJJIJJJJJJJEEFDH?>>?JJIJIJJHEJGJJGHEHJJJJJCJJJJJFGIGJJGJJJFGJJJJFFJ@@AAHFJJJHFFDFF;988DJ''')JJJGJJFJFFGJJJJE==?E9999?>>>IJ?>6;JC=>>JJJJJGGJHJHJJJGGGFJEEFJJJHAF@965--,,-/;?@@<<<<CCBD888((((.-**''1>?HJJDJJHJGJJIJJJJJHJIGJJJIJJEJ?AACJFIHCBDA@?@B+HCCFEF@@*))****(&&%+013788<CDEGC>81+++0<;33555DGFJHEDFGHDGGJIJJJJJFEJEIJJGJIJCAJJJFEJFEGGHFEDFIFACBDFJCAJJGDECCFHIJAABAJJEJGJFEIIEGJGHJGEFIEJEE?>BJJJJJEHJJEHJJJIJFBHHF:9858----61678DGDJCA@<;;:2-,,)*,-147955>;0+/>;<>AC;888@D-*)'('(%',((())00/00/18100;21+*+-446BEEFGGFEJHE88756776;;,B4333CGJFGJJHJJ::9=>;9385557)''&'&%&'1<8:;?GE@>>B=<;877732111)(((+*%%%&%%'$$%+++++/+('((.///101%$$$%))&()*45-67@JE@BJJJHJGGA@>>BB:012/3521126578>A=@GDEJ>?;::9?7665888BCAC@@AAJIFFFJJGHDCCCCI=IIJGJJFEID@??;93337672001014''''0228=51002JJHFJJJJJJFJJHHIFJHEGGCFCDJFGJJJHFJDGHDDA?AB7676ABBCJGBJHC>@CGJJJEHCHDJ@>>81164;@BA;985<BDA32127?('''+'(,--.111/5555>??JJFB@BDGGGJIGGFIG>J;?HIJJFGFGEIFH<::;F>>68<<<@A7554<>/++(&&(&&$%(-+)++,78212<:;ACFGJJGJICBHHGFFGE@<31,*+)(&&(4('&'-4-*))799>BGHHCCFCCEEBHBDEHJJJJIJJJJIJJJJJCCE@;=@HJJIEGHJGGJJIJJHJEDCD5330+2/0-.335=DJJJJJGJJJGHJJDDE)(()41++-353+**+)()//3469@BAFCCFDFDDIJF:9999JHJJIFJJFJJJGJHEJJGDCAAHFFCBHGJGJIFFHJJGJFJJC@224ACC@>><;<<??0-,..JJGCDF<<<<H77668+))-/,***+JIJJIFEEJJHJJJIJGJHIJJGIIJJJJIJJGJJJGDBC999;C:22222222FDHJJHEDHDEC>=<<H<6556GF?=>=C((((97::,(=<<???@==;<<=6556<<=>@@HHJJJHDC@<::BA???AA>76413;@@CA==>>?F?45:-,,'(.22<;:9:9999B=:512223333255686+&')+.-.0JFHJDCCBCDADCCHGDJJICEFE@??@JJJJIIJEGJJJJIFJFFJFHJEJJ<<<=JJGJFJJJJJJJGJHJIJJHGEDHI;999BBB77657789>?@@637111:<21((((***),8AHJBBEDEG<33349:,,,*))'&&'.//.14651*+?AIJJFJ>=;;:68>?B<<EGHIJJFHEBGCCFIJJJJJHFCFEJEH>@@JJ<;)))(,-/+++((((@@BEIDJJJFHJBBACAAB>JJJGHIJJGJEFJGJGDEAHHJJJJIIGFIJFFJJGEEJHJBB?BGJFFJJFFGJGFGJJ<=<<GCJJJHHJJJGJGHJFJJEIIGJGJJJ<99:JFJJJFJJJJIHHFJJEJJHJGJHHJIHJJJJGJJJJJGGHJIJJJJJJJFDHJJGJIJJJJIJJJJHFIDIJCAB@EBGJJJJIJJGJF<=4.(*-''''-5<<9999;55536/.((()20056<?=>=>BC==DFIFJFJJHJHEG?;;;FJFCEIJJHJFHJJJGHJJIJJJEJFHJB@AAIJJJFEFJHHJFIHEJJJJFJHJIFDBECAIJJJJIHIIJJIJJJJJJJJGJJFGJFHIHHJHJFHIJABABGIHHJHJJHJFJJJJJGJGIJFGJFJJJJIJIJJJIJJHJHJHIJDH@JABA>??GEJJJJDFDFIJJJHGDGCGJJJJGJHECJ?9DBGFDGHAA?D,+++((&%(666=>?AFDD;?@DA>=>>CIEFH>=>>F=JGCGJGHJIJHJJJFJJJ=<==JJGJJGJJED@?GDDGB;;:;@;::<GJFBDCEJJFFGIA<::@JIJGJDJJJJHJJJJHJJJGFHFEFDHJHJGJFFDBEDCIDDIFJJGG5>=8;-672,.)&&56BABFJGFEJJJHIJGGFJJHJJJDJFJJHJJJFHHJJJJEJJJJDJEJJJGECBJFI=8FIHFGJJJFD<@@@:9988GJJFFFGJEIDHHJJGIECFEEFJE=>=>F;81/,%%%242-,--100/%#$(//2==?@AE>AA@AA?555EJHGJJJH9778D???@JIIHJGFJE:=66ACFCHG8775;B@A?>>EE??==AEHHJJHGDGIHDFJJF?D<;;<:99:==B2B6BCCFCDBGGFFCEFFDA;9:<:29);;?=<=>@H5367BHHJJGBEEGIHGCDIHJFCFDAABBH>:0+
@Glass_T7V_17_D3_14_2_9
TGAACCATCCAAACGACGAGCGTGACACCACGATGCCTGTAGCGATGGCAACAACGTTGCGCAAACTATTAACTGGCGAACTACTTACTCTAGCTTCCGGCAACAATTAATAGACTGGATGGAGGCGGAGACAAGTTCCAGGACCACTTCTGCGCTGGGCCCTTCCGGCTGGCTGGTTTATTGCTGATAAATCTGGAGCCGGTGAGCGTGGGTCTCGCGGTATCATTGCAGCACTGGGGCCAGATGGTAAGCCCTCCCGTATCGTAGTTATCTACACGACGGGGAGTCAGGCAACTATGGATGAACGAAATAGACAGATCGCTGAGATAGGTGCCTCACTGATTAAGCATTGGTAAATTACCGCCTTTGAGTGAGCTGATACCGCTGGCAAGAACTTCAACAACCATAACGCCAGCAGGTGGTGGCGACTGCATAACGCGAAGTAATCTTCGGTTTTAAAGAAAAGGGCGGGGTCATGATACCTTCCCCTCCGGGACTTGCCGCCCGCCTTACTTAGTAGGGAGACCAGAAACAAAAAAAGGCCCGTTCGGGGGAGGCCTTCGGTGGATTTGGACTGTGCAAGACTCAAGGCAAAAAAGACGCTTTTCAGCGTCTTATTGTTGCGTCTTCGTTCAGTTATTAATATGCGCGCAGCGTCAAAAGACGTGCGTCTTTGATGCCCGGTTGCGACTCTACAGCGAGAATTAAAATCAAGTCCGGCGCAGCCGGTTTGTGCCGCTTCCACGCAGTTGAGCCCGCCAGCAGAACGTTGCCAAGCGATTGACCATTTAATAGTGACCAGTCAAACATTACGCTTCCACCCTGGCCGTTGTCTAAAACATATTTATCAACGTGCTGAAACTCGCAGGGCCAGGTTTCACCGACGCTTAATGCTTTCCAGATGGCAACATGTGCTGGCAGAGCTTCACGCAGCGTATCGATATACAGCTGTTCTTCATTACCATGCAGTTGCACTGCCGCCAGCGATAACACCTTAGCTTTGTCCACCACATCGGCAATATCGTGATTGCGGAACACGCCGACGTTCTGCAACCGTACACCAGCCATCACTTCCTGCGCCTGTTAAACGTTGACGCAACGCGGTGATGTCGCAACAAAAATCAACCCACCGTAAATCGCGCCCGCGTCATAAGCTGCTTCAGCATCTTGCCCACGCGTCAGGCCACATACTTTATTCTCACCCAGCAACACCCGGCGCACGGCGGCGTGCAAATCGTCATGGGCCATCAACGCCAACCGGATGAACCGTAGCGAAGTGGCTTAACTCGCGCACCTGGTGGCCGTATTAATACAGATCGCTGATTACCGTCACGTTGTGCCCAGTTTCGGCGCAAGCTCGCGGGTACGGTTGAGATCAATCAACAGATCGCGCAGATCGCGGTTGTTGAGAATGCCAACGACCTTTGCTCCCAATGCAATGGCGCGCTCCTGTTCCTCTTCATTACTGACTTCGGTCAGCACCCCCATCTCCAGACTGTGAGCGACGGCGGCAAGCTGGCGATATTGGTCGTCATCCAGTACTGAAAGCATTAATAAGCAGGCATCGGCCTGGTGATGGCGCGCCGGATTAATTTGGTAAGGGTCGATGAAGATCTTTACATAAAATCGGCTGCGGGGCGATTTGGCTGACGATGGGGAGAAGATAAACTTACTGAAAATATTCTCATCAGTCAGCACCGAAATTGCCGAAGCGTAATGTTTATAAATGGCGGCAATGCGTGCTGGATCGAAATCATCACGGATCACGCCTTTTGACGGCAACGCTTTCTCTGCACTCCAGAATAAACGCCGTGCGCGCACCCTGTAGCGCATAGATAAAAATGTCGCGTGCTCGGCTGAACCTCATTCTGAAAACTGGCCAGCGGTTGCTGCTGTTTGCGGGCTTCTACCCAAATCGCCTTGTCTGCGACGATTTTCGCTAAAACGGTTTGCATAGTCATTCATGCTGTGTGACTCTAGTATTTAGTTACACGTTTCTTTCTCTTCCAACGAGAGAAAACAGGAACTCGTTAGCCGCCACTCGATCGACCAGAACAAAAAGACGCTCGAAAGCGTCTCTTCTGGAATTTGGTACCGAGTGCCGGCACAGGTGGATGCGGACCGAAACGAAAAAAGGCCCCCCTTCGGGAGGCCTCTTTTCTGGAATTTGGTACCGAGTTATTAGGCCACACGTTCAAGTGCAGCCACAGGATAAATTTGCATGGCCTGGGTGGGATTTGGACTCGACGCATAGCCTTAGGAGTGCATTCCGGTGTCGACCACTTGACCCTGCCAAGCGAGCACAGATTTCTTGCGTACGCGATCCCCTAAGCCAAAGGTGGCACTCAGGGGAAGCGCAAACTGCCCTGCAACGGGAGCGTTGGCTTCATCGCTACTTTGACCCATCTAGTATTTCTCCTCTTTCTCTAGTAAAGTGTTTAGTTCCCTCTTGCGTCCTTCATAGCTTAATCCGAAAAGTTCTCTAGTAGCTAGCATAGTCATCAGACTTCGTCGCTGTAGAGTCTAGAAGCGGCCGCGAATTAAATCATCCTTAGCGAAAGCTCAGTTTTGAAATTCTGCCTCGTGATACGCCTATTTTTATAGGTTAATGTCATGATAATAATGGTTTCTTAGACGTCAGGTGAGGCACCATCTCGAATAGACTGGATGAGGCGGATAAAGTTGCAGGACCACTTCTGTCGGCTGGGCCTCCGGCTGGCTGGTTTATTGCTGATAAATCTGGAGCCGGTGAGCGTCTGGTATCGCGGTATCATTGCAGCACTGGGGCCAGATGGTAAGCCCTCCCGTATCGTAGTTATACAACGGGGAGATCAGGCAACTATCGATGAAGCAAATAGACAGATCGCTTCGGTCGTAGGTACCTAACTAATAATTCGTCATCAACCTAAGTTTACTCATATATATTTCAGATTGATTTAAAACTTCATTTTAATTAAAAGGATGAGGTGAAGATAGCTTTTTGATAATCTCATGACCAAAATCCCTTAACGTGAGTTTTCGTTCCACTGAGCGTCAGACCCCTTAATAAGGATCATCTCTTTGAGATCGTTTTGGTCTGCGCGTAATCTCTTGCTCTGAAAACGAAAAAACCGCCTTGCAGGGCGGTTTTTCGAAGGTTCTCTGAGCTCCAACTACTTGAACCGAGGTAACTGGCTTGGAGGAGCGCAGTCACCAAAAGTTCTGCTTCAGTTTAGCCTTAACCGGCACATGACTTCAGTTTTCAACTCCTCTAAATCAATTACCAGTCAGCTTTTTTGCCAGTGGTCCTTTTGCATGTCTTTAGGATTGGGTTCAACGATTATTACGGATGGCGCAGCGGTCGGACTGAACGGGGGGTTTGGTGCAGCCAGTTCCAGCTTGGAGCGAACTGCCTGCAAACCGTAGGCATGAGAAATAAACAACACCGGGGCCGTAACAGCGGAATGACGCCAAGGTAAACTCAAAGGCAGGACCAGGAGAGCGCACGAGGAGCACGGGGGAAACGCCTGGTATCTTTATAGTCCTGTCGGGTTTCGCCACCACTGGTGGTTGCCTCCAGTCGTGATGCTTGTGGGGGGCGCCTCTGAAAACGGCTTTGCCGCGCCCTCTCGCTTCCTGTAAGTACTGGCATCTTCGGAAATCTCCCGCCCCGTTCGTAAGCCATTTCCGCTCGCCGCAGTCGAACGACCGAGCGTAGCGAGTCGGTGAGCAAGTGAATATATACCTGTATCACATATTCTGCTGACGCACCGGTGCAGCCTTTTTTCTCCTGCCACATGAAGCACTTCACTGACACCCTCATCAGTGCTGACATCATAAGCCAGTATACACTCCGCTAGCGCTGAGGTCTGCCTCGTGAAGAAGGTGTTGCTGACTCATACCAGGCCTGAAATCGCCCCATCATCCAGCCAGAAAGTGAGGGAGCCACGGTTGATGAGAGCTTTGTTGTAGGTGGACCAGTTGGTGATTTTGAACTTTTGCTTTGCCACGGAACAGTATAGAGTTGTCGGGAAGATGCGTGATCTAAATACATTCAAATATGTATCCGCTCATGAGACAATAACCCTGATAAATGCTTCAATAATATTGAAAAAGGAAGAGTATGAGTATTCAACATTTCCGTGTCGCCCTTATTCCCTTTTGGCATTTTGCCTTCCTGTTTTGCTGGCGCAGAAACGCTGGTGAAAGTAAAAGATGCTGAAGATCAGTTGGGTGCACGAGTGGGTTACATCGAACTGGATCTCAACAGCGGTAAGATCCTTGAGAGTTTTCGCCCCGAAGAACGTTTTCAGATGAGCACTTTTAAAGTTCTGCTATGTGGCGCGGTATTATCCCGTATTGACGCCGGGCAGGGGTTCTAAACGTTAGCATACACTATTCTCAGAATGACTTGGTTGAGTACTCACCAGTCACAGAAAGCATCTTACGGATGGCATGACAGTAAGAGAATTATGCAGTGCTGCCATAACCATCAGTGATAACACTGCGGCCAACTTACTTCTGACAACAAGAAGATCGGAGCCGAAGGAGCTAACCGCTTTTTGCACAACATCGGGGATCATGTAACTCGCCTTAATAATTAAACC
+
'&&(&&'(&&$)))-,,,/..32//0-,-(''((('**+/3466:<<H?><<8888==:<<<ABDDJF>=<=JF@@B@A@@D9<<<;<;:::99<?9-'ADAAA<<::769:::<GJJHJHJCEB?:2((((,,+.-(((/69:;;DDC@EIDA@6&&&*+('('+<=>@@899EFHJJJJJJJJJJJI4444JBBEHJGFJHBDCBHJ44443333A<==<9876643239<DE?EGIIJBBCEHJJEAD@B=>22=6==DGAA3333321/.//2;<F544H@<;;56;:;;;<=>99:;FDBC666ED10004222*)))-*)(-))))78659:@HHFJIJIJGCDDBFGFIF@>7766<<<?D;>>?BBAAHFEIJIF776*'%%'%%'$%'&$%'&&&%%$#$''((((&$%&%$%%%$$$$$$#&'(.1587688:F=>>9:9),,,46544467554:5:3&%%37($$#$&$$$&*&&(+(&&'''(&%&$&(&'&&%%%%(%,53//33456>>>>@;<;;A<//.1233.-,/1,((&&&'$%-35--4/*&''))((+*'))*,)(('##$$#&%%#$$#)*)@C@@@??>>?D@ADGC>==>D77642-++''()5/,,--1118<<?@><86661212810-,)$/4754,,.3688789;>@>00000117A@=<==4444*))'&%&*+-**48:=7766-(((;>D=<<:.--.4/3-.1116755***,(('''$%$&&%()');:<??:444..--/26>=>=>>?;:::D5554333??=-))(()+1+**%%%&)(*+(+,/>FEJGHEHHE>;6677766547778ABABIFJFF?>?>:;*&&&)**,+)01*48/++--19@BABFJJGHHFGFHCJJHJFI>>>?JIEIEJJIIJJJJIJJHGGJG>>?=?>>DBFGEHDHDEDJHJHIJHJJJHJIIIHJJJGJFHJJDFEJI;995333DJJJGJJHFI?BA95JB@AC)))*8..)(++488=;879<>>>==<;87E6500/'&&&&&$$$%))'&%%$%'&&$%$%&&'%#$'&-/00//-*66.)+,-)(---::<//0/3///***,,(((0123?@JA@:999BEDEGGED??>><;:=5/,09:;<JHFEEHD973---/....<;CCA=BDFFF@AEDCD7.--258851BA>?=>IEEGGI@?>?B?<9DB<<==FDGECJDGDB7///)'''()((*/4.-*((().+'((*&%%%##$$&$$##$#$&-0-+++,,-2542456:985('&$#######$$&'$%%&(*'(9<<;<BDDHDFB4438=8;63+889996099:JJDFFIJIGHABBIBBDCH?:2.-.2.+++'&&'+*&&44441./0054464333551*('&&))()*,67:@@=.??CB>678BFGEIJHFDGDAB77.;?96;4<<8(&%(&&&%%(23-*++0///,++*+,,('''(57;=?BC??CGEJFGJJHJHCAAAEFIJBCAA?><=A@=<-+/0;8555@@=>@CDFEJJGJJJJJFEEGGJJ8543'&&(.***'''%&$$%%&&((%&'*+++77852/,)(('+-0-,))*232789>=>DG64336''''2CA87744//0097>,,,-(&&&()('%%$%%'(('(((5444:2/.)++9?DBFCB99669810/0.-'&&&,,<JGJJJGJHIHHGFIIJHGHFD=999;@==111)***0-,,03-'''(:88<=:64334/001135---())(++)*((()))8989@;GFEJJJGGJJDFGIJJJEIC>><9D<00200--''''(6;BB>::::857@774467JIDJJJGBCDCJJGBDJID@>>?>>::87+*(&((++((()-0@BBBJHGIDBDDACDJHDHGFJHIJDDEGFHGJGIJJJFJHFJEHHEFEDJGJ99)()%$%%$&())/-1../-+,+,.-..02/%(((&''&&.0-,115,>00A;D:99221/,/***,(%&))&(%$$$&%&'+*)&&((*,.('&(+'%%&(-*4889;:99;4333<>>+*''**0)-<779787356.-+&&%%''(''&)333>@GJHFIH====E+++?C*((6?@A??<CBCF;43+68>BDDAAA988444?EABEBCBADGCFCBECBB>?=9556?651/'$$#%%&356553337&&&'-))-**)''%%%%((+((*1667;:9////7963/-+((*357797(&&&%%%(%%%$%%&((('$$$%$&&)).6@ABACA@AAH>,+++-,(*369:<==E>>>>GD2222>=?8,,//9<?ADIJJGHFC@('&+1HJJB@??@ADBEB@=5844CEHIIGJJJIGFHJHJGGJJJIJJFDBD8+,,00+87878>@AJEEJ>=AGGJ>3D>=;98---.3-,,2/-.::@@<111-;;;856:3696677;4777B??BDJJJIFJFC??@1//0/--.1''&%%$%&&((,-'&&$$$$$%$#$%(,,--11;GHJIGEECA>;3(&')'&&%%&'&'+---,,''&%$#$(,'%&):A=>995-->@CEJJJHJHJJHGJJJJGIFCDFJGJHEFEFDHEEBBBJGFHDFID<833454<--,-/,+'&%'(,&(*&&&'*443463''&'(&&'(354444?655((''<>ACAA@?::980//.364433//-./07324;?>CECCCB;;;447/***.1)),33;766--,-/-%%$%((,-.;:;==DIGJJFG@?@?JEGEEEB;8:<BBEAHIHFF@C44<0DJHHDI/,,++/$%&(--.255+)'&&%-34668<<))))-++)&%&'.&%%%&%%&()((+&&&&$##%')()((&%%%&$$$###%$$$$$%$###$%#$%--+('&&(+-/.-'&*+,---/0,---/*011,-+'%%&(.++((%&))(*&'$##$,-//-**()))+,,/,+-..0//--0./22.*'&&';;8B;>GJFJEDDHJJIEEFGICGI8788==>96745:>>.'))3+))))5442433>:898:987777>==?7776=?<=<=?9999IFIFHJFJFHIJ---05,,+0-/+)/-ADDEGJCBEBJII=7779BA@;<,+**,)))*'(*+1//11;FFICECGFHJEEBAADGC?D@@AE=675699///,,,/+%%$%%$$&/688;=>?>@A:15;1)&%%'(*)))))&&$$)))'&'()))500-.57A7767****.-&$$$()0/01022,,,+*)&%%%)/022355600/'&&%&&%%$$%$#$$%%%%%%&%&&%')$$%&'''((-42.''(1..31666>?:55434400'&%%%')*-.0.,,//02AB???@DAA><20.-+)%%&(+10)))(('&)&&$$%)))'''&(++,/,,++,,/369773322,,+''&(%+,,.-%%&&&%&&*+,((&)/-,)**)+&&%%'(&(($#$$&3881.---*)**16733496?7788:<768899CIFF>??:;7'''&&&%%%%$##$%%%%$$$),12302,))%$$&&&%&&&%%%$%)+97665678451..*&'/*''%$%%)'*'.-)'&(%$##$&/1001.*)'-.,,+''('15;::?=11118;=?5549:@;<:///1788:43355760/-*''&(655541.,'%&&(+**'''('&(((,)1-)))4977;:;;<7678;EJEJIIHJIIFBIFID@@=;940/1@AEIHJEEEEFJFGGHAJEDD@@>?BDEJHGJJFB==((''(9*(('&'&%%%%:?AEHFFHHHGEIJJJJJ:99/-.+,++0222256<<>=?8511-<;<<=76669=>@@?=?C@GJEJJ8;7.3-44698455<?;;789:CJJJJIJJFFGJEJJFHJGJFHFJJ:::EEDGEFJJGGGAA@AHHIGJJIIFBEIJJJGEFCFJEJGHJJJJIGJFJJFG>;?;)''%%$$%)197??@;BFJJJDGFGGDCFDJHHJJIJJJIFHJJIJFHJCB877>?6*&&&&&(++,-1+(()4;DGJHECBDBE<<<AJFFJF9:@@BCECDC:9789;..-..++)*58HJJHJJEEHFCBFB>85..2344211/'''8;<=AAC?6844<;<2--.64'&&%%'+//DB?==>ACDFGJHEFEIJJJJCGC>//3366/--.+..0)&&&&))*)/023222:=???@CCDCHHJGDGHHFJGGJECBB>@BCC??CBCEA;92/*+510666<DEBCBCF'&&%%,...CGDEJJJIGJGFIEIHE<=<=FJDECACG>@@=?;;?4A??7--,(('%')())(((&%##$$&%&&&$%%':<>BDCBABBADFJJJJEGEJFEJFJJFJJJJJJDJA=???B@**).47766('''4==HGEHHDCCCJDEA=768@@AA@@CBC;;;:??=@=55569921'&%%'))***+89:<8778+**+/,0((./5580**%%%%')*,0+*+/)*,33599;:;CDFFDBC=C@9,,+,-.30/)((/CECFAA@=00@BDCJFDD222*)))'&&%$
@Glass_T7V_17_D3_14_2_10
TGGCTCACTCAAAGGCGGTAATTTACCAATGCTTAATCAGTGAGGCACCTATCTCAGCGATCTGTATCTCGTTCATCCATAGTTGCCTGACTCCCCGTCGTGTAGATAACTACGATACGGGAGGGCTTACCATCTGGCCCCAGTGCTGCAATGATACCGCGAGACCCACGCTCACCGGCTCCAGATTTATCAGCAATAAACCAGCCAGCCGGAAGGGCCGAGCGCAGAAGTGGTCCTGCAACTTTATCCGCCTGCCGTTCCGGTCTTAATTGTTGCCGGGAAGCTAGAGTAAGTAGTTCGCCAGTTGATGACTTTGGCGACGTTGTTGCCATTGCTACAGGCATCGTGGTGTCACGCTCGTCGTTTGGTATGGCTTCATTCAGCTCCGGTTCCCAACGATCAAGGCGAGTTACATGATCCCCATGTTGTGCAAAAAAGCGGTTAGCTCCTCGGTCCTCCAATCGTTGTCAGAAGTAAGTTGGCCGCAGTGTTATCACTCATGGTTATGGCAGCACTGCATAATTCTCTTACTGTCATGCCATCCGTAAGATGCTTTTCTGTGACTCGTTGGTCTCAACCAAGTCATTCTGAGAATAGTGTATGCGGCGACCGAGTTGCTCTTACCGGCGTCAATACGGGATAATACCGCGCCACATAGCAGAACTTTAAAAGTGCTCATCATTGGAAAACGTTCTTCGGGGCGAAAACTCTCAAGGATCTTACCGCTGTTGAGAATCCAGTTTCGATGTAACCCACTCGTGCACCCAACTGATCTTCAGCATCTTTACTTTCACCAGCGTTTCTGGGTGAGCAAAAACAGGAAGGCAAAATGCCGAAAAAAGGGAATAAGGGCGACACGGAAATGTTGAATACTCATACTCTTCCTTTTTCAATATTATGAAGCATTGTCGGGTTATTGTCTCATGAGCGGATACATATTTGAATGTATTAAATCACGCATCTTCCCGACAACGCAGACCGTTCCGTGGCAAAGCAAAAGTTCAAAATCACCAACTGGTCCACCTACAACAAAGCTCTCATCAACCGTGGCTCCCTCACTTTCTGGCTGGATGATGGGGCGATTCAGGCCCCTGGTGCTGAGTCAGCAACACCTTCTTCACGAGGCAGACCTCAGCGCTAGCGGAGTGTATACTGGCTTACTATGTTGGCACTGATGAGGGTGTCAGTGAAGTGCTTCATGTGGCAGAAAGGGCTCAGCCGGTGCGTCAGCAGAATATGTGATAGGATATATTCCGCTTCCTCGCTCACTGACTCGCTACGCTCGGTCGTTCGACTGCGGCGAGCGGAAATGGCTTACGAACGGGGCGGAGATTCCTGGAAGATGCCAGGAAGATACTTAACAGGGAAGTGAGCAGGCCTGGGCAAAGCCGTTTTTCCATAGGCTCCGCCCCCTGACAAGCATCACGAAATCTGACGCTCAAATCAGTGGTGGCGAAAGTGACAGGACTATCGAGGACCCAGCGTTCCCCTGGCGGCTCCCTCGTGCGCCTCTCCTGTTCCTGCCTTCGGTTTACCGAGGTGTCATTCCGCTGTTATGGCCGCGTTTGTCTCATTCCACGCCTGACACTCAGTTCCGGGTAGGCAGTTCGCTCCAAGCTGGACTGTATGCACGAACCCCCGTTCAGTCCGACCGCTCGCCTTATCCGGTTAACTATCGTCTTGAGTTCCAACCCGGAAAGACATGCAAAAGCACCACTGGCAGCAGCCACTGGTAATTGATTTAGAGGAGTTAGTCTTGAAGTCATGCGCCGGTTAAGGCTAAACTGAAAGGACAAGTTTTGGTGACTGCGCTCCTCCAAGACCAGTTACCTCGGTTCAAAGAGTTGGTAGCTCAGAGAACCTTCGAAAAACCGCCCTGCAAGGCGGTTTTTCGTTTTCAGAGCAAGAGATTACGCGCAGACCAAACGAATCTCAAGAAGATCATCTTATTAAGGGGTCTGACGCTCAGTGGAACGAAAAATTCACGTTAAGGGATTTTGGTAGTAAAGAGATTATCAAAAAGGATCTTCACCTAATCCTTTTAAATTAAAAATGAAGTTTTAAATCAATCTAAAGTATATATGAGTAAACTTGGTCTGACAGTTACCAATGCTTAATCAGTGAGGCACCTATCTCAGCGATCTGTCTATTTCGTTCATCCATAGTTGCCTGACTCCCCGTCGTGTAGATAACTACGATACGGGAAAAGCTTTGCCCATCTGGCCCCGGTGTGCGATGATTGCACGAGAGACCCACGCTCACCGGCTCCAGATTTATCAGCAATAAACCAGCCAGCCGGAAGGGCCGAGCGCAGAAGTGGTCCTGCAACTTTATTCCGCCTCCATCCAGTCTATTCCATGGTGCCACCTGACGTCTAAGAAAACCATTATTATCATGACATTAACCTATAAAAATAGGCGTATCACGAGGCAGAATTTAGAATAAAAAAAATCCTTAGCTTTCGCTAAGGATGATTTCTGGAATTCGCGGCCGCTTGTTAGAGTTGACAGCTAGCTCAGTCCTAGGGACTATGCTAGCTACTAGAACTTTCGGATCAAGCTATGAAGGACGCAAAGAAATAAACACTTTACTAGAAGAGGAGAAATACTAGATGGGTCAAAGTAGCGATGAAGCCGACGCTTCCGTTGCAGGGCAGTTTGCGCTTCCTGAGTGCCACTTTGGCTTAGGGGATCGCGTACGCAAGAAATCTGGTGCCGCTTGGCAGGGTCAAGTAGTCGGTTGGTATTGCACAAAACTCACTCCTGAAGGCTATGCGGTGGATCCGAATCCACCCAGGCTCAGTGCAAATTTATCCTGTGGCTGCACTTGAACGTGTGGCCTAATAACTCCGTACCGGATTCCAGAAAGAGGCCTCCCGAAAGGACTGTTTTCATTTATGGTCCGCATCCACCTGTGCGAACCTTTATCGGTACCAAATTCCAGAAAAGAGACGCTTTCGAGCGTCTTTTTCCGTTTTGGTCCATGAGTGGCGCGCTTAGTTCCTGGTTTTTCTCTCATTTGGAAGAAGAAGAAACGAGAAACTAAAATATAGAGTCACACAGGACTACTAGATGATGCAAACCGTTTTAGCGAAAATCGTCGCAGACAAGGCGATTTGGGTAGAAGCCCGCAAACAGCAGCAACCGCTGGCCAGTTTTCAGAATGAGGTTCAGCCGAGCACGCGACATTTTTATGATGCGCTACAGGGTGCGCGCACGGCGTTTATTCTGGAGTGCAAGAAAGCGTCGCCGTCGAAAGGCGTGATCCGTGATGATTTCGATCCAGCACGCATTGCCGCCATTTATAAACATTACGCTTCGGCAATTTCGGTGCTGACTGATGAGAAATATTTTCAGGGGAGCTTTAATTTCCTCCCCATCGTCAGCCAAATCGCCCCGCAGCCGATTTTATGTAAAGACTTCATTATCAACCTTACCAGATCTATCTGGCGCGCTATTACCAGGCCGATGCCTGCTTATTAATGCTTTCAGTACTGGATGACGACCAATATCGCCAGCTTGCCGCCGTCGCTTCAGCAGAGTCTGGAGATCGGGGGTGCTGACCGAAGTCAGTAATCGAAGAGGAACAGGAGCGCGCCATTGGGTTTGGGAACGAAAAGGTCGTTGGCATCAACAACCGCAGATGTCGTGATTTGTCGATTGATCTCAACCGTACCCGCGAGCTTGCGCCGAAACTGGGGCACAACGTGACGGTAATCAGCGAATCCGGCATCAATACTTACGCTCAGGTGCGCGAGTTAAGCCACTTCGCTAACGGTTTTCTGATTGGTTCCGGCGTTGATGGCCCATGACGATTTGCACGCCGCCGTGCGCCGGGTGTTGCTGGGTGAGAATAAAGTATGTGGCCTGACGCGTCGGCAGGGGTGCGAGCGACTTATGACGCGGGCGCGTACGGTGGGTTGATTTTTTGTTGCGACATCACCGCGTTGCGTCAACGTTGAACAGGCGCAGGAAGTGATGGCTGCGGCACCGTTGCAGTATGTTGGCGTGTTCCGCAATCACGATATTGCCGATGTGGTGGACAAAGCTAAGGTGTATCGCTGGCGGCAGTGCAACTGCATGGTAATGAAGAACAGCTGTATATCGATACGCTGCGTGAAGCTCTGCCAGCACATGTTGCCATCTGGAAAGCATTAAGCGTCGGTGAAACCCTGCCCGCCCGCAGCTTCAGCACGTTGATAAATATGTTTTAGACAACGGCCAGGGTGAAGCGGGCAACGTTTTGACTGGTCACTATTAAATGGTCAATCGCTTGGCAACGTTCTGCTGGCGGGGGGCTTAGGCGCAGATAACTGCGTGGAAGCGGCACAAACCGGCTGCGCCGGACTGATTTTTAATTCTGCTGTAGAGTCGCAACCGGGCATCAAAGACGCACGTCTTTTGGCCTCGGTTTTCCAGACGCTGCGCGCATATTAATAACTCGGTACCAAAGACGAACAATAAGACGCTGAAAAGCGTCTTTTTTCGTTTTGGTCCTTTGAAGTTTAGGGGATAGTCCAATTATTGAAGGCCTAACGGGGGGCTCTTTTTTGTTTCTGGTCTCCCTACTAGTAGCAGCCACTGTACAGTGCAGTGG
+
3((((+***11799IGGJEJEFGECGECEDJIJJJJIGD;;;JJEFHJEFFFA?7443*))).,-%%&'%&132664679,,****01667C>@?>;=0,,,5555699:;=>=<ACA33,*,++',/.59;JDFCDIGJJEA8856,,,,4)))*44---.+(+6::CACDJGJIGJEEHJJJJJGHIJJJGJJJJHJJJJJJJGJIJEFB@AACCDEBCB?BCA:2354))*13334<<=AEJB?..+,,+/,*&&&&))++))*)345BAEA@CAEHFIIFE400134::;6567:?D<;<>;/..+*))*.(''%%%%(('((&((&*+++::;>>FJIJEDCDJGHJIAB@BE@FG@>??D55569&&&%'%&()47546:>6HJJJJD933((((///193))())17<2212?>>>??@@?A@@<77?JFGGDBAI?>>?;61((((,,,-1)))),,,,523579CGBAAADCEI>==@JEEDJABA??>=>CFJA@@?CGFJFFFFD=7--,--.34?@GGEGFJCFCECC@@677855=>?@HEBFC???C999:,++'%''$%$$$%$%'((((058>>>@A=;>ADCFEEE<;;:-))))*+((((+++,')))65..(&&&)...ADJAEDAA<9?>=GDJ<;76789FB=??,+;<B=87<C<9989?>8317:@@<BEEFHE?>@JF2/0D@660.&&&)1..410-.;;>BCDA0-,+-/095534,****+558,+++,757::?>>DEFEIJEDGGFG;;<==>1100.--.72??C=HEJIJEGJ;;;@.../666DFGBAA@GDGD222<=32/*''(5?AACCEEB>=<=B@;;9666556>>999:?@C><:568;@A@?D?94BDEJF;;8;:7/.*-220,,-&'(()39<6621121/,-:;BFHJJJJCBBB@FJCHJDFD@@<**))-.-)())-+,+.1,565773437433.:<@?=?JJHIIIJJJJIJJJJ<666>>@>>>>GEFHHGJHHFHE@A<<<=FH=222111>?DGFGJIGJJFDB@9CCEDDG??1/3;IH??>=><AAJF9222397720,(,015844349:CCCEJIJHJJIJIJJFJJGFDGJJJGJFHAEGJHJHHGGJJJJFEDHD>>=>BJJGGCCBCHJHGFJHHHJJIJJEJJIJJHJJGGJJHJHJJJGGJJJIJIA>=?A90../,*(%&'<@CCCBHGJH:::;<9444656-++,--0/++++4@DGDFFBCBD<<334GHC76=JEGEJF2223=9889BCBCFAAADCJJJIJGEJJJIJEJEIGEJHAB@IJ;941/34479JFIJFHGCF4...66554,)((')<<==>GE=;6*('&''(*((((-.0029933338840*+89;?G5544887<=DDFJ?<>IEJDHDJJJJJJHIJFIGDFCCC>==>CDBCA??<<:))&&&+0-'++)*$$%&(%%&'%'%,,+%%*+((''%%$%&&')''')---*((-.392*((*/13343)899:C:7*)*((-0//11135..-.)%%&22?@@BBDG87432433FJHIFJIJEJJJJEJ5555=;>1FECEIFJ@@@@BCII;;AEJFGAADBDCDA>>>==87:545;B<66.---5B1111;;7)(().-),..*)(&$$%%%$$$&%%&%%&((%&---4:9JBI@GFB@EDEBAAHJJFCFCDEBIJIJJJHHJFGJDJJJJFIEJEGGJJIJJEA>:)((&&'*4>A?44447779:?6777HGFEDEIFJEJFJJJJHHEECJJJHJFHJJJHCA@A@C@976.,+&&'))+/052+***;BCCCDC=;6(..&&&&')**+8:877?4:=@GJB@@BCA=7>>HEHFG++++.-9(&&(2=;<<>CGHGJJGIFGHJJJJJJJEC@=BF;-,+*+/***)()(0**;79>?>AFFIJGJIGGJGEIEHFDGGFD//2.+*())*&&&'-./.(''((5>>99777...)(&())''689B>??GC=<9;@=;0111)++,9<<@CHDBDB@556@@@556IJGFJ@?>C.--.342,,-)))?CCE0000BJHFHE6666FEJJJJHFJJDCFEHJJFHJJJJGI=;9:;?@=<85)''(55,,,,B8766?<===ABFHJIJJJGJJADBEBB<;<;::;::??CFCD??>?AABEA?=9:AA00/(3-++*+*)%$%&+4,+))))****(+,++0//.100,+((&&''&56<?>C@@B@IJJFHEEHJAA=<?A3D<:::444--,,.+(((129:8FCGF=A;IA@A?@A@<9964.+'-.-/288>BJJGJJGJCGEDIGHGDEHFBDDIJGJJJJIJEJJC988888623+)**87=CDBB?@ACJFFH@>=:98.,,,,BCF=222:<==553220/43473446;;----=5211/)*6448;=>?974:88;/+***4=JJJJFJ@=:;D55100014..2/000'%&('&&&&?GJJJJJCAAAAAAB<:::>D:*))*@JFFJGC?3112244('(--./9741/+,;==@BBD@>@?JEG<;832.((,,**;B?@?@JGEEG??CDEEI<@>887542.-./-+))((((&(''**00)))/32*))*,,+)))+.***-./?;;99966)))*).,+'()**'&'&')(,0491118JJHC4410*(%%%&&%'*'*))*0.////01./17<764)(((-''''*..?CCDFCA110045?JJJG@?@?@9AFFJGIJEEFJ666+*''&')'(,*,*998===BED<889JEEFEGIC@===>EGI>JGDJEIJJIGJJJJG>:<=A@@@:99://./0162.-+*'%%&((,+22100220-)57<;?3--,--/@-,,02/-)((((()**667888?>-,+)(&&&&%$&&&*)**+27<<>>=8;9DGIJJHHJDAA@GDDABJ::77:9850,()-2B)((')(/$##'&$$'-+,-/-,,14742344DDGB<65844445;<=EJC98<76<IB>;;87<98-++.,1+**..143333;:;;@AAAE>>@JFGDDECFEJGGJFJJJFDGEDJJJ32112118?DACDDIFFHHJJGIFJJJJJJGFH>>DIIHJFFJJIJJJGDG2226?:=>JHGJFDA?9::=@:5545;8?=:::=>DEDJJJHJJHEIEGHJF@11><:;<=><;;<?41+,.2211566346><GA<::99>@A<556??AECED(((<:<9((''(())(-3620001,))/:B@BA?>?@DEJGJJJJJGHGJJJDBCF=99:<AAFE@<<ACJHEJJJJFGBA@@JFJJHCCCBEFFJGJJJ53246@CACA?=677<C@DI:::8:C@@B@CGFJJHJJJDJGFHEJGJJJFEGGJJGGJCD?=?800/+-1212-&%#$&(&*/./279B88::B==7766<61/--34>>@?=?<>A@@C9996<<:<DA@@AIF><<?JJFJJJGJJGJJFBDGIJIJJFJFCBC@F?655563+((5..7871..1148@B:88+))*ACC.../=JFHJJJJ=211///(''(..--/2/67:8<2153364871'&''*%,+*'$%(*,9;>@>>?@EFGDDIAAB>?>>84'%$'$$$$''ACAIC>>4445////DAAJJJJGJEJJAFCB@?@@6667*(,/>;?>@BJJHF;::9=<<??AA0000999>>=>@HJHIJJGECG@@>A=DJHHJJJJHJGIGECADC?@?AJDGJFIIIJIJJ@?8CJJ21/011((((+)&&)8;;;DJ=<<?A?<<>GIGEEEFGJFIEDFEDBBAB?>:68=951.,,..5>?GDFCGIEJFAAA?ECJJJJIHJJHB>=10/+/)'&&&'('''143455@DDCEFG@@==21-,))**;:;78BCDHEIHJICFEFFIFJFFD3333A?AB@B<<<<=AFFF3334@A@@54..-*+2...565663///212+()+)'&&&''-384<DFJJHJJHBF::::JJFJJGJFFJGJFHHJJJJ>?>>EG?:11/3CAEBB,,EFFFFEGJJJIIJJJJJIJHHJI.--.EFJIJJFFJJJJJJIDEFHHIJJJJJGFJJIJJGJJEJ?<<EJDJB?@==>?B6:42268;<EJJJJ=>=>==>HHFFGEJJGJJFHJC999332832)(&%&&3><:::>A=DHA::;==;:89;310139:<==ACDF>:4,-5223;4BCB9998=4433336346@?AAACCDGID.**+.6779FGDFHJJJJFEECGADA>?>EI@?><5///654448?AJJBA5445@CCC???@F88829888JIAA?=5===A65;9101148:;;<<BGC=:9996522>?@DFGEFFJIHJJJFFCGHEGIJJGJCDDC@.-,,2?B?B=BDEBDE>=83*4---18/9?<;::<<BC?>BACFIE>>>EGIIJECCDA@@A@EHIJJI>=<;652@B/,,-9:344787789?BEJFF666JJJIJGJJJCJFGGIG=:>78(&(*+0/.--/1/,%$%05<A?ABJEJ<<<<JJJEFCEJ?==;<<---,)%%%&''&'')-,++*'
@Glass_T7V_17_D3_14_2_11
ACCTTGCCCTTTTTTGCCGGACTGCAGCGGCCGCTACTAGTAGGGAGACCAGAAACAAAAAAAGGCCCCCGTTAGGGAGGCCTTCAATAATTGGACTATCCCCTAAACTTCAAAGGACCAAAACGAAAAAAGACGCTTTTCAGCGTCTTATTGTTCGTCTTTGGTACGAGATTAATATGCGCGCAGCGTCTGGAAAACCGAGGCCAAAAGACGTGCGTCTTTGATGCCAGTTAGACTCTACAGCAGAATTAAAATCAAGTCCGGCGCAGCCGGTTTGTGCAGCTTACCACGCAGTTATCTGCGCCTAAGCCCCCCCGCCAGCAAGAAACGTTGCCAAGCGATTGACCATTTAATAGTGACCAGTCAAAACGTTGCCCGCTTCCACCCTGGCCGTTCTAAAACATATTTATCAACGTGCTGAAACTCGCGGGCGGGCAGGGTTTCACCGACGCTTAATGCTTTCCAATGGCAACATGTGCTGGCAGAGCTTCACGCAGCGTATCGATATACAGCTGTTCTTCATTACCATGCAGTTGCACTGCCGCCAGCGATAACACCTTAGCCTTGTCCACCACATCGGCAATATCGTGATTGCGGAACACGCCAACATACTGCAACGGTGCCGCAGCCATCACTTCCTGCGCCTGTTCAACGTTGACGCGAACGCGGTGATGTCGCAACAAAAATCAACCCACCGTAAATCGCGCCCGCGTCGTCAGCTACTTTGCCAGCATCTTGCCCACGCGTCAGGCCACATACTTTATTCTCACCCAGCAACACCCGGCGCACGGCGGCGTGCAAATCGTCATGGGCCATCAACGCCGAACCAATCAGAAAACCGTTAGCGAAGTGGCTTAACTCGCGCACCTGAGCGTAAGTATTGATGCCGGATTCGCTGATTACCGTCACGTTGTGCCCCAGTTTCGGCGCGGCTGGTCTAGGTTCAATCAATCGACAAATCACGCAGATCGCGGTTGTTAATGCAACGACCTTTGCTCCCAATGCAATGGCGCGCTCCTGTTCCTCTTCATTACTGACTTCGGTCAGCACCCCCATATTCCAGACTGTGAGCGACGGCGGCGAGCTGGCGATATTGGTCGTCATCCAGTACTGAAAGCATTAATAAGCAGGCATCGGCCTGGTAATAGCGCGCCCGGATCAATCTGGTAAGGGTCGATAATGAAGTCTTTACATAAAATCGGCTGCGGGGCGATTTGGCTGACGATGGGGAGGAATTAAAGCTTGCTGAAAAATGTTTACATCAGTCAGCACCGAAATTGCCGAAGCGTAATGTTTATAAATGGCGGCAATGCGTGCTGGATCGAAATCATCACGGATCACGCCTTTTGACGGCGACGCTTTCTTGCACTCCAGAATAAACGCCGTGCGCGCACCCTGTGGTACGCATAAAAATGTCGCGTGCTCGGCTGAACCTCATTCTGAAAACTGGCCAGCGGTTGCTGCTGTTTTGCGGGCTTCTACCCAAATCGCCTTGTCTGCGACGATTTTCGCTAAAACGGTTTGCATCATCTAGTAGTCCTGTGTGACTCTATAGTATTTAGTTTCTCGTTTCTTCTTCTTCCAACGAGAGAAAACAAGGAGAACTAAGCGCGCCACTCGATCAAGCAAAACAAAAAAGACGCTCGAAAGCGTCTCTTTTCTGGAATTTGGTACCGAGGTCCGCACAGGTGGATGCGGACCAAAACGAAAAAAGGCCCCCCTTTCGGGAGGCCTCTTTTCTGAATTCGTACCGAGTTATTAGGCCACACGTTCAAGTGCAGCCACAGGATAAATTTGCACGAGCCTGGGTGGGATTCGGACTCGACCGCATAGCCTTCAGGAGTGAGTTTTGTGCAATACCAACCGACGACTGACCCTGCCAAGCGGCACCAGATTTCTTGCGTACGCAATCCCCTAAGCCAAAGGTGGCACTCAGGGGAAGCGCGAACTCCCCTGCAACGGGAGCGTTGGCTTCATCGCTACTTTAAACCATCTCATCTTCTCCTCTTTCTCTAGTAAAGTGTTTAGTTCCCTCTTTGCGTCCTTCATAGCTTAATCCGAAAAGTTCTCTAGTAGCTAGCATAGTCCCTAGGACTGAGCTAGCTGTCAACTGTTAGAAGCAGCCACGAATTCCGGAATACATCCTTAGCGAAAGCTAAGGATTTTTTTATCTGAAATTCTGCCTCGTGATACGCCTATTTTTATAGGTTAATGTCATGATAATAATGGTTTCTTAGACGTCAGGTGGCACCATGGAATAGACTGGATGGAGGCGGATAAAGTTGCAGGACCACTTCTGCGCTCGGCCCTTCCGGCTGGCTGGTTTATTGCTGATAAATCTGGAGCCGGTGAGCGTGGGTCTCGCGGTATCATTGCAGCACTGGGGCCAGATGGTAAGCCCTCCCGTATCGTAGTTATCTACACGACGGGGAGTCAGGCAACTATGGATGAACGAAATCAACAGATCGCTGAGATAGGTGCCTCACTGATTAAGCATTGGTAACTGTCAGACCAAGTTTACTCATATATACTTTAGATTGATTTAAAACTTCATTTTTAATTTAAAAGGATCTAGGTGAAGATCCTTTTTGATAATCTCATGACCAAAATCCCTTAACGTGAGTTTTCGTTCCACTGAGCGTCAGACCCCTTAATAAGATGATCTTCTTGAGATCGTTTTAGTATCGCGTAATATTTGCTTGCTCTGAAAACGAAAAAACCGCCTTGCAGGGCGGTTTTTCAAGGTTCTCTGAGCTACCAACTCTTTGAACCGAGGTAACTGGCTTGGAGGAGCGCAGTCGCCAAAAACTCTGTTTCAGTTTAGCCTTAACCGGCACATGACTTCAAGACTCAACTCCTCTAAATCAATTACCAGTGGCTGCTGCCAGTGGTGCTTTTGCATGTCTTTCCGGGTTGGACTCAAGACGATAGTTACCGGATAAGGCGCAGCGGTCGGACTGAACGGGGGGTTCGTGCATACAGTCCAGCTTGGAGCGAACTGCCTACCCGGAACTGAGTGTCAGGCGTGGAATGAGACAAACGCGGCCATAACAGCGGAATGACACCGGTAAACCGAAAGGCAGGAACAGGAGAGCGCACGAGGGAGCCGCCAGGGGGAACAGCTGGTATCTTTATAGTCCTGTCGGGTTTCGCCACCACTGATTTGAGCGTAAGATTTCGTGATGCTTGTCAGGGGGGCGGAGCCCCTATGGAAAAACGGCTTTGCCGCGGCCTGTCACTTCCCTGTTAAGTATCTTCCTGGCATCTTCAGGAAATATTCCCGCCCGTTCGTAAGCCATTTCCGCTCGCCGCAGTCGAACGACCGAGCGTAGCGAGTTGAGTCAGCGAGGAAGCGGAATATATTGTATCACATATTCTGCTGACGCACCGGTGCAGCCTTTTTTCTCCTGCCACATGAAGCACTTCACTGACACCCTCATCAGTGCCAACATAGTAAGCCAGTATACACTCCGCTAGCGCTGAGGTCTGCCTCGTGAAGAAGGTGTTGCTGACTCATACCAGGCCTGAATCGCCCATCATCCAGCCAGAAAGTGAGGGAGCCACGGTTGATGAGAGCTTTGTTGTAGGTGGACCAGTTGGTGATTTTGAACTTTTGCTTTGCCACGGAACAGTATGCGTTGTCGGGAAGATGCGTGATCTAAATACATTCAAATATGTTGCTCCGCTTCATGAGACAATAACCCTGATAAATGCTTCAATAATATTGAAAAAGGAAGAGTATGAGTATTCAACATTTCCGTGTCGCCCTTATTCCCTTTTTTGCGGCATTTTGCCTTCCTGTTTTTGCTCACCCAGAAACGCTGGTGAAAGTAAAAGATGCTGAAGATCAGTTCGGTAACGAGTGGGTTACATCGAACTGGATCTCAACAGCGGTAAGATCCTGAGTTTTCGCCCCGAAGAACGTTTTCCAATGATGAGCGCTTAAAGTTCTGCTATGTGGCGCGGTATTATCCGTATTGACGCCGGGCAAGAGCAACTCGGTCGCCGCATACACTATTCTCAGAATGACTTGGTTGAGTATTAGCAGGTCACAGAAAAGCATCTTACGGATGGCATGACAGTAAGAGAATTATGCAGTGCTGCCAGTCGTGGTGGCTACACTGCGGCCAACTTACTTTCTGACAACGATCGGAGGACCGAAGGAGCTAACCGCTTTTTTGCGCAACATGGGGGATCGTGTGACTCACCTAATCGTTGGGAACCGGAGCTGAATGAAGCCATACCAAACGACGAGCGTGACACCACGATGCCTGTAGCAATGGCAACAACGTTGCGCAAACTATTAACTGGCGAACTACTTCTCTAGCTTCCCGGCAACAAATAATAGACTGGATGGAGGCGGATAAAGTTGCAGGACCACTTCTGCGCTCGGCCCTTCCGGCTGGCTGGTTTATTGCTGATAAATCTGGAGCCGGTGAGCGGTCCGTATCGCGGTATCATTGCAGCACTCCAGCGGGTAAGCCCTCCCGTATCGTAGTTATCTACACGACGGGGAGTCAGGCAACTATGGATGAACGAAATAGACAGATCGCTGAGATAGGTGCCTCACTGATAGCGTTTTTGGTAAATTACCGCCCTTGAGTGAGCTGATACCGCTCGCCGCAGCCGAACGACCGAGCGCGCGAGTCAGTTGTCGAGCGAACCTTGCATAACGCGAAGTAATCTTTTCGGTTTTAAAGAAAAAGGGCA
+
;>@JJDJGJFDCJJJHJIJIJIJIJEJJJHJC@@?DGGBAB889CFFBCDAA@@FA-++:DIHJJHJHJE7237::<JFEBCB80/225566FGJFGJJEEFCF;;;<==:CDDJJFJJC==??@@BCJD@=>>>><=JEDJFJFDIHGA?=8+*)),67:511213)('''()&(4300ACACGEHBCAAJFHJIJJGHEIJHB999CBIDCD<;::<<A8221,+)),+)%%&*.2012JIGGJJJEGJJHIIJJJJGJHJJJHJJJJIGDBG?10.'&'''(%%%%''*(%%'***(((133378<<9A>==>965/+***,+./.5795ABDIHI>=<<FJEEDEEDIJJJJJJJHHJIJIJBEHJHJJEJJE@CA><<;>>=?DJ9-,,,&-/28:85554:97AFBDJEFFJDEJJGGJEEE;<?B0001B@AAJJJH<;;:CCFJJJJJDJG@@G?:6346JJGJEBGBBEJJHFHJIEHDDGDEJJJHIJIJJJBDCGJJGFGJJJJJGIJHH>JJAA@AGFE@@??>@BABCGIJIEEEEJJHGJJ11118-.,'%*&.7:?IHJJGJJFHFGGHFJFEEFIJJJJGDJIGEEDE:667HJIJJIJGFDEFJHD=;;;@A@@FEIJJJIGFIFJED+DBG?HGGJJF:98892112EJHHHGIIHGHEGDEFFJJFB@555511//46BC@@ABEGGEEG@@**)'&&&&&6*(())(&'))*:>GDJHJEDCEFFIEIHHJJIDGEJ<;;@;3@?52/0?CC@CBCJFHJFEGJGFJEHA@B>=>880/**//2559ED??@FJJGE9999BD2--/@;<<?JJGJJJJJJIHFDFECDEF?;7777DJFFJEJGIJJJJHJJIJFFJECGJBJE@>;8?<=HGEC88<CHGGJFE98888FDDC?=AA32//5.*(&&'),-1001/.,,--1((((,))))----7777FI@A=444421()&%%%%$''%%%&/,--17A>0CFDC9///9;::>;;;7999@331?JB7H<GIIIGJJIGJJJGJJJ====ABB<;8:==54---**(.---==332022:<<@;;;''''9A??32211-,,-5555:=>E>>=>BDDGIJJGGJJJJJIHJGIIGGJH:999A?B>=)((&$$%'-.//&&%&&%%%(434?11ACDF5434588<?CJGGDJJDJJJG===>A>>?FFFBBAHIJ?>853348DCB---,203411.1(-())*+)))000664789++++%&'(6=DFIJJFIJJGJJEDFFD?==EFJGGJIJC>;;;@FHHF<;;<@?-,,-<::,,,,)))))));=A;;;;B558<B7777934999EDAAADJJDHJFFGEG>JCBACC<FJJHJJFJGJHJJJJIHAE>=<>?=,))%$$$%(*-/0;<@;::66((ECJDEJFD:99:?DBADEFJJJJJIIE::;41<<<>=EEEJGFJDJHJEFFBE@AFJ880.-.1334DBBCEJJJIJGGJGJHJFEDJFABD?@JHGGFCFHGDBCCFJGFHGGCBB2****36=655543.&&+,./.-.3<??FCBEGIHED?JJHJ?99866//,./.-++-))*+-1+***+**+//0131111110)&%&&$$&+*)()=?DDGFGGEJHFIFEJ;::9433>?>GDAA@JC<3222787;<>DJFHJGF@@@BIFHJJJE957>>FIGE,,,-JFEDFGHDGI?>>JBBDDHGHEHHDEB@?110,+&)'(.02335:>?CFEAACCGJJEEGGE@?@@EHJJJJJBJ?==@DEC>=>>=?BA775112>@AJBCJFJFG>=<<CB@@BB>>>>BDFJJJ@@AEGJHD@?B====?=<333000066,+,-.--0.0@CIJ?C.++8999<<DG>??<?:344/;==ACBA>?@@JGIIAAFJJJJIJJJJJJIJHA=<@BJHJ?;44(%$%'&&'-.;ACDEAA@BHB??A@@JEFDFCEDEIJBDB1-)())'+(((+/....:BDCGDBJEI@=8777JFDIIDDCBBAJIHJJA>?BFGFJDCEGFCDA>765--+0?=>BCIHJC<?.)(++**))(((())*,,-;<+++,6:110-.----.8)(('*&%%$%'*.=655655//02;20&&&(*.*)+++78467HDABBA@;;<HFJ>IAJJIA@@GIJGGJIHFC7/*,/02GJFJIJIJJHHGJGFCJFHJJHGEGJIJJCAAAJJJGGJGJHJJIHDCEEEHA@@@DDDB@ECFDJFEHHFDFGGGJHJFIEJCB==>BDBF???2112FIFJ@JIIGFIF<;=<777?@?<57=EDGCCA;3)'''&''''011235557CABCCJDD??.,('(*&&&'(&&'9:?@@@BBEEA?88AAFFDGJIIHEDDCEFJB>=>;;9,,43B@A9998999CDJJJJJHFFG?@AHJJJCJEDF1114::00029999<2275.*))(*127;<AC;::=?@CE<<9788FDC=>>855:>A-++,DFFGFGJJGJGJHFJIHJJJJJJIJJFGJCEJA///66433359==JFJFGJJJJJJHJJJJJFHI>767<:9:=@HEJHEIIDADCHECFF211021.0,-.)))*+,,CHJ=8223B@===>IJ2000@C6DA.../JIIHJHHDDJJ;66CBC:77-,,*+,**5256890---/3+**+.*)*.2)(('('%')-.(8855688=>=,,,6HFJJIHDFIJJHFEHJF@@9875;)''%2/-**+-2346>DJF<;;=<<9=001+0-'&''(+*)())*,,.,199@445A@C@,,,,8898/.,,)((()34<;D999BDC;;;;<?>)('+.--.-)*++-,/(%((:>?BIHDBCA;=9<B=FIIJEIJGJJJJJJHIFJEJJDDBBJ@;666HHFCFEFHEJF?J:985555DFGFFCEFJDD@AB;JJFJJJJEJJCCGAAA@@?7=>379*=<<JJEDB:888?IGIJIJHHGJIJJEJJJIJ;;;<JJJJIJFF?9JHJFJI@?>;:@AAACJJJIGHH3333GHJHFHIJIJJHJIJG666...DDCFJFJJJGJIJJH>5558DGFEJHGJH>>==@BCA>A?@::>C?E:777>:9;?>IG64((''(')+34744469==?A<2DDJHJDJJIJ@ACAJJJIEDJJJGGJJGCD/))):<BCFCIFFJJJHFE=6656810/*&&&''&&')*'&'+-?BBDCBFJIABA>?*))(*)('&***'//*<=:67@E@A?@EBD?EAICCBA84++/(*))&&%$%&$''*'&'''''-9:FDB=>>@=JJGIJFJJGFJ=;::921115:<?DEA??5//.(%%()))))?DA@?DFCBCDJJDE00+(&*.11BBAB@AGJGFJJJJFJJJJIJJJGJJJB<;979@?@?EHIHGGJ@?@?EJIHJJJJJJJGEJJEJJJJFJHJJJJJJ===,+&&&&,.54/89<@@@=;<>>7JJF??=>=1/../898;@@DCFFJJHJFFA??::3320//0((((..),,,<DDCA>0///7//05677AED>88IGJIJFGJFJDFGJHEGGEGIHJFJJJFJFEIFDCB@999:9//,,-+*-,/1DEJBCBDJJIJJJJJ777@?A?65((?AB*))((&',,34CB@CEJHJEFFHJJ<;;;<879;@?666++++.--*)*&&&&'../.*)*)))))024<?==@EFGJJFJIHAH@:52-355555''')=@BA?GCDCB;777=>BCEGJJJGGFJGJDIJJJIFJFJJBEEEG@:FCAFFDJJEJIHIJJB96=;89AFCHHJA@?F>>C?EDHIHJHHGF<<<<:.--/237>=9855000-**/1''''*()+,,2566656>IFCFJJJDCCFDH=EJJD@?ABAJJDCDC=5551-,&%%&(7900045--65888A====JCD::;;=7(*((&&*))/<855++*(&%(257769BCBB><<;;:2*665644///2--.9HGIJJGB@CBH@@??>??BGJHHFDDEDCD;;6++HJJEFBCH>>>@>:5542*(((&&-'(5523@CGGJJJJ@??>BHHHJGJIHJIJJJJJJIHHJJIDEBB@CHJJGEC:-*(('&&'(-,,-(((%'225?@A@D9889H=5+)3,,*+-01;>BBDHDDB@A@><::;<>@??>CJEHJHEJJID;6'&&&3(''(9IJJJF66685666:)))+*)))./05:;JHFG@GJJIJHEHJDEJIJJJJIIJGJJJJJHJIJHJJIIHJJF=<<>JIJFFJJ655999:JFDBEEJJECACCJJAA@AJJ6546BBJJJ8865@==<0&&&,/01249;@6D@FDB1/*0((=AACDIJHHJDECBCADJEFJGHIJJCDABIJDJJGDJACA@>>>=::73232-?8DC@IECCJDBIDGJJJFJJJGG:999GJDJA@B@FH730/*''&&&$%)))DDGGJJJEHEGJ:9:777)(('&$$&$'.0///.//32GGJFJJFFGDDEDHFFJICGJ>>>JJGHGEEFI?>=?DF3334JGIHIEJIFEHEF?>==>DFEFJFJIHHGGEIEEDGFE@><4102799998=FDBCBGDA<888452+,,1*+55567=>:=4A?::AEBFBDJ@6778===<((((//,,++)*()***))'&%%'&$%%%'(&'*+/1<@A;:<;=667780000899;=<;=?B><=<=62('%
@Glass_T7V_17_D3_14_2_12
GTCAGACCAAGTTTACTCATATATACTTTAGATTGATTTAAAACTTGGTTGATTTAAAAGGATCTCATGATGGTTTTTGATAATCTCATGACCAAAATCCCCTAACGTCGGTTTTCGTTCCACTGAGCGTCAGACCCCTTAATAAGATGATCTTCTTGAGATCGTTTTGGTCTGCGCGTAATCTCTTTGCTCTGAAACGAAAAGACCGGCCTTGCAGGGCGGTTTTGAAAGGTTGCTCTGAGCTACCAACTCTTTGAACCGAGGTGACTGGAGGAGCGCAGTCACCAAAACTTGTGCTTCAGTAGCCTTAACCAGGCACATGTTTCAAGACTAAAGCATCTAAATCAATTACCAGTGGCTGCTGCCGGTGGTACTTTTGCATGTCTTCGGGTTGGACTCAAGACGATAGTTACCGGATAAGGCGCAGCGGTAGGACTGAACGGGGGGTTCGTGCATACAGTCCAGCTGGAGCGAACTGCCTACCCGGAACTGAGTGTCAGGCGTGGAATGAGACAAGACGCGGCCATAACAGCGGAATGACACCGGTAAACCGAAAGGCAGAAAACAGGAAAGCATCGCGGGGGGCGCCAGGGGGAAACGCCTGGTATCTTTATAGTCCTGTCGGTTTTCGCCACCACTGATTTGAGCGTCAGTTTCGTGATGCTTGTCAGGGGGGCGGAGCCTGCACTGGAAAAACGGCTTTGCCGCGGCCCTCTCACTTTATGTACAGTCTCTTCCTGGCATCTTCAAATCTGCCACCATTCATAAGCCGTTTTCCGCTCGCCGCAGTCGAACGACCGAGCGTAGCAAGTAAGTGAGCGAGGAAGCGGAATATATGCCTGTACTGCGCATCTTGCTGACGCACCGGTGCAGCCTTTTTCTCCTGCCACATGAAGCACTTCACTGACACCCTGGTGAGTGCCCATAGTAAGCCAGTATACACTCCGCTAGCGCTGAGGTCTGCCTGTAGGTGAAGAAGGTGTTGCTGACTCATACCAGGGCCTGAATCGCCCCATCATCCAGCCAGAAAGTGAGGGAGCCACGGTTGATGGAGAGCTTTGTTGTAGGTGGACCAGTTGGTAATTTCGAACTTTTGCTTTGCCACGGAACGGTCTGCGTTGTCGGGAAGATGCGTGATCTGAATACAACTCAAATATGTATCCGCTCATGAGACAATAACCCTGATAAATGCTTCGAGATGATCTGAAAAAGGAAGAGTATTGAGTATTCAACGTTTTCCCCAGTGTCGCCCTTATTCCCTTTTTTGCGGCATTTTGCCTTCCTGTTTTTTGCTCACCCAGAAACGCTGGTGAAAGTGAAGGATGCTGAAGATCAGTTGGGTGCACGTAGGTTACATCGAACTGAATATCAACAGCGGTAAGATCCTGAGAGTTTTCGCCCCGAAGAACGTTTTCCAATGATGGGCGCTTTAAAGTTCTGCTGTGTCGCGGTATTATCCGTATTGACGCCGGGCAGAAGGCAACTCGGTCGCCGCATACACTATTCTCAGAATGACTTTGGTTGAGTACTCACCAGTCACAGAAAAGCGTGCTTAGGATGGCATGACAGTAAAGAGAATTATGCAGTGCTGCCATAACCATCAGTGATAACACTGCGGCAGCTTACCTTCTGACAACAATGGGAGAACAGAAGGAGCTAACCGCTTTTTTGCACAACGTGGGGATCATGTAACTCGCCTTGATCATTGGGAACCGGAGCTGAATGAAGCCATACCAAACGACGAGCGTGACACCACGATGCCTGTAATGGCGAGGCTTGCGCAAACTATTAACTGGCGAACTACTACTCTAGCTTCCGGCAACAATTAATAGACTGGATGGAGGCGGATAAACCCAGCCACTTCTGCGCTCGGCCCTTCCGGCTGGCTGGTTTATTGCTGATAAAATCTGGAGCCGGTGAGCGTGGGTCTCGCGGTATCATTGCAGCACTGGGGCAATAATGGTAAGCCCTCCCGTATCGTAGTTATCTACACGACGGGGAGTCAGGCAACTATGGATGAACGAAATAAACTACGAGATCGCTGGGGGTGGGTAACTGATTAAGCATTGAGGGTGAATCACCGCCTTTGAGTGAGCTGATACCGCTCGCCGCAGCCGAACGACCGAGCGCAGCGAGTCAGTGAGCGGGGAACCTTTATAACGCGAAGTAATCTTTTCGGTTTTAAAGAAAAAGGGCAGGGTGGTGACACCTTGCCCTTTTTTACCGGACTGCAGCGGCCGCTACTAGTAGGGAGACCAGAAACAAAAAAAGGCCCCGGTTGGGGAGGCCTTGGATGATTGGATCCCTTTAATTTGAAAGAACGAAACAAAAAAGACGCTTTTCAGCATCTTATTGTACATATTCGGTACCGAGTTATTAATATGCGCGCAGCATCTGGAAAACCGAGGCCAAAAGACGTGCGTCTTTGATGCCCGGTTGCGACTTGTACAGCAGAATTCAAATCAAGTCCGGCGCAGCCAGTTGTAGCTTGCCACCGAGTATGTCGCCTAAGCCCCCCGCCGCAGAACGTTGCCAAGCGATTGACCAGTCGATTCGTGACCAGTCAAAACGTTGCCCGCTTCCACCCTGGCCGTTGTCTAAAACATATTTATTCAACGTGCTGAAACTCGCGGGCGGGCAGGGTTTCACCGACGCTTAATGCTTTCCAGATGGCAACATGTGCTGGCAGAGCTTCACGCAGCGTATCGATATACAGCTGTTCTTCATTACCATGCAGTTGCACTGCCGCCAGCGATAACACCTTAGCTTTGTCCACCACATCGGCAATATCGTGATTCCGGAACACGCCAACATACTGCAAACAGGTGCCGCAGCCATCACTTCCTGCGCCTGTTCAACGTTGACGCAACGCGGTGATGTCGCGACGAAAATAGACCCACCGTAAATCGCGCCCGCGTAGTAAGCTGCTTTAGCATCTTGCCCACGCGTCCAGGCCACATACTTTATTCTCACCCAGCAACACCCGGCGCACGGCGGCGTGCAAATAAGTAATGGGCCATCAACGCCGAACCAATCAGAAAACCGTTAGCGAAGTGGCTTAACTCAGGCACCTCGTAAGTATTGATGCCGGATTCGCTGATTACCGTCACGTTGTGCCCCAGTTTCGGCGCAAGCTGGCGGGTCCAGTTGAGATCAATCAACAGATCACGCAGATCACGGTTGTTGATGCCAACGACCTTTGCTCCAATGCAATGGCGCGCTCCTGTTCCTCTTCATTGCGTTTGGGTGAGCGCGCCATATCCAGACTGTGAGCGACGGCGGCAAGCTGGCGATATTCGGTCGTCATCCAGTACTGAAAGCATTAATAAGCAGGCATCGGCCTGGTAATAGCGCGCCGGATCAATCTGGTAAGGGTCGATGAAGTATTACATAAAATCGGCTGCGGGCGATTGGCTGACGATGGGGAGGAAATTAAAGCTCTGCTGAAAATATTCTCATCAGTCAGCACCGAAATTGCCGAAGCGTAATGTTTATAAATGGCGGCAATGCGTGCTGGATCAAAATCATCACGGATCACGCCTTTTGACGGCGACGCTTTTCTGCACTCCAGAATAAACGCCGTGCGCGCACCCTGTAGCGCATCATAAAATGTCGCGTGCTGGCTGAACCTCATTCTGAAAACTGGCCAGCGGTTGCTGCTGTTTTGCGGGCTTCTGTCCCAGATCGCCTTGTGTGCGACGATTTTTCGCTAAAACGGTTTGCATCGTGTCGTAGTCCTGTGTGACTCTAAGTATTTAGTTTCTCGTTTCTTCTTCTTCCAACGAGAGCGAGTGGCGCGCATTAGATGGACCAAAAACAAAAAAGACGCTCGAAAGCGTCTCTTTTCTGGAATTTGGTACCGAGGTCCCCGCGCAGGTGGATGCGACCAAAACGAAAAAAGGCTTCGGGAGGCCTCTTCTGGAATTTGGGTACCGAGTTATTCGGCCACACGTTAGACCACAGGATAGGTTCACTGACCTGGGTGGGATTCGGACTCGACCGCATAGCCTTCAGGAGTGAGTTTTGTGCAATACCAACCGACGACTTGACCTGCCAAGCGGCACCAGATTTCTTGCGTACGCAATCCCTAAGCCAAAGGTGGCACTCAGGGGAAGCGCAAACTCCCCTGCAACGGGAGCGTTGGCTTCATCGCTACCGTTAGTAGTTGTCTCCTGTTGCTCTCATAAAGTCTTCGTTCCTCTTTGCGTCCTTCATAGCTTGATCCGAAAAGTTCTCTAGTAGCTGGCGTCATCCCTCGAGCTGAGCTGGTGTCAACTCTAGAAGCGGCCGCGAATTCCAGATCATCCTTAGCGAAAGCTGAGGATTTTTTTTATCTGAAATTCTGCCTCAGTGATACGCCTATTTTTATAGGTTAATGTCATGATGATGATGGTTTGTCGACGTCAGGTGGCACCATGGAATAGACTGGATGGAGGCGGATAAAGTTGCAGGACCACTTCTGCGCTCAGCCCTTCCGGCTGGCTGGTTTATTGCCTGAATCTTGGAGCCGGTGAGCGTGGGTCTCGCGGTATCATTGCAGCACTGGGGCCAGATGGTAAGCCCTTCCCGTATCATAGTTATCTACACGACGAGGAAGTAAGGCGACTGTCGGATGAAGCGAAATCAACGCGGAATTCGCTGGATACGTGCTTCACTGGTAATG
+
$&+(((/69<=>GHJDD????B>DA><<<8?>GI?>?>DCFHJCC=&&&&$$#$)()*3322/++&%'*,-&%$%&-98=>///.0)()))>=<<==@64445'(://&&%%*563---)+)*4--3378BABCDDB939,9?87785)(((('&'+&20-.63234GA?AABGEJJBJGGEIHDA@0,=<<=C9@?=,,,,13)&'+*))1=7>>>FBC@?=<?=(%$''+()(&(),/15344DD==>?,,,,*)),//0356****69;B@><5343332.,+*)*++-*&'&&)+&$$$%&&'34.124'&&&)(')&##&(-,/00.(((%##$$%$%158>??EFJE6651/../****0*'&'65,*))00,,,,;>;<90((.26++,.345:::8///****,++''''(%%%(+468;<;;''''022;B@111GF>520..06/../+**).)))*0.,,,((*3<;<>=:;<95JJJJIHJCBDB410513::))))-+*+)''**%'19::;===>B32200-2/1,,,,1/123897710/1.+*'('')))''('-+,)('%$%'(*++(('(+,/11IJJIA@;?9999>D866;>;DA@@@JJG>6550;>=<7789AA?@<0015C<=<;54***)*-,..8;<::7633/.,./BHEJC:98656+(&%%&*9CJGJIDD@FCAACA=<*))*<6)('(--.-'*)*(('&()*''*%%%&'().*))&'''0,+++,+./...+)(((3350000123*--,*()/+***+5789---.++++::<<<,++-.***,-.13348:A972220211)(%%'%'*(&$$$'''('''$$'(2.//;;;:=BCA9;640-.-44;;=>JFJHJEJEHCJG<<6-++1101734446((('%$$%%%%%&(()),0149;;<<<=DDFEJDJJFDDEGFD83325894,(()%%%%(:<>FIDIHJ?>=8::@@>;;?110/5I;1EB<<=>>;::=>=>?>>?E@@BA?C>?A=@=;:<>==??@EBEDBDAA8.-.A>>BAB@AFHFJHIIJJJJIJJEFECB'''*7/'''7??FGDBBCEEJG::93283;::9:96445>EA@ACIG9888=10--//2)(((-/)(),)(**/..--::BCCDECEH=86742236::;CHIJHJFJGGJF>:54)((/..-10254799=@>=;9977*''--/24/,,,())-2))'(&&%%**(()0./)10,-.-.--.66JCGDFFCEHBA>=@;;=@>=98;;:<=>=A@@;===@?6644***,,-+*)*.((%')'(&+3331,*((*-/14&&%%(&%%''0&%$$%%&,19(''(1101445==<=<743474.-'(4455;=B?>?@B>>FEGFJECEIEJC>756,,,+(((()(),(''&**(((*-../0.../5545559:6.100/+++)*)()('(+))))+''''))11555469HECEEFJEED::85(''(+)'''2....++++,.,,.>>>DDEGJHJIEDDC7574/..,**+299:@G<;<99652**10-+*(')))''')3445>=>@AEEA6,))*133,**'(((1-+*$%%$%&'))+)++/7*((&''$$$&'%&&(*..5442---5::566555697655668...0=??@ECED@>?>E;///.0+2<7+*)+22?EB@???B?>>@?CBBJGJJJGHH<:788/00....?A??@43329--044769-)((((($$######-./555:<83333@AIID11107/**&&(((&&9:856;>JHJJHJGIJGJJFHCA977799:IHE?<:;.-,(%&'(.0-,,,'678<<<7,,-AJC=88BJDEIGE@72213-7709=<>A?;856686333-,-778889GFIGHIEFJHFE@A>?::;;66/..((()1174)&$$$$'17:<ABGGF:984@?@312))()+,,.0033=>?A@EJJHJD><;:)(()-,++(-,*+*+**-,'%%%&$$$$$$()))+('(---''('%%%),((/.///**('((,20(('&(''''((*7/'(((.148>;8878:775))))**+@@=8;;=EEJFCCFDBGBAE>>741011,,,-,,1.0)&').)(*-3>DJCDCGJGJG4434CCECDFGHGIFJEHJFGJJJJJJFFB6667>=89655-78771;9=>((((344843228;CCCCDDDJH4443334JB??>==<<JE=ACJJJIHECCGB;0-,+,+./*(''(+$%)-.--..*''%&''((%%$%(&(),1''(%%%+*-&'4<=>=>-,,,@A=<;<99::GA@A?I85&&%)1((((7:>;;;;=?AF666<?77BD@D>>>6545@@FEEFDH;::;>6447EGEDGFFCEC@DGHGEJB@A>5557940001/,-./555.,+,--''&'01=?>@FGCBA>::@@,(,&)+0&%%'()-0...&&&&(+((***/1((<=@DCDDFDC=;;CCCC>@?0>?>@?@21110//02.-*&&&&%%(.689<==<;>>HF<;<<?@A@CC@??=AEDEIJJ?=<=?J=<*))***+''''+.-+-=DGJGJJCJJGJFB=>=@GJA@AB<;;<;CFCEDEEJGFJHHEIJHIJFJJJJJJGFFJJJIJGJJHHJJHIJJJJJHJIJJJJJJJJIJJEDCCDJHJAACJIJJCGC94572333@><543329;;;:=<8EC@GJEFJDDE?>>::0336@HGJJJHGJJHJHGEFHJJIIJ?@A000110005;B,,,,1-028888?787643+++*'&&&&'=@@DBD@?@@AG@CA7777H74)22:9===HEBB3334A>@AGDG@?522(''&''/34)(((+6./005:21AC==>=D?;><<-----33875;:9677AB@@?<@?@0///442-()=?B><<>JEDF?7;;653388C<??7777:::???<===---.4433333...*'%&&&&&559@//..55***))*494444988899;>::8,,,--??@><<<A:::82&&&&',--'&%)**-//103411103./=<?JHEECDJFHFFGJJIFGJHGJIJJEA>7?9,,,.<86442&&&&&&&$##&#&%%(-151//+&&&&/../33//+))**))))CDICCBCJEJH=99577@=@@:10.-(326>@ADFIGJJFJGEJJE@?<>@CBA5333)&$$$%&(+/)((('''')'+(()(*+(((5://55<<==BE@@@>CCCFB@?7776;3-,..DDJJFJJEJJJIHFJJHIJJHGGGJJHJDC====ED>===FJJFB-,,++++.-..****(&%%(811278067.(&&&&&--7////8899:=??;666892.-.*.-+*))468760011IGHJA>>;<;:('',)'%##+',01345/,,'0,-5B=<989;;444011>>:4454=>JJJJFFIGJFFBJ:999;<EFIEHCH>>+*)*34;953'''9:5....@;;<><21,+--.++,>><<;;=<<;700,&&$&,,,+1153201.//667452105470118A@<44@BE@?;66403.-'('(//300-)**2/...25.--..67:?>?@B66DJJGJJGIHJEJFHJDH@GACJ@?51/&%'&'''+/)))*-,,/73.'&&':;?A@?=@DEA>>?>@DJE<<<=JA;,,)''''&&&'++*/+58<:522353+&$&'())++,2/)0)*22>1++&4756:4B<:7,,'&&&%$$###$&(&')''$##'%%&*,.-,-44)''00*)+41011,++.>544221/276598:55EA>::;889768766554..--*(()()))0+*)+/48;>8))).5300//++..//7@ABAF;85(-+)''..+&('('')'&(()(02++++543---,+%%&')(*'&'&&&%%%&$##((,****)*)(((*.0//--..-+++-,-**)(+*'(()45793+++--000111??ACBBDDJF<;;8998?(?=>=FD?<>JED>>==911114,'--,0456678---/57:,,991,,-252BCA7774447?IJFJF@@0003</..<=<=>A??@>C@=<<>?>>>@ABB;222/*%$%'$$$#%%%&%&(+,353-&%&$&%'**,10/''''**-/0)11582==><;<922346:=4011572122JECB<>66(((((+,&&''*'%&%&&&$##$%&'))(*&%##$&&)).+*+)**0:3335..*)**5-.)%%$$((()563232339377,'')+*+++,.0721+())8:;>662.,,,+(()/86656;;6344@GFJCFEJF00003''''+-)()''((((+200('''7:::;<BDEEGEEEJGDGHEE8777;84586699430.//00''''-..0...)'''$$$%99@:56/08:94;@AACA@=;2223800.++*))''()+*$*.0/1-++&%%%%'&'),.,,,822999732214223)))'))789555655810023450))-*2'&%$%$%)))+**((''''+,..1./--*'&')(''(''%%%%&*+0)'&$%+''$$$%'%%&'*)%%'''&&'*((()*(()()))(''&'&
@Glass_T7V_17_D3_14_2_13
GCTGCGTGATTTGTCGATTGATCAACCGTGCCGCTGCGCCGAAACTCGGGCACAACGTGACGGTAATCAGCGAATCCGGCATCAATACTTACGCTCAGGTGCGCAGAGTTAAGCCACTTCGCTAACGGTTTTCTGAATTGACCGAGCGTTGATGGCCCATGACGATTTGCACGCCGCCGTGCGCCGGGTGTTGCTGGGTGAGAATGAATTATGTGGCCTGACGCATCAGCAAGATGCTAAAGCAGCTTATGACGCGGGCGCGATTTACGGTGGGTTGATTTTGTTTCAGACATCACCGCGTTGCGTCAACGTTGAACAGGCGCCAGGAAGTGATGGCTGCGCACCCGTGCAGTCTGTTGGCGTGTTTACCCGCAATCGCGCTGTGCCGATGTCGTAGACGGAGCAGGTGTTATCGCTGGCAGCAGTGCGACTGCATGGTAATGAAGAACAGCTGTATATCGATACGCTGCGTGAAGCTCTACCAGCACATATTGCCGATCTGGAAAGCATTAAGCATCAGTGAAACCCTGCCCCGCCCGCGAGACTTCAGCACATTGATAGATGTGTTGACGACGGCCAGGGTGGAAGCGGGCGACGTTTGACTCGTCAGCAGCTGTTCAATCGTTCGAATCGCTTGGCAACGTTCTGCTGGCAGGAGCTGGGGGCAGAAATAACTGCGTGGAAGCAGCACAAACCGGCTGCGCCGGACTTGAATTTCAATTCTGCTGTAGGACGCATACGGGCATCAAAGACGCACGTCTTTGCGCCTCGGTTTTTCCAGACGCTGCGCGTTGTTGATAACTCGGTACCAAAGACGAACAATAAGACGCTGAAAGACGTGCTTTTTTTCGTTTTGGTCCTTTGAAGTTTAGGGGATAGTCCAATTATTGAAGGCCTCCCTAGACGGGGGGCCCCTTCTTTGTTTCTGGTACCCTTCTAAATTCTAGCGGCCGCTGCAGTCCGGCAAAAAAGGGCAAGGTGTCACCACCCTGCCCTTTTTCTTTAAAAACCGAAAAGATTTACTTTCACATTATGCAGGCTTCCTCGCTCACTTGACTCGCTGCGCTGGGTTCGTTCAGCTGCGCAGAGAGAACGATAAGCTCACTAGAAGGCGGTAATTTACCAATGCTTAATCAGTGAGGCACCTATCTCAGCAATATATGTCTTATTTCGTTCATCCATAGTTCCCTGACTTCCCGTGTAGATAACTACGATACAGGAGAGCTTACCATCTGGCCCCAGTGCTGCAATGATACCGCGAGACCCACGCTCACCGGCTCCAGATTTATCAGCAATGAACCAGCCAGCCGGAAGGGCCGAGCACGAGAAGATGGTCCTGCAACTTTATCCGCCTCCATCCAGTCTATTAATTGTAGGGAAGCTACGAGTAAGTAGTTCGCCAGTTAATAGTTTGCGCAACGTTGTTGCCATTGCTACGGCATCGTGGTGTCACGCTCGTCGTTTGGTATGGCTTCATTCAGCTCCGGTTCCCCAACAATCAGGCAACATGATCCCCATGTTGTGCCAAAAAAGCGGTTAGCTCCTTCGGTCCTCCGATCGTTGTCAGAAGTAAGTTGGCCGCAGTGTTATCACTCATGGTTATGGCAGCACTGCATGATTCTTCTTTGTGTCATGCCATCCGTAAGATGCTTTTCTGTGACTGGTGGTTGCTCGACCAAGTCATTCTGAGAATAGTGTATGCGGCGACCGAGTTGCTCTTGCCCGGCGTCAATACGGGATAATACCGCGCCACATAGCAAGACTTCAAGATTTGCTCATCATTGGAAAACGTACTTTGGCAAAAACTTTCAGGATCTTACACTATCAAGATCCAGTTCGATGCAGCCCGCTCAGTCTTCCGCCAACTTAAACGCTTCAGGCATGTTTTCTTTCACCAAGCGTCTCGGTAAGCAGAACAGGGAAGGCAAAATGCCGCAGAAAAAGGAAATATTAAGGCGACGCGGAAATGTTGAATACTCATACTCTTCCTTTTTCAATATTATTGAAGCATTTATCAGGGTTATTGTACCGTGAGCGTGTCAGTTACTTTGAATATCTTTACAATCACGCATCTTCCCGACAACGCAGACCATTCCAGTGAGCAAAGCAAAAGTTTAAAATCGCGACTGGTCGCCTACAACAAAGCTCTCATCAACCGTGGCTCCCTCACTTTCTGGCTGGATGATGGGGCGATTCGGCCTGGTATCAGTCAGCAACACCTTCTTCACGAGGCAGACCTCAGCGCTAGCGAGTGTATACTGGCTTACTATGTTGGCACTGATGAGTATCATAAAGTGCTGATGTGGCGGGAGAAAGAGCAGGCTAACCGTGCGTGGCAGAATTCTGTGATCAGGATATATTCTGGCTTGCCTCGCTCACTGACTCGCTACGCTGGGTCGCTCGACTGCGGCGAGCGGAAATGGCTTACGAACGGGGCGGAGATTTCCTGGAAGATCCAGAAGATACTTAACCAGGGAAGTAAGAAGGCCAGCGGCAAAGCCGTTTTTCCATAGGCTCCGCCCCCCTGACAAGCATCACGAGATCTGACGCTCAAATCAGTGGTGGCAAAAGTACCGACAGGACTATAAAGATGCCAGCGTCTCTTCCCCCTGGCGGCTCCCTCGTGCGCTCTCCTGTTCCCTGCCTTTCGGTTTACCGGTGTCATTCCGCTGTTATGGCCGCGTTTGTCTCATTCCACGCCTGACACTCAGTTCCGGGTAGGCAGTTCGCTCCAAGCTGGACTGTATGCACGAACCCGCCCGTTCAGTCCGACCGCTGCGCCTTATCCGGTAACTATCGTCTTGAGTCCAACCCGGAAAAAACATGCAAAAGCACCACTGGCAGCAGCCACTGGTAATTGATTTAGAGGAGTTAGTGAAGTCATACGCAGGTTAAGGCTAAAGTGAAAGGACAAGTTTTGGTGACTGCGCTCCTCCAAGCCAGTTACCCTGGGTTGAAAAAGTGGTAGCAAGCCTCAAAAAACCGCCTGCAAGGCGGTTTCGTTTCAGCAAGAGATTACGCGCAGACCAAAAACGAATCTCAAGAAGGTGACACATTAAGATATAACACTCAGTGAATCAGAACTTCCTAAGGATGCTCGGTCATGAGATTATCAAAAAGGATCTTTGGCTCGAATCCTTTTAAATTAAAAATGAAGTTTTAAATCAATCTAAAGTATATATGAGTAAACTTGGTCTGACAGTTACCAATCCCTTAATCAGTGAGGCACCTATCTCAGCGATGTCTCTATTTCGTTCATCCATAGTTGCCTGACTCCCCGTCGTGTAGATAACTAGATACGGGAGGAGCCCATCTGGCCCCGTGCTGCAATGATACCGCGAGACCCACGCTCACCGGCTCCAGATTTATCAGCAATAAACCAGCCAGCCGGAAGGGCCGAGCGCAAGAAGTGGTCCTGCAACTTTACTTGCCGCCTCCATCCAGTCTATTCCATGGTGCCACCTGACGTCTAAGAAACCATTATTATCATGACATTAACCTATAAAAATAGGCGTATCACGAGGCAGAATTTCAGATAAAAAAATCCTTAGCTTTTTCGCTAAGGATGATTTCTGGAGTAAGGTTAACCTAGAGTTGACAGCTAGCTCAGTCCTAGGGACTATGCTAGCTTGTAGAACTTTTCGGGATACGAAGCTATGAAGGACGCAAAGAGGGAACTAAACACTTTACTAGAGAAAGAGGAGAAATACTGAGATGGGTAAAAAGGATCAGCGATGAAGCCAAGCGCTCCCGTTGCAGGGCGGTTTGCGCTTCCCCTGAGTGCCACCTTGGCTTAGGGGATGCGTCGCAAGAAATCTGGTGCCGCTTGGCAGGGTCAAGTAGTTGGTTGGTATTGCACAAAACTCACTCCTGAAGGCTATGCGGTCGAGTCCGGAATCCCACCCAGGCTCAGTGCAAATTTATCCTGTGGCTGCACTTGAACGTGTGGCCTAATAACTCGGTACCAAATTCCAAAAAGACCCTGCAAAAGGGCTGTTTTTCTAGTCCACATCCACATGTGCGGACCTCGGTACCAAATTCCAGAAAAGAGACGCTTTCGAGCGTCTTCGTTTCGTGCCATCGAGTGGCGCGCTTAGTTCCTCGTTTTCTATTGGTGAAAGAAGAAACGAGAAACTAAATACTAGAGTGACCGCAACTATGATGATGCAAACCGACTTAAGCCAAAATCGTCGCAGACAAGGCGATTTGGGTAAAGCCGCAAACAGCAGCGACCGCTGGCCGGTTTTAGAATGAGGTTGGGGCCCAGCACGCGACATTTTTATGATGCGCTACAGGTACGCACACGGCGTTTGTTCTTGGAGTCCGGAGAGCATATCTCGCATCAAAAGGCGTAATCCGTGATGATTTCAATCCAGCACGCATTCCGGCCGAATTGGACGTTACGCTCGGCAATTTCGGTGCTGACTCATCGAATACTTTGTCGGGGAGCTTTGATTTACCATCGTCGCAATCCTTCACCACCGAATTTTCTGTCTAAAACTTCATCTCGACCCTTCCCGGATACTATCACACTATTCCGGCCAATCCTGCTTCTAATTCTTTCAGTGCTTGGGATAAGGACCCAATATCGCCAGCTTGCCGCCGTCGCTCACGGTGCCGATGGGGTGCTGACCGAAGTCAGTAATGAAGAGGAACAGGAGCGCGCCATTGCATTGCGAAAACTAGAAGGATTCATAACATCTAAA
+
$$(*2,,''''@;<6+++,.....)$&''%&&('()*468468CB@,))06.--/?GEJIJEHJFJHGJJJIJJJFJEDEB@@?BCE7777GGGJJ::CCHFJI+(&')735;88788<)::DBDC9999?8(('(*)*'$$##%$%%*((*/5889JJGFHJHGJGJJGHHGJJJGGJJIGJJB>@A:G??@@@;;=<+***/.(()((((94,,/0<:;:;>(((((().+)%%%')*>BFA@B@D=B:<=DJ7775<6''''.,357@?AA@I5555C>4//0''&&&34B<<==C===86000.//+,,*,,,++5/.10.383935---,+(()))%%&)'((%%%%%$$$%%$$&&*'&&%%%%&&,,,1/..,(''+,-102311'&'&%%%$$$$%$$&%',-((+(**&'(')((,-()%%%%''9:6676;;47689<<=>ADDGFCGJEDEDGEHJJJE>=2+)&%&&)&%%%+++0&&%%%&33+,,-/-+()7:99:?@EJG777666344<;;::10/,,,./323/..,'(('(),))''(&,)(()0..//2*+++**.44?JEJJHJE>?HHBBAA/---0/2-+++-,.(&%%&''((((&&&&'&&&%%&'&',,,/*-:?CA?>>34436011*''&&&()'''/0..--0)1115321177;=83'&&',++54>>@<BCC==:221361''&%)+&%%%66776765*&&%%$%'')+++/<@@@@CGD>>=>ACCB<;731(((,177>??AA3,**+;;;??=;871.*(((+/2//0.*)))+4501110)))45&&&%'')/-++)&'79''(,(((),+.3:1((7=?6555972.*)(('''((()>1-,,/238767/.../2/-*+-(((02/**+2269.*&%%%'(')3157:0/)''&''*(,%&%%%%&%&$$&&*((*)))00189>DCC@BCEC>=644*))*)+)***..:;<@<;:551//8222+&''..''%''(-0'&&(')**)&'(&&&')%$$$'((0))2<7777336,''+,4579@A?>:***,3)))*.('&()('%%%%%&&&(%%&'*))),/034-----?A@A@;;;<C961112:763223377843335--,,*+++2+++))(''))---.30101-,-.657'%$$$$%%%%'()((((&')()*+((('''%%&'''+14--10,+**./)()('''./<ABGB???IIDA=<>?DB;::7966<=?CHCC8888)(():89>>BJEEGE@D5554(11((((9;;<<999<<DB?B>A<:782/))''(*/.4,,,:=>@CF5+++4/)---+655??;>=;47211,,,(./235-,-.7>:87+(%$%&())/,,--;;<>;?@@@BJIJFHDDDGD;:::BBBDCCGJEC?9<;77(((//-==>FGFEEBB??=::;7777<853/.+,.7=;;=@=222311++''1/12/00***)*((&$###%)*,03774///.),**,%%(-0220)))*-++++23/+,1166*))+)*10012=@@ABDJJJDJIJEFE;:9<A@;;::=@::A989BBABEDFFFJHJCFGFJJH=<==IGJBBDIADDBBBJJHHHFJFHJFJGFHGCEIIIIFJJ=<=@:65,)&&%%%$')))=88776;;9:20030.*++++89=>888:?@C?CCDGEIJ?>??AJEFHJCBD4334JDBED?<=;<>>>BECIIHIJ@>><-*)&()%$$$+##%*++'''',+,*-()-'''('&&&'&&*+,-44.-('&%$%02:94'&%&(&&$###$(3/+.''%$&''&$$%%&$&',+--'&&%)%&&%))*+&'()'&&&'&&'%'+''(*4)((0+*+'&'%'),((..2121115...'&'..1:5321339;/.,+,('%&.111/--,++)'%%&)&)))&(&'9<GIHEE=;;>B@A8873+))*724541040002253//*''/;;1113560.---+//3-++($$$$$%''))'''&&$&%$$'-((()+*('(+*(%%(+1/(''(,,2165264///08+*)('&&'*,,,++,,--0-.-)));6220.0055/('%&'*,++'%&'(-,-.9@EB?@A998<A;4442--)*,=98::5.//5B;ACBEB95008:D??=@@875/,''(;GJJFGI6556=:;;;<;;F@9=::FDECFDGJFJJJCA@::AGIJJA?@913:::::556++++;911129;=<<=FJEABD,&&&%'$#$#$&%&&&)&&&%++*-))'&&&(*+('%%%%&)$$%(')&'$%%&&(''(&*&%&%%%(,((56555'0'')&%%&+*&&'878:.++,,1>>=5663545;****/-((():;BFJEFGIGGIEFIIJJJEDFCBE677;@@?JB5300.+,+++46<77852-,)*(*1/.-***+--)**...>41+))(('+,31))&''',*,**,,,+*,+445---2<>?7?@C<B::78732139:88;11,*+2:555669783335?BD==>9::)))4(('',(***('&)212///1.,)**(''((+'%%&&./220347-,++,+.1'&&''&''(**,1576368693.)52./.-.344302<@GC@::DJGFFJJJIFEGEC=3333:;CBAABJJJIJJIDECDGF@?@==<=644556=GCDEFGDJF;;:;C@?@::977----<<<><=4444:95//779A><;?CB?>?@GJIHJIJEHJDA>92229@@@DC;;;?D=5445;=976780.,+(''&%%&%%&&(,-1(((((((,:2220001/.-.9<==>>BA?=<-,-6<@?=9-**'&'%&..2//*)**--.*30744''-'(&&243AABA@ACEJJ;:9100000..0055344;<:;:=>@=:*&(%''())(')-,*('()(''$$&'((&&))7;;:2***),)''233**&'+'&&&+'&%%...>@BCABC4544D>>>=***+01---..-+*,+/20/.))($%$%&&''''&'''((**&&$%&%&''&$%)&'($##%'()*.***))**35635559@==:766;;;('&&((($$$%&%$%+4::=@GA@@?FDCIIHJDEFBDAIJCBCFJ@??>BCBDEEBE<<++)))*)**(--%)**<88:??=<651./01<850,-;ACEDGCEGHDEA@?@>>*''%&*)$%$%'*./:4-6678898::CBABCDGIIHA4333B@;<----633390//01,,+'&%%).1-,+++,03231...//'''0<985679A>87746348:;69..-54-.80.//CIGFJFBDGEDCCDD:::;@@CD>>>AEEDA<<;;<<?;3//.1**'&&%('.--.3<=;=888975)&%&')**'&&;<5C@??@@@@@BBAJA@AAAAAA;:::55545435589>?>?<?=<<<AAB@?==>:999@BB@>:117;:;6655111146<<<<>EABEA=@A@AA?<:0=:=??>?@AA><;6**)44<?@?B><:;***+6/1***'''')($%%$$$$$,/01703:;<<?>>>>6,+++4<-+++;>=<<=>=**)*)'&&%&.,.024.,*)'++('&&&244:;;;>=<;89767786650:5888;<?A?>A?@@;44>@AB@BA?@?AD0.+)(%%%%),.01,++,-,''&%%%')----.-**)-,(((-)*/+00(/..118**)*.-,++--+,7776300.5525565,00192225;:,)*((&%&''+*+++,/,+,+/..034;;;9<>>?43333'''(---8689////<@@:879@?/,,,,64,*,2/..65554320.---+--+**122.,,(((,/1731,,-5////0-*+)(&'+-9?E????BEBCDFCCBA9555=.--)***)(***0104430%(%$%&&(('&&%%&%%)./-(''&%%&(+'&$$%$(&'')%%)),-1248952//09677011.1008433//-+++-:;<<:9:;6455900.*)''''1(('&&%%,+)))*0-,--+,,,(''''8>,++*04*)''''(2125//0*(&0867779<><=42221//)'''*%%&&,-1010++(((/445:+**+.*((((%%&),,,-675,+++.28880//05/.'&'&'(('&'()(%)).13337444***),,,,46;6554@>-,,/+((((--'%$%%&*&%%''&&'',-....944---+-*+,()&&)(,,**'')*)))*,,+%%%%+,)*,02.+()(),'&%&%%#$##%$%''-3:95544)))*514000,---0*&&%/5+**+,++.,($#$$%+1-*))&&&'%%&,./14'')**))+0(''%&%%%%%&(&&%'%&&'('(*'&%$$%885353/'&%&&#$%%(&%&%$##/'(%$$&%%$$)(&'(&)//&&&&%%%&))&')'''%%%&(()-(,&'((*)**)(&'%#$%&*(((%'''&(&&('''$$%%&&%(2)&&',')'&%$$%%'(()%%%%%$$$$&.2667A@??>?>==843))))))))(($%&$$$$$$%))++)(((*,,.49;>-*******?BCEIEEHJIHHHIFJI?HC9999.))(&&$%%*)(($$$%(.'&+'()$$$#%'&$#%
@Glass_T7V_17_D3_14_2_14
TCACGCTTACCAGCAACGTTTCTAATAGACTGGATGGAGGCGGATAAAGTTGCAGGACCACTTCTGCGCTTCGGCCCTTCCGGCTGGCTGGTTTATTGCTGATAAATCTGGAGCCGGTGAGCGTGGGTCTCGCGGTATCATTGCAGCACTGGGGCCAGATGGTAAGCCCTCCCGTATCGTAGTTATCTACACGACGGGGAGTCAGGCAACTATGGATGAACGAAATAGACAGAATCGCTGAGATAGGTGCCTCACTGATTAAGCATTGGTAAATTACCGCCTTTGAGTGAGCTGATACCGCTCGCCGCAGCCGAACGACCGAGCGCAGCGAGTACGTAGCAGAGGAAGCCTGCATAACGCGAAGTAATCTTTTCGGTTTTAAAGAAAAAGGGCAGGGTGGTGACACCTTGCCCTTTTTTGCCGGACTGCAGCGGCCGCTACTAGTAGGGAGACCAGAAACAAAAAAAGGCCCCCCGTAGGGAGGCCTTCAATAATTGGACTATCCCCTAAACTTCAAAGAACAAAACGAAAAAAGACGCTTTTCAGCGTCTTATTGTTCGTCTTTGGTACCCAGTTATTAATATGCGCGCAGCGTCTGGAAAACCGAGGCCAAAAGACGTGCGTCTTTGATGCCGGTTGGACTTTGTACAGCAGAATTAAAATCAAGTCCGGCGCAGCCGGTTTGTGCCGCTTCCACGCAGTTATCTGCGCCCTAAGCCCCCCGCCAGCAGAACGTTGCCAAGCGATTAGCCATTTAATAGTGACCAGTCAAAACGTTGCCCGCTTCCACCCTGGCCGTTGTCTAAAACATATTTATCAACGTGCTGAAACTCGCGGGCGGGCAGGGTTTCACCGACGCTTAATGCTCCAATGGCAACATGTGCTGGCAGAGCTTTTTTCACGCAGCGTATCGATATACAGCTGTTCTTCATTACCATGCAGTTGCACTGCCGCCAGCGATAACACCTTAGCTTTGTCCACCACATCGGCAATATCGTGATTGCGGAACACGCCAACATACTGCAACGGTGCCGCAGCCATCACTTCCTGCGCCTGTTCAACGTTGACGCAACGCGGTGATGTCGCAACAAAAATCAACCCACCGTAAATCGCGCCCGCGTCATAAGCTGCTTTAGCATCTTGCCCACGCGTCAGGCCACATCTCTTATTCTCACCCAGCAACACCCGGCGCACGGCGGCGTGCAAATCGTCATGGGCCATCAACGCCGAACCAATCAGAAAACCGTTAGCGAAGTGGCTTAACTCGCGCACCTGAGCGTAAGTATTGATGCCGGATTCGCTGATTACCGTCACGTTGTGCCCCAGTTTCGGCGCAAGCTCGCGGGTACGGTTGAGATCAATCGACAAATCACGCAGATCGCGGTTGTTGATGCCAACGACTCTTGCTCCCAATGCAATGGCGCGCTCCTGTTCCTCTTCATTACTGACTCCGGTCAGCACCCCCATCTCCAGACTGTGAGCGACGGCGGCAAGCTGGCGATATTGGTCGTCATCCAGTACTGAAAGCGTTCATCAGCAGGCATCGGCCTGGTAATAGCGCGCCAGATAGATCTGGTAAGGGTCGATAATGAAGTCTTTACATAAAATCGGCTGCGGGGCGATTTGGCTGACGATGGGGAGGAAATTAAAGCTCCCCTGAAAATATTTCTCATCAGTCAGCACCGAAATTGCCGAAGCGTAATGTTTATAAATGGCGGCAATGCGTGCTGGATCGAAATCATCACGGATCACGCCTTTTGACGGCGACGCTTTCTTGCACTCCAGAATAAACGCCGTGCGCGCACCCTGTAGCGCATCATAAAAATGTCGCGTGCTCGGCTGAACCTCATTCTGAAAACTGGCCAGCGGTTGCTGCTGTTTGCGGGCTTCTACCCAAATCGCCTTGTCTGCGACGATTTTCGCTAAAACGGTTTGCATCATCTAGTAGTCCTGTGTGACTCTAGTATTTAGTTTCTCGTTTCTTCTTCTTCCAACGAGAGACGAGGAACTCGTTCGCCGCCGCTCGATCAACCAAACAAAAAAGACGCTCAAACATTTTCTGGAATTTGGTACCGAGGTCCGCACAGGTGGATGCGGACCAAAACGAAAAAAGGCCCCCCTTTCGGGAGGCCTCTTTTCTGGAATTTGGTACCGAGTTATTAGGCCACACGTTCAAGTGCAGCCACAGGATAAATTTGCACTGAGCCTGGGTGGGATTCGGACTCGACCGCATAGCCTTCAGGAGTGAGTTTTGTGCAATACCAACCGACGACTTGACCCTGCCAAGCGGCACCAGATTTCTTGCGTACGCAATCCCCTAAGCCAAAGGTGGCACTCAGGGGAAGCGCAAACTGCCCTGCAACGGGAGCGTTGGCTTCATCGCTACTTGACCCATCTAGTATTTCTCCTCTTTCTCTAGTAAAGTGTTTAGTTCCCTCTTTGCGTCCTTCATAGCTTAATCCGAAAAGTTCTCTAGTAGCTAGCATAGTCCCTAGGACTGAGCTAGCTGTCAACTCTAGAAGCGGCCGCGAATTCCAGAAATCATTCGCCTAGCGAAAGCCAGACTTTTTTTATCTGAAATTCTGCCTCGTGATACGCCTATTTTTATAGGTTAATGTCATGATAATAATGGTTTCTTAGACGTCAGGTGGCACCATGGAATAGACTGGATGGAGGCGGATAAAGTTGCAGGACCACTTCTGCGCTCGGCCCTTCCGGCTGGCTGGTTTATTGCTGATAAATCTGGAGCCGGTGAGCGTGGGTCTCGCGGTATCATTGCAGCACTGGGGCCAGATGGTAAGCCCTCCCGTATCGTAGTTATCTACACGACGGGGAGTCAGGCAACTATGGATGAACGAAATAGACAGATCGCTGAGATAGGTGCCTCACTGATTAAGCATTGGTAACTGTCAGACCAAGTTTACTCATATATACTTTAGATTGATTTAAAACTTCATTTTTAATTTAAAAGGATCTTAGGTGAAGATCCTTTTTGATAATCTCATGACCAAAATCCCTTAACGTGAGTTTTCGTTCCACTGAGCGTCAGACCCCTTAATAAGATGATCTTCTTGAGATCGTTTTGGTCTGCGCGTAATCTCTTGCTCTGAAAACGAAAAAACCGCCTTGCAGGGCGGTTTTTCGAAGGTTCTCTGACTCAACTCTTTGAACCGAGGTAACTGGCTTGGAGGAGCGCAGTCACCAAAACTTGTCCTTTCAGTTTAGCCTTAACCGGCGCATGACTTCAAGACTAACTCCTCTAAATCAATTACCAGTGGCTGCTGCCAGTGGTGCTTTTGCATGTCTTTCCGGGTTGGACTCAAGACGATAGTTACCGGATAAGGCGCAGCGGTCGGACTGAACGGGGGGTTCGTGCATACAGTCCAGCTTGGAGCGAACTGCCTACCCGGAACTGAGTGTCAGGCGTGGAATGAGACAAACGCGGCCATAACAGCGGAATGACACCGGTAAACCGAAAGGCAGGAACAGGAGAGCGCACGAGGGAGCCGCAGGGGGAAACGCCTGGTATCTTTATAGTCCTGTCGGGTTTCGCCACCACTGATTTGAGCGTCAGATTTCGTGATGCTGGGGGGCGGAGCCTATGGAAAAACGGCTTTGCCGCGGCCCTCTCACTTCCCTGTTAAGTATCTTCCTGGCATCTTCCAGGAAATCTCCGCCCCGTTCGTAAGCCATTTCCGCTCGCCGCAGTCGAACGACCGAGCGTAGCGAGTAGTAGAGAGCGAGGAAGCGGAATATATCCTGTATCACATATTCTGCTGACGCACCGGTGCAGCCTTTTTTTCTCCTGCCACATGAAGCACTTCACTGACACCCTCATCAGTGCCAACATAGTAAGCCAGTATACACTCCGCTAGCGCTGAGGTCTGCCTCGTGAAGAAGGTGTTGCTGACTCATACCCAGCCTGAGAATCGCCCCATCATCCAGCCAGAAAGTGGAGCCACGGTTGATGAGAGCTTTGTTGTAGGTGGACCAGTTGGTGATTTTGAACTTTTGCTTTGCCACGGAACGGTCTGCGTTGTCGGGAAGATGCGTGATCTAAATACATTCAAATATGTATCCGCTCATGAGACAATAACCCTGATAAATGCTTCAATAATATTGAAAAAGGAAGAGTATCAGTATTCAACATTTCCGTGTCGCCCTTATTCCCTTTTTTGCGGCATTTTGCCTTCCTGTTTTTGCTCACCCAGAAACGCTGGTGAAAGTAAAAGATGCTGAAGATCAGTTGGGTGCACGAGTGGGTTACATCGAACTGGATCTCAACAGCGGTAAGATCCTTGAGAGTTTTCGCCCCGAAGAACGTTTTCCAATGATGAGCACTTTTAAAGTTCTGCTATGTGGCGCGGTATTATCCGTATTGACGCCGGGCAAGAGCAACTCGGTCGCCGCATACACTATTCTCAGAATGACTTGGTTAGTACTCACCAGTCACAGAAAAGCATCTTACGGATGGCATGACAGTAAGAGAATTATGCAGTGCTGCCATAACCATGAGTGATAACACTGCGGCCAACTTACTTCTGACAACGATCGGAGGACCGAAGGAGCTAACCGCTTTTTTGCACAACATCGGGGGATCATGTAACTCGCCTTGATCGTTGGGAACCGGAGCTGAATGAAGCCATACCAAACGACGAGCGTGACACCACGATGCCTGTAGCAATGGCAACAACGTTGCGCAAACTATTAACTCAAC
+
4&%&%%%'%%%$&%%+,,))-(++,.*((()&(,:===AABIIIJEDDCEGGFJIHJIJJJJHHJHF655-)*06AEIICFDJJFJJJJJHJJEFJJF@A@@JHGJIGJIGJJIJIIJ@6456=53341122BBGJGEIB@AAACCC????F;;;<888;?BCHFJJJIJ@@83B@BB@A00000ACBDBGJHJFEHHHJBFBC?;9'''1((:ABCBAAB@88B;7333-,**-8:;;GGDIJJJHJJGJJGGJJHHJJJIJJIJHJJJJIJJJJJIFEDGJGCBBB>==;><==>DB>BFIDJEHJJJJGGGGJEJGHJIGDED@?@9---,%$$$((211039@B989AABCJJHJIDJEEDIJFJGHGJGDBEJJJJJJJJEHHJJJJJFGIIJHHJFIHAA@@B623,*.,)-/))(%133889;<AHHHFBBBDHC844:;;;JDCCD????IJFBDJJJJJGJEEJHF9845@AEEGHHIF<<<<GFDHFJJDJGGJJGJJIIJEHF1106<--((/7A@99:@JFGCHA?>?AHHFEJIEDEEIJCA:;:224;<<<BCG9@=3/006777CIJJJJIDICJJFJHJFJJIGGJHHJIJIFJJJJJIJGHHJJJJFIJJJJIGII?;=<A942..-*&'''@BJJGDJF@==EDCIHFJIJJIHHHIIJJJ@>>>HCGIIEEGGHJJJJJJ99898999?><;=/.01@C@JADCAIFEFHJD==>89809997463333.../.:<?,,,,,,7CFHHEE@;;<JGDIFA>>@?@532F8IHIGJJJJHJIJJHGDHJJGABB@GGJJIJJJJJJGJGJJJJJFEGEIIJFJHJIFGBDFGICDEDDABJI?++++>7466**+BJEDDEHFHCCC:9910/*)((++,-)++?BGJFJJJJHJGJHJIHIJJJJJJFHIIBJF?BDCEIJGJJJJJJJFHJJDFFBDEJJJIJEIJJGJEJIGHJJGJJIJGIGJJGJIIIIHJJJEDFJJGIJJHIJJ8777IGFGIJIEICJ<B3655211013@BCDJJ<===JJHFGB@><??DBBDEGJJ?@@?JFHIJJJJIJJJHJJBE??@=?55665:9;?<6678D>6667BA>?E@????>>@>=?CGGAAB=<<<JJIFJJJHJJHGDGD6338:<EC;;)'''(,///0128:99?>@JCFJDDGGFJIJJDCDEJJJJJFHFDD>8778I=>>>E@@ABEG;;;:;;@HBBCBJJHJEJJJGGGJJJHGJIJHJGFJJJJJFHJGHJJJJGHJJHJJIJJJJJJJJJJGDEDJJJFJJIJJFHJIJJJJDIDJIJ@>@GJJEHGJJGFGHJJFJJJHEFEJIJJF77781..+,,644:>>>@EEEJEJIEGCDIDJEJJJFFGFAB@AIC100-+*'%%'+4=<>CAJJJJGJIJJEFHEDJ<:58=?2?5DGJCJHJ??=9;:0-,')8C=>=1110795622,,@CJEFJJBDCCJJJBBADJJFHBBJBF@EHJGFHBBDEJEEJGHFEJJJGHIJJJDE..,%'''(((79HJIEIGJJIFIJJHJGGFFAA<;:,))*2))22411>??>AA>;::;BGGFEHGJJJJJGJCBA@@666DFDJJFDHJJJGHIJJJJHHJJHDBD;@@IFAB<A=@>.,,/:9**==>CHDEJJBA@26@44JJJIHJJJGJJJJHJJJJBBB<>>?JDCCBEE5555C@?@AJGJJFCBBACCAA@@C1--,-)()6889@===99:;JJJIJECJJIEGJFJJJHIIIJJJHJHHJJJJJJEJJJGJIJJHGIJGJJIHFGBBBBJJFEFDHHGJ@>>>AHJIFJJGCB=>EDEIEDEJIJFBAC//:;8677GIHJJDJIGJJJEFEFHJIHHJEJ9JJJJGDDHJCABBJFHDECFFEFGJGJGJGGJJJJJJD=9C::=BHGJHJFJIJJJJJHIJEGB@@ADIGHHJJGJJJGIJGJJEEEJHH9==62<3***?=>>=?@==IBJBBA864.,,%%&&'(.*,('&&&%%&'()((((210-,&&'0111)((232344****+,2)'&%(//3@>DGCEF?DDBDB?AABDJJJJIJJJJIIJJJIJIGCDECFHJH1./3B@9889::BJHH8,'3ACGJJCCJ<<<<BBIB89<9:846623414338230014?D;;;9ECEECGGHJJJJHJJFIIHJJIGJJFIIFGJJHJIJGJEDEIEJJFGIJHCCCJGC?BCBCCAA@BDDJ:8889:2+*+,4:<;;99GFEEJGA@@ABBA8788GDJJJFJGJFIJJJHJGJHJJHCCB<77758881189...4FJJE77FEFFJJGJHIJFJFFJ9:HJJJHJG??=?FJH@??AAJJGIGGIIJJJIJJJHJJJJFJGFCC@>AC0CEGJJJJJA??>?JJJJGAE;)'<1=CAIHHJHJJHJGEFJIJJJDHCA>><8CAA@AAAAJFH=<>>8858:::BDGGJJJGJGJHJJJHGIEDGDECCEJJJFDECJA;:96666:;=?:::<>>==>ACEGJGHICA7778C:91.++,0.*((&&&&%+-.*'*0-&%$$%%''(()*,,41212GGJJGD??>>EDHHJJHJEGBA=?FJJGFGEEIJJJIHJJIIFJJIJGJFGJ<<<<EIB?66777FCBABJJJJGFHHGJJIIJFFFFJADIFJHJGIJHJCDJGFA>=1>BCFJJIFJJJJHHJJJJFBA>@@BCAB??EJJGJHIJHHJHJJJJHGDG><;<2/.-0>@@GEC4//7:<88789888JDFFDJDD>>>>EHEJJJ@??JDEJGJGJJDIGHJHIJJEJEJJG=;;7668>CDECDJJHJEEFDJJJEFJJJG999:;<;<FEJFFFCDAIH=<<<;----CCJHGJJGJJJJGI????GJJFJHJJIJFJJJJJFJEGIB)&&&(+-,)**2/8899JJGFGGFFJJFDDJIJGHFE@JJJJJGHJJJHJJJJJHIJJJJBA>@<>6..8=GJGBCA@?@AAAIEGGFJGAC??CCGDBBGGFGIJJJJDFJJJBBBAJJJF@JJIH>JJCDHJEJFEDE>>>?<<18?>:55I@???F845;254411==??JEBABJ><;><EBBIDH=<=-BJEHEJJIGJ<;<@DEJEFBDDGFEIJJJJJBC@@BCC:3/03;33./+*'&%%&%'.89899>JHHJHJJHIJIJJCEEEJHJIHJJJEFJJJJJJIJJHJJHJFJJFEAD?;99;<>888=AC;CDJHJJDCDGFEEFJ=<<;=F=22FIIHJFF??HJ<<<<?<A><<<ACEDJDDDJI<;;52/0,++132167EFDEG5-***-<D?899EDIHGIDABBAFGFA@F9HJJGGHFJIHHGIFFJACBCFGEHHFHCDIJJDCBCEFIJEIJJJJJHJFGE=;;=BJCCBBJGHDH?AH;3JIHJJIJJJJJHJJHJJJJJJJJJEHJIJHJIFGECIEHJGGJ@??>@CEFFHEHIIFIGJIIJJIGJGJJGJIJIGH3222==>=15;;:;?FE>><<56231;IJIFJJ;;::?AFDJ>=?EGH>==>ECEJFJICEIJJAABAJJFJGJJEDJ988644--77<C,,,,;<=9/.&%%FGGEGIGFFJE@B@>AHJJJJFJJJJJJGJGEA@?B887789;;<;FFGE?=3<FHFFEFIJJFHHIJHGJC?712JADCBDJ=9.<@JBCFHCDJJFJJJJJJHIJD@AB@BBDJDDF;6668;::900045877889<?,,,,+()(+,*+,8=A@>?ACJHJGBDDDFDJGDJJJJJJBBIJJJGJJGJJJJJIJJJJJJGB=964:=A:98:DJIJEEFJJJJIJEHGEIFJIJJJJGJHJGHFGHJIJJJ=;;;@&&&'--.;.''&'//,+-'%%%&%$$$$;54357=@9999;;;<IHHIIJJJGJJDDC<988658---.-.+,3-+('(+.---;<000////36669977D:2'&%)*+589:FGJHJIFIJHHIJJJJJJJHIIJJJJJJJJHHJJJJGGJF@::F@==FJD@=<D?GJFGBAJGC<<<=AC@AAB@>=;?AEJGJJJJJJ@@@@JFJJJHJGJJJJJJJJGGIJHJFHHFFJJJJJJJ5557E9A@B?@@CIFFGJJJEEDDJJGJFG?DCFGJJEDJEEDJBB----AJEJJIEJIGJJF5JJEGFFEFHF?CHCEECCGJJF98339CIGFJIJJHGGJEJBBBHFEJJGGFFJJJJJJJBB@@GJHHIJJJHIJHJJJGJJFFDEEJ@?>??=?>C600007889DFJD9>=>?;::;ADDCBDE=::62112;;:;::<;81.'(5?BBBAB9788?;:@@ABBCJH?JIHB23FHJGJJJJJJEFJHJIJGJJFFDJJFDEDCIDEEEJHJJJJED@*??>?889:@0(((4B)()=9+**+2)))'&&(280000&&&%%&'),18;:659;;<,,,,(''''''59B???@CGAACIGJJGDGDEEEIFJGGJIGJHGFB+++++,ACCFJGDEDF@@AACDBD@89;<JJIJ@?@AJGJJGIGJFHFGGJJJJIJJJIJJHFJJJJHE==>>GJJIJDEFDJEGIHFCECCJJIJHJJJJJIFHJ3223<,++,JJIEHCFA:99:H<983.0-6A2223457DFFDBDDIJJJJJJJHJJGJHJIIHJJJFDCD??@@@D444))))4;<CDECCBB;;<FEJJIJIFJ;;;8::6666..--2,+''())*''&
@Glass_T7V_17_D3_14_2_15
CGGAACCGCCAGGGGAACCCCTGGTATCTTTATAGTCCTGTCGGGTTTCGCACCACTGATTTGAGCGTCAGATTTCGTGATGCTTTGTGGGGGCGGAGCCTATAAAAACGGCTTTGCCGCGGCCCTCTCACTTCCCTGTTAAGTATCTTCCTGGCATCTTCCAGGAAATCTCCGCCCCGTTCGTAAGCCATTTCCGCTCGCCGCAGTCGAACGACCGAGCGTAGCGAGTTGAGTAAGGAGAAACAGAATATATCCTGTATCACATATTCTGCTGACGCACCGGTGCAGCCTTTTTTCTCCTGCCACATGACGCTTCACTGACACCCTCATCAGTGCCAACATCATCACTTCATCACTCCGCTAGCGCTGAGGTCTGCCTCGTGAAGAAGGTGTTGCTGACTCATACCAGGCCTGAATCGCCCCATCATCCAGCCAGAAAGTGGAGCCACGGTTGATGAGAGCTGTTGTAGGTGGACCAGTTGGTGATTTTGAACTTTGTTTGCCACGGAACAGTATTACGTTGTGGGAAGATGCGTAATTAAATCATGGGATACTTTATCCGCTCATGAGGACAATAACCCTGATAAATGCTTCAATAATATTGAAAAAGGAAGGGTCTGGTTTGGGACAGTTTCCGTGTCGCCCTTATTCCCTTTTTTGCGGCATTTTGCCTTCCTGTTTTTGCTCACCCAGAAACGCTGGTGAAAGTAAAAGATGCTGAAGGAATCGGTTGGGTGCACCAGTGGGTTACATCGAACTGAATATCAGACAGCAGTCATCGCTTGAGAGTTTTCGCCCCGAAGAACGTTTTCCAATGATGAGCACTTTTTAAAGTTTTGCTGTGTGGCGGTATTATCCATATAACGCGGCAAGAGCAACTCGGTCGCCGCATACACTATTCTCAGAATGACTTGGTTGAGTACTCACCAGTCACAGAAAAGCATATTACGGATGGCATGACAGTAAGAGAATTATGCAGTGCTGCCATAACCATGAGTGATAACACTGCGGCCAACTTACTTCTGACAACGATCGGAGGACCGAAGGAGCTAACCGCTTTTTTGCACAACATGGGGGATCATGTAACTCGCCTTGATCGTTGGGAACCGGAGCTGAATGAAGCCATACCAAACGACGAGCGTGACACCACGATGCCTGTAGCAATGGCAACAACGTTGCGCAAACATTAACTGGCGAACTACTTACTCTAGCTTCCGGCAACAATTAATAGACTGGATGGAGGCGGATAAAGTTGCAGGACCACTTCTCGCTCGGCCCTTCCGGCTGGCTGGTTTATTGCTGGATCGATCTGGAGCCGGTGAGCGTCGGTATCGCGGTATCATTGCAGCACTGGGGCCAGATGGTAAGCCCTCCGTATCGTAGTTATCTACACGACGGGGAGTCAGGCAACTATGGATCAACGAAATAGACAGATCGCTGAGATAGGTGCCTCACTGATTAAGCATTGGTAAATTACCGCCTTTGAGTAAGCTAATACGCTGGCAGGTAAAGCGCAGCGCAGCAACCGGTAAGCGAAGCTCTGCATAACGCGAAGTAATCTTTTCGGTTTTAAAGAAAAAGGGCAGGGTGGTGACACCTTGCCCTTTTGCCGGACTGCAGCGGCCGCTACTCATCAGGGAGACCAGAACAAAAAAAGGCCCCAGTAGGGAGGCCTTCGATAATTGGTATGCTAAAACTGCAAAGGACCAAAACGAAAAAAGACGCTTTTCAGCGTCTTATTGTTGTCTTCATTCAGTTATTAATATGCGCGCAGCGTCTGGAAAACCGAGGCCAAAAGACGTGCGTCTTTGATGCCGGTTGCGACTTGTACAGCAGAATTAAATTACGAATCCCGGCGCAGCCGGTTTGTGCCGCTTCCACGCAGTTATCTGCGCCTAAGCCCCGCCGGCGGATAAGCTGAAGCGATTGACCATTTAATCGTGACCAGTCAAAACGTTTACCGCTTCCACCTGGCCGTTGTCTAAAACATATTTATCAACGTGCTGAAAACTCGCGGGCGGGCAGGGTTCCACCGACGCTTAATGCTTTCCAGATGGCAACATGTGCTGGCAAGACTACACGCAGCGTATCGATATACAGCTGTTCTTCATTACCATGCAGTTGCACTGCCGCCAGCGATAACACCTTAGCTTTGTCCACCACATCGGCAATATCGTGATTGCGGAACACGCCAACATACTGCAACGGTGCCGCAGCCATCACTTCCTGCGCCTGTTCAACGTTGACGCAACGCGGTGATGTCGCAACGAATAAAACCACCGTAAATCGCGCGCGTCACATAAGCTGCTTTCGCAGCATCTTGCCACGCGTCAGGCCACATGCTTATTCTCACCCAGCAACACCCGGCGCACGGCGGCGTGCAAATCGTCATGGGCCATCAACGCCGAACCAATCAGAAAACCGTTAGCGAAGTGGCTTAACTCGCGCACCTGAGCGTAAGTATTAATACCGGATTCGCTGCGTACCCGTCACGTTGTGCCCCAGTTTCGGCGCAAGCTCGCGGGTACGGTTGGATCAGATCGACAAATCACGCAATCGCGGTTGTTGATGCCAACGACCTTTACTACCCAATGCAATGGCGCGCTCTGTTCCTGCATTACTGACTGGGTAAAGGCCGTCTTCCAGACTGTGAGCGACGGCGGCAAGCTGGCGATATTGGTCGTCATCCAGTACTGAAAGCATTAATAAGCAGGCATCGGCCTGGTAATAGCGCGCCAGATAGATCTGGTAAGGGTCGATAATGAAGTCTTTACATAAAATCGGCTGCGGGGCGATTTGGCTGACGATGGGGAGGAAATTAAAGCTCCCTGAAAATATTCTCATCAGTCAGCACCGAAATTGCAAGCGTAATGTTTGTATAAATGGCGGCAATGCGTGCTGGATCGAAATCATCACGGATCACGCCTTTTGACGGCGACGCTTTCTTGCACTCCAGAATAAACGCCGTGCGCGCACCCTGTAGCGCATCGTCTAAAATGTCGCGTGCTCGGCTGGAACCTCATTCTGAAAACTGGCCAGCGGTTGCTGCTGTTTGCGGGCTTCTACCCAAATCGCCTTGTCTGCGACGATTTTCGCTAAAACGGTTTGCATCATCTAGACATGCTGTGTGTGACTCTAGTATTTAGTTCTTCAGTTTCTTCTTCTTTCCAACGAGAGAAAACGAGGAACTAAGCACACTCGATGGACCAAAAACGAAAAAAGACGCTCGAAAGCGTCTCTGAATTGGTGCCAGAGGTCCGCACAGGTGGATGCGGACCAAAACGAAAAAAGGCCCCCTTTGGCGAACCTATTTTACTAAAAATAATTGAGTTATTAGGCCACACGTTCAAGTGCAGCCACAGGATAAATTTGCACTGAGCCTGGGTAGGATACGGACTCGACCGCATAGCCTTCAGGAGTGAGTTGTGCAATACCAACCGACGACTTGACCCTGCCAAGCGGCACCAGATTTCTTTCGTCCAGGGAACGCCACCGAAAGGTGGCACTCAGGGGAAGCGCAAACTGTCCTGCAACGGGAGCGTTGGCTTCATCGCTACTTTGACCCATCTAGTATTTCTCCTCTTTCTCTAGTAAAGTGTTTAGTTCCCTCTTTGCGTCCTTCATAGCTTAATCCGAAAAGTTCTCTAGTAGCTAGCATCATCGCCTGAGCTGAGTTAGCTGTCAACTCTAGAAGCGGCCGCGAATTCCAGAAATCATCCTTAGCGAAAAGCGTTTATCTGAAATTCTGCCTCGTGATACGCCTATTTTTATCGGTTAATGTCATGATAATAATGGTTTCTTAGACGTCAGGTGGCACCATGGAATAGACTGGATGGAGGCGGATAAAGTTGCAGGACCACTTCTGCGCTCGGCCCTTCCGGCTGGCTGGTTTATTGCTGATAAATCTGGAGCCGGTGAGCGTCTGAGTATCGCGGTATCATTGCAGCACTGGGGCAACGGTAAGCCTGCCGTATCGTAGTTATCTACACGACGGGGAGTCAGGCAACTATCGATGAACGAAATCAACAAATCGCTGAGATAGGTGCCTCACTGATTAAGCATTGGTAACTGTCAGACCAAGTTTACTCATATATACTTTAGATTGATTTAAAACTTCATTTTTGCATTTAAAAGGATGGCGTGAAGTGTTTTTGATAATCTCATGACCAAAATCCCTTAACGTGAGTTTTCGTTCCACTGAGCGTCAGACCCCTTTAATAAGATAAATCTGTTGAATCGTTTTGGTACTCACGTAATCTCTTGCTCTGAAAACGAAAAAACCGCCTTGCAGGGCGGTTTTCGAAGGTTCTCTGAGCTACCAACTCTTTGAACCGAGGTAACTGGCTTGGAGGAGCGCGTCACCAAAACTGTGCTTTTCAGTTTAGCCTAACCGGCGCATGACTTCAAGACTAACTCCTCTAAATCAATTACCAGTGGCTGCTGCCAGTGGTGCTTTTGCATGTCTTTCCGGGTTGGACTTCAAGACAATAGTTACCGGATAAGGCGCAGCGGTAGGACTGAACGGGGGGTTCGTGCATACAGTCCAGCTTGGAGCGAACTGCCTACCCGGAACTGAGTGTCAGGCGTGGAATGAGACAAACGCGGCCATAACAGCGGAATGACACCGGTAAACCGAAAGGCAGTGA
+
(&&$$####&%((*///+)&&&1342/,,./47;<>>G@FH54449CE:)&%%&%')(.566+:64457789@BFEJDHJHC>:</)-,,.BDBJ@C?>>@65&%%+A@BCJIJIJGHJJGJGFHD?>;<ABB>CA;HJA=<GJFDECJJJJBEJGICEF;/(+@9997:>997>?CCGJG;;;BEEJJHHJJJJIJJIJJJJJJJJJFEEE====8778:<....&&&%%%&&%&%%&*%'&%%%'''()'(''*.533<=AAAFA?>?ABGGJFBA653368?@:;:85,)),546112132//((&&$$%%'(+,--12***)*004.---,.2)((&''&&%$&&&%$$$&'(%%+3<211118)(&&&*,,,-..+,7==>>@DEHB==;<?>998.-.,/==FIEAGADJHJIGFJJJJJJJJJJJFJJJJJGIA.+.9>@BEFHCEHDE85452*)&%,-/4446BCCBGJJIJIJJGFDFFH?>;:8690)'),.*)(&&&&(,)&%%(%%&&)).**+(532326..++-+)(*++,,)''&(('&&)*-9;;:;745333<<>///)('.-0((88@@HBBBA@:;;=A?=;722EFJDB4/1,'&&'++((('&$%%&&&&&.--*.25:9>@@E@;=EGF>AA:9BJIF88BAFGJJJJEFIDHEJJIJJJJJDIGJHJJJHFJJGFJGJJJIJHJJJJJIFFEGGE8,.4-*+()*'''&')*))(((()*(*12EBDDFCDCBBJ4%%%'&'*+'()33///.//.)))'$$%&,-2221787:66;;<BCDFACFF86,+++,,,,,,/021/.0,****(&&&(*&'('&%%&(%$%'%''(&&%*((/.4368CB=>=<=>>B?>@BFCEGHHHJDB?=>1**)).+**)(&&'&''24432124564455332/00..-/110(%%$$&&0,,1DIJJHIABB8888;>DFDEGHHGGJJJJHGE<:846;<ACAE9999IIJJJJEDHHHHIJIJHEJIJGJGDJHJJ@@A6667BCGA<;776??EEJFECFIGJJHIFIJJIJJGG87721/.2CDDDGDJEDCDFIJGJGEJGGJGBD@>??FGHJFGJJHJECBA@?:@CCCBDHD5332('''**+899991/0,;@@ABHJGJIIHH8889IC?>?6657@?<CDF:94,'&%%&(001=CAACHEHGC565//../-*(1(4BDHG>>=>FIJJDDEHJJHJEJHEJJIHJJJJJDBB00//:8791'&&&(''(599?BDCJG<BDD;@><<=+**+/+-,+,0(&$%$$$$(1325554*((&&&%%%%$%%%(&%%%('%&&&((''&&,-.--/6C?:69:;;CEJHGJJHE;;6B@AEDD@?@?HJFEHEJJJIEGJHJIAA:*(((+++,*)%%''&'%%''''*$$$%'),,/669999<>FEGHFJJJJHFHIIHJJJJJJGJGJJJJGJJJHH6666B/((()+*)*5&%%$$$$$####$####$%$$%$%+++,,-((((&&&&'&%$#&'&%$$&'''++9;<////<---+++-00//.0<::>DDJADJGEHJIJJHJJJJJJGGJJJ?C7DFA8-B>21.,64444;:;BEJJI>>>??4'''&&&(7>8542(&&,%***18;874/222&$%%&&%)*(((-.****()'(&&%$$%%(%%%%%%$$$%)-578:<ABDD@?ABJJJIHJJJGJJGJIJJJIIIJEJ738-+**-0(''('(((+4689=>AEDGCEBCFGJGEHFGDEJJIHJJJJGFIJJIIFJEJFJI<<;;=@=<:.+1(('(41,*))'&'&'+++,(&((-%%&&%$&%'+-'''%&&7=>=>?>>=><<JHEDCAB?=<AFJJIJFEABDDFIA???621&)3;887,,,,,,)'&&')%#$%*(((('(),,..-))((&&%&++,+'%&)).1-,,)'++)---33143.89;<<:;899:<=EJJEJE@AJEJDBBAFFHF?<===>6620223856654('+.77,5+,1.0002243:CEAAACAGDFJHIJJ????FFI>>@>>?8(','''''';?EDGEJGE<;;=?:6=<>HJJGA??@FEJJFJGHJHG@@@AIJFIJEJJJJIHJIGJJJHJGJIHJ>@JHJJFE?>>?A@CACEEJIHJJJJB?@@IGJJGJJHHJ===<<78:;A<;:9<<<=211((((../55?@=<<=;6966=8788DBHBFCCCEE3444<=>FIJ8888>>3)((((()&%%%***-11*.//<B==<7555/))110/*''2246:5333/+''()/('''((45+65588311301/-,.(()+&()),12HGGDDCIEFFJJFFJCEGHFGIFGIGJIJFGGFEEEIGHJHHJJJHJJEHF<><,;;@JGCCDIJJJJJJIJJJJJJJJJJJ?>?AGDDCEB@B?@;870,,,+++1/*-,+,)***,,+//040,,-.0()()+'&'677:>A;=877:;9766.*''(AEBD@?5../798821,+**&%%&(*('(*323****2&&&'&&%,*+287666;:>?CGC'''(1112-*%$$$$$%).047223''''))'*'%&)-(,*')((+***(*,/***,('&')((**))-(*389=>BAGHIJGEHFEFABB20004651,,,,0-*,99989=BAEDDDFFFCBDGIG>?>;<;+*))-(''4>CCCDFJGIJ777**))....*,,-.++,.===IJJJJJDEDB@CDGJJJGJHJJJIJJIJJHJJJFJJJJJIFHJHECCCJ999997999;=?@IICDJGIJJB@=?><2233110-++)''%&*,32((98;??=>=/..541,*%%%'()...++**%$$%++./56?HIHFIEIF;:88;70,,/.--2<;=<==B555DJHJFGEEJHJIJJGEJEHJIJJJJJJJJIIEIHIHIJJFFIHFHJJJFFJGCCCA??>=C><==EHEB+''&('',./&&&&&&'00/)))+.+''%'''')/.*,7889FC>==?HJJH????JIHFJJJC5HDJDD@?DA750/41+..0>BACCFEHJJHJFGJIIJFHHFBABEFIJJA?=AEC942))*)*&&((%&&(**.,'5544447411100012144):)&&+++46760?;38<7-I<>>6=<A>?>===,**+-/*+&$##%%%&)()14111161/,0?>6568HECBB?;;;=ECFBAD2111+)+*++-''(&&&%$%%-.----19BDJGJJJDJFHEECC@@?B?,,,-CEA@;68:<<41+%%$%%%$$$%$%,7)(((**+*.(%$$%%&+-05877:;50/0/9;J4444JIIJHJGHJEBEDJJFB>@<7632+()(&&&6533)'''3--,,346659:GFFJHIJFGDJ;?@@CJE@@:774><<000(%$$)/3789=A@?A<FEFJIFJJB:78@@@>B@=B356-)++*'''(('))(((%%$#$$$%%&'1=<><754422246JJJ444455464/'&&'2=ABBDDFJGEEFIHJJF@@@@JDJGIHHJ63334972,)%%&(+//.9<<DAC7?:GCCD:;ABGC;///)%%&*-:><:983+8552122/?BA=>@@('''5119:HHHGGEEB3221254/...10--,*(())'''()0/((((448DBABAE??;;;<<JJJJHHE?:::;@A4444962///48917899:?<:6,**,<A<=?BEEDH?>=;71)(((()).++-833345A?>('''@===42*(()-:;=AAJHJIJJJGFF?@ACFJJJJJGJJJ====IJGJJJHDFIFJHFC956=>>IJJJJJHGJJIJACIJGH((((:<76-,,(()),1,0)*9EDJGFGJJEFJIHJGHFJDEGA2222C;64484,,,+*('&&&''&&'&',-99?BACAABC>?@@H===00073)%%&$$'('''%&&''6:=AAA88889J@?99:9/...99=800657:;444723,,,,0/-*1++.2,))))667,+++64478CEEIC@@?@DJHG<AA89:955513:33,,,-,)'%&*8=;89=7/,+,,//1221665/00?CFBDCHDEJJ887-,,,,51&%$$&))++./.,,(&%$$%(.+*))**-20331321322;;<GDFHGHJJJIJGGJI??@@JD;489;<?JIGJJDDIICCDCJHDDFDIE84=>;4/0436650/,++)''+00005?42/+*((()./>>@CJDBC?>>==CFJJJJ;;;?C888@@AACEDHEGJJG>:5147.('()<52//004449:9;90//10//44:=>FFGJGIHHED87789310-('*&&(%%')---6781-&'''((0321112430,+0)*;>8<<>>==;:;;/,*-.C@@?@GGEIFD@89?CHJDDICBBCEGCGJJHJFFB:42-,+)('&&+33<@ACC?88;55231+;676570,,))+*((()**,++-*/1;976688>>=>=>>;DC<;:3223888JF@?<877;DGDFJGGEHJFHJIFFA=>FCBEGIJJIJ>?<.)=7=<=640.-.+*&'((6/67996555:556B9:99?AD@?><::;:;;AA@A8775015-,,-8689=EDE943/'
@Glass_T7V_17_D3_14_2_16
TCCGAGCCAGTAAGGAATAATCCAGTAATTGCTGAAAACCATCATCAGCATCCTTCAATATCGGCACCATAAATGCAAGCGCAATAATGCGCCAGAAACGGAGGGTAATGCGGTTAATAAAAGAGTTGATCGGTAGTAAAATTAAAACCGATTTTATTGAGATTAACGGTAACTGCGCTAAATAGCATCCAGACACAGAAGGCAAGAAGTAGACAACTGACTGATATCCAGAGATTTATGGAGCAATATGTTTTCCTTTATTTTCCCAGAAGGCCGGATTTTCTGGTTTCCAGGTAGCCAAAAGATAACGACTATTTTTTCTCATTTTGCAGTGCCATATTGTTCCTCACATGCACACATTGGTAATGAAAAAAAGACAAAACACGAGGTAAGGCGCAATAGCCCAGTTATTAGAATTAAGGATGAATTGGGTGAAGTGCTGATTGAAAGAATAGATAAGAAAGCGTAACCGCGGGGGCAGAATGGGGATTAAGTAGCCAGATATGTGTTACTAAATGTAACTAACAAGCTAACCTTCAAACGGGGTTAATATTTCTGAACGTATGTCATGTTTCAACCCTTCAGAGGAATACGTGAATCTAAAGGGTTACATATTAACTATATTATCAACAAGACCAGACACTTATAGAATAAGTGATGATTTATTCACTGAAAGGGCCATGAACTGGAGGAAAACAGATATCTGCAGAAGGTCTATAGGTTCTTCTCTTATTGCCTGATTGTAATAATCGTTATTACAGTAAGTATTGTTTATTTCATCTAAGGTCATGTTTTTAACTTTTATATTCATCTGGTTTACAACTTCCTCTGTCTTGTAAGTGTGTATATTATATGGGGTATATGCTTTTTTAATAGGATAGTGAAACAATTCGTTATCCACATCTATTCCGTCAGAGTGAACTTCAAATGCACAAGGCAAAGGAGTTCCAAGGCCGGTGTTAAGCTTAAGTGCTGGGGAAAACAAATTAAATAACATGAGCTGCATAGTAGGGCAATTGTTCTTCCCAGAAACGCTTAAAAAATTTAAGTTTTGCTCTGTTTTATTATGGGGAATAAAGTTCCAATATCGGATGTATTATTGGTGTCGATGGTATTTATTATTGTCCCGTCTTAAACTTTTGATAGATGGAAGATAAGTCAGGAAATCAAGATTTATATATTTCAACTGGTTGTTAGCAGCGTTTAATGTCTGAACATTGCAAGTTATGGATGCTTTAAATTACAAGCAAATTGTTGTTAATAAGTAACGTATTCAAGTTGGGAAATAAGTCATTGTGTAAACTTGTTAGTTTATTATGGGATAAATCCAGCAGTAAGAGTTCATTTTTATTACCTGCAACAATATCAGTTAATTGATTATGGCTAAAGATTGCAGGTATTGCAGCCATTCGCAAGATTCTAATTGCACAAACTCTAGTTGATTATGTTGCGACCGAGCTAAAATAAGTAACTGATGAAAGCCTATCTATATCAATATTTCTGAGAGCATTATTATTCATAGATATATGTGTAAATATTCCTTCTGCCTGGAGAATTTTCTTTGACTGGGCATTCTCTGTCAACTCCTTTTACGAGTCTATCGTAGTTGGTTGCATCAAAATGTGTGAATTGGTTATTATCAAGATTGATAGATGTGAAGTTTTGCAGCCCTGGTGGTTCCATGAGTAAATCAAGTCCTGATAAATCAATGGTCACTTCATTAGTGTCATCAATTATATTTCTTACTGCAGTCCAGTACTGCATTTGTGCAAGTGGATCATTGTTGATGCCGTTAACTAATACATGCAAAGATGTTTTGATGATATTAGTTGATCAATGTCATTGGTTGATGAATTGTTATTGCTTAACGTAAATGTAATG
+
**/(&&%((*%%%'2263111-&%'%$&&&$%$$'')3('$$%$%&%%$%*((&)((**.0+('')1/((&&''%&&&('%&*+12899B5555CIFJGEDHIGJJJJJCB>>?>@@A536EJBC=:))))++,433236;;;99:HGA?@?JIJDEEDGGGJJFJJFJJGGDJEB>=<=?B::99?BGFGJJGIJHHJJGJGHJHFDDB3333=JIHEGIJJJJJHJCCFBJECE?-*&&(*-./00.017::::280*4AG8::99?>@:@9;6501445-+%%&&510',('%$%%%+3EFJGJJJJJJFHJIJ?DF553247989;=>EFJIJFIJJGJJJHHFAA@@@?@CGGDJJEJJ<<;&&&+67:9;53122BCEF@@CGJFAA>=:;.../7770'9////EGDCEEECDDIJIDBDCFFEJJHJIJFEHG9888@ACBI@A@??>?AFCEHJJFJHJHJHD?=;<<3+)())(*11GB?>?888@ABFFJJJJHGEGJGGEJJJJJJJJHJJIHJ8778A;;GEFC:;;:7999DBA987330/0047>DEEBBDB<<=65554333:<>6+*(&&&()(*'&'2@DBBBBHJJHHJJIIJFCAABJJGHFD;:::@>@@GJEB?>=<?>CEDE661,-.,,+*+&&)*)).22244553222.2--'211))))2.-.5443431(&$%$$&$$$$%')(,))''+'&''..((&&''''02/0008765111145330...0676666554432232344766::9644443423455455<>;6444<>:6322212213302223211244654553334555212144332233331122564432223458==<971///121145554421130/00/00156533344411--./0//2122255000082111*)('''(*-,)(&&')))++++'&&$$%$%%%*)%&*-45::978888876554333431102000124565211/&&&.+665744301100,''''21*((()24975557511136;87767667:?95411126766752221236664332/../33323212((((-)'&&&&'&&+++)*(***+21,)**16466222=>84211122333210/*((**0257775432323532201127887655445656233332///165642223553101/)&$$*+(***001.--4++(((%$#%%*32344:=@>8878F0000@BBACACEFFE?@CCIGIJJJHJHJJHHHJHJF>GGDCDFGICFDCH6445B:::;J;7770///?BIJJJJGDID2++,8=A<8767DBHJEGHHGJFJJDBDCBF><=<AD@@2000)&&&''&$##$%%$')''))))*;?;;;;=899::?=>?D44445446;.---00236=<>;70))%$$%%%%%&%+,<@>=@BEHDHDFJGGJJJ@889:DCBDCDA?@AJECDCHJJJGJJEIGFJHJJJJGJAABBJFGFFFD@+*(((&&%&&&%(-.0.'%$'$'%'*0)))(&((+%$$$$%%$%))-,&&&(*)())*758((**=>BA4444@@BCFJJHHFJJJGGJFJJJH;;;;JFHJGGDFJEFIJFJGJHGJHJJJJJJFHEJGJJIHEJHHGG>:9'&&'((((''''&&,)----699;@@=<;<==<<=AFGBB???ADCA???AJFHFIIEGIFJGCHEEDHAJJJGCECGDAFDIC>>=---.2:+***+=2111??>><=>>CDEDCA8877DF656433343+*+.21./*)))/;999<A?32200001112=8444?AAC=-++(&&%%$$%$$%$&&&%%%%&$&)(&'$$$&
@Glass_T7V_17_D3_14_2_17
GTTGAGCAAAAAACAGGAAGGCAAAATGCCACAAAAAAGGGAATAAGGGCGACACGGAAATGTTGAAATTATCATTATTTTTCCTTTTTGAGCGAATATTATTGAAGCATTTATCAGGGTCTGTTCATCAGCGGATACATCTGAATGTATTTAGAATCACGCATATTCCCCGACAACGCAGACCGTTAGTGGCAAAGCAAAAGTTCAAAATCACCAACTGGTCCACCTACAACAAAGCTACATCAGACCAGTGGCTCCCTCACCTTCTGGCTGGATGATGGGGCGGTTGTTCGGCCTGGTATGAGTCAGCAACACCTTCTTCACGAGGCAGACCTGGCTCGCGGAGTGTATACTGGCTTACTATGTTGGCACTGATGAGGGTGTCAGTGAAGTGCTTCATGTGGCAGGAGAAAAGAGCTACACCGGTGGGTCAGACAGAATGTGATACTGCGCGGATATCCACTCCTCGCTCACTGACTCGCTACGCTCGGTCGTTCGACTGCGGCGAGCGGAAATGGCTTACCAACGGGGCGGAGATTTCCTGGAAGATGCAGGAAGATACTAACAGGGAAGTGGAGAGGGCCGCGGCAAAGCCGTTTTTCCATAGGCTCCGCCCCCCCTGACAAGCATAGCCAAATCTGACGCTCAAATCAGTGGTGGCGAAACCCGACAGGACTATAAAGATACCAGGCGTTTCCCTGGCGGCTCCCTCGTGCGCTCTCCTGTTCCTGCCTTTCGGTTTACCGGTGATTCCGCTGTTATGGCCGCGTTTGTCTCATTCCACGCCTGACACTCAGTTCCGGGTAGGCAGTTCGCTCCAAGCTGGACTGTATGCACGAACCCCCCGTTCAGTCCGACCGCTGCGCCTTATCCGGTAACTATCGTCTTGAGTCCAACCCGGAAAGACATCCGAAAAGCACCACTGGCAGCAGCCACTGGTAATACGATTTAGAGGAGTTAGTCTTGAAGTCATGCGCCGGTTAAGGCTAAACTGAAAGGACAAGCTTTAGTGACTGCGCTCCTCCACCAAGCCGGTTCCTTCGGTTCAAAGAGTTGGTAGCTCAGAGAACCTCGAAAAACCGCCCTGCAGAGGGCCCAGTTTTTGGTTTTTAGAGCAAGAGATTACGCGCAGACCAAAACAATCTAGGAGAAAAGGAATTAAGTCTTTTATTAAGGGGTATGACGCTCAGTGGAACAAGAATTTCACGTTAAGGGATTTTGGTCATGAGATTATCAAAAAGGATCTTCACCTCAATCCTTTTAAATTAAAAATGAAGTTTTAAATCAATCTAAAGTATATATGAGTAGAACTTGGTCTGACAGTTACCAATGCTTAATCAGTGAGGCACCTATCTCAGCAATCTGTCTATTTCGTTCATCATTCGTCCTAACTCCCGTCGTGTAGATAACTACGATACAAGGCCTTTACCCATCTGGCCCCAGTGCTGCAGATGATACGCGAGACCCACGCTCACCGGCTTAGATTTATCAGCAATAAACCAGCCAGCCGGAAGGGCCGAGCGCAGAAGTGGTCCTGCAACTTTATCCGCCTCCATCCATTCTATTCCATGGTGCCACCTGACGTCTAAGAAACCATTATTATCTTCATGACATTAACCTATAAAAATAGGCGTATCACGAGGCAGAATTAGGGATTAAAAAAAATCTTTAGCTTTCCTAGATTGGTCCTGGAACAGTACGGCCGCTTGTAGAGTTGACGGCTGGCTCAGTCCTGGGACTATGCTAGCTACTTTAGAACTTTTCGATCAAGCTATGAAGGACGCAAAGAGGGAACTAAACACTTTACTGGAGAAATACTAGATGGGTCAAAGTAGCGATGAAGCCAACGCTCCCGTTGCAGGGCAGTTTGCGCTTCCCCCTGTGAGTGCCACCTTTCGGCTGGGGATCGCGTACGCGGATCATACATTTGGCCAGGTCGTGACGAGTCGTATTGCACAAAACTCACTCCTGAAGGCTATGCGGTCGAGTCCGAATCCCACCCAGGCTCAGTGCGAATTTATCCTGTGGCTGCACTTGAACGTGTGGCCTAATAACTCGGTACACCAAACTCCTCAGAAAGAGGCCTCCGCCGAAAGGGGGGCCTTTTTTCGTTTTGGTCCGCATCCACCTGTGCGGACCTCGGTACCAAATTCCAGAAAAGAGACGCTTTCGAGCGTCTTCTTGGTTTTTAGTGCCATCGAGTGGCGCATTTAGTTCCTCGTTTTCTCTCGTTGGAAGAAGAAGAAACGAGAAACTAAATATAAAGTAGCACAGGACTACTAGATGATGCAAACCGTTTTAGCGAAAATCGTCGCAGACAAGGCGATTTGGGTAGAAGCCCGCAAACAGCAGCAACCGCTGGCCAGTTTTCAGAATGAGGTTCAGCCGAGCACGCGACATTTTTATGATGCGCTACAGGGTGCGCGCACGGCGTTTATTCTGGAGTCAAGAAAGCGTCGCCGTCAAAAGGCGTGATCCGTGGTGACTTTGAATCCAGCACGCATTGCCGCCATTTATAAACATTACGCTTCGGCAATTTCGGTGCTGACTGATGAGAAATATTTTCAGGGGAGCTTTAATTTCCTCCCCATCGTCAGCCAAATCGCCCCGCAGCCGATTTTATGTAAAGACTTCATTATCGACCCTTACCAGATCTATCTGGCGCGCTATTACCAGGCCGATGCCTGCTTATTAATGCTTTCAGTACTGGATGACGACCAATATCGCCAGCTTGCCGCCGTCGCTCACAGTCTGGAGATGGGGGTGCTGACCGAAGTCAGTAATGAAGAGGAACAGGAGCGCGCCATTGCATTGGGAGCAAAGGTCGTTGGCATCAACAACCGCAATCTGCGTGATTTGTGGAATTTGATCTCAACCGTACCCGCGAGCTTGCGCCGAAACTGGTCGCCAACGTCTTCAGCAGGTGATCGGCAGATCCAGCATCAATTAGCTTCAGGTGCGCGAGTTAAGCCACTTCGCTAACGGTTTTCTGATTGGTTCGGCGTTGATGGCCCATGACGATTTGCACGCCGCCGTGCGCCGGGTGTTGCTGGGTCAGTGGAACCTGGCCTGGACGTGGGCGGGGTTAAAGCAGCTTATGACGCGGGCGCGATTTACGGTGGGTTGATTTTCTGCAGACATCGCGTTCGTCAACGTTGAACAGGCGCAGGAAGTGATGGCTGCGGCACCGTTGATGTGTGGCGTGTTCCGCGATGTCATATTGCCGATGTGGTGGACAAAGCTAAGGTGTTATCGCTGGCGGCAGTGCAACTGCATGGTAATGAAGAACAGCTGTATATCGATACGCTGCGTGAAGCTCTGCGGCACATATTGCCATCTGGAAAGCATTAAGCGTCGGTGAAACCCTGCCCGCCCGCGAGTTTCAGCACGTTGATAAATATGTTTAGGACGGGCCAGGGTGGGCAGGGGCAACGTTTTGACTGGTCACTATTAAATGGTCAATCGCTTGGCAACGTTCTGCTGGCGGGGGGCTTAGGCGCAGATAACTGCGTGGAAGCGCGGCCAAACCGGCTGCGCCGGACTTGATTTTAATTCTGCTGTAGAGTCGCAACCGGGCATCAAAGACGCACGTCTTTTGGCCTCGGTTTTCCAGACGCTGCGCGCATATTAATAACTCGGTCCCAAAGACGAACAATAAGACGCTGAAAAGCGTCTTTTTTCGTTTTGGTCCTTTGAAGTTTAGGGGATAGTCCAATTATTGAAGGCCTCCCTAACGGGGGGCCTTTTTTTGTTTCTGGTCTCCCTACTAGTAGCGGCCGCTGCAGTCCGGCAAAAAAGGGCAAGGTGTCACCACCCTGCCCTTTTTCTTTAAAACCGAAAAGATTACTTCGCGTTATGCAGGCTTCCTCGCTCACTGACTCGCTGCGCTCGGTCGTTCGGCTGCGGCGAGCGGTATTAGCTCACTCAAAGGCGGTAATTTACCAATGCTTAATCAGTGAGGCACCTATCTCAGCAATCTGTCTATTTCGTTCATCCATAGTTGCCTGACTCCCCGTCGTGTAGATAACTACGATACGGGAGGGCTTACCATCTGGCCCCAGTGCTGCAATGATACCGCGAGACCCACGCTCACCGGCTCCAGATTTATCAGCAATAAACCAGCCAGCCGGAAGGGCCGAGCGCAGAAGTAGTATGCAACTTTATCCGCCTCCATCCAGTCTATTAATTGTTGCCGGGAAGCTAGAGTAAGTAGTTCGCCAGTTAATAGTTTGCGCAACGTTGTTGCCATTGCTACAGGCATCGTGGTGTCACGCTCGTCGTTTGGTATGGCTGACTCAGCTCCGGTTCCGGACGGATCGAGGCAAGTTCCTGATCCCCCATGTTGTGCAGAAAAAGCGGTTAGCTCCTTCGGTCCTCCGATCATTGTCAGAAGTAAGTTGGCCGCAGTGTTATCACTCATGGTTATGGCAGCACTGCATAATTCTCTTACTGTCATGCCATCCGTAAGATGCTTTTCTGTGACTGGTGAGTACTGGACCAGTCATTCTGGAGTGGTTTATACGGGCGACCGAGTTGCTCTTGCCCGGCGTCAATACGGGATAATACGCGCACATGGCAGAACTTTAAAAGTGCTCATAATTGGAAAACGTTCTTCGGGGCGAAAACTTTAGAGGATCTTACCCGCTGTTGAGATCCAGTTCGATGTAACCCACTCGTGCACCCAACTGATCTTGAGCATCTTTACTTTCACCG
+
''&%##%%&'-.230000;8:8*)).-)))&'&&))*,-45<CDHFBEJJAA@AJCBDEJJDCC400-)'&&&'-.&%&*)**578?<=('''''+,11315869::412.56730/..*$$%(*&*1)))*:97650--&&$%..33001640/2,(--,../((('-5439:>ABAC@3221011(''(57?@?@BABCF211078:CBJDB?3224A@==>=?EA;;:9:64348<-++,/-+**)'''(''((&&'8:=))7)>EEJIJJJHJFF>:889++)*,+-*1445EA;;44+**)((()5;@DGFDA:<<GJJ@?>;9/+++&&&%%&%%%%BBHGJFHGBABAFFGJA???DEGJFFJJJHJJJJJIGJJJJFEEGHJGFEB?>?<;;:8211+,('(')8442/-..,+'((5:4211''&&''%%'('+**0**)&'''''',)('*&&&&&767FJHHJJIFIJJGJJHGDEG9999A?>=98>>@<<<<?6666?>;AC><;<;.)(('-/999GC?:92)()*'%&&(,*&(&(-./22312.,-,(*;:;;;CEBA2''(.--8CGDGGEJGCBCHF886,+,,1.49;;<C<<;=?A9?AEB779))))((&&&&,--5;777>?BABIFJJHFHDJJHHEIFEGJJ>==<?@AA@FECB4/////--)%&&&&(((),*((*-...033??ABABJJJFHJHJJIJJGJJJFE>HJ=DCDGJDCB63212/-./0CCDDFDCAAC>45447@<=<=@@@>:=9:87880..9=>9979;-7,?@AJJJG3333><44--8?GGJEJJFFJHECECJIDABCHGGHH==?4333AA==@AGJFICDAAAH>BGEFFJGEIHDIJFJIFJJJJCFEEEED?;1/07610)((('''')+,&&**2228GHJJCGFGEED888(((%&&&'**'-47;?ECBAAADDBABDIJJJHJJJJJJJFDGCBCEC=7715,-6:BA><2.+))&''')'''''&''((*++*&%$$%&),+++,''',%%&&)(&%&)22-,(78222371-+))+(()&&'(17731****(/-+()%%'&()'(&&')0((((23:(((+.11067/--,+(./0<<@??>?ABA00017%%''''*,--+(*('&&&&%%*(((010367(&&&*,,023349>?F?>F=7*((7....8877;8;>DDG::;JGJJJFJEFE>;<896344=@=814*)))**++&&'')=>>AA:74,:8:<?>?>DDFCDBA888<A=<=8977:<=887747+++844+,,;;797677;?87200099@AIJFEEGJGICIGEHGJFFIFEE9887==777))))'('(((&%%'%&&&%%&#$%%&()((*+,3+=>>@@JCB=<+)))+,''(((%$$$%%&'($&''(+,,,4=BCC>=::;B@@+*)((+-'&()++./0<A@B>?@?430,,--*%##$%&(,,*+*((('((+4/129:AFDBDABCAB<?4333<>9::>CHB?8:<=6666<>>@==::9;;;=:.,+'$#$$%&'+''&&&')&'''''/(()%&&(((:=>AAA322122,-*('')/8:<<BA;;<=B82--5>@@?>@CCBCDJED===>C2-,511))'''((%&,8768<>)(-*'65/,<1/-%$#%&%$$###$%&'&%%'%%%%)43445/0--129<:==)))**))*'$%%&'(%$$()()-./0./00/11)'&&*2/..1610..1000477?AFCHHJG;:99<A==>CCFIGDHGF////3))))((112BCBD<119<;=>E@@@@BHHGGGIJCCCBGJCBBADE..../.,+--.>CA@@?A@A<;;;<953A>6-&&)-01:(((*3-()))0(''..-)('')$$%%(()---.33/-+''((1./02)((%&&&'&&&&&'334???>@DJIDDCFJJHFEJJGJIJJIHG?<1+)(%&&-,+,()A4/ICCDJGFJ<320/0,*++?E@@@AGDHCCJJJIJHIEGDEDBDA@3222=210%%%%$%'())'''%&((+'&'''('('&)&(%''&&$$&(1254??@642449=<BC:6559>'''&(&*--234@@BJJJEIJGHHJ?==AAEDEJHJHHEEDABDJJJJFFDFIG;1001;22103''('//0675&&&&++()'$$$&'('&(,....83335JIJJJJGJEEDCAECFGFFGIFHGJDCCGD.--.3/.-%%&,'$$$&&,'&&',6665572)*++:DA@@A@@@@JEGJJJJGJJJJJJJJFEDFIJJHIJHFJIFJJJJJBBB@G7776ACDAGDBEJJJHJGJIGJJGHJEFGGDA@?GH/.,-:55==CCF>GGGGGGJGJFJJHIJJJHJJJJJJFEJJJJD6+&&'2:<=EECDDC<<ABG@CBBF=<76778)&').7=A?===55201))))ECCB99657:A83/)&((*(()(*)&'JFJIJEHJEFHJGH;9(&&&'0/..@GECBDJG@?>=777A@BAGIJFDCDABEJEE@A222CGJJIJIEJ/..0;GJEFEIHB@@@CAB?88...DJJJIHJJJJFFFJGH@@@@JJJJIEAA@62252./0=JJBCCDIJJJJJIHJI?JJ?CJ87778=4389556443386796=@ACGJJHGJHIHJGHC@5CB<JJFFEEJJBEGJDABBJJJJEJHJCFEJJJGJJIJJIJJIJDDE@=>>GFJJGHBCDBJGHGGJJJGJJJJJGJJJJIHJJJJJHIIJJIJIHJEJJGJJIJJJIIFIGJJJJJJJ<<88;=JGD0///JJEBGGJJFJJJJJJJJJGFF1111DJHJIJH@?7-,(((()),*099DCCJJIEJJHJJHG<6594)((()0/28?;:-'&%$$$##$$%%%'&&&&'''&&&&&'%&'&%%%(%&'&')''&'&&&&/((58=BIGGDFFDFJJJHHJIFFGEHDJIJJIJJJGJHFFIJAAAAJJJJJJFHIJA??>@?DAFJEG@@DABBBHJECEJEHFGDDCABDDHA@ABJ::88($$$%&')**,*)(%%%&%&$$%%()&%%&&&%&/7;2111623013=?66EFGF>??><>?(('*54/0,,-.;A'%%%%&&''*)'(%))&(+9=BFIJJFJFJCBCCAA=<=9<987667977)'%%('('&''&'*/0130044876946+/(&&%%###%//,.>>DEIJJJIJJJIGJIHGGEGGJJG@;99>JIJFIJIGJHGJJJCDEDHJ>>000/772511293,,++,***(*48<<=JJJJIIHIJJHJJFGDCD*)(&((*...((%()()((;GFIF8888=<:3333<<AGEIG<;;8<=9354-+/''((**(39;6655::?ADGFJGB:758*))*,)%'&&&,,..&%$$'()*12322/.,-10=@CFEEGGJDFF;9=HGJJIB75659986--;AGEEHEDJHFHHEJFD<;>HA@=;=CHEC@?@A@@CC><''&'&*''&&')(*++-2;;=ADJGID=4B@=@;09;=BDAAAJJJJJIFFJGIEFGJJHGJIJJHEGJ=;<<JJGCEDHDCDCJJGFJIFJHCJJGJJD>9>>FHIDHJIJBEIG<<<9>@>?A@.,,+))))78:?:6566)(()4117++**-.5HGJECDCFJGFGE:?@DJACBBGJGB@CEJHJG;;;>EJGCACBI0002:::;JJFJJGH@@AJGHJ<==IGA?>;>EADDE@>CC;@@AGHJGFCICBJBBCCJJJHJGIJFJJHF998EHGAA@JJE>JGEJIEEHJJJDGIFHJFHAJE0-FCAF@=;<;>>EDBBDEIJJIIGHGDEAEGBFEDFHBDCBIJFJHGFEDDHHJGJJIJJJJJEJDFE4333>><<;;;:<??=<=11123210/,++,<>>????<=?FFFFDJIJFJHGHGHDJ@??>BHDGEGIJJED6655444346=>222399;456;?GGGDFJJGJJDH8888EJGF<831.,,**1)'''/111899:=?>;;<=E@DDJ=;?:?C?==5=8888DFGJIJJJJDJH111/00./0*5/01=>FJBFHDHDEG<<<?BABJDHFFGIHJJJIFFDBABBG@AB::99>530;47?3D<BBAHJ:97767.----./11<?@FJJIJHJIHJJHEGJIJJHJJJHBJJGGFF@@?<>FFGFJFDDJJJIJJJGEFEJCBBFJHJGJJIJGHIJJJJHHJIGJJJIJHJJJIJJJJJJJJJJJJJJDCGDFHEFCDF;;>=>>?JGDGJG8888++,--**(*'(+/2488//..'%$%%%%%00)('),'&&%$%,-14;88642./,-((''('((%$$$&&&&&'(.3,8AFJGHA:5112('''@C@AAGFJJGFJFEEFJFJIJJIJJHHJIGJGHJHJJJFJ<<<222/00/1),-.8511227223590//25:;DIEGJBA@AIEJFJJJA>=>AACGEJJGEDJH?C(&%%'&'&%$%%'((&$'$$$&$&%('&%$%%)'&&&,/9957:::6333/247?@;5445889JFJ:999:*(())+-0//1((()&,--',-E@<;;;,++((()?@BJJGJBDCBFFF888GJ8777721++)%%&%')((*())+&**+9.**)+,2:4446:<<;<B>>>?@?D6666DG@@>>6667'&&%%$$%%&.220/5/--.4/00'%
@Glass_T7V_17_D3_14_2_18
ACAGGACTACTAGATGATGCAAACCGTTTTAGCGAAAATCGTCGCAGACAAGGCGATTTGGGTAGAAGCCCGCAAACAGCAGCAACCGCTGGCCAGTTTTCAGAATGAGGTTCAGCCGAGCACGCGACATTTTTATGATGCGCTACAGGGTGCGCGCACGGCGTTTATTCTGGAGTGCAAGAAAGCGTCGCCGTCAAAAGGCGTGATCCGTGATGATTTCGATCCAGCACGCATTGCCGCCATTTATAAACATTACGCTCGGCAATTTCGGTGCTGACTGATGAGAAATATTTTCAGGGGAGCTTTAATTTCCTCCCCATCGTCAGCCAAATCGCCCCGCAGCCGATTTTATGTAAAGACTTCATTATCGACCCTTACCAGATCTATCTGGCGCGCTATTACCAGGCCGATGCCTGCTTATTAATGCTTTCAGTACTGGATGACGACCAATATCGCCAGCTTGCCGCCGTAGCTCACAGTCTGGAGATGGGGGTGCTGACCGAAGTCAGTAATGAAGAGGAACAGGAGCGCGCCATTGCATTGGGAGCAAAGGTCGTTGGCATCAACAACCGCGATCTGCGTGATTTGTCGATTGATCTCAACCGTACCCGCGAGCTTGCGCCGAAACTGGGGCACAACGTGACGGTAATCAGCGAATCCGGCATCAATACTTACGCTCAGGTGCGCGAGTTAAGCCACTTCGCTAACGGTTTTCTGATTGGTTCGGCGTTGATGGCCCATGACGATTTGCACGCCACAGTGCGCCGGGTGTTGCTGGGTGAGAATAAAGTATGTGGCCTGACGCGTGGGCAAGATGCTAAAGCAGCTTATGACGCGGGCGCGATTTACGGTGGGTTGATTTTTGTTGCGACATCACCGCGTTGCGTCAACGTTGAACAGGCGCAGGAAGTGATGGCTGCGGCACCGTTGCAGTATGTTGGCGTGTTCCGCAATCACGATATTGCCGATGTGGTGGACAAAGCTAAGGTGTTATCGCTGGCGGCAGTGCAACTGCATGGTAATGAAGAACAGCTGTATATCGATACGCTGCGTGAAGCTCTGCCACATGTTGCCATCTGGAAAGCATTAACGTAGGTGAAACCCTGCCCGCCCGCGAGTTTCAGCACGTTGATAAATATGTTTTAGACAACGGCCAGGGTGGAAGCGGGCAACGTTTTGACTGGTCACTATTAAATGGTCAATCGCTTGGCAACGTTCTGCTGGCGGGGGGCTTAGGCGCAGATAACTGCGTGGAAGCGGCACAAACCGGCTGCGCCGGACTTGATTTTAATTCTGCTGTAGAGTCGCAACCGGGCATCAAAGACACGTCTTTTGGCCTCGGTTTTCCAGACGCTGCGCGCATATTAATAACTCGGTACCAAAGACGAACAATAAGACGCTGAAAAGCGTCTTTTTCCACTTTGTTGAAGTTTAGGGGATGGTCCAATTATTGAAAGCCTCCCTAACGGGGGGCCTTTTTTTGTTTCTGGTCTCCCTACTAGTAGCGGCCGCTGCGGGTGTTCCGGCAAAAAAGGGCAAGGTGTCACCACCCTGCCCTTTTCTTGAGAACCAAAAGATTACTTCGCGTTATGCAGGCTTCCTCGCTCACTGACTCGCTGCGCTCGGTCGTTCGGCTGCGGCGAGCGGTATCAGCTCACTCAAAGGCGGTAATTTACCAATGCTTAATCAGTGAGGCACCTATTAGAAATGTCTTCTTTCGTTCATCCATAGTTGCCTGACTCCCCGTCGTGTAGATAACTACGATACGGGAGGGCTTACCATCTGGCCCCAGTGCTGCAATGATACCGCGAGACCCACGCTCACCGGCTCCAGATTTATCAGCAATAAACCAGCCAGCAAAGGCCGAGCGCAGAAGTCGTCCTGCAACTTTATCCGCCTCCATCCAGTCTATTAATTGTCAGGAGCTAGAGTAAGTAGTTCGCCAGTTAATAGTTTGCGCAACGTTGTTGCCATTGCTACAGGCATCGTGGTGTCACGCTCGTCGTTTGGTATGGCTTCATTCAGCTCCGGTTCCCAACGATCAAGGCGAGTTACATGATCCCCCATGTTGTGCAAAAAAGCGGTTAGCTCCTTCGGTCCTCCGATCGTTGTCAGAAGTAAGTTGGCCGCAGTGTTATCACTCATGGTTATGGCAGCACTGCATAATTCTCTTACTGTCGTGCCATCCGTAAGATGCTTTTCTGTGACTGGTGAGTACTCAACCAAGTCATTCTGAGAATAGTGTATGCGGCGACCGAGTTGCTCTTGCCCGGCGTCAATACGGGATAATACCGCGCCACATCGCCAAACTTTAAAAGTGCTCATCATTGGAAAACGTTCTTCGGGGCGAAAACTCTCAAGGATCTTACCGCTGTTGAGATCCAGTTCGATGTAACCGTCATAGCCGACTGATCTTCAGCATCTTTACTTTCACCAGCGTTTCTGGGTGAGCAAAACAGGAAGGCAAAATGCCGCAAAAAAGGGAGATCGGCGACACGGAAATGTTGAATACTCATACTCTTCCTTTTTCAATATTATTGAAGCATTTATCAGGGTTATTGTTTCATGAGCGGATACATATTTGAATGTATTTAGATCACGCATCTTCCCGACAACGCAGACCGTTCCGTGGCAAAGCAAAAGTTCAAAATCACCAACTGGTCCACCTACAACAAAGCTCTCATCAACCGTGGCTCCCTCACTTTCTGGCTCGATGGGGCGATTCAGGCCTGGTATGAGTCAGCAACACCTTCTTCACGAGGCAGACTTCAGCGCTAGCGGAGTGTATACTGGCTTACTATGTTGGCACTGATGGTGTGAGTGAAGTGCTTCATGTGGCAGGAGAAAAAAGGCTGCACCGGTGCGTCAGCAGAATATGTGATACAGGATATATTCGCTTCCTCGCTCACTGACTCGCTCACTCAGTCGTTCGACTGCGGCGAGCGGAAATGGCTTACGAACGGGGCAGATCCTGGAAGATGCCAGGAAGATACTTAACAGGGAAGTGAGAGGGCCGCGGCAAAGCCGTTTTTCCATAGGCTCCGCCCCCCTGACAAGCATCACGAAATCTGACGCTCAAATCAGTGGTGGCGAAACCCGACAGGACTATAAAGATACCAGGCGTTTCCCCTGGCGGCTGCCCTCGTGCGCTCTCCTGTTCCTGCCTTTCGGTTTACCGGTGTCATTCCGCTGTTATGGCCGCGTTTGTCTCATTCCACGCCTGACACTCAGTTGCCAGGATTAGCAGTTCGCTCCAAGCTGGACTGTATTGCACGAACCCCCCGTTCAGTCCGACCGCTGCGCCTTATCCGGTAACTATCGTCTTGAGTCCAACCCGGAAAGACATGCAAAAGCACCACTGGCAGCAGCCACTGGTAATTGATTTAGAGGAGTTAGTCTTGAAGTCATGCGCCGGTTAAGGCTAAACTGAAAGGACAAGTTTTGGTGACTGCGCTCCTCCAAGCCAGTTACCTCGGTTCAAAGAGTTGGTAGCTCAGAGAACCTTCGAAAAACCGCCCTGCAAGGCGGTTTTTTCGTTTTCAGAGCAAGAGATTACGCGCAGACCAAAACGATCTCAAGAAGATCATCTTATTAAGGGGTCTGACGCTCAGTGGAACGAAAACTCACGTTAAGGGATTTTGGTCATGAGATTATCAAAAAGGATCTTCACCTCAATCCTTTTAAATTAGAATGAAGTTTTAAATCAATCTAAAGTATATATGAGTAAACTTGGTCTGACAGTTACCAATGCTTAATCAGTGAGGCACCTATCTCAGCAATCTGTCTATTTCGTTCATCCATAGTTGCCTGACTCCCCGTCGTGTAGATAACTACGATACGGAGAGCTACCATCTGGCCCCAGTGCTGCAATGATACCGCGAGACCCACGCTCACCGGCTCCAGATTTATCAGCAATAAACCAGCCAGCCGGAAGGGCCGAGCGCAGAAGTGGTCCTGCAACTTTATCCGCCTCCATCCAGTCTATTCCATGGTGCCACCTGACGTCTAAGAAACCATTATTATCATGACATTAACCTATAAAAATAGGCGTATCACGAGGCAGAATTTCAGATAAAAAAAATCCTTAGCTTTCGCTAAGGATGATTTCTGTGAATTCGCGGCCGCTTCTAGAGTTGACAGCTAGCTCAGTCCTAGGGACTATGCTAGCTACTAGAGAACTTTTAAA
+
55<?==/...AFEIJJJJJJJGJHA@AAJIDCCBBDED?>65/,,,.0<8777<20,++(*+,+**,*+./.3ADJHJJEHFJHHHJJJHJJFJJJJJJJHGJJJJGFEIJJJJCBBGEDD3333GEJJDIJJJJJIGJIJIJIJJ?CDDHJJJGFJJGA@@BJJJHGHEEGIHHJJJJFGJJIJGJJJJJJGJJJDCCGHJID,,,*0--8<E3331:0+,+1JIJJHJJFDDEFGIJJJJFJGDC<;=A43323002,,=CJJJJJJJGIHIJJIJJJHJJIJGJJJJJDJJ'''(=JFDHC>589EEIGIHFIGJJIJIJJFHGIJJFHIIJGFJIGJJJGJJHJJJHJJGGJJJIJIJIDDFHJJHJJGBJI;AB@@ADF:45CFEEHHJGIGJGJJGJDIJHGCEDIGJJEE@>0CDIJIJJHJJGIGJJHHJJJGJJJJHJIFGEGJH::64464423/-/110'&&&)))'(()8<<@CECBCABHJIJJJJJIIJHJJJJIJJJJJJJHJIJJJJJJJJJJHFHJJJHJHHJGIJGJJJHFEFGHJ@<;;,,,+888;;;@?@AJJJGHJJJHHJJJHJJJBAABGCFFGE??DDHHJFEJJHI@?>>=>BCEDJFFJIH9999FD??=>ACJHFJJJJA@@BHHJ;<=<?HBBCCIJGGGJ@ABAFJJGGJJJJJJJGFEDADGIJJJJIJJJJJJIIJJJHJJIJJFJJJJJJJIJHJJJIJJHJJJHJJGCFG>>=?BCJEDCBB(('''(1--,++,DH::::JFJHJJEIJJJIJIHJIHIHIJJJGJJJJJJHJJFJGJJJJHJJECEFJJJIJHHGJJJIHIFIEJJGGGIFJJJHJJJIJJIJGGJIJIJFEFFGJJEJJJJIJJFJHFJJ>???BJJ?@AAJGJJJJJJDB@@866:=?@GJDDJJJJJIJJJJJIJJFJJJFJFJIHHHJHJGFGEDEHDCE>>>=?GJEDJHJJGJJJGHHIJJJIIJJGHJGIGFIEGFJGGHF::77:4445AAED>==>GGDGEEIFJGGJJIJJGHJCDCDJG8888IIHJFH@<:,+**+(%&('(**9BBCDJEDEGF@6,*&%&%%&(''(FFGJJ>>>>CJJIFGJJFJJFGJJJGIJIFJGJJJJJIJJJJIGGJJHJJJFJJJJJJJIIJFIC9:FFFEJFGFEEDAAB==>?AEJJHIHJIJIJJHJJJCBABDJJJJIJJGJJJJJJJJJJJIJJDFHGJJJJDCCBFJHJHJIJJJJJJJJJIJJJFEFDAA@ADDDECJJJHG<---;A?=<C<DF*)).68//234///56=>ACHF<<>@EA@300/0,))*.668::=0000DFDDEFFJGJC@?76:9::>>>GFJDHDABC@CJJ866655459;FD?:::<JEFJFJIFGHGGEEIJGJBD988@>9/(&$$'-'%''-21776...1?EB)(()9100/-***--++&%%&&'4**8--.>;7669883BI>:7999AAACCJJJJFJJJCBCBCGEJJF@@@74'&&%%%%%&057:::JGJJGIJEIHJJJDCCGIDGCBGDEE7>=<6,++''&&&'1,--EFBGEHCCEFGJHFIHJJGDCFJJHDIAFEEJJJJHJHFEFBAC@=@DDDDBAABBCHJDFHIGHJIGGJEDGBHC:988;=>BAFJIHJJGGJJHJEJJIJJJJHGJIJFJI@A@AJHGGJ4446,+(%$$%''(*'&&%'(.358:>BDFJJIHJGIFJIGJIJGCJHB@C?>?@EA@AADDFIGHFJJIJ?@?HG=<:<<43/1=>>>>BIHGGJCCDJFGEGJDCDCHJCJCGCCGJJJHEJJJHJIJIDGJJJJJJJJIJJEHJ44411133&&&&++*$$$+*''%%(+.76778>>)(((.+,02259?B?=:::?BBGJCC@=:9;:;55545:10*$#$$%%$&%%+./078@A@AFJJCFGJJJJHJJGJJJIJFIGIJJFJJB@@><211/--((''++8:>=@@BBCJ>==8893***GJIJJJFJIHGJJIJHJHE222276)''*&--)/7;=>>9878@7766800014556878;8,,-957****0?:::>3212)'&&&)/-%*8?ABC95448>@@BBE<535CFDHIJGJFB?:88=D@8898?JGFI::FJJJJHGHJJJFJHEGD@8>CBBCCEB?H?>>9:)&&'.**+++(-.=EJGGJJJJJJHJJHJJJEJE.()/..---779>==:::AA;;610001223.///44......--3567>AJ@@;6>?=9BCCDC>>??JHHFGJFEIHEIECECHAB44'&&%%'()((..7=JFDEEFBBEBBFBD=<@IJJFEEJJE9777B>4/4;E/.,+--99@GDJHJDGGA@BCD<866999=<<=DC<<<<B4223&%$#%%%&&'++.25ADD@56FHJHJJJIA8?@A>;;;;EJCEFB322260-,,,226CB?>>?DEB@899><31-+,/045<=;203-&'%$%%+,+++,-9IHJIGJJJJGHJJHJDJIJDJJEECEFIJHJIJJJJIHJGJHIJHJIDDGHHJJFIIGJHD6---.B??>?HJJJIJJJGJIGGIIC?@+***0//0153('((,)))6:4;<:;;;JECECAGIIJJHJJJHIJJJGJGJJJJJGCGFJFJJJJJHEJIJJGGJJJHHHAA@:::;JFEA?EFHHJIJJJJJJHGJFFJJGJJJJFJJJE,+*+,,-84.++*))..+,A=CICH0000ABB@FFJIJJFJJEF=GJEFCCJHDA8**)*ADGJJFEJJGECEBECEIJGIJHGJFJIIJIFFBCE////7910263*)))9EEFCCCCC><<=A8894100*&+88>CCGJJEEDF>720.-&&%%'(8ADDDA@FBBABJD@C?7765+'%$$&)/200//228;;B>===61)(%$$%'%%%&5223>=>>JGGGJIIJHJJJJJJHIJHJJJ<;<<766>=&%&(&&.04AAJEA@B@DJIJJJJJHEDA?EGJJJJGGFJIJJ>A>?FIFGFJJFJHGJJ==51///6/=AGGJC??=ED@2FDC@GCGFFG=<<<GJJJJJB@??@FJJEBCEGJJHJJEJJJJJJJJJFDCBEFIJHJJJIJIJIJHFFEBHFH@GGJFFHJJHDJ4322+(()43112>ABEJEDFDJIB@BEIF@;B5/11,-+*,-,56>BBCEEGHFFJJGJHJJJHJJEEJC;9;334DGJEJJGJJJJJJFEJGIE>@<(('%%%$%$#$$%$$$&&((')++++>9555578/.+&%&&))))(().337900548;BCCDJGHIIJJEC>22GGJHFIHJJHJIHDDHJFBAAAJJHJJGDGJEBHA>5645666?BCAABFHHJHJJIJIIJJFDDCJJ@@@@CCDBJJGGJJJIGJJJFJFDBCFJHHJJJJIIHGIFHHHJJEJIJJJJGJJJJHIJJFHHJJHHJDGJGJJFJHJJJJIJGIJJJJJJJJJJJHDECHF7778IFFC@FHH@?@9/,,,185564)(((:EHDCBAA@7CEHJDJJEF?;7688-,,09?:73369200025----=<<<GJJCBCCDJF4343>67;<@@><665/16A@@:67EIHIJJJJJGJFJHJJJJHJJJ;DEFGBA@@BCFF@EDC::98879CHGFGDBECBDDDE<::<A=945533.,,..)&%%+=;AAGC=>8>3(((%%'+;JJEJJJHJHHEJFJJJJJJIIHJJJGHJHIJIFGJHIJJJJJJJIJJJJIGJIJEJH>>8((((899<93345<<.++,00....643///2:DGHJJJJJIJHJHJJFJJJJJJIJC@C@@DJJJJJJJJJDIGGCJ8789?5-*)(&')('(''))*7BCEEFJDFJJGICCEFEIEFI@@??CBCGJJJGECFCEIEJJJJJJIJJIIJJJJIH@@?>??CFHFJECCEFEHJCDB?;A:99?>A;:;;AEIIDICFDJHABAAGE@A@=@@BJJFJIJJEJEGJJJIJFJJJGJGIIIJGIJJDEDHIHJIIJIJIJJIJFGJIFIJIIIJGGJEFGHGJDGJJJHGJJIFFEJJJFDEFIJGGECEJEDCDJ@=EIJIEGEJEEFDFJFJJJGHJEDFJJGH??:4('(+1124845756777777:>:6688;02@AC=:768ACFJJDFFFJHHJIGDDF@<<;=@?D@/*(56;;;;=@,)&
@Glass_T7V_17_D3_14_2_19
CCAGGGTCATCCGGCCGGAAGAGGAATGCTGCCCGGCCTGTGGTCGTGCTCAGCCTGTGGGTGTAATGTGTCAGAGCTGCTGAGCTTATCAGCTGCACCTTTAAGGTTATCGAAACACAACGCCCGAAACAGGCCTGTTGCCGGTGAAACTATATTCGTGCAGACACCTGAGGCACCTGACTATTGCCGGACCGGGGCTTTAGGCCCATGTAGTCACCGGGAAATATGCAGACCATCTGCCATTATACCGCGAGTCGAAATATACCGTCGCCAGGGCGTGTAGCTGAGGCGTGCCACGCTGGATCTGTTCCGTTGCGAACTACTGGAGCTGCTGTATAACATACTGCGCCAGTATGTGCTGATGGCCGGTAAAACTCGAACCGTCCGGCAGTGGTGCTACGTCCGTGATGACCGTGATGCCGGCTCGGAGATGCCCCCGGCGGTCTGGTTCGCGTACAGTCCTGCTGGAAAGGTATCCATTCACAAAATCACCTGGCCGGTTCAGCGATGTGTTCAAGCCGATGCTTACGGTGGCTACCGGGCGTTATACGAATCAGGCAGAATAAGCGGAAGCCGCGTGTATGGCCCATGCCCCGGAGAAAAATTCACGATGTGCATGCAAGAGCGCCAACCGACGTCACCACGGAAGCCCTGCAGCGTATCAGTGAACTGTATGCCATCGAGGTTCGGTCCGGGGCTGTTACGAACAGCGTCTGGCGGCAAGAAAAGCCAGACCTGCGCCACTGATGCAGTCACTGTACGACTGGATACAGACTCAGATGAAAACACTGGCGCGTCACTCGGATACGGCAAAAGCGTTTGCATACCTGCTGCAGTAGCGGGATGCTCGGAACGTGTACTGCAGTAATGGTTGGGTGGAAATCGACAACAACATCGCAGAGAACGCCTTACGGGGAGTGGCCATAGGCCGGAAGAACTGGCTCTTAGGGTGGATTTGCCCCTATATTTCCAGACATCTGTTATCACTTAACCATTTACAAGCCCGCTGCCGCAGATATTCCCGTGATG
+
,,0775543313(''()))29<<<@GEJEJA>>>>?>DI;9'''&&&&)'%%%%%'''%)0.33'''&''(()267889:@,,,2365FFJDJGJJJJJFIJDIJIGJJJFGEFJIGIFFJIDIICFEIJJJJIECCDJFFI?==6//-/2//,.+)*/06***+'''(//.,%%(&%%$$$%%)&&((.49;4:;F;87.''&&+-,4/.((().<98;=JFHHBB<2,-.,,BECEFJJJJJGIIFJJGHHBB:+'',*&&&*.-.:;>87///G@A?>3333?><<9:A?9822348.(&%%'&%&&4++>DJEFECC<;;89?JIJ>===B<:9::61..202445000143243668>5427.3--22<;;8789<@:;:;CGJJHFJEEGIGJJJJIJJJJJJJJJJJJBBA@I9-.'8=;;<@CBCG?7663552221103:ICGHHFJJHHJJGHJJIJJJJJGGJFJJHJJHJJJHDDIJJ>>>>FA>5/-))(''&%&(**,,.+,//651113?=:24222FGGJJJJDJHIJGJJIFJ>;6411111-++++)(&&'*.111:9<?AIIDJ8888GA>>>=721,+/0243564223>DJIGJJJJIFGBBEBA::3003311129==B?<;67BEA?>?BA9888@JEF++++9;;;DDC@666@GJ?===CC@*()))+21----//.*((()*36779@CCGJECCDFFHJGDEIHD?BCFBIJJJHJJIGGHJGGIJJEJJHJJHBCDCJJGHJJJFGJGJJJJJFJJJJJJGJJGJJJFJJJJJJHGHIF7556<;;IJJ>==?CD<<<<CFJGIB522,,,.77;5B><<<<>>JJJJJGCDFGEHGHJFJFFDC???=IB>AJDJ@@A;;;;EJDICCGEIEFDIH@@?AIJC==AJJJE<=<=99++++1777;BB>9A>99::A=***.+:322264=@DJGEF<<;;ACBCCFJJEJD@A=@)'')*10.1'++)'5:;DDFDAAACJEEFHDHJHDC<=2-*)(&%
@Glass_T7V_17_D3_14_2_20
ACTAAGTCGTTGCTCAACTCTAGAAGCGGCGGCAAACTCCAGAAATCATCCTTAGCGAAAAACCAGTTTTGTAAATTCTGCCTCGTGATACGCCTATTTTTATAGGTTAATGTCATGATAATAATGGTTTCTTAGACGTCAGGTGGCACCATGGAATAGACTGGAGTGGAGGCAGATAACTGCAGGACCACTTCTGCGCTACGGCCCTTCCGGGCTGGCTGGTTTATTGCTGATAAATCTGGAGAGTTTACGGTGAGCATGCGGGTCTGATATCATTGCAGCACTGGGGCCAGATGGTAAGCCCTTCATCGTAGTTATCTACACGACGGGGAGTCAGGCGACTATAACAATGAAGCCAAATAGACAAATCGCTGAGATAGGTGCCTCACTGACATAAGCATTGGTAACTGTCGACCAAGTTTACTCATATATACTTTCACATTGATTTAAAACTTCATTTTTAATTTAAAAGGATACAGTGAAGATCCTTTTTGATAATCTCATGACCAAAATCCCTTAACGTGAGTTTTCGTTCCACTGAGCGTCAGACCCCTTAATAAGATTAATATTCTTTGCAATCGTTTTCGTTACGCATAATGTACTCTATGAAACAGAAAAAACCGCCTTGCAGCCGTTTTTCAAAGGTATCGACTACCAACTCTTTTAAAAGCTCAAGATCATCACACTTTGAGAGCTTGCAGTCACCAAAACTTGTCCTTTCAGTTTAGCCTTAACCGGCGCATGACTTCAAGACTAACTCCTCTAAATAAAACCCGTTGGCTACTGCCGGTGGTTCTTTGCATGTCTTTCCGGGTTGGACTCAAGACGATAGTTACCGGATGACAGCGGTCGGACTGAACGGGGGGTTCGTGCATACAGTCCAGCTTCAGAGAACTGCCTACCCGGAACTGAGTGTCAGGCGTGGAATGAGACAAACGCGGCCATAACAGCGGAATGACACCGGTAAACCGAAAGGCAGGAACAGGAGAGCGCCGAGGGAGCCGAGCGGGGGAAACGCGTGGATCTTTATAGTCCTGTCGGGTTCGCCACCACTGATTTGAGCGTCAGATTTCGTGATGCTTGTCAGGGGGGCGGAGCCTATGGAAAAACGGCTTTGCCGCGGCCCTCTCGCTTCCTAGTACTTTCGCATCTTCAGGAAATCTCCCACCCGTTCGTAAGCCATTTCCACTGCGCCGTGAACGACGACGTAGCCGGTCAGTTGAGCGAGGAAACAGAATGTGCTCCTCTAGTCTGCTGACGCACCCGTGCAGACCTTTTTTCTCCTGCCACATGAAGCACTTCACTGACACCCTCATCCCATCCAGTTCGGTCAGCCAGTATCACTCCGCTGGCTGAGGTCTGCCTCGTGAAGAAGGTGTTGCTGACTCATACCAGGCCTGAATCGCCCCATCATCCAGCCAGAAAGTGAGGGAGCCACGGTTGATGAGAGCTTTGTTGTAGGTGGACCAGTTGGTGATTTTGAACTTTTGCTTTGCCAGAACAGTATGCGTTGTCGGGAAGATGCGTGATCTAAATACATTCAAATATGTATCCGCTCATGAGACAATAACCCTGATGATGCCTGGATGTATTAAAAGGAAGAGTATGAGTATTCAACATTTCCGTGCTGGCCCTTCCCTTTTTTACAGCATCCTGTTTTTGCTCACCCAGAAACGCTGGTGAAAGTAAAAGATGCTGAAGATCAGTTGGGTGCACGAGTGGGTTACATCGAACTGGATCTCAACAAGGCATAAATCCTTGAGAGTTTTCGCCCCGAAGAACGTTTTCCAATGATGAGCACTTTTTAAAGTTCTGCTATGTGTTGTCACGTATTCCGTATTGACGCCGGGCAAGAGCAACTCGGTCGCCGCATACACTTCTGCTCAGAATGACTTGGTTGAGTACTCACCAGTCACAGAAAAGCATCTTGATGGCATGACAGTAAGAGAATTATGCAGTGCTGCCATAACCATGAGTGATAACACTGCGGCCAACTTACTTTGTACTTAACAATGCGAACCAAGGAGCTAACCGCTTTTTGCACAACGTGGGGATGATGTAACTGTGGCCAAGCTAATCATCAAAGTCGAGTGAATGAAGCCATACCAAACGACGAGCGTGACACCACGATGCCTGTGAGGCGATGGCAACGACGTTCAGAACCTTAACTCGGCAACTGCTTCCTCTAGCTTCCGGCAACAATTAATAGACTGATGGAGGCGGATAAAGCTTCCAGCCGCTTCTCACTCAAGCTCCAGCTAGGCTAATTGCTCGTGAATCTGTAGACCGTAGACGTGGGTCTCGCGGTATCATTCCAGCACTGGGGCCAGATGGTAAGCCCTCCCGTATCGTAGTTATCTACACGACGGGGAGTCAGGCAACTATGGATGAACGAAATAGACAGATCGCTGCGATTGGTCTATTCACTAAATTCATTCATAAACTACCACCTTGAGTGAGCTGATACCGCTGGCCGCCGAACGACCAAGACGCAGCAAGTAGGTCAGCAGAACCTGCATAACGCGAAGTAATCTTTTCGGTTTTAAAGAAAAAGGGCAGGGTGGTGACACCTTGCCCTTTTTTGCCGGACTGTGACGACCACTAGTCAGGAAGCCGAAACAAAAAAGAGGCCCCCATTTAGGGAGGCCTTCAATAATTGGACTATCCCCTAAACTTCAAAGGACCAAAACGAAAAAAGACGCTTTTCAGCGTCTTATTGTCGTCTTTGGTACCGAGTTATTAATATGCGCGCAGCGTCTGGAAAACCGAGGCCAAAAGACGTTAACTCTTTGATACCCCAGTTGGTTACAGCAGAATTAAAATCAAGTCCGGCGCAGCCGGTTTGTGCCGCTTCCACGCAGTTATTGCGCCTAAGCCCGCCAGCAGAACGTTGCCAAGCGATTGACCATTAATAGTGACCAGTCAAAACGTTGCCCGCTTCCACCCTGGCCGTTGTCTAAAACATATTTATCAACGTGCTGAAACTCGCGGGCGGGCAGGGTTTCACCGACGCTTAATGCTTTCCAGATGGCAACATGTGCTGGCAAGCTTCACGACTATGGATCCAGCTGTTACTCATTACCATGCCAGTTGCACTGCCGCCAGCGATAACACCTTAGCTTTGTCCACCACATCGGCAATATCGTGATTGCGGAACACGCCAACATACTGCAACGGTGCCACAGCCATCACTTCCTGCGCCTGTTCAACGTTGACGCAACGCGGTGATGTCGCAACAAAAATCAACCCACCGTAAATCGCGCCCCGCATGGTGAGCCTTGGCGTTCTTTGCCACGCGTCAGGCCACATACTTTCCTTCACCAGCAACACCGGCGCACGGCGGCATCCGAATGACATGGCCATCAACGCAAAACCAATTTAAAAACCGTTAGCGAAGTGGCTTAACTCGCGCACCTGAAGCATAAAGTATTGATGCCGGATTCGCTGATTACCGTCACGTTGTGCCCCAGTTTCGGCGCAAGCTCGCGGGTACAGGTCGATCAATCAACAATCGCGCAGATCGCGGTTGTTGATGCCAACGACCTTCTCCCGATGAGATCGCGCTGTTTCCTCTTTCGTTGCTCACTCGGTCAGCACCCCCATCTCCAGACTGTGAGCGACAGCAGCTGGCGATATTGGTCGTCATCCAGTACTGAAGCGTTTCATCAGCGGGCATCGCCCTGGTGATGACGCGCCAGATAATCTGGTAAGGGTCGATAATGAAGTCTTTACATAAAATCGGCTGCGGGGCGATTTGGTGGCGGTGGCGAGGATCAACTCTCCCCTGAAAATCTTTCTCATCAGTCGCGCCGAAATTGCCGAAGCGTAATGTTTATAAATGGCGGCGATCGTCTGCTGGATCGAAATCATCACGGATCACGCCTTTTGACGGCGACGCTTGCTCACTACAAAATAAACGCCGTGCACCACACTGTTAGCACATCGTAAAATGTCGCGTGCTCGGCTGAACCTCATTCTGAAAACTGGCCAGCGGTTGCTGCTGTTTGCGGGCTTCTACCCAAATCGCCTTGTCTGCGACGATTTTCGCTAAAACGGTTGCATCATCTAGTAGTCCTGTGTGACGTATTTAGTTTCTCGTTTCTTCTTCTTAACAAGAAGACGAGGAACTAAGCGCGCCGCTCAATAAAACCAGAACAAAAAAGACGCTCGAAAGCGTCTCTTTTTCTGGAATTTGGTACGGTCCGCACAGGTGGATGCGGACCAAAACGAAAAAAGCTCTCGGAAGCCTGCTGGAATTTGGTACCGAGTTATTAGGCCACAGCTTGGAGCTCCATCCGCGGAAATTTGCACTGACCTCGGTGCGGGGAACTGGACTCAACCACATAGCCTTCAGGAGTGAGTTTTGTGCAATACCAACCGACGACTTGACCCTGCCAAGCGGCACCAGATTTCTTGCGTCTCGCAATCCCCTAAGCCAAAGGTGGCACTCAGGGGAAGCGCAAATTCCCCTGCAACGGGAGCGTTGTCACTTGGTAAGCTTCTTCTGACCCATCATTATTTCTCCTCTTCGTTCATAAATGCTTACAGTTCCCTCTTTGCGTCCTTCATAGCTCGATCCGAAAAGTTCTCTAGTAGCTGGGA
+
'')%&%''$#%%%%&'(&3212379:A+++'''(/2''''44=?BA64447:9,))'&&*-..,)))),(&(..3<D?AAADADIFHJJIFJJHFICDJFGDCDDFJJFEHGGFGFDGJJJJJJJCDBDF??;----,;3466>=?>;;0..+++/20,,./.*()(*)&((&&%%&$&%''(,-06677334/0/0++0,*))2:??9*)'*5,7+(&%'-.///7878BEGEJFHJ?=;/-,,)*'&&(((22,,,+++*('&(&&&&'+*)+**++./=;<<444DDCB@@??B?51))('**((),/24666EE;;;;GJCAD@CCHG0/,+,10((((++---,,.(&&&&&&(),'&&((*+2,**+.+*,.-../?@:87-,,'(('(((7788:9>@<==>></)))/0113;;321*()&&'(&&,,.).,()+*+07<3BCF=<;++++FJHJIFEE-((*,,))'##$%%/0/,**-112:;0010221224GHGGIHHHGJJGJJJBCHJDHGFJ@JJA>=@BJ:CDBJJJGFFEJEFBJJJ9/6:'''&%$$%&'))(*+-.)(()*001./'%$$%&$%%&((-,,*)'$$%)'''.-'%%%0342.-)('&)''%%$%$%&'),))()-'&&%$$%$%%*/-...+*++9...//%$#$%%'))(('''%%'(.'&&&((,(%%&478>AACJJJBBCBIHDGJJGJHIHJHEGCAE9CHEFFE??>>@>88,))//1:70//3531..-../''')(&&&$')-08100192)99>=<<8:9<<<??HFJJJHJJ@JICGBABCFG;;;;A:99)))):=;+++,&%$#$%&+++267>?:<??A@FGJJEGHCECCFFFGJHEGGBCA;5/(((()*<?@ADICDEFJIGIFFDEEGIGGGJJJJJJFIJJ?>>=DJFEEFFCCDCFJFFGCBDBCFHEJGJJJJEEBDDBGDGDB@DEGHJGEJC442/(('&'))((),0:&&).,+++,-BIJD@;76.+*('&$$&(%&&&().0+*((*)-+&'%()+78BC>>??CCGDA@@CFHHEEGGDGEDHFHE;::0//13A:9:8875546.--,036=>?ABBCEFBA93435;<IE:95**)*)&&$$%$$$$)%&%%)**..**45@FB>=99,(**)&&'*)*(%%'*(+('(),00++$$%$&&%%+*))%&&&&((()(%%$%$$&$$%(-...+.)'$$$&'()((*)*'&$####'&'*)++''''-))&%&&%%'&*.+**23ABBFGJFGHJJEFDFI999-,,-0022/..***'(((-()%%&)''%$%$&&%%60+))*&$%&$%%$#$$&'&&&)--//09:7...BJJJJJHJJJJFFEA?AEBBCCH>9:==DF?B>9@7778A>@@@EJIHHEEIJJGEJGECJJJIJJHJJHFFCJGGCEBJE<::>;;<==HDEEFFEEGJJJJFJHJHGIJJEEJGEFIJJICED97)'&''(''%%'*&&&)<ADCEGGJFGJGI>===EFGJHJJJIHJJJJJJJJJJJJJJIFJFJJGJJJJF/..-0.(*,,++(%&%&&%&)'('&%&()*2BDJEIHHJJIE9999JEJJEEG:99:@@;:710/.-)(&%#&00/,)*+'%%%(())+=<1005869:()::::???JJGJGJJIJJJGGJJIJJJIJIFJJFJFDD>===@@ABGC=8779>CDHJJIHJIJFEDEBH....-,%$''))((+''&'*))%%&))59:<>CJ??>@@99;;AED@>?>?JJD:<==JEEFDFHICAJFJJEGHDDCEFAC@@>=.-0+,*('%$%&)%*'4446556440../3''''./*))+('()///.36<==>=;;411(&&&)**./3<;;9///132222543578677AFJC@BDB@@;*)('($%&+--02;?ACDDDGDEECGEJHDCEJJJJJIIJHIJGJFIJJJGJJGIJIIIHJJJHDFDA>=9::2*''(%&$$%%&()'(&&$##%&&&()++,1112BB:999=<3--***+-&%%&&''&&%%$'$#$$$&''))))*-.)),('&%$&&).(&%&&$$&&**+.2119>@AADFEJIF5555CA??@8888F?>?@GBA96*'&&&&&&'*+'&&&(((((%&%%(%%&&$&''&&&%$$$'''(((&&$%&%%&'&&%(/,--%%$&&&)*(((/000-&&((')(''&''(%%&%&&'&&%(()''%$&%%%%%&'%&&&%&&%&%(%%%%&(($$$$$%%%$$$$#$%%%%$%$%%&&''&$%$%($%(+10111***+7::;:>>JFGBCCA762879999<4482CFFHGJFGJFFIHJHFFF<==9:92/(')*+257556:<:::;EDDF@;:A=,,,,,&%%%(((.,***+('(()''('',-&%%&&$$$$##$$%*(('')(*+.2,49:8:::CFHHCCB;;;4333...1<<<543,+))-''(('*((''%&&&'&&'&%%'(,,%%%&,-.'('(15;:;;@???JD?>?CEI?@?@B?BCEDECJFBFFJFDBGGF@@@?E<=.::088=B6552666<:7&$$$%%$%&'&%%$%&&'(&&&$%&34/0-+024,,+*)+**()+++,,.2BDDHJG:5556B>HFJJIFJEHFGJJEFGIHDDEJJIGJGJGHGID:99DJFECHE@A@@HHCDIECJGJHCCB<;11;<BB?99:9>4245;>::?AGHGHFJHJDIHIF550.*)'&'--..622231./..+(%&&%%''&'+-),,''''(&()+'%%&&%$$&(&(,',4467810)(((&%%%(4:<=;87067453253368;C<@?@6664,**')()**+*,--1-+,)*+)*+-44442321///1176567<6664774444;@?@FJGJIJJHFIJGFJJ=<<<JFDJHHFJJHHIFHCE1/+*,.//030121:JHJIJJIJJJJJJJEJ>===EHJFGH@HFCBJCC@DB?FJJIJJGJJJJJJJJJFJJHBEECDDEJBD>>@0,,,)().*&%$#####$$$&(&%$&&)('&%&&$$%&&)))))++'(**++;;<<GIDGGGHHFJJJJJIFJJJ?GJJJJJIJJIJJJGJH)))).--++**+./55<AHJGJFGJJJFEGHJJJJJHJIJHIJIGD;+***=>AAFDBEGFFJJJJGJJJJJABACGDB@BEBF;;<HFGJIJJHH?<;;>>?@HJJJHFFGGJGFHGGJIIHJJ98763/**,))$$$$%%%&'+&%%%&'%%)+)+,'346=>DDFHHJ@@@DJF/-1)(&('%&+'('(''&()$'(&&'('')(''''&&$$$%&&&')**.322)(())*&(++.-****)&'(4AACCCJDGEGJJHJJJJJJFHGJA==<??<==-,'&&%'%%&&''&((*,,,,,>GHJJFEHFFGFGJIJJHIJJJJFC?>EHFEC>9<6---6:8'''''++**')%%%%(*('&%(('''&%%('%))))*11336FEDCDIEGI?>>==7,++%$$$'+(-&&(%(),)''()''%&))&&&%'(''&&&&'''''%$%%&)-'1.--())))55ACHDGDJFJDIGB>>B988)((%%&(249799/././EJFFFEJB?240,+)'''$%$$&').0/.-.+,+**+,*,--+024+++&$$$&%%%$'+('--.<<=FIJJJJJJJJGHJJJGJJJJJJJJJDE=:97887777=,))()*/...3)&%$$##########%%%$$%$,)((*599DDD7664762/.**/'&&&('&&((%&'*0,**,.56:@AA8778?21110001/.+**)()*)))(((),.43465447<:9999FBBDJJJJ==<<A>=<=ABAA-,,.43,&%%#$$%%&$$''(***('&''.,,,,-%%%&%&0,''+%&%'&%%%&(,.&&&%%&'2....66A<<;;?A43444BBCC=>>?CBFEHFGEEDFG??@@JBF>HEJJJFEJJJGJGJICFFHHIJF;D9:HHIGJIGFGEGJJJDCD666<;*)))&%%%&&&&&%$$%?BCJJJJEFC@811+++('''*359229>?:;:4<2-.0%%%%%$$&&)&&,-1/'&&&%%&++11.+++.''''((**-*))*,)()=AABCD<<<<===HJFDDJJHGEGJJJFJFJJHDA;972/)&(****((()--+,-7@CAECHCEB@@?100*))**''$$%(*'*)()*%%%&489977467*+*,0..0,..+++-0-,,**+(%&$(%$$%&'&'%(&$#$')*))*,,-(&&&'(''*''%$)*(''(('((()&'''&&%&11234C@@ADIJIA<<<20..155CCBDJHCGJE>==9998:7>DFFJFJJHIHGDCCDJ;8:+122,++&'%&&'&%'07<>DHJJECJIEAA@BD?A?833346546<<93.&&))-('%%'/059;=A??<@@>773.-*'(()'((&&%%&&%&(&&&&'')'*))+-''22*)),<555)$&'%%%%&'%%$()()&&'),495;:94,777776<9<?<::1(&&&'334<@JIEFHH?>((('(78*(&%
@Glass_T7V_17_D3_14_2_21
TGCGGACCAAAACGAAAAAAGGCCCCCCTTTCGGGAGGCCTCTTTTCTGGAATTTGGTACCGAGTTATTAGGCCACACGTTCAAGTGCAGCCACAGGATAAATTTGCACTGAGCCTGGGTGGGATTCGGACTCGACCGCATAGCCTTCAGGAGTGAGTTGTGCAATACCAACCAACGACTTGACCCTGCCAAGCGGCACCAGATTTATTGCGTACGCAATCCCCTAAGCCAAAGGTGGCACTCAGGGGAAGCGCAAACTCCCTGCAACGGGAGCGTTGGCTTCATCGCTACTTTGACCCATGGTCTCCTGTTCTCTAGTAAAGTGTTTAGTTCCCCTCTTTGCGTCCTTCATCGCTTGATCCGAAAAGTTCTCTAGTAGCTAGCATAGTCCCTAGGACTGAGCTAGCTGTCAACTCTAGAAGCGGCCGCGAATTCCAGAAATCATCCTTAGCGAAACCAGTTTTTTCCTCTCTGAAATTCTGCCTGGTAACCCACTCTTCTCCGGGTCATACTCCATCGTGGTAACCCATTCAACGTCCAGTGGCACCGTCAATAGACTCGATGAAGCGGGTCTAAACTTGCAGGACCACTTCTGCGCTCGGCCCTTCCGGCTGGCTGGTTTATTGCTGATAAATCTGGAGCCGGTGAGCGTGGGTCTCGCGGTATCATTGCAGCACTGGGGCCAGATGGTAAGCCCTCCCGTATCGTAGTTATCTACACGACGGGGAGTCAGGCAACTATGGATGAACGAAATAGACAGATCGCTGAGATAGGTGCCTCACTGATTAAGCATTGGTAACTGTCCAGACCAAGTTTACTCATATATACTTAAGATCGATTTAAAACTTCATTTTTAATTTAAAAGGATCTAGGTGAAAATCCTTTTTGATAATCTCATGACCAAAATCCCTTAACGTGAGTTTTGGTTTCCACTGAGCGTCAGACCCCTTAATAAGATAAATATCTTGAGATCGTTTTGGTCTGCGCGTAATCTCTTGCTCTGAAAACGAAAAAACCGCCTTGCAGGGCGGTTTTTCGAAGGTTCTCTGAGCTACCAACTCTTAAAACCGAGGTAACTGGCTTGGAGGAGCGCAGTCACCAAAACTTGTCCTTTCATTTTAGCTAACCGGCGCATGACTTCAAGACTAACTCCTCTAAATCAATTACCAGTGGCTGCTGCCAGTGGTGCTTTTGCATGTCTTTCCGGGTTGGACTCAAGACGATAGTTACCGGATAAGGCGCAGCGGTCGGACTGAACAGGGAGTTCGTGCATACGGTCCAGCTGGAGCGAACTGCCTACCCGGAACTCAGTGTCAGGCGTGGAATGAGACAAACGCGGCCATAACAGCGGAATGACACCGGTAAACCGAAAGGCAGGAACAGGAGAGCGCACGAGGGAGCCGCCAGGGGGAAACGCCTGGTATCTTTATAGTCCTGTCGGGTTTCGCCACCACTGATTTGAGCGTCAGATTTCGTGATGCTTGTCAGGGGGGCGGAGCCTATGGAAAAACGGCTTTGCCGCGGCCCTCTCACTTCCCTGTTAAGTATCTTCCTGGCATCTTCCAGGAAGTCCGCCCCGTTCGTAAGCCATTTCCGCTCGCCGCAGTCGAACGACCGAGCGTAGCGAGTAGAGTGAGCAAGGAGAAACGAGATATCTGCTGTTATCACATATTCTGCTGACGCACCGGTGCAGCCTTTTTCTCCTGCCACATGAAGCACTTCACTGACACCCTCATCAGTGCCAACATGAGTAAGCCAGTATACACTCCGCTAGCGCTGAGGTCTGCCTCGTGGTCTTGCTGACTCATACCAGGCCTGAATCGCCCCATCATCCAGCCAGAAAGTGAGGGAGCCACGGTTGATGAGAGCTTTGTTGTAGGTGGACCAGTTGGTGATTTTGAACTTTTGCTTTGCCACGGAACGGTCTGCGTTGTCGGGAAGATGCGTGATCTAAATACATTCAAATATGTATCCGCTCATGAGACAATAACCCTGATAAATGCTTCAATAATATTGAAAAAGGAAGAGTATGAGTATTCAACATTTCCGTGTCGCCCTTATTCCCTTTTTTGCGGCATTTTGCCTTCCTGTTTTTGCTCACCCAGAAACGCTGGTGAAAGTAAAAGATGCTGAAGATCAGTTGGGTGCACAGTTGGTTACATCGAACTGGATCTCAACAGCGGTAAGATCCTTGAGAGTTTTCGCCCCGAAGAACGTTTTCCAATGATGAGCACTTTTAAAGTTCTGCTATGTGGCGCGGTATTATCCGTATTGACGCCGGGCAAGAGCAACTCGGTCGCCCATACACTATTCTCAGAATGACTTGGTTGAGTACTCACCAGTCACAGAAAAGCATCTTACGGATGGCATGACAGTAAGAGAATTATGCAGTGCTGCCATAACCATGAGTGATGACACCTGCGGCCAACTTACTTCTGACAACAATGAGCTGGAGGACCGAAGGAGCTAACCGCTTTTTTGCACAACATGGGGGATCATGTAACTCGCCTTGATCGTTGGGAACCGGAGCTGAATGAAGCCATACCAAACGACGAGCGTGACACCACGATGCCTGTAGCAATGGCAACAACGTTGCGCAAACTATTAACTGGCGAACTACTTACTCTAGCTTCCCGGCAACAATTAATAGACTCAATGGAGGCGGATAAAGTTGCAGGACCACTTCTGCGCTCGGCCCTTCCGGCTGGCTGACTTTTATGATGAACCTCTGGAGCCGGTGAGCGTGGGTCTCGCGGTATACATGCAGCACTGGGGCCAGATGGTAAGCCCTCCCGTATCGTAGTTATCTACACGACGGGGAGTCGGGCAACATCGATGAACGAAATAGACAAATCGCTGAGATAGGTGCCTCACTGATTAAGCATTGGTAAATTACCGCCTTTGAGTGAGCTGATACCGCTCGCCGCAGCCGAACGACCGAGCGCAGCGAGTCGTGAGCGAACTCTGCATAACGCGAAGTAATCTTTTCGGTTTTAAAGAAAAAGGGCAGGGTGGTAACACCTTGCCCTTTTTGGACTGCAGCGGCCGCTACTAGTAGGAGACCAAACAAAAAGCTCCGCTAGGGAGGCCTTCGATAATTGGACTATCCCTAAACTTCAAAGGACCAAAACGAAAAAAGACGCTTTTCAGCGTCTTATTGTTCGTCTTTGTAGACCAGTTATTAATATGCGCGCAGCGTCTGGAAACCGAGGCCAAAAGACATAGTATTTGATGCCCGGTTGCGACTCTACAGCAGAATTAAAATCAAGTCCGGCGCAGCCGGTTTGTGCCGCTTCGCGGTTCTGTGCGCTGACCCCGCCGCAGAACGTTTGCAAGCGATTGACCATTTAATAGTGACCAGTCAAAACGTTGCCCGCTTCCACCTGGCCGTTGTCTAAAACATATTTATCAACATCCTGAAAACTCGCAGGCAGGCAGGCGGCTCACCGACGCTTAATGCTTTCCAGATGGCAACATGTGCTGGCAGAGCTTCACGCAGCGTATCGATATACAGCTGTTCTTCATTACCATGCAGTTGCACTGCCGCCAGCGATAACGCCTTTAGCTTGTCCACCACATCGGCAATATCGTGATTGCAACACGCCAACATACTGCAACGGTGCCGCAGCCATCACTTCCTGCGCCTGTTCAACGTTGACGCAACGCGGTGATGTCGCAACAAAAATCAACCCACCGTAAATCGCGCCCGCGTCATAAGCTGCTTTAGCATCTTGCCCACGCGTCAGGCCACATACTTTATTCTCACCCAGCAACACCCGGCGCACAGGCGGCGTGCAAATCGTCATGGGCCATCAACGCCGAACCAATCAGAAAACCGTTAGCGAAGTGGCTTGACTTCGCGCACCTGAGCGTAAGTATTGATGCCGGATTCGCTGATTACCGTCACGTTGTGCCCCAGTTTCGGCGCAAGCTCGCGGGTACGGTTGATCAATCGACAAATCACGCAGATCGCGGTTGTTGATGCCAACGACCTTTGCTCCCAATGCAATGGCGCGCTCCTGTTCCTCTTCATTACTGACTTCGGTCAGCACCCCCATCTCCAGACTGTGAGCGACGGCGGCAAGCTGGCGATATTGGTCGTCATCCAGTACTGAAAGCATTAATAAGCAGGCATCGGCCTGGTGATGGCGCGCCAGATAGATCTGGTAAGGGTCGATAATGAAGTCTTCATAAAATCGGCTGCGGGGCGATTTGGCTGACGATGGGGAGGAAATTAAAGCTCCCCCTGAAAATATTTCTCATCAGTCAGCACCGAAATTGCCCGAGAAGCGTAATGTTTATAAATGGCGGCAATGCGTGCTGGATCGAAATCATCACGGATCACGCCTTTTGACGGCGACGCTTTCTTGCACCTACCAGAATAAACTGCCGTGCCGCACCCTGTAGCGCATCATAAAAATGTCGCGTGCTCGGCTGAACCTCATTCTGAAAACTGGCCAGCGGTTGCTGCTGTTTGCGGGCTTCTACCCAAATCGCCTTGTCTGCGACGATTTTCGCTAAAACGGTTTGCATCATCTAGTAGTCCTGTGTGACTCTCATTGTTACGAGTTTCTCGTTTCTTCTTCTTCCAACGAGAGAAAACGAGGAACTAAGCGCGCCACTCAATGAACCAGAACAAAAAAGACGCTCGAAAGCGTCTCTTTCTGGAATTTGGTACGAGATTGT
+
@GG?:88@8;@74'''5GFEC>>ABCE@@>?9DFGHJJFJJHF=977@A;AAC>>=>CAABB@>?B?BA@?CIHEGEFDEF<HJHIJIIGJJJJEFECGGIJFEFFEJJIEFGIFFCCJJJGIBEDD@@@ADEGEHJHEECA@@BCE<998:C8***+96>==9988:1,++,*/2))))446ACFJ3222@DDCBAAED?@;<:1'&&&21-,,-3('')15;;;;??;8767:6421/0129=?BHFD@B99)))+:3233>DBBCABACBC?@@<;;=EB>>=5555955.&&&&)'+$#$$())*%%%%)'('(328DACCC<B=77>778?@=;:.(A???@CE743('''-'&&':9:<=BADE??=>ABFDDHDFCGEC<;<;=:0?@CFJG?>?>?>7778?30008/../<=?C=>>?AD@?@?GDEGDJJFIG@@??A<,++(''+((%%%&(*.1135..'(%%&--*&%$#$%%%%%&%%%$&'%%&$%$%$%'''&&&&&%'(*&%$$%%$%%%%%((%&*+(*('''&&&%#$&#$$$&(&$$$%$#%&%&%&&%%&$%&&'(&&'%'&'))8;;ACCEDIG99977639@C=5:AHFJJFEFHFFJEAC?;54...*((('(&%%*-../51111==8889===///0DEJGGIHJJJJFJIJJJIJJHJFJJIJFJJJIGJJ<<83JGH@@@----IGJHGJJGGFG???HJJCGGJHGFJFGGEEJJJHIIJHFGHFHJHE@>>>=BBA;877:<44D?J@@EBACACEAEDDHEEEDFJEFA=93&&%%&&&4:?IHJJDJG@AAAEF=50-(+)((((*+>DCJJJEFDDGJBHJJIJJJJJJJJB@@JE=:9:=60+''&&&+)33==EJ?>>89401/032)'&;:8777?<=HJJBA:=895,'%%'%+,776::<IEIJHGEIIJF>10010.,/'%%(%%%&6-55;66>>?@J7677<<<BF??766:@==A;<CCDDEHHIG?>>JIEHFEBEBEJEIJGJJIBA@;=;<,,,.510/++,-..-***153457641'())&&%&%'(032211114568;9981)('(,--...66?:80--)(().+,*+,0'&%$%*233446556986661354442++.<CAB<<<<GJ6665E>GGDIJJJJJJJHJFJFJJJJJJE@BJJJFDBEDGJJ@CB4CGCJFB@@AE877:;;661/.-)6>:BDJIJJJHJJ===0000,,,/86873&%%26'&&))*+,(((('''()*+,,)),>333>=???A@BCJDAJJFED:667>@=;=CFJJIIHJFJJFFJJJHJJGIGJHJJJIIJJHJJJJJJIJFGFBBCDJJJJHJJJJJJBFEIJFJEGGFJJJHHHJBBB@A@55732,-28;DDHC>>??BBBCJJJJGJGJE::;:G:JIHJJHJIJJ>>??FHJHHEEBJJHJJJJJJJJJJJIFJJEEJFFADCJ,,,/8BB@@7/.+))/.011:<EJJJIJDCDJFHJIJJEJJJGJC@ADCCJJJD@:987:=>><<>:<>444ADAA61,*-/+-%%%''()+,-9BACBHJJJJJJJHHIHGFJIJJIJJFJIBBBEAAAA><<=HEGJJEFB?,,)*.2667/./0<<9<>:2(((((32100/0?600:;EEJGCFJJJJJFJJCBBB2013HEHEF><987CABBDJJEJJJHG::;:FGDEHFDJJIJHJGJIJJJJJGJJJJJDDB+*&&(*/8;@BDIDHFIJEEGJHJJIJJFCECBEGGHJJICCC6))),+)'(&(((*3655JGJJGFHDJGHFJJJJJIIHHJJIJJJJJIJJJHJJJIHFEIFEEADBHCBEABDCDJJGJJJJJJJIEDFEFD88768,,,.111/21197,+,(((@D@:99B;EEED>>EJGJJJJHGJECDBJGEJJJJHFJEF88/////+)19::::CEJHHJJJIJIJGEBB=7--336<?@@CDJEJJGJJJFJJHEDBC?@BGJGEIIG@EBGIJF?JIFJJJJJ@@>?@9877>?JJJJJJDGJJJBBCCIIGEFFHJJFJHJJFJHHD9989<=IA>E@HEB:59:997778EFJIJJJJJFEIHHFJJEJGJC9AIGHIEED=?=22000//23334.**+*....0.:<D<<84445G31225654??@FCDEJJEEGJHD?C?JGJFGJHJ>==8@86:9<AFCEJHJHJJEFIHDGEDEJEDAAJIJJJJHHGJJJJFHJJJFIEG??@@JD>A:5,?@AFEHFHJEEGJIBBDCB>0-,*&$$%$$$&))-:<<=B>>>=A@@JJHJJIFIJGJHJBAABGJH=000000/7677BBHHFFEJ:9636999BFJJFFFJIGIGFCCJJIJJJHFHGJJJJJJHHFJJJJGJJF,,,,.,,(('')/'.6>>ECDBGCD?:=<;??>@977,++))&&''(&----..568BGFDJEEIJIGDJJFJJHFHECED33/04F?>8466****?CCBEDJ;::<HBD=898?FDD>?>CBBCIGFHFJJJHJJJJHBBBBGFHGGGDGJHHJGJJHJEDEEJHD;>889:::;JJCCH?@?@ED;;;;>>@AIF+++,GJJJJEDJGJFJGE@@?<7112>16860<BHHJBAB?88992113(''''+))))23230//.565623;;;<=>>?EDCDJEFBIHJGJJGCHDC9@><::/,,,+//(($$$##%&&&%&)+-../.16877877***+,+++224;;;,++++,79?BCECHJGD=;=>8797CAAB@76,,0,<4394400003<<<::>>654,''775571002''')+(&&(/---;::?E=<<<9-,,,1117999<;<>EGI:988BDBFB?@ADJA?>>CEJJIJGDFA0///J3/112:A@BBCEDJJJJJJCBFCFHJJHDDEEJHFJGIEFEJJDJJ@<;80*%&,+/-,-.1/.0033=>EDHDCCEFFIHEFFJJJJJJJGJJJJJF=FEJFJJFJEFHJ@?>000.0/.1**//24434+&&&''))*/111/(''()*$###$$$&%$$#%&(&&)*+)'&$$%%'+-02;;:88<6*)(()88:;<<<ABA42JJDFD?==:<@?EDFGGGC<FC-**.GJJJGJ<<<<FDBBAEGBCCD.---,*'&''-2+(&$$$%&&((+0<?DFFHJDFDDAA<;8((''***+398==ADD>83445>=220))((,,2@BADDC?>>?FE=;:==>ADJJJGJJJIJJGJHJGCCDHAABDDFHFCE@/**+9,?661(((),'&&'((((((%(()&''%$-66<<333>BB?...-/4--77----,,****++,017111=EHFJGJCCBJF7>?8888565.+++0,'-6BEDDD@DAA?@BJJED::::76/((((((*4./+*)'('''%&(&'&&'()))()(((&&&&=>=BABDDJGDCFF@E8HBDFJJ///2=/.++//:>IGGBB@?<99;;BAD::::EHIHJJHJEDJJJJJ==<622/.8<<ECH@@BCJJEGH7A5212+''(0:555122192.33481EEFGJJHJ?>;778)))+9,))(*..')''&%%&,1269>FHGHHGECDFFIJJFJFGJJHJJIJJIJJJHJGJJJGHJI?JFJIJHJJJFHJEFJJIHEHJFHDEIFCFH@AAGJJBDEDJJIJJJHIIFJIJGDCGJHEFHGGJGEIHJGG;>B3CD@@ABJJJJI@A@@CBDC@@??<::<5)))9199:D?@JHHJGJJJHJIJJJJDEGD?*(((2>?<???>2223ADBCJDCFGEJFJJJJJJHBBGJJBABBJJJJJJJHIGGJIJJJJJJJJJJJ....5//824;=?>BBFBCCDDCJIJIGDJIJIJFGIGHGCEFHGI65436::?CEIEGIFFIJHHGJIIDEBJICDBBJ=;<;>5=33431-(''****+=?ABFCIE?@@@E<<BBHFIGJJIIJJIGDF;99AAADDJJGD>=:;JJJFGJJHGJGJHHJJGJGADJJ:B=D@@9CCFHFJHFEDD/...21..-.---./<<EBCFJJJJJHDEDEAA@=>>=>=5445A556;<<75434=CAA@AFEFACBBCDBBIJJIEJEHJJIGIJIGIGHH=9884&%'8(((&&&'5353++,--)(()223@BFEJJDIAAA4445@=22000)''(()441-.8=JJDFGJJGHEEGDB<<<;J>>=200675536045.015000123:;=<=9:<?99,)228FCDED?GEC887788=?J<EHB87300CFGGEJGEICFDDJJGHJFHJHJJJGIFED@@?6556:966:;=;;;;C>>>?=222397778446:>?BAA???82(&&&-('&%$$%%'''&%%&'%%%&&'&)%%&+-.979;>?GGJIJJFGGGGFFJJJJGIEGJJJJJJIGGJJJJJCCFHFJGFFIJHJJJHJFGGEGJFED?<6.28:;;BAADADGIGGJFDJJHJEFCHHJHHIIDBCDJFHJEIJIEEGGJJJIHBBBJFIJJJJJIJIJGFIIHJJIFGA=<<<)'$&)'%&&%(&&'')+064233@7;82;51382>;;;/-,('/379:7678>?@@@@;:9778:0000((('&%&+'&&'-+(',FCEGFBBDE=;;<CHFDDA@=:?8DF@@D@DD322/0(&&'*($#
@Glass_T7V_17_D3_14_2_22
TCAGAGAACCTTCGAAAAACCGCCCTGCAAGGCGGTTTTTTCGTTTTCAGAGCAAGAGATTACGCGCAGACCAAAACGATCTCAAGAAGATCATCTTATTAAGGGGTCTGACGCTCAGTGGAACGAAAACTCACGTTAAGGGATTTTGGTCATGAGATTATCAAAAAGGATACTAGCCTCAATCCTTTTAAATTAAAAATGAAGTTTTAAATCAATCTAAAGTATATATGAGTAAACTTGGTCTGACAGTTACCAATGCTTAATCAGTGAGGCACCTATCTCAGCAATCTGTCTATTTCGTTCATCCATAGTTGCCTGACTCCCCGTCGTGTAGATAACTACGATTGGGAGGAGCTTCATCTGGCCCCAGTGCTGCAATGATACCGCGAGACCCACGCTCACCGGCTCCAGATTTATCAGCAATAAACCAGCCAGCCGGAAGGGCCGAGCGCAGAAGTGGTCCTGCAACTTTATCCGCCTCCATCCAGTCTATTCCATGGTGCCACCTGACGTCTAAGAAACCATTATTATCATGACATTAACCTATAAAAATAGGCGTATCACGAGGCAGAATTTCAGATAAAAAAAATCCTTAGCTTTCGCTAAGGATGATTTCTGGAATTCGCGGCCGCTTCTAGAGTTGACAGCTAGCTCAGTCCTAGGGACTATGCTAGCTACTAGAGAGAACTTTTCGGATCAAGCTATGAAGGACACAAAGAGGGAACTAAACACTTTACTAGAGAAAGAGGAGAAATACTAGATGGGTCAAAGTAGCGATGAAGCCAACGCTCCCGTTGCAGGGCAGTTTGCGCTTCCCCTGAGTGCCACCTTTGGCTTAGGGGATCGCGTACGCAAGAAATCTGGTGCCGCTTGGCAGGGTCAAGTCGTCGGTTGGTATTGCACAAAACTCACTCCTGAAGGCTATGCGGTCGAGTCCGAATCCCACCCAGGCTCAGTGCAAATTTATCCTGTGGCTGCACTTGAACGTGTGGCCTAATAACTCGGTACCAAATTCCAAAAGAGGCCTCCCGAAAGGGGGAACTTTTTGGTTTTCGTGCATCCACCTGTGCGGACCTCGGTACCAAATTCCAGAAAAGAGACGCTTTCGAGCGTCTTTTTGGTTTGGTCCATCGAGTGGCGCGCTTAGTTCCTCGTTTTCTCTCGTTGGAGAACGAGAAACTAAATACTAGAGTCACACAGGACTAT
+
0/.,+++0()*5--CCFJJJEFJDBBGGJFFJJJJ?:;:<?7///0C:1111BJJDJIJHIJJFGFHJIHJB778DA000-0.0/0277732423675;::<@BEGJ@@?@GJJJGJJJJJGJHBDAFF@AAFGEEHDJHGIHJIJIJFJIJJJJIJJJHEGCGIJEB)(((.+)()*,&%%%'2310.-/5.4,+,031004FJGGJJFJJJGJHJHJJJJJJJHJHJJJFIJGJJJHJJJGEJHGJJJGJJJGJJJJHJBDDHJJJGJHGJ:99:HIEFDA>;))))0011127@ICDDDJJJJJHJHFJJHGJJHJFDBAJEDDFIJHJJIJJHHJJJJC<95.122/*+))+*%%&'''(==<;4012=EJD@@BBFC?=:441177=@CBDECDDJJHEJJJJIEJIED=<JBBDBFDDBBEDEDB?=;89:9<<CGFEBIBC@=988:<AJD2229?>@C6677DA===>9CB@CD7;CCBEIJJJJIJGGJJJJIJJCBCCCB@555714<?@ADHEGEHJHJJJJEJJFJJJGFEHJI?;;GGGIDGJFFEEGJJGBEHGJGFGB@@F@;<<<5354FJJGJHJJJJJGJGJJEJIJGIJJJ;:::F@A?BJJJFJJH;;;;>;765?66DGIJACJ8877656710///CFFGJFJJJHFIHJIGJJ=;9+)()((+,/48>@<;:89>??BBGDDEDJJJJJ----5;BABJFEADBDIJDEDCJGGJAB?=<EC<DHHJJJJIJGJJ?:9CABCJHJGJJJJGHIFJJJGJJJCCCCJHJIHFFGIJJJJJJJEJFJGJJB;9737??79=GJDJHJGHJFEFJJJJDEJJJC:83//--1122?=??FHJJJGJJIJEFJIJJAJJJFGJHIFEIDFHHEFJJGJFHECIDCBDJJCDA@GEGHJHJJJGGJJHJJJJJJJJJJJJGFGJJHCFAAAJFHJB@@BJJJGJJJJFHJGJJHHJGJJJJJGJGGJGJJJJJGJGFFEFIJDEDDJIEJGJJG?D<9,((027:655786656:=AA7622+'+.36;,,,-AB.(((*23996?@=EBGIIGD@@??=?>EGHGHJGFDFEA1BA>?EECA;::::54445**)*,('(&&'-7,--/77:<CEEDFGHHG@@?A111ABBIJJJJJJJGDC4'''%%$%))$6889=GC?877:6541//3545ACAEHF?B9/'
@Glass_T7V_17_D3_14_2_23
TTCCGGTAACATTCATATGACGTACCGAATGCTTAATCAGTGAGGCACCTATCAGCAATGTGTCTCGTTCATCCATCGTTGCCTGACTTCATGGTGTAGATCGCTGCAATTGCGGGAAGCCATTAACAGTGCTGCAATGATTCCGCGAGACCCACGCTCACGGCTCCAGATTTATCAGCAATAAACCAGCCAGCCGGAAGGGCCAGACAGGAAGTGGTCCTGCAACTTTATCCGCCTCCATCCAGTCTATTCCATGGTGCCACCTGACATACAACCATTATTATCATGACATTAACCTATAAAAATAGGCGTATCACGAGGCAGAATTTCAGATAAAAAAAATCCTTAGCTTTCGCTAAGGATCATTTCTGGAATTACGCAGGCCCACTTCTCAAGTTGACAGCTTGCCACTCAGTCCTAGGGACTATGCTAACTACTAGAGAACTTTCGGATAAGAGCTACTGTGAAGGACAGGCAAAGGAACCCAACACTTTACTAAGAGAAAGAGGAGAAATACTAGATGGAGTAAAAGTAGCGATGAAGCCAACGCTCCCGTTGCAGGGCAGTTTGCGCTTCCCCTGAGTGCCACCTTTGGCTTAGGGGATGGCGTACGCAAGAATGCCGTACAGCTTGGCAGGGTCAAGTCGTCGGTTGGTATTGCACAAAACTCACTCCTGAAGGCTATGCGGTCGAGTCCGAATCCCACCCAGGCTCAGTGCAAATTTATCCTGTGGCTGCACTTGAACGTGTGACCTAGATAACTCGGTACCAAATTCCCAAAAGAGGCCTCCCGAAAGGGGGGCCTTTTTCGTTTTGGTCCGCATCCACCTGTGCGGACCTCGGTACAATTCCCAAAAGAGACGCTTTCAGACGTCTTTTTTCGTTTTGGTCCATCGAGTGGCGCGCTTAGTTCCTCGTTTTCTCTCGTTGGAAGAAGAAACGAGAAACTTTGAATGCTCCCGTCACACAGGACTACTAGATGATCCGAAACCGTTTTCAGCGAAAATCATCACCGACCAAGGCAGAATGGGTAGAAGCCCGCAAACAGCAGCAACCGCTGGCCAGTTTTCAGAATGAGGTTCAGCCGAGCACGCAACGTCCTGATGCGCATTTCCAGGGTGCGCGCACGGCGTTTATTCTGGAGTGCAGAAGCGTCGCCGTCAAGGAAAAGGCGTGATCCGTGATGATTTCAGATCCGGCGCCGCATTGCCGCCATTTATAAACATTACGCTTCGGCAATTTCGGTGCTGACTGATGAGAAATATTTTCAGGGGAGCTTTAATTTCCTCCCCATCGTCAGCCAAATCGCCCCGCAGCCGATTTTATGTAAAGACTTCATTATCGACCTTTACCAGATCTATCTGGCGCGCTATTACCAGGCCGATGCCTGCTTATTAATGCTTTCAGTACTGGATGACGACCAATATCGCCAGCTTGCCGCCGTCGCTCACAGTCTGGAGATGGGGGTGCTGACCGAAGTCAGTAATGAAGAGGAACAGGAGCGCGCCATTGCATTGGGAGCAAAGGTCGTTGGCATCAACAACCGCGATCTGCGTGATTTGTCGATTGATCTCAACCGTACCCGCCAAGCTGCGCCGAAACTGGGGCACAACGTGACGGTAATCAGCGAATCCGGCATCAATACTTACGCTCAGGTGCGCAACTAACCGGCTACTCGCTAACAGGTTTTATAATAAAGTTCAGGCATTAATAGCCGTGACAATTTGCACGCCGCCGTGCGCCGGGTGTTGCTGGGTGGATTGATCTGGCCTGACACGTCGGGCAAGATGCTAAAGCAGCTTATGACGCGGGCGCGATTACAGGTGGGTTGATTTTTGTTGCGACGTCACCGCGTTGCGTCAACGTTGAACAGGCGCAGGAAGTGATGAGCTCGGCACCGTTGCAGTATGTTGGCGTGTACCGCGATATCACGATATTGCCGATGTGGTGGACAAAGCTAAGGTGTTATCGCTGGCGGCAGTGCAACTGCATGGTAATGAAGAACAGCTGTATATCGAACCTGTTCGCTGCGCTGAAGCTCTGCCAGCACATGTTGCCATCTGGAAAGCATTAAGCATCGTGAAACCCTGCCCGCCCGCGAGTTTCAGCACGTTGATAAATATGTTTTAAACAACGGCCAGGGTGAACGGGCAACGTTTTCAACTGGTGCACTATTAAATGGTAGATCGCTTGGCAACGTTCTGCTGGCGGGGGGCTTAGGCGCAGATAACTGCGTGGAAGCGGCACGGTCATCACCGGGCCTGATCTTAATTCTGCTGTAGAGTCGCAACCGGGCATCAAAGACGCACGTCTTTTGGCCTGGGTACTTGCGACGCTTGCGCGCATATTAATAACTCGGTACCAAAAACCGAACAATAAGACGCTGAAAAAGCGTCTTTTTCCGTTTTGGTCCTTTGAAAGTCAGGGGATAGTCGGATTCTTGAAGGCCTCCCTAACGGGGGGCCTTTTTTGTTTTCTGGTCTCCCTACGAGTAGCGGCCGCTGCAGTCCGGCAAAAAAGGGCAAGGTGTCACCACCCTGCCCTTTTTACTTTAAAACCGAAAAGATTACTTCGCGTTATGAGCTCCTCGCTCACTGACTCGCTGCGCTCGGTCGTTGGGCTGCGGCGAGCGGTATAAGCTCACTCAAAGGCGGTAATTTACAATACTTAATCAGTGAGGCACCTATCTCAGCAATCTGTCTATTTCGTTCATCCATAGTTGCCTGACCCCCGTCGTGTAGATAACTACGATACGGGAGGACTACCATCTGGCCCCAGTGCTGCAATGATACCGCGAGACCCACGCTCACCGGCTCCAGATTTATCAGCAATAAACCAGCCAGCCGGAAGGGCCGAGCACGGGAGTTGGTCCTGCAACTTTATCCGCCTCCATCCAGTCTATTAATTCTTGCCGGGAAGCTAGAGTAAGTAGTTCGCCAGTTAATAGTTTGCGCAACGTTGTTGCCATTGCTACAGGCATCGTGGTGTCACGCTCGTAGTTTGGTATGGCTGGATTTCGGCTGCCGGTCCCCAACAATCAAGGCGACCGTGACCATGTTGCTGCAAAAAAGCGGTTAGCTCCTTCGGTCCTCCGATCGTTGTCAGAAGTAAGTTGGCCGCAGGTGTTCTGTCGCTCATGGTTATGAGCGGCGCTGCATAATTCTTCTACTGTCATGCCATCCGTAAGATGCTTTTCTGTGACTGGTGAGTACTCGACAAAGTCGTTGAATAGTGTATGCGGCGACCGAGTTGCTCTTACCAGCATCAATCGGGATAATACCGCGCCACATAGCAGAACTTAAAAGTGCTGATCATTGGAAAACATTCTCGGGTTGAGATTCTGCGCTATTGAGGAATCCAGTTCGATGCAACCCACTCGTGCACCCAACTGATCTTCAGCATCTTTCTTCACCAGCGTTTCTGGGTGAGCAAAAACAGGAAGGCAAAATGCCGCAAAAAAGGGAATCAGGCCGACACGGAAATGTTGAATACTGATACTGTTCCTTTCAATATTACTGAAGCATTTATCAGGGTTATTGTCTCATGAGCGGATACATATTTGAATGTATTTAGATCACGCATCTTCCGACAACGCAGACCGTTCCGTGGCAAAGCAAAAGTTCAAAATCACCAACTGGTCCACCTACAACAAAGCTCTCATCAACCGTGGCTCCCTGGCTTTTGCTGGATCGATGGGGCGATTTGGCTGGTATGAGTCAGCAACACCTTCTTCACGAGGCAGACCTCAGCGCTAGCGGAGTATTGGCTTACTATGTTGGCACTGATGAGGGTGTCAGTGAAGTGCTTCATGTGGCAGGAGAAAGAGCTGCACAGGTGCGTCAGCAGATCTGATGCGGTGTGTCCGCTTCCTCGCTCACTGACTGGCTACACTCGGTCGTTCGACTGCGGCGAGCGGAAATGGCTTACGGAACAGGGCGGAATTTGCTGGAAGATGCCAGGAAGATACTTAACAGGGAAGTGAGAGGGCCGCGCCCGCATTTTTCCCCATAGGCTCCGCCCCTGACAAGCATCACGAAATCTGAGCACTAGAATCAAGTAAATGAGAACCCAACAGACTATAAAGATACCAGCATTCCCCTGGCGGGTTTCCCTAGTCACTCTCCTGTTCCTGCCTTCGGTTTACCGTGTCATTCCGCCTATGGCCACGTTGTCTCATTCCACGCGTCCTCGGTTCCGGTCCAGTCGCTGCCAAGCTGGACTGTATGCACGAACCCCCCGTTCAGTCCGACCGCTGCGCCTTATCCGGTAACTATCGTCTTGAGTCCAACCCGGAAAGACATGCAAAAGCACCACTGGCAGCAGCCACTGGTAATTGATTTAGAGGAGTTAGTCTTGAAGTCATGCGCCGGTTAAGGCTAAACTGAAAGGACAAGTTTTGGTGACTGCGCTCCTCCAAGCCAGTTACCTCGGTTTAGAAGAGTTGGTAGCTCAGAGAACCTTCGAAAAACCGCCCTGCAAGGCGGTTTTTGGTTTCAAGCCAAGAGATTACGCGCCAGACCAAAACGATCTCAAGATCGTCTGTAAGGGGTGTGACGCTCAGTGGAACGAAAACTCACGTTAAGGGATTTTGGTCATGAGATTATCAAAAAGGATCTTTCACCTACAATCCTTTTAAGAAATGAAAAATGAAGTTTTAAATCAAATG
+
,**)%%$$%%&%$%(/**&&''((*1./44===>@DF=<==FJFEJ@@?>65(&&&&%&&'&&&'&%)+/021408'''',,--'''(($#$%%()21*))(%%%$$$$&&$##$'++()&%&&$$&%%***656+**')(('&%(((()))+(-)'('()'%')**()0256=GHDEEGIJGJFJIGJEG?<<<<@=?A><:,'&&&&&)&&+)&&'''''(779>AEEDIFBDGJJJAAAA443(&&(.'''-..00))))66200**'&#$&+&/12789;0---.3444/,,,../--3:551111====ABD;<?AJJJIHHFFJJCEFDAFGJEJJJHDCIADEIJJHBCD@=>;9;)(((2.2----01)%%&+*+*05(''+&-&&&&',%((&)*+*&&%$$%$$$$%&&(-5?EDDBB>><&%%&(,,+**,.1++,2*,+++('%'(),(%%%(&'(''&&&&&&(,-0('*')&&((---.3/120,**++.++235:?><?>:997655.)(&''&&()****.23211364.:;;>@;<;7:42199:@?78/.../433012978:;=ADCC@?@AI?777830017@?6'''&))),,*('(()'%%%&&.,,-0-)*6@HDFFHBDBCCBCCDGFIDBA;999<>>>AEEEECCEFGDFCFEBFDEDDDF>>;1//02/0=<<;=A>674::;<;<;4***EDDDEIJJFHEDEJHFJJJJHJDBABED)))(('%%&(((('//2//56=??@HEC@70+()*CDBJFGDABAC887==?884.*)),36:7557:F///01+;=>?>=DCADCEDBA>?@;(&&%&&&)(,()(&'-3455;<6555=0)'&&%&'(,,39@4000;9***+5/A7666BCCEGJEEIGDCCAACABAA>EHC5438---3/..020-,,1.-((,-.*((($%%&(&%%%&&,4<===6665;;321)(())*-&&&&')33//008'&&&&%&&+,--.+(('%%%%&).06+***($&',(((-*23<;:;;EEFJGGFJEJJJFFJEJJCA<<71,*,,,./'''(++''((++-..''')%%&&'#%''(0//*)&$%%%%%&(+0*+++++('&'-******)%&'''''&'%$&(')+-.,08:<0..-,,+/6797<?;;;:;7:;:>CBA?@/+''(0<(''&&%%(4456:80././-,,--ACJJGHIIJJJJJJJJIHJJJJJJJJEJHJFJA@A41../21---.:82146DD60//54?5555B>89>>>GEBC?BJGEC8889JDGIJHGJHGJJJHJJJJJFFIHJJIJJIIJGGFF?//..-//+0568888>878:BGJJGJJFIHJIJBA@AB9311?HEC5211)=>;EJGJIFIEFCCDJJJJJFJJJJJIHJGFIJJGJJHHFGJHJFHEA<;<@GJJJHJGJHJIJHJJGJGGJJJJJJHJJGHHFEHC865.--(**''''&&$%%+*,%%%0/54572226:78EIHJEFFFJJGJGGJHIJJJHJJDGFFBD11104))*+:JGIJHJ;::;CDHJJIGDFFGEBCCJG<>4222@;2299;8::HJ?:::JJCD0//0>>>A:::3334AA@77889999CGH=<<;>;8766669;1+,+291/''%%%&((((()'%&%%()'('&&'&)*2))&%&'''&&&'-,,/.//''''(((/3458*))*---//33213(&&&)...+,,,,+)&%%$%%'&%$%$##$%%%%**7;=>1001*)))FJHJJGHGIJJGGJ=<;<D@G,,-GJA@A@CD320.(.)*++.,))***+*+*/'&&&-.--+,,.53356>GFIFH=<<<@,,,,@AEHED@A99<<JFECEJ=5//4))+;CCJCFFCA<<;;=A@A;=>99::''''543431034:;=:998;>=GHJJIJIIJJJJJJJIJGJHJJJJGIJJDDFCID321)))()**+:::9888AAJIGFHJJIF@A>@B(()'&.+(&%%%%%($$&)065,++,-/01./01>>DHJJID>?=:>*&&&&44BF@:5''''))(&&%&')///----++(5177@=J@@>=>?>ACDDEEGJJGJIFIIJJG@>;4*'')'''111?@GC95(&&%$$*05554442+)&&&,128((&&++++*,67::9'''''888<BGHJHJJJIJJJJJIJJJJEGDE><<8@@BHFJJGIJHHJBDCAJJFIBA+++**%$######$$#%&'''%%&$$$$()789;==;8/...2113...0=;<3552..-.1--/46;;99920+*++1%%%(&%&%$%%%&+*,*%%'(,-//,++'',156766==;@6,,,.)%$$$$&,,***)**)*,*))/,*(%%&$%&+1551+,9>=9777:67/(++-**%%)+3993***)((().)+,*07ADFHE10/.98::??DIEA?>6D@CA<==GDDJCCCBJB>A?/*%%%%&*02BDDCCCAD??@@A9D>778IJD@AAHECADCJFEDDD8737>?=?6<:87C74312(44>?B>ABEJJDCB=;::44322634++++50033101*****('(&&'((()*0++++'%%%%%%%;==<;;4333(()()''&(-))---2:<?CB5544>47621./1--,..3;1000JGEHGBCBA@@?<65:;///.001EFDEJFHHJJJIJABB@1111(&&&))(%'*,,:::BGFDFDCDCFEEA??A=C++4460-,,,1;;C:9:<FJJJJGJECJCF>=7,,,())(+((+*+7DFGDEFGJEJJJHJHJFJJHGJJJ6666JJFJJGJJDC?><==?=DCCF@><:)(()&&%%)()),)+3,,,8:@@EHEFJGGGIJGGIJHJJFDEDAD@?;456,&&'&/--..:EFGJ@>AEEDJGJBACDFAB@:;:1,-/)(((223)(((3:CAEEJFJFGJJJIIJJGDJJIJGGJIJGJGJJHJFD<99''''-++++41011++++(&&&'',*))'''&'(.-..''''*)))5*))(''&%##%,--3//)()157=?<>888A@>>?@FCI300CDBC@>85697445@ECCCDHJD<768<***&&%','%%&&#&%%&&()(-36;CCGE0*((&''()&%)--9:;=:=0-/,,?@FJHHJJIGJA@6?4456DBAA@GJJIJJFJGECEJIHDE@AA2.--('&'(((()&&&*68954558;::;::::300022.-*))&%%%&%',&&'*(('(+3124000/54598<11-,--112450&'',*(((*&&&&)()()*+37.&&&'.((+'&&$##$&'%%&&%%*()))+/+))))A=>>71,,,.(''*7>;:8++-,/00::3766&&+*,+)(+21311,0&%'%'&&'-+(&'+&&$%&,)))*346ADDCFIJIDGBCBDEGFF?:;7974A???1==0/..002..-'&&)8=FJGJJ6222322+**())%&&%)3,,).4410/+-000FIHHHJHJJIGFJJJJHGHIJ=<::;''''HDJJBABEB1110555:;555-,((++00++))(()(+(452222;77656///--))+-2-,+,+,24741/,**+0113651224;<=***+>>;<BAC=<;6442222?>>FDJJJGJIFDG:;''''&*(&$%%%$%%$#&-13A@7550+)),/4;<0/./220001100/112<0=>:::4445>?B?=6533;C@A;0//-*****'&%%58?87668776346::;<GJFFHFJFJIDBBDIJJIJJHEFGCABBEFJ;<9;82677311210//))))21../,..--,'(*))+&%#&##$$$%%()((&',)),,(&&&&19:322255234/,++)'''&&&(236==A111145;?JIFDGEEDE:3++434499('&%*+,&&&'36.-,-++('-.,,*.*'(++&/67>@DJFGJD98=98:7)%%$####$##%&),('&'(0;==>A9755/8=<320229;3223AEFEFFAC::0*))./**,&')%%%&%%%#$%%)(**&%%&)%%'''$$%%&(%&&%**'''&*-+)&&'$%&'(+**+,*%%%((+.9:=A>?=:<ABA=:?442'/+)))()$%&%&&&(&**%$&()./***,.)*))'&&%$&,.)('&%%&&''(*''%&%##$$$#$),)''&+,-34=BBDCB@;;;BC;;;=CECFH@@@0000IC@@BBFFJHJGJIIJ@HJHHIFEEFIJE>>=>GGIGJJEEECDEIGICDJJJEEEFC?=>DDD>;;89:9:B>==999::;..998822122341348CDDGDECIA@8++,,?@@B<<FGCDCFE@==?BGFEFJJBDGJHJIFIFGGJJIJFHGJC@@?CFDFGJJHDIHJGFBBC=?==810,0,%%%'&(((//4733348;=>>??45?82389>DEDFCEEBCHJJJIGHA?.--9:.,,140***+2//25,,76666756,',()0.0699.---620/..*(((&%%&&&*+1.-''''++,,)))*.0222)))789<88?>?F;794:365(%%''(***33266.98233FJH=<<994.)*++*'&$%&+4667=52,)((''((,/./,,653334+&%%''((()
@Glass_T7V_17_D3_14_2_24
CGTGGTCCTGCAACTTTATCCGCCTCCATCCAGTTGTCTTAATTGTTGCCGGGAAGCCAGAGTAAGTAGTTCGCCAGTTAATAGTTTGCGCAACGTTGTTGCCATTGCTACGGCATCGTGGTGTCACGCTCGTCGTTTGGTATGGCTTCATTCAGCTCCGGTTCCCAACGATCCAGGCGAGTTACATGATCCCCATGTTGTGCAAAAAAGCGGTTAGCTCCTTCGGTCCTCCAATGAGTATCGGAGGCGTTGGCCGCAGTGTTCTGGCTGCCGTGGTTATGGCGGCACTGCCGTTAATTCTCTTACTGTCATGCCATCCGTAAGATGCTTTTCTGTGACTGGTGGCTGGACAGATCAAGTCATTCTGAGAATAGTGTATGCGGCGACCGAGTTGCTCTTGCCCGGCGTCAATACGGGATAATACCGCGCCACATAGCAGAACTTTAAAAGTGCTCATCATTGGAAAACGTTCTTCGGGGCGAAAACTCTCAAGGATCTTACCGCTGTTGAGATCCAGTTCGATGTAACCCACTCGTGCACCCAACTTGATTTTTCAGCATCTTTACTTTCACCAGCGTTTCTGGGTGAGCAAAAACAGGAAGGCAAAATGCCGCAAAAAAGGGAATAAGGGCGACACGGAAATGTAAAATCTCATCTCTTCCTTTTGGATACTTATTGAAGCATTTATCAGGGTTATTGTCTCATGAGCGGATACATATTTGAATGTATTTAGATCACACATCTTCCGACAACGCAGACCGTTCCGTGGCAAAGCAAAAGTTCAAAATCACCAACTGGTCCACCTACAACAAAAACTATCATCGACCGTGGCTCCCTCACTTTCTGGCTGGATGATGGGGCGATTCAGGCCTGGTATGAGTCAGCAACACCTTCTTCACGAGGCAGACCTCGCTAGCGGAGTGTACTGGCTTACTATGTTGGCACTGATGAGGGTGTCAGTGAAGTGCTCATGTGGCAGGAGAAAAAAGGCTGCACCGGTGCGTCAGCAGAATATGTGATACAGGATCTCCGCTTCCTCGCTCACTGACTCGCTACGCTCGGTCGTTCGACTGCGGCGAGCGGAAATGGCTTACGAACGGGGCGGAGATTTCCTGGAAGTGCGGAAGATACTTAACAGGGAAGTGAGAGGGCCGCGGCAAAGCCGTTCCATAGGCTCCGCCCCCTGACAAGCGTCACGAAGATCTGACGCTCAAATCAGTGGTGGCGAAACCCGACAGGACTATAAAGATACCAGGCGTTTCCCTGGCGGCTCCCTCGTGCGCTCTCCTGTTCCTGCCTTTCGGTTTACCGGTGTCATTCCGCTGTTATGGCCGCGTTTGTCTCATTCCACGCCTGACACTCAGTTCCGGGTAGGCGGATTCACTCCAAGCTGGACTGTATGCACGAACCCCCCGTTCAGTCCGACCGCTGCGCCTTATCCGGTAACTATCGTCTGAGTCCAACCCGGAAAGACATGCAAAAGCACCACTGGCAGCAGCCACTGGTAATTGATTTAGAGGATCATCTTGAAGTCATGCGCCGCAGGTTAAGGCTAAACTGAAAGGACAAGTTTTGGTGACTGCGCTCCTCCAAGCCAGTTACCTCGGTTGGAAAGAATTGGTGGCTGCAAGACCTGGAAAAAACCCGCCTGCAAGGCGGTTTTTGCGTTTTGGAGCAAGAGATTACGCGCAGACGAAAACAATCTAAGAAGATCATCTTATTAAGGGGTCTGACGCTCAGTGGAACGAAAACTCACGTTAAGGGATTTGGTCATGAGATTATCAAAAAGAATATCACCTAATCCTTTTAAATTAAAAATGAAGTTTTAAATCGATCTAAAGTATATATGAGTAAACTTGGTCTGACAGTTACCAATGCTTAATCAGTGAGGCACCTATCTCAGCAATCTGTCTGTTCATTTCATCCATAGTTGCCTGACTCCCGTCGTGTAGATGACTCAATCAGGGAGGGCTTACCATCTGGCCCCAGTGCTGCAATGATACCGCGAGACCCACGCTCACCGGCTCCAGATTTATCAGCAATAAACCAGCCAGCCGGAAGAGGCCGAGCGCGAAGTGGTACTGCAACTTTATCCGCCTACCATCCAGTCTATTCCATGGTGCCACCTGACATCTAGACCGTTGTTGTGAGTGACATTAACCTATAAAAATAGGCGTATCACGAGGCAGAATTTCAGATAAAAAAAATCCTTAGCTTTCGCTAAGGATGATTTATCTGGAATTAGCAGCCGGCTTGTAAGAGTGTGACAGCTAGCTCAGTCCTAGGGACTATGCTGGCTTGCTGAGAACTTCGGGATGGAGCTTTATGAAGGACGCAAAGAGGGAACTGAACGCTTGCTGAGAAAGAGGAGAATGCTAGATGGGTCAAAGTAGCGATGAAGCCAACACTTGGTTTAGGGGCGGTTTGCACTTTCCCTGAGTGCCACCTTTGGCTTAGGGGATGGCGACGCAGAATGTCGTCTAGCTGGCAGGGTCAAGTCGTCGGTTGGTATTGCACAAACTCACTCCTGAAGGCTGTGCGGTCGGTCCGAATCCCACCCAGGCTCAGTGCAAATTTATCCTGTGGCTGCACTTGAACGTGTGGCCTAATAACTCGGTACCAAATTCCAGAAAGAACCTGCCGAAAGGGGGGCCTTTTTCGTTTTGGTCCGCATCCGCCTGTTGCGGACCTTGGTACCAAATTCCAGAAAGGATGAGCTGGAGCGTCTGCATCGTGCAGATGAGTGGCACGCTGCGTTTCCTCGTTTTCTCATTGGAAAGAAGAAACGAGAAACTTAAATACTGAGTCAGGACTGCTGATGATGCAAACCGTTTTGACCGAAAATCGTCGCGAGCCAGGCGATTGCAAATTCACTCCAGGCGAACAGCAGCGACCGGCTGGCCAGTTTTCAGAATGAGGTTCAGCCGAGCACGCGACATTTTTATGATGCGCTACCGGGTGCGCGCACGGCGTTTATTCTGGAGTGCAAGAAAGCGTCGCCGTCAAAAGGCGTGATCCGTGATGATTTCAATCCAGCACGCATTGCCGCCATTTATAAACATTACGCTTCGGCAATTTCGGTGCTGACTGATGAGAAATATTTTCAGGGGAGCTTTAATTTCCTCCCCATCGTCAGCCAAATCGCCCCGCAGCCGATTTTATGTAAAGACTTCATTATCGACCCTTACCAGATCTATCTGGCGCGCTATTACCAGGCCGATGCCTGCTTATTAATGCTTTCAGTACTGGATGACGACCAATATCGCCAGCTTGCCGCCGTCGCTCACGGTCTGGAGATGGGGGTGCTGACCGAAGTCAGTAATGAAGAGGAACAGGAGCGCGCCATTGCATTGGGAGCAAAGGTCGTTGGCATCAACAACCGCAATCTGCGTGATTTGTGGATTGATATCCAGGGACCATTATCTACGCAGAGCTGCACGAAAACTGGGGCACAACGTGACGGTAATCAGCGAATCCGGCATCAATACTTACGCTCAGGTGCGCGAGTTAAGCCACTTCGCTAACGGTTTGCTGATTGGTTCGGCGTTGATGGCCCATGACGATTTGCGCGCCGTGCGCGGTGCTGTGTCTGGTAGATAAAGTATGTAGCCTGACGCGTGGGCGATTGTTTGAGCGGCTTGTCGACGCGGCGCGATTTACGGTGGGTTGATTTTTGTTGCGACATCACCGCGTTGCGTCAACGTTGAACAGGCGCAGGAAGTGATGGCTGCGGCACCGTTGCATGTGTTGGCGTGTTCCGCCGATCACGATATTGCCGATGTGGTGGACAAAGCTAAGGTGTTATCGCTGGCGGCAGTGCAACTGCATGGTAATGAAGAACAGCTGTATATCGATACGCTGCGTGAAGCTCTGCGGCGCGTTGTTGCCATCTGGAAAGCATTAAGCGTCGGTGAAACCCTGCCCCGCCCGCGAGTTTCAGCACGTTGATAAATATGTTTTAGACAACGGCCAGGGTGGAAACAGGGCAACGTTTTGACTGGTCACTATTAAATGGTCAATCGCTTGGCAACGTTCTGCTGGCGGGAGCTACGGCGCAGATAACTGCGTGGAAGCGGCACAAACCGGCTGCGCCGGACTTGATTTAATTCTGCTGTAGAGTCGCAACCGGGCATCAAAGACGCACGTCTTTTGGCCTCGGTTTTCCCAGACGCTGCGCGCATATTAATAACTCGGTACCAAAGACAAACAATAAGACGCTGAAAAGCGTCTTTTTTTCGCTTTGGTCCTTTGAAGTTTGCGATAGTCCAATTATTGAAGGCCTCCCCTAACGGGGGGCCTTTTTTTGTTTTCTGGTACCCTACTAGTAGCGGCCGCTGCAGTCCGGCAAAAAAGGGCAAGGTGTCACTTCACCCTGCCCCTTTTTCTTAAAACCGAAAAGATTACTTCGCGTTATGCAGGCTTCCTCGCTCACTGACTCGCTGCGCTGGGTCGTTCGGCTGCGGCGAGCGGTATCAGCTCGCTCAAAGGCGGTAATTTGCCGATTGCTTAATCAGTGAGGCACCTATCTCAGCAATCTGTCTATTTCGTTCATCCATAGTTGCCTGACTCCCCGTCGTGTAGATGACTAGATACGGGAGGGCTTACCATCTGGCCCCAGTGCTGCAGATGATACCGCCGAGACCCACGCTCACCGGCTCCAGATTTATCAGCGATCGACCGGCACCGGAAGACG
+
(&')>GGGFJIJJJJJJJFJJFGHEBA>=742--+)),-63=CIEAA@>92:BAA=9'')/0621020/01679:HFCIGGJ>=>>JFJFJDHHFHJJGDJEFDG@:AA<;''':=<<@65557432,**)))*334@;994556<==744682200('4;BF?FD111&&&''&((.4,+*+(0''%''&*275444512./88=JICBAA@C@=?>CDDD?;;DJ@?;:9665,+)),.*%#$%&$$%%#%&%%%$&&')+$$%%&&'%$#$&*56446<@555-..-3/)(('+.-*,++1+1//0))))))).67>AJFJHCGEBBCB999;76556**(%$%&)+,+**+''((---/089889:;CCDDEJJJJJBBA9889+**),,5654969:-(2+((%%((&%%%0&99:8:=@?BHBDBAECECECBBA?FEHHHEJFFJHJDCDDJJJIBBJJGA87.)*,,.//890025=42-,)(-,,-.10.))+(*1251..(()62112A>A@B=G<=JFGHJGFEEEJHJJG:::9+%%&&,-,-/78>==<?;5444B>;;::@B=?@8667@A>;;;;;;;FFI>>>>A>==765;<..---(()DJGFD=D@888:;AA----7549<EA41%%&'*&&&'*)))+30371/,'%%''+''';>?DHJJJJIJEJ?=:5112,2+))((++-++*)*-332-*+)),)())(*)&&&'(''(/98.---+*-+6*ACA@@AGIBCBBCJE@C=?EIDF>===?@CH@9877GBIHJA@@3335...,,.321'',+*.0//-*++++-72++++::89<=5442--@AAICDDCGJGJJJDCE444HF:654223555677C7644668..0?@BCDC@A):<:==A@??@@98712,++-1///68;7510/+*+;AIC554588:.:@HJJGGJJJHDJHIHD@@AE>>>??,+''))(')*.254/+0>>EFCBAGAA??BACCCJ==<=JJ:8897550/+*+&&$$'&'%%$$7:;=FGJ96679)))*522)),,...0977775323/49:<FCJFF=;;;;878ECD;555592113++.12.*)((((('(/689>1/))$%%<?B>=>?=;>IGEIGGJJJDEI?>>>@A@@:;;9;;<@>10/00'+76556551<<>BCE9::5334...-1.-.((*,/--0+))('&&)'(..@GDDDBCGJJJEC@@E<==>EHJH<<<A;66BA9=93011/-.346<A/...3202+,15:::<93*+;<?3-15CJFDH>7988;8652++++,'',(&+&,0054./22=<;::;9,*)))../78<<DIHEJFGD8770...,&&%55.:555((((((''''43355;:<;88675321,+)(+*/44<C?;;3-.@ADGEGFJJJJGEGC>8./CHHFFHHGJ>>63335((./14334530326:=<:2322556>>=/.+)*..29332139;=BA;;=77779632-*)(()*))*++.723BCD1////.,+)*)-/0BACCCD@74449::==FFJHEEEFJFHAAAAIJECF@@@@=910-722<999</(((54549,/---2/)&&&)91000,*('(0%%+&&''/1000,**+.-;=A?AAC///.103('$%'*-'&%$&)*+++@>><<46441..,%$$%;1+**+0///0-+,((212333:=;ACBEJJIEJGCBBDDDCEG@>?>,++=?2/.)))0.()))&.))4*0/1235??98<<>))))677(((('&%&&)'&(7><@@A8667<878=98**'&%%+-,+,-)((*/...AIJCDDDDJIDHFEGFJGECDEEJHHJHFDEABABFGJJDGBFJ.---BEDFJ::8999666444...''&'%%%%%#%$$$$()'()14456-//13367..2*:/.//<=;9;%%%'&%&&())-2;8453696664>@BA?>?@D=;655512677977/...2**101>D=@?>DBEDDBC@@@@A@;78<&%$$+,-3325560..142323599:774:5=431----(())'&%%%$$,234489541.++,.-+++>>?<=;:;;::9=>A****?+&%%&)*.)'&&%$&%''('&&%%%$#$#),/3486566900//767966665433678445695521,..7688978;;>?CDC@?@?::96587=?>>?>@AEDCF@@>:888*(+))$$%$%'',)&'(&&&%(**-)''+7566665564332273(&&&;?=<=;44++++5-''&(+,3236,**(.())(*,)''%'./24..-/4(''*-2/..--,,,13221,''*(((()-)))())(*&'%&$&&(&'''&##%'&&&'*375555751--&&&(+****&%%',+)'$&%%%&&))*'.531./089:4445540137=1''*33'&%%&$%$&%$%&%##$$%&'&'))()=<=>=A:3323/)93444=567,,,,5::2/0/100=AACBBEBCB@C((()///'&%&23+)(&)74'****4524*)))7;<<<GGFBAABIEJEHIDD94330*7:>99664488>==CA=>>>?DJGED7667=59-3----5/''033*''-15C@A;0/./1740-))*,81.-**),,,9:>A@DEDDGE9888844/057E?::856352-*)//,'$$##$&&'225//..,+&&#$%%'&&&&&'')*,,&&&(-****+.(/3,,,+//()''++*'&(+/30,,1.,,--,020.*$%(+'&&%''))&%((*,++,'((:@>?@)))+:2//9;*)(&%&+,,-,''''('''(++/03200/('&)'))(()($%%&((&&&&,,,***'**))))*7<B@?==4DB4433460114--,,,-12222<==?>>>8999:7...79:=8896,'%%'-3///79:9;<?FJDC@??>DD;;;=78.-,.:;:41011445<>?A@AAEJFD8888C98423----/-())*GBAB9889@CECIIAEDEFGJJJJJJJJGGJHIJIJGDC:IFJ31205681000><98943376654344C/..1FHJC=:;403223334,++00<100-.--3?=>??FFECAAIJJJJD@@:62143357FJJ;;:9>@CCJGEHHE2DH0@A.-,,,A58==CDD44225)((())+>??A8878>><644;2>??@JJCECC<22223238;CDJFFEG@>>>GJJED844<<=ACC:;;898673)*,'(((///CGEFIF@BA:989845)))=ADAA@AEJEHGJJJGJJJEJDCDHB?>:>>93211///.056A>;;;<EG;9:;9<?BDA@AADGEE@B(((*888DHJIJJHBB++++0---,.'%$%&((''$%%&('''')*&%&&&-''**&()+811007;CDA@BEBADDIFJH><<<BAADEHHJJCCB:;::??@@><::>>FHGEIJJJJJBB444DJJJFJFJJGEECBAI@?7>@6(%%(---/3*(((2::::@A;8889)))+45<<;@96****93223/.((++)''((('&'*-)''(&%%&'(('*,-//08962200-+++*'%&%%'&$$%'&&&((&''''(0656,9=9@@?;:7.-1***))''((07;344-9?>>999****60/0/4335001;@C;DFGJJHJJJ@EFHFEIB>>><=>A@84433/++(%%%%((('867=44438+8('''%&.774120/009<((((:78;8:99//0.**+.AGHJFJFIHFHGIEDEGC@??=9666777@@8888AA:;;<DEHJJJJJJGCCCBDDEJJJJJIJFGDJIFA@?>?<(')))'&(%'22889<ACDBFIIIB655587600('''/?@@CDAB<=?HJEJEFEGCA:89>=>CBJHJGHEGFBBCBCJ;:2222::;=EJFJIJEJH98.+**-(%$$%15445<>66---.??A>>::99647ABA@BAGFEFEEDFHJFJJJGEEJJIJEA@@=?@B1011/..27<0000568:??IDDC?DHHA@A@F??BBEBDEGHJEDD?CA;?6*;;>>AIIJJIJFEH=63,+,>ABEJJEJJGDGEJGJIJIEJDCDFEEGJEEAACDJ@<:7:98894);334CJCA<;6H>>>AF6667>?@(''*//,))*+5/++,-333454599>??GDIJGJGJIHEE:=?=(&&'()*+;99:98--*)44+('%%&(((),-..*)*''(;>@@;956?@A;;;9::CEBA?>;?==>;78<;9**)(+&&'','(7889<=>=ACB977421,.31228555JJJFJGJC@?;;:91(&&&''((,-..0599632>451(5<>=>8889IFA?8100/,<BDHHJJIHEFHFIIJFJGEGHHFGHHEJJ<<<=EJA?@&&&&+**+2:<;?@<;;<?DCE>>>;D110174+,,-889:JEAA?><3:0+*)'('''(578<>4333FGJGJ@@>>9831)(++((('''()).1774444/,--.:A888899<;8777--0/.2114462001))))*(**1<44BEC44348666:=<;==EFGI21./64./-+*+*,+&&''((*,29<AB?A;<<4443/0;>BAJF@=;74<9899)(('&%&)))'')+(./1/.&$
@Glass_T7V_17_D3_14_2_25
ACCGCCACCTGACCAGCCGGAAGGGCCGAGCGCAGAAGTGGTACTGCAACTTTATCCGCCTCCATCCAGTCTATTAATTGTTCCGGGAAGCTAGAGTAAGTAGTTCGCGGCGATCGTTCAACGTTGTTGCCATTGCTACAGGCATCGTGGTGTCACGCTCGTCGTTTGGTATGGCTTCATTCAGCTCCGGTTCCGAACGATCAAGGCGAGTTACATGATCCCCATGTTGTGCAAAAAAGCGGTTAGCTCCTTTCGGTCCTCCGATCGTTGTCAGAAGTAAATTTGGCCGCAGTGTTATCACTCATGGTTATGGCAGCACTGCTAATTCTCTTACTGTCATGCCATCCGTAAGATGCTTTTCTGTGACTGGTGAGTACTCAACCAAGTCATTCTGAGAATAGTGTATGCGGCGACCGAGTTGCTCTTGCCCAGCATCAATACGGGATAATACCTGGCGCATTAGCAGAACTTTAAAAGTGCTCATCATTGGAAAACCTTCTTCGGGGCGAAAAGTAAAGATGTTCCGCTGTTGAGATCCAGTTCGGTGTAACCCACTCGTGCACCCAACTAATACTCAGCATCTTTTACTTTCACCAGCGTTTCTGGGTGAGCAAAAACAGGAAGGCAAAATGCCGCAAAAAAAGGAAGTGGGCGACACGGAAATGTTGAATACTCATACTCTTCCTTTTTCAATATTATTGAAGCATTTCTCAGGGTTATTGTCTCATGAGCGGATACATATTTGAATGTATTTAGATCACGCATCTTCCCGACAACGCAGACCGTTCCGTGGCAAAGCAAAAGTTCAAAATCACCAACTGGTCCACCTACAACAAAGCTCTCATCAACCGTCAGCTCCTCACTTTCTGGCTGGATGATGGGGCGATTAAGGCCTGGTATGAGTCAGCAACACCTTCTCCAGGCAGACCTCAGCGCTAGCGGAGTGTATACTGGCTTACTATGTTGGCACTGATGAGGGTGTCGGTGGAAGTATTTCTTCATGTGGCAGGAGAAAAAAGGCTGCACCGGTGCGTCAGCAGAATATGTGATACAGGATATATTCCGCTTCCTCGCTCACTGACTCGCTACGCTCGAGTGATTCGACTGCGGCGAGCGGAAATGGCTTACAAACGGGCGAGAAATTCCTGGAAGATAGAGGAAGATACTTAACAGGGAAGTGAGAGGGCCGCGGCAAAGCCGTTTTTCCATAGGCTCCGCCCCCTGACAAGCATCACGAAATCTGACGCTCAAATCAGTGGTGGCGGGGAAACAGACAGGACTATCAATTGCCGGCGTTTCCCCTGGCGGCTCCCTCGTGCGCTCTCCTGTTCCTGCCTTTCGGTTTACCAGTGATTCCGCTGTTATGGCCGCGTTTGTCTCATTCCACGCCTGACACTCAGTTCCGGGTAGGCAGTTCGCTCCAAGCTGGACTGTATGCACGAACCCCCCGTTCAGTCCGACCGCTGCGCCTTATCCGGTAACTATCGTCTTGAGTCCAACCCGGAAAGACATGCAAAAGCGCCCACTGGCAGCGGCTTAGCTGGTAATTGATTTAGAGGAGTTAGTCTTGAAGTCATGCGCCGGTTAAGGCTAAACTGAAAGGACAAGTTTTGGTGACTGCGCTCCTCCTGAAGCCAGTTACCTCGGTTCAAAGAGTTGGTAGCTCAGAGAACCTTGGAAAAACCGCCCTGCAAGGCGGTTTTTGGTTTTTGCGAGCAAGAGATTACGCGCAGACCAAAACAATCTCAAGAAGAGAATAAGTACTTTATTAAGGGGTCTGACGCTCAGTGGAACGAAAACTCACGTTAAGGGATTGGTAATGAGATTATCAAAAAGGATCTTCACCTAGATCCTTTTAAATTAAAAATGAAGTTTTAAATCAATCTAAAGTATATAGAGTAAACTTGGTCTGACAGTTACCAATGCTTAATCAGTGAGGCACCTATCTCAGCGAATGTGTCTATTTCGTTCATCCATAGTTGCCTGACTCCCCGTCGTGTAGATAACTACGATACGGGAGGGCTTACCATATTGGCCCCAGTATCAAGATGGTACCCGCGAGACCCACGCTACCGGCTCCAGATTATCAGCAATAAACCAGCCAGCCGGAAGGGCCGAGCGCAGAAGTGGTCCTGCAACTTTATCTCACCTCACATCCATCTATTCCATGGTGCCACCTGACGTCTAAGAAACCATTATTATCATGACATTAACCTATAAAAATAGGCGTATCACGAGGCAGAATTACAATAAAAAAAATCCTTAGCTTTCGCTAAGGATGATTTCTGGAATTCGCGGCCGCTTCTAGAGTTGACAGCTAGCTCATCCTAGGGACTATGCTAGCTACTGAGAACTTTCAAATAAGCTATGAAGGACGCAAAGAGGGAACTAAACACTTTACTAGAGAAAAAGGAGAAATACTAGATAGATTGGAGCGAGCGATGAAGCCAACGCTCCCGTTGCAGGGCAGTTTGCGCTTCCCCTGAGTGCCACCTTTGGCTTAGGGGATCGCGTACGAAATCTGGTGCCGCTTGGCAGGGTCAAGTCGTCGGTTGGTATTGCACAAAACTCACTCCTGAAGGCTATGCGGTCGAGTCCGAATCCCACCCAGGCTCAGTGCAAATTTATCCTGTGGCTGCACTTGAACGTGTGGCCTAATAACTCGGTACCAAATTCCAGAAAAGAGGCCTCCCGAAAGGGGGGCCTTTTTTCGTTTTCGGTCCGCATCCACCTGTGCGGACCTCGGTACCAAATTCCAGAAAAGAGACGCTTTCGAGCGTCTTTTTTCGTTTTGGTCCATCGAGTGGCGCGCTTAGTTCCTCGTTTTCTCTCGTTGGAAGAAGAAAGAAACGAGAAACTAAATACTAGAGTCACACAGGACTACTAGATGATGCAAACCGTTTTAGCGAAAATCGTCGCAGACAAGGCGATTTGGGTAGAAGCCCGCAAACAGCAGCAACCGCTGGCCAGTTTTCAGAATGAGGTTCAGCCGAGCACGCGACATTTTTATGATGCGCTACAGGGTGCGCGCACGGCGTTTATTCTGGAGTGCAAGAACGTTCGCCGTCAAAAGGCGTGATCCGTGATGATTTCGATCCAGCACGCATTGCCGCCATTTATAAACATTACGCTTCGGCAATTTCGGTGCTGACTGATGAGAAATATTTTCAGGGGAGCTTTAATTTTAGCCCATCGTCAGCCAAATCGCCCCGCAGCCGATTTTATGTAAAGACTTCATTATCAACCCTTGCCAGATCTATCTGGCGCGCTATTACCAGGCCGATGCCTGCTTATTAATGCTTTCAGTACTGGATGACGACCAATATCGCCAGCTTGCCGCCGTCGCTCACAGTCTGGAGATGGGGGTGCTGACCGAAGTCAGTAATGAAGAGGAACAGGAGCGCGCCATTGCATTGGGAGCAAAGGTCGTTGGCATCAACAACCGCGATCTGCGTGATTTGTCGATTGATCTCAACCGTACCCGCGAGCTTGCGCCGAAACTGGGGCACAACGTGACGGTAATCAGCGAATCCGGCATCAATACTTACGCTCAGGTGCGCGAGTTAAGCCACTTCGCTAACGGTTTTCTGATTGGTTCGGCGTTGATGGCCCATGACGATTTGCACGCCGCCGTGCGCCGGGTGTTGCTGGGTGAGAATAAAGTATGTGGCCTGACGCGTGGGCAAGATGCTAAAGCAGCTTATGACGCGGGCGCGATTTACGGTGGGTTGATTTTTGTTGCGACATCACCGCGTTGCGTCAACGTTGAACAGGCGCAGGAAGTGATGGCTGCGGCACCGTTGCAGTATGTTGGCGTGTTCCGCAATCACGATATTGCCGATGTGGTGGACAAAGCTAAGGTGTTATCGCTGGCGGCAGTGCAACTGCATGGTAATGAAGAACAGCTGTATATCGATACGCTGCGTGAAGCTCTGCCAGCACATGTTGCCATCTGGAAAGCATTAAGCGTCGGTGAAACCCTGCCCGCCCGCGAGTTTCAGCACGTTGATAAATATGTTTTAGACAACGGCCAGGGTAAAGTGGGCAACGTTTTGACTGGTCACTATTAAAATGGTCAATCACTTGGCAACGTTCTGTTGGCGGGGGGCTTAGGCGCAGATAACTGCGTGGAAGCGGCACAAACCGGCTGCGCCGGACTTGGATTTTAATTCTGCTTGTAGAGTCGCAACCGGGCATCAAAGACGCACGTCTTTTGGCCTCAGTTTTCCAGACGCTGCGCGCATATTAATAACTCGGTACCAAAGACGAACAATAAGACGCTGAAAAGCGTCTTTTTCGTTTTGGTCCTTTGAAGTTTCAGGGGATAGTCCCAATTATTGAAGGCTAGCCTAACGGGGGGCCTTTTTTTGTTTCTGGTCTCCCTACTGGTCGCGGCCGCTGCAGTCCGGCAAAAAAGGGCAAGGTGTCGCCGCCTGCCCTTTTTCTTAAAACCGAAAAGATTACTTCGCGTTATGCAGGCTTCCTCGCTCACTGACTCGCTGCGCTCGGTCGTTCGGCTGCGGCGAGCGGTATCAGCTCACTCAAAGGCGGTAATTTACCAATGCTTAATCAGTGAGGCACCTATCTCAGCGATCTGTCTATTTCGTTCATCCATAGTTGCCTGACTCCCCGTCGTGTAGATAACTACGATACAGGAAGGCTACCATCTGGCCCCGAGCA
+
$$))((&%&&),-.,*)**?>AD>B8J33349:*)((%'.+)'&$%%&&)/031;ABDHGDDG9J===DCEJJA@@@JJJJD.--2?FA896)'''*),-.*)))-/2%%%&(''()*&%%29>DCACBBIGJJIIJHJ8777FFJHJDFFGJEBA?><-**+?@?CBDIED@@@AA@??GGGDGJJF??>@9<..--28;<B>?@JDECGI=DID::;5?A@@BA?;78:;557IFIJJGGCGJGEICA?:0(2215670,())****:ECDJGEED?'&%(..@JBDBABDABBBDCBDCDFIJGIJFIHIE000-,,+,(()*.-./087::;>?@@ACHGJJGJJIJJHJJJJJJJJGJJIJJEJJIHEHJFHIB871..-,-..22))))6:AEFEGFJFHJJJJJ7777/,,-66443250002+-*'''(*,-.--32-)())/,''''),,./-.00;FDJEJGACDJIDDDG>=>>DBCA>=ABDB;;=;??4335ED.-->@))('++)'%%'$%(++*+,*++*+12((''''%&'-086:;9<;778:DBFE@9::8''((((((EFFHJGIJH4224D<;;??D@??@:79567G....A>@BHJGJJABACFJJJJGJIJEHDA<;</,,-)-+'''(9/...@?AGIJJIHGJJJEIJJA@AA8666JGB:DABA>>>>AHD=>@77674128('((*00<BIAA=::)(((9))))77<>BDGIJEDFEJJFJHJGHJH)((*10//..016*))'1=ACGGIIA>>=>HEDHBCJJJJJJJJJJJJJJID333JJJ0/..11@FFJJHJGJJJJCBCCJJJJEC@767)))+.//)'''+**)77FJJJJJHHIJDIHH5554854('&&'**,-.2:;EJDD<<=>+**+566+,,,;/.&&''+.35511689>ACJFDADDDDFE?=>?=>>>HJGJGJIJDIFGFJFJJJJJJDDBCDCC91,++,)((.('&'&%(-268?>=>=89+,-,3<AEGFFCF?@??GGICHGDI=9:;FDIFBBADEGFFHFEEFFFGCA....DGJJJIJIGIJJHJGJJECBDGGJGHHI6,)).'&&&=99:;GJ@BC6555325BCCA?A@@<=+++,'''()''&&)+-)-.))51/*)$$$%+386;656886<BADCCHGJGHJEIJJJHIGJEEHEFJIIJJHGHHIHE>GJJJJG<:5552,89:;81011<=;<A<:;DFJJHJJHDFEHJJJJJJJFJIGEE<6,,++.,&$$%$%&&'++1))((+*)++++,,,,+.01167::::9>>@=<66GJEJJJJEHHJJEEHDJJIDJ2,***+'$&&&''&%%&-:::A?ABCCD@AB@=5430+)&&(''''(2>@@GJJJJAABBEDEFDA:GGCJHGHJFCEA978+++/0/002311032221226678DFGJJFJHGHGJJJFJJJGJJJJJJEJJFJFJJJJIJJJHC>==>HI<;7789BEFEGDHEFHEDC;8//.**++/'&'+'('&&&&&&%$$%&'')**:BCHFEDECEF:11?@IJIJJJJJHJJFJIJHGIFJJJEDHCJJHFJHJJEEJG???EFJJJFJGJJJJHJJJJJJIDIHEJHJE>:2//1...39@BEGG:32232*++:A@@@AEG:65-&&&&&',)*11&&''673--,-33*675111955-018;('((885,)'&(1112D@?CCDE///08-)((.04>:-,,+,,-0..,-3-,/&*1-../225,=?EJGIJJGFC@;799;::=DGJEJC<ABJJDJDCF?@IIFHJGGEI444011%%%%&)&'((/48@?:8:>><----.)'')*437?DBJIEIGFJJJJEFIJJJJJFGFGJJHJFJIJGHJGFEA:-,*,2575454458<=>=:98;886445?A??<>?7777DDEHJ<;::<=A?=9861((*,/'''(*,.//0?BCJJIJJJ;;;;JHJEEJJEEDEBCGIEGJJIJJIJJGJJJEHFJJJHJJI?>>?F88776-,,+,111/+)(&%$$$$$')++,,35,:>?BCDDJEF=<;767<ADJJJJJJFD@D???@JEFFEGFEFDJBAAAB?GHJI>C=B:98800.-..../1=;::9;2217770.,*''()),('%&&%%%%'%%%%.0C7779DA@ABFA@@988:88CDJJJJGFHJJGJJD@AEJJIEJJJJGJGJEDHHJJGGHE<<<<EJI=<<<?8.,-++%''',058ADEFJJDEBJCEDJJJIBAB>9889@,+++@?DBCHEHEA;;5444+*****+(),7<>BHJFEBB@BC1(&&)+..02EFCCCA=;1000(((%'*030/04'%%%)&&&)/--('%)),))*)*,943692;5444DI=:99C;:8-+*)),/,++,.021/-'&&&(())''-/0///,(%%&&,--1/-,(&&*+674411BECIECJGJJJHGDEC@@>=<@>GEBBACBJJCECBI<'''(;???JH@;1++**%$#$$2=EGHGEIGJIJHJJIJJJJJJEHFFJGHHDCCCJJJGHGFFCED>>@IJFDDGHJJHIHJIJJHGJJGJCB)&%%%''(((//33.444:??;@==<??;555>??>A@BDJJJJJIJJGJHJJJJGEJJEJGJHJDFHGIFJC?<94449:IAFBFFABFHJIJJHCBG<9A@FDJGJJIGDC??FJBEJ4(((9<+'&%'((3..-.5ADBDEC;:944<>32243431=>;?==4;6?CGA@FFJCJGGIF@<?CHEGDJJFF?'&&'42))))**85333;DJE???=?81-.00334566FH9743*&&&''()2/1.+-.).181788:?A@B<:;>631*&%()+6<=??>?>A???FFCIJJGGJJJJJJJEIIJJFJIJJJJFI8877EEJHJJJIJIHGBDGHEDDCJGDEGBBBACHJJJHFFGJJIAHHHFGJJGJIDJAJJDCDFJJEIIJGJ?>>??8557----=;=EFHJJJIJJJJIJJIHJJ97767==?@?CDFHFEGJJJFEIIJ?>??B13''+*)&%%(%%+,779:@@CDIC@@;::=JFGDEHFEDDFA/...B?CCA?>?ACCGHJJJJJFGJJJJGJJIGDIJCFCE>>?>@@@BFDDDDEFEECHFC@A98668@;6444C,,,.3JF<888?211286''''011325569:>>CEFJHFFJJJJGGJJIJJIJJJFEICB>?A999?@CCHJI)(()8;:---+,)*,433:<CFJDBBAGDB:5789;;<;222..'''(339;>CEJJDHJJJJGHGHJIJJJJIJJFFGEDB>:8669;CCCBDEF>>=<=<;;;:<D;99;EHFGJDFDDA@AA7444:>==BDJG:888<DG@BB<>=>????BDDFDJFIIHJJGJJJJEJJJIJE;9::JFC889JGGJJJJJGJJJJFFCCAAHFEFJFDFHG;9****;5666FDEJFJGHGH@>9?DEE<886999:9??JJJJGDJIFGBBCDBB@?GGFEHEJGCC;;;<FFFIJJJJJIJIJJIHJJJGJJHJJJJJGBB888?@FJJJHJJJJJJHHIJJJJFJ<9667D?>??G>>@HJGHJJJJIJGIGJJJFIIJGJHFJJFJGIJ===CJIC>??GJJEFFJIJHJJIGJJIHJHEJ=3333::CJEJB@ADGJGJJGIDEDEFJ><@HJHFJEG@J>?<=>-,,**)(+----.667@>@=??>?BGJJGHJJJJJFJJJB@ACJIJJJJGDFFJHJGJIJJJJJHJJH44JFHJHFGHCA@GGEJGJJJJJJJJJGDBA?<;<;@@@FDDGCD;;3334IHJJJ;999:F=IFGFJJIGJJIFGFFJJJHJJEJFGJJJ<<<<JGJJJJEGD7-,,-559<>?HHJHGJGJFHHIJHJJJJGGGGJJEJJHGJIHJJJIJGJJJGJJJJGJHGJHJJJIJJIJ0000EJFIE554577577?@BACHFJJJJJJFIE?88F>?92+(()*))*((((,*++01111111?@GCBEFHJGJJFJIJJ96&%%%$$$%+89:BBEEJGCEFJHJHAA=7775<;AEDGI>66673333@AJJHJFDDHJG''''JIJJIJJGJJIJHGHEHIJJEDFJHJHIJHJJJJJIFJHJJJGHIHGFJGIJJGE;9;-*+00=?G<;:@AB:7++*,+++7:;<DDFJJJJJGFJGJIFF@=766766668642113>8&&&':;-,*:888DGGJEHBH???>@==DGEJHJGJFGHJJJJJJECCJJIJJJJGIJGEDA@EHEJC6555<;933**;=E433--,,33797669((((:DJ?8--,-,(//@?;@><=7;53100148<GJJJIGDDA@AB;AGC=@GEDEFJJJJJHFEC@?0//0111EHJGJGEEEJIJJJIJBJIJEJDJJJHGFFHJJ30/0101&:<A<9B>=B76/*-4>CHFIFJJJJJFCBCD.???BGGDFE;;::?311377=@@>?GHHJJGJJIJFEIJFEEGDGFIJJHEJHJGGJJFFG<<<:;/...133555228AFGGGEJJGEIHDEECCJJJJFGJIJJJJHFFGDHB=881/+))*''''4449:<??@;;<;:11115676897668DECD>?A?977;;8:138;@@??AHA<;:;+*)%102./''./9<<889:<;0'''$
@Glass_T7V_17_D3_14_2_26
CCGCTTAACTTTACAGCAGAATTAAAATCAAGTCCGGCGCAGCCGGTTTGTGCCGCTTCCACGCAGTTATCTGCACCTAAGCCCCCCCGCCAGCAGAACGTTGCCAAGCGATTGACCATTTAATAGTGACCAGTAAAACGTTTCCGCTTCCACCCTGGCCGTTGTTCAAAACATGTATCAACGTGCTGAAACTCGCGGGCGGGCAGGGTTTCACCGACGCTTAATGCTTTCCAGATGGCAACATGTGCTGGCAGACTTAGCGCAGCGTATCGATATACAGCTGTTCTTCATTACCATGCAGTTGCGCTGCCGCCAGCGATAACACCTTAGCTTTGTCCACCACATCGGCAATATCGTGATTGCGGAACACGCCAACATACTGCAACGATTACAGCCATCACTCACCTGTTTCAACGTTGACGCAACGCGGTAATGCGCAACAAAAATCAACCCACCGTAAATCGCGCCCGCGTCATAAGCTGCTTTAGCATCTTTGCCACGCGTCAGGCCACATCTTTATTCTCACCCAGCAACACCCGGCGCACGGCGGCGTGCAAATCGTCATGGGCCATCAACACCCGAACCAATCAGAAAACCGTTAGCGAAGTGGCTTAACCGCACACCTGAGCGTAAGTATTGATGCCGGATTCGCTCATTCGTCACGTTGTGCCCCAGTTTCAGCGCAAGAACTAGCAGGGTACGGTTAATCAATCAACAAGAATCACGCAGATCGCGGTTGTTGATGCCGACGACCTTTGCTCCCAATGCAATGGCGCGCTCCTGTTCCTCTTCATTGACTTCGGTCAGCACCCATCTCCAGACTGTGAGCGACGGCGGCAAGCTGGCGATCTGGTCGTCATCCAGTACTGAAAGCATTAATAAGCAGGCATCGGCCTGGTAATAGCGCGCCGGATCAATCTGGTAAGGGTCGATGATGAAGTCTTTACATAAAATCGGCTGGGGGCAATTTGGCTGACGATGGGGAGGAAATTAAAGCTCCCCTGAAAATATTTCTCATCAGTCAGCACCGAAATTGCCGAAGCGTAATGTTTATAAATGGCGGCAATGCGTGCTGAATAGAAATCATCACGGATCACGCCTTTTGACGGCGACGCTTTCTCACTCCAGAATAAACGCCGTGCGCGCCCCTGTAGCGCATCATAAAATATTCGCGTGCTCGGCTGAACCTCATTCTGAAACTGGCCAGCGGTTGCTGCTGTTTGCGGGCTTCTACCCAAATCGCCTTGTCTGCGACGATTTCGGCTAAAACGGTTTGCATCATCTAGTAGTCCTGTGTGACTCTAGTATTTAGTTTCTCGTTTCTTCTTCTTCCAACGAGAGAAAACGAGCACTGACGCACACTCAATGACCAAACGAAAAAAGACGCTCGAAAGCATCTCTTCTGGAATTTGGTACAAGATCCGCGCGGGTGGATGCGGACCAAAACGAAGGGCCCCCTTTCGGGAGGCCTACTTTTCTGGAATTTGGTACCGAGTTATTAGGCCACACGTTCAAGTGCAGCCACAGGATAAATTTGCACTGAGGCCTGGGGTGGGATTCGGACTCGACCGCATAGCCTTCAGGAGTGAGTTTTGTGCAATACCAACCGACGACTTTGACCCTGCCAAGCGGCACCAGATTTCTTGCGTACGCGGAATCCCCTAAGCCAAAGGTGGCACTCAGGGGAAGCGCAAACTGCCCTGCAACGGGAGCGTTGGCTTCATCGCTACTTTGACCCATCTCCGTACTTCTCCTCTTTCTCTAGTAAAGTGTTTAGTTCCCTCTTTGCGTCCTTCATAGCTTAATCCGAAAAGTTCTCTAGTAGCTAGCATAGTCCCTAGGACTGAGCTAGCTGTCAACTCTAGAAGCGGCCGCGAATTCCAGAAATCATCCTTAGCGAAAGCTAAGGATTTTTTATCTGAAATTCTGCCTCGTGATACGCCTATTTTTATAGGTTAATGTCATGATAATAATGGTTTCTTAGACGTCAGGTGGCACCATGGAATATGACTTGGATGGAGGCGGATAAAGTTGCAGGACCACTTGTGCGCTCAGCCCCTCCGGCTGGCTGGTTTATTGCTGATAAATCTGGAGCCGGTGAGCGTGGGTCTCGCGGTATCATTGCAGCACTGGGGCCAGATGGTAAGCCCTCCGTATCGATCGTAGTTATCTACACGACGGGGAGTCAGGCAACTATGGATGAACGAAATAGACAGATCGCTGAGATAGGTGCCTCACTGATTAAGCATTGGTAACTGTCGACCAAGTTTACTCATATATACTTTAGATTGATTTAAAACTTCATTTTTAATTTAAAAGGATCTAGGTGAAGATCCTTTTTGATAATCTCATGACCAAAATCCCTTAACGTGAGTTTTCGTTCCACTGAGCGTCAGACCCCTTAATCAGTACAATCTCTTGAGATCGTTTTGAGTCTGGCGTAATCTCTTGCTCTGAAAACGAAAAAACCGCCTTGCAGGGCGGTTTTCGAAGGTTCTCTGAGCTACCAACTCTTTTGAACCGGGGTAACTGGCTTGGAGGAGCGCAGTCACCAAAACTTGTCCTTTCAGTTTAGCCTTAACCGGCGCGTGACCAAGACTAACTCCTCTAAATCAATTACCAGTGGCTGCTGCCAGTGGTGCTTTTGCATGTCTTTCCGGGTTCCAGTTCAAGACGATAGTTACCGGATAAGGCGCAGCGGTCGGACTGAACGGGGGTTCCGTGCATACAGTCCGGCTTGGAGCGAACTGCCTACCCGGAACTGAGTGTCAGGCGCGTAAATCAACAAACGCGCATGACAGCAAATAGCACCATGAACAAAGGCAGGAAAAGAAAAAGCGCGAGAACAGCCAGGGGAAACGCCTGGTATCTTTATAGTCCTGTCGGGTTTCGCCACCACTGATTTGAGCGTCAGATTTCGTGATGCTTGTCAGGGGGGCGGAGCCTATGGAAAAACGGCTTTGCCGCGGCCCTCTCACTTCCCTGTTAAGTATCTTCCTGGCATCTTCAGAAATGTCCGCCGTTCGTAAGCCATTTCCGCTCGCCGCAGTCGAACGACCGAGCGTAGCGGTGAGTGAGCGAGGAAGCGGAATATATCCTGTATCACATATTCTGCTGACGCACCGGTGCAGCCTTTTTTCTCCTGCCACATGAAGCACTTCACTGACACCATCATCAGTGCCAACATAGTAAGCCGTATACACTCCGCTAGCGCTGAGGTCTGCCTCGTGAAGAAGGTGTTTTGTCACTCATACCAGGCCTGAATCGCCCCATCATCCAGCCAGAAAGTGAGGGAGCCACGGTTGATGAGAGCTTTGTTGTAGGTGGACCAGTTGGTGATTTTGAACTTTTGCTTTGCCACGGAACAGTACGTTGTCGGGAAGATGCGTGATCTAAATACATTCAAATATGTATCCGCTCATGAGACAATAACCCTGATAAATGCTTCAATAATATAAAAAGGAAGAGTATGAGTATTCAACATTTCCGTGTCGCCCTTATTCCCTTTTTGCGGCATTTTGCCTTCCTGTTTTTGCTCACCCAGAAACGCTGGTGAAAGTAAAAGATGCTGAAGATCGGTGGATAACGAGTGGGTTACATCGAACTGGATCTCAACAGCGGTAAGATCCTTGAGAGTTTTCGCCCCGAAGAACGTTTTCCAATGATGAGCACTTTTAAAGTTCTGCTATGTGGCGCGGTATTATCCGTATTGACGCCGGGCAAGAGCAACTCGGTCGCCGCATACACTATTCTCAGAATGACTTGGTTGAGTATTCACCAGTCACAGAAAAGCATCGGATGGCATGACAGTAAGAATATGCGGTGTACCATAACCAGTGAGTGATAACACTGCGGCCAACTTACTTCTGACAACAATCGGAGGACCGGAGCTAACCGCTTTTTTGCACAACGTGGGGAGTCATGTAACTCGCCTTAATAGTTGGGAACCGGAGCTGAATGAAGCCATACCAAACGACGAGCGTGACACCACGATGCCTGTAGCAATGGCAACAACGTTGCGCAAACTATTAACTGGCGAACTACTTACTCTAGCTTCCCGGCAACAATTAATAGACTGGATGGAGGCATAAAGTTGCAGGACCACTTCTGCGCTCGGCCCTTCCGGCTGGCTGGTTTATTGCTGGAATAAAGTGGAGCCGGTGAGCGTGGGTCTCGCGGTATCATTGCAGCACTGGGGCCAGATGGTAAGCCCTCCCGTATCGTAGTTATCTACACGACGGGGAGTCAGGCAACTATGGATGAACGAAATCAACAGAATCGCTGAGATAGGTGCCTCACTGATTAAGCATTGGTAAATTACCGCCTTTGAGTGAGCTGATACCGCTCGCCGCAGCCGAACGACCGAGCGCAGCGAGTCAGTGAGCGAGGAAGCCTGCATAACGCGAAGTAATACGTTTTAAAGAAAAGGGCAGGGTGGTGACACCTGCCTGGACTGCAGCGGCCGCTACTAGTAGGGAGACCAGAAACAAAAAAAGGCCCCCGTAGGGAGGCCTTCAATAATTGGACTATCCCCTAAAGTTCAAAGGACCGAAACGAAAAAAGACACTTTCAGCGTCTTATTGTTCGTCTTTGGTACCGAATTAATATGCACATTCTGGAAAACCGAGGCCAAAAGACGTCATG
+
0.)&&,,)()*&$'-.24''.((')0:<?A@AAJJDGCDJJHJE;9880-55576688;==A;:50...9:854++++5599:=>>@?>CFFIEFDGB>9<6+AFAEDJIIJB==;>877/*443332443*-*(&&15656100.012,,*/9:FJ=><::9-10.---;<4300013.--.FEEFGHJJFI>:::?GHHGJJJFFIHHFJABB:99:CJEFFJIDA?>33)5248;>=@?AFB@?@IGGJC<>00111178:=A::9912566767ECEIJJIGDF@@ABECGDD=A----)('&(*+,&&&*DCJJJIJJ>>>>F:JHFJHGJHJJJJJJJHGFEDHJJFF744356CA@;989><:774257)))),((''(''&&&')),/787232)'())734328:A?GEFHEFJDCDDE<=<'''()))1243434000111341332;:@EDDAB>?D@>BBA?>><;45B:0005111////5003=6@@BDGBDBDJJFC88'&(51::66////03>==@?----999GIFG>>>000//..0./0/,++/0,,,9GED6445&&&&+...<>>>==<;=AA?;9:5./EHIHDGC@@@F1.)(&&****00//.++,2@CD??@?AA@7/++4591''''*))&&&,---577955543./..>7220*+%%)((%'%%%%$%&:::5566*(((+*(-'''')('(),++))'&'('++**+89998:@?B9'''',,-0465::88>//-:B@?BAHD::98=;=7A>>;<6<;@833'%%(),///.1(((())*2.)0----077<B1112422+**+++)-./4-..333%%%(,?EECFJGIIB;:;JCDJFJJ2220000000466133/.-+'''(0)))''&&+*+)&&(('&%&(--2<>A6>65)((--,--988000:7077:/---//***+0+*+,,%&&',,-3<DFB===999HJJJC?<==9;;2//+-==?ABDCBJGDB7.C?<>A@??DDJFDHA@<99::>?=<?@DC98552E9888A5447==<<<<:<<8911.++&%&'+**+2776711110237::00007666DDDFJACABJGG@==42255JHJGGC;9;=8887=/.-,.000212*)*05600,+,*++,.)(('',-.9:<,,,,5100056---/9:8872-)&&'ACCFJJFICCJEFJHECED@@?;99:55,,76*66DA@??DGFFIJHA@@AB?<.0,--(*<=AHJECBCCD@11123222122577>BDJGDJGJEJJ8433'''(3AC@DE12<AHFGG@IB?@A7D;;;5775/=2113.+*)))+)(('(+)*+--,,,,++.()*-.,-0A@<==>6557:99::4246986535/,+,,,+)****''()))***.2(((+-,,,/*(().2.)))*'%%$%%%&&&&').,044FFGBIH4436EB:84/+,05408;CFJB=<<=;;;::<<B::::99::?@AFJJ87788H><??JDHBHCBDE;;;111-'',***8:/,,,+,++0*+9:=>DDECFJDDCCDJIJHHJJB////DFGGJGF8889DB?>>?2221222A-'44693@DC?CDDCJJEJJ6546:+.13)99;>A9:('&&(,***+9:=@FDECEFJJFD....64;<JJEBB@C@ADGG@>;:7:>2112440A@BHIG=<<=@:<7356333575957:-,)'&'&01----8=>BA>?=8@76....117668>?A@AC;4CE><D:8B<<--//06:0..+'%%%-///DIIA@A=B<<<==>GJGGGHEJDDDCGHJBEJIDDACJJJ988886.,,,0(()3>?DJDFDEBB8888B43,-.99BJGJJJJJFJJIJFJJJI;9:;B=;;67978,++0?EJIFC??@@GFGEJJFA>=:89;;<>IDFBABJFIJGJJIEJJFHIJJIHI@@AAIJHA55556<<<<<@?>=++++/54455-(%''/.+,<>DHCBBCIFFHF??=>A99**0...,----,('**-,('',41501@DJJJIJJIJJJJJGHGFJFFEEDA>>@:989:5.--,,+,&%%%%&%%%%9:DCBJFDAAB>&&&'**),8;;768976:7511.//2(,'7::2,*((+-01./.0//167679A:;;JDDB>=>?<5555AC5556>==<<;;=@21/4*(&&(334778>@>>>>JF?==<AA55JJHEHGFGF@CBAJAB><2(('////37=BDEFIJJJHIJHJFJJGJEJJIJGHEJJJGJHGGFEJJJGJGJHEDFJJJGHGHHDDEJDD9887<;>?GIIJECBBBJFGDJJJJJJJJJJJJJJEDB=>4/.-.7:40016;23=,,,+++?77>@@B=97,/)*+++++*+,/.'',*./011;:;>@822222/((*687>>J:8;9<EDBBBGJGF8888A;4003<::;<EJFJIHA@<;?D7)()=D@?=>BBHHEHEC@=-,+-*((-4((*'1-*'&&(0-0)))*3690D@@F;:;7666;;:323B6666@<<<?B@JDHFHEJECD?8667=B@10--.+(%$%'*6722>EJJHICIJJJHFJHJFJJJJJIHHJJGJFJGB>>?IJFHGJJJIGIJEE?==61313348+*&%$%&,-00**+,,20.,-43?BGJICEJ7778B111.---475677677FAA:5/((69BA??:9866(''(3/15FABBFEJEGJJGJJ>>J?FE>1,('''*(())+(')&&'('%%&')))&&%%%()''%%&&'()%$$$&&&%$$&'())'%$$&&&)'&&%'(()))'('&&%'&'&'(*-/16:;;<<=@?AJDIFHEEIGJ8884557>:332250.--35688A=<CEJJJJJGFJGJGEEEB100/01/+++()&&&(*@A9321----33233?>>>GFDCAJEHAFD@@876866++1?FIHJGHDHA?77586566=;EFADF??>>A=++2399<=4445*'22.../6:;E7777>5..9DEEEGIJJH<989:7667=<;:984451'&%%%%&,-/00024@;888ACDIJAA?>?BDBACDEDEC@A=>AA>?><@@BEFGJJJEIJFC>8327?=?<<=BDEEJ3333?@D>>>?FIFJBCC766(&&')*-,+--=;;;66****--26%%$&3689DDDDFJGGDDJEC@AJEHJJHJGHFIJJJJJJIFA?+&&))+)+'''37:;@3JJJJJJJJJFDFCDJFEC@@ACDCCC=EIJEIB9+(((,20018666JJJJJJJEJGJEFJIJJFIGJJGJJJGEJG>999@JJFDC6554,,=92100416633,*(+)1($$$)*.2445:9:JIDCCDCF''''888FCEHEGI>BCCEIEHHHHGDBDIDCFDFGDDABBDJEEIFDJJJHJJHHJFIGEFHJJHA**+@JFJIJJJJJI955<@AJHDCDHCGABJA111+++--1>:66GFJEHFDJHJDGEJIJHJHGJA@D<B5F@??AC?/.*+212@GJGHJHFJFJJJJIJJGEJJJJJHHIJJGFB?B;*))%((&%%&%%%&&'(/46666/**+.<21111111::<FEHGJIEADA>><1)),---599'''1+'(/466836777?53/<ADCHIJGJ???@JJIGHJGJJJJJFFEJJDDDJJ<<<<?95885+:::AAFJCCDDFIJAB@AA@@??ABACACAA@CEHJJIGHGIFDCBB@ACEGFJFJJJGJJFFDJ:+*&&9ECDICDAA?BCCA=963&%&+??>>>CCDE655-,,*))''''))(%'&&--468:;9+'''>@JDFJJF3335;867:*(%5643455@;;?/.-)))())*-*))*'%%'$$%'9?8;;<;:;8422379:...0;:=6...553-,8<:++++.%&'''''344FJJJEGGJJJCB>><<=>>>::9:::EFD=<<<=GJJGJJJCDD@ABEJJIDBAACGEEFDHJJJJJJJJJJIFGJJJFJHJD@???IIHJJJGIEFJJHI?HEGC556FDFJC:CCGHF=<<>?>=2/..099:;8456;301/11,25/-((0-.42,,-:<AB<<50677?A=:29789;877<:;:;B@BCA;:-*('&&&&%%%%6BCB=>>3210--,,-,,,,,@@CEDGJFGFCCIGHJJJBDFIJB@CDGHDGGGIJJJJFC>;GEI:43255425;<<<>=,,.1=>JHGB>:88:FIDEJH??ADJJIF@@@CF>2221554--556C;;:;;:>=@D@?@@DE---.7@FJ@BBBJGEBCBB=<=665:632345410/10590001AEA@EEJJDGGD@AAE<<;;;::=@?BCDEJEF@=;<<ACAAA@D;I976;679:;<><?6677<0,++*&%'+1*))***-238/.*),-5323...+-.,((('%%'*--4112.//:...576%$$%'+..74456<==FD545<JHA?<::<=532''6>DJB?>?>8789;A??DABCHGG@@87;.-.'%%%'((02122)))26'''1>?@@DB54/.=2340/045:12101-&'*++/..67889.-%$$&'('''(''%%'$%1277;<?A888778775-+-'%%$$#$
@Glass_T7V_17_D3_14_2_27
CGAATGGGCCATCAACGCCGAACCAATCAGAAAACCGTTAGCGAAGTGGCTTAACTAGCGCACCTGAGCGTAAGTCCTTTTTGATGCCGGATTCGCTGATTACCGTCACGTTGCCAGTTTTCAGGCGCGGCTCGCGGATTCCAGGTAGAGATCGATCGACAAATCACGCAGATCGCGGTTGTTGATGCCAACGACCTTTGCTCCCGATGCAATGGCGCGCTCCTGTTCCTCTTCATTCTGGCTTCGGTCAGCACCCCCATCTCCAGACTGTCAGCAACAGCAGCAAGCTGGCGATATTGGTCGTCATCCAGTACTGAAAGCATTAATAAGCAGGCATCGGCCTGGTAATGGCGCCGCCAGATAAAAATCTGCGTAAAGGTGCGATAATGAAGTCTTTACATAAAATCGGCTGCGGGGCGATTTGGCTGACGATGGGGAGGAAATTAAAGCTCCCTGAAAATATTTCTCATCAGTCAGCACCGAAATTGCCGAAGCGTGGTCTAAATGGCGGCAATGCGTGCTGGATCGAAATCATCACGGATCACGCCTTTTGACGGCGACGCTTTCTTGCACTCCAGAATAAACGCCGTGCGCGCACCCTGTAGCGCATCGTAGAATGTTCGCGTGCTCGGCTAGAACCTCATTCTGAACTTGGCCAGCGGTTGCTGCTGTTTGCGGGCTTCTACCCAAATCGCCTTGTCTGCGACGATTTTCGCTAAAACGGTTTGCATCTAGTAGTCCTGTGTGACTCTAGTATTTAGTTTCTCGTTTCTTCTTCTTCCAACGAGAGAAACAAGGAACTGGGGCGCCGCAGCTGGATGGACCGAAACGAAGAGACACTCGGAAGCGTCTCTTTTTCTGGAATTTGGTACCGAGTCCGCACAGGTGGATGCGGACCAAAACGAAAAAAGGCCCCCCTTTCGGGAGGCCTCTTCTGAGAATTGGTACCGGTTTTATCAGGCCACACGTTCAAGTGCAGCCACAGGATAAATTTGCACTGAGCCTGGGTGGGATTCGACTCGACCGCATAGCCTTCAGGAGTGAGTTTTGTGCAATACCAACCGACGACTTTGACCCTGCCAAGCGGCACCAGATTTCTTGCGTACGCGATCCCCTAAGCCAAAGGTGGCACTCAGGGGAAGCGCAAACTGCCCTGCAACGGGAGCGTTGGCTTCATCGCTGCCTGACCCATCATCTTCCTCTTCTATAGTAAGTGTTTAGTTCCCTCTTTGCGTCCTTCATAGCTTGATCCGAAAAGTTCTATCATAGCTAGCATAGTCCCTAGGACTGAGCTAGCTGTCAACTCTAAAGACGGCCGCGAATTCCAGAAATCATCCTTAGCGAAAGCTAAGGATTTTTTTTATCTGAACTCTGCCTCATGATACGCCTACTTTTATCCGGTTAATGTCATGATAATAATGGTTTCTTCAACGTCAGGTCGAGCACATGGAATAGACTGGATGGAGGCGGATAAAGTTCCAGACCACTTCTGCGCTCGGCCCTTCCGGCTGGCTGGTTTATTCCTGATAAATATGGAGCCGGTGAGGCATGTGGGTCTCGCGGTATCATTGAGCACTACGGGCGCGGATGGTGAAGCCCTGCCGTATCGTCGTTATCTACACGACGGGGAGTCAGGCAACTATGGATGAACGAAATAGACAGATCGCTGCGGATCGGTCCACGCTGATTTAGGCATTGGTCCTTGTCAGACCAAGTTTACTCATATATACTTTGACCATTTTAAAAAGCTCATTTTTAATTTAAAAGGATCTCTCCAGGTGAAAATCCTTTTTGATAAATTTCATGACCAAAATCCCTTAACATGATTTCGTTCCACTGAGCGTTACAGACCCCTTAATAAGATGATCTTTCTTTCAGATCGTTTTGGTCTGCGCGTAATCTCTTGCTCTGAAAACGAAAAAACCGCCTTGCAGGGCGGTTTTTCGAGGCTCTTGCTGAGCTACCAACTCTTTGAACCGAGGTAACTGGCTTGGAGGACGCAACCGCCAAAACTTTGTCCTTCAGTTTAGCCTTACCAACCGGCGCATGACTTCAAGACTAACTCCTCTAAATCAATTACCAGTGGCTGCTGCCAGTGGTGCTTTTGCATGTCTTTCCGGTTTGGACTTAAGACGATAGTTACCGGATAAGGCGCAGCGGTCGGACTGAACGGGGGGTTCGTGCATACAGTCCAGGCTGGAGCAACTGCCTACCCGGAACTGAGTGTCAGGCGTGGAATCAGACGAACGCGGCCATAACAGCGATGACACAGTAAAACCGAAAGGCCAGAACCAGAGCGCACGAGGAGCCCGCAGGGGGAAACGCCTGGTATCTTTATAGTCCTGTCGGTTTGTCCGCCACCACTGATTTGAGCGTCAGATTTCGTGATGCTTGTCAGGCCTATGGAAAAACGGCTTTGCCACGGCCCTCTCACTTCCCTGTTAAGTATCTTCCTGGCATCTTAGGAAATCTCCGCCCCGTTCGTAAGCCATTTCCGCTCGCCGCAGTCGAACGACCGAGCGTTAACGATTCAGGTGAGCGAGGAGAAACGAGAATATATCCTGTATCACATATTCTGCTGACCGCACCGGTGCAGCCTTCTTTCTCCTGCCACATGAAGCACTTCACTGACACCCTCATCAGTGCCAACATAGTAAGCCAGTATACACTCCGCTAGCGCTGAGGTCTGCCTCGTGAAGAAGGTGTTGCTGACTCATACCAGGCCTGAATCGCCCGATCATCCAGCCAGAAAGTGAGGGAGCCACGGTTGATGAGAGAGCTTTGTTGTAGGTGGACCAGTTGGTGATTTTGAACTTTTGCTTTGCCACGGAACGGTCTGCATTATGAGGAAGATGCGTGATCTAAATACATTCAAATATGTATCCGCTCATAGAACAATAACCCTGATAAATGCTTCAATAATATTGAAGAGGAAGAGTATGAGTATTCAACATTTCCGTCTGGCCTTATTCCCTTTTTTGCGGCATTTTGCCTTCCTGTTTTTGCTCACCCAGAAACGCTGGTGAAAGTAAAAGATGCTGAAGATCAGTTGGGTACACGAGTGGGTTACATCGAACTGGATCTCAACAGCGGTAAGGAGAAAATGCTTGAGAGTTTTCGCCCCGAAGAACGTTTTCCGAGATGATGAGCACTTTTTAAAGCTCTGCTATGTGGCGCGGTATTATACCCGTTTGACCAGCAGGCCGAACTCGGTCGCCGCATACACTATTACTCAGAATGAGCTTGGGTTGAGTACTCACCAGTCACAGAAAAGCATCTTACGGATGGCATGACAGTAAGAGAATTATGCAGTGCTGCCATAACCATGAGTGATAACACTGCGGCCAACTTACTTCTGACGATCGGAGGACCGAAGGAGCTAACCGCTTTTTTGCACAACATGGGGATCATGTAACTCGCCTTGATCGTTGGGAACCGGAGCTGAATGAAGCCATACCAAACGACGAGCGTGACACCACGATGCCTGTAGCAATGGCAGGAACGACGTTGCGCAAACTATTAACTGGCGAACTACTTACTCTGGCTTCCGGCAACAATTAATAGACTGGATGGAGGCGGATAAAGTTGCAGGACCACTTTCTGGCTGCGGCCCTTCCGGCTGGCTGGTTTATTGCTGATAAATCTGGAGCCGGTGGCGTGGGTCTCGCGCGGTATCATTGCAGCACTGGGGCCAGATGGTAAGCCCTCCCCCGTTGTGCATTGCGTGTGCGCGACGAGGAAGTAGGCAACTATGGATGAACGAAATGAGCAATTGGTCAGATAGGTGCCTCACTGATTTCAGCGTTTTGGTAAATTACCGCCTTTGAGTGAGCTGATACCGCTCCGCCGCAGCCGAACGACCGAGCGCAGCGAGTCGTGAGCGAGGAAGCCTGCATAACGCGAAGTAATCTTTTCGGTTTTAAAGAAAAAGGGCAGGGTGGTGACACCTTGCCCTTTTTCGACTGCAGCGGCCGCTACTAGTAGGGAGACCAGAAACAAAAAAGGCCCCCGTAGGGAGGCCTTCAATAATTGGACTATCCCCTAAACTTCAAAGGACCAAAACGAAAAAAGACGCTTTTCAGCGTCTTATTTGTCGTCTTTGGTACCGAGTTATTAATATGCGCGCAGCGTCTGGAAAACCGAGGCCAAAAGACGTGCGTCTTTGATGCCCGGTACGACTCTACAGCAGAATTAAAATCAAGTCCGGCGCAGCCAGTTTTGTGCCGCTTCCACGCAGTTATCTGCGCCTCAGCCCGCCAGCAGAACGTTTTTGCCGAGCGATTCAAGCCATTAAATCGTGACCAGATCAAAACGTTGCCCGCTTCCACCCTGGCCGTTTATTAAACGTATTTATCAACGTGCTGAAACTCGCGGGCGGGCAGGACTCACCAACGCTAATGCTTTCAGATGGCAACATGTGCTCGCAAGCTTCACGCAGCGTATCGATATACAGCTGTTCTTCATTACCATGCAGTTGCACTGCCGCCAGCGATAGCACGCTGACTTTGTCCACCACATCGGCAATATCGTGATTGCGAACACGCCAACATACTGCAACGGTGCCGCAGCCATCACTTCCTGCGCCTGTTCAACGTTGACGCAACGCGGTGATGTCGCAACGAAAGATCGAACCCGCGTCATGCGCGCCGCGTCATAAGCTGCTTTAGCATCTTGCCCGCGTACGGCCACAGTTCTTTATTGTCGCCGCGAACACCCGGGGCGATGA
+
1%%&%$%()334<;<<'''(,,485;;<EEFJJJJHHHJHJJJGIEJHIJIH8888''''2***'211../6535.*))+.2026<=63345DAFJGGJJJHGG@@755((((2-%('',-*(&&(05(%$%(')''''((,(''',+**+267768>;=93345????AABBCJEDFA?@?IJJEEEA<<=:::??<:6;@BB@44447,+++**-000A//0<=;3;9>?5(''('')((+-)-4?HHJGJHEHGG>>=CGJ@@;<CD@+(&'+*,,--'('''((/,,,<;;2221274001;<96/44*)))19<GJGGIACACCBACDC@BB?;;79::87-))()*(((&%&&((+((()*+'%%%&&*--..,('''/9<=ADDFGJGE@>>AABAECDE6666D@??>IGBABAECBA@<;9310)))878845;4<-+*,++((,,.)))')+,&&(78:CFGCBD:999<<;==?B@''')/+-+-.&%%$$$%*)045777233-.++--0''&&'''&//.++''(('%%.1122348655=A;;;776563/*('*(-==<8FGFEGIEEJFCEFGIFD<=88GHHJDJHDHGCDDA'&&%$$%'&%&%%)**8:@><<;<(''(6<C)'''()((++,.)*.3655,,,+,***((((5:76..3.;=2233BABIFGJ>>>>JGHJIHDEGCBJFBFG@=<>>>>BE++++:21/-*))*..5887888963000--)((''''''/2/5;)(1<HJCA8>@?EJEJCGE000038:62*))),*()('&%%&'('''''))))0++++2.))2),*))),+*))+))(',**&&$$%&*)*65;<666==5('''2223/-+.-0/014446:35::::<@CCIJHJ??@BHGGE=9999:944:64537;93461-,*22.))+.2)*'%%%#$#(***+)*++-46667??E=;777FEBBABGJ<<>=AACEBJFJJDDDDA>=<=E<31*&&&*+'(('--;;<<<;221--++,(./39EE?>?>9655;77::ABEC000/3334=BBE61BDJEEFJEFBCDDEDBJHCC?===5444CGIHJJE::;;BADE***+33;8:;<777988899CDJJJFBAB8777=EHFDFFJEEEFGFBCD;::9;25:9;<:655(&%&'+-05'&$$$##%$'+'&&%'$$##$&+(((+,-../A>DJHFAAIHHIJJJJJGFJ4444C?@C@<,+*+30-,))'&&&'''221112766778CA/(()13---.322337>8,++.'&($%%.''&)*3312222./00GBBC>=><<64,---675:22-++*++++,.027*)((&&&%&&&(*,(-++*+//+**+/,)()0311+*''&(15669;9;==JJHJFJJCA@AJ=84)****80)(.&&%%%&+,&&11)3**))*,6=>?CECGB>>;760/.,--)))+,0:2666@JHJGDJEBDBHA@>7:1-))+((()()*0,54***,<=-))*)))(...50-,'&'&%$&&&&)*.0...=76622-+++*''(***&&$$(&%$$$%%&&&$###$%%&&&&&012111(''(9<89))79BBED?@?A=<94464)((+++**11<;;;CJFJJ<:::32123000-,*+)-,'''&'&%%$''/..-*())&'('--((()&)0-,,-/6832387(''(;=IBG=7576,*%%%&',1..+.8/**)*77@CC33/:74::@<100''&&''')*)-/0*))(&%'-26----4.)%&%&*()('''6CBCAIGD<@@&&%%%&56558;B:::.*''')&%%%%155?GB?4>BBD@?@@?@>>70),,+)-,,..223<B+***,+,8::@@?B@?<<?=>??>>=;;70&&'+8;@@DAAA@DCG>?AA?I<0005:2))&'%%%%,()+'),./0662334/,,,-./274668>@ECG///0;6.-..,)())''&%%&&')+''()*+)(**&,,,,5*++,-2*0../09<::++++((((((++++88779CCBFFFHEJIHEDFA8861/..23775988;7>CBCDEJBDFGJEEBDED<;:22..(,1'&&&()&''-1)))''''*+0.26:A===?CC=<=///-'%&157?EC<<<EEB9821112.../55657+**%*)&%(&&&*('(--/.-.)==;32***+9:63353<?<3190+(()/++++?A??DGGHGDJ977)&'16754%&()11211*''**-**)*)('('*+015533(''+)*&&((.&%)*4=<=<87521//27>88::56('''5311.''%))%$$%(,0,698:90,,32278:@A??>88=<:88;==6383/.)#%&&*,)))).2889:<;5981&&&&/++*,82::84455<HCAEJJCCCCFJEB0/31:::77-,+))+.))))0./02>@D:992221557@422147.7634>JHHECEGHJIH8765*))+32,'$$$%%$$'%%&///90+*+())*)&(''&(./0,1115<??@>:9667;;8<?81-,-,++8@F@JGJIED@=<2*+-1,?@AJJJJJGCB:::9A@?BCDDGFGFJGCBA>JIFJJJJJFJHGG88(((()DF?<9867BF@?>11+GB@@BCEECCBA<>D@CGJA<<<=:87;<65545363/,,,()))256=<07:1100.,,.,)$$$')39<886666CCCGCBBEE>CDDDJCBACC>@:;7>7??BDFHGDEHG5545''''=7114+***6889<655477DDC===C?BC98*)-.32222310...--(()76GEDDACCD99988,,,,+*()1-...09:97666<5444//'&&'''*7<@@9797988;?E;::9,**+..,---,..)+)*14456556))))ADBEJGJ9889CC33''''**--(&)))CAA=<<60-+++'&&(88;=<?=FDBAA@?>965,,::;@IDFFB>=>>AD8878973/0?AB@?GJJJDA@A?)(()0///+)()(''((**+5..-//./04<+*)),,+*334=?)(((+''''(4578=88768;CBJCDC=<<=91-//3::86666D63,+++/2@@5224-+**35==@B=((((?@E7779;;;;=454363,-$$%'(.)'&''%'''(&'&%$%&&)..66:999::8879000-,,(&&%'''*+'(('))/034<DEFHG>>>=JE777=AA>>BBEHJJJJCCDBEA@A@DAA75336>@DCD?EACHCJFIIB448;CDCDJII=<=>B931113;<53336;<?43349777?<<=766674&)((.-./-+'((...?ABEFFJJH@??>?>EEAA<=///+,**.@?ADJJGFBCFFHJJB@>99;988.,,,>EAA?CBGEJJHGEEEJJJIJJGJGFCED<<;7888EJ===99:9CBACCJJJIJFGJ8889<8*'%%%$$&'&((&$$$$%%&+'&'&(.0/1>===764478210-+'(((<73-8;111562;---,''''::DHJIDBCBHGDEB@><7*''&&'&&''+**,&***,-0-,,-1633-/76337568BE====GCDFHC><8/-,-3339:<=533(%%).*)*+++*+21-7989953..&&%%),,,,88CCB<<<<:;;6565755/.-+//0*'''(+++)(&'&&()(()*,)&%&%(''$%%)(++./09:<??@?><;444(&&&%&'((('&###))))*1111=9971200*$$$%&('(%&1;GCCEDFFE@@@AJ;989AJFFHEEBB@D=201-,++*''(+226<>AEBCECCECCHCEJCD<<9//0AEDD>;CAD>5430---?AHCCAACCC>>>9999<;?@?GJHICDHGDDFIJGGF===>B@?>7676;97834;<:4327'&',/017796778555<FE1----.-,+(''-.,-0,,&&0ABCCABBB>3-**+,10.***5+***66687544511007<=--:8970558;<@@@6?ABA:;<@JJJJJJHJHJJFJJJJJJIJG>?516:00;=>@///058;0:87622<BCDHJFIJH@AACF----323300006888DHCDJJJF==JHFGJGCIJHIJ:A>-&&&%('()**+46=<;;EFGEFJJJJFJGHJFJHHIJGJA@B?--,,?;;94596688<==?DAHDBF????653353&%%&(-%%%276/('-&&))'')'''&''(*))))'%%'((41(++)('((+,-+))''(++68(((()))+,,,12)3348566>755+%%%$$%*****3368:ACEJJHEDCIJGJG10006::8;;;765(%%%&)))---/0$$%%(,**)(').-//+--060/-,.'%%''''(*'&*:;:;BAEDCFFFGJJGJHJJHJFIEDC>7665998@EJDJEFIJGDJEJF=91*00445,%%$$%%'('('(,+.127JJBDCBGJIGICCBC/.--4661.+'(2..-/.'')8955//52///21..//005;<EAG??>?@JJHJFFD:JGJG@@@ACBAFDGD===<@??GGIEFE=;;000('')1)))(('(*,)+++112122312.*-44.----44=?A<@524466*)(&),-''--23212663,++-2233.,,&$$%&&&'%%%&&&&&%%'+,+(((&
@Glass_T7V_17_D3_14_2_28
ACCTAGATCCTTTTAAATTAAAAATGAAGTTTTAAATCAATCTAAAGTATATATGAGTAAACTTGGTCTGACAGTTACCAATGCTTAATCAGTGAGGCACCTATCTCAGCAATCTGTCTATTTCGTTCATCCATAGTTGCCTGACTCCCCGTCGTGTCGATGACTGCGGTACCGGGAGAGCTTCATCTGGCCCCAGTGCTGCAATGATACCGCGAGACCCACGCTCACCGGCTCCAGATTTATCGGCGATAAACCAGCCAGCCGGAAGGGCCGACACAAGTGGTCCTGCAACTTTACTCCGCCTCCATCCAGTCTATTCCATGGTGCCACCTGACGTCTAAGAAACCATTATTATCATGACATTAACCTATAAAAATAGGCGTATCACGAGGCAGAATTTCAGATAAAAAAAATCCTTAGCTTTCGCTAAGGATGATTTCTGGAATTCGCGGGCCCACTTCTAGAGTTGACAGCTAGCTCAGTCCTAGGGACTATGCTAGCTACTGAGAACTTTTCGGATCAAGCTATGAAGGACGCAAAGAGGGAACTAAACACTTTACTAGAGAAAGAGGAGAAATACTAGATGGGTCAAAGTAGCGATGAAGCCAACGCTCCCGTTGCAGGGCAGTTTGCGCTTCCCTGAGTGCCACCTTTGGCTTAGGGGATCGCGTACGCAAGAAGTCTGGTGCCGCTTGGCAGGGTCAAGTCGTCGGTTGGTATTGCACAAAACTCACTCCTGAAGGCTATGCAGTAGAATTCGAATCCCACCCAGGCTCAGTGCAAATTTATCCTGTGGCTGCACTTGAACGTGTGGCCTAATAACTCGGTACCAAATTCCAGAAAAAGAGGCCTCCCGAAAGGGGGGCCTTTTTTCGTTTTGGTCCGCATCCACCTGTGCGGACCTCGGTTCCAAATTGCAGAAAAGAGACGCTTTCGAGCGTCTTTTTTGGTTTGGTCCATCGAGTGGCGCGCTTAGTTCCTCGTTTTCTCTCGTTGGAAGAAGAAGAAACGAGAAACTAAATCTAGAGTCACACAGGACTACTAGATGATGCAAACCGTTTTAGCGAAAATCGTCGCAGACAAGGCGATTTGGGTAGAAGCCCGCAAACAGCAGCAACCGCTGGCCAGTTTTCAGAATGAGGTTCAGCCAGCACGCGACATTTTTATGCGCTACCAGGTCGCGCACGGCGTTTATTCTGGAGTACAAAGCGTCGCCGTCAAAAGGCGTAATCGTGATGATTTCAATCCAGCACGCATTGCCGCCATTTATAAACATTACGCTTCGGCAATTTCGGTGCTGACTGATGAATGTTTTAGGGGAGCTTTAATTTCCTCCCCATCGTCAGCCAAATCGCCCCGCAGCCGATTTTATGTAAAGACTTCATTATCGACCCTTACCAGATCTATCTGGCGCGCTATTACCAGGCCGATGCCTGCTTATTAATGCTTTCAGTACTGGATGACGACCAATATCGCCAGCTTGCCGCCGTCGCTCACAGTCTGGAGATGGGGGTGCTGACCGAAGTCAGTAATGAAGAGGAACAGGAGCGCGCCATTGCATTGGGAGCAAAGGTCGTTGGCATCAACAACCGCGATCTGCGTGATTTGTCGATTGATCGAACCGTACCCGCGAGCTTGCGCCGAAACTGGGGCACAACGTGACGGTAATCAGCGAATCCGGCATCAATACTTACGCTCAGGTGCGCGAGTTAAGCCACTTCGCTAACGGTTTTCTGATTGGTTCGGCGTTGATGGCCCATGACGATTTGCACGCCGCCGTGCGCCGGGTGTTGCTGGGTGAGAATAAAGTATGTGGCCTGACGCGTGGGCAAGATGCTAAAGCAGCTTATAGCGCGGGCGCGATTTTACGGTGGGTTGATTTTTGTTGCGACATCACCGCGTTGCGTCAACGTTGAACAGGCGCAGGAAGTGATGGCTGCGGCACCGTTGCAGTATGTTGGCGTGTTCCGCAATCACGATATTGCCGATGTGGTGGACAAAGCTAAGGTGTTATCGCTGGCGGCAGTGCAACTGCATGGTAATGAAAGACGGCTCTATCGATACGCTGCGTGAAGCTCTTGCCAGCACATGTTGCCATCTGGAAAGCATTAAGCGTCGGTGAAACCCTGCCCGCCCGCGAGTTTCAGCACGTTGATAAATATGTTTTAGACAACGGCCAGGGTGGAAGCGGGCAACGTTTTGACTGGTCACTATTAAATGGTCAATCGCTTGGCAACGTTCTGCTGGCGGGGGGGCTGAGCGCCATAACTGCGTGGAAGCGGCACAAACCGGCTGCGCCGGACTTGATTTTAATTCTGCTGTAGAGTCGCAACCGGGCATCAAAGACGCACGTCTTTTGGCCTCGGTTTTGCAGACGCTGCGCATATTAATAACTCGGTACCAAAGACGAACAATAAGACGCTGAAAAGCATCTTTTCGTTTTGGTCCTTTGAAGTTTAGGGGATAGTCCAATTATTGAAGGCCTCCCTAACGGGGGGCCTTTTTTTTTGTTTCTGGTCTCCCTACTAGTAGCGGCCGCTGCAGTCCGGCAAAAAAGGGCAAGGTGTCACCACCCTGCCCTTTTTCTTTAAAACCGAAAAGATTACTTCGCGTTATGCAGGCTTCCTCGCTCACTGACTCGCTGCGCTCGGTCGTTCGGCTGCGGCGAGCGGTATAAGCTCACTCAAAGGCGGTAATTTACCAATGCTTAATCAGTGAGGCACCTATCTCAGCGATCTGTCTATTTCGTTCATCCATAGTTGCCTGACTCCCCGTCGTGTAGATAACTACGATACGGGAGGGCTTACCATCTGGCCCCAGTGCTGCAATGATACCGCGAGACCCACGCTCACCGGCTCCAGATTTATCAGCAATAAACCAGCCAGCCGGAAGGGCCGAGCGCAGAAGTGGTCCTCCAACTTTATCCGCCTCCATCAGTCTCTAATTGTTGCCGGGAAGCTAGAGTAAGTAGTTCGCCAGTTAATAGTTTGCGCAACGTTGTTGCCATTGCTACAGCATCGTGGTGTCACGCTCGTCGTTTGGTATCGCTTCATTCAGCTCCGGTTCCCAACGATCAAGGCGAGTTACATGATCCCCCATGTTGTGCAAAAAAGCGGTTAGCTCCTTCGGTCCTCCGATCGTTGTCAGAAGTAAGTTGGCCGCAGTGTTATCACTCATGGTTATGGCAGCACTGCATAATTCTCTTACTGTCATGCCATCCGTAAGATGCTTTTCTGTGACTGGTGAGTACTCAACCAAGTCATTCTGAGAATAGTGTTATACGGCGACCGAGTTGCTCTTGCCCGGCGTCAATACGGGATAATACCGCGCCACATAGCAGAACTTTAAAAGTGCTCATCATTGGAAAACGTTCTTGGGGCGAAAACTCTCAAGGATCTTACCGCTGTTGAGATCCAGTTCGATGTAACCCACTCGTGCACCCAACTGATCTTCAGCATCTTTTACTTTCACCAGCGTTTCTGGGTGAGCAAAAACAGGAAGAGCAAATCCCGCAAAAAAGGAAATAAGGGCGACACGGAAATGTTGAATACTCATACTCTTCCTTTTTCAATATTATTGAAGCATTTATCAGGGTTATTGTCTCATGAGCGGATACATATTTGAATGTATTTAGATCACGCATCTTCCCGACAACGCAGACCGTTCCGTGGCAAAGCAAAAGTTCAAAATCACCAACTGGTCCACCTACAACAAAGCTCTCATCAACCGTGGCTCCCTCACTTTCTGGCTGGATGATGGGGCGATTCAGGCCTGGTATGAGTCGCAACACCTTCTTCACGAGGCAGACCTCAGCGCTAGCGGAGTGTATACTGGCTTACTATGTTGGCACTGATGAGGGTGTCAGTGAAGTGCTTCATGTGGCAGGAGAAAAAAGGCTGCACCGGTGCGTCAGCAGAATATGTGATACAGGATATATTCCGCTTCCTCGCTCACTGACTCGCTACGCTCGGTCGTTCGACTGCGGCGAGCGGAAATGGCTTACGAACGGGGCGGAGATTCCTGGAAGATGCCAGGAAGATACTTAACAGGGAAGTGAGAGGGCCGCGGCAAAGCCGTTCCATAGGCTCCGCCCCCCTGACAAGCATCACGAAATCTGACGCTCAAATCAGTGGTGGCGAAACCCGACAGGACTATAAAGATACCAGCGTTCCCCTGGCGGCTCCCTCGTGCGCTCTCCTGTTCCTGCCTTTCGGTTTACCGGTGTCATTCCGCTGTTTATGGCCGCGTTTGTCTCATTCCACGCCTGACACTCAGTTCCGGGTAGGCAGTTCGCTCCAAGCTGGACTGTATGCACGAACCCCCCGTTCAGTCCGACCGCTGCGCCTTATCCGGTAACTATCGTCTTGAGTCCAACCCGGAAAGACATGCAAAAGCACCACTGGCAGCAGCCACTGGTAATTGATTTAGAGGAGTTAGTCTTGAAGTCATGCGCCGGTTAAGGCTAAACTGAAAGGACAAGTTTTGGTGACTGCGCTCCTCCAAGCCAGTTACCTAATTAGAAAGACCTTGGTAGCTAAGAAACTTCGAAAAACCGCCGTCCAAGGCAGTTTTCGTTTTCAGAGCAAGAGATTACGCGCAGACCAAAACGATCTCAAGAGAATCATCTTATTAAGGGGTCTGACGCTCAGTGGAACGAAAACTCACGTTAAGGGATTTTGGTCGTGGATTATCTGGG
+
CCBE+***,<4;?A@GHBGEEBCFDDHJJGJJJ>::GJA@A@GGFJJJJJJJJJGHJJJFJGJJJJGJJJJJJJJJJJIJJJJJFECEDCDDECEFFJ:::9;8)'&&--+++,@AAAAA@IJIIJJGHJJGHJ=<<<6=9332120122154.--;)'''((()+*)))()-+-,)2/,)+,)0489BDJJGIJJJJJGHFIHDHJJHIJIJIJGJHJJJJJGJJJJJJIJHJJA<;<?@210+------::>JHHJFEEGECFCDCBC@436,,,228@CHF@@?@CGF431543,,,8>>=640EIIHJJGEFJJIIJJIJIGDFA@AA@@@----23<77=0=6689>@ACIJIGHGJJJJIJIJHJJGJJJJJIJJEGGHJJFEEGJJJGFHEJJ??<==;DFIJJJIJFEB.))841;489=DCFEEA2111AGFCABABB'&%%&%$'0),,,-3//<>?A<@CBAAD@@@?*))*/8A::;=IGHEEF:910112-,()+-8555:98665<C>88:@?>=<ADBB@=<878>AADFCGGFIJJGJJFEIHGJJFCJJHGFJJJEGJFJJHJJD<=>@A?C543317/////<?@JGJJIJGEEH88:599:<66;=B>:8822212=<35=@DDECDJIIJGJJFEFDFJEDCJJJH;998<96210-()2)('())*((((((0-.<>IFHJGC?<>;997777JGFIJEJEDED;<<JD><<<IGHJJHGJGJJDB;/())(('&&%%)**001,('''+,,,0)('()*6889@C:;99><??@GJHJJFJJGJJJJGJHAAACJFDDGF@@<<GJHGIIJJJIIJGC><DAFJACEHIJB>GBGGJGGGH?7111283?B5115;@****-)*)'(),487A@>@?<=888211/0/:/DDD@//./==>=>@DHJHJJHJIFBGFEDBC@D?FC5556G;::76231/,--9<AHIGDGFD=>=99;/.--=>9200;9<EDJGGIJJDFJGIJJJBBEDBA@?)')4,,,4>EJDFJAB>>8878<:111<JHDCEJHHJJEGGJJJJJJHIJJJGFDDBCDDB>=6667>3222500//+,*--./6>AADJJJJJIJJJHJGJJJHGEJ>;<9HF---,.2))+.--,'%%(%&&68CEEIJEFFCEJ?=()+-8,+)&).)'&&')+,,-.EGJHGFH@>2/.0.''&%%7::;=<>>?CBA@@DFJB83('&'(().457742'&&&'*(+//057=>EFGJJGHJJJJHJJJJGDBBEJIHJGIEHAJFEFJGHJDHDCDEJJ..-&%&()(((@2225HJFEFFJCDEEJEDA51>AAHE??=44EJJEHEFJJJJIJJJJJJJIJJJHJHJJHJJJJJJJJJJGIJJJFJIHGI@BD;2211>::>FJIJGJJIFJJHJJDDDJGG3333JHHGFJIHIFJHJJJJJJJJGIEJIJGCFBBD433323=CFDAD=;;:;=6766@CBDHFIDGJH9888DHEHHIE=@CII@<888:JJGJFFIGJJJJHIJJGHJIGJGI@D21.*+*1@DA998999945/22-,,4;=F>>BDEHGJHHHJJGIIHCGCBCBHFJJHHFJJJJHGEDDEFIJ8.../0;@BIEE@J>>??IF?@>><9=CJJIHFFJHJJGJJGJGJIEGEGFJIGJFEEECJIJGJIHJCGDHJJIHJJJJHJEDEJJJJCCCBD;;;<CBCEA???CDJJJGJJHIEDHHHJJJJJGJJJJJGJJJIIIHJIJJJJJHJJJJJIFHIJA=/---@EIECJJJI====JHHJJABBBJIIJJJHJJJJJIFJHIJHHJECABDJHJJIIJJI<<DFJ:999:1400113*+2;BA;<<<A=96444@>??GICIGIFGDDDFIHFIJJG????FJJHJJHJJFHGJJGIJJJJJJJJJDGGJIFGJJIFJJJJGIDGFHFACB?<:;:99;<<,-AJJJEIDFBIECCDBACDJJCBCBJFGFEFHIJJHJJEHEFJJGHJJJJGJIGIJIJIJJJJJJJJJHJJGJJIJJJIJ>>><=8))3/)((((&&(,,01=@A@DA?>?ABGGFC<;1,,44<99968;;=3CFBDEFHIJJJGEGCIJHJFGE@?@AJHJJJJJJIJHHHHBGFFBBAAACBECH>=>?JJJHIFJIGFJE>>><:9:<=@@ECHFJJHD?8.@BD?@DHDGIDGDC;00@EJJJJJJFEFECFJIEJJA=<<?CCDAEFJGIIEFA:776;722<?=;=;956'&&''&&%)./6;>@DEGA?BFH@@AAE4446@?@710/('''->=??>FFEAB?@JGJJJJJJG>==@A<:;;?CDHEGCJEJJIJJHB?@AC>>=@@;87333>AACDC@A3322=<<;>;86577/----BCECC1024;=>@EDBDEBAHFJJEFJGGGA???BAFD?-'''(*<>3123<D==?BBFEEEFJHFIGJBGJJJJCA@A<43250/0--2..,,58:;=<=JHFEJC::97:94<BEDC=???997:;<JJI;B9:A5555BACJIJEIJDECD667AAE323JFJFJJIEIIJFJJJ?@??CA;<9:<6:DBCJ><;0*?FIJECDDFJJHHC=<<@:DGFHIGJFJEIHEIJGJJJJGIJJHJHJGJJFIHJF@AA<>><++++9,,,;IGDAA87786521/$$$%&&'689>AGGGIHHIFDDBA=?==??JJEGJHF:998964751111;<9776::0//)+)('(04>??ACDDIFFFFJEGCDJFJJGC6555BBAJFJFJJFJJJJHFIJIGFDEH=DJJGGI@A=7663=9:=?JIJGJJJJGJJGJJGJJGHIHGJGIJHFJHIJGJIJJFGFFJJJJJJH@A=;BCEJHBBBACCEJIIJIDBJFBEE>EBD<FFFBA33.)'027?>A><9*''(9=:999==@CGEJJHGEA@@?F)))*66:94.,'%%(==88966;=CDJDEIJGJJJIJJJJJJJJJHJIJJGGG;;;;CCDGHJJJJJJJHJFD64''98775668:;::;?H<=JBBBAJEJJ?>1000;978JJJJJJHF;;;..032786888><==IFJGF?:B>?6788=9<>>GHJJGFDCACDJJIFB@A?===<=>?H=58;:>>>5555;<989:?@>>>FJJDAFDHJJJJJJJJJJJJJJIJJIBCEJJHHJGHJHIJHGJGJJJGJIJHIGHGEJJJJJFGFGIJFJJIFJIJJJJJJGJJJJJJJGJIJJJJJJJJJFIIIIJJJGJJGFCCDHC5200245553/'(''''6)&&&&)**++776697:=7478DJDCFEEFFFHJIGJIHJGGIJJHIJHHJJJJJJJJJJJJHIJJFEEH@****)))34>IJFBAEB=<001FC;::=>:7+*((-*+AB6667CJEJEJJGGGFGJJGJJJJ<::;23/0;AEADEDFEDHJJJJBBEEGEJJJ9900B@BBCFFJ'''2FCHJGJIJHJECEF8;<>5444;9<?C>211284,''),.;.++,8449>;.,+'..(/00246:::::229?HFFDD0,-/666//072222A?A=FJIIGGHJJJJIJHGJHJJHGIIIJIFEJFIHEED<:.,,,008<AEJIHJJJFHFHHJIJJHJFAB@<///06444899;>9<5.BFEJIGJIJIJG?HFEEEJJJJJGFFHEGGJIJJB=<9::<HJGEFEGJHJFJJHJJIJJGG@GJJGGIHBDJFHJHJJJJJJJ>:889>@@BJJJJGGJIJJJFDE??=?>:9881-,-+4AEB?;:65555000=CBDCB;.==?EHGEJJJJIIGIIJHJDJIHJIIJFGGECDHJHGJIJJJJJJJJGIJJJHJJJJGIJHD???GJJBA@AIJJJGJJJJHIJHJJEGCB?=533;DJJJFJFFFJGIBJJIJJJJJJGJJJJFJJHJJIIJJHDGEFJJ@A?=D><=><??JGFJGJGJJJJGJJJJHGJJJ++++5555J@@@@IJFJGC>=?+++<IE;:::F970029>>>JA0-('''($&&0/))?<;:=@;==EIJGHHEIB<CJ???;AE?9912.++376555:99877;:+'&(-))789;A@ADAC?<?A<97555::'''''&'6343556GGFIHJIJJ=<<<7788@AAJJIJIJEDHEJFGJGDB862/.-,++*/%(0/'48<;???322279:9444=IEHEJGDJJGJD@E?GJHJJJJHJFJHJJJIFDFF@@>>>74422540'356GJFIGEFJ@FIFHJJGJGJJHEJJJJJJFJ<;::>;>9=?@BABCFFJHIDGEHJFJGJJIJJFIIJJJGIIGCCDBFFIIJDEEGHJHJJGEFIJGJJGJJGJJBGJJHJJJHJJHIGGJJJJJJJJIJJJJIIIIJGJJGGIJJJ@@IIHJFFEA@@445CIIDFDEIJGHHJHJJEEFFJHFIJHFGJGJJFJHJDAAGFGHJJJJGJ=<=>IGHGHJJGHGFICDEJIJEGD@?ABE@@FFJJHEEBBBCEGFED<;;;<7:774445''''&%&)-)2)(()'163333,((**((-.02347?<::63-(%$$#$$%&%%%%'.-.//<B;7367BFJFJGFFFGGFFGIJIJEFAAAI?)(((//+*)++.6743349==AA?AAHHJJEEIFJIJC<<;<;=;>=899BIJIFEEJGIFDDIEHJHJHJG@544++++5-,('%$$
@Glass_T7V_17_D3_14_2_29
TTAACCTATAAAAATAGGCGTATCACGAGGCAGAATTTCAGATAAAAAAAAATCCTTAGCTTTCGCTAAGGATGATTTCTGGAATTCGCGGCCGCTTCTAGAGTTGACAGCTAGCTGATCCTCGGAGCTATGCTAGCTACTCGAGAACTTTCGGATCAAGCTATGAAGGACACAAAGAGGGAACTAAACACTTTACTAGAGAAAGAGGAGAAATACTAGATGGGTCAAAGTAGCGATGAAGCCAACGCTCCCGTTGCAGGGCAGTTTGCGCTTCCCCTGAGTGCCACCTTTGGCTTAGGGGATGGCGTACGCCAAGAATGTTCATACATTGGCGAGGTGAGTTCGTCGGTTGGTATTGCACAAAACTCACTCCTGAAGGCTATGCGGTCGAGTCCGAATCCCACCCAGGCTCAGTGCAAATTTATCCTGTGGCTGCACTTGAACGTGTGGCCTAATAACTCGGTACCAAATTCCAGAAAAAGAGGCCTCCGAAAGGGGGGCCTTTTTTCGTTTTCGTGCACGTCCGCCTGTTGCGGACCTCGGTACCAAATTCCAGAAAAGAGACGCTTTCGAGCGTCTTTTTTGGTTTCGTCCCATCGAGTGGCGCGCTTAGTTCCTCGTTTTCTCTCGTTGGAAGAAGAAGAAACGAGAAACTAAATACTAGAGTCACACAGGACTACTAGATGATGCAAACCGTTTTAGCGAAAATCGTCGCAGACAAGGCGATTTGGGTAGAAGCCCGCAAACAGCAGCAACCGCTGGCCAGTTTTCAGAATGAGGTTCAGCCGAGCACGCGACATTTTTATGATGCGCTACAGGGTGCGCGCACGGCGTTTATTCTGGAGTGCAAGAAAGCGTCGCCGTCAAAAGGCGTGATCCGTGATGATTTCGATCCAGCACGCATTGCCGCCATTTATAAACATTACGCTTCGGCAATTTCGGTGCTGACTGATGAGAAATATTTTCAGGGGAGCTTTAATTACATACCCCATGGTCAGCCAAATCGCCCCGCAGCCGATTTTATGTAAAGACTTCATTATCGACCCTTACCAGATCTATCTGGCGCGCTATATCTACCAGGCCGATGCCTGCTTATTAATGCTTTCAGTACTGGATGACGACCAATATCGCCAGCTTGCCGCCATCACTCACAGTCTGGAGATGGGGGTGCTGACCGAAGTCAGTAATCGAAGAGGAAGCAGGAGCGCGCCATTGCATTGCGGAGACAAAGGTCGTTGGCATCAACAACCGCGATCTGCGTGATTTGTCGATTGATCTCAACCGTGCGCAAGCTGCACAAAATCTGGGCACAACGTGACGGTAATCAGCGAATCCGGCATCAATACTTACGCTCAGGTGCGCGAGTTAAGCCGCTTCGCTAACGGTTTTCTGATTGGTTCGGCGTTGATGGCCCATGACGATTTGCACGCCGCCGTGCGCCGGGTGTTGCTGGGTGAGAATAAAGTATGTGGCCTGACGCGTGGGCAAGATGCTAAAGCAGCTTATGACGCGGGCGCGATTTACGGTGGGTTGATTTTTGTTGCGACATCGCCGCGTTGCGTCAACGTTGAACAGGCGCAGGAAGTGATGGCTGCGGCACCGTTGCAGTATGTTGGCGTGTTCCGCGATCACGATATTGCCGATGTGGTGGACAAAGCTAAGGTGTTATCGCTGGCGGCAGTGCAACTGCATGGTAATGAAAACAGCTGTATATCGATACGCTGCGTGAAGCTCTGCCAGGCACCATCTTTGCCATCTGGAAAGCATTAAGCGTAGGTAAAACGCTGCCGCCCGCGAGTTTCAGCACGTTGATAAATATGTTTTAGACAACGGCCAGGGTGGAAGCGGGCAACGTTTTGACTGGTCACTATTAAATGGTCAATCGCTTGGCAACGTTCTGCTGGCGGGGGGCTCCAGGCGCAGATGACTGCGTGGAAGCGGCACAAACCGGCTGCGCCGGACTTGATTTTAATTCTGCTGTAGAGTCGCAACCGGGCATCAAAGACGCACGTCTTTGGCCTCGGTTTTCCAGACGCTGCGCGCATATTAATAACTGGGTCCAGAAGCGAACAATAAGACGCTGAAAGCAGCCTTTTCGTTTTGGTCCTGAAGTTTAGGGGATAGTCCAATTATTGAAGGCCTCCCCTAACGGGGGCCTTTTTTTGTTTCTGGTCTCCCTGCTCCGTAGCGGCCGCTGCAGTCCGGCAAAAAAGGGCAAGGTGTCACCCGCCTGCCCTTTTTCTTTAAAACCGAAAAGATTACTTCGCGTTATGCAGGCTTCCTCGCTCACTGACTCGCTGCGCTCGGTCGTTCGGCTGCGGCGAGCGGTATCAGCTCACTCAAAGGCGGTAATTTACCAATGCTTAATCAGTGAGGCACCTATCTCAGCAATCTGTCTATTTCGTTCATCCATAGTTCCCTGACTCCCCGTCGTGTAGATGACTACAGATACGGGAGAGCTACAGTATGGCAGTACTGACAATGATTGCACAACCCACGCTCACCGGCTCCAGATTTATCAGCAATAAACCAGCCAGCCAGAAGGCCGAGCGCAGAAGTGGTCCTGCAACTTTATCCGCCTCCATCCAGTCTATTAATTGTTGCCGGGAAGCTAGAGTAAGTAGTTCGCCAGTTAATAGTTTGCGCAACGTTGTTGCCATTGCTACAGGCATCGTGGTGTCACGCTCATTCGTTGATCTGGCTCATTCAGCTCCGGTTCCCAACGATCAAGGCGAGTTACATGATCCCCCATGTTGTGCAAAAAAGCGGTTAGCTCCTTTGGTATTCCAATCGTTGTAGAAGTAAGTTGGCCGCAGTGTTATCACTCATGGTTATGGCAGCACTGCATAATTCTCTTACTGTCATGCCATCCGTAAGATGCTTTTCTGTGACTGGTTGGTACTCAGACCAAGTACGTTCTGTAGATGGTGCTGCGGCGACCGAGTTGCTCTTGCCGGCGTCAATACGGGATAATACCGCGCCACATAGCAGAACTTTAAAAGTGCTCATCATTGGAAAACGTTCTTCGGGGCGAAAACTGTTCAAGGATCTACCGCTGTTGAGATCCAGTTCGATGTAACCCACTCGTGCACCCAACTGATCTTCAGCATCTTTTACTTTCACCAGCGTTTCTGGGTAAGCAAGAAACAGGAAGGCAAAATGCCGCGAAAAAAGGAAATAAGGCGACGCGGAAATGTAGATACTCATACTCTTCCTTTTTCAATATTATTGAAGCGTTCTCAGGGTTATTGTCTCATGAGCGGATACATATTTGAATGTATTTAGATCACACATATTCCCGACAACGCAGACCGTTCCGTGGCAAAGCAAAAGTTCAAAATCACCAACTGGTCCACCTACAACAAAGCTCTCATCAACAGTGGCTCCTCACTTTCTGGCTGGATGATGGGGCGATTCAGGCCTGGTATGAGTCAGCAACACCTTCTTCACGGCAGACCTCAGCGCTAGCGGAGTGTATACTGGCTTACTATGTTGGCACTGATGAGGGTGTCAGTGAAGTGCTTCATGTGGCAGGAGAAAAAAGGCTGCACCGGTGCGTCAGCAGAATATGTGATACAGGATATATTCCGCTTCCTCGCTCACTGACTCGCTACGCTCGGTCGTTCGACTGCGGCGAGCGGAAATGGCTTACGAACGGGGCGGAGATTTCCTGGAAGATGCGAGGAAGATACTTAACAGGGAAGTGAGAGGGCCGCGGCAAAGCCGTTTTTCCATAGGCTCCGCCCCCTGACAAGCATCACGAAGATCTGACGCTCAAATCAGTGGTGGCGAAACCCGACAGGACTATAAAGATACCAGGCGTTTCCCCTGGCGGCTCCCTCGTGCGCTCTCCTGTTCCTGCCTTTCGGTTTACGGTGTCATTCCGCTGTTATGGCCGCGTTTGTCTCATTCCACGCCTGACACTCAGTTCCGGGTAGGCAGTTCACTCCAAGCTGGACTGTAGCCCGAACCCCCCGTTCAGTCCGACCGTCTGCGCCTTATCCGGTAACTATCGTCTTGAGTCCAACCGGAAAGACATCCCAAAAGCACCACTGGCAGCAGCCACTGGTAATTGATTTAGAGGAGTTAGTCTTGAAGTCATGCACGGTTAAGGCTAAACTGAAAGGACAAGTTTTGGTGACTGCGCTCCTCCAAGCCAGTTACCCTGGGTTGAAGAGACTGGTAGCGAAGCCTCGAAAAACCGCCCTGCAAGGCGGTTTCGTTTTCGGAGCAAGAGATTACACGCAGACCAAAACAATCTAGAGAAATAGTCTGTTGAGGGGTTGTGACGCTCAGTGGAACGAAAACTCACGTTAAGGGATTTTGGTCATGAGATTATCAAAAAGATACTCACCTCAATCCTTTTAAATTAAAAATGAAGTTTTAAATCAATCTAGAACCTTATATGAGTAAACTTGGTCTGACAGTTACCAATGCTTAATCAGTGAGGCACCTATATTCAGCGATCTCTCTATTTCGTTCATCCATAGTTGCCTGACTCCCCGTCGTGTAGATAACTACGATACACGGGAGGCTTACCATCTGGCCCCAGTGCTGCAATGATACCGCGAGACCCACGCTCACCGGCTTCAGATTTATCAGCAATAAACCAGCCAGCCGGAAGGGCCGAGCGCGAAGTGAGTATGCAACTTTATCCACCTCCATCCAGTCTATTCCATGGTGCCACCTGACGTCTAGAAACCAACGG
+
ACFFDJHFEFJFEEDBBDCJJJJDFDEFGGJJJHA==9;33380114;?DHIHGFGFA@@<<83336><;99:4333:0.//ACAA@@I@ABB9865...,,3//))*&''('''(''(*-7&%%%5'''8A3322;=;;>''()99525:0.+((*((()88;=>FGDDD//)&&(45<@GE@A?@AA5446C9988:766?<7;<>AAAAB>544.+,25<:873359>;<<<;<:;;:=CAEDCFC99A9IJIJHHJJJJJJJJEDHEC?9=>8:<=CCICH;;;9?-+343*&'(,28.&'''.-,-,)((((+/'''$%(+,/..,-/*&%%%$##$&$%*((,,GJFG;6668AA11158;6699:??>@AJJJJHJGHEE@C<=<=JJEDCABJJFB?A=AEAI=;99;DJGJJJHGDFEJFHJJIJJFIJA@@@FFCBCB==ADHDDEAB7666FHECCGGJAJ7666;3?>A?@:844633/13951-14,**,,+*+0/,,,,@)(('(&&$$%'%''&&(((/810---779:@@A:<;88000039>@?CBDGBCCEH;444733/.63255'''-8'&&&5.&?BACBCDEGGFDEFEA>>@@BB=;;;@C;9432258<AAAIIHEGJGIGIFE>?>?HFD766:A6444;;=JEDJF::99?>>>A989;;BB?GCBFFJHJHGF>???EEJJJ@<<:7777=9:??BJHIJJJCFA>;:9974343?BDEGJJGC??CAB@<<9787B4333ED>200176897730036<3111;;<>GJJJFIGJHJHFJFEJCCECA,,--JJCDA@EB?=>DJHJJHEFEEGDJJFIEIEIEB<7::?>=>@@B6/--/6;'=;....:2555:44.--+''')=---)(((..-*++,43222456;;FJC???EJECB;;>?AGG@A@@DCC?=<>;,)))((''.398889J@==AGEEA@A;31200./&%%%&'0.-+,0356:99:;;<BA==>?GDJDJJJIJA==?ACFJHJJJJD??EBBICGGIJ?G>79>987314//9:==>986688;,,,-/0<=DGBF@@@BCB@;996*))(.JEJFBGDB>;<=EIJJJJIJDDCGABABEJEJHDGFDEBJ@86/(''&&&'..,--,222ECCBBAADDA?=<;?A311;<?>9999AA&%%%'*'())'&&).-.../57434456)(((*('&&&$$&&'**''**')1**'())'((*(-''''''()*<@EEDCA7688911124,+++,+,%%$%''((+''%&$%&*(()*0>GEE=>=?JJEJBDC999:EF<=BBBGGHJJJHHFGIGB@B@AGHD75448::768875501768.--.5334..,*)((..-,./689;<=B==>777598---.7/--.4342243434779778=>=@@A@@HJEFHJHJJJGGJ??>?HDCDBACBBBFFHJEFJJJBC@A@?>2A><?=<>@BFJJJGFGJJAGFJGFEECFDD>>=>AA@??>GDICC:-657BAC;;;;;733220)(((/3343435))))*BB>@BDHIJJFDBCCEJFGJDEGFJJJGBAJHJGHJHJFFIHFJFJDDDJFHJJJCC@C30..=?DDIFHHJEFJJFIJJFFIJGBHEHHJJDCHJJJEJJGFGGJJJFJJD@8844.--100))**79998;;A@<=BBEJGJG@C2113476694323/.)'(+(()).+,,,13,))62322DCDIABCBIJJJJECCBGJDCA((((*'':8341/2103461463---65;=>AACAFFDG=<;>;:76::<*****;;<GGJJFHJDJGCJJD==D>JJJFCCBFBCCCHIJHBCAAIHGHHF8885****777==>CEEDEIF>=::;=DE=665<:6-&%%&)&''(+22('''*))*/<BGAA87857+++-<*B@DGJ?>>=JICB?:;;;82111A@ADBCCB@?@EE@>FEDHGFFEED>*(()03/01??>??@H<987;@FBDJJJJGG>CJJJGHJJJHAJ?@??D9988:<>,,,,))&$$'***+234777:9:=990.20/-0*'&&&',:(''(73)''&&&&'10111)&&*@??84443---0/''(-<:>98921145//>98<A75458?>@@A>=?D?@==>8888==+++**)*&''7;@D6555G=>9894>AEEJJJIJGFF===?C>;9((((+,++00A??>BDJ3220+01GHA988;==>?9588:=FHGFIJFJFDEHEEEHF>A@ACCJJGEDDBD>>?@B8653//.-,,*)))->CBEFCCDCEAABAFGAC@@7333+)))7BG@AA0000JDGDCFFIJJJHHJFJCHEIEGF==<<;:87.-..+++-8432269@A@@A@?EJBDGJ<;;<,,+-66772144366<>>?76682222(('%%%)+))())'%%,,+'(**,-,/,+))'&()/))))++'%&&'*+,,4599:?=?BIGJGJDG?<<;BCBDGEGDCEE?==>A322410-,())--200(((''=67==CCEJGEHFGJFGJJGJHJJJBD93--;<HHDHJDEGBBBCEHEIFGB<99:D@?>?53446310120/0(666<@@BEFGFFFHGHJJEDGECBDE=9-,+++)((+445456=>CDGHDDCGHCE<<<.,++'&&&(%$#%%%$$$&)+20000*)&118333021((()223=DDFCBDAADD:9::DGEGDFIJGIJ?@678GGHDJGEHJCDFDBC@:-(,,,/0-+)(((*))*>0005@?82++979BBIJIGIIJIDGG@=A999:GGEECBAF@@>6666988GJJJJJJEJHJHJGJDJJJJJJCC>HCBFJJJJJJJJ<<<DDD??=<;0-.//8;..00230/.-.(&&'(-+'##%&'&&&%&%%56887777;;;?800--0.65(..AD@@?@@BBBJJHJJJJGJJJJC@><<=0//.01<9:B8.@@JJJJJJFGG11129655:FJDFDCED8666GJ644@B87'&%%&&&'&&))$$%%/2340//--.2=<=>A8000-.//9::+++,445BGFHG;;;<ABD<;:(8<DIJEBCDB>>??JD?>:89??==A8:)(((+***42.*+<798:9DFFJ@AA@G5445=+++,?<889+-++.-,-.('''*()79::43%$$%'2113DBCCBDGB@A=?:2*(-012213324@A:)(((-,+./4CIEEJJI>>>>IGHGGCEGCJJJJJJGJIJJIIIGFJGD((((DCBB?@?@@@D93BEGHDHJEDEDDBGF1301=EH=<<<GCBIJ;:98;<=EEIFFA>>>GIJJFHFEJJIGGJJGJI=;;220145555(())9::CB1BCFIHFGGJJJJCDCEEJGCC@AB....@77::AB@@?88,,/..0124662222+()*%)*(')797534(+8?AED@=>=321/0444''))+9;8200039:<37?BAAACDDCBEFDJGB?>?CGIFIICDB=;;986008?@?<59AAJGDDEE=<,+*(+3''&'/.112345866;?GEGEJ>>DAHIJ=9889:<<<;A@22ABDBDCIJGJD:;=<>:::3//1////79;;CHJEBB77783114;<<;7788>7447877FEEBB@??==::<<CHE:6333++++>?<B@?CJF@JJJGFHEHJJHFDBBBGEFCE9996778;:+***571.)**))*553124/+...04110200**+++92***<<<F=>>=92113:779>BCJHIJGGJJABFJFGHIJJHHIFJHJEGFHCJHEJC=@32;8878?=<87550/79;;===ACC76679/*+689;9=/+..8=955++,*)&%%&,;36<=A@<<@?JHGEGJJJEF@@CJJJJFGGDJGDJJJ;;;54224572?@=JEJFJEGF@''')7/**+73434652*''&(&%&',015:...,+,+*+('''&%%%%145<>?7999??JJJJFJJCCEJJF?<;<<;---6';7:8:;=<>751.25JIFFGDCGECHJJJJJGIJFFDDHHJDFJIJIJJIEDDD@A?9888976--.78334)(((,,3:98<=@;66=;:778>GF?E=;96<=;3/,.//143/.--.0--*445>=?9743326&&&(+(&''(')%%$%:///,,,0026,,;;AGFCD=><899;<<BBF32**11../3@1+'')0&&&))),(((')*)/.--.6>BA?211))'''''-,+&%%%'&&&$%%%,))(#%%'&%$$$+-,-.21/(((1@43227??A;B>DDDGH5/46555769935822/-..9850/,((%'554-,,'/0-3871117@@BGFJJJJHJJFJJIJFBB=<=66-'&'&'%(%%*+(()5:<?>@=***((()302223222;<===>?EE@>778BABE66/.,*(()()++*,,)**+))1500//43157778:@@@@B??>333463333HEACCA<<<<@BAC@?5.((*(&(003/,)+.,-668@BBBHGJJGBBDHACE:9<=B@666253230/114:<10/1?C>??A(''(.00657++++CDBEIEIIGHICCCEFFJCFA=?9,*))---&%&/3)(%%'')*.,,,.04411+++'?><>=>@?@@@7555>BDGIEJJFEBDDBBB;;11'%$%''))'&$#
@Glass_T7V_17_D3_14_2_30
TGGGGGATCATGTAACTCGCCTTGATCGTCAAATTCAGGCTTTGAATGAAGCCATACCAAACGACGAGCGTGACACCACGATGCCTGTAGCAATGGCAACAACGTTGCGCAAACTATTAACTGGCGAACTACTTACTCTAGCTTCCCGGCAACAATTAATAGACTGGATGGAGGCGGATAAAGTTGCAGGACCACTTCTGCGCTCGGCCCTTTCCGGCTGGCTGGTTTATTGCTGATAAATCTGGAGCCGGTGAGCGTGGGTCTCGCGGTATCATTGCAGCACTGGGGCCAGATGGTAAGCCCTCCGCATTATCGTAATTATGTACACAACGGGGAAATCCAGGCAACTATTTGATGACAATCGACAGATCGCTGAGATAGGTGCCTCACTGATTAAGCATTGGTAAATTACCGCCTTTGAGTGAGCTGATACCGCTTCGCCGCAGCCGAACGACCGAGCGCAGCGAGTCAGTGAGCGAGGAAGCCTGCATAACGCGAAGTAATCTTTTCGGTTTTAAAGAAAAAGGGCAGGGTGGTGACACCTTGCCCTTTTTTTGCCGGACTGCGAGCGGCCGCTACTAGTAGGGAGACCAGAAACAAAAAAAGGCCCCCCGTTAGGGAGGCCTTCAATAATTGGACTATCCCCTAAACTTCAAAGGACCAAAACGAAAAAAGACGCTTTTCAGCGTCTTATTGTTCGTCTTTGGTACCGAGTTATTAATATGCGCGCAGCGTCTGGAAAACCGAGGCCAAAAGACGTGCGTCTTTGAAATATACCAGGTTGCGACTCTACAGCAGAATTAAAATCAAGTCCGGCGCAGCCGGTTTGTGCCGCTTCCACGCAGTTATCTGCGCCTAAGCCCCCCGCCAGCAGAACGTTGCCAAGCGATTGACCATTTGATGAGTGACCAGTCAAAACGTTGCCCGCTTCCACCCTGGCCGTTGTCTAAAACATATTTATCAACGTGCTGAAACTCGCGGGCGGGCAGGGTTTCACCGACGCTTAATGCTTTCCAGATGGCAATTTATGGCAGAGCTTCACGCAGCGTATCGATATACAGCTGTTCTTCATTACCATGCAGTTGCACTGCCGCCAGCGATAACACCTTAGCTTTGTCCACCACATCGGCAATATCGTGATTGCGGAACACGCCAACATACTGCAACGGTGCCGCAGCCATCACTTCCTGCGCCTGTTCAACGTTGACGCAACGCGGTGATGTCGCAACAAAAATCAACCCACCGTAAATCGCGCCCGCGTCATAAGCTGCTTTAGCATCTTGCCCACGCGTCAGGCCACATACTTTATTCTCACCCAGCAACACCCGGCGCACGGCGGCGTGCAAATCGTCATGGGCCATCAACGCCGAACCAATCAGAAAACCGTTAGCGAAGTGGCTTAACTCGCGCACCTGAGCGTAAGTATTGATGCCGGATTCGCTGATTACCGTCACGTTGTGCCCCAGTTTCAGGCGCAAGCTCGCGGGTTACGGTTGATCAATCGACAAATCACGCAGATCGCGGTTGTTGATGCCAACGACCTTTGCTCCCAATGCAATGGCGCGCTCCTGTTCCTCTTCATTACTGACTTCGGTCAGCACCCCCATCTCCAGACTGTGAGCGACGGCGGCAAGCTGGCGATGGTCGTCATCCAGTACTGAAAGCATTAATAAGCAGGCATCGGCCTGGTAATAGCGCGCCAGATAGATCTGGTAAGGGTCGATAATGAAGTCTTTACATAAAATCGGCTGCGGGGCGATTTGGCTGACGATGGGGAGGAAATTAAAGCTCCCCTGAAAATATTTCTCATCAGTCAGCACCGAAATTGCCGAAGCGTAATGTTTATAAATGGCGGCAATGCGTGCTGGATCGAAAATCATTAGCGGATCACGCCTTTTGACGGCAACGCTCTTGCACTCCAGAATAAACGCCGTGCGCGCACCCTGTAGCGCATCATAAAAATGTCGCGTGCTCGGCTGAACCTCATTCTGAAAACTGGCCAGCGGTTGCTGCTGTTTGCGGGCTTCTACCCAAATCGCCTTGTCTGCGACGATTTCGCTAAAACGGTTTGCATCATCTAGTAGTCCTGTGTGACTCTAGTATTTAGTTTCTCGTTTCTTCCAACGAGAGAAAACGAGGAACTATGACACACTCGATGGACCAAAACGAAAAAAGACGCTCGAAAACGTATCTTTTCTGGAATTTGGTACCGAGGTCCGCACAGGTGGATGCGGACCAAAACGAAAAAAGGCCCCCCTTTCGGGAGGCCTCTTTTCTGGAATTTCGTACCGAGTTATTAGGCCACACGTTCAAGTGCAGCCACGGATAAATTTGCACTGAGCCTGGGTGGGATTCGGACTCGACCGCATAGCCTTCAGGAGTGAGTTGTGCAATACCAACCGACGACTTGACCCTGCCAAGCGGCACCGGGTTACTCATTACGCAATCCCCTAAGCCAAAGGTGGCACTCAGGGGAAGCGCAAACTGCCCTGCAACGGGAGCGTTGGCTTCATCGCTACTTTGACCCATCTAGTATTTCTCCTCTTTCTCTAGTAAAGTGTTTAGTTCCCTCTTTGCGTCCTTCATAGCTTCAATCCGAAAAGTTCTCTAGTAGCTAGCATAGTCCCTAGGACTGAGCTAGCTGTCAACTCTAGAAGCGGCCGCGAATTCCAGAAATCATCCTTAGCGAAAGCTAAGGATTTTTTTTATCTGAAATTCTTGCTGGTGATTGGCCTATTTTTGTGGGTAATATCTCATGATAATAATGGTTTCTTAGACGTCAGGTGGCACCATGGAATAGACTGGATGGAGGCGGATAAAGTTGCAGGACCACTTCTGCGCTCGGCCCTTCCGGCTGGCTGGTTTATTGCTGATAAATCTGGAGCCGGTGAGCGTGAGTATGTCGCGGTATCATTGCAGCACTGGGGCCAGATGGGTAAGCCCTTCCGTATCGTAGTTATCTACACGACGGGGAGTCAGGCAACTATGGATGAACGAAATAGACAAATCGCTGAGATAGGTGCCTCACTGATTAAGCATTGGTAACTGTCAGACCAAGTTTACTCATATATACTTCAGATTGATTTAAAACTTCATTTTTAATTTAAAAGGATCTAGGTGAAGATCCTTTTTGATGATCTCATGACCAAAATCCCTTAACGTGAGTTTTCGTTCCACTGAGCGTCAGACCCCTTAATAAGATGATCTTCTTGAGATCGTTTTGGTCTGCGCGTAATCTCTTGCTCTGAAAACGAAAAAACCGCCTTGCAGGGCGGTTTTTTCGAAGGTTCTCTGAGCTACCAACTCTTTGAACCGAGGTAACTGGCTTGGAGGAGCGCAGTCACCAAAACTTGTCCTTTCAGTTTAGCCTTAACCGGCGCATGACTTAGAGACTAACTCCTCTAAATCAATTACCAGTGGCTGCTGCCAGTGGTGCTTTTGCATGTCTTTCCGGGTTGAGTCAAGACGATAGTTACCGGATAAGGCGCAGCGGTCGGACTGAACGGGGGGTTCGTGCATACAGTCCAGCTTGGAGCGAACTGCCTACCCGGAACTGAGTGTCAGGCGTGGAATGAGACAAACGCGGCCATAACAGCGGAATGACACCGGTAAACCGAAAGGCAGGAACAGGAGAGCACAGAGGGAGCCGCCAGGGGGAAACGCCTCATTGTATTTTTATAGTCCTGTCGGGTTTCGCCACCACTGATTTTGACATTCAGATTTCGTGATGCTTGTCGGGGGGCGCAGGCTATTGGAAAAACGGCTTTGCCGCGGCCCTCTCACTTCCCTGTTAAGTATCTTCCTGGCATCTTCAGGAAATCTCCGCCCCGTTCGTAAGCCATTTCCGCTCGCCGCAGTCGAACGACCGAGCGTAGCGAGTCAGTGAGCGAGGAAGCGGAATATATCCTGTATCACATATTCTGCTGACGCACCGGTGCAGCCTGCTCCTGCCGCATGAAGCACTTCACTGACACCCTCATCAGTGCCAACATAGTAAGCCAGTATACACTCCGCTAGCGCTGAGGTCTGCCTGGTGAAGAAGAAGGTGTTGCTGACTCATACCAGGCCTGAATCGCCCCATCATCCGGCCCAGGAAGACGAGGAGCCACGGTTGATGAGAGCTTTGTTGTAGGTGGACCAGTTGGTGATTTTGAACTTTTGCTTTGCCACGGAACGGTCTGCGTTGTCGGGAAGATGCGTGATCTAAATACATTCAAATATGTATCCGCTCATGAGACAATAACCCTGATAAATGCTTCAATAATATTGAAAAAGGAAGAGTATGAGTATTCAACATTTCCGTGTCGCCCTTATTCCCTTTTTTGCGGCATTTTGCCTTCCTGTTTTTTGCTTAGCACCAGAAACGCTGGTGAAAGTAAAAGATGCTGAATAATTGCGGTACACGTTGGGTTACATCGAACTCAATATCAACAGCGGTAAGATCCTTGAGAGTTTTCGCCCCGAAGAACGTTTTCCAATGATGAGCACTTTTAAAGTTCTGCTATGTGGCGCGGTATTATCCCGTATTGACGCCGGGCGAGGGCGAACTCGGTCGCCGCATACACTATTCTCAGAATGACTTGGTTGAGTACTCACGGTCGCAGAAAAGCATCTTACGGATGGCATGACAGTATAAGGATTTCTGCAGTGCTGCCATAACCATCGGTGATCCTCCTCGCGGCCAACTTGCTTCTCGAGACAATGAGAGACTAGAAGGAGCTAACCGCTTCA
+
B333GGIJHHIJJCDIJG@?>=>6978++&&((**)()+(''+++>AFFJFJHJJHJIGHHJJIJCACDJJFJFGEGFJFEHHJJJJEIJJDECEJJCCC>>?8<<-,,.*+8.400;;<CDJJJEECDIEJEE:DIEE@ACDHIH?8JIHIIGFJF;;;-++++=>>CFIFEHEGFJHJJFD551012B@==<A?><<?>>=8''77BED@..78?99JHJIJGJJGJJJHJJGJJI====JIHIIGJHIEGJJFJHJFJIIHF::9:CBH)((((033?9999=?JFJJGJFJJHDCBC=;7'&$&&&&&'&%%$%(*,,,.((())))*0125,&&&$$%++))())&'&%+4988655-++,11011989888@BBBDEJJFEDCFID>?H@HG@;;;;JFCC@>=975-,,,21)8;<ABAAHGED?=>/--,&'//;@FHJF===<??@AECDEGD>>?AHJE;:::CEDG0+*A4EA>;;;;9:;>JEC>??>ABJCCECEJ>;:;FFI@@@<B<?>BEJGGHIIHJFEFIFFJJIDB9>>552;@GFE=<;9<<<>:1'&&'8>AC???@73((((49:FJHGHJJJJIG=DFJJJJDCAC><@C400((()),,)+48++*+--.+,,+((()CBDIEAAJGEC;::<51/..-)''''&&&FIDDCCBBCBHJE111DCDDG>><9))))556:/*44397065569:BDFJJFHDIFACJJJJJJJJJJ????DBBC@<><<;;<94331133679-*'$$%%&$%)'(((466----((,,..:>BECAEDGGJHGJEFHHJDAABDABDC9756206-('''/22>>DHHGJJFJHFJJJAA@;;<@@@@=FD=<:0??EEJFDFJFDJGFGHFJJJJHGIJGIFD+++('''):=>@DBCDIGJE=AA::8:3221/0):;;B>A?933334)&&&28:887122295456BEDFFEJJGGHBABAIGJJJJJEHJEJJIJHGHDJFJJGIJGJFHDBG=?<?EC@=<,+)((&''(7.--102321444==@?@AAGEHGIFBA88ADDA65557:<62443556440001;;<:=>66647?BJJJGHJJJHIEEJGJJ@EFCCEGHGCDA@DDFFJEJ31114B@ECJGJJHA?@?EHJJGJDGDHHGFEFJJJHJFHHDFJJHGJJJGIJJJJJJIJJEG9>>ACJJGIJJGJGJFIHFJGJJJJGEGABBEJJHJJABBCJGIJCHJGJIJJCEA?A@EDAD@????FFHJ???EBJJ><=>JCFEHDCDBGDECBJJHHI==>?BBJJJIIC=0=@=:A>@FA??>>AAEBCDC>?@CFIIIDBA@CDEECHFJGHIHJJEG;;;4551117C@@ACJJIJJJIIJJJIJJJJJJIGFJJJJJJJ>==>HDJFG222254./3;ABBBJEHIIHHJJJJHFJGGFJJJHJJJJJHJJIGHJFHJC97.2/1+++:C2226=0/11876.)+220,'%&**(('++,3''')330071122888GEFGJFFJJHGG??>9:::>>7342**D?AAAJHFEFHHDCDBFB=89CIJB?JFJBBJJHB@999DD:AA@IJFJ7666?>6/..0///../;7788A@@CBJJEDE22222*)((&&%)-)'''*++,++.0+(()9>HF@?A@JJJJJJIJJJIGFDJJJJJJJJFJJJJGJFJEBEEBC2244JJHIIHHEIGJJGJHFJCJC>;99;;=?EHEIJJJEDBDHJGDGFJFJJFHG?>>=@?;.../JJGJCC=HIBJEHJJEGGBA>@FJJHIJIFG1.<67JGJEJFCDBAB@/78?FJBAGDJEHGJJJJGJ9998DDHJJJHJJGFFIHDDBA@@A>???:,***9;3.+(&&&%&()9770//07:=;=>DDJ2223A@667&&&&44777<875669ABDBBEJHJDEFFHG>DC?>CCJBD,++++;BJE>><7666<>7.-..:9744--,,4566JJIGEFFDEHDEIE+**+2.-++..4230=77=8FIAAA@FEHJJJHHGFGHJF;;::888+++/1922;>ADJDAAAADED=<100)($$%%'*,0/9;<>53//1///99=BEA:@BDJJ11117-(('2111&&&)((/044568:<767-*&&&(-1173--41///806667//.4E?==88+**)+++18'%)$$&&&'66::;=??<967722/*)**3444;;>CBIJHHIGJJFFB@C@BHJJ4336JJHJGHEJGG623C:666HJJFEJE<9D@*)'(()))('&().-,..253351113CDDB?@AB354;>CCDCFHEJ111FGJIJGIHJGJJJJJJGGABEJAAAGC?><;88?7669B===?<;;<>E><==AECB@.**+<;;@@BEHFCFJEBBC..-.1''')-.58<8>?>0)))0/%$##$##$$$%%$%%%+,59:;>>GIFJJJJGFFJJJFFFD;6578IFE;:00008:?<;96757==E;;:>EH?@>;;<@>;;:9,+++0437.:7;;9=543575:=<<J;;DIEA5194199BAEFEGBB>A31112DJA><=7(AACGEHIBFJD6552.&&&)111?AJGJHGG@??@??@<=;:;:>;:;;A@<DJEJJHEDDJGCBCCEC>=>??5445==BJGG?;//..2790011EEIEF@AA9882@DDGJIJJDDCEHII@GAFDFC=<:==>DHD@87,')&%&&&''&$$%%,,,./44&%$$&*,+,**))'':9;?DCCCBEDFDEJGFD''''&-,+--.032010**((')./.../9;?CEJGHGJJJIHIEEC551133JJHJDFFDGCD@;66%%((1026/2AJHJJJJJIJHJI?,,,,B;;;;BABBEJHJDBDCIF@;84++*&')))*(((--4334467756569:??111::-'&&('()+(('*+.,,''(()-,-12556;ICDAAHGBBB;<<JHFJDHFGJ;;;;CHGJJJJIJJC?;<:'&&)'&%'(=>C>;979977;984455BC,,++,/*+.-115ABACEJIFJFFJJJIJJJJJGD@::GEDDB@><555677FBDIGHJJJDBB?DDDGJJ@>>?JHEJJFCCDD@4113HCBABECDCGHFHBCC44448**@BFJJJHJJJJJJJHFJJGE>6554;:5--8?J?ABBDEBBHJBBHEEHJJD0;;:;;7:67?BC>455364565777:C8788CDCFD??;;98764745>::DEJJHJ=?@DJJJFE>>>>JJJJHJJHHJEB@>@A0++,9JFGBB:8;;;==?IF=FJFGDDIIGHHGEEDGGJGIJ::99B@EFC>=@74555::332166=44324/..01*33346111242-/8:;<;211267776'''((..236>?>HA@>?EJJFGICCCDFGFJJJJJGECGJCEFGHFIGCCIHFAA@JHDDJHD=66413)&%&%%)(+579@9888<>?>IJJICDEDGJDDF8889@@@CC?@AEEEEJJJEFGJFGJCDBFE@?;;FFEGGEFGJJ::::FDCHDD@AHJJJIFGDDCCFEAABIDJI88EIJDDDCJHEIJ>>>>HIFFIFF...-2++(%%&.-3+0=AIFJEBGCHJJJEJJJJGDBA>7666))))**89ACBCCE214;@HJJDB>30++&%&&&''*(((311---.5<;;1///HJHIABDCJJJHHJJ>>B9552001-)*.33;=BBEFJIJE@85)&&'*****+)***,++,**4@HJJJJIJIEJFJE@D@B@BDB76541564@A>=((%(+-//00546678:78882(((*+,5611112213ECCB<<=CEFJJJHIJJJICEA6661/--**)*++;>BDEFFJJJHJJGJFF=/../////>=?@ACJ=<<<@@B9@BEFDBDBDDD?>@?DJJCB56@>=>;99)&'&%%$##%&'++59998.../+(%$%&'23002@@FEDGDDB-,,-<<<>B53335@,,,,<=AF;:2470013:---3942223;-+++'&''+23***)-.+++)-+*+.(((')'',,-+09::?>IJJEDCHCAC:999J@@?@CA>+***/)/-+.*,&&&'(':;>?ACC?@A@D:6432224321101789DIJJGHHFHF???3333<5'&()+/4;;;<<EDE>EJJHJHJGJHJJJC??@DJIGFFGJFJIJJHB3333?<=>IJFFJJJJJIJJJJJJHECCJIAAJJGFEFFJIJJJJJGFEJACED@@A54..35???@@=>IJJJJFDD?63322****-740088@@?@D@+JJJHJJJGJJ@BHEFFBGJJJJJEJJFFJJJJGGFEDGEB==.((+,,+*''''&&&%&$$::3,'&&&1>BCA;/--+++,((,,,++))))))***((''''''*./7)(()?<<<=E7667997799:GJFEHEJ6666>77142>:6-<EC::::66EFIB>9:CFHJEHBCFJIF<;;??644@JGJJHJJJJIGJGJC?***?@@EEEHJIJEED<FJHIJHJ=<<<ECA-,+,-+)(((743668---6=;<>@D@>???6@@AJJJIHDIDBACJJDEBBFFJ;33''',*))*8:<FD@4323426456<>>@>?999))'(+'()))****++18899:<:<=:<9897330/00/(((&&&&.(()-3/444=A@--,,04'%%'()&'*&$$%'('(&%&(-:<>>>AD?C655(&$
@Glass_T7V_17_D3_14_2_31
GTGGTGCGAAACCCGACAGGACTATAAAGATACCAGGCGTTTCCCCTGGCGGCTCCCTCGTGCGCTCTACCTGTTCCTGCCTTTCGGTTTACCGGTGTCATTCCGCTGTTATGGCCGCGTTTGTCTCATTCCACGCCTGACACTCGCTTGGGTAGGCAGTTCGCTCCAAGCTGGACTGTATGCACGAACCCCCCGTTCAGTCCGACCGCTGCGCCTTATCCGGTAACTATCGTCTTGAGTCCAACCCGGAAGAACATGCAAAAGCACCACTGGCAGCAGCCACTGGTCATCAGTTTAGAGGAGTTAGTCTGAGTCATGCGCCGGTTAAGGCTAAACTGAAAGGACAAGTTTTGGTGACTGCGCTCCTCCAAGCCAGTTACCTCGGTTGAAAGAGTAGATCCCTCAGAGAACCTTCGAAAAACCGCCCTGCAAGGCGGTTTTCGTTTTTTCAGAGCAAGAGATTACGCGCAGACCAAAACGATCTCAAGATCATCTTATTAAGGGGTCTGACGCTCAGTGGAACGAAAACTCACGTTAAGGGATTTTGGTAATGAGATTATCAAAAAGGATCTCACCTAGATCCTTTTAAATACGATGAAGTTTTAAATCAATCTAAAGTATATATGAGTAAACTTGGTCGCGGTTGCCGATAATGATCAGGCACCTATCTCAGCGATCTGTTTATTTGGTTCATCCATAGTTGCCTGACTCCCCGTCGTGTAGATAACTACGATACGGGAGAAGCTACCATCTGGCCCCAGTGCTGCAATGATACCGCGAGACCCACGTCAGCTGATCCTATCAGCAATAAACCAGCCAGCCGGAAGGGCCGAGCGCAGAAGTGGTCCTCCAACTTTATCCGCCTCCATCCAGTCTATTCCATGGTGGCCACCTGACGTCTAAGAAACCATTATTATCATGACATTAACTATAAAAATAGGCGTATCACGAGGCAGAATTTCAGATAAAAAAAATCCTTAGCTTTCGCTAAGGATGATTTCTGGAATTCGCGGCCGCTTCTAGAGTTGACAGCTAGCTCAGTCCTAGGGACTATGCTAGCTACTAGAGAACTTTTCGATCAAGCTATGAAGGACGCAAAGAGGGAACTAAACACTTTACTAGAGAAAGAGGGAGAATACTAGATGGGTCAAAGTAGCGATGAAGCCAACGCTCCCGTTGCAGGGCAGTTTGCGTTCCCCTCAATCCCTTGACCGGGAATCGCGTACGCAAGAAAATCATGTGCACTTGGCAGGGTCAAGTCGTCGGTTGGTATTGCACAAACTCACTCCTGAAGGCTATGCGGTTGTGAGTGGTCCAATCCCACCCAGGCTCAGTGCAAATTTATCCTGTGGCTGCACTTGAACGTGTGGCCTAATAACTCGGTACCAAATTCCAGAAAAGAGGCCTCCCGAAAGGGGGGCCTTTTTCGTTTTGGTCCGCATCCACCTGTGCGGACCTCATTAAATTGCAGAAAAGAGACGCTTTCGAGCGTCTTCGTTTTGGTCCATCGAGTGGCGCGCTTAGTTCCTCGTTTTCTCTCGTTGGAAGAAGAAGAAACGAGAACTAAATACTAGAGTCACACAGGACTACTAGATGATGCAAACCGTTTTAGCGAAAATCGTCGCAGACAAGGCGATTTGGGTAGAAGCCCGCAAACAGCAGCAACCGCTGGCCAGCTGTTTCAGAATGAGGTTCAGCCGAGCACGCGACATTTTTATGATGCGCTACAGTGTCGCGCGTTGTTGGAGTACAAGCGTCGCCGTCAAAAGGCGTGATCCGTGATGATTTCGATCCGGCGCGCATTGCCGCCATTTATAAACATTACGCTTCGGCAATTTCGGTGCTGGCTGATGAAATATTTCGAGGAACTTTGATTTCCTCCCCATCGTCAGCCAAATCGCCCCGCAGCCGATTTTATGTGAAAACAGCTCATTATCGACCCTTACCAGATCTATCTGGCGCGCTATTACCAGGCCGATGCCATTAATGCTTTCAGTACTGAAACGCTAACAATATCGCCAGCTTGCCGCCGTCGCTCACAGTCTGGAGATGGGGGTGCTGACCGGGAGTTGAGTAATGAAGAGGAACAGGAGCGCGCCATTGCATTGGGAGCAAAGGTCGTTGGCATCAACAACCGGATGCCGTGATTTGTGATTGATCTCAACCGTACCCGCGAGCTTGCGCCGAAACTGGGGCACAACGTGACGGTAATCAGCGAATCCGGCATCAATACTTACGCTCAGGTGCGCGAGTTAAGCCACTTCGCTAACGGTTTTCTGATTGGTTCGGCGTTGATGGCCCATGACGATTTGCACGCCGCCGTGCGCCGGGTGTTGCTGGGTGAGAATAAAGTATGTGGCCTGACGCGTGGGCAAGATGCTAAAGCAGCTTATGACGCGGGCGCGATTTACGGTGGGTTGATTTTTGTTGCGACATCACCGCGTTGCGTCAACGTTGAACAGGCGCAGGAAGTGATGGCTGCGGCACGTTGCAGTATGTTGGCGTGTTCCGCAATCACGATATTGCCGATGTGGTGGACAAAGCTAAGGTGTTATCGCTGGCGGCAGTGCAACTGCATGGTAATGAAGAACAGCTGTATATCGATACGCTGCTGAAGCTCTGCCAGCACATGTTGCCATCTGGAAAGCATTAAGCGTCGGTGAAACCCTGCCCGCCCGCGAGTTTCAGCACCTTCGATAAATATGTTTTAGACAACGGCCAGGGTGGAAGCGGGCAACGTTTTGACTGGTCACTATTAAATGGTCAATCGCTTGGCAACGTTCTGCTGGCGGGGGGCTTAGGCGCGGGATTGAGCCTGCGTGGAAGCGGCACAAACCGGCTGCGCCGGACTTGATTTTAATTCTGCTGTAGAGTCGCAACCGGGCATCAAAGACGCACGTCTTTTGGCCTCGGTTTTCCAGACGCTGCGCGCGTATCGCTTCAATTGTTAAGAAAGACGAACAATAAGACGCTGAAAAGCGTCTTTTTTCGTTTTGGTCCTTTGAAGTTTAGGGGATAGTCCAATTATTGAAGGCCTCCCTAACGGGGGGCCTTTTTTGTTTCTGGTTCCCTACTAGTAGCGGCCGCTGCAGTCCGGCAAAAAAGGGCAAGGTGTCGCCGCCTGTACCTTTTCTTTAAAACCGAAAAGATTACTTCGCGTTATGCAGGTTTCCTCGCTCACTGACTCGCTGCGCTCCGTGATTGGCTGCGGCGAGCGGTATCAGCTCACTCAAAGGCGGTAATTTACCAATGCTTAATCAGTGAGGCACCTATCTCAGCGATCTGTCTATTTCGTTCATCCATAGTTGCCTGACTCCCCGTCGTGTAGATAACTACGATACGGGAGGGCTTACCATCTGGCCCGGTGTAGCAATGATACCGCGAGACCCACGCTCACCGGCTCCAGATTATCAGCAATAAACCAGCCAGCCGGAAGGGCCGAGCGCAGAAGTGGTCCTGCAACTTTATCCGCCTCCATCCAGTCTATTAATTGTTGCCGGGAAGCTAGAGTAAGTAGTTCGCCAGTTAATAGTTTGCGCAACGTTGTTGCCATTGCTACAGGCATCGTGGTGTCACGCTCGTCGTTTGGTATGGCTTCGTCGCTCCGGTTCCCAACAATCCAGGCGAGTTACATGATCCCCCATGTTGTGCAAAAAAGCGGTTAGCTCCTTCGGTCCTCCGATCGTTGTCAGAAGTAAGTTGGCCGCAGTGTTATCACTCATGGTTATGGCAGCACTGCATAATTCTCTTACTGTCATGCCATCCGTAAGATGCTTTTCTGTGACTGGTGAGTACTCAACCAAGTCATTCTGAGAATAGTGTATGCGGCGACCGTACTTGCCCGGCGTAAATAGGGATAATACCGCGCCACATAGCAGAACTTTAAAAGTGCTGCATCATTGGAAAACGTTCTTCGGGGCGAAAACTGTTCGAGGATCCACTGTAATCCAGTTCGATGTAACCCACTCGTGCACCCAACTGATACTTCAGCATCTTTTACTTTCACTTGGGTGAGCAAAAACAGGAAGGCAAAATGCCGCAAAAAAGGGAATAAGGGCGACACGGAAATGTTGAATACTCCTCCTTTTTTCAATATTATTGAAGTTTATTGAGTTATGTTCATGAGCGGATACATATTTGAATGTATTTAAATCACGCATCTTCCCGACAACGCAGACCGTTCCGTGGCAAAGCAAAAGTTCAAAATCGCCAACTGGTCCACCTACAACAAAGCTCTCATCAACCGTGGCTCCCTCACTTTCTGGCTGGATGGTGGATATCACCACCCTGGTATCGGTCGGCAACATCTTCACGAGGCAGACCTCAGCGCTAGTGGAGTGTATCTGGCTTACTATGTGGCACTGATGAGGGTGTCAGTGAAGTGCTTCATGTGGCAGGAAAGTTACACCGGTGCGTCAAGCAGAATATGTGATACAGGATATATTCCGCTTCCTCGCTCACTGACTCGCTACGCTGGTCGTTCGACTGCGGCGAGCGGAAATGGCTTACGAACGGGGCGGAGATTTCTGGAAGATGCGCGGAAGATCAGCGGGAAGTGAAGGGCGAGCCGCTTCCATAGGCTTCACCCTGACAAGCATCACGAAAATCGT
+
:97974)*66?FDF;;;:@BAFGFJFJJGJAC@64592863;49BDDEJICAB?AA=:@@??JHDEAA,***DBGADCGIB@JGDJDDJAACDCBDFJFEFGJJJJJJJGGEHJJJJFHJJIJJJJJIJJJJHGJJHF?C?6551/.--''0<IFJHBCDDGCDC=<:<>>JHHJJJFIIJIIEHIJEHJJJGJDJC><;;?@???>?FJJFJJGFGEFJJFGFEIJHBB>=?@JI@>???J@CC@?8-*+///&'/01003JJHGIJBBBCJJJJGJIEJ?>?---'(('(&%&**)*,433/-'''%%$%$'./632331/01A@>?@HFEAC?<9:=ADEFDB946=<>;:>ACAACCF????CDG@FEAECCFC6668<72.0*((/2+'&$#$$&'((,-9BCBBB?@834779:52.,.11*:>@BCGI@?<7><3'''''(*+5:9<?CABFEEHJJHCCBCJJJJF@AAJI5555>87.-;;=HBGJIHEGFJJHGHIJJJHJJGDF?556FHHG<:;BC>=<<@DCHFCCB+3)))((*(&%%$$$$%&&('%%&656,**+*%$&'(&&&/465689-,*(''%%$$&''48;=<>@A0///9IJGJJJIJIJJJFGHJFEFDB?1,+'$$#$%%%$$##$#$'%%%$%((+8<<<>?>==<BB<<<9:542&%'+0(((),***+>=(''(>;=>FJFFBBEDDIIIJJIJGJHHHJIJFDBBCH;:/1-**((,+/10:>?CEICFEEGIJJJJJJJJJJJJJGAAAABBCGJJJ6''&%#%%%$%&&''08BDDHFECFFHIJJJJHFI@??>D<>;30003596578:>8663--(&&',.01-,**+2;<=92JJJIJEDDBBCAC?A)))),*+''23:BC<=<=;=DIJIFJBABDGJGJFJJGFJ@@</*'$$&+,?JJEEFFIJEGGIJJHEJJJEEB:7:B3...0/29?FJEDB=;>@AAD?>0,@AFHEDHGHH><::9++,9:9967900002002/74432005577889:9994000343*))*;775666:**)))&&$$$'8><;;AE///2;;;=FEBDBBEFGGE??;;<CGEDEHEFGGJJJ==<<E<BA44448.+)**+,+)()(*)(&'./.12CFFDFJJGGDEFDIEEIJ=8<65552222BBDFDCEDHEBAA=80)%%%,112%###%%%&(%$%#$%)42--555<=>>?>:776435/&$$$((&&**'(-,)*/)))((+13:7888;7322..--::53:AJEHJJJIGJJJJJIIJG@?54-,++)*,.//01:3334560???=?@CG?:334JHIJJJJFFGFJJJJJGHHA<;89>BGJFJFFGJEJJ4440-,,))*)**++-2-7453588:HECDCFJFDD3-CDGFH<<64///6<<83++27C(((,.--11456@??CE@?=:::5/*%$&&&'24+++,2>JJIEGGG974291*)(''&((,+***-;10000+,))))/66:@EDJA?<<>A=JJIJHJJJJJA?@?ABD?<=??613335631*)'%(%'(+7B@AC@7778>GJJJJHIFJGFED=::=>DHJDJJJHJJJJJJGIJJJJJIJ?>>>CFEJJFFJGJJFGCHD7777DA@?:98=<>AAHIJII===>A?-,**(''&%%&&&&)23599;;:><;;<>DEGEEJJJ>><<5-)((()-2)((,+*555>;9/-+*-(('&'&'(%$%%)000&&&&,7<<=;<==C=;<<CEBFEGFICHI:IIJGHJJJJ:888<E)(()5-0;=<=BA@FIFGJEIECBDI>=>=?----:1185445J@?>>A;:/%%$$%&%%%'*'&%&&%%%'&%&$$'&%%%'&)*('/99@JIFIEJJJJIJJJGJEEEEFDEDG;789501:1-)((++,*&%'&',/02===>@CF@992(&&'')))2257<:A?@C==;354567461100.)$#$))?>>>>D0))''))))+,*)%$$&-,+-/877;+*/**50000689:9=:>22J>>>>JGJEGBC777JIE@@A>;6-,+*(++-***+<CDEJIHHJJJGJIJGJIIJJGEJJJJJJFJHGJJGFCAA?@DB7310/02/0('''+**)%&&&&')%&:ACCJB?('(;;?JJICBCCJFJIJJJJJJJGJIJJJIIJJHIGJGHJJGHJJGJFJEJHJIJJFDDHGIJIIJJJJJHIJJJIJJJJFHBJHJHJ;989EI==:9666=JJGIIGJJJIGIIGGIIJJJJFGA@@B6667>===>><766.,,-839;CHIJJJJJJJGJIJGJIIHJJ765559EJ<<<<JADDJHBCGJGIGIGHHGJGJJJJF<;;;D/,''(+*''(*&&)*-=EJ5555F@>21112799DED<<<<EFHCCIJJJGJJGHJJJJJJFEDJJIJGJDCCCJDEFDH7722234673BHJEDDHIJHGJJGHEECDJJIJJJ0//))'&'$$$%''(+---68<?<;:8=7E----EE>=411133GGJEJGJJHJJJJFDFDGJDFGJJJFFIJIJEJJJJJHJHJHHJJJJIJJJJIJJJGJJJJHJJJJJIHJHGJGIHFEDFH==<:/''')*)'''**B@CBDJEHHHJBJGJEBDDDJJJHFJJHJJJJJJDJFEGJJGJJJJFCEE=8781:;@>>>@3(('&,(')')))BFJJJJJEHGG?>>CBCAFHJJIJJJIJC@CIJJJJGJFIIJDBB>=?CHJJIJJJJJE54466575+**+DEHJGIHJJFHHJJGJJGFCB=)65BF@>:999=;9))))'(%%&%&%')(*7?BEGJFHHHF666FBABCHJFIJJFJJJFEBBIDFGDFDJJJHGHGDB@89;89AAECCJGGDDI@@?@BFBBEBECBDACDG6666=5,,-7=A22-:766<:20...-(''''&&&+(()04400+&&)*+86467BD5555JDFGHFJCDEFIJJFH@CBCJJD=988D=4346BDDB<88BBCB==<?JJJJJJJJJJJJJJGCB>?555568:;??EHGEJEHH@BDBCE8/)(*&&%$%%''*-&'/--..9::JJGHEGFJFHGIJJJJFJJHJJDJJE4447?53(((('(*)+*'%%&()))'(/.67GDEBCGJJIFJJIGHIJHEGHECDC;.,($%&'*'&(*8<?CHJFJJEDDDEGA?A6)''$$%'%&&0:9:;=7666=AB?-,,,,688>?<=JGJJGJIJJHJHJJJ@???HJFIBJJFFIHJJJIFIGJJGJFEDCFE>>>=FFEGGGHGHEGJHGJJJJHHFECEBB?><<EIA?B;;GGIJJJGJEJHIJJB>66@@B79DEGFFBGF??>11&&&&'('&%%))&%%$%&&%%%%((468<?AFGGFIJJJJJJJHJHHGJJHE;'IGFJJFHJIJJIHHJJIIHJHDHBDDHF?@51--,10/)))=@CHIJHIEJGGJJJJJJJJJJJJJEHJJJJJDFBBJHJJJHDCGDFEHJHHJGGA>@?@@JHJ@>>?GIJJJJJJJJGIJJJJJJIJHJGCDA@A>>?ABJJJJIJJFFFEJJHJJGFJGJJHJHJJ===;=<=H////8/...)&$$%&).455?BC=><)))'''%%%'*(0**))''''*,-,.35>>?>>=96226577<-*)''+-//0257<?4>CJFJDCDA@??9999>@DEJJJJJDJJJJJIGJEHJJJJIJJJJGJJJJJHJJJJHIGHFF><<=CBA@DDIDJ@=>=>EDJJJJJJHGJJIJJGHJJJJJHJJJJHJJHGJJJHJ0000CDDGDJHGIFHJIIJG>=623@@@AAABJDE::::?.---0/--...022/1102(((()(()=JFJJGJE?DFCFIGJJEE>?CFFEIFIEHJJFD85+('&'*+,-6?BJJFD???>@@6766::<<:=<66*))&%%$%$##$#&&(,%%%-1+,++/...0389:<A>@><<>@JJJGJCJ>B00.,&%%'(239965422+&&&*&(%#$%*4;7666@AFHIFGJIGEEEEJJJIHDHEBC656CBDCIGIJJJGFJJJJJIGJHEHHGGDD>===DA>;*'$$&/1001;;>?BHJE>?>8;98,(('*($#$$&')((('(99:9:EBCEB<9943359DDBAB::;4)%%%*..--002386:30>?CIHGJHBA??9>>34///23)&(&)13:@<77.(((0/+(()&''3''>@BCJEGE?AAACJIJGGHF=IHGDFGEJJJJJIFI>?..0/-*(-12336411,)'%'$%%%%%'%$$$$&***')&%$$#$$$$%('&&&().AEDJJEJJIIIG;<<=<?<-*''))*45577---123GCBBA@<2)*023346CGDEFIIJJ@>>>@JJJGJJEFBAB@@=:8..,'%$$$$##$(-++-&&')/--,.5,+/+*+*+009>>;;>JFGJ7<7359:;:5:7789=CJIJBB???4444;432''(;BDCBAEDJJJIGJ>>=>FFJIJGJHFHFDG=>BCGFEJFIJA?7664,'&&%&(&%$%%$$$%***'%###$&*00--'%%&')&&&$$&))('%'%&$$$$)-(()25?//0-,,,*)))+****-.&%$
@Glass_T7V_17_D3_14_2_32
ACGGCATATTGGCACATTCTGGCGCGTAGTGTGGAAGGTGCTTCGCACATGGCGGAAGGTTATACCCGCGCAACGGCAGGGAATATCGGCGTATGTCGGGACTTCCGGTCCTGCGGGCACGGACATGATCACCGCGCTCTATTCCGCTTCTGCTGATTCCATTCCTATTCTGTGCATTCCGCAGCACCACGCCGCCGGTCTGCGTGAAAATATCAGGCCGTGAGTGCTGAAGCGATCCGACCCGGTCAGCAAATGGCGGTTACAGTTCGTGAAGCGGCGCTGGTGCCCTCGCGTGCTGCAACAGGCATTTCACCTGATGCGTTCTGGTCGTCCGGGTGCCGGTACTGGTGTCCGTTGAGACGTCAGTTCCGGAGATCAGTTGATCCTGGAGCATGTACGAACCGCTGCCGGTCTACAAACCTGCTGCCGCATATGCAGATCGAAAAAGCTGTGGAGATGCCATGCAAGCGAACGTCATAATGTTGCCGGGGGCCGGGTAATTAATGCTGACGCAGCTGCACTGTTACAACAGTTTGTGAACTGACCAGCGTTCCGGTGATCCCAACGCTAATGGGCTGGGGCTGTTACCGGACGATAACTGACTGATAGCTCAATGATGAGTATCCGAACCGCACAATCACCGTTACGGTAACGCAACGCTGCTGGCGTCTGACATGGTGTTTGGTATCGGTAACCGTTTTGCTAACCGTCATACCAGGCTGGGTAGAGAAATACACCGAAGGAGCAAAATCGTTGGTGTTTGATATCGGCACGACGCAAATTGGTCGCGTGCTATATTACGAATACTCGGTATTGTCTGATGCTAAAGCGGCGCTGACACTGCTGGTTGAAAGTAGCGCAGGGGATCCGGAGAAAAGCCAGGTCGTCTGCGCGTGTCGTAAAGAATCGGTCGCCGACTGCCAGCAGCGTAAACGCACTTTGCTGCGCAAAACCCACTTCGACAACGTGCGGATGAAACCGCAGCGCGTGTATGAAGAGATGAACAAAGCCTTTGGTCGCGATGTTTGTTATGTCACCACCATTGGTCTGTCACAAATCGCTGCGGCACAAATGCTGCATGTCTTTAAAGACCGCCACTCGATCAACTGTGGTGCACACTCCACGTTCGTGACGATTCCGGCTGCACTAGGGGTTTGTGCCGCTTGATCCGAAACGCAATGTGGTGGCGATTTCTAAGTTGACTTCCAGTTCCTGATTGAAGAGTTCACTGTTGGCGCGCAGTTCAACATTCCGTACATCCATGTGCTGGTCAACAACACTTATCAAGCTAATCATCAGTCACAACGCGCTTTTGACGTGGACTTGTTCGTGCAACTCGCTTTGAGAGAATCAACTCCAGTGAAGTAAATGGCTAGCGGTATTGAGCACGTAAAAGTAGCGGAAGGTTTAGGTTGTAAAGCTATTCGGTCTTCAAACGAGAGAGTGTTTGCGCCAGCCTTTGAACGGCAAAAGCGTTTAATGGCGCAATATCGGTACCGGTAGTCGTCGGAAGTTATTCTCGAGCGTGTGACCAATATTTGGATCGGGCAGCGAACTGGATAACGTCATGGAATTTCTGAAGATATCGCCGATAACGCAGCGGACGCACCGACTGAAACCTGCTTCATGCACTATGAATGGAGATGAATGATCGTTTCTCTGCTTAATTTATCGATGTTATTTGGAGAATATGATTTTCTCACCCATTTTGAGAAAGCTGCGCAGTGTGGTTTTCGCGGCGTTGATTATGTTCCTTATGACTACGACATTGAAGAATTAAAACATGTGCTGGCGAGTAATCAACTCGAACATACGCTGCACGATTTACCGGCGGGTGACTGGGCGGCGAGAAAAAAAGCGCGGTATTGCCTGTATTCCTGGCCGTGAAGAGAGAAGAGTTCGGGATGGCGTAGCAGCAGCGATTCGTTATGCCCGTGCGCTGGGTAATAAAAAATTAACTGTCTGGTCGGTAAAACGCCGGCTGGTTTCAGCAGTGAACAGATTCACGCAACGCTTGTAGAGAACCTTGGTTGTGCCGCCGGAGTTGTGCAAATGAAGATAA
+
55)((&%&+2&'&&&))678BBEC@>?,,,,,FGGGJJJJCJ;1//-//1;<=JJFDCHFD9:8772-.***)--12****:FECG76665444,+&%&&-''0%&++8222@CFFHJIJCBFCJHHJEE9999GFHJGDCCDEJIHG>4A@DDAB?@?B675*..-,.,-/../***&''*(*--.-'(-.41441,++.-+&&&&')('%%%&)*)*(($$$$&%$$%(()&%&%%#$$%%%'-,,,,0-./:=EFEIJGHD445345BBEHFHFJGJJ;::9;5/(10233::EIHEGD@@@A9:::C==<<?@?=933323111)(()4..,(*))$&'%&$%%%$%%%&,,''&&(*/%%&$%%&**))''('%&*(),2745.*)%$'$$%%--..C;<=:;3+**&&%'))*)&'*+((+*)./25631.)(''***/4+*41))&&&%%%(('%*++*'%(&&&'*+'$$%&&''//1.,-.=@C(&49<7778@GGHJJJHABCJJIJJJJJIFJHHGDFJJHJJJJ(((??CAAC@<;;78747011&&&&8788:;DD@?<2227,*((02500'$&($&'')(('&%%&%$%%&3*))'%%%&'&&&%%%&&()****4//)'$$$$*'&''89:AAB@???FFGHJHGIJJHJJJJGGHHJIJJGFHJEG=A@AJ@===>=72//'''&)))/475733556@*))(-,+++=<<=<>>=31//.+*-,,*'%%))*+***(&(+))))())((&%&$'(''&&%%%40:89CB>===?C>**))**+,,.-+))).147887<73)''68822?AJFCF=<<=C?.*)%&)('''())))/(()).,,.+*+('&%%%&'*'(((+&(/+(&&&(-.+)'+/1,''().*(('+,,-1000198888:8:987547334@CBB?76:6;D<=FG@ACCCED6655?>??.--.1//++'&%%*.01.01144755659;<<@EGJFJFDDIJDGFG@@BDEJJDCDDDFJJFJIGHCEJEEFJG<===B>;;<7777?BC<<BHDEJDEIFGDEJ==??986230124655318567200,,+/0**+,1667:630/0+-&%$$$##$/.12*%$##$%%%&'(),(+42(((&())><==9=88:6661))*)***,5445>BDBE??@@CCCBCA8/-('''))+*+++023??=?<FIEEBCFEHB@@/////>:5568?7889EDEEEFGDDDCBDEGDEBJCCCCC8743348::665''&''''%&%%'##$$$%&&'''(54578@<=;0)(',-''%%''+*&&'&&'$$$%(/,***+/((()*++(''((*''*234>CED10016566.*$%&'%%&&'(&%&()1127765556ACDJGJHF3334<A@<<GDJF85411/(++*)+-55**,,((,,+*,+(//010111...+**.)()&((002/---(&%),-:>233.-(&)(,-404/-..-.1.---;>?=8///1;:==>5443-,,(%%'),.+(((,2,,,1>>>55548011176669.+0**003341211BHJJJGFJJJHFGEJGGJCBD?@>?@AAB84447579<B@B>?>?FHJJJ8889=2//.)'&-'&$&&&)(,('*+'%%%*,22,((//62:74446<7''',-257<?=>=77<9DB851/10('''')(***8819@ACFF::::CAAHHGJH77333220.1,.+601/(/40)+@@JFHEFJFCJEA=5311/1(()0001/**+@@AH?;:;227)(((;87GFGJJDHDFC:423)(')()--'&&&)'(,....:=D=<<4'%$'++/256566DFGFFGFIJHFFCBE4999=>DCBB998-*)/,433554+***=JJFFIGEEJ6666FIFGGG***,==(((('(4:==?:;7:.../34;>@>?@@IJFGJGEJGHFDEF@???>=<;<78?;;<B???@>=<9;;<@@?@J@5555BEE@@?=321-,,+.,**,((,,-,**-,/.+*''&&&'%%%$%())(('&%$
@Glass_T7V_17_D3_14_2_33
GCCACTTCGCTAACGGTTTTCTGATTGGTTCGGCGTTGATGGCCCATGACGATTTGTACGCGCCGTGCGCCGGGTGTTGCTGGGTGAGAATCAAGTTCTGTCGCTGACCGTGGGCAAGATGCTAAAGCAGCTTATGACGCGGGCGCGATTTACGGTGGGTTGATTTTTGTTGCGACATCACCGCGTTGCGTCAACGTTGAACAGGCGCAGGAAGTGATGGCTGCGGCACGTTACATGTTGGCGTGTTCCGCAATCACGATATTGCCGATGTGGTGGACAAAGCTAAGGTGTTATCGCTGGCGGCAGTGCAACTGCATGGTAATGAAGAACAGCTGTATATCGATACGCTGCGTGAAGCTCTGCCAGCACATGTTGCCATCTGGAAAGCATTAAGCGTCGGTGAAACCCTGCCCGCCCGCGAGTTTCAGCACGTTGATAAATATGTTTTAGACAACGGCCAGGGTGGAAGCGGGCAACGTTTTGACTGGTCACTATTAAATGGTCAATCGCTTGGCAACGTTCTGCTGGCGGGGGGCTTAGGCGCAGATAACTGCGTGGAAGCGGCACAAACCGGCTGCGCCGGACTTGATTTTAATTCTGCTGTAGAGTCGCAACCGGGCATCAAAGACGCACGTCTTTTGGCCTCGGTTTTCCAGACGCTGCGCGCATATTAATAACTCGGTACCAAAGACGAACAATAAGACGCTGAAAAGCGTCTTTTTCGTTTTGGTCCTTTTGAAGTTTAGGGGATAGTCCCCCAATTCTGAAGGCCTCCCTAACGGGGGGCCCTTTTTTGTTTCTGGTCTCCCTACTAGTAGCGGCCGCTGCAGTCCGGCAAAAAAGGGCAAGGTGTCACCACCCTGCCCTTTTCTCGAAAACCGAAAAGATTACTTCGCGTTATGCAGGTTTCCTCCTCACTGACTCGCTGCGCTCGGTCGTTCGGCTGCGGCGAGCGGTATCAGCTCACTCAAAGGCGGTAATTTACCAATGCTTAATCAGTGAGGCACCTATCTCAGCGATCTGTCTATTTCGTTCATCCATAGTTGCCTGACTCCCGTCGTGTAGATAACTACGATACGGGAGGGCTTACCATCTGGCCCCAGTGCTGCAATGATACGGAGAAACCCACGCTCACCGGCTACCAGATTTATCAGCAATAAACCAGCCAGCCGGAAGGGCCGAGCGCAGAAGTGGTCCTGCAACTTTATCCGCCTCCATCCAGTCTATTAATCTTTAGGGAAGCTAGAGTAAGTAGTTCGCCAGTTAATAGTTTGCGCAACGTTGTTGCCATTGCTACAGGCATCGTGGTGTCACGCTCGTCGTTTGGTATGGCTTCATTCAGCTCCGGTTCCCAACGATCAAGGCGAGTTACATCATCCCATGTTGTGCAAAAAAGCGGTTAGCTCCTTTTTCGGTCCTCCGATCGTTGTCAGAAGTAAGTTGGCCGCAGTGTTATCACTCATGGTTATGGCAGCACTGCATAATTCTCTTACTGTCATGCCATCCGTAAGATGCTTTTCTGTGACTGGTGAGTACTCAACCAGATCATTCTGAAATAGTGTATGCGGCGACCGAGTTGCTCTTGCCCGGCGTCAATACGGGATAATACCGCGCCACATAGCAGAACTTTAAAAGTGCTCATCATTGGAAAACGTTCTTCGGGGCAAAAATAAAGGATCTTACCGCTGTTGATCCAGTTCGATGTAACCCACTCGTGCACCCAACTGATCTTCAGCATCTTTTACTTTCACCAGCGTTTCTGGGTCAGCAAAAACAGGAAGGCAAAATGCCGCAAAAAAGGGAATGAGGCAACGCACGGAAATGTTGAATACTCATACTCTTCCTTTTTTCAATATTATTGAAGCATTTATCAGGGTTATTGTCTCATGAGCGGATACATATTTGAATGTATTTAGATCACGCATCTTCCCGACAACGCAGACCGTTCCGTGGCAAAGCAAAAGTTCAAAATCACCAACTGGTCCACCTACAACAAAGCTCTCATCAACCGTGGCTCCCTCACTTTCTGGCTGGATGATGGGGCGATTCAGCCTGGTATGACGTCAGCAACACCTTCTTCACGAGGCAGACCTCAGCGCTAGCGGAGTGTATACTGGCTTACTATGTTGGCACTGATGAGGGTGTCAGTGAAGTGCTTCATGTGGCAGGAGAAAAAAGGCTGCACCGGTGCATCAGCGGAATTATGTTGATACAGGATATATTCCGCTTCCTCGCTCACTGACTCGCTACGCTCGGTCGTTCGACTGCGGCGAGCGGAAATGGCTTACGAACGGGGCAGAGATTCCTGGAAGATGCAGGAAGATACTTAACAGGGAAGTGAGAGGGCCGCGGCAAAGCCGTTTTTCCATAGGCTCCGCCCCCCTGACAAGCATCACGAAATCTGACGCTCAAATCAGTGGTGGCGAAACCCGACAGGTATCGAGTTGCCGGCGTTTCCCTGGCGGCTCCCTCGTGCGCTCTCCTGTTCCTGCCTTTCGGTTTACCGGTGTCATTCCGCTGTTATGGCCGCGTTTGTCTCATTCCACGCCTGACACTCAGTTCCGGGTAGGCAGTTCGCTCCAAGCTGGACTGTATGCACGAACCCCCCGTTCAGTCCGACCGCTGCGCCTTATCCGGTAACTATCGTCTTGAGTTTAAACCGAAAAACATGCAAAAGCACACTTGGCAGCAGCCACTGGTAATTGATTTAGAGGAGTTAGTCTTGAAGTCATGCGCCGGTTAAGGCTAAACTGAAAGGACAAGTTTTGGTGACTGCGCTCCTCCAAGCCAGTTACCTGGGTTGAAAAATTGGAGCTCAGAGAACCTTCGAAAAACCGCCCTGCAAGGCGGTTTTTTCGTTTTCAGAGCAAGAGATTACGCAGACCAAAACAATCTCAAGAAGATCATCTTATTAAGGGGTCTGACGCTAGATTGGAACGAAAACTCACGTTAAGGGATTTTGGTCATGAGATTATCAAAAAGGATCTTCACCTAATAGCTTTAAATTAAAAATGAAGTTTTAAATCAATCTAAAGTATATATGAGTAAACTTGGTCTGACAGTTACCAATGCTTAATCAGTGAGGCACCTATCTCAGCAATCTGTCTATTTCGTTCATCCATAGTTGCCTGACTCCCCGTCGTGTCATGACTGATACAGGAAGGCTCCCATCTGGCACCAGTGCTGCAATGATTGCAGACCCACGCTCACCGGCTCCAGATTTATCAGCAATAAACCAGCCAGCCGGAAGGGCCGAGCGCAGAAGTGGTCCTGCAACTTTATCCACCTCCATCCAGTCTATTCCATGGTGCCACCTGACGTCTAAGAAACCATTATTATCATGACATTAACCTATAAAATAGGCGTATCACGAGGCAGAATTTCAGATAAAAAAAATCCTTAGCTTTAGCTAAGGGTAACCTCTGGAATTCACAGCTTCTAGAGTTGACAGCTAGCTCAGTCCTAGGGACTATGCGCGCTTGCTGAGAACTTTTCAGATAAGCTATGAAGGACGCAAAGAGGGAACTAAACACTTTACTAGAGAAAGAAAATGCTTGAGTAATATAGGTACGAACTAGCGATGAAGCCAACGCTCCCGTTGCAGGGCAGTTTGCGCTTCCCCTGAGTGCCACCTTGGCTAGGGAATAGCGTACGCAAGAAATCTGGTGCCGCTTGGCAGGGTCAAGTCGTCGGTTGGTATTGCACAAAACTCACTCCTGAAGGCTATGCGGTCGAGTCCGAATCCCACCCCAGGCTGAGTGCAAATTTATCCTGTGGCTGCACTTGAACGTGTGGCCTAATAACTCGGTACCAAATTCCAGAAGACCTGCCGGAAGGGGGGGCCTTTTTCGTTTTGGTCCGCATTGACCTGTGCGGACCTCGATTCAATTCAGAAAAGAGACGCTTTCGAGCGTCTTTTTTGGCTACTTTGGTCCATCAGTGGCGCGCTGAGTTCCTCGTTTTCTCTCGTTGGAAGAAGAAGAAACGAGAAACTAAATACTTGTCACACAGGACTACTAGATGATGCAAACCGTTTTAGCAAATCGTCGCAGACAAGGCGATTTGGGTAGAAGCCCGCAAACAGCAGCAACCGCTGGCCAGTTTTCAGAATGAGGTTCAGCCGCACGCGACATTTTTATGATGCGCTACAGGGTGCGCGCACGGCGTTTATTCTGGAGTAGAAGAACGTCGTCAAAAGGCGTGATCCGTGATGATTTCGATCCAGCACGCATTGCCGCCATTTATAAACATTACGCTTCGGCAATTTCGGTGCTGACTGATGAGAAATATTTTCAGGGGAGCTTTAATTTCCTCCCCATCGTCAGCCAAATCGCCCCGCAGCCGATTTTATGTAAAGACTTCATTATCGACCCTTACAGATCTCTGTCGCGCACTACCAGGCCGATGCCTGCTTATTAATGCTTTCAGTACTGGATGACGACCAATATCGCCAGCTTGCCGCCGTCGCTCACAGTCTGGAGATGGGGGTGCTGACCGAAGTCAGTAATGAAGAGGAACAGGGGACAGCTGGCCATTGCATTGAAGCGAAAGGTGCTGGCATCGACAGCGCGATCTGCGTGATTTGTCGATTGATCTCAACCGTACCGCAGCTGCGCCGAAACTGGGGCACAACGCGGTCATCGAGCGAATCCGGCATCAATACTTACGGCTGCGTG
+
756>>>@?CJIJFHFGHJJJJHFFJIJJHDEBADIJIJJJHFDIJD@ABFBB@@9/&%%)-14<=<<@;;8011<D@??AJ=?;:)(('(&%$%$###%%%%%%&(''%$'%(-/-///0..024AFJFGBCD@J111AGGJJIIJCCA@JEJ559<><<>2@=8,,.---,0099=>7''''---,))&&&%&&8:;88?AHIJEGGECG>?@7(''8889?751--855;,)'''./-167;EJG?@>IEGJJJJJJJJJHJHJHJHGJIIHIJJEDGGJJE=<IJJIJJFGHEEEIJJJJFJJIJJCCBDJJHJCCEAJE=>=>@HDFJEJHJJJGJIIGGIJIGH=866425100/0...-6E@@:;5554?A:>7679@AGGA/../...(('(,,17768::A896508,;1:989789=??@CGECHJJJJIJJ9;89;<JEHGFEJJIJFJGJJIIFD?BJIGGJD:;;;FBBH>=>?GIHJJHIJFFJFJJJIJJGCDDBA@BFFI===<>=32,)').288788210,&&'))*(('(().6119:BEGIJHCBEEJ8788@>=;=?@,++****5,''8<;<>DEJFJJJJJJD<::;:;<=>BDHIEA@@?<@@J?:::=@>?>@F5545?@DFFEHEJJGD>:5><;<75--229968:55>>>@@>8879==>GJFJE??@@CCHJCDHFBCBCJJJGGJJFB>?FFI:777AB)((*4434=<CBCDEH<88AJEA/..((''()'(+'&&-4,0+,5&&','',(()7;4))'*3418948<A<=>?EGHCBCCEGJDBCACECHIJ?A@CC....50><///>IEEFEIJIEGGGGB<;<:;;<B?41-'&(,*)&&))+ECB>CDFJJFHJC?=>288668//,++)*%%%&)*'&''(****+,('(6:<<=D@>>?BBFCGJGJFJJIFIGFHDEDCCJJIJJHJJDDJJJJIJGJJJCCEDCCE?<=>IJGH@AADGJJHGEJEFDCACCBB;9::3222A<<;;<;<=@;AB@==>>FJ;;:;AC@?ABA=+,=88777798;<AGJIJGJFGHHGAHIJHGFBDF?9767;=AGHECEGJFJEIJI:9:=AA>8'&&&)''&&-++*+-+,2A998:+**+<==AB>J@@@A===.--.9667::=>@?F@CD<<8.,,-13;5434=@?@CJHDFFFGJJJJJJGJJEFFIGHJJIJJJDDDBB:>B.-.''((*07411,+--57;69;88:5BGJCJFJHIJJHGFGJJJHJIJJJJJIJHJJJJJGJI1/,-.<>@5444CEDHC@A@@<8=C>>>?I<<<=GCBHD;999B8998ECC>>=?;=<000-../75567-,,,2('%%&$%$%%%'1122866334JB==;<;::888:768;;8:+++*,,,,.215224868/.,,/;B<:8:?111//../127;,,,((''+++-''''7788;986778>@FFJJIJJBC@BCDFCBD@@97766AD;:;<<=C>?DJEJGJGJJIIJJ7666=DA)((((&%%%##$%$%%%&(+6777CDHIJJJGJJJJEEGHHJJJJEG=AC--..7=;899;<<<EJIJJJJJJJJFF?=777=<>BCHHJGHDBHJJJGJGJJFHFJJJIJHHGIJAA@?BA'(((83(((0.(&(****'())')*%%%%-(%$%/C;;;;99755788?BJEJFBCDEJEJGECBAAB@@?GB/:?JDD>=<FFCBAAIGGFJHGJJGGF>>;;<=/../DA@@>>9:<;A@880.-/1(''(1235HCBA<3><1'&%&'(('&&$%*,/<@AEGA@??FIHJ1000><66A:76:777CEEGGJHGFJIJHJJHHFGGEJJJCFHIIFFJDB7655;@AFJJIIJJJIGJDI>8DFJHGEJFD+((()))))-,))*(,0)?ACBGCC;;;<;:?@::77BFBGFBCCHGJIIGJHEHGJJE11.+)()++.&&&'587876:5556>=21+-A++++AHFDJBJ@=:6?AGEDHHJIEJEGJHJJJJ>B@HD>===7*'&'))))'*()())*/16---,0117235->>DCFHJFIGHAAA@IGDJD:86.,+,+)*,,*+.''()*'&%&'89EBCJIJDGIJJJCFJJJH@@?@FJJJJJDB;98888;<A=>7<0-1JFHJJHIJFGHH@;;<>A'''')*&&'(),''010*,AHIHCEJB?<:><;=ADFGJJJJJIFIJJJGJFJJHIJJJEEH@>?@?>>>DEEDDJJFGJ@??A=:7:=<3111+''()+***-/--*)((+($&-03><;9:8933@@FJC@??B<3@B@BABHI==:88==<CBDDDDJGJGJJEB642.-.-,%(++.01/-()01/2@?:;AGJJFJGJJGJJFGGFJGGJGFHGIJGIJGJJEJDABB?/,)'(*'&&%((&%%%$$$###$$&'')*)*+-.357><<<<?@CAEBEIFICJEGCHJEJGFJIJJJJJA>FFJFFIGJACDCFFIJJGJHJJFIIEH444621138100/257;<>@AF4344;;;<<<8:89;??;??=BBEFGH;;7+++*+*-07;=<==@:99677550///89<=A?996''>@HGIFIJJEFJJGA@<1???DC?BBBB210,,,,-&%&&&''***.%$$--&%&(''(()./.((%%&'**7CFDCBCDGJJJGEJJFJEJEIEB?>CEEGDFHJEHFJ@CCCG?@F==::6444A>>=??<4//./:;=>JEJJDEIHJJJFHHIB>3ABBBDEJGE?;;=>JGEJI6556)))*655310)%%$$#%%%%'4::964479/1::GFJCB?@>8589<<==C++++,(/<-,,,45('&'.3332642361.&'246676:?B:....656..2,(,%%958<HDA?<=CHHJG<<=>@;;;1,,2(%'58C:88;A975(((40'><ECB543::;?ECDFJJDIFGGCDDFHA92/////-'''(210-''',75;<;AEIJJFDCDFGEGJJ???FF===>JHJIFFBAAAD@00001CC;;;;AA@BBCD@?><532112*))*).4@CFD@@AAF???>AB?=9:EI+++-?8;//7:C=2001555*(%%&()*3345:::;44@A;<;;==8/0522230//('%%&')()''%%&&33221+)('(..,--&&%%-++))'&%$$)+/,***..07?@CCCDF8/..8667==?@555///4A3CD9899AED;<9898:0///..'''+39878754..//>?BCC'&&'(+*66./997966889==EEJFFJJJJGHEJIFHBA<;78=>FFGFCDDDCD@@:::99<=<512;666664EFC==CF????IHFBBBEGJJGFBADBCA@>:=>FGHFFJCDEC?@@JJD&&&&&(&&()&%%(,)*0030/0.**&&$$(),015=>A>DFFDIDA@@BC?>>@FG43445:://-+'&&'(*)*+''(*,/35:=+'%%($$%/1199998331.-,,/*448?AECCAACG>=<=;4222332595-.,211)''%$$$$$$&&(%%&&(&%%%$%%%(*8:;BCDEFBBCDGGBBIFEGIFDCCEIJJEBCEC+*)),6:99(''(-22())0,$&&&#$%(0-''''%0/0;>??=<9788HEJIJIECHC=::FJJJGIIJFEF?>>6555;<<CAAAACAA:7:?.---=HJGJJHHHJFJJEJJHIGJIJHJGGDACBCJE:;;9?>CA<;/---27@@?AGEFEJJJIJJJJJJJGFEEDJJJJEFF,,,,8666DDFGA@BEBD;4443;22112,(+'%$$'10,'**/24A<-**,.6=9/..0:A3222656552//.)'''34666;;9-+*+.&%%%&(''&(+02>DFFHJHHJD@@?B@@443-,01'''')&&)5-//69:<-&&&))))))('&&((*9=?BIJGJJFE85CADFFIJJJIIACEF>>=7:889==;;5445,++)**,678944;:;=95543889FFJIEHJGGIJHJJ)))%%%&'&'())-26>BFGJHJJJJJJJGJIJJJIJJJJJGGJJJGJGHEFECB?>>>ACDEDDDEHFGGJJGBA@AGD2+++*'&'*+,34?AC=FHJJJJHIJJJHJJJGHEJFIEGH=?=>@?BCBCBDC>:955225'&&((++'&'&##%''(236667,,,/2/289;=>C?A:10,,D=>IEEEGEJHJIFHJHGJJJJJJJJJJJGJJJGJJJDCFJJJJJJFJHIFJJJJIHJG@BBGJJJJHJFG>:;=FJIJJGIJFJHJJJH>:;<::A/..-11196BECHJJIJJJHJJJJHGDGGFJHJEEDJICB@31123456&&&&=60'(&%&&(+''('&%$&)*).+-51===@<<<=C>;+'&&,0477=6556@5122420--...--,-//00/55589IIJJJJHJIHJHFFH55547:9<=>IHCCIHJJBBCGFJ?>=?EAB@AEFFCEEBFEC?=CCEEIFF874211,'&'()*,+++,+,***&$$'&%&'+**'%$$%'(&'&$$%&%%$%23634/.**))(+,.:8666:8888?7566711.-,))%$&*''%%&&)9<@D111<<()(),('&&()))*///:=???DDEEEHHFAAABB@>-,*((*(%$$$
@Glass_T7V_17_D3_14_2_34
ACAGGCGCAGGAAGTGATGGCTGCGGCACCGTTGCAGTATGTAGCGTGTTCCGCAATCACGATATTGCCGATGTGGTGGACAAAGCTAAGGTGTTATCGCTGGCGGCAGTGCAACTGCATGGTAATGAAGAACAGCTGTATATCGATACGCTGCGTGAAGCTCTGCCAGCACATGTTGCCATCTGGAAAGCATTAAGCGTCGGTGAAACCCTGCCCGCCCGCGAGTTTCAGCACGTTGATAAATATGTTTTAGACAACGGCCAGGGTCAAGCGGGCAACGTTTTGACTGGTCACTATTAAATGGTCAATCGCTTGGCAACGTTCTGCTGGCGGGGGGCTTAGGCGCAGATAACTGCGTGGAAGCGGCACAAACCGGCTGCGCCGGACTTGATTTTAATTCTGCTGTAGAGTCGCAACCGGGCATCAAAGACGCACGTCTTTTGGCCTCGGTTTTCCAGACGCTGCGCGCATATTAATAACTCGGTACCAAAGACGAACAATAAGACGCTGAAAAGCGTCTTTTTCGTTTTGGTCCTTTTGAAGTTTAGGGGATAGTCCAATTATTGAAGGCCTCCCTAACGGGGGGCCTTTTTTGTTTCTGGTCTCCCTACTAGTAGCGGCCGCTGCAGTCCGGCAAAAAAGGGCAAGGTGTCACCACCCTGCCCTTTTTTCTTTAAAACCGAAAAGATTACTTCGCGTTATGCAGGCTTCCTCGCTCACTGACTCGCTGCGCTCGGTCGTTCGGCTGCGGCGAGCGGTATCAGCTCACTCAAAGGCGGTAATTTACCAATGCTTAATCAGTGAGGCACCTATCTCAGCAATCTGTCTATCTCGTTCATCCATAGTTGCCTGACTCCCCGTCGTGTAGATAACTACGATACAGGAAAGCTCATCTGGCCCCAGTGCTGCAATGATACCGCGAGACCCACGCTCACCGGCTCCAGATTTATCAGCAATAAACCAGCCAGCCGGAAGGGCCGAGCGCAGAAGTGGTCCTGCAACTTTATCCGCCTCCATCCAGTCTATTAATTGTTGCCGGGAAGCTAGAGTAAGTAGTTCGCCAGTTAATAGTTGCGCAACGTTGTTGCCATTGCTACAGGCATCGTGGTGTCACGCTCGTCGTTTGGTATGGCTTCATTCAGCTCCGGTTCCCAACGATCAAGGCGAGAGTACATCATCCCCATGTTGTGCAAAAAAGCGGTTAGCTCCTTCGGTCCTCCGATAACGTTGTCAGAAGTAAGTTGGCCGCAGTGTTATCACTCATGGTTATGGCAGCACTGCATAATTCTCTTACTGTCATGCCATCCGTAAGATGCTTTTCTGTGACTGGTGAGTACTCAACCAAGTCATTCTGAGAATAGTGTATGCGGCGACCGAGTTGCTCTTGCCCGGCGTGGATCCGGGATAATACCGCGCCACATAGCAGAACTTTAAAAGTGCTCATCATTGGAAAACGTTCTTCGGGGCGAAAACTCTCAAGGATCTTACCGCTGTTGAGATCCAGTTCGATGTAACCCACTCGTGCACCCAACTGATCTTCAGCATCTTTTACTTTCACCAGCGTTTCTGGGTGAGCAAAAACAGGAAGGCAAAATGCCAAAAAGGGAATAAGGGCGACACGGAAATGTTGAATACTCATACTCTTCCTTTTTAAATATATCTGAAGCATTTATCAGGGTTATTGTCTCATGAGCGGATACATATTTGAATGTATTTAAATCACGCATCTTCCCGACAACGCAGACCGTTCCGTGGCAAAGCAAAAGTTCAAAATCGCCGACTGGTTCCACCTACAACAAAGCTCTCATCAACCGTGAGCTGCCTCACTTTCTGGCTGGATGATCGGGGCGATTATCAGCCTGGTATGAGTCAGCAACACCTTCTTCACGAGGCAGACCTCAGCGCTAGCGGAGTGTAGCTGGCTTACTATGTTGGCACTGATGAGGGTGTCAGTGAAGTGCTTCATGTGGCAGGAGAAAAAAGGCTGCACCGGTGCGTCAGCAGAATATGTGATACAGGATATATTCCGCTTCCTGGCTGCCGCTTGACTCGCTACGCTCGGTCGTTCGACTGCGGCGAGCGGAAATGGCTTACGAACGGGGCGGAGATTTCCTGGAAGATCCCGAAGATACTTAACAGGGAAGTGAGAGGGCCGCGGCAGAGCGTTCCATAGCTCGCCCCTGACAAGCATCACGAAATCTGACGCTCAAATCAGTGGTGGCGAAACCCGACAGGACTATAAAGATACCAGGCGTTTCCCCCTGGCGGCTCCCTCGTGCGCTCTCCTGTTGCCTGCCTTTCGGTTTACCGGTGTCGTTCCGCTGTTATGGCCGCGTTTGTCTCATTCCACGCCTGACACTCAGTTCCGGGTAGGCAGTTCGCTCCAAGCTGGACTGTACGCAAAGCCCCCGTTCAGTCCGACCGCTGCGCGTATCCGGTAACTATCGTATTGAGTCCAACCCGGAAAGACATGCAAAAGCACCACTGGCAGCAGCCACTGGTAATTGATTTAGAGGAGTTAGTATCTTGAAGTCATGCGCCGGTTAAGGCTAAACTGAAAGGACAAGTTTTGGTGACTGCGCTCCTCCAGCACCCAGTTACCTCGGTTCAAAGAGTTGGTAGCTCAGAGAACCTTCGAAAAACCGCCCTGCAAGGCGGTTTCGTTTTCAGAGCAAGAGATTACGCGCAGACCAAACAATCTGGGGAAGAAGATCATCTTATTAAGGGGTCTGACGCTCGTCGAACGAAAACTCACGTTAAGGGATTGGTCATGAGATTATCAAAAAGGATCTTTCACCTAAATCCTTTTAAATTAAAAATGAAGTTTTAAATCAATCTAAAGTATATATGAGTAAACTTCGTCTGACAGTTACCAATGCTTAATCAGTGAGGCACCTATCTCAGCGATCTGTCTATTTCGTTCATCCATAGTTGCCTGACTCCCCGTCGTGTAGATAACTTCGATACAGAAGCTAAGTTGGCCCAGTGCTGCAATGATACCGCGAGACCCACGCTCACCGGCTCCAGATTTATCAGCAATAAACCAGCCAGCCGGAAGGGCCGAGCGCAGAAGTGGTCCTGCAACTTTATCCGCCTCCATCCAGTCTATTCCATGGTGCCACCTGACGTCTAAGAAACCATTATTATCATGACATTAACCTATAAAAATAGGCGTATCACGAGGCAGAATTTCAGATAAAAAAAATCCTTAGCTTTCGCTAAGGATGATTTCTGGAATTCGCGGCCGCTTCTAGAGTTGACAGCTAGCTCAGTCCTAGGGACTATGCTGACTACTAGAGAACTTTTCGGATCAAGCTATGAAGGACGCAAAGAGGAACTAAACACTTTCTCTAGAGAAGAGGAATACTAGATGGGTCAAAGTAGCGATGAAGCCAACGCTCCCGTTGCAGGGCGGTTCCGCTTCCCTAGAGTGCCACCTTTCACTTAGGGGATCGCGTACGCAAATCTGGTGCCGCTTGGCAGGGTCCTAGTAGGTTGGTATTGCACAAAACTCACTCCTGAAGGCTATGCGGTCGAGTCCGATCCACCAAGCTAGTGCAAATTTATCCTGTGGCTGCACTTGAACGTGTGGCCTAATAACTCGGTACCAAATTCCAGAAAAGAGGCCTCCCGAAAGGGGGGCCTTTTTCGTTTTCGTGCACATCCACCTGTGCGGACCTCGGTACCAGATTCCAGAAAAGAGACGCTTTCGAGCGTCTTTTTTCGTTTTGGTCCATCGAGTGGCGCGCTTAGTTCCTCGTTTTTTCTCTCGTTGGGAAGAAGAAGAAACGAGAAACTAAATACTAGAGTCACACAGGACTACTCAAGATGATGCAAACCGTTTTAGCGAAAATCGTCGCAGACAAGGCGATTTGGGTAGAAGCCCGCAAACAGCAGCAACCGCTGGCCAGTTTTCAGAATGAGGTTCAGCCAGCACGCGACATTTTTATGATGCGCTACAGGGTGCGCGCACGGCGTTTATTCTGGAGTGCAAGAAAGCGTCGCCGTCAAAAGGCGTAATCCGTGATGATTCGAATCCAGCACGCATTGCCGCCATTTATAAACATTACGCTTCGGCAATTTCGGTGCTGACTGATGAGAAATATTTTCAGGGCTGTTTTAGATTTCCTCCCCCATCGTCAGCCAAATCGCCCCGCAGCCGATTTTATGTAAAGACTTCATTATCGACCCTTACCGAATCTATCTGGCGCGCTATTACCAGGCCGATGCCTGCTTATTAATGCTTTCAGTACTGGATGACGACCAATATCGCCAGCTTGCCGCCGTCGCTCACAGTCTGGAGATGGGGGTGCTGACCGAAGTCAGTAATGAAGAGGAACAGGAGCGCGCCATTGCATTGGGAGCAAAGGTCGTTGGCATCAACAACCGCGATCTGCGTGATTTGTCGATTGATCTCAACCGTACCCGCGAGCTTGCGCCGAAACCGGGGCACAACGTGACGGTGATCAGCGAATCCGGCATCAATTCTTACACTCAGGTGCGCGAGTTAAGCCACTTCGCTAACGGTTTTCTGATTGGTTCAGCATTGATGGCGCATGACGATTTGCACGCCGCCGTGCGCCGGGTGTTGCTGGGTGAGAATAAAGTATGTGGCCTGACGCGTGGCAAGATGCTAAAGCAGCTTATGACGCGGGCGCGTCCGGTGGGTTGATTTTTGTTGCGACATCACCGCGTTATGGGGAATGG
+
4511009869?ACDFEIGJJJJJJJGCII:766.(%%%%%*)$$&(+'(('(()18::BABGJHJJJJJHGDGJJIJJIIFEFHAEJ<<HJJJJJJJIHFGHJJJHJIJJJJJJJJJFJJJIJJFJJHJIJJJHJHHIFGGJJIFFJJJIJHDE1@@@J:444455JCCC@@ABIJJHJEECECJJJHJJJGJJIGJHJJDCCEEGFGFCBB=>@A<?@HEH<<==FJGDJJHJJHJDABCBABDC==<?FEFCGFJFJJJJJ>>75(''')))/EJHJJJIJJ>>==DFJJJJHHJJGJJFIFJJJJJIHJHIHIGFJHJJJJJJJJHIJGJHJJJJJJJHGIJEFIJJIIHI<;;<DGFJHHJJJJJJJJJHHGJJJJGJJJJGFFEAEJGJIJJIJJJJIFJEB@>=@IGHEEC<;=A<IC;::9;1,,,>>EDECJHD4444EB9889CC5445<@@JFBBCCAHJGJDBAACEIJJBB@@?A?;<952+++??DDDADCGIIJJJGGHJJFEHEJJJG4-))<DJ????GCCFA<<<AEJC<;;GIFFDCDDGGFFJJIJABBGGEED=<BFDDEDEDJFHA=<BFEE??@GJDJHFIJJHJJE6333666;;;GJGHJHGIGI335FIFEHJJJJJJJGJHGJJJJJJJJJJIGFGAE::210172007>DIIJJDFFJJJHIEJ=<<8JJJJJJGIJJJIJJJGH?>?CB99=GEJHGJIJJHJABB?DJJHHEHJFJJJJJJIHJFGI;;;;AA?83325==>JHHJGIHIJHJJIFGEGDFEJJIJGHJJJFJJJJJGJJJJFGDC===?)))*;96*)(&&&&(:=?=;:<?@74343456?@??;72223'&(*--//3468>FJ?>@>;***'*63+***+12;=<>>@<988;>::7796664774666989?@@EHJHJGJHEJIJJJIJJJJJJFIGFJ3336>>BJGFDIFDDDDA5E@EEAJ>==>JFDJHJIFHJJJJGJHACCCJJJFIIHHIEJG=D==;6///00<?AGJJGJFFHJHHBJCA@5/..:)((,(''(0>?@FGJC?A98551)&((->>>@@@JJGJJJJJJJJIJ:545@CJFEFJGJJJJJJFJJFJJJJIJJJGGJ@A@@C@BCEEDCCD:8.88>:>=:88....6567@/'%&'*('**)'')5?ABDIJJHJDGJIHJJJJJJFHIJJJJHFJ@<=EC?A?/.)&&%%%'')+07;<<<GDGCEGGJJHBBABHIJJJJJHIJFJJJJJJJGFJJJJIJJJHGJHJJGGFJIJCGDBBCDA@BA@C??6211--67::<?@HJGGEEEEGEJFIJHGJEJJ@9882333CDDHJGED@BJGDJEFFJIFIJJGJCAC<.2162)9989:9>@<'&&&'''221002G@JJJJJJFACACJIFJGCBBBGGIGIHIIJJJJGHJGCBCACFHGJDJJJG@??,00/6BBJJCDCJJ5555>>A@DGJJJJJJIJJJJGIFJGHGJJJJHJJ:968@>>@JJ@@??ACGGHIGIA>?965558<7:??JFJGHJFD===JJJJJJJJJJJJJJGIIHGFGJGIJJJJJJHIEFJGGFFJH@?.+('9CB?DECCDEGJEJCBACEDDEFJJJJJJJJHJDCBCJFDD=422:;<@@@32245956-((,6:C10100000:<>GIEIIBA654489;@BA@?A@:99779;DHDFGGJDB;6../****+66211+***>?AIEFDJCBB@?@ADC9CGGE=<;<BACIH977-+++:<800100011,,)&'',108998:9;:1**)+**==>?AA=;/+))0'&..+5899;5<;=?@CA=?...'&&(50(&&&''%$$&(577733+***+*((*?@FBCCGIJFA:98:=>:;::;;<6334IJJECBAA;555:0%&%&3;=A??==?@=2/019;;;BJGDEEGJJJGEFEHGFJHDEEFHDBIGEDDFC=5-).FIHHJJJJJFFJD=>=>C1/.*+,,,++*+++&'&,-0.,,-JIJFFFDFEEB=57/*))*-)((()+&(.4448>CJFCH;99:=<;<@@A@AJFBA@6311005CHHJJHJEA@@DIJBAAJJFB78445BAB@8744))&%%$%(&('('''((221123BFFJDAB?@AAA;((&&&'(&%&##%&*+6-,*+)(*.2::CFE<<;<=?=>D@?><<98***)))%%&+11227:<=BJD=>=GJFE::::BA5>>>@ABB=<:8884775911101BCJE9CGHIJJJEFE11127435,,.6:520)'''9<;9:9788:DB<;73256<:.../4/000:9'*79?>=>>@B533/-23:97=7EIFEJJEJIHJIFDBB9:1???A>??AA::;=>><>@A@AJEJEJ?374200,,+)--/3;745*))*47>?BH8778:43(&&'568@:=86655.++)&''(./7;BBDFJHJHIJJJE998773331-**+'+//9EJGI@@@?FDD>>?DHEJHDEFJA>>?EB@<7'&&''%&'&<ADDA@A?@CCCEEFFJHCHJEB@@@?76;;>>?:4446:><64520///2212**)((((''%'()99<32244/..1-,--6;>=>89F:9996-+**,656<?<<>?CGJFJJHIFFAB10228+++-?1('(*4''889@E@ADBA>><?=<<=E;9864478/-))(%%&''&-/-,1,,2.08>999099777731***((('$$#&'()9:<DJFDEEJEJE3211,0)('--****...//.04***9:;300/.-,''())*))*22229:9::98011:..()(%%%','*26AAA@8889HIEEJEHGG=72236521.'&''++,9=@?>@@DBCCJGJJGIJJJJGJHJJJHEACCBCBABIE''''B><6678@<99::78852*%$$%'&*,-78776443383333>;98:3200+('',,.&$$'('(%$$$'&)+,0+29:AFDEFIJJJIJJIBD99;<@DIA?7778:<;:<:<EEDIJJJEFJGGEJGEGJJJJEIHGEA@AHCJJJJJGBD@@@?DDJBBB?JJFJCGDJJEJJJJFCD@@@EGFJJJJGHJJJJJJHJJGIJJJJJJJCDCCJFJFI?>>:FEGJHDJGJJFHJJHJJIJJGEJJJEJJJJJHJJJJJGGJIJIJJFJHFJFGJJIECFEC@@??444?DFB<<=FJGFIJFJJJHJJHIFJJJIGJJJJFHFG?JHDCD+**+0/048:88@CFEEEJFJDGIGFJHEIIHJIBCDDJBDDJGA@(''')//**),,/544>D0--.:DDEJHFFGFEJIHEECDA645774.2.1'&&*,,+,512012/.112-0--)*'''''**,+,-.,+,379899;==?;;;<=<<=99:222.@A=@AAFD@3)(---,,11138;&&&'-4575000>9.)))*,+,0=?(()))-,-----358765:654''''-.654221(&&%$%%%%%:<=@CA@??BA;99=<;88?@?B=ADIHJDIDEGB;9).,,.2-.44.--'/-+(&(/*))3;::;<>>69....>;<=FED;;;:88EFEIHFEIEHHCDIHJGH;;?=@??5543@A@=977:75894--555-)77;<D===A>527BE<-**,3=,+++,('&&%%'());;;:<==??@40/,-55/'&&'1,((-/6BDJDFGFFFEJ@>?@JCB=?CJEJJ>1100//557923+&&'('%%&&&'((&%(('((-+,-.)8=,+++)(*+(''&()))(01/.17152224EDD@@BEB@>.--57<@B77556689754(&&%')&&&'*++-:84566:1113;<997.+*)((()*-0//0122361))))53330.-.-4;AFJEJJJIHJIGIFJJEEJJCFE@B=.-&&***(((((&&''*(,,/000988<?=CFIGHFGIGFJEDGJBFDEGECB@=@:95567751-+++,/8;86,++'(*1431*))))'%%%&))<?A>71)(()+++.++****&&%%',/./78;8678EBJJ?>@ABEECCCBJJ8888EDFFF@?A=CC@BGEJJJGGHDEEB?990/./29:8769E:9676('''*)*''%&&.24-//;@==DCDJBBEDJGHJHHJJJJJIJFIJHJEIJJJJJIJJJIJJJJEDDJIJFJJHJGCJG?@9(((((@>>ADGIJJJGIGJ@AABC>FIEE10.*)-,677;<EICHHJJJJJJDBJJJJJHJFJJHJIHGJJJJJJJJIGHHJJEFJJJJGJFFBABEF///0JIJFDIEDFBGHFC<;10/+('('))**+:>>;=;@HDJJJJJJJIJJFGCHEEFEFE++++@5654)).3:?><8766<EGHFIGCCDDGIJFFHJJGGIJGJJIJGJCCDDEGHJGHJHGGGGGFHJFJBFJIJJIJJFA>?CGG0000CB76558=DBDC555'&&'7550///00//25?;554/&&&'-'&&$##$$)455=<873(;;=@:::7//01557>>?@JJ?;211244421(''',,,883100/''').,,--64313543**)&%$((((((+6222264223521337755770/..38?GFGFJJ>>;;32-///21-,,,.CGJCA>>?>C:9979((*(**'$%&'*0375,,,,89<DE?;;;=76549.,,*$%%''((((('(&$%$
@Glass_T7V_17_D3_14_2_35
GGGGAGCTTTAATTTCCTCCCCATAACCAAATCGCCCCGCAGCCGATTTTATGTAAAGACTTCATTATCGACCCTTACCAGATCTATCTGGCGCGCTATTACCAGGCCGATGCCTGCTTATTAATGCTTTCAGTACTGGATGACGACCAATATCGCCAGCTTGCCGCCGTCGCTCACAGTCTGGAGATGGGGGTGCTGACCGAAGTCAGTAATGAAGAGGAACAGGAGCGCGCCATTGCATTGGGAGCAAAGGTCGTTGGCATCAACGACCCGCGATCTGCGTGATTTGTCGATTGATCTCAACCGTACCCGCGAGCTTGCGCCGAAACTGGGGCACAACGTGACGGTAATCAGCGAATCCGGCATCAATACTTACGCTCAGGTGCGCGAGTTAAGCCACTTCGCTAACGGTTTTCTGATTGGTTGGCGCTGATGGCCCATGACGATTTGCACGCCGCCGTGCGCCGGGTGTTGCTGGGTGAGAATAAAGTGCCTGAGCGGCCTGACGCTGGGCAAGATGCTAAAGCAGCTTATGACGCGGGCGCGATTTACGGTGGGTTGATTTTTGTTGCGACATCACCGCGTTGCGTCAACGTTGAACAGGCGCAGGAAGTGATGGCTGCGGCACCGTTGCAGTATGTTGGCGTGTTCCGCAATCACGATATTGCCGATGTGGTGGACAAAGCTAAGGTGTTATCGCTGGCGGCAGTGCAACTGCATGGTAATGAAGAACAGCTGTATATCGATACGCTGCGTGAAGCTCTGCCAGCACATGTTGCCATCTGGAAAGCATTAAGCGTCGGTGAAACCCTGCCCGCCCGCGAGTTTCAGCACGTTGATAAATATGTTTTAGACAACGGCCAGGGTGGAAGCGGGCAACGTTTTGACTGGTCACTATTAAATGGTCAATCGCTTGGCAACGTTCTGGCGGGGGGCTTAGGCGCAGATAACTGCGTGGAAGCGGCACAAACCGGCTGCGCCGGACTTGATTTTAATTCTGCTGTAGAGTCGCAACCGGGCATCAAAGACGCACGTCTTTTGGCCTCGGTTTTCCAGACGCTGCGCGCATATTAATAACTCGGTACCAAAGACGAACAATAAGACGCTGAAAAGCGTCTTTTTTCGTTTTTTGGTCCTTTGAAGTTTAGGGGATAGTCCAATTATTGAAGGCCTCCCTAACGGGGGGCCTTTTTTTGTTTCTGGTCTCCCTACTAGTAGCGGCCGCTGCAGTCCGGCAAAAAAGGGCAAGGTGTCACCACCCTGCCCTTTTTTTCTTTAAAACCGAAAAGATTACTTCGCGTTATGCAGGCTTCCTCGCTCACTGACTCGCTGCGCTCGGTCGTTCGGCTGCGGCGAGCGGTATCAGCTCACTCAAAGGCGGTAATTTACCAATGCTTAATCAGTGAGGCACCTATCTCAGCGATCTGTCTATTTCGTTCATCCATAGTTGCCTGACTCCCGTCGTGTAGATAACTACGATACGGGAGGGCTTACCATCTGGCCCCAGTGCTGCAATGATACCGCGAGACCCACGCTCACCGGCTCCAGATTTATCAGCAATAAACCAGCCAGCCGGAAGGGCCGAGCGCAGAAGTGGGTCCTGCAACTTTATCCGCCTCCATCCAGTCTATTAATTGTTGCCGGGAAGCTAGAGTAAGTAGTTCGCCAGTTAATAGTTTGCGCAACGTTGTTGCCATTGCTACAGGCATCGTGGTGTCACGCTCGTCGTTTGGTATGGCTTCATTCAGCTCCGGTTCCCAACGATCAAGGCGAGTTACATGATCCCCCATGTTGTGCAAAAAAGCGGTTAGCTCCTTCGGTCCTCCGATCGTTGTCAGAAGTAAGTTGGCCGCAGTGTTATCACTCATGGTTATGGCAGCACTGCATAATTCTCTTACTGTCATGCCATCCGTAAGATGCTTTTCTGTGACTGGTGAGTACTCAACCAAGTCATTCTGAGAATAGTGTATGCGGCAACCGTGCTTCTGCCGGCGTCAATACGGGATAATACCGCGCCACATAGCAGAAGCTTAAAAGTGCTCATCATTGGAAAACGTTCTTCGGGGCGAAAACTCTCAAGGATCTTCACTGTCGATCCAGTTCGATGTAACCCACTCGTGCACCCAACTGATCTTCAGCATCTTTTACTTTCACCAGCGTTTCTGGGTGAGCAAAAACAGGAAGGCAAAATGCCGCAAAAAAGGGAATAAGGGCGACACGGAAATGTTGAATACTCATACTCTTCCTTTTTCAATATTATTGAAGCATTTATCAGGGTTATTGTCTCATGAGCGGATACATATTTGAATGTATTTAGATCACGCATCTTCCCGACAACGCAGACCGTTCCGTGGCAAAGCAAAAGTTCAAAATCACCAACTGGTCCACCTACAACAAAGCTCTCATCAACCGTGGCTCGCCTGGCTTACGTCGTAGTGGGCGGTCAGGCCTGGTATGAGTCAGCAACACCTTCTTCACGAGGCAGACCTCAGCGCTAGCGGAGTGTATACTGGCTTACTATGTTGGCACTGATGAGGGTGTCAGTGAAGTGCTTCATGTGGCAGGAAAAAAGGCTGCACCGGTGCGTCAGCAGAATATGTGATACAGGATATATTCCGCTTCCTCGCTCACTGACTCGCTACGCTCGGTCGTTCGACTGCGGCGAGCGGAAATGGCTTACGAACGGGGCGGAGATTTCCTGGAAGATGCCAGGAAGATACTTAACAGGGAAGTGAGAGGGCCGCGGCAAAGCCGTTTTTCCATAGGCTCCGCCCCCTGACAAGCATCACGAAATCTGACGCTCAAATCAGTGGTGGCGAAACCCGACAGGACTATAAAGATACCAGGCGTTTCCCCCTGGCGGCTCCCTCGTGCGCTCTCCTGTTCCTGCCTTTCGGTTTACCGGTGTCATTCCGCTGTTATGGCCGCGTTTGTCTCATTCCACGCCTGACACTCAGTTCCGGGTAGGCAGTTCGCTCCAGCTGGACTGTATGCACAACACCCCGTTCAGTCCGACCGCTGCGCCTTATCCGGTAACTATCGTCTTGAGTCCAACCCGGAAAGACATGCAAAAGCACCACTGGCAGCAGCCACTGGTAATTGATTTAGAGGAGTTAGTCTTGAAGTCATGCGCCGGTTAAGGCTAAACTGAAAGGACAAGTTTTTGGTGACTGCGCTCCTCCAAGCCAGTTACCTCGGTTGGAAAAAGTGGTAGCTCAGAGAAGCCTCGAAAAACCGCCCTGCAAGGCGGTTTTTTCGTTTTCAGAGCAAGAGATTACGCGCAGACCAAAACGATCTCAAGAAGATCATCTTATTAAGGGGTCTGACGCTCAGTGGAACGAAAACTCACGTTAAGGGATTTTGGTCATGAGATTATCAAAAAGGATCTTCACCTAGATCCTTTTAAATTAAAAATGAAGTTTTAAATCAATCTAAAGTATATATGAGTAAACTTGGTCTGACAGTTACCAATGCTTAATCAGTGAGGCACCTATCTCAGCGATCTGTCTATTTCGTTCATCCATAGTTGCCTGACTCCCCGTCGTGTAGATAACTACGATACGGGAGGGCTTACCATCTGGCCCCAGTGCTGCAATGATACCGCGAGACCCACGCTCACCGGCTCCAGATTTATCAGCAATAAACCAGCCAGCCGGAAGGGCCGAGCGCAGAAGTGGTCCTGCAACTTTATCCGCCTCCATCCAGTCTATTCCATGGTGCCACCTGACGTCTAAGAAACCATTATTATCATGACATTAACCTATAAAAATAGGCGTATCACGAGGCAGAATTTCAGATAAAAAAAATCCTTAGCTTTCGCTAAGGATGATTTCTGGAATTCGCGGCCGCTTCTAGAGTTGACAGCTAGCTCAGTCCTAGGGACTATGCTAGCTACTAGAGAACTTTTCGGATCAAGCTATGAAGGACGCAAAGAGGGAACTAAACACTTTACTAGAGAAAGAGGAGAAATACTAGATGGGTCAAAGTAGCGATGAAGCCAACGCTCCCGTTGCAGGGCAGTTTGCGCTTCCCCTTGAGTGCCACCTTTGGCTTAGGGGATCGCGTACGCAAGAAATCTGGTGCCGCTTGGCAGGGTCAAGTCGTCGGTTGGTATTGCACAAAACTCACTCCTGAAGGCTATGCGGTCGAGTCCGAATCCCACCCAGGCTCAGTGCAAATTTATCCTGTGGCTGCACTTGAACGTGTGGCCTAATAACTCGGTACCAAATTCCAGAAAAGAGGCCTCCCGAAAGGGGGGCCTTTTTTCGTTTTGGTCCGCATCCACCTGTGCGGACCTCGGTACCAAATTCCAGAAAAGAGACGCTTTCGAGCGTCTTTTTTCGTTTTTGGTCCATAGAGTGGCGCGCTTAGTTCCTCGTTTTCTCTCGTTGGAAGAAGAAACGAGAAACTAAATACTCAGCCACACAGGACTACTAGATGATGCAAACCGTTTTAGCGAAAATCGTCGCAGACAAGGCGATTTGGGTAGAAGCCCGCAAACAGCAGCAACCGCTGGCCAGTTTTCAGAATGAGGTTCAGCCGAGCACGCGACATTTTTATGATGCGCTACAGGGTGCGCGCACGGCGTTTATTCTGGAGTGCAAGAAAGCGTCGCCGTCAAAAGGCGTGATCCGTGATGATTTCGATCCAGCACGCATTGCCGCCATTTATAAACATTACGCTTCGGCAATTTCGGTGCTGACTGATGGTA
+
AAGJE@@B=44889??C>7654))$$%%%*/69>??BDCJFHIJ>=>;8A@BEBCCJJIHJJFIFJEGJJHJI8G@8JJ11111FACDJJJJIFDFEHJFGGJGGIJHEHHIJJIJIJJFJJGJJJJJGEBBACCEEEHGJJJHHGJIFJJIJJHHJJJEJIJJJJFJIIIIJJHIJFFEDJFFBAACAADFJIJDJGJJEDJJJJDABBEFIHG>DGJDEFJJHJGHEFDCHHHHGJI9999>@IIH////HDGGJGIJHJGIJIG;9:92+BFEFBJJJIGJJJIJJJ///28/566B=<EDEC>>FGE>FAAFCDCBGFEE>EEJFHHJJHICBDDHICBABIIHAB@BIGIEEHHJJJJJJFJJJJJIFIHJHJJJJJJJJJJJGJJJHIIHJJIJJJJJJHGJGIJJJJJJIC9**-,,.)'%$$$%'3>@?@DDBCFJFFIGJJJJJJHJJJJIFIJJFEABBBJ8888J@@@BECC?>=98876&&%%($#$%&&)+)%$##&'(076534325CEFIJJIJJJHJJIJIJJJIJFIHIGJJJIJJJJJFJHJJIJIJJJJJJJHGIJJJJJGJJJJJGGJJJ56?AAEGJJJGJJJJJIFJHIFIHJEFHHJJJJAADJJHJJHJJIJJJJJGJIJJJJJFJJJDJEHGIJJJIJIHJF??>>BDJJGJJJHHA??ABB@BJJHIFJJJJIJFIJGJJEEJIHGJJJJJGJJJIGHJJFJFJGJGIIIJJJJJIJJIJJJJJGJGJJJJJJJJHJJJJJIJGJJJGED=6FGEGDDIIJIIJJGFHIGJJJFJHGGCFDJJJJI?C<:7@?B<?>@@@@GHJJJJJJJHJJJJJJJJJJJJJJJIJJJJGJJJJJFJJJGJCDIJJHJEEGHHJGEJ6556CDHHJJJJEJJJJJFJGE3334EJDCEEFJJD??>55378EGGHBBBHIFEFDJJCCCEHIJJJGIFJJJGJJIIJHFGHJJIIFJHJIJJIGIHDEC=:?@BB;:;DAABC<<B??AAADCJDJJJFFHGIFHJJGIEA@AHGDHDFJDB))))BDAA?BFB443<JJHGGJJHJFJIGJGHJHJHGIHHIJGFEHGJJGGA<;<:0/,//13..0;693:AAAAC@ABABJI73342->C@BIGCJHJJGJGJJHHEAJJJJIJGFJGJGG=;A?@EFJGJJIEFHFGJHJJHEHDDADDDEJB?<@CCEDDDEDA@@A@BHJFJIJJJJJJ??@JJJI778BC@111JJJHHJGJHJJJJJJGIIJFJJJGEF,+=88BDG.--,.6?JHGBECGJJJJJJFB?7JJGJJJJJDHEJHIJJHGJIJHJJJJJJIJFEEFCB@@<22CGIIHHJJIJJJJJJJFHJJJJFHJJDECFGGIIJGJIJHJJIGJJJJJIJHFHJJJJIIJGFB@@420,++,('&&&%&&((/111JJC???ACHDDDFCIJJGJGJJGGJGJJJJJD<9C?@@FJJ><<<IIGJGGGHHGGJDFJJ?;9.00/65)))344EGEJIE>>@JJJFBA802)))):AAADEJJJJJJJJJJJHIJEHGJJJIJIIJHHJJJIFJJIJJJJJJJGJJEFHDJGHBHEEDCAB432255-++)22113>>BAEGJJJFFIGHFA7JIJJJJHJJJJJJJHHFGFJIAIIJJGGG?=?>DABCC<;<<GCBA@BEJGGJJJJJJHGJFFIEIGJIJJHFJJFJJHJJJCBCEJD6444@FDEHFHAAA322(&&/7448<C65460-,,<;=:9:CDAEDJEHJ?>><==>9??AGDB??A99..***,233??EEDJFB?><:@CEFGH?@@AB@AD:995++IGJHGGA-++*,,/60/01>HGJC;DDJDIEJGJ@?BAJGHJIDA@?FJJHJGDJGGJJJGJIJFIIJJJJIEJHCDHJJJJJJGIJJHJJJ>JEDJIJJHJJJJGJJJJJJJJJJIJJHJJJIIEJGFJGJEEGHHGFFEF?<:::62(('(((3))))('%%&&$'%'-*//..-+,,.2003BJIIFDJDBEEFJIHJG===51//'&%'&0EJJHJJJIHJIGFJJEEJGJE;;:487***+:;)((;B84)())99;;<642'&&')1'&')29000/212135668BEFHJJIJHHHGJFFFHJIIJJDC8<DJ==<>=JDCJD@B?EDFIJJHEDGJJEJJG8778@65744'''(6844444<<??C;;++,JJJJHEJJJJGBFFJAAA?E@@BEJHFGJF=>DGIJFIGGHGJJGEFFFJ6;0001>?><=FCHIJJIJJJJGHJJIJJJIJHCA@?@@JAAAAHJJJIJJJJJHHJIJJJJHCF8:(''*11.,,,99<:A83ABBHFHJJJJJJHJEJJGDIJJJJGJJJFJJJEGJDEGJJJJJHGJEJHJJJIJJJGJIDEECJJEED55<BA54435.-,*),,)(()&&&',&&%&&$#####(-.&%%$%%#$+346<<<43349EFJHEJJJIJGJJJCJJJEHHJJJIHJJJHJJIJIJGHJHJGJJFFFCDDCHGJJFEBA@?@9667JJJFIEFGHFIJJJFBABBJIGGF?>=:<>;;////0((&(CJFEDCJJFGJJJJHHJIGEJEG---/6,,4CDGGIJHIHHHGDEGHJJJJJHJJJJHJJJIFJIJFEEFHJJHJJHFGHGJJEGIGFHFJJJGHEFGDFIIIJJHJFGCDGDGIJHIIJHJIJGBBB@?@CDGJIJHHFEFDJJJHFHHGGC<6:IEEEGJJJIJJJJGHJJEEGFHJJJJJJJFDJDBIGGABIHJEB>=<>AEGJJHHIJJJJJJJJJIIJJHJGJHJJJJIJJJJJJJJJHJJJGJJJJHHJJFJGFJJJJJGIJIJJGJJJHJJJJGJJJFEJJJGGJEDDB<<<<JJJJJJFJIIDJJJFGBCFHGEB@1+::AGJGHJFIIJJFFFHJHIGJJJFFIHHDDEEDJGGEJAA>>GJHEIHHJJIGGJHGHFD@?;997AA@DDCFEJJ;:,++,81))558;BDDC+++*++,,,001GHHJFFJEGJIHJCCJIJJJHGHJJ@J<;:;?JJFJGEJDDEGJHGFJIJJIJIFJJFJFJJJJJIHJHGFJJJJIGGIJGJJIJJJJHHFJBE=DDCJFJGJJGD@?AGJHJGJGJJJJJJJJJJJIJJJIJJFIJHHJJJJJHHJGIHEJJHDED?AAEJHFJDJJJIJGJFJIJJIIJJHGJEJJFJJJI9776>/-++04,,/,,8)&&)&'47658/**/+,>?EJJJG>><899::779D==;964:=6311>?-,,-47;98;=?<>=?DGEHJHHGHFIFJD-,,'((+-/0,+-,,;8<ACDFIHFFEEIGHGGJJIJJJHJJIJJJEDEEJICAB>????9:;=@?CEIJCBCDIJHIJJFGGHHGHJIJIEDCB@B:222232/01?8<DDCJIEDCJJFJJFJIJJIJJJGBCDDCDCJHJGFDFHHDDGGGEJDEHFEGFFDFHIEJECFEIGGEGFCFBB@?@AFFC8889F??>?BFFJFDHD7777CA?22377788ABEJIJHEECDACFCGIHJJF>>C@AEGHJJFIJJJIJJJHIIJGJFHJHGDEIEDDCDIBBCCJJB?>@AEJEIJHJJJJJJHJJGDFGEFJJJIJJHIFJIJFEEEEJGFJJJJJJJJEIJJJIDEGED>=BDJEJ>=>?@?CD:B753/072269:?>?FBAB@EJHIJJJJJCB?DFDFD8ECJJJHJJJJIHJFJHJEHDDEBGJIJJDGCFEEHFHJJFJGJJJJFHJHHHGFBDA44EJFIEEDJIGEFJGJIHGJIHJEEFIJJHJJGJH0///;<A@EJFJHGIJJJFDDCBJJJGJHFFIHJCEFGJF@@GHDGJ@44000077530BDGFJFIHFHJIEIFJGJEEEFEGJ@???GDHHFGJEDDHEBB?863;@BADCBA?;::>BACDGEHEHEEGIJFACBBGJDFHDGIEEGEHJ7777H@DDA<:BFEEDHJHFJGJJJJGJIJJHECFFGEJJIJDDB???DBBBCFFDFFFJIFB?FJHEBHEGIJJJJJJJ=<643469;-((9DIHIFEB>?76:;CHDBCEE<;:1112:92222768:78555J@D=9750//2?EJGFIIJHGHIDDEFDEJJHEDCCDEJIFGFJHHJJJHIJJJGJJJFHFFJFD>C?=<=793888;BG8:40/0323.-*+-:***B?>=>CBGJGHJJJJJDFGGDEFHIGJJJJFJJHFB776777?=>>>ADHEJEIIFGJJGJGJJIJIJJJB@?@<:9?=;4547=;ED((')BB666775<<<??DJFFEFHIEHGCAA0//.3<;;?FEJEDBEGHJIGFHHJFIJJJJEDJJEF?CHJJJD1...1170//****'''(.2349:7??@:00;7>A7777I;55793356>JDD@@=1/2A<>===><;91/1-($$##$%*'').))?>@?<::9895222;=44CJJFJHJHHJHGGIJJHJD6666FHHFGJJJJJHJIJDDDHFFDIFJHEDJHJJIJJJIGJJJHJEFC??@EIHFJJHHJFJJHDDJJJJEJIJJFECDAAA@JJJIJJJJJJJIJJJIHJJJGFEHJJJJGHEJJJJJGJGJJJGGFJHIIJFJGIDGJJGJJJGFHECCCGHIFIFJCFC8888C9FJFJGJIEA2(''(JJJJJIJFIJIJGGGJJJJGJHHDDJFEEGJJJFJJIFJHCCBCGJJIFIGJIJHE5441'%$
@Glass_T7V_17_D3_14_2_36
CTAGAGTACCCAGGCACAGAACTCTCAGATGATGCAAACAGTTTTGGCGTCGGCGCGGACCGGCGATTTGGGTAGCGAGCGCAAACAGCAGCAACCGCTGGCCAGTTTTCAGAAGTCGGGTTGGGGCGGCGCGCGACATTTTTATGATGCGCTACAGGGTGCGCGCACGGCGTTTATTCTGATACAAGCGTCGCCGTCAAAAGGCGTGATCCGTGATCATTACGATCCAGCACATTGCCGCCATTTATAAACATTACGCTTCGGCAATTTCGGTGCTGACTGATGAGAAATATTTTCAGGGGAGCTTTAACTTCCTCCCCATCGTCAGCCAAATCGCCCCGCAGCCGATTGTGAAAGACTTCGTTATCGGGCCCCTGCCGGATCTGGCGCGCTGCCAGGGCCGATGCCTGCTTATTAATGCTTTGGGTCTGGATAGACACCAATATCGCCAGCTAGCCAGCCGTCGCTCACAGTCTGGAGATGGGGGTGCTGACCGAAGTCAGTAATGAAGAGGAACAGGAGCGCGCCATTGCATTGGGAGCAAAGGTCGTTGGCATCAACGACCGCGATCTGCGTGATTTGTCGATTGATCTGAACCGTACCCGCAGCTTGCGCGAAACTGGGGCACAACGTGACGGTAATCAGCGAATCCGGCATCAATACTTACGCTCAGGTGCGCGAGTTAAGCCACTTCGCTAACGGTTGTCTGGATCTGGTTGGTGGTCGCCATGACGATTTGCACGCCGCCGTGCACCGGGTGTTGCTGGGTGAGAATAAAGTATGTGGCCTGACGCGTGGGCAAGATGCTAAAGCATTTATGACGCGGGCGCGATTTACGGTGGGTTGAATTTTGTTGCGACATCACCGCGTTGCGTCAACGTTGAACAGGCGCAGGAAGTGATGGCTGCGGCACCGTTCAGTGTCGTGTTCCGCGATCACGATATTGCCGATGTGGTCGACAAAGCTAAGGTGTTATCGCTGGCGGCAGTGCAACTGCATGGTAATGAAGAACAGCTGTATATCGATACGCGCTGGTGGAGAGTTTCTGCGCAGCACATGTTGCCGTGGAAAGCATTAAGCGTCGGTGAAACCCTACCACCCGCGAGACTTCAGCACGTTGATAAATATGTTTTAGACAACGGTGGGAAGCGGGCAACGTTTTGACTGGTCACTATTAAATCGTAATCACTTGGCAACGTTCTGTTGGCGGGGGGCTTAGGCGCAGATAACTGCGTGGAAGCGGCACAAACCGGCTGCGCCGGACTTGATTTTAATTCTGCTGTAGAGTCGCAACCGGGCATCAAAGACGCACGTCTTTTGGCCTCGGTTTTCCAGACGCTGCGCGCATATTAATAACTCGGTACCAAAGACGAACAATAAGACGCTGGAAAAGCGTCTTTTTCGTTTGGTCCTTTGAAGTTTAGGGGATAGTCCAATTATTGAAGGCCTCCCTAACGGGGGGCCTTTTTTGTTTCTGGTCTCCCTACTAGTAGCGGCCGCTGCAGTCCGGCAAAAAAGGGCAAGGTGTCACCACCCTGCCCTTTTCTTTAAAACCGGAAAAGATTACTTCGCGTTATGCAGGCTTCCTCGCTCACTGACTCGCTGCGCTCGGTCGTTCGGCTGCGGCGAGCGGTATTAGCTCACTCAAAGGCGGTAATTTACCAATGCTTAATCAGTGGGCCTTTATCTCGGCGATCTGTCTTATTTGGTTCATTGATAGTTTGCCTGACTTCCCGTGAGTGTAGATAACTACGATACGGGAAGACTTCATATTGGCCCCAGTGCTGCAATGATACCGCCAGACCCACGCTCACCGGCTCCAGATTTTGTTGCGATGAAACCAGCCGCCGGAAGGGGCCAAGTCAGGAAGATGATATGCAACTTTATCCGCCTCCATCCAGTCTATTAATTGTTGCCGGGAAGCTGAGTTAAGTAGTTGGCGACTTAATAGTTTGCGCAACGTTGTTGCCATTGCTACAGGCATCGTGGTGTCACGCTCGTCGTTTGGTATGGCTTCATTCAGCTCCGGTTCCCAACGATCAAGGCGAGTTACATGATCCCCATGTTGTGCAAAAAAGCGGTTAGCTCCTTCGGTCCTCCGATCGTTGTCAGAAGTAAGTTGGCCGCAGTGTTATCACTCATGGTTATGGCGGCGCTGCATAATTCTCTTACTGTCATGCCATCCGTAAGATGCTTGTGACTGGTTGGTATCAACTAAGTCATTCTGAGAATAGTGTATGCGGCGACCGAGTTGCTCTTGCCCAGCATCAATACGGGATAATACCGCGCCACGTGGCAACTTTAAAAGTGCTCATCATTGGAAAACGTTCTTTGGGGCGAAAACTCTCAAGGATCTTACCGCTGTTGAGGATCCAGTTGGATGTGTAACCCGCTGGTGCACCCAACTGATCTTTCAGCATCTTTACTTTCGCCACGTTTGCTGGGTGAGCAAAAACAGGAAGGCAAAATGCCGCAAAAAAGGGAATAAGGGCGACACGGAAATGTTGAATACTCATACTCTTCCTTTTTTCAATATTATTGAAGCATTTATCAGGGTTATCTATCATGAGCGGATACATATTGAATGTATTTAGATCACGCATCTTCCCCGACAACGCAGACCGTTCCGTGGCAAAGCAAAAGTTCAAAATCGCCAGGAGCTGGTCCACCTACAACAAAGCTCGTCAACAGTGGCTCCCTCACTTTCTGGCTGGATGATGGGGCGGTACGCAGGCCTGGTATGAGTCAGCAACACCTTCTTCACGAGGCAGACCTCAGCGCTGGCCGTGTGTCTGGCTTGTGTTGGGCGCTGATGGTGTGAGTGGAAGTCTTCATGTGGCAGGAAAAAAAGGCTGCACCGGTGCGTCAGCAGAATATGTGATACAGGATATATTCCGCTTCCTCGCTCACTGACTCGCTACGCTCGGTGGTTCGACTGCGGCGAGCGGAAATGGCTTACGAACGGGGCGGAGATTTCCTGGAAGATGCCAGGAAATTACTTAACCCGGGAAGTGAGAGGGCCGCGGCAAAGCCGTTCCCATGACCGCCCCCCTGACAAGCATCACGAAATCTGACGCTCAAATCAGTCATCGACGTTGCCGACCAGATATGAAGATACCCAGGCGTTTTGCCGCTGGCGGGTTCCCTCGTGCGCTCTCCTGTTCCTGCCTTTCGGTACCGGTGTCATTCCGCTGTTATGGCCGCGTTTGTCTCATTCCACGCCTGACACTCAGTACGGGTAGGCGGTCACGCTCCAAGCTGGACTGTATGCACGAACCCCCCGTTCAGTCCGACCGCTGCGCCTTATCCGGGTCTTTATCGTCTTGAGTCCAACCGGAAGAAGCATCCGGACACTGGCAGCAGCATCGGTAATTGATTTAGAGGAGTTAGTCTTGAGGTCAGTCGCCGGTTAAGGCTGGAGACTTGAAAGGACAAGTTTTGGTGACTGCGCTCCTCCAAGACCAGTTCCTCAAGTTAGAAGAGTTGGTAGCTCAGAGAACCTTCGAAAAACCGCCTGCAAGGCGGTTTTTTGGTTTTTCAGAGCAAGAGATTACGCGCAGACCAAAACAATCTCAAGAGAATCATCTTATTAAGGGGTCTGACGCTCAGTGGAACGAAAGTTCACGTTAAGAGGATTTGGTCATGAGGTATTCGAAAAAGGATCTTCACCTCTAATCCTTTTAATTAAAAATGAAGTTTTAAATCAATCTAAAGTATATATGAGTAAACTTGGTCTGACAGTTACCAATGCTTAATCAGTGAGGCGCCTATATCTCAGCAATCTGTCTATTTCGTTCATCCATAGTTGCCTGACTCCCGTCGTGTAGATAACTCGACTACGGGAAGACTTGCGCTCTGGCCCCAGTGCTGCAATGATTGCGCGAGACCCACGCTCACCGGCTCCAGATTTATGGCAATTGAGCAAGGCTCAGGAAGGGCCGAGCGCAGATGGTGCTGCAACTTTATCCGCCTCCCCATCGAGTCTATTCCATGGTGCCGCCTGACGTCTAAGAAACCATTGTCAGTGACGTAACCTATAAAATAGGCGTATCACGAGGCAGAATTTCCGATAAAAAAAATATTAGCTTTCGCTAAGGATGATTCTGGAGTTCGCAGCCGCTTCTAGAGTTGACAGCTAGCTCAGTCCTAGGGACTATGCTAGCTCTAGAGAGAACTTTTCGGATCAAGCTATGAAGGACGCAAAGAGGGAACTAAACACTTTCTAGAAAGAGGAGAAATGCTGGATCGGTCGAGCCTGTCGCGATGAAGCCAACGCTCCCGTTGCAGGGCGGTTTGCCTTTCCCTGGTGCCACCTTTCGGCTTAGGGGATGGCGTACGCGGATCTCATAGCTGGCAGGGTCAAGTCGTTAACTTGTTGTGCCAAGAAACTCACTCCTGAAGGCTATGCGGTCGAGTCCGAATCCCACCCAGGCTCGTCCGAAATTTCTCCTGTGGCTGCACTTGAACGTGTGGCCTAATCATTCGGTACCAAATTCCAGAAAGAGGCCTCCCGAAAGGGGGGCCTTTTTCGTTTTGGTCCGCGTCCGCCTGTCTGCGGACCTCGGTACCAAATTCCAGACGCTTTCGAGCGTCTTTTTGGTTTTGAGTGTCATCAGTGGCGCGCTAGAGTCCTTGGTTTCTCTCGTTGGAAGAAGGAACATG
+
--$$#$%%$%''(*).100('%&%%%&%%',..+*%%%'%%%%),*))''&&$%&*))'%%$$$00001*000.)&%%&))*/6=CEEFEJJJIJJ@???HGJJJE8A;*('())'%$$$%'&&'''&'''''(0028=<=>EACBEJJIIII::/./08../.,.+))*/***)0/.&&$##$&&&&//2..24?ACCHGJEHIAA87773+*))*''&''()))1;:==91/0IFJJGFHHFJIJJDCFEFDC;8311202555667AFJDDHGIFGIH9997<;EEIBA@?@E8837;9:10114,--/22??22143223:878;<=6665--''''//0-,)'''')&%&&52--*'&&)%&(&%%&((**%%&%&$&')((*55001*(10490)2224<?BGEA>>+CACFI=<<:>(((****011.'&''&/--./1/,,,,../&%&'-++,2732<>>CJ@A@@JFDJGIIJHHEFJJECEGJHJHEIFHBDCAJGDJ=FJJIJJJGJJHA@??@B8.--+***0))78A;99=AJEBBEDGEJGGI545344.+;=BDAEDC@BBEFJF?>*)))/)'(&&%$%&3,4---,)+&%&++&&%&)+3:;>;;<IJFEDDJHHIJJFJG::::DDB@@@AABBBJJHCA@?CBCEDHDDFB4//0GD@A97--+)*6:::<>??9885563440'%%%)(&(&&$$$%&&%%*)%%%(./23557>=>??ECBBHDJD??<='''(88AJ@@??JEHHEJIJGIJC???AJFGHIIFHJJIJ7867AAA=:989<<9965556+&&&'2('''(+-0-++*)&&%%'''(,2112..*%))*,///10//.0-+//.446JCFDDD?=>=JGFHHGJGJJGJGHFDEEA>??@JJHJJIHJHECB?>&&&&(*&$$&')&&%'''+156::;8442397;:96+))&%%&(),+,400@EEFBDBB22217;?DA@::5011111114345@3333:988;><;<>JGEFCE+***.)&&&&&--/0+('))'(&$$$%(''*++)(+111065-,))*3:>;3334GED@>6444588<:210(('''''*7686634539:<761122BC888:8854667-+,-(((&%#)+,+)(&')-211117633-,-:=>A@CA?/-+'')+-++&'%)&&&'--+353000,-*('&&),//<;;9;;:=ABDJFJJJBC>?@>@?<<<DF==>CDFFBJDEBBBHGJIIFAA@EDE;>94/*%$',6678D;9322765331135;;111032326=879<<9988;86...5<=::78:;9<:CF7778A@B@AEGHEFBBCCJEJIFGDCA@@=HFJF@=<;=((((((()(,,''%%112-))''*-.0+(()/,-..32--+0:>==<777@FHH>=<7776464444?CGHIHD?>AB56HC@ADB<979A=,,558@?AA7?CDJGHFI?=;32212227785544:5567?AAG999JJJEJJJIHEHJE<<99;;?@=@<:?:9=?@97<4/69@>42/*+88:2/.,)'''5768:9>=;98?>AGFFBEAABDJEJFJGD9778=G,,,+212+++,5223942-,---,-,,,-.,--/2./6;<BEJJGGFFFIJFAA>>;8778>=3++,,.-+(&&&'(((')--)'*+-32()))++.27@D::::>=<5***''&'''%%%33320*,+*6++))+3***++-0156--.-1-+-.+&($$&%',&&&&&16677;:999:<211...,,-*+0233BFF@DDDGHJGJJGAB<;::83467&&&%&%()*++*,51002(((*1137****8-,+*(%%%%'&&$$$%&(()1134=AAECA9999::?A@?9==56=<=;9>=0;;5441?CFHCAA)''(.&&**)((+''((%%%%%/1999:?EJJFBFEEFGJJHGJJ><<?JHHD7335DJ0../32*)('&&(0./85556?9:::?,,,,93122//003430556;=?===5665301285,+++*0++*+/-.698879=9844457BD=@545=>A:9>=>=;66::6666;8443//00:,++<=CJDBBDGHJJGFJDCBAGD:::::::EFFJ??>>CJI))))-))*-.//843334;9BCCFGFEJJGJJEE;;77:;:9677185556AA?*&&'%%$$&((''''&%&&*))(+++*++8:<>?JJFFG====446:?ACDBBA;B?4+))))'()),344<4DDGHBBE?@?=766**))*%&&()204?B9878><==<=<<<==AJJC@AC27879<<JJ:88BCB=)))*--+*,)))')*)..,.,(''(**15--,,&&&&,'()5679<'&&&**)1**,(%&&(,-2///-(++,,,,,-6.-,+/(%%'+))),.'&''/30/../>=BJJJHIHHJCHDJIHJEHJJFDEBFJJIJBDHJHJJEJJIHIGEEFEFJJJGGFJDEJE??<;E;;;;FCA<?CFCDCE::@DHJGJFFJEEJ?=@;<<<<<;:7:36$$%%&&(&&'(*''&(&$$$%'%)/+,+++70/,,./..+,**)(((*)(&))*888ECC@>=<@A<><BGDG43339720/.)(%%%&))(''(**)'''-/174449HA;;;<FEEEDFC7***0**(***A@@:998<@A@@HGGHIJJFJJJFCF44275'%%%%%%%'+(69=>GDJDCEJA@ACFIFDFEFFEJJ<<>:99:<99875522568;8-,,*)''*'')(*+,,,)(,,.*/1+*)))100&&)&%$%%&(')'&&&'*,346457674/*2;<>CCDB><<<?@ABEEGAACCEC===><;;7400101&%&(-***+)%%++++,.369:722JGJHFJFDBACC6664000(('(+(**,27652455677;>JHB@@@HFE=>><==AFE..--0110013>CB>8,(%&%&''&*'&&%&()()(+*&((=<7668<@??BHBAB?BBACB;9911107++*((((*.2647:9<;<;:;<:::;@?@DDIDEHGICCC;:532+'%%$#######$%##$$''&%'$$%%&%%%#$#$(,,0/+)****&&&'*'&)*+++*,,,,,005233386..7>@?<56.65436-**))(+,*344521136;3444952237;=:;::;/***,3446<>CJ??BBJJFBBA2-+*&&%%+)***)'''%%$$$&(,15<<FCGHEJGHJIFE<<666494.33<>@@ABCGJDCDEDEDD@;960-&/-*))**%$$%&()*0013+))*,/2234**&&0)/.$$%&&&&%%%%'&'*%%%%'+)(*)++?@>@B@CADAABJGJGE;/**(((&$%('%#####$%+--><=;=<9(&&%'%%&%*6<<?00)('(*''&)--.-.-,-,.--*+11.++((%%$%#$'+)'&&))((()?=>>8AA<<;82.--.140210*(()7?<85341-<>?ACEHDEB?<;?=+**+/.6(&&&)189:;9887772234,,,,--9==<10/,,&%$$'/0535??@AB@ADBCCEFGDBE5444632233;<<A;//./,*++'((*1+0531479:/,+(6555--/**/2*&&'*:76422%$$$%&(()&''%&&%&*--0'.,**+'+$$(<=?AGCCDE<;:;?>---././2454//04@EDABB=@@AJJEJDECD998....00106768786788>)(((4*)(()*,.,)((*667:;<>CDC?BDBHJJEDC><<=;<<=@?::43:663346:(((****+&$%%$$%((*-+&'&'(&%$%%%%&,59??65000323220000,&&&&-.36:?D998>?=@F<85566657>?A>=???EABA>721-)**))(&&&'';<:;;;655433''(((-/****,--.24.&'&(*--,''(-.:1*((),,.088>CHGIEGJ2,,,.?@@(((.)*)--/-2+**()'()))(&&&&'+,2''%&-01,,,.4300566///04+))4264/.((()5539;<:81'''2778>8206546666)('&&&'),'''&&&((,-54/.'899BCCFCCEJJCC??ADA;767<8&&&'2,-----2,))*'(''(((.6=;<>@@922)5::;;>IFFBCEGDA?985456668>AD?<;;<?=<<<?00)()656552,+*()-%%,))))*(&&$$%&&&$$%%&(*9<=AABJJCCDEHJDE:8==6921125(('(,))'%%*$,34.&%&/0,,,-4-')))040.02?>;'(((0//1111*&%$##$%&(+''023572=/..0)(((%$%%''((&&&&'&('&')-5++22...2EHGHIJFDEFHGIA2223@?1..1=>?//./832024--.6445:;=;+***;>ABCFJJJBDCCFEJEHJIJJCBBF971**))))788;;47823--++**.-01,,,,3/+'03:BJDED::9;?@<921126;(('')(*'()*'&&'.(&%&%9:?AIFDA?=6556?@51/-''(5?@A@JDDIGJ@@>>6771----:8'&&&+)((++''''44..)(($%$%''+73***.B3202412122244/-,'&)'&&%
@Glass_T7V_17_D3_14_2_37
GTGGCCTAATAACTGGGTACCGGATATCCAGCCTCCCGAAAAGGACCCTTTTGGTTTCCGTCCGCGTCCACCTGTGCGGACCTCGGTACCAAATTCCAGAAAGAGACGCTTTCGAGCGTCTTTTTTCGTTTTGGTCCATCGAGTGGCGCGCTTAGTTCCTCGTTTTCTCTCGTTGGAAGAAGAAACGAGAAACTAAATACTAGAGTCACACAGGACTACTAGATGATGCAAACCGTTTTAGCGAAAATCGTGCCGCAGACAAGGCGATTTGGGTAGAAGCCCGCAAACAGCAGCAACCGCTGGCCAGTTTTCAGAATGAGGTTCAGCCGAGCACGCGACATTTTTATGATGCGCTACAGGGTGCGCGCACGGCGTTTATTCTGGAGTGCAAGAAAGCGTCGCCGTCAAAAGGCGTGATCCGTGATGATTTCGATCCAGCACGCATTGCCGCCATTTATAAACATTACGCTTCGGCAATTTCGGTGCTGACTGATGAGAAATATTTTAGGGGAGCTTTAATTTCCTTCCCCATCATAAGCCAAATCGCCCCGCAGCCGATTTTATGTAAAGTTTCATTATCGACCACCAGATCTATCTGGCGCGCTATTACCAGGCCGATGCCTGCTTATTAATGCTTTCAGTACTGGATGACGACCAATATCGCCAGCTTGCCGCCGTCGCTCACAGTCTGGAGATGGGGGTGCTGACCGAAGTCAGTAATGAAGAGGAACAGGAGCGCGCCATTGCATTGGGAGCAAAGGTCGTTGGCATCAACAACCGCGATCTGCGTGATTTGTCGATTGATCTCAACCGTACCCGCGAGCTTGCGCCGAAACTGGGGCACAACGTGACGGTAATCAGCGAATCCGGCATCAATACTTACGCTCAGGTGCGCGAGTTAAGCCACTTCGCTAACGGTTTTCTGATTGGTTCGGCGTTGATGGCCCATGACGATTTGCACGCCGCCGTGCGCCGGGTGTTGCTGGGTGAGAATAAAGTATGTGGCCTGACGCGTGGGCAAGATGCTAAAGCAGCTTATGACGCAGCGATTTACGGTGGGTTGATTTTTGTTGCAACATCACCGCGTTGCGTCAACGTTGAACAGGCGCAGGAAGTGGATGGCTGCGGCACGAGTACAGTGTTGGCGTGTTCCGCAATCACGATATTGCCGATGTGGTGGACAAAGCTAAGGTGTTATCGCTGGCGGCAGTGCAACTGCATGGTAATGAAGAACAGCTGTATATGGATACGCTGCGTGAAGCTCTGCCAGCACATGTTGCCATCTGGAAAGCATTAAGCGTCGGTGAAACCCTGCCCGCCCGCGAGTTTCAGCACGTTGATAAATATGTTTTAGACAACGGCCAGGGTGGAAGCGGGCAACGTTTTGACTGGTCACTATTAAATGGTCAATCGCTTGGCAACGTTCTGCTGGCGGGGGGCTTAGGCGCGGATGACTCGTGGAAGCGGCACAAACCGGCTGCGCCGGACTTGATTTTAATTCTGCTGTAGAGTCGCAACCGGGCATCAAAGACGCACGTCTTTTGGCCTCGGTTTTCCAGACGCTGCGCGCATATTAATAACTCGGTACCAAAGACGAACAATAAGACGCTGACGACCTTTTTCGTTTTGGTCCTTTGAAGTTTAGGGGATAGTCCAATTATTGAAGGCCTCCCTAACGGGGGGCCTTTTTTTGTTTCTGGTCTCCCTACTAGTAGCGGCCGCTGCAGTCCGGCAAAAAAGGGCAAGGTGTGCACCACCCTGCCCTTTTTCTTTAAAACCGAAAAGATTACTTCGCGTTATGCAGGTTTCCTCGCTCACTGACTCGCTGCGCTCGGTCGTTCGGCTGCGGCGAGCGGTATCACTCACTCAAAGGCGGTAATTTACCAATGCTTAATCAGTGAGGCACCTATCTCAGCGATCTGTCTATTTCGTTTCATCCATAGTTGCCTGACTCCCCGTCGTGTCGTGGCTACCGATACGGCAAACTACATCTGGCCCCAGTGCTGCAATAATACCGCAAGACCCACGCTCACCACCACTGCAGTTTATCAGCAATAAACCAGCCAGCCGGAAGGGCCGGCGCGAAGTGGTCCTGCAACTTTATCCGCCTCCATCCAGTCTATTAATTGTTGGGAAGCTATAAGTAGTATTTCGCCAGTTAATAGTTTGCGCAACGTTGTTGCCATTGCTACAGGCGTCCGAGTGAGTGTGCACGCTGGTCGTTTGGTATGGCTTCATTCAGCTCCGGTTCCCAACGATCAAGGCGAGTTACATGATCCCCATGTTGTGCAAAAAAGCGGTTAGCTCCTTCGGTCCTCCGATCGTTGTCAGAAGTAAGTTGGCCGCAGTGTTATCACTCATGGTTATGGCAGCACTGCATAATTCTCTTACTGTCATGCCATCCGTAAGATGCTTTTCTGTGACTGGTGAGTACTCAACCAAGTCATTCTGAGAATAGTGTATGCGGCGACCAGTTGCTCTTGCCCGGCGTCAATACGGGATAATACCGCGCCACATAGCAGAACTTTAAAAGTGCTCATCATTGGAAAACGTTCCTGGAACTTGTCAAGGATCTTACCGCTGTTGAGATCCAGTTCGATAATCCACTCGTGCACCCAACTGATACTTCAGCATCTTTTACTTTCACCAGCGTTTCTGGGTGAGCAAAAACAGGAAGGCAAAATGCCGCAAAAAAGGGAATAAGGGCGACACGGAAATGTTGAATACTCATACTCTTCCTTTTTCAATATTATTGAAGCATTTATCAGGGTTATTGTCTCATGAGCGGATACATATTTGAATGTATTTAGATCACGCATCTTCCCGACAACGCAGACCGTTCCGTGGCGAAGCAAAAGTTCAAAATCACCAACTGGTCCACCTACAACAAAGCTACATAGACCGTGGCTCCCTCACTTTCTGGCTGGATGATGGGGCGATTCAGGCCTGGTATCAGTCAGCAACACCTTCTTTAGCGGCAGACCTCAGCGCTAGCGGAGTGTATACTGGCTTACTATGTTGGCACTGATGAGGGTGTCAGTGAAGTGCTTCATGTGGCAGGAAAAAAGGCTGCACCGGTGCGTCAGCAGAATATGTGATACAGGATATATTCCGCTTCCTCGCTCACTGACTCGCTACGCTCGGTCGTTCGACTGCGGCGAGCGGAAATGGCTTACGAACGGGGCGGAATTTCCTGGAAGATGCCAGGAAGATACTTAACAGGGAAGTGAGAGGGCCGCGGCAAAGCCGTTTTTCCATAGGCTCCGCCCCCCTGACAAGCATCACGAAATCTGACGCTCAAATCAGTGGTGGCGAATTTGACAGGACTATAAAGATACCAGGCGTTTCCCCTGGCAGCTCCCTCGTGCGCTCTCCTGTTCCTGCCTTTCGGTTTACCGGTGTCATTCCGCTGTTATGGCCGCGTTTGTCTCATTCCACGCCTGACACTCAGTTCCGGGTAGGCAGTTCGCTCCAAGCTGGACTGTATGCACGAACCCCGTTCAGTGCCGACCGCTCTCTGTTCCGGGTAACTGCTCTGCAGACGCGACCCAGGACGCCAAAAGCGCCACTGGCAGCGCAGCCACTTCGGTAATTGAACTGGAGTTGTCGTCTGAAGTGATTCGCGTAAGGCTAAACTGAAAGGACAAGTTTTGGTGACTGCGCTCCTGAGCCAGTCACTCGGTCAAAGATTTGGTGGCTCAGAGAACCTTCGAAAAACCGCCTGCAAGGCGGTTTTTTCGTTTTCAGAGCAAGAGATTACGCGCAGACCAAAACGATCTCAAGATCATCTTATTAAGGGGTCTGACGCTCAGTGGAACGAAAACTCACGTTAAGGGATTTTGGTCATGAGATTATCAAAAAGGATCTTCACCTAGATCCTTTTAAATTAAAAATGAAGTTTTAAATCAATCTAAAGTATATATGAGTAAACTTGGTCTGACAGTTACCAATGCTTAATCAGTGAGGCACCTATCTCAGCGATCTGTCTATTTCGTTCATCCATAGTTGCCTGACTCCCCGTCGTGTAGATAACTACGATACGGGAGGGCTTACCATCTGGCCCCAGTGCTGCAATGATACCGCGAGACCCACGCTCACCGGCTCCAGATTTATCAGCAATAAACCAGCCAGCCGGAAGGGCCGAGCGCAGAAGTGGTCCTGCAACTTTATCCGCCTCCATCCAGTCTATTCCATGGTGCCACCTGACGTCTAAGAAACCATTATTATCATGACATTAACCTATAAAAATAGGCGTATCACGAGGCAGAATTTCAGATAAAAAAAATCCTTAGCTTTCGCTAAGGATGATTTCTGGAATTCGCGGCCGCTTCTAGAGTTGACAGCTAGCTCAGTCCTCGGGACTATGCTAGCTACTAGAACTTTCGGATCAAGCTATGAAGGACGCAAAGAGGGAACTAAACACTTTACTAGAGAAAGAGGAGAAATGCTGATGGTCAGAGTGATGAAGCCAACGCTCCCGTTGCAGGGCAGTTTGCGCTTCCCTGAGTGCCACCTTTGGCTTAGGGGATCGCGTAAGCACAGAATCTGGCATAGCTTGGCAGGGTCAAGTCGTCGGTTGGTATTGCACAAAACTCACTCCTGAAGGCTATGCGGTCGAGTCCGAATCCCACCCAGGCTCAGTGCAAATTTATCCTGTGGCTG
+
&(13245(((())*(('&++*'&%%$$$&&$##$-,-,)*/--,%%$$$&*/)((,24+&'*))1-.//<B<:99GJHJB666:99:6>=...1=+(()214)52272116=88777//,,-01:A6222;8,,,343C=1..0BBHJJEECB540//A>?FGIJJIJIDJFJHDJGEJGC74:G?CFCC?C>BEJJJJCCBBGJJJGJJHJHJJGJJJJIEHJJJJHJGJJJJJIJJJIJJJIJJGC*(((,,,,355105<AHEGHIJEJJFGJHJIJJGHJHIJJIJIFGJJJIJIGJJJJJFFI?JJFHFFHEBFDJJHIJJJJGGGJJHFHJJJFJFJJJJJHJIIGJJI?=:99:IIJJJFEIJJJJJEJJHJJHJGGFJJDIDDHJIJJGCECADA55*)**CBJFJIEEEFJJJGJJJJJE@;2211G=???>==;===DDCDHGHJJJGGIHJJJHJJGJHF-,,,>?@@JI@@EF@::;D?87740,+++*))((*%&&)544445.(1239+*('&'*,,11**)))):3;;;<AA@???JGIIHE;9:71/1,,'%&&%$%$##%%&$$$%'&,,+//,-81123=AIIJFJHFJJJJJFJGFHHHJJHJIHJJD7GJGJJJFJIJJJHJIGJJJJJJJJJJJJJJJJJJJJGJJJJJHJJJJJJJIJJJIJJJHFFJJJHGDB***GED@@BAFHIDGJJJDBBDGHHJJGJJJGJJJJJJFJGHC?FGJJJIJCBA=?>JED4333<>9888<<=::7656/../@JCCDDJJJIJJHIGJJJ??>@D;DAEFA=>>IHHHGJIJFGFGIJIIGJFJ?>>JEEABBIJ????IIIHFJJFJ777699:JJGJJJJJJJJJFJJJJJJJJIJHJGJJJJJIE@B888>ABBEDFEDCCCDFJJIGHJJF8777<B4445>::;EJGHJJJHHGIHJJJHJJIJJIJIJJJJJEJIJGGHJIFJJJJFJGFJBIGJJJHJGGJJEJHFJHHDIJFJIJEIGJJJJHJHJJGJJJGJHJHJDEDDJIJC?@??67=434:?8GFDDACEDA8758CDG>:423../1===>??D?@@<=816567;BA>>BDBJHF>>99667520.+,:99;A@76*77+*(()-'&&%'/,-89;DEHAE6JCDBA(((()&(&&&GCGEFJJJJJJJJGIGJJJJIHJJHJJHJJJGHIJJJJJJJIJJGFHGEJJJJHJJJJJGJHIIJIJJIE@3/*,(())432345444AHHIJHJDFGJDHEGJHGCGJJHHIJEJHJJJJJJCCCCJIIIJGGJDHHJJJBA@AD;;4JFJAGIHGEHJJIJGJJHJJIHJJGGGHJIGBAD:....88@D@IEFI=9-,++-+++,BHCDIJJJJ???@JIHJEJGJGFJJJIJIECABBBJIFEIHJJHJJHJJHJHIIIJJJJJJJEIGB?>=:8*))))(()'%%;@BDGFDAD@A<<==C@CBFHIJHIEJFIJJJHJJFJIJHJJJJGIJJE@A@AD@@>==@BDB8BA>??DJHJIGIJJGJDGJFCBDCB.,-*012&&&)35445<6556=>?BA@>?CJEJJJEJGDJFHFJJHA??BC.--+,'(&&((%$$###$%'--++,0289323376593?BCCDDDCDJJJJGHFFIJJJJJB@@AFGHJJHJJEJDDJDHFGFFCBBD?89AH=@DEEAADJJIJHHJIFJJIGIJFJGJIGJHEHFGJJJJJJIJJJJJGJJFIGJJJB;(((&(&&588@BC;@GCIJ:;;<8CDJJHDEEGJJHJIGGJJGFHFEIEEDC9;900006,@BDBHIIJJJIFJ??>>C@@CAJIGFJHEJJJHJJJGGH=>>>>><;96+**(+*48;?CFJFJJJJJGJJIF?IGDJHIIDFDIHIJJJJIJJHEJGJGEJJJFDAA;=;;+**+0113252.1298265444?===3310-**)),'%%%(&%$$$##$&'&'))*&&(&&''*'&%%')45:;>;*))+36.-(()&%%&))%())+,++))*,.2/,-,()(&''&&$####'(()**+++,7:::657785576CBD>7632..,*+''((1///,,++,..335668223BB?GB<=DD??>7887766?B;//*()<>;990/%$$&###$&''(/20+,-/7@B8778:<=88:BBBDHEAA??<97676;><:::8//---.04.-,,/5((()235-(('(((51/0,)*+6;@>??BA;;;=AACG@FJJGECE<;;=A>?@EFDEEGCCDC@BA<<HGGJJFEFIDDDBEGJGFDDDFIDHGJJJHA7AFJJJFIJ8888ABAFJJJJIJJJJGJHJHFGFHJGHGIGGFEJJIJJJJGIJIGJJJJ:99;AA20+007@EDE@<D@AA@A<<<?BA@A6556&&&&&&)*+7:788@A@8788?8*,87664,,,GFIJJHJJJFJ222@DDDCBFIIHHC=<<9977'&&('))(*-*+8;;ADJHHCFGJJGGJJJJHJJJJJHHJIDDCIFIGJJJGJGDJJJJIIJJJJFDDGGGIJFGGJF=)))''%%%#&$(&$(''.0178=94-,.-124<8533559=&4&&'(((&(*'''+<?==AEGFFD8888/..24459?DJJHGJJJJHGJGDA@@?>AE;99@?GIJA=@@@?HGIHJJGGFDGJGGEJHHJGJIJHEDFJJJJ@>FJ?8777IIJJJJJIJHFJJJG>:78?H>::;GJHGJHJGJHHJJJJHJJJEIG1111HJEHJGGHI8779>HJEJ:7555ECEJGJJHGJEIJJHJFJJJJFJJJHJJB.&&&(,+++01114183*=AFHGGJJ?>?>>GGGJDIJFB('''AFHJJJJJGBCDJJJEJA@ABJJGG@@?@JJGJHGH@<:755&%&*&&&&&789<>>;;=9JFJIJJJJJJJJHGIJIFD<;;>G522251/2+,DEAA;:)(()*))*4;;,,,-2*++1+---,,GFHECDBACCHEFHEJHBAA@DEGGC>>;<?BE><;<=?>400>555699IHJGHJJJJDFGGJEHFF?>9678??>@A@A86300<;:99BHJDGECCDFF@AC<<;;CEFDFDGJFGFJJJHJGJFJFEJDJGEHIDJJJGFJJJJJJJJIJJJIHFJHJGJJIEDFGJFEGJGFHIJAAAC;;;BJH@A::;;D((((,))::,,+''&)(+25:=GBB@AADAGJDCJJJHA@>:AIEIGHJIB?>8696573,)'')++)))**&&&&+-+,+;6667?>;9:<BACJFBABHGFJFDGJJIJJIJJJJJJJJJFGHJIFEGFAAAB@;2.,&'&%%&1=@@JJGJJHJJJA??<:JGB<@>>96<>?:32..,,)*00-->=>?>IFFCJJF9989@JJJFJFFFHJJGJHJIJJJIJJGHJFIFJJJIJFIJJJJJJIJJFFDCADHJHJHJJHJJJJJ22238670--,>A;>A@BJIJJGDCE>A?=<:;?IHEFCBCCBA??*))*20,'%%%&'%$$'%&&&&'($$$%&&%$%%&(()(()&$$#$#$%$$$$&$$%')''%)*%%%$$'//+&&'&*++--)''%&&&&'&%%%%%&'(((&%%%%%$%$%$%%&$#$%'&&'(+('&%#$%%%$%,--/*(('%%(*,9=<B9733320-,,/20112000/45''&&(&%%%)&))(()''++--+''')81/////111./*+94-.9:EJJEG>@>9AGAADIIJIB@=9>@61116@:6334<EEGJGFJIGJAAAAJIHGFGHJJI6566;0)(&/((6.17GBA?>?HJJJJIJGJE?>?=;:;=IEJJ?@?BA>?<=FDJJ>FFIGGFIGGGJHJJDJJJHJGFFBAACIJDDEJEA@36783++++.>ACCIEDJHJHGHJGIIHHJJIJJJJJJF@AACJJJJIHJJJJJJJJJFJJJJJHGJJJGJJJJJGIIJJJIJJJJJJJHGDCCJGJJJJIHHHIHEEEII1111GEE8889ADE@CC@AAAAEI9999GGIIGHGF99BEEGFJJJJGJIGJJJJ?A++7<BA@??@5.---,+++00//111111@CBGJHGJJJHEJJJJHJDECAAJGHDGJEHHJ><=DJHJHGJJJJJJDHEB?@?<;;=GCBAA>??@;<:DC?A?EFFEHGGDEJJJJHJGJJHIHEFGDJJJEHECHDIJJJJJJHJFIJJJIJJJJIHJJGG:::;HJJFJIEJHJGJJJIGJJJJIJJGFGIJIIJJJJJJJJIJFJJJJJJJJJJJJJJJHFJJJJGHJJFA322290047BFFFEFJFJHJJJHJJJIJABHJJJDCHBFFHFJIJJJGFE===>:774456?AEJEHJJJJGFEGCC;55:<JJ''''EDCCCFBA''')''(%%%)'''1,---2@??AJGHJIGJFHIB@A../BACJJJJJGJFHH8777J=:82-+++/.-/1,*,,.,((()(&&*((('&&,*)-/;=><<8666,,,**))12250247DFFDAEEC<;:;?GE@JEIFJJJGCDBIJ;<=>JGFEGJHB7''&'%%%##$$$%&&%&$&%$$%%'///7<65872.----77;:@@AIHJJHGEGFGGGGJHEFFGHHHIFHGIJJJDAA<<++0/1./2,-1456<JGBDCAACICJJCCCBEECEFJIDCBCJG</-(*'
@Glass_T7V_17_D3_14_2_38
TTAATCAGTGAGGCACCTATCTCAGCGAAATATTGTATTTCGTTCATCCATCCTACCTAACCCCCGTCGTGTAGATAACTACGATACGGAGGCTACCATGTGGCCCCAGTGCTGCAATGATACCGCGAGACCCACCGCTCTTCACCGGCTCCAGATTTATCAGCAATGAACGGCACCGGAGCCAGCGCAGAAGTGGTCCTGCAACTTTATCCGCCTCCATCCAGTCTATTCCATGGTGCCGCCTGACGTCTAAGAAACCGTATCATGACATTAACCTATAAAAATAGGCGTATCACGAGGCAGAATTTCAGATAAAAAAAATCCTTAGCTTTCGCTAAGGATGATTTCTGGAATTCGCAGCCGCTTCTAGAGTTGACAGCTAGCTCAGTCCTAGGGACTATGCTAGCTACTGAGGAAGCTTTTGGGATCAAGCTATGAAGGACGCAAAGAGGGAACTGAACGCTTTACTAGAGAAAGAGGAGAAATACTAGATGGGTCAAAGTAGCGATGAAGCCAACGCTACCGTTGCAGGGCGGTTTGCGCTGCCCTGAGTGCCACCTTTGGCTTACGGGGATCGCGTACGCAGAGAAAGATCTGGTGCCGCTTGGCAGGGTCAAGTCGTCGGTTGGTATTGCACAAAACTCACTCCTGAAGGCTATGCGGTGGCGTCCGAATCCCACCCAGGCTCAGTGCAAATTTATCCTGTGGCTGCACTTGAACGTGTGGCCTAATAACTCGGTACCAAATTCCAAAAAGAGCCTCCGAAAGGGGGGCCTTTTGTCGTTTTGGCGTTAGCATCCACCTGTGCGGACCTCGGTACCGATTGCCAGAAAGAGACGCTTTCGAGCGTCTTTTTGGTTTTAGGTCCATCAGTGGCGCGCTTCCGTTCCTTCGTTTTCTCTCGTTGGAAGAAGAAACGAGAAACTAAATACTAGAGTCACACAGGACTACTAGATGATGCAAACCGTTTTAGCGAAAATCGCCGCAGACAAGGCGATTTGGGTAGAAGCCCGCAACAGCAGCAACCGCTGGCCAGCTTTCAGAATAAGGTCGCGAGCACGCGACATTTTTATGATGCGCTACAGGGTGCGCGCACGGCGTTTATTCTGTGAGTGCCAAGAACGTTCAGCCGTCAAAAGGCGTAGATCGTGATGATTTCGATCCAGCACGCATTGCCGCCATTTATAAACATTACGCTTCGGCAATTTCGGTGCTGACTGATGAGAAATATTTTCAGGGGAGCTTAATTTATCCCCATCGTCAGCCAAATAGCTTAACCGATTTTATGTAAAGACTTCATTATCGACCCTTACCAGATCTGGCGCGCTATTACCAGGCCGATGCCTGCTTATTAATGCTTTCAGTACTCGATAACCAACCAGATCCGCCAGCTGCGCGTCGCTCACAGTCTGGAGATGGGGGTGCTGACCGAAGTCAGTAATGAAGAGGAACAGGAGCGCGCCATTGCATTGGGAGCGGAGAAGGTCGTTGGCATCGACGACCGCGATCTGCGTGATTTGTCGATTGATCTCAACCGTACCCGCGAGCTTGCGCCGAAACTGGGGCACAACGTGACGTGGTGATCGGCAACCCGGCATCAATACTTACGCTCAGGTGCGCAAGTTCCACCCGCTTTCACTAACGGTTTTCTGATTGGTTCGGCGTTGATGGCCCGTCTGACGATTGCCGCACCGGACCGTGCGCGGGTGTTGCTGGGTGGGACTAATCTGGCCTGACGCGTGGGCAAGATGCTAAAGCAGCTTATGACGCGGGCGCGATTTACGGTGGGTTGATTTTTGTTGCGACATCACCGCGTTGCGTCAACGTTGAACAGGCGCAGGAAGATGATGGCTGCGGCACCGGTTGCAGTATGTTGGCGTGTCCGCAATCACGATATTGCCGATGTGGTGGACGGAGCGTTATCGCTGGCGGCAGTGCAACTGCATGGTAATGATCGAAGCAGCTGTATATCGATACGCTGCGTGAAGCTCTGCCAGCACATGTTGCCGTCTGGAAAGCGTTTAACGTTGGTGAAACCCTACAGCCGCGAGTTTCAGCACGTTCATAAATATCTTTTTGACCGGCCAGGTGGAAGCACGGCATGTTTTCTGACTGGTCACTATTAAATGGTCAATCGCTTGGCAACGTTCTGCTGGCGGGGGGCTTAGGCGCAGATAACTGCGTGGAAGCGGCACAAACCGGCTGCGCCGGACTTATTTTAATTCTGCTGTACGTCGCAACCGGGCATCAAAGACGCACGTCTTTTGGCCTCGGTTTTCCAGACGCTGCGCGCATATTAATAACTCGGTACCAAAGACGAACGATAAGACGCTGAAGCGTCTTTTTTCGTTTTGGTCCTTTGAAGTTTAGGGGATAGTCCAATTATTGAAGGCCTCCCCTAACGGGGGGCCTTTGTTTGTTTCTGGTCTCCCCTCTGCTCCGTAGCGGCCGCTGCAGTCCGGCAAAAAAGGGCAAGGTGTCACCACCCTGCCCTTTTTCTTTAAAACCGAAAAGATTACTTCGCGTTATGCCGCTCCTCGCTCACTGACTCGCTGCACTCGAGTCCGGCTAACCGCTGATCACTCACTCAAAGGCGGTAATTTACCAATGCTTAATCAGTGAGGCACCTATCTGAGCGAATGTTTTATTTCGTTCATCCATAGTTGCCTGACTCCCGTAATCTGTAGATAACTACGATACGGGAAGACTATTCATCTGGCCCCAGTGCTGCAATGATACCGGCGAGGATTCCACGCTCACCGGCTCCAGATTTATCAGCAATAAACCAGCCAGCCGGAAGGGCCGAGCGCAGAAGTGGTACTGCAACTTTATCCGCCTCCATCCCGTATTAATTGTTCAGGGAAGCTGAGTCATGACGCGCCAGTTAATAGTTTGCGCAACGTTGTTGCCATTGCTACAGGCATCGTGGTGTCACGCTCGTCGTTTGGTATGGCTTCATTCAGCTCCGGTTCCCAACGATCAAGGCGAGTTACATGATCCCCATGTTGTACAAAAGCGGTTAGCTCCTCTTCGGTCCTCCGATCGTTGTCAGAGAAGTAAGTTGGCCGCAGTGTTATCACTCAGTGGTTATGGCAGCACTGCATAATACTCTTGTCATGCCATCCGTAAGATGCTTTTATATCGTTCTGGTAAGTACGACCAGAATTAATTATGAGAATAGTGTATGCGGCGACCGAGTTGCTCTTACGGCGTCAATACGGGAACATGCCGCACATTAGCAGAACTTTAAAAGTGCTCATCATTGGAAAACGTTCTTCGGGGCGAAAACTCTAGAGGATCTTGCCGCTGAGATCCAGTTCGATGTAACCCACTCGTGCACCCAACTGATCTTCAGCATCTTTTACTTTCACCAGCGTTACTGGGTGAGCAAAAACAGGAAGGCAAAATGCCGCGAAAAAAAGGGAATAAGGGCGACACGGAAATGTTGAATGCTGGTACTTCTTCCTTTTTCAATATTATTGAAGCATTTATGCGGTTATCTTCTCATCAGCGGATACATATTTGAAATGTATTTAGATCACGCATCTTCCCGACAACGCAGACCGTTCCGTGGCAAAGCAAAAGTTCAAAATCACCAACTGGTCCACCTACAACAAAGCTCTCATCAACCGTGGCTCCTTCACTTCTGGCTGGATGATGGGGCGATTCCAGCCTGGTCTGAGTGGCCGCAACACCTTCTTCACCAGGCAGACCTTGAGCGCTAGCGGAGTGTATACTGGCTTACTATGTTGGCGCTGATGAGGGTGTCGTTATGATGCTTGATGTGGCAGGAAAAAAAGGCTGCACCGGTAACGACAGAATATGTGATACAGGATATATTCCGCTTCCTCGCTCACTGACTCGCTACGCTCGGTCGTTCGACTGCGGCGAGCGGAAATGGCTTACGAACGGGGCGGGATTTGGAAGATGCAGAGGAAGATACTTAACAGGGAAGTGAGAGGGCCGCGGCGAAGCCATTTCCCCGTGCGGCTTCGCCCCCTGACAAGCGCTCACGAAATCTGACGCTCAAATCAGTGGTGGCGAAACCCGACAGGACTATAAAGATACCAGGCGTTAGGCTTGGCGGCTCCCTGGTGCGCTGCTCCCTGTTCCTGCCTTTCGGTTTACCGGTGTCATTCCGCTGTTATGGCCGCGTTTGTCTCATTCCACGCCTGACACTCAGTCCGGGTAGGCAGCGCTCCAAGCTGGACTGTATGCGCCGACCCTCAGTCCGACCGCTGCGCCTTATCCGGTAACTATCGTCTTGAGTCCAACCCGGAAAGACATGCAAAAGCACCACTGGCAGCAGCCACTGGTAATTCATTTAGAGGAGTTAGTCTTGAAGTCATGCGCCGGTTAAGGCTAAACTGAAAGGACAAGTTTTGGTGACTGCGCTCCTCCGAGCCAGTTACCTCGGTTCAAAGAGTTGGTGTCGTTCAGAACCTCGAAAAACCGCCTGCAAGGCGGTTTTTCGTTTCAGAGCAAGAGATTACGCAGACCAAAACAATCTAGAGAAAAATCATCTTATTAAGGGGTCTGACGCTCAGTGGAACGAAAACTCACGTTAAGGATTTTGGTCATGAGATTATCAAAAAGGATCTTCACCTAGATCCTTTTAAATTAAAAATGAAGTTTTAAATCAATCTAAAGTATATATGAGTAAACTTGGTCTGACGTG
+
CCFJJ5555FJGDCDDDD;;@8,,10/(',')((%&&&&('&'''()(('(''*&%%&%$$$%-..445;@E<;:;66651/../**))(''''(*+&(&&&)--,+(((()'''114***(&&%&%%&.1+*))*&')),+*+CBBCBIJFED=<;/*66442*****('%%%%&&%)))((())/9234<>A99:9><=@BAAIJJJJGE?HEE=83E:988<59744466;>>@>80(((),,,**))('(((())&%#&''('*++,657>?A@@?@JGJJJJJJHGHJJJJFHFJJHGG@@BB42228645CJJJJJJGFHIGGCDJGBBA=???@A'''':463.,-*,''&(*-.****15557<;8/::JHJFGEEHIEGJJGJEBBBJJIJHJDD+***+55.-/.*()%%&10***,34667EDDC877>BCCAA;;;@<9<BBFAC////+***6'''&%%.7487;>>;ADJJJEB=7557?BDHJJBHHJJHHCDDCIGJJJ;::7992100331110755*((')'&%%,**,/5//09:?<732048);==E8,(((@@>@765699<<9-)+)////..31//..,+))**3@DJGEG986463113==?HFFEEGDBG12++,,73*+333333;>@B---.GF=<8+++)+,-**,(*21.0013?<3:::DIFJ@>;<FC:<5444734GJJFFCBBCGGJHJJIC1//0*****)+((--77779=;@0-*)*5762,((,27/>@CJEGGE?=;9A=<0'%&''//*'%$#$$$$%'/058;9?><>@@@:::5445585(&&())('*)-1?@@<=<;@?C8655:@B=86DD>,(((50&%$#$##%'')),--,-,,0/)'%%%-3)5&';BJHE?;;A=>>;B?@=:5/*,4/5-,,-;8655AEA>=43669;:;7622;;<<:8744=JFHJJJGHJJGEFFEJGHEEJD@>:,((-./:?@ACECFFCEEEFFJC?<>><766661*))%%&&))*111566)((*31.&(,)&&*,.*))+.,++'&'.++,/,+,/***0;:??@FJJJJJJJ8777GECFD?ADDFHFGJJGFJB865/./29:@>7323620020.'&)*179>BJDGB?<(''****1=@BBA?;1.-.1HCEIEDCCADHFFJ;::787+))((1:<:96799<=:;BEFEDFFJJJGJJJJJGCDEFEJFJGJJJJIJJ:666652,(((%(,.3(&%&*-.:778899<@>..-))))'%%%%%%%%%++/56==JJGDED??D?<<+))+9/;8-==+*)*+,35@EC@?B972.../5443../++++3212-.,&&''')).0464511)'(((**'&%%%$%$&%%%&*)*''')(*-.84445=>/...B?><C>>111JJEC?>=>B:3012AA>@@AJI===<DFFEHFIIJHJJGC?A9/--++&$$$',4.&&&(&%&%-/...29:<:::)(():::BJEHJ?HDHJJIJJJJJF9888CCAFDJ@??@EEEFDEGAJEEJJGJJE@@@@JJJIB9=EJF@?>?D--,,-'%%')-,,'$$%((('''.1/0/-/.'&&((**,.&%%'(&&'(((**.*'&%%&$%%&+%&''&-./27<;>==>>??ECDHDDDEDFEBDE;9885++)*''.+*)'%''&&&'&$%%'('--.22*)*'%%%&*.*++)''''$$%&(***+35876523220358+)(*)&''*2;CJ)))*7'))+33546;==>::;;A;EEEJCCDBIJJJIFJJFGJJJHFJDJ@;;;<GCIB:6679?ACBCF@CDJ?><953((117;3++,CF@@A@=;;<?E40777252330///6113+*+,((.378:;JIFHJJBA@AC/**14458((((+'%&($$#'.////345BCE=AA@AAEFGHDAC@@A333.-*$$$%(*(),.+++-034357>@:::87.''378::37==B?DGCC<<<=1...)*%$%&,.200*))*'($$$%$$$'79;<322''''')(,(('(*,'()+&&&'.%%%$$&(,-))))-3(&%%%%'&'./)+(&'&&$$$&''%%%*+*&%$'))&&DACCCCEGHGJJJJH>>=>JJEHHDFDBCC:::8;10@BAHCJEJFJJJGDEDJJGC@><<=CJDFDCFCEJDF<;;<>;;CF>=>=EJH>=5//0588477=B;;:>?>7760.-*))*233>>ABBADFJJHJGGJC@@BC>>=>DDJ::::=53335.-,-)2:77=>4222338977:78?FEHJGFEJJEIJJJG8222AA((((::<=)((''&%%&(&&',/:?2000:@::>?GEHJFHFFJHHGJAJJJJHIFJJJJBAAACJGDFIIIGFJCBE;;EIJGJFGD==BE?**B?<CB@B8666955;<=54201*+,08BBAECG@=:89:?FFEHGDBBCJFCABEIJDBFGJEDEDC;<:=<511+-::9E70/;7<EIIB>>>FGJBDB;666<?@<<=56,*(%%'$%'''(),/44240//-00/1&&&%'&&'%&%%%'$$#####$$$%)(('17DCEJGJHJJGJJJGJJJJJJJHJJHFAA?1112;<===+**,)('&$$$$%''%&('&&',362.--+01---,..00//12:667)())/&$$$&$'(((+(**,,+**.05017910001/***./1168=???:99:@@;;667///01/))'%&&'&%&%&(-78>211)',(2**)58;AEFHIEGJJIGJFJF<4440.-.1,-341)0)111102=998889+)(*(&&())***+*+*)&''&))((''(&'&&))+/7685('''':D>=5.)''%%$$%,-168.,,,8@@G9999DEGJIJJJJGJJHJJJIHJJJGJEJDDGGJGFGCGCCDE?>==?D9771002<9899?=>@A<(&&&&+''**+5:AFDFIJGI33332113>EBBCCBFA@<<=65:31++.6//(''+000103231012)'&'$%25::=<<<@?=>>?AA@@977641EIJJJIJJJJJGHGIJJFDD762((()((4689999@AA((((((''&&%')%$$$&+'-1456:?;<<:7E===?>87679910(*&%%%$$%&2))(*,'%%%&&((+*)''&&%'''.///7888@ECDC988.,-1+(('(&)*''+&($$&(++(*(('''))'$$$$%%$%%%((+''+,277499@>DBJJGGJJEHJJJJJJHJJFIFFIHB114345DI9769=74.-)()&&,+**)%%&'+,.-/38<FGDCEA?>@?C;:;==887----22293/54744;664(57BHJIFJGI@<<=@<;;;;B?/5;)))*23D====CEAFJJJHGGIFIHBBBHJ?=0-)''*-1:=><?>@?<;:79DB==<1000;;330.+(((*(&&&''(%%%%&?8:?CDBBAAABBEC<CF@A?<4222(%%&,-.(8;@==;66323*))*--..30/0,,,+%%(+).,('',%$%'),,,,,,,,0)('&,7<?BDFGAA@@888/+(()GJFBBDCGJJJJJHJ@>>FCJJJJJJJJJGJ1111HIFEFJJJJHIFC=;5;JGEJGIEJJCA@83-/(+143+3369?=:9:=>?310127775610412EGFJ<<5434)((*''&&&'(()/&&&%'''',,.<9721/,&&''1163356<JJGECIJ?>?>EEGHHIHID@?>361----.<?5546<73*)))'''(*(%$%$%%%').85512027?AA?>443311)()0.,,)))(((((((()222232299FCC9;:8:<>GFDJJJDEFE??>;7-+++:DDJJJJJGFFD===;9<::;;DDF@>>>1,)*8A;;<>A?>2,,**)(''&%$'&'&$%&*'(&'**))-23;>>;75566:DFHJDJJJJJGHGHJJJEGE>??-))).8)((*)+*+*,*'$%&)+(')/0/73///*('(,+)&%'4469<77...&&&'.11611DEGGEGGJGJHJJEA9998>==>@?DDB>A?<883/00-,,,%$$$$&,-9--,,//00('''(%%%'&&&***../*6.34>@EJAHGIJHIFC@<<=;<CDDDA==@@EJGDFHHJIJJJHJGJIFJGJJJJGFFIJFFJJ77761,+*,0236;::9)(&&).-.049<CBBCJHEC554300'&'%&)$#%+./2556BBIDBABACFE;<>?5DAEGFJCC>=>732223356888:C<DDJJJJJFH@BA@CHGHEB@@=?>BJHIGECCDEFD++++04-%%%&)()*/11=;:;;AABEACJGJHIGJJGEEEFGDABBBFG>33335340455,,,2488889>DGCB>;3223C@77))))<2113368970//11-,**,(%%$(-++&$$&))&&,**+)+45CJA<;9<:5BB@@ACG874132:-*++4743349***+()(%%%%(..**+,-012)(((1(&%().*'(*'&&&(('/234CFIJJHEJJJGFE@BAACCGIB<?>BG;::9>///,.-.---.55>?77:9==<?B::8688BC@?=><<:*)((,('**+::;<@@BEDEDDJFIFGIHHJGJGJJIH1111GCCDJGJJEIEFJJJFJFJJJD8'''%&&%&%'$
@Glass_T7V_17_D3_14_2_39
CGTAGTTATCTACACGACGGGGAGTCAGGCAACTATGGATGAACGAAATAGAACGCTGAGATAGGTGCCTCACTGATTAAGCATTGGTAACTGTCAGACCAAGTTTACTCATATATACTTTAATTGATTTAAAACTTCATTTTTAATTTAAAAGGATCTAGGTGAAGATCCTTTTTGATCATAACAAAATCCCTTAACGTCGTTTTTCGTTCCACTCGTAACATGCAACACCCTTAATAAGATGATCTTCTTGAGATCGTTTTAGTACTAATGTCTTGTTGTGAAACGAAAAAACCGCCTTGCAGGGCGGTTTTTCGAAGGTTCTCTGAGCTACCAACTCTTTGAACCGAGGTAACTGGCTTGGAGGAGCGCAGTCACCAAAACTTGTCCTTTCAGTTTTAGCCTTAACCGGCGCATGACTTAAGACTAACTCCTCTAAATCAATTACCAGTGGCTGCTGCCAGTGGTGCTTTTGCATGTCTTTCCGGGTTGGACTCAAGACGATAGTTACCGGATAAGGCGCAGCGGTCGGACTGAACAGGGGGTTCGTGCATACAGTCCAGCTTGGAGCGAACTGCCTACCCGGAACTGAGTGTCAGGCGTGGAATGAGACAAACGCGGAGATAACAGCGGAATGACACCGGTAAACCGAAAGGCAGGAACAGGAGAGCGCACGAGGGAGCCGCCAGGGGGAAACGCCTGGTATCTTTATAGTCCTGTCGGGTTTCGCCACCACTGATTTTGACGTCAGATTTCGTGATGCTTGTCAGGGGGGCGAGAGCCTATGGAAAAACGGCTTTGCCGCGGCCCTCTCACTTCCCTGTTAAGTATCTTCCTGGCATCTTCCAGGAGATCTTCCGCCCGTTCGTAAGCCATTTCCGCTCGCCGCAGTCGAACGACCGAGCGTAGCGAGTCAGTGAGCGAGGAAGCGGAATATATCCTGTATCACATATTCTGCTGACGCACCGGTGCAGCCTTCTCCTGCCACATGAAGCACTTCACTGACACCCTCATCAGTGCCAACATCGTGAGCCGGTGCTGACGCTAACGCTGAGGTCTGCCTCGTGAAGGAGGAGCTCTGACTCATACCAGGCCTGAATCGCCCCATCATCCAGCCAGAAAGTGAGGGAGCCACGGTTGATGAGAGCTTTGTTGTAGGTGGACCAGTTGGTGATTTTGAATCTTTGCTTTGCCACGGAACGGTCTGCGTTGTCGGGAAGATGCGTGATCTGATGCGTTGGATCTGTATCCGCTCATGAGACAATAACCCTGATAAATGCTTCAATAATATTGAAAAAGGAAGAGTATGAGTATTCAACATTTCCGTGTCGCCCTTATTCCCTTTTTTGCGGCATTTTGCCTTCCTGTTTTTGCTAAGCCAGAAACGCTGGTGAAAGTAAAAGATGCTGAAGATCAGTTGGGTGCACGAGTGGGTTACATCGAACTGGATCTCAACAGCGGTAAGATCCTTGAGAGTTTTCCCCGAAGAACGTTTTCCAATGATGAGCACTTTTAAAGTTCTGCTATGTGGCGCGGTATTATCCGTATTGACGCCGGGCAGGAGCGAACTCGGTCGCCGCATACACTATTCTCAGAATGACTTGGTTGAGTACTCACCAGTCACAGAAAAGCATCTTACGGATGGCATGACAGTAAGAGAATTATGCAGTGCTGCCATAACCATCAGTGATGACCTGCGGCCAACTTACTTCTGACAACGATCGGAGGACCGAAGGAGCTAACCGCTTTTTTTGCACAACATGGGGGATCATGTAACTCGCCTTGATCGTTGGGAACCGGAGCTGAATGAAGCCATACCAAACGACGAGCGTGACACCACGATGCCTGTAGCAATGGCAACTAAGCGTTGCGCAAACTATTAACTGGCGAACTACTTACTCTAGCTTCCCGGCAACAATTAATAGACTGGATGGAGGCGGGATTGGTGCAGGACCACTTCTGCGCTCGGCCCTTCCGGCTGGCTGGTTTATTGCTGATAATACGGCGGCCGGTGAGCGTGCGCTCTGCGGTATCATTGCAGCACTGGGGCCAGATGGTAAGCCCTCCCGTATCGTAGTTATCTACACGACGGGGAGTCAGGCAACTATGGATGAACGAAATAGACAGATCGCTGAGATAGGTGCCTCACTGATTAAGCATTGGTAAATTACCGCCTTTGAGTGAGCTGATACCGCTCGCCGCAGCCGAACGACCGAGCGCAGCGAGTCGTGAGCGAGGAAGCCTGCATAACGCGAAGTAATCTTTTCGGTTTTAAAGAAAAGGGCGGGGTGGTGACACCTGCCCTTTTTTGCCGGACTGCAGCGGCCGCTACTAGTAGGGAGACCAGAAACAAAAAAAGGCCCCCCGTAGGGAGGCCTTCAATAATTGGACTATCCCCTAAACTTCAAAGGACCAAAACGAAAAAAGACGCTTTTCAGCGTCTTATTGTTCGTCTTTGGTACCGAGTTATTAATATGCGCGCAGCGTCTGGAAAACCGAGGCCAAAAGACATGCGCGTCTTTGATGCCCAGGTACGAACTCTACAGCAGAATTAAAATCAAGTCCGGCGCAGCCAGGTTTGTGCCGCTTCCACGCAGTTATCTGCGCCTAAGCCCCCCGCCAGCAGAACGTTGCCAAGCGATTGACCATTTAATAGTGACCAGTCAAAACGTTGCCCGCTTCCACCCTGGCCGTTGTCTAAAACATATTTATCAACGTGCTGAAACTCGCCAGGCAGCGTTTTCACCGACGCTTAATGCTTTCCAGATGGCAACATGTGCTGGCAGAGCTTCACGCAGCGTATCGATATACAGCTGTTCTTCATTACCATGCAGTTGCACTGCCGCCAGCGATAACACCTTAGCTTTGTCCACCACATCGGCAATATCGTGATTGCGGAACACGCCAACATACTGCAACGGTGCCGCAGCCATCACTTCCTGCGCCTGTCAACGTTGACGCAACGCGGTGATGTCGCAACAAAAATCAACCCACCGTAAATCGCGCCCGCGTCATAAGCTGCTTTAGCATCTTGCCCACGCGTCAGGCCACATACTTTATTCTCACCCAGCAACACCCGGCGCACGGCGGCGTGCAAATCGTCATGGGCCATCGACGCCGAACCAATCAGAAAACCGTTAGCGAAGTGGCTTAACGCGCACCTGAGCGTAAGTATTGATGCCGGATTCGCTGATTACCGTCACGTTGTGCCAGAACCGGGCTGCGCGGGCGGCGGTTTGAGATCAAATCGACAAATCCACGATGATATTGATGCCAACAACCTGCTGCCCGATGCAATGGCGCGCTCCTGTTCCCTCTTCATTACCTGACTCGGTTAACGCCATCTCCAACTGTGAGCGACGGCGGCAAGCTGGCGATATTGGTCGTCATCCAGTACTGAAAGCATTAATAAGCAGGCATCGGCCTGGTAATGGCGCGCAGGATGGATCTGGTAAGGGTCGATAATGAAGTCTTTACATAAAATCGGCTGCGGGGCGATTTGGCTGACGATGGGGAGGAAATTAAAGCTCCCTGAAAATATTTCTCATCAGTCAGCACCGAAATTGCCGAAGCGTAATGTTTATAAATGGCGGCAATGCGTGCTGGATCGAAATCATCACGGATCACGCCTTTTGACGGCGACGCTTTCTTGCACTCCAGAATAAACGCCGTGCGCGCACCCTGTAGCGCATCATAAAAATGTCGCGTGCTCGGCTGAACCTCATTCTGAAAACTGGCCAGCGGTTGCTGCTGTTTGCGGGCTTCTACCCAAATCGCCTTGTCTGCGACGATTTTCGCTAAAACGGTTTGCATCATCTAGTAGTCCTGTGTGACTCTAGTCTTGAGCTTTCTCGTTTCTTCTTCTTCCAACGAGAGAAAACGAGGAACTAAGCGCGCCACTCGATGGACCAAAACGAAAAAACAGCTCGAAAGCGTCTCTTTTCTGAATTCGGTACCGAGGTCCGCACAGGTGGATGCGGACCAAAACGAAAAAAGGCCCCCCTTTCGGGAGCCTCTTCTGGAATTTGGTACCGAGTTATTAGGCCACACGTTCAAGTGCAGCCACAGGATAAATTTGCACTGAGCCTGGGTGGGATTCGGACTCGACCGCATAGCCTTAGGGAGTAGTTTGTGTGCAATACCAAGCGACAACTTGACCCTGCCAAGCGGCACCAGATTCTTTGCGTTACGCAATCCCCTAAGCCAAAGGTGGCACTCAGGGGAAGCGCAAATCCCCTGCAACGGGAGCGTTGGCTTCATCGCTACTTTGACCCATCTAGTATTTCTCCTCTTCTCTAGTAAAGTGTTTAGTTCCCTCTTGCGTCCTTCATAGCTTGATCCGAAAAGTTCTCTCATAGCTAGCATAGTCCCTAGGACTGAGCTAGCTGTCAACTCTAGAAGCGGCCGCGAATTCCAGAAATCATCCTTAGCGAAAGCTAAGGATTTTTTTATCTGAAATTCTGCTCAGTGATACGCACTTTTTATAGGTTAATGTCATGATAATAATGGTTTCTTAGACGTCAGGTGGCACCATGGAATAGACTGGATGGAGGCGGATAAAGTTGCAGGACCACTTCTGCGCTCGGCCCTTCCGGCTGGCTGGTTTATTGCTGATAAATCTGGAGCCGGTGAGCGTGGGTCTCGTTATCATTGCAGCACTAAGACGGTGGCG
+
FHJJGEJJGGFEEJHFCC@ABJJJJEFJIE2224;;++++)(((5)(,)('&(&&'6100?EGFGHGHGFJJJJHJHJJJIJ@@>55455,,++++469;;A@A@B:7745522.544872+/-,'&&-/.67F?>=;:?@JJJIHIJGJFGHHEFJF>669<:::('''+++021)'&$#&**.++.45+)(')/2=('&%%%'38500249../(&''(+*+%%$%'))*-.2,1@A??=?000041(*)&'&&&&)))2<%$$$%&&,4..****+,(((-10/.02<BBGIGEDHFJIGFGFJJIIGJJJJF@@AEGJGE@><<;::;<JJJJJJEFDA;<<?JDGFJJJGIGBCC@867;@BBIJJGIJJJEDJFEGJEHHFF0../1()((*-//11141)6:<;<<;;;;99994-+'0&')55666?12>@HECCBCIIEICEJJJJJI8777IFHHJGJJE??HJE@?@JHDDDCDB9EHHHD???B@?CBEJGJJJHFJDJJ@IJJIJJJHJIFIG@?;9/,-15****+*+1BD))))?EHHJCHJJIJJGHJJEBBACJ@>>>D@AA=::?;8JJJFDFGECFE:::=:DB:.+0,+)));3111+,++$$$$'*-7AGFJGJHJJJFJJFEJHIGJGFFEGFJFIJIJHHGJIFJIJHIJGG122HCBB>>?D>;@JHJJJJJJHGDDDEJJJHIHFHE8777=/AGD?@@FJIHCEFDJJGFJEC<>>;-)'(*55558>>>>?JJJIFGJDD21136B@=:6)()()),()48:AFJJFJJFJJHGIJGJDFJHJDEA@HJIJJJJHJJC6/(+*/**+&&&'')6778B;,(*-(*%%%,,+.-114-AFEJDGJHJE@??@E@56<<=EGIE>?>?9999?>>?3337?C??D>;66/0//++++5=>HJJJJJDBJHJI67558----@DHHJCAAJJJJJHJJJJJGHIHJHHHDC;.+%'&+):=GCJGJJJJGFJJJJJHFHCED@EDHGCAGJFJFJJJ@>>>@)))&'''/(%%%%%$###$%%%%&*))23466966774+***1-.+*,+'$%$%').22343688DGBCB6B>=9..-.1,,*()@AAA@B@EJJJJJJJEJJJHJJJJGIFJJJG?=<CCEEFJHFJGJIJJFAA?889JJJJJIFJJHJE))(%%$%&%(+-82CGCJACJJJJJFFJFIEHJFJFCEFEFIFJEF8711112'&'&'%%&&'('&%$(..<CJJGJIJJIJJJDFFHJIIJJGHFIJJJJFHHIIHHJIHJJE==28JJJJJHJEGJB?2222=CC@CIFJJIJJGCGJJGABC80922A@H?>7DEDGCBBDJ??==B>7;1<.C?AA>@?A322***+--;:BJHHJJJJJJIIGHJD@FJGGJHGHEJIEC<,***=@ADJ?;876779=>?IGGGDDB>11126657:632::;FIHFJD>===A<:3..9DEC;A=/))459DJJJIDJJJJJJFIJJJIECDJJJGFHJJFJHJIHJHGGGEIJJJJJGJJJIJHIB74(EFHJJJJIHJGFEA554446.--.:DFHEGJFIJEFHJJJIJG@A9767>DGJDCDCEFHDGJEGDA6556DABCII???=CJIJJJIHJGJGFJJJJJJJJJJDC>;4311110253231*(),0<@@BE>FHJJIE8-,,.111&%%$&'144385446@65453<78=??@---,222@76-.-<>GJFJFJEJJGCCDG>JGJJJFHJ???89669HBBAB?>****6:74655612>>BFA?@AEACEFFJFCD?67==>>@IJGJGIIJJJJHJJFJIEJJJJHHJJHJJJIJJJGJGDCC---/60&%$$$$%)++)(///32**++,/:;@BHJIFJJJFFHFE=AB?@=;:765;3.@@EJJFJIDDDFJIJHB@=:<C:;>>80,''&&'()$%&'0229?<==FIJJIDJGDJIGJJI>@IHDEJJFJJJJJGGEJGHGGJD62('&$$%'&&'455*)()++))(((%%%&'*,/1236677;;?@A@@EIHEEFGDIDJJJHGGJIJ<<@;JJJEJHGDFGGHIJIJGEFEEEDJJJGEIDIED<<<=GJBBCDJJJJGDDIC/----*---::A@><==??@B<===877/,/2344BCDDCEEHHHJJJDCCCBCJJJEJHJFEJFJJJFIHJ>>>878@DHCCBCHFHJFIFDFBEDJJFEGEFFJ=111=<>@>=B=IHHDGHJJEFHIDDEDADDBD;,+,1?>A@@AFI*()--07=<>@A000;<<;<;>=9993++842998?A32228436455675556211/.+'23---.BEECCDDBBHFJEJHJJJHEJGJI@?:8018=@EC@@BB3111353:>;<<>AB>9@>>::EEDGDFFIJGDFBAJFGB7779JJJJFFDEFIJHJJHFJIHEJ=<:8750./-.2.,2333510128<EFIJIGGIJHEDH222,,,,34BJIJFHFHJIJHAEFJJF7.-..2-*5569=@DDFJC=0/,,**'')&*11?AJGJJIGJIJJJHHG>=<<=@D4DCJJEDA<*)(&+FBC<<=6676:;:DDC))0000CEDA@@CEDHHJEHFJJJJIJJJJJJIJJJIJJJJJJJEFIEGJJJJGJJJGGJJGJJJIJHJJJJJJJFEJHJJHABAAFJDDECGJJFJHJJIJJCDCJJH??=:;;6;45GJJIJJJIJJJJJJ00,,03*&''''')***,.,../45445BEECDHCF>C?>=@?000....5688<I;;;;@>=8:FEEIJGHJHJHFJJJGIJCB:>@BA9::4851&***+??B?==>>BABBJGJHHJIHGGJHJIGFDEC9<=?BGGJJHGFFGJJJEFHHJJHHHFGIDIJHJIJIJGHJJGJIJJJJDFEFFIFIJGHJGJGJJJJFGGH@?@FFHGIHJE@-,+)%%&(+000<DFEEEGEJGGJJJGGJ:551233CJIBBADFEHJGJJJGIIHJHJJHFHG;;;;;::::@BEIGIJJIJJJJIJIIJJJJEEC<<>;60,,1--.0136<5=??BBBEGBBFDIGJDEDEJJJJFJJAA@@IGBBBEFEFCCACADACCEIJEE+(&'(//++-4=BECGJHJJJJIIJIJHGJJJJJJHGEIFA<*$$&()***.--.33=>>FCJFFFDHJIAJJIJJIJJFJJHGIF::545311&%$&)'))%####$$%%$#$$&'((&%$%%&%##$$%'&%'))&&&&&&'&%$'%%'%$$$$&#%$&**%%&%%%%&$%%$&&,'&&'*))*((('(&%&%%&'''&*+)'&'%##$%&'%%$%%%$%$%%&'')+(+(())&%&'0534@BCDCDFFEJH=<<=;85/66661100BEA@AFGJJHJJJJJEHJJJJFJEGJJGIJJJHJJIJHAA@AJJJH544%%%%'()'(.'('%%%)'&&',,)+0*'%%&++++++B===BAIJGF;:;AJ;:::851..0AAEBB6555JGJFJGGIGIIGJGIFHIJC444468''77:=>BJDGEE>>G?@FHIFJEDJIGFJFJHGJJGHJCCEDJJJJHHIEJIJJHJJFJIJEDG>=><A77323*((()(()..(&&&&)))01<<=AEJFIJHFJJFFGEJFDFBBBAFIFHHJJIGJJJJJJJJGFFJFGJEIJBH@?CBHJJJEGIGGIC@A>=@CHIFJE>>?@IJJIJIJJJJJFEDACFBBEFGIIIGCJJJEAA@BFAC@BFFJHEGEHEJGHHJJHJJJHHHIJIEJCCDFJJFFFIGJJIJJJGJJICAEEJJJJDDDFJHIGIJFCDD;78.+'&'(.38::989.,&%%+,.)/-*))+-6<>AAG?>5*?.+*-*<>EC=JEJJHJJJFHJHJHJEEFDFFFFGDEBABBEGJABAAJGEFF@2224:6/.+(&(+5;AIIJDDEE333;8''''))+'&''+000;=>EBA9:9:@CJECDBDJHD?>???@EIJ778?JHIEBAAIJG9981*++00,(()('(&+AEJJJEFBCCBEHC86555<@?BCGIFJHDGJJJIDGDGE99:;=CFGIGHGIDD>>>?IFHFH=@<:9:>DEEFADDB?>>@CD<;683;;<EDHCC<'%%')&&&'()+*))*:=333481/((&&&,.///6346954842-.:777=>BBBDF84'21-(.11/()99''(;?AJJ>>AEEGGIJHJJ;>?@@;;;:=HHD9966664(&&*33678:ACB@CFCBGB=<<>B>==@>@@=;<=9677;:>F;;;AEHCDDCHBBF963)+10;<@BJGIJJIJJHEJFCCJJ@?B4IJJGHJJIJJIEHC5-,+,96333DBDGGHCB'''''HJJJGJHJEGIJIJHHIHIJ>>>JECCJFJJ9776877?ADHHICFED??322:>=>?@?>?D@>=>@-C--BECIGEHBA;?AFJAG@JFHGD113AFJJJGFA-((/)**6621.,'&%%&.55BCDDIJJEHGGIEGHJJJJJJJJJIGJIJJG<<<==J8777DCGJIGGIJJJJJJJDDHFJHJJJGFHJHGFJJJFC333,---IHFF7778>EACAA<4133?;@=2::E=>FECED?BGJEAABBJJGJGIEGIJJGIJFJFHJHDJEDD8858330)&***678633**+*++%$$$%$%%$$$$
@Glass_T7V_17_D3_14_2_40
GCCACACGTTCAAGTGCAGCCACAGGATAAATTTGCACTGAGCCTGGGTGGATTCGGACTCGACCGCATAGCCTTCAGGAGTGAGTTTTGTGCAATACCAACCGACGACTTGACCCTGCCAAGCGGCACCAGATTTCTTGCGTACGCGATCCCCTAAGCCAAAGGTGGCACTCAGGGGAAGCGCAAACTCCCCTGCAACGGGAGCGTTGGCTTCATCGCTACTTTGACCCATCTAGTATTTCTCCTCTTTCTCTAGTAAAGTGTTTAGTTCCCTCTTTGCGTCCTTCATAGCTTGATCCGAAAAGTTCTCTAGTAGCTAGCATAGTCCCTAGGACTGGCTGACTGTCAACTCTAGAAGCGGCCGCGAATTCCAGAAATCATCCTTAGCGAAAGCTAAGGATTTTTTTTATCTGAAATTCTGCCTCGTGATACGCCTATTTTTATAGGTTAATGTCATGATAATAATGGTTTCTTAGACGTCAGGTGGCACCATGGAATAGACTGGATGGAGGCGGATAAACTTGCAGCCACTTCTGCGCTCGGCCCTTCCGGCTGGCTGGTTTATTGCTGATAAATCTGGAGCCGGTGAGCGTGGGTCTCGCGGTATCATTGCAGCACTGGGGCCAGATGGTAAGCCCTCCCGTATCGTAGTTATCTACACGACGGGGAGTCAGGCAACTATGGATGAACGAAATAGACAGATCGCTGAGATAGGTGCCTCACTGATTAAGCATTGGTAACTGTCAGACCAAGTTTACTCATATATACTTTAGATTGATTTAAAACTTCATTTTTAATTTAAAAGGATCTAGGTGAAGATCCTTTTTGATAATCTCATGACCAAAATCCCTTAACGTGAGTTTTCGTTCCACTGAGCGTCAGACCCCCTTAATAAGATGATCTTCTTGAGATCGTTTTGGTCTGCGCGTAATCTCTTGCTCTGAAAACGAAAAAACCGCCTTGCAGGGCGGTTTTTCGAAGGTTCTCTGAGCTACCAACTCTTTGAACCGAGGTAACTGGCTTGGAGGAGCGCAGTCACCAAAACTTGTCCTTTCAGTTTAGCCTTAACCGGCACTGACTTACCAAGAACTAACTCCTCTAAATCAATTACCAGTGGCTGCTGCCCAGTGGTGCTTTTGCATGTCTTTCCGGGTTGGACTCAAGACGATAGTTACCGGATAAGGCGCAGCGGTCGGACTGAACGGGGGGTTCGTGCATACAGTCCAGCTTGGAGCGAACTGCCTACCCGGAACTGAGTGTCAGGCGTGGAATGAGACAAACGCGGCCATAACAGCGGAATGACACCGGTAAACCGAAAGGCAGGAACAGGAGAGCGCACGAGGGAGCCGCAGGGGGAAACGCCGCCGTATCTTTATAGTCCCTGTCGGGTTTCGCCACCACTGATTTGAGCGTCAGATTTCGTGATGCTTGTCAGGGGGGCGGAGCCTATGGAAAAACGGCTTTGCCGCGGCCCTCTCACTTCCCTGTTAAGTATCTTCCTGGCATCTTCCAGGAAATGTCCGCCCGTTCGTAAGCCATTTCCGCTCGCCGCAGTCGAACGACCGAGCGTAGCGAGTCGAGTGAGCGAGGAAGCGGAATATACTCCTGTATCACATATTCTGCTGACGCACCGGTGCAGCCTTTTTTCTCCTGCCACATGAAGCACTTCACTGACACCCTCATCAGTGCCAACATAGTAAGCCAGTATACACTCCGCTAGCGCTGAGGTCTGCCTCGTGAAGAAGGTGTTGCTGACTCATACCAGGCCTGAATCGCCCCATCATCCAGCCAGAAAGTGAGGGAGCCACGGTTGATGAGAGCTTTGTTGTAGGTGGACCAGTTGGTGATTTTGAACTTTTGCTTTGCCACGGAACGGTCTGCGTTGTCGGGAAGATGCGTGATCTAAATACATTCAAATATGTATCCGCTCATGAGACAATAACCCTGATAAATGCTTCAATAATATTGAAAAAGGAAGGTTTTGAGTATCAACATTTAGTGTCGCCCTTATTCCCTTTTTGCGGCATTTTGCCTTCCCTGTTTTTGTTCACCCAGAAACGCTGGTGAAAGTAAAAGATGCTGAAGATCAGTTGGGTGTACGAGTGGGTTACATCGAACTGGATCTCAACAGCGGTAAGATCCTTGAGAGTTTTCGCCCCGAAGAACGTTTTCCAATGATGAGCACTTTTAAAGTTCTGCTATGTGGCGCGGTATTATCCCGTATTGACGCCGGGCAAGAGCAACTCGGTCGCCGCATACACTATTCTCAGAATGACTTGGTTGAGTACTCACCAGTCACAGAAAAGCATCTTACGGATGGCATGACAGTAAGAGAATTATGCAGTGCTGCCATAACCATCAGTGATAACACTGCGGCCAACTTACTTCTGACCGATCGGGAAGCCGGAGCTAACCGCTTTTTTGCACAACATGGGGGATCATGTGGGCAACTGGCCTTGATCGTTGGGAACCGGAGCTGAATGAAGCCATACCAAACGACGAGCGTGACACCACGATGCCTGTAGCAATGGCAACAACGTTGCGCAAACTATTAACTGGCGAACTATAGCTCCGGCAACAATTAATAGACTGGATGGAGGCGGATAAAGTTCCAGGACCACTTCTGCGCTCGGCCCTTCCGGCTGGCTGGTTTATTGCTGATAAATCTGGAGCCGGTGAGCGTGGGTCTCGCGGTATCATTGCAGCACTGGGGCCAGATGGTAAGCCCTCCCGTATCGTAGTTATCTACACGACGGGGAGTCAGGCAACTATGGATGAACGAAATAGACAGATCGCTGAGATAGGTGCCTCACTGATTAAGCATTGGTAAATTACCGCCTTTGAGTGAGCTGATACCGCTCGCCGCAGCCGAACGACCGAGCGCAGCGAGTCAGTGAGCGAGGAAGCCTGCATAACGCGAAGTAATCTTTTTTCGGTTTTAAAGAAAAAGGGCAGGGTGGTGACACCTTGCCCTTTTTGAGCTGCGAGCGGCCGCTACTCGTAGGAGACCAGAAACAAAAAAAGGCCCCCCGTTAGGGAGGCCTTCAATAATTGGACTATCCCCTAAACTTCAAAGGACCAAAACGAAAAAAGACGCTTTTCAGCGTCTTATTGTAGTTTTCAACGAGTTATTAATATGCGCGCAGCGTCTGGAAAACCGAGGCCAAAAGACGTGCGTCTTTGATGCCCGGTTGGACTACAGCAAAATTGAATACGAAGTCCGGCGCAGCCGGTTGTACAGCTCCACGCAGTTATCTGCGCCTAAGCCCCCCGCCAGCAGAACGTTGCCAAGCGATTGACCATTTAATAGTGACCAGTCAAAACGTTGCCCGCTTCCACCCTGGCCGTTGTCTAAAACATATTTATCAACGTGCTGAAACTCGCAGGGGCGGGCAGGGTTTCACCGACGCTTAATGCTTTCCAGATGGCAACATGTGCTGGCAGAGCTTGCCGGCGCGCGCGGCGTATTCGATATACAGCTGTTCTTCATTACCATGCAGTTGCACTGCCGCCAGCGATAACACCTTAGCTTTGTCCACCACATCGGCAATATCGTGATTGCGGAACACGCCAACATACTGCAACGGTGCCGCAGCCATCACTTCCTGCGCCTGTTCAACGTTGACGCAACGCGGTGATGCGCAACAAAAATCAACCCACCGTAAATCGCGCCCGCGTCATAAGCTGCTTAGCATCTTGCCCACGCGTCAGGCCACATACTTTATTCTCACCCAGCAACACCCGGCGCACGGCGGCGTGCAAATCGTCATGGCCATCAACACCGAACCAATCAGAAAACCGTTAGCGAAGTGGCTTAACTCGCGCACCTGAGCGTAAGTATTGATGCCGGATTCGCTGATTACCGTCACGTTGTGCCCCAGTTTCGGCGCAAGCTCGCGGGTACGGTTGAGATCAATCGACAAATCACGCAGATCGCGGTTGTTGATGCCAACGACCTTTGCTCCCGATGCAATGGCGCGCTCCTGTTCCTCTTCATTACTGACTTCGGGTCAGCACCCCCATCTCCAGACTGTGAGCGACGGCGGCAAGCTGGCGATATTGGTCGTCATCCAGTACTGAAAGCATTAATAAGCAGGCATCGGCCTGGTAATAGCGCGCCAGATAGATCTGGTAAGGGTCGATAATGAAGTCTTTACATAAAATCGGCTGCGGGGCGATTTGGCTGACGATGGGGAGGAAATTAAGAAGCTTCCCTGAAATATTTCTCATCAGTCAGCACCGAAATTGCCGAAGCGTAATGTTTATAAATGGCGGCAATGCGTGCTGGATCGAAATCATCACGGATCACGCCTTTTGACGGCGACGCTTTCTTGCACTCCAGAATAAACGCCGTGCGCGCACCCTGTAGCGCATCATAAAAATGTCGCGTGCTCGGCTGAACCTCATTCTGAAAACTGGCCAGCGGTTGCTGCTGTTTGCGGGCTTCTACCCAAATCGCCTTGTCTGCGACGATTTTCGCTAAAACGGTTTGCATCATCTAGTAGTCCTGTGTGACTCTAGTATTTAGTTTCTCGTTTCTTCTTCTTCCAACGAGGAACAAATAAGCGCGCCACTCGATGGACCAAAACGAAAAAAGACGCTCGAAAGCGTCTCTTTTATGGAATTTGGTACCGAGGTCCGCACCAGGTCGATGAGGACCAAAACGAAAAAAGGCCCCCCTTTGGGAGGCCTCTTTTTACTGGAATTTGGTGAC
+
1136501//20112BHJIJJIJJ@AAAJJJGJJJJJIJJED>77?8886(%$&&%&,04789?@=;;AGHEDHFJJEHJJGA;98982103,-666<FIBCDBADDFJEHHGFDJAADI<5678B?@AE?<=<:<,-//+8::@BFE1111JGGJBBGJJFJIJJJJGJ>>=97748JJJGE>=<<EBC11199;<@CJJJFJJGJJJBBACGJJH?<=?>>=>4-ADHFHJJJHJJJJJJJJGIIJJGJJJJHJHIJJJJEJJIJHEFJBFEG>::@7GDFDEGICFJJHJJB-,,,0((4=JECGHHGJJJJJJJIEFHJEJGJJJFG66;766,&&''&&&(93///7..:;=>BJGJJGGHEFIEJJIJFB@??>>>655<6:=402843.''*(((()+134>=?>ACCCABA<;;=?;=ADEIJIJJGFFDDJJJJJJJGHJJIJJJJHJGJJJHFJJJJ9999J???;;;;**).2348;;:A@ADHJJJDHJJJJJJJIIGJHJEJJJJ<87('&%&&&'&'(((3BCA>?CBADDJJFJBGIJJIHIJGJJJJGJJJJJJJIJJ?@@?IJJJFJHHIHJIEECF======<=CBDEEIHFDEEJJHGJJJJHDEEDAA@BFGB866452:--<2>?AJJJHJHEEJFFDEHDA?@99669*)/84449878891124????GBBFD755634456..4)))469::A4444??DHA?A@5EGCEDJGJJFJ@A@A?>??BBDBACDJFFCHHJJJJFGJFJ?<>>EJIDJJJJJJJDEDCJJHJJJJIEJGJBB@;/)''''(.455456641038;@667;;;:=;<@?AJFJGJJFJJJJHEGJGGEAAAAJJ;889AA;;:...11167899556>A<+-BCA>>JEFEGF>7795EHJGJACCBHGEDHFFJIEBE544.///333444.+*234-,-39;<<@8887C;:::=HGJJ<<;@G>5445<==;;4678?DJFJJGJHFJJIJJJJJJJJJJJIJJJIHJIIJIHJDGDDDBJJD=11109>G=:87965675,&&&5AEAB=;:4;9)(,',))'((()(+***,40*,//=@A@B>?...184431+-,,/10222600057829779:5532000,++460//09F=BG@JJFHCCB?ABBEGFJIJJH@HEIIFJJHIJGJJJHJEFH?B===>ABJECCBJJJGGGFEHHJHEHJJEFJIJJHEACEHF>???JIGJJEJJJHJEHJHDCDJFJFFFJJJEHGIJJ8876:9:BADDDCGEJJJDE555>@JJHIFEFJJDHIJJIIIFFHJHHEBCC@CCA?<>@?>@AB88222778;33''&(44JJJC=<330,-)))+0..1207966110-89<;594<-*4455A;;99::DHJJIJDGGDFEFGJHDBBBFF;7564:6556:JJJJJJJHHGF?>>>HFDJA@>@?AGE?EE==7768@C53101117@BAJCB@CJFHJJJJJJFJJHJJHDC?1*,.*--.%&$$&&&+'<B?=><CBEJIJHJJJ=JHFJJHEE9=31001ABACCA?@ADD=>>>=::(''(/&&&-)(')()-++-2668=853385ECCCEJGHJFCFIJJGD;;667CCD@@CE><;;;;8?=AGFJHFJJJHJJJJJJJHJGJJJJJJGJIJJGJJHHHFGIJJJJFA??@D<<;=DGJJDDBCCDECACDJHGGIJHHFEFJJGJFGIBEGGFJJIJJJJFJJGGJGIHIJFJ@@?:::8?DBHJIIJJJEEGEGJJHJJC=6:66689=;9855:<@==:::?BBCIEJJHHGEHDHEIGHFGF@;;;=JJHIHJGIEDDCEECDC9::;HFJJIFJJJJJCBAABJJHFEE=<<<>=>?CA@@CFJGJJEFA@6666HIJIJIJHJE?>@CFJJHIGIJEFJJGGCD:999***2CEDFEBFCDHJHDGDB74444669::7:@IJGD><<7'''%%$%'.3411A@AAB=7777::3333:3-.77=ADBJDHGEAABBBCGJFE=:A8<<-B111=BB'''(<>=FJJJJJFHEJJJJJIJJHGIGJJFIGGJGJF=<<*))*:3888*&()())*&&015.--.:::<@J.......-44599<861''(((03724CAEDDFJA@@AB@@FJJJJJGCDHJE:/0AEIEFHJHJJJJJHJGGJJJJJJIIFJEFEHJGFFJGIGIFGDB6.DDJEIJGJJJHJJJJIIJGG???AFDCCEEECHJJGIGFFDEEFGGCCDFGIJJDDEBJJD8777D?=::;@?@?BAB9)+9DJJEFFGDE@B@BJFHJJEDCFFIHD<>>F?ACDDAAD?66//0---2037ACEDD*(((>DIBAABJJJJJEGJJJDIG4224785,'(''((&&&)+'&%&((-3556455:;:<;===@CGDEJ@@111=>@++11..(&&&&%$&$$$$+,%&(+,,.-./EJCHEGGI@@AEGIAADCFE?@@AHFJJJ555222255---.22.////./>?HFJEHEJFIJJABA?BBC8777=B<<<FIB@@ACJGJHI=;9782*)))*&&)+?DJFJGD@6663////;;;JDB@@?<5)('''%%%(((+.<;<>CJJJJJFJC@A?>?@DDGH8==6114233HD;;;<JJJIJJJHH4334IJJHJDHABBAC@E11000.---.BBCDFJJEBDBAAAAFHGFJJJHJFJHJGJJIEGFJEJB@D@JIJJFGJJFGJJJJGJGJIJGA@@JJA@332264--/68<=?CIHJJJJGJJGEIGB?>?AGFCCBA????@B@?7666FGJGHIJJJFEFB5DFDGGEIADA::9:D>8<;>6555;@@?BA@330-06:778DEGABBBEDCC>??@>?BDDEJHIJ>999GDD?<=JEJGGHIDH5557FHJDFEEE33.0--*(:=4345FIJA4;=@CFDDDHJHGJJFJEJFJJHFJHDE>AB;@.986+(())-*('''6555,,,+-*%$%%)**-367;===A?<78<GFJGDBCCCB;101233AHGIB@A;1044754:;AACCDH@??HC=>>BJD?JDDGGHCB666@B6668JJJJJJCCB@ED<;<=;;98967933*)))***33357:;B@BEGJJIHGGJFCGFGJJDGFGHJJJIJ?>?@CJHA@BJHHFIJHJFDDFGJJJJJJIHA@@?1*)'-&(,-0.'''(1+++*)((**+4578::@EJJFGBEBD,;*''(0/++(7FJBBBABCDDJGJFFJ=888:71>=;<==?>?EJJJGFHFHHHHFJGEID555D?@?EDGGBHCDIJHHHHJJIJIFJHJEFEHBCCC=;0<<<FJJEHJFJIJFGIGJJJGGFHEJJHJHHGJJFJ<:?EJFD=77,*,,7777759;<BJJJDCEA???;<<<CEJHHFHFHJ?EJ>>CC000011,''12:FDDG?=<;))(&&$%'&(**)'''+++0''**9;<=77<?AD>7==1//01223>=><;>>>@1222<A2111<<<FJ>??<;;<>-005:A=B?>>IIIJJGGHJGJJHJJGHJHJJJHHJJGJJ@?AA@>>>AJ;5445IJJJIJEJ>999<BAABHJDJHHJJJIIJFDJJJJJJJJJFFHJEJGEIJJJGJEJA@../62218871117;;=A>><<??ECCE::::D?:9..--22246>973319:@A@@HDJJJHHGFIJIHHJJJBB@B<;-+3'''*/168>?>IGGFEGJJJJJHGFJJJEJHHJJJGHB656687.//66.A?@BGIH;;;5555D====JHJJJGJJIJIJGEJJJJGJJJJJJJJJJJJHJJJIJIJHJJHIJHJHH><<<FJJJJIJJJGGG::66><98:;IJGFJJJHGHIG;888H4001GJHJJIGHJJIJ?J=>'''))('')*'''*6678.../8888H@@ACDDAA@CJCE@???JA7666=B>?>;79:332((()0'''&(()+*.72225@:3;7@??;JJJIFGDI;::*//+,,,,.23337CCGBDDJJJJHIJJHJJJHHIEFFJJI?65579:?;::43/,->?==<@@=>54001668BEJJFJJJJJJJJGJGJHJFHJJFJJJJJJJJIIIJDBBCACGFE<;<>JGJFJGJFJGJJJJJHJJJHJJIJJJHJEDEFFJGCCBAJHHJJJIJJGGIFHFJFED94566ICFA<<79757.,)*'('&'$'.+/*)133..-)467>5555<?>>>JHHJIJJJFJIAJJJGGJJJIJJHC@@AAJJJJJJJJFIICCCBB@A('&&,0--/FDCBAAIFCBEE5556/*..4468@HI3333JIJJGJJGHJFJJHJJIGJJJGJJIDFDFIHCA@DDGHJJJHJJGHGJJFJJFJJJJJJJJIJJEJHJEDFG88BCJGEFHHEJJJJJJFFIJJIHHJDCCDG<;;;HJJFHFGJEHHJJ773..*(00DFCEC@EABB?@BJHICFFDEFICCEDHEJJDDEHIJJIHFHEHGHJGIJJJJJJJJFJHHGEED@>/3::000694?=88<JJF966DAFJJJCDA5.+*%+'(&&&(()***+,+,,2112203336)():;'''0=ADDHJ@@@@>?>BGE8853))(:8+(((/4/23.364630/0/,('&%%&'%&,71//01)((()--11;70006>85444-**(().2))*>>9645.-,)'*((&%'%&-..%)*&%$
@Glass_T7V_17_D3_14_2_41
ATCTTCCAGGAAATCTCCGCCCCGTTCGTAAGCCATTTCCGCTCGCCGCAGTCGAAGAACGACCGAGTAAGTGGTGGTGGAAGCGGAATATATCCTGTATCACATATTCTGCTGACGCACCGGTGCAGCCTTTTTTCTCCTGCCACATGAAGCACTTCACTGACACCCTCATCAGTGCCAACATAGTAAGCCAGTATACACTCCGCTAGCGCTGAGGTCTGCCTCGTGAAGAAGGTGTTGCTGACTCATACCAGGCCTGAATCGCCCCATCATCCGGCGGAAAGTGAGGGAGCCACGGTTGATGAGAGCTTTGTTGTAGGTGGACCAGTTGGTGATTTTGAACTTTTGCTTTGCCACGGAACGGTCTGCGTTGTCGGGAAGATGCGTGATCTAAATACATTCAAATATGTATCCGCTCGTCGACAATAACCCTCGATAAATGCTTCAATAATATTGAAAAAGGAAGAGTCTGCGTATTCAACATTTCCGTGTCGCCCTTATTCCCTTTTTTGCGGCATTTTGCCTTCCTGTTTTTGCTCGCCCGGAAACGCTGGTGAAAGTAAAAGATGCTGAAGATCAGTTGGGTACAGGGTCGGGTTACATCGAACTGGATCTCAACAGCGGTAAGATCCTAGAAGTTTTGCCCCGAAGAACGTTTTCCAATGATGAGCACTTTTAAAGTTCTGCTATGTGGCGCGGTATTATCCCGTATTGACGCGGCAAGAGCAACTCGGTCGCCGCATACACTATTCTCAGAATGACTTGGTTGAGTTCACCAGTCACAGAAAAGCATCTTACGGATGGCATGACAGTAAGAGAATTATGCAGTGCTGCCATAACCATGAGTGATAACACTGCGGCCAACTTACTTCTGACAACGATCGGAGGACCGAAGGAGCTAACCGCTTTTTTGCACGACGTCGGGGGATCATGTAACTCGCCTTGATCGTTGGGAACCGGAGCTGAATGAAGCCATACCAAACGACGAGCGTGACACCACGATGCCTGTAGCAATGGCAACAACGTTGCGCAAACTATTAACTGGCGAACTACTTACTCTAGCTTCCCCGGCAACAATTAATAGACTGGATGGAGGCGGATAAAGTTGCCAGGACCACTTTTCTGCGCTCGGCCCTTCCGGCTGGCTGGTTTATTGCTGATAAATCTGGGGGGCCGGTGAGCGTGGGTCTCGCGGTATCATTGCAGCACTGGGGCCAGATGGTAAGCCCTCCGGTATTGATGCCGTTATCTACACGACAGGGGAGTCAGGCAACTATGGATGAACGAAATAGACGGGATCTGGCTGGGTCACGTCACTGACTAAGCATTGGTAAATTACCGCCTTTGAGTGAGCTGATACCGCTCGCCGCAGCCGAACGACCAGAGCACAGCGTTCGGTGAGCGAGGGAAGCCTCATAACGCGAAGTAATCTTTTCGGTTTTAAAGAAAAAGGGCAGGGTGGTGACACCTTGCCCTTTTTGCCGGACTGCAGCGGCCGCTACTGGTCGGAGACCAGAAACAAAAAAAGGCCCCCGTTGCGGGAGGCCTTCAATAATTGGACTATCCCCTAAACTTCAAAGGACCAAAACGAAAAAAGACGCTTTTCAGCGTCTTATTGCTCGTCTTCATTGAGTTATTAATATGCGCGCAGCGTCTGGAAACCGAGGCCAAAAGACATGCATCTTTGATGCCCGGTTGCGACTCTACAGCAGAATTAAAATCAAGTCCGGCGCAGCCGGTTTGTGCCGCTTCCACGCGGATTATCTGCCGCCTAAGCCCCCCGCCAGCAGAACGTTGCCAAGCGATTGACCATTTAATAGTGACCAGTCAAAACGTTGCCCGCTTCCACCCTGGCCGTTGTCTAAAACATCTATCAACGTGCTGAAACTCGCGGGCGGGCAGGGTTTTTAGCCGACGCTTAATGCTTTCCAGATGGCAACATGTGCTGGCAGAGCTTCACGCAGCGTATCGATATACAGCTGTTCTTCATTACCATGCAGTTGCACTGCCGCCAGCGATAACGCGCCCGACTTTGTCCACCACATCGGCAATATCGTGATTGCGGAACGCGCCAACGTGTGACAGTTCTTCAGCCATCACTTCCTGCGCCTGTTCAACGTTGACGCAACGCGGTGATGTAGCAACAAAGATCAACCCACCGTAAATCGCGCCCGCGTTCATAAGCTGCTTTAGCATCTTGCCGCGCGTCAGGCCACATACTTTATTCTCACCCCAGCAACACCCGGCGCACGGCGGCGTGCAGATCGTGATCGGGCCATCAACGCCGAACCAATCAGAAAACCGTTAGCGAAGTGGCTTAACTCGCGCACCTGAGCGTAAGTATGATACCGGATTCGCTGATTACCGTCACGTTGTGCCCCAGTTTCGGCGCAAGCTCGCGGGTACGGTTGATCAATCGACAGATCACGCAATCGCGGTTGTTGATGCCAACGACCTTTGCTCCCAATGCAATGGCGCGCTCTCCTGTTCCTCTTCATTACTGACTAGGATCAGCGCCCATCTCCAGACTGTGAGCGACGGCGGCAAGCTGGCGATATTGGTAGATGATCCAGTACTGAAAGCATTAATAAGCAGGCATCGGCCTGGTAATATCGCGCCGATAGATCTGGTAAGGGTCGATAATGAAGTCTTTACATAAAATCGGCTGCGGGGCGATTTGGCTGACGATGGGGAGGAAGGTAAACTGCCTGAAATTATTCTCATCAGTCAGCACCGAAATTGCCGAAGCGTAATGTTTATAAATGGCGGCAATGCGTGCTGAATCGAAATCATCACGATCACGCCTTTTGACGGCGACGCTTTCTTGCACTCCAGAATAAACGCCGTGCGCGCACCTGTAGCGCATCATAAATCTCGCGTGCTCGGCTGAACCTCATTCTGAAAACTGGCCGGCGCGGTTGCTGCTGTTTGCGGGCTTCTACCCAAATCGCCTTGTCTCGACGATTTTCGCTAAAACGGTTTGCATCATCTAGTAGTCCTGTGTGACTCTAGTATTTAGTTTCTCGTTTCTTCTTCTTTCCAACGAGAGAAACGAGGAACTAAGCGCGCCACTCGATGGACCAAAACGAAAAAAGACGTCAAAGCGTCTCTTTTGTGAATTGGTACCGTCCCGCACAGGTGGATCAAGGACCAAAACGAAAAAAGGCCCCCCTTTCGGGAGGCCTCTTTTCTGGAATTTGGTACCGAGTTATTAGGCCACACGTTCAAGTGCAGCCACAGGATAAATTTGCACTGACCTGGGTGGGATTCGGACTCGACCGCATAGCCTTCAGGAGTGAGTTTTGTGCAATCCCAACCGACGACTTGACCCTGCCAAGCGGCACCAGATTCTTTCGTACGCAATCCCCTAAGCCAAAGGTGGCACTCAGGGGAAGCGCAAACTGCCCTGCAACGGGAGCGTTGGCTTCATCGCTACTTTGACCCATCTAGTATTTCTCCTCTTTCTCTGGTCAATACTTTAAGTTCCCTTCTTTGCGTCCTTCATAGCTTAATACCGAAAAGTTCTCTAGTAGCTAGCATAGTCCCTAGGACTGAGCTAGCTGTCAACTGCTAGAAGCGGCCGCGAATTCCAGAAATCATCCTTAGCGAAAGCTAAGGATTTTTTTATCTGAAATTCTGCCTCGTGATACGCCTATTTTTATAGGTTAATGTCATGATAATAATGGTTTCTTAGACGTCAGGTGGCACCATGGAATAGACTGGATGGAGGCGGTTCGAGCCCGGGCCCACTTCTGCGCTCGGCCTCCGGCTGGCTGGTTTATTGCTGATAAATCTGGAGCCGGTGAGCATAGGTATCGCGGTATCATTGCAGCACTGGGGCCAGATGGTAAGCCCTCCCCGTATCGTCATTATCTACACGACGGGGAGTCAGGCAACTATGGATGAACGAAATAGACAGATCGCTGGCGGTAGCGTGCCTCACTGATTAAGCATTGGTAACTGTCGAGACAGTTTACTCATATATACTTTAGATTGATTTAAAACTTCATTTTTAATTTAAAAGGATCTAGGTGAAGATCCCTTTTGATAATCTCATGACCAAAATCCCTTAACGTAAGTCGTTCCACTGAGCGTCAGACCCTTTAATAAGATGATCTTCTTGAGATCGTTTTGGTCTGCGCGTAATCTCTTGCTCTGAAAGGGAAGGTCCTGCAGGGCGGTTTTTTCGAAGGTTCTATTGACTACCAAGCTCTTTGAACCGAGGTAACTGGCTTGGAGGAGCGCAGTCACCAAAACTTGTCCTTTCAGTTTAGCCTTTTTAACCGGCGCATGACTTAAGACTAACTCCTCTAAATCAATTACCAGTGGCTGCTGCCGTAGTTGTGCATGTCTTTCCGGGTTCAACTAAGACGATAGTTACCGGATAAGGCGCAGCGGTCTGAACGGGGGGTTCGTGCATACAGTCCAGCTTGGAGCGAACTGCCTACCCGGAACTGAGTGTGGCGAGATCAGACAAACGCGGCCATAACAGCGGAATGACACCGGTAAACCGAAAGGCAGGAACAGGAGAGCGCACGAGGAGCCGCCAGGGGGAAACGCCTGGTATCTTTATAGTCCTGTCAGGATTTAGCCACCACTGATTTGAGCGTCAGAGTCTTTCGTGATGCTTGTCAGGGGGGCGGAGCTAATGAAAAACGGCTTTGCCACGGCCCTCTCACTTCCCTGTAATG
+
))())(+24D>>>>65**,46798?<522235552(('&(8;:9))))><?=;.-**')'.,+,*)'('$$&''(')(&$$..,-.0/0195688IFGAAC;::;7777<BACGJJFHDEGHJJJGHJJIG@>==EEFAABJJJCDCFFJJJJBCCCJ>==<>@.,,,,=<=@=<877=44459888:CGJJHC@@?@CEGJJGJGGHFGFJJGJCFJGJJGJD=:;;JFCAAHBE@<<7776511''*''**+++5<4339:9<<;?510))((())'(**434,,/11/7223<CGHHCED??7:6111B>ABED:::=6666?>=>876679779/&&((127A;*))<?FGGJB@@AEJJHHFJHDFFDGEAABDHEEB=:::7777;;;FJJGJIJFABCEJECFCCGBABC1*)''&&))/9;:<8<)(((BEHFJJEBA?@AFJJBB@<=DJJJGBDG2100,+))++/4558CJ>===HGBIHJJ9999@839<;?CAA>==BAFBBEEEJFJDBAAD=A:?00/234;>+'''++++.320//012:JEJIJC@EJJJHGJI?EDCAC@2111--++%%$&&'((&&),*'%%121234><+****)*==?CD/.--,))))22(()1//434//00224=?FIGHIHEJGJAGCDEJDIIFJDEFJJAA@JFGB?=<=<CBB::::;2112==99886);:9912/**'-&0,,-/0///166AAD>>>=AADEJIHGEFD8878IGJHGJJGD?>??;:8631022244.....,,,23,**)(++--.5AA@@@CA@ADFFJHDECBJCFBBHJGGID>?>?=0112469:***04<=???@>>=>JFIJJEEDJG7A<0879;;;;-,,,32222210///135?@?BDEJDJFG@?@0**//'''&(&%&&0AACGDC=9778::4666?4452//-*++-7787>?BCB;88:7889?JJIJFHFGJJGEC=<<<BHGJFFEIFHJEGGFJJJG>==0002==7776778@=::<=@A@DJB@ABDJJGIFJIJJJHJIJCDBCDHFJJJ@IA??HJIHJJGGH>>>=7777;<=BGHAABBAA@?876300+**(&'&())-,*))*23///2139<B>C:57CEIIJHJJGJFIJA@???A///011106433/.,,,447433323///2222288IFDJJDFEHJHJHIJE>?@CBB7662064ECAFJC810(.%&6+%$%((+*++*+++**+,,*-,)**C?65512;51112<<<=?A;;;:@@@BC****))'&+40(((())&%&%%$$%%&''*'&''02;<=;?AAFIGGFIJJDGHJHGJIJ;;:9=>CDEEJJGGA9:::99AA@<>>=5555;4++.%%%&((*++*./,,,-/..11)-*)**()*:AJJJEJIJJJJJJJJGJDBBCIGJIBJ@@?GFCICA;,**9HFCIF@?>@?AF=CJ@<3:<A;:96;;:;:;99>AFHF@??666223+**).,(&&')+//+)+ADDEJ?<??>=4++0*''(3>>>?C:10003?==>>>A@AC359<=((:552/./19----,)++,0//1EJHIFGFCDBFJEJGJFJIJJIFFJ*)%%(.-.)(''&&%%);=@FJEEGJJJJABEHGBEBC??<@<93''')-2+-,--,(&&&&&&&&..+./''*.*75677988<=>99;;;9::;:::89;=<<=?>>A?@@@GIFIA)(((2&/+*+++-.:@9:99-+)&&&&&&(+(()--3349=@>AD8666420365.455/222;====AAGDIGJ@A@444322,,,,,AABEDBIA6;=6666688;9;.?CCJEJJJIFJBC<:9:=EA76.*((1228@CA6435;;5//+,,,<A;;;<;:8886,+5+++,.=>>BBBJJIJGHEFBD8DDD==3JFDDFDGBDEDFDJDFGGGFDHJDJEHE==<==6667;22,,.C=<;///*'''&&&&9@D=<=<;<:==>B@211268977---+.,+22/2012.*9EDEJGHGHJA?@<EEDDJ-,,-<<<52))*23''&''&&''''%%%&&((((&%$&'./1=22223:=7;;JCD?IDI/6666IDDFGGFBBBCFBBG=;<<>*))*.02+-+(((110/.-.33@B989977779---/.-&+-'(46989::0&&&%&&')&34((()?@=55BAGDJHJ@?@@D;JHF=767>>=<@?=<;7888BFJFJGGCAB;;;9988+((((//(((('''?GAE:877699667=@6202JEJJJJJJJJG@DGFJJGJHEDEJ=<0;=<@BEFEGIHJIFDF9100((()59?@<FHJJJEFF7777BABAEFFJCEEA976:;@541.I?===GEJDFFG000/4:=CCDE?;'&&('''()))((((+-+'&''''*+,-.988;89=?JC<??CJEGCHD<BC>>;,,,,6//279:''&&(()(*1<@@1A>><0,.*++77/,+,%%&')),.*+,59:A;;;<<FGFEJJFDFJHJJHJIFIJJJIJHIJJ6661///0843221112>BC?=;769JJIJA@@AGJFB??78@>?HFCCDFF?@:.--*)%%%&+.02373222888HJDJJJFECDEJGJHJJJJIIJIGDEJFEDDF?>==FF?114JJABBAGBBA@CBC0///72320.--)&$$&((($$&&)**.+-(''&/12:=??@ACBC=?;9:??F95555<<IIEEJGHJFEIFGBCCC999GIF====G66((''***/123?EJ@@?==1),111467673333EFIIBDBBJEC><@?=B;;;7545?BB@?BFEEDBB;:54+1(''):=;;=>B==1000030'&%&((*/--++--2701:>?=>??CGJCGEDDD666.(''',(23>??B@8463458D?CCEJH?>=<=>=@@E3333GE0''(((+/---/8<<??BCGIJIJGEGJIJGJJJGJJ:::68DEJJJJIHJGJHIJEBDAJJE:9991);978=8==<3=>*<<60?@AB1208--<I>@CCEDGHF9767-,++,++,,//0((((*0-/00///185..--*&%$$%,--/**''(,-%%%&&',''''))'&&,,)4332399,++)''&'&(''()+/42129DFCB>ABBBG@BBC6777GJIIFJC@A>;33-,**-1)'((/140223=;::9:@BGJFHDFJJAABADJ@88888JB===GJGJJJJFJJJC?;744,,.:54455711''''++///-57;===854,34558.**+*.-**+2210+%&&'245/23*)*,.(*:=@AAJC>?HGIHGEJ>89:::.882+),((=>0002@@DCD?:=AIFJJJJJIG:99944:BJIJ8877==@@F:5555;BEFJHHFIC;.///2/04))*43885678<689>?DGBD>>?>AC?BD:;055272@>>%%%%%%%+'')+))'(;9I=9.()=@5BAACEJHBGFGABA;**&('&%+4=JJJHIJHCABAA@JD<<<.-,,,/544/03<=F99:;JECDDCC622242..-05:CJ;;;<110./12''''''1D;9988;9453/./5-.-+,45687<>BAD?=***:>@DE;</--->AFFDJF@@@BB??EGJGFDFEFHJIGJHIGFIHGJCAA<;;3334ABGA33444JGGJFGJJIBE<++++,0&%%%'/=>>GC@>=<750..*+,-344;@>=><,++)''*,,,/('((),--?BFGGGJJJIJJJJGGJJJJJJJJHHHJJJGFEFGHD5555*)))),)***FDJEGDE=>>7<<>CDJF?AAJJGBFB?898ADEHFJD?<237HIJB?@'''')/,-****457334JD;:;89<=ACAAAA8778HFEEJAACB0000,''(*/./.,)%&%%$&$$&*++.0<ACEJFB??>>=?;<=<><==>****1-+(')1/321122404,,==@;<<=AEA6>IDEFHFIGB=DEHJJHGDHD==>JA=:<91++./<IF;997.,,,-4011)((*6..3113::ACJEJJFJJCDJ:9'&&&%%(*,,,8>?AJJJJFC:::::=86(:CFFJEJJHCJD@545*&&&&&<<=?J?A@@JGJGF@H=>?>GIDD??@,,,*-2.,+,-)+(&&'%&55@A9985520372//1:??@77..-(&&&%&+*++***,./...,=9>@GJJJJF=9853/-,/331,*+7:<<=>>?DJJEFGDGACDJI@A==?H??>?>(((((>?;;;;DBA@@CEGA:**-89++JJJDGDD@@GEFCJCC=FF8CADGED><;330''$$$$#$&&-0.---1156357.A((''+%%%)***89549'6>;=HJGBAAEFJ???432'$$$%&+,4C;422024:CGFDH>>>>A9@??A;;>FFDFCDG?@A??@EFDJEHGC9999<2+**++(&'(***+,<ACDEEDCFIHGBC,,,,46664666<6++*=BJFJ@HDDJJEGJIJIE?GCCD;;968766444()*(&'*,,/4FBBB@@:;;;GFH?666<?;@9899=AAA/,))('')%%%%<>??JHDJFJE=>=;55.)&$%&%$$%&''=BEFFJFA@;8778ICAB:51,''../)))*<EB@@>??5031((((00A>10,'''(*))))&%$$%
@Glass_T7V_17_D3_14_2_42
CTGAAAATCAGTTCGGTGCTGGGTACATCGAACTGGATCTCAACAGCGGTACGATAGCGAGAGTTTTCGCCCCGAAGAACGTTTTCCAATGATGAGCACTTTTAAAGTTCTATGTGGCGCGGTATTATCCCGTATTGACGCCGGGCAAGAGCAACTCGGTCGCCGCATACACTATTCTCAGAATGACTTGGTTGAGTACTCACCAGTCACAGAAAAGCATCTTACGGATGGCATGACAGTAAGAGAATTATGCAGTGCTGCCATAACCATGAGTGATAACACTGCGGCCAACTTACTTCTGACAACGATCGGAACCGAAGGAGCTAACCGCTTTTTTGCACAACATGGGGGATCATGTAACTCGCCTTGATCGTTGGGAACCGGAGCTGAATGAAGCCATACCAAACGACGAGCGTGACACCACGATGCCTGTAGCAATGGCAACAACGTTGCGCAAACTATTAACTGGCGAACTACTTACTCTAGCTTCCCGGCAACAATTAATAGACTGGATGGAGGCGGATAAAGTTGCAGGACCACTTCTGCGCTCGGCCCTTCCGGCTCGCTCGTTATTGCTGATAAATCTGGAGCCGGTGAGCGTGGGTCTCGCGGTATCATTGCAGCACTCGGCGCAGATGGTAAGCCCTCCCGTATCGTCGTTGTGCACGAGACAGGGGAGTCAGGCAACTATGGATGAACGAAATCGACGAATGCGTGGATAGGTGCCTCACTGATTAAGCATTGGTAAATTACCGCCTTTGAGTGAGCTGATACCGCTCGCCGCAGCCGAACGACCGAGCGCAGCGTTTCAGTGAGCGAGGAAGCCTGCATAACGCGAAGTAATCTTTTCGGTTTTAAAGAAAAAGGGCAGGGTGGTGACACCTTGCCCTTTTTTGCCGGACTGCAGCGGCCGCTACTCATTAGGGAGACCAGAAACAAAAAAAGGCCCCGTTAGGGAGGCCTTCAATAATTGGACTATCCCTTAAACTTCAAAGGACCAAAACGAAAAAAGACGCTTTTCAGCGTCTTATTGTTCGTCTTTGGTACCGAGTTATTAATATGCGCGCAGCGTCTGGAAAACCGAGGCCAAAAGACGTGCGTCTTTGATGCCCGGTTGCGACTCTACAGCAGAATTAAAATCAAGTCCGGCGCAGCCGGTTTGTGCCGCTTCCACGCAGTTATCTGCGCCTAAGCCCCCCGCCAGCAGAACGTTGCCAAGCGATTGACCATTTAATAGTGACCAGTCAAAACGTTGCCCGCTTCCACCCTGGCCGTTGTCTAAAACATATTTATCAACGTGCTGAAACTCGCGGGCGGGCAGGGTTTCACCGACGCTTAATGCTTTCCAGATGGCAACATGTGCTGGCAGAGCTTCACGCAGCGTATCGATATACAGCTGTTCTTCATTACCATGCAGTTGCACTTGCCGCCAGCGATAACACCTTAGCTTTGTCCACCACATCGGCAATATCGTGATTGCGGAACACGCCAACATACTGCAACGGTGCCGCAGCCATCACTTCCTGCGCCTGTTCAACGTTGACGCAACGCGGTGATGTCGCAACAAAAATCAACCCACCGTAAAATCGCGCCAGCGTCATAAGCTGCTTTAGCATCTTGCCCACGCGTCAGGCCACATACTTTATTCTCACCCAGCAACACCCGGCGCACGGCGGCGTGCAAATCAGTCATGGGCCATCAACGCCGAACCGATCAGAAAACCGTTAGCGAAGTGGCTTAACTCGCGCACCTGAGCGTAAGTATTGATGCCGGATTCGCTGATTACCGTCACGTTGTGCCCCAGTTTCGGCGCAAGCTCGCGGGTACGGTTAAATGAATCGACAAATCACGCAGATCGCGGTTGTTGATGCCAACGACCTTTGCTCCCAATGCAATGGCGCGCTCCTGTTCCTCTTCATTACTGACTTCGGTCAGCACCCCCATCTCCAGAGAACTGTGAGCGACGGCGGCAAGCTGGCGATATTGGTCGTCATCCAGTACTGAAAGCATTAATAAGCAGGCATCGGCCTGGTAATAGCGCGCCAGATAAATCTGGTAAGGGTCGATAATGAAGTCTTTACATAAAATCGGCTGCGGGGCGATTTGGCTGACGATGGGGAGGAAATTAAAGCTCCCCTGAAAATATTTCTCATCAGTCAGCACCGAAATTGCCGAAGCGTAATGTTTATAAATGGCGGCAATGCGTGCTGGATCGAAATCATCACGGATCACGCCTTTTGACGGCGACGCTTTCTTGCACTCCAGAATAAACGCCGTGCGCGCGCCCTGTAGCGCATCATAAAAATGTCGCGTGCTCGGCTGAACCTCATTCTGAAAACTGGCCAGCGGTTGCTGCTGTTTGCGGGCTTCTACCCAAATCGCCTTGTCTGCGACGATTTTCGCTAAAACGGTTTGCATCATCTAGTAGTCCTGTGTGACTCTAGTATTTAGTTTCTCGTTTCTTCTTCTTCCAACGAGAAAACGAGGACTGAGCACGGCCGCTGGATCAACCAAACAGAAAAAGACGCTCAAAGCGTCTCTTTTATGAATGATCTCGGTCCGCACAGGTCGATGGTACCAAAACGAAAAAAGGCCCCCCTTTCGGGAGGCCTCTTTTCTGGAATTTGGTACCGAGTTATTAGGCCACACGTTCAAGTGCAGCCACAGGATAAATTTGCACTAAGACCTGGGTGGGATTCGGACTCGACCGCATAGCCTTCAGGAGTGAGTTTTGTGCAATACCAACCGACGACTTGACCCTGCCAAGCGGCACCAGATTTCTTTCAGTTTGCAATCCCCTAAGCCAAAGGTGGCACTCAGGGGAAGCGCAAACTGCCCTGCAACGGGAGCGTTGGCTTCATCGCTACTTTGACCCATCTAGTATTTCTCCTCTTTCTCTAGTAAAGTGTTTAGTTCCCTCTTTGCGTCCTTAACGTGATCCGAAAAGTTCTCTAGTAGCTAGCATCATCCCTAGGACTGAGCTAGCTGTGGACTCTTAGAAGCGGCCGCGAATTCCAGATAGTTCCTAGCGAAAGCTAAGGATTTTTTTATCTGAAATTCTGCCTCGTGATACGCCTATTTTTATAGGTTAATGTCATGATAATAATGGTTTCTTAGACGTCAGGTGGCACCATGGAATAGACTGGATGGAGGCGGATAAAGTTCCAGGACCACTTCTGCGCTCGGCCCTTCCGGCTGGCTGGTTTATTGCTGATAAATCTGGAGCCGGTGAGCGTGGGTCTCGCGGTATCATTGCAGCACTGGGGCCAGATGGTAAGCCCTTCCCGTATCGTAGTTATCTACACGACGGGGAGTAAGGCAACTATGGATGAACGAAATAGACAGATCGCTGAGATAGGTGCCTTCACTGATTAAGCATTGGTAACTGTCAGACCAAGTTTACTAGTATATTACTTAGATTGATTTAAAACTTCATTTTTAATTTAAAAGGATCTAGGTGAAGATCCTTTTTGATAATCTCATGACCAAAATCCCTTAACGTGAGTTTTCGTTCCACTGAGCGTCAGACCCCTTAATAAGATGATCTTCTTGAGATCGTTTTGGTCTGCGCGTAATCTCTTGCTCTGAAAACGAAAAAACCGCCTTGCAGGGCGGTTTTTCGAAGGTTCTCTGAGCTACCAACTCTTTGAACCGAGGTAACTGGCTTGGAGGCGCAGTCACCAAAACTTGTCCTTTCAGTTTAGCCTTAACCGGCGCATGACTTCAAGACTAACTCCTCTAAATCAATTACCAGTGGCTGCTGCCAGTGGTGCTTTTGCATGTCTTTCCGGGTTGGACTCAAGACGATAGTTACCGGATAAGGCGCAGCAGTCAGGACTGAACGGGGGGTTCGTGCATACAGTCCAGCTTGGAGCGAACTGCCTACCCGGAACTGAGTGTCAGGCGTGGAATGAGACAAACGCGGCCATAACAGCAATGACACCGGTAAACCGAAAGGCAGGAACAGGAGAGCGCACGAGGGAGCCGCCAGGGGGAAACGCCTGGTATCTTTATAGTCCTGTCGGGTTTCGCCACCACTGATTTAGTAGCGTCAGATTTCGTGATGCTTGTCAGGGGGGCGGAGCCTGGAAAAACGGCTTTGCCGCGGCCCTATTCACTTTTCCCTGTTAAGTATCTTCCTGGCATCTTCAGGAAATCTGCACTTTCGTAAGCCATTTCCGCTCGCCGCAGTCGAACGACCGAGCGTAGCGAGTTCCGGTCGGCAACGCGATCTGCTGTTGATCACATATTCTGCTGACGCACCGGTGCAGCCTTTTTTCTCCTGCCACATGAAGCACTTCACTGACACCCTCATCAGTGCCAACATAGTAAGCCAGTATACACTCCGCTAGCGCTGAGGTCTGCCTCGTGAAGAAGGTGTTGCTGACTCATACCAGGCCTGAATCGCCCCATCATCCAGCCAGAAAGTGGAGCCACGGTTGATGAGAGCTGTTGTAGGTGGACCAGTTGGTGATTTTGAACTTTTGCTTTGCCACGGAACAGTCTCGTTGTCGGGAGGATCCGTAATCTAAATACATTCAATGTATCCGCTCATGAGACAATAACCCTGATAAATGCTTCAATAATATTGAAAAAGGAAGAGTATGAGTATTCAACATTTCCGTGTCGCCCTTATTCCCTTTTTGCGGCATTTTGCCTTCCTGTTTTTGCTCACCCAGAAACGCTGGTG
+
'&'))))*''&&''%%%%%%$##&$$*.22679@;1111/+)))*,,+++&%%%&%%%$$%%679<D>;<::00?B<;<<CIEJJA=3=>AFHJHJJJJGJGJJIJFCD<;.128;>DGB6666A;8=>=9.EECHFIFJJJGEJJ,,,,AD...0>.-----0>BBDDBB>?----->>@CJJ?CACCACJJIJJJJCBAAJJ>==>ICDBDFJIJJGIGJJJJHJJJJHHIJJJFCCA>>>C?=>>;9874((((8=7551699FF=<****JHHGJJJEJIJGIJJJJHGJJJHJECJJI:99+++*1/.)&',/04;<@?@AAJJEFCHB87<<=DC>==33003CJJGHJGGJFHJJD@A@AC:;==2226DFJJJIJJJIJJJJJFFJGJGGJJJIJJJJJJJHHJEJHJEEF@@@?DJJFJJJJIJABCCCEDJEJJJFCEEFICDCGB<<?<1+048ACJJJ@@A>AA@ED=<<540/012121*BFGJFCB@BEJFD<;<;FGGJFHJIJHIJJGHFGECBBEGJGIGJFJHJJJJJD<<;6679>@=78A@:?/../.'&0084)++,994333?CB@CJFEGJJ;;:978000111//11;BGFJIJJBCBAJDFC)((*<<::>>@ABGGJHGHF69;5FFI:54((''+,036600++,)(((JFABB??BC***+BC99::FJIJFABGG0+**)&&&&%%%&&&(((,.754/13333<=?<CFFGFJHJJJIIJJGHGGJDBJDCCFJIJJHJJJJJJGJEB:0010213776>>@A@@<)))+36,+-+*'&&&%%%668:;9>=FD;:;;:::HHJJJJJJJJJJJEIEEIJFJEJJJHHJJAHJJJDDAC@ABJJJJFEIJGFGB=::H<?5GDHF:99:>>;;;@BACEDGD@??CB<*'&%%&)044213/*(073-,,.10--*%%&&(()/245IFJJFJ>?6665546932...06)/+*''F===;@JE?;7;;667CB6559IJIJJJJGJJJI@223?E><<<?@BEGGHEIHJ;::::??<<<@ACDIHGIIJEE??>>---/4458:FJIIJGEHIGHH>>?IDBA?@AAB@BBDIGFJFEFDCGBDJDEFFJIGGJJIJGDFJEHEJIGJDFFDJJF>>>AF===>++++5.60)''&'888<>ABFH::9@<;;555:=22;<>?8DDDJGGEDJJJIJBCB;>>>CBD9996(--037=DEDFGGCDHJJJGGJGCCDJ=DH7779;?;::B;<<=D@=@/---2234@@JJJHDEEEHJJJJJJJJGJJGGIHJF=10...<77772224<GBABC>9:9:=>==>IHJAAE@BBDJEFFJJJGJHJJJJJIHJHD@=:9::??@?HGJGJJIHDJJHJGHFJIIJJH?CJ@JJJJJIJIJGIJGJJGFDC?=E<0000:==EJJGJGHJJE<@BBFB==<<<HJIGIHCACBEJJHIAA@@JJH>;3///05434BAGJGJDIJJJA==<@@@>2)4():;EEJHJGJJJJJJJJJJJJJBGHJHIJJJJJHJJJJJIJJHHEJG777///+,+..-+*,-4428AAFHJHDCEAB..-+--.:AEJIIJIHH@<=C;;;GJJIJHJHEDEDFHJJHJJJIFJJJA@AB@8CEBFBDDHGEJJEJHJJJJHJJGEIJ@AA@DB?A??-,+12+''(=>::;AHCEHJGJFJ?=<<?;++++HDEFGFEJJJHEDDEJJJEJJJIHGEAEFBG?@@?AA''')./,,,2---.57222-88;EFEIIEEIJGJHEJJJJJJJJJ@AHJIDB;92/***4?=<<:3..17=AC?>?A@;-**+&%%%*268:,,,,BA@@4447>CDHGBABBGCDC@B>1.44=>?69867855E@A@BHBBB@@@?B=>@>@8FJF>?@4493JJJJGJJGJJJDDBA==??/...-7565410/+)((+(*21'&&%((/>?@AIE4334956<CBC>?=3334661122A?@CFIHGIHHHJGFIJJJIJJJIGJJIGGCFCEJJIGEJJDDD@?<=<98673*))+>>>HJJJJHGIECDFJJHEJCAACFGCHJJFFHFJ<999;7-&&-@C1111AAAEEBCB9997669;:6566987>=A::54?ADBBFJJJJFC5.DBDJGIGHECDDGJ2//1?F:0000CEJFJIGJJHJJJJGIJJJJJJJFJGHJIGFGDGE<6545533984(('')''/5?ABDGHJJIJJJJGJFHJIEFJFEDDFEF<<;:71EED@:=?B8:312254400((((512:;<?BAB543101150))))/46=??CGHHJIJIJFJCCGFBDDCGJJJJHHJHJGFCCDEIFHGFGJDHGCJFJGJJJJEECGF?@>>FCCCBJGIFGHGJJJDGJAJGG<<A@IJJJGFDEJED>;7666677<@GDHEJJJJFHJH@?>===<<<;.-.10,5545BEGHC>@=9<A>C?==33,31001+))0))-//127999:;555****/---/)'''(&%)-:5:85'''''&':/....,+,/1--&&'(*''%&&$%'121222.,***((()($$&''*/.-&&&)0+(((--../579:4566CC@>BHB@0---8GGIGFBABCJFJB@@@@@9:84456?7722.././/1DFJJGJJJJFJEHJJFJEIGFGEDC('&&%%&&&'*))),,/+,2-.:449;?BDFD???>AE6>>>HGFE@A>/-**:45:87553*)()*+-&&&&()*+.,)1354?A@5566C?<?888.+***))&&&&&'*038>CHFDFGJJGGIJIEJHE??>85589EGD=<44224/0***5.<@AA?CDEDGJJGHEJJHJJJGJJGJHJJJJJHJJJJIGF@??:>@?AJFGFJHGJCJEGEDDDFFGJJFD689:;;JBD99=71@@??99;,3332')24<;<ACHEJICB86***)))*****0/////CB=<<=IH@@@>?<;<;<?&&&&'+)(&)45?JJJIHGFHJEEB21('%%$%&()0256;:>?GI::789996568;@GDGJCJEIJJJGFDEB@>???FJHJGCJECEBHIJ?>?GGJJIHGJF><<<>JFCC.--.400111;789;?FFCGGEHGJJJGJJHHGJJJFJJHJJJJGIDDDD@AA@?=-*54(,--?JIJJJJJHHEF===;>AFCB@5+-AFBHJEJJGBGJJIJD<FJJHJJFGDFGA=@CEE999+++,))$%&'('''67BFJJ>===C???@DGI@BAGDEGEGGFH>JJJJGD@A9<3.GEG@>?22222D=;:;DE?>>?DFJB43))**70//4//=@@@JJJJEGFJG44422//24@AA@BAFD==<<;;1(*-.JGGJIJJHJJJGIHJJIFGJIE=<;=B@@;;;>A<-(%%&')+0.-0777?>?@8653-+-.>000--.5>AJEDCFFHJJFBCEED;9557DED<<;:100477345)))*333:;<==A>>??EF4AG4JJJFJIGEJJJG?B@AB.CFJEFECEFEFEDBEDJ0--6,,,,.-/3211157*=>B;7779<D:88;BGHJECECDFJJIJD@AJJJJEJJIJFFJJJJJHGA@@?IEGFHJJJJGDCJ@B+&&(7EDD9988=:;???GGIE>?<;==DFGHGFBBDDDDCB1///2)&&42/*+)),-000(@EJBCA?C=<=@FB322/.-2,-82+.BCFJJDCCGEF@DB<?JGJJDFCBHJIJJJJIHJJGJFJIJJFJJIIJGJ8666DDBB@=;//..756?ABJJBBCFJJGJJEJ:999DEGJJFADDEE=6=(IG:JJJJJJIJJH=<<(''&+&'&7:6992++-GF75566<>EJJGFJEJJJGIJGDDEGFJJJJFIIIJE?@?ACJFJJFJFDECEBCDFJJFHHJGJJHJFJJFHJJJIJFH?><<<88877=HGFGJECIHIJJJBCA@CGJIB=@?EAEFJHDFEFED?=)))5992--,3**,45FFJFA=::9:<>GF@??FGFE:995667;<<<<EJJI5555==<=>?E>E:,++***,46666<=CFEEGJGIHFEDE8659<JDBF++*+3/2'+25AJEDDEJJJGHJ@:;6664@6**+++,,,*(().(:;:52-5----;9<DJGGJIFJE>55=2430--&'&&''(&&'()1>B??>>@ABHJFDDGEJDBEFJJJJJHGHBABCJJJIJFJ@B0)*,--('''((%&%'%&&&%&((+*&&'(+,+,-..,.79GEGD??<<4.--/9>>>?9988899@@AGEGHIHFGJFHHIIJJJJEJIJJJA?9DBBBCIJJDCHJHJHJI8888JGJGJJJJGJJFBEEDGFICCAAA@81..011210/---.<FHJIJJHJEGFHHIIJFIJH::-,,-:AD8>=9<>>>EGDJHIJHJHHJB@CGDDD>3,+;334???<>55510-+)')*,,+6@ADIJJJFIJHJGEJHJJJJGIHFJHGJJJJJFIHHDJFGB?:C;/..-2&&(,**&&&(1)'$&$$%%***+889HJIG9984.-**)&',,,-32)(((('*./08999<?2222ACD?>?@C<==JHIJJFC?BGGHFJGJJFABA@5559B;;;;JIFBBACG:;;=<:9::BC9BB@A=9898878889:<;=?@CBCJDJC?>;875459/////,112<;30.'%$$
@Glass_T7V_17_D3_14_2_43
GGAGCTAACCGCTTTTTGCACAACATGGGGGATCATGTAACTCACCTGATCGTTGGGAACCGGAGCTGAATGAAGCCATACCAAACGACGAGCGTGACACCACGATGCCTGTAGCAATGGCAACGACGTTCGCAAACTATTAACTGGCGAACTACTTACTCTAGCTTCCCGGCAACGATTAATAGACTGGATGGAGGCGGATAAAGTTGCAGGACCACTTCTGCGCTCGGCCCTTCCGGCGGCTGGCTGGTTTATTGCTGATAAATCTGGAGCCGGTGGCGTGAGTATCGCGGTATCATTGCAGCACTGGGGCCAGATGGTAAGCCCTCCCGTATCGTAGTTATCTACACGACGGGGAGTCAGGCAACTATGGATGAACGAAATAGACAGATCGCTGAGATAGGTGCCTCACTGATTAAGCATTGGTAAATTACCGCCTTTGAGTGAGCTGATACCGCTCGCCGCAGCCGAACGACCGAGCGCAGCGAGTCAGTGAGCGAGGAAGCCTGCATAACGCGAAGTAATCTTTTCGGTTTTAAAGAAAAAGGGCAGGGTGGTGACACCTTGCCCTTTTTGCCGGACTGCAGCGGCCGCTACTAGTAGGGAGACCAGAAACAAAAAAAGGCCCCCCGTTAGGGAGGCCTTCAATAATTGGACTATCCCCTAAACTTCAAAGAACAAAACGAAAAAAGACGCTTTTCAGCGTCTTATTGTTCGTCTTTGGTACCGAGTTATTAATATGCGCGCAGCGTCTGGAAAACCGAGGCCAAAAGACGTGCGTCTTTGATGCCCGGTTGCGACTCTACAGCAGAATTAAAATCAAGTCCGGCGCAGCCGGTTTGTGCCGCTTCCACGCAGTTATCTGCGCCTTCGTCCCGCCACGAAACGTTGCCAAGCGATTGACCATTTAATAGTGACCAGTCAAAACGTTGCCCGCTTCCACCCTGGCCGTTGTCTAAAACATATTTATCAACGTGCTGAAACTCGCGGGCGGGCAGGGTTTCACCGACGCTTAATGCTTTCCAGATGGCAACATGTGCTGGCAGAGCTTACAGCACCGCAGCGTATCGATATACAGCTGTTCTTCATTACCATGCAGTTGCACTGCCGCCAGCGATAACACCTTAGCTTTGTCCACCACATCGGCAATATCGTGATTGCGGAACACGCCAACATACTGCAACGGTGCCGCAGCCATCACTTCCTGCGCCTGTTCAACGTTGACGCAACGCGGTGATGTCGCAACAAAAATCAACCCACCGTAAATCGCGCCCGCGTCATAAGCTGCTTTAGCATCTTGCCCACGCGTCAGGCCACATACTTGTCTCACCCAGCAACACCCGGCGCACGGCGGCGTGCCAAAATCGTCATGGGCCATCAACGCCGAACCAATCAGAAAACCGTTAGCGAAGTGGCTTAACTCGCGCACCTGAGCGTAAGTATTGATGCCGGATTCGCTGATTACCGTCACGTTGTGCCCCAGTTTCGGCGCAAGCTCGCGGTCTGGTTGAATCAATCGACGGATCACGCAGATCGCGGTTGTTGATGCCAACGACCTTTGCTCCCAATGCAATGGCGCGCTCCTGTTCCTCTTCATTACTGACTTCGGTCAGCACCCCCATCTCCAGACTGTGAGCGACGGCGGCAAGCTGGCGATATTGGTCGTCATCCAGTATTGAAAGCATTAATAAGCAGGCGCATCGGCCTGGTAATAGCGCGCCGGATCAATCTGGTAAGGGTCGATAATGAAGTCTTTACATAAAATCGGCTGCGGGGCGATTTGGCTGACGATGGGGAGGAAATTAGAACTTCCCCCTGAAAATATTTCTCATCAGTCAGCACCGAAATTGCCGAAGCGTAATGTTTATAAATGGCGGCAATGCGTGCTGGATCGAAATCATCACGGATCACGCCTTTTGACGGCGACGCTTTCTTGCACTCCAGAATAAACGCCGTGCGCGCACCCTGTAGCGCATCATAAAAATGTCGCGTGCTCGGCTGAACCTCATTCTGAAAACTGGCCAGCGGTTGCTGCTGTTTGCGGGCTTCTACCCAAATCGCCTTGTCTGCGACGATTTTCGCTAAAACGGTTTGCATCATCTAGTAGTCCTGTGTGACTCTAGTATTTAGTTTCTCGTTTCTTCTTCTTCCAACGAGAGAAAACGAGGAACTGAGCCGCGCCACTCGATCGACCAAACGAAAAAAGACGCTCGAAAGCGTCTCTGAATTGGTGCATCCCGCGCACAGGTGGATGCGACCAAAACGAAAAAAGAGCTTTTCGGGAGGCCTCTTTTCTGGAATTTGGTACCGAGTTATTAGGCCACACGTTCAAGTGCAGCCACAGGATAAATTTGCACTGAGCCTGGGTGGGATTCGGACTCGACCGCATAGCCTTCAGGAGTGAGTTTTGTGCAATACCAACCGACGACTTGACCCTGCCAAGCGGCACCAGATTTCTTGCGTAGCGCAATCCCCTAAGCCAAAGGTGGCACTCAGGGGAAGCGCAAACTGCCCTGCAACGGGAGCGTTGGCTTCATCGCTACTTTGACCCATCTAGTATTTCTCCTCTTTCTCTAGTAAAGTGTTTAGTTCCCTCTTTGCGTCCTTCATAGCTTGATCCGAAAGGTTACCTAGTAGCTAGCATAGTCCCTAGGACTAGAGCTAGCTGTCAACTCTAGAAGCGGCCGCGAATTCCAGAAATCATCCTTAGCGAAAGCTAAGGATTTTTTATCTGAAATTCTGCCTCGTGATACGCCTATTTTTATAGGTTAATGTCATGATAATAATGGTTTCTTAGACGTCAGGTGGCACCATGGAATAGACTGGATGGAGGCGAGTGACCAGGCCCACTTCTGCGCTCGGCCCTTCCGGCTGGCTGGTTTATTGCTGATAAATCTGGAGCCGGTGAGCGTGGGTATTCTGGGGTGTCACATTGCAGCACTGGGGCCAGATGGTAAGCCCTCCCGTATCGTAGTTATCTACACGACGGGGAGTCAGGCAACTATGGATGAACGAAATAGACAGATCGCTGAGATAGGTGCCTCACTGATTAAGCATTGGTAACTGTCAGACCAAGTTTACTCATATATACTTTAGATTGATTTAAAACTTCATTTTTAATTTAAAAGGATCTAGGTGAAGATGCTTTTTGATAATCTCATGACCAAAATCCCTTAACGTGAGTTTTCGTTCCACTGAGCGTCAGACCCCTTAATAAGATGATCTTCTTGAGATCGTTTTGGTCTGCGCGTAATCTCTTGCTCTGAAAACGAAAAAACCGCCTTGCAGGGCGGTTTTACGAAGGTTCTCTGAGCTACCAACTCTTTGAACCGAGGTAACTGGCTTGGAGGAGCGCAGTCACCAAAACTTGTCCTTTCAGTTTAGCCTTAACCGGCGCATGACTTCAAGACTAACTCCTCTAAATCAATTACCAGTGGCTGCTGCCGGTGCTTTTGCATGTCTTTCCGGGTTCAAGTTCAGACGATAGCTACCGGATAAGGCGCAGCGGTCGGACTGAACGGGGGGTTCGTGCATACAGTCCAGCTTGGAGCGAACTGCCTACCCGGAACTGAGTGTCAGGCGTGGAATGAGACAAACGCGGCCATAACAGCGGAATGACACCGGTAAACCGAAAGGCAGGAACAGGAGAGCGCACGAGGGAGCCGCAGGGGGAAACGCCTGGTATCTTTATAGTCCTGTCGGGTTTCGCCACCACTGATTTGAGCGTAGATTTCGTGATGCTTGTGCGGGGGGCGGAGCCTATAAAACGGCTTTGCCGCGGCCCTCTCACTTCCCTGTTAAGTATCTTCCTGGCATCTTCAGAAATGTCCGGCCCCGTTCGTAAGCCATTTCCGCTCGCCGCAGTCGAACGACCGAGCGTAGCGAGTCAGTGAGCGAGGAAGCGGAATATATCCTGTATCACATATTCTGCTGACGCACCGGTGCAGCCTTTTTTTCTCCTGCCACATGAAGCGCTCAGCCTGACACCCTGATCAGTGCCAACATAGTAAGCCAGTATACACTCCGCTAGCGCTGAGGTCTGCCTCGTGAAGAAGGTGTTGCTGACTCATACCAGGCCTGAATCGCCCCATCATCCAGCCAGAAAGTGGAGCCACGGTTGATGAGAGCTTTGTTGTAGGTGGACCAGTTGGTGATTTTGAACTTTTGCTTTGCCACGGAACGGTCTGCGTTGTCGGGAAGATGCGTGATCTAAATACATTCAAATATGTATCCGCTCATGAGACAATAACCCTGATAAATGCTTCAATAATATTGAAAAAGGAAGAGTATGAGTATTCAACATTTCCGTGTCGCCCTTATTCCCTTTTTTGCGGCATTTTGCCTTCCTGTTTTTGCTCACCCAGAAACGCTGGTGAAAGTAAAAGATGCTGAAGATCGGTACGGTGCACGAGTGGGTTACATCGAACTGGATCTCAACAGCGGTAAGATCCTTGAGAGTTTTCGCCCCGAAGAACGTTTTCCAATGATGAGCACTTTTAAAGTTCTGCTATGTAGCAGTATTATCCCGTATTGACGCCGGGCAAGAGCAACTCGGTCGCCGCATACACTATTCTCAGAATGACTTGGTTGAGTACTCACCAGTCACAGAAAAGCATCTTACGGATGGCATGACAGTAAGAGAATTATGCGGTGCCCTTACCATAACCATGAGTGATAATTACACTGCGGCCAACTTACTTCTGACAACAATGG
+
9?CJFCIGGJ?>;:732244444E5555CFECB@*))*../02)))+,,;>999:=JFJJIGFIFGIHHJJEJFGFJJJJFJGDEBHEH>==>IJJGJJJGJJHIJHJJJJHDC:---.520,+('((**'((')(*/('//0CJJJJGFCEJHIE@6==;;;;?@B?F7498;=;*))(&&&23355<<AJGJIFHJJIIJJJHFGC;=<=JJJJH999CJHJJJGGGFDJJHC:;@>4))+;@BFFGJJIFJFJCCA,''%%%))**).44;-,,+,,++%%&''(*+8;CGJJJJEHEJJIJJJHJIIJJIJIJJIFJJJIJJFJFCF<EIHJJJEEFEGFECBADEDFB666JJJHHECEE@A1111DGJJGIED=;;CB1/./12435BBF>==JJJHIJJJHEB>?>,++,(,,-35@BEJJJIIJJIJHJEJHB??@J@@@@GEJGDJFCDDFCADGHA?AB88899?@@JJEECDDGDEFDFD@??@A@>:9:GGJJJHJJGFFJGEBB??DEJBDA6655@?999<HHBAAHCHCDBIGJICFJJGJHJIJFGHFJJDIH<?7=;A5555;<>??ADDDEFDECGIGJE5587;;=B;7785500@@@CGJGEJJE@CDGHC><=@CFHIIJJGEG:666<;5<;<CBCECCDEDC<;;55/***-/))%&()+,-,,2BJFIJGEGEIJJHEIIJJIIJIFID?5005?DGBB?@7?@199<DCGJJHJHGJJJJGJ@A@A@><===37.33..,-,*)*3FFFFBEA?@@?AEDACBA999673356654677;=CDCBB?;6700013&&&&**2*::CEJJJC??>@=<B><<99::1004BC=<@???;:94****2%&+**6////0//1>2BBCDGJGHJJCCBCHJJJHHJGHFFFJJEJEB@222///DC6@G<???;>>>:C5EDJGFHJHIJFHJ>>>CJJJGFFBGGJJJJHFJHJFHJJFJJDA9988=FGGHJJDGEFGJJHHHJHJJJJGGJJHJEFFDFGJHJJIJ=<<=EEDA@BBFJ=<<<;851/---./)')56<>ACA;::;<;;;GIFJJJE==>B@GIJIJHJJHHJHE?9JGHIFJGGFHJJGDGFED????J>ECAEJFJHJFHG4444CACBJJJJJECCDJJEFEJEHJJA@@AIDHJFEHFJJJ@@A>??86557;=>??HJIJJJJJJJJJFIJIJGJEJJHJGHJJJJJDJIJHGJJJIJC;;>2224GGJ>A@CCEJGFHJJJDBBDD;;;=JGEDCDFEIJJEJJHJGIJJJGJGJJJJJJJJJGJHJHJJJJEJFDGJ?A:)))+,-BACEGJJGGJJJHJJFJJJJ8888;;66665002789@@EJJIJJJGHDHJJJJJIEFDEHJIJJJJJJJJJJJJJJJJJJJJJJJJIJGJHJGGHJGJHHHIHJHHJJJJJJJHEFJGJEBD>?GDBB@BAHG=A@>JFGFHJHJJBIEDB@@>@>>777DDCA?@@6--,,+'&&'((%%%'),,,,--.)'''(,,((338<=CEEGEGFIFFGHJHJJJJGGGGHJJEJIGHJHJJJJHGJJJIB@@@ECC@IJJJJFGHHGJHJJJEEFBC@:?DDJ>>>=C?>?JJJHJJEFFGJHJJJJJIJJJJJHHJJIHJEJ?>=:993,,,,@IHEHJJJJJJFG((((BJHJJJHHGD>:::***+0)'++.227CCEA66669967341++**'%%%':;;HJJHJJJJHEJFGJJJJJHHDJJJJJFJJJFFJGGJJJ7111HJFGFEJGFJFJIIGJJ@BEIIA?=<>@>6''(''('(-,<>JEDECC55576;:;JJHHHCA@@:898>>GFFFFJDJHHJJJJIHJJJJJJEJFEFJGIGIFGGIFGH>831,(*531159:;;5221278F@?=>@@C@??@EEJJHHFFDBAA?998>;;;<JEGJJJJJJIJFJIJGJDDECEEG?;IG<<;<?,,,-*''.CJJGHFBDBCFGGBBCDIJEFDDC>=JDAGEHJJJHJHJIHJGJBBABFBBAAC989>:EGJDJJJJDBABCJJJJAAAAIIHHJJJJJHJ>==>DAE?AHA@BECCBB;<<<JGE::99101,-.476>JIJJJEFJJIHE@FHGEABF==I::CJGJJD<CJGGIIJFJIBIDECDDDCA+++.7545('&&'&'))21111,,,&%%&((+02126<FIECED=<<<?=;;7>....(%$&+((%&'%%$#$%&%'&'*,24<;<<8941-(((&%'(*(((+--,,'&$$&**+077?@A?FJ>=;:77>?>?A@AC<AABFHJEEEJIFIHFFJFIDIBJGEJHJHGJJHHFJJJHFHIJJJHHHJJJHJIJHHECE=?=;>@AJGC??=:;>@?>@D??@IJHIGBE8CJHJEJIIJJHGHGJCBIJEJHHIJJFDC@0//0:7=FJHIFEG>9;><<=ABB;;;<@649903221.(()=?@BEHJJ>==?CBFJFIJFEB333+))),HJJ??7744679000;?DFGJJJJHEJJJGIGHJHIJGJHJJFFJEJJJJJJJIJFEJJEGHGJIJFIFDCDJ@GFFGGJJGHDJJI@<<=?E?FHIA>=A9F?@<=A@0//00047----0-.0:-)$&(&$$$'(((**))12844445ED<<FFJH(''(BHBEGDJJGCCDECABAEDFJEHHJEC==AAJDA9777JJJJFFFDHBCFJIJJFEJDFJF?>;@7@?;;;JHGIJJJFJJFGDEHEJEJJJIFJGB@ABGHGD?@AAJHJJIFJHGJJJJJJJJJJIJJJJGJ;@BBBHCDGJJJGHGCBBBJJJJJJFFFEGJJJJHJJHD7'&&&&&&%&&$)*(+*+(('&&$%**?@EJJH@B;JDEGA@ACAJJJJIJIJIHJJFJGHJJIGJIJJFJJC:53+**+++***''&&(*,*(&&&'*)7<@ABBDEDJJHJFJEFD998GIEFEJD2210GIJJJJEFGHJIJJJJFJHJHJIJJJHFGBBD>433367;;=>????>00A1*'''(()++018:==BJICCEGJFFDFGB748<6:;;ABJJJJJIHJJHIECJDJGJIGJJGEFFIJFJCIEEAFDAABHJJIHHJEJJICB@956;ACJ@853/.01CA255:611559<<63,%&').26344----4449222234CFFIJIJJHGJGEGDHCJJGA444;;44I>>=9;;ICCBFIIJJI>@JC<78JHJJJIE7654:;?@>>==8878@BHGEAA>@2223=0/1*2=<>CGJIGJ?@AFGJDGG>>??JEFCDDFGCED<JH>***04>8;7897;;=>EJJEBADB>==<2.,28;=?JJHIGIIIEI860.5332+('')+.,.88JIJEJEDJIIFHJIFDDDGJJDHJJDDJGIGFDDDC;;9;2./:?GJHCFJJGJGCEHFHIEJGDD@GGCJJJHFGIDC@>4'&%.569<BBHJJJJFCEB=7,++++''''(('%&&'&()).+++-:9HHJGFDFJGGEDHJGHEFJJJJAEHJFFFJJGJJFJFJGJGJFFFDGHEIGJHHJJJJGJHGJJJJJJJJJEJJHJIJJJJJJIHJHJJHHJIJJJEJJIFIIGJJEEDEBCCCJ((((5453222232226EJJJJEDDEEHJ:6.))12222;<;:2<=<89:=7:0-0,1.../HIJC?:22,+,-/02117?:>>CCEJJJFJFJHIJJGJJJJHJHIJJCEEHDEC?,,)%&''''((,,,,,,****)(((AIFFDCBA?>@;;&&'/0125:;A=CH@?64/:-+---.0667:;=856)'&)&&&(+(,,03=@BAA<3,,+.62,*)*+*&&;;:JEBDJGJJJJEJGJJHJGJJGJIEDFJHEFDEJ;;;;20008=////+**(+,-++,7@ABJFJHJFIJJHJJHJJJHGJEJHJGJFJDJJFHJJGHHJJGEEDEEJJJJGG@B<;@?CBDAAHGJB.../==999))))-('&'+79?@@AF----@@@@@=<<<CF3333AJH=<=>GFIIC@@?>BCHIFFFJIGJFIJJFJHJGC556FJJJJIJJGEG<@??BJJEJJIGJHFIJJGJGJGI555:8455AJJJJIIIFJJHJHF>55>:::>@BCD*)))>CEHJJJJJHFJJDEEEJJIJIJJFJEIFA@@@JJ@AA===DJIEJIIFFJGJJGHJJJJFJJJIJJJJJHGJIHJGJJHGHG****A@AIEJFIJJJJJJJJHIJIJJJJGHJJJJJJHJHJJJJHJJJJJJIJJIJGJJJDDBBBBEFB:99:AA@<@EFA>>?C9999JEJJJJJJIGJJJJJJJIFIGJJJDJHJJHEFHGJJEHJJJHJJJJJJGHJCJJJJAEIFCCGFEJJJJJJJJJIHJJJEJJHJIJJIJIJGHHJJB?</,*'&%%%&%%&&%$$$'(/.087@@DCB?99:;J<;;<><;9;;<JFEED?>=>BBG?D?AABGJBFJ=;;;B>=CEGDE>:877<888CDJJJ????IGHGGJJGJJCDEEJJGFEA?(('%&&(/--.66<3A@=@@AFEHECECJ>=<>DJFEDJD:;:;:;;DDHBFJ@@@<3323;;@JJJJJJJJEHJJJ;<;<<B@=?2234:GFC66??BEGFCIFFHJ@@IJIGJFHIFGGJHDC??<988:56-*((())(&'*(*++0139=>>2222322+*&&'(//00388;>>CCBAA@DDDG<:::;;897*'
@Glass_T7V_17_D3_14_2_44
TTTTGCCTTTCCCTGAGTGCCACCTTTGGCTTAGGGGATCGCGTACGCAAGAATCTGGTGCCGCTTGGCAGGGTCAAGTCGTCGGTTGGTATTGCACAAAACTCACTCCTGAAGGCTATGCGGTCGAGTCCGAATCCCACCCAGGCTCGTGCAAATTTATCCTGTGGCTGCACTTGAACGTGTGGCCTAATAACTCGGTACCAAATTCCAGAAAAGAGGCCTCCCGAAAGGGGGGCCTTTTTTCGTTTCGGTCCGCATCCACCTGTGCGGACCTCGGTACCAAATTCCAGAAAGAGACGCTTTCAAGCATGTTTTCGTTTTGATTGCCATCAAGTCCAGCACTTAGTTCCTCGTTTTCTCTGGTTCGAAGAAGAAACGAGAAACTAAATACTAGAGTCACACAGGACTACTAGATGATGCAAACCGTTTTGACGAAATCATCACAGACCAGGCGATTTGGGTAGAAGCCCGCAAACAGCAGCAACCGCTGGCCAGTTTTCAGAATGAGGTTCAGCCGAGCACGCGACATTTTTATGATGCGCTACAGGGTGCGCGCACGGCGTTTATTCTGGAGTGCAGAAAAGCGTCGCCGTCAAAAGGCGTGATCCGTGATGATTTCGATCCAGCACGCATTGCCGCATATAAACATTACGCTTCGGCAATTTCGGTGCTGACTGATGAGAAATATTTTGCGGGGAGCTTTAATTTCCTGCCATCGTCAGCCAAATCGCCCCGCAGCCGATTTTATGTAAAGACTTCATTATCGACCCTTACCAGATCTATCTGGCGCGCTATTACCAGGCCGATGCCTGCTTATTAATGCTTTCAGTACTGGATGACGACCAATATCGCCAGCTTGCCGCCGTCGCTCACAGTCTGGAGATGGGGGTGCTGACCGAAGTCAGTAATGAAGAGGAACGGAGCGCGCCATTGCATTGGGAGCAAAGGTCGTTGGCATCAACAACCGCGATCTGCGTGATTTGTCGATTGATCTCAACCGTACCCGCGAGCTTGCACGAAACTGGGGCACAACGTGACGGTAATCAGCGAATCCGGCACTAATACTGGCTGAGTGCGCGAGTAAGCCACTTCGCTAACGGTTTTCTGATTGGTTCGGCGTTGATGGCCCATGACGATTTGCACGCCGCCGTGCACCGGGTGTTGCTGGGTCAGATGGATCTGGCCTGACGCGTCGGCAAGATGCTAAAGCAGCTTATGACGCGGGCGCGATTTACGGTGGGTTGATTTTTGTTGCGACATCACCGCGTTGCGTCAACGTTGAACAGGCGCAGGAAGTGATGGCTGCGGCACCGTTGCAGTATGTTGGCGTGTTCCGCAATCACGATATTGCCGATGTGGTGGACAAAGCTAAGGTGTTATCGCTGGCGGCAGTGCAACTGCATGGTAATAAAGAGCGTATATCGATACGCTGCATGAAGCTCTGCCAGCACATGTTGCCATCTGGAAAGCATTAAGCATCGTGAAACCCTGCCCGCCGCCGGTTTCAGCACGTTGATAAATATGTTTTAGACAACGGCCAGGGTGGAAGCGGGCAACGTTTTGACTGGTCACTATTCAAATGGTCAATCGCTTGGCAACGTTCTGCTGGCGGGGGGCTTAGGCGCCAGGAGTACAGCTCCGTGGAAGCAGCACACGGAACCAGGCTGCGCCGGACTTGATTTTAATTCTGCTGTCGAGTCGCAACCGGGCATCAAAGACGCACGTCTTTTGGCCTCGGTTTTCCAGACGCTGCGCGCATATTAATAACTCGGTACCAAAGACGAACAATCAAGCGCTGAAAAGCGTCTTTTTTCGTTTTGGTCTTTTGAAGTTTAGGGGATAGTCCAATTATTGAAGGCCTCCCTAACGGGGGGCCTTTTTTTGTTTCTGGTCTCTACGCTACAGCCTTGCCGATATCCCGGCAAAAAAGGGCGAGGTATAGCCACCTGCCCTTTTTTTCTTTAAAACCGAAAAGATTACTTCGCGTTATGCAGGCTTCCTCGCTCACTGACTCGCTGCGCTCGGTCGTTCGGCTGCGGCAGGCGGTGTCCACTGCGCTCAAAGGCGGTAATTTACCAATGCTTGAGATCAGTCAGGCACCTATCTCAGCAATCTGTCTATTTCGTTTCATCCATAGTTGCCTGACTCCCCGTCGTGTAGATAACTACGATACGGGAGGGCTTACCATCTGGCCCCAGTGCTGCAATGATACCGCGAGACCCACGCTCACCGGCTCCAGATTTATCAGCAATAAACCAGCCAGCCGGAAGGGCCGAGCGCAGATGAGTTGTAACTCCACCTCATCCATCTAACTGTTCCAGGAAGATTCAGTTAAGTAGTTCGCCAGTTGATCGTTTGCGCAACGTTGTTGCCATTGCTACAGGCATCGTGGTGTCACGCTGAGTAGTTTGGTATCGCTTCCATTCAGCTCCCGGTTCCCAACGATCGAGGCAGATTACATGATCCCCATGTTGTGCAAAAAAGCGGTTAGCTCCTTCGGATTATCCGATCAGTTGTCAGAAGTAAGTTGGCCGCAGTGTTATCACTCATGGTTATGGCAGCACTGCATAATTCTCTTACTGTCATGCCATCCGTAAGATGCTTTTCTGTGACTGGTGAGTACTCAACCAAGTCATTCTGAGAATAGTGTATGCGGCGACCGAGTTGCTCTTCTGCCCGGCGTCAATACGGGATAATACCGCGCCACATAGCAGAACTTTAAAAGTGCTCATCATTGGAAAACGTTCTTTGGGGCGAAAACTCTCAAGGAATTCTCTCCGCTGTTGAGATCCAGTTCGATGTAACCCCCGCTTCGTGCACCCAACTGATCTTCAGCATCTTTCTTTCACCAGCGTTTCTGGGTGAGCAAAAACAGGAACGCAAAATGCCGCAAAAAGGGAATAAGGGCGACACGGAAATGTTGAATACTGCATACTCTTCCTTTTCAATATTATTGAAGCATTCTGGGTTGTATTTCTCATGAGCGGATACATATTTGAATGTATTTAGATCGCGCATCTTCCCGACAACACAGACCGTTCCGTGGCAAAGCAAAAGTTCAAAATCACCAACTGGTCCACCTACAACGAACTTGTCGTCGACCGTGGCTCCCTCACTTTCTGGCTGGATGATGGGGCGATTCCACGGCCTGGTATGAGTCAGCAACACCTTCTTCACGAGGCAGAGCCTCAGCGCTAGCGGAGTGTATCTGGCTTGCTGTGTTGGCACTGATGAGGGTGTCAGTGAAGTGCTTCATGTGGCAGGAGAAAAAGGCTGCACCGGTGCGTCAGCAGATATCTTGATACAGGATATATTCCGCTTCCTCGCTCACTGACTCACTACGCTCGGTCGTTCGACTGCGGCGAGCGGAAATGGCTTACAAACAGGGCAGAGATTAGCCCGAAATGCCAGAGAAGATGCTTTAACAGGGAAGTGAAGAGGGCCGCGGCAAAGCCGTTTTTTCCATAGGCTCCGCCCCCCTGACAAGCATCACGAAATCTGACGCTCAAATCAGTGGTGGCGAAAACCAACAGGACTATAAAATACCAGGCGTTTTCCCTGGCGGCTCCCTCGTGCACTATCCTGTTCCTGCCTTTCGGTTTACCGGTGTCATTCCGCTGTTATCGCCCCTTTGTCTACATCCACGCCTGACACTCAGTTCCGGGTAGGCAAATTCGCCCCTCCAAGCTGGAGTATATACACGAAGCCCCCGTTGCGGTCCGACCGCTGCGCCTTATCCGGTAACTATCGTCTTGAGTCCAACCCCGGAAAGACGTGCAAAAGCACCACTGGCAGCAGCCACTGGTAATTGATTTAGAGGAGTTAGTCTTGAAGTCATGCGCCGGTTAAGGCTTAGAATTTCAAAGGACAAGTTTTGGTGACTGCGCTCCTCCAAGCCAGTTACCTCGGTTCAAAGAGTTGGTAGCTCAGAGAACCTTCGAAAAACCGCCCTGCAAGGCAGTTTTCGTTTTAGAGCAAGAGATTACGCGCAGACCACAAACGATCTCAAGAAGATCATCTTATTAAGGGGTCTGACGCTCAGTGGAACGAAAACTCACGTTAAGGGATTTTGGTCATGAGATTATCAGAAAGGATCTTCACCTCAATCCTTTTGAATTAAAAATGAAGTTTTAAATCAATCTAAAGTATATATGAGTAAACTTGGTCTGACAGTTACCAATGCTTAATCAGTCAGGCACCTATCTCAGCAATCTGTCTATTTCGTTCATCCATCGTTGCCTGACTCCCCGTCGTGTAGATAACTACGATACGGGAGGGCTTACCATCTGGCCCCAGTGCTGCAATGATACCGCGAGACCCACGCTCACCGGCTCCAGATTTATCAGCAATAAAACCAGCCAGCCGGAAGGGCCGAGCGCAGAAGTGGTCCTGCAACTTTATCCGCCTCCATCCAGTCTATTCCATGGTGCCACCTGACGTCTAAGAAACCATTATTATCATGACATTAACCTATAAAAATAGGCGTATCACGAGGCAGAATTTCAGATAAAAAAAATCCTTAGCTTTGCGCTAAGGATGGTTTGTGGAATTCGCCAGCCGCTTCTAGAGTTGACAGCTAGCTCAGTCCTAGGGACTATGCTAGCTATTCAGACTTTTTGGGATACAAGCTATGAAGGACGCAAAGAGGGAACTAAACACTTTATTAGAGAAAGAGGAGAAATACTAGATGGGTCAAAGTAGCGATGAAGCCGCTACGA
+
+,03--+()&&(,-,&%)%%&#%()-4)--/2)))+>?@GAB=>97555-**.')**,0***((),/0ACBB?=0+*(+++01344>;:;11117998*''/0((///47;<BEDBH==97344110156632223FJBAA@;;;9@2'''0..1079'(((;=F::::JF3221//58899:HC>GIGCGAB@B;;BCEJGEDD<A4323;AJJJB@9223)&&%'-/1;////,++067@@/---9-)))//.0,,--8888BAFDGDDBBA>40,+//,-..8*()(+)*(+/.54777:8'''*23%%%(9/,+,62*%$$%&,,73++++//++*$$$%&&&*/072221?B4.()***+--...331//522///1424)((1//..-./246788>>??BA;97,+,0/067B=>>B>;::<;(&%%&)+0)((()111==5555A=<<<51223<878292-':<==?JJJBBCDHJJ??>=BBA211.B7+**)*0..--,.)*)+,,++-6756>BGEJEJGJ?>@EDHJA@@BA;:;<BA<::9>;999>DEEB?=>32**)*1))((*0567632222389<=??CABA?>11112((()5....651012D@BC<;88@@JFH=65&(&&))*.11333348;78;?2111?=>AA><876666<B><;AEGHEDCDI<8113>8/,,-6/0//1010)(('()',,-//7=8889@??CDBCACFH;;;;AAA@?><(((,454446B@DG@AA@.B3+>BBB9..8112677844401/.02?>5444;8779<=<?ABAAEFIJJIJJJJ>:;;:9666236775779>>>=>;9;661+++5455;;...****//(((%(,-2422023EECB===@JB555BDDDFDCCI<BB@;90+,)''()))),.;?HDHJ?>>66676333;;DJGJIHHJEJHJFHJ++++CHFGIGJEDBBEDJJGEJ???@CCEJFDA?ACBA@<<<;21*),**+**((&&022?ACDJJJIDEFDFEFJC?>,+++./2211249664('&%&'(((&'(,)'''&+****)+'(57<;<<=788@?@ADDDJJJGCBB?A?A>@:778HFHEJHHJJFHFFJJJJGDFJJJJJDDD9<;:::B((((=?CJEEB=;***12//1/'&&%%%$$)68;<833--&%&&'&&')'(,,39=DA@A@CAEEAA<=4444432278<96333@BCBC=8))77?++**-+**)+*())),21101--..,,,?>;=FF7776;::<;<CDEHEHHDJDHB::;GJJDGGFFJIIJJIGGFEHEGFJJJHCJEGFHGJDDEEJGAAC?:=?>===HDA@>>>>BA<<BEFJJJHIJGJJJJJJEJHJJJJJJJJGJJHBAA===66531(&%$$,/2:<=?FF>==AB('''433/,)*.326BABBCHDDEE<:988<<BCHEF:999:89///)'(AABGCFF>JF=799)6)&&&'0123JEGEHJJJJHHGJJJJGHJJ999::>?4449AAAACA;66:62360???888990/00;<=>>?>433+))'+,-11---0;::;AAA===9:::DIC=<=>DEJJIIEDC?888**(&(+()))(''*+2320130.*(&'*')(()'&&(/('*+AJJ==<:ECDDGCCDFBC<<;ABAEB><3)'&%%(;<655000:4HBEDCBC9112=@;;::::A.---277=@IIIB@>==>;<<=B>6.20113<8:;===>54550//1CB@:532359;;.-.20007666CFDGBC@@@DEIE-,,-26'%%###(('(&*'').//0FJE?6668988;982,,)*(&&/452544E@AAI@;:889<7:?7211/,-,,.((''&&''('%$$&'%&%%('))***+.*479::EDA@11/''''1'%$%)*-01,:;=:66<7=GH94:><DCC><000B@A:7615565GEJJJJJJJ==??FJGJAEFJEJFJGDIEFFJGJJEEJH<7779*'**.,,-=:988+&&%&++&&&&&%&$&$$'(-.7<BCFJJIJJIG>>:433431+'(''),---1111@0000655445?E++++876/..000.../7,**++-./14:4333ACAB?BJCBDEDJDHJJHDCCBBGD=<<==(((4=@B?AB?>?AF////JJJJ;;89A@@A87:>JIFDJCICBBCEDJ>><<?>----978887=>?DD@FE<;;544(''*832250.++''''133.4+++.,/)(''''((*))$#$%$%,..+%%%%%##$&%%&)'''&*(('&*('&'&'''(&&')'&'--1111225)(((&&&14420.***00./-,-+*,--:?>>>555=?:::8989>?87456+'$$$%&&.,,,081...4/+''+*.*)*10.*79C>;D6652233'&&'/'''())+11./545:BACEJGJECDFIJJJJJJFDCC:9899?A>/00)&&%&&'''''+%%&,---/12<?:9:;JDGC@>?<>>?JJJJ?665///19HGJJJJJJEJGDFCFBC;:9;1/-*++0014*)),/1/.()+,,*)(((+..553113<<>>?@D4444:6556JIIFEECB<<<=C66552.2CFCFGFGHDCE@@@?0//02(,**)*&(())++678;:3336@=<?AA3221111=;886A>>0003762-/19355<:;;;:,,,,22-&&%'.>9345,,,)%&&44/..0963.-(((*++++***,,))*222333.(&'>@@@AD<4333=3-(''&,)('('&',1,-62-,,/<=@F?51//0/-..34&&&+,((-.400264-4+++.)))*3/-/--+,0.-)((),-78222/4.(&,779:GJGIFFFGD=.--->@@AJIEC@9///,,,&%&&''''(738:;D@2)'''(()')((-.200/((''()5)))*3**+((,010,,,9<CBACA?@F@HEC@A>==9.---.**&&%&))+)++'<>/..&&&'3225<>@EADI=:8/..0877:5///-00;<3111.003100.1467765,,,'''(,,&&&&''''(*-,,,/11//-;7777?55('''8<?A::9.//A>10000)(+)))-5//,****565556BEE====B<<:43121125.-,+,,0/+)()9<<::;:==?=><;+*)*-.(&&*((%%&&7>ECBCFEB@@ABJGG>;99;@BB??<>+(((;<==?991--),3/(/('(86445599:@((('-.(''%&''''&*,&%%%'(334**))-09:>;A@>6675555)))))&&&'767;=6650**-/4;<>JDCBA,++,---1BB0000=<=92)')*,*+*)))&%&$$$%(%('''')-+('''051100323)688=>>BC;:4)'%*+/56<10&&&%,*'))&'&%%%))2,8,,,0=A@?A??@CE=88888998866988876*(((8,,,-778DEEBDBDD;;;0//0..&('')/0,++**&&&&&''.(01022+***101((:,,,-(('+)(**5***)))*9A??3D;EEGDJJ<=<:E?=<:-9:>FC@@@DFAB@>?@;=8+***)),0+-,,))(*%&///06620((*10++))&&%(((''(%%''),***+4447@<:8:A;651../.1,+))'&(&%%/68211.,&&&)))&$%%'+*++,;<;68=>=>9-++2++)'()-.+--.///--.0)'''*2/53**)+1'&()0+*+*.-.5GIHJJJGJGIGFEJ@?>?A=@@@2/011:;;523;;;@?EEFD:999:551/012;:9940,%%'&%%%&'((>@AH9656=B@0//766666>=>?@>AD>?BDFECGDBAB@C95270-,,0.)(&&((((*,(')&%%'%%*2&&&'5FFC>4331-00-+)))),+*2?('''.5'%%&(/...,.0147((((10)*,**)*//+*+*+)(---78@?@FDFJHFBB?@HFEJFE????,++-;<?22228-./47...563110/0..-5332266///(('(*-+++*'&&330.,-/0-/11('%%%*-'-55//.'(5333//177=>?FH;;;<<+***???JJJJJJHFJ3333FHECFDBGIIGJEJJGEJEGGEDEFBA:5465655('''8332256(((/@A:::9=<:9922248544.,,..,-,,.055536655(((01?=99:CCCCDD?@AEIDEHFFFEFEE>=;=A533260002;???>>==ACCD?@@,,,,686B>?@BGGH==7788>>=6668753-0058<D9777555-++-082220,-,-4:::??@8>443339989<8<?BABCC==<<FCFJEB::+++,BB:E==:9:896577C?CBAAACD@@?ACCJ88661-+-0/,,**-.9::<CDHGGECDC????FCB9:98?@<<<=A<;;=FE@@@CHHIEA:=>>EEEDA>A?DF;555907/64,(B:888?@=5954'%%%,+('&&'),&&''()+-,))26:;<?@BBA@ECCBCDBCCB====AE7779DDCB@?=@*))*(&&%%#$$%',06&%%'(('%%&)113)))/.2-)))),,/.2221020013,,,-<,+(&'''')((37:>@@>FB@=:65799:77779::DBBA88875543/'$%$$$$
@Glass_T7V_17_D3_14_2_45
[truncated: 25,366,902 more chars]
