# Supplementary material for: Preventing Multimer Formation in Commonly Used Synthetic Biology Plasmids
Source: ACS Synth Biol. 2025 Mar 18;14(4):1309–15. doi: 10.1021/acssynbio.4c00508 (PMC12012879; doi:10.1021/acssynbio.4c00508)
Supplement: Supplementary file 2 — sb4c00508_si_002.zip [file sb4c00508_si_002.zip › DataS1/data/fastqs/Glass_T7V_18_D3_14_3.fastq]

@Glass_T7V_18_D3_14_3_0
CCCCAGGTTTTTTCAGGCGCAAGCTTGGCAACGGTGAGATCGATCGACAGATCACGCCAGATCGCGGTTGTTGATGCCAGACGACCTTTGCTCCCAATGCAATGGCGCGCTCCTGTTCCTCTTCATTTGTGGCTGGGTGACGCCCATTCTCCAGACTGTGAGCGACGGCGGCAAGCTGGCGATATTGGTTCGTGCAGTCCAGTTGCTGGAAAACCATTAATAAGCAGGCATTGGCCTGGTAATAGCGCGCCAGATGATCTGGTAAGGGTCGATAATGAAGTCTTTACATAAAATCGGCTGAGGCGATTTTGGCTGACAATGAGGAGAGATTAAAGCCCCTGAAAATATTTCTCATCAGTCAGCACCGAAATTGCCGAAGCGTAATGTTTATAAATGGCGGCAATGCGTGCTGGATCGAAAATCATCACGGATCACGCCTTTTGACGGCGACGCTTTCTTGCACTCCAGAATAAACGCCGTGCGCGCACCCTGTAGCGCATCATAAAAATGTCGCGTGCTCGGCTGAACCTCATTCTGAAAACTGGCCAGCGGTTGCTGCTGTTTGCGGGCTTCTACCCAAATCGCCTTGTCTGCGACGATTTTCGCTAAAACGGTTTGCATCATCTAGTAGTCCTGTGTGATTCTAGTATTTAGTTTCTCGTTTCTTCTTCTTCCAACGAGAGAAAACGGGGAGCGACGCACTCGATCAACCAAACGAAAAAAGACGCTCGAAAGCGTCTCTTTCTGGAATTTGGTACCGAGGTCCGCACAGGTGGATGCGGACCAAAACAAAAAAGGCCCCCCTTTTTGGGAGGCCTCTTCTGGAATTTGGTACCGAGTTATTAGGCCACACGTTCAAGTGCAGCCACAGGATAAATTTGCACTGAGCCTGGGTGGGATTCGGACTCGACCGCATAGCCTTCAGGAGTGAGTTTTGTGCAATACCAACCGACGACTTGACCCTGCCAAGCGGCACCAGATTTCTTGCGTACGCAATCCCCTAAGCCAAAGGTGGCACTCAGGGGAAGCGCAAACTGCCCTGCAACGGGAGCGTTGGCTTCATCGCTACTTTGACCCATCTAGTATTTCTCCTCTTTCTCTAGTAAAGTGTTTAGTTCCCTCTTTGCGTCCTTCATAGCTTGATCCGAAAAGTTCTCTAGTAGCTAGCATAGTCCCTAGGACTGAGCTAGCTGTCAACTCTAGAAGCGGCCACAAATTCCAAATAATCCTGAGCGAAAGCTAAGGATTTTTTTTATCTGAAATTCTGCCTCGTGATACGCCTATTTTTATAGGTTAATGTCATGATAATAATGGTTTCTTAGACGTCAGGTGGCACCATGGAATAGACTGGATGGAGGCGGATAAAGTTCCAGGACCACTTCTGCGCTCGGCCCTTCCGGCTGGCTGGTTTATTGCTGATAAATCTGGAGCCGGTGAGCATGAGTATCGCGGTATCATTGCAGCACTGGGGCCAGATGGTAAGCCCTCCCGTATCGTAGTTATCTACACGACGGGGAGTCAGGCAACTATGGATGAACGAAATAGACAAATCGCTGAGATAGGTGCCTCACTGGATTAAGCATTGGTAACTGTCAGACCAAGTTTACTCATATATACTTTAGATTGATTTAAAACTTCATTTTTAATTTAAAAGGATCTAGGTGAAGATCCTTTTTGATAATCTCATGACCAAAATCCCTTAACGTGAGTTTTCGTTCCACTGAGCGTCAGACCCCTTAATAAGAATAAATATATTCCAATCGTTTTGGTCTGCGCGTAATCTATTGCTGCTGAAAACGAAAAAACCGCCTTGCAGGGCGGTTTTTCGAAGGTTGTTCTGAGCTACCAACTCTTTGAACCGAGGTAACTGGCTTGGAGGAGCGCAGTCACCAAAACTTGTCTCTTTCAGTTTAGCCTTAACCGGCGCATGACTTTGAGAGACTAACTCCTCTAAATCAATTACCAGTGGCTGCTGCCAGTGGCTCTTTTGCATGTCTTTCCGGGTTGGACTCAAGACGATAGTTACCGGATAAGGCGCAGCGGTCGGACTCAACCAGGGGGTTCGTGCATACAGTCCAGCTTGGAGCGAACTGCCTACCGGAACTGAGTGCTGAGGCGTGGAATGAGACAAACGCGGCCATAACAGCGAAATAACACCGGTAAACCGAAGCAGAACAGGAAGCGCACAAGAGAACCGCCGGGGAAGCGCTTGATATATTTATGATCCTATAGGGTTCAGGCCCCACTCGTTGACGTCCAGCTGCGTGATGCTTGTCAGGGGGGGCGGCCTATGGAAAAACAGCTTTGCCTAGGCCCTCTCACCTGTAAGTATCTTCCTGACGTCTCAGGAAATGTCCACCATTCGTCAAGCCATTTCCGCTCACGCCGCAGTCGAACGACCGAGCGTCCACGTCAGTGAGCGAGGAAACGAGATATCTCCTGTATCGCATTCTTCTGCTGACGCACCGGTGCAGCCTTTTCTCCTGCCACATGAAGCACTTCACTCAACACCCTCATAGATGCCAACATGA
+
:7988/-((('(52/**(+66677:0*))(((),,01///0---***+//1//)))*.))-43,+++**))/--049853))+CCDEJJ?BDBDJBBDEEA@;::::===GGB:BBG@JJJB<6220((&$$$$$%'(%%$%&&,'&%%&),<>>>>CJJIIIJJIEJJGGF....<<<=222+''%%(%#$%&'&&&%%$)%%$%%&-+,('&&**10188777333001-++,;JGJJ<;;999:A@B9541.'''+1./6596::77667===<>?C>>>J;21(('(+,-+&&&&(&&'%&&'&*)&%%$%%&%&'),,,'560-,,'''''''*,.055<=<9:33;89AFCD??;;;777011??<89=;==EIGHFEHGDJFGHGJJFIGJJJJHHEGFFC??@6677;/,,+=A=::;;DBBCJJA@>>>:@><200029@CAAGEEIJJHGGGGJGJ=FJFEJGJGJHJJJHJBH89B@D<5><3334CJD<;;;<JJJHIJJAB@BGJJJJJJJ@??@FJ?>?@?GJFJBBDCDBDJFGFJE=>=<ABJJJ?@??D;<BDHJ5556=>=CJHJDEFBJGGJGGGJGIHJHJJJJDBFDGJJFDJEEGFGJJJJHIJJEJJHJHJJJHJF9(&***DJGHGIGG9>=579645AIJJJ9JGJHJJEDCC78742;1//0.(''&#$#$%&*&%++,5422211,**+'&&(=@>?@C?@@B655<@;77660+,6-31+(,)-*&()++,))))(+++77;=BEFCCFJJFBA@AC@@AJC(''EHGJEDDFFG54,52.)(()-,+-7/.+%&((,.-./-32,02:;;=E@D@==@DIGJFDJGJFDDDFIEJGJH?HGFCDJEGJJJJJJJGJFJIJA???FJEIJJFGDDA?AFIBBBFCACBA@@@AJBCDDCJJFJIIFCDEJDCJJJFFB@@JIBAB==??D?BJJA>IJJCDIFFJJJHGHJJFHDBEJDJGHFEA@('()A>ID>>@CD<;<CHE87512228:?DJGFDEBDGFJGFD/../ADHJHGGCGEDB@BCABDA?<<:2132377?=JGJFB?;1''/34FDDF?>>@ACBBEBBAAB99:HCBEGFJHEFFJJJGAB9/@AAFCBCEDFEEEFB,++'%$%./BAEFGGJFJGJJGGGHEJJGEDCEJFHB>AA==::=>GGFGF@>C>>/---43566B10,.&&$$%&(*,'&&*,**(()&&''(-13;8;34DDGJH>18@EHCBFJJHJFJEFIJEFEFJHJJIJJFGEEJHJJJJJJIGJHJGJJJJHFJCFGHEJFJF=>>?HED<88>>@EJHFJGJEIJEJFJJJJJJJJJIEFJGBECHGHA<;16432369+++,GHGJJJEJJGJE920/,--?FJE<@=JFE=;:52?CCIFHJGIJGJEJEDIJGHFJHJHCBB6666..----/111FEDEFEJHFGJCDEJEEHCEEJFDFEIJFJBFEDGJEFFD7)HJJIJFBBBAEFGJDJHJEDG>>@JHB@43223(((-((DHIJIIJGFGGJF8777<0/00==>BJHJJIIIJIC??@?AA<3))=@AHJFEECGJIJEFDD;432BHBBAAEIG???@FJGDDFEEDFEGDDHHDAB@?IJF---,3468AC/.,02-779400))))078550''&&45568:4453666;;;JIGFJJJGJJJJGJJEHJJFGFJJJJJB<=>@@:A@666A;;:89;=>CJJ<45752030)'(*-''%%%%(((*+222:>;:<899????@>=><=,++,00(%&&*1151.-/1:>BBCBACAHFDDEE@7*)((,-<5----545&&&%%&&(%%'+,(('+((77<ACCJFJJJFJHJJGFHEHFEBFJFGI??>>CE<<:9<?E77665111056+9<;;<;;<965(8<>>>=+)*)=<;9=-())).1(/322500:8711@BJJJIFEGCFFJJJIJJCA?CC:8764'&&&.3/++,3@AA@@CGF9@D@BBA?<;;;BACHCCFCBBCJFDBEEEBAABC?@?>A((((*%%%'+%%&+('(+70'&&'235+++**)((/,,++,./05:3222:9<;8/.*&+421100-+,*)$#$%+-3;88;9+++1+,46<++**..*))*,++*(((,-,,+*,-)+.,.--.'&%'((*,.(*0111*)&%'')(()'&(()&&&%),350&&((('))+'(&&%&*.'&&&&'%&&%&()+(&$%%&*)'))%$$&'(%&((%%'&&')*+77778:0//*'((('7650)'$&'%&&&-07752//..63-.+%&&&&,85+*)&&$&12%%*,))))43443/*())**&'(%'('%%%'%'''(*),.&&%%(.((()*,,++*(&&',-4223.--/1('&%$))),,+)''()&&'&*,4554493:64/***+*+))((*()'')'**+*(*/.2.-..8;65556357000054+*42./.1323312--,,,,/,,--..2<21115667=-&&%%&&&','('&&%%
@Glass_T7V_18_D3_14_3_1
TGGGTTACATCGAACTGGATATCAACAGCGGTAAACATTGAGAGTTTTCGCCCCGAAGAACGTTTTTCCAATGATGAGCACTTTTAAAGTTCTGCTATGTGGCGCGGTATTATCCGTATTGACGCCGGGCAAGAGCGACTCAATTCCTGCACATACACTTTATTCTCAGAATGACTTGGTTGAGTACTCACCAGTCACAGAAAAGCGTGCTTCATGGCATGACAGTAAGAGAATTATGCAGTGCTGCCATAACCATCAGTGATAACACTGCGGCCAACTTACTTCTGACAACGATCGGAAAACCAAGGAGCTAACCGCTTTTTTGCACAACATGGGGGATCATGTAACTCGCCTTGATCGTTGGGAACCGGAGCTGAATGAAGCCATACCAAACGACGAGCGTGACACCACGATGCCTGTAGCAATGGCAACAACGTTGCGCAAACTATTAACTGGCGAACTACTTACTCTAGCTTCCGGGCAACAATTAATAGACTGGATGGAGGCGGATAAAGTTGCAGGACCACTTCTGCGCTCGGCCCTTCCGGCTGGCTGGTTTATTGCTGATAAATCTGGAGCCGGTGAGCGTGGGTCTCGCGGTATCATTGCAGCACTGGGGCCCGGTGGCTTGCACTTCCTCCCGTATCGTCGTTATCTACACGACGGGGGAGTCAGGCAACTATGGATGAACGAAATAGACAAATCGCTGAGATAGGTGCCTCACTGATTAAGCATTGGTAAATTACCGCCTTTGAGTGAGCTGATACCGCTCGCCGCAGCCGAACGACCGAGCGCAGCGAGTCGTGAGCGAGAGGGAAGCCTCATAACGCGAAGTAATCTTTTCGGTTTTAAAGAAAAAGGGCAGGGTGGTGACACCTTGCCCTTTTACGGAGCTGCGGCGGCCGCTACTAGTAGGGAGACCAGAAACAAAAAAAGGCCCCCGTAGGGAGGCCTTCAATAATTGGACTATCCCTAAACTTCAAAGGACCAAAAACGAAAAAAGACGCTTTTCAGCGTCTTATTGTTCGTCTTTGGTACCGAGTTATTAATATGCGCGCAGCGTCTGGAAAACCGAGGCCAAAAGACGTGCGTCTTTGATGCCCAGTTGAGACTCTCCAAGCAGAATTAAAATCAAGTCCGGCGCAGCCGGTTGTCGCTTCCACGCAGTTATCTGCGCCTTAAGCCCCCCGCCAGCAGAACGTTGCCAAGCGATTGACCATTTAATAGTGACCAGTCAAAACGTTGCCCGCTTCCACCCTGGCCGTTGTCTAAAACATATTTATCGACGTCCTGAAACTCGCGGGCGGGCAGGGTTTCACCGACGCTTAATGCTTTCCAGATGGCAACATGTGCTGGCAGAGCTTCACGCAGCGTATCGATATACAGCTGTTCTTCATTACCATGCAGTTGCACTGCCGCCAGCGATAACACCTTAGCTTTGTCCACCACATCGGCAATATCGTGATTGCGGAACACGCCAACATACTGCAACGGTGCCGCAGCCATCACTTCCTGCGCCTGTTCAACGTTGACGCAACGCGGTGATGTCGCAACAAAAATCAACCCACCGTAAATCGCGCACATACATAGCTGCTTAGCATCTTGCCCACGCGTCAGGCCACATACTTTATTCTCACCCAGCAACACCCGGCGCACGGCGGCGTGCAAATCGTCATGGGCCATCAACACCGAACCAATCAGAAAACCGTTAGCGAAGTGGCTTAACTCGCGCACCTGAGCGTAAGTATTGATGCCGGATTCGCTGATTACCGTCACGTTGTGCCCAGTTTGGCGCAAGCTCGCGGGTACGGTTGCGAGATCAATGGACAGATCACGCAGATCGCGGTTGTTGATGCCAACGACCTTTGCTCCCAATGCAATGGCGCGCTCCTGTTCCTCTTCATTACTGACTTCGGTCAGCACCCCCCATCTCAGGACTTGTGAGCGACGGCGGCAAGCTGGCGATATTGGTGGTCGCTCATCCAGTACTGAAAGCATTAATAAGCAGGCATCGGCCTGGTGATCACGCGCCAGATAGATCTGGTAAGGGTCGATAATGAAGTCTTTACATAAAATCGGCTGCGGGGCGATTTGGCTGAGATGGGGAGGAAATTAAAGCTCCCCTGAAAATATTTCTCATCAGTCAGCACCGAAATTGCCGAAGCGTAATGTTTATAAATGGCGGCAATGCGTGCTGGATCGAAATCATCACGGATCACGCCTTTTGAGCGGCAACGCTTTCTTGCACTCCAGAATAAACGCCGTGCGCGCACCCTGTAGCGCATCATAAAAATGTCGCGTGCTCGGCTGAACCTCATTCTGAAAACTGGCCAGCGGTTGCTGCTGTTTGCGGGCTTCTACCCAAATCGCCTTGTCTGCGACGATTTTCGCTAAAACGGTTTGCATCATCTAGTAGTCCTGTGTGACTCTAGTATTTAGTTTCTCGTTTCTTCTTCTTCCAACGAGAGAAAACGAGGAACTAAGCGCGCCACTCGATGGACCAAAACGAAAAAAGACGCTCGAAAGCGTCTCTTTTCTGGAATTTGGTACCGAGGTCCGCACAGGTGGATGCGGACCAAAACGAAAAAAGGCCCCCCTTTGGGGAGCACTCTTTCTGGAATTTGGTACCGAGTTATTAGGCCACACGTTCAAGTGCAGCCACAGGATAAATTTGCACTGAGCCTGGGTGGGATTCGGACTCGACCGCATAGCCTTCAGGAGTGAGTTTTGTGCAATACCAACCGACGACTTGACCCTGCCAAGCGGCACCAGATTTCTTGCGTACGCGATCCCCTAAGCCAAAGGTGGCACTCAGGGGAAGCGCAAACTGCCCTGCAACGGGAGCGTTGGCTTCATCGCTTTTTAACCATCTACTAGTATTTCTCCTCTTTCTCTAGTAAAGTGTTTAGTTCCCTCTTTGCGTCCTTCATAGCTTGATCCGAAAAGTTCTCTAGTAGCTAGCATAGTCCCTAGGACTGAGCTAGCTGTCAACTCTAGAAGCGGCCGCGAATTCCAGAAATCATCCTTAGCGAAAGCTAAGGATTTTTTTATCTGAAATTCTGCCTCGTGATACGCCTATTTTTATAGGTTAATGTCATGATAATAATGGTTTCTTAGACGTCAGGTGGCACCATGGAATAGACTGGATGGAGGCGGATAAAGTTGCAGGACCACTTCTGCGCTCGGCCCTTCCGGCTGGCTGGTTTATTGCTGATAAATCTGGAGCCGGTGAGCGTGGGTCTCGCGGTATCATTGCAGCACTGGGGCCAGATGGTAAGCCCTCCCGTATCGTAGTTATCTACACAACGGGGAGTCAGGCGAACTATGGATGAACGAAATCAACCAGAATCGCTGAGATAGGTGCCTCACTGATTAAGCATTGGTAACTGTCAGACCAAGTTTACTCATATATACTTAGATTGATTTAAAACTTGATTTTTAATTTAAAAGGATCTAGGTGAAGATCCTTTTTGATAATCTCATGACCAAAATCCCTTAACGTAGATTTCGTTCCACTGAGCGTCAGACCCCTTAATAAGATAAATCTATTGAGATCGTTTTGGTTGTTGCGCGTAATCTCTTGCTCTGAAAACGAAAAAACCGCCTTGCAGGGCGGTTTTTCGAAGGTTCTATTGAGCTACCAACTCTTTGAACCGAGGTAACTGGCTTGGAGGAGCGCAGTCACCAAAACTTGTCCTTTCAGTTTTAGCCTTAACCGGCGCATGACTTCAAGACTAACTCCTCTAAATCAATTACCAGTGGCTGCTGCCAGTGGTGCTTTTGCATGTCTTTCCGGGTTGGACTCAAGACGATAGTTACCGGATAAGGCGCAGCGGTCGGACTGAACAAGGGGGGTTCGTGCATACAGTCCAGGCTTGGAGCGAACTGCCTACCCGGAACTGAGTGTCAGGCGTGGAATGAGACAAACGCGGCCATAACAGCGGAATGACACCGGTAAACCGAAAGGCAGGAACAGGAGAGCGCACGAGGGGACCAGCGGGGGAAACGCCGCGTATCTTTATAGTCCTGTCGGGTTTCGCCACCACTGATTTGAGCGTCAGATTTCGTGATGCTTGTCAGGGGGGCGGAGCCTATGGAAAAACGGCTTTGCCTGGCCTCTACACTTCCCTGTTAAGTATCTTCCTGGCATCTTCCAGGAAATCTCCGCCCGTTCGTAAGCCATTTCCGCTCGCCGCAGTCGAACGACCGAGCGTAGCGAGTAGTGAGCGAGGAAGCGCGAATATATCCTGTATCACATATTCTGCTGACGCACCGGTGCAGCCTTTTTCTCCTGCCACATGAAGCACTTCACTGACACCCTCATCAGTGCCAACATAGTAAGCCAGTATACACTCCGCTAGCGCTGAGGTCTGCCTCGTGAAGAAGGTGTTGCTGACTCATACCAGGCCTGAATCGCCCCATCATACAGCCAGAAAGTGGAGCCACGGTTGATGAGAGCTTTGTTGTAGGTGGACCAGTTGGTGATTTTGAACTTTTGCTTTGCCACGGAACGGTCTGCGTTGTCGGGAAGATGCGTAATATAAATACATTCAAATATGTATCCGCTACATGAGACAATAACCTAATAAATGCTTCAATAATATTGAAAAAGGAAGAGTATGAGTATTCAACATTTCCGTGCTCGCCTTATTCCCTTTTTTGCGGCATTTTGCCTTCCTGTTTTTGCTCACCCAGGAAACATGGTGAAAGTAAAAGATGCTGAAGATCGGTTGAA
+
HA@??EECAA:42227*((('&%%&'(45..+(&)(''&&),8654<HCBC>@645644436999<E>0''4GJJEJHIJFJHGJHJG?>??JHIJIJGJGEGGJBAC>?>:<6607=?@;;<///0<@C@?><;:***+)(%$%%%&%%$&'(((**,&&%),&&()//332545633DD5556CHEEDF1111BEAA@FHFEFF21.(''%%%&%%'246<<<<===BCIFEIGJJHIJGJJJJJJJJJJHJJJ8777IJJJGGDGJGJJIIJJJJHJIEJJF?8760/.('''%$')+))*&&(,121258:B8BBB===600///0832--.64431.../024A433312.0=A7777==BF7<:<55579.0>99:GGJJJIIIHJJJ>>>?FEJIJGJFFJGHFB@@@EA?>?>?@?>?@JI?@?4443640433))+)+))-34:BJJJCCBADJEGHEHE<;322267<(27&JCJDCCBHIII@??BHHJJJJFFEFIJGIHJJH@?>?>@JJJHJHJJIGGJJJJEGFEEAHICEGIJGJEGFIEGHJGFEFIJG<:3)(('*)*-GDEEGI::::GGJJJJJHEAAABBAB1000++*+1//.)**--/)&%$####&'*./21//443-);<<*))((''(2(&%%**)''(*2333)('%&-49;9;9:BCGIJEFJ@BBEF3111/'''(456999AGFJJFJIGJGHJJJJJJJJJHIJHEJJJEFJHGHGEDIIJJ:;;;68?>BCJFHHJJJJEDIGDGGFJHEEEJEJGG>>>??>;<ABFJJ2'''322''''*.1+)'%&'%%(67DGIFEHDHFJGJJJJGJFCGFJIJJIJJJJHIJHHGGEFJJJHEJIJJJEJJBCG>A0;7*(''))(')(((),/,.4447::///00058100225,-2.-,-IEGJGB?DGF>2/)))(1/.++231355ADAJJIJDECC41130..1;;799?EB?AA=88151'''*>@BBDJHDECJIGIJJJJIJGDEC<<1+++,331-,,,,-))+/667=;==>B==>?7=)))''&'55;AGJF>;:4-,,+,-9975000022(&()&)))*++*,,,)&&'')+)&&()148:=>>?:89AADCDCGCH@CE???@CG;834(*(&&&-2348EEEBHDGGDCCCDBF=:''A@AC>IFDDC@@@?ACB@8;>1?>@GDJFEJ<:;;IJHJJJJGJGIJJFIHGGJ?@@JJJJJC?DC<<;+**)055I;>?=82100+)''*CA7776;A?C=65335/-'/@CCGJFBC>>@DDJJH@JHJJJJG?@?AGEFGHJJJJJIJJJJFBIJJJJJJGGJHIEJJJFJIIJJJEJFIJJJHJIGJHIIJJJJJJJGJJIJIJF?=CCDFFCCEEJFJBEBFJJJJHFE@?<;8656AB43322206256?@JFJHHJIJJJJJJJIGHFGFIDECFIHGGJJIJJIJJEJ=<<=GJJJDCH><<100;9900//:<CHJJJHEGJJHJJHJHJHHJJJJGFJIJGJJFJIJIIJFHJGJGC@????FIIIAB?AAAGHHJGIEG878633++%%%%%$%&,++06112+CDEJFFGDDIFBDAC??D<<AAJJJCECCJJ>8ABCIECJHJJJJJIJGHJIJIJJDIFAABDICDFIEE9989>?AHFACACJGGD887((((@ABDACCBCJHJJJFHJJJHHJIEDJJJJHJJJJJJJJHDDFCIFHJHJHJIIFJHFE999127+++4<;>@?CCHDFFJJJJJJJIJJFCAA<6:940(11CB7668:77;<=DJAC;;;:4/**)*---,,***+)%%&()'%&,,/22=;3333?>?<IHIJIJJGJGIGEHFGEFEDJHJJJJJJJJJJJDHCC99:GAA=JGJDHIHFHEJJJIFHE2/.,-)''(--,,.1*+(($$%'&&**')++/..-/&&'8@@/...7001433110*)'%$$##$&&(*,@BDHFEJAAAJJJGJHJJJJJJJJJJEGIC2222>>?F----)))+677646:42235::;JJJJHJGGFCEHJFJIHJHJJJJJJHJGJEJIJJFFEIB99;@B>>>=>97654.))*1229:<:6<99?7;<A=<65BDBGJJJJJJJHHGJHGGJHIJJJHJHJJFJHJJJIJGJHJJJJJHJJJGJJJJJJ>AEHJJJFGHGJJEDGGJ6667?:6334112213,,79A33232/,+++36689<))))1/0929;5IJGGHJJJJJHIJHJBBBAJGJFB9951=DJGDBBDEIJFFFGCGJJFE<==?ABDHGHGJHGHJJHJJJB?@?>?IHIEGHFGGJJHJJFFJIJHJGJJJJHHIJHJJHJFJJIHJHGJFHIFIEDJIJIJIJJIJHGFJJJJECF@AAJD4341111=?GEDDFBACBDJ====GH844223255;;<=?<<<9029/0;CJIJJFJJJJJGGAA>01129@FGJFCDDHFDDCGDEAABECEBBCA@??3333:.,,13/002ABDHGJGFFE@?@JIJJJFCE?;:9341211321013261,+++%%)+237@ADD4444<=6,+,-,-/640004JJJEGFGJIHCJ>@662/1)&'((''(+7<;6495::39;22110001:@B>=>@JIIGEHEGDJJHJJJHFGJJJIFC@@?AA:@@@JA@AAJGBDDJFFE322333110)*4324111???@=>>@E;;<<DFA@@=@8IACIFDEDGIJFGGGJ?>??FGHJJJJJJJJJGIJJJHJJIJJJJIEFDBBCFJJJJJJI6665CBJJ:423::>?AEEJHD8878;;=AIEC4221344666)+*(27BEJEEEGJJJJJ:999</'&%$%%&&&'%%%'&2**('%&(238:?@DDE@C@A@6EFH=>??CJJJGGIIJHFGJFJJGHGIAJIHJJJJIFG@@?><-++,0/.07@@==<=@@;::::<<=:;<=..../?B>>IIHJJJJJJFHEHJJJEHGGCDDCHFHJJGJJA@;:;<G<<<<GJJJHFGEDJF;FCB>>D@DA<<FB;:@?==:;:??DJJJFJJGJJJJJIJFJEJJD=><<78;<=DBBBIFFJJJGHEHECBBDJGJJJJCDCAJJJJHDEEFJJHHIJIJJJHJFJJIJJJJJHHHJJHJJJDCCCIJIHCEDBJHGJEDJJGJJJJJFJJFJHEFFJJJIJJDECIJFHEJEEHJJJJJJHJIJJHJJHJJJHBBAD61-.1..2::A>7;99;77226682011:>::;;GGFHGJJGJJJGHJHJJJGJJJFHJFEGIJHJJJJGGFHJFG?>....56;>/..((((*)'',*)''*+*)))+*+,3,&&&&('()*79;;/...41..0---,322369JHHEGJFEC@@B?<4445+)''(,,4555>EGJJIFJIBC9,,+)01>?EEDDGDCCF655''''11221-4405599432/.+(**-20,))()++27:645((((0./@DFIIJIHJJIJJJIEBA,+'&&%%)&&'(7:7=@///.79=32222EGGE48885368,+++()''''++++*..-,,((()*'''&))/898???==HFGFDJHJEFGC555;>21150003>518:>>E<:3237:3223<B@@==)(''%++24320023555:9EFJGECA@A<=<?AADFHHEDC><96/.--112.,+,/@@@@?DEBCCB6310198/..-))(*98888?@?@BAAC=9;=>BJJFGJFJJJIGBAJJJJJIJIJJGJJJIJJJHEEJJJIJIJHHJGJJIJCECHJJJJIB>7@:2@8967;:98876456..-/-.43<BJFJGIJHEECD<<<7322384465(('')=961000024<<?ADGCEIF@JJGFDCFJHAA@?GJHDCBAC53><?CJECABCGECFFIGJJIJJIFHJFHBABA<<;;CGGEJJFHJJHIHJJJHJJIHHJJJHJJIJJHJJJJDHFBA?4333@JGHFGED<<=BFFB..*''&')ADF?95660++')),,,-,,/9;>AEBFJGGDHIJHJIJGHJJIFGJJJJJHHFFIJ987688=>=>HJJHJFCBA:7333BFHJ>===CCD?=4'&(39<;==?@GJAE2(''&.&+)''((,-7;B8IHJIIGJJJJIFEIGHJJJFJHJ?812DB?>>:855;;=>=DFJIHHJJJJGAHHIJCHIJHHIJJJJGGCCDEFBDDDCB?@C000/+)&%%&'+-.BFGD<=@=6*)%&.24/-(((0?AAGJGIFIEDEJIJJJJJIJJJJHJJJJIJJHA4IFJEBCBGJJJJGFJFJ@JGFEIJHGJJJJJHHIJJIJGGHEJFF<999<J=<<<??@64--/..15@ACEIIJIJJHJGJGEIHIJJJJJIJJGHHIJHIIJHJIJJJIIHJGIIGC435;2?A8::<F;;;;FC@;;='''(;<<<:5555434F@AADJIJJJIGGGJIIGJFHJFJJJJJIJJGJHGJFDGFJJJGJEEHAABFB@FEEA??FDDJGJFDIHG:99<?@@BADEGFBCEEGIGGEJDC@@AB;88:JJFIJJHJHGJEFJJGEIDCBA-&$%%(()-*,,-65..,-02;=A@A??@@BDEFHHIEABFJGJCCCEJ=777911008//./4?@@@ACE333-*(()'%%$$'(+><?DIGJJJHIJJGGJJJGHEJFEEJHHFGJG;;8-,,-/..,0<=31***,**222222BBB?8777:74540///2)'%
@Glass_T7V_18_D3_14_3_2
GTCAACATTTCCATTGACAGCTTCTCCCTTTTTTGCGGCATTTTGCCTTCCCTGTTTTTGCTCACCCAGAAACGCTGGTGAAAGTAAAAGATGCTGAAGATCAGTTGGGTGCACGAGTGGGTTACATCGAACTGGATCTCAACAGCGGTAAGATCCTTGAGAGTTTTCGCCCCGAAGAACGTTTTCCAATGATGAGCACTTTTAAAGTTCTGCTATGTATCAGCGCCGGTATTATCCGTATTGACGCCGGGCAAGAGCAACTCGGTCGCCGCATACACTATTCTACGAGAATGACTTGGTTGAGTACTCACCAGTCACAGAAAAGCATCTTACGGATGGCATGACAGTAAGAGAATTATGCAGTGCTGCCATAACCATGAGTGATAACACTGCGGCCAACTTACTTCTGACAACGATCGGAGGACCGAAGGAGCTAACCGCTTTTTTGCACAACATGGGGGGTGGTGCCAACTCGCCTTGATCGTTGGGAACCGGAGCTGAATGAAGCCATACCAAACGACGAGCGTGACACCACGATGCCTGTAGCAATGGCAACAACGTTGCGCAAACTATTAACTGGCGAACTACTTACTCTAGCTTCCCGGCAACAATTAATAGACTGGATGGAGGCGGATAAAGTTGCAGGACCACTTCTGCGCTCGGCCCTTCCGGCTGGCTGGTTTATTGCTGATAAATCTGGAGCCGGTGAGCGTGGGTCTCGCGGTATCATTGCAGCACTGGGGCCAGATGGTAAGCCCTCCCGTATCGTAGTTATCTACACGACGGGGAGTCAGGCAACTATGGATGAACGAAATAGACAGATCGCTGAGATAGGTGCCTCACTGATTAAGCATTGGTAAATTACCGCCTTTTGAGTGAGCTGATACCGCTCGCCGCAGCCGAACGACCGAGCGTAAGGCGTCGGTCAGCGAGGAAGCCTGCATAACGCGAAGTAATCTTTTCGGTTTTAAAGAAAAAGGGCAGGGTGGTGACACCTTGCCCTTTTTTGCCGGACTGCAGCGGCCGCTACTAGTAGGGAGACCAGAAACAAAAAAAAGGCCCCCGTTAGGGAGGCCTTCAATAATTGGACTATCCCCTGAAACTTCAAAGGACCAAAACGAAAAAAGACGCTTTTCAGCGTCTTATTGTTCGTCTTTGGTACCGAGTTATTAATATGCGCGCAGCGTCTGGAAAACCGAGGCCAAAAGACGTCAGTCTTTGATGCCAGTTGCGACCAGCAGAATTAAATCTCAATTCCGGCGCAGCCAGTTTTGTCACTTTCCGCGCGGGTCTATTGCGCCTAAGCCCCCCGCCAGCAGAACGTTGCCAAGCGATTGACCATTTAATAGTGACCAGTCAAAACGTTGCCCGCTTCCACCCTGGCCGTTGTCTAAAACATATTTATCAACGTGCTGAAACTCGCCAGGGCGGGCAGGGTTTCACCGACGCTTAATGCTTTCCAGATGGCAACATGTGCTGGCGAGCTTTTCACGCAGCGTATCGATATACAGCTGTTCTTCATTTTACATGCAGTTGCACTGCCGCCAGCGATAACACCTTAGCTTTGTCCACCACATCGGCAATATCGTGATTGCGGAC
+
('&$(('&&'-+(&%$%&$%%%&&&%&1.177<DCEEJEJGHJJGHD?9772+E;::JJJEJJJJJGJJJGJGJJGHJJJJJJJJJGJJJIJIJGFIGFCHDBDC?<<=A987777788<JFHHIGEF:9::JCEEJHDA?A@DJHAAAA:232265528@GGA8JG?>>>>200/..07<@BFICB@EIJJJJJIJ:88:FGGCI6555DAAC98,+(&&%%$&,($&&'((((((.7;DHIGJDCDDJJGE<<?ED(''(C77774434;CBGJJJIFDG74)&%%%%'''''(612FE5444JEJJJHJIHIEEDDGEEHIIJBCBEJJJ22GJJJJHJJIJHJHGJFFIJJJJJJJJJHJIIIHJJHIHFHJFF****8IJFJJ@??@I>?>A@@@AHC1//.B=:96697993320732246::?@DJFGFFJJGJIJEJFHHH????J>>89;A=3''&&&',,,-A9667=B<=>?995566DIHBECDJEGJJJJ@BBDJD>BAEB=?CC>==7769HJJEJ8777JFJJJJJJJJIGHJJJHJJABBCIHJJJCEJFIFGJJ:988==DBDGA@@8888A4.,,,2+*+1.,,90DFFJJHGJJHHJHFDDGJJGJJJHGJGJJGJGEJ<;;8>;<EJFEA545<@<:7755349GIIGGFJJFFJFEJJJIJJJJJHJJGJJ>3334HGEGIIGCFE<<<;:;EDIFGJJGIHIDHJJHJFBCAAJHJD<=>DBC:::AEHIHJJJHGIEDHGJJGJJJJJHFJJJJJIJJFJGGFIJJJJJHJJJCCCDIJ22224333>>CJJ99894.0.++**?<==HJIIIJJIFJJJJJFJIJJJJHJJJGHJHJJJDCC2222431../44EFJJJJJHJGBJF=;>A@A<;;=:889.--.((''*(&'''((''&&&%%%%477GEJJHJHHJHGJFJJHFIEFFCJJ@?>>?@A@@DJJHJGFJJJJJJJJJJFJJJJGJJJJIJJIJDHJ=C@:6BE-,,++++,*)(),2998111132+***99;FGJFIHGEEJJDHFIJJJHH?;;3-51-+)*/8=BBAADH9999===?DFHDCCD<>JJ;))).;0007CJJFGHGHFHJF4449JJJJGJ@AAAHH@<99++++:0///81,/6;>A:444373+&%&'&&(,-022220028?CEFGJJEJJJGIIEDDDHHH30<DE>7,,)&&&&,--477)))&*)*.+)))('((*-+-+-*)*++)''(''''+-/4:<<@;00//0--850,,,)*0(,,-/.+-)*'(''.4443>>@DCJDJFHFGJB>>ADJE?B@-???JJJFFFIIDJGJJGHJJDJGJIJJGJJHJJIJJFFEJFHJH99301B9=>=@DHJHDFJJHJGGDGJJ;;:9987=@?A@EJIIHJIJHJIC77)((((?JEJJJFJJJJGJCBC<==@JJJFJJIJHJGHJIJJJHIJIGIIJIEJJIF@A/++/.+)((5111EFFFJFIJHJJIGJJJGHJJJJDD@2...,'(($%%&&&))))**+,54.///555@JJGJB@A@<57777;9<DCCGJIHFIH@@AAJJIG7665:BC?A7,(&
@Glass_T7V_18_D3_14_3_3
CAGTATGTTGGCGTGTTCCGCAATCACGATATTGCCGATGTGGTGGACAAAGCTAAGGTGTTATCGCTGGCGGCAGTGCAACTGCATGGTAATGAAGAACAGCTGTATATCGATACGCTGCGTGAAGCTCTGCCAGCACATGTTGCCATCTGGAAAGCATTAAGCGTGGGTGAAACCCTGCCCGCCCGCGAGTTTCAGCACGTTGATAAATATGTTTTAGACAACGGCCAGGGTGGAGCCACCGTTTTGACTGGTCACTATTAAATGGTCAATCGCTTGGCAACGTTCTGCTGGCGGGGGGCTTAGGCGCAGATAACTGCGTGGAAGCGGCACAAACCGGCTGCGCCGGACTTGATTTTAATTCTGCTGTAGAGTCGCAACCGGGCATCAAAGACGCACGTCTTTTGGCCTCGGTTTTCCAGACGCTGCGCGCATATTAATAACTCGGTACCAAAGACGAACAATAAGACGCTGAAAAGCGTCTTTTTTGGTTTTTGGTCCTTTGAAGTTTAGGGGATAGTCCAATTATTGAAGGCCTCCCTAACGGGGGGCCTTTTTTTGTTTCTGGTCTCCCTACTAGTAGCGGCCGCTGCAGTCCGGCAAAAAAGGGCAAGGTGTCACCACCCTGCCCTTTTCTTTAAAACCGAAAAGATTACTTCGCGTTATGCAGGCTTCCTCGCTCACTGACTCGCTGCGCTCGGTCGTTCGGCTGCGGCGAGCGGTATCACTCACTCAAAGGCGGTAATTTACCAATGCTTAATCAGTGAGGCACCTATCTCAGCGATCTGTCTATTTCGTTCATCCATAGTTGCCAACTTACCGTCGTGTAGATAACTACGATACGGAAAACTACCATCTGGCCCCAGTGCTGCAATGATACCGCGAGACCCACGCTCACCGGCTCCAGATTTATCAGCAATAAACCAGCCGCCGGAAGGGCCAACGGGAGGAATGCGGGTGTCAACTTTATCCGCCTCCATCCAGTCTATTAATTGTTGCCGGGAAGCTAGAGTAAGTAGTTCGCCAGTTAATAGTTTGCGCAACGTTGTTGCCATTGCTACAGGCATCGTGGTGTCACGCTCGTCGTTTGGTATGGCTTCATTCAGCTCCGGTTCCCAACGATCAAGGCGAGTTGCATTGAATCCCCATGTTGTGCAAAAAAGCGGTTAGCTCGTTGGTCCTCCGATCGTTGTCAGAAGTAAGTTGGCCGCAGTGTTATCACTCATGGTTATGGCAGCACTGCATAATTCTCTTACTGTCATGCCATCCGTAAGATGCTTTTCTGTGACTGGTGAGTACTCAACCAAGTCATTCTGAGAATAGTGTATGCGGCGACCGAGTTGCTCTTGCCCGGCGTCAATACGGGATAATACCGCGCCACATAGCAGAACTTTAAAAGTGCTCATCATTGGAAAACGTTCTTCGGGGCGAAAACTCTCAAGGATCTTACCGCTGTTGATCCAGTTCGATGTAACCCACTCGTGCACCCAACTGATCTTCAGCATCTTTTACTTTCACCAGCGTTTCTGGGTGAGCAAAAACAGGAAGGCAAAATGCCGCAAAAAAGGGAATAAGGGCGACGCGA
+
DCHJJGJJJJJJJFJJH@?8I@A@A?>9867668970//135:@JJIJEGJHJGGJEJIJJGJGIJGJJJJJJGIJJJJJJJFJJJJJJJJJG@EBGJGGJJJJJHEJCF?<<=BB.---++-127BDGGIFJJFJJIGJJJJFJJJJIJFJJJJJJJIEGJJJJED))))DBCGEB@??AJA=@BJJHBC@A@EAA@BFJJJFJJJJJGIGJJGFFIGGFDHJIGJJJFIJ?9*''&&&%%$$%&*&&&=@BDJJGFFCCCDDHIDGHF@@AC>>>?FHHJJJGFF9999CEEJIJJJGIJJGGJJGJHGJGHJJJHIEJHEJIHFJIDDEJ9999EBB=AB=<<:777;==9>>?HJJJEJIIGIJGHHECDHGFFJHDEEEGDJJJJJJJHJHEFFFGEFGEE,,,,DBCBCIJJ=:99<FHJFIJJJEHJB?;:9:FHHGJJIIEEEJGJJIJGHDDCFFDHIGFJHJJDHDDFB?+***.*)9?,,,+*):2,,****237@CCCFCDFIJJJD@AADDE<=;9::<HDFFGFJFFHIJFBCCHEJCB<CE>BBA.,+6*)))23?@AA@?>==@@AGIJHJHFJJJGFGJIJHJJ99AJJHGIJJJIFJHJGIJJFHGIIJIJJ=@DFH...>;GBJFJ>IFJJJJJJFDHFEJJJJJJFGE>?F==6457;>HJJJJJJJJJGJJJJFJJJJDDBCIJFGJGEHJDCA<544443766(((((09=>@EEJJJJEJJJGJJJEHJJIIJHJAAA7667JIJJHJJGHFFFGD?==<??=>63.,,+***+,0@BCABCJ=<==??A1.&+(%&**?<778;BBAD?>??95101120/&0+(&&%$$$%)*9<@EGJJJJJJJJJIIIJJJJJF?@HJJHJJJHJJJJIFJJJJJFJJJHJIJJJIJIJJAAB6556F:986440/0011/-(('&%&*00*'&(%%%$$&)+)%$%&2--,-8:9<>AFJCF;;:;FGEHEIJEJJD@@@BJJJFFJJGGB4444;FCJEJHJJJJHJJJJJJJJJJIJJJJJEJJIGJIFJJJHIJJGFC6532<=DDGHJJJJJJHHJJJJ@?@?CBBJCA@AJ<<<<JC88811/,,00/<7:ABJBBA999910016++++4'&$$&%&-+,8899@>A?<;0001=JJJJHDJGE<::9('&%$$%&&&&'66:=5555C@=>>HGJDABCFEGFIJFIJJJFIJJJHIJIFJJJGJEFIJJHJJJGJIJJJJGGJIJHBH4444DEEHJJJHIJF:JA?CHJEGEFJ;000?CEGJHIJHHIJHJIJEJJJGGEHB:::;B667DDJHEHJFHJHJHHJJHGHJJEFG@JFJGFDJJC@?==?=1110666=?HEGFIJGDIJHJJJJJJJFEGJHIBBJ=FGJGJJFJEJJJIHJJHJJJJGEJFEEC7**-/1)(')*+.'&$$$$%9;@AA443****7.(),4869>>?;;;;J99A@>(((*---000=:899A>>JHJF:56BJFF>;JDAC==58**FDJGJHJJJJFGJJA@AAJJJJJGHJIJGFHHIJHHJCC86644446:;69<=;8866:6100,,,,
@Glass_T7V_18_D3_14_3_4
CCTGCATAACGCGAAGTAATCTTTTCGGTTTTAAAGAAAAAGGGCAGGGTGGTGACACCTTGCCCTTTTTGCGGACTGCAGCGGCCGCTACTAGTAGGGAGACCAGAAACAAAGGGCCCCTAGGGAGGCCTTCAATAATTGGACTATCCCCTAAACTTCAGACGAAACGCCTTTTCAGCGTCTTATTGTTCGTCTTCATTCAGTTATTAATATGCGCGCAGCGTCTGGAAAACCGAGGCCAAAAGACGTGCGTCTTTGATGCCCGGTTGCGACTCTACAGCAGAATTAGAATCAAGTCCGGCGCAGCCGGTTTGTGCCGCTTCCACGCAGTTATCTGCGCCTAAGCCCCCCGCCAGCAGAACGTTGCCAGCGATTGACCATTTAATAGTGACCAGTCAAAACGTTGCCCGCTTCCACCCTGGCCGTTGTACGAACATATTTATCAACGTGCTGAAACTCGCGGGCGGGCAGGGTTTAACCAGATTTTAATGCTTTCCAGATGGCAACATGTGCTGGCAGACTTCACGCAGCGTATCGATATACAGCTGTTCTTCATTACCATGCAGTTGCACTGCCGCCAGCGATAACACCTAAGCTTTGCCAGCCACATCGGCAATATCGTGATTGCGGAACACGCCAACATACTGCAACGGTGCCGCAGCCATCACTTCCTGCGCCTGTTCGCGACTGACGCAACGCGGTGATGTCGCAACAAAAATCAACCCACCGTAAATCGCGCCCGCGTTAGATAAGCTGCTTTAGCATCTTGCCCACGCGTCAGGCCACATACTTTATTCTCACCCAGCAACACCCGGCGCACAGGCGGCGTGCAAATCGTCATGGGCCATCAACGCCGAACCAATCAGAAAACCGTTAGCGAAGTGGCTTAACTCGCGCACCTGAGCGTAAGTATTGATGCCGGATTCGCTGATTACCGTCACGTTGTGCCCCAGTTTCAGCGCAGCTGGCGTCCGGTCGATCAATCGACAGATCACGCAGGATCGCGGTTGTTGATGCCAACGACCTTTGCTCCCAATGCAATGGCGCGCTCCTGTTCCTCTTCATTACTGACTTCGGTCAGCACCCCCGTGTCCAGACTGTGAGCGACGGCGGCAAGCTGGCGATATTGGTCGTCATCCAGTACTGAAAGCATTAATAAGCAGGCATCGGCCTGGTAATAGCGCGCCAGATAGATCTGGTAAGGGTCGATAATGAAGTCTTTACATAAAATCGGCTGCGGGGCGAACCCGCTGACGATGGGGAGGAAATAAAGCTCCCTGAAAATATTTCTCATCGTGGGCGCCGAAATTGCCGAAGCGTAATGTTTATAAATGGCGGCAATGCGTGCTGGATCGAAATCATCACGGATCACGCCTTTTGACGGCAACGCTCTTACCGCTCCAGAATGAACGCCGTGCGCGCACCCTGTAGCGCATCATAAAAATGTCGCGTGCTCGGCTGAACCTCATTCTGAAAACTGGCCAGCGGTTGCTGCTGTTTGCGGGCTTCTACCCAAATCGCCTTGTCTGCGACGATTTTCGCGCTTAAAACGGTTTGCATCATCTCGTCGTCCTGTGTGACTCTAGTATTTAGTTTCTCGTTTCTTCTTCCAACAGAGAGAAAAACGAGGACTGAGCGCA
+
,-.ABBAJIJJIDFJJJ988555=AC66BFJJ9300001FIJGGJHEFIHJHFIJGFEFCD<?C75421:/.+))())1338<DFDFDEGJ@2130119EEEIH@@>>G@*)).*(((&%%%&(+12/..0,((.9:CBGJHGFJJHABAJG7777:61/./-&&%)),,)''**+36633**&$$$$#%%$%&*+''''%''&',-7@ACHJJGEEAEDEIJEFFGJFFJJJJJFDHHGHJGJIJGJJJHGCBIJDEJFEGH@>@---,333AEDFFJJJGCDCB;2&&&&+((((33>DIEJIFJJCBDDFJHJ9:99GD?@:=>?ECAA:<<=DB>;;<5546::9DDCJJJJJHFJJI;8<+D?-'(--,,-,+*+-.;7887777JJHIHJJIJJJHJHIJFJB=??@CDCHJIJJIFHGCC?;+*%%%%*)()---,++//49<>EDEHJHID@@?@IDCFGJ@EC@>;+&%%%&('$$$''0GHGGFJFIFJFHIGJABA::77.--**+)'%$%&'-:>?JHJIFJJIJJJJJGIJHJJJGICC?=<720777CGEFDBCEEFCAAFEJCFAACEFF5555<75*&%%$&&$%'&(%&$*+/*)4;DIJJGBAAAFJJJHFJEJJBAAA<:<BJJJJHGJJJJJJIIJGJGHJHHJHJGDJJJJHJJJECB=5.%%$$%$%'((()3686667;56778/047<<;CCJCCCJJJJJFIJJFIDBBD3333A=61%%&%%&',502<>BCFJGIJGGGGJDAIA2111??>=ABCJJIFHJFED:8CCEFAABCCBEBGJJJIJFHIJJJB>99:;GJJBBABE=>>>;;88A5555DCD86666=>=AABDCAABJJJJJGJJJIJJJJIEHGJEIGEJGHJJHGCFHHFGFHEDHDEGIGGJJFJGGHJJDFGGJJJIJJHIIJHJIJJJJJIJJEC=A850/--,(&&%%'%&&&%&&##$$%')(('(/+%%&53585555--,.../+-4.../0;:::;=CDJJGGJEJEGJIGJFJAA:++++CCCCGJJGCEFE@A>JEEBEJFBB9886///.444;<=?CDCAB7620.7,++*&%$$&&&(**.26222***),,+,,.644=32200/--2GCHCFJIJJGGJJJJJGJJJJGJJJJIJJJHJIDJJGEIJIJJJJ444333/000.&(()*''(,556DDFIIJJIGDFGHGJJJJJJJJFIEBFC3228400.421,,+))((((,---:<>B<=>9=<>>A?2:+,(&(*))''+,>BCEJJCB?:89555-*)%$$&(((&)/7<<79::CHJIIJJJJGDIJEG75550//022/11183310003447421266:::<A==>BHGJDJIGFDE=AA//.-0/133%%%&&'(*)%'+-121***'+--,--.0-),(&&*59</----34556434350,,(''',16989::JGDCJFF=;;;=JJGJFHIE@@BFFHEEGJEJFJJJJJEJJCC?A<<GC4444AAA?>?>667=D=6/-+++++0543451,+&%'&&(/9=BB@FEDC;:8::('&%%$$%%0114:<666766100//00022=:5F=99:E>?>6IJ>B70/*('()++00041+)),+-.++**+*%
@Glass_T7V_18_D3_14_3_5
GCGGTGAGGCCTTTTAATGCGCTTCCGGCAGAACGGCCATGAAGGAGGAGGCGAACTTCTGGTCGAATACGACATAATCGCCGTATCTTTGATCCCGCAGCGTCCAGCGCCTGACGAATCGCCTGTACCTGGCCGTCCATCGCGGCGGAAGGGGCGATGAAGTCTGCACCTGCAGCAGCTGCAACCACGGCTTGCTTGCCTAAATTTTCCAGAGTCGCGTCGTTGTCGACGCCATGCGCACCGCAGTGACCGTGAGAAGTGTATTCACAGAAGCAGGTGTCTGACATAACGATCATTTCTGGCACGGTCTGCTTGCAGATGCGCGACATACGCGCCGCCGGTCCATTCTCCCCGCCAGGCATCGCTGCCGGTTTCATGGTCGAGATGCCAAAAGTCATCACGGAACGAATACCGGCGTTGGCGATGCGTTCAATTTCGCGTGCCAGATGTTTCTCTGGAATGCGCATCACGCCTGGCATGGCTTCAACGGCTTTGTAGTCGTCAATTTCTTCTTCAACAAAGATCGGCAACACCAGGTCGTTAAGGCTAAGTGTTGTCTCTTCAAACATAGCGCGCAGCGCAGGAGATTTGCGCAGGCGACGAGGGCGTTGGATTAAGTCTGTCATGGTCTGCCTGATGTTTGTGGAATCGAGGGGCATAGTATACCTGAAGCAGGGTAGGGAATATTTAGAAAATTGTGCGCGATGTTGACAAGAGAATGGAAGAGAGGCCAGGACATCTTTTTAATGAAACAGCAATAATTTTATATTTCACTGAAATATTTTTTTAATCTTTATTTAA
+
*+68;....10134439;<F?@888<.--+)''(--*2+*%%%%/.0/4463,,+*/,'&&&)()*+3@B@;;;<DCJ10020.//974)%&&(8802++AAD?98:=:522ECF22100///1><:;=>??@EEJGJHGJJJJGGJH?F>GGDFA@@>@?>>>?AF:;;<IFEJFIJJHJJEHJJGG@@>AB75434489ABCJJFJE;-:99;98:AAB::;<;;>B@<=<992'#*++87?6666JJDFFGJJJJIJFJJGJJJFEBFHHHIJJJJJGGIJGDBAB5,,,-311366+**+@@AJHJ<;;@:FJJJFFHII?DDIJGGBC?B+**+/::;?ACA:;::GEECCBJA:220+,,-1,*.+650000443222349:;6>DIJJ76666JHCJIJCDECGGBEJJIJJJJIGJJJJFJE8100>HD?><==A<64477:;=@C??BFGJJJJIJHH;:;99>=DJEJJ;;;<JFEFEDJIIJJJG>=>>@JJAB@AJ;::7;<,;::9=>?=>?A@B>>><?>9D?=988:;?DFFIC?<=FEJBC>=;>A1EBECJF::::=@BCJDJHAE>D=A?;B;EGJIJIJFDJDCDCGJIHJFDFJJD98888=;<<=JJJ????GJJJJJJJHEFC:8;61/./25AA00(((((')1./>==:32237.--,,.&&&&&%$%&,3)))-''()8;;DCC998552789;>DDJJFGHHIJIJ<;:ABCBCDABJI.-,)*)(((()&&&&..-1400,,*)())*(*)+-*&'+-4;?=>>88833:771*
@Glass_T7V_18_D3_14_3_6
GATCCGCTCTACCGAAGCTGATATGGATGCAGAAACCGCACCGAAACTGATGCACTCTGATGGATCTGCTGGAAGATTGCGACGACGTGCAGGAAGTTTACCATAACGGTGAGATCTTCCGCAAGGTCGCAGCAACTCTCTGATGAGGCCTGCTAAACAGCAAAACGGAGACGCGTGATGGCTACGGCATTTGATCCGGTTTCACGCATGGCACCACTGGCGTCATCCGCCAGGTAGGTAGGCGGTTACCTGGGTACCTGGATGCATCCGCACCAAAGTGGATGATTTACCGTCTCGTCTGAAACTCATCTATGCGGGCGTGACGGAAATCATCACCCAGTTCCAGCCTGATTTCTTCGCCATTGAACAAGTCTTTATGGCAAAGAACACTTCGTCTTCAGGCACTGAAACTGGGCCAGGCGCACGGCGTGGCGATTGTGGCGGCGGTGAATCAGGAGTTGCCAGTATTGGAATACGCGGGCGCTGCCGGTAAAGCAAACGGTCGTCCTGTGGGGGATCCCGGAGAAAAAGCCAGGTGCAGCATATGGTCCGCACCTTGCTGAAACTGCCCGCTAATCCACAGGCGGATGCCGCCGATGCGCTGGCGATTGCTATCACCCACTGCCACGTTAGTCAGAATGCGATGCAGATGAGCGAATCGCGGCTGAACCTGGCCGAGGGCGACGCGTTAACGTATCCGCCTCGGTCAGTTCCGGCTGAGGCGTTTCCACTCCCTCCGCATGAATCAACACCAAACCCGGATGATGCCACAAACTGGCTGGCGTGGATTACGCTCCACGGAATAGAACCCAGGAACCAGAATTTCCAGAAAGTGAGTTTTGCATTCGGATTGCTATTTAACAATTCTCAGAACGTCTCTCTTCACCGCAATACATAGCGCTTCTTTATAAATATCAAAAACAAATTTTGAACAGAACTGGCGCGAAGATTCGTATTTAAAACCGGTGTGGTAAAGTTTGCGTAGCCGGGAGGGAACCTGTTCAACAATTCGTTGTTTTTGTCGTTCTGTCAGCCCAGCGTCTAATCACTTTATAGCATAGCGTTGATTAGACGAACGTTTAATAAAACGAGATAGCGTGGTGATGGTTGAAAGGGAACCCGGCTTTCTGCAACCAGGAAGTCTTCACCGTTATGACCGATAAATAATCCCGACGTGATTACTCCAGCAATTTGATGCAGCTGATATTTGACCAAATAAGGCAGCACCTATACATGTAAAGACGATCCA
+
&%(+2)0..06:5((((.01234;?BGJJJJJJJJJJDGEDJAAAFCJHHFIHACA>@+++)*)''$$%,,-+*''$$%&<?ACFGFJIJIGJFJJEFJFGE<;;<@<=</%%+((-0')&'+-/16.,++11///4337799=GJFJGIGJJJFJHJ<<<=?>@@B??@****1343;(((('$$$%')'%$%&''&0-10'*****('%%%%&%&**++18555=@;JJFIJGHDDB?;97)(('('&%'*(('%$$$%&/4./09:79;;B5556;,,,-333366742238@@CEGHJGJJJJJJJJJIJJGGIIHJFJJJIHBBAADCEEJIEBJJGEI><<::45,+(&%%+-2ACIGBHGEGGCHFA@B=?222///1--+&$$&%%$%&'%%%%%&&%&*-//3//;HGFJIJ:9*))+35557><>>=EEEEJJJJJFJHFHJGJJJJJHDDDF:;;710&%%&())%%%&((('&&&&%'-499:?5556878-++$$$$$$%&'&%%&&&%''&'*/3669ABFIJFE9994401('()/-/..2491330001-,,,59<IHEEFHFJJ::::0/..002,,,))(&&'+,77;@@@@FFFFHJCIGHIEFHJJJJJFJ>==>EHCEDD1///4999875466CGJJGCDDEJJGJEJHD=95.'(+-3+.(%$&*,-(%####$&)*3>@CCEIJGJFHIJJJC<;/.-++/00))'&&&.88>>;BEE??=<<)((''''CDCEF@?88B<@>B@?A<==>IHEEH?:7(('&$##&19:;44040/,/*)))++-8CFI@@BEDGGFIEEFFAJIJJJJIDEEFJJHHJHJJIHJJJJJJJJFJJJJDJEGCC8'''''8621'''//-,,,('%%&5::<>@EIFJIHJJJJJH<<<67*)))<??4336JJJIEHJJDGGEJJJHHIJFJDGJJH@A@@JJIGJJHHHGIGJJJHJ8756744668?>@<;<@AGAGFJFGGFFICEJJJJIJJGIJJJJJJJJEJGJGBABBDDBDEHGJEBF@@))*+****FBGGJJJJJHJIJGA@@=2223/...A8751@??ABJGJHJJJJIFJJJJJJJJBCBA9+,83133/-././/0;A/..//08:?CGDDHGGEJJJIHHGJGGEB=/,+++-,/&&&'..,...//29922116=>:::DCJHJJFJGHJJJJHHJJJJHJFJJJJJIFHE44400..*)))(((())))&&'((%%$
@Glass_T7V_18_D3_14_3_7
TATCTTTGCTGAGAGGCAACGGTTTGCCATCTGGCAAGGTTTTGTAATTCACCACGACCGCGACTGACAGACGTTGCACATCGCCCACGTTCATTTTGGTATGACGAATGGTGCGATCGACTTCGTAGTTACTGGTTTCATTCCGCTGTGTGCTACGCGGCCCACTATTGCTGGTGGTGCTCGCCTGCTGCTGGCGGTTATTTTGATTTGCCGGAGGCGTGCTGATTGGCGCGTTATTCGCCAGGTGCCGGTTGATTCGACAACGCCCCCGGTACGCCGCCCGGATAACCGGAACCGCTTTGCTCGCTCTCATTAAGCTGGCGTGAACGAAGCGCCGCAGTAGATTCATCACCGTTAGGGCGATACTGTTCTTCCGTTTGTTCTTTACTGGCGAAGTCCAGCTGCGCCGTAACCTGGGCGTGAATATTACCGTTACCAACAATAGGCGACAGGATCGCTTCAATACGCCGCTGAATACGGCCTTCGACATCGCTGGCATATTTCAACTGAGCGTCATTAAGATCGCGCCCGCTGGTATTGGACTGGGTTGACGGATGG
+
8+*('%&%*943212<;@@@?IGEJJFI>A++++IJJJIJGJJJGHEIGJGHJIIJJJJJJHJJHFB@:5+)*99993445D87773BABF2222FJHJJJJJJJJFHFIJHJ??>@F8888D>HIGIJJFJJJGJJIIIGJIJIHJJJJJJHJHJHDJIIIJFEEHJEEEJIJJJJJGGJJJJHIJFJJHJIJHJJJIJHHJJFGCGGJJGGJJIJJFDEDH>>>>JJJHIFHB222111-*-77==:9::BGHFIJFCGFJJJJIFJIJHDHGJJJGCFJDJJJJJIIEJJHJHJJEGGGCA87:</.368HJGFGGJHJGGIDGJ<<<<E<<;4500+((((*12345JDCFJEHJJJDEDGHJJJJJJGDJA77JAEB7DEGCCBBDE;:99;*)(('(&&&%')+,44;JHGIGJJI=<=<<<<GJJJJJHJJJHHGJFJGJEHFDJJJJJBBBBGCDEFIJJGIIIHEIJJFHIGHJJFGJHIJJEIHGFJ766;<B:(((7;::<<=CBIFA>=;88BA@DHIFEHJJJJJHG?>>?;;;=@----/.-)%
@Glass_T7V_18_D3_14_3_8
GCTGCGTGAAGCTCTGCCAGCATGTACCATCTGGAAAGCATTAAGCGTCGGTGAAACCCTGCCCGCCCGCGAGTTTCAGCACGTTGATAAATATGTTTTAGACAACGGCCAGGGTGGAAGCGGGCAACGTTTTGACTGGTCACTATTAAATGGTCAATCGCTTGGCAACGTTCTGCTGGCGGGGGGCTTAGGCGCAGATAACTGCGTGGAAGCGGCACAAACCGGCTGCGCCGGACTTGATTTTAATTCTGCTGTAGAGTCGCAACCGGGCATCAAAGACGCACGTCTTTTGGCCTCGGTTTTCCAGACGCTGCGCGCATATTAATAACTCGGTACCAAAGACGAACAATAAGACGCTGAAAAGCGTCTTTTTTCGTTTTGGTCCTTCTGAAGTTTAGGGGATAGTCCAATTATTGAAGGCCTCCCTAACGGGGGGCCTTTTTTTGTTTCTGGTCTCCCTACTAGTAGCGGCCGCTGCAGTCCGGCAAAAAAGGGCAAGGTGTCACCACCCTGCCCTTTTTCTTTAAAACCGAAAAGATTACTTCGCGTTATGCAGGCTTCCTCGCTCACTGACTCGCTGCGCTCGGTCGTTCGGCTGCGGCGAGCGGTATTAGCTCACTCAAAGGCGGTAATTTACCAATGCTTAATCAGTGAGGCACCTATCTCAGCGATCTGTCTATTTCGTTCATCCATAGTTGCCTGACTCCCCGTCGTGTAGATAACTACGATACGGGAGGGCTTACCATCTGGCCCCAGTGCTGCAATGATACCGCGAGACCCACGCTCACCGGCTCCAGATTTATCAGCAATAAACCAGCCAGCCGGAAGGGCCGAGCGCAGAAGTGGTCCTGCAACTTTATCCGCCTCCATCCAGTCTATTAATTGTTGCCGGGAAGCTCACAGTAAGTAGTTCGCCAGTTAATAGTTTGCGCAACGTTGTTGCCATTGCTACAGGCATCGTGGTGTCACGCTCGTCGTTTGGTATGGCTTCATTCAGCTCCGGTTCCCAACAATAGAGGCGAGTTACATCAATCCCCATGTTGTGCAAAAAAGCGGTTAGCTCCTTCGGTCCTCCGATCGTTGTCAGAAGTAAGTTGGCCGCAGTGTTATCACTCATGGTTATGGCAGCACTGCATAATTCTCTTACTGTCATGCCATCCGTAAGATGCTTTTCTGTGACTGGTGAGTACTCAACCAAGTCATTCTGAGAATAGTGTATGCGGCGACCGAGTTGCTCTTGCCCGGCGTCAATACGGGATAATACCGCGCCACATAGCAGAACTTTAAAATTGCTGATCATTGGAAAACGTTCTTCGGGGCGAAAACTCTCAAGGATCTTACCGCTGTTGAGATCCAGTTCGATGTAACCCACTCGTGCACCCAACTGATCTTCAGCATCTTTACTTTCACCAGCGTTTCTGGGTGAGCAAAAACAGGAAGGCAAAATGCCGCAAAAAAGGGAATAAGGGCGACACGGAAATGTTGAATACTCATACTCTTCCTTTTTCAATATTATTGAAGCATTTATCAGGGTTATTGTCTCATGAGCGGATACATATTTGAATGTATTTAGATCACGCATCTTCCCGACAACGCAGACCGTTCCGTGGCAAAGCAAAAGTTCAAAATCACCAACTGGTCCACCTACAACAAAGCTCTCATCAACCGTGGCTCCCTCACTTTCTGGCTGGATGATGGGGCGATTCAGGCCTGGTATGAGTCAGCAACACCTTCTTCACGAGGCAGACCTCAGCGCTAGCGGAGCGTATACTGGCTTACTATGTTGGCACTGATGAGGGTGTCAGTGAAGTGCTTCATGTGGCAGGAGAAAAAGGCTGCACCGGTGCGTCAGCAGAATATGTGATACAGGATATATTCCGCTTCCTCGCTCACTGACTCGCTACGCTCGGTCGTTCGACTGCGGCGAGCGGAAATGGCTTACGAACGGGGCGGAGATTTCCTGGAAGATGCCAGGAAGATACTTAACAGGGAAGTGAGAGGGCCGCGGCAAAGCCATTTTCCATAGGCTTCGCCCCTGACAAGCATCACGAAATCTGACGCTCAAATCAGTGGTGGCGAAACCCGACAGGACTATAAAGATACCAGGCGTTTCCCCTGGCAGCTCCCTGCGTGCGCTCTCCTGTTCCTGCCTTTCGGTTTACCGGTGTCATTCCGCTGTTATGGCCGCGTTTGTCTCATTCCACGCCTGACACTCAGTTCCGGGTAGGCAGTTCCACTCCCAGCTGGACTGTATGCACGAACCCCCCGTTCAGTCCGACCGCTGCGCCTTATCCGGTAACTATCGTCTTCATTCCAACCCGGAAAGACATGCAAAAGCACCACTGGCAGCAGCCACTGGTAATTGATTTAGAGGAGTTAGTCTTGAAGTCATGCGCCGGTTAAGGCTAAACTGAAAGGACAAGTTTTGGTGACTGCGCTCCTCAAGCCAGTTACCTCGGTTCAAAGAGTTTGGTAGCTCAGAGAACCTTCGAAAAACCGCCCTGCAAGGCGGTTTTTTCGTTTTGGGGCGAAAGAGATTACGCGCAGACCAAAACGATCTCAAGAAAATCATCTTATTAAGGGGTCTGACGCTCAGTGGAACGAAAACTCACGTTAAGGGATTTGGTAATAAGATATCAAAAAGGATCTTCACCTGAATGCCTTTAAATTAAAAATGAAGTTTTAAATCAATCTAAAGTATATATAGTAAACTTGGTCTGACAGTTACCAATGCTTAATCAGTGAGGCACCTATCAAGCAGAAATATGTCTATTTCGTTCATCCATAGTTGCCTGACTCCCCGTCGTGTAGATAACTACGATACGGGAGGGCTTACCATCTGGCCCCAGTGCTGCAATGATACCGCGAGACCCACGCTCACCGGCTCCAGATTTATCAGCAATAAACCAGCCAGCCGGAAGGGCCGAGCGCAGAAGTGGTCCTGCAACTTTATTCACCTCCAGTAACTGTATTTCCATGGTGCCACCTGACGTCTAAGAAACCGTTGTTATCATGACATTAACCTATAAAAATAGGCGTATCACGAGGCAGAATTTCGAGATAAAAAAAATCCTTAGCTTTCGCTAAGGATGATTTCTGGAATTCGCGGCCGCTTCTAGAGTTGACAGCTAGCTCAGTCCTAGGGACTATGCTAGCTAGAGAGAACTTTTCGATGAGCTATGAAAGAGAGCACAAAGAGGGAACTAAACACTTTCTGAGAAAGAGGAGAAATACTAGATGGGTCAAAGTAGCGATGAAGCCAACGCTCCCGTTGCAGGGCAGTTTGCGCTTCCCCTGAGTGCCACCTTTGGCTTAGGGGATCGCATCAAGAAATCTGGTGCCGCTTGGCAGGGTCAAGTCGTCGGTTGGTATTGCACAAAACTCACTCCTGAAGGCTATGCGGTCGAGTCCGAATCCCACCCAGGCTCAGTGCAAATTTATCCTGTGGCTGCACTTGAACGTGTGGCCTAATAACTCGGTACCAAATTCAGAAAAGAGGCCTCCCGAAAGGGGGGCCTTTTTCGTTTTCGTGCCGCATCCACCTGTGCGGACCTAGGTACCAAATTCCAGAAAAGAGACGCTTTCGAGCGTCTTTTTTCAGTTTTTTTGGTCCATCGAGTGGCGCGCTTAGTTCCTCGTTTTCTCTCGTTGGAAGAAGAAGAAACGAGAAACTAAATACTAGAGTCACACAGGACTATTAGATGATGCAAACCGTTTTAGCGAAAATCGTCGCAGACAAGGCGATTTGGTCAAAGCCGCAAACAGCAGCAACCGCTGGCCAGTTTTTTCAGAATGAGGTTCAGCCGAGCACGCGACATTTTTATAAATTGGCGGCTGCACAGGGTGCGCGCACGGCGTTTATTCTGGAGTGCAAGAAAGCGTCGCCGTCAAAAGGCGTGATCCGTGATGATTTCGAATCCAGCACGCATTGCCGCCATTTATAAACATTACGCTTCGGCAATTTCGGTGCTGACTGATGAGAAATATTTTCAGGGAGCTTTAATTTCCTCCCCATCGTCAGCCAAATCGCCCCGCAGCCGATTTTATGTAAAGACTTCATTATCGACCCTTACCAGATCTATCTGGCGCGCTATTACCAGGCCGATGCCTGCTTATTAATGCTTTCAGTACTGGATGACGACCAATATCGCCAGCTTGCCGCCGTCGCTCACAGTCTGGAGATGGGGGTGCTGACCGAAGTCAGTAATGAAGAGGAACAGGAGCGCGCCATTGCATTGGGAGCAAAGGTCGTTGGCATCAACAACCGCGATCCGTGATTTGTCGATTGATCTCAACCGTACCGCAGCTTGCGCCGAAACTGGGGCACAACGTGACGGTAATCAGCGAATCCGGCATCAATACTTACGCTCAGGTGCGCGAGTTAAGCCACTTCGCTAACGGTTTTCTGATTGGTTCGGCGTTGATGGCCCATGACGATTTGCACGCCGCCGTGCGCCGGGTGTTGCTGGGTGAGAATAAAGTATGTGGCCTGACGCGTGGGCAAGATGCTAAAGCAGCTTATGACGCGGGCGCGATTTACGGTGGGTTGATTTTTGTTGCGACATCACCGCGTTGCGTCAACGTTGAACAGGCGCAGGAAGTGATGGCTGCGGCACCGTTGCAGTATGTTGGCGTGTTCCGCAATCACGATATTGCCGATGTGGTGGACAAAGCTAAGGTGTTATCGCTGGCGGCAGTGCAACTGCATGGTAATGAAAGAAGCGGGCTATG
+
FEFJECC;9:DBB==898/-*()*(''(-0+*));JJJJDGFDEJJHJFCCBFJJGIGJJIJIHCADEAA::989BDA@JJIJFIDJG;;;=;;::ACFFHDEDFGIJJIJJJJJJJHJIJJJJFJJIJFJJJJJIJJGJFJ@@===::=>JIGFGFJJCCBGEJJJHJGJGJJGJHGJIEIJJJJJJJDGDDABABBA1005..++.052,,*'&&)&(88=888:?9544,76263+286677?ABACCDJJJJHHJJHJJIJHAACBAJDJJJJJIEFDGD999=A@<***+G?>??EJH8666>:<430---:CHHA??>@JEFJJJGIDCIFE@;:;778@=<<=GGJIJHHJJJIHJIJCA:89?8>C521276..../.0+&&&>AIGD;:;AHJJIGJJJJJGJJJIFGJJIIJJJGEH@A?@CCIJB?:*@?:A@>=>BCCGGJJJJJGHJJIJFJGFJJHJGJ6667DFICDGGJEBBBJJHJJJJJJFJJJJFGIGFJJJJJHJ?BGBHJ8895/00997878@JA??>AA@=;77777>HF;55;=@A@A@FDEDDJJJJGJHHGHJJJDFE=<??EE@ABGJJHJGGHJGDFB00001-,,-?AAFHEJJHFJJIJFIJJJJJJDEDEGHEHFJGJ=999HHJJ?>>>CEJGFGGD??>:<<;>>HJJJC;@ABJJJHHJFEDFJJHFJHEGFJ9BAEGCDHJGJJJHJJJEJBBGJGFJIHEDGAGGDEDCJ;;:;BFHJCFEDEHFGDDBA@AAB?;@DC=<<FJJJHJGJFHBAAACAAJJHFE;5E8220(''(//385555-,,,;=@BDGGGD?==>BECA?@AIJIIJJJIJJJFGEHDBBA?ECCJGJEJIHDIEC?;<;;FJIHH8<<8::?;988)('%%&*768:9;ADJGIGGJJJGJIGJIFJIE8887??BCJFIFJIJIJJI9888>>CE;444@EGECAB@@C435;@CBJHJJJJJIHJEB==?:3333541AEJJHJJJF333*)))*4**))*((((''**+9JHCDDFEDG>>(((GFGHFEJHJJ==<<GBJ@AGCE><872112-,,-HA@AAJJJJ?DHECDC?=>CEGIJJJEGHGFJJHIHJHDCDCG322111*-&&'((7=@;:<<JJHJJHJJJJJHJJFJJJJIJGJJJJJJFJJJJHJJJJIJJJJDGJIGJIIJJJIAFJJFB>ACBBEDC===>DIEHJFGJD?><=0'CECBC@DEE@GEFHH?>?>JJEJJJJJHGJHFGB??))(*))**18:89;8.//4&%%%//00-../??AJIGFFJHGIGGCBBJJC??JH==7634???JJIFC=??8>?HJGC99;<=C7888/,+*/1126<?CFJDCCBJJHJHJJJFIHDAC>/88655)()67666HCDDDAA@?BGFJJ7777----BAAG<<;?D@A@BGCCIJJDBEEJECJJJJJJFGJJIJFJHJGJJEJAAFIJJHJIFBCEIDD5578;;9980199;;;;GJJIJJGJJHHJJB:<?@@@=<==>JGFFGA>9///<>A=777EHJJCCCBBCDCEGJHFIFJ?((()11128854549=6FCEHJJJHHJJHHJJJJJJJJJHJJFGCFEJJJE9444A@CAB<0002>8;)))*;<<=JJJ>???JEAA@BJCBA@BCIFFFJGB=<<@JJJHJJJJJJIJIFJDD555DD/---**/157>BDG==::;<>AFJJFJJJIJIIEEEJJJJJJHJIJJJJJHJJJJH;993213.&&&(112/012=87745564234DFCCIJJIJIIJJJFA?>?HJFGIHJEE??FB77>34/.-*+01223113339B@GHHJJHJJFGHHHEDABDB<;993///7C=>6=3/9/B2--=<EDEHHGHGJJJIIJEGHEGJJ;999HDFBDBBCCJHJJHIJJJECBCHJ998=A@B@FHGJJIJFGCB=545;;<BBDA?;6211)),15451,,-443;?DBEFJHGFGHE@??A@A>?888-,++--(*)*'(*))((()44112:=DCA@=1.,/((&&(*+.67.,+++,BCEFEEJJHIGJJJFGFHJJJJBA<<>:;::@AAF><8:<546:7998111213><;9:<***,////1122BFJFGHD=?JFJI>?CHJJJJJJEJGIJJJ>;;<>GEBBFDGBEICJA<=EJGJFJIJG?>?<;200038555599533''''''(((**6;3====1/*'''%&'')(')'***56:=?::999:;;FDFHJJJJGGIDCDJJJJJHJJGJJJJIJJ@A0.--0:98989868:9;-,,,--2111@<<952457694478=JJC643*,((.GJIFFFGFJIJHJIJFGGIEJDJ;79@ADJJHGHJJEJ@@JHJJJJJJGHHGIFHJJJHJDGIHJJJJJFJFIJJA>BCHJBBBCG<<<<HCFDB>3(&))**544())+0//.2...07>;2/1-CEIJHDC98@@BC@?@H=>GDJJJFGIHFIIGJA>@?GCAA=@=C=)(()>2&%%'(+,)*)-,++,+56767IFJ;:999?B9889I?>7864*''(-.,,.-.89?CFHJIIGJJEA@>75445@8A@ABDJJJJFEFJJJ@;:<-0,-,*.-&&'%&%'(')88=?EJA@@@<::5(''(010/0//1:BAGEBEA@@DHJFFIJFGJIJIJJJJJFJGJJGHEJJJHJJ4449DJEGHFFJJIFJHGJFJEGDA@BJJGICA@BEJJIEFJJJJDB;96/****)%%'+..-.56ABDB<>>>CGHAA>D9999=?>>667B==>==E,,,,FHFFFCCCDGJHJJJJ?HDGFIJ?GHEIFJIGFIGDFJJFJJHJJJIHJIFHJJFJDHBBBAE@JJH@>??HEDFJGFDJHIADH?>A=<==HDJJJJJGGFJCECFBCJAECGC?EA@?=7730..-@HJHJIJGJ???CIJ=97.89<<;832.*)))(('&''(56:5557332367>@E8878421/**)*&&&#$$#(-.001144<89FIHJJIIIJJJIJJJGJJHIJJIJHGIGAA94<:.,,,5<879IJJJJJJJJJIFIJGFJCCJGJJGJG****C?@@BJGHF<;<***+/////2//@FG@>?FJJGHFJHF6444GJJJJFJJIJJGJFJ;:::-(&),7<;;:;=9*('('&'()&(''))**))*))+,+,.347D?JJFGDJH::99<**'''(-/'8;=?DCCDD>>=>DEJDDDJFCC?:DCCIFJIJHIJJJJIJJJHHDJEJHJIJJJJHFFH????DDHI=?@GJHGDFGJHA=<;J.'''<=:;ACB=9*((''%$'29<A?CJGJJHG?JGJJJJIDFEFHA><9=7663565<<=E@>>>?FJFFJJJIJIJJJJJFJGJJFHJFJJJJJCA?CBBAEEC@CG>///.49>@ABABCJFJJHJJJHFHGJIJJGFIIGJHJFFHJJIJJFJGEHJIHJBBA@?>@ABDGFDC@D-+*),99=37<22=993-6677@?@:3--.35798///0@+*)))((,-.>=:::9BB@?>,,-/2)))+9581554<899:AEJJJJGJGHHJJJIJJIJ7655842;D51--.-,.3:3((((4;72224100051999944?AJBDCCDJHJJDD;8875;?@6;2+069:<?;=>>AJEEDGFJJEG@6'&&')(''(8888::5'''(59:??>@IGHJJHGJJGEJDI;:=:;5111223BEHDFCCGBAAB@611**++)45)623CGCDEDJJHJFG???''1@<;;72);?9112<;;=>>D>1116:73339944888222244-+(()())((&&%&'%%%&,--DCCCCADHDGEJJFJJIJJFHJ@>>851003::<?A<;444@AFCABBFFIJJIHJGJJIJJGHJJFJHC5.+)+HIJJHCDFHGJJJHIDFHJIJJJJJJJGGJGJJHJJJABJJIIJIJJJIJJIJJJJJJJ<>>>BC<;:77979:<545)*+:7CFHJJJDACEJHFIJJJHIGJGDGFIHGFFIEJJJJCDFGGJJGJJJJJJJJJJJFGJJJJ?<<:@?DE;?CBEJEFG==??JEJGHJHGJJJJJE???>B:::CJHJJHHJDFJJJEGEDJJIDJEJFGCBBJJJJIJGGIJJIHJJJJJJJIJJHHIGHDEA<<??HGCAABJJJBBABAAAFHDFHJJCJJCGEJGHCCDFIF???IGJIHJHHHGJHJDDBJJGEECD;<;:93761*)))3955=FJFJJIJJJJ???@88.--*''),>@@HJFCB@@C899:@6211,*-+,,)*&&%+*)*45<:;EJJI@@@JGFJFHJJJJGJCCC999:GJJGJGJIIFHJ@A?DFEGJFEGJIJIGJJIJJJJHDFBDDGGHGJGJJJDJJJEJJIJJJJJJJHEEJJHJJEFCHJJJJIJIIFJIIJHIJJFJJJHJHJJJJHJ9777BIJJCEHJH@AABHBJHJJEHJJIIJJFFIJJJHHJJGHJJ77776669JHJGJIJJJJJJJJJDHJJFGB==>BDDE8887<:788445DIFJJGGEJJJJ@JH>JDJFEJHHJFJJIJJJJJJHJIJJJJ@JJIGJJJJJAA@FJGGHGGFJJFJHGFJJIJJJJIJJIJHJFDB@AJHJHEGBE:D===?JJJIJJJJJJE>>>?IHJFIJJGEFDEJIJIHIJJHGHJGJJJHJJJHGGJJJJJIIJEJJJ@@C@EB32-*(*))')).)-)('
@Glass_T7V_18_D3_14_3_9
GTCGGGAACTGGATGCATTTGCGACAAAGCTCACCTCATCTTGCTGAGCAATGTAGTCTCCAACCATCACCAGTTGTTGCGTGAAAGTTTGTGCCGCCGGAATCAACGGTTGCAATGCATCAGCTGGCGTCGTTACCACTTTGGTGAATGCCTGATCAAAGACCGGTTTTTCAATTCATAAGCTACTGTTTTAGCGCAGAGTGCGCAGCATCGGCCTGCAACTTCGCATTTTGCAGTTGTTGCGCCACACCCAGCGAACCGTTCATTTCACGCAGCGGACTTGCGTAACGTAATCCTGCGGTACGCGAATTGCGTTAACGCTGTCTACAACCGGGCGCAGACCGGAATCCATTAGCCTGATTCACCTGTAGAATAACCATACAGAATCGCGTAATCAGAGACGCAAAAGGACCGAAACTGTTTTTTGATCGGCAGTCAGGGTTGGTGAAGCGTCACCGCTACGCATCACTGTATTCTGCAGGAAGTCAATAAACGCTTTACGCTGATCGCCTTACTATCAAACACCACTCAGGCTGACTACCATAATAACGCCGCAAGAGGCGCAAACCAGCGAGAGCAGGACTTTCCTGTCGCCATTTTCTTTACTCCTTTCACCCAGAAAAAAAGCGCACAACGACACACGCGTGTCTGACGTGACCAGGTAAGTCCAGGACAAGCTGCAGGATACCTTCTCGTAATCTCCTTGGTAAAATCATGGAGAAAATCAAACAAGGTTAATTTGTTGTTTCATTGTTAAAAAATGATAGTGCCGTTGCCTTTTTTGTAGCCAGAGATTTTACACCTTCGCAGAAGGTTAGATTTTCGGAGAATCTTTACAAAACAGGGAGTCATCGATATATCGGCATTTATCAGATCGTTAGGTGGCTATAAGTCACGCTAAATGACAGGCTGAATCGATGCATCAGAGCGTACCCCTGACTTCACCCCGCTGTGTCTGCTTTTCCCGACTATTACTAATGAGCTTTCGATGCAATTCACGATCCCGCAGTGTGATTTGAGGAGTTTTCAATGGAATATAAAGATCCAATGCATGAGCTGTTGAGCAGCCTGGAACAGATTGTTTTTAAAGATGAAACGCAAGAATTTACCTGACGCACAGAACAACGTCCTGTACCGAAATTGAGCAGTTACGAAAGGAACAGATAAAAATCAATAATTTCGCCCGGGTTTTCGGCGTGTCGGTACGGCCATCGTAAAGGAATGGGAATCCAGACGCGTGAAGCCTTCAAGTGCCGAACTAAAATTGATGCGTTTGATAAACCATTAGGCATTGATGACAGTTGATGAAATAGACTTTTTATCCACTTTATTGCTGTTTACGGTCCTGATGACAGGACCATTTTGCAACCGATTAATCATAAATATGAAAAATAATTGTTGCATCACCCGCCAATGCGTGGCTTAATGCACATCAACGGTTTGACGTACGAGACCATTAAAGCAGTAGTAAGGCAAGTGCCTTCAGAGTTATCGTTGATACCCCTCGTAGTGCACATTCCTTTAACGCTTCAAAATCTGTAAAGCACGCCATATCGCCGAAAGGCACACTTAATTATTAAAGGTAATACACTATGTCCGGTAAAATGACTGGTGCTCATTGTAAAATGGTTCAACGCTGACAAAGGCTTCGGCTTCATCACTCCTGACGATGGCTCTAAAGATGTGTTCGTACACTTCTCTGCTATCCAGAACGATGGTTACAAATCTCTGGACGAAGGTCAGAAAGTGTCCTTCACCATCGAAAGCGGCGCTAAAGGCCCGGCAGCTGGTAACGTAACCAGCCTGTAATCTCTGCTTAAAAGCACAGAATCTAGAATCCCTGCCATTTGGCGGGGATTTTTTTATTTGTTTTCAGGAAATAAATAATCAATCGCGTAATAAAATCTATTATTATTTTTGTGAAGAATAAATTTGGGTGCAATGAGAATGCGCAACGCCGTAAGTAAGGCGGGAATAATTTTCCGCCGAAGACTCTTACTCTTTCAATTTGCAGGCTAAAAAACGCCGCCACTCATAACTCTCCTGTTTAATATGCAATTCACACAGTGAATCTCTTATCATCCAGGTGAAAAATAAAAGCGTGAAACAAATCACTATTAAAGAAAGTAATCTATATTTCTGCGGCATTCCCAGCCTCCTGTGTTGATTTCCAACGAGTATGTACTGCACCCATTTGTTGGACGATGAAATGGAATAGCCCCTAATATGTAAAGCCAAAATACCCTTTTGAAAAGCGCCTTGAAGTCGGTGGATCACTACTTCCGCAGACTGATGATGACGTTCCAGGATCATCTCGGCACGTTTTCGTGTACAGAACCCGGGTCGGACATGGGTTGCCCTCTATGAAAAACATGAAAGAGTTTGATTGCCAAACCTAAAGGCGTTAGTGCTGATCCAGAGTTGCGTATTAAGGTCGTGAAAGCTGTGATCGAGCAGCACATGTCCTTAATCAGGCTGCTGCTCACTTTATGCTTGCTGGTAGTGGTTCTGTAGCCAGGTGGCTGAAGGTCTATGAAGAGCGCGGAGAAGCTGGTTTACGCGCGCTCAAGATTGGCACCAAAAGAAACATTGCAATATCAGTTGATCCAGAAAAAGCGGCATCAGCATTGGAGCTGTCAAAAGACCGACGCATTACGATCTTGAAAGGCAAGTTCAATTTCTTGAAACGCGGCTTATGTATCTAAAAAAGCTGAAAGCCTTAGCTCATCCCACGAAAAAGGTGAAAGTACTAGACGGGCTGAGGCGGATTATCCTCTTGATGAGGCTTCTCGGGCTGCGAAATGTACGCCGCAGTACATTGTATAATATAAAGGCTCTCAGCAAGCCTGACAAGTATGCGGACGTTAAAAAGCGTATAAGTGAGATTTATTGTCGCGAGAAAATGGGACCATACGAATACCGTAGGGTAACGCTGTCTCATCGAGAAGGGAAACCCAGTTAACCATAAAGCTGTCAGCGCCTGATGGGAACCCTCTCACTTAAAGCAGCGATTAAGGTCAAGCGATACCGCTCTTCACAAGAAGGAGAGGTAGGGCAACTCACCCTAATGTTCTCCAAAGAGATTTCAAGGCTACGCGGCCAAACGAGAAGTGGGTTACCGATACGAATTTGCAGTCAATGGGCGCAAGCTGTATTTGTCTGCCAGTAATAGATCTCTTCAACAACGAAGTTATTTCTCAGCCTTTCGAAGCCAGTGATGAACATGGTTGAGAATATGCTCAATCAGGCATTCAAAAAGCTTAATCCTCACGAGCATCCTGTTCTGCACTCTGACCAGGGATGGCAGTATCGTATGAGAAGATATCAAAATATCCTTAAAAGAACATGGTATTAAACAAAGCATCTGCAGAAAAGGCAATTGTCTGGATAATGCTGTGGTGGAGTGTTCTTTTGGAAGGTGGAGTGTCTGTTGATAGAGTTCAGTAATATAAGCGAACTGAAGGATGCTGTTACGGAATATATTGAATACTACAACAGCAGAAGAATTAGCCTGAAATTAAAAGGTCTGACTCCAATTGAATATCAGGAATCAGACTATATGCCTCAGTGTTTAACTGTCCAACTTTTTGGGGTCAGTACAAACTTTGATTTATAGTAGGGTGAGGATTATATATGCCTTAA
+
//57882HFC1...0.'',--/000111457236.,&&&'9:8:GEHJJ5557@322//**6;::665324/@<;;HFB@?CAABCDBEGJJJJ<:;;:6>EIBBAEGHHGJ<999<CHFFIFCF@AB,,)')*,456;;;@=B@@FGF=<<;72/2333;;778:97.-/''''**()((((+,+,.9>DFGEHGGA@>>>??--+*()*/033;35+%%%+8*;>@AA;;;<CDCDD9977773**0178?DHDIFHJIGFDCCBFF??>@666,)'&'**.@BDJIFD.--/CBFJFJFJIJJHFGBEEHJEF>AF@@@?B0//0-+'46776660/((,+*((*()&''%%&&*016/-,-2494224?>?BBCD@?>41/300;;55+)*+4*)-(&&&'(+;:4343,**+:C;997653++,2223@BC>?>AA@4''('(('&$%%&*+)8:;:9;78777;:>>>BAD1111HDJIF7((()1,&&&&%'%+55768943236;('&&(('%')$$%%22234424,+++/-(''&'++.)))-'*58<=79=99111;>/.*&%&&&185433551.42345569:::>;989+(;;;;;FA<;;:<73/03=GDJB=;<<IJJJDDFGHFDGEABA@98222))'()(((('(&&%('&'&%%$$#$'$%%&*'(&%&(*&($$%)-0('%&//+,GHIJHJJJJJFJHFEEEF'&&&455;=??4343;;;B@EIHJFJJHC?679JJJJFJJ999:DFBGJECC?FBDIBBC<<<:+)))9=;<:>?,++-9':;;=<=<EEB83333560*)''(*(.-.--.)'+42(''&+)&%%%$$$%((*,('--@A@===2.+*+,---39:=DEACC@6222666889797;;::<::<B72,&',-++/../.-../))'')*--88?@@?CEIHJIIGIJJJJIHJJHE>7763??A@@=+++&'@5554**1(278?<773-&&'8;=@E>3DJCEJGGFJHGJHIHJJJJHD''''2*)4)-)&+,73**445;9:8865447<;655ACGEHJIJJJJJJJJIJEJJJJJFHHJFJ<;<JCBA;(')*'*,(.,&-.:ACCDHBBACECDJFGJJIJJJHFJJFFI7654100/.+)()4:.$(%)+)((*05*(&%%%'''''''*24+;<;JGI.,,+..--)))*((((.0''&&&$&$$%%'*.66@;::CABGGCGDEFDGFCECE7666798-)(((,++/38512347&%%&'**%%&(*&%$$%&&)**&&&&&%%%((()),++0-)&%'')),0/678:CEJJJJJAJHJDJBBJCGDIECAAJ=<<46412%$$$(&'(''*@ABBCDEF@:9,))+((()CFJJGJECIJHGGDJHHIGHJGJHFJJIJJJJJEFH@@@@B9889<;:<BCCEFJJFFGHJ.---<=8779FF>:,,)(--,,-132)))''''2..+*(),.:8776***)///887771111<AAABJ??=C@=JJ6660-,,.000/...-000''((....5;>>>>@GJHJHJI///19<@AAAJEJHJJEEJJJJJ?>>?GIGE?><>BDBC////.--''&&%&&%%&)--/234555689DC<<>;;;<>0000(((?JEEC>?CC@A>HJJJHFGIDCCDJGJJJHFDBAC611;FCABB=>=?EFJIJHJHHJJFEJFEJEJC?;:::6653::@>977?@>;88=AHCC<<;;<<556=>E<:::@JJGJHJFFJGJJIFED99:DBBCBCIFAC@CGC@+)))0186..01C<<;;???JJJJFHJG;;=90.(&(+(+<=<JG<;;;B?A;78FJB33>@@:;:>?GJDDFH>?=?@EIJIHHJCCE:///*+++:DHHJIJJDJIIJI8EC><?4233?=?DA<863338;+***@JHGJJD44449CEJJIJJJEJHJFJGFFFCEEDDC@GC===<<:8841-)321.)*'(/0>@?>;3.***0BEDBBBAA,+*.==866:8998--/77/0;:99BBAFDEIJJJJJJJFGJIJIJHJIIJHJGJBC333,-''()2-:4+;;;>JEJFHJJJGIJJHIIGJJJJHJIIJJJFGJJJJJJFJJIJJJHHFJDBD@@A@F;;;795***-**/&9:<>A;@CEJJJEFF:988;530//2000//,++.07CB>???DDDDEBHEJGJIJJJEDJFA,,,,-/3''''*5..9:<<;:2/30.(((7JJJIEE@A<566<(&&'*''&$'((('(((*(('&&')&(00//'$$$'('))),+,,*)-3,+--..,,006)'&())(*(&&'..1348<564;==4467JDFECH@?;:5336>62('&(/255401-%%%%&&''*1743--/@DIJJA>==>>B;;;;BAEJJJJIGJJHJHCCA@A<1/:=><A4444-,020++,8::;>=?GB?>?C8;=@@???GJCAC64./:@BGEGFJJJJ;;;<HEFFJAA944480/079?BEDEAB@@<:>J1../<@JIFHCCD?@DJFJEIH>>EEA@JEJIGJGJCFFJEJJJJH888,++<@9?GCJFE:FC????D?===;==BI?CIEJJJHJJJJJJJDEF992/208...<?666JGC=>8;;<E<=;2,(),752+,DDCFF7/.---,--/<9:::CJJJJGEDDIFFGJC<910//CIEEHJJHJFJEGJEH@ABCACEBE:6@1-,0100(%%&)-)('''&)((()))431116)(')))9;99-,,89A:77401:2/'%%&+66320043//,+*)*%((((&%#$%$&&(*(&*+))67:?A?87=?AGFGGJJIJJJJIJJJJJHHHJFEIJJJJBA=8737(()*BCACDFE43,++%$$&''&&(*,))()*'&&&(&&&'(('%&&+,-</../55--**))-'''(.//367854+%((&&'*/0,+**./66,(%%,,44875566;:>72324)''(9BDBJHJFJEC;:99;<ABJBAADDBCJEHH===;=://,+('(-+,1@AADD40,.,-/)+''()'((,@8888A;9522<;?46899??EJJJFFEGGJHF=992A@@CJHH<;<;=62*&&(%%%%&)*:57350--,,--132222=>>>A<88651+)(('%&*)*+*''&'+++=/....5?>ABCIJDEJI<9&&&).343+(%%$$%(.24<@?>=<886553.--/530/))8++++ACCCCEDJGIJFJJJJFJFHJJJJFB=+++-67556665'96444;<==>=71/178641.-,+-/889??88>CEDB??A5100113612-4--8ACBC@AFDJJDFB6445)((),,/''''33<<=?@A<>=<?BC=988=>EFFHJIJGGEGIDGEHGC;069881+&$%+%(--,%%$$$'(429A7667AD.,,,@IJFJHJJJ:999HIJJED=;;;=60101GHJJJHDBDD7777EGHC>3221222722115152FGEJIJJJJJEJIHJJJDJHFJJA=99:JBDDCAD+))'(3)-&&&)&&-.02355,)'(*1112BEEGFJJJFJIJJJJGDHJGA@?@?>>>8222<:==<A>C222&&&+)'&&&$$&'(&&'&%&(*/%%
@Glass_T7V_18_D3_14_3_10
ATCCGCACTCAGCACGCATCGCTTCTGGGCCCCAAAGGTTCTTATTCCCATCTTGCGGCGCGCCAGTATGCTGCCCGTCACTTTGAGCAATTCATTGAAAGTGGCTGCGCCAGGAAGTTTGCCGATATTTTTAATCAGGTGGAAACCGGCCAGGCCGACTATGCCGTCGTACCGATTGAAAATACCAGCTCCGGTGCCATAAACGACGTTTACGATCTGCTGCAACATACCAGCTTGTCGATTGTTGGCGAGATGGTCACTCTACGCCCATTGTTTGTTGGTCTCCGGCACTACTGATTTATCCACCATCAATACGGTCTACAGCCATCCGCGGCCCGTCCAGCAATGCAGCAAATTCCTTAATCGTTATCCGCACTGGAAGATTGAATATACCGAAAGTACGTCTGCGGCAATGGAGAAGACCCGCAAAATCACCGCATGTTGCTGCGTTGGGAAGCGAAGCTGGCGGCGCTTTACGGTTTGCAGGTACTGGAGCGTATGAAGCGAATCAGCAACAAAAGTTCACCCGATTTGTGGTGTTGGCGCGTAAAGCCATTAACGTGTCTGATCAGGTTCCGGCAGAACCGCGTCTAATGGCCGGTGCGGGGAAACAAGCCGGTGCGCTGGTTGAAGCGTTGCTGGTACTGCGCAGCGCAATCTGATTATGACCCGTCTGAAAATCACCGATCACGGTAATGTACGACGAAAAATGTACTGGATACCCAGGCCAATCTTGAATCAGCGGAAATGCGAAAAGAGCTGAAAGAGTCAGGAAAATCACCCGTTCAATGAAGGTATTGGCGATACCAAGTGAGAACGTAGTGCCTGTTGATCCAACCTGATGAAAAGGTGCCGGATGATGTGAATCATCCGGCACTGGGATATTACTGGCGATTGTCATTCCACCTCAACGCAATAACACGCGGCTTTCCTGAAACGCTGTGCGTAATCGCCAACCAGTTGCTTTCCGCCTTTGCGGAAACTGTTCAATAAACGCCTGCTTATCGCCCTGCTCCAGCAACTCAATCGCCTCGCCGAAACGCTTATCGTAACATTTTAATAACGCCAATTTCTGA
+
--;DEDFDBDDHGEA8744-&&&)%&&'(',--,.5CFDD9***:?;GDAJJJIHJIJHJJJHGDEEIJIJJHDIJCJJJHIJDCDFJFGJFA>>>EDEIFGHIHJIDA?<1/-,..--+.244;=@CDHJJEJFFFJIJICAFJGJGJDGJJHD?;89;7778=53/-/0>?<=<=2222FEJGGAA@?<:5>BDJGEDJGHJDECDBB@99*)))556BBA@@EFEIJCCCHDGBE6((((>=,)))=B:88)%%%%%%%$$%##$%&''''(*,**'&'&&%%/>@BCDCGHHEDEEB?;;221011,-*46423////1123433524/--.8..-.((),8:11//326*'''/2225;;>==CIDHBCBCJHGHJJJA=99;;====I;BBIFFFA<==<@BFGD4440-((&'%%$%%%',-.677115699::9;1(%%&**)''477/.)('(&'%%%%%%%*++9666549>;;89:;@?>>:;77/...('))/+))()11/.10046C4211;AJJIHJGJJJHJJHC>99;:>66<@JJDEEFJJGFIJJJA@==?90//-/)(&&&',,-+1('''%$$%+'&'&&&&''$$)/.+*),,---****0-,,--.---8=>>>DDIIECE==;:822,%%$%%&)(***01123556812'''00/--)&'(''''**)*+)+*,/++(((*++-12101*)(&&%%('*'&*+68)))*<<3<==>?@BB??>>=21))*,11+*'&&(+02)&%%%&+'+,0/..16,0++9===?AAAA>62,'''%$#%(+',-.434467>@//.,,..>,+(),,E@@@BFFJD=;<?CBCE??><>?JAAC?=76998999:@?>96421-+('(*(+-.9?988876+(''(1,-..+(''(/--0*))((((.0.254)&&%%&))))''+,,+0/.0)'('%&%*%&%&%$$%'&+))+)73)577@CEA>52)&&'(378;5555?411180029<;=>>66456---0'&&'+**+7:669:CDFH==;999//0033**))-(''&(***('%%&+&'$$
@Glass_T7V_18_D3_14_3_11
TTTAAAAGCGTTTTGCTGGCAAGACCATCGTCGCGTCAACATCAGCGATGCGGTCAAACGTGCTGACGCCATTATGAGCAGAATTAAACTCACCTCGCGCAAACCACTTTAACCTTATCCCGCTTCGCAAGGGCGGGTTCGCTTTCCCACAGGAGTTCCTCATGACGAATCGTATCTCTCGTCAAACTGCCTTGTTTGCCGATACCCGTGAAATCTCGCTGGAGCGGGCACTGCTTTATACCGCCAGCCATCGGCAAACCGACGGCAAACCGGTGATATTGCGCCGGGCGAAAGCAACAGCGTATATCCTTGAACATGTTGAAATTTCGATTCGTGATGAAGAACTGATTGCCGGTAACCGCACCGTAAAACCGCGCGCCGGGATTATGTCGCCGGAAATCGACCCTCTCTGGCTGCTGAAAGAGCTGGATCAATTCCCGACGCGTCCGCAGGACCGCTTTGCTATCAGCGAAGAAGATAAACGTATCTACCGTGAAGAGTTGTTCCCGTACTGGGAAAAACGTTCGATGAAAGATTTCATCAACGGGCAGATGACAGATGAAGTAAAAGCAGCCGACAGATCTTCAGCATCAACCAGACGGATAAAGGCCAGGGGCACATTATTATTGATTACCCACGCCTGTTGAATCACGGGCTGGGTGAGCTGGTGGCACAGATGCAGCAACATTGTCAGCAACAGCCGGAGAATCACTTTTATCAGGCCGCGTTGTTACTGCTGGAAGCCTCAGGAAACACATTTGCGTTACGCCGAACTGGCGGAAACGATGGCGGCAAACTGCACAGATGCCCAGCGTCGCGAAGAGCTGCTGACTATTGCAGAGATCACCGCCATAACCGCAACAGTCTGACCGCAGCGTTTATCAGCAGGCGTGCCAGTTATTCTGGTACATGAACATCATTCTGCAATACGAATCCAACGCCAGTTCGCTATCGTTGGGGCGCTTCGACCAGTATATGTTGCCGTTCTATCAGGACATTCATTAACCCAGGGCGAAGATGCGGCGTTCCTGAAAGAACTGCTCAAATCTTTATGGGTGAAATGCAACGACATGGTGCTGTTTGCGCTCCACCAGTAGCGCGCGTTATTTCGCAGCTTACACCGACCGGCTATACCGCACTGCTCGGCGGGTTAACCGAGAACGGACGTAGCGCGGTGAACGTGCTTTCGTTCCTTTGCCTTGACGCCTATCAAAGCGTGCAATTACCGCAAACCAAACCTCGGCGTGCGCACTAACGCCTTGATCGACACGCCGTTCCTGATGAAAACCGCCGAAACCATTCGCTTCGGTACCGGTATTCCCGCAAATCTTAACGATGAAGTGGTGGTGCAGCGTTGCCTTCAACCGTGGCGTTTCGCTGGAAGATGCGCGCGACTATTCCGTCATGGGCTGTGTCGATTTATTCCGGCAGAACGTTCACTGTTCATGACGTCGCAATGTTAATCTGCTGAAAGTCGGTGGAGATCTGCTGCATGAAGATCGGCAATGCTGCGCTGACTCTGAAGGTTTACTCGAGCAGATCCGCACCAAGATCAGCCACTACATCACCCTGATGGTTGAGGGCAGCAATATTTGTGATATCGGCCATCGCGACTGGGCACTCTCTCCGCTCTCATCGTTTATCAGCGATTGTCTGGAAAAACAACGGAATATTACCGATGGCGGCGCGCGTTATAACTTCTCCGGCGTACAGGGGATCGGTATCGCCAACCTGAGCGATTCTCTCCATGCGTTGAAAGGGATGAGTCTTGACAACAGCGTTTAAGTC
+
(()((''(****1>==BACJJGJJJJ@@533)((0>A=>>>>::;;=@ABB-++(((7<AAAAJ==<777576663222-(&&&*%$%&'%$&'%'%'+1;?BCG22220'&##$&$&''1+210-+,.//:;9..--20/.0:9792+,((*(((*(*0114--,+,..0=>=;--11'%$$$&%%%$%&''%'(*'%%#$%)2554@88888.'$$%'+9;CJ<;;;+***.,++)**+,+/520./065467:::;82++*+,-00055?EDCD@?<51,,+*+15..-6275334>BDDDBCD999967>I@>==955BFJIE@<==AHJJIEFJIJJJJCE<80/-0/.21@D@=760/017BCCJHG=<<=;86+122<633992134<?ADED+''()*)(()+09?B???2677=777?;<;<BBA>A5443::8:64126611EFFJAA@CHEGJFEDFEGIHJJJJJJJGJHJHFEJJJHJJFHJEJJJIJJHJJFJF=J>==>JCJJEGGG?A;7599:JJJJJEBHH>?@4310000;<986565**99;<DC<98//,*&$$$$%$%&(,,+'+078=<;=>GJJJHJJHHJJJGHJ=96667542*))'&&'7B@CACJGJGJJFIIJJJJEIEFHHJDJDFBAJJJ5555;9<?@?>>@3333>>+((<=>>B>>=>ACD88746687BDCB@@@<;97888@FIGGIJGGJJJJJJJHJJFF))?AJGED6&&)%&.,++))))(.99710''''232689IHJHHED9777<;899:@?3333;;99;=990,)63*+&$$$%'*+('%%&,-7<=7//.010.--/,'%%&10+-'&$$#$&&('&&&'%%%&1821/+(((%&$#$$$&()1656:8>A@>@@BEJHHIJJFGHGGJJJJJJJGHJFDGDFA>A@<<<=EHJGHHHEEACHFF@=<;000HJ8888/../44:;>CEIFCH@IJJIGGJ@A7,,-)'((*#$--37B?>569=?----=>>=<;=@CA677655/-;;79=;<:11111/0/03)(('&%&&(''******(+$$&(+**(&%$%-17562698:::::9:44,++(***())*,,,,'*))+*../--+,+*%%%%'(*+,24)((,:;=:B=>??1..++/-//3;<>AC@>;;<8:995523/-/-1;>@@?CG@FC<=33;<>>>::)))),355*(%%%&&(+(+**-+/*014@@5323<>@A9777=;;;5555<2467767895566<:7:6:;=DEFGIJD;;:;BEJJJJJJIEFGJD<<<DJ@@A?:;,()+*31,**+33);@AABBCBB;88:2/-++%%&')+&'&&*('(07:=<<?=<;;9554472:,++-0036:66683111711)''&&)+66610)'&%$%$%&&-'---.-.(%$##$&('&(%$%$%$%&&&%%(()2.%%%%(%&'&(*220*&%%&+.%%%%'''++*%$$$&%%&&)*+788:@@53/./+)))&&&(8<;;;3000,)((*+('&%'%%%%&&,)+33C>>>GJJJIJJJJEEHJIJJJHFFGCEIJJHJJJJJJIGJJFDFFDA-+*++**)''%%$'(****(&%%&&%%&()'&$%+?@BBEDGFIJJDFDC?<''&&&'+-,*'&&&'())*..12<=AEHHJGJJIJHDGEGIFFGIEHIJHJECCDEDJ3111DCB@?998:;<A@BCCBEC@@@ABE98882@EFGF@3331>CBDFCFJ-+*+***)//./2364...../-,&
@Glass_T7V_18_D3_14_3_12
GGCTAAAGTGGGAAGCCTGCTTTAATTGAGGCAAGTAACAGAAGCGGAAGAAGTCGATGATTTTTGAGGCAGTAATAAGACTTAAAAATGATCTTCACCGCTATCCAAAGTTTAACAGGGCAGGGAATATCTATGGTAAGTCGCTGGTTGAAGTATCTGACAATGCGTCTGGATGATGAAACTAACCAGCTACTTATGACCAAAAATCGTAGTGGATGATAAACAGATGAGGCTGCAGACAGAGTTATTGATCATTTGATCAAGTTTCCTGATTTTTATAACTCGGAGATATTAGGGAGGCAGGATAAAGAGGAAGATATAACATTTAATACACTCTAGTTTTATTCATTTATCCGAAATTGAGGTAACTTATGAATGCTGTTTTAAGTGTTCAGGGTGCTCTTGCGCATTAGAAAAAGAAGTCGTTTTTTTTCCAAATTCACTCGTCTGAATATGCTTCGCCTGGCTGGCGCAGTAATCCCGGCTGCTGTTGATGATGTTCTTCCCGCAGCTGGCGATGGCCGCCGGCAGCAGTGGTCAGGACCTGATGGCAAGCGGTAACACCACGGTTAAGGCGACCTTCGGTAAGGACTCCAGTGTTGTTAAATGGGTTGTTCTGGCTGAAGTTCTGGTCGGTGCTGTCATGTACATGATGACCAAAAACGTCGAGTTTACCTGGCCGGTTTTGCCATCATCTCTGTATTTATTGTG
+
(%%(&$#$%'*)*(%%$$%&%&+)-,...23;@BABJJHJHGJJJJHEHFFB?7.*)*&('&(.2-*()*6773445556::;323>//****?C=<?@>@BEGIICHJJJJEGJJ6555@HJDADDDBDAA;:;<B@ECECBACBFG833338884333C@?@@JJJIJJJIJJJJGJJJJJGEGFDCDC;::556++++(7:F???@A;:;6754-,+*/684../9@@CDGJJA?>>98776556833333337767<;956<9;<;EJIHJJJHHFGIEJDDEGJJDDB(((>ABC>.**&(395,BEDJJJJJIJEF@FA><=AJJJJJJJI@???JJEF?86557<9-,++,40)%%$%&*--.1*+22338?D889:77+++*+/+,,+,++)'&&&%&./,,*%%%%&54233/2///00..44;431,/.0/0<>3223?><FDEJFDFEDDGIGJJHJ8777FEHG2112>==A?JHFEF@946GEGIHGJFFF;FDAD>>BJHJGFHGGIJF>=><BDJHJJDHJJJIJGJGIIIGIJD?>@FHJCCGDJJABBAJGGIJJD??=4431331158JJHEJGGIJAA?@?>>>?889A@?A@BBCJCBCEJJIFFIJGJJIJJJGHJJGJEJFFJJJHIJJHJJHHJGJEDGIIBE<111170*))*/037677JBCABDAE??@?6--ACDCFJBDB54/
@Glass_T7V_18_D3_14_3_13
TTCCTCCATCGTATTGACCAAATCGCCCCGCATCATTATGTAAAGACTACATTATCAACCCTTCCCCAGATCTATCTGGCGCGCTATTACCAGGCCGATGCCTGCTTATTAATGCTTTCAGTACTGGATGACGACCAATATCGCCAGCTTGCCGCCGTCGCTCACAGTCTGGAGATGGGGGTGCTGACCGAAGTCAGTAATAAAGGAACAGGAGGCGCCATTCGTTACTGGGAGCAAAGGTCGTTGGCATCAACAACCGCAATCTGCGTGATTTGTCGATTGATCTCAACCGTACCCGCGAGCTTGCGCCGAAACTGGGGCGCAACCTGACGGTGATCAGCGAATCCGGCATCAATACTTACGCTCAGGTGCGCGAGTTAAGCCACTTCGCTAACGGTTTTCTGATTGGTTCGGCGTTGATGGCCCATGACGATTTGCACGCCGCCGTGCGCCGGGTGTTGCTGGGTGAGAATAAAGTATGTGGCCTGACGCGTGGGCAAGATGCTAAAGCAGCTTATGACGCGGGCGCGATTTACGGTGGGTTGATTTTTATTCGCGACATCACCGCGTTGCGTCAACGTTGAACAGGCGCAGGAAGTGATGGCTGCGGCACCGTTGCAGTATGTTGGCGTGTACCACAATCACGATATTGCCGATGTAGTGGGCGTAAAGACTAAGGTGTTATCGCTGGCGGCAGTGCAACTGCATGGTAATGAAGAACAGCTGTATATCGATACGCTGCGTGAAGCTCTGCCAGCACATGTTGCCATCTGGAAAGCATTAAGCGTCGGTGAAACCCTGCCCGCCCGTTCAGCACGTTGATAAATATGTTTTAACGGCCAGGGTGGAAGCGGGCAACGTTTTGACTGGTCACTATTAAATAACTGTGATCACTGGCAACGTTCTGCTGGCGGGGGGCTTAGGCGCAGATAACTGCGTGGAAGCGGCACAAACCGGCTGCGCCGGACTTGATTTTAATTCTGCTGTAGAGTCGCAACCGGGCATCAAAGACGCACGTCTTTTGGCCTCGGTTTTCCAGACGCTGCGCGCATATTAATAACTCGGTACCAAAGACGAACAATAAGACGCTGAAAAGCGTCTTTTTTCGTTTTGGTCCTTTGAAGTTTAGGGGATAGTCCAATTATTGAAGGCCTCCCTAACGGGGGGCCTTTTTTTGTTTCTGGTCTCCCTACTAGTAGCGGCCGCGCTGCAGTCCGGCGAAGGGCGAGCGTGTCACCACCCTGCCCTTTTTCTTTAAAACCGAAAAGATTACTTCGCGTTATGCAGGCTTCCTCGCTCACTGACTCGCTGCGCTCGGTCGTTCAGCATCCAGCGGTATCGCTCACTCAAAGGCGGTAATTTACCAATGCTTAATCAGTGAGGCGCCTCTCTGAGCGATCTGTCTATTTGGTTCATCCATAGTTGCCTGACTCCCAGTCGTGTAGATAACTACGATACGGGAGGGCTTACCATCTGGCCCCAGTGCTGCAATGA
+
(*+*)%%(&%%'%%%####%&**)'((**'&&%$#%%$%$%..00+((&%%&1241('''//.)))))/0/140069<<E66////2113A=?BBGCDDEJHFIHJJJJJIJFJBBAJ@99CBJJIJJJFJJ?=>@@@?AC5555811031DGDGJIJJDBEDID----DFFDHEF?@?FB=:6666;;;EEDHFAAC887)((*).20/.+('(%&())()*((((''()1GGC:::;EG>??CDCDDGFGJFGFIGHC)(()@??JJJIJHJJJGHIEGCJJJGFJHJHEG@A@JGIIHJJGIFHIEFDIEGED..+-+''$%''++++-/1----111<;;;@D.--,5567EGDDGEJEJHJ2111JEJF>?;;;JGIFJCCBCJJFGHJJJJGJJJHJJIJIGJJJFDIEJDFJIJIFJGJIIJJJIGEFJJJHJJFJIJIIJIJHHFFFGIHGGFJJBJIJ775++)).5///01111>AEFJJ6666DFF=JCCFB@BA22@GJEEDHIDJ>?@DE>>>@876653214--.))))<5534::@1((&%&%%%(553467ACBC8777CCGGHHJIJJJHJJJJJ=>CBDC::9DFCFJJFBCCEJF<==:;44442,*)(()'(&$#$&%&%%()(((*/,--,+9,,,,.(''())(&&&',,/***/5GIIJFGIJGHFGJJIJJHIJJGECFJFJJIEEFIJJAIHEJFJHFJE==5544-++,-,,,66///;HJIJJGFDHB>>CFFEEBEJCFEAA?>//,/5)(((DEEJJJJJGJGIJJJJHJG=>B=20.0&$(,0157:7789?J;;;;;<43.+*&%&-/*7788<?EFCEJFJJJJEHEGHJJHECEDJGJGJJFFJE0../('&&&&$%&&&%%%'+.00001488887;;;?::<<<?31229FJBADDFJJJJHJJJJJJIJIJJJJJHJJJHFEJJJJJJCFFCCC@JJHJJIJJHHHIHJFFGDDCECFCJJJJJJGGHJJIHJHJEHJICIHGEG@5*)))//1:<JHJJGEIIJGJJJDGGBGGEDC?89:88:::;AFJEJACAA<3))))//-:=<DJGJFEJJJJJJ8767@64=B?:<=DC:9:=DEIGGJGHFJI@=>HIIDEFIIFFGEJIFEFHJFDAAF87789;=>A@GGCD?;4B@CCBACDEDIGJJJJJJJJJJJCBCCDA*))*(&%&$%%%%&%&**&%&%$'&%%$##$$(89@AJEGEGEGJH=JGA@J@:<9:AAIE=288:JG:::@<<=5DDGEFDE32++1.//-01***+-*++38:EEBFJIJJJIB=<=8.****))&&%%'')..8882))*()2339;;JHFGJJ@AAAIBEFAABBFEJ>>>?GBE*))0)())'&(''''')--..733122234''''/--*)(-5555:;ACHGDB>>98///;;;ECFEEDFJJJEIA@GH@A87***))-))-.=<=>@FFFJEEABCJDB655,'
@Glass_T7V_18_D3_14_3_14
GTCAGTGAAGTGCTTCATGTGGCAGGAAAAAAGGCTGCACCGGTGCGTCAGCAGAATATGTGATACAGGATATATTCACTTCCTCGCTCACTGACTCGCTACGCTCGGTCGTTCGACTGCGGCGAGCGGAAATGGCTTACGAACGGGGCGGAGGTTTAGCGGAAGATGCCAAGGAAGATACTAACAGGGAAGTGAGAGGGCCACCGAGCAAGCCGTTTTTCCATAGGCTCCGCCCCCCTGACAAGCATCACGAAATATTGACGCTCAAATCAGTGGTGGCGAAACCCGACAGGACTATAAAGATGCCGGCGTTTCCCCCTGGCGGCTGCCCCTCGTGCGCTCTCCTGTTCCTGCCTTTCGGTTTACCGGTGTCATTCCGCTGTTATGGCCGCGTTTGTCTCATTCCACGCCTGACACTCAGTTCCGGGTAGGCAGTTCGCTCCAAGCTGGACTGTATGCGCCGAACCCCCGTTCAGTCCGACCGCTGCGCCTTATCCGGTAACTATCGTCTTGGTCCAAACCCGGAAAGACATGCAAAAGCACCACTGGCAGCAGCCACTGGTAATTGATTTAGAGGAGTTAGTCTTGAAGTAGTGCGCAGGGTAAGGCTAAACTGAAAGGACAAGTTTTGGTGACTGCGCTCCTCCAAGCCAGTTTGTCCTGGATTTAAAGAGTTGGTAGCTCAGAGAACCTTGGAAAAACCCGCCCTGCAAGGCGGTTTTCATTTTCAAGCAAATTACGCGCAGACCAAAACGATCTCAAGAAGATCATCTTATTAAGGGGTCTGACGCTCAGTGGAACGAAAACTCACGTTAAGGGATTTTGGTCATGAGATTATCAAAAAGGATCTTCACCTAAATCCTTTTAAATTAAAAATGAAGTTTTAAATCAATCTAAAGTATATATGAGTAAACTTGGTTCTAACGGTCCAATGCTTAATCAGTGAGGCACCTATCTCAGCAATCTGTCTATTTCGTTCATCCATAGTTGCCTGACTCCCCGTCGTGTAGATAACTACGATACGGGAGAAGCTACCATCTGGCCCCAGTGCTGCAATGATACCGCGAGACCCACGCTCACCGGCTCCAGATTTATCAGCAATAAACCAGCCAGCCGGAAGGGCCGAGCGCAGAAGTGGTCCTGCAACTTTATCCGCCTCCATCCAGTCTATTCCATGGTGCCACCTGACGTCTAAGAAACCATTATTATCATGACATTAACCTATAAAAATAGGCGTATCACGAGGCAGAATTTCAGATAAAAAAAATCCTTAGCTTTCGCTAAGGATGATTTCTGGAATTCGCGGCCGCTTCTAGAGTTGACAGCTAGCTCAGTCCTAGGGACTATGCTAGCTACTGAGGAAGCTTTTGGGATCAAGCTATGAAGGACGCAAAGAGGGAACTAAACACTTTACTAAGAAGGAGGAGATTGCTAGATGGGTCAAAGTAGCGATGAAGCCAACGCTCCCGTTGCAGGGCAGTTTGCGCTTCCCCTGAGTGCCACCTTTGGCTTAGGGAATAGCGTACGCAAGAAATCTGGTCACTTTTGGCAGGGTCAAGTCGTGGGTTGGTATTGCACAAAACTCACTCCTGAAGGCTATGCGGTCGAGTCCGAATCCCACCCAGGCTCAGTGCAAATTTATCCTGTGGCTGCACTTGAACGTGTGGCCTAATAACTCGGTACCAAATTCCAGAAAGAACCTGCGAAAGGGGGGCCTTTTTTGGTTTTACGGTCCCGCATCCACCTGTGCGGACCTGGGTCCGGAATTTCCAGAAAAGAGACGCTTTCGAGCGTCTTTTTTCGTTTTGGTCCATCGAGTGGCGCGCTTGAGTTTCGTTTTCTCATTCGAAAGAAGAAACGAGAAACTAAATACTAGAGTCACACAGGACTACTAGATGATGCAAACCGTTTTAGCGAAAATCGTCGCAGACAAGGCGATTTGGGTTCAAGCCCGCAAACAGCAGCAACCGCTGGCCAGTTTTCAGAATGAGGTTCAGCCGAGCACGCGACGTTTATGATGCGCTACAGGGTGCGCGCACGGCGTTTATTCTGGAGTCAAGAAAGCGTCGCCGTCAAAAGGCGTGATCCGTGATGATTTCGATCCAGCACGCATTGCCGCCATTTATAAACATTACGCTTCGGCAATTTCGGTGCTGACTGATGAGAAATATTTTCAGGGGGAGCTTTAATTTCCTCCCCATCGTCAGCCAGATCGCTCCGCAGCCGATTTTATGTAAAGACTTCGTATCGACCCTTACCAGATCTATCTGGCGCGCTATTACCAGGCCGATGCCTGCTTATTAATGCTTTCAGTACTGGATGACGACCGAATATCGCCAGCTTGCCGCCGTCGCTCACAGTCTGGAGATGGGGGTGCTGACCGAAGTCAGTAATGAAGAGGAACAGGAGCGCGCCATTGCATTGGGAGCAAAGGTCGTTGGCATCAACAACCGCGATCTGCGTGATTTGTCGATTGATCTCAACCGTACCCGCGAGCTTGCGCCGAAACTGGGGCACAACGTGACGGTGATCAGCGAATCCGGCATCAATACTTACGCTCAGGTGCGCAGAGTTAAGCCACTTGCGCTGGCGTTTGATTGGTACGGCGTTGATGGCCCATGACGATTTGCACGCCGCCGTGCGCCGGGTGTTGCTGGGTGAGAATAAAGTATGTGGCCTGACGCGTGGGCAAGATGCTAAAGCAGCTTATGACGCGGGCGCGATTTACGGTGGGTTGATTTTTGTTGCGACATCACCGCGTTGCGTCAACGTTGAACAGGCGCAGGAAGTGATGGCTGCGGCACCGTTGCAGTATGTTGGCGTGTTCCGCAATCACGATATTGCCGATGTGGTGGACAAAGCTAAGGTGTTATCGCTGGCGGCAGTGCAACTGCATGGTAATGAAGAACAGCTGCTATCGATACGCTGCGTGAAGCTCTGCGGCGCATGCTTGCCATCTGGAAAGCATTAAGCGTCGGTGAAACCCTGCCCGCCCGCGAGTTTCAGCACGTTGATAAATATGTTTTAGACAACGGCCAGGGTGGAAGCGGGCAACGTTTTGACTGGTCACTATTAAATGGTCAATCGCTTGGCAACGTTCTGCTGGCGGGGGGCTTAGGCGCAGATAACTCGTGGAAGCGGCACAAACCGGCTGCGCCGGACTTGATTTTAATTCTGCTGTACGTCGCAACCGGGCATCAAAGACGCACGTCTTTTGGCCTCGGTTTTCCAGACGCTGCGCGCATATTAATAACTCGGTACCAAAGACGAACAATAAGACGCTGAAAAGCGTCTTTTTTCGTTTTGGTCCTTTGAAGTTTAGGGGATAGTCCAATTATTGAAGGCCTCCCTAACGGGGGGCCTTTTTTTGTTTCTGGTCTCCCTACTAGTAGCGGCCGCTGCAGTCCGGCAAAAAAGGGCAAGGTGTCACCACCCTGCCTTTTTCTTTAAAACCGAAAAGATTACTTCGCGTTATGCAGGCTTCCTCGCTCACTGACTCGCTGCGCTCGGTCGTTCGGCTGCGGCGAGCGGTATTAGCTCACTCAAAGGCGGTAATTTACCAATGCTTAATCAGTGAGGCACCTATCTCAGCGATCTGTCTATTTCGTTCATCCATAGTTGCCTGACTCCCGTCGTGTAGATAACTACGATACGGGAGGGCTTACCATTGGGCCCCAGTGCTGCAATGATACCGCGAGACCCACGCTCACCGGCTCCAGATTTATCAGCAATAAACCAGCCAGCCGGAAGGGCCGAGCGCAGAAGTGGTCCTGCAACTTTATCCGCCTCCATCCAGTCTATTAATTGTTGCCGGGAAGCGAGTAAGTAGTTCGCCAGTTAATAGTTTGCGCAACGTTGTTGCCATTGCTACGGCATCGTGGTGTCACGCTCGTCGTTTGGTATGGCTTCATTCAGCTCTCCGGTTCCCAACGATCAAGGCGAGTTACATGATCCCCCATGTTGTGCAAAAAAGCGGTTAGCTCCTTCGGTCCTCCGATCGTTGTCAGAAGTAAGTTGGCCGCAGTGTTATCACTCATGGTTATGGCAGCACTGCATAATTCTCTTACTGTCATGCCATCCGTAAGATGCTTTTTCTGTGACTGGTGAGTACTCAACCAAGTCATTCTGGAATCGTGTCATGCGGCGACCGAGTTGCT
+
117566HIFJJGFEE@AEC<:77643/)0<@F@CDFJJ@@:94422435322203202223102--,,/////,(('&(++)'',++,//098;;<*)))*'')412=>B@@ADJFEHJHHFGDFA:/,)*BJJHGHIFDCDIE??=@<53+*&%%&&%%%((4210031((('---+'&'&%&)))))<FBCB;:@>>C>0)('&'((,+(042::877.,*4/.))++*)021,5;8*++***-)))*.44789(''''?5555;;FGJJJJGJJHHFBBAJEBC===9;::CC?>-(%&'&###$$%*--,+/-+)'&)/,++++)**11989;DFEJHHAJHJEJCJJJJF@E@=99:;CAFE??@BDBCDIGD@@@BHJ@???JE9988>,++*+)*-*'1(:@?@BJJH3331000-**)(<;JECECJDFCJIIJHGIJJJIECCADB<:72,+'&&)+-.8@;;:,***5::9:=?BG67:<JGHBFJFGJJJJJHGJ;<;;A?9///=243)9::;7@EGFFBCDCHFDGFJDCBCGHDCEJFHA??@BBDCCCGFJJGEECJ<=>@CECC<4--,++(,79;)((()-+&''(1++34-,+&&&589DJJJB@>:6789::ADJJHJEFEEFGHDHF?76791.)**&%%%+%%%&*(').?DGCB?IGECCCCC=;<9=;:?:)'''-672-*''()+4899<=A661-36-)))-<,)))+''%%%'().34?==<<877;;,+++10-,((((+++6579><=A<@@ACDJ777;D?@@>@@@?7573+)),6**&&'(363>=A@?CDFFJDJJHJIGJHEDDFFCDDFJG@A?BFJ=<==988AACGEJJJJIGCFDDFJJGHJJFJHJJHA@@EBAABCADJJJJFHFHJ2.....-,.,&&&&&&&&5++++1(()&&''/3@2222DEIFI<<7778/.--AG777677;78FJJHHIGJJFJHJIJ1111JJJJIJJJEGJHHGGJJJJIGJJIJIJFGDDGDH?=257.'&'/))2/>===>GGJECA?AEGHIA@@BGHBA>=>?>855887=BCJJJHJGJFEDA5222?JIJJIJJDHHFJJHJJJJIFJJHHIHHIFF?IAA@BGF?>?@AB<99@AA@?>=?AJFAC,,,.<<DG?DGJHIGJHIHHJJJJHJJJJJ6667FJG9999=?FJJJFJIEFJFJIJIJIHJGEJFHHHJJIJHJIFGJHIIHHJHEEDB?@BEFIGJIJJJIDFFEBBEIJJJIJGGJ?3--0284333/..,,+++,.;;><=?CEB989////-,,.58116;>=:<FA@@?::::><<=@@D?>>?D@@==810,,((()-,--.)(,'((20'''&)'().1><>:73400/((''*+,169=C9999FI7767D876('&'(%'*++&&&&%%%'%)*57;;<FDECGJDGG999:;;A@C>@ABJHFHJDCCCEEFGGJ===<>:540,++72@?0023CJFGJHDGJ5555C5004C60000)***98976:<<932,&&&'%%%'''+8C?@EA?7325+(*'())6335;999<CB@ABHEJGDFIIJJ>>==JFFCCDDDA9322398:;<>BDJA9A?<8A@@A@@=<<?@CBCDH?@==?@JEHIJHJFJGFJEHJHFJEIB@;:88<@?6555BCHCE@CF@HCD765635/*%&*)*%$(/.+*141000//.25++++7<-)'&''%%$&&&256;A<BHHGDBBFGA----,,,.00.24.541.0447=??@>>>>G4-,,,67:;B>?A@83207?7555666////9>EI::99=5'&&&&$$'.4>C:93'&'&&&&,,<?=ADFIBBBAA@A?AABFJJIFACDFJCJ<<9743-+**.++/?>=86:99<0---2:FBBCFJJEFJGIGFGGHGJGCEEEJIJJJJAEB@'&&&03464<111IGEIFJJDHB@0////974534DI?>=<;32:;@ED@?>@@<>=<;;:;000)))?>@CDEJJIHFJHDDEEA=;::?BJJFJJGJJJIEE32/--67+***8:>@<;:<;===ADGBABCHD::99DHJCGFJJJJE=;>.-++HJJJ?@??JJJJJJFJJHGJJHIFGJJ=<==FIJGI?:;BDJEEIJEGJJJHDJJC@>?('((+-,)))+92112BJJJE@@?B?A<<<<E@<<@??CFGHG55<=?,,,,1.+(((1>CJCBDADJHDCBABA?C>993.''&'-,100253./,())(*0**;=@@GGFFJJHHGGJB?CB;ECDDJJJIFHJJEGIHJJHJJJGJJJJJDD9876222,,,,)&''4444??>:8786BECJJHDGHHJJJJDDFEJIJFGDDAEEGIJJGHHIJFHEIFIIFHJFIEEJEHFIIIFIFJHJJFEIDGJFJEDA//.))3?70&&&+--((,7:;AACJHHJ,,,,321/1883444<???DDE;88993445C;;B@AAA>>>=65---.5/--=>@@EIJJIJJJJJA@99:56650/03))))??A....?B@AB=><652-----,*+0*)))*/0/0&&''++'&%'.''''%%$$&&''('(**.3236:----CFHFFJH656AD>=<?GDBBDBCBEEFDJEIC??@EJFJIJGJJEEEDJACBA>88;:93-//--.3499;:<999/0///./2;99:8433((-+-****+/5557?@EDIFBA?C?=?:DEDJHIJJJIJJJJJJJGJJHIJJGGGHEEJJJHJJC@@73333887<EGJDCECB11=>GHEIJJGJJJEJJJJJGJIJJIIIGGJJJJGGJHHFHEJJJCJIHHJGJFIJJJJJJH,,,,334>EJHHA?@CHFCDJJJJHIIJJJJFJGJIIJ@@@@GIJJJIGIIJJJJJDEBC>@<5)(&'-+++0;;@DDGGIIJIGFJGJHJF@<0-&&''&((('&&'*98:8888BHJJJJIHHJJJJJG=<<<JJJHGHJGJJJHJIJJJGHEEGJGCAB;;??EBFHJJJJJGJFJJJJJJJCCGCGJGJJJJJJJFGJJ>=@>CA@7778B::99<=J:1111111=DD@AABFFJEDDDGDGEJJJHGJ7555E@?AHHGJE;33467;;@H:98944482-->HIJJJCDDCC??BCHEIGJHEJJIBFC6986CCDHJ===EFDDEE><-*()*,+*+,3567<<;;;?@C9445>?>=?@HJJ4446A@BEGJJJ>=<=JJHGJJHJHHFJJJEGCJJGJJJGCDF@JIFJIIA988AEIIDGJFJJFFJCBCEJJJIGEIJFJFJ>889CJ:99;DGGE??>6::30**,361-,,,/033510,,-=:A;<D73/..5B??BGFB@<;>C>EC=0/3<-+++DJHIJHGEFJ@>@AEJFJFFGHCHJFC224???;;:FJGJHJJIEJJHGJGCDD=<9770.-,433:++++/79=A7111><;-..*))))/08>AAGEC@?A@AE@BA<:::>@JHJFJJJJGGIJEIHA===>?<<;44349989<BABB5555-*)),9=<<=?CABBJGJJJJJJJHJIE@GFIJIF=<<,+++JJJIGEFEGHFB>'''''*+&(()78@@DFFDDC;<<:>>E<<<=430.-++,&&(+<<<DDD@>>>9:997789@BB:9<=710/00'''')'&%&*+,,+123;B?=<<@BBDCJH;D45>?GHJJGJIJIJJJJJJHEECCHJGEEFHJJJJHJEEJIJIHGJJJHJHIJHJJJJJ<;;<AG76336>BBJHJIGGJJFJJJJFBB?FCBJJJJJIJJIBCBBFHEJHA@:751112A71.&%&'&%&+&&'+0>AA5BAJJJIJJJJJJJJJ@BABJJJJJJJJJJJJJGHF///JJFFHJJJJHIBCCAB;:::?FAC....766;;?9566/,,(((),/';=A456:555:::@>>@IFGEEIJFHF??>5:JEHEEHFJGEAAIGJJJIJJDJIHIJFJIJCB=>EHIEA;:98;=6666JAA??AJJFAABFCHIEJJHGJJFHJGJCBBAJGJJFJJJJJJGHJAAA@EFFIGEJEF:8:8AEFIJHGHJHFFGJFFHIJJJEJF93221...?=?JIJGGJJHHIEA?@?;GHEIHEFH>=73+*/.1115211/00161111.---2**%
@Glass_T7V_18_D3_14_3_15
GAATAGCAGAACTTTAAAAGTGCTCATCATTGGAAAACGTTCTTCGGGGCCGGAACTTGTAAGGATCTTCACTGTGATCCAGTTCGATGTAACCCACTCGTGCACCCAACTGATCTTCAGCATCTTTTACTTTCACCAGCGTTTCTGGGTCAGCAAAGACAGGAAGGCAAAATGCCGCAAAAAGGGAATAAGGGCGACAGCGGAAATGTTGAATACTCATACTCTTCCTTTTCGATGTTCTTGAAGCATTTATCAGGGTTATTGTCTCATGAGCGGATACATATTGAATGTATTTAGATCACGCATCTTCCCGACAACGCAGACCGTTCCGTGGCAAAGCAAAAGTTCAAAATCACCAACTGGTCCACCTACAACAAAGCTCTCATCGACCGTGGCTCCCTCACTTTCTGGCTGGATGATGGGGCGGTTCAGGCCTGGTATCAGTCAGCAACACCTTCTTCAGGGCAGACCTATCAGCGCTAGCGGAGTGTATACTGGCTTACTATGTTGGCACTGATGAGGGTGTCAGTGAAGTGCTTCATGTGGCAGGAGAAAAAAGGCTGCACCGGTGCGTCAGCAGAATATGTGATACAGGATATATTCCGCTTCCTCGCTCACTGACTCGCTACGCTCGGTCGTTCGACTGCGGCGAGCGGAAATGGCTTACGAACGGGGCGGAGATTTCCTGGAAGTGCCAGGAAGATGCTTAACAGGGAAGTGAGAGGGCCGCAGCAAGCCCGTTTTTCCATCGGCTCCGCCCCCCTGACAAGCATCACGAAATCTGACGCTCAAATCAGTGGTGGCGAAGGATCCAACAGGACTATAAAGATACCAGCGTTCCCCTGGCGGCTGCCCTGCGTGCGCTCTCCTGTTCCTGCCTTTCGGTTTACCGGTGTCATTCCGCTGTTATGGCCGCGTTTGTCTCATTCCACGCCTGACACTCAGTTCCGGGTAGGCAGTTCGCTCCAAGCTGGACTGTATGCACGAACCCCCGTTCAGTCCGACCGCTGCGCCTTATCCGGTAACTATCGTCTTGAGTCCAACCAGAAGAGCGTGCGGAAAAAGCACCACTGGCAGCAGCCACTGGTAATTGATTTAGAGGAGTTAGTCTTGAAGTCATGCGCCGGTTAAGGCTGAGACTGAAAGGACAAGTTTTGGTGACTGCACTCCTCTTCAAGCCAGTTACCTCGGTTCAAAGAGTTTGGTAGCTCAGAGAACCTTCGAAAAACCGCCCTGCAGGGCGGTTTTTTGGTTTTTGAGCAAGAGATTACGCGCAGACCAAAAACGATCTCAAGAAGATCATCTTATTAAGGGGTCTGACGCTCAGTGGAACGAAAACTGCACGTTAAGGGATTTTGGTCATGAGATTATCGAAAAGGATCTTCACCTGATCCTTTTAAATTAAAAATGAAGTTTTAAATCAATCTAAAGTATATATGAGTAAACTTGGTCTGACAGTTACCAATGCTTAATCAGTGAGGCACCTATCTCAGCGATCTGTCTATTTCGTTCATCCATAGTTGCCTGACTCCCCGTCGTGTAGATAACTACGATACAGGAAAACTACATATAGACAGTGCTGCAATGATACCGCCAAGACCCGCGCTCACCGGCTCCAGATTTATCAGCAATAAACCAGCCAGCCGGAAGGACCAGCGCGGAAGTGGTGCTCCGCAACTTTATCCGCCTCCATCCAGTCTATTCCATGGTGCCACCTGACGTCTAAGAAACCATTATTATCATGACATTAACCTATAAAAATAGGCGTATCACGAGGCAAGAATTAGGAATAAAATGCTTAGCTTTCGCTAAGGATGATTTCTATTGGATCAGGCCACTTCTAGAGTTGACAGCTAGCTCAGTCCTAGGGACTATGCTAGCTACTGCAAGCTTTCGGATCGAGCTATGAAGGACGCAAAGAGGGAACTAAACACTTTACTAGAGAAAGAGAGATCCTGATGGATCAAGTCGCGATGAAGCCAACGCTCCCGTTGCAGGGCGGTTCCGCTTCCCCCTCGAGTGCCACCTTTCACTTACGGGGATCGCGTGCGCAGATCTGGTGCGGCTACGAGCGGGTCAGTCGTTCGGTTGGTATTGCACAAAACTCACTCCTGAAGGCTATGCGGTCGAGTCCGAATCCCACCCAGGCTCAGTGCAAATTTGCTCCTGTGGCTGCACTTGAACGTGTGACCTAATGACCTCAACCCAATTCCTCAAAAAAGTACTCAAAAGAAGGTTTTCATTTTGGTCCGCGTGCGTTGTGCGGGACCTAGGTACCAAATTCCAGAAAAGAGACGCTTTCGAGCGTCTTTTTCGTTTTGGTCCATGGTGGCGCGCTTGGTTAACGTTTTCTCTCGTTGGAAGAAGAAGAAACAAGAAACTGAAGTGTACCGTCACACAGGACTACTGAGATGATGCCAAACCGTTTTAGCGAAAATAGTCGCAGACCAGGCGATTTGGGTAGAAGCCCGCAAACAGCAGCAACCGCTGGCCAGTTTTCAGAATGAGGTTCAGCCGAGCACGCGACATTTTTATGATGCGCTACCAGGATCACGCACGGCGTTTATTCTGGAGTGCAAGAAAGCGTCGCCGTCAAAAGGCGTGATCCGTGATGATTTCGATCCAGCACGCATTGCCGCCATTTATAAACATTACGCTTCGGCAATTTCGGTGCTGACTGATGAGAAATATTTTCAGGGAGCTTTAATTTCCTCCCCATCGTCAGCCAAATCGCCCCGCAGCCGATTTTATGTAAAGACTTCATTATCGACCCTTACCAGATCTATCTGGCGCACTATTACCAGGCCGATGCCTGCTTATTAATGCTTTCAGTATCGGATGACGACCAATATCGCCAGCTTGCCGCCGTCGCTCACAGTCTGGAGATGGGGGTGCTGACCAGAAGATCAGTAATGAAGAGGAACAGGAGCGCGCCATTGCATTGGGAGCAAAGGTCGTTGGCATCAACAACCGCGATCTGCGTGATTTGTCGATTGATCTCAACCGTACCCGCGAGCTTGCGCCGAAACTGGGGCACAACGTGACGGTAATCAGCGAATCCGGCATCAATACTTACGCTCAGGTGCGCGAGTTAAGCCACTTCGCTAACGGTTTTCTGATTGGTTCGGCGTTGATGGCCCATGACGATTTGCACGCCGCCGTGCGCCGGGTGTTGCTGGGTGAGAATAAAGTATGTGGCCTGACGCATCAGCAAGATGCTAAAGCAGCTTATGACGCGGGCGCGATTTACAGTGGGTTGATTTTTGTTGCGACATCACCGCGTTGCGTCGACGTTGAACGGGCGCAGGAAGTGATGGCTGCGGCACCGTTGAGTGTTGGCGTGTTCCCGCAATCACGATATTGCCGATGTGGTCGACAAGCTAAGGTGTTATCGCTGGCGGCAGTGCAACTGCATGGTAATGAAGAACAGCTGTATATCGATACGCTGCGTGAAGCTCTGCCAGCACATGTTGCCATCTGGAAAGCATTAAGCGTCGGTGAAACCCTGCCCGCCCGCGAGTTTCAGCACGTTGATAAATATGTTTTAGACAACGGCCAGGTAGACGGGCAACGTTTTGACTGGTCACTATTAAATGGTCAATCGCTTGGCAACGTTCTGCTGGCGGGGGTTACAGGCGCAGATAACTGCGTGGAAGCACGGCACAAACCGGCTGCACCGGACTTGATTTTAATTCTGCTGTAGAGTCGCAACCGGGCATCAAAGACGCACGTCTTTTGGCCTCGGTTTTCCAGACGCTGCGCGCATATTAATAACTCGGTACCAAAGACGAACAATAAGACGCTGAAAAGCGTCTTTTTTCGTTTGGTACCTTGAAGTTTCAGGGGATAGTCCAATTATTGAAGGCCTCCTAACGGGGGGCCTTTTTTGTTTCTGGTCTCCCTACTAGTAGCGGCCGCTGCAGTCCGGCAAAAAAGGGCAAGGTGTCACCACCCTGCCCTTTTTCTTGCGAACCGAAAAGATTACTTCGCGTTATGCAGGCTTCCTCGCTACTGACTCGCTGCGCTCGGTCGTTCGGCTGCGGCGAGCGGTATCAGCTCACTCAAAGGCGGTAATTTACCAATGCTTAATCAGTGAGGCACCTATCTCAGCAATCTGTCTATTTCGTTCATCCATAGTTGCCTGACTCCCCGTCGTGTAGATAACTACGATACGGGAGGGCTTGCATCTGGCCCCAGTGCTGCAATGATACCGCGAGACCCACGCTCACCGGCTCCAGATTTATCAGCAATAAACCAGCCAGCCGGAAGGGCCGAGCGCAGAAGTGGTCCTGCAGTTTATCCGCCTCCATCCAGTCTATTAATTGTTGCCAGGGAAGCTAGAGTAAGTAGTTCGCCAGTTAATAGTTTGCGCAACGTTGTTGCCATTGCTACAGGCGTGGTGGTTGTCACGCTACCGTGGTTTGGTATCACTCATTCGGCTCCGGTTCCCGACGATCCAGGCGAGTTACATGATCCCCCATGTTGTGCAAAAAAGCGGTTAGCTCCTTCGGTACCTCCGATCGTTGTCAGAAGTAAGTTGGCCGCAGTGTTATCACTCATGGTTATGGCAGCACTGCATAATTCTCTTACTGTCATGCCATCCGTAAGATGCTTTTCTGTGACTGGTGAGTACTCAACCAAGTGACTCTGAGAATAGTGTATGCGGCGACCGAGTTGCTCTTGCCCGGCGTCAATACGGGATAA
+
&&'',++/255430556@JHDCJF5442444*(&'6>;433-33)*(())(%$$%$)'$$&'())))('$%&.491122A<=>>A=>=?ABG=CG:::21128/2EB7778-------1?A@A=<<<>.,+,/***/-+))*57-4***+)(((6300&&&*//35+**12BC?C>7A656CCB>EDHE?<69<8421/**))*0/-42.**,,721/05>997;7-807?@.&%%%%%$$%%245410/--15556-+.&'&%$$$$$%%&/-,,/21,*++,0&>CEECCBE?2***+,,++,,115016476((((ACJGJJECCCJFFJJJA=<;9-,,,)'((''';;?JEE==>?JFD?>978922112166+((''%%+5'&&'(((((*+)))*'''2>5@?>>?CE>@000/43<6)'$$%%()*+5.-,)('%%&1?ACJDJGEFDC8??.,,-.)**%$$$$#$&*./87.,-.1/-,,/49+++*/00BAGEGGEFA@AB1111;<2222@E??C.---0//,**-.--34:;CCBEHF856JGFIDD=C>;9<<<?@BJBAD@AJEEFGJDBB?8879<3356@=<310./08:=9<77677/./2466511564335C:996;::::88:?AB6554.+3--.6JE4445@880./.%%&'')'&''(+119?..../(%&((.4123,(&&).036/...8>3344447;=@?/.))******)-:988<<;58)(((2=;565=:B<:*)*()(*((((*66:9<3223;.--+./34===>BFD?>>0-,'&&'''').0?@?AAAF7423923<0/<++,,'++,-,,,,,+,+))+6.-''')%%&'))+9<=>=?>995010*1/*3112-,,,016666;D?@@@D@:;,,,.01145+'%$%(,76--9E7777B@@...-0/.//1037;=<<=AFA??>??>?;42467HIGGIJHGFJDD6)((-0/0('()'')/9??@B5444E?==32,,??888//.3..)''(--()),.3+))*&&&-*'%%)('''(),//110---++++/69<<5555/''(@BDFCDJFCCE<<<>?;9761..*)))899711223**-+/.99789;:)''''(3489@?>>6435:;?=@A>?>>G@/.,((&&%%$%&*9?>?@@?>=7.,,*710/1485552'11*))*2110/04'''+''=>DIFEEABA><64,***'+,+,,'.<1012892&%%%%%%&(249=>:<:;32''41,))+.*''''&'+&&(&*/0>>BEECCDCBDGEJHEGJHD>>?>A>>@9853,+)./+.'''(/231;<;.7.-.**43((((((((434/'&'0<;=@ED@?9///-&'',;:>AJJC?5A<>>D<;=IGFDDHF*'''+.,,((((123335612(())AAB<<<;BFEGGEJ:844/,(((()210//655564444=9952*)(***00***)/./../168443,(3357CFAA@ABGFH><:9,+,--6456AB;;;>?BEBCF:988:)('('%%%%$$$'''('(('(++...0--/...-10,,+'&%&335,+,,A@ACIEHGFGDBA@?AB;CEJHGHIEDDDGJFEJFJEJF//,.54-**+.+*++)()(''(('&&$$#$&(*/5;7;66175579>@BDDEC;:9:>>B@C?>>ABAAACDEJC;98=89:=>>?DJFJEHFIGCAACEEFDFBCEDJFD<=A>DJCCDF;;;;><<43221+&%&(&'%&&'0''%242**))(('((955699544;;723470/'&%%$&%%'$%%))))*+-35579857978885446.---5:B5555EED@@BBCB@@B:43'&&(***+71*)''+&&&'-+,,-1512.-*+-.50/0;2/..***/9544;0220/--,+)*+**%%%%%%%%&))'''&%%,///2>>@??>?@888////42,,,))%%&&*)))++,,+*+&.21;7'&%&(+/8100060)'''(&&%%+78))***/((((+()**.-,-,,'&())('''(%%'++('(&'(,))00523<=<=<@@?+**,/.+*++,6468;@BB?1002,++*))*1./7;;<>@?<GJFFBCBA=1(((D;::;@71100--)))))9??89;3,,::////+'''(&&&%%%$%%%%$%&&))*%%%%%%)*'&&%$####$&&'%%%&##),+*+/04..-01//,,+'%#$$&'',**(''('(**+-3130/5,-+.+,1.-*((***33?;789:)(()2//1////5:/..2420'%%$$$%%%$&&$%%&$$###''&))+/'%%&'''(()('-+-+(+())()04241))(&%%''(&(/--4500'''(+((%%&&),,-)**''4=>=<=EB'''764212'&&&''/021'''(-'&&&,67604--/.-(''(3788111...00;@=BA7569554.AB975455---.,,)(''(('''885544;=>@CEFBDBGJJJHJJ8=.++,&%$#$$%02333@EEH8886510015784,+,-520//14::7667<=DCC@54325<?9888==??::73007G=<;762201<8BB>=-,--;AB==>?JJDEGDFBH>=<=DHCBDF987671.....67555555*(('(8'&%%%-.)*+1)168D>>://**+79798999>B;;;<HGAEDDJHJEAAA@@HD<<;=BACJE@=><;<DCDFDGJD;HG9DB:84+*+*+01112((('''*+*,78???><;;?BBA=:91)))*.>ADBGF=;;;;76567>DDFABCDCEFGEJ:998511201*((+332123346((()?BEJGDB9::HF@:;;<>>;*(((23''(446;:6://047::88:0/00''&(./23/06=:89<=981112554469789;<6+++*)+,8:;;?AIJFFGGJJFHHH?>>>C?A@C>,+++21945552:7767:---''((2-.-.?BA>=22,,,&'''6566(''(10/++++0/)('%'*())((((((&(('((*)**5521005===>FFECFCIGEJFFIFGHJJFBA?CH7777IEDEHHFDDEFHGEHDDEHHFJIGJJJJJJJE:/*(()/,++*-49875//30-.3,***1+,:<>EBDFHHEJHJIHJ87..*))),4022136:=CGG@=>>FAFABC====CD==::=:955/..-111533/06C?75554001;=C;;;:?8898<11.'''-44*8:8/..-6559>>BA?@ABJGDHA>332;B;-**'%$$(.1()*,/---+,-)37::;>>=>CCGHJJJEJFGJJJJ;99:<@:EJCDDCBFHE@@@>>>=?@GEIFCD<;61//-,&&&'===>;??@CGGA@@AA=:98;96668JCBB98665443+++++,;31::;12333../('&&%%&&550+'(('**5654445?>?A:776792.224//--..1/1,,40,))3,,,,...///034?:745////5533;5*0)('%&)(.../44698:<=BJGJJJJEDE???><<=;999;7667;;<??@9999@>=;-,,+,)*/,,+,//02:>ADID@A@@<900****&&$$$&*-3:;>>E==<=BC***')*+2/,-6;;<-,+144.-,,.))((*+**((+-47:66433<?A=;:943++046565778HDDFBFJJJF@GIJIJJJJHJEEHJJJJEFDBB>??>BCJFEIHJJ<555ABDEEF?=>>;::9==>?>96532338@<,)')-,**&%%(-(,.1238*'''/GEE?>>=ADCCED@;31100.-.++'9:>766>=.((&)+1:><<>C:8CEEEJJJEH?==::;;?FIJJJAAAAFBB::;?JF@BCEC@@?;:100010-+,,3***,3//...///7''''-(''(.)))*BC?@?=999/DDIJHEJJJFFDCEDDB<+)(((&')+/0//079<559('')30..16<?JJJFGC76673344:641///.//07;ADJJFHE>>=@;51112229:8)()*//..-,-.2566::-,+'))(((%%&&$$&(59;;AA:67?D@D544530-,****+''((..-003/..*),**(((),0133574220+)&&&')*+,/001/-//;<;A::;<@@@JJBFIIIJJJJEDJFH;;;GFFDG=<.,,,265@62223336==>GBA@=999:889<I@A?9*))+)))()**.002111))%%%&*21117?>7>?AEEC@?=0//0@7?BE@@?842**++CF>76.../7.--/+**+11129ACB55533339B<876799?@9;;:;JFGDEEGIGHD@=*))')()(%$&'(,,.2)''')(''(3+12442,,,,,//*'''*32&&&)(''&''&''*-*,14*((())-.178AA>CCDAA??@84'''(3ECFEHDFEGEA@@BDC:44:+(%%'27><==CDDFJEIIGJDD3334>9;7>??998689238898345CEED?>>>JJJJJJGFJJDFGJH6443=:;<@FAB@@BA><<?JJCCCDFJ@CJJJ><;;CAHGJFJ////:<<1***-0((('&&&&'*+>@BFDDFEEJJEF322***)'&&'.+---1745430523<21139;556>81+
@Glass_T7V_18_D3_14_3_16
ACCAAGTCATTCTGAGAATAGTGTATGCGGCGACCGAGTTGCTTACCAGCATCAATACGGATAATACCGCGCCACATAGCAGAACTTTAAAAGTGCTCATCATTGGAAAACGTTCTTTGGGGCGAAAACTTTCAAGGATCTTACCGCTGTTGAGATCCAGTTCGATGTAACCCACTCGTGCACCCAACTGATCTTCAGCATCTTTTACTTTCACCAGCGTTTCTCGGTAAGCAAAAACGGGAAAGACAAACACCAGCAAAAAAAGGGAATAAGGGCGACACGGAAATGTTGAATACTCATCTCTTCCTTTTTCAATATTATTGAAGCATTTATCAGGGTTATTGTCTCATGAGCGGATACATATTTGAATGTATTTAGATCACGCATCTTCCCGACAACGCAGACCGTTCCGTGGCAAAGCAAAAGTTCAAAATCACCAACTGGTCCACCTACAACAAAGCTCTCATCAACCGTGGCTCCCTCACTTTCTGGCTGGATGATGGGGCGACGGCCTGGTATGAGTCAGCAACACCTTCTTTCACGAGGCAGACTTATCAGCGCTAGCGGAGTGTATACTGGCTTACTATGTTGGCACTGATGAGGGTGTCAGTGAAGTGCTTCATGTGGCAGGAGAAAAAAGGCTGCACCGGTGCGTCAGCAGAATATATGTGATACAGGATATCTCCGCTTCCTCGCTCACTGACTCGCTACGCTCGGTCGTTCGACTGCGGCGAGCGGAAATGGCTTACGAACGGGGCGGAGATTTCCTGGAGGATGCCAGGAAGATACTTAACAGGGAAGTGAGAGGGCCGCGGCAAAGCCAGTTTCCATAGGCTCCGCCCCCCTGACGAGCGTCACGAAATCTGACGCTCAAATCAGTGGTGGCGAAACCCGACAGGACTATAAAGATACCAGGCGTTTCCCCCTGGCGGCTCCCTCGTGCGCTCTCCTGTTCCTGCCTTTCGGTTTACCGGTGTCATTCCGCTGTTATGGCCGCGTTGCTCTAAAGTCCAGCACCTGACGCTGGGTTGCCGGGTAGGCAGTTCGCTGCCAAGCTGGACTGTATGCACAACCCCCGTTCAGTCCGACCGCTGCGCCTTATCCGGTAACTATCGTCTTCGTCCAACCCGGAAAGACATGCAAAAGCACCACTGGCAGCAGCCACTGGTAATTGATTTGGAGTTAGTCTTGAAGTCATGCGCCGGTTAAGGCTAAACTGAAAGGACAAGTTTTGGTGACTGCGCTCCTCCAAGCCAGTTACCTCGGTTGAAAGAGTTGGTAGCTCAGAGAACCTTCGAAAAACCGCCCTGCAAGGCGGTTTCGTTTTCAGAGCAAGAGATTACGCGCAGACCAAAACAATCTAAGAAGATCATCTTATTAGATTGTGACACCTCGTAAATGAAGCGAAAACTCACGCTAGGTTTAAGGGATTTTGGTCATGAGATTATCAAAAAGGATCTAGCCTCAATCCTTTTAAATTAAAAATGAAGTTTTAAATCAATCTAAAGTATATATGAGTAAACTTGGTCTGACAGTTACCAATGCTTAATCAGTGAGGCACCTATCTCAGCAATCTGTTCTATTTCGTTCATCCATAGTTGCCTGACTCCCCGTCGTGTAGATAACTACGATACGGGAGGGCTTACCCATCTGGCCCCAGTGCTGCAATGATACCGCGAGACCCACGCTCACCGGCTCCAGATTTATCAGCAATAAACCAGCCAGCCGGAAGGGCCGAGCGCAAGTGGTCCTGCAACTTTATCCGCCTCCATCCAGTCTATTCCATGGTGCCACCTGACGTCTAAGAAACCATTATTATCATGACATTAACCTATAAAAATAGGCGTATCACGAGGCAGAATTTCAGATCAAACTCCTAGCTTTCGCTAAGGATCATTTCTGGAATTCGCAGCCGCTTCTAGAGTTGACAGCTAGCTCAGTCCTAGGGACTATGCTAGCTACTGAGAACTTTTCGGATCAAGCTATGAAGGACGCAAAGAGGGAACTAAACACTTTACTAGAGAAAGAGGAGAAATATAGATGGGTCAAAGTCGCGATGAAGCCAACGCTCCCGTTGCAGGGCAGTTTGCGCTTCCCCTGAGTGCCACCTTTGGCTTAGGGGATCGCGTACGCAGATCTGGTGCCGCTTGGCAGGGTCAAGTCGTTGGTTGGTATTGCACAAAACTCACTCCTGAAGGCTATGCGGTCGAGTCCGAATCCCACCCAGGCTCGTGCAAATTTATCCTGTGGCTGCACTTGAACGTGTGGCCTAATAACTCGGTACCAAATTCCAGAAAAGAGGCCTCCCGAAAGGGGGGGCCTTTTTTCGTTTTCGTCCGCATTCCGCCTGTGTGCGGACCTCGGTACCAAATTCCAGGAAAAAGAGACGCTTTCGAGCGTCTTTTTTCGTTTTGGTCCATCGAGTGGCGCGCTTAGTTCCTCGTTTTCTCTCGTTGGAAGAAAAAGAAACCAGAAACTAAATACTAGAGTCACACAGGACTACTAGATGATGCAAACCGTTTTAGCGAAAATGGCGCAGACAGAGCAATTCGGTAGAAGCCCGCAAACAGCAGCAACCGCTGGCCAGTTTTCAGAATGAGGTTCGCAGCGCGCGGACATTTTTATGATGCGCTACAGGGTGCCGCGCACGGCGTTTATTCTGGAGTGCAAGAAAGCGTCGCCGTCAAAAGGCGTAATCCGTGATGATTTCGATCCAGCACGCATTGCCGCCATTTATAAACATTACGCTTCGGCAATTTCGGTGCTGACTGATCGAGAAATATTTTCAGGGGAGCTTAAAGTTAGCCCATCGTCAGCCAAATCGCCCCGCAGCCGATTTTATGTAAAGACTTCATTATCGACCCTTACCAGATCTATCTGGCGCGCTATTACCAGGCCGATGCCTGCTTATTAATGCTTTCAGTACTGGATGACGACGAATATCGCCAGCTTGCCGCCGTCGCTCACAGTCTGGAGATGGGGGTGCTGACCGAAGTCAGTAATGGAGAGGAACAGGAGCGCGCCATTGCATTGGGAGCAAAGGTCGTTGGCATCAACAACCGCGATCTGCGTGATTTGTCGATTGATCTCAACCGTACCCGCGAGCTTGCGCCGAAACTGGGGCACAACGTGACGGTAATCAGCGAATTCCGGCATCAATACTTACGCTCAGGTGCGCGAGTTAAGCCACTTCGCTAACGGTTTTCTGATTGGTTCGGCGTTGATGGCCCATGACGATTTGCACGCCGCCGTGCGCCGGGTGTTGCTGGGTGAGAATAAAGTATGTGGCCTGACGCATGGGCAAGATGCTAAAGCAGCTTATGACGCGGGCGCGATTTACGGTGGGTTGATTTTTGTTGCGACATCGCCGCGTTTTCGTCAACGTTGAACAGGCGCGGAAGTGGATGGCTGCGGCACCGTTAATATGTTGGCGTGTTCCGCAATCACGATATTGCCGATGTGGTGGACAAAGCTAAGGTGTTTATCGCTGGCGGCAGTGCAACTGCATGGTAATGAAGAACAGCTGTATATCGATACGCTGCGTGAACTATGCCAGCACATGTTGCCATATCGAAAGCATTAAGCGTCGGTGAAACCCTGCCCGCCCGCGAGTTTCAGCACGTTGATAAATATGTTTTAGACAACGGCCAGGGTGGAAGCGGGCAACGTTTTGACTGGTCACTATTAAATGGTCAATCGCTTGGCAACGTTCTGCTGGCGGGGGGCTTAGGCGCAGATAACTGCGTGGAAGCGGCACAAACCGGCTGCGCCGGACTTGATTTTAATTCTGCTGTAGAGTCGCAACCGGGCATCGAACCGCACGTCTTTTAGCCTCGGTTTTCCAGACGCTGCGCGCATATTAATAACTCGGTACCAAAGACGAACAATAAGACGCTGAAAAGCGTCTTTTTTCGTTTTGGTCCTTTGAAGTTTAGGGGATAGTCCAATTATTGAAGGGCCTCCCTAACGGGGGGCCTTTTTTTGTTTCTGGTCTCCCTACTAGTAGCGGCCGCTGCAGTCCGGCAAAAAAGGCCGGCCGGTCACCACCCTGCCCCTTTTTCTAAAACCGAAAAGATTACTTCGCGTTATGCAGGCTTCCTCGCTCACTGACTCGCTGCGCTCGGTCGTTCGGCTGCGGCGAGCGGTATCAGCTCACTCAAAGGCGATTTTCCCGAATGCTTAATCAGTGAGGCACCTGCGGCGATTTGTTGTTTGGTTCATCCAGACGTTGCCTGACTCCCGTAGTGTAGATAGCTTGATACGGGAGGGCTTACCATCTGGCCCCAGTGCTGCAATGATACCGCGAGACCCACGCTCACCGGCTCCAGATTTATCAGCAATAAACCAGCCAGCCGGAAGGGCCGAGCGCAGAAGTGGTCCTGCAACTTTATCCGCCTCCATCCAGTCTATTAATTGTTGCCCGGGAAGCTAGAGTAAGTAGTTCGCCAGTTAATAGTTTGCGCAACGTTGTTGCCATTGCTACAGGCATCGTGGTGTCACGCTCGTCGTTTCGTGGCTCATTCAGCTCCGGTTCCCAACAATCAAGGCGAGTTACATGATCCCCCATGTTGTGCAAAAAAGCGGTTAGCTCCTTCGGTCCTCCAATGGTTGTTCAGAAGTAAGTTGGCCGCAGTGTTATCACTCATGGTTATGGCAGCACTGCATAGTCTCTTACTGTCATGCCATCCGTAAGATGCTTGTCAACTGG
+
//0/(''''(())&'++68>>??JJJEG<<<32,,+&%%'()(&'(+)+/.//.../3220<888222,886D@DAA222252209:8266B:9567///,../68=FJJE==;+**,'''HG;99EE1.,//0989@?@?>9;959>AJDAA@@ADFDBBC3113*,((1589@EBCDEFJEJGIJJJHJHEH?-AHJGHCA?C@>>>?DAECBAFFJJJJJE.....--.10*)420013;35*&'')/,,+**++//?JFIDJFJJH@A?@JJFHBAA>>CEFGIGJA@??66536;'''6=;=>740:.--/...-.;;?@=9430)&&&&&''5:;>0...,//>@FGEIGHJGJGEECDA@CIJB@?>>9)'')*55222276<:<=9DGDDCDHIHDBCBCACJBFFJGJGDDGFJJJJDJFEFHFEFJJFDIDH=;<66;=FDEC@AA99:87710''(3<=>?ABBG>J@?<9<=ABCC=BBACC@E?CBCB;9444,*((()*,)))'))(++017<@DJGJFGB<<=838833342-**(((&&&&(&'--..../07>?DBACECCIJJD===>>;8/+,5:8778EGEHJJJJF=;8>BJIJHFEEHFGBCJJJJ=GF@705>CJJABAAB@=?@;<<=E7664553555665+,++011592123BAC*''(.88>;=>@=>>?DFCDCAECBEHDHJJJJJJJIIFJHJJFJJJFJJ@??>IB@HJJEDFCJDF6666666JDCD??>@EDFFD91*('&$%&,*,33632/./2+''45?AAJJHFA=;<44?:621123((((230)(),+62?@>>=A???CBDBHCB?;<6567;9:;JHEA@@;::;J;:;:?ABEDJJGJGJJJHFDHGHC;:::/...6899)).4672232@DBGIEBD@9JJJJHJDDBCEHFFIEJIJGJJGEACDDGJBJHJJJGJGGGJJFJHIG3336HA??>?B@DABABDFFCB>++++5(*''(&%&$%%'(*)(+./<=>222/0035-++'()2/////4102//0.---DDFGGFDEFA70-++()%$&'5<EBCBBEBJIJHGJJJGIHEGGDCE6521//'&%$%%%&&+*+,'&&&,/32295?@CEFIDCDFFHJJJJJFJJEJGFJJHEJFHFFGJJFEJ@><<<<<;?(&'86667954515656210.-..**+*A=?FFJH?=>?BDJJFJJJJFGIJJJJJCHJJ:999JIGJJJIGGGFJJJEJJB@BC>7/()101218555*01//..-,+))))'''+&&557J@>>5444555;@HHJ&%%,=((((?D0++').57JJCABDEE??@?A<9999::96((('*''*..-42231134143(''((%%$#######$%%'(')(,+((+0150,&$%%%%%%'&&$%%(&)&.''&'68:HEJGEAAB=<,*('-23.)(%%$$$$&))**3<<=@BBDEFGJFGHJJFGIGJFHJDBDAB?==?JEEEDBCDGFCGD@AACFIHJJIEGHGJJJJJGIGFGFHJFFHJEEH=;<;HJEJHIJEIHJA@?@GJ<;;>JHC-*379<<767886666AC>?@?CCDJJIFE@:F?>D=<;<?CCCECIIGFF5442322295,++,.-,-,)955589:99774435458;<>CC55424,-79;??>=0/3246+'(,9000@?>>A:976712:;>??AB)((*(((()))>BDEBJGICA;;.)*+//=@DBEJBCBEJJEB@>7?>>;87D??=:>,,+/0%%&&%%&(--+,,/---,,,-=>ABECFGGDDFIJHGIIGHEJEDD@@AAJJDEDEDCC<?>>+***777779;>;--.+,5,///0'&$++*((+*+4568/***+233341112;7779DE@@:99'''(////<??@@GBIBGGJHDGFDDFEAA<==F-**+/('$%&,--.06211&&&5<==?CC=61.**,-/7::ACGEFGJI11/+,.22;;;=;<,,,,'&&'2'''%%%&('&&'((&)+(''$$#$)-'''(*''(*,+*+/68=@@?CJ@BACDHJIJFEGDJGDJJHJFHEEDJDBAA?<763+(()*++*1888:,9=?E=:;=IJ;9<<<>==<>0..**:11333*(((977:5302300/.0989,,,,DDGHFDECCEHEJJJJFJJJJJJFEFIJGJJJEDECC=A@@@F;;<<>FDC>97365796>5''(BIFGJJIDGDFIJJJJGIGJEGCDDEIDJJIJ<<<=JFDECGHDEBDEEEGEHJCGFJGIGJJJJJHJIJICBB;<<AA>>?@=0--/23000-**,9B''''.+,+++()****6,*+///39889;8775566><:@8>9=712?EJGJEGJCGEFFJJJFJHE;<AEAEA+***74///388=?=;;>???,,,,7)%%'(3;=4224CB::65.--0(((+...)()*((0-+)*+4<::0002/-+)(''*001////9:?CCDFCCDEJEJJG<===;:::>A7776.*51+&%%%&&'('&%&'('(((&&&%%&%&&'/24=@CJJEEE8889GJ?==>BFA:0000744)))*,('''''%$&%%'&&((**,-<=<<BJGCFGJJJHJJJJJJJCE=2.+-;@@?@AFHJIJHJJJICDDGJJJEACCEE<;:<EDCDEIHHJJJJJGJJ;;;<JJJFGJJJJ?@6+++.B?>@;;==EDJEIJHJHJJJJJEDJDJEJ?9877::22314444JG>>H@=:70/0+*)*,+++35@BBCBI;:9=JGFB??9/+&'&&$%%&+,0:9::=>GJJEHHJHJGFFCJJJJJJGJHJHJFEDJGJJJJJGEJJIFJH<<<<,;5+=A77665=::===?G:::9@=:-,,.7DEGJFHIJIJJJJFD??;<FJIFGJJIJJJGJH3333433253,++*/8768=<?????DDCBC@DB>>?8/.'((()))))**:=?FHA@ADDA444CCDGB997***&&%%&(''))*)**:99998JDFGFFGC?=;4954--,+675666557<@@@DDAABBED@?@=CCBDDFIGGEJJ5444>5443:85657779BAF?JDEDDIIJJ<:838;@;GGFJJJGJJJF;;:;BA@B8888:::9998>?@@>=//,**+.462112@HIJJJEJJJFGJGHJFIJHHJJGJJJFJJJJGJIJJJJGFEJJGJGJIIJJGGJGGHGJJJJJJHFJJFJIJJJHJJJJJGJJHJJJJGEFFIJEJHJHGJJHJHJIJJHJJJJDHDFBBDDJ;;;78((((0?CDDJJGJJJJHJJJJFJJJGJJIJHJJJJJJEBBEJGJJIJEJJJJJGIGJJJGEJ98-$$%''&&%%**..,+%%%,---/;82556;;:932''(,/''(((,,,-('&&*+33211///01))+**4AG@>=<?<?0001?@>AIFIJIJIIIJHJIJJJJJICDFEGD;::;<0//''))*8?JGJFFJDHD<;:::AABBC>>==>=:<<GJJEA??AC><<@DCAABDJCCB93--,,,(,****614433120.)%')(/&&%%&&2:=7777=;>.-,,-->IGJJJIFDJJECDDEJJJII====JIJJGJJJJJJJGJJJJICBA>2('&&%'+++BEJJIJJJBDJFJJIHFJJJHJJJJJGJJHJJJJGJGHBEFJEEEA3222EEGFEDJGJJIJGHJHJCEFJJJJJJJIIJHGHE??766;9::<988857:;:8-?A?B@BDDJ@CAEJIBC>5JJCE?/;000-'')=;<??FEGJGDFEIJFDIJHEEFD98,'%$%'$$(*/31122<2227=:888?AC..+4:A@JJJDBB?DGJG=;:<GIJJGGJJGIIJGJJGHBBAGIJFJJJJFGEFJJHGIGHEDJEJDHFFE9620=F;:;;==<62333650,.//9IHIFDFHJJGJJJHGIGCBHJJJIJJFGJJGGJJF<;86;?=BGA07;A7655:;BGEBG3/.*)))112?DJGJGEFIFCCFGJE222FA20,&%%&''())16797999AA@>C9:944:..&&/JE=;;<BGIEICB??@?GC@@??CGCABBAD@<=9766;87<JGJJGFEGIFJDE83378@?==?===EIGJIGCIEIJJCEBCFC=<99BBAAC???@?>>>FC333-+++,.//34:65557878;32,+$$$%*&&&&)(((%%%'&%%'%%%%&%%$$&(*&&')1014-,,)+'())4)((+'%%%&%%1:CCBJJ@@A?B=43235444340000=@BJJJIIGEGJJJJGCHJJJDDGJJJJFJJJJJJJJEJGJJJJIDEFGJEEGDEFJJJHGEJA?>?@>GIHGIJJJJIGD@A99:>CJJF@ABAAEGFEJJJJJJJFEBEGJJE??>?J@@;9::@ABBBB;8841@@BFFGB735555DDEIHJJJDEDGGJHIJJJHHHJJJJIJEJJJIJ====II>>GFG?;::<?CD=<<=BBCGA??>>A****++,/'&&(...))03555>A??=BBD8:9111+++*,,,/2+)))*),+,-.339;=AAFC>>=>??>?CFJDCBAA7986776/..-4:;<>>75,,+''''-('&%&(0020..0@@ACHHJFEJJJGAF@>::68;----@@@@GB@@>==;;*)&%%$&)(+-4DEJEJHGEGD=<;;=544573356(&)&&&(2&
@Glass_T7V_18_D3_14_3_17
TCCGCTCATGAGACAATAACCCTGATAAATGCTTCAATAATATTGAAAAAGGAAGAGTATGAGTATTCAACATTTCCGTGTCGCCCTTATTCCCTTTTTGCGGCATTTTGCCTTCCTGTTTTTTGCTCACCCAGAAACGCTGGTGAAAGTAAAAGATGCTGAAAATAAGTTGGGTGCACAGACGGTTACATAGGAACTCAATATCAACAGCAGTATGGGGACGCGAGAGTTTTCGCCCCGAAGAACGTTTTCCAATGATGAGCACTTTTAAAGTTCTGCTATGTGGCGCGGTATTATCCCGTATTGACGCCGGGCAAGAGCGACTCGGTCGCCGCATACACTATTCTCAGAATGACTTGGTTGAGTACTCACCAGTCACAGAAAAGCATCTTACGGATGGCATGACAGTAAGAGAATTATGCAGTGCTGCCATAACCATGAGTGATAACACTGCGGCCAACTTACTTCTGACAACGATCGGAGGACCGAAGGAGCTAACCGCTTTTTTGCACAACATGGGGGATCATGTAACTCGCCTTGATCGTTGGGAACCGGAGCTGAATGAAGCCATACCAAACGACGAGCGTGACACCACGATGCCTGTAGCAATGGCAACAACGTTGCGCAAACTATTAACTGGCGAACTACTTACTCTAGCTTCCCGGCAACAATTAATAGACTGGATGGAGGCGGATAAAGTTCCAGGACCACTTCTGCGCTCGGCCCTTCCGGCTGGCTGGTTTATTGCTGATAAATCTGGAGCCGGTGAGCGTGGGTCTCGCGGTATCGTTGTCAGACAGCATTGGGGCCAGATGGTAAGCCCTCCCGTATCGTAGTTATCTACACGACGGGGAGTCAGGCAACTATGGATGAACGAAATAGACAGATCGCTGAGATAGGTGCCTCACTGATTAAGCATTGGTAAATTACCGCCTTTGAGTGAGCTGATACCGCTCGCCGCAGCCGAACGACCGAGCGCAGCGAGTCAGTGAGCGAGGAAGCCTGCATAACGCGAAGTGATCTCGGTTTTAAAGAAAAGGGCAGGGTGGTGACACCTTGCCCTTTTTGCCGGACTGCAGCGGCCGCTACTAGTAGGGAGACCAGAAACAAAAAAAGGCCCCCCGTAGGGAGGCCTTCAATAATTGGACTATCCCCTAAACTTCAAAGGACCAAAACGAAAAAAGACGCTTTTCAGCGTCTTATTGTTCGTCTTTGGTACCGAGTTATTAATATGCGCGCAGCGTCTGGAAAACCGAGGCCAAAAGACGTGCGTCTTTGATGCCCAGGTACGACTCTACAGCAGAATTAAAATCAAGTCCGGCGCAGCCGGTTTGTGCCGCTTCCACGCAGATTATCTGCGCCTAAGCCCCCCGCCAGCAGAACGTTGCCAAGCGATTGACCATTTAATAGTGACCAGTCAAAACGTTGCCCGCTTCCACCCTGGCCGTTGTCTAAAACATATTTATCAACGTGCTGAAACTCGCGGGCGGGCAGGGTTTCACCGACGCTTAATGCTTTCCAGATGGCAACATGTGCTGGCAGAGCTTCACGCAGCGTATCGATATACAGCTGTTCTTCATTACCATGCAGTTGCACTGCCGCCAGCGATAACACCTTAGCTTTGTCCACCACATCGGCAATATCGTGATTGCGGAACACGCCAACATACTGCAACGGTGCCGCAGCCATCACTTCCTGCGCCTGTTCAACGTTGACGCAACGCGGTGATGTCCGCAACAAAAATCAACCCACCGTAAATCACGCCCGCGTCATAAGCTGCTTTAGCATCTTGCCCACGTCAGGCCACATACTTTCTCACCCAGCAACACCCGGCGCACGGCGGCGTGCAAATCGTCATGGGCCATCAACGCCGAACCAATCAGAAAACCGTTAGCGAAGTGGCTTAACTCGCGCACCTGAGCGTAAGTATTGATGCCGGATTCGCTGATTACCGTCACGTTGTGCCCCAGTTTCGGCGCAAGCTCGCGGGTACGGTTGAATCAATCAACAAATCACGCAAATCGCGGTTGTTGATGCCAACGACCTTTGCTCCCAATGCAATGGCGCGCTCCTGTTCCTCTTCATTACTGACTTCGGTCAGCGCCCCATCTCCAGACTGTGAGCGACGGCGGCAAGCTGGCGATATTGGTCGTCATCCAGTACTGAAAGCATTAATAAGCAGGCATCGGCCTGGTAATAGCGCGCCAGATAGATCTGGTAAGGGTCGATAATGAAGTCTTTACATAAAATCGGCTGCGGGGCGATTTGGCTGACGATGGGGAGGAAATTAGAGCCTGAAAATATTTCTCATCAGTCAGCACCGAAATTGCCGAAGCGTAATGTTTATAAATCGTGGAATGCGTGCTCAATGAAAATCATCACGGATCACGCCTTTTGACGGCGACGCTTTCTTGCACTCCAGAATAAACGCCGTGCGCGCACCCTGTAGCGCATCATAAAAATGTCGCGTGCTTCGCTGAACCTTCATTCTGAAACTGGCCAGCGGTTGCTGCTGTTTGCGGGCTTCTACCCAAATCGCCTTGTCTGCGACGATTTTCGCTAAAACGGTTTGCATCATCTAGTAGTCCTGTGTGACTCTAGTATTTAGTTCTCGTTTCTTCTTCTTCCAACGAGAGAAAACGAGGGACTGCGACTACGCGCCACTCGATCAACCAAACGAAAAAAGACGCTCGAAAGCGTCTCTTTTCTGAAAAATAATGAGGTCCGCACAGGTGGATGCGGACCAAAACGAAAAAAGGCCCCCCTTTCGGGAGGCCTCTTTTCTGGAATTTGGTACCGAGTTATTAGGCCACATTCAAGTGACCACAGGATAAATTTGCACTGAGCCTGGGTGGGATTCGGACTCGACCGCATAGCCTTCAGGAGTGAGTTTTGTGATGCCAACCGACGACTTGACCCTGCCAAGCGGCACCAGATTTCTTGCGTACGCGATCCCCTAAGCCGAAAGTCGGGCGCTCGGGAAGCGCAAACTGCCCCTCCATAACGGAAACGTTGGCTTATCGCTGCTTTAACACATATAGTATTATCTTCTGGTGAAATCTATCGTCCCTCTTTGCGTCCTTCATAGCTTGATCCGAAAAGTTCTCCTGGTCCGCTAGCATAGTCCCTAGGACTGAGCTAGCTGTCAACTCTAGAAGCGGCCGCGAATTCCAGAAATCATCCTTAGCGAAAGCTAAGGATTTTTTTTATCTGAAATTCTGCCTCGTGATACGCCTATTTTTATAGGTTAATGTCATGATAATAATGGTTTCTAAGCGTCAGGTGGCACCATGGGATCAACTAAATGCGGAGGCGGATGGTTAAGGACCACTTCTGCGCTCGGCCCTTCCGGCTGGCTGGTTTATTGCTGATAAATCTGGAGCCGGTGAGCGTGGGTCTCGCGGTATCATTGCAGCACTGGGGCCAGATGGTAAGCCCTCCGTATGGTCGTTATCTACACGACGGGGAGTCAGGCAACTATGGATGAACGAAATAGACAGATCGCTGAGATAGGTGCCTCACTGATTAAGCATTGGTAACTGTCAGACCAAGTTTACTCATATATACTTTAGATTGATTTAAAACTTCATTTTTAATTTAAAAGGATCTAGGTGAAGATCCTTTTTGATAATCTCATGAGCCAAAATCCCTTAACGTGAGTTTTCGTTCCACTGAGCGTCAGACCCCTTAATAAGATGATCTTCTTGAGATCGTTTTGGTCTGCGCGTAATCTCTTGCTCTGAAAACGAAAAAACCGCCTTGCAGGGCGGTTTTTCGAAGGTTCTCTGAGCTACCAACTCTTTGAACCGAGGTAACTGGCTTGGAGGAGCGCAGTCACCAAAACTTGTCCTTTCAGTTTAGCCTTAACCGGCGCATGACTTCAAGACTAACTCCTCTAAATCAATTACCAGTGGCTGCTGCCAGTGGTGCTTTTGCATGTCTTTCCGGGTTGGACTCAAGACGATAGTTACCGGATAAGGCGCAGCGGTCGGACTGAACGGGGGGTTCGTGCATACAGTCCCAGCTGGAGCGAACTGCCTACCCGGAACTGAGTGTCAGGCGTGGAATGCGACAAACGCGGCCATAACAGCGGAATGACACCGGTAAACCGAAAGGCAGGAACAGGAGAGCGCACGAGGGAGCCGCCAGGGGGAAACGCCTGGTATCTTTATAGTCCTGTCGGGTTTCGCCACCACTGATTTGAGCGTCAGATTTCGTGATGCTTGTCAGGGGGGCGGAGCCTATGGAAAAACGGCTTTGCCGCGGCCCTCTCACTTCCCTGTTAAGTATCTTCCTGGCATCTTCAGGAAATCTCCGCCCCGTTCGTAAGCCATTTCCGCTCGCCGCAGTCGAACGACCGAGCGTAGCGAGTCAGTGAGCGAGGAAGCGGAATATATCCTGTATCACATATTCTGCTGACGCACCGGTGCAGCCTTTTTCTCCTGCCACATGAAGCACTTCACTGACACCCTCATCAGTGCCAACATAGTAAGCCAGTATACACTCCGCTAGCGCTGAGGTCTGCCTCGTGAAGAAGGTGTTACTGACTCATACCAGGCCTGAATCGCCCCATCATCCAGCCAGAAAGTGAGGGAGCCACGGTTGATGAGAGCTTTGTTGTAGGTGGACCAGTTGGTGATTTTGAACTTTTGCTTTGCCACGGAACGGTCTGCGTTGTCGGAAGTGCGTGATCTAAATACATT
+
56:8DC?AE?>=<<;<=IGHJJJIJJJJHJIJF6656?EEJIDE@EEJJJIJHHJEGIBB5557JJFFJJJJHJDGHGJG00/58CJF?@JEJHDGDEIJJIIIJJJJJHEJJHJJFHDB@ACBBCJ:-,,,=@;=EA>8888FFJFJJJIIJJHIJGJJFA@5.,))))-)))*,)()&%&&&%&+*)''$$$'0,.,+2222//135:;&&&)+))/2+'$##$+5;@BHGCAA8FJGDICJJJIHJJJJC>JJHJJFJIJHJJGJJHJJJJJJFJJJFHHIJJIJJJGJHJJCGA?@7HGCCCEJJGGEIHJJ?>B<9'&&'0*)****+475756::9/---.89HJJJJJEJ600EJ7777JJJHEJJJHJJ>===@?AJGGDECCGGJBBBJJJJJJIGJIJFJJJIIHJJJJGJJJJJJJHGJIJJFGHJJF7778JJJJJIJJGDHHJJIHHGHGG@???J??777>?@BCIJJJHFBCBJJJIGJFJGIFJIJJJIJJJIBDDFEH=>88:EJGJJJJI7557FHCHFJI?>@?===888EFBDAB>A===?@CCGJGJJB99B=<ADJ:9=0001IDCEJ;;;;?;<>@A@@ABCDC....11999>BFBEDCJFJJIFGH<<;;CGHHJJECFAAACHJFFHDBDDGGHHJJEJGJHJEJHJJFFJHDJJJJIJJGDGFEJEGJ@?<511037?HJHIJHJJJJJJHJJGDJIIJJHHHJIHJJJJJJJJJIJJJJIHEJJJ>>>>GJJJIJIEGICDCFJF:::<324444=>::2+++*(%$$$&%%%$%%$$+111*)*+.76668::9<//3+EDJ:886666FGJFFGJF<;:666JJDDEEDGJJEEGJJ----<>==JJJHJ@@@@@::9:IFJJJGJIJJJJFFFFG>=;.*&%$%)+-0102;BCBE=?>==?@@FE@DDDDFHEFHJJJJJJJJJCBJHJJJJA>==@DCCJHJFFEECCJGHJGFGEI@BBAFFDEDEGEDDJEBCCGJJJJHHJC/.../'&''.BGEDGJF>JIHIGG>===@FEJEHFFACBA9:;797994))(&11/0/)()49>CAABCFHF=;=<ABGJHJJFECA@D@@BAIJJJFJEBB>A:66/.4FGDJEEJF9778=;:>A?A>@<<=<:97**GECEDFHFEJDJEBBBJG;;;>JEEJJJJJJJJGFHJJGFEJF><645-)).1/.3001//0--//60<??CDIJJHECBCGJJJJGFGCCJFHJ????IJHA??CDCCECEEFI877<8FFCE@8))(.&%%&,---44?@JEDGJHJJ===>FJEDJIJFJJJJJJJI=<<>E>B>8877>><==@?>**'%%&('(,*&%)*==>9:CEECA@;;:78<;939:A=EIFEJHJEDGHJJIJJIJAA@BAAAHJGJFGJJJJJHCEE@?>=7>>=9:>AECDJGJGCDE@?@@ABEJI<;;;AHCJJJJJJJHJFJGFJJJJHJIJJJDGJH?GID=614,-/-22231-(*DCB@=?;:0005006?AA>?<;877798,,,*+*-)*.:<DFJHGIHGJJJJJIHDHJJHIJJJJIJJJJJGJHJFGJJJJJIJJJGJGJJGJFFJI:+<+**+<1?>BDFAFEEGJJ;;;<=<<=AAABB8777@GCJDA4//=885466=>@BBDEGGJJJJJIGIJJGGFJGHJI7763,-,-4;;<2><51127675/..))((,1877J:99882/(&'(027:@772223B:7?JJJJHJGH((((BA?ACD><=<=FJDH@@C:3:;<;;;@<<70)&%%,*-66?BD;;::;9-')**89:B@@>CCCJGFEJHHHJGA@@@BBA=;BC@@@@CEDJJABCDFCCD<;;'''''':ADFHGIGIJJJGJIJHJJJJFIJHGJHHJEHJGJJJFJJJHJJJJHJGFJJHJHJIGJJHJJJIJJJJEGF?@<8?A@EDGECBBAAGIJHGFEADJJBDCHHJIEJJGCEDDEEJG>?>?+++*,.,,,))))2223B@??A****111<?>A=:1.+-@B>===DDJ77646BCEHDFDIJJIEIJJFJBADBIJJEJ>G<JJJIIHJJJJJFHJGBHGJD@?>*))*.-+*+**+/&',73333>CDC<;;<>=2//03,*)'('&('&&;?=<770*32311133;BDCJFHHCJJEFEHJJJEDF;888<+,01,++***,-,11,34753433888HIGJJIFJEEJJJJIIJJJJJJJJGHFDEEIHJJGFJJJJJHJFIFJFJFJJCJJIB@A>@AJJDDCFGFH*$$$&$%0-)*)*))))-645?CCDEEFJJGJJDCFFJIFEHCCBDJHJJJJF??700/-**'$##'$''+***+,)((*+-'&(')'(78:C?>BCFEA8998=;;;=DJGJCEFACABIC<;44<<<;:6:DDBBJJJ8777;9:99471//48;:--257;;::;;=BFJEFGE?>>>JEB6)('',)(*+1-&'..,,(((,1/((0BECDDGGJJJIJHJE>2??JEJBADGCC5444:::<HGFFFJGHHJJJJIJEDECHG<<<;<<IJICDDGJGJFJGIFGJ7667HFJJFHJHHJEIGDD66645667168+:=@JJHHHGDHJJJIIJDGC@AAECG>;;:)))*'(&'&&%%'*))**447/-.-..-,***-+*,--,-1BC>????AA@=<<FD<888865598///**+**+&%%%&&*)***--23488////4100234/.3;8+++,DGFEJFJFGFD><J<888EJGCJG0//666AFDEJEFEEEJEIFEFDFJECB..../+'%%%#$)(($$$%&-*)))22242777GHJIEFJDE?>=@@99<>BGDCCBBJFAAAJCCCEJFCECFAEJEJJFEHC>;63//.-0))'&(*))*+5567;;@JCIHFJC??DGA@DHFJJGGJHJHJJJJC@@?=>))))=<=;-,,.1)&&/)(%$$'&'((&$$'12))((%$%'-'''('&%%%&$$$$$&&'%%%&%&'()%&&())(&&%'%$$$$#$$$#######&&(*%($%)')+(($$#$&%&%&.-118,)=DDGIJFJHFFJFIH889?JAHJGJEFHA@5/(*'''.+/74477:<<=>BJHCCJGJIFBDCDAABBIC3//.+'&'),,2<;:<=::8:<=A==><<<FHHECA@>B?AGHIIJJFG<8;=>;;;;=>C?999>@CGJJJJGJJJHHGJHJJGIJJJJJJJJJJJHJIJJEGHGGJIJIHJEHJJ??>//,,..4(')(((*().:75400/(((''&*,---.'&&&'*&&&,,+'&&&,$##$###%&('(**)+..<<><679?9@G3@HIJJJJIJJIJJJF////JJJFJIGFFJDFJJFJJIJ==>>>=5445441120265678774444:8;;:>=JJJJGGIJJJGEEJG@>*)&:8;(((())*:;5333@@4344BCJJBA>ABCIGFAA@CBABCJJJGDCCJJC>==89999BBBGDCFGJJJJC955CCCHEJJGJHJIIGHJJJJJIJHJ6555;9;AAJGJGJGJJJHIDG?4??C=EGIJJFGJHGIJJJGIFFDIJJJJBDGGGCDB8,++*+)*,/6>@9577,+,/:?>@@55400-&''&&%%&%&>>@GHGFDJJJJJGGJJJJA66CFIIFJ6666;=CEJFFJJ??:/750/,()%&&'+)%&)('&&&',,/00-.//9??CBBJ@?@ADB@CDJEGJJ<7677568EJFIJHAABAJJJGIJJJGHDBJIJB?ABFIJJFJ><=>>?BEH:9:>C=;;;9997888<EGJJGHEGIGCA<AHJJJIFJFFIGJGGEJJJDIEHIHJEJFDJJFGJJJJJFJFJJFFEHIGJHEHJGH=<==JHDAAJIJJJHGHGJIJBA@A:;90/04<=CHAB@AJGFEFJFA@>>CB??BAGDEBEE@JJHJGGDCDJJEJEECEAADEEGCEGHJJHJJJGHGJHIJJ9887'''34338@JGGJJBA?@@@AC3224/...9,+1--/,,089:=?A?==;***++05<<<::7656+++3.--*()++.,(()*))'069:ADFJFFECCECJIJJ55555B=?GGFJHJJIJFJJJIJJGF<ABAAJJJJJHEC7779:><887732466JJJJJJHJJJIGIJJGCJFJFHFFFJJIJ>==?DA3700::@??EH?@@FIJJJJJGJJJJJHJJGGJJJJEJJFC42034JEHDEB@?=;>?;:<BJJJJJEEEEJJFJFFD??BJD@?:8;>??DJJJ@DF?<9?9988;:77735)))*0&&''48999=<;.>@9;=JHFGJDEJFJJHJIJJIJJJJJJJIJJHJHEJDFFII;::;GJ87777777=AAAAACIFJJGJHJ@?>?BAC?DBBFJJIJHGJHHJJFJJJJJFJJJHIJJHGJJJJFHDBEEAHFJGJJJHJJJGGEEIED76769:@>>CF;;764224;<=>?DGEFJGH2112GFJJJJJEGGJHIFIJGGIHFDEFEDA@@=4400220---46BABE@?541(%'')-21379???JJFIJIGFFHHJJJGIGJJJJJHHJJJJJJJJJHJJHIEJIGJGEHEEEIGEJHHIGJGJJJJJGACCD0001::64445BJJJB??99?=<<DIHD>?J@JJHJJJGJJJJJJJIF@@??I><=7=<310--**++,*),0/,('%
@Glass_T7V_18_D3_14_3_18
GTCGGGTTTCGCCACCACTGATTTGAGCGTCAGATTTCGTGATGCTTGTCAGGGGGGCGGAGCCTATGGAAAAACGGCTTTGCCGCGGCCCTCTCACTTCCCTGTTAAGTATCTTCCTGGCATCTTCCAGGAAATCTCCCGCCCCGTTCGTAAGCCATTTCCGCTCGCCGCAGTCGAACAACCGAGCGTAGCGAGTCAGTGAGCGAGGAAGCGGAATATCTGCCTAAGTCTGCTGACGCACCGGTGCAGCCTTTTTTCTCCTGCCACATGAAGCACTTCACTGACACCCTCATCAGTGCCAACATAGTAAGCCAGTATACACTCCGCTAGCGCTGAGGTCTGCCTCGTGAAGAAGGTGTTGCTGACTCATACCAGGCCTGAATCGCCCCATCATCCAGCCAGAAAGTGAGGGAGCCACGGTTGATGAGAGCTTTGTTGTAGGTGGACCAGTTGGTCATTTTGAACTTTTGCTTTGCCACGGAACGGTCTGCGTTGTCGGGAAGATGCGTGATCTAAATACATTCAAATATGTATCCGCTCATGAGACAATAACCCTGATAAATGCTTCAATAATATTGAAAAAGGAAGAGTATGAGTATTCAACATTTCCGTGTCGCCCTTATTCCCTTTGGCATTTTGCCTTCCTGTTTTTGCTCACCCGGAAACGCTGGTGAAAGTAAAAGATGCTGAAGATCAGTTAGGTAGCAGCGGGTTACATCGAACTGGATCTCAACAGCGGTAAGATCCTTGAGAGTTTTCGCCCCGAAGAACGTTTTCCAATGATGAGCACTTTTAAAGTTCTGCTATGTGGCGCGGTATTATCCCGTATTGACGCCGGGCAAGAGCAACTCGGTCGCCGCATACACTATTCTCAGAATGACTTGGTTGAGTACTCACCAGTCACAGAAAAGCATCTTACGGATGGCATGACAGTAAGAGGATTCTGCAGTAG
+
(():::FJJJBFECIHIJIHIGIGJHJJJJ???@FGIJJFEDEEJIHCB/..3;DIBC////>=?==A>?DHGJJIIJIJJIDG;;:<9;824113=<=>JB@FD?..---../;77858:DJGDHBA48H?;;:88441-8<CDCJFJCCBDIJJJJGJJJFJJB@A@6787??0001,,,-;<<<<?99:EDAJ,,,,9@BB>>=@@I>=:8982,,++++,)&%%%%&7888A?>>AB1/00FJEDEA/.:8<D'&%%)*597777565650///77;??CECDBBFJJGJJJJJJHHJJJJDGFDHHJJGJHJJ?>>=AABGJHHJGHFJEHFEFGIGIHJC777>EEADID@;0'$$$#'''''//032>DHIDGHEJJGEHJJJGHJHEJE:777EEFGJHDJJFIJHIJJJGGEJJIJDIDEIDECJGFB@B=>?B===>HJIJI::5'&&&.9***?BBFJIDAACBFFHJIJJJGJJJIJJJJJICGC>BBGHJJJHJHGHEFJGJIJHJJJHGJJJJJJIJJJHJJJJJJFJJJJF;:::EGFJJIFHJIHIIGJJJJJJEJJIHE@9:AFIGGEEEFJIFFJAA@BDFJ?99:---,01.77978@A=86++223<;:=:AB=>=>EJFHJJIJJGB<CFC?CB8-++)((&)-()))*2;DJHHEA=;=JJJEJJHHD?>>>82223+*(((%$%((()+1=<?@@@=;;;>G@>>AA==ABCFGDBB>1./--76-('((**+/30///1,,9467JGGBFEJJFEFJJJJ@A@@;;IGJJJJJJJJJJJJHFHJIJJHJGIFJIJHCJFGECDIJFJJJJJJJFHFHJCGBEGGJJFCIDJGFICFEEGJIHJEEEBEFFIGJJJJGJJHJJIHCDABF?>=@B:99:JG??>@EHICCCEJGFJJFIJIJJJJHGJ988//.-*,))-)''(***'$
@Glass_T7V_18_D3_14_3_19
GCAGGGCGATTTTCGAAGGTTCTCTGAGCTACCAACTCTTTGAACCGAGGTAACTGGCTTGGAGGACGCAGTCACCAAAACTTGTGCCTTTTCAGTTTAGCCTTAACCGGCGCATGACTTCAAGACTAACTCCTCTAAATCAATTACCAGTGGCTGCTGCCAGTGGTGCTTTTTGCATGTCTTTCCGGGTTGGACTCAAGACGATAGTTACCGGATAAGGCGCAGCGGTCGGACTGAACGGGGGGTTCGTGCATACAGTCCAGCTTGGAGCGAACTGCCTACCCGGAACTGAGTGTCAGGCGTGGAATGAGACAAACGCGGCCATAACAGCGGAATGACACCGGTAAACCGAAAGGCAGGAACAGGAGAGCGCACGAGGGAGCCGCAGGGGGAAACGCCTGGTATCTTTATGGTCCTGTCGGGTTTCGCCACCACTGATTTGAGCGTCGATTTCGTGATGCTTGTCAGGGGGGCGGGGCCTGGAAACGGCTTTGCCGCGGCCCTCTCACTTCCCTGTTAAGTATCTTCCTGGCATCTTCCAGGAAATCTCCGCCCCGTTCGTAAGCCATTTCCGCTCGCCGCAGTCGAACGACCGAGCGTAGCGAGTCATGAGCGAGGAAGCGGAATATATCCTGTATCACATATTCTGCTGACGCACCGGTGCAGCCTTTTTCTCCTGCCACATGAAGCACTTCACTGACACCCTCATCAGTGCCAACATAGTAAGCCAGTATACACTCCGCTAGCGCTGAGGTCTGCCTCGTGAAGAAGGTGTTGCTGACTCATACCAGGCCTGAATCGCCCCATCATCCAGCCAGAAAGTGAGGGAGCCACGGTTGATGAGAGCTTTGTTGTAGGTGGACCAGTTGGTGATTTTGAACTTTTGCTTTGCCACGGAACGGTCTGCGTTGTCGGGAAGATGCGTGATCTAAATACATTCAAATATGTATCCGCTCATGAGACAATAACCCTGATAAATGCTTCAATAATATTGAAAAAGGAAGAGTATGAGTACTCAACATTTCCGTGTCGCCCTTATTCCCTTTTTTGCGGCATTTTGCCTTCCTGTTTTTGCTCACCCAGAAACGCTGGTGAAAGTAAAAGATGCTGAAGATCAGTTGGGTGCACGAGTGGGTTACATCGAACTGGATCTCAACAGCGGTAAGATCCTTGAGAGTTTTCGCCCCGAAACGTTTTTCAATGATGAGCACTTTTAAAGTTCTGCTATGTGGCGCGGTATTATCCGTATTGACGCCGGGCAAGAGCAACTCGGTCAGCCGCATACACTATTCTCAGAATGACTTGGTTGAGTACTCACCAGTCACAGAAAAGCATCTTACGGATGGCATGACAGTAAGAGAATTATGCAGTGCTGCCATAACCATGAGTGATAACACTGCGGCCAACTTACTTCTGACAACAATCGGAGGACCGAAGGAGCTAACCGCTTTTTTGCACAACATGGGGGATCATGTAACTCGCCTTAATAGTTGGGAACCGGAGCTGAATGAAGCCATACCAAACGACGAGCGTGACACCACGATGCCTGTAGCAATGGCAACAACGTTGCGCAAACTATTAACTGGCGAACTACTTACTCTAGCTTCCCGGCAACAATTAATAGACTGGATGGAGGCGGATAAAGTTGCAGGACCACTTCTGCGCTCGGCCCTTCCGGCTGGCTGGTTTATTGCTGATAAATCTGGAGCCGGTGAGCGTGGGTCTCGCGGTATCATTGCAGCACTGGGGCCAGATGGTAAGCCCTCCCGTATCGTAGTTATCTACACGACGGGGAGTCAGGCAACTATGGATGAACGAAATAGACAGATCGCTGAGATAGGTGCCTCACTGATTAAGCATTGGTAAATTACCGCCTTTGAGTGAGCTGATACCGCTCGCCGCAGCCGAACGACCGAGCGCAGCGAGTCGTGAGCGGGAGCCTTTGCATAACGCGAAGTAATCTTTTCGGTTTTAAAGAAAAAGGGCAGGGTGGTGACACCTTGCCCTTTTTTTGAGCTGCAGCGGCCGCTTACTGGTTTAGGGAGACCAGAAACAAAAAAAGGCCCCCGTAGGGAGGCCTTCAATAAATTGGACTATCCCCTAAACTTCAAAGGACCAAAACGAAAAAAGACGCTTTTCAGCGTCTTATTGTTCGTCTTTGGTACCGAGTTATTAATATGCGCGCAGCGTCTGGAAAACCGAGGCCAAAAGACGTGCGTCTTTGATGCCCGGTTGAGACTCTACAGCAGAATTAAAATCAAGTCCGGCGCAGCCGGTTTGTGCCGCTTCCACGCAGTTATCTGCGCCTAAGCCCCCCGCCAGCAGAACGTTGCCAAGCGATTGACCATTTAATAGTGACCAGTCAAAACGTTGCCCGCTTCCACCCTGGCCGTTGTCTAAAACATATTTATCAACGTGCTGAAACTCGCGGGCGGGCAGGGTTTCACCGACGCTTAATGCTTTCCAGATGGCAACATGTGCTGGCAGAGCTTCACGCAGCGTATCGATATACAGCTGTTCTTCATTACCATGCAGTTGCACTGCCGCCAGCGATAACACCTTAGCTTTGTCCACCACATCGGCAATATCGTGATTGCGGAACACGCCAACATACTGCAACGGTGCCGCAGCCATCACTTCCTGCGCCTGTTCAACGTTGACGCAACGCGGTGATGTCGCAACAAAAATCAACCCACCGTAAATCGCGCCCGCGTCATAAGCTGCTTTAGCATCTTGCCCACGCGTCAGGCCACATACTTTATTCTCACCCAGCAACACCCGGCGCACGGCGGCGTGCAAATCGTCATGGGCCATCAACGCCGAACCAATCAGAAAACCGTTAGCGAAGTGGCTTAACTCGCGCACCTGAGCGTAAGTATTGATGCCGGATTCGCTGATTACCGTCACGTTGTGCCCCAGTTTCGGCGCAAGCTGGCGGGTACGGTTGCGAGATCAATCGACAAATCACGCAGATCGCGGTTGTTGATGCCAACGACCTTTGCTCCCAATGCAATGGCGCGCTCCTGTTCCTCTTCATTACTGACTTCGGTCAGCACCCCCATCTCCAGACTGTCAGCGACGGCGGCAAGCTGGCGATATTGGTCGTCATCCAGTACTGAAAGCATTAATAAGCAGGCATCGGCCTGGTAATGACGCGCCCGGATCAATCTGGTAAGGGTCGATAATGAAGTCTTTACATAAAATCGGCTGCGGGGCGATTTGGCTGACGATCGGGGAGGAAATTAAAGCTCCCCTGAAAATATTTCTCATCAGTCAGCACCGAAATTGCCGAAGCGTAATGTTTATAAATGGCGGCAATGCGTGCTGGATCGAAATCATCACGGATCACGCCTTTTGACGGCGACGCTTTCTTGCACTCCAGAATAAACGCCGTGCGCGCACCCTGTAGCGCATCATAAAAATGTCGCGTGCTCGGCTGAACCTCATTCTGAAAACTGGCCAGCGGTTGCTGCTGTTTGCGGGCTTCTACCCAAATCGCCTTGTCTGCGACGATTTTCGCTAAAACGGTTTGCATCATCTAGTAGTCCTGTGTGACTCTAGTATTTAGTTTCTCGTTTCTTTCTTCTTCCAACGAGAGAAACGAGGAACTAAGCGCGCCACTCAATCAACCAAAACGAAAAAAGACGCTCGAAAGCGTCTCTTCTTTATGAAAGTGGTACGAGGTCCGCGCAGGTGCGGATGCGGACCAAAACGAAAAAAGGCCCCCCCTTTCGGGAGGCCTCTTTCTGGAATTTGGTACCGAGTTATTAGGCCACACGTTCAAGTGCAGCCACAGGATAAATTTGCACTGAGCCTGGGTGGGATTCGGACTCGACCGCATAGCCTTCAGGAGTGAGTTTTGTGCAATACCAACCGACGACTTGACCCTGCCAAGCGGCACCAGATTTCTTGCGTACGCAATCCCCTAAGCCAAAGGTGGCACTCAGGGGAAGCGCAAACTGCCCTGCAACGGGAGCGTTGGCTTCATCGCTACTTTGACCCATCTAGTATTTCTCCTCTTTCTCTAGTAAAGTGTTTAGTTCCCTCTTTGCGTCCTTCATAGCTTGATCCGAAAAGTTCTCTAGTAGCTAGCATAGTCCCTAGGACTGAGCTAGCTGTCAACTCTAGAAGCGGCCGCGAATTCCAGAAATCATCCTTAGCGAAAGCTAAGGATTTTTTTATCTGAAATTCTGCCTCGTGATACGCCTATTTTTATAGGTTAATGTCATGATAATAATGGTTTCTTAGACGTCAGGTGGCACCATGGAATAGACTGGATGGAGGCGGATAAAGTTGCAGGACCACTTCTGCGCTCGGCCCTTCCGGCTGGCTGGTTTATTGCTGATAAATCTGGAGCCGGTGAGCGTGGGTCTCGCGGTATCATTGCAGCACTGGGGCCAGATGGTAAGCCCTCCCGTATCGTAGTTATCTACACGACGGGGAGTCAGGCAACTATGGATGAACGAAATAGACAGATCGCTGAGATAGGTGCCTCACTGATTAAGCATTGGTAACTGTCAGACCAAGTTTACTCATATATACTTTAGATTGATTTAAAACTTCATTTTTAATTTAAAAGGATCTAGGTGAAGATCCTTTTTGATAATCTCATGACCAAAATCCCTTAACGTGAGTTTTCGTTCCACTGAGCGTCAGACCCCTTAATAAGATGATCTTCTTGAGATCGTTTTGAGTATGCGCGTAATCTCTTGCTCTGAAAACAAATAC
+
44....)'&&*,52001@IGEGCDECBBBIJJJJJJJJIJJJJJJIJHJIJJJJI@@>>CADDCC6'''=>@ACCE322H?=:8855425555>=>?FDJJFJFDGJFIJJIEHGDDDC>;?@GFDDEEJHGJJFDDCIJJBABAFE676@IJJGIJGJFH8779D>111/*BC@<>?IGGGJGH90DFHHGJHGIF?:9;701106665885DBB><;<=CEECGCEJBC?@AABJJEGFGJJJHEDDJCJIIFD=<:688;@@A=>HJJEFGJJIGJJE?DJIJJHEIJHJGJJIGJJJJJJJJJJJEGJJGJJJJJJHGDCCIIJIGGJHHIEJJGJJJHJJJFJJJJHHHJJHJJJFJHDHEHHJFJGJJFAACFJGFJGA@,,1=EJGJJHJJJJJJIJJFGGJJI)))*211/--..1JGHBAFFJJJJJJHHGH<<<://*''+5<@EHJJJIGDJ<<53201??:4/,*()('((&&)(-.**('')/)*)()*98)%%(00//1;0JHJJJJIJJJHJJJJEHJGJFFDD=/89.BECBC@A@GEJJJFGJJIEDFJHJFJGEJJJJJJEJJHFDHHJJJI33334334GJHIIJEDD210..11<;:?CHJEJHJIJJJHJFJGHJDF>><;?GGGJJJJJJJJJGJJJHIJIGJIEDA5A@JA<445=JIHJJEJDIICCA?>>?DJJJJHGEGJJJJJJJJGJJFJJJJGFGEHJJJJJJHJJJGDJGGIJJFHFHJJJJJIGJJJEJGF;;;DJJIJJJJJJGGJJIJJJ9888GJGGJJJJJJJJJDBE??>>CEFEFJEE>88JHJJHIJFJGHJHIJJCDEJJJJHEHJHJGJJJDEEDFEEIJJJJJJJJJEJHJJJHJGJJJHFJJJJJIJHJJJGJHJGJJEGFIJGJJIJHIJEJFJJJJJJJIE@@A@JGIHJGJJHFJFJJJJJJJDJJHIEJJJJJJJJJHGHHJJJJGJJIJJHJFJJGJJFHJIJIJHFJGIJJJICHJEBC7754554''''EJJJJJJJBBIIDCCJCHF?JJJHJJJHGJJJIJJJHJJJJJGIJHDJGJ><>>>>>@43336EJIIJHHJJJFJIJJJJJFEFIGDDEE733110230//1/46?4++++43612EGJEIGFE@@?@J/,**,,++445ACACDB1/4..CCD@EJGJFJJHD<;:<62/*3(''')+,+((2=EFHGHHFEEFJJJJJJABACJJHJIJGEGHJDCGDFCIC@=:3CCCHHGJ9988FGJJFDFJF77798))('&%&)*+/37@@BGCCC=;;<DFFGJJHJHEJGEJJIEJJGFCBE>>=>GJG>777GJJJFEDJFJJIIJIJJHJGJIHFHIF>C>>EEGDCJJA@GJECDCGJHIJJHEA778?@CHHGJIJJJJJGJJIHJJJIHHJDJJGJJGH***+CCEEH@<=344JJJJGFGGJGJFJAHJHJGIFJHJIFJ888JJJFFHJF5444BD4445@'''''''?ABJGJJEIHGJHFJHJIHJJIJJJJGJJIJJIHIHJJGHJEHJJGJJGJJJHGJGJJGJD----JFFJJEHICJFAGJHIJJJJEFHGJEJEBGEJEJHJJIGHJHB>,+**6+)/(BDJHHGGEFCEGFABCCFFHGIJGIJEFJIJJJEEJJFI?EEFDC<4325JFFAB@7---9<;<10*GIFJIIHJJIJJHHJJJJJIJGIHJIJJJHJJFHJH+++,BB<9999999==FJJIJIIJHGJJGHJJIJJJJJJFJIJFJJEJJJHJDFE?IHJJJH=<:;;?@@;;6678??EGIJEBA@BJJ??@@FGDCEF0000?=>@B;:;;?AA@AJEHFHFHFJJJJJJJJIIJIJFJFJJGGJJFIJEGJJJJJJICCDEJJ////9:::HJJFIJJBAC?>>?>ACDGB=GDJIIFH?@@CGJGJJGHIID>==BAB2,$(&',(((')12?@ABFCEABBBJJIHJJJ<888@JHJHJFGGIHJJJJG?@@AHJFJ?@@:;;:A==B?=<@@CF<'%%*+,5458////)''+''*'''',(-37I?=?@ACBDJE@DDFJFEE>8;=>A><4123DEC@:9:')))&&'',+,//?@C<;<DIGJIJJEFGJHJJGJC:8:DC@AAGJJJGHFJJFGJJJJJJGHCCECGG>532135:<2-112:955669@DJHGJJFJJIFDFHHJHHHIJJHJGJJJGJJJJJGGIJGJEFHJGJGEIHB===7778..-.2&%&(-)()*ECJIFIJJJJIJJJGJJJJJIJIIGFDJJF;;8@604))***-0>C@CJJJJJGHJFHCAA@AA222272,?A@BC@DBA@DEB@A@;IIFJJJIGGIFJJJJGJJJJJJJIJJIJIJJJJGJJJGIJ7778<FDICA>JJIHJJHHJFHJJJHJJJJJCGEADJCJGFIJJJJJGJJIIHH>::79?DJEIGJJJJJIJJGEFDJEJFFJHFGJGECGFFBC?;33*2236@;;75667HJJGJJJHBBEDGJJJJJJJIJJGJJIGGGJJEJ@//03*'%&0233=@::>@ABJIIHJJJJJJGJJJJJJJFEEGG3@@JJJJHIJIJJGJJJJFJDGJHJHJJJFJJJHJJJJJIEB@?<478ABD@?@AGFJJJJJHHCEABGFGF@??7666=JJJFJIIJJHHIJGJJJJJJJJFIEJ;;@FGFHJFGEIIJDEHJ>>=JGJJFJJIJJHGEG@999:DC@?==HEJJHHJJJJJJJJGJJJGJJIHJGIFHJIJJJJHJJFGJJ998773****22GHHGGJHJJJJHJJJHGHHGBACBJJDEDGJ<;;8::DJJJHJFGIJIHIJIGJDGFCJJJJIGJJJJJIHGHGGGJIJHJJJGEIJHHJFHGDACEBED>>@BBJJHJJHJJIHFHJGEJJFJIFJIGGHIJJJEIJJJJJJJJC@@?>:::;E?555DJGFEHE....3''%%&&)-)'''(+--4334999<++++CCDB?7<CDFGJIFJJGHJHJGJJJJJHJFFDJHDHEDGG999;JFHFHHJJJGIJIJE8;8+A;EBEDFJJJJJJJGJJIJJEJHJI=@?AFHEJJJGJGJBFFJF((((?BJCFHFJJJJJJJJHJDDFIHJDDGJJJHIIADA@>=:99:EHJJ@@@;;;544433227760001=FIH>?>))))*4442(***+***6565JJIHJC;*'&%%%&'-8:;:<CEHGJJHJJJJJHJFIJJJFIJJE?>==6667,,*('(+)))870-./347155888..3::59<;FGCEDA>ICEHGJJJJJJGJJJJGJJJJIIHFJJJJJJGJHJ52115EHJJJJJJGEGFFGJJGJHJJ?>>>///8CC<;;;G?>AAJGJFFEEHCBADJDEJEHFEHGJJJJJJJJJFHJFJJJHGGJJIJJFJJJGECDBCGHBJEEFEFEHJJDBCBJGJJGFGDBBDJIJJJHJJFEJJJJHECDCGGFDIJFEHIJCBCEHHJGHFHHGJG@=DBJJGJJHJJJIJJJJJJJHCDCEJJJFEHEJHJHIJJJJJABBBGIJHGGDGDFEJJIJJJGHGIGJGEFAEFGJJJHJJFF@@@?@@=<<=97;99@AFC>;-*IC?IJDC755371-+-.DC<<<>EHJDDCGJ?>;:;3222(((&'''+'''55-..4BB>?><9;<=FDCGJJ.---42,'''7/.)((*+*'''%%%&''(+++,++*'')('%$%&'%%((*,.<BIC;:;?JJJFDDCJEGDDDHE?B?@CJJCAC64370:;;=B>?>:@G@FGCFEJJJJJFIJJHIGHEGHGJJJJGJFJGJIGJHBDGEJJGDCCDEJJJGHGGB@?@CBCDBDCEDA<;;==:::>0//1DDFFJJADJJJJEJJJHF?=<>=>::64333?DIJJJAAAAICA?B@ECD=242**+57::789:;300067;=33@B7777EJJJHFJGJFGJJJJJGIJJIJEJGJJJJGJCBBAEGI=32218CDEJHIJHIJJJHDFFIJJJFE@BBCCEGHFJJHJJGHJJFJJGJHIJEJJDF;CAC?>;;<=JJJJJJIDJFDIFJIJIHDE=GIHHJJHHHJJJFGD////?>@EGJJJJJJJJJJIIJJJGHJFJHFFHJDEGJJIFGGIIFFCBCGIJE=<<=6667@FJFJIGJJIF><CE@@CAJJJJJJHJJJJJHJJGHFGJJJFJGBAGJBGFIHEJJJJJJJGJHJGJFGCBBEJJJGJJJGIJGJJJIJJHJIIJJJJIJGGJJJJJHHGJIGJJJEF?DEFHI;:99>A?>?>B;;BBDDD?++++**12544ABCEHFHHJGB@@=@>?JJHJJJJJJJJJJJFJFJHJJJGHEJJJFJJGJHIJJJHJJJJJJIJH...0GJGJHJJJJHD?=@'&&%%+&&+,89BGGFJJJJHJJHHJJIJIJJFJIJJIJIJJJIJJIIJEC=JJJJJJ::::AAJJJJJJEGEIJIHJ@@C>?J>999:A@A@IJ@>==>88<D////-....98870+++59:<65439:HD??@H;GJGHJHGGJGJGGIJJBBFJJHJJHFJIHJJJHIHJGJI64G<DFFHJEFJJJJHFFGJ....BJJFH>CC?EGJCBBJJFA<==JJJFF=<1113DHCCD0001>=>ABCA=::DJJJHIJJGJJJHJFHIJJJIJGJJJEJFFJJJJJJJJGJEJJJ:00@=60/94455;400;7<<=<96567?0-*+'&&&''*4==@541021/++++,68DB/...+&
@Glass_T7V_18_D3_14_3_20
ACTCACTGGTAATGAAGGCTCTATCGATACGCTGCGTGAAGCTCTGCCAGCACATGTTGCCATACTGGAAAGCATTAAGCGTCGGTGAAACCCTGCCGCCCGCGAGTTTCAGCACGTTGATAAATATGTTTACAACAACGGCAAGGGTGGAAGCGGGCAACGTTTTGACTGGTCACTATTAAATGGTCAATCGCTTGGCAACGTTCTGCTGGCGGGGGGCTTAGGCGCAGATAACTGCGTGGAAGCGGCACAAACCGGCTGCGCCGGACTTGATTTTAATTCTGCTGTAGAGTCGCAACCGGGCATCAAAGACGCACGTCTTTTGGCCTCGGTTTTCCAGACGCTGCGCGCATATTAATAACTCGGTACCAAAGACGAACAATAAGACGCTGAAAAGCGTCTTTTTTCGTTTTCGTCCTTTGAAGTTTCCAGCATAGTCCAATTATTGAAGGCCTACCTAACGGGGGGCCTTTTTTGTTTCTGGTCTCCCTACTAGTAGCGGCCGCTGCAGTCCGGCAAAAAAGGGCAAGGTGTCACCACCCTGCCCTTTTTCTTTAAAACCGAAAAGATTACTTCGCGTTATGCAGGCTTCCTCGCTCACTGGTCTCGCTGCGCTCGGTCGATTCGGCTGCGGCGAGCGGTATCAGCTCGCTCAAAGGCGGTAATTTACCAATGCTTAATCAGTGAGGCACCTATCTCAGCAATATATGTTCTATTTCGTTCATCCATAGTTGCCTGACTCCCAGTCGTGTAGATAACTACGATACGGGAGGGCTTACCATCTGGCCCCAGTGCTGCAATGATACCGCGAGACCCACGCTCACCGGCTCCAGATTTATCAGCAATAAACCAGCCAGCCGGAAGGGCCGAGCGCAGAAGTGGTCCTGCAACTTTATCCGCCTCCATCCAGTCTATTAATTGTTGCCGGGAAGCTAGAGTAAGTAGTTCGCCAGTTAATAGTTTGCAACGTTGTTGCCATTGCTACAGGCATCGTGGTGTCACGCTCGTCGTTTGGTATGGCTTCATTCAGCTCCGGTTCCCAACGATCAAGGCGAGTTACATGATCCCCCATGTTGTGCAAAAAAGCGGTTAGCTCCTTCGGTCCTCCGATCGTTGTCAGAAGTAAGTTGGCCGCAGTGTTATCACTCATGGTTATGGCAGCACTGCATAATTCTCTTACTGTCATGCCATCCGTAAGATGCTTTTCTGTGACTGGTGAGTACTCAACCAAGTCATTCTGAGAATAGTGTATGCGGCGACCGAGTTGCTCTTGCCCGGCGTCAATACGGGATAATACCGCGCCACATAGCAGAACTTTAAAAGTGCTCATCATTGGAAAACGTTCTTCAGAGACTGTCAAGGATCTTACCGCTGTTGAGATCCAGTTCGATGTAACCCACTCGTGCACCCAACTGATCTTTCAGCATCTTTTACTTTCACCAGCGTTTCTGGGTGAGCAAACAGGAAGGCAAAATGCCGCAAAAAAGGGAATAAGGGCGACACGGAAATGTTGAATACTCATACTCTTCCTTTTTCAATATTATTGAAGCATTTATCAGGGTTATTGTCATTGAGCGGATACATATTTGAATGTATTAAATACACACCATCTTCCGACAACGCAGACCGTTCCGTGGCAAAGCAAAAGTTCAAAATCACCAACTGGTCCACCTACAACAAAGCTCTCATCAACCGTGGCTCCCTCACTTTCTGGCTGGATAATGGGGCCATTCAGGCCTGGTATGAGTCAGCAACACCTTCTTCACGAGGCAGACCTCAGCGCTAGCGGAGTGTATACTGGCTTACTATGTTGGCACTGATGAGGGTGTCAGTGAAGTGCTTCATGTGGCAGGAGAAAAAAGGCTGCACCGGTGCGTCAGCAGAATATGTGATACAGGATATATTCCGCTTCCTCGCTCACTGACTCGCTACGCTCGGTCGTTCGACTGCGGCGAGCGGAAATGGCTTACGAACGGGGCGGAGATTTCCTGGAAGATGCCAGGAAGATACTTAACAGGGAAGTGAGAGGGCCGCGGCAAAGCCGTTTTTCCATAGGCTCCGCCCCCTGACGAGCGTTTCACGAAATCTGACGCTCAAATCAGTGGTGGCGAAACCCGACAGGACTATAAAGATACCAGGCGTTTCCCCTGGCGGCTCCCTCGTGCGCTCTCCTGTTCCTGCCTTTCGGTTTACCGGTGTCATTCCGCTGTTATGGCCGCGTTTGTCTCATTCCACGCCTGACACTCAGTTCCGGGTAGGCAGTTCGCTCCAAGCTGGACTGTATGCACGAACCCCCCGTTCAGTCCGACCGCTGCGCCTTATCCGGTAACTATCGTCTTGAGTCCAACCCGGAAAGACATGCAAAAGCACTGGCAGCAGCCACTGGTAATTGATTTAGAGGAGTAAGTCTGAAGTCATGCGCCGGTTAAGGCTAAACTGAAAGGACAAGTTTTGGTGACTGCGCTCCTCCAAGCCAGTTACCTCGAGTTAAAAGAGTTGGTAGCTTCAGAGAACCTTCGAAAAACCGCCCTGCAAGGCGGTTTTTTCGTTTTCAAGCGAAAGAGGTACACAAACCAAACGATCTGAAGAAAATCATATTATTAAGGGGTCTGACCTTCAGTGGAACGAAAACTCACGTTAAGGGATTTTGGTCATGAGATTATCAAAAAGGATCTTCACCTAGATCCTTTTAAATTAAAAATGAAGTTTTAAATCAATCTAAAGTATATATGAGTAAACTTGGTCTGACAGTTACCAATGCTTAATCAGTGAGGCACCTATCTCAGCGATCTGTCTATTTCGTTCATCCATAGTTGCCTGACTCCCCGTCGTGTTGATGACAGCTACCGATCAGGGAGGGCTTACCATCTGGCCCCAGTGCTGCAATGATACCGCGAGACCCACGCTCACCGGCTCCAGATTTATCAGCAATAAACCAGCCAGCCGGAAGGGCCGAGCGCAGAAGTGGTCCTGCAACTTTATCCGCCTCCATCCAGTCTATTCCATGGTGCCACCTGACGTCTAAGAAACCATTATTATCATGACATTAACCTATAAAAATAGGCGTATCACGAGGCAGAGACTAGATAAAAAAAATCCTTAGCTTTCGCTAAGGATGATTTCTGGAATTCGCGGCCGCTTCTAGAGTTGACAGCTAGCTCAGTCCTAGGGACTATGCTAGCTACTAGAACTTTCGGATCAAGCTATGAAGGACGCAAAGAGGGAACTAAACACTTTACTAGAGAAGAGGAGAAATACTAGATGGGTCAAAGTAGCGATGAAGCCAACGCTCCCGTTGCAGGGCAGTTTGCGCTTCCCCTGAGTGCCACCTTGGCTTAGGGGATCGCGTACGCAAGAAATCTGGTGCCGCTTGGCAGGGTCAAGTCGTCGGTTGGTATTGCACAAAACTCACTCCTGAAGGCTATGCGGTCGAGTCCGAATCCCACCCAGGCTCAGTGCAAATTTATCCTGTGGCTGCACTTGAACGTGTGGCCTAATAACTCGGTACCAAATTCCAGAAAAGAGGCCTCCCGAAAGGGGGGCCTTTTTCGTTTTTTGGTCCGCATCCACCTGTGCGGACCTCGGTACCAAATTCCAGAAAAGAGACGCTTTCGAGCGTCTTTTTTCGTTTTGGTCCATCGAGTGGCACCAAGTTCCTCGTTTTCTCTCGTTGGAAGAAGAAACGAGAAACTAAATACTAGAGTCACACAGGACTACTAGATGATGCAAACCGTTTTAGCGAAAATCGTCGCAGACAAGGCGATTTGGGTAGAAGCCCGCAAACAGCAGCAACCGCTGGCCAGTTTTCAGATGAGGTTCAGCCGAGCACGCGACATTTTTATGATGCGCTACAGGGTGCGCGCACGGCGTTTATTCTGGAGTGCAAGAAAGCGTTCACGCCAGTAAAAGGCGTGATCCGTGATGATTTCGATCCAGCACGCATTGCCGCCATTTATAAACATTACGCTTCGGCAATTTCAGGGTGCTGACTGATGAGAAATATTTTCAGGGGAGCTTTAATTTCCTCCCCATCGTCAGCCAAATCGCCCCGCAGCCGATTTTATGTAAAGACTTCATTATCGACCCTTACCAGATCTGGCGCGCTATTACCAGGCCGATGCCTGCTTATTAATGCTTTCAGTACTGGATGACGACCGATATCCGCAGCTTGCCGCCGTCGCTCACAGTCTGGAGATGGGGGTGCTGACCGAAGTCAGTAATGAAGAGGAACAGAGCGCGCCATTGCATTGGGAGCAAAGGTCGTTGGCATCAACAACCGCGATCTGCGTGATTTGTCGATTGATCTCAACCGTACCCGCGAGCTTGCGCCGAAACTGGGGCACAACGTGACGGTAATGGCGAAAATACGGCATCAATACTTAGCTCAGGTGCGCGAGTTAAGCCACTTCGCTAACGGTTTTCTGATTGGTTCGGCGTTGATGGCCCATGACGATTTGCACGCCGCCGTGCGCCGGGTGTTGCTGGGTGAGAATAAAGTATGTGGCCTGACGCGTGGGCAAGATGCTAAAGCAGCTTATGACGCGGGCGCGATTTACGGTGGGTTGATTTTTGTTGCGACATCACCGCGTTGCGTCAACGTTGAACAGGCGCAGGAAGTGATGGCTGCGGCACGGTTGCAGTATGTTGGCGTGTTCCGCAATCACGATATTGCCGATGTGGTGGACAAAGCTAAGGTGTTATCACTG
+
+-.&%)&&)3''''+*''&'(''))(()+)%&''''(7;BJDFA78AA<?FCEDEA@@<C?=:((()++178878<<<<=3210//2:??@==<98636799>8876851...01--.*00()(-''%&*+))))*&&&%&&(***,:@><DJGGHHIJJIGGJJJGJGJJIJJJJGJIJGJHG::::876796698AGJJFJJJEE=954=@JJHJJJHJJHGIJIEA@>>?ACJHEJJJJJJGJHGEHJ<==>EFFFJGHA@?:>;>=.--/AEFHFJJGGHDDHJIGHJIJJHEFDABABCED,++->A::;EE?@@@HJBACBGJHFJJFJJJHCDFGJFJJJHJFIJJJHIBAHIJJIIECDBJHGHJJIEEDGFEEEIJHJFJGJJHJJJJGBBBBHJEFH9864=>0**),,..'/;9?=7('&%%%%%',-4:@BEEEDCBFHJIJJCDCCIGD=<?IGDFA@@DDEGHFFBCJJHJJJJJGJIJJHJHIJJJJJIIIHIIHJ667JJJBBAJJIJHHGIFFFGIJHJHJCBEBEC@49>965E6341,?CHHFAAAAJJJJCBCAB<JGGHFDEJEABBADFFFFJ@??A??>4))%$#$%(,))*3)))&:1+'''---.DCBBI????@A@<>8889=;.--.??@FDEJHJ><<HE>=:788=BDECFC??>>JJEIE>===CG9665::)))*0),**4,.ACGGHIJJJJJJE=JFJJJJJJIIJIJ649/(()333;>@?HJJJJIJEHGJJ@@JHJJJAFJ@@?=D7777CGDEEIGIJJJFJGJHEJFJJGJIIJJJJJJGJHJIJJJJHAB55.70/4000135699:<BACD@AA7666A@EGJJIEBGEFGHJEEEHJJHGJJJJJJJJHGJJJJJFGACBDJJIIJJJJJJJJD@=@>F>>?)(('ADJJJJJGHDGGIHJFJJJJJHJJHFJH;::)(((?52'&&&**(+,)00:;<>EE?=:899JJGJJJHHGJJJHJJJGHJHJJJJJJJJIHHHJJJJJJJJJJHIHJJJJHHJGDG))))889EJFGHIJIJFEAAC>JDFJFFECBAA?@DIFJJJJJA@?@DBDB88-+&(()..322.../3334B....?CEE@DFJGGJGGEDHJJJJJJJFIIHIGJJJHJJHIJJFJHFEJJGHJIJIGJIIJJJJIJJJJJEHJGJJJJHJJFJGJEGGJJJJFJGJJJJJHHJJJIJEABBDJJJHHJHHGCDBGIHIJJIJGIHJIJJIJJEJJGHHF?JJGJIBCIDBBEJJD777;GBFHFFFCDEEFBCHHJJGJHIJEJGJFJGJJJJJJJIJJJJJHJJJGFJEGIGJ@AA@A@4'%$%'-.'%$$''.//>EE@BC>??@@=2210225--,,4211/2/0;;<;HJ9999I9999<;<=CCDHC<0,8:=GJFDCCB@>>?JHJJ<<<<CE@:676932))))1-?>=<<<JEFJ977FJDFGAB?81*9:>8AEJGJJFJJJEHEHGBDFGJJFIF>>>?EED8888>==CC=@JJHJJICBABB@82222>JJHIGFIJGJGJIJGJIFC</-0.,,.1225;<>@@987.,,-()('&'$&&&%%#$$%%))%%('(&&&&?@@AEIHCDGFFD<98543)&(&*7<CIJJEFDEEFJHJE?<<<DD<A668;;;=<<89;CEIJIGFJJJ98778:BBADCDEIGHHJIJJJHJIGIHGGJ4445BBIG1///>>>==?FJIFC?:9;=601EJJHICFG?99>4JIJJJJJJJJIJHFGJJJJHIIFJFJJFDGBB=?AAEHGJI8888JJGJJJJJIJHJJIJJJGJGE:::;CEHHDECDDA@JHHGEBE:90+/<=A@=:76-,''&&+*++)*),./6:=>;;<<???@JJGHEHJIGJFHJJEFGEDDGIEIHJJJJJHJIJJHJJJIIJIJDFJFJJJEDCCJJEJGEEFE:5/0?GJFFDCBB@GJJEJDJJJEJHFJJHFFDDHIHBB>=?<89?@AJJDEEEC=DGHGJIJJJFJIIGHHJJFEBGIJJJJJJJJDDJHJGJDJJGJFJJDCCCA9BBDFG22222.)(()J@ADEDEJJJFIJFGJBBCEIJJJJJJIJJJJJG<;::G::;;?BFJIJJJJIJJJIJEHCIJ@89=@:955.--*%%*3;;<DJJGIGECIJIG@1E=AEGJJJJJIJIJJJFCEFJJJJJJJJJJJE:98:<<<IFJIJJHJJHEEFJJJJJJJJJJHGJFJIIJFJC4E5GEJJJJJIJJIJJHIJGJGJGJJJJHIJJJE?=3333CCCECFJEBEHGEJIJHIJJ>=<;:5576-()=988@JJJFEJGGDJFF>==>EHEHEGJHGJJJJJJIGFJJJJJIJ@2+-09EEF===>7..-9<>FDB86664-++,.323&'&*('%%33<=;<<=??;9;<DCCCBFJ@ABCJIGFJJGJJJJJJGJICHJJJJIHI>?<<B?<41....0;;=;;::0+)()+--0<>54480/6+**)(&'(/002556612?BJJJJJHJEC=IC=<<<D=4)))1471005;D0/+(,-,,,1.-)(&&'&)),)17:<>---++(%%%))&&&*)*&&&$%&&)&+)%%$$%&((((((;<===::)('353333<?AEBJJJJHCI<:99:2..---,/2...,//DJJDACA@9-0001,++,-64578455(@CFHJGJABAFJJJJIHHJF@@@BFHGGHGGHJIJJGFJIIJJJGIDDEEIHJIJJIJJJEDEDHIJJIGFJJJJJHJGH;;;<DC:97697---'(((((00=IEGJJJJJJHJJIHGFJIEAJJJF<<@D==:878A0))))(&$#$$&'''&())),3CDEHDJJHGJAC>>?@JHFGJJJJGJJGHHHJHJJGJJJIIJIJJJGJFJGFJJJJEJJJFCJ@DADDE?=?>EJHJJJHJFJFF@BCHCDHCFJICFFFD?--.-111DFEJHJIJJGFEJJJJHHJBCDCJJIEED>=>>FDAA<<<;AHJJEEJEGH;;;EEDEJJFHJJJJGJJJIJHHJFJJJJJFJJJGEJGGJJJJJJIHJGGFDDB=<655674,)((''$&+44:<DJFFJJFFEJIJIJIIJFGDEIJJJF7666B?EADJGJJFJGDCGFIGA:7>==JJJJIJJGGJJJJFJJJJJJGJ9878JJJIJJEEC<<;665('&3/0171/.+-.112376<<<ADFFDDHCJHEHJDHGJ>===BJDIFGICC<1.)((,',36?JJJJJHJGFCCGJJIJGJJJJIGJJGJJJJJGJFAABEJFJJIDJHFDJGFJJIJJHIHJIEHJEJHIG;::BCD@:88<<0122;<666JJD=986766>A@BCEHF?HEFFIHJCBABEDJJBJGJHJ:99:9887?@@JDJJIDECJDFGEGI@?==@JIFHGJEJJGJJFHHJJHFJJJJFJGJIIGHE@JGHGIHFJABAAJICBACGF<;9:=?JFHGIJHIGJJEDFGIJJJIFJJJHHJEFIC@@ACDEIEE@>C74.---222:64((4566///758,,,+&&(56442011.-07--.245<==BBJHFEJEHJEEFHGJ87789:::IE@FBDFIEGJJJJJJGDCCBH2223;:;<=>?>BH9766@C---.326/,++,-,,&&&&'''*(-59777DJI>..&&&&''(()*,((4>9:;<AEIGHFJJIIIGFDBCEFGFGJJHJIJFIIJFIJJIJJFJJIJJJFFHGJ99:;JGJJIECFAAAACHJHJIIGGJIJJ6655A<;;;95444CCDDHJGCCDDHJJJGJJIJGIJJHJ@*''''%&'))'%%&1:?@A=;<BEJHFIHJJJJJJIJJJJJJJJF<=@=@7433:?FC>>>GJJJJJFJJCCBBA8.''(&&')***/,(&%&*(&%#$$<<@AD>3224C?EIJJGJJA@7-,,.GJJJIJFJJJJIJJHGJDGJAA@ABJJJJJHFEGJJIIJHBAABB7-+&&&+)))+45888***AIGD<;9:B43259=:3,++669;:69;6<=DBDDIEEJFEGD7,++,))-/015<=JFHFDGJJJIJJJIJJJJJA>>?JJFEEDCDHJ@558//,,522-.--76;;=<:=D@JIIE@@?BJIJHDGC9@??DCDFBFC300/043346=;::100*&%(%&)),-,,:;>@BCAFIHIHDEIDHJHGFJJGHJJJJJJHJJFJJJ@@?;99<=J@855456599:;83230)(&&&&%&+3ABFFFFJEFJJJJE??>?>>877IBCJIGGHJJGJFEJE2222EJGJJJEJJJJJ5444A>@BEA=?EFHFFFJEH88-)*733/199=557<?B>>?IJAAABEJGIGJFBF544%%%)+)(),''&&)(*)())())(&%%((-;<>IJIE@CAA>;JHJJHEFFJJGJJJIJJHJFJJJJHJJJJHJJIJJHJJJHJFGGJIA>><3--.?@@AGD>;<9=?===D??=6>@CGBBBCJFJJJJJHJIJJJHJFHJHJGJJJJJJJFJHHCCDJJFGJEJGGGEGEJFHDIJJJHJJIGJJJGIJAA?>AAD=<=@DD4444JHIJFEDBCC>=>>JHJJGJJJJJJJFIFDGJFJIJFIJJJJJFJ@AJJGJJJIHJIJJJI>>?>>''''0-+**+,**+*++/1.-*(('/69<>JIIHJGJJGJJEBACIDIFDECD<<;4///2?CEHDGDDJ764)
@Glass_T7V_18_D3_14_3_21
CTTTGCTCCCGAATGCAATGGCGCGCTCCTGTTCCTCTTCATTACTGACTTCGGTCAGCGCCCCCATCTCCAGACTGTGAGCGACGGCGGCAAGCTGGCGATACTGGTCGTCATCCAGTACTGAAAGCATTAATAAGCAGGCATCGGCCTGGTAATAGCGCGCCAGATAGATCTGGTAAGGGTCGATAATGAAGTCTTTACATAAAATCGGCTGCGGGGCGATTTGGCTGACGATGGGGAGGAAATTAAAGCTTCCCTGAAAATATTTCTCATCAGTCAGCACCGAAATTGCCGAAGCGTAATGTTTATAAATGGCGGCAATGCGTGCTGGATCGAAATCATCACGGATCACGCCTTTTGACGGCGACGCTTTCTTGCACTCCAGAATAAACGCCGTGCGCGCACCCTGTAGCGCATCATAAAATGTCGCGTGCTCGGCTGAACCTCATTCTGAAAACTGGCCAGCGGTTGCTGCTGTTTGCGGGCTTCTACCCAAATCGCCTTGTCTGCGACGATTTTCGCTAAAACGGTTTGCCAGTTGTAGTTAGTAGTCCTGTGTGACTCTAGTATTTAGTTTCTCGTTTCTTCTTCTGCAGCGAAGCGGAGCTGAGCGCCACTCAATCAACCGAACAAAAAAACATGTCAAAGCGTCTCTTTTATGAAAAATGGTACCGAGGTCCGCACGGTCAATGTCGGACCGGAACGAAGGCCCCCCTTTCGGGAGGCCTCTTCTGAAAAATGGTACCAGTTATTAGGCCACACGTTCAAGTGCAGCCACAGGATAAATTTGCACTGAGCCTGGGTGGGATTCGGACTCGACCGCATAGCCTTCAGGAGTGAGTTTTGTGCAATACCAACCGACGACTTGACCTGCCAAGCGGCACCAGATTTCTTTCGTACGCAATCCCCTAAGCCAAAGGTGGCACTCAGGGGAAACGCAAACTGCCCTGCAACGGGAGCGTTGGCTTCATCACTACTTGACCCATCTAGTATTTCTCCTCTTTCTCTTAGTAAAGTGTTTAGTTCCCTCTTTGCGTCCTTCATAGCTTAATCCGAAAACTTCTCTAGTAGCTAGCATAGTCCCTAGGACTGAGCTAGCTGTCAACTGTCAAAAGCATCACGTCCAGAAATCATCCTTAGCGAAAGCTAAGGATTTTATCTGAAATTCTGCCTCGTGATACGCCTATTTTATAGGTTAATGTCATGATAATAATGGTTTCTTAGACGTAGGTGGCACCGCATGGGATCAACTGGATGGAGGCGGATTAAGTTACCAGGACCACTTCTGCGCTTGGAACAAGCCCTTCCAGCTGGCTGGTTTATTGCTGATAAAATCTGGAGCCGGTGAGCGTGGGTCTCGCGGTATCATTGCAGCACTGGGGCCGGATAGGTAAGCCTCCGTATCGTAGTTATCTACACGACGGGGAGTCAAGGCAACTATGGATGAACGAAATCAACAGAATCGCTGAGATAGGTGCCTCACTGATTAAGCATTGGTAACTGTCAGACCAAGTTTACTCATATATACTTTAGATTGATTTAAAACTTCATTTTTAATTTAAAAGGATACCAGTGAAGATCCTTTTTGATAATCTCATGACCAAAATCCCTTAACGTGAGTTTTCGTTCCACTGAGCGTCAGACCCCTTAATAAGATGATCTTCTTGCAATCGTTTTGCGTCTGCGCGTAATCTCTTGCTCTGAAAACGAAAAAACCGCCTTGCAGGGCGGTTTTTCGAAGGTTCTGTGACTGACTGAACCGAGGTAACTGGCTTGGAGGAGCGCAGTCACCAAAACTTGTCCTTTAGGATTTTAGCCTTAACCGGCGCATGACTTCAAGACTAACTCCTCTAAATCAATTACCAGTGGCTGCTGCCAGTGGTGCTTTTGCATGTCTTTCCGGGTTGGACTCAAGACGATAGTTACCGGATAAGGCGCAGCGGTCGGACTGAACGGGGGTTCGTGCATACAGTCCAGCTTGGAGCGAACTGCCTACCGGAACTGAGTGTCAGGCGTGGAATCAGACAAACGCGGCCATAACAGCGGAATGACACCGGTAAACGGAAAGGCAGGAACAGGAGAGCGCACGAGGGAGCCGCCAGGGGGAAACGCCTGGTATCTTTATCGTCCTATCGGCTTCGCCACCACTGATTTTGAGCGTCAGATTTCGTGATGCTTGTGGGGGCGGAGGCCCTGGAAAAACGGCTTTGCCGCGGCCCTCTCACTTACCCTGTTAAGTATCTCCTGGCATCTTCCAGAAATACCCACCGATTCGTACGCATTCCGCCCCTGAACAACCGAGCGTAGCGAGTCGTGAGCGAGGAAGCGGAATATATCCTGTATCACGTATTCTGCTGACGCACCAGTAGCCTTTTTTCTCCTGCCACATGAAGCACTTCACTGACACCCTCATCAGTGCCAACATAGTAAGCGGGTCTACACTCCGCTAGCGCTGAGGTCTGCCTCAGTGAAGAGAGGTCTTATTCATTGACCTAATCGCCCCGATCATCCAGCCAGAAAGTGAGGACACGGTTGATGAGAGCTTTGTTGTAGGTGGACCAGTTGGTGATTTTGAACTTTATTGCCACGGAACGGTCTGCGTTGTCGGGAAGATGCGTAATATTAAATACATTCAAATATGTATCCGCTCATGAGACAATAACCCTGATAAATGCTTCAATAATATTGAAAAAGGAAGAGTATACATATCAACATTTCCGTGTCGCCCTTATTCCCTTTTTTGCGGCATTTTGCCTTCCTGTTTTTGTTCACCCAGAAACGCTGGTGAAAGTAAAAGATGCTGAAGAGATCGGTTGGGTGTAGCGACGAGTTGCATCGAACTGAATATCAACAGCGGTAGAATCCTTGAGAGTTTTCGCCGAAGAACGTTTTCCAATGATGAGCACTTTTAAAGTTCTGCTATGTGGCGCGGTATTATCCCGTATTGACGCCGGGCAAGAGCAACTCGGTCGCCGCATACACTATTCTCAGAATGACTTGGTTGAGTACTCACCAGTCACAGAAAAGCATCTTACGGATGACAGATCAAGTATGCAGGTGTCCATAACCATGAGTGATAACACTGCGGCCAACTTACTTCTGACAACGATCGGAGGACCGAAGGAGCTAACCGCTTTTTGCACGACGTGGGGATCATGTAACTCGCCTTGATCGTTGGGAACCGGAGCTGAATGAAGCCATACCAAACGACGAGCGTGACACCACGATGCCTGTAGCAATGGCAACAACGTTGCGCAAACTATTAACTGGCGAACTACTTACTCTAGCTTCCCGGCAACAATTAATAGACTGGATGGAGGCGGATAAAGTTGCAGGACCACTTCTGCGCTCGGCCCTTCCGGCTGGCTGGTTTATTGCTGATAAATCTGGAGCCGGTGAGCGTGGGTCTCGCGGTATCATTGCAGCACTGGGGCCAGATGGTAAGCCCTCCCGTATCGTAGTTATCTTCACGACGGGGAGTCAGGCAACTATGGATGAACGAAATAGACAGATCGCTGAGATAGGTGCCTCACTGATTAAGCATTGGTAAATTACCGCCTTTGAGTCAGCTGATACCGCTCGCCGCAGCCGAACGACCGAGCGCGCAGCGTTCAGTGAGCGAGGAAGCCTGCATAACGCGAAGTAATCTTTTCGGTTTTAAAGAAAAAGGGCAGGGTGGTGACCCCTTGCCCTTTTTTGCCGGACTGCAGCGGCCGCTACTCATAGGGAGACCAGAAACAAAAAAAGGCCCCCCGTTAGGGAGGCCTTCAATAATTGGACTATCCCTAAACTTCAAAGGACCAAAACGAAAAAAGACGCTTTTCAGCGTCTTATTGCTCGTATTTGGTACCCATTAATATGCGCGCAGCATCTGGAAAACCGAGGCCAAAAGACGTGCGTCTTTGATGCCCGGTTGCGACTCTACAGCAGAATTAAAATCAAGTCCGGCGCAGCCGGTTTGTGCCGCTTCCACGCAGTTATCTGCGCCTGACCCCACCAGAACGTTGCCAAGCGATTGACCATTTAATAGTGACCAGTCAAAACGTTTCCGCTTCCACCCTGGCCGTTGTCTAAAACATATTTATCAACGTGCTGAAACATCAACAAGGGCAGGCAGGAGCAGGGCAGGAGCAGGCAGGGCAGGGCAGGGAGGAGGGCAGGGCAGGGCAGGGCAGGAGGAGGAGGAGGAGGAGAGGAGGAGGAGGAGGAGGAGGCGAGGGGGAGGAGGGCAGGGCAGAGGAGGAGGAGGAGGAGGAGGAGGAGGAGGAGGAGGAGGAGGAGGAGGAGGAGGAGGGGCGGGGAGGAGGAGGGGAGGAGGGAGGGAGGGAGGGAGGAGAGAGGAGGGGAGGAGGAGGGGAGGGAGGGGAGGGAGGGGAGGAGGAGGAGGAGGGGAGGAGGGGCGGGGAGGGGAGGAGGAGGAGGGGGGAGGGGAGGAGGAGGAGGAGGAGGGGGAGGAGAGGGGCGGGCAGGGAGGAGGAGGAGGAGGAGGAGGAGGAGGAGGAGGAGGAGGAGGAGGAGGAGAGGGCGGGGGGGGAGGAGGAGGAGGAGGAGGCGAGGGAGGGGGGGGGGGGGGGGGGGGGGGGGGGGGGGGGGGGGAGAGGGCGGGGCCGGGGGGGGGAGGGGGGGGGGGGGGGGGGGGGGGGGGGGGGGGGGGGGGGGGGGGGGGGGGGGGGGAGGAGGAGGAGGAGGGGAGGGGGGAGGAGGAGGGGCGGGGGAGGGGAGGGGAGGGGGGGGGAGCGGGCGGGGCGGGGAGGAGGAGGAGGGGAGGGAGGGGAGGGGAGGAGGGGGAGGAGCCCCCCCCCCCCCC
+
EFJJCGEA?5..-.66557///1978;666=??:=;66<86751111378,*)*06566))))2347((((9875555++++GHHHFHJJJD>?@CFJJ8880('()?CBA9:9:DBEEJJGJJJHJIEHDAAA@@AB@>>=CDGCGEFGHJJJJI;;;98:;EBIGG63339?>>IJFDJFC;:99<=A?DHJB=??;6ABC@IJGJ><<<JEC==>HFJFJGIHJED==42244CDGGJEJEFGGA@?@50*(.73<EGJJJGBC62;:9:96732228BCAABBEEFEIFAJJJJHFJJGJCJFEHD??>:;;BCA8888?7522000.-/+(()=;;;A@GECDJHJD:99899979:HJJJGEDJJJJHJJCEABFCB9GEIA999;8965532,62421227<?;<>=?>>>>@<,<>><6333>@;;;9;;<B55553112;<::DBFEHDGJIJGJJEFDCDGJJJFF90033JEEEFEGDD><<;9@@JJJJJDIJGJJJIIGGIHJ6GD@9::9<JFI>?:>B62+%%&'*,'&&'%&''/00?5FHJGJHIEFA77796777;=>666.--3F424)85('$$$#$##%&%%%&)&&$&&''&'''76...++++,&&&&*))0;3&&&'&%%%''4/,,,,**+4745---/52.'&&*/1//136554732)))('''%%$#$$%&')))*%%$&)(((')))*.)/1062&%%'&%%#%&%&&123-((&&'$$&'''(+-13@>>?=@BBHJJFIFJJJJFIGDBCDIEFIHJGJJJGEA=2---57@A;:;GHFHA@ABEJFHFEAA@ADECCDG=;;<JFJ:999:BBADJIEJJIJEFFIA6666::;512A>267>=AADFJHFJE==;<<5066+%&&-000(()2==??AAFGFGEEFJHJEF6661---/367+*()*(''(%%%)+22449@@?DHC87768.331465)))++++06AACFG....8::BCCGDDGE??A7FA?0**CEJHGJFJE=888FEFC@5566+=4445=:*****..7*))(*)()*.'&&%-())*,,9<=?>?AD55555GEF<<<EG888CJCABAA:/..-0.-'&&&+.0,*'&&&&,05634>8555><8=68>CBDIJJJHFJJE9164(%%%(*:9:<7:9:;6.--4:988000111113135;<?JJHJFD7660-----...,,-49//.+*++%&%&&'&%$$&&%&,,21(1((''''44=?JCBA>;/-*''))%&*'''&(++++)***./01''(('&%%)*(''.232++''%&&'59=?@IFFIFEJD***))((-)*++07;<>DD>=<=;;33343333==DDFJ@??>;5229789677545&&&$'$$$&&&&(((((13())@8888CF<::;<<+*++99=?2(('*'(7<>>A@@>=>?IJJJE558?-+++(&%('443593336446:44336443233(&&)*24>>AFBBCBCCA@@BDDCGHGGF?=<7679;:<:6664+'''(1...3.@BJ666588=FFJJJCEF<;:96.--'&%$&%%/1,((')++.6><==;;:+++.78;?>==>IGHEEE@:<JJJEGDGJHJ;:9:?B7873358;;=:979:<AB712<?<76<++,+-)&')(,****,,,5<30,-.45654.///<;976:9:;992/362,**.8EDFCDA@@AG>=1122444211+9**)+=C=911/0,,-/'&&(%&<>@ADGHFEHDFB@BBJEJJHJGJC>>>?ID7775775342++,,+/,'((((((4(((.263<<3333::::EFDIH@EAEEGFEDHJGHDJC>?ABEBBADBED=@><???????@J>>=?FBC:99B:21338898:6771575@=<<<?;;?=:85576;;52996D=DA@@@A98,,.'&&''&&'02596))*C@61001567799968==9878=63476;<>DFGJIC=8;'J6C??;842*0./6::AA??>@C5333?;<<=FGHGJJJJJGGICE@@ABBADCGGJ?BBBFA6(&&'0/-+***)//,,,,('')--+*&%'*+/2002>>:57@JGGB;90/)()*,12348=8<('''0/,+++.-1*(().*0009955>>;4///2261/,-39<5//0AC>66659('.1-*(((&%'%%%%*2266::;:,,,<=C@7756.30.,+*+220(''(+42'%%%%$$#$$%'1689::;62)).&&3/($$%'((')(*-''%%%&(,1-5,64)''+10+)(((+&&&6:87877=>-'&'0.,*(*)(),-%%((+,,)(())6510+*('(&&'&')-2274../14&%&''')(+***45JABIFEHJHDHBA@AC;;<4379845:,++07++.11003:832212&&&'../))))*)))-./,,+?FB@@@@A++**1;A@ACA<0***;<?=2266,/..'%$$$$%$$$$&'''../092-'&+226<488:8HC>??>/,).)))'(.6:78:6777<;;;A><>>?IHGJB;;;<=<<<->AACBADC@AA;==>'&&&<B;<::GJJJHDCDCACDEDHDCC??EA9977:;00/***));:@@<<<;7778?96666JFHJJJJGGJGFF???@JJJJJJJJJJJCB;;978@A@A@?E76677JJGDEFFFBC?;'&&&'+((88>ACFGJ?IHGGEJ>EEJBGEGJFJJJDJHIB>>>EJHEJJEB<2009?434;@>))))122;GHFJJJHGFJJGJFFD@;9:>>B>;;;<6593*)11)((&&%%%$##$$#$$%$$$%$$#%'((*799876,+'&&'(++**)''''$'166446666310)''(,22./00311188?;ABDFJ====FGJJ((((JJJJ?>;88////=>@CDFDDFEJCC<:;377::*))'''&+++&''*((&&&&**16>;;;9<<<:999A:77667//77788786)***%%%%&%'&'3;;>?@JJGGJJJJJJ?@>>B@A5210)(1,,+-(%%$%%)%%&&&%+***+2;BBCIFEGEHGFE;BA///(())),*+*2501*,35000//0(''(***-,,)*())36<ABCCDJJFFD=JGD??>?545///3BJHJHJJCC99@?7666@A<=?>>?ABCHGJJJHJIFCEEDJFJFJGGJGJJJIEIFGJJJB@A@GGEDE5555JBAABJFEFJGJI@@@DJEJIJ>==>FFGHJJFEEHJJJBBCHIEJJECB====HJEGJHJFBCCF<<7,>;>@?5556BEIG;:;;DDB@85-00-.43766D@AA>@<<EEEHGIIHJJJGHJJHA@>HJJB;;IJJJJJJJJHJJJJJJIJEGDIGEFFIJHJGGDFIIJ@@?@GEGEIJJFJJJJFJJHIHDGBF@ACAD@555CD989988==<<;<<;:,,-,9;>;;;76663410(&&&++1'''A:7455;=?===>>?:::;@????ADGH@<;<54463+++(&&*-+++17;8778GHDEJJIHJHHJEGIJJJGJJFJHCDBAB:''''&(((00?DEFGDFD812426554'&&'0'&&'*)('''*3111-''&%&&'0034458CJEEBAC@<==>@@ECC@A@764/,-464239CJJJIJJGGJJJJEJJB??JE987-*))))),)*+,.-+*,5////22233:8888;:<-++'''&(+((*4.;78:7677IEEGJJJJGGDBFJHDA:88...EIIEB=A90'&&(*')**23667;;@GCJIDDECJGEJIJJI:::BA;;<>JHEDGFEEDDJGJGGE88768+((&&&%%&'///45546,'''',,110011112122((((49733377655668:977544334656579:::96673)('(*(())++*++1476100/21238642353443431223664534,*+)&%%%%-)*273322100/1221***,&%$$%%%'&%$-3---,+/679871000134420-*)*+-,,-1241-,,-/35300/.//-102345654544420//1200,,-35,+****'-,,00/0..//33.&$&$%%%$$%%(&&&%%%&%%%%%,)*'$&(+('*)'%'(('&&&&'%%%')'+,*++'%%&&&%%&&&%%%&)%%%&)/22421320.,))++*%%)('('')+*,*-,*+,&$&&(+,,../**(((*-*('(+(&%%%*+,0-1/0,,-./-01041..2/,('+.,49;FJEHFE@<3,+)()&)('&()))%''(**-00.21/022///542-.-*-+(&++)+--)&+,****))++2-*,-(')((++-.*++-+++*--./-*),--+*,,-.+(*1122110321.-)+*&&&&&%&'.--,-+.-/1355///,-.++.,'(*/--1/---,-00,0)0/-,)))'''%&*-)&%%((''',/.//00062/--)(+)*)''''((*433876:;8<;:;@BA?@B<9)&'-)()*(%%'(((()()(''''*-+,+*((&()%0114-*.--+-/1258<=@BB@?=;>FJFCGHJHHGCDFE<,('%%$%*+//,'(&(),+)(),)&&'),()*135444333431000123*+-038?ABDIJJJJFCBCBDB=<CJJJJ0(%%&&&(&&*1///14660/-,**))+()((,,))**/////)*)'('&&(&%&&&*(''+)(('&&*,****$$&&'))')()()'*('&''*((&&'&%%$&''&&%&&(***&%$$0258;=>><:5(##
@Glass_T7V_18_D3_14_3_22
ACCTCAATCCCTTTAAATTAAAAACTGAAGTTTTAAATCAATCTAAAGTATATATGAGTAAACTTGGTCTGACAGTTACCAATGCTTAATCAGTCAGGCGCCTCTATCTCAGCAATCTGTCTATTTCGTTCATCCATAGTTGCCTGACTCCCCCGTAGTGTAGATAACTACGATACGGGAGGGCTTACCATATTGGCCCCAGTGCTGCAATGATACCGCGAGACCCACGCTCACCGGCTCCAGATTTATCAGCAATAAACCAGCCAGCCGGAAGGGCCGAGCGCAGAAGTGGTCCTGCAACTTTATCCGCCTCCATCCAGTCTATTCCATGGTGCCACCTGACGTCTAGAAAACCATTATTATCATGACATTAACCTATAAAAATAGGCGTATCACGAGGCAGAATTTCAGATAAAAAAAATCCTTAGCTTTCGCTAAGGATGATTTCTGGAATTCGCGGCCGCTTCTAGAGTAACAGCTAGCTAATCCTAGGGACTATGCTAGCTACTAGAGAACTTTTCGGATCAAGCTATGAAGGACGCACAAAGAGGGAACTAAACACTTTACTAGAGAAAGAGGAGAAATACTCATGGGTCAAAGTAGCGATGAAGCCAACGCTCCCGTTGCAGGGCAGTTTGCGCTTCCCTGAGTGCCACCTTTGGCTTAGGGGATCGCGTACGCAAGAAATCTGGTGCCGCTTGGCAGGGTCAAGTCGTCGGTTGGTATTGCACAAAACTCACTCCTGAAGGCTATGCGGTCGAGTCCGATCCTAGGCTCAGTGCAAATTTATCCTGTGGCTGCACTTGAACGTGTGGCCTCGTCACTCGGTACCAAATTCCAGAAAAGAGCCTCCCGAAAGGGGGGCCTTTTTTCGTTTTCGTGCCGCATCCACCTGTGCGGACCTCGGTACCAAATTCCAGGAAAAAGAGACGCTTTCGAGCGTCTTTTTCGTTTTCTGGTCCATCGAGTGGCGCGCTTAGTTCCTCGTTTTCTCTCGTTGGAAGAAGGAACGAGAAACTAAATACTAGAGTCACACAGGACTACTAGATGATGCAAACCGTTTTAGCGAAAATCGTCGCAGCAGGGCGATTTGGGTAGAAGCTCCGCAAACAGCAGCAACCGCTGGCCAGTTTTCAGAATGAGGTTCAGCCGAGCACGCGACATTTTTATGATGCGCTACAGGGTGCGCGCACGGCGTTTATTCTGGAGTGCAAGAAAGCGTCGCCGTCAAAAGGCGTAATCCGTGATGATTTCAATCCGGCGCGCATTGCCGCCGTTTGTCAAACATTACGCTTCGGCAATTTCGGTGCTGACTGATGAGAAATATTTTCAGGGGAGCTTTAATTTCCTCCCCATCGTCAGCCAAATCGCCCCGCAGCCGATTTTATGTAAC
+
-./5'&&')/0.6:3/-*-(&&',+'%%'=;<<CACFJECEGBECCFEIDBCCHF?>>BBHJEDD>>?@FJHFEHFFFGEDCB;<9*&&&'(((()(((***+&%'(%&&&))***+-,1+*24:>5(&&&::@@;B5444:;;;::;;++..10*''''EFFFB@EDEEJ99:>CHJJJHFFAGF53212**($$%%&&&,,-.../...04424435111497410//3569CDFDDEC>?EFFGCGFFGDHGFJJJJJJIHB>>>@AIDCBCFGI8754++(&&&'(()*+++++<<=?JHFJDJ@AB?AB2DHJJJHJJJJFJJJJFJJF@?@?FIJJJAA@@7**;759CABFJCCFCGIJGGJJFFIJFIJFHEHIJJHHJHIFDDDIHHJJJJJJHJHGJJDGDFI<;<=EJJJJJEEGBCBCCIFGGJFJIHHJ7666E>>:?BA@=0/0)*)+*)(+)*,,-,-)))*,((&%%&(&&&$$$%&(77644535-+(''*++.02;=<9=>:*('&*,--.:@>?>>@<4//.)()((**65:BA86668BJGBBDJ?:76**99HJFGDCDIFCDCA>9&%%&112/,-/490000DFEJJFIJJIJJJJJJHCGFIC:<??FBBBAJEIBB@>;AAA=>=DCEG=<<>B2''''2;;<@A@4122*)))0048:>C@99789;8973112,,.9:;<?;;6374356=?>@;;<;>>?CBA32113855BDDGJCCFJHFGGJFIJGA944551-''&$&'%$$&*)))+5E===>JJBBAAEFJFJHGJJEFE@99:;0001,('''$$$&'))0131013,-4*9.21('&766&&(&(*+,)024DJGJEA:97<B>B<1/0.=?.,,'&&'0''''1112<;GJHHFJJFJ>===DA411111,+,.((;AGGEDFJGIGFJJACJJJJGDJDEE;875:D0+++337ADEDBDGJGJJJEECA567>@HBCB@?DH62--8899<=?ABAA/'&,&31115445888DFFJGDHDCD@B@=D@?>?>??@>?AHIFHJIJJJJFGCCDJ????;;?DB/((((*))&&&'&$(22772335:-,,-*)'))04<DF3222?>>GEJGGJDDED6552=721//06687:<=1112AADCDDCFDBAC=8888HGJIJJJJJJIJEHCCDG?<;<:?8766=>;:9656,53356>65559:<JB@876566<C9888JGIDEG))))@6666=....61///+)%%%&'&'()-))7487.*)/,+%$$%)*,-,66788;;;=AA?BBADIFDDA@AC:++++2233BHDFEJJ...2BJJHJEJG=<<=@;;7////0<=>@?BBACIJGJA***+>>EEFJDC<;850/6552-'
@Glass_T7V_18_D3_14_3_23
CCAGCGGAGCGAACTGTATCCGGAACTGAGTGTCAGGCGTGGAATGAGACAAACGCGGCCATAACGAGCGGAATGACACCGGTAAACCGAAAGGCAGGAACAGGAGAGCGCACGAGGGAGCCGGCAGAAAGGAAACGCCTGGTATCTTTATAGTCCTGTCGGGTTTCGCCACCACTGATTTGAGCGTCAGATTTCGTGATGCTTGTCAGGGGGGCGGAGCCTATGGAAAAACGGCCTTGCCGCGGCCCTCTCACTTCCCTGTTAGTATTTGTTCTTCCTGGCATCTTCAGGGAATTGCGCCCCGTTCGTAAGCCATTTCCGCTCGCCGCAGTCGAACGACCGAGCGTAGCGAGTCAGTGAGCGAGGAAGCGGAATATATCCTGTATCACATATTCTGCTGACGCACCGGTGCAGCCTTTTTTCTCCTGCCACATGAAGCACTTCACTGACACCCTCATCAGTGCCAACATCGTAAGCCAGTATTCACTCCGCTAGCGCTGGTCTACACCGTGAAGAAGGTGTTGCTGACTCATACCAGGCCTGAATCGCCCCATCATCCAGCCAGAAAGTGAGGGAGCCACGGTTGATGAGAGCTTTGTTGTAGGTGGACCAGTTGGTGATTTTGAACTTTTGCTTTGCCACGGAACGGTCTGCGTTGTCGGGAAGATGCGTGATCTAAATACATTCAAATATGTATCCGCTCATGAGACAATAACCCTGATAAATGCTTCAATAATATTGAAAAAGGAAGACGTATTCAACGTTCCGTGTGTCGCCCTTATTCCTTTGCGGCATTTTGCCTTACCCTGTTTTTGCTCACCCAGAAACGCTGGTGAAAGTAAAAGATGCTGAAGATCAGTTGGGTGCACGAGTGGGTTACATCGAACTGGATCTACCAACAGCGGTAAGATCCTTGAGAGTTTTCGCCCCGAAGAACGTTTTTCCAATGATGAGCACTTTTAAAGTTCTGCTATGTGGCGCGGTATTATCCGTATTGACGCCGGGCAAGAGCAACTCGGTCGCCGCATACACTATTCTCAGAATGACTTGGTTGAGTACTCACCAGTCACAGAAAAGCATCTTACGGATGGCATGACAGTGGATTATTGCAGTGCTGCCATAACCATGAGTGATAACACTGCGGCCAACTTACTTCTGACAACGATCGGAGGACCCGAAGGAGCTAACCGCTTTTTTGCACAACATGGGGGATCATGTAACTCGCCTTGATCGTTGGGAACCGGAGCTGTAATGAAGCCATACCAAACGACGAGCGTGACACCACGATGCCTGTAGCGATGAGACAAGTTTTGCGCAAACTATTAACTGGCGAACTACTTACTCTAGCTTCCGGCAACAATTAATAGACTGGATGGAGGCGGATAAAGTTGCAGGACCACTTCTGCGCTCGGCCCTTCCGGCTGGCTGGTTTATTGCTGATAAATCTGGAGCCGGTGAGCGTGGGTCTCGCGGTATCATTGCAGCACTGGGGCCAGATGGTAAGCCCTCCCGTATCGTAGTTATCTACACGACGGGGAGTCAGGCAACTATGGATGAACGAAATAGACAGATCGCTGAGATAGGTGCCTCACTGATTAAGCATTGGTAAATTACACCTTGATGTGAGCTGATATTCGCTAGCAGCAGCACGACAGCAGCAACTGGGTACATCGCGAAGTAATCTTTTCGGTTTTAAAGAAAAAGGGCAGGGTGGTGACGCCTCCTTTTACCGGACTGCAGCGGCCGCTACTAGTAGGGAGACCAGAAACAAAAAACCGCCCCGTTAGGGAGGCCTTCAATAATTGGACTATCCCCTAAACTTCAAAGGACCAAAACGAAAAAAGACGCTTTTCAGCGTACTATTGTTAGTCTTGATCCGAGTTATTAATATGCGCGCAGCGTCTGGAAAACCGAGGCCAAAAGACGTGCGTCTTTGATGCCCGGTTGCGACTCTACAGCAGAATTAAAATCAAGTCCGGCGCAGCCGGTTTGTGCCGCTTCCACGCAGTTATCTGCGCCTAAGCCCCCCGCCAGCAGAACGTTGCCAAGCGATTGACCATTTAATAGTGACCAGTCAAAACATTGGCTTCCACCCTGGCCGTTGTCTAAAACATATTTATCAACGTGCTGAAACTCGCGGGCGGGCAGGGTTTCACCGACGCTTAATCTCCAGATGGCAACATGTGCTGGCAGAGCTTCACGCAGCGTATCGATATGCCGCTGTTCTTCGTTCCATGCAGTTGCACTGCCGCCAGCGATAACACCTTTAGCTTTGTCCACCACATCGGCAATATCGTGATTGCGGAACACGCCAACATACTGCAACGGTGCCGCAGCCATCACTTCCTGCGCCTGTTCAACGTTGACGCAACGCGGTGATGTCGCAACAAAAATCAACCCACCGTAAATCGCGCCCGCGTCATAAGCTGCTTTAGCATCTTGCCCACGCGTCAGGCCACATACTTTATTCTCACCCAGCAACACCCGGCGCACGGCGGCGTGCAAATCGTCATGGGCCATCAACGCCAAACGATCAGAAAACCGTTAGCGAAGTGGCTTAACTCGCGCACCTGAGCGTAAGTATTGATGCGGATTCGCTGATTACCGTCACGTTGTGCCCCAGTTTCGGCGCAAGCTCGCGGGTACGGTTGAGATCAATCGACAAATCACGCAGATCGCGGTTGTTGATGCCAACGACCTTTGCTCCCAATGCAATGGCGCGCTCCTGTTCCTCTTCATTACTGACTTCGGTCAGCACCCCCATCTCCAGACTGTGAGCGACGAGGCGGGGCAGACTGGCGATATTGGTCGTCATCCAGTACTGAAAGCATTAATAAGCAGGCATCGGCCTGGTGATGGCGCGCAGATAGATCTGGTAAGGGTCGATAATGAAGTCTTTACATAAAATCGGCTGCGGGGCGATTTGGCTGACGATGGGGAGGAAATTAAAGCTGCCTGAAAATATTTCTCATCAGTCAGCACCGAAATTGCCGAAGCGTAATGCTTATAAATGGCGGCAATGCATGCGTACTGGATCGAAATCATCACGGATCACGCCTTTTGACGGCGACGCTTTCTTGCACTCCAGAATAAACGCCGTGCGCACCCTGTAGCGCATCATAAAAATGTCGCGTGCTCGGCTGAACCTCATTCTGAAAACTGGCCAGCGGTTGCTGCTGTTTGCGGGCTTCTACCCAAATCGCCTTGTCTGCGACGATTTTCGCTAAAACGGTTTGCATCATCTAGTAGTCCTGTGTGACTCTAGTATTTAGTTTCTCGTTTCTTCTTCTTCCAACGAGAGAAAACGAGGAACTAAGCGCGCCACTCAATAAACCAAACGAAAAAAGACGCTCGAAAGCGTCTCTTTTATGAAAGTCGGTACCGAGGTCCGCACAGGTGGATGCGGACCAAAACAAAAAAGGCCCCCCTTTCGGGAGGCCTCTTTTCTGGAATTTGGTACCGAGTTATTAGGCCACACGTTCAAGTGCAGGACCCACAGGATAAATTTGCACTGAGCCTGGGTGGGATTCGGACTCGACCGCATAGCTTCAGGAGTGGACTCTGCAATACCAACCGACGACTTGACCCTGCCAAGCGGCACCAGATTTCTTGCGTACGCAATCCCCTAAGCCGGACACTAGGGGAAGCGCAAACTGCCCTGCAACGGGAGCGTTGGCTTCATCGCTACTTTGACCCATCTAGTATTTCTCCTCTTTCTCTAGTAAAGTGTTGCTTAGTTCCCTCTTTCGTCCTTCATAGCTTAATCCGAAAAGTTCTCTAGTAGCTAGCATAGTCCCTAGGACTGAGCTAGCTGTCAACTGTAGAAGCGGCCGCGAATTCCAGAAATCATCCTTAGCGAAAGCTAAGGGACTTTTTTATCTGAAATTCTGCCTCGTGATACGCCTATTTTTATAGGTTAATGTCATGATAATAATGGTTTCTTCAACGTCAGGTGGCACCATGGAATAGACTGGATGGAGGCGGATAAAGTTACAGGACCACTTTTGCGCTCGGCCCTTCCGGCTGGCTGGTTTATTGCTGATAAATCTGGAGCCGGTGAGTGGGTCTCGCGGTATCATTGCAGCACTGGGGCCAGATGGTAAGCCCTCCCGTATCGTAGTTATCTACACGACGGGGAGTCAGGCAACTATGGATGAACGAAATAGACAGATCGCTGAGATAGGTGCCTCACTGATTAAGCATTGGTAACTGTCAGACCAAGTTTACTCATATATACTTTAGATTGATTTAAAACTTCATTTTTAATTTAAAAGGATCTAGGTGAAGATCCTTTTTGATAATCTCATGACCAAAATCCCTTAACGTGAGTTTTCGTTCCACTGAGCGTCAGGACCCCCTTAATAAGATGATCTTCTTGAGATCGTTTTGGTCTGCGCGTAATCTCTTGCTCTGAAAACGAAAAAACCGCCTTGCAGGGCGGTTTTTCGAAGGTTCTCTGAGCTACCAACTCTTTGAACCGAGGTAACTGGCTTGGAGGAGCGCAGTCACCAAAACTTGTCCTTTCAGTTTAGCCTTAACCGGCGCATGACTTCAAGACTAACTCCTCTAAATCAATTACCAGTGGCTGCTGCAGATGATATTTGCATGTCTTTCCGGGTTGCGACTCAAGACGATAGTTACCGGATAAGGCGCAGCGGTCGAGCTGAACGGGGGGTTCA
+
%%$&&$#$+''$'&)*)$$%%&:?CGJ????HJEHGGJJJJHGJE865776888++++0.,,'((+(())..>CDGEGJDBAHGJJJJIJJGJJJD>@?@@A?@@GJGJGJDD??A@7544/-*&'----,-+/2*((()+,,.002357=;9:8:9:GEAABCIJIEDDEJHJJIBBAABBFDDHHGGHFJFFDCF@ABCED7552.,,-C?<=?@>=98<33))))+522387//:/<BCFAADEGC@?<=BFEFJJFIJG5435497)'''+3*+4000898:G;**,+,-,+(%&'35::AD<=<DFHJJJJIHFJJJHFDDC====>>=>>?;;;;677<@?5447423*)*+/05588<<;HDCCCDDEFE0-.../8;?AGJGJHDCIGIIGJJJFJJIJGHJJJCDB?97:99>::222120()78?AABE>>=>EBB>>CCCHHJJIFEFDGFHJJ???22('((//03,'&'/0++..018;A644445+%$&'('&'*)+6?FIIGJIJJDIJJJJJJJAAJGFGJJJIJJBJJJJGJHJJJJJJGJJIHJJJJFIJJJCBAB?8>66<?998<989''''>?AAJIHGEJGJGJECCBFD;=>=IJ3333@:111...7JCJABD<EEEJDGJIHIJGHJJIJGGDF<;;;GJEABAJEJ====AABJHJIJEFJJHJIJGG?>?666?@>;;11002/113;ADCEFDGJIJJJEHJJJHJGJFHDA===<932/,/-&%%%'))',%%%11/1-4>=0=;:<=?JD9***+),72>FGEJJIJIFDCB=(''*+5/---444433<<<@FIDFEGIJIIHHIGJJJCDGJIADBC77@B?<;:3222////1'''(,-106@BCFGGIFGECCJJIDJ@8-.)(%&'?B?CDA<<:6552;8:GDIDBFD?>>;9*,@AEEHJCABFF?998>>=?@BCCDEDCBJJJGIJ>>>@HJH?AAB=<;<>;<;;>:46442=??HJJJECBADGICA?A??52*+++CJJFHHJJJJJJIJJJIJHF=33442))))3&))*+))'''+*+3=?CDDHJECEJJHJGGDA@=89556:CBC===>A552*)*+,,./,-++*,5666744BEJHHEDDFJJIJHFIAAB<=<<CAABB@G3/++*@FFJFED////BCEC<;981'22:;<;:;=@AEJJGJJFGGFI@B>>@9989=DJGJJHJDI88GDBAHDFGBDFEBBA===JGFIGF><;;80//2***+0212----787,++,42477BCC1000EGGGFJJJJIFJD,++*%%%%('%&',**688CA@:D;:98;HHIJJIJJEDDB<6-.-)*)0003-/.2(A>BFCED99985556:::9*))DFEEJDCCCGDGHDJGJJJJG@AAAIJHJIJJGEEDECED?ADJGFIGHJJIHJGHJJGJIIJJFGGEJJJJHJGHFHJIJDEGGBCBF??BCGJHEHJJGEFDJDBDCIIDIFJHIJFIIFGDIJJHEGE554,ADFFBC////JJIJJJHE:9:9JJGFCADFIJJ8888JEGBEDDGDC-,,885///../..>?C;::?A=;:9532348???@FEHEGG?@?:BADD@<://&&&&'$%&%&%%%&'(./,*'%$&'&%%%&('()(*'&&$%%$$'&$#########$%%&056@ABDHCEDDG9667AFJA?F<;7JJGA@AD=>?@C,,,+++&&&($&-.96455131///056>@DCH???>D>:349<DJIEDHEA@?@C>7676(&&+/037?=>?99:@JDHEBCG0///962789::=?FGEHJJBBEEEDDJGJEIEJG?;?HE:;:BJJJJHIFGEFEHEFED=<30('&'%%%#%)&%&%4342.668?<>@AHGGGEECCBCGEJGEGGIJJJJJJDGEDEF@5:AIEGB@A5433478557<;8:3+**+/...3437>AJJJJFGIJIIDFEJ98888@?==??A@ACC53332./+++***'';:BEJBBBAA@BA>=?>@AEEIGCF@@CBGDEEECCDDG>>?=FJDDFJDCFFJHJEA@?>9997665///**)(&&'-0&%%$##%*&')11/-45CECBCBC3222>EFCABDGGGGJBAAAA6522:BB=>==C?@FJIJJIFCBHCHIG///.22,++))*+)*(()*-0067GEGDCEC<=DJJJJJJJJFI?==?ACDDDD>=7111//,,----;<<<>81**1244?JJ@?BCJJJJIJJHJJJHJJGIJHDD>?>=;<'CAHJJJJJIJJJHJJD@?BCE??>?55547778>FHEHGGDDFC@AAJJIC@@AHIJHHJJJEDEFGJHJJJHJIJIJGJCCDBCE....CCBFGEGJJHIIHJHJJJJHJJJDCD@AA@DEIFJHJHFJHJJJIJGJJII?>76767:99<<D@??AHJC<<=979==<;;:AB;;10034BBCDHE??>ADFFJIAGEBE>=<==<A74665558@DCJJHHBBGEIHGJHJG@@@@>>>?J::::@<<2111275('')'&&(...:BEDEBJGJJGJJJJFJJJJJJJHJA>>=A??@@==<;<<GJFJFJI@@A:8();DJGIJJJGJJJJJHJGIJDFJFH<<97798?ADCD@BJIHFFEDCDI@BJJGFAA?<2,,,9:=::9888=----76668667@AB=?EEGECA>>EJC=;=BBDC@IB:@A==>:;;?FEBC>>>9::9@//-7></95558>:CC>AAADA@:,+++8+++&''')//7///33;=::::22457664-./00/./.,**((',@EJFHJF@@AABA@BDCDBCCB@>;;<FHIDCF===<<<=CEGFGJFBBACGDC8))))))'(''&&&((%&&,...BGJCJHBFFEDCJHBJJIA>@A6///0;>CJJCBB@DJE>><::5222321/23.+'''*11GEAB<=74?5<<:22((*(?@=>=B:<<22956;55565,,,***(,,-9><=CBBBDF@?5454/-.-9=>AFJHJCDB;;<;A()$$%('*++79<>731461///19112>CDBAB>>@<<<=EIFJFGEFFEEG999==>>==E>CHJJBDJFGIEAC?8+-))*2=;B00CHGCCBDHBA@FIFEDDDB99IJJHJJJGJH@B7777BDFJJJJJJJDIHJJHGJEEJGIJJEDJ?543+7132(;=;?<;>>CICAFJJJJGGECAABEFFBBAAJJDDCF?@JJJFEGFJJJIJJIJIJHIEDDDEEFIJJIIJJJIGDDCAEEC999964?>AJJHGJF@EF@BF7JCJF;<;;<AAHHEFED@==A@>:983322/',,-((('&&)-.,,,,*'-:>??AB>>>?ABAIJE9999++*//.///1233-)(%&('&&''0566>>??@@@EDACJB>64366DGB>+*+?CECBAABAJ9:;H@>>GJIGFFF=<:665>>EC<><<;>D>??<<<<DCFDBCCJJEHGCEEE?CDBA00&&&%%(''32122HHDDDBBBBEFF54.)));;?D@?@GDB=;867=?>>@@@F;;:98('&&''/0.-&&%*''')9;?ACA>=>>;;;:?>B?,9:<=<?ABCEJJGJJJJIJHF>>=?BA@JEE99AC654:<=FJ97550)('&&%&$&'.FFJ=7775888CB@@@=;<66FBCCGJF@B@>>>><8:;><<=?DEJ?;GJFJHIGFJJGHJJJJJHGJC?@J?EBACEDBC>9CBA=4.-.-8987>><557,(()-9<=7BDEDEAB1101=:;;AJJHHGJHGIHIFFE@/.14644546::665-,,)(()8::::<D=//.2&&&'.;<DDEDD<<<<>><81,.()*7-++,,49369*))8712)''(&''')6<>A@B@BDFJEIJHHJJGDJEHIHJJIIJHGJEIJJJJJGGFIIGBDFDDCEDCDEJFJJJBABAFH?:44445E::::>?@=;;945BBFJH?>>>A>=>?AIEEHEHGBD??>984&'&'016;100/)((*..11***-2-.+,68?BJFEGGJJHJJIGHGHHJJGCAACJJGFGD@:983-,*+9<>?@@CAA@@EJJGIJJGIJHJIGID>JFCBBEFCC@FFJJJHD9952@@CEHJIJ@@AAD@?>@A::::<<HJFDIEEDGDDEDEHEEDHEJFH91057.---,,,++667FHCCDGHFFDDA?@@HJFJJHDB@BDJDDDGFEFFGEB>>?FEGIJJJJJJJJBCBCAE4201A?GDJC@>?@A=HJJDCDCEGAHJJHGEIJHEF@FGABHDA@@BBDD=::9:2:=?@<<<222/0//479FBAABEIFIJJHGIJFEGIJHIJJ666728005488911104.**.,0>?4/2=@=::=))))<:222./...++,/24(()0611113@@@@==::>@8989BB@DJJ;::=JJJJGDDDEIDG<<@AJ@@@>?@C=7653-,.+.&&$$$.23444=<?98987>@?EAJGJJIJHFDECCJJJJIAAJ<<=DFFHEGEEFIIJJHJH?=:<<3*(()?=FBCA;30049>>;:;;@@>96.--./0426IGJHJIJABJJJHJHGHJGGGJJGJJJCA@>(&&%%%%$',/23<<HEBABC<9.,,'-1+''(-,,--10056322333307775456=31////00)(''&&'222211991+)'%
@Glass_T7V_18_D3_14_3_24
TCCCCTCCGTAAAAGAACGTTTCCGCGCGTTTTAGGCGTACCAATTATTCAACGTCGCCAGTTGCTTGGTGTACTGGTGGTACAGCAACGAGAGTTGCGCCAGTATGACGAAAGTGAAGAATCCTTCCTGGTGACGCTTGCCACCCAGATGGCAGCTATTCTTTCTCAGTCGCAGTTGACTGCCTTGTTTGGGCAATATCGCCAGACGCGAATCCGCGCATTACCGGCAGCACCTGGTGTGGCGATTGCCGAAGGCTGGCAGGATGCCACGTTACCTTTAATGGAACAGGTGTATCAGGCATCAACGCTGGATCCGGCTCTGAACGCGAACGACTGACCGGGGCGCTGGAAGAAGCGGCAAACGAGTTCGCCGCTACAGCAAACGCTTTGCCGCCGGTGCACAAAAAGAAACGGCGGCTATTTTCGATCTTTACTCGCACCTGCTTTCGGACACCCGGCTGCGTCGCGAATTGTTTGCCGAGGTTGATAAAGGCTCGGTGGCAGAGTGGGCGGTAAAAACGGTCATTGAAAAATTTGCCGAACAGTTTGCCGCGCTAAGTGATAACTATCTCAAAGAGCGGGCTGGCGATTTACGTGCGCTGGGTCAGCGATTGCTGTTTTCATCTTGATGACGCTAATCAAGGGCCGAACGCCTGGCCGGAACGTTTCATTCTGGTGGCGAATGAACTGTCAGCAACGAGCTTACTCCTTTGCCAGGATCGCTTAGTCGGTGTTGTCGTGCGAGATGGCGCAGCCAACTCCCATGCTGCGATCATGGTACGTGCGCTGGGGATCCCTACCGTGATGGGCGCGGATATTCAGCCTTCGGTGCTGCATCGTAGGACGCTGATCGTTGATGGCTATCGCGGTGAATTGCTGGTCGATCCGGACCGGTACTGCTGCAAGAATATCAGCGGCTAAATTCGTGAAGAGATTGAGCTTAGCCGTCTGGCG
+
)*+688::8;7667:.+.5:?=:?<=A@FF=DA;;;JIIJJIEFCEFAA411189<---,-GCDJJEEGIJJI:9668561*)'''&'''006476/555AACCIEFEJCDEJJHGBB>>=;<D@C;=JHJJJJIIIHG==<;532/0/03BI>>=C>>FIHJC@B>?BCFFGHJJJHJJJJJJJJC54338>FFEHFDFACCBJJGJGIFJGJJGC;@>>?ADA>BGGJGIJGJJJJJJHIJIJJJJIICBADJFIHIJGJAJGFHFGJIEGHDEBBHFJJJJHJJJJJJJJFHJGJJJJJIGHHCBB<>;:;95534(((*+82111G@7779;9999;=JHEBD;999@BGGJEJGEFJD97688+:;??DF;98:DCJJJGJJJJIJJJGJFJIHFAA@@GJJJJJJJDCDCFEHIEGBA>-,,,CBBCJJJJGJJIJGJGJBCEHGJJJEH???@JJIJIJDFFHJJI=D?2JJJJIJJJHEJHJIHIEJIECCDJIJFIJJJJIJFBFCEFHEEEDJ2001<=@HJFC@?@@H@FJJJJJJGJJIEFGDIJHHJIHJJJJGHIJJIJJJJJJIIJJGIJJJJGJHJJJJFJHJJJJJJJJIJJHHJGJDDDDC<@@CCEHEBJJJIIJGJGIJCDFDJHDI=<<@CDDABGEC>?9DBDDF80('')*++,0.(%$&''***/00(''*'(('(%&(.('(&&%%%$&+'**+79656>GFFHJIJJJJJJJJHJJJJJFJBADJJGIFGHJJJHHEBJJHJID4333<<<=CDIGJEJDEB333=@<>DDB54322269:;;CGC::99;99==>@FIJEHJJJGJJJJJB>><@@AJIGIA@??***&%&8;;ABDFFJJGEJGFGJHHI...*((()*)))*+)*+45558BBEFFFFJIJHHGJJBAAA310/2(&&&36B?96775443441-.0(&%'()+'
@Glass_T7V_18_D3_14_3_25
TCCGGCATCAATACTTACGCTCCAGGTGCCAGTCAGCCACTTCGCTAACGGTTTTATTGATTGGTTGGGCCTGATGGCCCATGACGATTTGCACGCCGCCGTGCGCCGGGTGTTGCTGGGTGAGAATAAAGTATGTGGCCTGACGCGTGGGCGGATCCTTAAAGCAGCTTATGACGCGGGCGCGATTTAGGTGGGTTGATTTTTGTTGCGACATCACCGCGTTGCGTCAACGTTGAACAGGCGCAGGAAGTGATGAGCTACGGCACCGTTACAGTGTTGGCGTGTTCCGCGATCCGATCTCTGCCGTAGTGGAGGGCTAAGGTGTTATCGCTGGCGGCAGTGCAACTGCATGGTAATGAAGAACAGCTGTATATCGATACGCTGCGTGAAGCTCTGCCAGCACATGTTGCCATCTGGAAAGCATTAAGCGTCGGTGAAACCCTGCCCGCCCGCGAGTTTCAGCACGTTGATAAATATGTTTTACAACAACGGCCAGGGTAGAAGCGGGCAACGTTTCTGACTGGTCACTATTAAATGGTCAATCGCTTGGCAACGTTCTGCTGGCGGGGGGCTTAGGCGCAGATAACTGCGTGGAAGCGGCACAAACCGGCTGCGCCGGACTTGATTTCTGGTATAGTCGCAACCGGGCATCAAAGACGCACGTCTTTTGGCCTCGGTTTTCCAGACGCTGCGCGCATATTGATAACGGTACCAAAGACGAACAATAAGACGCTGGAGAGCGGCCTTTTTTCGTTTTGGTCCTTTGAAGTTTAGGGGATAGTCCAATTATTGGAAGGCCTCCTAACAGAGCGTATTTTTTTGTTACTTGCCTCCCTTACTCATCGCGGGCGCTTGCCATTGCGCGCTCGCCTTGCCTTTTTTCTTAAAACCGAAAAGATTACTTCGCGTTATGCAGGCTTCCTCGCTCACTCACTCACTGGCTGGATCGATGGGCTGCGGCGAGCGGTATCAGCTCAAAGGCGGTAATTTACCAATGCTTAATAAGTCAGGCACCTATTTCGCAATACTTTTGTTTTTCACTTACCGTGACGTTGCCTGACCTTCCCCGTCGTGTAGATAAGCTACCGGATCCGGGAGGGCTTACCATCTGGCCCCAGTGCTGCAATGATACCGCGAGACCCACGCTCACCGGCTCCAGATTTATCAGCAATAAACCAGCCAGCCGGAAGGGCCGACTTGCAGAAGTGGGTGTTCCGGACGACTCTCCGCCTCCGCATCTCATTAATTGTTGCCGGGAAGCTAGAGTAAGTAGTTCGCCAGTTAATCGTCGCAACGTTGTTGCCATTGCTACAGGCATCGTGGTGTCACGCTCGTCGTTTTGGTATGGCTTCATTCAGCTCCGGTTCCCAACAATCAGGGCGAGCTGCCTGATCCCCATGTTGCAAAAAAGCGGTTAGCTCCTTCGGTCCTCCGATCGTTGTCGAAGTCGTTGGCCGCGGTGTTCGCTCATGGTTATGGCAGCACTGCATAATTCTCTTACTGTCATGCCATCCGTTAATCCTGTGACTGGTGAGTACTCAACCAAGTCATTCTGAGAATAGTGTTATGCCGGCGACCGCGACTATTCTGCCCGGCGTCAATACGGGATAATATCACGCCGCCGCATCACAGAACTTTAAAAGTGCTCATCATTGTAAAACGTTATTTCAGCGGCTCAATTTGCCGCTGTTGAGATCCAGTTCGATGTTAATTCACTCGTGCACCCAACTGATCTTCCAGCATCTTCTTTCACCAGCGTTTCTGGGTGAGCAAAAACAGGAAGGCAAAATGCCGCAAAAAAGGGAATAAGGGCGACACGGAAATGTTGAATACTCATACTCTTCCTTTTTTCGATATCTATTGAAGCATTTATCAGGGTTATTGTCTCATGAGCGGATACATATTTGAATGTATTTAAATCACGCATCTTCCCCGACGACGCAGACCGTTCCGTGGCAAAGCAAAAGTTCAAAATCACCAACTGGTCCACCTACAACAAAGCTCTCATCAACCGTGGCTCCCTCACTTTCTGGCTGGATGATGGGGCGATTCAGGCCTGGTATGAGTCAGCAACACCTTCTTCACGAGGCAGACCTCTCAGCGCTAGCGGAGTGTATACTGGCTTACTATGTTGGCACTGATGAGGGTGTCAGTGAAGTGCTTCATGTGGCAGAAAAGGCTGCACCGGTGCGTCAGCAGAATATGTGATACAGGATATACTCCGCTTCCTCGCTCACTGACTCGCTACGCTCGGTCGTTCGACTGCGGCGAGCGGAAATGGCTTACGAACGGGCAGGTGGCGAAAATGCCAGGAAGATACTTAACGGGAAGTGAAGAGCCACAGCATTCCCATGGCTCGCCCCCCTGACAAGCATCACGAAATCTGACGCTCAAATCAGTGGTGGCGAAACCCGACAGGACTATAAGTACCAGGCGTTTCCCCCTGGCGGCTCCCTCGTGCGCTCTCCTGTTCCTGCCTTTCGGTTTACCGGTGTCATTCCGCTGTTTATGGCCGCGTTTGTCTCCTCCGCCGCCTGGCGCGCTCAGTTCCCGGGTAGGCAGTTCGCTCCGAGCTGGACTGTATGCACGAACCCCGTTGAGTCCGACCGCTGCGCCTTATCCGGTAACTATCGTGTTGAGTCCCATTCGGAAAGACGTGCAAAAGCACCACTGGCAGCAGCCACTGGTAATTGATTTAGAGGAGTTAGTCTAGAAGTCATTCGCCGGTTAAGGCTAAACTGAAAGGACAAGTTTTGGTGACTGCGCTCCTCCAAGCCAGTTACCTGGGTTCAAAGAGTTGGTGGCTTCAGAGAACCTTTCGAAAAACCGCCCTGCAAGGCGGTTTTTTCGTTTTCGCGAGCAAGAGATTACGCGCAGACCAAACGATCTCAAGAGAATCATCTTATTAAGGGGTCTGACACTAATCGAGACAAAACTCACGTTAAGGGATTTTGGTCATGAGATTATCAAAAAGGATCTTCGCCTAGAAACGTTTTAATTAAAAATGAAGTTTAAATGAATCTAAGTATTATATGAGTAAACTTAGTACGACAGTTACCAATGCTTAATCAGTGAGGCACCTATGAGCAATCTGTCTATTTCGTTCATAGTTGCCTGACTCCCCGTGTAGTGTCGATAGACTACGATACGGGAGGGCTTACCATCTGGCCCCAGTGCTCAGATGATTGCACGAGTACCCACGCTCACCGGCTCCAGATTTATCAGCAATAAACCAGCCAGCCGGAAGGGCCGAGCGCAGAAGTGGTCCTGCAACTTTATCCGCCTCCATCCAGTCTATTCCATGGTGCCACCTGACGTCTAAGAAACCATTATTATCATGACATTAACCTATAAAAATAGGCGTATCACGAGGCAGAATTTCAGATAAAAAAAATCCTTAGCTTTCGCTAAGGATGATTTTGCTGGAATGCGCGGCCGCTAAAGTAACAGCTAGCTCAGTCCTCGGGACTATGCTAGCTACTACGAGAACTTTCAGATAAGCTATGAAGGACGCAAAGAGGGAACTAAACACTTTACTGAGAAAAAGGAGAAGTAGATCGGTCGAACTTAGCGATGAAGCCAACGCTCCCGTTGCAGGGCAGTTTGCGCTTCCCCTGAGTGCCACCTTTGGCTTAGGGGATCGCGTACGCAAGAAATCTGGTGCCGCTTGGCAGGGTCAAGTAGTAGGTTGGTATTGCACAAAACTCACTCCTGAAGGCTATGCGGTCGGTGCAAATCCCGCCCAGGCTCAGTGCAAATTTATCCTGTGGCTGCACTTGAACGTGTGGCCTAATAACTCGGTACCAAATTCCAGAAAAGAGGCCTCCCGAAAGGGGGGCCTTTTTGGTTTTTCGTGCCGCATCCACCTGTGCGGACCTCGGTACCAAATTCCAGAAAAGAGACGCTTTCGAGCGTCTTTTTTCGTTTTGGTCCATCGAGTGGCGCGCTTAGTTCCTCGTTTTCTCTCGTTGGAAGAAGAAACGAGAAACTAAATACTAGAGTCACACAGGACTACTAGATGATGCAAACCGTTTTAGCGAAAATCGTCGCAGACAAGGCGATTTGGTAGAGCCACGAGAACAGCAGCAACCGCTGGCCAGTTTTCGCAGAATGAGGTTCAGCCAGCACGCGACATTTTTATGATGCGCTACAGGGTGCGCGCACAGCATTTACTGGAGTGCAAGAAAGCGTCGCCGTCAAAAGGCGTGATCCGTGATGATTTCGATCCAGCACGCATTGCCGCCATTTATAAACATTACGCTTGGGCAATTTCGGTGCTGACTGATGAGAAATATTTTCAGGGGAGCTTTAATTTCCTCCCCATCGTCAGCCAAATCGCCCCGCAGCCGATTTTATGTAAAGACTTCATTATCGACCCTTACCAGATGTTACTGGCGCGCTATTACCAGGCCGATGCCTGCTTATTAATGCTTTCAGTACTGGATGACGACCAATATCGCCAGCTTGCCGCCGTCGCTCACAGTCTGGAGATGGGGGTGCTGACCGAAGTCAGTAATGAAGAGGAACAGGAGCGCGCCATTGCATTGGGGACAAAGGTCGTTGGCATCAACAACCGCGATCTGCGTGATTTGTCGATTGATCTCAACCGTACCCGCGAGCTTGCGCCGAAACTGGGGCACAACGTGACGAGCG
+
655-++&'&&*)$$%%&((()'('''&$$%$&%$%%%%$&&''(-../767:766'&&&()*+++,'&%'%%%1:3334DDBJEJIGGJJEEEGJGGHIHJJJJ>=>=HJFHIHEJHHDJJJHJJJFJHDEJB@AAIJJJJJHJ::883110,+)'&'((''=BFFCFFEFJJJEJJEEHDHFBIC=8*''*DJEFJJHBCGJJCJJHFHJJFJJJIHJGJGJJIGJJJJJJJIJIJJJJIIJJA@GGJJDE<;6/))+.'((8EAA<<<0//13238(''(21451415('((&%%&))&'()*)'$%%%'%''(((('(),-333497888;=754..../+(''''-->?DGIJHJGJGJJGJJJHJIJJJJJJJJIJJJJIJJFGGJJJJJHJJJDJB?;=<BD<@A:ECCFCJJJJDBCDBAJJJJDHEFFJJIJJEGGGJJJJED=JGHIJJJJJJHHIFJJIJJIJGJJJGEEEA@1***+@CCDDDCFDC=,)))+0/0699999<<+'&$%&&;?A<<FCFEFHIHFBDC>''''11114466889;=8:85556>BC>8@C<<9777A@@ABBCEFGFGJ?222CJJFEGEHJJFEJEFHJJHJDABBJHCH5332::)'&&'$&'')+347678:=D?@@CBDFF<444DF33>>>>E4344E976589B.-,=;?BFDDA?=7=EH999122,--&&+))(()1/6//8=<<<<<>;:8-,,&$$$%&''&%%&&,9>?1//1?E::>AA@AD@CEC667'''5JECC??>87<67,''&%&())&'(((()),'&%%&$$%')*+087111('''''&&%%&&'$%(&$$##$%$%%&&&'')(&&&$$#$$$$##$&$)$%&%'(&(+)((%*,:=?;=??FG@?><;;>9IJGGHJJIJCDJDJGJD?=<<=9---(&%&'&%$$$%'&%$%$##%%$$''&&&&26777-,,,41)((+'.89>GIJJFFEFDJHFCCCECHHD;<:''')&&&&-&&&)&&%$())**,'''()+(&'&'.,&%%%$%$#%$#$$&('((%(%%$$'(+01*)(''')*('''(&$%&'&%'*,,**+5B?;<78:8::8=6778>HJGJIIIJJJHJIJGJHFGJJJJJJJEGG::::JIHJJJJEJHG>>?>A91D:999<==;;;>B322421128;;;;6;3;10(('&&(/4976(((++++(+()((&%%%%&&&%%&&&%##%'('&&()-2:BB@A?>?;==C====2--.83339222345500015)::-+++-.000---/89:;ECDJGJJHG<:::JJHIJJGJJJEEJEFF=990((();333475578@??@CHFIJFJG?BBCAB>955''''(&%&%%&%$%%%&%%&((++.)*))*&',,,BA@?:::;765463357/<>?IHGA6((()10129.+()*+'$$$&%&***())''&%%''&)56>AC@???J--,-..)))*6:;??G<;@?AGJJEEEGHJGF55,4(&&%%$##/44=@88;<;<<ADJFJIGHFDDHJJJJFE920013..../0))'''%&('&&&%&%$$%%$%%'+,11...7;,+*+-111=?<100)(&'''((*+0++)))''%$+2+9;/*?CJJJJGJIGJJCJJE:455HG<;9%$$$(('&&%$%$$$%%&$%%$$$$$&&)*)*9<4323**))*1+()&&&&&31234>::=99888443..)&'((+++,--&()2(99??@?>CB71:;ACJ??@@?9883/('''('*+,3:@@9998?222JJJFJEFJJJJIFJJHGECE=>>?FC65504=?@><<;><<<:9:11,3112A?,,,,32+++;;>A@B221'%&&&(((GHFH@>>=::9?GFJGHFHJGJGGGEEFCBCEHFD44//(((,..,,***)+')322893222>?>>>><CJGEGJJJHIFFFJ>?>JECDCABBJJIFEFDIEJIEJFJEHJIGDIEJJJJIJGJFJGJJIJFIGJJGGJDGCB?...3GACFHHHJJJHIJJ=>>?@=<<=DDEABIGGJJGJ>>==:556>BACEGCGA@@>GF5566@@==@*)((,.@===><;<8631../1364445BHFJ@?@@JJJFHJIJJJDE5444:=>;2,**)'&'%%%))--.,--.4*)(/:?>??DFGFEFJHGGJ>>>>JDGAAD?>EHIJIJGJHCJJJJJ=+***4HEJBFF2000ECFDHIJHJDIJJJJJJ?>>>DFHEEGFEJJJJJJEIGGEC<JJD?;77/***''&%%'&()'%$##$$%/+,++4--/6<><9667/(((%')1-'&&&$$%$#%%$#%'$%&$**&+&&&'((),122;<99:76565556EAC<::;?@?E>?A=>=>D<<<=JJJJJHIJHI@93669A@@>CACC.*&())+&))**54-+34=EJDIJGFGH=@><=<<=JEJHFD@DCJHJDFJJIJHJJCJGJJHFJB>>>AB76667<9HDECC>65,,1976100+((%$$%(&&&&)&'(+(&&')*(('(./1/1-'78?CBBE=><<=****8,,,,<9;<ADBB....=>75543987,,(&&'0<=ECDBDFDGGFDGF>>2/-..2334)'&%&(-,&&&&%%%$#$$&'1404/.''$$$%''((*''(6:9<BHHFECJIJFEGJJHHJHFJGGJHEGJJJJFGA@?1.(&'')('&'&%%&&&&'155568+(&&&*&&22AGGHEDEJJIJIJJFGDDEJBBA?@@5433FHJEAAA@>:9%$$%''&&'-,)()'69)(((1''<>>A=;;;7+'&&'4@C>?=@CC>BC<;>>?4400/-2@0,,-/9.*)'&'*489<:<??=?5444))113/./0('%%'&(--4///045567869;9>BECCBAA333/.-((,,,,,++&&(=::33BEHICBDJJJEH=<=>F>@?>BBAA@;;<<ABJEC877543%%%%%$$%')&&'(,766(8/-.3-+(,42///+,,-&%%&'&%%&'%%'',8844:;==>?G<%$$%&&'-2223+++,2499::;=?6444<<<<?+++,,0+++42220222)((*1-(&&&&$$$$%'..123353--0/--)'$%%&+&$$&(*&&'.1--..>:99>2**)*0.-***79;<>@AA>?>==9)(((**%%(''&&''***+/0.89:EBEJ;99<DF@=;<<=?BCCBCAEFJCECDGGIJHJGJHFJHFJGGJG?>>>=>/,,-:BEFJJHGJJHHJJGJGJJFBCBBJEBJJJJJFC@ABBBCEJFJGJFJCABBJJJ9989?;:AJJDDDHGDGJJIJFFJJJD=/--;>B,-,,=JFG?CCGEC96,,-334;JFEE@=@D?;:<<=33?JJJJGHGDB??CJGFD@>=9---..*))('&%%%%'&(+(''(+../,++%$)),(()(++--...----15C('''9000BFAC;777399/.&&-48:<<</&&'*%%%***48<ADFDG@A>=;6@?ADFGIJCDEG7767;..-%%%'**))('&((&%%##$%&'''+)(())+)*003==CA<553>@@CGA@A:JJJGFCGJJHEFHB@=;;<<<=C??AAADEDGHHIHGJD====544<JJHA;:982223-/9799:?GJHHJJJB>=812:225850//.3'&&'(((>;=DAFBAC:;...6////8=<<=>@?JJHGFJHJ333'&%'%&&&&)*..*+)*-22(:811117@ADJJJGGJHDFJGJIGJJAA@@>HJJEJHC;<;<DA?7/./2//<9A><3335<12024:877<;;=>?432+49@CCBCDA?=;?CA9('''++0++++-53434226667:868JGEJEFEDCH;<;<AA=BAB?>8;JJJIJJJHJJJJJFDEGDC76@:9BF=776;D3358:@JF?=<=@FD7777C2+5;>?DE4222?.(((*'(23+<<=JJ726>>;====BGB<55<=7-+*&',,/00//2266<>776...05559@HJJJJHGIFJCCC<=EIG@60//,--:<>>;9:A44441///&&&%&)&&&&%%&&1121111CBI??>@CEC775-A8(&&'')*'()**04,,++-''()**)%%-65557D>=>>BEJFEJHG>>??JJHCCADC@%%%$%%&&%$%(***(&&)3677;==?B>>?AHJIHEHJGGAA>=@AG/AACDC@A@6-))*:GJFJEFDEIGJGJIJJJHGGHJF?>>FJJJJJJFJ@---.)(((33369EDIJBBA0//''&'+0-+**+;1**1?HFA<<<=.;59879944466;3222::>?=2223BFBCEEIJFJG=<<=>;<>CB??AFEA@91233332-///7</++..1/,'&&$'%%)*-..0<;8878::BEGB<<<<@=9+(().076BFD444B3>==AEJ<<<=>=><<95456BHJJJIGJHHJFIJDEJFDFCBDCCC////C<83:;;:BCJJGHJCHCD=667GJFFCFAHCBBA=?8;<FDDEHGJJGFJJIJJJJJAAA@A>>1(((0361559:ACBJHJGJJJEJJFE??@;=;;ACIJJJJJJJHEJJ>A?@JGGJHHECFFJGEJ?@A@JFEJED823870<?ADFJ==;;8664463+)'%
@Glass_T7V_18_D3_14_3_26
GCAACTTATCCTTGGCTGCACTTGAACGTGTGGCCTAATAACTCGGTACCAAATTCCAAAAGAGGCCTCCCGAAAGGGGGGCCTTTTTTCGTTTTGGTCCCGCATCCACCTGTGCGGACCTCGGTACCAAATTCCAGAAAAGAGACGCTTTCGAGCGTCTTTTTCGTTTTGGTCCATCGAGTGGCGCGCTTAGTTCCTCGTTTTCTCTCGTTGGAAGAAGAAACGAGAAGACTGAAATACTAGAGTCACACAGGACTACTAGAGAATGATGCAAACCGTTTTAGCGAAAATCGTCGCAGACAAGGCGATTTGGGTAAGAAGCCCGCAAACAGCAGCAACCGCTGGCCAGTTTTCAGAATGAGGTTCGCCGAGCACGCCGGACATTTTTATGATGCGCTACAGGGTGCGCGCACGGCGTTTATTCTGGAGTGCAAGAAAGCGTCGCCGTCAAAAGGCGTGATCCGTGATGATTTCGATCCAGCACGCATTGCCGCCATTTATAAACATTACGCTTCGGCAATTTCGGTGCTGACTGAGAAATATTTTCAGGGGAGCTTTAATTTCCTCCATCGTCAGCCAAATCGCCCCGCAGCCGATTTTATGTAAAGACTCATTATCGACCCTTACCAGATCTTATCTGGCGCGCTATTACCAGGCCGATGCCTGCTTATTAATGCTTTCAGTACTGGATGACGACCAATATCGCCAGCTTGCCGCCGTCGCTCACAGTCTGGAGATGGGGGTGCTGACCGAAGTCAGTAATGAAGAGGAACAGGAGCGCGCCATTGCATTGGGAGCAAAGGTCGTTGGCATCAACAACCGCGATCTGCGTGATTTGTCGATTGATCTCAACCGTACCCGCGACTACAAACTGGGGCACAACGTGACGGTAATCAGCGAATCCGGCATCAATACTTACGCTCAGGTGCGCGAGTTAAGCCACTTCGCTAACGGTTTTCTGATTGGTTCGGCGTTGATGGCCCATGACGATTTGCACGCCGCCGTGCGCCGGGTGTTGCTGGGTGAGAATAAAGTATGTGGCCTGACGCGTGGGCAAGATGCTAAAGCAGCTTATGACGCGGGCGCGATTTACGGTGGGTTGAATTTTGTGCGACATCACCGCGTTGCGTCAACGTTGAACAGGCGCAGGAAGTGATGGCTGCGGCACCGTTGCAGTATGTTGGCGTGTTCCGCAATCACGATATTGCCGATGTGGTGGACAAAGCTAAGGTGTTATCGCTGGCGGCAGTGCAACTGCATGGTAATGAAGAACGGTATATCGATACGCTGCGTGAAGCTCTGCCAGCACATGTTGCCATCTGGAAAGCATTAAGCGTAGGTGAAACCCTGCCCGCCCGCGAGTTTCAGCACGTTGATAAATATGTTTTAGACAACGGCCAGGGTGGAAGCGGGCAACGTTTTGACTGGTCACTATTAAATGGTCAATCGCTTGGCAACGTTCTGCTGGCGGGGGGCTTAGGCGCAGATAACTGCGTGGAAGCGGCACAAACCGGCTGCGCCGGACTTGATTTTAATTCTGCTGTAGAGTCGCAACCGGGCATCAAAGACGCACGTCTTTTGGCCTCGGTTTTCCAGACGCTGCGCGCATATTAATAACTCGGTACCAAAGACGAACAATAAGACGCTGAAAAGCGTCTTTTTTGGTTTGGTCCTTTGAAGTTTAGGGGATAGTCCAATTGAAGGCCTAACGGGGGGCCTTTTTTTGTTTCTGGTCTCCCTACTAGTAGCGGCCGCTGCAGTCCGGCAAAAAAGGGCAAGGTGTCACCACCCTGCCCTTTTTTCTTAAAACCGAAAAGATTACTTCGCGTTATGCAGGCTTCCTCGCTCACTGACTCGCTGCGCTCGGTCGTTCGGCTGCGGCGAGCGGTATCACTCACTCAAAGGCGGTAATTTACCAATGCTTAATCAGTGAGGCACCTATCTCAGCAATATCTTCTATTTCGTTCATCCATCGTTGCCTGACTCCCCGTCGTGTAGATAACTACGATACGGGAGGGCTTACCGTATCTGACCCAGTGCTGCAATGATACCGCGAGACCCACGCTCACCGGCTCCAGATTTATCAGCAATAAACCAGCCAGCCGGAAGGGCCGAGCGCAGAAGTGGTACTGCAACTTTATCCGCCTCCATCCAGTCTATTAATTGTTGGGAAGCTGAGTAAGTCGTGCGCCAGTTAATAGTTTGCGCAACGTTGTGCCATTGCTACAGGCATCGTGGTGTCACGCTCGTCGTTTGGTATGGCTTCATTCAGCTCCGGTTCCCAACAATCAAGGCGAGTTACATAATCCCCCATGTTGTGCAAAAAAGCGGTTAGCTCCTCGGTCCTCCGATCGTTGTCAGAAGTAAGTTGGCCGCAGTGTTATCACTCATGGTTATGGCAGCACTGCATAATTCTCTTACTGTCATGCCATCCGTAAGATGCTTTTCTGTGACTGGTGAGTACTCAACCAAGTCATTCTGAGAATAGTGTATGCGGCGACCGAGTTGCTCTTGCCCGGCGTCAATACGGGATAATACCGCGCCACATAGCAGAACTTTAAAAGTGCTCATCATTGGAAAACGTTCTTCGGGGCGAAAACTCTCAAGGATCTTACCGCTGTTGAGATCCAGTTCGATGTTAACCCACTCGTGCACCCAACTGATCTTTCAGCATCTTTTACTTTCGCCAGCACGTTTCTGGGTGAGCAAAAACAGGAAGGCAAAATGCCGCAAAAAAGGGAATAAGGGCAACACGGAAATGTTGAATACTCATACTCTTCCTTTTTCAATATTATTGAAGCATTCTCGGGTTATTGTCATAAGCAACATATTTGAATGTATTTCGGATCGCGCGTCTTCCGGCAGACGCAGACCGTTCCGTGGCAAAGCAAAAGTTCAAAATCACCAACTGGTCCACCTACAACAAAGCTCTCATCAACCGTCGAGCTTGCCTTCACTTCTGGCTGGATGATGGGGCGATTCAGCCTGCATATAGTCAGCAACACCTTCTTCACGAGGCAGACCTCAGCGCTAGCGGAGTGTATACTGGCTTACTATGTTGGCACTGATGAGGGTGTCGTGAAGTGCTTCATGTGGCAGGAAAAAAGGCTGCACCGGTGCGTCAGCAGAATATGTGATACAGGATATATTCCGCTTCCTCGCTCACTGACTCGCTACGCTCGGTCGTTCGACTGCTGCGGCGAGCGGAAATGGCTTACGAACGGGGCGGAGATTTCCTGGAAGATGCCAGGAAGATACTTAACAGGGAAGTGAGAGGGCCGCGGCAAAGCCGTTTTTCCATAGGCTCCGCCCCCCTGACAAGCATCACGAAATCTGACGCTCAAATCAGTGGTGGCGAAACCCGACAGGACTATAAAGATACCAGGCGTTTCCCCCTGGCGGCTCCCTCGTGCGCTCTCCTGTTCCTGCCTTCGGTTTACCGGTGTCATTCCGCTGTTATGGCCGCGTTTGTCTCATTCCACGCCTGACACTCAGTTCCGGGTAGGCAGTTCGCTCCAAGCTGGACTGTATGCACGAACCCCCCGTTCAGTCCGACCGCTGCGCCTTATCCGGTAACTATCGTCTTGAGTCCAACCCGGAAAGACATGCAAAAGCACCACTGGCAGCAGCCACTGGTAATTGATTTAGAGGAGTTAGTGAAGTCATGCGCCGGTTAAGGCTAAACTGAAAGGACAAGTTTTGGTGACTGCGCTCCTCCAGTTACCTCGGTTCAAAGAGTTGGTAGCTCAGAGAAGCCTCGAAAAACCGCCCTGCAAGGCGGTTTTTTCGTTTTCAGCAAGAGATTACGCGCAGACCAAAACGATCTCAAGAGAATCATCTTATTAAGGGGTCTGACGCTCAGTGGAACGAAAACTCACGTTAAGGGATTTTGGTCATGAGATTATCAAAAAGGATCTTCACCTAGAATCCTTTTAAATTAAAAATGAAGTTTTAAATCAATCTAAAGTATATATCGTAAACTTGGTCTGACAGTTGATTGCTTAATCAGTCGAGGCACCTATCTCAGCGATCTGTCTATTTCGTTCATCCATCGTTGCCTGACTCCCCGTCGTGTAGATAACTACGATACGGGAGGGCTTACCATCTGGCCCCAGTGCTGCAATGATACCGCGAGACCCACGCTCACCGGCTCCAGATTTATCAGCAATAAACCAGCCAGCCGGAAGGGCCGAGCGCAGAAGTGGTCCTGCAACTTTATCCGCCTCCATTTCCATTCTATTCCATGGTGCCACCTAACATAAGAAACCATTATTATCATGACATTAACCTATAAAAATAGGCGTATCACGAGGCAGAATTTCAGATAAAAAAAATCCTTAGCTTTCGCTAAGGATGATTTCTGGAATTCGCGGCCGCTTCTAGAGTTGACAGCTAGCTCGGTCCTAGGGACTATGCTAGCTACTCGGATCAAGCTATGAAGGACGCAAAGAGGGAACTAAACACTTTACTAGAAAGAGAAATTGCTCAATAGGGTCAAAGTAGCGATGAAGCCAACGCTCCCGTTGCAGGGCAGTTTGCGCTTCCCCTGAGTGCCACCTTTGGCTTAGGGAATAGCGTACGCAAGAAATCTGGTGCCGCTTGGCAGGGTCAAGTCGTCGGTTGGTATTGCCAAAACTCACTCCTGGTGCCGAAGGCTATGCGGTCGTTCCAAATCCCACGT
+
$%$%$%%%%%%+)&'-////9<=ACEE:::;4444:1.-''((''))))'%','6&63/0?@CHD;<D:774550,@JJC@==;B@9>=:4428C111---+222>>AJIEGFJGGIJJGIEIDCJJJJFHDI983/+/?IJJHJGJIHJJJD?EHBAAAHGDJFDCCEFDEDHJJJJDFHJHIIFCB@?@;@CJGFGA@A?EB92,+)(((75/05221**5*-,*(**''(1..14..74369;@FJGJFFDEDF@@@+*((((%&)**+))-HJJFJJJJJHJJHJIJJIGEEIIHJJJJJHJJEDF:890)*(''0/220.0157DB@@999:DDGJIJJGEJFEC;JE/..-76))),+**'()4:;;::770,-.*''(();89>?CCHEECFJAA@?CJIGGECHJ<;<;C<JHECFGDACAD>:6437;=5.--.-./<>7655==D=;;::??JJJFHJCCID@4+***DJGJEGDJJHIGHJJJHHJHFJFDDEI@??>@>>?60/01>@@?HB545;:;::<7(%'(,6=;;:>D@@>ABJGJJC8537AFJFHC311B7665678ABC@@:IGJJJGGGJJIJEGHCB=<<;ABDC664))----.,///222..0../5661*+456<JHFGIJFJJBB769;:2...09641../-.-,.0//0181,++269**(*''''(,77:;EJJGJJJJJJHJJEHEE;;9655356((((ACEJDEC??@JJJJEHJFJIIHFJJA515))2...<AGDIJFJGIGJEJJFJJHGJIHEEA@ABHJIJFFJHHGIGJJGEJJIJJHJJJIEJFEECJIJJEHHGJJJJ7555<<AFFB==ECF:;::<>5;/.121.&&'',,,.JGFJFIEEIHEJFIGHFJHJIICCDDGHGGHHJJEGCIJEEEIJIIH6122>FJF;;67799FJHIJJJFJHIJFJJHGHJJJGGHJHHGFJIFJFEJJJJJFGDEIJGJJJHFEGGIIFJEECEIHJEHJJIEDGEEHGIC>91113///0332254323569:@@J;@=8989ABDCGIJJIFFIJFIJJJHJHJIJJJEH@38=9>>6865455:9=@==<?.-,)-3246''ACBCJC>>=<BCDJHGGI98889BCDHJCFHAJCD=;A>:FHGJJJIHJJJIIJJHEA@@?@FFC?=9552?CHHHEEJGHJ@@AAJJJJJJJJJJI@@?@=999EJJJJHJIIHFHJJGJGGJJJJIJJJJJJJHJFJG<;<;21)'').%%%&+-*++**(&&'+,==>?GHJFIJJJJJJDJGIEEFHJJJJCD?@9996>:44,+*'$$)+)%&&%%$%*-&&&+@HFJHJJJJEHICFJF?JIF>=>C?CEG?<<<GD@A+******)0./***03BGFIJJEJJHFHC@JGDFEHIJIJGGJJJDFFEJJJIGJJFJHIJJFIJJGFGFGEEEHGIJJHIHFJGJHJJJJJIJHJJJFJJFEHGHI>??ABCBBBBAAGHFJJFGIJFJJIIJJGHFEJGJJJHJGJGFFJIIJJJHJJJJJGHJJHJDGDEJJFIIDEFDJCB+***+.)).+,012344;.-,.23?DFGJJJJAEJJHDGEGFGDJJJJHHGHIJIIHI>>>>DABECG@63233;;=>>>@<767///2;;88:;;<=BDD&%%)?9999;<;6144<A@<88:?HJH211++'')&'**'&%%%'+./8:A@;;;=@BCJEEAFJHDECFCDJIFIFFJH8889JHJJGJJGGJJIJ::<FHGAB>JJJJHJJHICECCDD:::7884+765+-067>C981++3=:999:JJJHDJED@?<>JJJGJJGHGJHJHJIBB<=CHJJJJJJJEJFDEJGEDCA>>=:77631011=???D====;;;872-**).0556:>DEEIJIGGJJJJJCABDJ??>>GEDGDDGJFHJ6556==1///88(((&&&(%%(*++,0551...@D@J++++GHFEFF=:9;GFFF:999J=<<<('''&%%&'(<@DEJFJHGGJ444))(())(&''.1'''3>=>==@IJGJJDBCFJJGJJJIJIJFJFJIIJHFJIJJJGJJIIJJJJFGJJGJIJCBDCFFFEBJJJDFG@;21129:7//1)('&'%%$%(??DDDIJCBCFJIJJJGJJIFF?>>>>ACCJJ@>:+))98433+**,'''++,,&&++=?A?B4443330>9??A<;;----3()+))*&&&%,*''(JGJDFDGJJJJEHJJJJJIGDEGHJJJJJCCGGHGDEJIFEFICA8.*(((*,))'''(:::DJFEBCEBG??++++:AED6558?::768;?HF:9655:83..../.()553221/0032225;JJIJJJHJJEJJJIJJIHJIJJJJJIGJDDDCGJFIJGIEFFHJIJ@???CDGHJFJGJGGJJGHJJJJHJJJJJGEFDCJJJHHJHJJJJJJJHJJIJJJJJEDHGJGDJJHJHGHJEJGEB0*+*++--..888EGJJFHIJI@@AAFFJJFDHEEDAABCEDJ?>??GDGJJJJJJ0000FEBFEDEECEGIFJEEDHD3BCJEAA@D++++=<<HJFJHGJFJJFGHFEFFJGA@@HJDC00-,---31*('&(+)++*('&&,12:;888<8//0090,-1>@ADJEDDDJJJJJDDFGDDDC<99,000AJEGIJJG?@@=A66=<<:62)()/''''1111115448<:8999<:BAFJJJJDGF<<9:;EBAB?2<.+****75((((../=?666561)+1/./--;;=<=EIHCBJEDC?@BJ:::9:ABDHGC:99-,&%%&15)(&%&$$%$$$$$%$%&%$%%%'.2++++/3+('(-0+*''%%'(*&&%%&*-,+,010///0..+++78;=6667DFJFJJFGJGJGJHJJJJJJGJFIJJJJJJJJJBEDCDBDCF546@J@A@@C42//.//11*+8:532333'*')*3<:9:3222A@CD@???5/-&&57+&&&+&%).***8;@AEEA;6/.('FEEFGJJHJJIEEIEEJJJFCBD;;;=AAACJFEJJEGGIJGJIHIFECEGJEJHJHHJJJHH<)(((1110117789:@A6663664*2=@BAEDDBAA?@===6666A=??JDCAA>>>????99//?@JJJGIHJGCGHJHJIJJJJJJJJIJGJHJHIHIJJJ@@@?@???0000<4.)*:DEDBBAEJEDGJJJIJIJJHA88HCBCJJICIC==9999<EJJJJGJJF>;>BEGJHEHJF@4=>@@@AJJJIJHJJHIHGFFIFHGGGHFJJGJIEGJJJDGGJFJJJDDJGJAIJD@ABGGJJJJJJJJJFJIHJJJJIJJHHHJJJDFEEG@DEFCFJJFJJDFGBDEEJHGFHEDDA:::.+,CDDFE>?C<DF?::C,,,,;=@ADGDDGJIEJJFJJIJGCJIJFJEC'-,,0+)+-,0157:6668FBBGFFDDFFDEJJEJJJJHJHJJGJHJIJJHHJHIJJBBCBGA;53.,-59;::911,,,5888>8?DDHBEF:899JJIJIHDEDEGFJJIED?8755:95556);:<;:;BCI6666ABJIHJGFJEDIDIGBC@@BFEDDD@@@?DJGIJ;8553--111//77888:EGHJJGEJDCB==DBJCA?<<<<+**+-+**)&%'$%..378988675456GFFHJHGHBBAABCHFGIJJIEFJGJJDHBHJCDEDDEBEHEB;7-12225761.*0('((BCCA?;@A>>>>:('')/40..300AAHHJJFFHGFBHFHJFJJJFFCFFIG;765<A1/(&15>JGGIEJJEEEDJIHHFGHJJE221263/-+/+*4*+99;CEADGBGFIJHJHJJIJIJJGFHJHJGJI???FJJFIIJJFGGJJJJJHJJJIJIIJJHGIHJGCHA988HEB@<=?><))))+*))('(),0<?=::9==GJJJIDDHHJJJJIHGJE@?@@JJGJJHJJJH@A*)))>E?>>1111B>?@)''(*)((()002;<+**('''(2;7888CC=;99==((((?<=??DCJHJHJJJJEB@4*))*-2367GJGJDBJDCDFJJJJ>>=?B>>>>:44=>@<=JE?DE>EDA??@JBCDCFIEFIHJJJJIJGIJGJJFJHHEDFDCHJHJHHFHFHJGGJJHGJJJJIJJIJFJJJHIEJJHJFGHGFFFGJGJFCEIHCD7668AC+*224;DJGEHJJEAAACHE33//0135,*'**)*,)4556BACBIJI==><><1266..../..1234?AABDHEJCFBDIJHEJEDFGEJFJHJJJJJH?AHJIHDHFGJGFJJJHHIGEJJJJHHJEGGJJJJJJFIFFHJFFJGDAAEHB@ADJ@;<27)'((/-,-+,/03375320-1446>@724;,++,***+/*('&''''//?>>>>GGE:99:4*%$$'(-0112:>99665;:;87756:??@ACDJBB<:;:))))<778*)*,')+*''''''%''')))((+-2114*)))33=@FGFFEFGEHGJJFJHFHFFJBCDGJ>8765/*))-21199;7558700//55</*..8<654<?2++++),,,6;?CGGGIJFJFFEHEGFCHIEJJDIHGHFFC?@ICB>5444<;<.-,'(&&(5997559=<>=3+&$$())*.<?A>>?@<<8+('(,+)).2553/3/)
@Glass_T7V_18_D3_14_3_27
TACTGTTAGATCAGTGGTAGAAAGTAGCGATGAAGCCAACGCTCCCGTTGCAGGGCAACTTAGCGCTTCCCTCGAGTGCCACCTTTGGCTTAGGGAATAGCGTACGCAGATCTCGTGCCGCTTGGCAGGGTCAAGTCGTCGGTTGGTATTGCACAAAACTCACTCCTGAAGGCTATGCGGTCGAGTCCGAATCCCACCCAGGCTCAGTGCAAATTTATCCTCGCTGTCCTTGAACGTGTGGCCTAATCACTGGGTCCCCATTCCAAGAGGAAAGGCGGAAGGGGGGCCTTTTTTCGTTTTGGTCCACATCCACCTGTGCGGACCTCGGTACCAAATTCCAGAAAAGAGACGCTTTCGAGCGTCTTTTTTCGTTTTGGTCCATCGAGTGGCGCACTACGTCCTTCGTTTTCTCTCGTTGGAAGAAGAAGAAACGAGAAACTAATCCTAGAGTCACACAGGACTACTAGATGATGCAAACCGTTTTAGCGAAAATCGTCGCAGACAAGGCGATTTGGGTAGAAGCCCGCAAACAGCAGCAACCGCTGGCCAGTTTTCAGATGAGGTCAGCCGAGCACGCGACATTTTTATGATGCGCTACAGGGTGCGCGCACGGCGTTTATTCTGGAGTGCAAGAAAGCGTCGCCGTCAAAAGGCGTGATCCGTGATGATTTCGATCCAGCACGCATTGCCGCCATTTATAAACATTACGCTTCGGCAATTTCGGTGCTGACTGATGAGAAATATTTTCAGGGAACTGGTAGCCCCCATCGTCAGCCAAATCGCCCCGCAGCCGATTTTATGTAAAGACTTCATTATCGACCTTTACCGGGATTACTCTGGCTATTACCAGGCCGATGCCTGCTTATTAATGCTTTCAGTACTGGATGACGACCAATATCGCCAGCTTGCCGCATCGCTCACAGTCTGGAGATGGGGGTGCTGACCGAAGTCAGTAATGAAAGAGGAACAGGAGCGCGCCATTGCATGGGAGCGAAGGTCGTTGGCATCAACAACCGCGATCTGCGTGATTTGTCGATTGATCTCAACCGTACCCGCGAGCTTGCGCCGAAACTGGGGCACAACCTTGACGGTGATCAGCGAATCCGGCATCAATACTTACGCTCAGGTGCGCCAGTTAACCACTTCGCTAACGGTTTTCTGATTGGTTCGGCGTTGATGGCCCATGACGATTTGCACGCCGCCGTGCGCCGGGTGTTGCTGGGTGAGAATAAAGTATGTGGCCTGACGTGGGCAAGACGCTAAAGCAGCTTATGACGCGGGCGCGATTTACGGTGGGTTGTTTTTTGTTGCGACATCACCGCGTTGCGTCAACGTTGAACAGGCGCAGGAAGTGATGGCTGCGGCACCGTTGCAGTATGTTGGCGTGTTCCGCAATCACGATATTGCCGATGTGGTGGACAAAGCTAAGGTGTTATCGCTGGCGGCAGTGCAACTGCATGGTAATGAAGAAAGACAGCTATATCGATACGCTGCGTGAAGCTCTGCCAGCACATGTTGCCATCTGGAAAGCATTAAGCGTCGGTGAAACCCTGCCCGCCCGCGAGTTTCAGCACGTTGATAAATATGTTTTAGACAACGGCCAGGGTGGAAGCGGGCAACGTTTTGACTGGTCACTATTAAATGGTCAATCGCTTGGCAACGTTTGTCGGCGGGGGGCTTAGGCGCAGATAACTGCGTGGAAGCGGCACAAACCGGCTGCGCCGGACTTGATTTAAACCTGCTGTAGAGTCGCAACCGGGCATCAAAGACGCACGTCTTTTGGCCTCGGTTTTCCAGACGCTGCGCATATTAATAACTCGGTACCAAAGACGAACAATAAGACGCTGAAAAGCGTCTTTTTTCGTTTTGGTCCTTTGAAGTTGGGATGGCGCTCCAATACTGAAGGCCTCCCTAACGGGGGGCCTTTTTTTGTTTCTGGTCTCCCTACTAGTAGCGGCCGCTGCAGTCCGGCAAAAAAGGGCAAGGTGTCACCACCCTGCCCTTTTTCTTTAAAACCGAAAAGATTACTTCGCGTTATGCAGGCTTCCTCGCTCACTGACTGGCTGCGCTCGGTCGTTCGGCTGCGGCGAGCGGTATCAGCTCACTCAAAGGCGGTAATTTACCAATGCTTAATCAGTGAGGCACCTATCTCGGCGATTGTTCTATTTCGTTCATCCATAGTTGCCTGACTCCCCGTCGTGTGGTCGACTGATACGGGAGGGCTTACCATCTGGCCCCACAGTGCTGCGATCATACACAGAGACCCACGCTCACCGGCTCCAGATTTATCAACGAATAAACCAGCCAGCCGGAAGGGCCAGCGCAGAAGTGGTCCTGCAACTTTATCCGCCTCCAGTCCGGTCTCTAATTGTACGGGAAGCTAAGGTCAAGTAGTTCGCCAGTTAATAGTTTGCGCAACGTTGTTGCCATTGCTACAGGCATCGTGGTGTCACGCTCGTCGTTTGGTATGGCTTCATTCAGCTCCGGTTCCCCGACAAAATATCCAGGCCAGTTACATAAATCCCCATGTTGTGCAAAAAAGCGGTTAGCTCCTTCGGTCCTCCGATCGTTGTTTCAGAAGTAAGTTGGCCGCAGTGTTATCACTCATGGTTATGGCAGCACTGCATAATTCTCTTACTGTCATGCCATCCGTAAGATGCTACTTCTGTGACTGGTCAGTACTCAACCAAGTCATTCTGAGATCGTGTATGCGGCGACCGAGTTTTGCTCTTGCCCCAGGCGTACCGATGCGGGTAAATTACACAGCCACATAGCAGAACTTTAAAAGTGCTCATCATTGGAAAACGTTCTTCGGGGCGAAAATTGTTCAAGGATCTTTGCCCGCTGTTGAGATCCAGTTCGATGTAACCCACTCGTGCACCCAACTGATCTTTCAGCATCTTTTACTTTCACCAGCGTTTCTGGGTGAGCAAAAACAGGAAGGCAAAATGCCGCAAAAAAGGGAATAAGGGCGACACGGAAATGTTGAATACTCATACTCTTCCTTTTTCAATATTATTGAAGCATTTATCAAGGATATGTCTCATGAGCGGATACATATTTGAATGTATTTAGATCACGCATCTTCCCGACAACGCAGACCGTTCCGTGGCAAAGCAAAAACAAAATCACCAACTGGTCCACCTACAACAAAGCTCTCATCAACCGTGGCTCCCTCACTTTCTGGCTGGATGATGGGGCGATTCAGGCCTGGTATGAGTCAGCAACACCTTCTTCACGAGGCAGACCTCAGCGCTAGCGGAGTGTATACTGGCTTACTATGTTGGCACTGATGAGGGTGTCAGTGAAGTGCTTCATGTGGCAGGAGAAAAAAGGCTGCACCGGTGCGTCAGCAGAATATGTGATACAGGATATATTCCGCTTTCCTCGCTCACTGACTCGCTACGCTCGGTCGTTCGACTGCGGCGAGCGGAAATGGCTTACGAACGGGGCGGAGATTTCCTGGAAGATGCCAGGAAGATACTTAACAGGGAAGTGAGAGGGCCGCGGCAAAGCCGTTCCATACGGCTCCGCCCCCCTGACGAGCGTCACGAAATCTGACGCTCAAATCAGTGGTGGCGAAACCCGACAGGTTTGTGGAGTGCCAGGCGTTTCCCTGGCAGCTCCCTCGTGCGCTCTCCTGTTCCTGCCTTTCGGTTTACCGGTGTCATTCCGCTGTTATGGCCGCGTTTGTCTCATTCCACGCCTGACACTCAGTTCCTGGGTAGGCAGTTCGCTCCAAGCTGGACTGTATGCACGAACCCCCCGTTCAGTCCGACCGCTTCGCCTTATCCGGTAACTATCGTCTTGAGTCCAACCCGGAAAGACATGCAAAAGCACCACTGGCAGCAGCCACTGGTAATTGATTTAGAGGAGTTAGTCTTGAAGTCATGCGCCGGTTAAGGCTAAACTGAAAGGACGAGTTGGTGACTGCGCTCCTCCAAGCCAGTTACCTCGGGTTCTAAAGAGTTGGTAGCTCAGAGAACCTTCGAAAAACCGCCCTGCAAGGCGGTTTTTCGTTTTCAGAGCAAGAGATTACGCGCAGACCAAAAACGAATCTCGAGAATCATCTTATTAAGGGGTCTGACGCTCAGTGGAAACTAGAAAACTCACGTTAAGGGATTTTGGTCATATCAATTATCAAAAAGAATCTCACCTTAATCCTTTTAAATTAAAAATGAAGTTTTAAATCAATCTAAAGTATATATGAGTAAACTTGGTCTGACAGTTACCAATGCTTAATAAGTAACCATCCTGAATCTGTCTATTTCGTTCATCCATAGTTGCCTGACTCCCCGTCGTGTAGATAACTACGATACGGGAGGGCTTACCATCTGGCCCCAGTGCTGCAATGATACCGCGAGACCCACGCTCACCGGCTCCAGATTTATCGCGATGACACGGCGCCGCAAAGGCAGGCGGGAGACGTTGTGCAACTTTATCCGCCTCCATCCAGTCTATTCCATGGTGCCACCTGACGTCTAAGAAACCATTATTATCATGACATTAACCTATAAAAATAGGCGTATCACGAGGCAGAATTTCAGAATAAAAAAAATCCTTAGCTTTCGCTAAGGATGATTTGTGTTGGAATTAGCAGCCGCTTCTAGAGTTGACAGCTAGCTCAGTCCTAGGGACTATGCTGGCTGGAGAACTTTCGGATCAAGCTATGAAGGACGCGAAGAGGGAACTAAACACTTTACTAAATT
+
)(''%''&&$%%('(&'&&%%%&*+++22:=>;;:;A>>>@B@22:6DC;<2223:5-,,+'(+((*)*+59*))*6:=>7778?0../;?3**,8.('&&%('')*)&'&&4(&&&,,,,-4/0EAFJDEAB?>?9777@BAGHEJDEEDJGJJEIGII;9699>==EEFJJJJGJDBA9;641116=><66942A87,?DFFCBCDHJEJDHFC))('&$#$&)'%%%'+,37@A@A,+++5,++))((%$$%$$%%%%'045421(''%&%&%$&(**))*.-,,,.//6:2--44B8887:6668::8888@@BBDGCFEG////,,,,3452+))*333=?EEGJJIIJJECBBCDC=ABHHJH=:99=B)((((,6.+'').1+))**522233392/156>>;888@>BC;<<@IJIEDJDDAC@***,0//1'&&$%'(,/0411122999887.,,''(*,/02<<?BDE9999B++--121++++-+,-:AEFCBHJEGEEDE===>>7774622/:>AJFJHDHJFJIHJFIFCJE=89721-,////,++/*'(++16A@?>><=@BGEIHJJJGHGHHDDBAA<:5689EJGDI@BBDEEFJJCHBCICDCGEHFHDD<;>JHJJ<;;9<>@C2111CCED55438;G<CBCFJDECF?1111JJHJEEGHFFGEGHECA>=>><;::GEHDDDCGIGJFHJJ8777D>0/@GEJJJHJIHJA@=<66586667.++,)&'%%&&'%%%%&*-,/*)),)*9;ABBC<'&&&66C@@BB877651.-+*,-455((('+01022199:(3/)76**)()(&$$$%%$$$+-0-.318975***)***)&%''*)*/@;;;;C3&&&*+(%(()&%%$%(+*(()))*6DBCGDFCC50.))'&&&$$%$&(')(*0657101DHECGJFGJHIJIJJHJIJGFF<820/0/8/;;<=@?FEDDDHJIJGCB--&'0:52((((@A>99:DFGFGGFHG4444EFFJJGHJJJIHJJJJJI'''(C6JJGJBCDEJIJJJJHJJEEECJJFJJJCCCDEAB,,,BJBF211+,+(*<766&&&&::96677;GFIIFJFJJIIJIJJGJJIHGJJJEF>@+(%$&%'))),+'$$%(013/07;<<<<=>BF8888A>?DCBEAED66679*))++++24445<<>=<788660/,+*+/;JHDFJJJFJJHGFBGIJJGJJJHFFGBB@A?1..*,/014***)''))*/:<JHDDFFCD===GI=>DECD@ABBB33259+*))+(&''),-,,,,/009;@CBJIFJ@@@>D=>==@@AFJCEJGHJFJIE@B;>@?@?>?:77?6444?CB@@AD:JCEFAAA@;88FCJD;:)**54556>766665547>;FFHEEFEJJJHJJJJJIGGEJJFJC>>GHGIGJHCEA5542+%%%&*+/0;;B@CA762/***(4+*+,.---/?DGGIJJGJJJGJJJHJFC;:65---.ADA@FGDEDFHGJJJJHJJIJIIJHGIJ;;:669;DDDEEFIE??0(=?GEJGIHIJGFJGJJJHGJJGHJFHFJJJHBH5))*8777883/--.5.31,27778DHA?=8889C>??@FEJGJIDHJDDEJIBBCEDFEF22229;>???888,++(&&&444;41000-.5@DJFDAA2113==<=GHJJHEDBCJJGCHJIDHJEJJEF=997553-+)('&''%%%'(./0.---058:;BDDEJDCJFJFHJJJ?>>BA@@?>@CB>>?>JFC@?BHFCD.A@GABA>4.,++;:<:>EHJFJJJGJJHJJJHFFHFFEHGFJICBDF7778CEHHJE<;:9<@:?=30..9://0/4430)&&')'&&'.10-+'&%%())*$$$$(*()((*(&'(07<>AAJFA@BFGJJHJCCBD<7@@CJGJJJIJJHHEHGJJJJJJJHGJFJHIGFJEJICEJJJJJIIJHJFGJJJC<;;:=>66910?=<98B97861@BJEC@BBHGGIJFFHEHHHHDEICCGD;;JDHHJJD9888:+))()''$$$$)%%%422568444:DEGGJJIGFDEGD2222@3333;>@CDBCCCFJJJHJJJJGJJJEFHFIJJJECEEIJIGJHJH,,,.>=:93'&&&(''&)-&&367:BBGEDEJJEEF8666=>CCHGDEB:93.,,0//8)(%%%%$$$468BDBCFBAC=<:997.@??7667=6*)&'''....('((++''$%%%))79;=;;3334@A856;GDDEDDDFC861&%%$$&*08<@GGGJCJFD?9908/0,+,()'',)).66A??@AGJIE?>>?FHDD10'''(0/.,''(******+0140,,**((9>H;:93.-,,,+,,65558>EJGDJGGJJJJJJJJIIJEGJHJJHIHGGJJJJJJJJIJFDEDJJGJJJIJJIJIGFIJ<;:4459G@AAB@<<=>>=822228;=771320***8..-((()))(*+)+0-('''-.400(&&&)8<DCFEDIGGBDADCJGGGJHDBEJBBDA87648A?:;<=7///24344:2-)(((-JIJDEHJJJJJEFEJIHJJHIEBAB>@BAJJIEHGJIHGJA@AAJ>=33.29?=<@<=??DIFJJJJJFIJIG951//+))(''((4222277<58&&%&*:=>@ABGHJHJGHFFFFC<:6('''(?CEEDCCD;;;<)(()-,**,,++6232-**+++23((().'%%$)31/,*+&$($$&&&&:<<=>>CBEIDJJJJEFHJJJHFBBDCFFJJJGJGJHJDDC6;;(('(:=443?:)(%%&&*++//2.--,&&&%&+,+.-,,(')7?562110//11566>CBEF9999DDDJFBBADHBDB>42(4:;:<*((011123EBBDEDJIJFJGFJ@A@H7777:741CGGJFGJJJJEEFEE>=733112CIGDD;CF?FGEIJJFDCGJ@@AHHIJGJJHIFJFGHJJJJCJEFFFBJJFJJFJECCEDD;89=?CBCC@<>0*(''%%%'$$,+--/33=>8788>889>ACJDGJCFFAAA66((()***+51001-/0*;><?>=@80/.'''/111<>HCCBBAD544/.'%%)/0---+))+?EIGIGGFHJJIEEJJJJJ===<?EJ9999>>>=*))('(%+++.3<7HDJJJFIFEHJHGJJJJFCCDB@?BCGIIJJJJGJFJJJJGIJJJJJIG?=A%%%%&')'('')/.&&112:::89;BDJJHIJIJGIJJJJJJFJJJJJFFIGJJIJJJIFEJJGJJJ=<<;>=EB<434478:=88:7<.0.+-69@>>=@B@>6553443310,+,-065653322))99844>BJJGJEHDIDJFF70E;>>=>BDFJJGJHFGJHHJHJJ=;<<>?FEEGEEJJJJJJGFEEJEGHJJJJJJIJGGFHFECDJGJFFGJHIHHJCJJJJGDABC?633BGFJJIJFIEHJJJJJJJJJGJGEHFADH@FEJJHIHJJF433+*(('&&&&+,,,49;:?BA?FD<<<=<;822228777<<<EBABA.+,-/GCDCACIJJIIHHGA=0///75-*)&''%%&$$$'&+..455686><966'&&&&&&+8444FA<:986<;<DI;C@FED@A5.9:ADBCGD@CEEGJGJGHJEJJIFJHJJGJJDFDDJJJJGJJJJJIJJIGJJIJJG??>?=:::*%$$$&*>>?A<<;;>>AA7750-.EFEDHIJGJJFJDD0000A@BHDC>>6--,-98444122,(),:7845DGEIJGJIJJDFJJJJFGHJFJJJHJJF;:68)3(-('&%30/45778=9DECIJJIJFDJEFGJGJGIFGJIJGFJGHJFGHJJFJFJEC><=>EB422220/../,---68><>>AAB@AFCFDA>%%%''&/6>@<===CBEIIJJJGGEFDBABB>?;;850-+.'('(.<AA@@=@G:997436;;??<;<?79:<AJHFB>??:9:<@@BDH?>:343:.**+-;:8889A5445530++*''')10/,+*,,155(''%())&%%)'&---,++*/.-/377==;999DBCA@<98-,+,,++**,-=FBAC@BBAHDIJE@A<?6112/...-,(%%%&'.''**243++*%%$%'(')##$())*=>>@CCJAFJJEJGJEGFJJGFDBBBBBJJEFGHGDFJEGHJJIJFFDBABA=>@?FCFJ=;7769<;=BABB@>83,+**)&&$###$%$$&()(((..227:8677:@B@@BJJGHJIFJIDEC?56:7111GFJGIFEHIHHJJEB==DE<<.2)&'$(,'(,17999:EGJEGAAAJIIJJJDJGDDDECGIJEHJGHJJDDJJJDCCCDHJE>=.//3))'$%$%&&&%%&%%%&$%'(%&')-(&$$$$%&''&$%%%%$$%--///00000246278.678;A>78979:=AGB@CBCB>=??JEC999:CB@CIFGFIDGGJICGCDH@??AACEFJGHJGBCDGJHJJJIIDJFHJJGGFFJHDD@<<<80///*,6<JEJJJJJFDE76666@>?EGEFFDBA<634=<:42,'(*)(&$$%&',-22-*'89=BHHCCGEFJJDFFDJB@@@HHGJFFHJDDA?/..&&&'''%&')&&'),//-,/1114A=>=;;==96-,&&&(2088DFDDCCEH;:::G>=</,+(%
@Glass_T7V_18_D3_14_3_28
CTGATCGCGTCAGATTTCGTGATGCTTGTCAGGGGGGCGGAGCCTACTGGAAAAACGGCTTTGCCGCGGCCCTCTCAGCTTCCATGTTAAGTATCTTCCTGGCATCTTCCAGGAAATCTCCGCCCCGTTCGTAAGCCATCCCCGCTCGCCGCAGTCGAACGACCGAGCGTAGCGAGTCAGTGAGCGAGGAAGCGGAATATATCCTGTATCACATATTCTGCTGACGCACCGGTGCAGCCTTTTTTCTCCTGCCACATGAAGCACTTCACTGACACCCTCATCAGTGCCAACGTAGTAAGCCGTTATTAACCGAAGCTCAGCGCTGCAGCGCTTCATCGAGGTGTTCCTTGACTTGATACCGCCATCGGTGCCATCATCCAGCCAGAAAGTGAGGGAGCCACGGTTGATGAGAGCTTTGTTGTAGGTGGACCAGTTGGTGATTTTGAACTTTTGCTTTGCCACGGAACAGTATGAGTTGTCGGGAAGATGCGTAATCTAAATACATTCAAATATGTATCCGCTCATGAGACAATAACCCTGATAAATGCTTCAATAATATTGAAAAAGGAAGAGTATGAGTATTCAACATTTCCGTGTCGCCCTTATTCCCTTTTTGCGGCATTTTGCCTTCCTGTTTTTTGCTCACCCAGAATACTGGTGAAAGTAAAAGATGCTGAAGATCAGTTGGGTGCACAAGTGGGTTACATCGAACTGAATATCAACAGCGGTAAGATCCTTGAGAGTTTTCGCCCCGAAGAACGTTTTCCAATGATGAGCACTTTTAAAGTTCTGCTATGTGGCGCGGTATTATCCCGTATTGACGCCGGGCAAGAGCAACTCGGTCGCCGCATACACTATTCTCAGAATGACTTGGTTGAGTACTCACCAGTCACAGAAAAGCATCTTACGGATGGCATGACAGTAAGAGAATTATGCAGTGCTGCCATAACCATCAGTGATAACACTGCGGCCAACTTACTTCTGACAACGATCGGAGGACCGAAGGAGCTAACCGCTTTTTTGCACAACATGGGGGATCATGTAACTCGCCTTGATCGTTGGGAACCGGAGCTGAATGAAGCCATACCAAACGACGAGCGTGACACCACGATGCCTGTAGCAATGGCAACAACGTTGCGCAAACTATTAACTGGCGAACTACTTACTATTAGCTCCGGCAACAATTAATAGACTGGATGGAGGCGGATAAAGTTGCAGGACCACTTCTGCGCTCGGCCCTTCCGGCTGGCTGGTTTATTGCTGATAAATCTGGAGCCGGTGAGCGTGGGTCTCGCGGTATCATTGCAGCACTGGGGCCAGATGGTAAGCCCTCCCGTATCGTAGTTATCTACACGACGGGGAGTCAGGCAACTATGGATGAACGAAATAGACAGATCGCTGAGATAGGTGCCTCACTGATTAAGCATTGGTAAATTACCGCCTTTGAGTGAGCTGATACCGCTCGCCGCAGCCGAACGACCGAGCGCAGCGAGTCAGTGAGCGAGGAAGCCTGCATAACGCGAAGTAATCTTTTCGGTTTTAAAGAAAAAGGGCAGGGTGGTGACACCTTGCCCTTTTTTGCCGGACTGCAGCGGCCGCTACTAGTAGGGAGACCAGAAACAAAAAAAGGCCCCCCGTTAGGGAGGCCTTCAATAATTGGACTATCCCCTAAACTTCAAAGGACCAAAACGAAAAAAGACGCTTTTCAGCGTCTTATTGTCGTCTTTGGTACCGAGTTATTAATATGCGCGCAGCGTCTGGAAAACCGAGGCCAAAAGACGTGCGTCTTTTGATGCCCGGTTGCGACTCTACAGCAGAATTAAAATCAAGTCCGGCGCAGCCGGTTTGTGCCGCTTCCACGCAGTTATCTGCGCCTAAGCCCCCCGCCAGCAGAACGTTGCCAAGCGATTGACCATTTAATAGTGACCAGTCAAAACGTTGCCCGCTTCCACCCTGGCCGTTGTCTAAAACATATTTATCAACGTGCTGAAACTCGCGGGCGGGCAGGGTTTCACCGACGCTTAATGCTTCCAGATGGCAACATGTGCTGGCAGAGCTTCACGCAGCGTATCGATATACAGCTGTTCTTCATTACCATGCAGTTGCACTGCCGCCAGCGATAACACCTTAGCTTTGTCCACCACATCGGCAATATCGTGATTGCGGAACACGCAAAAAAACATGCTACCAGACGTTGCCGCAGCCATCACTTCCTGCGCCTGTTCAACGTTGACGCAACGCGGTGATGTCGCAACAAAAATCAACCCACCGTAAATCGCGCCCGCGTCATAAGCTGCTTTAGCATCTTGCCCACGCGTCAGGCCACATACTTTATTCTCACCCAGCAACACCCGGCGCACGGCGGCGTGCAAATCGTCATGGGCCATCAACGCCGAACCAATCAGAAAACCGTTAGCGAAGTGGCTTAACTCGCGCACCTGAGCGTAAGTATTGATGCCGGATTCGCTGATTACCGTCACGTTGTGCCCCAGTTTCGGCGCAAGCTCGCGGGTACGGTTGAGATCAATCGACAGATCACGCAGATCGCGGTTGTTGATGCCAACGACCTTTGCTCCCAATGCAATGGCGCGCTCCTGTTCCTCTTCATTACTGACTTCGGTCAGCACCCCCAGTCAACTGTGAGCGACGGCGGCAAGCTCTGATGGGTATAATCCAGTACTGGAAGCGTTAATAAGCAGGCATCGGCCTGGTGATCGCGCGCCAGATAGATCTGGTAAGGGTCAATGAAGTCTTTACATAAAATCGGCTGCGGGGCGATTTGGCTGACGATGGGGAGGAAATTAAAGCTCCCCTGAAAATATTTTCTCATCAGTCAGCACCGAAATTGCCGAAGCGTAATGTTTATAAATGGCGGCAATGCGTGCTGGATCGAAATCATCACGAATCACGCCTTTTGACGGCGACGCTTTCTTGCACTCCAGAATAAACGCCGTGCGCGCACCCTGTAGCGCATCATAAAAATGTCGCGTGCTCGGCTGAACCTCATTCTGAAAACTGGCCAGCGGTTGCTGCTGTTTGCGGGCTTCTACCCAAATCGCCTTGTCTGCGACGATTTTCGCTGGAACGGGTTTCATCATCTCGTCGTCCTGTGTGACTCTAGTATTTAGTTTCTCGTTTCTTCTTCTTTCGGACGAAAACGAGGAACTAAGCACGCAGCTCGATGGACCAAAACGAAAAAAGACGCTCGAAAGCGTCTCTTTTGGAATTTGGTGCCGAGTGCGCACAGGTGGATGCGAACCAAACAAAAAAAGAGCCTTTCGGGAGGCCTCTGGAATTTGGTACCGAGTTATTCAGGCCACACGTTCAAGTGCAGCCACAGGATAAATTTGCACTGAGCCTGGGTGGGATTCGGACTCGACCGCATAGCCTTCAGGAGTGAGTTTTGTGCAATACCAACCGACGACTTGACCCTGCCAAGCGGCACCAGATTTCTTGCGTACGCGATCCCCTAAGCCAAAGGTGGCACTCAGGGAAGCGCAAACTGCCCTGCAACGGGAGCGTTGGCTTCATCGCTACTTTGACCCATCTAGTATTTCTCCTCTTTCTCTAGTAAAGTGTTTAGTTCCCTCTTTGCGTCCTTCATAGCTTGATCCGAAAAGTTCTCTAGTAGCTAGCATCATCCCTAGGACTGAGCTAGCTGTCAACTGTAGAAGCGGCCGCGAATTCCAGAAATCATCCTTAGCGAAAGCTAAGGATTTTTTATCTGAAATTCTGCCTCGTGATACGCCTATTTTTATAGGTTAATGTCATGATAATAATATTAGACGTCAGGTGGCACCATGGAATAGACTGGATGGAGGCGGATAAAGTTGCAGGACCAGCTTCTGCGCTCGGCCCTTCCGGCTGGCTGGTTTATTGCTGATAAATCTGGAGCCGGTGAGCGTGGGTCTCGCGGTATCATTGCAGCACTGGGGCCAGATGGTAAGCCCTCCCGTATCGTAGTTATCTACACGACGGGGGAGATGCAGGAACTTCTGGATGAACGAAATAGACGAATCGCTGAGATAGGTGCCTCACTGATTAAGCATTGGTAACTGTCAGACCAAGTTTACTCATATATACTTTAGATTGATTTAAAACTTCATTTTTAATTTAAAAGGATCTAGGTGAAGATCCTTTTTGATAATCTCATGACCAAAATCCCTTAACGTGAGTTTTCGTTCCACTGAGCGTCAGACCCCTTCATCAGATGATCTTCTTTGAGATCGTTTTGGTCTGCGCGTAATCTCTTGCTCTGAAACGAAAAAACCGCCTTGCAGGGCGGTTTTTGAAGGTTCTCTGAGCTACCAACTCTTTGAACCGAGGTAACTGGCTTGGAGGAGCGCAGTCACCGAAACTTGTCCTTTCAGTTTAGCCTTAACCGGCACGCTTCAAGACTAACTCCTCTAAATCAATTACCAGTGGCTGCTGCCAGTGGTGCTTTTTGCATGTCTTTCCGGGTTGGACTCAAGACGATAGTTACCGGATAAGGCGCAGCGGTCGGACTGAACGGGGGGTTCGTGCATACAGTCCAGCTTGGAGCGAACTGCCTACCCGGAACTGAGTGTCAGGCGTGGAATGAGACAAACGCGGCCATAACAGCGGAATGACACCGGTAAACCGAAAGGCAGGAACAGGAGAGCGCACGAGGGAGCCGCCAGGGGGAAACGCCTGACTGTCTGCTGAGTATATGAA
+
**)(%$)#&((+/15;<DHHIFJIJJJJD5///0;31221010/4-,,,2=AJJJJJJFIGJIJGADJDDEBB870+,***&%%'))0&(.0,,,,88<ADID?@?@JA712@?BAD@C@?1@AIFDIJEFGEFED=92)(*-.;<=?A;784456@@@B;;;?<??BCGJJJFJFJFCBA>>>>ICDFEGFGJJHJJJHIHBAA@JFJJJJHGGHFJJHJJHIHJIJJFJJEJJJJJJDCHJJIHHBCJJJIJHJJIJJIHDCEEJGJJDFJFEJEJJDEDGJJGJ;///&'%%&%%'//&&&%'(&%&%&&''()%%%%%#$$$##$$#$%##$$#$$%%&%&##$$%&'()&&'$%$#$$$#####$$%%')*+441222:@JEIFGJHHHJGJFFIJFDGFFJJJJJHJFIFJHJDHDAB@B.---70++03;GHJJJJIEDFHCEHJGECEFCCC;1::::;.--))(((():?@?CEEJEDDGFBA+++'))*BCGIJHEHGCDHJFIFJHHJIHG@AICDJEEDCHJJIHJJJGJJJJIEGJJJ;;;@JJFDA=>FJJGJIEI;;;964(((-224/0<<766620+//AA????JJ=>ECGGCIDJB>===JFFCEICA<:>98)=8877:8567++1330.*)&''&&*+4;=??@@<AJJFEBDDGGB>::0))+'$%%&''&'&%%%$%99:462233:<>@<;<<?@@?GDJHJ777588:A>?=??BEGHHCJHDEIAEIEHHJHJJDFGHJIJEEJJHJJJJHJIJGJIHDIIGJJJJJGHJIHJJHJJFJGGEGGHECC=BAE@>?=<=A78A:B>>@>>0///644466679ABDEDEEGJHICB@?@CJJGJEDCAA:JDBA@JHJG======;953),6;IGJAA@?BBJGJGIIJIGJJJFHJFEF@DDHJJIGJJHIJFJJHHJF====JECH4333DHJJFGGIJJHGGHFJJJJIHHJG9GHJJJFC;;;;<::973--+,-(9::*(((JJIJJDHEIJJGJIDCFBG9::JJJJJJDGJFGJGFCDCEFDEEF?>9478;IDGIFJJFJIJGJJHJJJIJHIJJJJJHHIJECDGJJJIJJGJIGGFJIFJJJJGEJFHEHJJJJJHJJJJJJJHJIFJJJD<<<<IJHJJGEJJJJJ85/.-*)*)**0*++?JIJJECCFJIIJHJJJJIJIJJFEGDHFJJJGJGJH@>==@??A21*('.3:DEFEDFGJJJJEDGIJJJJJJGJHJJJJJGJJJJHIAA@AJHFIIHGJIJGHDEA?54349:300.0101//0/..001))B<==GJI?@?BGED@==;::<3230BFDHGFFGEHJJJHJEJJIGJBCBJJHJJEBEC?>>@DF>=>>@@@A>=>JB:99:;6677???GJJJJGFJJJJJJI@@?7887DBIJJFJBEFEIJJGEFF;;::>0,)''''''(3:>=;;8:JHBEFFJJIIHGJJJIHJJHHJEFJHFGJJAA>6002==;***88@?=<>=>FEJJGEGHGDIGEHDBA<>??DBJFJJGEJ@=8:>B9HHGJJFHJFIJGJFIGFED<GJGGJHIJF91,(1//56@ABFEJHJICCCIFEDIDFJJIGEDFFJJJGJFDFJJJJJIDEJJJG?>>535>GD86544..119<7??@@:::;FJJHJ@=>:-('''399AFDDGIGJACADJJJJIJEJJJJJIIIFJEJJHIJF>?++,,,,89?BAAFDFIDJJIJJJJIJGJ@@>@BG?EH;:99BFJJFHEEIJEFJHEFA9/,,//0/,+*)+(++))***+6<95224;669:BBJJHGJJJIJIJJHFGJJJIIJHJJIJJJFCBDFHH=<4000035<CIJGJDDBCJ?>CBCGE=<JF@HBEDDEIGIGJJJGJFGJJJHJJJJJEGJGJFIIFHCBDB;:::@B40//11;?DCBCJFJJF?>@?EFCCFHJJJHJGHJJJJJGHJJJJJIFDIJFJJJJGJJJJIIHHIHIFGFDHJHEJJ=<:9417+(*556?;;;;AC?>9.''83=?B>>?999<=9866;;>CEHJIDEB@CGJJJIFJJIJJJJFGHIJHJJJJJJJGJJHGIJJJJGJGJJJJJJJIJJJJJJJIJJJIJJHJ@?@@A6=EFFIJGHJGJIJJJJHIIJJJGJJIGFJGJIIHJJGEJ7755'&&((('((('(('((('&'***)(&&'(7=??HEAADCCFIJJJHJJJJIJFJJJJJGJJJJFJJJJIGJJGGIJJFJJJJJGJJJGJJJJJF@B@@JFFJJJJHHIFDEEEGJFJHEJJJJIGJJHJJJJGJJHIGGEJJJIHJHIJJJJJJJJHJJHFJJJJHIJJIHJHHIJJJEJ@DHGJJJJHJFJJIJJGJIHJHIJGFHJJJJJJFJGGJ7774688B8888JJJEJJJJJGJJJJGJGFJJJJGJJJFJGDGDGGHJDJJJJGJGJJIHJJFJHHDJFJJJJJJFIHJFJJJFJJIJJJJJJJJJJHGJFJGGDJJJIJHJJJJHB@??<@<<<<>?:,+))+1//17777''')?A?@@@BEFJCCCAADCJIJJHJGGJJJGJGIJB9BA>>8555FJJJFJIGJJCCFBCCFJJIJJHHJJGGJJJJFFFIJ;9::B@;:89985=:40(''''37@BDGCBCDJH@?@,,,.6()+-/+)))%$$%%%(&&')*,*)(++0)''%%%%''+,,..:>85558:6.+**+//..4;;=888970001889DDJ;;;6;.--&&&')''()(+./8;AJFJJJHHJJADJJI>=<=JDIFEDIC9888>?IJJIFDJGFFFJFFC??@??<;0,*+,/*,+,<55HEJGJJ@A@?>??HJJJEBDDAGFJJJFIIJJGJB..&&&&&&'---0007<::321-++(()))=A<:::;?/')++././03222179JIHDJIFJJJIJHFJGIIHHHJJJJJJJGJJJJJJGJIJAC;557@IFFHJGJDB<;<<AJJJJJJJFFDFHJJGHJIJFJIEIJIJDCCD9999HJHEFJJJJJHFGFJFJIJDCCCEAC@94+:?)''(679????=;2-0-.??>=<<<>?=6;:1...,('((+(''*&$#$#$&$$$$%&&&&<@??DAFDCD@>===;;<<<>?>;7C::;>C7=?-A>48;.*334=88/79:1//0/.2//.11*****)*+)**,()&')*/5:93345JJEGEIEJJJEDFJID??@@322=7&&%&)*)%)*&&&%%&'&'((*-/044CJB@=:766<<=<<;000266440.,,-30)000AB=779(&47;><?>:7779<:<==:444+**+14;=8677@>?EGGJJJIJGJEBAACJFFB=@?>@CB@?>@B?>=>BCEEJJJFEDCBDGIGGJECEDF===;:=1112CJIFDHGHD@@D@@HJGIEGHJIEJGFBCEDE<?JJJFHJJEGFE>===G=;;=:988:>565512<=((()BCEHAAEJEBCCEJGEF>7762*()/5>8666:>?BCBAACCGJGJIJJGGJGJJJJIJIIIIJJIJJJGIJJGIJJJJJJJIGJJJJJFJJJJIJJIJGIJJJIIJJHIJHGJ@AAABDIGBABGCEJJIJJJHFJGCBD>.-,**+,./@?>=5821244++++++++4)((((,-*+0>DJCIJIJDCH?<9/+**.))((+-2;875611//100//46=AFJFIJJJIJGJJJJJJJJJJJGIJA<DAHB777?AAFGFE22.//.8778;;;;665678<AGJJEECBFJJJHGJBDCBBJ3221.0&%&%&)*37;>?@JFJJEJECCHHJJJIIJJGJJIJHJHEGJJJJJJJIJHJFJB>300//0++,CGIJ==>=BDEIIJJ@AFGFJJIJEEDIJJHFDDJHJIIE88889:EJJHDIHGJJJIJJJFJFDHHEJJIHJJGJIJJGHJJHJJACCJJJJJJJEJJAAEDEDC==<3ACBJJJEBEEEJFD;;AD=<;*(')67)''&(%%&%&$&'$%$$&04458A98:<0...(''./AAGHHGGJFGFGJJGGFEJJHJHGJGGFEEGCFJJJJJHG>>@?JHDGGFIGJEFJGHJHFEEB@HB788ECFFIJGJJJJDEDCDJIJJJJJJJGJJIJEJDJJFA@EDHIJBA><322@AC>>=0002JIEJJHIJJGFHHJIJJJFIFFJCACCIJHJAHGIJGJHFIGFAA@>@?>A@>?1--=?DCCHFJGGH?666+(99AB=;:<AHDEFDDDGJFDHCBD?A////8532-)2,)&%&*@FDDD=>=>JFEIDGEH,+++@<:111GJJJHJ@>EBDEHIIJJIJJJIJHHJJJJJJJJJJJJJHJJJJJJHJJIGFFEDFGGDC9(''60222:99>HJB===<F333214,:;;/-,&&%$&&'(((*..237<;;@.,*+-20)*3777JIJJJJJIJJJEJC@@>;::540056BBGHJJJHJGFJJ=FJIFGIGJJ>=>=EDFJFECED>>><GGJIGJHJIHJEJEHGEIIEEJIJJG@DBIJJJEDFCHJIJJIIJJJJJIEDD?BJJHEDJGJHGFJJJJ@:JIJFJIFJJDJGHGHJJJJDCJIAAAAJIJHEJJJHJJGHEJHJJJFGJFJJJFJJJJFFFJJJJHJEHJFC:20//+)'''(547??>?889ADD=<<=@427;<JHIFE@41(&&#$$%''&&)1-&%%&+**&&%
@Glass_T7V_18_D3_14_3_29
CAGTGGTGGCGAAACCCGACAGGACTATAAAATTCCAGGCATTTGCCGCGCAGCCCTCGTGCGCTCTCCTGTTCCTGCCTTTCGGTTTACCGGTGTCATTCCGCTGTTATGGCCGCGTTTGTCTCATTCCACGCCTGACACTCAGTTCCGGGTAGGCAGTTTCGCTCCAAGCTGGACTGTATGCACGAACCCCCCGTTCAGTCCGACCGCTGCGCCTTATCCGGTAACTATCGTCTTGAGTCCGACCCGGAAAGACATGCAAAAGCACCACTGGCAGCAGCCACTGGTAATTGATTTAGAGGAGTTAGTCTTGCGCCGGTTAAGGCTAAACTGAAAGGACAAGTTTTGGTGACTGCGCTCCTCCAAGCCAGTTACCTCGGTTCAAAAGAGTTGGTAGCTAGAGAACCTTCGAAAAACCGCCCTGCAAGGCGGTTTTTTCGTTTTCAGAGCAAGAGATTACGCGCAGACCAAAACGATCTCAAGAAGATCATCTTATTAAGGGGTCTGACGCTCAGTGGAACGAAAACTCACGTTAAGGGATTTTGGTCATGAGATTATCAAAAAGGATCTTCACCTAGATCCTTTTAAATTAAAAATGAAGTTTTAAATCAATCTAAAGTATATATGAGTAAACTTGGTCTGACAGTTACCAATGCTTAATAAGTGGCACCTGTTCTTCAGCAATCTGTCTATTTCGTTCATT
+
<BBJJGGGJJHGFGJDDA?A@FGFGID@0,*)(*%&%&&&'-6)&&&%&&(*(&&((**+-46788777BFJFAEGIDJJJJHHFFJJJJJEJGJIJIJHIJHIJJJJHHGGGJGFJGJ:9878=AEEFFGHFEEJJJIHJJJJGGHJFHJJIDBFC6511,&)((')*7;;JAAAGJJHGDIDIJ@@A@B@@AD>?D6556FGEJHIGJJHFJGGJJCFJHGIFJJJJJIJDFGJJA>==<6'''(=<:996:9760((((:IJHFFD=778EJJJGJHJJCEB9999BAAACACD++++,,4//,++)'(&)++0/5/A@>?@BJDGGJGDBDEJJJJ9989BA@<=>FJ::;;IEJJJHFF@@ABJFJJGIJJJAABAF9787<=76673:@6654&%%*+*''')$&014DHFGGEDDAHJEBBBC8887-++6.(')*..178;JEFHJHHIJIJGFIGIGJJIJIJFD-,--;666311.2./?8:ADDGEDCDFGJJEGDGG>=;8=@@BGJIF?>?GIJCADHJEGEHEJIJEJJHJIJFIJFIGDFDCEFCFFJJ>=<@BA</****+)(*+879=@?;55=4BFGJFEFJFDFGGJD?7<:::661./:777?ABFCBDCJEFEJGBCCCCDEJIJIFIHEJIEDBB=:;<'&&'%$%')(&$%%#%%$&**)))&&&'*(*+9;3111+*)&
@Glass_T7V_18_D3_14_3_30
CCAATGCTTAATCAGTGAGGCACCTATCTCAGCGATCTGTCTATTTCGTTAACAGTTGTCCTGACTCCCCGTCGTGTAGATAACTACGATACGGGAGGAGCTTACCATCTGGCCCCAGTGCTGCAATGATACCGCGAGACCCACGCTCACCGGCTCCAGATTTATCAGCAATAAACCAGCGAGCCGGAAGGGCCGACGCAGAAGTGGTATGCAACTTTATTCACCTCATCAGTCTATTCCATGGTGCCACCTGACGTCTAAGAAACCATTATTATCATGACATTAACCTATAAAAATAGGCGTATCACGAGGCAGAATTTCAGATAAAAAAAATCCTTAGCTTTCGCTAAGGATCATTTCTGGAATTCGCGGCCGCTTCTAGAGTTGACAGCTAGCTCAGTCCTAGGGACTATGCTAGCTACTAAGATTTTCGGATCAAGCTATGAAGGACGCAAAGGGGACTGGATATAGAGAAAGAGGAGAAATACTAGATGGATCGAGTCGCGATGAAGCCAACGCTCCCGTTGCAGGGCGGTTTAGCTCCCTGAGTGCCACCTTTGGCTTAGGGGACCGCGTACGCAAGAAATCTGGTGCCGCTTGGCAGGGTCAAGTCGTACGAGTTGGTGCTACGGAAAAATTCACTCCTGAAGGCTATGCGGTCGAGTCCGAATCCCACCCAGGCTCAGTGCAAATTTATCCTGTGGCTGCACTTGAACGTGTGGCCTAATAACTCGGTACCAAATTCCAGAAAAGAGGCCTCCCGAAAGGGGGGCCTTTTTTCGTTTTCGTGCACATCGCCCTGCGGACCTCGGTCCCAATTCCAGAAGGATAGCTTTGGAGCGTCGTTTTGGTCCATCAGTAGCACTTTAGTTTCCTCGTTTCTCTCGTTGGAAGAAAGAGAGACAGAAACTTGAATACTAGAGTCACACAGGACTACTAGATGATGCAAACCGTTTTAGCGAAAATCATGGCCGACGAAGGCGATTTGGGTAGAAGCCCGCAAACAGCAGCAACCGCTGGCCAGTTTTCAGAATCAGTCAGCCGAGCACGCGACATTTTTATGATGACCAGGGTGCGCGCACGGCGTTTATTCTGGAGTCCAAGAAAGCGTCGCCGTCAAAGGTAATGGTAATGATGTCAATCCAGCACGTTGCCGCCATTTATAAACATTTTACTTCTCGGCAATTTCGGTGCTGACTAATGAGAAATATTTTGCGGGGAGCTTCCGTTAGCCCATCGTAGCCAAATCGCCCCGCAGCCGATTTTATGTAAAGACTCATTATCGACCCTTACAATCTCTGTCGCACGCTATTACCAGGCCGATGCCTGCTTATTAAATGCTTTCAGTACTGGATGACGACCAATATCGCCAGCTTGCCGCCGTCGCTCACAGTCTGGAGATGGGGGTGCTCAGCGAAGTCAGTAATGAAGAGGAACAGGAGCGCGCCATTGCATTGGGAGCAAAGGTCGTTGGCATCAACAACCGCGATCTGCGTGATTTGTCGATTGATCTCAACCGTACCCGCGAGCTTGCGCCGAAACTGGGGCACAACGTGACGGTAATCAGCGAATCCGGCATCAATACTACGCTCAGGTGCGCGAGTTAAGCCACTTCGCTAACGGTTTTCTGATTGGTTCGGCGTTGATGGCCCATGACGATTTGCACGCCGCCGTGCGCCGGGTGTTGCTGGGTGAGAATAAAGTATGTGGCCTGACGCGTGGGCAAGATGCTAAAGCAGCTTATGACGCGGGCGCGATTTACGGTGGGTTGATTTTTGTTGCGACATCACCGCGTTGCGTCAACGTTGAACAGGCGCAGGAAGTGATGGCTGCGGCACCGTTGCAGTATGTGGCGTGTTCCGCAATCACGATATTGCCGATGTGGTGGACAAAGCTAAGGTGTTATCGCTGGCGGCAGTGCAACTGCATGGTAATGAAGAACAGCTGTATATCGATACGCTGCGTGAACTTCTGCCAGCACATGTTGCCATCTGGAAAGCGTTGAGCGTAGGTGAAACCCTGCCCGCATTTCAGCACGTTGATAAATATGTTTTAAACAACCACCAGGTTGAAGCGGGCAACGTTTTCATTGGTCACTATTAAATGGTCAATCAGCTTGGCAACGTTCTGCTGGCGGGAGCTACGGCGCAGATAACTGCGTGGAAGCGGCACAAACCGGCTGCGCGGACTTGATTTTAATTCTGCTGTAGAGTCGCAACCGGGCATCAAAGACGCACGTCTTTGGCCTCGGTTTTCCAGACGCTGCGCATGGAATAACTCGGTACCAAAGACGAACAATAAGACGCTGAAAAGCGTCTTCCATTTGGTCCTTTGAAGTTTAGGGGATAGTCCAATTATTGAAGGCCTCCCTAACGGGGGGCCTTTTTTGTTTCTGGTCTCCCTACTAGTAGCGGCCGCTGCAGTCCGGCAAAAAAGGGCAAGTATCACCCTGCCTTTTTCTTTAAAACCGAAAAGATTACTTCGCGTTATGCCAGCTTCCTCGCTCACTGACTCGCTGCGCTCGGTCGTTCGGCTGCGGCGAGCGGTATCAGCTCACTCAAAGGCGGTGATCTCCAATGCTCCATCAGTAGAGCGCCTCTCTCAGCAATCTGTCTATTTCGTTCATCCATAGTTGCCTGACTCCCCGTCGTGTAGATAACTACGATACGGGAGGGCTTACCATCTGGCCCCAGTGCTGCAATGATTCACAGAACCCCACGCTCACCGGCTCCAGATTTATCAGCAATAAACCAGCCAGCCGGAAGGGCCGAGCGCAGAAGTGGTCCTGCAACTTTATCCACCTCCATCCAGTCTCTAATTGTTGCCGGGAAGCTATTCAAGTTCATCATTAGCAGGTTTAATAGTTTGCGCAACGTTCTTGCCATTGCTACAGGCATCGTGGTGTCACGCTCGTCGTTTGGTATGGCTTCATTCGGCTCCGGTCCCCAACGATCCAGGCGAGTACATGATCCCCATGTTGTGCAAAAAAGCGGTTAGCTCCTTCGGTCCTCCGATCGTTGTAGAAGTAAGTTGGCCGCAGTGTTATCACTCATGGTTATGGCGGCACTGCATAATTCTCTTACTGTCATGCCATCCGTAAGATGCTTTTCTGTGACTGGTGAGTACTCAACCAAGTCATTCTGAGAATAGTGTATGCGGCGACCGAGTTGCTCTTGCCCGGCGTCAATACGGGATAATACCGCGCCACATAGCAGAACTTTAAAAGTGCTCATCGTCAAAACGTTCTTGGGGCGAAAAATCTAAGGATCTTACACTGTCGAGATCCAGTTCGATGTAACCCACTCGTGCACCCAACTGATCAGCATCTTTACTTTCACCAGCGTTTCTGGGTCAGCAAAAACAGGAAGGCAAATGCCGCAAAAAAGGGAATAAGGGCGACGGAAATGTTGAATACTCATACTCTTCCTTTTTCAATATTATTGAAGCATTTATCAGGGTTATTGTCTCATGAGCGGATACATATTTGAATGTATTTAGATCACGCATCTTCCCGACAACGCAGACCGTTCCGTGGCAAAGCAAAAGTTCAAAATCACCAACTGGTCCACCTACAACAAAGCTCTCATCAACCGTGGCTCCCTCACTTTCTGGCTGGATGATGGGGCGATTCAGGCCTGGTGTTGGTCGAACGCCTTCAGGGCGACCTCAGCGCTAGCGGAGTGTATACTGGCTTACTATGTTGGCACTGATGAGGGTGTCAGTGAAGTGCTTCATGTGGCGGAAAAAAGGCTGCACCGGTGCGTCAGCAGAATATGTGATACAGGATATATTCCGCTTCCTCGCTCACTGACTCGCTACGCTCGGTCGTTCGACTGCGGCGAGCGGAAATGGCTTACGAACGGGGCGGAGATTTCCTGGAAGATGCCAGGAAGATACTTAACAGGGAAGTGAGAGGGCCGCGGCAAAGCCGTTTTTCCATAGGCTGCCCCCTGACAGCGTAAAATCTGACGCTCAAATCAGTGGTGGCGAAACCAGACAGGACTATAAAGATACCAGGCGTTTCCCCCTGGCGGCTCCCTCGTGCGCTCTCCTGTTCCTGCCTTTCGGTTTACCAGTGCTGATTCCGCTGTTATGGCCGCGTTTGTCTCATTCCACGCCTGACACTCAGTTCCGCGGGTAGGCGGATCCGCTGCCAAGCTGGACTGTATGCACGAACCCGTCAGTCCGACCGCTGCGCCTTATCCGGTAACTATCGTCTTGAGTCCAACCCGGAAAGACATGCAAAAGCACCACTGGCAGCAGCCACTGGTAATTGATTTAGAGGAGTTGGTCTGAAGTCATGCGCGGTTAAGGCTAGACTGAAAGGACAAGTTTTGGTGACTGCGCTCCTCAAGCCAGTTACCTCGGTTCAAAGAGTTGGTAGCTTCAGAGAACCTTCGAAAAACCGCCCTGCAAGGCGGTTTTTGAGTTTTCAGAGCAAGAGATTACGCGCAGACCAAAACGATCTCAAGAAGATCATCTTATTAAGGGGTCTGACGCTCAGTGGAACGAAAACTCACGTTAAGGGATTTTGGTCATGAGATTATCAAAAAGGATCTTCACCTGAATCCTTTTAAATTAAAAATGAAGTTTTAAATCAATCTAAAGTATATATGAGTAAACTTGA
+
%$$&'((''&'27777JFGFJGDCFGIJGHGCC....988.--/55/.--''%$$%$#%%'+.29942211BBHEJJHFECHHGG9877:@C999=0/-**,1('''+**+.AAAD<977<B==/..)))(++*/,,779BEGEDEEJJJJGA<>GJGGHEC?<BCDFG?>@5334<877))))107::;-4,40-''*))(+1/(&%'*&&&&''''%'$$%&'()''('&)**123/5//====@@>=@ACCCAAABBDHJJJHJGJHJJHJJIJJJJHBCA?@EBB?=76767;54:;@800@BHCDCCJJJJJDEFB877525825:=;9557.))(.-.**,-.--,.-**++.-116;<=?911**)*&'''&'''++/00/1==DEEJJJ>:889GGFEECECCBCD43(((((232.+,008B>7769A<8888699:@?:87/.-)+-((''$$%%&&%$$$$%&'''((-+00132(''&&&(+(%%$&''),,-/898?@A@><??<=://:1?@>EFCHHF...-)%%%&(/?>DDEFFJJ===<=8*679<<;<?<4,,-../.---.+((42)&&&&8872112:79>=FFGJFBB=A0,,*($$%&((((&&%$%(&&(/..++++,.*++--/EFJJGFJJFJGI@>>?CH@?@@EHF8<<<7BFCE::99>@FG9>BB3333<?A@AGJHJDBDEEJEJGJJJ?@@@HHEG98891111DGEEDE?@>:54-8>78<.+&&,2--)/1:;<542.))()+,5842136A(&&&&%$''((,,,,1189<??<50/-)))&%%&('%&$&%&&%$$#%*+%%%%(('%%'(-/&&&')(.)&%&%%%$%&&%$%%&//34*((*632,,4389:;9853/+)-&&(('&(&'*),*%&&&+)&%',13;AEDGBAFFHJJBA>>ADGFHDH3333632334///17;;>=3--%%%%%&'()*034466770=43312229999<AFJGDJFECDFJJJDDG,,,,-,,->E80+++/.--.//8:>7777CA@?;;;788885.-((('&&%%'((1-,***+,*&&('('%%$$#%%&(()(&$$&&'20/++*))*+/)''(,)%$&''),&%%%&&%&%$%%).-,,)(''*)*+&(('((())(((+*)'&')+,-)322<=EGDHH@==?BBE??>?,++*,+,-.*)))*0'&%&(./(&&($%'''%$$#%$'()*&&&)2<>?<;<9999C@?;;:400132266:;EJGH6))<=<>>=@A?2@9172342411321000455755558:89?ACA@AFJGFDFDEAECCFCJGJHEJJJFHGGJJHJJJJJFEEA'''FHJJJJIJJJJJJHGJGJJJJJJJJI====GDD85556CBB7220,&$''('((***+,6=??CE?><=ACJIHEDJDFA>J?>;;<=FCDCBDCJJEGEIIHB@ACJII8888GEDGCB@?.---777@?@ADJBA@6555<????D><=<>>B?>??:A9....0-.**+*+1592***B@>>=?5<<<<@A@C=;;7888=>>>JFGDH??7-,((&%$$((433699EFEC3323;:JJBCEJFEDJJGJJJA@@AJJ;9/.,7-5599-.4AAA?CD=<<<JGDC@CEDEEHGDIFEFCDCB<==>EE@8@BJJJEJJHJJJJJDAFEJJHJJJJJGG?@AAJJIHHJJJ?@?FGJIJJJJJJIJJEHHGGJGJFJJJJ;<@AEE@DC>42333<===;=656687987.,-2229<=55113267531236<<BEFCDJJHJJJJJ>=ABJJIJGJJJJJGJJJJJJJHJJJEB:CA@CC((BDJJFJ@C6JFCEDJJJJJJEGFJFIJGIJHJJFJGF669763((??EEIA<>B@BBCHGAA@;;8*)))0445;;;=>666564335BHJFEJJJD<?/++-.3//0+'&&*,-()))*+1<;?>?CAC<>B9AB??33339?GJC(''&&&&)*&&&.=??CJDD@77991.)))*.677((((:6:@000111-,-*($$&(*()+''%%-0&,((,.1&&-),,,'&&)/)((()*<<A<;;:?>@CA111....4)''(-,,5AA?6555?=9868:BF@=++300./08889;:3200)''(6@<210/0558667;:9:7@?=10(((')-'(+,())*4;5544554/.../07=9999<:88,,+*,,0'%%&&&//44930112>22227/////=>?;:;8973/-,)'(,433321223330231<:99<>FCICBDEI211./0/00-)*)'(%*''((),,+,,+,(*,(-,,-.5:JGEBCCAG6545.-+**-42112/../8<DCCAJIII?<C7//53333.--,125895;+)(&&&&++,7FH:::8:*)((-455566EC655;7&&%&%%%%%%))64.,6546467=6DFJIGHFEJIIJFHFAAA9DEEEGEIDE-)-))BAB?DDEDGGHJJIFJFJGHJHFIGGEECFCFIJDEEJFJHGDFDEFAA@BJB@??BC6666644485)))&''%%$%'))'''%%%('%%%%%$$'&&'&('''2123322044411475555AABDJGFAJ<<<<=====>>AAAIDCEEBFCJHEA@??BCBC655583@FGJFJHHHJJHEJ<;;;CA@=0-,)((%&%&&)++)&%%*)*./113475676:A>;<@BGEFJFJHIJG5555EHDFEJED:999:::;>@@AABEDC?>=@>@53,,-@JJJFEJJHIHJJJHDD?=1000;72)))('&'+++-+,,3453485==BE>=;*(%$%''(.'&'%##$$$$()+(('%&%%%%&%$%%&**+(**),,,.1(((34:896566>?JGFDBCCJIEEEIIJGJJEJJJGJJAA::;<31/./-0026541.-**+-.=>6765(''':@>==11?A<=::ADJB?=?D?;--5:BID?=;5555-,++-/051157BBCAB><>=?AA==('&7EIG@D<===HA?<87777=45)((((.:?BCA??@BG---,44''''3338@CD@FEHCGJJIJHJEGJCA984200/....587;;<@@DD@22+)(),)(((()*+--12288886669AEEGJJEJJJHJGJBBDA>>?>?7;=/--016-',+1G:99::;;;HFIEEBBDC5555EDEIGFDEGGEHFFDJJJIJJIEEC,,,+&&%%%%>;222252&''78:86774(''%%&,0042.%%##$$&%%%&+--<;<=>:((((8113@@7887;<>ABAJB///0+,3,)9<=>AIDC?::;ECBE?>?B8657541224+*)(&&',/,++,*../1../3///---.7CDFE=:@B98524/,(('%(,010/.*'),--,+&&''(&&*.*4696587:::<::9<><><>9///,,,&&)))DJJJHJIHCEBBFGJJJFJGGJJJHBBDBFHJJJHHJFF++++CIGHHHIJJEJC>HJGJJHHECDBBDFIJB@AJJJHJJJJJJJJJEJJJFJJJJEJJCCAGJJJ====@@98779/..077//;;=::<<DJJIHFJFEDBEGGIJJGJFEJID?89*))*754-,**+'''''')*+-***&#$$$#$&&''(,(%$$%&'%%&''(./29:5778DEB@?BB@<=???DHFJJJHJJJJADEJJJIJJJJHJFJJHJCDCDJJJEFFJJGGJGHA?>-((,6<DEGGEJJFEJGJJHJJHGJJHJJGJGEIJJGJGJJJGJJJHJJJFJJJ=JDJBC@BCCCFJGFIJJJJGJJJIFJJJJFJIAEIB??@FJJIIJBBCBCCDIJJ;::;FA?@AFG???JJJJGEACEHGA@11D9<=:;CJFGIGJHICC632'3:;;?@IFJFHJEHAAC=000/3313300-**)))*)&%%%%))-*'&'(**100.+,-,&&%(((=>>HEHFHJJJIJJJJHJHIJJFJEFF?7888??@@JJJJHGFIJG?=**.5007660<<:???DGDDE?EGB@2222>DGJC<8C@CJFBCEFHJ;J7(=<>E89;6((&%)%$$%%<><=B@DDA@==>C>=<<A@?A??@BF<;F;JJFGDGJJ9998432/*(&&''.46443))&&%&%%')(((256CCHEGJGCD@>===/./-,.&&&'&&'1-12<=??@DDCCBH9EBAABHEB8889JIJJJHAAABFHGHHJFIJDGJHCA43))''+FGGHIJEIJJJJJJJJJIJJIJIFIHJJHHEJHJ<;;?DA?<7&%%&)))128111....*+/867AED6-(''(@@CBJHIJEDEGF11..14@<<999921567++?@HHJJFJGJJ?=<;?22222974/+*/-,,,+)*<GFJJFGJJE==CJJJFFB?@>6DJA>>>@<:11./2'&$#$+11<><<<?@BHHHJGIJ@ACFJEIJJJIIGJ9999@:95-,++1//,,)()'(,''/<AHHIJFII66531././/04,((*,)***///645?ACDBDCB@A@8999@?;::555599?<;42201/**.//'&&&)668:@?CDCB:78@GJDFJJFJJIGJFJJDHEIHGIGJHIEFFGD;:9;611030,&
@Glass_T7V_18_D3_14_3_31
GCGAGTCGTGAGCGAAGCGGAATATATCCTGTATCACATATTCTGCTGACGCACCGGTGCAGCCTTTTTCTCCTGCCACATGAAGCACTTCACTGACACCCTCATCAGTGCCAACATAGTAAGCCAGTATACACTCCGCTAGCGCTGAGGTCTGCCTCGTGAAGAAGGTGTTGCTGACTCATACCAGGCCTGAATCGCCCCATCATCCAGCCAGAAAGTGGAGCCACGGTTGATGAGAGCTTTGTTGTAGGTCGACCAGTTGGTGATTTCAACTTTTCTTTTGCCACGGAACGGTCTGCGTTGTCGGGAAGATGCGTAATACCAATACATTCAAATATGTATCCGCTCATGAGACAATAACCCTGATAAATGCTTCAATAATATTGAAAAAGGAAGAGTATCCGTATTCAACATTTCCGTGTCGCCCTTATTCCCTTTTTTGCGGCATTTTGCCTTCCTGTTTTTTGCTCACCCAGAAACGCTGGTGAAAGTAAAAGATGCTGAAAATCGGTTGGATACGACTGGTCCGTGAACTGAATATCAACAGCGGTAAAATCCTGAGAGTTTTCGCCCCGAAGAAAGCGTTTCCAATGATGAGCACTTTTAAAGTTCTGCTATGTGGCGCGGTATTATCCCGTATTGACGCCGGGCAAAGACCGCAACTCGGTCGCCGCATACACTATTCTCAGAATGACTTGGTTGAGTACTCACCAGTCACAGAAAAGCATCTTACGGATGGCATGACAGTAAGAGAATTATGCAGTGCTGCCATAACCATGAGTGATAACACTGCGGCCAACTTACTTCTGACAACGATCGGAGGACCGAAGGAGCTAACCGCTTTTTTGCACAACATGGGGGATCATGTAACTCGCCTTGATCATTGGGAACCGGAGCTGAATGAAGCCATACCAAACGACGAGCGTGACACCACGATGCCTGTAGCAATGGCAACAACGTTGCGCAAACTCTTTAACTGGCGAACTACTTACTCTAGCTTCCGGCAACAATTAATAGACTGGATGGAGGCGGATAAACCCAGCCACTTCTGCGCTCGGCCCTTCCGGCTGGCTGGTTTATTGCTGATAAATCTGGAGCCGGTGAGCATCCATATCGGTATCATTGCAGCACTGGGGCCAGATGGTAAGCCCTCCCGTATCGTAGTTATCTACACGACGGGGAGTCAGGCAACTATGGATGAACGAAATAGACAGATCGCTGAGATAGGTGCCTCACTGGATTCAGTTTGGTAAATTACCGCCTTTAGTAGCGAGCTCTTGATACCGCTCGCCGCAGCCGAACGACCGAGCGCAGCGACGACGAGTGAGCGGAGGGAACCTTCATAACGCGAAGTAATCTTTTCGGTTTTAAAGAAAGGGCAGGGTGGTAACGTCTCTTGCCCCTTTTGCCGGAGCTGCAGCGGCCGCTACTGGTCGGGAGACCAGAAACAAAAAAAGGCCCCCGTTGCGGGAGGCCTTCAATAATTGGACTATCCCCTAAACTTCAAAGGACCAAAACGAGAAAAAAGACGCTTTTCAGCGTCTTATTGTTCGTCTTCATTCATTAATATGCGCGCAGCGTCTGGAAAACCGAGGCCAAAAGACGTGCGTCTTTGATGCCCAGTTGAGCCTTTACAGCAGAATTAAAATCAAGTCCGGCGCAGCCGGTTTGTGCCGCTTCCACGCAGTTCTGTCGCCTAGAGCCCCGCCAGCAGAACGTTGCCAAGCGATTTTATTGACCATTTAATAGTGACCAGTCAAAACGTTGCCCGCTTCCACCCTGGCCGTTGTCTAAACATATTTATCAACGTGCTGAAACCGGCGGGCAGGGTTTCACCGACGCTTAATGCTTTCCAGATGGCAACATGTGCTGGCAGAGCCCACGCAGCGTATCGATATACAGCTGTTACTTCATTACCATGCAGTTGCACTGCCGCCACAATGGTAATGT
+
++.1-.*()')))*'%(*/6;CDHE<<::=@A@@HJHCHJGGGJGEFIBJEEEGEEHJGG<;::850.88BACJHEJBCADGFHGJFGJJFHJIFJJJJJFD=33JJFJJJJJJJJJ>>?>AJIJJGHJFDG7778DBGJFFDCJFHEDFDDF??>>8888BJJJFJJJJFJGFJJFGJBEEJJEBE:4=:><;=C8889BADJCGEF>9778@<<::8'%%*./036;<>HCDBDCA>:88C?=-1:;;<>)((0JDHIJJGJFDEFD)'''14;>221767>DAEJIGGE:99<EDC>?>=?.--.8@-,,,1/-''&'%%&('8888?<AGCJFJFEFEDGEFDCAB@?>>@AFCBCFCFFDFD:99A9998<34DHHJFEJADFABABCEDFF==51)'%%%+,+/08?@A@><79;;66:>BED?CEFGABJHEGJFJGCJECBBFDHGJFFEBG7668BCBB@;-(((+?ABJJFEBDCGJJJJJJG@AAAHF@A>7/.*))*&%%'%%$%(&$#$%%$%$%$$$%&(.+*++0-+,06:>?<30-(''()++&%%%***5:75555..442337.,,14.,802<FGJJJJJF@A@EFJHDBCC@=;:::EFGIJFJIJJIJFIBDC@('((BFDFIHCD@DJG92.1233357?@BEJJGJGJFDJFHHJ=;<0,,++**4EJJJCEJHEJIGIJGGJGFGCJC8854886788?HGAAAECJHIIFJJJJJGJHJJJJJGJHJDDGFGCEJJEJEFFCCCJHJJJJGIH::::IJIGJIJJJJJJJJJ443()-.99;=888855----BCFBB>;;799AAB=88:BEIJJEIJJJJJGIHDED5333BJIJJFGFJE<<AHI@@@=7....,++()*/56;=>AFEECBCJFIJEHIJJJFEECFE:999999IDGFJJHHJHIJHJEJGGECAC4444IF444)11/11/100--,&%$$&&&)7;>?JGGB997582,*)'&%%'(*&'(;<=@@7766///-++,/3457><<=;9///0*(('(*9;;;:==<<>66000+(((3===89?IJGJHHJJJJGJHFJIFJD@@<4457>98;;>A:8756--))*%$$$'--48DEFHHHHHJJJJHHBEJJJGGJGJIJJJIJFHHJECHCJIJGJHBAA@FEBA;8DJDDEDJGJJGC=???A,,,,,,++235555=54;71111+(&&(223656;B?>=>;:311'&*%%%&&$$$#&.(%&'))(,''''---4-%$%$####$%)((&##%-,,,4520/(05688720-((+.0347445768743+)(&&&',001-.(+2583./22-.1<=@AB<<>>GDJEGJJJJFCA@DJJ=642.-2179810,//)%%&'%&%$%%%('*1254-2/*('&'''%&((()38AAB:::9:6*))&&&'))'&&&((+514325::;:89;<9;1/+('''',121778(''':;:?====DDE@@?CFHIJA@?>:::@FDB@73368,+*))+7:<<73110)3237>>>??>A650))(&&''(,'&%%%%&(-3?GDHEJFBEJJJHEJJJJ>5557?8;<=CF=<<==81('''''')***,,++,-()(*'$%())*+-0002334413AFJJJICDBBEE?AAACDDDA///282977<8@>9772?@@2222*(((&%%&,*('(,//11850-*))&&&-01*../750/.2.)''(+04=?FDHFGJHIIFFHJJJGGD999EC766//-.+0,*).-5776=:86....2)%$,?=9987:;9CE;::?A?>>;++2+('%$&)(+4999AB;=669588:JJDFGJJJFJJIFCJIJJGJCABBJGE?==@ED810/*)&(,256677:::5444566688FFJJF)((,,=?A5445FEJJJJEFEFGJJFIGJD?5((()50)((('
@Glass_T7V_18_D3_14_3_32
TCATGATAATAATGGTTTCTTAGACGTCAGGTGGCCCATGAAATAACTGGATGGAGGCGGATAAAGTACGGACCGCTCTACATCGGCCCTTCCGGCTGGCTGGTTTCTGCTGATAAATCTGGAGCCGGTGAGCATGGTATCGCGGGATTATCATTGCAGCACTGGGGCAATTATCGCCTCATCGTAGTTATCTACACGACGGGGAGTCAGGCAACTATGGATGAACGGAATCAACCAGATCGCTGAGATAGGTGCCTCACTGATTAAGCATTGGTAACTGTCAGACCAAGTTTACTCATATATACTTTAGATTGATTTAAAACTTCATTTTTAATTTAAAGGATCTTGGTGAAGATCCTTTTTGATAATCTCATGACCAAAATCCCTTAACGTGAGTTTTCGTTCCACTGAGCGTCAGACCCCTTAATAAGATGATCTTCTAAATGGTTTGGTCTGCGCGTAATCTCTTGCTCTGAAAACAAAAAACCGCCTTGCCGGGCGGTTTTCGAAGGTTGTTCTGACTACCAACTTCTTTGAACCGAGGTAACTGGCTTGGAGGACGCAGTCACCAAAACTTGTCCTTTCAGTTAGCCTTAACCAGCATGCGTTCAAGACTAACTCCTCTAAATCAATTACCAGTGGCTGCTGCCAGTAGGTACTTTACATGTGTTTAGGGTTGGACTCAAGACGATAGTTACCGGATAAGGCGCAGCAGTAGGACTGAACGGGGGGTTCGTGCATACAGTCCAGCTTGGAGCGAACTGCTACCCGGAAACTGAGTGTCAGGCGTGGAATGAGACAAACGCGGCCATAACAGCAATAACGCACGAGGTAAACCGAAAGGCAGGAACAGGAGAGCGCACGAGGGAGCACCAGGGGAAAATACCGCGTATCTTTATGGTCTGGGTTTTTGCACCGCTGATTTTGAGCGTCAGATTTCGTGATGCTTGTCAGGGGCGCCTATGGAAAAACGGCTTTGCCGCGGCCCTCTCACTTCCCTGTTGCATCTTCTCCTGGCATCTTCAGGAAATGTAAGCCATTTTCGTAAGCCATTTCCGCTCACCGCAGTCGAACGACCGAGCGTCACGTCAGTGAGCGAGGAAGCGGAATATATCCTGTATCACATATTCTGCTGACGCACCGGTGCAGCCTTTTCCTGCCACATGAAGCACTTCACTGACACCCTCATCAGTGCCAACATCGTAAGCCATACACTCCGCTAGCGCTGCCTCGTGAAGAAGGTGTTGCTGACTCATACCAGGCCTGAATCGCCCCATCATCCAGCCAGAAAGTGAGGGAGCCACGGTTGATGAGAGCTTTGTTGTAGGTGGACCAGTTGGTGATTTTGAACTTTATTGCCACGGAACGGTCTGCGTTGTCGGAAGTGCTCGGTCATCTAAATACATTTGAATATATTTATCCGCTCATGAGACAATAACCCTGATAAATGTTTCAATAATATTGAAAAAGGAAGAGTATGAGTATTCAACATTTCCGTGTCGCCCTTATTCCCTTTTGCGGCATTTTGCCTTCCTGTTTTTGCTCACCCAGAAACGCTGGTGAAAGTAAAAATACTCTGAAGATCAGTGCGGTACACGTGGCTAATCGAACTGAATGAACAGCGGTAAGATGGCTGAAGTTTTCGCCCGAAGAACGTTTTCCAATGATGAGCACTTTTAAAGTTCTGCTATGTGGCGCGGTATTATCCCGTATTGACGCCGGCAGGGGCAACTGATGACCGCATACCACTATTAAAATAACTTGGTTGAGTACTCACCAGTCACAGAAAAGCATATTACGGATAGCCTGACAGTAAGAGAATTATGCAGTGCTACCATGACCATTAGTGATAACACTGCGGCCAGAAGTTCCTTCTGACAACAATGTAAAGTAAAGCTAACCGCTTTTTTGCACAACATGGGGGATCATGTAACTCGCCTTGATCGTTGGGAACCGGAGCTGAATGAAGCCATACCAAACGACGAGCGTGACACCACGATGCCTGTAGCAATGGCAACAACGTTGCGCAAACTATAACTGGCGAACTGCTTCTTCTAGCTTCCGGCAACAATTAATAGACTGGATGGAGGCGGATAAAGTTTCCAGGCACACTTCTGCGCTCCAGCCCTCCGGCTGGTTTATTGCTGATAAATCTGGAGCCGGTGAGCATGCGTATCGCGGTATCATTGCAGCACTGGGGCCAGATGGTAAGCCCTACAGTCTGTCGTAGTTATCTACACGACGAGGAAGTCAGGCAACTATGGATGAACGAAATCGACAAATCGCTCATAGGTGCCTCACTGATTAAGCATTGGTAAATTACCCGCCTTCGATGAGCTTATACCGCTCGCCGCAGCCCGAACGACCAGCGCCAGCGAGTCGTGAGCGAGGAAGCCTGCATAACGCGAAGTAATATTTTTCGGTTTTGGAAGGGTGGTGACACCTTGCCCTTTTTTGCCGGACTGCAGCGGCCACTACTAGTAGGGAGACCAGAAACAAAAAAAGGCCCCCGTAGGGAGGCCTTCAATAATTGGACTATCCCCTAAACTTCGAAAAGGACCAAAACGAAAAAAGACGCTTTTCAGCGTCTTATTGTTCGTCTTTGGTACCGTATTAATATGCGCGCAGCGTCTGGAAAACCGAAGCCAAAGAACGTGCTCTTTGATGCCGGTTGCGACTCTACAGCAGAATTAAAATCAAGTCCGGCGCAGCCGGTTTGTGCCGCTTCCCTATCTGCGCCTAAGCCCCCCGCCAGCAGAACGTTGCCAAGCGATTGACCATTTAATAGTGACCAGCTTTAAAACGTTGCCCGCTTCCACCCTGGCCGTTGTCTAAAACATATTTATCAACGTGCTGAAACTGGTCGGGCGGGCGGGTTTCCACCGACGCTTAATGCTTTCCAGATGGCAACATGTGCTGGCAGAGCTTTAGCGCAGCGTATCGATATACGGCCTGTACTCATTACCATGCAGTTGCACTGCCGCCAGCGATAACACCTTAGCTTTGTCCACCACATCGGCAATATCGTGATTGCGGAACACGCCAACATACTGCAACGGTGCCGCAGCCATCACTTCCTGCGCCTGTTCAACGTTGACGCAACGCGGTGATGTCGCAACAAAAATCAACCCACCGTAAATCGCGCCCGCGTCATAGCTGCTTTAGCATCTTGCCCACGCGTCAGGCCACATACTTTATTCTCACCCCAGCAACACCCGGCGCACGGCGGCGTGCAAATCGTCATGGGCCACAGACGCGAACCAATCAGAAAACCGTAGCGAAGTGGCTTAACTCGCGCCTGGTCGGTCTTGATGCCGGATTCGCTGATTACCGTCACGTTGTGCCCAGTTTCGGCGCAAGCTCGCGGGTACAGTTCAGATCAATCGACAAATCACGCAGATCGCGGTTGTTGATGCCAACGAGCCTTTGCTCCCAATGCAATGGCGCGCTCCTGTTCCTCTTCATTACTGACTTCGGTCAGCACCCCCATCTCCAGACTGTGAGCGACGGCGGCAAGCTGGCCGATATTGGTCGTCATCCAGTACTGAAAGCATTAATAAGCAGGCATCGGCCTGGTAATAGCGCGCCAGATAGATCTGGTAAGGGTCGATAATGAAGTCTTTACATAAAATCGGCTGCGGGGCGATTTGGCTGACAATGAGGAGAGGATGAAAGCTCCCTGAAAATATTTCTCATCAGTCAGCACCACGAAATTGCCGAAGCGTAATGTTTATAAATGGCGGCAATGCGTGCTGAATAGAAATCATTGATCACGCCTTTTGACGGCAACACTTTTATTGTCACTGCAGAATAAACGCAGTACGCACCCTGTAGCGCGTCAAAATCTCGGCATATGGCTGAACCTCATTCTGAAAACTGGCCAGCGGTTGCTGCTGTTTGCGGGCTTCTACCCAAATCGCCTTGTCTGCGACGATTTCGCTAAAACGGTTTGCATCATCTAGTAGTCCTGTGTGACTCTAGTATTTAGTTCTCGTTTCTTTCTTCTTCCAACGAGAAAACGAGGAACTAAGCGCGCCACTCGATGGACCAAAACGAAAAAAGACACTCGAAAGCATCTCTTCTGAATTGGTACAAGATACACACAGGTGGATGCGGACCAAAACAAAAAAGGCCCCCCTTTCGGGAGGCCTCTTTTCTGGAATTTAATTTTTCAGAGGACACGGCCACACGTTCAAGTGCAGCCACAGGATAAATTTGCACTGAGCCTGGGTGGGATTCGGACTCGACCGCATAGCCTTCAGGAGTGAGTTTTGTGCAATACCAACCGACGACTTGACCCTGCCAAGCGGCACCAGATTTCTTGCGTACGCAATCCCCTGAGCCGCCGAAAGGTGGCACTAGGGGAAACGCAGAACTGCCCTGCAACGGGAGCGTTGGCTTCATCGCTACTTGACCCATCTAGTATTTCTCCTCTTTCTCTAGTAAAGTGTTTAGTTCCCTCTTTGCGTCCTTCATAGCTTGATCCAAAGGTCTCTAGTAGCTCGCATAGTCCCTAGGACTGAGCTAGCTGTCAACTCTAGAAGCGGCCGCGAATTCCCGAAATCATCCTTAGCGAAAACTCGGTTTTTTTTTATCTGAAAATTCTGCCTCGTGATACACCCCTATTTTT
+
***227>BEB==>@AABEA?;22357=655782)(''%&&&(+)('&'.137CEGJHJB@?><;;..**$$$'-*++''++***)/17:90)+4211111264464***,==A@>8871,+-19?>9997855,,+,.,---/%%%(.+''/,,**+))*/01(('**('&$##$$$$$%%')67----JJEBABHC5444DFJE@>?::;:...1::)))*77770++0+1(''''(//1@@BB@@CCABBEHJDGFDEDDCDJJJFGGFJDDECCBEJJ>>BBIHJFDIJJG=:::GEGDB:8995.9001@@@?<8CAH7777DJFJJJFFDFC<<<=93354-''*/22(*'''''44:344,,,*)(*127:?:@BGJGGIJHCDDJG@A@=?FJ:99:>C9?<7779<>@979::;C@<18:9998:))(%&&(*''(,(((,3+**&'&'()'())531))*-14+***)),-*)*220,*&&%%&&)(&'(56554787*)));55+***.3347687//-0)()*.+999;889:?ADED@?@@E>:8:42(((&&&''.//4CG@@@?>>>BDG86579144575012.%$##%%%$%'%---/0/(((=88ACADJCA@>>>GIGFEICGJFJIFHEE6*(&%##$*&%(,('&),+(('+))),./-&&&//.223:9::.---9?A@AGFJHBDEABBBD+++'''(+3./21(((9FD4444;==@AAA643381-**-66<?@....;)'&%%%'*,)+(')'*)''(0-&&&&+;;;==31100-,./553342''&&&&&''**))(&(&&&%%')*))*//65033611.)+))*++-44532--*(),)*)'$$%%--,471-+($$$$**+0322220/*%$$%&&&(...1(&$%&$'(%%%'(1-//*+16667CDCEEBDGGHB?;891,*)***(&&,,-259>EHEDACDDDF?AD@FBBGCF@A?<;=CCCIGJG@:/-,,--.++''.179<<<<G81020*('&&$$$%'$%%$%%&'+/4<>>>ABCE=>>8)))(2&&&'(((22113365200*'''')+++,889=99733/-)(1<<DC7766663)(()+'''++'---223345BDBBDIGIDDG=4--,,-855658--9:;;>54447***+=A4446<2,+++,-,-..;=11-,.-//495'(/348447=;:79::7*(((/68?JGJJJJGJJJIJCDHJDF((((3;6799JJJJJJG<==;76832201.///@JJGJGJFHJJF?JJJEDJJEJFDJDCAC>??@GA:::<AAABAAAAGJEDA;>=8777?A=?@DFEJ?<;7<F>7777;6'&&'*)())/9@9887A;:...*%%%)))*977?CB@??A0---/9;)/)'%)9ABEC?@@>?>=?000++*)))).//2362-..----/227451899<::74400..--*(),*()((07666655,..//09=B?844DEHG=2;4)(%$$&('(,--./2(;0;===@?>4444;:;9@?@GD<;9'$$&()10,%$$%&(**+((*-1*(((**+'''''('%%$##$$####$(),/87677.233:<<9::20---&'&'**'(-588'''-6.3*,'&&22788344;=>GJ<;<<JFIHJJGJJJJJJJJJHJJGJHFHGBACBEGJFDCD70D@@@?C>;:8-.*/(&&&&%&&)%%&&&&&(-.010,&','%$$%''(%%%-9....+*)+-.///22455./137?DDJJJAA3///176670'''''':''''''453333/000''').-++/03----0-)''(+-1/00000/1116563/-&&&&(')*334</..)))(&###%####$%&%'&&'+4677<CACAA??:??::;C>8/---,-()'&&%,,,1&&''(('%$%1:59689<;;:995;>BCC@?<;<A?@AA??@>@@AGJDEDBED??>@@@:5(*00;>>EHJIEGHJACA?A>,++,,++*.(''(*+/4:6,,+.1010&&&&())--0--)<<888+++,((()&&'12834865599+)((*))())*),+,+),--.001347545&%%&'*,)&&'(+26510-/++./::CF85556ECBFFJG><<,,+,)(%$$$(+-,00556==>><99))))**+:::21..0379;<;;;=98''&&&%((('')''''-/*)((//(()+***(0*+/..133223444355=<<=987>>+***1(''(554*))+7:?33227:<B::97.)((110'''*,+*1--./+3213*(()//003)''(-.-565-,,-:66674/667(((***&(/,()2//086...99976664C@<<>ABC@DCD??663/-,,/)(((03123///0%%%))(-//..DEE????B<<F=BA?<@B665453121*&')2233(''(*(%%%&'))9@=>?<EHFJJJJFJJJJEGCFJJF53***,...)+6832777:2AJFJFEHJ@@@JJ=<<>A@1*''(68456779:<=('',JDEFFEDC??C@?BDFEEEIJ???>B@?@CGJE..--**&$##)*(*/52229;=?EFG>>>>D?<6543/)(&&&)-00/00079<=>==CABIJAD@88760/--.233::EDJB:8:15333;<98<ABDGBJJGF>>>>><<==;<66;77776=>:@@9777AFDB@@FDEE@@?888//./120+.---45555===??BBAACACF7773220244-,***)&()34//0'&&'+;;;=B<EBBI>IFGFGGGJHJEDGJJJJIEDEFJJJJJJGIJJ=<<:71*('&&&(**)**(''&'*+(&'++889>?>>?AJGHEB=7,-,,(*=;;;<<2212?@FFDEC95/(5)++++0/003348;<<D@==-,,-22,('(*,-,(346><<773334-,,,012=>CFJHGHFIEDD@A-+.;BEJJIFJJHJGJHH=;;;666,++00224423?@DEJ9989:8::3333/0344:9===B@>@>=?>=@BBB>>8;@??A=86=77))))*74-+,,,,1;DFHEGFECFDFDF=>><??J;;:<<<>?>?GCICA@@>00//4,),,,))*)&'44-,,<6EC=<<<B8ADB@BA@FFIFEJEJDC>A><<=<521--+,:::77A@??@<><4)(('%*+(((((((//0*(()+<;899799:3)%%%#$&)%%--9&&&&2,'')67205()68@GEF=<8:72654'%%'''(2'%%&&''('&)--10.-)(..223.--.1286=?@ABDGJJCFJ96:;<<;222@BCEJJF@??:;/1//))((&$$%-3)(((16691001,,,.//411;;<BDIJDEBFBFJH;;;:<1,,,995=A<<<++,/I666((()---H>><CCB;FCDBB>>GIEJJIJJGJ:887:321.0/+*)')./?@;AACCEGJEEJ?@??EEEHJBBBBE:942/.('((--;=<=.--.CDEJ:4445DFGJGJHJJJIJJJIIFHFFH;;?AHJJ@)((''')-69979<>211((;;;HFICEFH@8780114<=HJDAA70BDCECHFJ8666AG=:::DEA@?9977;::/*%%%&*)))-+*+(%%'((*''&'*,2334JIEGD>;<:44.,,,-,,,+++)(((46AC@@?8787=<;::;>????BDDCDCFCFHCAACDFA@555)'&&&&&(78+++*,,.8=>;<<=FIGDEGA@>)))''''**&%$$'%&*2****,*)*)--++%%&&'',3345599..**.'&$#$%-/)($$%%&&-+(),01012=A6666=@EJJJIEJIEJJJEJ9877:201185.)')-2242;=43125.'''?ACDDGJJHGEJFHD@898;?94346BCJEEC@EFHIGGEFE:7622<<?>>?>BGBFEDA11)))))++++++&.-.389897*2:5))955322+,,5<ADF@>?@DCB6434732104-.//-,**+,.1./1:;0005JABAA>***((((/=0//78333..-)((*%'(((&&&'+**&%&&)*00*)'(('&&'*++5552('(>CGHFCDDJ><::=+***7CGDCD=<<83,-+.34454&&%$$%'&&&%$&%%%%$%&+8899=@A;<<<JDEABBDEF100089;76:>>@;;;9;<C==<=DJDEFJC@;;::;<,,,0533463//--/&,,-BGFBBABCCHDGCCJFFFIJFCCA5778:883./9BDGJIEB@@?:9584.,,7<;5689;DCD>>;<(''(99?=&%%%/+)*%%%')24/0////%$$'022)(%%%$$%'++,0/*2445;=???D?33326673---,+,+(''*'89=<<:34.((,))))+)*./4873@99....6<<<3333<9:DBJC@DBA?9DJJEHJJJJJJIEFC;;;54,,,/)&&&//++,('%&%%%%))*..1@@1111=@6667>;;;:;>865687768;<EGJIJJDEBBAJH;;.,-.?D<:::8;;///-,,.,''%%%%%(*058:>8755771-<?8.,))))+,27:831,+++++(*6882
@Glass_T7V_18_D3_14_3_33
TTAGAATACACGCATCTTCCCGACAACGCAGACCGTTCCGTGGCAAAGCAAAAGTTCAAAATCACCAACTGGTCCACCTGCCCAACGAAGCTTCTCATCAACCGTGGCTCCCTCACTTTCTGGCTGGATGATGGGGCGATTCAGGCCTGGTATGAGTCAGCAACACCTTCTTCACGAGGCAGACCTCAGCGCTAGCGGAGTGTATACTGGCTTACTATGTTGGCACTGATGAGGGTGTCAGTGAAGATCCCTTCATGTCGCAGGGAAGCCGCCGGATCGTCAGCAGAATATGTGATACCAGGATATATTCCGCTTCCTCGCTCACTGACTCGCTACGCTCGGTCGTTCGACTGCGGCGAGCGGAAATGGCTTACGAACGGGGCGGAGATTTCCTGGAAGATGCCAGGAAGATACTTAACAGGGAAGTGAGAGGGCCGCGGCAAAGCCGTTTTTCCCATAGGCTCCGCCCCTGGCACAAGCATCACGAAATCTGACGCTCAAATCAGTGGTGGCGAAACCCGACAGGACTATAAAGATACCAGGCGTTTCCCCCCTGGCGGCTCCCTCGTGCGCTCTCCTGTTCCTGCCTTTCGGTTTACCGGTGTCATTCCGCTGTTATGGCCGCGTTTGTCTCATTCCACGCCTGACACTCAGTTCCGGGTAGGCAGTTCGCTCCAAGCTGGACTGTATGCACGAACCCCCGTTCAGTCCGACCGCTGCGCCTTATCCGGTAACTATCGTCTTGAGTCCAACCCGGAAAGACATGCAAAAGCACCACTGGCAGCAGCCACTGGTAATTGATTTAGAGGAGTTAGTCTTGAAGTCATGCGCCGGTTAAGGCTAAACTGAAAGGACAAGTTTTGGTGACTGCGCTCCTCCAAGCCAGTTACCTCGGTTCAAAGAGTTGGTAGCTCAGAGAACCTTCGAAAAACCGCCCTGCAAGGCGGTTTTTTCGTTTTGAGCAAGAGATTACGCGCAGACCAAAACGATCTCAAGAAGATCATCTTATTAAGGGGTCTGACGCTCAGTGGAACGAAAACTCACGTTAAGGGATTTTGGTCATGAGATTATCAAAAAGGATCTTCACCTACGATCCTTTTAAATTAAAAATGAAGTTTTAAATCAATCTAAAGTATATATGAGTAAACTTGGTCTGACAGTTACCAATGCTTAATCAGTGAGGCACCTATCTCAGCGATCTGTCTATTTCGTTCATCCATAGTTGCCTGACTCCCCGTCGTGTAGATAACTACGATACGGGAGGGCTTACCATCTGGCCCCAGTGCTGCAATGATACCGCGAGACCCACGCTCACCGGCTCCAGATTTATCAGCAATAAACCAGCCAGCCGGAAGGGCCGAGCGCAGAAGTGGTCCTGCAACTTTATCCGCCTCCATCCAGTCTATTCCATGGTGCCACCTGACGTCTAAGAAACCATTATTATCATGACATTAACCTATAAAAATAGGCGTATCACGAGGCAGAATTTCAGATAAAAAAAATAGTTAGCTCGCTAAGGATGATTTGTATGCGCGGCCGCTTCTAGAGTTGACGGCTCGCTCAGTCCTAGGGACTATGCTAGCTACTAGAGAACTTTTCGGATCAAGCTATGAAGGACGCAAAGAGGGAACTAAACACTTTACTAGAGAGAAAGAGGAGAAATACTAGATGGGTCAAAGTAGCGATGAAGCCAACGCTCCCGTTGCAGGGCAGTTTGCGCTTCCCCTGAGTGCCACCTTGGCTTAGGGGATCGCGTACGCAGAATCTGGTGCCGCTTGGCAGGGTGAGTTCGTCGGTTGGTATTGCACGAAAAACTCACTCCTGAAGGCTATGCGGTCGAGTCCGAATCCCACGT
+
;<6..-,,,+&'023:998AE<BBCJHIJJJJDGCHJHJEJJJH=<<>FJJJJJJJJFGIGJHHDF:999::8//***),,,///<....B?4--<=JJJJGJJGJJIJGGIFGJFJJJJJJJHGJFEJF?C:<;@>7222378:>BCEJJGIA@AAJFGHIJJJGJJJHCB>GJHHEHJJJJICD?>BFJFF=;:999<<>>CB@A@<=::D@7777JJJDDJJJFGJJJGEGIJJC>))))/*(&'()**+-2888-*)''*''&%%$##%$&&%###$%%&+->@?=>@BDDDCF:8>GGIJEA=3112<=9075<?JIFJJHJJIJJJHJJJBABAHGGJGJJJHJEJJJJJJIJGGIICDJJ:999><<678?998CC><96123656:DJJJA@@AC;6678>AFBCCJF@EFJJIJJJJJJJJIJJJHGFFHJJJJJHJGJFJFGFA91)DJJJJF8766-;97)'&%&%(-13335DBE<:::GGIHEFJCHHFJIHJJIGGJHIJJJJJ@=<<>:9868955.---+'')1*:<;=<<<65>;@;:34B77630/2278:CDGCGEB@FHJB@01,8BFBFB=DFDGIJJD?@@@JGFEEJJJJHJEGJJFGJCCBBFJIEDB@A@BGJJGJFEDHDDI)))*0/00/019=@GDJJ@@@@FFJHECCAGEJJJHJHJGJIJIBC5554247D?>?((((:GHGDGJJDFE@FBBJ6DHDFHJGIHJJIGFGEJJA<31/00156AFJIIJJJHDIIGIGJJJIGJFJJJJJHJJJJJJJJFJJHHJIIHIEGFI;;<CJHJEJJJIJJD??GJEGJFIHEJFHHDJDHFJHB;::;@;=>?IHJJEGIJJHJIECHJJFHEJIJJEFCA4DFGFGHIFIJJJFCFDG???>EIGJE@EJIGGB>8*(((9,-1>448:AFCBB<<<;6A@:99:@;<97406<0/02;9*''300011>ADFDHGEGJJJECEGDD>0..02.-./10/345C;=BCCEHBICGJJJDHJEHJJGGJHJFFGJGBA@FJJIHFFGIGAJGJJEGBCFJJJGJDJHG89;1:00/0CFEGABCBD6....,'$%&*656=>73324:5554733:DEFJJJJJJHGGJFEGIFCDAAGEEDDHEHJHGJJJIJJJJGJJJJJIIJGJJJJJIJEDEEJFJJGJIGJECBBC;988??5555C97*'''6;;@HGHJJJGIFGJFFFFJGJJJJ?>:7231223JDEFJGJJGEFEGHJJEJGJJGFBCA:889E9:::GJGJJHCHJIJHJJICJEBAA@DDBJCCHHFIGJHHJJDDEABHC=:::@CCF2111BBBACBBGCCE>>?>ECD?BFEHCJ87784431..)999;BDB==7789JIF::8,A@AEC9JJJFJJIFFJGJHJFJIJJJEGJEJJJJ@A@ACBJJIGGJGIFEHJIGGEDEIEDDGEJHIJFJEJHJFFJDHJDDCCHGDDFEDEJJHF>?@?GEB@::911-*+)%$#$%&'($$(,663/-.&&&&&(())+**+())))))(''-3349:16D?@?BICCE>6001AH6555GIGDJEHGD@@A542**(*.31349=00.-/57779CEGCEBJDAB99856595=?AJEGBEDEA@@@J><;8.+,,:7985>@BDFEHIGDFDAAEGHJJGHIGIEEBDA@A@AABCGJGGHDEI101168?B;;>>C<;;;@?>;:;;95135>=>>97667:8;);?AC??@DHJ?866((((686('4/2888CDFB??>@ABJ>?=<9('''.))//.--.66:43-&&%&''()4<<;::;B@A>>>=@DBB@@BF000..)'((3688866549.*
@Glass_T7V_18_D3_14_3_34
TGACAAAAAAATGGTGCTGGCTGATGCAGAACTTTAAAAGTGCTCATCATTGGAAAACGTTCTTCGGGGCGAAAACTTTCAAGGTATTTTACCGCTGTTGAGATCCAGTTCGATGTAACCCACTAGTGCACCCAACTGATCTTCAGCATCTTTTCTTCACCAGCGTTTCTGGGTGAGCAAACAGGAAGGCAAAATGCCGCAAAAAAGGGAATGAGGCGACGCGGAAATGTTGAATACTCATACTCTTCCTTTTTAGATATTATTGAAGCATTTATCAGGGTTATTGTCTCATCAGCGGATGAGTATCTTGAATGTATTTAATCACGCATCTTCCCGACAACGCAGACCGTTCCGTGGCAAAGCAAAAGTTCAAAATCACCAACTGGTCCACCTACAACAAAGCTACTCATCAACCGTGGCTCCCTCACTTTCTGGCTGGATGATGGGTGAAATTGGCACGTATGACCTTAGCAACACCTTCTTCACGAGGCGAGCCTCAGCGCTAGCGGAGTGTATACTGGCCAGCTTACTATGTTGGCGCTGAGTCAGGGTGTCAGTGAAGTGCTTCATGTGGGCAGGAGAAAAAGGCTGCACCGGTGCGTCAGCAGAATATGTGATACAGGATATATTCCGCTTCCTCGCTCACTGACTCGCTACGCTCGGTCGTTCGACTGCGGCGAGCGGAAATGGCTTACGAACGGGGCGGAGATTTCCTGGAAGATGCCAGGAAGATACTTAACAGGGAAGTGAGAGGGCCGCGGCAAAGCCGTTTTTCCCATCGCTTCACCCTCGACAGCGTCACGAAATCTGACGCTCAAATCAGTGGTGGCGAAACCCGACAGGACTATCGAGACACGGCGTTTTTGCCTGGCGGCTCCCTCGTGCGCTCTCCTGTTCCTGCCTTCGAGTACCCAGTAATTCCGCTGTTATGGCCGCGTTTGTCTCATTCCACGCCTGACACTCAGTTCCGGGTAGGCAGTTCGCTGCCAAGCTGGACTGTATGCACGAACCCCCCGTTCAGTCCGACCACTACCGCTTATCGGTAGGTCTCGTCTTCGAGTCCAACCCCGAAAGCATGCAAAAGCACCACTGGCAGCAGCCACTGGTAATTGATTTGGAGTTAGTCTGCGAAGATAATACGCGCCGGTTAAGGCTAAACTGAAAGGACAAGTTTTGGTGACTGCGCTCCTCCAAGCCAGTTACCTCGGTTCAAAGAGTTGGTAGCGGAGAACCTCGAAAAACCGCCCTGCAAGGCCATTTTGGTTTTTGGGGCCGAAGAGATTACGCGCAGACCAAACAATATCAATCATCTTATTAAGGGGTCTGACGCTCAGTGGATAGAAAAATTCACGTTAAGGGATTTGGTCATGAGATTATCAAAAAGGATCTTTCACCTAAATCCTTTTAAATTAAAAATGAAGTTTTAAATCAATCTAAAGTATATATGAGTAAACTTGGTCTGACAGTTACCAATGCTTAATCAGTGAGGCACCTATCTCAGCAATCTGTCTATTTCATTGATCCATAGTTGCCTGACTCCCCGTCGTGTAGATAACTACGATACGGGAGGGCTTACCATCTGGCCCCAGTGCTGCAATGATACCGCGAGACCCACGCTCACCGGCTCCAGATTTATCAGCAATAAACCAGCCAGCCGGAAGGGCCGAGCGCAGAAGTGGTCCTGCAACTTTATCCGCCTCCATCCAGTCTATTCCATGGTGCCACCTGACGTCTAAGAAACCATTATTATCATGACATTAACCTATAAAAATAGGCGTATCACGAGGCAGAATTTCAGATAAAAAAAATCCTTAGCTTTCGCTAAGGATGATTTATGGAATTCCAGGCCGCTTCTAGAGTTGACAGCTAGCTCAGTCCTAGGGACTATGCTAGCTACTAGAGTTTCAGGAATCAAGCTATGAAGGACACAAGAGGGAACTAAACACTTTACTAGAGAAAGAGGAGAAATACTAGATGGGTCAAGTAGCGATGAAGCCAACGCTCCCGTTGCAGGGCAGTTTGCCTTCCCCTGAGTGCCACCTTTGGCTTAGGGAATAGCGTACGGTGGTCACTTGGCAGGGTCAAGTCGTCGGTTGGTATTGCACAAAACTCACTCCTGTAGAGGCTATGCGGTCGAGTCCGAATCCCACCCAGGCTCATTGCGAATTTTCTCCTGTGGCTGCACTTGAACGTGTGGCCTAATAACTCGGTACCAAATTCCAGAAAAGAGGGCCTCCCGAAAGGGGGGACCTTTTCGTTTTCGTGCACATTCCATG
+
,%''''&%&&&$##$$####$#$&'&&%%,-6?@D>FGJHJJJG:99:GEDJJIGJJJ@@@243*--.BC766CE3/'&%%&&&$$$%&'&'''05:@?<7667=B>>??5;9;<=@@?AA96/'&&'>FEJH9:9:GCJEJA3:?AJFB@ABF?DD;JGHHJJJFJC=>///0****1.145555=;77211651112;445C=<<7-25-)((*.99:=A::C@C@865,+,+9/,,.?8322452?A@?:@22233?>85545?FDB??CCCCCJJIHIFDJFI:99:F7666?>==532222/-,$$%&*,))*-,+''%%%&')((*)-4+?CDJEJJGIJJJFJHBB?AJJJDHHEC?>?JJEDDCDCFIGFJJGHFHJJJJGJFJJIJC@=***+..+*+)**+))*,--,,-0--,+((=>C@:FBADAA;;;=5:)))).*)%%%%%%$&%&(($$$#$$#$$$%%%$&%/(),*))((%&(,*)''''(0389=3)*./0.++,.+')/-/541///1***))''*)+<)))(*)'((((2><<<7669JJHGGEEHD@@<:120+*('''&(*,,---/0.&&&&))&&&&++..+*''''''(<?BAD@@EFIJJEJFCCFIJGDGC?EJIJEJBCHCC@AIEHJHGJJJJHIJEJJGGGJJJJJHIHJJCCAEJJJJJJJGIBFDFJJEJJ@CABCCHFHJHEGFIJGFEG;+++/1-.+++767;EHIIGJJJJGFCA;;BC;7668@7667@6+''')+*3.-4'&&(,,,,-/<1)))+((''''10019@-,,,/01114557;7866:<<?=;:86322)**)++))**-*&%%%%$$##$&((((+&%$%((5653244=?@>@DGDBAB?:BE5466:>==;;>(,*'%$%''%%&$$%&)++1;@BB==;<>>;:8799;;::@CEGFFJJJIJJJJJAAA?5440.2):?3<:99**)()*17*'''>>?DB>==>110144++**0/456>>6221*%%%'''&&%&%$$'%'%%$%&$$$%$##$%%%&&&&%$$$%&&&&*,/3+))++'((%%%%0JEJCEH<;;455BDBDGJJFJFEJJEFFHC@?<3+*).(''&'&%%&''(*'%###$%%%&(5;<<CBDHGFHEEEFDJBECFJJJEHEJFHFGFFJJGDFFHHCBHFFGBJJJJJJJIJJFH?;<<<5447@?=<<8AA44/)&%'**(()&%&'9?>::7::9365/++,.,'''(@((((1..&%%%%%%%%%;<===<=8888A<86649;=4332/-,($+**)),()))5=CFJE@???G6666???853*(('',./,,,*++41+-,*,)-.-367466466221-.++,,:=81..0/..'-..-+**+((().-.96+9799JBD@BECHFJJ=;;;:3331222<AFAAA@?D++++DIJ===,,,,CBCEB?::9;?=@@BBAB@BB((((334@G;::;<</..+..0001:88443470-+**'+-/65A;;;;>>>===GDBAJE;;2122E><<@;:99::99>?F>>EDG@A@AC>=>?GEGDEGEEFGCFDEIJJCDC@C<:::;CBEDBDJJDECCFGFIFDFIJCAAAFCCA>G::::A@@=??DCADFJFFFDCA@BBCDAG<<;;*)((-/21+++3665555;@AGECDB@AAA?@?B??989;;=?C@DCDDEJHB@***+,,,,---/.-.>@CECFCECDCE>=>=><=B-();<@><<=?EIDC@A?>@?@CBB<;:;C><<8--5.---5112GCJFHGGEDJEDIDEFGIFECDFGGG43220('''65670'&&-155555;C=<@@?B?AFBEABCACDDGDDFFAEJDFGFBAA@;:-,,,,22(&&%%%'&&%&)...0126:9:<=AA<<<11.*'+.49?A????CB?>>>E=<<-,*))--/97:5??BJJDB@556?4334/&%$&&&*/9>?DEBCEECBAADABD?===A@@BEF8776974)&)'':::449@@AB??@AE978;;8.''(76//-,,+%$###$'((*))0))AABBDGC7777;;::>@>@??A@>>>@@?=<<??94000188,+*+-/0;?><96564:777=<>765//>8110,+())(%$$$%%0011CBEDC5555JBGHHJEA@:92=EC@AAB@BABE@>:''&&%%+,;888?B?@<<52118435324+..-,++('((),*,,)$$&()-**+,3:/--''&('''&')&%
@Glass_T7V_18_D3_14_3_35
TGCAGGTCACAGATGAAGTGGAACCACTGGCAGAAAGAGATTGGTGAAATTACGCTGCCCGATCATGTATTTGAGCTGATTTTTATGCTGCGCCAGCAACTGGATAAATTACCGGATGCGCCTTATGCTTGATCGTCGCTGGAAAAAAGCGATCCGATTATTGCAGGCCAGCGCCTTTTTAGCGGTCGCAGTGCTGTTGCCCCGGTAGAATCTCATTTTGCTGAAAGATTGCCTGTGGTATGACGCGCAAAGCCTGAATTTGATACAACAACAAATTGATGTATTGATGACCGGTCACGCCTGGCAACAGCAAGGGATGTTGACTCGCCTTGGCGCGCGAGATTGTGCAACGTCACCTGCAACTCCAGCAGCAACAAAGCGATAAAACAGCCTTAACGGTAATTCGTCTGGGCGGCATTTTCAGCCGTCGTCAGCAGTATCAACTTTACGTTGTTAACGTTACTGCTCCACTACTGATTTACTCTGCTCCGAAAACCATTAAAACTGCATGATATGGAAGTGGTTCATATCTCCTTTGAGCGTAGCGCGCTGGAACAGTGGCTGAGCAAAGGTGGTGAAATTCGCGGTAAACTGAACGGTATCGGCTTTGCCCAGAAACTGAATCTGGAAGTTGATAGCGCCCAACATCTTGTCGTTCGCGATGTAAGTTTACAAGGCAGTACGCTGGCTGGGTTCATCGGCTGAAGGTCTGCCTGGTGAAATAAAACAACAACTGGAAGAGCTTGAAAGCGACTGGCGCAAGCAACACGCTTTATTCAGCGAACAGCAAAAATGTCTGTTTATCCCTGGCGACTGGTTAGGTCGCATTGAAGCCAGCCTACAGGATGTCGGTGCACAGATTCGCCAGGCACAACAATGCTAACGCTGGATACGCTTAATGTGATGCTGGCCGTAAGCAGAGGGATTGATCGAAGGAATAATAATCACACTGCTGGCCTCACCGCAGCTGGCGGTCTTCTTTGAAAAATTCCCAGCGCCTGAAGGCGGCAATCACTGATGATGTTCCCCGCTGGCGTGAAGCGCTGCGCAGTCGGCTGAAAGATGCCCGAGTCCGCCGGAACTCACCGAAAAAGCGGTGATGTGCTATCAGCAAAGCCAGCTCCTCTCCACGCCACAGTTTATTGTGCAGCTACCACAAATCCTGGACTTACTGCATCGTCTGAATTCTCCATGGGCAGAACAAGCCCGACAGTTGGTTGATGCTAACAGCACGATCACTTCAGCGTTACACACGCTTTTTCTCCAGCGTTGGCGTTTAAGTCTGATCGTGCAAGCAACAACGTAAAATCAACAGCTATTAGAAGAAACGCGAACAACTGTTGAGTGAAGTTCAGGAACGCATGACGCTGAGCGGACAACTTGAACCGATTCTCGCAGTAGACGAATACTGCAGCTGGTCGTCTGTGGGATATGAGCGCCGGTCGCTTTAAACGTGGCGACTATCAGTTGATTGTGAAATACGGTGAATTTCTTAACGAACAGCCGGAACTGAAACGCCTGGCAGAGCAGCTGGGGCGTTCTCGGGAAGCCAAATCAATACCGCGCAACGATGCGCAGATGGAAACCTTCCGCACCATGGTGCGCGAACCGGCGACGGTTCCTGAGCAGGTTGATGGTCTGCAACAAAGCGATGATATTTTACGTCTCCTGCCGCCAGAACTGGCGACACTAGGGATAACGGAACTGGAGTATGAGTTTTACCGTCGGCTGGTGGAAAAACAGTTGCTCACCTATCGCCTGCACGGTGAGTCGTGGCGTGAAAAAGTGATCGAACGTCCGGTGGTACATAAAGATTACGATGAACAGCCGCGCGGGCCGTTTATTGTCTGTGTGGATACTTCCGGCTCAATGGGCGGCTTTAATGAACAGTGTGCGAAAGCGTTCTGCCTGGCCTTGATGCGCATTGCTCTCGCAGAAAACCGGCGCTGCTATATTATGCTATTTTCCACCGAGATCGTCCGTTATGAGCTTTCAGGCCCACAAGGCATCGAACAAGCAATCCGTTTTTTAAGCCAGCGGTTTCGTGGCGACAGATCTGCCAGTTGTTTTCGCGCGTTATCGGTCTGCTTGCAAAGCCAGGGAATGGTTTGATGCCGATGCGGTGGTGATTTCTGATTTTATGGCTCAGCGGTTGCCTGACGACGTGACGAGTAAAGTGAAAGAGCTGCAGCGGGTACATCAGCATCGCTTTCATGCCGTGGCGATGTCGGCACACGGCAAACCCGGCATCATGCGCATTTTCGATCATATCTGGCGCTTTGATACCGGAATTCGGCAAGCCGCCTGCTCAGACGCTGGCGGCGATAAATTATTACAGCAGAGAAGGGACGCTCTCGCGAACAGCAGCTGGCCATACTCCACACTGAACCTGGCCGATATGCGGCAGTTGCAGCAGCAGCATAGTCAAACGAGACTGGCCGATACCGCCGCCGATGGTCTGCGGCATTTCACCGCGCAGCAGCGCCTGATGCCACTCCAGCTCCAGGCGATCTTTCGTCACCGGTCAGCGCCAGTTGATGTTTCAGCGTGTTGGCGTCTACACGGATCCCCATGGAGGAAAGCTCAAC
+
0++**76676312441/-*%%%&)+'&'(2533350(><<;6556HJHDJC987783234344/++/0//000<;666::<HJJJFJJJJEJJ744ICBCF@?AA<882233;8<FJJDJJGEG?=>)'&&)+(%%%&'02778442114747?EGHJHECDDBGJJJJHJHGE<2ACBD;;;11111006=<@?>****<?A:960))(&&('(58<EGJJEGFHIHFEJGHIJJIGFHJ:99;@:<CCHFIJH:<?@DFCCJGDGDEEHJ=<<<DJJJJJFFD@BB666779;CFDEIEIIJJIGJJJJFJJJJJJJIJHHFJJDEDBFDDEAA993.,+-32322@@D...+,,+64--:>AADJJHJEDFHBFFFJDDC756A@CFGCACAFEHEDFJIG@,+++AA;87670112?1//.21/.049;?BBCCDHCBCDD@1-,*+++,,(*,,())),.--&&(*-)())+(('%%%$&)*+)*+,-/:;=,+++BJH=>=>IJJIJJJIGFHJGJJJJGIJJJJGHAAJ71JJJJGFHJIIFEEFHDHGFEJGJJJG=FJFEHJJJHJGJJJIJFGJHIJHIIGJGCHJFJJJJGJFDGHIJFJIG<99:JGJGEFJJFIGJJHFJFICD=@CAA;7;<BCBAEBEGDBHCDCFJJIJJEBCEJJJ9423710./0/,*)(''''++35691000===>AAB==<;<<BDJHJG::88;B@4440../CFHJJFEBHJ<=>@JGBAA@GJGJJGBA>ACG===>GJJJEGJJJJJIIJJHJJFHJJJGJHJIJJJJJJEJJJJJFGEGJJJJIJJJIDDFBIJIHJJIJFECBBC////DFJGEJJJJJJIDJJJJJFJJJJHJJJJIJIJIJFFIJJIJIJJJFJHDFGEGJJHGJJJJJ><<<44(''(''''+-0./-./-.,-5)()'')))**+&&')11@HDCBABDEJGHEJJGGDDD@A<;:84552///12.((&')%0+**-,15:@EEDFG<<<<=<<;<?54459744AEIJFJCHJHEBEDJDCB96558@B0---3745220--0//,.**+/)A:55DFJJD8850)''(),'&&(>HGJIJJGJJJJJE;;;;FJFIBGA><;;,+)(),-,++-=<==?F>?==?>@@;9823,(()+99<>AABG>8889BCJJGGJJJCBD9823.++688***,77-'(9;DDEDDHHHHJJFIJJGGFDDAC@AE-,,,I?>??FIJJJFJJFJGJJJ=>HEEA?=<BFFFJJJJJIJJEGJGDFDECGJFHDFGDFJ@AA+++-1++/@ABBBBIJJFGJF81++(),,);<<<=EJGJJHJJA<<<=JJIJJFAJHFJDAC5557HGCC>>@?JGGG?>><855>BJHJFIEHJEG220+(((&%&&)1568>?@CHJHJJGFCCCBDJJGHI5554///-..-200//*,2?IJJFHHICFEJDGEJJ<:::FIJJFHJBAAAJJJJIJJGJJHGHIEJEJIJGIJJGJJJFJJJEJHE@GFECEFIB@AB>>>JH==<=DD??HJJJJF@,,,,FGHJJJGFGHHJJIGHJIJJJDJJJDHJFJHJJFH=FEJA>?==??C?>7665::;<>>=556>;>8BAAJJJHGJJFJEJJGJIJHJGH?@A>>=A>>@D969GD@>>>=0--.8@CJFFEDFJIIHJJJJCCD>===JIJJJGFIHJFDEJJFBB,,,-AFJIGHJJJJJJJJJHJJGJHJJJEFFD8::66777DA6556?BCCBCCJ????=;:///1863255554*))**))134+++,FCB>?7777<@FGIGCBDCIJJIJFFJFGDB@>=<<2,+*-*,..0.+))/075662213+8;A>?:999BFJGEIFJJJJJJ?CAAICEHF?A::996<;8644:;EGHJJJIJEJHHJHJJJJEECDA>A?=ADIJJJJEFEGEHC@C300//--+*,,/7:;;A@BD@==<==BABA@BB==////==@=@JIIJJJHJHJJJJDHCDEG76353336EDED==?BAEB@AACE('''F80/+**,''&'').6++FEIJDFCDJE;3333'%%%'&$$%###$$'&,***+1,+.:?AEB5454FDCEJJJJJJJJJHGGJJGJGJJFDEJJFJHHJ7777..23>?>?88871@E?>>@GGJJGGEEEIJJJIFJJGHHEGJJJDHGEDGJJJEH@@EFJJIJIHJJFHJJJJJGJJJGJIJJJJGIJIFDDH@BA:7759<<G@?@>?:92233B/--08,-))45?BH0000HEGEA@?1.'*'&##%$$%%('(&'-.0<=>HFJFEEFJJJJEJGHHJJEAA@?@?===:751-@>?JJJDHDFB00DGJJJIJJCECFEJJJJJGFJHEJJFIJFFGHGJGGJHGGJJJHHJJJJJJJJJJJJHFJHJIEJ<<<<:::>FHDDD@@?@B7656JHHJHHJGHGJEIFGJGJFJJ9888:9988=ACJJDHGIEDEGIHHBCF@?><>8888777A?;;<;:;:90<?@EJFBCBCHAC:865;101?D;,,,,;??3333-))(('''00)((&'''&&*+/..02;:>;=;;(''&
@Glass_T7V_18_D3_14_3_36
ATCAGTGCCAACATCGTAAGCCAGTATACACTCCGCTAGCGCTGAGGTCTGCCTCGTGAAGAAGGTGTTGCTGACTCATACCAGGCCTGAATCGCCCCATCATCCAGCCAGAAAGTGAAGAACCACGGTTGATGAGAGCTTTGTTGTAGGTGACCAGTTGGTGATTTTGAACTTTTGCTTTGCCACGGAACGGTCTGCGTTGTCGGGAAGATGCGTGATCTAAATACATTCGAATATTTTATCCGCTCATGAGACAATAACCCTGATAAATGCTTCAATAATATTGAAAAAGGAAGAGTATGAGTATTCAACATTTCATGTCGCCCTTATTCCCTTTTTTGCGGCATTTTGCCTTCCTGTTTTGCTCACCCAGAAACGCTGGTGAAACCAAAGGATCCCTGAAGATCAGTTGGGTGCACGGTTCGGGTTACATCGAACTGAATATCAACAGCGGTAAGATCCTTGAGAGTTTTCGCCCCGAAGAACGTTTTCCAATGATGAGCACTTTTAAAGTTCTGCTATGTGGCGCGGTATTATCCCGTATTGACGCCGGGCAAGAGCAACTCGGTCGCCGCATACACTATTCTCAGAATGACTTCATTACATATACACCGTCAGCAGAAAACATGTACGGATGGCATGACAGTAAGAGAATTATGCAGTGCTGCCATAACCATGAGTGATAACACTGCGGCCAACTTACTTCTGACAACGATCGGAGGAACCAAGAGAGCTAACCGCTTTTTTGCACAACGTGGGGATCATGTAACTCGCCTTGATCGTTGGGAACCGGAGCTGAATGAAGCCATACCAAACGACGAGCGTGACACCACGATGCCTGTAGCAATGGCAACAACGTTGCGCAAACTACTAACTGGCGAACTACTTACTCTAGCTTCCCGGCAACAATTAATAGACTGGATGGAGGCGGATAAAGTTGCAGGACCACTTCTGCGCTCGGCCCTTCCGGCTGGCTGGTTTATTGCTGATAAATCTGGAGCCGGTGAGCGTCGGTATCGCGGTATCATTGCAGCACTCGGGCCAGATGGTAAGCCCTCCGTATCGTAGTTATCTACACGACGGGGAGTAGGCAACTATGGATGAACGAAATAGACAATCGCTGAGATAGGTGCCTCACTGATTAAGCATTGGTAAATTACCACCTTGAGTGAGCTGATACCGCTCGCCGCAGCCGAACGACCGAGCGCAGCGAGTCAGTGAGCGAGGAAGCCTGCATAACGCGAAGTAATCTTTTCGGTTTTAAAGAAAAGGGCAGGGTGGTGACACCTTGCCCTTTTTGAGCTGCAGCGGCCGCTACTAGTAGGGAGACCAGGAACAAAAAAAGGCCCCCCGTTAGGGAGGCCTCAATAATTGGACTATCCCCTAAACTTCAAAGGACCAAAACGAAAAAAGACGCTTTTCAGCGTCTTATTGTTGCGTCTTTGGTACCGAGTTATTAATATGCGCGCAGCGTCTGGAAAACCGAGGCCAAAAGACGTGCGTCTTTGATGCCCAGTTCGTTTCTCTACAGCAGAATTAAAATCAAGTCCGGCGCAGCCGGTTGTCTCCACGCAGTTATCTGCGCCTAAGCCCCCCGCCAGCAGAACGTTTGCCAAGCGATTGACCATTTAATAGTGACCAAGTCAAAACGTTGCCCGCTTCCACCCTGGCCGTTGTCTAAAACATATTTATCAACGTGCTGAAACTCGCGGGCAGAGTTCACCGACGCTTAATGCTTTCCAGATGGCGACATACCCTGGCCGAGCTTCACGCAGCGTATCGATATACAGCTGTTCTTCATTACCATGCAGTTGCACTGCCGCCAGCGATAACACCTTAGCTTTGTCCACCACATCGGCAATATCGTGATTGCGGAACACGCCAACATACTGCAACGGTGCCGCAGCCATCACTTCCTGCGCCTGTTCAACGTTGACGCAACGCGGTGATGTCGCAACAAAAATCAACCCACCGTAAATCGCGCCCGCGTCATAAGCTGCTTTAGCATCTTGCCCACGCGTCAGGCCACATACTTTATTCTCACCCAGCAACACCCGGCGCACGGCGGCGTGCGAATGGTCATGGGCCATCAACGCCGAACCAATCAGAAAACCGTTAGCGAAGTGGCTTAACTCGCCGCGCACCTGAGCGTAAGTCTGATTGCCGGATTCGCTGATTACCGTCACGTTGTGCCCCAGTTCGAGCTTCGCGGGTACGGTTGATCAATCGACAAATCACGCAGATCGCGGTTGTTGATGCCAACGACCTTTGCTCCCAATGCAATGGCGCGCTCCTGTTCCTCTTCACTACTGACTTCGGTCAGCACCCCCATCTCCAGACTGTGAGCAACAGCAGCAGCTTTGGCGATATTGGTCGTCATCCAGTACTGAAAGCATTAATAAGCAGGCATCGGCCTGGTAATAGCGCGCCAGATAGATCTGGTAAGGGTTGGATGATGAAGTCTTTACATAAAATCGGCTGCGGGGCGATTTGGCTGACGATGGGGAGGAAATTAAAGCTCCCTGAAAATATTTCTCATCAGTCAGCACCGAAATTGCCAAGACGTAATGTTTATAAATGGCGGCAATGCGTGCTGAATGAAATCATCACGGATCACGCCTTTTGACGGCGACGCTTCTTGCACTCCAGAATAAACGCCGTGCGCGCACCCTGTAGCGCATCATAAAAATGTCGCGTGCTCAGCTAGAACCTCATTCTAAAACTGGCCAGCGGTTGCTGCTGTTTGCGGGCTTCTACCCCAAATCGCCTTGTCTGCGACGATTTTCGCTAAAACGGTTTGCATCAGTATCTAGTAGTCCTGTGTGACTCTAGTATTTAGTTTCTCGTTTCTTCTTCTTTCCAACGAGAGAAAACGAGGAACTAAGCACGCACTCAATAAACCAAACAAAAAAGACACTCGAAGCATTTCTTCTGAAAAATAATTGTTACAAGGAGTCCGCACAGGTGGATGCGGACCAAAACGAAAAAAGGCCCCCCTTTCGGGAGGCCTCTTTTCTGAATTGGTACCGAGTTATTAGGCCACACGTTCAAGTGCAGCCACAGGATAAATTTGCACTGACCTAGGTAGGAATCGGACTCGACCGCATAGCCTTCAGGAGTGAGTTGTGCAATACCAACCGACGACTTGACCCTGCCAAGCGGCACCAGATTTCTTGCGTACGCGATCCCCTAAGCCAAAGGTGGCACTCAGGGGAAGCGCAAACTGCCCTGCAACGGGAGCGTTGGCTTCATCGCTACTTTGACCCATCATCTTCTCCTCTTTCTCTAGTAAAGTGTTTAGTTCCCTCTTTGCGTCCTTCATAGCTAAATGCAAAAGTTCTCTAGTAGCTAGCATAGTCCCTAGGACTCAGCTAGCTGTCAACTCTAGAAGCGGCCGCAAATTCCAGAAATCATCCTTAGCGAAAGCTAAGGATTTTTTTATCTGAAATTCTGCCTCGTGATACGCCTATTTTTATAGGTTAATGTCATGATAATAATGGTTTCTTCAACGTCAGGTGGCACCATGGAATAGACTGGATGGAGGCGAGAATAAGTTCCAGGACCACTTCTGCGCTCGGCCCTTCCGGCTGGCTGGTTTCTGCTAATAATGTTGGAGCCGGTTGAGCGTGGGTCTCGCGGTATCATTGCAGCACTGGGGCCAGATAGGTAAGCCCTCCGTATCGTAGTTATCTACACGACGGGGAGTCAGGCAACTATGGATGAACGAAATAGACAAATCGCTGAGATAGGTGCCTCACTGATTAAGCATTGGTAACTGTCGACCAAGTTTACTCATATATCTTCAGATTGATTTAAAACTTCATTTTTAATTTAAAAGAATCCAGGTGAAGATCCTTTTTGATAATCTCATGACCAAAATCCCTTAACGTGAGTTTTCGTTCCACTGAGCGTCAGACCCCTTAATAGATAAATATTCTTGAGAATCGTTTTGAGTCTGCGCGTAATCTCTTGCTCTGAAAACGAAAAAACCGCCTTCCGGGCGGTTTTTCGAAGGTTCTCTGAGCTACCAACTCTTTGAACCGAGGTAACTGGCTTGGAGGAGCGCAGTCACCAAAACTTGTCCTTTCAGTTTAGCCTTAACCGGCGCATGACTTCAAGACTAACTCCTCTAAATCAATTACCAGTGGCTGCTGCCAGTGGTGCTTTTGCATGTCTTTCCGGGTTGGACTCAAGACGATAACCGATAAGGCGCAGCGGTCCGCAGGACTGAACGGGGGGTTCGTGCATACAGTCCAGCTTGGAGCGAACTGCCTACCCGGAACTGAGTGTCAGGCGTGGAATGAGACAAACGCGGCCATAACAGCGGAATGACACCGGTAAACCGAAAGGCAGGAACAGGAGAGCGCACCGGGAGCCGCCAGGGGGAAACGCCTGGTATCTTTATAGTCCTGTCGGGTTTCGCCACCACTGATTTGAGCGTCAGATTTCGTGATGCTTGTCAGGGGGGCGAGAGCCTATGGAAAAACGGCTTTGCCGCGGCCCTCTCACTTCCCTGTTAAGTATCTTCCTGGCATCTTCCAGGAAATCTCCGCCCCGTTCGTAAGCCATTTCCGCTCGCCGCAGTCGAACGACCGAGGCGTAGCGAGTCAGTGAGCGAGGAAGCGGAATATATCCTGTATCACATATTCTGCTGACGCACCGGTGCAGCCTTTTTCTCCTGCCGCATGGAGCGCTTCATC
+
341(())+,*+.('&%''*++1//0)0'(&(4345FJFEECEE@>667>JCD@?;;>?>@?<=:BDA77546-,(('(*&&%%'((2:>;<79889AB?<855558-,,,0--9:9,,&&'(')(((*/356>A????A?=@<;9883/)(&$%%'''',-<ADCAAAAJHJJJJJJIJJIHJIJJJJJGJJJJFGHJGGJIJJFCAEJJJCDE??=>DDB=>EIHGDAC)&&&*73.+++,87682,,EJHJGDDCFA@BBFIIHGJJJJJFJJJJJGJJJHGJDJJJJJJJJJJJJGHJ?AAAJDJG?>=6443230,+&&'(.07,))();56<9=@4.-+)(+)(+***+5.04841344<E878>=7JJJHFGDDBBA:224))&&')*()**)&.57=>@>97760/--,****('('%%&57698884666J943340..0>@FC@BB>777;7644.6=BEE:EHC<<A<22CFFFECCHEEJJE4=??ECDDFCJEDJJJJJIJGJJJIFFJJJJFFJJJJFJEGIEE==6)EJJGABA?A600?DDA@ADC;99;?===A;::9@?@BACC@B>=<;;:98:;1000&###$$%$$%&(),-2(**1,))*/.0-'&&$$()/03;<<<<>555''(*-,0/.345564489=::<<?<::@EJJHH>===FJD<;<<@>>ABCEJJIIGJCAFCDGJJJ?>>1111;;;;85844'&&)''(04)))0(@A;99:??@@@A@A..-/7>>=?BCFH;:DGEDGDDJ>==>ABA?ADJJHGCAA>=<<>FICEJJJJIJGJJJJJEHFJJDFFHGFGFJJFJJA@BADCFGJ@@>4447BD@A@9998;;:=<<...-,(&&''679?B6664999F?7;;;;@@BCICD73JFHGHEEAE@A@5545DJEIJJEEEGFJJJJJIFJFJJGJJGFEC<<<<?EB>=;>9111@JJI;A==:;HA@A9<0//08B@DIFJJHDCFDGECEEGDCDCDFDC:;))))+,,-<BIEGIJFJG>?;:<:96)'',22,--1.--/37889?-+'400../,,--<CCJFD76469112@=74-**,-///786679FFDCJ@ADDF>>>,'&)==>BBAFFHEHH::>*11?BDFJJFIJJDDD;BBBDDAA<<:)(()7,,,,.444>=>?640--D;<DHGJHDHA?@@FCCBC===<BCBDDJJIC)(((*++-,,,..1-**+---.69DJJCBHJJFDF@>>>HJAAJHGHA@@C94C0.;;>1107=88@<==((((=6;D?A3=<9.(''')...7>JEICCB@6>'&&&366:6224*+((**,-8DEGFCCCJHJH@866--.89JDA=<..:;@@@CFBA@ACDI@A@@22A@@@<==HJA??@/..55658=HHAABCCBBCJJH=>?BBA>>85544.*))*-,,-3<=9;768:=?ABCGJJJIJEJD@DEFJHDHEHJBDBB?>7733,/31234.*+288::BDFDBCCB9:6++++''$%&%((*--=>A;;<<@?8<GEEEJGEFGJ;;<99447.,++.++&&&'.;<=0000/(''''%&'(++/3476>C=<<;.-,+++(.,,,'331=>@;;;;GDHF===;***+(*++-,+*+,07@@HC8;;;===?@@?DEEGJJJJJJJIJIJJHJGJJJJGGEEDFJJJJGJFGJJGCCF::;,**&'')(('%%''&'85?><<<<<>IEF?=GDD?ECB?<:423243)))'/44-***+./.9CJJJJFHEDJJACBBA@FJFJJJB=5660<<DEHEGJHH;:7556''')=<++++8;;CJIJIJCHIH:JHJJFJIJIJJHJJJHJHJJJHGJJFDF;;;;53..35B;<::0-.244221,)''()/...-***,226:AAAADCEJJJJJJJJGIEDFEGHHHHJFFFFJJGGJIGEJDC40/'''):38669?AAEC?CBCDDGFEGBFBCD63445323544599:;;;6>@DJEGFFHH<<:::;<A77?@F998:;<@=6--+('%')*,'444668AB@99:FFFJECDCDHEGE<5446+***DB<<<BJDGBBAB---*(),1%%&&,56BEJJJFJJJIJJGJFHJEAIC4445-++**,+-/0<;=>7++-:555//++,,++..568<;;GJCEGGJFHCJBBBBEJ4479@>A?:23*)'**...25-./7887745-,,0.-*,((+/-(((;<:;..79:EFIGEEIGJCDFHJJGJJJJJJHJB???<=GHJJJJJGHFJJ<;777--,.//.1045400+)))56>>A70/013445///.2310*+++??DHJ==776800/'''%**&&%(/*&(*:BB>....A8667>?6546CFBEBBBHJDJHEEJJFHIGGDFCIJIJIFFHJJJ@@?+))).+**)-*,+**))<;;A=<;96/4((((((('+-6112774AGHDCCEIE@BAEJJFFFJJGFCBA++,0762//23668;C976789576/,,*)(((,77?B65540A?@FJJJJFFGDDFJDA?B@F?@7,,)2,,-?DGJJJIJJJGDIJHJFIFJFEIJ@B/..'%%&.--83)()%&&'&%$%&&')**.../;:99:111++++'31./:;<;A8BJIJJJJFGGDC?1HEJBDBDDFJFDCBIDDHIIEFJJGJAA88200,,,,,+)**,'&&((-4557779''(DIFCFJHJJJ6555<555<;9864.+)))-9;55..6652225BCECJJDHIJED***)**+*)/()8.-4554433;//..('&$$%''&&((*44=2>??>=<=>70*((++,*()****/1223CDJB:CD.983-CAFHDCDC=J?>>>,**+97464322%%%&&%&&----,,.43+*))++0::;97001,))*,/(('%&&(',--20/)+&&&&%%%%'''()-0((*02337689.,,+,*)&%%)++6B>*)*1JGFCB@CIFHD8=@;@JJJFGGDG444;:21+)(')$$$$%123578;?IBDEFJEJCABAEEIJJIGFFJEEGJHJGEFJDACDB>B77600*))&&'''&&%)$%*-14<<=?BJCCDCD56=9;(((*171-,+*++322333-..,/11'((&'''.',32-,+,,-<<;;;<@AAHEJEHACJJDCBDHEAC****99FD@?=?HIJGDJJBABB?A??AAHJJGJG>=;;?@JEBABAB@DCDCH@GJIBCA?CHHDDBAEAEGDECFECGBC??;)()))*)0:;.DB@:2>EBB>?@@@CFFC=3333>@EHA@=?<3DEFJHHGBBFA?@<)((((1002;9222222:>@AGDIDGG8811112BC6,,./3+,.0<==?ABC95557>=<<>?D>223FA@-,--F6444IEIEJGJIGFJGHFIFHIIJJDFJEHCIG@JHEBEEJGJJGHJFEJJB?=555>>?B8899<;;;>@8878:;D@@BBB=<<<<A>?>?DD....7,((%%%%%7.-..8@JEAAA@AG@>>B;44457322347976/+(((()'%(-&&&'76444CCCBBBA6644<=AHJJG@C=>:?7433**)**'''(2--,0.),++*-.264,*(()),++-.../....44BBBJDDEFGG@@C??>,,,.//%%##$%%%&''''&(+,(@BEEJEIFDDDJDCEDIE;99'''E<;:;9=>??@??@B<<<>???>822884112,+-*1111-,,-4,,+-,+*&2124()002=?@8884;;432211+&&&<?JHJGJGEIEHJJE?B)).(./0<@CDJIHJJJGEEHEDGFGJJDB>@B11131)))&%&()**-.,+**3236<?1111:99<;;A<<=J:JGJJFJEEFCEHEJ222279EC=>@DIADDABB@IE@?>?DFHFG5+,,+'',+,,-*''%%'&----*-5567C:,++,1/00056---/:4244<C><=?CJGH;;;?JEEEJ@A@AA&&&*+6AABAJDJ1((((@>>9966779:GIHJDFDE>>>@>CDGJJGHJJJJGJBBBBFBADEJHHFDJAACF??><>>>995*)((&*.(-,,0@9JIEFJ>CGA@D8;;;;JBD?<4501104;;CEHDJJJJGJJ>55553222:9995666<:;0)(*0//&&&&-76669>?77822>3=<:F.++++97554.+*++(((/--DB?BC66//.'&%$%))*,/0243675,,,CE8772111243**((//7:CCCDCGDGEFCCCGJJFJHHJCCJHJFJJEBBB;854779>A66666666@>:99)(((0....:EDHJEGIIG>===>B89JGJJHFA@??ABB51130/....0../))&'&&(59600091/078FCC3333987;=<@2++,2/<))))0196.**)469:1122BJEGHJJFJIFJCCAAJIJJHGJJCGGEJJFEGC<2-,,-:><7/'''(((312,,,,7:==:::11=2=A)(((6:AA>::A@DCCJA=EGD?>=>=<<;><HAGJJCBBBF?4./E@88845//0668;:@?=<<56DEJD>>>>FCJD8228888D>=33334557---+&(1579;>CD''&&2<=>?;:;02(('('*)))(()*/-,,.+++,,*)++29:FEHEBBBC42355611,,+,'&++/*)*'''*'(.,(''(&%%&&'%$
@Glass_T7V_18_D3_14_3_37
GCGAAGTAATCTTTTCGGTTTTAAAGAAAAAGGGCAGGGTGGTGACACCTTGCCCTTTTTTGCCGGACTGCAGCGGCCGCTCTTCGTCGGAGACCAGAAACGAAAAAAAGCCGTTAGGGAGGCCTTCAATAATTGGACTATCCCCTAAACTTCAAAGGACCAAAACGAAAAAAGACGCTTTTCAGCGTCTTATTTGTCGTCTTTGGTACCGAGTTATTAATATGCGCGCAGCGTCTGGAAAACCGAGGCCAAAAGACGTGCGTCTTTGATGCCCGGTTGCGACTCTACCGCAACTGATTGATGCAGCGCAGCCGGTTTGTGCCGCTTCCACGCAGTTATCTGCGCCTAAGCCCCCCGCCGCAGAACGTTGCCAAGCGATTGACCATTTAATAGTGACCAGTCAAAACGTTGCCCGCTTCCACCCTGGCCGTTGTAAAACATATTTATCAACGTGCTGAAACTCGCGGGCGGGCAAGATTTTCAACGCTGATACTCCAGATGATGGTGCTGGCAGAGCTTGCCACGCCACGTATCGATATACAGCTGTTCTTCATTACCATGCAGTTGCACTGCCGCCAGCGATAACACCTTAGCTTTGTCCACCACGTGATCGTGATTGCGGAACACGCCAACATACTGCAACGGTGCCGCAGCCATCACTTCCTGCGCCTGTTCAACGTTGACGCAACGCGGTGATGTCGCAACAAAAATCAACCCACCGTAAATCGCGCCCGCGTCATAAGCTGCTTTAGCATCTTGCCCACGCGTCAGGCCACATACTTTATTCTCACCCAGCAACACCCGGCGCACGGCGGCGTGCAGATCGTCATGGGCCATCAACGCCGAACCAATCAGAAAACCGTTAGCGAAGTGGCTTAACTCGCGCACCTGAGCGTGAGTCTTGATGCCGGACTCACTGTTGATTACCGTCACGTTGTCCCCAGTTTGGCGCAAGCTCGCGGGTACGGTTGGATGTCGATCGACAGATCACGCAAGATCGCGGTTGTTGATGCCAACGACCTTTGCTCCAATGCAATGGCGCGCTCCTGTTCCTCTTCATTAGCTCGGTCAGCGCCCCATCTCCAGACTGTGAGCGACGGCGGCAAGCTGGCGATATTGGTGGTCATCCAGTACTGAAAGCATTGATCAGCAGGCATCGGCCTGGTAATAGCGCGCCAGATAAATCTGGTAAGGGTCGATAATGAAGTCTTTACATAAAATCGGCTGCGGGGCGATTTGGCTGACGATGGGGAGGAAATTAAAGCTCCCTGAAGATCTCTCATCAGTCAGCACCGAAATTGCGAAGCGTAATGTTTTGATGGCGGCAATGCGTGCTCGATCGAAATCATCACGGATCACGCCTTTTGACGGCGACGCTTTCTTGCACTCCAGAATAAACGCCGTGCGCGCACCCTGTAGCGCATCATAAATCTTTCACGTGCTCGGCTGAACCTCATTCTGAAAACTGGCCAGCGGTTGCTGCTGTTTGCGGGCTTCTACCCAAATCGCCTTGTCTGCGACGATTTCGCTAAAACGGTTTGCATCATCTAGTAGTCCTGTGTGACTCTCTCGTATTTTAGTTTCTCGTTTCTTCTTCTTCCAACGAAGAAAACGAGGAACTGGTTACGCGCGCCACTCGATGGACCAAAACGAAAAAAGACGCTCAAAGCGTCTCTTTTTCTGAAGTTGGTACCGAGGTGCAGGCGCGGGTGGATGCGGACCAAAACAAAGAGGCCTTTCGGGAGGCCTCTTTCTGAAAGTCATTACATTATAGGCCACACGTTCAAGTGCAGCCACAGGATAAATTTGCACTGAGCCTGGGTGGGATTCGAACTCGACCGCATAGCCTTCAGGAGTGAGTTTTGTGCAATACCAACCGACGACTTGACCCTGCCAAGCGGCACACAGATTTCTTGCGTACGCGATCCCCTAAGCCAAAGGTGGCACTCAGGGGAAGCGCAAACTGCCCTGCAACGGGAGCGTTGGCTTCATCGCTACTTTGACCCATCTAGTATTTCTCCTCTTTCTCTAGTAAAGTGTTTAGTTCCCTCTTGCGTAGCTCATAGCTTGATCCGAAAAGTTCTCTCATAGCTGGCATAAGTGCTAAATAAGCTAGCTGTGAACTGTAGAAGCGGCCGCATTCGAAATCATCCTTAGCGAAAGCTAAGGATTTTTTTATCTGAAATTCTGCCTCGTGATACGCCTATTTTTATAGGTTAATGTCATGATAATAATGGTTTCTTAGACGTCAGGTGGCACCATGGAATAGACTGGATGGAGGCGGATAAAGCTCCAGGACCACTTCTGCCGCTCGGCCCTTCCGGCTGGCTGGTTTATTGCTGATAAAATGTGAGCCGGTGAGCATCAGTATCACGGTATCCGTTGAGCACTGGGGCCAGATGGTTAACCGCCCGTCTGGTTCTGCCGGCGATCCAGGCAACTATGGAATTGAGCAGATCAGCAGATCGCTCGGTGACTATACGCTGATTCAGCGTTGATTTGTCGACGAACCATATATACTTTAATTGATTTCAACCGTTAATTTCTGAAGCTAGGTGAAGATAGCTGGTAATTTCATAACCAAAATCCCTGACGCTGATTTCGTTCCACTGACATACAACCCTTTAATCGATGATCTTCTGAGATCGTTTTGGTCTGCGCGTAATCTCTTGCTATTGAAGACGAAAAAACCGCCTTGCCAGGGCGGTTTTTCGAAGGTTCTCTGAGCTACCGACTCTTTTGAACCGAGGTAACTGGCTGCGAAGCGCATAGCCAAAGCTCTATTTCCGACACCTGGCACTGGCTTAAAGACTTAACTCCTCTAAATCAATTACCAGTGGCTGCTGCCAGTGGTGCTTTTGCATGTCTTTCCGGGTTCAACTTAAGACGATGGTTACCGGATAAGGCGCAGCGGTCGGACTGACGGGGGGTTCGTGCATACAGTCCAGCTTGGAGCGAACTGCCTACCCGGAACTGAGTGTCAGGCGTGGAATGAGACAAACGCGGCCATAACAGCGGAATGACCGGTAAACCGAAAGGCAGGAACAGGAGAGCGCACCAGGGAGCCGCAGGGGGAAACGCCTGGTATTCTTATAGTCCTGTCGGGTTTCGCCACCACTGATTTGAGCGTCAGATTTCGTGATGCTTGTCAGGGGGGCGGAGCCTATGGAAAAACGGCTTTGCCGCGGCCCTCTCACTTCCCTGTTAAGTATCTTCCTGGCATCTTCCAGGAAATCTCGCCCCGTTCGTAAGCCATTTCCGCTCGCCGCAGTAGAACGACCGAGCGTAGCGAGTCGTCGGCAGAGAAGCGCAATATATCCTGTATCACATATTCTGCTGACGCACCGGTGCCGCACCTTTTTTCTCCTGCCACATGAAGCACTTCACTGACACCCTCATCAGTGCCAACATAGTAAGCCAGTATACACTCCGCTGGCGCTACGTATGCCTCGTGAAGAAGGTGTTGCTGACTCATACCAGGGCCTAAATCGCCCGGTAATTTCACCGCAAACGACCCGGTTGATCGGGCAGGCTTTGTTGTACGGTGGACCAGTTAATCGACTTTTTCTTGCCGCCCAGCAGTTTCCCTTCAGGAAGTGCTGATCTAAATCCATTAAATATGTATCCGCTAATCAACAATAACCCTGATAAATGCTTCAATAATATTGAAAAGAAAGATGGGAGGAGGGGGGTGTTGAAGGAGGGGGGGGGGGGGGGAGGTGGGGGGGAGGGGGGAGGGGGGAGGTGGGGAGTGGAGGTGGAGGGGAGGGGGGGGCCAGGGGAGTTGCCAGGGGAGTGTGCCTGTGGGGGGCTGGTTGGGGGGGAGTGCCATG
+
??BFFJJ999:JIIIF@AGIJJIGDA;98BDJDJJCEJJIDFJEEECCFHFCCD9752/4?6666:;893344@421/*()(')'())*+)0,-0000041)()+.-,,+$$#&()++/011/-,+'&&&'0*64.---./20000/00.02+123>ABAB?::;<:;;<>>DEFF>?;;;>77778987868922=00?CJEHFGICJGA?>=8..<3DDCJ::::>@===8889ABADIGIEEEHJJJEBDEFFDECEJDBABCG?>?8886230/-*&&&('%%%(&&&%###$$%$$%$%$$$$%%$$$$&&''&*'%%%$&*&(4<=?@A@A;>??CJ65551011930==653,,,0252>?A;>=>DEJDBBBIJJJHGJJBAAAACHGEGEB?=;<<DA=::.1114@A3,,0;=<B@?:877870&&)+.,-+*1/,3+***EJJJIEJHJJJB2111;<7665+&%%$$#%%''('&%$$&%%&%($$$&$#$###$&++.=''''&&''()'(**,**)*+-01358858,-@EGE@332,*()+/01:AA@?ADHJDJJGJIJHJIJFFFJJJJHGGEJ>CDFJHIJJJJGJ@>/,'%%$&&*8;;;><1/==:;78767789610/0BDEBBAD@@>=?@FJJJJHJGGCCGJJJJJJC;;6?BEFEGDDBFEGGJJFAC@;<<;<766,,,+--;001:;;>CAFECF=87767788@?5555<<CB934A==CCCBCCA@??@?DID??>?><2377786667><;;>00--.-3<?>9FC@AAAJJFHIFGFJG????DCCFFG@0///DIEJJJGJJHGE=<=<5541((/0,-.09AGCBABDGD<2..A?ADE==>EF+++,0.//.6667<61*))*,,,,+*(.999913+((&&+*))((),,-22/0''''(2++&&(*)333.+++;<6....))))9>@?>===8,*)*(&$$%&.*)*+&&(*((((((((BD@A;;::;990013?@...08877:-+--,-(022.---?AA====BCCA?@A=?8CB>0*))%##$#%&''((((().+,3('')@AFCF@H22;<GDB@ACGJJCAAB@761000,---3;(((&)))3252.--*,-.20+++)+,,,,.8889BEBDDDJGJJIIJJJHGBB>A?<98=3('')546@HJDJJEF==<=A>=?>><98:0-79?CFFHFICJFFJ945;75545/../4464+%%&0/0>?55,6-2%$%%*))&'++76+**)('%%../>?ABE5444430,)>:3//--.9AAC'''',('(%%%&,-///1344611/.-))*.411*++-9999A;:;<JGF>>>>F>=<>AHJHABBBJGJHDEGDE??@:;3;CCB?@@A4::;?=><?:<1002:;7***--00)&&&'.1---*).022FJJFEFHGJIDDFJ?<==8;;;C9988==A@>8222===<?=>GCCA?9<11.**+'(((0+*00310016<68<:::GHGJEJJJ<87701148432<?:;10/,,**))-./.-..4FBCACCD<;20/..,***,+/2365?55;=G;==7@>612/=54412('&-+*+)%%'('())('&%%%&')/21-,,,+**((((),)(()++,1433353++++))*/@ABEB77566<&&&*,,.-+/7.../6641.-)(''(*%%%'(%$&'%$$$%+,0001-../.+*'&&(-*/35:7634:,++-('''/.--,+,,('&&)*2**--4++))*,--//0?AAFBJE8655==A??73;<;>3321675422269554...+)))+..-.26(??A87879?30001@84566EJIJECEGCEJGECCJABA@8757>,66:33<BGCGEDICC@?332262202462BEFA@GEBCGABCHE>>?@HEICHJFJJD1111EJEEJJJCDDC0000BF>>;<=>A>>CJEGIGGJJB;8<8-99=A>>98:@GEDEJJIFGJ?>@EDIJJJFEHH@=J@JA>BBCDGJJJJJHJJEJE??70()0+1,,(%%$$#'24586''')0/016;:7656--%%%%%'')((&'%$$$%&&%$$%%&/././455@--,,0(($$%(+'&')*'&%%',-12782110012))))*49512(((,3232334<99658>DAFEBDBAC>@992222988>?>??ADF@?===>FDGGDIFIJJJJGJJFJJGIDEC>:9'&&''+++,,//5446844>?CJJJ@@@?;542-,,,,,*%%&(/1/**():<?>AJ;:::--+*&$$'%&+()/-2'(45=BJJJHGIIJFFFFFDG444---,+%%&'),+**)+-..&&%%%%%&()**+-,,)%$$%%%%&((1155@>9,,,-)(((&%%%$&'(%$$$$$$$$#$$$$&&$%%(***/2)))-++('%%*($##$&$$$$$$$$$%'')()*))))'''%%$#$&(')))'%$$#$%$###&%&$##$%$%&&#$$%%&$&((*$$$%#$#$%&%$%)-//,/.14)'%$$####$)**)))('$#$%$%')(((*)&&%%(*(*+-+'')*&%%####$%%'(%$$%)%''&''%&$$$%%%&')&$&&&%$%%%%%''%)''038EA???D>=>?ED@6=9:5560...?>@@)''''6+++)**,8>EJEDFGFJCA+**44;>;9810@9779=DCEGI;:541,,-66++++,)**0-./5<=;9787:::42.+&%$#$*)(+**--..***/44,-'%%&(((%%%%&&''&$$#$%((,++--(&&'&(*+*+/14))@?BA>=?6::;BD?CBBD,,+,74667>>3333@>8556@?@@A;4;872-6''&'')('&&&'**'%$%%++)-2<9888;;911100/-*)((),+.**.>;9994567:>>@FJFICD?><:2--59>>A@@FHJEH;=?=@A<?=>972..5555769>=?>BA1112:0//033----.-,--,-1121210//,.0032225,,,59>=+787>8221/,)))+,(&&$%%(0,**)-**/0FJGC:765.,,,-..-),,)70000?>?JJCDCFJH95100/-.041199A>>>;9<96;333=8=>CEB@;999<('&(,IFIJHFDEE@@><=<CJJJJJIEGJJJJHJ><;;BBHCCCBDJJJJIJEJJFGBEH???>;:<>ADFIDDHD8946GA:892/.*,7788>C@?AAEDEG3337;@=?><<=6-1555---.2???@<=<>BF4336644(&&&&&&())++,.,,*(((-72>@BGDDCBFJFJGGBBEJJJJJHFDC>?9*,++3,'&&()))*)+34;<FJJIHFA9:;<FJGEEEDJJJJIJJGHGIFJGFEFGEIEJEDBCE44336JJGIFJDHDD=:;/..45+++)-)&&&(-112>?AACFCJFHGHJJJHEFEJJJDJ3///17479,+33,++,''&')&%%$$$#%%$#$$$#%%%%$$$&&)+-)((&'')'''))-31'(((+)(&%&)-,+,,,,($$%##$$$%'(,(()'+(((((*'%$%%%'(**(*'&'(&)&%%$$#$$#$##%''((**(((-22356676556'&&&&%%%)/8;;::6:88.--.,((((+;<:99:<:3321./*)+,'$%&&&$#$&&'''&%$####$%%&%%%%%%%&'&%%%%%&###$$%%$$%&$%%%%%%$$%%$$%%%$$$$%%$##$##$#$$$$$$$$$$%%%%&&#######$#####################$###$$$###$#$$$$$$$$$$#######
@Glass_T7V_18_D3_14_3_38
GGCTACCGAGTAAGTGGTAAGGATTTAATAGTTTGCGCAACGTTGTTGCCATTGCTACAGGCATCGTGGTGTCACGCTCGTCGTTTGGTATGGCTTCATTCAGCTCCGGTTCCCAACGATCAAGGCGAGTTACATGATCCCCCATGTTGTTGCAAAAAAGCGGTTAGCTCCTTCGGTCCTCCGATCGTTGTCGAAGTAAGTTGGCCGCAGTGTTATCACTCATGGTTATGGCAGCACTGCATAATTCTCTTACTGTCATGCCATCCGTAAGATGCTTTTCTGTGACTGGTGAGTACTCAGCAGAATAATTATGAGAATAGTGTATGCGGCGGAGTTGCAGCTGCTTTACCAGCATAAATACGGGATAATACCGCCGCATCACAGAACTTTAAAAGTGCTCATCATTGGAAAACGTTCTTCGGGGCGAAAACTCTCAAGGATCTTACCGCTGTTGAGATCCAGTTCGATGTAACCCACTCGTGCACCCAACTAATACAGCATCTTTTACTTTCACCAGCGTTTCTGGGTCAGCAAAAACAGGAAGGCAAAATGCCGCAAAAAAGGGAATAAGGGCGACACGGAAATGTTAAATCTCATTCTGACTTCCCTTTTTCAATATTATTGAAGCATTCTGGGTTATTGTCTCATGAGCGGATACATATTTGAATGTATTTAGATCACGCATCTCCGACAACGCAAGCGTTCCGTGGCAAAGCAAAAGTTAAAATCACCAACTGGGTCCACCTACAACAAAGCTCTCATCAACCGTGGCTCCCTCACTTTCTGGCTGGATGATGGGGCGATTAAGCGTCATCCATCAGCAACACCTTCTTCACGAGGCAGACCTCAGCGCTAGCGGAGTGTATACTGGCTTACTATGTTGGCACTGATGAGGGTGTCAGTGAAGTGCTTCATGTGGCAGGAGAAAAAAGGCTGCACCGGTGCGTCAGCAGAATATGTGATACAGGATATATTCCGCTTCCTCGCTCACTGACTCGCTACGCTCGGTCGTTCGACTGCGGCGAGCGGAAATGGCTTACGAACGGGGCGGAGATTTCCTGGAAGATGCCAGGAAGATACTTAACAGGGAAGTGAGAGGGCCGCGGCGAAGCCAGTTTTTCCATAGGCTCCGCCCCCCTCGACAAGCGTCGCAAAATATGACGCTCAAATCAGTGGTGGCGAAACCCGACAGGACTATAAAGATACCAGGCGTTTCCCCCTGGCGGCTCCCTCGTGCGCTCTCCTGTTTCCTGCCTTTCGGTTTACCGGTGTCATTCCGCTGTTATGGCCGCGTTCTCATTCCACGCCTGACACTCAGTTCCGGGTAGGCAGTTCGCTCCAAGCTGGACTGTATGCACGAACCCCCCGTTCAGTCCGACCGCTGCGCCTTATCCGGTAACTATCGTCTTGAGTCCAACCCGGAAAGACATGCAAAAGCACCACTGGCAGCAGCCACTGGTAATTAATTTAGAGGAGTTAGTCTTGAAGTCATGCGCCGGTTAAGGCTAAACTGAAAGGACAAGTTTTGGTGACTGCGCTCCTCCAAGCCAGTTACCTCGGTTCAAAGAGTTGGTAGCTCAGAGAACCTTCGAAAAACCGCCCTGCAAGGCGGTTTTTCGTTTTCAGAGCAAGAGATTACGCGCAGACCAAAAACGATTCAAGAAGATCATCTTATTAAGGGGTCTGACGCTCAGTGGAACGAAAACTCACGTTAAGGGATTTTGGTCATGAGATTATCAAAAAGGATCTTCACCTAGATCCTTTTAAATTAAAAATGAAGTTTTAAATCAATCTAAAGTATATATCGAGTAAACTTGGTCTGACAGTTACCAATGCTTAATCAGTGAGGCACCTATCTCAGCGATCTGTCTATTTCGTTCATCCATAGTTGCCTGACTCCCGTCGTGTAGATAACTACGATACGGGAAGGCTACCATCTGGCCCCAGTGCTGCAATGATACCGCGAGACCCACGCTCACCGGCTCCAGATTTATCAGCAATAAACCAGCCAGCCGGAAGGGCCGAGCGCAGAAGTGGTCCTGCAACTTTATCCGCCTCCATCCAGTCTATTCCATGGTGCCACCTTGACGTCTAAGAAACCATTATTATCATGACATTAACCTATAAAAATAGGCGTATCACGAGGCAGAATTTCAGATAAAAAAAATCCTTAGCTTTCGCTAAGGATAAAATGGACTTCAGGCCCGCTTCTAGAGTTGACAGCTAGCTCAGTCCTAGGGACTATGCTAGCTACTAGAACTTTTCGGATCAAGCTATGAAGGACGCAAAGAGGGAACTAAACACTTTACTAGAGAAAGAGGAGAAATACTAGATGGGTCAAAGTAGCGATGAAGCCAACGCTCCCGTTGCAGGGCAGTTTGCGCTTCCCCTGAGTGCCACCTTCGGCTTAGGGGATGGCGTACGCAGATCTGGTGCCGCTTGGCAGGGTCAAGTCGTCGGTTGGTATTGCACAAAACTCACTCCTGAAGGCTATGCGGTCGAGTCCGAATCCCACCCAGGCTCAGTGCAAATTTATCCTGTGGCTGCACTTGAACGTGTGGCCTAATAACTCGGTACCAAATTCCAGAAAAGAGGCCTCCCGAAAGGGGGGCCTTTTTTCGTTTTGGTCCGCATCCACCTGTGCGGACCTCGGTACCAAATTCAGAAAAGAGACGTTTTGAGACGACCTTCTTCGTTTCGTCATCCAGTGGCGCCTCGTTCCCTCGTTTTCTCTCGTTGGAAGAAGAAGAAACGAGAAACTAAATACTAGAGTCACACAGGACTACTAGATGATGCAAACCGTTTTAGCGAAAATCGTCGCAGACCAGGCGATTTGGGTAGAAGCCCGCAAACAGCAGCAACCGCTGGCCAGTTTTCAGAATGAGGTTCAGCCGAGCACGCGACATTTTTATGATGCGCTACAGGGTGCGCGCACGGCGTTTATTCTGGAGTGCAAGAAAGCGTCGCCGTCAAAAGGCGTAATCCGTGATGATTTCGATCCAGCACGCATTGCCGCCATTTATAAACATTACGCTTCGGCAATTTCGGTGCTGACTGATGAGAAATATTTTCAGGGAGACTTCAGTTTAGCCCCCATCGTCAGCCAAATCGCCCCGCAGCCGATTTTATAAAGACTTCATTATCGACCCTTACCGATCTATCTGGCGCGCTATTACCAGGCCGATGCCTGCTTTATTAATGCTTTCAGTACTGGATGACGACCAATATCGCCAGCTTGCCGCCGTCGCTCACAGTCTGGAGATGGGGGTGCTGACCGAAGTCAGTAATGAAGAGGAACAGGAGCGCGCCATTGCCTTGGGAGCAAAGGTCGTTGGCGTCGACAACCACGATCTGCGTGATTTGTCAATTTAATGCAACCGTACCCGCGAGCTTGCGCCGAAACTGGGGCACGACGTGACGGTAATCAGCGAATCCGGCATCAATACTTACGCTCAGGTGCGCGAGTTAAGCCACTTGCATAACGGTTTTCTGATTGGTTCGGCGTTGATGGCCCATGACGATTTGCACGCCGCCGTGCGCCGGGTGTTGCTGGGTCAGATAAAGTATGTCACCTAACGCGCGTTGGGCAAGATGCTAAAGCAGCTGGTGCGCGAGCGATTTACGGTGGGTTGATTTTTGTTGCGACATCACCGCGTTGCGTCAACGTTGAACAGGCGCAGGAAGTGATGGCTGCGGCACCGTTGCAGTATGTTGGCGTGTTCCGCAATCACGATATTGCCGATGTGGTGGACAAAGCTAAGGTGTTATCGCTGGCGGCAGTGCAACTGCATGGTAATGAAGAACGCTGTATCGATACGCTGCGTGAAGCTCTGCCAGCACATGTTGCCAGTATCAAAGCATAACGTCCAGGTGAAACACCTGCCGCCCGCGAGTTTCGGCACCGGTTGCGTGGATATTCAACGCAGGTGAAACCAGCAACGTTCTGACTGGTCACTATTAAAATGGTCAATCGCTTGGCAACGTTCTGCTGGCGGGGGGCTTAGCAGATGACTCCGTGGAAGCGGCACAAACCGGCTGCGCCGGACTTGATTTTAATTCTGCTGTCGAGTTGGCAACCGGGCATCAAAGACGCACGTCTTTTGGCCTCGGTTTTCCAGACGCTGCGCGTATTAATAACTCGGTACCAAAGACGAACAATAAGACGCTAAAAGCGTCTTTTTGCGTTTTCGTCCTGAAGTTTAGGGGATAGTCCAATTATTGAAGGCCTCCCTAACGGGGGGCCTTTTTTTGTTTCTGGTCTCCCTACTAGTAGCGGCCGCTGCAGTCCGGCAAGGTGTCACCACCCTGCCCTTTTTCTTTGAAAACCGAAAAGATTACTTCGCGTTATGCAGGCTTCCTCGCTCACTGACTCGCTGCGCTCGGTCGTTCGGCTGCGGCGAGCGGTATCACTTCACTCAAAGGCGGTAATTTACCAATGCTTAATCAGTGAGGCACCTATCTCAGCAATCTGTCTATTTCGTTCATCCATAGTTGCCTGACTCCCCGTCGTGTAGATAACTACGATACCGGGAGGAGCTTACCATCTGGCCCCAGTGCTGCAATGATACCGCGAGACCCACGCTCACCGGCTCCAGATTTATCAGCAATAAACCAGCCAGCCGGAAGGGCCGAGCGCAGAAGTGGTCCTGCAACTTTATCCGCCTCCATCCAGTCTATTATGG
+
&&%('&$$%$%&''*))*%&%'*)))(*+622897567>IDHGGIAB@JHHBA>@A=?:87325334?@CDGGHHJJJGGGBFGFJIJJFJHCBB;7+++EHGGFEDBHDHBED986+**-0//19?BAAFFJGH>>CB866=;;79:.3*((//57610----*'%%&&*(/,59::9:995555888426000@D?;8>A<DFCBDCDGHJJJJIFGEFEDJJIGJE@;;<>E999:JEFDDGJIJ?>@9999=9789:@@GGEFJIHJJJJJCCJJJJFHJFGGDHJHJJFH@=$###$$%&(((()((((58779>>?@=<55...+'%%$&$%$%%%'()).)++'''&'&&'),,,,4C?:98557.--+---(&'()--(''+/6?D@@@@@9899EECFIDFJIH****<.()66JJDABEG;9.-+,34=DFJJHDJJDDEB8878778<C?GJJE????E;;::@=>93233668A=&&&(''%%&&&88:;<>ADBBCBC?BBCBJIHJJGHJ,,,-6656323:<<?EIJJJDJFEHJJJFEDG<<<JJJJGEJJIGJJFJHGFGFF??ACEHCA8)''*&'$#%&$%$$%%('++(5;:@421100/,,.,-771...06***;HFFD@>4//.1//1120+)(''*'')+5999@@?>@37/))+32//2231-,):=<=<:;7-****5351234:;:8893229'&&&.1BEJDC>:;ABCHJGEDCDJGDBC?@@ECB??889:IJJJIJJJJJJHEHECEGJGFJJJHJJJHJHJGFFJ????3100(&%&%%%%&&%$$%%33588:A@?=:;=3;;5667@.--)))13>DIIJEIJFJHFHIGJIIJJJIJHJJ=<;;=<:>>JCBBCFFABAABGEEF3334644543488?B??222-,****-/06;:976421242?;:://..//22333756;AA@@B77EFJJJJID@A@FIJJGHJJJJHJJJHHEJJGGHFJJJHHJHGJEJGIGGFGJJJHJEDBEFCGFDCD85555?;BCEJIJJJJJJGFJHJJIJFFFJHFFBC97>@@EEG?<=?>=EHDDEGJJGGJJH@?=><5+)('(&%%%%%%&%%'(-.4/71///4,,.4==;<=7/***,111+++++))(((''&&-,++,?@?A?;;=??FCEFGJDHJ=<;:>('''997>@@GEEGHBFAGJJJJJJIJGEFCAEIDBBE::98?=>@JJJJJDCIBJ@:2.<6EEF<J;698794330./034:999DDBACAJGEEEEGI>><<<%&)*6646:>DFGEJEHJGJ?<;;?<E+873432002224678587:99<;<>AB@A@A@::;56400047?;;9.-.15<@@CEJJGHFJJFJB==BA>>?>B@573++++7:''&&'',-24A@FDHCFC?===>?>FJEHGEHHGJHJJGJJBCBEEE?23',++,))))0,46DEFGHHDCD<:::AIJIGJJHJJJGHJJGJIJJJJGIFIJ<FFBJHEJGIEJGJFDGFJHJHFJDEECC?FC<=EEJEEBEDC=<<<A@A;789EC:972;;655565.-/->;;;<34<CGJJJF>>>>=HJGHFJHFFDCA@@)(((4/*%$%%*-9=BB@BBBA6666//.049>>=77)'&'&'+****555?:<@CB??>@GJJJGHIIGJDEDDJIJJJFJF>??GJ6666AABGA<<=;>;;82488621.---02.73../5=><9:=<;62223+)))/888BDBDDDIJEHJJJGFJJJJJGHJEF?<<=@JFGGDDECCCBA.,++/0666776;;;DABA////--,,///22379AAA@@EHIEJBCAA==-,,,23((((2//66>CEJC@BCEJDGHFE*)))CACD;::A44:4@?@BBEJFIGFFJGGICDCCH;;9;-*)()'%&'*0002<<<<<JJIJJJJBAB=>>=CDAFDBCGBABAFDDCGIJFBEGJJGGJDBB=;>>AIIDDE??@@B76443566=ABDJHGDGA@@@BB111788..,/0001988>;;::>>;;;;32'CDDB@>88/..-6553455642300-'(/..-----/239A?CDCFCCFFFEDFFIFHDDEJJHJFDHGEEHIHECCDCEGJCABBGJGHFEGEIGEHIBIDDCJGJHJFJHGJGFJJJ<<<:87745%$$$%$$'$$'%'**)-2)65300..6>?A@AD44452122<:::=DG:999A<;:<>;;:9==986(%%'&(*/,***(+1323565:99<EAA@<<7651;;=@HE@@@?DEJFFEGFJH?<964=62;=>AEFHJHBCDBDFE777DA@??>A=>:5669<<544499889103.892CECEGJFJGEGEJEFGF@BA==86667?A4447;))))9=0(()A<-****-,+,,+&(%&*))0-.+***--25:<<>D54346''''))*75''<CBBDFFEEGHJGJCDDDECGJHJIJEDE66-,+*)'&().22338F><?>>AHE<D6)((*10//=CIAFFIGJGDEIHHGB<;9421238<?76667-,,0554(((,664)--,0)0,8BJJFGJHJGIJJFB<;:136:<<;4236@@I=,+++0/-----/99:AAAHGFGCIHJJFDEC)((('''&--++*&'-/2BDGDCB:(((8&$$$$####$%%&'%&&'(&$%$$$$%#$$$$$#$&$#%((&*)'+&&,786966449;<=<<HA@;<CC@CJHFCDEGJJCEIDHHGIB?@ACJGJJDD@ACCCBCF>>??HGEJJGGGJJJJJJH<<<:22612-+,,*)))41((''A88876*)('(''('18<?BCCDFJJEA@AAHJJ>==9:HGE988<F=867>==>>>??>?CEC?>>@GFFIJJHJJJJJJGFJIIHJIJJJ@0000955998<@@FJHJJJGJJJBFJE@BJJI@<>C@<:987)+2:@B?>>?DCCDDC))))CEDJJJFJJHH6))))JJFJJJHHFFJJIJJJJJJIJGJEFEJJJJJJJJJJJIHEFEJFJJIJFGJGGHJEEDHEDIJJJJGJFJF+**+.4*'&&)$%%%&2/////377?3443889B===?D>===@?@;<<@7111.)+2%&*+))+423;@ACBAABD@F@566''&(2-.<?JJJIJFIFFIIEF?7>@;D==<?GEF>:1/2*3333CGFJJJIGEJGJJJJHJDJJFGEFFIIGGEEFCBA@@5-,,,8;;<=CEGHIJ@@?@JC</><>888FJHFJDA?@2--.CH>4444BA9988@DDFFHHFECCCEBEE<:99:<20/,,.>@@...144**,,/34))))))',,,'&&(=DED;44////A;:/'''(+(.)&$$%(<6BFJDIJGHJFJFE@>((((32---3339;32*)))089<EEECJHJIEF?=>>DCCDJHJA:87;=<=@BJJJGFJJJJJDB997765567:2222'%##$'256;<;;6446>CDDDEEFHDEJJFJG=<;<BBECAEFFEFJHDJJHJJIJJIIJJGGJFJJJJJIGGD;A?@(&&)'(***)))//*)))-,,++-(('%%$%-5+**.,+/1**+***))(&$$#$%''&&&(,.1234:;=JIJJJJJJJJJJJJJDC4225GA?EIGEEJJIFEHHJJHHJJJJJHJJFECD@DEGFGEDBCCC<?2224<@EG>CD=<;;;?@EEB>?JIJGJJJJHJJGJJFJJJIJJJHHJIJHJJJJJIJHJJJJIHJJJIJJJGJHGJDBCEGD777+++-88844000099E>??976300.,+,('%&)'(*,,+-8;>>>FJGHFHECAFJEEFIDDE<;;780+*)&%$$&'-+'''(,,-.*'(01.*).,'''(-./'(69;;988791.'%&&')&&%&('&''&$%%%&%#$%$$%%((*''&&%$%%%'%%&'&''(.256::765*))&%&()'''&&&'+3346667JGJFCCAFE<745;=B>?@>86+$$#$$'('%%'))();<@CEJDFDGJCBCFJFEDFGJJJJHJJJFJGGHDCJEFGJJGJFFD<,***/.,(%$'',-2-.))))++-2,++,-<<>?B??:::<B9766;@A0...8??@@<943'%$%((*:5669:9=<=?BBGJFA<<<DGIHIIEJJFA@@'''530)(('*,2:/+**198((()+,'(?AAB@3337JJJJJJGJIGGHFHJJJJJFJHJGCEECBCABDJD97679<@BD>=9:9:A?BGEEGGJJJDD....334JJHJJJDAAB99:><9/**--0-+++;9;;:>65678556C2110-2./2,,,146JJDEDGJDJHJJJJIJFJEDBCEJGJFGEGDDEEDIJEICDFGJGJGJJFBA?D:99DJHJJIHJJJECFE<<<<BAAAA,++-3246:DJGHJEJFFAEDBJJFJHJFGFFJFJHJIGJJHJFJHDC?<0011+,,-8621/*)*('((.47<668C;;;;@DHDIJJFAAIFDJGGBDEEJEHGJJJJJDBBAB)'*145.-(()0*+316,,-4?AJJEFGHIJJHJJIHJJGEG@G?>>?@FIDIIIJJJJFCJCFGIEIJFGFGFIJJJEGDJEJJJIJFEGIJEFFEHJJJDB3223B?><<;@GJJABBBDFGHJJJJHD=>?BBBJI7JDJJIDB@43/&&$%
@Glass_T7V_18_D3_14_3_39
CCGCCTGCATCGCTTCACGCATTAAAGGTTCAGATTTCGACAGCAGCCGGACATCCAGGAAAGGCGACGATTTCACACTCAAAGCCCGCCTGACGTCGCGCCAGCACCGCCTGCAAATTTTGCAGATTTTTCAGGCCGGAAACCGGTTCGATATTGCAGTGGCTGCGGGCAATGGTGGTCCTTCGACTGCAATAAAATCGATCAGTTTTTCTGCCCGCTCCTGAGTGTACGGTTGCAGTTCCGGCAGCATTTTCTGCTCGAGTTGATCATGTCCTGGATGGTGGTGCCTGCCGGACGATTGAGCGAGCGCCACGGCCCGCCGTAAAAGGTTTTGTCGAGATGAATATGCATGTCGCGGGTGGTGGGCGGCGTCCATTGCCAGCGTCATAGTGCGGCAGCGTCGCGTCCGGATGCAGCTTGTTCTCGCGCAGGGCGACAATTTTGCCGTCCTGAATCTCCACGGTCTGGCGCACCGTGCGGGTCTGCACCGCCACGCCATTTTCGTAGTCAAAACCGGTTTCCAGCAGCACGTTATCGAGATAGTAATGCGGGTCAGTGATTTTCATGGTGTTGTTCGCTTTTTCGCAGTTTAGGGTGCCAGCTACCGCCGCATGGGCGAGCGGCAGGGACCCAAACAGCGCGGCGGCGGTGACCATATTACCGCTCTGGCTCAGAAATTCACGGCGGCTATTGCTTTCTTTCATCTTACGTCCTTACGTTTTAATAATATGCGTTGCCGTTTCGCCGCGCAGCGCCGCAGGCAGGCATTCCGGCGTGGTGATAATCACTTCTTTGCCGCCTTGTTCTAAAATCTGGCTGGCGATGATTTTGGCGACATCTGCTGCCGGGCGGGAAATGCGCTTCCTGCATATAGCGGGTCATGGTGGCAATATCCACCCGATCGAGCGCCTGCTGCTGCGGTTTGCCAAAGTGAATACACACTTTTTCGACGCCAGTGGTGATCACAAGAATGTCGGCGTGAATTTCACGGGCCAGCAGCGCGGTAGAGAGAA
+
FC<==>JJJJJFEEA<<A@?3+)(150)()((()-//<222.//('''&%%$$%$$%'&&&&&'()/,,,-34200./1/...@=<DBA@JJIJIJJ9988I?FFFD8//00GJFJJJJJJIGCB>::;=;8568EGGDEGJJFHJJED>?>?JJFHFJIHEJJJJIJIJJAJJJG874,+(-(1=@IEH==>31.02(&&'''(()*5;;<==EJEJJJJJJJIFGHJHJJJJJF?>>>?H7BCDJJIGJJJJEH>8533465(()ABE@?;;CJGCCGJHGJJHJJGFJJHIJJBABC=<<;BBAA4465C<;;<<445@F;<;IIJJJJJJC>9888<FJJGHJJIJEGFJHGJJGEA==6530*('&'&%&%%$&%&+003<<@99:4544;88934+**+>@@@JHEJFGIJGGGEA:C=<;>>IGJFJ3///==;<<<@?;BDJFJJIHIJJJGDDGH<<<:C:7)('&(66678@A??@GGJGJJIJJJJJJJIJIIEJFJFIJJJJJFJEJJJF?IGJJJJJHJJEJA=<;;<===<<>@JJJJDGHEFJJFJJFJHGHJJJJJHJJJJC>5*))*88DGJ:D=<=BJIJGIJJJJJJEFFIHIJDJFJ;:9:+**+%&'(&&)'*.35744<:FEJJJEDE?:7000+*()-76=AHEJFDJ3,(()420..0118:CBCDBGJJJJJ?BGDCJHJJJFEJJJHJJFJEFJGH444+**''&%(*))*:278@@@A@=?DCEIJ@?82014217=>BBBBBJBFDEGJJJJJJDDEC999:JCC?9??>DHHJDDF77+**+,'&%%')/0/223422233*))((((**++,336649<>99>=<;:99(''(..,3323;?::<;<GBJFJGFJJGEDBCBC??7?=6677<AABGFCDDGJHGJIJJA?:?;<;4.*,AE@??>CJHFEDJ>EDJGDCEFGHJJGHIJIFJJ----99;9;D?@ACFJIHJGGJCCD?@CDJBBCBHJ@@5754..,,31.
@Glass_T7V_18_D3_14_3_40
CTGAGGAGAAATACTAGATGGGTCAAACTGGCGATGAAGCCAACGCTCCCGTTGCAGGGCAGTTTGCGCTTCCCTGGTCCACCTTGGCTTAGGGGATCGCGTACGCAAGAAATCTGGTGCCGCTTGGCAGGGTGACGTTGGTTGGTATTGCACAAAACTCACTCCTGAAGGCTATGCGGTCGAGTCCGAATCCCGCCCCAGGCTCAGTGCAAATTTATCCTGTGGCTGCACTTGAACGTGTGGCCTAATAACTCGGTACCAAATTCCAGAAAAGAGGCCTCCCGAAAGGGGGGCCTTTTTCGTTTGGTCCGCATCCACCTGTGCGGACCTGGGTACCAAATTCCAGAAAAGAGACGCTTTCGAGCGTCTTTTTGAGGGTTTGGTGATCAGAGTGGCGCGCTTAGTTCCTCGTTTTCTCTCGTAGGAAAGAAGAAACGAGAAACTAAATACTAGAGTCACACCGGACTACTAGATGATGCAAACCGTTTTAGCGAAAATCGTCGCAGACAAGGCGATTTGGGTAGAAGCCCGCAAACAGCAGCAACCGCTGGCCAGTTTTCAGAATGAGGTTCAGCCAGCACGCGACATTTTTATGATGCGCTACAGGGTGCGCGCACGGCGTTTATTCTGGAGTGCAAGAAAGCGTCGCCGTCAAAAGGCGTGATCCGTGATGATTTCAGATCCAGCACGCATTGCCGCCATTATTAAACATTACGCTTCGGCAATTTCGGTGCTGACTGATGAGAAATATTTTCAGGGGAGCTTTAATTTCCTCCCCATCGTCAGCCCGATCACCGCAGCCGATTTTATGTAAAGACTTCATTATCGACCCTTACCAGATCTATCTGGCGCGCTATACCAGGCCGATGCCTGCTTATTAATGCTTTCAGTACTGGATGACGACCAATATCGCCAGCTTGCCGCCGTCGCTCACGTCTGGAGATGGGGGTGCTGACCGAAGTCAGTAATGAAGAGAAACAGGAGCGCGCCATTGCATTGGGAGCAAAGGTAGTTGGCATCAACAACCGCGATCTGCGTGATTTGTCGATTGATCTCAACCGTACCCGCGAGCTTGCGCCGAAACTGGGGCACAACGTGACGGTAATCAGCGAATCCGGCGTCAATTCTTCACGCTCAGGTGCGCGAGTTAAGCCACTTCGCTAACGGTTTTTCTGATTGGTTCGGCGTTGATGGCCCATGACGATTTGCACGCCGCGGTGCCGGGTGTTGCTGGGTGAGAAGTAAATTATGTGGCCTGACGCGTGGGCAGATTGCTAAAGCAGCTTATGACGCGGGCGCGATTTACGGTGGGTTGATTTTTGTTGCGACATCACCGCGTTGCGTCAACGTTGAACAGGCGCAGGAAGTGATGGCTGCGGCACCGTTGCAGTATGTGGCGTGTTTTCCGCAATCACGATATTGCCGATGTGGTGGACAAAGCTAAGGTGTTATCGCTGGCGGCAGTGCAACTGCATGGTAATGAAGAACAGCTGTATATCGATACGCTGCGTGAAGCTCTGCGGCACATGTTGCCATCTGGAAAGCATTAAGCGTCGGTGAAACCCTGCCCGGCCCGCGAGTTTCAGCACGTTGATAAATATGTTTGACAACGGCCAGGGTGGAAGCGGGCAACGTTTTGACTGGTCACTATTAAATGGTCGAATCGCTTGGCAACGTTCTGCTGGCGGGGGCTCAGGCGCAGATAACTGCGTGGAAGCGGCACAAACCGGCTGCGCCGGACTGATTTAATTCTGCTGTGAGTTCGCAACCGGGCATAGAAGACGCACGTCTTTGGCCTCAGTTTTGACGCTGCGCATATTAATTCCTTCGGTACCAAAGACGAACAATAAGACGCTGAAAAGCGTCTTTTTCCGTTTTGGTCCTTTGAAGTTTAGGGGATAGTCCAATTCTTGAAGCCTAACGGGCCTTTTTTTGTTTCTGGTCTCCCTACTAGTAGCGGCCGCTGCAGTCCGGCAAAAAAGGGCAAGGTGTCACCACCCTGCCCTTTTATTTAAAACCGAAAAGATTACTTCGCGTTATGCAGGCTTCCTCGCTCACTGACTCGCTGCGCTCGGTCGTTCGGCTGCGGCGAGCGGTATCAGCTGGCTGGGAAGGCCGTCATCCCCAATGCTTAATCAGTGCAGCTGCTGTTTCAGCAATCTGTCTATTTCGTTCATCCATAGTTGCCTGACTCCCCGTCGTGTAGATAACTACGATACGGGAGGGCTTCCATATTGGCCCCAGTGCTGCAATCGATACCGCGAGACCCACGCTCACCGCTCCGATTTTATCAGCGATGAACCGACCAGCCGGAAGGGCCGAGCGCGAAGTGGGTATCCAACTTTATCCCGCCTCCATCCAGTCTATTAATTGTTGCCGGGAAGCTACCGTAAGTAGTTCGCCAGTTAATAGTTTGCGCAACGTTGTTGCCATTGCTACAGGCATCGTGGTGTCACGCTCGTCGTTTGGTATGGCTTCATTCAGCTCCGGTTCCCAACAATCAAGGCAGACTACATGATCCCCCATGTTGTGCAAAAAAGCGTAGCTCCTTCGGTCCTCCGATCATTGTCAGAAGTAAGTTGGCCGCAGTGTTATCACTCATGGTTATGGCAGCACTGCATAATTCTCTTACTGTCATGCCATCCATTAAGATGCTTTTCTGTGACTGGTGAGTACTCAACCAAGTCATTCTGGAGTGGTCTATAGGCGACCGAGTTGCTCTTGCCCGGCGTCAATACGGGATAATACCGCGCCACATAGCAGAACTTTAAAAGTGCTCATCATTGGAAAACGTTCTTCGAGCAAGAAACTTCAAGGATCTTACCGCTGTTGAGATCCAGTTCGATGTAACCCACTCGTGCACCCAACTTGATCTTCAGCATCTTTTACTTTCACCAGCGTTTCTGGGTGAGCAAACAGGAAAGGCGAATCCCACGAAAAAAGGGAATAAGGGCGACACGGAAATGTTGAATACTTCATCTCTTCCTTTTTCAATATTATTGAAGCATTTATCAGGGTTATTGTCTCATGAGCGGATACATATTTGAATGTATTTAGATCACGCATCTTCCCGACAACGCCAACCGTTCCGTGGCAAAGCAAAAGTTCAAAATCACCAACTGGTCCACCTACAACAAAGCTCTCATCAACAGTGGCTCCTTCACTTCTGGCTGGATGATGGGGCGGTACGGCCTGGTATGAGTGAGCAACACCTTCTTCACGAGGCAGACCTCAGCGCTAGCGGAGTGTATACTGGCTTACTATGTTGGCACTGATGAGGGTGTCAGTGAAGTGCTTGGTCTGGCAGGAAAAAAGGCTGCACGGTACGTCAGCAGAATATGTGATACAGGATATATTCCGCTTCCTCGCTCACTGACTCGCTACGCTCGGTCGTTCGACTGCGGCGAGCGGAAATGGCTTACGAACGGGGCGGAATTTCCTGGAAGATGCAGAGGAAGATACTTAACGGGAATGGAGAGAGGGCCACAGCAAGCCGTTTTTCCCCATAGGCTCCGCCCCCCTGACAAGCATCACGAAATCTGACACTCAAATCAGTGGTGGCAAAACAGGACAGGACTATAAAGATGCCGAGCATTCCCCTGGGCGGCTCCCTCGTGCGCTCTCCTGTTCCTGCCTTTCGGTTTACCGGTGTCATTCCGCTGTTATGGCCGCGTTTGTCTCATTCCACGCCTGACACTCAGGTTCCCCACGGGTAGGCAGTTCGCTCCAAGCTGGACTGTATGCACGAACCCCCCGTTCAGTCCGACCGCTGCGCCTTATCCGGTAACTATCGTCTTGAGTTCCAGACCCGGAAAGACATCCAAAAGCCTCACTGGCGAGGACCACTGGTAATTGATTTAGAGGAGTTAGTCTTGAAGTCCATGCACGGTTAAGGCTTAACTGAAAGGACAAGTTTTGGTGGCTTTCGCTCCTCCAAGCCAGTTACTGCATAAAGAGTTTGGTCCCTTCAAGCCTCGAAAAACCGCCCTGCAAGGCGGTTTTCGTTTTCAGAGCGAAAGAGATTACACGCAGACCAAAACAATCTTCAGGAAATCGTCTTCTAAGAGGTATGACGCTCAGTGGAACGAAAACTCACGTTAAGGGATTTTGGTAGTGGATTATCAAAAGGATCTTCACCTAAATACCTTTAAATTAAAAATGAAGTTTTAAATCAATCTAAAGTATATATGAGTAAACTTGGTCTGACAGTTACCAATGCTTAATCAGTGAGGCACCTATCTCAGCAATATCTATATTTCGTTCATCCATAGTTGCCTGACTCCCCGTCGTGTAGATAACTACGATACGGAGAGCTACCATCTGGCCCCAGTGCTGCAATGATACCGCGAGACCCACGCTCACCGGCTCCAGATTTATCAGCAATAAACCAGCGAGCCGGAAGGGCCGAGCGCAGAAGTGGTCCTGCAACTTTATCCGCCTCCATCCAGTCTATTCCATGGTGCCACCTGACGTCTAAGAAACCATTATTATCATGACATTAACCTATAAAAATAGGCGTATCACGAGGCAGAATTTCAGATAAAAAAAATCCTTAGCTTTCGCTAAGGATGATTTGTGGAATTCACGGCCCGCTCTAGAGTTGACAGCTAGCTCAGTCCTAGGGACTATGCTAGCTTCTGGAGAACTTTCCGGAATCAAGCTATGAAGGACACAAAGGGGAATG
+
.-&&&(')))((%%%$%&.2334/..-&%$$%%.237889?@FCJJJGFEJJJJI99DG<2000974.-///-570++))&(+*,(*8:7445<>>>943-,'&&&()''*)(*3/..+,,+951-.?><901&%%%&')*+53569;<5556JEJJJJHB::9>1BFD8I<;;;FJJGB41101040./42504777;;GFCG;;;<EJJGJJJFEGJEJFHFJGHJJJJIFJJHFJJJ<:::<=<=C?@>>))225>=;:55;680?38IJGJDEBBE::;42246;...0-++/786'''(7200/0****9:=FDBFA?:1--)((&&&&)))(*0-5:<BDFFGIEDJGJBABAJ;777?@?997A?7((&&().4+++)('%&&(.6:=>=>;342.-.1.434357DE10-,+''&',,-')5746>C<EFDB:98744495-))(./3++,++''((,-,,.++,33AEABC==JI<===I@B@CGHDHJ*'''16?@DAABABB@>==43444/...,5858:899>4466787>>>7776896,,++ED91--/<:<<==6(('''&''4489A@GHGJIIJGCBD@EDJHDJEEHJFJJGCCBDEA5457DA@-,,,,81//?=<=99=@CB>873125:>;9668930765567B>>??FJJJH@4('''.3///((()---,11----41-....44('').1475./=?>@?>71///0/.../114<<6669>EEIECJ877;BFG@>><3-555<60.*))+,2.**(())*)$$$&%&&'*.6=<;:9:?FJE86...:,,,4-.9:9:91110*03*22054--733@CDFEJF@A@<8*)75BCEJFDBFJFJ@DB?=?EFJHHDGGH@8566DCJHIEDC>646----==;:;:;,++0.:4144///,,,())'''5CFGJFEFJJJJJD=;;<?;223A6334349:+**-)&%)2388::>99;A@JJJJEE:951110+*&&&')+%%%&)***0;:;==@@@77...+,,2=>EFIJJJFC==<?2222:57::;8898861BAEJFGGJICCC<;;EAF9AAAA::))))1113888,++,0032111=;554+)))1-+***&&&'/555567+*'&%&(6;>?HGJJJJJIGEJGIG<<<<A=;7***57A>A@/../34434;6669D@>888EECEEGFEB66667--.0:89:BGG>>?@<4434'&&'+(%%&*+,,,79;<@BJJJJ4522///0-**))((//07=@1111?-0/0-,,///73333873++++65667IGHGDJHFEHE>98888883222:9;;8=:;433468769GJHJIFEDA?F@EABBCC>B@F?<,,*;;20/02,*****++))./53331/))()-++,@CBGHI3333G>BABHEDJGJ;4444<CC==@DHGIDFBFJJJFIEGJFHGFIJCA@CJEDE6666FDAA?BFJJJJJJJJJJGGFDEFJJDJJJJJIJEGBCD@?>?('''6/,%&&(891115<=?FJEE??>:8880/../1;8444100-..+'(%&-)//0-..2588:::::FEHJBA@CIJ<:9.****:;:<;BCCFB=?822842243====@@??102;>CBF@>><:93457899732226,+++896@DC@>>:;;;@=;;;;334..,,,,,899111//..))))69?A981014;7788>>==BA?654*))),*+,-87==?76-,,,/%%%'(&&'/49>ACBA99'''''(''(()---086,---;1****=:($%((+''&-..)&&&&,-**.,**--37:43110./166;<=44+532456=?@CBA7521179>9/'(.:F;::97783+*+:;<9/++6BD@877672425330-..&$$(('('&)*)&)++49<:<>?@@@FI6666FDDFIEFEDEEFHJHFGGHGA@///:96566???>:53)))*,-1355=?@A<;@AB>899?0,,')00DGJDBCJJE=>=/,,,,00<?><<=877<=BEEGHGEIJIJJJGJJJJBBFJF?@@=65065++-667:HJJGE833300/02(''(6////*&%%(()($$$$%%%')+'''&(*+-./+'&&'(&%$$$%&$%%$$%&,+--+---))+/11./03.99=CDI<:::5;;:210004511>?=>AEFIJGDJJJ@??BFJJ>>>B;4212.'''6,))()AGFJJBDDDFB:1..-000:888A77:;@DAAC@565;D?9*/**'446887:7666'''',,+.+****00025;?5@83C7655--''*,+'&%&%$$%&(.09;8=881->=4BBBCFJHJJIJIJDBF@87778B;:<<DJGCF@:'&'289;4345799HGJIE<DE?>>>AG<:30005;;189:>IGHICBB874356<>>?EFJJJJIJJI>A.*,31229,,,4:;:ECJECGDJCDEDED=GFI@JFDBC=<<<JHJGF/%%%$$%&&&*)&'25==DGDFFC==:9;;:/,&%&$#$%&*00()45DJJCB''''1111>??@CJJHJDJGJJJICJB=<==FJFIJJJG;;;;JFJDFA@A((()()()**56;@ADC@HFJEGG97788I;:77+*)''*(((...33357:;:<ABED::99988*))(*))+,)()***&%&*('(-)(((&&&)5668787673''''534=4/44484***0754.*--2+4576<<<98888200008>;=>A?EJJHDFFG;;;<JJJCBCGJHJAAC?54('&&)))(-,,'2/')*++*)(''&'((01196+&%%'&'&&&%%%&(,/338:=.--+.11666776:86)&)-*,-'*.<ACDHJJHFDDBGJCF6666>>>=<>777:3334+)52(''&)(**&((&&%%%$'&%&&=@BBGDJJEE544F@3333>339<@@530../..*)&%%)'''(./4630-6++*)64/)*,),<832372..+*+,,)301)%%%&..478<==>==>967/....0CFJD@?=2'%%%(00'&%&''()**'++()((+))))*,,,00)+.1?5555CGDDJB<==;>?JJGCC;679A:9::B?>=?====D<<<=GD??<<<10//)))*21103).',572&<;;=G@C<EEDC=87872''&&&&(.+***)+''(&$$'(01=////=335*,00;=CJHD?=;;0//01565666;;;;6=<;,***487=75556;:><AEDBDBAI?AFEDJJD:977:>==<:,++)('&''')+/-+,-.444,++/,**)*/((((*(((-/.,,++((((2>>88DBB==(1(''56BGDJHJ@@@AAAABFJJGJJJCEGEE@2222../07=>DEFEHE>>>?985BGJJJJHDD?<>@FBAAHC@@;55581)(),-0/.../'&'%&058:334;4..2'''31+/-*''''-257=%%%%%%%$%&%&').1.,***663225++**78<=>;779=;<A998;>;;;<=:9345'''',+/17889ACB889(('--'&%$$''*((,+-**+,)(%%&%&%%&%%&*//-+*)-1111558:<;<=??>:5//25;??.C;?A?@G?<==IJEFFEABCCJ?==<<JBJJFHJAABBFJJCHCJBD<;=97545598---.-,*&&&&,''&,+**,-1,,/3''-''-,,.040();BEFC@====>?:;88552232557=A<<=;76:>@))))---02/056:2=ABCHBEFCD?>////00--./-)+..&&,20;9:9;;::<11+++997-%%$&*&&&$$$$$$&&23,-6:A>>>>CJJJJIJHJFJD866*)'%&(('$$$$%'&&&&021/02.-((-)1/-,,+,+*+*'*,.84550&&&&(&().*('662(&&&()')'&&%&&%$%,-..)'*+3-....1+'&-.22**<=DJHCC;;;;<996699<,'&'.40../3D41.-.0%%%)-0,*)*01))))5540022234/-,*)(%%%%$'/)'%$$%%$'%%&%%&%&&&'3///,-((*<DEF---AJ@?<<=>@B=CEDDF@A80243&$$$$''(%&'(,-1-''&$$$$%+..(''.'''-68/=??=/..CDD;:9<ABEJAAABBBAEBDBBDHHHJDDCD<99:;JJEFEEJJDGGDDFGFCDDDACBIGEJDCB1001BDBCHCBDAEC;95,,,&&&(*'&$$&)21/00008:;<DE9888('''%%')*(=HAA<<==JEIFEA>>?@@6,,48+*+)&'&+(())0---,-.BEDHCHJHJJEJGIEJDEFCJJGHEJJJFEDABFGJ@=?<=<=AFEDJJIF66667775446=.,,'''(1158=??CAJFBCEAA??@@>>87086644444440,0//.668@B3@ABCA;:?9988:;>DGJE>=::;;4482203))4((2(96556;@?BA@FGHJ=<<679::2111CG?>=:;;A@@A@??99<<AA@?>;?8*))((+/--/4<?>656312444856568<?BAC*))*2.-,)))&(%%+**++.)))&'/++.41038%&%'&%%&*,('),7----1<;21-++)(((%%''*//..-..+))(())&'((.486754421,+)(&&(**)),+')
@Glass_T7V_18_D3_14_3_41
CCTGAGCGTAAGTATTGATGCCGGATTCGCTGATTACCGTCACGTTGTGCCCCAGTTTCGGCGCAGACTGGCCGGTTACGGTCAGATCAATCGACAAATCACACAGATCGCGGTTGTTGATGCCGCTTTTGCTCCCAATGCAATGGCGCGCTTCCTGTTCCTCTCATTACTGACTTCGGTCAGCACCATACTCCAGACTGTCAGCGACGGCGGCAAGCTTGCAATGGTCGTCATCCAGTACTGAAAGCATTAATAAGCGGCATCAGCCTGGTAATAGCCGCCGGATCAATCTGGTAAGGGTCGATAATGAAGTCTTTACATAAAATGGGCTGCTGGGGCGATCTGGCTGACGATGGGGAGGAAATTAAAGCTACCTGAAAATATTTCTCATCAGTCAGCACCGAAATTGCCGAAGCGTAATGTTTATAAATGGCGGCAATGCGTGCTGATCGAAATCATCACGGATCACGCCTTTTGACGGCGACGCTTTCTTGCACTCCAGAATAAACGCCGTAGGCACCCTGTAGCGCATCATAAAAATGTCGCGTGCTCGGCTGAACCTCGTCTGAAACTGGCCAGCGGTTGTTTTGTTTGCGGGCTTCTACCCAAATCGCCTTGTCTGCGACGATTTTCGCTAAAACGGTTTGCATCATCTAGTAGTCCTGTGTGACTCTAGTCTTTAGTTTCTCGTTTCTTCTTCTTCCAACGAGAGAAAACGAGGAACTAAGCGCCGCCACTCGATCAACCGAACAAAAAAGACGCTCGAAAGCGTCTCTTTTCTGGAATTTGGTACGAGATCACGTGAAATCAGGGCCCCAAAGGAAAAAAGGCCCCCCTTTCGGGAGGCCTCTTTTCTGGAATTTGGTACCGAGTTATTAGGCCACACGTTCAAGTGCAGCCACAGGATAAATTTGCACTGAGCCTGGGTGGGATTCGGACTCGACCGCATAGCCTTCAGGAGTGAGTTGTCCGAAACCCGACCCGACGAGTTAGCCCTCCCAAGCGGCACCAGATTTCTTGCGTACGCAATCCCCTAAGCCAAAGGTGGCACTCAGGGGAAGCGCAAACTGCCCTGCAACGGGAGCGTTGGCTTCATCGCTACTTTGACCCGTGAGTCCTTCTCCTCTTCTCTAGTAAAGTGTTTAGTTCCCTCTTTGCGTAGCTCATAAGCTTGATCCGAAAAGTTCTCTAGTAGCTAGCATAGTCCCTAGGACTAGAGCTAGCTGTCGACTGTAGAAGCGGCCGCGAATTCCAGAAATCATCCTTAGCGAAAGCGACTTTTTTATCTGAAATTCTGCCTCGTGATACGCCTATTTTTATAGGTTAATGTCATGATAATAATGGTTTCTTCAACGTCAGGTGGCACCATGGAATAGACTGGATGGAGGCGGATAAAGTTGCAGGACCGCTTCTGCGCTCGCCCTTCCGGCTGGCTGGTTTATACCTGGTACCGGTGAGCATGCGTATCGCGGTATCATTCCAGCACTGCGCGGCAACGCACTTCCTCCCGTATCGTAGTTATCTACACGACGGGGAGTCAGGCAACTATGGATGAACGAAATCGACAAATCACTCAGGATCGGTGCCCCTCACTGATAGACATTGGTAACTGTCCAACCAAGTTTACTCATATATACTTTCAAATTGATCTAAAACTTCATTTTTAATTTAAAAGAAATAGGTGAAAATCCTTTTTGATAATCTCATGACCAAAATCCCTTAACGTGAGTTTTCGTTCCACTGAGCGTCAGACCCCTTAATCGAGTGATTCTCTTCCAAGGAATCGTTTTGGTCTGCGCGTAATCTCTTGCTCTGAAAACGAAAAAACCGCCTTGCAGGGCGGTTTTTCGAAGGTTCTGTCAGCTACCAACTCTTTGAACCGAGGTGACTTTGGAGCTTGGAGGAGCGCAGTCACCAAAACTTCTGTTTCGGTTTGACCTTAACCGGCACATCGTTCAGAACTTAACTCCTATTAAATCGATTCCAGTGGCTACTGCCGTGGTGCTTTTCATGTCTTTCCCGGGTTGGACTCAAGACGATAGTTTACCGGATAAGGCACGGTCGGATGGACTGAACAGGGAGTTGGTTAAGGTCTAGGGTTGGGCTGGAGCGACTCCTACCCGGAACTGAGTGTCAGGTCAATAAAACAAACGCGGCCGTAAGACGGCGGACACGGTAAACCGAAAGGAGACAGGAGAGCGCACGAGGGAGCCGCAGGGGGAAACGCTTGGTTATCATTCCTGTCGGGTTTCGCCACCACTGATTTTAACGTCAGATTTTCGTGATGTCTGTAGGGGGGCGGAGCCTAATGAAAAACGGCTTTGCCGCCGCCCTCTCACTTCCCTGTTAAGTATCTCCTGACCGTCTCAGGAAATCTACGGCCCCGATTCGTAAGCCATTTCCGCTCGCCGCAGATGAAACGACCGAGCGTAGCGGAGTTGTGGCGTAGAGCGAGAGGAAGCGGAATATCCTGTATCACATATTCTGCTGACGCACCGGTGCAGCCTTTTTTCTCCTGCCAGCATGAGAGACTCACTGACACCCCTCATCAGTGCCAACATCGTAAGCCAGTATACACTCCGCTAGCGCTGGTCTGCCCTACGTGAAGAAGGTGTTGCTGACTCATACCAGGCCTGAATCGCCCCATCATCCAGCCAGAAAGTGGAGCCACGGTTGATGAGAGCTTTGTTGTAGGTGGACCAGTTGGTAAACTGAAACTTTGTGCCACGGAACGTTTTCGTTGTCGGGAAGATGCGTGATCTAAATACATTCAAATATGTATCCGCTCATGAGACAATAACCCTGATAAATGCTTCAATAATATTGAAAAAGGAAGAGTATGAGTATTCAACGTTCCGTGTCGCCCTTATTCCCTTTTTTGCGGCATTTTGCCTTCCTGTTTTTGCTCACCCAGGAAACGCTGGTGAAAGTAAAAGATGCTGAAGATCAGTTGGGTAACGAGTGGGTTACATTCAACTCGATACAACAGCGGTAAGATCCTGAGAGTTTCGCCGAAGAACGTTTTCCAATGGTATCAGCTACTTTAACTTTCTGCTATGCGCGCGGTGTTCTCCGTATCTGACGCCGGGCCAGGCGACTCGGTCGCCGCATACACTATTCTCAGAATGACTTGGTTGAGTACTCACCAGTCACAGAAAAGCATCTTACGGATGGCATGACAGTAAGAGAATTATGCAGTGCTGCCATAACCATGAGTGATAACACTGCGGCCAACTTCTCTTCTGACGACAATAGGAGGCAACCGCTTTTTGCGCAACCTGGGGGATCATGTAACTCGCCTTGATCGTTGGGAACCGGAGCTGAATAAAGAAACCATACCGAAACGACGAGCGTGACGCACAATGCCTGTAGCGATGAGACAACGTTGCGCAAACTATTAACTGGCGAACTACTTACTTTAGCTTCCCGGCAACAATTAATAGACTGGATGGAGGGAGCGAATCATTGCCCAGACTCTGCGCTCGGCCCTTCCGGGCTGGTTGGTTTATTGCTGATAAATCTGGAGCCGGTGAGCGTGGGTCTCGCGGTATCATTGCAGCACTGGGGCCAGATGGCGCGCCCGTATCGTCATTATACAACAGGAAGTCAGGCAACTATCGATGAAGCAGATCGACAGATCGCTCATAGGTGCCTCACTGATTAAGCATTGGTAAATTACCGCCTTCAGTGAGCTGATACCGCTCGCCGCAGCCGAACGACCGAGCGCAGCGAGTCGTGAGCGAGGAAACCTGCATAACGCGAAGTAATCTTTTCGGTTTTAAAGAAAAGGGCAGGGTGGTGACACCTTGCCCTTTTTGCCCGACTGCGGCGGCCGCTGCTGGTTGGGGAACCAGAAACAAAGGCCCCGTCCAGGGAGGCCTTCGATAATTGGATAGGCCAAACTTCAAAGGACCAAAACGAAAAAAGACGCTTTTCAGCGTCTTATTGTCGTCTTGGTACAGTGCGCTGTACGGCGCATCTGGAAAACCGAGGCCAAAAGACGTGCGTCTTTGATGCCAGTTCGTCTACAAGCAAGAATTCGAATACAAGTGCAGCGCCAACCGGTTTTGCATTTCCGCGCGGTATCTGCACCCTGACGCCGCCCGGCAACGTTGCCACGATTGACCATTTAATAGTGACCATCAAATAGCTACACTTCCACCCATCGCGATTATCTAAAACATATTTATCAACGTGCTGAAACTCAGCGGGGCGGGCAAGCCGACGCTTAATGCTTTCCAGATGGCAACATGTGCTGGCGAAGCTCACGCAGCGTATCGATATACAGCTGTTCTTCATTACCATGCAGTTGCACTGCCGCCAGCGATAACACCTTAGCTTTGTCCACCACATCGGCAATATCGTGATTGCGAACACGCCAACATACTGCAACGGTGCCGCAGCCATCACTTCCTGCGCCTGTTCAACGTTGACGCAACGCGGTGATGTCGCAACAAAAATCAACCCACCGTAAATCGCGCCCGCGTCATAAGCTGCTTGGGCGTTTCTCTGCCACGCGTCAGGCCACATACTTTATTCTCACCAGCAACACCCGGCGCACGGCGGCGTGCAAATCGTCATGGGCCATCAACGCCGAACCAATCAGAAAACCGTTAGCGAAGTGGCGG
+
998@?DCEFFDIJHG?;;<:<<9:98:/''''(((**+)*)+**++-6;>ADJDFJC82:::IG92212'''''&&&%%%%&$$''69100/.006)(()42--*'(''@?@CEDD>;111/.(%$$%')(+,*+,+-0@A<<=111**((2,''58:911/1-)03?:9986632/++*''''&&%&*(%%%'((&'(-*''((8::666455((((.(%$$&&-068888<HEHDJC?83348998+**'''&%%'%%%)*-+,,,;==;*))&&%$$%1.6689899;???EJGAD3722222389<<B=766.'56797;<=**)+-.++(((<;75+'''(=>@>>899:@=>><=59847)'%(*+$$'(DJJHJJGG?<7:67A:99955566665::BEJFJIIJFJGHHHEJFJDCCDGFJJJII@??<>>34*))''%$%*432768::9;===BGF?>0/.-/*(&&&?@@6666<;:A>>967))))94@AB><;;;662*)&$$%%+,0-:><=AFFJJECIBBHJJIJJGEBAADDH9888?0'''')&%$$$%%&+*.137<>>>44333//''&'(.-4688>FF<;:;GJICDBCEEGJGHJGBDEJJGFJG>CD><<>@BHGGEEGEGGJJJIJJJJ::::EJJIJJJJJJDJJGF844(&&(+-***'++,38D@B=;?A;;@44))))2//-<?CA@55588858%$$&''('+..02+&&('(((-)(()&%);?ACC@:;;:6566EB>=>>11,---611--052+//-.((('**()..1*)**%$$$''*--,//00/15=<98659<>?;:7408===FCBBC@>>:766//;;873234678;<??A@AA=>>BE7766775()(%),,,++,*:0///EHFE@>9:>BBB?@>=:::;FGDFHJDC981122=87:>9??@::::CE<+**+7-**,+))1)'&''(*46((((,(*)''&&'%$$$(0)''(CBCGFFDGJEJGAA<6555EDCA?;;//259;==::A@>:>?BECB?;''''+,-/BFA0/.-**//666<=8AGEEJHJIJJJFFJFEDDII9850111334857776('%%%%$$%&&*12=654)188''//@ECE@?<4.-,,+,640-.81.--'''''';=5'(><5444888AFJJJGIJCA@=>4223-,,++&''')DD99?ADD3111=EJEFJF:,'&')('%%()5;>ACJ;:99@>@??@BEEHGFCE@=:>468744433*)))*)(*--3++,*)-.5*-++,,-.11FFGGDFDJDEHJJIFFEEDJHCDBAC?>?>?C?>?AFB----6//,'''')80./0:::::BB??EAACB@9880--.CIDECFDEDIGGJHC@?44345222+**)%)(())*)''(,((%(9:9;0///0(((-)1'&&&&'&%%&%*+('''.-+++,,-..;8898<4100*('')&''&'%$$$%%%%%$%&*)()-(((1B@ACEJ====BDCDGJEC:99111AE4332100167:<<889>55553--05/../464350//&&&'&**(((-,+*++/)))()*()(('()',,,1010+*+,.57?AEDDFC<<<;CBD@FABCB14.-123)))&%$%,>77768<?CJG72'9<0120/''*(%$()/662--''''/5??EG@??>BBACHJJJHJFIJJJ@FI?BHADCBCCCHJB99<CF@?8678988;4569@ACA5.3/'%%%%$$&%&&%&'$&$%&&')'.345:A>A@ABC@GDCC@ABAE>=<2000041,-17005:@B?;7/..1;;;99;:5660008?0..0:=>A;;750//0<==;3223767:=@@<@,('-%&5556100/03432-,-/091115533,,,,33:20-**+*+*(,++,*%%%%&+&'.1*42,,*+&%%&&''(+$()''(+**+(''&',.*'&&'(&%&'&''(&$$$',((&(((('')-''(344343486+<<?@8888D66=>?98:<4334,,53259;977--''%%%$$$&''''.0,+,*+**,00/0'&%&%%%&&',*))))'&&)*+)&%%&%$##$#%$$$%&10=99767:;=633/*&%%%&&%%&&&((451123.-,*'&'')))'%$(*(().--/0(%%)((''&&&*+*)'&'*,)&%%&()*(%$$&&&((;<;1,))&&%%&',%%%%%(*262232758=<=6774665662334;:-++,0--0/1457101***)+(((('&&+53000-+-+***--*)).@?>;<<<?><<<:;'&&)8;113000./288-*('%$&$%%'+(('''*+2340))*).22.,''%%'),++)%&(++(((),+.,+)-.-.)&%'))''''&%%(&''''&&%%(+,,,+&$('''&$$%&+*++,032188834'''()*)**)+03:7899<:;=?BABFEFGFJGJJJJJFGJHHGFA??@A>@@CABCJE?+(&&'(&'''+&(&$&&'----/4::878EFJJGJJ@??=>*))(//1>1,,,/024440/016122257,()01///-)('''/38867,,-('&&&&&-.89>>=?A=@>9::853552111@55455669;:;@EF>===@66><<<ADACB@@C>:9;9986434:;<4445<9889,,,*(((&(&%&%$'(&((*%%$&+))%%%&%'&&)+(()18988:9@=<;::=@@>>?>A<<=@B<98643448=>::::;877888:<@?@A==>CJJGGHGGJJJJJJGHDC5557>>9:623?EJFF<::96))))%%&((),%&*)''')+*--./../2/,'&20486420399?@??ABBBEJJB@?9<:881+*,*((%%&&)%)*&'??<;:666;>;572.-05674'''(670///.--.,+++(%%&''(&'-55/0442//0150(())3,,-:>?@?=753462/.&%'()'',(()(',.//445666:00'*)(((%%%$%%&&$%&)'(&'')&*+28561))+)))*400/'''(+--2/.++,%%%&''&(+.-,'&&''(*,99897EFCCGIGFFDHFIDBCJIJJJGEGEDCFHBAB@;;99;<.---....447=><<=JFHEGHJGJEGD>8(()()+)(((((((*((()))0))**11/144>>BG---/JDDEEEBAB;;::;965595((((**-./<322,++'''(+'%$$#$%'))*)-,0('&&-)*)*-522('(((967?G=<<<A?;<BA55478:AB>A?D>@=<9544)(''&&(&'()*+-(()+<<=D=<=>11.--%%%%''(+7::68889)(()&&&%%&'(,,-/99////70000399:77,*('*&$%%%&'%%%&))+*+1,8?IIDHIEFDIEJIFICCJCD=:98,)*/))*+.-...+++++)'&&%&022265788<DE:56883-9/.))*)-/3.3324;=>D60/./;::B;<;;DC'''0..,,++,+++312228////238:<:;:333BB;)))*+)'&%#$')')))*''%%%%$%$$$$$$%&&+'(''&&(%&%(&&&%*,221'&%%'((.--'&%%%***%$$$'(+))))02377:;=6<99==<899:A=;;78812227))&&&&&&245HFJIGFF?3222I@@A=;;<>B@BB???B<<./:::663///88<988/+5-'&&%&%%)*/010/001))((*)/00155:@A;<??=7666CD@6667@CDDHEHBBC@82130.+))+((()*('*+*(''&'''(***)*)..-,('.1*'*44/.2/10..+()'&&''&&(,.)+*))+0))++*---('&&&&((('')//0/59:EAAA?:99>?766;FFBB??8777877=>??B><610.,,..0113(//.0%$$%&&&''(&&%%%&*(&&'05<>ADI=433302.45DCAAABBBAD;<<9566-+.'*))%%%(+-.-'%&)(%&(&'%$%&&**'&%%$$&%&%''%$%&&&&()(%%%%&()/&&&&%&&$%&'((((*,-)*)%%$$$&*%%$$#$$%%'(('&$%'(+,*++..-''&%$$$$%%'&%%'''$$$%&$$%''$%%'(''$##%#$%%'(+-//2IJFFCABGEHHJGJFEGHJ59:/---*)&''')*)(&'&$$$%%564444:;A=:;<?<?>AAGCFF1111212)(('%&&&%(**))1441/--------..-&&&&(*.-.(***+,6////5=>;<:::;<;:;=B=>?>DCCDHJJJCBECI>DDGJJGHJEGJJDCEEJDGGGJHJFIGGGHF@>=:++=5566;9;=7778B=<;;B?@BAHA9::@GJFJEJJIJJJIHIJIJJHGJFIFFDFJCDIEFCDGEHFEBDEGE>;;<JHJJJIJ?==<<=C@9===IFGDDFHJEDHGA@@@3//&&&,,()+*%$$%%&&%%$%$(())222=<64477?999;?=339022239,,*&(&(//1895178=AA@000...'''&-(((*,++-:+++,DAC>999010/..7<1112EHGFHFJIEI956885565853)&
@Glass_T7V_18_D3_14_3_42
GCCCAAAGTAGACCCAATGATCAGCACTTTTAAAGTTCTGCTATGTGGCGCGGTATTATCCCGTATTGACGCCGGGCAAGAGCGACTCAGTAGCCGCATACACTATTCTCAGAATGACTTGGTTGAGTACTCACCAGTCACAGAAAAGCATCTTACGGATGGCATGACAGTAAGAATTGTCCAGTGCTGCCATAACCATGAGTGATAACACTGCGGCCAACTTACTTCTGACAACGATCGGAGGACCGAAGGAGCTAACCGCTTTTTTGCACAACATGGGGGATCATGTAACTCGCCTTGATCGTTGGGAACCGGAGCTGAATGAAGCCATACCAAACAACAGCGTGACACCACGATGCCTGTAGCAATGGCAACAACGTTGCGCAAACTATTAACTGGCGAACTACTTACTCTAGCTTCCCGGCAACAATTAATAGACTGGATGGAGGCGGATAAAGTTGCAGGACCACTTCTGCGCTCGGCCCTTCCGGCTGGCTGGTTTATTGCTGATAAATCTGGAGCCGGTGAGGCGTGGGTCTCGCGGTATCATTGCAGCACTGGGGCCAGATGGTAAGCCCTCCCGTATCGTAGTTATCTACACGACGGGGAGTCAGGCAACTATGGATGAACGAAATCGACAGATCGCTGAGATAGGTGCCTCACTGATTAAGCATTGGTAAATTACCGCCTTTGAGTGAGCTGATACCGCTCGCCGCAGCCGAACGACCGAGCGCAGCGAGTCGTGAGCGAGGAAGCCTGCATAACGCGAAGTAATCTTTTCGGTTTTAAAGAAAAAGGGCAGGGTGGTGACACCTTGCCCTTTTTTGCCGGACTGCAGCGGCCGCTGCTGGTTTAGGGAGACCAGAAACAAAAAAAGGCCCCCGTTGCAGGGAGGCCTTCAATAATTGGACTATCCCCTAAACTTCAAAGGACCAAAACGAAAAAAGACGCTTTTCAGCGTCTTATTATTCAGCTTCGTTCAGTTATTAATATGCGCGCAGCGTCTGGAAAACCGAGGCCAAAAGACGTGCGTCTTTGATGCCCGTTAGACTCTACAGCAGAATTAAAATCAAGTCCGGCGCAGCCGGTTTGTGCCGCTTCCACGCAGTTATCTGCGCCTAAGCCCCCCGCCAGCAGAACGTTGCCAAGCGATTGACCATTTAATAGTGACCAGTCAAAACGTTGCCCGCTTCCACCCTGGCCGTTGTCTAAAACATATTTATCAACGTGCTGAAACTCGCGGGCGGGCAGGGTTTCACCGACGCTTAATGCTTTCCAGATGGCAACATGTGCTGGCAGAGCTTCACGCAGCGTATCGATATACAGCTGTTCTTCATTACCATGCAGTTGCACTGCCGCCAGCGATAACACCTTAGCTTTGTCCACCACATCGGCAATATCGTGATTGCGGAACACGCCAACATACTGCAACGGTGCCGCAGCCATCACTTCCTGCGCCTGTTCAACGTTGACGCAACGCGGTGATGTCGCAACAAAAATCAACCCACCGTAAATCGCGCGCGTCATAAGCTGCTTTAGCATCTTGCCCACGCGTCAGGCCACATACTTTATTCTCACCCAGCAACACCCGGCGCACGGCGGCGTGCAAATCGTCATGGGCCATCAACGCCGAACCAATCAGAAAACCGTTAGCGAAGTGGCTTAACTCGCGCACCTGAGCGTAAGTATTGATGCCGGATTCGCTGATTACCGTCACGTTGTGCCCCAGTTTCGGCGCAAGCTCGCGGGTACGGTTGAGATCGATCGACAAATCACGCAGATCGCGGTTGTTGATGCCAACGACCTTTGCTCCCAATGCAATGGCGCGCTCCTGTTCCTCTTCATTACTGACTTCGGTCAGCACCCCCATCTCCAGACTGTGAGCGACGGCGGCAAGCTGGCGATCTGGTCGTCATCCAGTACTGAAAGCATTAATAAGCAGGCATCGGCCTGGTAATGACGCGCCAGATAGATCTGGTAAGGGTCGATAATGAAGTCTTTACATAAAATCGGCTGCGGGGCGATTTGGCTGACGATGGGGAGGAAATTAAAGCTCCCTTGAAAATATTCTTCATCAGTCAGCACCGAAATTGCCGAAGCGTAATGTTTATAAATGGCGGCAATGCGTGCTGGATCGAAATCATCACGGATCACGCCTTTTGACGGCGACGCTTTCTTGCACTCCAGAATAAACGCCGTGCGCGCACCCTGTAGCGCATCATAAAAATGTCGCGTGCTCGGCTGAACCTCATTCTGAAAACTGGCCAGCGGTTGCTGCTGTTTGCGGGCTTCTACCCAAATCGCCTTGTCTGCGACGATTTTCGCTAAAACGGTTTGCATCATCTAGTAGTCCTGTGTGACTCTGACGTATTTAGTTTCTCGTTTCTTCTTCTTCCAACGAGAGAAAACGAGGAACTAAGCGCGCCACTCGATGGACCAAAAACGAAAAAAGACGCTCGAAAGCGTCTCTTTTATGGAATTTGGTACCGAGGTCCGCACAGGTGGATGCGGACCAAAACGAAAAAAGGCCCCCCTTTCGGGAGGCCTCTTTTTCTGGAATTTGGTACCGAGTTATTAGGCCACACGTTCAAGTGCAGCCACAGGATAAATTTGCACTGAGCCTGGGTGGGATTCGGACTCGACCGCATAGCCTTCAGGAGTGAGTTTTGTGCAATACCAACCGACGACTTGACCCTGCCAAGCGGCACCAGATTTCTTGCGTACGCAATCCCCTAAGCCAAAGGTGGCACTCAGGGGAAGCGCAAACTGCCCTGCAACGGGAGCGTTGGCTTCATCGCTACTTTGACCCATCTAGTATTTCTCCTCTTCTCTAGTAAAGTGTTTAGTTCCCTCTTTGCGTCCTTCATAGCTTGATCCGAAAAGTTCTCTAGTAGCTTAGCATAGTCCCTAGGACTGAGCTAGCTGTCGAGTCTAGAAGCGGCCGCGAATTCCAGAAATCATCCTTAGCGAAAGCTAAGGATTTTTTTTATCTGAAATTCTGCCTCGTGATACGCCTATTTTTATAGGTTAATGTCATGATAATAATGGTTTCTTAGACGTCAGGTGGCACCATGGAATAGACTGGATGGAGGCGGATAAAGTTGCAGGACCACTTCTGCGCTCGGCCCTTCCGGCTGGCTGGTTTATTGCTGATAAATCTGGAGCCGGTGAGCGTGGGTCTCGCGGTATCATTGCAGCACTGGGGCCAGATGGTAAGCCCTCCCGTATCGTAGTTATCTACACGACGGGGAGTCAGGCAACTATGGATGAACGAAATAGACAGATCGCTGAGATAGGTGCCTCACTGATTAAGCATTGGTAACTGTCAGACCAAGTTTACTCATATATACTTTAGATTGATTTAAAACTTCATTTTTAATTTAAAAGGATCTAGGTGAAGATCCTTTTTGATAATCTCATGACCAAAATCCCTTAACGTGAGTTTTCGTTCCACTGAGCGTCAGACCCCTTAATAAGATGATCTTCTTGAGATGACTGTGGTCTTCACGTAATCTCTTGCTCTGAAAACGAAAAAACCGCATTGCAGGGCGGTTTTTCGAAGGTTCTCTGAGCTAAACTATTTGAACCGAGGTAACTGGCTTGGAGGAGCGCAGTCACCAAAACTTGTCCTTTCAGTTTAGCCTTAACCGGCGCATGACTTCAAGACTAACTCCTCTAAATCAATTACCGTCAGCTCTGCCAGTGGTACTTTGCATGTCTTCCGGGTTGGACTCAAGACGATAGTTACCGGATAAGGCGCAGCGGTCGGACTGAACAGGGGGTTCGTGCATACAGTCCAGCTTGGAGCGAACTGCCTACCCGGAACTGAGTGTCAGGCGTGGAATGAGACAAACGCGGCCATAACAGCGGAATGACACCGGTAAACCGAAAGGCAGGAACAGGAGAGCGCACGAGGGAGCCGCCAGGGGGAAACGCCTGGTATCTTTATAGTCCTGTCGGGTTTCGCCACCACTGATTTGAGCGTCAGATTTCGTGATGCTTGTCAGGGGGGCGGAGCCTATGGAAAAACGGCTTTGCCGCGGCCCTCTCACTTCCCTGTTAAGTATCTTCCTGGCATCTTCAGGAAATCTCCGCCCCGTTCGTAAGCCATTTCCGCTCGCCGCAGTCGAACGACCGAGCGTAGCGAGTCAGTGAGCGAGGAAGCGGAATATATCCTGTATCACATATTCTGCTGACGCACCGGTGCAGCCTTTTTTCTCCTGCCACATGAAGCACTTCACTGACACCCTCATCAGTGCCAACATAGTAAGCCAGTATCACTCCGCTAGCGCTGAGGTCTGCCTCGTGAAGAAGGTGTTGCTGACTCATACCAGGCCTGAATCGCCCCATCATCCAGCCAGAAAGTGAGGGAGCCACGGTTGATGAGAGCTTTGTTGTAGGTGGACCAGTTGGTGATTTTGAACTTTTGCTTTGCCACGGAACGGTCTGCGTTGTCGGGAAGATGCGTAATCTAAATACATTCAAATATGTATCCGCTCATGAGACAATAACCCTGATAAATGCTTCAATAATATTGAAAAAGGAAGAGTATGAGTATTCAACATTTCCGTGTCGCCCTTATTCCCTTTTTTGCGGCATTTTGCCTTCCTGTTTTTGCTCGCCCAGAAACGCTGGTGAAAGTAAAAGATGCTGAAGATCAGTTGGGTGCACGAGTAGGGTTACATCGAACTGGATCTCAACAGCGGTAAGATCAGG
+
0--4))('$####$'),----'(((A??ADD777@BC?@A@B>==>>>>?@EFEIIF@A@@;.IIJFCAD2112CCEGDHJHE00005(&%$$%&+))**+223/,,*++*26:9//070++CBAA@CJHJICC=;==@==66>?==>6//.+,,4///ADADJJGGHBBA33/////+)'''+547CDEIAFJJJIIJIFJJJJJHIJJJJJFGIJJJJJFJJEJGGJJJJ><:1111BA@844466;<<DIHJDFHJJJGHEDGGC><@?ABI?=;;?JGEEJJJHJGJJHJGJFCB7677:90000JIFJHJHJJGJJJJJJJJJJJJIFJCDHA))))).3533/-./05;;;<BCDEB>==3331*,.//4;@ADBACJJJJJJJI;:::HJJJJIJJIJFJJEEIE@=75579540(FCEEF:99:00//../3888<BECDBBEDGDJJJHJFACBBGIJGIJFJHHFJJJJJEFCHJJJDEDIJJJGDJHGHJIIEFJFJJJJJEGEGJJFFFFC;98..-.((;>>@ACA><<>CFEJGJJHIJFJFGJHEJJGGJJJJFJDJA@@AABH9992JFJEFC@A??@ABCAACABA@::?IJJGJJFGIJFBCBCEHGGJJIF---<;20//00223CHGFHJHJHJGGGJJFJ??>;>@@@AFFDDJ<===DCCEGJJIJJFHJJHJF5555EBBA>;>:@AA<=D?>>>DA<;<=?@EEAABCIJIJJHJJJ...---./0///0+))-*)*+?BJIJFDJIJGEFJJJJJFBAAGJJDC=@JFCGJJJFGJGFJIJJJJHJHJDJJGFD=@4<5<>6553=@>><:111('&&&&'''''//0//179FDCCBEDCDGHA:;?FJIHFAECC8('''((()4BDBDBC<@<<<:98;:32////CC?@I;;EGCB*))/0/,,,+)+-.2126JJIHHJJIGEGJEJIE=<<<B443/00-++))0)))*,3013@CECDGFJCFCCAHGJGABAAEFJGJHJHIJGJHHJHGGJIEGHIJFFGJGFC??6666.,+&%%((&&&&BAC?=<AC?<=DJJ?====CC=>>?GEEJJ...0;0A>@?;:;<:;55IJIJJFJJJJFHFGJJ55CB@HHGJEGJEJJJFJJH:<8'4/++++//22666:>??D<==1111;GEBCCC<==FE??>232.)+*+,,4@EEJEJJJJGJJIB>??IHBECC@ADDIJJJJJJJJJJJJJJHGGGJEHJGHJJJFEE@J44014)DC::::CJBIEDDI@80GJJJJJJJJHJHHGDEBFIA..1./1'*::;FFJJJJFGEJHJEFJBDGJI>=:<=8.,,,ABFJHJJJFJJFJJJGFFJJGJIFFGJFJJJJEHG?A><<JGFJIIJJHEEJHHJIEIIGJF??>>BB@?FDJJH?>>>?>>ACJEHJGJJJJGJGHJHJJIJGIJJEFHJJJHJJJFJHJGJJ<<=<FHEFJHJJHJJJJJJEIJHIEA@@2223IGHIGHFJJJJJJICB8''''1//+(*3754666FJJGIEFJGFDJJJEHFHIIFGIIJGJJJJFFAABC9556:3EDBABFJJFIFJFFDJJJJJJJGHHIFFCFJHJJJJHFJHGDCFJJ6667IJJJ===4444===C??@@GJJJJJJJIJIFHJHJIJJJJJJJIJIIJHGIJJJJFJIA>>>=64567;6881111BDJIEEIJIJGJGJJHJIJIJJJHGJFJFJGIGJIBGJJIHJJJJFDEDFGJJJIFGGC700013((()66797667100084456,('''+**,,-7CHFJHJHJJGIFEACD22>@GFHJ===>BBFGDBBC>:FGHEJGJJHHJEJJJJIJFEC:887766678777BAD8878GJIJHIJHJJJJJJJJJJJJJB@AA@?4,)(&&&(9=>>BGJJJJJJJJJJGHGJJ@@@@JJEFEJJJJJGJGDDGCFCJGDGF1110277913<92//15===JJIIJJCC@AADJJJIJIJJFFGEG100>BDGC@>>AIGB@@<</.0+))*;<>;C:::;JDJGA@A?A?@641210+*,,/)*72220..+12,-;>JHHJJHJFJJIJIHJHAB?1////.0//7=788:G@@AAFGJHHJHJJBB?>>=>997?:64449:BCBBJFGEFIJHEFCGEEFGGFEJJ9999B63@;==;JFIHG;88<>>=>?@BEAA@?>2:13/--7>?@BCCGHHHEEJFFJJJHIJG?>>?;6666856?<:;<?:8889?GFGEDHGAJJJHIHDHGHIJJHJJGJJEAJJIJGEJBCAEJ@=GFJJEEHFJJJJIFJGJEHJJJJJJHJJJJJJJFJGEJJJIGDAA:97788===GAEFFCBABFCD6655628:9<==@>?DABFGJGGIAFIFJIFGIIJGGHJ@A>??>--,,/0++++411266<==CA===9999;40,488111:>CDEGFEJEJFEEIJGJIJJ888?>++&%%&)++%-7672.--.--.-100++++886:>==3213267@7,''/BA=;73<9743352/:==IHIJHHBB@<:B>>=?CIFHFAHJ>JJA@@@JHHJ????HJHFDEFIJJGHJJGHDJEJGGDFFIJJJJFJJJDECCJGGBBA@CA778>>;...,3366=>@@BEFFFJGFJHFJIHGEAACDBCJHHIHEJJJJJHJJJDCGCDCE4-.GFJDJJJE>>>==CBJFEGGHGHCEFEJBC??CC@@ABEJJI==CICA889FIJJJJJJFDHGJJJJJEDFBEIHJGHEFGJJJHJCABBEJFHJGEFFHJEED???>@=<,**+0179332231144340///0-(998@?EGJJHJB@A1/,/8'-1(8666/FDFJJIGJJFFGJHE8889GBGFHGFFJJFCB))))())5((2-.++++.7736<ABE44479658833'''&'&'''0:?IJHDDA?<9940,,++--2<>DJGGJIDJJGIJJHDB=?@@>;779@ACAA@DDHJHJJJHEAB@>AFJDGJGJJEHIEJIJJJGJFIEJJJJIJJJ@@DCICDFGFJ???FJJJE<<>>=HGCGGJGJHJFJJJJJJIJJIIIJGGIJIJJJJGGHGJ?=62772522?<>@----22380011>?AJHIJEDDHHJIHJJJJJJHIJHIJJDC<4445//.,/9;9:;<BB@><;889FCAFJHHIJJGJIJJJIFDDDEF?BBJFB?DDBCIGHIFJJJJ=<A6JFIJIGIFFJJGJFGFFJFDG:::JJ98822>:555:45DCEFJIGJ?<<?=111243227?@A777:>?A@BJJHGFBFJHJJJIJJJCEFFIIJHGEFGECDJJJB;;;EFJ<;::@GFHG?;;;@<CDJJHJJHJJJJJEJJJIJIJJJJJDJJJGJJHFEFCB99=>CDFEEDF9999GGHJJ;;;;GGJGJJJJEGHFJJJIIHEHGIJIIGHJGJGAGJHJCJC>>>BHJGHIBCDIJG9559:?>?A=<<:7*'+-(.+++(&%%$$&$$$%'%%&&(****,**-,5733449777+**052-+,,))*,,688ADF@???BII96559?==4422****+'&&)-****7CFCFDJHFEGFFHFHFFGDDDJEDF==>(((((<;<IHJFFF?>/.--.)*)((--,,,,/-17<<<=>>>>>>>?:00..,)/**9?CCHJJGFGJ++++=;;8'''-//2-,,-.*,-.::,++/.+(()))((.-6==@<@=;;<<=9868A?@@76678D@>@JHFJHJJJJFGJ@@?90...4----*))*HI(''';BJJIJJJIJJGJJJJEGEGHJFJIJJJJJJHJIJGJJJHEFGHJJHFJGJIJJFJGJJDCBBGJEJJJJJHJJJJ@??---,++++<?@@AFFFGJIJJHDCCIHJFFACBA;881/'')&)**+45;;=CEFFA@98=DAGHHCCC<==>FIJFEDCFHFD@@A@EEJHGJJJGJIGBFDDJJCDCB?79<0-*('(9?BFJFJJJIGJJJJHGID;2233HD?=;===><>?>A>FH999:CEE((7*CJ@@@@BDHGJC>DJJJJIJJJJGHIGGJEIID?@B>JGJJJJI<))B<;:9;D:9=CEEFEJJFDDCCFFHHJEFED@BBCJIJIJDJJGAAABFFFIDDIGHJEGEGG?@98:9454622699CAC521254322228A??@@EJJJGJJHHJJJIHGJJJJIJHJJHJJGFAB<<<AABCEEIFJJJJFJIJJIIHBBABHJJHJJFEA?FJJJJJIJJJJJJED5444>?@?&%%%(*)*449;?DECJFJIJIJJJJJFHFJGGIJJJIJJJHJ544()'(-,,,.31255685AC<=>@B@??@CACIJJHGJJIJJJJJGJJ@@@DGEJJJJJHJJJJIJJJFJHFGJIJJIHFFHDHJJIGJJJIJJJJJJFJHJHJJGGHIJEFCBBAGIJGCCJJJJJIJJJJJGJJJBBBAHJJJJIJJH=<<8:;;=CJFJJJJGHJIGHIJJJJEIFJJJJIFJJJJJJJFJJGGEJJHHJJJEJJJEJFHJIJHIDIIJJJJHGJG@@A@JHEGFHJGJJJEEFB>BE@JAAA@FAACFAABBEJFA=:@5,,+,/;DABDEJCDD??9A;0+++,-.'%%%)2><=AA9765;ABCCH;:678GJFJEGBC@@:666'%%%%%&*&%%%'(&')(()ABCBGFH????FBB@BFE>=ACDFJ;<<9:9444,)'
@Glass_T7V_18_D3_14_3_43
CCGGGCAAGCTGGGTATTTGAAATTTATCCGCCGAAGCCATTACATAGTCGCTTGGCAGTCGGATTCCGGCGCTGCGTGAAGACTATAAACTTGGGCGTTTATGCGGTCGTTATTTCCTCGCCACGGTTGGCAAGCTATTAACTGAAAAAGCGCCGCTTACCGCCATCTGGTGCCAGTGGTGACGCCGGAATCGATTGTCATTCCACCTGCGCCAGTCGCCAACGATACGTGCGTTCCGAAGTGAGCGACGCTCCGCAGGCGAACAACCGACCTTTAACAATGAGGATCTGGCTTGATTTGCCGTTTTATCGACACCCACTGCCATTTTGATTTTCCCGCCGTTTAGTGGCGATGAAGAGGCCAGCCTGCAACGCGCGGCACAAGCGGGCGTAGGCAGAATCATTGTTCCGGCAACAGAGGCGGAAAATTTTGCCCGTGTGTTGGCATTACGGAAAATTATCAACCGCTGTATGCCGCATTGGGCTTGCATCCTGGTATGTGGAAAAACATAGCGATGTGTCTCTTGAGCAGCTACAGCAGGCGCTGGAAAGGCGTCCGGCGAAGGTGGTGGCGGTGGGGGAGATCGGTGCTTGAATCTCTTTTGGCGACGATCCGCAATTTGAGAGGCAGCAGTGGTTACTCGACGAACAACTGAAACTGGCGAAACGCTACGATCTGCCGGTGATCCTGCATTCACGGCGCACGCACGACAAACTGGCGATGCATCTTGAAACGCCACGATTTACCGCGCACTGGCGTGGTTCACGGTTTTTCCGGCAGCCTGCAACAGGCCGAACGGTTTGTACAGCTGGGCTACAAAATTGGCGTAGGCGATTATATCACCTATCCACGCGCCGGTAGAAAACCCGCGATGTCATCGCAAAATTACCCGCTGGCATCGTTACTGCTGGAAACCGACGCGCCGGATATGCCGCTCAACGGTTTCCAGGGGCAGCCTAACCGCCGGAGCAGGCTGCCCGTGTGTTCGCCGTGCTTTGCGAGTTGCGCCGGGAACCGGCGGATGATTGCGCAAGCGTTGCTTAATAACACGTATACGTTGTTTAACGTGCCGTAGGCCCGGGATAAGGCGTTCACGCCGCATCCGGCAGTTGGCGCACAATGCCTGATGCGACGCCTTAACGCGTCTTATCATGCCTACAGGTTTGTGCCAAACCGTAGGCCGGATAAGGCGTTCACGCCGCATCCGGCAGTTGGCCGTGG
+
%'&)+&%%%&'''(+--13,,-4345575589@8999DE@>>,+'&$$$$$%+106>CHD>:5235/.+9>GEFA=870011<9322689=<<7;?EJJGJHJFEJFJGABB<=;51,*)+122E???AB:::BABFFFFHJJJF@?EFD>8))*)**)'(4+@@@D,,,,1''((112:=33338)%$%&&&(((,01.--.56,,''*555,++,:556466010.*'&%&'(*'(',/49***,666...-118:@CJ@@=;(((%%%%%%%&,4>2111988:BEC==@@JDEHD@@@@>::40**(&&%%'8:8BHCJEA@?><00029775.,:;:<@3***2DG;;;8300469;B::::=::6666:00'''&)%%%%)(*:6655==A**7**FGJGJFHGJJHJIJGJ<;;<C@:;?@@@FI4//19IGI@DGFGF7660(&%((7FGEDGBCCIJJFJHJHJGGJJJJJHEFFADDBBCDDFJFHC>:21//08;CA<7789JDJJJJJIBB@?FBBBBEFHJJFIJFJIJGIDG>B:FGFIHFJHD?EJJJIJIIJGIDC>:@@?DDCA>.------.-+,,.1..30/-,*(+,===:;;;@>@ABDBJ<;:568600017668<<9891/./0688<==>9667<==>JGEFJJGGG=;..*))))3279FJJJJHFDJJFGEIGJJIHFHJJJGCJJ8884GEFH;::/-)*)+,%&&&;?>@@?<851734428=>>==/,+*00122323124@@@=43238DFHGIJI?>?ABA@;0...???EECHFGDJJJEEGGJJJ?8775768B9966773,++&%'(12>DC@@C@;I:9889('''&&'0DC@@AEADDCJ:7776:<;<<<9232+),.-3?BGFGHG@3334JJECJJGEDGD>>?>JFJHJJJIJJGHEADDFAA?<:9/*,23JHA@@?I444533.)..FEDFFEFEB?630041/(&'-1'''FABFBD=;;;??DBC=:<A7IJ;33379941//73234>BCDJJJJFGGEJHA??4445984456C?@?AHIGHEJJJJF&&&&&..76.=9766?=?:00;655//--24898677799;:95458G;;;<A@A@H654..(&((,9>AA@@@@2111799CABD9888HJBD??B-,--J??-*++21/,1=8:;?B>>;<>=>JA@>?A@?=:1.''&')'%%%$
@Glass_T7V_18_D3_14_3_44
TTAGTCGGTATGTTAGTCAGCGGATACATATTTGAATGTATTTAGATCACGCATCTTCCCGACAACGCAGACCGTTCCGTGGCAAAGCAAAAGTTCAAAATCACCAACTGGTCCACCTTCCCGACAAAAACTATCATCAACCGTGGCTCCCTCACTTTCTGGCTGGATGATGGGGCGATTCAGGCCTGGTATGAGTCAGCAACACCTTCTTCACGAGGCAGACCTCAGCGCTAGCGGAGTGTATACTGGCTTACTATGTTGGCACTGATGAGGGTGTCAGTGAAGTGCTTCATGTGGCAGGAAAAAAAGGCTGCACCGGTGCGTCAGCAGAATGTGATACAGGATATATTCCGCTTCCTCGCTCACTGACTCGCTACGCTCGGTCGTTCGACTGCGGCGAGCGGAAATGGCTTACGAACGAGCAGAGGTTCCTGGAAGATCCGAAGATACTTAACAGGGAAGTGAGAGGGCCGCGGCGAAGCCGTTTTTCCATAGGCTCCGCCCCCCTGACAAGCATTACGCAAATCTGACATCAAATCAGTGGTGGCGAAACCCGACAGGACTATAAAGAGATTACCAGGCGTTTCCCCTGGCGGCTCCCTCGTGCGCTCTCCTGTTTCCTGCCTTCGGTACCCGGTGTCATTCCGCTGTTATGGCCGCGTTTGTCTCATTCCACGCCTGACACTCAGTTCCGGGTAGGCAGTTCGCTCCAAGCTGGACTGTATGCACGAACCCCCCGTTCAGTCCGACCGCTGCGCCTTATCCGGTAACTATCGTCTTGAGTCCAACCCGGAAAGACATGCAAAAGCGCCCACTGGCAGCAGCCACTGGTAATTGATTTAGAGGAGTTAGTCTTGAAGTCATGCGCCGGTTAAGGCTAAACTGAAAGGACAAGTTGGTGACTGCGCTCCTCCAAGCCAGTTACCTCGGTTCAAAGAGTTGATCAGAGAACCTTCGAAAAACCGCCCTGCAAGGCGGTTTCATTTTCAGAGCAAGAGATTACGCGCAGACCAAAACGATCTCAAGAAGATCATCTTATTAAGGGGTCTGACGCTCAGTGGAACGAAAACTCACGTTAAGAGGATTTGGTCATGAGATTATCAAAAAGGATCTTCACCTAGATCCTTTTAAATTAAAAATGAAGTTTTAAATCAATCTAAAGTATATATGAGTAAACTTGGTCTGACAGTTACCAAGAATGCTTAATCAGTGAGGCACCTATCTCAGCAATCTGTCTATTTCGTTCATCCATAGTTGCCTGACTCCCCGTCGTGTAGATAACTACGATACGGGAGGGCTTACCATCTGGCCCCAGTGCTGCAATGATACCGCGAGACCCACGCTCACCGGCTCCAGATTTATCAGCAATAAACCAGCCAGCCGGAAGGGCCGAGCGCAGAAGTGGTATGCAACTTTACTCCGCCTCCATCCAGTCTATTCCATGGTGCCACCTGACGTCTAAGAAACCATTATTATCATGACATTAACCTATAAAAATAGGCGTATCACGAGGCAGAATTTCAGATAAAAAAATCCTTAGCTTTCGCTAAGGATGATTTCTGGAATTCGCGGCCGCTTCTAGAGTTGACAGCTAGCTCAGTCCTAGGGACTATGCTAGCTAGAAGAGAACTTTTCGGGATCAAGCTATGAAGGACGCAAAGAGGGAACTAAACACTTTACTAGAGAAAGAGGAGAAATACTAGATGGGTCAAAGTAGCGATGAAGCCAACGCTCCCGTTGCAGGGCAGTTTGCGCTTCCCCTGAGTGCCACCTTTGGCTTAGGGGATCGCGTACGCAAGAAATCTGGTGCCGCTTGGCAGGGTGAGTCGTAGGTTGGTATTGCACAAAACTCACTCCTGAGGCTATGCGGTGGAGTCCGAATCCCACCCAGGCTCAGTGCAAATTTATCCTGTGGCTGCACTTGAACGTGTGGCCTAATAACTTCGTCAAATTCCAGAAAGAGGCCTCCGGGAGGAAACTTTTTCGTTTTGGTCCGCATCCACCTGTGCGGACCTCGGTACCAAATTCCAGAAAAGAGACGCTTTCGAGCGTCTTTTTTCGTTTTGGTCCATCGAGTGGCACACTAGTTCCTCGTTTTCTCTCGTTGGAAGAAGAAGAGACAGAAACTAAATGCTCGTCACACAGGACTACTAGATGATGCAAACCGTTTTAGCGAAAATCGTCAGGCAGACAAGGCGATTTGGGTAGAAGCCCGCAAACAGCAGCAACCGCTGGCCAGTTTTCAGAAATCAGGTTCAGCCGAGCACGCGACATTTTTATGATGCGCTACAGGGTGCGCGCACGGCGTTTATTCTGGAGTGCAAGAAAGCGTCGCCGTAAAAGGCGTTGGTGATCATTCGATCCAGCACGCATTGCCGCCATTTATAAACATTACGCTTCGGCAATTTGGGTGCTGACTGATGAAATATTTTCAGGGGAGCTTTAAGTTCCTGCCATTTCGTCAGCCAAATCGCCCCGCAGCCGATTTTATGTAAAGACTTCATTATCGACCCTTACCAGATCTATCTGGCGCGCTATATTACCAGGCCGATGCCTGCTTATTAATGCTTTCCAGTACTGGATGACGACCAATATCGCCAGCTTGCCGCCGTCGCTCAACGGTCTGGAGATGGGGGTGCTGACCGAAGTCAGTAATGAAGAGGAACAGGAGCGCGCCATTGCATTCGAAGCAAAGGTCGTTGGCATCAACAACCGCGATCTGCGTGATTTGTCGATTGATCTCAACCGTACCCGCGAGCTTGCGCCGAAACTGGGGCACAACGTGACGGTAATCAGCGAATCCGGCATCAATTTCTGCGCTTCAGGTGCGCGAGTTAAGCCACTTCGCTAACGGTTTTTGATTGGTTCGGCGTTGATGGCCCGTGACGAATCTGCACGCCGCCGTGCGCCGGGTGTTGCTGGGTGAGAATAAAGTATGTGGCCTGACGCGTGGGCAAGATGCTAAAGCAGCTTATGACGCGGGCGCGATTTACGGTGGGTTGATTTTATTGCGACGTCGCCGCGTTACGTCAACGTTGAACAGGCGCAGGAAGTGATGGCTGCGGCACCGTTGCAGTATGTTGGCGTGTTCCGCAATCACGATATTGCCAATGTGGTGGACAAAGCTAAGGTGTTATCGCTGGCGGCAGTGCAACTGCATGGTAATGAAGAACAGCTGTATATCGATACGCTGCGTGAAGCTCTGCCAGCACATGTTGCCATCTGGAAAGCATTAAGCGTCGGTGAAACCCTGCCCGCCCGCGAGCGTTAGCACGTTGATAAATATGTTTTAGACAACGGCCAGGGTGGAAGCGGGCAACGTTTTGACTGGTCACTTTAAATGGTCAATCGCTTGGCAACGTTCTGCTGGCGGGGGGCTTAGGCGCAGATAACTGCGTGGAAGCAGCACAAACCAGCG
+
0/+))(%&%%#$%($%&%%%&,,ACC><<<;?A@HHFGHDCA43////43341101301:3FE<;;;AA?==<:8972005AIJJHIFHJJJJJJJIFJFJHECB3223411,+++,/+%&&'(((3+)1)('')+3DAABA@@?==@DA><:@ACFGEGA@@@?<55A@B777FB/../211117@ACHGEGBCB6//1BGGIJJJJHJGAJIHHEIJJHJFFC99999JFA??<;;:;9:>?FIFIIJJIHJGGFJJEAAD5556JGCCIIIEJGHECEIJGGJGJHJHEJJIFHJCHA@=BBJFGEGJDE@===>FGJJ:::22235560.CBEIJJIEFGIH<35/-.011405696676;@CBDBAEDFHJJJJJE<;;:6668@DDHGJHJF8777CDFGJJJEJFICJ=9531//+++,,-++$$$%&'*+*)((('%%)*'((*,5>AJJEFFEFDFGCEDCHECCCFF4444>=421..003111000;8766=>=DC?0:<:98:00*&%$$$$&(&&%&'&%&'79<==>=>@B<;;676;:AB@AB?@@>DCAB210/-*&''&&'%322....-,,,-67?=:765411226=????=;455??>.'>>:<?;5***+----*))*136;<BJEJJHJHHFFJJJJJHHJE=C55DEJJJGJEDHFJEIG&&&&0)))4678848778577-,-->;:;;<;8++,JGJJJJGGGHCBB???@AC?=?10003AAABCAEJFIIIJEI?CHIJJGHEJGHECGHA@@43234C::9:?7FFJJJIJJHJJFEJJJB,,,,,455JJIGJFJJHJJFGJGCDCEEEFGD3,+18?FIJJHJJJJFJJHJJJJJJJJJGIJGJFJGJJ100-+)*/8>>;8-+'(+'.2<F@??@JGJEC@B;755446;;;:8899//&1-,,-33../&%$##$$%,,)()+'+469IIHE===<?FJE@@BJ3334>6+++-<92.--5669=>>?@?B8888FJJJJECDIB833543457554855<889;774144ABHJ==>EF;;;2101DIEJG;98@F76512125243223355-1<<JJGIIJGGIIJHGGGIGJIEFIEG;::9:9877:CA;<<<JHGIGEJJJGFJJJJJJJHJJIJ5555JJIIJHJIHGFF888<=AA=<<222271..0101**()+))**8=<<----666HBDDDIHFFGHGJFAA@887)(()5448BD@@@@BAA335HCCABCBGJIGEG>=;8333:<=.--.JEJEJC?=:;?=999AE?>;>?:9:8;44-,,,,*),))*,+457=@@ABCC===>?>?FFHGBABCCGEFCEDFHDJHJHFFJDCDFCEE??@C=::;:988:9<AEFCB>D@>>><;.,*))('''%%((()/3384-+++4666DB?JFIDDJBHCGCBB@CEJHHEE;;;;JDB9742111333>DCDFDABAAAADHEEFDGCCEDCDCADFGFDCFDFAA@ACDAAAACGJGGFEDD4222612657;=+***0=@BDDJDDCDCFGFGEBAB@DDEGJGFED?892223:::212**:;=A9<ACFBDCECI?=<=CDH----EBBCCCBD:339767<0,<=>?<<EB2/.,0+****7769723/0,,&&%%(*(&*323/400@FCBABDBDGC<;;;JCADCABEDGIFIEJGGGH@@@F766:?A??==>>DHDFJJCBCHJH=:B?GEEDDDCDFFJEDDFC<<<=74?CE<<>AGHF>>?>C7*))*777:@A>932214-,,-///,-.,+*))-,*)((*,)-.(((-*%%%&%&&&(((4322,++))))**1655.-..((((&&--/..**+,-''&&'&)),,+/68121.-.-**,*++/<@@BDFE4444>CDA@BFFJDB<<88;?9997/.---)('%'''&%%&$##$##$$&&()+...,++,,+''&&')'*)&***--*()),:('''(').-**,089@B99BA<>DE@BFCJJFEIECE42129BJJJJJJHGIIJJF>>=?8845556<B<99;AC4455A=>2(&&)-69((((('(-/466549>DE?>77<>??====:75+**++&&&$%&++((&&*2&%&&&&*899:JJHJJIJJICBDEHJEJJGJJJFJJHGIIJIFFGEHE<+*'&%&&(022211246:::=:<<?;666677=<@?ADJAAAAFEJIJJAAA34467666G@.-,,,---32112225:=6444?A?AECFJJJJJJHJIHJIGHJJFGFEEEJGDDDCDCABCJGJJJJHJJJFFCDDFJE@@DJJGECG@<=;:<*))016/%%%%%&&''&'''/,,**@?@A=<;<CCGBFJHHJIIJIFC/./1('''6***'''(,9<540+***+++*+,-''&$%%-/+++/;32002/0+))'(&%%%&&)*%&''-+++,.-.33=>EIFIGJHJFGHHJIEBBDBDA<;8899HGGJA=99<<<EDA@A@?C6119:>=?@?=>=@ABJ@@=<>760/)(*62;?DE@???DBB;*(('))()2322,*)+,-3:EGBACBJJJJIIEEGJGJJIJGJJIDGAJIGCEDJG....48:;;:;GF@;989:9:@IGFBA@@JJGHFIJJIGJGIJ<FBBEJJJJJDF769---@DJFJGFA111.---,+((,5:?<;;==>?=C@98822228DIJJJJIJGJJIHFJGG87764238FFA@DAD@JGJGJCJDIFHHJJJHDD:JJFJJHIJJJHEHIJJFHHDEFECECCJDC8888<>:95,+++///*))))((.*%%))+7=;;<72----6ADJFJJJJJGJJGECDCCI0,,BFIJGJJJJJJJJJHJJJHJD;;99:)(%&$##$%%<=GEJJIJJJJH@@DIJFD@@@>=>?=;87:;ADDCFC?>??BDDHJHIEEJFFIFJDHJJIGGHJJHJJJHEEEJDFJIJJJJJJJJHJHJJJ:7009;<;:?<;..98*'''*&%%%$$$%%%///2,,,.))))4:5229:IHDHJJA@BCJJHEJHJJIGJG987BDD?AJHFJFE>?>>G=>GHFGEGBF/JABBCFFEDGE;;;;E----JFFJJJIJGJIJFEBCDHJJJJIJJJJJJJJJIGJJGJIGJJIFJJHJJIHJIJHJJIJJJJJJJIGJFJJGGF????EFJGIJIHJJJIJJJJJHJHGJIHJIGIJJJJHHHIJJJHIJJJIJGHH4333CCCDGC221232-1140610-,...(,,::::?9IFGJIJIFGJEJJJJHJJFJJJJDCJJJF<6//=D;;FIIFIHJGJG9988///,---)*'*4<GIHB<<<=GIHB?@?FE<8779?CCB//0GJFFAAAED?=<=66''&'&%$%$$''-0/0/+*)-+,((**/'&'%
@Glass_T7V_18_D3_14_3_45
CCAGTTCGATGTAACCCACTCGTGCACCCAACTGATCTTTCAGCATCTTTTACTTTAGCCAGCGTTTCTCGGTCGCAAAAACGGAAGGCAAAATGCCGCAAAAAAGGGAATAAGGCGACACGGAAATGTTGAATACTCATACTCTTCCTTTTTCAATATTATTGAAGCATTTATCCAGTTATGTTCATGAGCGGATACATATTTGAATGTATTTAAATCGCGCCGGTATTCCCGACAACGCAGACCGTTCCGTGGCAAAGCAAAAGTTCAAAATCACCAACTGGTCCACCTTCAACAAAGCTCTCATCAACCGTGGCTCCCTCACTTTCTGGCTGGATGATGGGGCAATTCAGGCCTGGTATGAGTCAGCAACACCTTCTTCACGAGGCAGACCTCAGCGCTAGCGGAGTGTATACTGGCTTACTATGTTTGGCACTGATGAGGGTGTCAGTGAAGTGCTTCATGTGGCAGGAGAAAAAAGGCTGCACCGGTGCGTCAGCAGAATATGTGATACAGGATATCCCGCTTCCTCGCTCACTGACTCGCTACGCTCGGTCGTTCGACTGCGGCGAGCGGAAATGGCTTCAAAGCGGCAGAGATTTCCTGGAAGATGCCAGGAAGATACTTAACAGGGAAGTGAGAGGGCCGCGGCAAAGCCGTTTTTCCCATAGGCTCCGCCCCCCTGACAAGCATCACGAAATCTGACACTAAAATCAGTGGTGGCGGAACCCAACAGGACTATAAAGATACCAGGCGTTTCCCCCTGGCGGCTCCCTCGTGCGCTCTCCTGTTCCTGCCTTTCGGTTTACCGGTGTCATTCCGCTGTTATGGCCGCGTTTGTCTCATTCCACGCCTGACACTCAGTTCCGGGTAGGCAGTTCGCTCCAAGCTGGACTGTATGCACGAACCCCCCGTTCAGTCCGACCGCTGCGCCTTATCCGGTGACTTATCGTCTTCGTCCAACCCGGAAAGACATGCAAAAGCACCACTGGCAGCAGCCACTGGTAATTGATTTAGAGGAGTTAGTCTTGAAGTCATGCGCCGGTTAAGGCTAAACTGAAAGGACAAGTTTTGGTGACTGCGCTCCTCCAAGCCAGTTACCTCGGTTGAAAGAGTTGGTAGCTCAAGCCTCGAAAAACCGCCCTGCAAGGCGGTTTTTCGTTTTCAGAGCAAGAGATTACGCGCAGACCAAAACGATCTCAAGAAGATCATCTTATTAAGGGGTCTGACGCTCAGTGGAACGAAAACTCACGTTAAGGGATTGGTCATGAGATTATCAAAAAGGATCTTCACCTCAATGGCTTTTGATTGAAGTTGAAGTTTTAAATCAATCTAAAGTATATATGAGTAAACTTGGTCTGACAGTTACCAATGCTTAATCAGTGAGGCACCTATCTCAGCGATCTGTCTATTTCGTTCATCCATAGTTGCCTGACTCCCCGTCGTGTAGATAACTACGATACGGGAGGGCTTACCATCTGGCCCCAGTGCTGCAATGATACCGCGAGACCCACGCTCACCGGCTCCAGATTTATCAGCAATAAACCAGCCAGCCGGAAGGGCCGAGCGCAGAAGTGGTCCTGCAACTTTATCCGCCTCCATCCAGTCTATTCCATGGTGCCACCTGACGTCTTAACAAACCATTATTATCATGACATTAACCTATAAAAATAGGCGTATCACGAGGCAGAATTTGGGATTAAAAAAAATCCTTAGCTTTACGCTAAGGATGATTTCTGGAATTCGCGGCCGCTGA
+
34////.++)(,()0442661122:77?8222488879762445BG@@BAJB:@@<***+/BCEDHD87&&&*/...31077'''/0034==AD;??>C@>>JJHEJ9@94.*,)()*)&'&&0459<<;32332+)%&,/.,,.61559:<B5,,,EEE@@CBDFI@00/-//)&%%),,,((,)+39::CEGEJIJJJJJIIJFJJHJDAA;3''&%'&'--,..(((%))(.1;FFIFHJFFGEHJHGCGJJHGDEEHGFGJJHJIJFGFIJJHJ====JJJCBAAA7)''(+9ABGHJCB9:GEJCBDEJJGIF77@8@AEJJJGJJIIJFE@ADEC3229:'%%%())-35;AHD65//007:FHJJHJHA@;+>=8JJGJHJGJJJHGFEDJJJJJGED?=:789;=====8889=;;;BBJHF95CDFEC655****7IA@B===>EBEEDJDF@ABADBEJFAB>602<<@BECHFJFFJGECEEFDDGHJJFJJHJJHEGDDIFD9989=880'1'67556;;=>>@??BBJDDGFJJFJEJJJJGJHHHFJ???@JGJFHJJJJ::::GE>766.*''''%$$#$&&(8::988:<<77)&&'*42::9==:111=<<GJJHHFIJJJEB@AEGFEDBBBDJFC@?@?0/-++,+.0-56++-2444CB@6CJJABBEA?B4434;777535445<))))((57/---,,+(('&$%(&.-))))**()++6.+)''&#$&&0/,.///./8;<::=EFFC?>>@?74417CEIFEFJBIJJHIJJJJFJJHJIDHHJJEBCBEJGJFFHIHJGJJJJGHC@866684+)))*45BBCCDEEDDA52---.4499BAI>JGFJIIJJJJJJFDHCBBBHJIFFHEDDCEJJHIJHDJEDFHIH??@=::>ACJEDDIJJHIHI33;2CDB?>>&&&&4''444478''''44221-553568:8889:@?BCBJGFICFJFJJJIFFHJIJJJIJJJIJJJJJIJJHJJJJHJJIJJJHGHJJJJJJJJJJIGFFJJJFCEHJHJJJEDCFBEJHI????HDF523=I=<<<JJJFJCJHFJIJIHJJEDEFJ9775<5144;;;@@;EG988766..+)*((/1:JHDG====>CC41129887787D2.--9@98656:BDHJIHIIHHGFIIJGJFB;::=7301//-))+-23866<:;?DA?@?@DFJIJJJGJJFFIJJIJJJIJG:::@>97,****6//7:-1))'.8;@@?AA@DD?@?>?>IIA<341/.*)))*&&%%&%%%)-3'&&'(((((%%%1111/0+*-669@C>>>>JJIJIHJHHHFJJEGJEHJFIJHEJEJJJJIHGHJGJJGJJJJJJJJFJJJIIIJDBBD=<67DC''''DE@66:=BB;::::888;@FHJJJJJJJGJGGBAJGFHEDEFJJJIJJJJJHJJJJJJJJHGGDGCGFEJJAE7666:9<7***79BFJFEFGJHGJJCBA?=FGJJJJJJFJJJJJFGIGJJJJJH<;F5546899:AACIJEEBAADFEJIGJJH@HHJECBDC66<<CDED?>>@BFDDHJGJJHFFGHIJJGJJJJJJHJJFJJJGJIJJJJJCCBDGDF<<87($&'&')1;;>ABFHFJGJJJJJJGGIJJGFJJ@@IJJJFEFDIDDEIJHDECGFGGFGJIH'&&&&(&(6CCDIIF?A@F?:8652&%%&'''(())&%&(1/46=DDGC766222400/'$
@Glass_T7V_18_D3_14_3_46
CTGGCTTGCTTTGTTGGCACTGATGAGGGTGTCGGTGAATCATGTGGCAGGAAAAAAAGGCTGCACCGGTGCGTCAGCAGAATATGCGATACAGGATATATCCGCTTCCTCGCTCACTGACTCGCTACGCTGGAGTGATTCGACTGCGGCGACGGGAAATGGTTTACCAACGGGGCGGGATTTCCTGGAAGATGCCAGGAAGTCTTTAAACCAGGGAAGTGAGAGGGCCACAGCAAAGCCGTTTTTCATAGGCTCCGCCCCCCCTGACAAGCATCACGAAATCTGACGCTCAAATCAGTGGTGGCGAAACCCGACAGGACTATAAAGATGCCGGCGTTTCCCCTGGCGGCTTCCTCGTGCGCTCTCCTGTTTCCTGCCTTCAGTTCAGGTGTCATTCCGCTGTTATGGCCGCGTTTGTCTCATTCCACGCCTGACACTCAGTTCCGGGTAGGCAGTTCGCTCCAAGCTGGACTGTATCACGAACGCCCGTTCAGTCCGACCGCTGCGCCTTATCCGGTAACTATCGTCTTCGTCAACCGGAAAGACATTGCAAAAGCACCACTGGCAGCAGCCACTGGTAATTGATTTAGAGGAGTTAGTCTTGAAGTCATGCGCCGGTTAAGGCTAAACTTGAAAGGACAAGTTTTCGTGGTAGCCTTCAAGCCAGTTACCTTATCAGTAAAGAGTTGGTAGCTCAGAGAACCTTCGAAAAACCGCCCTGCAAGGCGGTTTTTCGTTTTCAGAGCAAGAGATTACGCGCAGACCAAACAGATCAGATCATTCTCTTATTCAAGGGGTCTGACACTCAGTGGAACGAAAACTCGCGTTTAAGGGATTTTGGTCATCGAATTATCAAAAAGGATCTTCACCTACAATCCTTTTAAATTAAAAATGAAGTTTTAAATCAATCTAAAGTGCTATATGAGTAAACTGAGTCTGACAGTTACCAATGCTTAATCAGTGAGGCACCTATAGGCGGATGTTGCTATTTCGTTCATCCATAGTTGCCTGACTCCCGCATTGTCGTGTGATGACTTGGATACGAGCCTACCGTATTAACAGTGCTGCAATGATACCGCGAGACCCACGCTCACCGGCTCCAGATTTATCAGCAATGAACCGAGCCAGCCGGAAGGGCCGAGCGCAGAAGTGGTCCTGCAACTTTATCCGCCTCCATCCGGTGTTCCATGGTGCCACCTGACGTCAAGAAACCATTATTATCATGACATTAACCTATAAAGAATTGGGGCGACACGGACAGAGTTTGTGATAAAAAAATCCTTAGCTTTCGCTAAGGATGATTTCTGGAATTCGCGGCCGCTTCTCAAGTTGACAGCTAGCTCGAGTCCTAGGGACTATGCTAGCTACTCGAGAACTTTTGGATCAAGCTATGAAGGACGCAAGAGGGAACTAAACACTTTACTAGAGAAAGAGGAGAAATACTGATCGGTGAGAGAGTGATGAGCCGAACACTTCATTCCGCGGCGGTACACTTGCTTGAGTGCCACCTTCTGGCTGGTCGGGAATAACTTACAAGATAATCATTGGCAGGGTGACATAATAGTCGTATTGCACAAAACTCACTCCTGAAGGCTATGCGGTGGAGTCCGAATCCCGCCCAGGCTGATCCGATGCTCCTGTGGCTGCACTTTGAACGTGTGGCCTGGTCGCTGGTACCGGATTCCAAGAGACCTCGGGGAGGGGAGCCTTTTTGGTTTCGTGCACGTCCCGCCCTGTTGCGGACCTGGTACCGGATCCAGCACTTTCGAGCGTCTTTTTCGTTTGGTCCATCGAGTGGCGCGCTTAGTTCCTCGTTTTTCTCTCATTGTGGAAGAAGAAGAAACGAGAAACTGAAATCCTAGAGTCACACAGGACTACTAGATCATGAGAACCGTTTTGGCGAAAATCGTCACAACGAGGCGATTCAGTGGCAAGCCTCACAACGGCGGCAACCGCTGGCCGGTTTCAAGATGACGTTCAGCCGAGCACGCGACATTTTTTTATGATGCGCTCAGGGTGCGCGCACGGCGTTTACTCTGGAGTGCAAGAAAGCGTCGCCGTCAAAGGCGGCAATCGTAATGATCTGAATCCAGCACGCATTGCCGCCATTTATAAACATTACGCTTCGGCGATTTCGGTGCTGACTGATGAGAAATATTTTCAGGGAGTTTTAATTTCCTCCCCATAGTAACAAAATCGCCCCGCGGCGACTTATGTAAAGACTTCATTATCAGAGCCTACCAGATGTTCTGGCGCGCTATACCAGGCCAATACCTACTTATTAATGCTTTCAGTACTGGATGACGACCAATATCGCCAGCTTGCCGCCAGTCGCTGGCCATTCTTTGGAGATGGGGGTGCTGACCGAAGTCAGTAATGAAGAGGAACAGGAGCGCGCCATTGCATTGGGAGCAAAGGTCGTTGGCATCAACAACCGCGATCTGCGTGATTTGTCGATTGATCTCAACCGTACCCGCGAGCTTGCGCCAGGAACTTGGGCGCAACCTGACGGTGATCAGCAAATCCGGCATCAATACTTACGCTCAGGTGCGCGAGTTAAGCCACTTCGCTAACGCGGCTTTGTGATTGGTTCAGCATTGATGGCCCATGACGATTTGCACGCCGCCGTGCGCCGGGTGTTGCTGGGTGAGAATAAAGTATGTGGCCTGACGCATCAGCGGGGTAAAAGCGGCTTATGACGCGGGCACGATATTACAGGTGGGTTGATTTTTGTTGCGACATCGCCGGCGTTCGTGTTACCGATAACGCGAACAGGCGCAGGAAGTGATGGCTGGGCACCGTTAATGTCGCGTGTTTGCGGATCGCCGGATGTTGCCGATGTGGTGGACAAAGCTAAGGTGTTATCGCTGGCGGCAGTGCAACTGCCTGGTAATGAAGAACAGCTGTATATCGATACGCTGCGTGAAGCTCTGCGGCATGTTACCATGTGAAAGCGTTAACAGTCAGTGAAACCCTGCCGCCCCAGCCCGACGGCGAGTTGATAAATACTTTAACAACGGCCAGGTAAGCCAACGCGCTTCAGACTGGTCACTCTGATTAAATGGTCAATCGCTTGGCAACGTTCTGTTGGCGGGGGCTACGGCGCAGATAACTCGTGGAAACGACACAAACCGGCTGCGCGGACTTGAATTTGATTATATAGTCAAACAGGTAGTCCAAGCGCACGTCTTTCGCCTCGGTTTTCAGACGCTCGCGCATATTGAATAACTCGGTACCAAAGACAAACAATAAGACGCTGAAAGCATGTTTCGTTTGTGGTCCTTTGAAGTTTAGGGGATAGTCCAATTGTGAAGCCTTAACGGGGGGCCTTTTTTTGTTTCTGGTCTCCCTACTAGTAGCGGCTGCAGTCGGCAAAAAAGGGCAAGGTGTCACCACCCTGCCCTTTTTCTTTAAAACCGAAAAGATTACTTCGCGTTATGCAGGCTTCCTCGCTCACTGACTCGCTGCGCTCGGTCGTTCGGCTGCGGCGAGCGGTATCAGCTCACTCAAAGGCGGTAATTTACCAATGCTTAATGAGTGAGGCACCTATCTCGGCGATCTGTCTATTTCGTTCATCCATAGTTGCCTGACTCCCGTCGTGTAGATAACTACGATAAGGAAAGCTCCATCTGGCCCCAGTGCTGCAATGATACCGCGAGACCCACGCTCACCGGCTCCAGATTTATCAGCAATAAACCAGCGAGCCGGAAGGGCCGAGCGTAAAGTGGTCCTGCAACCTGCGCTAATCAGTATTAAATTGTTGCCGGGAAGCGAGTGAGTGAATTAGCAGGTATAATAGTTTGCGCAACGTTGTTGCCATTGCTACGGCATCGTGGTGTCACGCTCGTGGTTTGGTATGGCTTCAGTTGGCTCCGGTTACCAACGATCAAGGCGAGTTACATGATCCCCATGCAAAAAAGCGGTTAGCTCCTCGGTCCTCCAATGGTTGTTCAAGTGAGTTGGCGGTATTTGTCGCGTGGTTATGGCAGCACTGCATGATTATTACTGTCATGCCATCCGTAAGATGCTTTTCTGTGACTGGTGAGTACTCAACCAAGTCATTCTCGAGAATAGTGTATGCGGCGACCGAGTTGCTGTTGCCGGCGTCAATACGGGATAATATCCGCCGCGTCGCAGAACTTTAAAAGTGCTCATGAGTGGAAAACGCTTTTCAGACTTAAAGATATTACCGCTGTTGATCCGATTTCAATGTAACCCACTCGTGCACCCAACTGATCTTCAGCATCTTTTACTTTCACCAGCGTTTCTGGGTGAGCAAAAACAGGAAGGCAAAATGCCGCAAAAAAGGGAATCAGCGGGCAGATGCCGGGAAATGTTGAATACTCATACTCTTCCTTTTCAATATTATTGAAGCATTCTCGGGTTATTGTCTCATCAGCGGATACATATTTGAATGTATTTAGATCACGCATCTTCCCGACAACGCCAACCGTTGCATCAGCAAGGAAGCCAGGTCCAACTGGTCCACCTACAACAAAGCTCTCATCAACCGTGGCTCCCTCACTTTCTGGCTGGATGATGGGGCGATTCAGGCCTGGTCTTGGTCGGCGACACCTTCTTCACGAGGCAGACCTCAGCGCTGGGC
+
55+*)*+(((((&(.128444&%%%%&&'6112((()'($&*-.0./1051./378:=94//+('(058;:9434000*)'&&&&%%$$'**('(+000'&%%'/.0)*3//889<=<+**+)''(,+**+*+'*'%%&&''+.411..-(%%%$*)55520))(&'%$%'%&&-/*)))''&&%'''&&,+'(*.,-+'+((&&&(()221/159=;321+*-)*21-))''((+++12//--,,)))''(((%%%&*,*49:60/-('()&%%'2////115556CJEG?99::444362:<<:>>EJ886694333=??F921132(''&&&'''&)&&&$$%%$%$&'&&&'(,.9;:;9637;:96/(2340.,)$%$$'$%%$$'(1112<A>CECJD991122488::1/.))112679564579876,,,+..--.1368:<<<<54++*&&''('%$%+(%%&&&&&%#####$%%%&45::79;;;A489DCJJEJ@CCCE8=832319><:330-..01'%%&&'+..//0*0*)))(')122CCEGBCEDEEJIEGFECGF2222F=<<<IGDEDEGIJJJIHJJIFDA@:++EIJJJJJJJF@?@>?6666;1-,-,-,()8854*-))''')*&$$$%%####%-)((-,-.4032644*(((+++//092///-57.-,--.+**+1011.()+-1:7611((9(<::;?@E9984:9=..-/?B;988:A@CBEDCBECF::;:=-,,*)**(('%&%$#%%%*((&&%%*(+,*,,,655543--,)++*/67:;<88433:;+*)&'''>5(>=@=><9/)++0,,,)''&&((),'''00/,)'&%%$%+-,&%$%'&&&./.'((,7489:4622>>@@AI6112(&&&'&%&(('$$%$*))'&')))*,/&&&&+)))*2344;;99::2223254<<<=BBAABAA?<55*)&%$%$%((('''',--22453)))+11--..//01,,...-++,'''&&$$#$)&&&&''')$$$%%&%$%&&'%'+(,)))'(-.36+**-(((1;>>CDDCEBBFGDJHGDDDFGJGIGJEFGGCFFDEDCC8779<==32227.**+441--+055<3829221312..137>?>@EHE;::;IEFE?>666<;;:7231/,)(&%%$%$$'(01231//113<22&%&'.//270//)))()999:;DBCBACDBG;:10/+''(,&&(-,+**,-)(()())%%')'%$&)/3324:A>865312677C:;=FAABCFJCABAJ64119;::779:@@B>=<90.&%%%*/%%%'(&%%&*+('&'+6:>+++,;;;<A?65..//.33(())59;:;<;&&&&)'''*006&&&*-3***423458;:C<944550.,-6(((((('),+*2735:=>B?<<9&&',&%&%&%&&))'%%%*)&&/*()))))'%%')%&%%&%&&&&%'()-,+,-($$%&'1/*))+3+*'''&##$$$$%**%%###$$$$%%&&$%%$%%(&(+%$%*''%$$$$'(&&&+7;;===>77,,,/13../45:?DCCBC?=8852//0('''.'&%%&'))*((('%'(%&$#$%%#$%%%('(())%$%(,(%$%&)'+6;<<;;&&&&/)&&$$$%%$$$$'$$%%&''&$%*,(&'(+((,//+++*-(%%%('&&$%&(2,((''$$%%*+51//0/0-)''(*(&&(&&%%&'$$$$$&($#$&))/.135@9976:9980''),&&&''&0++,-36=A???@B@7>?CEGEDCEB<8DB>76*&%%&+)+.0561-.;:<=>:9888+)((&*+,/'%%%&')*1/0+*+*&&'(1-.1125)((('&&'*501227)&&&(&()++))%$%%%%)--.11110*%%%%%$$$%%&'$$%&(*,,.-..-000,++'&&)&&%&+'%$#&%%'''')+,.1=@ACA<;:;??C@??:.8EA<<::<88653*((./7;7430333...23.)'###$%&&&,++++046:>:8886788:+(&&)-*'&$$%%&%%$$%&(*&'((+-4556;??::88:9IF@A@<667676:CE?>CBEIIFD9785''''/-/37@DCEFA>33>788<?GJGDJJJ<71-1+<889D5445DCC@2/A>62))))*)%%'14+)))-*))&%%'(&&'%.23449JFAA6-----.*&%%%&'(%%(&&&+&%%%*+,5;<;;?:6''205422*)*))())%$%'(()-99222@8///266798:>>=5556222:IIIJJJIJJE@A?865'&&)))*'))&'&&%&%&')++,-)%%+11/.-./10378;>>?@A@EA?@??><?>DBAA@@GD=<9>GGEEDIDJG<==@?<---071-,049<==@?;;;;BA>;:0...77:==>=>=A==744463444:31226678776/72127>?88889.-(%&(''&)+5,,))-+,(((144+++(&&'&(().1/00065121.,*)(*;@BEEDJJJJJEDJCDB:AA@@9:99433423.*)&'&(*,('$$'($$%(&%%%%''(0145<=CDC@BDABCCECFEEBCHCJC?@AJDDCBDJJJJEGDE4432****///1620012277:;FBCB,,&&&%%$$((*)''-//.*(&)-(2////3127:4338?4444900009<;84%&%&,55+*)))%$%%--))))*'(.-)***,*%%%$#%%$%$$$)*,/,,,00--/-3..)&%&*('&&(),,,+-.%%%$)&&&()*+.-*,((&'&%$%#$%'))(').)--.3239))))-,)()*')++/030-/0../07>HHCGGIGJDIJJ?=/../?7876:92/3/)()..,-.0265555656<9777ADD=;;;>96*)(&&--,%%&%(&&'''351..1,+)((()((),24/*('''&'&&&0,('&'(()&&'&%&%%'%,2))')$$%%))(*,++&&'(*-/)'%$()&%%%&%&''%%$&(*+**+****-))+*,-04456B@@BEDEFCFDFAAB@A?./.-.-.324+-,()%%%%).-,--.-...))*-4/.''&%%&'*.7B@>??JJF>>++.18711/&+.))&&&&''''('&&(-'&'&.+*&$##$$$$&'((().3,---:9558;JJ</,,,056''').23,++('()89AC???@ABC???>91&&&)+++/0,*+'&&(,000.,+&%%1+***/',&'-//.2.,-/.45.,((9DDC???4/.201/.(('&(%&*(+/./8>=555;?D@BA<97;?;<777++++,1**/,,,+,,''&%&%$$$$)*+(((GFDBBEIJGHFC=;7210-.12+..747;:9>:337.9;=4.+),9B@<==;888)('&&&%&-.57<<AFFGDA@@??ACF>>>=5445??<56)&&&88555777BGJEEGDEBD6665998:77;;:;;FGEJJJJEJIJFFCCDA?????<<;<8+++,JEJIJGDECFDAA9(((())&'&&&&12:;:::9499:;CA54-+*,45322252305468542224.-+*(('%%%$$%%-/+--'&%&&''()''''-66?>65335:>?<><:=87656980.003012::99<;;6788940?<666222.../3''((())56EACBC?:91,((+)'&&&***++++*++++)(&')**'&'&%%%%$$$$$(.)((%$$$&+4;5/%$%&'''(&%%$&&&&%&'&&&%&''&%%')--/57;8;=?B?>>=;;<<@B<:779;>>?C@@?>=7(((26('*&()).)))*0-../2(&&&,((((''$$$&'&&%(,&&&&((()73100.&'+,'(((111+('$(()@EAA?<<=>C??B??:)).,0//,,'%%(***-++%$$$%+++*+,-10..,,-,'&$$#$$&)--,,178.../00..,,%%%&'&'%&'*.55778;--,-1=<=>CCDJEGJHJJHEFEIIFHJC@>?>=B@99:;0///.,,,11('()>==4335788==<<@))))5.-,,'&&%'*)/<8::78312211006CH<<<8*()()*&'&&&&&%+257<AA:99;;3211)))%&&&*,38;:,+)'(')'%$$%&'$%'((-&&&&56////31-(+65/..//.---/4./022100/00495564++++0/2++.*)++11245:;:889@>B88/HGJJJGJGEEJHDECCGFJJHGFJJIHGHGEJHGJBE@=>656DBA?@7?1.*'&%&',/+'%%$$$$&(*656100-,-.-))&&(&')&&()51=@A>99::;:9?CGIJHJ@AE::2+**,2/,,)*(())1'''(CBCJGDBD===>=DHGHGBAA31001.//..,,01=)(('()+00..-,))*)++&&$%%%'&%$$$$&&$##$%%&&&((+-.001.---,-:;EDFGFDC=>?@EDFED>>>>JJEBA??@@GDEJIHDECDBFDDCBA?@:960----+*-+-0///,+*&%%$%%%&&&&3581,1176933478>=;---)))+487('''
@Glass_T7V_18_D3_14_3_47
AGCCAGTTGCTCCAGCATCGATCAGGGATAATACCGCGCCACGTAGCAGAACTTTAAAAGTGCTCATCATTGGAAAACGTTCTTCGGGGCGAAAACTCTCAAGGATACCACTGTGAGATCCAGTTCGATGTTAATTTCACTCGTGCACCCAACTGATCTTTCAGCATCTTTTACTTTCACCAGCGTTTCTGGGTGAGCAAAAACAGGAAGGCAAAATGCCGCAAAAAAGGGAATAAGGGCGACACGGAAATGTTGAATACTCATACTCTTCCTTTTTCAATATTATTGAAGCATTTATCAGGGTTATTGTCTCATGAGCGGATACATATTTGAATGTATTTAGATCACGCATCTTCCCGACAACGCAGACCGTTCCGTGGCAAAGCAAAAGTTCAAAATCACCAACTGGTCCACCTACAACAAAGCTCTCATCAACCGTGGCTCCCTCGCTTTTCTGGCTGGATGATGGGGCGATTCAGGCCTGGTATGAGTCAGCAACACCTTCTTCACGAGGCAGACCTCAGCGCTAGCGGAGTGTATACTGGCTTACTATGTTGGCACTGATGAGGGTGTCAGTGAAGTGCTTCATGTGGCAGGAGAAAAAAGGCTGCACCGGTGCGTCAGCAGAATATGTGATACAGGATATATTCCGCTTCCTCGCTCACTGACTCGCTACGCTCGGATCATTCGACTGCGGCGAGCGGAAATGGCTTACGAACGGGGCGGAGATTTCCTGGAAGATGCCAGGAAGATACTTAACAGGGAAGTGAGAGGGCCGCGGCAAAGCCGTTTTTCCATAGGCTCCGCCCCCCTGACAAGCATCACGAAATCTGACGCTCAAATCAGTGGTGGCGAAACCCGACAGGACTATAAAGTACCGAGCGTTCCCTGGCAGCTCCCCTCGTGCGCTCTCCTGTTCCTGCCTTCGGACACCGGTGTCATTCCGCTGTTATGGCCGCGTTTGTCTCATTCCACGCCTGACACTCAGTTCCCGGGTAGGCAGTTCGCTCCAAGCTGGACTGTATGCACAAACCCCCGTTCAGTCCGACCGCTGCGCCTTATCCGGTAACTATCGTATTCATCCAACCCGGAAAGACATGCAAAAGCACCACTGGCAGCAGCCACTGGTAATTGATTTAGAGGAGTTAGTCTTGAAGTCATGCGCCGGTTAAGGCTAAACTGAAAGGACAAGTTTTGGTGACTGCGCTCCTCCAAGCCAGTTACCTCGGGTTCAAAGAGTTGGTAGCTCAGAGAACCTTCGAAAAACCGCCCTGCAAGGCGGTTTTTTCGTTTTCAGAGCAAGAGATTACGCGCAGACCAAAACAATCTCAAGAAGATCATCTTATTAAGGGGTCTGACGCTCAGTGGAACGAAAACTCACGTTAAGGGATTTTGGTCATGAGATTATCAAAAAGGATCTTCACCCTAGATCCTTTTAAATTAAAAATGAAGTTTTAAATCAATCTAAAGTATATATGAGTAAACTTGGTCTGACAGTTACCAATGCTTAATCAGTGAGGCACCTATCTCAGCAATCTGTCTATTTCGTTCATCCATAGTTGCCTGACTCCATCGTGTAGATAACTACGATACGGGAGGGCTTACCATCTGGCCCCATGCCAATGATACCGCGAGACCCACGCTCACCGGCTCCAGATTTATCAGCAATAAACAGCCAGCCGGAAGAGGCCAAGCACGAAGTGGTCCTGCAACTTTATCCGCCTCCATCCAGTCTATTCCATGGTGCCACCTGACGTCTAAGAAACCATTATTATCATGACATTAACCTATAAAAATAGGCGTATCACGAGGCAGAATTTCGATAAAATCCTTAGCTTTCGCTAAGGATGATTTATGAAAATACGCAGCCACTCTAGAGTTGACAGCTAGCTCAGTCCTAGGGACTATGCTAGCTACTAGAACTTTTCGGATCAAGCTATGAAGGACGCAAAGAGGGAACTAAACACTTTCTAGAGAAGAGGAGAAATACTAGATGGGTCAAAGTAGCGATGAAGCCAACGCTCCCGTTGCAGGGCAGTTTGCGCTTCCCCTGAGTGCCACCTTTGGCTTAGGGGATCGCGTACGCAAGAAATCTGCATCACTGGCAGGGTCAAGTCGTCGGTTGGTATTGCACAAAACTCACTCCTGAAGGCTATGCGGTCGGTCCGAATCCCACCCAGGCTCAGTGCAAATTTATCCTGTGGCTGCACTTGAACGTGTGGCCTAATAACTCGGTACCAAATTCCAGGAAAAAAGTTCTCCCGAAAGGGGGGCCTTTTTTCGTTTTCGTGCCGCATCCACCTGTGCGGACCTCGATCAAATTCCAGAAAAGAGACGCTTTCGAGCGTCTTTTTCGTTTTGGTCCATCGAGTCAGCGCTTAGTTCCTCGTTTTCTCTCGTTGGAAGAAGAAGAAACGAGAAACTAAATACTAGAGTCACACAGGACTACTAGATGATGCAAACCGTTTTAGCGAAAATCGTCGCAGACAAGGCGATTTGGGTAGAAGCCCGCAAACAGCAGCAACCGCTGGCCAGTTTTCAGAATGAGGTTCAGCCGAGCACGCGACATTTTTATGATGCGCTACAGGGTGCGCGCACGGCGTTTATTCTGGAGTCAAGAAAGCGTCGCCGTCAAAAGGCGTCATCCGTGATGATTTCGATCCAGCACGCATTGCCGCCATTTATAAACATTACGCTTCGGCAATTTCGGTGCTGACTGATGAGAAATATTTTCAGGGGAGCTTTAACACCCCCATCGTCAGCCAAATCGCCCCGCAGCCGATTTTATGTAAAGACTTCATTATCGACCCTTACCAGATCTATCTGGCGCGCTATTACCAGGCCGATGCCTGCTTATTAATGCTTTCAGTACTGGATGACGACCAATATCGCCAGCTTGCCGCCGTCGCTCACAGTCTGGAGATGGGGGTGCTGACCGAAGTCAGTAATGAAGAGGAACAGGAGCGCGCCATTGCATTGGGAGCAAAGGTCGTTGGCATAGAACAACCGCGATCTGCGTGATTTGTCGATTAATATCAACCGTACCGCAGCTGACCGAAACTGGGCACGTGGGCATCAGCAAATCCGGCATCAATCTTCCGCTGCAGGTGCGCGAGTTCAGCCACTTCGCTAACGGTTTTCTGATTGGTTGGGGCTGATGGCCCATGACAATTTACGGCGCCGTCGCACAGGGTGTTGCTGGGTAGAATAAAGTATGTGGCCTGACGCGTGGGCAAGATGCTAAAGCAGCTTATAACGCAGGGCGCGATTTACGGTGGGTTGATTTTTGTTGCGACATCACCGCGTTGCGTCAACGTTGAACAGGCGCAGGAAGTGATGGCTGCGGCACCGTTGCAGTATGTTGGCGTGTTCCGCAATCACGATATTGCCGATGTGGTGGACAAAGCTAAGGTGTTATCGCTGGCGGCAGTGCAACTCATGGTAATGAAGAACAGCTGTATATCGATACGCTGCGTGAAGCTCTGCCAGCACATGTTGCCATCTGGAAAGCATTAAGCGTCGGTGAAACCCTGCCCGCCCGCGAGTTTCAGCACGTTGATAAATATGTTTTAGACAACGGCCAGGGTGGAAGCGGGCAACGTTTTGACTGGTCACTATTAAATGGTCAATCGCTTGGCAACGTTCTGCTGGCGGGGGGCTTAGGCGCAGATAACTGCGTGGAAGCGGCACAAACCGGCTGCGCCGGACTTGATTTTAATTCTGCTGTAGAGTCGCAACCGGGCATCAAAGACGCACGTCTTTTGGCCTCGGTTTTCCAGACGCTGCGCGCATATTAATAACTCGGTACCAAAGACGAACAATAAGACGCTGAAAAGCGTCTTTTTTCGTTTTGGTCCTTTGAAGTTTAGGGGATAGTCCAATTATTGAAGGCCTCCCTAACGGGGGGCCTTTTTTGTTTCTGGTCTCCCTACTAGTAGCGGCCGCTGCAGTCCGGCAAAAAAGGGCAAGGTGTCACCACCCTGCCCTTTTTCTTTAAAACCGAAAAGATTACTTCGCGTTATGCAGGCTTCCTCGCTCACTGACTCGCTGCGCTCGGTCGTTCGGCTGCGGCGAGCGGTATCAGCTCACTCAAAGGCGGTAATTTACCAATGCTTAATCAGTGAGGCACCTATCTCAGCAATATCTGTCTTTCGTTCATCCATTGAAGTTGCCTGACTCCCCGTCGTGTAGATAACTACGATACGGGAGGGCTTACCATCTGGCCCCAGTGCTGCAATGATACCGCGAGACCCACGCTCACCGGCTCCAGATTTATCAGCAATAAACCAGCCAGCCGGAAGGGCCGAGCGCAGAAGTGGTCCTGCAACTTTATCCGCCTCCATCCAGTCTATTAATTGTTGCCGGGAAGCTAGAGTAAGTAGTTCGCCAGTTAATAGTTTGCGCAACGTTGTTGCCATTGCTACAGGCATCGTGGTGTCACGCTCGTCGTTTGGTATGGCTTCATTCAGCTCCGGTTCCCAACGATCAAGGCGAGTTACATGATCCCCCATGTTGTGCAAAAAAGCGGTTAGCTCCTTCGGTCCTCCGATCGTTGTCAGAAGTAAGTTGGCCGCAGTGTTATCACTCATGGTTATGGCAGCACTGCATAATTCTCTTACTGTCATGCCATCCGTAAGATGCTTTTCTGTGACTGGTGAGTACTCAACCAAGTCATTCTGAGATGA
+
*)()(((('&&$%)++,.'&&'(%%%&696777777HDED;:((((00568777BBJIJJJIGJJJHGHFGJJFGIIGFHH?EI;BABJJCA@FJA=.-**--.20)(((//14..78<>966683((((4+&'&(+%&'--019>DGGJCAA?3221/,,'/9>JFJJJJCBEEIJDCCJJJJJJJJHGFJJJCBCEHHHJJJJJJJJJHHFGJJJJHHHJIHFJJJJGJJJJJHGJJJIJGHHJJJGJJIGGJJJHIFJ>=>;<;;=?>?CFJFG644544445>==GJJHJIGIJHJIJHJJJJJGHA<::;>>GDEGIEJJJJJGJJJJJGJHJGIJC=<<<;;78668;A4B8.@@CJJFHJJJJIJJJJJJHJIJJGJHJJJJJJFFEEBBJJJJIJJGEIJIJJJJJJIJJGFIJJHJJJIJEIJF==>?BJJDBB>>?<3++,,;8610012463>@CE444JG?=>>C@?@@DBJIJDA::;;A+++>DDGJJJDCCE=JJJHIJHJJJFJJJFDJJIHJHJJJEBB@@BCBDBDJJJJJHFGEJFHEIHIJJJJJJEFFEIFD1001<JJJFGDDCBAAIJDBC=JEB;69@FJJEBDFGCEJEJHJJJJFIJIJIIJJJFFGFJGJIHJHGJJJIEFFFE8JBGIHECJJIJHGJJEJGHHCJ>>=?G>.-**)()*5:;;DEDCBDJEEEFDFJFHD?AA))))<DEIJJHJGH>;678@;982278821./))++:=>C>=?GC=AIGJIHJJEIJJJJHJFJJGGGJJEJHHJJAAA?@?F:.CJIJJIHFFJD<2BCD@BCIJDJJJFGJDJGFGEECHHEFJF999FJJJGJJJIHJGGJJJGGAAA@JFCJB@?0,+)(()))+//4441510,**&%%%(()--557>FECCB=<JIBJGFJJJGDB7(0-('&&',12001123?DDJJHGIGJGFJJJJHHJJGFCFBCGJGGJFIEJJIJJIJJ?)(''').'13@DDFGGDFEIDDC?@:JJJJGHJIGDFGF@<<9---...0::DEFJJJJJHJFJGHGJGJIJJJJJJJJGJHGFJCE987&&&'****6555A8CDIJJJJFEIJHJJJJJHF;1322457>??GIGHJFJJGJIJIJHFJJJHJFIJIJHJJJHIFFEJHJ?>>=<;:7122589:<;,,,,46=@A@JGJGGJIHHJGHGEJJJFHIIGJJGJJJHIJJJJHJGJHGJ><81(@<:;<BJEDC<@A999999::<;?IBFJDBBEGJJJIIJEHDHJFGJJJII7756:A8433898;<;;@EJJJGEIIJFBBBDIHG@A=>?HD,***43497775733?8>BJGGEFDFJHJJJJJIJJJJCCGFFFCD@-+,1;--,,=EFDFFIHHBGFEJFD@HHHHJHJJJIJF>?>DB<60.**,,023-*+***+<;?FJJEJHHFIGJGFJJJHGIJJJFJJ>;;<?DJJJJJJJJGEHHGJJJHJJIIDFDFIJHDCDEIHIGJFJIJIJFJJEFCDJHFJJFC6666@@>=<=5556@=5/**149ADEFFGJJJJHDECEFHGJ:633/-)))*//6222;2228<;9;>@DDFDGCCH?DA421/1(''(++))(((')'(,1234443888;<=D@;???CFGJHEJFJJJEJHGDA@JGHFF2112789,),4222:=B@BE51<1=-,,,+,'')-A@A@;5336>>?>=?6621-::;>=6:HJE=;;<CBCCJEJ>>>>@>.../.--,/-,,,-@BDEJIHJJHGHIHJJHJEJHJFHGJHJFHJIHGJJJJGEEDIIFEABAAGF=<<679-&&%&+-@<=<<B?BCJEJFBADA;988822210*(&%%(&/)''(**+,*))4624CFJJFJJGJJIIJJGJJIJGJGJJGJJJIIHJJ@A>>=*)()((/,.0.--/0+65666=GJGGJFJHJJ>>;;>DJGGF?FCD;9982/,-5&&&'&,,/.<BECIJJJEDDC101.-57::333FFIDDEJFGDEGJJ?>?;<<:<45<<6666HGJIJIJEFEJJHEGDCCF;<<IJGGIGJGJHAHJIJ9348@@('((&''(11/)''('%&''&''%%%%&3:>BBHJ?=;9:87757::CAGHBABAEJEJJHHJJJIFJGIEHJIJHGJCEEE65..-&&'*8@AD??;:@A@>HJJGHHJGHFJJGJJJJGJJHJGJFHJHJJJFJGJJFGJJJGJJJJ=;:)))+*))(&&'&(--2,0/14//??=;0/.++)*+(4:<IJHJA>::8@BAFC7555;;.+)'''&*+....AAADFDFBB@@:8*(((,-02/?8777EJJEJEGIFJGJJJJHIIJAAAAF@=?==>?IE>=>>>98-))**+-**+;;<BFFIIGHCABCJJGD=6877=<BEJJF@=>>>:>G>DBA@FA?@=AAIDBAAFEGFECJJIJJJJFEEGEEDDJHJJJJJJJJJJFIJGJJJIIJJJJJG?>=>?HGJC===FJJHGJBCFG>>ACED@CBCCGJJJJJJIJJJIIHCA?ABADAA=AC<88BCHJHGIHG=00FIJEFJFEBGCAB@BC@@JA>??EIJJJJJJFEDFJJJGDDCJJIHGFGJJJJJHG?9683+**+,01352100119<@@BBDJ@=77*&'*--.@DDDHDHJ<,+++?<<=9999BEJJJJIJJGGJJJHJJJJJJJJJJJJJJJJJJJJJJJHJJJE>7777322289<?DB8777E4225:7;)()(+(''&&'''**7;9=<>FEIJJJFHEJ=DHFJJFJIJJEJJIFIG@@@DJJJIFFA@HJJJGJJHIJIFHIJJJJGJIJEEDCJJDJIHJJJIJJDJJJECDDGHFHJGJJDHJIJGJGJJJJGJGJJGJJGGHEJEGC8888JGIJHHFJJJJJJJJFJJJJIJH<<<<DJFJJIJJJJJJFFEI@;;:;=>HJJGJJIEHECA>>><<;?AHDJHJIGEHGAJJHIGJJJJEGEJJJJHJHJJJJGJGBAAAD''''(<BBDED1111IJDJGJJJJJJJ<;;;C...+*''**+*+&&&%&%&'+&%%%&''*()(&&&%%%%$$$%%&)+,,&&'(13232362-,,%%&'&%$&*)&&),++*,))''*&&&&,265,)*&'249998:;<.,(()'%$$&&&'(()(&'&'''-+,++/'&&'-&'$$#%%'$$$#$&&'),-:@<<<=B:9:;...8889CC=<<=BEHDIJJGJ2222>>B:JJBDB@JJHJJJJ98))<,.'%$%)'(((+<CAAAAEAACBFIFJIJJCDDJFJJFEDHHJJJJJJIHFHJIIJIIJJJGGJJJHJJHJJJJGH@@JGJJJGJJGJJJJD@@EGHJEJIABCCACCBEEEHHGIJGGGHBD;;;;IF654453105448<<@A?JGJHJIIJJJJIJJJJHJGHI;;531(&$&((()/(&%%&&(.0AGFC7@ABCJJJGJIJHGFFGHFJJGJJJJJJJFDDDA9968@BJHJJJIJGJHJDJFGGDFJJJJJJJ;;;9><:0///22>HIA@:99:8877??BCFFGGJIJIHJJ::9:;1++****++)())23==>>HHIFJEDJIIDFJHJJJAAB>;;<111>D6667>>EEFJEBBAADDGIHJJJJJJHJJJJIJJJHGEHBACBFGDJJEJG>5336.5;>CC;;76+++,0...=@AEHG''''92133*(((<A@8777IHJJJIJJDJJIIFJJJJGJJGJEEJJJFGEHJFHJHDJJJJJGJJEECDEFEFCHFE5556DEHJHIJJJH=GGJGJIJGADAD?>3377:>===>98770023AEC=655>@EDFBDAA@766366>IJJCA@?AC@C@5//19D&&&'0/65,45:A@@20./?;7.--./***+(&&&*;==;88/..,/0:;=<JF:99;8EGJH??BHEJEDIIJHIJJJJJFDEFEJCJIJ<<::><=?AJHJIFIJJJJJJJGJFJFJJFIHDFB@BBH?<:/0543>9770***=BIEJIJJGJJJIJHJIJJJJJFJJJ))))BJJCCBBJHFJGJJJJJJJIJJGJJHIDFDGEDGEDA><HF<:8765678::-----479::90003GJJJJEEDEEGH:777HHGF7776888EGEFGCFCA?>A?=000++++,,-0/&&&.(5.+'100-*,*&'''*,(()(.1****988HIEJGEJIGJGHFJJJJDEHE21464-,,,/(&''7''''-:=::IFJFGJJFDG1111EG?J@@ABDEHICEFDEJJD@=;<JFEHJJJHGJGHIIGJJJJJJJJJJJGJJJIJFJGHGAJGGJJJJDHIJJGGJFEEF2011CEDIFEEEEEFEFE/JJJJIGEBDEGHIHJJGHJJFIJIFHD==;;AEHIJJJHHJJJJJJHJJGJJIHJJJJJIJCHFGJJJJEHGJJJJHJJJJJJHJJHJGJGJJGJFIJJHGEB@ECJFBCDFGIEFGHIJJJJHJJHJFHG@HJJGIJDDEACCCA>?@JJJHIJHJHF?>?>A@@EDGGDJGF>=>>CJJJGBEGEFHGFFFJJI::;8C@<<>7676556;>JHFHFGJA@@CHGGJJJJHHJHJJJJJGJFEFEEHJGHJDFJJEEEFD9999JGJJJHJBJJFJGJJJJGHGHEDHCJJHJIHHJJHJGJHJ@@AAJJJJFAA@@<<<899:BA@B645422*))*(&&
@Glass_T7V_18_D3_14_3_48
AAACGAAAACTCACGTTAAGGGATTTTGGTCATGAGATTATCAAAAAGGATCTTCGCCTCAATCCTTTTAAATTAAAAATGAAGTTTTAAATCAATCTAAAGTATATATGAGTAAACTTGGTCTGACAGTTACCAATGCTTAATCAGTGAGGCACTTATCAGCGATATTGTTCTATTTGGTTCATACCCATAGTTGCCTGACTGCCCGTCGTGTAGATAGCTCCGGATACGGGAAAGACCCATCTGGCCCCAGTGCTGCGATGATTGCACAAGTCCACCGCTGACCAGCTCCAGATTTAGCAATAAACCAGCCAGCCGGAAGGGCCGAGCGCAGAAGTGGTCCTGCAACTTTATCCGCCTCCATCCAGTCTATTCCATGGTGCCACCTGACGTCTTAAGAAAACCATTATTATCATGACATTAACCTGCTAAAAATTCGGCGTATCACGAGGCAGAATTTCAGATAAAATCCTTCCTTCGCTAAGGATGATTTGTGAATTCGCGGCCGCTCTCGAGTTGGACAGCTAGCTCAGTCCTAGGGACTATGCTAGCTACTAAGGAGAACTTCGGATCAAGCTATGAAGGACGCAAAGAAACTAAACCTTTTCTCAAGAAAGAGGAGAAATACTAGATGGGTCAAAGTAGCGATGAAGCCAACGCTCCCGTTGCAGGGCAGTTTGCGCTTCCCTGAGTGCCACCTTTGGCTTAGGGGATCACGACGCAAGAAAATGTCGTCGCTTGGCAGGGTCAGTTGAGTTCAGTTTGGTATTGCACAAAACTCACTCCTGAAGGCTATGCGGTCGAGTCCGAATATCCACCCGAGCTAAGTGCAAATTTATCCTGTGGCTGCACTTGAACGTGTGGCCTAATAACTCGGTACCAAATTCCAAAAAGAGGCCTCCCGAAAGGGGGGCCTTTTTTCGTTTTGGTCCGCATCCACCTGTGCGGACCTCGGTACCAAATTCCAAAAGAGACGCTTTCAAGCATCTTTTGGTTTTAACGTAATGAGTGGCGCGCTTAGTTCCTCGTTTTCTCTCGTTGGAAGAAGAGAAACGAGAAACTAAATGCTGAGTCACGGACTATTAGATGATGCAAACCGTTTTAGCGAGGATGTCGCTGACAGACAAGGCGATTTGGGTAGAAGCCCGCAAACAGCAGCAACCGCTGGCCAGTTTTCAGATAGAATTCAGCCAGCGCCGCCGGACGTTTATGATGCGCTACAGGGTGCGCGCACGGCGTTTATTCTGGAGTGCAAGAAAGCGTCGCCGTCAAAAGGCGTGATCCGTGATAGTTTTTCGATCCAGCACGCATTGCCGCCATTTATAAACATTACGCTTCGGCAATTTCTGGGACTGACTTGATTAAAATATTTTAGGGGAGCTTTAATTTCCTCCCCATCGTAGCCAATCGCTCGCAGCCGATTTCTGTAAAGACTTCGTCGACCCTACCAGATCTATCTGGCGCGCTATTCCGGCCGATGCCTGCTTATTAATGCTTTCAGTACTGGATGACGACCGATCTCGCCAGCTTGCCGCCGTCGCTCACAGTCTGGAGATGGGGGTGCTGACCGAAGTCAGTAATGAAGAGGAACAGGAGCGCGCCATTGCATTGGGAGCAAAGGTCGTTGGCATCAACAACCGCAATCTGCGTGATTTGTCGATTGATCTCAACCGTACCCGCGAGCTTGCGCCGAAACTGAGGCACAACCTGACGTGAGATCAGCGAATCCGGCATCAATTCTTACGCTCAGGTGCGCGAGTTAAGCCACTTCGCTAACGGTTTTCTGATTCAACCAGATCATGGCCCATGACGGTCCGCGCCGTGCGCCGGGTGTTGCTGGGTCAAGATGAATTACCTGTGGCCTGACGCGTCGGCGAGATTGCTAAAGCAGCTTATGACGCGGGCGCGATTTACGGTGGGTTGATTTTTGTTGCGACATCACCGCGTTGCGTCAACGTTGAACAGGCGCAGGAAGTGATGAGCTCGGCACCGTTGCAGTATGTTGGCGTGTTCCGCAATCACGATATTGCCGATGTGGTGGACAAAGCTAAGGTGTTATCGCTGGCGGCAGTGCAACTGCATGGTAATAAAGAAAACCACTGTTATATCGATACGCTGCGTGAAGCTCTTAAAGCGCACGTATTGCCATACTGGAAAGCATCCAGCGTCGGTGAAACCCTGCCCGCCGGCAACTTCAGGCACGAATTAAATGATGTTTTAGACAACGGCCAGGGTGGAAGCGGGCAACGTTTTGACTGGTCACTATTAAATGGTCAATCGCTTGGCAACGTTCTGCTGGCGGGGGCTTCAGCGCAGATAACTGGTGGAAGCGGCACAAACCGGCTGCGCCGGACTTGATTTTAATTCTGCTGTAGAGTCGCAACCGGGCATCAAAGACGCACGTCTTTTGGCCTCGGTTTTCCAGACGCTGCACGTATTAATAACTCGGTACCAAAGACGAACAAAATAGGTAAGTCAAAAGCATCTTTGGTTTGGTAACTTCTGAAATTTCAGGGGATAGTCCAATTATTAAAACTACTCCCTTAACGGGGGAAAATTTTTTTGTTTCTGGTCTCCCTACTAGTAGCGGCCGCTGCAGTCCGGCAAAAAAGGGCAAGGTGTCACCACCCTGCCCTTTTCTTGAAAACCGAAAGATTACTTCGCGTTATGCAGGCTTCCTCGCTCACTGACTCGCTGCGCTCGGTCGTTCGGCTGCGGCGAGCGGTATCAGCTCGCTCAAAGGCGGTAATTTACCAATGCTTAATCAGTGAGGCACCTATCTCGGCGATTTGTCTATTTCGTTCATCCGACGTTGCCTAACTACCGTCGTGTCAGATGACTGGGATACGGAAAGCTCATCTGGCCCCAGTGCTGCAATGATACCGCGAGACCCACGCTCACCGGCTCCAGATTTATCAGCAATAAACCAGCCAGCCGGAAGGGCCGAGCGCAGAAGTGGTCCTGCAACTTTATCCGCCTCCATCCAGTCTATTAAAGGATCACCCAGAAGCTGGGCGTTGAGTCGCCAGTTAATAGTTTGCGCAACGTTGTCTTGCCATTTATACGGCATCGTGGTGTCACGCTAATCATTTTGGTATGGCTTCATTCAGCTCCGGTTCCCAACGATCAAGGCGAGTTACATGATCCCCCATGTTGTGCAAAAAAGCGGTTAGCTCCTCGGTCCTCCGATCGTTGTCAGAAGTAACGTGGCCGCAGTGTTATCACTCATGGTTATGGCAGCACTGCATAATTCTCTTACTGTCATGCCATCCGTAAGATGCTTTTCTGTGACTGGTGAGTACTCAACCAAGTCATTCTCGAGAATAGTGTATGCGGCGACCGAGTTGCTCTTGCCCGCATAAATACGGGATAATACCGCGCCACATAGCAGAACTTTAAAAGTGCATCATTCAAAACGTTCTTTGGGGCGAAAAACTCTAGAGGAATTTATCTTACCGCTGTTGAGATCCAGTTCGATGTAACCCACTCGTGCACCCAACTGATCTTTCAGCATCTTTACTTTCACCAGCGTTTCTGGGTGAGCAAAACAGGAAGGCAAAATGCGCAGAAAAAAGGAATCAGCCAGACACAAATCTGGATTTCTGATCTCTCCTTTAGCTGTTCTTGAAGCATTTATCAGGGTTGTCTCATGAGCGGATACATATTCCGAATGTATTTCAATCACGCATCTTGCCGACAAAGTAAGCACGGTTCATGGCAAGCAAAAGTTCAAAATCACCAACTGGTCCACCTAACAAAGCTCATCAACCATGCCTTTCCTGGCTTCTGGCTGGATGATGGGGCGATTCCAGGCCTGGTATGAGTCAGCAACACCTTCTTCACGAGGCGAGCCTCAGCGCTAGCGGAGTGTATACTGGCTTACTATGTTGGCACTGATGAGGGTGTCAGTGAAGTGCTTCATGTGGCAGGAGAAAAAGGCTGCGCCAGTCATTCAGCGGATCTGAACGCGGTCCTGTTCCGCTTCACTTTAGCTGACTCGCTACGCTCGGTCGTTCGACTGCGGGCGAGCGGAAATGGCTTACGAACGGGGCGGAGATTACCTGGAAGATGCCGAGAAAGATGCTTAACAGGGAAGTGAGAGGGCCACAGCAAAGCCGTTTTCCATAGGCTTCGCCCCCCTGACAAGCATCACGAAATCTGACGCTCAAATCAGTGGTGGCGAAACCCGACAGGACTATAGAGAGATTGCAGGGCGTTTCCCCTGGCGGCTTTTGCCTCGTGCGCTCTCCTGTTCCTGCCTTTCGGTTTACCGGTGTCATTCCGCTGTTATGGCCGCGTTGTCTGGTTACGCACACCTGACACTGCATTCCGGGTAGGCAGTTCGCTGCCGAGCTGGACTGTATGCACGAACCCCCCGTTCAGTCCGACCGCTGCGCCTTATCCGGTAACTATCGTCTTGAGTCCAACCCGGAAAGAAGCATGCAAAGCACCACTGGCAGCAGCCACTGGTAATTGATTTAGAGGAGTTAGTCTTGAAGTCATGCGCCGGTTAAGGCTAAACTGAAAGGACAAGTTTTGGTGACTGCGCTCCTCAAGCCAGTTACCTCGGTTCAAAGAGTTGGTAGCTCAGAGAACCTTCGAAAAACCGCCCCTGCAAGGCGGTTTTTTGGTTTGCCGACGATTACGCGCAGACCAAAACAATCTCAAGAGAATCATCTTATTAGATTG
+
&&&',**00))((4543/27;:@;:0-0/.'%%%%%%%.02%$&&476554433,&&&''%%$-0013;60*(/+00543134551133=?@A3112@AAGCAA@CIGH===GDGJA@B@GHJGHDFEJFEHJCGFEIFHIEFF>88877431./)&%&%&)()--)))(-*&''(*/..//&&&&%%%%5;;;;<=?<7722'%%'(227::>:9886-,.&%%%$$&&'',.//+*()(()%%'(*./..677=>:7+**)++*'&%&&%$%%%$()')+****''(*,,+,*'('&))+22133896668;66732118(1'8''&&***)')*.../112,,,-36577:///:6,3334:;:<658=?CAJ?@0///1;999:67600//+')--..<>@:?BBCH==;;==@F?=;88<96-)'$%')*,,''+-0112.-/)'))&'.+++,-**))(',-23(''+%%%&%%%&&''''('''(*&&&%&-../50///1-/***''(*+))))-------.42223AH??@?HJJJIJDEA=>?>?;8210//.-))*&-,**+,,.0003;;?A???4410.-+-2*/'&'+'''))((%'*+396/BCEDFEIJJ;::///CBCDJGFHJJJFHJCAA9779:;222133270,41....>?C<<<<BCA;::;)'<9447:?DE=<;<<:2337)))*?A>:5**)&''**+.-,,,-$$$$%&&&&('(600152)'&&%$%%%'&&''(,&()'**,9?>766;;>;999;<I===GJGHJJJJDDA=5442,&%$&''(&%%)***+,.2....5899=>@@--++/0<@C@A66))))89<@@A><,,/19=<:>?==;:;:4578?=7923)**3679:;99CA@0->>?@@1.52112367<=30009:**)320122::87768;67ABCJJJHCDC<@A@DD@:66.-.>>;875569<D5+**+**'&&,='&&&--%%$$&%%'&%&'''((.-58:;5580/.('((79..('((*+,--.0.-+)''.74.++,-5342223)((&%&))&'&&+-0,((&(,.57331113>94446<***()''&&%%$$$$'('&&2339<=A>==73+++44339899:<B<;<?EFH??>?JJGFJF;=@EBFDA@<2++*+-&$(%'&&'&&&'&&')&()(((()((>;979:JJHJJJJEHFGJFGJJACCB666HJHHIJDDJCDDECHDCAAEJJJJ::::A<998888==CD=;----;-7545,+**+-00++)*JDEFCCACDCHDFD@?=9<;/////2@::::::<CC:45<8888;9*''&(&&%'(),$%(%$$&11*)))5))).-..+++1++++-+,,)'&'&)&&&&&''((()///+'*24@?<8771///357BF<7763&&$%%%&'''(+&&&&'2''')(((&&%%,*++%'()4////?IEEIIHJ?EFDDA>>96>744567111=DEJJEED?0///(&&,-/../3/01*))'''(>>AHH;::;CABACBEDFHGJIEEFJF7658:CB0...345387952=3C@@??>@==>BDFIJJHJHJJJIBHD=89996611&%&&(*78577989:EH)))+JJHCBAAH@9))(())3,...<769:><>=<>A::3333B@;;::711<B@A0-+*&'0''&'21/000441012>@G@???G?,,,*-+*+),&&&&()*33..35DDFD??:;8336EGGHEJFJJJJJJHJJJJI@=3/.1'''')%%%###$$&&&/*+*+/-,+'''*-/.---/101113AECECDG77790/./4/+,,+12254<>;;BCGEHE?@//'&&'&%$%'&%)1153444@BBE;99;FEH57<8GD???AJFJ??IFJGHJHHIJHJHJHJEJFJJJJHJHJGJJEIGJFFDFGJGGHJGJJJDJEA?/.,/,.-//4.&&&')&((0>@@GJGHIHJGJDCD>@DBIFFE@A;F222222./00.-++<9;<<;.-,AGIFHFIJGHIJFJGJGIEGJGJHDHJGGJFJFJFFEBF:851-.1.11)((()*('(&&&&&))'(/2;:;<AAAAJAA<;-+/+''&%$$'''(((((&(%%&&695>((((767@;9))$$%&'()(%%$)4463*))*21-(.,(+&&)((+(''(((('')((''()****+++336222DDGHGDBDC@<?:11;...AFA@@?BB>=((().2=GHEDA@@;;;A<=GFCBBFDEDHGFJHJJIJIGFH9888B50/30/0*&'(&'0-)%&%%&(&//228CGC==D>>:;=@AFIGFIJA=.*><==>5=>>EHDJFFCDDCDJJ@?>=?BBBBBDEFEJEJJIHFHHEECDEDEGEJGF@***,6=<>;8:??C=DCA:::88,,++,,236:=>EDDCDDAEC=:::=:31210//01%%%%%$#%##$',,*&%%%'(%%$$$$##$$$$$$%'(22233,))*.DEJJJGDEEDDG<:8+**,++**,)+,,+&&@<;;@=<++++.020/()+2/-./246?BBFHEFF<<<<DCFGEHDEF::89<<CFII;;=JD@>;94)))-.-.0122'445<?=<72210,++&'''0///33.0-,,(&'()-..23559<5455?JIDBDDFHJGJGFJIJJDCJJJJFJ<7740+())(('(1)'(,/,,,''''(%$##'##$)(*=@EJJFJJFJHJJIFJEHHIJGJJJJGHGJJJJHJA@===>IJ:555342)('&$##%&%%&%%%(1(&&&''*1**00(((*$$$&%%'''*)(()-'''(*)(('$%$%+/*)((&&)5556@@@@=999HJ9755:@BDBAB@CFFFEJJJJEHJJJIJIGEEGEDBCBB;/-..,/13773225:778>CABB>FEJJJJ?JAA>==<778AH:788FGHDB;;:656+(&&+599@CAHJJGDCCC::91.,++**&###%'(&&%)+&%%&&&&%%$$%%')667::::////>=<;<877+++*+(%%%*1033''((),,.9;/..-'&&(%$%&'.((('&%%&5344((''./1//0;<DDCDEB@HDECJF??>;<<=<889HICBDC>?=<:;6232473;;>@85./789ID?>@5556---/1)(&'++7789;<;<>8778A?=>=??;40----2?FDCCBDCFJJEF;;;85333/...?DJJJJJJJJGGJHGIJJHGBJJJJJJHJJJJJIJ<;;;CHJJGHEFEJJJJIJGJJJJJGF;:::::;=?@@JDCED>?@?H*'(26672122>BA=>==A655605446558*)4**51.+*+'&&&''''::AEJIA@?@EECJFFJJCCBABBB=?<6023:980($%&%&&&%&&710054443-/.3422139>30+*)(.,-31,,,''&''%)+*,--4.**'(),CA?@88B@@ACBABFGCBD****JHJJF8889CAJB>52./0-)+3119=BABJHGIFFGHJJGJJJJHEI3333.--006>HGEDDB899AC:0/0+)''()***)'+&%%%$&%'&&&'$%''''%$$#&*%&%%'')(((((+.%###%(*%%%,/221//0,15(('&&&(('&&''+2124;:::;8-,((('(&$&&*,&%%*&$$$'1/..++(''$%%%&&')''%$$$%''''$&%&%$%*((&())+3411,,,,78789-*++7<=?<<9543'%&&**+--)&'))++.))''(''('),&&&&,'(+5:EDJJH;::,)),-1)'+++)*-/3?AEBCD559:=<<==<<55546)(((.//144600448984445>><;<<BDAAAB>?<<=;=?AJGEGJGGHIJHIHIHJIIIBAABJJJJACCCJGFFECCHDFHIGACB=766-((-,*))&''%$$(%&&%%%%%%%%%&*%%'(%&'+,*('&%%&&%$&()((%#$%%'&&'',222369;<?DDB1000:6667.../6420,'0///13:ACB8888<::/111@??JI::98993249:C;650/,*+*&&&)+*+*'&'))).35555>JDA111179<:(''%%'&'&'))''''9:?7777<?B)'''GJHDJE778DGEF7777?>?CEEDFGJJCDBC9.--.BDDFGF@?>>?>FCGE8877=62('''-&&*)''''%%$$''%'*('%&(01573300-*('''))99:;C??>10($$&1-''1<ECBC8?77>D?>>>>@ABF9889=@<=EFJJGJB??>10/,+&+*++(&'''''&&%$))555(((&(&&%$&%?C?B@@GC=653***(&%$$%&8:=@DDGEDD@A;:::;;;<;ADCFEFGHJIJ>>>?HFHGJIEGJJCDB<5434555100/0../****,0/.-1<99766664/''(&&%%',.,---334;JDBD?@A@JJJDBEEFDF=<:950-2899DCCDFJIEFBFJJJHGHJJJGJJJDHCFFHJJGDFFFACDIJJJJ/../=?==HDJJFEEFEFDCB994389=<?5555?@=9:740/14BCAA>9EFCCACDDDEBAA=>?G?=>=EE?;3.--+))--&%$%(----)')8))(+4)'%%&$$$$%$&(++-++*++)*07:.../:66)))67<9====?A442)'&'&$
@Glass_T7V_18_D3_14_3_49
ACGCGCGAGATGTATACTGGCTTACTATGTTGGCACTGATGAGGGTGTCAGTGAAGTGCTTCATGTGGCAGGGGAGCCAGCCGGTGCGTCAGCAGAATATGTGATACAGGATATATTCCGCTTCCTCGCTCACTGACTCGCTACGCTCGGTCGTTCGACTGCGGCGAGCGGAAATGGCTTACGAACGGGGCGGAGATTTCCTGGAAGATGCCAGGAAGATACTTAACAGGGAAGTGAGAGGGCCGCGGCAAAGCCGTTTTTCCCATAGGCTCCGCCCCCCTGACAAGCATCACGAAATCTGACGCTCAAATCAGTGGTGGCGAAACCCGACAGGACTATAAAGATACCAGGCGTTTCCCCTGGCGGCTCCCTCGTGCGCTCTCCTGTTCCTGCCTTTCGGTTTACCGGTGTCATTCCGCTGTTATGGCCGCGTTTGTCTCATTCCACGCCTGACACTCAGTTCCGGGTAGGCAGTTCGCTCCAAGCTGGACTGTATGCACGAACCCCCCGTTCAGTCCGACCGCTGCGCCTTATCCGGTAACTATCGTCTTGAGTCCAACCCGGAAAGACATGCAAAAGCACCACTGGCAGCAGCCACTGGTAATTGATTTAGAGGAGTTAGTCTTGAAGTCATGCGCCGGTTAAGGCTAAACTGAAAGGACAAGTTTTGGTAGCTCGCTGCCTCCAAGCCAGTTACCTCGGTTCAAAGAGTTGGTAGCTCAGAGAACCTTCGAAAAACCGCCCTGCAAGGCGGTTTTTTCGTTTTCGAGGAAGAACAAGAGATTACGCGCAGACCAAAACGATCTCAAGAAGATCATCTTATTAAGGGGTCTGACACTCAGTGGAACGAAAACTCACGTTAAGG
+
+)&&(')()*.0055..//8<;9777A@BAFEJJJJJIHJJIHHJHJJ9667FJHJIJEGGI=>EF221)((&()'((((&&&=>@A>>>@FIFCGFAADCFIHJEI@?HFIIJJJJFJ@GFJCDIIJJJJJJJJEJJJEJIJJJJJIHJFGEIGJJIJFGJJJJJJJFJDJFJJGJGJJGHHDCFFDEJHJJJGDDEJJDG@AJJJHGGIEBDCDHFJFJGG>9:JJHJIJJJIGEJJGJJJJJHIJJGHHJFJ?A?1...=9+@IJEJDBCAFJEBJJIJFJCBBB;;;;C<<5220445DJJHGE999:JGJJJIJJGJGJJJJJEJJ;;;;CDCJJEGEB@:;=8DJJHJFCBBHJJBGG>>>=EJIGDEEEJJGGJJFJFFJJJJGIJJJJJJJJJHJJJJ=332268DDEDDJGJGIGFJDCEEC9774565544?@<>?CDBA@A:9)'''(''///)GJGJJFJGFFEJJJJJJEJJJJJJHJJJJJHGJJJHJJHDJJJHE@@@::<JGHJJGJJJJJGFJJJAIJGJGJIJHJHJDFEHJJGDACAC;???>3-,-/42../78?@FJJHFJJABABJJJJJJJJJJJGJHJJJGJHHJJJJFIHJJHJJCFJHHGDFFFH@<=8866/*+,14589?A?@CBC6677GJIID@?88DA*(('%%%%(())00.===>IGGJJDIJHJJGFJJIF?>>FHDA>2CH????=4489<HJIGJIDDFJJJFJ@@@6,=>HFJHIGEBCFJFI7433;I)%%&,+-.+*%&'/.,,0435=>>?FGHJJDIGD='''',++11466=;;A;=DEBBD@CEJGGCEC52/+(''*,+'(229100?A:888:445''%#
@Glass_T7V_18_D3_14_3_50
CGGTAAACCGAAAGGCAGGAACAGGAGAGCGCACGAGGGAGCCGCCAGGGGGAAACGCCTGGTATCTTTATAGTCCTGTCGGGTTTCGCCACCACTGATTTGAGCGTCAGATTTCGTGATGCTTGTCAGGGGGGCGGAGCCTATGGAAAAACGGCTTTGCCGCGGCCCTCTCGCTTTTCCTGTTAAGTATCTTCCTGGCATCTTCCAGGAAATCTCCGCCCCGTTCGTAAGCCATTTCCGCTCGCCGCAGTCGAACGACCAGCGTAGCGAGTCAGTGAGCGAGGAAGCGGAATATCTGCTGTTATCACATATTCTGCTGACGCACCGGTGCAGCCTTTTTTCTCCTGCCACATGAAGCACTTCACTGACACCCTCATCAGTGCCAACATAGTAAGCCAGTAGCGCTACCCGCTAGCGCTGAGGTCTGCCTCGTGAAGAAGGTGTTGCTGACTCATACAGGCCTGAATCGCCCCATCATCCAGCCAGAAAGTGGAGCCACGGTTCATGAGAGCTTTGTTGTAGGTGGACCAGTTGGTGATTTTGAAGCTGCTCTGCCACGGAACGGTCTGCGTTGTCGGGAATGCGGGCATCTAAATACATTCAAATATGTATCCGCTCATGAGACAATAACCCTGATAAATGCTTCGATAAATATAAAAGGAAGAGTATGAGTATTCAACATTTCCGTGTCGCCCTTATTCCCTTTTTTGCGGCATTTTGCCTTCTGTTTTTGCTCGCCCAGAAACGCTGGTGAAAGTAAAAGATGCTGAAGATCAGTTGGGTGCACGAGTGGGTTACATAAGAAAATCAATATCAACAGCGGTAGAATCCTTGAGAGTTTTCGCCCCGAAGAACGTTTTCCAATGATGAGCACTTTTAAAGTTCTGCTATGTGGCGCGGTATTATCCCGTATTGACGCCGGGCAAGAGCAACTCGGTCGCCGCATACACTATTCTCAGAATGACTTGGTTGAGTACTCACCAGTCACAGAAAAGCATCTTACGGATGGCATGACAGTAAGAGAATTATGCAGTGCTGCCATAACCATGAGTGATAACACTGCGGCCAACTTACTTCTGACAACAATCGGAGGACCGAAGGAGCTAACCGCTTTTTTGCACAACATGGGGGATCATGTAACTCACCTTGATCGTTGGGAACCGGAGCTGAATGAAGCCATACCAAACGACGAGCGTGACACCACGATGCCTGTAGCAATGGCAACAACGTTCGCAAACTATTAACTGGCGAACTACTTCTAGCTTCCGGCAACAATTAATAGACTGGATGGAGGCGGATTAGTTGCAGGACCACTTCTGCGCTCGGCCCTTCCGGCTGGCTGGTTTATTGCTGATAAATCTGGAGCCGGTGAGACATGGGTCTCGCGGTATCATTGCAGCACTGGGGCCAGATGGTAAGCCCTCCCGTATCGTAGTTATCTACACGACGGGGGATCAGGCAACTATGGATCAACGAAATCGACAGATCGCTGAGATAGGTGCCTCACTGATTAAGCATTGGTAAATTACCGCCTTTGAGGAGGTCACTGGTAAGCTAGCCGCAGCCGAACGACCGAGCGCAGCGAGTCGTCAGCGAGGAAGCCTGCATAACACGAAGTAATCTTTTCGGTTTTAAAGAAAAGGGCAGGGTGGTGACACCTTGCCTATTTTGAGCTGCAGCGGCCGCTACTGGTTGCGGGAGACACAAACAAAAAAAGGCCCCCGTTAGGGAGGCCTTCAATAATTTGACTATCCCCTAAACTTCAAAGGACCAAAACGAAAAAAGACGCTTTTAGCATCTTATTGTTCGTCTTTGGTACCGAGTTATTAATATGCGCGCAGCATCTGGAGAACCGAGGGCGCCAAAAGACGTGCGTCTTTGATGCCAGTTGGACTCTACAGCGAGATTCAAATACAAGTCCGGCGCAGCCGGTTGTCCGCTTCCACGCAGTTATCTGCGCCTAAGCCCCCCCGCCAGCAAAACGTTGCCAAGCGATTGACCATTTAATAGTGACCCATCAAAACGTTTCCCGCTTCCACCCTGGCCGTTATTCTAAACATACTTATCAACGTCCTGAAACTCGCGGGCGGGCAGGGTTTCACCGACGCTTAATGCTTTCCAGATGGCAATTTATGGCAGACTTCACGCAGCGTATCGATATACAGCTGTTCTTCATTACCATGCAGTTGCACTGCCGCCAGCGATAACACCTTAGCTTTGTCCACCACATCGGCAATATCGTAGTTGCGGAACACGCCAACATACTGCAACGGTGCCGCAGCCATCACTTCCTGCGCCTGTTCAACGTTGACGCAACGCGGTGATGTCAACGAAAAATCAACCCACCGTAAATCGCGCCCGCGTCATAAGCTGCTTTAGCATCTTGCCCGCGTCAGGCCACATACTTTATTCTCACCCAGCAACACCCGGCGCACGGCGGCGTTGCAAATCGTCATGGGCCATCAACACCGAACCGATAAGAAACCGTTAGCGAAGTGGCTTAACTCGCCTGACGTAAGTATTGATGCCGGATTCGCTGAATTACGTCACGTTGTGCCCCAGTTTGCGGCGCAAGCTGGCGGGTACGGTTGAGATCGATACCGACAGATCGCCGATCGCGGTTGTTGATGCCGACGACCTTGCTCCCAATGCAATGGCGCGCTCCTGTTCCTCTTCATTACTGACTTCGGTCAGCACCCCCATCTCCAGACTGTGAGCGACGGCGGCCAGCTTGGCGATACTGGTCGTCATCCAGTACTGAAAGCATTGATCAGCGGCATCAGCTGGTGATGGCGCGCCGCCGGTGCGATTGGTAAGGGTCGATAATGAAGTCTTTACATAAAATCGGCTGCGGGGCGATTACGCTGACGATGGGGAGGAATTGAAGCTTCCCCTGAAATCTGCTCATCAGTAGCAGGCGCCCAGAAATTGTGCCGAAGCGTAATGTTTATAAATGGCGGCAATGCGTGCTGGATCGAAATCATCACGGATCACGCCTTTTGACGGCGACGCTTTCTTGCACTCCAGAATAAACGCCGTGCGCGCACCCTGTAGCGCATCATAAAAAATGTCGCGTGCTCGGCTGAACCTCATTCTGAAAACTGGCCAGCGGTTGCTGCTGTTTGCGGGCTTCTACCCAAATCGCCTTGTCTGCGACGATTTTCGGCTAAAACGGTTTGCATCATCTCATCTAGTCCTGTGTGACTCTCATCTTCTTCTTCGTTTCTTCTTCTTCCAACGAAGAAAACGAGGAACTAAGCGCGCCACTCGATCAACCAGAACAAAAAAAGACGCTCAAAAGCGTCTCTTTCTCAAAAATCATTCAGTCCGCGCAGTTGGATGTCGGACCAAAACAGAAAAAGGCCCCCCTTTCGGGAGGCCTCTTTCTGGAATTTGGTACCGAGTTATTCGGCCACACGTTCAAGTGCAGCCACAGGATAAATCTGCACTGAGCCTGGGTGGGATTCGGACTCAACCGCATAGGCACGCCTTCAGGAGTGAGTTGTCCGATGTTTCCGACCGACGACTTGACCCTGCCAAGCGGCACCAGATTTCTTTGCGTACGCCAAATCCCTAAGCCAAAGGTGGCACTCAGGGGAAACGCCAAACTGTTCCTGCAACGGGAGCGTTGGCTTCATCGCTACTTTGACCCATCTCGTCTTTCTCCTCTTTCTCTCCGTAAAGTGTTTAACTCCCTTTCGTCCTTCATAGCTTGATCCAAAAACTTCTCTAGTAGCTAGCATAGTCCCTAGGACTAGAGCTAGCTGTCAACTCTAGAAGCGGCCGCGAATTCCAGAAATCATCCTTAGCGAAAGCTAAGGATTTTTTTATCTGAAATTCTGCCTCATACGCCTATTTTTATAGGTTAATGTCATGATAATAATGGTTTCTTCAACGTCAGGTGGCACCATGGAATAGACTCAATAGAGGCGGGGTTCGACCCCAGCCACTTCTGCGCTCGGCCCTTCCGGCTGGCTGGTTTATTGCTGATAAATCTGGAGCCGGTGAGCGTGGGTCTCGCGGTGCTCGTCTGCAGCACTGGGGCCAGATGGTAAGCCCTCCCGTATCGTAGTTATCTACACGACGGGGAGTCAGGCAACTATGGATGAACGAAATAGACAGATCGCTGAGATAGGGTCCTTCACTGATTAAGCATTGGTAACTGTCGAGACCAAGTTTACTCATATATACTTTAGATTGATTTAAAACCATTTTTAATTTAAAAGGATACGGTGAAATCCTTTTGATAATCTCATGACCAAAATCCCTTAACGTGAGTTTTTCGTTCCACTCAGCGTCAGACCCCTTAATAAGATAATACTTGTTGGAATCGGTTTGGTCTGCGCGTAATCTCTTGCTCTGAAAACGAAAAAACCGCCTTGCAGGGCGGTTTTTTTCGAAGGTTCTCTGACTAACTATTTGAACCGAGGTAACTGGCTTGGAGGAGCGCAGTCACCAAAACCTGCCCTTTCAGTTTAGCCTTAACCGGCGCATGACTTAAGACTAACTCCTCTAAATCAATTACCAGTGGCTGCTGCCAGTGGTGCTTTTGCATGTCTTTCCGGTTGCGACTCAAGACGATAGTTACCGGATAAGGCGCAGCGGTCGGACTGAACGGGGGGTACATACATCATTCCAGCTTGGAGCGAACTGCCTACCCGGAAGCTGAGTGTCAGGCGTGGAATAGACAAACACGGCCATGA
+
-(+';>>>C@@@>I?=:><=><9555BCEJFEFD@?CIBD?;<;<.-017<47534565578880//3419DBJDEHGFJ<==JJHIADBBFJ?A?2111J999:HGJJJGFJIGFDJJIHJGJJJEDAJFFDB@,+*+,,00389:EA@@@CFFJJJEIHGFB?CIFG98''///87=F5GJJ>JIJJIJJHJGJIJGDDBBJF-(*:2<8:+(''+8:=JCGJGJFIHJJJJJJJGJFJJJJJGJJGJJB?==@,**+.*'&'$%&&'%&'0117:;:DGJIJEJJDDDFHDA341,+,/-)*3:;89>>=EHFJEEDJEC100-7686//01<>@@@FGJ@??EB?'''*6689111?<;:?EDIFDEEEFJ?>BCHHDCICEE66*)))044>,)'%$##$('''''01%%%%'2/..224;:;<>6323;;:864+*'&&$$%&**+,++%*%%**8DCBAAB::3334=;99::-31/0144<<=/)*4----/234'&&'**+?AABJECIJGEFFEJJGJJHHJJJGJJHEFG;-,/*''%%%$&(*63423>B@99::;:877937-++/4,+*+)))&((*666;D@>>?BACDGGJJB@<<999>>?<:::<:=221131124223466:77842//.+,)(()')6?>:9<;://0*))-567634=ACAAA>;88=EB9:::HH<:98:-4><:<;,)((($'&%&$$$%(%$'-0/27632.'''(59;<JFJHJJFJJJGIIJD?@A=>>7955;>:442.--+&'')'&&&%)/167?@EDB86'''&&&'&%%''(&%&)*+.//:82((-')520)))9>B9BJ:988=87:97653=CBBJJF?BEEFHFFEJB@ACJH?><7777988<;DDGDHJEJDHJGJEEICB<8=>FEEHE@A@<HDC9889;:665?8445645458;FFJGEF?>=;:;;?BFEAB?CB:8:;:8510,,,,;;:99;>8736>EFC<:;==A<?FCEFEGJBDBDI55522*421=?BCE>>)))))22297989;?00/19;?<<87677779DGHEFGJIIGHDB=?==A&&&&&&(+++/-.)))039ACCABCEDGBABCFCFC2111?AB>>011FB=33578:9::AD////=&&&&&''.229;999:;GGJJGFIEJJJJFHHFGCFDFE0..,++,18332++)(,018=BAAJH@A@<<<=E?---**))+,(*)*+-2=;2223JJJJHJHHDDFCDA1+/2356028:EGGJGIJFJGJJFJJJJFJJCFJJGB6323-%%%(,)))39;;6***'&&&&&>>=>=EGFA990IDGJJJIEHJJFJFHJHJDDEFJGHAA@=>@BD?>=0.-,'%&&%%%$$$%.;ABBHGJGHJJFJJJJI:::CGJJEC@AJ<66;<6:6=<C;FJJHIJBABBDGA?==BA:99732543(%&''('''((+(()*&&&'***+140//00/--:<?<=<FGJJHFHIFJFGB?600C=HJJIJF;;<:?>>EDJH:::9B8'&&''('%$$$$(''&$$%'&)+,6:8::9310)%&''(&')22//22.+++-+'('(-...((/+(()*1379;+***<=?999)))6?5443:=@>>=559?>ACHB@@@AJHEDFDEA@@?:50+,*)(+2('(/,,-../;@CB::9542'''&%%%&(.1,,((&&(,.((/><::;8:999300+,,8HIEFGDC2///1135.--.<<<BD76?CEDA@@?FJFEGIGJ92125)((,@CCEEH@@??@?///))))/'''*++()*+55-+,,,--+++,*(()*+.---,.-.//-+)'((+*+'&&&''%%('&'(*,/29887569:ABBBCB?AA;::3400(&&&(*---,++()+,012223>=<:222475CJDDDCDD+***(+'(&)-/((19;<FJCDFBGHJIFDDDDB866<8<><---.10)((//..-,----88667988975769444,***,0/*+*+)--776-,('*2244545+,,,/0/-*&&&&&&$')*-7;=;//.,9+****61128>@@CIDFJFGJJGJJGJJJ?BD21,,66EC8778:A=DCDDD;98984222((((,)(%%((''''(**36888733001199@@BBGFJFJJEDFF@HJFABDGIIFGEEJJJA@@?I;94444@@JFJFIJGJJJAABEFH@D>>0001=11/.008;:?9/..+,++-0003?J;;;<?776==:2222===>JJIJH?>99:<@BA5445>??DCAAC@A@G>CCHJJGHGEJIEDCEJJJICEDC8+)(,---.B97////@FEIDIJF8777<<>FJC<<<=C>>321467>>?GEDEDBDGJFIA80013=>>=AA?C?@=:863*10,+))(((-..188((((111@D9767:=@@0/)&'769:<==>?I>>>EGBC5556***)/01;+++)+*++2:=::;8>=;;=CA@AFEDA???*&&****)*.///877759:3430.39?:,,,/3.+-''&&)---0.-,,.225('''7('%%&(+,,011++*),,/--.--+((),42(((((('(0+++-5--+''(.332257756348676*))0148<9267,+21524A>>??@A:::4535/ACEDEGEHG==>>DFJ=JJIJ?JFDEFDFFJFJHJEJCDCF=64346<8743/00*((((('&''+-*+<>?>6+++,8@::99;:@;=99;=444<BG333)))*0..&&%'&&$$$&'.799989:89353--)(()''&%'+*-7=CAEHJJHFHDGJIJJJDAA?/**)*%%%'-'&++100+++++1,,,+.433*(&%&'/544323+/(.))()*++*..-.('())&%$%&&,65322/00-,-,(&&'+4/-/-/'&%%+*,,.078=?CH>>??HJGEEJJFJHBCAAJJDDHFH;100/.*'))'&(%&*''+.IEI:;:;DEDCJEFIFIGJFIEFGB@@9HCCE::8GGFJJFFHD>=2/.0367<///02DCDCB@?999>?::=<HCB@?86216>>?4223>@?<<>?54--.=977:?@AAAJHDFC986850.---.59==CAB@>JJ8853;86777411024120.-,,,021113A0-*)*458CCGEDC?@<::31120)''''$&''**2433//130/,)**.0,''*43))78<<,,24956;,<165*+'')('&)+(')-)())))*'&&&'&',,,--*+*)*&&&)***+2?BBDDD6666---D?;;;?@<<;715&&&&''-'%%%%%%%&(./--'&%%&%&''&&&&''++1296,&&'0=;<=?CJJE423>5677HJB?=:+*+6:@?@EEF<<<=IAAA864471/-(&&&'&&)034=9;;=@FEJHDE@B?=<;>98:9++++??@;;9766556::7663477:9:<6))),--*)'%$$%%$&&'/.35:=DB>==;<12++)&''+)'&)'(())**((((,))*//.9>B:<B?===@DC88787/)++,,:000144,)),*.///5468=;888;:652('''(()2=@=-+**)'(+,.)($#$$(*/10:??FJHEC:999>FC>?CGHDDGCC<9=?B?76,,'''&()/.:559////(657))(()06,,+++,(''%%(878)''':@AA=???44A@22223,,,5A111/233667435611129:66>??@77745;,))):CFHEJJHEBC@A><300833556<992222836*566DJJGHDE?C99:4118432))/221/-,--.--/5568900--))''%$$%++,=?@@DEGF?==>?BJCFFDF===:;;45511.(&&&*((($&'')74246:???4444673374*(''(%$$%&&&&)((''&&&#%'&').()*51333:>6400242226/3/*,5C?ACBD>I554443777GFEDDFFHJABB@FBB@EC4444==>>ABEC/+++-0-))(&'&&&''''()))**<>?<<<<:<<6655522//,(566==C@@??BADCIC>=4454::CA983--21)))+*+--014333,&&'((&&&&'%%%....---6///,'++*.++>=1-.AA@DDJEJCFF@>>=20,*(().;:CDEGHGIDECFDE?>8711.-,,/0-0//2)+++****-.4;33(8,/128:7552,+*+3569:&&+++5)(((59311288;>?666JGJEBEF?DFCE888799:<10004<221'&%%((2**012;?@-+-+-++/)'''&)()&&&$&&'')))(*1-/0----''&'/070.,,/-()))34;AAA:;<BGFHDE@@@AJJHJGEFF5544<3<=@83345854,-**(&%%%&(.)(()6AD>JDJJJJJJJJBCABB@@BEJGA./49::8...,//0-''())+/91(2---64497440;>4444==>=BBBB2)**@FICGJHJJJJJDDJGFEGDF=;7678<;;<;999;9*449HJJDCCIGHF@B@B>=>;5=24)9;73348;888988;<998999:<CEHBA@CCBEBAA/.,))'&&)*''('*))*,,+*))&&&('&&&&&/66780//3444;;DAA=97771+712+))&'')))%%%&*041//.*&%%(+,,-(($%)'%%$$
@Glass_T7V_18_D3_14_3_51
GGCTGTGGCGCGGTATTATCCCGTATTGACGCCGGGCAAGAGCAACTCGGTCGCCGCATACACTATTCTCAGAATGACTTGGTTGAGTACTCACCAGTCACAGAAAAGCATCTTACGGATGGCATGACAGTAAGAGAATTATGCAGTGCTGCCATAACCATGAGTGATAACACTGCGGCCAACTTACTTCTGACGAGACAATGGAGGACCGAAGGAGCTAACCGCTTTTTCACAACCTGGGGGATCATGTAACTCGCCTTGATCGTTGGGAACCGGAGCTGAATGAAGCCATACCAAACGACGAGCGTGACACCACGATGCCTGTAGCAATGGCAACAACGTTGCGCAAACTATTAACTGGCGAACTACTTACTCTAGCTTCCCGGCAACAATTAATAGACTGGATGGAGGCGGATAAAGTTGCAGGACCACTTCTGCGCTCGGGCCCTTCCGGCTGGCTGGTTTATTGCTGATAAATCTGGAGCCGGTGAGCGTGGGTCTCGCGGTATCATTGCAGCACTGGGCCAGATGGTAAGCCCTCCCGTATCGTAGTTATCTACACGACAGGGGAGTCAGGCAACTATGGATGAACGAAATAGACGAATCGCTGAGGGATACGTGCCTCACTGATTAAGCATTGGTAAATTACCGCCTTTGAGTGAGCTGATACCGCTCGCCGCAGCCGAACGACCGAGCGCAGCGAGTCAGTGAGCGAGGAAGCCTGCATAACGCGAAGTAATCTTTTCGGTTTTAAAGAAAAGGGCAGGGTGGTGACACCTTGCCCTTTTTGCCGGACTGCAGCGGCCGCTACTAGTAGGGAGACCAGAAACAAAAAAAGGCCCCCGTTAGGGAGGCCTTCAATAATTGGACTATCCCCTAAACTTCAAAGGACCAAAACGAAAAAAGACGCTTTTCAGCGTCTTATTGTTCGTCTTTGGTACCGAGTTATTAATATCGCCGAGACGTCTGGAAAACCGAGGCCAAAAGACGTGCGTCTTTGATGCCCGGTTGCGACTCTACAGCAGAATTAAAATCAAGTCCGGCGCAGCCGGTTTTATGTTTCAGCTTCCACGCAGTTATCTGCACCTAGAGCCCCGCCAGCAGAACGTTTGCCAAGCGATTGACCATTTAATAGTGACCAGTCAAAACGTTACCGCTTCCACCCTGGCCGTTGTCTAAAACATATTTATCAACGTGCTGAAACTCGCGGGCGGGCAGGGTTTCACCGACGCTTAATGCTTTCCAGATGGCAACATGTGCTGGCAGAGCTTCACGCAGCGTATCGATATACAGCTGTTCTTCATTACCATGCAGTTGCACTGCCGCCAGCGATAACACCTTAGCTTTGTCCACCACATCGGCAATATCGTGATTGCGGAACACGCCAACATACTGCAACGGTGCCGCAGCCATCACTTCCTGCGCCTGTTCAACGTTGACGCAACGCGGTGATGTCGCAACAAAAATCAACCCACCGTAAATCGCGCCCGCGTCATAAGCTGCTTTAGCATCTTGCCCACGCGTCAGGCCACATACTTTATTCTCACCCAGCAACACCCGGCGCACGGCGGCGTGCAAATCGTCATGGGCCATCAACGCCGAACCAATCAGAAAACCGTTAGCGAAGTGGCTTAACTCGCGCACCTCGACGTAAGTATTGATGCCGGATTCGCTGATTACCGTCACGTTGTGCCCCAGTTTCGGCGCAAGCTCGCGGGTACGGTTGAAGATCAATCGACAAATCACGCAGATCGCGGTTGTTGATGCCAACGACCTTTGCTCCCAATGCAATGGCAGCCTGTTCCTCTTCATTACTGACTTCGGTCAGCACCCCCATCTCCAGACTGTGAGCGACGGCGGCAAGCTGGCGATATTGGTCGTCATCCAGTACTGAAAGCATTAATAAGCAGGCATCGGCCTGGTAATAGCGCGCCAGATAGATCTGGTAAGGGTCGATAATGAAGTCTTTACATAAAATCGGCTGCGGGGCGATTTGGCTGACGATGGGGAGGAAATTAAAGCTCCCTGAAAATATTTCTCATCAGTCAGCACCGAAATTGCCGAAGCGTAATGTTTATAAATGGCGGCAATGCGTGCTGGATCGAAATCATCACGGATCACGCCTTTTGACGGCGACGCTTTCTTGCACTCCAGAATAAACGCCGTGCGCGCACCCTGTAGCGCATCATAAAAATGTCGCGTGCTCGGCTGAACCTCATTCTGAAAACTGGCCAGCGGTTGTTCTATTTGCGGGCTTCTACCCAAATCGCCTTGTCTGCGACGATTTTCGCTAAAACGGTTTGCATCATCTAGTAGTCCTGTGTGACTCTAGTATTTAGTTTCTCGTTTCTTCTTCTTCCAACGAGAGAAAACGAGGAACTAAGCGCGCCACTCGATCAACCAGAACAAAAAAGACGCTCGAAAGCGTCTCTTTTCTGGAATTTGGTACCGAGGTCCGCACAGGTGGATGCGGACCAAAACGAAAAAAGGCCCCCCTTTCGGGAGGCCTCTTTTCTGGAATTTGGTACCGAGTTATTAGGCCACACGTTCAAGTGCAGCCACGGATAAATTTGCACTGAGCCTGGGTGGGATTCGGACTCGACCGCATAGCCTTCAGGAGTGAGTTTTGTGCAATACCAACCGACGACTTGACCCTGCCAAGCGGCACCGGATTCTTTGCGTTACGCAATCCCCTAAGCCAAAGGTGGCACTCAGGGGAAGCGCAAACTGCCCTGCAACGGGAGCGTTGGCTTCATCACTCTTTCAACCATCTAGTATTTCTCCTCTTTCTCTAGTAAAGTGTTTAGTTCCCTCTTGCGTCCTTCATAGCTTGATCCGAAAAGTTCTCTAGTAGCTAGCATAGTCCCTAGGACTGAGCTAGCTGTCAACTCTAGAAGCGGCCGCGAATTCCAGAAATCATCCTTAGCGAAAGCTAAGGATTTTTTTTATGAAATTCTGCCTCGTGATACGCCTATTTTTATAGGTTAATGTCATGATAATAATGGTTTCTTAGACGTCAGGTGGCACCATGGAATAGACTGGATGGAGGCGGATAAACTTGCAGGACCACTTCTGCGCTCGGCCCTTCCGGCTGGCTGGTTTATTGCTGATAAATCTGGAGCCGGTGAGCGTGGGTCTCGCGGTATCATTGCAGCACTGGGGCCAGATGGTAAGCCCTCCCGTATCGTAGTTATCTACACGACGGGGAGTCAGGCAACTATGGATGAACGAAATAGACAGATCGCTGAGATAGGTGCCTCACTGATTAAGCATTGGTAACTGTCAGACCAAGTTTACTCATATATACTTTTAGATTGATTTAAAACTTCATTTTTAATTTAAAAGGATCTAGGTGAAGATCCTTTTTGATGATCTCATGACCAAAATCCCTTAACGTGAGTTTTTCAGTTCCACTGACGTCAGACCCCTTAATAAGATGATCTTCTTGAGATCGTTTTGGTCTGCGCGTAATCTCTTGCTCTGAAAACGAAAAAACCGCCTTGCAGGGCGGTTTTTTCGAAGGTTCTCTGAGCTAAGAACTCTTTGAACCGAGGTAACTGGCTTGGAGGAGCGCAGTCACCAAAACTTGTCCTTTCAGTTTAGCCTTAACCGGCGCATGACTTCAAGACTAACTCCTCTAAATCAATTACCAGTGGCTGCTGCCAGTGGTGCTTTTGCATGTCTTTCCGGGTTGGACTCAAGACGATAGTTACCGGATAAGGCGCAGCGGTCGGACTGAACGGGGGGTTCGTGCATACAGTCCAGCTGGAGCGAACTGCCTACCCGGAACTGAGTGTCAGGCGTGGAATGAGACAAACGCGGCCATAACAGCGGAATGACACCGGTAAACCGAAAGGCAGGAACAGGAGGCGCACGAGGGAGCCGCCAGGGGGAAACGCCTGGTATCTTTATAGTCCTGTCGGGTTTCGCCACCACTGATTTGAGCGTCAGATTTCGTGATGCTTGCTGCGGGGGCAAAGGCCTATGGAAAAACGGCTTTGCCGCGGCCCTCTCACTTCCCTGTTAAGTATCTTCCTGGCATCTTCCAGGAAATCTCCGCCCCGTTCGTAAGCCATTTCCGCTCGCCGCAGTCGAACGACCGAGCGTAGCGAGTCAGTGAGCGAGGAAGCGGAATATATCCTGTATCACATATTCTGCTGACGCACCGGTGCAGCCTTTTTTCTCCTGCCACATGAAGCACTTCACTGACACCCTCATCAGTGCCAACATAGTAAGCCAGTATACACTCCGCTAGCGCTGAGGTCTGCCTCGTGAAGAAGGTGTTGCTGACTCATACCAGGCCTGAATCGCCCCATCATCCAGCCAGAAAGTGAGGGAGCCACGGTTGATGAGAGCTTTGTTGTAGGTGGACCAGTTGGTGATTTTGAACTTTTGCTTTGCCACGGAACGGTCTGCGTTGTCGGGAAGATGCGTGATCTAAATACATTCAAATATGTATCCGCTCATGAGACAATAACCCTGATAAATGCTTCAATAATATTGAAAAAGGAAGAGTATGAGTATTCAACATTTCCGTGTCGCCCTTATTCCCTTTTTTGCGGCATTTTGCCTTCCTGTTTTTGCTCACCCAGAAACGCTGGTGAAAGTAAAAGATGCTGAAGATCAGTTGGGTGCACGAGTGGGTTACATCGAACTGGATCTCAACAGCGGTAAGATCCTTGAGAGTTTTCGCCCCGAAGAACGTTTTCCAATGATGGGGCGCT
+
))011,(&&'+(13-,--24451?ADFDDE66658732--('&&''&%$&)=?@@JJGJJHGEIHJJJJECGFHJCCBCHJHJIJIJJGCEBCGJJJIJJJC@?AGHJIIJEEECEIEJJJJIJJJJEHJGEJFIFGJJGJJJJIIJJJHJJIJJJJJJGJCCECIJJJJJCCCCJHDHGA@@CHDAA@?DCDG41'')&%%&((0/+000<=ADEGCIHJJJ<<<<>=B)((&&(')*+5ACAABAI?80/0A>;;66=5;@>333356664475480007BBBCCCGIIJHJJDCBB???<<<<IJIIJ@?@@FJIFJJJEJIA@A?ABCJHJEJIGECGJ>B?>6554900667:;GGHDCCEHHGJ?53323<=EHG95D>JEJJJJJEIIJGJDEDEFGJJFGGHGDHJEGFJFA=:8=CBJJGJFB@AHIFJEDBB((AAAIFA8=CEJIJJJFJJJIJJFJGIJJJGHAA@AB99<CG@@@BC@875577,/,,-<@>==?DF@CABB@@A===125:62557654DECDE@>32-(<AJCBE???@FHD?4446666((((HC@@@?@CGCCDFHGAABEGEGJH??ID=::;('''/,,-..-/-*/3.,,+-+,,((()32-+111112158=A@BAABBAABCJ>===A@????:;99=?786+)*++61110112200.,))*''67;==:4412000;;;;=>BAA<::;;;8899:9922<>?DFEFJEJG?<<5CEJAA@=13EBADEDFDGGJJEFHJJDECC=;;GC:3><5('&$&&(()('(1;DHEDFCEJJ<<?@ADJJCA@?(('06,+)).DJJJCEGHHJ?<<667:DDGC@E>88<<ECFHFFECBCADJHIJHGJIEECHGFJDEJHGJGJJCBBFJJJJHFFJHJJJJJGGJHFJJ>AHB8888HIHJCCAB9=72-,+-*-225866,*))&$$$&&))),,5<FJF<:<?ADDGHJIJIDJJHGEEGIHGBDCDGJE>>:;<;*)))8679GFFGFEFJJJFHGJ?>>=>CD@??BG???=....;6..(())(---0201/400++,,*(&&%%$$'')'%%(-6;---,2278::99:75.331EHJ?>=>?B560001,,,++-12153553111:=,,,&&&%-.1.9-<@AEEJFJJHJJHHJJHJJJJJJJJJJJJJJJJGHJJIJGJIJJ>=<=JJEJJJCGIJHG>==>JGJJIJJJJJGJJGIHJH<JJJIJICEFFJJJ86-,01DFHJHJGGJHJJHEIJGJFJJHJJJIHGEJIJHA12225689=>>JJJGIJIJJJIGJJJIEIDBBADDADC::9:C9C@AFJJJJHJJJJJJHHDFJJJJJJDJEFJJFHIJIFJJ((())))+5=<>@=?GIEJJHJIEBAGEJGJJJJFHJJJJJIJGJ?EHJ?0000==>EJJJFFJHIHGJJIJIJJJG:999HGD788B@@EHGFJIIGJGIIJGJHFIHJFJ=<<;;==>5+++,)*+5566A:;;6/--.8?;<ACJGGDDD?=?>84AA?A?@JJJIJFCCDEJJJHJIIFJHEJJIJEJJHJC9887889?JEEEIJGFJIGJ==;78;<C5556JJJJJJHFJFJFJJJHJJJJIIJJJJJJAA@@GHJD</.....HJJJEEE====>;89ACD:999?A=>>>@@IJJJHJJJFAAA>ABBAB<5,,,HJEFFGJ7778?CFCB?>8;+)('&)*-,-.>>?A2222DCCEEDDEJGJJGGFECHCBCGDH<<<?FHECBB@BEBCJ>?>>;****..&%%%%--,,4+>=C>@CFA==<<BBJHJGF>>=>EJEFJJJDIGJIJJJJGIIB@?@B988;@JJJ?>=?>BBEGHDEAACBEEJIFHGAB:;<?B@6669HHJFHJJJJJHIHIJGGGGFHGHJIJHECEECD<<884+++-,**,.666JJGDJJHJFGF=<<;;84335FDBFEJAA?A?2111:A8555JJGJHEFFDJFJCC544322344*''.-+)()-(((&/16::8795/.-*212=CBDC43346776??HFJCCB<;;BJIJJJJJJJJJJHJJJJJJJJJGJGJIGGFEE<;==D?==>BBEJFGJJJJGJJJHJJHIGJJJJHIJGJIFJJIIEFGGJJJJJJGHHJJJJJJHIJJJJJJJFJIA?94?C88::;JCDDEC@ECJJ==<<=@BJGJCEGFJ@544430011346:<AFGEJJG?@;;+++)*('&&%%%%-*)))9BB=?>=@;9;::;EIEBD><:::=CCBCHDHGGIGEIJIHJICBCEJJJEFFBAA@:9886764446<>?=<<87&&&&&)))->A8BI66?AHJE:77;3?934;<;5<<?@JEJGJ;;;=AFBB;----88772233:;;,(((**''()**++668:889<<86568<:877656667@BCEICGEDJC==75569=>=;ABBEEJH5555912.**22?@B?756>JEJFEAGDJH767EABCADEDH@?98651/11+*-+-+&((),,+'&&)&.64448<;;<;<?@>JHJFJ?:::::B---HJFJJFJHFJHEEH9555887467=AGFCBB?BHJFJFB)(()-----63878DDDB?:?842/+++;::9--,,>@BEDJEGIJIGCD@??@GGJGGBCA8<+&&)(-)))+-///023=?,,,-;>6?33>BJGJJJJJJJHEFCCDBCCJJJJJFJDGJIJJEBCAFJJGGHJGJJJHJD9999A>333'''(&&6/..-1.=8866648===C88>:54B;E::98=EEHIJJJJHD@>B?@B?../(??>IGJJIJJJJJIJ''''<<=BIHHJIJIEE87778JGFJEGJ@@AABCG==IHGJ>=>GHDEFHHJGC?@A=;::>JGJJJIIFFDCFJJ=?,,,,<=55855::9:;CHBDEFDC@BE><@=8<;@@67+.2=GJJFDDDBEJHIHJHFJJIGGEJJJJIEGEJJFGJGJJJFJJFGGJJHJJEDCEFHJJIFJFJJGJGFGGJJEEGGGDDDFGHDEGEIJJJFGIJJC<;998A>+++),,,::BCEAAAJHJGGGJIA@AEIJJFJJJJIJJJJIJFJJJJHBCJHJJGEGGFGJGJIGJHJI5555;:886888<;>5@GDE=:99;<433,,,+26<<<:;@?<<;>??HEFJIFJEJIJGJJHGFFJJJJJGJJJJHIGJJJFJJFJIJJJGJHFJJJIFJJJJGGJHJFJF@AAAAJGHHJHJJJHJHJJGDE>==5-.:;@B?>>EAFEJEDCCIEECFJBJJHHHJJIJJGJJJIIDB>7D@:88<=C=A@E>JIJEDB::;GCJJGJDJJJJJEJFBGC>5124AEEBCA;+++-<DDDF((((1--//@DGCDFFHJJGJJEBJHG00013/-8,*(((7.))))0(().+*.,,799B4<>5545=::>>@4*,-+-,,--;;;:?;;==?=>CEBC-,,-HEEEGFFDDB63166,+,-4,,,;99:<HB?;;<=CGDJAFBBDA;;;?IFGJJJBA?@BAE>?>>=@<<=>FJJJHHHJJFJIJJ7777ECDEHFDJC====@;6666BCJAAAAGHJJJJBCF@AD@?>>>G?DJJGFC<;;;3333A?HGJJJJGFJJFJJJFGJJJJ@A@AJJFJHJJJJHIFJJJF87711111//))))56AHFHHECC=CH=E66657++;@BDECGJEJIGIFJIJJJ978DFDHGGJJHGJJJJJDHJGECHJJ?>>:889<111/,++**,++-++4=>>==>JJJJJIFIJEGBCJF?6644=DHGHCF;,,:=<;;::A@BDHJJJFJJJHIJHHJJEJIIJJJGHJEACJIJJJJFDGFJHHICGDHH??1,()()0..--137293327559AAHJJGJDCCB@@??<70///'(@BCCIBGJ:;85:=773357<<=JJHEIIHEEGHJDJJJJGJJJJJJJJIGJGB=;:9221-..'&&)(%%&'*))9GGJJJJJJJJJGGG<;**,7?9A@>CJGIJFIG?++++687777:9=>AHJGDCDA>2,-BC<===EJECCDDHEIGJFJIJJIIIJIJJJDJFHFJGFJIGC<;;;>@?@=:;:;=>DIFHFFI@4***666FCAEFJCCEGJJJJJJJGJJIHJIJJGJIJFFIIJGGHJJJJJJJJJJJJFHJ@;@A@EJIGEDIHJJJJJGJIJHGHGIJJIJJJJJJIHJHJJJGHJJEHDB;;;>5556==?JBFDDGIHJEJGJHGJJJJFJJBBDBJJFFIJJJECFJGJJBJIGJGJHJJJJDG<;=89869;7ABDEJJIJJEHFDDHEGEJFJJJDJIHJJFJJGJE?JJJJGJJJHGJIGGHJJJHJJIJJJJIJHJJJJJJJGJHJJJJJJJJJFFFCCDCFFBHJDJJHFJJJIJJJGJJIIJJEHHJIEFEGJJJIHJ==7788>==GJJJIIGCDCGFJJJIEJIJCCBACJ=<;><7884437?>CEIJJJJGJDIF>>>AED@?>:<85=FJFFJJJJFJJFDFIJIJJHIFGGJJHG@JJJJJJJJHHBFHIGJDE;CHIJJJGIECABCEHFFHFG@C>=>GA@9:99FHJJJJJJJGJFJJJIJEJGJA<DIFHDFFFHGHJA?;:::==CHJ>743249>BGJJJIJFHG>=>?HGA?A?:32788EDCEDBC??ABD>966FDJHCGJJ??;@AACCEDIIEDCFJ>=:HGABB<20//0'%
@Glass_T7V_18_D3_14_3_52
CAGGACCACTTCTGCGCTCGGCCCTTCCGGCTGGCTGGTTTATTGCTGATAAATCTGGAGCCGGTGAGCGTGGGTCTGGCGGTATCATTGCAGCACTGGGGCCAGATGGTAAGCCCTTCCCGTATCGTAGTTATCTACACGACGGGGAGTCAGGCAACTATGGATGAACGAAATAGACAGATCGCTGAGATAGGTGCCTCACTGATTAAGCATTGGTAACTGTAACGACCGTTATTGATATATACTTTAATTGATTTAAAACTTCATTTTTAATTTAAAAGAATATAGGTGAAGATCCTTTGATGATAACAAAATCCTTAACATTGATTTCGTTCACTGAGCGTCAGACCCCTTAATAAGATAAATATCTTGAGATCGTTTTCGTATACGCATAATGTCTTGCTCTGAAAACGAAAAAACCACTTGCAGGGCGGTTTTTTCGAAGGTTCTGAGTTACCAACTGCTTTGAACCGAGGTAGCTCACTTAAAGTTAATGACCAAAAACTTGTCCTTTCGGTTCACCTTAACCGGCGCATGACTTAAGACTAACTCCTCTAAATCAATTACCAGTGGCTGCTGCCAGTGGTGCTTTTGCATGTCTTTCCGGGTTCAACTCGAACGTTACCGGATAAGGCGCAGCGGTCGGTCTGAACAGGAGAGTGAGTCCGGTACAGTCCAGCTTGGAGCGAACTGCCTACCCGGAACTGAGTGTCAGGCGTGGAATGAGACAAACGCGGCCATAACAGCGGAATAACACCGGTGGTCAAAGGCAGGAACGGAGAGCGAGGGAGCCGCCAGGGGGAAACGCCTGGTATCTTTATAGTCCTGTCGGGTTTCGCCACCACCGTTAGAGCGTCAGATTTCGTGATGCTTGTGGGGGCGGAGCCTATGGAAAAACGGCTTTCCACAGCCCTCTCACTTCCCTGTTAAGTATCTGGCATCTTCCAGGAAATCTCCGCCCCGTTCGTAAGCCATTTCCGCTCGCCGCAGTCGAACGACCGAGCGTCACGTCGTGAGCGAGGAAGCGGAATATATCCTGTATCACATATTCTGCTGACGCACCGGTGCAGCCTTTTTCGCCATAAAGCGCTTCATCAACACCTCATCAGTGCCAACATCGTAAGCCAGTATACACTCCGCTAGCGCTGAGGTCTGCCTCGTGAAGAAGGTGTTGCTGACTCATACCAGGCCTGAATCACCATCATCCAGCCAGAAAGTGGAGCCACGGTTGATGAGAGCTTTGTTGTAGGTGGACCAGTTGGTGATTTTGAAAAGCTCTTGCCACGGAAGCATATTCATATCGGGAAGATGTAATCAATACGTTCGAATATGTATCCGCTCATGAGACAATAACCCTGATAAATGCTTCAATAATATTGAAAAAGGAAGAGTATGAGTATTCAACGTTCATATGACCCTTATTTTAGCTTTCCGGCATTTTGCCTTCCTGTTTTTGCTCACCCAGAAACGCTGGTGAAAGTAAAAGATGCTGAAGATCAGTTGGGTGCACGAGTGGGTTACATCGAACTGGATCTCAACAGCGGTAAGATCCTGAGAGTTTTCGCCCCGAAGAAAGCGTTTCCAATGATGAGCACTTTAA
+
71033<<:99;@F5444<;<>=HJJB=A=F7@><=@FHFJHIJJFDEHHJHFCCCGGJHJDGEEF9/-++1*((+))&&&')*-.2///,.*+.---,--AAD:8877@@9889;:<.,,2-?AAEJH@???JJHGHGEF?=>.--37)((,.//44477777=>>===I=:;<65564489::992129:=BDG@DAAABEJGHGIBD>>BCA???0.++))$####$%''(''&$%%&)-/....++&&'.*)-2.>?C87769::;@D60/0736685$%%'%$#%'(--+**)))).+-.(''',,'&'''''((%&(&'%$%%&)'&&&%$$&&*(%%%789:?@BJD803>@@;;A7543.-,,.,22233:99<<'''(((((('&&(+''''>:>>;;CEEHFC989=D==<=(''*,72233A33226.;:+*()01./++(%'%%$$((*(('&&&((-//2.259=4))))((((&'((&&%&&$%%%&+.01.0.)*347774'''+%&%%'/(,9:598....65552,1198978=AFEJIJJGGJBAAAJJED;99<IFEFEJFHE?FJHJJJJFDJJJJHFCD<65<:7,.-07'%%%'(%$$&%%%&.24=BGJJFJFIHFEJ5551)%#%&&&((((.00)&&%#$$$$$%%%%%%%&',;AAA><=?>6444E9887//.;>EGEJJ7777GJJHJJHJJCBCBD4434@@?ABFJEIJGJFDA;++++3132((('''&('$$$%&&(467BA@>>:-,(-''*)'''12=;>@BA=BECJHJJID@EBAACJEB<;;>:>::::A>FD951+)*0,+++)(((.0.//)%%%&(()../6789;<>JJJJGA8823<BCC@??/+*./0229CBB665::;AA++&(%&''9868:?FHJJHJJIB?11.3++*)&'+&((*-+,,.<4986?B66/CGJJJFJJJJIIJJJ@BA@@8--:68AGJHBBC9768<''''987512)()'''&(,88976687ACEJFJJGJEFJHJFIJJFJEE??<<?@AAAB@@<<<AAF@CBFD>=<98.-,,%$%%$$%%&%-,+,)(%%%%***)))*)++---,/432114++++9:<@BB<:987778?@EEJDDFFJHJJGJJJIJIIEFHJJJJJIJJJHHFDDCBACDJFEGIJHDGG=CE;;61&$$%$%%%&9BDGHDFFEDAC>7)*3668CCCBCA?@4*)**+.-0-3=@@?@AA>==<>742/***)-0.12+**)($$$$$(&88692222+(%%%$&$$$$&%#$()2,(&&$$%%%''(**((*''&&%&&&(36<>>AIJHFCJJFJHEHIGHJJJG@@JJFIFGJEB4444554444ACJJJJGJFGJDECE632348:*)))),,&&&%&&&&&'1,(()*)%%%%(/+)'(,3557D=;:8A@HJGJIJIJJAAB;;<;5559;8:;<9:<????65325EFBA=;A77<:9;6*****++)&$$$$%%'%%8<><>CEA5555I))))(+()*()&''((''%&-,)(%&**89AFEE:::6,,579895-.+,--'''))>AJ???C??>1(&%
@Glass_T7V_18_D3_14_3_53
GCGGGCGGGCAGGGTTTCACCGACGCTTAATGCTTTCCAGATGGCAACATGTGCTGGCAGAGCTTCACGCAGCGTATCGATATACAGCTGTTCTTCATTACCATGCAGTTGCACTGCCGCCAGCGATAACACCTTAGCTTTGTCCACCACATGGGCCATACCGTGATTGCGGAACACGCCAACATACTGCAACGGTGCCGCAGCCATCACTTCCTGCGCCTGTTCAACGTTGACGCAACGCGGTGATGTCGCGACAAAAATCAACCCACCGTAAATCGCGCCCGCGTCATAAGCTGCTTAGCATCTTGCCCACGCGTCAGGCCACATACTTTATTCTCACCCAGCAACACCCGGCGCACGGCGGCGTGCAAATCGTCATGGGCCATCAACGCCGAACCAATCAGAAAACCGTTAGCGAAGTGGCTTAACTCGCGCACCTGAGCGTAAGTATTGATGCCGGATTCGCTCATTACCCGTCACGTTGTGCCCCAGTTTCGGCGCAGACTCGCGGGTACGGTTGAGATCAATCGACAGATCACGCAGATCGCGGTTGTTGATGCCAACGACCTTTGCTCCCAATGCAATGGCGCGCTCCTGTTCCTTCTTCATTACTGACTTCGGTAGAGCACCCCCATCTCCAGACTGTGAGCGACGGCGGCAAGCTGGCGATATTGGTCGTCATCCAGTACTGAAAGCATTAATAAGCAGGCATCGGCCTGGTAATAGCGCGCCGGATGATCTAAGGTAAGGGTCGATAATGAAGTCTTTACATAAAATCGGCTGCGGGGCGATTTGGCTGACGATGGGGAGGAAATTAAAGCTCCCCTGAAAATATTTCTCATCAGTCAGCACCGAAATTGCCGAAGCGTAATGTTTATAAATGGCGGCAATGCGTGCTGGATCGAAATCCGTCACGGATCACGCCTTTTGACGGCGACGCTTTCTTGCACTCCAGAATAAACGCCGTGCGCGCACCCTGTAGCGCATCATAAATGTCGCGTGCTCGGCTGAACCTCATTCTGAAAACTAAA
+
,.=?GIHBDFHJFFHJHJFHJEJHBBBBHFJJF?>C840C@A=>>JEJIGJFGEJHJJC=;91..-9@DGAAA;;87/---088:@ABJJGC889?99:7888?@8''00//02??BCEFIJJJJIJ;;;66556((((+0-.--,-.)*)(%%'**''''&&(7<<=?>67DFJ.../CABFJGJJJJJGJGGHJJJJGJJHJGIHIHJJJIJJJJIGGJJJH99888BCAFJIJJJJIJJJJHJJG0...'&&)34B<<<DGHFJJJJJJJGFJGJJIJJ>7666;8:6668G>0..)57:A@AAADIFJ===IJJIJFFJHJED987=JA665688BJGFIJ@@A@JIECEHJJJG8777887:60,,,(%%'((,-/00C>>JJFJCCD>>>>G:999AAAAGGHJIJJIJJIIJJGJJIJJJJJIGJJJJJJJJHJ>:8:;6530/.,-.-,*(43460'&'&'%&((1/',,33/10+,,,;:;-,,,@9223>?00003+++)+*)**+-.//.-.0:0///001577779777<;;>GEBDF<===FAA12EEGJJJIJHJJJFJE??FEFJJJEJJCCFCHCAD<;3=>>2410,,>ACJJHEE98:J:-+)(%&%%'&'''288=----<IJHJFI<<<=FJHFIJHGJ;9999223HIHA?:445<???AGA@@AC>9211@AFG111/00..))-,,,1>;887:?>?A,++++++8111,++,)&%&)'&&()+,3668>===DFF9==>H>==<???>@AAEEA321265556JJHEB9888JGC>A///,..?@@>7<=<>=@JEBA::FFJFHJJGJ>@;0/;-.GFGJIJGJJJJJJJJJJHJJ@??@JGJJGJHJJJJJEJJIJIJJFFCA@@BC:;2110558>643462.''''+++))6644356<77458???....83.,****,:<ABEEIJFDEJJGDEEGEIJGGDJGGHJJJJBCDGIA9,'(&&'('((()*,/./.033C987669&%%&''*+1.,+*%%$
@Glass_T7V_18_D3_14_3_54
AAAGGATCTAGGTGAAGATCCTTTTTGATAATCTCATGACCAAAATCCCTTAACGTGGACTTTTCGTTCCACTGAGCGTCAGACCCCTTAATAAGATAAATCTATTGAGATCGTTTTGGTCTGCGCGTAATCTGCTTGCTCTGAAAACGAAAAAACCGCCTTGCAGGGCGGTTTTTCGAAGGTTCTCTGAGCTACCAACTCTTTGAACCGAGGTAACTGGCTTGGAGGAGCGCAGTCACCAAAACTTGTCCTTTCAGTTTAGCCTTGACCCGGCGCATGACTTCAAGACTAACTCCTCTAAATCAATTACCAGTGGCTGCCAGTGGTGCTTTTGCATGTCTTTCCGGGTTGGACTCAAGACGATAGTTACCGGATAAGGCGCGGCGGTCGGATTGAACGGGGGGTTCGTGCGTACAGGATTTCCAGCTTCCGGAGCGAACTGCCTACCCGGAACTGAGTGTCAGGCGTGGAATGAGACAAACGCGGCCATAACAGCGGAATGACACCGGTAAACCGAAAGGCAGGAAAAGAAAACGCCGAGGAGACCGCCAGGGGGAAACGCCTGGTATCTTTATAGTCCTGTCGGGTTTCGCCACCACTGATTTTGAGCGTCGATTTTCGTGATGCTTGTCAGGGGGGCGGAGCCTATGGAAAAACGGCTTTGCCACAGCCCTGTCCACTTCCCTGTTAAGTATCTTCCTGGCATCTTCAGGAAATCTCCGCCCCGTTCGTAAGCCATTTCCGCTCGCCGCAGTCGAACGACCGAGCGTCACGTCAGTGAGCGAAGCGCGAATATATCCTGTATCACATATTCTGCTGACGCACGGTGCAGCCTTTCTCCTGCCACATGAAGCACTTCACTGACACCCTCATCAGTGCCAACATAGTAAGCCAGTATACACTCCGCTAGCGCTGAGGTCTGCCTCGTGAAGAAGGTGTTGCTGACTCATACCAGGCCTGAATCGCCCCATCATCCAGCCAGAAAGTGGAGCCACGGTTGATGAGAGCTTTGTTGTAGGTGGACCAGTTGGTGATTTTGAACTTTTGCTTTGCCACGGAACAGTACGTTGTCGGGAAGATGCGTGATCTAAATACATTGCAAATATGTATCCGCTCATGAGACAATAACCCTGATAAATGCTTCAATAATATTGAAAAAGGAAGAGTATGAGTATTCAACATTTCCGTGTCGCCCTTATTCCCTTTTTTGCGGCGTTTTGCCTTCCTGTTTTTGCTCACCCAGAAACGCTGGTGAAAGTAAAAGATGCTGAAGATCAGTTGGGTGCACGAGTGGGTTACATCGAACTGGATACCGAACAGCGGTAAGATCCTTGAGAGTTTTCGCCCCGAAGAACGTTTTCCAATGATGAGCACTTTTAAAGTTCTGCTATGTGGCGCGGTATTATCCGTATTGACGCCGGGCAAGAGCAACTCGGTCGCCGCATACACTATTCTCAGAATGACTTGGTTGAGTACTCACCAGTCACGGAAAAGCATCTTACGGATGGCATGACAGTAGAGAATTATGCAGTGCTGCCATAACCATGAGTGATAACACTGCGGCCAACTTACTTCTGACAACGATCGGAGGAGCCGGAGCTAACCGCTTTTTTGCACAACGTGGGGATCATGTAACTCGCCTTGATCGTTGGGAACCGGAGCTGAATGAAGCCATACCAAACGACGAGCGTGACACCACGATGCCTGTAGCAATGGCAACAACGTTGCGCAAACTATTAACTGGCGAACTACTTACTCTAGCTTTTACCGGCAACAATTAGACTGGATGGAGGCGGATAAAGTTGCAGGACCACTTCTGCACTGGCCCTTCCGGCTGGCTGGTTTATTGCTGATAAATCTGGAGCCGGTGAGCGTGGGTCTGGCGGTTGTCATTGCAGCACTGGGGCCGATGGTAAGCCCTCCCGTATCGTAGTTATCTACACGACGGGGAGTCAGGCAACTATGGATGAACGAAATCAACAGAATCGCTGAGATAGGTGCCTCACTGATTAAGCATTGGTAAATTACCGCCTTTCCGAGTGAGCTGATACCGCTCGCCGCAGCCGAACGACCGAGCGCAGCGAGTAGTGAGCGAGGAAGCCTGCATAACGCGAAGTAATCTTTTCGGTTTTAAAGAAAAAGGGCAGGGTGGTGACACCTTGCCCTTTTTTGCCGACTGCAGCGGCCGGCTCTAGTAGGGAGACCGAAAACAAAAAAAGGCCCCCCGTTAGGGAGGCCTTCAATAATTGGACTATCCCCTAAACTTCAAAGGACCAAAACGAAAAAAGACGCTTTTCAGCGTCTTATTGTTCGTCTTTGGTACCGAGTTATTAATATGCGCGCAGCGTCTGGAAAACCGAGGCCAAAAGACGTGCGTCTTTGATGCCCAGTTGCATTATTACAGCAGAATTAAAATCAAGTCCGGCGCAGCCGGTTTGTGCCGCTTCCACGCAGATTATGTACGCCTGTCAGCCCCGCCAGCAGAACGTTGCCAAGCGATTGACCATTTAATAGTGACCAGTCAAAACGTTGCCCGCTTCCACCCTGGCCGTTGTCTAAAACATATTTATCAACGTGCTGAAACTCGCGGGCAGGGTTTCACCGACGCTTAATGCTTTCCAGATGGCAACATGTGCTGGCAGAGCTTCACGCAGCGTATCGATATACAGCTGTTCTTCATTACCATGCAGTTGCACTGCCGCCAGCGATAACACCTTGCCAGCTTTGTCCACCACATCGGCAATATCGTGATTGCGGAACACGCCGAACAGTCTGCAACGATAACGACAGCCATCACTTCCTGCGCCTGCTTCAACGTTGACGCAACGCGGTGATGTCGCAACAAAGATCAACCCACCGTAAATCGCGCCCGCGTCATAAGCTGCTTTAGCATCTTGCCCACGCGTCGCCACATACTTTCCTCTTCACCCAGCAACACCCGGCGCACGGCGGCGTGCAAATCGTCATGGGCCATCAACGCCGAACCAATCAGAAAACCGTTAGCGAAGTGGCTTAACTCGCGCACCTGAGCGTAAGTATTGATGCCCGGATTCGCTGATTACCGTCACGTTGTGCCCAGTTTCGGCGCAAGCTGGCGGGTACGGGTGGAATCAATCGACAAATCACGCAGATCGCGGTTGTTGATGCCAACGACCTTTGCTCCCAATGCAATGGCGCGCTCCTGTTCCTCTTCATTACTGACTTCGGTCAGCACCCCCATCTCCAGACTGTGAGCGACGGCGGCAAGCTGGCGATATTGGTCGTCATCCAGTACTGAAAGCATTAATAAGCAGGCATCGGCCTGGTAATAGCGTCACCAGATAGATCTGGTAAGGTAGATAATGAAGTCTTTACATAAAATCGGCTGCGGGGCGATTTGGCTGACGATGGGGAGGAAATTAAAGCTCCCTGAAAATATTCTCATCAGTCAGCACCGAAATTGCCGAAGCGTAATGTTTATAAATGGCGGCAATGCGTGCTGGATCGAAATCATCACGGATCACGCCTTTTGACGGCGACGCTTTCTTGCACTCCAGAATAAACGCCGTGCGCGCACCCTGTAGCGCATCATAAAAATGTCGCCGTGCTCGGCTGAACCTCATCTGAAAACTGGCCAGCGGTTGCTGCTGTTTGCGGGCTTGCTGCAAATCGCCTTGTCTGCGACGATTTTCGCTAAAACGGTTTGCATCATAGTAGTCCTGTGTGACTCTAGTATTTAGTTTCTCGTTTCTTCTTCTTTCCAACGAGAGAAAACGAGGAACTAAGCGCGCCACTCGATCAACCAAACGAAAAAAGACGCTCGAAAGCGTCTCTTTTATGGAATTTGGTACCGAGGTCCGCACAGGTGGATGCGGACCAAACGAAAAAAGGCCCCCCTTTCGGGAGGCCTCTTTTATAAAAATCGTGCGGCTTATTAGGCCACACGTTCAAGTGCAGCCACAGGATAAATTTGCACTGGGCCGCGGGTGGGATTCGGACTCGACCGCATAGCCTTCAGGAGTGAGTTTTGTGCAATACCAACCGACGACTTGACCCTGCCAAGCGGCACCAGATTTCTTGCGTACGCAATCCCCTAAGCCAAAGGTGGCACTCAGGGGAAGCGCAAACTGCCCTGCAACGGGAGCGTAGCTTGGGGTTTCGCTACTTGACCCATCTAGTATTTCTCCTCTTTCTCTAGTAAAGTGTTTAGTTCCCTCTTTGCGTCCTTCATAGCTTAAATGCAAAAGTTCTCTAGTAGCTAGCATAGTCCCTAGGACTGAGCTAGCTGTCAACTCCTAGAAGCGGCCGCGAATTCCAAATCATGCCTAGCGAAAGCTAAGGATTTTTTTATACTGAAATTCTGCCTCGTGATACGCCTATTTTTATAGGTTAATGTCATGATAATAATGGTTTCTAGACGTCAGGTGGCACCATGGAATAGACTGGATGGAGGCGGATAAAGTTCCAGGACCACTTCTGCGCTCGGCCCTTCCGGCTGGCTGGTTTATTGCTGATAAATCTGGAGCCGGTGGAGCGTAGGTATCGCGGTATCATTGCAGCACTGGGGCCAGATGGTAAGCCCTCCGTATCGTAGTTATCTACACGACGGGGAGTCAGGCAACTATGGATGAACGAAATCGACAGATCGCTGAGATGGTGCCTCACTGATTAAGCATTGGTAACTGTCAGACCAAGTTTACTCATATATACTTTAAATTAATTAAAACTTCAT
+
@ADC95.**//;EJGD=777,,,,DE@?@43325438,,,---=>@BJEF:)'%$'*''&&&&((*..--59;9<<<CCB88;;<?A@3-/30/...-/88=;6654//..-3349=200++++..05::?><((''1=D@>>??JJJ???BHEGEG>===JHJGHHDB886621D1../;FFDAA><==<666=>=A><)())/DFDJJJJJJJJJHJHJEJJABEFJJABACDEC4434FDFDFCCBAB8GA:>?>==)))),2%%%'+$24****989:?5<<<BAE99BEDJIJDCCGG>+***976/,,+.../+*&)89HJB>>=DIJGJHGJJGFC>D5E?2C@>=;:0033388=?;<<<JJJGJJJHJFCA75+&&%&%%&&&&'%%)*>BCIJIGD>>?@>/../+**&(-*&)'*'(21-++,122)))/&&&&1:<60JEHJD'''';@EB<<=JJBBBJJ>=<<AEGIJCFBDJFEG@A>,,--87779FCFFA==HCHEEH>6533.+&%%$'&%%$%&&%)+)'(,.(-))+()))/..68;433230/001584455;A:;:;HCJFIHEBFJJG?CCAEFDC?-*(*72*))*-19---<>HCEFFJJHJJHJJ??>DJJJJHFJHGHDB;:778DIGJEJGJ>=<;@>00(''';<'''',-<<HJGGJJD?HFIFGJFD9758=E(''.4(--.../0+,)),--6=>C><;;;;@AJFJEIJFAHJHJDIJIJGJI@AABDBAC;::;=<-+*))+.00((()+))(&&&''()((())))*,38>>?<<>@C=<92111--.0.*+0''...*''1-8:=AFDC<744+**,567=>;;JEFEHGGJJEC?@>>>?GEJA@?;:111004643244444469''69BDDFFIG?>=>DGJJHIHF>>>JJJGIJJFJIJJJJJJHJ;::9=B>JGDEJD<:1..00780004459+0.//FFCACD5,,/3336;=BDFJDDJBFD;;;FBC@DD:99;>>==@AGJIJJDGFJHI@<<<?IEJJGDCCHDJA33..121,+)'%((0/9('''4=8754511//001..0:/-,,0((''-0433688999@FCEECHHGIJCHGJHJJJJIJJJJJJJJJCAB@BEE=<<;;DHHE@204/)&&(+%$$$&)(')-.0000*'%%&))+359;B9=?@@=?>;9J@>>BBC6665>>FGAJCAAA33159524301115CDHJHFD@668@CA?@@444?AA<4467BFGEID===>?@?B;955-&%%%)4120023:7988:77011('''''239---,10335A@@68B@@<<;?4457966HEGJJFBBAAH110?ABJJJGJJGJGJJJIJG....96933>?A211121;>41014--,74<=<<??GCABDB><<>=;---/('''.///7:@ADBBD>:9::=?=?JGF<<<<768>?''')0/.'&&**87678&&&&0999,,+*+*+++:?DEH<<<=I::9*%%''(('&&()1144@DCFGEJHHIGJJDGEIJJEFID=>>:97779221::555.,-)))&')((((--..--,,,'$%87889>:322299=7----/07)))0988''///1125>?....:****+**&''?HJHGJDGDEEEA@;;;<GGC@1111BBG(((((((???@EFFJJFJFDJHJFFJJJGJJJJJGFJJJJJEHCEJJJHEDCJDD@@@DGFJGBBBCIDF:7244.-/488632,,,+777BE6540&$%'*-047???@BDJJFJGIJCCC?E@@DIJFEJCD7876)'%$$',,,..2=>CEJFFJHJIJJHHHJGGB@@<6556FBCDFJI@@?40.+))''''&&$$%&,,*''''?@CCGEJIGJCFHJFD88))<>EHJFJFB7743BCDGCB;;:::@BC@@FCAAA=>=JJHA<;7793225@@1122B@BA>A@HA:6660/.0//5@BGDGIFHJJHGJCA??CC;<HFEIEF<<<8;;;EGBGDE:1///:,)+++,5477<GGIJGFJIEE439;;===BB===@===>@>:677==?>?=<3002?>>4((=<?;::;;9:;AEDFGJHJFIHHJIEGJHJ@@<>?FFDFJEAHEJEGDFDDDCG@><444../1;/9>;9=<9@?+*)(%(+,1010*))))&%&%%$),---,.0,,-)()477:99BGC>=;:;8685)''(--544446;:21115668C@?=?@?B@?@?66;9850**,81/./,,.451118BCDD@>7888FFDGDIGJJFJFJHF54***,5532234CC@BBCDCACBCBCBACFDBCCDGFDDDGHEJJJGJGFDFDIJJEHJJDBD::;<BDGE<=<;=:3'''()($$$$&''(**,****:>;ADDD@,,,,HD=GCGH5557365;:--))'&&'**+&(((+(&&&&(&&$%$$'')&&%$'37?=???JEGJEJEEJEFGF?BFJEJJJJJJJJJJJ??>=<<;>>?AEJDBDAEC))))....777777<CEIJJJJJJIJJFFJJJJHJGJJGFFGIJGJEJJJJJEJJC<://((())245:=?=<=??EFDGJIFJJIJJIJJJEJJFIJGBBACJB>--..1>JJDH>@?@JJEDJHHGGIJG==<=@876689<BA;:522342:<=A@E>?>=;<A@@AEJD@>=?J;:;674'&().*...005>D>7777EGJHJJJEGHJJJJJJFDFHCJJJJ?<<J22118((&'(''%&%&'',.%%$%%$$$$'..1;=3221136;>5565=5/..5<@@;://///;<B?@A@DCCD87+(()0/4459**+666964=>@FB6666>=:;=41001----24566@BF5167DFACAABJ>@555/.*(*-:?<;:5346)()&&9*,DJGDIJIJJJJJJJFGECFDBAB5555778><?A?BBBEH>>>JJJJ=444((((//7<===<@FHJJJJJJJJHJJJFJJJGGFEC<8)))**6678::5543342.,(((+''((*+('232411:B8899DJJJJJEDDBBCF;:<1,+*,3-++,?C@@@BE////;6800'''&(%%%%(=<=>CDCC<<<<HEGEECJEJJGEJHJGJJIJJFJJGJHEEIDED=855--+)10..***+++.<;;@220A8878?<:8779:---)))).+*++6555++++5===;;<<?IGDFED,++-347;==?HJJFGDFFCJJFFJFC<==>==;9;ACADGB''''JJJJ===<JJIJEIGJGHJJJJIEIJJJJ>;;-,,,($$$&,)''(('(*90000943*(&',08;:;;JA@@FC;ECJF??>?EDABCI700024((((113<=CDC;::688JJJEEC<>>995988238966643<4..+2469>@@AJJJJEGICJJEGFFC=:;?GJJJJJJJFHHFJGJJJJHJEDG<;:;???433/..-....866+&%%'''-0589=@ECIFEFIEGJJHJFFFFGJJJJFHADBBH==<=ACJFJGHGJJJEDEBC3223?JEAAB@@?@433/.08<;//-((((+*))))++3@?>?BA,,+()2334DGJB@AB?>><@ABGHDJEGH<=>?FB@74?1)''%'%%/CJFDD>G=>EFCEJJIHJFGDC?>?@DA@@B=<<?>:<33300****++,,,,-;<EGJGJFFFFEDFJJJ@A?;JB?AEFEFC4A>865*+))*+562112777777;>9756744510009*)))***)+++-*))+'&%)0556761111//-1)1,*((&''&&&%$$'(0311247<9789<JIJ@?==::7342100-)'&&)'((()((5?@<5438>?DDDA73666JIJGJJGICJF74&&&..1)&'%&%&%&&+88)*:=@;;;:@@D>@A@CFJJDDGEFAACCIJJGJFEA?::6+'%%''$$$&+-&&()(%'/147878:A?@@JJJJ=;<0112=JC;:;:=?B??=>IIJDFHACC@===<>>A5.0JGHGJJIECEDJDJEJFBBHGHA4333JGHJHDH4445BEGJEDFGHJJJJJIJIHJHJGBCCDJJGEC?><<:/.--00/03333254;7/++%%&&**)))(()(+/1/--.)++/3/A==<;>;:;<<G>>@?@;0(BEGHJJGJEHJ@BBAFC>?;<GI:882.A....83+)))),*'&&')%%%%%C6555>>>?AH98343334B88889CD;<IJGIBDEAC@BIHJC60003&%$%'()-767:;98++++E@;956?332,,+.+,@AACGB=:310.+,,+*+-88;((();GJJJEFFCA7?DECJJGJHIJIJJJJJJHDJDCDDEDJGC?:778=544222''''767'''')@9778;@DDABCCFA@@GHE@AF<;;<FIJHJJE@?>=:9.1..,,-16=>@AAB@<B?@BDJIFJJJGJIGJJJJJEGGEJJIJIHJFGJJJJJJJIIEJE>=?B?3//.'&)'(++++1243255:AEFE>>?22---,,,,65754,--/,,*=;;<==;87)=DGJJJECFFJE5555<?;;<<>?JJBC=977:===ACB+++,....2113:2))))*)))66622336(('%%%%7;?@::FFFJJIHFHJEJGJJIJFDD@?@ADGDGEEEIG11012<=75540..01300024<?FBA=''$
@Glass_T7V_18_D3_14_3_55
CCCTAAGCCAAAGGTGGCACTCAGGGGAAGCGCAAACTGCCCTGCAACGGGAGCGTTGGCTTCATCGCTACTTTGACCCATCTAGTATTTCTCCTCTTTCTCTAGTAAAGTGTTTAGCTCCCTCTTTGCGTCCTTCATAGCTAAATCCGAAAAGTTCTCTAGTAGCTAGCATAGTCCCTAGGACTGAGCTAGCTGTCAACTGTAGAAGCGGCCGCGAATTCCAGAAATCATCCTTAGCGAAAGCTAAGGATTTTTTTTATCTGAAAATTGCTGCCCTCGTGGTAAGCATCTTTATGGTTAATGTCATGATAATAATGGTTTCTTAGACGTCAGGTGGCACCATGGAATAGACTGGATGGAGGCGGATAAAGTTGCAGGACCACTTGTGGCTTCGGCCCTTCCGGCTGGCTGGTTTCTTGCTGATGAATCTGGAGCCGGTGAGCGTGCCGGTACTCACGATATCATTGCGAGCACTGGGGCCAGATGGTAAGCCCTCCCGTATCGTAGTTATCTACACGACGGGGAGTCAGGCAACTATGGATGAACGAAATAGACAGAATCGCTGAGATAGGTGCCTCGCTAATTAGTAACTTGGTAACTGTCAGACCAAGTTTACTCATATATACTTTAGATTGATTTAAAACTTCATTTTTAATTTAAAAGGATAAGATGAAGTGCTTCTGATAATCTCATGACCAAAATCCCTTAACGTGAGTTTTCGTTCCACTGAGCGTCAGACCCCTTAATAAGATAATCTTCTTGAGATCGTTTTGGTCTGCGCGTAATCTCTTGCTCTGAAAACAAAAAAGGCGCTGAGGGCGGTTTTTGAAAGGTTCTCTGAGCTACCAACTCTTTGAACCGAGGTAACTGGCTTGGAGGAGCGCAGTCACCAAAACTTGTCCTTTCAGTTTAGCCTTAACCGGCGCATGACTTAGAGACTAACTCCTCTAAATCAATTTACAGTGGCTGCTGCCAGTGGTGCTTTTGCATGTCTTTCCGGGTTGGACTCGAGAACGGATAGTTACCGGATAAGGCGCAGCGGTCGGACTGAACGGGGGGTTCGTGCATACGATTTCCCAGCTTGGAGCGAACTGCCTACCCGGAACTGAGTGTCAGGCGTGGAATGAGACAAACGCGGCCATAAACCAGCGGAATGACACCGGTAAACCGAAAGGCAGGAACAGGAGAGCGCACGAGGGAGCCAGCAGGGGGAAACGCCGCATCTTTATGGTCCTGTCGGGTTTCGCCACCACTGATTTTGAGCGTCAGATTTCGTGATGCTTGTCAGGGGGGCGGAGCCTATGGAAAAACGGCTTTGCCACGGCCTGACTTCCCTGTTACGTGTCTTCCTGGCATCTTCCAGGAAATCTCCGCCCCGTTCGTAAGCCATTTTCCGCTCGCCGCAGTCGAACGACCGAGCGTAGCGAGTCGTGAGCGAGGAGGCGATATATCCTGTATCACATATTCTGCTGACGCACCGGTGCAGCCTTTTTCTCCTGCCACATGAAGCACTTCACTGACACCCTCATCAGTGCCAACATAAGTAAGCACATATACACCCGCTAGCGCTGAGGTCTGCCTTCGTGAAGAAGGTGTTGCTGACTTCGTTGCCAGGACCTAATCGCCCCATCATCCAGCCAGAAAGTGAGGGAGCCACGGTTGATGAGAGCTTTGTTGTAGGTGGACCAGTTGGTGATTTTGAACTTTTGCTTTGCCACGGAACGGTCTGCGTTGTCGGGAAGATGCGTCATCTAAATACATTCAAATATGTATACACTAATAAGACGATAACCTTGATGAAATTGCTTCAATAATATTGAAAAAGGAAGAGTATGAGTATTCAACATTTCCGTGTCGCCCTTATTCCCTTTTTTGCCAGCATCTGCCTTCCTGTTTTTGCTCACCCAGAAACGCTGGTGAAAGTAAAAAAGTATGAAGATCGGTGGGTCACGAGTGGGTTACATCGAACTGGATACTGACGGCGGATAATGCTTGAGAGTTTTCGCCCCGAAGAACGTTTTCCTGAATGATGAGCACTTTTAAAGTTCTGCTATGTGGCGCGGTATTATTCCGTATTGACGCCGGGCAAGAGCAACTCGGTCGCCGCATACGCTGTTCTTCAGAATCACTTGGTTCAGTACTCACCAGTCACAGAAAAGCATCTTACGGATGGCATGACAGTAAGAGAATTATGCAGTGCTGCCATAACCATGAGTGATAACACTGCGGCCAACTTACTGACAACGATGGGAGGAGCCGAAGGAGCTAACCGCTTTTTGCACAACATGGGGATGGGCTGTAACTCGCCTTGATGACTGGGAACCGGAGCTGAATGAAGCCATACCAAACGACGAGCGTGACACCACGATGCCTGTAGCAATGGCAACTGAGCGTTCGCAAACTATTAACTGGCGAACTACTTCTATTAACTTACGGCAACAATTACTGATCGACTTGGATGGAGGCGGATAAAGTTGCAGGACCACTTCTGCGCTGGCCGTTCGGCTGGCTGGTTTGCTGATAAATCTGGAAGCCGGAGCGTGGGTCTCGCGGTATCATTCCAGCACTGGGGCCAGATGGTAAGCCCTCCCGTATCGTCATTATCTACACGACGGGGAGTCAGCCAACTATCGATAAACCAAATGAGCAGATCGCTGAGATAGGTCCTTCACTGATTAAGCATTGGTAAATTACCACCTTGAGTGAGCTGATACCGCTCGCCGCAGCCGAACGACCGAGCGCAGCGAGTCAGTGAGCGAGGAAGCCTGCATAACGCGAAGTAATCTTTTCGGTTTTAAAGAAAAAGGAGAAGGGTGGTGACACCTTGCCCTTTTGCCGGACTGCAGCGGCCGCTACTAGTAGGGAGACCAGAAACAAAAAAGCGTTGGAGGCCTTCAATAATTGGACTATCCCCTAAACTTTCAAAGGACCAAAACGAAAAAAGACGCTTTTCAGCGTCTTGTTGCGTTGTTTGAGTTATTAATATGCGCGCAGCGTCTGGAAAACCGAGGCCAAAAGACGTGCGTCTTTGATGCCGGTTGCGACTCTACAGCAGAATTAAAATCAAGTCCCAGGCGCAGACCGGTTTGTGCCGCTTCCACGCGGTTCTGCACGCCTGTATGACCCCGCCGCCAGCAACATTG
+
788E@?BEFFFIEJJIJGDHHDBCEGJJJ=<,+++:?<;7676:?=999=>@EGGGGFIJJJHHJIFJEJJHJJJIJJJC?@?<67:899>?@?H?@<=:E>>88889GJJA@>2..((()>B;::0*<DCFGJIECB?66=''()0>>==@GJJHIJ9988<55454445>::::GDJ?>DDJJ444?E=<<=>A'&%%('/45>BGIDIIGFICCCDEA?==AAGFJJHIHGJBEIEDCJGIFDDFGBDB?6:=FF@@<;;668731**+))(*,+**)))'''(&&%%%,,1&&'>@EEEFA@@CGHIJJDGJJIJIJJJJ9;<=?HDJJHEEJIDGEFJFFIJDD@ABDFEGIIHGHIG::8;;<>>@C=<66A;B?/--,'&%%+,0,-;@EFFJ<?@@=82)&)+221.(/0-6GA?@::98<BDBCDEDCFG7312110.&&'''&%&$$$%'&&'().-0-'()7;=222>=:;<CDDDGAAADDFH=;=4CBBFCF77767@97669;=>B@AAIICB5211.&%%'&'./24>>>>877<=1///-.,.075669<<=A;;;=8423+'''&&&&$$###%&%%')2223220/--78=EFJJGCBA:999:;?>>CDB<==CFFHDD<:A;F:998DFEFJJIBCJHE@A@?;863.-,-)(''&&&)*)*(+35788;*))(*66213?>=><>@89;7879@??BF=:;<@J?@<455;ABCCIGJGJJJ=9;A4/'%##&'&'&%&,*&&&%%.//66589;CDDGFABBBJIJJJJI==<<JEFFDB(((-/-.(%$%%$$$),)000/890('(--131--,.237:BBCABAEG;888;@JJJGJJJJJJJDBDDFJGGFFCCD<33228655439:@?@?<>76,:8,1000/))*'%%$)4;=>=)(((,+**+)))**86()CEEDE77116198877,*)'())*+;A@DCJBABCJJJHHFGFGGIAAHJFBGGC95594>85/,,(&$$$&%%&())))))-.,BGJJGFHEFE@@A?@A7=65576;GE988JIICC???@D<:10*(((''(/%67=>==EFJFHFGJJGJJFIFJCIJJJGFFFJJHFJJGHA?6.../81025000110))('%$%&&$%%'+/1034AABBEJEIJJJJHJGJGIEJFEJJDFIGCDCFDJDEGC@2122?>:98,((&'((@@AC6543+''''&*+.1<****42-+)))*+=;9100/33366+***20./,))/**:>??AAAFJJFJGJJGI;989;GEFFIGIIJED<<9>DHJJJJJIJEHE><5''&'*,*(&&&-022-;71.,('''((/+,/169<?>>D<2-.?AJIFDB??=BIJJGHHHJJ43@BF777;EEI7787666;9BEBCCGEGHCEFEDGDBB??@('''(&&&9<=9886/+&%&''&--.--2349:>IEJG=99:<FCD=;8893/)%&&()&&%'&(89@>BAAJHJIGJJJ<;;;HJJHJJJJGJJGJFEEB@ACEJJGHJJCAA;;+'&(+++,%$#$%%&(&%#((=EBAA@BC9777/1??AEG>9:FJIJJHJJGJFCE9861...-'$%%')))))/***&&)/123>>>DC@@AC=<;4//9:A@B<<DJGDEABCJFHDFIEHBCCDB@>=@;2211****1223:8555?FJ7676>>321'''(('***-+('&'13:::*****))())/CCEDCJJDFJFJBB,,,,CEFJHJJIJJJIGJJHJEG98''%%''.1...,*(((('&%%($$&%&&'')%$)++,77:;6=62017:DJJGFJIECD=8---.98867=>@ABAB?;;;BDBDA22917BADEE?;7??78.''&')(()5??B@HJJ>=>FCB@B@@FJIJJIJJJBD7(()5CDHJD54489/(%$%'',*&&&('(+-0.2113334./ADJAIDHH@AABJ=;::+))((*((((/,*)-&233323<CEGIFG>:==;33?@DEEFAACCG-*&%%&'-..<=>EA???AEA?DHDFCDFIJIGIJIGIIFCBD>JD/.)&),.+)(').033+,4,0--1;;1//198;;8.-+)*+(&&%$%$%$%*.++;==>*)((,39////88CEG@?ABGHJGEFGCDE;;;;785677BHEJHIJGHJIGJFEJG>?@55;>?@BFEDDBCHIEGDBBBBDG>=5.--,-/7:?AHJJFJGH?@>::6+&%$&**+-'''&'&&)'(&%%%('()))*.0//1.11023976'('(,+,**,,-&$$%$%&'$%%)((577B333+++*))+/...331324/.--1123=@;;:>=<AJIEHEBBAAHFJFJFFGCJEJGDHIJFJDEEBCD>>=++++)(''&&&&&*--1:A<;<<=EFJHGDEDBHDBF@45,,*%%$$%$$%%/022,*()'%%$%&$#$%&(&(/=EIEDJHD@?>:630-,&''':<BCC:::FIIJ><4&%%&%$$'()2;=<>>:8776*&%&(,))**)*'&&%&&'((&##%''*189999A@@A@FA=<;-,+-8:AFA@@FGFA@?98A???ACGFE?>=7?>?0//('''(/('%%''.2:;==A?311.//.-,*+++(&&('''((%&&((''%&')&&368799=>;:99-,'0'(?EHJEFDJGGBDCCJJEBA@A;:8)((*.+777;CCEIIFIJJJHGJE===<><<=9889;CCA>41129@@ADCCB=/,+**;:99>>GJFHJFHFFJDFEEIDEHGJIGJD=<=AHDB@@DJH96555/2231)%%$$'),3///.;866543/14710991/..479D?;9:?=>==989;:8100(((-)3.+++)''../,,,,*'$###$)&8:8:>;0+++,45=?>>>??CC??@?44><<01+<;BFGEJFFEDFJ@A?FJFFFCCFAABGCABBC=>=>?4331'&%%$$$%##%,/455:;=?A@?AA>BBGJGIFDHIFJJJJIECCFGHDGGHJC<;<=<::9:;;:>><;<2554.)'(+-))3589DJIJJFGFDEEHDBCABA?5,'''2441/.)%&)/:4?==>;;;;:=///0((&*&&(+,,**,,+'&'((&&'4((''*)%''&%&%$$#
@Glass_T7V_18_D3_14_3_56
TCCTTACCTGGCGATGATCGTTGATGAGAAATATTTTCGGGGAGCTACATTCCTGCCATGATGACCAGATCGCCCCGCAGCCGATTTTATGTAAAGACTTCATTATCGACCCTTACCCGATCTGGCGCACTATCCGGCCGATGCCTGCTTATTAATGCTTTCAGTACTGGATGACGACCAATATCGCCAGCTTGCCGCCGTCGCTCACAGTCTGGCAATGGGGGTGCTGACCGAAGTCAGTAATGAAGAGGAACAGGAGCGCGCCATTGCATTGGGGGCGAAAGGTCGTTGGCATCAACAACCGCGATCTCCGTGATTTATCAATGATCTCAACCGTACAAGCTGCGCCGAAACTGGGGCACAACGTGACGGTAATCAGCGAATCCGGCATCAATACTTACGCTCAGGTGCGCGAGTTAAGCCACTTCGCTAACGGTTTTCTGATTGGTTGAGGCGTTGATGGCCCATGACGATTTGCACGCCGCCGTGCGCCGGGTGTTGCTGGGTGAGAATAAAGTATGTGGCCTGACGCGTGGGCAAGATGGCCAAAGCAGCTTATGACGCGGGGCGCGATTTACGGTGGGTTGATTTTTGTTGCGACATCACCGCGTTGCGTCAACGTTGAACAGGCGCAGGAAGTGATGGCTGCGGCACCGTTGCAGTATGTTGGCGTGTTCCGCAATCACGATATTGCCGATGTGGTGGACGAAAGCTAAGGTGTTATCGCTGGCGGCAGTGCAACTGCATGGTAATGAAGAACAGCTGTATATCGATACGCTGCGTGAAGCTCTGCCAGCACATGTTGCCATCTGGAAAGCATTAAGCGTCGGTGAAACCCTGCCCGCCCGCGAGTTTCAGCACGTTGATAAATATGTTTTAGACAACGGCCAGGGTGGAAGCGGGCAACGTTTTGACTGGTCACTATTAAATGGTCAATCGCTTGGCAACGTTCTGCTGGCGGGGGGCTTAGGCGCAGATAACTTAGTGGAAGCGGCACAAACCGGCTGCGCCGGACTTGATTTTAATTCTGCTGTAGAGTCGCAACCGGGCATCAAAGCGCACGTCTTTTCGCCTGGGTTTTTCAGACGCTGCGCGCATATTAATAACTCGGTACCAAAGACGAACAATAAGACGCTGAAAAGCGTCTTTTTTCGTTTTGGTCCTTTGAAGTTTAGGGGATAGTCCGATTCTTGAAGGCCTCCCTTAACGGGGGGCCTTTTTTTGTTTCTGGTCTCCCTACTTAGTAGCGGCCGCTGCAGTCCAGCAATT
+
'%%''$&((%%%&%%$$$$)*124<7769;>>::99</--.9:,,.'%$%'&'(&&&%*((()++++&&&&6632008?EJJIFHGJHCA@@:9JJJCJC=8898>A?@AE;J8001+**),3334*)%%%')&&&''2458?BCBAB971756?CCBBBGA><<<@>>>EG:FD=<;<<;<<ACCFDJDAAEBJJGHGFJC:9:721)))*332)%%%&--,68;;;8740..4560--.-11-/--)()*?BIIGFGIFEFJJHGJHJ4444:79******BHJ;:::9<ABDHHHJ>>>>>B=<>;;*(((**,+*((('''()6:>:7874231+%''),))00/-..2239:;JFGGFGE?@>>@;;;-,,-8876777<888CBJ5444FA@@;;;=@@:<CCIIFC?<9;:<=FJJJGJJIFJJJGJ??<<65-+++,--,,*''''1888222,+++1-;;=CCJG?>>>JHFGEHJD>>::'',)*.6-,,,.5----854337=>B?>=>DDJGJJGGJH=>;;66666'&())%%%%%&06('((,++++..0)*+,,++'('')&*(()=985<BCCCAA@541*****-1,,CBAFEFFDHJIECDEJGJFJHHJIJIIJHEGHJJ;556@?>?D>??CEHJ@BB9C:;<::9993488?<<++**-(())6767:65659DBIJEJB<<4443)('().8:;<>DE>>;<JJFHFJIIJIIGGGHJFDFEEIFHJJJJHJGJJJJHHIFJJGIJEIB@AAJJJJJJJDFFJJJEJEFJJJCGFGJJJJGHEJIFHACBAFGJJE5444444++*'''(3251/..++++*34<5=::222C@877***+3133010011/01.,&$%%,./142446796-*$%(%%',:BAADJD@?>@BHCCCA=99,,,-5673232////9980+++IIHDCJHJDCJHFIDJJJHDCD;422214..))''((%$$$(7@EGD@@?>?>>ABJGGFFJHDEF9DC@?<8:==ACEJHGJJJHIJJGCEDE@::0/00;93-)($##'.**,+,***+-,.((((2))))9(((()8<ACEG83335689100.0CCDJJHCCCBJJ?:9:<655890000000AAEHJHJEHIHBD<:;@:CA4346:55<>>=<<<:=@<;;;544:<=<554//'''')((%(744112)((()(),'()CGCCA=D:7655478:4;533..--1,---,(''(22245=>=>=;89,,,*(((-)&
@Glass_T7V_18_D3_14_3_57
GCCAGCACTGGCTGAAAAAGACAAACAGGACCTGATCTTTGGTTGCGAACAAGGCGTAGACTTTGTTGCTGCTTCCTTTATTCGTAAGCGTTCTGACGTTATCGAAATCCGTGAGCACCTGAAAGCGCACGGCGGCGAAAACATCCACATCATCTCCAAAATCGAAAACCAGGAAGGCCTCAACAACTTCGACGAAATCCTCGAAGCCTCTGACGGCATCATGGTTGCGCGTGGCGACCTGGGTGTAGAAATCCCGGTCCAAGAAGATTATCTCGCCCCAGAAGATGATGATCGAAAAATGTATCCGTGCACGTAAAGTCGTTATCACTGCGACCCAGATGCTGGATTCCATGATCAAAAACCCACGCCCGACTCGCGCAGAAGCCGGTGACGTTGCAAACGCCATCCTCGACGGTACTGACGCAGTGATGCTGTCTGGTGAATCCGCAAAAGGTAAATACCCGCTGGAAGCGGTTTATCATGGCGACCATCTGCGAACGTACCGACCGCGTGATGAACAGCCGTCTCGAGTTCAACAATGACAACCGTAAACTGCGCATTACCGAAGCGGTATGCCGTGGTGCCGTTGAAACTGCTGAAAAACTGGATGCTCCGCTGATCGTGGTTGCTACTCAGGGCGGTAAATCTGCTCGCGCAGTACGTAAATCTCCCGGATGCCACCATCCTGGCACTGACCACCAACGAAAAAACGGCTCATCAGTTGGTACTGAGCAAAGGCGTTGTGCCGCAGCTTGTTAAAGAGATCACTTCTACTGATGATTTCTACCGTCTGGGTAAAGAACTGGCTCTGCAGAGCGGTCTGGCACACAAAGGTGACGTTGTAGTTATGGTTTCTGGTGCGCTGGTTACCAGGCGGGCACTACTAACACCGCATCTGTTCACGTCCTGTAATATTGCTTTTGTGAATTAATTTGTATATCGAAGCGCCCTGATGGGCGCTTTTTTTATTTAATCGATAACCAGAAGCAATAAAAAATCAAATCGGATTTCACTATATAATCTCACTTTATCTAAGATGAATCCGATGGAAGCATCCTGTTTTCTCTCAATTTTTTTATCTAAAACCCAGCGTTCGATGCTTCTTCGAGCGACAACGATCGAAGTGCCTTCCCATCAAAAAAATATTTGTGTAATACTTGTAACGCTACATGGAGATTAACTCAATCTAGAGGGTATTAATAATGAAAGCTACTGTAACTGGTACTGGGCGCGGTAATCCTGGGTTCTACTCTGCTGGCAGGTTGCTCCAGCAACGCTAAAATGAATCGCTGTCTTATG
+
CJHGICFJJJHJI;;1/3>@A9-,-.7556CBABEDJJA<9?JJJGIJIGJJJJJIJJJJJJIHHFFIHGGJJJJDJJJIJJJIJIJJFJJIJJJJJJHJHJHJGGGJJJJJIJJJHGGHJJIJJJJHJJJIHJJJHDDJIJJFJIJJJJJJJJJHIF::::IEDGIDFCAEGICJIEHFGFJJFEDFJGDBC;>>@@8776<ACEJJJJJJJJHJJJHJJJIJJJJJJEDGFFJHGJJFJGJJJJC=98839@@::8*-+,-6:;>778;CA?999866=9>A?2155////;;=@JHHJGEBCBBIJEGGED80/,,,,DDCACJJFJJJHJGJJHHJHJIIJGJJHGBCA@>@?:;A>;;=CA==?<7==A<<CBCJJJJJFIJJJJJJJJJIIBBGEFFDDJCAB>??@DEIHGJJJHGJJJJJJJJGJJDDJEHJIJJHJJHJ555JJJJJGFJHJJIGFEGJJJJE)(();-,.29;?EJJHFJGJJJJGJJJJGIEJJHJJIJIHHJIJJJJJJJJJJJJHGGJJJIHHJIGJJJEGIJJFJJJHJJHHIJHFJJJJIJHJJJIJJJGJJGJ>>@7=:5565:;<82///,-66JA@ACEEJCE><<899798-++*+)())*(&'&')+,8543,,,-,.+,0-)(()43'&&&&'%%%&*$%)*47AGFC>?B@JGJJIJJJJIJJJJDEB7778F;CJJJJGFGFIJJJJJJHJIJJGGJJIIEEFFJJJJIJJJFJIJGJJHJHJA8;=<;99/87223:=>=>?JHJJJJJJJIFIJGJJJFJJIHJJJJGHIHHJEHFHD5436/.-,//:>....DEIJJE??=?4445>@@AAF::::JBA76634))()+-,'''&*+**/-(81111<<>?CJEEHJIJJJJHJJHJJJJJJJJJJIEJJJJJJJJJJJJJJHGJIJJJJJEJGGIJJIJJHJJJJJGJJI<;;:21=?JCGEFDDFFGHJIJJHJJJJJJDFDDIHGJJJJJJJJIGEEGJJJJJJFJJFJJJJFHJJIIJJIJJJJJJJDCDCECCCCDDHJJJHJDEDEHIJEJJDCFFJJJJJJJJIHJGJJIGJJEHHDGJJIABABDFF=<<-+**++++*))&&$$$$%%'+,,574571;:687;><:8,)(&&)./AFIJEFFDJJIIFEFHGJGJHJFGFJGJJJE5555CDDFEGEFFBA?@CBBDAABDD:8.+)%$$%&(((FHBCCCHDJIDGEGHJJJJHJJJIGGFEFFGGJGEJGGDCEDGGGBB86578:677...21)))(('(234448))(
@Glass_T7V_18_D3_14_3_58
TCTCTGGTGACATATATTCATCCCTGAAATGTATTAATGAAATAAACGATATTTTACGCGCAATAAATGTTTGGCGCATTAGTTGTTTGAGCGAAAAATATCTGGAAAGCAGATCACAGTAAATAAAAAAACCTGCTGGTGAGGCAGGTTCTTTTATTTACTATTTTCAGGCCTAACACCACAGCCTGTGCAACATCGTGTTCCAACGAACGAATTATCACGCAGCTGCGGACCCGTTGCAATTACGATAATGAGATTTATAATCCAGGCCATTGGGACGTTACGCGGATCGGACCAATTTGAATTATTTAGAGTATATTATTCTATTTCTTGGTTGAATATATTCTGTAGTTCACGATTAAAAATTGCTATTACAGTTTCAGGTGATTCACCTCGTAATTTCCGCTCATCAATACACTCATCTCTTATATAAATCAACGCATCATTTATTAGCGGGTCAGCATCTCGATCACGTTGATGAAATGTTGGACGTAGCCGGAATCGCTCCAGTCGATAGACGGAACCTGTAAATAATTCAGAGCATTTATCGGATCTCAAGTCTGAAGGAAAACGGATCTTCAGGTACAGGGACCTCATAATCGTAAATAGCAACCAGCTCTTTTTGCACGATCATCGCTTTCCCCGCTGGTAAGTCGTGTTGATAACGGGCAGTTGCATCACTGCCCGCTGTGTTTTAATGGAAAATGACGTCAGGTGCGCTTAACGCCTCACTCAAATCAAACACATCAAGTTCGGCAAAAGTGACGGATTTATTGTCACGGTACACTCAGAAGAGAACGGAAGCTCATTAGCGCTTTGCTATCAACATTGTCGTGGTTAAAACCGGGTGAAAACTTACAAGGACCAGCCGGTACTCACCCAGGTTATAGACAAATGCGTCCTCATAGCCTGACTCCCAGCCTTTGTATCGCATTCCCATAAGTTCCCCGACGGTAGCGGATTTACCTTCCCAGCGAGTCAGGCTGTTACTGGTTGACTCAGTCAGGTGTGAGCAGCACCGTGCGGCGCGACAACTGGCGAAAAGGCGGCATAATTTCGTAATCGGCAAAAAGCTGTGCAAATTCACTGCGCATTTCTGCTGTCATTTCTAACGGGTGGGCAATGCCAATCAGAGCGTCCGCAGGCAGGTCAATTGGCTCATCTTTGGCATTTGCAGAACTCCCCCCTGCGGCCACACGAAAGGCTTTGAGTAAACAACGCGGTTCATTTGCCGGATAAACCCCCCATATTAATCGCTGGGTAACCAGACGGGTAAAGGGATGATTAACAAACAAGAATGAAAATCTGCCAGCGACCAGCGTCGGGTGGTACGTAGGGCCGTTTCAAGACGCGGGAGCAGGTTTTTGCTCACCTGGAGTAGCATACTTTTTAGCCCTTTTAGTCGGGCCAGTGCCTCGGGCGCTTTCAGTTAAA
+
+&%%%%%'687687615/***,687<@CAE;<8896<<4333CFGJHEJGJGJJJJJJFFJJFGJJJHJJJJJJJJJHJHIGIJJJIE>?>C=;;AH>?8754BFDHG@>;64456666GJFGD=<=GFFHEFEC@889FDCACCDJFJEBBCFC=2221BCDHDE?E<<HJJHGEJIJJJGJJJJJJJFJHIJIJJHJJEJECHJI;;;B>=<<A<D)))((((024/)''',.,3/----*+%)%%&(2?EGFDGJJJJFFGIFBJJDIJJIHJ:B:>FD4324689?B6555>56CIC@A@AHHDIJIJJIJJGJGHJ8777DEJJJJJIJJIIJGJJJ>?9788CDCBEDEJGHEI;<<JJJECCEDGGJJIEBBJ=449?>>>>D@AA>=<<>DDD=CD?@AHGJJFBEDJA??=89***3836@DDGEH====88779987420/./0'''*&&&3350+*),-68878>9FHJGJJJHEJJFJGDJ87773/-.--44300,))+--..&&,-.(((''(,<=AJIJJJJJGIJJ>>=<AC.../=@><>JEGEIJGJJJJIIGF91000452369<IIDJHIIJIFDGECCDBDDCGJJCECEHJJJJJI<DA?>F@@@@)(((><@==>?JCA?>>@A@AIHFFJGGEFEGJJJJJJBECECBCCDEFJJGFIFJJ;/*-<<7333;75DHJJJJJJJJGJGGECDJJJFJFJEHHFJHGHHJFJJEJDG>==?FEA<<<DBHJIJGJFJJJJJIJJDJEGJJHIFHDJJJJJGJIGFGI?>>?JJFCEDBBCGJHJFJHGJHJJJJFGEFJGJ9,,,,--.3)))*;;<JJJGG?==>FIJGEDA@910--/4;ACCHHCCBFGGHG====HEJBFCCB@?@>??@765530/('''(..75557=<88@@??A/.//0JIH>>>=B44+*+-.0'&&*(*,-==::983253/.--,414<3FIIIGD;:;734=65,*))*:.((((40))*>>@IHJ?@?A5555GFGHFJEHJHJJFJCAB<::6)''*?@BGJCJHJJJIIJJJHGFJ;885DEEJGJGGBA@BCIGJJHABA@JDHJJJJGJF=66JD@JJJJDCBJHJJGHFFCIJJJDHBCBEJJJJHJEJCBBCEIJJHFJB22247667;:<=DE8522,--&%%%*/1(30077;:87:>ACJJJECCEGHGFBAAJCFDEEFGF;;;<FIHGJ>?>>JBDDBJJJGJJHACBJJEE33334FJGJEIJJJJJGIJFJF=<<@AFJGF?C?>=<;;;;/.,),&&&,,*+-.4437446223000110002-,,-43332500.-..07433<?<;=?AEJIHGEFF?>>>A:89457/...1;7+,:9999=+++2@AHHFIJGJJJJHFJIJHEE<:::FJFJ?=;;9>?<;652311,)&
@Glass_T7V_18_D3_14_3_59
TCAGGGGAGCTTTAATTTCCTCCCCATCGTCAGCCAAATCGCCCCGCAGCCGATTCTATGGACCGTATCGACCCTTACAATCTATCTGGCGCGCTATTACCAGGGCCGATACCTGTTCTAATGCTCTCGTACTCAATAACGACCAATATCGCCAGCTTGCCGCCGTCGCTCACAGTCTGGGAATGGGCAATTAGTCACCGAAGTCAGTAATGAAGAGGAACAGGAGCGCGCCATTGCATCGGGAGCAAAGGTCGTTGGCATCAACAACCGCGATCTGCGTGATTTGTCGATTGATCTCAACCGTACCCGCGAGCTTGCGCCGAAACTGGGGCACAACGTGACGGTCATCGAGCAAATCCGGCATCAATACTTACGCTCAGGTGCGCGAGTTAAGCCACTTCGCTAACGGTTTTCTGATTGGTTCGGCGTTGATGGCCCATGACGATTTGCACGCCGCCGTGCGCCGGGTGTTGCTGGGTGAGAATCAAGTATGTCGCCTGACACATCAGCAAGTGCTGAAGCGGCTTATAACGCGTTTACAGTGAGTTGAATTTTCTTGCAACATCGCCGCGTTGCGTGAACGTTGAACAGGCGCAGGAAGTGATGGCTGCGGCACCGTTAATATGTTGGCGTGTTCCGCGATCACGGTGTGATAGTAGTGGACAAACTCACCATGTTTCTCGCTGGCGGCAACCGGTTCATCGTAATGAAGAACAGCTGTATATGGATACGTCGTGAAGCTCTGCCAGCACATGTTGCCATCTGGAAAGCATTAAGCGTCAGTGAAACCCTGCCGCCACGTTTGGCACGTTGATGATGTGGCTGACAACGGCCAGGGTGGAAGCGGGCAACGTTTTGACTGGTCACTATTAAATGGTCAATCGCTTGGCAACGTTCTGCTGGCGGGGCTAAGGCACCATGAGCTGCGTGGAAGCGGCACAAACCGGCTGCACGGACTTTGATTTTAATTCTGCTGTTGAGTCGCAACCGGGCATCAAAGACGCACGTATTTTGGCCTCGGCTTTTGCGACGCTGCGCACATATTAATAACTTTCGGTACCAAAGACGAACAATAAGACGCTGAAAAGCATCTTTTTGGTTTTTGGTCCTTTGAAGTTTCAGGGGATAGTCCAATTATTGAAGGCCTCCCTAACGGGGGGCCTTTTTTGCGCCTGGTCTCCCTACTAGTAGCGGCCGCTACCATCCAGGCAAAAAAGGGCGAGGTTGACCCACCCTGCCCTTTTTCTTTAAAACCGAAAAGATTTTCTTTCGCGTTATGCAGGCTTCCTCGCTCACTGACTCGCTGCGCTTCAGTTGGTATCAGCTACAGCGAGCAACCCAAGAGCTCACTCAAAGGCGGTAATTTACCAATGCTTAATCAGTGAGGCACTTGTGGCGATTGTGTCTATTTCGTTCATCCATAGTTCCCTGACTCCCGTAGTGTAGATAACTACGATACGGAGAAAGCTCTTACCATCTGGCCCCAGTGCTGCAATAATACCCACAAAACCACCTCACCGGCTCCAGATTATCAGCAATAAACCAGCCAGCCGGAAGGGCCGAGCGCAGAAGTGGTCCTGCAACTTTATCCGCCTCCATCCAGTATATTAATTGTTGCCGGGAAGCTAGACAGAGAAGTAGTTCGCCAGTTGATCGTTTGCACAACGTTGTTGCCATTGCTACGGGGCAACGTGGTGTCACGCTCGTCGTTTGGTACTGGCTTCGACTGGGCTACCAGTACCCAACGATCAAGGCGAGTTACATAATCCCCCATGTTGTGCAAAAAAAGCGGTTAGCATTTCGGTAACACGATCGTTTTCAGAATAGTCTGGCCGCAGTGTTATCACTCATGGTTATGGCAGCACTGCATAATTCTCTTACTGTCATGCCATCCGTAGATATGCTTTTCTGTGACTGGTGAGTACTCAACCAAGTCATTCAGATAGTGTATGCGGCGACCGAGTTGCTCTTGCCACATCGATGCGGGATAATACCGCGCCACATAGCAGAACCAAAAGTCCTCATCATTGGAAAACGTTCTTCGGGGCGAAAAACTCTCGAGGATCTTCTCGACTGTAAATGCAACTCGGATGTAACCCACTCGTGCACCCAACTGATCTTCAGCATCTTTACTTTCACCAGCGTTTCTGTCGGTAAGCAAAGACAGGAAAGGCGAAATACCACCAAAAAAGGGAATAAGGGCGACACGGAAATGTAAAATATCATACTCTTCCTTTTCTGAATATTATTGAAGCATTTATCAGGGTTATTTTCTCATCAGCGGATACATATTTGAATGTATTTAGATCACGCATCCCGACAACGCAGGTCACGTTTGCGTGGCAAAGCAAAAGTTCAAAATCACCAACTGGTCCACCTCTAACAAAGCTCTCATCAACCGTGGCTCCCTCACTTTCTGGCTGTGGATGATGGGGCGACAGCCTGGTATGAGTCAGCAACGCTCACGAGGCAGAGCCTCAGCGCTAGCGGAGTGTGGCTTGCTGTGGCACTGATGAGGGTGTCAGTGAAGTGCTCATGTGGCAGAAAAAAGGCTGCACGGTAGTAGACAGAATGTAATACAGGATATGGCTAGCGTCACTGACTCGCTACGCTCGGTCGTTCGACTGCCAGCAGAAATGGCTTACGAAGCGGCGAGAATACATGGAATAGGAAAAATGTTAACAGGGAAGTGAGAGGGCCACAGCAAGCCGTTTTTCCCATCGCTCCGCCCCTGACGAGCATCACGAAATCTGACGCTCAAATCAGTGGTGGCGAAACCCGACAGGACTATAAAGATACCAGGCGTTACCCCCTCGCACCCTCGTGCGCTCTCCTGTTCCTGCCTTTCGGTTTACCAGTGCATTCCCGGTGTATGGCCGCGTTTGTCTCATTCCACGCCTGACACTCGGTCCGGGTGCAGTTCGCTCCAAGCTGGACTGTATGCACGACCCCGTT
+
211122751-,**(*('''3:003CDJ9778???BCGJJJJEJJGIJHEEE+++*%&%''%&%&)*&%&(*+.*/.)-%%)+-,-////BFE?><3443458@@90;4550112>7768:<DCHE:95467870)(')((&)))*--..*(**65435/--*BEDHJ?>>?JE('''>2-(0&%%''(''''%%%%)+...5697565322011133432///-((.,-+,/0//****////FEGEEEGCC@77<:@ACJJDEG0...7665;<?553378988662...3).//955DCHCECCJJ<?+,3:;:88-,,,;>BBC555II@?:::+***//41)''()''(../166/64333388:7674>EJFC?;<<BHDC:98;:2?@++++BDFJJHJJFJIHD543378@CDIEEIJIJHGJJJJHGGEBAA==>=@HEJJIJHJJJJGJHJEGJHB=>?AHEC>=:,*+,)(()0/(''(56743*(((.;94)(''+((((('$&'3--,-2''''+%&$%(()$%&&%'%%&$$$%'&''&+00,,*()+++%%%%&&%%$**)+**'%&+.//)'(+/+++2500;<ECCDEJDGEFJ@:::896220&$##$%'(''2011.-(-((((01'&%'.)*)()'..%$$$%$$%'(''&$$%%%%%''&*))--+**++('$###$#%$&'&)))*+-345;=<>DBFJJDEAB(((),((&&'(''''(('((*+()***,-878.23+/,+++))>?=++++,++)**),,-433//+)''&%%%%'&&',%''%'&&)&&&&&'&'&$#$###'((334>;:9677734=A==@;888++++C<;;;AEIABBBA@@<==B433/.--2+*++79DGJDCBD998+'''-&&&'')'&%%%&('%%&&&')&&'(6;@DJJDDCAD=<>?3..-/;9**&&)),0+)044987::<1100//1*%%&'()01679<=?>CCA@BDJ;6445666*&&&95555630/-,**($$$%%055.,+,((')2//,.510'&&()*)&''*).3<>;::>?HGJGFEHEFHF=<<:<<;,++..>9A'''(=<D0//0;==:58:;<;:(&&(*886+**)*'&%'()+,5<FEBDE???>AAC???JFDC?>@DCE3*'&&'))-28<=>>C332&%%%%%$%&*%$$$%%&+(('&(&()'++01..+)&&%&$#$%&,'34639?B>:?BAA4224798JDHBBAJJC74453+**/*:@<;<;@?>55823;864..++++,-+-..4010*)''*,&$&&&&%%%&&**+-+)''(&%%&%&&%%%&&&'&'''././9:8779;:***,;9999;=?A=;::=5434321.*''$$&%%&),,+&%&**111223-,,+'&&&''),,--&&'&0/16443/4+**&'&)''&&%%%%%&,.//.+0-,,+,.*(,)-02;670//030+*(*,.*,&&&&&&%%%'((&&(()%$%$##$&,-8688844/03'/++//1557<<=A:==?:::;?BAADEGBE;::<>;00;=>5336FJJJH??@@GHAA=>6??@A@8ABB43,**(*-*+).+,+)*'&&'AJFCB;656('(%%()(&&&'/3559<<='&&&&$$$$%'().7;;;:<?>BIEID?A@8754211)(&&').68:@>>>?D88:;;;:@8570)''(''&&&$%'&&((0*('&((''(+*77999>9999G@???HACED+**,;;<A7112<45(((((-2/0/*))+(%%%$#$%%''('''%%%%()001**'&&%&%$$%%&//7888=@A?AA=ADCAC>?DEDEE99*))*/.,&&&(4456?B@>><C?:885'''()4.0+)((&%''&$&&&&).,-,,,,///0:1000::;3---.;9888632&$$$''56;BCEEEEDG??@A@>?AB9;;;;:54,++)))')+&&''566---.551C==;5544&%%&)''(('&'())'%$%&'&&&&'(/1885,,,+..)*))1211057976('$$&%&'(((*&+(&$$%..$##&%''&((('(&(1)(*6773441111788;;----,*((-.-0;>??;32C=>>?=;77513<89084.-.+**+//./73017349;880*30022;7.(((***.+,*),+.-0,,.006:633468:=@>>11)('''''$$',-.''((,-3543-**,-866465347BDDDDEGIB>>:988,/+**+.33>++++===>DA@A?<;<;>?A@@AAE9;::==552244*&)'%&%&&%&&%%$#%$###&&%%%16<<>>=<859;;9<9::;FCA=><8:ACFJFDCABC0&%%%&),,,888895443342011389:=?>:6644857*)((*&%((.,,,*,,22+)####$)*+*((((.//,,,,*(&&%$&),,,-10/.,+,.***,.321..----.&&&)003/.111466....?@A?>>=;:96.-..4231213(%&)+-55.+*)))37798;:765**+%&%&%&'&%%&*()('(((&&'((,-''*++*****&(();<<A??BCDABAADGC1//0:-,,,10)'%&+,.08>>>=??;;521)%%&'20.1.-+*('&%%)%)$$%''()(%%$#'68DFGEB@@;:99/.2//)(((*)*'./((((2:63,(-'''),,)*,2<;765(&%&&((&&&%'*-'&&',('((*)**3112:;=100/44:733---*,,,6966768865/..-/0/1541111488%%&&%%%),***.410-...,35867;DC@=>2-///20...(''''&&'%&+*,**&$$()<???@?A=;;997889:=AJCBCFFCJ??>*&&'((((('%$$11130012?A?:78444.--.,,**++*))+66('%
@Glass_T7V_18_D3_14_3_60
TCTGGTAAGGGTCAGTCATCGAAGTTTTCCTGAATTATCGGTGGGGCGATTTGGCTGACGATGGGGAGGAAATTAAAGCTCCCCTGAAAATATTTCTCATCAGTCAGCACCGAAATTGCCGAAGCGTAATGTTTATAAATGGCGGCAATGCGTGCTGGATCGAAATCATCACGGATCACGCCTTTTGACGGCGACGCTTTCTTGCACTCCAGAATAAACGCCGTGCGCGCACCCTGTAGCGCATCATAAAAATGTCGCGTGCTCGGCTGAACCTCATTCTGAAAACTGGCCAGCGGTTGCTGCTGTTTTTGCGGGCTTCTACCCAAATCGCCTTGTCTGCGACGATTTTCGCTAAAACGGTTTGCATCATCTAGTAGTCCTGTGTGACTCTAGTATTTAGTTCTCGTTTCTTTCTCTTCCAACGAGAGAAAACGAGGAACTAAGCCGCCACTCAATAAACCAGACAAAAAGACGCTCCGAAGCGTCTCTTCTGAAATTGGTGCAAGATGGCACAGGTGGATGCGGACCAAAACGAAAAAAGGCCCCCCTTCGGGAGGCCTCTTTCTGGAATTTGGTACCGAGTTATTAGGCCACACGTTCAAGTGCAGCCACAGGATAAATTTGCACTGAGCCTGGGTGGGATTCGGACTCGACCGCATAGCCTTCAGGAGTGAGTTTTGTGCAATACCAACCAACGACTTGACCCTGCCAAGCGGCACCAGATTTCTTGCGTACGCGATCCCCTAAGCCAAAGGTGGCACTCAGGGGAAGCGCAAACTGCCCTGCAACGGGAGCGTTGGCTTCATCGCTACTTTCAACCATCTAGTATTTCTCCTCTTCTCTAGTAAAGTGTTTAGTTCCCTCTTTGCGTCCTTCATAGCTTGATCCGAAAAGTTCTCTAGTAGCTAGCATAGTCCCTGACTAAGCTAGCTGTCAACTCTAAAGCGGGCCGCGAATTCCAGAAATCATCCTTCGCGAAAGCTAAGGATTTTTTTTATCTGAAATTCTGCCTCGTGATACGCCTATTTTTATAGGTTAATGTCATGATAATAATGGTTTCTTAGACGTCAGGTGGCACCATGGAATAGACTGGATCAAAGCGAGTGACCAGGCCCGCTTGTCGCTCGGCCCTTCCGGCTGGCTGGTTTATTGCTGATAAATCTGGAGCCGGTGAGCGTGGGTCTCGCGGTATCATTGCAGCACTGCGGCCGGGTGGGTAAGCATCCCGTATCGTAGTTCTGTTCACGACGGGGAGTCAGGCAACTATGGATGAACGAAATAGACAGATCGCTGAGATAGGTGCCTCACTGATTAAGCATTGGTAACTGTCAGACCAAGTTTACTCATATATACTTTAGATTGATTTAAAACTTCATTTTTAATTTAAAAGGATCTAGGTGAAAATCCTTTTTGATGATCATAGACAAAATCCCTTAACGTGAGTTTTCGTTCCACTGAGCGTCAGACCCCTTAATAAGATGAATCTTCTTCTGATCGTTTTGGTCTGCGCGTAATCTCTTGCTCTGAAAACGAAAAAACCGCATTAGGGCGGTTTTTGAAGGTTCTATTGTAAAGTTACCAACTCTTTGATTGAGGTAACTGGCTTGGAGGAGCGCAGTAAGCCAAACTTTCTCCTTCAGTTTAGCCTTAACCGGCGCATGACTCAAGACTAACTCCTCTAAATCAATTACCAGTGGCTGCTGCCAGTGGTGCTTTTGCATGTCTTTCCGGGTTGGACTCAAGACGATAGTTACCGGATAAGGCGCAGCGGTCGGACTGAACGGGGGGTTCGTGCATACAGTCCAGCTTGGAGCGAACTGCCTACCGGAACTGAGTGTCAGGCGTGGAATGAGACAAACGCGGCCATAACAGCGGAATGACACCGGTAAACCGAAAGGCAGGAACAGGAAGAGCCGAGGGAGCCGCCAGGGGGAAACGCCTGGTATCTTTATAGTCCTGTCGGGTTTCGCCACCACTGATTTGAGCGTCAGATTTCGTGATGCTTGTCGGGGGCGGGGCTCTGGAAAAACGGCTTTGCCGCGGCCCTCTCACTTCCCTGTTAAGCATCTTCCTGGCATCTTCAGGAAATCTCCGCCCCGTTCGTAAGCCATTTCCGCTCGCCGCAGTCGAACGACCGAGCGTAGCGAGTCAGTGAGCGAGGAAGCGGAATATATCCTGTATCACATATTCTGCTGACGCACCGGTGCAGCCTTTTTTCTCCTGCCACATCAAGCACTTCACTGACACCTCATGAGTGCCAACATCATAAGCCAGTATACACTCCGCTAGCGCTGGTCTGCCTCGTGAAGAAGGTGTTGCTGACTCATACCAGGCCTGAATCGCCCCATCATCCAGCCAGAAAGTGAGGGAGCCACGGTTGAGATGAGAGCTTTGTTGTAGGTGGACCAGTTGGTGATTTTGAACTTTTGCTTTGCCAGCGGAACGGTG
+
/++))*(())-()'%%%'*%$%'('&')&%%$$$$%$$##$#%$&897645:555/++,,-;>DEJIJJAGJCJJJGIGD@?JJJHJJFJJHD>87;9:@....-,,,,71--1:<:5454CHFJFGJGIJJJJJJJJFHJIJGDEIJHJJA??@D0*)))))):?;99::A>=>?DBC>=>>FCCEJJGJJIJFJIIJJHJJIJIJGGHJJJJHJJJHIJFHICC>@<<:9::BJH?>?<=;;877,->DCA?>;99:<@?AACGCE>=>>DEA?>?=>JJIIIFFHEJHB@@=IGJIJGJJJJJB4,EDJJJJJGFJJJFJHJIJFHFGJFJHGGJJJHIJJJJIGJJGJJIJJJJJJGJIHJEJJGGGHJHJJJFJHIJJHJIJJJJJ>==78711001.1***+>=;3/.1//0/9-,,*,***31111,((*-*++***+%')+&%&&&&&'&&',+**)*+-;3349-,,,+&&+*,&&&&%%'%.-+,0-3,34**()---('''/-./4++**2423135217>>((()EJEAAAHEFJD@9())*3=;88:,)(78IDBBIBJEADD>>><>??FGJIDEEFFJJJBAAB>BCACFDFFHHHD////;;;:48667;<=<ABGBA=>?AGFIGJJ@@@?AECDGJHGJJJIJHFJI@>??DGD:5472/..72399::<<7667''''---67>HJFJJJJIHDJABB9999?<64-*2.&'*0&'>@88:9JEFE=>JJFJJJJJJJJJDDFD@BBDJIJEEBB;<?<=9/011;@JGIEFFGJJIJJJGJJIHEEEDAA@>?@:''''+*9''&&''(((*@>::997-6210033AGGGHJJJGDDDEJGH<<?=66/32247---+&%%&%%&&'%%(2<9883BABABGBAED2111113889=>'&&(&&&'+.-..>CA===?=<7)))886,+6''&&('(*,5@G@B@ACEB@A@*))()*+/764478866777978555689;76>9>00<=<<ADJJJHDJE@BFFIJECE3222BB?@:;99??BGFJJJDJABABHHGHB;;855*))*3565442)))''*(*)()-2000+*)*./)(%&&&%$$$%$%&%''(,-/03547;?G;EA11@CFJGJJJFGJEJFCDDDJJJJH7666JEFEBBBAEGJJIGHHEFJFEEGHJEEFDG>:::9:9999;;(('(-/&&&$'&(&%%&$$###%*889988/,++%$%'%$#$''+()+42.+,,4576557AACFFJ?@??C>?DB44459333484455?BHHFDGFJFIEGGJF?D556::=>>;=>?EFFEB?5444>ADCJIJJGDCCIFHFG=::;1.00BD@>=>@AFIJAAB@GFHEEEDJJJJJJHG?@?JA=8556;>:---.110164/-.''''()()*+*+8HFJJIGGABJEGJJEJJJJFBBCDF8861155==><77667EB7.010/+''&&(&)**()-''%%'.../3?*))()))+,.4.-..;98;:>EHJJIJJJJ<=<DJGFB963''&$%%&''&&&&%()357987+,))*''%$%%$$%'+()&&(++,*)('$$$((,-/0.+++,,''0--.'(1'''&&&&(+--'&&'&('(+0'(...3236334.DJ>>>=22226633**57BFEBCJJJDJA>22JHA===?:==89944446,,,-<9:8:?=766550((((23+++--8.--%'%$&*---9:?DCEDBBBBHJJJGIJIJJJI;:))))*('''&'++,57223GJIFEC???AJHGGGFFCB:762.*+--@BABAGEC;7****,&6552245>AIGJGGBB@==>D555<88<<<IHHFJHJJJJJ6444BAC@=====>;>ABFDJJJGDHGJG::65-+)****&'$$&(*+,-:211296..//IJHIJCDBBCDB??@422FFIEFCDIJJJJFFJJJGJJFEGJIDEDDEEFJCCCD66/.-,++,)**5699:8401&&%)763)&%')++,,-9GGJGIGFEDJ>11-('$$%'53''&&))711A8AA?1.+&$$$%,,02--.777894''07?AB?>84)@DCHJJJGCDDDJJH<AF@ED/DGE@@@?@766500469410*))*+,''((()..++*(,,/-)+>>GEJCCFHJJJIJJJGIGJJGJFJGJFHJJJJHJHJJJJJJFIJGFJJJC:A@=?B;;;=;+***333)(((511128776,++'''$**3----9;JJGE55+**)),,/-*))*(((*-**01>=:::;D6557@?AECBAGDIJJEJGJFEB6111289;6665;528A;BJ3222@33-.)((9@GFDCEJHIJJHJJJHIFJIJE==>EA?>97.'''222<>=98B=D<>BCEGJ....>=:7/,-,0//...-2?==<EJE@=>IEJBB1''(664&&&&
@Glass_T7V_18_D3_14_3_61
CGACCACCTCATTAAGCTCTTCGTGACCGTCCTCCCTCACTTTCTGGCTGGATGATGGGGCGATTGTCGGCCTGGTGTTAAGAGTCGCAACACCTTCTTCACGAGGCGAGCCCTTCAGCGCTAGCGGAGTGTATCTGGCTTACTATGTTTGGCACTGATGAGGGTGTCAGTGGGAGGATCGCTCATGTGGCAGGAAAAAAGGCTGCACCGCGGGCTGGGTGGGTACGCCAGATCTGTGATACAGGATATATTCCGCTTCCTCGCTCACTGACTCGCTACGCTCGGTCGTTCGACTGCGGCGAGCGGAAATGGCTTACGAACGGGGCGAAATATCCTGGAAGATGCCAGGAAGATACTTGACAGCGGAAGTGAGAGGGCCGCGGCAAAGCCGTTTTTTCCCATGGCTCAGCCCCTGACAAGCGTCACGAAATCTGACACTGGAATTCAGTGGTGGGGAAGAACCCGACAGGACTATAATTACCAGGCGTTTCCCCACGTGGCTGCCCCTCGTGCGCTCTCCTGTTCCTGCCTTTCGGTTTACCAGTCATCCCGCTGTTATGGCCGCGTTCTCTCATTCCACGCCTGACATTCAGTTCCGGGTAGGCAGTTCACTTCCCAAGCTGGACTGTCGCGAACCCCCCGTTCAGTCCGACCGCTGCGCCTTATCCGGTAACTATCGTCTTGAGTCCAACCCGGAAAGACACTGCAAAAGCACCACTGGCAGCAGCCACTGGTAATTGATTTAGAGGAGTTAGTCTTGAAGTCATGCGCCGGTTAAGGCTAAACTGAAAGGACAAGTTTTGGTGACTGCGCTCCTCCAAGCCAGTTACCTCGAGTTCTAAAGAGTTGGTAGCTCAAGAACCTTCGAAAAACCGCCCTGCAAGGCGGTTTTTTCATTTTAGAGCAAGAGATTACGCGCAGACCAAAACAATCTCAAGAAGAATCATCTTATTAAGGGGTCTGACGCTCAGTGGAACGAAAATTAGCGTTAAGGGATTTTGGTGGTGATGAGATTATGGAAAAAGAATATCTGGCCTCAGATCCTTTTAAATTAAAAATGAAGTTTTAAATCAATCTAAAGTATATATGAGTAAACCGTACGACAGTTACCAATGCTTAATCAGTGAGGCACCTATCTCAGCGATCTGTCTATTTCGTTCATCCATAGTTGCCTGACTCCCCGTCGTGTAGATGACTGAGATACGGGAGGGCTTACCATCTGGCCCCAGTGCTGCAATGATACCGCGACCCCCACGCTCACCGGCTCCAGATTTATCAGCAATAAACCAGCCAGCCGGAAGGGCCGAGCGCAGAAGTGGTCCTGCAACTTTATCCGCCTCCATCCAGTCTATTCCATGGTGCCACCCTGACGTCTTAAGAAACCATTATTATCATGACATTAACCTATAAAAATAGGCGTATCACGAGGCAGAATTTCAGATAAAAAAAATCCTTAGCTTTTTCGCTAAGGATGATTTCTGGAATTCGCGGCCGCTTCTAGAGTTGACAGCTAGCTCAGTCCTAGGGACTATGCTAGCTACTAAGATTTCGATCAAGCTATGAAGAGAAGGACGCAAAGAGGGAACTAAACATTTTCTGCTAAGAGGAGAAATACTAGAATGGGTCAAAGTAGCGATAAAGCCAACGCTCGTTGCAGGGCAGTTTGCGCTCCCTAATACCACCTTTCACTTACGGGGATCGCGTACGCAAGAATCTGGTGCCGCTTGGCAGGGTGAGTAGGTTAGGTTGGTATTGCACAAACTCACTCCTGAAGGCTATGCGGTCGAGTCCGAATCCCAGCCAGGCTCAGTGCAATTTTCTCCTGTGGCTGCACTTGAACGTGTGGCCTAATAACTCGGTACCAAATTTGCAGAAAGAGGCCTCCGAAAGGGGGGCCTTTTTCGTTTTGGTCCCACATCCACCTGTCCGGACACGGTACCCGGAAACTGTCAGAAAAGAGACGCTTTCGAGCGTTTGGTTTCGTGCAGATGTGGGCGCGCTGTAACCCTCGTTTTCTCTCTCATTGAGAAGAAGAAACCGAGGCCTGCAAATGCTGAGTCACACGGACTACTCAGTCGATGCAAACCGTTTTAGCGAAAATCGTCACGGAGCAGAGCGATTCGGTAGAAGCCCGCAAACAGCAGCAACCGCTGGCCAGTTTTCAGAATGAGGTTCAGCCGAGCACGCGACATTTTTATGATGTCGCTAACAGGGTGCGCGCACGGCGTTTATTCTGGAGTGCAAGAAAGCGTCGCCGTCAAAAGGCGTGATCCGTGATGATTTCGATCCAGCACGCATTGCCGCCATTTATAAACATTACGCTTCGGCAATTTCGGTGCTGACTGATGAGAAATATTTTAGGGGGAGTTTTAATTTCCTCCCCATCGTCAGCCAAATCGCCCCGCGGGCCCGAATTATGTTAAAGACTTCCATTATCGACCTTTACCAGATCTATCTGGCGCGCTATTACCAGGCCGATGCCTGCTTATTAATGTCTTCAGTACTCGATAACGACCGGATCTCGCCAGCTTGCCGCCGTCACTAACAGTCTGGAGATGGGGGTGTTGACCGAAGTCAGTAATGAAGAGAAACGGAGCGCGCCATTGCATTGGGAGCAAAGGTCGTTGGCATCAACAACCGCGATCTGCGTGATTTGTCGATTGATCTCAACCGTACCGCGAGCTTGCGCCGAAACTGGGGCACAACGTGACGGTAATGAGCAGATCCGGCATCAATACTTACGCTCAGGTGCAAGTCACTTTCGCTCGGCACCGGTTTTCTGATTGGTTCGGCGTTGATGGCCCATGACGATTTGCACGCCGCCGTGCGCCGGGTGTTGCTGGGTGAGAATAAAGTATGTGGCCTGACGCGTGGGCAAGATGCTAAAGCAGCTTATGACGCGGGCGCGATTTACGGTGGGTTGATTTTTGTTGCGACATCACCGCGTTGCATCCAACGTTGAACAGGCGCAGGAAGTGATGGCTGCGGCACCGTTGCATGTCTGGCGTGTTCCGCAATCACGATATTGCCGATGTGGTGGACAAAGCTAAGGTGTTATCGCTGGCGGCAGTGCAACTGCATGGTAATGAAGAACAGCTGTATATCGATACGCTGCGTGAAGCTCTGCCAGCACATGTTGCCATCTGAAAACGTTTAAGCGTCGGTGAAACCCTGCCCGCCCGCGAGTTTCAGCACGTTGATAAATATGTTTTAGACAACGGCCAGGGTCGACGGGCAACGTTTTAACTGGTCACTATTAAATGGTCAATCGCTTGGCAACGTTTGTACTACGTCGCGGGGGCTTAGGCGCAGATAACTGCGTGGAAGCGGCACAAACCGGCTGCGCCGGACTTGATTTTAATTCTGCTGTAGAGTCGCAACCGGGCATCAAAGCACGCCACGTCTTTTCGGCCTCGGTTTTCCAGACGCTGCGCGCATATTAATAACTCGGTACCAAAGACGAACAATAAGACGCTGAAAAGCGTCTTTTTTTCGTTTTGGTCCTTTGAAGTTTAGGGGATAGTCCAATTATTGAAGGCCTCCCTAACGGGGGGCCTTTTTTTGTTTCTGGTCTCCTTACTAGTAGCGGCCGCTGCAGTCCGGCAAAAAGACGGTGCCGCCGCCCTGCCCCTTTCTTAAAACCGAAAAGATTACTTCGCGTTATGCAGGCTTCCTCGCTCACTGACTCGCTGCGCTCAGGTAGTTCGGCTGCGGCGAGCGGTATCAGCTCACTCAAAGGCGGTAATTTACCAATGCTTAATCAGGTCAGCACGCTCTCTTCAGCAATCTATCTATTCATCATCCATAGTTGCCTGATTTGCCGCAGTGTGAGATAACTACAAATCAGGGAGGCTTACCGTATTAGCCAGTGCTGCAATGATACCGCGAGACCCACGCTCACCGGCTCCAGTTTATCAGCAATAAACCAGCCAGCCGGAAGGGCCGAGCGCAGAAGTGGTCCTGCAACTTTATCCGCCTCCATCCAGTCTATTAATTGTTGCCGGGAAGCTAGAGTAAGTAGTTCGCCAGTTAATAGTTTGCGCAACGTTGTTGCCATTGCTACAGGCATCGTGGTGTCACGCTCGTCGTTTGGTATGGCTTCATTCAGCTCCCGGTTCCCAACGATCAAGGCGAGTTACATGATCCCCATGTTGCAAAAAAGCGGTTAGCTCATTAATCCGATCGTTGTAGGAGAAGTAAGTTGGCCGCAGTGTTATCACTCATGGTTATGGCAGCACTGCATAATTCTCTTACTGTCATGCCATCCCGTAAGATGCTTTTCTGTGACTGGTGAGTACTGAACCAAGTCATTCTGAGAATAGTGTTGCGGCGACCGAGTTGCTCTTGCCCGGCGTCAATACGGGATAATACCGCGCCACATAGCAGAACTTTAAAAGTGCTCATCATTGGAAAACGTTCTTCGGGGCGAAAACTGTTCAAGGATCTTACCGTAATCCAGTTCGATGTAACCCGCTAATTGCACCCAAACCTAATTGTCGCATCTTTTACTTTCACCAGCGTTTCTGGGTGAGCAAAAACAGGAAGGCAAATCCGAAAAAAGGGAATAAGGGCGACACGGAAATGTTGAATACTAATTACTTACTTTTTCAATATTATTGAAGCATTTATCGGTTGTACATCGGCAAAGTCCTTCATCTTTGAATGTACTTTCGAACGCACTGTCCCGACAACGCAGACCGTTCCGTGGCAAAGCAAAACT
+
$$%%%&***&%$####(-,,,(&&$$%''((,-++--/)))4>8CCCDC5444411.../-(''($#$$$$'6877)('$$$#$$%&&&''++++62341'''&&&&(&&&')(+)*/..=;989:<?=;;=A@***AEJJ4444<=@9/(8<CECDGHJJEDIJIG9211//*''%&%&(,-'&)6679<0,+,(.=@==844;;221,+((-))'&&&$$%%%$$#%*)))))))00675345:EGG896475??7337988<334CJFHFHFEIEJJJH'''*6444:9<<>CBGIFDA?@=<<>JIBCB@@?>/.../0/896/+**%&$%)+3689641--+0/.0.,(((*(&%&%'(()((&%%%&+*-53-,,,075555<;662,+27674..)))*,)&&'08701;+**&(&&&'&&&68)&&&'&()&&&&()&%'')**''%&&&&((#%*),--4449933-)''&&)'''(),*))*+*)'''%$$%&$%%*+.-/9AEBADC>FDCDD;>>?HDAJ97988:9666+))(()')/(0458622../341,*,%(&'%%&&)),,**.//...1,'(1///1+<=@>>>><>;94//.+)*.+***1/0459310../0:899;=A??@99556A?@@JDFGJDCJAAE>BEGHEBBBCDDJDEGJHJCFDCJEIJJGA<10559653-+$$%&'9:<5553661133888>?@ABBACD@@?@BBBED965AGGJGGA@A=:;8IJHJJHJJJHFACDC@<<=>CE>>CGIA@AJFD?=1.-**899BDJJHJIGB@859/>>9:AABCDCC:875-,'##'%&%&,9>?AA>BB>?>?;8+++=7787/.00:JGGC-,,,->?9889=2100-+-9.+**/9&%%)2688ADDB@@@BACB@<<;;;BEEB00004.-,+++*++)71026=:3-.>ACDJJDGJJJIIJGEFEG<=D=10/-+''&&&&&.-0;;8876-**4=<<<::7'&&'('%%&%&*,411''%&&&)''''),,./00))))<<<>=B@ACJJJDFHJJHJICCHFJCBABFJJJJJJJHJHGDBA?;76*)&$$''')6556AECCDDECCB3333::8667:?43+**+<<=;<:-++&'&&''2388333/*=??BBHDFFDHEIIJJJJDA=7533=>>@4345)(()'%$$'++++0<76:498.,-.;2223:BC<444<=>84.00/..++-,/33342/;;=;:;757FGJDFBB@>=>ABDDA@C>888555=GCBAABCFCBB?AC:B8845534<??>ACFDCJIJJJJHEFJJJHJA??????80DAB=<88;;877;<IBAB@D@10/')&()///02().8@DGGDDDEIEFJJFCGIJIGIAAAAGBFDEJGGJEEGGGEEDJJDCDDEFJCDFABC===>D;@98DJJJIHDFH@>></**3359:>ACDDF8887D862..../,+++>??=<;5132289;;7:<222321120///;>C868696445879)//1/00/)'+()1..(+578:=DBB75557029GFEHCCBBEEFFFFFF?><<>>,'''1&&&&('&%+03289655211.,,43,+++---:<=;::322*(((46---+--*'%'*34677D8887:20-**&&'&%$###%$'&%'(&&$%&-0**,CBC?=<:<88886-++.*)'&&)++++/20)))3,+5,'%%&%%%%'&%&'.*376889AA@+++27--32224:>>JIJDCCDF=;4,(&%&&*)***+0/**(((447;-+**,2231114....67;779CHE=<<;8;@@CDEG7788EGHG:;:<==HG@?@>@<8>+))('%%'*12302676159ABABE?:99:<<<531223<*(((((&')),-'&&(78/,**++)'$#$$&),'&%%'()%%$%''*,,.656;999;?.(((*)%%*%%%'6'&&&*)'&&&)(**(''&&&%$####()+%%&)0--))**'%%%$%$$''(*((+.*+&%%&%%'&&#$%'%%%$$$'&%'''%$$&'(%$#$$$$&%)%&&'+256;;<H5554100/3-))*')&&'**-//06-,,,(%%&)**+*-/3455DEJDDC<;;<JJJJGJFJJH6541EI32238;9::>=>788;>:777@BBBFFIGGFFFJ@?7433)''(*&%&%&&&?=<=<>CEA??BHGIJFIE=<7<<<A::;9<@AJG@<<=>JJGG?555CBEBDC((((54325:9<;9;-'&&(+((,--.-..CCGGHEHDFJJFG777:111010/024:?A8888JEEHJJIJIHJG89J676;=FECC?AA%%%(+--*()),+.((((*8./.,,:;:;<;;FDJJJFJFJFFJJC0/*(,/,.,(*)++,+')19/**)&&$$$%(313346??1>8,,,,,3-,///0A@BHDEGFJGJDBJJFJHIJEJJJGIJF<8767A</..6,0/--.9((()***))('&(()***+111:<=A@EA924754***%%%$$$&)136CBBABCCGDE4444IEJGDJDGABD>>=+*)()'&+52(()98:97989:::;BA><<?BBA0/0244.-236=@:;85574555<=9..,.----?BC@B<9.-.//))++40///101,+,&+(()/2449AB@>??JBBCCGJJ;:::>5510-,,,&&&$$$%%&%%%?@CEHJJFGJHHEFAECCBA3/-()0)%%$##$%%*''%&%$$'-/00289,,,,66;;>>?DC?@AHJJDGDGB@==<=?AJGDFHGDFA@A?C?DEGJGJDD??BCEJD@AADFJJGGFEFFJ1-,,.-+)*))*64(((0112234<F@@E@@JIIJGJJ9:9:D>C70/-,,46AEEEJGFHIJJFJHHIJJFJJJJJJJCCAA@CCIJ@AB?<=93112&(&%##$$$$$$%(<>?CHD<;8;EEDGGJGDJEJ0''':<4124.**++-*)))018663)<+:CEEHFDDJJ<;;;;JBDDAC7669>5;<;;<JIEEJIJIG@<<CIIJJGJIJJHEEFCCD@8.+((((<9::65011?BIIEGJGGB@AFJEGHGJHIJCABBBJJJHJHIJJJJFHD@???A8>>:=32/.0/,(&$'-+,+1--&%%%/55;9)(((-,,(--1,//73117557:7777>:::422343111.-*))*-/0+++97=>=4.)))''(+'%%%&&%%%%*+02=66578////AA<;;54448332,()-./0+**)''&%((,))&&&%(*41-,,(+++**'''*('(-/0=<;635>C>=<?=,,-/@ADAEHBDDDBCECGDAABAGJ?>>JEEJEJ@@?;;=<<;<1112<.4+**)),++%$$%()&.3335843/--.;;87768=?.,,,5559:3-+,.4:@@@@?@BBA@;0-+((//)**()''&')'''('(($$00579>DE@@BB@@D<DIH@==AJIBBCCFIFB8697:830018JJCA==5.**.0///.786=67==?@A@@?::8JG>9869BAFGD>68=0.'&&%&$+),&&*)'''-3;==FEGGFGDECBDAA<9411.-(&&())))&''&'''22115.+,:01/+/;IC=::;>JJBBA42/.+59;>><>==<<>=B=;:935;;:;<AEFCDA;<<=C>;9+***,+---46>BBAA==BDBCDEJJJJBA@@D@@A?@CFFJFIJHFJIJGJHJCJEJHJEG;;;:74-)&%$$%&%%%%&%%(&%%&%'&%&$#$%%%''$$##%%&%&$$$%%&'',*&&%%(((*'()'*%$%%'*))+,,&$$$$%&')++(%&)&%'%)((*'(*+389::;;?:996776<<9<<>EJJJJJDGFJH<<;))))-,++''')5:>AD8774334.*+335:;A?BGFBJC;G>=;67=<9**+46:344555333:DJJGEFBABCFC;;:900+(*(&''8<CECA@A@=BADD<:8)&%%$$<AB6556HCFECHIE((((((,447//,,/2:=3875?:3446><++++35=@777344=C;;<@AA5334=>>A>GEBB?:::896685667;((:'BJJJJJHHJDBC@2112GFA?<<99884565313,***4/0..023.+&&&**'%%&$###$$%&***-366422,,*(&%&&&&'+9>=?IHIJGJDEJJJFGHHHJGHJJHJEGGGJDDCBDB?<9943.633221++++1201---,0*((&;21133/0;>HHFFFC>99>:66(%%$%('%%&&@BCEJHIJJ=<:9:>:9....)%%&26:33333===C=;=65945.-/66=J@9898;99>GJ4447@@<?>>FDGDD=?BDEEB<>BIGFGJIDEJF<<<..,-214<=DA>=A?@@::::EE644@C;9)(('*++**+'&&$'('%%&'05445:75443600/)(%&&$$#$$&%%)(''&'((%%%&%%&&&&3589DGBBDFIFEEFCFGFEFCBJEFEH@???>:>DIGBCCAFJCB//0:32)345@DDH<ACDCGHADFB****>::ACEJAAA/++////)&%%&&'&$%$&(()(--421101>;DJFD//.026.(''*))(''(('''++)&%$#$'%$&%%''')*)((%$$&))(''')('%$$$$$'&((()))+-,'''-,,))(),<BCBCB?8777-&
@Glass_T7V_18_D3_14_3_62
CCAGTTGGTGATTTTGAACTTTTGCTTTGCCACGGAACGGTCTGCGTTGTCGGGAAGATGCGTGATCTAAATACATTCAAATATGTATCCGCTCATGAGACAATAACCCTGATAAATGCTTCAATAATATTGAAAAAGGAAGAGTATGAGTATTCAACATTTCCGTGTCGCCCTTATTCCCTTTTTTGCGGCATTTTGCCTTCCTGTTTTTGCTCACCCAGAAACGCTGGTGAAAGTAAAAGATGCTGAAGATCAGTTGGGTGCACGAGTGGGTTACATCGAACTGGATCTCAACAGCGGTAAGATCCTTGAGAGTTTTCGCCCGAAGAACGTTTTCCAATGATGAGCACTTTTAAAGTTCTGCTATGTGGCAGATATCCCGTATTGACGCCGGGCAAGAGCAACTCGGTCGCCGCATACACTATTCTCAGAATGACTTGGTTGAGTACTCACCAGTCACAGAAAAGCATCTTACGGATGGCATGACAGTAAGAGAATTATGCAGTGCTGCCATAACCATGAGTGATAACACTGCGGCCAACTTACTTCTGACAACGATCGGAGGACCGAAGGAGCTAACCGCTTTTTTGCACAACATGGGGGATCATGTAACTCGCCTTGATCGTTGGGAACCGGAGCTGAATGAAGCCATACCAAACGACGAGCGTGACACCACGATGCCTGTAGCAATGGCAACAACGTTGCGCAAACTATTAACTGGCGAACTACTTACTCTAGCTTCCCGGCAACAATTAATAGACTGGATGGAGGCGGATAAAGTTGCAGGACCACTTCTGCGCTCGGCCCTTCCGGCTGGCTGGTTTATTGCTGATAAATCTGGAGCCGGTCGGCGTGGGTCTCGCGGTATCATTGCAGCACTGGGGCCAGATGGTAAGCCCTCCCGTATCGTAGTTATCTACACGACGGGGAGTCAGGCAACTATGGATGAACGAAATAGACAGATCGCTGAGATAGGTGCCTCACTGATTAAGCATTGGTAAATTACCGCCTTTGAGTGAGCTGATACCGCTCGCCGCAGCCGAACGACCGAGCGCAGCGAGTCGTGAGCGAGGAAGCCTGCATAACGCGAAGTAATCTTTTCGGTTTTAAAGAAAAAGGGTGGTGACACCTTGCCCTTCTTTGCCGGACTGCAGCGGCCGCTACTAGTAGGGAGACCAGAAACAAAAAAAGGCCCCCGTTAGGGAGGCCTAAAGAAATAATTGGACTATCCCCTAAACTTCAAAGGACCAAAACGAAAAAAGACGCTTTTCAGCGTCTTATTGTTGGTCTTTTGGTACCGAGTTATTAATATGCGCGCAGCGTCTGGAAAACCGAGGCCAAAAGACGTGCGTCTTTGATGCCCGGTTGCGACTCTACAGCAGAATTAAAATCAAGTCCGGCGCAGCCGGTTTGTGCCGCTTCCACGCAGTTATCTGCGCCTAAGCCCCCCGCCAGCAGAACGTTGCCAAGCGATTGACCATTTAATAGTGACCAGTCAAAACGTTGCCCGCTTCCACCCTGGCCGTTGTCTAAAACATATTTATCAACGTGCTGAAACTCGCGGGCGGGCAGGGTTTCACCGACGCTTAATGCTTTCCAGATGGCAACATGTGCTGGCAGAGCTTCACGCAGCGTATCGATATACAGCTGTTCTTCATTACCATGCAGTTGCACTGCCGCCAGCGATAACACCTTAGCTTTGTCCACCACATCGGCAATATCGTGATTGCGGAACACGCCAACATACTGCAACGGTGCCGCAGCCATCACTTCCTGCGCCTGTTCAACGTTGACGCAACGCGGTGATGTCAGACAAAAAATCAACCCACCGTAAATCGCGCCCGCGTCATAAGCTGCTTTAGCATCTTGCCCACGCGTCAGGCCACATACTTTATTCTCACCCAGCAACACCCGGCGCACGGCGGCGTGCAAATCGTCATGGGCCATCAACGCCGAACCAATCAGAAAACCGTTAGCGAAGTGGCTTAACTCGCGCACCTGAGCGTAAGTATTGATGCCGGATTCGCTGATTACCGTCACGTTGTGCCCCAGTTTTGGCGCAAGCTCGCGGGTACGGTTGAGATCAATCGACAAATCACGCAGATCGCGGTTGTTGATGCCAACGACCTTTGCTCCCAATGCAATGGCGCGCTCCTGTTCCTCTTCATTACTGACTTCGGTCAGCACCCCCATCTCCAGACTGTGAGCGACGGCGGCAAGCTGGCGATATTGGTCGTCATCCAGTACTGAAAGCATTAATAAGCAGGCATCGGCCTGGTAATAGCGCGCCAGATAGATCTGGTAAGGGTCGATAATGAAGTCTTTACATAAAATCGGCTGCGGGGCGATTTGGCTGACGATGGGGAGGAAATTAAAGCTCCCCTGAAAATATTTCTCATCAGTCAGCACCGAAATTGCCGAAGCGTAATGTTTATAAATGGCGGCAATGCGTGCTGGATCGAAATCATCACGGATCACGCCTTTTGACGGCGACGCTTTCTTGCACTCCAGAATAAACGCCGTGCGCGCACCCTGTAGCGCATCATAAAAATGTCGCGTGCTCGGCTGGACCTTTCATTCTGAAAACTGGCCAGCGGTTGCTGCTGTTTGCGGGCTTCTACCCAAATCGCCTTGTCTGCGACGATTTTCGCTAAAACGGTTTGCATCATCTAGTAGTCCTGTGTGACTCTAGTATTTAGTTTCTCGTTTCTTCTTCTTCCAACGAGAAAACAAGGAACTAAGCGCCACTCGATGGACCAAAACAAAAAAGACGCTCAAAGCGTCTCTTTTCTGGAATTTGGTACCGAGGTCCGCACAGGTGGATGCGGACCAAAACAAAAAAGGCCCCCCTTTCGGGAGGCCTCTTTTTCTGGAATTTGGTACCGAGTTATTAGGCCACACGTTCAAGTGCAGCCACAGGATAAATTTGCACTGAGCCTGGGTGGGATTCGGACTCGACCGCATAGCCTTCAGGAGTGAGTTTTGTGCAATACCAACCGACGACTTGACCCTGCCAAGCGGCACCAGATTTCTTGCGTACGCGATCCCCTAAGCCAAAGGTGGCACTCAGGGGAAGCGCAAACTGCCCTGCAACGGGAGCGTTGGCTTCATCGCTACTTTGACCCATCTAGTATTTCTCCTCTTTCTCTAGTAAAGTGTTTAGTTCCCTCTTTGCGTCCTTCATAGCTTAATCCGAAAAGTTCTCTAGTAGCTAGCATAGTCCCTAGGACTGAGCTAGCTGTCAACTCTAGAAGCGGCCAGGAATTCCAGAAATCATCCTTAGCGAAAGCTAAGGATTTTTTTATCTGAAATTCTGCCTCGTGATACGCCTATTTTTATAGGTTAATGTCATGATAATAATGGTTTCTTAGACGTCAGGTGGCACCATGGAATAGACTGGATGGAGGCGGATAAAGTTGCAGGACCACTTCTGCGCTCGGCCCTTCCGGCTGGCTGGTTTATTGCTGATAAATCTGGAGCCGGTGAGCGTGGGTCTCGCGGTATCATTGCAGCACTGGGGCCAGATGGTAAGCCCTCCCGTATCGTAGTTATCTACACGACGGGGAGTCAGGCAACTATGGATGAACGAAATAGACGGGAACTCGCTGAGATAGGTGCCTCACTGATTAAGCATTGGTAACTGTCAGACCAAGTTTACTCATATATACTTTAGATTGATTTAAAACTTCATTTTTAATTTAAAAGGATCTAGGTGAAGATCCTTTTTGATAATCTCATGACCAAAATCCCTTAACGTGAGTTTTCGTTCCACTGAGCGTCAGACCCCTTAATAAGATGATCTTCTTGAGATCGTTTTGGTCTGCGCGTAATCTCTTGCTCTGAAAACGAAAAAACCGCCTTGCAGGGCGGTTTTTCGAAGGTTCTCTGAGCTACCAACTCTTTGAACCGAGGTAACTGGCTTGGAGGAGCGCAGTCACCAAAACTTGTCCTTTCAGTTTAGCCTTAACCGGCGCATGACTTCAAGACTAACTCCTCTAAATCAATTACCAGTGGCTGCTGCCAGTGGTGCTTTTGCATGTCTTTCCGGGTTGGACTCAAGACGATAGTTACCGGATAAGGCGCAGCGGTCGGACTGAACGGGGGGTTCGTGCATACAGTCCAGCTTGGAGCGAACTGCCTACCCGGAACTGAGTGTCAGGCGTGGAATGAGACAAACGCGGCCATAACAGCGGAATGACACCGGTAAACCGAAAGGCAGGAACAGGAGAGCGCACGAGGGAGCCGCCAGGGGGAAACGCCTGGTATCTTTATAGTCCTGTCGGGTTTCGCCACCACTGATTTGAGCGTCAGATTTCGTGATGCTTGTCAGGGGGGCGGAGCCTATGGAAAAACGGCTTTGCCGCGGCCCTCTCACTTCCCTGTTAAGTATCTTCCTGGCATCTTCCAGGAAATCTCCGCCCCGTTCGTAAGCCATTTCCGCTCGCCGCAGTCGAACGACCGAGCGTAGCGAGTCAGTGAGCGAGGAAGCGGAATATATCCTGTATCACATATTCTGCTGACGCACCGGTGCAGCCTTTTTTCTCCTGCCACATGAAGCACTTCACTGACACCATCAGTGCCAACATAGTAAGCCAGTATACACTCCGCTAGCGCTGAGGTCTGCCTCGTGAAGAAGGTGTTGCTGACTTCATACCAGGCCTGAATCGCCCCCATCATCCAGCCAGAAAGTCGGGGCCAGCGGTTGATGGAGCTCAT
+
JJJJIJJJIIGJHJJ@@@;<<JIJBCEJIGHJHJJJJGJIJJHJJDDHHHHEGIJJJIJHEDF>>=>B?ADJJJIGIGIJJJJIJJJIGJJJJCCDCCEGJA@ABHJJIIJJJFGJDIDJJHEGGIJGJJJEHFJGJIJIFJIJGHJ999:664301<A?@AB<44CJBBEB@DJ@EIEIHJHJEEJHFIJJFIGJGIGJHF@?==;65444=?84446/FIGJGFIIJJJJJJJHIEEFJIJGFE?CCB722222277777/'''',**+168A=?99/-*+.+))*7===@CEEIJHJJJEA@AA<95,,,,8?@GJ53335/72111<=?>>JDE>JFJJJ@A@D=<;;@@?AE;:::?FB?4433,*(%&'*)&06<2BCDDFGJIGIJGGCJHJIJJFGJIJIGJJJJGHJIJJJJFB<6667ADFJJJHIEJJGIJJJJJJJJHGJGIJHJJJJJJJJGJJJHHJJJJHJFHEJIGJJHHJ==<<<<GHHJEIIIJ@@A@JHHJEJGJHJGJJJ>===CJJJGGJJJIJJJJJJJJIJHJJJJJHJGDFFBFDEHEDGHGJGDJGFJJIJIFJGJHHJJJJJJJFJG8776878@EEFFIEGHDDFEGC<<64<389=<<<@?@EJGJJJJJIGIJIJJGGJJJJEJJJJJJJIJJJGEJJJJHJFFGFJIJHJJHJJJJJIJIJJJJJGGIEJJJJJJIJIHIJGJJFFCFJJIJJHJJGFDDFACBAA@?AGJA@ICJHJGJEGFCGCE:++++569=BEACBCDJFJJJJJBBADJJJJIJIJHGJJJHJIGHJJGJJGJHJJJFIJJFJJJFIJJJGJJJIGGIGHHFJGIGDEE633)''&(<55546444FDEJJJJHJIJI9999;;;ECDDBFFHGJDFGJJJIB9*+>8JHJGEG9888:CCHEGIEIJJEGFIJDCG@?@@GJFFJJJJJFJJJJJFJJJJHFE-----FIGJGJJJJJJJJHGJHIGIHJJJJJJJHFHDHJHJGEJIJGBCBBHG<<<=IJIIJJJJHJJJIJCBDEDGEJFDCCCC@@@@999;?BADFC:64.'&&**77:;GJJJFJIBBCDIFJIJGJDHGIJJJJJHJJFGIJJJEBA?;/,,++,.01003;711112--./15479A<BDAFCBDECCCDGJIHIJFJFIFIIJIJJJJFHIJIIJJFD=>IFEJFHFHGE@:55+**2-93...''&&%%&*.5-;;;?CCDBGFDFGJIJJGHFJIJGHFJGBFDIE?>@FJJJFIJGGECGJHIJJGDHJJIDC=?6((()9831,,,,,0++23:<:;=<IIFDEBCDCEFFBAABGJEJJJHJCBCHGGFDD:7:/.23689@@@F@EDABB<9CFEHHFHJJJGJJJGJJJJJGJGHIJJIJFIDJJBBCEGJJGH966:H@EEDDEDEHJF@AHJHGJJJEJJCEGDC5++JDCC;EGD??JJFHJJJEJJJFJJJJJHGHEJFJJJHJJHHJIJJJJJJJJGHJJFDHJ9<=065523234934AAGJJIBBBCJJJJJJJJJFGFBCFCJHHHGJJGJJJIHJIJEAB78@9IFJJJJJGJIEI>?A6677DJEGJJB;>@GD;2JJIJJJJJJJJJJIJJJGJJIJJJJHDDEEEDEDDGGIGFIIIJIJJIIJJHJJGJHGHHFDGGJFHBBBGDHGJJJJHEHFHJJJJJJJIIJIJJ>>>EBJIHDEEJJJJJIHEGF=>>>EBBCBFIIJJEIGJJ999:CBHJFEIJJJJJJFJJJHJJJJJJJJJJI:99:HJJJJGJIJIG@7JJJHEHHJHJJGFEGIIHFGEJJH8*'&%'*-./*++39<CIDFHGGHHHIH??==1+/.,,//<<>?BGJEJJJJFFDGAAB;:8=999:FEJJJJJJJJJJIGGGHHGIJGJHJJJJJJ;;;<JGCBDEJJJJFGCFJJIHHFEFJIF@@>>?6666@;;4333585,*,->;<@AFJGIHJJJIGJJJJJJJHJJJJJJJJIJ@???JFHJJGGGHEHBBCFJIIJFIJIJIJJJHJBBABCA;<<<;JHIIJJJHJJFEIHEDCBJ9../?J?>;=><?DEDDDB@8724)'')-..--.:::6'''(<;;==<=>DJJIECCCBHDCBEJEFEJGIHIJHJD<<:;GFJJJGHJJJJJHIGFGJJJFJH8FEEDB9????>>?@JHJJJIJJJGJEDCCEHEE3338CHJJGJE>?>@9998=<;;6,,,-212EDFC@??>@CCCBBBCBEIJJJJJJJJIJGJFHJJJJFEHHEHJJIIJJJJGJJJHJJIJIFJGIJEJJIGCBAADEDFCCCFJJJIEEEGJJJJIGIJJJJJJGIEFHJ?>==BJJEJFJHJIGHJGHEEGGHFFJGJIJFFBJJJJGJFHHFE<;JFJIFFFJJIIJGGJGJJJJJJE:::89608;A=83342AEJJJJGJJIJIJJIFJIJIJGIJHFJIJJDFAAC>4/*)..0;=::::;G;::;FJHGJGFJJJJJJJGGJJJJJJJHIJHGJJHFJGJGJJHEHGFJJJIJIJHEFIHDJIFJJHGFJJGIJGHFCDJJJCDCAB@@E?<91126/+++-,,,+,<0,-;;GJIJGJJIJGJJHJGGFJIJGHG@?GEIIIDJJJJHIJIJJJJJJJJIIJJJIFJFHIFHHJJJJJJJGJJJJDDFFJJHJGJJJJJJJIHJJHGIJJHJJJJJJJHHDFDGJIF;EBDCJECCHFJEE@GJCGJDJ<;;77,:///0(('(//+-)(()((/./1..//''''(&&&*,++-:;2334.../(((.)&&%&'')((&**+579;;;?HED?<<?DJJJHIJIJJJJJJGJIJJ?>>@<<<ID---JFIJDFEFCE?;;;5CJEJJJED:=<=99HEJGHJGGFH@@@?JG;:::=;43339?HFJGCJJJFIJIGJJIJJHEGEJEFHEDFCJFGJGCB>?JGHJDFJJGJJGDHFCFFFFHJJJJFJJIHIIJIFCAJHIJJFJCF<JJJJHGJJJJJJHDED@?@=>??JHJJHHJHJHFHFIFGE3333<76787<<::5622?B8787GJFD56DGHIEHJJJIJJGGGGJJGIJIJIGGG9999EF>>=:?A>>GIHHJJDJJIEBB@JFHHJGJJJHFJJIHGJJIJ<<<CHJJJJJJEICFHIJIJFJFCFHIJJJJHJGHCGJJJJFHFHB?JJFFDCE8321/10.*))*-----IEHJFJHIJGJJJJJGJGJH:9:9;@?-,...3***-:;;==>C:777:3101../>.--.43.''/--2(:BCEEJFJHFFJEGJFHDJJJG>::8230.--.985--.789A=7?@>=78DEFGJJHJIJHHJFHJJFFFFECJJHJJFIGJJHJJJJIJJJEJIJEB@;899:DDEIEJFECECJGJJJJHJJJJJJIFJJIGIHJHIHHJJGHIGEGEBDIGHGBA=;:A=<3220278<;<6,234AJIJJHGGJJJJJHJGIFGJI////GJIJIIIJJJFHDBAEBCEJABAAIIHJHFFBB;59>>>JJJJJJJJEJECBAIJFJFJIJGFJFCFJJHJJEFEDGJJJEBCCDFEGJFJHJJFFBCA...2@?@@DDJHJJ>::=@-,,-***++%%$$(.//067=CCIGJGDFIJHJJFJJJJHJJJJJFJJFHHJJDJJFJIGJJFJGJJJEIFJEIGJIJ?@><>>@?<760BJJCCDB@EIJJJJJJJJIGFCGHFJGB88=@EIJDB??777BCI@AB8877:66CDHJEDHHJJHJJGJ@?JDC@A@@HJJFCBCGJDEE???@BC@>;;>@FJJF=?JG>:;JFEJDC=7777FGJIB::::HFJJEEDICDCDFDGGHDABAAHHIJJIJJEDEDHJJJFHEJFEJIJGJGJJDCCBJJJ6));?IIJIJFBJJJJIJJJJFJJJJJJJJJHJJFFFGIJJJJHJJJJJJJJJJJEHEEFE===<>>GAAA@C;111>0B>ADFFFJGJIFIGFCFIABBAJJJHC52289<<77>EEHJJJJJIJJJJIJJGJJJJJJJJHJJGJDCCIFIDD@<<FHGEDEJJJJJFDJ2HG@JJJHJHEHJGJJHHFJJJIHJJIJJJHJJIJJJJIFJJHJJJFJJ@EJJJIJJJEJFC@@@CGDIJJHIJJAAC@J?=>=?+*&)--//+,2885DCFIE@==?><632311?@ACIJ?>>?A:88:ABACEHIJGJD112GGJJJJJHFJJFFJJJJHIJJIEHIHEDDDJGJJJIHJIJIGJGGFJJIGHHD<<:79=?JJIHGJ>A:56>?;;::;<JFJJFGHJIJHHJFGJJJGFHEJIHIHJIJJJJIJGJJFHJJEJJJJJJJJJJI:8/33457IGFEHIFIDFH652/03::::ABEJJJJJJ87557:03//?ABJJJJJJGGFJJJJJJJGGJJF?JJHJJJJA300@BJIJHHCA/GDJJFHHIHJJJGHJJJJBGJBHGGHGFHGJHGHHJIJJGHHFJJGGJJGIJGJGHJDI<;<GHGDEDJJJJJHIIJJHJHJJJJHJJJIJGJJIJJJJJIJJHJJGJFJJJF>=>96765698<<=ACIJ?AICJEJIJHJHHIJFD<>9+*)(*+//>AGFBABBGEECEJJJJJJJJJJJFEFJGHJJHFIEJJEJJJJIGJJHJIGIJJJIJJJJJ665432,-..,)*267<8996B?BBB@J?>=<;<44/))')))(('&')6651-*'**)'&&&(./,,,,%%'++&%$
@Glass_T7V_18_D3_14_3_63
GAGGGAGGCTTAATTTCCTCCCCATCGTCAGCCAAATCGCACCGCTGATTTATGTAAAGACTTCATTATCGACCACTACAAATCTATCTGGCGCGCTATATTACCAGGCCGATGCCTGCTTATTAATGCTTTCAGTACTGAATGGCTGACCAATATCGCCAGCTTGCCGCCAGTCGCTCACAGTCTGGAGATGGGGGTGCTGAGCCGAAGTCAGTAATGAAGAGGAACAGGAGCGCGCCATTGCATTGGGAGCAAAGGTCGTTGGCATCAACAACCGCGATCTGCGTGATTTGTCGATTGATCTCAACCGTACCCGCGAGCTTGCGCCGAAACTGGGGCACAACCTGGACGGTAATCAGCGAATCCGGCATCAATACTTACTCAGGTGCGCGAGTTAAGCCACTTCGCTAACGGTTTTCTGATTGGTTCGGCGTTGATGGCCCATGACGATTTGCACGCCGCCGTGCGCCGGGTGTTGCTGGGTGCGAATAAAGTATGTGGCCTGACGCGTGGGCAAGATGCTAAAGCAGCTTATGACGCGGGCGCGATTTACGGTGGGTTGATTTTTGTTGCGACATCACCGCGTTGCGTCAACGTTGAACAGGCGCAGGAAGTGATGGCTGCGGCACCGTTGCAGTATGTTGGCGTGTTCCGCAATCACGATATTGCCGATGTGGTGGACAAAGCTAAGGTGTTATCGCTGGCGGCAGTGCAACTGCATGGTAATGAAGAACAGCTGCTATCGATACGCTGCGTGAAGCTCTGCCAGCACATGTTGCCATCTGGAAAGCATTAAGCGTCGGTGAAACCCTTCCCGCACAAGCTCAGCACGTTGATAAATATGTTTTAGACAACGGCCAGGGTGGAAGCGGGCAACGTTTTGACTGGTCACTATTAAATCGTAAATAGCTTGGCAACGTTCTGCTGGCGGGGGGCTTAGGCGCAGATAACTGCGTGAAGCCGGCACAAACCGGCTGCGCCGATTGATTTTAATTCTGCTGTAAGCGCAACCGGGCATCAAAGACGCACGTCTTTTGGCCTCGGTTTTCCAGACGCTGCGCGCATATTAATAACTCGGTACCAAAGACGACAATAAGACGCTGAAAAGCGTCTTTTTTCGTTTTCGTCTTGAAGTTTAGGGGATAGTCCAATTATTGAAGGCCTCCCTAACGGGGGGCCTTTTTTGTTTCTGGTCTCCTTACTAGTAGCGGCCGCTGCAGTCCGGCGAAAAAGGGCAAGGTGTCACCACCCTGCCGCTTCTTTAAAACCGAAAAGATTACTTCGCGTTATGCAGGCTTCCTCGCTCACTGACTCGCTGCGCTCGGTCGTTCGGCTGCGGCGAGCGGTATCGCTGACTGAAAGGCGGTAATTTACCAATGCTTAATCAGTGAGGCACCTATCTCAGCGATCTGTCTATTTCGTTCATCCATCACTGCCCTGATTCCCGTCGTGTAGATAACTACGATACGGGAGGGCTTACCATCTGGCCCCAGTGCTGCAAATAAGCTGCGCAGACCACACCTCACCGGCTCCAGATTTATCAGCAATAAACCAGCCAGCCGGAAGGGCCGAGCGCAGAAGTGGTCCTGCAACTTTATCCGCCTCCATCCATATTAATTGTTGCCGGGAAGCTGGGTTCGTCGTTCGCAGCGCGGATACGTTTGCGCAACGTTGTTGCCATTGCTACAGGCATCGTGGTGTCACGCTCGTCGTTTGGTATGGCTTCATTCGGCTCCGGTTCCCAACGATCCAGGCGGAAACGCCTGATCCCCCATGTTGTGCAAAAAAGCGGTTAGCTCCTTCGGTCCTGAATCGTTGTCAGAAGTAAGTTGGCCGCAGTGTTATCACTCATGGTTCTGGCAGCACTGCATAATTCTCTTACTGTCATGCCATCCGTAAGATGCTTTTCTGTGACTGGTGAGTCTATCAACCAAGTCATTCTGAGATCGTGTATGCGGCGACCGAGTTGCTCTTGCCCGGCATTTGATGGGATAATACCGCGCCACATAGCAGAAACTTTAAAAGTGCTCATCATTGGAAAACGTTCTTCGGGGCAAAACTCTCAAGGATCCGCTGTTGAGATCCGGTTGCGATGTAACCCACTAGTGCACCCAACTGATCTTCAGCATCTTTTCTTCACCAGCGTTTCTGGGTGAGCAAAAACAGGAAGGCAAAATGCCGCAAAAAAGGGAATAAGGGCGACACGGAAATGTTGAATACTTCATACTCTTCCTTTTACAATATTATTGAAGCATTTATCAGGGTTATTGTCATATGAGCGGATACATATTTGAATGTATTTAGATAGCCGTCTTCCGACGAAACGCCAACCGTTGATTCACAAGCAAAACTTAAAATCACCAACTGGTCGCCTTTACAACAAAGCTCTCATCAACCGTGGCTCCCTCACTTTCTGGCTGGATGATGGGGCGATTGAGCCCTGGTATGAGTCAGCAACACCTTCTTCACGAGGCAGACCTCAGCGCTAGCGGAGTGTATACTGGCTTACTATGTTGGCACTGATGAGGGTGTCAGTGAAGTGCTTCATGTGGCAGAAAAAAGGCTGCACCGGTGCGTCAGCAGAATATGTGATACAGGATATATTCCGCTTCCTCGCTCACTGACTCGCTCGCTTCGGTCGTTCGACTGCGGCGAGCGGAAATGGCTTACGAACGGGGCGGAGATTTCCTGGAAGATGCCAGGAAGATACTTTAACAGGGAAGTGAAGAGGCCGCCAGCAAACCGTTACTTCCCATAGGCTCCGCCCCCCTGACAAGCATCACGAAATCTGACGCTCAAATCAGTGGTGGCGAAACCCGACAGGACTATAAAGATACCCAGGCGTTTCCCCTGGCGGCCTGGTGCCGCTCCTGCTCCTGCCTTTCGGTTTACCAGTCTGTCATCCCGCTGTTATGGCCGCGTTTGTCTTCATTCAGCCTGACGCTCGGTTCCAATTCCAGTTCGCTCCAAGCTGGACTGCACGAACCCCCCGTTCAGTCCGACCGCTGCGCCTTATCCGGTAACTATCGTCTTGAGTCCAACCCGGAAAGACATGCAAAAGCACCACTGGCAGCAGCCACTGGTAATTGATTTAGAGGAGTTAGTCTTGAAGTCATGCGCCGGTTAAGGCTAAACTGAAAGGACAAGTTTTGGTGACTGCGCTCCTGCTC
+
'&*2;==5/1.*-.052/,./3337@CJJJFFHA8888.-'&&%&''''(*(//178ACD@?96,)))--&'''''&&'&+-,1002**+7879./.-.(+,+-45;><@7556EEFIFGGDJEFIJIFGEJ@766687/''&#$$&&%%*+456:.--.40.,(((*())&%))+-44452222FJIJJHGJGJHEAAAE5-,+,-00::1,,-;IFFJDHIGEEJJIJJJJJEEDGIGHJJFHJJGJIHJGFHDHIJF>==<@A;<<=AB5545;<=>EEJ@A?@BAABJA=3001435752/03697<=?GGAJEJFGFJHJIJJBCCGJF444IG?@::;0///,,;;;8777AAACCEBFIGJJBA7679/.--.'%$%&(**16888**+CIGJH===<==@AJAJJJHJHGJGJJJJJJIJH777FJJDGGCAEFFIDDGJFDFEJJEBC===4/,***+-+'&',)211/00/59@;)'''DEJGEIDGFF:9::@HJJ;<<<A@@@HABI===@JJJJJJJJJJGIBAAEB8777?<888:7:<89<BJFGJGJJFIJJC@988001554221278>?=;8843358=?3CEDJJJIJHBBHGHJJJJFIJJGJFEGGFJJJJJJJJIJJJJDJEHHEHFG;8?9DCCE:3:;;;<??:<I@CDHJJIJFJJJGJGJGJEEJHJJHJEDJJJIHGJJFJECDAD991000.--.3//.))((++&%&&','''(:<CBGCCEF:334FGJJJJHHHCA<>BADFCJJJJIHJFEIEJDJGGJ=>=;>>=732/0/4==33++*(&&%#$$$%$%''&'=E<<<>GHEJJJJJJGJFJGHFCEDEHJJIJJFJJJEIJHIJJ??HDDBE@?@?=*)*/00B>?>>CDC;>=?2//(')(%%%%,6<DJJJJHHJJJJJJJJFJJFJJJJJ???@GJCBBCAAAA<:10.&'2/.***''''9ACDCBEFD98,*'&'((...44?@GFEDD@>=1*%&&(&'*467==DDDDGHHD;;<ECBCDEFHFFAGGHHJHEHHJ;7//-,,,682,.,<;<DDE>EJFHJI<;<<DCD5++++&$$%&.0:AADDCDEIGJJJJJJHFDIJJJA)''(57)&%%)(&'?ADGEEBDJJJEIGJHIJIJJIJIIGFCIJDECABE;:F666=C?=757:34;:;DB=?((((4.0/510322335546682210'$$$&&'(++--7;?>>ED:::=J>=1000****-+**&%$$%*++02263///1:FB?A8+6564EJGHFJGJJJEDGJJJHJI??@@ECEBFEF:::<EC988322144457>@BEJJJJJ=<<<766-&%$%&(%%%&((*098999FJFHJHE=<<<EHFJGJJ,,,,:::<D54485556CACG<;;:F?2,,<>DDA>>>@4444;:'&$$$$'%%%&%&&*,+4+*++7//178<:;9977<BCDFHJEDJADDDDIHJBBEFJIJJAA>>@<-,%%'&&&%$$$%((+*+*&$%%%&('&':;@??>?EJGJE74FGEDG@???JJJJJJFJDCDC<DDCJJJIGA??><=//00>FJGJGFHFJBBAEGJCB553@>=:6./-+'&')-/3=EBBA>><7=8;9,,+&$$&.(%%$%%&('(&)(('''&%&+(((.+1:;CHJGJJJDFHHJJFJJHHJEHDEDJFEGJFFJJIJJHGHJJJJBAAAJAB@88222265('''(((),+)'&&$$$&)*&(()+()-*&&&''$##$%(+-.689=<@?=:7684///2/--+-,5:533458>>9:::::-''(')445<?0/./4?BA;<>?444?B???@CJJDFF88857842./..23E*))))51222FGJJFJHGIJFECDABEIFIJJFHJJJIJIJJFJGHJFEFHHIHDEEB)('&%%&&()56;99895445=<3--.-('''../2;>?BEFJE><;<ABBD8780=@:68601*0*/3((/BJHEHCDAACFCH7778644-)().'(''(*.A8777B.,,-:999:;?EHG?AB@E@.---E@+++50/+**)*+)('&'&--./..21125:+++0+)))3479:?@A?>7-,,-477?A===>AAA>>5,9CGFIA@@AB:9;6=>6666>@A7444<>B2222AAFJJJIIJIJFIJIGHJJ;;:766;8FJJJJFFJJIHJJJJGIGIFDFJJIJJGJ@??@DDB3007((((>:5568:7.'&&(-++)+5))79JEJEJIIDDAA87>553121,1-()356@ADEJHJJFFEEIFIDEF:994(''('%%%&'%$%%&%(*(((-26643443111&%%%%%&$&%&%&)*'%%$%&+*'$%&%')+)((&%$%%''$'89FBDEDGJJD56DFEJJJJJJJFJ@@7:6466;HGIIGJIBJIF:90...87((()%$%&*+*.,,,1(&$$&&%%'//1?>:6345-;<HEHJHHJHEFJC@@BBJJCACBD@CB?@AC((((CBEFGFJJHJJGGGJJFJJJGIFJJIJJH@32279882200007944212&%$+27=CA??FJGJJJJJJJICBCCJIEDHHDHJJJFIFHJFGGGJB?=@75A6DDIDECEJIIJEJJGFGH*)))*,-/2,,9:>>=>B@A@AJJHHJDIDE111CJJDB>??;<;<??)))016311000/--05EDHFFEBE633CBDDA???<@B;GJ@???DJ>6'%%&())')%%&%'''''%$##%&%'(&.-)5<;<<D??>DFH>EJEBBE<::;22101,,44620+*+%$$$&'*CDEEJHJIGHHB@CFJDD>>>>EDDGCFG43-*-''++,,8:5////.,,-.3340*)&&'&&&')&(('()*('&'4:B>:@>;?><>;760+,,&%%(&&()-0-23222,--3DI@A??H75421,((;80((./3467.,,,))%6'''+*++***/../0,()**+,/+***-,'''**44===EC>?=1../356<=BCJEIJJGEDB:;<=BB@AA?>.-''''-0'&&&89:;<?DB@?B<@?=:88:>;;?>@?>@>@@@GJJHJHJJHJIJJIIJHJJIFBHD>=;>B@AAABCHBA8222;CBBE::997495@@@EGJF@>?7666>ACEHEGCBAHJG2/0HGHGGE..--1,%$$#
@Glass_T7V_18_D3_14_3_64
AAAGACGAACAATGATGGCGCTGGAGGGCGCCTTTTTTCGTTTTGGTCCTTTGAAGTTTAGGGGATAGTCCGATTGCTGAAGGCCTCCCTAACGGGGGGCCTTTTTTTGTTTCTGGTCTCCCTACTAGTAGCAGCGAGGCCGCTGCAACTGCGGGCAAAAAGGGCAAGGTGTCACCACCCTGCCCTTTTTTCTTTAAAACCGAAAAGATTTTCGCGGTTGTGCAGGCTTCCTCGCTCACTGACTCGCTGCGCTAGGTCGTTCGGCTGCGGCGAGCGGTATCAGCTCACTCAAAGGCGGTAAGATCCAAATTGTTAATAGGTCGCACTATCTGGGCGATATCTATTTCGTTCATCCATAGTTGCCTGACTCCCGTGTCAGTGGCTCCAATGCGGAAGGCTTACCATCTGGCCCCAGTGCTGCAATGATACCGCGAGACCCACACTCACCGGCTGAGGATTTATGGCGATAAAACCGCCAGCGGAAGGGCCGAGCGCAGAAGTGGTCCTGCAACTTTATCCGCCTCCATCCAGTCTATTAATTGTTGCCGGGAAGCAGGTGACGTTCGCAGCGCCGATAACTACGCGAGAACGTTGTTGCCATTGCTACAGGCATCGTGGTGTCACGCTCGTCGTTTGGTATGGCTTCATTCAGCTCCGGTTCCCAACGATCAAGGCGAGTTACATGATCCCCATGTTGTGCAAAAAAGCGGTTAGCTCCTTCGGTCCTCCAATGGTTGTTCAGAAGTAAGTTGGCCGCAGTGTTATCACTCATGGTTATGGCAGCACTGCATAATTCTCTTATTGTCATGCCATCCGTAAGATGCTTTTCTGTGACTGGTGAGTACTCGACCAAGTCATTCTGAGAATAGTGTATGCGGCGACCGTTGCTCTTGCCCGGCGTCAATACGGGATAATACCGCGCCCACATAGCAGAACTTTAAAACTGCTGGTGCGACTGGAAAACGTTCTTCGGGGCAAAAATTCAGTTTTACCGCTGTTGATCCAGTCGAATATCCGTCACATACACCGACTGATCTTCAGCATCTTTTCTTTCACCAGCGTTTCTGGGTGAGCAAAAACAGGAAGGCAAAATGCGCAAAAAAGGGAATAAGGGCAACCGGAAATGTTGAATACTCATACTCTTCCTTTTCAATATTATTGAAGAATTTATCAGGGTTATTGTCTAATGAGCGGATACATATTTGAATGTATTTAAATCACGCATCTTCCCGACAACGCAACCGTTCCGTGGCAAAGCAAAACTTGAATTCGCCGACTGGTCCACCTACAACAAAGCTACATCAACCGTGGCTCCCTCGCTTTTCTGGCTGGATGATGGGGCGATTTCAGCCTGGTATAAGTAGCAACACCTTCTTCACGAGGCAGACCTAGGCGCTCACGCAGTGTATACTGGCTTACTATGTTGGCACTGATGAGTGTAGTTAAGTGCTTCATGTGGCAGGAGAAAAAAGGCTGCACCAGGTGCATCAGCAGTAATACGGATATATTCCGCTTCCTCGCTCACTGACTGGCTGCCGCTGCGTCGATTCGACTGCGGCGAGCGGAAATGGCTTACGAACGGGGCGGAGATTTCCTGGAAGATGCCAGGAAGATACTTAACAGGGAAGTGAAGAGGCCGCGGCAAAGCCGTTTTTCCCATAGGCTCCGCCCCCTGACAAGCATCACGAAATCTGACGCTCAAATCAGTGGTGGCGAAACCCGACAGGACTATAAATTACCAGCATTCCCCTGGCGGCTCCCTCAGTGCGCTCTCCTGTTCCTGCCTTTCGGTTTACCGGTGTCATTCCGCTGTTATGGCCGCGTTTGTACTCATCCACGCCTGACACTCGTCCGGGTAGGCAGTTCGCTGCCAAGCTGGACTGTATGCGCGAACCGTCAGTCCGACCGCTGCGCCTTATCCGGTAACTATCGTCTTAGAGTCCGACCCGGAAAGACATGCAAAAGCACCACTGGCAGCAGCCACTGGTAATTGATTTAGAGGAGTTAGTCTTGAAGTAGTGGGAAGGATCGGCTTCAGTTCAAAGGACAAGTTTTGGTGACTGCGCTCCTCCAAGCCATTACCTCGGTAAAAGGTGGTAGCTCAAGAACCTTCGAAAAACCGCCCTGCAAGGCGGTTTTCTG
+
[truncated: 3,451,567 more chars]
