# Supplementary material for: Preventing Multimer Formation in Commonly Used Synthetic Biology Plasmids
Source: ACS Synth Biol. 2025 Mar 18;14(4):1309–15. doi: 10.1021/acssynbio.4c00508 (PMC12012879; doi:10.1021/acssynbio.4c00508)
Supplement: Supplementary file 2 — sb4c00508_si_002.zip [file sb4c00508_si_002.zip › DataS1/data/fastqs/Glass_T7V_19_D3_14_4.fastq]

@Glass_T7V_19_D3_14_4_0
AACCAGTAATGCATCGCTGAACGTGCTTAGTACTGGAGCAGCCCCCTCGCTCTCCCAGCGCCCACGGCAGATAGGGACCGAACTGTCTCACGACGTTCTAAACCCAGCTCGCGTACCACTTTGATGGCGAACAGCCATACCCTGGGACTTACTGAGCCCCAGGATGTGATGAGCCGACATCGAGGTGCCAAACACCGCCGTCGATATGAACTCTTGGGCGGTATCAGCCTGTTATCCCCGGAGTACCTTTTATCCGTTGAGCGATGGCCCTTCCATTCAGAACCACCGGATCACTATGACCTGCTTTCGCACCTGCTCGCGCCGTCACGCTCGCAGTCAAGCTGGCTTATGCCATTGCACTAACCTCCTGATGTCCAGCAGATAGCCAGCATTTTCGTGCTCCTCCGTTACTCTTTAGGAGAGAGTACGCCAGTCAAACTACCACCAGACACTGTCCGCAACCCGGATTACAGGTAAACGTTGCAGACGTCAAACGATTCACAGGTGGTGTTTTTAAAGATAAGCTGCATGTTCCGGACTGCACATCCACGCTTCAGCCCGCGTATCCTACACATCAAGGCTCAATGTTCAGTGTCAAGCTATAGTAAAGGTTCACAGGATCTCCGTCTTGCCGCGGGTACACTGCGCATCTTCACAGCGAGTTCAATTTCACTGAGTCTCGGGTGGAGACAGCCTGGCAGTGGCTGGCGTTGCGTTGCAGGTCGGAACTTACCCGACAAGGAATTTCGCTACCTTAGGACCGTTATAGTTACGGCCGCCGTTTACCGGGGCTTCGATCAACTTTAGCGCTTGCACTTCGTCCCCATCGGTTCTTAACCTTCCGGCACCGGGCAGGCGTCACACCGTATACGTCCACTTTCGTGTTTGCACAGTGCTGTGTTTTTAATAAACAGTTGCAGCCAGCTGGTATCTTCAGGAGCTGATTTCAGCTCCATCCGCGAGGGACCTCACCTACATATCAGCGTGCCTTCTCCCGAAGTTACGGCACCATTTTGCCTAGTTCCTTCACCCGAGTTCTCTGGCAAGCGCCTTGTCGGTTTTGTTTACCTGACCACACTGTATCAGGTTTTTGGGTACGATTTGATGTTACCTGATGCTTAGAGGCTTTTCCTGGAAGCGGGCGTTTGTTGCTTCAGCACCGTAGTGCCTCGTCATCACGCCTCAGCCTTGATTTTCCGGATTTGCCTGGAAAACCAGCCTACACGCTTGAACCGGGACAACCGTCGCCCGGCCAACATAGCCTTCTCCGTCCCCCCTTCGCAGTAACACCAAGTACAGGAATATTAACCTGTTTCCCATCGACTACGCCTTTCGGCCTCGCCTTAGGGGTGGACTTCACCCTGCCCGATTAACGCTGGACAGGAACCCTTGGTCTTCCGGCGAGCGGGCTTTTCACCCGCTTTATGGTTGCTTCTGTCAGACGCATTGGCGCCTTTGATGCCTCAGCATGCCTCACAGCACACCTTCGCAGGCTTACAGAACGCTCCCCTACCCAACAACGCATAAGCGTCGCTGCCGCAGCTTCGGTGCATGGTTTAGCCCCGTTACATCTTCCGCGCAGGCCGACTCGACCAGTGAGCTATTACGCTTTCTTTAAATGATGGCTGCTTCTAAGCCAACATCCTGGCTGTCTGGGCCTTCCCACATCGTTTCCCACTTCCGGCAGCGTTTTGGGACCTTAGCTGGCGGTCTGGGTTGTTTCCCTCTTCACGACGGACGTTAGCACCCGCCGTGTGTCTCCCGTGATAACATTCTCCGGTATTCGCAGTTTGCATCGGGTTGGTAAGTCGGGATGACCCCCTTGCCGAAACAGTGCTCTACCCCCGGAGATGAATTCACGAGGCATCCTAATCACTTTCGGGGAGAACCAGCTATCTCCCGGTTTGATTGGCCTTTCACCCCCAGCCACAAGTCATCCGCTAATTTTTCAACATTCTGCGTCGGGTTTGAGGTGTCCTCCAGGTTAGTCTACCAACCTTCAACCTGCCCATGGCTAAATCACCGGGTTTCGGGTCTATACCCTGCAACTTAACGCCCAGTTAAGACTCGGTTTCCCCTTCGGCTCCCCTATTCGGTTAACCTTGCTACAGAATATAAGTCGCTGACCCATTATACAAAAGGTACGCAGTCACACGCCTAAGCGTGCTCCCACTGCTTGTACGTACACGGTTTCAGGTTCTTTTCACTCCCCTCGCCGGGGTTCTTTTCGCCTTTCCCTCACGGTACTGGTTCACTATCGGTCAGTCAGGAGTATTTAGCCTTGGAGGATGGTCCCCCCATTGTCAGACGGATACCACGTGTCCCGCCCTACTCATCGAGCTCACAGCATGTGCATTTTTGTGTACGGGGCTGTCACCCTGTATCGCGCGCCTTTCCAGACGCTTCCACTAACACACACACTGATTCAGGCTCTGGCCTTCTGCCCCGTTCGCTCGCCGCTACTGGGGATCTTGGGTGGATTTTCTTTTCCTGGGGTACTTTAGATGTTTCAGTTCCCCGGTTCGCCTCATTAACCTATGGATTCAGTTAATGATAGTGTGTCGAAACACACTGGGTTTCCCCATTCGGAAATCGCCGGTTGTAACGGTTCATATCCCTTGCCGACGCTATACGCAGATTAGCACGTCCTTCATCGCCTCTGACTGCCAGGGCATCCACCGTGTACGCTTAGTCGCTTAACCTCACAACCCGAAGATGTTTCTTACGATTCATCATCGTGTTGCGAAAATTTGAGAGACTCACGAACAACTTCAGTTGTTCAGTGTTCGATTTTTAACTTAATCCAGATTTTTAAAGAGCAAATATAAACATCACCGAAGATGAGTTTCATATTAAGGCAGTAACTAGCTCACAAACCAGCAAGTGGCGTCCCCTGGGATTCGAACCCCTGTTACCGCCGTGAAAGGGCGGTGTCGCGGGCCTCTAGACGAAGGGGACGTATCAGTCTGCTTCAAGACGCCTTGCTTTTCACTTTCTATCAGACAATCTGTGAGCCTGAAGGACCGCTTCTTAAGGTCAAGGAGGTAATCCAACATTCCCTACAGCGTTTCCTTGTACGACTTCACCAGGTGTAGTGGAGCAAAGTGGTAAGCGCCCTCCCGAAGGTTAAGCTACCTACTTCTTTTGCAACCCACTCCCATGGTGTGACGGGCGGTGTGTACAAGGCCCGGGAACGTATTCACCGTGGCATTCTAATCCACGATTACTAGCGATTCCGACTTCATGGAGTCGAGTTGCAGACTCCAATCCGGACTACGACGCACTTTATGAGGTCCGCTTGCTCTCGGCGAGGTCACTTCGCCATTGTAGCACGTGTGTAGCGCAGCGTCGTAAGGGCCATGATGACTTGACGTCATCCCCACCTTCCTCCAGTTTATCACTGGCGATCTTCCTTGAGTTCCCGGCCGGACCGCTGGCAACAAAGGATGAGGCTGTCGCTCGTTGCGGGACTTAACCCAACATTTCACAACACGAGCTGACGACAGCCATGCAGCACCTGTCTCACGGTTCCCGAAGGCACATTCTCATCTCTGAAAACTTCCGTGGATGTCAAGACCAGGTAAGGTTCTTCGCGTTGCATCGAATTAAACCACATGCTCCACCGCTTGTGCGGGCCCCCGTCAATTCATTTGAGTTTTAACCTTGCGGCCGTACTCCCCAGGCGGTGAGAACTAACGCGTTAGCTCCGGAAGCCACGCCTCAAGGGCACAACCTCCAAGTCGACATCGTTTACTGACCTGACTACCAGGGTATCTAATCCTGTTTGCTCCCCACGCTTTCGCACCTGAGCGTAGGTAACCAGGGACCGCCTTCGCCACCGGTATTCCTCCAGATCGCGCGGCTTCACCGCTTACCTGGAATTGTTCCCCCTCTACGAGACTCAAGCTTGCCAGTACTTGATGCAGTTCCCAGGTTGAGCCCGGGGATTTCACATCTGACTTAACAAACCGCCTGCGTGCGCTTTACGCCCAGTAATTTGCCATCGTCTTTCGCCTGGTGTTTCACGAGCTGCTGACCGAGTTAGCCATTCTTCTGCGGGTAACGTCAATGAGCAAAGGTATTAACTTTACTCCCTTCCTCCCCGCTGAAAGTACTTTACAACCCGAAGGCCTTCTTCATACACGCGGCTAGTCGGCTTGCGCCCATTGTGCAATCTTCCACTGCTGCCTCCCGTAGGAGTCTGGACCGTGTCTCAGTTCCAGTGTGGCTGGTCATCCTCTCAGACCAGCTGCGGATCGTGGCCTAGGTGAGCCGTTCCCCACCTACTAGCTAATCCCATCTGGGCACATCCGATGGCAGAGGCCCGAAGGTCCCCCCTCTGGTCTTGCGACGTTATGCGGTATTAGCTACCGTTTCCAGTAGTTATCCCCCTCCATCAGGCAGTTTCCCAGACATTACTCACCCGTCCGCCACTCGTCAGCAAAGAAGCAAGCTTCTTCCTGTTACCGTTGACTTGCATGTGTTAGGCCTGCCGCCAGCGTTCAATCTGAGCCGTCGATCAAACTCTTCAATTTAAAAGTTTGATGCTCAAAGAATTAAACTTCGTAATGAATTACGTGTTCACTCTAAACTAGGTATTCAGTTTTTCAGGTCTTTGCAACATTGAGTTCCGTATCTTCGAGTGCCCACACAGATTGTCTGATAAATTGTTAAAGAGCAGTTGCGACGCGCTTTAGCGCACTGTCGCGAGGTGGCGTATATTCGCTTCCTCTTTCAGAGTCAACCCTGAATTTCAGTTTCTCTTCAACCAAACCGGCTGTTTGTTCTGTAAAGTGGTTCAGGCATCCGGCCATTATCAGATGGAGGCGCATTATCGGGAGTTCTCCGCAGGCCGCAATAGAAAAATTGCAGAAAAATGACTGACTGCTGCATTCCCGAGCAAAAGCCCGCTTTATACCTTTTTACGCACAGAGTTATCCACAATCATCAATGTAATTCTTATTTACCACGGTCACCCGCAAGATGAAATTTTAATGACCATTGAAAAAGAGAAAAAGTCGCGAGCGTCGCAAACGTTTTCGCATTTCGCCGTCAGCAAAAATAAATATTACACGTTCAGGCATAAAGCTAATTTCGCAAAAATTCAGCTAACGCTCTCTGTAATAGTCAATATCAGGAATTACCATGCCGACGACATTGGTGCAGGATCCACCGCACTTTGCTCAGTGTCTTCGACAAAGCCGGTATAGTCGAATTCACCCAGCGCTTCCACACGCGGTAAATTATGTATACAAGGGGGCGTTCCCCATATCTTGCGCAAAAGGTATGCCAGTAAGTTCAAAATTTCAGGATTTACACCGGTTTCCCCGGAGATGATTGATGGAGACGTGAAGACCCTGCATCCGAAAGTACATGGTGGCATTCTGGGCCGTCGCGGCCAGGACGATGCCATTATGGAACATTAGATCCAGCCTATCGATATCGTGGTATTAAGCCCTATCCGTTCGCCCAGACCGTGGCCCGTGAAGGTTGCTTACTTCGGAGGATCCAGTAGAACATCGATATCGGCGGCCCAACGATGGTGCGCTCCGCCGCCAAGAACCATAAAGATGTCGCAATCGTGGTGAAGAGCAGCGACTATGACGCCATTATTAAAGAGATCAATAACAGAACAAGGATCGCTGACGCTTGCAACCCGTTTCGACCTCGCCATCAAAGCCTTCGAACACACTGCCGCCTACGACAGCATGATTGCCAACTACTTCGGCAGCATGGTTCCGGCTTACCACGGTGAAAGCAAAGAAGCCGCCGGTCGCTTCCCACGCACGCTGAACCTGAACTTCGTTAAGAAGCTGGATATGCGTTACGGCGAGAACAGCCACCAGCAGGCTGCCTTCTATATTATGGAGAAGAAAATGAGAAAGAAGCCTCCGTTGCTACCGCAGAACCCAGGTTCAGGGTAAAGCCCTCTCTTTATAACAACATCACCATACCGATGCGGCGCTGATGCGTGAAAGAGTTCACCGACCGGCATGTGTCATTGTGTAGC
+
))*,(+('**%&%&$#$##%%%(('&'&#$$##$$%%137;==:5=6)&&''(2782EDIHFH?=654,+((''*,:CIEGIJJJJDA967;>BCCD??<<=DJGFFJJHEDCEJJJ+**+2()(&&&''*'%&&'-2,+,,.''))%%$$$$$$&/<=JHJJHJGJJDI73334=CAHGE@??CJHC?54452222GGFJIGGCIJCEGFJIDE<>FJJJJJGJJJJJJDJE:JGGJGDJFGJJGJDDFCBJ3226C::::>>??GJGJJJBCIGJIJGJJFIJC945=AA7588A@BEGGJJFJ==@?JJJFJEJI?AAAJJJHBC@A=-*+0<==8889JEJEJJJGJJFBAABJ7777<<<?@8/DB;8932(''&'%%$##$$$$$$%%'''(/,''25((4BFCJHEJH<3/.+,(()(((&&&''*)'&$#$&%%('011DDFBCEHHHJIGGFJJJJJCHDBB/...2112-+)$$##$##$$%(()*'%%%%$$$&%%&&)'''*+&%&+('%$$%%$%%&%%$#$&&''(&$$%&&))'*'$%)$$#$$&&(%%%&+48?F@?<>@@FFJFJJJJFGDJ::::JJHEBBCJJJ4444AEJA@9/+(%%((****+8?>>A@EE@?88BCFG?=><=-)+77772/1::@0000>=<=>EJJHJFEGGEID<:9:5EFE?>?,++,4650'&&&&''%$$$#$'&&&)'())+./...778868=7/?@AA??DGDEEHED<<===4/04:=EJIFEJ7666HJEGFJHJJJJF@8766:AIJD7-)(''&$$%(,')))*-.))%$%%$%&&('(')(('&'&&'&+-.,0*,/8;;E==?A>BACFCD@ACBBB==20///.23---/;4:;>CD@?>>?FJIJGJJJFCE=<HFIEIFJIJJJJIJDGIE?>>?:66-++-.+)'''('++4:983;:>BGDEHB?;GFHDBEEGJJDABA:88FFI@AFJJJGJEJJF/0***&6;DBB;:44DGJJHIFGHA390767;>GDD@AFA@>AAAA<=11+,,(&&'''*)+%'$$%%%%%$$%&&'**/+*)&%$%$$(&&&&''&&('+'()<?8888=CBAEEJJJFFGJJJHJJIDEHJFEJJHJHFJIJFJJF'&&*+****,++222-.;<EEA@@>@@?A>>8699>CCBA@?A@>>?@DG@111.478>6F@AACBCDCJFEJJED>=?JHFJHGEDIJE++++A:;CFJHJIJ??>>BAI<>>JBCACIGDIHHHCEJG?JIJGJJJJHFFGEGEEJFJJJ:999<A??HEJJJJIBEEGJJJJGDG:5G8667@@GJFCAB>5DDJEJC@@@C>///0;8'&&&*.&'444383:?0--.+*..++,.7999:;CDDFEE;<A@EGD?4;8*(()3340:20--//1:6GEH?34((((,)))*+,,%$$$''$$$%$$%'('&')%*966683/0>DDGCBECEHBCCCIHHJIC<;>??JJJB@@AAFFJHJGCCFJDHJFIGJEDJJ<<88::>@GJGFJJFJGGFABBC<1000-+**--22/...1@D@A@EEHJHJFBECDDCJCFIGFCB>56=CEJGEJDDGEDBA:==>BAIFJFFDHJIJIGHHIJJ><<3877??=<=>BB;54444;:9,,--1:CAB@??=BBDE@@?AJJ<8;:1*&$$$$%$$$$%)$$$%&&&'&)568IIJJJJEGDHDJJEJ6?DF?FDJCFHEFEFJHHFJIJHJJJIHFIHIFHF>A5512;1CCDFJJJIGE@HBDFGGJFGGJGIJJJJJJJJEB??>>2-,'-+,..68;C<;:898<9/(()*78<:BJJJDCCC?>==8DFEFFFJ655660****163)))*,+*&/)))*<(&&&IJBDBADBABADJCABB.+637-+++08<=A?B>:>=888?=@@JJIGJIJGJEJEJIJJJJHJJBB556999/.('&&&(&%$%&%%%%&)')1541..4/0+**.-+-7.=BCCFA?@@@JGJJJDECBAC6+++,?@@3BFDHB:777??>>=?@FFJHJEIIEFGGJFDGEJJJEJJJJJJDB>>DC///557666/:50567432-///3122442.0BDJFJJJJHJJIFHEGIFAD?BCDGC?C<;<=CIFJJEJFJHJHJHJJJIJJJJJJHDDBC66?A7JDFDCJGGIJEDJJJJ@??BE210012,1.+)&%&)+-/88<<EEDIGJJJJJJJHG@BCDJIIHJHGFJFGJFJJJJJJJJBC?<5111111121016;=:>>??CDCGCACDFC>=<<B8=CB@@85%%%%&(')(((4.,,+/:;=@A@E?@AAIB?@@EJJA@AAJJGJJJJJJJJJJHFGJJIHJIIGJBDDFJICDCAA@?@EEDCCBECC????EA;@;EHGFEJGEGDEJDFEDCA@CEFJJHDGJ?=?@99*)&)+*)(''%%%&34@B:;;=HEEIADCDFC1101.++++&&')&'(()+/1''9>9::(((/0+)))1)(()&%%)$$$%)*,/44:9A5333<::;<<<>=>65'''*3,,227CCDEFJJEFHHFG<<>>FJ3344734BBJJGJIH<?>8>>;?=>6,,*('&&%%&'51111-****)''')&&'%***((&()%%%44@?@?ED@@>>@>=B6BJG>>>?HJJJJHJF65;GIJJJEJJGJEJJJJJDIA><<GDFFFJ@DJEJJIHJHHFJJJGJJJJFFC==:21111433355GGDEHGIIF6688>>AC?:8777:0&&--+++8889:*1++,;;;8,*(((%$*(*,,,,)&&&&(''*;7<<44?@JCEDCJGE==<@;:&&'2***)***;??DB8870-2(''%''%&&'''++*++-%%%&)''9@FJJIJJEHJGEECDJ@@FD?&%&((*()569HJJJDJFGJJBAAACC>?BCI@<****0.)'&&&78:221120166:<DJIC==<;6+)))+++)'%$%,9--->?B;54,+('--BB;666;.-,--'&&&*'&$#$$##$(*(*'%$###'%'()//(&$$#%())./(''',)(($##%',---''&%%&'&(*(%&$$$##%%&%'(%))''&%%$$&%%$$(02323/2000'&')*-,,,88:FJEFDJJJEJJJJHJIGEDIDCJJJDJJJJJGJJEJJJJJJGJGJJGJIHIIGCDCGFJJGIJJFJHEJGDC9999@DDHJJJFJJHD>((((::;DGCA;::88887<<;<::651-.;;:88?6/***347822222?DJEJFCAAAAAJJGFEDCDIJJIHJGFJJJJIJGFEJF97/-(()++,)&%%%$#$%1;;<GA<<;6557:<;=2//&&%&++41,++69>CDEEIEJIBA=<;8:;;=::=-,,44??<:789;<1BDJJJJJJJE??;+))&&&%(1,&''(528739=@??=>??HHFJJ)))*>AJA::*)('''&%%%&'')***+4393>>?>CJFJJJJIJHJJJJJJFIE@AJJGGJJJJIIIJJJJJHJJJBBAAJFB?>==?AJJBC3/GJJJJCCCBJCCDEJHJEBCDHJJJJGJGBJGJJJIJC>6595699<9<;;;6656=;HJHJJDJGJJGBA@?=>>@E??>>DAABDIJJIIJJ=<;<ECDBJJJHBC@@DAAA===>@BBEFJGGGJGDJEJBDDH6666@66889>83.-,&&%%(&*''2<CECHA>==5311BDGGJJGDIDBIIFJJJJJFJFDII==>==AGEEEEJ6333546/'&&&'+-(((898=GGIIJJJA@BAJJJJHH>8889FJFJIJHGFJJGJHJJGFJG>>&&%&$%%%$$%(+&%$&(+704>>B><4<<CCD?D:55(&%&&%%((&&&&-,---+--'&''+1210.,(&&%&)1448888;:::<;::<==>:0.)&''&&&%#$('*,,+,*443A=?=333468@BBJHJJJHJFIIEFJJJJJ<JHJEEIJEFDCIGJGJGJCA@92000;@344+**+,'&%$%%&&&))(%$%&',*+*+++*,.')116=:7)(()&&'**)*++%$%).0*,46BEJEGHHCB6334<=?CFGIJJGJBAA@@@?66@A<<B>GCED?>JCCEJHJJJJJJECFGHECB@DJJFFGHJHJJJFJDCHEH93.,--+))'().//8<64235;?@ACHHD222..,,.*BECCCCHA=@@5-D3111018<8789FDJEFDDIJJGJIJJGJJJGCHGJFH988011,,**//250.-.('&&(+'''',,-9444700004)((&&&*),/0.//+++-,-.5672A=<>@DF,,&&&'1359;;6''4'&&,'()2<878;==::+)%&*+*+*0789;ABBEJHJJIIHJJEGGJJJJEDJGG6GDJEEGFEJHEJGHEDEHJJGJFBBCBHJD92GHFJJHDCFFDCCB?>>?DDA==>6--,,,-../BJH??D@EJGFIDHGIJCEJDGFDEB--.BCBJDDECHJ9789CHGECCHEJEJJ;=;3,,,+/..-++*,*))),<@??B;;ID@??AJEHJHGEGJGJJHJGHJJHJEIBDBCFFJHDDHJJDJDJJHDGAADAF>@?@77&%%%($##$-,,('&%%&.2+'&'())**%&%&)('($$$%&%&'.&'./0)'((/65;<<EFCFDFFD>HCBCDJJFCGCAE4127<DB@ABEDDJGEDCCBAEED@@CBCJEBADAAA?@??E888------10++,,3640./4052267.----01/1-*0?0,*))140)(.()//2((()=566875564/+((**)&&')'%$%$%'''&%%%#$#'()*((%$$$+./0@A??>840)(''();;865578;DAFHEJIEEECA@@@???@<92/0*,6>DDBBDJIJJHJIJFJ;;:/<91,,-<?HJGJIJEEEHJIJF??ABBCICCAC:::9<<=?<CA>-HDDJDEHD@@A@>/)(%$%%#%%(%%%&.+++*)))*&&%$%$&&&'+((&&&'/('&&'&&&**++*++(%+***)'%%(*,,-/-,,17?BB:9888'$$%%&'&$$%&&%&((''(,,+$##$$$&$&$$'(*&%%%$$%$$$%$%$$%&''&%%')@D@?0///<<BEGABEC=>>D766'''&&('(&+%%0*'''%((&/'''%*)'((%'&##$$&'&(('),)-./41235820/('(((('%&%%%%'/0031.//00)))(&%''11**+,.0,,---,/././.-+++%$$%%%%$%$$$&&$$$)*,,*'(%&(-,0----+%&'*(()4610''&&,')/(''%'&'014221&$$'&(+*''$%&')())((*++7;??>43.)''(*'&&&&''&&'((''*/42229;?BGJIJIGHG@@@AJEJFDEDFBCDJ?>9336897877AD''''GDABBAD322,+(&%$$%'(BDGJCCAA)))*31,,,(''&)(%((&%$$$&//1143.../6??BDCGDHEGJHDEGJJJEG210.'&&'&()*(&%$%#######$%*2((ABEJJ?@@>=<>9''''/:::;IIJEE@85688JFJGEJJIJJHIJJHGHJJAA@ADEGHJJJIIHJFGD@:@ACFJFEJFJJEE52229;=<A=?CA?@'%%%%&%''%$$'()+-.<;<EJIFGJFEGEJJJJ@>>>AB==>@ABAGJGJJGJHHJGIJJJFFJEGBDEEFJFJHHHJGDJAA@BEEJGGDEGJDGHEAB9....-,,.4,+*--+***:?<<=<ICDJJEJJJJ88;HJJJJJ<;7((('&&&***5/AACBEJJIIJJFIHFEBBBA4*))')((,,-566@JEDDIJJIHFCBAEFIJJGJIDHGGJA>>=DGGJJDICF>=86/0,((%$#%&''()''()((***,9610238:8?ICFF=<;//)'(()4?CFJGFGBCJJGHIJJJEBB<:77:6-@643---01/&&%&*'(('+/18;<<;;;4/.-&&)((24F<:54+%%%&2--)22,---51&$&%$%$$###
@Glass_T7V_19_D3_14_4_1
TTGCAGCAACAACTTGCCGTCACTGCGTCTTTTACTGGCTCTTCTCGCTAACCAAACCGGTAACCCCGCTTATTAAAAGCATTCTGTAACAAAGCGGGACCAAAGCCATGACAAAAACACGTAACAAAAGTGTCTATAATAGCGGCAGAAAAGTCCACATTGATTATTTGCACGGCGTCACACTTTGCTATGCCATAGCATTTTTATCCGTGTACAGATTAGCGGATACCTACCTGACGCTTTTTATCGCAACTCTCTACTGTTTCTCCATACCCGTTTTTTTCAGCTAGCTACTAGAGAACTTTTCGGATCGAGCTATGAAGGACGCAGAAGAGAAACTGGACGGCTTCTAGAGAAAGAGGAGAGAAGTAGATAATCATCAGCGATGAAGCCAACGCTCCCGTTGCAGGGCAGTTTGCGCTTCCTCTGAGTGCCACCTTGGCTTAGGGGATCGCATCACAGAATCTGGTGCCGCTTGGCAGGGTCAAGTAGTAGGTATTGCACAAAACTCACTCCTGAAGGCTATGCGGTCGAGTCCGAATCCCACCCAGGCTCGTGCAAATTTATCCTGTGGCTGCACTTGAACGTGTGGCCTAATAACTCGGTACCCAATTCCAGAAAAGACCCTCCCGAAAGGGGGGCCTTTTTTCGTTTTGGTCCGCATCCACCTGTGCGGACCTCGGTACCAAAAATTTCAGAAAAGATACGCTTTCGAGCGTCTTCGTTTGGTCCATCGAGTGGCGCGCTTAGTTCCTCGTTTTCTCTCGTTGGAAGAAAGAGAGACAGAAACTAAATACTAGAGTCACACAGGACTACTGAGATGATGCAAACCGTTTGCCGCGAAAATCGTCGCAGACAAGGCGGATTTGGGTAGAAGCCCGCAAACAGCAGCAACCGCTGGCCAGTTTTGCGAATGAGGTTCAGCCGAGCACGCGACATTTTTATGATGCGCTACAGGGTGCGCGCACGGCGTTTATTCTGGAGTGCAAGAAAGCGTCGCCGTCAAAAGGCGTGATCCGTTGATGATTTCAGATCCAGCACGCATTGCCGCCGTTGCTGAACATTACGCTTCGGCGATTTCCATAACTGATGAGAATGTTTTAGGGGAGCTTTAAGTTCCTCCCCATCGTCAGCCAAATCGCCCCGCAGCCGATTTTATGTAAAGACTTCATTATCGACCCTTACCAGATCTATCTGGCGCGCTATTACCAGGCCGATGCCTGCTTATTAATGCAGTTCTGGATGACGACCAATATCGCCAGCTTGCCGCCGTCGCTCCGCGGTCTGGAGATGGGGGTGCTGACCGAAGTAGGTAATGAGAGGAACAGGAGCGCGCCATTGCATTCGGGAGCAAAGGTCGTTGGCATCAACAACCGCGATCTGCGTGATTTGTCGATTGATCTCAACCGTACCCGCGAGCTTGCGCCCAAAACTGGGGCACAACGTGACGGTAATCAGCGAATCCGGCATCAATACTTACGCTACGTGCGACAAGCCGCTTCAGCGGCGTTTTCTCATTCGTTCGGCGTTGATAGCCATGCGATTTGTGCACGCCGCCGTGCGCCGGGTGTTGCTGGGTGAGAATAAAGTATGTGGCCTGACGCGTGGGCAGAATGCTAAAGCAGCTTATGACGCGGGCGCGATTTACGGTGGGTTGATTTTTGTTGCCGACATCACCGCGTTGCATAAACATGAACAGGCGCAGGAAGTGATGGCTGCGGCACCGTTGCAGTATGTTGGCGTGTTCCGCAATCACGATATTGCCGATGTGGTGGACAAGAGCTAAGGTGTTATCGCTGGCGGCAGTGCAACTGCATGGTAATAAAAACAGCTATATCGATGCGCTGCGTAAACTGCCAGCACCATGTTGCCATCTGGAAAGCATTAAGCGTCGGTGAAACCCTGCCCGCCCGCGAGTTTCAGCACGTTGATAAATATGTTTTGACAACAGGCCAGGTAGACGGGCAACGTTTTGACTGGTCACTCTGAATGATAAATCACTTGGCAACGTTCTGCTGGCGGGGGCTTAGGCGCGGGTGACGTGGAAGCGGCACAAACCGGCTGCGCCGGACTTGATTTTAATTCTGCTGTAGTTCGCAACCGGGCATCAAAGACGCACGTCTTTTGGCCTCGGTTTTCCAGACGCTGCGCGCATATTAATAACTCGGTACCAAAGACGAACAATGACGCTGAAAGCATCTTTTCGTTTTGGTCCTTTGAAGTTTCAGGGGATAGTCCAATTATTGAAGGCCTCCCTAACGGGGGGCCTTTTTTTGTTTCTGGTCTCCCTACTAGTAGCGGCCGCTGCGATTCCGGCAAAAAAGGGCAGAGTGTCACCACCTGCCCTTTTTCTTTAAAACCGAAAAGATTACTTCGCGTTATGCAGGCTTCCTCGCTCCACTGACTCGCTGCGCTACGTCGTTCGGCTGCGGCGAGCGGTATCAGCTCACTCAAAAGGTATCACGCCGCCCTGCCACTCATCGCATGCTGTATAATGCGTTGAGCGTTGCCGACATGGAAGCCATCACAAACGGCATGATGAACCTGAATCGCCAGCGGCATCAGCACCTTGTCGCCTTGCGTATAATATTTGCCCATGGTGAAAACGGGGGCGAAGAAGTTGTCCATATTGGCCACGTTTAAATCAAAACTGGTGAAACTCGCCCAGGGATTGGCTGAGACGAAAAACATATTCTCAATAAACCCTTTCCGGAAATGCGGCCAGGTTTTCACCGTAACACGCCACATCTTGCGAATATATGTGTAGAAACTGCCGGAAATCGTAGTGGTATTCACTCCAGAGCGATGAAAACGTTTCAGTTTGTAGTGGAAAACGGTGTAACAAGGGTGAACACTATCCCATATCACCAGCTCACCGTCTTTCATTGCCATACGAAATTCCGGATGAGCATTCATCAGGCGGGCAAGAATGTGAATAAAGGCCGGATAAAACTTGTGCTTATTTCTAGGTCTTTAAAAAGGCCGTAATATCCAGCTGAACGGTGTTGGTTATGATGCCGATTGGCACAACTGACTGAAATGCCTCAAATGTTCTTTACGATGCCATTGGGATATATCGACGGTCGTATATCCAGTGATTTTTTTCTCCATTTTAGCTTCCTTTAGCTCCTGAAAATCTCGATAACTCAAAAAATACGCCCGGTAGTGATCTTATTTCATTATAGTGAAGGTTGGAACCTCTTACGTGCAAATGAACATTTCTCATTTTCGCCGAAAGTTAGCCCAGGCTGCCGGTATCAACCAGGAACACCAGGATTTATTTATTCTGCGAAGTAATCTTGCAGTTCACAGGTATTTCTACACAGGAATAAGCTCATGGAGCAGCATAACCGTCGCACAGGAAGGACAGAGAAAGCGCGAATATGGGAAGTGACGGACAGAACGGTCCAGGACCTGGATTGGGGAGCGATTCACCCGCTGTTGCTGACGGTGTGACGTTCTCTGTTCCGGTCACACCACATACGTACCGCCATTCCTATGCGATGCACATGCTGTATGCCGGTATTTGTTAGGTAGAAGTTACTTTTAGCCAAAGCCTGATGGGACGTCAGTTCCATCAGTTAAACGGAAGTCTTCACGAAGGTTTTGACGCTGGATGTCGCCGCTCCGGCACCGGGTAGATTTTGCGACTATGCCAGAGTGTGAGTGCAGCCAAAATTATAAACAATTATCCTAAATTGATTAGCTCACCTATATGGAAATGTGGACTGGATCCGGATATGCTGTTTTTGTCTGTTAAACAGAGAAGCTGGCTGTTTATCCACTGAGAAGCAAACGAAACAGTCGGGAAAATTTTCCATTATCGTGAGAATCCGCATTATTAATCTCAGGAGCCTGTGTAGCGTTTATAGGAAGTAGTGTTCTGTCATGATGCCTGCAAGCGGTAACGAAAACGATTTGAATACGCTGCGGACAATAAAAATGTTCGTGCGGTGTTACGTTGAAGTGGAGCGGATTATGTGAGCAATGGACAGAACAACCTAATGAACACAGAACCATAGTAATGTGGTCTGTCCTTTACAGCCAGTAGTGCTCGCCGCAGTCGAGCGACAGGGCGAAGCACCTCGGCTGGTCCCTCGCCGCTCGGGCTGGCGGCCGATCTCCCTGGCCCTGCAAACGCGCCCAGAAACGCCGTCGAAGCCGTGTGCCAGACACCGCGGCCGGCCGCCGGCGTTGTGGATACCTCGCGCGGAAGACTTGGCCCTCACTGACGGATGGAGCAGACGTTGACACTTGAGGGGCCGACTCACCCGGCGCGGCGTTGACAGATGAGCACTTTCGAGTTCGGCCGGCGACGTGGAGCTGGCCAGCCTCGCAAATCGGCGAAAACACGATTTTTGCGCGAGTTCCCACAGATGATGTGGACAAGCCTGGGGATAAGTGCCCTGCGGTATTGACACTTGAGGGGCGCGACTACTGACAGATGAGGGGCGCGATCCTTGACACTTGAGGGGCAGAGTGCTGACAGATGAGGGGCGCACCTATTGACATTTGAGGGGCTGTCCACAGGCAGAAAATCCAGCATTTGCAAGGGTTTCCGCCCGTTTTTCGGCCACCGCTAACCTGTCTTTTTAACCTGCTTTTAAACCAATATTTATAAACCTATTTTCACCGAGCTGCGCCCTGCGCGTGACCGCGCACGCCGAAGGGGGGTGCCCCCTTCTCGAACCCTCCCGGTCGAGTAGGCAAAACACCGGAACAGCACTTATATATTCTGCTTACCACGATGCCTGAAAAAACTTCCCTTGGGGTTATCCACTTATCCACGGGGATATTTTTATAATTATTTTTTTTATAGTTTTTAGAATATTTGAGCGCCTAGCCTTTGTCCATATAGTTGTCGAAGGTGTTGTGACAAACTGCCCTTTCAGTGTGACAAATCACCCTCAAATGACAGTCCTGTCTGTGACAAATTGCCCTTAACCCTGTGACAAATTGCCCTCAGAAGAAGCTGTTTTTCACAAAGTTATCCCTGCTTATTGACTCTTTTTTATTTCATGTAACAATGAACTTGTCACACTTCACATGGATCTGTAGTGGCGGAAACAGCGGTTATCAATCACAGAACATTAAAGATCGCCCGCAAATCGTCCAGTCAAACGACCTCACTGAGGCGGCATATAGTCTCTTCCGGGATCAAAAACGTATGCTGTATCTGTTCGTTGACCAGGATCAGAATTCTGATCACACCTCCAGGAACATGACGGTATCTGCGAGATCCATGTTGCTAAATATGCTGAAAATATTCGGATTGACCTCTGCGGAAGCCAGTAAGGATATTCGGCAGGCATTGAAGAGTTTCGCGGGAAGGAAGTGGTTTTTTATCGCCCTGAAGAGATTCCGGCGATAAAAAGGCTATGAATCTTTTCCTTGGTTTATCAAACGTGCGCACAGTCCATCCAAGAGGGCTTTACAGTGTCTACATATCAACCCATATCTCATTCCCTTCTTTATCGGGTTACAGAACCAGTACGCAGTTTCGGCTTAGTGAAACAAAAGAAATCACCAATCCGTATGCCATGCGTTTATTCAAATTCCTGTGTCAGTATCGTAAGCCAGATAGCTGGCATCGTCTCTGTAAAATGCGGCTGGAATCATCAGCGTTACCAGCTGCTCAAAGAGTCCGGCGTATGCTGACTTGCACCACTCCTGCAGGTCTGTGTTAATCAGATCAACAGCAGAACTCCAATGCGCCTCTCATACATTCAAAGAGCCACCAGACGACTCATATCTCGTATTTTCGCTTCCGCGATATCGCTTCCATGACGACAGGATGGTCTGAGGGTTATCTGCACAGATTTGGGGGGTTAATACGTCACATTTGTATGACCTACTGAGGGTAATTTGCCGCACAGTTTTGCTGTTTCCTTCAGCCTGCATAGAATTTTCTCATACTTTTTGAACTGTAATTTTTAAGGAAGACCAAATTTGAGGGCAGTTTGTCACAGTTGATTTCCTTCTCTTTCCCTTCGTCATGTGACTTGATATGGGGGTTAGTTCGTCATCATTGATGAGTTAGTATCACAGTTTATTATTCTGAATTGGCTATCCGCGTGTGTACCTCTACCGTAAATATGCACGGTGGATATTTCTTCTTGCGCTGAGCATAGAGCTATCTGACAGAACAGTTCTTCTTTGCTTCCTTAGCCAGTTCACTCGCTATGCTGGGCACGCCGCTGCGGCGGCAGCATGATAATAAGTGACTGAGGTATGTGCTCTTCTTATCTCCTTTTGTAGTGTTGCTCTTATTTTAAACAACTTTGCGGTTTTTTGATGACTTTGCGATTTTGTTACTACTGCAGTGAATTGCAAAGAAATTTAATAAAACGCGAAGCAATGATTAAAGGATGTTCAGAATGAAACTCATGGAAACACTTAACCAGTGCATAAACGCTGGTCATGAAATGACGAAGGCTATCGCCATTGCACAGTTTAATGATGACAGCCCGGAAGCGAGGAAAATAACCCGGCGCTGGAGAATAGGTGAAGCAGCGGATTTACGTTGCGCATTCTTCGGCTATCAGAGATGCCGAGAAAGCAGGGCAACTTCACCAGCCGGATATCGGAACTCCGGACAGGGTTGAGCAACGTGTTTGGTTATTCAATTGAACAAATTAATCATATGCGTGATGTGTTTGGTACGCGATTGCGACGTGCTGAAGACGTATTTCCACCGGTGATACGGTTAGCTTACCATAAAGGTGGCGTTTACAAACCCTCCGGTTTCTGTTCGCCGTCATCTTGCTCAGGATCTTAGCTATGAAGGGGCTACGTGTTTTGCTGGTGAACGACCCAGGGAACAGCCTCAATGTATGGCAACGGTTCCAGATCTTCATATTAGTGCAAAAGACACTCTCCTGCCTTTTCTATCTTGGGGAAAAGGACGATGTCACTTATGCAATAAAGCCCACTTGCTGGCCGGGGCTTGACATTACTCCTTCCTGTCTGGCTCTGCACCATATTAAAAAGGCTGGACGAAATCGGCAACTTTGATGAAGGTAAACTGCCCACCGATCCACACCTGATGCTCCCGACTGGCCATTGAAACTGTTGCTCATGACTATGATGTCCAGTGGCTGGGCCGCGCGCCTAACCTGGGTATCGGCACGATTAATGTCGTATGTGCTGCTGATGTGCTGATTGTTCCCACGCCTGCTGAGTTGTTTGACTACACCTCCGCACTGCAGTTTTTCGATATGCTTCGTAATATATAGAACGTTGATCTTTGAAAAGGTTCGAGCCTAATACTCGTATTTTGTTACCACAATACAGCAATCGTAATGACTATCAAGTACCGTGGATGAAAGACAATTTTGGGATCACTTTAGGACATCATACCTAAAAAATGTTGTACGGAAACGGATGAAGTTGGTAAAGGTCAGATCCGGATGAGAACTGTTTTTGAACAGGCCGTTGATCAACGCTCTTCAACTGGTGCCTGGAGAAATGCTCTTTCTATTTTGGGAACCTGCTGCAATGAAATTTTGAATCGTCTGATTAAACCACGCTGGGAGATTAGATAATGAAGCGTGCGCCTGTTATTTCAAAACATACGCTCAATACTCAACCGGTTGAAGATACTCGTTATAAACAGCACCAGGCTGCCGATGGTGGATTCGTTAATTGCGCGCGTAGGTAAATCGCTCGCGGTAATGCCATTACTTTGCCTGTATGTGGTCGGGATGTGAAGTTTACTCTTGAAGTGCTCCCGGGGTGATGGTGTAGAAGACCTCTGGGTATGGTCAGGTCGTGAACATCAGCCAGGACTGCTTGCTGAGGGACGCGCTGGATGGTGCGTTTGCTTCTTCTCACTCGTGGCAGACGGACGCCGGCGTTGGGTCGAAGAGTATCTGGTGTCATCGAAATTGCCGATGGGAGTCGCCGTCGTAAAGCTACTGGCGCCGGAAAGTAATGTTATCGTGTTCTGGTTGGCGGGCTGGAATAATAGCAGATGGCTGCGTTGTCCAGATGCAGACGTTGGGGACTGGCGGCGCAAAGAACTGCTATATGAACGTGGTCAGCGTTATGCAAGCCGGTTGAGAATCAATTTGCTGGAAATATTTCTGCGCTGGCTGATGCGGAAAATATTTCACGTATAATTATTACCCGCTGTATCAACACCGCCAAATTGCCTGATCGGTTTGTCTCTTTTTCTCACCCCGGTGAACTATCTGCCCGGTCAGGTGATGCACCTTCAAAAAGCCTTTACAGATAAAGAGGAATTACTTAAGCAGCAGGCATCTAACCTTCGTGGCAGAAAGAAGCTGGGGTGATATTTGAAGTTGGAGAGTTATCACTCTTTTAACTTCTGTGCTTAAAACGTCATCTGCATCAAGAACTAGTTGAGCTTCGCGACATCAGTTTGCTGGAGCAACAGTATTGTATAAGGGCGATAAAAATGGTGCTTAACTGGAACAGGTCCCGTGTTCCAACTGAGTGTATCAAGAAAATTGAGGCCATTCTTAAGGAACTTGAAAAGCCAGCACCCTGATGCGACCACGTTTTCGTCTACGTTTTGTCTTTACTTAATGTCCTTTGTTACAGGCCAAAGACATAACTGGCCTGAATATTCTCTCTGGGCCCACTGTTCCACTTGTATCGTCGGTCTGATAATCAGACTGGGACCACGGTCCCACTCGTATCGTCGGTCTGAATTCATGTCGACCAGGTCCCACTAGTATCATCAGTATGATCTGGTGACGGGACTAGGAACCAGGTCCCGCTCGTATGATACATATAATTATTAGTCTGGACCATGGTCCCACTCGTATCATCAGTATGATTATTCATCTGGGACCACGGTCCCACTCGTATCAATGCGGTCTGATTATTAGTATGGAACCACGGTCCCACTCATCTCGTGGGTCTGATTATTAGTCTGGGACCACGGTCCCGCTGGTATCATCGGTCTGATTATTAGTCTGGGACCACAAATCCCGCTCGTGTTGTCGGTCTGATTATCGGTCTGGGACCACAGTCCGCTTTTCTATTGTCGATCAGACTATCGTAAAGTTTTACGATTCCATCAATGCCTGTCAAGGGCAAGTCTTTGACATGCTGCAACCGGCTAGCGTCAGCTTCACCTGTTTTAGTTAAAACCCGCTTCGCGGGTTTTTTACTTTCGTCATCGAGTGACTACAAAGCTTTCATGGTGCCACCTGACGTCTAAGAAACCATTATTATCATGACATTAACCTATTAAAAAATCCATATCACGAGGCAGAATTTCAGATAAAAAAAATCCTTAGCTTTCGCTAAGAACTACAGTTTTTGCTGGAATTCACAGCCGCTTCTTAGAGTTATGACAACTTGACGGCTACATCATTCACTTTTTCTTCACAACCGGCACGGAACTCGCTCGGGCTGGCCGGTGCATTTTTTTAAATCTGCACGAGAGATGAGTAATAGTCAAACAGACATTGCGACCGACGGTGGCGACGATGGGCGTAGATCATCTGAAAGAGCAAGCCGCCTGGCTGATACGTTCGTATCGCGCCAGCTTTTAAGACGCTAATCCCTAACTGCTGGCGGAAAAGATGTGACAGACGCGACGGCGACAAGCAAACATGCTGTGCGACGCTGGCGATATCGAAACTGCTGTCTGCCAGGTGATCAGCTGATGTACTGACAAGCCTGGCGTACCCGATTATCCATCGGTGGATGGAGCGACTTGGTTAAATCGCTTCCATGCGCCGCCGTGACGATTGCTCAAGCAGTATCGCCAGCGGCTCCGGATCACCTTCCCCTTGCCCGGCGTTAATCATTTTACCAAACAGGTGCCGCTGAATGCGGCTGGTGCGCTTCATCCGGGCGAAAGAACCCGTATTGGCAAATATTGACGGCTAATTAACGGGTTCATGCCGGTCAGCACGCCGACGAAAAGTAAACCCAGCTGGTAAATACATCGGCCGACTCCGGTAAGCGACCGTAGTGATGATCTCCTGGCGGGAACAGCAAAATATCTGCCGCCCGGTCGGCAAACAAATTCTCGTCCCTGATTTTTCACCACCCCCTGACCGCGAATGGTGAGATTGGAGAATATAACCTTCATTCCCAGCGGTCGGTCAATAAAATCGAGATAACCATTCGCCTCAATGGCGTGACCCGCCACCAGATGGGCATTAAACGAGTATCCCGGCAGCAGGGGATCATTTTGCGCTTCAGCCATGATCTTCCGCCATTCAGAGAAGAAACCA
+
&&%*((+((()(&&&&*,,348DCCEHDEDFJJJJEFDDJ54;45@=??=@B@AEJHJ.---865799AAA=ABCJFJIHEICCBD4''ABBCBB?>>9;:89:877--,+,8:ABED))))22269:<:667---/0/0(((((;66059887;;7:;@C:?BBCCAAA@@@@AC<<;8::888<6<<;=<=AADEDFDBFFFI>;.-&%%%%%%%%()('''&&&*%%&5789??DEC=;GJJEB85556:;==@A@AFCBDDEFCB::11-+'''''().*&&&''&&(&()*./0:<779?<63.*+)'&((0.../370../0,*()(,.++*&*)++,++'()%'*7;98?=8>9613.)))'(&$%%###$$##$(),<<51002228;<==<=..;;484477400..169322221-*))*-/2=?66684(00030./0CB;::;76111/,/1..1/.0/222787//00A@;F/.--2&&&%%$'%'&$%,,,.05681000/11/+-ADDFBEDEFD?8768=33:;;>AC@9;;;@@@BE4223EDCCCJF@AAAJGJGIJJIIGCBDFJHEFFJJ>===B88865570.-,)((*(203-//)*--..0)),1000*33778;<:99:9>@EDA5212:6*((03226778;A??AAB@?==<?><2.-***(,,0110...3::999:960/017>53223000)'&'''2///./08....21113:89:94458:?D8766?A-,,18667;<;<762((-((((((((**))&()-+)&%%'')+0/0/;8633<,**&$$$&&&&&444443&&&)///.1213533389:>@??@?<:;<??1++48,,,:;:=?>CCA?EJJJJ;::8;?>@@@9997::<:887C@&&&&(4>@@ADJAA@AJEGIH<<9:669=ABADECCBDFJJJJJEJBBBAFEGIJBBGB@@AJEGD9776<86667*)))2444/)))***+11119:@@@@///.453*63225=>>=@=/(&&'BCGJDBA@@CE?BB+**()(&&%$&'(+***,))-.-678((((=7)'&&((*++,***01/0//09---2==0.//*+/)'''16(((667722227855)))()))>==IEJJJ??@?GEBBA>0/../,,-./077??::::@E@00832013?32238<BEC@BE<:921108873/622554<;=:''''(/**''*'%%$&&&%%%%&''''(+-.+--,21020;???>77668:+)%&%%(+000FBA@=A@HJDC@CB@@=899AA((()(..-/*()--1.4499::=>78844442))(&)+,6::**)*0/'''+/0=ACDCCC....667;@==8855@AEGJJJA<;;<;>A><98::<<<:;=725..--/,'(..1,(+,;;EA@?AB@@??@:::9<::<55542/,&&&)+*,-**.)(((2222***),++(())'&'((*/2,--,*&%$$$$%%'*+)'$$'(.-,//--.233***))(((&&$#$$%$%+(*5545540400//127;@BFHFFFJJJJJF?@??JEEGHJJFJFIHIJIIJJJ9977((((+)((%$&*(,.:BC@FFJJHHGJGJ==GCCE=<=<?31///122231666@@@--.-7+&'((*-))))8==>;<//-**-****16DFEEJJCIFHJHJJGJJJJIFHGFJHG=<<<GHDJJJIJEHIHJJJJEJHI<D999:ED>9:::97<;2GHJJIGF:66650.('%)(*++@E?>>=988;866>?<00//0>>?@EJHDGD@@<:*)),&'&&&&'')+,--.33,,--223))))0(&&$&&&((&(88;5;:0/0;<>>AJIJ===;B=953****3>?@HJAE>?CB?@?DEE@@A@EDDBBJJIGHHFJJ@???BE=;:75***8=>43329:6.')''(((./;;;@BDBC@ACB001))+.-.((())'%%')''&'''+,5011*++'''(2145375599:7222311***)))((),22'&&&&&13***-<;><CJ?6665?;9:</>?=;9,('<??AA>=?.*%(%&*488<<<;/4323778<444::>?CCDE=**)*91--..670118CDBBC=<=:0=BCA?@:<===>?==DFA@@=<><'''&%%&**(&$%&%&/.1-'$'&')-.((%%'))+348;;;7337;;<)((*/584/--,,++*./..-.//2//2&&'500?444721/114<<GEB966.'''(**++.9:)((%$$$%&'**-(,+*+$$%%%&+.5:=>BCDD<95+&&&&'(&',-&**'+'()*466A751/+19BBB688<IB@>>6A??<:<;<C?CB7,,B=>>>B;.*,:+*'';22331//010+,,)('')...02223F@<980///&&&&),-67<(&&&%&&&,-))'&%%%&&)*/1;;=><6666993))&+%&'',))),3&&%&(%%$$&&&%%''))15;;<>DBFCG;;;@@JJIGEFHJHJJJJJJF?8778???@JHEDBCHD@>>5444?8423@BFB?@?@;:7724323234102*'')-.02355BICB,***2357838888@ABCCCBCB<...2-+++-><;=;<;;91004540+,,-/...?@@:987/+(&(*++,34434220+-,,28---/6741+(***',''&&%%%1211>EIJ:556699:C((((113-,,,,)-B@@@?>;;62*)(((**)-''&%()*-($$%$$$$9==>B>?AA===CD>=<;;;A?BFF@AB213222;21((((*ABDFFBEECEHJEA><<>7861223:6522++:6558>?<<<=<<HJJJJFJA1//..53,</.--/0<?<A8;::;887665.0=>=<?<,,,/4668>4199:@FFJIHHGB<-((*)'&()3)-,+,,()(,/-((**5786/9:===?AAAAJJDIJ@A;==;;431&&&%&%#$&&&(%$$$%&&''(&&&*,+/;??@AGFJFFFA@@A977:<?C@>@DFHJ7777J<422.)))???77.'''(//)'')2./56@AFFJHHJFJJHJEBB<999B888AA@DG?3,>=??DDDDF?==:;11156666)))*=;;;@???CB8A@@BCACC>></..1410014''''0/+%$%&('*456.,,(+(()(&&(*('''*''&%%'')))?:66/,,.+/+*$$%%*-/-,.0--)4:>@;++++,0-*-)*673998?@?ACDHEHJIJEB;;BBD+++,84)('''(&'-'''(&&&&','&$%$$));;;>;=A73323666'''&''(37-,&''*2./44BAE@?7536;IB8:98533355235CEB?663))))/1..,,++,+++/./399966<94498/..+,/...11.678''''<989@BA@6//--65+++.123354E?B:9,,,,4//014-&&&&++*/2:>?AAED/...BA@?@@@FFDFIHH>;51186($%%%%%%&''-,/0-*('(')**+*)*.2230/0054))()))))0.0-.--000+++-1/.01..-'%&(-58;AB;93)&%%%&'()+*)'&&'(''''%%&'))&+**)(('((,%$$$%%%%%%&%&%'+))$$$$$$&&'(()*00/&%#$$&-'')*.&&&**)''$$%&&$$&$$%%%*-;>ABDJIGIGB53//.432&%%)*5;?@DJHJJJFGDCCBC58(3,%AABAEHIJGB@?DCC>-)99:=BB<<9;:64..+*(''++/..****0881.''''-)199;2/.(((.006<<=:;;;A@AFDBFGDDGJDHGJJFIJGGFEJGFA?,,+'(''&''&&-)*-2557FEEIDHIDCDBFGFFDFGG;::AJI><;<D?=96-&%%&#$$%&'(,+.,++14****556@BBCCJEJEDHGEFEGE/...50...1021.((*-09:;<;;955752111FCCDEJEF210)'&%%&&%%&%%%%*(((((()++41-*../03?CBAAACGJJBEA=?DDEE><<@*)))2132./0++(''*,,/+/503''*/::;>:;:..-,);:99,++,,'&%&&+.-,,0210('((249:88=<8EDDBBB>>>>@<:::>@-,,.<;-++-1)))(421239>=?CBA;GGBA@;<5566==<;932211.+)((&',/9>FDDD==<78C****5458932235598<;::<=BBCGFJJ>9967002A94G?@DAACCBBDCF43/2,)&%&$%%*((''+.027;=CDA<;<:==>@CC@88EDFAEBDF@?:889-)''(('***)'$$%+,.<656743113/65/111?AA>===777:/---:99:ACA<;:;<@FGHJJH@AA?><<=?4433466<=FE==659<<??BFJBC@AE@?ABCC@?**)(+*)%&)*)*+.04@AAAC@@?A@AB9951,++'''(110((()+**+,,7;;;>?A>8;;9-,,/0+*,4579A@@???>=<000000:AC?=>>?@B?>71596733.-;6334A@AA---+//1:;9..0//3../5853118740115:8978::,+''*,-.$$$&+''''(*))+5.--.98.),+-07889:;//..0/.,*,3<86510))))3:;>3=@ACEEGDJ>?=:@?=<89;*))()--23(('%)+5;;;=66++++=<66533635/,+&$&''-.../-,..DEFA=601005-1/-)('(--++-0-0++'59;@GJEECFEJJFJDIDEJ?@AFBCJH@?65656B@2..,*)*+,****%$$$%()*01.&***++**((((&&%%%%-8868722***)-103222,-.0277<GJIGGDDGFHABAAEE6666=<;///''''089::433.//27/76157.7?A;;<<6675568;7=FEF?9:GFA>==>@:640/63222554=>>GJJDDIEFB?@HHJFD?=;IEHJF=C:+++*++**&&&%$$$-+'''')'((+'''')'&'12554(''((+-***-.)))%''(897----03**+,*+*)'),5,++---609,++,)'',109:=ABECDB>>@E?>D@@?B@?BAADBA95655-+.&(-884BB><<BFEACBBHEJIFFGJJJJJ2223((())*'')&&&&')*()..1+++)*+*,+*++)+,%&%$$$&&%%&&('&%)):@E=DBCBCEJ87789854448GDCD@>?99:99B:5***0/113.'(,.1.-,*+,.-+,,*(((2;A>:.--,589?421/(%%%(*3523568556;>EEFJJJHEFCBD>3455+&&($&$$-344-,,679;3>**''(()***85022+79<EJHJJJJGGFDD?==>?77=<56..,)(*+*,,-40'&%&'&(&%%$)))))'&&'1.334<933@ECJFEJCFIHGFJA@=?A7640./.'''&%&*33566@BCC>==<>?>??CDJEDJDCCDF?554,++,ABEABFGJGJHH5543//+)))*/,+/-;=CF@@>=?@FDDCDFIJHJEGD@@;/.*'((%&%&''$$$$&(*'''%%&&%$%&'))%%'(9:@;<811/0+&$#$&&,&$%%%$%'(:55,,*(&&&''+((()***+>@;:;;DGHJIJGE;;;,+++//7554348;==9;22.29;GHE=;33,((&'(((%$$&,'%&&'((%*''',,/)())*('%%',..186)))*/.((>AC?A>'&&',,-6::;745++101((()53349;9=5610.&&&,+++34+****+&%$#$#$$%$#$&'+*((%%&'./4000%$$$&$(((*+-*)'')-@CEGJHEE@AEDGFJ@J?EA=<@@?56%$$%%&),+&%&*465;CCF>==>JJHFD@EDC8('&&''+)%%*756=@344;A8@>==BB>;;CGJJJJJJJEHH<>3867:70.*''%$$',/+,+,..//;==<'''765+)++111121555888<<43.,+*.001GIIA>87IA@8,,,,8=>@9888:CDFFJJI=<<=?@<=<:22021+)$#$%$$$%((,-@BFACDHCBFDIDCHHJJJEJBDA'''%&33967,,,,566558;868652)''=1.)'%(()'&&'+++,-..0/569331..&&'&&&&%%%%&)(''*+(''+---.166<:=B<>==>BBFDFJJG>===A77:34=2;DFGJJJJJIF=>==>C<0-)&'',,,..246*))*=?;J>??@EBBC@BCBCCDCID@><=?EJ:8/)*.--,*+,,,&&&&,)(%%'('(*)(+(,1*):=</.**++4(((',,356=>?CA<;9((((5-.>CEFJEHJJFFHGF>>=66522/+)),&&%%)0=@@@BJIJHAGHGG>@@ACDIJGGCE@442.('&&''*+00B>ACFGJHJIDDBB?8989>=5)&&&8AGJBBCA@>>>>@?AHEEGFF@??>>:94+)))))=>BE32.-.,)&%%&&$()''('.*(''''(+++--(*''),-.211&&%$$%(%&(,+,,-7@AG;:-+''+*0,'$%(+('((78+--/444+++/82)+++34-**+78:9::@?@AJBBC7888JGJHFIFGJJBA@=6DEBA=<5550--*+-;@CDHD>>>;;783344:==BG;:9'''%%$$$%%$#$&'(((49:<@CEEABAEDD@A.,00-+*%$$$$'()****))''%%&)*+:<9;<,+++*,//.%%%%%()).*/0//<01+++253..89'''(),)&&(*+7777BJJ7778=%$%'%&%%$$((('&&&&$##$)+,42,-0./+&&''(,'())3213347559DEC:@>:21.////*++4900//56679;>DGEIIGEDDDFECHJEJJJIIHEFBFH=<:<444ID54449EEEE3333HG?=9830000/0--))$$$%&$$&#%$%'(()+--,,,,-053222:63223100.111//+*+.20151*-..114?<<6777@?CBBD??0';:<::;BJEEFJDFFIHA>=))))FIHEJ<;((('+)))*&$%%%$&&&*&%'))**(&''(*>BDEDGJJIJFH?>>?7776-(((.64633;:83,,,0/**301113333<D9DBA?>?--))//56666AFEA@@;=;8.-++((())''+-04>=??A@FDDB<201&%&&(%$$$+-'61-''((,+)''')553(0.--./55++*)((&')-/1120+*%&&%%$%)28557000''''./)'&&)**)******(/''''*.-((%$#%&',,%$%-&&&$$$*$%%%$$-(&&$$%%&)-4421*++'.,,*$'**>/---21.+(((.0/04AGF<)((((::;FDBBACC@CFBCACE888:6666?****--/111166212(&&&''%%$$((8=DEIIEDDGJJJJJEEBCFB8(('(('''')'''&&)*0/24577//029DCFGHJGJJJJGJBA?>>86,-5346789<<>@==<;>::.--.88?AA9<;+)''-HBBC@ACCD9777998,)))*+***(***,*))(&'&'*,++++,+*))*,5:681,,(054442//1112@CCJJJFJGJ<>00'&&&'(&&&&&()'')*0***+>>>?A@???JFIFBFCCDCF<<<DCCBIJJJJJIJHJJJJHHHGEGFEHC>>66.*000033600018++++%(**+**)++4--'(('))*0-((()+4..-+,,('+-,++++00/110-,,*(*-.-//0310'$%%%'&('$%$%'++%%%%''&%&'*+*))***((&%%%''((($#$#&%$&*,)))))*.1:/.*(('(,())*1/-))+,33<9765555<*((*:77..)%$$$$$%%%()''')(((%%%%.016475,,****&%%%%%&'))()%'+*)))*..////032++,&&%&'&&&$%%$$$$$%$%%&'$$$$#$$$$%%%&&&&$##%&'()*,,15;??><6555333..-.0,****))('$$$*)')++61/0--758AB;::9:;;@DDIFFDJECCCBH?<4336//0./222363&&&&-,/6598(?A@DB@9666////9:8///021./('''&$$%)(/%&&)...4,,-/;>>@=?>?@@?A@@<;::<0,0//0026-,***)))(*+---/10)**/1*666694431<;86C9?;:<:22677766:8:=B;;::BA?<0'''(('+*-,1)(%*2-,...232..)''&%%%&&&%&&&%((**((2,*,::9;=>?::::AAAA>BIJDAA33333??@?8,,,+111.-./'((()*0+,(())+0/.--/++*(/130,+,,/.--+''))78=?BF>=<;<<=?>52.-*)*&&%$$%%%%(001334/127:'>9EFHDB@@>=8*('''(+++,30378=FIJFIDD?@ACEDC;434>632/+(((()))+-.3111./..(&&()1+('&%%'))+-+%%'())'++)''))*)*++.*/:7<98850.))+0**+./47778DJEJDFJFE>=99:CBCCIEC@?@@EE8=6@B?9GGJDIHACECIJGGF=<<9:99:>=>::;;44)&).//-11)))),1+++,,+,1('(%)(&&$$$%'('%$&%)(('++(()*/-))))((((&&(&&$$%&$$$$'-01'&$#&&''%%&',-'''&((&%$#%))''''&%$)66756623))))*+.53449:699222371'''''&&'%&)),.+'&')*..4<?>33112221***)**,.1---''&%(&'$$%&),+&(,))))67::3334;>@?776($%%$#$%%&(*/0../15;<9;<<<:;;ADD43../023('''(('*(''''))576644:;;///++,00)8:671..,/21++++00055552//05645559:2111556665==99('''-**))'''%%%((*(&&%&('')/'&$#$&&&)%%++(%%%&(')*6,'''',,-10&$%)+,.0000,,-/0<?<<90(&'''(')()4,++'(((,''''.;;<>767;(%%$#&-668:44445.-((*)10/150/./3,**+,,)((()(&%%$&**-/00,'&())+,)**))+,((('(''(),,,-4;655&&&&&$$$$$*+,.2388A>;+')74666*'$$$&345;9<<=DCC?;;B322253457:C@<<<A=?<<=@@;4222*('&&&)((&%%%%-5*&%&+*-,1++/,+,0*,,-,-($$%&(**+001****80AADD@A@@GFJDEA>=>BBGCE;877??FJHEDCFJE==;<<>:++++2463?411/(*(''**./0385/---*)))%%&',,01100/0///.+++(&''**++7;<88;:::333)((((((*('(*)*)&('$$%%$$###$$$*+'&%&%$#$%&&%%'((((()5-,,%%%''))45998400/))(002,,-2+++,2294556C><99:77668546--5///6668333229DF::::@?A=<<::;<DIJJGFFAE8788JJDEFDD8'&&,&((&%%%%$$$%&../++,,+&&(*)*)'%$&%''&)/025(((*9:;@B>BADFCF7,,+*-.,*)(('('('')-*%&((-)+&+++++,0+.//<<735*''''('**,88981113))'%&(&''(,,+,**),+,++*''''.*+.677078=54446(&&&%%$$%-'''&))+'''0&&$%')('&),2>?@AJHEC?99999;;;@>>=;80+++))&'*))*041241113422//.././)('($$%%%$$%%&&&'*$&&%%%%&&+*)))+/222311''''(')+(()00''''((&'('(&&%%$%%'&%$$$&#%&''&())))*1('()-++102:=><=>;++++((()'&&(),..133/2,,,,,5<=@BAC?@.,++0897922@@CFJJHJJJJDG@JJBEJJJHJEDEHHJBA99999100///43.12343(6787876752321...-))),+.695588?B?A@?-,,('''0,&&&(&$&'$$$%(&))(--,26977BIA<;::>=1---00000'899::335424.-...466799:<;7888'&%%))***,*CBABB;81./.2.,/-)*'
@Glass_T7V_19_D3_14_4_2
GAGCGCCTTTACCTTGCCCGGCGTTAATGATTTGCCCAAACAGGTCGCTGAAATGCGGCTGGTGCGCTTCATCCGGGCGAAAGAACCCCGTATTGGCAAATATTGACGGCCAGTTAAGCCATTCATGCCAGTAGGCGCGCGGACGAGAAACTAAACCCACCTGGTGATTCATCGGCGAGCCTCCGGATGACGACCGTAGTGATGAATCTCTCCTGGCGGGAACAGCAAAATATCGCCCGGTCGGCAAACAAATTCTCGTCCCTGATTTTTCACCACCCCCTGACCGCGAATGGTGAGATTGAGAATATAACCTTTCATTCCCAGAGCGGTCGAGTGGATCAAATAGAGATAAACCGTGGCCTCAATCGGCGTTAAACCCGCCACCAGATGGGCATTAAACAGACACTCCGGCAGCAGGGGATCATTTTGCGCTTCAGCCATACTTTTCATACTCCCGCCATTCAGAGAAGAAACCAATTGTCCATATTGCATCAGACATTGCCGTCACTGCATCTTACTGGCTCTTCTCGCTAACCAAACCGGTAACCCCGCTTATTAAAAGCATTCTGTAACAAAGCGGGACCAAGCCATGACAAAAACGCGTAACAAAAGTGTCTATAATCACGGCAGAAAAGTCCACATTGATTATTTACAGCACTAGCACTTTATATGCCATAGCATTATGCCAGCATTAGCAATTCCTGCTGATTGCTCTTTTATTCACAAACTGTCTACTGTTTCTCCATACCCGTTTTTTTGGGCTAGCTACTCAAGAACTCAATAAGCTATGAAGGAACCAGAAAAGAAACAAACACTTTACTAAAAAGGAGGTACAATCAGTAAAGTAGCGATGAAGCCAACGCTCCCGTTGCAAGAGGCAGTTTACACTCCCTCGAGTGCCACCTTTGGGCTTAGGGGATCGCGTACGCAAGAAATCTGGTGCCGCTTGGCAGGGTCAAGTCGTCGGTTGGTATTGCACAAAACTCACTCCTGAAGGCTATAGCGGTCGAGTCCGAATCCCACCCAGGCTCAGTGCAAATTTATCCTGTGGCTGCACTTGAACATGATCTGATCACTCGGTACCAAATTACAGAAAAGAGGCCTCCCGAAAAGGAGGAACCTGTTTCGTTTTGGTCCGCATCCACCTGTGCGGACCTCGATACAAATTCCAGAAAAGAGACGCTTTCGAGCGTCTTTTTCGTTTCAGTCCCATCGAGTGGCGCGCTTAGTTCCTCGTTTTCTCTCGTTGAAGAGAAACGAGAAACTAAATACTAAAATCACAGGACTCTAGATGATGCAAACCGTTTTAGCGAAAATGGTCCGCCAACAAAGGCGATTTGGGTCAAGCTACCAGCAAACAGCAGCAACCGCTGGCCAGTTTTCAGAATGAGGTTCAGCGGCACCGCGACATTTTTATGATGCGCTACAGGGTGCGCGCACGGCGTTTATTCTCGACCCAAAACCGTCGCCGTCAAAGGCGTAAATGCGGGCGCTGATTTGATCCGGCGCGCATCCACCATATTAAACATTACGCTTCAGCAGTGTAGAATCCCTGACCGTCAGAATGTTTTAGGGGAGCTTTAATTTCCTCCCCATCGTCAGCCAAATCGCCCCGCAGCCGATTTTATGTAAAGACTTCATTATCGACCCTTACCAGAATATTCTGTCGCACGCTGTACCAGGCCGATGCCTGCTTGCTGATCTGGGCGTTACTGGATCAACCAATATCGCCAGCTTGCCGCCGTCGCTCACAGTCTGGAGATGGGGGTGCTGACCGAAGTCAGTAATGAAGAGGAACGGGAGCACACGGTAAGTCGGAGCGAAAAGGTGGCTGGCTGGTGACAACCGCGATCTGCGTGATTTGTCGATTGATCTCAACCGTACCCGCGAGCTTGCGCCGAAACTGGGGCACAACGTTGACGGTAATCAGCGAATCCGGCATCAATACTTACGCTCAGGTGCGCGAGTTTCCGGGCAAGCCGCTAACGGTTTTCTGATTGGTTCGGCGTTGCTGACGCCCATGACGATTTGCACCATGCGCGGGTGTTGCTGGGTGGAAGATAAAGTATGTGGCCTGACGCGTGGGCAAGATGCTAAAGCAGCTTATGACGCGGGCGCGATTTACGGTGGGTTGATTTTTGTTGCGACATCACCGCGTTGCGTCAACGTTGAACAGGCGCAGATGATGGCTGCGGCACCGTTGCAGTATGTTGGCGTGTTCCGCAATCACGATCTGCCGATGTGGTGGACAAAGCTAAGGTGTTATCGCTGGCGGCAGTGCAACCCCATGGTAATCAAGAACAGCTGTATATCGATACGCTGCGTGAAGCTCTGCCAGCACATGTTGCCATCTGGAAAGCATTAAGCGTCGGTGAAACCCTGCCCCGCCCGCGAGCGTTTCAGCACGTTGATAAATATGTTTTAGACAACGGCCAGGGTGGACGGGGCAACGTTTTGACTGGTCACTATTAAAATGGTAGAATCGCTTGGCAACGTTCTGCTGGCGGGGGCTTCGCAGCACAGTGGCTCGTGGAAGCGGCACAAACCGGCTGCGCCGGACTTGATTTTAATTCTGCTGTAGAGTCGCAACCGGACATAGAAGCACACAATTTCTTTGGCCACTGAACCCAGACGCTGCGCGCATATTAATAACTCGGTACCAAAGACGAACAATAAGACGCTGAAAAGCGTCTTTTTTTCGTTTTGGTAGCTTTGAAGTTTAGGGGATAGTCCAATTATTGAAGGCCTCCCTAACGGGGGGCCTTTTTTTGTTTCTGGTCTCCCTACTAGTAGCGGCCGCTGCAGTCCGGCAAAAAAGGGCAAGGTGTCACCACCCTGCCCTTTTTCTTTAAAACCGAAAAGATTACTTCGCGTTATGCAGGCTTCCTCGCTCACTGACTGGCTCACTGGGTAAACTGGGCTGACGGCATATCGCTGACTCAAAGGGTCTTACGCCCCCCGCCCTGCCACTCATCGCAGTACTGTTGTAATTCGTTGACTCTGCCGACATGGAAGCCATCACAAACGGCATGATCAAATCGCCAGCGGCATCAGCACTCGCCTTGCGTATAATATTGCCCATGCGTGAAAACGCGTAAAGAAGTTGTTGATTATTGGCCACGTTTAAATCAAAACTGGTGAAACTCGCCAGGTGAGCGACGAAAAACATATTCTCAATAAACGCCTTAGGGAAATAGGCCAGGTTTTTCACCGTAACACGCCACATCTTGCGAATATATGTGTAGAAACTGCCGGAAATCGTCGTGGTATTCACTCCAGAGCGATGAAAACGTTTCAGTTTGCTCATCGAAAACAGTGTAAACAAGGGTGAACACTATCCCATATCACCAGCTCACCGTCTTTCATTGCCATACGAAATTCCGGATGAGCATTCATCAGGCGGGCAAGAATGTGAATAAAGGCCGGATCAAACTGCTGCTGTTTCTTACCAGGTCTTTAAAAAGGCCGTAATATCCAGCTCAAACAGTCTGGTTATAGGTACATTGAGCAACTGACTGAAATGCCTCAAAATGTTCTTTACGATGCCATTGGGATATATCAACGGTGGTATATCCAGTGATTTTTTTCTCCATTTTAGCTTCCTTAGCTCCTGAAAATCTCGATAACTCAAAAAATACGCCCGGTAGTGATCTCTTCATTATAGTGAAAACTCGGAACCTCTTACGTGCCGATCAACGTCTCATTTTCGCCAAAAGTTGACCCAGTTTGCCGGGTACTAAACCAGGAACACCAGGATTTATTTATTCTGCGAAAGTGATACCCGTGAGCAGGTATTTATTCGCGATAAGCTCATGGAGCGGCGTAACCGTCGCACAGGAAGGACAGAAGAAAGCGCGGATCTGGGAAGTGACGGACAGAACGGTCAGGACCTGGATTGGGGAGGCAGTTACCGGCTCCTGCTGACGGTGTGACGTTGTTGCTTCCGGTCACACCACATACGTTCCGCCATTCCTATGCGATGCACATGCTGTATGCCGGTATACCGCTGAAAGTTCAAAGCCTGATGGGACATAAACGGGTTGCAACTGAACAGAATGTTAGCGAAGGTTTTTTGCGCTGGATGTGGCTGCCCGGCACCGGTAGATTTACAATGTCAGTCTGATGCGGTTGCGATGCTGAAACAATTATCCTGAGAATAAATGCCTTGGCCTTTATATGGAAATGTGGAACTGAGTGGATATGCTGTTTTTGTCTGTTAAACAGAGAAGCTGGCTGTTATCCACTGAGAAGCGAACGAAACAGTCGGGAAAATCTCCCATTATCGTAGAGATCCGCATTATTAATCAGGAGCCTGTGTAGCGTTTATAGGAAGTAGTGTTCTGTCATGATGCCTGCAAGCGGTAACGAAAACGATTTGAATATGCCTTCAGGAACAATAGAAATCTTCGTGCGGTGTTACGTTGAAGATGAAGCGGATTATGTGAGCAATCGACAGAACAACCTAATGAACGCGGACCGTCGATGTCATATCCTTCAGCCAGTAGTGCTCGCCGCAACGAAGCGACAGGGCGAAGCCCTCGGCTGGTTGCCCTCGCCGCTGGGCTGGCGGCCGTCTATGGCCCTGCAAACGCGCCAGAAACGCCGTCGAAGCCGTGTGCGAGACACCGCAGCAGGCCGCCGGCGTTGTGGATACCTCGCGGAAAACTGGCCCTCGCTGACAGATGAGGGGCAGACGTTGACACTTGAGGGGCCGACTCACCGGCGCGGCGTTGACGGATCAAGGCTCGATTTCGGCCGGCGACGTGGAGCTGGCCAGCCTCGCAAATCGGCCGGGAACATGAATTTTACGCGAGTTTCCACAGATGATGTGGACAAAGCCTGGGGACGGGTCCTGCGGATCTGACACTTGAGGGGCGCGACTACTGACGGATGAACGGATAGCCGACACTTGAGGGGCAGAGTGCTGACAGATGAGGGGCGCACCTATTGACATTTAGAAGGGACCTGCACAGGCGGAATTCCAGCATTTGCAAGGGTTTCCGCCCCGTTTCGGCCACCGCTAACCTGTCTTTAACCTGCTTTAAACCAATGTTTCTGAGAACCCTTGTTTTTAACCAGGGCTGCGCCCTGTGCGCGTGACCGCGCACGCAAAGGAACCCCCTTCTCGAACCCTACGGAGTCGAGTGAGCGAGGGAGACAGGGAACAGCACTTATATATTCTGCTTACACACGATGCCTGAAAAAACTTCCCTTGGGGTTATCCACTTATCCACGGGGATATTTTTATAATTATTTTTTTTATAGTTTTTAAATATTCTTTTTTAGAGCGCCTTGTAGGCCTTTATCCATGCTGGTTCTAGAGAAGGTGTTGTGACAAACTGCCCTTTCAGTGTGACAAATCACCCTCAAATGACAGTCCTGTCTGTGACAAATTGCCCTTAACCCTGTGACGAATTGCCCTCAAAGTATTTTTGGCGGATTATGCCCTCTTCTGGTTTTATTTTGATATTAACGAAATAAAGAAAACTGGCGCTTCGCAGTGAAATTTATCTCATGGCGGAAACAGCGGTTATCAATCACAAGAAACGTAAAAATAGCCGCGAATCGTCCAGTCAAACGACCTCACTGAGGCGGCATATGACACTTCCCCGGGATCAAAAACGTATGCTGTATCTGTTCGTTGACCAAATCAGAAAATCTGATGGCACCCTACAGGAACATGACGGTATCTGCGAGATCCATGTTGCTGAAATATGCTGAAATATTCGGATTGACCTCTGCGGAAGCCGGTCAGGATATCAGGCAGGCATTGAAGAGTTTCAGGGGAAGGAAGTGGTTTTTTATCGCCCTGAAGAGGATGCCGGCGATAAAAAGGCTATAAATATTTTCCTTTGGTTTATCAAACGTGCGCACAGTCCATCCAGAGGGCTTTACAGTGTACATATCAACCCATATCTCATTCCCTTCTTTATCGGGTTACAGAACCGGTTTACGCAGTTTGGCTTAGTGAACAAAAGAAATAACCAATCCGTATGCCATGCGTTTATACGAATCCCTGTGTCAGTATCGTAACCAGATGGCTCAGGCATCGTCTCTCTGAAAATCGACCTGGATGCGTCAAGCATTCCACTACCTCAAAGAGACCAGCGTATGCCTGACTTCCGCCGCCGCTTCCTGCAGGTCTGTGTTAATGAGATCAACAGCAGAACTCCAATGCGCCTCTCATACATTGAGAAAAAGAAAGGCCGCCAGACGACTCATATCGTATTTTCCTTCCGCGATATCACTTCCATGACGACAGGATAGTCTGAGGGTTCTGTCACAGATTGAGGGTCGTTCGTCACATTTGTTCTGACCTACTGGACAATCTGTCACAGTTTTGCTGTTTCCTTCAGCCTGCATGAATTTCTCATCTTTTGAACTGTAATTTTTAAGGAAGCCAAATTTGAGGGCAAGTGTCACAGTTGGACCCCTTCTCTTTCCCTTCGTCATGTGACTTGATATCGGGGGTTAGTTCGTCATCATTGATGAGGGTTGAGATTATCACAGTTTATTACTCTGAATTGGCTATCCGCGTGTGTACCTCTACCTCGATTTAGCGGTGGATATTTCTTCTTGCGCTGACGTAAGAGCTATGTGACAGAACAGTTCTTCTTTGCTTCCTCGCCAGTTCGCTCGCTATGCTCGGTTACACGGCTGCGGCGAGCGCTAGTGATAATAAGTGACTGAGGTATGTGCTCTTCTTATCTCCTTTTGTAGTGTTGCTCTTGAAACAACTTTGCGGTTTTTTGATGACCGCTTTTGCGATTTTGTTGTTGCTTAA
+
+++,-,)('%$%')4,5:<9=>@JIDJJEIDJJCBA9677@HFJJIBAD@DEGJFFEAB?546+*(&%&&-6789999@=<>750(&&&'67@F<<<<GEDFFCBHGB@:GJJHJA@?AFDJB?@BFJEEIFGEJJ8888((',-+(%&'&%%&(*-+0100025211*('(%%'%*,*+.3.//=@JGFJEFEJD@7777BDA:;;;JFIDGJ?>?AE==:9321*&%&&&&&%*+,;@>>?@?JJII5555@4323?BGHHFIHJGFJJJHJEEABAIECFJJJJEJJJEJGGHJJIEFJJFJIJJJHHB>E>388B?@003.+.222,,++,'%%''&&)+)(()/11(('-38''/0?B6557@@@FJGIJJHJJ@AA=>=1../777G988/.02.--.0///05BDJJJDAFDDDJ@;:8---.?@@@F===??E9767;===>?AD<</*G::88?1177<D@DJJJDAACDJIJHC>31100/0/278;;HEBBD;;:9::.-)(&&(',;=CJGJJJECDBECGJJBABGI@@@?CJFCDCCJDDBCCD@?@@EFDD==<855A***+7651*%$%&'25543769:?AGE????EDG;;<J@==>HCFHDIJC?=7655867??976599110+**)+)+&%%$$%%''%%%%'++-%'&&))+&%$$%$$$$('&)&'('')''((*+)'')&%%$$$$#$$#&)'&&%%%'('',+1''%$$%(&&&&$)))'(''03-...112;9<<>CA?@@;84)(()*30/(')'(''()(/--./--/-*('&''&'&'/-./399779A421+()-,+&)((&&'%%%'%%%%$'*-**.0;>@CFCFJCCC>>>331.1/+*)&'('(/.---1)(&&&&+96,+*)+-)(()-.63.20449743243('&&&())./.''',+()((')&&%$$$%&*9BFCFFD4434;65.'%%+'''';==BAAC@BD??>>CEGEAEJIIJFJ?<'%%&)+'''(--,))),5@@:==?BEFA=32,+,41129CC@A@CEIJJJJJFJEJ@<979>*)'%$#$#$%%&$$$&()024*+*&+&&$$-1179;@A@AC56?5,,,,,-(&&%%%%&(++,*/116<222120445677<:9;;<<A;8445,,,-*)((+'2788;<;<8853343449=:BCCD;:657:9:52235)'%%&6,(B:3224FDHBD@??@;33CADC2110<920-,'$$&'++-+''*,,,0/0297-((()''%%'(+*&%%$$%$&)('&&'(&''&'%%'((&&'(*%$%&+,1.,&%%$&$%&'+,*)('**(''()$%%&&&%%'-&&+++**1AEGBDCJFJJGGBBBAECH=:;573)((((*&&&'.*&&(('(%(00)*8<=<?>?FJHEJJJJIAA?2.))++*,,,,..//..1BED@===9:3/.(((+.076+)))++,00*'&'09557(('((&%%&()&&%%''(%%&')'''&&'(((%'+,*'&#%'$%%(''))+0162&%&&&(%$%$$$%%%&''110)&%%$$$266777>1/.2:871128/334=986)(()*21272//JHHHEEDEJJGFGJJJGIGHCFJIHFCBA=;?C;:0--.CFGGJFGE:F=78720542311++,,((%&(%&'%'&&*))))/01566678755-+)'(*('%%$$$$$&',,/00.(%%&,//*)((*+*,/01/013;;8:7;?BBEJACGDDJE@@?@>>?IFJEIFIJJHGDDEEEBCFHFJGDIGJJIJGJ,,+000***-)))%####$%%++*'&))***%$#$%&(*%%$#$$$--,*++345CCCGEDAAAEJGI<<<<FEJD855;==;<<?FJBC@>??DE?ABA??@BFF<777JEGD44434*'(=-,,)++-33ABBCBJJJJIJFHJFFJJGJJHJJJEEEDFJFBC3335<*,.&%%$''%&%%*1.//488:?8,,,/0221124)('%%&%(&&).3:>?EA@AA-,++9553055710-,(*466667BC***+..**&&%%./0788554488FJEGBC@@HEHAGJGJJJGF;;JIJJJGIFFJBACJJBC@7CD:;:;IEJCCEJJJJJGFJIJJJJJFGDBCC;;:6667D@A@?E>><;;::>><ADDJJCA=<2-)'''4BDGJHBABCDJD3221/$$###$$3/067A@?@:A4B555544112*++,7.@AGIEFC:999<6432300225581-.7:;;<AC322)'&%&''(*++,99:>565,+*)*+,>@@ACABCEHIJJJJJJJDJJGIHEEDEDBB;:71,''(,-0197;0---.3212A?=4447=<<3433889=>=<755-,,,335795<;:90&&&*37:==<<<?999-,----++00;:;::;EJJIJ=<CJ@@4.-&&&/59BB@>>>>H2223----8=>9:9+'&&(,,,&$$%%-(((.68>CCA=<=;<<<B>(()44>;:2/&&$$$%%))**%$$%('')20:576567;<=EDA<=<=CCBBAAGDJJC5;6;BI<<=HGHIEJFJ<;;<@@--,+/-))),--'&&'%&$%$%(())*))*/)**((''%%%&%%%(-13;<8655622267:89:<<<>00<@AJJ11014,+(,.+*+000322?@??@AGGFFFB@@A?ACC8555>@333)&&&(72?AFJJF>>>HJIE@>>9*((%%$$%$&(4778<;:==520'''8>:43054-)*121...;+++,<??@E7661001::+**(''(*+*+**+,*4000DJ=<43+,++.5,,,,,-.123:>>G<>??AJ><:0-9;?==6;;?B?21/.--2-;;=>??A??544./70/.-,-//-.00777+***'%$%$%%)%#$####$$&'''&&''&%%&&'&''''*1:<BJDGGCF>>0004,9@@FEDFJJHICJA@B>?@99::@BABDABA@=<8&&&&))*++,,.)'()*))*-'&&%+'%%%&/.++*,/++*%%$$&(56:5B@>?@=?2'''&(%##$(('%&''))&&&%%%$&(**)'&'()*,-+'%%$$##%))('$$##$####%&(()79996561,+++0.-1334228>GIBAA)'&'))'&&%%%%&'+027B@=9:::<:<,(((,---'&&'-%&&+(976%$$%')*)-.0/0/..)(((00(''(0/312//+(*,,,,/4--/5:7004?B@AEB/,,4452*))-.1=ADGDHECDC;;=EGCB5556;:?DA?>@?7767;H@520153('(*1/)(')--*(&****64@A@@BBA?=;;43;;=;,+,,0(((<CJFJBCJ;?;:JHJJJFJJJJJJJJEDCEDJ7777GDEEGJHJJJIIJJHJJEHJHDJGEIJJJJJ?<9-+*)'&&)&%$#%%%&$%&(((((+)),.02120+,,>@@@?;::+****(((-,,)&''20/00466*)()+2347>333,,,,,-*02223312470.../..-26:>6446@+EDEJIFJIJJAB@BFEEBD;65646645)--+,/./1>=BBCEJFFJIJACAGDD9222IJJFJF;==??AA>??1100;0/<BBHFD:;BAD=::;:99>8::6,,,,/;;<&&'&**+07****1///))&&*+@ADB>==<D??@A:333464422.---239:9994104?@>;/'''')($$&'4647741(&$$$%&%((%(%%&&&&&'+571332(((%%&)0//06:2231122)(%$$$%%')+,---00/1:<AF:99;B>;;42124+)))((**+7:;=?<<==CA>>:<;9,*+))789>;;63.+))))(2<<<<=CHGJJGGHHJ;;;9;:951/0---,*')*B?986,,))'))&&%%%$##%((**)''&(%$()++''''(&&&*()&'*.03527:=DHIJJJJJJJHJJJIJEECCFJJIJFJCGCEHJF3222BAFJJJFJEACC>@BGA?8*,./?@ABDGD/00=B+*((*+''%%&%&&&&1--56)(&($%%($$%%(?JFFJJJJA871DCDJDJHJGDCJDEE:544..(&'''&%%%&&'''(((%$$$),,+-))'&''$$$$&&)))--::?@ABACFJJJJFFEFJJJJHHJFD899BBIJJIEFJFEJJJJJFIJJJIFJDJJJIJJGHJJJJDJGJIIEJJJJCEAA668:CHHJJ<;<=JIJFHJJHHHFFCEEJG>=>>:::GJ???.---8>7778F??D?FJJJ+(()111:DCJGEJHDGFJ400()))*7+++A@IGGFEFJJJJJFFDEGCCA@@@?;+++8IDEJJJJJJJGFJ???==>=@@<;55652,,5>7;;=?<1113679C>?@>:9::B@@AC?FC9???B4434>;32)))(,00.))&&%&%(''()+,,''))089&%%'&&'))122456600.25+.'((%'(('$#*,/..0./,,/:))'&(&&&&.../:/'''(2(''&))24...-667HJJFEJJHJ=<>?E/...57777::<<?@EJFJIJJJHJJEJJEDGA;;;EJJHF5222:<A777*)))HJAA61))777A?><AB?BGA<:=<776,*&$$%)+-.???<<<BEC@@;>FJBDCB((((>=AA=63-++,/(,(())0/'&&)(((0011+(('()*)**6556366;;;;<**))&(.3*:BEHABBECA>=<('&%*&$#%%)36:<?FCBCCDBAA++++BB@@ABE>=>=56558EBE77774+++*&%&%&%%$$$%%+-32//0;;>:::7:5A0--.42474000/-+(&)*+''(,*'%%%'&'(./+*(&&(')-/762.0:<=DDBB?>>@A?>421)('&&%$$&&%%%$$$$'))&&(*09BCJJJJCFECJF=<;/.-/))).../55.//6-,('(,2221)))*,.,-'%&$##%&&('$$$%'*')*+--,-..03358765,(('(+,-)*).5889BDCE888687673-(&'+&))-000/-1,--./,,-)(()**$$#$&',)'+*-001=986))))4=CFFDGCBACEFFHJDEJJJJGECA;984&&&%)(((*.0444-1101119:;1/*)++.00002'&%&%%&,()&%&%'*+23.(((()5333CCDFGFFFJFJGI@@>?7569;;7+++-AEA>>97?C?C;;DDCJ;@@?;EJFEJGJHJ<<<JJDEJJJJJJJEJFJJJDJEEGJJC?=::=>;JJJDJEGD222///978:@A?>=>F@B?>>>>>FD@>81+///:98:;=>;97;;=<C>>G@68CABBCDCGCEB>AB=3556?BGFG@?>?BAAA?@==>>JA?AEBCABCCJFGCB@@A62238741-,,),.0750+,,4''''5(''(,+'&&(&$$&',/'''$###$%'''(,.*)($$$%%%).)((**)*+&''%&$'&&(+&%&%%&00+*&%%$%&&)+0/.,'')-,/)&&%&(*6-.5<CAEJE:99/0//574****899*))<>@;<:9=?<:-***),&'''(445<88?ACFGE****<;55533446+**'&&&&'*''((),867@>>@@=<<DJFGCBCDDFJGJJJEJGJ>77<:66.'&&%'('%(0.----.3311021004434;::<=A?AABFG>:77)))*1455A?B=6545:-,+*)--*,::=>:958999=<=;5445<--,,*)&(.-,+.*((((76210)(((4:7867/**:CA>=>66.*..EJI>CADADDEJEEHJJHJJFJICJE57>855FDBDCCBB=<<2116695---..--0----@;;<F4.BCDJFG6/02CFFJJ<:;<?=;33,,,,@JDCBCFFIJEJIHJHGEJCB@?AFGHBBBDFFE@88;>=FIJHJEI3+FHBDBCE===66>97565:300)))***+(((+5,,,))+++,,.0))2,&&&(-34+**+37?=945596445;;<@>;<=EIJHJEEJ@64443/--&&%'+//14433,++,-6:5455910./66>>==/-++**&&%&%$#$$%&%')('$%%&)'(%%')000'&%##()*11//017844CD723/;7553332213>>?EJJHIFJJJFEGDJ:31101.--/896666;;61())1?7665//.25435677:99;=;>>;>DCEB?;>?AAEJ?;<JDBDBE9886777JJJJB@BDGGJJJFJIJFHEICJJJJ=<<:===JFHFIJFCEJJB?&&'&$$&%&&'((32312))))45689:222/,..'/036>B/..+%%%'(&%%%)-.3>B@@CDFEJ@96><=6:78::;97111)%%%)2--,-1.//7=32/)65:545?CJJDCAEJFJDC?@@>A@60/162-(%%%%((,,---('&&'+(&&'/,,<?8DBCB:=FJJJJFJIFJIJHGID2225JD4444>AA@DEDJJJFJJJJGGJEDB70.*'(1233372100;.))'((&(5468;=>BEHE@CBFFHFEDGDBFE65('&%%%%$&''*+..CJJIFHIIIJJJGFJJHJIJ>=++,6+*,//1..''''./.,.-17778;=:<*80..-01,*(((+--0238<;>CFJJIJHJDCBDGGGFIJFHIFIIJGJJJFHEGJJJHJIJJFHJJJHHIFGFGIJEHGFHDCAD@BB?JGD?@CEFEJJIJJHGIDCD>;4-))*:<=<<=JJJFGBBBC876;@1110.(((066?;;::?=10/++*))((%&
@Glass_T7V_19_D3_14_4_3
ACATACGCTCAATACTCAACCGGTTGAAGATACTTCGTTATCGACACCAGCTGCCCCCGATGGTGGATTCGTTAATTGCGCGCGTAGGAGTAATGGCTCGCGGTAATGCCATTACTTTGCCTGTATGTGGTCGGGATGTGAAGTTTACTCTTGAAGTGCTCCGGGGTGATAGTGTTCAAGACCTCTCGGGTATGGTCAGGTAATGAACGTGACCAGGAGCTGCTTACTGAGGACGCACTGGATGATCTCATCCCTTCTTTTCTACTGACTGGTCAACAGACACCGGCGTTCGGTCGAAGAGTATCTGGTGTCATAGAAATTGCCGATGGGAGTCGCCGTCGTAAAGCTGCTGCACTTACCGAAAGTGATTATCGTGTTCTGGTTGGCGAGCTGGATGATGAGCAGATGGCTGCATTATCCAGATTGGGTAACGATTATCGCCCAACAAGTGCTTATGAACGTGGTCAGCGTTATGCAAGCCGATTGCAGAATGAATTTGCTGGAAATATTTCTGCGCTGGCTGATGCGGAAAATATTTCACGTAAGATTATTACCCGCTGTATCAACACCGCCAAATTGCCTAAATCAGTTGTTGCTCTTTTTCTCACCCCGGTGAACTATCTGCCCGGTCAGGTGATGCACTTCAAAAAGCCTTTACAGATAAAGAGGAATTACTTAAGCAGCAGGCATCTAACCTTCATGAGCAGAAAAAAGCTGGGGTGATATTTGAAGCTGAAGAAGTTATCACTCTTTTAACTTCTGTGCTTAAAACGTCATCTGCATCAAGAACTAGTTTAAGCTCACGACATCAGTTTGCTCCTGGAGCGACAGTATTGTATAAGGGCGATAAAATGGTGCTTAACTTGGACAGGTCCCGTGTTCCAACTGAGTGTATAGAGAAAATTGAGGCCATTCTTAAGGAACTTGAAAAGCCAGCACCCTGATGCGGACCACGTTTTAGTCTACGTTTATCTGTCTTTACTTAATGTCCTTTGTTACAGGCCAGAAAGCATAACTGGCCTGAATATTCTTGCTCTGGGCCCACTGTTCCACTTGTATCGTCGGTCTGATAATCAGACTGGGACCACGGTCCCACTCGTATCGTCGGTCTGATTATGCGTCTGGGACCACGGTCCCACTCGTATGGTCTGATAATCAGACTGGGACCACGGTCCCACTCGTATCGTCGGTCTGATTATTAGTCTGGGACCATGGTCCCACTCGTATCGTCGGTCTGATTATTAGTCTGGGACCACGGTCCCACTCGTATCGTCGGTCTGATTATTAGTCTGGAACCACGGTCCCACTCGTATCGTCGGTCTGATTATTAGTCTGGGACCACGGTCCCACTCGTATCGTCGGTCTGATTATTAGTCTGGGACCACGATCCAGCTCGTGTTGTCGGTCTGATTATCGGTACTAGGACCACGGTCCCACTTGTATTGTCAATCAGACTATCAGCGTGAGACTACGATTCCATCAATGCCTGTCAAGGGCAAGTATTGATGTGACCGGCTAGCGTCAGTTTCACCTGTTTTACGTAAAAACCCGCTTCGGCGGGTTTTTACTTTTGGTCATCGAGTGATTACAAAGCTTCCATGGTGCCACCTGACGTCTAAGAAACCATTATTATCATGACATTAACCTATAAAAATAGGCGTATCACGAGGCAGAATTTCAGATAAAAAAAATCCTTAGCTTTCGCTAAGGATGATTTCTGGAATTCGCGGCCGCTTCTAGAGTTATGACAACTTGACGGCTACATCATTCACTTTTTCTTCACAACCGGCACGGAACTCGCTCGGGCTGGCCCCGGTGCATTTTTTAAATACCCGCGAGAAATAGAGTCGATCGTCAAAACCAACATTGCGACCGACGGTGGCGATAGGCATCCGGGTGGTGCTCAAAAGCAGCTTCGCCTGGCTGATACGTTGGTCCTCGCGCCAGCTTAAGACGCAGATCCCTAACTGCTGGCGGAAAAGATGTGACAGACGCGACGGCGACAAGCAAACATGCTGTGCGACGCTGGCGATATCAAAATTGCTGTCTGCCAGGTGATCGCTGATGTACTGACAAGCCTCGCGTACCCGATTATCCATCGGTGGATGACGACTCGTTAATCGCTTCCATGCGCCGCAGTAACAATTGCTCAAGCAGATTTATCGCCAGCAGCTCCGAATAGCGCCCTTCCCCTTGCCCGGCGTTAATGATTTGCCCGAAACAGGTCGCTGAAATGCGGCTGGTGCGCTTCATCCGGGCGAAAGAACCCCGTATTGGCAAATATTGACGGCCAGTTAAGCCATTCATGCCAGTCGCGCGCGGACGAAAGTAAACCCACCTGGTGATACCATTCGCGAGCCTCCGGATGACGACCGTAGTGATGAATCTCTCCTGGCGGGAACAGCAAAATATCACCCGGTCGGCAAACAAATTCTCGTCCCTGATTTTTTCACCACCCCCTGACCGCGAATGGTGAGATTGAGAATATAACCTTTCATTCCCAGCGGTCGGTCGATAAAAAATCGAGATAACCGTTGGCCTCAATCGGCGTTAAACCCGCCACCAGATGGGCATTAAACGAGTATCCCGGCAGCAGGGGATCATTTTGCGCTTCAGCCATACTTTTCATACTCCCGCCATTCAGAGAAGAAACCAATTGTCCATATTGCATCAGACATTGCCGTCACTGCGTCTTTTACTGGCTCTTCTCGCTAACCAAACCGGTAACCCCGCTTATTAAAAGCATTCTGTAACAAAGCGGGACCAAAGCCATGACAAAAACGCGTAACAAAAGTGTCTATAATCACGGCAGAAAAGTCCACATTGATTATTTGCACGGCGTCACACTTTGCTATGCCATAGCATTTTTATCCATAAGATTAGCGGATCCTACCTGACGCTTTTTATCGCAACTCTCTACTGTTTCTCCATACCCGTTTTTTTGGGCTAGCTACTAGAGAACTTTTCGGATCAAGCTATGAAGGACGCAAAGAGGGAACTAAACACTTTACTAGAGAAAGAGGAGAAATACTAGATGGGTCAAAGTAGCGATGAAGCCAACGCTACCGGTTGGGCAGTTTGCGCTTCCCTGAGTGCCACCTTCGCTTAGGGGATCGCGTACGCAGATCTGGTACAGCTTGGCAGGGTCAAGTCGTCGGTTTGGTATTGCACAAAACTCACTCCTGAAGGCTATGCGGTCAGTTCCGAATCCCACCCAGGCTCAGTGCAAATTTATCCTGTGGCTGCACTTGAACGTGTGGCCTAATAACTCGGTACCAAATTCCAAAAAGAGCTGCGAAAAGGGGGGGCCTTTTTTCATTTTGGTCCGCATCCACCTGTGCGGACCTCGGTACCGAATTTCCAGAAAAGAGACGCTTTCGAGCGTCTTTTTTCGTTTTGGTCCATCGAGTGGCGCGCTTAGTTCCTCGTTTTCTCTCGTTGGAAAGAAGAAACGAGAAACTAAATACTAGAGTCACACAGGACTACTAGATGATGCAAACCGTTTTAGCGAAAATCGTCGCAGACAAGGCGATTTGGGTAGAAGCCGCAAACAGCAGCAACCGCTGGCCAGTTTTCAGAATGAGGTTCAGCCGAGCACGCGACATTTTTATGATGCGCTACAGGGTGCGCGCACGGCGTTTATTCTGGAGTGCAAGAAAGCGTCGCCGTCAAAAGGCGTGATCCGTGATGATTTCGATCCAGCACGCATTGCCGCCATTTATAAACATTACGCTTCGGCAATTTCGGTGCTGACTGATGAGAAATATTTTCAGGGGAGCTTTAATTTCCTCCCCATCGTCAGCCAAATCGCCCCGCAGCCGATTTTATGTAAAGACTTCATTATCGACCCTTACCAGATCTATCTGGCGCGCTATTACCAGGCCGATGCCTGCTTGTCATTGCTTTCGCGTACTGGATGACGACCAATATCGCCAGCTTGCCGCCGTCGCTCACAGTCTGGAGATGGGGGTGCTGACCGAAGTCAGTAATGAAGAGGAACAGGAGCGCGCCATTGCATTGGGAGCAAAGGTACGTTGGCATCAACAACCGCGATCTGCGTGATTTGTCGATTGATCTCAACCGTACCCGCGAGCTTGCGCCGAAACTGGGGCACAACGTGACGGTAATCAGCGAATCCGGCATCATTACTTACGCTCAGGTGCGCGAGTTAAGCCACTTCGCTAACGGTTTTCTGATTGGTTCGGCGTTGATGGCCCATGACGATTTGCACGCCGCCGTGCGCCGGGTGTTGCTGGGTGAGAATAAAGTATGTGGCCTGACGCGTGGGCAAGATGCTAAAGCAGCTTATGACGCGGGCGCGATTTACGGTGGGTTGATTTTTGTTGCGACATCACCGCGTTGCGTCAACGTTGAACAGGCGCAGGAAGTGATGGCTGCGGCACCGTTGATGTGTTTGGCGTGTTCCGCGATCACGATATTGCCGATGTGGTGGACAAAGCTAAGGTGTTATCGCTGGCGGCAGTGCAACTGCATGGTAATGAAGAACAGCTGTATATCGATACGCTGCGTGAAGCTCTGCCAGCACATGTTGCCATCTGGAAAGCATTAAGCGTCGGTGAAACCCTGCCCGCCCGCGAGTTTCAGCACGTTGATAAATATGTTTTAGACAACGGCCAGGGTGGAAGCGGGCAACGTTTTGACTGGTCACTATTAAATGGTCAATCGCTTGGCAACGTTCTGCTGGCGGGGGGCTTAGGCGCAGATAACTGCGTGGAAGCACGGCACGAAACCGGCTGCGCCGGACTTGATTTAATTCTGCTGTAGAGTCGCAACCGGGCATCAAAGACGCACGTCTTTTGGCCTCGGTTTTCCAGACGCTGCGCGCATATTAATAACTCGGTACCAAAGACGAACAATAAGACGCTGAAAAGCGTCTTTTTTCGTTTTGGTCCTGTTGAAGTTTAGGGGATAGTCCAATTATAAAACTACTAACGGGGGGCCTTTTTTTGTTTCTGGTCTCCCTACTAGTAGCGGCCGCTGCAGTCCGGCAAAAAAGGGCAAGGTGTCGCCACCTGCCCTTTTTCTTTAAAAGTGAAAAGATTACTTCGCGTTATGCAGGCTTCCTCGCTCACTGACTCGCTGCGCTCGGTCGTTCGGCTGCGGCGAGCGGTATCAGCTCACTCAAAGGGTCTTACGCCCCGCCCTGCCACTCATCGCAGTACTGTTGTAATTCATTAAGCATTCTGCCGACATGGAAGCCATCACAAACGGCATGATGAACCTGAATCGCCAGCGGCATCAGCACCTTGTCGCCTTGCGTATAATATTTGCCCATGGTGAAAACGGGGGCGAAGAAGTTGTCCATATTGGCCACGTTTAAATCAAAACTGGTGAAACTCACCCAGGGATTGGCTGAGACGAAAAACATATTCTCAATAAACCCTTTGCAGGGAAATAGGCCAGGTTTTCACCGTAACACGCCACATCTTGCGAATATATGTGTAGAAACTGCCGGAAATCGTCGTGGTATTCACTCCAGAGCGATGAAAACGTTTCAGTTTGCTCATGGAAAACGGTGTAACAAGGGTGAACACTATCCCATATCACCAGCTCACCGTCTTTCATTGCCATACGAAATTCCGGATGAGCATTCATCAGGCGGGCAAGAATGTGAATAAAGGCCGGATAAAACTTGTGCTTATTTTTCTTTTACGGTCTTTATCAAAAAGGCCGTAATATCCAGCTGAACGGTCTGGTTATAGGTACATTGAGCAACTGACTGAAATGCCTCAAAATGTTCTTTACGATGCCATTGGGATATATCAACGGTGGTATATCCAGTGATTTTTTTCTCCATTTTAGCTTCCTTAGCTCCTGAAAATCTCGATAACTCAAAAAATACGCCCGGTAGTGATCTTATTTCATTATGGTGAAGACTGGAACCTCTTACGTGCCGATCAACGTCTCATTTTCGCCAAAAGTTGGCCCAGGGCTTCCCGGTATCAACAGGGACACCAGGATTTATTTATTCTGCGAAGTGATCTTCCGTCACAGGTATTTATTCGCGATAAGCTCATGGAGCGGCGTAACCGTCGCACAGGAAGGACAGAGAAAGCGCGGATCTGGGAAGTAACGACAGAACAGTAAGCAGACCTGGATTGGGGAGGCGGTTGCCGCCGCTGCTGCTGACGGTGTGACGTTTGTCTCTGTTCCGGTCACACCACGTGAGTTTGCCGCCATTCCTATGCGGTCAGTCCTGGTAGCCAACAAAAAACCTGAAAAGCCATCGGTAAACGGTAAAGAAAACAGCAGGACACCGCCGGTTTTTGCGCTGGATGTGGCTGCCCGGCACCGGGTGCAGTTTGCGATGCCGGAGTCTGATGCGGTTGCGATGCTGAAACAATTATCCTGAGAATAAATGCCTTGGCCTTTATATGGAAATGTAGGGAACTGAGTGGATATGCTGTTTTTGTCTGTTAAACAGAGAAGCTGGCTGTTATCCACTGAGAAGCGAACGAAACAGTCGGGAAAATCTCCCATTATCGTAGAGATCCGCATTATTAATCTCAGGAGCCTGTGTAGCGTTTATAGGAAGTAGTGTTCTGTCATGATGCCTGCAAGCGGTAACGAAAACGATTTGAATATGCCTTCAGGAACAATGAAAATCTTCGTGCGGTGTTACGTTGAAGTGGAGCGGATTATGTCAGCAATGGACAGAACAACCTAATGAACACAGAACCATGATGTGGTCTGTCCTTTTACAGCCAGTAGTGCTCGCCGCAGTCAACGCAGGCGAAGCCCTCGGCTGGTACCTCGCCGCTGGGCTGGCGGCGGTCTATGGCCCTGCAAACGCGCCAGAAACGCCGTCGAAGCCGTGTGCGAGACACCGCGGCCGGCCGCCGGCGTTGTGGATACCTCGCGGAAAACTTGGCCCTCACTGACAGATGAGGGGCGGACGTTGACACTTGAGGGGCCGACTCACCCGGCGCGGCGTTGACAGATGAGGGGCAGGCTCGATTTCGGGCCGGCGGCCGGGAGCTGGCCAGCCTCGCAAATCGGCGAAAACGCCTGATTTTACGCGAGTTTTCCACGAGATCGATGTGGACAAGCCTGGGGATAAGTGCCCTGCGGTATTGACACTTGAGGGGCGCGACTACTGACAGATGAGGGGCGCGATCCTTGACACTTGAGGGGCAGAGTGCTGACAGATGAGGGGCGCACCTATTGACATTTGAGGGGCTGTCCACAGGCAGAAAATCCAGCATTTGCAAGGGTTTCCGCCCGTTTTTCGGCCACCGCTAACCTGTCTTTTAACCTGCTTTTAAACCAATATTTATAAACCTTGTTTTTAACCAGGGCTGCGCCCTGTGCGCGTGACCGCGCACGCCGAAGGGGGGTGCCCCCCCTTCTCGAACCCTCCCCGGTCGAGTGAGCGAGGAAGCGCCAGGGAACAGCACTTATATATTCTGCTTACACACGATGCCTGAAAAAACTTCCCTTGGGGTTATCCACTTATCCACGGGGATATTTTTATAATTATTTTTTTTATAGTTTTTAAATCTTCTTTTTTAGAGCGCCTTGTAGGCCTTTATCCATGCTGGTTCTAGAGAAGGTGTTGTGACAAACTGCCCCTTCAGTGTGACAAATCACCCTCAAATGACAGTCCTGTCTGTGACAAATTGCCCTTAACCCTGTGACAAATTGCCCTCAGAAGAAGCTGTTTTTTCACAAAGTTATCCCTGCTTATTGACTCTTTTTCTTATCGTAAATCAAAGCTTGTCACACTTCACATGGATCTGTCATGGCGGAAACAGCGGTTATCAATCACAAGAAACGTAAAAATAGCCCGCGAATCGTCCAGTCAAACGACCTCACTGAGGCGGCATATAGTCTCCCGGGATCAAAAACGTATGCTGTATCTGTTCGTTGACCAGATCAGAAAATCTGATGGCACCCTACAGGAACATGACGGTATCTGCGAGATCCATGTTGCTAAATATGCTGAAATATTCGGATTGACCTCTGCGGAAGCCAGTAAGGATATACGGCAGGCATTGAAGAGTTTCGCGGGGAAGGAAGTGGTTTTTTATCGCCCTGAAGAGGATGCCGGCGATGAAAAAGGCTATGAATCTTTTCCTTGGTTTATCAAACGTGCGCGCATCCATCCAGAGGGCTTTACAGTGTACATATCAACCCATATCTCATTCCCTTCTTTATCGGGTTACAGAACCGGTTTACGCAGTTTCGGCTTAGTGAAACAAAAGAAATCACCAATCCGTATGCCATGCGTTTATACGAATCCCTGTGTCAGTATCGTAAGCCGGATGGCTCAGGCATCGTCTGAAAATCAACTGGATCATAGAGCGTTACCAGCTGCCTCAAAGTTACCAGCGTATGCCTGACTTCCGCCGCCGCTTCCTGCAGGTCTGTGTTAATGAGATCGACGGCAGAACTCCAATGCGCCTCATACATTGAGAAAAAGAAAGGCCGCCAGACGACTCATATCGTATTTTCCTCCGCGATATCACTTCCATGACGACAGGATAGTCTGGAGGGTATGTTCACAGATTTGAGGGTGGTTCGTCACATTTGTTCTGACCTACTGAGGGTAATTTGTCACAGTTTTGCTGTTTCCTTCAGCCTGCATGGATTTTCTCATACTTTTTGAACTGTAATTTTTAAGGAAGCCAAATTTGAGGGCAGTTTGTCACAGTTGATTTCCTTCTCTTTCCCTTCGTCATGTGACTTGATATCGGGGGTTAGTTCGTCATCATTGATGAGGGTTGATTATCACCACAGTTTATTACTCTGAATTGGCTATCCGCGTGTGTACCTCTACCTGGAGTTTTTCCCACGGTGGATATTTCTTCTTGCGCTGAGCGTAAGAGCTATCTGACAGAACAGTTCTTCTTTGCTTCCTCGCCAGTTCGCTCGCTATGCTCGGTTACACGGCTGCGGCGAGCGCTAGTGATAATAAGTGACTGAGGTATGTGCTCTTCTTATCTCCTTTTGTCATGTTGCTCTTATTTTAAACAACTTTGCGGTTTTTTGATGACTTTGCGATTTTGTTGTTGCTTTGCAGTAAATTGCAAGATTTAATAAAAAAACGCAAAGCAATGATTAAAGGATGTTCAAGATAAATTGATGGAAACACTTAACCAGTGCATAAACGCTGGTCATGAAATGACGAAGGCTATCGCCATTGCACAGTTTAATGATGACAGCCCGGAAGCGGAAAATAACCCGGCGCTGGAGAATAGGTGAAGCAGCGGATTTAGTCAGTTGCTCAGGCTATCAGAGATGCCGAGAAAGCAGGGCGACTACCGCACCCGGATATGGAAATTCGAGGACGGGTTGAGCAACGTGTTGGTTATACAATTGAACAAATTAATTATATGCGTGATGTGTTTGGTACGCGATTGCGACGTGCTGAAGACGTATTTCCACCGGTGATCGGGGTTGCTGCCATAAAGGTGGCGTTTTAAAACCATTATCCTCATCTTGCTCAGGATCTGGCTCTGAAGGGGCTACGTGTTTTGCTCGTGGAAGGTAACGACCCAGGGAACAGCCTCAATGTATCACGGATGGGTACCAGATCTTCATATTCATGCAGAAGAACACTCTCCTGCCTTTCTATCTTGGGGAAAAGGACGATGTCACTTATGCAATAAAGACCACTGCTGACGGGGCTTGACATTATTCCTTCCTGTAACTGCACCGTATTGAAACTGAGTTAATGGGCAAATTTGATGAAGGTAAACTGCCCACCGATCCACACCTGATGCTCCGACTGGCCATTGAAACTGTTGTTGAGTGGCTCTGATGTCATAGTTATTGACAGCGCGCCTAACCTGGGTATCGGCACGATTAATGTCGTATGTGCTGCTGATGTGCTGATTGTTCCCACGCTGAGTTGTTTGACTACACCTCCGCACTGCAGTTTTTTCGATATGCTTCGTGATCTGCTCAAGAAACGTTGATCTTTAAAGGGTTCGAGCCTGATGTACGTATTTTGCTTACCAAATACAGCAATAGTAATGGCTCTCAGTTCCCGTGGATGGAGGAGCAAATTGGGATGCCTGGGGAAGCATGGTTCTAAAAAATGTTGTACGTGAAACGGATGAAGTTGGTAAAGGTCAGATCCGGATGAGAACTGTTTTTGAACAGGCCGTTGATCAACGCTCTTCAACTGGTGCCTGGAGAAATGCTCTTTCTATTTGGGAACCTGTCTGCAATGAAATTTTCAATCGTCTGATTAAACCACGCTGGGAGATTAGATAATGAAGCGTGGCCTTG
+
66<B=<=<?9899?CD?;<<EEDDJJJJFJGJIJGIGJJJJJEDC>>><>=>21113<<=?FJJJICIEHGFJJJHJGJJHHJHG;;;EJJJJJJJJJJEEABAJJJJJJGJGIJIJJHJJJJJIJJEIJEIHJIIJJJHJIJJJJJJHJIJJJJJHJJFGJ=JJJJJHJCBACE8)'''1+++<<@DFEJGJJJJJFJIJJJFJJJJGHJJJHJJJJIJGJEFHJGIECJGJJCBBDJHIHJ=<<:;:;CA@JFJFHIJHJDHGJEHJIJJH66666<;<;>><<<DG?:;BDIJJGJHIJGJ??@DJHGJJHGHDGJJJIEDCCGGJJJHJHIJHEFFEFDEFHJA?>>:-&&&'.-+++,=JJFJJJJJFDCEBJDDDBAEFFJJGIIFHHJIIJJJJJJGHJJJJJJJHHFHCDFA>4334((((223366557<CFFJFGEBFEJFJC:9:4555EJIJIHJJGJFJJHJGJIJJGEHEDHFIGJJJIDIGJIJJ766>EIJIFIIJG?>=>FFGFJIECCBDCJJJJJ;:6989:>?GJJIJJJIGJJJJEJJIJJJE88879744(&%&),+++,FEJJIIGJJJAB@?CA@>?<JGGBBJJJJJIFJJGGEA@77,,+*(28AJJHJFFJDC;::9,,,,JJJEJGHJIJ>=9::959@EB@B@=55586=GIJJEFJIJHJIFEGIHHG8888642---,7CE;<4439CJHGHEHJIJJJGJHHJJJJFJHFJBC///=999<::DJHEDJFFH????JJJJ99722)))<44224-+.,65335<7JEJFJ>>>?JHJG;;;;D><;4)''''9><<<=DCCFB?A:::;GJIJHGJFGJJJHFFDJDB@A?8745JGGJHJHJIDJECHACAIJFGCFFHFHE----DEBBBE::::IJJFJFJEA><<3.++//458>>AGFIJIJIJIFDHE=4/.-.14444?JJBBGGJJHJFGJJJJJFHIJ?:::;+GGJJJJFEJJJFJHGJGGGJIJHHJJ????HF@<;:;:765433**)'(-,-39IJJIFGHADH<@;CABC=>=<:<;JGHJJJGJFJJJA@@AICDBECHCJBJGGJGIDEA?@@J<;<;74200.--.*'$$$%&)))++9;;BBADGFJEDEDIJCE766*'&')(((&((((2001?<;::ADJFHJ@>>:999BBBG@ABBBEEHJFJDHBCACCDJHJC@>=99::>A;8933689;;GEDGEJGJJJIIFJDBAAAJHHIJHHJJJHGJJJHFCCJHGGIJCJJGHJJJJJJIHDDBBBDEDBBA;:9<H<<F<CEFFGFIJEJ???@FJGJEG?;=76745//0??53347D66B4666;:9:>=AAEEJJJJJJGJDJ8888887668877/...:26000>>@JJ<HHJIIJJJJJJBA4,,-'%%&(((-.(()*<))3*<<<<887=<=5'''(>;;>?>FFEFEDFEDJJJGJJGBHIC955B>=>=GCB<=CCFEFJFFCEF?83&&$$()*0.--0EIGH<;,+++3<8;<981,,4;+*'''(,:???@66678;;;?>=9=CFH74207==BFJEHGFFJGJJGJHGGJJHFFIEC77444:D8-,,-**,))''&&(()))0+5;:::;AEEGEFJEGGBCJJJJJJIJJJIJJJJDCAA?<>767?FJJJGHEJGJIJJB=?BJJJJJHIJIIIJHJJJGJJHHECCG0../;.***9;:<9:AAA@D==<4--00DFJJDCHJJJGJJJHJJGEDDDEHJJFJJIHJJJIIJHDEDHFGGFGFGJIJEIGIJJF>=<54458;;;JHCJFFGFB;<ACDFGHHIJHJJIGFHCFEFD@,('')('())55=EJJJJFB@DBFJFFHHFHCEHJJJJJGJJJCBDCHGJFJJJJJJJJJG@@@CJJHIHFCD;B@AHJJJJIGJJECBBAFD>?CB::9;C;9557:;<5///('(()3;::=ADGGIHJHIHJJJGJJDDD>?B?<:777>ACCCDHHEGGHGJJJJJJJHJJGJHGJHJHFIJJIJFGJ?211GHEAHDDCADBHEEGHJGGGEFIFDDCCJEGJJJJGFGGJCB?@?B=DGFBDEEHJFFCG????8222*'&'(56:;EJIJJGJJJD?;:CJHJHJJJJFJJIFFDCEEJJGDIEEA@?BCJJECAAAEDB2222984'&&&&&&-6/)-(,JGDC8@FEBDCIJJDFJJJJIJGJJI0///=IJIJJIJJGJJHJJFJJJJJJJJJJEJJFFEGJHGJIDCBGDA?>=>@@EJGJ:::?EHGD===>JIJFJIJJIJGJHGJJJIJEHJC?==((((7;;?>CDBCEHJJIHHJJI??9,-DDEJI;;;.--(()(22332232IJGFJJJHJHHJFEEDJJJJIJJHJJGGJIIJHIBJJJFGE?<<>@ECDCGIDJJJJJGJCDAC<<;84-,,,/1131<=>>:>DDCEJJDCHDBJGHJFJIJEGHJHJHJJGFJECCEJFJJHJEJC@B@=8777:87:HDFC0...--,./01467;::??FGJEJJJHJ>>?>FJ>==>JEJJHJJJJJJJ@?:444488=<?@GHJIGEHE7666@A;:;8HDEJH>A@BHHJA???FJEHGJJJJIJEHGHJEBBJIDAABCC@@FCDE@>=))))+//-3=@9<...64?DGGJJHIGJDBBAE??=?AAEGAEJJJJIHJJAABJJHJHJIJH>;>89CEJGJJGFJJJIIGJJJJJIJJGHBCDCIJJJJGIIJJJJJJJJJGFFFJJJIJDDABE@JHJJIGJJGJJJGJJGFJGGIEEJFCCD@::<5556>?>>@C@EIJJA?>>EFHJJFJGJJJJIJJJJGJFJJJJJJJJJJJGIJJJJJGJGIIJJHJJJHF872AC.+-D@BJHAA@BFDB8888DHJJHEEGEJJHIJJGHGJJJJEB@@BJJI=D99/FJEJI874..../*++7;43334;A@?>>?FHGJJJB...IJECGJFIIEGHHFCG99324<@?AEAJFCBBJJ5555IEBB=88;<@?8HJFIIHJJIJEJ??BEEFFF=;::=AADD=>=>BBBIGFIJA@@/.+)+-(&&'066569.-++..,-;243225690//5:&'&&41,,-B@2/-,*,+,01,)*&',++,((%%%&,((+*--.2-,++-,*+*((((+'/2/001<@ACDDJJJHIIJIJJFJJJJJGJJJJEED4)&&,(()*3;>BJ?ECB=FJJJHEJFJJHJJJJJJEGJHHJJHJJJIJJGJJHJGJGHGHIJJGGGHJIIJGJJEHIGB??=B:5+%%'(((&%&&''&')*+-24541/-,13596.(()/8,,,/0'&&'..AGFEJEHEBB@@E@75436?>*)))>*'++,53300)))(&&&+94;CCFGF<CCEAFJ8676AD2113<6@@9878..-+-//00-./6:?A9888FA3311.++-,-,.,+**(&&+%%%%%&2*(%%&,**)((%&(*+012;:;9>?633(((((6367667IJHGHJJJJJJHIJJFJFIIDEADDHEEGGGDBED845333/02231*267<BBDDCEEFJDI988+***32/2:H@?>?IJHJFIJJGDBEE9445BCDEJIJJFHJHGIGIJJJJGJJIJ@?@<>;;==?BDFDGJJJJJJGGJJEHEDCB?::<DIIJDDCDDJIIHHDJJHJJJIDBCDBFIJEBJ9988E<''''JEJHJFCCA@BAJJJJFCHJJJJIJJEJJJJHJJIJJIJJHJFFJIJJJJDCCEDDJEFJFHHIJJIDEHJ><6>FJID@<<B<CBGFJHH??>==AFCJFJJJJJJHGEJJIEFEDEJGHGGJJJIIIDGHHHJJJJJJJIJJJIIJIHEHF;<JE?<54:67?EJJF9999DBDHGJEDEGJ>86679A@;952,,&&&&&';<?91+++,EGEGJJGDEA?AADGDJJG?A661//1196346577>BC?AB9999EEGJIJGJGIJJJJJJHJJD;;;JJJGIJBA@?G;;<B9BJHGIJGHEEJEE;:99=@///.**+/+&&'+-,)&$$+*-238A9995445///@HAA>=>>CEFHJFJB@@BFFGJHB?:<<CBJHJHF@JHIJJJGJJHEHFHGJJJHJJJJIJEFDHEJJGDEE>?>?JIJECCDHJJIB661000.-,,,0>@A>=>?BFEJEDEBACHGJJIJGHDA@4444JJJJIEEC@AAJHJJJFJFJIIJJJJFJJJGHGEJFFIJHJJJJIGJJJFFECDCFJE;:;<FEABCCE;;;;2113:>7777998<<>>CFDEHG<<;;,,,9;<?B>>AJGHFJIIJJHHJGIJJJGHJGJJFHFGJGF>555HDFJHJFDFJJJJEEJGFGGEFG@A@@E@?>;56755667JFEJGJGJJJGH899/42123@FIHEHHEIDDC@888.))'*+,32,5647775,604001254-,-,((''92@BCDCAB11124.))*788ABJIFFEJJJHFFJJJHJIJJJJGHJJJJJJJJIJJJJJJJGJJGIJJJJJJEJJJJHIJIJJJJJJIJGC@C5445/&&&&'$$$$&%+-.1:<=>GJJHJEGCDGHHFF,,,,=>=EA----7<55540*2//00234ACEFEFDJJHGIIHJJFJIGGHECFHGHJGJIJJJIFGGIFHJJJJIJJIJJIJJJAAABJJJJJHJJHJHHHEJJJ=<<=BCCBCHJGIJJJGJGFIFGGGG:;72;A200099;:;322500011-))&(%%(&$$&&)*10024IE@@>AHB=<.'((,.3./:@ACFGHIJHIIJHB><=?==A==>>CB@=97////28(((>?DCFJHJE:9:<EHEHJIJJEG@GJHGGJHJJJBJFHJJJFGGGHFFJEEDBDJJDFGIHDDFCCBABEF>==>C@@@AIIFGJFJEFFHE:775?@))))0-%%&&34:@@A997:JEHJJFEG;;;=5)''(,)'(***+01;=FA6213:<>@A@989<4345EJJJEEEGBEAADEJJIJEJDBGBCACDDGJIJ<<<JIHFDEJCCBA@:1+'&',16*24467;=>C1,+2.75;)(%%'+;@44951122=@FJJJJGJJHJJJJJJGJJIGJFJIJJEACBIJJJ@A?-+(').242333>FA@A@6666>>=9/...1@;<ADGJIJJJJJDFDDHEDBDGDDJIJGDJCEJBCEGEFGJFGIIJHJJJFJJHJFJJJGJJFJEDBEDD9;;BCG?<?JFJGHHJJIGJJJJJIFHJHJJIIJHJJJJJJJJJJJJJJFJJJHG8666J?JFDEGGJIJJGJEIJGJJFJHJHGBBBHFGJIIJGDIFJFI?><<32/+(&$&'(*56667JBBBBBHFJIHJIFJGJJB<<7FIC@@?)(((+(017??@>?EGFFEFIJGDIJJJGEEFJJGJJJJFGEEB>;92))))*9AAAA@A@?1001DIJJ>>>HGJJJJJJHFJGHIE@?>78JIIJJJFJ@>;EFCEJJJJJHJHFFHGHJJGFGEHJJJHJD,,,,@9;;=A::;;BDDJJIHHGHJHHJEJJJJJJJJFIFIJ>>=>989:?DIHIJGFGHIHG=;66=6DHJIJJJEJJHJJJIFJJJJJJJFIDF;6---::;BA@?AAFGJJA:955501103364---5<??DJIGHIIJGJJJJJJBAB=JBAAA7667FIJJHJFAHFH=740*+4434223410))))FJFIDEEEFHJJJJHFIJJFEEB===JGJJJJJHGJIHJJJGJHJIJJJJJJHJJIGJJJ7777?:::DJAC>1//.-86666DJEJIJJJJJIHGJJHJJJJJJJJJJIIIEABBBHEDJFJGHD@98;555JCECAA@BFE@AADAIGGGJHIGFFGIHJHJJJ@>?@HJJJIIJJJCBEFBBD@CFCB?54:9766657+++,23&,%%&'****)&&''3//0043::A888GFGGDA?@@J>;<=99:JDJEBBDCJ;999IFDCEB<CDCJB??@543.7/-1116<<GHIJHJJHGJJJHJEDEDH87761+*,**+@FCBDCGGBCBCC@AAHFJC=::?605'';=>=>><=<<C6444@H@@?@DDGDGCIIHDDDJJHJFF<<<=B=-,++*('&%&%$%&(''&%&%$#$%&'((2237=AFEDDJEHFGIJJJJJJGIJGJJJJJJFGDEJFBCFHFFF>??(((%&(*--=4>89CBAA111**(()'&&'*++,,,,,,,,11249-*&$##############$#######$######$$###$######$&&$##$%''%$()'$#####$$$&'%%&'(*<ACJEIFJGJGJJJGJIGGDBC>?>;55-((4A?=>>?BBCB=;;DFGFGCBGCB;;ACJJJJJJDEDGJJJB?EJJJJJJHGIJHIIHJA@@EJJ?FF@C<?BGDJHFHFIFEIJJI@B.---0/...-0489CEJEIJJJJJJJJJJHJEBA;BJHBCAHGJJJJJJJJJJJDI??=B?555:?==.,,,,++450000134:JIHIFGDFGCJJJJAB@<;:6677DFHIJJJJIJHJGIJIIJJJFFIJJIE9889IFGIJ==<>IJFHGJHJJABADJHGJIGIFJJJJJJJJJIGJIHECCGJJ@@@@JIJJIJJJJJJJIDJIIJH>><***6?@;:::FDFJFHIJIJJFFGJIGJJJJHIJJJIFJHJHJJC>=>?FEHJFGGGDJIAA@AJJJJJJIIJJJJJJGHJJJHJHIHJEA?742,+++*+>HJJHJJJJHJIGJJGIGJH;;64.%$%'&')*6889:<=>/..+5787+*))98253477668@;32,+*('&&'''();D8D77JHFEFG===<DCEFFCCBAB@:;:;JC66667;2102300008;ACDCEDEGC<455EFGDJ@A@AA@=7112ACIIFHJJGDCBEJGJJJGJIGGEFFIFCGJJGJJJJ6665?HC@A?:24CBAA:9879667596??IFEHIFHJJIJEFA?;4222HJDEIEJJAAAAI52,,&/(*(*'%$%%'+768;?JJJIJHJFHGFFJJGCFJFFFHHJGHHJJJJJJHJJFGDEA<;9..-'6((((3/))*+0/046:984)()15IHHJEFDGJJJJGJJJGJJIGJIBBAACBAGGJJGJHFIJJJHIJJJIJFJJDJJJJHJ3222;34019////32236GGIJJJJFDA?>;4333/..6@HGFD8779BAA?AGGJHCCA@AFJHIGJHJGJHIJIIFJGJHFJEGFJEBECIJJJJIJGJJJD<>B@855-,E?===CIHIEFFDIGIJIJGJJIIEDGDFHDJJIJIEFGDFJHJHJJJHIIGFDAE=JJJJJJJJ9889JJJJHGJFFFCEHFEFCCDEDHJECD@@??0.*-7:BGDB@<;8<9=>AD51371000>?:548;=AC>?>?C=?@B5335()-'%%('+44AIHFCABB?>?AJJJEJHJJFFC<FFFEGGGDDFGI<1178FEA>9676*CBEJJJJDFGJGJHJIFJD?JHIHJJJJJIJJHHHEHJIGJIFJJJJJJJIEHC?:=931002/-./2:=DACDFE@AA@HEJIHJJJJJHB@@CFJGFIEEJIGGA85DIJHGJJGHGFFJJGJEFIFBA?>>?+AEJJFEIFBA?A=::984;:;AJEJJJJJECCDJFIJJJFGIFFEGJIC;@?9;EJJJIJJHGGHGJJHJJGJECCEFCJJIFEDBAGHJJIEFFIJHJHJHIGGFJGGJHJJFIHC;,)63;+)(%&$###%&&(''(,..-''57:==@@A::9:5)('%(')116FCGFEIEFDGGEEDDJIJHGJJHJJJJGIJJFFFHFGJHJ>==22)312229898===ECJJHJHFGHJIGJHIEJHGDBCBBAA520++**(',,-,+**-BJCBD8999FIEEFFFIFGJAEFEGJF>000066;<<<<?><<BFGJJJJEJAAC<<CDFCC=<:--+.../11*)(*1;?;CABBBDHEHFIIJDEFEFFJGB@>:9;:;;9?B@?3244JIIJIIIEJGHDDFFJGJJJ@?EEIJJDDB4AA:7423/)6=;>@JJJJIJJJJHJIJJIJJHFJGFJJJHJGJGHJJJJJEGIJHJFJFDHJJJJJGJFAA@@FJJJJJBGJBJIJJJGG:99:0///10+.--/059++++;>@EJIHGJGFJGJFJJHJJGHHJJJJGIJJJH@@HJEHJFJHJJ>;JCCBCFJHJ<:9:AGJFEDJFGFJABCCHC?>>FIEFDHJGJHJFJJJJHJJJJHGFFDEHEDFDEIGJEJGFCA=98882112:EIFHJEB>710122:<=??AA>?>?><<=200.,))'%&$#&)58GD@'''*<><<C>=.,,-.>A?4444:99@@BBEEBCB?A<DFDJJJJJFJGJJIGJJIEJJJFEJHGDJIHJGEJHJJJJJJJJFGDFJ996666,)*****365*45467>DE996323346<=?@A@ABDB@D>@C<63421100900?@D?>>?A=;;=999GJ93**.4=EEEGGJJJIHJJGJHJ>=>335791/.,-,('(()((((+*&&7@BBBDHGIGHJH@@@?87779?@AIGJJA>?;<877-+,,46GJHJJJJJGEBBJJHIJJJJJJIF:>;532/1BEFJGC?AJDG>HJJ98435+++,>?FBEDJJJFHJJJJJJGJJJJJJJHGEFDHEGFFJJJJJJJJJHHFFJGJJIJJJJJIJFFJJAE>:JGJJ?HJJJHIHJJ?=;:;CGD41106432112;:;ABFFJJJJJJIJJEHIHHIJGJCAB<)'''?><9HB>;:;;<?BHJGHFG=<=<ICECDEIFJJDFGIIDFJHJJJJHDJJJJHD=:IJJJJHJJJJJHGJHJFJJHIGJJJJJHJFDCA>>A?>?=<<>==>@CHGHFFHJHECEEEGJEIF@?DGIJGC>=<<>??A::9:C@CFEJIEJIJFFGJJJJIIJFJJFHDABCIJDBBDB<?C@:;99=<IJGBBAAJCBB?>>,J>;77222220*))*.511++<<+7?ADCBDJJJEGIJGJ///0ED;;:@EIJGFEIJFJFIJJJIJJJJHIGFGJGFIGGIGHFJFD?:EB@@D8663527;BFCACABDBC**)04589=>?8652//,+))*+(()).)(&&'*0338889=;;<<4//033334?CJJFHJIJJABBJGDBA0000HDEJJHFJGJJGHGEEDABACBJJHJIJJJEDAA>7CACDB:*(9>>B?@@CCDEGJHIJIJJIJJGGFJGGHJE?<=A@FEJ0.+/%%&&)&&&%+888JFGIJJJIIFJHJHGGI?????BJFHIIJFHJJHJEDEFJJGJJIJIJIJHC(((*60,,,39F@@@@GGJEDJJJGIHJHJJI<<<<ECEJ1111>983)''';?DDJGJIHHIHIJHJJGJIFJIDJJHIJJJHJGJJJJJIIHIIJEDFD8<:9<DDDBCBABJJHIFDA=1)56;JEDI:874330,%%%'%$$%'%&()**+3BCD:994567:>=<==AB5555ABHGJJJJJJGJJGIHFFHA==>JBHGJFA>7664+9@FGGEJHHEFGHJDIJJJJJFJIGJJJDJFF>@?<=???GB>@HEFIBABAAECCD?H-'*:::==>@JJJ@FD@ECCBCB@GEJJJIHJFEDDCCFJJDEDEHFG;1/.)((+,(((-*&%'%$$%%(<<=;8<?<<;9,,,,664513,'&&&&)-.001,,,,@BCDJCGGGGJJGHJFFJIIJJJJIGJJJJJJDEH@?857:1553433-+)(')*88EFEDC@??AGIHFJEGJA>>@@C<;;9/.,++,*))*****D9<++45??@JJFJJJJJIJHEJIHEEDDFIIJJJIJIHHJJIJJJJIJJJHGGHJJHJA@AAJJJHJHJC@AAJJHFJ212'&&&&(((,@EJFIJFFGJIIFHJHJJEJEFHI<<<?G=F??>@DDD96774***GJGGGCC;420144*31116<?JJEAHGJGIJJGA@EEGJJJJJJJJJH@???EB>>??JJJJJFGIFIJ<<<444346:<<=22113/+(,/+<899:BGFGGEJFJ9998899AACBCC;=IJJEGECB;;==B@986F===BEDAHGDJGJJJJFGJJHJIIJJIJIJJJIIJF5/.-0*))).++)(''*.368;=EDDIJ@@??=))))3341116<33360...0865/0)()+4===BABFG?=>DBDBAA@?DEDJHJJJFIFGHFDI@EGDJ@BB5'''*DDGDJJHFGFFJJHHCBC=C4/9899;<<>BDJ>;422--+&&%&%#
@Glass_T7V_19_D3_14_4_4
AAAGAGGAATTGCTTAAGCAGCAGGCATCTAACCTTCATGAGCAGAAAAAAGCTGGGTGATATTTGAAGCTGAAGAAGTTATCACTCTTTTAACTTCTGTGCTTAAAACGTCATCTGCATAAGAACTAGTTTAAGCTCACGACATCAGTTTGCTCCTGGAGCGACAGTATTGTATAAGGGCGATAAAATGGTGCTTAACCTGGACAGGTCCCGTGTTCCAACTGAGTGTATAGAGAAAATTGAGGCCATTCTTAAGGAACTTGAAAAGCCAGCACCCTGATGCGACCACGTTTTAGTCTACGTTTATCTGTCTTTACTTAATGTCCTTTGTTACAGGCCAGAAAGCATAACTGGCCTGAATATTCTCTCTGGGCCCACTGTTCCACTTGTATCGTCGGTCTGATAATCAGACTGGGACCACGGTCCCACTCGTATCGTCGGTCTGATAGTTAGTTCTGGACCACGGTCCCACTCGTATCGTCGGTCTGATAATCAGACTGTCGACACGGTCCCACTCGTATCGTCGGTCTGATTATTAGTCTGGGACCATGGTCCCACTCGTATCGTCGGTCTGATTATTCATCTGGGACCACGGTCCCACTCGTATCGTCGGTCTGATTATTAGTCTGGAACCACGGTCCCACTCGTATCGTCGGTCTGATTATTCGTCTTCTGGGACCACGGATCCACTCGTATCGTCGGTCTGATTATTAGTCTGGGACCGCGATCCCACTCGTGTTGTCGGTCTGATTATCGGTCTGGGACCACGGTCCCACTTGTATTGTCGATCAGATTATCAGCGTGAGACTACGATTCCATCAATGCCTGTCGGCAAGTATTGACATGTGACCGGCTAGCGTCAGTTTCACCTGTTTTTCGTAAAAACCCGCTCGGCGGGTTTTTATTTTGGTCATCGAGTGATTACAAAGCTTCCATGGTGCCACCTGACGTCTAAGAAACCATTATTATCATGACATTAACCTATAAAAATAGGCGTATCACGAGGCAGAATTTCAGATAAAAAAAATCCTTAGCTTTCGCTAAGGATCGTCTGCTGGAATTCGCGGCCGCTTCTTCAGAGTTATGACAACTTGACGGCTACATCATTCACTTTTTCTTCACAACCGGCACGGAACTCGCTCGGGCTGGCCCCGGTGCATTTTTTAAATACCCGCGAGAAATAGAGTTTGATCGTCAAAACCAACATTGCGACCGACGGTGGCGATGGGCATTTTTGGGTGGTACTAGAAAGCAGCTTCGCCTGGCTGATACGTTGGTCCTCGCGCAAGTTACAACGCTAATCCCTAACTGCTGGCGGAAAAGATGTGACAGACGCGACGGCGACAAGCAAACATGCTGTGCGACGCTGGCGATATCAAAATTGCTGTCTGCCAGGTGATCGCTGATGCTGACCAGCCTCGCGTACCGAATTCCGGCTGCGGTAAATAGTAGAGACTCGTTAATCGCTTCCATGCGCCGCAGTAACAATTGCTCAAGCAGATTTATCGCCAGCAGCTCCGGATCAGCGCCCCCTCCCCTTGCCCGGCGTTAATGATTTGCCAAACAGGTCGCTGAAATGCGGCTGGTGCGCTTCATCCGGGCGAAAGAACCCCGTATTGGCAAATATTGACGGCCAGTTAAGCCATTCATGCCAGTAGGCGCGCGGACGAAAGTAAACCCACTGGTGATACCATTCGCGAGCCTCCGGATGACGACCGTAGTGATGAATCTCTCCTGGCGGGAACAGCAAAATATCACCCGGTCGGCAAACAAATTCTCGTCCCTGATTTTTCACCACCCCTGACCGCGAATGGTGAGATTGAGAATATAACCTTTCATTCCCAGCGGTGGGTCGATAAAAAAATCGAGATAACCGTTGGCCTCAATCGGCGTTAAACCCGCCGCCCAGATGGGCATTAAACGAGTATCCCGGCAGCAGGGGATCATCTGCGCTTCAGCCATACTTTTCATACTCCCGCCATTCAGAGAAGAAACCAATTGTCCATATTGCATCAGACATTGCCGTCACTGCGTCTTTTACTGGCTCTTCTCGCTAACCAAACCGGTAACCCCGCTTATTAAAAGCATTCTGTAACAAAGCGGGACCAAAGCCATGACAAAAACGCGTAACAAAAGTGTCTATAATCACGGCAGAAAAGTCCACATTGATTATTTGCACGGCGTCACACTTTGCTATGCCATAGCATTTTTATCCATAAGATTAGCGGATCCTACCTGACGCTTTTTATCGCAACTCTCTACTGTTTCTCCATACCCGTTTTTTTGGGCTAGCTACTAGAGAACTTTTCGGATCAAGCTATGAAGGACGCAAGAGGGAACTAAACACTTTACTAGAAGAGGAGAAATACTAGATGGGTCAAAGTAGCGATGAAGCCAACGCTCCCGTTGCAGGGCAGTTTGCGCTTCCCCTGAGTGCCACCTTTGGCTTAGGGGATCGCGTACGCAGGAATTCTGGTGCCGCTTGGCAGGGTCAAGTCGTCGGTTGGTATTGCACAAAACTCACTCCTGAAGGCTATGCGGTCGAGTCCGGATCCCCACCCCAGGCTCAGTGCAAATTTATCCTGTGGCTGCACTTGAACGTGTGGCCTAATAACTCGGTACCAAATTCCAGAAAAGAGGCCTCCCGAAAGGAGGGGCCTTTTTTCGTTTTGGTCCGCATCCACCTGTGCGGACCTCGGTACCAAATTCCAGGAAAAAGAGACGCTTTCGAGCGTCTTTTTCGTTTTGGTCCATCGAGTGGCGCGCTTAGTTCCTCGTTTTCTCTCGTTGGAAGAAGAAGAAACGAGAAACTAAATACTAGAGTCACACAGGACTACTAGATGATGCAAACCGTTTTAGCGAAAATCGTCGCAGACAAGGCGATTTGGGTAGAAGCCCGCAAACAGCAGCAACCGCTGGCCAGTTTTCAGAATCAGATTTTGGGCCGAGCGCGACATTTTTATGATGCGCTACAGGGTGCGCGCACGGCGTTTATTCTGGAGTGCAAGAAAGCGTCGCCGTCAAAAGGCGTGATCCGTGATGATTTCAATCCAGCACGCATTGCCGCCATTTATAAACATTACGCTTCGGCAATTTCGGTGCTGACTGATGAGAAATATTTTAGGGGAGCTTTAATTTCCTCCCCATCGTCAGCCAAATCGCCCCGCAGCCGATTTTATGTAAAGACTTCATTATCGACCCTTACCAGATCTATCTGGCGCGCTATTACCAGGCCGATGCCTGCTTATTAATGCTTTCAGTACTGGATGACGACCAATATCGCCAGCTTGCCGCCGTCGCTCACAGTCTGGAGATGGGGGTGCTGACCGAAGTCAGTAATGAAGAGGAACAGGAGCGCGCCATTGCATTGGGAGCAAAGGTCGTTGGCATCAACAACCGCGATCTGCGTGATTTGTCGATTGATCTCAACCGTACCCGCGAGCTTGCGCCGAAACTCAAGCGACCTGGACGGTAATCAGCGAATCCGGCATCAATACTTACGCTCAGGTGCGCGAGTTAAGCCACTTCGCTAACGGTTTCTGATTCAACGTTCGGCGTTGATGGCCCATGACGATTTGCACGCCGCATGCGCCGGGTGTTGCTGGGTGAGAATAAAGTATGTGGCCTGACGCGTGGGCAGAGTGCTAAAGCAGCTTATGACGCGGGCGCGATTTACGGTGGGTTGATTTTTGTTGCGACATCACCGCGTTGCGTCAACGTTGAACAGGCGCAGGAAGTGATGGCTGCGGCACCGTTGCAGTATGTTGGCGTGTTCCGCAATCACGATATTGCCGATGTGGTGGACAAAGCTAAGGTGTTATCGCTGGCGGCAGTGCAACTGCATGGTAATGAAGAACAGCTGTATATCGATACGCTGCGTGAAGCTCTGCCAGCACATGTTGCCATCTGGAAAGCATTAAGCGTCGGTGAAACCCTGCCCGCCCGCGAGTTTCAGCACGTTGATAAATATGTTTTAGACAACGGCCAGGGTGGAAGCGGGCAACGTTTTGACTGGTCACTATTAAATGGTCAATCGCTTGGCAACGTTCTGCTGGCGGGGGGCTTAGGCGCAGATAACTGCGTGGAAGCGGCACAAACCGGCTGCGCCGGACTTGATTTTAATTCTGCTGTAGAGTCCACAACCGGGCATCAAAGACGCACGTCTTTTGGCCTCGGTTTTCCAGACGCTGCGCGCATATTAATAACTCGGTACCAAAGACGAACAATAAGACGCTGAAAAGCGTCTTTTTCGTTTTGGTCCTTGAAGGTCCGGGGATAGTCCAATTATTGAAGGCCTCCCTAACGGGGGGCCTTTTTTTGTTTCTGGTCTCCCCTATTAGTAGCGGCCGCTGCAGAATCCGGCAAAAAAGGGCAAGGTGTCACCACCCTGCCCTTTTTCTTTAAAACCGAAAAGATTACTTCGCGTTATGCAGGCTTCCTCGCTCACTGACTCGCTGCGCTCGGTCGTTCGGCTGCGGCGAGCGGTATCACTTCACTCAAAGGGTCTTACGCCCCGCCCTGCCACTCATCGCAGTACTGTTGTAATTCATTAAGCATTCTGCCGACATGGAAGCCATCACAAACGGCATGATGAACCTAAATAGCCAGCGGCATCAGCACCTTGTCGCCTTGCGTATAATATTTGCCCATGGTGAAAACGGGGGCGAAGAAGATTGTCCATATTGGCCACGTTTAAATCAAAACTGGTGAAACTCACCGGGATTGGCTGAGACGAAAAACATATTCTCAATAAACCCTTTAGGGAAATAGGCCAGGTTTTCACCGTAACACGCCACATATTACGAAGTGTTGTTAGAAACTGCCGGAAATCGTCGTGGTATTCACTCCAGAGCGATGAAAACGTTTCAGTTTGCTCATGGAAAACGGTGTAACAAGGGTGAACACTATCCCATATCACCAGCTCACCGTCTTTCATTGCCATACGAAATTCCGGATGAGCATTCATCAGGCGGGCAAGAATGTGAATAAAGGCCGGATAAAACTTGTGCTTATTTTTCTTTACGGTCTTTAAAAAGGCCGTAATATCCAGCTGAACGGTCTGGTTATAGGTACATTGAGCAACTGACTGAAATGCCTCAAAATGTTCTTTACGATGCCATTGGGATATATCAACGGTGGTATATCCAGTGATTTTTTTTCTCCATTTTAGCTTCCTTAGCTCCTGAAAATCTCGATAACTCAAAAAATACGCCCGGTAGTGATCTTATTTCATTATGGTGAAAGTTGGAACCTCTTACGTGCCGATCAACGTCTCATTTTCGCCAAAAGTTGGCCCAGGGCTTCCCGGTATCAACAGGGACACCAGGATTTATTTATTCTGCGAAGTGGATACTTCCGTCACAGGTATTTATTCGCGATAAGCTCATGGAGCGGCGTGACCCGTCGCACAGGAAGGACAGAGAAAGCGCGGATCTGGGAAGTGACGGACAGAACGGTCAGGACCTGGATTGGGGAGGCGGATGCCGCCGCTGCTGCTGACGGTGTGACGTTCTCTGTTCCGGTCACACCACATACGTTCCCCAGCCATTCCTATGCGATGCACATGCTGTATGCCGGTATACCGCTGAAAGTTCTGCAAAGCCTGATGGGACATAAGTCCATCAGTTCAACGGAAGTCTACACGAAGGTTTTTGCGCTGGATGTGGCTGCCCGGCACCGGGTGCAGTTTGCGATGCCGGAGTCTGATGCGGTTGCGATGCTGAAACAATTATCCTGGAGTCAAATACCACTGGCCTTTATATGGAAATGTGGAACTGAGTGGATATGCTGTTTTTGTCTGTTAAACAGAGAAGCTGGCTGTTATCCACTGAGAAGCGAACGAAACAGTCGAAATTACCATTATCGTGAGGAATCCGCATTATTAATCTCAGGAGCCTGTGTAGCGTTTATAGGAAGTAGTGTTCTGTCATGATGCCTGCAAGCGGTAACGAAAACGATTTGAATATGCCTTCAGGAACAATAGAAATCTTCGTGCGGTGTTACGTTGAAGTGGAGCGGATTATGTCAGCAATGGACAGAACAACCTAATGAACACAGAACCATGATGTGGTCTGTCCTTTTACAGCCAGTAGTGCTCGCCGCAGTCGAGCGACAGGGCGAAGCCCTCGGCTGGTTGCCCTCGCCGCTGGGCTGGCGGCCGTCTATGGCCCTGCAAACGCGCCAGAAACGCCGTCGAAGCCGTGCGACACCGCGGCCGGCCGCCGGCGTTGTGGATACCTCGCCGGAAAACTTGGCCCTCACTGACAGATGAGGGGCGGACGTTGACACTTGAGGGGCCGACTCACCGGCGCGGCGTTGACGGATCGAGGCCTCGATTTCGGCCGGCGACGTGGAGCTGGCCAGCCTAGCAAATCGGCAAAACACGGTTGCCGCGTTCCACAGATGATGTGGACAAGCCTAGGGGGATAAGTGCCCTGCGGTATTGACACTTGAGGGGCGCGACTCTTGACAGATGTAGGGGCGCGATCCTTGACACTTAAAGGGGCCGAGTGCTGACAGATGAGGGGCGCGCCTCTGACATTTGAGGGGCTGTCCACAGGCAGAAAATCCAGCATTTGCAAGGGTTTCCGCCCGTTTTTCGGCCACCGCTAACCTGTCTTTTAACCTGCTTTTAAACCAATATTTATAAACCTTGTTTTTAACCAGGGCTGCGCCCTGTGCGCGTGACCGCGCACGCCGAGGGGGGTGTCCCCCCTTCTCGAACCCTCCCGGTCGAGTGAGGAGAAACGCCCGGGAACAGCACTTATATATTCTGCTTACACACGATGCCTGAAAAACTTCCCTTTGGGGTTATCCACTTATCCACGGGGATATTTTTATAATTATTTTTTTTTATAGTTTTTAAATCTTCTTTTTAGAGCGCCTTGTAGGCCTTTATCCATGCTGGTTCTAGAGAAGGTGTTGTGACAAACTGCCCTTTCAGTGTGACAAATCACCCTCAAATGACAGTCCTGTCTGTGACAGAATTCCCCTTAACCCTGTGACAAATTGCCCTCAGAAGAAGAAGCTGTTTTTTCACAAAGTTATCCCTGCTTATTGACTCTTTTTTATTTAGTGTGACAATCTAAAAACTTGTCACACTTCACATGGATCTGTCATGGCGGAAACAGCGGTTATCAATCACAAGAAACGTCGGAGAAAATGACCGCGCAGATCGTCCAGTCAAACGACCTCACTGAGGCGGCATATAGTCTCCCGGGATCAAAAACGTATGCTGTATCTGTTCGTTGACCAGATCAGAAAATCTGATCAGGCCTACCAGGAACATGACGGTATCTGCGAGATCCATGTTGCTAAATATGCTGAAATATTCGGATTAGACCTCTGCGGAAGCCAGTAAGGATATACGGCAGGCATTGAAGAGTTTCGCGGGGAAGGAAGTGGTTTTTTATCGGCCTGAAGAGGATGCCGGCGATGAAAAAGGCTATGAATCTTTTCCTTGGTTTATCAAACGTGCGCACAGTCCATCCAGAGGGCTTTACAGTGTACATATCAACCCATATCTCATTCCCTTCTTTATCGGGTTACAGAACCGGTTGCACAGATTTCGGCTTAGTGAAACAAAAGAAATCACCAATCCGTATGCCATGCGTTTATACGAATCCCTGTGTCAGTATCGTAAGCCGGATGGCTCAGGCATCGTCTCTCTGAAAATCGACTGGATCATCAAGCGTTGCCCGCTGCCTCAAAGTTACCAGCGTATGCCTGACTTCCGCCGCCGCTTCCTGCAGGTATCTAATAAAAGAAATCAACAGCAGAACTCCAATGCGCCTCTCATACATTGAGAAAAAGAAAGGCCGCCAGACGACTGATATCGTATTTTCCTTCCGCGATATCACTTCCATGACGACAGGATAGTCTGAGGGTTATCTGTCACAGATTTGAGGGTGGTTCGTCACATTTGTTCTGACCTACTGAGGGTAATTTGTCACAGTTTTGCTGTTTCCTTCAGCCTGCATGGATTTTCTCATACTTTTTGAACTGTAATTTTTAAGGAAGCCAAATTTGAGGGCAGTTTGTCACAGTTGATTTCCTTCTCTTTCCCTTCGTCATGTGACTTGATATCGGGGGTTAGTTCGTCATCATTGATAAGGTAGTTATCACAGTTTATTACTCTGAATTGGCTATCCGCGTGTGTACCTCTACCTGGAGTTTTTCCCACGGTGGATATTTCTTCTTGCGCTGAGCGTAAGAGCTATCTGACAGAACAGTTCTTCTTTGCTTCCTCGCCAGTTCGCTCGCTATGCTCGGTTACACGGCTGCGGCGAGCGCTAAGTGATAATAAGTGACTGAGGTATGTGCTCTTCTTATCTCCTTTTGTAGTGTTGCTCTTATTTTAAACAACTTTGCGGTTTTTTGATGACTTTGCGATTTTGTTGTTGCTTTGCAGTAAATTGCAAGATTTAATAAAAAAACGCAAAGCAATGATTAAAGGATGTTCAGAATGAAACTCATGGAAACACTTAACCAGTGCATAAACGCTGGTCATGAAATGACGAAGGCTATCGCCATTGCACAGTTTAATGATGACAGCCCGGAAGCGAGGAAAATAACCCGGCGCTGGAGAATAGGTGAAGCAGCGGATTAGTTGGGGTTTCTTCTCAGGCTATCAGAGATGCCGAGAAAGCAGGGCGACTACCGCACCCGGATATGGAAATTCGAGGACGGGTTGAGCAACGTGTTGGTTATACAATTGAACAAATTAATCATATGCGTGATGTGTTTGGTACGCGATTCATAGTGCTGAAGACGTATTTCCACCGGTGATGGGATTATTCCCCATAAAGGTGGCGTTTACAAAACCTCAGTTTCTGTTCATCTTGCTCAGGATCTGGCTCTGAAGGGGCTACGTGTTTTGCTCGTGGAAGGTAACGACCCAGGGATTAACCTAGATGTCTCACGGATGGGTACCAGATCTTCATATTCATGCAGAAGACACTCTACCTGCCTTTCTATCTTGGGGAAAAGGACGATGTCACTTATGCAATAAAGCCCACTTGCTGGCCGGGGCTTGACATATTCCTTCCTGTCTGGCTCTGCACCGTATTGAAACTGAGTTAATGGGCAGATTTGATGAAGGTGGACTTCCCCACCCAATCCACCACCTGATGCTCCCGACTGGCCATTGAAACTGTTGCTCATGACTATGATGTCATAGTTATTGACAGCGCGCCTAACCTGGGTATCGGCACGATTAATGTCGTATGTGCTGCTGATGTGCTGATTGTTCCCACGCCTGCTGAGTTGTTTGACTACACCTCCGCACTGCAGTTTTTCGATATGCTTCGTGATCTGCTCAAGAACGTTGATCTTGAAAGGGTTCGAGCCTGATGTACGTATTTTGCTTACCAAATACAGCAATAGTAATGGCTCTCAGTCCCCGTGGATGGAGGAGCAAAAGAAGTCGGGATGCCTGGGGAAGCATCGTTTTAAAAAATGTTGTACGTGAAACGGATGAAGTTGGTAAAGGTCAGATCCGGATGAGAACTGTTTTTGAACAGGCCATTGATCAAACGCTCTTTGGACTGGTACCCTGGAGAAATGCTCTTTATTCTGGGAATTATGTTTCTGCAATGAAATTTTCAATCGTCTGATTAAACCACGCTGGGAGATTAGATAATGAAGCGTGCGCCTGTTGTTCCAAAACATACGCTCAATACTCAACCGGTTGAAGATACTTCGTTATCGACACCAGCTGCCCCGATGGTGGATTCGTTAATTGCGCGCGTCAGTAATGGCTCGCGGTAATGCCATTACTTTGCCTGTATGTGGTCGGGATGTGAAGTTTACTCTTGAAGTGCTCCGGGGTGATAGTGTTGAGAAGACCTCTCGGGTATGGTCAGGTAATGAACGTGACCAGGGCCGCTGCTTACTGAGGACGCACTGGATGATCTCATCCCTTCTTTTCTACTGACTGGTCAACAGACACCGGCGTTCGGTCGAGAAGAGTATCTGGTGTCATAGAAATTGCCGATGGGAGTCGCCGTCGTAAAGCTGCTGCACTTACCGAAAGTGATTATCGTGTTCTGGTTGGCGAGCTGGATGATGAGCAGATGGCTGCATTATCCAGATTGGGTAACGATTATCGCCCAACAAGTGCTTATGAACGTGGTCAGCGTTATGCAAGCCGATTGCAGAATGAATTTGCTGGAAATATTTCTGCGCTGGCTGATGCGGAAAATATTTCACGTAAGATTATTACCCGCTGTATCAACACCGCCAAATTGCCTAAATCAGTTGTTGCTCTTTTTCTCACCCCGGTGAACTATCTGCCCGGTCAGGTGATGCACTTCAAAAACT
+
8842/,*&('(&&'&$%&'''022=>JGEEJIJJJJEJJ43373,(((BECGIJ::;DFIDDJGEIAD@DC<B=CHJFB;6;HIJGEJGJJJIGGJIJJHEDGE>@@GD;<333//00/-'''+6459:AACABDGJDBC;;JFGD?=<@A>AB<=<JJDEJ8887==?@??@HJFHHIIHBCB<<=B@:88:9666:EGFFFJJJHFJCBG?BAJF5@;<HJJJGHGJJJFEGJJJJIJIJEHDCHJJJJJJBHJHIJJGHGHJJJJHJJEFEDGHFDEEJJHD885577AECCABHIJFFEJJHDHJJFCDC=AFJJ7JJJJJJJJJFJHCE7556@?>=CDCJJHED?83339;::FCA@@<@AADADFIJJJHJJJJJGJJGGJJIJGA@?@AAACGFDCCCFCCBBCEEJJIJEEFABJGFD<88224460...-,,++'(.'&%%&)+)')****+'&&%%223/23.//.//.//3334445>111.,++,0(&$%()))/5<ACECBA:899:=<@=;89:;:;JEFDFECEC@::;GGGGJIJJHHJDDDABB,,,,::7777D;:66/)-))**----@@@@ABDFIDGFFB.---6?;;<BDA@?><98545-,,,,863..4.:;;<?@232229:<JJFGDABBCJJHFE6430---/-(-./7ABE@@--+))+)6700007DEIEHJHJHJJJHHFIBCE:9++,*))%%%3/0A967846CFHJBA@<==?IEB;;::<64/**,->EJJAABCJJJFEJHIBEDDCEF;7656=;;99660+++,6--+((*)('((**0-76000.---('&%%%(&%$%%((+8<=??::<B@D@A86667FIGJIJJGJHGHJFA=,'''8:<JFA8767;76:?CCAACDAD7(((;;@CCBD8666><;54'+**4EABCAFBHJJJJHJ=<<=JHF0000015778;FCDHCJFJJFIGIEJJFGHJEFJGJJHIJJIJJJJGGHE211....=<;9749@6---//2;BDIGJJJIJF@??@AHBCDHJCCA??/..++('&&)(+(*')1'(()((((..*()+,;>@@DJFF=<==7461055??>AB@<@@@AA@@DEFABC5FGGJJJGJJHFJIGJJJICCC=<<<CJJJJDHB:::BJIJFJJJIIJFJIIIJIFFJD@;;;+)(*+,+&(((''(16:JJGDBE@A@;:988=;>BAC@GJEGCG?@AD88878/('()/,,&&%$$%'1,:@@EIGCAEFIJJHIJJD9888;:EDGII85547('&$%$'&&')3?;;<=ABB@BADFJGJJJJFIGD?>:744))/38:8:;CFECCBBGGHFCDFHJJJJJHJJJJFJJJHEJJIJJ74478DDEJJHDCFJJFEJHJCGHJEEIB;;:+**+))&$$#%)'(,%$$&&%%''&%$&$%$%%'('&&*(''((((()(('*5107FEHJGJGJJIFCIJJIJJFFHJJCBA?==?CJJ@AABE@?@@CB@CBBFC@GJFFE=87.-+,0,&&',/..5>11BBBA4=A@@ABHGJJHJGBC;+('''<?BFDGJF5558JJJJHIGGIJJIJJJJJFIIEDFBE@??0//6711-****79;;;<JJIJJJGJJGJJJJIJJJJHJJJJIJJGJHIEHJJJFJHG((((=BFJEDCEFDJFHFFEJD;;BEJIHDBB<ACDADABBB@A99HJGJJJHJJFJJJJJFJFF60//0=98:55'(BJJJJHC===;9630-5*+GFEJJJIJEGBBAJ:9650/2/07----@C<<>=?=<==;=?@CEABJGJHGJFHIIJB::;AE@@>?BEDJABE?;=73/./.0+*/8;=<))))1/....120++-3?>>ADDEE<;=?99:;I97769999999699:?>;;6*****==<<@HJHJJJFJJ7667?B899)**(++&%%%))(,,+&&(())3557=?FGJFFFJJA''')0...*%'';===>BBEDIEIIJHJJHHIIEHJJJGJGEF88445563333;DABBEDEFJJJGCGHJJJJJEJHJJE?>;34449930110-''&'++,-10444:;979CHJJFDEEJJJJFG8778?::58336599:=44,,,-./FIF@@@@EEG@=>IJDEJFHJFEFJGJGGGIJFEHFHB@@@JJIJHJJJJIJJJJJHJJIIFEGEIHJEHHDGJJJJJIFJJJFGJJIJJHE=1*7:655573//(&&+112;=>@JJJFCGGJJJJJA@@CFIJEHJJFIEJJFGHDA=1011;8-,,--.6?:;;?BCFJFGJGCA@>>FFDJEC:5537:8533@@@CEEJA?;5543-;;AHIJFEEJJF;;::@:98-,,--4-4*?;BFFBA@9568789>IGIIGJFEIFIEBJEIJEDFJFJJ98;7=ABD3377GDA:666699;;:;??@<;99;AHA<;;A>6;<?@:9:=GHJJ?>....89...)*.-)),-3/./..0/*+;=ADEJB>=<=DDDCBCBHEGEBDA;;<AFFJJIIHHHIJFIJGJFJJJFGJGGIBA6544372/+.+--8222345DGDJ8777JHJIJJJJJFJJGJHHJHJJJCD???@JJJJFFHHJIGJEGJGDFFCIJGJJJJJHIDDA<<<;78930++002+'12125,+++)&%%%03:=:667:8-++,/+11144>CCAEEHJHHJJIJFFGC9998@A>512,,*'(/0CFCCJHJJIJJ?10000///5<<?=000?@5557:8D:<;>@EHECE=>==456>DEE?=>?FJDA55>89BFFFJGJGGJJIDHH?988:;711(''3/...19<@DJJJJJJHIJJGHJIJGJEFHHJGJJJJJJJJIIIJJJGJJJJFJEJEJHHJEAACJGJJJJHIJJHJJIHGJHEJJFJIJJJJHIJGJJHJHGJJJGEGF32352172,+(%&&&%%%&&'))**''33=@ACDEJCCBCIJJJJJJJGJGEJFCA=8977-+++0'&%&&%**19@CAADACDHJC>775.++,;>>==?=?@?:))))667ADDE=A7:/***-GJGHHJJHJFIJGJGIGHJJHJJJHJIGHJJGJEFJ;::8888=@?>BDGJJJFJJIJJBCAJD@54---0)))7GHIFGJGFCCDJJIJ@>EEDHJHIFEJHJHJJJGJEIFJFGDEJGHGJJEEEEIEGJJJJHC>6677JJFJHJF=FE;@D44444855>ACHJGEDBE<;<<<>>??JEEHGJIIJJJJJJJGJJJJHGHJ<((()*%%%((+*;=;>JCEGEJJ??955458:@><;;988DCGEJG***+CCBGFJFHJJJJJJACBDJJJJJIJIFDFHIJJJHJJHJJJHFJ>=@:::67@@FHEF444388<?D:::;B?0//022577@:99))))8==EJBC@@ACFHJJJJJ865575<>AA<<BB>==@BHGBJFDIEGEEHEIJ733<41(&$$$%%%#$&''*;=?3336>>AC@@@FJHIJ<<98;;A@?A@EGHHHEJFJJFHJ><00+)+<>E-,,-////((&(*%''%%%()*(.,,**+,)))6435;D?>?DJJJHJHJJGFJJI@?2+/--++,,9995;?JJCDCCJABDGF>>777:A@?@9544;>ACHJEI2223+++,3*)1))*@<<BIGDBBBEFC:::DFBDJHHEJFJJHJJIGFJHJJJJJJJJGJFDA>@?>=BEGJDEFHJGIHECG@@@@EJD9::<JJJIJGGCJGGFHJJJJHHGJJIGJIJJJJJD?A@DJJJJJEEC=><</./.5''''JJCEDD;<;;@@FGGJJJIHJJEGJHGGFEBFEGJHGJFJJHJHJHHFJIIJJGGEJJHJJJHJHJJJHJHJFJGJJJJJHJGEG@??@HIJIJJHGEI?@H=<<<DFB@BDEC=><;=9B-*)()468EHFHHEGIJFHDC?=>?EJJEJ'''';.2(77CBG>?CGC@<?@AHJFJFGJJJHFJJJJDAGE4021/11+++++++CDGC=B?<<:826679:>@>:::;@BC::BADDBBJIFJJJI8777ECDEEEGJHGJJJJFJJGJFJFJIIJ@>;410//-+('''%&'-8988>IGJJJGDHBDAACC;;;;HJJFGE=??>??>EDDFJIIHJJGJDFF?8,)(.**()(())''*BACABGJHIDDEGHDBDEJJG==>?J:999CJHJFCHFJJFJ6333=FFFEDA?@GJJJJHEJD@??<@@C5///67:;=BEC@?.---54++,,//.-/48<,+&'(2288775<08C?>=;8--/CD????864479433268:<;;>9888==BACAJFJB;:;@<99857?3301CIBA>>AGE8'''(11DGJJFJ<<<:;2.,+**,356333HHGFBIGCCBGFEE;554.---/449:;;::>--,*&*,@DC;:;>JG?A<9879;HJIHGHEJFFGJGHJIJ;:::=B>@FGFGFIGJJJJJJJHHJHFEHDEGEEHIJIGJFFGE<<:6-+*((())788?AAFIGJ2281033=?@?FHHJJJJ<<<;@BBBECEEHDEDGIJFGGDGJHJJJJJJFHJJIEDGABCDJJJFJJIJJGJJJGGFJJJJJGJHHJEHJJJ***,****8???JHEJJGGJEJFEIDFJEJJJJFJJJJJA?@;;;;ADHJEJDFJJJIFJJGDDHJF=<<<=;7)&'%343,EEHFDHJIDACCHFFEGEGGEEJJJJJEGJJCB>9551&''DCG>=:8)(''(-..5ACB999<<159:@AHDE=877982/.47)(&%&&&****/49::;<IJIFJG../.<3)(+&&&&+**-,++**+.3.07998888>=?EHJJFIGFDJJJFJJJJFJH>=>AJFGJIJJJJJJJIJHJGDHFGJG++++DJHJIIJGIJIIJHDHCA;EFJGJJFIIJCA@@<7CEBHAA+((999@IJGJHHJJFJJJBCA@AFE;;IGJJDJ>CAE><<<@?@>@BDIJJJHIEGEGEJJJJGJJJJE@@A@G>>=>DCB>A=<>==?>AAAIJFFG@=?82ECCCGJJEEGJJJJHJJHJHFJJJAA9?>??CEJJJJJJJJJJJJ:9::JJHFH?@@@JHJJIHGJJHJJJGJEEGDBCJJHJJGJGJJJIHJJJJ?55JJJJHJGCEE==>:;;;B@;;,..,-.;?FCC=EHFIGFDEEHJJJJDCCEJJEJF>>>=,,,?>B8777DAAADJJIEGDCEJJJJJIHJGH@AB:::8;<8997;===EJJIJJJJJGJJJHJHGEGJJJJJJJJDDFED>>>@JGDGHEHGGJEJJFJFJGDDFEEECFDEJ@>>>DDJ?A=5GJJJJHHJJJJGJJHEJIIJJGIHGEJJFEE>=<8'%)50(',,+(().26JGGJHIJHFJJGIJGJJFJGJJJGEHEGDBFDEG7766;))''6'<32228FDEEJJGFC71//',('$$$,,+09<>>DIJG@;;;777763:82(((---.<778=>>>B>@@JA;:6*&$$##%%(*/1553;<....<DHHJJHJDDECFJ445545BBDFJJJGIJHJJFJFABA;0,+,,9:FJHJIIJJGJJFFFJJJJJJJIJJJIGJJJIJJJHJJJHJJJGHJJJGJJJHJHJJIGJHF566JJJHJHFHGHGJHJHJJEHJHHJJJJHIIJHJDIFJJHHHJJJHJJGJJJJHJGJHJJJJJGJGJFJ?>?C>CA?@?>::3223?JEJJJHHJIGJHGGEGJGHHJDDHA96..995312389:>6((,(((((/,+*''00<=DBEFDGFCHEEJJHJGJJJJJJIJIFJHJHIJFJJEFHBCJFJGFDEHDJJJJHEDDCA=7679JGJJHFJJJJDDJFJJDJCEFFDEEII=<;6(((,,(%%'%))()'&%$&')%%%%B>FJIJJJJECDEGGHGIJJJJJJJJHGJJJJJJJJ=;<<JJJIHJJIJIJJJJIHFFFIJJFIJHBCBAAHEICEJHJJEFEGJJGJJJJJIIJGJEABA>?=0000225:956/**79EHIGJEH?6,,-5=@CEGIIIJEGHEJJJJJGCAA>?=,,,,)&&)+6=@FFEEHIJJJFEDAGJDIGIJGHHIFFCJEJIHHHJ@@??EHEB76656666<::<=CHBH@A=>>>@??999:JIJGIJGHJ55558CC1111@BE8778DDDAFCJJHHJJHJJJJGEDCBCHFJJJJIJJFDBBDA2212B9443222463300/0+,*)*--./>FEJIJHEFIHCCB>?J8111GHGDCCD533.++;@CA6665556GH=;;624?*,,.('''%%%'%%%%%%$''&'(()+:BBHGC==<<:958(?=@IHGFJJIJFJ.--.0,,+,)&$$))00:7899957:?A@?DBEFECHFJJ@@?@CD++++/7:9...+--89)&$###$$%#%''*.3)<==FGJFHHJDDA@,++,/,''''FJGG<;;<DHJGHJJGHJF<<<<JDHHJGCBCGCD;;5324**.-8@DFCAB=)((*<<<;((((98866C3332(((*9:?=7555:7;?>@A+**--/0899;8720//))*3;;:<;<@@DEJEJFEC7-BABFGBDBCJFGFIJGEBDDFHAAEFGEFFJCA5;6BC=@>;B8677I?==9<?>DEEJJGEHHHIJJJIGJJGGJJHJJJHJFIGGJJJHJIJF>8?(ABAAA@>A<;>>FFJHJHJJJJHIEICA9:BAFDDE@:,(&&(%&&*-/,)(('&&(,399?3234BEDHEH>>DDD>:888:7,&%%***+,++'&%%,AIFIFEE<5436GHDAB?CEHFIDDGGHGEFJFEFF@ABFIC?887875>0)56IJJADDDGJJJJJDA=J?BGJFIGJJJJJJFCDGG=<;=<?BBAB@=:99.:6:00*,((((**0088=?DD????JJG8765:=?633111.---.4852227:=EEBGJIEGIJGJIJJDHFHCC7<??9:<?ABFDDEEEEA>>=9@5569F>=>EGGAAAA@7657//0//-,+,))*147-1CD>>?@ADECFCCJHGJFJ211/20787:>/556<A@AGGIJGFHJJEJHGJJJJJEDCEJGJJCGB>4BAEJIJHJJJGHGJHFBAA////JFJ@?A?@??E4444B>=875455;;:8325;=AFJJFHFJJGJJJFFJB3332884111397--*)*++-.112&&&&&+'**))*,230103:<JGJFA@A?<78?>))*:ADCIHJJH:556343-)<>;CG=54;CABA3333@@A;;000///11.///7:8669EDBA@9443557&%%%()**))')4231,,''((3311.-**&&&,66FCJHGFEJIJJGHJJDJEEJJEG:::8:?;98+((*22--24FDHJJJJJGIJJIIJJJJHJJJJJJJHAB=BEJJGFHIIFB>;=CGJHFHJHHJHGEEHJFB@?0-+*-(/28;BBDFJEJFFFEBCCBECHJHDCJDB@,,,9;CBAJFGAI@FJJJJFD>>GJEBDEIBCDDDBEIEE@?=BGIFIGJJJJG=;<EJFGGIHDCHJGEGABAAA<34DJED;?E9<<:5JGIJJFIHFJIHJHEEDAC@=75-.-,,.4<>=>>>DEF5464112@ABEGJGHJJGHFEJFJJFJIJJJJFBJGBCEEGFDDDFJIJJEEC0/./31***.34896778((((*)('('('''('&''033<<>>0,,-121111..***).22/&,,,,33:<86@@AADJJ@JFFJJJJJJFJHJFFGJJJJFGCEFC<<300A0><77/-)'$##%&'()))(()).0002<<:<;<7=,+++79D>>40677<BAA=>63;<<?HGJJHGJJJFJEJFFIGE?>=?,,,,676=7777DDEA@:@CGGEHGJJBAABIIGFGEC<9;;:??GFEECCDCJGJJIGEJJIC@ABJID@@+)))HJHEBCDFJHJDCADI000009;=DIEGJGHEIGJHFJJJIJJJJJJJJHIJGJIE<:88<3501BCIIJJJJEJJIGJJHJGBCBBE.JCDGJIJFJJJGHHJFF988>BEIAAAGGEJJJJJJIJFJGJJJHAACDIJJ@AAA>@H>@<?@AB>;F?9<.ACFEJJJJGEIJJHJJF>;;<JJGJJJEJ=AAADFB@BB>??.--./'''')6;;</.))))CC;4444A9;=CDDDBJJDG@IJIFJFFFHHGBB>?GEJ@;=<<=GIED<7@@@FFGIJGHC>>:::=D=EFFJ7668::32121/.())))(*-,,,*.+)*((*()))+7785=6<=A??BADBHCG=<>EIJJED>=>>JDJEFJIGJHJCIBABCAECDC@=>JJJGHJFFEC=>><4*))+24468;<000/...@AB>?>DAEC?9888;D>?@@@=211177;<GGEEFJHGJIGJDHIJJGFJ>?754F?JJIJJJJHFACCDDFJJIJJDIDIIJJJHJJGJGFJJJJJDHEJJFHJGF====C<;864450=@GFIJFFH6555HJEJJJJJGJJJDHJJFDBC8568731/--0168CHEJGA::4444BAGJJJHGDDHJJFJJGJJJJJJJJJGECDBIGJIJJGJHIHJFJHCCCFJIEEEFCFEJIEGA63224>>>>FHHHJGGJJJGJHJJJJJEC>>@*66;<?@D=;;:;500+*)))<DFFFDEHFGHJE=<7338-=?>>AHGGEFFEHJJ@@??>EDHJFJEHJJJJF@A?A@A778HD<<<<BBA<;;;B?BJFJGHC@BAJEHJHEDEEJ@ACCECDJEIDB?>???;:9>@@@?@..**+*%&'(++,2HFJJJJEFFGGIJDI994/1>999/0/1--)()&((()CIJJJGJJJJBJI@9>858DEBA==@@DJC@?>@>CFEEFDJJHDECADA@?AFCCC?CJJIJGHHFJGJHIECBCIJFHDEGJFJIGIIJ322,4.--/))(((''''&&',6))+*3.-,,.-+++++**+.0C=1=?CAAABHGJBAB?=3,)**'())./AE><E//1'''((&**JJJJBEFFH@>>B630121-.-,(((-98:78:>AABBCGEGFBCCCJIFEDCC66**<9==>CHJJIJJJGGGJDEJGJFFJEEHDFJJGA@@>JJJJHHFIG50000DEJHGFEJDH('''()%(*77?>:;<;<D=?>;=@@FGJGEC@?1-AADJJJJJJHJGGJJJJJJJJJJJEFJJJFGGFHFGFDJGDJJDJEFJJJJGGGIIEJA@JJHIJJJFEC777A?666655DC<;;;DJJJJIJEIJJJJIJJJG;;<<FFA==7)HEHJEJJJHJFHJJJJJGGJIJDHGJHJJJJJGJIJ?=?>EGGG??JHJJHG513=;?CFFHFFDDJHJJA897(::;>4'&&&0:::<@>=;::>ACJJJGJGJGJIJJJ7777J>:;?@EJIHJFEFABABJDG>=<775210'''//?<=>?BGEA:@<5+**26//1-,-45@JGJJHGJFJJJCC21('')'''(9FFIFFEJJIHIFFGJHJJJJIJJHIHGJJJJJHJJJJ@/,,,,CBDEJF@?>?BJFJJJFJGFJJ>==?6///-332.8677;;303-'./02//.'%%%%'24BCCDGFFJFIJ?)((&&%&'')))(&&&',+'()//<>@?AGIJI.''')=>?FJJFJFJIFFA?<;<444GEEGF;;;?>>JFJJJJIEIJ?>>>FG6(((()**7GBCDABFGJJEEFJJDFFIJIJJFHJJHJIJHGJFDJIJJGGFHHFF><<<@>?8867782210112<;ADCFJJICF><..-.'&&%'*+/000//12BEJJJJJJJJJJFHJJJJIJJJJGFI?>?>BBBHJHJJEDJFFECA>=?FAEFIJHJH::99EJFJJJBBA?@;989=?DG><@A?=@JGJIJGIDEBBACJJHCDAA+*****-/0(')'()20002:?>@FEIE::::GEBCCA??>:77:>BDBIBDDJFD@;;FIJJJJJJFEHJ<;;<-,,,68*))),+++*''')/@CHHGEHCDCDJJJJJJJIJJJJJJIIJJHJJGJJHGJJHIGGHJJJJGIEB==BA@ACFD@DFJJJJJJJJJJJJJJJIJJJHJJJJFFGGJGJJJJGJIJJJJJJHFJJJDHFGGGJJJJJJJJJJIJHGJIJHJJEHA@@@@>>JHJHJIIFFJ444>JFJGHJJJJJIHGJFE<<GFJECCB@DI?>><6677ECBEBCDFJGJJJJ>=<=BJJJJJGJJJJJJIJEHJJJJGJHCDGFJGCAAE?:>>=?23-336889;EEDHDEDDJFEHFJJFFC422*=<CDDJGEBBAB@?57B:857BABIBD?CGB?89<<<>>DEHGJHGFGJHBDDC,,,,+*))*/&$
@Glass_T7V_19_D3_14_4_5
TGGGGAAGCTGGTGTCGATAACGAAGTATCTTCAACCGGTTGAGTATTGAGCGTATGTTTTGGAATAACAGGCGCACGCTTCATTATCTAATCTCCCAGCGTGGTTTAATCAGACGATCGAAAATTTCATTGCAGACAGGTTCCCAAATAGAAAGAGCATTTCTCCAGGCACCAGTTGAAGAGCGTTGATCAATGGCCTGTTCAAAAACAGTTCTCATCCGGATCTGACCCTTTTACCAACTTCATCCGTTTCACGTACAACGTTTCGAACCATGCTTCCCCAGGCATCCCAATTTGCTCCTCCATCCACGGGGACTGAGAGCCATTACTATTGCTGTATTTGGTAAGCAAAATACGTACATCAGGCTCGAACGCCTTAAGATCAACGTTCTTGAGCAGATCACGAAGCATATCGAAAAACTGCAGTGCGGAGGTGTAGTCAAACAACTCAGCAGGCGTGGGAACAATCAGCACATCAGCAGCACATACGACATTAATCGTGCCGATACCCAGGTTAGGCGCGCTGTCAATAACTATGACATCATAGTCATCAGCAACAGTTTCAATGGCCAGTCGGAGCATCAGGTGTGGATCGGTGGGCAGTTTACCTTCATCAAATTACCCCATTAACTCAGTTTCAATACGGTGCAGAGCCGGACGGAAGGAATAATGTCAAGCCCCGGCCAGCAAGTGGGCTTTATTGCATAAGTGACATCGTCCTTTTCCCCAAGATAGAAAGGCAGGAGAGTGTCTTCTGCATGGATGTGAAGATCTGGTACCCATCCGTGATACATTGAGGCTGTTCCCTGGGGGTCGTTACCTTCCACGAGCAAAACACGTAGCCCCTTCGAGCCAGATCCTGAGCAAGATGAACAGAAACTGAGGTTTTGTAAACGCCACCTTTATGGGCAGCAACCCCGATCACCGGTGGAAATACGTCTTCAGCACGTCGCAATCGCGTACCAAACACATCACGCATATGATTAATTTGTTCGATTGTTGTAGACCAACACGTTGCTCAACCCGTCCTCGAATTTCCATATCCGGGTGCGGTAGTCGCCCTGCTTTCTCAGGCATCTTGATAAGCCTGAGAAGAAACCCCAACTAAATCCGCTGCTTCACCTATTCTCCAGCGCCGGGTTCTTTTCCTCGCTTCCGGGCTGTCATCATTAAACTGTGCAATGGCGATAGCCTTCGTCATTTCATGACCAGCGTTTATGCACTGGTTAAGTGTTTCCCATGAGTTTCATTCTGAACATCCTTTAATCATTGCTTTGCGTTTTTTATTAAATCTTGCAATTTACTGCAAAGCAACAACAAAATCGCAAAGTCATCAAAAAACCGCAAAGTTGTTTAAAATAAGAGCAACACTACAAAGGAGATAAGAAGAGCACATACCTCGAGTCACTTATTATCACTAGCGCTCGCCGCAGCCGTGTAACCGAGCATCACGAGCGAACTGGCGAGGAAGCGAAACTGTTGTGTCGGGATAGGCTGCTTACGCTCAGCGCAAGAAGAAATATCCACCGTGGGAAAAACTCCAGGTAGAGGTACACACGCGGATAGCCAATTCAGAGTAATAAACTGTGATAATCAACCCTCATCAATGATGACGAACTAACCCCCGATATCAAGTCACATGACGAAGGGAAAGAGAAGGAAATCAACTGTGACAAACTGCCCTCAAATTTGGCTTCCTTAAAAATTACAGTTCAAAAAGTATGAGAAAATCCATGCAGGCTGAAGGAAACAGCAAAACTGTGACAAATTACCCTCAGTAGGTCAGAACAAATGTGACGAACCGCCCTCAAGATCTGTGACAGATAACCCTCAGACTATCCTGTCGTCATGGAAGTGATATCGCGGAAGGAAAATACAATGAGTCGTCTGGCGGCCTTTCTTTCTCAATGTATGAGAGGCGCATTGGAGTTCTGCTGTTGATCTCATTAACACAGACCTGCAGGAAGCGGCGGCGGCGGAAGTCAGGCATACGCTGGTAACTTTAGACTGAGTAATAGCTATTATGATCCAGTCGATTTTCAGAGAGACGATGCCTGAGCCATCCGGCTTACGATACTGACACAGGGATTCGTATAAACGCATGGCATACGGATTGGTGATTTCTTTTGTTTCACTAAGCCGAAACTGCGTAAACTCGGTACTGTAACCCGATAAAGAAGGGAATGAGATATGGGTTGATATGTACACTGTAAAGCCCTCTGGATGGACTGTGCGCACGTTTGATAAACCAAGGAAAAGATTCATCACCTTTTTTCATCGCCGGCATCCTCTTCAGGGCGATAAAAAACCACTTCCTTCCCCGCGAAACTCTTCAATGCCTGCGTATATCCTTACTGGCTTCCGCAGAGGTCAATCCGAATATTTCAGCATATTTAGCAACATGGATCTCGCAGATACCGTCATGTTCCTGCGTGTCATGAGCATAGGGTCAACGAACAGATACAGCATACGTTTTTAATCCCGGGAGAGACTATATGCCGCCTCAGTGAGGATGATTTTGACTGGACGATTCGCGGGCTATTTTTACGTTTCTTGTGATTGATAACCGCTGTTTCCGCCATGACAAATCCATGTGAAGTGTGACAAGTTTTTAGATTGTCACACTAAATAAAAAAAGTCGATCGAGCGGGATAACTTTGTTGAAAAAACAGCTTCTTCTGAGGGCAATTTGTCACAGGGTTAAGGGCAATTTGTCACAGACAGGACTGTCATTTGAGGGTGATTTGTCACACTGAAAGGGCAGTTTGTCACAACACCTTCTCTAGAACCAGCATGGATCACCGCCTACAAGGCGCTCTAAAAAAGAAGGTGAAAAACTATAAAAAAAATAATTATAAAAATATCCCAGTGGATAAGTGGATAACCCCAAGGGAAGTTTTTTCAGGCATCGTGTGTAAGCAGAATATATAAGTGCTGTTCCCTGGTGCTTCCTCGCTCACTCAACCGGGAGGGTTGAGAAGGGGGGGCACCCCCCTTCAGGGCGTCACGGTAGCGCGCACGGGCGCAGCCCTGGTTAAAAACAAGGTTTATAAATATCGGTTTAAAAGCAGGTTAAAAGACAGGTTAGCGGTGGCCGAAAAACGGGCGGAAACCCTTGCAAATGCTGGATTTTCTGCCTGTGGACAGCCCCTCAAATGTCAATCGGTGCGCCCCTCATCTGTCAGCACTCTGCCTGCTCAAGTGTCAAGAAATCACCCCTGGTCTGGGTCGCGCGCCCCTCGGTCAATACCGCAGGGCACTTATCCCCAGGCTTGTCCACATCATCTGTGGGAAACTCGCGTAAAATCAGGCGTTTTCGCCGATTTGCGAGGCTGGCCAGCTCCACGTCGCCGGCCGAAATCGAGCCTGCCCCTCATCTGTCAACGCCGCGCCGGGTGAGTCGGCCCCTCAAGTGTCAACGTCCGCCCCTCATCTGTCAGTGAGGGCCAAGTTTTCCGCGAGGTATCCACAACGCCGGCGGCCGGCCGCGGTGTCTCGCACGCGCTTTGACGGCGTTTCTGGCGCGTTTGCAGGGCCATAGACGGCCGCCAGCCCAGCGGCGAGGGCAACCAGCCGAGGGCTTCGCCCTGTCGCTCGACTGCGGCGAGCACTACTGGCTGTAAAAGGACAGACCACATCATGGTTCTGTGTTCATTAGGTTGTTCTGTCCATTGCTGACATAATCCGCTCCACTTCAACGTAACACCGCACGAAGATTTCTATTGTTCCTGAAGGCATATTCAAATCGTTTTCGTTACCGCTTGCAGGCATCATAGAACACTACTTCCTATAAACGCTACACAGGCTCCTGAGATTAATAATGCGGATCTCTTCGATAATGGGAGATTTTCCCGACTGTTTCGTTCGCTTCTCAGTGGATAACAGCCAGCTTCTCTGTTTAACAGACAAAAACAGCATATCCACTCAGTTCCACATTTCCATATAAAGGCCAAGGCATTTATTCTCAGGATAATTGTTTCAGCATCGCAACCGCATCAGACTCCGGCATCGCAAACTGCACCCGGTGCCGGGCAGCCACATCCAGCGCAAAAACCTTCGTGTAGACTTCCGTTGAACTGATGGACTTATGTCCCATCAGGCTTTGCAGAACTTCAGCGGTATACCGGCATACAGCATGTGCATCGCATAGGAATGGCGGAACGTATGTGGTGTGACCGGAACAGAGAACGTCACACCGTCAGCAGCAGCGGCGGCAACCGCCTCCCCAATCCAGGTCCTGACCGTTCTGTCCGTCACTTCCAGATCCGCGCTTTCTCTGTCCTTCCTGTGCGACGGTTACGCCGCTCCATGAGCTTATCGCGAATAAATACCTGTGACGGAAGATCACTTCGCAGAATAAATAAATCCTGGTGTCCCTGTTTGATACCGGGGAAACCATGGGCCAACTTTTGGCGAAAATGAGACGTTGATCGGCGCGTAAGAGGTTCCAACTTTCACCATAATGAAATAAGATCACTGGGCGTATTTTTTGAGTTATCGAGATTTTCAGGAGCTAAGGAAGCTAAAATGGAGAAAAAAATCACTGGATATACCACCGTTGATATATCCCAATGGCAGCGTAAAGAACATTTTGAGGCATTTCAGTCAGTTGCTCAATGTACCTATAACCAGACCGTTCAGCTGGATATTACGGCCTTTTTAAAGACCGTAAAGAAAAATAAGCACAAGTTTTATCCGGCCTTTATTCACATTATTGCCCGCCTGATGAATGCTCATCCGGGAATTTCGTTATGGCAATGAAAGACGGTGAGCTGGTGATATGGGATAGTGTTCACCCTTGTTACACCGTTTTCCATGAGCAAACTGAAACGTTTTCATCGCTCTGGAGTGAATACCGCGACGATCTCCGGCAGATTTCATCTGTAGAGAATGTAGTCTTCAGTGAAAACGCTAACTTCCCTAAAGGACTATCGAATGCTTTTCAGTTTTGGCCAATTCCCTGGGTAGCCCCCGTTTTGATTTAAACATCGCCATAAACCTTACCGTTTTCACCATCGGCAACTGTTTCTGCAGCGACAAGGTGCTGATGCCGCTGGCGATTCAGGTTCATCATGCCGTTTGTGATGGCTTCCATGTCGGCAGAATGCTTAATGAATTACAACAGTACTGCGATGAGTGGCAGGGCGGGGCGTAAGACCCTTTGAGTGAGCTGATACCGCTCGCCGCAGCCGAACGACCGAGCGCAGCGAGTCAGTGAGCGAGGAAGCCTGCATAACGCGAAGTAATCTTTTCGGTTTTAAAGAAAAAGGGCAGGGTGGTGACACCTTGCCTTACCGGACTGCAGCGGCCGCTACTGGTCGGGAGACCGGAACAAAAAAGGCCCCCCGTTAGGGAGGCCTTCAATAATTGGACTATCCCCTAAACTTCAAAGGGGCAAAGAGAACGAAAAAAGACGCTTTTCAGCGTCTTATTTGTCGTCTTCATTGCGTTATTAATATGCGCGCAGCGTCTGGAAAACCGAGGCCAAAAAGACACACGTGCGTCTTTGATGCCCGGTTGAGACCTACAGCAGAATTAAAATCAAGTCCGGCGCAGCCGGTTTGTGCCGCTTCCACGCAGTTATCTGCACCTGAGCCCCGCCAGCAGAACATTAAGCGATTGACCATTTAATAGTGACCAGTCAAAACGTTGCCCGCTTCCACCCTGGCCGTTGTCTAAAACATATTTATCAACGTGCTGAAACTCGCGGGCGGGCAGGGTTTCACCGACGCTTAATGCTTGCTCCAGATGGCAACATGTGCTGGCAGAGCTTCACGCAGCGTATCGATATACAGCTGTTCTTCATTACCATGCAGTTGCACTGCCGCCAGCGATAACACCTTCAGCTTTGTCCACCACATCGGCAATCACGTGATTCGGAGCACGCGAACATACTGCAACGGTGCCGCAGCCATCACTTCCTGCGCCTGTTCAACGTTGACGCAACGCGGTGATGTCGCAACAAAAATCAACCCACCGTAAATCGCGCCCGCGTCATAAGCTGCTTTAGCATCTTGCCCACGCGTCAGGCCACATACTTTATTCTCACCCAGCAACACCCGGAGCCGCACGGCGGCGTGCAAATCATCATGGGCCATCAACGCCGAACCAATCAGAAAACCGTTAGCGAAGTGGCTTAACTCGCGCACCTGGTCAGTATTGATGCCGGATTCGCTGATTACCGTCACGTTGTGCCCCAGTTTCGGCGCAAGCTCGCGGACTGTAGGTTGAGATCAATCGACAAATCACGCAGATCGCGGTTGTTGATGCCAACGACCTTTGCTCCCAATGCAATGGCGCGCTCCTGTTCCTCTTCATTACTGACTTCGGTCAGCACCCCCATCTCCAGACTGTGAGCGACGGCGGCAAGCTGGCGATCTGGTCGTCATCCAGTACTGAAAGCATTAATAAGCAGGCATCGGCCTGGTAATAGCGCGCCAGATGATCTGGTAAGGGTCGATAATGAAGTCTTTACGTGAAAATCGGCTGCGGGGCGATCTGGCTGACGATGGGGAGGAAATTAAAGCTCCCCTGAAAATATTTCTCATCAGTCAGCACCAAAATATGCCGAAGCGTAATGTTTATAAATGGCGGCAATGAGTGCTGAATAGAAATCATCACGAATAGCCTTTTGACGGCGACGCTTTCTTGCACTCCAGAATAAACGCCGTGCGCGCACCCTGTAGCGCATCATAAAAATGTCGCGTGCTCGGCTGAACCTCATTCTGAAAACTGGCCAGCGGTTGCTGCTGTTTGCGGGCTTCTACCCAAATCGCCTTGTCTGCGACGATTTTCGCTAAAACGGTTTGCATCATCTAGTAGTCCTGTGTGACTCTAGTATTTAGTTTCTCGTTTCTTCTTCTTCCAACGAGAGAAAACGAGGAACTAAGCGCGCCACTCGATCAACCAAAACGAAAAAAGACGCTCGAAAGCGTCTCTTTTCTGGAATTTGGTACCGAGGTCCGCACAGGTGGATGCGGACCAAAACGAAAAAAGGCCCCCCTTTCGGGAGGCCTCTTTTCTGAATTCGTCAACTAGGCCACACGTTCAAGTGCAGCCACAGGATAAATTTGCACTGAGCCTGGGTGGGATTCGGACTCGACCGCATAGCCTTCAGGAGTGAGTTGTGCAATACCAACCGACGACTTGACCTGCCAAGCGGCACCAGATTTCTTGCGTACGCGATCCCCTAAGCCAAAGGTGGCACTCAGGGGAAGCGCAAACTGCCCTGCAACGGGAGCGTTGGCTTCATCGCTACTTTGACCCATCTAGTATTTCTCCTCTTTCTCTAGTAAAGTGTTTAGTTCCCTCTTTGCGTCCTTCATAGCTTGATCCGAAAAGTTCTCTAGTAGCTAGCCCAAAAAAACGGGTATGGAGAAACAGTAGAGAGTTGCGATAAAAAGCGTCAGGTAGGATCCGCTAATCTTATGGATAAAAATGCTATGGCATAGCAAAGTGTGACGCCGTGCAAATAATCAATGTGGACTTTTCTGCCGTGATTATAGACACTTTTGTTACGCGTTTTTGTCATGGCTTTGGTCCCGCTTTGTTACAGAATGCTTTTAATAAGCGGGGTTACCGGTTTGGTTAGCGAGAAGAGCCAGTAAAAGACGCAGTGACGGCAATGTCTGATGCAATATGGACAATTGGTTTCTTCTCTGAATGGCGGGAGTATGAAAGTTGTCGCTTGAGAAGCGCAAAATGATCCCCTGCTGCCGGGATACTGGTTTGAAATGCCCATCTGGTGGCGGGTTTAACGCCGATTGAGGCCAACGGTTATCTCGATTTTTTTATCGACCGACCGCTGGGAATGAAAGGTTATATTCTCAATCTCACCATTCGCGGTCAGGGGTGGTGAAAAATCAGGACGAGAATTTGTTTGCCGACCGGGTGATATTTTGCTGTTTCCCGCCAGGAGAGATTGACTACGGTCGTCATCCGGAGGCTCGCGAATGGTATCACCAGTGGGTTTACTTTCGTCCGCGCGCCTACTGGCATGAATGGCTTAACTGGCCGTCAATATTTGCCAATACCAGGATTCGCCGGATGAGAAGCGCACCAGCCGCATTTCAGCGACCTGTTTGGGCAGATCGTCCAGCGCCAGGGCAAGGGGAAGGGCGCTATTCGGAGCTGCTGGCGATAAATCTGCTTGAGCAATTGTTACTGCGGCGCATGGAAGCGATTAACGAGTCGCTCCATCCACCGATGGATAATCGGGTACGCGAGGCTTGTCAGTACGTCAGCGATCACCTGGCAGACAGCAATTTTGATATCGCCAGCGTCGCACAGCATGTTCTTGTCGCCGTCGCGTCTGTCACATCTTTCCGCCAGCAGTTAGGGATTAGCGTCTTAAGCTGGCGCGAGGACCAACGTATCAGCCAGGCGAAGCTGCTTTTGAGCACCACCCGGATGCCTATCGCCACCGTCGGTCGCAATGTTGGTTTTGACGATCAACTCTATTTCTCGCGGGTATTTAAAAAATGCACCGGGGCCAGCCCGAGCGAGTTCCCGTGCCGGTTGTGAAGAAAAAGTGAATGATGTAGCCGTCAAGTTGTCATAACTCTGAGCAAAGCGTAGCGAATTCCGAATCATCCTTAGCGAAAGCTAAGGATTTTTTTATCTGAAATTCTGCCTCGTGATACGCCTATTTTTATAGGTTAATGTCATGATGATGATGACCTTCAACGTCCAGGTGGCACCATGGAAGCTTTGTAATCACTGGATGACACGAAAAGTAAAAACCCGCCGAAGCGGGTTTTTACGTAAAACAGGTGAAACTGACGCTAGCCGGTCACATGTCAATACTTGCCCTTGACAGGCATTGATGGAATCGTAGTCTCACGCTGATAGTCTGATCGACAATACAAGTGGGACCGTGGTCCCAGACCGATAATCAGACCGACAACACGAGTGGGATCGTAGTACGACTAATAATCAGACCGACGATACGAGTGGGACCGTGGTCCCAGACTAATAATCAGACCGACGATACGAGTGGGACCGTGGTTCCAGACTTAATAATGAGAAAAAAATTCAACAATACGAGTGGGACCGTGGTCCCAGACTAATAATCAGACCGACGATACGAGTGGGACCATGGTCCCAGACTAATAATCAGACCGACGATACGAGTGGGACCGTGGTGCAGTTTGATTATCAGACCGAACGGAGTACGGTCCGGAGCATCATACAGACTAATAATCAGACCGACGATACGAGTGGGACAGTGGTCCCAGTCTGATTATCGGACCCGACGATACAAGTGGAACAGTCGAGCAGAAATATCAGGCCAGTTATGCTTTCTGGCCTGTAACAAAAGGACATTAAGTAAAGACAGATAAACGTAGACTAAAACGTGGTCGCATCAGGGTGCTGGCTTTTCAAGTTCCTTAAGAATGGCCTCAATTTTCTCTATACACTCAGTTGGAACACGGGATATCTCCAGGTTAAGCACCATTTTATCGCCCTTATTAGATACTGTCGCTCCAGGAGCAAACTGATGTCGTGAGCTTAAACTAGTTCTTGATGCAGATGACGTTTTAAGCACAGAAGTTAAAAGAAGTGACTTAGCTCAAATATCACCCCAGCTTTTTTCTGCTCATGAAGGTTAGATGCCTGCTGCTTAAGTAATTCCTCTTTATCTGTAAAGGCTTTTTGAAGTGCATCACCTGACCGGGCAGATAGTTCACCGGGGTGAGAAAAAAAGCAACAACTAAACTCAGGCAATTTGGCGGTGTTGATACAGCGGGTAATAATCTTACGTGGAATTATTTTTTCCCACATCAGCCAGCGCAGAAATATTCCAGCAAATTCATTCTGCAATCGGCTTGCATAACGCTGACCACGTTCATAAGCACTTGTTGGGCGATAATCGTTACCCAATCTGGATAATGCAGCCATCTGCTCATCATCCAGCTGGCCAACCAGAACACGATAATCACTTTCGGTAAGTGCAGCAGCTTTACGACGGCGACTCCCATCGGCAATTTCTATGACACCAGATACTCTTCGACCGAACGCCGGTGTCTGTTGACCAGTCAGTTCAAAAGAAGGGATAGAAATCATGCAGTACGTCCTCAGTAAGCAGCTCCTGGTCACGTTCATTACCTGACCATACCCGAGAGGTCTTCTCAACACTATCACCCCGGAGCACTTCGAGAAGAGTAAACTTAGCATCCCGACCACATACAGGCAAAGTAATGGCATTACCGCGAGCCATTACTCCTACGCGCGCAATTAATG
+
(%%&*+&'&'(,-02<=<>CHHJJGJJJJJHJCEIFJEJDC@?==>><53123>?@?>9766>>??;:;0--.44.-49??>@CHDE7444JFJCCD>JGJIJFJIFDCB?C7660//6DDCFEHIJJCJJJGIJJJJJJJIEJFAJF?CBBEFJJIGGJIJJJCADEJHDIFFGIC>??@D?;:;:2GJJJJJJFFJJJGJJEGHJJHAA@?<<;9;<<;A=?88+***('),,,/01123<9AC?=;=?J=441244333(((1'%%&7CEEJFJJC@8431,(''$$##%'+,*254))/7(?@BDHAAEJIJE))))BBHJHFHGDH6666HJJEEC??>A9999><;=A6655>@<<<;;;:A>;9:;,,,,C79688412.,-,)(((,<>===>>@A4448<5555)''(245*)(())336CFDJFIJJGGGJHFJJ4346IIHJHJIJIFEJJJJH=>>>JJJHIGI@?@@DCEDJJJIHHJJHIJGGJJJJIHJJHHGJJJJJJJJJFJHEE<;<<J>=<;@@?@??77611125&&&&&1+**+244340--'09<IJJEJJDAAAAFGIGA?=>99B21-)%%%'7?@B;>11+-03,1+,1>==2/1''''22>B???@J@BB@E=:::;<66@BB;:6557---0///3;:<?=;<<;>75556?CD??9=@B?9878***+235*))&'$$(4567:IHJE>=?=BA;;5487.(')(('+57=?IJIHJJJHJJGJJJJIIJA@)&&&'&%%5;=EBD><;44489=EEDFBBABJJJF----@@??A;;9:;9<EFFEDCF@ADFG?A?J>>>>DFBGJ9889'''6>CD:0*)).-*8;==C8??BGGFJGJFJJGJJJJJGGEJHJHHJJJJCCCJBCBBJ0/CEBJ555EC@@AHIDBB++++=;94:>FB?JCGJH8777@<9999<;;>AGDGHIHJJJJJJJJJJDGFGHIEJJIJJJJJJJHHJJJJJIC=;88772+3001131111:;;AB==;;FFB@>BEDJJJFEGJIJHGHIJJIFIJFJFJGIA@//0=>>@<<<8+'(&&&&*=@>=;9:>J=8:ECDCHJGJHGJJHGIJFGGF??@?GGJFFA,)'66JJJGJIJJHJJGJGH@A@=<****447?DBDFEFG<?@<HHJJFJJJJJJJJHGGEEIIFJFFJGHH;::755-1229::C;;;:;??=>GJJJJJJJJJJJJJJJJJIGEJI>:<2*C----BJ????JHFJJFGFEA@A;8<5=BJJIFFBEED?>=0-.>31127:<//+*+545@A@?@@@ABFJJ:996778>?JD=;;;AECJECE<:;;GCCBCDGEJJJJFJIIJIJIJJIDEDGGEIFJJG97((*7;88898434103::8756>>BA=0***CB?;82<?>??>?<6673432112*BABE@?==G@=>=9---'&%&&&&008799CDCFGCEGEJB;-,)115-,(%&%&&&&&,.+('&(,'())0213)&&&'7::;;;87GJFFFEDAB:7777/-1((().%$%%'+*,-24@>>=?9999@@><8/088848;<?EHJJGJDACB872123578:FDJFDCEFJE@@@@E?,,,*+&&('&'*8<JBBDFJJGGJJHJFGFIJJ@>>>9<9J@C@<;CEFGIJJGGFGEEJJH864357879958653,?=;::9;24/2,-DJIGJGHCBEGDCJIJGED9;*+/1720//1///0;<=<B9/17<5=;866FAAEIJGGIHJJJJIJJGJFDC?AGHGDGEHIJJJIHEJJHGDG;++++6('''70/,,+-.667@BEB@@A=<<531)'*126<=JIIGJHEDJJGIJJIJGJGJJI6,++,/044/,*)(''%%&$'''(***:;;@''''-''&(-46<;;DDJJ?@>?ICFJJGHBADDFIIEJGIJDJJD>9;DE@==@A>AAFE988444<;;;?>?FD?>=7774535??DHFCIIGJJEECCEF>?CEGC@?<'''')('(%%%&&&&&'$$$*01129778.*)*+312<=>@>FJC<;;//'(''2AGJEJJJJJCDBCHDIIHJGJGFC@//CDID<990.*)*:,,,,68;ACDB>@AGHIGFHFIGGJFJEEDF<.)667//456567@AB===>?=>7'%%(&%%$'*./35::9:33FFJHJHJHJFJJHIHJEGDJJJHJJGGIJGFDFCJGCBJEJJJJHJEJJGJIJJJJGJECCBAAAACCBD?999FCDIHJJGJJEC@??@)'''(744:=;<=>?CCDDGDHDAA@@:/025@JDFCHIJJEFDA<<;;110/--001<88<;>?43.++,-%%$&&&$%&'((***))*88:<@@@B=A0//;;D@@@=GEBCDG>>=:;:=?BCAAACJIHDHE9973443445ABBBD;;:9GDBFFBCB>;-(%$&/433'$###$&%&)*0/00;<<<DEFDGH7778@=0)))130&%%';93@GJJJGFJGJI@@?>:58857)(()//1.+)$%'(447<CCDGJDEDFJJHHJDFFGIBB?2129:?JIIJDJHJHGHIIHGHJEDDDACIJC;<>@D@=<....9DCEEFCFHDDD?,((74000299566;<BDDCHACC@??:10,+-3531*((,*)&&(0/0?<953212135+,=FJGFJGFJGJFCC=CB@CGECFCCD@:955621100+('((-<2222=:>BBCEJDD5666999953////;=DJJJJGHHJGEDFFDFAFJDHHIIHGGA@@@BCCCBFGJJJH<E<<BBDJFDA?:442(&&*(&%%%&(688:FFJ;;;;>;<@BB=3-+''%%%'(158;::88:CGEEJJJDBGFB846;8900,,.-0124FJIEDEHHIHHECDHEIJHHGJH?;;=JFFCEDFHEJA?@?EJGEIDJIJIIJJHGJIDBHJJIGHGBA@>A>9=211034-++,*-/0.'''(((+-*)&%&%$$#%&',++(&&'&&(*4;::41--*''&&$&&(5'&&&'4545(((0@=;:::;9667B@A??<<<>>??IJGEABACAG7788DCBJHJJFJJGGJIEGJA20.//11/012;>777798620226678;;;=CBEAAA9:JJHJJIJ00009<9*'&&&'23546645579::98<>HJJB6664666AIJJJJFGHBGFJJJ=<<=ABA997/*(&&&&++,+/0)%%%'''%%%&,,/0)&&%'&&&%+***,)***24'&&''***6898AACJHH00015545JJJHFGJJDDCCEF541...1<8,,A;JGGGFA??@FDCCBHCCDBBCAAB<10,'&%%'&)48?FJJJJJCAAAJHJFJHJJJJJIHGD<88?76323761<?BFFJHCDIFDDC6666J@?@EBJ?JGB9999@ABAAEJFFDBCCHE@=>>77778557895567ABC=<@ABIHDJEHD@?;:944928/./<22/,,0DFBECFJJJJGEJDAD<>===::68//..1-1234547.-..CCHJJJJJJFFIJIJJJJJDJJJJDIDH=<<<<A@C<;;9<:;<<CBEIJEBEHGGA@@?765-*+,.13340/..6600--/57678CJJJEJB?@@<655687=GJJF?>@HGIFJJIJGJ=<;>))))9@7667DC@G;;;;8989EFHE;<>?CBCGJJGJJGJJJEECCJEDD>>4CDBFEJJJHJJJJHEHJHJJFJJJHIJIDIGJJHJFIHJJJJJJ@A@?CDDGJGHJIJJIJ>@9>JFDJ?=>EDABA77556&&&+0;EFHDJJ@GFGJHHJJJGJJJJDBEJCFEEJFFJJIJJIJJJJJCFFFJIF@?5555BDEJJHIJJJJJJJJJGEJJFGJJJJJIJJEJHJC;66@AFJJGIJJIJJJJJJJHIEDEJJJGJJGJGJJGEHJIJJJJJJJIFJGJJ3333>;E=GEHIFJJCFJJFJHGGEHFDCFJJGJJDDD=<<<>F>866778:6746::EIG??<<>?:999..++,,+-,CCEJIJFEJJJJJFJJF>8938JEDGHA6333AJIJJJIJDHJIFJJIJGJJ2223JJIDAA?=AEJIJJJIJJIIJJFEIDCE<3--3.?JGGHJB<<<=E>@<0<<.>@@@@AAC:::9>?GEJIJJIJJHFJI887./..220041-,,,--,,--))**43201033EDJJJI<:89;FCBFFHH9999DAACBA@ABJHHJJJEHGGHJ;;::1.?C5331/''''69:DCGE==<323344,<;..../.)6666JFHEIJJJJJGEFHCCAIDEDE?442/01145<?DDJEHJIJDJAAA9776C877,**+03363388<>;;=788?>@<<@CBC@AACGEB?::9;75555=?>@BAC@>><20.,(2244>8:@>BA6666666CFGFEEHGHAA=ACBBDDEFJICG@CH////BAB3333;;9;<=F@=>;344DCCGGJJJHJJIJJJH><:=99BDB777JJJHJGJJJJIIGJGJJIFJJJJJJJ97678;1001HJHJJJGJJJJHFBCGFDJFJB999FGJJJIJJIJFFJIGJJHIIJJJCF??6((((.,($$$'*/48792*(((45<ABFHJJJ>==?EEGFGEJF9888GGHGIJEFIJHGJJJHHDHFBC??ADFEDJFJJJHJJHJJJIJ??AHEIFC@=JG==;BDDCCGC===CFHGJHJJJJJDGEDDF?+++&%%&03''''/898=>DEEF56//)))'''(/./0+/-.-)(()((359<A@>@ABGFEHDJIIEJEGJHEBE@:666HFIFJIFEECJDAFJGEIDIFEJJECGG:603@@GHBDDCDCBJGF?@??E8666CGJEC@==>@6432-,,('''('))'&$%&&&'*&$$$$#$$$$$##$%%(''&$$##$%$%%%%&'*,*%%$$%%%%$&((('(*'%%$#%$#$&&'$#$&)'&&&(+,&%&')+*+''&&''&%%$##$','%&*1''''*''(+('&&&'''$$&&$$%$$%%)+.1,('&$*)&&%(&$$$#''&'%%$#$&(&%%&;>BBBDEJJFFFJGGJJJGIG>::;>JIJJJJJJ?>>>HJJJJJJJHJJJHIJJJJIHIJHFJJJJJJIJJJEEJJIHJJJJEECC?=<=CBA4334AGH=??DJ666HE88545743257>:BCJFFIJIJJHJJFJJJF>?HJJJGEI;;;;C@BDHJJDHHCFEEFFFBAABC>>>;CBGCJJJJFJJIJJJJIGJJJJJEGBBCACEE=<JIJIJGE?JDFIIFIGD9887=?@BFJG<<<<A>=214,...886668<<=AFDEDAA?AC:7722227.--.*('-)/)*6=B@?>DEBFF@9:<?@?JJHEGJA////522.,.0///033=<?@@A=<:999:;8,**()(((&&*)('')>BAAABCEHJIJFCAC;;997,++)/3))20-3%$$%&(&&(()7>@BEJIIDEDDIIJ<<<<FHIIIIJ?>>>A@B@<>A@>;810,--0....2297465,+*)&(((('')++**,69FFGJJJIHHFHFJFCEDGGCEDCFJEJD;99;D??77989<=AA?BEE@>;:999887++*'%$$))2<;?>:;<HJEJIJIJEDEHC@A?9<>@EJI=<CDDDGFJHJGFCA==>EJ;?B.////:=<>B@CJBJ>?JHHJJGJIJ@@@IHFCDAA>9J====IJIIDJJGCCGCCBBHJJA@AAEC@=9FJGABGCJFGEJJIIGCC<2,++**,,+**122224621,,66IFHJJJJJIEGFIJJJJJJJJJHJFJJJJCAJJJJJGHFB;;AA@@@@HJGFHHJJJFIJJFEJIFHFHJJCAB::984,+,,87<653/.('&)),2&'2+,,*&%&&,-22(&%&(%%%)*))*24@DDBCFJJJJJJHHJFCGDJJFBA?A;;;;EJGEJEDHCH<ACEJJJHJGJJIIJJHHIJJHJJC@?>+++,5:8)))ABDJF<<==JJDDJJDCCFJEEGCGEGFGEHJJFDFFE=EGAEBDJEAFA<;2201..4457EAABAAEEE9=<>AA@@AADED:999?:1*++,+*&&&(+03>EEB@BBDCEG=**),5,,,,<8:;?AB;<:0012@++++DHJIJJJHJG@;3399;;><<=>?<<5.--.558;?<*((''%%++5567@?CAEEJJGHGJJFJJIJH22/00CCGEDFGJJJJJJDJE?@@JJB8756+('&&&$%'(&'))*)(''++-++,=<<;-,,,1001:;??EGJJHJJHJJHHEEJJFJFHJJHJFGJHCBAD////EGDEHJJ>===JB>8<>:56/..6..JFGJIJJJHJ@99861--/6553942//)()&ADBEJIJJHHHJ888;@?****>CCJ211*,,,BCEJHJEJFFCEJGJJJJJJJHJHJJJJJIJJIJJJJIHJHDDFDHHEFFECFECGGFF@<4444>==C<;IJHJIGDCBDG=FEJA;::9::(''&')1(&&&)58533399?7787/0<=CB:1/./0/336:(;4'3234>==;=GBBJDJJJGDA@-*834D@@>=6*))(((%&&*+&&%%++23@@@?CEDJGGDFFA@ABJFEJF8755(&&&%'''()**)),<;3,,,-82-)&'$%%088>==?EFGCIDEGGGDEHA>?>>>;;9;AAABCDC???>B@EAB=>??F@7EB<<AAB==2-(''*8>=<A===66B@@?AEEFDEHHCB443333=@BAB@??@GGJGJJGJJJJGIJJJ=@@AJJHCBHHFEDEGGJJIJIFGGGJHHJHFIHJHJGEJHHGFEDFFJJIHJHEJIJJFJJIHJAA@BJJJJJJFIJJIJJJI==<8::943110.:7689G=>8/.747=7F==>=DBGCIBCBB@@@AFECDJDEC?>=<2(''(,-,'&&&)+*.4/+*+-DFEDA?9999DGJIJJCCCF999@?&%%%&-'.)''(/00045>GECBDBCEEIJJJJHJH?*)))4./;7+**/;<??D@CFCF?>4?:>?@J==<=E>;;:900-(('(%$%$##$&'(+,@?@CA;:988777=B?>?F@GBBDFJJJJJJIJJJHICA@C???@AE65441211=<4>A@CDJJJIJFHIGJI?4112JEAA2-,-:<<?>>6654688=@@1000)&&(+'--+*,.246>FJHEC?;;83222B<<:9>>1//0?@A@AEHJJJHIGJJJJJEBCA/.?DIJJFGGH?>?>D;:::<==ECDEJFIJJJJHJGFGJJJJJIFJFIFC>6?>CDDHA@AAHJJGJHJJIJFA?GJJIEGGHJJJJJJJIJJDFHCEC=<:;=3HJEJHJJGEIJBBFJ----@BBJJJJJIJJJJGHJJGFJA><91,,.7;;AABFBCJHGDCHJJJJJJJGJJJHHJJJJBACCCCJJGDCCGFIHD**))*/27;=4455;;;ECCJIJIJGIECBDJEA@A@J>>==>DEJGFCCCADB@JJGJIJIIJJDA@ACJJED<<@DGJJIGJJJIJHJJJGEEJEEEJJJJJJJJJHJHJJJJHGJJGJJJJHE=<:;AJHJIJJJJHJHJEJJJJJJJGJFJJFHEFBCBJJJEGHEEB@B@BEFGHGFEB@><=?IJDHE?JJJJFDDJ@@><??@BB?@A>?87((@AE<<==D55542,)+&&'*4.-,),&&((++000/-)(*'&&'(124/.-/.---2--346>>>@@@B>?7788??@@8764255B?@<:76,,--4((()++()*(77999JJJHFJJJJJHJF>>=867@??@BEB?@@GFHJEFFJA@<DBD@HEJHGFCDDEIEJJ????EGJJJDCFIGIHJJJBAA<B<1113D?8888898=>777.+*,?JICFJ??<64))*///)-..000ADDBBCDCJ@?><<=>>>?>=:::9977:;<;,*<<7C<7;851-,))($$$%&'((+-((((77;@ADDIIJE;;5437555/00/---EEDGJGHJEHCFHHGHGFGJJDFJDEEFHFGJJJEFFFHJGIJJJJJIGGEIJ2.../.-,-01*)(&('(-.())&((.,-12.,,0.+-)(''('&&'///3@:<88GHEIFJIJI,)))D:'&&&((&&%&)()-((**08879GHJHGJJGJFBBCJJGIJIHIJHGGJJJHJJJIJJJGHGGDFGJJJGJJJJJJJJFIJJIJJHJGGJJJ5555=>710018667582=>>?JB>?GJHJJ@@@<===JJJIJCAAA>@D::5+++.4..-.00:@@B>>>?JJJJJJF877**))132:<ACJJFFIJJ9987:66333,+'')&''&*99:@?C?43330/./101110-+)''&9=BIJFHJ@>??@JIHHDDJJDDB:;44FBDFDC954:;J:99:DFHI8878BFFIJGFG>=>>;99B?776;10-**+,-ACJAB>==>EFGJJJJGJJGGCE@A?@ACJJICJGJIGHF====+++-3333766;,,,,48ABBED;@AJJGFDCJJFEJGJJIBBCCGFEFGJHGJH=D1+FCEB@DAHDF.-.GFIHJJGB6677JJIJFIJHJFF87667JHEEEDCEGIA;.++//202-+'''''*/2300&&&(.89,,,,-..7=@??A?512203100136466:=DJIJIJFEJB=>FJIEIJIHJJFBCGIEJJJJEGJBJEGJJ???=>@)))&('&%%%&((/879<4322968@?;<:79ABIGJIEEIJJJFHEBBA%%%%)(('*%%%)>==<=AJJJFIFIDAAIJJ87778425.-..000CB>@CAFDEJHJHEJGJIFBCCDJFD7777JJJHGHIHHFADDBCHBCJJJJHJJGHJH>4343454****+97456CCBEJIJDE>?>?GFEEGJJJJIDFGIJJJJ<</.+**/)4:=@AJGJGHFA??G?=?@BEBDA11=>=8889.,,&%%%%''2233;;>?322256/2<=>?><7556?JJCJDBABCF@@C>==@A@AA=;.=???DJACDEGHIIFEFEEEJFJJGGC@C>@?:7356/*+6555&&&)--,---))%&&&&((*00///246CJ?6656;<?@5445DJJEECDDEEFJFCEJHGFJJCABB//FGEHDCCCCABIBE>@C@AJDD@@@??AB@=ABBFIHAA@A655652/0**(%%%&'')'*//-./(((*1*'&''&&(('((&%%%''*-(&&$#%$%&%'()&(00110445898ADEJFHGEFEI3333C3333EFDJG<<<<JJHDA;:7+)((431679<>A>-,,-9>@DC&&&&&%&**)+//.,7,,:?GGJJFHHJJGJIJB:::BDJIGJJJ)))<@CJFJHJJIJIGGHGA;<;CDHJJJJHIJJGFHIJJH=<<=EI@A@@JJJJJGJFJGGDACEJJFDBACEGDJA>==JJ@A@@JDDDEIIGJJ@@CCDGDEHCC;<I@@>?H7654--'&'%%&(0579:67<::;CCEEHJIJHBCC>9811+))./0@BBB@@@CDG>GJJHBAAJHJFJJJHJ888JGJJGFJJJJJJFJIEFIJJJGJJFJIJJJIHJJJGJJJJGEGGIEF....1+)'&&%$$%%,/1**44@HGFEHDG@@JC@;IEJJIDGDGCCDFJJGJJJHJJJHJJJJJGJFGB>AJEJJJJHIIJ?=IJGJJJJ>?JFGIJGHJJBACJJFJJGHIJJIHJJHDJGCB@?@<;:;3200/<AJG@=<=>78;63220/0(('(%$$&('',-.***+:7>HHHJCJIBBCCEJJJHDDIDIJDJJ==:3798/)'-(+'),,.0533/*112<<<<;81+**/+++/<;;;0;6ADFJJJF@>>;0//1:;>0000<<<<FJIJECDGDDIJEFFDF777==FGHIHEHJHFEHJ655232//009:;6---.EDJHJFJGJJJHFIJJBBB>>****78789:@D)(()87662..1-*-'(:;FIGDJHJ@7666976688445667766/79:BFEFCDCDCEI@B21;BEJDHGGJDB:860//+*(''+-&&/&%34;****:=2000<<22559+'',+,-*)))'%%)*:;?EACEHE8659>::6732-'(2112223-,+'&'&&&&&'&*,24=EEDEDA;::;;;@BIFCGDCCBD?<BCABFGFGJBB?=@DJJDHGGJGJJJEFEJFHCD?&%%%*0-/44211+++&&&&(9777AABDCFDEE@?>?FDEEAA@?BBCC?>==?AB@?ACA>==.--.57*(((()35--..+'$$
@Glass_T7V_19_D3_14_4_6
GAGCTTAAGTTCCTCGTCAATGCAACGCCACACTTCGGCATTCAGTCCCAATCCGTGCAGCAGCACAAGTGAACATTCCCTGACCTTTGGTCTGCCACCAGATGTTATTCATCCGCTATTGTTCTCTTTTGACTTACAAGGATGAACATATGCTAACAGTACCGGGATTATGCTGGCTATGCCAATGCCACTGGCGTTAGGTCATTGGGGGTTGCGGTCTGTTCACGCGCCACCCGCACAGATAAAACGTTATGCCCACAATGTGGATTACCCGCCACACACTCCATCTTCCCTGCGGTCGCTGCACTGCAAAAACCGCCGCCCTGGCAAAGACTGGTCACGGTTGCCGACTATGCGCCGCCGTTAAGTCCGCTTATCCACGGCTTAAATTTTCCCGGCGCAGTGAAATCGCCAGCGCCCTGTCACGTCTGTTACTATTGGAAGTCTTACACGCTCGTCGCACCACCGGGTTGCAATTGCCGGAATAGCATCGTCAGCGTTCCGTTATGGCAGCGGCGTCACTTCGCATCAGGGATTTAATCAGAGCGATTTGCTGTGTCAGCCGTTATCACGCTGGTTGCACTGCCAATGGGATAGCGAAGCCGTCACACGTACACGGGCCACTGCGACCCAGCATTTTCTGCGTGCCCGGCTGCGCAAGCGCAACCTGAAAAATGCCTTTTCGTCTTGAATTGCCCGTGCAAGGTCGCCATATGGTGATTGTGGATGATGTCGTTACCACCGGAAGTACCGTCGCAGAGATTGCGCAGTTGCTTTTACGCAATGGTGCGGCGGCTGTCCAGGTCTGGTGCCTTTGTCGAACCTTGTAGAGCCTCAATAATGGGCGTATTATAACCAACTAAAATAGTCAACTATTAGGCCATTACTATAAATAGTATTTCCGATGCTGCACAAGCGCACTTTGCCAAACTGCTGGCAAATCGGGAAAAAGGTTAACAAATCCGCGTATTTGTGATTAACCCTGGCACGCCTAACGCTGAATGTGGCGTTTCTTATTGTCCGCCGGACGCTGTGGAAGCCACCGACACAGCCCTGAAATTTGACCTGCTGACCGCGTATGTTGATGAGTTAAGCGCACCATACCTGGAAGATGCAGAGATCGATTTTGTTACCGACCAGTTGGGTTCCCAGTTAACGCTGAAAGCCCCCGAACGCCAAAATGCGTAAAGTGGCAGACGATGCACTTTTGATGGAGCGCGTGGAGTATATGCTGCAGTCGCAGATCAACCCACAGCTTGCTGGTCACGGTGGTCGCGTTTCGCTGATGGAAATCACCGAAGACAGTTACGCCATTCTGCAATTTGGCGGCGGCTGTAACGGTTGTTCCATGGTCGATGTGACGCTGAAAGAAGGGATCGAGAAGCAGCTGCTGAACGGATCCGGAGCTGAAAGGTGTGCGCGATCTCACCGAACACCAGCGCGGCGAACACTCCTACTACTAAGTTATCCCCTCTTTTGTACAAGTACCGATGCGACGCTAAAGCGTCATTTCGGGCCTACGTGAACATGTGCCAGACGTTGGCGCAGCATTGCTTTGTCAAATCCTCGGTTCGTTTCCCGCGATAATATGACCAACCTCTCATAATTTAAATTGCCCCGCTCTGGTGATTCTCAAAACGCGATGTTTACCCCGTATCATTCACATGGGTACCAAACATATCCTGACATCTGACTACAATAATTAGTTTTAGTGGGTATCAGTCGTGGTGCGCACAATGTATCTGTTCCCGATTGGGATAATTAGAGTTTGTCGTCAGAAAATTGACGTTACCCATAACAAATGAAAGGCCAGGTAAATCATGCCATTAGTCATTGTTGCTATCGGTGTAATCTTGTTGTTGCTCCTGATGATCCGCTTCAAAATGAACGGCTTCATCGCTCTCGTCCTCGTGGCGCTTGCTGTTGGATTAATGAAGAAAATGCGCTCAATAAGGTTCTTGGCTCCATCAAAGCCGGTGTCGGCGGGACGCTGGGTCGCCTTTGCCCTGATCATGGGTTTTGGCGCAATGCTGGGCAAAATGCTGGCAGACTGCGGTGGCGCACAACGTATCGCCACCACGCTGATTGCCAAATTTGGTAAAAAACACATCCAGTGGGCGGTGGTACTGACCGGTTTTACCGTTGGTTTTGCCCTGTTACTATGAAGTGGCTGCTCTGCTCATGCTGCCGCTGGTGTTTACCATCGCGGCTTCTGCGAATATTCCACTGCTGTATGTTGGTGTACCAATGGCGGCTGCACTGTCTGTGACCCACGGCTTCCTGCCACCGCATCCGGGTCCGACTGCGATTGCCACCATTTTCAATGCCGATATGGGTAAAACCCTGCTGTACGGGTATG
+
,./25535<>??HGGCJD;;:;;;:???IEFCBFH:998<<;9320')5+)''65612??A+++,/(()()'*,++*')+,:99:6>=9:;;IFDFBA8458==<;8:>=:<DCA@AB@@>=?;;-+,,JHJIJJFJJJEFDEHDFHHC@?@@BA??3333571833456666::EFEBB/,(&&'8>@>==>@JIJFCBBB21127656+(()'&&()2560--29;CGF<<<<BADGEJJIJJJJJJJJJJJJFF54***+1-*(),)2544>@EJB@<<<87.7.---.;<BA67<<''''8'&&'0../A777:<91112==<?,,,->7769GJJJJJJIC=>?EGEGIDC>=73337898((((5(7560;;<:>)))*<21028944670BEJGECEFJHFID4344==>JJJIFJJDCBFFH@>?*1119==?CHDH853,0++,11*'''&$$%'+0458;?FDF)))*:;;13)-%%%$&22233345884,/,248:;<F444/***,4354.('($%%&&&'=>>?000.///9=DCCGJJJJJJJHHEFGJJJJHJJGGIFJJHIHHIIIIIJG2224CDJEA>>88:=>==>@>><=<>GBFJEEDFJ:999JEGGCJGJJEJ=DIE>)))),=>>>DDJCBABDHDE@@8788AGJJJJJGJJF@JB>0005?F4<<AJIHHEEHGJECCBHDBACCGDB888333288BBCJJFJHD?<<=BB>31/(A@FE>7.-**)+.-.+)(+)&'359A88:<>;9421027<<=??B@=<=?B=>??C:56CBEB??@AD<<BB984.*+,?CH9E:999;==/,,,)))*;=@ECEDI====HGGGJHJFJJHGJJHJDGJJFJEJJIHGHFFFGEI=110,++,22223;FFGJFA?0123;;GHIJJGJDJF5667JFCHCCC<<<<-*)&&%&*((*')()+,((((223?C=EI=<@<<=<89+++58:<=:3222346CDIEFJIGFJEGEGGDDAA1999?==7=>=<63,---61168:766;;8FECC77CFGIJ?@@@@9****;:=GGIFJGJJIIJF>>=>H====J=GDA>=@AA8879CDJHJJG?70-*))*+,,999=>A?@A;<:,,,-****('''))))*579>>?899:FJJFB842338899:::?BFJB@@@JGJJHJHGJJHGGGBIIE9433333:<>?=<<;>AIEGJJFG@ABCCFD@=88764433311010-8?BJJJJGJHJJJFFGJJHGG7777DJJIFDA766578CGJIHFB?>>>;7'&&)78....20-.12-+**+*-.BCBJJJJJFJJEJJGE@==<>30/49333299<EGFHJD@BA@EGHBB@FIECEGHHIHJJJFDB69.*64--872563322:B:E<>8766==6555D?AJJIEGJHFEEJF8EHDHJJJFFGJIDJJDDEEJC33344@@ADDD../65*5%%%%(+((()333F?@AAECAAB@877=999:3--*+47..,,&&)37867--:;<=:::;>CDIDGIDDIGEJHGE<862224311,,,+/400360;/+E@@@<<<=@>>JJFJFGIGHBDC:999632//-*'&&('*+*))*,)((((((26793)($$$&&&&&-,*)+**77766.,*12:;??@?A///2120*)*.///..47<=:999<<<GIHE?<<<8436656:>222234///.-.''&''&$''$$##$$))('''%**+889:JGJCG@B@ABEECHEFJJJJIJJJJEEGGC5555DHEHJFJECFDFJE>@HAA?=<=@@?@=@@?>:56;>>@7666A@@D;;;;FDBBDJJJHGJIEHDCEJJEJDCA@GJJJHHJ9998.-,,473247:::;<;;;JJHJJGJFJGIJJJFJJJJH6668GC:987;;A@AA5-+.0366778,++)((&(*&'&&''''5@A@A>@EDJJJEJJJDJIA.--,,,-7544././)''',21,1644868@88779AC@B==>@DDFGHGB84377611115)&&&'1+*+>@>>=5558?:7)))(+'',-9;???=@ACHJHBA=>;.,+*55/00888FBBC<=<<??5122FCJJJJFJJF@A?@IJJHJJGJIJJGFIJJJGJJFDDEEBGA%%%%'&$%$%&'))'&&%'')'$&&&,336<;>C6666<:>799:FFEFFGHJJJJHJEFCEJGIJJJHJJHEEJEIJJJDDCCHGGJIJIJJJJFFHDJJJJIJFB>>9:960*+((-6@;=>;;8642//-+(*,38<==??CDJHFDCDGJG>>>9777J7775697888>?1224GHJHE;:7+*)*+&&&&''&')
@Glass_T7V_19_D3_14_4_7
TCCCTGAAAATATTCTTCATCAGTCAGCACCGAAATTGCCGAAGCGTAATGTTTATAAATGGCGGCAATGCGTGCTCAATGAAATCATCACGGATCACGCCTTGACGGCGACGCTTTCTTGCACTCCAGAATAAACGCCGTGCGCGCGCCCCTGTAGCGCATCATAAAAATGTCGCGTGCTCGGCTGAACCTCATTCTGAAAACTGGCCAGCGGTTGCTGCTGTTTGCGGGCTTCTACCCAAATCGCCTTGTCTGCGACGATTTTCGCTAAAACGGTTTGCATCATCTCGTGACTGTCCTGTGACAACTCTGGCCTATATTCATTTTCTCGTTTCTTCTTCTTCCAACGAGAGAGACGGAGACTAAGCGCGCCACTCAATCAACCAAACAAAAAAAGACACTCAAAGCGTCTCTTTATAAAAAATGGTACCAAGGTCCGCACAGGTGGATGCGGACCAAAACGAAAAAAGGCCCCCCTTTCGGGAGCCTATTTTTCTGAATTGGTACCGGTTTATTAGGCCACACGTTCAAGTGCCACCCCACCAGGATAATTTGCACTGAGCCTGGGTGGGATTCGGACTCGACACGCATAGCCTTCAGGAGTGAGTTTTGTGCAATACCAACCGACGACTACAACCCTGCCAAGCGGCACCAGATTTCTTGCGTACGCAATCCCCTAAGCCAAAGGTGGCACTCAGGGGAAGCGCAAACTGCCCTGCAACGGGAGCGTTGGCTTCATCGCTACTTTGACCCCGTCCATCTTCTCCTCTTTCTCCGTAAAGTGTTTAGTTCCCTCTTGCGTCCTTCATAGCTTAATCCGAAAAGTTCTTGAGTCGCTGGCCAAAAAAACGGGTATGGAGAAACAGTAGAGAGTTGCGATAAAAAGCGTCAGGTAGGATCCGCTAATCTTATGGATAAAAATGCTATCGCATCACGAAGTGTGACGCCGTGCAAATAATCAATGTGGACTTTTCTGCCGTGATTATAGACACTTTTGTTACGCGTTTTTGTCATGGCTTTGAGTTACCGCTTTGTTACAGAATGCTTTTAATAAGCGGGGTTACCGGTTTGGTTCAGAAAAGCCAGTAAAAGACGCAGTGACGGCAATGTCTGATGCAATATGGACAATTGGTTTCTTCTGAATGGCAGATATGAAAAGTATGGCTGAAGCGCAAAATAATACCCTCTGCCCGGGATACTCGTTTAATGCCCATCTGGTGGCGGGTTTAACGCCGATTGAGGCCAACGGTTATCTCGATTTTTTTATCGACCGCTGGGAATGAAAGGTTATCTGTACGATATCATTCGCAGTAAGGGGGTCATAAAGTGGGACGAGAATTTGTTTGCCGACCGGGTGATATTTTGCTGTTCCCGCCAGGAGAGATTCATCACTTCGGTCATAATCCGGAGGCTCGCGAATCGTATCACCAGTGGGTTTACTTTCGTCCGCGCGCCTACTGGCATGAATGGCTTAACTGGCCGTAAATATACTAAATACGGGGTTGCTTCGCCGGATGAAGCGCACCAGCCGCATTTCAGCGACCTGTTTGGGCAAATCATTAACGCCGGGCAAGGGGAAGGGCGTTATTCGGAGCTGCTGGCGATAAATCTGCTTGAGCAATTGTTACTGCGGCGCATGGAAGCGATAGGCACAGAGTCGCTCCATCCACCGATGGATAATCGGGTACGCGAGGCTTGTCAGTACATCAGCGATACCTGGCAGACAGCAATTTTGATATCGCCAGCGTCGCACAGCATGTTTGCTTGTCGCCGTCGCGTCTGTCACATCTTTTTCCGCCAGCCGTTAGGGATTAGCGTCTTAAGCTGGCGCGAGGACCAACGTATCAGCCAGGCGAAGCTGCTTTAACACCACCCGGATGCCTATCGCCACCGTCGGTCGCAATGTTGGTTTTGACAATCAACTCTATTTCTCGCGGGTATTTAAAAATGCACCGGGGCCAGCCCAGCGTTCCGTGCCGGTTGTGAAGAAAAAGTGAATGATGTAGCCGTCAAGTTGTCATAACTCTAGAAGCGGCCGCGAATTGCAAATCATCCTTAGCGAAAGCTAAGGATTTTATCTGAAATTCTGCCTCGTGATACGCCTATTTTTATAGGTTAATGTCATGATAATAATGGTTTCTTAGACGTCAGGTGGCACCATGGAAGCTTTGTAATCACTCGATGACCAAAAGTAAAAACCCGCCGAAGCGGGTTTTTATCGTGAAGCGGTGAAAGTGACGCTAGCCGGTCACATGTCAAATACTTGCCCTTGACAGGCATTGATGGAATCGTAGTCTCACGCTGATCATCTAGATCGACAATACAAGTGGGACCGTCATAAGACCGATAATCAGACGACAACACGAGTGGGATGGTAGTTACAAGACTAATAATCGGACCCGACGATAAAGTAGACATCATACAGACTAATAATGAGACGACGATACAGTGGGACCATCGTCACAGACTAATAATCAGACCGACGATATCAAGTGGACGTGGTCCCGACTAATAATAGAACCAACGATCAAGTGGACGTAGCCTACAACTAAATAATCAGACCGACGATACGAGTCGGAGCATGCATACAGTCTGATTATCAACAAAACGATATTATCAGTGGGACGGTGGGTCCCGACTAATAATCAGACCGACGATACGAGTGGGACCGTGGTCCGTTGCATATAAGAACGACGATACAAGTGAACAGTGGGCCCAGAGAGAATATTCAGGCCAGTTATGCTTTCTGGCCTGTAACAAAGGACATTAAGTAAAGACGGATTAAACGTAGACTAAAACGTGGTCGCATCAGGGTGCTGGCTTTTCAAGTTCCTTAAGAATGGTCTCAATTTTCTCTATACACTCAGTTGGAAGCGGAGCTGTTCCAGGTTAAGCACCATTTTATCGCCCTTATACAATACTGTCGCTGCAGGAGCAAACTGATGTCGTCAAGCTAAACTAGTTCTTGATGCAGATGACGTTTTAAGCACAGAAGTTAAAAGAGTGATAACTTCTTCAGCTTCAAATATCACCCCAGCTTTTTTCTGCTCATGAAGGTTAGATGCCTGCTGCTTAAGTAATTCCTCTTTATCTGTAAAGGCTTTTTGAAGTGCATCACCTGACCGGGCAGATACGTTCACCGGGGTGAGAAAAAAGAGCAACAACTGATTTAGGCAATTTGGCGGTGTTGATACAGCGGGTAATAATCTTACGTGAAATATTTTCCACATACAGCCAGCGCAGAAATATTTCCAGCAAATTCATTCTGCAATCGGCTTGCATAACGCTGACCACGTTCATAAGCACTTGTTGGGCGATAATCGTTACCCAATCTGGATAATGCAGCCATCTGCTCATCATCCAGCTCGCCAACCAGAACACGATAATCACTTTCGGTAAGTGCAGCAGCTTTACAACAGCATTCCCATCGGCAATTTCTATGACACCAGGAATACTCTTCGACCGAACGCCGTGTATGTTTTTTAGACCGTCAGTAAGAAAGGAAAAAGAGATGGGGTGCCGTTTTAGATTGCGTCCTCAGTAAGCAGCTCCTGGTCACGTTCATTACCTGACCATACCCGAGAGGTCTTCTCAACACTATCAGCCGGAGCACTTCAAGAGTAAACTTCACATCCCGACCACATCCAGGCAAAGTAATGGCATTACCGCCACCGTTGCTGGTACGCGCGCGAATAACGAATCCACCATCGGGGCAGCTGGTGTCGATAACGAAGTATCTTCAACACGGTTGAGTATTAAGCATATGTTTGGAATAACGGCGCACGCTTCATTATCTAATCTACAGCGTGGTTTAATCAGACGATCGAAAATTTAGTTGCAAGGCGTTCCAAATAGAAAGAGCATTTCTCCAGGCACCAGTTGAAGAGCGTTAATAAATGGCCTGTTCAAACGGGCGCTTCATGCAATATGACCTTTACCAACTTCATCCGTTTCACGTACAACATTTTTAAACCGTCTGCCAGGCGTCCGAATTTGCTTATCATCCACCAGGAACTGTAAAAAGTTACTACTATTGCTGTATTTGGTAAGCAAAATACGTACATCAGGCTCGAACCCTTTAAGATCAACGTTCTTGAGCAGATCACGAAGCATATCGAAAAACTGCAGTGCGAATGTGCAGTCAAACAACTCAGCAGGCGTGGGAACAATCAGCGCATTCAGCAGCACATACGACATTAATCGTGCCGATACCCAGGTTAGGCGCGCTGTCAATAACTATGACGTCGTCATGAGCAACAGTTTCAATGGCCAGTCGGAGCATCAGGTGTCGATCAGTGGGCCGTTTACCTTCATCAAATTACCGTAGCTGATTTCAATACGGGTAGAAGCAGACAGGAAGGAATAATGTCAAGCCCGGCCAGCAAGTGGGCTTTATTGCATAAGTGACATCGTCCTTTTCCCAAGATACGAAAGGCAGATCTATTCTGCATGAATATGAAGATCTGGTACCCATCCGTCATACATTGAGGCTGTTCCCTGGGGGTCGTTACCTTCCACGAGCAAAACACGTAGCCCCTTCAGAGCCAGATCCTGAGCAAGATGAACAAAATGAGGTTTTGTTAAACGCCACCTTTATGGGCAGCAACCCGATCACCGGTGGAAATACGTCTTCAGCACGTCGCAATCGCGTACCAAACACATCACGCATATGATTAATTTGTTCAATTGTATAACCAACACGTTGCTCAACCCGTCCTCGAATTTCCATATCCAGGTGCGGTAGTCGCCCTGCTTTCTCGGCATCTCTGATAGCCCTGAGAAGAAACCCCAACTAAATCCGCTGCTTCACCTATTCTCCAGCACCAGGTTATTTTCCTCGCTTCCGGGCTGTCATCATTAAACTGTGCAATGGCGATAGCCTTCGTCATTTCATGACCAGCGTTTATGCACTGGTTAAGTGTTCCATGAGTTTCATTCTGAACATCCTTTAATCATTGCTTTGCGTTTTTTTATTAAATCTTGCAATTTACTGCAAAGCAACAACAAAATCGCAAAGTCATCAAAAAACCGCAAAGTTGTTTAAAATAAGAGCAACACTACAAAAGGAGATAAGAAGAGCGCATACCTCAGTCACTTATTATCACTAGCGCTCGCCGCAGCCGTGTAACCGAGCATAGCGAGCGAACTGGCGAGGAAGCAAAGAAGAACTGTTCTGTCCGATAGCTACGCTCAGCGCAAGAAGAAATATCCCGCCGTGGGAAGAACTAAGGTAGAGGTACACACACGGAATAACCAATTCAGAGTAATAAACTGTGATAATCAACCCTCATCAATGATGACGAACTAACCCCCGATATCAAGTCACATGACGAAGGGAAAGAGAAGGAAATCAACTGTGACAAACTGCCCCTGAATTTTGGCTTCCTTAAAAATTACAGTTCAAAAAGTATGAGAAAATCCATGCAGGCTGAAGGAAACAGCAAAACTGTGACGACCCTCAGTAGGTCAGAACAAATGTGACGAACCACCCTCGAATATTGTTGACAGATAACCCTCAGACTATCCTGTCGTCATGGAAGTGATATCGCCGAAAAGGATCCGGATGTGAGTCAGTCTGGCGGCCTTTCTTTCTCAATGTATGAGAGGCGCATTGAAGTATGCTGTTAATTTCGTTTAACAGCACGAGACCTGCAGGAAGCGGCGGCGGAAGTCAGGCATACGCTGGTAACTTTGAGGCAGCTGGTAACGCTCTATGATCCAGTCGATTTTCAGAGAGACGATGCCTGAGCCATCAGGCTTACGATACTGACACAGGGATTCGTATAAACGCATGGTCATGGTGATTTCTTTTGTTTCACTAAGCCGAAACTGCGTAAACCGGTTCTGTGACCCGGATAAAGAAGGGAATGAGAATATGGGTTGATATGTACACTGTAAAGCCCTCTGGATGGACTGTGCGCACGTTTGATAAACCAAGGAAAAGATTCATAGCCTTTTTCATCGCCGGCATCCTCTTCAGGGCGATAAAAAACCACTTCCTTCCCCGCGAAACTCTTCAATGCCTGCCGTATATCCTTACTGGCTTCCGCAGAGGTCAATCCGAATATTTCAGCATATTTAGCAACATGGATCTCGCAGATACCGTCATGTTCCTGTAGGTGCCGTCGGATTTTTCTGATCTGGTCAACGAACAGATACAGCATACGTTTTTAAATACGGAGAGACTATATCCACCCTCAGTGAGGTCGTTTGACTGGACGTTATGCGCGGGCTGTTTTTACGTTTCTTGTGATTGATAACCACTGTTTCCGCCATGACAGATCCATGTGAAGTGTGACAAGTTTACAACTGTCACGCTGATAAAAAGAGTCAATAAGCGGGATAACTTTGTGAAAAAACAGCTTCTTCTGAGGGCAATTTGTCACAGGGTTAAGGGCAATTTGTCACAGACAGGACTGTCATTTGAGGGTGATTTGTCACACTGAAAGGGCAGTTCTCACAACACCTTCTCTCTAGAACCAGCATGGATAAAGGCCTACAAGGCGCTCTAAAAAAGAAATCTAAAAACTATAAAAAAAATAATTATAAAAATATCCCCGTGGATAAGTGGATAACCCCAAGGGAAGTTTTTTCAGGCATCGTGTGTAAGCAGAATATATAAGTGCTGTTCCCTTGGTGCTTCCTCGCTCACTCGACCGGGAGGGTTCGAGAAGGGGGGCACCCCCTCGGCGTGCGCGGTCACGCGCACAGCGGCGGCCGCGTAAGAACAAGGTTTATAAATATTGGTTTAAAAGCAGGTTAAAAGACAGGTTAGCGGTGGCCGAAAAACGGGCGGAAACCCTTGCAAATGCTGGATTTTCTGCCTGTGGACAGCCCCTCAAATGTCGATCGGTGCGCCCCTCATCTGTCAGCACTCTGCCCCTCAAGTGTCAAGGATCGCGCCCCTCATCTGTCAGTAGTCGCGCCCCTCAAGTGTCAATACCGCAGGGCACTTCTGCCAGGCTTGTCCACATCATCTGTCGGAGGAGCGTAAAATCCCGGCGTTTTCGCCGATTTGCGAGGCTGGCCAGCTCCACGTCGCCGGCCGAAATCGAGCCTGCCCCTCATCTGTCAACGCCGCGCCGGGTGAGTCGGCCCCTCAAGTGTCAACGTCCGCCCCTCATCTGTCAGTGAGGGCCGAGTTTTCCGCGGAGGTTGTCCGCCAACGCCGGCGGCCGGCCGCGGTGTCTCGCACACGGCTTCGACGGCGTTTCTGGCGCGTTTGCAGGGCCATAGACGGCCGCCAGCCCAGCGGCGAGGGCAACCAGCCGAGGGCTTCGCCCTGTCGCTCGACTGCGGCGAGCACTACTGGCTGTAAAAGGACAGACCACATCATGGTTCTGTGTTCATTGGGTCTTTATGTCCATTGCTGACATAATCCGCTCCACTTCAACGTAACACCGCACGAAGATTTCTATTGTTCCTGAAGGCATATTCAAATCGTTTTCGTTACCGCTTGCCGCGTGCATGACAACACTACTTCCTATAAACGCTACACAGGCTCCTGAGATTAATAATGCGGATCTCTTCGATAATCGGAGATTTTTGCCGACTGTTTCGTTCGCTTGTTCAGTGGATAACAGCCAGCTTCTCTGTTTAACAGACAAAAACAGCATATCCACTCAGTTCCACATTTCCATATAAAGGCCAAGGCATTTATTCTCAGGATAATTGTTTCAGCATCGCAACCGCATCAGACTCCGGCATCGCGAAACTGCACCCGGTGCCGGGCAGCCACATCCAGCGCAAAAACCTTCCGTGTAGACTTCCGTTGAACTGATGGACTTATGTCATCAGGCTTTGCAGAACTTTGAGCGGTATACCGGCATACGGCATCTGCATCGCGTCGGAATGGCGGAACGTATGTGGTGTGACCGGAACGGGGGAAAGGCTGGTTCACACCGTCAGCAAGGCAGGACGGCGGCAACCGCCTCCCCAATCCAGGTCCTGACCGTTCTGTCCGTCACTTCCAGATCAGGCCGCTTTATTATCTCCTTCCTGTGCGACGGTTACGCCACTGCGCATGAGCTTATAGCGCGAATCAATGCCTGTGACGGAAGATCACTTCGCAGAATAAATAAATCCTGGTGTCCCTGTTGATACCGGGAAGCCCTGGGCCAACTTTTGGCGAAAATGAGACGTTAATCGGCGCATAACGGTTCCAACTTTCACCATAATGAAATAAGATCACTACCGGGCGTATTTTTTGAGTTATCGAGATTTTCAGGAGCTAAGGAAGCTGAAGTGGAAAAAAATTCGCTCCTTGGATATACCACCGTTGATATATCCCAATGGCATCGTAAAGAACATTTTAAAGCACATTCAGTCAGTTGCTCAATGTACCTATAACCAGACCGTTCAGCTGGATATTACGCCTAAAGACCGTAAAGAAAAATAAGCACAAGTTTTATCCGGCCTTTATTCACATTCTTCCCGCCTGATGAATGCTGATCCGGAATTTCGTATGGCAATGAAAGACGGTGAGCTGGTGATATGGGATAGTGTTCACCCTTGTTACACCGTTTTCCATGAGCAAACTGAAACGTTTTCATCGCTCTGGAGTGAATACCACAACGATTCCGGCAGTTTCTACACATATATTCGCAAGATGTGGCGTGTTACGGTGAAAACCTGGCCTATTTCCCTAAAGGGTTTATTGAGAATATGTTTTTCGTCTCAGCCAATCCCTGGGTGAGTTTCACCAGTTTTGATTTTGAACATTAGCCATCCGGACAACTTCTTCCGCCCCCGTTTTCACCATGGGCAAATATTATACGCAAGGCGACAAGGTGCTGATGCCGCTGGCGATTCAGGTTCATCATGCCGTTTGTGATGACCATGTCGGCAGAATGCTTAATGAATTACAACAGTACTGCGATGGTGACAGGCAGGGCGTAAGACCCTTTGAGTGAGCTGATACCGCTCGCCGCAGCCGAACGACCGAGCGCAGCGAGTCGGTCGGCGGGGGAAGCCTGCATAACGCGAAGTAATCTTTTCGGTTTTAAAGAAAAAGGGCAGGGTGGTGACACCTGCCCTTTTTGCGACTGCAGCGGCCAGCTACTGGTGGGAACCAGAACAAAAAAGGCCCCCCGTTAGGGAGGCCTTCGATAAATTGGACTATCCCCTAAACTTCAAAGGACCAAAACGAAAAAAGACGCTTCTGGGTACCTGTAGTCTTGGTACCGAGTTATTAATATGCGCGCAGCGTCTGGAAAACCGAGGCCAAAAGACGCTGCGTCTTTTTGATACCGGCTGCGACTCTACAGCAGATTGAATAACGAATGCCCGGCGCAGCCGGTTTGTGCCGCTTCCACGCAGTTATCTGCGCCTTAAGCCCCCCGCCAGCAGAACGTTGCCAAGCGATTGACCATTTAATAGTGACCAGTCAAAACGTTGCCCGCTTCCACCCTGGCCGTTGTCTAAAACATATTTATCAACGTGCTGAAACTCGCGGGCGGGCCGGGTTTCACCGACGCTTAATGCTTTCCAGATGGCAACATGTGCTGGCAGAGCTTCACGCAGCGTATCGATATACAGCTGTTCTTCATTACCATGCAGTTGCACTGCCGCCACAAGCGATAACACCTTAGCTTTGTCCACCACATCGGCAATATCGTGATTGCGGAACACGCAACATACTGCAACGGTGCCGCAGCCATCACTTCCTGCGCCTGTTCAACGTTGACCAGGATACGCGGTGATGTCGCAACGAACATGAACCACAATGGCCCGCATCATAAGCTGCTTTAGCATCTTGCCCACGCGTCAGGCCACATACTTATTTCACCCAGCAACACCCGGCGCACGGCGGCGTGCAAATCGTCATGGGCCATCAACGCCGAACCAATCAGAAAACCGTTAGCGAAGTGGCTTAACTCGCGCACCTGAGCGTAAGTATTGATGCCGGATTCGCTGATTACCGTCACGTTGTGCCCCAGTTTCGGCGCAAGCTCGCGGGTACGGTTGCGATAAAATCGACAGATCGCGCAGATCGCGGTTGTTGATGCCAACGACCTTCTACCCAATGCAATGGCGCGCTCCTGTTCCTCTTCATTACTGACTTCAGTCAGCACCATACTCCAGACTGTGAGCGACGGCGGCAGGCTCGGCGATATTATGGTCGTCATCCAGTACTGAAAGCATTAATAAGCAGGCATCGGCCTGGTAATAACGCGCCGATAGATCTGGTAAGGGTCGATAATGAAGTCTTTACATAAAATCGGCTGCGGGGCCATTACGCTGACGATGGGAA
+
38;?A11;;<>=<8),*(*3=AGFA;;;9:979;=BA666(&&&678<=?>;;889:9><>>6666??@@?<;65421321--13/++,+,++..+)))*+)*)5:>?@5555=><IFF>;=>==8.'(8::9;==9885766,+()''-/9:=@=>@AACCBCFJFJJHEEH>;;:;ADD:88697656:;8-,,,,....21236:=::::A>@B>??=@;79;=DBA<;CF54/./1036E?==;=>=BDC;;8787:986.6++9;>@JGCB@ADBJ7755666***&'%%&$%%&&'''(()./*(((***+*)(-*,,,-::::<?@CCB@8;;4==7<111++**)-**)'%$(&%&,011--**0--.+)))&'''///8973367<;>71*++,*)+;(&'''&&*+*-.-/4556-,-,10'&''(&&*+2388:;(''(*)'''(,,03520027DFFJ@>CEFJ</-7+**(-/'%&)()*+1((()+*-(()),----.1,-.()2;=<<=<BAF=::::<5(&%%',++'%%&&(()'+-/9<<;66:005110*3330763121465('('(34:<97889@212;DJFFCCCEJIJFAD8888=:89;<788....('&&'(@:>>1--@>:::;@B<=>==::<=;===55>>))))B@EG00<=A<99:>=,+*&&&&,++-DJG87434479A@?B9=:755:77*42))21./1??@??B=>>>>=<+**+/.*%&$$$%''((.0155:<1+,*((('*****)*.4323***+/00(///133A44CDAA@=***+2(2569866,/(&%%%&%%&&%%&'((-46;<<<;==<5225<;<:644699;<ACDDB=<;533HHGIAA@;<<<=<;8931+@@2278997<5566D@?>8<437680/..2.,,,,2142-()*+00.26C>>?HJJGHHEHGGJFF@?@JJJ@?@JGJJJJJED<;@A?ABCJJDAB/EFJEJGJJJJHJJJJJJFFA<888910338:<C9B?:;==>>AJ@@BJIJIF;;;<778@>=58<8==>A6665&%%%'&&&+/17>>ABJGB?>HBCDCJIJGHJJHJJGJECCDD==>DB33/76631----1/0.)),+,,/00((((((456:C9988;;<<7776:0000787('''''46'''/3/&=93999767:<A?IIHGJA4434>AIJGHCFIJJIFGJCF<856?FCJEJECFHEJJJ@A>==<>CDHFJJJ@A1-(()))'',+10,/015?@==.,)(&%$$%%%'&%%$&%&&''((***7<<8'&&&(--+&&'*.+*),-8;=:::;;;99<769;<D???=@@>A.----..3.,668HA8320/10&'')+01-+,-0)&')))+6668:998511'''''000ED@ACDIJ??>>D71//16233..//1456:;7566:;?>;;<<JGJFJEJEDBEACBC-,,.+*%%$#&(('(%$',++&%%&()+,'52>ECFEE==<;:+---*66AEEFCGJ@@??ACCC65=>BE4445::::CC?@@>JJB654366;9'3/')))(,2+*++3146<DJJHFHCB0///?>?BC@BJJJGFHJHJHJJIJIIGCBBCHJJJJJHCC;:;<JJ:889@;988:944442E9,,,,><=(((*::<:84((&&1645<;<CAEDDD==0...(((',*.30//0001>@AACFHJGHHJHJJJJHJHBB?;975./8CF?JCB?B@CFJJDDFCCA....,,-+**++.01/..00=88)((*'''',,-/:B@?;;22-)''''+799<**(&(27:9::;9;;:****@AJJF;:;:EC@:994--+**-((((0:66--,-./456:;;9895544688999;>@>BBFFIFCC;CCB?>>B...09449)'&&,+-,-0)&((()-(())*'(+000-...('''(''()'+0477?9GHGB@CF?JJJIFBCABFJHJJJJHJGFIE?@?AG==::=>AJB8877<@DJIJGHA?<::9+(((&'87889GJJFFJJIJHFECB?=>53.<<500167B@@F<<893/-++,6333227:?@BBE<45&&&&77:7@?7689?DDHDFJJGJJJGGIJAEFFJHIEJJIHJJJEGJEDECDGC=41,+>>DD@@A?1113@><788BAA<457=>>A@I<99B?;998560..+(&&'&'*+(''))*+.12////**)*,,,@@?@A=>>>-**+,*%%%&'...5237<==>JEEGDHJ;;H:7442553555AAAJEDF22223+**,0000555:AC@AC?>;>:;//-*,(&%*,0.349<=4.++,,+.4587:++0176676***&&&'&'&%%'0/..*.-,,)(()-*&&'&''%%$$%##$%##&&'''*))*/223...)(()*&''(*.//*))//0140''&&'%%&'(&'(((+-,,+&&&(('''&'+,-+***-*))(('%%%%%%$$$%118223(&&+''-,,)))%'&%%((','%%&'$&&'))++001,455554476))))0124.,+,,*)'***,(%$$%%$$$$'''*++.(&$%&'(++'%%$$&%&%%&&&(&%&&$$$%$$$$&%&&)./1453332221008:<=@B76667788;3*))))''%%%%$###%%%&(+&&,13345++)*(*'(,11//289872431237222--+-.2:JBEBDECCDJFFJIJIJJJJJFEE?>A;9894321/.-./342,((((4()@@332+++++28AA888<JG2211=;:<>D@<;7666543483/1512240//-.-*'&&&'-56:<C99779931115--7893111(''(('$$$$$#&/237ADDCDGDGHEEGH>=9333351)21*'&&'3335-+,0&&%'*)))((*+0230/.('''('&++))/6766;<>FJIHJJGJEJHDJJJHEJJIH@?65++9::A>=>?EEEFCJGHHJCBE5BB655779:;EDJGJ?221289?<63339??;;;JA???BGBGBD9==?<===H@89876156757122220,*-,0<FDHFFIEHJJJHJJCACJFJFBC>:::;+*++..2,883//.--/05777BAC;((''+2<?>???@ABJJIJJJJHJJHJJJJJJJJIHGHJJJJJIJJJGJJGGJHJGIHEJJFEF:;ABCA@>>:999D1*&)))+-,-<=BAA==;98:<:999:5E>GHBCFBCDABJJGHJDFDF==>>JGGJFFEJECB>=>>BBA@GEDDDFJHIHCEHEJABB>FJJDFECEFDJGJB0001IJIJJJJJGHJJIJJFJJJCCACJ:322264222((((,+-,,-,&:988=BHDEJIJJICCAAGJJFJJJJJIFEJHGIJ)'''))'''((><@8777ABAAIGCBB:99775./,(),'&&%%328:<<;:::AE<52360--+-()/30..10))('))((**-0.)')+*++%%&')%''(**))***)&%)-./09988<:2222234778<556;:;;BD@@A:999///2+++;;=;892...3--:6653435778889=31(&&&*+70//55:::;>GHGEEFEJJCBCCGFICBED0/./+'&%,+))))24>@FGD<;;:==('%%&&%)(&'&$$##%&&'')))('&*-)(&&&(@;CJCIFCCEFIJIFEDJJHJEHEFJJJDCGCEEIJEF;111-,+,12,++,112++125657/..//,))/541++,2222))))6:<?=?54***+7''%&1139999<,,,,5445,,,,+*+03,+)()))*3,%%$$$%&$&&*/-----8?A??11115533:>?=CFA==<>@?A@?<;<<=''''%%'-00..,,,+*))*(&&&&$%&$%%$$%%'''''--,//.43,,,,,&(64566;5001//01:;;+++,:9-*)%$$%%&)*.,781**(*(**(*+&%$%%%$##%'))(&((')((()(**+,,,,++++.21++*+A@EEDGEDIJGJJFHHFJJJFJJECJF?741,+,'')/31320,,,.33677?AC788,88974466BI<;<=====>61//;@@:;;;44333,%&((,,*(&&&'((B9999FDEDEGJFGFJEJJJF222/''.-.00:89==JFJ>===FB999;JJGJJB>>?@<:>>B777:HIIJDBBB43..//92000:<<=:9)%$#$%%&',6****DIEHIGJJJCBCFJJI8882.+,.++(*((()-0+))),,,,*+*('%&%)+-.28*00,***)0).-*+))+*((''''(()*,++,,---0..((+++7:9IGHHJHIJJIE?<6656;BH@JIJFJGDDBAFBJJHABB:999>>GGFEDA@3///00434222330110,&&&00;:+''''((''%)-...00300/)(),,//**+0((''+%%'+,++++.(''$$%(%'))('(388>@FJE9556899:A:?@CFGEJIGJEF222388::>6+(&*)*,-:7::>?C>2,-80.-,,''((+*/.-*+.=5:;@:4/-..D=<=8887=A;A444===<9::20..-/>>?>CCCC<=?>A?<<99:42221/,,..5****BDCFGJIHJHJFFJIGJJFJJHHJHJJE=C8J:$$$%%&&*&&%&33?JCEIHJIEDH<<;;BBJJAA>>E;6664666;20))))%&'&*(%%'%%%%)-/93<9::=;933CFFGIHJEF>?>74-+**+)&'/18>?CBC3332579<@>:>?>?BA866555461533563,,+**)'*'('%%&&&(())-45123<JFJFHF@???JJJJJJFJGHGGCD>:::44443>34=>BJJGJJJGJIJGIJHJJIJEGJJJJGEIJDCABCJ>-631223351...0..00AFCJFGCH?;JFJJJGGDCFJJFGJB;8:BCAACFGJB=>=3::;<CD><;/.,,0FFEFEHEJFJJJJJFGCDEGFB>><;=>GIHJDIDHFIJJJJJHJBEIGEB??AEJBDB;;;33**+>B@63,))))*)).))&&'&67777:=?@@A<=>?JEEDFCEEEJJJFGABACJDHJIFJ?ABDFHHJC@@BBAA@FBHGCHDGHJGFCBBHE;2,++-50,->=D@5544774/**/3434)39;<))))-44545;9=GJHD@5/)''((.,-///'''&'$%&())''',*,('),,,-0.'.&*,***1/399;=FHJEJEHEDJEDE@@@AGGJJJH:J::JFFJJJGHGFF:::<JHEJJIJF6445?;;;9<EBCBEEFD2116887A?AB>>@ECJJJG:8889:9))(()()*()***+)**(+.)''&+--355,-JJF<:::<9:==?JJJJFEF><<FIJJGFGEIFJJHGIHJJHFEJJJJJFEC888@CF3/%%'(()*66999;6667?JJIJJJIHJGCAAA9877;,,,096+***.00//202;::>?JFB>>=;844440017BB?==>@>???B@A??BBBE=,,*&&&(+,*'$%%%&'-++'&'''&%&(35588888@86*)*/-810123?==0000BGCAC766+)((.++*)*)((%$$$)&$$%&'*+))))-11225>BGHDGD=>ABDGFGHJGFJJJJB2223377788:788587>>A6668@HEGJGDJJJFFFD>>;889BEJDB???>??CA9+**)',DDHEEGEJDIHA?@65+%%%%*'&&&0157669B6532223.-(%%$))*47)''(&%%%%%&();@@?JBA>=<<BB7,---../../==9999@DCCBCD=9765''('%%&&(*(&'),'&%%%2,.3'&&&%&%%/127BE>>>=GCDDGDFGHH?@FECGCB54-,,-00--0./))((),-.01&&&)223>;;>?AFGGJGEJFJJ=::89=>;CAECH@@?<>>BJEGJ@>9.522)66765952))2.-,,,>?:856856>869EEBAA3211444437@711344=>?DCACDCC@CCA@:=;;>@HE7///2D;;;;?===5444DF=7667>@??@AD84334;;<FHDGJGFFBCBCFHEJDC?<8525'::3--'&&&2755@40++++//0464345==>:::<@?A@ADDED8888;9((((''%&(*))(%&&&'(&&$&&')+)))(,345:867<5544/,++*%%$%&%&&+.0-:((()=<:;BFEJFIEBFBEBBDEIIJHG---.128=:,,,,<//.'''''D@EIIIIJHHGJHDC22//0/+*'&&&&'**+)'''(%%++-03-+*-*++))(*366@JGEABCHFDBHCHGJJJJJJDFC>;242112<ECCCBGGFFFIGFFFJJACEIJJBCCAEGJEHFJFCFDDHDJFJJJEJFBABFJJJCFECJD@77776:88;<DJ@9**),&&$$-0232555=(2/-4578::>DCIDCGGEGJJIEEHHGA?700004----2+++67654320.//1BJJJIHEGFFJJJJJHEBCFCF423IGDF=:9=<8:9>BIJGFIGEGDJGEFGDHC@EJEGGFCAABB)'''36CCACBDCICFJHJJHDBBC>20,,-+,+'('%%$#$%'))*+*)*0))9>:;@A6425*)*43;;=;;4*))-,,,,+('&&'(+176)(12;CFDJEBCAA2211550.**+)*)(('(%%%%'''&&'*..,+7<:AABAGJJJ<<<<JJFJFJHHHIDGGCJDI83113/000657;97763335ACACBD@;;7?DJGFEF==JEEDEEI321./03384344<>20./:;::;>?;;CDFGJ9///-)()*+++0145,,>CA@@=;?BDCDEJJJIDHFDCFFGHGCB@A@B?<::786.--((@9;9940001555AAADEECCFDEJEGJJFIHFGEFFCFGJJECCB11000-77:HD@?==2:'&&&%$$%&%%'')'&%&&)((())))(&&)132233GJEEFFIJFJGDGJDIIDFFCBAB>AABAC111./1/0///93;::7422?@JIIFHIDHFGHIFJFEJGHGFED>BBB****=<=?FJHJ<8655654445<=<<:97655.../>=;1.*''-3<>8@****5+()0/;2/(.7(+$%%%)((('--0-,,,1111.-,+''+--((''()('(),**4<@<;;;879<>7663//4@@>=@75511667J>='''''>>D9999AA?FJJJGIHB>==ADEHC><<:3''''58=@?:;;9:A@>?DJJEDDJHDDEEF;::211----:EJHFCGJJGFHJJJJJJJJ?>?ADJJIGJDJDFAJ<110-/02&&((*-//BHCJIJ>???JEJBAECJJJGJJGDJE:DAABBABA22203<@DDJJHJIDGJHFGJGGHEDJJJJJJJGJJHEIEDGCBAGJGF(()7BH><<:20/&$$%)*+,8=E@@@BJJA>?B;EDJIJJJJIJJFJJJEGF@AA;779999==EEAA@@HFA@B998;4111:333,++++)((--3(&&&(%%%*&&%$%%&'((,)''%&@BGFJHJJJJJHJJJGJJJIJGGJHJCB>+(')*+49ED<<<>CHJJB:<?:87788>8JABC<=,(''82DFCEFEIDBBGJGGFGHI<:+**,(+4/.-***1<:;>DDFAD1111221156655843,,,)*)),,&&-)-))((('(15,+**+.9<;;;?DDCJEFDBEJEJIJJFJHE?2+,>B;988:;;A8AC?CBADBBBEJFDJGACB0*(((((((4543<:9A<99:E,,,.GA86427=<DJJJGI)(((/*(()**)))&$$$%%(&(124761/.11113@EFFJ@A?@>//8/-,+,,,+'*)%*%$$&&&&%&)'(&%%&'&%&**2*'%%&43442556---.+**.))'.858856:64422/-,(((((()0;:997)2+)&&(''.*+22//4,++'&&'((/1128?A@@;::----1+**/*)($%%%&%%%&%'))1&%%%*%%'%'(()(''(/5'''(2239756--,-117.,,---.93)**,7788::;>>>@?=:512379A9<A=GB?<;<==<7JJ@CCDG=/..7768<=10,-,,->1333222)(&&''$$$(0'''004<BACGGJGCHE@<==;8''/'(;99/.-,190////>43:9.--.218-,))),,/83++BDGDC=5:98/../-,,))(*+))),.2/*&&'('''((/>GHD7777GICFFFFEGJ;?99/+)(-44/...445:A@@<1000I)(()+)())+('''))115543,+,.9>;;;9;>CFFJJJGGH@JJCB@?B1.22671'&%%$&%%;=??=:99BJJICJJDI<;99;;?@DCGJJJFGJEEDFEGE1-,,.8:@D555''(0@@ACIHCCIFECE)(('748>?>=4744;>@?J===7778FIEBEJAA@DFJJHFHEA;-,,,5-))))*((.//>933439>EC<=BFICE7G?>>>@?@?J=<<>JDBEEJEFBF>>==D@5200..*)%%&%*&&&&+)+)57<CDJFFHJEIFJJEGJJ9=999HA>>EECJ<<=<@A@@45445>BBDICCD?AA?>>>EJFJA=?@GJFEJJD??=422336=><<@?AA7666940003740,-44AD?;-,,+/./..:999?=;+((-.4*(()/**''(***'$$$&..0..,'(*(-(*797=<DDGIECA@:988=BHFEJJJHDFACAEEGDFJJGG=978>I><<<JJGEJGGGJECCDB;541.3++*+../02112545/06+*(),-,,-.///4241023225<45553222246669>;32)))'&&%$##&)'**+,5))))-.11148>74444DECFGDJJGI@??+**+1--../,,+*89:666=;660011,++&'()+)))*)((,,-'&&'&&'(16@FCFEIJJIEJDECEJ>888@CJFGHJI>CCGDDEE555:??>@....:65((5411523&%%%(458<>@?GCF31//3>A433.-05/).-.-/+125HFGEA?CGDJG2111446@@>;:?=1)))'**%82233AB@:8<CG66333329:@DJJJG433CB6559E@::5,((()/,%%%%$$$%$%$$$$((&('&&'%%%%&)-36??BBCFEJAJJJGFDBACEJIGJJEDDCCHC;8=94,+((*0/2495522822200/&&$%&&&&&&'&**---*&&%'))*''')(('%'(())/./59:;HCCAFFBA:::::=<;<1AEEHJHJFJDCAA@AA@/((557;8>@>=?<@?<;::63455;;:CA?>><>?>>953363<=64466BA>==*+AAGJJJJJGJEDJHHJEACJCICIJIJ?=.-,,13AJJIHEIHHHIHECCEJJGJE88E:EB4200//:989-*++/2:1//0(78:@>:77IJDBAC444<?==FJ:99:;9944><<<7321//0.0;?BGCFDBGEECCBBEBHHFEJJJH67=356.+:::AJIDCBIJF@A@=??1-)'(**..1122FCEHEDFBGFEJJJJIF66654((&#$&,++-:0000GFJEIDGDCD2211,,=888;??CEDEABB?=<;<BCGEIJIJFIHJJIIJJJFIF>>;;==111-+*&&%&%&%(*36>@@@@@J?==---&%%'((%&'(-&'%'$'(('&'%%.--/..2*))*<<0.00@@BAF@EC@<=?@JJJHJJJJEC@EEAB2'+*&&,99;6;;<DGJJJIJHFDBAA88D<==<CJEJ>>>????@C::99A;;3001/0/*+//A==>>JJJJJJJJGJ745;AECEC;<<<GGIDJ@>>=BACDDJJHJGJJIFDJJEDJJIID?@=>@@971&&':@DE:JGIFIJJIJFEBC?9:7<JG545DFDA=<<5445;@D@B++++?2'&&'.+**())++&'))+++*5335?@@99=>?==;=AFHJFHFA@?:8?45.++2,22>F:898::33312+++<B?:F?@?B?757666677894(''(0//((''1-&&&'45@@AHHDEA?@@A6552232)))),**+7987830.'(28445@D?<8=>;5+++<>CF000/110/./-.,-'*1,,-/AJC<))))((')'('%$&*)'(*---BEJDJHBDBDDDFJDCDHJB@@:332227;AC7666=@/*(('''&%$$$%%'*++''(),'))
@Glass_T7V_19_D3_14_4_8
GGTGTCGCATCAACTTCTGCCGGCACATATTGCCATCTGGAAAGCATTAAGCGTCGGTGAAACCCTGCCCGCCCGCGAGTTTCAGCACGTTGATAAATATGTTTTAGACAACGGCCAGGGTGGAAGCGGGCAACGTTTTGACTGGTCACTATTAAATGGTCAATCGCTTGGCAACGTTCTGCTGGCGGGGGCTTCTAGGCGCAGATAACTGCGTGGAAGCGGCACAAACCGGCTGCGCCGGACTTGATTTTAATTCTGCTGTAGAGTCGCAACCGGGCATCAAAGACGCACGTCTTTTGGCCTCGGTTGCTCTGCAACGCTGCGCGCATATTAATAACTCGGTACCAAAGACGAACAATAAGACGCTGAAAAGCGTCTTTTTTCGTTTGGTCCTTTGAAGTTTAGGGGATAGTCCAATTATTGAAGGCCTCCCTAACGGGGGGCCTTTTTTGTTTCTGGTCTCCCTACTAGTAGCGGCCGCTGCAGTCCGGCAAAAAAGGGCAAGGTGTCACCACCCTGCCCTTTTTCTTTAAAACCGAAAAGATTACTTCGCGTTATGCAGGCTTCCTCGCTCACTGACTCGCTGCGCTCGGTCGTTCGGCTGCGGCGAGCGGTATTAGCTCACTCAAAGGGTCTTACGCCCCGCCCTGCCACTCATCGCAGTACTGTTGTAATTCATTAAGCATTCTGCCGACATGGAAGCCATCACAAACGGCATGATGAACCTGAATCGCCAGCGGCATCAGCACCTTGTCGCCTTGCGTATAATATTTGCCCATGGTGAAAACGGGGCGAAGAAGTTGTCCATATTGGCCACGTTTAAATCAAAACTGGTGAAACTCACCCAGGGATTGGCTGAGACAAAAACATATTCTCAATAAACCCTTTAGGGAAATAGGCCAGGTTTTCACCGTAACACGCCACATCTTGCGAATATATGTGTAGAAACTGCCGGAAATCGTCGTGGTATTCACTCCAGAGCGATGAAAACGTTTCAGTTTGCTCATGGAAAACGGTGTAACAAGGGTGAACACTATCCATATCACCAGCTCACCGTCTTTCATTGCCATACGAAATTCCGGATGAGCATTCATCAGGCGGGCAAGAATGTGAATAAAGGCCGGATAAAACTTGTGCTTATTTTTCTTTACGGTCTTTAAAAAGGCCGTAATATCCAGCTGAACGGTCTGGTTATAGGTACATTGAGCAACTGACTGAAATGCCTCAAAATGTTCTTTACGATGCCATTGGGATATATCAACGGTGGTATATCCAGTGATTTTTTCTCCATTTTAGCTTCCTTAGCTCCTGAAAATCTCGATAACTCAAAAAATAAGCCGTAGTGATCTTATTTCATTATGGTGAAAGTTGGAACCTCTTACGTGCCGATCAACGTCTCATTTTCGCCAAAAGTTGGCCCAGGGCTTCCGGGTCTACCGGACCAGGAACGCCCGGATTTATTTATTCTGCGAAGTGATCTTCCGTCACAGGTATTTATTCGCGATAAGCTCATGGAGCGGCGTAACCGTCGCACAGGAAGGACAGAAAGCGCGGATCTGGGAAGTGACGGACAGAACGGTCAGGACCTGGATTGGGGAGGCGGTTGCCGCCGCTGCTGCTGACGGTGTGACGTTCTCTGTTCCGGTCACACCACATACGTTCCGCCATTCCTATGCGATGCACATGCTGTATGCCGGTATACCGCTGAAAGTTCTGCAAAGCCTGATGGGACATAAGTCCATCAGTTCAACGGAAGTCTACACGAAGGTTTTTGCGCTGGATGTGGCTGCCCGGCACCGGGTGCAGTTTGCGATGCCGGAGTCTGATGCGGTTGCGATGCTGAAACAATTATCCTGAGAATAAATGCCTTGGCCTTTATATGGAAATGTGGAACTGAGTGGATATGCTGTTTTTGTCTGTTAAACAGAGAAGCTGGCTGTTATCCACTGAGAAGCGAAGACAAACAGTCGGGAAAATCTCCCATTATCGTAGAGATCCGCATTATTAATCTCAGGAGCCTGTGTAGCGTTTATAGGAAGTAGTGTTCTGTCATGATGCCTGCAAGCGGTAGATCAAAACGATTTGAATATGCCTTCAGGAACAATAGAAATCTTCGTGCGGTGTTACGTTGAAGTGGAGCGGATTATGTGAGCAATGGACAGAACAACCTAATGAACACAGAACCATGATGTGGTCTGTCCTTTTACAGCCAGTAGTGCTCGCCGCAGTCGAGCGACAGGGCGAAGCCCTCGGCTGGTTGCCCTCGCCGCTGGGCTGGCGGCCGTCTATGGCCCTGCAAACGCGCCAGAAACGCCGTCGAAGCCGTGTGCGAGACACCGCGGCCGGCCGCCGGCGTTGTGGATACCTCACGAGGAAAACTTGGCCCTCACTGACAGATGAGGGGCGGACGTTGACACTTGAGGGGCCGACTCACCCGGCGCGGCGTTGACAGATGAGGGGCAGGCTCGATTTCGGCCGGCGACGTGGAGCTGGCCAGCCTCGCAAATCGGCGAAAACGCCTGATTTTACGCGAGTTTCCCACAGATGATGTGGACAAGCCTGGGGATAAGTGCCCTGCGGTATTGACGCTTGAGGGGCGCGACTACTGACGGATGGAGGCAACGCTGACACTTGAGGGGCAGAGTGCTGACGGTCGGGGCGCACCTATTGACATTTGAGGGGCTGTCCACAGAATCCAGGCGTTTGCAACTGCGCGTTTTCGGCCACCGCTATA
+
**)*)%$$$$####%&%&%%&%%%')(*-,-,25799?@@IIGIJIGJJHJGJJ((((AEAEEBAB?D?B<?::6C<<<:;FE@@IIJHJHHJFJJJJJIJJGJJHDFF=<<JICJHJH@=A?=@BGFGJJEEFEGHJGFIIJGJFJHJGEDAACEIHJJHJJJJJJHFHJIJIJJIJ;;;;IEJEA;AA7756'''&*,AD?BAEEGFHJGJFJJHGIJJEJHJ@ABCIIIFIJFJJJGJHFFJEGFJJJJJHJIJJJHJIJHJJJIJJJGIGGJJIDFFDJJHG@?@AACCACDEC9999@2/-*(&$%%''(&&'(<B>;;;CJJIJGIFHH>=>>90//0@ABJJJJFBBCCEEHABCDIHGFB?@ACFE--,+,-.7?7112<5==?FJJEACJ@AA?755JJJJHFGJIJHJJGGJIJJJIFJGGIFJGGJAB@JFHB?9@DEEJ?BJJEJGEHJJJIJJFEE?=>=@@@CJE;:?@CDCFDJGFJEJIJJJEEID7768<;2222@?GJCBJDF06>>AJ>;;2.=<HJEJGHJJFDDE+**4+FJEJJJGGG8898CJB<8EEDEFJJHJHJEIJJIIJGJJFJGJIGJJJFJJHJHJJEGDBC@?8>=5334><6776111<A7652.(&&&.,++9<<?EHDEGIEEF@?A>>>==<4*)'&&&*+%%++,126?CFIJHGGCDBFJJJJJFFJGJJHJJJJJJJJJHJJGJFJJJJJJJGJFFA?>??BHJJCCBF9988:=CHJFFHFJHJHJIHHJ<<::::HEFJJHIJJJJGJ?BBHF1111?><=<331/.;BFHHHJGJHJJJIJDGDEJJJJ999:FIJJJHJG77779<70102))))+(((-)))EJJ>>=BD?CAAGHJJJJJDGHJ<?>II>=:)))2>>>?FG<<<>BEEJJGJGFGJIFGJJJFJGHEECBIJEGC@?<../?BGIEFDB@>>EG>==<@CCEBEHDA;;;896=?>>CCBGJJJIJJJHJE??JEJGJFFDJGJGFJJJCCDDEHJG?>?>FCFGJJ==<6100*>DD>++++/*(%'2EJJHEDCCBDFFJJHJJC@@@ECC<:89<<;:89;<=78867696?>==2167=55@@?FJGJJJJJJIIIJJIJJJJFJJHGJJIFIHJC;::,01112FHF?=FJJJJGH@;;;;>?>553A@@BDCDHCCJHJJJHGEGIIGIJFJGDEEDJJJIJJIJJIJJFGHGJJJJJJFJFJJJJJJFIHECJG>>@JHJJJGECE<0//***)JIHJEFJGIIGJGDJ8>FB7767/1-,+*,-.-./4B;BDDBDHJJEJJE@A@@DEJJDIDCDEJB:72&%&'++*+++/<=@@9989>ADJHGJJJJIIJJJJGHJHJJJIGJJJJJJJJFJJF989@@==@@HEHJHJJIJJJJFFJGJHJH?=>>BHD@?10.(&%%&.--*+.*()(./)*)(&&';?CBEJJIIGJHJIJHHFJHJHJJHEJCHIHJJJJJJJFGBA6))))244=<=IIGIHJGJJJEGEHEEJGBA><<=@GIFDHIJIG=30?C?9889:BJJJJIFJJHJHGJDDGJHEIIJJJJJJJJJGJI@FFJJGIIJIIEC=>>?;:97>>;<<<B@BAGA?@999:E9GGFJFJG@>=999A>JIJJJFJJCCAAFEGJJGJJIJGJHHJFJJICHDHFIEHJJJJJIHJJIHJJJFJGIJJGJJHEEJIJJFJJIIJGJJHJJJJHJJJJJJJGHJJJHJJ::9:8;;1==EIIJJIHJFDEDJJIHHJJJJFFJHJJHJFF///4<::=9@AGJECEFAB64447BIDDBEEJHHJIJJHJIEHHHJJGJF>=>>JFJEJBIJJFJGJFJJJHJJJGIGJFJJHJFGEIJEJJJHJJHJJGJJJJIJJIJJJHFJFJJJJJJGGJGJADAJJFIEDCGAJJJJJJJFJGJJJJJJHJJIJJJ<<<;BE@@@@20-%%$&*+010-./99JICCECGDDFCIHJJ99978678GHJJFHGJJJJJJJJJJJJJJIJJJJJJHHFJJJGHIEBBAADEGIJHJJF@@@CFFGJIHJJGJJJFJIFDC@>6+**+--DEGJHIHFJHJJJHFFJJEGJGIJJJGJJJJIC?CCC5223DCBBHJJIHFJJHHIIJJJJJFGIIGJJJJG----;BEDEDGJJJJE>>??JJDIJJJIGEHHEHGJJHJFJEIFJJGJJJJJJJDEFDEJHJJIJJJGIJIGIJJJJIGJHIJHFGCEEJGHJHJJGJJFG:66<EHJIJHFJIGCCADDEEAABJJHJHJJJFAAADDCCCDGHJCB@CBJBBBBC997:;BA@@?BCGFJJJJIFJJEJB@??A,,,,2-,,-46<HHJEEJGDF@555?BDFB><2''&&&&'@>>=<?<>BFFJJFJGFJGJGJHJJD>=>>1&%%%%&&**(**+4;=CDJJG7666,,.+1+>>HFFHJJJJJEHFGEG777AFJJBABCHEAAADJJGCJA?@?AJG???JHJEJ>>>:430..-.24ADJEBIDE@AEJJDDDBFIFHIJBAACAB::8849?<FIHJHJJJJJJGCD+***:B?EJJJJJGGEHJIJJJJHJJIDJECE++++;;;GGHHEEFBFGA??+%%%&(%$$$%&$$$#%%&()0--/0./0:AGB=6542114223((&&'&'2232-,,,-***35622////9:JJFEC;:0.'%)**(')++'&)**'(((*0//--'&');99:<DEDG?;4+&%
@Glass_T7V_19_D3_14_4_9
AGGTTAAAAGACAGGTTAGCGGTGGCCGAAAAACGGGCGGAAACCCTTGCAAATGCTGGATTTTCTGCCTGTGGACAGCCCCTCGAATGTTGATCGGTGCGCCCCTCATCTGTCAGCACTCTGCCCCTCAAGTGTCAAGGATCGCGCCCCTCATCTGTCAGTAGTCGCGCCCCTCAAGTGTCGATGCCGGGCGCTTCTGCCCAGGCTTCACATCATCTGTGGGAGGCGACGAAGTCGGCGTTTTCGCCGATTGCGAGGCTGGCCAGCTCCACGTCGCCGGCCAAATCGAGCCTGCCCCTCATCTGTCAACGCCGCGCCGGGTGAGTCGGCCCCTCGATCTCAACATAGCCCCTCATCTGTCAGTGAGGGCCAAGTTTTCCGCGAGGTATCCACAACGCCGGCGGCCGGCCGCGGTGTCTCGCACACGGCTTCGACGGCGTTTCTGGCGCATTTGCAGGGCCGTACGACGGCCGCCAGCCCAGCGGCGAGGGCAACCAGCCGAGGGCTTCGCCCTGTCGCTCGACTGCGGCGAGCACTACTGGCTGTAAAAGGACAGACCACATCATGGTTCTGTGTTCATTAGGTTGTTCTGTCCATTGCTGACATAATCCGCTCCACTTCAACGTAACACCGCACGAAGATTTCTATTGTTCCTGAAGGCATATTCAAATCGTTTTACCGCTTGCAGGCATCATGACAGAACACTACTTCCTATAAACGCTACACAGGCTCCTGAGATTAATAATGCGGATCTCTACGATAATAAAAAATTACGACTGTTTCGTTCGCTTCTCAGTGGATAACAGCCAGCTTCTCTGTTTAACAGACAAACAGCATATCCACTCAGTTCCACATTTCCATATAAAGGCCAAGGCATTTATTCTCAGGATAATTGTTTCAGCATCGCAACCGCATCAGACTCCGGCATCGCAAACTGCACCCGGTGCCGGGCAGCCACATCCAGCGCAAAAACCTTCGTGTAGACTTCCGTTGAACTGATGGACTTATGTCCCATCAGGCTTTGCAGAACTTTCAGGCATATCTGGCATACAGCATGTGCATCGCATAGGAATGGCGGAACGTATGTGGTGTGACCGGAACAGAGAACGTCACACCGTCAGCAGCAGCGGCGGCAACCGCCTCCCCAATCCAGGTCCTGACCGTTCTGTCCGTCACTTCCCAGATCCGCGCTTTCTCTGTCCTTCCTGTGCGACGGTTACGCCGCTCATGAGCTTATCGCGAATAAATACCTGTGACGGAAGATCACTTCGCAGAATGAATAAATCCTGGTGTCCCTGTTGATACCGGGAAGCCCTGGGCCAACTTTAGCAAATGAGACGTTGATCGGCACGTAAGAGGTTCCAGACTTTCACCATAATCTAAATAGAATCACTACCGGGCGTATTTTTTGAGTTATCGAGATTTTCAGGAGCTAAGGAAGCTAAAATGGAGGAGAAAAAAATCACTGGATATACCACCGTTGATATCCCAATGGCATCGTAAAGAACATTTTGAGGCATTTCAGTCAGTTGCTCAATGTACCTATAACCAGACCGTTCAGCTGGATATTACGGCCTTTTTAAAGACCGTAAAGAAAAATAAGCACAAGTTTTATCCGGCCTTTATTCACATTCTTGCCCGCCTGATGAATGCTCATCCGGAATTTCGTATGGCAATGAAAGACGGTGAGCTGGTGATATGGGATAGTGTTCACCCTTGTTACACCGTTTTCCATGAGCAAACTGAAACGTTTTCATCGCTCTGGAGTGAATACCACGACGATTTCCGGCAGTTTCTACACATATATTCGCAAGATGTGGCGTGTTTCGGTGAAAACCTGGCCTATTTCCCTAAAGGGTTTATTGAATGTGTTTTTCGTCTCAGCCAATCCCTGGGTGAGTTTCACCAGTTTTGATTTAAACGTGGCCAATATGGACAACTTCTTCGCCCCCGTTTTCACCATGGGCAAATATTATACGCAAGGCGACAAGGTGCTGATGCCGCTGGCGATTCAGGTTCATCATGCCGTTTGTGATGGCTTCCATGTCGGCAGAATGCTTAATGAATTACAACAGTACTGCGATGAGTGGCAGGGCGGGGCGTAAGACCCTTGAGTGAGCTGATACCGCTCGCCGCAGCCGAACGACCGAGCGCAGCGGCGTCGAGCGAGGAAGCCTGCATAACGCGAAGTAATCTTTTCGGTTTTAAAGAAAAAGGGCAGGGTGGTGACACCTTGCCCTTTTTTGCCGGACTGCAGCGGCCGCTACTGGTGGGAAACCAGAAACAAAAAAAGGCCCCCCGTTAGGGAGGCCTTCAATAATTGGACTATCCCCTAAACTTCAAAGGACCAAAACGAAAAAAGACGCTTTTCGCAGCGTCTTATTGTTGGTCTTTTGGTACCGAGTTATTAATATGCGCGCAGCGTCTGGAAAACCGAGGCCAAAAGACGTGCGTCTTTGATGCCCGGTTCGCTTTACAGCAGAATTAAAATCAAGTCCGGCGCAGCCGGTTTGTGCCGCTTCCACGCCATTATATGCACCTAAGCCCCGCCGCAGAACGTTGCCAAGCGATTGACCATTTAATAGTGACCAGTCAAAACGTTGCCCGCTTCCACCCTGGCCGTTGTCTAAAACATATTTATCAACGTGCTGAAACTCGCGGGCGGGCAGGGTTTCACCGACGCTTAATGCTTTCCAGATGGCAACATGTGCTC
+
GHJJJJJJJJHHEDJFJGIJGGJCDB?0-+**,,,,1/788>@?8772-----BFDD:::8;<B@A??=/<<99;;110/0,0+(')%0-&$$&****>?==A==?::A>>?C?==?CCBCFIFGIJIA>>>?FD;0//-+*)+,-3899955:<>C@?=>@6666ACAACAC?40&%%%&&%%'&&'%()(,,,**,''((-1116/+))6788:9<<;4437-,+((((),('&&&&+,++++./.+*()'*'(567CCAAEJEGHJJIJAB@:;501,8('',54566;;=DGFJFJFJJICGBCCEFJIJJEGFBIGECACAA@DDCFDJ6(&$%$$$()./--//579FGEGJJJ1/./5?BHJIJC??<8/+)).3744BE9222//03EEF>===FIJFJJIJGEJFGGA:95678B>C==GJJJJJFCCD>@@@C>+++-0&%%%&'((/./4)%%%%''*0367778==GGHGFFJGJJGJIJ>>==753114==ABECA99ABDGDDDDHJDFCCHJJJHHJJGCBAAGEHJFJJEIDIFFIDHGHGDHA@==>=BEEJJGGGGDAFABBC@??>DFEC>==<-+++++==559>C@@?ADEDJJ>12::2@AAFHHJJJFJJJJECFJJIHFJJFGDHDDECDBCCCJJJEJ?>=2112?610034'%%&(*++867:;CHBDGAFDGDHIDFCI989:AF?JJJFJJJEJJGIJJJJJJJJJJJEDGFFDE77769/.00370078::<444*%&')*))'')*35<::::>AGJJFFJAJ>>>>CFGJJFJJGDHDIFJIJFD@FG?HJFI--+/&*19>>?FJJGJJJDFGIJBBCJFHHJEEEFBCHEAEGJJIFG@=>EHJIJIHJ<<0'&**-4444344878;>?==<BEEFI@A@AJFC@@B??9@?JEFBA77=A@@BBJIHCGF?>>=@B>DCCDJHJFJJGJJJJJJJJJJJHHE<<GEB1////DIDJF@@??@EHJHHIGIJIGJI?>F>JHGJJIIFJFJ:;HEDAC>,**%%%%%&()))),09:::JJGGIEDFGJJJJJ<<;;JJJJJJHGEDA@BBIJJJJJJFJIJJJJJJJJJFJJJJIJJJJJJJJIIJIFJJFGGDFFFGHGFEF<;<;;>CF9777F>GJJHJDEEBI>E<888ADD;;;00011?1/334BG>HDCJFHIJDIJIJJJJGJJJJJJFGJJHGJDEHJIBB;;44DJHGDA=DC>8++-.CJJJJEJGJIAAE222767;<))))--88;;85****'&&&()(('')@@?EDGDFJIIHIHCJBBJ<=<;=9:<JH7777;9'&'++-5(((1BCCC+++,,,,9;:;=;;=//::545)'''31'&&&&**.-,+**)-4('0)*:::;JA??FE??<>DE?GB)))*6AFBADEJGEJJ:88;=DBD?<>==@?==<???>)&&('+035:CCA==>EFJJHJHJGB@@>@B@JJEBBB@'*+.)));<<=8778<79<<;2112JDCIGDCFCEFDFEHIJGJJFDE@@@AJEFDEECBEDE::999ABJJJJJJJJGJJJJGJGJJFEJJJJJC>?3,-0001>=?9BJGJJJJJJJGJGJJIJJJJCCBCECJHBJG?:9684154/3322??B<<<;<:8;><22FJ@=>>CJIJBCBBEFEJJJJHJJJJGJIJHHHGJGIJHJJJJGJJHJJFJHDJJJGJJIJJJGFJHJGJJGJJJIG=D@@@A?>>>IIJJJF0000DG@BJFFEJGDC?A?=<=AJFF>?>?BFEGFFHF<IGEGDCHE@??*))+>?@CD?DIHJJJJJHABCCGFEC2.,,,.:863,**)))5544HJJHJHDBIGJHJHF>=;,,+*'')-:.-972202006698<<<:::;>?A....::6''''('(::677;DACECDFEG@D999:EHHJJJJJIJJH/..1FA<I@FBFF41DDHIGJJJJJIGJJJJIJGJJGIJJHJFHFIGEJJIJJHJJJCBADCDJ5555@;4-*1*--1111111>@ACBA?EBCBFJGJHGJGFIDEJCBC=>BF>:<JAJJEGIGGHJFJJJJFJJJJJIJJJFJGIJJJIJIFJJJJEA==>9<=3/=CBBEFCJJJHIGJJFHB@CFEGFGFG==>>8777==<<66//...--.'&&&.128DCGE@=?>>IJJGJJJHJHFJGJGFCEHI@66AFHIHDGJJIGGFHGFJJJJJJJFHCEJJB>==9:JED2=8@;+*)'(+-..32267;==2225<:100&%(**)')&)&&02546:JJJGGCDGDC;(()99:;FHJJEJJ9888:;;CFJJJIJGECADG??IBCBAFJIHJHJJGJJGJ><<FJJJJJJBAABF?30006=@F@@B?AA>@9,++,<8553778CC?@AAIDJFGGGGJJJGCAFHJHAB><>=J999:JFCCBCJDGGEFA=88,***+6=<9=>665,)**,('&%%%&&%&)22353;::>BCDJJJHJJGJGEJJJED0+++7+BA@F@>>?CB88889111/1''%'%&'%'''',25232'''4564BEFFGJCCDDBC@@@BF:899ECHJJGJHGJDHHJJEGEJE<<=45558888>9(9;;FCJJJJJIGHEFCBEJJBDDBBDJJHJEHJHIJJHJJJJJIA@:;=AFIEJBJFJJJHIGEEJIGDJJGGJJJFBBC?>=<:;;@>3336;87/.,'
@Glass_T7V_19_D3_14_4_10
GGGAAACCAAACCGTTGCAGTGGGAAGGTTCTACGTTTCAGGGGAGTTCCAGCCTTCAAAGGTTGAGGCATAAACTGGCAATGGGCTTATCACTTCATCTTTTTCCAGTTCCCAGGTACGGGCAATTTCCGCCAGCCTGCTGGAATAAATTTGGATACCGGAAGGCGTTTTTGTAAGTGGATTTGCCTCGGGGTCGTCACGAAATGCTTTGTAGGCGACAAAATGGCCATTGGGATCTTTACGCTTATAGATACCCATTTTTTTCAGTTCGTCGTAAGACGGTAACGCCGGATCTTTGGCAAGCATTTTGGCGTACAGATGTTGTAACCATTGTTCCTGCGTGCAACCTTCTGTGAACTTTTGATAGACGTCAGGTCCCAAGCGTTTCGCGACTTCACTCAGGATCCAGTAAATCGGTTTGCGTTCGAATTTTTCGCTGGTGACAGGCTGGAGGAACTGGGATAGTCCAGTGTACCGGCGTAGTCGTTAGGAATAATATCTTCCTGCTCAACGGTCATCAGGTCTGGCAGCAGAATGTCGGCATATTTTGCCGATGAGGTCATAAAGTTTTCGATGACCACAATCATTTCGCATTTCGATTCGTCCTGCAGAATTTCATGCGTTTTGTTGATGTCAGAATGCTGATTAACGAGGGTATTTCCCGCGTAGTTCCAGATGAACTTAATGGGCACATCCAGTTTATCTTTGCCGCGGACGCCGTCGCGGATTGCCGTCATTTGCGGACCATGATCGATAGCATCTGTCCAGCTGAAGCAGGAGATTGACGTTTTGACCGGATTATCCAGCACCGGCAGGCGTTCTATGGTAATGGTATAGGTCGATTCACGCGCGCCACTATTTCCGCCGCTGATGCCGACATTCCCGTCAAAATAGGTAACATAGCAATAGCGCGTGCAGTCAGTTCGCCGTTTGCCTGGCGTTGTGGCCCCCAGCCCTGGCAGATATAAGCGGGTTTTGCTGTGCCAATTTCACGCGCCAGTTTGATGATACGGTCCTCCGGGATACCGGTAATTTGCGAAGCCCACTGCGGCGTTTTCGCTGTTTTATCGTCACCTTCACCAAGAATATAGGCTTTATAGTGACCATTTTTGGGTGCATCTGCGGGTAAGGTTTTTTCGTCATAGCCGACGCAGTCCTTCTCGAGAAAAGGTTGATCAACGAGATTTTCGTTAATCAATACCCAGGCAATACCCGCAACCAGCGCGGCATCGGTGCCCGGCAAATGGAGCCATTCGTCTTCACGACCGGCAGCCGTATCGGTATATCGCGGATCGATAACAATCATTTTGGCGTTCGATTTCTCGCGCGCTTTTTCAAGAAATATCATGATGCCACCACCGCTCATGCGGGTTTCTGCCGGGTTGTTACCAAACATCACGACCAGCTTGCTGTTTTCAATATCCGTGGTGCTGTTGCCATCATTACTGCCGTAGGTGTAGGGCATGGCACAGGAAATTTGCGCAGTGCTGTAGGAGCCATACTGGTTGAGTGAACCGCCGTCACGGTTTCATCAGGCGTTTGACCGCCGAGGCTGATGGCGAAGAGCGGGTCATATTGCCGCCAACGATCCCCCGAAGAGTACTGAATATATACAGCCTCATTGCCATATTGTTCGACGGTTTTCTTCAGGCTACTGGCGATAGTATCCAGGGCTTCATCCCAGCTAATCCGTTCGAATTTGCCTTCGCCGCGTTTGCCCACGCGTTTCATTGGGTAATTCAAGCGATCGGGATGATTAATACGCCGGCGGATGGAGCGACCGCGCAAACAGGCGCGTACCTGATGGTTGCCGTACTCATCGCTGCCGGTATTGTCAGTTTCCACCCAGGTCACTTCATTATCTTTAACGTAGACGAAGTGCACAGCGGCTACCACAGTTGACGGAACAGGCACCCCAGACCACTTTTTCGCGGGCCTGTTGTACCGCTGCTGCTGCATTGCGCAGGGTAAACGGCAAAGAAAAACCGCCTGCAGCCAGCGCCGAGAACCTATCGCGGTAGATTTAACGAGTGTTCTGCGGCTGATGCCCACCATTCGTTCATTTTTGGACATAACTCACTCCCTGTTCTTTATCGTTATATAAAAGTTTATATATTGAATATTTAGCGCGCTAACAATAGAGGGAGTCTACCCATTTGGGTTAAGAATTATTAATCCATATCAATAGAAGGGTATGAGTAATAAGGTATTATGTTGTATGTTCAAATCGCCGGATTTGTCATATCCGGCGTTCAGTCGATAATGTGTTACTGCAGAATTCGGCCAGGCGCGCCATCCTGGCTAGACTGCGCGGGAGCAGAGACGTTACCGCTGGTGGTGCGGGTATAGAAGATTTATGCGTATCATTAGCGCAATGGCCGACGACCTGGGAATCAGGCTGATCAACCTGGTCATTGGGTACAATACTTAACGTGAAGCTGCTTTCGGGTACGCCATTATTGATAATGCGCTGTGATATATCGCTCTGTATGCGCTCACAGGATCCCGGCGCGGCGAGTACCGCGGGTGAGGCGAGGGCGAGCAGAAGCGCGGCACAGCAGGTTGAGAGTTTCATCATAAGCTCCTTACGCGAAGATAAACTCTTTAAGCATAGCATTTAACGTGTAAAGTACTGTATTTGCTACTATGATTGAGAATCATCTCTACTCTCTGGTGACTGTTGTGAAATACAAACCTACCATGCTTACTGGCGATATTCCTCACAGGATGTGACCGCACAGAGGTAACACTTTCATTTACCCCTGAGATGGCCAGTTTCTCTAATGAATTCGATTTTGATCCGCTGCGTGGTCCGGTAAAAGATTTCACTCAGACATTAATGGATGAGCAAGGTGAAGTGACGAAACGTGTTTCTGGGACTTCGGAAGAAGGCTGTTTTGATTCACTCGAATTACTCAATATGGAAAATAATACCGTGGTCGCTCTGGTACTGGACACCAATCTTTACCGTGATGCCGAGACGCTGGAGAAGAATAATTACAGGGAAAATGCCAGCTAGCAGAATTACCTTCTGCCGGGGTGAGTTGGGAAACCGATGATAATGGCTTCGTGATTAAAGCCAGCAGCAAACAAATGCAGATGGAATATCGCTATGATGATCAGGGTTATCCGCTGGGTAAAACCACGAAAAGTAACGACAAAACATTATCTGTCAGCGCCACGCCATCAACGGATCGAATCAAAAAATTAGATTACACAGCGGTTACTTTACTGAATAATCAACGGGTTGGTAATGTAAAACAGAGCTGTGAATATGACAGTCACGCTAATCCGGTGGACTGTCAGCTAATCATTGTTGATGAAGAAGTAAACCCACCATCGAACGGGTTTACACCACCATCAAAAATACGATCGATTATTATTAATGCTATTGTGCGGTCGGCTTCAGGAGAGTCTGACCCGGTGTTTTGTGCTCTGCCAGATACTGATGCTGGAATATACACATGCGAATGGCATTACGATATTGACCATTAATAAAGAACTCGTGCATCAATTCACCTTCAACCGAAAAGCCAAGCTTGCGGTAAATGTGAATCGCTTTTTCATTCTCTTTATCAACGATCAGATACAGCTTATAGAGATTGAGAACGGTAAAGCCATAGTCCATTGCTAATTTGGCGGCACGGGTTGCCAGACCTTTCCCCTGATACTCCGGGGAGATAATTATCTGAAATTCTGCGCGGCGATGAACATGGTTAATTTCCACCAGCTCCACCAGACCGGCTTTTTCGCCGTCACATTCCACCACAAAGCGCCGTTCGCTCTGATCGTGAATATGCTTATCATACAGATCAGAGAGTTCAACAAAGGCTTCGTAGGGTTCCTCAAACCAGTAACGCATCACACTGGCGTTATTGTCGAGTTGATGTACATAGCGTAAATCTTCGCGCTTCGCAGTAGCTTAACACTGTGGGCGCTTGGCATAACGTGTCCTTACATTCCTTAAATCAATAACAGGTTAGGGGGTAATAACGCGGCCAGTTCGACGGTCCAGGCAGCGCAAAGTATCGGGCTCCCAGTAGGCATTGATGTTGGCGCTTTGCTCACATTTATCGCGGTTATCAAAAGCGGCGTCGGCTTTATCCCACTCTTTTTCAGTGCGTTTATTCACTTTCTGGCGCAGATTGCGCGTGTTCATTCCATTGCTCTTTTTCCATAGCGGCGTGCTGGCGGCTTTGTGCACTGTCGCCAGACTCGATCACCAGTTTGTTAGTTTCGGCATGAACAGTTGTGCTCAATGCCAGTGCGCAAGGCAGCAGAATAGCGAGCAGGCCGATTCGTTTGCTGAGAGTGATTTTCATAATTCATTCCCTGTATGAATGATTAAAGGTGATTCTACACCATCCACTGCGGACGCAAAACGTGCCGGAGGGTGTTATTATTGATGATATTATGTCGCCCTATAACTATACATGATGTCAATAAGAGACAAAGATGATTAAAACAACGTTACTATTTTTTGCTACTGCGCTGTGTGAAATTATTGGATGCTTTCTGCCCTGGTTGTGGTTAAAACGAAACGCCAGTATCTGGCTGTTGCTGCCGGCGGGGATTTCACTGGCGCTGTTTGTCTGGTTGTTAACGTTGCATCCAGCGGCGAGTGGGCGTGTTTACGCGGCTTATGGTGGCGTTTATGTCTGCACGGCGTTGATGTGGCTGCGCGTTGTGGATGGCGTGAAACTGACTCTTTATGACTGGACGGGTGCGTTGATTGCGCTTTGCGGCATGTTGATCATTGTTGCGGGCTGGGGGCGCACGTAGGAACATAAATCCATTTTATCAATAAGATAAGAGGAAGTGTCGCTGACAAAAGGTATTCTATTCATCTTTTGTCAACCATTCACAGCGCAAATATACGCCTTTTTTTGTGATCACTCCGGCTTTTTTCGATCTTTATACTTGTATGGTAGTAGCTCAGTTGCGTAGATTTCATGCATCACGACAAGCGATGCAAGGAATCGAACATGAAGATCGTAAAGGCTGAAGTTTTTGTTACCTGTCCGGGGCGTAATTTCGTCAGCATTAAAAATCACCACTGAGGACGGTATTACGGGCCTTGGGGATGCCACCCTCAATGGACGTGAGCTTTCCGTGGCCTCTTATTTGCAGGATCACCTTTGTCCGCAGCTTATTGGTCGCGATGCGCACCGTATCGAAGATATCTGGCAGTTTTTCTATAAAGGTGCTTACTGGCGTCGCGGTCCGGTTACGATGTCGGCCATTTCAGCGGTTGATATGGCGCTGTGGGATATTAAAGCCAAAGCTGCCGACATCCCGCTTACCAGTTACTCGGCGGCGCGTCTCGTGAAGGGGTGATGGTTTATTGCCATACCACCGGTCACAGTATTGATGAAGCTCTGGATGATTATGCCCGTCATCAAGAGCTTCCGATTACAAAGCCATCCGCGTGCAGTGCGGAATCCCTGGTATGAAAACCACCTACGGCATCTAAAAAGGTAAAGGTCTGGCTTATGAACCCGCAACCAAAGGACAGTGGCCGGAAGAGCAGCTGTGGTCGACGGAGAAATACCTCGATTTCATGCCGAAATTGTTTGACGCGGTACGTAACAAGTTTGGTTTTAATGAACATTTGCTGCATGACATGCACCATCGCTTAACGCCTATTGAAGCGGCGCGCTTTGGTAAAAGCATTGAAGATTATCGCATGTTCTGGATGGAAGACCCGACGCCTGCGGAAAACCAGGAAATACTCCGTCTCATTCGCCAACATACCGTCACACCCATCGCAGTGGGTGAAGTCTTCAACAGCATCTGGGACTGCAAACAACTGATTGAAGAGCAAACTCATCGATTATATCCGCACCACGCTGACCCATGCAGGCGGAATTACCGGTATGCGCCGGATTGCCGATTTTGCTTCGCTGTATCAGGTACGTACTGGCTCACACGGTCCTTCCGATTTGTCACCAGTCTGCATGGCTGCGGCGCTGCACTTTGATCTGTGGGTCCCCAATTTCGGTGTCCAGGAATACATGGGTTATTCCGAACAAATGCTCGAAGTCTTCCCGCACAACTGGACTTTCGATAACGGCTATATGCATCCGGAGG
+
')))52100236(&')521122797C>E>?>=0///77144<FIJJJGHJIJHJJJJJJJJJJJJEJDI...8A@><<>DJFFFIGJFJIJJJJHJFJJJJJJJ?B3=<;10,)9:276668;;;;;ACA;@JIJGJJJFIJEJJHGJJED2''''*,/389JHJJCE<<576534<AHJIFHJJJJJB<;;GEJ>=>?GJJJJJJGJJJJJJEHJCDE?DGGJFGFD?@@=<;<BA@>A;@BCEJJJ4334,***(.----09322221:900112-20/3?<;::??;:::=><94;=FGHJ@@@AJ:::FHHJCEFFJJJGJJJGJJJJDGGEFBEC8876''')67'('(()3=?@BC>>?9,,98:655656<2067112B>=@@BDHJJG1111FJDAAJA=>JGFHJJJGHJJGJJJI=BAAFIJIJEABJJJJJJJJEFIC0(''+*)(('''(--(&&')-/0201?@BBEB@@A=674(((1444?D??>=CHJCIJJHJJHGHJIJJJJJHGIJHJGDCEBEA@<67''//688>>AGEFE?BB6666?2///==6223EC@?@HJIJFJHJFJJJJJFJJJJJJJDBBA>==>EJHFEB>=<BGFJJJJJJJJHGJFHIIJJJJGJJGJGJHGJHHJJIJGHJIHJIHJGJ@@?AECBDJJ=JJJHHJJIJJJJJJJIIJJGFIFJJFIHFEBCCBCBADADDJCB?:;:?@ABBDJGHFJI,,,,??HFFB>>=>2222CDHHCJBDBCDDDEHIJJJJJHFJFJIIJIJGJJJFJJJFEGGJGJJJJJJJGFGJJGJJHJJGJJJJJJIHJFIJIHJJJJHIJHJI=<<<GJJFF@@ABIDJJGDAGJJFJJGJFIJJHJH>=<111'''*44555893222211//+++***-334@@==>EJHCB???;??<::;<<878<=:////:;;8GJGJFJGJJJJHEJJIJJIFJJJJJJHJJJHJJJJJJHHEBJIB@@ADIJIIJIJJHGJJEJJJJJJJJJHFJJIJJJFJFEJJJJIJJGIJJJJHJHGJIHIJIIJJJJJJJJFJGGJJHGEJAAEDJJCGJJJFEHJ@BE899@JFJJJJGIJJJJGJJJJHFGJJBA>?7768<<JGFJEEJJJECBABECBCBBJE433))'(*&&''(,,,AAEJJJJJJJ=>>?@>?BJJHJJJIGBCDFIJGJJIJJHJDJGFDHEJGHJGHJIJJJJJJIHJHDJG9999HC?77('&%%%&*3...9?BCBHJGJJFHEDDGJFJHJHBCBCA<<<<A9;;:<;>FJC00//73.,,,---BIHGHJIGIDFFDGJJBAA>>HIDD===2+)'&'$$%%$$%)*,)*+*.--.9BEDDIJJIIJJHJJHDF86/>CCJ@?<1<><DJJEBEDJJFJJJHGIJJGJGF=EIECEJJIA?8GIJHIDFJEH<EJJJJGJJJFJIIJIJJGJJJJ::9:FC@?<986.-04=<<6566==AJGEJJJJ??@IJFJIJ>/---A=5541((77:66400&&&%)+,1--/0...<IJGIEDHIHJFCCCFDIJGD::JGCJGJGIFFJIFFG43333GBCA<<;4444911==?BIJJJIDEBCJJGGGFDHFJJJJJGHJFIJGJJJJIJJJJJJJJHJJJJJGGFHIJJIJGJJIJJGIJJIFFHIJJJJHJJCF?@>7<....AAJJJJDABAGJJJJIJJEFJIJJJJJJJJJJFEIJIDDGGIHJJJGFFICEJJFD?>=>ACABJHGJFGJJGJJIJJDEEHEED431143.-../89DDJJEHGJJHEEGIJJJHJJJ=>=<@?A<;=99>HJJIHFJFJJGGEA>118:JIIHHJJJGIJ;....><<@C?@?>?>>75''&/36>BEHJFECGHIJJHGJJJIJJEFCAFEJHDEDDA@A?777550''(-)+,,,,,,1::?FJJJHH>/+++=CGGJBBBCJ7544;AEJDDGJIJJIJJ@?@A>=>CFGHFCD>?;876..044:9543.0/00-/610/045@JJJJJJJGJGHJIIIJJGFHJJJJJIJGJHJJJHIHJJDADC@<@BEFGJJHJJJGIJIJFHFHEGJJJJCEEGCJJJJHJJGIFGFHHFJJJHEJFJFJJJGJGJJJJJ?BACIFHJ=<<;77:==>?=?=>=CA?G;>=??HJFHEFCCCDGI@@?CJJIJJIFFJEHIJJJJJJEIJEC0005=;22+***+11B<<<=DDJFGHDDDCDF@JGJJJJJJFHHJJGJHFIJJJIJJFEECCFC?@?=.))((*%%%%%&,+,+,'')),325:9:?FJHJHJ=::;;:9::+,1;>96567;<=@ADAAAABHHJJJIJJFECEGF:886+-.460:;<JJFHE???=>>=>BBICCCA7770000ACE@E=::88@765488>=>>JJJGFJJFJIJIJGGJCIJGFDJJJJJGHIJJIFFJA?EBDGGJGHJJJHIIIJJHEJHFJFJHJJJIJFGDIDGDFJEGJJJJJFFJICG::AACDD;10/08,++)))),,,-568@AGEGEH3222=E?@?@JJJIIJJJFFDEJFIGFJJJJHGGJJJJJJJEGJJGC@@DGGJCADCB56>>=:89+14''2=8D@AFFGJIHJJJJJJJJHJFJJ::::ABBFJIJFJJJBBAD;;:<<5568:ABA??7842227;=JJJHHJJJIIJJIFJDD4,)('%##$&''*++01148****+((*+(*;,,B9888B@A@ACH>>>@0011IJIJJ>>>>JJJEIABJFEIJJJEJFJIJJJJJJHJJIJIHGJJFJF==<@EJI7777?<<ADDFIEJGJJ;;:433BA811008:FDEJJJJJJGJJJHJJJJJJCCCDIJHJGJJHFGDEJGJEJJJJHJFHIGEHC((//:FJ?34GFEJGJIHJGIGFJJ?;;;<C9>===A@CDBAFJJGGJFJHJJEDEFFJFFGCBBFJ>8556<>((((22**+**5<=DJFJHJJGGFEJIJG511288432,'&&&*3229;FHJIJJGFCDBF@??<<;<CJIJJGJFEJJFCFCCCA;992..5+CA<AADDJEGJJIGIJFIJJGHJJJJJJJJJIGJIGGHJJJJFEJEJEHFFDEJJJJJJJJJGJ><<;99GJJJJJFIJHJIGJJJJJJJJHHJFJBEEJJJHJGJABBABAJI6;;=DA@?C6665?=<44001184454:;:;?(&&&+234AFHFA9999BAB3302<ACCD555583B86::94334DEFFEFIHJJJGJJJJIJJJJJJHHJJJIJIHJJJ50,-,,-1667@1001??=<ADEEJDJD9889430'''(,+*)*+(*-.'''((.4684,+**+*)011=>>>BB=;764)*-++-,00B886---.410,,,,00000?FJHJJHJEJIJJJFIJEFHICDJHJGCA@??3333ABABCA<897;88=;9:=JHJJJJIB???JGJJJJHJIGJIECDDJJJJFJHJJGJIGGCE>>?=<<>DEJEJJHJFJJHJJDDHJDGJF:888FFCGE8A87?BAIJJJJJJIJEJIFJIJJJJHJGHJEAAEEIAABB?>@><<FJJJJJJJIB333535?;::@::BB?BEAD11113;=CABEFJJHJIHJJJJIJJJFIJGJJJJJJJJJJJJJHJHHG885391--.985479:8??CDHIJJJHEDACJJC?<=87////66?@JIJJJHBCA@BIDJHJAAADHE;;:GJHIIJJJBJJJJGIJJEJJIJHJFEFCGDJGJJCJEGJJJJJHJJJGJJHJJGGIHFEJHJJJACABH100...1CFHIHFGDJEJIIJJGJDECEJJIJHGJF9HIJCEEFHJJJJJJDCEIJHJHEEJIJJJJIJJJJJJJJJHJHFHGJJJJJJJC@?;310/05579=<<?BFEHFHJJJEJGH@&&&&70'''''&'+,,/-6?EJFJHIJJFIFBDBGJ==;;<9;2/))+2((BDJJJB>::JFJGJJIJJJIFJJGJHJJJJJJJJJFJGJJJJJJIJFDDDFHIHHIGJJIGJJGJDCHFJ8*)))7===B:::8761...-667CHDGJJJJIJJGJJGDJIJJHJJJHIEJJJHHJJJJJFEFJJJFDDDDJJJJJE95=>?==;;@@??FFDADD9999>?AAA=7JEHJJIEJDDD>==<55559&(44DEJFGGGJJJGHJJIJAJJIHJHJFJJJJJJJJJJJJJJJFF>=>AD<9998>:;=+)**+<;;*,)),8.,&*++@B@BCFIJJJJJJJJJGIJFJJIJCJJIJEFDJJJGDJJJJHJFHJJJJJIHHGJJJGH=<<<IEHFJIJJJIEJHJJIIJJJ:::;EEGJDJJJJJBIJJJJGJJIHIFDGDEGHFFHGC@AACBGJFJJJJGJJJJJGED?<==9.-)'((*+430.//-()('(,&,>EJJJJJGFIJHJFHHFFJGJIJJJGJJJIHHIIIGJJIJJJJHIJIJJJJJIJJJJJJHFGGIJJJJJJGGJJJJJIHIHJJGJJJJJJGJGGHJIGJIJJHJJIJGJHIIJIJHFJJJJG@==;:;<JJ?>>@DEFIHJJIJJGJJJJJ>>;87)))(7:JJJJJGJJJJJFJJJDDCBJB:/0))-12JJJJJJJJGIJGJJJHJJHJJJIJJJJJJJJJJJJJJJIJJJJFJJGGJIHJHHJIGFGJJJHFEGHFJJJHIJJJJIJJHIJJJJDJJJJEJJGJJJFJGGHIJJJJJHJIHJHJJJJJJJJJJJIIJJHGJJJHJJJJJJJJJHJJIJIIJEDCEJIEGGFJIJJHHIJJJJJJJECDD@@/...FJJJC;;;;IDEDGFEB7333@;67?@JEJEJFHJF@=-+*+**)'')68;;....45495<==?@JIBGDDIJGJJHJJJHFGJFGHJHIJ@????<:::;>@?DCAJJE<<::EEJHHJHJJF?>?@JJJJJJGHJJJJJFGJJFEIIJJIJJGJIJIJJJJIFJGJJJIJJHGJJHIJJJJ<<<=B<73/,/,.43489889A>@B<0///7DJGJJJJJJJJHHCDGJJJJJGC?>@@JGJJA??@4433,+)''',*,../0//13+(((8<==JGJJJJJFFA@@HFEHGHJJJJGGJFEJIJI>>>>EDB0.-,./43-'('12=@CEHFJ?=>??@66BCE?<:7699*8666DDHIJJJHEEHJJJJGJGJGBCEJHJJGHDCBBHJJEG:877@==<=>C?+++2??EDFF:99974-&&%''(())568C:EJJEE@@??C6566=C98A>;;;GJFJIJJHGGJJHJJIJJJJJJGJJJHIJJF??>ADE><7*))(-)())??=-A@AEIFCCHGEJGIHEC@?A?>++24999+,,-(((')'())/444EIDIJJJJHDHIJIJJJHJJJHFJGJGJIJGIHJFJHHJJJGGJFD@FGEH;::==:9:8.-,,-5.++,39;;:<<96?>CEGFDB@A<:;<>?D;7==<>>5555JJE8887DB<:521('##$&''(,-01334?ACCGFJJJHJJJJJGGBBCBJIJJJIJJJIHFJEABBEFCDECAABE;745>;<<>FHFCJGIEEGE?9:FJJIFIGJE3222<?CCECDJJHJJJJJIJJJJHHEFFJJJJJJJJGJIJJJGJJJJJJHJJJJJEJJJIJEGJJHGJJJJJJJJJJJJJJJJJJJGJJJJHIHJG=>>@JJIJJ@@@>JJEB?@>@DA@?BCEE665;<?;<<I=<:99;<<?EEBDB<;CD>?>>@BB;>88544*)(()+6666=>DDDJGGJ::::IF;;;;EJJGJJJJJJFJGJJJGJJ??=7>@AHJFIFHJJHIGHIJJJJJJJJJHB@?BAIGD?=;/-./355?HFDEDJFEJJJJJIJJJJJJF555=?=999>?FFJJFFDEGGJJJFIGJJJGJJFJJIJIFGJFIJJJJJIGGJJJHIIJJJJJJJJGEGJJJIJ6555IEEHJJJHDH?AABJJJIGEJEJDGFC@?ACCBFJJHD@;;;;HEF;:>:@DDFB=657767687888CC@??JGJCDJIHGEDECB?@@HHJJJDA1==CJGGDJJI?>>>JGIIJGGJGGIGJJJHJHJJJJJJJFJHGJFJFJJIGEHJDJED84)($
@Glass_T7V_19_D3_14_4_11
CGTCCATTGTCATTAATCAAAACGCCGTCGTTAATCACCAACAGCAGGGAGCATGTTCCAGTCAAATGCCTGGCAAATTCTTGTTTCTCGGCAATGTACGGATCCTCATAGCCAGCAAGCATAATCTCTGTTTCGAGGGCTTCCATTTCTTCTGCTTCGTCATCTTCGATGTGATCGTAACCTAACAAATGCAGACTGCCGTGCACCACCATATGCGCCCAGTGCGCCTCCAGTGGTTTGCCTTGCTCCTGAGCTTCCTTCTCAACCACCTGACGGCAGATAACCAGATCGCCCAGTAGCGACATTTCCATGCCAGGCGGCACTTCAAACGGGAAGGACGCGTTGGTCGGCTTATCCTTACCGCGATAGGTCAGATTCAGACTGTGGCTTTCGGCGGTATCGACCACGCGAATCGTCACTTCCGATTCTTCCTGAAACTGCGGGATCACCGCATTCAGCCATGTCTGAAACTGGCTCTCTTCCGGTAACCCGGAATTATCTTCACATGCCAGTTGTAAATCGAGGATCACCTGACTCATTTTTGTTCCTGTTCTTCGCGCTTTTCGTTTTCTGCTGCCAGCGCCGCTTTGGTTTTTCTCGCTTCTTCCCAGGCTTCATAGGCGTTAACGATACGCGCCACCACAGGGTGACGAACCACGTCTTCGCTGTGGAAGAAGTTAAAGCTGATCTCTTCGACATCGGCCAGCACTTCGATGGCGTGACGTAAGCCTGATTTAGTATTACGCGGCAGGTCGATCTGTGTGACGTCGCCGGTGATAACCGCTTTTCGTAAAACCGATACGGGTCAGGAACATCTTCATCTGTTCGATGGTGGTGTTCTGGCTCTCATCGAGAATGATAAACGCGTCGTTCAGCGTACGACCACGCATATAGGCCAGCGGTGCGACTTCAATAACGTTGCGCTCAATCAGTTTCTCGACTTCTCAAAGCCCAGCATTTCAAACAGCGCGTCGTACAGCGGGCGCAGATACGGGTCTACTTTCTGGCTTAAATCGCCGCCAGAGTCATTTCTCACCGGCTTCTGCCGGAGCAGGTCAGCAGAATACGGCGAATTTCCTGACGCTCCAGGGCATCAACTGCCGCAGCCACTGCCAGGTAGGTTTTACCGTACCCGCCGGGCCAACGCCGAAGGTAATGTCATCGTCGAGAATATTGGCGATGTACTGCGCCTGGTTTGGCGTGCGCGGCTTAATTACGCCGCGTTTGGGTTTTAATATGACCGCTTTGCCGTACTCCGACGCTCTCCGCGCTTTGCTCCAGTACCCGCGCTTCTTTAATCGCAAGGTGGATCTCTTCCGGTTCGATATCCTGAATCTGACCGCGCGTGGGCAGTATCGACATACAGGCTACGCAGAATGTCTGCCGCAGCGGTGACGCAAATCGGACGGCCGGTCAGTTAAAGTGGTTATCGCGGCGATTGATCTCGATGCCGAGACGGCGTTCGAGCTGCTTGATGTTGTCATCAAACGGGCCGCACCAGCTAAACGGACGCATTGTCTGCTGGCTCCAGGGTGATTTCGCGAGTGTCTATGTTCAAACCGTTCCTCTTATCTGTATGCCGCCGGAAGCTGAACATTCACCGGCCTATAAGGAAATTATTCACGCCACAGGAAAAAGGCGCAAGCATTGCAATAAAGATGGGGATAAAGAGAGAAAAAACAAGGCCCACCGGAACGGCAGGTCAAGTACGGCTGATAATAACCCACGCCAAGGTCGTTTTCTTTGCGGGTACGGGCAATCACTGATTCCGGTGTTTCTGCCACGCGCGACCCATTCATCTTCAGTACGCACCACTTTACCACGCAGAGAGTTTCCAGTAACGTCGGTAATTTCTACATCGACGAATTTACCGATCATATCCGGCGTGCCTTCGAAGTTGACCACGCGGTTATTTTCCGTACGCCCGGAAAGCTCCATGATGCTCTTACGCGATGTACCTTCTACCAGAATACGCTGGGTGGTGCCGAGCATCCGGCGGCTCCACGCCATCGCTTGCTGATTAATGCGCTCTTGCAGAATATACAGACGCTGCTTCTTCTCTTCTTCCGGAACATCATCAACCATATCGGCGGCTGGTGTACCCGGACGTGCAGAGAAGATAAAGCTGTAGCTCATGTCGAAATTGACGTCGGCGATCAGCTTCATCGTTTTCTCGAAGTCTTCGGTGGTTTCGCCAGGGAAGCCAACGATGAAAATCAGAACTGATCTGAATATCTGGACGCGCCGCACGCAGTTTACGGATGATCGCTTTGTACTCCAGCGCCGTATGGGTACGGCCCATCAGGTTCGAATCCGGATCGGAACCGCTCTGTACCGGCAGATGCAGGAAGCTGGCCACTACGGCGTGTCGCGATACACTTCGATGATATCGTCGGTGAATTCGATCGGATGGCTGGTGGTAAAGCGAATACGATCGATCCCGTGGATCGCAGCAACCAGACGCAGCAGATCGGCGAACAATCCGGTGGTGCAGTCGTAGTTTTCACCACGCCAGGCGTTCACGTTCTGACCGAGCAGGTTGACTTCACGCACGCCCTGAGCCGCAAGCTCGGCAATCTCAAAACAGAATATCGTCGGACGGACAGCTTGCTTCACCACGGGTGTAAGGCACCACGCAGTAGGTGATCTTTACTGCAGCCTTCCATGATGGAGACAAACGCGGTCGGCCCTTCGGCGCGCGGTTCCGTAACGGTCAAACTTCTCGATTTCCGGGAAGCTGATATCTCACAACCGGGCTGCGGTCGCCACGCGCCGGAGTTGATCGTCTCCGGCAGACGGTGCAGCGTTTGCTGACCAAAAATAATATCGACATAGTGGGCGCGCTGGCGAATGTGCTCGCCTTGCGATGCCACGCAGCCACGAGCACCGATAATCCATCTCGATTCTCTACTTTAACAGTTTCCAGCGACCCAACTGATGGAAGACTTTTTCCTGAGCCTTCTCGCGGATTGAGCAGGTGTTCAGCAGCAGCACATTTGCTTCTTCCGCCACGTCAGTTCAGTTGATAGCCGTGGGTGGCGTCCGGCAAATAGGCCATCTTCGATGAATCGTACTCGTTCATCTGACAGCCCCAGGTTTTGATCTGGAGTTTCTGGTCATAGACTGCTCTTGCGAAATAGTAGCCAGGAATGCCAGGCACGTGGTAAATGTTTTGCTGCCGTTGTGACCAGTATGAGCATTATCAGCCCTTCAGGGGTAAAAATCCTGTAAACTTAAAGCATATTGCTAACAGGATGATTGACCATGACAAAATCGACCAACGGAAATTGCATGTCGGCGGAGGAATGGTCGGCGGCGCACTGGCGCTGGGGCTGGCACAGCACGGATTTGCGGTAACGGTGATCGAGCACGCAGAACCAGCGCCGTTTGTCGCTGATAGCCAACCGGACGTCCGGATCTCGGCAATCAGCGCGGCTTCGGTATCATTGCTTAAAGGGTTAGGGGTCTGGATGCAGTACGGCTATGCGTTGCCATCCTTACCGCAGACTGGAAACGTGGGAGTGGGAAACGGCGCATGTGGTGTTTGACGCCGCTGAACTTAAGCTACCGCTGCTTGGCTATATGGTGGAAAACACTGTCCTGCAACAGGCGTTGTGGCAGGCGCTGGAAGCGCATCCGAAAGTAACGTTGCGCATGTTGCAAGGTCGCTGATGCGCTGCATCGCCGTGGTAAATCTTTCAGAGCTGGACTGGAAGGCGGTAAGTGATTGCCGCAAAGCTGTTGATGGTGTCAGCGAGTGCGCGTGAACCGGCAAATGGCGGAATGGCGTTGCGTTGCTGGCGGTACTCGCATCGTCATATTAAATGTGGCGTCCGCAAGCAACGCCGCGTTTCAGGCCTGGGCAGCGATTTGCTCCGGAACAGCCTGGTGCCTTCTTCATGTTGATGACTGGGCATCGCTGCTGCTGATTACTCTCCGCGCGTATTCACCACTGATCTGAATATGGCACAGCTCCAGGCGGAAATCGCGAAGCATTTCCCGTCGCGTCTGGGTTACGTTACACCGCTTGCCGCTGGTGCGTTTCCGCTGACGCGTCGCCATGCGTTGCAGTACGTGCAGCCAGGGCTTGCGCTGGTGGGCGATGCCGCGCATCCATCCATCCGCTGGCGGGGCAGGGAGTGATTGGTTATGCCGGCATGTGGATGCTCCTGATTGATGTTCTGGTCAACGCCCGCAGCTACGGCGAAGCGTGGGCCAGTTATCCTGTCCTCAAGCGTTACCAGATGCGGCGCATGGCGGATAACTTCATTATGCAAAGCGGTATCAATATGTTTTATGCAGTCAGCAATGATCTGCCACCACTGCGTTTATGCGTAATCTCGGGTTAATGGCGGAGCATGCTGGCGTGTTGAAACGTCAGGCGCTCGAAAATATGCGTTAGGGTTGTAGCCTAA
+
/'&%%$&(',%%&''/567@@FC??=<>><<=<CJD...-33,,,(''+,(%$%%%++,-5ADEFFEFJGJJJJJJHJJ777'&&&,@98;;'''*,'''(+-788'''.+)('(*3223><=@CBHJEIHHG@544GGHJJJHHDJFJG?<<:/../9:JJJIJE988:CH:::::::GDEJJGJABA@EGJ7655HFA<<<>FH?4445667=?==?E@JGJJJJJJIJJJJJIJJJJJ@DE>CEBBIFDE<:8./8D=C<;JHJJJJFJJJJJIJJJJHDEGG>?=>?>>@>@CAIHIJJFIJEDD=?FFJIEHJJHJIJEC>99=B?=:9970100022A>CJ>=>>GIGID??>032/-('''&'-./,-.:2110020/./129D;999<???E;889;:943**))*))%&&&)'(,3486;?8;DJJJIJJ==::CBJJ??@?HCDFGGGF<;;;;?<<;=>BJJHFJHJJHJFJDGG><<=@;<9=;:6669A/BCJHJFDF@===A744521116569@B9999GFDJEHJGJJEJEJGHIH@B4/166;<=92'&&')))0236456358)))*/,*3)((+00600/055A??=8;;>IIDJ>5555?@BFHFJJGBCAAD@@000./.**&&&&54466ACEGHJEIJJHECAABD7544=:6(+.**=A@A,,,,C??GGGHJGJF@@BGJJJJJGJJJJHIJJJHJJJJHC///@=;<DIH<==<:977;:487CJJH=;:<?JJJIIIGHJGJFE9566;DJCFF;5--663((('(158<=???9889DGHHJJJFCH:83,.?EJJJHF><<<A?-,,+//)***1ABADBB5555>BFDJHJJJJIJJHJJHJ5444996777:FEDDJHJJIDEJJJHJH>?>@J>=<B=8+++.?<;;?=;99;0009DCHDJ;;;;=DBJJ/AA>@@BJHHJEEDHC@A;;;<B?@****JCDGDEBJHEJJHJGJJFGJJJJJGIIJGGGHFEEFJC96659'''%'''*&%%%%%%&/4++596:88.*)'(/.45765644+((*3:ACBEDDCDJGGEJJJJFHJJIIJD:4444JIFJHJFGFFJDGFJFIJHGEJJGJJF?>@AJ=<,*.',+.//.0-)CBGH9899CA?ACAJGJJIJE@;:+***?>>?;;:;>=?JJHJHJJFJJJJGJ>HJJJJHJGGJJJIGGIJF3333GEC>=<8<==>422/*;<:('',.(())()(&&%'+'80..++'%%&(++-+.'9@HJJHJHJFEEJEJJHJJJJJIJ>>?C=JJJFG<<=@I))))00)),+2/@AA@@AEDBBIFJBAB:;9778+***''*,5165557:;;=AE@;.---;CB11))*+/1-,,-0108?EJEFFHJHHHEDFGABAAF;;;4010+)((('57CGHGJIJIJDDCDGFJGE-,,,JBCDCIJEC@?>?EFJAA@>:6868=ECCBDIGJJJGJGHJIFEHGEBC@8;++)'+(*((,+)&$%&''(,+,/-.-10177)''''<FCCCBJJHD8777EHJIJJIJJIJHJJIFJJEF=FGGDIIJJJGJJIJJJ=<<CGDBC3333A?@@CJHDFBGJ7767:;;@>><0/1158<=D@322@BJJHGFJHDF?>>>655568889EBDA;467HHDH@?<5069;00GGED;;<:=GEFJIGJJJJ98879/&$$%%%%%EEJIIJJJJJDDFDJGGIJJGHEIICC@BDF766B=GEIFGCA::881111FFF====59.9::;:88;2223<8<;<'&&+-+0+(,.89>58?EBB;;;<@;;:9:..-,-../0;=</+*-,&#$$%%%&**)+16;96767;<BE=<<=BEEJJHJJD>EHGFJHFEJJJJGJJEDGFDDHGJIJHGFJ>??=1000;>>=887301><<=-)D;<FFDB@B?>?@D@3/--.)36;?DHJJHGFBD987:D:CDFDDCEJHHJJGIHHJJJ>===GJEA@?@AFEJBCCCGHHJIHJIHJJJJIJGJJJJJJHJJJEJCFJBJJHHGFFIIFGJJJH;FC55524>>D<ECCD@CJJFJJIJJJJJFFIJJG<;;;DFEFJGGFC><B?BGHDGGJJJJJIJJJJJIIJJJIJFIGJJF:864&&&&-10)>HCFEABA((((11113,,8??@@DB?>AACCJJJJJGJJJJJIHJJIJ<;>CCHJB==433...,--**+,((*++..5H@B@?@@BBCBHFHFFDBEB:;DECCCAFFFHJEDJJJGJJJHJ?@@@EBGCJJJHJJJJJJJFCGHJJ<;;=F0/+**-)7.,,-+00..++8CC@>>?7777?<;::0./;DDDCFJCDB?>;<@'''(.---...CBB@A<<??EJJFCCC?<;<>E?@BGEFGFGEHHGFFI@0000IJFHGGJFIJIBBA?CECA-*+,3<....0014?4)<0000,,-778688:>?>>BC>>?:4444:::****(''%**+2-++('%%&',012279@<9999FEFICEJJJEEDGHEHJDJHIJDA>@@FHJIDA?>>5/((((/../:7411398222<??E*))*,,,.;.**+9:7668:78)())-..323-(()558%%%&&')--54489A@><<:9--+%&&(&&&&''++**./-+'-667JGFIJJGJEDEGJJCJDJDDFFB@BB@@>;;9=DJ>88;G>=::886655+--333;;82225B?;?99ABEJEDCBDJJIJI@>=;:75*)))++++++DHFF@@@@A@@CC@@))'&&-+,/,575''')..<=?EIHHFCDGDDDEIFF875,)(((&((25&&&&&&&(**//--..9?@A@EJJJJFEFGGDIF00/,--/(&*;:<>DJCC>>3222,+(()*()*&'&%%&%%$$$'&&&'+(*''&%%'2,4EEHEDJD?786(((')&112??A<<<;>6-,,12;;E<?@B@@BJ=A455<GJJJJJFGJEJJJJF<AAB888.--/8---****-099/0044/-,,)%$$%)())''%&(&&&&)''*),,,*))*766/..///00=::799559:??@@GDFJBAABGFIJJJJJJIJHJJJIIJF?CB?)'''&$&''''&&$&*80//('&((%%(''23=DD?==.--,-./13-(/+)**+34*((%%&&'$(&&.-**++14,,++--9=.--.***)+++.-)))*7;86669:7*)&&(9;889:&&'666::;F@>?>FEDE<<;;DDDJEJJJJHEEDBG??@CGCC=<:958::41013DFFBDCHCDD85()('((*+4322102/0231222CGHDDAACAFF++++<=JHIHJJFG77777112?B<:5,,9777566344/+((((,+-2)(1((489ACFFBCJF><557111/--.;<=AEEEJ00/10-*)++)),.,,,,444;7898B>;456:JIIJJHII955B@IGDE<77<1,**./*2-*'('%$$$%=@@EGCAB@JHDG>979/5,,,,0/034FEHEHDDEJJJJJJJHIJFEGJJDGDCGC0001@@ABAFGGGCDCCGI??<8::,,,,DDDDC99>4FDHJH>=99:;B:A@?>=AGEEA@@CDEGCJEHJHIJEC?@H????1101::942227778A<<664477,,+))&&'*&''%%$$$$###$%$&'+07;CIHDCDBB?---))('&&&%&(%&%&%$&&)(&'('&&&)(''(&%$%$$(%$%$$$$%%'*+)'&%$%$$$$%$##$%%$%$$$##$$%%$%$%'&&%&&%%%%&+%)'((%%$&$$'&$&'(''%%%%&%$%$$%%%%%%&%&$$$$%&$%%$##$$$&%$$$&&%$$%&$$%('%%%&'**+()'''%&&&&$%&%(%(''(&$#$#$$%&%%$&%''%%'(()&'%$$$$%&(.((&%&&&%%%%$$$%$$##$'&'$&&&%&%%%%%%%%$##$&././<>DGHJJJJJFJHDECFJJHDA<;:<DDABBEJDBCB?J5165762200/+('*--0126789<:;JC@BGFEHGIGJFGHEG>A;<>=BB7778=?JJJIJJJJJJHJHHJIJJJJJJJHAAABCJJHHJJGGJJHHJGGEBCEJ=>;5DF(((=BBJJIIFJJFHJJFJII<?>670.)).(&*++,-)'%$$%$$&+%%$$&%$$$$;//8459654***7EBA>AGJ></,=>BC<8556:CFGJGB;;A?JHFJH@ACGJIHJFHFCBCC>>>7887<:<DF@@ADD@@@AEEJJJDFEE?;<ECGEEFDHJJFHGIEF/('')('(121/0//*)'$$)*034'&&'EFGJJJHHHJJJEDDA?@ACBDCADGGBBEB??2110)'(((+---00>@AGGJEHIGJJJJJI=<<<ECBC:0000=?@BCJFEGAIFEFHEE<11..&%
@Glass_T7V_19_D3_14_4_12
TGCTGGCTTTCTCGCTAACCAAACCGGTAACCCCGCTTATTAAAAGCATTCTGTAACAAAGCGGGACCAAAGCCATGACAAAAACGCGTAACAAAAGTGTCTATGATCACGGCAGAAAAGTCCACATTGATTATTTGCACGGCGTCACACTTTGCTATGCCATAGCATTTTTATCCATAAGATTAGCGGATCCTACCTGACGCTTTTTATCGCGACTTCTCTACTGTTTCTCCATACCCGTTTTTTTGGGCTAGCTACTGAGAACTTTTCGGATCAAGCTATGAAGGACGCAAAGAGAACTCGAACAGCTTGCTAAAGAAGAAGAGGAGAAATACTAGATGGGTCGAAGAGTCGCGATGAAGCCAACGCCGACTTGCCGGGCAGTTGCGCTTCCCCTGAGTGCCACCTTCGCTTCCAGGGGATCGCGTACGCAAGAAATTCTGGTCGCTTTGGCAGGGTCAAGTAACGGTGACACGAACTTCACTCCTGAAGGCTATGCGGTCGGTCCGAATCCCACCCAGGCTGAGTGCAAATTTCTATCTGCAGGCTGCGCTTGAACGTGTGGCCTAATAACTCGGTACCAAATTGCAGAAGACCTGCGGGAAGGAGGACCTTTTCCGTTCTCATCCATCTGGCCCTGTCGGCACCCGGTACCCAATTCCAGAAAAGAGACGCTTTCGAGCGTCTTTTCCGTTTTGGTCCGTGGGTCGCCTACTAGTTCCTCGTTTTCTCTCGTTGGAAGAAGAAGAAACGAGAAACTAAATACTAGAGTCACACAGGACTACTAGATGATGCAAAGTAACTAGCGAAAATCGTCGCAGACAAGGCGATTTGGAGCAAGCCCGCAAACAGCAGCAACCGCTGGCCGCGTTTTCAGAATGAGGTTCAGCCGAGCACACAACATTTTTATGATGCGCTACAGGGTGCGCCCGACAAGAGCGTTCTTCTGGAGTCCAGAAGAAAGACGTAGCCGTCAAAGGCATCGGAATCCGTGCGATGATTTCAATCCAGCACGCACATTGCCCGCCAATTTATAAACATTACGCTTCGGCAATTTCGGTGCTGACTGATAGAAATATTTTAGGGGAGCTTTAATTTCCTCCATCGTCAGCCAAATCGCCCCGCAGCCGATTTTTGTATGTAAAAACTACATTATCGACCCTTACCGAATCTATCTGGCGCGCTATACCCGCCGATGCCTGCTTGATGATGCTTTCGACTGGATGACGACCAATATCGCCAGCTTTGCCGCATCGCTCACGGTCTGGAGGAATGTGGGGTGCTGACCGAAGTCAGTAATGAAGAGGAACAGGAGCGCGCCATTGCATTGGGAGCAAAGGTCGTTGGCATCAACAACCGCGATATTTGCGTGATTTGTCGATTAATTCAACCGTACCCGCGAGCTTGCGCCGAAACTCAGGGCACGAACATGACGGGTGATATCAGCGAATCCGGCATCAATTCTTACGCTCAGGTGCGCGAGTTAGACCACTTCGCTAACGGTTTTCTGATTGGTTCGGCGTTGATGAGCCATGACGATTTGCACGCCGCCGTGCGCCGGGTGTTGCTGGGTGAGAATAAAGTATGTGGCCTGACGCGTGGGCAAGATGCTAAAGCAGCTTATGACGCGGGCGCGATTTACAGTGCGTTGATTTTTTGTTGCGACATCACCGCGTTGCGTCAACGTTGAACAGGCGCAGGAAGTGATGGCTGCGGCGCCCGTTGCATGTGTGGCCGTATTGCGATATGACAATATACCCAATGTTGTGGTGGACAAAGCTAAGGTGTTATCGCTGGCGGCAGTGCAACTGCATGGTAATGAAGACAGCCTATTCAATACACTGGCATGAAGCTCTGCAGCACATGTTGCCATCAAAGCGACTAAGCGTCGGTGAAACCCTGCCCGCCCGCGAGTTTCAGCACGTTGATAAATATGTTTTAGACAACGGCCAGGGTGAAGCGGCAACGTTTTGACTCGTAGCTCTGAAATGGTCAATCGCTTGGCAACGTTCTGCTGGCGGGGGGCTAGACAGGCCAGTAAACTGCGTGGAAGCGGCACAAACCGGCTGCGCCGGACTTGATTTAATTCTGCTGTAGAGTCACAAACCGGGCGGTAAAGAAAGACGCACGTCTTTTGGCCTGGTTTTCCAGACGCTGCGCGCATATTAATAACTCGGTACCAAAGACGAACAATAAGACGCTGAAAAGCGTCTTTTTTCGTTTTGGTCCTTTGAAGTTTAGGGGATAGTCCAATTATTGAAGGCCTCCTTAACGGGGGGCCTTTTTGTTTTCTGGTCTCCCTACTAGTAGCGGCCGCTGCAGTCCGGGCAAGGTGTCACCACCCTGCCCTTTTTCTTGAAAACCGAAAAGGTACCCCGTTATCCGCTTCCTCGCTCACTGACTCGCTGCGCTCGGTCGTTCGGCTGCGGCGAGCGGTATCAGCTCACTCAAAGGGTCTTACGCCCCGCCCTGCCACTCATCGCAGTACTGTTGTAATTCATTAAGCATTCTGCCGACATGGAAAGGCATCACAAACGGCATGATGAACCTGAAATCACAGCGGCAGCTAAGAAAAACCTACTTGTCGCCTGCGTATGATGTTTGCCCATGGTGAAAACGGGGGCGAAGAAGTTGTCCATATTGGCCACGTTTAAATCAAAACTGGTGAAACTCGCCGAGGGATTGGCTCAAACAAAAAACATATTCTCAATAAACCCTTTAGGGAAATAAGCAAGGTTTTTCACCCCGTAACACGCCACATATTAGAAGTGTGTGTGTAAGAACTGCCGGAAATCGTCGTGGTATTCACTCCAGAGCAATGAAAACGTTTCAGTTTGCTCATGGAAAACGGTGTAACAAGGGTGAACACTGGCCGGGTCTTCGCCGCTCACCGTCTTTCATTGCCATACGAAATTCCGGATGAGCATTTGGTCGGGCAAGAATGTGAATAAAGGCCGGATAAAACTTGTGCTTATTTTTCTTTACGGTCTTTAAAAAGGCCGTAATATCCAGCTGAACGGTCTGGTTATAGGTACGTTGAGCAACTGACTGAAATGCCTCAAAATGTTCTTTACGATGCCATTGGGATATATCAACGGTGGTATATCCAGTTGTTTTCCATTACTGGCTGACTCATCCTGAAAAATGTCGATAACCGGAAAAAGATGCGCCCGGTGGTCAATATTATTGAGTTATGGTGAAACTGGAACCTATTACCACGTGCCGATCAACGTCTCATTTTCGCCAAAAGTTGGCCCAGGGCTTCCGGTATCAACCAAACACCAGGATTTATTTATTCTGCGAAGTAAATCTGCAGTTCACGGTATCTTCGCGATAAGCTCATGGAGCGGCGTAACCGTACGCACGGAAGGACAGAGAAAGCGCGGATCTGGGAAGTGACGGACAGAACGGTCAGGACCTGGATTGGGGAGGCGGTTGCCGCCGCTGCTGCTGACGGTGTGACGTTCTCTGTTCCGGTCACACCACATACGTTCCGCCATTCCTATGCGATGCACATGCTGTATGCCGGTATACCGCTGAAAGTTCAAAGCCTGATGGGACATAAGTCCATCAGTTCAACGGAAGTCTACGCGAAGAAGGTTTTTTGCGCTGGATGTGGCTGCCGGCGCGGGTACGTTTGCGATGCTGCCGGAGTCTGATGCGGTTGCGATGCTGAAACAATTGTCCTGAGAATAAATGCCTTGGCCTTTATATGGAAATGTGGAACTGAGTGGATATGCTGTTTTTGTCTGTTAAACAGAGAAGCTGGCTGTTATCCACTGAGAAGCGAACAAAACAGTCGGAAAGTATCCATTATCGTAGAGATCCGCATTATTGATCTTAGGAGCCTGTGTAGCGTTTATCAGGAAGTAGTGTTCTGTATCATGATGCCTGCAAGCAGGGTGAATCGAAACGATTTAGATATGCCTTCAGGAACAATGAAGATCTTGGTGCGGTGTTACGTTGAAGTAGAGCGGTTATGTTTCAGCAATGGACCAACAACCTAATGAACGCGACCATGATGTGGTCTGTCCTTTACAGCCGTAGTGCTCGCCACAGTCGAGCGACGGCGGAGCGCTTCGGCTGCCTGGCCTTGACCGCAGCAGTCTCTGGCCTGGATGCGCGCCAGAACGCCGTCGAAGCCGTGTGCGACGCGCCGGCCGGCCGCCGGCGTTGTGGATACCTCGCGGAAAACTGGCCCTCACTGACAGATGAGGGGCGAGAACGTGCGCGCTTGAGGGGCCGAAGCTCACCCCGGCGCGGCGTGGACGGGGTGGAGCAGGCTCGATTTCGGCCGGCGACGTGGAGCTCAGCCAGCCTCGCGAATCAGCCGAAGCGCCTAATTCCGCAGAGTTCCCACAGATGATGTCGACAAGCGGGGGTAGAGTGCCCTGCGGTATTGACACTTGAGGGGCGCGACACCGACGGATGAGGGCGCAATCCTAACACTCGAGGGGCAGCGCTGACAGATGAGGGGCGCACCTATTGAAGTTGGGGGCTGGGCAGGACAAAAATCCAGCATTTGCAAGGGTTTCCGCCCGTTTTTCGGCCACCAGCCGCCTGTTGACCTATTAAACCAATATTTATAAACCTTGTTTTTAACCAGGGCTGCACCCTGTCATAACCGGCGCACGCACCCAGAAGGGGGTGCCCCCCCTTCTCGAACCCTCCGGTCGAGTGAGCGAGAGAAAGCACAAACAGCACTTATATATTCTGCTTACACACGATGCCTGAAAAAACTTCCCTTGGGGTTATCCACTTATCCACGGGGATATTTTTATAACTATTTTTTTATGGTTTAAAATCTATTTTTAGAGCGCCTTCTAGCCTTCTGCATGCTCGTTCTAGAGGTGTTGTGACAAACTGCCCTTTCAGTGTGACAAATCACCCTCAAATGACAGTCCTGTCTGTGACGAATTGCCTTTAACCCTGTGACAAATTGCCCTCAGAAGAAGCTGTTTTTTCACAAAGTTATCCTACTTATCTGACTTATTTTTTATTTAGTGTGACAATCTAAAAACTGTGACCGCTCACATCGATCTGTCATGGCGGAAACAGCGGTTATCAATTCGCGGAACGTAAAAATAGCCGCAAATCGTCCGTCAAACGACCCTCACTGAGGCGGCATAAGTTCTTCCGGGATCAAAAACGTATGCTGTATATCTTACGTCACCGAATCAGAAAATCTGATGGCACCCTACAGAACATAACGACCTCTCTGCAGATCCATGTTGCTAAATATGCTGAAATATTCGGATTGACCTCTGCGGAAGCCAGTAAGGATATACGGCAGCATTGAAGAGTTTCGCGGGGAAGGAAGTGGTTTTTTATCGCCCTGAAGAGGATGCCGGCGATCAAAGAGCTATGAATCTTTTCCTTGGTTTATCAAACGTGCGCACAGTCCATCCAAAGGACTTTGTACAGTGTAAGTCAACCCATATCTCATTCCCTTCTTTATCGGGTTACAGAACCGGTTTACGCAGTTTCGGCTTAGTGAAACAAAAGAAATCACCAATCCATTATGCCATGCGTTTATACGATCCCTGTGTCATCTGGTAAGCCGGATGGCTCAGGCATCGTCTCTCTGAAAATCGGCTGGATGATAAAGCGTTACCAGCTGCCTCAAAGTTACCAGCGTATGCCTGACTTTCCGCCGCCCGCTTCCTGCAGGTCTGTGTTAATGAAATCAACAGCAGAACTCCAATGCGCCTCTCATACATTGAGAAAAAGAAAGGCCGCCAGACGACTCATATCGTATTTTCCTTCCGCGATATCACTTCCATGACGACAGGATAGTCTGAGGGTTATCTGTCACAGATTAGAGGTAGATTAGTCACATTTGTTCTGACCTACTGAGGGTAATTTGTCACAGTTTTATCTCCTTCAGCCTGCATCGGATTTTCATACTTTTTGAACTGTTTTAAATCTTTACAAAACCAAATTTAGAGGTTTCACAGTTGATTTCCTTCTCTTTCCCTCGTCATGTGACTTGATATCGGGGGTTAGTTCATACCCATCATTTGTCATTGCGGGTTGATTAGCAGTTTATTACTCTGAATTGGCTATCCGCGTGTGTACCTCTACCTTGGAGTTTTTCCCACGGTGGATATTTTCTTCTTGCGCTGAGCGTAAGAGCTATCTGACAGAACAGTTCTTCTTTGCTTCCTCGCCAGTTCGCTCGCTATGCTCGGTTACACGGCTGCGGCGAGCGCTAGTGATAATAAGTGACTGAGGTATGTGCTCTTACTACACCACTTTGTAGTGTTGCTCTTATTTTAAACAACTTTGCGGTTTTTTGATGACTTTGCGATTTTGTTGTTGCTTTGCAGTAAATTGCAAGATTTAATAAAAAAAAACGCAAAGCAATGATTAAAGGATGTTAGAATGAAACTCATGGAAACACTTAACCAGTGCATAAACACTCGTCATGAAAATGACGAAGGCTATCGCCATTGCACAGTTTAAATGATGACAGCCTCTGGAAGCGAGGAAAATAACCCGGCGCTGGAGAATAGGTGAAGCAGCGGATTTAGTTGGGTTTTCTTCTCAGGCTGTCAGAGATGCCGAGAAAGCAGGGCGACTACCGCACCCGGATATGGAAATTCGAGGAGCGGGTTGAGCAACGTGTTGGTTATACAATTGAACAAATTAATCATATGCGTGATGTGTTTGGTACGCGATTGCGACGTGCTGAAGACGTATTTCCACCGGTGATGGGGGTTGCTGCCCATAAAGGTGGCGTTTACGAAACCTCAGTTTCTGTTCATCTTGCTCAGGATCTGGCTCTGAAGGGGCTACGTGTTTTGCTCGTGGAAGGTAAGCAGCCCCCAGGAACAGCCTCAATGTATGACGATCAGTACAAATCTGGTGTTTCATGCAGAAGACACTCTCCTGCCTTTCTATCTTGGGGAAAAGGACGATGTCACTTATGCAATAAAGCCCACTTGCTGGCCGGGGCTTGACATTATTCCTTCCTGTCTGGCTCTGCCGCCATTGAAAATTGAGTTAATGGGCAAATTTGATGAAGGTAAACTGCCAGCCAATCCACACCTGATGCTCCGACTGGCCATTGAAACTGTTGCTCATGACTATGATGTCATAGTTATTGACAGCGCGCCTAACCTGGGTATCGGCACGATTAATGTCGTATGTGCTGCTGATGTGCTGATTGTACCACGCCTGCTGATCTTGACTACCGCAGCCGACAACGACAGCACCTG
+
&$$&&())++''&&-8>EHJEJJJJFGHIGIGFJ@@>?:>==>>DDB<=<<>=<9:C(''(>7445452113,++-..05??DJGDEBACBF;64IIBDEGGDH1111==;<@:<;6=;21114558G?FEGGJGF@===<<=<0///@?@@FGEH???>=-,))*)++++..20.,-,,,+**)//---,155--,())*6<;:;:A;:432///02..;;=<==@DFFJFGFJEJHA;9:<::<B1112C=99;;<9%%%&++.,--,&%'(5599<=;=@AHHHJH9978>?;:038:8)(()*('(--.2+*(*+,-./(512776/.+((($##'''&&&%%$%()*'%%%--*++*('&&&'''*.--,'('%*..))())++,22039@A?====>@:<;>=,***/0-('))8889654554991./102/.'%$%(%&&&'('*?=CDB@10,+/(''&()%%$#$#$$%-.));@BEIJJIGHIH>>>><;5'&%&%'011/02-((''('((-****38)'(,26)(%&'&''&&'&,21((((-3788878.-457((()))+'(*&'&'&()*.%%%).0*/++-332*'&(+,))'(%%)'()&%$$&%$##%$%%&&%#$%(,*((&&(()**(+&&&,,*)+(,..-.298:8977A>??@JIA@@A==325511.)*17=-----''&%%$$$$$%$$$%')*145DJGJFHECDE;;;;?ABFB@?871-.2403444:888678:-,,,+**/1797711214;6664578998111/2/.+**-**-+-.4>?=7620004877>=>A9999;-+$&%##%*3311+,,/..13331334333)((*%%%%+1B@=<<@=<>=>@A=>??D22122210.''(....-()+0:IEJEHJF@=;780-'&-+')''*..**,-,+--+.--..0((%&%%'*)'(-&&)''(,--)('()1.'%##$%(()++-3*(();=>>EICBAEB7777:99--,-/+,,+***((&)2(&%%%).12121166679:<:6812**)))(')++,-1&%%'-+**''+&''.032++**)*/5>=:8))%*++8211145FIHEDBCDIDFEFJJ6655321+'''./,,-71**((%%&()**/15<?>))*'&&)(('(++./3<<7650/(''&%'(,-/..//.,--'%%$'&&)210/..**)/11@BB8778?BDAF42224,(((.*+*)/(('&&&&&'&'((//.234.))(*'(654103(((()/6@BCJEJJHJFEEDFBCBBJHGHJHFIFBCFFJFDC9999?BDA>7667<;-))/>>>;@BBEC8778<<:9;...--/))-/88=9810000+((('&&&/0422455;6666??:;665100203/-..-)+-%%%&()''()'&&%%&$%%%'(''(,-0013***+.)(%&'(&&'4:3336=<9800021)(*++**)*))*,2367666<?10----63343**+553122-+'&*(8:=ADEDDGDFDCCACDC>==@ABB967FBIJG=FC2226)(()100355555AAFGDEJEFF==<<445=GJJDGDFI@?JJHJJJED:D6668900//-,,,0,,(('()'')))34976DDHAA=22229;FAAFJCE;:8,++,36678;;:?DIIDHIJFECFFGCEBAA;6443($$$''''&'+,/..-,('$$&&''&%&$%$'(&(%%%$%&'(%%%&)+++,)())),,++*,20///-+*+1=BCBAEEGGE@@:::5-*))((*-..4478;;>>32031))-,*%$')&'))(('')&%%%+((('&&%%$'((,)*('((*()1)*(())*.)'''((59663334:BD@BA@@8635/-./.557;:;:533332//1+*+,&&&&&%%-/4++*+*,-)**&&%%&&&%%(+*,,778778:A/...211-,+*()%%&)-56788888887><;<ABBEJHHJJJI::960.-./++&$#$$&&%&&&&&'09=>?@@ACFGDDFDDDC:::9@=<<>EEDF<99><<;111/1,1.767?=9::32125.((((*'($%&%&'(&%%%'(('%$&(&',.5688:.../6'&%(*+)*(,//688:666;>3333<;<>>FAAA>@>AFD766784....333699;>>?B@DGHHJG9988<78?@3111670...2543.498883+**,2572111300.4111158:<711..(.()><>:B<0,,,100002:<==A<<?DFHHBD==9-,,-..----+'''.((().645,+&&&&'.+))**23+*++9<B?BBF:83((''.//../21*&%####$$$''(&'()'''5:@?AAIJJFJFFJIEDEGD=::99:987777666<IHEIGCCBDFECDJ4333BDCBBC@@@CEB?@>;1///4001<==BJEE?@@BJJECACBFFEJJGHFFDGDJFJJDABGJ<===FE?5335;B62-/&(%%%''()++-?7667=BBB**)*+1*((0,,**'%%$%$$%%%$$%&'('&&&&&&&(.2.,++/641/)-(()()()&**,.7<@FIGBCBC<==JJF====?@B=:9;AA5@=>@?AFDJFHDIH><;:@@==?1///08;=D?;3('(')*/77742124%$%&,-,-/-'%%%%%&%.))*(/--..-,(&$&(-;?77&&%%(2336650**)+*(''.--/-.**'%$#$$$$$$%((&''((*))(&%$()'.----6>AJJJIHFEIHIJIEJHBEC??88879,''(,+00-++,*&%%%&13599=BEDJDB?;72113882333395211/++,'&&%#$$###$#%'(%%&*12435ACC?<>>>EJFJCEJGCDFCE42,1.0-,,-.-,*&%%%%%%)0226?<75334JJGJJJFEEGHJJJFIAAA@FIHEJJJHJJI>A;?;2((,3443288HIDCEGHF??@=>/--.8:4446BBDDBEDIJJI====>9)'')2224341..4>;88@::8))((+,-,()8369;AD?>??=:223.000;9;9=;:;;=AC;;867./004473..,..(&&()'((%&&'%$$$$$$##&+/0022212/...00.(('''*324,,,-,,1.&''('&%$$$%%%%(*()(()')%&'(,,.---,+)&''$###%$$(*+34;211<JHJJCJFF@@@@JJGJICFJJFCA6435:443/*,*'(&(()+(&&'(%$$%&00/12/1<=::;<44311445344@8222.-**'&&&'+1***)*&&(&'-12211..523=<;;;9/..)'%&..67995556(((-456688888:7879801150/-./16667<?CBB@@BCDJA@A><;;:::A:>=<:789FB?>:*))*:::<GF@?@>AIIJJGJJ<7554144356.30033=889:GF>><==:<;;@?9;;74..8:ACBFGIJHIEGGGJIGEEJEHJ?989.4.3..:766---.204)'$#$%,?BBJEJIACCGF<:8666863348;:;<886+)((42,)*+2223:IHJJIJDFGJIJIJHJJIHE=<(&$$%&'&%$$'$%('%&%&(32-++,65,))A>@DHJDCDDJGJJJHJJJGJJGFFD:9E:+**+*)&%((***,/../.11337-138?GGBFAADAFGFIDF>>=A==9423))58JCECE>@?<8A>@++++++9::EHJGFDBDE@@?><>801440110339<;@,,,,,++9:110///,660&%$$&$&&$%)((&(()7=:999=AB<;:/...5.&%%'.///((''*+--/0/-.'$$$',),**,,./*++143((('(*%&&&054//0'&&'((''&'')*56.-++0)))-+++,<<B4334>CA;;:-,,*('&('$%&')''),//..//5<@BD521235//+,+,+)('%$#$%&*&'''&$##%'''()(*+388**&&&++779=<='''(0,*((,+,&((()*---/2//0..34'&&(.--***++,'&%0+)'&&**,,.752++..1+(&%&'&&&&('''&&&&0%%%&'(*.,,(&%%%)*0&&()&)+*)+++**++0,,,-34,***+*+-'''(&&&.333----/.&&&&.-)(((.16>987//./$$%&''+-7<<?@::7730/322231.-+&%%%&&)((*,*-45445655,'''%'+++./238?44334%%(()('''**++)''''8;:;;;=86543123<=</.../001.%$$&&&&(+114)((),*)((&'(-+)),,21250.++)&%)**')+(,,,21.*)&&(())$$$$$'+-+((((()*,.025;?=962223>5543../9?B@7755.$$&&(*)('''&&)'''(%%%%%%$$%(--&%&'9=></*)'&',2547;=?<==>HJ4444<:+)(%%#$&'%'&),))))(('&&%$$%(*/-)((*568889>7777D>???A9>@@>>;>?=/***.,,+&'$$%&&&''(&666920+)+/086:>===??@?>>@;;A6ACAGJA<:42233.798''')8/*&$$%%''%%%()))+*)()(%%%''411/.-.///5<?@6/0/((((8:;233:??B@@>))))++*-/....&%%$$%&+,---++,,;:56444=:::;;9:=>?>??BCA2111>>;96.*+-02'44CEC;AACEA@@?BCA=;12.,+)'&%%&0'''(,,+,038>CE??*(()/&&&*,**)*-/27&&&')('''.&&$%%%&&%$#$%%))*&&%%&&&%')),)))),..8798:<:9;;;BEJFJEIJFFFDCCEA5555<>@AFECABDCDDFIEDDE@>,++(&%&)''%%(*'+7554476777;;:C?DCEDDFEFEABA@?A:<>=<<<(''''@<@B>><84212419533376,&%&&*,..46811102///*+*%&&&5<647--,,//,,+'&&&&')**,..0--.//11++159533336768.)((*)++*,--,)%$$%(&'%%&'')(/13:9;5/+++<HGJAAA?2.247A8789:0//-.,&$%$#&(%')-)()**)*08644110011/'&%%&&)%$$$$##$'((''-03:3334876:>@B8889?44////-***+2(&%%$&)(*,-**+16>FE<<<9::4469<;6677>FB@>@>//22?CDCFDF??GJGJIJIJIFJGJHGIJJIFCH100,+),1449=CCAA??,++,34FDEACJIIJA@BCJGJJJJICGDEJEJJJJIJGIGJIGHE;;;)((8=4001:988;=>??>J///0****::?6555<---.C@DE<<;<;3111/)))+((')+'%$$$$%%%$$%%$$%%((')../1----25>=;0/00464556:?994-----***.4-/((((./36...<=334/0057335:78:<:;991,.,-.)&&&(--.)*1999::76320,)(+*)))('$#$$&'((&)*+00...-,,-..010,../668<;<>GEB88850../*))*('(%%$$'/34((((;=>54443333DGFJIJFJJJHJHIJJEFDD>@0*<2:64450*+(''5@DEFDFGJJJJEC<9=602,-,*&&&&'''557<??=:::<G962000((((*'''&*)(+.+22)8>8<200/36GEJ@@A@JJJED4444>=>GCE?635<>BCB@==B@>>>JIJFJJ=<=:>@@JG>==?D@AEJFIEEA?>;966(''(*%$%*,'&%%%%&))+.../131653333DCCCCJJDJEJHJGE@@>>0//.011;;**))&'2,'(77779:?<('''4;??+(>??:;;<JAEA@G?<0)&%%&)''(*'&$%&)*/-/./01(&%$#&)---27:EECDFDJJJGD=?7562,-33&&ABCGHCEDEIJJJJFGC@?>EC<<5320'%%$%%%%&(())())&%'%&&$$$).-,+(%%&&'11534411111568<BABCEIJD?>>;;<;;IBBDHCE98431-.9=44358:><7<;<BD@@???=97))*,10,1BGJFGDDFDJFCJEGJCB>>77899:>DA>=?;;;;??E>>:779867?BCHEFJGGJFHJGGIJEJDCGEFJIEJB@?JHEJJJ@???ECD>;:333/0000/-(((),,,.,()*-...,-/&'(%$#%''&%'/+3//01<@BAA@?A;;=?G53361.---611)(&''&&**=ACBDDEJIIGJHFEJDJHDEEDCGDIHJJJJEECCEDCCHEEJHF?@;1+)*+.-.2247,,,-;+*''&''12559:88:<(11AB=>>GDFDCA3346BA>>>?@FJJEFE??>?><=>-,,(''(.10538BD?@@::8;<;;@?GDEFJFEFFIH32229*))''()'('(*)()))%%$%(-'(0;<AB>?<<?A9766=C@DFJHJGHCCDCJ98DC<;750///.((()(*--...,-,*,,,014;)A;868CCDDHA?E>::B??9899ABA;;<=ICDDEGHEJGHFDF??JJGJB0//260*))..B5445999.--.;;?@DCDCF?==86554'')'.)))&''&'./BCJJEJGEFDFEGGDJCA<<==JJIFGBBABDDCDB=<:<:;>9=A3:90-.+')++,..,,)(('()*(*)),-8=43336575;(((7;11))**=BDECCCBDJIEF@IDDGFCBA@944>BEEEHJIJIJJJ@@=>@@?<;;;A=>>?HGJJGE<41.++++,=;<;50<7000/21224460/'%$$%&$###$('%%%(,''+-(''%*+++*)))*)+'''(.02=9;>=FCBA1100-+,1DJJGJED@A::::<5***,*-,,+++-0006874/./7;@>>CCJGDGGGD99910+)*-,*+)'+,54.,+,+,****)%$$$%%$&*+4,,++12ABGJ==>>B@AC>876999CAB?,,,/0+++()'((&&':5>>>@@DCGCCC<<=?=>:::;;;;:88:?98<;:6766=544447;=DDGHDIDD=<<<DEFJ?==/0/070/237;99CCBCFEIJJG>==>DFGIJA@@?HFGJJJG@@666660.,'''')*))))***/,%%%%$$$$$#%%%$$$#$&&)%%'''''$$&'())**)#
@Glass_T7V_19_D3_14_4_13
GTGATAAACCAACAACTCGACCCTGCCAGCGGCAGACTCTTCAGTTACGCGATCCCCTAAGCCAAAGGTGGCACTCAGGGGAAGCGCAAACTGCCCTGCAACGGGAGCGTTGGCTTCATCGCTACTTGAGCCCGTCTGGTCTCCTCTTTCTCTAGTAAAGTGTTTAGTTCCCCTCTTGCGTTACCTCATAGCTTGATCCGAAAAGTTTTCTAGTAGCTAGCCCAAAAAAACGGGTATGGAGAAACAGTAGAGAGTTGCGATAAAAAGCGTCAGGATCATCCGCTAATCTTATGGATAAAAATGCTATGGCATAGCAAAGTGTGACGCCGTGCAAATAATAGAATATGAACTTCTGCCGTGATTATAGACACTTTTGTTACGCGTTTTTGTCATGGCTTTGGTCCCGCTTTGTTACAGAATGCTTTTAATAAGCAGGGGTTACCGGTTTGGTTAGCGAGAAGAGCGAGTAAAAGACGCAGTGACGGCAATGTCTGATGCAATATGGACAATTCGTTTCTTTCTCTGAATGGCGGGAGTATGAAAAGTATGGCTGAAGCGCAAAATGATCCCCTGCTGCCGGGATACTGGTTTAATGCCCATCTGGTGGCGGGTTTAACGCCGATTGAGGCCAACGGTTATCTCGATTTTTACTCGACCGACCGCTGGGAATGAAAGGTTATATTCTCAATCTCACCATTCGCGGTCAGGGGGTGGTGAAAAATCAGGGACGAGAGAATTTGTTTGCCGACCGGGTGATATTTTGCTGTTCCCGCCAGGAGGTTCATCACTACCGGTCATAATCCGGAGGCTCGCGAATGGTATCACCAGTGGGTTTACTTTCGTCCGCGCGCCTACTGGCATGAATGGCTTAACTGGCCGTCAATATTTGCCAATACGGGGTTCTTTCGCCGGATGAAGCGCACCAGCCGCATTTCAGCGACCTGTTTGGGCAAATCATTAACGCCGGGCAAGGGGAAGGGCGTTATTCGGAGCTGCTGGCGATAAATCTGCTTGAGCAATTGTTACTGCGGCGCATGGAAGCGATTAACGAGTCGCTCCATCCACCGATGGATAATCGGGTACGCGAGGCTTGTCAGTACATCAGCGATCACCTGGCAGACAGCAATTTTGATATCGCCAGCGTCGCACAGCATGTTTTCCTTGTCGCCGTCGCGTCTGTCACATCTTTTCCGCCAGCAGTTAGGGATTAGCGTCTTAAGCTGGCGCGAGGACCAACGTATCGACCAGGCGAAGCTGCTTTTGAGCACCACCCGGATGCCTATCGCCACCGTCGGTCGCAATGTTGGTTTTGACGATCAACTCTATTTCTCGCGGGTATTTAAAAAATGCACCGGGGCCAGCCCGAGCGAGTTCCGTGCCGGTTGTGAAGAAAAAGTGAATGATGTAGCCGTCAAGTTGTCATAACTCTAGAAGCGGCCGCGAATTCCAGAAATCATCCTTAGCGAAAGCTAAGAGTTTTTTTATCTGAAATTCTGCCTCGTGATACGCCTATTTTTATAGGTTAATGTCATGATAATAATCGTTTCTCAACGTCAGGTAGCACATGGAAGCTTTGTAATCACTCGATGACCAAAAGTAAAAACCCGCCGAACGAGTTTGCGTAAAACAGGTGAAACTGACGCTAGCCGGTCACATGTCAATACTTGCCCTTGACAGGCATTGATGGAATCGTAGTCTCACGCTGATAGTCTGATCGACAATACAAGTGGGACCGTGGTCCCAGACCGATAATCAGACCGACAACACAAGTAAGGAGATCGTGGTCCCAGACTAATAATCAGACCGACGATACATGAGGCGTGCGTGCCGGACTAATAATCAGACCAACAATCAAGTGGGACCGTGGTTCCAGACTAATAATCAGACCGACGATACGAGTGGGACCATACAGACTAATAATAGGACCGAACGATGTTACGAGTCGGACCGTGGTTCCAGACTAATAATCAGACCGACGATACGAGTGGGACCGTGGTCCCAGTCTGATTATCAGACCGACGATACGAGTGGGACCGTGGTCCCAGACTAATAATCAGACCGACGATACGAGTGGGACCGTGGTTTACAAGTCTGATTATCAGACCGACGATACAAGTGGAACAGTCAGGCCCCAGAGAGAATATTCAGGCCAGTTATGCTTTCTGGCCTGTAACAAAGGACATTAAGTAAAGACAGATAAACGTAGACTAAAACGTGGTCGCATCAGGGTGCTGGCTTTTCAAGTTCCTTAAGAATGGCCTCAATTTTCTCTATACACTTCGTGGAACACGGGACCTGTCGAGGTTAAGCGCCGTTTATCGCCCTTATACAATACTGTCGCTCCAGGAGCAAACTGATGTCGTGAGCTTAAACTAGTTCTTGATGCAGATGACGTTTTAAGCACAGAAGTTAAAAGAGTGATAACTTCTTCAGCTTCAAATATCACCCCAGCTTTTTCTGCTCATGAAGGTTAGATGCCTGCTGCTTTAAGTAATTCCTCTTTATCTGTAAAGGCTTTTTGAAGTGCATCACCTGACCGGGCAGATAGTTCACCGGGGTGAGAAAAAAGAGCAACAACTGATTTAGGCAATTTGGCGGTGTTGATCCAGCGGGTAATAATCTTACGTGAAATATTTTCCCGCATCAGCCAGCGCAGAAATATTTCCAGCAAATTCATTCTGCAATCGGCTTGCATAACGCTGACCACGTTCATAAGCACTTGTTGGGCGATAATCGTTACCCAATCTGGATAATGCAGCCATCTGCTCATCATCCAGCTGGCCAACCAGAACACGATAATCACTTTCGGTAAGTGCAGCAGCTTTACGACGGCGACTCCCATCGGCAATTTCTATGACACCAGATACTCTTCGACCGAACGCCGGTGTCTGTTCGCCAGTAAGTAGAAAAGAAGGGATGAGATCATCCAGTGCGTCCTCAGTCAGCGGCTCCTGGTCACGTTCATTACCTGACCATACCCGAGAGGTCTTCTCAACACTATCACCCCGGAGCACTTCAAGAGTAAACTTCACATCCGACCACATACAGGCAAAGTAATGGCATTACCGCGAGCCATTACTCCTACGCGCGCAATTAACGAATCCACCATCGGGGCAGCTGGTGTCGATAACGAAGTATCTTCAACCGGTTGAGTATTGAGCGTATGTTTTGGAATAACAGGCGCACGCTTCATTATCTAATCTTCCAGCGTGGTTTAATCAGACGATCGAAAATTTCATTGCAGACAGGTTCCCAAATAGAAAGAGCATTTCTCCAGGCACCAGTTGAAGAGCGTTGATCAATGGCCTGTTCAAAAACAGTTCTCATGCGATCTGACCTTTACCAACTTCATCCGTTTCACGTACAACATTTTTTAGAACCATGCTTCCCCAGGCATCCCGAATTTGCTCCTCCATCCACGGGGACTGAGAGCCATTACTATTGCTGTATTTGGTAAGCAAAATACGTACATCAGGCTCGAACCCTTTACAATAAGACGTTCTTGAGCAGATCACGAAGCATATCGAAAAACTGCAGTGCGGAGGTGTAGTCAAACAACTCAGCAGGCGCGTGGCAACAATCAGCACATCAGCAGCACATACGACATTAATCGTGCCGATACCCAGGTTAGGCGCGCTGTCAATAACTATGACATCATAGTCATGAGCAACAGTTTCAATGGCCAGTCGGAGCATCAGGTGTGGATCGGTGGGCAGTTTACCTCATCAAATTTGCCCATTAACTCAGTTTCAATACGGTGCAGAGCCAGACAGGAAGGAATAATGTCAAGCCCCGGCCAGCAAGTGGGCTTTATTGCATAAGTGACATCGTCCTTTTCCCCAAGATCAAAGGCAGGAGAGTGTCTTCTGCATGAATATGAAGATCTGGTACCCATCCGTGATACATTGAGGCTGTTCCTGGGGGTGGTTTACCTTCCACGAGCAAAACACGTAGCCCCTTCAAGCCCAGATCCTGAGCAAGATGAACAGAAACTGAGGTTTTGTAAACGCCACCTTTATGGGCAGCAACCCCGATCACCGGTGGAAATACGTCTTCAGCACGTCGCAATCGCGTACCAAACACATCACGCATATGATTAATTTGTTCAATTGTATAACCAGACACGTTTCTCAACCCGTCCTCGAATTTCCATATCCGGGTGCGGTAGTCGCCCTGCTTTCTCGGCATCTCTGATAGCCTGAGAAGAAACCCCAACTGGATCCGCTGCTTCACCTATTCTCCAGCGCCGGGTTATTTTCCTCGCTTCCGGGCTGTCATCATTAAACTGTGCAATGGCGATAGCCTTCGTCATTTCATGACCAGCGTTTATGCACTGGTTAAGTGTTTCCATGAGTTTCATTCTGAACATCCTTTAATCATTGCTTTGCGTTTTTTTATTGAAATTTTGCAATTTACTGCAAAGCAACAACAAAATCGCAAAGTCATCAAAAAACCGCAAAGTTGTTTAAAATAACGTTAGAACGCTGCAAAAGGAGATCAAGAGCGCATCCTTCAGTCACTTATTATCGCTACGCTAGCCGCAGCCGTGTAACCGAGCATAGCGAGCGAACTGGCGAGGAAGCAAAGAAGAACTGTTCTGTCAGATAGCTTACGCTAAGCACAAGAAGAAATATCCACCGTGGGAGAAAACTCCAGGTAGAGGTACACACGGTACGCCAATATCAGAGTAATAAACTGTGATAATCAACCCTCATCAATGATGACGAACTAACCCCCGATATCAAGTCACATGACGAAGGGAAAGAGAAGGAAATCAACTGTGACAAACTGTCCTCAAATTTGGCTTCCTTAAAAATTACAGTTCAAAAAGTATGAGAAAATCCATGCAGGCTGAAGGAAACAGCAAAACTGTGACAAATTACCCTCGGTCGGTTCAGACAAATGTGACGAACCACCCTCAAATCTGTGACAGATAACCCTCAGACTATCCTGTCGTCATGGAAGTGATATCGCGGAAGGAAAATACGATATGAGTCGTCTGGCGGCCTTTCTTTTTCTCAATGTATGAGAGGCGCATTGGAGTTCTGCTGTTGATCTCATTAACACAGACCTGCAGGAAGCGGCGGCGGAAGTCAGGCATACGCTGGTAACTTTGAGGCAGCTGGTAACGCTCTATAAATCAGTCGATTTTCAGAGAGACGATGCCTGAGCCATCCGGCTTACGATACTGACACAGGGATTCGTATAAACGCATGGCATACGGATTGGTGATTTCTTTTGTTTCACTAAGCCGAAACTGCGTAAACCGGTTCTGTAACCCGATAAAGAAGGGAATGAGATATGGGTTGATATGTACACTGTAAAGCCCTCTGGATGGACTGTGCGCACGTTTGATAAACCAAAGAAAAGGTAGCACCTTTTCATACGCCGCATCCTCTCGGCAATAAACCACTTCCTTCCCCGCGAAACTCTTCAATGCCTGCCGTATATCCTTACTGGCTACCGCAGAGGTCGAATCCGAATATTTCAGCATATTTAGCAACATGGATCTCGCAGATACCGTCATGTTCCCTGTAGGTGCCATCAGATTTTCTGATCTGGTCAACGAACAGATACAGCATACGTTTTTAAAATGCCGGGAGGGGCTGTTCCGCCACCTCAGTCGAGTAGCTCAACTGGACGATTCGCGGGCTATTTTTTACGTTTCTTGTGATTGATAACCGCTGTTTCCGCCATGACAAATCCATGTGAAGTGTGACAAGTTTTTAGATTGTCACACTAAATGCAAAAAAAGTCGATCAGCAGGGATAACTTTGTGAAAAAACAGCTTCTTTTTCTGAGGGCAATTTGTCACAGGGTTAAGGGCAATTTGTCACAGACAGGACTGTCATTTGAGGGTGATTTGTCACACTGAAAGGGCAGTTTGTAGAACACCTTCTATTTGACACGGCATGGATACACACAAGGCGCTCTAAAAAAGAAGATCTAAAAACTATAAAAAAAATAATTATAAAAATATCCCCGTGGATAAGTGGATAACCCCAAGGGAAGTTTTTTCAGGCATCGTGTGTAAGCAGAATATATAAGTGTGTCTCGTCCCTTCCTAGCTTCTCACTGAACACGAGGCTCAGAAGGGGGGGCACCCCCCTTCGGCGTGCGCGGTCACGCGCACAGGGTGAGGCCGCGTTTAAAAACAAGGCTTATAAATATTGGTTTAAAAGCAGGTTAAAAGACAGGTTAGCGGTGGCCGAAAAACGGCGGAAACCCTTGCAAATGCTGGATTTTGTACCTGGACAGCCCCTCAAATGTCAATAGGTGCGCCCCTCATCTGTCAGCACTCTGCCCCTCAAGTGTCAAGGATGGCATGCGCCCCTCATCTGTCAGTAGTCGCGCCCCTCAAGTGTCAATACCGCAGGCACTCTCTGCCGCTGTCCACATCATCTGTGGGAAACTCGCGTAAAATCAGGCGTTTTCGCCGATTTGCGAGGCTGGCCAGCTCCACGTCGCCGGCCGAAATGAGCCTGCCCCTCATCTGTCAACGCCGCGCCGGGTGAGTCGGCCCCTCAAGTGTCAACGTCCGCCCCTCATCTGTCAGTGAGGGCCAAGTTTTCCCCGCGAGGTATCCACAACGCCGGCGGCCGGCCGCGGTGTCTCGCACACGGCTTCGACGGCGTTTCTGGCGCGTTTGCAGGGCCATCGACGGCCGCCAGCCCAGCGGCGAGGGCAACCGGCCGAGGGCTTCGCCCTGTCGCTCGACTGCGGCGAGCACTACTGGCTGTAAAAGGACAGACCACGTCATGGTTCTGTGTTCATTAGGTTGTTCTGTCCATTGCTGACATAATCCGCTCCACTTCAACGTAACACCGCACGAAGATTTCTATTGTTCCTGAAGGCATATTCAAATCGTTTTCGTTACCGCTTGCAGGCATCATGACAGAACACTACTTCCTATAAACGCTACACAGGCTCCTGAGATTAATAATGCGGATCTTCTACGATAATGGGAGATTTTACCAACTGTTTCGTTCGCTTCTCAGTGGATAACAGCCAGCTTCTCTGTTTAACAGACAAAAACAGCATATCCACTCAGTTCCACATTTCCATATAAAGGCCAAGGCATTTATTCTCAGGATAATTGTTTCAGCATCGCAACCGCATCAGACTCCGGCATCGCAAACTTGCGCCCGGGTGCCGGGCAGCCACATCCAGCGCAAAAACCTTCGTGTAGACTTCCGTTGAACTGATGGACTTATGTCCCATCAGGCTTTGCAGAACTTTCAGCGGTATACCGGCATACAGCATGTGCATCGCATAGGAATGGCGGAACGTATGTGGTGTGACCGGAACAGAGAACGTCACACCGTCAGCAGCAGCGGCGGCAACCGCCTCCCCAATCCAGGTCCTGACCGTTATCCCCCGTCACTTCCAGATCCGCGCTTTCTCTGTCCTTCCTGTGCGACGGTTACGCCGCTCCATGAGCTTATCGCGAATAAATACCTGTGACGGAAGATCACTCGCAGAATAAATAAATCCTGGTGTCCCTGTTGATACCGGGAAGCCCTGGGCCAACTTTTGGCGAAAATGAGACGTTGATCGGCACGTAAGAGGTTCCAACTTTCACCATAATGAAATAAGATCACTACCGGGCGTATTTTTTGAGTTATCGAGATTTTCAGGAGCTAGAGAGTGAATGGAGAAAAAAATCACTGGATATACCACCGTTGATATATCCCAATGGCATTATAGTAAAGAACATTTTGAGGCATTTCAGTCAGTTGCTCAATGTACCTATAACCAGACCGTTCAGCTGGATATTACGGCCTTTTTAAAGACCGTAAAGAAAAATAAGCACAAGTTTTATCCGGCCTTTATTCACATTCTTGCCCGCCTGATGAATGCTCATCCGGAATTTCGTATGGCAATGAAAGACGGTGAGCTGGTGATATGGGATAGTGTTCACCCTTGTTACACCGTTTTCCATGAGCAAACTGAAACGTTTTCATCGCTCTGGAGTGAATACCACGACGATTTCCGGCAGTTTCTACACATATATTCGCAAGATGTGGCGTGTTACGGTGAAAACCTGGCCTATTTCCCTAAAGGGTTTATTGAGAATATGTTTTTCGTCACCAATCCCTGGGTGAGTTTCACCAGTTTTGATTTAAACGTGGCCAATATGGACAACTTCTTCGCCCCCGTTTTACACCATCGGGCAAATATTATACGCAAGGCGACAAGGTGCTGATGCCGCTGGCGATTCAGTTAGATCATGCCGTTTGTGATGGCTTCCATGTCGGCAGAATGCTTAATGAATTACAACAGTACTGCGATGAGTGGCAGGGCGGGGCGTAAGACCTTCGTGAGCTGATACCGCTCGCCGCAGCCGAACGACCAGCGCAGCGAGTCAGTGAGCGAGGAAGCCTGCATAACGCGAAGTAATCTTTTCGGTTTTAAAGAAAAAGGGCAGGGTGGTGACGCTTCTTTGACTGCAGCGGCCGCTACTAGTAGGGAGACCAGAAACAAAAAAAGGCCCCCGTTAGGAGGAGCCTTTTTCAATAATTGGACTATCCCCTAAAACTCAAAAGGACCAAAACGAAAAAAGACGCTTTTCAGCGTCTTATTGTACGTATTGGTACCGAGTTATTAATATGCGCGCAGCGTCTGGAAAACCGAGGCCAAAGAACGTCGTCTTTGATGCCCGGTTGCGACTCTACAGCAGAATTAAAATCAAGTCCGGCGCAGCCGGTTTGTGCCGCTTCCACGCAGTTATCTGCGCCTTAAGCCCCCCGCCAGCAGAACGTTGCCAAGCGATTGACCATTTAATAGTGACCAGTCAAAACGTTGCCCGCTTCCACCCTGGCCGTTGTCTAAAACATATTTATCAACGTGCTGAAACTCGCGGGCGGGCAGGGTTTCACCGACGCTTAATGCTCCAGATGGCAACATGTGCTGGCAGAGCTTCACGCAGCGTATCGATATACAGCTGTTCTTCATTACCATGCAGTTGCACTGCCGCCAGCGATAACACCTTAGCTTTGTCCACCACATCGGCAATATCGTGATTGCGGAACACGCCAACATACTGCAACGGTGCCGCAGCCATCACTTCCTGCGCCTGTTCAACGTTGACGCAACGCGGTGATGTCGCAACAAAAATCAACCCACCGTAAATCGCGCCCGCGTCATAAGCTGCTTTAGCATCTTGCCCACGCGTCAGGCCACATACTTATTCTCACCCAGCAACACCCGGCGCACGGCGGCGTGCAAATCGTCATGGGCCATCAACGCCGAACCAATCAGAAAACCGTTAGCGAAGTGGCTTAACTCGCGCACCTGAGCGTAAGTATTGATGCCGGATTCGCTGATTACCGTCACGTTGTGCCCCAGTTTCGGCGCAAGCTCGCGGGTACGGTTCGATCGATCGACAGATCACGCAGATCGCGGTTGTTGATGCCAACGACCTTTGCTCCCAATGCAATGGCGCGCTCCTGTTCCTCTTCATTACTGACTTCGGTCAGCACCCCCCATCTCCAGACTGTGAGCGACGGCGGCAAGCTGGCGATATTGGTCGTCATCCAGTACTGAAAGCATTAATAAGCAGGCATCGGCCTGGTAATAGCGCGCCAGATAGATCTGGTAAGGGTCGATAATGAAGTCTTTACATAAAATCGGCTGCGGGGCGATTTGGCTGACGATGGGGCAGAAATTAAAGCTCCCTGAAAATATTTCTCATCAGTCAGCACCGAAATTGCCGAAGCGTAATGTTTATAAATGGCGGCAATGCGTGCTGGATCGAAATCATCACGGATCACGCCTTTTGACGGCGACGCTTTCTTGCACTCCAGAATAAACGCCGTGCGCGCACCCTGTAGCGCATCATAAAAATGTCGCGTGCTCGGCTGAACCTCATTCTGAAAACTGGCCAGCGGTTGCTGCTGTTTGCGGGCTTCTACCCAAATCGCCTTGTCTGCGACGATTTTCGCTAAAACGGTTTGCATCATCTAGTAGTCCTGTGTGACTCTAGTATTTAGTTTCTCGTTTCTTCTTCTTCCAACGAGAGAAAACGAGGACTGAGCACGAGCCACTCGATGGACCGGAACAAAAAGACGCTCGAAAGCGTTCTCTTTCTGGAATTTGGTACAGAGGTCCGCACAGGTGGATGCGACCGAACGAAAAAGGGCCCCCCTTTCGGGGAACCTTTCTGGAATTTGGTACCGAGTTATTAGGCCACACGTTCAAGTGCAGCCACAGGATAAATTTGCACTGACCTGGGTGGGATTCGGACTCGACCGCATAGCTCATGT
+
%%##$%$$$%$%&&'(('&)))*).17/*+0*(&%%%&%%(&'())00;=----JGJIFGHJJEGEB99+++---*')*+8AD6667;;>>C>==BBCA?>BAFHFIA7773.--026;@>???BA=+3-+++..,+)'''-56<@=B/)<640037DCB?<<;<65564994,('((411.((),*+823888ABDHGGJFJIC?=---/7788?@A====E?GAJJJJJCEDEGJHA?@;:IH?>?@=988BEDIJHDJDCGIEB=54000310'&''9:>CBEDEGJFDHHJEJJJJJJIJGIIJJGJIHHJJJJJHIIIIJGJHJJJJFJFF-,+%$$$&''''(*+,).8887=?IHHEJFFDFA@ABEECCE9GJGJFJIJJEDJFJEHDGGJGFJFJJGGJGIJJHBDF=>IGJJHGJJJJH;:98((++1+*)-.**,.4259;8999;=<>8???''''7:;IHDA>?@DDGHGIJI?>>?>93''')422>ABBDG;:::E0000A;??=3>3333FFJJHHHJGIFGJHEJJGJFHGGJIJGJJJJHJFFJJJ6554:9::.,,-7519>JGIEF((((GCFAFII;999>>AEJGJJIJHJD544144366762112?ECFBEGG??>>>3200558/*&&'+,:;<=@CFEEIGJJH@FIEE@?A>?7771/*((()://DCCEJBCDEJJBDCHJJHJBAB?78==7768;;:581//437986667ECAEB>>>>CCDB?>?>B?<==?EBCB9:>;?,,.1-,+++)**)**+,//--.-01/2100(((()((())*556,,,,221222<;(((-BI:656FCCCJDJJIEHHJJJJIDFICCBBIJGJFEFGJIIGHJFEJJEEBEHC<>B7///1>447D@?75565674'FFJJHJHGJJJHEFFGJGFGDJJJJJJHJGJJJJD=5BA>DCDDGFFEEJHAF:7786.--.9>BJBEF?=++*+;;=FFFGJEGGEIE:88)))112++---0999:<;8>@:AHIJIGJJFEJEFJJJJDFEEAAA+&&&&(;;=?8DFJHJJJJJJHJJJHJFEGDD>>A@C@AAAAGJJGFEDDJGJ;;:</0/1BAAAJIJJIJJ22200..2;778FGJFEDCDICDBCD8877=<<82,*)&*),))@@DEFJJBABAEEB@<:9/-,+,-)(,)=@BHJ77664333:<<<;<;<?<=8:;<D:::<F;::::84//04433-*++,,9<<CA??@D<100:>558C8773579FHJJJJFFHFGJEIGJJIJJJJGJJJEDEJHJIJDJJJJJJ.,,,11152234<5876;@@IJFGIDICJEJJGHGIJGGFJHJJHCA?9:<<==@ABCJFI@FEGHFECIJJ98887B;9?>?7777ACB7>--3532)(((264458:;=DGCC@ABIJJJJFG@@=>=?B>@BAJJJJHFJC98@9CEFGGIGIE;87820/199:EA@??G:9;C;//..55;BCHDIEFDCFHJJDJJ@88?CFJJGHJ==;9;<=DACA??<(''(-%%#$&&';6567:*))-4/./5:AJ=<;@?CA@;:8888;?@>>>A??@FEHBDGFDBDF76,&%%&%'%%%.'+*+,-27642/((:;96/('''(+*)))*88500//43)))(,)'''356;?:;>HJJJHJJFFI;1/:/0..+++,877EAA@?CCDBC/.'&&&)))799:<;;?AJGICIFGGDCDBBB=?=?C@AA==<-,,,,,/01+++,/***..,,,+,+,)&&&',,--)**+/)),,,,422124.33/0006)($$$&%%&&&''())&&&&3224796--,-,*'',.//&%%%(*.,-222688ACEFEJJGH<<<>?<<0//21(('(667<8545+++--*$$%&&&,-;44B876////6=,,,,3670/..000/0'''&87''''+'%',/02878>??A?;:;@:7:;ABCGH????JJJCE53339<99;-,,.9B@;:88411035..//00..*(((.>@0///<DCJDEGC?;:;:==<==;;:99879=@DDDG10/1..5021..,,*+'%')(&'+,,,1/+,7988:98<=??BDIHCECECDED@=;9)(()<:97/./0/:>>?>?6567<=:::=@BBAHJJGFHJJJJIJ@??**5678JJJIGFFFFIIJJJBBA=:/.79;/./399=IHJBDCDA:999AFGJIJGAAA=:440+++,=?BE@BAA>>@AEACEDGJJEHGHFFGJABBC87668+''((+++1466:CHFFHIJ<*)))9=;;97((((((+74//899:=:?GGJFJIJJJEEEIE<=EGHJHJFFJGJGJJJJIAC7788:989IJJEDDGGJJIJJIEJJJJGJHDDBDGA><>AA>?CDDGGDDCJJGGJJJJJGJJJJJJHJJDJEGJEFGJJJDGEFDDHIA644@?JFJJJHDGIHGJGIIECFFJGFDJCD4440*34<?AAHGHDHFG<:JJJDGIJJFGEEFJHJEGEEGJFIHI;:;;GJJJJEJC65460--.'&'&$$'63))((+-8;<<==>>>?@AAC,++,@><<?3222A@@JJJEEIB...('%&+45;AIGJGFHEJJJHIJJJHJJ??;;<:<5)@CFFCCEJCC>44//779<:44338;><<>?>@@ADJFFCCHEHJDDBDJFHIGJIJJJH?@BJJIJEG<<=JJIGFE>>=?>3333:880,('((---.1****::<DJDBB..--01/0000.../=@DJED?FHJ>>=?JJHJJJIGJJJGJIJJJJJJE?:;444JHJJJJFIGCDE<<DFDHHJ>>?@JIHIJGJHIJJGHHGJHIIJJFGJJIJJJIJHJGJJIJECD@)))))))))*9<89989)(((+320--.'&&%&(+.,*/21(''''-.52359:A=<<=FCE8.,,())),++,1+))))+,,,->3:;DCBBCJDJJDHCAA5,337<=<---,-00557JCCGC3333<<CBGJGJEF98334>=:=>000/./****),++&',-,,,+,,:==>HEDGJJJJGJFJIJJJJJJHJJJJEHJFHEDHHHJDGGHJJJJHIFEF<;<>C@AEIFJIFJJJJHJJJJHIHHJJJJJJJJJJIJH@@EEFGGEJJCJJIJC@ADECCCBDFFGJECDFHJJGDCDEJJJIJGIJJGJJJJHGFJJ;4'&+'0488FJGJJJJJHJFFC@>AD655@DCDJGEJJJJJJJEAEEEFDDHCDBA2222;DBFFIJJJJE@><=AAGJA=>CEBEIFFHIFEC=HEJ<<<5444FCFEA310/63--*'&((*4332247ICDJCBJJCJEFEHIHIGJJJJGJJJIJJIGIGJJ;;979<A;889@BBCCDE?78=???;0:B9875666BBBAJEIFJGGJIJJFJEHJJJJIGHGHJIIJHGJHEDIHJIJFJIJIJIGIJHHJJHJJFJGFBAHJJIJJGFJJHHJJEJHF0&$%%*,,---;:2228<>>0,,0155333341102;:=?DJIA<<<@EHECBCCEFIIJFIGHJGJJHGIJEBBC>=9943***++*+,134('''4458==>=EJGFF8768@EJHJJIJJJJJHJJBEBDJIE@GJJJDJJG<;,-,,B;;<<EEGIJ==<<FCJHH<<<<EJJGJJIJJJHHHJHJJIIHJJJJJJJIJIJFGIBDDGFH7777<000GJJHDCB@@=<=033:BHCDEJJJDJFJFEIJHHJJJFJCFJEHJGFJJJFGIFEJJHGJHGGJJJJGJJJJJJJJFFJFJIJIGIDJJJIIHJJIJJJJJJJJHA?=<33>?IFEGJEBDBCHJGJD>==.)'&&%&')321****)((*472..-778;;;<B?CGA=;000/-*))))))))11;DAACDIHEF=<<80---,&$#$$#%%%&$$$&''&&'+,668778EDEJG@@A@EDHFJJJ9.+'&(+*).001A;977:9;9<A<>@BB444J@1001@BHFGHHJJJG>>>>EB@DB=HBCDICDDBEBBCC---.FIEJJFJJHJJJHEIHGFFHJJGHGBEDCDFHJHGJEFGDHFEFG=<<=A?::;DEDCBCFJGEGDHHFGJEFDEAD?>;<=9/1,,,.-.2'(*'(567<::77BDFGCCGJFB11018?8GEDFGJHJA??>>?@EJIFDCA9:76:<JFIJCB1139778@,,+++(**/)(),())+%%%%%))+/0//004889CDECFEHIJJJJFDEICJGGGFEFDE@==;989<EIGJGFGDEDDJGHFJBAA@JFJHJJIJJJIIJJHGG@ACCJJJJJJJGF?:97567JIJJJGJJJJGGJJJIJJJJGJJ;>2222G><JJJJHJJJJJJIJAHB?JGIIGJHBCAJJJG?BDDDDI543))),,+)++/DDJJJJEEHEEJJJJ211....=<>>>IDJGJJEFGDA@EBJFHHJEEHIJJHIGGIH>>>?A.-*)''&$%&(*,,))((+-062-,)&''',*+**+++**3++889CD?:01101*%%&&&%&'%%&&)*>?JEJJIHGJJJDBC@=?@JGHJGJ<<<<JJGJIIJJGI@<214===<7<4ABFJJJJH><<<=;9)(((2446***+***-100,-=BGJB>>8731229:<526.../))))*=@>>>BD;:(''',+&&&&&(++,/3...19;?EIC@@?@<;811++(*,,,0+,(&''77>>DA???3221AAA<<=DGCEDJJJJJHGIJGIJJJJ;;;<A8>JFGFDEEEFHJEJ:444349776,,-/<5+++)54331>?=>??B?7;=/EHJJJGIJIGHJJJFHFIEB<6%%&/2100))(%&&6567?>@CJGJGJJJEGFIEFJJIH:::2123614577-**+.,,+1**-/++BGFJHHEE?@?@IABAAJFIFFDJJIJJJJHFJJGHEFIHGJJJDBDCJJJJHEEJIGJABAGIIJJJIJIJJGHFFJACABCBJFGBBCGHEGIA@@?BBBJHFCCHAA?@BA@F??>BFHJGFJJJGJFIJHJEJJJJJJFJJJJJJI>=;<JJIIIJJFJJIJJIJJJGJJHHJJGJJJJJEEBDJ?EBB@CHGJIJCA@AJGJFJIEFDGCEFEFGJJGIBF544&&&$%''((),.))465333:><../5;AEBCEDHJIIIIHJIJJIJJI@BBAJHJFI?<<=JAA?ACEGHFG999:@AEEFDEHJIJJJJJHJJIJJJJGGFJJJHHJJ?;<93::;6668:8AEJFJJJJG==HJJEEEHIDFIGFJHIIFJJJJHGJJGHJJJDFEGDDDAABJJHJJJJJD4330//0?BJGJJIJAAHJGJFIJIHFJIDFBGJAAB@;::322/,)()))*/44/,&%%%%()-2.(&&'&&&(',,,--...+)+,''')+,---,,0055<5;;:9;78=D?===<<<=EGEGFIJJJJGJJJJJJJGJH8773&%%%+78<=FC;*(().@ACCCB@??>///..'())1465667?>>>>=>84444;<@BJCEHGEFGJ@C6+:8&%&('&&%&20///0?BA=333486540000:<<=IIDIGHEDCEGFF??<A>B3///2,,+$&('-)'&%%$$%$%&%&'&'(*(('&&%&&%&%%'&&%***--355330001><C=<<<@=;9:;>@DGFC?ADCCBCBD211(&%&'&&&'+&('&'&(()(**//--.--.0-++.''09;>@ADEGB?<<<@ECDC5551112-+**.66842331222111ABDEGECEHGJJGEDCFFFFIGEDACC:50++++246:<<DAA?@BACCACBBDDCEDDBIDBDCBDDFDCBCGJCEBECDGDJJFJGD?<@BBBGDFCCEEDFFGCCDCCCAADCCDE;:1((&%'''****6-.**+(&&$%%$%(,3////-)%$##$5;@A:::9:87:::48850.,,..2?AIDBBAA?BGFJFFHA@@EA?>>@DGEC@==CDDG@?>>8889CFDCFEGGJIDA>DCDE>>>@CGB930017:2112=CBBAAA@>>=>?@96)(()(%$&$$$#$$$$$'&')$#$$&%&%$%&$$$$%&$##%$%%$%&(('.47:A?<<;>@@A@>8;??DIDJBA???<766766././01)$$$%&&%%&&''---.)&')+*'()&(-.5=65:..--112@JJDJDCCD>FGJIJHFJHII>==<DCBBDD:;:@A=:---==;@IJGDJD??DDJJFGF/..-39-&&%%&%'(,-+&$$'..))+1500,*++.---??;<>?EC;,,66=@=>FCCEC9888D@AA32-*,3;4866876)('()(()*976611@BJ@>=<>>2112AC@@CCCCFC@ABHF90//.2111..413220/,+$$$$&')*1126000//-,-,//?DIB@:*)*))3EEIJAABAJJJJJFICDGEJEHJEE65GHIHIJJG><<9=@'3130.+((*.245597)))79;<=@=<;2272334./?@FJJFHJIIEJJF////5344IGHJD@@??AD44449999:BBAABFAAGJJJJHIJJJEBB?@((()110/-)))50+**++,,.)))+2.0/.../21102./@EACIBD>?BBCFECCEEFJFDE>>655577530,,5:<677.++)),-/?>?HHGFCDEG><==1,,211/+,)233464****5888BADJJJJJJJFJFJHJGJGJC@@@DFHDGC>:::;<B<;<>CJFFDA@BI>=<@7555:;>((((CFHHJIHJIFEJ=;;;=?>C<.D=89:;EEEHIGHC<5422++;AEFEHEEEHJIEEFEEDFFFJGFFEJJJHJJJEJJIJGEECA>77/=EGIFGIJJDDEEGIGIDCDDGIGIGCIC<;;<GF:;=;8987701-..;><998('((39CAAGJIJHGIDHFJEJJFE@?B75687889>=>?:85***)*(%&)*))4>?CEJIJGDDDGJ?>:7111;;???>@BCDEJEEJFGFGJJGIJJJJJJGJFJFJJFJIHJJJJJJJGGIHJJJJHJGJHJJJHGJJIGFGJHGJIJJGIJGF;;;=BFFFJEGJFFHGGIHF>;;44,,5;:767:;;>:,))((*;<::;>EDDEGGJJHHCD@@>?@>?62314911)((****+-4+++('(*:977654/000***+3/13:=;<<=;777@DDC?<76:7>@IFJJJJJJGJJJHJDD53))/+))))))25426**++*0>A2222CEJBC@BGFJEJJJE7689<442267AADAA9888JJJHJGIIFE===;>=>JIFJFJJJHJJJE94477966;=;=<<?>GGJJJIJJJGJJGJAAA:;;=9:9:88=<*)))E<?FEGEJJJGJIEGBA///031553599);(''36JDJBBCEJCJJJIEJAJIHIJJJHGIJJAB@A=<<<A=??<>;;'&&&()*/7:BCJJFBDDCFEDCDA>=>7./501///00/-01>AHDFDJJIFDDDJJIJJIFBCA@;520235751268?=998==@CJI===>CDD==>EJIHIJ@@??JHFGGHGHCDE7766>=;::;><;<///18GBDFHFEIJGFCCCB3-**,1)''(+0/00/**)(,+,/1/00038=DCDDJJIJJHEDHJHED/&&((%%$$$$9:FHJGHEJA:::CJJABCCEGDE@<6<:AICEEJJCB<;JBAC;;920+'&%&((15<<:6686>@...:66@B@54335466<>EH9888@E>=>?DD====EBA>2223777578=>FEDJ::98=<BCCAHGEEJHJCDJJJIIEJJJJJIJJIJGJJGJJJJIJJJJFCCJJJAA?>=?>CJ9::8EB?5??DHGJEFEJJJEFCCEH<@?A@>@?FEDCCFJIF@>GDHE<87:?-)((*835+'()'%%%49<;<>@CBDFFJJJJGJHJGHIJJJJJI@==:>><==>=A??GJJFJHJJJJJJDDFEGJJJDAA@EEJEJJIEIICDDDJGD?>@==442/8889879=>BHG=@?@AABA>?<=BBFFHGHCDDFHFCFFHJJHHD=>=>IJHJIE==JJJJIJJJIDC?@A@GDJCHDGDG.++*(%%%)*+/67;<<=6655778+++++++CB''''99:GJEIHJEJJHFJJFHGJBBBAGDEH;434315('')6'%%%*+93222JBBBDJJ?;<>?ABCGJJJIJIJJJJFJJJJIFIFGJJJFCDB?>?/))('+&&&&7>9988;BFHJBAC4333BADCJIJIJIHIJHFDGEDA@AJJDGJJIJGIJIHIJJJEJJHJGJJHHJJDCD=:@?AEF880.-++'&)%(*+888>BFGGJGBED<;;614????8889--,-()*56ABFFEIEB966----<=>@<C>444>A<<<>AAC@@CCFGFE>==?DJGCEJJJJJJBGBAB??<>:42065+++&&&$$$$''(*&'',,-;;?@GDD>>>IIJ5465:ACD833-,+-094000698+))))),-+--&&&(-,*(%'(/../.44313455443556>>:7>217A;8-,14@CBBA??@CJH@>>DJJJJJA)(((><;<<=ECEIFBAA8>++*,*))),,--2,,1161<>CGJHJJJCBABIFJDBBCHE?6555898764521-0.,((*&&&--/028;...477-AEDAAABDDJEFJJFJJJJFJGJJFIHBBCGECEFFJ===>22223-/+)))+119>>BJFJDJJEJJHJIDD633((JIIJGJJGEHFFJHGFEC=JC6JHHJJJHEHJHFGHJFFGJJHFJGJJJIJJJHIHIGJ?JJEJDD::::BA:;<<JEFGJJEGBHBA(''CDBIGEEFAJJIIGJJJJHFAADBA.((&&*)47787;;;9;62233.8:999:3333=?779AABCFJJJJIHJJJJJIHJ8876.,+('%%&521+%%%&*+,7555>>CJJIC@@AEJEIJJJFJHIIGHJIGJGJJJJCDB@>>>GJJJJJJGJJGJJIJJJJEJGJJJJIHJHJGIFHJJ>;;;=CDBHBC>IJ4344DBFHHFEE@>?9677<;=74334:@?GJJJGHHJJIJJJJJHJHJJJJJJJHJHJJJIJGJIIFIFHGJEDCBBCACJEIJHGJGGDGFEJGJJEJJJGCHFGBBADCEGFCCCDJJGFJJEFDA??AJGCCC@@?@FDJJFJJDDC@>9985(,,,.))0541449=>AEIDDGJDBCF>>>?JHFD=>//AC:8:9<A<<=BJHF<:::?FB2112?7789IJJHJJJJJHJJJJJJJIJJJBFFAA@CDCJCEFEHHJJFJJIIJFJJJJJJFJHFFFJJJJIHJIJJJGJIJGJJHIJJJGA@>><=C=B65...<>5566D<:;35CJFJIJHE)&&&+0003>=>>-,,,,++,6.0-.77<GJJGFGFJIHJJJFGHJH?=>>;ABBCG===>JDEHJHGBAA@B656BD@7A9EFJCC>;::=<=AC:5355CADA??>>@AFAB>??@GGIJJJJ8889FFIFGFJGJCAAAJDDFJFI>::9:@ADG@AA@<;;>IFJHHJJJJ88856410004478>@A@DBEJGJJFJF<;;988<=2>===6544FHJJJGHJJIJIJJIJJJGJIJEHHD?=99;CIHJJHGJHJFHEJJIGEDCEBDDA=85)))()).)'&%%()+).0200./006?>CHDBA@:4?=@HIGHGA43322/*)*/-,,,63BBHJJHJJJJCBEFGGGJJJIJJJJGHJJJEFHCC10001,+-476338=D///DJCEDFEEJEJ888JFFJGJIIJJEEGIDFHECFJCGJHJJHJJIJJFEJJJJCHHJFHEJEFDIJGDBBBHGFHJJDGGIHGBAGFJJJJJJJJJGJIJEDDDJIJJJJHGGJGHIJJIJIHJJIJCE@BIIJGEJJIJJHJJHJHGJJJIFGDEJIJJGIJFJEFJH???>EDGJJJJFCJDEHEJJJJIJJGGJGFFGHJJJHIJJJIJJEA@@???@@DEI>>ECDIFJ@C>9C<47>8IBDBA?>=9>5679/-+/.()&%%(&%%%$%%+++,.//((((,'&%%.--4=@CB<;AAA777>GHA=600'&(4+/-+'(354'12''$$')++++,026899=875444+'&('))()&'.1.-+.(03263459(''(78)&'))1-/47=>CBA:@@?BCEJIIJHFIGGJFEEDGCHIJIIJJJJJJIJGJIEDFEJJJE@;;;<BBA/.&&((()+::<HEJC5442432347,<333222*&&&&
@Glass_T7V_19_D3_14_4_14
GGTGGAGACAGCCTGGCCATCATTACGCCGATTCGTGCAGGTCGGAACTTACCCGACAAGGAATTTCGCTACCTTAGGACCGTTATAGTTACGGCCGCCGTTTACCGGGGCTTCGATCAAGAGCTTCGCTTGCGCTAACCCCATCAATTAACCTTCCGGCACCGGGCAGGCGTCACACCGTATACGTCCGCTTCGTGTTTGCACAGTGCTGTGTTTTTAATAAACAGTTGCAGCCAGCTGGTCTGTTGGATCAATTTGACTCATGCACCAAGATCACCTACATATCAGCGTGCCTTCTCCAGAAGTTCCAGCACCATTTTGCCTAGTTCCTTCACCCGAGTTCTCTCAAGCGCCTTGGTATTCTCTACCTGACCACCTGTGTCGGTTTGGGGTACGATTTGATGTTACCTGATGCTTCAGAGGCTTTTCCTGGAAGCAGGGCATTTGTTGCTTCAGCACCGTAGTGCCTGCGTCATCACGCCTCAGCCTTGATTTTTCCGGATTTGCCTGGAAAACCAGCCTACACGCTTAAACCGGGACAACCGTACCGGCCGACATAACCTTCTTCCTCCCCTTCGCAGTAACACCAAGTACAGGAATATTAACCTGTTTCCATCGACTACGCCTTCGGCCTCGCCTTAGGGTGGACCGGCAACACCGATTAACGTTGGACGCAACCCTTGGTCTTCCGGCGAGCCAGGCTTCACCCGCTTTATCGTTACTTATGTCAGCATTCGCACTTCTGATACCTCCAGCATGCCTCACAGCACACCTTCGCAGGCTACAGAACCACTACCCTACCCAACAACGCATAAGCGTCGCTGCCGCAGCTTCGGTGCATGGTTAGGCCCCGTTCAGTCTTCACGCCGACTCGACCAGTGAGCTATTACGCTTTCTTTAAATGATGGCTGCTTCTAAGCCAACATCCTGGCTGTCTGGGCCTTCCCACATCGTTTCCACTTGACCATTCGTTGGGACCTTATGGCGGTCTGGGTTGTTTCCCTCTTCACGACGGACGTTAGCACCCGCCGTGTGTCTCCCCGTGATAACATTCTCCGGTATTCGCGAGATTTGCATCGGGTTGGTAAGTGGAGTAGCCCCTTGCCCCGAAACAGTGCTCTACCCCCGGAGATGAATTTCGCCGAGGCGCTCCTAAATAGCTTTCGGGGAGAACCAGCTATCTCCCGAGTTGATTGGCCTTTCACCAGCCACAAGTCATTCGCTAATTTTCGACGCATCATCAAGCTAGGTCCTCCAGTTAGTGTTACCCAACCTTCAACCTGCCCATGGCTAAATCACCGGGTTTCGGGTCTATACCCTGCAACTTAACACCCGTTAAGACTCGGTTTCCCTTCGGCTCCCTTATTTGGTTAACCTACTACAGAATATAAGTCGCTGACCCATTATACAAAAGGTACGCAGTCACACGCCTAAGCGTGCTCCCACTGCTTGTACGTACACGGTTTCAGGTTCTTTTTCACTCCCCTCGCGGGTTGTTTCGCCTTTCCTCACGGTACTGGTTCACTATGGGTCGTTGGAGTATTTAGCCTTGGAGGATGGTCCCCCATATTCAGACGGGACTTCTGCACATATCCGCCCTACTCATCGAGCTCACAGCATGTACATTTTTTGTGTACGGGGCTGTCACCCTGTATCGCGCGCCTTTCCAGACGCTTCCACTAACGCCACACACTGATTCAGGCTCTGGGCTGCTCCCCGTTCGCTCGCCGCTACTTGGGGGAATCTCGGTTGATTTCTTTTCCTCGGGGTCTTTAGATGTTTCAGTTCCCCCGGTTCGCCTCATTAACCTATGGATTCAGTTAATGATAGTGTGTCGAAACACACTGGGTTTCCCCATTCGGAAATCGCCGGTTATAACGGTTCATATCACCTTACCGACGCTTATCGCAGATTAGCACGTCCTTCATCGCCTCTGACTGCCAGGGCATCCACCGTGTACGCTTAGTCGCTTAACCTCACAACCCGAAGATGTTCTTTACGATTCATCATCGTGTTGCGAAAATTTGAGAGACTCACGAACAACTTTCGTTGTTCAGTGTTTCAATTTTCAGCTTGATCCAGATTTTTAAAGAGCAAATATCTCAAACATCGCCCGAAGATGAGTTTTGAGATATTAAGGCAGGTGACTTTCACTCACAAACCAGCAAGTGGCGTCCCCTAGGGGATTCGAACCCCTGTACCGCCGTGAAAGGGCGGTGGCTGGGCCTCTAGACGAAGGGGACGTAGTCTGCTTCGCAAGACGCCTTGCTTTTCACTTTCTATCAGACAATCTGTGTGAGCACTGCAAAGAACGCTTCTTTAAGGTAAGGAGGTGATCCAACCGCAGGTTCCCCTACGGTTACCTTGTTACGACTTCACCCCATCATCAATCACAAAGTGGTAAGCGCCCTCCCGAAGGTTAAGCTACCTACTTCTTTTGCAACCCACTCCCATGGTGTAACGTACGGGCGGTGTGTAAGGGCCCGGAAAGATATCACCGTGGCATTCTGATCCACAATTATCAGCGATTCCAGTTAGTGAGTCGAGTTGCAGACTCCAATCCGGACTACAGCGCTTTATGAGGTCCGCTTGCTCTCGCGAGGTCGCTTACTGCTATCGCGCCATTGTAGCACGTGTGTAGCCCTGGTGGTCAAGGGCCATGATGACTTGACGTCATCCCCGCCTTCCTCCAGTTTATCACTGGCAGTCTCCTTTGAGTTCCAGGCCGGACCGCTGGCAACAAAGGATAAGGGTTGCGCTGGTGCGGGACTTAACCCAACATTTCACAACACGAGCTGACGACAGCCATGCAGCACCTGTCTCACCGGTTCCGAAGGCGCGCGTACCGTCTGAAAACTTCCGTGGATGTGGAGGACCAAGTTCAGGCCGCTGCGCTGCATCGATAAACCACCTGTTCCACCGCTTGTGCAAGCCGTCAATTCATTTGAGTTTTAACCTTGCGGCCGTACTGCCAGGCGGTCGACTTAACGCGTTAGCTCCGGAAGCCACGCCTCAAGGGCACAACCTCCAAGTCGACATCGTTTACGGCGTGGACTACCAGGGTATCTAATCCTGTTTGCTCCCCACGCTTTCGCACCTGAGCGTCAGTTTTCGTCCAGGGGGCCGCCTTCGCCACCGGTATTACCTGCCAGATCTCTACGCATTTCACCGCTACACCTGGAATTCTACCCCCTGTTACGAGACTCACAGACTTGCCAGTATCAGATGCAGTTCCCAGGTTGAGCCCAGGGGATTTCACATCTGACTTAACAAACCGCCTGCGTGCGCTTTACGCCCAGTAATTCCGATTAACGCTTGCACCCTGCGTTTTACCGCGGCTGCTGGCACGAGTTGCGCCGGTGCTTCTTCTGCGGGTAACGTCAATGAGCAAAGGTATTAACTTTACTCCCTTCTCCCCGCTGAAAGTACTTTACGACCCGAAGGCCTTCTTCATACACGCGGCATGGCTGCATCAGGCTTGCGCCCATTGTGCAATATTCCCCACTGCTGCCTCCCGTAGGAGTCTGGACCGTGTCTCAGTTCCAGTGTGGCTGGTCATCCTCTCGACCGGCTCGGGATCGTCGCCTAGGTGAGCCGTTACCCCACCTACTAGCTAATCCCATCTGGGCACATCCGATGGCAAGAGGCCCGAAGGTCCCCCTCTTGGTCTTGCGACGTTATGCGGTATTAGCTACCGTTTCCAGTAGTTATCCCCCTCCATCAGGCAGTTTCCCAGACATTACTGGCCCATTCCGCCCACTCGTAGGCGAAAGAAGCAAGCTTCTTCCTGTTACCGTTCGACTTGCATGTGTTAGGCCTGCCGCCAGCGTTCAATCTGAGCCATGATCAAACTCTTCAATTTAAAAGTTTGATGCTGAAGAATTAAACTTCGTAATGAATTACGTGTTCACTCTAAACTCATCTAGACTTTTCGTCTTGCGACGTTAAGAATCCGTATCTTCGAGTGCCCACACAGATTGTCTGATAAATTGTAAAGAGCAGTTGCGACGCGCTTTAGCGCACTGTCGCGAGGTGGCGTATATTACGCTTCCTCTTCGGAGTCAACCCTGAATTTCAGGATTTTTCTCTTCAACCGAACCGGCTGTTTGTGTGAAGTGATTCACATGGCCGTGTCGATGGGGACACATTCTCGGAGTCTCCGCAGGCCGCGATCGAAAAATTGCAGAAAAATGACTGACTGCTGCATTCCCCAGCAAAAGCCCGCTTTATACCTTTTTACGCACAGAGTTATCGCCAATCATGACGATAAATTGCTGTATTTTGCCCACGGTAACCACAGTCAAAATTGTGATCACCATTGAAAGAGAAAAATTCGCGAGCGTTGCGCAAACGTTTTCGTTACAATGCGAGCAAGATAAGATGCCCCGTTAGGGGCGTTAGCTAGTTTTTCGCGAAAAATTAGCTAACGCTCTCTGTAATAGTCAAATCCAGGGGATTTACCATGAGACAACGTCGTCCAGTCCGCCGCGCTCTGCTCAGTGTTTCTGACAAAGCCGGTATCGTCGAATTCGCCCAGGCACTTTCCGCACGCGGTGTGGAGCTGCTGTCTACAGGGGGCGCTGCCCATACTGTAGCAGAAAAAGGTCTGCCGGTAACCGAAGTTTCCGATTACACCGGTTTCCCGGAGATGATGGATGGACGCGTGAAGACCCTGAGTCCGAAAGTACATGGCGTTTCGTCGTCTGGGCCGTGGCGGGCAGAGGACGATGCCATTATGGAAGAACATCAGATCCAGCCTATCGATATGGTGGTTGTTAACCTGTATCCGTTCGCCCATT
+
,,,;6./;<;;=>AIIJFJJ>89<;:;=A4000>>?@IGEEF?:755=<;895,'54('''(:6?;5763,***4---.055;<<=)(((9999<=---.;4.-0644JJGEJ2113=5445:7677FEJIHGFDHA@BAC>BCDFJGJJJJJCIBJBFJFJGGJJIEJFJJHJGGHFHJJJIFFEDIF?<;9355/)(')8:;?@AADBBC523)(2377?ACEEFCGDIEFCG@:98/..&&&&&$%%$&$$#%('&%%%%&&&%&&%%$$&$,39978CJJG@?>?CEJGJGI9=---))*AD>)'$%&&,--13476899878CHJFC:EICDEDCAC<D:7:9=CDBA@@@''''01()01./BCIFJJADAB970-...,-933213,+*))*34555?<///1:BB6422'&&&44CEFDECGJJJJJIJ==>>GGJGHGIF=<<;66;;88-++***,0-)')))*)))+211'&&'/037;4333*))))-/27:4.-,,1177GJJJHFEA@??FJFFJFAADFFEHGAG3334/.%%&%003((((7/*))+5(''&)(),9=>6,67333000****/../0'''&)%%&'&*77>875.-.)7757786522222)789>@9///0.'&&(''%##$##$$$####&02569<+**&&&&%%%%'2,25,3=>BB;:...-...*((/-38779>B?CFJFBJGFFFGDIHDJEHHJGEDJEC@@@A6645'&&0;;=AA;GCAADB=;44556=43<;;:7..3477..'&''))%)$%&&&&'4++?@;<<BA@ADBBB?@ABCABJDEIJBD>>>>C???@EGCB7766)/-),8;2--&%%$&+.(%%()10113532586663666A>=<;;=>IHC::;EBCEFJEJGJJGJJJJICA??>?777:C<8557>>@@<;1007BDG>?=898644578:71:8.*('('(($$$%&.067745(&&'2,++*))),(444326897:885=?CEEEEJJAAB===<;;<@@<999::4)(*.77588GEFGICDHEEACBB:;:9)((&'&'(()211.)(((:FEDDB<:;0/(*(((((0772**((((+57==<<6666:31118>;<>EFD411112+****+/12464266012IA@?@A@3*)1EGDEIIJEJGDBA0.--/,*)*,*-1346;;?A>410.,...1466670//.-++,-/.//.&$#$'%%&&$$$$$#$%%&+.6<>::7:1112;>GF>@B?8EJEBG@??@DJHGHA=@??A<-'''):9:8HJGD?6544;888:,++,/45//236455'''+)&%%()(((..45><>AA@B<;==>;:62/&'**++-212..,$$&&)(')))-*''2344995556A?>><<0...?DGJHDC===>CBAC?A<<>>JHHDFHDJ=:<=FJDCABCBAFBAAAJIEBAAC96::<CFFGGJIEJEEJEGDCA.,/'')()((('')00086-.())5:;@EHJCBDD@9885.++-00.--)%%)$$$$*),7412,./200/-,,,,+-400,,,+,+'''+*)))(&%%&&&''%$%'')++)*)())*3566?=644+++-/+*''''//18?<<CBGEGFEIJEHFIABCBFH7778DDDDA@JEJA=D@AECCBB=:7,,,(&%$%'&)'(((.,.127=889ACB6666FF>;2,@A?==<8883/02....554239EGJ=:9;;9;AJCA@BGABBAFDD?++++44)((3(..0487853,,4(534?<<=BC><<>=<<<BCFFJGJ@@?@J623111===?@955;DBJGCDCFJ6677;799;EBJJB@4331111FFJJGJDDFGEJGHJJJFFJHJIJJJJJJGJGFIJHJIHJJJF;992..-/++,/102--,304<BACDHEFDFJGEJ=;@JJJJIJJJHJHJJJJJIJIIDGJJIJJHFGGAD?;<2234B=8772/144*,-4&61112;;=;;<)((+88-.-/16888@=;878897//2...-.--.3/,667DGF<;::8886667;DFJAAAAJJ-,,,JEJHEDGJJJJHGJFH<<>GFA>=::?@B=<-'&&'(789??777:??>///0D@A@>@@B@1+++.+++*0018744?CCHJJIJGEJJGIJJJJ@?AE?228>JJJJFHEBDDCJ>50()./3313***366;3+++'%%$$')023))''')+---:502(()&&&')78999<>CFDGEEJEEJFHCFJJJJJJJFA@@AGJJJIEGFJGJJC?DEEDFBD....4AIHCEJJJJJFJEGJHJEIJHGFF==BBCJEDDJ?A;51//-./?>8/(((DCBFDE@BA>50///+((,,-4/(((,''();ABCCFEGGJIJJFEEFFDD8555FBCJED56554237>DBEFABA??@<4334A666332,,)((()%%&&(&&'*/6.---0--**'-)'*)%&&&''(&%''(/029322355+*&&&',78'$$&%$$&'',.//41*'%%$%%%&(,+**++,++.----.3*)))765445..&%&%%''+)(&&%&+----9<8898:,+..:?@GD2110+*)&%$$$)('(-753300*))''&%-,*4*))))9:;A,,,,,,,AHGFDEFFC<;::<:@H==-,,++67++++:9><=C<;778673+,+,55410+*)*00/++('())***',642352488<>---/:?DJGIGEFIFJIAB,,,)((()../06788<=<AABD;;;;51001<87679;;>DDDDJ@??BJEJE;:;9998<<61,,B4,,@>43-3320/(&&'&&&&'''%&)(((>;;==E=DEGJJDB-'''&%%%%%%&(&%$%%%%$##%%&%%%%%&%&&$$%%%$$$%,***+***'***((''&&%&-,2////CABCBCCDIJCJJCBEBB?6/+)&'%%%&&&,,-DF@=;889899><>FGJIGIDGDF?@DCHJGJJJJFGGEFDJFJJJJJFGDHF?><;9;CCCDEI***+GBB***+2,**+222219E@C<://++,.D>E@A?;GD??AEGJHID@F?;>>@CDECDCAA.+++()))146<88;<JJJH6666IBADGEJIEEE=<:3233=<1-,,,,J??>>EEE?CDJBDHGEFJJB?A?JC?A?>**&%&'/::(''')****)*+,/.-,,-06?B9=;<=F<<===C83134:8*?>;;&&&%&(')))JJHGHFEDGIJJIIJIHJJGHFJFF@@ADJJIJJJJEJH<-,,,20(8<<?BCACCA@FCJGCA@6)(&&)*+%%%%$'&'*20555=AC>>:;;==(%(()'&&&'.>>@@??<>?=>??IEEFHJJGCEGJIJIGJJHJJJGJJIJJGJJF?<<45.,*'())255>?DEFFJJCDGB@<='&&.ADHDGJJGE?681*+,'''()*/00666:ACDC==<6111FEBC:::80)++1GEEDD@@?=@A@AFBDDGHGD@8840545211123338666???<8//?ABBE=HJGEGFJFJJJI:::=A:86,,,6')%&(%%'('(&&&.67977:?<2125133+(('('++-)((((((1014=:461001DF@@?AFJJIJIHJH@@EA@?BDBHIEIIFJJJFJ8:>'>HBEJIJCDEEGFJGIJFHHIFFDGEJJGHFJJJJHJJJBBBFEJGIEJAADGCEJGIGHEHEFFC=DA?=<;@<656'''),,))''.00/(9:643)))*,0001555222ACJD@AEHIGJGJJJGJJHJJHFJJFHECBDEB8789@<9.../:BAJJFJD@1111?;:;;CEJ----HJGFECCFGHDCFIHJJIJDFIFJGD=0'''3:9449;FJJHCECFFFEJHJJHFDCDCF?DEH77)'&&'$#&#$%%&&()9C@AACCHBB??>?AC>EEHGHGHFGFEJJJ?////;43//36666621-0**11?@==<=92))AIEFHJHGJGEFIFHGJICDF9999:A><;7545+)*DD@@>6654**'%&$$%%&))(')&&$$$')''),44324597)((.///00??410>;ADJEHJHJFCC@AA@?;;>95<8764,,,,'%%%(%%&')*))&%%&**'&%$#$######&%%'&%%&',-+++****(**))));JGIEGEHGJJJJJJIJEB@ACFFDIJJBBC>GJHJIDCBEJJDJHIJECGEEE@@BDFCEBCACEF7656:;97/'&&%&*('''''&&&%&&&&%&&&&'()),-462-;9:;885400../,,**--,))+++96655...1<=HJGFJJJJHJJIGDGIHGJJEFHFJFJJJHJGJB9CEJJ(''(<1)('('$$$%&'%&'&((..01:::=AF3220223211121<42/***<DA;:...5?CFJEHGJEFJJFJJ@>>=;;;;B82344FDCEI>><55)'&&&&/4=F=>??=2DCBFBEIFIHJJFHJCD7777EIJ@I>89:FIJHJGGJJJH:998969?C8888FDEIJJJFJ@<JGJBCGFJJHJJHJIJEJIGHIJHCDD4343644+++*,-5//)&&'/&'07<=@AA:97822335-,)*4-,(((*2249;0@BB@??@GJGHJ21111JDIHF654((((*)))-,-/52301,+*)&##$&(+06>==9821-,&%%&*'&&''(''''00=87%%%%(((+++)**,,+,-45)))((((8:ICD@;=9654//HEFGEHGF:::<>?9998988762++,0<5400@@9@?....62/'
@Glass_T7V_19_D3_14_4_15
CCTGCATGGTCACGGTTCCCTAATACTGGCCTGGAAACGGCGTGAAGGTCATGAAGTTGGCGACAAATTTGATGTCGCTGTTGGCGCGAACGACGCTTACGGTCAGTACGACAAAAACCTGGTGCAACATCTGCTAAAGAGCGTATTTATCGGCGTTGATCAACTGCAGGTAGGTATGCGTTTCCTGGCTGAATTAACCGGGTCCGGTACCGGTTGAAATCACTGCGGTTGAAGACGATCACGTCGTGGTTGATGGTAACCACATGCTGGCCGGTCAGAACCTGAAATTAGACGTTGAAGTTGTGGCGATTCGCGAAGCGACTGAAGAAGAACTGGCTCATGGTCACGTTCACGGCGCGCACGATCACCACCACGATCACGGCACAACAACCTAGGCGGTCATGGCCACGATCACGGTCATGAACACGGTGGCGAAGGCTGCTGTGGCGGTAAAGGCAACGGCGGTTGCGGTTGCCACTAATACCGAAAAAGTGACAAAAAAGCGGGAAATACCACTTTTTTACGCCTCAATAATGTGGCGGTGGCGTTTCTTCAGCCTGCGACGCGATGTTCGACGGCTGGCTGGCTTTTAACTTCTCGGTCAGCAGACGCAGATGATCGCGCAGTTTCGCCATCTCCATCTCATGAGCGGTCACCGTGACGTTCAGTTCTTCGATGGTGATTTCCTGAAAAGCCAGTCGGCTTCTCCAGCTCTGCCAGGCGTGCTTCCAATGATAAATCCTGCATGATTCACCTCTTTTGTCGAATGGTCGCCGCGGATTCTACTTAACTTTGCTGCCCGAGACAGCACTCATTCGCGGTCATCGAAACTAATTTAAACGGAAAAAGAGTCTGAAAATAGATGATAATAGGGCGTGTCTGTCTGCTAATTTGTTCGACAACGCTTTATAGTACCCTTCTGATAATAGTTAACCCTGGGGTGAGATGCCCCGAATCCTGGGGATCTGGATGAAATCACTGTTTAAAGTAACGCTGCTGGCGACCACAATGGCCGTTGCCCTGCATGCACCAATCACTTTTGCTGCTGAAGCTGCAAAACCTGCTACAGCTGCTGACAGCAAAGCAGCGTTCAAAAATGACGATCAGAAATCAGCTTATGCACTGGGTGCCTCGCTGGGTCGTTACATGAAAACTCTCTAAAAGAACAAGAAAAACTGGGCATCAAACTGGATAAAGATCAGCTGATCGCTGGTGTTACCCAGGATGCATTTGCTGATAAGAGCAAACTCTCCGACCAAGAGATCGAACAGACTCTACAAGCATTCGAAGCTCGCGTGAAGTCTTCTGCTCAGGCGAAGATGGAAAAAGACACCGAGCTGATAACGAAGCAAAAGGTAAAAATTTTCGCGAGAAATTTGCCGAAGAAAAGGTCTGAAAACCTCTTCAACTGGTCTGGTTTATCAGGTAGTAGAAGCCGGTAAAGGCGAAGCACCGAAAGACAGCGATACTGTTGTAGTGAACTACAAAGGTACGCTGATCAACCATGGAAAAAATTCAACAACTGCACCCGTGGTGAACACTTTCCATTGGACGGTGTTATCCCCAGGATTTCAACCAAAGCCTGAAGAACATCAAGAAAGGCGGTAAGATCAAACTGGTTATTCCACCAGAACTGGCTTACGGCAAAGCGGGTGTTTCAGGGGATCCCACCGAATTCTACCCTGGTGTTTGACGTAGAGCTGCTGGATGTGAAACCAGCGCCGAAGGCTGATGCAAAGCCGGAAAGTAATGCGAGAGCCAGTACTTGCTAAAAAATAAGCATTAAGAACCGCCGCCTGACCAGGCGGCGGTTTTTTATTACAGGCCGGATATAATTAGTGCTGGAAAGCAGACCTCCGCTGTATTTAATTTCACTTCACATCATTAATGAGCCTGCCCTGAAAAGTTAACGACAGGCTCCTGAAAAGGAGTGTTTTTTTTTCATGTCCAGGTCGCTTTTAACGAACGAAACCAGTGAGTTGGATTTACTCGATCAACGTCCTTTCGACCAGACCGATTTTGATATTCTGAAATCCTACGAAGCGGTGGTGGACGGGTTAGCGATGCTTATTCGTTAAAGCTGTGAAATCGTTTTGCACCTGTTTCCAGAATAAAATGTTCGCCATTCGCATTGCTAACAGTGAACATACAGCCAAAAAATTTGGTGCGCCAATTACTGACCTGGCGCTGCGTGTGCTCCACGATATGACGGGAGCGGATAGCAGCGTTTCTAAATGCTACTTTACTCGCGCCAAAAGCGGCGTATTGATGAAGTCCCTGACTATCGCGATTCTAAGGTAACCGCGAACAGCGTGTAATTGATCTGCTGTTCATCAATATGAATCTCGATGTTCCACTCTCGCAGATTGTATTAACCTTTTTGCCGCAAAATCTTACGAGATATCGGTCAGCAGCTCAACTTCCTCTTCTGTTGAAGATCATTTCTACCCAAACACTGAAGTTGACCATAGAAAGTAAATACCAGATCGCAATGTTTCTAATAACGCCAAAAATGAGACCAAATGGTGCCTGATCTCTACGAGAAAGGGATCTTCAATATGAAATTGAGCGATCAACCAAGTTGTCACCGCCTGAACATCTCCAAACACACTGTCTATCTTCACATCCGCCAGTTCAAGAGCGGTGATTTCAGGGGCAAGATAAGTAATGCGTTTTGCCATCGTGGTGACCGGGCCAGCATACGGTACGCAACAGGCGAGTAGTGCTTTTTCAGTTTGCGCAGGCGCTGATAGCGGATCGGCCATGAGTTGAACAACGTATTTTTTCTTCTGGGGAAGGGGTCTATAGCCTTACAATTGACCTCTCCGGCAAGTGACGAATTTGACCTCGTACGGGCCTGGCAACAACTGAATGCGCAACATGGTGCGGCGCTGAATATCTGCGTAGCGGCGGCATTTCGCCGTGGCGTTGTTGATGAAACGGAGGCCGGAAGACTGGGGCTGGCTTCGTCAAACCTTGGCGGGATTTACCTTAAGCGGACTTTGGGGCGCTGGCGGAAGCCTCGCTGACCTGTTGGTACGGGTGGTACAGTTCTGATGAAACGAATTGCGTTTGTTTTTTCTCTGCACCTCATGGTACAGCCGCAGGCCGGGAAGGTTTAGATGCTTTCACAACTTCCGCATTAACTGACGATCTGGCTGTCTTCTTTATAGCTGATAGCTTTCACATTTTGGGCTGCTACAGAACAAGCCCGATGCAGTGCTGGCGCGTGATTACATTGCCACTTTTAAATTGTTGGGTATCTACGACATTGAACAGTGCTGGGTTTGTGCGGCTTCACTGCGCGAACGCCGGTTGATCCGCAGACACCCTTTGTTGTCGAAGCCACGCCGCTCGAAGCAGATGCCTTACGCCGCGAACTCGCCAACTACGATGTTATTTTGAGGTTTTGAGGCGTTTATGCTGCACACATTACATCGCTCACCCTGGCTGACAGATTGCTGCGCTGCTGCGTCTGCTCCA
+
999>788@@BJJJFIJJ@;77111%%'(19?GDC?E?A655(%%'.3621//012278.00,-,,332(''(:GJCAACBJH@?@>>((()((()//-(()**''''-/)(()4.,5/-,****-''(%%$$#$&&)578+'&&)(***+''((+***//*)))8870074*)'''(*****+'((&&&&((,*'%%%%%&'(('&&(())&')+/13000+*++CCCCGCJJIH@??AJ:999:899HJGJJJJJIHFDJFD==9//,++)&&&'&&''(07ADCDED.--..FGDJJJJJJH=>=43,,-+++7:CG:::<A88A7<;872=9::BE@ABHGE;:::JCB@>>BBE@ABB----===<@A@G845;10-))))''(*-,,)%%((BGEE@?<;=>EG8752JJCHHD::))))//-.30)('&&%+49==@A???EJJJJHJIGF7665884445BACBABABB8554887777DJIJFDB2009<=@@>=;,++,*)()**)+*+../3'%%%-3----1016?778544&&&&&&'-.707<<=G<;99::=::AAAB?6666GJFGJEJJFEFJJEHEHGJHG?=>?<:65,,**+++()'%%%&6668>;::<9556343456;=::87810114554110022:89:=9766:220**+04>@11104333+*)*--,--/,,,+'',&'---/-.((&'))/1//1--30.4,:<<GF:500397:<ABCDJF?GJJEJDGJIJJCBABBJGJGECG??>>;772333B=<>JHJJJJGBDJDBHFJJ=<<<<<9-))'1235<50/+&&&41(''./55765)'&&+7563*)((24BFIG===>GJJ<<<6656D@???0-*)())))&((676677=>:?CHEGJFJ??...,,-?@B;FJHGJJHCA=?@GGFJJBGJJJJ@>994/-+)&'''1306/)))),))).<IJJJJIJICBBAE@HEDJJJJJDJJFFJJFCDE=77222244;;;<AAED>HEGIGGIHA@::;CECACCBFDEJJD:::DA:;>;<<<>=>DJGJGFHGJGIDJJABJ@@@?JJJJGJFCA@@@33477212/..--:5....<<6??@@BBBFIJDDCB=;;<7777B=>=<;+*)',16--'&&'34?@E?>;<<::::=@A<999??;9889<944-6-,,,(''***8558:>>>ADC451((('*1=BJGHBDBBFBHEFCJE<=<<BABA??:11,<<=;656?@B?3000EGFGGJJHJGFFJIHECBAA@==)'((AIGFJG864*)()('''''++*'(&%&&&+401/+*))'%%%*(''%+,+++--**+6;1,+&%))(((,,+,:@ABDJJHCA?;+)))-+-*,+)'(()++---.&&)'+01898:;@=<==DEJC?=EF??>>?>?JJJEJEHJJJIJEFFJE6665==DIFA?ADGJJGGIIHIJF===<CDCJJD>>;9:<656561181)((%$$$#$%(.-*((&&'(*-,,&&%%((%$$&'&((''%%%''*)*($$))-++)**%'((*))*+('&&%(((%%&'''&&&()465'%&))./07<0DBBEDA99:?:9887789CC@?@?JCEB@@CDHJFEFGJFIEDIBACBHJGDDFCCA5446<>A;<C>6765:==>/.-.0/002>?H?I?C@BB4444JGJJJIIJJJJDAAJCC@C;641/07?DB?542253''(5434(34)4334)))+0//17010/0/,'+//6:JEFEEHJJ9=<;;>BFCEEJJ:;::DCB@9788;;;9;:4:9:=20/(9::>?JGEHHFDCDHH@?A@@IJDDHE>8/..((6456690.341/.0220-.,*+*,,++//123792222<><<A@@>8>DF@=?ACJ666---.DDEE>CADDJACECC@9<8;?>?B98868/)'(+22133365499++++766=A?/...+++-))))070-,(&&'2777;CCB@E>;BADD;;;<@1001<2476**30356AEFDEIHJFFFJD6566>>=88734435412-,+%%%%)*+$$%''')+))))&(-110////1)(''(%'+005?<<///(,9?@+**)&&&/330:;BDJHHFBDF<<;44444444-,,-0244-,+)'&&%$&'(-)'',)2201223;95531'&%&(*)*-('')%&('-*+-.4)2((..,-+*++46DHJJFJJJJJAIJE@??GEHGFFIGDA<89>>F66656433())())'&%%'(8?AA@@;8856650-%%&&+,9:<===?ABEDHEFIF=<;;/))''%%%%,)()*879@>>41103:,)()*''$%#%&%&)).**)''%&%(('('%$&().&&(&'%&(+(&&'$%##$$&&''$$$&'''()&&&&''((%)*++.)*))(&'++'&%$$$%%&%&())666/..(%$$-+%&''(+%%(*''((''(%%%%(%&')))*3122/'&&(('&%$&'&'(,,+%%&(&'%%'(''''((%')((3--./3478:=96353--,'&''''%'*&&%$%'&&&'%$$$)(%%$&$$####&&')755511)*)*/---))()-/5-,''&&'&&'''*+0=DAEDEDJFECBA@A@:<;;<1'(9AII,,,-8,,89>AHEGJFIJJIJJGF;9:33320++-..22)(((*)+&'((+''''(<CCCDCCCCBB?>;1//239;;<?7B>>=;31---+)*(''////4.//:EC00077+*(&%$%&)&&'')+--))'+(((6;6,****,*&&'''%&%%%&(376;>BBCCDJJJJHEDC@@>----BDBJFGE<;;<E::AE=77@EJDG4444C?@DFDHF???43%%%(&%%%,,-,'&&*''(),/05@@===+**).-+)))011@DHJJGEDDA@@<=>?;534+)&',+*)*2%%%49JJGFJDH>'''',+-0//,&''=@@CDGG>=2//)99::666<=2)55HFEJJ<;;<B5DC@??('*+)'&%&%%$$%%%%&'+,GDJGIJHGFFHJJHJCGJCBBBDGGJIJJGF9965:<44))*98887<9:8:;=EBDJEFJDJEBD>CBCGJHEJC;99BDCJC8''+./6783@/AGJJHGFIIFJ((((>::;;D>10022671E@ABAA<;)&%$$&%$%#$%&'%''(/)('%'%%%&)00(9;><CBFJJJJJJGJHJ==<<:989;;;;EDFJJJJFJGG?A7D@?54459)(('()21//60,,-.744697+++())*.,,/0126478833/.'%$&')(&('+*))+0-0479DA<<@JJIAHFDEB@A@BDC>@=<=:<B=;<<CJBBCGEEDJHEJCC=;<DCF7763555:1000CEJJJEIJHHJGA;756B>544:>@CDECDBCJJH?@<;6654<:997:961223EG;78445(''(((=?>?@@EIDDEC@?>>@=@+*$
@Glass_T7V_19_D3_14_4_16
ACTGTTGGCTTATTTATCATCAGTCTGATTCATCGGACTGGACAGCATCACTCGTATCGTCGGTCTGATTATTCATCTTGGGACCACGGTCCCACTGGTATCGTCGGTCTGATAATCAGACTGGGACCACGGTCCCACTCGTATCGTCGGTCTGATTATTCATCTGGGACCATGGTCCCACTGGTATCGTGGTCTGATTGTCCTGGGACCACGGTCCCACTCGTATCGTCGGTCTGATTATTAGTCTCTGGAACCACGGTCCCACTCGTATCGTCGGTCTGATTATTAGTCTGGGACCACGGTCCCACTCGTATCGTCGGTCTGATTATTAGTCTGGGACCACGATCCCACTCGTGTTGTCGGTCTGATTATCGGTCTGGGACCACGGTCCCACTTGTATTGTCGATCAGACTATCAGCGTGAGACTACGATTCCATCAATGCCTGTCAAGGGCAAGTATTGACATGTGACCGGCTAGCGTCAGTTTCACCTGTTTTACGTAAAAACCCGCTTCGGCGGGTTTTTTGTTGGTCATCGAGTGATTACAAAGCTTCCATGGTGCCACCTGACGTCTAAGAAACCATTATTATCATGACATTAACCTATAAAAATAGGCGTATCACGAGGCAGAATTTCAGATAAAAAAAATCCTTAGCTTTCGCTAAGGATGATTTCTGGAATTCGCGGCCGCTTCTAGAGTTATGACAACTTGACGGCTACATCATTCACTTTTTCTTCACAACCGGCACGGAACTCGCTCGGGCTGGCCCCGGTGCATTTTTTAAATACCGCGAGAAATAGAGTTGATCGTCAAAACCAACATTGCGACCGACGGTGGCGATAGGCATCCGGGTGGTGCTCAAAAGCAGCTTCGCCTGGCTGATACGCTGGTCCTCGCGCCAGCTTAAGACGCTAATCCCTAACTGCTGGCGGAAAAGATGTGACAGACGCGACGGCGACAAGCAAACATGCTGTGCGACGCTGGCGATATCAAAATTGCTGTCTGCCAGGTGATCGCTGATGTACTGACAAGCCTCGCGTACCCGATTATCCATCGGTGGATGGAGCGACTCGTTAATCGCTTCCATGCGCCGCAGTAACAATTGCTCAAGCAGATTTATCGCCAGCAGCTCCGAATAGCGCCCTTCCCCTTGCCCGGCGTTAATGATTTGCCCAAACAGGTCGCTGAAATGCGGCTGGTGCGCTTCATCCGGGCGAAAGAACCCCGTATTGGCAAATATTGACGGCCAGTTAAGCCATTCATGCCAGTAGGCGCGCGGACGAAAGTAAACCCACTGGTGATACCATTCGCGAGCCTCCGGATGACGACCGTAGTGATAAATCTCTCCTGGCGGGAACAGCAAAATATCACCGGTCGGCAAACAAATTCTCGTCCCTCAATTTTCACCACCCCCTGACCGCGAATGGTGAGATTGTCGAATATAACCTTTCATTCCCAGCGGTCGGTCGATAAAAAAATCGAGATAACCGTTGGCCTCAATCGGCGTTAAACCCGCCACCAGATGGGCATTAAACGAGTATCCCGGCAGCAGGGGATCATTTTGCGCTTCAGCCATACTTTTCATATTTCCGCCATTCAGAGAAGAAACCAATTGTCCATATTGCATCAGACATTGCCGTCACTGCGTCTTTTCTGGCTAACTCATACAAACCGGTAACCCCGCTTATTAAAAGCATTCTGTAACAAAGCGGGACCAAAGCCATGACAAAAACGCGTAACAAAAGTGTTATAATCACGGCAGAAAAGTCCACATTGATTATTTGCACGGCGTCACACTTTGCTATGCCATAGCATTTTTATCCATAAGATTAGCGGATCCTACCTGACGTTTTTATCGCAACTCTCTACTGTTTCTCCATACCCGTTTTTTTGGGCTAGCTACTAGAGAACTTTTCGGATCAAGCTATGAAGGACGCAAAGAGGGAACTAAACACTTTACTAGAGAAAGAGGAGAAATACTAGATGGGTCAAAGTAGCGATGAAGCCAACGCTCCCGTTGCAGGGCAGTTTGCGCTTCCCCTGAGTGCCACCTTTGGCTTAGGGGATCGCGTACGCGGAATTTTGATCACTTGGCAGGGTCAAGTCGTCGGTTGGTATTGCACAAAACTCACTCCTGAAGGCTATGCGGTCGAGTCCGAATCCCACCCAGGCTGACTGCAAATTTATCCTGTGGCTGCACTTGAACGTGTGGCCTAATAACTCGGTACCAAATTCCAGAAAAGAGGCCTCCCGAAAGGGGGGCCTTTTTCGTTTTGGTCCGCATCCACCTGTGCGGACCTCGGTACCAAATTCCAGGAAAAAGAGACGCTTTCGAGCGTCTTTTTCGTTTTGGTCCATCAAGTGGCGCGCTTAGTTCCTCGTTTTCTCTCGTTGGAAGAAGAAACGAGAAACTAAATACTAGAGTCACACAGGACTACTAGATGATGCAAACCGTTTTAGCGAAAATCGTCGCAGACAAGGCGATTTGGGTACAAGCCCGCAAACAGCAGCAACCGCTGGCCAGTTTTCAGAATGAGGTTCAGCCGAGCACGCGACATTTTTATGATGCGCTACAGGGTGCGCGCACGGCGTTTATTCTAAAATGTCGAGAAAAGCGTCGCCGTCAAAAGGCGTGATCCGTGATGATTTCGATCCAGCACGCATTGCCGCCATTTATAAACATTACGCTTCGGCAATTTCGGTGCTGACTGATGAGAAATATTTTCAGGGGAGCTTTAATTTCCTCCCATCGTCAGCCAAATCGCCCCGCAGCCGATTTTATGTAAAGACTTCATTATCGACCCTTACCAGATCTATCTGGCGCGCTATTACCAGGCCGATGCCTGCTTATTAATGCTTTCAGTACTGGATGACGACCAATATCGCCAGCTTGCCGCCGTCGCTCACAGTTGGAGATGGGGGTGCTGACCGAAGTCAGTAATGAAGAGGAACAGGAGCGCGCCATTGCATTGGGAGCAAAGGTCGTTGGCATCAACAACCGCGATCTGCGTGATTTGTCGATTGATCTCAACCGTACCCGCGAGCTTGCGCCGAAACTGGGGCACAACGTGACGGTAATCAGCGAATCCGGCATCAATACTTACGCTCAGGTGCGCGAGTTAAGCCACTTCGCTAACGGTTTTCTGATTGGTTCGGCGTTGATCGCCCATGACGATTTGCACGCCGCCGTGCGCCGGGTGTTGCTGGGTGAGAATAAAGTATGTGGCCTGACGCGTGGGCAAGATGCTAAAGCAGCTTATGACGCGGGCGCGATTTACGGTGGGTTGATTTTTGTTGCGACATCACCGCGTTGCGTCAACGTTGAACAGGCGCAGGAAGTGATGGCTGCGGCACCGTTGCAGTATGTTGGCGTGTTCCGCAATCACGATATTGCCGATGTGGTGGACAAAGCTAAGGTGTTATCGCTGGCGGCAGTGCAACTGCATGGTAATGAAGAACAGCTGTATATCGATACGCTGCGTGAAGCTCTGCCAGCACATGTTGCCATCTGGAAAGCATTAAGCGTCGGTGAAACCCTGCCCGCCCGCGAGAGTTCAGCACGTTGATAAATATGTTTTAGACAACGGCCAGGGTGGAAGCGGGCAACGTTTTGACTGGTCACTATTAAATGGTCAATCGCTTGGCAACGTTCTGCTGGCGGGGGGCTTAGGCGCAGATAACTGCGTGGAAGCGGCACAAACCAGCTGACCAGGACTTGATTTTAATTCTGCTGTAGAGTCGCAACCGGGCATCAAAGCGCACGTCTTTTGGCCTCGGTTTTCCAGACGCTGCGCGCATATTAATAACTCGGTACCAAAGACGAACAATAAGACGCTGAAAAGCGTCTTCCCGTTTTGGTCCTTTGAAGTTTAGGGGATAGTCCAATTATTGAAGGCCTCCCTAACGGGGGGCCTTTTTTTGTTTCTGGTCTCCCTACTAGTAGCGGCCGCTGCAGTCCGGCAAAAAAGGGCAAGGTGTCACCACCCTGCCCTTTTTCTTAAAACCGAAAAGATTACTTCGCGTTATGCAGGCTTCCTCGCTCACTGACTCGCTGCGCTCGGTCGTTCGGCTGCGGCGAGCGGTATCAGCTCACTCAAAGGGTCTTACGCCCGCCCTGCCACTCATCGCAGTACTGTTGTAATTCATTAAGCATTCTGCCGACATGGAAGCCATCACAAACGGCATGATGAACCTGAATCGCCAGCGGCATCAGCACCTTGTCGCCTTGCGTATAATATTTGCCCATGGTGAAAACAGGGGGCGAAGAAGTTGTCCATATTGGCCACGTTTAAATCAAAACTGGTGAAACTCACCAGGGATTGGCTGAGACGAAAAACATATTCTCAATAAACCCTTTAGGGAGATCGGCCAGGTTTTCACCGTAACACGCCACATCTTGCGAATATATGTGTAGAAACTGCCGGAAATCGTCGTGGTATTCACTCCAGAGCGATGAAAACGTTTCAGTTTGCTCATGGAAAACGGTGTAACAAGGGTGAACACTATCCCATATCACCAGCCCCACCGTCTTTCATTGCCATACGAAAATCCGGATGAGCATTCATCAGGCGGGCAAGAATGTGAATAAAGGCCGGATAAAACTTGTGCTTATTTTTCTTACGGTCTTTAAAAAGGCCGTAATATCCAGCTGAACGGTCTGGTTATAGGTACATTGAGCAACTGACTGAAACCCTTCAAAATGTTCTTTACGATGCCATTGGGATATATCAACGGTGGTATATCCAGTGATTTTTTTCTCCATTTTAGCTTCCTTAGCTCCTGAAAATCTCGATAACTCAAAAAATACGCCCGGTAGTGATCTTATTTCATTATGGTGAAAGTTGGAACCTCTTACGTGCCGATCAACGTCTCATTTTCGCCAAAAAGTTGGCCCAGGGCTTCCCGGTATCAACAGGGACACCAGGATTTATTTATTCTGCGAAGTGATCTTCCGTCACAGGTATTTATTCGCGATAAGCTCATGGAGCGGCGTAACCGTCGCACAGGAAGGACAGAGAAAGCGCGGATCTGGGAAGTGACGGACAGAACGGTCAGGACCTGGATTGGGGAGGCGGTTGCCGCCGACGCTGCTGACGGTGTGACGTTCTCTGTTCCCGGTCACACCACATACGTTCCGCCATTCCTATGCGATGCACATGCTGTATGCCGGTATACCGCTGAAAGTTCTGCAAAGCCTGATGGGACATAAGTCCATCAGTTGAACGAAGATCTACACGAAGGTTTTTGCGCTGGATGTGGCTGCCCGGCACCGGGTGCAGTTTGCGATGCCGGAGTCTGATGCGGTTGCGATGCTGAAACAATTATGTCCTGAGAATAAATGCCTTGGCCTTTATATGGAAATGTGGAACTGAGTGGATATGCTGTTTTTGTCTGTTAAACAGAGAAGCTGGCTGTTATCCACTGAGAAGCGAACGAAACAGTCGGGAAAATCTCCCATTATCGTAGAGATCCGCATTATTAATCTCAGGAGCCTGTGTAGCGTTTATAGGAAGTAGTGTGCATTGATGCCTGCAAGCGGTAACGAAAACGATTTGAATATGCCTTCAGGAACAATAGAAATCTTCGTGCGGTGTTACGTTGAAGTGGAGCGGATTATGTCAGCAATGGACAGAACAACCTAATGAACACAGAACCATGATGTGGTCTGTCCTTTTACAGCCAGTAGTGCTCGCCGCAGTCGAGCGACAGGGCGAAGCCCTCGGCTGGTTGCCCTCGCCGCTGGGCTGGCGGCCGTCTGGCCCTGCAAACGCGCCAGAAACGCCGTCGAAGCCGTGTGCGAGACACCGCGGCCGGCCGCCGGCGTTGTGGATACCTCGCGGAAAACTTGGCCCTCACTGACAGATGAGGGGCGGACGTTGACACTTGAGGGGCCGACTTCACCCGGCGCGGCGTTGACAAGATGAGGGGCAGGCTCGATTTCGGCCGGCGACGTGGAGCTGGCCAGCCTCGCAAATCGGCGAAAACGCCTGATTTTACGCGAGTTTCCCACAGATGATGTGGACAAGCCTGGGGATAAGTGCCCTGCGGTATTGACACTTGAGGGGCGCGACTACTGACAGATGAGGGGCGCGATCCTTGACACTTGAGGGGCAGAGTGCTGACAGATGAGGGGCGCACCTATTGACATTTGAGGGGCTGTCCACAGGCAGAAAATCCAGCCCGTGCAAGGGTTTCCGCCCGTTTTTCGGCCACCGCTAACCTGTCTTTTAACCTGCTTTTAAACCAATATTTATAAACCTTGTTTTTAACCAGGGCTGCGCCCTGTGCGCGTGACCGCGCACGCCGAAGGGGGGTGCCCCCCCTTTCTCGAACCCTCCCGGTCGAGTGAGCGAGGAAGCACCAGGGAACAGCACTTATATATTCTGCTTACACACGATGCCTGAAAAAACTTCCCTTGGGGTTATCCACTTATCCACGGGGATATTTTTATAATTATTTTTTTTATAGTTTTTAGATCTACTTTTTAGAGCGCCTTGTAGGCCTTTATCCATGCTGGTTCTAGAGAAGGTGTTGTGACAAACTGCCCTTTCAGTGTGACAAATCACCCTCAAATCAACGGTGTACTCTGACAAATTGCCCTTAACTTAATTGCCCTCAGAAGAAGCTGTTTTTTCACAAAGTTATCCCTGCTTATTGACTCTTTTTTTATTTAGTGTGACAATCTAAAAACTTGTCACACTTCACATGGATCTGTCATGGCGGAAACAGCGGTTATCAATCACAAGAAACGTAAAAATAGCCAGCGAATCGTCCAGTCAAACGACCTCACTGAGGCGGCATATAGTCTCCCGGGATCAAAACGTATGCTGTATCTGTTCGTTGACCAGATCAGAAAATCTGATGGCACCCTACAGGAACATGACGGTATCTGCGGAATCCATGTTGCTAAATATGCTGAAATATTCGGATTGACCTCTGCGGAAGCCAGTAAGGATATACGGCAGGCATTGAAGAGTTTCGCGGGGAAGGAAGTGGTTTTTTATCGCCCTGAAGAGGATCCAGGCGATAAAAAGGCTATGAATCTTTTCCTTGGTTTATCAAACGTGCGCACAGTCCATCCAGAGGGCTTTACAGTGTACATATCAACCCATATCTCATTCCCTTCTTTATCGGGTTACAGAACCGGTTTACGCAGTTTCGGCTTAGTGAAACAAAAGAAATCACCAAATTCATATGCCCCATGCGTTTATACGAATCCCTGTGTCAGTATCGTAAGCCGGATGGCTCAGGCATCGTCTCTCTGAAAATCGACTGGATCATAGAGCGTTACCAGCTGCCTCAAAGTTACCCAGCGTATGCCTGACTTCCGCCGCCGCTTCCTGCAGGTCTGTGTTAATGAGATCAACAGCAGAACTCCAATGCGCCTCTCATACATTGAGAAAAAGAAAGGCCGCCAGACGACTCATATCGTATTTTCCTTCCGCGATATCACTTCCATGACGACAGGATAGTCTGAGGGTTATCTGTCACAGATTTGAGGGTGGTTCGTCACATTTGTTCTGACCTACTGAGGGTAATTTGTCACAGTTTTGCTGTTTCCTTCAGCCTGCATGGATTTTCTCATACTTTTTGAACTGTAATTTTTAAGGAAGCCAAATTTGAGGGCAGTTTGTCACAGTTGATTTCCTTCTCTTTTCCCTTCGTCATGTGACTTGATATCGGGGGTTAGTTCGTCATCATTGATGAGGGTTGATTATCATATACTGAATTGGCTATCCGCGTGTGTACCTCTACCTGGAGTTTTTCCCACGGTGGATATTTCTTCTTGCGCTGAGCGTAAGAGCTATCTGACAGAACAGTTCTTCTTTGCTTCCTCGCCAGTTCGCTCGCTATGCTCGGTTACACGGCTGCGGCGAGCGCTAGTGATAATAAGTGACTGAGGTATGTGCTCTTCTTATCTCCTTTTGTAGTGTTGCTCTTATTTTAAACAACTTTGCGGTTTTTTGATGACTTTGCGATTTTGTTGTTGCTTTGCAGTAAATTGCAAGATTTAATAAAAAAACGCAAAGCAATGATTAAAGGATGTTCAGAATGAAACTCATGGAAACACTTAACCAGTGCATAAACGCTGGTCATGAAATGACGAAGGCTATCGCCATTGCACAGTTTAATGATGACAGCCCGGAAGCGAGGAAAATAACCCGGCGCTGGAGAATAGGTGAAGCAGCGGATTTAGTTGGGGTTTCTTCTCAGGCTATCAGAGATGCCGAGAAAGCAGGGCGACTACCGCACCCGGATATGGAAATTCGAGGACGGGTTGAGCAACGTGTTGGTTATACAATTGAACAAATTAATCATATGCGTGATGTGTTTGGTACGCGATTGCGACGTGCTGAAGACGTATTTCCACCGGTGATCGGGGTTGCTGCCCATAAAGGTGGCGTTTACAAAACCTCAGTTTCTGTTCATCTTGCTCAGGATCTGGCTCTGAAGGGGCTACGTGTTTTGCTCGTGGAAGGTAACGACCCAGGGAACAGCCTCAATGTATCACGGATGGGTACCAGATCTTCATATTCATGCAGAAGACACTCTCCTGCCTTTTATCTTGGGGAAAAGGACGATGTCACTTATGCAATAAAGCCCACTTGCTGGCCGGGGCTTGACATTATTCCTTCCTGTCTGGCTCTGCGCGTATTGAAACTGAGTTAATGGGCAAATTTGATGAAGGTAAACTGCCACCGATCCACACCTGATGCTCCGACTGGCCATTGAAACTGTTGCTCATGACTATGATGTCATAGTTATTGACAGCGCGCCTAACCTGGGTATCGGCACGATTAATGTCGTATGTGCTGCTGATGTGCTGATTGTTCCCACGCCTGCTGAGTTGTTTGACTACACCTCCGCACTGCAGTTTTTCGATATGCTTCGTGATCTGCTCAAGAACGTTGATCTTTAAAGGGTTCGAGCCTGATGTACGTATTTTGCTTACCAAATACAGCAATAGTAATGGCTCTCAGTCCCCGTGGATGGAGGAGGACAAAAATCGGGATGCCTGGGGAAGCATGGTTCTAAAAAATGTTGTACGTGAAACGGATGAAGTTGGTAAAGGTCAGATCCGGATGAACTCTTTTGAACAGGCCATTGATCAACGCTCTTTCAACTGGGCGCCGAATGCTCTTCTATTTGGGAACCTGTCTGCAATGAAATTTTGAATCGTCTGATTAAACCACGCTGGGAGATTAGATAATGAAGCGTGCGCCTGTTATTCCAAAACATACGCTCAATACTCGACCGGTTGAAGATACTTCGTTATCGACACCAGCTGCCCCGATGGTGGATTCGTTAATTGCGCGCGTAGGAGTAATGGCTCGCGGTAATGCCATTACTTTGCCTGTATGTGGTCGGGATGTGAAGTTTACTCTTGAAGTGCTCCGGGGTGATAGTGTTGAGAAGACCTCTCGGGTATGGTCAGGTAATGAACGTGACCAGGAGCTGCTTACTGAGGACGCACTGGATGATCTCATCCCTTCTTTTCTACTGACTGGTCAACAGACACCGGCGTTCGGTCGAAGAGTATCTGGTGTCATAGAAACTGCCGATGGGAGTCGCCGTCGTAAAGCTGCTGCACTTACCGAAAGTGATTATCGTGTTCTGGTTGGCGAGCTGGATGATGAGCAGATGGCTGCATTATCCAGATTGGGTAACGATTATCGCCCAACAAGTGCTTATGAACGTGGTCAGCGTTATGCAAGCTGATTGCAGAATGAATTTGCTGGAAATATTTCTGCGCTGGCTGATGCGGAAAATATTCACGTAAGATTATTACCCGCTGTATCAACACCGCCAAATTGCCTAAATCAGTTGTTGCTCTTTTTCTCACCCCGGTGAACTATCTGCCCGGTCAGGTGATGCACTTCAAAAAGCCTTTACAGATAAAGAGGAATTACTTAAGCAGCAGGCATCTAACCTTCATGAGCAGAAAAAAGCTGGGTGATATTTGAAGCTGAAGAAGTTATCACTCTTTTAACTTCTGTGCTTAAAACGTCATCTGCATCAAGAACTAGTTTAAGCTCACGACATCAGTTTGCTCCTGGAGCGACAGTATTGTATAAGGGCGATAAAATGGTGCTTAACCTGGACAGGTCCCGTGTTCCAACTGAGTGTATAGAGAAAATTGAGGCCATTCTTAAGGAACTTGAAAAGCCAGCACCCTGATGCGACCACGTTTTAGTCTACGTTTATCTGTCTTTACTTAATGTCCTTTGTTACAGGCCAGAAAGCATAACTGGCCTGAATATGA
+
..03/.(%%&&%''''))&&&'(''++,..)**)(''')'''(&&(%&%$%('()1223BABCFJJFJJE>:8+((((.&'28000557<333/11''''210100007::;J9889''''(AAAIIFIE>>EEDI777+**))))5321.19:@DB0/0***++46=D<84459A@@B9:9///-0014*))).+*()('%%').0?DCABCBGJJIA@A::;=E<;;1:7678>;=D666321/026BCCJJEJJHJGJJJJDF??DEHGCJGIJJJEIEFJJFF<;<;A888A?=+**,6((2(7:9;ACDA@@ABIJJJJJJJJFE22222@?>=JIEE....F30122ADHHJJJJJJJHIFJJJJJHHJJJGGJJJJJDG=<=>?F;>==>?9963444778,,,.33555:;?CD1100HBCDCHGDG@JGJJGJHJJJJJJGJHJJIHJIHEA<JJGJD>CHDBCC?AJBA=<866+,,,7999ID?;:9:4445CEJHGJA>>9'&&&34*)('(()&''%44211.///5556644655,+**)+29EIFIJFEDIJJJJCCBDJHJJJFJJGDJJFFHHFIEHJGFGJGHJHFDCA@FHGIIJHJICEGIJJJHEEGHB?=;;@3)()1568IFGEGJFJBI86434?9333..-/:>;;542.039@@ECBCDCAAD;744-1//@EJJIGHJJFIFH@??@JJHJJGIIHJJJJHFJEJIJGFFAJJJIJIJGFJJJJJJJIH@@?<;:>9JJIJJJJDECJJHEJ@@?A?BBCAC@-A33@@BAA542238(--+'''->EJJJFJFGJGJIHJJGJJJIGJJJJHJGIHJJCCCB9JI?IGGJ@=<;>>JJJ1111828:=DGICJ98853.,,,3@AAAAAGEED<<99712:?ACJJDCECGFJHJJJJJJJJJHJJJJJJHE<?00<<B@CJJJJJGDHEHJJJHJJJJJJHJJJGJJJIJJJJJIJJIJJJHIGIGJJIJJJJJJJHIJGGIJ>>?>=<<100-..)'&()GFHJJIJIIHGFJJFFHGGJEJJDJ=<<=////=?>E>8775**:=5CBJFJGGIJJJFHEH544HHECJHIGJGJJIJJJJJJGJIJJHJJIJGJJJ@A?5---'''('''(+*'+&(35;403>95?@JGGJJJJJIJJD?I=111HCFIHJJJJIIJJJJJJJJJJJGJJ0000=AA?B=FJ@BBBJHHJGJJIJJFFGFIFJGJJJJIJJJJGFJHGJIJJIGJJJJJJJJJJJJJHGIIJHIEIJJJ@EBIIJEJJIIGJIDBCDJJHJJJJJDCDHFFGFGJDEGFHHGJD;::;EDAAA?AB*&&'*-++++9AEEBB8>;6.,,+)((,''))**)=>:;<<EGHJIJFCC<;)))):3-,/55:?A>33EEDGG?IJCBBBFJ@==>DDFHFDAA@<2))))9<CCCJJJJFFBHECD9'''(0+,---5666212:DD==>IHGFJJGJJEIIFGDIGC8888HJJJJJJJJHIHFIJJJJHJJJJJJJFG@1011)&&&*6//.)-,+,,++,,=CBA???JJJJJIJJJJJIJJJGG5499///-+++,-2JJIIFFFDBFFJJJGJJIHIFJJJJJJJJJJJGIJJJJJGJGGFGHGEEBCCCH760-+**&%$$$$##%%%%&&'(*3;5''>?DDJIJEE..3?A899BCFDGC?>?ACDHHEIFJJHGIJEJGGCGFGJHJJJJIJJJJJGJJFJB>>>>654.''%%&(02128>@@GJJ9888DGFJJIJGJJHJHJJHJ@A@AHGFJIJJFJJJJJJGJIGJJJIEGEGEJIFJJCJGJH???>:;:;==JBD1../CFC?)))=ECHFFCDHIICFCCJFJIJJGFJJFJJHJJJJIIGJJJJJIGJHGGEE@??7666>JFFIBBB10/33-,-59779>>EFH@A@<655@BFFEJJFDCEG<<<<JIA>://54A9=JFFDHHIJJJHHCBFIHIJJ??==?EAAAAEGGJJJJJIGHA?A8887DD@JFIJJJHFHGJJGEHEJJGJHJJIIIJFF?=<<><)=BEI<889CEJD<<:::988-(&'&&'&%&&&&&&&&&(.4535+++*-1122DEEJJHJFJFJDCCDFFJJJHCDFCHDB64443766;<100+('&)),++,-->A6777<<723('%%()9;BFJJJJJJJFJIJJJJGJJJIHJJJJFJJCCCDFBAA==///.31A@AAJGCF=>43229FGCCCB@J???;867*BCED73.-.8AC:3325B111EEDHGHEF8779@A53332000-,,,7664667H43332((?>@B7ACB=;76:+((*3....63344//9?G777789@0-*(***+,,****)))*4A?FEEJJJJFCBFDJJGIEEHJ@75<IBJECEEHHDGHJJEGFEABBD??FJDHJJIJJJFGJHJHJIJJJJJJJJJJJJJJJJJHJJGIJJJJJJIJJJGIJIGFFGC>'''(0'$$%'''(*)**?<<<<AA==>=@??>EDEA@?9DGJJFFJDHFJHDJABBAIDFCCFHEFFJGHJJJJJJJIJGJJJHJHJJJIJJJJHJEEIGBCDFGHJC>-))'))))))'&&(.489:9666699;=3222GJJJDD-,,,G=GFIJHJJ<?6,*'(>//////0544//11ACAGFJHGHGJJJJHJJIJHJHGGGJJJJJJJJJJJJJJIIFDC411239FGDEFHB<<=?HGHHDHJCDHEJJHB3351@C>>==CFFGBBCDCEADDDHEJJIGEGJJJJJJJGEFGGJIFFHEJJJGEFGCAJ;688***)****479:@-,''''/+&&>7CFJHJFFGGJJIJIGGJJJHJJJJJJJJGIJJJGFHIHJH@?@@JFJJJJJGJIFJJJJJGJGJ6556<9*(*%%'%%%$%%&6;<HJHIJJIHJJGJHJJJJFJJJJIJGJHAADDJGHHGJJIEEFJJJGJJ<=<<JGJC<<<?BHHB??@FEFGJJJJJJFJEJD6666JIFHHJGJIFHJFBBCBCFJGI@???GCJIJJIHIIJJJJEBC8776?BHJJJJJJJJGHJJGJJJJDDFHJJJGJJHJJJJJHJEGH3222EEIFBCJJHJJHIJJJJJ>>>>>?BJJFJFJJJEBD@@H>G??@DC@@?;<.../00131/21==6556>>??BJAA>;;;;FEHGJJJJJJHJHJEGJJJJJJIC===JJJJFIJJJJJJGJJJHJJFIJJJJIFHG>=>>GGGJ;;;;JJJGJFGGJJGGJJIIHGHGHJJJHJHJJEJJIJJJJFJJJHJJJGFDHDJJJJJJFJHJJJIJJJJJHIIGJJIJJHJJGJJJG<<CBGFIJGIFJEDJFGFHFG?<==??;;;9867922;8:::C@C=A88<=GJJGGDEC@DI8GBAJJJJJJJJIJHJJJGJGJJJJJIHJFIJJJJFIJJIFJIJIEJJJGEJJJGJFIFJJJJIFJJJJJHJHJJIJIGGGJJDEFFHJHJJJHGJHJJJJJJJJJJHIJJIJGJHJHJJJJHJFGGIDFD;000=55AD;;;996/)231,1+)(-07</<<G@??>EDJJJJJJJJDFIDBBDDJGJDIJJIGJJJJJHHJHJHFJIBAABIIHE877;CEGJJJJJJJGJJGJJJGHJGJHHHIIHIIIJJIEFJIJJHGJIJIGHEJJ;999@EHDDEE>===??DGJJHJFH<<=22..-+*%%&'**-./1129<<:;EEJJGJEJHJJHGA5++01=@JJIIFGDCDB++))+..%%&11///49:<8::;FH?<;<IJ?=5@FJJEJHCCDDEHIJIJIHFDFIHJHGCFIJIJJJFCB?ADHFJ@??@J9988AEJJJDBA887*((&+8@H===>DAF@<DGJIJJ:;9HJGJEDBCE??@=?=<:?JJJJJJIEJGJHJGJIJGCCBAAC9E@@?BECEJEJJJJJJJHAC?+))))))HJJJJGFEFFC@?>@?:<<JJJHEJJFHGHJJJJJFIJJHEJJGJ::A@AI>?5*<<GIHIHJJJJHJIJEJGGJIIJJJJJJFJJFJJHJJDEFJ44IGIJJJEGJJJJJJFFEGJGFGJGJJJJJJIFJFCCC??>4120-'')(+..5=EHJGJFEJ=<----+++->?BEJJJHIJJIJHHJHJJJGEJDCDDFJJ====JJFDHDJGHB@?AFGJJJJJJJIFJJJJGJJGHJJJHJJJJJJJJCGEGEIJEEJJCBAAC----:998@<=BAGGFIEJGJJJJJGJFEGEFHHGHGFJCHFECA***.CFD;:::AAC2211567JHFEJFHIFJJJJJJFECGDFIG>>;<=>@?10/.(('&(&&'')'(56:6446<<<22218=:9::@>>GHGJJJFBDHE<;;;:(((((((FIJGFJGJIIJIJJJJHDECCCFJIJJJJGJGJJJHJIJJJJG99@EFEFAA@>?EBFBBDJBBBBGGF??>>AA441EFHJEDEDJJJGJJJJJIHJHIJJHIJFJJFFJJJJJFGIJJGIIA@CJJIEEG8@A;;98837674.-,*++)((()>?DJDFJJ:DEAJE:::95*).(&$$&*+655459;CCIJGJJFHJIJJJIJJJFJJJGJJJJJJJJHJJIJJJJJJJJHHHJIJHJJFJJ><:*AIHHJHJE@ADIIEHIJJHJJIJJJD@CFGJGJJJIJIJJHGJJFB@@BJJJFJIFIJDDBB?;;<6222'&''.(*:<JGJJJJJJJJHJJIJJJJJJGJJHJJHGJJHJHJJJJHFJJFJ@A6666BBAJJJJHHHGE@JJJJJJEJJJIJIIJJJIJJJJJJJJEJHFJGIIJJJDEHJJJHJJFHHGDJE;;;;@JJIHB<<<<CECDD2223EDDFBDDJFGGHHCBCBIEHFIDCCCIJJGIJGJJHJIGJFA@?=;7B7711./18A1///DIF8GB3JJIJJHJGJHJHJG<<;;ACAJFJJHHJHI>21121011;0///0/..:DGJJHJJJIJJJEDGGGIEFIJJCIJJJJFDJGGFIJJJGGEHHJFJC@@DFHHJBDIJJHJEFJJJJIJIIIJDHJJFJHIJJIJJIJJBA@A<'%%&'&*5<>@BFDBEBCFJJJGJGFHJHHGCA>('''&&&&@866((((.)()*+-('&%*-)&*1,>DEFGA@@>A55ECDDGJJGJJJJJIJJJFIFFJEIJ@@?@GEJJJIJJJJJJFJJCEDCEIHFJJJJJIJJJFGJJJJJJGJFJJJE770*((377@FEECB)(()+'&0+1/.''((;?JJJJJJJJJHJJGIJJJDJJFFJCFDHFFJJJFJJJJJJGEGBDDHEGJGJJFJFJHIG>=GHFGJJJFHJJGFJGIEBII00-)')&$$%)++877?BFJJJGJJJFJJHJJJJHJGJIJJJJJGGJHJII6445DDIHEIJJJJD>@:A<50.*+***@>GIFFHHHJJJJJJJJJHJJJIJJJHJJJJHJCC4344AECBC@BAAHFEFGDJIIHFJJJJ9885667;=<AABEJJIIIJJEJJJJJIJDAADJJIIEFJJFHFBE5455AHE66630.(&&'))347;9;EBJJFJDFJIGDJGJJBCCBIJJJJJGHHHHJJEJJJHJHJJJIEFHJJFJJ@??@JJJGHCFBDGEIIJGJJJIJJJFGJJJJJJJGEGGFECFJJFJDHFHDCFEHJJJJGJHGJB>@HIDDEFIIIHIIDJGJIJJJJ=;1177<?>BAAAED=>>=IFJJJJGF>==????8222:JJJJHJEH64441.&&&+((14<=?ADCD;:9EHJJGCBD?64''')AHIIEDJJJJEHDCC==>@CC@BDADCDEIGGJHJHJGJJHJEA2222<::@BAAFFJJIIJJDDCA@30.'%%'%%*7:;JHHJJGJEDFFFIGDG@@@@BAAA4446BBC@<<;,+++49----8>BJJIJJA>?=2--131-D7FEGFJFDC83)),'(2--.;@GH@A@AGEEDFHJGJJHHHHGJFFDJJJJJFJJHJJJJJFHIGJJJJJJGJJGHJJFHEJJJHJJJIJ>557>@<<;>;@E<FAACEEGEDGJCAGFDCDFECEHJJHJJJJED@<>9:FDC?>?>IJ1113CDEJIJJJFJDHJDA@>=@//+,,+*++++++)(((33312A=<==@CBJJJHJHJJJGJJJJHJJJJEEJFJJJGHJJGFJJGJHHHGJJJIJJJJJJJJIJJJJJJJHJJJHFD<9.*((*&&%&89<DFFECAA89EJJCBHGGFCCCGFJJJJHJEDEFJJBC?@@@IIHJHD;AB@>@AJIJJJIIHJIJGGJJJGJDFGGFJJJJ;:??=7?F322DB>CCAB@<:=AHJFJJIFHJ@@:97:@DJJFEGCCG?9A@>=;5.A@>@B?A::9995FGCA??A433344467:8301/-/88EJIJGJFE8787JJGEGGJJGJHHJJFJGJJGJIJFEDJIJJJJGJHHFCHBGJHGEFDIGJJJJDFHJJGBAIJJJJJJEJIJJGJJJJGIJJJJJJGHEJGHJJG2*)*)''$$&('++589B@??@GEGHIIGJJJJIJFDHFGJJ@=@=1111=AIFDEDJJJCF222EEGFIFHI=EF;0==?EFEJDCCBBDCEC@?:8888,'&&%'')(&%%$'((8<>>@E?BA==7.--'&&'&((()++03=DJJEFFDD@;<?CCJJEFDGEGJGJGJJJGEFHH:GIGJIEE>8247>FGB>0.777BGJFAB@AF@?AJFIGGCJGJJ<==>?DB>=2.--+,,1''*,,>BACCHJJFJFECFJH=***+DE@86<BB=--++-1..,+*,(''%)))*FDCDJGFEFJJGBA@ACD@A?>9;966551311*((),000.6<;>?71=EBBBABBBGIJJF@AA@A?@BBCDD?76225;;GJJJAA<8776543110,6667GJJG@@@AIDFGHFBBBC;*****FEGC6655JJFJGJE?@A@JJJJBG?=<=@EJJDJGIJJIJFEDECA?;<==FFJJFFJGFDCC<AAFCBDBIHIA>=<@>EJFFJJJJJIJJIJJHJJFIJJJJHCGFDGH?>71.)(*%$$&'(222(((EGDCCDCCCHJFJDIJIJC8I6JJJJJIJHIJJJJJJCAAHJJHJJJGJJJJJGGGBBCGJJFIIEJJJIHJJIIFIHFGJIFGJFDJIJJJJIJJJJJJIHHHFIJJIIEHHGJJJJJJHIH>>>=H?9:<FJJJJIHJJH:99EDEEJJJ33322-,/0/046>=9--/5786:<=>?AGGIFFJIJJIJJFJJEJHJJJJJJJJJFJJHJJHFJGJIJJFJIJJGB@>=JIHEJI;+**+8<;<GFJFBB@CDAB>BBCJJF<::8BCJJHJIJJHGDGFCEHJJCGEBDA;98HCGJBAABDFFJJJJJJJJJGJJGJGJ@@A1.--..<::;>JDGHCFDCCCBDBB8776=<9;JDIDB@:96:=JIJGJJHGJHIGJIHJBC=>=>;;??A:::;877@BJBDJEJJJIJIFJA@AAJJGJJEJFJJJJJJJGJHJC777BFFJEFA>==@@BAAACJJJBBBCHB??@<<=;:;<>FEEJJJJJFJJJJDJDJJJJJJJHJJJGJHJJIHJJJJHDJJ<BE9<@?BJJJJJJJFGGEFJJJIICAEDEE2CCGFIJJJJJCDFIIJJJHEDDJJJJJFGEA@>;489:1/--24333389JJHGJIDGB?@>>FEBA@DJC??=>GIIJJJJGFJHJJJJGJJJHJJIJFJJIEDDDDBEDJEDFE@@B?AABC@67('%%%$+%&/,.=DJJJJGIGIJJHEJJFHJJJJGJFJHEFJGJJJJJJJD?B=JFIJJGFJFJJJJFHIJJJJGJJGGJHFHDGHIEDHHJ<::;ECDDDJJJJJEJFBCBE>GJJJJJC@@ADFGJ<44433343111C>?DHIFFJJGJFJHHJIJIJJGJFGFHJHJHFJFJJJJEJBBB@GJJJJ=7/+*)*+,,--EFEEFFJIJJJGIIGJJJFGEHJHFHEJJJJJGJHJJJJJGJHIFJJJJJJIHGJJJJIJJJJJJJB>ADJHJJJJJFJIJHJDHEFGFIGJFJHJJJEA=<<CHCDB=<<;<00/'))+6CGJJHGJJJFEHJIIJJJFEGJJFJJJHJHCBABDGIFFJHJJJJJGJI5440,)**+.12;CCEDCBCCJJEJJJJGJJJJFGIJJIGIHBCBFJJJGJFJJHHHHEHHJ>98::JJJJHGGJDIHEIFEDGHGJJJJJFFJFGJJ<<<>????51778=>GHGFIIDC?@@=@AAJIHJHJEFEHHGA>A?@CGDFJHFIGJJHDFFIJEGFIJHJJJIJIFFJIJJFEBFGFFDCHEJJJIJIJEJJHHJJJJJGJIJJGFJJJJJ?5542*)('*,.78:>?HGJJHJJJJJJJGJIJHFJFEDGHJHJJHJJIJJJJDEA@B9==6999CECJGEDEDJJJFCDAA=><??@JEJFJJDAE@A>@>=@HB981/0126@BBAHCEJJIJJGJFJGJJJIJGIJIGEFJJFJJGFJIJJJHJGJJJJFJEJIJIGDICJJJ=880EIHJJJGIIFJGGJJJHJJHJFJIJJJFGIJGHFA>==@998048=@CABGFDGIIGCFC>@A@DJJHC8+((*)&&,,..5?JJFCCGJJHIJJJJHJJIHHJHJHGJIJFJHJGJJIJJGFFHEG@@?JJJGJJHJJIJGGJJIJFHB;;EBEBBA5444-,*+,,,)*49@7444>FGFJFFGJJHFJJJGJFJJJJFD:62/*(()')+*+/5J6667JJHIIG>?>?DBBHJJJJGGJJJHIJGJGHFFHJIJJJGJIIIHIHE@=>77779=>FFE@>=66221.((().6ADGFGIJHIJJJIGJIJJJJHEJEJFJJFJJIJJJJIJJGHGJGJIJJGCB5EGJJJIJH44334C::DDEHJJJJFJJJGGJIJFIIFEGGJJJJGHHIHA?@AA???DDFH>==;>ECCD@<@C,DHFJB=0>BJHJHIHFEFEGJJFJJGHJHEJJGJIHACDCD@====DHGCJEGEIJHGJIJJGJJJJJIJE?A@@GGJJJABB<5,,),)''(()/''?AIJFEFHEJHJIJJJJJJJJJFIHFIIJJJJHHJJJJIIJJJJJEDEF><;<;3)))>?>@GB>2('''A999:+'&,4(&%*++28:JJJE:4344DCE=<<:<:6222)%%%&('&%'&$$$%&')*'&*$*-0335BFHJFGJJJIJFJHIJJJJJJJFJ'''')@A@FFHJGJJJJJJJJIIBJIJJIJJJHJIJJGDJHJJJFHJJJGJJJE9:=>?@AFEAA@JJECD@BAABCB*'&()688=977EFECEDDHGJJJFGHJJFJIJJIJ??>HJJJIGJJHJJJGC>@A@HJJJJJJEHFC88:>>?AJHBCBBGDIGFHCDBCEC<<;;;=?D<CFCIJDCIJGDJ?:75266534831167=<;;B@CEJJJJE?;,DDED;:=322245***+;@A>>@CB@CJJJJJGJJJJJFJHFA1112GCAAB@EJJEJJGJJHIHJJIJJGJFBC@@B888897973003;FJFJIHJGJBBCBDA=<>>CE==;;>=>>A?@:DCGJGJJJCDB<>>DEADCCDEJHHGEIE63233''''99@AJD@DB>3222>G8777JJJJJIJJJJFEDJBCB:::;9DJJGJJJJJJJJJJJIJJJIJJJJFJJJJJJJIJJJJJJJHJJGJJIFJJGJIJJJGHHJJFJIHGJI=<<<>445GJJGGJIIFIEFFEJ???AJFJHIJJJIHJJJJJ?<51('''3@?BGBEFB;::''''ADCIIJJJJGJJJGJJJJGJJJHJJJJHEI@JIIJFDJ+DJJJJJJIGJHGJIJJJJJJJHJJJGJJHGJGJJFJJJJGJHF=>=FFJIJHJJEB>>>>6:9JEC;<JIIIJJJJJJGJJJJFEJIJGJJJGCFC8882**)000;BCJJJHJHGJEJDBCBHJHJJJJJJJJHJIJAFFEJJFIJJFJFGDEEGHFJEIJ;:;=8776?HGGC;=0//.///)(('(/22222:HJHFFEGBIJJHGFDCCAEGJJJGJJHJAA@@HJGJHJGHHJIGJJGJJJFJIJHFIDI@@B?>>>=EEEFJIJJJGJHJJJ777ADJJJGJJGJGJECADHJJHFJJJEDDBEBIJECGDJCD<65000032(((),*)&+*+)(*..=@ABFJAAA@****HJJJJJFJGDHIJJJHJJ>HJGIJHJHJHGFHEFIGJJCCCDJFJGJIA?@CFFDCHJJEBABA)(&&(2*))*/0..2=6BBE@EJGGFJGGJDJJIGGJJD=3238>=A@?999:HJJGF@30,+*'%
@Glass_T7V_19_D3_14_4_17
GGAATGGGATAATGCTCACCCTTGTTACACCGTTTTCCATGAGCAAACTGAAACGTTTTCATCGCTCTGGAGTGAATACCACGACGATTTCCGGCAGTTTCTACACATATATTCGCAAGATGTGGCGTGTTACGGTGAAAACCTGGCCTATTTCCCTAAAGGGTTTATTGAGAATATGTTTTTCGTCTCGGCCAAAATCCCTGGGTGAGTTTCACCAGTTTTGATTTAAACGTGGCCAATATGGACAACTTCTTCGCCCCCGTTTTCACCATGGGCAAATATTATACGCAAGGCGACAAGGTGCTGATGCCGCTGGCGATTCAGGTTCATCATGCCGTTTGTGATGGCTTCCATGTCGGCAGAATGCTTAATGAATTACAACAGTACTGCGATGAGTGGCAGGGCGGGGCGTAAGACCCTTTGAGTGAGCTGATACCGCTCGCCGCAGCCGAACGACCGAGCGCAGCGAGTCCGTCAGCGAGGAAGCCTGCATAACGCGAAGTAATCTTTTCGGTTTTAAAGAAAAAGGGCAGGGTGGTGACACCTTGCCCTTTTTTGCGGACTGCAGCGGCCGCTACTAGTAGGGAGACCAGAAACAAAAAAAGGCCCCCGTTAGGGAGGCCTTCGATAAATTGGACTATCCCCTAAACTTCAAAGGACCAAAACGAAAAAAGACGCTTTTCAGCGTCTTATTGTAGGTCTTTGGTACCGTTATTAATATGCGCGCAGCGTCTGGAAAACCGAGGCCAAAAGACGTGCGTCTTTGATGCCCGGTTGCGACTCTACAGCAGAATTAAAATCAAGTCCGGCGCAGCCGGTTGTCGCTTCCACGCAGTTATCTGCGCCTAAGCCCCGCCAGCAGAACGTTGCCAAGCGATTGACCATTTAATAGTGACCATTTAAAACGTTGCCCGCTTCCACCCTGGCCGTTGTCTAAAACATATTTATCAACGTGCTGAAACTCGCAGGGCGGGCAGGGTTTCACCGACGCTTAATGCTTTCCAGATGGCAACATGTGCTGGCAGAGCTTCACGCAGCGTATCGATATACAGCTGTTCTTCATTACCATGCAGTTGCACTGCCGCCAGCGATAACACCTTAGCTTTGTCCACCACATCGGCAATATCGTGATTGCGAACACGCCAACGTACTGCCGACGTTGCGCATCACTTCCCTGCGCCTGTTCAACGTTGACGCAACGCGGTGATGTCGCAACAAAAATCAACCCACCGTAAATCGCGCCCGCGTCATAAGCTGCTTTAGCATCTTGCCCACGCGTCAGGCCACATACTTTATTCTCACCCAGCAACACCCGGCGCACGGCGGCGTGCAAATCGTTCATGGGCCATCAACGCCGAAACCAATCAGAAAACCGTTAGCGAAGTGGCTTAACTCGCGCACCTGAGCGTAAGTATTGATGCCGGATTCGCTGATTACCGTCACGTTGTGCCCCAGTTTCGGCGCAAGCTCGCGGGTACGGTTCGATCAATCGACAAATCACGCAGATCGCGGTTGTTGATGCCAACGACCTTTGCTCCCAATGCAATGGCGCGCTCCTGTTCCTCTTCATTACTGACTTCGGTCAGCACCCCCATCTCCAGACTGTGAGCGACGGCGGCAAGCTAGGCGATATTGGTCGTCATCCAGTACTGAAAGCATTAATAGGCGGGCGTCGCATGGTAATAGCGCGCCAGATAGATCTGGTAAGGGTCGATAATGAAGTCTTTACATAAAATCGGCTGCGGGGCGATTTGGCTGACGATGGGGAGGAAATTAAAGCTTGCTGGAAAATATTCTCATCAGTCAGCACCGAAATTGCCGAAGCGTAATGTTTATAAATGGCGGCAATGCGTGCTGGATCGAAATCATCACGGATCACGCTTTTTGACGGCGACGCTTTCTTGCACTCCAGAATAAACGCCGTGCGCGCACCCTGTAGCGCATCATAAAAATGTCGCGTGCTCGGCTGAACCTCATTCTGAAAACTGGCCAGCGGTTGCTGCTGTTTGCGGGCTTCTACCCAAATCGCCTTGTCTGCGACGATTTTCGCTAAAACGGTTTGCATCATCTAGTAGTCCTGTGTGACTCTAGTATTTAGTTTCTCGTTTCTTCTTCTTCCAACGAGAGAAAACGAGGAACTAAGCGCGCCACTCGATGGACCAAAACGAAAAAAGACGCTCGAAAGCGTCTCTTTTCTGGAATTTGGTACCGAGGTCCGCACAGGTGGATGCGGACCAAAACGAAAAAAGGCCCCCCTTTCGGGAGGCCTCTTTTCTGGAATTTGGTACCGAGTTATTAGGCCACACGTTCAAGTGCAGCCACAGGATAAATTTGCACTGAGCCTGGGTGGGATTCGGACTCGACCGCATAGCCTTCAGGAGTGAGTTTTGTGCAATACCAACCGACGTCTTCTGACCCCCCTGCCAAGCGGCACCAGATTTCTTGCGTACGCAATCCCCTAAGCCAAAGGTGGCACTCAGGGGAAGCGCAAACTGCCCTGCAACGGGAGCGTTGGCTTCATCCGCTACTTTGACCCATCTAGTATTTCTCCTCTTTCTCTAGTAAAGTGTTTAGTTCCCTCTTGCGTCCTTCATAGCTTAATCCGAAAAGTTCTCTAGTAGCTAGCCCAAAAAAACGGGTATGGAGAAACAGTAGAGAGTTGCGATAAAAAGCGTCAGGTAGGATCCGCTAATCTTATGGATAAAAATGCTATGGCATAGCAAAGTGTGACGCCGTGCAAATAATCAATGTGGACTTTTCTGCCGTGATTATAGACACTTTTGTTACGCGTTTTTGTCATGGCTTTGGTCCCGCTTTGTTACAGAATGCTTTTAATAAGCGGGGTTACCGGTTTGGTTAGCGAGAAGAGCCAGTAAAAGACGCAGTGACGGCAATGTCTGATGCAATATGGACAATTGGTTTCTTCTCTGAATGGCGGGAGTATGAAAAGTATGGCTGAAGCGCAAAATGATCCCCTGCTGCCGGGATACTCGTTTAATGCCCATCTGGTGGCGGGTTTAACGCCGATTGAGGCCAACGGTTATCTCGATTTTTTTATGGACCGACCGCTGGGAATGAAAGGTTATATTCTCAATCTCACCATTCGCGGGTCAGGGGGTGGTGAAAAATCAGGACGAGAATTTGTTTGCCGACCGGGTGATATTTTATATTCCGCAAGA
+
*''.(*)(*+)'''),,,146<>;:999JJJGGJJJEC;IJJJHDEEDGEJGJJJFFJJJJJJIJFFAAIFEIBCBDIJJHDBBDCGJCGJJEJIHGJJJJHGJIJJJJJJJIJJJHFJJIJGJJJJJHJJJJIJGCCEEJIIJDIHJJJJJJGJCADHJJJJJJJJGA??@JHJJIHGJGJJ=;;;D5****3,+)*'''',333****++,5666766CJ2222=<==FIJGGJFFEEEHB@@@AD>?@?FGHCJJ=1IFJIJGJDDDJJ4446IIEHFGCEI;9:;EEJDJJGJJJGFFEGJFJJFHJJFJA?@9945;445>CABIBCGCAC>EGJJDBAC76660..0398656;ACB?7;;>?BEEBCBBCIJHEJ8779FECCGED===>ACJFJJHGGIGJFEE<;<@B@@A>5)((()GJJIJJIJGJIJHGIEHGJJJJFACCBFGEFHJFJEG;<=10//('&%$%%%'&&+'+**+.***+ABGFJJHGJGEJJGHB@B@BBEJHJJJJJFCCHHJHGIGCFEJJJIJJJJEBAJ>EJDDCHDJIA=;822==:334ADGJBCBIJJGEFCEJGJHJEIFJJJJGJJJJJJJJJFFC@?/++)((,+20)*++%$$')50)?<<<<EGIGJJGJ---097,--+,(**/+,4CA<<<>HJJJIGGHGJJJGDIGJGJJIDCB:;+***+453233,,,%&&7<;5565555BBBBJEJFIHFJJJJJJJIJIJIJIJJJIGFFDEGGHIFACCBDIJHIA?D?@BAB@??BAAJFGFFIBCADC666696555>>98779:?A?:910(60++,0264ACAEGJFEFIHEF=<7551//1999?=;=>DBDGD==<>CJJHJJGHFEJJHCGGB?)))&&&&(+)(%&%%%'2;322+))))665665AGHJFIJJFJECG><=>GIEEFD?@DDJGIIJJJJGHGJGIHJ;22'''(/+**-4532.7;8=??;AABECCCGJIJJJJJJFJJJFJFGIJJIGIJIJDCD???>?<:55BDGJGEEGGD>>JJEGJJJJJHJJJGIH?>=;:<<>@HJFDGHJJ>>>>B2(&&'BFIJJJJJIEJJJ@HFJGJFJIIJHHJJJJHGJJJJFEJ0...6:3*('&(;7778?:;=((((<54.'&&%&%##$'&*1237546:(BGJJJJJIJJIJJEEJJGJJJJJGIJJJJFIHFA@@A??>@FJFBDAEFJJGJJJJJJBBA;8776/.-/11::@@??AGDCEGFFEJJFGJJGHJJJJGIHFFBDJIJDJFHJJJFEDJIFJJHJJHDDFFJJJGJHHHHJIHJABBBJHFCGC<:<<:;;99>>::;<HHE@:::66,'&'*,?''''4229IJJJJHF999:FFJFDIDJFDE:<<<JEHJJIFJJHJEJECFFEEJGJFFJHJIJJHJJJJGJIGJJIJJHJGHJJEJCCD?;/...E<767;;0//1400@?@CECBABAA(%%&+1('*889;....?>>>>>??EA@DFEFIGJCGGFJJJIIFII;<<?:CE<<;;?>?JJJFIJJIJJFJFEEEHJDJJGJGJIJJJFFJJJGC)(((.,(((567@@@E@A@AJJIJJJGJFHJJFIAAADJHH8776.(()%&&$)'%%<DAA@AJJJJJIJJJFIGJJJ>>=788+&&&)41.('&&2/000;FJJGFJFIFFJDDC>;**-->>>FJJGJJDEA7444=@GJIJFJJJJJJGIFJJJGJHJJJJJJIJJHFIIJHHJJJJFDEG?CAJH>>;C@<@1/+)''('(((-+()'()+)(+17BJJJJFFJJJFJJIHJJJJJIAADGIJFHHJFD9889DBGDABABHFEGFDCCC=;;****-0//4;;:;@@JAAADJ98887411227<HCE==<=JJJJIIJDH???>AABJFHCCHF====GIGEG@@===>:D<222230001<?EIJJJJHJJGJGHJHJJJFJFJJHFHJEJJHJJJHJJJHJJJHGIHFJJFFJJJJJHD?JCCAA?=E=4435897999<GCCJJJIJJJJCA@2111:5/88<<>FJJGD@BCBEFFJJEDEBCDDEJJJJJJJJJJJJIGJIJFGJGGBDB<9B<;GGHGHJEJIDDHFG@??7=<;38:889CCGFHHBFGJEFEBBAB=<==@@>++++-1/0754358JHIEGCEDFFBA?BIGJEIJ><;BFCHCGCDBDDCEFBC743498;==A@@?==>4444>86))))()7C@544=JEGDCACIEE<<;9/<=CIJHHJJHGA>=300002))))278<AAFEFHDEFDDDJEHJ<<<<D6;:;;BA;9666</,,-CJGJFEFEGEEDDFGEFGHGHFJJHJJJCF>>>@DCBCF-,,.BAAIFJIIHJIIEECC@9767811111((&#$%&&'''''(,''%$%%&'*+*)()'&%%&-&78=9;BB5545??@BBED??>>BA@EEEBBDJJJJHJJHJJICEC@>>BIJJHJHEDAACBD=52104:::>DDFHGDCJGHBAABBGJ@-():9566@:CFGJEH?>89EFJGJGJJIJ=;<A=JCGAAIDJJDHFIA?>=?C;B89)):*CGGHJJIGIIJJJJC'''*DACCFJJJJCCA><<<;:=?=<<<D;:<JJFHG?>>@JHB?;>..<843344/0/;>>>EDJIJJJJJJJFJHGJJJFJJHIID:EEFIJHIHGJ>??AA??B???@JJJJGJJJJJGIHJJJJGJIIJJGEIJHHJJJJJJIJJJJGIECACGJJHDA@JIFJGJJJHIIGHJJJJJJJHJCJJJJJGJJJJIIHFIJJIGFJHJHJGJEEEJJJJJJHFJJJJDDEJJHJJJIHHJJIJIJFGJCFC7666JJJFJID@=>?@>==5446EJIJJJJIHIHIJJGHFHJFIJA?@@JIEGJJJJJJJJJIGFJJJFJJJGHJJJJJJGJJJJJJFJFJJJECHJGEHJIGJHHIEJHBCBCFGGAACB@???A@AGEEBFEFJJEGFHFHJJJJGGIGJFGFJJJJHJHJJEJ?9;;6777;<>DHHFHHJJJIIFJJJFFJCDECJJJJJJJ----CGGEHJGGGJJJJDAJEIJJEIEG?>??H=;?@@JIHHEC==10105,*.,*++@AA000033..-..)**&)..-23?????BCDIF;::;FFG=FBBBA?>>0////%%%'&%%$
@Glass_T7V_19_D3_14_4_18
ACCGTAGTGATGAATCTCTCCTGGCGGGAACAGCAAAATATCACCCGGTCGGCAAACAAATTCTCGTCCCTGATTTTTCACCACCCCCTGACCGCGAATGGTGAGATTAGAATATAACCTTTCATTCCCAGCGGTCGGTCGATAAAAAAATCGAGATAACCGTTGGCCTCGATCGGCGTTAAACCCGCCACCAGATGGGCATTAAACAGGTATTCCGGCAGCGGGGATCATTCTGCGCTTCAGCCATACTTTTCATCTTCCCGCCATTCAGAGAAGAAACCAATTGTCCATATTGCATCAGACATTGCCGTCACTGCGTCTTTTACTGGCTCTTCTCGCTAACCAAACCGGTAACCCCGCTTATTAAAAGCATTCTGTAACAAAGCGGAGCCAAAGCCATGACAAAAACGCGTAACAAAAGTGTCTATAATCACCAGCAGGAACAGCATTGATTATTTGCACGGCGTCACACTTTGCTATGCCATAGCATTTTTATCCCGTCCGGTTCACAGAAATTTACTGCCTGGCTTCTTTCTGGACCTTATCCATCCCGTTTTTTGGGCTGGCTTGAGAAGACTCGGATCAAGCTATGAAGGACGCGAAGAGGGAACTAAACGCTTGTTCAAGAAGGAGAAATACTGATCGGGTCAAAGTAGCGATGAAGCCAACGCTCCCGTTGCAGGGCAGTTTGCGCTTCCCTGAGTGCCACCTTTGGCTTAGGGGATCGCGTACGCAAGAAATATCATAGCTGGCAGGGTCAGTTCGTCGGTTGGTATTGCACAAAACTCACTCCTGAAGGCTATGCGGTCGAGTCCCGAATCCCACCCAGGCTCAGTGCAAATTTATCCTGTGGCTGCACTTGAACGTGTGGCCTAATCATCGGATACAAATTCCAGAAAAGAGGCCTCCCGGAAGGAGAGGGCCTTTTTCGTTTGGTCCGCATCCACCTGTGCGGACCTCGGTACCAAATTCCAGAAAAGAGACGCTTTCGAGCGTTCTTTTTTCGTTTTCGTCATCAGTGGCGCGCTTAGTTCCTCGTTTTCTCTCGTTGGAAGAAGAAACGAGAAACTAAATACTAGAGTCACACAGGACTACTAGATGATGCAAACCGTTTTAGCGAAAATCGTCGCAGACAAGGCGATTTGGGTAGAAGCCCGCAAACAGCAGGTTTCAGAATGAGGTTCAGCCAGCACGCGACATTTTTATGATGCGCTACAGGGTGCGCGCACGGCGTTTATTCTGGAGTGCAAGAAAGCGTCGCCGTCAAAAGGCGTGATCCGTGATGATTTGGATCCGGCACGCATTGCCGCCATTTATAAACATTACGCTTCGGCAATTTCGGTGCTGACTGATGAGAAATATTTTAGGGGAGCTTTAATTTCCTCCCCATCGTCAGCCAAATCACCCCGCAGACCAGTTTATGTAAAGACTCATTATCGACCCTTACCAGATCTTATCGGCGCGCTATTACCAGGCCGATGCCTGCTTATTAATGCTTTCAGTACTGGATGACGACCAATATCGCCACTTGCACCATAGCTAGCAGTTGTTGGAGATGGAGTGTCGCCGAAGTCAGTAATGAAGAGGAACAGGAGCGCGCCATTGCATTGGGAGCAAAGGTCGTTGGCATCAACAACCGCGATCTGCGTGATTTGTCGATTGATCTCAACCGTACCCGCGAGCTTGCGCCGAAACTGGGGCACAACGTGACGGTAATCAGCGAATCCGGCATCAATACTTACGCTCAGGTGCGCGAGTTAAGCCACTTCGCTAACGGTTTTCTGATTGGTTCGGCGTTGATGACCATGACGATTTGCACGCCGCCGTGCGCCGGGTGTTGCTGGGTGAGAATAAAGTATGTGGCCTGACGCGTGGGCAAGATGCTAAAGCAGCTTATGACGCGGGCAGCTTTACAGTCAGGTAACTTTGTTGCGACATCACCGCGTTGCGTCAACGTGAACAGGCGCAGGAAGTGATGGCTGCGGCACCGTTCATATGTAAGTATGCACGATCGCGGAGTGTGCCGATGTGGTGGACAAAGCTAAGGTGTTATCGCTGGCGGCAGTGCAACTGCGGTAATGAACAGCTGTATATCGATACGCTGCGTGAAGCTTCTGCCAGCACATGTTGCCATCTGGAAAGCATTAAGCGTCGGTGAACGCTGCCGCCCGCGAGTTTCAGCACGTTGATAAATATGTTTTAGACAACGGCCAGGGTGGAAGCGGGCAACGTTTTGACTGGTCACTATTAAATGGTCAATCGCTTGGCAACGTTCTGCTGGCGGCTGCGGCGCAGATCATTGCGTGGAAGCGGCACAAACCGGCTGCGCCGGACTTCATTTTAATTCTGCTGTAGAGTCGCAACCGGGCATCAAAGACGCACGTCTTTGGCCTCGGTTTTCCAGACGCTGCGCGCATATTAATAACTCGGTACCAAAGACGAACAATAAGACGCTGAAAAGCGTCTTTTTAGAGTTTTTTGGTCCTTTGAAGTTTTAGGGGATAGTCCAATTATTGAAGGGCGCCCCTAACGGGGGGCCTTTTTTTGTTTTTCTGGTCTCCCTACTAGTAGCGGCCGCTGCAGTCCGGCAAAAAAGGGCCAAGGTGTCACCACCGTCTATTTTCTTAAAACCGGAAAAAAATTTACTTTTGGTTGTCCAGCTTCCTCGCTCACTGACTGGCTGCACTCGGTCGTTCGGCTGCGGCGAGCGGTATCAGCTCACTCAAAGGGTCTTACGCCCCGCCTGCCACTCATCGCAGTACTGTTGTAATTCATTAAGCATTCTGCGACATGGAAGCCATCACAAACGGCATGATAGACCTGAATCGCCAGCGGCATCAGCACCTTGTCGCCTTGCGTATAATATTTGCCCATGGTGAAAACGGGGGCGAAGAAGTTGTCCATATTGGCCACGTTTAAATCAAAACTGGTGAAACTCACCAAGGGATTGGCTAGACGAAAAACATATTCTCAATAAACCCTTTAGGGAAATAGGCGAGGTTTTCACCGTAACACGCCACATATTTGCGAATATATGTGTAGAACTTGCAAATCGTAGGTGGTATTCACTCCAGAGCGATGAAAACGTTTCAGTTTTGCCCTCATGGAAAACGGTGTAACAAGGT
+
??DEDAACBEJ?6668DA@?><CDEHDHHJD2222AAGE?<<>JJABFDIHIDHJJFFD:A83799@ADJFJJJJHHJJEJHGJJEAIJ@AJJJJCCBAGIJG@=>><&&&989=58;:=?==BCC@?>>EGFIJ30006,,++,+*+,,0*((*/045<=9>>.../6+'''(+++44444DDFH;991110113..0788+(012+++++2.*,)++(**()+::55650(&((45=@=>@IIIJJGHA>:/.+*+,,25(9:644/...8<=:;JJGJFEEFJFJF@99:A;;>?EEBFI@CA?JJEJEHGFI::<:::4445?778=>===CBAGJJHIJEJIJIDDEGIGJJJ=<**.9999GJJDJJIHJJGJFI'''(?>:05///56A??>GFHIIEIJJJJF//.-3//12.**+**(()()('''%&*++*))'$$$%&2+:CFJJJJFAEEDFDEJHDE=<;;JBEEEDEHF=9668<;:77889==.&&&&&&&+&%%%%))*)(%$$%$$%%+'%%&%%'*%&''%&&('$##%'&%%.%11/.16///08*)))'$$&&'()'(('((.BA@?AIDCADIHJFC@</./01./,35,3*(((%$$%$$$#%'',+'*4789AA;9985675557;:::=DAAABIJJGCDJE@<;<DB33.)*+5<;;CEJJJ?<<<CAA@?<=85:6668DI<<;;92+++.6,++4<=@@;:552122,&$$')'&%$$%&&&)&&34>>??,,,,/.010165<:88---)+(('(+3-,++/1/00-3=CEHD54/+*+*)(((,)(*'+,/0000;>>=JE@F=7555989>@HEBFDCJA;988;>>=97634:;AAAB4445=444''&%$&&)&&&&(()(+.-/2==>:9866831-()(+)/(('&*-++,,-..-*++.'&&&&&,--<<<@@@AFCEEEBB;90/0158749:590-+,,.<::9957666:B5//0186)',0116=1//.0/(''('',+++156011085'&(,.563113E9**)1<:;;A?ADEH=13=?;4333>DEF:9:C@?@>:98;=CEIGJHIJFIJIJDABJFGJJFJJJIJGJFGJJJIJEGJJJ65433359CBBDBJJJIGFGCF<4A>??9??EA;<CE:'&&''&&+21/.'((%%&'.(%&&&((-.4447000CEDHGEBA@BHHJEEF52//22>?>===@=<8889841.-../43300-,++-25564478777:;8555?>ABECCDDHJIJHJJFGFA<(())25000-..0000065/00587311//01&%%&)1243,)**9::=HHFJEJJJGJHJ111145;=GJGJCHH''';GIJCDEA8888CBDB89)((,))*(''',+?AE7)((*89;:2-**)+*(+()))//6I@>9''::;><887:<E:0043//0/3,&&$$,-)))**''--2:;CDEA=<<::;:10041;<?@JFEHGGJJCFGAA@@JIJFJFFJJIEEJJ?>><2((+)-**)''(((+&&&&'('''''(4711-+'(%%&&&&&&'*),--55;=B@B@A@@A@JJGGJGFD>?>?I>==;:,,,,57?:54;::CC;;;;AA@554...,++,144497767::0000GJE9999?>CC@B;;BA@@@@GJGDF@>??JJJJ??>3>BJF<<<@FJIJGFDFGEEHACBBFFEHHJHFFJJJGHIJJ?;<9::4,,-9:?@?BDEFD??:5(((/-../***++()025<>?BBDC98:=AEEHHJFBCAEFDBCD8++++1039***;=>BAACDJ@JEDJGEBBA8<AB910)*733443+++-11;=<;:;HEDCDCGHJJBA@@;;;;JJJIJJJJGEHIF0/..5*,''%(****)&%$$&(&&%%%&)))****))++33/9==@=>722237+++('''(+*),.+,<?CDBCIGJDJDDCA@@BFEEJJ?AA@@E7597&%%$%%&%$$&$%##$$'(--))((((%%%()0++++;77<=><>9999:<,,AEFJJFEGJJJJHJFHHJJJGEJHGEHC?055*****(<FGJIJFJJGF=::;;=A>@;722/14031/(*-,+'(456:<8=A4@?=<32127=<2000:<;>@985+(('''%)))*54.:<>5CEFHFJJGFDH???BIEDHJJJJGJHCCEC97:9:@A?AAEEEIJJFDADCI;;;>?>>==><?((((;6;-,))++77;>?9663----+++,<??JFFJJFBBC>@??C,))3)'&'(/5*)))%%%&((*,679<@;99?ADCDJJIJHGHJJDIEA?<9<5)(()399<DJJHGFFDJ>=:8989;889:DDB<762012<1../33..++872778BJFHJFEGFDAGHJDJJFBAD?JEGCAB??FFFGJIFDDFGE<856420/00///598;::A@?ABBGEE8777==:A*(()))-+64../5678417:=:92..**,HJDCBEFDAC@A333./-,-3.6778<;56BDJEHF<<;>9D@@DA;:20,=>:;;DCHFJHCCDC7555?@BE>D<;;;7..(((9:?+++7742.-)+))))&',)&&&&''%##$%'')-(((&-/012,(&'2321.(''&(--12/12233/.-/-.1,-0.-/00/152477)''(0/***)***;=5559::JJJGEGBCBDFECHJDJEGEC3334:;;GHGIGEEAA;:6;;92..1277789?GGBDBBAEHDHDCAB))'*-))(((*,(((&'&&%%+39AADHJDECI@A@A?AIAB@BJCBC(((()6@BCG@====>>:;;;@:744((((;22/013@A>>>?==...--,+))***<?AGE@@JIDBBJG?94333;;900/311-.'(('(=A@?ACGECEECCCBDJHEBBD;:9::8)'''&'%%%%%)%&12'''8756;GIIEDEJEIGEJFEBDCB;7;=;68@AIDA@9335---.?@>>31113<1,',.,,,+,,/0++,*677685522,)**++01+5'$%$%&/&%$$%$$$+.124.+,++..7>=>8888ABCGF7775////5>;4)(''+-6<>CEGHJ<;;;E:99''&&%
@Glass_T7V_19_D3_14_4_19
CCGGTGGAAATACGTCTTCAGCACGTCGCAATCGCGTACCAAACACATCACGCATATGATTAATTTGTTCAATTGTATAACCAACACGTTGCTCAACCCGTCCTCGAATTTCCATATCCGGGTGCGGTAGTCGCCCTGCTTTCTCGGCATCTCTGATAGCCTGAGAAGAAACCCCAACTAAATCCGCTGCTTCACCTATTCTCCAGCGCCGGGTTATTTTCCTCGCTTCCGGGCTGTCATCATTAAACTGTGCAATGGCGATAGCCTTCGTCATTTCATGACCAGCGTTTATGCACTGGTTAAGTGTTTCCATGAGTTTAGATTCTGAACATCCTTTAATCATTGCTTTGCGTTTTTTTTATTAAATCTTGCAATTTACTGCAAAGCAACAACAAAATCGCAAAGTCATCAAAAAAAACCGCAAAGTTGTTTAAAATAAGAGCAACACTACAAAGGAGATAAGAAGAGCACATACCTCAGTCACTTATTATCACTAGCGCTCGCCGCAGCCGTGTAACCGAGCGTGGCCGCAGAGCGAACTGGCGAGGAAGCAAAGAAGAACTGTTCTGTCAGATAGCTTGTTGCGCTTCAGCGCAAGAAGAAATATCCACCATCAAAACTCCAGGTAGAGGTACACACGCGGATAGCCAATTCAGAGTAATAAACTGTGATAATCAACCCTCATCAATGATGACGAACTAACCCCCGATATCAAGTCACATGACGAAGGGAAAGAGAAGGAAATCAACTGTGACAAACTGCCCTCAAATTTGGCTTCCTTAAAAATTTCAGGTTCAAAAAGTATGAGAAAATCCATGCAGGCTGAAGGAAACAGCAAAACTGTGACAAATTACCCTCAGTAGGTCAGAACAAATGTGACGAACCACCCTCAAATCTGTGACAGATAACCCTCAGACTATCCTGTAGTAGTGGAAGTGATATGGCGGAAGGAAAATACGATATGAGTCAGTCTGGCGGCCTTTCTTTTTCTCAATGTATCAAGAAGGCGCATTGGAGTTCTGCTGTTGATCTCATTAACACAGACCTGCAGGAAGCGGCGGCGGAAGTCAGGCATACGCTGGTAACTTTCAGGCAGCTGGTAACGCTCTATGATCCAGTCGATTTTCGACGATGCCTGAGCCATCCGGCTTACGATACTGACACAGGGATTCGTACAACGCATGGCATACGGATTGGTGATTTCTTTTGTTTCACTAAGCCGAAACTGCGTAAACCGGTTCTGTAACCCGATAAAGAAGGGAAGTAGATATGGGTTGATATGTACACTGTAAAGCCCTCTGGATGGACTGTGCGCACGTTTGATAAACCAAGGAAAAGATTCATAGCCTTTTTCATCGCCGGCATCCTCTGGCGATGAAAAAAACCACTTCCTTGCCCGCGAAACTCTTCAATGCCTGCCGTATATCCTTACTGGCTTCCGCAGAGGTCAATCCGAATATTTCAGCATATTTAGCGACATGGATCTCGCAGATACCGTCATGTTCCTGTAGGGTGCCATCAGATTTTCTGATCTGGTCAACGAACAGATACAGCATACGTTTTTAAGATCCGGAGAGACTATATGCCGCCTCAGTGAGGTCGTTTGACTGGACGATTCGCGGCTATTTTTACGTTTCTTGTGATTGATAACCGCTGTTTCCGCCATGACAAATCCATGTGAAGTGTGACAAGTTTTTAGATTGTCACACTAAATAAAAAAGAGTCAATAAGCAGGGATAACTTTGTGAAAAAAACAGCTTCTTCTGAGGGCAATTTGTCACAGGGTTAAGGGCAATTTGTCACAGACAGGACTGTCATTTGAGGGTGATTTGTCACACTGAAAGGGCAGTTTGTCACAACACCTTCTCTAGAACCAGGCATTGATAAAGGCCACGAGGCGCTCTAAAAAGAAAATATTAAAAACTATAAAAAAAATAATTATGAAAAATATCCCCGTGGATAAGTGGATAATGCCAAGGGAAGTTTTTTCAGGCATCGTGTGCTAAGCAGAATATATAAGTGCTATTTCCTGGTGCTTCCTCGCTCACTCAACAGGGAGGGTTCGAAGGGGGGCGCCCCCCTTCGGCGTGCGCGGTAGCACACAGGGCGGCCTCGTTAAAGACAAGGTTTATAAATATTGAGACTCAAGCAGGTTAAAAGACAGGTTAGCGGTGGCCGAAAAACGGGCGGAAACCCTTGCAAATGCTGGATTTTCTGCCTGTTGGACAGCCCCTGGATGATGAGGTTCGCCCCTCATCTGTCAGCACTCTGCCCCTGAGAGTGTACCGATCGCGCCTCATCTGTCAGTAGTCGCGCCCCTCAAGTGTCAATACCGCAGGGCACTTATCCCCAGGCTTGTCCACATCATCTGTGGGAAACTCGCGTAAAATCAGGCGTTTTCGCCGATTTGCGAGGCTGGCCAGCTCCACGTCGGCCGAAATCGAGCCTGCCCTCATCTGTCAACGCCGCGCCGGGTGAGTCGGCCCCTCAAGTGTCAACGTCCGCCCCTCATCTGTCAGTGAGGGCCAAGTTTTCCGCGAGGTATCCACAACGCCGGCGGCCGGCCGCGGTGTCTCGCAGGCACCGGCTTCGACGGCGTTTCTGGCGCGTTTGCAGGGGCCATCCGACGGCCGCCAGCCCAGCGGCGAGGGCAACCCGCCGAGGGCTTCGCCCTGTCGCTCGACTGCGGCGAGCACTACTGGCTGTAAAAGGACAGACCACATCATGGTTCTGTGTTCATTAGGTTGTTCTGTCCATTGCTGACATAATCCACTACCACTTCAACGTAACACCGCACGAAGATTTCTATTGTTCCTGAAGGCATATTCAAATCGTTTTCGTTACCGCTTGCAGGCATCATGACAGAACACTACTTCCTATAAACGCTACACAGGCTCCTGAGATTAATAATGCGGATCTCTACGATAATGGGAGATTTTCCCGACTGTTTCGTTCGCTTCTCAGTGGATAACAGCCAGCTTCTCTGTTTAACAGACAAAAACAGCATATCCACTCAGTTCCCACATTTCCATATAAAGGCCAAGGCATTTATTCTCAGGATAATTGTTTCAGCATCGCAACCGCATCAGACTCCGGCATCGCAAACTGCACCCGGTGCCGGGCAGCCACATCCAGCGCAAAAACCTTCGTGTAGACTTCCGTTGAACTGATGGACTCTGCCGCGTCAGGCTTTGCGAACCGGGCTGCCATTGGCCTGTGCATGCCGATTGCGGAATAGCAAGAATGTGGTGTGACCGGAACAGAGAACGTCACACCGTCAGCAGCAGCGGCAGCGGATCCTGCCGATCCAGGTCCTGACCGTTCTGTCCGTCACTTCCCAGATCCGCGCTTTCTCTGTCCTTCCTGTGCGACGGTTACGCCGCTCCATGAGCTTATCGCGAATAAATACCTGTGACGGAAGATCACTTCGCAGAATAAATAAATCCTGGTGTCCCTGTTGATACCGGGAAGCCCTGGGCAAGCTTTGGCGAAAATGAGACGTTGATCGGCACGTAAGAGGTTCCAACTTTCACCATAATGAAATAAGATGACTACCGGGCGTATTTTTTGAGTTATCGAGATTTTCAGGAGCTAAGGAAGCTAAAATGGAGAAAAAAATCACTGGATATACCACCGTTGATATATCCCAATGGCATCGTAAAGAACATTTTGAGGCATTTCGGTCAGATACTCAATGTACCTATCACCAGACCGTTCAGCTGGATATTACGGCCTTTTTAAGCCGTAAAGAAAAATAACACAAGTTTTATCCGGCCTTTATTCACATTCTTTCCCGCCTGATGAATGCTCATCCGGAATTTCGTATGGCAATGAAGGACGGTCGGCTGGTAATGGGATAGTGTTCACCCTTGTTACACCGTTTTCCATAAGAGCAAACTGAAACGTTTTCATCGCTCTGGAGTGAATACCACGACGATTTCCGGCAGTTTCTACACATATATTCGCAAGATGTGGCGTGTTACGGTGAAAACCTGGCCTATTTCCCTAAAGGGTTTATTGAGAATATGTTTTTCGTCTCAGCCAATCCCTGGGTGAGTTTCACCAGTTTTGATTTAAACGTAGAATATGGACAACTTCTTCGCCCCGTTTTCACCATGGGCAGAATGTTATTACGCAAGGCGACAAGGTGCTGATGCCGCTGGCGATTCAGGTTCATCATGCCGTTTGTGATGGCTTCATGTGGCAGAAATGCTTAATGAATTACAACAGTACTGCGATGAGTGGCAGGGCGGGGCGTAAGACCCTTTGAGTGAGCTGATACCGCTCGCCGCAGCCGAACGACCGAGCGCAGCGAGTCAGTGAGCGAGGAAGCCTGCATAACGCGAAGTAATCTTTTCGGTTTTAAAGAAAAAGGGCAGGGTGGTGACACCTTGCCCTTTTTTGCCGGACTGCAGCGGCCGCTTACTAGTAGGGAGACCAGAAACAAAAAAAGGCCCCCGTTAGGGAGGCCTTCAATAATTGGACTATCCCCTAAACTTTCAAAGGACCAAAACGAAAAAAGACGCTTTTCAGCGTCTTATTGTTCGTCTTTGGTACCGAGTTATTAATATGCGCGCAGCGTCTGAAAAACTGAGGGCCGAAAAGACGTGCGTCTTTGATGCCCGGTTGCGACTCTACAGCAGAATTAAAATAAAATACAGGCGCAGCCGGTTTGTCACTTCCACGCAGTTATCTGCGCCTAAGCCCCCCGCCAGCAGAACGTTGCCAAGCGATTGACCATTTAATAGTGACCAGTCAAAACGTTGCCCGCTTCCACCCTTGGCCGTTGTCTAAAACATATTTATCAACGTGCTGAAACTCGCGGGCGGGCGGGTTTCACCGACGCTTAATGCTTTCCAGATGGCAACATGTGCTGGCAGAGCTTCACGCAGCGTATCGATATACAGCTGTTCTTCGTTGGTGTGCAGTTGCACTGCCGCCAGCGATAACACCTTAGCTTTGTCCACCACATCGGCAATATCGTGATTGCGGAACACGCCAACATACTGCAACGGTGCCGCAGCCATCACTTCCTGCGCCTGTTCAACGTTGACGCAACGCGGTGATGTCGCAACGAAAAATCAACCCACCGTAAATCGCGCCCGCGTCATAAGCTGCTTTAGCATCTTGCCCACGTCAGGCCACATACTTATTCTCACCCAGCAACACCCGGCGCACGGCGGCGTGCAAATCGTCATGGGCCATCAACGCCGAACCAATCAGAAAACCGTTAGCGAAGTGGCTTAACTCGCGCACCTGAGCGTAAGTATTGATGCCCGGTACCGCTGATTACCGTCACGTTGTGCCCCAGTTTCGGCGCAAGCTCGCGGGTACGGTTGAGATCAATCGACAAATCACGCAGATCGCGGTTGTTGATGCCAACGACCTTTGCTCCCAATGCAATGGCGCGCTCCTGTTCCTCTTCATTCTGAGCAGCTTGGGTCAGCACCACCCCCATCTCCAGACTGTGAGCGACGGCGGCAAGCTGGCGATATTGGTCGTCATCCAGTACTGAAAGCATTAATAAGCAGGCATCGGCCTGGTAATAGCGCGCCAGATGATCTGGTAAGGGTCGATAATGAAGTCTTTACATAAAATCGGCTGCGGGGCGATTTGGCTGACGATGGGAAGGAAATTAAAGCTCCCCTGAAAATATTTCTCATCAGTCAGCACCGAAATTGCCGAAGCGTAATGTTTATAAATGGCGGCAATGCGTGCTGGATCGAAATCATCACGGATCACGCCTTTTGACGGCGACGCTTTCTTGCACTCCAGAATAAACGCCGTGCGCGCACCCTGTAGCGCATCATAAAAATGTCGCGTGCTCGGCTGAACCTCATTCTGAAAACTGGCCAGCGGTTGCTGCTGTTTTTGCGGGCTTCTACCCCAAATCGCCTTGTCTGCGACGATTTTCGCTAAAACGGTTTGCGTAATCTAGTAGTCCTGTGTGACTCTAGTATTTCGTTCTTCGTTTCTTCTTCTTCCAACGAGAGAAAACGAGGAACTAAGCACACACCACTCGATGGACCAAAACGAAAAAAGACGCTCGAAAGCGTCTCTTTTCTGGAATTTGGTACCGAGGTCCGCACAGGTGGATGCGGACCAAAACGAAAAAAGGCCCCCCTTTCGGGAGGCCTCTTTTCTGGAATTTGGTACCTGGTTTATTAGGCCACACGTTCAAGTGCAGCCACAGGATAAATTTGCACTGGGCCGCGGTAGGATCGGACTCGACCGCATAGCCTTCAGGAGTGAGTTGTGCAATACCAACCGACGACTTGACCCTGCCAAGCGGCACCAGATTCTTTGCGTACGCAATCCCCTAAGCCAAAGGTGGCACTCAGGGGAAGCGCAAACTGCCCTGCAACGGGAGCGTTGGCTTCATCGCTACTTTGACCCATCTAGTATTTCTCCTCTTTCTCTAGTAAAGTGTTTAGTTCCCTCTTTGCGTCCTTCATAGCTTGATCCGAAAACTTCTCTGGTCGGCTCACCCAAAAAAACGGGTATGGAGAAGAAACAGTAGAGAGTTGGGATCAAAAAGCGTCAGGTAGGATCCGCTAATCTTATGGATAAAAATGCTATGGCATAGCAAAGTGTGACGCCGTGCAAATAATCAATGTGGACTTTTCTGCCGTGATTATAGACACTTTTGTTAGAGTTTAGTGGCTTTGGCGGCTTTGTTTACAGAATGCTTTTAATAAGCGGGGTTACCGGTTTGGTTAGCGAGAAGAGCCAGTAAAAGACGCAGTGACGGCAATGTCTGATGCAATATGGACAATTGGTTTCTTCTCTGAATGGCGGGAGTCAAAAGTATGGCTGAAGCGCAAAATGATCCCCTGCTGCCGGGATACTCGTTTAATGCCCATACTGGTGGCGGGTTTAACGCCGATTGAGGCCAACGGTTATCTCGATTTTTTTATCGACCGACCGCTGGGAATGAAAGGTTATATTCTCAATCTCACCATTCGCGGTCAGGGGGTAGTAAAGATGGGACGAATTTGTTTGTAGAGGCCCGGGTGATATTTTGCTGTTCCCGCCAGGAGATTTCATCACTACGGTCGTCATCCGGAGCCTTTACGCGAATGGTATCACCAGTGGGTTTACTTTCGTCCGCGCCTACTGGCATGAATGGCTTAACTGGCCGTCAATATTTGCCAATACGGGGTTGTTTCGCCCGGATGAAGCGCACCAGCCGCATTTCAGCGACCTGTTTGGGCAAATCATGAGCGCCAGGGCGGGAAAGGGGAAGGGCGCTATTCGGAGCTGCTGGCGATAAATCTGCTTGAGCAATTGTTACTGCGGCGCATGGAAGCGATTAACGAGTCGCTCCATCCACAATGAATGGGTACGCGAGGCTTGTCAGTACATCAGCGATCACCTGGCAGACGGGCCGATTTTGATATCGCCAGCGTCGCACAGCATGTTTGCTTGTCGCCGTCGCGTCTGTCACATCTTTCCGCCAGCAGTTAGGGATTAGCGTCTTAAGCTGGCGCGAGGACCGACATTTATCAGCCAGGCGAAGCTGCTTTTGAGCACCACCCGGATGCCTATCGCCACCGTCGG
+
CA?B@@A34-*)&$$%%&59==5433;6777?<<<<CEHJGFGJJGHJJFJGGJGJGFD@A++++20''''35>====BCJHJJJGGGFJGJEFJJIIJHEEDGJJGJFGEIFGJBJJJJJIEJI>>>2212;@BC?BABDJED>>@AJJJJJJHEJ==>=C53*$&--076454*))*///+0214>A?<;8@FGJJJGIJJJHJJEJFJJJGIJJIJJJJJGDJE?:6,CC=JEEBDFHJJJJJJJFJDIFJGJHIJFJJGHJCEJA@?@A>>?>EE?@ABJIJEFJJJHFJ:::...AA?>?BA=:797E4445>/*(53444=DHJJJHGJJJJHJJJJJJJJJJIC==71.78>C52333777::7IHEEJJB2((*((+>B>>>?HEEFGJJJEGGJJJJHIHE;9:FIJJJJFDHGJJJB@?=>=6228962)**()):7779?86678,,,-,++,0-9..+++,;<CDECHGHGC:949731(98788@@AE>@ABGJJJJJJJJJJJJE@<;9*****)(&&()*.//3135;<<::;?E?854588944;:>=22.--,'$$$'%##%&&&&%%%%4,%%))),2.''-+.3432/+++0/((('(())-&&&&3:DDDHGGGHEC@ECD@AA@C761000;<29:??ABB@>>?@BBBB@??@;;;;A@?ABBCABBDCCAAD=>>>D@?>?ADB998:AACCBCDDFB?@A@<<=>JFGJJIJB?=;??DHGEDDHIIFEDCCDHHGHGDBA<=<AACCA@@@AC;;;,<CGA??....2--5679ACB@@>0156ABC@AACCFB@:::;BEBCA@BDFAB?@??@@BB@A@?AADCBAAA@D?>A>=<<AACEDCBAACAA@@A?>>>@C@BCA>BCB@=622288<::::665621,*)&&&'*'''''$$&''''(/3/-,,-,.)(((+*-.0*)*./..--244*)))+'&114234CHIJEJIEIIJFJFF>888:F0-%$$$$'%')///88567;985444><<A..../--:97BB>>==FFEJIJ<AC::BC><9:977?@GBC@ACEJJGHIFHJFIJB?A@>/('()0,,,-:?DFEJJFFJJFJBCB><21126666?>91++115>?@@?@BBEJJJJJJJEGEJFEEFGBABBBB>=76578313,*))*+++,8788EDCDECGF@AABAAAB:426448;BA?=<33IEEDEGJGC===?DFJJJFFDDEFFEB@?>=:<;:<<6512)/(20*(()011:?BFJHHJJJJIHJJGIECGBFHEIFEHDHHGFJHJGGJJJJJGIHHHJFJJFDDECHHEJDHIJGJDBEGFE@86559ABFBBCG??=:;923)('''**-:::11002A===A776750--.1330=ACIJDDEECDBBDBCABCIFHHFHEDGGJJFFJHIJGJHE<:;;;<CD:100153333DDDDCEIEECDCCA0/0----22237>A?>A=;78>@@?EA@A@>AA?@5))))5594334<:88789810**11:::BBCEBACEGFEHEJJJJHJJHHHGGDD<-)&&().+0'=?><==<=686666<??BEFJJEGFJJAABDGJFJJJHJ@???B@?1-)977889A=?<>@GFJJGJJHJGHHE///02220*)++*)<>?EDBCA6556CEIJJJJJJJJJJHJJEECFEHA31(()('''''(0)'()'&&/CGGJGHJIIIIGHJGJHJJJJJJJJJJJGG:CAEDHHIHJJIHHJHJJIGEFEA@=<98700365559A>==?DCEA@AAACBBCDD@?>>==?@?B@@@@CE@?AACBDBAABD@?@@ABABB@DEFB=<<::882//+**53435116898992220)%'()%&('''&'''&%$$%'(&&))+++-.-.31..2.----9ACCBCC?><9=BBGEAA?@>;''''BFJCA?@DIFECEFCBAAC:711+*&%&(&/:?ACEA@ABDDE?>>?@?@3...05+))*./1101/26320,()/16))))*''&&'.)))).395667>:82&&&&)))>A===>2+*+.43/9641110/3660,)*7;@@?@C;:8333..((''&%&'&&''%$%)(+')+(''))(''%(//24,++)*)+))'%$#&),/27:<AGEEFBABBGBBB?@BAGIC4+*899://-')))188777=::;<>B=;9''''./410//1141CEAAB?===?DB*'$###$$##$#4444457888<<?@FEFFGFEEJJHJEDDE1001./33111--.-,+*)&&;=A=>==:899@@BADEDE<JGJC?@FEIGJDFHEDFCE78@?B11//(()))-.466HJJJGDDIJJJFFEFJHJJIJJIEEFCDDECAABBCCCDCGCCBBBAC?4211588768AAECBDBHFEF?<733363&09>;>AJ><;;>DFJBD?4A@FIFIGFBACBBB<=<6)'BC<44348889DEFG?F;BDFIGDBDBECA=><@CC?<<;98730/0=@ADDGE<;;;?A7<=1EDDCFJIFIF?=9:=444.------256:444<<5410)()+*&&'.0-.68A?>=:111>??A@B@AEHG?>>=>=98,)*)&%%&'(**+,-46553544::>=:;;765887*)('%%&(/09;ECEGGDIHEFIGF?;7++.2?EGHJJEFFD555-,,,:DJHE@ABJGHHHIEECHJHEJECDE>DGBABCECB@@BEEFJGHGEIIJJJEG?JJJJJ@B@44346/-%%%%&&&&''8999:=HFIECFCGEGGIJJJJFJJJJJJJHJIIGHJJJJJJJIJIJGJJJIJGJJH:65688EJD@>=GFJGJGJHCDDCFJJGFCIJJIIJJJJJJJHHIFJIIJJJGDJGJGJJFJEJIFIGJGBCBDDBAADAA98;;=>HJHJEJDFG?<:=7::60ACDHEJIJJHGHDCB@?G8000/))'$$$#$#%(.++,4889GDDDDGIJJEIDCEEJJJGJJJFFJFFHF@4.-.43.(;??CEHG>JJHDFHJJGJHJJFHEEJB?,,,,8;CEIHFHJJGJJJDFCIEJIDECCGFACBCG55545::<>>IJJIJJJJJGHJHFFEBJFDJDEDFF@AAABJJJJEJEJGJJJFGFCBBD;44=BB@?@@C@B3ACJJHJJFDG1((&%%#$%&%&%()())'*++&'##$$$#$$$$&&&##$##$&%'&%'$$##%%%$$%&((*-+(''&%%(-*),-1120-9996;>@CAC>>??@BCGCFFFJHJEHCE766677*++),*))'&$%'((*%&&+;44436666672+>1---?@:-JECBC<2;0-6445@7FGDIJJCC?AJGGJGJGGJIJJGHFFFGED?>???755220/////06451004<<=666743201/++./1.2/------,))68@A>9;??A=<CCCDBCCC=5&&9*;>B@?A?D=67:A=33213-,)(+--,-/:+)((((3242225;;AC=>>BC@@555576210121/0.034?=87;<44223354,,+,+**((()-7867>:9999>31/11889>@@HJFHIJJJHJDFGJHCI:888,2+--'&&'''(2.-.7<BBCBACJJIIJJJGEDEDJC@BEJJJIJDIBBDFED??>=B>>?;>?<;85+++,?41142*))++'''&&%&%$%&%())++&%$$$$$&**+,,-.0:<9877;ABFJJJE<<23;?@ABCH.,&%%%'()954743341;'''67BABGJJJHE@=;.-7=621*,14:9//43000->?DIJJ@JGEFCB;;<10.068;<72776:;;DDDC=;;5-,++&%%%%&*312--,+--74.,+,,?8899:JG9:/,/??@6737;0.*-&%%%&&(233ABFCHGCCDFJCABFGFJGAAC@BBCFGHAAA44*+77999@<>::AHJGHJJFAB<8,<<A=>=;89AJEJFEIE@@@AAAJAA=<<?BBCBBAB9AJHEEDHGJJ>3BBEHFFGHHIJEFEDEFHEJHFEHJJ4223720000+'&$###$%(+,,,-.//AEGIFFJEJEEDEJAEC=)(&%%'$&)&'595431*'')'(+36=;??@JHACCCC9888))(*-()))..,,112=EJEIGDDCFIFCBA@@BBFCBDFEFEC>8876567CBADHJJHFB?@BEHDJIGCCAD1,''&&%&%*)((+(&'''11<>B>>?>ABADJIGGJHJEDCCB>==<>A;CAFE@@AGJHJHHJJJIBEEF<:::<HHJGGFDDE=;8888>??HDEEGCDEBADCDIDGCBB>????<;3---/102)((+23)%%&&'()8?DCFCDGJEHJFCEEEFC??=BFF<<=>66:A=ADDB:;<=JJJGIJJCFCB:3--)+41068.-+)(''''3348000/(&&('')&%&%&&&;8877,**,9<555?FF@BB?ADID655489FJCB@?GA5444?D@ECIFBAAB<89651380--/'7<>CBBB@9;;AA888:GGJFJJGEIFJJIGHHFIGJJ??>:-,+*--./--33333....4689DGEEJDGFE?@>?A9:-,+'')(($###%%%$&((()3444('&&))+-21+-,./12-,+,200025468:=<<9;985662223-)(((&'&&((5>>=@>32121(1,++--+0(+++,,,.14.--,++,,5466987=@?BBGA<=>JFHJJGJJJJJJJJFHJJGJEJJJJJJJIIJJJJEJGJHJJJJJGJJIJEJ=<=;:4-./++-()3ACBB@=4<==JJJFDFBDFDJEFIJHCGJ?>:5<,)))001/*,,*-*)*&&&&''11===?@AABFJHGHJGICDJHHJJJJJIGIJIFHJFJJJGJJIJJJJJJJJEJIIGHGEFJJFJFJJGJGGBBA-+,,(&&'+(,00./028=>?BJCFA443399JJHJJJJJHIJFHJHJBA5444B?>/,,,9:;:==?C@BCAEGHJIJJGDII=::;DCDDDJEFJEGJGJEEDFFJJJJJDDGDDDJCHB==>@IEJHJJGAB@@B;;<JJEHJHJJIJJAB?<;---)**+;889B<DEFDHGIJJIJFHJJHJHJHGIGIJJHJJJJHE@?;755.+'&&'-3)(%%%,,,,//+**-+*)+&445:>?GIJBAABEGGEJGHJHJGFE==>CJJ::::J9999@A8988:=>?>>:7663442888@7667GHJHJJJJJJJJJJJIHJDDFCJFCEFJHDHFEFEFCEIEGJJJHJJBBA<;;676/&,(())))7>CFIJJIIJJJHJGJJJJFJJJIFFJIC@@@EJFDFIJ<<<<CJHGDBCCD9432346233434)'')/.-,-0057:DE@A@CCBJGGIJJJDDECDHEJ<4327577())?FHGI???>EEGJ@@?DDFBEEHFG8455-*'(&&%%%%,'(((0/.--.)%'''5=<?EHGHEJHGFHGFJHFIEFJJJIJJIDEGJIGJGEHHHJJIHFJJJFHFC>>=?=:9:IIJJCCFDJJCDDDHJDD?>B;;;>IGGA)))((((=<AGBDA?))'-777=EGHGIJHJHGGHJHDJJABCFDGJJJIJJHJFBCBCJ>55577=;;<G><8665;7774123/((0.0/00/18--,,,,-8CFIJJFEC836325FJJJJJJHEFEC@?BDGADDCEFJJJGHJJBEDHFC888<DEJFJJIEGGG::843++++532/00///11>=<;<H=<88305?B=>?JJJIHGHHIGJHFD;:...+147???BJJGJHGIGIJGHDGJGJIGIJCBBCFEB,,,,-?BF>8667723BA@@BDEGJJJGDCB@AB@?=<<989977<7779////;21146)'')23379:63A@7766;<@<;;@B4444GADA?>>>>@7777EFDCBEEGIJH?>>@J<:((&DD;878@?DEE@?@ADE6;<CCH>>>;<>>'''-(5,'',1B;850131;</J@C?;;:84>@CDD<8886+**))((''((.+0/477;;;))));666;7...2GIGGHFEEGF988JJJBBAB:;5433DEHEIJEDDEGBBA>>??D?>9;:<BFCD11/,-+*+-01.?A=:***4;=><:8;AAB:;;>100..B@??A972.,+0/,*+,,*&))''&%%%&(4(:=;=?@FFGFBFFHBCCCCCD999:@C976455559::9>;:9+(()''##$+(((%%$$()-../0112=>?DDDFEI?>?ACGG?>9433:6754423'%&(,'&&&''(2146<:4;?@8AGGEFFHGIFIDDA388:0555@@CA3334=>DC>>?@E@AACFDFEJ>>>>ABDDJJJFJED??A@DBBAAADHJJFDBCCGJCBAA>>==:::6323/***4+69:95D:;:;ABFHFFJHEJEDD?;DDGGJIGIHHJJDGDDA@JEFEH9@B;9FBCBCDC212110//&%%%''&(+-&&')-))&$$%%%%++((((256DJIEDCBABEA0/+%%%%$%%%)))+,,--)('%((*)&%%(9==<<>BBEFJFICCCGFFGE65BDJJBCBBJJJJIJJFDEEJJGHJJJHFHHIJJGIH>96653459@BDCGGFF;;;:HJJEIDIJJJJFDECFEFJJHJHJJFG????CB=40'$$$$$&$&'()(&&'%$$###%'(')7.(9>?CCFJJJJJJJJJ>=<<000JEFAB@??BEHIJJJHJJGGDHEJGHJFC@AFGIJJJCECEEJGJEEDDEJEHHIJIHFFDFHJFFGDEGDFDEEAFBFD@;6622CCFCDBC553350''''98754556GJIHIGHJFEFHD////1000--,-583CECJGJG>==>B=JHGGD978)(()=JIGJBDEDIJJJJGGFBB@@B@A@@E999:?>=.-0005>?FJIJJIJJFEDCFJHJJFFHGGHHHF<>?AJFJJJGIGJJJB,,,,HEDDA?>A>>@541++*++<>;&&&%&'*'%$#%**'&&+02///07/----...,)279---+-+*++.A@AF@E+)CBBB63-+++3/9998::99//(+)'%$%%*''''''&''&(&'27:;GIFICAA@BAEJDC>>DHEJHFIE>>=<:=;ACDDCBEIJ;:7799?=4444?IJHJGA?A9888>?>8532***)+++---4,++-02232-@@BJJIJGJEHJGJJJJJFJJIJJIGHIJIJHJJFB=FEJG====77++++--94333232/.89;CIJHIEJHGEJJCFE/...FIJJJHHJJHJJIJHGEIF@=;8:AEDIGHHJJDFED>84(-))589GIJHGHJGJJJEGGJHBBBB@8//05;112/,*'&&*1..,,4778:=C?>,,,-562221111DFF////DJG766633-),*-/06F@@?BJJFEGJIJJJHDEDFEJJHHIJJ<::999CA<<>;<:9201777=6568876886838EEGF@A@?>77876.***,2210./55>=?>8841,420.(''&%&'&'((778DFFJJJHGJGGCEC?=///6?ACCGJCJJJJJJHJJHJCCCDJG771*(
@Glass_T7V_19_D3_14_4_20
CTCCAATGCAATGGCGCGCTCCTGTTCCTCTTCATTACTGACTTCGGTCAGCGCCCATCTCCAGACTGTGAGCGACAGCGGCGAGCTTCACCGATTTTCGTTATCATCCAGTACTGAAAGCATTAATCACGGCATCGGCCTGGTAATAGCGCGCCAGATAGATCTGGTAAGGGTCGATAATGAAGTCTTTACATAAAATCGGCTGCGGGGCGATTTCGCAGCGATCGGAGAGGAATTAAAACTACTGAAAATATTTCTCATCCATCAGCACCCCAAAGTGCCGAAGCGTAATGTTTATAAATGGCGGCAATGCGTCTCAAATAGAAATAATCACGGATCACGCCTTTTGACGGCAGAGCTTCTTCCACTCCAGAATAAACGCCGTGCGCGCACCCTGTAGCGCATCATAAAAATGTCGCGTGCTCGGCTGAACCTCATTCTGAAAACTGGCCAGCAGTTCTTGTTTGCGGGCTTCTACCCAAATCGCCTTGTCTGCGACGATTTCGCTAAAACGGTTTGCATCATCTAGTAGTCCTGTGTGACTCTGAGTCTTAGCTTCTCGTTTCTTCTTCTTCCAACGAGAGAAACAAGGAACTAAGCGCGCCACTCGATCGACCAAAACGAAAAAAGACGCTCGAAAGCGTCTCTTTTATGAAATTGGTACCGAGTGCCCGCACAGGTGGATGCCGGACCAAACGAAAAAAGGCCCCCCTTTCGGGAAAGTTCTCTGAATTTGGTTACCGAGTTATTAGGCCACACATTCAAGTGCAGCACGGATAATTTGCACTGAGCCTGGGTGGGATTCGGACTCGACCGCATAGCCTTCAGGAGTAGACTGTGCAATACCAACCAACGACTTGACCCTCAAGCGGCACCAGATTTCTTGCGTACGCAATCCCCTAAGCCAAAGGTGGCACTCAGGGGAAGCGCAAACTGCCCTGCAACGGGAGCGTTGGCTTCATCGCTACTTTGACCCCACTCCATCTTCTCCTCTTTCTCTAGTAAAGTGTTTAGTTCCCTCTTTGCGTCCTTCATAGCTTGATCCGAAAAGTTCTCTAGTAGCTAGCCCAAAAAAACGGGTATGGAGAACGGTAGAGAGTTGCGATAAAAAGCGTCAGGTAGGATCCGCTAATCTTATGGATAAAAATGCTATGGCATAGCAAAGTGTGACGCCGTGCAAATAATCAATGTGGACTTTTCTGCCGTGATTATAGACACTTTGTTACGCGTTCTTGTCATGGCTTTGGTCCCGCTTTGTTACAGAATGCTTTTAATAGCGGGTCTGCAACTCATGCCTAAAGCCAGTAAAAGACGCAGTGACGGCAATGTCTGATGCAATATGGACAATTCGTTTCTTCTTCTGAATGGCGGGAGTATGAAAAGTATGGCTGAAGCGCAAAATGATCCCCTGCTGCCGGGATACTCGTTTAATGCCCATCTGGTGGCGGGTTTAACGCCGATTGAGGCCAACGGTTATCTCGATTTTTTTATCGACCGACCGCTGGGAATGAAAGGTTATATTCTCAATCTCACCATTCGCGGTCAGGGGGTGGTGAAAAATCGCGACGAATTTGTTTGCCGACCGGGTGATATTTTGCTGTTCCCCGCCAGGAGAGATTCATCACTACGGTCGTCATCCGGAGGCTCGCGAATGGTATCACCAGTGGGTTTACTTTCGTCCGCGCGCCTACTGGCATGAATGGCTTAACTGGCCGTCAATATTTACCGATGCGGTTGTTTCGCCCCACGATGAGCGCACCAGCCGCATTTCAGCGACCTGTTTGGGCAAATCATTAACGCCGGGCAAGGGGAAGGGCGCTATTCGGAGCTGCTGGCGATAAATCTGCTTGAGCAATTGTTACTGCGGCGCATGGAAGCGATTAACGAGTCGCTCCATCCACCGATGGATAATCGGGTGAAGACTATCAGTACGTCAGCGATCACCTGGCAGACAGCAATTTTGATATCGCCAGCGTCGCACAGCATGTTTGCTTGTCGCCGTCGCGTCTGTCACATCTTTTCCGCCAGCAGTTAGGGATTAGCGTCTTAAGCTGGCGCGAGGACCAACGTATCAGCCAGGCGAAGCTGCTTTTGAGCACCACCCGGATGCCTATCGCCACCGTCGTCGCAATGTTGGTTTTGACGATCAACTCTATTTCTCAGGGTATTTAAAATGCACCGGGGCCAGCCCGACGAGTTCCGTGCCGGTTGTGAAGAAAAAGTGAATGATGTAACCATGAGTAGTAGCTAAAAGCGTAGCGAATTCCAGAAATCATCCTTAGCGAAAGCTACAGATTTTTTTATCTGAAATTCTGCCTCGTGATACGCCTATTTTTATAGGTTAATGTCATGATAATAATGAGTTCTTCAACGTCAGGTGGCACCATGGAAGCTTTGTAATCGCTCGATAACCAAAAGTAAAACCCGCCGAAGCGGGTTACAAAACAGGTGAAACTGACGCTAGCCGGTCACATGTCAATACTTGCCCTGACAGGCATTGATGGAATCATCATCACGCTCGATAGTACAATCGACAATACAAGTGGGACCGTGGTCCCAGACCGATAATCAGACCGACAACACGAGTGGGATGGTGCGTCCAGACTAATAATCAGACCGACGATACGAGTGGGACCGTAGTACAAGCTAATAATCAGACCGACGATACGAGTGGACCGTGGTTCCAGACTAATAATCAACCCAACAATGCATGGACGTCCTACAACTAATGATCAAACCGACGATACCGTGGGACCATCGTCCCGGACTGAGATCGGTTCAACCAACAATCGAGTGGGACCGTGGTCCCAAGTGATTATGGACCCGACGATACGAGTGGGACCGTGGTCCCAGACTAATAATCGGACCGAACGAGATACAAGTGGGACCGTCGTACCAGTCTGATTATCAGACCGACGATACAAGTGGAACAGTCGGCCCAAATTGTGCAAGGTTCTGCTTTCTGGCCTCTAACAAAGGACATTAAGTAAAAACGGATAAAACGTAGACTAAAACGTGGTCGCATCAGGGTGCTGGCTTTTCAGACCTCCTAAGAATGGCTCCAATTTTCTATTATCACTCAGTTGGAACACGGGACCTGTCAAGGTAGCAGTTTTATCGCCCTTTCAATACTGTCGCTCCAGGAGCAAACTGATGTCGTGAGCTTAAACTAGTTCTTCTGATGCAGTGACTTAACCACAAAGTAAAAGAGTGATAACTTCTTCACTTCAAATATCACCCCAGCTTTTTTCTGCTCATGAAGGTTAGATGCCTGCTGCTTAAGTAATTCCTCTTTATCTGTAAAGGCTTTTTGAAGTGCATCACCTGACCGGGCAGATAGTTCACCGGGGTGAGAAAAAGAGCAACAACTGATTCAGGCAATGTCGCGGGTTGTGTTGATACAGCGGGTAATAATCTTACGTGAAATATTTTCCACATCAGCCAGCGCAGAAATATTTCCAGCAAATTCATTCTGCCAATCGGCTTGCATAACGCTGACCACGTTCATAAGCACTTGTTGGGCGATAACGCTTCCAATCTGATCATGTCACCATCTGCTCATCATCCAGCTCGCCAACCAGAACACGATAATCACTTTCGGTAGAGTGACGAGTTTTCGACGGCGACTCCCATCGGCAATTTCTATGACACCAGATACTCGACCGAACGCCGTGTATGTTCACCATCGTAGAAAGAAGGGATGGAATCATCCAGTGCGTCCTCAGTAAGCAGCTCCTGGTCACGTTCATTACCTGACCATGCGAGAGGTCTTCTCAACACTATCACCCCGGAGCACTTCAAGAGTAAACTTCACATCCCGACCACATACAGGCAAAGTAATGGCATTACCGCGAGCCATTACTCCTACGCGCGCAATTAACAGATCCACCATCGGGGCAGCTGGTGTCGATAACGAAGTCTGTTCAACCGGTTGAGTATTGAGCGTATGTTTCAGCAGGCGCACGCTTCATTATCTAATCTCCCAGCGTGGTTTAATCAGACAATGAAAATTTCATTGCAGACAGGTTCCCAAATAGAAAGAGCATTTCTCCAGGCACCAGTTGAAGAGCGTTGATCAATGGCCTGTTCAAAAACAGTTCTCATCCGGATCTGACCTTTACCAACTTCATCCGTTTCACGTACAACATTTTTTAAACCATGCTTCCCAGGCATCCCGAATTTGCTCCTCCATCCACGGGGACTGACCATTATTATTGCTGTATTTGGTAAGCAAAATCATAGTCAGGCTGCCGAACCCTTTAAGATCAACGTTCTTGAGCAGATCACGAAGCGTATCGAAAAACTGCAGTGCGGGAGGTAGTCAAACAACTCAGCAGGCGTGGGAACGAATCAGCACATCAGCAGCACATACAACATAATCGTGCCATTCCCAGGTTAGGCGCGCTGTCAATAACTATGACATCATCATCATGAGCAACAGTTTAATGGCCAGTCGGAGCATCAGGTGTGGATCAGTAGGCATACCCTCATCAAATTTGCCCATTAACTCAGTTTCAATACGGTGCAGAGCCAGACAGGAAGGAATAATGTCAAGCCCCGGCCAGCAAGTGGGCTTTATTGCATAAGTGACATCGTCCTTTTCCCCAGAGCGAAAGGCGGGAGTCTATCTGCATGAATATGAAAATCTGGTGCCAGACCGTGATACATTGAGGTTCCCTGGGGGTCGATCTGCCTTTTCCACGAGCAAAACACGTAGCCCCTTCAGAGCCAGATCCTGAGCAAGATGAACAGAAACTGAGGTTTTGTAAACGCCACCTTTATGGGCAGCAACCCGATCACGGTAAATACGTCTTCAGCACGTCGCAATCGCGTACCAAACACATCACGCATATCGATTACTAATTTGTTCAATTGTATAACCAACACGTTGCTCAACCCGTCCTCGAATTTCCATATCCGGGTGCGGTAGTCGCCCTGCTTTCTCGGCATCTCTGATAGCCTGAGAAGAAACCCCAACTGATCCATCTTCGCCTCTTCTCCAGCGCCGGTTTATCTCCTCGCTTCCGGGCTGTCATCATTAAACTGTGCAATGGCGATAGCCTTCGTCATTTCATGACCAGCGTTTATGCACTGGTTAAGTGTTAAT
+
)/04(13:C555+++***)2+++--,+-5<A=;;GJEGIHHCJ.++//5111*++,.41123>BBCBGI:::;ECF...,00('''2+'%%&&''(()&&&'%$%)-0112222237FFJG...-//**'')++97///0BAC=666110/410/,/0610/--777BACCEIJJIFHHJJJJHHEJEFCDFGJIFJFJE=<<=JJ::9@@22/..'$$%&'+)*'%%%)()*)*)&%&,-))''''18989/.,,01--6-)&&%%..,/.,''''*+'(-,66DABCDBIECBCBCDDCGFGDCEEIDGCE;;)(%%%%''''(+)$#$#%%((&*3666889<>B9431,)&&&(')-(()&''(*&''+19>BGGJIFDGJGIEDDDHDJEJJGEBCDHAAAAJGJFFGJEA?=<44AA@:99:A66871,)+;;9;CCFHED@BDH;:::((()%&&$%-05@;;@<JIDC=>>?HJFFJGGHGJIJB?93001---1112ADEDHJEJFAADCDEEFJJJIJJJFIJIHDGIGEA>=B><110(()0&&&&(*++156BA:8'>411?1I?CC886441141.-)('+)2**/9<;;98445511/*&&(,10024***.?BAADA,,,,/.03C><<=>;;;=A//./674.**..0-**('''(()2011/..,+))((&$$&&((,..((()DEHCDFJDJF><>?.)()*-+*('&&$$+),(6.)..,+-01333449==>FED<<<;'''',)'(-1/.+&&)*(&&'$(..1;;AADFF>?>?JJIJJJJJGFJIJJJJJIHGHJEEIHEFA.--.697-)))))*55666+**'''''&&$)))3++;<8;'&(/??@AEJHFGDC@535510/..045,,,-88<==@BEECGDJIIJJFIGGD<;>>C?9+*&&''((/14<?@JGJFJA@AAJJJEJFJJHJFHEDGHED@?>7*))(),'&%#%%'001.;CCDGDDC=JHFJEJJFIGJEBB9777<4A1)8676*;:;A@FC7776//8900//A6@@AJJJJIJJJCCGCHEIBCDHECEEHJJJJBC<;;:)'''((%%%%&)))*+,+*+))*-./DFC@;:***0*,++,)*104<=?@AEG??4445JGJHJJBECCCEJEHJGDFDEGJJEJJJJEHFCDCF@A6<89BB6668>311117AD,,,-66779@@>?,+++)(''A=;864////5011.11176666..'&&%$$$(0472---0-++-7<BBAJJ;;;:-.(((('&%%$$$$$%(''))$#$&)510/..;D?:778<>ACFDAACBGCF20001EIG999:CABBB<<:;00009/0*'(4/0?:;?BAA:=94/--/++++775441123200.0./0/114----74586558=9-78EFEAA1000=5B><:9856../ADCDA>=9//+,568:8+++/=?EDFJJGEDDHE?7,-,.7688;<CJGGHGFFJA?@@EDBBFJJGF>>>:?>9955-,+%&&$('*1019=ACHABFBDF:9677JHFCEHDHJED665+***,**)DB@>==@@BJ<;:;EFDG=<<9:9551..++0*+--,+)'*.-111112--.-///0=;<<;5552422179FEEH??@7778?DC>?53322665579==;87891=>=>?JEC@AADEDCGHG5511221100:9==J....7611334874)))(()--''*-))(.-))*,)''%&%%%%%%%$%()0/1299:<=;?>>?EFFECGD;5>?BJ@@@@BDHEJJBAA,11?8868>;20./40/----5..00EBFD>=001CJEJHIIJJJJFHBBHJGJJJJJJIJHJJJJJ????,+*,,***.+++-022/--0533/./0///+,,0GCJ??@:'')'%$##%#%$$$%&%%)%&&%%$$%%*3333FCD888;))('&+-/548:CFJHHHFJHGJJIJFJFJGIFJGEJFJIIJJJGJJIJHHJDHBBA@>;;=><;?836B3JJJJJJJJIHHJJJJIGJJJJGIFGFBEJ>JFGJJDDFJJIJGJHEJJIJIJJJGJGJJGJJJJD=F><444HDB>9789<ICJEFDD??''(=>B>6650++888::<EDC@AAJH@==+*++:76511226424,&&&(.+++,+,-.,)*-0003699865550))%%%./8*)))):@?@=@@?DGFFJJGGJJHJIJJJJI::,*+,-/'&&'+--.---.48FDBBD11111;;=8.))..08:<=433944<<;=?>1/(%##%&((++,11;5569BB@C@@@;752222JEJJIHIGFDJGGIJJHJJJJGJJHJ=;;;=JGJJ?>=0///2),+*,:::I6558CDIFDFHEIC@AEFHBCJFEDCG8///.(('&---699=>=8668/+*%%%'.58:/..-.&%$$(,,&&(-+,-16656ACCJ>;;;;EJJFFFEHI3))))64436631'(6>?FEJGDFGFJDCJCH..--.**,--/,++-1((+***-1@BBDGEDCB<<=5555>:-,)(''''',.+,:>>=??<00076047444.-&%%&((,.0--.-.,,--*0?=>>>CCEBC<<<@;7784346@0,,--.4::810(&&'''&((((4=>@9?=;;<;88822212,)()+-*,+(((*////+&&)2.--.//+***+40//,,,''&%&&'&(&'%$$&)&&(223'''&)'&'.'''&''%&%%%(469>>:;-(((+,(&%%''%%%&%$$$$%&&&)'(*)*,,*++-67;=B<22+++,..*'%)%%%*()&%&&('()'&))'(''(*022242---./,,.+/..1579:::60001710/.)%%%%&&%%%&&'+*---0*)*((((,,.2459956/*&%&&%%-/679>>;;=94=?@@HB+***27/..7211+++*****''$#$'.**((((0,+*+;:99:?@AAHEA;::443*''(,/+*),B<<<<@AABGEGIJFJIGGIBBAB=<=@JJJJJEEHGJFB)(%%&###$'&(.//,,,-'&)%&9=DFHC''''(.%%&$$%&)**/089989AIECC@=)'''*(&$%%%&&(1++*'((+)*'&'*,+,--/.&''',,-175(((<?C@AB@?.**/3333333>>@***+*3+((()366<;8)))(%'()&%%#$&'&(*-..---.056;66657940)(((-./8;983321/.0/.*((0.))).//0CDHJFIJJEFHJGCCCBJGGJJJFJJHJJFJEHJIFJGJJJGFJA@JJJJJJHJF98ADCA>??B===>JJJE=@==98862//111112540,)(((+*+,,.(&((6////7666,52/'&--%$$$&'/(''&'):=5;DDDJJJJHJFFJJ;;;9;82-+++46=DEB@CFHA++++;5447691//)(''*+/,+)))(377<CDFDBBCBDJG2--11>>?HJEFJJJEJJJJJJJJJGFHGDHGDCAC@@@@CCA2221.))&%%$$$%$$$&'%$$%'$$$$%$#$$'))*,-3129<>EGFBA?=;<>AEFJJJJHJGJJAAGJFHJB@??=-+*&.(&&'55676666=>-***BCDAABB??;8CIFGJJJFJJJCABAABCFI;753399,,-2?<===9855633+***3)%%%&&&&('(()/2310.('''%$$%(/00//-''(--(''&%'(***+++.023<@B=999443/01/....'++,72%%&')9?JJIJJGJFBEHHEJJGJEBCJJECCCJ@A@@@8889FD67EEJFDJGJJJHJGFFG;933221000)&$%&%%&49<C@@@AHFFCCABJJJJGJFJJJCCBA<:880000+***)))*/,,6574456IJCACCDJJJF5447:;;68788222232599A@@@G:989=?<88::@CBCB><-)'%%%')()))*)((-)+>@EEFC5556JAA=9@A=>?76562332***,&''(**/6)))):>?>JEGGHHJJGFCJJDHGC85448BIB9./77102-++12HJB>>AJJGGGGGDDB=;;<<111((((=;9:60/-++,65332322227.0,,133332)0.(097777HABGJEEJFJIJJJJJJJJJJGFCAE7/*))(''%#$$&)1);<:>B::.+,-.093;=///<>/.--CJ;;;@E3380+**-/((((1778GBBBCC;///0;;;?1104%%&**+)'&&$)1*(&%&'.679:763456====CC;<:59:>>=<=@?>77778'''(B?@?CGHIJJIIJEJJJJJDFE@((().00?6557++++...100,))//.-,,*'%%%'0-)''79;>>;;3323'&&&)&&''((0:4'&&%&*+69AHGIJJCE<<==F<;::89:>:8444;;<;=/.../C3333>==4441.*)'(((&'''%&&(+***?>;;;CE----3---((((&&&&+-/((7EDDHJJ>644>=>@?ABC22<:9:42224D.*')('')),/5:9:6661A>DDIH<;:;C??ABCBFGFEDEHJFGJJFJJJJJJHIJI=;99;<JJGEFJHGDCEFGDJF>>FB/-(),3223585)((*)*)'%%%%)*((((*),2223///+*)))&&&%%$$#%(+-241...-1/*))+/,,0006543+(&&''')'+++,51D?AAAJCAEA87466677?5,((566776.+++7EC?9:JAA?9,)CEGIJJJJJBBCCJJJJJJJJJHGGEFGJJ@JE>G<<<E::9321-.)'()*+'(+%%%''%$%()-.012337888<8888B@>???HHJJI:999=''''(''(%$##%%')))+2>;<;9;;:??@<;;<FCABBBCFFJHHGF=>=JGBDACJA@?@CJGJHEJJJGGIJGJJEHJJBBBCDJAABCEEJDCHA>?@IJHEHCGEJ<;;<CA?<:3-,;;788;+**,))%(*)&'-0'233342212::874--+(,(/-*,))%&*+'')+/400003/,++.22?:544485544A??ABA11104449@38887540*))()13+&$$&''%%%&34:;>BDAACEC=0'*'
@Glass_T7V_19_D3_14_4_21
CCTGCCTCATCTGTCAACGCCGCGCCGGGTGAGTCGGCCCCTCAAGTGTCAACGTCCGCCCTCATCTGTCAGTGAGGGCCAAGTTTTCCGCGAGGTATCCACAACGCCGGCGGCCGGCCGCGGTGTCTCGCACACGGCTTCGACGGCGTTTCTGGCGCGTTTGCAGGGCCATCAACGGCCGCCAGCCCAGCGGCGAGGGCAACCAGCCGAGGGCTTCGCCCTGTCGCTCGACTGCGGCGAGCACTACTGGCTGTAAAAGGACAGACCACGTCATGGTTCTGTGTTCATTAGGTTGTTCTGTCCATTGCTGACATAATCCGCTCCACTTCAACGTAACACCGCACGAAGATTTCTATTGTTCCTGAAGGCATATTCAAATCGTTTTCGTTACCACTTGCAGGCATCATCGACAGAACACTACTTCCTATAAACGCTACACAGGCTCCTGAGATTAATAATGCGGATCTCTACGATAATGGGAGATTTTCCCGACTGTTTCGTTCGCTTCTCAGTGGATAACAGCCAGCTTCTCTGTTTAACAGACAAAAACAGCATATCCACTCAGTTCCACATTTCCATATAAAGGCCAAGGCATTTATTCTAGGGATAATTGTTTCGGCCTCAAGCGCGCTGACTCCACATCAAACTGCACCGTTAACCGCCCTGCCACGCCAAGTCTTCGTGTAACTTCCATTAAACTGGCTTGGACTTCTGTCCATCAGGCTTTGCAGAACTTTGGCATAAATGGCATACAGCATGTGCATCGCATAGGAATGGCGGAACGTATGTGGTGTGACCGGAACAGAGAACGTCACACCGTCAGCAGCAGCGGCGCAACCGCCTCCCAATCCAGGTCCTGACCGTTCTGTCCGTCACTTCCCAGATCCGCGCTTTCTCTGTCCTTCCTGTGCGACGGTTACGCCGCCTCATGAGCTTATCGCGAATAAATACCTGTGACGGAAATCACTTCGCAGATAAATAAATACGTCGTGTCCCTGTTGATACCGGGAAGCCCTGGCCAACTTTGGCGAAAATGAGACGTTGATCGGCACGTAAGAGGTTCCAACTTTCACCATAATGAAATAAGATCACTACCGGGCGTATTTTTGAGTTATCGAGATTTTCAGGAGCTAAGGAAAGCTTTAGAATGGAGAAAAAAATCACTGGATATACCACCGTTGATATATCCCAATGGCATCGTAAAGAACATTTTGAGGCATTTCAGTCAGTTGCTCAATGTACCTATAACCAGACCGTTCAGCTGGATATTACGGCCTTTTTAAAGACCGTAAAGAAAAATAAGCACAAGTTTTATCCGGCCTTTATTCACATTTGTTGCCGCCTGATGAATGCTCATCCGGAATTTCGTATGGCAATGAAAGACGGTGGCTGGTGATATGGGATAGTGTTCACCCTTGTTACACCGTTTTCCATGAGCAAACTGAAACGTTTTCATCGCTCTGGAGTTAATACCACGACGATTTCCGGCAGTTTCTACACATATATTCGCAAGATGTGGCGTGTTACGGTGAAAACCTGGCCTATTTCCCTAAAGGGTTTATTGAGAATGTGTTTGACTAACGATTTGCCAGCAAATCCACTTTTCACCCGTTTTAATTTCAGAACATAATATAAACTTCTTCGCCCCCGTTTCACCATGGGCAAATATTATACGCAAAGCGAAAGGTGCTGATGCCGCTGGCGATTCAGGTTCATCATGCCGTTTGTGATCGCTACCATGTGGCGGATAACTAATGAATTACAACAGTACTGCGATGAGTGGCAGGGCGGGGCGTAAGACCCTTTGAGTGAGCTGATACCGCTCGCCGCAGCCGAACGACCGAGCGCAGCGAGTCAGTGAGCGAGGAAGCCTGCATAACGCGAAGTAATCTTTTCGGTTTTAAAGAAAAAGGGCAGGGTGGTGACACCTTGCCCTTCTGACTGCAGCGGCCGCTACTAGTAGGGAGACCAGAAACAAAAAAAGGCCCCCCGTAGGGAGGCCTTCAATAATTGGACTATCCCCTAAACTTGGAAAGAACAAAACGAAAAAAGACGCTTTTTCAGCGTCTTATTGTTCGTCTTTGGTACCGAGTTATTAATATGCGCGCAGCGTCTGGAAAACCGAGGCCAAAAGACGTGCGTCTTTGATGCCCAGTTCGACTCTACAGCAGAATTAAAATCAAGTCCGGCGCAGCCGGTTTGTGCCGCTTCCACGCAGTTATCTGCGCCTAAGCCCCCCGCCAGCAGAACGTTGCCAAGCGATTGACCATTTAATAGTGACCAGTCAAAACGTTGCCCGCTTCCACCCTGGCCGTTGTCTAAAACATATTTATCAACGTGCTGAAACTCGCGGCAGGGTTTCACCGACGCTTAATGCTTTCCAGATGGCAACATGTGCTGGCAGAGCTTCACGCAGCGTATCGATATACAGCTGTTCTTCATTACCATGCAGTTGCACTGCCGCCAGCGATAACACCTTAGCTTTGTCCACCACATCGGCAATATCGTGATTGCGGAACACGCCAACATACTGCAACGGTGCCGCAGCCATCACTTCCTGCGCCTGTTCAACGTTGACGCAACGCGGTGATGTCGCAACAAAAATCAACCCACCGTAAATCGCGCCCGCGTCATAAGCTGCTTTAGCATCTTGCCCACGCGTCAGGCCACATACTTTATTCTCACCCAGCAACACCCGGCGCACGGCGGCGTGCAAATCGTCATGGGCCATCAACGCCAAACCAATCAGAAAACCGTTAGCGAAGTGGCTTAACTCGCGCACCTGGTGCGTAAGTATTGATGCAGTTCGCTGATTACCGTAGCGTTGTGCCCCAGTTTCGGCGCAAGCTCGCGGGTACGGTTGATCGATCGACAGATCACGATGGTGTCATGCCGACCTACTTAATGCAATGGCGCGCTCCTGTTCCTCTTCATTACTGACTTCGGTCAGCACCCCCATCTCCAGACTGTCAAGCTCGGCGGCAAGCTGGCGATATTGGTCGTCATCCAGTACTGAAAGCATTAATAAGCAGGCATCGGCCTGGTAATAGCGCGCAGGATCAATCTGGTAAGGGTCGATAATGAAGTCTTTACATAAAATCGGCTGCGGGGCGATTTGGCTGACGATGGGAGGATTGAACTTACCTGAAATATTTCTCATCAGTCAGCACCGAAATTGCCGAAGCGTAATGTTTATAAATGGCGGCAATGCGTGCTGGATCGAAATCATCACGGAATTACGCCTTTTGACGGCGACGCTCTTGCACTTCCGAATAAACGCCGTGCGCGCACCCTGTAGCATGATGAAATCTTCATCCACTCCTGAGAACCTCATTCTGAAAACTGGCCAGCGGTTGCTGCTGTTTGCGGGCTTCTACCCAAATCGCCTTGTCTGCGACGATTTTCCTAAAACGGTTTGCATCGTCTGAGCGTTCCTGTGTGACTCTCATATTTAGTTTCTCGTTTCTTCTTCTTCCAACGAGAGAAAACGAGGAACTGAGCGCCGCCACTCGATCAACCAAAACGAAAAAAGACGCTCGAAAGCGTCTCTTTTATAAAAATGAGTACAAGAGGTCCGCGCAGGTAGAGATCCGGCCCAAAAACGAAAAAAGGCCCCCCTTTCGGGAGGCCTCTTTTCTGGAATTTGGTACCGAGTTGGCCGCGTGAATTGCAGCCACAGGATAAATTTGCACTGAGCATGGGTGGGATTCGGACTCGACCGCATAGCCTTCAGGAGTGAGTTTTGTGCAATACCAACCGACGACTTGACCCTGCCAAGCGGCACCAGATTTCTTGCGTACGCAATCCCCTAAGCCAAAGCGTACTGCAGGAGAACACAACTGCCCTGCAACGGGAGCGTTGGCTTCATCGCTACTTTGACCCATCTACATCTTCTTCTCTAGTAAAGTGTTTAGTTCCCTCTTTGCGTCCTTCATAGCTTGATGCAAAAGTTCTCTAGTAGCTAGCCCAAAAAAACGGGTATGGAGAAACAGTAGAGAGTTGCGATAAAAAAGCCTAATTTGCAATTCGCTAATCTTATGGATAAAAATGCTATGGCATAGCAAAGTGTGACGCCGTGCAAATAATCAATGTGGACTTTTCTGCCGTGATTATAGACACTTTTGTTACGCGTTTTTGTCATGGCTTTGGTCCCGCTTTGTTACAGAATGCTTTTAATAAGCGGGGTTACCGGTTTGGTTAGCGAGAAGAGCCAGTAAAAGACGCAGTGACGGCAATGTCTGATGCAATATGGACAATTGGTTTCTTCTCTGAATGGCGGGAGTATAGAAAAGTATGGCTGAAGCGCAAAAATGATCCTGTCCGGGATACTCGTTTAATGCCCATCTGGTGGCGGGTTTAACGCCGATTGAGGCCAACGGTTATCTCCGATTTTTTTATCGACCGACCGCTGGGAATGAAAGGTTATCTCTCAATCTCACCATTCGCGGTCAGGGGGTGGTGAAAAATCAGGGACGAAGAATTTGTTTGCCGACCGGGTGATATTTTGCTGTTCCCGCAGGAGAGATTCATCACTCAGTAGTATCATGCGGAGGCTCGCGAATGGTATCACCAGTGGGTTTACTTTCGTCCGCGCGCCTACTGGCATGAATGGCTTAACTGGCCGTCAATATTTGCCAATACGGGGTTCTTGGCCCGGATGAAGCGCACCAGCCGCATTTCAGCGACCTGTTTGGGCAAATCATTAACGCCGGGCAAGGGGAAGGGCGCTATTCGGAGCTGCTGGCGATAAATCTGCTTGAGCAATTGTTACTGCGGCGCATGGAAGCGATTAACGAGTCGCTCCATCCACCGATGGATAATCGGGTACGCGAGGCTTGTCAGTACATCAGCTCCTGGCAGACAGCAATTTTGATATCGCCAGCGTCGCACAGCATGTTTGCTTGTCGCCGTCGCGTCTGTCACATCTTCCGCCAGCAGTTAGGGATTAGCGTCTTAAGCTGGCGCGAGGACCAACGTATCAGCCAGGCGAAGCTGCTTTTGAGCACCACCCGGATGCCTATCGCCGCCATTCATCGCCAATGTTGGTTTTGACGATCAACTCTATTTCTCGCGGGTATTTAAAAAATGCACCGGGGCCAGCCCGAGCGAGTTCCGTGCCGGTTGTGAAGAAAAAGTGAATGATGTAGCCGTCAAGTTGTCATAAGTTTAGAAGCGGCCGCGAATTCCAGAAATCATCCTTAGCGAAAGCTAAGGATTTTTTTATCTGAAATTCTGCCTCGTGATACGCCTATTTTTATAGGTTAATGTAGTGATAATAGCTTTCTCGACCGTCATAGCATGGAAGCTTTGTAATCACTCGATAACAAAAGTAAAAACCCGCCGAAGCGAGTTTGCCTGAACGATGAAACCAGTTAGCCGATTGGCGTTCAATGCTTCCCCTACGACAGGCATTGATGGAATGGTCACTGTAGCCGCTGATAGTCTGATCGACAATACAGATGGAGACATGGTCCCAGACCGATAATCAGACCGACAACACGAGTGGGATCGTGGTCCCAGACTAATAATCAGACCGACGATACGAGTGGGACCGTGGTCCCAGACTAATAATCGACAATCAGTGGAGCCGTAGGTTCCAGACTAATAATCAGACCGACGATACGAGTGGGACCGTGGTCCCAGACTAATAATCGACAATTAGTGGGACCATGGTCCCAGACTAATAATCAGACCGACGATACGAGTGGGACCGTGGTCCCAGTCTGATTATCAGAACAACGATGCATCGGTTCGTGGTCCCAGACTTAATAATCGGATCAACAATTCATAAATCAGACGTACGGTCTGATTATCAGACCGACGATACAAGTGGAACAGTGGGCCCAAGAGAATGTATCGACCATTATGCTCTGGCCTGTAACAAAGGACATTAAGTAAAGACAGATAAACGTAGACTAAAACGTGGTCGCATCAGGGTGCTGGCTTTTAAACTTATCAGATTGGCCTCAATTTTCTCTATACACTCAGTTGGAACACGGGACCTGTCCAGGTTAAGCACCATTTTATCGCCCTTATACAATACTGTCGCTCCAGGAGCAAACTGATGTCGGTCACTTCAGACTGGCTCTTTGATGCAGATGACGTTTTAAGCACAGAAGTTAAAAGAGTGATAACTTCTTCAGCTTCAAATATCACCCCAGCTTTTTCTGTTCATGAAGGTTAGATGCCTGCTGCTTAAGTAATTCCTCTTTATCTGTAAAGGCTTTTTGAAGTGCATCACCTGACCGGGCAGATAGTTCACCGGGGTGAGAAAAAGAGCAACAACTGATTTAGGCAATTTGGCGGTGTTGATTGAGCGGGTAATAATCTTACGTGAAATATTTTCCGCATCAGCCAGCGCAGAAATATTTCCAGCAAATTCATTCTGCAATCGGCTTGCATAACGCTGACCACGTTCATAAGCACTTGTTGGGCGATAATGGCTACCAATTGATAATGAGCCATTGCTCATCATCCAGCTCGCCAACCAGAACACGATAATCACTTTCGGTAAGTGCAGCAGCTTTACGACGGCGACTCCCATCGGCGATCTCTATGACACCAGATACTCTTCGACCGAACGCCGGTGTCTGTTGACCAGTCAGTCAGAAAAGAAGGGATCAGATCATCCAGTGCGTCCTCAGTAAGCAGCTCCTGGTCACGTTCATTACCTGACCATACCCGAGAGGTCTTCTCAACACTATCACCCCGGAGCACTTCAAGAGTAAACTTCACATCCCGACCACATACAGGCAAAGTAATGGCATTACCGCGAGCCATTACTCCTACGCGCGCAATTAACGAATCCACCATCGGGGCAGCTGGTGTCGATAACGAAGTATCTCAACCGGTTGAGTATGAGCGTATGTTTTGGAATAACAGGCGCACGCTGATTATCTAATCTCCCAGCGTGGTTTAATCAGACGATCGAAAATTTCATTGCAGACAGGTTCCCAAATAGAAAGAGCATTTCTCCAGGCACCAGTTGAAGAGCGTTGATCAATGGCCTGTTCAAAAACAGTTACTCATTCCGGATCTGACCTTTACCAACTTCATCCGTTTCACGTACAACATTTTTAGAACCATGCTTCCCCAGGCATCCCGAATTTGCTCCTCCATCCACGGGGACTGAGAGCCATTACTATTGCTGTATTTGGTAAGCAAAATACGTACATCAGGCTCGAACCCTTTCAGATCAACGTTCTTGAGCAGATCACGAAGCATATCGAAAAACTGCAGTGCGGAGGTGTAGTCAAACAACTCGCACGTGGGAACAATCAGCACATCAGCAGCACATACGACATTAATCGTGCGATTCCAGGTTAGGCGCGCTGTCAATAACTATGACATCATAGTCATGAGCAACAGTTTCAATGGCCAGTCGGAGCATCAGGTGTGGATCAGTGGGCGTACCCTTCATCAAATTTGCCCATTAACTCAGTTTCAATACGGTGCAGAGCCAGACAGGAAGGAATAATGTCAAGCCCGGCCAGCAAGTGGGCTTTATTGCATAAGTGACATCGTCCTTTTCCCAAGATAAAAGGCAGGAAGTGTCTTCTGCATGAATATGAAATCTGGTACCCATCCGTGATACATTGAGGCTGTTCCCTGGGGGTCGTTACCTCAGCAAAACACGTAGCCCCTTCAGAGCCAAAATGCTGGCAAGATGAACAGAAACTGAGGTTTTGTAAACGCCACCTTTATGGGCAGCAACCCCAATCACCGGTGGAAATACGTCTTCAGCACGTCGCGATCGCGTACCAAACACATCGCGCATATGATTCATTGTTCAATCTTATAACCAACACGTTGCTAAACCGTCCTCGAATTTCCATATCCGGGTGGGATAGTCGCCCTGCTTTTATCGGCATCTCTGATAAGCCTGAGAAGAAACGCCAACTAAATCCGCTGCTTCACCTATTCTCCAGCGCCGGGTTATTTTCCTCGCTTCCGGGCTGTCATCATTAAACTGTGCAATGGCGATAGCCTTGGTCATTTCATGACCAGCGTTTATGCACTGGTTAAGTGTTTAATCAGTTTCATTCTGAACATCCTTTAATCATTGCTTTGCGTTTTTTATTAAATCTTGCAATTTACTGCAAAGCAACAACAAAATCGCAAAGTCATCAAAAAACCGCAAAGTTGTTTAAAATAAGAGCAACACTACAAAAGGAGATAAGAAGAGCACATACCTCAGTCACTTATTATCACTAGCGCTCGCCGCAGCCGTGTAACCGAGCATAGCGAGCGAACTGGCGGAAGCAAAGAAGAACTGTTCTGTCAGATAGCTCTTACGCTCAGCGCAAGAAGAAGAAATATCCACCGTGGAAAGACTCAAGGTGAACCACGCGGATAGCCAATTCAGAGTAATAAACTGTGATAATCAACCCTCATCAATGATGACGAACTAACCCCCGATATCAAGTCACATGACGAAGGGAAAGAGAAGGAAATCAACTGTGACAAACTGCCCTCAAATTTGGCTTCCTTAAAAATTACAGTTCAAAAAGTATGAGAAAATCCATGCAGGCTGAAGGAAACAGCAAAACTGTGACAAATTACCCTCAGTAGGTCAGAACAAATGTGACGAACCACCCTCAAATCTGTGACAGATAACCCTCAGACTATCCTGTCGTCATGGAAGTGATATCGCGGAAGGAAAATACGATATGAGTCGTCTGGCGGCCTTTCTTTTCTCAATGTATGAGAGGCGCATTGGAGTTCTGCTGTTGATCTCATTAACACAGACCTGCAGGAAGCGGCGGCGGAAGTCAGGCATACGCTGGTAACTTTGAGGCAGCTGGTAACGCTCTATAGATCCATCAATTTTCGAGACGATGCCTGAGCCATCCGGCTTACGATACTGACACAGGGATTCGTATAAACGCATGGCATACGGATTGGTGATTTCTTTTGTTTCACTAAGCCGAAACTGCGTAAACCGGTTCTGTAACCCGATAAAGAAGGGAATGAGATATGGGTTGATATGTACACTGTAAAGCCCTCTGGATGGACTGTGCGCACGTTTGATAAACCAAGGAAAAGATTCATAGCCTTTTTCATCGCCGGCATCCTCTTCAGGGCGATAAAAAAACCACTTCCTTCCCGCGAAACTCTTCAATGCCTGCCGTATATCCTTACTGGCTTCCGCAGAGGTCAATCCGAATATTTCAGCATATTTAGCAACATCGATATTAAATCCTGATGGTCGGGTCATCGATTTTTCTGATCTGGTCAACGAACAGATACAGCATACGTTTTTTTGATCCCGGGAGAGACTATATGCCGCCTCAGTGAGGTCGTTTGACTGGACGATTCGCGGGCTATTTTTACGTTTCTTGTGATTGATAACCGCTGTTTCCGCCATGACAGATCCATGTGAAGTGTGACAAGTTTTTAGATTGTCACACTAAATAAAAAGAGTCAATAAGCAGGGATAACTTTGTGAAAAAACAGCTTCTTCTGAGGGCAATTTGTCACAGGGTAAAGGGCAATTTGTCACAGACAGGACTGTCATTTGAGGGTGATTTGTCACACTCAAAGGGCAGTTTGTCACAACACCTTCTAGAACCAGCATGGATAAAGGCCTACAAGGCGCTCTAAAAAAGAAATCTAAAAACTATAAAAAAAATAATTATAAAAATATCCCCGTGGATAAGTGGATAACCCCAAGGGAAGTTTTTTCAGGCATCGTGTGTAAGCAGAATATATAAGTGCTGTTCCCTGGTGCTTCCTCGCTCACTCGACCGGGAGGGTTCGAGAGGGGGGGCACCCCCTTCGGCGTGCGCGGTCACGCGCGCGGGGCGCAGCCCTGGTTAAAAACAAGGTTTATAAATATTGGTTTAAAAGCAGGTTAAAAGACAGGTTAGCGGTGGCCGAAAAACGGGCGGAAACCCTTGCAAATGCTGGATTTTCTGCCTGTGGACAGCCCCTCAAATGTCGATCGGTGCGCCCCTCATCTGTCAGCACTCTGCCCCTCAAGTGTCAAGGATCGCGCCCCTCATCTGTCAGTAGTCGCGCCTCAAGTGTCAATACCGCAGGGCACTTATACCCCAGGCTTGTCCACATCATCTGTGGGAAACTCGCGTAAAATCAGGCGTTTTCGCCGATTTGCGAGGCTGGCCAGCTCCACGTGGCCGCA
+
--/-,+*8788:<BEABBCJJJJJJE?AAB;;;;BDBCFJJJ?;:99=?1001;ECB;<9=;A>?@@@D<554211/-,/21118;;9:.0?IJIHCA7838;=HDJHJJJGJJHJGJJ==<<EA>67@@CHFFIJJFJJHJJHHJJJJJA@@@DHIJA@A@A>2156:E44.((''-+---.566696;:>@@?;99;>=<<=FC@@ACAHHJJJDACJDGJ;9939**88>DFGGHJEII?@@@IGBGBFJD@@@:8?=EHBCCHJF****DFGGIFJEJJDJHCHGAAABJJJGFJHJJJJJJHJJBCDFE9899IEHED:67JJJJJJJJJJHEEDJGJJHJJJJIJHA;986444349;CEIIGJJIJJJJHJGJFGEJJI:<=;:7(&&'06&&&',2222-,-/=@FFDDGFIEHJ<JGHHJFFHJFJFIJGA?=;?><88<CABGIJG>>>?JE:::@D--34??FIHFHFAJ?><;<9::7.:;>DFIE;:;<ABBDBCF=<CD@AABJFGJJFJJJEGFDHJCJJHE@JJIJJJDBBCHH555455:449HJFDDDGJHBC<:8=F>6JJJEHHEJGHJJJJHJEDG544/.+,-.2@9994--*0'$###$&%$&%%'&&&&(())*)**,(&',,+%%#$$######$#$$&&%%$$%$%)&/&%%%(&$$%%$$%&&&*)**&')&%%&%)(&%''(*$%&&%%'.BCEGCADC>F@?><6455+***+('(&%%'15-,,,6;?DCEGJFGDCDCG?>?GFHHJECFDB332,,--BDECBDEJHCADDD89DB><99:)))+?,424457778>>.--.'(11:771/''-1779?>BDBDEJECCCAA>444=>>>@B===<-?/,1//0@:A23=>ECJ>=>?DDEJHFCDJGCDHGFHED7767:350-%%&'-.-.99CDHIGCCDCEEH<;;<=<99<7776//06<;/,,-+**&',,--'((&%#####*3<=>=C@;211012-08DJ7443763)863(((*'/22333HD===DECJF2000ABA>?>?DDDJJJFHJJB@A@JJJJEHFJJJJDJIJJ?:7<78@@?ADJGJJJJHJJJJHICB@CEAJJCBABDJJJ866788==995324**++,,&%$$(&%%**,47=ACBAHFIHJJHJJ>?>=@A<>=?EHJDAFFCFCJGHGEGGD@@AEJIIJIIJIJG666JGFJFJJFHIAAAAIJDDJCIJJJJJHGJJJFJJJJJIGGCGCFDEHJJIJIJJJJFEFCGGJJJ869>++,'''7@JJDJFJJJJJJJJJJJEIHJGJJJGGDHJHJEFD2///28+++*)&&&))+.68FCJIJEF::::HA:9A9?91..,.3690//+++)))))**2-*.::;98882/119H6555-'&&'119DACEEGJJJJIJJJJF?JBAAA@?>AIFFJJJHDEEHJIJHAAA?=>,+/.((()::?;A7788AA?>;:6<JHJJGJJICEFFCFHJ@CC?>A==EJ@@HJGJJJFFIGJIJJHJJJJEHJHJJJFHJHHHD8355JJJJJJJGE<.-*&'($#$$%&%%$$$%'%%))1*)&$%'%'(''&%%$$%%&%%-'))),0'&%'+,&%$$%%%##$'($$$&(&&)))*-00-3,,,4+0122?...>AABGJJF@E@?<<8,'('&'$%(*/9>>>>JJHJHJJHJHJFJFD@?BDGDHJGIJJJDDBCFGC555'&&'('''931''(+*)'&$##$&.4568>;>A@FJJJGFHHJJHJDCCCJJJGFJIJJJJJGJJGEFCD@=CJB=>>@AFJFHJFDHEH@A?/----//1><99::9777/.//467899;97,'&&&'(2*'(68EHGDCJHBCACB45.-.>C;?4+**+77=>>AII667775;=ACD?=6<=@?:::;DD9999;200130(%$'*9;>;;CBEDJFBDCJE,,,++++441247<00@:778HJJIEDCECCA<32--.3==<864444668?=DGEIIJIJJIHDI9;>?@@44.5.3--+)+.10,,,0?<;<?>98351/3/,,35566?9887:-&%&(11.,156;943112::;BFHFJIIFDGJJFJ@@@?HJJJJJGJJIJIJJIJGIDB@<=;<@@A86?=<<432/&.-.(%%&/.167JJJJJJJFJIJFHJ@>>>CDB42<?EDBHC?>>DJ@E@@GDFDA@@ADFJFFDJHDEBC666<<=<>::;JHJFED99:><><:222/885733('''5652/.--(+*,(()=>>9764567@B55545444@><:2)>>>GHHIDCBDGE<656BIJJCECFIB@)(((+0,,,,=@?>FEGJJJ9>FGCFJB<?>AAFEHGJJEEJHFJJJGJEJJHJJFJFJGJGJJJJIJJHJJHFHGFGHJJGJJJFGDDEEFJJCJA@BGF6666>A<D@5666JIHJJIIJJHEJFJJHFJIIEJDJHJJHGJGC5FDJJHEJGEDJJJJGFCCCCJJJHIB@B@BFEDEGJFIH<;<;FGFHJJJHJED@@@=>>GJJDD<;<>GJJGGGFIJHJIJJJHDJJ?FABAJJJJJJJHGFGDFFHHJJFB???>?@<>>F@>?>>>@AAJJEGIGFGJCDDGJECBABDBFDAA@>98>?B?ABJJJJJJJJJDJJDBA@>BCBJEJEFJFJGIHHJIECCDEJCJJFCFFHJEDCDDJF@5559IC;;;;84556DCEJJEJEIJJJ9888110)+++:////'''*BDJHEF?<;=<...2;;<>G@GFH<:;9<=;;;843*))*+6588999AB>9./334?BD8<2488523)(((',*)&&))*+199A@BBDJJJHJGJE==78;@@>9998(%&+'''('''(((()&&#$&%###$$$&%()''&&'&'//-/59@BFJJFFJICEGEIHAJJ2EFHJGGHJJEJHJA?=;555696558??AGD@<;;>???:::?D--,+++%$$%-34-,-00''(,,,+/-**''%&&&''/-/211128>??B444))))))+/...2;>;<AJJJHA//.&%%%)),()/*+*'%$&@BCJJJGGJFGJEGIIJ7777JGJJIJJJJJJGIJJJHJJJGIGJJJEGJ????JD??>987,('''&&%%$$$$''$%%&2:<==3894-..6C><<<GJBA<==;>>GFG@FEAJFHJJJJHHIIJFHJJEJJGJGFHJJJJCJ/.,,,,'%&----:>=<=>88,+')''&'''&('')*0<===3334)'%%+)+224&%'$'()-@BGFFFIJJJJJDG?==782-&$##$#$('((,,)('$$$%%$$&$%&%%%%,(*32399:@JJJJHIJJJHJJIJ@>=><9978865545@@?>9E:+,**+-5HEGFDFDGIGJB@==('')*,,/0,**()+//(''(+))''(&&%&%$%%%%(%&/9;A?;89:;6++++,>??HDD?BD98@4DFGA9B=77B7DGJFBCB?;@<;:9+))*1/+-&&&*)((+,-,-0-++,+'&&&,)(('&&');>;???2111989@FD<::92/0:9('%$$)-+('''(-&$$%&53+'(0-50000'&%%&((%%%%%&'+15=;6449JJJGJFFCJG<=15/5>>BDC;:73315=<?==>=>=;::;99974311%#$%%%$%###$$$%(((,)255=>FEFEJJFCD:9922+(%%%%10?A@DDBAAB@AD7777D888:@A@@CJEEEHEJJHJJF7311E@AJGJGGJIEIIEHJGDDF>:;JJFJJJEBFECECDJGIGJFCC><JI;=3334@B/..0<7D?2)))6+*)(%$$##$#$$$%$&$(&('%$####$%'*-39?<<;CFJBBA??@AJECCD@ECADFG>88643**''),&&&%)$%''*,-/01,,>@B@AF@:8774532*()@:FJJJJCG@?@>=>;7,,+'&%&)//++*++-,,,,-8E76:@?<>@JJJJJCADBIJEECEEEIJ000-,,+/,,+)1&&&&*)-1,,(&&&&'+*%$$$&'''*19<FJJFDF>>@@JCBJJJJJJIH9999JIHJHFJJJJJIJJEEIJFIDIC@A+''%$$$%03000155>=@?AGBJIJJJJJJJJHJFCCHJJ@A;>?@EJJJJJJDBBBGFJD96,)))797;@DID9989A@@AJJHJJJJJJJJJJJJJJHJJJJIFIEJJJJJJJJJFDEBC<>CE:434@DJJJJHHJDDC@90000DHJJJIDHEJGJDFEEEJJGHAA?9666:J?><5<>BJJHJJJJJJJHHJFE(''(3EEA<;<<EHFDJGJB@855=?=320)('%%%',6<EJJEE7777<6JJJJIJJGIIJJJGJJFEDJJB<<<897((''778;=?@BA::31,.)('&'(.8>BHIGBEGEFGG@AACHGJ@JCJJ=923:>B5555/,,,1,,--333BCDEGGEDFJEB@?AAIFB655)(()*&%%&&')1532-,01<?>;4434CB<;;;@JIJIGIJIJJJHGHJGI*>4,5..326866640,,*(''%%%%%%%$%%)+%&&&AFFDGA@A===@=>?>AAA@A==>CIE><;;>>=8244362<?:CIEF???@JGHJFJJGJIFHJJIJJEIJHJFDBEDIHJJFJJ8789A??AGGH:::)))*G?HJJJGJJJEFGDIJJGJJFJJJJJJHJFJDHJJBE?444HI@>>>?>>>GJJJJ;<=EFEAJIJIJIHHFB<;;;FA@?@EGDCDHFJJJIJJDAACJHJJJJHJEJIJHFFJJDEFGGJJJJGCIEGJJB=<<=FJJBBCDHEFEDJJJJJGJJHGGFJIJJJJJJJJJFHFCDFJG??GJG*))*69997.+(&##%*-.DFJG:::110698--.FIIJFDDDJ9810033:;=;;<;B<;>78>CHDDFJJJEGGFJJJFG5547-++(C9FFIJJ@C=;8899BEED?>CDDBFFJFJGEDIEJ741015<;<<BAAABBFJJJJJJIJJJFIH?=>@=<?EGGJFFJFHHJIGJJJIJC4+))),+$$&$$%%&'))+02488:DJJJIJJ9989>==???@?GJJJIEJFFIJJIJE877DB@A@@<=98:AGIGEFJ=7678<??=?@1:5JGJJJGFHIJDCD?CBB@DA@-***-/./52333488::;FDAA*))&%%$%)+04?DJFFEDJHEDGDJDEDCF<<<=JIJEJJDJJJJJJJJGHJJJHJCJCDFJEF?==<IEGJJJJJJFJECGFJJJ;;;;3+**2:;D?=?AGHJJJJ>>=>=E+**()))))&'$#$%%%&&%''%%%%--8?CDCCE@?87,+**+'''(%%%&)/8@@?@BJJC;;78956668-+**,.'-,,-./.'&%%$''&&#$###%'&$$##$&+)'('')(&%%%+&&++*)%%)--35FIJJGIGAAE@(((()'&&%$$%%&(23331333>2112000***)**'''()++)&&(''(''''(57>DJJJFGJIDDEB6656=:6533:;>>@BEF<<5458@@84005555?>ABHIFECEDGHJJGJEJDHJJJJEDED:99:A>6745>668***&%%%%&''+''-,(,&%$&'(((-('')*,-,,<@GFJFJJJDCBD;;;;E3.-.23/2./0=8889AB<=<=>544///(%%&&++(&&&49;EDEJHJJJEJJGF@BCEGFFFJJIJJJIHJHJGGGIDEGJJJHJGJJJHJFEEIIJBBED86958-(&&)(*+,&''&'''''''..))((//23///.3,')52221'&&$%%%'&'&&$#$$$$###$$%$'%%$$$%*0257@D=JGEFE?CC@BBJEB@>@DCCDECAB,,,.6>5'&(.*)(&&%%%###$&&&$'**,(')*<>JFJA?>/.0?@ACDJF>=>?HJJJGJJEGDJJJJJG10/()000EHJJEJJJA@@@JEJGJJJJJJGHJHGD962//'$%%&&&%%&&'')**067?E?@;<==6445>,+++BEJGJIGJJGJJFEBCBJFGJEFF=:9:ADBA?@EJJFJHJJHJJDJIJGJIJJHJFCEBECF??@@FCEEGIJEFGBA6&&%))))+('&&%%&%$#$$&'%&'(2++,,-44126=@ADCBA?9:>>DJGEDAC?:667:87:<<433312,**+++**+**)&%%%''*'''**2---*)))8=?JEFCJABDDBHJJJGJJJIJBBHEDGJGJHIJJFG?D<<<>??@BFJ@ACB@...JJJGIJFFJJJIJJJCJC@AAA?@9:<2111389EG2103BEICJDBCAAB;;;;@9<>5.77@999:GFDJ111/2)&&''%$$$)+-+(''&''&'('1EGGJJJID:3/.02/<<=A>===;63/0335@EEGDB>>C>JGGGFEECCBDIJJJAABAEFDHJJGGIB@@<<:9;=EECDBGGFJJJEJJJDEJGJ?@@A888122-,((&&&%((%$#%$$%$#$#$$%($%-,-ACJJJJJJJJJEIJGIIJJJHJGJFHJJJIJGJIJJJIEJHJJJJJGJJJHJJJJJJFJJJFGDDE>?66/+--)((%&&&)))22?>AFEJAAJJE>==>E76<=?GJJIJJJEGHJGFJFJGCGJF332,('&%)&&)+,-/1-((((*)''(+.-5548BFD?@AAJDA>>@HJJJFJJJIDJHJHHJJJJJJJJJJJJJGGJDD>>><422134544.,,,3444GIJJJ8778B?FBFG555533223=>AAFBA?:564575GEJDDCB99:=8676FJJJJJJJJJGGJGJHGFJJJGJJIHJJGHIJJFDEEJJCH??@AIFD,,,-683999=5333JJDHGCA===?DDEFGDI<<<:<;;=@)%((>JDEF6666CJ99AEFHEEFGJIH433=33111176,+++@=<&&&&8;<<87<=FIC=(HJHJIJGIHJJEIFEDB=<<<@AAFJIFJHJJHJJJIJHJJJJIGHJFFCD;:::AHGIFFJE?AB>?ADIFDFEHJFJHFJHGGIA;31:9<BBDDGDFF@BB@?>?JJG=;;;2.,%$%%%'*-/:>>=>FCJJB?FFCBBCJEJJJFHIIJJGGJEF?>>?=>=>AE=99:<@B@?>@A:GJGGGC?44445/40@FEGEB////@<555BFDBGHIJI:<8777::CCA@?<2223FFEJFJJFCH>>>@HJGFJDE>@=@JJFFHFEJFADCEGEE@8''&''%%%%&&,%+*&',,,45478888?EEDDGDJGEJHJJFJJHJCA<;;<=EEDEF532.,,,89778((((<<=CCFJJI3223JEIIFFFEACC?@?2224DFJGJIJGIFJ,++,>)))%%'&@CDEGJHJDJEJHEJ>:::>>AIFJCDHGH=;<----.A///0>@@BJHCFFEJJJJEJJJJJIIJJGBED;777CC((((40..,---'%$$%((6)/?@@@>;>543273;ADJJJGDGIEDBDJJJFJJHJGHGGHJC74443.*')-.2.&%%%$$$$&&&9GEGCHJJJJHJJIJJJJJJIJJDJACCCJJJGHJJDABB>1?>=>BA?=<>?100::860/*)))('&&&&&../DEFJHJGED@=---CCBJHHGEDDFGJJGDFJGJFJ>001/2444-...033<;85.--,100+''((7<>><<;<AADGJGJ:412/.52+&%()'('*'''87<87999HIHBDDG???@>JCDA@>>HC@?@AFIDGHFH;;;@GDG@@@87.(((+FIEDIJIJIJJJJD5444A=;;;;;2224:'''';;:=>=A>@FG6666@3222<<<=::9;100,'((&)++())((++AB====DEEHFB@(''()()-.99788:HAGF>GJEHF>??<@))))'(((*/053::<3;4''''55:<44494340-**57.+***('(/+)))*,-18:>ACD:@?@@DI@AABCDAA9;::EJFDBCFFGGJEE@=<=:74///08B7EGDIJJJJJJJJJJHJHFJGIJHHJJJJIGGB@A?@@,,,,---.>>=999753//073/=<=::>>GIHDHBEEFH6221'&&%)+,677788;<<EGIJEJE@IG::::?;:::0++*((()1,++,ABGGJGFJJJHJJFIHHD5556HABBDJF>>=DH31129:A@3111266JFHJIFFGJJJJJHJHJDFHJJJ:78<ACDH?>?>FAADJHJFFEGD.++<<EDCJDHHEBIEJFGJJHJGJJJJGFJE>=7775/-,,18?BCEJJIFGJJJJGDCBA@@///-12@++++?8770&&*67111@JGFIGFIJEEA?ABCBDHIDGHJA@A@HJJJGJJEJF<:1.-0CFEEJJGIGHF887-,,+*,*,*&($$'',+&%$##$%-58:AED>?><>8E=<<<DH???3./0414==ABFDCIDDIDBGFJHJJJJHJHJH1114<=JD999C>>>@EDCCBGF/..1@@A****?<?7032..0.6:=AB@BBBCGJFJHFFEFJJGJ=;7444?JIIIFIGJ@AC>HJJJJFHIHIEIJHJJJJIIHDAACEEEHEJJGGHJDDJAJJJGIGIIHHFCFFHJGJJED?@DCDJJIJJJA@<;;;;<ADGGJHJDHGIGJJJJHHFJGJDGGFJ1('')''''''@ABJJIIFJFJIEJJHJJHFJJGDAA?EFJJJJIHJIGJHJJA@><9:6,.5;:::<;;;;85669<BDCCBBBJJEDGID779@>>A:9;;ADGD?979687641220001121111ED>>=<><>78AB@FHGJDFJEHGJJ<;<<BJGIII888:?>DB;85555DIGHIHJJJJJJFIGG>==EHIIJIGJHJIJGFJFD97-(&)-3-*('&&*-00*)*::>==;<;;A@@?ACEHDBDDDIDC7678830..-01199JDB8777;;;JCEBCDHHJEGHGBBEEJJJEHGGGJJJJGJFGFC@BAA?=:;><?AD><3223>?AFJDDCIEEGIJGJJGJJJJJJEJC=JJJJIJJIFEEF?>=>:0.//568>?>?@AFA?@?AC<<558;CFFEGJGFJJHJJHGDBDC===:;<<HFEIEJJJJIFDEB::@?@0,,FIGJHDHGGFEHJJHDEC<<<31,,,-:9910027>AAADFJ@---70;><A0//>9+(((''''*)))8<=<=BB>JCECE@ADDEGJE?@/@88<<EGB8777DFGEF;;:9/,,+&$$$%%.669:;9<5,,,,,*))('$####%%####%%%&&((&&&''&**,4477<::=0//0>@@FIGJJJJGJFJJJH4441*+81))&%)))/ADJEAAA?AADEFDHEJCJJEHJJJJIJC>=>>DFDDEHJJFJEFGIGGJIFIGJEIJJJJJJHJJJJJJJHHJJIJJJFC>>>B:9=?B3DEDGFDCD@ABAJJJJEHJJJGJJJIFFDBC@:92001BCBI==<<<@;553)''.37/-/40000000.---4?==<=>;80/0BEJJJHJJFEEFJJ=@@@FHHA9888DB?99967851-,+&1>B6666EHJHDIJECGDCDJEJFJHEDD,)HDJJGFJEDHIB99;444(((+122:5432)(('(*010./01<021135;JGDJJJJIHJJJJIHGJJHFGGJGHAAB>98::CC>>9722.../3JHFFFD545>FJJJJJGJGGJCGDGGIJJ??DHABAEJJGJJJIJGGJJJIJJJE>JBHJEDCCJJHFJJJJIFIEJGJGFBBHEIJIIBEFGJ8799>7776==@JJCGJICBBC@=22=E=?IDHIECIGIFGH>===1,((((*6774.-&&&*<=>@6=@AJIJJGJDHEE;;;;B@00*)-/0+*++,,,-+++4668988<@AEHIJIIJIJJGJHA=<>CDGJGJJCCB:;*AJJJJJJIIJJJJI@@?89-<4339HFI6666<?6BEGJJJJEFJFEHJJJGJJIJJIEFDEJDJJ===>6555=>>//=@DF@3)))****9<<<<;=>11.+++-,,8:@EEBDFGJJGJCH>?>GFJJJJEHIB8888>666JGFGJJH><<<ABC?=<2///D<<EGJJCEFFJJJIJCBECJEJAA<<,,,,;;:;:JEBEDD=C00((%%*46DJJJIHDJ9676EEJFJJGDIFJGJIEDCBAD7655<>/*''++--.072,,,7801)*$%&((&$
@Glass_T7V_19_D3_14_4_22
CGGCAAAGTAATGGCATTACCGCGAGCCATTACTCCTACGCGCGCAATTAACAAATCCGCCCATCGGGGCAGCTGGTGTCGATAACGAAGTATCTTCAACCGGTTGAGTATTGAGTGGCTATTCTTTGAAATAACCAGCGCACACTAACTATCTAATCTCCCAGCGTGGTTTAATCAGACGATCGAAAATTTCATTGCAGACGACCAAATAGAAAGAGCATTTCTCCAGGCACCAGTTGAAGAGCGTTGATCAATGGCCTGTTCAAAAACAGTTCTCATCCGGATCTGACCTTTACCAACTTAACCGTTTCACGTACAACATTTTTAGAACCATGCTTCCCCAGGCATCCCGAATTTGCTCCTCCATCCACGAGGAACTGAAGCCATTACTATTGCTGTATTTGGTAAGCAAAATACGTACATCAGGCTCGAACCCTTTAAGATCAACGTTCTTGAGCAGATCACGAAGCATATCGAAAAACTGCAGTGCGGAGGTGTTCGTCAAACAACTCAGCAGGCGTGGGAACAATCAGCACATCAGCAGCACATACGACATTAATCGTGCCGATACCCAGGTTAGGCGCGCTGTCAATAACTATGACATCATAGTCATGAGCAACAGTTTCAATGGCCAGTCGGAGCATCAGGTGTGGATCGGTGGGCAGTTTACCTTCATCAAATTTGCCCATTAACTCAGTTTCAATACGGTGCAGAGCCAGACAGGAAGGAATAATGTCAAGCCCCGGCCAGCAAGTGGGCTTTATTGCATAAGTGACATCGTCCTTTTCCCCAAGATAGAAAGGCAGGTGTTTTCTGCATGAATATAAATCTGGTACCCATCCGTGATACATTGAGGCTGTTCCCTGGGGGTCGTTACCTTCCACGAGCAAAACACGTAGCCCCTTCAGAGCCAGATCCTGAGCAAGATGAACAGAAACTGAGGTTTTGTAAACGCCACCTTTATGGGCAGCAACCCCGATCACCGGTGGAAATACGTCTTCAGCACGTCGCAATCGCGTACCAAACACATCACGCATATGATTAATTTGTTCAATTGTATAACCAACACGTTGCTCAACCCGTCCTCGAATTTCCATATCCGGGTGCGGTAGTCGCCCTGCTTTCTAACAGCATCTGATAGCCTGAGAAGAAACCCCAACTAAATCCGCTGCTTCACCTATTCTCCAGCGCCGGGTTATTTTCCTCGCTTCCGGGCTGTCATCATTAAACTGTGCAATGGCGATAGCCTTCGTCATTTCATGACCAGCGTTTATGCACTGGTTAAGTGTTTCCATGAGTTTCATTCTGAACATCCTTTAATTAATTTCTTTCATTTTATTAAAATCTGCAATTTACTGCAAAGCAACAACAAAATCGCAAAGTCATCAAAAAACCGCAAAGTTGTTTAAAATAAGAGCAACACTACAAAAGGAGATAAGAAGAGCACATACCTCAGTCACTTATTATCACTAGCGCTCGCCGCAGCCGTGTAACCGAGCATAGCGAGCGAACTGGCGAGGAAGCAAAGAAGAACTGTTCTGTCAGATAGCTTACGCTCAGCGCAAGAAGAAATATCCACCGTGGGAAAAACTCCAGGTAGAGGTACACACGCGGATAGCCAATTCAGAGTAATAAACTGTGATAATCAACCCTCATCAATGATGACGAACTAACCCCCGATATCAAGTCACATGACGAAGGGAAAGAGAAGGAAATCAACTGTGACAAAGACGTCCTCAAATTTGGCTTCCTTAAAAATTACAGTTCAAAAAGTATGAGAAAATCCATGCAGGCTGAAGGAAACAGCAAAACTGTGACAAATTACCCTCAGTAGGTCAGAACAAATGTGACGAACCACCCTCAAATATCAGGTAGCCAGACTATCCTGTCGTCATGGAAGTGATATCGCGGAAGGAAAATACGATATGAGTCGTCTGGCGGCCTTTCTTTTTCTCAATGTATGAGAGGCGCATTGGAGTTCTGCTGTTGATCTCATTAACACAGACCTGCAAAGATGGCGGCGGAAGTCAGGCATACGCTGGTAACTTTGAGGCAGCTGGTAACGCTCTATGATCCAGTCGATTTTCAGAGAGACGATGCCTGAGCCATCCGGCTTACGATACTGACACAGGGATTCGTATAAACGCATGGCATACGGATTGGTGATTTCTTTTGTTTCACTAAGCCGAAACTGCGTAAACCGGTTCTGTAACCCGATGGAAATGGGGTGCTGATGTACACTGTAAAGCCCTCTGGATGGACTGTGCGCACGTTTGATAAACCAAGGAAAAGATTCATAGCCTTTTCATCGCCGGCATCCTCTTCAGGCGATAAAAAAACCACTTCCTTCCCCGCGAAACTCTTCAATGCCTGCCGTATATCCTTACTGGCTTCCGCAGAGGTCAATCCGAATATTTCAGCATATCTAGCAACATGGATCTCGCAGATACCGTCATGTTCCTGTAGGGTGCCATCAGATTTTCTGATCTGGTCAACGAACAGATACAGCATACGTTTTTGATCCCGGGAGAGACTATATGCCGCCTCAGTGAGGTCGTTTGACTGGACGATTCGCGGGCTATTTTTACGTTTCTTGTGATTGATAACCGCTGTTTCCGCCATGACAGATCCATGTGAAGTGTGACAAGTTTTTAGATTGTCACACTAAATGAAAAAAAGTAAATAGCAGGGATAACTCTGTGAAAAAACAGCTTCTTCTGAGGGCAATTTGTCACAGGGTTAAGGGCAATTTGTCACAGACAGGACTGTCATTTGAGGGTGATTTGTCACACTGAAAGGGCAGTTTGTCACAACACCTTCTCTAGAACCAGCATGGATAAAGGCCTACAAGGCGCTCTAAAAAAGAAATCTAAAAACTATAAAAAAAATAATTATAAAAATATCCCCGTGGATAAGTGGATAACCCCAAGGGAAGTTTTTTCAGGCATCGTGTATGTAAGCAGAATATATAAGTGCTGTTCCCTGGTGCTTCCTCGCTCACTCGACCGGGAGGGTTCGAGAAAGAGGGGGGCACCCCCCTTCGGCGTGCGCGGTCGCGCAGGCACAGCATAACAAGCAAAGTTTTTATAAATATTGGTTTAAAAGCAGGTTAAAAGACAGGTTAGCGGTGGCCGAAAAACGGGCGGAAACCCTTGCAAATGCTGGATTTTCTGCCTGTGGACAGCCCCTCAAATGTCAATAGGTGCGCCCCTCATCTGTCAGCACTCTGCCCCTCAAGTGTCAAGGATCGCGCCCCTCATCTGTCAGTAGTCGCGCCCCTCAAGTGTCAATACCGCAGGGCACTTATCCCCAGGCTTGTCCACATCATCTGTGGGAAACTCGCGTAAAATCAGGCGTTTTCGCCGATTTGCCGGCAGGCTGGCCAGCTCCACGTCGCCGGCCGAAATCGAGCCTGCCCCTCATCTGTCAACGCCGCGCCGGGTGAGTCGGCCCCTCAAGTGTCAACGTCCGCCCCTCATCTGTCAGTGAGGGCCAAGTTTTCCGCGAGGTATCCACAACGCCGCCGGCCGCGGTGTCTCGCACACGGCTTCGACGGCGTTTCTGGCGCGTTTGCAGGGCCATAGACGGCCACCAGGCCGGGACGGGCAACCAGCCGAGGGCTTCGCCCTGTCGCTCGACTGCGGCGAGCACTACTGGCTGTAAAAGGACAGACCACATCATGGTTCTGTGTTCATTAGGTTGTTCTGTCCATTGCTGACATAATCCGCTCCACTTCAACGTAACACCGCACGAAGATTTCTATTGTTCCTGAAGGTATTTCAAATCGTTTTCGTTACCGCTTGCAGGCATCATGACAGAACACTACTTCCTATAAACGCTACACAGGCTCCTGAGATTAATAATGCGGATCTCTACGATAATGGGAGATTTTACCAACTGTTTCGTTCGCTTCAGTAAACATCGCCAGCTTCTGTTTAACAGACAAAAACAGCATATCCACTCAGTTCCACATTTCCATATAAAGGCCAAGGCATTTATTCTCAGGATAATTGTTTCAGCATCGCAACCGCATCAGACTCCGGCATCGCAAACTGCACCCGGTGCCGGGCAGCCACATCCAGCGCAAAAACCTTCGTGTAGACTTCCGTTGAACTGATGGACTTATGTCCCATCAGGCTTTGCAGAACTTTCAGCGGTATACCGGCATACAGCATGTGCATCGCATAGGAATGGCGGAACGTATGTGGTGTGACCGGAACAGAGAACGTCACACCGTCAGCAGCAGCGGCGGCAACCGCCTCCCCGATCCAGGTCCTGACCGTTCTGTCCGTCACTTCCCAGATCCGCGCTTTCTCTGTCCTTCCTGTGCGACGGTTACGCCGCTCCATGAGCTTATCGCGAATAAATACCTGTGACGGAAGATCACTTCGCAGAATAAATAAATCCTGGTGTCCCTGTTGATACCGGGAAGCCCTGGGCCAACTTTTGGCGAAAATGAGACGTTGATCGGCACGTAAGAGGTTCCAACTTTCACCATAATGAAATAGAATCACTACCGGGCGTATTTTTTGAGTTATCGAGATTTTCAGGAGCTAAGGAAGCTAAAATGGAGAAAAAAATCACTGGATATACCACCGTTGATATATCCCAAATAGCACTCGTAAAGAACATTTTTGAGGCATTTCAGTCAGTTGCTCAATGTACCTATCAAACCGTTCAGCTGGATATTACGGCCTTTTTAAAGACCGTAAAGAAAAATAAGCACAAGTTTTATCCGGCCTTTATTCACATTCTTGCCCGCCTGATGAATGCTCATCCGGAATTTCGTATGGCAATGAAAGACGGTGAGCTGGTGATATGGGATAGTGTTCACCCTTGTTACACCGTTTTCCATGAGCAAACTGAAACGTTTTCATCGCTCTGGAGTGAATACCACGACGATTTCCGGCAGTTTCTACACATATATTCGCAAGATGTGGCGTGTTACGGTGAAAACCTGGCCTATTTCCCTAAAGGGTTTATTGAGAATATGTTTTTCGTCTCAGCCAATCCCTGGGTGAGTTTCACCAGTTTTGATTTAAACGTGGCCAATATGGACAACTTCTTCGCCCCCGTTTTCACCATGGGCAAATTGTTACTACCGCAAGGCGACAAGGTGCTGATGCCGCTGGCGATTCAGGTTCATCATGCCGTTTGTGATGGCTTCCATGTCGGCAGAATGCTTAATGAATTACAACAGTACTGCGATGAGTGGCAGGGCGGGGCGTAAGACCCTTTGAGTGAGCTGATACCGCTCGCCGCAGCCGAACGACCGAGCGCAGCGAGTCGTGAGCGAGGAAGCCTGCATAACGCGAAGTAATCTTTTCGGTTTTAAAGAAAAAGGGCAGGGTGGTGACACCTTGCCCTTTTTTGCCGGACTGCAGCGGCCGCTACTGGTGGGAGTCCAAACAAAAAAAGGCCCCCGTTAGGGAGGCCTTGAATAATTGGACTATCCCCTAAACTTCAAAGGACCAAAACGAAAAAAGACGCTTTTCAGCGTCTTATTGTTCGTCTTTGGTACCGAGTTATTAATATGCGCGCAGCGTCTGGAAAACCGAGGCCAAAAGACGTGCGTCTTTGATGCCCGGTTGCGACTCTACAGCAGAATTAAAATCAAGTCCGGCGCAGCGGGTTTGTGCCGCTTCCACGCAGTTATCTGCGCCTGAGCCCCGCCAGCAGAACGTTGCCAAGCGATTGACCATTTAATAGTGACCAGTCAAAACGTTGCCCGCTTCCACCCTGGCCGTTGTTGCAAAACATATTTATCAACGTGCTGAAACTCGCAGGCAGGGTTTCACCGACGCTTAATGCTTTCCAGATGGCAACATGTGCTGGCAGAGCTTCACGCAGCGTATCGATATACAGCTGTTCTTGATTACCATGCAGTTGCACTGCCGCCAGCGATAACACCTTAGCTTTGTCCACCACATCGGCAATATCGTGATTGCGAACGCGCCAACATACTGCAACGGTGCCGCAGCCATCACTTCCTGCGCCTGTTCAACGTTGACGCAACGCGGTAATGTGCAACAAAATCAACCCACCGTAAATCGCGCCCGCGTCATAAGCTGCTTTAGCATCTTGCCCACGCGTCAGGCCACATACTTTATTCTCACCCAGCAACACCCGGCGCACGGCGGCGTGCAAATCGTCATGGGCCATCAACGCCAAACAATCAGAAAACCGTTAGCGAAGTGGCTTAACTCGCGCACCTGAGCGTAAGTATTGATGCCGGATTCGCTGATTACCGTCACGTTGTGCCCCAGTTTCGGCGCAAGCTCAGCTAAGAAGTTCAGATCAATCGACAAATCACGCAGATCGCGGTTGTTGATGCCAACGACCTTTGCTCCCAATGCAATGGCGCGCTCCTGTTCCTCTTCATTACTGACTTCGGTCAGCACCCCCATCTCCAGACTGTGAGCGACGGCGGCAAGCTGGCGATATTGGTCGTCATCCAGTACTGAAAGCATTAATAAGCAGGCATCGGCCTGGTAATAGCGCGCCAGATAGATCTGGTAAGGGTCGATAATGAAGTCTTTACATAAAATCGGCTGCGGGGCGATTTGGCTTGATGGGGAGGAAATTGAAGGCTCCTGAAAATGTTACGTGGGTTCGCCGAAATTGCCGAAGCGTAATGTTTATAAATGGCGGCAATGCGTGCTGAATGAAATCATCACGGATCACGCTTTAACAGCAACGTCTTCTTGCACTCCAGAATAAACGCCGTGCGCGCACCCTGTAGCGCATAGTAAAATGTCGCGTGCTCGGCTGAACCTCATTCTGAAAACTGGCCAGCGGTTGCTGCTGTTTGCGGGCTTCTACCCAAATCGCCTTGTCTGCGACGATTTTCGCTAAAACGGTTTGCATCATCTAGTAGTCCTGTGTGACTCTCATATTTAGTTTCTCGTTTCTTCTTCTTCCAACGAGAACGGAGCTGACGCACACTCGATGGACCAAAACGAAAAAAGACGCTCGAAAGCGTCTCTTTTCTGGAATTTGGTACCGAGGTCCGCACAGGTGGATGCGGACCAAAACGAAAAAAGGCCCCCCTTTCGGAGGACCTATTTTTTGTGAATTTGGTACCGAGTTATTAGGCCACACGTTCAAGTGCAGCCACAGGATAAATTTGCACTGAGCCTGGGTGGGATTCGGACTCGACCGCATAGCCTTCAGGAGTGAGTTTTGTGCAATACCAACCGACGACTTGACCCTGCCAAGCGGCACCAGATTTCTTGCGTACGCAATCCCCTAAGCCAAAGGTGGCACTCAGGGGAAGCGCAAACTGCCCTGCAACGGGAGCGTTGGCTTCATCGCTACTTTGACCCATCTAGTATTTCTCCTTCTTTCTCTAGTAAAGTGTTTGGTTGCCCTTCTTTTGCGTCCTTCATAGCTTAATCCGAAAAGTTCTCTAGTAGCTAGCCCAAAAAAACGGGTATGGAGAAACAGTAGAGAGTTGCGATAAAAAGCGTCAGGTCAGATCCGCTAATCTTATGGATAAAAATGCTATGGCATAGCAAAGTGTGACGCCGTGCAAATAATCAATGTGGACTTTTCTGCCGTGATTATAGACACTTTATTACGCGTTTTTGTCATGGCTTTGGTCCCGCTTTGTTACAGAATGCTTTTAATAAGCGGGGTTACCGGTTTGGTTAGCGAGAAGAGCCAGTAAAAGACGCAGTGACGGCAATGTCTGATGCAATATGGACAATTGGTTTCTTCTCTGAATGGCGGGAGTATGAAAAGTATGGCTGAAGCGCAAAATGATCCCCTGTTGCCGGGATACTCGTTTAATGCCCATCTGGTGGCGGGTTTAACGCCGATTGAGGCCAACGGTTATCTCGATTTTTTTATCGACCGACCGCCTGGGAATGAAAGGTTATATTCTCAATCTCACCATTCGCGGTCAGGGGGTGGTGAAAAATCAGGGACGAGAATTTGTTTGCCGACCGGGTGATCTTTTGCTGTTCCCGCAGGATACCGTACCACTACGGTCGTCATTGGAGGCTCGCGAATGGTATCACCAGTGGGTTTACTTTCGTCCGCGCGCCTACTGGCATGAATGGCTGAACTGGCCGTCAATATTTGCCGATACGGGGTTCTTTCGCCCGGATGAAGCGCACCAGCCGCATTTCAGCGACCTGTTTGGGCAAATCATTAACGCCGGGCAAGGGGAAGGGCGCTATTCGGAGCTGCTGGCGATAAATCTGCTTGAGCAATTGTTACTGCGGCGCATGGAAGCGATTAACGAGTCGCTCCATCCACCGATGGATAATCGGGTACGCGAGGCTTGTCAGTACATCAGCGATCACCTGGCAGACAGCAATTTCATATCGCCAGCGTCGCACAGCATGTTTGCTTGTCGCCGTCGCGTCTGTCACATCTTTTCCGCCAGCAGTTAGGGATTAGCGTCTTAAGCTGGCGCGAGGACCAACGTATCAGCCAGGCGAAGCTGCTTTTTGAGCACCACCCGGATGCCTATCGCCACCGTCGGTCGCAATGTTGGTTTTGACGATCAACTCTATTTCTCGCGGGTATTTAAAAAATGCACCGGGGCCAGCCCGAGCGAGTTCCCGTGCCGGTTGTGAAGAAAAAGTGAATGATGTAGCCGTCAAGTTGTCATAACTCTAGAAGCGGCCGCGAATTCCAGAAATCATCCTTAGCGAAAGCTAAGGACTTTTTTATCTGAAATTCTGCCTCGTGATACGCCTATTTTTATAGGTTAATGTCATGATAATAATGGTTTCTTAGACGTCAGGTGGCACCATGGAAGCTTTGTAATCACTCGATGACCAAAAGTAAAAACCCGCCGAAGCGGGTTTTTACGTAAAACAGGTGAAACTGACGCTAGCCGGTCACATGTCAATACTTGCCCTTGACAGGCATTGATGGAATCGTAGTCTCACGCTGATAGTCTGATCGACAATACAAGTCGGACGTGCTCCAGACCGATAATCAGACCGACAACACGGTCGGGATCGTAGTACGGACTAATAATAGAACAACAATTCAGTTGGGACCGTGGTCCCAGACTTAATAATCAGACCGACGATACGAGTGGGACCGTGGTTCCAGACTAATAATCAGACCGACGATACGAGTGGGACCGTGGTTCCAGACTAATAATCGGACCGACGATACGAGTGGGACCATGGTCCCAGACTAATAATCAGACCGACGATACGAGTGGGACCGTGGTCCCAGTCTGATTATCAGACCGACGATACGAGTGGGACCGTGGTCCCAGACTAATAATCAGACCGACGATACGCATGGGACCGTGACCAAGTCTGATTATCAGACCGACGATACAAGTGGAACAGTGGGCCCAGAGAGAATATTCAGGCCAGTTATGCTTTCTGGCCTGTAACAAAGGACATTAAGTAAAGACAGATAAACGTAGACTAAAACGTGGTCGCATCTGGGTGCTGGCTTTTCAAGTTCCTTTTTTTAAGAATGGCCTCAATTTTCTCTATACACTCAGTTGGAACACGGGACTGTCCAGGTTAAGCACCATTTTATCGCCCTTATACAATACTGTCGCTCCAGGAGCAAACTGATGTCGTGAGCTTAAACTAGTTCTTGATGCAGATGACGTTTTAAGCACAGAAGTTAAAAGAGTGATAACTTCTTCAGCTTCAAATATCACCCCAGCTTTTTTCTGCTCATGAAGGTTAGATGCCTGCTGCTTAAGTCATTCCTATCTGTAAAGGCTTTTTGGAAGTTCATCACCTGACCGGGCAGATAGTTCACCGGGGTGAGAAAAAGAGCAACAACTGATTTAGGCAATTTGGCGGTGTTGATACAGCGGGTAATAATCTTACGTGAAATATTTTCCGCATCAGCCAGCGCAGAAATATTCCCAGCAAATTCATTCTGCAATCGGCTTGCATAACGCTGACCACGTTCATAAGCACTTGTTGGGCGATAATCGTTACCCAATCTGGATAATGCAGCCATCTGCTCATCATCCAGCTCGCCAACCAGAACACGATAATCACTTTCGGTAAGTGCAGCAGCTTTACGACGGCGACTCCCATCGGCGATTTAACCAGATACTCTTCGACCGAACGCCGGTGTCTGTTGACCAGTCAGTCAAGAAGAAGGGATGAGATCATCCAGTGCGTCCTCAGTAAGCAGCTCCTGGTCACGTTCATTACCTGACCATACCCGAGAGGTCTTCTCAACACTATCACCCGGAGCACTTCAAGAGTAAACTTCACGTCA
+
<///AEJJGEJHJJJJFJHGJJJJJJJHJJFJJJJJHEFGDHE?@3339=@?)((*3=11.)(*,777JJDCEBEFHJG<<<>EHGCHJEJBABBG?EGJHGJJJA>>>:70'%%%$%&''',&'')*,,23432(&(%%*)*&%'&'()((()))'((&&'%)9:@?A@BJ8758998966:=87797556((((**+*++'%%%&5542334AHGJJIIJJJJIFHJJJJJJIJJG?JJJJHD>>>AFADGDECDGFJIFF3111JJE<<<=AA;;BDF;GDEFJFGFFCJGDJJB???6'&&'()*+*()*4;>@ACBE?BCJDFGFJJIHJHJH:9>FHEJJJJJJJHJHDJJIIJJJJJE;77841,'&''*()))+*.47778;?=1111GIJEBDEHJJGHGFJAABC@>>?BDJJHIJJJJJJIJJJIGJJDDCGJHFJGIJJJJA=>FECBA?@JJHJJJHJJFJJDDFHHJJGIJIHJJJGD@EB@@8.&$$#$');3334;778882111<@CH888@@AJJJII766...**))*))++??BBA@==@;<<<?=1112=571GHJJDIIJDD45441(''(@@EJIGFJIJJJGJABBBHJIJJJJJJJJJJJJJIHJJJJJJJJJJJJJJJJJJJHIH4444B777;<<;9:66*-14&:24=GJGJJJJIJEHJJJHIJJGEGJJ:=BAF7777DFJJHGJJECAA==EIJJHFHJJHJHHJA?@@9AB?;::>ABBACACBDHEJFJCC>75138?@EJJJJFJJJJGJGJDGFBEJCBCJ=:9;678<<2//)(((((722**%$&&'($%%&&+,.1277.)2((().FIFJJGJJIGHHJIJJJJJFCJHJJHJIJGFJHJGJJEJJJIJFFEIJFJFFJIJJJJD@;@CHJDGFGGGJJJ>JCJJJJIJIJJGJGJJGJGHIIJJJJHIJEJJF???<=<:BA<HDCDJ@@?9::8;;.--.DJGDGFJFJIGJJFDCBCJFJIJEFFDHJJJJJIJFFGGGGJHHGIIJIJJGGJIJJHIJGJHIEIJIFI9888???==@@JDEIFGIEDIEEB3--+,,)13134:<<?GEJHACCFJJHJJJFJ:::,+*+,--)(&%$$'%&%&+'''&'%&'()=@@CE:=CDIFIIJJJGJJJFIJGJJJJJJJIJJJJIJJJIJJJJJJHJJHJGDJGFJGJJJJIGE>=DDCCI7EHFJHJJGJB>B=<<=GGIJJJJGJJJHGDHGGEJJJCFFJJJJJJIJIJJGJJGJHJJJIJJGJGHJHJGJJJJHJB@G@FGGIJEFJDCH?>98971/+(''*''(((('('&&&,($$$%'&&%##$'&%%$$%&(/,(5<=@GJHJJJHJFFEFIIJJ=:::AJJJ>76)))*GJJEFEDHJJHIJGIJJJJJHJJIJIJIIJJJJJJGIJJJJJGJJI<322<989:6501345226>BIJJJJJHJGJI????@?@JEBAB@AGIGFJJJJJJJGJIJFFJJFJJJHIJ@@@?JJJEJHJFGJJJ667BJHEDGEHIGJJJJJ@888=5-,,0-/8::66/08:>>BIC:9JJGIII>:>0/02B>;E:95//(())1=BEDHHJHGGGDEHGJJJJJ..F7889FJJHJJJGJEDGDFJJJJJJGJJGJJHJHJJJJGJJJJJB@>2222@?>CJJJHHHDJJH?213.---3589@ADIJDGJIBF>;;:8932211/022-&%&&)(()&%%'(&4578<EJIHEIJJJFJCJJJJJJHJJJGHJ;;;JJJJJJBAACCBCBIGHJJHHIIHFIJFJJJJJJJIIHJJJJGJJJJHIJHJJIJHGFIJJJIJJJJIHJJIJJJJIJJEIFDFIJ888:JB)((*&&&%$$#%$$&&'%%'%%%&**/789<>JJJHHHJIJJJJJJHJJHJF??CJJGJJJJJJJJHJJJJIJIJJGJJGIDJGFIJJGJFD?@IFHJB<&&''),''*)((&'(*-,)*44EDEJFJJJJJDEEEGJJIFJFJJICA*%&&'&$%&9@?FIHJJJJJJJGHJGFGJJHJHJJIJJJJJEJJJEJJJJJIJIJJFJJEDIEJHJIGJGJFHFJJJJGCCBBJHIJGJGHF86547222>=><>BAGJJFJJECGD>=3353>77+)))=AHFFBBBDIJJJIJIJJHHIGJJJJJJJIJJJEGJG74FFEFFJJIHJIJIJJJJHJIJJJJJJJJGHGIIJJD?=<)%$,.),*('&%$#$$''('(()*))**4669<@55?EEGBJJJIIJJIJFFFDCEFHJIGAAAA:645:CFJIFIEFJFIEJE@@HC;;<JJJIJJFDEDFJHH;3((9,4))*,/4@CJDCFIJIJJGE=BDCAFEEGJJJJJJJJJJJJGJGHJJJJJJGHHHJIJJJJJJJJJCJCBDDCA*))*3?>?HJFCCA?;<;<@;;7666ACFGJIIJIJIJJFFCEFEFFIJJHHGJJJHJDJJEDFGJJEJJHJJJJJHJJGECEJIGJJE@AAA@CCCJJGIIJ0000002679:::==?AB@=FJJJJFGJJJJJGIHJJJFFJJJJJJJJJEJDFIGFEJBDGF?>??:888=JEJJHJJJJJJJFGJJJHHJJGJGJHJGHHHDGH<8AD><9>JFHHJGDJHIGIIJJJJHJGIIIIJJGFJGJIFJIEDEGJIJJJGJF@??=)('-010+**((),+**02:=IFI@>8,(()44:BHGHEIFEGHHJB@CDBCCI<:976111//07888DFEDCIFFDFCEFHHIJGJJEEFGJEJGIFIJJJGJEJIEHJFHGHGIFHJIGFFHJGJJJJGEDD<55*((())-6;;;4555<<?JEJJDHFEGEIGEJIIGEFDJFGIEEE;;;:7211./10++***+))3?F====CCIGJFEHEFFDEFHDGJJJHGHA@BCAACIJFIJDFA???>:51133>>JABJBDDCHGC<:7623;40004'%$&((())+023<@A@C?<=CDI??>1<3/88?DEBA?>?@ADDFGFHECCEABBCJEA@A8+**)'(/0/.0:;400+,,-6;<74'=?AFCDDDB:986('*,*)))+(''(&$$$%$$$%%&'*&&&%(*6=?AEGEGEEIEFFFHJHJIIHJEEGFJIIJGGJJIFIDEFEGGJE9789DHFGGEFJDEIECEEGFACHIHJGJHJGJFIJJJFDGJEJJDJEJ@?>>BHJFDIIGHBCBBBBABCEDCHDEC@3341111DEFEHHGGJJIEDCDCCDGDFIDEABCCIF@@??IJFCBCJBBCC>==>7778>@ADDFHDHHJJFFHJ=<<>BB>2((>>D<:::BEFJJHDFIDJJIJJJJHJGJIJJHHJJJHJJJJAGGJFJJJJJJJGJJJJJIJIJJJJJGJJH11+)+-**+)7?AFHEHGJGJEJJIJIEIJJJIGJIJJJJFGJJJJJJJJFJFJJJJJHJJJJJJJHJJHHHIA2222?DFCIJIJ@0,,-234568:B??555467B?@EIJJFDCFIHJIFJJJJIGFJ<CC6IHJHIJJHFJCB::;./.)''.019888=FEGFEDGJJJHHJJJJIDDIJHHJJJJJAB<<;<HEEFBA@=>BBGDBA0//01986-)(())'-...+1'''6>>=B<:77<<=BBACA;ADB?A??543355>?DJJIIIJFHJCCBDJHJJJIJJEJJJDCCJ:77:=?B::;;FIIJJGJJJIJD@?78HJGJHJHJJJJJJJJJJJHIJJJJHJGIJJJFJBA>>AA1112FIIEJJJFEIDGB@CHJGJJJJJGGIEJCFFIFEGFE???309:IJFFIJJHJFFGJJJJJCEBDJFJJHDFJJHGJHHJIHJJIHFFJJJHJJJIJIHFEJJJJHJGJHJJFIJGJHJJJJHHJJCBACHGF887788B4444??HA7776410/)(((.118788==<<53+%&&%%&(''&$&&&***-&'**:BBJGFFDCFDGHJI4446@CJGJJJJJGJFHGJCHJIIIIJGJJGFJJJJIJJIFJJJJJJJJIEI@@EJJJHJJJJJJJFJ@JFHHGGEHHGHJJJHJJG43349JJJJJFJJJJJHJIJJHBFIIJJGJJIJDAABEI0/./-0()0**+::98<9334BJHJIGEFHGJJJJJJJIIJJHJIJJJIJJHGEJHJJJJJJGJJCB>>AJBCEJJJJIJGJJJJJJHJHEHFJJIJHFGJIJFJDEIFJ>>=>BCDDJIHJIIEHGGJJEGJJD?@CIJFGJJJJJGFFJJJJJGJJGJIDDDEFHJJJJJJGJHIGGJJ777861;9----ECIJJJGJIEEFDBB,,,,,-(''%&(+03/)877<J>JBCIGJ==:8ACBBFJFJJIJFJJJHGJJHEJHIIHJDHIHJHJGJJGJJJJJGJJJJJJJJJJJHFHHFCDAB?><;///*''04750()4472114421133JJEJJJHFJGIJ?BC>B?<>632/-48B?GEEJJJJJBAACEGGJHEJDCEADIFFFHJFGHFJIJIGJGGJE:965359@>HEGJFJJIFJJJJC33A33FFGEJHFHIJJHJCIE4A60///23777??CEIGG=;<<JJJGJJJJJHIGFGEJFIIDF?><D@D@<;999;FJJJJFFGG8765779@CJG78552))()++++,/./159==773'&(()623232)))*/122,+++656;76749:,*(&%&%$$('*))((((2:HJJJJJIIJIJJHJJJJJHJJJJFJEJFJJHDGFGJJECBBABCGEDDBFHJIHDGGJGJJIIFJFGJJGIJEEJE>9CCIJJJJGJDIDJCBBDHJJJJIJGJIJFHJIJ;;;;<<ADGHFGEIIIJGJJJJFHC77@>JJJHGJJJJHJHHJJJIHJIIJJJJJJJJJ>JJFEH7777J++++CABAAHJJFJFJGHFHGEFHIJHJJIFIJGHDJJJFFHGGHJIJFIG:8332/*1./14102?DDFGGHJEGHGJJIF@=:9DGJEJHFIFJJJJJJJJJJJHDBGGGJJJJJJJA@;;66EJFJJJJGJJHDFHEFFHE>>>=D1*8AGI6656;;9FHFFDFGJJEHDGEIIJGJJHJIHJJJJHJJIHGJJJJIJJJJJJJGJGGHJIF99:<B+++,,+***%%&%'''&&%&3BEIGGGGHGGJJJIGIHJIJFJGHGJGJIJJGGEFFJIIJFJJJHGHJJIJJJJJJJJJIIIJJJJJJFJJJJHJJJJJIGJJGJJIHGJJJJJJIGGJJJFHDBCE<;;0001:==?E?++'&&'%%()42).//1<<<CJFIJJJJJJJJFJJJJJCFHHGFFJD@=>?BGJGGGHJIF811+++8866JHJJGIJHFJJJIGJEGHEFHEHHFDBCFDBDEJJJJHJJGEEEEJJHJJJHJHIGHJIHFFIJIBJJCGGJIHJ>C@=?@444<;;BDJHECEDFHI,,,))))&%$%#%%&&'/.3826.-.3161-/1234@HEFECE))))GCEJJFJJGJJJJJJJFJHIHJEBBA@CCDH444JE/..4?<:::50/45CHJDDEGE@@@@BGDDG?DCCJG><A@;JD>==>BABJHJGJJJHJJEDHEJGIIJJJJJJHJHHIJHGFIJJJGIG@>21138<@ACJIA@B52JJJJJGDJIJJJGIJJHJJJGJJJJJGJJJJIIJABA==444.+'%%''***//0;;9;3=>@<:776:<<;;4444)))*(@DBCFFHJJJJJEHJGJJGJJJJJJHJJHJGJJGJGJGIHGJGJHJHJDCA@B;::B0000020//>>@GHHIJJJAA@=:1,+**,B>6665;==GGHJJJJHJJHJJJHI211)(()-,&##%&&%%%&--7@@@AEHJJGJJJJJJJJHJJJHHJJJJFGGJFG:9963//./+*,./.,/12;=EDJJGJGFEFD?3'&'%%'(89::HGJFJJJJJFEDEEJIJHGGJJHJIJHHFJHHJJJJJJIGIDDEJJIHJHJGGJJJJJGHD655674(%&3----<888FJIFFHJABHJJJJJJJJJHJJFJJ====@:88:014(@AE:ECFJJJJJJHGCBA96221****,(()),+('')*++04711112/*('%&'(,9:-;9:;;=<=?B@>=BDHCCCIFGEIHIHJGJFJJFHJJJJHJJ>=9401-(--.312<AAEGEGJIGJJHJJGGGFJBAABFGDGFE<6678DFEFGFEEJDAA?666...+)(&&&''((*.AIJJJJJJJGJHGJHJJGJJIJGG><<<CDEEEJJIJGJGIJJJJIJJJIGJAJCEJGC9888GJFFJJIGIJJJHJGDDJJH;8//B?===IJDDDDF7&%%%,%#%)&$')'&%&',,,18886---/::98))57<2222-,,,,*+.-0016679445DB31106BCGJJJHIJGJJJJJJJJJJHGJDGJJJJDBCB;96-*(()&67:FHGIAB@BHJA@78:;BJGIGGJJJJJJJHJJHJJJFEDDGHJJGGHGHFFDHJIJJEJHHJJJJJHIJIJJJJJIIJJHJJIJJHJJJJJJJJJJJIJJJJEFGJGJG?JJGC989=GJJFHIJJJGJDGFEHDFHFJFIJJJJJGJIGJJHJGJJJJFGJHIJAA@AB0.,(&$%(.56=:76/4,(+&%&&*%&%&&,,,+,-&&&&'&&%&&&&$#$$&/47JJCHCCFFJHJJIJFJJJJJIJJJFGGGHJHFEJFJ<;21/)&&'&%%,-)%%%%&&'&%&&&,,&','((())%%%$&&(+.466;4457C7BJIFJFFJHDFJGJJIFDCEGJJIJJ@AAA?54'&%%&*564310257DDJHEDEJA@AFHIIEHJIGJHJIGGGGJJJHGJFJEJJJGJJJFIEGBF:9@>GJAA??ACJJJHFJHIJJJFIEDCACJ>>==BFGDCEFJGIJJEIJJJJJHJJJJI>>>>?JJJJJJHGEFDFFD.---.::9:@=73C@AJJJFH@<>@?C@5E///-0)%&%('&&&%$$$%*--..;=@HJGIHHHJJJJJ===>EEDHFC?==;;==DFDFD<80//<;;@:989>::5787753341//.+78=GJIIIHGFGGHHGGG@<BJE//03HJGHFBFJHH<=<0)01.-&&$$'//0.4==)('&'--,+,111523CDJHJJEDCEECCFDFGHA@@AJIJJJFJJFIEHGHJJIJCCA@ACDCDJJFDBCHHGFFIJG@:)'''(9@DGDIJEHJJGJC7566GGJJJJGJJJFGDFECCCDA><<;;>>BJEF@<?HHJJHHIEHF?>>>JJJIJGA@8396---.))9:78::JJIGCDFH@;/0=GJIJFIJJE@BCIGJJJJGCAABBG><:8<:<CFJGJJJJGJJJJGJJIJJFJFFIHJIHGAGFCD333478966835;332.)),53=AABDIGJGJJJ<5B,**+,)'&&'),0644677CEDGBAC><=72++++,,,--IJJGJJADABCCBFEGGJFC///>JJJGECEDIJIIJJHJJH5554445ACJJJGGDJFDBIGJJGJJJJHG;11117<:3.))23;;:GCIJJJJJJJJJJJJJJJGJJDBA0/0EFHEFJJHJJFGHJIJJGJEHHHEHJEI?::88?DDEEEHIGIIJJJJ,+++''%'+&$$$$$$%'-.067DHJJHIJJJJJJJHJIIJJHJJIJFHIIJJJJJHJJJJJJJJJGGDCHIJIEJJHJJJJGJJJHJJJJJHJJGGIIJHJIJIJJIJGJJIJJGCEDDJJJIJJJJIJJHJHJJGJJIFHJFJIGJJJJJJJJIFHEFD=B))))))((0267F@?@@@@CFJJJEJJJFJIGFABA@@9994+)'(99>@JEJJJHGJDDCDJIJJFABACDHGHJJCDCDJJGIIGBCEJC@==?EEJJJJJJHIHJHHEA@AAJJJJJJIA??AE<;;<881('))&***113DIBCDCHJHHGGAA@9FJJJJGHJGIJFHB43247JJJHJD@??@A??>;8<5-988666@BGCEHHHJGEBBCEEH@:99('&&((.CDDGAJB<?752*'%%%%%$$%%%))*(),8:;5540//04422369;BBEJJJJHJGGEGHJBA@AH@875/,(()*,+=ADFEJHJJHGHJ<<<<IDC@?<&&&'1>?JIHEHFJJJJJFDF@333////=GJJJHFFFGEIF?JJJGHJJJJIJEIHIDJJIJJJJJFJJJEJJG?EFJBBCJJ5555HJJDHJJCDAFGF@?>?JJJJFJHJDDA<>957AGGFEJGIJJHJGFIACCBJHEJHDJJJFJJJJJJJJJJGJJIIFJJJJFIJJJIJJJJJGJHEJJIJ?>:;<<CCA?AGJJFJ>>>=AAAHEFFIFBA@?@EBC70//12&&&&(((/00/--/EJJJHJG;;;--,.4&$%$&113ACJJJGFGG?@CFJJJJJJIFJJJJCFCGJJJJFDCDIJGJJJJHGFJJJEEG>FGJJJJFIJHHJJJJJHJGJFJJ@=<9:FDFFFJ6555BFBBDEJJEJBEAABEJJJJJIJJJIJF3)())))6??D5555HJJJJJJJHIJJGJJHIJJJGJJIJJEHJFJGBEJJJGJJJCDFJEECE??@>DDGFEEJGJJGJJJF?@@JJJJJJJHJJJJJJC>;8*)((-+++233-5:'CHGJGJJFJJJCDHHJEDJIJIGJJIJJIJJIJJIJEFCCJJJHGJJJJJGECDDJJJGBBAC00005578<>AEFHHJJJJHJJGHEJGIJJGC6+('&%&&')+-,///234>C@8=89<:<<@BJHJJJEIFE100DJJJJJJGJJJJJJFJIJIJJJGGJJBCBBHHD6,,--,1//1539HJDEJHJHGJJJGJFJJJJJJJEIG=;>HEJGGGDFGJFHHJJJJGJJJGFJJJJ><<@F<9>95,,,,3FE<::;BCEDJJJIJFJJA??==??JFJJJJJIJJHJEIJFJJHJIGIFJJJJHJHJJJJJJJJIJHJJJJJJGDDEI@@B9669DAAFDJCDBC@BE?../((')+''%%%%'%/1??EFDHJHJJJJHGEHC<<<;>/)))...65(%%$$#$'&%''/((''&%$#$$%%$%$&&&&&%%&%%'--.,.+**'''',001413>IFH?>>=?==?BEEJIGGHHJFJF9999=CACEFEAEFFCAGJJJIJJJJGFFGFIJJJF7667FE=6:::=5543-.&'%%*),97775+'''*&&&)-7331/./138:@<++('))+*)+,-//25@ADFCCFGJJIJJJJJGEDDCJJJHGBCHJJJDBJCJFJJJJEGGJCA@@>;9:<<CDFJIEJJDEEJHJJG44E==B<><;>//:?BBFDJDHB43311123/,))$$%%''&''('('''(%%%%00//<?<<<4+*,))9<A77@@HEDEJJJIHFGHHFECCDBCGB@ADE<;<<AJJHJJJHHEJHIJIHJIJJJJEIG;:;BEGEGJJGJFJJJJJJJJHJJJJJJJJ:::;;FGFJJ=<;;>2//--*(&')(*(((*5:;DD>8/./5644/,*,.1168<>JIHJHGJJJFJFJGJBACDJGJJFJGIJDAB@II>>953+'%%'()*5=CHAHFIJHJJGHJJJJJFFJDFJDC?*())19:...-454434>IJGHEJEJJJJJGIGJHGHHJJEHFEGEFCGDJC;<@;6214=?CFBABCJGJCDECAAFJJJJGJJJHCIGGGJFJJJJJJHJJJJJGBAABDJJJ@??@DDIJ:8GGFHJDHJJJHJIEIJIJJHFIJHJJGGHJH;:96848)'&&&&&%&((*<33FJJHAAAB?1)&)*,)&&'<DJJFJIJIGHFFFGJJBCAB<DHHGHJJIB@@88?ABA89:99::::;FDJHGFFGH@AA@JJIJ6665>10017777ABACDJGIGJEGJJJJHJGHDCGGEJFJJJ5DHDJJJJJIJFGEFBEAC@753(41'=>>GJJJJJJJJJJJHJFJJJJJJJGJJJIHIHHGHJHJJJJJJIJJJJJJJHJJJJJJJJJGJCCC<<=<JJIJA@@AJIJJJJJJJJBEFCJJBDA>@66JJJJJJJJJJFBABFJGJJJJJHJFDDJJGJJJJJG57//0=??@DGJEJIDJ=@?<IFJJFFDHJGHIHF;<;566))))-'&%&1:DEGJJCBEDFJJHHFJJIJJDJJJGGHHJJDJJJGDH6***&'''&'&486<<<;,***/2547777DIHGDJEGC55=>A@@><=<66==>JHIJHGHEJHGJEFJHJJJJGECJ>565347?5332879=?:::;B9,,,7AEJJJECCB:944588664+++)))((&$
@Glass_T7V_19_D3_14_4_23
GTGGATAACCCCAAGGGAAGTTTTTTCAGGCATCGTGTGTAAGCAGAATATATACATGCTAGGCACTTCCTCGCTCACTCGACCGGGAGGGTTCGGAGGAAGCATGCCCTTCGGCGTGCGCGGTCACGCGCACAAGCACACATCGACCAAGGTGTATAAATATTGGTTTAAAAGCAGGTTAAAAGACAGGTTAGCGGTGGCCGAACGGGCGGAAACCCTTGCAAATGCTGGATTTTCTGCCTGTGGACAGCCCCTCAAATGTCAATAGGTGCGCCCCTCATCTGTCAGCACTCTGCCCCTCAAGTGTCAAGGATCGCGCCCCTCATCTGTCAGTAGTCGCGCCCCTCAAGTGTCAATACCGCAGGGCACTTATCCCCAGGCTTGTCCACATCATCTGTGGGAAACTGGCGTGGAGACGAGCGTTTTCGCAACTGCGAGGCTGGCCAGCTCCACGTCGCCGGCCGAAATCGAGCCTGCCCCTCATCTGTCAACGCCGCGCCGGGTGAGTCGGCCCCTCGAGTGTCAACGTCCGCCCCTCATCTGCTGGGGTCGAGCCAGGTTTCCCCGCGAGGTATCCACAACGCCGGCGGCCGGCCGCGGTGTCTCGCACACGGCTTCGACGGCGTTTCTGGCGCGTTTGCAGGGCCATAGACGGCCGCCAGCCCAGCGGCGAGGGCAACCAGGCGAGGGCTTCGCCCTGTCGCTCGACTGCGGCGAGCACTACTGGCTGTAAAAGGAGAGGACCCGCATCATCGTTCTGTGTTACATCAAGTTGTCTGTCCATTGCTGACATAATCCGCTCCACTTCAAAAACATCAACACCGCACGAAGATTTCTATTGTTCCTGAAGGCATATTCAAATCGTTTTCGTTACCGCTTGCAGGCATCATGACGGAACACTACTTCCTCTGAAACCTTCACCGGCTGTAGATCATAATGTTACGATAATGCGAAATTACCAACTATTCGTACGCTTTTCAGTGGATAACAGCCAGCTTCTCTGTTTAACAGACAAAAACAGCATATCCACTCGTAACTTCATAAAGGCCAAGGCATTTATTCTCAGGATAATTGTTTCAGCATCGCCGACACGCATCAGACTCCGGCATCGCAAACTGCACCCGGTGCCGGGCGGCCACATCCAGCGCAAAAACCTTCGTGTAGACTTCCGTTGAACTGATGGACTTATGTCCCATCAGGCTTTGCGAGAACTTTCAGCGGTATACCGGCATACAGCATGTGCATCGCATAGGAATGGCGGAACGTATGTGGTGTGACCGGAACAGAGAACGTCACACCGTCAGCAGCAGCGGCGGCAACCGCCTCCCGGATCCAGGCCCTGACCGTTCTGTCCGTAAGCCCCCAGATCCGCCACTGTCCTTCCTGTGCGACGGTTACGCCGCTCCATGAGCTTATCGCGAATAAATACCTGTGACGGAAGATCACTTCGCAGAATAAATAAATCCTGGTGTCCCTGTTGATACGGGAAACCATGGGCCAACTTTTGGCGCAAATGAGAACGTTAATCGGCACCGTTAGAGGTTCCAACTTTCACCATAATGAAATCAGATCCTTACCGGGCGTATTTTTTGAGTTATCGAGATTTTCAGCGAACTAGGGAAAACAATGGAGAAAAAAATCACTGGATATCCCCGCGTACGGTATCCCCAATGGCATCGTAAAGAACATTTTGAGGCATTTCAGTCAGTTGCTCAATGTACCTATAACCAGACCGTTCAGCTGGATATTACGGCCACTGCCGAAAGACCGTAAAGAAAAATAAGCACAAGCTTTATCCGGCCTTTATTCACATTCTTGCCGCCTGATGAATGCTAATCCGGAATTTCGTTATGGCAATGAAAGACGGTGAGCTGGTGATATGGGATAGTGTTGCCGCCCTTGTTACACGGTTTCCATCAGCAACTGAAACGTTTTCATCACTATGGAGTGAATACCAGACGATTTCCGGCAGTTTTAGCGAGTATATTCGCAAGATGTGGCGTGTTACGGTGAAAACGCCCCCGGCCTATTTCCCTGAAAGGGTTTATTGAGAATATGTTTTTCGTCTCAGCCAATCCCTGACATTTCACGGTTTTCTGGTCACCAAACCTGGCCAATATGGACAACTTCTTCGCCCCCGTTTTCACCATGGGCAAATATTATACGCAAGGCAACCGCGGGGCCTGATGCCGCTGGCGATTCAGTTAGATCATCCATGTGATGGCTTCCATGTCGGCAGAATGCTTAATGAATTACAACAGTACTGCGATGAGTGGCAGGGCGGGGCGTAAGACCCTTTGAGTGAGCTGATACCCGTTTCGCGCAGCCGAACAACAAGCACAGCGGCGTGAGCGAGGAACCTCCATAACGCGAAGTAATCTTTTCGGTTTTAAAGAAAAAGGGCAGGGGTATAACATGCCCCTTTTGCAACAGCGGCCGCTACTAGTAGGGAGACCAGAAACAAAAAAAGGCCCCCGTTCAAGTATTCGATAATTGGACTATCCCCTAAACTTGGCAAAGAACCAAAACAAAAAAAGACACTTTCAGCGTATTATTCGTCTTCGTTAAGATGATATCACCAACATCTGGAAAACCTGAAGACCAAAAGATACGTATTTTTATTGCAGGTTGCGACTCTACAGCAGAATTAAAATCAAGTCCGGCGCAGCCGGTTTCTGGCTTAGGTACCTGCGCCTAAGCCCCGCCGCAGAACGTTCCCAAGCGATTGACCTGACCAGTCAAACGTTTCCGCTTCCCACCTGGCGTTGTCTAAACATATTTATCAACGTGCTGAAACTCGCGGGCGGGCAGGTTTCACCAGACGCTTAATGCTTTCCAGATGGCAACATGTGCTGGCAGAGCTTCACGCAGCGTATCGATATACAGCTGTTCTTAACTTTCCCCATCTGCCGTGCACTGCCGCCAGCAATAACACCTTAGCTTTGCCGCATACGGCAATATCCTGATGCGGACACCGCCAGCATTATCCGGCGTTCAGCCATCACTTCCTGCGCCTGTGAACGCTGACGCAACGCGGTGATGTCGCAACAAAAATCAGCGTGAATCGCCGCTCATCAGGCTGCTGACCATTTGCCACGCGTCAGGCCACATACTTTATTCTCACCCAGCAACACCCGGCGCACAGCGGCGTGCAAATCGTCATGGGCCATCAACGCCAAACCAATTAGAACCGTTAGCGAAGTGGCTTAACTCGCGCACCTGAGCGTAAGTATTGATGCCGGATTCGCTGATTACCGTCACGTTGTGCCCCAGTTTCGGCGCAAGCTCGCGGGTACGGTTGCTGGGGATCAATCGACAAATCGCGCAGATCGCGGTTGTTGATGCCAACGACCTTTGCTCCCAATGCAATGGCCCGCTGCCTGTTCCTCTTCATACTGACTTCGGGTGAGCCACCCCCATCTCCAGACTGTGAGCGACGGCAAGCATCGCAATGTGGTAGCATCCAGTACTGAAAGCATTAATAAGCAGACATCGGCCTGGTAATAGCGCACAAATAGATCCGGTAAGGGTCGATAATGAAGTCTTTACATAAAATCGGCTGCGGGCGATTGTGCTGACGATGGGGAGGAAATTAAAGCTCCCCTGAAATCTTCATCGTAGGCACCGAAATTGCCGAAGCGTAATGTTTATAAATGGCGGCAATGCGTCTGGATCAAGATCATCACGGATCACGCCTTTTGACGGCGACGCTTTCTTGCACTCCAGAATAAACGCCGTGCGCCGCACCTAGCGCCACATAAAAAATGTCGCGTGCTCGGCTAAACCTCATTCTGAAAACTGGCCAGCCATTCTGTCCGCTGTTGCAAATGGCCACTACTAAAGAGACGATTTCGCTAAAACGGTTTGCATCATCTAGTAGTCCTGTGTGACTCTAGTATTTCATTTCTAAGCTCTTTCTTCTTCCAACAAGAACAAGAACTGACACACACTCGATCAAGCCAGACAAAAGACGCTCGAAAGCGTCTCTTTTATAAAAGTGGTACAAGATGCCGGCACAGGTGGATGCGACCAAAACAAAAAAGCTTCTTCGGACTATTTTGAATTGGTACCGAGTTATTAGGCCACACGTTCAAGTGCAGCCACAGGATAAATTTGCACTAACATTCGGTGGGGTTAAGAAAATGAACCACATAGCCTTCAGGAGTGAGTTTTGTGCAATACCAACAAACGATCTGACCCTGCCAAGCGGCACCAGATTTCTTGCATCTCCCAATCCCTCACCAAAGGTGGCGCTCGGGAACCACAAACTGCCCTCCAACGGGAGCGTTGGCTTCATCACTACTGACCCATCTAGTATTTCTCCTCTTTCTTCGTAAAGTGTTCGTTTCCTCTTGCGTCCTTCATAAGCTAAATGCAAAGGTCTGTAATAACTTTAGCCAAAAAAGGACAATGAGAGAAACAGTAGAGAGTTGCGATAAAAAGCGTAGGTCAGATCGCTAATCTTATGGATAAAAATGCTATGGCATAGCAAAGTGTGACGCGTGCAAATAATCAATGTGAGACTTCTGCCGTGATTATCAACACTTCTGCATTTGTAGTGGCTTTGGTCCCGCTTTGTTACAGAATGCTTTTAATAAGCGGGGTTACCGGTTTGGTTAGCGAGAAGAGCCAGTAAAAGACGCAGTGACGGCAATGTCTGATGCAAATCAACAATTGGTTTCTTCTCTGAATGGCGGGAATTAAAAGTACGCTGAAGCCCAAAATCGATTCCCCTGCTCCCGCAATTCGTTTAATGCCCATCTGGTGGCGGGTTTAACGCCGATTGAGGCCAACGGTTATCTCGATTTTTTTATCGACCGACCCGCTGGGAATGAGAAGGTTATCTGCCGATGCTTCACCATTCGCGGTCAGGGGGTGGTGAAAAATAGGGACGAGAATTTGTTTGCCGACCGGGTAATACTGTTGCTGTTCCCGCCAGGAGAGATTAACGCTACGGTCGTCATACAAACTGCGATCATCACCAGTCGGTTTTACTTTTTAGTTCGCCGCACCTGCTGCGCATCAATTGCTTTAACTGGCCGTCAATATTTGCCGATGCGGTTGTTCGCCGGATGAAGCGCGCCGCATTTCAGCGACCTGTTTTGGGCAAATCATTAACGCCGGGCAAAGGGGAAGGGCGCTATTCGGAGCTGCTGGCGATAAATCTGCTTGAGCAATTGTTACTGCGGCATTGGAAGCTGGATCGGTTCGCTCCATCCACGATGATAATCGGTGGCGCGGAGCTTGTCAGTACATCAGCGATCACCTGGCAGACAGCAATTTTGATATCGCCAGCGTCGCGGCGTGTTTGCTTGTCGCCGTCGCGTACTGCACATCTTTCCGCCAGCAGTTAGGGATTAGCGTCAAGCTAAAGACAGCGTCTTCCACCAAGGCGAAGCTGCTTTGAGCACCACCCGGATGCCTATCGCCACCGTCGGTCGCAATGTTGGTTTTGACGGATCGGCTACTTCTTCGCGGGTATTTCAAACCAGCCTGAGCGAGTTCATGCATATGAAGAAAACTCAATGATGTAGCCGTAGTTGCATGACTTCAAGGCAACTGCAAATCATCCTGACAAAAACCAGTTTATCTAAAATTCTTGCCCCTCGTGATACGCCTATTTTTATAGGTTAATGTCATGATGATTTCTTCAACGTCAGGTCAGCACATCGAAAGTTAATCACTCAATAACAAAAGTAAAAACCCGCCGAAGCGGGTTTTTACGTAAACAGGTGGAAACTAACTCCTAGGTGGGCATCTAAATACTTGCCTGACAGGCATTGATGGAATCGTCCTCTCACGCTGATAGGTGAATGGACGAAATACAAGTGGGACGTGACCAACCGATAATACGACCGACAACACAGTGATCATCATACAGACTAATTGAGAACGAACCGACGATACGAGTGGGACCGTGGTCCCAACTTAATGATCCAGTAATTCATGGAGCATCAGTCCACAACTAATGATACAACCAACGATACGAGTGGACGTGTCCCGACTGATGGATCAAACCGACCATCAAGTCGGACCATGAGCACGACTAATAATACAACCGACGATACAGTCGACATACGTGCCGACGATATCGAGACCAACAATGCATCGAGTCATCGTGCCGGACTAATAATACACAACAGACGATACGGTGCGGCAGTTGGTCCCAGTCTGAGTATCAACCGACGATACAAGTGGAACAGTGGGCCCAGAGAATATTCAGGCCAGTTCTTTTATGGCCTGACAAAGGACATTAAGTAAAAAGCGGTAAAGTAACTAAAACGTGGTCGCATCCGGGTGCTGGCTTTTAGAGTTCCTTAAAATAGCCTGAACTTTCTCTATACACTCAGTTGGAACACGGGACCTGTCCAGGTTAAGCACCATTTTACTGGCCTATACAATACTGGCTAAAGCAAACTGGATGTCATCCGCTTAACTCCATTCTTGTTGGTGTGGATGGTTAAGCAGAAGTTAAAGAGTGATCCATCTTTTCCACTTCAAATACACCAGCTATTTATCATGAAGGTTAGATGCCTGCTGCTTAAGTAATTCCTCTTCTGTAAAGGCTTTTTGAAGTGCATCACCTGACCGGGCAGATAGTTCACCGGGGTGAGAAAAAGACCGACGACAACTTCAGGGCAAATATGGCGGTGTTGATACAGCGGGTAATAATCTTACGTGAAATATTTTCCGCATCAGCCAGCGCCAAAATATTTCCAGCAACTCATTGTAAATGGCTTGCGTAACGCTCTGACACACTCTCATAAGCACTTGTTGGGCGATAATCGTTACCCGATCTGGATAATGCAGCCATCTGCTCATCATCCAGCTCGCCAACCAGAACACGATAATCACTTTCGGTAAGTGCGGCGGCTGACGGCGACTCCGTAACGGCAATTTCTATGACACCAGATACTCTTCGACCAAACGCCGTGCTGCTGTTGACCAGTCAGCATCAAAAGAAGGGATAAGATAATTTCACCTGTACCTGCGTAAGCAGCTTTTCCTGGTCACGTTCATTACCTGACCATACCCGAGAGGTCTTCTCAACACTATCACCCCGGAGCACTTCAAGAGTAAACTTCACATCCCGACCACATACAGGCAAAGTAATGGCATTACCGCGAGCCATTACTCCTACGCGCGCAATTAACGAATCCACCATCGGGGCAGCTGGTGTCGATAACGAAGTATCTTCAACCGGTTGAGTATTGAGCGTATGTTTTGGAATAACAGGCGCACGCTTCATTATCTAATCTCCCAGCGTGGTTTAATCAGACAATGAAAAGTGCGTTAAGACGGCTACACCAAACAAAAAAGCATTTCTCCAGGCACCAGTTGAAGAGCGTGATGATCCTCGAAAAACAGTTCTCATGCAATATCGGCCTTTACCCATTCATCCGTTTCACGTACAACATTTTTAGAACCATGCTTCCCAGCATCCGAATTTGCTCTGCAGGTCCACAGGGAGCTGAGAGCCATTACTATTGCTGTATTTGGTAAGCAAAATACGTGCATCGAGCTGAACACCTTTAAGATGACGTTACCTCGACAATCCCGAAGCATATCGAAAAACTGCAGTGCGGAGGTGTAGTCAAACAACTCAGCAGGCGTGGGAACAATCAGCACATCAGCAGCACGTACAACAGTGCAACGTGCGAACCCAGGTTAGGCGCGCTGTCAATAACTATGACATCATAGTCATGAGCAACAGTTTCAATGGCCAGTCGGAGCATCAGGTGTGGATCGGTCGGCAGATTTACCTTCATCAAATTTGCCCATTAACTCGGTTTCAATACGGTGCAGAGCCAGACAGAAGGATAAATCTCAAGCCCCGGCCAGCAAGTGGGCTTTATTGCATAAGTGACATCGTCGCCTTTTCCCCAAGATAGAAAGGCAGGAGAGTGTCTTCTGCATGAATATGAAAATCATTACCATTCCGGTTGATCAGTGGGGCTTTATCGTCAGAGATCCTCCTTCCACCGACAAAACACGTAGCCCTTCAGAGCCAGATCCTGAGCAAGATGAACAGAAACTAGAGTTGTAAATCCCAGCGCTTATGGGCAGCAACCCCAATCACCGGTGGAAATACGTCTTCAGCGTAAGGAGATATCGCGTACCAAACACATCACGCATATGATTAATTTGTTCAATTGTTAACCAACACGTTGCTCAACCCGTCCTCGAATTTCCATATCCGGGTGCGGTAGTCGCCCTGCTTTCTCAGTCTGATGGCTGGAAGAGAAACCCCAACTAAATCCGCTGCTTTCACCTATTCTCCAGCGCCGGGTTATTTATCCTCGCTTCCGGCATTCTGGTTGCAAACTGTGCAATGGCGATAGCCTTCGTCATTTCATGACCAGCGTTTATGCACTGGTTAAGTGTTTCCATGAGTTTCATTCTGAACATCCTGAATCATTGCTTTGCGTTTTTTTATTAAAATATTGCAATTTACTGCAAAGCAACAACAAAATCGCAAAGTCATCAAAAAACCGCAAAGTTGTTTAAAATAAGAGCAACACTACAAAAGGAGATCAGAGCACATACCTCAGTCACTTATTATCACTAGCGCTCGCCGCAGCCGTGTAACCGGGCGTAGCAGACGAACTGGCGAGACAAAGAAACTGTTCTGTACGATCGCTCGCTCAGCGCAAGAAGAAATATCCACCGTGGGAAAAACTCCAGGTAGAGGTACACGGATACACCGATTCAGAGTAATAAACTGTGATAATCAACCCTCATCAATGATGACGAACTAACCCATATCAGAACTCACATGACGAAGGGAAAGAGAAGGAAATCAACTGTGACAAACTGCCCTCAAATTTGGCTTCCTTAAAAATTACAGTTCAAAAAGTATGAGAAAATCCATGCAGGCTGAAGGAAACAGCAAAACTGTGACAAATTACCCTCAGTAGGTCAGAACAAATGTGACGAACCACCCTCAAATCTGTTGACGATAACCCTCAGACTATCCTGTCGTCATGGAAGTGATATCGCGGAAGGGGATTCCGATATGAGTCGTCTGGCGGCCTTTCTTTTTCAATGTATGAGAGGCGCATTGGAGTTGTCGTTTTAATTTCATTAACACAGACCTGCAGGAAGCGGCGGCGGGAAGTCAGGCATACGCTGGTAACTTTGAGGCAGCTGGTAACGCTCTATGATCCAGTCGATTTTCAGAGAGACGATCCTGAGCCATCCGGCTTACGATACTGACACGGGATTTAATTAAACCATCATCAATTTCATAGTGTCTTCACTAAGCCGAAACTGCATAAACCGGTTCTGTAACCCGATAAAGAAGGGAATGAGATATGGGTTGATATGTACACTGTAAAGCACTCTGGATGGACTGTGCGCACGTTGATAAACCGAGGAAAAGATTGATCGCCTTTTCATCGCCGGCATCCTCTTCAGGGCGATAAAAAACCACTTCCTTCCCCGCGAAACTCTTCAATGCCTGCCGTATATCCTTACTGGCTTCCGCGAGAAGGTCAATCCGAATATTTCAGCATATTTAGCAACATGGATCTCGCGGGCATACCGTCATGTTCCTGTAAGGTGTCATCCAGATTTTCTGATCTGGTCAACGAACAGATACAGCATACGTTTTTGATCCCGGGAGAGACTATGCCGCCTCCAGTGAGGTGGATTTGACTGGACGAATAGCGGGCTATTTTACGTTTCTTGTGATTGATAACCGCTGTTTCCGCCATGACAGATCCATGTGAATGTTGACAAGTTTTTGATCACTAAATAAAAGAGACGAAGTCACAGGGATAACTATTCAAAAAACAGCTTCTTCTGGCAATTTGTAAGGACTGGGCAATTTGTCACAGACAGGACTGTCATTTGAGGGTGATTTAGCACTGAAAGGGCAGTTTGTAGCAACCACTTCTAAACCAACTGATAAAGTACGAAGGCGCTCTAAAAAAGAAGAATGTTCAAAGCTCTTGGAAACCATAAAAATGAA
+
--2EJJIDBBDJJC?C>CJ@??BEFCCEJHIJGIJIHFJGJHJGIJJIFB@66(&%%&('%%&%$#$(&)))).5323348783./091/(()(**)+*&+*)%%$$%,-7//795434678:9200((&&()*&&&&&%%$%%#$%%%('1..--.56876/1//4FJHIJJJJIJJJJBJHIJGJJFEGJEJG===5422*''%78BGJJJIJJJJJJEEJJJHJJHIJIFJFIJA?><3FJJJJJDDFEICE11@EJJJEGFH////?HJJHIFDIBB@?<::457:::7788=ACB:986/02444335.,--45<<28/0EIEGJJJGJEEJJJIJGGFIJGJHJJIIJJJGEEDDIEGGJJJJGJFJGGGIJIIGGJHGJE@?2,***+,46./:>>322$$$%$$'&'&&%%&*&&&&()20&$$&$$;DDJJJJJJHGEDGGJFJJIFFDCJIJJGIFIIIB?A@>??AHJIGCADFJJJJJJJJJHJJIGJJIIFB8888??>EJHH4)))*/,,--03444.-+/::6330/-&&&&%%%%&%'''&&'&'(&)./0CFGJJJJGFGJI999:DB@BFIJJFJGJFJJFEIIF<:99<326CBJIJJIJG??@@JJHFIF445BB2222=CAADCDE;:,,,,BCHDGBB62118CHBEHFJFJGJE<<<:641-&'235@CFGDFFJGIIGJJJJGGJJJEIJJGIGIJJGHJJJJJIFGB;;;;;6-&&&-++,''''35=,,,,00.///1'%%(((((),)+'&&'((().,244AFJFCEJGHJIFA<9<;7''&'''&$$$$+.8?=674344EEJEGJIECBB@CDCFJJIJJJJJJEIJCA@A;=:::FJ8((:@CHFEEEIJIHJJGJEFF544'%$&&-12,++(&&&$&%%%).//,&%&&$&&)%$###$####%&$$##&'&&''*()'')-.,(((&'&'%%%$%%###%(*+**+77BGJJJGJJJIFJJJJJIJJIJJJIJJJJIGCFHHJJJDCCAA>=<;7:9-('$####$&&'(--021..--:33364//('(,>IJGEJJJJJJHA76664211+()))(()**)('&(,--5>HJIJDGJJIJJJHJHJA<FIJJJ@A@B1111*((*FHHJJJIJFIJJJFJA;;<<B33334<?A<;<:::::888<@AEDICDH22257FAA@??88<69''''768@C;778@@@>A<<9(('%%%&&&('''(*+++400..+())446=?EJGGJHJFIHEGIJJDDGJJJIJJGIJHGJHJJFJJJHEJJJJJJJJJJIJJEDIFEFEFEJ877754-'''''&$$$##)(/223476**+++,,,*,**()-1--,-45..,'&&&*125><@BCHD*)))BDAE>>5556AF:;;EBA@@GJJJJIJJJJJJJFGHJIJJIDBEBB>9:<::7778<<A>AHGE:;;<;::;9433336=:98866,&&%&*%%(*-+''$$%%)(+''&')('&%&&'&',/-,++,*'&&$%''('(,.*%%%%%%&'(('(',.07:778<77444/--1/(%%%&%$$$$)35;@I==:;=223;32235.;??CBGHJFJ?*)))0002'%%,/))&&%%$$%%%%*2676453...)***65+**2''$%&&''(()(&+*)%&),,&'''06>GGJIJDIGCJECBEJCCCA;999ACEIFA??@AJJIJHHFGGJJJFJJJJJJJIJHJHFJJHJGGEJBB++++)''%%%$#$0CDBA<C>>J<<79;9743-,--33?544?:FFBACFHFJI?61(00--.+./.20,556JIGCBBAGJF,(():;667354+++**,77E8888CDDIJJCDDIJFGGJJJJGGJJ>==@D*)))*'%&'''(.60+()%('(%%&&,+)'(%#$$%)'...18<3799=<<>=---...-333541/,,+*((*4777?>B@AA<=889-('((''(&&((+(239;CFJIJAA@BGF@B774335)+(('&*,+,,-0*/.)())**.**)))6>=<<<<>C8765562212323200047.---/...))((*)))*+*)--++**,1'&$$%$$$$#&,-)()*/03457877>FJJJEEEGJHJJJGGIGGFJJE9999J:99@HHEE?<9794338<CA@>..-('(()))((((***,,-79:;=9985)'%$$)'''&)**,*++,))**667B>A8EJFI<<=EDEJ@BBBGIGGEJIJJGJGJJBABCB?>>?GC2220CIIGEEHJ?BBGJ443310---01.'('()+++;1..))('%%&'&%&&&0177.,,,+*+&$$$%&%'(''&&&$%%()((-),*-1'&&'57:11..17;:<<@EEEFB;:;@JJ:;;;;97;BEBA>///0/+&%%()((%%++-,,30*)&&%$%')+2:989:>?::;:<>BGCBBDDDDFJFAFBGFGDF?7;62.((($%#$$%%%%0228C;=<<A@BECADCED44421-'$$$%((&&&*,++,....<@BC@<9))),3()(('$#%)&&'%$$$&'$(**&%%%'%%&$%%#$&$&&(.//12<BA@=98('&%&$%*++//''&(''%%''+1)('%&%%*&)3100296667:9;>?;6334///04322223)))((((.-&&&')$)))**+'%$$%%&%')((*((&'(*,-*++&&'--.-988(''&1792110(''&%&%')+-.))*),,,0.),),--**,'-,(///&&&%'%&&'0811/,---53113---/0*3466766:;CGJBABC,,,(55.)))&'&'+4;<>CEF:76B8768==6ACBBBBGEDEDJJJJJJJJFFD;:;<>JFEBG0000=>BCA?77?DJEA63.'*(***'((((1'&&&'&))*222011/,-022***)11)(((+&&'/7=0/*'()-.,**6::::;3)''(,''***)*,-**,***(''$&%%$%%%$%'((47>BABDDGEJJJE>>=<:0&%%%%$'*+92222E?GJIJEDBBD=::22200-,,-+(&%'+****,)()%&%%%&'%&'&()((('(&$$$%&(($&''+/6>>BECEDCFHEFJJGJJJJHHJGEEJJJHIJIJGFGJJGGB10**997878<<CFC@A>?><>>?JFB.,++)))(+,,/'&&%$##&(+*))--..468:99===<=?CDDEIJFFDH?@?@JHIJJJGEEAADDJJ?@;?;889CCDCEJFDCGCACCCA::99ABA4312>2000CI@ABBJ@;;:<9:33---.0-+++)))),*))))136---.*)))@8889FDCCJHJJFDDEGJGDCBEEJF?D?9::4421116?<>A=>>;;22210*&(11/00--+()*%%''///0'%%&'((((*'''''()><@ACGFEGJGA;;:;-,,)*)&''&%%&&()-/05447((((15569;:::922BE@<<<9::,,,-(''((+(&&$&-//,***'&&')&&&')*(%%)+'%%(<EBAB>;::;=>>7@@D666?>;ACHJGJJJC>==AJC;74*30-*(&%&*'&&'-0/**56:89897:3331//..00000*)'$$&%&)-+,((((*87577888443122368877880001?::;>898755----733)))-,*.+*''''1156999FJJHE:::;BECFEDIJDAAA?>=>@;C><=9::10//8B?ADCDAA:733943+'(,++***++-+)((*''(8<;:888888899B76535///10/)''''*)*,-)''&&'&&&%%%%%$%%&&&&''&'%$&&'.0,++*'%%#%&#$$&'%%&,00-,-.6@@BBJJ?@>?EB>:;:9::<65659;<D@CDB@DFEC<;****221)(((('(%%'&&%',.*,,'--*****('&&&$$%%%&&)&%%$%%%&&(%%'''(('%&'))()45CBA@??@@===EHB::44/./23(('''))%$$(&'$$%%&##&$$#$((&''221164.''04452-))+11-,'(&%&'&&&$#$##$%(%$%&)$$$$$%$$&&58:;444598743--,)((((01///0/2(''(651-+.*))&&'%%$$%%#%$%%%%$$$####$&%$###$&%&)*0244230233BHBAAABDJEDDEDFHBBA5231,)))%%$$%%,0;=>>ACBEDD@<<;>=532003/0/''%$$$$%('*)(&&(,+*+&66688)('&)(%$%')+'*&'%&'&&&&(+,)'&&)./)1)%%%''''(.-.0*%%''))%&)130BBD<<<<CEACBBB@@86:67,&&('))+**))%%%&'''---.&('')),/''(&'%%'%%&(&&%%(442//,+('(&&&&&'&&&&%'*.666&%$$%(&&&&&'+-*&&(()--5=>;7>0//*+,-+*,//(&&'&&&&('&(012A<<<7888JJJJGJFFGHGIGHIFGIDFJBGJJJHD10012(&(53102-,,)''')?621301,,,,2*&&&&&&33/...)))**'%%$%%23<((((,DHJJ?>>55:6?DGIJJGFGD:9>?@@HHHJDJIGJIGIGJIHHDDF=;::JFGDEFFGF@ADC??@A;0,,-,,,-,***,/3378666-,,/0-,*)))+('&'$%$$%'(('')19544,,&&'*+'*))('&'&%%$$$''%$$#$%(***+(&''*,+&$$$%&'*,-*))''&&)&$&%$$'.98@9@A@>=@@HGIHJHG=;744/4:/8;922-/=<>?BEHGJJGAA@@B@<;<>B??@BB=;4&%%('()*,)..))(-*&&%$$''-**++'&%$$#$'%%$$&'*./0113889?0///1CIE444342..))&&&'/040--./0444ABDJ?8779+++*(''&&&&('&(//2512/*:10192/,,+++%%%%&'##$$%)((&&&%%$%'%%$$#%'''&&&'&'(&$$$$'()(%%&)(+%$$&$%'+'(&&(%&&'()'&%%%$%$&%%'(*%%%),.0100++,,,,,,+++(*+'('&%&(('$$%&%*-/3334;0/'(&/05;=>)(((@A@AIFJEA?=??FB5345>>>=@?<=;545/20+.*))),)02)+*)(*,,,,,24341.27=666-+**,1,+*)&&)*,,/,&''&0--.,,+)*)')/0-+)&&%(%$##$$$$%''&'()/1%$%&&&%())))*'''%%%%&'&),*+++*8:=@A?>>=6556===?EHDFJHFCCJHHIHE:223FF@?>6556=<:20('+&'&&''+)()*/99:DAC954100/1'''(6:3351.?:>2.0:;:;<:;<=CFB?<<++*'&&'-$$$&'%%$&&(,,,+*%%&%+#$7BIGHJJJ@@=5/12;///.,,,-JAFJJFICE@332+++(*('''))'&&,04667///:,,,%%$$%%&&***,216/''359><:994&&&(*%$$$$$%%%)+*))1'''()''''((*)))+,,-'%%%(/0+*(())))&%'')(((%$%&'&(((%$%+'*(((''))&&&'($$%$%,1863/*&%*.,)'$#$'(($$%%&'&)*''()-./667?DDIIJJJJJJJGJJJJGED302)&&%'%$&%&%%&&'')&&()--,'''+*,)(((4*&&$,/12220.../11'&'*,)(()06,,,,++),/.-,,./0/.2.-*)&&((%%&',%%(+*(''-.-,-++.0/-**&&%%'&()(&''%'&'))/>BAEEEE???=22:2511(((&&)''(*-,-.//--((&&&%&&('&&&,,+**-****+**%###&'')-00)))'%##$'(())+,+-''((--)''%&&%&&%%%%%%&%%$$$$%'''&*(27:=>?@1///.../62///**(&&&*),.''-(((&%$$###$%##$%%%'&%%'%%$$%%$#$&((((&''$$$&'(%$$$(('(&&%&%$##$&$$$$$$$%('&'&&#$%%%'')'''('%&**+123558966,*)&%&$$&&$$$%&%&%#$%'*,-/677754431--,/,+(((('$$####$&&$$$&(('(*(&&&())'&%%'%%&''*%%&%&%&,%%%%%%#$$$%'(%%%&(**'(&%&&*(*+/122445222//--.,+(((*++*)//../::;@;::;=CHJJ?>>000173()))(+)))*+2678<-+++'%&*0'&$$''(%%'+09;<<A;;9.-++-./.++(&&%##%$##%%()*2:866114/)))+%%$$)33210112786-+(((/+%$$%&&')&&&&,*)))-,.+/..45,*''>@AFJFEFEGD?=<=@HGHHJHIIFJFEJIJJJGJJGJFFJC($$$')++,79887:??/&&'$##%'&&&%'%&%%'&%$''%$$$'%%%(('%%(),,'''%%%%%$###%$$&$$$$&)++-+*(),.,)$$$&&'&'&%%&))(&%&%%%&)('&$%'&'%&%$#$#%%'.----,)+&')**3871+**+EFCGEDFHADBFD>=:&)+.22DGHFEJGJH??>IJJJJJJHJIJIJFDCBFJEEAB:6676@A><<AB=3335978.1,((&''%$$&((**'(((*.,,*,)'%%(&&'(+,(*+*,-.7??AAJFCGJFA@A<EEGJEJJJJJ=::996:::+***,,*('(&%&)23***'*+))('('(&&''$%%&()&%$%'%&$%()-)('&&%%%%(&%%$&&*>FCCGGJDGDFFBJEGIGJEFDHEEECGJE8888HEJJJDJGJGJJGFJJCECCD???AJGJGJGJJ00008779EJJHJGE<<HFJJJGEHEHGAAAGJHGJH***))))'')336------'&%%%%%/<?@BDBGB@AAFFIHEIJGHJGDEA0**)*''))**(&$%,%%%&&,+'''''&$$%'%$$$$%(,,*('))')''&&'&&%&%%&''%&'&&'%'../23895540-,,())>BBGEDFFJJJJJJJGHA@DHEEFH@;11129BBECHGJ?=<==DEDJJ==;>@BJJGHJEJIFJGGJJGJGJJJIIJIHJJJGCJFHCBCD??44EGIIGDJJJJJJJGFIJFJFJEHGJJFDD>>=+*)),-.35899:;=444'&'&'BABDCJ@777JEGJEFDJGJJJDHDEJJCDCJJFFEDEAEGJGEFIJJIHJGJGJEFJJJJFC>9411868AFJH>=>=EFEDJJJHJGJJHJHG3223E;;:+CFDGHJJJIDHE:+)))((+''',/****&&'%&&%%%&%&$$$%&%%&&$$(8:778<>B@FIA@CDE=<=<4333:58)/)(()%$%&&$%$%$###&+//++**(),*'&&%%&''$$#$%&))(+10/11,00/-,-/5'&&')**,,43313>E@CBDGHFDDEE</41'6:;=22-;;<?B:2/,'%&%%'$%-.0++,,<7223@=::;C>?B88754333B>=<;<99>?>?BBA?BBB98,+%%%%$#%%&'&%%(-*(()/)+))&&'&',.((&%$$$$$$$$%&&&--/9999B?DGIJJFJJHJJFIJJJGJHJHIJJGJGJJJ9999<;;<>??@HGGJIJJJHJAD=<<:;:<A9::44412))''(((&&%&($$&&'$$&&'&%(*376<;>@A>>0000?4222BGDFJFIGGJHHJJJJIJJJIJJJ8889<<<9.((((44=AACCB?=0/..1110/27---..''''&&',-+('(*,1.;**CCCCDEJJFCAA@BDGHEG8***+.,.992222?GJ////793210-,(+/,/.--/.))''**003FEGDFEGJABDDJHEJCEB763,***8=@BDFJ>>96654**)-556>===723B>>>AJGFJ@:?@>=;:9::986655/+(''&',)'())*)&%%%&&&'(%%%%$'''('''&&(-/..,+)*(&&%%%$%%&&%%%%'(%&&&'%&%%)234////78;;=B.)*56:>@<;;@B7;227<;;;>C+++,BABAB@>&%%($%$%$%+**)++*%%%&'(.258:555233''''*+)++*&&/=?9>>=;8-,)()*-+'%&&''())+()((''''*)(''>>DDFJIFHGDEEGFFJJA?>>CFDCA73200/.+)*132456::;=@CEAAA@?@>>ACJB>>>AFFJJ?AEGJDBA<74/.--+**)+,4;;977780.)&$#$%&&'%$$#$%&&**+*18:>ADBBBB@<<=>J<<;;<<9+/'''&%%%%3:==?>89966647-,,+($$&,)&''(''&&&(%%$$$$'''%$$'&&%&%%%+,378;BA=>>>BD7;<4222EGJJFCGJIFJIJJJIJJHIJJGJGIJJJGJGJ7676;110018('''&'('((++%%)$$$$,..5;=BFI?==<85//7A,*)'(**+%%&&,445>GD=;;<AAADJ666466133JHGHJGJGJJHJJJDGEJJIJJGFJJJJIFGJEB7CJJJJJIEDHEDDBAC85-,,58;;21/(('')((--/236633:@B?;=901/*++'(+++++0HGAAAAEA???::::521.*(((('$$%%&&(()**55(((('%&(/1/1.*)+++*'')/*(&&()''&$%(;::GJJJJJJHJIIJIJJIJJHJ@??AJ@??9989:;8899<<:::9;42**''(,*'$%%%/2487756745(3347:89AAJFHD:99:;;;ABID>==>JFEEE6---/+**+*&&&+,,+*+****289FFI0000G>=D>C<9:>BFFDHJJIJJIJGJGJIGIHJHGJDC3--.EJJIHIBJJHJE?FJJ@??>4+***,/-/:-,2,,,,=CD??@AEBFJGCJFEJ><:6(',34..:<>AHEDCCGFHEHFJJEJJFJJIJHEHJJGJIJJJJJJJFI>??<??@C---/2)),/2+(((0()(&&&<@DEGJEDIEEGCFIJJJGJDDCEJFHFIHJJJJJH>98''%&.10/.((--/15561122;=<<===DBBA@EJG==?96<-,;;FJFEE>==<FCA?//.-(&'&'')(&&&).(''''&&'((,33/,,1357?A?AC@A?C-,,)))(*+*.)(&$$%&,.///0BFIJJJGJC2''''0>FDGJJHJJJJJHHGBB5666C:977'''':;/&&((+023*))),+&%&)--3/+%%%&%%*)),122278//**+,+)&$%%%%%((%$$%$$$$%%'*&$$#$$%*((((2-,,-43469:@>A++)*(()+1--**,,/10044777?GJJJJEJJHJJIJGJIJJJ===GJJGDJGHJID=>>=D76573(&%%&*3;BEFGHF;;9:7018444)./)**)+('(*,1466*))&%%$%$$%')+()(&&*CAFEHFJJGJGFABCGJFJHHGIJJJJJJIFIJJJFJHJDGJG@AF@9999JGFFFA???DFHJJIHJGJJJJJFJBBA>@=<..*&&&2+,3+)))-566763-,54//001///07;;;:;9;3344444,,'((&&%%*/.356787866455-,-.00)&&&'')*,))*1/0/0?AJFDE422356668B@C5556DDECDDCAEH<5456@;6::>@>=;:754)**(***21)*))+++,&%$$&'')))(())''%%##&%&)(--**''(('((7222+B>>>>JHGDCCABFDEFJIHDBBDEFIFF32112G5322135232413=;:::840/$#%##%'%%&'''(*+&%&%%%&&%%%%%&(+1(('''&&&#%'(530/./1245,*','%'//.-*)(%###%%&%%'/11119:<BB???DDBECEEGGG><<=3-,,0//,+('*)*+&&'&)*-1333.-,,032)&%%&((%&&&$%%&&''$%%$##$$$$%#$$%%))+**('&%%&(1---04-+)'''(&(),-((%%&$$&',)'%&&&(.//'&$
@Glass_T7V_19_D3_14_4_24
CCGGGTGCGGTAGTCGCCCTGCTTTCTCGGCATCTCTGATAGCCTGAGAAAATACCCAACTAAATCCGCTGCTTTCACCTATTCTCCAGCGCCGGGTTGTTTTCCTCGCTTCCGGGCTGTCCGTCGTTAAACTGTGCAATGGCAATACCTCCTTCGTCATTTCATGACCAGCGTTTATGCACTGGTTAAGTGTTTCCATGAGTTTCATTCTGAACATCCTTTAATCATTGCTTTGCGTTTTATTAAATCTGCAATTTACTGCAAAGCAACAACGAAAATCGCAAAATATAATCGGAACCGCAAAAGTTGTTTAAAATAGAGCAACACTACAAAAGGAGATAAGAAGCACATACCTCAGTCACTTATTATCACTAGCGCTCGCCGCAGCCGTGTAACCAGCATAGCGAGCAAACTGGCGAGGAAGCAAAAAGAGAACTGTATGTCCAGATAGCTACGCTCAGCGCAAGAAATATCCACCGTGGGAAAAGCTGAGGGTGAGAGGTACGCACGCGGATGGCCAATTTCAGAGTAATAAACTGTGATAATAAACCCTCATAAATCGTGAGAAACTAGACCCCGATATCAAGTCACATGACGAAGGAAAGAGAAGGAAACCGACTGTGACAAACTGCCCTCAATTTGGCCGCAAAAATTACAGTTCAAAAAGTATGAGAAAATCCATGCAGGCTGAAGGAAACAGCAAAACTGTGACAAATTACCCTCAGTAGGTCAGAAGCGGATCGAAGCCACCCTGGATCTGTGACGGTCACGCTGGCGACTGCTTTATCCTCTGTGCGTGAGTGAAGTGATATGGCGAAAGGAAGTACGATATGAGTCGTCTGGCGGCCTTTCTTTTTCTCAATGTATGAGAGGCGCATTGGAGTTCTGCTGTTGATCTCATTAACACAGGACCTGCGGAAGCAGCAGCAGGAAGTCAGGCATACGCTGGTAACTTTTCAGGCAGCTGGTAACGCTCTATGATCCAGTCGATTTTCAGAGAGACGATGCCTGAGCCATCCGGGCCTACGATACTGACACAGGGATTCGTATAAACGCATGGCATACGGATTGGTGATTTCTTTTGTTTCACTAAGCCGAAACTGCGTAAACCGGTTCTGTAACCCGATAAAGAAGGGAATGAGATATGGGTTGATATGTACACTGTAAAGCCCTCTGGATGGACTGTGCGCACGTTAATGACAGGAAAAGATTCATAGCCTTTTTAATGACCGGCATCCTCTTCAGGCGATAAAAATTAGCTTGCTTCCCGCGAAACTCTTCAATGTGCTGCGCGTATATCCTTACTGGCTTCCGCAGAGGTCGATGCAATATTTCAGCATATTTAGCAACATGGATCTCGCAGCATAGGTCATGTTCCTGTCCAGGGTAATTGATTTTCTGATCTGGTAGACGACGGATACAGCATGCGTTTAAATACAGGGAGAGAGTTGTATGCCGCCTCAGTGTAGGTGGTTTCATGGACGATCCGCGGGCTATTTTTACGTTTCTTGTGATTGATGACCCGCTGTTTCCGCCATGACAAATCCATGTGAAGTGTGACAAGTTTTTAGATTGTCACACTAAATGAAGAAAGTGATGCGGGATAACTTTGTCTGAAAAAAGACAGCCTTCTGAGGGCAATTTGTCACAGGGTTAAGGGCAATTATCACAGACAGGACTGTGGCTTAAAGGTGATTTTAGCTGAAAGGCATGTTTGTCACGACACCTTGTCTAGAAGCCACATCCGTAGAGGCCGCGAGGCCTCTGGAGGATGTGGAGCTAAAAAAATAATTATAAAAATATCCCCGTGGATAAGTGGATAACCCCAAGGAAAAATCTCTTCAGGCATCGTGTGTAAGCAGAATATATAAGTGCTGTTCCTAGGCGTGCTTCCTCGCTCACTCGACCGGGAGGGTTCGAGAAAGAGGGGGGGCACCCCCCTTCGGCGTGCGCGGTCACGCGCACAGGGCGCAGCCCTGGTTAAAAACAAGGTTTATAAATATTGGTTTAAAGAAGGCAGGGTAGGAAAAGACGGTTAAGCAGTAAGCCAAAACACAGCAGAAACCCCTCCGAAATGCTGGATTTTCTGCCCTGTGGACAGCCCCTCAAATGTGACGATCGGTTCACCTCATCTGTCAGCACTCTGCCCCTCAAGTGTCAAGGATCGCGCCCCTCATCTGTCAGTAGTCGCGCCCCTCGAGAGTGTCAATACCGCAGGGCACTTATCCCCAGGCTTGTCCACATCATCTGTGGGAAACTCGCGTAAAATCAGGCGTTTTCGCCGATTTGCGAGGCTGGCCAGCTGCACGTCGCCGGCCGAAATCGAGCCTGCCCCTCATCTGTCAACGCCGCGCCCGGGTCAGTCGGCCCCTCAGAGTGTCAACGTCCGCCCCTCATCTGTCATGAAGGCCGAGTTCCGCGAGGTATCCACAACGCCGGCGGCCAGCCGCGGTGTACTCACACGGCTTCGACGGCGTTTTCTGGCGCGTTTGCAGGGCCATCAACGGCCGCCAGCCCAGCGGCGAGGGCAACCAGCCGAGGGCTTCGCCCTGTCGCTCGACTGCGGCGAGCACTACTCGCTGTAAAAGGACAGACCACATCATGGTTCTGTGTTCCATTAGGTTGTTCTGTCCATTGCTGACATAATCCGCTCCACTTCCGTAACACCGCACGAAGATTTCTATTGTTCCTGAAGGCATATTCAAATCGTTTTCGTTACCGGCTTGCCGCGTCATGACAGAACGCTGCTTCCTATGGATAACCACAGGCTCCTGAGATTAATAATGCGGATCTCTACGATAATGGGAGATTTTCCCGACTGTTTCGTTCGCTTCTCGTTGATAACGGCGCAGCTTCTCTGTTTAACAGACAAAAACAGCATATCCACTGCGTTCCTCATTTCCATATAAAGGCCAAGGCATTTATTCTCAGGATGATCTTTTCAGCATCGCAACCGCATCAGTTTTCCGGCATCGCAAACTGCACCCGGTGCCGGGCAGCCACATCCCAGCGCAAAAACCTTCGTGTAGACTTCCGTTGAACTGATGGACTTATGTCCGTCAGGGCTCTGCAACTTCAGCGGTCTACCGGCATACAGCATGTGCATCGCATAGGAATGGCGGAACGTATGTGGTGTGACCGGAACAGAGAACGTCACACCGTCAGCAGCAGCGGCGGCAACCGCCTCCCCAAATCCAGGTCCTGACCGTTCTGTCCGTCACTTCCCAGATCCGCGCTTTCTCTGTCCTTCCTGTGCGACGGTTACGCCGCTCCATGAGCTTATCGCGAATAAATTGCTGTGACGAAGATGACTTCGCAGAATAAATGATCGCGTGTCCCTGTTGATACCGGGAACGCTCGGGCCAACTTTTGGCGAAAATGAGACGTTGATCGGCACGTAAGAGGTTCCAACTTTCGCCGGTGGTGAATTAAATCGCTACCGGCGTATTTTTTAGGAGTTATCGAGATTTTCAGGACTGCAGAACTGATGGAGAAAAAAATCACTGGATATTACCACCGTTGATATATCCCAATGGCATCGTAAAAGAACATTTTGAGGCATTTCAGTCAGTTGCTCAATGTACCTATAACCATTCGTTCAGCTGGATATACGGCCTTTTTAAAAACCATAAAGAAAGATAAGCACAAGTTTTATCCGGCCTTTATTCACATTATTGCCCGCCTGATGGAATTGTTCATCCGGAATTTCGTTATGGCAATGAAAGACGGTGAGCTGGTGATATGGGATGATGTTTAGCCCTTGTTACACCGTTTTCCATGAGCAAACTGAAACGTTTTCATCGCTCTGGAGTGAATACCACGACGATTTCCGGCAGTTTCTAACAATATATTCGCAAGAAAAGATATAACGCTGCCGTGAAAACCTGGCCTATTTCCGGGTTTATTGGGGAATTATGTTTTCAGTTCTCAGCCAATTCCCACGGTCGAGCTCGGCGACTGATTAAGACATGGCCAATATGGACAACTTCTTCGCCCCCGTTTTCACCATGGGCAAAATGTTACTACGCAAGGCGACAAGGTGCTGATGCCGCTGGCGATTCAGGTTCATCATGTCGTTTGTGATGGCTTCCATGAGCAGAATGCTTAATGAATTACAACAGTACTGCGATGAGTCGCAGGGCAGGGCGTAAGACCCTTTCAGTGAGCTGGGTGCCCGCTACACCGCCGAACCAGCGGCGCGGCGTCGGTGAGCAAACTTATAACGCCGAAGTAATCTTTTTTCGGTTTTATAAAGAAGAGGGCAGGGTGGTAACACCTTCCCTTTTCAACTCACGCACTTCTGGTGGAGACGAGAAAACAAAAAAAAGGCCCCCGTTAGGGAGGCCTTCAATAATTGGACTATCCCTGAACTTTCGGGAAAAAACCGAACAAAAAACATTAGTCTATATTAGTCTTTGGTACGAGTATGATATACCACCGCAGCGTACTGGAGAAACGCGAGAACCAACATGGTGTTTGATGCCGGTCAGACTGTACAGCAGAATTAAAATCAAGTCCGGCGCAGCCGGTTTGTCGGCTTCCACGCAGTTATCTGCACCTAAGCCCCGCCCAAGCAGAACGTTGCCAAGCAATTGAGCCATTTAATCATGACCCGGTTCAAAACGTTGCCGCTTCCACCCTGGCCGTTGTCTAAAACATATTTATCAACGTGCTGAAACTCGCGGGCAGGCCGCTCACCGACGCTTAATGCTTTCCAGATGGCGACATGTGCTGGCAGAGCTTCACGCAGCGTATCGATATACAGCTGTTCTTGGTAGTACGGTGCGCTGCCGCCAGGCGGATGACACCTTAGCTTTGTCCACCACATCGGCAATATCGTGATTGCGGAACACGCCAACATTGTGCCGATTTAATTACAACCATCGCCTTCCTGCGCCTGCTTTACAAACGTCAGCGCAACGCGGTGATGTCGCAACAAAAATCAACCCACCGTAAATGGCGCGCGTCATCAGCTGCTAACGTTCCACGCGTCAGGCCACATACTTTATTCTCACCCAGCAACACCCGGCGCACGGCGGCGTGCGAATCGTCATGGGCCATCAACGCCAGACCAATGGGAGAACCGTAGCGAAGTGGCTCAACTCGCGCACCTGGTTGGGTAGGCAGGTGTTTGATGCCGGATTCGCTGCAGATTACCGTCACGTTGTGCCCCAGTTTGGCGCAAGCTCGCGGGTACGGTTGAGATCAATGGACCAGAATCACGCAGATCGCGGTTGTTGATGCCAACGACCTTCTCCCAATGCAATGGCGCGCTCCTGTTTCCTCTCGTTGCTCGACTTCGGTCAGCACCCCCATCTCCAGACTGTCGACGACGGCGGCAAGCTGGCGATATTGGTCGTCATCCAGTACTGAAAGCATTAATAAGCAGGCATCGGCCTGGTGATCGCGCGCCACCAGATGATCTGGTAAGGGTCGATAATGAAGTCTTTACATAAAATCGGCTGCGAGCTGATACGCTGACGATGGGGAGAAAATGAAAGCTCCCCTGAAAATATTTCTCATCAGTCAGCACCGAAATTGCCGAAGCGTAATGTTTATAAATGGCGGCAATGCGTGCTGGATCGAAATCATCACCGGATCACGCCTTTTGACGGCAACACTATTGCACTCCAGAATAAACGCCGTGCGCGCCCTGTCGCGCATCATAAAAATGTCGTATCGCTGAACCTAGTTGAAAACCGTAGCGGATGCTGCTGTTTGCAGGCTTCTACCCAAATCGCCTTGTCTAAGAGAACGATTTCGCTAAAACGGTTTGCATCATCTAGTAGTCGTGTGTGACTCTAGTATTTAGTTTCTCGTTTCTTCTTCTTCCAACAAGAAAACAAGAGAACTCCAGCACAGCCACTCAATAAACCGAACGAAAAAAGACGCTCGAAAGCATCTATTTTTCTGGAACTGGTACCAAGAGATCACACAGGTGGATGCGACCAAAACAAAAAAGGCCCCCCTCTCGGGAGGCCTCTTTCTGAATTGGTACCGAGTATTAGGCCAAGCATGGCGGTCCAGCCGCCAGATGGTTGCTGTGGCCTGGTGGGATTCGGCATCGACCACATGGCACCGGTCTTCGGCAGATCTGCGATCCCAACCGACGACTTGACCCTGCCAAGCGGCACCAGATTTCTTGCGTACGCAATCCCCTAAGCCAAAGGTCACTCAGGAAGGCGAACTGCCCCTGCAACGGAGGCGTTGGCTTCATCGCTACTTTCGACCCATCTAGTATTTCTCCTCTTTCTCTGGTCAAGTGTTTAGTTCCCTCTTTGCGTCCTTCATAGCTCCAATCCGAAAAGTTCTATTCATGGCTGGCCCAAAAAAACGGGTATCGAGAAACGAGTAGAAAGTACAATGAGAAAGCATACAGTAGGAATCCGCTAAGTGTGCTGGATAAGTGCTATAGCATAGCGAAGTGTGACGCACATGCGAATGAGTCGATGTGGACTTTTGTGCCGTGATTATAGACACTTTTGTTACGCGTTTTTGTCATGGCTTTGGTCCCGCTTTGTTACAGAATGTATTTAATAGCGGGTTACCGGTTTGGTTAGCGGAGCGTGAGGGCATGACGGCAATGTCTGATGCAATATGGACAATTGGTTTCTTCTCTGAATGGCGGGAGTAGAAAGTATGGCTGAAGCGCAAAATAATCCCCTGCTGCCCGGGATACTCGTTTAATGCCGTCTGTGGTGGCGGGTTTAACGCCGATTGAGGCCAACGGTTATCTCGATTTTTTTATCGACCGGCAAAGCGCTGGGAATGAAGGTTATATATTACGATCTCACCATTCGCCGTCGGGGTGGTGAAAAATCGGGACGAGAATTTGTTTGCCGACCGGGTGATATTTTGTATTTACCGCCAGAAGTATCGTCGCTACGAGTCATAAATACGAGGCTCGCGGATGGTTGTCGCCAGTGGGTTTTACTCATCCGCGCGCCTACTGGCATGAATGGCTTAACTGGCCGTCAATATTTGCCAATACGGGGTTCTTTCGCCCGGATGAAGCGCACCAGCCGCATTTCAGCGGACCTGTTCCGGCAGATAACGCTTAACGCCGGGCAAGGGGAAAGACGGGCTTATCGGAGCTGCTGGCGATAAATCTGCTTGAGCAATTGTTATTACGGCGCATGGAAGCGATTAACGAGTCGCTCCATCCAGCCGATGGATGATCGGGTACGCGAGGCTTGTCAGTACATCAGCAATCACCTGGCAGACAGCAATTTTGATATCGCCAGCATCGCGCGGCATGTTCGCTGCCTGCGGCCCGTCGCATATATTCACATCTTTTTCCGCCAGCGGGTGCAGTGTTCCACGTCTTCACTAGCACAAGGACCAACATATGGCCAAGACGAAGCTGCTTTTGAGCACCGCTGCAAATTGCTACTCGCCACCAATCATCACAATGTTGGTTTTGACAATCAACTGTATTTCTGGGGTATTTAAAAAAATTGCACCAGCTTCAGCAGTTACATGCCGGTTGTGAAGAAAAAGTGAATGATGTAGCCGTCAAGTTGTCATAACTGTAGAAGCGGCCACGAATTGCGGAAGTAGTCCTTAGCGAAAGCTTAACTTATGTGAAGATCTCTCATGATACGCCTATTTTTATAGGTTAATGTCATGATAATAATGGTTTCTTAGACGTCAGGTGGCACCATGGAAGCTTTGTAATCACTCAATGACGAAAGTAAGATCACGAGAACGGGTTTTTCGTGAAAGCAGTGAACTAACGTCACCGGTGGCATGTGGATGCTTGCCCTCAGCAGGCATTGATGGAATCATAGTATCACACTCTGATAGTCTAATAGACAATACAAGTGGGACCATCGTGCCAGACCGATAATCAGACCGACGACACGAGTGGGATCGTGGTCCCAGACTAATAATCGGTTCGACAATTACAGTGAGCCATCATGCAGCTTAATAATCAGACCGACGATACGAGTGGACGTCATTACGAGTTGATAATAAGATCGACGGTGTACAGATGGGACCGTGGTCCCAGACTAGATGATCGGACCGACGGTGCGCATGGGTCGTGTACAACTTTTAATAATCAAGCCGGACGATCCATCGGACGGTGATCCAGTTGATATCGTTGGACAATCTAGGTGACCATGGTCCCAGACTAATAATCAGACCCGACGATACGAGTGGGACCATAGTACCAGTCTGATTATCAGACCGACGATACAAGTGAACAGTCGGCCCGAGAATATTGGCCGGTTCTGCTTCTGGCCTGTAACAAAAGGACATTAAGTAAAGACAAGTGAGACGTTAAGCCTAAACAGTGGTAGCATCAGGGTGCTGGCTTTTAGAGACTCCTGATGGCCTGAATTTTCTCTATACACTCAGTTGGAACACGGGACCTGTGGGCCCAACACCATTTTATCGCCTTATACAATACTGTCGCTAGGAGCAAACTGATGTCGTGAGCTTAAACTAGTTCTTGATGCAGATGACGTTTTAACAAGAAGTTAAAAGAGTGATACTTCTTCAGCTTCAAATATCACCCCAGCTTTTTTCTGCTCATGAAGGTTAGATGCCTGCTGCTTCAGTAACTCCTCTTCTGTAAAGGCTTTTTGAAGTGCATCACCTGACCGGGCAGATAACCGGGGTGAGAAAAAAGCAACAACTAATTTAGGCAATTTGGCGGTGTTGATACAGCGGGTAATAATATTACGTCGAATATTTTCCGCGTGGCCACGCAAATGTCCAGCAAAATCATTCTGCAATCGGCTTGTAACCCTGACCGCGTTCATAAGCACTTGTTGGGCAATAATGGTTACCAATGTGGATAATGCAGCCATATCTCATCGTCCACTCGCCAACCAAGACACGATAATCACTTTCGGTGAGTGCAGCGGCTTTACAACAGCAACTCCATCGGCAATTTCTATGACACCAGATACTCTTCGACCAAACGCAGTCGCCCTGTAACCGTAATAAGAAGGGATGAGATCATCCAGTGCGTCCTCATCAGCGGCTCGCGTCACGTTCATTACCTGACCATACCCGAGAGGTCTTCTCAACACTATCACCCCGAGCACTTCAAGAGTAAACTTCACATCCCAACCACGTCCAGCAAAGTAATGGCATTACCGCGAGCCATTGCTGCGCGCAATTAACGAATCCACCATGCGGAAGCTGGTGTCGATAACGAAGGTCTTCAACCAGTCAGAGAATGTGGTTATGTTTTGGAATAACCAGCGGCCACGCTTCATTATCTAATCTCCAGCGTGGTTTGATCAGACGATCGAAAATTTCATTGCAGACAGGTTCCCAAATAGAAAGAGCGTTTCTCCAGGCACCAGTTAAAAAGCGTTGATCAATGGCCTGTTCAAAAAACAGTTCTCCGTCCGGATCTTAACCTACCAACTTCATCCGTTTCACGTCCAACATTTGCAGACCATGCTTGCCAGGCATCCCGAATTTGCTCCTCCATCCACCGGGGACAAGTGCGGACCATTATTTCGTAAGCAAATACGTACGTGGCTCAAACCCTTTAAGATCAACGTTACTGAGCAGATCACGAAGCATATCGAAAAACTGCAGTGCAGAGGTGTAGTAAAACTGGACACCGACGGCATGGGAGGCAACGTCATTCAGCAGCACATACAACGTAACGTACCGATACCCAGGGTTCAGGCGCACTGTGATCCGACACTATGACGTGGTAACCAGATGACAACATTTTGGATCGCAGCTGAGACGTGGGTGGATCGGTGGGCAGTTTACCTTCATGGATCCATTGACTCAGTTTCAATACGGTGCAGAGCCAGACAGGAAGGAATAATGTCGAGCCCGGCCAGCAAGTGGCTTGCCATAAGTGACATCGTCCTTTTTCCCAGAATCAAGACGGAAAATATATTCTGCATGAACATGAAAATATGGTACCCATCCGTGATACATTGAGCTATTCCCTAATCGTTTACCTCTTCCCACGACAAAACACGTAGCCCCTTCAGAGCCAAATCCTCGAGCAAGATGAACAGAAACTGAGGTTTTGTAAATCACGGCCCACTTATGGGCAGCAACCCCAATTCACCAGTGGAATCATGCGCACATAGCAATCGCGTACCAAACACATCACGCATATGATTAATTTGTTCAATTGTATAACCAACACGTTGCTCAACCCGTCCTCA
+
=@<>JJIJBCB<<;<>JHJJGJIIE=;99DDHJGJ@?;<@;;;;D.-,*)**(''+-(001//029;6832133-*99JJCABAJFEAA@5552566<))))=542-,--61.*,-*-+*,,/0***)%(((,2230)))*./'((&'%&&%%)+/2100///1278AAAEGIJGHFJFJJJEHJDJJEHIEDEBBCAFI9767;;>=?CGJFFGJJJIGJEC@?@DIJG??=B54..*62))(('&'))$%3355B@>=>CB:9:9755)))'(((***23(((43--))**'&%''*(''()((')+*,----040,+-+++//43..-+,,.2/.--,)'..(')),,-,,-=::;;GJJJ@@?@FJJFJEBDECFJDDH@A?@HJCDBB=;:/''(2333446:>''')/((*+.-,,-/,**+,--(()*-/.-('&&*''&'(*.----45;2..--87)'()+,*****+*())+234/..%%%&&'+''&&&/37-+%%&(-*))**'&&'.,%%%$$%%&'&''&&&$'''+.0+**((((,--'%$$$%%$$%$$%*,*()'%%%&+73346>2,)*''&-,-1353355.(/(+((),)((+*&%$$%'(,---)))()()+04+*)*24.-(%$$%)-9:+++.@??@9323JEDBEGEBFEDEEG;;/3228896?D@A@;:<<;-*))+343444--;9;?>><<@;;-*(()./-&&&&&%%$$$$'$$$&'+())*2-'&&%%%%('&$%$%%%$$%$$$%$$%%$$$&%&%%%%%&*''&)$$$$'&&+)((/.0-,--((*++)-*&%%&'**('(),&%&&1//0;HJDCBB=<>85;9;84445?7765558>=;;<=EDJGHHJEHJJJI<<211..,,-3112,,(()(+./870/./43---***''&&*.)))037@JGFABAAJI>>?=<50+,,,;988:BEF<;;-,,+1/3212?@<<=:2111?=3((+,-7>=.---544***-326/--,-*(&%%&'+/1<<FJ@@>>??HIHA<<;;***+))))...1@CF;:;<JGFGJJCDJDDEEE:79><??@AC?><2**/-5--1110137541*''110///;=?GJIGFIHJJDJJJFHHHHEJHHJEF>==>FJGDG???@@;:1+++38220111//02745455225345''''+*&&'(*,<?777?=?==>>?BDCB%$$$$%%%-.)**.3,,,**(('-,,+.01-&&'()*-,,(((+--5201745-++)**)++%&$%''''(6779101<3223566833(32339;9.)(((),,.566769<;=BDBED,++)**3*))//00+)*&%$$%%&*+&%&%%%$&'(*+++-,*(&$####$%%)''&&&&&&'7,***)-,***,/.-**+,(''().'(('''$$'')011220/(&&'/03+++*-,,,,'$%%'*(&&'&%%$%'%%&'%&((/376=<<99;/5755:J>><58222.--.(((&'&*.../00401229((''(56<FCDDDDJJHFEE11CEHHGGIJGD;:9:=?A@BAB=0../&%%'()''&$$$&&$$).'&'%%&)'(('(/234332*)*))--/-012=>@??>=<=9655689<<94+'')+:2111,*&$)())(%%+*+//0&%&(*''&'()%%%%++&%&'(/102112-,***(***.))(&+*+/'&$$$%%%%$$$##%&(),)'')+/.(&$%&(+'&%&$%')'%%%&''&&%%%''&&'(''(,)'('',120/.*((11=>?DB@?@CEB@@@>>@@D:852)))''*))&%&%**++.5:9::A<<:9:;<<?>>?@?>;:;<<==7.-**)%%%%')((()((.:=?@>==??=>>>??46+*-,+))))(,'(''*661133.--.6<543./8<??==88/.++++))((()0/003432142-/*+-.=AEDIGCDDDDGFGJCCFIJD<////4+)'''&&,&')(*)%%&&&'((''%%$)''('%%&&%$$%%&&*((((()(((),(***($$(+-.==<?,,,,368+*((*.&488:>?=:;=?AA?>>?CC@,*('&(('&%&%$%'&424;::9<:;=88868879;>>43..--/''')+,(((()0322277;<??A....>???<<;;?BCB8('')')//=7776880/..333((()''''256666EGABBB5G>>8454432+,-8?:6>2023=;<=@A61122<=;;<;@B?865575411156:744551++'''(**+++++8674442,00005564342125233496.----2-&'&&(()242-,,,+''')*()1%$$%%')&&'''-,.****21(')*,11'%$$&%%'&(&&&&%%+-=DJGJJIEEGJEFCDCEG>64.//-)('(,,((('(&%#$#$(,%%;>CA@?A:9:<<64212**/.5..11-334:<DHCE0.../??BIJC@?77?:BC@AB<<;;?97778@BC<<<=CJCIJB1112?DEB2222;;;HGHJDJCDBB:::=:<2245=;+**;:@@IFFHJFJDBBCDICCBABAD?<1/**&'(()*,6000....>>DFJGGEE@?=>44439855444662*'##$$$&'+'.+)((-6:667;CJDHGJJHGEDFIIFJJJHJJIJIJJJHGHJJ-,,,-**&'&&*&'&&)()))/,,--.--.2555431/::10,,,,*('%%%'(()-88<?BDDFJJHI?>>?HB644=@33*)))<:;;8::GJGEFJJ872/CABCJFEFDIJGAAB?>>*((&&&*+..&&&&)'(()-.6666678>@A;6444642><,,+*))*46<@@0.,,-'(&$$%&))-)-/8:89;>BJEB?BGJIJJ=:5,,,(*8++('''()/32114?@@;<00015/))'%&%$&(((369:DE??@CHJJJJ<;<9688110,447.--.8<<=>><2;8*4(((D:668>('''('''()/-38C;33ABJHFHHHIHEJGHIC;9+)'(())(.'&$$$##'*&&('&(('&&&548?;<;<CCE>>>?DDGHG====77778>6555<::>)))*69>??=>=>@@*(())84210---.;;>>?C?CDJGH??>?CB000///-/.-+,**,+.//00)2:,CEDJJJFJFGDDB5454544:8----//3/++24@6A==>?C<;001299<IHFJCCA7))../26;;;<<565)('(*27<?C?F<770-++-,,-)&(%%)'&''&'&)'&%%%)),,+++-,+,55(((+'''//7ABFGJ;;;;HECB0.11/+++*'&'(/<52//0=;001;66::;20013'''$$$'212,,,-555667=?466788C62'''&&%$$#$')&&%&')*&&&&,,*,.,,,,062<3(&&&&,./1214487777,+*+')-,++(''&(())*****+.>@HJEA@CE@BA?760+,.+**())-321/-.))-+112:;;@>::989=@GBC=>=>J1113216677:;;@FHIC?>>2122<=99:;CB@?A>855339=<;<=>/+**+/(')))(''()++/1.)(*%%$*43430,10/1145589=;;?GBC;9/0--221.))),88<;---.:;73988889,(%%''%%'%$$$%))+,-/0.330--*)))013568;4322545447211...+'(//64)((().,+//01@@:DDCBFBB:6+(()+,0..572224D?AAEGECCAJJGJI====JFEEJJHJJJFFGFCCBI@C@AIJJDDCAB@@>;5)()&'&).+,.+))*))))*+,-,,-+-0.0/,-,)(&'))999<788:>22223%##$$%%(-*%%&((*-*'&**,/77:98634(')()+/-+&'((.+,,(&%%%''%&&&$$$$&''&%%(%'/***+)))((&'16<>??H;9:889:8*;0//2A866788-...84334...)))))*,,***44??>?>AGD=<<>DFJ;988:;:2100,..01@7776666+'''+53;;;<-,+,-,+*+(((),-('(%%&&,4587755/-))*.,,,,+,421.%%%%%%%%+('&(++-4110/-6339861&%%&&&&&(*)('$$%%&))()(&(*,+(&&%'$%''''')%%&',**++-../&&*&%%%%%%&%&)%&14557;322/.:::***+<8*'$&'&'%%)'/:>69:>?1..'(((*)(-''&&()(%$%%%##$#$$%(&$$$((''%'&&%%&'-0<5787CDGJFG<:;EA@***)++,,/0.-/1'&&&'))155559<=??AA::87::4'&&)+-.-'(,*'&'))('*,,)&$$$$$#$&(&(&&&++./267856('')((&#$&&%))%&%&'(++%&%%'')'(,--(&&&'(''(**%####$&%%%%$&&&&'%'()&&%&(*(%%&'()6246679;IECA@CBEDAGHFHIIGD//.04+1,**()--62334++)))+,---&&&./0//*55.--0+-+,00696...0510143//.2:9756599:000111+++++)(()****0-,,0//.*//0473478CACCA:764433'&'(+((('++,==999:CGDHJHJFJJ,++'(+)*+++'&%&%&)*&73225645CDFECHEFJIIIIGF-,,,/'(''9211,)())))+356688867777.../778888;@@<333$$$$$$$%$$%&*&&'&)(&'')+'&&(&&*)*&&(,7-22:;C?=666DCABAA9888:::;D<<<8877:;:;BAJ::664)))+00('%&&%&&&(())'$%#$#$$&%$%'&&&&422226072...)(&&+..1++,,--./6+,**94442234:88:>?>?//0>>?@G7779B3113///++**''''5+'''*,*)##$$$##$%(+,36=//;880/...--12*--/6./6DFDJJECDGJJFJFJFGEC++++00('''$$&%)0059:53226776111-.-*)()*(++&&%%%&(',,.**+**+874+++*'''+**228///1>=?31%&%&&&&$$%'&&&&&7>8886769>95546-(('(0*)))/,('&',2557;:?7655/(()1;/,,,--233:5844++**++**.1-+)%$$%'('))(&''(*--889HJ><<=ECD>??>FJABB>>>;8.)(%&'')*5ABBFJFJ?>>==95.3390(-.,,&$%)***'&&'01+../5'&&(..16@?A@B>==211117)''(2465679:865556111++)(+)%%&544...-502+,,'''89CEBCBCJFJJJHJGGHBC?>??@>=;7+++***),--*()('(()*)&(3,,,)*)**+/../5>@AGFEIECJHBDCI>??9:1--,154/((((&&)****4BB@::::JBC@7((01.&&').+/''-/0=?=;98643,*000=GGJJ>>>>DBG<@ABGEDDB////28:117++++@DDGJIJJG??@77700((((+*+++755344000103*''+-:BB<;::>??<<><<<*))&%$##((54333>8DGJF@>>@BEDBFFEEC6322B43'''(///4582,+*/0++)()&&&&-/:;>?@A****))-,*&%$$%$$&'&%%%&',2257745'&''4/./&&(*455A74347A2212&%%%%%%&&''*---.3338=@110474522247&&&&)/563///2?CEHGJFD8774566;;:81+><9:EJJHDDFHCJ922=;;**)+/---,++'&%)./(&%%&&&%$$%+-.,(((&%%(-&'')&&&.7212965888C@BB>?&&&((&&&)**,+'((&(%%)'&%%&((*)-00/00320/,,,*)(&%&'),375+++50////0.--,*&%%&229;756>6566.90&(+,((''''()'&$&&$%'),*'&&$$#$%&'&&%$%)*'&&%(&(%$$%$&%%&%$$$%++,*)''&&&''&')+*./-(('('((&&&&'%%%%%%&'((%%#$$$$$''&'(**-.::1001/*+<CDEDD@7899BA@BEJGB@?=/0((2?1111>>0034>?D>632332/-+('%$$$#$%&%)*+)$%%&,+-35:;=?<<=21(61((,,'**+059A<:;>9:9<0(''(/-,0''%$$$$''(235=3210,1%$$$$#%%%''))1321469>><=@84FCACBGB0------)(&&*+)&&00==::9:**)''(&&(()''()(*+2>BCC;;;=A@20014585'%%&&((&&&(%$#$'%&&'(,*+)('&&&%&&&&''*---.-*'%%'&%%%%&'*'%&&'678+**+22342333667+**,-))+,00****((''''&*+551/,,-68**))1.0;?EJIJGFEJEJCIHJJCC9F@BA@D<;JJFDECBCDIJJFHHDADACFJHGGFBB61/00+*&%%(&'')%%'''(*((*)-.05..//('&&'%%%$&%%%%$&+*,,0//239:::3223?BEBACAB3333<=<?((((I@?<56.,87::888..,-+)))*/.++**+,14????=00..011'&&&+2779889=7))448;72100232,,+-(&%%%())''5BCBBEFEIJFGEAD=8888788BBBBBHJDEFHFJJE;;;<EIJJGFD/---/,+)(&&&'(()-./8**)+),11467++'(&&&'''(52388000400+++(&&'01-,,((().,,+)))-0+*&')57=;9;;<DG1100:985322././6-&&&'''(+&/..*'**'''&&,-,---A)'&''&&&&./-,)()*451((())*''&%%&(%%%&778BCDIJGJIJ>;;<?DDC>@@?BBCHHIJGJHHIDJJJJJ>???FJJ<9:64455555??E<=<DFJEEGEC67797<=>?;@==:99;;-,***()))))&&''('%&**+*,-600&&%%&%%%&%&&%%&(%(+()**./*)(((//1201--,-....01&&''8++,;A=??BAB=;;;7654454;=>AAAC>:;6**''&&++027=>ABC?,,++*+*(&&&'%%)**)*&&''///557=::1111766676,,++,0,.823-+())(&)>?A@+)));;;JGFIJGCC@88>>=>AC>?@DC:324--.)*()++467789:;7,'&&%(*()+*)'')$&&&&&&&&'('%%&&+**++.23=7792--(''($$####$$$&%&&&%&+&'&&&&'%&%&++/.)'''')*++*++**('&%$$%&'((**11&%&)(''&&&$$$$&&%$%%$%$#%()()'&'&&&$$$$$'+))))'%%%''.4'''$%%%'$%&&2,')$$%+('&*'(-,*++'''%'%%%$%$%&%%'('%%'&((),,86899;:4448<8/.-...)'%&((''%%&(5577==>>762,,*(&(%$%%)+./,*&%$#$$%%&%&$$')('&&&&)**&&(')09633*%%&&&&+&&%%&%)'%%%&&%&&,/++++,2;<@@CJFDBBCFJJFDHJEDCEFJJGHIIGJJJJJJIF9999:C43239:;99;>6>=@ADGHGFJI;;:>8****++*+,+'&',+(&%%'%$$%&&%$'&&'))))*,**+&'&,))(()))*()%%%%%%%&-04800..))'*'&+)((().///+&&&&&//>>?@BB</.5./**()+**-(()+-,)*4:77732('(())*-//01,***))+-2*%%%%''((&)&&'---*--,.--,.-/3/..,1+*)*/-,-++((&''(**&'(-0))3333.-*))(&&&'*&(&&$$$$%'-'$$##$#$$'&&(-/1000+((()2*22,,,**(&%'%$$.++'%&&$%&%&&,,-3)))((%&%%$%'++..00110.*((('''&'()+*+,*,,-2,)))**)&$$$&'&%')&%%''&&'%&('%##$$##$$$&(.-&&&'+,+'&%&'&&%&'(($$%$$&%&(%$$$$%$%$,00+**)*&$$$$$%&%'&$%$$((+,-*&&&&,,+,+.//2//4(((&&%%(-*)----...,+,-8:8766+*)((&&%&%%$$%%,+*-21.**+356....A=;;;>..))(('%%%(1)%%&--,--''''$$$&%%%,(&11)))*<=<;::225ABB@BACA@A<9::>D77,*(),++-++0(&&))*)&'('%$$%'(%$%%%01478EFFJBA>=<99+***+-,&&)%#%%$$$$%&&&(+-,,0034:::;;6699HGCEEE>=9994444<<'&&%$%$%%&%&&''')(-)$%%(&&(5756??AC@A)))*)((7;9::?>BBAFJJC;::DCCA@000/2225:6:95667A@:8800001116-++(&$&('&&&.-,,.)&$$&&)))(/000003=<@HFIJFCBCBABABA2-.-./+**/6)))))JGJJGGDDGGEHIEGGEC52&&%$%&+***2+,2''''&('&**57:=?;;9BCGGEGJFDFDFJIJ7887977840)%)*+..''''+)*2212666////''''4/11:6666IJJJDEEFHD:::4544:<<>?DAA766)('&+++'%%('*)))1.,()''%%%&(%$%%$%*&&%%'(+(((*)&&-/*+++***'''(-2&$#$$*)(,-.-(()),+//@A@A9977667+((+((()++*++,(((''(&))*4546787&&%$$$%''''(+20014311('()00//1((+'+:745.../('(*,*,,,-++,12228)))*(&%'%%(((('''*++,966=?8888CCH?=<<<<??7550/32133+0132)(()-/(()'(()+,+)&&')'%$$%$$$&)((*2533212.//9;?@<43330.'&%$%%&'+,+)%%&()&%&')212296678AGJGDEFEIH????ACEA?:23--=>=><840..01:80.)))11.,,+.**'),'''%$%'(77,,(()..))'&'+)*22666;=?DE6666>=551/,-0/10(&**,,05=BDJICGD::::>>65403)('(%%%#####&''&&&&,+(&&%%##$,+*))*+)(%%%&&%'%$$$'''$$%&'&&%$'''&&&&).)((&''%%&)'&&*,&%%&$$'(2((.<:56--,+-)()+/..412460,,-<00....328''''37>=;9@@2111/++,68101+*),00'()(((,,+'(')&&(**-./193332222,,,,7663*+++*/,0('&&%&/,&&'*-.)1/0-%%'()%%&$$$$714:=7556<633//.,**((''('&'((+,25543-%%%%:=6BA;:3+00//B?FJDECCD8A??<</-/;=<,'%$####$%++,--'%%$#%()789656884+*++''((*3'&%)(+,*-/*//633;:=:;;*))))4560167;:::<?D8888=;<<DFHJHHJECCDGJGIJJGGJ:99'''-.+&%%&&&''%$$&'')(')+('''()''%$%%%%(*-.0-.))))'&&$%%&%%%%%%%*('+,+*--+),(''',78(''-2('('&%#$'')-1//0((((*'&&('+**&&&133,***4((&'***'*('(&&'(((%%%$%%%%''''<@A@865441...1/15('''%%%1:4442)''''.)**1486677:90./,,+./00***7??:;74332540-+)).*-046665311&%%),'))%&///1312332((((:))(3('')('*(('&&&#$$'())+++*)*&'&&'')).-*)(('--.)(&',09>=4335..++,(('&&$$$$%$'(&&%$###$$&&(()('&%%%))&*()&%'9@?>=<==>??>;;;42/**,1.(((,1/('&&',*(())**)+368;<<4234/467+*'%('%$$$$%')()))''%&*&)***+,+.3..-+(''(&%%&)*,)*)+&%$$&))*&&((,49886799=<>C@---.976*)))77966:99<;<:;=:6556::;;::?><==998:7*::52223<34101-'
@Glass_T7V_19_D3_14_4_25
GTGCCGCTGACGTCAGAAGCTATCGACAGAACAGTTCTTCTTTGCTTCCTCGCCCAGTTCGCTCGCTATGCTCGTCCACTGCTGGCGAGCGCTCATGATAATAAGTGACTGAGGTATGTGCTATCTCCTTTGTAGTGTTGCTCTTATTTTAAACAACTTTGCGGTTTTTTGATGACTTTGCGATTTTGTTGTTGCTTTGCAGTAAATTGCAAGATTTAATAAAAAAACGCAAAGCGATTAAAGGATGCTCAGAATGAAACTCATGGAAACACTTAACCAGTGCATAAACGCTGGTCATGAAATGACGAAGGCTATCGCCATTGCACAGTTTAATGATGACAGCCCGGAAGCGAGGAAAATAACCCGGCGCTGGAGAATAGGTGAAGCAGCGGATTTAGTTGGGGTTCTTTCTCAGGCTATCAGAGATGCCGAGAAAGCAGGGCGACTACCGCACCCGGATATGGAAATTGGAGCGGGTTGCAGCAACGTGTTGGTTATACAATTGAACAAATTAATCATATGCGTGATGTGTTTGGTACGCGATTGCGACGTGCTGAAGACGTATTTCCACCGGTGATCGGGGTTGCTGCCCATAAAGGTGGCGTTTGCCAAAACCTCAGTTTCTGTTCATCTTGCTCAGGATCTGGCTCTGAAGGGGCTACGTGTTTTGCTCGTGGAAGGTAACGACCCCCAGGGAACAGCCTCAATGTATCACGGATGGGTACCAGATCTTCATATTCATGCAGAAGACACTCTCCTGCCTTATTCTCTGGGGAAAAGGACGATGCCGCTTCTGCAATAAAGCCCACTTGCTGGCCGGGGCTTGACATTATTCCTTCCTGTCTGGCTCTGCACCGTATTGAAACTGAGTTAATGGGCAAATTTGATGAAGGTAAACTGCCCACCGATCCACACCTGATGCTCCGACTGGCCATTGAAACTGTTGCTCATGACTATGATGTCATAGTTATTGACAGCGCGCCTAACCTGGGTATCGGCACGATTAATGTCGTATGTGCTGCTGATGTGCTGATTGTTCCCACGCCTGCTGAGTTGTTTGACTACACCTCCGCACTGCAGTTTTTCGATATGCTTCGTGATCTGCTCAAGAACGTTAATCTTAAAGGGTTCGAGCCTGATGTACGTATTTTGCTTACCAAATACAGCGATCGTAATCGCTCCTCAGTCCCCGTGGATGGAGGAGCAAATTCGGGATGCCTGGGGAAGCATTGGTACTAAAAAATGTTGTACGTGAAACGGATGAAGTTGGTAAAGGTCAGATCCGGATGAGAACTGTTTTTGAACAGGCCATTGATCAACGCTCTTCAACTGGTGCCTGGAGAAATGCTCTTTCTATTTGGGAACCTGTCTGCAATGAAATTTTCGATCGTCTGATTAAACCACGCTGGGAGATTAGATAATGAAGCGTGCGCCTGTTATTCCAAAACATACGCTCAATACTCAACCGGTTGAAGATACTTCGTTATCGACACCAGCTGCCCCAATGGTGGATTCGTTAATTGCACGCGCATTAGGAGTAATAGCGGTAATGCCATTACTTTGCCTGTATGTGGTCGGGATGTGAAGTTTACTCTTGAAGTGCTCCGGGGTGATAGTGTGGAAGAACCTATCGGGTATGGTCAGGTAATGAACGTGACCAGGAGCTGCTTACTAAAGAAGCACTGGATGATCTCATCCCTTCTTTTCTACTGACTGGTCAACAGACACCGGCGTTCGGTCGAAGAGTATCTGGTGTCATAGAAATTGCCGAATGGGAGTCGCCGTCGTAAAGCTGCTGCACTTACCGAAAGTGATTATCGTGTTCTGGTTGGCGAGCTGGATGATGAGCAGATGGCTGCATTATCCAGATTGGGTAACGATTATCGCCCAACAAGTGCTTATGAACGTGGTCAGCGTTATGCAAGCCGATTGCAGAATGAATTTGCTGGAAATATTTCTGCGCTGGCTGATGCGGAAAATATTTCACGTAAGATTATTACCCGCTGTATCAACACCGCCAAATTGCCTAAATCAGTTGTTGCTCTTTTTTCTCACCCCGGTGAACTATCTGCCCGGTCAGGTGATGCACTTACCAAAAACGCTTTACCAGATAAAGAGGAATTACTTAAGCAGCAGGCATCTAACCTTCATGAGCAAAAAAAGCTGGGTGATATTTGAAGCTGAAGAAGTTATCACTCTTTTAACTTCTGTGCTTAAAACGTCATCTGCATCAAGAACTAGTTTAAGCTCACGACATCAGTTTGCTCCTGGAGCGACAGTATTGTATAAGGGCGATAAAATGGTGCTTAACCTGGACAGGTCCCGTGTTCCAACTGAGTGTATAGAGAAAATTGAGGCCATTCTTAAGGAACTTGAAAAGCCAGCACCCTGATGCGACCACGTTTTAGTCTACGTTTATCTGTCTTTACTTAATGTCCTTTGCACGGCCAAAAGCATAACTGGCCTGAATATTCTCTCTGGGCCCACTGTTCCACTTGTATCGTCGGTCTGATAATCAGACTGGGACCCCTAGGTCCCACTCGTATCGTCGGTCTGATTATTAGTCTGGGACCACCAGGTCCCACTCGCTCTCGTCGGTCTGATAATCAGACTGGGACCACGGTCCCACTCGTATCGTCGGTCTGATTATTAGTCTGGGACCATGGTCCCACTGGTATCATCGTATGATTATTAGTCTCAAGACGGTCCCACTCGTATCGTCGGTCTGATTATTAGTCTGGAACCACGGTCCCACTCGTATCGTCGGTCTGATTATTAGTCTGGGACCACGGTCCCACTCGTATCGTCGGTCTGATTATTCGTCTGGGACCACAATCCCACTCGTGTTGTCGGTCTGATTATCGGTCTGGGACCACGGTCCCACTTGTATTGTCAATCAGACTATCAGCGTGAGACTACGATTCCATCAATGCCTGTCAAGGGCAAGTATTGACATGTGACCGGCTAGCGTCAGTTTCACCTGTTTTACGTAAAAACCCGCTTCGGCGGGTTTTTATTTTGGTCATCGAGTGATTACAAAAGCTTCCATGGTGCACCTAACATCTAAGAAACCATCTATCATGACATTAACCTATAAAAATAGGCGTATCACGAGGCAGAATTTCAGATAAAAAAATCCTTAGCTTTCGCTAAGGATGATTTCTGGAATTCGCGGCCGCTTCTAGAGTTATGACAACTTGACGGCTACATCATTCACTTTTTCTTCACAACCGGCACGGAACTCGCTCGGGCTGGCCCCGGTACATTTTCAGAATACCCGCGAGAAATGAGTTTGATCGTCAAAACCAACATTGCGACCGACGGTGGCGATAGGCATCCGGGTGGTGCTCAAAAGCAGCTTCGCCTGGCTGATACGTTGGTCCTCGCGCGGCTTAAGACGCTAATCCCTAACTGCTGGCGGAAAAGATGTGACAGACGCGACGGCGACAAGCAAACATGCTGTGCGACGCTGGCGATATCAAAATTGCTGTCTGCCAGGTGATCGCTGATGTACTGACAAGCCTCGCGTACCCGATTATCCATCGGTGGATGGAGCGACTCGTTAATCGCTTCCATGCGCCGCAGTAACAATTGCTCAAGCAGATTTATCGCCAGCAGCTCCGAATAGCGCCCTTCCCTTGCCCGGCGTTAATGATTTGCCCAAACAGGTCGCTGAAATGCGGCTGGTGCGCTTCATCCGGGCGAAAGAACCCCGTATTGGCAAATATTGACGGCCAGTTAAGCCATTCATGCCCCAATAGCACGCGGACGAAAGTAAACCCACTGGTGATACCATTCGCGAGCCTCCGGATGACGACCGTAGTGATGAATCTCTCGGCGGGAACAGCAAAATATCACCCGGTCGGCAAACAAATTCTCGTCCCTGATTTTTCACCACCCCCTGACCGCGAATGGTGAGATTGAAAATATAACCTTTCATTCCCAGCGGTCGGTCGATCGAGAAAAAAATCGAGATAACCGTTGGCCTCGATCGGCGTTAAACCCGCCACCAGATGGGCATTAAACGAGTATCCCGGCAGCAGGGGATGACTTTTGCGCTTCAGCCATACTTTCATACTCCCGCCATTCAGAGAGAAGAAACCAATTGTCCATATTGCATCAGACATTGCCGTCACTGCATCTTACTGGCTCTTCTCGCTAACCAAACCGGTAACCCCGCTTATTAAAAGCATTCTGTAACAAAGCGGGACCAAAGCCATGACAAAAACGCGTAACAAAAGTGTCTATAATCACGGCAGAAAAGTCCACATTGATTATTTGCACGGCGTCACACTTTTGCTATGCCATAGCATTTTTATCCATCAGGTTCACGGAATCCTGCCTGACGCTTTTTGCTCTCGCAACTCTCTACTGTTTCTCCATACCCGTTTTTTTGGGCTAGCTACTAGAACTTTCGAATAGAGCTATGAAGACAAAGAGGGAACTGAACACTTTACTAAGAAAGAGGAGAAATACTGAGATGGGTCAAAGTAGCGATGAAGCCAACGCTCCCGTTGCAGGGCAGTTTGCGCTTCCCCTCAGAGTGCCACCTTTGGCTTAGGGGATCGCGTACGCAAGAAATCTGGTGCCGCTTGGCGGGGTTAGTAACAGTGGTATTGCACAAAACTCACTCCTGAAGGCTATGCGGTCGAGTCCGAATCCCACCCAGGCTGAGTGCAAATTTATCCTGTGGCTGCACTTGAACGTGTGAGCCTGAGAATAACTTGGTACCAAATTCCAAGAAGCACCTGCGAAAGGGGGGGCCTTTTTCGTTTTGGTGCACATTGGCCTGTTGCGGACCTCGGTACCAAATTCCAGAAAAGAGACGCTTTGGAGCATCTTTCGTTTTGGTCCATCGAGTGGCGCGCTTGGTTTACGTTTTCCGTTGGAAGAAGAAGAAACGAGAAACTAAATACTAGAGTCACACAGGACTACTAGATGATGCAAACCGTTTTAGCGAAAATCGTCGCAGACAAGCAATTGATAAAGCCACAAACAGCAGCAACCGCTGGCCAGTTTTCGAATCAGGTTGAGCCGAGCACGCGACATTTTTGTGATTCGCTGCGGGTGCGCGCACGGCGTTTATTCTGGAGTCAAGAAAGCGTAGCCGTCAAAAGGCGTGATCCGTGATGATTTCGATCCAGCACGCATTGCCGCCATTTATAAACATTACGCTTCGGCAATTTCGGTGCTGACTAAATCAGGATGCTGATTTGGTGCAGCCCCCATCGTAGCCAAATCGCCCCGCAGCCGATTTTATGTAAAGACTTCATTATCGACCCTTACCAGATCTATTATCTGGCGCGCTATTACCAGGCCGATGCCTGCTTATTAATGCTTTCAGTACTGGATGACGACCAATATCGCCAGCTTGCCGCCGTCGCTCACAGTCTGGAGATGGGGGTGCTGAGCCGAGTCAGTAATGAAGAGGAACAGGAGCGCGCCATTGCATTGGGAGCAAAGGTCGTTGGCATCAACAACCGCGATCTGCGTGATTTGTCGATTGATCTCAACCGTACCCGCCAGAGCTTGCGCCGAAACTGGGGCACAACGTGACGGTAATCAGCCGATCCGGCATCAATACTTACGCTCAGGTGCGCGAGTTAAGCCACTTCGCTAACGGTTTTCTGATTGGTTTCGGCGTTGATAGCCATGACGATTTGCACGCCGCCGTGCGCCGGGTGTTGCTGGGTGAGAATAAAGTATGTGGCCTGACGCGTGGGCAAGATGCTAAAGCAGCTTATGACGCGGGCGCGATTTACGGTGGGTTGATTTTTGTTGCGACATCACCGCGTTGCGTCAACGTTGAACAGGCGCAGGAAGTGATGGCTGGGCACCATTGCAGTCGCGTGTTCCGCAATCACGATATTGCCGATGTGGTGGACAAAGCTAAGGTGTTATCGCTGGCGGCAGTGTAACTGCATGGTAATGAAGAACAGCTGTATATCGATACGCTGCGTGAAACTATGCCAGCACATGTTGCCATCTGGAAAGCATTAAGCGTCGGTGAAACCCTGCCCGCCCGCGAGTTTCAGCACGTTGATAAATATGTTTTAGACAACGGCCAGGGTGGAAGCGGGCAACGTTTTGACTGGTCACTATTAAATGGTCAATCGCTTGGCAACGTTCTGCTGGCGGGGGGCTTGACGCAGATAACTACAGTGAAGACGCGGCACAAACCGGCTGCGCCGGACTTGAATTTAATTCTGCTGTGAGTCGCAACCGGGCATCGAAGCACGTCTTTGGCCTCGGTTTTCCAGACGCTGCGCGCATATTAATAACATACAAAGACGAACAATAAGACGCTGAAAAGCGTCTTTTTTCGTTTTGGTCCTTTGAAGTTTAGGGGATAGTCCAATTATTGAAGGCCTCCCTAACGGGGGGCCTTTTTTGTTTCTGGTCTCCCTACTCATCGCGGCCGCTGCAGTCCGGCAAAAAAGGGCAAGGTGTCACCACCCTGCCCTTTTTCTTTAAAACCGAAAAGATTACTTCGCGTTATGCAGGCTTCCTGGCTTCACTGACTCGCTGCGCTCGGGTCGATTCGGCTGCGGCGAGCGGTATCAGCTCACTCAAAGGGTCTTACGCCCCGCCCTGCCACTCATCGCAGTACTGTTGTAATTCATTAAGCATTCTCCCCAACATGGAAGCCATCACCAAAAACGGCATGATGAACCTGAATCGCCAGCGGCATCAGCACCTTGTCGCCTTGGTATAATATGTTGCCATCGTGAAAACGGGGGCGAAGAAGTTGTCCATATTGGCCACGTTTAAATCAAAACTGGTGAAACTCACCAAGAGAATGGCTGAGACGAAAAACATATTCTCAATAAACCCTTTAGGGAAATGAGCAAGGTTTTCACCGTAACACGCCACATCTTGCGAATATATGTAGAAACTGCCGGAAATCGTCGTGGTATTCACTCCAGAGCGATGGAAGCGTTGAGTTTTGCTCATGGAAAACGGTGTAACAATCGACCTATCCATATCACCAGCTCACCGTCTTTCATTGCCATACGAAATTAGATAGCATCAGGCGGGCGAGAATGTGAATAAAGAGCCAGATAAAGCTTCTATTATTTTTCTTTACGGTCTTTAAAAAGGCCGTAATATCCCAGCTGAACGGTCTGGTTATAGGTACATTGAGCAACTGACTGAAATGCCTCAAAATGTTCTTTACGATGCCATTGGGATATATCAACGGTGGTATATCCAGTGATTTTTTTCTCCATTTTAGCTTCCTTAGCTCCTGAAAATCTCGATAACTCAAAAAATACGCCCGGTAGTGATCTTATTTCATTATGGTGAAAGTTGGAACCTCTTACGTGCCGATCAACGTCTCATTTTCGCCAAAAGTTGGCCCAGGGCTTCCCGGTATCGACAGGAACACCAGGATTTATTTATTCTGCGAAGTGATCTTTCCGTCACAGGTATTTATTCGCGATAAGCTCATGGACGACGTAACCGTCGCACAGGAAGGACAGAGAAAGCACAAATATGGGAAGTGACGGACAGAACGGTCAGGACCTGGATTGGGGAAGGTCAGAGATTGCCGCCGCTGCTGCTGACGGTGTGACGTTCTCTGTTCCGGTCACACCACATACGTTTCCGCCATTCCTATGCGATGCACATGCTGTATGCCGGTATACCGCTGAAAGTTCTGCAAAGCCTGATGGGACGTGGGCTGATCGAGTTCAACGGAAGTCTACACGAAGGTTTTTGCGCTGGATGTGGCTGCCCGGCACCGGGTCCGTTTGCGATGCCGAGTCTGATGCGGTTGCGATGCTGAAACAATTATCCTGAGAATAAATGCCTTGGCCTTTATATGGAAATGTGGAACTGAGTGGATATGCTGTTTTTGTCTGTTAAACAGAGAAGCTGGCTGTTATCCACTGAGAAGCGAACAAAACAGTTGGGAAAATATCCATTATCGTAGAGATCCGCATTATTAATCTCAGGAGCCTGTGTAGCGTTTATAGGAAGTAGTGTTCTGTCATGATGCCTGCAAGCGGTAACGAAAACGATTTGAATATGCCTTCAGGAACAATAGAAATCTTCGTGCGGTGTTACGTTGAAGTGGAGCGGATTATGTCAGCAATGAGCAGAACAACCTAATGAACACAGCCACCCATGATGTGGTCTGTCCTTTTACAGCCAGTAGTGCTCGCCGCAGTCGAGCAACAGGGCGAAGCCCTCGGCTGGTTGCCCTCGCCGCTGGGCTGGCGGCCGTCTATGGCCCTGCAAACGCGCCAGAAACGCCGTCGAAGCCGTGTGCGACACCGCGGCCGGCCACGGCGTTGTGGATACCTCGCGGAAAACTTGGCCCTCACTGACAAATGAGGGGCAGACATTAACACTGCGAGGGGCCGACTCACCCGGCGCGGCGTTGACGGATAAAGGCTCGATTTCGGCCGGCGACGTGGAGCTGGCCAGCCTCGCAAATCGGCGAAAACGCCTGATTTTTGCGCCCGTTCCACAGATGATGTGGACAAGCCTGGGATAAGTGCCCTGCGGTATTGACACTTGAGGGGCGCGACTACTGACAGATGAGGGGCGCGATCCTTGACACTTGAGGGGCAGAGTGCTGACAGATGAGGGGCGCACCTATTGACATTTGAGGGGCTGTCCACAGGCAGAAAATCCAGCGTTTGCAAGGGTTTCCGCCCGTTTTTCGGCCACCGCTAACCTGTCTTTTAACCTGCTTTTAAACCAATATTTATAAACCTTGTTTTTAACCAGGGCTGCGCCCTGTGCGCGTGACCGCGCACGCCGAAGGGGGGTGCCCCCCCTTCTCGAACCCTCCCGGTCGAGTGAGCGAGGAAGCACAGGGAACAGCACTTATATATTCTGCTTACACACGATGCCTAAAAAACTTCCCTTGGGGTTATCCACTTATCCACGGGGATATTTTTATAATTATTTTTTTTATAGTTTTTAAATATTCTTAGAGCGCCTTGTAGGCCTTTCTCCGTGCTGGTTCTAGAGAAGGTGTTGTGACGAACTCCCCTTTCAGTGTGACAAATCACCCTCAAATGACAGTCCTGTCTGTGACAGATCCCCTGACCCTGTAACAAATTTGCCCTGCGGAGCTGTTTCTCGCCAGAGTTATCCCTGCTTATTGACTCTTTTTTATTTAGTGTGACAATCTAAAAACTTGTCACACTTCACATGGATCTGTCATGGCGGAAACAGCGGTTATCAATCACAAGAAACGTAAAAATGGCCCCGATACGTTTCAGTCAAACGACCTCACTGAGGCGGCATATAGTCTCTCCCGGGATCAAAAACGTATGCTGTATATCTTCATTGACCAAATCAGAAAATCTGATGGCACCCTACAGGAACATGACGGTATCTGCGATCCATGTTGCTAAATATGCTGAAATATTCGGATTGACCTCTGCGGAAGCCAGTAAGGATATACGGCAGGCATTGAAGAGTTTCGCGGGGGAAGGAAGTGGTTTTTTATCGCCCTGAAGGATGCCGGCGATGAAAAAGGCTATGAATCTTTTCCTTGGTTTATCAAACGTGCGCGCAGTTTTTAACCCAGAGGGCTTTACAGTGTACATATCAACCCATATCTCATTCCCTTCTTTATAGGGTTACAGAACGGTTTCCCGCAGTTTCGGCTCGTGAAACAAAATCACCAATCCGTATGCCATGCGTTATTAAAATGCCTGTGTGCATCGTAAGCCGGATGGCTCAGGCATCGTCTCTCTGAAAATCGACTGGATCATAGAGCGTTACCAGCTGCCTCAAAGTTACCAGCGTATGCCTGACTTCCGCCGCCGCTTCCTGCAGGTCTGTGTTAATGAGATCAACAGCAGAACTCCAATGCGCCTCTGATTCGTCAAAAAGAAAGGCCGCCAGACGACTCATATCGTATTTTCCTTCCGCGATATCACTTTCCATGACAACAGGATAGTCTGAGGGTTATCTGTCACAGATTTGAGGGTCGCGTCACATTTGTTACTGACCTACTGAGGGTAATTTGTCACAGTTTTGCTGTTTCCTTCAGCCTGCATGGATTTTCTCATACTTTTTGAACTGTAATTTTTAAGGAAGCCAAATTCAGGGCAGTTTGTCACAGTTGATTTCCTTCTCTTCCCTTCGTCATGTGACTTGATATGGGGGCTACATCGTCATCATTGATGAGGGTTGATTATCACAGTTTATTACCTCTGAATTGGCTATCCGCGTGTGTACCTCTACCTGGAGTTTTTCCCACATAG
+
))((($$$&'%$%&$##%%(**1.+,-4:99;BEJIFHG?AB>9<<<=<:3///1/-('&%%%$&&'%&%)/&%$##$&&&'&%$$'223000(((*,7///.------0/06634400..2++,,61/0A<@644472((''-./001AAFEJDAA@CJJBBAEFDBEJEIJJJJ@AD8JJJJJJJHJJJJJJIDIHCD554/..-)'&&,/355@=>>ABJJJJJJBB66667+(,..3331./-(&&&,,--+,-.////678FJHJJIGFFIJCFHEJJGJJGHJJJFIGJA@@>ADJHJJICDCCHIJFJIJHFEGEJJHJJJJHJJJJJJJJGJHJJGJJJJJJE/+)++:<JHGJJJJIIJJJGHJJJJJJJJJJJJJJE;;;?CAC<)&%%(-..0-.(,'&%',-/.(),+*&&&'*))++'%))1657228>>:9774367<('((3CFHCC;9:@AA='&&'%##$$''''(+128FJGGHCJJGJIJJIJFJIJJJJFEJHFEFFHCIDFCFFIJIGJJCCBACAHJFH::?@IHJJHHIJJIFJFJJCAB?=>==H000/57///.(((5550//**+2,::;JFJJDCA?EA9+((((9A>A@:99:AA?@=<B?AEJFFFECDADBEJFEB@D@988:@JGEJIJJGHGEJHJJJFGEDEJFFIJJFJJECCCFHFI;@BCEGJFFGDFHEDEGI=<=<==<?@AA>><=3..035;;)11101//221753236--875777IAC<71%('&&))''3JF>>=>@;;433321.-.../12,,,.<=;;;;<@=::;C?>>9455JG@@?AB55433768::7889JIDJJJJFEGIIJIJEAB?:<=>GGCBDCJEDD??870/-()))7HAACGJEFHJJIEGCG=<91112434;;==GE>?CE=>AACDGJFECFCCB?74444??<???GJJJGJJJJFHJ,++&&(()9888;GDH<<479366=@JJHGDEBFJJJGJJJJFJJJJJIEJHHFIJHJJJGJIJJJJFIIIIJFJHAGJBDFHEHHFE3334B<DCFGJJJJHEDDF@A6JJJJJJIJHJJJH?=>?DGJEJC7(((4334,,,****-/)300(''(.1)28GGGJH@:99:JFJJJFIEJJJJJEDFJJGJ9B922?>JEDBB(((((((67'''('&$$%&&&'677B4444@FJDJEHDJHEJA9--/01**)+012EHA@?66-***)*))+0FDBACBD<CIE7768:>GEDHJJJGJACBBJIJHGFD7/..--A>FFJIJDDEGJGJJHJF:::;44655++++?ACFBEABFB??95556D@A89::@CABACIGJJD100=2,,,335>CJJFJJJJGGFJEDJGJHJJFJF7+***55//---.BCHEJEHBDHFI?@HJJIFJHJJHJEHJJJJJJJEBCCJBJ8JJIJHJJJGJHGHJJH>>@@DFE=<;<C:::;?==@A>99:98:<=?BA0000BIDJJJIEHH>210...+*)))(()-366677''&&,+%%%%%')/0/21****,';>?BFJJJJIJJJJJJIJJJJJJJJHJ<<<=JHJEJEEJFHJJFJJFJGJJJHJJGJJCJJJGJGJGHIJG@@EJHHFIFJDH6669BGG;;<87569DCBB?@?54463339@ADHEDG=:100%$$$$%%%()/03ADA@A@D=>DGJJGJ766@=996787@GJEDJGJFJJEJJIFFJHJIJIGBA?<<78;;43324448?FCCJH???@EBDA@7300*+FBFJDGIGEDDA>??DFDHJJABBBHFJJDJJEGFGHJIJJIFC9333EJDFJJIJHFHHHFGHGBBBHDC0003--)0**9BJHCFJEJJJJJIJGFGJIJHJEBEEFJGEIJF7779DCEECJGJFIFJJJJIJJJHJJIJJFJJJJJJJJBBDDHJIJIHJJFHFHDIJJEGJJJJGJJGJFGJFFJIHJJ76662-.,-5<=87765=>@AHJEJJJDBC?A?>8HJJJJJHGJI>==;>?CFHGF3322==JHHA@<<;<><66549103@211444398;5763))))''(*97.@ABJFEJIJJHI8870'%$$%(,-)&&&&,&&&%()*))))(&-.10000===ECDBDGFDDDEDDCEBJEBJBBGA<99=//045::665688663,,-29;=99::>DHJJJJHIJH;591/1999;GGJIJJJJJHJJJJJGJHJEJFJGJHJDAAA>8641/12?7ECAB=;;889=C<21116/..-/5872352344?@=;501@@ABCGJJ?@??B?>?22227/+(*+**(*',,,-,&&&'9:;<044HEGJGFHFJFIIEBJJJJIJJJHIGFGJJFFGICIIIJHEHDEGEFHJJJJIEJJJJJGJJJJHGGFJGJFHFJJ??IHJEGJJIGJIFJC==>EJEB@<ED==<<>8.-*)(&&%*)%&589=>???B?>>@B=<<=@=9**''''++//:<;;:.../6055911005366;GFJJJJJJJGH<99:=11125/''(.../@DD444377562((()(()01000000/..03++-667-,(%%();DG222,,+,**..;<?@@FFJGHJG?;66678?@AH??>=<<>FJF@@@>>>>BCAJCDBAEIEHJH000/25,,+,.151../20)),)672444<)((&%$$'(*35554///./))('((*2:@BC?AA8777CA@@=<<;=?<=??200.///156<=DJCE@BA;;;000'&&%'''0.-++-04477222,,,+-23=;@?;<::;;?A=>>5566=>>IBA@=:::9BEDBB><<;<:7787<89+++,<43@@?@ADJJCJJCBCDJHJGECC0///123483IFFHIJJJJJJDHEIJCHDFDJ7779;;;;=<<FDCICDF??:;=<<;;<C<8-ICCFFFEJJIJJGGJHJJHJIJGFHJJIJIFEEIJFGHJJJ<<9:6*)'(*,///2J==<:10+*&&-7=>??....0:=>FAA>@>=93,,,:9<<1110456DFCDFCE<<=<:22*(,);<<<995598+**//*)''///05:85/.-/24<>@D;99322,,,-67BJJHIFDFBCCCAAA77ACJJDIECFF7765884435=88**+4)*//0506<>5555A@;9:6;*)+9BHDEDCJJECD9987681-,>BCEFGJGJJHEEGCJ<=99::@BCBIJEJJBCGFFBED@AB:9:10609:::?:5555>@=:;<9E4333:4,+)''',.,-+&&%&&,,-0/223555<8''')*(%''&&'&*++<=9:::<C>3?:::<?@?@FBFDF/--'&&&&8::8DFHJIJEJJ;988JJHGHEEJF7666FJHFHBFGE??;:<=JFJE=<==7667C@>:?78:FABCCIHGBCJIDJJJJJ?>=;;684.-,,.899:;00//3,,-<EGAB?ACEGG;;;>G98---,&&'03243777>@???A@=;////89@@@@CGJJHJHFGHGIJHGJJGHFJJHJID?3266720.(''&'&'06797788>CA=42246----,-18=ADEJJJHFEBJIJJGJGI@A@7775445::=22329765..2-;??GCDJIGGFGGJJ8888887=;607++--5.23+'CDJJJIJJJJEFIHEJEDCDDICDJG++,3BCEEJJGJIJEBBBFB=7779C?>5=1.110353325898=??JEFEJHJJHJJFIJACECCABC41011/,,()))*)(&$#$$%%+++.*+=>==>EHHDDCDDECCBADDEHGJFJHCB877333356;;>?CEDIE88866=8997;;:7778J?0&))*CD@AI8766***=>?>>;?>80C<=<;<9::7788*''',/4/0/1GJJHIJGHGGJ@B@CAGF@EEJJGGHJFJJJJJ?????1)&&&*+*--,+,--11/-.//89CDE9778-((()&%%&)*12:999:332347BHDJC6667?9668::::---->??AB?BDBEGJHGFJJJJJGJIHJJ<;;<CCA@:7?<777+*,,44,)(&%%&*+,**,-(%%%)('%+++)((((+.((,(AAA??:-*+.)050,+-801'''7'FHHGJJFFDEAAA>>;;:9789<000055'&$$%%'%-66=;;:99++,2?ADCFBDGDJ<;<89:;>?B?A?=6?@4DHJJE5555;6+))**+**))(-..0.01-36...3.))+CGEAA>>??@BBBHFJGFJJJJ8882,++,36@>?FH8555:@GIJIIJJHHEGJEIIFFFGJG777857<:;A??>AB@@AA@?@DFGFGDD=:1/'&&%%%%%%'(,,()--..-,45=///.00/&$$$&'(;;88;772251//01228772333==;=;80@@A,,,,72...*++%$$''(*,(*%&&'&&&)412-('&%'(***+)+3.-+-)(+,--,,/*+,+)''+*+5;?>BEHGI644)(()1'''(('')+,+++/29>JEGJJAJJJHGBC:8JJJJ@?FJJCAAAFCD?>854200297789@B>=/..02>2?@BA<;:>@>337534459;6>CJGHDEGDDFGCC????<=7///551)'''&%$#$$'210123>?AAGIJIHJJHHHJJHIFJJHJHIEEJFBA@AC>2,999653-:8765534&%$$&0101<:869;:;=CECFEEF;::726628821''''27-)))(('''((%&%,//&''''('('''(($&$$*,+''*19;:984'%&(&&'()+,,1/&%&&'&&)),&&&'(/+,()CCDJJI94443667<<;=?=<<DJJJGE<<@7666:&%%'%%$%&&1-../3;0//.-+-,+-.9=?>>?<<>8'&&'&'%%&'9=:3,-99DFJGD>898.7<FDEEBCDEC@>>?C?6434=@@FIF??44::>@A;84001FECDFFJIJJHJJGJEFEFGJJJEH6651.''')(%%%,,,+'&%$$$%(**.--042249<C??@ACDCACGE==<:B?-%%%)(%%&)*('((74223(((*&%%&&%&'/)*))-+(%&(()(()-,***-./;=>GJJDGA@@7840,+-(''*('(--,+()*,-.+**-84459B@@A@GAIGFIFFF?@5--,-:44400//557//.,,,-.0000..2:0222@=?A9--8<?ECAEA;988533499+)))'&%$$$$#####%'&$%$$%%%&''()3233+,,1<??JJJJJIJIGHGHIJFEA=99@BBEACJD;;4-,000187>>?=B?66/*'&)10))//1<><<>FGBCEB?6446567D@?;><==<A>><*43/4?DCDCGE;445>FEIJJJHJ989=?@?FIA44473++,<<@CJFEJGGGFEDF====JHHJJIEJJJJJIJGJ>=956++))6444=@?@DCEFIFJJHFJGJEGEDEJEEJJIJJJGFEJJJJEFFGJJGDEEGJHJHJHHJJIFHIHFBFDIJJCIJJIJJJJ<<AAB>D?GA9677944101106(&&&(,.-**../.08@?A===BC5456<.--.4>AD0..0<;:-,/,.?>JE===?HD>;::8>@>>.)''+9:/0..111/1059;<?B@CGJJJJJJGJJJFFB83211460);;<FJJFFCDFEDGE:;:CDBCIJGJHJGJJJGJJJJIJHHHJGI@@@2***98521130+,++-+(()+398999G;;99<<GBDJHGJIGJCBFJJHJGGGEJJJJJJJJIJJEBAAAAJHJJJJHIJGJIJFFGJDB=;;;<GGJGJHJJJGJJHJJJFJJHJHGBBDB<421++++76AA@<;:-'$$$$&'799+++''&'))778?HAE=E>GBDFEJIJJJGFJJJJGHJGJJIDBDAB9877AC@?HFJHJ?8:CJFJJJJIJJ;:::,***.//5566>>??@IGJJJIJJGJJHEFDHJJGGJJGJGJJ;:444)')(()*;8:;9989@?C=</----.6@D?C8/////..+***+*6BE@B9889=2<8<:=DE4489A>.,,,+*&&((37232344.../;;@DDEJGFFD0/)(.*/-((1,+,64>?@;;;=J999:)))*,,,,,++07:<<;6677?2222CFCDCBCEDJJC2222?4:=<5(((*&%%%%&%(%$$$$$$###$,*)('''')+.52239C@BAEEGFJB>A;>>,(''&),))()))((((+((+-39@BGFCBCDGD@2(''(%%(*+,173***-?A2112==10(,,.689/.--.778000)(((/-,--/./'0/--.;<JJHIJDHIEIDDFGJHJIDFECDCDEE;/0>BH===>DHFGC@BFHFJ?>>FJJJJDBHD;>?JHJ=999ADCCGDJGJ@@?545><1..,7:9?<2224&&&'((*))27444)&&%&()24=;>?>>8878;9AA=>?HJJGHIJ3335<4)'&&''+***/21-*==<F:9::389JF@;<=BIFEA?>5444?C@B@BCE=87;<BEEC=((((-%&22111<:44467..,*(((3986222GFFHJJEGDA::::;@BJA@?@I><>HGJGHJGJDI?>>>A@5;::AACAEGJFJFGJJIJHHEJJJIDHBEDEJJF>00/,+)(''&$%&'-/'''(*%$$%%&%%%'&&)%',)@AADDEFHECFCDAGH0000AIDJGJJFJHFJJJJJGGBDJCJ641277,*++5+++++)(+*//++**0(''(AB;<<@@?>>=<:6.(('())./)))))FIJJIJGFDF@:DDJJHFHA@@9868740''').,--,.--.00.,*+-+++0=A?...17.ABCEDGJJJGGEJIAAAA=JC@)'&%&(-029===;;;7::?DCBA@ABHHJ<;;;DEJDCDD<:0.+))*))+++**///9C<<==BEDJJJFIFB@@1111>=?///*((1,///.'((*1<;:;;(''((45>=<85544/*(%%$##$$$$#%$''49;99<FDBAC@CFEJHJJJJJJJJJGJJJA@?@DEFA)('(%#$%%''%%%:=<>..--2/+('''&),,,($$'%&$&&))))*+%%%%'%',)*++.--).DEE=CDJDIJJJJJIFJHA@@<:.+*)169677>7778IGFFHDE<;;<;9323211/24:899;EFJJJJCDB@C?CCJGJFFFBDCB@99:<CC8889B?@JFB,--+)*+-=@GJGJGGHFHEJGJGDHGDDC??:51122;1116778JJ>EJFHJJIJGJJGCBC@DBDHEJ3,,,EEGJEFACDFGB>---.:@443....3335=>GDGJGIJJJGGGHJGJJJJHHJJIGFJBDDDHJJHHGHA?>>AJFDB3..7E<81-(&'''00/09(&((+9<<E8+++()*(51***+35++1/,6692-,,-13''''03455640+709:<G?>>@ABCBBCDDEJEIJJFGEHE9843.&&&&&&5:BA@A=<=?A;;CCJFJJCEDFCBDCDB''&&&&&&&&=AHDCA@=---5=77;99:;88798;;<98774258;3'%(%%%$&(&')%%&&'(5567:;<=?<<<:8666..0)**'(()0366B9CIHHFEDD?@::642593)8*8A@GECDBEFJEIHGGJJJIIIJJJJJJIJGHFJFGDFC8984011)(()468@@HJJFJ>:<==<@B('%%%%&%%%%%$%(967=3??ABJDGE>>==@?FJJJJHJJFICDCDJEDHEECBBBBD<<B=;<3()*''$$#&'''&&(,-)'&')'''%'&&%%(*()))-@CEGJJJJFJGJJEGIJJJJJJHIJGJHIJJIDJHJGJJJJGFHFJIJJJGIGGFGHFJHJGJJJHJHGIJFJJJGHF::::;5557FJHJEJIJJGJIJJJFBJGJIJJFGEDDCF7544-,,00,**((((2<978,+)('-0/08787<<=<@GHBDBBEDEDDCFCFCCGJGHFFJGJJJJJJJJJJIJ???;D;?0000=@/...9:CJFGHJIEJGAAJIJJJJJJEEGJJJAAAAJIJEGJGEGJJJDDGFHHJAAB>>?<<;:>>7ABCJEGGHJJIJEJJGJJJJJJJFJGJJHJJJJJ<988+++,////2587>@@DE@AEJHGJ//,)%#$%&*),.456413ABCCB=::3.)+>???GDDDDCFIEJHJCIFJACA>??@H,,,.=BCEABA@FIDJ7698@7322121324//0857:::=GHGJEFJDBA??<999BCGJJJJJIGHE;::5577>:988230-.0CFE@=>B;97/,9998@877761--('&&+IEGJJJHJJJGEJGEIDDGHJJFJJ2223IEFA@<9:;,''''(()))*((())*.)*+'''$&$%(8:BEB=<<=::>CFCIHJHFJFJFAA@B**)+&%&&&''')*-1=;CFIBABA=<<<HHHDJJHJJJ;3222?;:<8789=<;<=@AHGI)))+6/**:?B5321.)'*+-8(656894322:<>JGJJGGJDHI;:B><<=ABJJJJJHJJJDJHGJ---.<=FBBDGCB==AA=<;00(%%%'4;;@AFEGJBDFE?<=:=J>>==BJGJJJJJJJJIFGJJJJJEGFF@@@AJJ,,,,??666,++*..+*,,=@JFJEA4300/177:@@@>>>=4372)'').444;=>BA@;71257,++*+45>=?FHJJJHFA@@?J?=+)*488BJCED???@F@???A::9889:870//++,0)++,3>>DHJEJJJJJJJJJJJJIJIJCBDE====EGEEDBDCC978<;DHJDA@@==;AE<:<'1*(((18:9<=?:JDDDFFH////CFCCIICA00-.=>CGGHFEI=;;;?FDDBCFFIBFF=A;<;;--,('')../==753,)5A?C8?AJEF>JEJDFDE@F::6<559JIHFJIGIEBHEGFGJGGFFHDEHJGJJJJJJJ;99:+++-,'%()118777D<@99;<999-),))000..((()((&&*+--89;@>955///%%'',()*346;5555664...2/30.//..,***066922225343('')&&)'&%$$%(*,+'''')&%$$'&&(&'&%&&))&%$$$&')&&&/(&$$%&'&&))**-9:::87::<DEDHDJJFJ@>IJ??DI8888EFJI>>>=JABBJ><<:786697654334343//000,.(()<<HFJGGBEJCJFJJJHGFD@@@?>54444@C32)'(**,&$$%'''$%'&%')-,.12=DIIJFCCDIJDGJJDJFFGGDFHFD;88445377,/5445>8779HA@?3333>???>4555732332=@B75458??AI???;:112JJHBCC@CBA6676=<1100412228))*)*,,0?2@@@GFEJ>:;HDC??@?IJJHGHIFEHJIGEDJFHGIJJJHGIIEF>;8798JJJGEJIJJJJJJH4444::@9777<7>>?BJEJGGCA@HAB>=>?@CD>75434589:-)().///.-/7:;;4445JGJIFH??:;<8:==>J<763,>?FJEJJ::::((((*)&&(())(&'&'&%&'&&&68ACEJJJ?@?@A@@==,,+*,,.83>;;@C;;@@EJHHJ<<=968'%%&&+))(&''&(('(*'&%$&'(((0+/2260-./9:::++'((())))--,///5=AFFCG>:433&1,(())*))))----&&&&%&'(*(**()()////212201;<<=880104:;C9990)'''(***>981//01BEICJJIHJJHEAC776<;<<:?=;:877::<;:9?>7-()0,---6900//184.+**//.../;=?:A=511133777888988-*800061,+)),,0.('&&%%'$$%&A@@DGJHJI>;;;9::;?GEJJJJJJIGEDGJGJJI=7-+(''*--+(%%%&(&)).---&&&(.12EBAADJC@DCHJHHJJGIJIJIJJJGJJB@>653'&&&27;BCEEIABC0+)('('+((-./7:?JIJFFGDBACDFFBACECFJJEJGDH;J>GJIECBBFJBADHFFJDA>=JJJFJJJIHDBCDEA337:?BD:7569=GBB?B>=;.++,223222760***>HJJIJGJIJ@@?1211;6>@@?6AHGHHJIFJHFJ<<<;B('&)*'%$$%%%&')1;=888788&&&&%$&%%&%&'66<:999>HG<--'&&'..//655<:<<=JEI:9<<?CCEGF>=>>JGD>==;;877+**+7*)&$
@Glass_T7V_19_D3_14_4_26
TATCGGATTACAATCCCACTCGTGTTGTCGGTCTGATTATCGGTCTGGGACCACGGTCCCACTTGTATTGTGGATCGGACTCTCGGCGTGAGACTACGATTCCATCAATGCCTGTCAAGGGCAAGTATTGACATGTGACCGGCTAGCGTCAGTTTCACCTGTTTTACGTAAAAACCCGCTTCGGCGGGTTTCTTTTGGTCATCGAGTGATTACAAAGCTTCCATGGTGCCACCTGACGTCTAAGAAACCATTATTATCATGACATTAACCTATAAAAATAGGCGTATCACGAGGCAGAATTTCAGATAAAAAAAATCCTTAGCTTTCGCTAAGGATGATTTCTGGAATTCGCGGCCGCTTCTAGAGTTATGACAACTTGACGGCTACATCATTCACTTTTTCTTCACAACCGGCACGGAACCGCTCGGGCTGGCCCCGGTGCATTTTTTAAATACCCGCGAGAAATAGAGTTGATCGTCAAAACCAACATTGCGACCGACGGTGGCGATAGGCATCCGGGTGGTGCTCAAAAGCAGCTTCGCCTGGCTGATACGTTGGTCCTCGCGCCAGCTTAAGACGCTAATCCCTAACTGCTGGCGGAAAAGATGTGACAGACGCGACGGCGACAAGCAAACATGCTGTGCGACGCTGGCGATATCAAAATTGCTGTCTGCCAGGTGATCGCTGATGTACTGACAAGCCTCGCGTACCCGATTATCCATCGGTGGATGGAGCGACTCGTTAATCGCTTCCATGCGCCGCAGTAACAATTGCTCAAGCAGATTTATCGCCAGCAGCTCCGAATAGCGCCCTTCCCCTTGCCCGGCGTTGATCCGTTGCCCAAACAGGTCGCTGAAATGCGGCTGGTGCGCTTCATCCGGGCGAAAGATCCCCGTATTGGCAAATATTGACGGCCAGTTAAGCCATTCATGCCAGTAGGCGCGCGGACGAAAGTAAACCCACTGGTGATACCATTCGCCAGCCTCCGGATGACGACCGTAGTGATGAATCTCTCCTGGCGGGAACAGCGAAAATCTGGCCGGGTACGCAGAACAAATTCTCGTCCCTGATTTTTCACCACCCCTGACCGCGAATGGTGAGATTGAGAATATAACCTTTCATTCCCAGCGGTCGGTCGATGAGAAAAAAATCGAGATAACCGTTGGCCTCGATCGGCGTTAAACCCGCCGCCGGATTGGGCATTAAACGAGTATCCCGGCAGCAGGGGATCATTTTGCGCTTCAGCCATACTTTTCATACTCCCGCCATTCAGAGAAGAAACCAATTGTCCATATTGCATCAGACATTGCCGTCACTGCGTCTTTTACTGGCTCTTCTCGCTAACCAAACCGGTAACCCCGCTTATTAAAAGCATTCTGTAACAAAGCGGGACCAAAGCCATGACAAAAACGCGTAACAAAAGTGTCTATAATCACGGCAGAAAAGTCCACATTGATTATTTGCAGCAGCGTCACATTTTGCTATGCCATAGCATTTTTATCCATAGGGTTCCGATCCTACCTGACGCTTTTTATCGCAACTCTCTACTGTTTCTCCATACCCGTTTTTTTGGGCTAGCTACTAGAGAACTTTTCGGATCAAGCTATGAAGGACGCAAAGAGGGAACTAAACACTTTACTAGAGAAAGAGAAATACTAGATGGGTCAAAGTAGCGATGAAGCCAACGCTCCCGTTGCAGGGCAGTTTGCGCTTCCCCTGAGTGCCACCTTTGGCTTAGGGGATCGCGTACGCAAGAAATCTGGTGCCGCTTGGCAGGGTCAAGTCGTCGGTTGGTATTGCACAAAACTCACTCCTGAAGGCTATGCGGTCGAGTCCGAATCCCACCCAGGCTCAGTGCAAATTTATCCTGTGGCTGCACTTGAACGTGTGGCCTAATAACTCGGTACCAAATTCCAAAAGAGGCCTCCGAAAGGGGGGCCTTTTTCGTTTTGGTCCGCATCCACCTGTGCGGACCTCGGTACCAAATTCCAGAAAAGAGACGCTTTCGAGCGTCTTTTTTCGTTTTGGTCCATCGAGTGGCGCGCTTAGTTCCTCGTTTTCTCTCGTTGGAAGAAGAAGAAACGAGAAACTAAATACTAGAGTCACACAGGACTACTAGATGATGCAAACCGTTTTAGCGAAAATAGTCGCAGACAAGGCGATTTGGGTAGAACTTCCGCAAACAGCAGCAACCGCTGGCCAGTTTTCAGAATGAGGTTCAGCCGAGCACGCGACATTTTTATGATGCGCTACAGGGTGCGCGCACGGCGTTTATTCTGGAATCTAAGAAAGCGTCGCCGTCAAAAGGCGTGATCCGTGATGATTTCGATCCAGCACGCATTGCCGCCATTTATGTGCAACCATTACACTTTCGGCAATTTCGGTGCTGACTGATGAGAAATATTTTCAGGGAGGATTTAATTTCCTCCCCATCGTCAGCCAAATCACGCAGCCGATTTTATGTAAAGACTTCATTATCGACCCTTACCAGATCTATCTGGCGCGCTATTACCAGGCCGATGCCTGCTTATTAATGCTTTCAGTACTGGATGACGACCAATATCGCCAGCTTGCCGCCGTCGCTCACAGTCTGGAGATGGGGGTGCTGACCGAAGTCAGTAATGAAGAGGAACAGGAGCGCGCCATTGCATTGGGAGCAAAGGTCGTTGGCATCAACAACCGCGATCTGCGTGATTTGTCGATTGATCTCAACCGTACCCGCGAGCTTGCGCCGAAACTGGGGCACAACGTGACGGTAATCAGCGAATCCGGCATCAATACTTACGCTCAGGTGCGCGAGTTAAGCCACTTCGCTAACGGTTTTCTGATTGGTTCGGCGTTGATGGCCCATGACGATTTGCACGCCGCCGTGCGCCGGGTGTTGCTGGGTGAGAATAAAGTATGTGGCCTGACGCGTGGGCAAGATGCTAAAGCAGCTTATGACGCGGGCGCGATTTACGGTGGGTTGATTTTTGTTGCGACATCACCGCGTTGCGTAAAGTAAACGGCGCAGGAAGTGATGGCTGCGGCACCGTTGCAGTATGTTGGCGTGTTCCGCAATCACGATATTGCCGATGTGGTGGACAAAGCTAAGGTGTTATCGCTGGCGGCAGTGCAACTGCATGGTAATGAAGAACAGCTGTATATCGATCCTACGTGAAGCTCTGCCAGCACATGTTGCCATCTGGAAAGCATTAAGCGTCGGTGAAACCCTGCCCGCCCGCGAGTTTCAGCACGTTGATAAATATGTTTTAGACAACGGCCAGGGTGAACGGGCAACGTTTTGACTGGTCACTATTAAATGGTCAATCGCTTGGCAACGTTCTGCTGGCGGGGGGCTTAGGCGCAGATAACTGCGTGGAAGCGGCACAAACCGGCTGCGCCGGACTTGATTTTAATTCTGCTGTAGAGTCGCAACCGGGCATCAAAGACGCACGTCTTTTGGCCTCGGTTTTCCAGACGCTGCGCGCATATTAATAACTCGGTACCAAAGACGAACAATAAGACGCTGAAAAGCGTCTTTTTTCGTTTTGGTCCTTTGAAGTTTAGGGGATAGTCCAATTCTGAAAGCCTTCCCTAACGGGGGGCCTTTTTTTGTTTCTGGTCTCCCTACTAGTAGCGGCCGCTGCAGTCCGGCAAAAAAGGGCAAGGTGTCACCACCCTGCCCTTTTCTTTAAAACCGAAAAGATTACTTCGCGTTATGCAGGCTTCCTCGCTCACTGACTCGCTGCGCTCGGTCGTTCGGCTGCGGCGAGCGGTATCAGCTCACTCAAAGGGTCTTACGCCCCGCCCTGCCACTCATCGCAGTACTGTTGTAATTCATTAAGCATTCTGCCGACATGGAAGCCATCACAAACGGCATGATGAACCTGAATCGCCAGCGGCATCAGCACCTTGTCGCCTTGCGTATAATATTACCATGGTGAAAACGGGGGCGAAGAAGTTGTCCATATTGGCCACGTTTAAATCAAAACTGGTGAAACTCACCAGGGATTGGCTGGACGAAACACATTCTCAATAAACCCTTTAGGGAAATAGGCCAGGTTTTCACCGTAACACGCCACATCTTGCGAATATATGTGTCAAACTGCCGGAAATCGTCGTGGTATTCACTCCAGAGCGATGAAAACGTTTCAGTTTGCTCATGGAAAACGGTGTAACAAGGGTGAACACTATCCCATCGCACAGCTCACCGTCTTCATTGCCATACGAAATTCCGGATGAGCATTCATCAGGCGGGCAAGAATGTGAATAAAGGCCGGATAAAACTTGTGCTTATTTTTCTTTACGGTCTTTAAAAAGGCCGTAATATCCAGCTGAACGGTCTGGTTATAGGTACATTGAGCAACTGACTGAAATGCCTCAAAATGTTCTTTACGATGCCATTGGGATATATCAACGGTGGTATATCCAGTGATTTTTTTCTCCATTTTAGCTTCCTTAGCTCCTGAAAATCTTGGAAACATCGAAAAAATACGCCCGGTAGTGATCTTATTTCATTATGGTGAAAGTTGGAACCTCTTACGTGCCGATCAACGTCTCATTTTCGCCAAAAGTTGGCCCAGGGCTTCCCGGTATCAACAGGGACACCAGGATTTATTTATTCTGCGAAGTGATCTTCCGTCACAGGTATTTATTCGCGATAAGCTCATGGAGCGGCGTAACCGTCGCACAGGAAGGACGAGAAAGCGCGGATCTGGGAAGTGACGGACAGAACGGTCAGGACCTGGATTGGGGAGGCGGTTGCCGCCGCTGCTGCTGACGGTGTGACGTTCTCTGTTCCGGTCACACCACATACGTTCCGCCATTCCTATGCGATGCACATGCTGTATGCCGGTATACCGCTGAAAGTTCTGCAAAGCCTGATGGGACATAAGTCCATCAGTTCAACGGAAGTCTACACGAAGGTTTTTGCGCTGGATGTGGCTGCCCGGCACCGGGTGCAGTTTGCGATGCCGGAGTCTGATGCGGTTGCGATGCTGAAACAATTATCCTGAGAATAAATGCCTTGGCCTTTATATGGAAATGTGGAACTGAGTGGATATGCTGTTTTTGTCTGTTAAACAGAGAAGCTGGCTGTTATCCACTGAGAAGCGAACGAAACAGTCGGGAAAATCTCCCATTATCGTAGAGATCCGCATTATTAATCTCAGGAGCCTGTGTAGCGTTTATAGGAAGTAGTGTTCTGTCATGATGCCTGCAAGCGGTAACGAAAACGATTTGAATATGCCTTCAGGAACAATAGAAATCTTCGTGCGGTGTTACGTTGAAGTGGAGCGGATTATGTCAGCAATGGACAGAACAACCTAATGAACACAGAACCATGATGTGGTCTGTCCTTCAGCCAGTAGTGCTCGCCGCAGTCGAGCGACAGGGCGAAGCCCTCGGCTGGTTGCCCTCGCCGCTGGGCTGGCGGCCGTGTATTCGCCCTGCAAACGCGCCAGAAACGCCGTCGAAGCCGTGTGCGAGACACCGCGGCCGGCCGCCGGCGTTGTGGATACCTCGCGGAAAACTTGGCCCTCACTGACAGATGAGGGGCGGACGTTGACACTTGAGGGGCCGACTCACCCGGCGCGGCGTTGACAGATGAGGGGCAGGCTCGATTCGGCCGGCGACGTGGAGCTGGCCAGCCTCGCGAATCGGCGAAAACGCCTGATTTTACGCGAGTTTCCCACAGATGATGTGGACAAGCCTGGGGATAAGTGCCCTGCGGTATTGACACTTGAGGGGCGCGACTACTGACAGATGAGGGGCGCGATCCTTGACACTTGAGGGGCAGAGTGCTGACAGATGAGGGGCGCACCTATTGACATTTGAGGGGCTGTCCACAGGCAGAAAATCCAGCATTTGCAAGGGTTTCCGCCCGTTTTTCGGCCACCGCTAACCTGTCTTTTAACCTGCTTTTAAACCAATATTTATAAACCTTGTTTTTAACCAGGGCTGCGCCCTGTGCGCGTGACCGCGCACGCCGAAGGGGGGTGCCCCCCCTTCTCGAACCCTCCCGGTCGAGTGAGCGAGGAAGCACAGGGAACAGCACTTATATATTCTGCTTACACACGATGCCTGAAAAAACTTCCCTTGGGGTTATCCACTTATCCACGGGGATATTTTTATAATTATTTTTTTTATAGTTTTTAAATATTACTTTTTAGAGCGCCTTGTAGGCCTTTATCCATGCTGGTTCTAGAGAAGGTGTTGTGACAAACTGCCCTTTCAGTGTGACAAATCACCCTCAAATGACAGTCCTGTCTGTGACAAATTGCCCTTAACCCTGTGACAAATTGCCCTCAGAAGAAGCTGTTTTTTCACAAAGTTATCCCTGCTTATTGACTCTTTTTTATTTAGTGTGACAATCTAAAAACTTGTCACACTTCACATGGATCTGTCATGGCGGAAACAGCGGTTATCAATCACAAGAAACGTAAAAATAGCCCGCGAATCGTCCAGTCAAACGACCTCACTGAGGCGGCATATAGTCTCTCCGGGATCAAAAACGTATGCTGTATCTGTTCGTTGACCAGATCAGAAAATCTGATGGCACCCTACAGGAACATGACGGTATCTGCGAGATCCATGTTGCTAAATATGCTGAAATATTCGGATTGACCTCTGCGGAAGCCAGTAAGGATATACGGCAGGCATTGAAGAGTTTCGCGGGGAAGGAAGTGGTTTTTTATCGCCCTGAAGAGGATGCCGGCGATGAAAAAGGCTATGAATCTTTTCCTTGGTTTATCAAACGTGCGCACAGTCCATCCAGAGGGCTTTACAGTGTACATATCAACCCATATCTCATTCCCTTCTTTATCGGGTTACAGAACCGGTTTACGCAGTTTCGGCTTAGTGAAACAAAAGAAATCACCAATCCGTATGCCATGCGTTTATACGAATCCCTGTGTCAGTATCGTAAGCCGGATGGCTCAGGCATCGTCTCTGAAAATCGACTGGATCATAGAGCGTTACCAGCTGCCTCAAAGTTACCAGCGTATGCCTGACTTCCGCCGCCGCTTCCTGCAGGTCTGTGTTAATGAGATCAACAGCAGAACTCCAATGCGCCTCTAGTACATTTGAGAAAAAGAAAGGCCGCCAGACGACTCATATCGTATTTTCCTTCCGCGATATCGCTCATGACGACAGGATAGTCTGAGGGTTATCTGTCACAGATTTATGAGGGTGGTTCGTCACATTTGTTCTGACCTACTGAGGGTAATTTGTCACAGTTTTGCTGTTTTCCTCAGCCTGCATGGATTTTCTCATACTTTTTGAACTGTAATTTTTAAGGAAGCCAAATTTGAGGGCAGTTTGTCACAGTTGATTTCCTTCTCTTTCCCTTCGTCATGTGACTTGATATCGGGGGTTAGTTCGTCATCATTGATGAGGGTTGAGTATCACAGTTTATTACTCTGAATTGGCTATCCGCGTGTGTACCTCTACCTGGAGTTTTTCCCACGGTGGATATTTCTTCTTGCGCTGAGCGTAAGAGCTATCTGACAGAACAGTTCTTCTTTGCTTCCTCGCCAGTTCGCTCGCTATGCTCGGTTACACGGCTGCGGCGAGCGCTAGTGATAATAAGTGACTGAGGTATGTGCTCTTCTTATCTCCTTTTGTAGTGTTGCTCTTATTTTAAACAACTTTGCGGTTTTTTGATGACTTTGCGATTTTGTTGTTGCTTTGCAGTAAATTGCAAGATTTAATAAAAAAACGCAAAGCAATGATTAAAGGATGTTCAGAATGAAACTCATGGAAACACTTAACCAGTGCATAAACGCTGGTCATGAAATGACGAAGGCTATCGCCATTGCACAGTTTAATGATGACAGCCGGAAGCGAGGAAAATAACCCGGCGCTGGAGAATAGGTGAAGCAGCGGATTTAGTTGGGGTTTCTTCTCAGGCTATCAGAAGTGCGAAAGCAGGGCGACTACCGCACCCGGATATGGAAATTCGAGGACGGGTTGAGCAACGTGTTGGTTATACAATTGAACAAATTAATCATATGCGTGATGTGTTTGGTACGCGATTGCGACGTGCTGAAGACGTATTTCCACCGGTGATCGGGGTTGCTGCCCATAAAGGTGGCGTTTACAAAACCTTCAGTTTCTGTTCATCTTGCTCAGGATCTGGCTCTGAAGGGGCTACGTGTTTTGCTCATGGGCAGCATCAGCCCCAGGGAACAGCCTCGATGTCTGGGATTGGGTACCAGATCTTCATATTCATGCAGAAGACACTCTCCTGCCTTTCTATCTTGGGGAAAAGGACGATGTCACTTATGCTGGAATAAAGCCCACCTTGCTGGCCGGGGCTTAACATTTATTATTCCTTCCTGTCTGGCTCTGCACCGTATTGAAACTGAGTTAATGGGCAAATTTGATGAAGGTAAACTGCCCACCGATCCACACCTGATGCTCCGACTGGCCATTGAAACTGTTGCTCATGACTATGATGTCATAGTTATTGACAGCGCGCCTAACCTGGGTATCGGCACGATTAATGTCGTATGTGCTGCTGATGTGCTGATTGTTCCCACGCCTGCTGAGTTGTTTGACTACACCTCCGCACTGCAGTTTTTCGATATGCTTCGTGATCTGCTCAAGAACGTTGATCTTTAAAGGGTTCGAGCCTGATGTACGTATTTTGCTTACCAAATACAGCAATAGTAATGGCTCTCAGTCCCCGTGGATGGAGGAGCAAATTCGGGATCCTGGGAAACCGTACCGTTATAAAAAATGTTGTACGTGAAACGGATGAAGTTGGTAAAGGTCAGATCCGGATGAGAACTGTTTTTGAACAGGCCATTGATCAACGCTCTTCAACTGGTGCCTGGAGAAATGCTCTTTCTATTTGGGAACCTGTCTGCAATGAAATTTTCGATCGTCTGATTAAACCACGCTGGGAGATTAGATAATGAAGCGTGCGCCTGTTATTCCAAAACATACGCTCAATACTCAACCGGTTGAAGATACTTCGTTATCGACACCAGCTGCCCCGATGGTGGATTCGTTAATTGCGCGCGTAGGAGTAATGGCTCGCGGTAATGCCATTACTTTGCCTGTATGTGGTCGGGATGTGAAGTTTACTCTTGAAGTGCTCCGGGGTGATAGTGTTGAGAAGACCTCTCGGGTATGGTCAGGTAATGAACGTGACCAGGAGCTGCTACTGAGGACGCACTGGATGATCTGATCCCTTCTTTTCTACTGACTGGTCAACAGACACCGGCGTTCGGTCGAAGAGTATCTGGTGTCATAGAAATTGCCGATGGGAGTCGCCGTCGTAAAGCTGCTGCACTTACCGAAAGTGATTATCGTGTTCTGGTTGGCGAGCTGGATGATGAGCAGATGGCTGCATTATCCAGATTGGGTAACGATTATCGCCCAACAAGTGCTTATGAACGTGGTCAGCGTTATGCAAGCCGATTGCAGAATGAATTTGCTGGAAATATTTCTGCGCTGGCTGATGCGGAAAATATTTCACGTAAGATTATTACCCGCTGTATCAACACCGCCAAATTGCCTAAATCAGTTGTTGCTCTTTTTCTCACCCCGGTGAACTATCTGCCCGGTCAGGTGATGCACTTCAAAAAGCCTTTACAGATAAAGAGGAATTACTTAAGCAGCAGGCATCTAACCTTCATGAGCAGAAAAAAGCTGGGGTGATATTTGAAGCTGAAGAAGTTATCACTCTTTTAACTTCTGTGCTTAAAACGTCATCTGCATCAAGAACTAGTTTAAGCTCACGACATCAGTTTGCTCCTGGAGCGACAGTATTGTATAAGGGCGATAAAATGGTGCTTAACCTGGACAGGTCCCGTGTTCCAACTGAGTGTATAGAGAAAATTGAGGCCATTCTTAAGGAACTTGAAAAGCCAGCACCCTGATGCGACCACGTTTTAGTCTACGTTTATCTGTCTTTACTTAATGTCCTTTGTTACAGGCCAGAAAGCATAACTGGCCTGAATATTCTCTCTGGGCCCACTGTTCCACTTGCTCTGAGTCAGTCTGATCATCGGACTGGGACCACGGTCCCACTCGTATCGTCGGTCTGATTATTAGTCTGGGACCACGGTCCCACTCGTATCGTCGGTCTGATAATCAGACTGGGACCACGGTCCCACTCGTATCGTCGGTCTGATTATTAGTCTGGGACCATGGTCCCACTCGTATCGTCGGTCTGATTATTAGTCTGGGACCACGGTCCCACTCGTATCGTCGGTCTGATTATTAGTCTGGAACCACGGTCCCACTGGTATCGTCGGTCTGATTATTAGTCTGGGACCACGGTCCCACTCGTATGGTAGTGG
+
+('%%%'*))*()**9:4888;<5AD?AGIJJIHHJJFDG<;;;EJDEEHEFCHEEFJFJFIHJJJJCCCE((((42----*+**++->=421100799=HAC7JJJJJIJJJJJJGHFJJJJHJECJA>>>6651011CDHGJIFFFIJFIDIJJHIHHJ333JHJHJJHIJJIHI@@A@JDAB996-*=.++498<=CECEJJJHJJJJJIDEFGJJGCD@JDDCDJJHHHJIHJCGDCJGJIJJJIJJJJJHGGFIJFEFHGHGJJGJJJJGJJJFJJJJIFJJJFJDDEEJEBD<553)(()5203:?JIEGIJJIFJJGJHJJIJJJJIJJ9999C==<>ECB@:::9;;=76-''201689:JGGFJJJJJJJJIHEJFJFGJJHHJJJJJGJJJFFGGJJJJHF=;:67*)(((('(.''(+=FCDDBGE;;9:@=;;=AIJJHJGJJID@JJDEF@B@21../*()).//.07;JFFGHEJJHJJJJEFDFFDJIJIJJJJDHFCGJFDIHHGGGEJJJJFFDJJFAABAE=>CDDDEJJ8889HDCEDJJJEIJGDFGEHJAACDEJ?===EA@CCJIJHJJJJJJJJHJJJJJJJJDCFDFFJGHJJJJJJEHGJEJGGBB>677EFEDHFEFIHHJGHFEEJJHJIJJ:99>DF6CFFFEEFFFBEJJDCB@ECEFFFHJDGDDJGGFBA::54:;<==A1*CCCIIJJIJHIEGJCA>86569999<33?G@JJHJJGGHJIGJJJJJIJHEGEJCA?>@BBF@BCCJHJJJIJJJJJFIFJJJIJHFGEADJJJJIFJIJJAEJJF=55D44?@AA<''''('&'(((('()@@@HJDDHGHJGGJGJJJJJIJJGJJGGG@@@A@E=<7433<;0)%%(007854447BBCDHI/...>>>@EFGEFJJJJJJGJHIHHJJJJJJGIDDBAABFI9889>;44:DABBADDJJFJJJJJGD<88@,+++21+,(3>?GJICGEGEJFJJJHFFJFGGJGJDGHGJHJJIJJI===---.53++(()+'-,)&%%%%''''),352123;@FJIJJJJJGJJIJJJJFEJHIJHHJJJJJJJJJGJJJJJDCCDEIJJFJJHGHJJJCJ><DGDGDHJFF333-,,,)((')-;@;445EFEFIJJHIDFEDGJFD>7666EJJDBBBJGFA>;>=7777857;455JIJJHGJH<;989:99@9JFFGF@@CCJJE@?>=@??DJHJJHJJJJJJCABEFFBDCJFJHFECH;8897456<ACBEFJHIFJEJJHJJGGJJGIFJJGFJFGJHJJJJFJJFJJJJJJIJJJJJJJBBEIGJJFFJJJHGHJJFGJFFDBCFHHDDFEE9:9DD612JJHFHFJJGGJJJ@??@D@AIDJC@EEDJC@CACCIJJHJJHIIHHJJFFIJIIFGJIJJIGJEDDCFHJJHJHJJGEEJFJJHHJDFGJ@>3+%%&&%&&&'&'.+++CDJJFGJEHGJJGJGJGIJJFE;8'''##%'(&%##))-,0:;<BBEJJHJHIJHGEGJHIFJJFJEJJJJHEJEFBDCCHFFH99217A??>CCHJJJIJJHJGIIJFHGCHG?20*)('''):<<==9;9553/.,,.247:=BJ8888EHC@==D>A@=97<843./*+9CBGFCDEEJ@B@?GCDDFJCBBBBCFFIJJEGJDJJJBCGEJJJIFGGJIJJJJIGEHGHFHJIFE==>AGIJFDJIJF?GFFF978<IJAAEA====CC@56=>A>5334>240.--26BGGEGEJGBCDCHFDECEGHEEF=<;:8999A@JCBBBEJHFEEHJJJFJJJJJGHJEC??@AE@@CBCC;9>;>;>@DJ55449BAAAEJF;;;;JJJJGJJJJHJJJJIJJJHJFJHJHJGJJDHDEGJJJIJJJJGD=0-(),9:=:644664)99<AB@@=4./'9:97(((+76'''%+,6:=C@;FAA@AFJJFHJJHFFEE=CB:;:3*('''&*8EGGJJIGFFHJJJJJJIJ?@FF>CB7///19,+++,,6,*'')@EJEFJFJJGCBFIJHJGGHJJJCA@ACFDDJIJJJGA@A:9B=4((((83-2224@>;;9:<ACIEDEFIIJFJFF:=--7;DHGJIHGJJJHJJJE<:;=67?=>''''001BJC5444=7434+**)))&&)((*,..C?@GJJJJJGJJIGIFECEJEGGEF;GJCA@JJJFHFGIJHJJHJGJGGHDEDGHIDJDDD734:?BFJFJJFB5455DIFJJGHJJFIFJIJJIJIBB>::+*))'&',-2,++0+,8?BFFJJJIJJGGJ=<<<C;><;>.+***),.06GBAA>=<<77739*(),+++3,*&%%''*)655@@D3222)),/=EEEHJIJJEJGHJJJE?>=2///033((()>)((.55+'(%%%()**3233/0022C?===BAA@B=<84$$$%3=GFEFFIJJFIJJJJIJJIJEFGJJJJGGHIJ7E506;798::HFDJHJHJGIGJJGJF?>:::;=411/05555/(()))))CBBEJJI===GIHIFGDJGGD>AEEJJJGJIJHJIJGHDC@>=9444455432&&&&/47DJEED<55430/007>??GIJGHJIJBBB::77:HEJJGJIGFEDCFBGIJJJGJ555&&&&))&&'*/10000566:;:5454455;FBBECGEFJFJGEJJCC/..100019C212297?989=7D@@DCGC@A==<<GJJJJEGDIJ54335''''>766***+553((()*>?AJJJFJFJJIBC?CFFHB8654;D==33.+,-/:<FJFEEFDCJHJGIFJGHJECA:;C====@558EJHJFGIHJJFHJJHJJHEJJJHJJFJJJD;999@;;>=FJJJDFFFJCFIJ8889GCFHJJJGHJHIGJJJJDFBBBAIJJJJJIJJJFJ<=JJJJJJGIIJIJJJJJJJJIJIGIJHJJAAAHJJJJGFJH>==1+'*...14==9:85524411,,)(&%$$%%*%%%****==ABB===>CCFDBEEFIJJGJHAJJHEFGHDCAJJEJJJEAJ/JGGJFHJJJJJJGFEIJJHJJJJHHJJGHFJJJJJJJJJJJJJJJJJGJGGJGJJJJJIJFFIGJHJIIJJJJJEJJJJJJHJJJJJJDF6333))))+..)))))))))*0,-44547DAA?JDEBFEFEGJIJJJGJJJJGJJIJJHJHJJGJJGJFGJJJJHJJGJGEFJJJJGA@A@JJJHJIJJJJJGJJJJJEHEEB@=998=><5,*+)))05BDEDCBA@1119::<<AAA<=;:@EGGJJJDGJEIIJEEDJIJHJJGJJJIHGIFEJFCIGDFE?@ABCGFFIEDDJJJJJJIJJJJJIJJJHHJGIJJJFEJHJJGJJHJF800JJGJIJJJBC=;::40/13437>===>HJG@BB>=>>C@778<;,,22965)((*4;@CAEID86(3311::;:<=BBGHGEE>>>2112:GJFIDIJJJJJG>>>>>=><;879.,**089JEGDCCDGGIGH,,,.98549<;;;>BIGFFGJCAAJJGH@?>==9954*('(,+-,+,,*.2-01?76:E@6223:<;DHF;=@JAIGFJJJJJJHJJE8777JIJJGGJJJJHJEGFGFJG;:9DFEFGJJJHJHGJJIJJJJJJJJJJJ>JBJF97761?HJDEJIHJJJEJF<+*+*?CDEIEFJJ;;JJJJIJHHHJJJJJJJIJJJJJJJJJHHJHJEJJJHJJJJJIJJJJEDCD---->11,'((*334@JGIJGJJJJJHEC8EFABBDJJJFD@A84588EJGGJJJJGJJGJIJJA9:99>DI***,>899:CDIFJF@><<=@BEDJJIIJJJJJJHHJJJJIJHJDFBHJJJJFJEJJFJJ:::5444>822278:70/,+,-'''''&%**+;CFJJJHJJHDEGJJJIJJJFJJJGJJID<==;;;;JJFFEFEEB;;8;FGFJJHIJJJJHCED=--*'('&&()&&(()'''&%&++%%$&%&,25DACJGJJEIHB444@JJIFJJJJIJJJJJJJJHJFGDGDJFEFIIGJJI;;;:@C?;;:92200.*))+**3**('((@FEDBB<<==EJJJJI@??>C=FJFHHEIJJJIJJFJGJJFIFCDDFJIJJJEIJIJJFJGHJGJEFJJGJJJJJJ:::-,+*''+&'&'()).2,,667;877&)((**BAADJHJJFJIJJGJJEGJDIJJIHFJFDGJJJJJEGIEJJJJJJJJJGJJJJJHGGJJIJJJIGIJFIJGJJJHJJJ><=2/GHHJFJJJJJJJJJIG=;77BB;:944456.---&%%%&%%%&,079<=BA@??***+ECHDJHIJJJGJJIFJF==DCHHDGGJDEJJFJJGJJJJJJJJJJJJJIJJJJGJHJIIGHJIJGJFGJHJD@D:B=1/0980008C<<<<=8EJGEIFJ@@DCEAEIE>?&%%%&&&'('&'(+JEFFEB@@A=<::++++AAC@6..1)*((**49:JAC@BDAA998:=FACGFJHGHFHD===?JFGJHGIHJHJIJJJHE?>?HJEHE999G<:::<JJ?B=2JADBCBABAFIJHJBBB?HDJEJIFJGEJJJJJIHJJJIJIJEJJJJJHFHJJJJJFG1000;:9:CDFGJJA??93323@?:54512119JDGIHIIJDB@>;9952+&&,.>363331/++/236/>;8566999CB@?><1111:57889AAAAJJEIHIIGEIGJ9888BCCDDEJHJIJJJJJGJJJJGJJFJJJJJFBHJIIJFIJHJJJJJJJJJJJFGJJJJJJJJJJJJIHIHGJFJJGHJJJFIJJHGIJJJFGFIJHJGJJJHJJIFJJJGGJJJJJJJJGJBJJJJA@00018889:98821115>?DJJJJJJGHEJGIHFGEDJJJJJJJJJJIJHDHEFJJJE@A@BGGIJJJGFECHHFFDB@ADJJJJJIJHHJFJEJJJJFCB@@CEJJGFGJJHFJIGJJJJ855:879??9@A@@E8889CDJIJA=448JJJJJJJJGFFA@BBDJJJJJJFJJH51.>?CBDJJICBJGCCBEGFDJJIJHJJJJJHJJJJHJJJJJJJGHIGFHFJJ=>=/..0DJIFH<=:;@<CBAC9544>:;;<=GEFFJJIFGJIJHHHJJJIJIJJ>CJJJJJJJIJJGFGGIJJJGJJJJJDFEEJJJGJJJFJJHJJJJJGIHHFGBGFJJJJIIJG@)))*2--34??@IIGJF@@?===?FCEHF>IJHIGDEFJF@AB@B?ACB?/,+,-,++++,2.8>>BBEHJJJFJCAADG766CJJJJGJJIFEFEFHEHFIIHEFFJJHGEJJHJF>8777<7555>>?>JHJIJJJJJIJJFHE422289:JJJJJFJJIDCDCIJFEJGJJJJJFFJICJCCCEI000-.-,++()))+*-/8@;BBJFGJHJJHGJJJHJGDEEJJJGGJGII@>>@?E3321389<<JJJJEJHGFJJIEJJJED;;56BIACBCEDDFFHIIJJJJJHGJJJJJHJJJJIJJJ988>?@?><<;9:1/04+**+/23@DHJGD@==//5@97IJJFEDBCGFCEA)))*'$$'(1112225/,,.6)99?A@BACHIEIJGJGHJGJJH@?>@CFFJ0--090///..4><3222220076220137554DB<?9C=5733@<;??@FE><:;=<=>EHJGJHJGJIJJGJGJHJGJEGJJJIEFIIEGJJIJJ:9983./GDHCCCEHGEHIJEGFDCDCDBB:;=<<??@A?EJJGJFJJGIJJHJIFG=?(((HJIJGEEGGJIJFGJJIIIJHHFJJJIJJIJJGJJFFJFGJJ==<<EBGCABA?=>=9740//,+-*--0))'*.//../<<>CCHEDEIHJGJ<;>JBBJJJHHHJGBBCDJJGJHJJJJJIIHFGGGJJAJJJJJJGJA@@BJFJJJIDHHJJJJHCBBCIIJJJJHFBA88878849=B>>=1//0:>CEJ@8==<>>BJIJECEAHJGGIGJCDBFC@?F?FGF663379BJJJJIJJAABCJJJGCGJJEJJGGHJEECBCCIGEAC@BJJD>;3/-../()BJIHEDJJHGEFEJ?>3B***JJFFEGGJJJJJJIJHJJJJJJJJJGJJHCGJG3./2.-,((()++./9<>HCDBCJFFIHHJJFHD@AA10///FB@DHGJFGJJJHHJJIJJIFDDGHIGIHFIJ2JJJBJGJFJJJJHJJEJ?@??HJIJIJJJFGFIJIJJDGJIHJFGFGFEJHAA=B>9;JJFJJJJIJIIFGJIJIHJJJJEDFDFEFJJGJJHFJGDFEDDEJIIJJEFEJ=:;;JGJJEBA;<GEFIJGHGFCDDEJCBJDJEHFEJGFDFFFDGGJEFJJB>>76/.003557:<<ABJIDJJJHJEHFJHJHJJJHJIJJHC@?@?=BCAADIFF>===D=>32227::;JHFJIJJJFGJJJEJJJJJJJJGJJHJJJI5555B?;?<2A@>BJIEJJJJJJHGJJIJEJJJJIJE?CGEGJGJG>;;<ACAJGJHHI888JJJJEJGEIJIIJJJFJJJJHFJJJJGGDG5/-333><>5555:;::@DBC@@BCGHFJHEFCDFEFJGGHJHBBHJJJJJJIJJJJJHJIJIIJHIJJJJEJJJJHFJFIIJJJJHGFJFJJJJEIHJJJJJGGJJJJJJJEJIJEJJJJJFJJJJJGHEFFIJGJIJJJJJEEFHEJGJJIJJJIB>JCFJIJJGJJHJJJIJJ=>>@JHIHJJEFJJJJHJJJJJIJJJIIFIJHJIJHFJJJJJGJFJJJJJJJJJHIJHGJIGJHHJIGJHHJJJHJJJIIHJJJIJHFHFJ@;;<CGEEDFBHEDHHJJGEIHJJGFJ4344JIJIGJHHHJJJJJFJJHHHJ@??AGJJJJJJJJJJJJ7557?::91111889;>;998AC99934&&-4@BJFH>>=?GJIGGJJB;;;<DFEGGGJGEICFFCFBHJJJJCJEDJFCFCCDFFGHJCCA@FJJJJFIGJJJIJJJHGJJJJGIJJFJIJJG7767?66669:;BBB9999HGFJHEG@@=<0///0..--*3345DFBCDDCIFJJJFFIEGJ=<<;17;>BB>><::9@7+(+/0/2=BDFJ=)('$$&'''('(()**+-014@DCJIFJHDI9765524+*)).+%$$%0118999988878CJEJHFDEJJGJIJGJIJJJEFJJIJIJGJJJHHIJJJJIGJIJI>JFJCB88CCEEF<67EDJJJJJJH??FHJGIEEIGJIJJJJEC:JJJJJIJJHJJJGJJJJJJJJFFJHJJHJJJHGGIJJJJJJJJJJJJJDJFC@F>FEIFACDFJJJHJJJJJHJJJJIFJFJJJFB<<B<;=?CHFEEF,++(('+'&'+'''+,EGDHFGJJJJJHJE=;;@EGJHEGFJJEIJJIGJJGJJJIGJIIJJHJJHDJBGG?B;1*=ABJFJJJJGJJIJGFHJGEEBB000=DHA@DHGGJJJ;::;HJJJJGIGJJIJIJJIJJJGJJIJJIGJJJHJJGHJGJJJIJFJJJJIEFHJGE>?JJJJIJJIJGJJHFIGIGJGHJHJIJJJJGJJEJJJJJJJHJJDDHEHIEJIJJHJFHJFJEJIJJJJJJJJJJJJJJJJJJJFJJJJJF<<BAJHFEDIHJJJGJJJJJJIHJJHFJJJJJJJFJJIEIJGGFEIEIGFHJJJJDC@@97AEHIFCC@?A?>32224466>?ABBJ?::44446AAAEEEHDCFDFJJHGJJIJJJJJFJHIGIGJDFJJJJJHJJJJJJJJGJDIEEFFJIGJGGFGGJJJJJJJJJJIGJGGGJJJJJHIFE7BBCJF2225BFHJGJJDIGDFGFIJFFJGJHEDGJGJJJJG99<6778=.(%%&*+;JEED??>>B42799>44.&&''&%$##&&/2555BEEAB??CAGBC>>>>FJFJJJIJJJJGJDDDEJJDHFJHJDIFIHJJHJIJJJHJJIIIJHJIHJIHJHJJJJIGJJHJJEIIJJJGHHJJJGJHIJJJIJIFJIGJHJJHHIJHGJIJCC=<52333@9974690//,'''+)))**$&*,),-.:;=;433000001.-/<>>>,();>?DB==<G?FJIJJIGJJJEJHJFHDDJFAB@BHJHGJIJJEGGGJIDDABB4'''''%$$##$&&''',0+))):FD>??>F?*)))<(&%%%,2-''(*,-.(''()0.()0:@A@BCGJDFJJJJECJA>DDEFEI@?AB=?<=>>=7<@JJGFFCGCC65551+)''('))*,,+)(',,0-),)*''&(/7GFJJGEFFJGJD+++)((()*)&)++-0<<??AFDCJECGHJHJGGCDD>=<;=?HGGIEJJIFJJEEFEE21008:>CEIDGDBCCDJGB8110072222JCJHFJJJHJGJJIJGGHHJJJJHIJJJJJJJJJFJJJIGHIJHEGJJJJJJJJGIJHHFJJJJJJJJIJGGJJHJJIJJJJJJJGDDIEJDFGGFIJJJHJJJIJJJJIHHHJGJJHJIDIHJJJJJBIJCGHGJJJHHJJJIJHJJHJJJJJJIDDDGJEJJHFHJCGA@@GJHJEHHJJIJ4129;FJFJBBB@D>:7;9886+--))))*.AJIJJJIGJJJJJJJGJJJJJJJHJJJJJGJJJGHFGHJJJJJJJJJHJJJJJJGEHJFGIJJGED@E==>?JEHFGDJED<;<<0-,-.*(%%&&%$')%&$$%%%%%%&'''.GHHIJEJJHJJIJJJHJJJJIJIJJHHE?AJDABAA?521/12GCJJFJDGJDHHHGJHJJIJJJJJHJJIJFEEF>000166//89999;FGG@A@>CB3>65=:87700:81000;:;=CJJJJJJJFIFE<;;<JCEEAADA;;;;EJIJFBBGGFJJIJFDGJEFJJFFJJHJGJJJJJJHJJGCJD3223A0-)3>>CACJJHJFGJEEJBBBACFA>>GJJHJFJJJJHJHJIJJDGJJJDJ7777IB??JJEGDHFBDD?=>?<;:943313337;;551244--/?ADCHJJHFFHEFGEJJJEJHJJJJJJJJJJJHGJJJHJJIFJHJJGIGJIJJJJJJJG=6+*-))4@JJJJHJAFIIJJIFFFIFJE;;;;JFJJDJJG@BCCJHJHJJJJJJHJJJIJIJJJJJJJEJDJGEGD6?++++8BGDHGHEFFGGFD4443<)(((=FCJJFFJJJJFJJFJGJJJDJJIIJHJJJFB@GFIHJJEEHCCAAFJJDJJGGJJJJJJJJIIIJJJJJJJJJJJJIJJJJHFFHJIIGIGJJJHJJIJJJHHGHEA>==AEJJIIIFFGJJHJIJJJHGIEEJIIEHFCBDDJJJGFCJJJIIGJJIHJCJJIJIGGJJJJJFJJJGJJJJIGHHDEFHGHHJJJJJJGHFJJFJHHHGJJHJJHJHJJJJJJIGJA??>A==<<?GD@DEEFGFJJJJJJJJJJJBCAAJJIHFIJJIGJJJFFFJJJJJJJB?FEHHJIIHDE?21.77758750,,77HFGFGCGHEGJFJJEFCCBJJEIJEJJJHIFJECAICGHC<897:BCBAIFHIDGG>>99@CBEGIEEJIJJIIG;::<@HDHHJJJJGJHEGD@?<<IHJJJGHJGJJIJGCCJJGJJGHJJJJJJFJJJFJJJFJJFGGCCEJJJHJJJJJJJJJJIHHJJJJJJGJGIJJIHIIJGGJJJJJIJJJJJFJJJJJJHEDDCHJJGJJJJHIJJIEFDECDBH=CBACHJJJJJJIJJJHJJFI?=>?A=;756;=EEJJHHJFJJHJJJJGJJJCGJJCBCDHJJJEIHIJGJFGJ=<;;FJJIJJGJFEBCEG=CBFJJDHDGHDDE('''46BCDFJJFJJJJJJJJIEHHHHHJFJDEHJIGHJJEJHJIIJIHHGJJJGJJJJJJJJHEJFCBAFHJJJJGJHJHJJJHJJJJHJIJIJHJJJGJGJHHHEFEEEDIGDBA@@AJJGJJJ63/-333+**+:;>>ACEFJFIGHD:>78862('&')()*))(()+*-0)''',+,23../;<;557AHFJJFJHJFJGJGJIJJJIJJJJJJHJJABBBJJIHJJGDEDGJJJJEJJCAABFIJIEJHJJJJJJGJJJEEEDGIJJJJJJJCCJJJJJEF@@AAJGGIIJJJJJJHJIIDB77778+++*4656<EJJJJFJFHGGFHDBA>=<;<<::<?GEIDFGHGJJGJJGJHHGIJIJHGGBABCCIIJJBDFJIIIJIJFGAAAAFGIJJJJHHGGJIJJHJH****DFFJJABA@@AAJEIEIFGDGEJIJIGJEGEDCJHJFJJ''''4001&&%%&
@Glass_T7V_19_D3_14_4_27
[truncated: 3,390,235 more chars]
