# Supplementary material for: Preventing Multimer Formation in Commonly Used Synthetic Biology Plasmids
Source: ACS Synth Biol. 2025 Mar 18;14(4):1309–15. doi: 10.1021/acssynbio.4c00508 (PMC12012879; doi:10.1021/acssynbio.4c00508)
Supplement: Supplementary file 2 — sb4c00508_si_002.zip [file sb4c00508_si_002.zip › DataS1/data/fastqs/Glass_T7V_1_D3_11_4.fastq]

@Glass_T7V_1_D3_11_4_0
GTAACCAACTGAGAACAACCAGATAAAAATGAATGGTGACAAAATACCAACAACCAGTTCATCAGATTCCTTACCTACATAACGGACTAAGAAAAACACTACACGATGCTTTAACTGCAAAAATTCAGCTCACCAGTTTTGAGGCAAAATTTTTGAGTGACATGCAAAGTAAGTATGATCTCAATGGTTCGTTCTCATGGCTCACGCAAAAACAACGAACCACACTAGAACATCACTAAATACAAAGATACGCTGTTCTTATGGCTCTTGTATCTATCAGTGAAGCATCAAGACTAACAAACAAAAGTAGAACAACTGTTCACCGTTACATATCAAAGGGAAAACTGTCCATATGCACAGATGAAAACGGTGTAAAAAAGATAGAATCATCAAAGCTTTGCGAGTTTCGTCGTTCAAACTATGTTCACCATCAACAAATCGACAATGTAACCTCGAGATTACCGCCTTTGAGTGAGCTGATACCGCTCGCCGCAGCCGAACGACCGAGCGCAGCGTCGTGAGCGAGGAAGCCTGCATAACGCGAAGTGATCTTTCGGTTTTAAAGAAAAAGGGCAGGGTGGTGACACCTTGCCTTTTTTGCCGGACTGCAGCGGCCGCTACTAGTATTAATATGCGCGCAGCAACTGGAAACCGAGGCCAAAAGACGTGCGTCTTTGATGCCCGGCTGCGACTCTACAGCAGAATTAAAATCAAGTCCGGCGCAGCCGGTTTGTGCCGCTTCCACGCAGTTATCTGCGCCTAAGCCCCCCGCCAGCAGAACGTTGCCAAGCGATTGACCATTTAATAGTGACCAGTCAAAACGTTGCCCGCTTCCACCCTGGCCGTTGTATTTAAAACATATTTATCAACGTGCTGAAACTCGCGGGCGGGCAGGGTTTCACGCGACCTTTTAATGCTTTCCAGATGGCAACATGTGCTGGCAGAGCTCACGCAGCGTATCGATATACAGCTGTTCTTCATTACCATGCAGTTGCACTGCCGCCAGCGATAACACCTTAGCTTTGTCCACCACATCGGCAATATCGTGATTGCGGAACACGCGAACATACTGCAACGGTGCCGCAGCCATCACTTCCTGCGCCTGTTCAACGTTGACGCAACGCGGTGATGTCGCAACAAAAATCAACCCACCGTAAATCGCGCCCGCGTCATAAGCTGCTTTAGCATCTTGCCCACGCGTCAGGCCACATACTTTATTCTCACCCAGCAACACCCGGCGCACGGCGGCGTGCAAATCGTCATGGGCCATCAACGCCGAACCAATCAGAAAACCGTTAGCGAAGTGGCTTAACTCGCGCACCTGAGCGTAAGTATTGATGCCGGATTCGCTGATTACCGTCACGTTGTGCCCCAGTTTCGGCGCAAGCTCGCGGGTACGGTTGGATCAAATCGACAAATCACGCAGATCGCGGTTGTTGATGCCAACGACCTTTGCTCCCAATGCAATGGCGCGCGCTCCTGTTCCTCTTCATTACTGACTTCGGTCAGCACCCCCATCTCCAGACTGTGAGCGACGGCGGCAAGCTGGCGATATTGGTCGTCATCCAGTACTGAAAGCATTAATAAGCAGGCATCGGCCTGGTAATAGCGCGCCAGATAAATTTGGTAAGGGTCGATAATGAAGTCTTTACATAAAATCGGCTGCGGGGCGATTTGGCTGACGATGGGGAGGAAATTAAAGCTTGCTGAAAATATTTCTCATCAGTCAGCACCGAAATTGCCGAAGCGTAATGTTTATAAATGGCGGCAATGCGTGCTGGATCGAAAATCATCGCCTGGATCACGCCTTTTGACGGCGACGCTTTCTTGCACTCCAGAATAAACGCCGTGCGCGCACCCTGTAGCGCATCATAAAAATGTCGCGTGCTCGGCTGAACCTCATCTGAAAACTGGCCAGCGGTTGCTGCTGTTTGCGGGCTTCTACCCAAATCGCCTTGTCTGCGACGATTTTCGCTAAAACGGTTTGCATCATCTAGTATTTCTCCTCTTTCTCTAGTAGCTAGCCCAAAAAAACGGGTATGGAGAAACAGTAGAGAGTTGCGATAAAAAGCGTCAGGTAGGATCCGCTAATCTTATGGATAAAAATGCTATGGCATAGCAAAGTGTGACGCCGTGCAAATAATCAATGTGGACTTTTCTGCCGTGATTATAGACACTTTTGTTACGCGTTTTTGTCATGGCTTTGGTCCCGCTTTGTTACAGAATGCTTTTAATAAGCGGGGTTACCGGTTTGGTTAGCGAGAAGAGCCAGTAAAAGACGCAGTGACGGCAATGTCTGATGCAATATGGACAATTGGTTTCTTCTCTGAATGGCGGATGTGAAAGTATGGCTGAAGCGCAAAATGATCCCCCTCCTACCGGATACGCTTAATGCCCATCTGGTGGCGGGTTTAACGCCGATTGAGGCCAACGGTTATCTCGATTTTTTTATCGACCGACCGCTGGGAATGAAAGGTTATATTCTCAATCTCACCATTCGCGGTCAGGGGGTGGTGAAAAATCAGGACGAATTTGTTTGCCGACCGGGTGATATTTTGCTGTTACCGCCAGGAGAGATTCATCACTACGGTCGTCATCCGGAGGCTCGCGAATGGTATCACCAGTGGGTTTACTTTCGTCCCCACGCGCCCCTACTGGCATGAATGGCTTAACTGGCCGTCAATATTTGCCAATACGGGGTTCTTTCGCCCGGATGAAGCGCACCAGCCGCATTTCAGCGACCTGTTTCGGCAAATCATTAACGCCGGGCAAGGGGAAGGGCGCTATTCGGAGCTGCTGGCGATAAATCTGCTTGAGCAATTGTTACTGCGGCGCATGGAAGCGATTAACGAGTCGCTCCATCCACCGATGGATAATCGGGTACGCGAGGCTTGTCAGTACATCAGCGATCACCTGGCAGACAGCAATTTTGATATCGCCAGCGTCGCACAGCATGTTTGCTTGTCGCCGTCGCGTCTGTCACATCTTCCGCCAGCAGTTAGGGATAAGCATCTAAGCTGGCGCAAAGCCGAGCATCTCGCCAGGCGAAGCTGCTTCAGCACCACCGGATGCCTATCGCCACCGTCGGTCGCAATGTTGGTTTTGACGATCAACTCTATTTCTCGCGGGTATTTAAAAAATGCACCGGCACTTCGAGCGAGTTCCGTGCCGGTTGTGAAGAAAAAGTGAATGATGTAGCCGTCAAGTTGTCATAACTCTAGAAGCGGCCGCGAATTCGAAGAAACAGCGGCCGCGAATTCCAGAAATCATCCTTAGCGAAAGCTAAGGATTTTTTTTATCTGAAATTCTGCCTCGTGATACGCCTATTTTTATAGGTTAATGTCATGATAATAATGGTTTCTTAGACGTCAGGTGGCACCATGGGAAATGTGCGCGGAACCCCTATTTGTTTATTTTTCTAAATACATTCAAATATGTATCCGCTCATGAGACAATAACCCTGATAAATGCTTCAATAATATTGAAAAAGGAAGAGTATGAGTATTCAACATTTCCGTGTCGCCCCTTATTCCCTTTTTTGCGGCATTTTGCCTTCCTGTTTTTGCTCACCCAGAAACGCTGGTGAAAGTAAAAGATGCTGAAGATCGGTTGGGTGCGTGGGTTACATCGAACTGGATCTAGACAGCGGTAAGATCCTTGAGAGTTTTCGCCCGAAGAACGTTTTCCAATGATGAGCACTTTTGCAAAGTTCTGCTATGTGGCGCGGTATTATCCCGTATTGACGCCGGGCAAGAGCAACTCGGTCGCCGCATACACTATTCTCAGAATGACTTGGTTGAGTACTCACCAGTCACAGAAAAGCATCTTACGGATGGCATGACAGTAAGAGAATTATGCAGTGCTGCCATAACCATGAGTGATAACACTGCGGCCAACTTACTTCTGACAACGATCGAAAAGTTAAGAAGGAGCTAACCGCTTTTTTGCACAACATGGGGGATCATGTAACTCGCCTTGATCGTTGGGAACCGGAGCTGAATGAAGCCATACCAAACGACGAGCGTGACACCACGATGCCTGTAGCAATGGCAACAACGTTGCGCAAACTATTAACTGGCGAACTACTTACTCTAGCTTCCCGGCAACAATTAATAGACTGGATGGAGGCGGATAAAGTTGCAGGACCACTTCTGCGCTCGGCCCTTCCGGCTGGCTGGTTTATTGCTGATAAATCTGGAGCCGGTGAGCGTGGGTCTCGCGGTATCATTGCAGCACTGGGGCCAGATGGTAAGCCCTCCCGTATCGTAGTTATCTACACGACGGGGAGTCAGGCAACTATCGATGAACGAAATAGACAGATCGCTAGATAGGTGCCTCACTGATTAAGCATTGGTGGGTTGCGACCAATTTTACGAGCTCGCTTGGACTCCTGTTGATAGATCCAGTAATGACCTCAGAACTCCATCTGGATTTGTTCAGAACGCTCGGTTGCCGCCGGGCGTTTTTTATTGGTGAGAATCCAAGCACTAGGGACAGTAAGACGGGTAAGCCTGTTGATGATACCGCTGCCTTACTGGGTGCATTAGCCAGTCTGAATGACCTGTCACGGGATAATCCGAAGTGGTCAGACTGGAAAATCAGAGGCAGGAACTGCTGAACAGCAAAAAGTCAGATAGCACCACATAGCAGACCCGCCATAAAACGCCCTGAGAAGCCCGTGACGGGCTTTTCTTGTATTATGGGTAGTTTCCTTGCATGAATCCATAAAAGGCGCCTGTAGTGCCATTTACCCCCATTCACTGCCAGAGCCGTGAGCGCAGCGAACTGAATGTCACGAAAAAGACAGCGACTCAGGTGCCTGATGGTCGGAGACAAAAGGAATATTCAGCGATTTGCCCGAGCTTGCGAGGGTGCTACTTAAGCCTTTAGGGTTTTAAGGTCTGTTTTGTAGAGGAGCAAACAGCGTTTGCGACATCCTTTTGTAATACTGCGGAACTGACTAAAGTAGTGAGTTATACACAGGGCTGGGATCTATTCTTTTTATCTTTTTTTATTCTTTCTTTATTCTATAAATTATAACCACTTGAATATAAACAAAAAAAACACACAAAGGTCTAGCGGAATTTACAGAGGGTCTAGCAGAATTTACAAGTTTTCCAGCAAAGGTCTAGCAGAATTTACAGATACCCACAACTCGAAAAGGAAAAGGACATGTAATTATCATTGACTAGCCCATCTCAATTGGTATAGTGATTAAAATCACCTAGACCAATTGAGATGTATGTCTGAATTAGTTGTTTTCAAAGCAAATGAACTAGCGATTAGTCGCTATGACTTAACGGAGCATGAAACCAAGCTAATTTTATGCTGTGTGGCACTACTCAACCCCACGATTGAAAACCCTACAAGGAAAGAACGGACGGTATCGTTCACTTATAACCAATACGCTCAGATGATGAACATCAGTAGGGAAAATGCTTATGGTGTATTAGCTAAAGCAACCAGAGAGCTGATGACGAGAACTGTGGAAATCAGGAATACCTTTGGTTAAAGGCTTTGAGATTTTCCAGTGGACAAACTATGCCAAGTTCTCAAGCGAAAAATTAGAATTAGTTTTTAGTGAAGAGATATTGCCTTATCTTTGCCAGTTAAAAAAATTCATAAAATATAATCTGGAACATGTTAAGTCTTTTGAAAACAAATACTCTATGAGGATTTATGAGTGGTTATTAAAAGAACTAACACAAAAGAAAACTCACAAGGCAAATATAGAGATTAGCCTTGATGAATTTAAGTTCATGTTAATGCTTGAAAATAACTACCATGAGTTTAAAAGGCTTAACCAATGGGTTTTGAAACCAATAAGTGAAGACTTAAACACTTACAGCAATATGGAATTGGTGGTTGATAAGCGAGGCCGCCCGACTGATACGTTGATTTTCCAAGTTGAACTAGATAGATA
+
%&&%&%%%*101=CB@@DJG0//0/55FJH?@@AIGGBAAAADAB998688,,,,.(&&'*+--./00../*((+),,,,68DFFEEJF8339;=JI8888@BA966C>==B>C?>=>CAJJJIFIGHGIJFHJFJHCJJ===>GDIFHGJJJJ@@@@GJJJHJJGJHIJEEAACC.---322IGEJJIJBAABDFDHGHJGGJFFEGHIJJJGHGA@A@JIG;::-+()()+'()+'&&'&&%',-))&&%%&(()%%&$(<=>D8777?@ACBDJ.,,,2GFJJEJA>>?@CCBAJEJIH<<<JJH;3.00,,+-.))&&*+,:<BJJEGIC=CFEFEJJHJFJD=;;=@CDDFGJFJJJC@AJHJ===>D>==ED;:0/+**'&&''0.-,-*+,.('$$%&++'&&&$##$%''*1&%$$*%%33//'&''/677A=>>>@ABGBBAAE>>=>EFBACFEHIJJ==>=@/.//BHDEBCB@@B?::969333326760/,*(*)&&+*--)&'(((.30-,-1+*/)))8<<=GGDFG77779((()444+222<?A5440./0BEBDDDAJEHJJEGJJHCDE@6/..+-+)/1'&&&''&'''''7;FJCJGEEA@8788CG>=>>?895522(&&%$$#$((377555<DDJHEEIJJEHD6666666/)102342,7*))*77>B====HIJEJ@AAA=43352/,,*****+5>:;GEGGIJJFJJJHGIGJIJIJJJJJJGFHJJJJFJFJ;444>8;BEBDBA@==;;>;>BBBCEADEF=<;<GEEFJJHJIJFEEDCGFIJGFJJJHJIHEJ?BCA3333551444JBD@B-,,,9*(''(-2CG>===CDDH?>>?JJJJJJJJJGJ8666>>A@?@?7662220('&$$%'*428=>>EFJFHJGBE?EIJIJJEBCCJGE@?@?>>5-,,+)&(588EJI>==>JGIEFJHJJJEJGD92445BJGCJHJGIFJJJHJJJJJJJHJJJJJJJDJJJJGFGJJBDFHJJHGEA>JFEFJH3333JEDIFGJGGFJJJJJJHJJ5555,,,-HFDJJFHJJJJJJJJJFFJEJJJJJ@?@AHGJJHFJC@DJE33334JJJJJJJJJFGGJJGJEFIC?==>AIJFJJJJHFJJJJJJFFJJ2222::598,,-;<*****7785578:467:;=>G@AA7487;>>GJJJJJ<:9<BA@?8+++--68?C@<=;:===ED4444HJJHDDCDDC<<<<@?@CBEEBA@?BFFHIDC766////::=?::;;IFJFJJHJJHJJJJJGIJJJJHJJJFFGFCCDFFDDDJJJHJJHGJHJJJHJJJGJJGJJJGJJJCC;<A?A>DBDDDDJHJC=D@<=>HIJGFFJGJGJJJJIBB@CHJDF>>>>7-,-/-+,*(&&&)(0136667889=EDDAE><=:===IJJJJDIJJJGBEB@DJ@BG>?@BJ////<;30,,+*++*+,-1/53;;967;@>??BBJCJBACAFGBF44448967****6ABDIJJCFCE@@@?@?=<>10/07333=>=;6555A988,,,&&%,,-././<EJGBCCBJIJG?AJHHDFJJFGJEJJIJIEJDBBCHA@@2//05+**&&&&>@HEJ@=<:9:23>@FJJJJIJJJJA@?@CFH2111CF@777JHGDDCEFJDJJJJ.--.CBIHECCE@=B975743-++,-@ADHJHJDCAGFFHJJJJG@?A9960,,:1/-02.BBFJJJJIJJFHJJJHJJIJJFGJGFIHIJFJ666+++,0+)(,,&&%%$%')''&&5CGIAA??CJJEJJJJJJHJIIJJJEFA>>>>=>B;EJFJIJIJFFGJHGFFHDEJJJHJJIDHHJH>=;88+**+/.--..046A><:32//;:6**)&&(03>?B@A@@JHJ8888/-+*('((,7....4666<@JDBC@@HIBJJJJJEGGJJIJHGJHGJEJHGJI>66EJJJJJEFGEJGDGJJJJJIHJJGHJJJJFIG=<=8/<AEFFHJGGHEEIHJIFIJJJJJDHHFHJEABCA@H?B@?<=>FDHJHGIEFIFJJJJJFHEJJFEB@BCBJGD<<<<@BCGECF?>?AFDHJJJHGJJFJJJJHGJJJHJJJIGCEC@A:9::EJIJICDG?@@?GJJECGGJJJIJFJJAA?=<<::11200//17::=;:;FECCBDEJJGJJHJHJHGF7,*&%&%)18D=<<41.+,--4****=899:::<>>@JJD<?JHEGJIHEJJJDGBBD@BGHCCA>::89::<:99::DDFIH@?@=@?CJ5544;;?989;??@B>76150134<<=?==HJJJFHEJG3+*)&&$%*,221189=@ABADEDCB@EFH000011112)('&&(&(&'%%$%&''-CHFFDEI>?@B>HJFEJHJJJJIHJJJ>==>HHFGGJJJJJJJIJJIIDGHEJJJJJJJEIEDIHBB@CGFJJJJJJJGJJGHJHJJHD@CB?;4555FEFFJACD>;:,**(&%&(2<=;99@A@>?765*)))0(%&::<<>E@?A?<???>AAD333----78:?<;;((((CDAEDAFGCACB>=>=...1=42+(%%%%'&(((0049>>=BACJJJJJJJJGHFGIJJHEHIF<9999''''***+...332,++++./:;>CBAFHJHJDFBEJJIJIJGHFEJHJJIJJJC4446JJHJHHIFEHJHFEI;5=446444:98/-00<<AJBBDDFIBA@9;>>@=;73+**':0../76556JEHFFFJHJJBJJIGFGJJIJJJIJE;99;AAAIJIJJJGJIJGJIHJ>>71*)(('&%&&'+,,/47EEJCBCBECFEID;448655.--.578<887@DIJGJEGJHJGGBBABIDGIIGGGJIJIHGJIEA<:;ADEIJAAA:;;;<::;JJJJJJJ877(''8C:001;JJEG@>>>HFGJIFIGHFIJJFJIJIGFIJHCDCCC=<<44++))((1224364>7=>;><+++,,,,,-0*)))'''',,029112-,&&'(--.555''''.(((<?BBFDEHFIG>-,$&%%%$&$&''9@JJJJHJJGJFIIHJJIGGJII>===JFED@AEIJJJIJ;;;:((((4102<977.,,,0,.))/.*29D>:955443*&&&,*)%(&&)9=@IFCJDJJJFFDCJJIJGIJIJJJJJJHJHJFJHJJIJJJJJBCEGJJIG66655;<55;=GHGGHJEEHEEGIEJGFCBHEGHIA@@DFCF7766>>B:6/10177777=?:;68G>?FGJGGB??BDC?C=FIGF?>:889JJJJJIJIHDBEFDFHJJJJJGJJFJJJJHJJJJGJFJIJGJJFFJJJJHIJJHJJJGJGJJJJJJHEJIGHIJHJJJHJJJGJJGJJFIBBABJJFJJJJHIIJJHJIJJJJJJF<;;JEFD?>=30017=>BCHF@??@C<<B@BBBCA?@??=<96<<JHJFJJJGFFGJJIHJJJIB@=DJJJEHJHFEDJGDBBDHJF8998899@75(<;/-,,/5347+57/<CA>?>AF;<))<?ECGJJJFHJEHDJJCBEGF;;;565::IJJJHFFGGJJJJGFJFGDEJEFDAE?<65.++($$$%&&&&+&%%%&)8=<BBFJBCBBJA>=>=<21222@A@AABB>?<;?;;@@ACBGGJI8777;446/33-----//;?HFJJJHJJJFJJGD<3,&&*/...9ECDADFD@ABDCFDBBJFAC>>6'GFDJIJJJJBAAGI=<<=::***+954452224DBCFCGIJCDJHHEIGHJJJJJJIEJJJJJJJCB>;78****?EJB?>?AJJJIFFEHDJJJJHJIJHJJJJGHFDJHJAAJEICEHH>>GJFHJJJJJJJIJHGCABBE=<1000.../CDDGIEIEIGGFG=@@@JGFE,,,,*&',,,++('&'+00678:>DEGCC?;;9;99:>>>>E440016555?=>=:667:B@AABD@AFI::7566JJJEFHCHJJIFEGDEGJJHFEGDG????...7999@BCBC5555:AADFFEJHJJJIFIHJJIEBDDFGFFC5777<<<JGA1111BGDJJJDFDGDFJIFJJFDCACDDDG90JFJIGJJHIGJJE??A?JJIJD@AGHGJJJJJJHFJFFGEGJFJHE>>?EJJJJFDAAIHHJJJDD?JCJ>=:889<<==>GCFJJHJJ@@@@HIGGJEFEAC5555??10011111B@@FHH?>====::>?DH?B?BB5122423?JJFJJJHDJGCJJJFJHEFECGJJJHHJJJIJGHJJHHFJJGJJEDDDFF32234322467>=&&&'''*.4666(((7;:;><<;:A?BHFGFIJHIH:::955-++*+++)%&-,,&&&+(**012;667:B==?@AHFEFFG@?>.**47:9:<CFF@@?>@>>BFG>>>>CIEHFHJEEGJFJGJJJJJGEJHFHGEJJJGEJBDCGAC?>=>>320016886677@ACFHF4335@@=5?9998779>CB99??@A==<;1.//<;::9:;;<=A@>@>>@;:::>>77311555557;<>><::<<@@==<<;:;;;:99;=;;;;:6677<;=;;88>>::8-('&')',-,,05799??@><=??>==@>=<<=?>9888=>@>>=7656=<;;;=<<=>>76@@:6668>@@?????@=;888:3333;64556:99776696678755578=5=1;;:99:;:;<8769:9;:9:::A;8779<<=<<=<974455=4334>=>>?@<;;;999:;;8889;999;=>=:8741..--/0;96676986779766784333765&&&%''(1,,,0142315111367;95545;<??:77789:::<;:;9970&%%%'&-5899@=;;9:9:;@<9888899<;<?>87656679:6555:=;5557<<31117788A??=7554778;;6666<==<==:9888878:8976779:722899<<;:754221/10049<>:778:E@A??;76---5188A=;98987668:;8765678;;<<:9775567;9;::;9:=<;;;;;;;;;988610,,,-210)*))447:::9:;<<<==<=>=;989:<?A??<>?>;;;98789::<;<;:<==>;986789:4444872-**+36579<@AFFJIJJEJHJJEGJFIJIJGIIEJJI?>>@433/0/037779@@@BDJFJJHF?>><>;8987522.-.-1..--106621006668;DDJFGJGFGJFIJJJGJJFHJJFFHCCCBJJJJJGJCBBG:21287794222134==9877<=HHJJJFFEDJJEH@FJJDBC5..,,/0:@B65)).,(((0BBAIHGDJFGFDJJIEGECEDD7666>7666889A=5556=@6657?@AEA?A@IBAA@JJFGEFDDCCCBCJIJJJHGDEBABACDBCBCCHEFCBJJCA@BBJGFFDFJIJJJIGGGEFJJJEHJJJJHE@>9:>9@:-,++/,)59:5BEJJ@??GDHHJJHJGJJJHJGCDEBCCEFCADDIFJHJH?@@@BGE@A@EJJGGHJJHFIGHJFHFJ98899E@5338644-1326+,.125.**,..A=ADIJJJGG8888<JIJJFIEGJFIFJJHDJFH>;<JJJFHFEGJHJHJDIIJDBF987878<;:AGEAB54557EEEFBB?AJJGHGGHHJJHJFHGJIFCIIJHIJHDJEJJHGGGJHECD?=ABFDFDBC880.,(((,052112;;HIHDEEC?;1/--5@B<<99::FEFGJEBECAFCJJHGJJIHIIIJHCCA@?>A=?@ABC:99..-/&'**-&&'&,5CGCECCHD@?433590*('((&%$&%%&&'**/330006ECCDFC?>>@GJGGDAABEJJIJJJGHIIHFJ@@A?/(((('&%#
@Glass_T7V_1_D3_11_4_1
GGCTGGTCATTTTAGTGATTTTCAACGTAGCCTGAATTTAATTCATCAAGGCTAATCTCTATATTTGCCTTGTGAGTTTTCTTTGTGTTAGTTCTTTTAATAACCACTCATAAATCCTCATAGAGTATTTGTTTTCAAAAGACTTAACATGTTCCAGATTATATTTTATGAATTTTTTTAACTGGAAAAGATAAGGCAATATCTCTTCACTAAAAACTAATTCTAATTTTTCGCTTGAGAACTTGGCATAGTTTGTCCACTGGAAAATCTCAAAGCCTTTAACCAAAGGATTCCTGATTTCCACAGTTCTCGTCATCAGCTCTCTGGTTGCTTTAGCTAATACACCATAAGCATTTTCCCCTACTGATGTTCATCATCTGAGCGTATTGGTTATAAGTGAACGATACCGTCCGTCTTTTCCTTGTAGGGTTTTCAATCGTGGGGTTGAGTAGTGCCACACAGCATAAAATTAGCTTGGTTTCATGCTCCGTTAAGTCATAGCGACTAATCGCTAGTTCATTTGCTTTGAAAACAACTAATTCAGACATACATCTCAATTGGTCTAGGTGATTTTAATCACTATACCAATTGAGATGGGCTAGTCAATGATAATTACATGTCCTTTTCCTTTGAGTTGTGGGTATCTGTAAATTCTGCTAGACCTTTGCTGGAAAACTTGTAAATTCTGCTAGACCCTCTGTAAATTCCGCTAGACCTTTGTGTGTTTTTTTTTGTTTATATTCAAGTGGTTATAATTTATAGAATAAAGAAAGAATAAAAAAAGATAAAAAGAATAAATCCCAGCCCTGTGTATAACTCACTACTTTAGTCAGTTCCGCAGTATTACAAAAGGATGTCGCAAACGCTGTTTGCTCCTCTACAAAACAGACCTTAAAACCCTAAAGGCTTAAGTAGCACCCTCGCAAGCTCGGGCAAATCGCTGAATATTCCTTTTGTCTCCGACCATCAGGCACCTGAGTCGCTGTCTTTTTCGTGACATTCAGTTCGCTGCGCTCACGGCTCTGGCAGTGAATGGGGGTAAATGGCACTACAGGCGCCTTTTATGGATTCATGCAAGGAAACTACCCATAATACAAGAAAAGCCCGTCACGGGCTTCTCAGGGCGTTTTATGGCGGGTCTGCTATGTGGTGCTATCTGACTTTTTGCTGTTCAGCAGTTCCTGCCCTCTGATTTTCCAGTCTGACCACTTCGGATTATCCCGTGACAGGTCATTCAGACTGGCTAATGCACCAGTAAGGCAGCGGTATCATCAACGGCTTACCGTCTTACTGTCCCTAGTGCTGGATTCTCACCAATAAAAAACGCCCAGCAGCAACAGAGCGCTTCTGAACAGATCCAGATGGAGTCTGAGGTCATTACTGGATCTATCGACAGGATCCAGGCACTCGTAAACTTGGTCTGACAGTTACCAATGCTTAATCAGTGAGGCACCTATCTCAGCGATCTGTCTATTTCGTTCATCCATAGTTGCCTGACTCCCCGTCGTGTAGATAACTACGATACGGGAGGGCTTACCATCTGGCCCCAGTGCTGCAATGATACCGCGAGACCCACGCTCACCGGCTCCAGATTTATCAGCAATAAACCAGCCAGCCGGAAGGGCCGAGCGCAGAAGTGGTCCTGCAACTTTATCCGCCTCCATCCAGTCTATTAATTGTTGCCCGGGAAGCTAGAGTAAGTAGTTCGCCAGTTAATAGTTTGCGCAACGTTGTTGCCATTGCTACAGGCATCGTGGTGTCACGCTCGTCGTTTGGTATGGCTTCATTCAGCTCCGGTTCCCAACAATAAAGGCGAGTTACATGATCCCCATGTTGTGCAAAAAAGCGGTTAGCTCCTTCGGTCCTCCGATCGTTGTCAGAAGTAAGTTGGCCGCAGTGTTATCACTCATGGTTATGGCAGCACTGCATAATTCTCTTACTGTCATGCCATCCGTAAGATGCTTTTCTGTGACTGGTGAGTACTCAACCAAGTCATTCTGAGAATAGTGTATGCGGCGACCGAGTTGCTCTTGCCCGGCGTCAATACGGGATAATACCGCGCCACATAGCAGAACTTTAAAAGTGCTCATCATTGGAAAACGTTCTTCGGGGCGAAAACTCTCAAGGATCTTACCGCTGTTGAGATCCAGTTCGATGTAACCCACTCGTGCACCCAACTGATCTTTCAGCATCTTTTACTTTCACCAGCGTTTCTGGGTGAGCAAAAACAGGAAGGCAAAATGCCGCAAAAAAGGGAATAAGGGCGACACGGAAATGTTGAATACTCATACTCTTCCTTTTTCAATATTATCGAAGCATTTATCAGGGTTATTGTCTCATGAGCGGATACATATTTGAATGTATTTAGAAAAATAAACAAATAGGGGTTCCGCGCACATTTCCCATGGTGCCACCTGACGTCTAAGAAACCATTATTATCATGACATTAACCTATAAAATAGGCGTATCACGAGGCAGAATTTCAGATAAAAAAAATCCTTAGCTTTCGCTAAGGATGATTTCTGGAATTCGCGGCCGCTGTTTCTTCGAATTCGCGGCCGCTTCTTAGAGTTATGACAACTTGACGGCTACATCATTCACTTTTTCTTCACAACCGGCACGGAACTCGCTCGGGCTGGCCCCGGTGCATTTTTAAATACCCGCGAGAGATCAGTGATACGTCAAAACAGACATTGCGACCGACGGTGGCGATGAGCATCCGGGTGGTGCTCAAAAGCAGCTTCGCCTGGCTGATACGTTGGTCCTCGCGCCAGCTAAACCCTGGTGCTAACTGCTGGCGGAAAAGATGTGACAGACGCGACGGCGACAAGCAAACATGCTGTGCGACGCTGGCGATATCAAAATTGCTGTCTGCCAGGTGATCGCTGATGTACTGACAAGCCTCGCGTACCCGATTATCCATCGGTGGATGGAGCGACTCGTTAATCGCTTCCATGCGCCGCAGTAACAATTGCTCAAGCAGATTTATCGCCAGCAGCTCCGAATAGCGCCCTTCCCTTGCCCGGCGTTAATGATTTGCCCAAACAGGTCGCTGAAATGCGGCTGGTGCGCTTCATCCGGGCGAAAGAACCCCGTATTGGCAAATATTGACGGCCAGTTAAGCCATTCATGCCAGTAGGCGCGCGGACGAAAGTAAACCCACTGGTGATGCCGTTCGCGAGCCTCCGGATGACGACCGTAGTGATGAATCTCTCCTGGCGGGAACAGCAAAATATCACCCGGTCGGCAAACAAATTCTCGTCCCTGATTTTTCACCACCCCCTGACCGCGAATGGTGAGATTGAGAATATAACCTTTCATTCCCAGCGGTCGGTCGATGAAAAAGATCGAGATAACCGTTGGCCTCGATCGGCGTTAAACCCGCCGCCAGATGGGCATTAAACGAGTATCCCGGCAGCGGGGATCATTTTGCGCTTCAGCCATACTTTTCATACTCCCGCCATTCAGAGAAGAAACCAATTGTCCATATTGCATCAGACATTGCCGTCACTGCGTCTTTTACTGGCTCTTCTCGCTAACCAAACCGGTAATTTCGCTTATTAAAAGCATTCTGTAACAAGGCAACAAAGCCATGACAAAAACGCGTAACAAAAGTGTCTATAATCACGGCAGAAAAGTCCACATTGATTATTTGCACGGCGTCACACTTTGCTATGCCATAGCATTTTTATCCATAAGATTAGCGGATCCTACCTGACGCTTTTTATCGCAACTCTCTACTGTTTCTCCATACCCGTTTTTTTGGGCTAGCTACTAGAGAAAGAGGAGAAATACTAGATGATGCAAACCGTTTTAGCGAAAATCGTCGCAGACAAGGCGATTTGGGTAGAAGCCCGCAAACAGCAGCAACCGCTGGCCAGTTTTCAGAATGAGGTTCAGCCGAGCACGCAACATTATCGTCGCTACAGGGTGCGCGCACGGCGTTTATTCTGGAGTGCAAGAAAGCGTCGCCGTCAAAAGGCGTGATCCGTGATGATTTCGATCCAGCACGCATTGCCGCCATTTATAAACATTACGCTTCGGCAATTTCGGTGCTGACTGATGAGAAATATTTTCAGGGGAGCTTTAATTTCCTCCCCATCGTCAGCCAAATCGCCCCGCAGCCGATTTTATGTAAAGACTTCATTATCGACCCTTACCAGATCTATCTGGCGCGCTATTACCAGGCCGATGCCTGCTTATTAATGCTTTCAGTACTGGATGACGACCAATATCGCCAGCTTGCCGCCGTCGCTCACAGTCTGGAGATGGGGGTGCTGACCGAAGTCAGTAATGAAGAGGAACAGGAGCGCGCCATTGCATTGGGAGCAAAGGTCGTTGGCATCAACAACCGCGATCTGCGTGATTTGTCGATTGATCTCAACCGTACCCGCGAGCTTGCGCCGAAACTGGGGCACAACGTGACGGTAATCAGCGAATCCGGCATCAATACTTACGCTCAGGTGCGCGAGTTAAGCCACTTCGCTAACGGTTTTCTGATTGGTTCGGCGTTGATGGCCCATGACGATTTGCACGCCGCCGTGCGCCGGGTGTTGCTGGGTGAGAATAAAGTATGTCGCCTGACGCGTGGGCAAGATGCTAAAGCAGCTTCTGGGCGGCGATTTACGGTGGGTTGATTTTTGTTGCGACATCACCGCGTTGCGTCAACGTTGAACAGGCGCAGGAAGTGATGGCTGCGGCACCGTTGCAGTATGTTGGCGTGTTCCGCAATCACGATATTGCCGATGTGGTGGACAAAGCTAAGGTGTTATCGCTGGCGGCAGTGCAACTGCATGGTAATGAAGAACAGCTGTATATCGATACGCTGCGTGAAGCTCTGCCAGCACATGTTGCCATCTGGAAAGCATTAAGCGTCGGTGAAACCCTGCCCGCCCGCGACTTTCAGCACGTTGATAAATATGTTTTAGACAACGGCCAGGGTGGAAGCGGGCAACGTTTTGACTGGTCACTATTAAATGGTCAATCGCTTGGCAACGTTCTGCTGGCGGCTGCGGCGCAGATAACTGCGTGGAAGCGGCACAAACCGGCTGCGCCGGACTTGATTTTAATTCTGCTGTAGAGTCGCAACCGGGCATCAAAGACGCACGTCTTTTGGCCTCGGTTTTCCAGACGCTGCGCGCGTATTAATACTAGTAGCGGCCGCTGCAGTCCGGCAAAAAGGGGAGCCACCACCCTGCCCTTTTTCTTTAAAACCGAAAAGATTACTTCGCGTTATGCCAGCTTCCTCGCTCACTGACTCGCTGCGCTCGGTCGTTCGGCTGCGGCGAGCGGTATCAGCTCACTCAAAGGCGGTAATATTAGAGGTTACATTGTCAATCTGTTCATGGTCGACAGCTTTGAAATGCACCAAAAACTCGTAAAAGCTCTGATGTCTGTATCTTTTTTACACCGTTTTCATCTGTGCATATGGACAGTTTTCCCTTGTGTATGTTCATAGGTTTGCTGTTTCTTGTTAGTCTTGATGCTTCACTGATAGATACAAGAGCCATAAGAACCTCAAATCCTTCCGTATTTAGCCAGTATGTTCTCTAGTGTCGTTGGTTGTTTGCGTGAGCCGTGAGACGAACAGTTGGAATCATACTTACTTTGCATGTCGCTGAAAATTTTGCCTCAAACTGGTGAGCTGAATTTTTGCAGGTAAAGCATCGTGTAGTGTTTTTCTTAGTCCGTTATGTAGGTAGGAATCTGATGTAATGGTTGTTGGTATTTTGTCACCATTCATTTTTATCTGGTTGTTCTCAAGTTCGGTTACGAGAATGCATTTGTATCTAGTTCAACTTGGAAAATCGAGCACTGTAGAATTCGGGCGGCCTCGCTTATCAACCACCAATTTCATATTGCTGTAAGTGTTTAAATCTTTACTTATTGGTTTCAAAACCCATTGGTTAA
+
,+++(&&%%%%((%$#$$%%(.-+,+))'&%$%%%'''(&./-,,-11135?DEBGJJFJJIJJFJHIJIFHJC?<?6<;100229EEE>@BECJJJJIJJJJIGJJJIFJHJJGGFJJJIJFEJIJIJJIJJJJIIGJJJJHGEJJJJHJGJIJGJJJJIJJIJJJIJGJJFJJJJJJJJ=>=>EJJGJCC=<<<IIJIEDHF<;989<=<BIJEDHEFEJGFJHJJIJJB<78DBGGGIEFE<CJJJJJJJJJGGI;<<<IJJJIHHJDDFFHEGEIJIGJ@DJIGIJJJJJHIHJJJJIIJJJJIHGG;;;=IJJJJFGIJJEEAFDGGIECCFGHFFFHGCDBACCCFBBFEJA:JFDABBCABBBBAABCB@@ABCDA>>==><<?@@ACDBC<;;;544353(('(,)&&&())7AFAECA@CBCDIGCBC100055;:/,,,-++++9;<=BBB@AA==<<?>@>=>=A....DEAAABGDB?@?@??>?A@AAA<<==;=A?=>>@B?><=>=>>DJFFEB@AA@??@?>==@AAA?@????>><=>>A>???B?@@A>??>ABCJIAA@@BA>;5564512634348789=>=>;9899?>>>>C??====>>>BEIEE?BF8777>AACABA@@@ADHA?AAB?A;;;;B@@@AFGDDC@>??>>>?;99889;<:<>=?54442328777212/0-5-556:;???AG@A?>@A9@<BHJED@><740/.46:?>?>====A@??CECDC;:::64724565///5566<BBA<;47<FE>=<;<6666:89@ACBCBEDB?>=??AAACBBBAEFFCCBBBCCC@=?>>@???@?ABJJEHFEC@>;<<=CB@??ACBCCHHDCC<;85,,8DDA????>C<>CGBDCC>>>@@>?=<::98889:<=?>8989>??>;:;;?A:@:8545;;9989;>=?AB?<<<<<:::<@AABBDCBAA@A@=<:::<=6220-,,),,6<>;9:6*))*.)(%%&%%(*+,-05@?>AAB<<;;=<=<<=@A><:::;<@;:99;:<==?@@8BDD@>=<<;:;:;<=><;;;?@?<987::876567789;;;=<<>=;:9:;::;;>=44338;>@;;;;D<888=<<;=<=>>=:99;<<<;;:988:;==;<BHCBBAA?@>>@@?=;;;=@A@@?=@BA=<6<:72+,35876;<;;;<;9:9:;8788=;:99;;<??;;:<A;:889:@AB<;;81*(((.12334CFEFBBA@A:22/+**&%&'+&&(&95555899@<=>=433457&%''))'''443869967<4-,,00(((&&&%))%$$$%&%&&%%##$&'%$$%44666;=<7:12:;CDIEFECHID998:84'(8((((20(%$%(('%%%%%)*0115AB?CEFJIIJCBDCFHE<<<953-%%&()))&&'*))03/:;<=CCEJ9998FID?@CDFIJDFJJJGJGIJEEJF@@AAGEEG;:JDACDHHHJJGGIJIGIIHFEGIJFFGJIDJEHD5433=ABABIFFJJFEGJJJHGFJEJJ@@:.HBCHGGJJJGIJJJJJJJFIJIGJGIFJJJJGJJJIJJIJIGJJJGHFEJC:?>>C@>;B:998994/.//@CDJHHJGJJGJIJJIJFDDJJEJFDJGGA?;:<>;;:<JGED;.,,*)78DIGGG?==>JFDDJ===>JHJ@?==?:;?A@@AFFB@@@AIFJJHEDHHIHJJJJJGIHFHJJJFGJFJJGJHHJJJIJJJJHIJJJGHJGIFFJJHDCB:5434353<=CBCE655&&&&'''-/*)(((&&0222=7=?CDJHGJJFEHDEJJJJJIGGIGHJHJDED=89DGJHFEB?>@A8888JJFFIJJIJFHJJJJHHJJJJGJIHIFJJJHHGJJJGHHJJEJJJEEEEEJIJHJJJGJGBIJ4444JJJIJJJHJJJGHJIG@?:67>?=?@CHGJFHJG21016999=AIHIJJJIIJIHF777:<@JFJHIIFJJIFEIJJGBDCCJIGIHGJHGJFJHHHHJEFHGJIJJJJJJJDFE=>@@CDJ????HHJJDHGFJJJJHJFIHJJJJHJJJHDEJJJJHFJFFJJECDIF>A<<<=>.-++22355841/0228=BEGFF>>>JIFCJJ<+++*36767879??BBDHJHJI5555@>>=<:1';BEJDGJIGDBEBFFHFEGJJJJJHJJG>?HJ::::DDFGJJDFJJJGJJA@AIJGJH<;;;?JJJEHHJJJIEJJJJJJFJIFGGJJJJJGEGFJJIJJJHIJJJHJJDCHJHJGGJJGGJEG0000EFHDFJJFJIIJGEIFJJJJGJECFGIJIGFJDIJJJIHIJCIEC>=9///.1111?@@GJJJ;;;<A=;>@@DA@?@BDFE..--7:7)@JJJJJJ<<<<JGJGJJEIEGIJJJJIGFJHJJJJIJJJHJGJIHJHJC/004;<BACCEEEEIJGHGIGJJJGJGJJJJJJHHGIJJJJJJFE@>==JEJFB@ADBAABBB@??@IIJEJHIJJJFHBBCBFEDCCDC??>0::?@JGJDEJHGDA@?8=.)((((*&''(58<<<CAE@BDDEHJJJHGJJJJJIJFJF8>;199;BHJJJGHJHGIGJJJGJHJEIIGIJJJJJJJJJJJEIJCEDFJIIJHJJB@980.,020/..,,-,**,4;<<HJ<:::9;;;@;;;;??BDDFFHHHJG..../DGIGIJFIJJJJJGIJJIGJFHGHJIGEDDJJJJJHJHJEFEEJIIJJ:8844-'(&&%%%&)*))'(''$&*-.02ACCHJJJJJJJJHDJJGJHJJJJJJJJFJGJJJHJIHHJJJHFGJJGJIJEGGHJHHJJGEJGHE==<===@EHFGEHFJJEJJIDEFEHJHEGFHJJHEGJJIJJIJJIGJJJIJJIIIFJFJDD?B?66645511+**''&***+>??DJHJJJHIHJJJHJJIFJBBC114@BABCCEFFHJJJGHIJHDDC;:7789777874*)(',..'''&'+'+<:?7;DEBEGIHJIJIJJJJJIEIJBFGFIJIJIEHHIJFIJGFJJHJGJJEJHDDD@@CHEJJFIHJIJJJHJIJHIIHJJFJJJGEFGHEFGD?>>@?>>>BA@BIC?>;;<?@GHJJJHHEBAACFFIJB?CFGG<<BD<99999ID976/+)&%%%&(&%&))8897AFEGJDHHJJJIJJJJJJIJJJJJJEJJGIIGJJEJFF>>>>@AAFFJCBHJDEJH9:::54448999CBGGJJJFGIIJJJJJJIGJJFJGG@JJJJJGJJJJJJJJJIDCAB@889;;<9>33>?CIE=EHIJJJJJHJJJGEED2001****8;;(((:;>@@CCJEBDBACDDJ<)(((>EEJJIGJJJEB651***(**+1224<<;;?DF>===FDIJIBD?666///CDGBBA><<<?BCFJJJJHJIJJGDGGB/..*(((9=4JGFEG<<<<EHIJJJJIIJJHJFJJJIEIFIHJJHJJJJJJJJIFJFJJJJJJJJJJJIJFJJGJJJJJJJGHIHFHHIGC@?@@B00/.1)('(&'017<;<@CJJJ???=>,+)(&$$$'''))()**569:444@EJJJJJJJHIIJIJJJJJJFA@ACFHJIFJDFIHJIJIJJIJJJJJJJJIJJJJJJJJIFGFJJIJJJCDCCJEC9999EHIJJ44EDFHJJJJIEDJIECCFJHIJFIJJGHJCCBDHJJJJJJJJJ?:334@DEJ;;;;B@@CFFJGJEGHHGDGJEHCDAGFJ?>?JJJFEGCB@.+)&%(++)()/15888:96/.1111++BEHJJJJFIIJJGJJHJBAA@BFBDFGGIHB@AAJCBBBF>>==B?@B@JJECFFIJJJJJJJJGJJJJFJJJIJJJJJJJ8546BBDHDDFGEBBBC@988220/&%%$$%$%%$&&(')))-035DFCEFCGDCBCG?JFD>=>;=;;=@C@>8..2@?>=::::CHFHIGDCDCJECB::::4-/69>>CF@A8****G33327++;=HJJJJIHJJJJGD1114?5544<=FEB?BBEJGGJJJJFHJJJJIJ==<7312,,,++++98938652.+,-2,/02::;A778<<BCCC;;;;GJ@@?@HJJJIIFJJJGGEBBDFB>>?DGJJJJJJJJJJJHJJFJH?JH>EA222/0:34AECIJHJIIJIJJIJJJJGJJFEDGJJJGE50+-,--@ABBCDA==BBJJGJJGGJJGCI@CCFJJJJJJHCD87664...)*.4<>@JJCCBDFJJHJJHCJEEJJF<<==JFJGGJJHJJGJJJHDEFEHIFJIHJJJJJIEEEJJJJJJIGJFJIJIDCBCEJJGIJJJJJJJJIJH7878JJJFDDJJJJJJJJJJJJ:999AAFJJIJIJJJGJHJJJHEEDGJJHIJEJIDDDJH@@@BIF<;0017AACH;AA?BC9888HCCDJDIJIJFC===EFEHJJIJGJJJJJJJIEEEEJIIJJJJJJGJJBBBBGJJFGJGJB@?<>7:;;>6335FFFJIJJIJJJIDJGGIIIIJJJHJIFFHJGJJIJIGFFJJHJHJHJJIJIJJJIJJGFHFFJCB><(''(/+***,..1132;=>@?@@CCEJFI=<<<@''&&%#%&'&''(,05779JJGFHFHJJJJJGCGCGJFJJIJJGIJJIIJIJGIFJIHJFFGJJJJFJIJGIEJJGJJJJJHHHJGJ?>?>JA==@>JJJIHJGJFJIJJJIJIJJJJJJJIIJJJIJGJJGGA@@JJJJFBABBJJJHEF>=FH@AA@EJJJJJJJHJJHIJHIJHGHIIJJIJIHJGJIHJJHGJGJJGJJJGGJIJIJJGIHJFIIHJJJJJJJHHGHJJJJJEEDEF9JGBGHJHJIJJJJIHGJIJJJJCEECJJJIJJGGEDAB95./''%%$$$(%+4>4445G@JJJJIJJGGEJIJJHJJJJIJHJJHHJJJJJHGJHJFJJIJFJFJJJEGGIJIJIJGGJJFGJJJHJJJCCCCJJIJJHJJJJJHJIEIJGA??.)'+(&&'(=B55566679?=>>A@<?88867CCFGGHEFIFJJJJJHEHJJJDBBHJJJJGJJJJJJJJFGEEEJJGJIGJIJJJHJHEEJHJJFFJIGFFCBCJF0001JGHFHJIJFC=@EJFJGJD?;4=*)))434AAAC=<==JHIJJGJJGCBABBEDDFE212=54.*())'()))*,.46=@D>@FFCJH@?A333<4*)''(*+*))'(),,576888=76/+,,,.*'&%&,/25<EHIJJIHJJIJFD?7565:5000?@@EJIEIEHGFDCEFDJFCDBFDBCDGGBDFHGHGJ///+--,-./<<DB?>>20/)()),888=.----6,(((%('(13++,.,/---2...00*)'&&%&':5--**./>=<+***((('(89;?>@ADHDFGEJJGJJJHJJJJJJJJGHH5554;66742*&+)'((*+.&$#####$&%%&%&&''&+)0.'.25597=FBBBBCJJJJHJIJJJIJJFHGGJIHJJJJHH?BF;/&&'(78/.4/BA@AA?BCCGJJJGHHJGHC?'''''+**+)'&**%%*+0/00012<-+&&%('&((('''''(&)&*,,-211+*)+,,+458990//)((26(((9100.(&&&),))/,***+'&'2@AA?6/../373323;<<;>>B<;<;<?;<A101,7DCEDDFGHJJFFEHJJJJJJJJIFJJFGEGJIJJJJIJJJGJHJJIJHGFHIJJJEFIJJJGJGJJIEJFJIGE:;??@J432144531/,)(&&%%)(()(&%%&'''+,0222./810.+(&$$$$%%#$#####%%%%&)001:;><==<::::AAABJI>>>?JJHE>7777JJIJ@=?BJHFIFHIHFIJEEHGBE73/...)((*C?@A@@5+''(''
@Glass_T7V_1_D3_11_4_2
GAGGAATTTGAGAAGCTTCCCTGAAAATATTTCTCATCAGTCAGCACAAAAATGCCAGAAGCGTAATGTTTATAAATAGTGGAAATGCGTGCTCAATGAAATCATCACGGATCACGCCTTGACGGCGACGCTTTCTTGCACTCCAGAATAAACGCCGTGCGCGCACCCTGTAGCGCATCATAAAAATGTCGCGTGCTCGGCTGAACCTCATTCTGAAAACTGGCCAGCCAGTTGCTGTTGCGGGCTTGTCTGCAAATCGCCTTGTATACGACTAATTAGCTAAAACGGTTTGCATCATCTAGTATTTCTCCTCTTCTCTAGTAGCTAGCCCAAAAAAACGGGTATGGAGAAACAGTAGAGAGTTGCGATAAAAAGCGTCAGGTCAGATCACTCATGTTCTGGATAAAAATGCTATGGCATAACAAGGTAGCGCCGTGCAAATAATCAATGTGGACTTTTCTGCCGTGATTATCAAGCACTTTTTTGTTACGCGTTTTTGTCATGGCTTTGGTCCCGCTTTGTTACAGAATGCTTTTAATGAGCGGGATTGCATTGGTCAGAAAAGCCAGTAAAAGACGCAGTGACGGCAATGTCTGATGCAATATGGACGATCGTTTTCTTCTCTGAATGGCGGGAGTATGAAAAGTATGGCTGAAGCGCAAAATAATACCCTGCTGCCAATTCGTTTAATGCCCATCTGGTGGCGGGTTTAACGCCGATTGAGGCCAACGGTTATCTCGAATTTTTTATAAACGACGCTGGGAATGAAAGGTTATATTCTCGATCTCACCATTCGCGGTCAGGGGGTGGTGAAACAGGGACGAGAATTGTTTTGCCGACCGGGTGATATTTTGCTGTTCCGCCAGGAGAGATTCATCACTACGGTCGTCATCCGAAGCTGCGAATGGTATCACCAGTGGGTTTACTTTCGTCCGCGCGCCTACTGGCATGAATGGCTTAACTGGCCGTCAATATTTGCCGATACGGGGTTCTTTCGCCCAGGAGTGAGAGCGCCGCCGCATTTCAGCGACCTGTTGGGCAAATCATTAACGCCGGGCAAGGGAAAGGCGCTATTCGAGCTGCTGGCGATAAATTTATTGAGCAATTGTTACTGCGGCGCATGGAAGCGATTAACGAGTCGCTCCATCCACCGATGGATAATCGGGTACGCGAGGCTTGTCAGTACGTCAGCGATCACCTGGCAGACAGCAATTTTGATATCGCCAGCGTCGCACAGCATGTCTGTCGCGCGTGCGCGTCTGTCACATCTTTTCCGCCAGCAGGTGCGGGATTTTCCTCTTAGCTGGCGCGAGGACCAACGTATCAGCCAGGCGAAGCTGCTTTCGAGCACCACCCGGATGCCTATATTCGCCACCGTCGGTCGCAATGTTGCTTTAGCGATCAACTCTATTTCTCGCGGGTATTTAAAAAATGCACCGGGGCAGGCCCGAGCGAGTTCCGTGCCGGTTGTGAAGAAAAAGTGAATGATGTAGCCGTGCGACTTGTTGATGACCTCTAAAAGCGGCAACTCGAGAAGAAACAGCGGCCGCAAATTGCAAATCATCCTTAGCGGAAAGCTAAGGATTTTTTTATCTGAAATTCTGCCTCGTGATACGCCTATTTTATAGGTTAATGTCATGATAATAATGGTTTCTTATAGACGTCAGGTGGCACCATGGGAAATGTGCGCGGAACCCCTATTTGTTTATTTTTTAAATACATTCAAATATGTATCCGCTAAGTAGACAATAGCCCTGATAAATGCTTCAATAATATTGAAAAAGGAAGAGTATGAGTATTCAACGTTCCATATATAGCCCTTACTCCCTTTTTTGCGGCATTTTGCCTTCCTGTTTTTGCTCACCCAGAAACGCTGGTGAAAGTAAAAGATGCTGAAGATAAGTTGGGTACACGAGTGGGTTACATCCAACTGGATCTCAACAGCGGTAAGATCCTTGAGAGTTTTGGCGAAAAATCGTTTCCAATGATGAGCACTTTTAAAGTTCTGCTATGTGGCGCGGTATTATCCCGTATTAACACACAGCAACTCGGTCGCCGCATACACTATTCTCAGAATGACTTCATTTCAGGTCTTCACCAGTCACAGAAAAGCATATTACGGATGAGCATGACAGTAAGAGAATTATGCAGTGCTGCCATAACCATGAGTGATAACACTGACCAGTTCTGCTCCTGACAACAATCGGAGGAACCGAGGCTAACCGCTTTTTGCACAACATGGGGGATCATGTAACTCGCCTTGATCGTTGGGAACCGGAGCTGAATGAAGCCATACCAAACGACGAGCGTGACACCACGATGCCTGTAGCAATGGCAACGACGTTGCGCAAACTATTAACTGGCGAACTACTTACTCTAGCTTCCGGCAACAATTAATAGACTGGATGGAGGCGACTGGTTGCAGGACCACTTCTGCGCTCGGCCCCTTCCGGCTGGCTGGTTTATTGCTGATAAATCTGGAGCCGGTGAGCGTGGGTCTCGCGGTTCATTGCAGCACTGGGGCCAGATAGCATCCCGTATCGTAGTTATCTACACGACGGGGAGTCAGGCAACTATGGATGAACGAGATCGACAGATCGCTGAGATGGTGCCTCACCTGATTAAGCATTGGTAACTGGCGAGCCAAGTTTACGAGCTGGCTTGGACTCCTGTGGATAGATCCAGTAATGACCTCAGAACTCCATCTGGATTTGTTCAGAACGCTCGGTTGCCGCGGCGCTCTGTCTATCAGTTGTAAATCCAAGCACTAGGGACAGTAAGACGGGTAAGCCTGTTGATGATACCGCTGCCTTACTGGGTGCATTAGCCAGTCTGAATGACCTGTCACGGGATAATCCGAAGCCGGTCAGACTGGAAAATCCTGGTGAAAGAACGAGTTCTGAACAGCAAAAAGTAGCGATCACGCGCATCACAACCGCGCTGAAAAACGCCCTGAGAAGCCCGTGACGGGCTTTTCTTGTATTATGGGTAGTTTCCTTGCATGAATCCATAAAAGGCACCTGTAGTACCATCCCCATTCACTGCCAGAGCCGTGAGCGCAGCGAACTGAATGTAGCAAAAAGACAGCGACTCAGGTGCCTGATGGTCGGAGACGGAAAAAGGAATATTCAGCGATTTGCCGACTTGCGAGGGTGCTACTTAAGCCTTTAGGGTTTTAAGGTCTGTTTTGTAGAGGAGCAAACAGCGTTTGCGACATCCTTTTGTTAATACTGCGGAACTGGCTTCAAGTAGTGAGTTATACACAGGGCTGCGAATATATTCTTTTTATCTTTTTTTATTCTTTCTTTATTCTATAAATTATAACCACTTGAATATCAACAAAAAAAACGCACAAGGTCTAGCGGAATTTACAGAGGGTCTAGCAAAATTTACAAGTTTTCCAGCAAAGGTCTAGCAGAATTTACAGATACCCACAACTCAAAGGAAAAGGACATGTTTGATCTTCATTGACTAGCCCATCTCAATTGGTATCATGATTAAAATCACCTAGACCAATTGAGATGTATGTCTGAGAATTAGTTGTTTTCAAAGCAAATGAACTAGCGATTAGTCGCTATGACTTAACGGACATGAAACCAAGCTAATTTTATGCTGTGTGGCACTACTGGACCCACAATTGAAAACCCTAAGAGGAAAAAACAGACAGTGTATCGTTCACTTATAACCAATACGCTCAGATGATGAACATCAGTAGGGAAAATGCTTATGGTGTATTAGCTAAAGCAACCAGAGAGCTAATAACGCAAGCTGTGGAAATCAGGAATCCTTTGGTTAAAGGCTTTCGAGTCCAGTGGACAAACTATGCCAAGTTCTCAAGCGAAAAATTAGAATTAGTTTTTAGTGAAGAGATATTGCCTTATCTTTTCCAGTTAAAAAAATTCATAAAATATAATCTGGAACATGTTAAGTCTTTTGAAAACAAATACTCTATGAGGATTTATGAGTGGTTATTAAAAGAACTAACACAAAAGAAAACTCACAAGGCAAATATCGAGGATTAGCCTTGATGAATTTAAGTTCATGTTAATGCTTGAAAATAACTACCATGAGTTTAAAAGGCTTAACCAATGGGTTTTGAAACCAATAAGTAAAGATTTAAACACTTACAGCAATATGAAATTGGTGACGATAAGCGAGGCCGCCCGACTGATACGTTGATTTTCCAAGTTGAACTAGATAGACAAATGGATCTTCGTAACCGAACTTGCGAACAACGAGATAAAAATGAATGGTGACAAAATACCAACAACCATTACATCAGATTCCTACCTACATAACGGACTAAGAAAAACACTACACGATGCTTTAACTGCAAAAATTCAGCTCACCAGTTTTGAGGCAAAATTTTTGAGTGACATGCAAAGTAAGTATGATATTTCAATGGTTCATTTCTCATGGCTCACGCAAAAACAACGAACCACACTAGAGAACATATATCAGCTAATACAGGAAGGATCTGAGGTTCTTATGGCTCTTGTATCTATCAGTGAAGCATCAAGACTAACAAACAAAAGTAGAACAACTGTTCACCGTTACATATCAAAGGAAAGTTGATGTACAGATGAAAACAGTGTAAAAAAGATAGATACATCAGAGCTTTTACGACTTGGTGCATTCAAACTATCACCATCAACAAATTGACAATCTAACCTAATTACCGCCTTTGATGAGCTGGATACCGCTCGCCGCAGCCGAACGACCGAGCGCAGCGAGTCAGTGAGCGAGGAAGCCTGCATAACGCGAAGTAATTTTTTCGGTTTTAAAGAAAAAGGGCAGGGTGGTAAAATCTTCCTTTTAGGACTGCAGCGGCCGCTACTAGTATTAATATGCGCGCAGCGTCTGGAAAACTCAAGACGAAGATCATCTTGATGCCCAGTTTAGACTCTACAGCAGAATTAAAATCAAGTCCGGCGCAGCCGGTTTGTGCCGCTTCCACGCGTTTCTGTCGCCTAAGCCCCCCGCCAGCAGAACGTTGCCAAGCGATTGACCATTTAATAGTGACCAGTCAAAACGTTGCCCGCTTCCGCCGCTGGCCGTTGTCTAAAACATATTTATCAACGTGCTGAAACTCGTGGGCAGGGCAGGGTTTCACCGACGCTTAATGCTTTCCAGATGGCAACATGTGCTGGCAGAGCTTTTTCACGCAGCGTATCGATATACAGCTGTTCTTTCATTACCATGCAGTTGCACTGCCGCCAGCGATAACACCTTAGCTTTGTCCACCACATCGGCAATATCGTGATTGCGGAACACGCCAACATACTGACGGTGCCGCAGCCATCACTTCCTGCGCCTGTTCAACGTTGACGCAACGCGGTAATGTCGCAACGATATCGAACCCACCGTAAATCGCGCCCGCGTCATAAGCTGCTTTAGCATCTTGCCCACGCGTCAGGCCACATACTTTATTCTCACCCAGCAACACCCGGCGCACGGCGGCGTGGAAGTGACATCGGCCATCAACGCCAAACCAATTAAAACCGTTAGCGAAGTGGCTTAACTCGCGCACCTGAGCGTAAGTATTGATGCCGGATTCGCTAAATTACGTCACGTTGTGCCCCAGTTTGGCGCAAGCTCGCCGGTGTAGGTCGATCAATCGACAAATCACGCAAATGGCTGTTGATGCCAACGACCTTTGCTCCCAATGCAATGGCGCGCTCCTGTTCCTCTTCATTCTGACTTTCGGTCAGCGCCCATATCCAGACTGTGAGCGACGGCGGCAAGCTCAATGGTCGTCATCCAGTACTGAAAGCATTAATAAGCAGGCATCGGCCTGGTAGTGGCGCCCGCACAGATAAATCTGGGTAAGGTGGTGATAAATCTCTTTTTCCTGAAAATCGGCTGAGCAAGAAATCG
+
)''*('%%&%&&&*+''(').-....67333-+-,-9::86-+++.2%%)).-&&&&'&((,--,-.1323./002-)&&&)%()(+**+/..,+--...4568:9:<54447/...0-.-9??@DEIIGIJJFIDFEGA@@?B:DJJHJJJEDJGBB?JFGCJEDHEGHC@@?0///449:=>=DD>>;::;?FCJCDGJIGGCCED44443455A=<:7100,*,*'%%%&(&%$$&%%%$%'(*')(()*&&0:*)))8901(((('%'(&%&(%'''66IFJFJIGJFDBBBAA@<33443654ADDG??7(?;:>=?76776665B878JGBHF976675-++,,-2-,,//456:=?=8E>==0()BEDDA@:99=:.,++))&&&$%&&')%%$%%%&((*/,((89<((((6.-,-2020.--++.-15@989E;;;7777=JJ@>?GEJJ=<<<7/../2446875400/2/('*1/-856CIHJIHJJGIEGFIEHJAB>=?@EEDDCCFBEEDGGCHJEJDGFGG987('&'''')(('%$$$$'*#$$%(()*+0//,,-8EB?996;;?>ADDEC?>?AD>===ECA88879+)((&&&&((/6;221/1'(45?AHJJCGJEEA?=879;EEJCBCBEGGFGED>?;::CC('''''-7223//-%$&(&&''<;><55484ECIJGJIJF6666>-/.**+++.,.7:=?AC:9::=<=:987742/,/;6AA/+''(*%$%$%'(18EDEDCBAIFBD,,02/+.)%&').--4989:111,+*)'%*.556/..,++.'$$%'*+/*('),.),+,00211113334-,+++.-1113=;<6)0(2,''++9;8655///00@A@BDDJDAA;::(''%*'$$%'+-049::8897666@AFHGIJJCDD:8/0001-0+*5521+++,11-.-/78<<;;@=>CB?>:.,+&$$$%$$$'(1+*))1+,8DB?5334+))*/,.*'($$$&&'(('($')1577A@A@ABEHGJH>B4(./@10007221.//)))'%())('((**%+,(**)%$'&&&'**+.0-+*(('$%%&$$$###&(*48BEFHIGGFJJHHFDBBDEEFHJEAAFDHDF?<:;84229:0;<?FDJDHCCEDF;;;8999<5556+++,*+0+,*(*)+,(((%&&)**67::;JGE41/0(''&&(021***8;;?AA=<<66620(&''**,(%$$$&%%%%&&'&$$&(+***+''+.;==:98560?@@93,,++,,***(*('&&('((-,''867<FE4//@?A=9788<==?>@BHDFJJ;:::GGE>==D3111788A@@?98FBEB@=;44/1*'(/::999A4444<96///064+(&&('())*+.0//0.-,+,+,0.-.--/11187378A=771100.**12/((/()-(,-//.--.-+))/43020;>?;<?FJJJJIFGJHEF6554<-'')&&&)''&'((,*'''%%%%&$$$$%())'&%'(()'&''(+328=;>@@@@AA21((()+)+(''*-12((()(*-,)'(*+-.().0134588;@996678:<?A:E?<:35BBCGJFJCCCC=:<=:77;IEFJJGJJJJJFJGHJJJJHJGJGJHJFB63++4;<G:99:JFFJGGICDBCADGJDEJEGFJCDFFJJJJJJGJJJJJJBB;<;<0./7?DCEFFGHHEFIGFJJJJI@@?/*),)(&&&'('%%%%(**1/06>85540...-++,22+78:@==768-,)(((&&((**1....&'''/'***++,,,-310(&''*::===>BADB@A9;;52)((&*008:86112333,)****/?FEEHDGJJGHJEAE@877;<><9988<=)((&***80001.,++-24733<>DC@@?:('''53*(())((16-,,-21''1340/../7<>B?;@@'''%',*)*))'(-68:.>DDBJ?@@@><<=JJJJEA@BBDFHJIFJHJFJJC211061-344<.==?C((('(%%%%&')((*)-./...02,,++-,---..6767>B==C>?8.%%%&'&%&(''-%4?>>@@DBB>=>?BC96//''''.,,-..-&&'-,-1('&%&,-++3264561++/05:431-168AD<;----=AA766555(&&&&'%%%%$%%%%'(1299:222)(((0..0.3*)*,&)*((('('',*.-2124480/*+/B@@;32216569@?>AAAC>>EB542122743479;ADCDCCGEDEJHFJGDA?:=>>000.//057111010/1<=ADFJJGG???+++,11))))**('(&(**+,25>99=>AFGDDJEECBIJF521;:52)()351;*D?@GBAA>@@BA=:::<HFGC:89??9.'%$%(--+***+5787;;;<?=?<;:('''1200.'()*/1-,--9558;*))&&((-498889DJFDEDD<:7,)((,62111-,*)*%&$###%&&'))4222/10;;7'''((&%%$#$()=>=74400001B=<//==9;;=CDIG@@CEIJF777;890000;:981-((((+*+33225322*'&&(')*/112211-()+*)((**5553781212/$$$$&'),...4433000052//0921111/-,--'()*-'(((0-.237A000/53121212))*++***--,+*+,*,,-86211/))))-,)%%%%&&%%$###$$&*$#%%&((*)**++*)++114/))*@G6666545898;;;872---3,(()5666=>>>>85324379:;@BC@777////---&&&&**6888<?=::>@ABCE66611-+*'%%$%)/1113377>EDC@54*(&%$$%**('##$$$$$#$'+-0/0+++==32'&%&&'&$%%%$$&&'$%%&')')'''&(();=<;<<=@<<<CCEDEDDABCB888;@@CC333394++++<@BEDBA@BC:97*8?@@@A@CB83**++,,*&&%%&'#####&&+**-66?><<=><<=>GJHFEBBBBCEGB@BC;;;;IACDDGB.-,'''EBDDDDDAAABC8788A>?==<=@++*''&&'((%%%&(-7989;::541133CA@=8322.0''',+***/-.****,,,*-6445=;0;=DIJHDB?BCCFDEDCDFAA2220299:77:;100,++)*+**+-//0678==9200@BBBCADB=A>>-,,++%&''..-.012299:;:::....62.-)))+..,..),,-254;:99?@EBA??A???=>AA<6::7677BAGHIBBBDFFBCFDFHDCDD+((((/-.56200''&'**'(&$$%'(,-;??@@=A>77<87621--.(&&'(5307>?=>@ECFA7>;<CDEC@<<,++++7779:9;99=89>>@<;3211<;;;BEBECD>=8;8311)'&(*)*+&)78+777533569?--,,;:=<<>:.)''&'))))1342((((,**-.-.*131351111000)(((('(6878>AFEFEGGDCGHJJFEJB@@=<421/--.(+++,-0052223,('&%'()*,21158930//00=>?@B2101;88<=BA@:99:=>('&&&'$%$%#$%&.3:8-,,,,-1245:99666+*)+&&&(,+*++23:;=?92=;;<<::998789;?CAB98834776610//-..-/??<<545455,*))'(*+()*+,1458444*(),-.341((%**)%%$%($$%5558221+))+9:;<=::=5=?>>>?AAA>72(('',++1129;DC999:FA?:::;>>>?777:>??;::?DFDB@><<;=,,,,,;<''''':;=;<<<;<54-,/.1;<>@BA?=<;<822<>>:53)++-6:@@<<77;;@@>=>;;<<=><;99221166;;<B?==>@==>>>:999<<<=>C984212145=>>>=>AB>;<=?>=>==;;?C<?@DD9888A?==>>@@@A>=,,,,645924333837>322:<<;;;;<:;<;<;:<AA@>>===AB?>==<::;<BA@>>>;7BADCA>>?662''''4669;<C:::<>9678)(((,-9=<;;<<>><=<;97689<<<9::4989:;6441110'(**277799DICABA@@AF?>=;8,,,*+++78?;45DCIFJFEEIBC@<<<<==>C*'&&)))%&?CIJD=;;;@:6)'''/./4....237AFBE88992111BE@@AA@<:2//00EJIFJJHJJJGIIGHJIJJIJJJJGCAAAA>11114212458:8.++,/046=?GIECC8889:;;<AJH?>0///BDFJ=<<=DHFEA=>>FJJJJJFGH>=>@HJFFDC>:22243411..))**++,++0/11113(&'''*'&())33336<=@;;?EDBBB=?>>A<80/0'&%(&1/&&%%%&&%%$'%%&$$#$&&,00/./00155BFCIG?A656;<<:565543340../JJJJJED=<6578833D=>=<GFFJGFFFGEC><<=<;C5FGABBBHJCBA@;::?47*5-/&%$###&%&&((,*+58:8'''(0/.26@>>863114222320115677:6/-&%$%%$,-//*)))+,**+*)))--++'')))''&&$%%)+,&&%%)''$$$$#$($&''2+%&%%%&')('&%&'*')+'(1115669:;;;<*****))),0./1(((((&%&''''()*..:76676--.8889A;;<<H841348>EG>>?HJJIEFBE?FICFECJ755>@+++)+(%&%%&#$%+02'&&'-005-.:=FJG@@@AJFJFJHGJCCABCDBDJ>DBBA10.*++67@>6-'$$&)&$%&%'%$$%'(($%&&%%&&(++-())022234<=DJGHJJJJEJJJJJJJIJFIJJJJJJGJA@>?A??::?87/+)--,*'%&''$&&'''''(1;>;=IDA?665-)''+**+799899....0//04456---.++++++,2:<?::::<=JG<GE===?7663-*&',*)))10AAAB:865558JJCBBACJDJAIFJFFJGHEDCGEE0*)&&&'&$$'(%'()28722242455CCB@AJIEEJHA?26642:;66579552133>>3332000/.1+++,,00657;;:===FFFE99DIGJI566*(200-6:;GHHJJGFDJIJJIFJJJHGJJGJHJJE>>:63)()246234334:9;==<<AAFJHJFDDH>===CBC;45DGD>=<887.--.0(%&'((&&('(+28:=A?6666;?B22//,*+*,'&&&&&&&'(()%%%%99;;)''()('((())+(()*+((+4;4455@=8994554AA86512)))).(*;;89:1/006667=:>@D<JFJGECCFJJHJJFFDCBA7(((+/(*3332::DGDJJJFB@@<<:7((((***/-('(,+''+278555CJD@-,,+222455;.-&%$$&49A=GD>>GIEEJGEJJJJ:88;7676<<;=:@BBCDB?===52)(()./11<<>E;444,+*'.-.+,8<?@9988;;7/,.3--/&&&,,(&&&&%'('&''(&')*-'%%'*'%%%2221+***---0(&&''(&**+326<<A:66<::666;:78:34329;@CCABBACDDAACAA@?--,-:>?=6546-//-.--+'('&')((+,-,&*)'&&))7::CG<<<<===;??@BC85446)))**)*+**+...AABJFGHCEFJGJ?>==@?3000-,+*,83/..13:>3.++*+..-+&%&&%%&()'&&&'(&'''--,,'''''''%&'''&%%)**,'&&&%&'&'$#$$&'$$$%%%%&(&%#
@Glass_T7V_1_D3_11_4_3
TCAGGGGAGCTTTAATTTCCTCCCCATCGTCAGCCAAATCGCCCCGCAGCCGATTTTATGTAAAGACTTCATTATCGACCCTTACAATCTATCTGGCGCGCTATTACCAGGCCGATGCCTGCTTACTAATGCTTTCAGTACTGGATGACGACCAATATCGCCAGCTTGCCGCCGTCGCTCACAGTCTGGAGATGGGGGTGCTGACCGAAGTCAGTAATGAAGAGGACGGAGCGCGCCATTGCATTGGGAGCAAAGGTCGTTGGCATCAACAACCGCGATCTGCGTGATTTGTCGATTGATCTCAACCGTACCCGCGAGCTTGCGCCGAAACTGGGCACAACTGGTACGGTGATCAGCGAATCCGGCATCAATACTTACGCTGGGTGCGCGAGTTAAGCCACTTCGCTAACGGTTTTCTGATTGGTTCGGCGTTGATGGCCCATGACGATTTGCACGCCGCCGTGCGCCGGGTGTTGCTGGGTGAGAATAAAGTATGTGGCCTGACGCGTGGGCAAGATGCTAAAGCAGCTTATGACGCGGGCGCGATTTACGGTGGGTTGATTTTTGTTGCGACATCACCGCGTTGCGTCAACGTTGAACAGGCGCAGGAAGTGATGGCTGCGGCACCGTTGCAGTATGTTGGCGTGTTCCGCAATCACGATATTGCCGATGTGGTGGACAAAGCTAAGGTGTTATCGCTGGCGGCAGTGCAACTGCATGGTAATGAAGAACAGCTGTATATCGATACGCTGCGTGAAGCTCTGCGGCGCGTGTTAATCTGGAAAGCATTAAGCGTCGGTGAAACCCTGCCCGCCCGCGAGTTTCAGCACGTTGATAAATATGTTTTAGACAACGGCCAGGGTGGAAGCGGGCAACGTTTTGACTGGTCACTATTAAATGGTCGATCGCTAAGGCAACGTTCTGCTGGCGGGGGGCTTAGGCGCAGATAACTGCGTGGAAGCGGCACAAACCGGCTGCGCCGGACTTGATTTTAATTCTGCTGTAGAGTCGCAACCGGGCATCAAAGACGCACGTCTTTTGGCCTCGGTTTTCCAGACGCTGGCGCATATAATACTAGTAGCGGCCGCTGCAGTCCGGCAAAAAAGGGCAAGGTGTCACCACCCTGCCCTTTTTCTTTAAAACCGAAAAGATTCCTCGCGTATGCCGCTTCTGGCTCACTGACTCGCTGCGCTCGGTCGTTCGGCTGCGGCGAGCGGTATCAGCTCACTCAAAGGCGGTAATCTCGAGGTTACATTGTCAATCTGTTCATGGTGAACAGCTTTGAATGCACCAAAAACTCGTAAAAGCTCTGATGTATCTATCTTTTTTACACACCGTTTTCATCTGTGCATATGGACAGTTTTCCCTTTGATATGTAACGGTGAACAGTTGTTCTACTTTTGTTTGTTAGTCTTGATGCTTCACTGATAGATACAAGAGCCATAAGAACCTCAAATCCTACCGTATTTAGCCAGTATGTTCTCTAGTGTGGTTCGTTGTTTTTGCGTGAGCCATGAGAACGAACCATTGAGATCATACTTACTTTGCCATGTCACTCAAAAATTTTGCCTCAAAACTAGTAACTGAATTTTTGCAGTTAAAGCATCGTGTAGTGTTTTTCTTAGTCCGTTATGTAGGTAGGAATCTGATGTAATGGTTGTTGGTATTTTGTCACCATTAGTTTTTATCTGGTTGTTCTCAAGTTCGGTTACGAGATCCGTTTGTCTATCTAGTTCAACTTGGAAAATCAACGTATCAGTCGGGCGGCCTCGCTTATCAACCACCAATTTCATATTGCTGTAAGTGTTTAAATCTTTACTTATTGGTTTCAAAACCCATTGGTTAAGCCTTTTAAACTCATGGTAGTTATTTTCAAGCATTAACATGAACTTAAATTCATCAAGGCTAATCTCTATATTTGCCTTGTGAGCTTTGTATACGTCTTTTAATAACCACTCATAAATCCTCATAGAGTATTTGTTTTCAAAAGACTTAACATGTTCCAGATTATATTTTATGAATTTTTTTAACTGGAAAAGATAAGGCAATATCTCTTCACTAAAAACTAATTCTAATTTTTCGCTTCAAGATTGGCATAGTTTGTCCACTGGAAAATCTCAAAGCCTTTAACCAAAGGATTCCTGATTTCCACAGTTCTCGTCATCAGCTCTCTGGTTGCTTTAGCTAATACACCATAAGCATTTTCCCTACTGATGTTCATCATCTGAGCGTATTGGTTATAAGTGATTTCGTCCGTTCTTTCCTTGTAGGGTTTTCAATCGTGGGGTTGAGTAGTGCCACACAGCATAAAATTAGCTTGGTTTCATGCTCCGTTAAGTCATAGCGACTAATCGCTAGTTCATTTGCTTTGAAAACAACTAATTCAGACATACATCTCAATTGGTCTAGGTGATTTTAATCACTATACCAATTGAGATGGGCTAGTCAATGATAATTACATGTCCTTTTCCTTTGAGTTGTGGGTATCTGTAAATTCTGCTAGACCTTTGCTTGGAGAACTTGTTAAATTCTGCTAGACCCTCTGTAAATTCCGCTAGACCTTTGTGTGTTTTTTTATATTAAGCCAAGTGGTTATAATTTATAGAATAAAGAATAAGAAAAAGAATAAAAAGAATAGAATCCAGCCCTGTAGCATCTTTTAGTCAGTTTCCGCAGTATTACAAAAGGATGTCGCAAACGCTGTTTGCTCCTCTACTAGAAAACAGACCTTAAAACCCTAAAGGCTTAAGTAGCACCCTCGCAAGCTCGGGCAAATCGCTGAATACCTTTTGTCTTCCGACCATCAGGCACCTGAGTCGCTGTCTTTTTCGTGACATTCAGTTCGCTGCGCTCACGGCTCTGGCAGTGAATGGGGGTAAATGGCACTACAGGCGCCTTTTATGGATTCATGCAAGGAAACTACCCATAATACAAGAAAAGCCCGTCACGGGCTTCTCAGGGCGTTTTATGGCGGGTCTGCTATGTGGTGCTATCTGACTTTTTGCTGTTCAGCAGTTCCTGCCCTCTGATTTTCCAGTCTGACCACTTCGGATTATCCCGTGACAGGTCATTCAGACTGGCTAATGCACACCAGTAAGGCAGCGGTATCATCAACAGGCTTACCCGTCTTACTGTCCCTAGTGCTTGGATTCTCACCAATAAAAAACGCCCGGCGGCAACCGAGCGTTCTGAACAAATCCAGATGGAGTTCTGAGGTCATTACTGGATACTATAGACAGGAGTCCAGACAATATCGTAAACTTGGTCTGTGAACGGTACCAATGCTTAATCAGTGAGGCACCTATCTCAGCGATCTGTCTATTTCGTTCATCCATAGTTGCCTGACTCCCCGTCGTGTAGATAACTACGATACGGAGAGCTCCATCTGGCCCCAGTGCTGCAATGATACCGCGAGACCCACGCTGCACCAGCTGCAGATTTTATCAGCAATAAACCAGCCAGCCGGAAGGGCCGAGCGCAGAAGTGGTCCTGCAACTTTATCCGCCTCATCCAGTCTATTAATTGTTGCCGGGAAGCTAGAGTAAGTAGTTCGCCAGTTAATAGTTTGCGCAACGTTGTTGCCATTGCTACAGGCATCGTGGTGTCACGCTCGTCGTTTGGTATGGCTTCATTCAGCTCCGGTTCCCAACGATCAAGGCGAGTTACATGATCCCCCATGTTGTGCAAAAAAGCGGTTAGCTCCTTCGGTCCTCCGATCGTTGTCAGAAGTAAGTTGGCCGCAGTGTTATCACTCATGGTTATGGCAGCACTGCGTCATTCTCTTACTGTCATGCCATCCGTAAGATGCTTTTCTGTGACTGGTGAGTACTCAACCAAGTCATTCTGAGAATAGTGTATGCGGCGACCGAGTTGCTCTTGCCCGGCGTCAATACGGGATAATACCGCGCCACATAGCAGAACTTTAAAAGTGCTCATCATTGGAAAACGTTCTTCGGGGCGAAAACTCTCGAGGATTACCGCTGTTGAGATCCAGTTCGATGTAACCCACTCGTGCACCCAACTGATCTTCAGCATCTTTACTTTCACCAGCGTTTCTGGGTGAGCAAAAACAGGAAGGCAAAATGCCGCAAAAAGGGAATAAGGGCGACACGGAAATGTTGAATACTCATACTCTTCCTTTTCAATATTATTGAAGCATTTATCAGGGTTATTGTCTCATGAGCGGATACATATTTTAGATGTATTTAGAAAAATAAACGAATAGGGGTTCCGCGCACATTGCCCATGGTGCCACCTGACGTCTAAGAAACCATTATTATCATGACATTAACCTATAAAAATAGGCGTATCACGAGGCAGAATTTCAGTGAGAATCCTCTAGCTTTCGCTAAGGATGATTTCTGGAATTCGCGGCCGCTGTTTCTTCGAATTCGCGGCCGCTTCTAGAGTTATGACAACTTGACGGCTACATCATTCACTTTTTCTTCACAACCGGCACGGAACTCGCTCGGGCTGGCCCCGGTGCATTTTTTAAATACCCGCGAGAAATAGAGTTAATCATCTGAAACCGGTAGACGACGGTGGCGATAGGCATCCGGGTGGTGCTCAAAAGCAGCTTCGCCTGGCTGATACGTTGGTCCTCGCGCCAGCTTAAGACGCTAATCCCTAACTGCTGGCGGAAAAGATGTGACAGACGCGACGGCGACAAGCAAACATGCTGTGCGACGCTGGCGATATCAAAATTGCTGTCTGCCAGGTGATCGCTGATGTACTGACAAGCCTCGCGTACCCGATTATCCATCGGTGGATGGAGCGACTCGTTAATCGCTTCCATGCGCCGCAGTAACAATTGCTCAAGCAGATTTATCGCCAGCAGCTCCGGATCGCGCCCTTCCCCTTGCCCGGCGTTAATGATTTGCCCAAACAGGTCGCTGAAATGCGGCTGGTGCGCTTTCATCCGGGCGAAAGAACCCCGTATTGGCAAATATTGACGGCCAGTTAAGCCATTCATGCCAGTAGGCGCGCGGACGAAAGTAAACCCACTGGTGATACCATTCGCGAGCCTCCGGATGACGACCGTAGTGATGAATCTCTCCTGGCGGGAACAGCAAAATATCACCCGGTCGGCAAACAAATTCTCGTCCCCTCAGTTTCACCACCCCCTGACCGCGAATGGTGAGATTGAGAATATAACCTTTCATTCCCAGCGGTCGGTCAATAAAGATCAATAACCGTTGGCCTCGATCGGCGTTAAACCCGCCACCAGATGGGCATTAAACAGTATCCCGGCAGCAGGGGATCATTTTGCGCTTCAGCCATCTTTTCATATTCCCGCCATTCAGAGAAGAAACCAATTGTCCATATTGCATCAGACATTGCCGTCACTGCGTTTACTGGCTCTTCTCGCTAACCAAACCGGTAACCCCGCTTATTAAAAGCATTCTGTAACAAAGCGGGACCAAAGCCATGACAAAAACGCGTAACAAAAGTGTCTATAATCACGGCAGAAAAGTCCACATTGATTATTTGCACGGCGTCACACTTTGCTATGCCATAGCATTTTTATCCATAAGATTAGCGGATCCTACCTGACGCTTTTATCGCAACTCTCTACTGTTTCTCCATACCCGTTTTTTTGGGCTAGCTACTAGAGAAAGAGGAGAAGTAGATGATGCAAACCGTTTTAGCGAAAATCGTCGCAGACAAGGCGATTTGGGTAGAAGCCCGCAAACAGCAGCAACCGCTGGCCAGTTTTGCAAAATGAGGTTCAGCCGAGCACGCGACATTTTTATGATGCGCTACAGGGTGCGCGCACGGCGTTTATTCTGGAGTGCAAGAAAGCGTCGCCGTCAAAAGGCGTGATCCGTGATGATTCGATCCAGCACGCATTGCCGCCATTTATAAACATTACGCTTCGGCAATTTCAGTATCGCGTA
+
1<55HGJJDCBA,);<=GDEI@A@IFFC====>BJJIJJIHJHHJIGJIJGJJJIJJIJDFJFJJJ<<;;EFGIJJCB;9+75*3****G@@CFJJEEG??@?A><<<>CFJB>=<<=:97765/***+A?2,*;623>@BB;;;;=<<'&&'))*0312BDCJGEJEGDDEJJIIJJJJGJCDCDJGJIJGJIGJJJJGIJ;54,'')*-+++..//+,+)+())'&'%('&''')&%%((('('(8JJGCHFJJJJJJJJJJJJJ===))))?I++++JHJJIJHJJHJJ7777B<>@@C??HFIJHJFJJEJJJJIJJJJHJFFEFJJF0//.('$$$$%&(***/0))))457,,,,-ACEEHEG?>?AEA?11++,&&&(*)*+'''&(')<?BA@@C?AECJGJJJGJJJJJEJGHGJJIJIJJJJJJJJIGFIIJIJJJJJJHJGJHJEIIDEA>>>IBA:2JGJJHHJJJIJJJJEBIIGJJFJGGJJFJIJJJJGH??@?IJGJGJJJJJJJHGJJJEGDEGBJ?>?JHFEGGJJGEGD8:=:=EJJGGIJFEJJJJGHJGJGFGJJG===?HJJJJJIFEDHIJJJFIJJJHJJDC:997GB@,,,:@CECABCGHJGHJFJJIJFJJJFB966;?886//.08;?@IJJHJJGJJJJFBCFJHHFJJJJJFJJJJA@FFJH,,))AHJJHJJJJJJFJGJJGJHJJJJGEJJGG;98((((6:<>>=<<:><<==FE9889B<=@BGJJJFD<<***+-(()/477@ADHHJJJJJHFECB<<CG??CEGGCJIHHGBC;<:><70>>?@=>A@ECJDCCAGFFCGJJHJHJHGJJHGFGGHJHJJHJJJJGJJGJJEIHJHHJHFJG>7-,68;HJIEJHGJJIJJI@?@8)))*'''%('(*+--./53244>667577;:8772///0991122>AEHIGJHJGJHJFJJJJGA?@@IIJHJJJFIEAA>=>61133AD<<FJJFJJGJJEIGIJIEFIFGJIGIJJJJJJJJGA@AFCCEDGIED<<<=J:11/45J8826687;<3'%%&&&(((*AEA@:9;>JIJHJJHJIJJEJ98:EB:9;<DJIJJHJJJFHIJGDBFFDFFEBJ@<//JCBFAB@?=DHJJ;(((*>?532)&%%%$$&$$%%&$%%'$$$$%$$%'&((8=>>JFFHIJJ=>??BBIFHFEFJHJJJJJJJFEFCDDIJDGDF;;;;HJFFIGIHJGJGJJIHHJJJJHJJGEDC<2112HEGIDGJHGEHJJC<<=<<;+++-D<=<A:::GJGGCBDEDJHJFJJJJJGIGHJIIFFJJ>?>I=43/,*/0,2<=>>IGJHJJJJJJJJJJHJHGGB>=>>D=JJJJGJHJJGFI>>>>67>***+/.-(++,78BGBAA?>JJCDFEJHHIHHEGJJJFHHEH<:9:9;+*)().:<;*'%%&(,0'%%%**+,&&'&(((7,'+*))1012?@ABBDIFEHFJJDFFIGFEGIFFGJJJIJDBCFEJB>>?ADC:999H=<;3**)))00//01)(&')+0-)*4660000333?=000>-((*799;@==)((&%%%&)*+88?DDJ8888FEG?GEFJJIJGIDDEE755D>>957EJJJFEFHJC>>??IFIBJD9888JEFJGH@@@@H===<BHGEEEEHGEJJJIH((((&**+500005778622/+,+-.,)))+,)*&%&*()***,02+**+1///799GHGECAAGHGJJFGJJGJJFIDEE@?@@EGGGCJHEJIIIIJHHJJJJJ;879=113+++++<@DIFJIHIFHJJIFHJIJJFHHDJE@C::::HJJIJJJIJJGJJGJJFJB@JJJFHFEGDDF@?AAAAADDFJJ><8:9223111--((((+*()+(.-.4545??EFFGFJHFIIEGHHGIJJJJFFD;94.,+%%%&)&%%%&><=<=AHFDIFHHJJHGDGDGFGHEJJDGJGJJJJJJIIJHJJHIFIDFEIJJGIGJG8GIEJFJGHDFJGJJEBA@AJJJJJJJJGHIABJJEJJDABBEGEFGDHBCBBJJJJGIJEGIJDCDDFDCCDFHHJG;3341'%%')''&()8=EFECB>>?><EDCDFGFHGFDFCFGFECDGC7778AGGGIHFEHJGJFHFDJHDBBCBBFFH@@ACJDHFJGJGACEEFDHIFJD:99CDEDCCDBCBC@?@BACCFJHJHCCCCBCABBBBBDB??>>>>><::;;??==>>?3210('%((&%&(+--:=BABEECDB@?==?=@CFGC??:99:?@?>==::<=>@@ABA@@?>>??>>==@>><<<=@CA@?@B?==>@A=;;;=@@BA?>>>;888:=<<;:::;>===?A@@A<<<C@?>==<;<;====@@A=;99::<;<;<>>?>???A==<<<===??AHC?===?A><77512)::87678:99:<=@><<=?>:999=;;:999;=?BCDECABE;@=<<=>?=<;::::;<<;:<;;=?@?=<::878/+;;,))1(()(50))0-07':78887355:=EHBABJGJIJJGJBCAB99EDJJHEEEBE765/332'(%&%$'*'''(*8:<DHDFGFIHIJHG=<<6-'):,,-0-)''+88921**357>>531)'&'('&%%&(--,*(%$%''&',//49?====6:B4@FHFJJJHIBBBJGJJJJFJGIJEJJJJJGDFIDFJEDD)))(%%%%&)=;65111:7-3@D=::;<>@FGCIEDECJHEDEIIEJEAB4345?:9@BF>////3,,,,173/.-/2745..0&'=@ACGJGHJIJJJGJFEJJJJJJFHFCCFCGDCDDJGHJGBCCDGHIJHIJJJIIGJJJJJJEJJJIJDHJJJJJJIJGJJJJIGJJAACAJJJGJJIDIJJJJAAABJJJHJJHJJJJJJEDECEEGHIJDIDDCEJFJJIIIGJJIIJHGIGJJJJ667<JGJIJJJEDCDEFHJHHGHGFCCBCJJJIJJFHJJHGIEGFGJJHEIDE98899999>A=BCJJJJEJJJJB2A>/GEFJJJIJHJFJEBB??B@B@@C>JJHDHIJJJIIHJIGJJJJJJJDBAB3''(),);<><=>>JJFGEEEJB<;:<?A@??>JJBJGJEEGIJDECEHDF?<EGEJJJJGGDB?5555A@@HJA==BDFJDDD?BCBEHCDEEICAAAHJGBJEECJB@?)*DDFFGIEDCFG))))*-28889BEF2222/('(/)))).66521/.+'%%$$$$$$',('*+.1**)''''&$&%&%'%&(''(6;=?CIIECEFJJJGJGFJJJIA=;;?A((((922::CGJJJEIGDHIHJJJAA@AB?>=5447;992-,,99:JJJJHEJDIGH8++*)&%&&&%%(%&&*77:<=@AD?99:CHIHHJHDJDDJFEG:+)<64>10../'%%'*)*)*(($%&%&&,-0::??5557@BBJGCEB@??5:BD;AHF>C987612//001=FIIIJGJEGEDDB?73+)'()'.()8DFJJFJHDFEIGHJBBBB=3669;:99('''<=HIJJIJJJJJHFJGJJJJHDIJJAB=<>CJIJGJCEEHJIIJJJJFJ@?FHIGJJJJJJJJIJIJJJJIGIGJJHJJJHJJJIJDD>>FJJGJGA@DHJJIJJJI>7778DDEJJHIJDJJJEE0000B@DHGJJHJIJIIJIJGJJJJIIGFJJJJJHJJAHEJGHJHE1000545-('&&(2BJJIEEFIEA>>=?IECGDFJJJJJJGFJHJJEDFFJFEEFIG><))((/3<=>:=99::DJFJIJJJJHIJJJEJHIJJJIJJJHJIJIHJHJJ?@??JJH50003=EEGJGHIJJJFCFGJJGHJJJHGJFEG9544376684010/4,,,-2:;GFFIFDDDBDIJJJJIHJJJIHJIJJJJHGJFJIJFJJHJJJJJGJIJJJJGJHJJEIJJJDEGCEJJ@@@HGJ<;:JJE@/.-)))*(&&&&5---.92.,,---7445:<<<<=BEDCEJ=<<;?AAJHFJJ@???655)(*(,--88<;<?8;;<:23333ACHJGJIIGJJHJGFHEJHHGFJJJIJFGFEIIJJJJEGC873323403213;3<BDDHJIGGEJIJJJJIEFCGIGG5545;=;=;2-).,,+*//BA>:;CAJJJGJFJJJJIJJFIJGJJJGHIJGDD;;8444@AC744211/-**+,.4((()288?HJJJJHJJ11119889IFGHJFICCCCAC@(((+1;DGDFJHGJJHGIJ?>>?:.,-=>>GCJJFEJJFGFIHCA/..**+,52123;FJGA?@@GEGIJJDHHJIJJJJJJJE85530*(&'')--&%%$&&+3126?ABDCFJFAABGIFBBHJJJIEFBC?BB=<9;CFACC6CECDJ@@??GGJFHJFHFGJIJJIFHJJJB@BBJJHJJHJGJIGHJFJJJJHJHJHJJGHJIJHJJHIGCJB?>?FAEDBDD@<==?EHEDEDD111AIEEEDJJJJFJHDJHC=?=98=;<921--./****'(&&%$%*,/&%%$%$%##$$(((-,))*'(()'**(/8=,555233&&&'FGE@??631@BBHIJGJJJJIFIBCBJJJGGF>=<;C><42035?B@@?E::::JHJ@@AAIFDJGJJHDHJJJJDDJJJJJJIHJGFFJCFHHIJGGGFIJJHGJGJJIJJGJJJHJIIJEJJJJHJJJJJJJGJJJJJJIIIJJIJBAAB7775557DCAB@BEGJJECA=5556>@DGADJJGJJIJJJJFJHE537>=>@5556EGEJHJJJ>>>>FGCHJJIHFEDBADFGJAAAAFDEDCGHJGJGJJJJIJJJJGJJIJGGBB?////))&()),1*+<;==.@EABJJJJJJEGIJA?D4.-+**.=CJDDA@HJEFFJEHJIFEE;;;92*,*(*).=@JJIJF?>>JFB=821119:GHEGG=<<=@7666JJGJJJJJIJJEJGIJJHJHHHJA653344+++,**(*''')00,--@A@??77DHJIFIEHE443>>>EGCJJFI?HJJGJFJJHJJIJJJJJGJEDEHJIJJJJIJJJFIJCAAAIFGFHFGA?11EBAFEGJEHBBBC?@?<<:;86645588'%%&'0378DJJJJJJEIJJHJEGJJIJJJJJEEFHCA??>>>=55JJGJJGHJJJJJJJJIJJ<9993(((('())%%&)*,45446:0../32+*+,223;;:789921.57:DJEGIJAEFJGGJEGJJ--.FDFFJHJHGFJHFDJJJJGJJ??>?G;;;:8---.--('*3=;<<=..*.:,EHIJGJEB=GJJGJJJJJGJJJFJIJJJJJJJJJJJEJJJJIJHJJEIEDJGDE/,*/1533JIJJJJHFJJJJDJJJHJHIJJHJGJJHJJJJAACFGJJJJJJHJJJHIGHJJHHJJJJJJJC?@@FJJHJJIIJJJJJJJJJHIJFHJJFJJJJHJIJJJHGJIJJJGIHJIIJJFIJJJJJJJJJHGJJHJJJJJJGJFIJJJJJJJJJDJJF?)**<==CJFJJJJJED:HJIHIHIBDD@@AFHHJ@AABHGEFA@@JIGJDCABC=>==JJGCAAAJJJJFFHJJJJJ?@:1(;;?<>>HJJFJJDCH8))224510.,*+.0)$$%)44669GGIJB@@AGGJGGHDCEFJGECDDEJJJJJJEJJJECCD9+*)(*''''459?@BBFEJEIEEJHIJ@??C;;;<0000B>%$$$&)+(((())'*69?@@@AGECEEEEFHEFJJJJHJJJG::910'',,*-,+,145788;CDCDA@>2333=>@BFGEDEEGJD+**+<<<BGJEFEDJJJJ===<C04-**+,++**-++FBEGFHECGJJGJJIJJFEJJJJHJGJJJFFGGFGIJHFJHIIJJG54443&%$#$#
@Glass_T7V_1_D3_11_4_4
ATGCAAGAAAATAAAACGGTATAAAAAGAATAGAATGATCAAGAGCTTTTACGAGTTTTTGGTGCATTCAAAGCTGTTCACCATGAACAGATCGACAATGTAACCTCGAGATTACCGCCTTTGAGTGAGCTGATACCGCTCGCCGCAGCCGAACGACCGAGCGCAGCGAGTAGAATAGCGGAAGCCTGCATAACGCGAAGTAATCTTTTCGGTTTTAAAGAAAAAGGGCAGGGTGGTGACACCTTGCCCTTTTTTGCCGGACTGCAGCGGCCGCTACTAGTATTAATATGCGCGCAGCGTCTGGAAAACCGAGGCCAAAAGACGTGCGTCTTTGATGCCCGGTTGCGACTCTACAGCAGAATTAAAATCAAGTCCGGCGCAGCCGGTTTGTGCCGCTTCCACGCAGTTATCTGCGCCTTAAGCCCCCCGCCAGCAGAACGTTTGCCAAGCGATTGACCATTTAATAGTGACCAGTCAAAACGTTGCCCGCTTCCACCCTGGCCGTTGTCTAAAACATATTTATCAACGTGCTGAAACTCGCGGGCGGGCAGGGTTTCACCGACGCTTAATGCTTTCCAGATGGCAACATGTGCTGGCAGAGCTTCACGCAGCGTATCGATATACAGCTGTTCTTCATTACCATGCAGTTGCACTGCCGCCAGCGATAACACCTTAGCTTTGTCCACCACATCGGCAATATCGTGATTGCGGAACACGCCAACATACTGCAACGGTGCCGCAGCCATCACTTCCTGCGCCTGTTAAACGTACGCTGTTGACGCAACGCGGTGATGTCGCAACAAAAATCAACCCACCGTAAATCGCGCCCGCGTCATAAGCTGCTTTAGCATCTTGCACGCGTCAGGCCACATACTTTATTCTCACCCAGCAACACCCGGCGCACGGCGGCGTGCAAATCGTCATCGGGCCATCAACGCCGAACCAATCAGAAAACCGTTAGCGAAGTGGCTTAACTCGCGCACCTGAGCGTAAGTATTGATGCCGGATTCGCTGATTACCGTCACGTTGTGCCCCAGTTTCGGCGCAAGCTCGCGGGTACGGTTGAGATCAATCGACAGATCGCGCAAGATCGCGGTTGTTGATGCCAACGACCTTTGCTCCCAATGCAATGGCGCGCTCCTGTTCCTCTTCATTACTGACTTCGGTCAGCACCCCCGATCTCCAGACTGTGAGCGACGGCGGCAAGCTGGCGATATTGGTCATCATCCAGTACTGAAAGCATTAATAAGCAGGCATCGGCCTGGTAATAGCGCGCCAGATAAGATCTGGTAAGGGTCGATAATGAAGTCTTTACATAAAATCGGCTGCGGGGCGATTTGGCTGACGATGGGGAGGAAATTAAAGCTCCCCTGAAAATATTTCTCATCAGTCAGCACCGAAATTGCCGAAGCGTAATGTTTATAAATGGCGGCAATGCGTGCTGGATCGAAATCATCACGGATCACGCCTTTTGACGGCGACGCTTTCTTGCACTCCAGAATAAACGCCGTGCGCGCACCCTGTAGCGCATCATAAAAATGTCGCGTGCTCGGCTGAACCTCATTCTGAAAACTAGCGGTTGCTGCTGTTTGCGGGCTTCTACCCAAATCGCCTTGTCTGCGACGATTTTCGCTAAAAGCGTTGCATCATCTAGTATTTCTCCTCTTTTCTCTAGTAGCTAGCCCAAAAAAACGGGTATGGAGAAACAGTAGAGAGTTGCGATAAAAAGCGTCAGGTAGGATCCGCTAATCTTATGGATAAAAATGCTATGGCATAGCAAAGTGTGACGCCGTGCAAATAATCAATGTGGACTTTTCTGCCGTGATTATAGACACTTTTGTTACGCGTTTTTGTCATGGCTTTGGTCCCGCTTTGTTACAGAATGCTTTTAATAAGCGGGGGCTACCGGTTTGGTTAGCGAGAAGAGCCAGTAAAAGACGCAGTGACGGCAATGTCTGATGCAATATGGACAATTGGTTTCTTCTCTGAATGGCGGGAGTATGAAAAGTATGGCTGAAGCGCAAAATGATCCCCTGCTGCCGGGATACTCGTTTAATGCCCATCTGGTGGCGGGTTTAACGCCGATTGAGGCCAACGGTTATCTCGATTTTTTTATCGACCGACCGCTGGGAATGAAAGGTTATATTCTCAATCTCACCATTCGCGGTCAGGGGGTGGTGAAAAATGAGGGACGAGAATTTGTTTGCCGACCGGGTGATATTTTGCTGTTCCCGCCAGGAGAGATTCATCACTACGGTCGTCATCCGGAGGCTCGCGAATGGTATCACCAGTGGGTTTACTTTCGTCCGCGCGCCTACTGGCATGAATGGCTTAACTGGCCGTCAATATTTGCCAATACGGGGTTCTTTCGCCCGGATGAAGCGCACCAGCCGCATTTCAGCGACCTGTTTGGGCAAATCATTAACGCCGGGCAAGGGGAAGGGCGCTATTCGGAGCTGCTGGCGATAAATCTGCTTGAGCAATTGTTACTGCGGCGCATGGAAGCGATTAACGAGTCGCTCCATCCACCGATGGATGATCGGGTACGCGAGGCTTGTCAGTACATCAGCAATCACCTGGCAGACAGCAATTTTGATATCGCCAGCGTGGCCCCACAGCATGTTTGCTTGTCGCCGTCGCGTCTGTCACATCTTTTCCGCCAGCAGTTAGGGATTAGCGTCTTAAGCTGGCGCGAGGACCAACGTATCAGCCAGGCGAAGCTGCTTTTGAGCACCACCCGGATGCCTATCGCCACCGTCGGTCGCAATGTTGGTTTTGACGATCAACTCTATTTCTCGCGGGTATTTAAAAAATGCACCGGGGCCAGCCCCAGCGAGTTCCGTGCCGGTTGTGAAGAAAAAGTGAATGATGTAGCCGTCAAGTTGTTGCATAACTCTAGAAGCGGCCGCGAATTCGAAGAAACAGCGGCCGCGAATTGCAATTAGTCCTTCACGAAGCTAAGGATTTTTTTTATCTGAAATTCTGCCTCGTGATACGCCTATTTTTATAGGTTAATGTCATGATAATAATGGTTTCTTAGACGTCAGGTGGCACCATGGGAAATGTGCGCGGAACCCCTATTTGTTTATTTTTCTAAATACATTCAAATATGTATCCGCTCATGAGACAATAACCCTGATAAATGCTTCAATAATATTGAAAAAGGAAGAGTATGAGTATTCAACATTTCCGTGTCGCCTCTCCCTTTTTTGCGGCATTTTGCCTTCCTGTTTTTGCTCACCCAGAAACGCTGGTGAAAGTAAAAGATGCTGAAGATCGGTTGGGTAAGCGTTGGTTACATCGAACTGGATCTCGACAGCGGTAAGATCCTTGAGAGTTTTCGCCCCGAAGAACGTTTTCCAATGATGAGCACTTTTAAAGTTCTGCTATGTGGCGCGGTATTATCCCGTATTGACGCCGGGCAAGAGCAACTCGGTCGCCGCATACACTATTCTCAGAATGACTTGGTTGAGTACTCACCAGTCACAGAAAAGCATCTTACGGATGGCATGACAGTAAGAGAATTATGCAGTGCTGCCATAACCATGAGTGGTAGACACTGCGGCCAACTTACTTCTGACAACGATCGGAGGACCGAAGGAGCTAACCGCTTTTTTGCACAACATGGGGGATCATGTAACTCGCCTTGATCGTTGGGAACCGGAGCTGAATGAAGCCATACCAAACGACGAGCGTGACACCACGATGCCTGTAGCAATGGCAACAACGTTGCGCAAACTATTAACTGGCGAACTACTTACTCTAGCTTCCGGCAACAATTAATAGACTGGATGGAGGCGGATAAAGTTGCAGGACCACTTCTGCGCTCGGCCCTTCCGGCTGGCTGGTTTATTGCTGATAAATCTGGAGCCGGTGAGCGTGGGTCTCGCGGTATCATTGCAGCACTGGGGCCAGATGGTAAGCCCTCCCGTATCGTAGTTATCTACACGACGGGGAGTCAGGCAACTATGGATGAACGAAATAGACAGATCGCTGAGATAGGTGCCTCACTGATAAGCATTGGTAACTGTCAGGAGCAGAATTTACGAGCTCGCTTGGACTCCTGTTGATAGATCCAGTAATGACCTCAGAACTCCATCTGGATTTGTTCAGAACGCTCAGTACAGCCGGGCGTTTTTTATTGGTGAGAATCCAAGCACTAGGGACAGTAAGACGGGTAAGCCTGTTGATGATACCGCTGCCTTACTGGGTGCATTAGCCAGTCTGAATGACCTGTCACGGGATAATCCGAAGTGGTCAGACTGGAAAATCAAGGGCAGGAACTGCTGAACAGCAAAAAGTCAGATAGCACCACATAGCAGACCCGCCATAAAAACGCCCTGAGAAGCCCGTGACGGGCTTTTCTTGTATTATGGGTAGTTTCCTTGCATGAATCCATAAAAGGCGCCTGTAGTGCCATTTACCCCCATTCACTGCCAGAGCCGTGAGCGCAGCGAACTGAAATGTCACGAAAAAGACAGCGACTCAGGTGCCTGATGGTCGGAGACAAAAGGAATATTCAGCGATTTGCCCGAGCTTGCGAGGGTGCTACTTAAGCCTTTAGGGTTTTAAGGTCTGTTTTGTAGAGGAGCAAACAGCGTTTGCGACATCCTTTTGTAATACTGCGGAACTGACTAAAGTAGTGAGTTATACACAGGGCTGGGATCTATTCTTTTTATCTTTTTTATTCTTTCTTTATTCTATAAATTATAACCACTTGAATATAAACAAAAAAAACACACAAAGGTCTAGCGGAATTTACAGAGGGTCTAGCAGAATTTACAAGTTTTCCAGCAAAGGTCTAGCAGAATTTACAGATACCCACAACTCAAAGGAAAAGGACATGTAATTATCATTGACTAGCCCATCTCAATTGGTATAGTGATTAAAATCACCTAGACCAATTGAGATGTATGTCTGAATTAGTTGTTTTCAAAGCAAATGAACTAGCGATTAGTCGCTATGACTTAACGGAGCATGAAACCAAGCTAATTTTATGCTGTGTGGCACTACTCAACCCCACGATTGAAAACCCTACAAGGAAAGAACGGACGGTATCGTTCACTTATAACCAATACGCTCAGATGATGAACATCAGTAGGGAAAATGCTTATGGTGTATTGGCTCACAACCAGAGAGCTGATGACGAGAACTGTGGAAATCAGGAATCCTTTGGTTAAAGGCTTTGAGATTTTCCAGTGGACAAACTATGCCAAGTTCTCAAGCGAAAAATTAGAATTAGTTTTTAGTGAAGAGATATTGCCTTATCTTTTCCAGTTAAAAAAATTCATAAAATATAATCTGGAACATGTTAAGTCTTTTGAAAACAAATACTCTATGAGGATTTATGAGTGGTTATTAAAAGAACTAACACAAAAGAAAACTCACAAGGCAAATATAGAGATTAGCCTTGATGAATTTAAGTTCATGTTAATGCTTGAAAATAACTACCATGAGTTTAAAAGGCTTAACCAATGGGTTTTGAAACCAATAAGTAAAGATTTAAACACTTACAGCAATATGAAATTGGTGGTTGATAAGCGAGGCCGCCCGACTAATCGTCATTTTCCAAGTTGAACTAGATAGACAAATGAATCTCGTAACCGAACTTGAGAACAACCAGATAAAAATGAATGGTGACAAAATACCAACAACCATTACATCAGAATTTCTACCTACATAACGGACTAAGAAAAACACTACACGATGCTTTAACTGCAAAAATTCAGCTCACCAGTTTTGAGGCAAAATTTTTCAGTGACATGCAAAGTAAGTATGATCTCAATGGTTCGTTCTAGATGGCTCACGCAAAAACAACGAACCACACTAGAGAACATACTGGCTAAATACGGAAGGGATTTGAGGTTCTTATGGCTCTTGTATCTATCAGTGAAGCATCAAGACTAACAAACAAAAGTAGAACAACTGTTCACCGTTACATATCAAAGGGAA
+
&&%&%'('(((*%$$'(+''%&')/002()()))()%%%%+)'((*))>@@A=<;<4CAE?@?CJJJJHGHFJJJJFDA?DBBC=88?53111B@B@HJEF?>?DE;:99>?D@GG<<<<F>,,,,EEDCJJFGEJJIDECBEJHJIJJJA@AABCBCBBA@@B:::8/.-'$$$##$%&(&/,-./----7:EIHHGJGJ<<<<CAAF4,++-5:9;ADJEHFJGJHEJGGJJJFJHJGJJHE@:;D?HHGEHJ;::9<;11199;<?GFJJJDJJJ???><==?JJJJGHEEEFJFJHJHGJIJHJHDDCFJJJEHJIEJ<<>FEJFHFF=9;;;BFICIJJGJJJJIGGFGJJJED?A@AGAGJJ?>=<:;;;@ACFFJFG<;:;.*9'''&&))6:0A@ACBBC>>@AAA66663')25==;FDA@A931/.463;:--(EGJGJJA@@ACE??@BBD(((&&&&CCF@??AIJEGFDAA9:?D@@?@ABAAABJJJJJJHJJJHHGJJJGJJJJHJIGJJJJJHJJJJJJJHHDDBCHFEGJHJJJJHJG5744><??BDJHFFFG>DBB8867521;CJHJIJHJGCCADJJIIHJHJDJJFIGGJHHFDCCCBBB9766FJGF@9::ADFHBCBBJJHJJIJJJJGE6666666;<<JJHJJGDEDH>A>30HDJCFDEHJJIFJJIFGJIJJAA@AGJHJIDFDGJDEDE???ADCDEGJGIJJIIHHEH???@FA=<<;==967?AD<:98A0/+*+,*)('''&'()**2<=ADHJJHJJHFJH?>>?EFJEDCJDJ9999FHJJIIGHIJJJEIGEJFCDBDDHJGFIEJEBCD95??==<3//5-.029;DCHDEJ985579?:31343667FHEJEGEFDFEDDDJIHJJJGFGFJJHJHJ???@1..,//'&&&<JFCGBA@ADDB?CJGDEDDEEJIJJFJJJJJJJHGJJJJJJJJIJJJGHFCHJJGJHFJJJJJJJJJJIHJFJJJEGHJJGJJJEEFEJEIHFJJJJFJJJAEFC>:9870(777JJG?;:;:<><?EGDJJIGE6.''''(((0'&&((((((&&&)),+++++1>?@CAGGGHHJJJJGIFFHHJJFEB>?B?BBFIJJJJJJGHJFJJGACIFAA@65<GJJJJJDJJJJJ:777CBAC))))/2+))+467CJJHJIJB???IJJJJJHJFJJIIGHJJJJJIEG---*''%%&&002337769672?>>>?IJHCGEIHHJHJHDJJJJJJFIJJHBAFFECFJJE?A.,,53555IJH?@?=ECCFGHGIIFJJJJJJJJEDCFJJJ3---59.)))BCB??=A0000755,++.@AJFDCGIJFJ=??<::33HEJBJGIJJFDJ2111EGGJIJHJJGJJHJJFIJJHJFAA@AEECHJJJJJJGJEJJJJJJGJHIHFIJ99.--,..-()-.788:::;EFDFJJJJIEIJIHJGJHJJGIJJJJGJJJJJHJJFJJGEHJJIJJJJJEIJJJJJJGGIJJJJJJJJJIJEFBACBBIJGGJHHCCECJGJIJJJJJJJGIHECBC>===B;8/.)()*,7AABEIDJCE=IJIIJIHJJHJDJJFEIIGIJJGJJJGJJJJJFJEJJJJJG<<81++++&$%&%*))(()('&&&&&565>99>@>9/-.1/.559=@GFGEJIG***GJJJJGDEFJFJGGCBCIG4333224AEDHCFFEB844A=<<?>,++.53*('')+++-**@==>=B5555;;===E::EDD?>>?HJEFJJJJJJIJGJJIFJIGJEBCJEDFAABCFE?:9:<=DHFEJIHJFJFFJJFIJJFJEEJJJFJJHHFFJJJJJJJJJJFGJGJJHGJED>=>>HJJJJIIJF::DEJGIEJJ;:9;::;..-50.--,0.149A?>?>798.-,,+*+398:9:CDDJJJJGJJJJHJJFEJDJJJIDB<<JIDBBCGHIGJGIJGGGHJFJGFFCDJFJJGHJJJGJJJJJGJHDGGIJJIFHHGFJHJJJIDEHJJF100087::6331133<?HJ@<<5444;-EIDGDCDHHJIHJGFIIHHJJJJHJ??:787=@EEFBDJGJFJEG21,,,,202<@EGGFJ999:E>>?@>>>?GHGA@,,,3EGBBDCBAB@CDBDDFJJJJA>?@CCCBCE.,''(EFEEEB9877922)((,.)++++..;<EEFHJGJJ@AB@GJJJJGEFHE@@>>>>>=+9/+<9:;F???<<<=HJGBAB@??<<<FG?;;>=EEJFDC97++769=>GCJJJJJJJJHJHJHJJJAA@@JGDDEFJIJBFEFEJJJJJJJJDDHIJFFFIJIFJJJJJJGIJJJJJIFFJHBA@AI34DJJIJJJE;:::=4DGIJGJIIHJIFJJJJHJJIIGIJJJGDJJGJH@D-*,-=0001>=>>=JJ=<</23BGFCJGJJJJJJJJFGJGHGEDJJFGJJJFFGJJJIHJJJJGDDDCDGJGIJJJJJJJIIHHHEJIFJGHIICB?>@>??<.--/.-./.****+.--*-./;9;('''DECJHFJJHEGFJJGJJDBCDIJJJFGJF''''2223ICBGGJJADBCJHJJJDGEGFEDJA2'''',,,-20/02359ECABBBJIJHEJIHJJJJJIJGJJJJJJIEEBA=<:783>BAA@(((()((*9:7778AFHEFEIJJHDCGEHDBDHGJJFDBFJIHGGFHJJJJJIJHJJJJHCHJIJEFH===;;;<JJJJDE::::?;;<=J<1009989887;<?DEFGEIDIJFF-,,,DCAFFFJBDDDJDDEGJJJJGGIDEFJJCD>?JEEDEFJHIGD@>@0((+311337;:@FGJJJIGJJJHGIEJJHJIDDFJJGIJJH6666A@+****1/1.,*''(++.--,-;=>JCC?=;;7788?5445CBGJFIJJJJJG6667?=A:;51/1'''''54,,(&&'%(()6<=:9:<>ABBJ==DDFJJJJJJJGEHDJGIJJFHIHFJJBBCBJJJGJIHJIJJJJJJIJJJFJHIA@ACGHFHGC;32223=6556:CDFCE?98@CBGJJJJFGI>?@JJJJJJJJJDJJJDBBCHJJJJFC==JJIJIJIJJJJJIJIIJFJGJDHFEG<<<HFEEHIJHJIJHJHJJIGJJGJJJDEJJEJHI@CGIJJHJHIFJHHJJCGDBJGGIJHJIHGDJJDFIGC78,-'''(77?IGHHIIFJFFJJIGJJHJGCC2=FHIIJ@?>.,,,/*EJDFGACEACFJJJJJJEEFJGDA?@:56/+*,,&%%&()*/*((''''')*:;;986567:50//00/-)(((..2420+**-200-&+..1148<;:98=?>BCDJJJJFHJJJJ=BJIJFJFJJJFEJJGFIFFDG9<<JJJGIJJHDGI:999?936>>;3DCCEDFJGBA4<<EGBADFB5444;:<=DECGDEFJJGGJFIJJJJDFIJJJHJDE?>>?C8555BDDCDE<<<<FFFJDGFJF@:000/46>GGJJJFJCB>?@...0246777566766,,22788:;9<=?A<0.-,01.,,,-++(**+69;;BBHGHEJJDGAJGFGCAA8777?;;9753/..0ACEB?>>AFF>JGFGIJJJJDD@?B?B;<=JJFCDEJJJEDGFC@@A<<89A@87746361032;<ECFDCDC=CCEJFJE?>=435=,,,*(((BGEGFHJJCJJJGJJHHHJ=<=3334EG:::<DJDCD::85478;;4444;ACDFJIJHFJIJIJ<HIJB3333<:</JJIGJJIEIGJJJBD>?@@GHEJIFGJJDIEJGJFCE;7++,()))***,-67CCD>999:70/.0>HDGJGJD6////.-.+9@DEJF9999HJJJHJIFJF@A@@FGBDFHGJIJJJIIJGJJJJJJFHJJJFJIJJJJGJGJJJHJIDFEBA321-BJJJJJGBCDJIFEDCBA855===JIGJEDGIJJJEJGJJJJJFIII>DIJJB@@@?A@@@EFF;999BDCBCEJ@==<?>>D@;;;<887+,,.6///.-*))''&&&&'$%+)*((((10,&'5*)**6789;;<8=A<7778JEDCFDJ===980000><AFCHJIFEJFJGJJF@3.+**'())'$%%'(&&()9??A7777=BC=>??BIJJJEGFGIIJHIGHJEJGJJJJGJJJDGG??BEHJJGIJJGF=AD?>??JJIJJGJH@F??GGJJJJ?;:;=@@@FHDHDHJJJIJHGJJJJJJJJJJJDJHF9766984455;;9;ABEHH==>10*('>3;;;;@CGIEJGJJJJIJ;<<JJGJB=>>@>;=****++,<<=@GJJHIEGEFD@JDCJJHCFFFJJJHJIJJIJGJJJ@?@CEEGJDA@99.--,/112BJEBDFJGBIBJHJ??@?JE@;:<CIJGEAA>>?>;99:FFJHCG>88////A<89;JHIJHJJJJJJJJEJHFDDIHDEEGJJHHIJJEDCEDCGJJJJJHJIJHHDG73224543357;5555667GEBABEJHDEJJJJJ5555JGGFFE?D85EFJJJJJH=<;8:73/*((+'1>BA?AHCFIJIIEHA@JJHJGJFGGIGH877;<<BCCBGJJFI<<<=EFBDGEDECCEJJFFGBE:::9:>>FIJJIJGJJIHJJ333=?>@HEIAB@B?AEC>C>873+%%&&...49:>=>DF<JEHJJGJFJGIJFJJFJJDCCDEDDJEBJJIJJIJIIFJJEJJGJGIECEIJJJJJCCDCCDDJIJGJC@@DCEGGJHFGFCCGIJJJHHJJJJJJJJFJFDHJDBHJJH@CFFJJJJIFCCFICA@B>?;<???B@@CDED@@>?=;<ACDJEJGJGHIHHJJJJHJJHG****<=DDEJJJJJFJJECCBIJJJJHHJG6656??JJJHIJJJDCCDCEJGE@?>?CA@@ADDECAACGJJIHJJHGJIIGEJIJJJJJGGEJIJGIDFEEGHFH@@?@IDCBBECFJFJGJJIJ>==<@FEIHEEDEGJJF>>>>IDBA=GGHGEDIFGHJEJIGJJJBBGDHJIJJGJJGIGFGJDBA?B999EFGF76668656878>DF?A>???1111A@@HFEJJIJHJHJFIJEGFGIDJCDGIIHFBBBACFDFFJIGJ:***+'&&%'*4,,**-/..'':;<;88899465588??><300:<EIGFJIGJEDDACEGGEEDJEJF;?B@=?E?>>IIFEA@@AGJFEIJBHJJIGJDEFJG>>>BJJIC<<<IDBCDJCEIH=<<@@@@A@?A-,,,,A82**@==?FFEBCCEBEHJJJJJJGEGBBHJGJFHJGJHJIGJHEJJE@<=FIGJJIJJEJHGJFJJIHGFGFEEEFJIDDIJIJ1113FIJGIGD@A:8>>?>ABBD>=<;JHFBEHJHJ@?>?@EJIDFGFJEA@?AAFHIHJGGJFHJHC@>@A?@ADEFFEJHHFGGHJHHEHIIIJHHFEDDJIJEFJHG>9FGIJHEGGEFEDIEE:>CHEBBBEEJGJDCC:::;;;IJDIBFFFJIGFFFEDIJJCBDBCB>=:////<;;99434674499::CA=<95+***-,,'&(%%$%;>>=8?FFIDDDDBBDCB?@?@>==@+((('%$%*((98779;@CCCAAAB6664//./5:AJEC==>@GJFFGJGGJHJDDDFDFBCBCDBABC?>1,++*('$%$$18:66ABDBB>=>?AA=9>FFEIG<;9:==D?>==>=DIFCBFGCJGEFHDC9888=.1?BABBCEHECEBCBCAA545AF''&&.DDAA@??>?CB<411/0''''0((((@<<76...()'&'(,./67684444BD@>9997767A@ABC?=85BB@>=;999<>@AA@@C:8422354-/,,-)/0;<=<<=9:99;<<<>?=<:8::>6444;<>>>::99::;;<:9==<>>=<=><:::::::::;==>>?A9999=><;:9879;;510(
@Glass_T7V_1_D3_11_4_5
GAGCCATAAGAACCTCAGATCCTTACCGTATTTAGCCAGTATGTTCTCTAGTGTGGTTCGTTGTTTTTGCGTGAGCCATGAGAACGAACCATTGAGATCATGTCATGTCACTCAAAAATTTTCCTCAGAAAACTGGTGAGCTGAATTTTTCCGTAAAGCATCGTGTAGTGTTTTTCTTTAGTCCGTTATGTAGGTAGGAATCTGATGTAATGATTGTGGTTTTGCACCATTCAGTTTTTGTGCTTTCATTATCAAGTTCGGTTTCAATCCATTTGTCTATCTAGTTCAACTTGGAAAATAAACATATTCATCAGCATCTAGCTTCTTCAACCACCAATCTCATATTGCTGTAAGTGTTTAAATCTTTACTTATTGGTTTCAAAACCCATTGGTTAAGCCTTTTAAACTCGTGATTGTAGTATTTTTCAAGCATTAACATGAACTTAAATTCATCAAGGCTAATCTCTATATTTGCCTTGTGAGTTTTTCTTTGTGTTAGTTCTTTTAATAACCACTCATAAATCCTCATCGTATTTGTTTTCAAAAGACTTGGCATCTAAGATTATATTTATAAATTTTTTGACTGGAAAAGATAAGGCAATATCTATTTCACTTAAAAACTAATTTGTAATTTTTCGCTTGAGAACTTTTCACATAGTTTGTCCACTGGAAAATATCAAAAGCCTTTAACCAAAGGATAGCTTGATTTCCACAGTTCTCGTCATAACTGCTGTTGGTTGCTTTAGCTAATACACCGTAAGCATTTTCCCTACTGATGTTCATCATAGACATATGGTTATACATGAACGATTCCGTCCGTTCTTTTCCTTGGTTTTCAATCGTGGGGTTGAGTAGTGCCACACAGCATAAAGATTCACTTCATTTCACTGCTCCGTTAAGTCATAGCGACTAATCGCTAGTTCATTTGCTTTGAAAACAACTAATTCAGACATCATCTCAATTGGTCTAGGTGATTTTAATCACTATACCAACTGAGATGGCTAGTCAATGATAATTACATGTCCTTTTCCTTTGAGTTGTGGGTATCTATTAAAATTCTGCTGAGACCTTGCTGGAAAACTTGTTAATTCTGCTGAGACCCTATTGTAAATTCCGCTAGACCTTTGTGTGTTTTTTTTGTTTATATAAGATGGTTATAATTTATAGAATAAAGAAAGAATAAAAAAAGATTGAAAAAGAATAAAATACAGACCCCCTGTGTATAACTCATTACTTTAGTCAGTTCCGCAGTATTACAAAAGGATGTCGCAAACGCTTGTTTGCTCCTCTACAAAACAGACCTTTAAAACCCTAAAGGCTTAAGTAGCACCCTCGCAAGCTCGGGCAAATCGCTCAATATCCCTTTTGTTCTTCCAAGCCATTCGGCGCCTGAGTCGCTGTCTTCGTGACATTCAGTTCGCTGCGCTCACAGCTGGCAATGAAGTGGAGTAAATGGCCTTACAGGCGCCTTTTATGGATTCATGCAAGGAAATTACCCATAATACAAGAAAAGCCCGTCACGGGCTTCTGGCGTTGGCGGCACCTCTGTGGTGCTATCTGACTTTTTGCTGTTCAGCAGTTCCTGCCTGCTGATTTCCAGTCTGACCACTTCGGATTATCCCGTGACAGGTCATTCAAGCTGGCTAATGCACCCAGTAAGGCAGCGGTATCATCAACAGGCTTACCCGTCTTACTGTCCCTAGTGTTCAATTCACGCCAATAAAAACACCCAGCGGCAACAGAGCATTTATGAACAGATCAGATGAATTATAAAGATAATTGAATATCAACAGAGTGAGCAAGTTCATAACTCGGTCTGACAGTTACCAATGCTTAATCAGTGAGGCACCTATCTTCAGCAATATATTATCTCGTTCATCCATCATTTGCCTGACTCCCCGTCGTGTAGATAACTGATACGGAAGAGCTTCCATCTCAGCCCGTGCTGCGATAAATTACGCGAGACCCACGCTCACCGGCTCCAGGATTCAGCAATAAACCGGCACACGAGCCAGCCAGAAGGCCAGCGCGAAGTGGTCCTGCAACTTTATCCGCCTCCATCCAGTCTATTAATTGTTGCCGGGAAGCTCATCAGAGTAAGTAGTTCGCCAGTTAATAGTTTGCGCAACGTTGTTGCCATTGCTACAGGCATCGTGGTGTCACGCTCGTCGTTTGGTATCGCTTCATTCAGCTCCCGTTCCCAACGATCAAGGCGAGTTACATGATCCCCCATGTTGTGCAAAAAAGCGGTTAGCTCCTGGGTAACGAGATCGTTGTCAGTAAGTTGGCCGCAGTGTTATCACTCATGGTTATGGCGGCGCTCATAATTCTCTTACTGTCATGCCATCCGTAAGTGCTTTTCTGTGACTGGTGAGTACTCAACCAAGTCATTCTGAGAATAGTGTATGCGGCGACCGAGTTGCTCTTGCAGCTGGATTGCGGATAATACCGGACACATGGCGGAAACTTAAAAGTGCTCATCATTGGAAAACGTTCTTCGGGGCGAAAACTCTCAAGGATCTTACCCGCTGTTGATCCAGTTCGATGTTAACCCACTCGTGCACCCAACTAATACTCAGCATCTTTTACTTTCACCAGCGTTTCTCAGTAGCAAAACCAAAGCAAAATGCACAAAAAGGAAATAAGGGCGACACGGAAATGTTCGAATACTGATTATTTCTCCTTTTTCAATATTATTGAAGCATTTATCAGGGTTATTGTCTCATGAGCGGATACATATTTGAATGTATTTCAAAAATAAACAAATCAGGGTTGCCGCACCACATTTCCCATGGTGCCACCTGACGTCTAAGAAACCATTATTATCATGACATTAACCTATAAAAATAGGCGTATCACGAGGCAGAATTTAGATAAAAAAAATCCTTAGCTTTCGCTAAGGATGATTTCTGGAATTCGCGGCCGCTGTTTCTTCGAATTCGCGGCCGCTTCTAGAGTTATGACAACTTGACGGCTACATCATTCACTTTTTCTTCACAACCGGCACGGAACTCGCTCGGGCTGGCCCCGGTGCGTTTTTTAGATGCCCAGCAGAAATAGAGTTGATCGTCAAAACCAACATTGCGACCAACGAGGGTGGCGATAGGCATCCCGGGTGGTGCTGCTGAAGAGCAGCTTCGCCTGGCTGATACGTTGGTCCTCGCGCCAGCTTAAGACGCTAATCCCTAACTGCTGGCGGAAAAGATGTTGACAGACGCGACGGCGACAAGCAAACATGCTGTGCGACGCTGGCGATATCAAAATTGCTGTCTGCCAGGTGATCGCTGATGTACTGACAAGCCTCGCGTACCCGATTATCCATCGGTGGATAAGTCGTTAATAACTGCCATCACGCCGCGGTCACGATTGCTAAAGCAGTTTCTCGCCAGCAGCTCCGGATCAGCGCCCTTCCCCTTGCCCGGCGTTAATGATTTGCCCAAACAGGTCGCTGAAATGCGGCTGGTGCGCTTCATCCGGGCGAAAGAACCCCGTATTGGCAAATATTGACGGCCAGTTAAGCCATTCATGCCAGTCGCGCGCGGACGAAAGTAAACCCACTGGTGATACCATTCGCGAGCCTCCGGATGACGACCGTAGTAATGGGTGATCTCCTTGGCGGGAACAGCAAAATATAACCATGGCGAACAAATTCTCGTCCCTGATTTTTCACCACCCCCTGACCGCGAATGGTGAGATTGAGAATATAACCTTTCATTCCCCAGCGGTCGGTCAATAAATTGAGATAACCGTTGGCCTCAATGGCATAGAACCCGCCACCAGATGGGCATTAAACGGGGCTTACAGCAGCCAGGGAAATGTTCTGCACTGGCATCTTTAACTGCTTCACGCCATTGAGGAAAAGAAACCAATGCTGATCTGCATCAGACATTGCCGTCACTGCGTCTTTTACTGGCTCTTCTCGCTAACCAAACCGGTAACCCCGCTTATTAAAAGCATTCTGTTAACAAAGCGGGACCAAAGCCATGACAAAAACGCGTAACAAAAGTGTCTGTGGTAAGGCAGAGTCCACATTGATTATTTGCACGGCGTCACACTTTGCTATGCCATAGCATTTTTATCCGTGGATTAAGCAATACCTGTCCCTGACGCTTTTATCGCAACTCTCTACTGTTTCTCCATACCCGTTTTTTTGGGCTAGCTACTAAGAAGAGGAGAAATACTAGATGATGCAAACCGTTTTAACGAAAATCGTCGCAGACAAGGCGATTTCTACGATAAAGCCCGCAAACAGCAGCAACCGCTGGCCAGTTTTAAATCAGGGGTTGAGCATAGAGCACGCGACGTTTTATGATCCCGCTGCCGGGTGCGCGCGGCGCTTATTCTGGAGTGCAAGAAAGCGTCGCCGTCAAAAGGCGTGATCCGTGATGATTTCGATCCAGCACGCATTGCCGCCATTTATAAACATTACGCTTCGGCAATTTCGGTGCTGACTGATGAGAAATATTTTCAGGGGAGCTTTAATTTCCTCCCCATCGTCAGCCAAATCGCCCCGCAGCCGATTTTATGTAAAGACTTCATTATCGACCCTTACCAGATCTATCTGGCGCGCTATTACCAGGCCGATGCCTGCTTATTAATGCTTTCAGTACTGGATGACGACCAATATCGCCAGCTTGCCGCCGTCGCTCACAGTCTGGAGATGGGGGTGCTCACGCGAATCAGTAATGAAGAGGAACAGGAGCGCGCCATTGCATTGGGAGCAAAGGTCGTTGGCATCAACAACCGCGATCTGCGTGATTTGTGATTTGATCTTCAACCGTACCCGCGAGCTTGCGCCGAAACTGGGGCACAACGTGACGGTAATGAGCGAATCCGGCATCAATTCTGGCTGGGTGCGCGAGTTAAGCCACTTCGCTAACGGTTTTCTGATTGGTTCGCATTGATGGCCGTGACAGACGATTTGCACGCCGCCGTGCGCCGGGTGTTGCTGGGTGAGAATAAAGTATGTGGCCTGACGCGTGGGCAAGATGCTAAAGCAGCTTATGACGCGGGCGCGATTTACGGTGGGTTGATTTTTGTTGCGACATCACCGCGTTGCGTCAACGTTGAACAGGCGCAGGAAGTGATGGCTGCGGCACCGTTCATGTGTTGCTGGTGTTGCCGCGATCACAGATATTGCCGATGCCGTGAGCAAGCTAAGGTGTTATCGCTGGCGGCAGTGCAACTGCATGGTAATGAAAGACGGCTCTATCGATACGCTGCGTGAAGCTCTGCCAGCACATATTGCCGTGGAAAGCATTAAGCGTCGGTGAAACCCTGCCCGCCCGCGAGTTTCAGCACGTTATGATAAATATGTTTTAGACAACGGCCAGGGTGGACAGGGCAACGGTTTTAACTGGTCACTGTACAATCGTAATCGCTTGGCAACGTTCTGCTGGCGGGGGGCTTAGGCGCAGATAACTGCGTGGAAGCGGCACAAACCGGCTGCGCCGGACTTGATTTTAATTCTGCTGTAGAGTCGCAACCGGGCATGGAACGCACGTCTTTGGCCTCGGTTTTCCAGACGCTGCGCGCATATTAATACTAGTAGCAGGCATTAATGCAGCGAGGCAGGTGCCGCGCCCTGCCCTTTTTTCTTAAAACCGAAAAAGATTGCTGGCGTTATGCAGGCTTCCTCGCTCACTGACTCGCTGCGCTCGGTCGTTCGGCTGCGGCGAGCGGTATCAGCTTCACTCAAAGGCGGATAATATCGAGGTTACATTGTGATCTGTTCATGGTGAACAGCTTTGAATGCACCAAAAACTCGTAAAAGCTCTGATGTCTGTTACACCGTTTTCATCTGTGCATATGGACAGTTTTCCCTTTGATATGTAACGGTGAACAGTTGTTCTACTTTTGTTTGTTAGTCTTGATGCTTCACTTT
+
*++:7,,+-/01.27,((()**'-))++/2243/////?>==<:801,*&&''/(./02223;;;;=<3321)())2..))(*++1258@7760.-.,'&&$%'(+352--.-34492---.)('''('')+-1002''''/..-+6<<,&&%')-4=?<:878:F@?@@>;;=DA>:408?=;;:;?BA?689999::DBBCCAJEEDGD1.++,+&%$$&('%$$$%'(&%%%%*/2&&%%&&)%$$$$%###$%(%&&'-,&++*:>;;<=AC=:;<==2111...-.2**67.+,%%&((('')'..+)))*-)%$&&%(%&''(***01/-**&&&':@BDBACBCJFDDDHACEDJIGFEH9610./22336:9:ACGJFGEDEDAFCHJEHCHJEI.,--0(&&&)))('&&''&''(22456899E@?@@D5::<HC>?DAHCDGBAABEAA@@BDJJJGIHFIJJJEEHBJ77464;<C<;<@;E:97)***&&&=A>>:AHDC999888//42998---+***1665?@@BA:::GB;90,&&%%%$$$$%(*+,1448411.--/22248,++,4005411.,+)((/---++)'&'''(*//*'&(*541--.1)'('(/1112-++,*%%%%&&(('('&&$'$##$*'(((/4658;5443&&&&-.A@005?H@CDCAA?;<78+('%&&(67947554..4-.++-,--&%$%$&**0-()56531+)))128:BGJ=<92222CIFFJJJIHGFHGJJJHFJH<<<---*)**))*2*+6?B@,*(***-+(()''(%&+..--.00./)('&)+111:6555)'''((<=<66679999=C<>//''(--,.2/'%%&&---&&''('%$$%).-1-01/1*0))))))('''<=BBCBCAGCGJJJGJJGFB?0011JE<;<=;::7)(((*),&&'--1/1257662224=BJEIEHJ==<>CA@>@??@=?''&&<==/.)4?=?:998<<;56587<11//116777.,,62.1125-6---.))''&&%#$$%&*-0&&%%%%%-/20)/..2<;<<<<4+''%,'3../02*))-12454478;4446666?BBBBCF@?ADBEFBB=:>>A>;=9<><<>1/''*,401ABCFEB@CFCJC<;;77AAAAEB@AAAA@<:;:530.)%%'(244)))+*)),$$##%$&&'6?@BBBBA?@=6&&$$#$%&)-//--214)..311+++--.55?DB;;<88300000.-+,++,.79890020.,.114==20++,,-,'-0>=?@@>>?BHCEB:9691///466554699:;@-,--888787611-+,+.1)).*48>;90+-1,2(&%&&&0)$%++,++,@BDDFCAA=:2)&&,,+..5<700116511220009655(())*)+'''')))))*&'%&'(&)*,(('$$$$9;CDA?DEG><6679B65425854100-&&&+/3,60012777==>>CBFD@=ACCJC@BAB<50*('&'&$$&&&####$$%%%%&-((('(*+,-/..//77;=<=910//3?CBCB@98711--.7<@BEB777ABDCGJIGD?:2,)((),/40+//8A=<=>:2124:(((((DCJ5557.))11,?@BCCEEJJFA@?BGGGFJIJJJJJIJJJHFHGJEJJJGIGDGHEJ6666(((',,.0''''0+)'(+446---984:<8:98>>*'&'&%%'&%'&'++-&$$%%&'))(&&&%%$&))))(()))*,,)'''(((($$%##$)(&%%%$),&&(-))--3556ACBDBEEA@@@GEI>7858ABBDGDEI<<<8.-,,*%%&&'&&')%&&%')(%%&',++,8)))(((',/1'....7677675565610/.(('('''''&'%.))((*)%%&(,,)'''*'%%%4;;:'&&&&&&&%(%&79?DEJGEDICJHDGE9:95*)),+')+)+/0134)&&',+**(('('&&')345=787<:98-''&+3-,-013--(((+1..1497((()0334112877570//..1/33476410+*++18987+**).00379::=:896666AFJJJJJHJJHJJHJFIFJJJFJGJJJFHJJJJJGHH>888EEDEFJJJFGEJIJJJBAAEGFFGBADGJ*))*A@9:=<999:75/*333:82211//599::FA>?>CDI332342348;50068.52+,-.DCBAA:9::@=<:3+'%'()*%%%%%%'***-032,+++,,,0./6/..////08377400()-.018778CD766687***-;<?AADABCGFFI@>?@AE????48('&')*--12128899;?;;B?BBF??@=***'(&)$%%**/4/..12/1222?CGJIAAA@AC@7777DB<<757+*++**))++,***+/1++++-,)(&%$$'*()0/////,//%&')'+&&***./999>FFJHJJ:98355899:JJEEGJJJA)'%%'''67?=5,,-+(***5.)*-.,)))*)'(*+1,&'',-+,+&&&&55476?E=>)))+++('2<5533320---.B==>757@4441//)%&&&&'',044,)))+'$%%)*()&&%%()+*)&(++.01261542.-/16<AC=;:'%%&&%%$##%%%&(')'%&37:9<<>>><;545FJFJHGIJJFDFDHGJIFJEED>=50//:+++,GECJJF@@?AC84335540//0)(((>>?>@CC((().**-&%$$###$222242481,10,=JJEHHJ6666JHG=<;;<:;0040A99:;A@>>==BBIGCCEFJJJE;2--DJBG>=>@HJFJ;;;.-.>=B<;?98.''&((),->FJHHDJGJJJHJGJJEJJGFGIA@3223BDFCEJJJJHFHDDEGDBB:;5--34.31115567<BCDGGED?B><=>=>=FEGFFEJE@<<<<@=>=<>@ECFIAJJJFJJC::;7333356FHJHJ<;;;53/-00-/.50<??=:;:44111*))+,./)'(+(()+/2324:=EC:../07///010)(()<=@@BDEJJFIFEFFDDFEH@@@@?<;544---.17,-2.:8+-,,++*&%(&&()&&)4346;7,,,,BCFG,,,,D@@5198@A@E<;;<>;:882.-,.*+-70023ACB<<FJJFJJJJ65359;?<:740)*<<@CCCA;;;=CEFJEJJJJFEJFFFEEJJJDDABEDJFFEJ???99.///JGHFEJEGEJJHIABJG@@??2222774444==@8769<1/'(01755793?>>CC=<:=0../*)((&%%&&'(**++%$$$$$$$&$#%%%$$%&//+*(((')*+++246:;9221''')7=<AB;<<>;;7+)))(''*/0.-3,-DCBC4EGJJHJJJG>=>11--/1>DEDHFJJJJJEDCDEJHJJJJJIJFGGHJJJFJIGHJFHEJ>=IFGJIJIDDGFGJJEJHGIIJEJ<4333C@A@BIEDICEBBA832))*421.0/++++566:9:=998<>>99:;??8899JJFDH?>=88879;DGEEEJCCEGFIJJH2223:;:::)))*0,(&%%$$$#$$$*:>DA@=;4332+**-++)()*'%%&++++-35;****<<C@ECBA?:933449=@?C@7)=B;<CEA@AHJG:::999,*******5::6678::.'+/98@DFDFJBA@1*&&%$$%)(*+*)*+.-349;8875678;:((('''(*'%%%%)/.2::==>FJJJJFJJIHDAB?6544-((&'$%&%&$#$')++)''%###$$%$%%%%&&%$%&(%%&((''&$#$##&)*($#$%%&(()**+'%$%''&&%$%&-'(77DCBA@CJJHJJJHJDEJEGIJ988<<=A??BJJEGI@@CCEJJFJGJJJHA.,,+//19;****1377BJGIG<<72246-*++-(%&'***--//086<>=C8889@DFFD9944547(%()+)%%%%&&%%%%%''(%$%(*.,*,9AB=BDDIJHJJJGF>?@>@7664443B>>==>ADBBBC017788CIFED@00&%%''(*'(,.09==>??:919007=;89JE@>9892337@A4488;<?9;2:70.0?CDFBBBBGIJJDEBEJJJEF:<?*'&+(*('(()''''$$$##$%,00>BDCDJD<>91-&%%%%/067+%%&'((.887456?74447-*%%%$$%)*).,,,/045811100009:;////679:987;;*%%'*))*.--.&%%&('%$$%')///.+,'''+>20,'('%$$&*+.*))/10/++20&&%%#$$$%%$%'((()(&%$&575545455@?@B>534;;@<>=987:?2=?BJEJIFA.+++->544*)+))).)*)()(())''())*5<>@=>??@9/./26888:/.-0100***)))*&%%%4:JGIIGICB@HGJJFJIFE=<<>?>>=(((0/422569;<=8873)'(1334DCDJIIIEGJJIGFFBIJJEBA9557:;JEJGHIJJF9:84100/.++,+++2ADA@>:8744<8>?IJ@?@?DDD:431(&%%&&()-4B<@BABJGJIGIGJJ?==?ACCFIA=<;8:887133375555DGEEJG6554>>=HJFJ@;55,))''&&&%%$')&%()(+35111/0//2><A?:9;7675688HGEJHJJIJJJJJ@A@AFG5445:22/0('(2((((45,+++22277>?GE>+'&&(/+),-640*+@@FCCGABA:=:77542+*(())18??GFDGHJEG6665;::;111)))&'''/../*('(**,('))*)('''('&%'.22213--/6<99:<=??<;;<;>HA??0//&'')9???=<-,++,,+00031-&('(+'((*****854/0-,.*))(((())))?AJB@BCCC=BBC4)))+)).3442-..::<?B989;<=<:;;:IHJIFIJJHGFJJFHIIIIJJIJHJJEJJFGDBC@10000>FJJJIFIEGJJJJJJFEJEJCBB44413321-000::@FIEGGCJJJFEF=<9788JJJJGIJIGJGFAB@AA523=9;<>>>=?741.(&&''&''&'$$%)87''')64436<9::8)&&&()((%%*,55:AHIHJJJFGECFBJGJJDJJHFDDIJJJGFGDBGIIJ@@@?B=:336:877721149877:0+&&&&&&&&%&,.5-.-++*+%$$$&'&'')77DGG9999999==<<==BJHEGCCD9534,,,-))((((/1(333,,((*&''(0/5667743544.))+477786<;99-4*''&$%''+***.+*-0/)))-))))+++&&%%&&&'&&(+*-++*)))2;?<443))))((.;5@;9@999>:9:;AC76642447;5446DIGGGJJFCD:7>@BBADFJJFJD??=6F:,698;;;<?EIJCEDA@...<@B?CCCDGBDC>//$$%&%/.07,,22351226C7666?CA53049:;=>52115:/...867:&&&%%%$$$$$%%%%%%()((&&'$##$%&)%%%&$##$%++40//322135;1/,%*-/02-((-367*))%$$#$$%'''(..1131576::>=BDDIJJHJCGDDJJJFJDHDFJDJHJHJGHHJJJJHEIHEJ=<;:;))(%(**)++)+)(()''*)(''(&%$$%%&%('&&&)'('(05@ABAABHJJJFIGF;::=;843411../>?BFGFJEEAEFFFHJDG=<=@HEJ'''&%$&'2:?ADFJIJJJJJJIJJJGJFFIH;;:;FB32/*BG9FEDEC====HIJJJHFJJJJJJJJJJFGIJJA1110DH@@DAB;78=?DC<5+++*)
@Glass_T7V_1_D3_11_4_6
ATAGATACATCAGAGCTTTTACGAGTTTTTGGTGCATTCAAAGCTGTTCACCATGAACAGATCGACAATGTAACCTCGAGATTACCGCCCTTTGAGTGAGCTGATACCGCTCGCCGCAGCCGAACGACCGAGCGCAGCGAGTCGTGAGCGAGGAAGCCTGCATAACGCGAAGTAATCTTTTCGGTTTTAAAGAAAAAGGGCAGGGTGGTGACACCTTGCCCTTTTGCCCCATGCAGCGGCCGCTACTAGTATTAATATGCGCGCAGCGTGAAAACGAGGCCAAAAGACGTGCGTCTTTGATGCCCGGTTGCGACTCTACAGCAGAATTAAATCAAGTCCGGCGCAGCCGGTTTGTGCCGCTTCCACGCAGTTATCTGCGCCTAAGCCCCCCCGCCAGCAGAACGTTGCCAAGCGATTGACCATTTAATAGTGACCAGTCAAAACGTTGCCCGCTTCCACCCTGGCCGTTGTCTAAAACATATTTATCAACGTGCTGAAACTCGCGGGCGGGCAGGTTTCACCGACGCTTAATGCTTTCCAGATGGCAACATGTGCTGGCAGAGCTTCACGCAGCGTATCGATATACAGCTGTTCTTCATTACCATGCAGTTGCACTGCCGCCAGCGATAACACCTTAGCTTTGTCCACCACATCGGCAATATCGTGATTGCGGAACACGCCAACATACTGCAACGGTGCCGCAGCCATCACTTCCTGCGCCTGTTCAACGTTGACGCAACGCGGTGATGTCGCAACAAAAATCAACCCACCGTAAATCGCGCCCGCGTCATAAGCTGCTTTAGCATCTTGCCCACGCGTCAGGCCACATACTTTATTCTACCGGCAACGCCCGGCGCACGGCGGCGTGCCAAATCGTCATGGGCCAGTCAACGCCGAACCAATCAGAAAACCGTTAGCGAAGTGGCTTAACTCGCGCACCTGAGCGTAAGTATTGATGCCGGATTCGCTGATTACCGTCACGTTGTGCCCCAGTTTCGGCGCAAGCTCGCGGGTACGGTTGAGATCAATCGACAAATCACGCAGATCGCGGTTGTTGATGCGACGATTGCTCCCAATGCAATGGCGCGCTCCTGTTCCTCTTCATTACTGACTTCGGTCAGCACCCCCATCTCCAGACTGTGAGCGACGGCGGCAAGCTGGCGATATTGGTCGTCATCCAGTACTGAAAGCATTAATAAGCAGGCATCGGCCTGGTAATAGCGCGCCAGATAGATCTGGTAAGGGTCGATAATGAAGTCTTTACATAAAATCGGCTGCGGGGCGATTTGGCTGACGATGGGGAGGAAATTAAAGCTCCCCTGAAAATATTTCTCATCAGTCAGCACCGAAATTGCCGAAGCGTAATGTTTATAAATGGCGGCAATGCGTGCTGGATCGAAATCATCACGGATCACGCCTTTTGACGGCGACGCTTTCTTGCACTCCAGAATAAACGCCGTGCGCGCACCCTGTAGCGCATCATAAAAATGTCGCATATTCAACTGAAGCCTCATTCTGAAAACTGGCCAGCGGTTGCTGCTGTTTGCGGGCTTCTACCCAAATCGCCTTGTCTGCGACGATTTTCGCTAAAACGGTTTGCATCATCTAGTATTTCTCCTCTTTCTCTAGTAGCTAGCCCGAAAAAAACGGGTATGGAGAAACAGTAGAGAGTTGCGATAAAAAGCGTCAGGTAGGATCCGCTAATCTTATGGATCAAATTGCTATGCATAGCAAAGTGTGACGCCGTGCAAATAATCAATGTGGACTTTTCTGCCGTGATTATAGACACTTTTGTTACGCGTTTTTGTCATGGCTTTGGTCCCGCTTTGTTACAGAATGCTTTTAATAAGCGGGGTTACCGGTTTGGTTAGCGAGAAGAGCCAGTAAAAGACGCAGTGACGGCAATGTCTGATGCAATATGGACAATTGGTTTCTTCTCTGAATGGCGGGAGTATGAAAAGTATGGCTGAAGCGCAAAATGATCCCCTGCTGCCGGGATACTCGTTTAATGCCCATCTGGTGGCGGGTTTAACGCCGATTGAGGCCAACGGTTATCTCGATTTTTTTATCGACCGACCGCTGGGAATGAAAGGTTATATTCTCAATCTCACCATTCGCGGTCAGGGGGTGGTGAAAAATCAGGGACGAGAATTTGTTTGCCGACCGGGTGATATTTTGCTGTTCCCGGGAAGATATCATCACTACGGTCGTCATCCGGAGGCTCGCGAATGGTATCACCAGTGGGTTTACTTTCGTCCGCGCGCCTACTGGCATGAATGGCTTAACTGGCCGTCAATATTTGCCAATACGGGGTTCTTTCGCCCGGATGAAGCGCACCAGCCGCATTTCAGCGACCTGTTTGGGCAAATCATTAACGCCGGGCAAGGGGAAGGGCGCTATTCGGAGCTGCTGGCGATAAATCTGCTTGAGCAATTGTTACTGCGGCGCATGGAAGCGATTAACGAGTCGCTCCATCCACCGATGGATAATCGGGTACGCGAGGCTTGTCAGTACATCAGCGATCACCTGGCAGACAGCAATTTTGATATCGCCAGCGTCGCACAGCATGTTTGCTTGTCGCCGTCGCGTCTGTCACATCTTTCCCGCCAGCAGTTAGGGATTAGCGTCTTAAGCTGGCGCGAGGACCAACGTATCAGCCAGGCGAAGCTGCTTTTGAGCACCACCCGGATGCCTATCGCCACCGTCGGTCGCAATGTTGGTTTTGACGATCAACTCTATTTCTCGCGGGTATTTAAAAAATGCACCGGGGCCAGCCCGAGCGAGTTCCGTGCCGGTTGTGAAGAAAAAGTGAATGATGTAGCCGTCAGTTGTAGTAACTCTAGAAGCGGCCGCGAATTCGAAGAAACAGCGGCCGCGAATTCCAGAAATCATCCTTAGCGAAAGCTAAGGATTTTTTTATCTGAAATTCTGCCTCGTGATACGCCTATTTTTATAGGTTAATGTCATGATAATAATGGTTTCTTAGACGTCAGGTAAGGTTACCATGGGAAATGTGCGCGGAACCATTTTGTTTATTTTTAAATACATTCAAATATGTACCGCTCATGGACTGGGAGTGGCACCGTAAATACTGAATAATATTGAAAAAGGAAGAGTATGAGTATTCAACATTTCCGTGTCGCCCTTATTCCCTTTTTTGCGGCATTTTGCCTTCCTGTTTTTGCTCACCCAGAAACGCTGGTGAAAGTAAAAGATGCTGAAGATCAGTTGGGTGCACGAGTGGGTTACATCGAACTGGATCTCAACAGCGGTAAGATCCTTGAGAGTTTTCGCCCAAAGAGCATTGAATAATGTCACGCTAAAGTTCTGCTATGTGGCGCGGTATTATCCGTATTGACGCCGGGCAAGAGCAACTCGGTCGCCGCATACACTATTCTCAGAATGACTTGGTTGAGTACTCACCAGTCACAGAAAAGCATCTTACGGATGGCATGACAGTAAGAAATTATGCAGTGCTGCCATAACCATGAGTGATAACACTGCGGCCAACTTACTTCTGACAACGATCGGAGGACCGAAGGAGCTAACCGCTTTTTTGCACAACATGGGGGATCATGTAACTCGCCTTGATCGTTGGGAACGGAACTGAATAAAGCCATACCGAAACGACCAGCGCTGACGATGCCTGTAGCAATGGCAACAACGTTGCGCAAACTATTAACTGGCGAACTACTTACTCTAGCTTCCCGGCAACAATTAATAGACTGGATGGGAGCAGATGAGCAGGACCACTTCTGCGTTCGGCCCTTCCGGCTGGCTGGTTTATTGCTGATAAATCTGGAGCCGGTGAGCGTGGGTCTCGCGGTATCATTGCAGCACTGGGGCCAGATGGTAAGCCCTCCCGTATGGTCGTTATCTACACGACGGGGAGTCAGGCAACTATGGATGAACGAAATAGACAGATCGCTGAGATAGGTGCCTCACTGATTAAGCATTGGTAACTGTCGGACCAAGTTTACGAGCTCGCTTGGACTCCTGTTGATAGATCCAGTAATGACCTCAGAACTCCATCTGGATTTGTTCAGAACGCTCGGTTGCCGCCGGGCGTTTTTTATTGGTGAGAATCCAAGCACTAGGGACAGTAAGACGGGTAAGCCTGTTGATGATACCGCTGCCTTACTGGGTGCATTAGCCAGTCTGAATGACCTGTCACGGGATAATCCGAAGTGGTCAGACTGGAAAATCAGAGGGCAGGAACTGCTGAACAGCAAAAAGTCAGATAGCACCACATAGCAGACCCGCCATAAAACGCCCTGAGAAGCCCGTGACGGGCTTTTCTTGTATTATGGGTAGTTTTCCTTGCATGAATCCATAAAAGGCGCCTGTAGTGCCATACCCCCGTCACTGCCAGAGCCGTGAGCGCAGCGAACTGAATGCAGCGGAGAAGCAACTGGCAGCTGTTTTATGATGGTCGGAGACAAAAGGAATATTCAGCGATTTGCCCGAGCTTGCGAGGGTGCTGCTTAAGCCTTTAGGGTTTTAAGGTCTGTTTTGTAGAGGAGCAAACAGCGTTTGCGACATCCTTTTGTAATACTGCGGAACTGACTAAAGTAGTGAGTTATACACAGGGCTGGGATCTATTCTTTTTATCTTTTTTTATTCTTTCTTTATTCTATAAATTATAACCACTTGAATATAAACAAAAAAAACACACAAAGGTCTAGCGGAATTTACAGAGGGTCTAGCAGAATTTACAAGTTTTCCAGCAAAGGTCTAGCAGAATTTACAGATACCCACAACTCAAAGGAAAAGGACATGTAATTATCATTGACTAGCCCATCTCAATTGGTATAGTGATTAAAATCACCTAGACCAATTGAGATGTATGTCTGAATTAGTTGTTTTCAAAGCAAATGAACTAGCGATTAGTCGCTATGACTTAACGGAGCATGAACCAAGCTAATTTTATGCTGTGTGGCACTACTCAACCCCACGATTGAAAACCCTACAAGGAAAGAACGGACGGTATCGTTCACTTATAACCAATACGCTCAGATGATGAACATCAGTAGGGAAAATGCTTATGGTGTATTAGCTAAAGCAACCAGAGAGCTGATGACGAGAACTGTGGAAATCAGGAATCCTTTGGTTAAAGGCTTTGAGATTTTCCAGTGGACAAACTATGCCAAGTTCTCAAGCGAAAAATTAGAATTAGTTTTAAGTGAAGAGATTGCCTTATCTTTTCCAGTTAAAAAAATTCATAAAATATAATCTGGAACATGTTAAGTCTTTTGAAAACAAATACTCTATGAGGATTTATGAGTGGTTATTAAAAGAACTAACACAAAAGAAAACTCACAAGGCAAATATAGAGATTAGCCTTGATGAATTTAAGTTCATGTTAATGCTTGAAAATAACTACCATGAGTTTAAAAGGCTTAACCAATGGGTTTTGAAACCAATAAGTAAAGATTTAAACACTTACAGCAATATGAAATTGGTGGTTGATAAGCGAGGCCGCCCGACTGATACGTTGATTTTCCAAGTTGAACTAGATAGACAAATGGATCTCGTAACCGAACTTGAGAACAACCAGATAAAAATGAATGGTGACAAAATACCAACAACCATTACATCAGATTCCTACCTACATAACAAACTAAAAAACTCACGATGCTTTAACTGCAAAAATTCAGCTCACCAGTTTTGAGGCAAAATTTTTGAGTGACATGCAAAGTAAGTATGATCTCAATGGTTCGTTCTCATGGCTCACGCAAAAACAACGAACCACACTAGAGAACATACTGGCTAAATACGGAAGAATCTGAGAGTTTCTATGGCTCTTGTATCTATCAGTGAAGCATCAAGACTAACAAACAAAAGTAGAACAACTGTTCACCGTTACATATCAAAGGGAAAACTGTCCATATGCACAGATGAAAACGA
+
*****+;:66FFCCA=:=JEEHFGGE>JFJFJGJJGJJIJHIJGHJJJJGJJHJFJJJ@2222===;=>>J2223:,*('''''('$'',0;>5<==>JJIJJJJJJJJJJJGGECC@?>?88893221''''((//0)(()'$$%***+-0@BFGECC><'''(502--./60002555B@<<>?HHGCJ@FADECEJIJGHIJJJEHFJFD@42925@><0?5)(''))+/568;EJJGJHHJJJB@@@JHJJJJJGJIFCEDDB65)&'651'')=@CGGJJJHDFEHEBA@AFJEEIA;@?;:;96510010//2//2.*)*(*)())*,.,.+(()2<ABDDB8779=:B=7988>BHEFJHHJHEFHJGGJJCBAB@@BA>B<<ADCJEBJJJJJGHJFJHJHEJJGFGHFIIJHJJG@ADEJFGHFJJJJFHFEFJJFJEFEGHBEGDAC?>??GIJHGIJJIJJGDCDJJJJGJJIJJJFJJJGJJJJJJJJJ>888:?A99993,('35148<:;<<>?@CJJJJE=<772235334BDBBF>>99DJGJJJFEDBB=;<=<42433::;==BJJEJFJJIJHJEFEFBJFCBCEH=8((>>JFGIGJJJEJJFFJFGIJGJIGJJJEFJIIJJJHJIHJHJJIFFJJJIJJJEFFIJHJHJJJJJF8889@?@BHJJIGEJIFJIJJJJHJJHJJJJJJ----GJJIJJJGJJJJJJJGJJJIJJJJJIJJJJHJHJIJ41115567868:8*((()CCCEJJJDDBCJJJJJJJJGCEEFGHHJJJ:GJEAHGIJJJJJHJGECACJJJJJJIJDJCFEEBDA431&&$$&%*)(((&'(*,--767=;<>@??>@5<1'%&')11.00-++,20)&&'*.7==;<=?D8888JJJIJJJJJHIGGJIIJJJJJJJJHJJJEDECJJJIJJJFGCC=<CEB@?=ACAEJ9:9?G@>>=878BABFFJDDCCDJJD@?DDCCD@BIJEFIHGEA??B8+&',/=99777:<778@A65553334+**+3211++--6A@>=:8778454/+'%$#%$%&07=??==>>DDDCHJJHJDCHJIJBJHBCJJEFJFEJDECAA@FH=<<=C>==9:434<8868>>;DJJEJJIHJJIJHFIJJJJB@>>@<<<;=<85322:CBCHIJJJIJFJJJJJJJHJHJJHJJJJJJJIJJJIJIJJJJJJHJJJJJJGGDEGBDAA:1045778AGJJJHEJEHFFFGJFIJIJJJJJJJJJJJJJ9,++,?;555DHGE?BA>>>>>=223;<JGJJGIGJJJJHJJIBC::ACDABJIGH>;5+'<34ABBFE?877332./0==B<@BBIIGGJJEED;++++8GHJFIJJIJFJHJJEJJJGFB@A@JECADD=<<<<?;;:<AEBB?><@JJGGDJJJGGEEJJJJGDC?@JFJJJ@IJGJJIJJFJJHJIJJGHH@?>?FJJJGJIIIJ@??>>A=9822+('$%$$%####%&',)''*&&),3478FJJJIHEFFJJHFHJGHFFJFJGBEA:JHJGGJJFDDEJGIJJJGEJGFGGJJIIHIGEJHFJJJJHJIJIJJJDFJJJJJGGHJF?8223488:>JJJHGJFE?JA@=<;;<><747::///1FFEDH?@ABGFJGJFJFJJJJCCDCIEJJG=IGDC;>EIJJFJJD9789EGDDFIE888344111,+'%%&%$%&.0-0854'&&+,18ADIIJJJIJFHGEJJIJJIJHJGH:6567JF>>==FJJJCDCJJFIGJJJFJJJHB<?@JE@@933334@CEGJB><<<@IFJJJJJGJJJJIJJJJ@@@BIJJJJJJFIHJJJJJJJJFFGJGJFJJ7643888=DCDBEJIHJJJJHHEJFJJJJGJGJJHJJJJIJHFJJIJHJJEDDEJCBD:8--**++*/,<CGJJJFCDJIJJGGJGJEJJJHJEEHGGJGJJJHHJJJJJGHGHJGJEGHJHGGDFJJICFJEE6DFJHHJJFJJJJIHJJFJJIGHJJJGHJHJJJJJEIIJ?@??EDCGGFJHD?BBDHEFEDDD?966:?DCIJEFB>??@CCBBAAABEFJA><===JJFJHFHFJDJ?888:IJJJJJJJJJJJJJCB?@BGJJCBD>98760/.-,++++11568?EGECFGGDIIHEFJGGGHEFGGJFI52//5600.(&(-.)''%'&&)+48@ABDDJJJJJFIBABADCECFGAC@ACEGGHAA?999997558AJH----@>BF?ABCGBJICCCHJIJJJJIIIJIJJJJJJJJJJIJJJJHGCJJJJFJF.--/J>>JJJJHHGFIDAAE>JJGHIJJGIGIHGJIJHFJJGJJJJFJJJJJJJJF8(()FGCCCGGGJIIJEEA:HJFBA;@HIH>JJIFGBDCJ<67BDJGEJJFJHJJHJJJGIHJHJBCAGJJDDDDDFHGHJJJJJJJHJHJJJJJJEEEJGGJJJJGJJJJJH@HHGJJJDC@@EEE@A@AFJHEHJJIGEIFFFJIIJJJJHJ;;;:HJCDCE3333JJHJGJJJGJ@A@@D@666FJJFJJIJFJI=<;9:66JDCB>??@EFJJJJDJGEJJGGFGGDDG?;;;>7443/;5-@IJJJHFEEHDJGHHJJJGGJJFJHHGJJIJJFG@>?FJJFJEGHGJJJHJJJJJJGIJJJJFIHJFJJFJGJJJJJJIFFJFDHGEJJGJHJGIIGHJ5??@JJJAAACJJJDEHGJJJJ----=<<<FJJCCCEJDCHCF>?8750...A@==:;EJB?@BJJCACCEDBACBDFCJFHJJIGJIFHIJIICDCEIE@ADCC8888?AADG***('(&%%%)//'''''AC98568;BHJJJHFEDFCED5334:<>JCBCBEECE<<<:::402/0AGGE=<<=>CH@CGGJJGJJJIJHJ=>JGEEGIJJCDCDIJJIGJFJHEFJFHJJJHJJJGIHJGJJIJGJIFFFGHGIHHJHHJJGJIJJCBBCFD@8.))))2('')%%%%%%%&&'(/1>?FIFJIJFC==75330(%$$%***,+'088:8&%%%(*(&&%&'()'&&%$$)'))%&+'''&'$$$$####$####%()*,(((%%&'48898958<>DGFDDIIA;;::7778>>?>@JFJJJJFH8AJJJJHGDJ?9;FFGDB6E?JG>81125557B@G7242A?AEBBJFDGJJFJGJJJHJJHIJJJJHJDFGIJ@>>JJJJJJHIJJEJJC888:ACEJ<544111112;AB=CB@<87::?@@ADDA<<AABFJHFCC:33320/-*+458:8CC0-,-0---.'&#$$$#$%$%%&&%#######%1<7656:=GEHIJIJGIEFHJJGJJGH;'JJIIGJJIF>99:BEFEGJGDFFHJFJIJHJJGDJEDJGFEDDBDCGIHJJHEEJJG::::8779;;:78;98<9:>=>=?@CJHJGFJIHIIIJGEHJJJJGGJ9885.((2JJJJIJJJJJJJGFIJIJJIJIJJABA@JIJJJJIEHJJA@@<,,+)*'%&')0///126455430/.---.*,+BJIJJJJIEJGJECJDHFHFA@@@H33116FIIJHJJJI==EJ@>>=>855AB<<<99:@@7&&&(&'&&((('())'&&'()%$%(90.....*)))&&%#+11=ABBG>==<<<<CB;99<BABCA8556DGGEICAAAAIJIGJIHEJGGEJJFJJJGCCCEJ>>>=HHHIIIHGIGJJJCCBC:866.,*700--,.)'&$$'/0.....034201(''(9?HJJJGIJJJJJGIJJJGGGJJJJJIJJIGFGIGJJJHIJFGEGJJGJJIHCGDDFFJJJGJHJIHHIJIIIJJJJJJJIJJJJIJJJJJIIJJHD//60I>>******+<>?A?@?A;;<<IB@<95565@@DECEJFIJJJIJIJJEGJHFHGE;::::FEJEJHGFEDJEIJFCJGJJGFJGJIIIJJHFHEDCDDCB;((((4.++()*+=:::;A?=?>@;;A@ABAEE:74<?A44ADHJJHGJGGFDDHB@BCFEEBC>DEFJJGHJEB64337>>@JJJDJIEHJGGGJJGJFIGEDJFGEAAA=DFJJGHIFDCCBCA::::>?>@>;:;10019>CCHHJJJIFJE@<89HGJJHIJJFIJGJJEDJIJJJIFGJGGEHEEECGGDGJIIEGGIHA::99=?CIDEEBEB?@AGIJEDEDCDIEGJJJJJJJGHDFFI=DFIH=<<=IHFGGJGGHHGJJHD@@@@EIJGDFFEJJG==>98756@1111<BCHJD??@AFJGIGIBABJGEFJDBABCIJJJJDEBBB>??@CCDJJAABD9><95./@@?A@>?@BDHIEJJIJCDBEID)))))>.-))++-5''&(,038>=?DHJJIJ@A@BGDDJJBABAD:;:76(&%%&%$$$$%$$&&((((('%&&&')*&%%&)-//4443:<;:;BEEDDHHJEFGJJIGEDDJBHGC@GEJJIHFJECA:<830&&'&(,3../4>9;;:?BCCC@@>>?AGDEEJIJECBCHGFFDCGCFIJGICIJCBAAAEDCDEEEFDEBDDBECEEDGFGJEDA@AACDDEJFDIDD=<<;;:<;;;<<=<0///,---87:=GEE>:940JJFFFA::<CCJFFDD@<<<==<<;<=><:97889<;=<;;::778<?>>?A@?>?=<<;;;:<<;999:;75558<>=;<<88=<<<763233342/+,,-<;;;<>>=?0;6113<:988:=AB?:98;>=A?>;8777;;;;;::;::;;;89=?=8777987777:7888:;99988789;<99::;;8998886665877889;<;;<;:986678=@6730//1131023<<;987876677789B@>=;;::899766767741113545311226689;6111(''*''(*)*).+,,,,,433///046788:799:9988673279:<?<94434666677:<>4100335897,,,2334210-.--/03543333323779543111399876677788756666544678;;:88874332653322335343456789876554556876554////334876325546766665557:<;97655666568<----.,..*)**444887677885456997656HJJJFJABACBBBBBAEEDG5444452-'++)('(()5*(+,+:47@CCJG=<;44A6@GJJJJEFEEDECJHFJJIJHHHJJGJJHJIJA>>GJEGCEGJJJJJJDIJJH8888@@778JCEEJEFEDEJJJIJJIJGJJJFIE@?;...C77<J>;GIHI@<;;<FHIGIGED65200111=<=ABCBBDJBDFGIEED4111>>:6666JFJJFHHIJJJHFJHIJFJJ@?@?JJIHGJJJJIJJJHGFGIJGIHJIIEJJJJFFGHABAAFJHJIJJJJJJH7761-'%&(4:>??>AFHJJJJGGJFFGFHGA@>==?@EC>>>ABCDHJGEEHCDCCEDAEJGF@IJJJJGJJFHHJJJJJJJHHJ@:997866::;AC<<<=<<9;JDFG::::FHEJGJIJJJFJEEJHIJHFCADFJ?DCCGJJJFJJJFFFHGFF@A@@>GAJGIJEG@@433,'&&((''**)(%$$'((+***)*)+4<?AFFFJHJJGHJJEIJH>>=>DHJICFHHJGIGEJJJF6557EJJGJEFGFIJJ=.-.34,,,,<7789JJFIGACGFJGIJIGJHGFJGGJGJJJFFGIDFHJEGGJJJE@>FGGGHCDHCFDCC866673&&+*.-)$$&'(.)*10415<?@@EIGEFFFGDFDGD?;;;FJJGE@@ACEDGIFGGEGJGEEHGJHFJFGFDHIHJJFIGEEHFDGHGJJEI;888?F?DHJJJG9888<GEEHEGJCCDGD<:850(&
@Glass_T7V_1_D3_11_4_7
GAGGAATCATACTTACTTTGCATGTCACTCAAAAATTTGCTCAAAACTGGTGAGCTGAATTTTTGCGTAAAGCATCGTGTAGTGTTTTTCTTTAGTCCGTTATGTAGGTAGGAATCTGATGTAATGGTTGTTGGTATTTTGTCACCATTCATTTTTATCTGGTTGTTCTGAGTTTCGGTTCAAGAAATCCATTTGTCTATCTAGTTCAACTTGGAAAATCAACGTATAAGTGGGCGGCCTCGCTTATCAACCACCAATTTCATATTGCTGTAAGTGTTTAAATCTTTACTTATTGGTTTCAAAACCCATTGGTTAAGCCTTTTAAACTCATGGTAGTTATTTTCAAGCATTAACATGAACTTAAATTCATCAAGGCTAATCTCTATATTTGCCTTGTGAGTTTTCTTTTGTGTTAGTTCTTTTAATAACCACTCATAAATCCTCATAGAGTATTTGTTTTCAAAAGACTTAACATGTTCCAGATTATATTTTATGAATTTTTTTAACTGGAAAAGATAAGGCAATATCTCTTCGCTAAAAACTAATTCTAATTTTTGGCTTGAGAACTTGGCATAGTTTGTCCACTGGAAAATCTCAAAGCCTTTAACCGAAGGACTCCTGATTTCCACAGTTCTCGTCATCAGCTCTCTGGTTGCTTTAGCTAATACACCATAAGCATTTTCCCTACTGATGTTCATCATCTGAGCGTATTGGTTATAAGTGAACGATACCATCTAGTTCTTTCCTTGTAGGGTTTTCAATCGTGGGGTTGAGTAGTGCCACACAGCATAAAATTAGCTTGGTTTCATGCTCCGTTAAGTCATAGCGACTAATCGCTAGTTCATTTGCTTTGAAAACAACTAATTCAGACATACATCTCAATTGGTCTAGGTGATTTTAATCACTATACCAATTGAGATGGGCTATTCAATGATAATTACATGTCCTTTTCCTTTGAGTTGTGGGTATCTGTGAATTCTTCTAGACCTTTCTGGAAAACTTGTAAATTCTGCTAGACCCTCTGTAAATTCCGCTAGACCTTTGTGTGTTTTTTTGTTTATATTCAAGTGGTTATAATTTATAGAATAAAGAAAGAATAAAAAAAGATAAAAAGAATAAATGCGGCCCTGTGTATAACTCACTACTTTAGTCAGTTCCGCAGTATTACAAAAGGATGTCGCAAACGCTGTTTGCTCCTCTACAAAACAGAGCCTAAAACCCTAAAGGCTTAAGTAGCACCCTCGCAAGCTCGGGCAAATCGCTGAATATTCCTTTTGTCTCCGACCATCAGGCACCTGAGTCGCTGTTGTTTCGTGACATTCAGTTCGCTGCGCTCGGGCTCTGGCAGTGAATGGGGGTAAATGGCACTACAGGCGCCTTTTATGGATTCATGCAAGGAAACTACCCATAATACAAGAAAAGCCCGTCACGGGCTTCTCAGGGCGTTTTATGGCGGGTCTGCTATGTGGTGCTATCTGACTTTTATAGGCAACTTGCTGCCTCTGATTTTCCAGTCTGACCACTTCGGATTATCCCGTGACAGGTCATTCAGACTGGCTAATGCATACAGTAAGGCAGCGGTATCATCGACGGGCTTTTTACCCGTCTTATTGTCCCTAGTGCTTGGATTCTCACCAATAAAAAACGCCCGGCGGCAACCGAGCGTTCTGGAACAAATCCAGATGGAGTTCTGAGGTCATTACTGGATCTATCAACAGGAGGATAAAGCGAGCTGGTTGAACTTGGTCTGACAGTTACCAATGCTTAATCAGTGAGGCACCTATCTCAGCGATCTGTTCTATTTGGTTCATCCATAGTTGCCTGACTCCCGTCGTGTAGATAACTACGATACGGGAGGGCTTACCATCTGGCCCCAGTGCTGCAATGATACCGCGAGACCCACGCTCACCGGCTCCAGATTATCAGCAATAAACCAGCCAGCCGGAAGGGCCGAGCGCAGAAGTGGTCCTGCAACTTTATCCGCCTCCATCCAGTCTATTAATTGTTGCCCGGGAAGCTTGAGTAAGTAGTTCGCCAGTTAATAGTTTGCGCAACGTTGTTGCCATTTGCTACAGGCATCGTGGTGTCACGCTCGTCGTTTGGTATGGCTTCATTCAGCTCCGGTTCCCAACGATCCAGGCGAGTTACATGATCCCCCATGTTGTGCAAAAAAGCGGTTAGCTCCTTCGGTCCTCCGATCGTTGTCAGAAGTAAGTTGGCCGCAGTGTTATCACTCATGGTTATGGCAGCACTGCATAATTCTTTTACTGTCATGCCATCCGTAAGATGCTTTTCTGTGACTGGTGGTTGCTCAACCAAGTCATTCTGAGAATAGTGTATGCGGCGACCGAGTTGCTTTGCCGGCGTCAATACGGGATAATACCGCGCCACATAGCAGAACTTTAAAAGTGCTCATCATTGGAAAACGTTCTTCGGGGCGAAAACTCTCAAGGATCTTACGCTGAGATCCAGTTCGATGTAACCCACTCGTGCACCCAACTGATCTTCAGCATCTTTACTTTCACCAGCGTTTCTGGGTGAGCAAAAACAGGAAGGCAAAATGCCGCAAAAAAGGGAATAAGGGCGACACGGAAATGTTGAATACTCATACTCTTCCTTTTTAGATGTATTGAAGCATTATTAGGGTTATTGTCTCATGAGCGGATACATATTTGAATGTATTTAGAAAAATAAACAAATAGGGGTTCCGCGCACATTTCCCATGGTGCCACCTGACGTCTAAGAAACCATTATTATCATGACATTAACCTATAAAAATAGGCGTATCACGAGGCAGAATTTCAGATCAAAAAAAATCCTTAGCTTTCGCTAAGGATGATTTCTGGAATTCGCGGCCGCTGTTCTTTCGAATTCGCGGCCGCTTCTTCAGTTATGACAACTTGACGGCTACGTCGTTCGCTTTTTTCACAACGAGCCACGGGACTCGCTGGGCTGGCCCCGGTGCATTTTTAAATACCACCGAGAGATGAGTAATGGTGCAAACCGGACAGTTGAACCGGGCGTGCAATGCAGGCATCCGGGTGGTGCTCAAAAGCAGCTTCGCCTGGCTGATACGTTGGTCCTCGCGCCAGCTTAAGACGCTAATCCCTAACTGCTGGCGGAAAAGATGTGACAGACGCGACGGCGACAAGCAAACATGCTGTGCGACGCTGGCGATATGAAAATTGCTGTCTGCCAGGTGATCGCTGATGTACTGACAAGCCTCGCGTACCCGATTATCCATCGGTGGATGACGACGTTAATCGCTTCCATGCGCCGCAGTAACTAAGATTGCTCAAGCAGATTTATCGCCAGCAGCTCCGAATAGCGCCCTTCCCTTGCCCGGCGTTAATGATTTGCCCAAACAGGTCGCTGAAATGCGGCTGGTGCGCTTCATCCGGGCGAAAGAACCCCGTATTGGCAAATATTGACGGCCAGTTAAGCCATTCATGCCAGTAGGCGCGCGGACGAAAGTAAACCCACTGGTGATACCATTCGCGAGCCTCCGGATGACGACCGTAGTGATGAATCTCTCCTGGGGCGGGAACAGCAAAATATCACCCGGTCGGCAAACAAATTCTCGTCCCCTGATTTTTCACCACCCCCTGACCGCGAATGGTGAGATTGAGAATATAACCTTTCATTCCCAGCGGTCGGTCGATGAAAAAAATCGAGATAACCGTTGGCCTCAATCGGCGTTAAACCCGCCACCAGATGGGCATTAAACGAGTATCCCGGCAGCAGGGGATCATTTTGCGCTTCAGCCATACTTTTCATACTCCCGCCATTCAGAGAAGAAACCAATTGTCCATCTGCATCAGACATTGCCGTCACTGCGTCTTTTACTTGGCTCTTCTCGCTAACCAAACCGGTAACCCCGCTTATTAAAAGCATTCTGTAACAAAGCGGGACCAAAGCCATGACAAAAACGCGTAACAAAAGTGTCTATAATCACGGCAGAAACCCACATTGATTATTTGCACGGCGTCACACTTTGCTATGCCATAGCATTTTTATCCATAGATTTAGCGGATCCTACCTGACGCTTTTTATCGCAACTCTCTACTGTTTCTCCATACCCGTTTTTTTGGGCTAGCTACTAGAGAAAGAGGAGAAATACTAGATGATGCAAACCGTTTTAGCGAAAATCGTCGCAGACAAGGCGATTTGGGTAGAAGCCCGCAAACAGCAGCAACCGCTGGCCAGTTTTTCAGAATGAGGTTCAGCCGAGCACGCGACATTTTTATGATGCGCTACAGGGTGCGCGCACGGCGTTTATTCTGGAGTGCAAGAAAGCGTCGCCGTCAAAAGGCGTGATCCGTGATGATTTCGATCCAGCACGCATTGCCGCCATTTATAAACATTACGCTTCGGCAATTTCGGTGCTGACTGATGGGAATCTGGCGGGCTGCGTTTACGTCCCCATCGTCAGCCAAATCGCCCCGCAGCCGATTTTATGTAAAGACTTCATTATCGACCCTTACAATCTATCTGGCGCGCTATTACCAGGCCGATGCCTGCTTATTAATGCTTTAGGTACTTGGATGACGACCAATATCGCCAGCTTGCCGCCGTCACTCACGGTCTGGAGATGGGGGTGCTGACCGAAGTCAGTAATGAAGAGGAACAGGAGCGCGCCATTGCATTGGGAGCAAAGGTCGTTGGCATCAACAACCGCGAATGTGCGTGATTTGTCGATTGATCTCAACCGTACCGCGAGCTTGCGCCGAAACTGGGGCACAACGTGACGGTAATCAGCGAATGCGGCCGTGATTGCTCGCTCAGGTGCGCGAGTAAGCCACTTCGCTAACGGTTTTCTGATTGGTTCGGCGTTGATAGCCATGACGATTTGCACGCCGCCGTGCGCCGGGTGTTGCTGGGTGAGAATAAAGTATGTGGCCTGACGCGTGGGCAAGATGCTAACAACTATGACGCGGGCGCGATTTACGGTGGGTTGATTTTTGTTGCGACATCACCGCGTTGCGTCAACGTTGAACAGGCGCAGGAAGTGATGGCTGCGGCACCGTTGCAGTATGTTGGCGTGTTCCGCGATCACGATATTGCCGATGTGGTGGACAAGCTAAGGTGTTATCGCTGGCGGCAGTGCAACTGCATGGTAATGAAGAACAGCTGTATATCGATACGCTGCGTGAAGCTCTGCCAGCACATGTTGCCATCTGGAAAGCATTAAGCGTCGGTGAAACCCTGCCCGCCCGCGAGTTTCAGCACGTTGATAAATATGTTTGAGACAACGGCCAGGGTGGAAGCGGGCAACGTTTTGACTGGTCACTATTAAATCGTAGATCGCTTGGCAACGTTCTGCTGGCGGGGGGCTTAGGCGCAGATATAACTGCGTGGAAGCGGCACAAACCGGCTGCGCCGGACTTGATTTTAATTCTGCTGTAGAGTCGCAACCGGGCATCAAAGACGCACGTCTTTTGGCCTCGGTTTTCCAGACGCTGCGCGCATATTGATACTTAGTAGCGGCCGCTGCAGTCCGGCAAAAAAGGGCAAGGTGTCACCACCCTGCCCCTTTTTCTTTAAAACCGAAAAGATTACTTCGCGTTATGCAGGCTTCCTCGCTCACTGACTCGCTGCGCTCGGTCGTTCGGCTGCGGCGAGCGGTATCAGCTCACTCAAAGGCGGTAATCTCGAGGTTACATTGTCGATCTGTTCATGGTGAACAGCTTTGGAATGCACCAAAAACTCGTAAAAGCTCTGATGTATCTATCTTTTTTACACCGTTTTCATCTGTGCATATGGACAGTTTTCCCTTTGATATGTAACGGTGAACAGTTGTTCTACTTTTGTTTGTTAGTCTTGATGCTTCACTGATAGATACAAGAGCCATAAGAACCTCGAATCCTTCCGTATTTAGCCAGTATGTTCTCTAGTGTGGTTCGTTGTTTTTGCGTGAGCCATGATG
+
))8;<>=?ABAEEJC;C>JJJJGJHAA?AB@=9=556623**57<JJJJEGFJJGJ4443=?<1&%%%(,6;E@><<<CJHGEJJJJIGJ>>96FIJJJGJIJJGJFJJFHJJJDHIIJJIJIGJJJJJJJJEGJFFIJJJJHDCDDEIEB@DECED@8556;@:=<9:'''(2-,,+*++)&&%'++34211/72,,;=>=::<=<===?JGGEHJHJ9655:?@?2++-+,0////588>@@CHGJHIJJHIJJGFHI?>=>>FFGGJJIJIIJHEFGFHDDJECC???5BIHJGGJJEBHJJHHGCIDJJHJJJDCCFFJ766:=55:;=HIEDCACDCEC@DEIGIJIHJGJ=<=;<7422./..-*)()+8777JJJIJFIIJGB?883*(*4655,;<98;;965;8:1579245;IGIJGJJJIJJJGFJCFEDIIJEJH55JJJJGJCEDIDBEIJIJEHJGGIEJJJJGCJDJ89;?DGJJJJIDDICDJJJJJJIIIIHJHIJJIDDFBAAJDB?3342*))$&&(,-13:98455?9<<<>B?@;-,+,-'''))(-.*+@EGEJGGEIFB?;=>=AFH?==44.*++FDCBFICEDA&&&&,('(&&**.7834439A?ABCC411..-&&&(.**+,--<<=<>>?<?ACBEJIHGJ>>>>DJGFJGJGIGJ?JFJHJJFHJJJJIJFHJFIFEAAABGGIEJFF9003/023(((&**%%*)))014445:::=AJAAABJJJJJGHEA@?@CJJJHEGGG?@CJJFJFB?;:;BAEFEJIHGGGJJJHIEJHGEGHJJEGBD>978:=EHGG?@?@DEFDDFECDJHJJEC@BEJJJJJHGIDCDDDCDDJG>>==;@;::;'''(22DACGICCFEEDDJJJJIDEFDJJFIDCD=8452,,,.,'''(+('%&)+/448879431110+/,6<>@?6CA<EDFDJGJJJEGHAA@>)(((1,.+)*,1010/0+%&&:BEDDCDHEECC@BF@BBBA<;<JEGFJFFCCBBCIEJAA@A@@ECBDF?FDAFC8EDHGH96:AB@@?@??ABEDBBCBA@>>AGCD=99::;=<:=?AC>>=><>:ADDD<996?>>?.,&)--(&&%&&&,)()9:;;?@@@??@@@BBBA<??;:::=@><9897000-,&&&435-(''%%''6>C???>999:=>=>@:7/.))*87/+***0600BDBAA@001?A??=<<<>=<=:;;;<966600/0,'''46566:9655677:8879:?BCB@???>;<<;<;511234333;:20-((()-)&'&&')+7>=;:;:;=;<<;<==A???3/.,/4000<JIJEGGGFDEJJJHJFJJJEJ?>>>@76GDJHHFJIJJH7777B@BAADG@BDHGHJGECGGFCCGJIJC<;9779::6120/11111/11,,++//9FIJJJJJDFBGGJJJHHFHJHFJFJIHIIJIE<:4-,,,+*))$#$&''%%&&&&&&&%223467>4<70467988HGD@>/++2021./,+++55;;3456----0/21134>=@B?<74+(''&&2<=<DEFFIEEFDIC<;1&%%%&&%)*((('+.--2378+&&&'>>A@IIIHBCB@@A@B=<7683)-.0-,352116..-.7FGJ?=>?;;;;?@@;>=/,,/--.-2==>@AB>><::5444GFGJJJJIHE;:==<9-+)'&&'.-()'&$%&*+1)''(2-))'%%%(-,,,-/4445:::;@A=;<<?AAAAEHGJHJJFHEJJI@?>;=<2122---,544.++2221''''0..116667AFACBB@@=>55<6@4--->@>>><;<=72,,--<67?F:7;4<?<?@BD>>>?CFHI555HGHFH4445886555;;6688:AAIJIEJGJGGFHEHGFEA@7(534891110003?9:@><;<<9<=>@@C?DA@>===7666=HHFJEFEBB9888@A>?--->=>97365767<8994455?F>BC:97.)@@?D<82)&&,58:;==<=>CHFJJJHIGJJIGGHJJIEC@BAFJHGEGEGJJFJJJFJFHHEJJGIJIHFJJFJJBBBEJIIGFJJJJJHJEC<<=<B@>@875578755570---0557888((((CBBABE<DAA9876>??A@EBDE?@??BEEJHCA@>>><100229?1--//...+(''+41222;/...9>J??@BFFJJDCBBEDEHGJJFFJJCA?;;*9*,=>?;==4334?66*))*452221446<::>A@A@@DDBJCCGHFIIHHJJJJHJEGII544+*),,,,),>BEGEADBAJH8710/-.2:<<<FEFIC7655655*&%%).-+)*),/'**,---;;=AB@JJJGIJJEDDCB?=43486457:;<:ABECFIJJIHJE++++67799:BHJB===:>;)(((/,(((-;654388;;<BA>=<**(++))*237FCFFFB4445IEFFIJJJJIHGGHIHJE,,,,8788?>77;EIDC@@G<867=96666BD@BE7,,,;BB>>>>:88=889DIJJGGJJIHIEDB745,,-EJJJBIEHJJJIHHIDDA>??>JGJHFGF>==>EFECAA@=<<>C<;8>?>C-'%&+)&%&%'***('(%%%$$$%AJDFJCA@?>==++++365:954555<<>GJJGJI;;;9:98:A@C??GH7779<;9=JJGFGBB=:9:..../02+6>ADBJHCJIIJJH<<<<34HDIJJC==:8??<=98988432557JJHIFHJGJJJBECD?>>>GGJGEEFIJJFCBAD)''(1)))*8=HFEEBEDDJFJGJGIJGJFJJJJJ?=>=HDGDE@@BBDHGCDGF==<=?7)321'988:B@::10040.-.,-*&%&'/165663334DCHIGJCBA@21('''&(()*+**+($$$$(()((*()))(&))*)+-(((2E?=<=@@?DA74....2;;983466&'&&+22144,,,-566..-,-'&'&&$%%&&%$$%%**..+(&$$$%#$%%&##%((,+*+,0,++,-//*)).>?=33>@>8899>JJJI>===J;;;954,++++47=856336245>>>?D.--/JEF@@FJJJJJJJJJGG33364350154578CBHJJJIJIJJJJGJIJIJIJIJHJJJIIHHJJHJIJIJJGG,,,-:::>CECBBBFD@>BHA((((224((((C<.+++EHJJIGE=<=>AEJIB000/*22687)'')&%%%###$$$$&+0BEEEDEEJJJJJJJGJEGBBC:72+()++,-*11111140//5:62:;<AFCGE@@@910,-,+000))))+4.5:9;1;CCAGEGJJIIIJJHHJJJFJ?>>IJJJJJFFHJJJJIJJGJJJGJJJJIICI85445>>=8<;;?CA<65799ECBJDBHHJIJJJJIIJEHJJGJJHJGHGGJJJJHJJIHJJJHGJGJJCF=2-/=778;C999:ACBBEEJJJIJJIFDFGJHGJHHIGHGJIJEJIJGIJJJJIIJJEIIJFJJJFHAFC@-+**+*(((**)''+:8:99878;;;6678888JHJJFHHFJEGCDGEJA?DB?00<<==ABHCCEAEFJFHHJGJIHHJJJJJJJDFD@AAFJJJJIHFA?EB<:=@:>9--.@?>73)(&&&&&&&)686452/./.1239<0//.1239:9::0.-.0///;@DHEBFCABBAEDJ>>?JJBAA@FF,(()<A@CBBJIJJJCEFGGEDHJE:999BAAABFFJJJG?<::9==:99>::::@?EJBBD?95233<9237?2/0/9:;;;;>('''./:=BCGJJHAEHDIFJJJJHIIGFGJFG;>,)*EICEHCBFEJJJJJJJJJJEEEHJGJJEFGJ12@@B@BJHJHJIHHJJDCCI8878=:;CA??>BA=BDFJ;::;@EJHIHJGFHBCEJHJJFJGJJJGGHJJJJJIGCC=942-+++5:;6:DJJJJJJJEJBB@BJGGEGGHGHIGFIFFGFDF=7778888A<<43*2(&'))(&(((+,/23444478:CA@?;@?FEDHCCFHJJJEJJJJEHJJJIHCEJJJFJJFFIFHIJHJJJJJHJJJJJGE><DA@?3:9:=AA>;9875''+//0002>CIFJIJIJJJGJIGJGJJ?<<:;99;>BA>?>FHJJHJGGIHJHJIGGBC=BAAFJJJJJGJJJJJHJH??CDD@B6==@AACC;71110./,,/+,*(()59--HIJJJIGJJJJIJJIHIJJHFABB:>88::2332/0;JHIJGGJGJGHJFJHFC?=BJJJEAABAJHDJJJJHJJGJ:977:;JIFFGHFGJJJ>667;JJJHFEEGJJFEHECDIJJIICBABJJ;;:;CDA?83125****::9:<9>=>665%%&&&%'&$%(%%%%&)'&&&%%%&$&$$%%,/0:9::7,,CGH6667?><=?>JGHJHHIJJJJJFJJJJJJHGCFEFJJJJJFFCFCG@60&&&)877789:><=8789BHDFBAHJJFAA>;DA:999:8?BABJFC?=:&%%%%&-+%%<EFFIFDDBBBEFDHFGFDDC??<D@<;9332'''(32('&&*0/1,+++03>EGHJJJJJ98:?IIJFFJJIJIIGJJFGGJJGFJGDEJJJJEEDFJJJIJEIIIIJBDDFJJGFJJJEJJJHJJJBAA@5511-,----2288997876666;:<AED=:::<9976/)-++,+,+**,,2++<=<><<<HD@?4445@AAC>==----0/.****(('())))%%&'&%%#$%(.,*+1AA::::9:77?@FEGEIFCDJIIJJGGJJJJHEEHHJJJJJFJGJJJ@@A(((/':;=@DEDFHGIIFCA@?C988=:211013BA>BBFDIJJGJHHJJJGJJJJJJJJJJJJJJJJ>>==888@A@>@A?:4*'%%%%&%&''>BAFCCGJCFJEBDCJFGFIFJEJIIEJJJJJJGJJIHH>?>>CEEJFJHHJJGEEGJJJJJHJJJIJJJJGJJDJGHJCFAA@@:978;CEDAGI<E999=@<:.%%%000/85544-,--CBDBHCEBCFEGGCFJIJJJEJE<622657??AB>945BCECBJIJJJIIEJJHJGJJJJJHJJJJHJEJGIJJJIJJJGJGGJJEEEJFJJJ<;;;GJJJJHGEJJJJGJJIFJJGGJD?;;;=GFJJHJJJJGIJJIJJ?>??GJJDC?>>=?6-+..*(,)(()(((+4?AEBCJEGEJJJJHJFD@?3(''(5689DIJGJJJGJIGHJJHIGIECCB>?@?0001ECEGEJDDCA@=>>,,,&&&&)97798:JHGEDGEHJGJDAAA9IEDFB;46(8=?BJ>?<:4*(46:<;==GJHJJ<;;<99--.5=9=:>A@>>=:==<A9/1,)('())11178=;9-&&&&&()2334FJIEJJIJHGJIH???ACB99:=A666698677<BB?<8=>87?>0-,-.556659('''/,,**+3CEJJJJIDJB?=A?@BJJGBEDJJJJHIHJIJJJICAAAF>=<?CCDAGFCDJIJ@=><9BGJJECJEFJJGJJJJHJ?JFGJFHIJJ>=>=JGJHEJIJJJIGJJJJIJFIJJJFFJ/../:6111../8EEDDGEFCE:::752223=>7777ECCEJJJHJB@B>BAAJGGJIIJFJFCD/1335=<?=3?@JFFHGJJJFFGGA>3/03''')4125GJEIJGIHJJJFDE>>EDGHIJF>=99@??DGGHHEIFIFJJJJJIJIJJFJHJJJJJJJJJIJGJJFJDEG>;IFJJHJDCJEFFJIJJJJJJJJIGJGDBCJJCCGEFAC@@BFEA@@AGJJIJJJHJJFJJJGJJJEEBBDD<<60/..,8?+&%%&*+///045CCFICGEIJJGJJHJJGJGCFDDBA*))('%&'+*,+*,((((4*****<2++&
@Glass_T7V_1_D3_11_4_8
GTTACCGTCCGCCAGCGATAACACCTTAGCTTTGTCCACCACATCGGCAATATCGTGATTGCGGAACACGCCAACATACTGCAACGGTCTAGCAGCCATCACTTCCTGCGCCTGTTCAACGTTGACGCAACGCGGTGATGTCGCAACAAAAATCAACCCACCGTAAATCGCGCCCGCGTCATAAGCTGCTTAGCATCTTGCCCACGCGTCCGCCACATACTTTATTCTCACCCAGCAACACCCGGCGCACGGCGGCGTGCAAATCGTCATGGGCCATCAACGCCGAACCAATCAGAAAACCGTTAGCGAAGTGGCTTAACTCGCGCACCTGAGCGTAAGTATTGATGCCGGATTCGCTGATTACCGTCACGTTGTGCCCCAGTTTCGGCGCAAGCTCGCGGGTACGGTTGAGATCAATCGACAAATCACGCAGATCGCGGTTGTTGATGCCAACGACCTTTGCTCCCAATGCAATGGCGCGCTCCTGTTCCTCTTCATTACTGACTCCGGTCAGCACCCCCATCTCCAGACTGTGAGCGACGGCGGCAAGCTGGCGATATTGGTCGTCATCCAGTACTGAAAGCATTAATAAGCAGGCATCGGCCTGGTGATCGCGCGCCAGATAGATCTGGTAAGGGTCGATAATGAAGTCTTTACATAAAATCGGCTGCGGGGCGATTTGGCTGACGATGGGGAGGAAATTAAAGCTCCCCTGAAAATATTTCTCATCAGTAGGCACCGAAATTGCCGAAGCGTAATGTTTATAAATGGCGGCAATGCGTGCTGGATCGAAATCATCACGGATCACGCCTTTTGACGGCGACGCTTTCTTGCACTCCAGAATAAACGCCGTGCGCGCACCCTGTAGCGCATCATAAAAATGTCGCGTGCTCGGCTGAACCTCATTCTGAAAACTGGCCAGCGGTTGCTGCTGTTTCAGGGCTTCTACCCAAATCGCCTTGTCTGCGACGATTTTCGCTAAAACGGTTTGCATCATCTAGTATTTCTCCTCTTTCTCTAGTAGCTAGCCCAAAAAAACGGGTATGGAGAAACAGTAGAGAGTTGCGATAAAAAGCGTCAGGTAGGGAATACCGCTAATCTTATGGATAAAAATGCTATGGCATAGCAAAGTGTGACGCCGTGCAAATAATCAATGTGGACTTTTCTGCCGTGATTATAGACACTTTTGTTACGCGTTTTTGTCATGGCTTTGGTCCCGCTTTGTTACAGAATGCTTTTAATAAGCGGGGTTACCAGTTTTGGTTAGCGAGAAGAGCCAGTAAAAGACGCAGTGACGGCAATGTCTGATGCAATATGGACAATTGGTTTCTTCTCTGAATGGCGGGAGTATGAAAAGTATGGCTGAAGCGCGAAAATAATCCCCTGCTGCCGGGATACTCGTTTAATGCCCATCTGGTGGCAGCTTTTTCTAAGTTGGATTGAGGCCAACGGTTATCTCGATTTTTTTATCGACCGACCGCTGGGAATGAAAGGTTATATTCTCAATCTCACCATTGGCGGTAGGGGGTGGTGAAAAATGAGGGACGAGAATTTGTTTGCCGACCGGGTGATATTTTGCTGTTGCCGCCAGGAGAGATTCATCACTACGGTCGTCATCCGGAGGCTCGCGAATGGTATCACCAGTGGGTTTACTTTCGTCCGCGCGCCTACTGGCATGAATGGCTTAACTGGCCGTCAATATTTGCCAATACGGGGTTCTTTCGCCCGGATGAAGCACACCAGCCGCATTTCAGCGACCTGTTTGGCGAATCATTAACGCCGGGCAAGGGGAAGGGCGCTATTCGGAGCTGCTGGCGATAAATCTGCTTGAGCAATTGTTACTGCGGCGCATGGAAGCGATTAACGAGTCGCTCCCATCCACCGATGGATAATCGGGTACGCGAGGCTTGTCAGTACATCAGCGATCACCTGGCAGACAGCAATTTTGATATCGCCAGCGTCGCACAGCATGTTTGCTTGTCGCCGTCGCGTCTGTCACATCTTCCGCCAGCAGTTAGGGATTAGCGTCTTAAGCTGGCGCGAAGGACCCAACGTATCAGCCAGGCGAAGCTGCTTTTGAGCACCACCCGGATGCCTATCGCCACCGTCGGTCGCAATGTTGGTTTTGACGATCAACTCTATTTCTCGCGGGTATTTAAAAAATGCACCGGGGCCAGCCCGAGCGAGTTCCGTGCCGGTTGTGAAGAAAAAGTGAATGATGTAGCCGTCAAGTTGTCATAACTCTAGAAGCGGCCGCGAATTCGAAGAAACAGCGGCCGCGAATTGCAGAAATCATCCTTAGCGAAAGCTAAGGATTTTTTTATCTGAAATTCTGCTCGTGATACGCCTATTTTTATAGGTTAATGTCATGATAATAATGGTTTCTTAGACGTCAGGTGGCACCATGGGAAATGTGCGCGGAACCCCTATTTGTTTATTTTTCTAAATACATTCAAATATGTATCCGCTCATGAGACAATAACCCTGATAAATGCTTCAATAATATTGAAAAAGGAAGAGTATGAGTATTCAACATTTCCGTGTCGCCCTTATTCCCTTTTTTGCGGCATTTTGCCTTATGCTTTGCTCACCCAGAAACGCTGGTGAAAGTAAAAGATGCTGAAGATCAGTTGGGTGCACGAGTGGGTTACATCGAACTGGATCTCAACAGCGGTTAAGATCCTTGAGAGTTTTCGCCCCGAAGAACGTTTTCCAATGATGAGCACTTTTAAAGTTCTGCTATGTGGCGCGGTATTATCCCGTATTGACGCCGGGCAAGAGCAACTCGGTCGCCGCATACACTATTCTCAGAATGACTTGGTTGAGTACTCACCAGTCACAGAAAAGCATCTTACGGATGGCATGACAGTAAGAGAATTATGCAGTGCTGCCATAACCATGAGTGATAACACTGCGGCCAACTTACTTCTGACAACGATCGGAGGACCGAAGGAGCTAACCGCTTTTTTGCACAACATGGGGGATCATGTAACTCGCCTTGATCGTTGGGAACCGGAGCTGAATGAAGCCATACCAAACGACGAGCGTGACACCACGATGCCTGTAGCAATGGCAACAACGTTGCGCAAACTATTAACTGGCGACTTCTTTCTCTAGCTTCCGGCAACAATTAATAGACTGGATGGAGGCGGATAAACCCAGCCGCTTCTGCGCTCGGCCCTTCCGGCTGGCTGGTTTATTGCTGATAAATCTGGAGCCGGTGAGCGTGGGTCTCGCGGTATCATTGCAGCACTGGGGCCAGATGGTAAGCCCTCCCGTATCGTAGTTATCTACACGACGGGGAGTCAGGCAACTATGGATGAACGAAATAGACAGATCGCTGAGATAGGTGCCTCACTGATTAAGCATTGGTAACTGTCGGACCAATTTTACCGAGCTCGCTTGGACTCCTGTTGATAGATCCAGTAATGACCTCAGAACTCCATCTGGATTTGTTCAGAACGCTCGGTTGCCGCCGGGCGTTTTTTTATTGGTGAGAATCCAAGCACTAGGGACAGTAAGACGGGTAAGCCTGTTGATGATACCGCTGCCTTACTGGGTGCATTAGCCAGTCTGAATGACCTGTCACGGGATAATCCGAAGTGGTCAGACTGGAAAATCAGAGGGCAGGAACTGCTGAACAGCAAAAAGTCAGATAGCACCACATGGCCAAACTCACCATAAAAACGCCCTGAGAAGCCCGTGACGGGCTTTTCTTGTATTATGGGTAGTTTCCTTGCATGAATCCATAAAAGGCACCTGTCATGCCATTTACCCCCATTCACTGCCGAGCCGTGAGCGCAGCGAACTGAATGTCACGAAAAAGACAGCGACTCAGGTGCCTGATGGTCGGAGACAAAAGGAATATTCAGCGATTTGCCCGAGCTTGCGAGGGTGCTACTTAAGCCTTTAGGGTTTTAAGGTCTGTTTTGTAGAGGAGCAAACAGCGTTTGCGACATCCTTTTGTAATACTGCGGAACTGACTAAAGTAGTGAGTTATACACAGGGCTGGGATCTATTCTTTTTATCTTTTTTTATTCTTTCTTTATTCTATAAATTATAACCACTTGAATATAAACAAAAAAAACACACAAAGGTCTAGCGGAATTTACAGAGGGTCTAGCAGAATTTACAAGTTTTCCAGCAAAGGTCTAGCAGAATTTACAGATACCCGCAAGACTCAAAGGAAAAGGACATGTAATTATCATTGACTAGCCCATCTCAATTGGTATAGTGATTAAAATCACCTAGACCAATTGAGATGTATGTCTGAATTAGTTGTTTTCAAAGCAAATGAACTAGCGATTAGTCGCTATGACTTAACGGAGCATGAAACCAAGCTAATTTTATGCTGTGTGGCACTACTCAACCCCACGATTGAAAACCCTACAAGGAAAGAACGGACGGTATCGTTCACTTATAACCAATACGCTCAGATGATGAACATCAGTAGGGAAAATGCTTATGGTGTATTAGCTAAAGCAACCAGAGAGCTGATGACGAGAACTGTGGAAATCAGGAATCCTTTGGTTAAAGGCTTTGAGATTTTCCAGTGGACAAACTATGCCAAGTTCTCAAGCGAAAAATTAGAATTAGTTTTTAGTGAAGAGATATTGCCTTATCTTTTCCAGTTAAAAAAATTCATAAAATATAATCTGGAACATGTTAAGTCTTTTGAAAACAAATACTCTATGAGGATTGATGGTTATTAAAAGAACTAACACAAAAGAAAACTACAAGGCAAATATAGAGATTAGCCTTGATGAATTTAAGTTCATGCTAATGCTTGAAAATAACTACCATGAGTTTCAAAAGGCTTAACCAATGGGTTTTGAAACCAATAAGTAAAGATTTAAACACTTACAGCAATATGAAATTGGTGGTTGATAGCGAGGCCGCCCGACTGATACGTTGATTTTCCAAGTTGAACTAGATAGACAAATGGATCTCGTAACCGAACTTGAGAACAACCAGATATAAAAATCAATGGTGACAAAATACCAACAACCATTACGTCGATTCCTACCTACATAACGGACTAAGAAAAACACTACACGATGCTTTAACTGCAAAAATTCAGCTCACCAGTTTTGAGGCAAAATTTTTGAGTGACATGCAAAGTAAGTATGATCTCAATGGTTCGTTCTCATGGCTCACGCAAAAACAACGAACCACACTAGAGAACATACTGGCTAAATACGGAAGGATCTGAGGCTCTTATGGCTCTTGTATCTATCAGTGAAGCATCAAGACTAACAAACAAAAGTAGAACAACTGTTCACCGTTACATATCAAAGGGAAAACTGTCCATATGCACAGATGAAAACGGTGTAAAAAGATAGATACATCAAGACTGAGACTTTGGTGCATTCAAAGCTGTTCACCATGAACAGATCGACAATGTAACCTCGAGATTACCGCCTTTGAGTGAGCTGATACCGCTCGCCGCAGCCAAACAACCGAGCGCAGGCGTCAGTGAGCGAGGAAGCCTGCATAACGCGAAGTAATCTTTTCGGTTTTAAAGAAAAAGGGCAGGGTGGTGACACCTTGCCCTTTTTGCCGGACTGCAGCGGCCGCTGGTCTTTAATATGCGCGCAGCGTCTGGAAAACCGAGGCCAAAAGACGTGCGTCTTTGATGCCCGGTTGCGACTCTACAGCAGAATTAAAATCAAGTCCGGCGCAGCCGGTTTGTGCCGCTTCCACGCAGTTATCTGCGCCTAAGCCCCCCGCCAGCAGAACGTTGCCAAGCGATTGACCATTTAATAGTGACCAGTCAAAACGTTGCCCGCTTCCACCCTGGCCGTTGTCTAAAACATATTTATCAACGTGCTGAAACTCGCCGGCGGGCAGGGTTTCACCGACGCTTAATGCTTTCCAGATGGCAACATGTGCTGGCAGAGCTTCACGCAGCGTATCGATATACAGCTGTTCTTGA
+
#$&&'(&''))04=<<=GIJFJIIJDC223JJJGJFEFHHJJIJJJHJJJJIDHECDDJIJHJHGIF;;;<@<=?DJFEJ?>622+++%%$$%&)<<EDDJFGJJJGJJHFJJAD=)***322157;=<<?BJJJJJIFEDBBA6679EGJGFGJJJJJJJJIJJJJHDDFEJIJ::9:4330/0111--..<=ADGJJFJJJ?>==>9.)%%&+;9;:FCDD;==>>;::::9JJJJJIJHGIJJJJGFA@BGHHDEEF??AEG@@@ACIFBG7663244333/.//8433....8:DEGJJIHJFFJJJHHJJJGIIFJ?>??EFGJFFFDIIJJJJJJJJJHJHJECBEJHJIJHJHJJFJGDIJJJJJJJJGJFHJ>=>C=6///DFIJJJJCB@@FAJEEC@;=*((''))(()55581112544566>?C=;..@EIHGDJDJFJIFDBBFFDEEB9888JFJJJJJJJJJJEDEDDEJCJIIIJJJIJEBA?@BD9213((..-,+**)++,7;;@??@DEJEJFJFFJC???JHGJJJGHFGJH??@GJD?::9:C@ABCFDHJJJJFGJJJJJJJDDHJHJIIDG;FA><;)(((4;=<=*******;;<<=GE66+)*****BEHJGJHHJGDHJJIFHJHJJJA@@AJJJJJFH<<<<=2,,1EDFJEFIEIJEIFJAAB=AAJJJHEHJFB4//----/577@AB@=>55715;..640.-((((*751113=>==IJEGGJIEGGFIBBABJIJGJJJIHFHJJJGJJJFEC53222101541//../22534789>FJGGGGJJIGEHJFDIEHJHFF@ICHFCIHJJIGIJJHHJJJEGG<@56=;<=4@@<??DJ3336=<>AAJEAGFDFGFIGJJIJJJJJJGJGJ@@@BJJFFEEIGJJJJIJJFJJJIJJJJF<11265455JJJJJFFJJHJIGJHGJHGJJEFEEJJJJJJFFGEEEEDEJJJABFJJJHJEJFJJGJJIJHEGHGEJD@@?2/22<=ABCJGHHGHGJ>>@JJJJJ?>?@IHJEJHCCDD--,-003>AGJJFHDG?ACIJJJHHC??BC@>;63.)(''(.023:5555>==JJJJJJJJJJJHJJJFJJE>>>EGJJJGJHIID?:;JJJJHHJIJJFJJJJJJHJIJJJJGEEJJJIJJJJEB@?EGDEJJJJJJHEIHHJJJJJHJJEJIIJJFJFIIHIJJHEJIJID8C@BFEJGGGFGJIEFFDBADFEJIEHC<-,,,GBCBBFDCGFDG@BEFJJGJHJGHJJIFJFJHGJHGJFDEHJIJJECBBCDEFFHGGJGJJ???@====HJDA:;=@GDJJJJJHEJJJFGJHJJJJHFGEIJIJGHIDID?,,,-=>/..-368;@>>?C@;ACJDHHFFBBBCGJJEEGFFE00--..+*'))*+)),&&&&'%&&&$%(,.168=6566FIHICABABGJFJJJJJHJ95558<<;;777113;CAA@@@CC<;;E343121.//0@;;GE;;;.../6+(((+3??@>>7763423...059;;;656>FJGDCEDJIDAAHDIFD=<<78879.----*)+.18;;AEEFEBAAABCDE:::<B@@=@666?@=?>@@>>=<2112@?@A@@?ED????GHJJJJJJFDGCIEFJHB?@?:EFHB===>JHJJJIJJJIJJHDB@CJJHIEGA7778988=AD888:JDFFJIIBC??531581?;<FHEGF,.,,?>??JDDCAJJFGHJJDFFJ=55*()&&&&&21.//3B:::29:@GEBGJGHFBJJJGJGDJJEEFBHFEDJJJJJDIHC<<<=JFIDFADHHHDJGHJGJEJJHHJCEEDGIJJJJJJHJJEJHHGGFHJJGDJ,+ADEFJ=9:?>JJJEDECFEEJGECC?;:>7;A??/.--.,**++,,,555>>>>JJHJJHGCFEA@A@>83323DEFJFIJJJHJGJIJHEGGFCEECA;;;;JJGGHHJJEJJGHGECDABAF954*--7CDGJFGJJDEEDEE?=<<====?:FHHFEGDAB10/0<;;:<:BADHJJEEIIJGJJJJHFJJI>832-**.//+,,-::<>IIJJJJIJJJIFJJFIGHHHIDHJD?@@?C@000AEHCCC21130//10/01@=;C>?CCJIHJGFGGJJJJJJJJJFA>>AEFJJIJ9877<??@?>BAJIHGFHJHJJJJEFDHJJ;?EEEIJIJJJGJJIJGJJJIGGEGHFE:9;>BIC>=>=??BA?=9A;::;DBHGCEEDJJJIHGDAABA33/,*)*((();DFJJJJJGJIEFJJJJGEBC<8876553124?>>766<JCIJAEB512?EEJJJFFDDDEFFBFGEH3222B?DJJJHFJJJHJJGHJJJJIJJIJJIJIGJGJJJJIIFJ@BBAEHJGJGGJJJJGGGHJEJHJJJGJFJJJJHJJJJJJJJGABJGJJEFFA@@@ECF<;98:;;>?6442+++-8<?AJEFJJFJIJJJHHJJHJJJHJJJJGIGJJJJJFJHJFJJGJJBBBAJBFCBFJGGGGHJBJJIFECIFFH>>JHFDABCAD9100165...<:;76<'&%%&&2,12..EFJGJJFHHJJJJJJIJFFE?.+,7864-.-.62.-00.,,-,+**)%$$(&%%&556<8CCCC?<<=@F<;<<;9,,,,,,+0/(&'())))(*+>HJJIDJJIFHEEBBJJJJJJJIIJJED?@@BJJIJFJJEJHJJGJJJJHJJIJGHJIJEGDHHHJFHCDBFJJE@JJJEGGJDDDBHHJJ>EJIG76661///7322/...7668@659/;669677<@BEJEIHGJHJJJHJJEEE@@@::999DFIIIJHJJJJCB@@@@DHCHJHJJFICB?9B44JJIJGIJFFJGGJIIJJJJGHJIHCBCDIFHEIF6555E?><>:89:>4//0)*)))56B8888GGGF@@BA977;:?JEHEEIIJIHGJGIJHCDD==?=B;<<@=<=ACJB?;<@JHJJHC9458811.,-.@HJGJFGFHGFJJJGJIJGJJJJJJIJJHDGC8889FB=>>8884667BEJGJJJIHJHJHJGJ?>=9::1111?@A<<?>C753/.//59:-'&'(%'+-*,*-3447822'@7IJFHJHEJGIECECBFA<=IJJJIGABAB4220&&&&)*'(()*104545,,,,-:9939?CDGJJJJJHJJJIJJJJIJJIJ5555EHHJHIGIHDDEEG@@;;;<@?B=>9:7554543444444555:3332-/11112<JIJJGJ=</*ABE7774333@JFDBBGGBBJ===JJGJJJJJJFFGGFECECDIGHHB?<==988954445CBDJ@>?@EA@?;3+.(())--BBBBCCDJJGJGGCCCIJ=)(((.*('((('('')(()+*+./((8>BDEGFJC;@?J<;<=C6556>=444/.**8=BDDB=110178>@GE>;0./AFGACBC>?@?GJHICF@=<6600002;??6667:?4..13455611/--.&&&'FC<;;9434577;?DFFEJJJIA<?JHEJJFJB@A=>>>DBCEJHJJIIBDA>==>???@DDDFJJEEJFJFGGGJJGHHHCJC3333GGJGJJCDGHJHJJEECBA70/117620.-.-/,++,024<>>888JE2//09;=;::9:;6877::=<;:43-))))*+'(*5::++++8@?AA@BBIDEJEFJDJJCDCEDBEEAEDBECD>?@EEDCBDHJDF>EJEEEFHJJJJ>==>?HE)((*<9)''''/....346=BD@@???FJEJ<../=FJJHJGDBBAAEBDFDEIJD>==8997688JDFC@?@EGGIGJJIFJFJIGJGJ===420-.,+,7<HFHFJEHHH<;;;FGCCHEFJGEBECIGJGJE>>4:33300,,,.6;;:?>8ECJFJIJ;8<77443487BBE@?AEEJHJGIGDFJFCA@EJJ=:::@4321/001@@BCHGHGJHGJJEFEFIFJEEJEECDHFFGEGGHCB@EEB<A0(()*)))).-/036?>@?>7DHJFEEDDCECJGJJJJIJFEIJGHICIEDDHJDCDDEBFCEJJBCDB;<;:=?@FCBDCBBCFHFA5555DB@BFEHJEFHEHDGIJFJFFHHFFHDIDCJGFEJIJHGH4CBHJHJEGGDDDJJJHHJFFFJDGBA<;:;33.(',&&-)))8?CEEJFJEEDEEFDHEJGDFFJJHJJJG?@DFEEHJJIJJIJEJFDEHIDEBFJJFJJGBDBA>;;??BF<GEFCDGGBDBBEHDCBDEJFJDHGFFEIJHHJHEHFGJ<>><400129<833334CEJE::98959DBDCCFFCEEEHICBCHHJIJJJJJJJJIHEDHEF>>==J=;<;=@@FHFCA--11778BJJGHJ>===BCFJJJGG=IHJEC>>=>?::967=@?<?;;99+++)+('422;<JJFHJJJJJJGJIJIIFCEJFHGEJJEIIGHJHDHJFJJGHJHJJJJIHJJJDB>??@666.**))()/5==>>?;>;;=@@::B:CFAGJ@HGJJIJJJFJDB@@B=ACEHJA?>=989:7668D::841.089:8;B@@>DBAADJ=<=DEHGFJFJJJJJJHDDJGFEDGCEB8877;89<@CAAEJ=828;AABFJJJFGFHJHIJJJHJHHFJHHGFIHGJGFJ=:;JJ6666EFJJFJJHIJJJAABABA10//((''%&%)/101756CFECCIJEEJ?=<>JJGD??>==3)(()079?<BEDECEEJJJJIHHJIJGI<;;<@67:99<;./@0001JJHEGJJJGJJJHJGGFBBC;:99:+()**GFGGGE;779CJE5555D@@=ACJJFFIEJJJIJJJJJJJHFHJFJHIJJJGJJJGIHJJJJJJGGJIDA==>>A2)):;;<DEGA?C999?CEJJJHJIJJDIHIJJJFJJJIEFEJFGJI@?>?@@?@*%%%$%%%('(>=2222@2)''**?<;;<JHDC@4189:20.0//5::000.0/02+++&&&%%%&***->******37:=+))1))>?CCDAAA@DE@BCAABD@==<448>?@?HJJJJFIEJCEHDFEA?>*)))-(+/60?=?EE94///<ACFBEDFI8777?DB,+)(((579/..210''((<::==IJI?A//@@JBDHHHFJIFJFGIEJJJJHHJJJJGJJGJGG300>AE@@????;:>>IIFJEE>>IJJJJ@?@8766))))9789:JFJJIJIJJBACCJHJJJJJGJEFCCDBBA@>?IEFDCGJHJIJJFJIIGHJJJJJFIJGJIIHH4339537:CJCEJJJJJGF??GJJJHJIJJJJJDA?CDD00008335?>=43&$$%$%&&''%$&$$##$$%(((')*-100/**,,/''(7867<JHIGBDI<2322JGJJDEJ?==>EJEEDGJJJIHHFIFJJE@@@@>>>>GJHJJGEECD8//@@GGHJB,,,.1000885322**-)))'*000012+((01CA<==CF6567DHJJJHJJJJFEJHGGFJGGJJJGAIG=@DGEJJJFBCFEJIB@>=>7888A=;A>>>@>D/..0841338::A@BCA866''''''''665565443;444'''&)/11>DEDBCDGJFJJJGJJJ@A@?8878B@A@A?>><797<2'''1=:;;=EGECFGIDHAAAA@98888EEFGEJFJJJECEJI@>I=76559<<>CJJJFJJFIJHDJFGJFB??IGFIGIFHJGGJJJIJJJ@@@BFEFJFJJFIJIJGJE?>>>GJJJJJJHIC@A6000=?:997<;:455*))',78E@EEJHDCCCA?*))*-+-)((((1///EABBCDDJJJJEA;;10;0CFBD7BB9<6B?89=:ABBCDFBCJFHJJB553555=JGEJFFDHICCJ:99>BD?==?ABGBCBCJIDDDDDFDEDGJHJIJHDC=<0('
@Glass_T7V_1_D3_11_4_9
TGATCTCAATGGTTCGTTCTCATGGCTCACGCAAAAACAACGAACCACACTCGAGAACATACTGGCTAAATACGGAAGGATCTGGTTCTTATGGCTCTTGTATCTATCAGTGAAGCATCAAGACTAACAAACAAAAGTAGAACAACTGTTCACCGTTACATATCAAAGGGAAAACTGTCCAGTGCACAGATGAAAACGGTGTAAAAAAGATCATACATCAGAGCTTTTTACGAGTTTTTGGTGCATTCAGGAAAGCTGTCACCATGAACAGATCGACAATGTAACCTCGAGATTACCGCCTTTGAGTGAGCTGATACCGCTCGCCGCAGCCGAACCAGCGCAGCGGCGTAGAGCGAGGAAGCCTGCATAACGCGAAGTAATCTTTCGGTTTTAAAGAAAAAGGGCAGGGTGGTAACGCTTCCTTTGCCGGACTGCAGCGGCCGCTACTAGTATTAATATGCGCGCAGCGTCTGGAAAACCGAGGCCAAAAGACGTGCGTCTTTGATGCCCGGTTGCGACTCTACAGCAGAATTAAAATCAGTCCGGCGCAGCCGGTTGTACAGCTTCCGCGCAGGATTATCTGCGCCTAAGCCCCCCGCCAGCAGAACGTTGCCAAGCGATTGACCATTTTAATAGTGACCAGTCAAAACGTTGCCCGCTTCCACCCTGGCCGTTGTCTAAAACATATTTATCAACGTGCTGAAACTCGCGGGCGGGCAGGGTTTCACCGACGCTTAATGCTTTCCAGATGGCAACATGTGCTGGCAGAGCTTCACGCAGCGTATCGATATACAGCTGTTCTTCATTACCATGCAGTTGCACTGCCGCCAGCGATAACACCTTAGCTTTGTCCACCACATCGGCAATATCGTGATTGCGGAACACGCCAACATACTGCAACGGTGCCGCAGCCATCACTTCCTGCGCCTGTTCAACGTTGACGCAACGCGGTGATGTCGCAACAAAAATCAACCCACCGTAAATCGCGCCCGCGTCATAAGCTGCTTTAGCATCTTGCCCACGCGTCAGGCCACATACTTTTCTCTTCACCCAGCAACACCCGGCGCACGGCGGCGTGCAAATCGTCATGGGCCATCAACGCCGAACCAATCAGAAAACCGTTAGCGAAGTGGCTTAACTCGCGCACCTGAGCGTAAGTATTGATGCCGGATTCGCTGATTACCGTCACGTTGTGCCCCAGTTACGGCGCAAGCTCGCGGGTACGGTTGAGATCAATCGACAAATCACGCAGATCGCGGTTGTTGATGCCAACGACCTTTGCTCCCAATGCAATGGCGCGCTCCTGTTCCTCTTCATTACTGACTTCGGTCAGCACCCCCATCTCCAGACTGTGACGACGGCGGGCGAGCTGGCGATATTGGTCGTCATCCAGTACTGAAAGCATTAATAAGCAGGCATCGGCCTGGTAATAGCGCGCCAGATAGATCTGGTAAGGGTCGATAATGAAGTCTTTACATAAAATCGGCTGCGGGGCGATTTGGCTGACGATGGGGAGGAAATTAAAGCTCCCTGAAAATATTTCTCATCAGTCAGCACCGAAATTGCCGAAGCGTAATGTTTATAAATGGCGGCGGCAATGCGTCTGGATCGAAATCGTCACGGATGACTTTGACGGCGACGCTTTCTTGCACTCCAGAATAAACGCCGTGCGCGCACCCTGTAGCGCATCATAAAAATATCGCGTGCTCGGCTGAACCTCATTCTGAAAACTGGCCAGCGGTTGCTGCTGTTTTTGCGGGCTTACTACCCAAATCGCCTTGTCTGCGACGATTTTCGCTAAAACGGTTTGCATCATCTAGTATTTCTCCTCTTTCTCTAGTGGCTCACCCCAAAAAAACGGGTATGGAGAAACAGTAGAGAGTTGCGATAAAAAAGCGTCAGGTAGGATCCGCTAATCTTATGGATAAAAAATGCTATGGCATAGCAAAGTGTGACGCCGTGCAAATAATCAATGTGGACTTTTCTGCCGTGATTATAGACACTTTTGTTACGCGTTTTTGTCATGGCTTTGGTTCCGCTTTGTTACAGAATGCTTTTAATAAGCGGGGTTACCGGTTTGGTTAGCGAGAAGAGCCAGTAAAAGACGCAGTGACGGCAATGTCTGATGCAATATGGACAATTGGTTTCTTCTCTGAATGGCGGGAGTATGAAAAGTATGGCTGAAGCGCAAAATCATGCTCTGCCGGGATACTGGTTTAATGCCATCTGGTGGCGGGTTTAACGCCGATTGAGGCCAACGGTTATCTCGATTTTTTTATCGACCGACCGCTGGGAATGAAAGGTTATATTCTCGATCTCACCATTCGCGGTCAGGGGGTGGTGAAAAATCAGGGACGAGAATTTGTTTGCCGACCGGGTGATCTCTGCTGTTCCCGCCAGGAGAGATTCATCACTACGGTCGTCATGCGGAGGCTCGCGAATGGTATCACCAGTGGGTTTACTTTCGTCCGCGCGCCTACTGGCATGAATGGCTTAACTGGCCGTCGATCTGCCAATACGGGGTTCTTTCGCCGGATGAAGCGCACCAGCCACATTTTAGGCGACCTATGGGCCAGTGGCTGACGCCAGCGGCAGGGGAAGGGCGCTATTCGGAGCTGCTGGCGATAAATCTGCTTGAGCAATTGTTACTGCGGCGCATGGAAGCGATTAACGAGTCGCTCCATCCACCGATGGATAATCGGGTACGCGAGGCTTGTCAGTACGTCAATCACCTGGCAGACAGCAATTTTGATATCGCCAGCGTCGCACAGCGCTGTTTCTGTCGCCGTCGCGTCTGTCACATCTTTCCGCCAGCAGTTAGGGATTAGCGTCTTAAGCTGGCGCGAGGACCAACGTATCAGCCAGGCGAAGCTGCTTTTGAGCACCACCCGGATGCCTATCGCCACCGTCCGTCAGCAATGTTGGTTTTGACGATCAACTCTATTTCTCGCGGGTATTTAAAAAATGCACCGGGGCCAGCCCGAGCGAGTTCCGTGCCGGTTGTGAAGAAAAAGTGAATGATGTAGCCGTCAAGTTGTCATAACTCTAGAAGCGGCCGCGAATTCGAAGAAACAGCGGCCGCAACCCAGAAATCATCCCTAGCGAAAGCAGCTCTTTTTTATCTGAAATTCTGCCTCGTGATACGCCTATTTTTATAGGTTAATGTCATGATAATAATGGTTTCTTCAACGTCAGGTGGCACCATGGGAAATGTGCGCGGAACCCCTATTTGTTTATTTTTCTAAATACATTCAAATATGTATCCGCTGAGTCGACGATGACCCTGATAAATGCTTCAATAATATTGAAAAAGAAGAAGTATGAGTATTCAACATTTCCGTGTCGCCCTTATTCCCTTTTTTGCGGCATTTTGCCTTCCTGTTTTGCTCACCCCGGAAACACTGTGAAAGTAAAAGATGCTGAAGATCAGTTGGGTGCACGAGTGGGTTACATCGAACTGAATATCGAACAGCGGTCAAATCCCTGAGAGTTTTGGCCGAAGAACGTTTTCAATGATGAGCACTTTTAAAGTTCTGCTATGTGGCGCGGTATTATCCCGTATTGACGCCGGGCAGAGCAGAACTCGGTCGCCGCACATACACTATTATTCAGAATGACTTAGTTTAGTACTACACCAGTCACAGAAAAGCATCTTACGGATGGCATGACAGTAAGAGAATTATGCAGTGCTGCCATAACCATGAGTGATAACACTGCGGCCAACTTACTTTCTGACAACGATCGGAGGACCGAAGGAGCTAACCGCTTTTTTGCCGCAACATGGGGATCATGTAACTCGCCTTGATCGTTGGGAACCGGAGCTGAATGAAGCCATACCAAACGACGAGCGTGACACCACGATGCCTGTAGCAATGGCAACAACGTTGCGCAAACTATTAACTGGCGAACTACTTACTCTAGCTTCCCGGCAACAATTAATAGACTGGATGGAGGCGGATAAAGTTGCAGGACTTCTGCGCTCGGCCCTTCCGGCTGGCTGGTTTATTGCTGATAAATCTGGAGCCGGTGACATGCGGGTCTCGCGGTATCATTGCAGCACTGGGGCCAGATGGTAAGCCCTCCCGTATCGTAGTTATCTACACGACGGGGAGTCAGGCAACTATGGATGAACGAAATAGACAGATCGCTGAGATAGGTGCCTCACTGATTAAGCATTGGTAACTGTCAGGACCAAGTTTACGAGCTCGCTTGGACTCCTGTTGATAGATCCAGTAATGACCTCAGAACTCCATCTGGATTTGTTCAGAACGCTCGGTTGCCGCCGGGCGTTTTTTATTGGTGAGAATCCAAGCACTAGGGACAGTAAGACGGGTAAGCCTGTTGATGATACCGCTGCCTTACTGGGTGCATTAGCCAGTCTGAATGACCTGTCACGGGATAATCCGAAGTGGTCAGACTGGAAAATCAGAGGGCAGGAACTGCTGAACAGCAAAAAGTCAGATAGCACCACATAGCAGACCCGCCATAAAAACGCCCTGAGAAGCCCGTGACGGGCTTTTCTTGTATTATGGGTAGTTTCCTGTCATTGAATCCATAAAAGGCGCCTGTACGTGCCGTTTACCCCCATTCACTGCCAGAGCCGTGAGCGCAGCGAACTGAATGTAACGAAAAAGACAGCGACTCAGGTGCCTGATGGTCGGAGACAAAAGGAATATTCAGCGATTTGCCCCGAGCTTGCGAGGGTGCTACTTAAGCCTTTAGGGTTTTAAGGTCTGTTTTGTAGAGGAGCAAACAGCGTTTGCGACATCCTTTTGTAATACTGCGGAACTGACTAAAGTAGTGAGTTATACACCAGGGCTAGGAATCTATTCTTTTTATCTTTTTTTATTCTTTCTTTATTATTATAAATTATAACCACTTGAATATAAACAAAAAAAACACACAAAGGTCTAGCGGAATTTACAGAGGGTCTCACAATTTACAAGTTTTCCAGCAAAGGTCTAGCAGAATTTCAAGTACCCACAACTCAAAGGAAAAGGACATGTAATTATCATTGACTAGCCCATCTCAATTGGTATAGTGATTAAAATCACCTAGACCAATTGAGATGTATGTCTGAATTAGTTGTTTTCAAAGCAAATGAACTAGCGATTAGTCGCTATGACTTAACGGAGCATAAACCAAGCTAATTTTATGCTGTGTGGCGCTTTCTTCAACCCCACGATTGAAAACCCTACAAGGAAAGAACGGACGGTATCGTTCACTTATAACCAATCGCTCAGATGATGAACATCAGTAGGGAAAATGCTTATGGTGTATTAGCTAAAGCAACCAGAGAGCTGATGACGAGAACTGTGGAAATCAGGAATCCTTTGGTTAAAGGCTTTGAGATTTTCCAAGTGGACAAAACTATGCCAAGTTCTCAAGCGAAAAATTAGAATTAGTTTTTAGTGAAGAGATATTGCCTTATCTTTTCCAGTTAAAAAAATTCATAAAATATAATCTGGAACATGTTAAGTCTTTTGAAAACAAATACTCTATGAGGATTTATGAGGTTATTAAAAGAACTAACACAAAAGAAAACTCACAAGGCAAATATAAGTAGGCCTTTTGATGAATTTAAGGTCACTGTAGATGCTGAAAATAACTACCATGAGTTTAAAAGGCTTAACCAATGGGTTTTGAAACCAATAAGTAAAGATTTAAACACTTACAGCAATATGAAATTGGTGGTTGATAAGCGAGGCCGCCCGACTGATACGTTGATTTTTGCAAGTTGAACTAGATAGACAAATGGATCTCGTAACCGAACTTGGACACAACCAGATAAAAATGAATGGTGACAAAATACCAACAACCATTACATCAGATTCCTACCTACATAACGGACTAGAAAAACGCTACACGATGCTTTAACTGCAAAAATTAGGCTGAGGCAAAATTTTTGAGTGACATGCGAT
+
+%''(,++.0CDJAF??HJJJGGJJHJGEJAAACFFHIDDDCEJEJF@987)&&'5:6689?:4556-,,,01/.88:52/-,++-76793ADBGJHJJIJJJDECJJFEEHJJIGFEJIIIJFJJHJGJHFGJJJJJ9999EJIIJJJJ<:;4446?HJJGJCHHJHHJFJHIJH<911)-'''77<?CH??>DIG?=>>D>??DA??=5////>@@HGJJJEBAEFB1.)(()2447))*.;6686/)''')011/0,,8<<<;<A>A><>><;;;>>@JFFEDGHGEHEJHJJJIFHFJJCDCC7777FEFGABA?BHA88GJIDEDB-((())((..&&''.--.-,,,.ACDEIGHGDD@A@BDJJJJJGJJH===6437.67AJJJHJGDJBJHHIHGJ:<=><)(((.-++))((*-/+455<>?DBFCCFFJHFGJJFED6555664777777ABCFIJJEIFHJGJGFJGFIDFEECAACIJD<666=@A<<<B>EG<<<91001220/0/++*+(()***+,*''+,,+,-+)('((+2>?@@>CBH7A,'''((,/5),,,=8+)))*567;<@@@>=>FE>>8@ABDGFIHGFEDABID8776B;G<<<=GHJJ@?==>2222222FJGGHF=333EB<::44444:::@A@FEGJJIJJFJGDDDB<<=JIHGFCEIHJHFJJJJJHFDBCJD@811+++-,,,,2/0//232237,22111177541/00+)'(-16:IJJGJHFIJGJHGJJJJIGJGCDJJJJGIIGJJJFJJJIGJGGJGGJJGJJC@@=76557<J@@>?>DBBCBJICJIJJG;;:;HFFEFJJ77777IAJBABEFFJJFCCEBBAA3333=@CCFEG=5//;20//3012891122DBEDJGJJJJIHJIGFJDJJFGB?A<BDDH?=GJIJJHJJJIHHJJJFHDIGJJJJIJFJEFG---+,,>662222>F>>;;<<AAA=:::A8///==@AJFHEHIECDJ:9::JHIJHJJJHEJGJJJ?>BAFFA@>?=<?821-+))3/2?@?;CDDIEFJJEIHFJFJJ@?@4444;;;B///1@@<<AGDJJGFHJJJJGGD>=>>EGDGEEDDDJJJHFJHEFFFJJJHIJGII=?>?JCEEDJIHJA@A@AAB@?A0001>FEEA=>:=E9(((&&&&'':9@EJJJJIEGFDBCA10/0(&&&'FFDBBBE?===>CE;<==:<*'''-.0++,;::<*))*9988B?ACHFJDEA@AAE:999<;311-(''%%2/23/.)().BEDEHJJD=><=B998@JJ@HJFHJEFJFIEFJJJJJJEEGJJFE....:AABABAAGEGFCA?//(((?***+2(%''(&)((922201/+++211158BDDEJHJFJGJJJFAAA?FECB>@==<<BDB>==?BGB62221111643,'('+(((*,EBFGJJIHGJ4225>??>CJHHIHJHIJJJFJGIJHHHIGIIGEJIJJJJHJHEJIJGC?=>;<<JGFECE=<C<DJF665466CFJJJJHFJAB@BGJHEFF>3224><;<@BGH????JJFIHJJJJEECFGJJCDCA@=/.,''()**+.&%%%%%$%''''.3)'''-;6543'&&&'-)*,01:899;@?@JHFD?BGJHJD=<<?DBJHEEJJFJHJGDEDFHCEJF=2225644223224232''''34:<;<7211588:96533=<==>EJJJJIJJJJIJJIIJHJHGJGJIH=A8GDA@@66D=&$$$'773DEGFEEEFJEFJJJIGJIIFJIJGJCCJ??@JIJGFJJJJAB200*)''*)*,.15))98.22/933000,-...,,,,<889HEEGIDCBDHD**+@ACJJBABBGCDGGGED>9889;18:999;985477BCJEJIJ>AAADIDDE@B==?>E?:>=<?=>FDD@AABGJIGHJEFJHGJIGBAABHHGBBCFIFIJJEGIJHEGJEJJJJFBB@<>ADJFFJEIFJCABAJIDJI=JGJIJEJJJJJHGEFJHJDD<75-+5+8:HF>>><@?::;>GJCCGIIJJHB<<@?>GJE?AA...0A8667311<?=;;?@EJEB@CCFIJDECDJACBFJJGEIFJGA<+**+=EJEIGJJJJIHIHGJHJJJJJIFDJECFEGCHDE66423.-0+,,-...++++5FIJJFFFICHH80'&&&)*)***,.;;>;654'''(2)+*,10&0-./@JJGJHJGJJJJHE>@C1--.;;=ABGDJDDEED>>553370/++,6BEIJIJGGGECIJJJEJFIJEIHJJJJHJJJHFE44+)),-4--AIFGJJJFJJH?@@@JIJG444+++)'&'%%%&'(((('++<@?>>@?7,3(669?DA9...,,++))66C?;:4-EE<@?;8>99894442///,***-.****-*+++7760/&%*,000333279:;<<JE;;;<JJC???D=<///12DBBCCBEBDCCD2222;@CCDBDCJBEJCC@?@)(((),*+,'()())),&&'(&&'00131ECI@EGED88//////0+**,471('%%&%%&&%%&&-/20..*)))&&%%''&*)%%%#$&',-.*+++////=?=CCDGJEGJJJJJJJJIGFCEHJJJGHJJHDJBABDGEGCEJJHJFG@?@AEJF@;;;<CEB7777:111.03:--+9?>@B8=<=BCC>>>>DECCCA@>=<>B>=0((((*%%&&'''))),9:;FJJJDCFDHEFJI777IJJJJJFJJ771./*+((('*(()*/*+()//?2111JFGHFFHJ877,,,)'105009854'''())))394123>@/...GHEI:980.)''0<DCCGJJJIJIFHHJJJJJJGDDAA5444<5515---<9;?<9G9JGJGC??>----51((,+++,0//0338>=8<=@BFDDJ5555CBAAFDDCJGJEEAA;<22436307<IDA@<<<<<792223:9:::975,,,78;?DAIJJ??B?JFJFJII@HJJJJEAACBJJJJJIJJHJJHJJJJJCI==DEJHHEC555GEGBDCF@?=;<=@@@AAGEFHD222-../,,&&&&)).56>FCA@76(.((477674/&%$%%'((%&<>BA@;997<A6?<<;67333CJCCBBBA@BFJJJJJJFJFGJHJIJHJJJJHJJFHJJ?>??GDB<*,,,.51167DFCHDECBCECCDJJJFJGJ>>EGGGJJJJJJGJJHFCD=@AAAIJGEHJJJHIJJFFFHJJJJFHJ?>886%$%%$%%&%%%&(()232/0668;977/++/4=DJHHJ@@@<;;;/-+*+')++,,6>000/6EG====ED??ECBEAEAA@8;ABFIBIJJJJEFJECGJFGIIGBCEFJHFF<JBBBCB++++1)))-92-+++-3;AFFJHGHFJHJHIHIGJCED422268;85.****./08<DJEDJFGD@??@B1'&&'%%$$%'/3455545++,)('&',8;=<;A@&&&&*,.25;=887:B6''=GJJJJHHIHDJJJJGJJJJIJJJIJJFJ@ADD6555@CB<<9770DCBCBCD?@>=?@@7+(**)(%%%*+*/26///06.+&&122-,,,2,&&&&5?E@=DDF73336('&&,-/&'&)20///9977;=AAA>9989;=AJJHJJIE?@@CHJHGBCCJCFJJJJJJJGJFJHHJJJIGJJJJJIA???HJJJFGGHGJJJHDCDCDGJE@<:/((()1000''''889D<999577>@A>333DJJJEIJJJHF<:600*)*''&'/>;,,44466:>J@>=>DF42+'''),/3EC>@>=<=999CDEIIEJJGGGIJHDJIIDGG>???IGFJF3333JFDFHHIFCB;:;BGJJJHDBC6668544487>@AGFEB>>@JJEJJJHJEGHJJJEHJHEB@BBH?;9488*))+.)-..10/01443/0=88AAAJJFJJDC@@=/.''(%%&'(*2@<<=<8879425/1AGJHJFJJJGJIJJJHJJJJJJHCCCCGJJCCBCB@?4*(%%$&&'(0---.;<AECJJJHJJGFHHFJG>??JJJHGJJJGG<;;::99*))'?=>CBFA???AEDBABFE?>>=>>GGDCA;>??<<<>EJ8888ACED?==FA1----8889AA@@==>HEEDC;A<;<<IIJHJJEGGJDCEACBAABAA>0((.'';-&%%%+(+)*-0522<>ADCDDCFDEHBC?DHE))()H@>>@JJJJEEJDAFCHGJHJCJFIHJJJJJJIJGGJJJIEGGEECCGJGJFIB@:999:9:@BDA=;::<DGJJHHJIJFJJJEJFFJHGJFFJFEEGGCDECJJGJJJHHIDDIJDJJFJJFJIJFGJJHH9999D@,,,)))'&&&))&&..9:;=FGFDJJEFHJJJEIH====IJIJJ@CCDDIEEJA@@?BFGFJJFHHDJGIJJJGJJJJI?@<358JCEC@AA@A<:;;:734::<<>@HJGJJJDIJJDGB<JF>?=79---0B@DCEGFGJECJDJJJGJ<?>1543534778CE;;=6+))&(+*++%%''*'&'..?JJHH>>:9;;9211168443.-238>CBDB?9::8;@>?CDGJJHHJGHFEGJJHEBCG?78:33+((')**A<<9333<<==>****>JDDBCBC4333444@==60CJCGFJJHFE8667JJJJJGBGEH@>><===E<7677:4444420-.;??@C@999AA@>@1*((((.2125;;DGDEEFGJHGCEDFJHABACJJBB@<<<<<=;;;=BBJEGDEGCDGJJJJHFFEDDHJICC?987843(&&&&$%&&)*'&&&,(')))217?GJGJJCDIGJJJJHFJJEHI???E<?<)('&'*++AC@@BAJFEJJGHGJGJCDBCBB@BFJJJIJCECDIDDJJICCDAC<=@>GFE?@;53330/**(&'$'&48779:<ABJF>>,664//1875577:=89;:?4((&&%%)03.AAEBA>>@GJIDHGHBBBJJJEJJGJHJGEDEDEDDFGBB6=;EAA?@JHIHIJHJIDGHFD</((033))))1//0212/25557=7878?=886777FCDFEDEHJIDJAJJJGJFHBDDDDADA=<::;;?@BBFDJFHCGA;<DBBBDG?;,,.597779:59*+++'))))*+-,+))'''('&()''))+@@765555438;BA>@?==>>DDDJJHGE=99:BA@@AB=<=>BDC=:52()**-0.))),***6;;>?<<<GEJHFJFCECDJJFHJFJJFJGJJJJJJHGDDEDFBBCB---.55*+,34<;=BAB>999=FHJGFA><988&%%(154656694241+67BGHHGHGFJEJGJJF@>7+,:<:100088:764498=EGEIJFIGJH@@ADJJJHA?>6./0/.+4:?555433379999/000HFGDDAAAEDDB199=9>@JC=55422348@JJECCDJDECDIEJ@?BA/,,5D999;CBHEJGGEFJJB::99?BECEC;??A+*(((*)1/2947DIE><;<44F8666DIGGEIGFDBBD??@@FBCAD>>.+))-.0./64555>BDJFDEIA@AFD3*%##%$$$$'))((+,FJDECGHIFFJ,,,,>@<EIJJJJJJGJJHJJJHJFEFEJHFFHJEJIHFFEDEHFGJGHIJJJHIJGEFEHFFHDEFEFDFFGJFIHHJJJIIJJ=::>>==DBFEBE=<<@CCCCC000021/246/...67FCDDJFA@AB=::;>>@@FBABAGDAA@AJE,,,,8/(&&$%%&))<>>?>>@FJJJ;>??DCC---.02345675;EBECCDCBCBCB854030.8>;<<>===>CC>9889>9((23:>>8888===99>ADECCCBBACC889JJ@?666;><466:577GCEEFD@??@ACB9932*)'
@Glass_T7V_1_D3_11_4_10
TCTTTTTACGTTAAAAAAATTCATAAAATATAATCTGGAACATGTTAAGTCTTTTGAAAACAAATACTCTATGAGGATTTATCAGTGGTTATTAAAAGAACTAACACAAAAGAAAACTACACAAGGCGACAAGATAGCCTTGATGAATTTAAGTTCATGTTAATGCTTGAAAATAACTACCATGAGTTTAAAAGGCTTAACCAATGGGTTTTGAAACCAATAAGTAAAGATTTAAACACTTACAGCAATATGAAATTGGTCGTTGATAAGCGAGGCCGCCCGACTTGATTCGTTGATTTTTCCAAGTTGAACTCGATAGACAAATGGATCTCGTAACCGAACTTGAGAACAACCAGATAAAAATGAATGGTGACAAAATACCAACAACCATTACATCAGATCCTACCTACATAACGGACTAAGAAAAACACTACACGATGCTTTCATCAAAAATTCAGCTCACCAGTTTTGAGGCAAAATTTTTCAGTGACATGAGAAAGTAAGATCTCAATCTTCAATGGTTCGTTCTCATGGCTCACGCAAAAACAACGAACCACACTAGAGAACATACTGGCTGATCCGGAAGGATCAAGGTTTTTATGGCTCTTGTATCTATCAGTGAAGCATCAAGACTAACAAACAAAAGTAGAACAACTGTTCACCGTTACGTGTGGCATCAAAAGGAAAACTGCATATGCAGGGATCGAAAACGGTGTAAAAAAGATAGATACATCAGAGCTTTTACGAGTTTTTGGTGCATTCAAAGCTGTTCACCATGAACAAATCGACAATGTAACCTCGAGATTACCGCCTTTGAGTGAGCTGATACCGCTCGCCGCAGCCGAACGACCGAGCGCAGCGAGTCAGTGAGCGAGGAAGCCTGCATAACGCAACAATATTTTCGGTTTTAAAGAGAAAAGGGCAGGGTGGTGACACCTTGCCCTTTTTTGGACTGCAGCGGCCGCTACTAGTATTAATATGCGCGCAGCGTCTGGAAAACCGAGGCCAAAAGACGTCCGTCTTTGATGCCGGTTCGACTCTACAGCAAGATAAAATCAAGTCCGGCGCAGCCGGTTTGTGCCGCTTCCACGCAGTTATCTGCGCCTAAGCCCCCCGCCAGCAGAACGTTGCCAAGCAATTGACCATTTAATAGTGACCAGTCAAAACGTTTCCGCTTCCACCCTGGCCGTTGTCTAAAACACCTTCTCAACGTGCTGAAACTCGCGGGCGGGCAGGGTTTCACCGACGCTTAATGCTTTCCAGATGGCAACATGCTGGCAAGCTCACGCAGCGTATCGATATACAGCTGTTCTTCATTACCATGCAGTTGCACTGCCGCCAGCGATAACACCTTAGCTTTGTCCACCACATCGGCAATATCGTGATTGCGGAACACGCCAACATACTGCAACGGTGCCGCAGCCATCACTTCCTGCGCCTGTTCAACGTTGACGCAACGCGGTGATGTCGCAACAAAAATCAACCCACCGTAAATCGCGCCCGCGTCATAAGCTGCTTTAGCATCTTGCCCACGCGTCAGGCCACATACTTTTTATTCTCACCCAGCGACACCCGAGCGGGCACCGGCGGCGTGCAGATCGTCATGGGCCATCAACGCAGAACCAATCAGAAAACCGTTAGCGAAATAACTGACTTCGCGCACCTGAGCGTAAGTATTAAGTACGGATTCGCTGATTACCGTCACGTTGTGCCCCAGTTTCGGCGCAGACTCGCGGGTACGCAGCGTTAAATCAATCGACAAATCACGCAGATCGCGGTTGTTGATGCCAACGACCTTTGCTCCCAATGCAATGGCGCGCTCCTGTTCCTCTTCATTACTGACTTCGGTCAGCACCCCCATCTCCAGACTGTCGACGGCGGCAAGCTGGCGATATTGGTCGTCATCCAGTACTGAAAGCATTAATAAGCAGGCGTCGCCTGGTGATCGCGCGCCAGATAGATCTGGTAAGGGTCGATAATGAAGCTTTTACATAAAATCGGCTGCGGGGCGATTTGGCTGACGATGGGGAGGAAATTAAAGCTCCCTGAAAATATTTCTCATCAGTCAGCACCGAAATTGCCGAAGCGTAATGTTTATAAATGGCGGCAATGCGTGCTGGATCGAAATCATCACGGATCACGCCTTTTGACGGCGACGCTTTTCTGCACTCCAGAATAAACGCCGTGCGCGCACCCTGTAGCGCATCATAAAGATATGTCGCGTGCTCGGCTTGAGAACCTCATTCTGAAAACTGGCCAGCGGTTGCTGCTGTTTGCGGGCTTCTACCCAAATCGCCTTGTCTGCGACGATTTTCGCTAAAACGGTTTGCATCATCTCGTATTTTCTCCTCTTTCTCTAGTAGCTAGCCCGAAAAAAACGGGTATGGAGAAACAGTAGAGAGTTGCGATAAAAAAGCGTAGGGTGGGATCCGCTAATCTTATGGATAAAAATGCTATGGCATAGCAAAGTGTGACGCCGTGCAAATAATCAATGTGGACTTTTCTGCCGTGATTATAGACACTTTTGTTACGCGTTTTTGTCATGGCTTTGGTCCCGCTTTGTTACAGAATGCTTTTAATAAGCGGGGTTACCGGTTTGGTTAGCGAGAAGAGCCAGTAAAAGACGCAGTGACGGCAATGTCTGATGCAATATGGACAATTGGTTTCTTCTCTGAATGGCGGGAGTAAAAGTTGTCGCTAAAGCGCCAAAATGATCCCCTGCTGCGGATACTCGTTTAATGCCCATCTGGTGGCGGGTTTAACACGCGATTGAGGCCAACGGTTATCTCGATTTTTTTATCGACCGACCGCTGGGAATGAAAGGTTTATGTCTGGATCTCGCCGTTCGCGGTCAGGGGGTGGTGAAAAAGTCGGGACGAATTTGTTTGCCGACCGGGTGATATTTTGCTGTTCCCGCCAGGAGAGATTCATCACTACGGTCGTCATCCGGAGGCCCGCGAATGGTATCACCAGTGGGTTTACTTTCGTCCGCGCGCCTACTGGCATGAATGGCTTAACTGGCCGTCAATATTTGCCAATACGGGGTTCTTTCGCCCGGATGAAGCGCACCAGCCGCATTTCAGCGACCTGTTTGGGCAAATCATTAACGCCGGGCAAGGGGAAGGGCGCTATTCGGAGCTGCTGGCGATAAATCTGCTTGAGCAATTGTTACTGCGGCGCATGGAAGCGATTAACGAGTCGCTCCATCCACCGATGGATAATCGGGTACGCGAGGCTTGTCAGTACGTAGCGATCACCTGGCAGACAGCAATTTTGATATCGCCAGCGTCGCACAGCATGTTTGCTTGTCGCCGTCGCGTCTGTCACGTCTGCACCAGCAGATGGCGTTGCTGTGGCGGCGCTGGCGGCAGCCCGGCAAGCGCTGTTGGCGAAGCTGCTTTGAGCACCACCCGGATGCCTATCACCACCGTCAGGTCGCAATGTTGGTTTTGACGATCAACTCTATTTCTCGCGGGTATTTGAAAAAAATCCCAGCGGGGCCGTCCGAGCGAGTTCCGTGCCGGTTGTGAAGAAAAAGTGAATGATGTAGCCGTCAAGTTGTCATAACTCTAGAAGCGGCCGCGAATTCGAAGAAACAGCGGCCGCGAATTGCAAATCATCCTTAGCGAAAGCTAAGGATTTTATCTGAAATTCTGCCTCGTGATACGCCTATTTTTATAGGTTAATGTCATGGTGACGTGATTGGTTTCTTCAACGTCAAGTAGCACATGGGAAATGTGCGCGGAACCCCTATTTGTTTATTTTTCTAAATACATTCAAATATGTATCCGCTCATGAGACAATAACCCTGATAAATGCTTCAATAATATTGAAAAAGGAAGAGTATCAGTATTCAACATTTCCGTGTCGCCCTTATTCCCTTTTTTGCGGCATTTTGCCTTCCTGTTTTTGCTCAGCCAGAAACGCTGGTGAAAGTAAAAGATGCTGAAATCAGTTGGGTACAGAGTGGGTTACATCGAACTCAAATTCAACAGCGGTAAGATCCTTGAGAGTTTTCGCCCCGAAGAACGTTTTCCAATGATGAGCACTTTTAAAGTTCTGCTATGTGGCGCGGTATTATCCCGTATTGACGCCGGGCAAGAGCAACTCGGTCGCCGCATACACTACTCTCAGAATGACTTGGTTGAGTACTCACCAGTTAGCAGAAAAGCATCTTACGGATGACGTCATGACAGTAAGAGAATTATGCAGTGCTGCCATAACCATGAGTGATAACACTGCGGCCAACTTACTTTCTGACAACGATCGGAGGACCGAAGGAGCTAACCGCTTTTTTGCACAACGTGGGGATCATGTAACTCGCCTTGATCGTTGGGAACCGGATTGAATGAAGCCATCCAAACAACCAAGCGTGACACCACGATGCCTGTAGCAATGGCAACAACGTTGCGCGAAACTATTAACTGGCGAACTACTTACTCTAGCTTCCCGGCAACAATTAATAGACTGGATGGAGGCGGATAAACTTGCCAGACGGCTTCTGCGCTCGGCCCTTCCGGCTGGCTGGTTTATTGCTGATAAATCTGGAGCCGGTGAGCGTGCTGGTACTCGCACCGCGGTATCATTGCAGCACTGGGGCCGGATTGGTAAGCCCTCCCGTATCGTAGTTATCTACACGACGGGGAGTCAGGCAACTATGGATGAACGAAATAGACAAATGGCTGAGATAGGTGCCTCACTGATTAAGCATTGGTAACTGTCAGACCAAGTTTACGAGCTCGCTTGGACTCCTGTTGATAAATCCAGTAATGACCTCAGAACTCCATCTGGATTTGTTCAGAACGCTTGGTTGCCGCCGGGCGTTTTTTTATATGGTGAGAATCCAAGCACTAGGGACAGTAAGACGGGTAAGCCTGTTGATGATACCTGCCTTACTGGGTGCATTAGCCAGTCTGAATGACCTGTCACGGGATAATCCAAAGTGGTCAGACTGGAAAATCAGAGGGCAGGAACTGCTGAACAGCAAAAAGTCAGATAGCACCACATAGCAGACCCGCCATAAAACGCCCTAGAAAGCCCGTGACGGGCTTTTCTTGTATTATGGGTAGTTTCCTTGCATGAATCCATAAAAGGCGCCTGTAGTGCCATTTACCCCATTCACTGCCAGAGCCGTGAGCGCAGCGAACTGAATGTAGCAAAAAGACAGCGACTCAGGTGCCTGATGGTCGGAGACAAAAGGAATATTCAGCGATTTGCCCGAGCTTGCGAGGGTGCTTAAGCCTTTAGGGTTTTAAGGTCTGTTTGTAGAGCGAACACGTTTGCGACGTCCTTTGTAATACTGCGGAACTGACTAAAGTAGTGAGTTATACACAGGGCTGGGATTTATTCTTTTTATCTTTTTTTATTCTTCTCTTATTATAAATTATAACCACTTGAATATAAACAAAAAAAACACACAAAGGTCTAGCGGAATTTACAGAGGGTTCTAGCAGAATTTACAAGTTTTTCCAGCAAAGGTCTAGCAGAATTTACAGATACCCACAACTCAAAGGAAAAGGACATGTAATTATCATTGACTAGCCCATCTCAATTGGTATAGTGATTAAATCACCTAGACCAAATTAGATGTCTATATCTAGAATTAGTTGTTTTCAAAGCAAATGAACTAGCGATTCATGGTCTATGACTTAACGGAGCATGAAACCAAGCTAATTTTATGCTGTGTGGCACTACTCAACCCCACGATTGAAAACCCTACAAGGAAAGAACGGACGGTATCGTTCACTTATAACCAATACGCTCAGATGATGAACATCAGTAGGGAAAATGCTTATGGTGTATTAGCTAAAGCAACCAGAGAGCTGATCGTCAGACTGTGGAAATCAGGAATCCTTTGGTTAAAGGCTTTGAGATTTTCCAGTGGACAAACTATGCCAAGTTCTCAAGCGAAAAATTCAAATTAGTTTTTAGTGAAATG
+
DC@=86-+)))/8=>JJJJJG<;;<=A@A>;68;=A@ADEH1111*())-****88?CFJEAJHHFDCFFEIA;A=37=<67((((7777445225HHGGCHGDJBCBAHJF==BC<<31-,))(&&%&%&,,7:433201.23,---//)756?>?A???46<40...:CFJJJJJGHHJJIJHCE=@?EJHJJFHJDA=BCHIJJJIJJJJJJJJG=<=?BDE>?HJHJJJHHJJHIFJHJJIJ>>>?B=87;<=222)(((10001<A::;;FA@=>B;998.))0.../115556542,,-0;B====B)&&&())*)-/1/----...;@EJG@???CIFGCCBA@@ABDGHJIJIJIJEEEHJJJGFF@>>CABB<;;?>>??BBA@@EEEEIFCCDEDJGEI@EFA=9-+++,/'&'04;CCE@?@BJFDDDCEHJI&&&%%&',2'&&&,467;BA@?ACEJEACCJEJJJJJFJ@*)))1./,,&%$'(.-.+(()''''&&&%%&)*--EFJDDAAEDJGJJIGJEGFEEEGGJJIJ<<<///?D9999FDEIHIHGGEIJGCBED///./.031,3++-'%%'*)('++.=?EHBABAJJFHJEHJFJJJJJHIIJJCDDEGFGHF;=<=HJIJJJA?@@JJGEJHBA3+'))++(*)),.''%$###$&01/)0//..-/,-))&&'%&&$','''8@?76674-.0JJFDIJGHHJJJIJEDCEJJFJJJHIIJJHEGJJBABAG0000,,,-/2,+,&/278?=<<<4---/6552223>2225C22447ACBBF00//24,/066777975644412:756424656;<89@@@BCCAABGEFEHBAAA;4(((<:88797(.(('(%%'(-/;6600.-/01111==??AAJJCA@95*)*7366<B=@DGJJGGCCDCHJJJ=:1=;0/-68+**.00;99<<CJFHHGHJJBCBCJJJFIHJFDIHCGIHJHJJGJIIGJIHFGBA@>=<59661((1,++,567=:<<78:36565--,00178---.*')'''346447799;9BC>>ABHDBA>A50:4331.++,7+,,,BBCCGHFC>?A??@5333496=?=?B<DBCEIJJ@@@@JA;735++++?BDACDCJCBB?>>>>EBCA@<;8=JGCHF0./-9>>EJEJ@><>FJJFHCA8/+''')'&%%%)(()(/0)))+1/0/.,5,,A@DEFACEFCDB9664548??EJJJIHJJJJJJFFFDJJJGIIJFFGDG6'**++*(&**)*;<=A@@>?94---0/--/=<=FDJG??@CEBDCEECDJJJGIJJJIGJHJJFIIJHJFIJIJJJFJJJEDI98GJIDEFGHIJEEA???CDEAA,,,,?@BCDGA<<E@@@?A@GECABBEAD>>=@EH::::EGGEJIIJJGJJJIJJIEJC>>8?-??@IJJGFJEJHJJJJGDFCHJF=<<=BHFDFGGIHEGJFFJHGJEGEHGHD11000)))2679J@@@@>?>?@D@BA=JIJJJHJGJGJJJJJHGJJIGIDDEAA7,+6.,,,155CH<888,,,,;<:.*('&'(')**),13777>9:2('''???JJIIJJJJGH///.1''*-+,.../>ACFJJEJGJH>99<7753+**+'&&'.*+467>>><6655788/,-+*)%&&&&&..135400/))))..*59<JJJJJJJJJHJIJBCCH@;:::=0+))**35,,-+++'&&'('(*'&&&'//.,-/10011>@BBA=77@DDFEECFEFIHFHFJD>>?CDGJJJJJ>=79;8=AGEFJJJJJIDDFJGIDEIJJIEJJJJJJHGFDDC;B=4000865544437B?><>>?B981000)'(,434599)(((878JDCBAC>:9;:<DGJJJJJJJJJGJHJFIJ332...****(((%&&%%&))*+<,,,&&&&,+++''16;45=>DBEFGJIIGIB@AB;:;:;85,++/--:>@C@AAB@==<AHJFCJIJBAAAJ4445HJJ=<<;;:==8755(-.((**$$$$$$&4>AHFDHI7/;:<FIJGJ>?@BCBCAGGHJFFHB@@@BJJJIJJJHHHHJCCGFIHGJJF;;;<D@B***+.../.))*432222:88;<D9888:9:9::;A<<<///...-0.--&')133667@E?;<<DEG=;;;?>=46,++:;GJDIFEDAA422&&%&&&'((*())(*/.-,))((*&&'1188:,,02BEFIHGIJJJJJFFJJDGCFJIJJJJHJFGCJGJGJJJEFJFHEBECD@>>>@EBD8766999?>??HJDCDEJGJHJFDFJJJGIJJEE<;+(().---.433<<:8G@JFD??@==>=5**++*(()DJFHDCBCBJJD>@C@AHE2114555;BB?;?ACBAB<ACCB>>?,,,6,*),,+&%&&(02/----223<=HGHGCBAAJHIHJJJFHIGEJHHJFE;:::@@ADDGFJJIFJF@@???J;7755;;:10.&&%,,,0066/,-.-.,,A@==922?DFJJJJJJGJJJJJIJFG;:;:??>?ECIBCB</3/(((AABBFJJIJHIJEGEEEJD?AJGJIJIFEJDAAA>?=;<5888844/0@DGB?;;;EEEEJJ777455791*('(8555=CBACIJ;<;<>===@B@?677BFGHJJEJ33,)0('()../-*+,+,,/012;9:-)()>@76669557.-+++%*%@AGFCDBJJGJIJJJGFD<==>JGJC665352,//(''()))-//688>AAA<<<<)(''''<=EEGJJGJJADDDCCEFD>;;FFHID@,,,37766('-&&&'&%&&+-,''((+++22/0////03EHJ77733/-,**'''('+()*)+++*+-//2211135580((('%%%''5:<?B:=<8@778?AA>:533/0467==<=;;??>=521-----13.)%%&23:<EJIEGJGFGGIG0000J=;878?<>?@AIJIEDEEJJIIJJJJGJHJJJJGHHHGJH>=>?EE3263@>;/+<:7789;++,FDDDDCB>6430,/*.&&&&332+*++301:?AJHJJJJIGJHJJJJEA;===>311140000A9984:A?A?>BJJF<9:996666<921311)))2>?HHHIHG>===GCB?<655222;<CDGFJJJFJIHJGGEJJFJJHFEFFJJJJFFJDDDDJJGEHJJJJEHJJJJJAAA@FDGEB=<:5310/46//,%$%%&#$&''(35=@AAAJJJJIJJCBDB@ABCA666DHJFFJJGJHJHJGHD???@?>9964.---::45;:;???>AAAA@7('''.-++'&%$$%$&%$%%%%%%%((''%$&%$$$#%''&%%%$###%%)(&%$&''&&&&#$&'&&,******2,--/,,,((()*?=>==<<32+&%%%''$%%%%%%&('(+,-24235<DIHFF;:9:533433//?>?D7666BBEFEDB5548@;611--+'(&%%%%%%$%%&'*3>===@C?E<JJJJJIJJJJG=;<;DGGJJJJJJJEFEDJ9980/..13347640/0027821,++//61000///>DDGEEIJJJFJH<<;;=::4433-+-'+*)+47;;;?=B::?HJHIJJDB<>=80-;8.-,/03?ABC@C:997:ADJJJJJGEHHJGJJJJIGJIHGFEFJA@A:;52234100+(''**+,2/..,,---20,'''(***/127ADJJJFJJGFGDEGGJJJJJJJGJFJEJJHJGJJJIDBAJJFGBDEBJFDCGHECEEDC>?<64511266/...==@@FEIJEFHGDCCCA..-.::6660<==JIJGDEF@><9:)('(0--+,23666634/5110,,,.1-'',,3:79;JJBA@BCGFDFFHFGFCJFIHHIEEEJBBA,+)')()')1453455FIHFGFDA>?BEDA?@A:2032*)))+02330/.+))+((*9=<<7754556:6458383.-.+++*--.3/33399;;CDHFH?DJC>@A;66BBJIIDJDDGJA>,::;FE3333JJFJJHJHJHFGCCCCJHJGI??EJIIHJIJHJJBD7(HGIJJJJFEJCHGJG?>CCEDBDFHJJFJEEJGHHJDHCBD=''''=>BFJJGJ>??>JJJJJHJC?2+)))).++**+,4<AEEA921.-..82233/,)(&%%*./2333243577:6777>DCFGGEEFEI>><<<=D?6668@JFJCC?>>?EHJJFAA8666A@F6)///7,,,'(((32263211(11@??=0../;<<???;;=CBE??---(**-9998<;=<:,,/AA@BC@=////--,-..//.%$#%%&$&))78:9::89'+)++3-,,'''((79>BCCBC8878@AJA<=B=@A----E><;;;<<.../8895779BCB@ABEJJHHJ;;;8:::CC<DGDC?>>@E?<.*,>FFJ99881011111=FGJJFJBBBB>===332***))'%&%$$$%(+'(%%&&-+,;=BGEJ??IEFDJIEF=<90=;BFDGFGHHD9898B@?A<DB@@=..-.,*(((%'%(&%%%&))**-9?HFHFFGFHHGJIIEH?<3332)(&&(&(09::::/2((3-;::;::;@AAABBCEHDD)(((00@C41*((('&)()((///0@@BB;:9>?0001+(()%%%&+**//.001121134@BABDDDDCE?@@?HFBABBB@50++,?@BDCFF;822;=:**./??6555222(''&'/)%%%*6676577''''12154956>=::;;??EIEHB>9333231**+*&&,9=>@>@BBBC?A?:999;=21'($&6+*./658;<<BAA@CBBBBJFEFDHCBCBEEFIFJDG8776:7<B422/,*'*/98?6<><=?BGHFDFDDECDCEJEEEJFBAAAJJD>>><=>AJ<<<,,('((28:;888899115A>>=:(')**.*((&$(&''(+,-,**++*00BA;<5556BBDGDDEACFDA??CBCDBGEEEFGGFJFC====C)()-235;@FIJJJBBBCHCHFDJH4432204***3<<11123:<8AEHEFHJJFJGGFHJGFGDDFHHJ;;;;DGFHJFHC@CBBCDDCGEIIJEHD;;D?@>>@AAABDJFIJGJCDC@>/++++++I@A@A>?>CCCGFCCBA>==>@@@6450000;::;>BFCDCJCEBBEEEFCDBDEDGA@;=>@C>77*))*./+'&&(1;888>62>?DDE@@86965((''')'&$$$%+('()),)''''(&%&%%%''./)1=>AA?>98884CC@7789<==?A@@AFDCABDCCBCD760001300/1')'*7333::@;<;?>?AGAA776+**''&&(%,)%'''41<6;<@BDCDEG@AA@CB@?@@=>>@BCDHE@@AA>>@FD?@ACDG>==>AF?00../1/..-,-((($$%&'-2-..--+,.59970>?@EDGEC=B@:<CCEDBHFCD<45644452BC@<<:8::IJFHJEIJJJJJJGFJIFEGEGFFFJJHFBAECCA>>=>IEJGGFEC=<<:8:<9>DF=3335666787884<10012-%$$&&),...../?999:JFIJJBE@CCFBCGH977672220044,++**,,+,->?C@@=CGJFGJJHFCACB@B@==<<<C999JJGEGEFJFGFHIGJHJJGC@?@>>>?HCDCB9<AEGFHJGJJJGJJDEE?;;:765644442123?=@CB>9@@AFDJIFFJDDGDFJDH76.(''(*,%%&&&)*,<HJGA==B@ADCHGJHHGHBAAADHJJJA?41//3459;;///&%%%))/((12<=BFBA><=>A@?AJJ??>>B?<8@@BFDEJDBFDEHJJGJGIEJJJGFJJ???@JEJJJJFJFF;;IEF@??CB544(&%%&+**))),.+&&*)*++*
@Glass_T7V_1_D3_11_4_11
CTGTGATCCAGTTCAATGTAACCCACTCGTGCACCCAACTGATCTTCAGCATCTTTTACTTTCACCAGCGTTTCTGGGTGAGCAAAAACAGGAAGGCAAAATGCCGCAAAAAAGGGAATAAGGGCAACACGGAAATGTTGAATACTCATACTCTTCCTTTTTCAATATTATTGAAGCATTTATCAGGGTTATTGTCTCATGAGCGGATACATATTTGAATGTATTTAGAAAAATAAACGAATCGGGGTTCCGCGCACATTCCCATGGTGCCACCTGACGTCTAAGAAACCATTATTATCATGACATTAACCTATAAAAATAGGCGTATCACGAGGCAGAATTTCAGATAAAAAAAATCCTTAGCTTTCGCTAAGGATCGTTCTGAAAATCGCGGCCGCTGTTTCTTCGAATTCGCGGCCGCTTCTAAGAGTTATGACAACTTGACGGCTACATCATTCACTTTTTCTTCACAACCGGCACGGAACTCGCTCGGGCTGGCCCCGGTGCATTTTTTAAATACCCGCGAGAAATAGAGTTGATCGTCAAAACCAACATTGCGACCGACGGTGGCGATAGGCATCCGGGTGGTGCTCAAAAGCAGCTTCGCCTGGCTGATACGTTGGTCCTCGCGCCAGCTTAAGACGCTAATCCCTAACTGCTGGCGGAAAAGATTGACAGACGCGACGGCGACAAGCAAACATGCTGTGCGACGCTGGCGATATCAAAATTGCTGTCTGCCAGGTGATCGCTGATGTATTGACAAGCCTCGCGTACCCGATTATCCATCGGTGGATGGAGCGACTCGTTAATCGCTTCCATGCGCCGCAGTAACAATTGCTCAAGCAGATTTATCGCCAGCAGCTCCGAATAGCGCCCTTCCCCTTGCCCGGCGTTAATGATTTGCCAAACAGGTCGCTGAAATGCGGCTGGTGCGCTTCATCCGGGCGAAAGAACCCCGTATTGGCAAATATGAGCGGCCAGTTAAGCCATTCATGCCAGTAGGCGCGCGGACGAAAGTAAACCCACTGGTGATACCATTCGCGAGCCTCCGGATGACCGACCGTAGTGATGAATCTCTCCTGGCGGGAACAGCAAAATATCACCCGGTCGGCAAACAAATTCTCGTCCCTGATTTTTCACCACCCCCTGACCGCGAATGGTGAGATTGAGAATATAACCTTTCATTCCCAGCGGTCGGTCGATAGAAAAAAATCGAGATAACCGTTGGCCTCAATCGGCGTTAAACCCGCCACCAGATGGGCATTAAACGAGTATCCCGGCAGCAGGGGATCATTTTGCGCTTCAGCCATACTTTTCATACTCCCGCCATTCAGAGAAGAAACCAATTGTCCATATTGCATCAGACATTGCCGTCACTGCGTCTTTTACTGGCTCTTCTCGCTAACCAAACCGGTAACCCCGCTTATTAAAAGCATTCTGTAACAAAGCGGGACCAAAGCCATGACAAAAACGCGTAACAGAAAGGTGTATCGTGGCGGCAGAAACTCCACATTGATTATTTGCACGGCGTCACACTTTGCTATGCCATAGCATTTTTATCCATAAGATTAGCGGATCCTACCTGACGCTTTTATCGCAACTCTCTACTGTTTCTCCAGTACCCGTTTTTTGGGCTAGCTACTAGAAAGAGGAGAAATACTAGATGATGCAAACCGTTTTAGCGAAAATCGTCGCAGACAAGGCGATTTGGGTAGAAGCCCGCAAACAGCAGCAACCGCTGGCCAGTTTTCGAATGAGGTCGCCGAGCACGCGACATTTTTATGATGCGCTACAGGGTGCGCGCACGGCGTTTATTCTGGAGTGCAAGAAAGCGTCGCCGTCAAAAGGCGTAAATGCATGATGTCAGATTTCAATCCAGCACGCATTGCCGCCATTTATAAACATTACGCTTCGGCAATTTCGGTGCTGACTGATGAGAAATATTTTAGGGGAGCTTTAATTTCCTCCCCATGGTTCAGCCAAATCGCCCCGCAGCCGATTTATGTAAAGACTTCATTATCGACCCTTACCAGATCTATCTGGCGCGCTATTACCAGGCCGATGCCTGCTTATTAATGCTTTCAGTACTGGATGACGACCAATACCGCCAGCTTGCCACCATCACTCACGGTCTGGAGATGGGGGTGCTGACGAAGTCAGTAATGAAGAGGAACAGGAGCGCGCCATTGCATTGGGAGCAAAGGTCGTTGGCATCAACAACCGCGATCTGCGTGATTTGTCGATTGATCTCAACCGTACCCGCGAGGCTGCACAGAAACTGGGCGCGACCTGACGGTGATCAGCGAATCCGGCATCAATACTTACGCTCAGGTGCGCGAGTTAAGCCACTTCGCTAACGGTTTTCTGATTGGTTCAGCGTCCGATGGCCCATGACGATTTGCACGCCGCCGTGCGCCGGGTGTTGCTGGGTGAGAATAAAGTATGTGGCCTGACGCGTGGGCAAGATGCTAAAGCAGCTTATGACGCGGGCGCGATTTACGGTGGGTTGATTTTTGTTGCGACATCACCGCGTTGCGTCAACGTTGAACAGGCGCAGGAAGTGATGGCTGCGGCACCGTTGCAGTATGTTGGCGTGTTCCGCAATCACGATATTGCCGATGTGGTGGACAAAGCTAAGGTGTTATCGCTGGCGGCAGTGCAACTGCATGGTAATGAAGAACAGCTGTATATCGATACGCTGCGTGAAGCTCTGCCAGCACATGTTGCCATCTGGAAAGCATTAAGCGTCGGGTGAACCCCTGCCGCCCGCGAGTTTCAGCACGTTGATAAATATGTTTTAGACAACGGCCAGGGTGGAAGCGGGCAACGTTTTGACTGGTCACTATTAAATGGTCAATCGCTTGGCAACGTTCTGCTGGCGGGGGGCTTAGGCGCAGATAACTGCGTGGAAGCGGCACAAACCGGCTGCGCCGGACTTGATTTTAATTCTGCTGTAGAGTCGCAACCGGGCATCAAAGACGCACGTCTTTTGGCCTCGGTTTTCCAGACGCTGCGCGCGTATTAATACTAGTAGCGGCCGCTGCAGTCCGGCAAAAAAGGGCAAGGTGTCACCACCCTGCCCCTTTTCTTTAAAACCGAAAAGATTACTTCGCGTTATGCAGGCTTCCTCGCTCACTGACTCGCTGCGCTCGGTCGTTCGGCTGCGGCGAGCGGTATCAGCTCACTCAAAGGCGGTAATCTCGAGGTTACATTGTCAATCTGTTCATGGTGAACAGCTTTGAATGCACCAAAAACTCGTAAAAGCTCTGATGTATCTATCTTTTTTACACCGTTTTCATCTGTGCATATGGACAGTTTTCCCTTTTGATATGTAACGGTGAACAGTTGTTCTACTTTTTGTTTGTTAGTCTTGATGCTTCACTGATAGATACAAGAGCCATAAGAACCTCAGATCCTTCCGTATTTAGCCAGTATGTTCTCTAGTGTGGTTCGTTGTTTTTGCGTGAGCCATGAGAACGAACCGTAATCATACTTACTTTGCATGTCACTCAAAAATTTTGCCTCAAAACTGGTGAGCTGAATTTTTGCAGTTAAAGCATCGTGTAGTGTTTTTCTTAGTCCGTTATGTAGGTAGGAATCTGATGTAATGGTTGTTGGTATTTTGTCACCATTCATTTTTATCTGGTTGTTCTCAAGTTCGGTTACGAGAATCCATTTGTCTATCTAGTTCAACTTGGAAAATCAACGTATCAGTCGGGCGGCCTCGCTTATCAACCGCCAATTTCATATTGCTGTAAGTGTTTAAATCTTTACTTATTGGTTTCAAAACCCATTGGTTAAGCCTTTTAAACTCATGGTAGTTATTTTCAAGCATTAACATGAACTTAAATTCATCAAGGCTAATCTCTATATTTGCCTTGTGAGTTTTCTTTTGTGTTAGTTCTTTAATAACCACTCATAAATCCTCATCGTTGCCTTTGTTTTCAAAAGACTTAACATGTTTCCAGATTATATTTTATGAATTTTTTTAACTGGAAAAGATAAGGCAATATCTCTTCACTAAAAACTAATTCTAATTTTTGGCTTGAGAATTTGGCATAGTTTGTCCACTGGAAAATCTCAAAGCCTTTAACCAAAGGATTCCTGATTTCCACAGTTCTCGTCATCAGCTCTCTGGTTGCTTTAGCTAATACACCATAAGCATTTTCCCTACTGATGTTCATCATCTGAGCGTATTGGTTATAAGTAAACGATGCCGTTCGTTCTTTCCTTTGTAGGGTTTTCAATCGTGGGGTTGAGTAGTGCCACACAGCATAAAATTAGCTTGGTTTCATGCTCCGTTAAGTCATAGCGACTAATCGCTAGTTCATTTGCTTTGAAAACAACTAATTGAGACATACATCTCAATTGGTCTAGGTGATTTTAATCACTATACGAATTGAGATGGGCTAGTCAATGATAATTACATGTCCTTTTCCTTTGAGTTGTGGGTATCTGTAAATTCTTGTTGACACTTTGCTGGAAAACTTGTAAATTCTGCTAGACCCTCTGTAAATTCCGCTAGACCTTTGTGTGTTTTTTTTGTTTATATTCAAGTGGTTATAATTTATAGAATAAAGAAAGAATAAAAAAGATAAAAAGAATAAATCCCAGCCCTGTGTATAACTCACTACTTTAGTCAGTTCCGCAGTATTACAAAAGCGGTGTCGCAAACGCTGTTTGCTCCTCTACAAAACGAACCTTAAAACCCTAAAGGCTTAAGTAGCACCCTCGCAAGCTCGGGCAAATCGCTGAATATTCCTTTTGTCTCCGACCATCAGGCACCTGAGTCGCTGTCTTTTTCGTGACATTCAGTTCGCTGCGCTCACGGCTCTGGCAGTGAATGGGGGTAAATGGCACTACAGGCGCTTTTTATGGATTCATGCAAGGAAACTACCCATAATACAAGAAAAGCCCGTCACGGGCTTCTCAGGCGGTTCTGGCGGGTCTGCTGTGGTGCTATCTGACTTTTTGCTGTTGAGCAGTTCCTGCCCTCTGATTTCCCAGTCTGACCACTTCGGATTATCCCGTGACAGGTCATTCAGACTGGCTAATGCACCCAGTAAGGCAGCGGTATCATCAACAGGCTTACCCGTCTTACTGTCCCTAGTGCTTGGATTCTCACCAATAAAAAACGCCCGGCGGCAACCAGTCGGTTTCTGGAACAAATCCAGATGGAGTTCTGAGGTCATTACTACGGATCTATCAACAGGAGTCCAAGCGAGCTCGTACAACCGTGCTGACAGTTACCAATGCTTAATCAGTGAGGCACCTATCTCAGCAATGTGTGTCCTTTCGTTCATCCATAGTTGCCTGACTCCCCGTCGTGTAGATAACTACGATACGGGAGGGCTTACCATCTGGCCCCAGTGCTGCAATGATACCGCGAGACCCACGCTCACCGGCTCCAGATTTATCAGCAATAAACCGGCCCGCCGGAAGGGCCGAGCGCGGAGTGATTATGCAACTTTATCCGCCTCCATCCAGTCTATTAATTGTTGCCGGGAAGCTAGAGTAAGTAGTTCGCCAGTTAATAGTTTGCGCAACGTTGTTGCCATTGCTACAGGCATCGTGGTGTCACGCTCGTCGTTTGGTATGGCTTCATTCAGCTCCGGTTCCCAACGATCAAGGCGAGTTACATGATCCCCCATGTTGTCAAAAAAACAGTACCTCCTTCGGTCCTCCGATCGTTGTCAGAAGTAAGTTGGCCGCAGTGTTATCACTCATGGTTATGGCAGCACTGCATAATTCTCTTACTGTCATGCCATCCGTAAGATGCTTTTCTGTGACTGGTGAGTACTCAACCAAGTCATTCTGAGAATAGTGTATGCGGCGACCGAGTTGCTCTTGCCCGGCGTCGATACAGGGATAATACCGCGCCAGCATTAGCAGAACTTTAAAAGTGCTCATCATTGGAAAACGTTCTTTGGGGCGAAAATTGACA
+
)*-0&&(+646:50((()1,,+++*11---/3**+*(**./1,,10*,,-//.-,44489:DBCDCCGCJHJGIH889J6666@<;;DHBAABGDEC(((FD;888;;<>JJJFEEJJGJ@CFEC(''(?985?=@@:;3333<6222B<<=>EE:;JJJJJJGIJJJIEEHDJFJJGGJIJIJFHGIHE@C:752/..567799989<433225+,.+)33''''**)+,>99799;*((''(((FB;8=8>:99:664(**-:BCCBF:****99:-----5GGHHJJJGJJJH>=711.-*)*-7:@FGJHJJJJJFJFJJJGJJJJJDCCEHJGJBDJGEBAA@>GJJJJJIJJIIHDJC><H><<=><9520&&&%%%%*::?@3223?>@?=<=?ABAGB9A@ABDA==2112)'')+.%%%&%%&&&&'-567788AJGCCBGDCF@??@JGGJJIHJIDB>CJHHIJJHJJJFIJHEJ@===HEFJJGHCCEFF>>6CEFDB@A@CCCJGJJJI;9558=>EF;8888;6<=<<<=@BFGJJHDEJJHJFHJFJJHIJJJFJHIJC:999@FFGAJHFJIJJJJDAACJIJEFDFJCBGDBIJJJJGEJJHJJIJJJJCDDCFGJJDCCBBBDB;;;EDEGGJJJJJJGJJJHHGJJEGEA8,'&$%&&'(%%&+6;>@CDJHJJJJFEGJ9889><?BC988CJHEIJJHJJJHEHJHGIFJJIFJJHJEBJJFABA><<<<99=B=////C@?=?BE==A<<65@:2FJFJFJJJJD:::9763(((*+23689:;CEIIJJJIGJIDJJJGFFDJ:::9@BBFFEHJJHIJFIJGJJJJJGJDCCBJJGJHJJJB::;<<<;<>@B?:;FBBA4CDBEJIJJJDGG63/..-,.,37<9899HCDDEIJJGJIJJJJJGGJJJGHHJJJJJJGICHDGJI:600/0/12BDCCB;,,,))&&,'()<?ABCEFIJJJJJJGFIJEJHJHJJJJGJCJ>>==754>?@>>EFJJJD<:=JJJJJDF=22266551//0??9?>@?@<++)*4675778IFE<=<>EFDJJJGGJHG@FGB....88?@A?>?AF?@GJ6668GHFF@A95435968BCJJJGC@JCEB9:GGJJIGJJHJJJHJJJJIJDGGB9889-('''&+)))5=;?@8AABDG:9EJDGE4///0///32++,<95.-+...6BFIJJDHG??@?JJ6666JIJJJIJJIJJJEDDCDA@BEJ<=<IHHECEJJAC@AFJGDJECD===423654++++*(((*>>@DCCBBEJJIEEHJA<;<?>???EDDE@:8+)(),179:;?;=0009-BBBIJG9999JEJJJHJJJJJJJFJIDBBDJ==0/05>=?=;>?@9774588?AJHEEFFJIA??@CJJDEJDFB?6A8035568++*(()+,,>0000B??9;7434::ABBDBCCEJJJJJBC====>.(&',,'&&&&&+'&$&%%&(20/05'''';<CDIECIFBA3()(''(('''%$$%%?AEAEFDHEFJJJHJGJJHEJJHJGJ<IGHFEHFFGHGABB=52-1CBJGEGH??DEEJDEEEGJEHHCJJJJGIE;8758;73-))))430345-..2C4335((('&&(02+('(),211.-,((.13;<;==>@GGIGJJJFHDEDHGGIA@@?BGCCIG=:89@:999JIHFJDFJEDJGHEJCDCE=<<<AABDJIJFIJIJJ?>>?;7*&%&-****6632,)778EBDGJJGJJGJJJJJGEJJIJHJGGDBCCBHIFCBGGJFJHJJJJJJJFIB51141212>@CHJDDCHJEJJJJB<<==FG11****++++./231+)''(*3,(''(IFJF====JJJJJJHJJJJJJJJHJJJIFJIHFGJGIEJJDDFFJJJJJJJJJGGFHIJ665=;@542217(((5H>42320-2/0//35++*,&&%%&%%%).6;DDFE@ABFJA@>>?*(((/53665335?CEDDCCJHGJJBB=B5::+++*/004ECBDEEGJJJJIJIJA?@=;<EDJEGFJJJJGJJHJJIJJJJJGJJJGCJHJHJIJGJFEA@B@543-,**-::EIEJDGE''''''''''8C4444D?=<@>?64242/+('((+()(2(((++7FFBJCJGB<9<6;97:=>;:89@?CCEDJGFIGJJIIBB??GFJJFJJJJJGHHJJ<<<<EG>=>=B>?HJJHFJJJJ3335<<<JIA===@D@?>?F@8:-,+(&('(&'&&&&61.,/,,))*)((**).57>****310(''(1335CBJ>==>EJJJIJJHJHJGJIJJED?:1112EIGJIHIJIJJIHJJJJHJGJF==>CH64670'''','&&'/9:@IJHJJHJJJIHJHJJIFF@?A?==>?HECFJJFJJJJFJJJJJJFIHJFIGIJJJJJJJJJJJJJGIJJIIGHIHJJJFJHJJHJHJIFDEGEECDCJJEJJFJFJIIJIJJJJJJHJJIFJJIJJJHHJHH@>>EHIGJJJJIJJJD00//777((((>D@@??AB-+++=>>==@GCDGJEBCDIJJJEFDA999<@<<<;>HJJGGGGF9GHJGFHJJHGFJJJGJFFJGJIIJJGJJIJIJJJJHHJJJJJJJJGIIIJJJJJHJJEJ;:::JJJFGJJJHJHDB?==CCACJIHJJFJJGJJJIJJJIFJHJJIJJB<;:<<;CEGIJJJIJJJJHJJJJJJJJJJ::::BCE@?9(''')((&)'))+26-BFJJJDIFJHJIJJHJFEEABBD:(((((((==C>>?HCHCFJGJJJIIGJGJJJJJHCB@??>@B?A?@GJIJJJJJJIJHAGCJJGIJHIIIGEEGFEHIHJHHJHHHEEJJCB,,34401.-./2@EBAAC98788888@1091///1=>3334A??AGJHHIE@IHJJGHEJJJIJHGGJJJHIFJIFHJJHAA?ADBCCC?2221446@555A@@@A@@=?;;<=J?>>>IJG?>=?CDEFJDCDEBH....DACEJJICBEEJJHJIJJJGJHJIJJJIIJEGJJJHIFJJHIJJIFJJ6664445:@BHB:;7B@8::=<=>HFJJGIJJJCA65/./.CIJJIGJGJA@JCFF>:44;?AEJJEEEJJGEGJJGEGJJJHH?>>?JEEJJJFIIGGHIJDEG>-,,,-7423<=AJJJJJJJJJJJFJIJGGIJJGJJIJDD65547>>AD?EDGJFJJJGIJFJJF;78@JGCB?<<?JIHEABCBEJHJ7C12CIJHCABAEEGJGJJJJJDGECIDJGJJJJJJFGJJFHJHIIGED****>=;<==B@??GFJJFIHEJJJE8889;6521//.0/.1/33DDHFJJJDABBCAE=HGJJJJJIGJEJJB>>>?IEDGJIFIFJD8--B?>@74)(((><::;=@C;<<<GJJJHJGJHFIHDFCGFHJHJFFGIJFFJJGIFHJIHJCDCDE991/..,*,+-.4(''''6CDIJGHCHJEJJHJJJIGJJFBFHIJJJFFJHEC@DGIJJJIIJJIJJEJGEGJJJGFEA****BFHEEEHJGGGJJFGFEFJFJA?>68JFGDIJHJJHFDGEHJJIJJGEEEHIJGJJJHJIJFJJFJJJJGHIIEDJIJJJJCEIHJJEJ@BBCJJJIJDC??DEJJ;5443.-''&'()/?@AGEHJ@<;;<;::;??A@@@JHJGJJHJIGFJIJIJJJFFIGJJJEGJFHF666544)(((3****>===>@JJEIGJGICJIHGCCBGD@6<3344ADHC9660015@;965698;AAGCDFJHJJJDEFED766:???HEJFFGIFFFJJFF=>AJJJHGFIHDJHIEFJHHFEIHFGJDDEFEJJGJEJHJIHHIHJJGJIJJJ=9785;4368<@AIGCG?>>?@ECC<AAJHHEJJJGEFECBABFHHBA)((())**,,2?@AJA??EGJFHJIFEHEECGC0'A=<>==@DB@?@CA60012=BFFEIHJFFFJFJFEJHJIGFGJHFJEEDDDEJJJFE@?HHEEABABD>A@CFJHFJ''''720.++'&'(?@@ACBBBCCDJJHFHGBDJHIJDG:9<=EADDD;+****,.////-,,,%&'0;?F:BBBAADFECBCEIGJGIGGIDB?>>?JHFBA>?CA@AADGDC>989@CJFEFFJEIHDEDBD@@A?BABDCBA@@BFFC<:::???@@?>.+*.&&&*'&&&'''1+(((<>CDB?@=B:3533>BCDDGBA@@;:::@BDDGCDEDDBCFCABA@@>?@??>>>>=?98789:@@AEEFBCBCF@:?>@?@?@@>?>=;;;=>==>==>=>=>@CCDDECABFBDABDB@@@@887*&&&(,,4.)))--..?=B?=>>><<<=7777EE=<;;::;:;88((((7544;<:999;A@?////221((()3467=>?@BEJJGC@DC::99?@?>>?CB?=<<<32268464.++++-''').*)**;?AAB??@;;55==>=>?@@?<<=<?C@@B@@>>?A?=;:==;:;;=CJB@>>@@A;;DGDG@@@AA><:;<<=;;<;==<;;:9@DD@8/04./:<247::))+,(&9;::64...356+*)('(54362;:;;<@A?<;9999<<>>>=>?ACE?>85220,*()*+,,,;:;1--.-''&$$$((((:==>>>87761<=<>>A@8564469,++++:<55JFH?BBABFEJ????DGGEFEJGJFGFDDF5444499=BBGDEA@@??CBFGB?<A=ADFJFIJJJJGJFHJA?@@JJJJJCDDDE9999=7573244<?AGIJJJEFGDDC<<<=?940.*&&&7<7788G?>?>AACJDJJJGEHEJIJJ>>><<::=>?>++;<BB>3223GDED==<<EJHGJEJDEGH????B7666JGJJJJIHJGHJGJ@AA@GJ=<3))0)*&$&%&&'48899==646&(479FHJGGFFIIGGJHIJJJFG>=((((<>@@AD@1+++;@;;C=AAJEA;GGEJFIJC53332:>5447=:96.:9;=FDGGJJJEIDCBBCJGJD?>>=@''8600,,6443---114:<=?@CCGJIDEIJJ77878CDJJJIFEJJJJHBAD@B:76DAFBDGB==96789B<<CF@9::8:::=BDFFJI:9860//15.00/++50)()5=@@BJJEEIFJEF<54744211***&%%%*//.*(('((*030.-)))+--,,//:.--(('''()*++)&)((+,,,,0067>??@BDDAAAAIJJHFJJGA>>=<9222-,+((&&&('''').678@GIJHJJ((()JFJJFGGJEJFE<<;CDGJEJFJJJJJIJJJFJJDGJJFBC>B5-,-+-,,..,232,,*+*+'''&-.///280GIEIHIHJHJHDEDEJFD@==<<;?3:=;5=;:<<9::99777+***-***6<<DBA?=4.**+.7,+,+))(((())),,066:6:88/::::97BACJIJ3333?=CIC<<<77/...9IHE@9679;@@@FFAEDIJDHJGJJ999---->?GGD7667CBBJGFIHEEHJGGA>9566FJJGJJIGJJJJFJJJJHJHFJHJJJJJJHJJFHGFJA0000;<<.6(@;;<:>=6667=:;<EFCACEDE@@6799C>DFHBBBJ<<(').///-(&''%%&%$))926AJ;;<.-'&'&%%%%'3<<=GIHCACCJGJHIIJJJGJJHHHJJJJJJJJJJJJIJJGJGJDEC>?FEJJJJDCC@FJFIGJJJJIJJJIJJJHJGJHJFIJGJFA@@AEC1111;42225>>;9::;>?FFIJJJFI9669:FJFIJJJJJJJHJ?>><.,+,87?EB@<77751/)).+&&&'01255=D===?JG=B@=40.(((7**9:BFECCEEA@?BA@?=@;<<?GDCCGFJJJJBBB>@;*(((--'&&+.'&$$&$
@Glass_T7V_1_D3_11_4_12
ATGAAAACGGTGTAAAAAAGATAGATACATCAGAGCTTTTACGAGTTTTTGGTGCATTCAAAGCTGTTCACCATGAACAAATCGACAATGTAACCTCGAGATTACCGCCTTTGAGTGAGCTGATACCGCTCGCCGCAGCCGAACGACCGAGCGCAGCGAGTCGTGAGCGAGGAAGCCTGCATAACGCGAAGTAATCTTTTCGGTTTTAAAGAAAAAGGGCAGGGTGGTGACACCTTGCCCTTTTTTGCCGGACTGCAGCGGCCGCTACTAGTATTAATATGCGCGCAGCGTCTGGAAAACCGAGGCCAAAAGACGTGCGTCTTTGATGCCCGGTTGGACTCTACAGCAGAATTAAAATCAAGTCCGGCGCAGCCGGTTTGTGCCGCTTCCACGCAGTTATCTGCGCCTAAGCCCCCCGCCAGCAGAACGTTGCCAAGCGATTGACCATTTAATAGTGACCAGTCAAAACGTTGCCCGCTTCCACCCTGGCCGTTGTCTAAAACATATTTATCAACGTGCTGAAACTCGCGGGCGGGCAGGGTTTCACCGACGCTTAATGCTTTCCAGATGGCAACATGTGCTGGCAGAGCTTCACGCAGCGTATCGATATACAGCTGTTCTTCATTACCATGCAGTTGCACTGCCGCCAGCGATAACACCCTTAGCTTTGTCCACCACATCGGCAATATCGTGATTGCGGAACACGCCAACATACTGCAACGGTGCCGCAGCCATCACTTCCTGCGCCTGTTCAACGTTGACGCAACGCGGTGATGTCGCAACAAAAATCAACCCACCGTAAATCGCGCGCGTCATAAGCTGCTTTAGCATCTTGCCCACGCGTCAGGCCACATCTTCTCTCACCCAGCAACACCCGGCGCACGGCGGCGTGCAAATCGTCATGGGCCATCAACGCCGAACCAATCAGAAAACCGTTAGCGAAGTGGCTTAACTCGCGCACCTGAGCGTAAGTATTGATGCCGGATTCGCTGATTACCGTCACGTTGTGCCCCAGTTTCGGCGCAGACTCGCGGGTACGGTTGAGATCAATCGACAAATCACGCAGATCGCGGTTGTTGATGCCAACGACCTTTGCTCCCAATGCAATGGCGCGCTCCTGTTCCTCTTCATTACTGACTTCGGTCAGCACCATCTTCCAGACTGTGAGCGACGGCGGCAAGCTGGCGATATTGGTCGTCATCCAGTACTGAAAGCATTAATAAGCAGGCATCGGCCTGGTAATAGCGCGCCAGATAGATCTGGTAAGGGTCGATAATGAAGTCTTTACATAAAATCGGCTGCGGGGCGATTTGGCTGACGATGGGGAGGGAATTTAAAACTACCCTGAAAATATTTCTCATCAGTCAGCACCGAAATTGCCGAAGCGTAATGTTTATAAATGGCGGCAATGCGTGCTGGATCGAAATCATCACGGATCACGCCTTTTGACGGCGACGCTTTCTTGCACTCCCAGAATAAACGCCGTGCGCGCACCTGTAGCGCATCATAAAAATGTCGCGTGCTCGGCTGAACCTCATTCTGAAAACTGGCCAGCGGTTGCTGCTGTTTGCGGGCTTCTACCCAAATCGCCTTGTCTGCGACGATTTTCGCTAAAACGGTTTGCATCATCTAGTATTTCTCCTCTTTCTCTAGTAGCTAGCCCAAAAAAACGGGTATGGAGAAACAGTAAAATTTCAGATAAAAAGCGTCAGGTCGGATCCGCTAATCTTATGGATAAAAATGCTATGGCATAGCAAAGTGTGACGCCGTGCAAATAATGAATGTGGACTTTTCTGCCGTGATTATAGACACTTTTGTTACGCGTTTTTGTCATGGCTTTGGTCCCGCTTTGTTACAGAATGCTTTTAATAAGCGGGGTTACCGGTTTGGTTAGCGAGAAGAGCCAGTAAAAGACGCAGTGACGGCAATGTCTGATGCAATATGGACAATTGGTTTCTTCTCTGAATGGCGGGAGTATGAAAAGTATGGCTGAAGCGCAAAATGATCCCCTGCTGCCGGGATACTCGTTTAATGCCCATCTGGTGGCGGGTTTAACGCCGATTGAGGCCAACGGTTATCTCGATTTTTTTATCGACCGACCGCTGGGAATGAAAGGTTATATTCTCAATCTCACCATTCGCGGTCAGGGGGTAGTAAAGAGTCGGGACGAGAATTTGTTTGCCGACCGGGTGATATTTTGCTGTTCCCGCCAGGAGAGATTCATCACTACGGTCGTAGATCCGGAGGCTCGCGAATGGTATCACCAGTGGGTTTACTTTCGTCCGCGCGCCTACTGGCATGAATGGCTTAACTGGCCGTCAATATTTGCCAATACGGGGTTCTTTCGCCCGGATGAAGCGCACCAGCCGCATTTCAGCGACCTGTTTGGGCAAATCATTAACGCCGGGCAAGGGGAAGGGCGCTATTCGGAGCTGCTGGCGATAAATCTGCTTGAGCAATTGTTACTGCGGCGCATGGAAGCGATTAACGAGTCGCTCCATCCACCGATGGATAATCGGTACGCGAGGCTTGTCAGTACATCAGCGATCACCTGGCAGACAGCAATTTTGATATCGCCAGCGTCGCACAGCATGTTTGCTTGTCGCCGTCGCGTATCACATCTTTTTCCGCCAGCAGTTAGGGATTAGCGTCTTAAGCTGGCGCGAGGACCAACGTATCAGCCAGGCGAAGCTGCTTTTGAGCACCACCCGGATGCCTATCGCCACCGTCGGTCGCAATGTTGGTTTTGACGATCAACTCTATTTTCTCGCGGGTATTTAAAAAATGCACCGGGGCCAGCCCGAGCGAGTTCCGTGCCGGTTGTGAAGAAAAAGTGAATGATGTAGCCGTCAAGTTGTCATAACTCTAGAAGCGGCCGCGAATTCGAAGAAACAGCGGCCGCGAATTCCAGAAATAATCCTAGCGAAAGCTAAGGATTTTTTTATCTGAAATTCTGCCTCGTGATACGCCTATTTTTATAGGTTAATGTCATGATAATAATGGTTTCTTTAGACGTCAGGTGGCACCATGGGAAATGTGCGCGGAACCCCTATTTGTTTATTTTTCTAAATACATTCCGGACAATCTGTACTCGCTCATGAGACAATAACCCTGATAAATGCTTCAATAATATTGAAAAAGAAAGTATGAGTATTCAACATTTCCGTGTCGCCCTTATTCCCTTTTTTGCGGCATTTTGCCTTCCTGTTTTGTTCACCCAGAAACGCTGGTGAAAGTAAAAGATGCTGAAGATCAGTTGGGTGCACGAGTGGGTTACATCGAACTGGATCTCAACAGCGGTAAGATCCTTGAGAGTTTTCGCCCCGAAGAACGTTTTCCAATGATGAGCACTTTTAAAGTTCTGCTATGTGGCGCGGTATTATCCCGTATTGACGCCGGGCGAGAGCAACTCGGTCGCCGCATACACTATTCTCAGAATGACTTGGTTGAGTACTCACCAGTCACAGAAAAGCATCTTACGGATGGCATGACAGTAAGAGAATTATGCAGTGCTGCCATAACCATGAGTGATAACACTGCAGGCAGACTTACTTTCTGACAACAATCAGAAACCGAGCTCACCCGCTTTTTTGCACAACATGGGGGATCATGTAACTCGCCTTGATCGTTGGGAACCGGAGCTGAATGAAGCCATACCAAACGACGAGCGTGACACCACGATGCCTGTAGCAATGGCAACAACGTTGCGCAAACTATTAACTGGCGAACTACTTACTCTAGCTTCCCGGCAACAATTAATAGACTGGATGGAGGCGGATAAAGTTGCAGGACCACTTCTGCGCTCGGCCCTTCCGGCTGGCTGGTTTATTGCTGATAAATCTGGAGCCGGTGAGCGTGGGTCTCGCGGTATCATTGCAGCACTGGGCCCGGTGGGTAAACCCTCCCGTATCGTAGTTATCTACACGACGGGGAGTCAGGCAACTATGGATGAACGAAATAGACGGATCGCTGAGATAGGTGCCTCACTGATTAAGCATTGGTGACGACCAAGTTTACGAGCTCGCTTGGACTCCTGTTGATAGATCCAGTAATGACCTCAGAACTCCATCTGGATTTGTTCAGAACGCTCGGTTGCCGCCGGGCGTTTTTTATTGGTGAGAATCCAAGCACTAGGGACAGTAAGACGGGTAAGCCTGTTGATGATACCGCTGCCTTACTGGGTGCATTAGCCAGTATGAATGACCTGTCACGGGATAATCCGAAGTGGTCAGACTGGAAAATCAGAGGGCAGGAACTGCTGAACAGCAAAAAGTCAGATAGCACCACATAGCAGACCCGCCATAAAACGCCCTGAGAAGCCCGTGACGGGCTTTTCTTGTATTATGGGTAGTTTCCTTGCATGAATCCATAAAAGGCGCCTGTAGTGCCGTTACCCCCATTCACTGCCAGAGCCGTGAGCGCAGCGAACTGAATGTAGCAAAAGACAGCGACTCGGTGCCTGATGGTCGGAGACAAAAGGAATATTCAGCGATTTGCCCGAGCTTGCGAGGGTGCTACTAAGCCTTTAGGGTTTTAAGGTCTGTTTTGTAGAGGAGCAAACAGCGTTTGCGACATCCTTTTGTAATACTGCGGAACTGACTAAAGTAGTGAGTTATACACAGGGCTGCAATTATTCTTTTTATCTTTTTTTTATTCTTTCTTTATTCTATAAATTATAACCACTTGAATATAAACAAAAAAAACACACAAAGGTCTAGCGGAATTTACCGAGGGTCTAGCAGAATTTACAAGTTTTCCAGCAAAGGTCTAGCAGAATTTACAGATACCCACAACTCAAAGGAAAAGGACATGTAATTATCATTGACTAGCCCATCTCAATTGGTATAGTGATTAAAATCACCTAGACCAATTGAGATGTATGTCTGAATTAGTTGTTTTCAAAGCAAATGAACTAGCGATTAGTCGCTATGACTTAACGGAGCATGAAACCAAGCTAATTTTATGCTGTGTGGCACTACTTCGACCCCCACGATTGAAAACCCTACAAGGAAAGAACGGACCGTATCGTTCACTTATAACCAATACGCTCAGATGATGAACATCAGTAGGGAAAATGCTTATGGTGTATTAGCTAAAGCAACCAGAGAGCTGATGACGAACTGTGGAAATCAGGAATCCTTTGGTTAAAGGCTTTGAGATTTTCCAGTGGACAAACTATGCCAAGTTCTCAAGCGAAAAATTAGAATCATTAGTGAAGAGATATTGCCTTATCTTTTCCAGTTAAAAAAATTCATAAAATATAATCTGGAACATGTTAAGTCTTTTGAAAACAAATACTCTATGAGGATTTATGAGTGGTTATTAAAAGAACTAACACAAAAGAAAACTCACAAGGCAAATATAGAGATTCACCTTCAATGAAGTTAAGTTCATGTTAATGCTTGAAAATAACTACCATGAGTTTAAAAGGCTTAACCAATGGGTTTTGAAACCAATAAGTAAAGATTTAAACACTTACAGCAATATGAAATTGGTGGTTGATAAGCGAGGCCGCCCGACTGATACGTTGATTTTCCAAGTTGAACTAGATAGACAAATCAATCTCGTAACCGAACTTGAGAACAACCAGATAAAAATGAATGGTGACAAAATACCAACAACCATTACATCAGATTCCTACCTACATAACGGACTAAGAAAAACACTACACGATGCTTTAACTGCAAAAATTCAGCTCACCAGTTTTGAGGCAAAATTTTTGAGTGACATGCAAAGTAAGTATAATCTCAATGGTTCGTTCTCATGGCTCACGCAAAAACAACGAACCACACTGAGAGAACATACTGGCTAAATACGGAAGGATCTAAAGATCTATGGCTCTTGTATCTATCAGTGAAGCATCAAGACTAACAAACAAAAGTAGAACAACTGTTCACCGTTACATATCAAAGGGAAAACTGAT
+
+*('')010---.,,/=;9;<=?<;;;85567@AGHECJGJJJEEHFDEFCJGJJ=<<=CADDEJHHJGJJJJHDHED41114>>>HHJIEEEFGFDAFCDIJFIJ@@?@JE9HFJHIHHHIJJGJJJJJBCBDHEHJJIGJHEHEFFB@A@ADAEBA=:;8000?A@EA?E:JCAA@BJECGHJJJJJJIJGIFFGGJEDHHHIHJJJJ@GEHJEJIJJCDHJHFFJJJJJDDEB=@FC>896>EDG@>?@BEB?>>AEJJJCCB871+)))3334DGIFDFFCGJGGFDFJFJFIGJFJJJJGHJJJJJJH@@E?@?@EGJJIGJFEE15705)('%'&&&(34AEJIJGGIJECCAA@@BHFEFJIEJJJIDDEB><DB>>=>DC???BBBFE;<;;3332))))3.,,...3>?GJDHJCHGJJGEJBIJJJFJIJJJJGJJJJJDFGJGIHIJJJJJFHFDDGG5892112/000<<<EGGHJJJJJFHCBECDBGJGEFGCCFDGHJIJJIJJJJIJIJE----48HGCJCBHJJGI9655<;BECCDDJJGGJJIGJEACGDGGJJJJIHJGEFJJHJJCDB?;:7:AEDDEHJJIGFDFGIJIJJJGJJJJJJJJHJJJJJJGJHJJJJJIGJJGGFIJIHJJDEDHJJIFJCED.00HJJHJJGFJFIJJIGHGGIJJJGJFFFGJJGJJJIJJ;;;<IJIHJGJJJIJJJJJHJJFJDEDFHHFJFJJFIFJJJJJJIJJGJJJEJEHFCEJBD@@FJHEFHCJJJJ?::5444ACJBGEIGJHIJHJHJE;;;97733./77><=/../12)))=5FJJJJJJJJJHCGEDAA>512112312))+),))()+++3?9;DHHFJJGJJHIJJCCBCHJAGJEC@@A@ECFCE@???E?>E>>=<>?:;<<FGJGHJJJJJJJJJJ?<=JGGFJJJHIJJJJJIJGJJIJIJJIJGHHJJIJHGJIA@@@JJFJJJJJGEEEGII@?@=@>>@@BGEIFGEJJFJJIJJGGJJIA(''''4==B@F=>HG?=4*)))10//3;;;=DDFDEJFG=1112>;<<<EHEJ@IFJGJIJGJJJEIFD@BCDFJJHEJEEFGJFECGCFDDDDF54/0+;;@<=@AAA@??8:0)('(/*))*&&&201-)''((,,6<112255<111122+'&&&%&6/-------HIJJIJIIJJJJGJHHJJJJIIIHGJJJIJGJJJIJDJJHIJFJJJ111///+.,.1*A>>;8867?>?JIIHGICJEFEDJFEJJIJEDJ74;:;=??;<8777@JJGJIJJJJGGJJJHIJFF====EJJJ>=7:?3=6/446&&&&&)/@JIHJHHJJFHEA88GJGJFHJIJJJJIJJJJJJJHJGJJJJIJHJFJHHJHJIHGIIIIHHJJ==4322551001/..25688....-3>GEC8877>8889FJGHBBCAHGHGIFDBC998942***/6=??@BA@@G99854A,,,+3912499((()669<DECBBA>?>?G<:9899GJFJHCD77789B6666CDDA@IJFJJCECFCFD>>JD>@GFIGIEFJHJJFFD??HJJDCBCEJFEGJJDIJFHJGDJGA=>>/++>>@@<JJHJHEJGJJJ====BHJJJGGJGHJJIGGFJJJJJJJDECAGABCJFEHHFIIA@?>>>A@??=--,*&&(%&&&%%%(*/0EDDBCA:::=<)'&&*-=>>A;:::<<3;6678HJIJJIJJJEJJGJJGEDEGJJJHJHBDCAC>==<<88:JCCC****<B222@HHGJJEGGJJJIGJJJJJJGHGJEIJJGDD??CB:714-..BFIJIJGJJJHJJJGJJGJJHFFIJJJ??G:;HHGJJGJI@3**444JJJJJJDJFFIJJJJJJJBFEJIGJJJGGHJJJJJGJHJJFHJIHJHJJIHFHFJJJJJJJIFIJJJJGJJEEH;<<<HJE@;;AAJIJJIGHGJJJJFIJJJJJHGJIHIHJJJJJJHJJFIEFJ>A=55;>AABEHIEAJJJEGEJ0000><EEJJE/0>;<=?CEJDACCFJJGJG<=9)'',9???@AA@A887811111124ADGHJIGJDDDCFJJJJJEFBCDGC@99::DFAB?>*/)().'&&(A@@B??@FCDJ999)(().AA@,***((/)(+('''BHDC>JFEJHJEJJDJEGIJGJJHF<<<<@@@BACGGHH8;D@GFBDJGFJDDHEJJJFCDDDJFA>;65''''(222740,13344?ACEIEJJFFIIJJIGIHJJJJJFHJDAB@CBDF<CDDJGEJHJJIGDBEJ;;::GEJJIJJJGJIIIJGFFJJHJJEHJ22--=@>/)''98989/+::>IJJIFAABB><;<@AACAJFIEJJIJJGJJH?4033?D7667CCDDHJEBC9JG>=:9AFJJGJGJIJIJJJJFCFEGJJJIJJJJJJJIJJGJFJHGFEIJJJJJJEJJIHDCG:980()ADEHJG?;:9<JHGHJJFFHIGIJJJGJJIJGHJ><;<100*&&%)))9:>BHHJJJJJJJJIJIIJIJJ4333AAAAHJJJJJJJHJJJJJJJGHJJJJJJEFJJJJIHHHJHJJCCB@B<9<889;..-+-.13431++**,*-'&&&*2/0-;?@FC6667>==@>HE?==)((''(334@>AABJ.()==@<;;<AC773*))*,))?DJEGJHEFGBEGCCJJHEGBCDBDE@@I71//2BCDHGFJJJC>>=CAA5557GJ@EJIJIIGE----8778766683G<:88;;FFDCBD:233FFGEAA<;63333.+&''(,4:=DEGCEHEJ@GGHB>>>@HIFEFHJJIEJGJJGJIJGHHJJHHJHGHJJJJJJGIIJIJIJJJJJJJJJIJJJHIJJIJJFJJHJJJHJIIJGJJI544367;)))+)()+&&&%%(%%-.>DDEGDC?>>::<9:8:C@@><>@EFJIHJFJ@:=EGJIJJJJCGJJJJJJJJJGJIJJJJFJJFF??>AHJEJDJ0000>0//*)0133GEDEHFJJJEJGEJJFHJGEJFEIJAA999FFGJJJIHJHGHJJJJJHJJHJCHHJG<88/,)%$%$%%%%%%(+((((0??@B:::>???@CGGHHJBAFIJJJJIEGIEGIJGJJEJCECGG@?-./0...-*+++++**220...,-)2377567<97//EDFHJJFHHFFJHEJJGIJJJHJJHJJBG9)(((,1&188;=DIJJJHJFJGHJJJJHGJGFIJJDDBAA@JDDBC?>>>9888740.--,-,/8AE?DCCFB<<;=86468774667@@@BA93..//660,-?CBHCEJ?:;98..A=<99IDBFJJHE?DEEJFC???@JJFHF?AC@732233BBAFJJFGDHCDEEJJGGED91CEFDAAB<=;456@****3>::;>GDECIFHFGJEJIIFDC?9998>=?DJJJJJE@>@EGJFGCD:777A@AHIJJIFJGJJJJJCCABA;<CABFA666<<=>HDFAABHEEJHIIGEGDIDDDFDJFHJJFHJJJ6666HJJ<;;***+6,,,-0,+**+12--2+1001000&&&$%%%%'&'%#$&'&&((7*3231167679;BBF?>==CJIGDJGD6A:;AFDBBBF@749B>;848;CJIJEFDGCJGDGHDGFFJJJJJEHEFGJDGJ9989FIHJJGBD@AFEJIJJJJJJJJJGJJHJJJIHIHFJJFJJJGIJJIHCDFDFJJJJJJJJFJJJFFJID>+++699>6.HJIGJIJHEJJJJFDDDEECEJJHJJJJJJJHJJECFCB99@?C@<661,--1>@D;:;:D=C=57AIHHIJJDCABBGIJJIFJJJJA5555CGFFJJIIJG@@8667788<>>>=D@?@AJJDED873356;:632*'+(((()*)**((%)*++-.5=>BBFGJJHIGJJGJHECCDAAAFJ=;<<;:8,,,/0000CH?>>>FJJJG8779,*))3:9:HDGJGJHGHGJJJJJJJHJJJJHIF@@>2,,%##$(,226:=ACCFCAABB)(((3//85555;=?=:;<9007>A>?@FJJ::99H@;<HJGGJIJJFJHJHHJJHGJICCGHEIJJJGHGFJJF@>>ECGHJFFGEGG<0000ABAABB@ACCCHGDHDB888GJHJGJJEJGFGGJHGGJJGJE?>>?JJJGJFGJJHFCAE?A@=>>>AB,,,***+,)('()(&(2455<EG@BCEGDEHJIJGDGEJGIGJJE:99>E;<DECDEDEACFHJFDCJEDGEFBD?GDCJGJHIFJJJFGJFJEHHJJJHFHJEEGFHBBB@DAFCFFFIEJGCICCD99:@C>:;=AHJFJB@AAJHHJJJB--++,,/233@C@@@@JGE?<<>=<ADIJGGIFFHJC@>52)())*****0((((),27;;FJJJJGJEGHGJIJJIGJJIJFFBEDJJJGJCFCJJD/..&&)--++,-/.....''(64*(()C@@BBC@@AJJADBIFGJJIJJJJGJIGHJIJJEJGADIFJJJJJGFGJJJIJB;9--BC@>@-(FGEDJFF@<;;;;<:655<<?/...38?CJHJFJGEFDFGGJDDJGJJGBA2111..DCBCABCCCGJJFJFHJIJFJJCE:888:DEHGBC@ABBAB?,'''&''10..??BA@@<6F?DJJGHCB@EHDJJHJFIC@>>><<:4445DGADHFEJFGGFFG>>>>CDABGEFJJIGJIABEGJICBB@@8,,5,2/''&%''-0////.08:=;8:>>@@@98::JJHBEJJJJJIJHJHEJFJCFFDEEJBCJCFJDFHEFFJI?<<AFJDJJJJGIJCEBDCBA>=;9:;>BEFFFDE@@@@BCCEE>ABCJJJGFHFCCBEJHJFHHFEFFEGJJJJHJDFDCDBBGADBCCBEDJGCBDCEDCJGJFJGJGJGFGDEJFDBCDAAAA@@DCFECJIGE?=923BBCCC@?>;:<8@DCEBDA?@?FGIEFCDBAB?<333399/-.-,+/019AFCB989922>FJJGGJ:9112134=@2225556+++,><<=>JEEGFIIJJJHCIGJDFDFHHJIHIJIGHGJJFJHJHFHJIJJJJJJGJJJHJJJJJJJJJJJJHJJGGGJJJGJJGEHJD+**'$$##-:<>?66JFHGEBC>=<<>GDEJIJIJIJJJJJIIJJGJJJJHJJHJJJJJJFBB@BJA><<GFGFJGAB888:62123A;21,))++&&%%%))*FJIJGJJJFEEHJHF>?<::>CCA6C=<<@GJJJJJIIJHHJJIJJJHIJGHJHGJIFECD7//@@><<:>6336::9:<B8666@ADEHFGHHJJJJBAA@EJJJJJJIJHIJFCCGJIGEGJEJJGIJHJJJHJIJJGJGJIIJJHD<<FDJC:3333<)(((%%%(.+)))*-++:BBA@AHJJEDCBBHIJ7768<;:78C>===IFHHJJJJHJFHFJGFJJFJJJEHFJJJJFIIJIGEFJJJHFJJJJGGFJGCCDEHJGGDHCC?;;;7HFGJBABBIHHHEID:9::FF@AAA?>>DJJJHD@@@AA>>BFFA66CGJHEJFJFGE@:8897667*(''')))=AEID?@@@HFEEFJGEIGDGICBD@ABGFJBBDDA@@?@?=:987552--9?ACIHJDFDFJEDDEFDAABGJHDJJIGJEJEBDEGJHFIJJJIJDDCEJFGFJEEJJGJJJGIGHJEEJGFFJHFJFFEJJJEJDEJDBBC?87690/./-++/17557751//6:;5/,.,+'&')433;=;;;;B::@@GDBDGDJJJGIDCCDHFEEAIFAABCFDDB@@,,,.ACCBB@???CDEEFJIHECBBBC831000)&%%%((*'(1113...-2337788FHEDDGFDGC?<=;BBA>==?CCCCA@@GGCCABACDDFFDAAABJECBCDHFDDB:;;<>HBC@?>=9-&$
@Glass_T7V_1_D3_11_4_13
ACTGCAAGCTTCTGACAACGATCGGAGGACCGAAGGAGCTAACCGCTTTTTTGCACAACATGGGGGATAGTGTGCCAACTGGCCTTAATAGTCGGGAACCGGAGCTGAATGAAGCCATACCAAACGACGAGCGTGACACCACGATGCCTGTAGCAATGGCAACAACGTTGCGCAAACTATTAACTGGCGAACTACTTACTATTAGCTCCGGCAACAATTAATAGACTGGATGGAGGCGGATAAAGTTGCAGGACCACTTCTGCGCTCGGCCCTTCCGGCTGGCTGGTTTATTGCTGATAAATCTGGAGCCGGTGAGCGTGGGTCTCGCGGTATCATTGCAGCACTGGGGCCAGATGGTAAGCCCTCCCGTATCGTAGTTATCTACACGACGGGGAGTCAGGCAACTATGGATGAACGAAATAGACAGATCGCTGAGATAGGTGCCTCACTGATTAAGCATTGGTAACTGTCAGACCAAGTTTACGAGCTCGCTTGGACTCCTGTTGATAGATCCAGTAATGACCTCAGAACTCCATCTGGATTTGTTCAGAACGCTCGGTTGCCGCCGGGCGTTTTTTTATTGGTGAGAATCCAAGCACTAGGGACAGTAAGACGGGTAAGCCTGTTGATGATACCGCTGCCTTACTGGGTGCATTAGCCAGTCTGAATGACCTGTCACGGGATAATCCGAAGTGGTCAGACTGGAAAATGGGGAGCAGGAACTGCTGAACAGCAAAAAGTCAGATAGCACCACATAGCAGACCCGCCATAAAACGCCCTGAGAAGCCCGTGACGGGCTCTTCTTGTATTATGGGTAGTTTCCTTTGCATGAATCCATAAAAGGCGCCTGTAGTGCCATTTACCCCCATTCACTGCCAGAGCCGTGAGCGCAGCGAACTCAATGTCACGAAAAAGACAGCGACTCAGGTGCCTGATCGTGAGAAACGGAATATTCAGCGATTTGCCCGAGCTTGCGAGGGTGCTACTTAAGCCTTTAGGGTTTTATGGTCTGTTTTGTAGAGAGCGAACAGCATTTGCGACATCCTTTTGTAATACTGCGGAACTGACTAAAGTAGTGAGTTATACACAGGGCTGGGATCTATTCTTTTATCTTTTTTTATTCTTTCTTTATTCTATAAATTATAACCACTTGAATATAAACAAAAAAAACACACAAAGGTCTAGCGGAATTTTACAGAGGGTCTAGCAAATTTACAAGTTTTCCAGCAAAGGTCTAGCAAAATTACAGATACCCACAACTCAAAGGAAAAGGACATGTAATTATCATTGACTAGCCCATCTCAATTGGTATAGTGATTAAAATCACCTAGACCAATTGAGATGTATGTCTGAATTAGTTGTTTTCAAAGCAAATGAACTAGCGATTAGTCGCTATGACTTAACGGAGCATGAAACCAAGCTAATTTTATGCTGTGTGGCACTACTCAACCCCACGATTGAAAACCCTACAAGGAAAGAACGGACGGTATCGTTCACTTATAACCAATACGCTCAGATGATGAACATCAGTAGGGAAAATGCTTATGGTGTATTAGCTAAAGCAACCAGAGAGCTGATGACGAGAACTGTGGAAATCAGGAATCCTTTGGTTAAAGGCTTTGAGATTTTCCAGTGGACAAGACTCTGCCAAGTTCTCAAGCGAAAAATTAGAATTAGTTTTTAGTGAAGAGATATTGCCTTATCTTTTCCAGTTAAAAAAATTCATAAAATATAATCTGGAACATGTTAAGTCTTTGAAAAACAAATACTCTATGAGGATTTATGAGTGGTTATTAAAAAGAACTAACACAAAAGAAAACTCACAAGGCAAATATAGAGATTAGCCTTGATGAATTTAAGTTCATGTTAATGCTTGAAAATAACTACCATGAGTTTAAAAGGCTTAACCAATGGGTTTTGAAACCAATAAGTAAAGATTTAAACACTTACAGCAATATGAAATTGGTGGTTGATAAGCGAGGCCGCCCGACTGATACGTTGATTTTCCAAGTTGAACTAGATAGACAAATGGATATTCGTAACCGAACTTGAGAACAACCAGATAAAAATGAATGGTGACAAAATACAACAACCATTACATCAGATTCCTACCTACATAACGGACTAAGAAAAACACTACACGATGCTTTAACTGCAAAAATTCAGCTCACCAGTTTTGAGGCAAAATTTTTGAGTGACATGCAAAGTAAGTATGATCTCAATGGTTCGTTCTCATGGCTCACGCAAAAACAACGAACCACACTAGAACATACTGGCTAAATACGGAAGGATCTGAGGTTCTTATGGCTCTTGTATCTATCAGTGAAGCATCAAGACTAACAAACAAAAGTAGAACAACTGTTCACCGTTACATATCAAAGGGAAAACTGTCCATATGCACAGATGAAAACGGTGTAAAAAAGATAGATACATCAGAGCTTTTACGAGTTTTTGGTGCATTCAAAGCTGTTCACCATGAACAGATCGACAATGTAACCTCGAGATTACCGCCTTTGAGTGAGCTGATACCGCTCGCCGCAGCCGAACGACCGAGCGCAGCGAGTCAGTGAGCGAGGAAGCCTGCATAACGCGAAGTAATCTTTTCGGTTTTAAAGAAAAAGGGCAGGGTGGTGACACCTTGCCCTTTTTTGCCGGACTGCAGCGGCCGCTACTAGTATTAATATGCGCGCAGCGTCTGGAAAACCGAGGCCAAAAGACGTTGCGTCTTTGATGCCCGGTTGCGACTCTACAGCAGAATTAAAATCAAGTCCGGCGCAGCCGGTTGTGCCGCTCCACGCAGTTATCTGCGCCTAAGCCCCCCGCCAGCAGAACGTTGCCAAGCGATTGACCATTTAATAGTGACCAGTCAAAACGTTGCCCGCTTCCACCCTGGCCGTTGTCTAAAACATATTTATCAACGTGCTGAAACTCGCGGGCGGGCAGGGTTTCACCGACGCTTAATGCTTTCCAGATGGCAACATGTGCTGGCAGAGCTTCACGCAGCGTATCGATATACAGCTGTTCTTTCATTACCATGCAGTTGCACTGCCGCCAGCGATAACACCTTAGCTTTGTCCACCACATCGGCAATATCGTGATTGCGGAACACGCCAACATACTGCAACGGTGCCGCAGCCATCACTTCCTGCGCCTGTTCAACGTTGACGCAACGCGGTGATGTCGCAACAAAAATCAACCCACCGTAAATCGCGCCCGCGTCATAAGCTGCTTAGCATCTTGCCCACGCGTCAGGCCACATACTTTATTCTCACCCAGCAACACCCGGCGCGCACGGCGGCGTGCAAATCGTCATGGGCCATGAACGCCGAACCAATCAGAAAACCGTTAGCGAAGTGGCTTAACTCGCGCACCTGAGCGTAAGTATTGATGCCGCGGATTCGCTGATACCGTCACGTTGTGCCCCAGTTTCGGCGCAAGCTCGCGGGTACGGTTGAGATCGATCGACAGATCGCGCAGATCGCGGTTGTTGATGCCAACGACCTTTGCTCCCAATGCAATGGCGCGCTCCTGTTCCTCTTAGTTACTGACTTCATCGCCATCTCCAGACTGTGAGCAACAGCAGCAAGCTTCGCAATGGTCGTCATCCAGTACTGAAAGCATTAATAAGCAGGCATCGGCCTGGTAATAGCGCGCCCAGATAGATCTGGTAAAGGTCGTAGATGAAGTCTTTACATAAAATCGGCTGGGGGCGATTTGGCTGACGATGGGGAGGAAATTAGAACTTCCCCCTGAAAATATTTCTCATCAGTCAGCGCCGAAATTGCCGAAGCGTAATGTTTATAAATGGCGGCAATGCGTGCTCGATCGAAATCATCACGGATCACGCCTTTTGACGGCGACGCTTTCTTGCACTCCAGAATAAACGCCGTGCGCGCACCCTGTAGCGCATCATAAAATATGGCGTGCCTCGGCTGAACCTCATCTCAAAACTGGCCAGCGGTTGCTGCTGTTTGCGGGCTTCTACCCAAATCGCCTTGTCTGCGACGATTTTCGCTAAAACGGTTTGCATCATCTCGTCTTTCTCCTCTTTCTCTCATAGCTAGCCCAAAAAAACGGGTATGGAGAAACAGTAGAGAGTTGCGATAAGAAAAAGCGTCAGGTAGATCCGCTAATCTTATGGATAAAAATGCTATGGCATAGCAAAGTGTAAACGTCATCCCGGATCGTCGATATGTGGACTTTTCTGCCGTGATTATAGACACTTTTGTTACGCGTTTTTGTCATGGCTTTGGTCCCGCTTTGTTACAGAATGCTTTTCGATGAGCGGGGTTACCGGTTTGGTTAGCGAGAAGAGCCAGTAAAAGACGCAGTGACGGCAATGTCTGATGCAATATGGACAATTGGTTTCTTCTCTGAATGGCGAGATATGAAAAGTATGGCTGAAGCGCAAAATGATCCCCTGCTGCCGGGATACTGGTTTAATGCCCATCTGGTGGCGGGTTTAACGCCGATTGAGGCCAACGGTTATCTCGATTTTTTTATCGACCGACCGCTGGGAATGAAAGGTTATTATCTCAATCTCACCATTCGCGGTCGGGGGTGGTGAAAAATCAGGGACGAGAATTTGTTTGCCGACCGGGTGATATTTTTGCTGTTCTCCCGCGGGAGAGATTCATCACTACGGTCGTCATCCGGAGGCTCGCGAATGGTATCACCAGTGGGTTTACTTTCAGTCCGCGCGCCTACTGGCATGAATGGCTTAACTGGCCGTCAATATTTGCCAATACGGGGTTCTTTCGCCCGGATGAAGCGCACCAGCCGCATTTCAGCGACCTGTTTGGGCAAATCATTAACGCGGGCGAGGGGAAGGGCGCTATTCGGAGCTGCTGGCGATAAATCTGCTTGAGCAATTGTTACTGCGGCGCATGGAAGCGATTAACGGTTCGCTCCATCCACCGATGGATAATCGGGTACGCGAGGCTTGTCAGTACATCAGCGATCACCTGGCAGACAGCAATTTTGATATCGCCAGCGTCGCACAGCATGTTTGCTTGTCGCCGTCGCGTCTGTCACATCTTTTCCGCCAGCAGTTAGGGATTAGCGTCTTAAGCTGGCGCGAGGACCAACGTATCAGCCAGGCGAAGCTGCTTTTGAGCACCACCCGGATGCCTATCGCCACCGTCGGTCGCAATGTTGGTTTTGACGATCAACTCTATTTCTCGCGGGTATTTAAAAAATGCACCGGGGCCAGCCCGAGCGAGTTCCGTGCCGGTTGTGAAGAAAAAGTGAATGATGTAGCCGTGGTTCATAACTCTAGAAGCAGCGGATTTTCGAAGAAACAGCGGCCGCGAATTCCAGATCATCCTTAGCGAAAGCGACTTTTTTATCTGAAATTCTGCCTCGTGATACGCCTATTTTTTATAGGTTAATGTCATGATAATAATGGTTTCTTAGACGTCAGGTGGCACCATGGGAAATGTGCGCGGAACCCCTATTTGTTTATTTTTCTAAATACATTCGATCTGTATCCGCTCATGAGACAATAACCCTGATAAATGCTTCAATAATATGAAAAAGGAAGAGTATAGATCAACATTTCCGTGTCGCCCTTCTCCCTTTTGCGGCATTTTGCCTTCCTGTTTTTTGCTCACCCAGAAACGCTGGTGAAAGTAAAAGATGCTGAAGATCAGTTGGGTGCACGAGTGGGTTACATCGAACTGGATCTCAACAGCGGTAAGATCCTTGAGAGTTTTCGCCCCGAAGAACGTTTTCCAATGATGAGCACTTTTAAAGTTCTGCTATGTGGCGCGGTATTATCCCGTATTGACGCCGGGCAAGAGCAACTCGGTCGCCGCATACACTATTCTCAATAAACTGGTTGAGTACTCACCAGTCACAGAAAAGCATCTTACGGATGGCATGACAGTCAATTATGCAGTGCTGCCATAACCATG
+
77778620000&$%''''/***+@BBE>=::677<?@CFF@AB?===>@BEJCBCICFD>?444=;84(''%'&%%%''+%%%$$$#$&''''+/4>:89:=CGECDACDAEGJJJJJIHJJJJJJJHFDEJJJGJJECEHHFJGJJJGGJBBBBJHFFJJGJJJIIIJFJJJIJGJDJEEGHDJJJJDCF7788HG<:9'&%%'*.))2>DJHJFDDEFJJHCDBEJFEJJHFGIJHDDC866566-+)*,-02/0024766///,++,779958@IDHGFJJJHJJJJIJGJJHIHJJJHJJGJHJIE?>>.--.67899:9888DBEJFH;:::@ABCFHIFFGFJJJJIJJBBBCFDJJHGBDGAIJG?=<00008<<977CC;;<9<<JEHEHBEGG999:DE***+BABAJA=>=.--.267:;BAABJJJJJIJJJFFECDJJJGJJGBCDEJJFGJDECFDB0((247699:>ABHIEFJHHJFGJFJJEJIHJHJA=BE:99:>GCBCDJJGJEDF55536C9334=;522599765,(*14623>>=888@BBBBE=667GGHBJCFHJ=?>4BDIFFJEGEA@CDIDDJEEJJJIJGJ@;;?@=>?AIHJJJFJJFDHFJJIJJEJHJHJFHGDDIHIJHJJJHGDBAB====JFJJFJCHGIIJJHEHJJJJIJJJGEFHJJHJHJJHIIJGJJI999&%%(*('''''',-2274541)&&'(,<C??>>@@DEGEHGIDEJHGEFJJG<<C6445BBIHJFCEB@@??>EFBBDDFJCDFCJC@?))))6<4521/-/..+,+'&&).2220.4=>CFIHIJ?JJCEFDFJDD@AA?;;<;IH?AAGA>@@AGDJFE3335E@99BAAEEJJJJJEEDCC@A@AE/...34++++09<GHJGEFEGDI@C--23@JJJG=<<((('''())*)**;=>A>''''544587896/333577@GFJJJIE6666>=9:???@B?:?<<=;=:)'##$&&&')*,+,'&'&'(10001%$$&**+,'%%&&.42/68<43//83..,+'((;:::;HFFDFIJEDF=<<<BAA973.(25771(''.'%%%&('+0;:0////07>DJBAA=<=JIJGGJJJEEGEHFJFJJHEDE=988:4AECFE644C7@FFJJEIJGJEDEHGJJIBB<;<3310+*)'(*)()))52**(()%$%&))))**AEHJJJJFJIJJHJJGHJD@BC&&&-,+:88::;=>:6EDCDHA@@CHJGJJHIJGGGJJFJJGJHEGJDGGJJDCDJDHEEJJJJJFJIJJGJJJJJJDJJJHGHJGJDCHEGJHJJ@>611556:99>>EGJGEFJEJFGJJJHJJJJJJJJIJGEJJJGJGF?;<@<BDFHJJJIBACBB;;JHGJHJBA9:<57??>>=>>D@C@@;4.&&&&13?>>?BCBBB=;>ABJIJF????EDDFIEGJC8400129<CCAB@@@FEFEHFFDBCCFGJJHJGFGGHEHFEIGJFEJJIGJIJJJJJIHHIFJJHHJJJJGJJCBA@FJDDA?><*')&&&.;HE;:;;FCCCDJJGJIJGGJHEJJJJJJJJJIJEHF55DDEFGJJJJFFJJFGJGJJJJJ?541--.//08774210--*&&&'%%&A9IJIJJJHIECCHHCJJJDCDEJJFDCJAFEHJACBBDFD>62/.11*'&&''=@ABJGJH?CEECGJJJJJHDJJGJJGJJJJJJGHHIJJJJJEGG300<=422<-,+-68889<>@??<<?GJGEHHHJHJJAA@AJGFHB@>0/-,,,%%&(((*(%&(1;<<;553478>>EFEJJHJJJJDBDFHFJJJJJJJJJJCJIA>;997664788@@=>FFJHFGJHJJJJJJJJFGJJJJJJJJEJIJHJDJF>>>?<<<899DIJJGFJFIFA@@85555:<AGFCB;JEEFJHGJGJGGJJFJJJJIJJJIGJJJIHGJJJEDEFEJHHGGJDE>?>>EEFFJJJJJJJJJJJJBHJJJIHEJIGDCDEJGHCGFD)'&&(.*'(.8;JECBBCC?0001>>@BEHJJJGJGJJJJFFJGDBBCFHB>DC@=6&%)+233BCFDJJIJEFDB<*ECDCJEJJJJJJJJJGFJJFHEEEJJJEDDDEFHCGEFIHJJJJJJJCEFJIIDDEEDGCECJ?6@@ACH@<;;;JGGJEFGD?))))JJJDJGBACEJJE>>>;<5556>;<AA;;;:6-,.*)&&(()5:/++*+216:FCA@AACDEJJJDCB5*++*(((((().-+(()*+++67@@<<>>==BBCE/00..??JJ<;;;GJJJFHHJGJHGIIJJJFJJJGJIFCFFFJJEJIGJHEC>?>:1//433?@?EGEGJFEJGJG:::<HJEIJHG?;5)((*=GEJGJJJJJEGJEHHGAAACIB@CJJFFGHB88FJHDHJIJHGIEIJJJJDDDD9JJHEFHFJ@@A?>?FJJFIFDFFJJJJEEJJB<:::DEECECEIBAB@A73224DF=CF:999:,*+-90000<>CBHJJCDEB2223@::=>=>=<:::4--../<67>>BAJA@;<;EGEGJJJBIJJHFJHJJJIJIJJJFGJFFFEJJFJI99JJJJJJHJJJJJJJJJGGJJJHIJFIJJJJJJ@:89/-00.7?9998988=8655<AJJJCCFJGIEGICIGJJJJJIIGGAFB@A>?..55FJJJGIGGEJJIJEJ@>90-,-''=>@?@?@CB=A@63=<?B<779A???@EFGBA?=8887664,,+++,4,765===DB.---+2&&&&'-''%(/1))**:>>>>@BABB::JJJIIEEEEFJGDF?BC?AB@@A>=>?BCBEEFCFGJJJFDCBA??AFJJFIJJHGFIC>=>2222299:CG>>>>65336622.67889:JF====@CGJGDFHJIGGFJJIJJH962...=CCJIHJJJHJJIFJJDCCBJJJJJHJEJJJDF<620022BDBCJIHJJJJJIGDB@?>>>BDIHJJJGIJGDCBDJJDGABBGHIC<@A54@AEDFCJJFGJJEFIHIGJDGHHJHHJJJEJJHJJJJIJ9??JJJJJJFEJJED>>6456BDFDE??@@D9987<=DHI===>@@BEGEJHJJJJJJJJJJJEGJJHJJJJJJJJJJJJHJDJHJJJJD@@ACCDACFEFJEEFJIEC>???><=<=>==JFJGJHFJJJHJJJFHJGDHJDCCB?111;>AADB@BEEB@B5'((CEIHJHHFCDDFGGFJECB?@++++A9??C62223;<JEFBFJFEHHJJC876111277335;BA=>=<>?1:.-2579///:BBB(('(,/,)++*--*'(4>BFGHGFJJB==AEJJJJJJJJFEEDHA@B@EDBBCEHJJCBBAEBBBG>?>99.))--..6.*++)+,''..09@A@A@>=88988.,))?8778JJ>>==G:999EDGDD====-'$$%)((',011/,,,,)('(*)*557799:<A?ACCHJJJFEIDEDJGHC>,,++;9EJJHGFJFJJIJIFGIGDHJJAHDFJB'''''<<22222002+))*8=>>FGFBAAACF???@&&&&((&&&&&&&.*%&'(*+))+6656;JH@?ABHJHJGJJJJIJGBDCCGCCEHJJHJJJJJJJHJI0//,&&%%&'((&6341,+.0.,-./2(.,,''&&&&&'39=;9:;;9?<<==ABD,+++5>)),86++++<2223?>>((((98>?CEA7666-&&&&''((+)12ADEJJJ=<;879;BGFCED0...)(((5797647>9:@BGFEJJGHGGECJJAA@9448AA<<<;>88200%$$%(((*3923::7444=@B'''+0'&0.$$$$$%<==<???:7===BCGGBJ?HEHJJJJJIJCD;;<1G??;89?EHB;;;;;44,''(((4722..//1-+)%&'()---168<400)+-,--A>=::<FJDEHEHEFHHFJJJEBA<JCAEAJA--))**-45GJGIJHJGEJJJHFDFCCA1.,23>?EHIJIJGEEGFJ@?.,,,.''(''(*/<;<D=42?;D=<(((((33111168:;@@ACA66;;FEC?@CFFHEAA@FGGHCJJJ@J87767,'''HID8550//1/-+'&(,,,123<9;:56++++EJJFCB??CBD9998=<=B6,*+.02,,6633(((((+'(''$$%##$$$**,/09:@@JFJB@@GA@@@JIHJGEDC0/..333CGBFJJDJDJGJFJ><AFJFGGJJFHHJJJIFJIFHGGE>0071266555-&%%'&&('''22-*-0018;?888:?>>=?B>?99BCF;::=JHJIGFCJ===>JF==??FGGJ===>HJF???@B@@GECCCDHEJJHFJJJFECDDFDCCC/&%('')&&&23//,,./DCEJGGHCD@<<==1111??=>+((+42&566:8662334?@@>EB?/);42011899543354((()44..-.<<=>ABJFJGEJGAD@BA>@AAJIJJJHG><<=>8708-FHGJJJJJ=JHIJJGH<;2+,())%%%&><<GFEFGDII;;;,+++EJAACE@?@ADBACBFFJHJ??<@@BBJFEEEJJJ1111BD>>877.--+,-)'&&0*%&-.7..(((.68+++,744300018002A9954535433463300::CFDFDEEDEFHJJFFEFJEJJB<;6+((%&'058=ABEJHA>>,,,CFGIFJJJJGJJFJJJJFJFJ888:@BAA@B?55210/0;?>;222652251+43411156889:D>???===>A@?CFD?>>>DJB8-(0113323)(((/24--,-1+*))*/>6545;89988<>9884<447J=99JJHHIBCDEJJFJHCJJF7777IJJEFDGDDIJJGEGDECCBA211----('',&,06555=CE>A>=>ADJIJ?>?>IDEHHEAA<<9733.++++----337667////ADBBCHDJJJJHHHGIFJGFGHEHJJIJJIJGHJHFJJHHGJIJJJJJIIJHFJJHJJJJFDEIJCABDJGJFJGJCEC;;7B@@BD::::4333:DEB?>=BBAF=DEFJIJGEH60/9;::52238CCJJJJJJJIJJJJJJJJJGHFC;88667HA;;;<IDJJJJJJFJDIJJFF?@@AICHJGEHEJJF?@?GGJEJF;:;;<9:;>>::@@@FAACBJGHJGFDCIHJJGCFDCC=9<<EHGBB@:A>;<=DHDJA:J.FFJJJICEDA>=??EJJDJDG=<<<??>?;999=//&%%)''+-89:86/0004;,,,+.)*)(((++,3((.*(())---***-5-/)'''/11=9;?FH7880(,76.,*)))+-/88@ACHGJJFHGDGDA?9778BDDG@>??AAB9DFJHD?=?@A@ADCA6578<B:::8993333B<;81259:JGBAFIFJJBBABJHJFHJJHJIJJJJEJJFEJJJJFAFGDJJJGJJJJJJG@@?AA;***'&&&'''(222<:<<:;<66689889;B@ADDJFJJJJJJIH;9333345..'(>AJIHIFJIICB<7-+++*+8?====BC444663335;=//01<*'>@==;;FDIECCDJCB@?AE:<=<<:::>E:7959CGA@AA>?>?GJJJJJJJJJJHJGJIGJIIFEDF2///67886'%%%%&'007<CGDGGJJE>>>AGBB@A@;9<=?JH@@=90/211BDB:@BGEDAFG+***3,,1247:>CFGEJJGIGHGJIFEDG@@B=@AAFJGAAABJJIJIGHJJGJIAABBJD@DBB;2>=9989CEFEABFF@@@@GG>>=>;22332222222BBCBCBA?21---/100/4..01++++59;<<AB?AABJG?<;;==:6441001AFEFEJGJGJJHHDBE++*)1377799A>@A@JJB?111.))&
@Glass_T7V_1_D3_11_4_14
GCAAAAAATATCGTTTTAGCGAAAATCGTCGCAGACAAGGCGATTTGGGTAGAAGCCCGCAAAACGGCAGCAACCACTGGCCAGTTTTCAGAATGAGGTTCAGCCGAGCACGCGACATTTTTATGATGCGCTACAGGGTGCGCGCACGGCGTTTATTCTGGAGTGCAAGAAAGCGTCGCCGTCAAAAGGCGTAATCCGTGATGATTTCAATCCAGCACATTGCCGCCATTTATAAACATTACGCTTCGGCAACTTCGGTGCTGACTGATGAGAAATATTTTGGGGAGCTTAATTTCATCCCCATCGTCAGCCAAATCGCCCCGCAGCCGATTTTATGTAAAGACTTCCATTATCGACCCTTACCGGAATTATCTGGCGCGCTATTACCAGGCCGATGCCTGCTTATTAATGCTTTCAGTACTGGATGACGACCAATATCGCCAGCTTGCCGCCGTCGCTCACAGTCTGGAGATGGGGGTGCTGACCGAAGTCAGTAATGAAGAGGAACAGGAGCGCGCCATTGCGTTGGGAGCAAAGGTCGTTGGCATCAACAACCGCGATCTGCGTGATTTGTCGATTGATCTCAACCGTACCCGCGAGCTTGCGCCGAAACTGGGGCACGTCTGGACGGTAATCAGCGAATCCGGCATCAATACTTACGCTCAGGTGCGCGAGTTAAGCCACTTCGCTAACGGTTTTCTGATTGGTTCGGCGTTGATGGCCCATGACGATTTGCACGCCGCCGTGCGCCGGGTGTTGCTGGGTCAGAGTGGATCTGGCCTGACGCGTGGGCAAGATGCTAAAGCGGCTTCCTGACGCGGGCGCGATTTACGGTGGGTTGATTTTTGTTGCGACATCACCGCGTTGCGTCAACGTTGAACAGGCGCAGGAAGTGATGGCTGCGGCACCGTTGCACTATGTTGGCGTGTTCCGCAATCACGATATTGCCGATGTGGTGGACAAAGCTAAGGTGTTATCGCTGGCGGCAGTGCAACTGCATGGTAATGAAGAACAGCTGTATATCGATACGCTGCGTGAAGCTCTGCCAGCACATGTTGCCATCTGGAAAGCATTAAGCGTCGGTGAAACCCTGCCGCCCGCGAGTTTCAGCACGTTGATAAATATGTTTTAGACAACGGCCAGGGTGGAAGCGGGCAACGTTTTGACTGGTCACTATTAAATGGTCAATCGCTTGGCAACGTTCTGCTGGCGGGGGGCTTAGGCGCAGATAACTCCGTGGAAGCGGACAGCAAACCGGCTGCGCCGGACTTTGATTTAATTCTGCTGTAGAGTCGCGACCGGGCATCAAAGACGCACGTCTTTGGCCTCGGTTTTCCCAGACGCTGCGCGCATATTAATACTAGAGTAGCGGCCGCTGCAGTCCGGCAAAAAAGGGCAAGGTGTCACCACCCTGCCCTTTTTCTTTAAAACCGAAAAGATTACTTCGCGTTATGCAGGCTTCCTCGCTCACTGACTCGCTGCGCTCGGTCGTTCGGCTGCGGCGAGCGGTATTAAGCTCACTCAAAGGCGGTAATCTCGAGGTTACATTGTCGATCTGTTCATGGTGAACAGCTTTGAATGCACCAAAAACTCGTAAAAGCTCTGATGTATCTATCTTTTTTACACCGTTTTCATCTGTGCATATGGACAGTTTTCCCTTTGATATGTAACGGTGAACAGTTGTTCTACTTTTGTTTGTTAGTCTTGATGCTTCACTGATAGATACAAGAGCCATCAACCTTCAGATCCTTGCATTTATTCACCAGTATGTTCTCTAGTGTGGTTCGTTGTTTTTGCGTGAGCCGTCGAACAAACCGTAATCATACTTACTTTGCATGTCACTCAAAAATTTTGCCTCAAAACTGGTGAGCTGAATTTTTGCAGTTAAAGCATCGTGTAGTGTTTTTCTTAGTCCGTTATCACGGTAGGAATCTGATGTAATGGTTGTTGGTATTTTGTCACCATTAGTTTATCTGGTTGTTCTCAAGTTCGGTTACGAGAATCCATTTGTCTATCTAGTTCAACTTGGAAAATCAACGTATCAGTCGGGCGGCCTCACTTTTATCAACCACCAATTTCATATTGCTGTAAGTGTTTAAATCTTTACTTATTGGTTTCAAAACCCATTGGTTAAGCCTTTTAAACTCATGGTAGTTATTTTCAAGCATTAACATGAACTTAAATTCATCAAGGCTAATCTCTATATTTGCCTTGTGAGTTTTCTTTTGTGTTAGTTCTTTTAATAACCACTCATAAATCCTCATAGAGTATTTGTTTTCAAAAGACTTAACATGTTGCAGATTATATTTTATGAATTTTTTTAACTGGAAAAGATAAGGCAATATCTCTTCACTAAAAACTAATTCTAATTTTTGGCTTGAGAACTTGGCATAGTTTGTCCACTGGAAAATCTCAAAGCCTTTAACCAAAGGATTCCTGATTTCCACAGTTGCTCGTCATAGAGCTCTCTGGTTGCTTTAGCTAATACACCATGACATTTTCCTATTGATGTTCATCATCTGAGCGTATTGGTTATAAGTGAACGATACCGTCCGTTCTTTCCTTGTAGGGTTTTCAATCGTGGGGTTGAGTAGTGCCACACAGCATAAAATTAGCTTGGTTTCATGCTCCGTTAAGTCATAGCGGACTAATAGCTAGTTCATTTGCTTTGAAAACAACTAATTCAGACATACATCTCAATTGGTCTAGGTGATTTTAATCACTATACCAAATTGCGGTGAAGGCGAGTCAATGATAATTACATGTCCCTTTCCTTTGAGTGTGGGTATCTGTAATTCTGCTAGACCTTGCTGGAAAACTTGTTAATTTCTCCTAGACCCTCTGTAAATTCCGCTCCGACCTTTGTGTGTTTTTTTTGTTTATATTCAAGTGGTTATAATTTATAGAATAAAGAAAGAATAAAAAAAGATAAAAAGAATAATCCCAGCCCTGTGTATAACTCACTACTTTAGTCAGTTCCGCAGTATTACAAAAGGATGTCGCAAACGCTGTTTGCTCCTCACAAAACAAGCGCCTAAAACCCTAAAGGCTTAAGTAGCACCCTCGCAAGCTCGGGCAAATCGCTGAATATTCCTTTTGTCTCCGACCATCAGGCACCTGAGTCGCTGTCTTTTTCGTGACATTCAGTTCGCTGCCGCTCACGGCTCTGGCAGTGAATGGGGGTAAATGGCACTACAGGCGCCTTTTATCGATTCATGCAAGGAAACTACCCATAATACAAGAAAAGCCCGTCACGGGCTTCTCAGGGCGTTTTATGGCGGGTCTGCTATGTGGTGCTATCTGACTTTTTGCTGTTCAGCAGTTCCTGCCCTCTGATTTTCCAGTCTGACCACTTCGGATTATACCGTGACAGGTCATTCAGACTGGCTAATGCACCCAGTAAGGCAGCGGTATCATCAACAGGCTTACCCGTCTTACTGTCCCTAGTGCTTGGATTCTCACCAATAAAAAACGCCCGGCGGCAACCGAGCGTTCTGAACAGATCCAGATGGAGTTCTGAGGTCATTACTGGATCTGACAGGAGTCCAAGCGAGCTCGTAAACTTGGTCTGACAGTTACCAATGCTTAATCAGTGAGGCACCTATCTCAGCGATCTGTCTATTTCGTTCATCCATAGTTGCCTGACTTTACCGTGGTGTAAATCGTTGGATACGGGAGGGCTTCATCTCAGCAGTTGTACAATGATTGCACAAGTTCCACTGGCTCCAGATTTATCAGCAATAAACCAGCCAGCCGGAAGGGCCGAGCGCAGAAGTGGTCCTGCAACTTTATCCGCCTCCATCCGGTATTTAATTGTTGCCGGGAAGCTCTGGGTCAAGTAGTTCGCCAGTTAATAGTTTGCGCAACGTTGTTGCCATTGCTACAGGCATCGTGGTGTCACGCTCGTCGTTTGGTATGGCTTCATTCAGCTCCGGTTCCCAACGATCAAGGCGGGTCCTGATCCCCCATGTTGTGCAAAAAAGCGGTTAGCTCCTTCGGTCCTCCGATCGTTGTCAGAAGTAAGTTGGCCGCAGTGTTATCACTCATGGTTATGGCAGCACTGCATAATTCTTTACTGTCATGCCATCCGTAAGATGCTTTTCTGTGACTGGTGAGTACTGGACAAAATAATTGTGGATGAGTGTATGCGGCGACCGAGTTGCTCTTGCCCGGCGTCAATACGGATGCGCCGCATGGCAGAACTTTAAAAGTGCTCATCACTGGAAAACGTTACTTGGGGCGAAAACTAAGGATCTTACCACTGTAATCCAGTTCAATGTAACCCACTCGTGCACCCAACTGATCTTCAGCATCTTTTACTTTCACCAGCGTTTCTGGGTCAGCAAAAACAGGAAGGCAAAATGCCGCAAAAAAGGGAATAAGGGCGACACGGAAATGTTGAATACTCATACTCTTTTTACCTTTTCAATATTATTGAAGCATTTATCAGGGTTATTGTCTCATGAGCGGATACATATTTGAATGTATTTAGAAAAATGAACAAATGCGGGTTTCGCGCACATTTCCATGGTGCCACCTGACGTCTAAGAAACCATTATTATCATGACATTAACCTATAAAAATAGGCGTATCACGAGGCAGAATTTCAGATAAAAAAAATCCTTAGCTTTCGCTAAGGATGATTTCTGGAATTCGCAGCCAGCTGTTTTACTTTCGAATTCGCGGCCGCTTCTTAGAGTTATGACAACTTGACGGCTACATCATTCACTTTTTCTTCACAACCGGCACGGAACTCGCTCGGGCTGGCCCCGGTGCATTTTTTAAATACCCGCGAGAAATAGAGTTAATAGTGAAAACCAACATTGCGACCGACGGTGGCGATAGGCATCCGGGTGGTGCTCAAAAGCAGCTTCGCCTGGCTGATACGTTGGTCCTCGCGCCAGCTTAAGACGCTAATCCCTAACTGCTGGCGGAAAAGATGTGACAGACGCGACGGCGACAAGCAAACATGCTGTGCGACGCTGGCGATATCAAAATTGCTCTGCCAGGTGATCGCTGATGTACTGAGCAAGCCTCGCGTACCCGATTATCCATCGGTGGATGGAGCGACTTCGTTAATCGCTTCCATGCGCCGCAGTAACAATTGCTCAAGCAGATTTATCGCCAGCAGCTCCGGATCGCGCCCTTCCCTTGCCCGGCGTTAATGATTTGCCCAAACAGGTCGCTGAAATGCGGCTGGTGCGCTTCATCCGGGCGAAAGAACCCCGTATTGGCGAATGAGCAGCAGCATCGCCATTTCAGTGCCATCAGCGCGGACGAAAGTAAACCCACTGGTGATACCATTCGCGAGCCTCCGGATGACGACCGTAGTGATGAATCTCCCTGGCGGGAACAGCAAATATCACCCGGTCGGCAAACAAATTCTCGTCCCTGATTTTTCACCACCCCCTGACCGCGAATGGTGAGATTGAGAATATAACCTTTCATTCCCAGCGGTCGGTCGATAAAAAAATCGAGATAACCGTTGGCCTCGAATGAGCATAAACCCGCCACCAGATGGGCATTAAACGAGTATCCGGCAGCAGGAAATCATCTGCGCTTCAGCCATACTTTTCATACTCCCGCCACTCAAGAAGAAACCAATTGTCCATATTGCATCAGACATTGCCGTCACTGCGTCTTTTACTGGCTCTTCTCGCTAACCAAACGGTAACCCCGCTTATTAAAAGCATTCTGTAACAAAGCGGGACCAAAGCCATGACAAAAACGCGTAACAAAAGTGTCTATAATCACGGCAGAAAAGTCCACATTGATTATTTGCACGGCGTCACACTTTGCTATGCCATAGCATTTTATCCATAAGATTAGCGGATCCTACCTGACGCTTTTTATCGCAACTCTCTACTGTTTCTTCCATACCGTTTTTTGGGCTAGCTACTAAGAAAGAGGAGAAAGTG
+
&&'(()))&$###%*54,,,,DEGJIC=;;;>;:9655389>=:=5.---(((,),.-,.'')//,))(&%#$%'%%&&(./9:99AHFBDIJF=>>>JG:43330101//..)))+??AGJIFFEEJJHHHJGFJGHJGDHICJJJGFHJFHJCBCBJHHIIF@CG9<?JJGDCHBAGHIHGB?>@@JJJG,,,,JAHFEJDDA6'*%$'+9////+%(+)89:?AAGFJJFEJEIJJE>><77756::97''''>?JJGIJHJJIJJ521CEJJFEBDC&&(12*(()'+*)''''))2<<JBABAEFJJJJJJJFECIHDJJHJIIIJIJJJEHFJGIJFCB1/.((78?C@AAB6JG4>;3.,,++&%((((((*++434::=6688>BABCBDECCBB;:;;HEJJ@?@A5556DFGJJJHFFHHIHJ<;;<?...+*.**1...-/3239:BC777??BAJGFC@??>@BGJJHEFFBJ@8888J/...8DHHEJJEEJJGIECHFFGCEBEGA7777&&&'//742'&&*..%%'&&'*+/'%$%&''+,+),--;775566831111112422622+)'&''(''*-&567999:9>)(((+(+**''(+,--*%%%%)(*+,1+**+<<@<==<>?>?JGJGCCB:99<:FIJFGJ@DDJFIJFHGJFJJJJJJJIIFJJIFJGIFGHGJGA95--3211/118BB@@DC333382=?AHEFEFJJJJJIHG@A:::;C98----JGFJGEJ@@@?(&%&'(%%%%%&&)*9?@DCCIDBDGGGF@?A@AGF88;<;43226,+)),755((7811014-3-689?BIED@=;9A@@@@FJFJJIIFJJJGJIJJGJGJJCCA==?JGDEFDHJIJJHDJHDICEJFJHJFIIJIIJJJEC?D,-*('&%((<<AC@A@AC7645::;<JHFHG>??>CIGGJFFGJH666699677:56HHJIJFDCA333215JJEJFFHJEDEEIIGJ=>=>DE9;.CDDJJHJJJIHHIJJJJIJHJGJJJFJJJJGJJGEBDIADFJJGHABB8C;543478JHEFA>?@>ADIGEFA?@AAAHDA<;454-''''?@AGEEJJ><<::6565>>1//000,,,1831180///:;AJGJJJJFGFIJHJHIGJJJJJJJ>>=>JGGGHEHBC>65561//((((1:::>@DGJJJAA?,,,***+4BFGJ@=<=8211;>DDBBC8778*('(586700..-)'&&'(-BD?>=>@>,,,+56799;123464538444310-+***+2111888GFJEJEA?@>>:64432657:A;.--.8=87511101/)<A88HJ><:827@BD::::C?=;332./<GJIJJGIJIJFIGB@AFJI==>GJJ@BDHJFCJGDA5''''//.,22=>CEDDJB;<<9CCBA<7-,307/12-,--07FGJGIE<;112144000*)*.01CCFFJGHGDGGJAAA::9:430001>@IJJJIGGEFH=<65/*((*+/..135?A??==>??,++,=<<CHCHJEGABABC74456977C>?EGJJJHIHGHIEDB887298667358EBBB;:;;AF@/))((((2@EBDCCBGHEFJJJJHEFFIJHJJG:221130++,-8=;;ED::668A9241-70>??;73('&&15>CDHGDCDC<<;<BADCJJ@<=31>=00102)))),?@;;;<@@AJJ@@@>@0+*('&(()('%%')*%$&&&''&'&$)+*)%'((,//0CEFJGHE@ECE>>>?HGJJFECB@;:;85;:;<<=7422&&$'''10002:39'''2112;CHBDEE@>JDGCC1///0ACBFGEDDJ7776?JGGJJEIHJ>9778.-*(,07989::4438;:A<<999:@11201113:/)%$&&&')))()&%%$%(&&&'+2-++,745452222ACAA@AA;;;;GDI<<AE@@>54//74::<<?JIIJIHJEHDCFG?>?<A974/0,.69FECDEDDAA.-,+'&&''/000;8:JJJHHJJHGDFABE<<<:,,,-++++7-**()+*+:?@CEHJJJJJIJJJJGIJHHEIJJJJFJJJIJIFID@FCEDJJIDFJGJJFIIJDJJHHEEDHFEJHHJJIEDFJGJJJJFGEGDIJJGJJIJJJJHJJJFJIJIFCHEJGIDDGBFFDG@?A>>>>?@J?==<>;;>?FCFJEEJDFJJECBC?JI2213?==313.48A>@@CJJIFJJJJJFJE/////0(&((./%%%%&%$&&')++87::=JJGCCCAFECI@=4../,++)**;===FGJGFFJJJJJJJJJGJGJJJJJJJJJJFJJFGJJEJJIEGFGJJJFHJJJBCCCFCA>>?8773''')****,,+.-+-AABCDEEJGJB@AGJJFHCBCA>@97;<C>>=>CABBAADIJJGJHEHCCCCFJJJGE=:993('&&&&'''(%%(421))))89AA@=><<>=9:;<D.-('&%%%%')*-*)'))++/>;;:445643--****(')*33;ABDDFEEE@>=885434303?B=@A6;;97:7A6C@ACGFDGJJFEJ5555GJIJC?>>@BCCBBBAAABCEEDCCBBDBEB@AADEFFGJFBB?>?@BCBA:/)0-)((()()&&,++-((()330112ACBBCDDJCBEGFB@???@?ABCA@???@>==>>?@ACABABABABAABBBACGJG@?>>@@?@>>@=<3*51*'&&''&&*%&//129:;@@??==B?AAB@B>>+6>?<:9>61.)$$&&'+00)''(('()73522310001//&'''-6=??;;831*(+,0.',*))(+.77>?66552//32)($%%$%#$%&'*18>?=@>968BDEC@.../E@=>>>??@@=<<;<<;=?A?A:769977;:;9;=8778799>>;:1//46366))()'&&)++017?C>><:::;>?A??A@AAED@5450//.2027;=>A:::9<333>??>>==;661135/..,,,.4.)),2(+3//082'&&&''-0//JJFIJIEGJJJHJHDFEDA@?===?@A@@8767<2../?BABBC9889<=:876).*5@AACAA??F<::6643356CCCDEJIGJJGJGC7666FE900087643.+**+,*)'&*)(*)''(14@FECEHJJEC8889ACCGJHJJJFJDGFEE@A44;<DBB61AG><))))CJJJJIEIHDGHJFGDCFE:JIDA?A@>>?JJGBCAA@ABEJDDJEJE?=5,,::;;:9552344=?BAC3>?7777CGIJJJJJJJJJHF=JE@@?:83345026699BBAHHGGJEJJJJIJJH<:6-9;ADDCIJGABAB@@@<=;>''''FGJHJJFF2('')0212567@JCCCCJA@><4<@EJHJHJGGFIJJHJJJHJJJHJJJJFJIJEDJIJEC>>>?FJGFGFJFJGI@@@AA@>=:;8677=FDJHEI7777FI<;<=,,,-4320...,,.*+,+(&%&689>>>EE?@?<;;;JJGB=BB?BB21122,))**-)++,++*-2698:;>1001112=<77EFEJIJBA?@@EGCEEJJHFEEFBBAAIJJHJ?>??@=<<:8889997:5457;=AED>BE;GJJJE6,,,-10/(('(**)&)++0&'''1)))+'%&(&%%%%%((-30/.,.)%%&))'%&&%'((&$$$$$')***&$$#%%''*(()''&'(-,,-0523.*55589,,,-1129444('')<:;?FDAD@FAB@=?F?=<>CGJJJJJJJJHJFHJJEB43.556:7***,...*+,-0459241.-(((*10)('&$#$$%%%$$'(),,679:<GDDEGHEHEHGJFJHECCDFEGFHJJJIJJJJJJG@<::<<BCCHFJJJJJJBBB8777897-'''0866893333@?:;:;886:;D:>><>=<==:4334;.-+)&&'**12;9>HHJJFJIJDFJJHJJJJFJEJIHJDFFGJGDDHJEDBDC>===>??@A@?BBJJJFCBFEIIGIFHHHIEHJGIJJGE<;;;;JFIJGJJ:::998//))''&)+---)()).44<EFGFJJJJIGJJHJJJIJHJ<<<;;;<>@AG?999887,,,,)'%%&&(()++&&&%$###(.**---->6666DBBABCA@;:A:<A87CBGEG:::;E*'%%$&%&'+++,-,--33614776:FJIJJEGB<</-'&'(;JJHE555)''(%((AC,++<<31((*++++*)&&('(*+1*((*9::C?)&&&)0&'%&&&'41223=88=<)))+542,++&.46BCJJFCCDCCCHCFGJJJJHIJJJJ999;?>=>E??@JJEHFBBA?<332=B6666:59<JJJEE@IJCDFBDIJGDFCGCB@A;7300+--04680/0,--+,-.))('(/8==7//.+*))+344>@CA@AABCABBCGEE=?9/,,,45@??BFHJJFJIDB@?@,)+**+)*)*/6,,,230.('((64412///1=8-4++>>;;<;/0))'4@BJFDD?ABDJJJDJIGJHGJJIJJJJJJJJJJJJGJJJIJHJJJJJJJJJJJJHJJJJJHHHEJGGGFJJGJJHJJJIJIFFAJIJJJJJGGHGIJJEFJJIJFJJ@@?@J5553<72./<?FF>97''()'%$'''*+6)'&(+((&&'((),'''))'%&'3+&'6<9:9;0//+,,-?=>FDHHIIFJJIFEJCADBDDFHB>>=AGGFHHFJJGIEHJJGDDAB@BFFGDGJJJGJ;22011125?BJGCDHJFHDE@B??;99JJF>9:99,,,((((--8EB@?@DEDJJJJHGFCEEEJEEJGIHJCBABCC76669=EBA:0-,,03FDE@@@AHBDCEHFJJJJJIJJJJJJJGFHJGDGEEJJGJFHDDDG@ABJ?@@@GJGJGHJJIJJJIJJIJJJJJGGJJGJGJHFHJJIJJJGJJJJFAE655512--..813>?@CAEBEIEFFDG@000774++*'&+054CFG???==<=:9A@A=<<54.(((<=FD=<==JECFJB?<<=?A?<=>?DDFFHDGGEFFDDEBCABBC@EEEBCBCGJIIIJHJJJJJJFJJG<<<<@A@>;<FFFGEHEJDJJGEJJJHIJJJC?7*'(((()7=:991.88=49>=?CFJJHJJJ??>?<0&&&(++)88::BA@AGJJJJHGHJJJHB@AAE@8878>?FJJJHHHFJJ@?>;>?=78C>+*))'&&%#$$$%'%&%###$$%%*+-('&%&),'+)&&&'*-.2588:;DFHFIJJJHJEBJHGHJIHJICH;<<535>=<6/-,,.---++,,45;;;78922+*('((.+=AJHFHFGC;::3.,,'%$$(+.5;:8777CGDJ=8831/1/.1/.--4:==4440//1121-)67//:ADGFHFJJJJHFBBA@<0.01//222J>=?>:B@B=<1**+BCD@88874440../2/..-...>A>;8<10/'''(4.,,,,&%%&(*))466534763304453469>=84558(&&'...,&)))*****)-+,/11+++,33665122467,,,,1.,-+)*+())(('%&%%(.-.0049=;=4345691//09<HEJFFJGJJHHJJJJJIJJGIJJJJJ;::FJDB=78;C@<;88::=>?=5.-./3/.-122123(('((.-,,-FJJIJJ@AA@<=J5556@>>DDCB>>@:H@CDADBCJJJJGDJIEHDECCCJICCAAAAEHIJJJIHJGFBDJJJHJHFJJHGHEEGJJJJJJJJJDCDJJJFJHGCBJHJIFIGJB68***''&3:3224,@CEEBD=....10=<>?8778FJJDECCJEI:999AAEJIJFGJEED?A?A..-))**+++'-,+...-117DFDFJ=;:)'%&21130-()-++(&#
@Glass_T7V_1_D3_11_4_15
CACTAAAAACTAATTCTAATTTTTCGCTTGAGAACTTGGCATAGTTTGTCCACTGGAAAATCTCAAAGCCTTTAACCAAAGGATTCCTGATTTCCACAGTTCTCGTCATCAGCTCTCTGGTTGCTTTAGCTAATACACCATAAGCATTTTCCCTACTGATGTTCATCATCTGAGCGTATTGGTTATAAGTGAACGATACGAGTCCGTTCTTTCCTTGTAGGGTTTTCAATCGTGGGGTTGAGTAGTGCCACGGCATAAAATTAGCTTGGTTTCATGCTCCGTTAAGTCATAGCGACTAATCGCTAGTTCATTTGCTTTGAAAACAACTAATTCAGACATACATCTCAATTGGTCTAGGTGATTTTAATCACTATACCAATTGCAATAGGGCTAGTCAATGATAATTACATGTCCTTTTCCTTTGAGTTGTGGGTATCTGTAAATTCTGCTAGACCTTTGCTGGAAAACTTGTAAATTCTGCTAGACCCTCTGTAAATTCCGCTAGACCTTTGTGTGTTTTTTTTGTTTATATTCAAGTGGTTATAATTTATAGAATAAAGAAAGAATAAAAAAAGATAAAAAGAATAAATCCCAGCCCTGTGTATAACTCACTACTTTAGTCAGTTCCGCAGTATTACAAAAGGATGTCGCAAACGCTGTTTGCTCCTCTACAAAACAGACCTTAAAACCCTAAAGGCTTAAGTAGCACCCTCGCAAGCTCGGGCAAATCGCTGAATATTCCTTTTGTCTCCGACCATCAGGCACCTGAGTCGCTGTCTTTTTCGTGACATTCAGTTCGCTGCGCTCACGGCTCTGGCAGTGAATGGGGGTAAATGGCACTACAGGCGCCTTTTATGGATTCATGCAAGGAAACTACCCATAATACAAGAAAAGCCCGTCACGGGCTTCTCAGGGCGTTTTATGGCGGGTCTGCTATGTGGTGCTATCTGACTTTTTGCTGTTAGACAGTACCTCCCTCTGATTTTCCAGTCTGACCACTTCGGATTATCCCGTGACAGGTCATTCAGACTGGCTAATGCACCCAGTAAGGCAGCGGTATCATCAACAGGCTTACCCGTCTTACTGTCCCTAGTGCTTGGATTCTCACCAATAAAAAACGCCCGGCGGCAACCCAGCGTTCTGAACAAATCCAGATGGAGTTCTGAGGTCATTACTGGATCTATCGACAGGAGTCCAAGCGAGCTCGTAAACTTGGTCTGACAGTTACCAATGCTTAATCAGTGAGGCACCTATCTCAGCGATCTGTCTATTTCGTTCATCCATAGTTGCCTGACTCCCCGTCGTGTAGATAACTACGATACGGGAGGGCTTACCATCTGGCCCCAGTGCTGCAATGATACCGCGAGACCCACGCTCACCGGCTCCAGATTTATCAGCAATAAACCAGCCAGCCGGAAGGGCCGAGCGCAAGTGGTCCTGCAACTTTATCCGCCTCCATCCAGTCTATTAATTGTTGCCGGGAAGCTGAGTTCAAGTAGTTCGCCAGTTAATAGTTTGCGCAACGTTGTTGCCATTGCTACAGGCATCGTGGTGTCACGCTCGTCGTTTGGTATGGCTTCATTCAGCTCCGGTTCCCAACGATCAAGGCGAGTTACATAATCCCCATGTTGTGCAAAAAAGCGGTTAGCTCCTTCGGTCCTCCGATCGTTGTCAGAAGTAAGTTGGCCGCAGTGTTATCACTCATGGTTATGGCAGCACTGCATAATTCTCTTACTGTCATGCCATCCGTAAGATGCTTTTCTGTGACTGGTGAGTACTCAACCAAGTCATTCTGAGAATAGTGTATGCGGCGACCGAGTTGCTCTTGCCCGGCGTCAATACGGGATAATACCGCGCGGCAACGCCAAAACTTGAAGAGTCCTCATCATTGGAAAACGTTCTTCGGGGCGAAAACTCTAAGGATATTACCGCTGTTGAGATCCAGTTCGATGTAACCCACTCGTGCACCCAACTGATCTTCAGCATCTTTTACTTTCACCAGCGTTTCTGGGTGAGCAAAAACAGGAAGGCAAAATGCCGCAAAAAAGGGAATAAGGGCGACACGGAAATGTTGAATACTCATACTCTTTCCTTTTTCAATATTATTGAAGCATTTATCAGGGTTATATTCTCATGAGCGGATACATATTTGAATGTATTTAGAAAAATAAACAAATAGGGGTTCGCGCACATTTCCCATGGTGCCACCTGACGTCTAAGAAACCATTATTATCATGACATTAACCTATAAAAATAGGCGTATCACGAGGCAGAATTTCAGATAAAAAAATCCTTAGCTTTCGCTAAGGATGATTTCTGGAATTCGCGGCCGCTGTTTCTTCGAATTCGCGGCCGCTTCTAGAGTTATGACAACTTGACGGCTACATCATTCACTTTTTCTTCACAACCGGCACGGAACTCGCTCGGGCTGGCCCCGGTGCATTTTTTAAATACCCGCGAGAAATAAGTAATCGTCAAAACCAACATTGCGACCGACGGTGGCGATAGGCATCCGGGTGGTGCTCAAAAGCAGCTTTCGCCTGGCTGATACGTTGGTCCTCGCGCCAGCTTAAGACGCTAATCCCTAACTGCTGGCGGAAAAGATGTGACAGACGCGACGGCGACAAGCAAACATGCTGTGCGACGCTGGCGATATCAAAATTGCTGTCTGCCAGGTGATCGCTGATGTACTGACAAGCCTCGCGTACCCGATTATCCATCGGTGGATGGAGCGACTCGTTAATCGCTTCCATGCGCCGCAGTAACAATTGCTCAAGCAGATTTATCGCCAGCAGCTCCGAATAGCACCTTCCCTTGCCCGGCGTTAATGATTTGCCCAAACAGGTCGCTGAAATGCGGCTGGTGCGCTTCATCCGGGCGAAAGAACCCCGTATTGGCAAATATTGACGGCCAGTTAAGCCATTCATGCCAGTAGGCGCGCGGACGAAAGTAAACCCACTGGTGATACCATTAGCGAGCCTCCGGATGACGACCGTAGTGATGAATCTCTCCTGGCGGGAACAGCAAAATATCACCCGGTCGGCAAACAAATTGTCGTTGCCCCTGATTTTTCACCACCCCCTGACCGCGAATGGTGAGATTGAGAATATAACCTTTCATTCCCAGCGGTCGGTGGATAAAAAAATCGAGATAACCGTTGGCCTCAATCGGCGTTAAACCCGCCACCAGATGGGCATTAAACAGTATCCCGGCAGCAGGGGATCATTTTGCGCTTCAGCCATACTTTTCATACTCCCGCCATTCAGAGAAGAAACCAATTGTCCATATTGCATCAGACATTGCCGTCACTGCGTCTTTTACTGGCTCTTCTCGCTAACCAAACCGGTAACCCCGCTTATTAAAAGCATTCTGTAACGAAGCGGGACCAAAGCCATGACAAAAACGCGTAACAAAAGTGTCTATAATCACGCAGAAAAGTCCACATTGATTATTTGCACGGCGTCACACTTTGCTATGCCATAGCATTTTTATCCATAAGATTAGCGGATCCTACCTGACGCTTTTTATCGCAACTCTCTACTGTTTCTACCATACCCGTTTTTTTGGGCTAGCTACTAGAGAAAGAGGAGAAATACTAGATGATGCAAACCGTTTTAGCGAAAATCGTCGCAGACAAGGCGATTTCAGTACAAAGCCCGCAAACAGCAGCAACCGCTGGCCAGTTTTCAGAATGAGGTTCAGCCGAGCACGCGACATTTTTATGATGCGCTACAGGGTGCGCGCACGGCGTTTATTCTGGAGTCAAGAAAGCGTCGCCGTCAAAAGGCGTGATCCGTGATGATTTCGATCCAGCACGCATTGCCGCCATTTATAAACATTACGCTTCGGCAATTTCGGTGCTGACTGATGAGAAATATTTTCAGGGGAGCTTTAATTTCCTCCCCATCGTCAGCCAAATCGCCCCGCAGCCGATTTTATGTAAAGACTTCATTATCGACCCTTACCAGATCTATCTGGCGCGCTATTACCAGGCCGATGCCTGCTTATTAATGCTTTCAGTACTGGATGACGACCAATATCGCCAGCTTGCCGCCGTCGCTCACAGTCTGGAGATGGGGGTGTTGACCGAAGTCAGTAATGAAGAGGAACAGGAGCGCGCCATTGCATTGGGAGCAAAGGTCGTTGGCATCAACAACCGCAATATCATATATATATATATATATATATATATATATATATCG
+
>@AGEFFEJJGIFJJEJGJBECJJJIDFIGHJHIJJFCCDDJFCABC=@///387?DJHHJFGJJIJJEIFJJJIJJ@HHJG??=;=7112@FGGBJJJGEFJEFHJFIJA;<=HJ;;=>JHJGGGJJJJJJHHJJJJJ:999JHDCCBGAHJJE----JJGJJFJIHIGIIJJGBEEDHGGJJJFHHGGFHII;;<;C544548287-00B0?HJ@EAABCGJJJGHJGJFJIFDIGJJBDC>>>=DB>:&'++1120(%&%&'')5<CEEAA@ACGFCCFJJGHJJFHJJJHJJJGJFJCECDJFJHBIJGDFEGJJJFJHJ77782223DGIJJIDJJIJJJCDJIJJHJJJJJJJIIIIJJJGFIJIIEDDDE:7152(&&&()))4<?@?BBEJJFHEDBJDJB@@@A=8DHHJ:?DB2///2?FEBJGJJJJIGHE>>JA@??>('(;===@;DBFJFEIJFGFEJ>>GGJHEHJJIDBEHHJAAB@BBBJJGGJGFFIIJFJJJDJICHJ@;?JEFJDFGJIIHGGFFHJGJGJJJJAA@?A;=-,,0355;7888?224>@DIJEJJA:9>?JII<;:4+++-232=BGJJJGGJJDGFHJHFJHFEEFJEEJEHFGJFEADCHFJEDHEEFHGGFDJHEF>>99;:<;;<@A@=CG@@A>>==JJFJJIJFEDAE>@GIDCC?ACBEDABBBDFECCDCCCCDFC@9::<@3///@EGDEDBABEHGDECFBEEFDEEDDEGECCCDDCABACGDBCECCAABAABADCB@:8::@BCCEB@ABBECBA@CCGCCADDGDDIDJFFGJJGGEEJFGEEBCCA<;;;6676778=>>BCAA@?HJJFB@?@@@BBDCDCDDCJEHDECCBC@ACAACCFGBFEGGFCC=5???C???=>=>BB===>EFEDAD@>>>>===AABBAA>>??BABB;9998778>95::><;8765%%$$%+-++--0003><<CAE@<@@6???A@ABBB@AB>;;;;><====;::;@@@AAB?????>====AA@@??CB<;<<6@><::<<>?;8879;;<;>=>A>>>=??>AB?=;;<;778::77>>==>??==??JJIHJJFHE=<=>JDJIJD??>92;;?BA6544&'((>GGEJIGHI=3333BCCJJHIDHGJEDAABHDJ@@@@EF<<<<>;...&&&&+*(*'&&&(34::>>B@@BCGJJIJJJJIJJIJHGJJJJJJJFJGJJGHFEFDJ>>>>J?>??DCCC==GG9776863+*''((2-'''7?<<;<A>8888?@FC:9,+333B:9:GJCDCDJJJJ@>1046<77@:7453420...11223JJGFHGFFGJDB@@ADJJJGFEEDFDDJJJJHJJJJJFFIJJJJJJJHJJFEJBCCC7779GJHJFJEJGJHFFJFEIJF>D988:?>.,,9<BJIDFIJGCBCCB>A@ABCDHJHEJEJDDC7777?>@>JHEEHHHFIG@JD@=%%%()((,,4.--.:AEHFJGIIJFFHHJJJFJG???@HJHJGIJJJJJJGFGJ>==<;<<>C@@@IGGHEIHJJJGJJIJJJHIIEFFJJJI?CC543*,++)4<A?A@@A>6567;::;DCCCEIHHC@**'+;=CA99;?88..88::753-&%%5<>>@@HA:(000:87-*)'(:=>DEJJJJJJJJBCBJD@?A@@@DJHJHFIJIGJJHHJIJIJHHJJJJJFFJJJFFJJHIJJJJJJJGJJJJJGJFJGJIJJIIGJIHFB??JGB??@ECGEIJHHEJFJDEFECBFGGGGC222392228=BHJGGFJJJGIGJHJGE@?AAJHJJHJJGFF;;;;BC83336JJJHJJJJJJ9300*+$$$$$$#$%$&(/,-)$$$%(''&$$$%'./?A@??GIHDCFB<>>=FEJHJJJDGJJB,,++//,*(&%%*-&(((/*''''()2///010/,-6*+5===CFGHHJIJHJJ1001763233(4<<BBCCGDEECEGHJFFECDA<99HAB>?AJDCCC;;9DIGCJJIJJJFHJIJJIIFJHGHJJJJJGHHJJJJJBIJEBBCG77JFJJHHHDJJJJIEEFJD><;933.55<?BF:889;:977BABGJJJJHJJHJGHF=??-7&(&&'33CEHJIJFHJJGIGJJHJHGJJGGFIIGHEACDF8;34<<--,-0'(8F;?522CIIJFDEDDH:5G:::;FJCEFFJJJJEGIIGEJJJJJIJJIJIEGHJJJJJJJJJJJIGIJIHJJJJGJJGJHFIJHJJJIJJJJHHHHJ;:9;?<@CEHJIJJJJGHGGJJJJFCFEJCD<;0/..6///;ECCC@CHDCJC?>?BEFJBB;3FFJJGIJJIJJJHIJHJIHDJHJHIJJJJJJJJJJIGIEJJJJJJJJEHJIJJHJJJ@A>7<>CJIIJJJJJDDIJJFFBECFCFIJJIIEFGJHFIJJIHIJIJJJJJGIEGHFDFGFDDBA><:=54446667JJJJHJHHIJJHEJEDECFJGIJJJJIGJJGHJHJHJGJJHGJJJJJ8777GF>))',:<3('''JJJHHEFA9669CEFFJJF3133?2B@?<66?@??@J@?@AFIJIJJJJJJJJJJIDIJJJJCFJJIHHJJJJJJJIJHJJJGGIJHGJJJJJJJGJFGECCAJJFCCEIFFGJF>??JHICIIFIHJJJGFJHGCBDCBAA,,,,B?;999?ICHDJIJEDHGEJFF:988=AEIBGHJJJHEJFHHHID><<<@?BCHJJJGCEDCJFJGIGFDIJ6667:8,,,=<<AEFJJEHGE<997?JIJHHIJBBAAJHD+*****()(,,(/:=9,>C=@BCJJIJJJFJJJJ:764--.JDCBCFA?</003?JFIJIIJEHJIJ:988EDFECFF<987<70,))*--58AGEJJGGHJJJJIGJGIGG?>>;+)))+)44,12@@BFHJJFJJIGJFJGJJFJJJJJHJJGJJ??++??731013-,,'(((479?A=<;@:JGIDJJJJJJGJHGJJJFDCFJGIGGEJJJJFJJJJFJJEJJJJJIDDJI=;JFJEGIJGJJ33321,,)&''''''//4;ABEJIJEHJJIHDHIJHJJJJIJJJJJHJJJIJIJJJJJIJJJGJEJJJFG=DFEJIJFJEGD;111,,,,113:=4(')==>IGDEJHCDJEGGJHGFIFJJJGJJJJJJJJJJIJ>==<B@I999J1000?A;***=?;;?8BEIB@=<>=@@A200.112=BAACADBGGFJJ@==HGDGJHCFECA8JJFJHCAA?=:JGGJJJHJIJIGIJJJJFFJEEFJDCA>===A?AEAJGJJJIGJJHGEJJHJGJJJJIJJHGB??@;:?AIJJGJJJFIGJJJGFH>>99999==?FDCC656677E0000@@@JJC@@BJDGGEJEDJCEJHIJGIHEJGJ99:IIFDF@>=>87840.+'')',<?6444>EEEHBAFHJFJJJJJJGJJJJJIJBC@@GJEJFEIFJIJ?>?<=<<=FED0/&%%&&&%''((+,+,3667677JJJJJA?IGJ>;99;;>@C3222:799=?A06&%%%&&*65388<:::@555;B.....11,('*+53498;:<ACJJGBA7779;EJHJJJJJJJJJJJJIIJJJJJJG>>==AABII=76660'')/())(()&&(/51,'8688=111///,,,-9<=:=<=(''*@A;:::<BBCDDJJHJJFIJHJHDDCDHGJJFJJJJJJJJHJJJJIJJJJJGJJJIHJGJGJJGHJJJIEGGIC<?=?('&+.6<=<55557433??BBJGJHIJJJJJJGJFGFEDB=A<0/02C8:95333@@BBJFHJEBFIIEE>>BHEHEFEIJJJJJHGJFHGJJJHEJIJJGJEDGC...:=?;::::E***,BHJCBBA?;==:3673/0(((20)))0))+>?@A=::9744?IGHFEDEFFJ??>>BDCJ>==?::>=<''&'),+,-,.22324750099:;JBBABFGFE>JIGJJHJGEJHJJGHJJJGGIJDEEC=:?9:87645**.BDEE???<;;:BABABDFGGFG?JEEFEGJECEF??A9999??BACB@000?@=7((((;>??>?ABA@>>??ACDEFCABDC::765)))39??@?>?CB@?CBCAA?=;;=?BBCDCCDC@A@@D?A@=74+*)'''##88778777889:;;:::<<<872210..**&%%$
@Glass_T7V_1_D3_11_4_16
TCAAGCTCGGTTACGGAATCCATTTGTCTATCTCGTTCAACTGGAGAATCAACGTATCAGTCGGGCGGCCTCGCTTATCAACCACCAATTTCATATTGCTGTAAGTGTTTAAATCTTTTTCTTGGTTTCAAAACCCATTGGTTAAGCCTTTTAAACTCATGGTAGTTATTTTCAAGCATTAACATGAACTTAAATTCATCAAGGCTAATCTCTATATTTGCCTTGTGAGTTTTCTTTTGTGTTAGTTCTTTTAATAACCACTCATAAATCCTCATAGAGTATTTGTTTTCAAAAGACTTAACATGTTCCAGATTATATTTTATGAATTTTTTTAACTGGAAAAGATAAGGCAATATCTCTTCACTAAAAACTAATTCTAATTTTTGGCTTGAGAAGCTGGCATAGTTTGTCCACTGGAAAATCTCAAAGCCTTTAACCAAAGGATTCCTGCTGATTTCCACAGTTCTCGTCATCAGCTCTCTGGTTGCTTTAGCTAATACACCATAAGCATTTTCCCTACTGATGTCCATCATCTGAGCGTATTGGTTATAAGTGAACAATACCGTCCGTTCTTTCCTTGTAGGGTTTTCAATCGTGGGGTTGAGTAGTGCCACACAGCATAAAATTAGCTTGGTTTCATGCTCCGTTAAGTCATAGCGACTAATCGCTAGTTCATTTGCTTTGAAAACAACTAATTCAGACATACATCTCAATTGGTCTAGGTGATTTTAATCACTATACCAATTGAGATGGGCTAATAAATGATAATTACATGTCTCTGCTTTTGGCGTTGGGTATATCCTAAATTCTGCTAGACCTTTCTGGAAAACTTGTAAATTCTGCTAGACCCTCTGTAAATTCCGCTAGACCTTTGTGTGTTTTTTTGTTTATATTCAAGTGGTTATAATTTATAAATAAAGAAAGAATAAAAAAAGATAAAAAGAATAGATCCCAGCCCTGTGTATAACTCACTACTTTAGTCAGTTCCGTGCTTCAAAAGGATGTCGCAAACGCTGTTTGCTCCTCTACAAAACAGACCTTAAAACCCTAAAGGCTTAAGTAGCACCCTCGCAAGCTCGGGCAAATCGCTGAATATTCCTTTTGTCTCCGACCATCAGGCACCTGAGTCGCTGTCTTTTTCGTGACATTCAGTTCGCTGCGCTCACGGCTCTGGCAGTGAATGGGGGTAAATGGCACTACAGGCGCCTTTTATGGATTCATCAAGGAAACTACCCATAATACAAGAAAAGCCCGTCACGGGCTTCTCAGGGCGTTTTATGGCGGGTCTGCTATGTGGTGCTATCTGACTTTTTGCTGTTCAGCAGTTCCTGCCCTCTGATTTTCCAGTCTGACCACTTCGGATTATCCCGTGACAGGTCATTCAGACTGGCTAATGCACCCAGTAAGGCAGCGGTATCATCAACAGGCTTACCCGTCTTACTGTCCCTAGTGCTTGGATTCTCACCAATAAAAAAAACGCCCGGCGGCGACCGAGCATTATGAACAAATCCAGATGGAGTTTGTCGGTCATTACTGGATCTATCGACGGAGTCCAAGCGAGCTCGTAAACTTGGTCTGACAGTTACCAATGCTTAATCAGTGAGGCACCTATCTCAGCAATCTGTCTATTTCGTTCATCCATAGTTGCCTGACTCCCCGTCGTGTAGATAACTACGATACGGGAGGGCTTACCATCTGGCCCCAGTGCTGCAATGATACCGCGAGACCCACGCTCACCGGCTCGATTTATCAGCAATAAACCAGCCAGCCGGAAGGGCCGAGCGCAGAAGTGGTCCTGCAACTTTATCCGCCTCCATCAGTCTATTAATTGTTGCCGGGAAGCTAGAGTAAGTAGTTCGCCAGTTAATAGTTTGCGCAACGTTGTTGCCATTGCTACAGGCATCGTGGTGTCACGCTCGTCGTTTGGTATGGCTTCATTCAGCTCCGGTTCCCAACGATCAAGGCGAGTTACATGATCCCCATGTTGTGCAAAAAAGCGGTTAGCTCCTTTCGGTCCTCCGATCGTTGTCAGAAGTAAGTTGGCCGCAGTGTTATCACTCATGGTTATGGCGGCACTTGCATAATTCTCTTACTGTCATGCCATCCGTAAGATGCTTTTCTGTGACTGGTGAGTACTCAACCAAGTCATTCTGGAGTAGTGTATGCGGCGACCAGGACTACTGCACGGCGTGAATACGGGATAATACCGCGCCACATAGCAGAACTTAGAAGTGCTCATCATTGGAAAACGTTCTTCGGGGCGAAAACTCTCAAGGATCTTACCGCTGTTGAATCCAGTTCGATGTTAATTCACTGGTGCCACCAACTGATCTTCAGCATCTTTGCTTTCGCCACATTATGGATGACAAAAACAGGAAGGCAAAATGCCGCAAAAAAGGGAATAAGGGCGACACGGAAATGTTGAATACTCATACTCTTCCTTTTTCAATATTATTGAAGCATTAGGGTTATTGTCTCATGAGCGGATACATATTTGAATGTATTTAGAAAAATAAACAAATAGGGGTTCCGCGCACGTTTCCATGGTGCCACCTGACGTCTAAGAAACCATTATTATCATGACATTAACCTATAAAAATAGGCGTATCACGAGGCAGAATTTCAGATAAAAAAAATCCTTAGCTTTCGCTAAGGATGATTTCTGGAATTCGCGGCCGCTGTTTCTTCGAATTCGCGGGCCGCTTCTAGAGTTATGACAACTTGACGGCTACATCATTCACTTTTTCTTCACAACCGGCACGGAACTCGCTCGGGCTGGCCGGTGCATTTTTTAAATACCCGCGAGAAATAAGTGAATCGTCAAAACCAACATTGCGACCGACGGTGGCGATAGGCATCCGGGTAATAAAAGCAGCTTCGCCTGGCTGATACGTTGGTACCCTGGCACAGCTGCAAGCGCTAATCCCTAACTGCTGGCGGAAAAGATGTGACAGACGCGACGGCGACAAGCAAACATGCCTGTGCGACGCTGGCGATATCAAAATTGCTGTCTGCCAGGTGATCGCTGATGTACTGACAAGCCTCGCGTACCCGATTATCCATCGGTGGATAAAGCAAGCGTTAATCGCTTCCATGCGCCGCAGTAACAATTGCTCAAGCAGATTTATCGCCAGCAGCTCCGAATAGCGCCCTTCCCCTTGCCCGGCGTTAATGATTTGCCCAAACAGGTCGCTGAAATGCGGCTGGTGCGCTTCATCCGGGCGAAAGAACCCAGTATTGGCAAATATTGACGGCCAGTTAAGCCATTCATGCCGGTCGCGCGGACGAAAGTAAACCCACTGGTGATACCATTCGCGAGCCTCCGGATGACGACCGTAGTGATGAATCTCTCCTGGCGGGAACAGCAAAATATTTCACCCATGGCAAAACAAACTCCTGGTCCCTGATTTCCACCACCTGACCGCCAATGGTGAGATTGAGAATATAACCTTCATTGCCCAGCGGTCGGTCGATAAAAAAATCGAGATAACCGTTCGCCTGCAATCGGCGTTAAACCCGCACAGAATAGGGCATTAAACAGTATCCGGCAGCGGGGATCATTTTGGCTCTGCGCATATTTTCATACTCCCGCCATTCAGAGAAGAAACCAATTGTCCATATTGCATCAAGCGTGCCGTCACTACCTTCGGCTCTCCTCTCGCTAACCAAACCGGTTAACCCGCTTATTAAAAGCATTCTGTAACAAAGCGGGACCAAAGCCATGACAAAAACGCGTAACAAAAATATCATCACGGCAGAAAACTCCACATTGATTATTTGCACGGCGTCACACTTTGCTATGCCATAGCATTTTTATCCATCCAGGTTCGCGGATACCTACCTGACGCTTTTTATCGCAACTCTCTACTGTTTCTCCATACCCGTTTTTTTGGGCTAACTACTCAAGAAAGAGGAGAAATACTTAGATGATGCAAACCGTTTTAGCGAAAATAGTCGCAGACAAGGCGATTTGGGTACAAGCCCGCAAACAGCAGCGGCACCAACTATTTCAGATAGAGTTCAGCCGAGCACGCGACATTTTTATGATGCGCTACAGGGTGCGCGCACGGCGTTTATTCTGGAGTGCAAGAAAGCGTCGCCGTCAAAAGGCGTGATCCGTGATGATCCAGCACGCATTGCCGCCATTTATAAACATTACGCTTCGGCAATTTCGGTGCTGACTGATGAGAAATATTTTCAGGGGAGCTTTAATTTCCTCCATCGTCAGCCAAATCGCCCCGCAGCCGATTTTATGAAAGACTTCATTATCGACCCTTACCAGATCTATCTGGCGCGCTATTACCAGGCCGATGCCTGCTTATTAATGCTTTCAGTACTGGATGACGACCAATATCGCCAGCTTGCCGCCGTCGCTCACAGTCTGGAGATGGGGGTGCTGACCGAAGTCAGTAATGAAGAGGAACAGGAGCGCGCCATTGCATTGGGAGCAAAGGTCGTTGGCATCAACAACCGCGATCTGCGTGATTTGTCGATTGATCTCAACCGTACCCGCGGCTCACGAAACTGGGGCACAACGTGACGGTAATCAGCGAATCCGGCGTAAATATTACGCTCAGGTGCGCCAGTTAAGCCACTTCGCTAACGGTTTTCTGATTGGTTCGGCGTTGATGGCCCATGACGATTTTGCACGCCGCCGTGCGCCGGGTGTTGCTGGGTGAGAATCAAATTATGTGGCGTGACACGTGGGCAAGATGCTAAAGCAGCTTATGACGCGGGCGCGATTTACAGTGGTCGATTTTTGTTGCGACATCACCGCGTTGCGTCAACGTTGAACAGGCGCAGGAAGTGATGGCTGCGGCACCGTTGCAGTATGTTGGCGTGTTCCGCAATCACGATATTGCCGATGTGGTGGACAAAGCTAAGGTGTTATCGCTTCAGCGGCAGTGCAACTGCATGGTAATGAAGAACAGCTGTATATCGATACGCTGCGTGAAGCTCTGCCAGCACATGTTGCCATCTGGAAAGCATTAAGCGTCAAGTCGAAACCCTGCCCGCCCGCGAGTTTCAGCACGTTGATGAATCTGTTTGACAACGGCCAGGGTGGAAGCGGGCAACGTTTTGACTGGTCACTATTAAATGGTCAATCGCTTGGCAACGTTCTGCTGGCGGGGGGCTTCAGCGCAGATAACTGCGTGGAAGCGGCACAAACCGGCTGCGCCGGACTTGATTTTAATTCTGCTGTAGAGTCGCAACCGGGCATCAAAGACGCACACGCTTTCGGCCTCGGTTTTCCAGAACGCTGCGCATATTAATACTAGTAGCGGCCGCTGCAGTCCGGCAAAAAAGGGCAAGGTGTCACCACCCTGCCCTTTTCTTTAAAACCGAAAAGATTACTTCGCGTTATGCAGGCTTCCTCGCTCACTGACTCGCTGCGCTCGGTCGTTCGGCTGCGGCAAGCAGTATCGCTTTCAAAGGCGGTAATCTCGAGGTTACATTGTCGATCTGTTCATGGTGAACAGCTTTGAATGCACCAAAAACTCGTAAAAGCTCTGATGTATCTATCTTTTTTACACCGTTTTCATCTGTGCATATCGGACAGTTTTCCCTTTGATATGTAACGGTGAACAGTTGTTCTACTTTTTGTTTGTTAAGTTGTTAGGATGCTTCACTGATAGATACAAGAGCCATAAGAACCTCCAATCCTTCCGTATTTAGCCAGTATGTTCTCGTGTGGTTCGTTGTTTTTGCGTGAGCCATGAGAACGAACCATTGAGATCATACTTACTTTGCATGTCACTCAAAAACTTCTCCTCAAAACTGGTGAGCTGAATTTTTGCAGTTAAAGCATCGTGTAGTGTTTTTCTTAGTCCGTTATGTAGGTAGGAATACGATGTAATGGTTGTTGGTATTTTAGCCATTAGTTTGA
+
*--.*'&&&''()&&%%'%./:AFCGEFB=>AA)))**6668989&%(&*9>@@BBCFGFEJFJIJFDDDE>7871.//<BCHHJJJGJJJFFJJJJDFJJJJJJJGGJH=>;E398:;<9:;699;CB;;;B>>;:97/<BEEGJIJJJJJHJJEGEDDJIGGFFFHGJJJJJJHJJJJEJJGFDEJGIC69.,+()/./002?@?@CCHJGJJJJGJJJGJJFJD@@ACIE=9:;9:FEBGADBG;<<ECCC;HFFJIFDEDFDGHFJJFIJJJJJFJJJJJJGIFHJGHJJJDDBF@EJGJFJJ6J6GGJJHJFGJJJJGIDJFIHJJJJJJJIJIJJJJFJED?>?EJIC<<:9766166IFCJJJJJGFDICIHDAIIJE''',.(*+-.('&&&9?D@==??<5444;=>?ECBCB43338>CD?<C6/7640/.0+'&&%%''()&&&'''+25?CJGGJJCFJJGJJJEJGDDEEBCHJGDCE>BEHJJJHHIGJEJJIJJJGJJGJJJB;3334=-)(&&)1230/,-8:::=<>>?GEGJ@=;=:2223335CG9GBDEEFFJGGJJJJJIJFFJJHJJJ???;<<<GIIJI@>???>?@BE3;;:AACAA@ABDGAA==<;:;CJJJJJJIEFJJJGHGJJJJJJJFJJIJJJJHJJJGJJJJFGH:C111=,,,.;5679=999;9&&&&'(+-00//45DCEDDHIFIJJJHJFJGJJJJJEJJJECEFEFBB@;<<;43011,%%##$%()*''''&&&'&%$$#%%%$%(**,+)((%'()('&'('(()/1<7800//111117,&++8=CGFEDE>=<<@JJDEHCB@@ABBHGCABA;;<JFEJIGEA@BB<;@@/GGAHD>FHGJJGJHJHJJGJJFJIIJJHJFJ5555854((57::;8989@AA=4<BCGEJJFJBBEIJJ>=<5*(()..-5EEJIJGIJGFHGHJJEDB>>=;3-.--*(&)+*&&&&)(%(0AGJEEDHGDBCFJFJJDD26=G;EFCCCDFJJJFJJJJJGHEDG?FJJHGJGJHJJJJJJJGIGGGJHJGHEHECDJJJJIHFFEG;;;<---.556*)*)*'*,,,4DEFJJFHFIFCCACC@@@@JJJJ766741(&'(/1***>GEJJJGA@@A8768:=<8900001:<1114>EIJAB@ACHHHIJ@===@JE????GDGHIFFEEJJJC7-,,+*((+))+.27@JJEJEEJDC@BCBD<<AHFJHFFIF@BBCICCHJJFGJ<66=@HHJJJJBC@@IIGJJJHIFJJJGGJJJJJJJGJGJJIJJEJHCJFHJJEDDFDFJJJDB@AC>98778>;A<33+87679:=?84100.-'(879EHGEJHIJJIJJJJJJGD+++++FDJJGJE:22220@CFFIEHHFEFJJFJIJGHGJGFJJJJGHHGEDGHJJHJIHJGJFGJDJDG?8333CD7636@@+*(/1/,.241.**++'''%%&%&&%&&&%%$%$%((.,00:8;DDA?;:544481122233=:9:9;;:55555335'&&&)*/0//2===E===?;99555ACDCIJFHJJGIJJGGJJHHJJEHF:::;JHJEHGEFDIB@<<=<9:@@'''(545114888.,,-=AACJEC:99:5567667786688EDBCEEEEEGCGJFJJFBFGJ653.6))()0*+++,))))IIGJJDGDHJJFFCB8887582=5588>JJFJGGFCIB=4514-(((),)1?BJJHJHJJGJIGJJJJEJGFGDDEEE@D><<>=?6458771&%%%$%'--67CJAHJFBCCBBEA@2'',+++02+68=788(''''(CFBBC@@@ACDEDEEDEFGEJEDGJJJJJ=<<<JJEGHFJJJGJIJJJJJJJF@HJEJIJIFDJBBAAFJJJJJJJHJB==;3348/***+3333>;55<8766922)DJJGHGBAB++++8888F;:981-.<>-,)*BEJJJIJJGFCBAJDDB>==...,,+*-,-*-*)+68988775444--..;<<<;>?81,)+,,:<;;;<DCDFHIJJHJIFHJJIIG@A;;<)))(00)()*+14CEDJE>CACEJGIJJIJHJFJJJJGFGEGJEACII?==>IGGJDDEDECCG@?>>DDHJJGJIJEJ=<2*)+%$$&&((.37888(''(/.+''(&&&%&&'()*)*%%%%+277?GJJFJJIHACAAEDJGJB@CEJGFAEA1+*)**(&&''/12986789AJJ@@?=?='%%%561003?0/..55::;:97786:83222/.)()+.2++*+((,))'&%''%%$$'%(((.*&.2*00154/02/)-5954347-)(&'.'('''&$$%$&%&*+&%%$$':BCFJJIIJJJGGJJJIJJJJJJHFBAB40/'&&(//455541222>DDFE@=6348BECABCD>>>>=760:87=.++,266--,)+.0-++,$$$(AJEFIB@@?DAB:?8556<<=766689969@=?>5//01<;BBDGJ<;==10008---JJ9111::<99'''-,1.3JJJJJJFJHJCDD?@=9+*,4=>AJIJJEJJDIFGFIJJHJJHGJJJIJHJIJJJJGEC;;))=?EGIDJJJJFJDDC5334GFGD>JJBBABC?FHGFBFJGBBAJ?>=<?3222?B@@@HJGGEBB?@AB@@@@@AA=>?DCBDEGA<;,,*'+++*++.)*+,1@@@BCFFJEFJHJHJGEEEJJGFDDGJAA@@A@FEJD=FHHJIJDJFEF>>DFAC>0///99<;G;763.-+*)))*59@A@A@@DA=?554///.02+&&(%%10,))*-00129;<=@ACCGGFEEDCFFJJJJFJJJ?>=>?DCA8F>4)'&&()@BA7544537789FF?>11113112/--+(''(,33&&%%&'''%%+/01?/.//JIJJHJFJJJJJFJJJJJJJFHJJBCJIEDEDEEJIDEGDJE><;<@@CHDBCBC45JJGJGJJJHJJJHJCGCGGCCJHHGIJJHHGHJHIJJJJGIFGGGIFGIJJB>>?BJJFGCB;:=>GDDFFCJHJHJJJDDG???<92.+*)'%%$$%&)-.235:::;C?:GJJJEFHGEEIHJJBB?@A>@@AJC?5354544??@JICJEBCBEA@6?@ICAA@<=55669C@?9++563?DEGJFJJIEGJFEEED644:>:::G>==>JHHJJHJJJEJJJJFJCCA=?CBFACBAAABG@?>854,'''=<9<>BGIJJ????JGFJJJHIG988:<2237::878+**)*(22<???:;<DFJ<>?EJJBCABGIIJFJGC9777=><=998;BBEHCCGHDAAAFJJ>=<<>@-'&%&%%'((68<<BD73A??@>?@@BD853)(*,8:66-,,-20+)''(&&$$$$%%%%%%&'''-),&''%&'&)(&&$&'&()/68211030--/,,---,-0.-,'%%'&***(,-/8D;;;<A<=<=CDDFA<<1*'&&')46<322-))((''%$%&(((+*)'**+,+&'$$&%&&'''&'.-/.-.8:)))7;97.:99:9)))678:87444-'%&&&%%$$%%&((),**,00013@9BCBA?3320*)68:FJJFHGFGIIJJJJHBBA@00+*))+&&%%)(*)&''&'&'(%%%',''&&+,)'(7?EEJB66679777868;=@@B99;;GIJGJJHIEHGJIGFGGFEIEJIJJA??@CH?FIJHJJJGFJHIJDC>>>=CA@A=;:53,+++**(()))(-0533224:??D<:5566@D>==>?BCEHGJJEIJJJJDGEIJJJFJ?>>=?CFFG=:10//&&%&%&'&%%&,--'&&(0145AJGFIGBBBJJJHCJDJEJGGFJCGEJHJJJJEG?FJJHJFJDFBFDF7778D5.,,)()')))+0/)3371:77999:;.''7>AHJIJJHJJFFGGEJJJJEFEEDE****004774..-.=DBCAD&&'00/+**+---347>>333+**&&&%%%#$%&'$$&)&&&'&$$&'(((++-.,,,1368EFJGJIDGB96425..?@@87//;;ABBDIBHJHGGJJJJHJJJIGFJGFIJJC??AJFJHBCDBEEDFEEFDJFJEHJ2223;2.,,,%$'*78?C651///73JJJFGFJJHGGB?AD9::8887:<./?EGFGHJJEIHIJFFCDD@>><=>AGFGEBABI=6577FF65543/1..0/22'%&;::;98678;BBB??@?BAAJHJJJ@==;3+,81..-666688>===D@;;<<;=?..>0,,,,866?CEDEJIFFEJJJFFBBEGJB6557DFB---3+DDAJJJJHEJ@8446FDAEBJJJHEFEE@@AAH9777743362::894269;CC;;=99:;EFC?AABBDFJJJJJHHFDGEHIJJJFJGJJFGJJGJJFAB:()&'%%*55<EFJJJGCBC====><667@IG@>>?DCD?@>::;9<;;886699C>=;;CD@AJJJA@@@C>@BA?;<DDGFGFJJH<>,((*'%%&&1>ABBBBIGIHDFDFHEGD=<<0000100././12-+''(%$&*))))489D=<;;;<<21)('&'%&-9?AFJJFFJJGJJA?@AJJE>66567789E667DHEBJFABBCF32//-(((+43365554,)*<<=<=9875<CHGJEFA?88882--,,*'%%%&&'&&&*+1-***3))((:;A@DEIIJEEJHHJJJJGFJJBHCB:::6556661000/**&&&%'&)***59;;:==?DFJJFGJEHJJIJGJEJJG=<<=AJJDFIJGGHJHJ?BFFIFJEEGIJJJ=:655=D7...(('%&&$%&;;=CEFIFEAC:H:::;HJFJJE;;:<JEFFHIIJJHJHH@AAC?>55AAJHJHGJGCD@2,)))*+&'''();=<@BACDEDE;;9///@EIFFFJFJJCBAFJHJDEJJJGJHJJJJGG==>JEJJJIDAA?@CBC9F?;;98<<EFDI>''''+*+.1,''&&0+++89764/(''(111,422///0/+++-2-+*()*'&&'0..2<>::<878++,::<<8550++1+++1/@BCDDGHF:::;GEJJJJJJJGJJHJJHJF////666678FEDEEDJJJIGGFDBC?<<B7763+*++-40/000//10///6:BGJFBBB>>>?JJGHJJJIJJJE??==?>*:::>DAEDJJJJJHJJFFB@>;890011::4,*))))*1-'&'))%%%%%)1////;GEAA@@II00/53/+*/433265555=99EFEF8788:BCGJJ?@@DJECEB@=><=<=JFDA<970/-.,)'(()+-=@?>DDG@>@GGCA61/44JGFABACJJCCFB<;<8ABHJJFF?=99>>GJGFECBDDGJGIJDFHJIEJIJHGJI;:::9443;>>@JJ<<<0-,,(()()&&&%)+%.8:BFEJJE3222:6666>>DDC<;;;?-&&&')))/0=>@GHGGJJCBAA>8915*.***A9ADGE??8889@DJ>C?22DEJFJJIFECHB66A@B8,*)*+)***66;=;==AC>:;;;2***;=@@@BDFIEJJJHIJJJFG@AJGGICBDFHJJGIEH@?2.,)('-&%%&*29((576311++++*..../04400/-&&&&)***10266B:87764:<(&&&'*A;A:<=AEJJJ?>>=;:57=2-/&&%&''.4=DJHIJJJJHFGJGJEEFEJJJHD666@@>9889C433/($$%%%%&/30-09:BEGHFJJE<=<;<8694)))*/&&('&&),*3()@@CCDFIFJEHJJJGJDHFD@DDDFEJB@AAGD@??2(()A@=-))ABDDDE@IEG5444.-+'(/,))))>BAABABA@?>?0===?@==&%%%$('$$%&&$$
@Glass_T7V_1_D3_11_4_17
ATCGCCACCGTCGGTCGCAATGTTGGTTTTGACGATCAACTCTATTTCTCGCGGGTATTTAAAAAATGCACCGGGGCCAGCCCGAGCGAGTTCCGTGCCGGTTGTGAAGAAAAAGTGAATGATGTAGCCGTCAAGTTGTCATAACTCTAGAAGCGGCCGCGAATTCGAAGAAACAGCGGCCGCGATTCCAGAAATCATCCTTAGCGAAAGCTAAGGATTTTTTTATCTGAAATTCTGCCTCGTGATACGCCTATTTTTATAGGTTAATGTCATGATAATAATGGTTTCTTCAACGTAGGTGGCACCATGGGAAATGTGCGCGGAACCCCTATTTGTTTATTTTTCTAAATACATTCAAATATGTATGCACTAATGAGACAATAACCCTGATAAATGCTTCAATAATATTGAAAAAGGAAGAGTATCAGTATTCAACATTTCCGTGTCGCCCTTCTCCCTTTTTTGCGGCATTTTGCCTTCCTGCTTTTGCTCACCCAGAAACGCTGGTGAAAGTAAAAGATGCTGAAGATCAGTTGGGTGAACGAGTGGGTTACATCGAACTGGATCTCAACAGCGGTAAGATATCGTTAAAGTCGCCCCGAAGAACGTTTTCCAATGATGAGCACCTTTAAAGTTCTGCTATGTGGCGCGGTATTATCCGTATTGACGCCGGGCAAGAGCAACTCGGTCGCCGCATACACTATTCTCAGAATGACTTGGTTGAGTACTCACCAGTCACAGAAAAGCATCTTACGGATGGCATGACAGTAAGAGAATTATGCAGTGCTGCCATAACCATGAGTGATAACACTGCGGCCAACTTACTTCTGACAACGATCGGAGGACCGAAGGAGCTAACCGCTTTTTTGCACAACATGGGGGATCATGTAACTCGCCTTGATCGTTGGGAACCGGAGCTGAATGAAGCCATACCAAACGACGAGCGTGACACCACGATGCCTGTAGCAATGGCAACAACGTTGCGCAAACTATTAACTGGCGAACTTCTCTAGCTTCCCGGCAACAATTAATAGACTGGATGGAGGCGGATAAAGTTGCAGGACCACTTCTGCAGTTCCGGCTGGCTGGCTTATTGCTGATAAATCTGGAGCCGGTGAGCGTGGGTCTCGCGGTATCATTGCAGCACTGGGGCCAGATGGTAAGCCCTCCGTATCGTAGTTATCTACACGACGGGGAGTCAGGCAACTATGGATGAACGAAATAGACAGATCGCTGAGATAGGTGCCTCACTGATTAAGCATTGGTAACTGTCGACCAAGTTTACGAGCTCGCTTGGACTCTGCTGTTTGATAGATCCAGTAATGACCTCAGAACTCCATCTGGATTTGTTCAGAACGCTCGGTTGCCGCCGGGCGTTTTTTATTGGTGAGTCCAAGCGCTCGGGACAGTAAGACGGGTAAGCCTGTTGATGATACCGCTGCCTACTGGGTGCATTAGCCAGTCTGAATGACCTGTCACGGGATAATCCGAAGTGGTCAGACTGGAAAATCGAGAGGGCAGGAACTGCTGAACAGCAAAAAGTCAGATAGCACCACATAGCAGACCCGCCATAAAAACGCCCTGAGAAGCCCGTGACGGGCTTTTCTTGTATTATGGGTAGTTTCCTTGCATGAATCCATAAAAGGCGCCTGTAGTGCCATTTACCCCCATTCACTGCCAGAGCCGTGAGCGCAGCGAACTGAATGTCACGAAAAAGACAGCGACTCAGGTGCCTGATGGTCGGAGACAAAAGGAATATTCAGCGATTTGCCCGAGCTTGCGAGGGTGCTGCTAGCCTTTAGGGTTTGAGGGTCTGTTTTTGTAGAGGAGCAAACAGCGTTTGCGACATCCTTTGTAATACTGCGGAACTGACTAAAGTAGTGAGTTATACACAGGGCTGAATATATTCTTTTTATCTTTTTTTATTCTTTCTTTATTCTATAAATTATAACCACTTGAATATAAACAAAGGTCTAGCGGAATTTACAGAGGGTCTAGCAGAATTTACAAGTTTTCCAGCAAAGGTCTAGCAGAATTTACAGATACCCACAACTCAAAGGAAAAGGACAGTTGATTGTCATTTGACTAGCCATCTCAATTGGTATAGTGATTAAAATCACCTAGACCAATTGAGATGTATGTCTGATTAGTTGTTTTCAAAGCAAATGAACTAGCGATTAGTCGCTATGACTTAACGGAGCATGAAACCAAGCTAATTTTATGCTGTGTGGCACTACTCAACCCCACGGACAGATGAAAACCCTACAAAAAGGACGGTATCGTTCACTTATAACCAATACGCTCAGATGATGAACATCAGTAGGGAAAATGCTTATGGTGTATTAGCTAAAGCAACCAGAGAGCTGATGACGAGAACTGTGGAAATCAGGAATCCTTTGGTTAAAGGCTTTGAGATTTTCCAGTGGACAAACTATGCCAAGTTCTCAAGCGAAAAATTAGAATTAGTTTTTAGTGAAGAGATATTGCCTTATCTTTTCCAGTTAAAAAAATTCATAAAATATAATCTGGAACATGTTAAGTCTTTTGAAAACAAATACTCTATGAGGATTTATGAGTGGTTATTAAAAGAACTAACACAAAAGAAAACTCACAAGGCAAATATAGAGATTAGCCTTGATGAATTTAAGTTCATGTTAATGCTTGAAAATAACTACCATGAGTTTAAAAGGCTTAACCAATGGGTTTTGAAACCAATAAGTAAAGATTTAAACACTTACAGCAATATGAAATTGGTGGTTGATAAGCGAGGCCGCCCGACTGATACGTTGATTTTCCAAGTTGAACTAGATAAAGAACAAATGAATATCGTAACCGAACTTGAGAACAACCAGATAAAAATGAATGGTGACAAAATACCAACAACCATTACATCAGATTCCTACCTACATAACGGACTAAGAAAACACTACACGATGCTTTAACTGCAAAAATGGTAATGGCATTAGCCATCTGGTGAGGTGGGAACATCGTGTGATGGTAACTATCATGGTGGCGGCAAGGGAAGATGAAAAGGTGGTGGTGATCAGGAATTAGAGGTTCTTATGGCTCTTGTATCTATCAGTGAAGCATCAAGACTAACAAACAAAAGTAGAACAACTGTTCACCGTTACATATCAAAGGGAAAACTGTCCATATGCACAGATGAAAACGGTGTAAAAAAGATAGATACATCAGAGCTTTTACGAGTTTTTGGTGCATTCAAAGCTGTTCACCATGAACAGATCGACAATGTAGCCTGGAGCTGCCCCGCCTTCAGTGAGCTGATACCGCTCGCCGCAGCCGAACGACCGAGCGCAGCGAGTCAGTGAGCCGAGGAAGCCTGCATAACGCGAAGTAATCTTTTCGGTTTTAAAAGGGCAGGGTGGTGACACCTTGCCCTTTTTGCGGGACTGCAGCAGCTGCTCCGTATTAATATGCGCGCAGCGTCTGGAAAACCGAGGCCAAAAGACGTGCGTCTTTGATGCCCGGTTGCGACTCTACAGCAGAATTAAAATCAATCCAGGCGCAGCCGGTTTGTGCCGCTTCCACGCAGTTATCTGCGCCTAAGCCCCCCGCCAGCAGAACGTTGCCAAGCGATTGACCATTTAATAGTGACCAGTCAAAACGTTGCCCGCTTCCACCCTGGCCGTTGTCTAAAACATATTTATCAACGTGCTGAAACTCGCGGGCGGGCAGGGTTTCACCGACGCTTAATGCTTTCCAGATGGCAACATGTGCTGGCAGAGCTTCACGCAGCGTATGGGAACTACAGCTGTTCTTCATTAACCATGCAGTTGCACTGCCGCCAGCGATAACACCTTAGCTTTGTCCACCACATCGGCAATATCGTGATTGCGGAACACGCCAACATACTGCACCGGCATCGCTCCTGCGCCTGTTCAACGTTGACGCAACGCGGTGATGTCGCAACAAAAATCAACCCACCGTAAATCGCGCCCGCGTCATCAGCTGCTTAGCATCTTGCCCACACGTCAGGCCACATACTTTCTCACCCAGCAACACCCGGCGCACGGCGGCGTGCAAATCGTCATGGGCCATCAACGCCAAACCAATCAGAAAACCGTTAGCGAAGTGGCTTAACTCGCGCACCTGAGCGTAAGTATTGATGCCGGATTCGCTAATTACCGTCACGTTGTGCCCCAGTTTCGGCGCAAGCTCGCGGGTACGGTTGAGATCAATCGACAAATCACGCAGATCGCGGTTGTTGATGCCAACGACCTTTGCTCCCAATGCAATGGCGCGCTCCTGTTCCTCTTCATTACTGACTTCGGTCAGCACCCCCATCTCCAGACTGTGAGCGACGGCGGCAAGCTGGCGATATTGGTCGTCATCCAGTACTGAAAGCATTAATAAGCAGGCATCGGCCTGGTAATAGCGCGCCGGATCAGATCTGGTAAGGGTCGATAATGAAAGTGTTTACATAAAATCGGCTGCGGGGCGATTTCTGGCTGACAATGGGGAGGAAATTAAAGCCCCTGAAAATATTTCATCAGTCAGCACCGAAATTGCCGAAGCGTAATGTTTATAAATGGCGGCAATGCGTGCTGGATCGAAATCATCACGGATCACGCCTTTTGACGGCGACGCTTTCTTGCGCTCCAGAATAAACGCCGTGCGCGCACCCTGTAGCGCATCATAAAAATGTCGCGTGCTCGGCTGAACCTCATTCTGAAAACTGGCCAGCGGTTGCTGCTGTTTGCGGGCTTCTACCCAAATCGCCTTGTCTGCGACGATTTTTGTTCGCTAAAACGGTTTGCATCATCTAGTATTTCTCCTCTTTCTCTAGTAGCTAGCCCAAAAAAACGGGTATGGAGAAACAGTAGAGAGTTGCGATAAAAAAGCGTAGGGTCGGATCCGCTAATCTTATGGATAAAAATGCTATGGCATAGCAAAGTGTGACGCCGTGCAAATAATCAATGTGGACTTTTCTGCCGTGATTATCGGTTAACTTTGTTACGCGTTTTTGTCATGGCTTTGGTCCCGCTTTGTTACAGAATGCTTTTAATAAGCGGGGTTACCGGTTTGGTTAGCGAGAAGAGCCAGTAAAAGACGCAGTGACGGCAATGTCTGATGCAATATGGACAATTGGTTTCTTCTCTGAATGGCGGGAGTATGAAAGTATGGCTGAAGCGCAAAATGATCCCCTGCTTGCGGGATACTCGTTTAATGCCCATCTGGTGGCGGGTTTAACGCCGATTGAGGCCAACGGTTATCTCAGATTTTTTATCGACCGACCGCTGGGAATGAAAGGTTATATTCTCAATCTCACCATTCGCGGTCAGGGGGTGGTGAAAAAGTCGGGACGAGAATTTGTTTGCCGACCGGGTGATATTTTGCTGTTCCCGCCAGGAGAGATTCATCACTACGGTCGTCATCCGGAGGCTCGCGAATGGTATCACCAGTGGGTTTACTTTCGTCCGCGCGCCTACTGGCATGAATGGCTTAACTGGCCGTCAATATTTGCCGAATACGGGGTTCTTTCGCCCGGATGAAGCGCACCAGCCGCATTTCAGCGACCTGTTTGGGCAAATCATTAACGCCGGGCAAGGGGAAGGGCGCTATTCGGAGCTGCTGGCGATAAATCTGCTTGAGCAATTGTTACTGCGGCGCATGGAAGCGATTAACGAGTCGCTCCATCCCACCGATGGATAATCGGGTACGCGAGGCTTGTCAGTACATCAGCGATCACCTGGCAGACAGCGATTTTTGATATCGCCAGCGTCGCACAGCATGTTTGCTTGTCGCCGTCGCGTATCTGATCTTTTCCGCCAGCGGTTGCCAGGGATTAGCGTCTTAAGCTGGCGCGAGGACCAAGACGCTCAGCCAGGCGAAGCTGCTTTTGAGCACTG
+
+39JGFGHFBJCCDF?766==::9-+((()()112556557::::JFEGEDHFGJFGJGFA@?JJGJJJEF===BJJCB:5-)(((*>@@@A=<.HD@7666@BF>=<78CJJJJJEJGGJJJJGGEGIFGHEDDFDJHFFJJHGE?><=JJJJIGIHJJIEGEHFFHFC==IE<=<<=;><=77'&''59=?FEJDED@B:09JGJJIJJGJFIJJJFI<FJJJD555:JJJIJJFHEBBJJHJJHJHGJIC???JGBCAEHFHJIJJJA66<<=...*))))(()()2()))+7***@CCD;<;<HIEEIHJHJFD8//;=JGJJGJJH@AABGFHIJHJJJEGEEHJJJJJJCA@@EJ@:8-($%%%+,/117?@@>?BDGGIJJJJJJIJJJFIEE??@BJJBD:449@FJJJJGHFHCJE****HJJJFEDEFECEC<CCAB?ADA>5,,,-?80.-/55DJIJGJJJGIC@@A<DHG:::JJC2111>?;;;<?JF<<<;>>@JHJJHHHGJEHJ@@??B48-,,799;9:;=,'&%&(334:<GJDEIJFFCCADA200,,+-778DFDFIEBC=<*)$$#$&%&')&&()000566=BFFDGFJ6646>DJJCCAB<9''.5,------248GCEDCJJJJGCCCDIGGJ@?'JGGJJIJJJIEJHJGBAEJG1112EEJIJ<;<;B1111---*''''02?JICCEIJIFJJJEHECJJGFHGF@?@@FDGCDEIJIJ@ABCD>@CEJGC?>?@FDIAAA;;;HDHJFHDFJJJGEHJJGHJJEJHJJJJIHGDJJGJGJFA@>>JJJJJJJJFFDJJEJJJJCCB;;;;44CCDC<<<EFJHJJHEEEJJJGJHJJJGJDJJEJJ<;;;DJJJJ7777A>>GJFGEG?>;=JJJJIJJHHJJIDJEFGJ98877;=BIGGFJGEFIIJIJJ9888BE<::54326AABB=945@AEB888;JEHFIJJHGJJGBEFEA@9=0-,**12117((((210/./**/27215/EDFJFA?94334DAABFFJJDGHFJGHJHIJJJJDEI?F99::D?0//18962/.,++-1A8EEIHJ65('''1001>0)(&%%)%%%%'6==?JJ<<<<><00000001BAHEHGIJJFIJJJJJJB<==JJJ?:;;9=<DCABDEF/.+027...-111?A:96689666:EJJHIEHFJJJGEEEGE6666EJEDD..=1**)*)*457CBBADBCBJJIJED4111JHJGJJJGJJBDBBJG999<>?/+++3;=@@CFHJ?>>@D7555:.--*(&&&''(/31-5710012FIEEFJGCBA;922447:JEDJFJJJJJJIJJI=9:<GFJGCFE::98555./.007978779@B5420--&%%&)))),,)()((((8?333.,.41223>GEFJEDCD?9BCHFGEHJFDBFJB8((@=?DIE::;<=>@=A@AIDDJJFABB?499;;ECCEFJJJEFB@AAEHFCJ:7667@:;60-,./,))*0;?DEDFEGEJJEHFHJJHJHGJJJJJJFGGIJGBEHDE>>>>ABAC>>=<A?ACABCDHGJJABBEGIEHIJFJJFEFEJG===>BDJJGFJEDC;;;<DDDIGEGEFGJGDCHFJEFJJJIEHEGEJJJFFDDDGJ999:FJCCECB?3AADCGGFFJEGJJDDDEJG>==DBB>>=>D@AABGCGEE?0000;;ABJHIEFDCCCCDCFIDCCFC??=>?,,,,,,,87730;;;;;@>@@?****9777<:;??<984//,+'&&+*+)('$%$#$%)*,4,<><=;<)))(('))((()5@>?-,,-@HEDGCDEGFGA??@D>8773100-93.<@??ABDHFIHGGBBBDDCCCBFAAABCBCBCCF;86988543/('*.33229778>AFCA?63BDBCHCBCBDA>?>AD@CB?@@@CCCIGDCDBBEHJFEEGC@B@?:99.'.:9966100-,''.01.111:9:?D@@??@ADDEEFEDECBCFBJCDD5BBDBDCB?@@****+88:<?<;5568:<>>>B>@@B>=?CFA>??=:0,*'&%%&''&%$$$-(*%***))++()))**;;>?>AA@@AAECFDDAAFDB.--.***575?8B;4433696333651.*+4333561101@ADCCB@@B@@?@=<<;::9;=<===<==>?@?BDBB?<<<>A>DCCCFGDBEEEFFFFHEJGFGEGEJJDFBBEBEGDD@558:HH99*)*()*)*)+.3A<==<@81001543/78:;?C@>>?@@>@ADG<<<=8889DBCBFDHHFHFHFJHJJF9432-,,+,GFJFFBBBAEEGIGGGJCCBBCFCJHJ@?AAGIHEGEFHHGDBBD@BACEEEEJIG@==;;==>EDACCFHJBFEBCCIEGECEE@74566556658<;;;;3334>=<;;?;ADIEEIIJGFA===@FFDFA@@EBA@AC@DF?5((A:;CDCCDEED<<::B::31,+++99@AB=CBJEHGCEAA??@@GGGJCCBDDJDEECDEDDEEDDE:999HEHGEGFEFGFECE?>==889BCCDFGJBABCDCFEDCFAEFFECBBDGCDBAEDJIHFHJJEDECDECBDDDIEJDCEA@:9:;>AABCA/+*'('&()(''(2/37<>@>@CCBIFGBCBHHGGJHDBFBGDCECJF===JGBBBE=;<<?A?FFDD7788FFJFDAACA??A@CDDAEADCJGECDBBDDEGDCC@@@ABBBBAABFDECDDDC><;;0..0444447000034B3333?CCBBJJFHB<88C?<<<?9111/+)''('-5=?,'''((''0;ABD=;;=B?865154=;;<E>==<ACGED@ABCHIJEBEDDDHCDCCBDABBADCA@??BBEA>===>@:==<?>?=<:::,++((((().0C@?>>>@@=;;;====CAEBB@>840+&$$%%%$$$%%$#$#########$%%%$$$$$%&%$$#####%$$%%%$#######$&$#########$$%&*)'%%%&&'*+.-+*)'&%%$#$$$$$$####$$*),))))5==>AF?A>?FGHFHIJJJJJIJJJJJIJJJEHGFJGEFJEJFJIJIC8889BGGJJIIJJJJJJJJJIJJE@59;AJ@JJJJJIJDBABBJGJIJDHJGJBCCDJJ><<<=0002632./..0301779777<?>@JJEA..-**)*--08AJIJHFIJJJJJJJGJFJJ;:77::=&&&(++++,-.0,&&&(&&%&%$''(()(***:))))1==>EHJJJIJJJF779:<JADBF;;;:989;<<9222---1855..239:;;7*+9::JJJJHGJGJJJIJJJGJJICBA////AABA?JGG+(':>?@?588>EIEHIJFC@@@B:@HDE;;8:1.+*+(02,)&%$%'%)))*)((()+,,/03<11CBABGCF;;:;HFGEHCB2.))))+//2?>==;;<<DA:99:==>;=>;0//0;98669::>BHJIECBCEJ:777;0-*')'''((6777<7563:A;GD??==?@AA9HJDFFHJACAA@>;;<===??GHDJH@?>52228=?;322*/0/5542244@EEFB??6*,,....EIJJHJA@A@JJJJH<EEJCA1..;9===DFFJHJJJJJGFCCJGJDD<:9:<DA@@AIJGJJJHJJJH?98678888750/31-7:64443<<<EJFEJJJJIJJJIIJGGJJJJJIGJIGGJJFJIJJJJJEGB210111155****58C>@@A>>AEIEF<<<;=FJDGGJJHIJJJJJJJJJJJJJJEJJJIFJHJJJHJJJI?JHDBIJIJJAIFCJGG5555IJGJHFDCBC<<<<GFJJJ@@A@=989786640)&%%%'((*(&&'$%'&&&&(%4.../<DBAB>@??BACFJEJJJIJFJJFDD999/..2)))ABDCE??@AJJJHHIBCCJJHCE<;;:<----@;789*44ACA@A<:=4.+''()--+.))0.++*(((-&-.1FEFFIHJJJJJJJJHFJJJIFGFFIFFJDH115BA=<>?JCCDBIJGE?>>6770//.5+++,,,,=JDDECB@?>A;=@JJGJJJFEGJJHJFHHIJJJJJGJJIGIEFID@?>?>??693394**,''')*+,**,BDCFFEJFFEJJJA76.+(((FJFJIJIHIJJJJJGIA?@A)(((+-44488778***+>;:::9<9:GJJJGJGJJFIJHJJJHJJJJJEIJEJGJJHFJHJJHIJ>>><=<9;445@?>8:6JFB9BEDGFEHJ@DDBEJIHHJHECFFFJFF?@@?HHE;;;;GFGE?<;9***?A9999G>@C<<<99878>CEF???=D<J@A@@ABFJGJ=<<.....-./-//0BJEDDEJEJGJGJJGDCC887))()%$$$*---.A@DDD99%%%('''&((-+1)((()=@BDCDHBIJFDJJHCBDJJ<9989.*())/556111277HIAA@?>=<30/0-*+33344513)('),-16BIFA@=;:;?=JGHJJFIJDGGCGJFJIJCCCDECDBDDJGGJEAABBDC<;;9<+*))-,,*./1@?@CDAA@AJJIGHFJJJJFIGGJJCEDAIJFG@><:<,,,,=9;<>>8888>=>=??@DB?DHCGGGJJJCEJEBEBBJDGJJFJDBA??//JJFJHEJJB??AAA<:;;DEDEHBFCEJIHJJJGGHJJJIJJHJEJEGDBBBAAJJ=<<=JHAFIJJFJJJJJJJJJIFJHDGED?7=3**+3467<=JJIJJJJGI@?=776700001112?DGJDDE;6JGIGJIHFHGGJJJHGJJJJJJJECCCCDCA<:9:CA)((&&&'<:=;8J=;;;FGGHDB?;;-))+***))*+,,7;?BE@@A@JCCCDJJJJFJGFJGJGJDJH@66>=@A77843445;;@GGJJJJFHGGHJEJJJJJJGJJJJI=><6:000066('&%%###&)/+(()+=ACJE>=JJJ>===@BJJJJBF99B9FIJJJHIJJJCBGDGEFIJHJGHFJGDDDDJJHGEB@?@CIHHFJ?CC844@?ABJJFIEIIJJJGIFEHDDEJJFJJGIFDHJJHJJJHJHJGJGGJIEEJCJCBCDIJEGBCGEIIJJGCJ6;201-+-,**++-***+/?A@A=JEEBBCJJB@A?>;@@<;9212**0+:611+)))C<JJJEEDCHIJHJGJGJJFHJHCBB?BAA><<BEDGCDCABBEGCJCC?>5-((*67:?FBDEJJGEJHJJ;:::CEJJJBJEJHJA@@AHGJJJG5556JJJGJJHJFJFJJJJJFHJFIF755)((*00/-,++,>A===CCJJJJJJJJJJJJFJ@@@EJEGGJGDECCHJJGAJFCHIDJBADJFGJFHHEDEFDEJGJHHGJEFDCIDHEFDCB>9:,,,,6AIIDFCDDJJJJHJHJJJJHJGJJHJIJJJCJJJJJGJJJJJHJJJFIJFIHEJGA,,,,.5459;?>=>9<A('''::::CEGD>=:50/12ACJJJJJJJJFG@>=9777JJJJIJJFGJIJGJGDA@@=BAGIEEDFCECDGJJJGHJHJFDDEGJD>9DE;F<:::HJFJHJJJJJJJJJJJE<889;FDCFHDFJIJFGJGJJGJJJJJIGIFIJJJIJHJJJJJJFF<&&&'.+)''05650+9*((34:>>4444889DGEFJGIBD?BCAJB777CCAB>>FFDFGEFDCGJGJJEHJ@@@))))@@B2222EJGJJJJGJJJGGIJIHJJHJJGC@B@>=>@?AA<<:0/..-++*'&%%'&&127236222'&&')&%%).48CCFHJJJJEJIEECG0001?750/---(%%%&)'''(12>@FEGBAA@A@?=;;8856??32)%
@Glass_T7V_1_D3_11_4_18
TTCACTACGCTTACCGTCACGTTGTGCCCCAGTTTCGGCGCAAGCTCGCGGGTACGGTTAAATCGATCGACAAATCACGCAGATCGCGTCTGATGCCAACGACCTTTGCTCCCAATGCAATGGCGCGCTCCTGTTCCTCTTCATTACTGACTTCGGTCAGCACCCCCATCTCCCAACTGTGAGCGACGGCGGCAAGCTGGCGATATTGGTCGTCATCCAGTACTGAAAGCATTAATAAGCAGGCATCGGCCTGGTAATAGCGCGCCAGATGATCTGGTAAGGGTCGATAATGAAGTCTTTACATGAATTGGCTGCGGGGCGATTTGGCTGACGATGGGGAGGAAATTAAAGCTCCCCTGAAAATATTTCTCATCAGTCAGCACCGAAATTGCCGAAGCGTAATGTTTATAAATGGCGGCAATGCGTGCTCGATCAAATCATCACGGATCACGCCTTTTGACGGCGACGCTTTCTTGCACTCCAGAATAAACGCCGTGCGCGCACCCTGTAGCGCATCATAAATATTGGCGTGCTCGGCTGAACCTCATTCTGAAAACTGGCCAGCGGTTGCTGCTGTTTGCGGGCTTCTACCCAAATCGCCTTGTCTGCGACGATTTTCGCTAAAACGGTTTGCATCATCTAGTATTTCTCCTCTTTCTCTAGTAGCTAGCCCAAAAAAACGGGTATGGAGAAACAGTAGAGAGTTGCGATAAAAAGCGTCAGGTAGGATCCGCTAATCTTATGGATAAAAATGCTATGGCATAGCAAAGTGTGACGCCGTGCAAATAATCAATGTGGACTTTTCTGCCGTGATTATAGACACTTTTGTTACGCGTTTTTGTCATGGCTTTGGTCCCGCTTTGTTACAGAATGCTTTTAATAAGCGGGGTTACCGGTTTGGTTAGCGAGAAGAGCCAGTAAAAGACGCAGTGACGGCAATGTCTGATGCAATATGGACAATTGGTTTCTTCTCTGAATGGCGGGAGTATGAAAAGTATGGCTGAAGCGCAAAATGATCCCCTGCTGCCGGGATACTCGTTTAATGCCCATCTGGTGGCGGGTTTAACGCCGATTGAGGCCAACGGTTATCTCGATTTTTTTATCGACCGACCGCTGGGAATGAAAGGTTATATTCTCGATCTCACCATTAGCGGTCAGGGGGTGGTGAAAGATCAGGGGACAAATTCTTTGCCGACCGGGTGATCTGCTGTTCCCGCCAGGAGAGATTCATCACTACGGTCGTCATCCGGAGGCTCGCGAATGGTATCACCAGTGGGTTTACTTTCGTCCGCGCGCCTACTGGCATGAATGGCTTAACTGGCCGTCAATATTTGCCGAATACGAGTTGCGCCGGATGAAGCGCACCAGCCGCATTTCAGCGACCTGTTTTGGGGCAAATCATTAACGCCGGGCAAGGGGAAGGGCGTTATTCGGAGCTGCTGGCGATAAATCTGCTTGAGCAATTGTTACTGCGGCGCATGGAAGCGATTAACGAGTCGCTTCCATCCACCGATGGATAATCGGGTACGCGAGAGCTTGTCAGTACATCAGCGATCACCTGGCAGACAGCAATTTTGATATCGCCAGCGTCGCACAGCATGTTTGCTTGTCGCCGTCGCGTCTGTCACATCTTTTCCGCCAGCAGTTAGGGATTAGCGTCTTGCAGCTTGGCGCGAGGACCAACGTATCAGCCAGGCGAAGCTGCTTTTGAGCACCACCCGGATGCCTATCGCCACCGTCGGTCGCAATGTTGGTTTTGACGATCAACTCTATTTCTCGCGGGTATTTAAAAAATGCACCGGGGCCAGCCGAGCGAGTTCCGTGCCGGTTGTGAAGAAAAAGTGAATGATGTAGCAACGTTGTCATAACTCTAGAAGCGGCCGCGAATTCGAAGAAACAGCGGCCGCGAATTCCAGAAATCATCCTTAGCGAAAGCTAAGGATTTTTTTTATCTGAAATTCTGCCTCGTGATACGCCTATTTTTATAGGTTAATGTCATGATAATAATGGTTTCTTCAACGTCAGGTGGCACCATGGGAAATGTGCGCGGAACCCCTATTTGTTTATTTTTCTAAATACATTCAAATATGTATCCGCTCATGAGACAATAACCCTGATAAATGCTTCAATAATATTGAAAAAGGAAGAGTATCATATCAACATTTCCGTGTCGCCCTTATTCCCTTTTTTGCGGCATTTTGCCTTCCTGTTTTTTGCTCACCCAGAAACGCTGGTGAAAGTAAAAGATGCTGAAGATCAGTTGGGTGCACGAGTGGGTTACATCGAACTGGATCTCAACAGCGGTAAGATCCTTGAGAGTTTTCGCCCCGAAGAACGTTTTCAATGATGAGCACTTTTAAAGTTCTGCTATGTGGCGCGGTATTATCCCGTATTGACGCCGGGCAAGAGCAACTCGGTCGCCGCATACACTATTCTCAGAATAAACTCATTGCAGGTACTCACCAGTCACAGAAAAGCATCTTACGGATGGCATGACAGTAAGAGAATTATGCAGTGCTGCCATAACCATGAGTGATAACACTGCGGCCAACTTACTTCTGACAACGATCGGAGGACCGAAGGAGCTAACCGCTTTTTGCACAACATGGGGGATCATGTAACTCACCTTGATAGTTGGGAACCGAGCTGAATGAAGCCATACGAAACGACGAGCGTGACACCACGATGCCTGTAGCAATGGCAACAACGTTGCGCAAACTATTAACTGGCGAACTACTTACTCTAGCTTCCCGGCAACAATTAATAGACTGGATGGAGGCGGATAAAGTTGCAGGACCACTTCTGCGCTCGGCCCTTCCGGCTGGCTGGTTTATTGCTGATAAATCTGGAGCCGGTGAGCGTGGGTCTCGCGGTATCATTGCAGCACTGGGGCCAGATGGTAAGCCCTCCCGTATCGTAGTTATCTACACGACGGGGAGTCAGGCAACTATGGATGAACGAAATAGACAGGATCGCTGAGATAGGTGCCTCACTGATTAAGCATTGGTAACTGTAGGACCATTACCGAGCTCGCTTGGACTCCTGTTGATAGATCCAGTAATGACCTCAGAACTCCATCTGGATTTGTTCAGAACGCTCGGTTGCCGCCGGGCGTTTTTTATACCGTGAGTTGAACCTGGGACAGTAAGACGGGTAGCCTCTTGTGATCAATATCACTGCCTTACTGGGTGCATTAGCCAGTCTGAATGACCTGTCACGGGATAATCCGAAGTGGTCAGACTGGAAAATCAGAGGGCAGGAACTGCTGAACAGCAAAAAGTCAGATAGCACCACATAGCAGACCCGCCATAAAACGCCCTGAGAAGCCCGTGACGGGCTTTTCTTGTATTATGGGTAGTTTCCTTGCATGAATCCATAAAAGGCGCCTGTAGTGCCATTTACCCCCATTCACTGCCAGAGCCGTGAGCGCAGCGAACTGAATGTCACGAAAAAGACAGCGACTCAGGTGCCTGATGGTCGGAGACAAAAGGAATATTCAGCGATTTGCCCGAGCTGAGAGGGTGCTACTTAAGCCTTTAGGGTTTTAAGGTCTGTTTTGTAGAGGAGCAAACAGCGTTTGCGACATCCTTTGATGCTCTGCGGAACTGACTAAAGTAGTGAGTTATACACAGGGCTGGGATCTATTCTTTTTATCTTTTTTATTCTTTCTTTATTCTATAAATTATAACCACTTGAATATAAACAAAAAAACACACAAAGGTCTAGCGGAATTTACAGAGGGTCTAGCAGAATTTACAAGTTTTCCCAGCAAAGGTCTAGCAGAATTTACAGATACCCACAACTCAAAGGAAAAGGACATGTAATTATCATTGACTAGCCCATCTCAATTGGTATAGTGATTAAAATCACCTAGACCAATTGAGATGTATGTCTGAATTAGTTGTTTTCAAAGCAAATGAACTAGCGATTAGTCGCTATGACTTAACGGAGCATGAAACCAAGCTAATTTTATGCTGTGTGGCACTACTCAACCCCACGATTGAAAACCCTACAAGGAAAGAACGGACGGTATCGTTCACTTATAACCAATACGCTTCAGATGATGAACATCAGTAGGGAAAATGCTTATGGTGTATTAGCTAAAGCAACCAGAGAGCTGATGACGAGAACTGTGGAAATCAGGAATCCTTTGGTTAAAGGCTTTGAGATTTTCCAGTGGACAAACTATGCCAAGTTCTCAAGCGAAAAATTAGAATTCATTTTTTAGTGAAGGAATATTGCCTTATCTTTTCCAGTTAAAAAAATTCATAAAATATAATACTGGAACATGTTAAGTCTTTTGAAAACAAATACTCTATGAGGATTTATGAGTGGTTATTAAAAGAACTAACACAAAAGAAAACTCACAAAGGCAAATATAGAGATTAGCCTTGATGAATTTAAGTTCATGTTAATGCTTGAAAATAACTACCATGCGTTTAAAAGGCTTAACCAATGGGTTTTGAAACAAATACATAAAGATTTAAACACTTACAGCAATATGAAATTGGTGGTTGATAAGCGAGGCCGCCCGACTGATACGTTGATTTTCCAAGTTGAACTAGATCAACAAATGGATCTCGTAACCGAATCGAGAACAACCAGATAAAAATGAATGGTGACAAAAATACCAACAACCATTACATCAGATTCCTACCTACATAACGGACTAAGAAAAACACTACACGATGCTTTAACTGCAAAAATTCAGCTCACCAGTTTTGAGGCAAAATTTTTGAGTGACATGCAAAGTAAGTATAATCTCAATGGTTCGTTCTCATGGCTCACGCAAAAACAACGAACCACACTAGAGAACATACTGGCTGAATACAGGAAGGATCTGAGGTTCTTATGGCTCTTGTATCTATCAGTGAAGCATCAAGACTAACAAACAAAAGTAGAACAACTGTTCACCGTTACATATCAAAGGAAAACTGTCCATATGCACAGATGAAAACGGTGTAAAAAGGATAGATACATCAGAGCTTTTACAAGTTTTGGTACCGTCGAAAGCTGTTCACCATGAACAGATCGACAATGTAACCTCGAGATTACCGCCTTTGAGTGAGCTGATACCGCTCGCCGCAGCCGAACGACCGAGCGCAGCGAGTCGTGAGCGAGAGGAAGCCTGCATAACGCGAAGTAATCTTTTCGGTTTTAAAAGAAAAAGGGCAGGGTGGTGACACCTTGCCTTACCGGACTGCAGCGGCCGCTACTACATTAATATGCGCGCAGCGTCTGGAAAACCGAGGCCAAAAGACGTGCGTCTTTGATGCCCGGTACGACTCTACAGCAGAATTAAAATCAAGTCCGGCGCAGCCGGTTGTGCCGCTTCCACGCAGTTATCTGCGCCTAAGCCCCCCGCCAGCAGAACGTTGCCAAGCGATTGACCATTTAATAGTGACCAGTCAAAACGTTGCCCGCTTCCCACCCTGGCCGTTGTCTAAAACATATTTATCAACGTGCTGAAACTCGCGGGCGGGCAGGGTTTCACCGACGCTTAATGCTTTCCAGATGGCAACATGTGCTGGCAGAGCTTCACGCAGCGTATCGATATACAGCTGTTCTTCGTTCCATGCAGTTGCACTGCCGCCAGCGATAACACCTTAGCTTTGTCCACCACATCGGCAATATCGTGATTGCGGAACACGCCAACATACTGCAACGGTGCCGCAGCCATCACTTCCTGCGCCTGTTCAACGTGACGCAACGCGGTGATGTCGCAACAAAAATCAACCCACCGTAAATCGCGCGCGTCATAAGTTGCTTAGCATCTTGCCCACGCGTCAGGCCACATACTTTATTCTCACCCAGCAACACCCGGCGCACGGCGGCGTGCAAATCGTCATGGGCCATCAACGCCGAACCAATCAGAAAACCGTTAGCGAAGTGGCTTAACTCGCGCACCTAGACGTGAGTG
+
21.)))%%#$$%&*0/=CDJGJJHJIJEJF><=>EGBCEIFIHJID3332@=A::ABGC3//0-(((,7664'''*7778=878.++),/--.9<FDCCDBCBGIJJAFE<=B<=;@C999////@<=@667DHG@C=ABB:ABCAEFFDJDE8888=000././341++,11-,,,-127778BDIJEDHJJ?==<@ACA;::9<94445556BCHFJGHIJJGIJFJJDJDCHECB@A43329@JEHDEEIJA>==9:97:9:?>AA?;;;>:103..//?;?>>>BJJHJHJFCBJ?8535((('*((*BGB999BBCC?6545;@A@@967;;:CEFEDFGJJGJFIDB89HJD?>;5;966698@>AJJGJFIJJJJJIIJHHJJDDEA?BA@@B:::EEDB@FEBEDIJJJGJGGI@@>>;43(&&&)(()2.,,,-6+++,'&&&(*+-,,,5;>?BCDCDDDEE@C?<>6566?9;?724DFJJFHFJFJDCACEEJC?IB<<@AB00-,,**-/)&%%%')57663334FGCCEDHC@AAAJHJGJHJJHJJJHJDJHJHGJGG@?96<DDDBD>>EA;;44@<799AFBAACHDFJEGJ@@IJJEGJJJJEFCCFJGGEDEJJJJIHJJGH>??>>DDJJHEBDCJ?:HGFDEFHGIJCBBBGJHHJJEFG>>>?GEHABA@@C@;:=555<G?997ICDDADGIDBDA?2**11+)',,5?788455***)---FHJJJJGEFJJJJJJJJJJHHHJHJJHJJJJHJJJJJGEFIJ>=>98889JHJJJGFJJJJDJ@?AAIJIJJ>==80000BEGJJHHJGJJJJJJJIJJJGJJJFHCCA76D7DDEJBDB?A9'(BJJJJJJHIJJDBCB222HJJGJJJHEJJIIGJJJJJJJJJJHIHGEFCAFIJJHIIJHEGEGIHHJJFJIEEECDEHJJJGIHJIJGHJJJFJJJJHJJHJJJHIIHJIJJHJGJJGJ>?>@HGECCCCJIJJJJJGG===II???>=>CCCBHGJC?JC:EHJJJEJJJIIJJGIIDJJJJJHJGJJJJIJJJJFHIHIE?>=>ACJGCCEDEGDEFIFDCDBGGCJJI?>4002;8B@@==>=FEJECDJFGJJGJFGJDJA@211116,,--+,,,,,,79;<<=@IFF><=1.,..//-'&&&23)&&'*,%%%&111-4--005.+++))(()*/.(/.+000899AD@@@ABCCD===83**+.--,-449:>CBFEHDB=34:;JJHJJJDHEFJHJJIJJIJHAA<9>>AGBEBEDD@@989:IJGJDJEJIJGEDDGJHJJGDCE9111121130/))6121/&%%%')*,0+,1ACCHIIIIJEJFGFHHFGFGJJJJGJIJJJIHF@9///A@;+++,887789791)9<>EB@EJIHJGGJEE//-.@@@DEIDEGJJGHJJIEGDDE''''>:)AFH9889?DCC9999CDB7556ABAB?=211222/&%%&((())')14;<ACGGJFFJJI@@AAJEHEEA>=.--)+'(0/,,,89:<;;86554889)(()AFEHEEH===4448?@<=>DJIJJJHJJJJJJEJGEEJJDJJJHE@==?EE<==;=:;<BBCGFAA??FBB=7433>=DFGEHEEBCA@>@CGCA?@==:88/+(().1++,,001/2479789//..3488>=E?=000/--*&'&./'''977845545EEHJJEJFHJGDJJJJIJ=6658999;;=FF@FJJJF>=<8888<<<?<<=8998D>=@?D9<99JB:DCJBCC==<<4133440,++&&&&/:;;;<::4=6422447:;88<9GHFGIJGFEEDEE:9C+++''&%%&)+111::CFDCFGGJJJHGJHJHFAAGIEEGIFJHGJJJJFIEH111/225++((/127<FDA=;<789643553335:>><:9246@A>>641233=B9=645+('''8FHHAAABCEJJJJJGCBBCJJJFJJGIEEFEJJJJGJ4434GA??))))+1++.289<;:<<978@HJJGGJGIJJJBCJHFFJGJGGJJJGJIJJHJJJIDEDJJJJCDB6898>?<;<??GEDHJEGGCFIIE>==;;:;=>>>?4?>5>?A<:;=@GEFJJC>?GJJJJIJJGA::,+('&&'%%2222337;58<:::?<;E>3AJJJJJJJJJJHHJHIJGIJJJJJGGDI@CE;:=@FDCBDGGHJJJJJJEIJFGHJJEFJJGHJFHGGIIJEGD@612-)((+,--,,***,5;=BCGFJHHJFIFFCFIB?==6655EEEJJ@A@>;200/.,'%%%+:>@CI=<<=HEFFDEFJJ>A?@E5//9BDJHIJIJEIHJJJJJGHHHJJ@@@?DICDEIHFEJEJG@B@@6)EHDDDAEAA@;<=>>:9;??888:CCJEGEGEDFHFGEHFJ?>>996)'$%&%$#$)&%&&')))*-.4447@@@BBEJJJDEGGJIGJHGJJGHEHGJFHJJJFHF8779DBHDCHHJHGGJGJGECH;;=+ACJJIII;;<<JEGJIHED@?<;:6<>@>?BA>?>>A@A=<<>))))@@BIB?A=8>=>ABC@A6654+/-+**--577<=>::457>;960000,,,,=9***+4-,(%&&'%&&''&'$$&&&&&'(,,-/1446)(%&&'9<=B=<;;74349;=>>CGIHJIJJIFIHGCFEDFJ;;;8892223:9988>:88554;FIGEJDEEEJFDEFAFEEBCDJIJJJFBJJJJJJJHJGDFD;;;<JHCF/)*BFJHJJIHJJEFIBABA<;;;6(()0999<<<55438C=<89AHDFJFHIFJJJJJIJJJJHJGJJHIJJIHJEEFFDD>?>=880--.....BCGIGFGJJJJGHFDJJFJJJJJJJJHJIJJIJIJJJJFGJEHJJHJGEFCEJFHJJIJIJJFEECJGJIFHEGEIEGDCEJHJJEEDD;88@?-,,.,+,)*,)''-'%%&ABEJJGCABBJJGGJFFJHEIFGEJH@?>@AD((((*3'%%&)*()+,-2356822;<>DEHD?>;<>54444JJGJGHHDECDJHIFFEGEBC:9::FBA@BFAHB<:6643/00/15587557;@A@ACCCABGJE76*))))%%$$&##$%%&$$%6;,,,+*()'(***)((()'&%%(++0&%%%***++,))*/7(4559<=8656644:;ACC?@>>B@?@??JIDAAB@BB@G433./..459332////4522DGGGEDE<;;:FF=FFDG@C??;;:7=?@>::;GIHDJEEJHDFGECGFEFEFFHHJFABIAD@@@>8DJF===<FA????@BD@@@??>9999??BFA=:66;:857..-/21/00079;,=<;55559;::AAACAA===>BDB4223:1++++.+.5:=<===?AC@?;80-9;=>><<=>>>;;<<>>?@<::987)))'')*D>>==>A>===?@AAAA?@@CB@@6665333<<:/./5410222683333421.-*+,/06524))),,-)*&&%%%%%%&;===CB<BDDCCAC;878:544355:20,,,,--0<999;;:9644=>>9889<9886/****)*)'$$$$%8876622115674234/001:<>==???@@<B=...-)))*0+01:>C@?>><DCJIFAB@CDHGEJJAB@?@@@?>@@A?==;<<>?AB@>>:3/,0125227;=>;;==>??@@<;;<?@<8889@DD=;;:=??ABA?>>@CEC@??A@??>?ACFAH;1(9;==BC>===>??BAB@BCEDEGC::71125B0000;;BBDDACFIB@??>???>=;=;=@@ABCCE?>87=;5?1112>;B@===;<<;><<>>>ACAC====>>?B==@6B>=;;<::9987..++..112;<=99:CB@AAB??>@@????<;:9888999:9889:?>?<<=8??<;;<?>==;:<<;JJJHFDECHIJJJGGJGJJDJHEJHJ@:?==DHDIGJJ=<<<GJGGFCGIJ=;98778:=I===BCCEDBBC<6558;<=<=22223700005333+'(8=DDDJEJGGCCBBEB?FDDJGDJJFEJHFGIGJFHHJFHHGJGJJJIGEEDBBABDDEEIGGHJGDEEGHHJJHJFHHJEGFGEEDEHJFIJJJHG@IEEHIGECCCHJIJJJJHHJGIJJJCDECJJFGHIHHJHGGI>??@HDCBCEHEEA??>>A4(((()*)%$%%*+,)&-%''''*1/82;><<?AAF;AJD@ACGEEGFGFEGJFJJIFJBCC,+++866?<<76*'(,,+&''9))(*45:<?JABB@A@FDDCCAEFJ@@/../>B?>??E<>@DA::;?<777<;<CJ>ACFJED=;;<;6):@?ABFED>=?CABCAEGCEFBJJGEFJGDAC@BBFJJGJFEEDGJJECDDECE@@@@3///0.,+-13../C?=6=:34,<<==::::A?CACEEJA?@A@311136DCBAACDJFEAABADCEEAAAAGBFCIEBJBDDCCABDG=<<=0.--..,,*'%%'(79@@C@@@CFCDJJFJDDFGEDDDDCA??A2000,*58900000+*+((((*))%$%%')*8<=A??>>?ABGGHB???@CBCDGCB>38<@--?>CJJGJHJJGGEFG9888><676=@DGFFIJGHJCCCCGJ94598<JE@@><=HGFEEGJJJJJJJJHJGDFJJJJHJJJJJGJJHIJGJJDAJEBAA@DF<=<JHGHFHGJHIGJJJJJJFC?B>;((((5)(()7<;.,,,BBGFABCCGFHJJID?AGFFAACGEJIEJCE<;==?1::EBCEDAA==>>*((&,-(&&&6B@BCEJHGCGJHFJHEGA?BADABBIJJJGHGCCCDIJJJDHJDHCCBBAABJ?776;CCJC@<67A<=BCGBBBBGGJJJG3325881---12+3><1..-..04:CCDBC====EHEGFE@AAAJ>@CJE;3()21556556=>>DIHFFJJ;<(&&'0/+())(''%''().29??><912FDGJIJIH;6555FDGJIJJJHIJHFIHGIJCDCGIGJHJHJFEGJJIGJJJD@JFC<@=**.0(445=<5>?B>>>>888@BJHHJJJFFHCEBEEJ>:.-+<C;B334>?<<??CBD?5554++++/-/...024AA:775866:;;;<<<53/16ABCJJJEBBC=/)%''$)*(,+)))*011)))),,,*))&&%&(*147:6788BGFEA====EDBIJJJECGFIIIJJHIJJJHHJHEG??CHCDIDJJ@:66++**--)'',&&.-++,.2..6AC>7666FCA@BAJCGFA,,,-+0(''''*.57---/))(('''(+*''((..//30-8>;==>><<>DDA398/?;8:?CBBFCGIEHHIIJJJJJJJJJJJF?@6555DB677-)((&332654+?BFJJJJGFHFIJGEEEEJJGIC@BAAGIIJJJJJJJIGJJJJJHJDDECFJEJCGJHJ?==<?FDJECDFGBJEIFFGGIJHIJHJHGHIJJGIJDEJHJJFCB?:94337BFJJEFHEJJBBABFEJGJJJHIJGI@61146512CD=<---.ACGFFJGDJFJJGHJJJIJJJHJEHHGIJIJIFDEJJJHJ?>?>GJHIJDDEDFJJFJIHHJG44447)))&%%'214246=>??AA@AEDGHJGJBABDJJJGJCJ8-;0-)(&&&&%%99;>DJJJHFJGJGJIGAA998:<<JA?@CIFEJCEA>@;65551/*(&&++-,.-+)*.++-1*@@>@??JJFJA<BEEGJIJJJEJIAAAEJJHJ@BA552,,441876??8888;>AFGJHBBCCFJAAADGDBC?;;;?JEGHIJEDEFED?>>=?@?A3113DHIJJJJIEJJFFGCBJFEJGJFFCCEJBACDC?===)((()))(((%
@Glass_T7V_1_D3_11_4_19
CATCGGGAGTCCAGCGAAACCAATCAGAAAACCGTTAGCGAAGTGGCTTAACTCGCGCACCTGAGCGTAAGTATTGATGCCGGATTCGCTGATTACCGTCACGTTGTGCCCCAGTTCATTCGCGGCTTCGCGGGTACGGTTGAGATCAATCGACAAATCACGCAAATCGCGGTTGTTGATGCCAACGACCTTTGCTCCCCAATGCAATGGCGCGCTCCTGTTCCTCTTCATTACTGACTTCGGTCAGCACCCCCATATTCCAGACTGTGAGCGACGGCGGCAAGCTGGCGATATTGGTCGTCATCCAGTACTGAAAGCATTAATAAGCAGGCATCGGCCTGGTAATAGCGCGCCGATAGATCTGGTAAGGGTCGATAATGAAGTCTTTACATAAAATCGGCTGGGGCGATTTGGCTGACGATGGGGAGGAAATTAAAGCTCCCCTGAAAATATTGCTCATCAGTCAGCACCGAAATTGCCGAAGCGTAATGTTTATAAATGGCGGCAATGCGTGCTGGATCGAAATCATCACGGATCACGCCTTTTGACGGCGACGCTTTCTTGCACTCCAGAATAAACGCCGTGCGCGCACCCTGTAGCGCATCATAAAAATGTCGCGTGCTCGGCTGAACCTCATTCTGAAAACTGGCCAGCGGTTGCTGCTGTTTGCGGGCTTCTACCCAGATCGCCTTGTCTGCGACGATTTTCGCTAAAACGGTTTGCATCATGATTGCTTCCTCTTTCTCTAGTAGCTAGCCCAAAAAAACGGGTATGGAGAAACAGTAGAGAGTTGCGATAAAAAGCGTCAGGTAGGATCCGCTAATCTTATGGATAAAAATGCTATGGCATAGCAAAGTGTGACGCCGTGCAAATAATCAATGTGGACTTTTCTGCCGTGATTATAGACACTTTTGTTACGCGTTTTTTGTCATGGCTTTGGTCCCGCTTTGTTACAGAATGCTTTTAATAAGCGGGGTTACCGGTTTGGTTAGCGAGAAGAGCCAGTAAAAGACGCAGTGACGGCAATGTCTGATGCAATATGGACAATTGGTTTCTTCTCTGAATGGCGGGAGTATGAAAAGTATGGCTGAAGCGCAAAATGATCCCCTGCTGCCGGGATACTCGTTTAATGCCCATCTGGTGGCGGGTTTAACGCCGATTGAGGCCAACGGTTATCTCGATTTTTTTATCGACCGACCGCTGGGAATGAAAGGTTATCTTCTACGATCTCACCATTCGCGGTCAGGGGGTGGTGAAAAATCCAGACGAATTTGTTTGCCGACCGGGTGATATTTTGCTGTTCCCGCCAGGAGAGATTCATCACTACGGTCGTCATCCGGAGGCTCGCGAATGGTATCACCAGTGGGTTTACTTTCGTCCGCGCGCCTACTGGCATGAATGGCTTAACTGGCCGTGAATATTGCCGAATACGGGTGCTTTCGCCCGGATGAAGCGCACCAGCCGCATTTCAGCGACCTGTTTGGGCAAATCATTAACGCCGGGCAAGGGGAAGGGCGCTATTCGGAGCTGCTGGCGATAAATCTGCCTGAGCAATTGTTACTGCGGCGCATGGAAGCGATTAACGAGTCGCTCCATCCACCGATGGATAATCAGGTACGCGAGGCTTGTCAGTACGTCAGCGATCGCCTGGCAGACGGCGATTTTGATATCGCCAGCGTCGCGGCGTCTTCTTGTCGCCGTCGCGTCTGTCACATCTTTCCGCCAGCAGTTAGGGATTAGCGTCTTAAGCTGGCGCGAGGACCAACGTATCAGCCAGGCGAAGCTGCTTTCAGCACCACCCGGATGCCTATCGCCACCGTCAGGTCGCAATGTTGGTTTTGACGATCAACTCTATTTCTCGCGGGTATTTAAAAAATGCACCGGGGCCAGCCCGAGCGGGTTAGTGCCGGTTGTGAAGAAAAAGTGAATGATGTAGCCGTCAAGTTGTCATAACTCTAGAAGCGGCCGCGAATTCGAAGAAACAGCGGCCGCGAATTCCAGATCATGCTGGCGAAGCTAAGGATTTTTTTATCTGAAATTCTGCCTCGTGATACGCCTATTTTTATAGGTTAATGTCATGATAATAATGGTTTCTTCAGACGTCAGGTGGCACCATGGGAAATGTGCGCGGAACCCCTATTTGTTTATTTTTTCGATATCACATTCAAATATGTCTGTACCGCTAATAAACTTTAGATAACCCTGATAAATGCTTCAATAATATTGAAAAAGGAAGAGTATGGTTTCAACATTTCCGTGTCGCACTATTCCCTTTTTTGCGGCATTTTGCCTTCCTGTTTTTGCTCACCCAGAAACGCTGGTGAAAGTAAAAGATGCTGAAGATCAGTCCGGGTGCACGAGTGGGTTACATCGAACTGGATCTCAACAGCGGTAAGATCCTTGAGAGTTTTCGCCCCGAAGAACGTTTTCCAATGATGAGCACTTTTAAAGTTCTGCTATGTGGCGCGGTATTATCCCGTATTGACGCCGGGCAAGAGCAACTCGGTCGCCGCGCATACACTATTCTCAGAATGACTTGGTTGAGTACTCACCAGTCACAGAAAAGCATCTTACGGATGGCATGACAGTAAGAGAATTATGCAGTGCTGCCATAACCATGAGTGATAACACTGCGGCCAACTTACTTCTGACAACGATCGGAGGACCGAAGGAGCTAACCGCTTTTTTGCACAACATGGGGGATCATGTAACTCGCCTTGATCGTTGGGAACCGGAGCTGAATGAAGCCATACCAAACGACCAGCGTGACACCACGATGCCTGTAGCAATGGCAACAACGTTGCGCAAACTATTAACTGGCGAACTACTTACTCTAGCTTCCCGGCAACAATTAATAGACTGGATGGAGGCGGAAAGTGACCCAGCCGCTTCTCGCTCGGCCCTTCCGGCTGGCTGGTTTATTGCTGATAAATCTGGAGCCGGTGAGCAGTGCGGTTCTCGCGGTATCATTGCAGCACTGGGGCCAGATCCTGGAAGCCCTCCCGTATCGTAGTTATCTACACGACGGGGAGTCAGGCAACTATGGATGAACGAAATAGACAGATCGCTGAGATATAGGTGCCTCACTGATTAAGCATTGGTAACTGTCAGGACCGGTACCGAGCTCGCTTGGACTCCTGTTGATAGATCCAGTAATGACCTCAGAACTCCATCTGGATTTGTTCAGAACGCTCGGTTGCCGCCGGGCGTTTTTTATTGGTGAGAATCCAAGCACTAGGGACAGTAAGACGGGTAAGCCTGTTGATGATACCGCTGCCTTACTTGGTGCGTTCGCCAGTCTGAATGACCTGTCACGGGATAATCCGAAGTGGTCAGACTGGAAAATCAAGAAGCAGACTGCTGAACAGCAAAAAGTCAGATAGCACCACATAGCAGACCCGCCATAAAACGCCCTGAGAAGCCCGTGACGGGCTTTTCTTGTATTATGGGTAGTTTCCTTTGCATGAATCCATAAAAGGCGCCTGTAGTGCCATTTACCCCATTCACTGCCAGAGCCGTGAGCGCAGCGAACTGAATGTCACGAAAAAGACAGCGACTCAGGTGCCTGATGGTCGGAGACAAAAGGAATATTCAGCGATTTGCCCGAGCTTGCGAGGGTGCTACTTAAGCCTTTAGGGTTTTAAGGTCTGTTTTGTAGAGGAGCAAACAGCGTTTGCGACATCCTTTTGTAATACTGCGGAACTGACTAAAGTAGTGAGTTATACACAGGGCTGGGATATTATTCTTTTTATCTTTTTTTATTCTTTCTTTATTCTATAAATTATAACCACTTGAATATAAACAAAAAAAACACACAAAGGTCTAGCGGAATTTACAGAGGGTCTAGCAGAATTTACAAGTTTTCCAGCAAAGGTCTAGCAGAATTTACGGAACCCACAACTCAAAGGAAAAGGACATGTAATTATCATTGACTAGCCCATCTCAATTGGTATAGTGATTAAAATCACCTAGACCAATTGAGATGTATGTCTGAATTAGTTGTTTTCAAAGCAAATGAACTAGCGATTAGTCGCTATGACTTAACGGAGCATGGAACCCAAGCTAATTTTATGCTGTGTGGCACTACTCAACCCCACGATTGAAAACCCTACAAGGAAAGAACGGACGGTATCGTTCACTTTATTTATAACCAATACGCTCAGATGATGAACATCAGTAGGGAAAATGCTTATGGTGTATTAGCTAAAGCAACCAGAGAGCTGATGACGAGAACTGTGGAAATCCAGGAATCCTTTGGTTAAAGGCTTTGAGATTTTCCAGTGGACAAACTATGCCAAGTTCTCAAGCGAAAAATTAGAATTAGTTTTTAGTGAAGAGATATTGCCTTATCTTTTCCAGTTAAAAAAATTCATAAAATATAATCTGGAACATGTTAAGTCTTTTGAAAACAAATACTCTATGAGGATTTATGAGTGGTTATTAAAAGAACTAACACAAAAGAAAACTCACAAGGCAAATATAGAGATTAGCCTTGATGAATTTAAGTTCATGTTAATGCTTGAAAATAACTACCATCAAGTTTTAAAAGGCTTAACCAATGGGTTTTGAAACCAATAAGTAAAGATTTAAACACTTACAGCAATATGAAATTGGTGGTTGATAAGCGAGGCCGCCCGACTGATACGTTGATTTTCCAAGTTGAACTAGATAGACAAATGGATCTCGTAACCGAACTTGAGAACAACCAGATAAAAATGAATGGTGACAAAATACCAACAACCATTACATCAGATTCCTACCTACATAACGGACTAAGAAAAACACTACACGATGCTTTAACTGCAAAAATTCAGCTCACCATTTTTGAGGCAAAATTTTTGAGTGACATGCAAAGTAAGTATAATCTCAATGGTTCAGTTTCTCATGGCTCACGCAAAAACAACGAACCACACTATAGAGAACATACTGGCTGATACGGAAAGATATCATATTATGGCTCTTGTATCTATCAGTGAAGCATCAAGACTAACAAACAAAAGTAGAACAACTGTTCACCGTTACATATCAAAGGGAAAACTGTCCATATGCACAGATGAAAACGGTGTAAAAAAGATAGATACATCAGAGCTTTTACGAGTTTTTGGTGCATTCAAAGCTGTTCACCATGAACAAATCGACAATGTAACCTCGGGATTACCGCCTTTGAGTGAGCTGATACCGCTCGCCGCAGCCGAACGACCGAGCGCAGCGAGTCAGTGAGCGAGGGAGCCGTATAACGCGAAGTAATCTTTTCGGTTTTAAAGAAAAAGGGCAGGGTGGTGACACCTTGCCCTTTTTGCCGGACTGCAGCGGCCGCTACTAGTATTAATATGCGCGCAGCGTCTGGAAAACCGAGGCCAAAAAGACGTGCGTCTTTGATGCCCGGTTGCGACTCTACAGCAGAATTAAAATCAAGTCCGGCGCAGCCGGTTTGTCACTTCCACGCAGTTATCTGCGCCTAAGCCCCCCGCCAGCAGAACGTTGCCAAGCGATTGACCATTTAATAGTGACCAGTCAAAACGTTGCCCGCTTCCACCCCCCTGGCCGTTGTCTAAAACATATTTATCAACGTGCTGAAACTCGCGGGCGGGCAGGGTTTCACCGACGCTTAATGCTTTCCAGATGGCAACATGTGCTGGCAGAGCTTCACGCAGCGTATCGATATACAGCTGTTCTTTCATCATGCAGTTGCACTGCCGCCAGCGATAACACCTTAGCTTTGTCCACCACATCGGCAATATCGTGATTGCGGAACACGCCAACATACTGCAACGGTGCCGCAGCCATCACTTCCTGCGCCTGTTCAACGTTGACGCAACGCGGTGATGTCGCAACAAAAATCAACCCACCGTAAATCGCGCCCGCGTCATAAGCTGCTTTAGCATCTTGCCCACGCGTCAGGCCACATACTTTATTCTCACCCAGCAACACCCACACGGCGGCA
+
0,,'&&''%$$##$$$%)*.82255==>HJJGHIHFA==>>CCCBJDDJBJIFGCDEIGIIGHB@;;=>@?FEJJJJJHJJCJJJJJHHJIADF@@A@BAJIJEJHFJIJJJ<840'&%%$$%$%%&+&&&'(,.,,,-+.*)'%&)+('(,,.1----+***.***-0/,-.-,,,+-78/((()6999<<2//////3269>>=?EJJJCAA??84148=:C8C?@?>EHJGJJFEJJHFDFGA@@5443220)&&)))?????CECDCJGGJJFHJJJFJJGJDJEDEDDJEEDDJDEFIJIJJIFJF@?@GCB>:;;;JFBCBBGJHJIJ?==<CDDEJ@@@9996877<...6+*))B<<JJJJHCA:7668>?@BIGCCCJGFGJEEGFJF0))),1/2BCHEF????DEJJF=;;;CDJJ====<:;89;<23../1157:*)*+++)(((*79CJDGFGGJJJHIIHJIFEGGJFJHIJJJJJJIJJJHJHJFJJJHJJGJJJJGFJJF9777-++,AB@A@BFCBCIJGJGJFJGJJHJJJHJJHGEEFIB@@?9::::894=IGEFJGJJJJIJIGHJCCDDB@;BC56667///167:BFJFJFD?>66JJJGFGDJJDFJFFIJJJJHGFIIJHFIIJHJJHEFEJHHDIFHE==>>G10,(>@::66971''''>??9C9:IEBEGJEEHEHHIIEBJDBAAA?=<=A80-,))+&%$$$$$$%&9=AJ>;DBA===<>FJDJGDJC@JGJJJGCCEEJJHHFJHIJJJCDDEBEBGCCBGFHIIJJJGIJGHGCFGG****-797785788>>=AABJJJHJJJJGEJJGJIJJJ@44>CDFJEE@?@@IICGJGFJJJHJJIJJGEJGJFGEJJHJJGJFHJJJJJJJJJJJJGCHIJIFJJFJJDF0*,,=;<==FJDJJJJ:5500407<@B@=??A==<<<=<;<HHDCEFC@>;;<JJIJFJFDFC?=;=@IHJ>>GJHEJHFD>=>EJJIJHJJGJJIJJGFJJEJHJE@?@?IJIJJFGJHJJJDBACJIFJJJ=<;B:;JHIJJJJJJA<B:999:??HJIHFFCCJJJJGHEJIGJJJFFJBA::944?ACHDJJJJJEGDEJJJJJJFJJ>9B<;;;JJJJIJGJGIJJJGJJIDCGFFFECCADBDJJF@B?=<;>B<FIJJJJJ////:;::4***//0CEHC?>DA@==74,++)+-.+,/0;98<5555<FB55532124JJCBBAABA>?<;3)(*')-,'((>888:?GFCDBB@EF@333144399<CCJC295.HEDJEDEE::::AA@HABA>><<JJJGGJJJGJJJJJJFFDHJDHJJJJJJE8988JFCGEEJE:988G;<;<?EHA@AABCECH999-.))))@@ACHIJJJ333387&%%&0+*&'('*)%')('(&$$$%&''/02(EFJHEJGJ<;<?;7778@@>>@@=::95779?BFE=9>>CA@@AFHJHGJJJGF>>><EC@FHJF@==CEGCAABJHGEIJJJGIJJJJJJJG@@@@GFF1/))9=BCEJFJJFHHJHJJJIGHJEFCE?::77:9:B<655523401;>CB9JB@AGEJGGA@@6)))(??22004723>99)'''++)))%&&')),***)++,<===..-,,,,388FDFIIIFJGGJIGD@?@AD44339&)+-1@BFJJJJJJJJGHJJGJFCBD:8>:C7CDBAB??995666DJEHJJIHA<<33000'''')))035777>?>A@>887:;IGJIJJJGJI?=<<2''''001../..G@GJJFDDFGDFHHIEDE@/''(@A@?FDFGJIJEHJEDIE6555-,,0,++.3+*.,,008=GGFJGHJCJEFJFEBC>===FD;3322,+**,++))'$$$$+--8?EDE@;82/:00<<==<?==<<;@/.....*(((8@@BCCCJHGJBCABJGJJJJJJ=<<<CFHJFJJGHJJJJIIFFBEA?<;/-0**))))'&%&%%$%&'*)'''%%%%%%%%((*5590000:<AECF90-,EHJGJJJJGJIGJIJJJJIGEIJFHIJFJJIJJHJJJHJJJJHGFIJJFB//+'((;3233FDAAAEB=<HCEJIGJ::0/%&')+--..---489::::8<>;6;3(%%%''&&%$#$#%,034455,+'&%%'')*,//.//0330*(()*569>C=<=JJHJIFJEJIEEHEC?>5..EJJJJJGFJE@@76&%%&%%&&(+***)*&'&&(()%%%%&(*5;<?FCEIJJJJHIJJJJJJJJJJJGHJHEJHJFIJFIJGIHJGEJAJ@>AAIJJJJIC@@DGDB><<;<A;880,('%%%%&'$$$$%&&+(+:<DBCJJF===>JEDDDFD>3335IEIIJJFFDB9542.-/.0339C??>?>68>>@EJJGIFJJ@811?AJJJJJJJJGGIJJJGIJH550///89;BBBBCDFEGJJHJGDA>DHGHJJJEJJFEJJFJFGGG3002=4555---.1()*+/3<<8(&&(+1122>AAB>??>@DJ@=:9222/0DJJFIHGJHJJFGGJJHJABABIJJGJGJJJFJFJ==</-)))(/-01161)):;?ECJIHJJHGJBA@?AB655356''''8999;****<9521*486422349=;754630---25<;>=655;DJEDEBHJJEEGJJIJJ@@::;FBA:32239767885653/))::***255>874*..<::;?BCGJJJJJJHJJJEFIF444-,,-CCDAB+)))889FJJJGIJBEFFCJJIJJJIGHJJGJJJHG--50<61113JJJJJGJJIFJHJ@3>>33202531591BJHJJHJJGIHJJEFGJEIB@11**))))'&&&&&%%%'),)*)11212...05001>@D@<AHGJHGJIJJJGJGJJFDFGFJIJBAA@B3339:<6750,**'&'&)''%)&'))AAGEJJIHJEEB;;;999///?>9***,&%%$$$$&()*.('*'.<<DCB?>==@BGE?@JJJFJEHJJJJJJIJJGGJGJIJJIHJHJJHDIDJJA>?=>8999;::,+++4,*&&&+6B<;;;JJGFHE???@9997;;;BABB?2*'(&)7+**()(&'+,/)&&'./0:::9888=><=A<339@GGEIJJIEJH@?6/.-0**,,<?EDFFHFJJHDDDHJJJGJHEGFFJJJHIJJHJGJJEGCHGGJ>:999?;;;<DB===>CECEG=<<<JJBBB;;8;877=<IFHEIFADD@EGHBGCCGHJIJGJFJJEE3261EC;::99:;BCABGDGEGHJJGGIJJJFGGJJJDEDCBAADDHGGJ@===?FJHJ?8885.++.*&'+..///59:<>AJGJEIJJJHJCDCJH@@?@BD;:<<DBCJFFB@ECIFEIFEJIH3333B00146?@D@@@====@A@AACC@BA=BAAA@D===EFFBBCCIGD6-&&'++,-//(((+6???=--,,/3,,.0;:55421002:9<:7677232*>?@JJJJJJJJEEEFIJEJHJDIGEGB555448?IFIFFAJFGCEFA6333JJHIGFJ<;;::99DA?<AAFFCCDEEJH4444JGEDJCDD8+**+@?995452..--,'&%&%(@D@@CJ@JJJJJJJJJFGHJJJHJJJJJB::JIHJHDDBDHHE1112>EECDEC=;;;;?@BDAC@----@@ABJGJIHJJJIJJJJJEHJFGIJJJFH*))):<3///32))((BAHBJJJFEDCDJBJJJJHI566A4??1-CCFDEGJJGFHJFJJFHJHDIEGCAFD<982)((9CJGGJDDGD<<<>JD;988;222257+,,++,,7:944.-13/,,/695633678DFBA4666=>@;866.../....5:33&%%&%%,*0-...2./0=JHJJJFJFJJIIJJJJJDJFJJJEJEHJJJBBCBIJJJJ9GFJJHJJJIIHEFDIJGGHGGFD@>@ACBAADC>==<=<99<>CCBEGJJIJJGHJJJJFDCGJGJIJHJHHGFEFJ?@?@EFJFGEJHJDBCJB5631,'(''),((+(-,(8=?ACHJJJJJJJJJJHJCJIGJB@AADEDCEFJHDB3334;:=EJHFFH7667DCEJGJ444644/,+++,)&&'&**((,%('&&'((***546;<;?FEJJEHGJJIJJEFDDGECFGDFHGHEDDGFEEGGEGJFD@?>?ADJJFICFD>555<@DBDEECCDCBBBCCFDJGJ@<=<70&&&)>BBIJJEIHGDECDEEEJFEJJJFJIIJJJJHJHJHIEA@@BEGJEGJEGJGEGEEJGECA?AEEGFJEC??>?@@>=?FEECBECAA@>@@@?@@AFDJEEFDJEEID99::;=@IEIIBA=@D@<FJIDEBAA@BBACDADCBDDAA@B7777J@>>>B?>?BBA@A??CEJJFJJJJJJJ44448876//.,-.GJGD?EDDJGJDEJJ<?GIHDBEEGHIJJEGJJJJJJEDHJHJIDHC@J9=<899:@???CFFJJJJHJJGIJHA6'&&'6<66CBCAJJJ+***&('**4:GDCAC<10004<;323;9999ADJJFDJDIJFGJJJJJJHJJFJJHJIFJJIJHHJGJIJJJHJJCGF<=<<FHF3324433472-+*((((-1/0**)*.)3119:<:89<GFACDB@>>@EFEJHB@AB98886666BFIJGFIIEHJBBBEEFHCEJ855006687D55:<DFJJJIHJJGHJJJJHIJJJJJJJEEFFDCAAB=;@?46GFHGJJJJJJHJJJHFC=EA@GJEJHEFJJCCJJJEJJEJEFJHDGFJHIF6666<6124*)&%47589?EJHJJJCDEI4444EJJJEHJJGIJJ<200*+&%&.2127866651.'''*)0((1119:'''''++.25565.;::<JCBA?AB>88??I@=?BABB3333*)'&)%&'(,,)(&%##$#$''/((-1::;89:.--9:???@GJHJJJJJIJJIEHEFIHJIJJFJJJFIJEDDJJHJHJJHJHJIHJJGGIEFFHJJJJGIJJJJJHD???@HJJJGJ77ABDDDHJJEEBADAA@BA9=601;:;<HFJDEEIJEHEJJFGEJJFD<:;<DFHJJEJCBDEJEECIJCBCEBJ==>?53348EHHGJGJJAAA?=.*'&&&)(,,())*10*3?@EDGJEHFCJFEACC=...78;<<<>AA@6666'''-:<?@CCHHH@;::12127445))&&(%%%&&8:<=JHEJGIJJIJJJJJIHJFIJJJJDJBJFGJJIJAJIIGJJIABBAHFDD/:<:>100:)((*00222>@AHIJJHCCCCIHFCBDFE@@@@A@@EDCCFJJECCDJJHJJJEFECFCHE53/0=<4+)),-...///4AIABC4-3./1,++-33246++,**)+04,237;77777BA?@CCGCFEF2000/+9201459<///0))))*7557:3333,***312<A;89>@@@CCDBCCC?EC?;;;4222100//**((*(****8:?@FE1000EDDJJ?A??998855011+))3@67FIJGJFFFF88<CF;::9=CCDJGHJJIJIJGGHHGJGDA@@DC7778@??@JHJHB@BBGJIJJJJJGJEJFJJJIIJJJEJJJFDGGFJJHIJJJJHJJJJGJJJJFFJJFHJHEIIGJFFCCHEJFF,,,4+('$&+,--,--,-343,-,'9:9JJCGJ;;;891(),:<===<?989@JJJHJEEFFIGJGHHIJGFJFJJFBA?@<?9:::CDBB==<<E=<<ADHCBA<;445<6CFEDJHGIDFDFGG=JJI88889AC,,,,1../1=;<9;;<<FFBB:::8:7844555444.../85/,--,,()('&((&&&((-9;@@;::96=>@B@??77CB?:::AA55788FFJ@@>411:.--,..//16/00---***)''--110,+&$
@Glass_T7V_1_D3_11_4_20
TTTAAACACTTACAGCAATATGAAATTGGTGGTTGATAAGCGAGGCCGCCCGACTGATACGTTGATTTTCCAAGTTGAACTAGATAGACAAATGGATCTCGTAACCGAACTTGAGAACAACCAGATAAAAATGAATGGTGACAAAATACCAACAACCATTACATCAGATTCCTACCTACATAACGGACTAAGAAAAACACTACACGATGCTTTAACTGCAAAAATTCAGCTCACCAGTTTTGAGGCAAAATTTTTGAGTGACATGCAAAGTAAGTATAATCTCAATGGTTCGTTCTCATGGCTCACGCAAAAACAACGAACCACACTAGAGAACATACTGGCTAAATACGGAAGGATCTGAGGTTCTTTATGGCTCTTGTATCTATCAGTGAAGCATCAAGACTAACAAACAAAAGTAGAACAACTGTTCACCGTTACATATCAAAGGGAAAACTGTCCATATGCACAGATGAAAACGGTGTAAAAAAGATAGATACATCAGAGCTTTTTACGAGTTTTTGGTGCATTCAAAGCTGTTCACCATGAACAGATCGACAATGTAACCTCGAGATTACCGCCTTTGAGTGAGCTGATACCGCTCGCCGCAGCCGAACGACCGAGCGCAGCGTCGGTGAGCGAGGAAGCCTGCATAACGCGAAGTAATCTTTTCGGTTTTAAAGAAAAAGGGCAGGGTGGTGACACCTTGCCCTTTTTTGCCGGACTGCAGCGGCCGCTACTAGTATTAATATGCGCGCAGCGTCTGGAAAACCGAGGCCAAAAGACGTGCGTCTTTGATGCCCGGTTCAGACTGTACAGCAGAATTAAAATCAAGTCCGGCGCAGCCGGTTTGTGCCGCTTCCACGCAGTTATCTGCGCCTAAGCCCCCCGCCAGCAGAACGTTGCCAAGCGATTGACCATTTAATAGTGACCAGTCAAAACGTTGCCCGCTTCCACCCTGGCCGTTGTCTAAAACATATTTATCAACGTGCTGAAACTCGCGGGCGGGCAGGGTTTCACCGACGCTTAATGCTTTCCAGATGGCAACATGTGCTGGCAGAGCTTCACGCAGCGTATCGATATACAGCTGTTCTTCATTACCATGCAGTTGCACTGCCGCCAGCGATAACACCTTAGCTTTGTCCACCACATCGGCAATATCGTGATTGCGGAACACGCCAACATACTGCAACGGTGCCGCAGCCATCACTTCCTGCGCCTGTTCAACGTTGACGCAACGCGGTGATGTCGCAACAAAAATCAACCCACCGTAAATCGCGCCCGCGTCATAAGCTGCTTTAGCATCTTGCCCACGCGTCAGGCCACATACTTTATTCTCACCCAGCAACACCCGGCGCACGGCGGCGTGCAAACTGGTCATGGGCCATCAACGCCGAACCAATCAGAAAACCGTTAGCGAAGTGGCTTAACTCGCGCACCTGAGCGTAAGTATTAATACCGATTCGCTGATTACCGTCACGTTGTGCCCGGTTCGGCGCAAGCTCGCGGGTACGGTTGAGATCAATCGACAAATCACGCAGATCGCGGTTGTTGATGCCAACGACCTTTGCTCCCAATGCAATGGCGCGCTCCTGTTTCCTCTTCATTACTGACTTCGGTCAGCGCCCATCTCCCAACTGTGAGCGACGGCGGCGAGCGTGATCTGGTCGTCATCCAGTACTGAAAGCATTAATAAGCAGGCATCGGCCTGGTAATAGCGCGCCAGATAGATCTGGTAAGGGTGGATGAATGAAGTCTTTACATAAAATCGGCTGCGGGGCGATTTGGCTGACAATGGAGAGGAATTAGAAGCTTGCTGAAAATATTTCTCATCAGTCAGCACCGAAATTGCCGAAGCGTAATGTTTATAAATGGCGGCAATGCGTGCTCAATGGAATGGTCACGGATATCCTGGCTTTTGAACGGCGACGCTTCTTTACTGCAATAAACGCCCTGCCGCACACCTGTCAGCGCATCATAAAAATGTCGCGTGCTCGGCTGAACCTCATTCTGAAAACTGGCCAGCGGTTGCTGCTGTTTGCGGGCTTCTACCCAAATCGCCTTGTCTGCGACGATTTTCGCTAAAACGGTTTGCATCATCTAGTATTTCTCCTCTTTCTCTAGTAGCTAGCCCAAAAAAACGGGTATGGAGAAACAGTTGAGTTGCGATAAAAAGCGTCAGGTAGGATCCGCTAATATTATGGATAAAAATGCTATGGCATAGCAAAGTGTGACGCCGTGCAAATAATCAATGTGGACTTTTTTGCCGTGATTATAGACACTTTTGTTACACATTTTGTCATGGCTTGCGTTCCGCTTTGTTACAGAATGCTTTTAATAAGCGGGGTTACCGGTTTGGTTAGCGAGAAGAGCCAGTAAAAGACGCAGTGACGGCAATGTCTGATGCAATATGGACAATTGGTTTCTTCTCTGAATGGCGGGAGTATGAAAAGTATGGCTGAAGCGCAAATTGATCCCCTGTACTGCCGGGATACTCGTTTAATGCCCATCTGGTGGCGGGTTTAACGCCGATTGAGGCCAACGGTTATCTCGATTTTTTTATCGACCGACCGCTGGGATAAAAAGGTTATATTCTCAATCTCACCATTCGCGGTCGGGGGTGGTGAAAGATCAGGGACGAGAATTTGTTTGCCGACCGGGTGATCTGTTGCTGCCGCCAGGAGAGATTCATCACTACGGTCGTCATCCGGAGGCTCGCGAATGGTATCACCAGTGGGTTTACTTTCGTCCGCGCGCCTACTGGCATGAATGGCTTAACTGGCCGTCAATATTTGCCAATACGGGGTTCTTTCGCCCGGATGAAGCGCACCAGCCGCATTTCAGCGACCTGTTTGGGCAAATCATTAACGCCGGGCAAGGGGAAGGGCGCTCTGGAGCTGCTGGCGATAAATCTGCTTGAGCAATTGTTACTGCGGCGCATGGAAGCGATTAACGAGTCGCTCCATCCACCGATGGATAATCGGGTACGCGAGGCTTGTCAGTACATCAGCGATCACCTGGCAGACAGCAATTTTGATATCGCCAGCGTCGCACAGCATGTTGCTTGTCGCCGTCGCGTCTGTCACATCTTTTCCGCCAGCAGTTAGGGATTAGCGTCTTAAGCTGGCGCGAGGACCAACGTATCAGCCAGGCGAAGCTGCTTTTGAGCACCACCCGGATGCCTATCGCCACCGTCGGTCGCAATGTTGGTTTTGACGATCAACTCTATTTCTCGCGGGTATTTAAAAAATGCACCGGGGCCAGCCCGAGCGAGTTCCGTGCCGGTTGTGAAGAAAAAGTGAATGATGTAGCCATACGTGTCGTAACTTCTAGAAGCGGCCGCGAATTCGAAGAAGAAACAGCGGCCGCGAATTGCAGATCATCCTTAGCGAAAGCTAAGGATTTTATCTGAATATACCTAGTTGATACGCCTATTTTTATAGGTTAATGTCATGATAATAATGGTTTCTTAGACGTCAGGTGGCACCATGGGAAATGTGCGCGGAACCCCTATTTGTTTATTTTTCTAAATACATTCAAATATGTATCCGCTCATGAGACAATAACCCTGATAAATGCTTCAATAATATTGAAAAAGGAAGAGTATGAGTCTATCAACATTTCCGTGTCGCCCTTATTCCCTTTTTTGCGGCATTTTGCCTTCCTGTTTTTGCTCACCCAGAAACGCTGGTGAAAGTAAAAGATGCTGAAGATCAGTTGGGTGCACGAGTGGGTTACATCGAACTGGATCTCAACAGCGGTAAGATCCTTGAGAGTTTTCGCCCCGAAGAACGTTTTCCAATGATGAGCGCTTTGAACCCCTGCTATGTGGCGCGGTATTATCCGTATTGACGCCGGGCAAGAGCAACTCGGTCGCCGCATACACTATTCTCAGAATGACTTGGTTGAGTACTCACCAGTCACAGAAAAGCATCTTACGGATGGCATGACAGTAAGAGAATTATGCAGTGCTGCCATAACCATGAGTGATAACACTGCGGCCAACTTTACCTTCTGACAACAATCGGAGGACCGAAGGAGCTAACCGCTTTTTTGCACAACATGGGGGATCATGTAACTCGCCTTAAATAGTCGGGAACCGGAGCTGAATGAAGCCATACCAAACGACGAGCGTGACACCACGATGCCTGTAGCAATGGCAACAACGTTGCGCAAACTATTAACTGGCGAACTACTTACTCTAGCTTCCCGGCAACAATTAATAGACTGGATGGAGGCGGATAAAGTTGCAGGACCACTTCTGCGCTCGGCCCTTCCGGCTGGCTGGTTTATTGCTGATAAATCTGGAGCCGGTGAGCATGGTATCGCGGTATCATTGCAGCACTGGGGCCAGATGGTAAGCCCTCCGTATCGTAGTTATCTACACGACGGGGAGTCAGGCAACTATGGATGAACGAAATAGACAGATCGCTGAGATAGGTGCCTCACTGATGCAGGCGTTTGGTAACTGTCAGACCAAGTTTACGAGCTCGCTTGGACTCCTGTTGATAGATCCAGTAATGACCTCAGAACTCCATCTGGATTTGTTCAGAACGCTCGGTTGCCGCCAGCACTATTTTATGAGTGAGAATCCAAGCACTAGGGACAGTAAGACGGGTAAGCCTGTTGATGATACCGCTGCCTTACTGGGTGCGTTCGCCAGTATAAATGACCTGTCACGGGATAATCCGAAGTGGTCAGACTGGAAAATCAGAGGGCAGGAACTGCTGAACAGCAAAAAGTCAGATAGCACCACATAGCAGACCCGCCATAAAACGCCCTGAGAAGCCCGTGACGGGCTTTTCTTGTATTATGGGTAGTTTCCTTGCATGAATCCATAAAAGGCGCCTGTAGTGCCATTTACCCCCCATTCACTGCCAGAGCCGTGAGCGCAGCGAACTGAATGTCACGAAAAAGACAGCGACTCAGGTGCCTGATGGTCGGAGACAAAAGGAATATTCAGCGATTTGCCCGAGCTTGCGAGGTACTATATTAAGCCTTTAGGGTTTTAAGGTCTGTTTTGTAGAGGAGCAAACAGCGTTTGCGACATCCTTTTGTAATACTGCGGAACTGACTAAAGTAGTGAGTTATACACAGGGCTGGGATCTATTCTTTTCTATCTTTTTTATTCTTTCTTTATTCTATAAATTATAACCACTTGAATATAAACAAAAAAAACACACAAAGGTCTAGCGGAATTTACAGAGGGTCTAGCAGAATTTCCAAGTTTTCCAGCAAAGGTCTCACAGAATTTACAGATACCCACAACTCAAAGGAAAAGGACATGTAATTATCATTGACTAGCCCATCTCAATTGGTATAGTGATTAAAATCACCTAGACCAATTGAGATGTATGTCTGAATTAGTTGTTTTCAAAGCAAATGAACTAGCGAGGTTAGCGCTATGACTTAACGGAGCATGAAACCAAGCTAATTTTATGCTGTGTGGCACTACTCAACCCCACGATTGAAAACCCTCAAGAGGAAAGAACGGACGGTATCGTTCACTTATAACCAATACGCTCAGATGATGAACATCAGTAGGGAAAATGCTTATGGTGTATTAGCTAAAGCAACCAGAGAGCTGATGACGAGAACTGTGGAAATCAGGAATCCTTTGGTTAAAGGCTTTGAGATTTTCCAGTGGACAAACTATGCCAAGTTCTCAAGACAAAGATTAGAATTAGTTTTTAGTGAAGAGATATTGCCTTATCTTTTCCAGTTAAAAAAATTCATAAAATATAATCTGGAACATGTTAAGTCTTTTGAAAACAAATACTCTATGAGGATTTATGAGTGGTTATTAAAAGAACTAACACAAAAGAAAACTCACAAGGCAAATATAGAGATTAGCCTTGATGAATTTAAGTTCATGTTAATGCTTGAAAATAACTACCATGAGTTTAAAAGGCTTAACCAATGGGTTTTGAAACTTAAA
+
-,--12.*))*)*,.45EFGJIJFHFIHIJGFJHHJJHJJJJJEDIJ@??AFHDC>?B@E7776633@?=>4;;<E?DBCJHJJJJJJIAABE3111*)()14BHGFJGHGGDACCCHJEJJJJJJDBEJGJ>=;;55534422000/<A-FDEJGJHEIGJJJB:979:2/,127?BABBDJJJBBABB0..58GIG:99:JJIJDGJF@CJCCDJDB==>JB:99----+**+27:ACG@@@FJIJJJJJJJJEDJJJJGIFDJE999?3229?>,,,,EEFJJJGGDD?>GGJJJJIIGJJJEFEIECJFJBB@BJFFJBAA@GBDB??CFEBEFJJEGG43354411344)((%%%%,-0/,,---/12;?7666@A@=<;;HGGJJJJJJJJJJJGGFGFFJIEJIHHJJJJJGJJEJJJHGJHJJGHIHJGJFFIEC7778G=@HD@9977::?@HEHFGJJGHJJFIIJG?>??I@DDHJ?=<>@?>?C???ABJJJGDB>=DBC???JJCCD@?@AJEECEHJFJGEJHF?BFGGHJJJJ;*)))>;>=ABCJ3334J9666;;=9;A7AAAJGCJJIJJJFFJJGJJJJJJ??JHJFIGIHABBBAACA:99:8720-'%$%**.212///2,<9555;<:;EDHHGGFEJHFJFIFGJIJ==ADGJJIJFJFJIHJIIHDFEFJGJFJJJJIEEJIJICH8E9C9)(('').//0<>BFHJJGJH:99666;A>>?@HIJEFJBFDEGEA===>EFIJIHDCEDEEBAA@>;<8888)((()&&&+++++&'&*+***,/--11===900<95./AFJJJJJJJFEGEJJJJJJBA9=B9:421+))*).4?HJHJJJJJJDJJDEC=20225/-=>99:>ABDGIJFJJJGIJIJJFFEIIJJJJJJIJIJGJJJGIHJJJHJJJJJJJIJBJJD:DBHHI=JGJJHJJJJJJGJ5400>JGGFE@CJIJEBCDJJJJJJHHJJJ.---479;998?@BADCIEDJGIIJGJGJHJJJFIJHJJIJEJJGGJIIJJHGJGJGJJIJJJEBD?EHJJJJJJJJEGJIJJJIJ@?JGJJJJDHBCC2-*)7AFJJJJJJJJJJJFJHIFJJJGGJIJJ>>>=G@CDJJJJJJJJGGJJJIJJIIHJGJJHEJHJJJJFEJFEF98894111DJHIJHJJJJJJJBFDJJJGEEDEIFEFEFJJGJJJJJJHJJJHJHJJJJIHJJGHJJJGEJGJGJECG>?@>EJJJJ?@>??B777:BBACEGJFIJJJIJHFHJHFEEEJJJCJJJJIJJJJJJJJIHEFJHJGJIIJE>>=@GGBFJ?FHGHGEGHB?@@0003;4-,.0::997773330/./.-(%$$+.-/33559GDF;000-/.-./09,,,,2226FEHFECB6555BIJIJJJJHHIJGJIFHJHIGF<<<<:;51/,,++'''(+/-..:23>>111GJJJFGJJIFFIGD6665&&&('''(898:=>@2123:;JJJAA@=,**./14337888;6666BBA?2222244ACDJGJFGGJJJJCCD444CAAA:?AAAGDGCJGFJHJHJBA@=>=<.68C42848:833AA;:98889917777256'''/39565614//1AB4337,+++++-11++++3+(((,666AHDFCEJDJJGGJDCBBBFGH221../010148;7?BDHIJFHEFGIJJ;::7788;75466..//000;65*.+((((('%%$*/54110@96=JHJCGGJJHDCJEJ00;<=:7/*)((*+,,+((**-&''(,,+((%%$%())*+-()>IJJJGGJ==>=CJEDBAGCCC???>ABDEG@@>3CEGHJIHJJJIJJBA4---1<=>@A6554643***&&'((''*&&##$%&&&&((''$$$%%%)-,'%%$%&&&&&'+*)&%'&$$%'+))&*)))(''%$$%'%&&&&'))'&$%''))--*))))6DCC?A@@B22DFJJJIJGEGHIEEBACEHJIFFJJEJJJJJHJJJJJGJJIJJIJ56D?DJJFHIJCCCCHDCFHFJJIFIIHJDFEDJJIHJCHJEJBEJJJJJEFECGJFH@@@???978@@@B?CJDBHICCJDEFEEFIHDJJJJGGFAAEHCGHH@AACGJGFFIJHJH322'%%&-113:9:/*0=@><==C=>CEDGBB@=A68845/,***8)))*CCFJGJGHGJJFEEIJB@@A@@@EFE8878988>=A>@AJ>>>.--/9D=5455566;/./7267;<<<<5444<;;<JI>;<64((%%%--.6211,,,-.&%%%%%&&,.1>5EACDFEGJJJHJGJJJJJIHEF?>>JIGCCIDAADJIEDGGHJ<<:;=59@BA?@ACJJHJA>>@DDJJHJBEFBJJJFJJIEJJJCEDCF???JJEEJDGEEJJGFFJJEJHJJJIGGJJIA@<?>==>CBBCD;<>?>=?=B>><:::/(((&'()-20++++4=;HHCI=76,,,,C:FGEDIHBG<==BGGJJJHJGJFDIB::+(&'>99@BEHDJJGJHJGJJJJGEFJGJJJJHJEBBDB@??@5442545-*,+.77=<>??>@=<<@;<<<JIHJCBA@BAHDB@.,,,GFFAAA?::87../4689DJGJHJJHJJJHJJHJGJJEIFIDB@A=**))-+,**')*11011;?J@@?@;9:9:<:////JJIGGJJJJJIHJIJJA?@>A?@5545==>JJ;;;CEBCJJA>=??:555>=GABFDFIJJJJJJIJECDIJIJGJDGDCGJHD8877>>?=<>:;:1103433:CB<99:?BCBC@>JEJJFHED8889;3214====GJIHGGJIGIGEJH=;<;@GDDCHGJJGHJIJIGJJFFECFHJIF?JA@'''%&&&*7///2?>CFJHJJCBCDJJJIJGIJJJJIJJJJIJJJIDB<4--<FGGJGGGJEJFGJA@@AA:;==<7@FEIEJIHHGJJJIJJJIIJHGJGHGDAFJJJJJJHJJIJ@@?@JH?@@A:::;JJJJJGEGDB))),AEABAJHJGFJJJIJJJHJGJFJJJDJ<6)JJJJJJGHJJJJFJJJJJJJJJGJJFJ@<;:A;EIJIJHFFHAAABBEJJJJJFHJHFE@ACFFGCA<76EIJJJIIFJEJ7767JJJJJGJJJJIJJJGFF777=CBJ>>>?JJJJGJJHJIJJJJJJJIJJJIHJJJFIFIDGB=88:>2/.'&&&'&&-''(,333611;:<BEJFEJFJJJJJGHJIJGIEEJIJJEG;988;>@A@BJCEEBEF@>C?@@@?=@AC?@>F@<<<@@211--*)****3468::3,,*+//,%&((09@D<;;;<<:5557;>>?E8<DBIGJDEF@@BA220.00;''''(**:667;@5?BFFJJJJF::<<:;98830%%%%'&''&'1-++.368BEJFHHHJHHJJJJJHIGJJJJJG:,*++-1688;JJCCBBJ<;;4))00?3344>AD?9<<<BDJEJJJJJJJH??FJGJJJJGJJJIJHIJJGJJJJJJDEJGJJJHGJGJHJJJIJFJJF@?@4++<5547<?@@CGGHFJJHHJJJJFJJFJ;;;DJJGCC6667DDBBBCC;::540.)('%).((78@@A?JJEFEJGDEF<=?68=@JIJJJJJJJJJGJJGJJJGJJJJFJJCJIJHGJJFH>?>>GJJJJGFEJEJJIHGJJFJJGJJJFGJEDDEDAA?31122210+)))*.-//9=@C>BCED@AAAJ:9994433@BCGJCAA?>==>>BCGACJJJIHJGJEJIB77CBDJIJJJIFIJJBAEEJJ:0))&''(9&&&%''((-8?@BEJJJGHGJEHJIFCB96*54450234>;37JGJEBEHEDBBEI;;;;;;<DJFJJJHCB;8888EBFJJJ=<461'01CA???ABD=<A<;=<>;332111JEEIDGGJFGHJJFJJJEJJJJ;:;789=<;FJGIHHJDCJJJHIJJJHJJJJGJ===>JIJGJJHEGJGFECB===985'-+'(((*/789:,,,(***,++,.169:EHJEJJJJHGJII@>BA?@A@BBG8777?A:955880...3AA))))>/-+-)))&&((5547>>94341-,*'''39:;<;962299755))))EDGJJEBCDHA@?AIJHIJAGC***+446::<?DEJGGJJJGJJJJICABBJEJJJHCEEJJJFHCJFEHCCDDCCB2*BBGHJJGJIJJJB@??ACJGJJJIJIJJJJFH@?>?D@B@?IDEDB;:;=?>>9<>><@?IHGJFIHJDIC@@DJJJJJJEECFJDHIJJJFHJJJHJHD>?>,,,,)(***,000;;EJFJGJIJJHJJIJJJ<<<JGJJJFEJJJJEFFJHG98*BCGHJJ?>>>GEJJFJJJJFJGDHJHFGB?>?;,,,1,,CDJHFEGD@==??756501234=<:.,+++,=>FEGDCE@@A::8--00411111-13256655327;DCBBACGIJJDFDBJJ55GFFEDGFEFGJ;=,JC@4456JGEIJIJHIG?>66BHJEHJIJJHJJJJJJJJJGJEGJEH?885--,-5-+**($$$$$$$$%):-+''())))+,++9:9<;=>B=<==JJ65500/9///@@GJFGJJJG1...JIJGIJJJJGEJBC;;;89:;A3&&&&))*56621../.<<<<>?@?@DFJJJJHHJG9899JIJJIHIJJJGDGJGHHH989:CDFD249CDADAACA@@>CA@;<;JJGJB@@AJJJJJJFGJJJJJJJJJJJJJGJJJIGJJJ@A?@DBDEIJJJFDED>?C<=@JFJGF99500,,,,...<@=;;;ADDB2009:995249:>BBJJGIJ....1.**+/?@A@DEDFBABEGJJJHJHHIJGJIJJJJJJGJJGHFJJJFHHIJHFJJF@21111<@JGJDC88300041.)))FHFJGIJJIIHJJIHFG=>?JIHHJDJIG:877+*))1,++*',-,,-130/./'+&&''%%&%-6459<3(125EHBB@?DCFHEHAAAJFCBCAB@BD@==<<>@?0///40008;=:;7BABA?>;:::=?=;;;>???>@?;:;;;;:;===;;<<=>=??>===>82-/...''&&)**/''&(''&&.9@?==;772634=7==<===<<<=>;:9899;<;=<<>;;998:;:;;<>=??><<<;;;=?=8888;85557;=;6221698<<;;:9:=<<:8:7(&&&*&&&117721/02;;9777786.((*3/*--./01/132@>>==>??@@=;??B@=;;;;:9998;99;<<==>B?>==>@?=>>>?<:<:9997888;::::<=>;;11124369:=<;;887798754566733421***+(%&*+)(();::::;9655554.('')*,-31/0257866667871//100/2111/116:::988;;>9777;==>;;99:::997988:;@ID88887346799:=<'''()))68<>::755775545774445=?=<:9888:::6543447<==;;9999:::88999999<====<;:9966668855445576788:8889::9:76667:;:7763334::<<=<;::98-,,-5;8889=@@?=<99989999=;::999<@A@;;;;:;<<?A@@?<<883;::;;;:733-)()26,%%'(()(,,-/56=>:98::98879880///=8=88;<=@DCGA:99555<<>?<;987789<;:98779:<::;:9999976677:=@B><::<:;:::8666677557:999;:;100088::99::;<=977787664466?@;999<:897897788::8:64444445889988@9::9899<<;96668;>;9:9899<A>:88;@<877899::;87768:8::><;99::999998667898:969;8/+%%&
@Glass_T7V_1_D3_11_4_21
GGCAGATTGCTGAACAGCAAAAAGTAGGAATAGCACCACGTAGCAGAACCACAATGAACATGAGAAGCCCATGACGCTTTGTTGTTGTGGATCTCCTGCATAAAAATCCGTGAAAGAGCCTGTTAGTGCATGCCGTTCACTACAGAGCCGTGGCGCAGCGAACTAAATGACTCACAAAAGACAGCGACTGGTGCCTGATCGTGAGACAAAGGAATATTGGCGACACCAAGCTGAGGACTGTATGACCTAGGGTTTTAAGGTCTGTTTTGTAAGACAAAGAGCGTTTGCGACATCCTTTGTAATACTGCGGAACTGACTAAAGTAGTGAGTTATACACAGGGCTGGGATCTCTTCTTTTATCTTTTTTTATTCTTCTTTTCTATTAATTATAACCACTTGAATATAAACAAAAAAAACACACAAAGTATAGCGGAATTTACAGAGGGTCTAGCAGAATTACCAAGTTTTCCAGCAAAGGTCTAGCAAATTTACAGATACCCCACAACTCAAAGGAAAAGGACATGTAATTATCATTGACTAGCCCCACCATCTCAATTGGTATAGTGATTAAAATCACCTAGACCAATTGAGATGTATGTTAATTAGTTGTTTTCAAAGCAAATGAACTAGCGATTAGTCGCTATGACTTAACGGAGCATGAAACCAAGCTAATTTTATGCTGTGTGGCACTACTCAACCCACGATTGAAAACCCTACAAGGAAAGAACAGACAGTGACCCCACTTATAACCAATACAAGATGATGAACATCAGTCAGGGAAAATGCTTATGGTGTATTAGCTAAAGCAACCAGAGAGCTGATGACGAGAACTGTGGAAATCAGGAACATTTTTTGGTTAAAGGCTTTGAGATTTTCCAGTGGACAAACTATGCCAAGTTCTCAAGCGAAAAATTAGAATTCATTTTTAGTGAAGAGATATTGCCTTATCTCCAGTTAAAAAAATTCATAAAATATAATCTGGAACATGTTAAGTCTTTTGAAAACAAATATTCTATGAGGATTTGTGGGTATTTAAAAGAACTAACACAAAAAGAAAACTCACAAGGCAAATATAATTAGCCTTAAATAAGGTAACCTTAATGCTTGAAAATAACTACCATAGAGTAAAAGGCTTAACCAATGGGTTTTGAAACCAATAAGTAAAGATTTAAAACACTTACAGCAATATGAAATTGGTCGTTGATGGCAAAGAGCGTCCGACTGATACGTTGATTTTCCAAGTTGAACTAGATAAGACGAATGGATCTCGTAACCGAACTTGAGAACAACAATAAAAATGAATGGTGACAAAATACCAACAACCATTACCTGGGTTCACCTACATAACGGACTAAAAACACTACACGATGCTTTAACTGCAAAAATTCAGCTCGCCGGTTTTAGCAAAATTTTTGAGTGACATGCAAAGTAAGTATGATCTCAATGGTACCGTCTCATGGCTCACGCAAAAACAACGAACCACACTAAACATACTGGCTGATCCGGAAGGATATTTTGAGGATTTTTATTATGGCTCTTGTATCTATCAGTGAAGCATCAAGACTAACAAACAAAAGTAGAAGAACTGTTCACCGTTACATATCAAAGGGAAAACTGTCCATATGCACAGATGAAAACGGTGTAAAAAAGATAGAATACATCAGAGAAACTACGTTTTTGGTGCGTTCAAAGCTGTTTCACCATGAACGAATCGACAATGTAACCTCGAGATTACCGCCTTTGAGTGAGCTCATACCGCTGCGCCGCAGCCAAACAACCCAGCGCAGCGAGTCGTGAGCGAGGAACCTGCATAACGCGAAGTAATCTTTTCAGGTTTTGCAAAAAGGGCAGGGTGGTGACACCTTGCCCTTTTCCGGACTGCAGCGGCCGCTACTCGCTGGATCTGCGCGCAGTTGAAAACCAGAAGCACGAAAAGACATACGTAATACCCATGAGACTCTACAGCAGAATTAAAATCAAGTCCGGCGCAGCCGGTTTGTGTACGAGCTTCCACGCAGTTATCTGCACCTAAGCCCCCCAGCCAGCAGAACGTTGCCAAGCGATTGACCATTTAATAGTGACCAGTCAAAACATTACCGCTTCCACCCTGGCCGTTGTCTAAAACATATTTATCAACATGCTGATAAGCGGCTCACCCGTTTAATGCTTCTCCAGATGGCAACATGTAGGACGCAGCATCGATATACAGCTGTTCTTCATTACCATGCACAGCAACTGTCCACCACATCGGCAATATCGTGATTGCGGAACACGCGGAGCGTACCTGCAACGGTGCCGGCAAGGTACGGCTTCCTCGCCTGTTCAACGTTGACGCAACGCGGTAACGACGAATGAACCACCGTAAATCGCGCCCGCGTCATAAGCTGCTTAGCATCTGCCGCGCGTCAGGCCACATACTTTATTCTCACCCAGCAACACCCGGCGCACGGCGGCGTGCAAATGGTCATGGGCCATCAACGCCGAACCAATCAGAAAACCGTTAGCGAAGTGGCTTAACTCGCGCACCTGAGCGTAAGTATTGATGCCGGATTCACTCATACCGTCACGTTGTGCCCCAGTTTCGGCGCAAGCTCGCGGGTACGGTTGAGATCAATCGACAAATCACGCAGATCGCGGTTGTTGATGCCGACAACATTGCTCCCAATGCAATGGCGCGCTCCTGTTCCTCTTCATTCTCGACTTCGGTCAGCGCCATCTCCAGACTGTGAGCGAGACAGCAGCAGCTCGGCAATCTGGTACCATCCAGTACTGAAAGCATTAATAAGCAGGCATCGGCCTGGTAATAGCGCCGCCAGATAGGATCTGGTAAGGGTCGATAATGAAGTCTTTACATAAAATCGGCTGCGGGGCGATTTGGCTGACGATGGGAGAAGATGAACTTTCCCCTGAAAATATTTGCTCATCAGTCAGCACCGAAATTGCCGAAGCGTGATGTTTATAAATGGCGGCAATGCGTGCTGGATCGAAATCATCACGGATCGCGCCTTCAACGGCGTAGCTCTTGCACTCCAGAATGCGACATGTCGCGCACCCTGTAGCGCATCATAAAATGTCGCGTGTAGCAACCTCATTCTGAAAACTGGCCAGCGGTTGCTGCTGTTTGCGGGCTTCTACCCAAATCGCCTGCGACGATTTTTCGCTAAAACGGTTTGCATCATCTAGTACTTTTCCTCTTTCTCTCATAGCTAGCCCGACAGGATTCTGGAGAAACAGTAGAGTTGCGATAAAAAGCGTCAGGTCAGATCCGCTAATCTTATGGATAAAAATGCTATGGCATAGCAAAGTGTTAAACCTGAGTGCAAATAATCAATGTGGACTTTTCTGCCGTGATTATCCAGCTTTTGTTACGCGTTTTTGTCATGGCTTTGGTCCCGCTTTGTTACAGAATGCTTTTAATAAGCGGGGTTACCGGTTGCTAATTCCTCGAGAAGAGCCAGTAAAAGACGCAGTGACGGCAATGTACGATGCAATATCGACAATTCGTTTCTTCTCTGAATGGCGGGAGCTGAAAAGTATGGCTGAAGCGCAAAATGATCCTGTGCCGGGATTGGCTTAATGCCCATCTGGTGGCGGGTTTTTAGTTGAATTGAGGCCAACGGTTATCTCGATTTTTTTATCGACCGACTGGGAATGAAAGGTTATATTCTCGATCTCACCATTAGCGGTCAGATAAAAATAGGGGACAAATTGTTTGCCGACCGGGTGATCTTGCTGTTCCCGCCAGGAGAGATTCATCACTACGGTCGTCATCCGGAGGCTCACGATGGATTACTTTCGTCCGCGCGCCTACTGGCGTGAATGGCTGAACTGGCCGTCAATATTTGCCAATACGGGGTTGCTGCGCCGGATGAAGCGCACCAGCCGCATTTCAGCGACCTGTTGGGCAGATCGTTAACGCCGGGCAAGGGGAAGGGCATATTAGGAGAGTCTGGCGATAAATCTGCTGAGCAATTGTTACTGCGGCGCATGGAAGCGATTAACGAGTCGCTCCATCCACCGATGGATAATCGGGTACGCGAGGCTTGTCAGTACATCAGCGATCACCTGGCAGCAGCAAATTTTGATATCGCCAGCATAGCGCACAGCATGTTTGCTTGTCGCCGTCGCGTCTGTCAGCAGGTACGGATAAGCGTCTTAAGCTGGCGCGAGGACCAACGTATCAGCCAGGCGAAGCTGCTTTTGAGCACCACCCGGATGCTGTCAGGCGTTCGGTCGCAATGTTGGTTTTGACGATCAACTCTCTCGCGGGTATTTAAAAGATCCACGGGGCCAGCCCGAGCGAGTTCCGTGCCGGTTGTGAAGAAAAAGTGAATGATGTAGCCGTAGAGTCTCATAACTTTAGAAGCGGCCGCGAATTCGAAGAAACAGCGGCCGCGAATTCCAGAATCATCCTTAGCGAAAGCTAAGGATTTTTTTTATCTGAAATTCTGCCTCGTGATACGCCTATTTTTATAGGTTAATGTCATGATAATAATGGTTTCTAGAACGTCAGGTGGCACCATGGGAAATGTGCGCGGAACCCCTATTTGTTTATTTTTCTAATACAACTAGAATATGTACCTACCGCTCATGAGACGATAAACATGATGAAAATACTTCAATAATGTGAAAAAGGAAGAGTATGAGTCTTCAACATTTCCGTGTCGCCCTTTATTTCCTTTTTTGCGGCATTTTGCCTTCCTGTTTTTGCTCACCCAGAAACGCTGGTGAAAGTAAAAGATGCTGAAGATCAGTTGGGTGCACGAGTGGGTTACATCGAACTCAATATCAACAGCGGTAAGATCCTGATTTCGCCCCGAAGAACGTTTTCCAATGATGAGCACTTTAAAGTTCTGCTATGTGGCGCGGTATTATCCCGTACTGACGCCGGGCAAGAGCAACTCGGTCGCCGCATACACTATTCTCAGAATGACTTGGTTGAGTACTCACCAGTCACAGAAAAGCATCTTACGGATGGCATGACAGTAAGAGAATTATGCAGTGCTGCCATAACCATGAGTGATAACACTGCGGCCAACTTACTTAGCAACAATCGGAGGACCGAAGGAGCTAACCGCTTTTTTGCACAACATGGAGATCATGTAACTCGCCTTAAGTTTGGGAACCGGAGCTGAATGAAGCCATACCAAACGACGAGCGTGACGCCACGATGCCTGTAGCAATGGCAACAACGTTGCGCAAACTATTAACTGGCGAACTACTTACTAAGCTCCCGGCAACAATTAATAGACTGGATGGAGGCGGGAAGAATAACTACCCAGCCACTTATCAGCTGGCCCTTCCGGCTGGCTGGTTTATTGCTGATAAATCTGGAGCCGGTGAGCGTGCTGGGTCTCAGCCGATATCATTGCAGCACTGGGGCCAGATGGTAAGCCCTCCGTATCGTAGTTGCACCGACAGCGGGGAGTCAGGCAACTATGGATGAACGAAATAGACAGATCGCTGAGATAGGTGCCTCACTGATTAAGCATTGGTAACTGTGAGACGAATTTTCCGGCTCACTTTGACTCCTGTTGATAAATCCAGTAATGACCTCAGAACTCCATCTGGATTTGTTTCAGAACGCTCAGTTACAGCCGGGCGTTTTATCTGGTGAGAATCCAGGACGGTTAAGGAACGATGACGGGTAAGCCTGTTGATGATACCGCTGCCTTACTCGGTGCGTTAGCCAGTCTGAATGACCTGTCACGGGATAATCCGAAGTGGTCAGCAT
+
%')++'''''//3880//677=5430/-*)($%%%'+,0((%%))10106%%%&)&&&&()(')&((&%%&(%&'&$$'*(+)&&&%&$%%%%&&&1(((((()*+-+(''%$%*,)&%%&'&%$$)()'(&&'%%%&055&&((/.0=6520/.+*+++++))''('(%%$$%&&'-9971)))%%%%#$$$$$%%,/)'''-('(*+367789444&((()('('&''''%%()($%%(('%&))0<=ADEGA@;:<@BDDGHFFJ=<2'%&&%&&'&&(''(--1457:=669=><<<;:,(((+>><GDDDEDCDDFFDCDEGGGEEFIBA5556@@>97)'((&&%%&$),53.,++,+(,/2156111/1121%%&')')*2233BBDCEFFADCACE@@@C?BABBACBA6633.*'%%$$$$,;<?@AA@=?/..236232.+,00.0/3&-)%&&&*//-.'/12:<=9757-,,/***::9@<<@?A=0334332234568953455420034320//0////000.//.--,*((*))+++,//(0++++/,,,**,,03665556655445445342211223430.,'&%/02233255;:8766556763100-++,((((*()))*+04+++,-*+,--./3322225455664333476854345798442244444463333993..-../2497779665545467733333220/*'%$$%%%%(('(**,****((''&&(%&&&&%$',*)))&$$'(-15667765222132110011223334343556652//,*))*,-)%%%*23432114533.--/,-*+&$$&+0/432224567645./.01/.--027765666676643235776555776540+++055444210/1,,,,/22-,,./10001100011313-,)(%&(('*)1234543454222365433224452241333454433110,,))*+672231'$%#'''&&'*&(02(''''&%%)'$')31-,+1**//4334:;955786433453242457732''((,,-//5+++,('&&$$'$$$$$%+/---./127544455455321120001542..1222224344444486666555533101136744477777;??<20069<===>F8446530/1+*+)))(()'&&&()'&')*)(,,778B@?;=?>>=:,+++,++3<.:::<6667A4/1>100166677777DFGGIEFJHFA<;<BBA::://00188883222=@AEJFA@@@C::7/0/0001)((&+)**+***(%&'78<=>JFEGDIE6+))=G>=:899DJEEDEJJJJ888;>@788EB5533679/'&'''''?9'&&&(()''(*+&%%(-887422259<?6214000089;+)))-('%&%$%'*&'1&&&-*)*+.--3ADC:9923234..(((&%&+*,(()%&'')(((***4;:;75*)))++-.0//011534447666@55646>???@B@112:B@//./643338412479:;455;=-+)(('&(',+()''-89<=ABBBDD>?@ADF?DD@@8721**+,>@DC==8895478EJGA@BAE/./=@990/*)()')+()&&'&'(+*)*''%$')./(''):,,,((''(,---.)',7804129;++++-@?A@@?AJEGDDJ<;;:>@@<?@;<:9;3////----1'%%&,1)33+(&&)'+,/662224((()1--,+,)**))(('&&$((*)(''''%%&'(((-/0688;>=@>@@AGDCCA.***0@6&%%$%(448:?;;;=AB@CEDIFCDCC<;>/10:8,&$%%&,*&&&25666111144(()*&&&&&&%&%%**,+*+&&&'&''&&%')'&%$$&)-.+(('$%$%%%&&)**)(&&''////46;9;97786777<JHEIDGJJJEEDCHA?@?754=80/.+''&&&&(*&(*3223410////,,+**+211171./3(&&()),,1888<?8*?><>==>78@BCGJHJJJJJJGJJJIJDA<888>CJD''''(&%()*,-/222@6:9<8883.**((,58'''(5655(((())()-+''&%%&%($&&&+++*,04376<88/*'''7?AJDCG544,,,($$$%$#$$''##$$&(''')0057CDH;;:88981110400)%%&'(((),,./7<><9897666<JGEDBBB?@ECFJFGFAA4411('&%$$$%%'&'///48>>99300.(&%)*&&%%&'/145))),.441,,-/6@645C<<;;A3322..((%%$#$&('&(*2(37:ADCEHHEGDBJJAA@AIDGE=:;B3222*++$$$$$%&$%'+------<@44366445:/1112--@A?688888?CA@>AAEGB@444233..+)+,&+*)('++)*,1>A?@ECDFJ833>?BCCEEGJJJJJIFEGFGFJ:65573311334BBEADCCHFDB3221..,++,+++)**)+,,034;5///...-.939---./BA?88::<<BEBHH>=?AB:...../.()+144))))&&&&,-.--.889:3224====;::=>BDFF>>><E=;;93(%%%%())((&.6345466@IBBC?ACADA>:1/&(/0****+369::(((''(1/+**)+(&&')*(+**-,./@CBCC@<;:72*()'''(((&%%%$%%&)++'(().,,,+,,//6<>?@?DDIJJDHEDJG?>=>>?>?AE>77789?A=+++''&&*.,,.''&*&%$%%(++,<BFBJJHA88857742280005334>>==@HH7666CJHBBBFIABA<=<=BB;42//002*-)'('%%%&&&++*%''((457;=<3220+)**/0/1-'''2/168188>=<5542357345+***/./0469DHJIFDCEEIGHJIHHIHABABB?=<?C???@@D66=BB5566721'('((--*+*)****-+3,,,,2-*)('('%&(&'%%$((((+,01+-/&'(++---,,*)+*)%%&&*+01*&&&%&')+++489>AACDGI?BCD<;;<@@AADGDDDJ:0+*'&'''&)1''&)*)(445*'''0)***-.00/0-4,+,((78@IA@<@??D:984543+++)))+0/-.0*)))')')&&'''()&%&&')*)'&'&+-,/128:99><100.,-5871/,++)*+5;865632264+''&'*+&%&$%%%&&%&'':=ABDFGFDDJGJHFJJJGDE888<HA@1,,,+)*)''(*-**+9777.+++,5465+++65.---0++++-,'''''(**+566;<4;==>=8,*:;ACABACHH9988A@AD0000DABA<=8-(((<ABCGH>><9866///=<6015*))))(&##$$&'&(''+/38:::<66657DFFC;;;10002?>=>;<;;;3////;?>>>=>,+++---.((()=((((,;=>>C@CFD66553-++,00BA?<<<;<?ACJFH@?4449:'&&%$$'&&'+((''%&%%%&))4AB9888DHJJJFGIA=:2,,((*(%%&%%%%(&&&&&&./29EECCB@@75584=<;=C<;/..0.+,'&*:;B><;?@BFC@A@B;;;44+**+121**+***&%%%,-''&&'%%&'&&%%&+441))(,-)-.335608;<;==;...++'$$,-0.+-.-64485;8500118775621''''7CA?>??@DGA;:97-)''%&$&$###$(()-*.2<@ADDAGEHE>?>>CB''''+)%%%&&$$$0334=884455:9971-,'&%')*))('(&%%%&&)0(8796546=>>:9:77798=987668<:0//01541),01,++-.%$$$%&')+(,:>><;=AHEA9@:4)(((*(())--+,((()7222,-,-(((&&%$%%%%''))-*+))+,-,((();<<?FB:998655'&&)'''))-+8@@@G?>?CCJJGDFF1000621--..21-/0*..-0001/...2++1113223A@9**((*.,,),((((28@AD@A@;?=,,+,,+/00888:C@A@;42221><///00.++*+(('&&'++('())&$%&'+*)*/02262:67::;>66/.-.//,**,<BA@@ABCHFJJGJIGJJJGB=;87640*))*())*/.--0+)&'&$$$$$%&%%()((()++(()))&%%))./)))((%%%%%++--3)*8:999:466;<*(%&')))+1133335:7455DGGFJHJ@C;>0.09?=>9898=>;<HDGCEGEDDFBJ777778,'%&+&%$$*0444((((589ICBAHEDDDBDFEGGGJJGJJEDC>>=>IG>>==B,,'&&&'%%%%%%'()*,6:;;74%$$####$'((-><@@DDHJDJJJGJECBBBCCIJJJEHFHJJJGJJFJDBCCHGIJED?>@@@J??>>?@311.+**%%(,()3.---:;<<;>==@?@AEB=;:::;1101<AAFJJJ@@BEBB@@976445,,++',+&%%&&&&&'++*+'&%&&&1022'&&(((()+**).-+%%%&1++))-/+++''&&()++''')33@>=:795+('(+'&&)('&$&''.+''(),;<EFB@@CDB<9==84836468:9977:FJEBDDHC@DCC>ABGDDG???9677555//4020../0?@??>==<CFDJDCFEB<::::410033445,((')(%&&+,-7112210/032/.//2211<==DG@A@:620.-,+'&'(,.../3)*8654626445BCC=?EGJJ,,,,@>54<7=IEAB<==42//,,((+**+--.34/1775.84'''(C89857;A7667=:+**+:3445211488;;=3334221167>EJHEFBEB@ABB522341//+,,+-.,---.34:@@@@>)'''6EDJGJDGGJHJGIJJ>DCE??BB?@@CHFJEJIJHGJHJJJJJIJCCCEIHJHJJFGJDD=>=?B?:4222;4'&')+93445ABA@=<:;;CFEGJHFJGHEIHJHGIJJJHJGE;;;--))(,+-.4443224<73338@41-''+)2,20,1/..422399<>BDEGJGFFFDDEGGJJFFEDD>><<>)))*?>?ABHJIJFCCCADCEJJ7776;:<HE??@@CGA>?<;;;<CGFJIJHGHH;::3,**&'&).%&*(+(>?@1110'''(%%*(&/7<=<:;<;/-*)*('(%&&%&$#$&''&&(((&$$$#&&)&%%')()'(;A7A@???B<=><5*))*D<<@;////AB>?@?BDFC30/264(&&&&''('%$%%%'$&%$(*//359::9::566DC?;;<;766//...-'&&%/00*))(%%%$$%%'&'()&&&&.10)(,-/2:<;9844112299994++7-'%%'$%&&'222)((,3...9=>>=@;<<:>>:-;<<>>GCFHEJGJHD(('(/&&&((,+)'&$$&'%%%%(&(*.0/0/0/./2,***,///;;IJ55537215789:::2ABCGCEDGF@>8/*23676--,*(''('''''+0004...-0/%%%'(+)(()()('%&&&'&%%%%##$%)%$**)'&&()))'&&%%&2201;>>@;;<21113431++4.../<=433/0134;:7777;:433376)$$$,-68EC?@;;9;>@G66541//,+
@Glass_T7V_1_D3_11_4_22
GCGAGTTGCTATGGTGCTATCTGACTTTTTGCTGTTAGCAGTTCCTGCCCTCTGATTTTCCAGTCTGACCACTTTCGGATTATCCCGTGACAGGTCATTCAGACTGGCTAATGCCGCACCAGTAGCGACGGTATCATCAACAGGCTTACCCGTCTTACTGTCCCTAGTGCTTGGATTCTCACCGATAAAAAACACCAGCGGCGACCAAGCGTGCTGAACAAATCCAGATGAAGTTGTCAGGTGATTACTGGATCTATGACAGGAGTCCAAGCGAGCTGGTAAACTTGGTCTAGGTACCAATGCTTAATCAGTGAGGCACCTATCTCAGCGATCTGTCTATTTCGTTCATCCATAGTTGCCTGACTCCCCCGTGGTGTAGATAACTAGATACGGGAGGGCTTACCATCTGGCCCGTACTGCGATAAATACACCGCAGACCCACGCTCACCGGCTCCAGATTTATCAGCAATAAACCGGCCGGCCGGGAAGGGCCGAGCGCAAGTGGTCCTGCAACTTTATTCACCTCCATCCAGTCTATTAATTGTTGCCGGAAAGCTGTCGGTTGAGTCGTTCGCCAGTTGATCGTTTGCGCAACGTTGTTGCCATTGCTACAGGCATCGTGGTGTCACGCTCGTCGTTTGGTATGGCTTCGATTCGGCTGCCCGGTTCCCAACGATCAAGGCGGATCCTGATCCCCCATGTTGTGCAAAAAAGCGGTTAGCTCCTTCGGTCCTCCGATCGTTGTCAGAAGTAAGTTGGCCGCAGTGTTATCACTCATGGTTATGAGCGGCGCTTCATAATTCTCTTACTGTCATGCCATCCGTAAGATGCTTTTCTGTGACTGGTGAGTACTCAACCAAGTCAGTTCTAGAATAGTGTATGCGGCGACCGAGTTCTGCTCTTGCCCAGCATGATACGGGATAATACCGCGCCACATAGCAGAACTTTAAAAGTGCTCATCATTGGAAAACGTTCTTCGGGGCAAAAATTTCTCAAGATCTTACCGCTGTTGAGATCCAGTTCGATGTAACCCGCTGGTGCCACCAACTGATCTTTCAGCATCTTTTACTTTCACCAGCGTTTCTGGGTGAGCAAAACAGGAAGGCAAAATGCCGCGAGAAAAAAGGGAATAAGGGCGACACGGAAATGTTGAATACTCATACTCTTCCTTTTCTCAATATTATTGAAGCATTTATCAGGGTTATTGTCTCATGAGCGGATACATATTTGAATGTATTTAGAAAAATAAACAAATAGGGGTTCCGCGCACGTTTCCATGGTGCCACCTGACGTCTTAAGAAACCATTATTATCATGACATTAACCTATAAAAATAGGTATTCACGAGGCAGAATTTCAGTAAAAAAAATCTTAGCTTTCGCTAAGGATGATTTGCTGGAATTCGCGGCCGCTGTTTATAAAGAGAATTCGCGGCCGCTTCTAGAGTTATGACAACTTGACGGCTACATCATTCACTTTTTCTTCACAACCGGCACGGAACTCGCTCGGGCTGGCCCCAGTGGTTACTGCCCGCGAGAAGATCGAGTTGATCGTCAAAACCAACATTGCGACCGACGGTGGCGATAGGCATCCGGGTGGTGCTGAAAAAAGCAGCTTCGCCTGGCTGATACGTTGGTCCTCGCGCCAGCTTAAGCGCTGATCCCTAACTGCTGGCGGAAAAGATGTTGACAGACGCGACGGCGACAAGCAAACATGCTGTGCGACGCTGGCGATATCAAAATTGCTGTCTGCCAGGTGATCGCTGATGTACTGACAAGCCTCGCGTACCCGATTATCCCATCGGTGGATGGAGCGACTCGTTAATCGCTTCCATGCGCCGCAGTAACAATTGCTCAAGCAGATTTATCGCCAGCAGCTCCGAATAGCGCCCTTCCCCTTGCCCGGCGTTAATGATTTGCCCAAACAGGTCGCTGAAATGCGGCTGGTGCGCTTCATCCGGGCGAAAGAACCCCGTATTGGCAATTCTGACGGCCAGTTAAGCCATTCATGCCAGTAGGCGCGCAGAACGAGAGCTGAACCCCACTGGTGATACCAGTTCGCGAGCCTCCGGATGACGACCGTAGTGATGAATCTCTCCTGGCGGGAACAGCAAAATATCACCCGGTCGGCAAACAAATTCAGTCCTGATTTTTCACCACCCCTGACCGCGAATGGTGGATTAAAATATAACCTTTCGTTCCAGCGGTGGGTCAATATGAAAAAAATCGAGATAACCGTTGGCCTCAATCGGCGTTAAACCCGCCACCAGATGGGCATTAAACGATTATACCAGCAGCGGAACATTTTGCGCTTCAGCCATACTTTTCATATTCCCGCCATTCAGAGAAGAAACCAATTGTCCATATTGCATTAGACATTGCCGTCACTGCGTCTTTTACTGGCTCTTAGTTAACCAAACCGGTAACCCCGCTTTATTAAAAGCGTTCTGCTAACGAAGCGGGACCAAAGCCATGACAAAACGCGTAACAAAAGTGTCTATAATCACGGCAGAAAAGTCCACATTGATTATTTGCACGGCGTCACACTTTGCTATGCCATAGCATTTTTATCCATAAGATTAGCGGATCCTACCTGACGCTTTTTATCGCAACTCTCTACTGTTTCTAAGATACCCGTTTTTTTGGGCTAGCTACTAGAGAAAGAGGAGAAATACTAGATGATGCAAACCGTTTTAGCGAAAATCGTCGCAGACAAGGCGATTTGGGTAGAAGCCCGCAAACAGCAGCAACCGCTGGCCAGTTTTCAGAATGAGGTTCAGCCAGCACGCGACATTTTTATGATGCGCTACAGGGTGCGCGCACGGCGTTTATTCTGAGGAGTGCAAGAAAGCGTCGCCGTCAAAAGGCGTGATCCGTGATGATTTCGATCCAGCACGCATTGCCGCCATTTATAAACATTACGCTTCGGCAATTTCGGTGCTGACTGATGAGAAATATTTTCAGGGGAGTTTAATTTCCTCCCCCATCGTCAGCCAAATCGCCCCGCAGCCGATTTATGTAAAGACTTCATTATCGACCCTTTACCAGATCTATCTGGCGCGCTATTACCAGGCCGATGCCTGCTTATTAATGCTTTCAGTACTGGATGACGACCAATATCGCCGCTTCCGCGTCGCTCACGGTCTGGAGATCGGGGGTGCTGACCGAAGTCGTGAAGAGGAACAGGAGCGCGCCATTGCATTGGGAGCAAAGGTCGTTGGCATCAACAACCGCGATCTGCGTGATTTGTCGATTGATCTCAACCGTACCCGCGAGCTTGCGCCGAAACTGGGGCACAACGTGACGGTAATCAGCGAATCCGGCATCAATACTTACGCTCAGGTGCGCGAGTTAAGCCACTTCGCTAACGGTTTTCTGATTGGTTCGGCGTTGATGGCCCATGACGATTTGCACGCCGCAGTCGCCGGGTGTTGCTGGGTGAGAATAAGAGTATACTGGCCTGACACGTCAGCAAAGCAGCTTATGACGCGGGCGCGATTTACGGTGGGTTGATTTTTGTTGCGACATCACCGCGTTGCGTCAACGTTGAAACAGCGGGCGGAAGTGATGGCTGCGGCACCGTTGCGGGGTGTTGTTGGCGTGTTCCGCAATCACGATATTGCCGATGTGGTGGACCAAAGACTAAGGTGTTATCGCTGGCGGCAGTGCAACTGCATGGTAATGAAGAACAGCTGTATATCGATACGCTGCGTGAAGCTCTGCCAGCACATGTTGCCATCTGGAAAGCGTTGAGCGTTCGTGGAACCCTGCCCGCCCGCGAGTTTCAGCACGTTGATAAATATGTTTTAGACAACGGCCAGGGTGGAAGCGGGCAACGTTTTGACTGGTCACTATTAAATGGTCAATCGCTTGGCAACGTTCTGCTGGCGGGGGGCTTAGGCGCCAGTCACTGCGTGGAAGCACGGCACGAAACCGGCTGCGCCGGACTTGATTTTAATTCTGCTGTGAGCGAGAGTCGCAACCGGGCATCAAAGACGCACGTCTTTTGGCCTCGGTTTTCCAACGCTGCGCGCATATTAATACTAGTAGCGGCCGCTGCAGTCCGGCAAAAAAGGGCAAGGTGTCACCACCCTGCCCTTTTTCTTAAAACCGAAAAGATTACTTCGCGTTATGCAGGCTTCCTCGCTCACTGACTCGCTGCGCTCGGTCGTTCGGCTGCGGCGAGCGGTATTAGCTCACTCAAAGGCGGTGATTCTCGAGGTTACATTGTCAATATCTCATGGTGAACAGCTTTGAATGCACCAAAAACTCGTAAAAGCTCTGATGTATCTATCTTTTTTACACCGTTTTCATCTGTGCATATGGACAGTTTTGCCTTGATATGTAACGGTGAACAGTTGTTCTACTTTTGTTTGTTAGTCTGATGCTTCACTGATAGATACAGAGCCATAAGAACCTCAGATCCTTCCGTATTTAGCCAGTATGTTCTCTAGTGTGGTTCGTTGTTTTTGCGTGAGCCATGAGACAAACCGTGGAATCATACTTACTTTGCATGTCACTCAAAAATTTTGCCTAAACTGGTGAGCTGAATTTTTGCAGTTAAAGCATCGTGTAGTGTTTTTTGTTAAGGTCCTGTAGGTAGGAATCTGATGTAATGGTTGTTGGTATTTTGTCACCATTCGTTTGCTGGTTGTTCTGAGTTCAGATTCAAGAAATCCATTTGTCTATCTAGTTCAACTTGGAAAATCAACGTATCAGTCGGGCGGCCTCGCTTATCAACCACCAATTTCATCTGCTGTAAGTGTTTAAATCTTTACTTATTCGTTTCAAACCCATTGGTTAAGCCTTTTAAACTCATGGTAGTTATTTTCAAGCATTAACATGAACTTAAATTCATCAAGGCTAATCTCTATATTTGCCTTGTGAGTTTTTTCTTTTGTCTAGTTCTTTTAATAACCACTCAATTGAGCCATAGAGTATTTGTTTTCAAAAGACTTAACATGTTCCAGATTATATTTTATGAATTTTTTTAACTGGAAAAGATAAGGCAATATCTCTTCGCTAAAAACTAATTCTAATTTTTCGCTTGAGAACTTGGCATAGTTTGTCCACTGGAAAATCTCAAAGCCTTTAACCGAAAAGGATTCCTGACCACAGTTCTCGTCATCAGCTCTCTGGTTGCTTTAGCTAATACACCATAAGCATTTTCCCTACTGATGTTCATCATCTTAACATATGGTTATAAGTGAACGATACCGTCCGTTTCTTTCCTTGTAGGGTTTTCAATCGTGGGGTTGAGTAGTGCCACACAGCATAAAATTAGCTTCGTTTCATGCTCCGTTAAGTCATAGCGACTAATCGCTAGTTGATTTGCTTTGAAAACAACTAATTCAGACATACATCTCAATTGGTCTAGGTAATTTAATCACTATACCAATTGAGATGGCGCTGAATGATAATTACATGTCCTTTTCCTTTGAGTTGTGGGTATCTGTAAATTCTTCTAGACCTTTGCTGGAAAACTTGTAAGTGCTTTAAGACCCTCTGTAAATTCCGCTAGACCTTTGTGTGTTTTTTTTGTTTATATTCAAGTGGTTATAATTTATAGAATAAAGAAAGAATAAAAAAAGATAAAAGAATGAATCCCAGCCCTGTGTATAACTCACTACTTTAGTCAGTTCCGCAGTATTTGTGCAAAAGGATGTCGCAAACGCTGTTTGCTCCTCTACAAAACAGACCTTAAAACCCTAAAGGCTTCAGTGGCACCCCTGGCGAGCTTTTCGGGCAAATCGCTGAATCTCCTTTTGTCTCCGACCATCAGGCACCTGAGTCGCTGTCTTTTTTCGTGACATTCAGTTCGCTGCGCTCACGGCTCTGGCAGTGAATGGGGGTAAATGGCACTACAGGCGCCTTTTATGGATTCATGCAAGGAAACTACCCATTGATGCAAGAAAAGCCCGTCACGGGCTTCTCGTGG
+
',*''&'(,7+*(&**))*+>>>?H=@BCE0,*)*,+-/24F@ADEFIEDA-*+=FCFFFG:DHCBECJA,(((.&/322212447=CEJJJGGFJJIJIJJJHJ>>=<.,,.0.,,,*++20,+)'&&'*,****++,568;;;AA@9979;;>@:8::<GHJIJGEGFFE@@DFD<;98;;((()2.,12.*)(',+(**''''*))('*'&)*2;@@;;;<HAIB@<'''33&((()+3''().420001/-('%%&*1320.---./466::<)(((012:9122/.*)*21279CEEEF:)))+4540//06342//-+,.,,,+122@==--88?C74/-,223<==.---)))):;=>2218;1+&&&&-+*&'&&&(&$$%5><<AFDCIFIJJJJDG?@97776/-***-0&%&&%%%'(%%&&'())&&))**+71126','),,((((2=AH+***33311130(((*+++68973?8;:57..-.35-)*37656555532378<1.*+((();9-....+)((((((+<AAHG=<;6:7DA<>B=:*)))-&%%%&$%%''(799:<***)'''87878****110776BJBA@CDJ=;:;@@CJJJJFEJJJC@BAAJ9888BACJHEFGG>>==<41--.1.../2---'<=BBHI;::,,,+((((6-,*))))((,,001768891...0-..@DCBBCDEEFCEC@@::465321/.00-./+*+)+*)--/0/0139@@BEGEGEFJJJJGJIHBACJEJJGDDC=,((*0/011.,-.;@GJGJJAFGJDGECDDDBEHGGJCGJJJIGJFDEFGE999A@CEEHEA987779////7<;754+++,-.'%%*,3591111FEFGB4444**)-,)(()0/01/1:.(('()&&&'0003=A43345413?<C@CFJJHJJHJJJJJJJIJJJJIJJJJIFGGJICFJJGG7882::/++)(&&&&(*(&&%'%%&&'++,+('('(((63((+,00866558...;@??@DC***(**'))&*-)-,.334,++,),+&'($$'8989:;JB@?A@IJJDCA??222J?@??C88ADFJHFJIJJFGJGEJJGFD41*));CFHEH?HG@BA;>6*0///:33@FJJGJGCDDG@>><>BA@A?CF4@DHHGA<99BF>==;4444BJ;:87?5:779<>DE?>865/.,-045/''':BEDEIGIECCFJEGJECJGEEBFABADABB?)''()))*ECG6>66::<<'&&):8'BCDCJDE::9:BFA;;98.)*:@EFFBB@AEGDFEHHFAB??E@==@@JD=-,,,*-(&&%%&,%%///006798<:;=111.--0>CA:454553><62E))(+?=661.,++,2'%$$)0003./1'&&)''':<==-)((('&%%&'*'(+47787602/==<@BHDDD<1/>??AFGJIJJGHJIJGEFFJ8@BBDFDGA=735<;:;>=>>9974622-+++:>===<IJFJFA8*)(%$%%%%%%$%&%&&()-.+***,,-23/,/75559?@JF<)((((('+&&(19>@?>?@HE:990000+++-/2:4CCABFC&&**,<FDD@>=>>5556=BBJHDBCJHAA<9::?FGE>>::::2,,,;>>**+9))))>=<@@@@@@B@768=;?@@?>;9;,&'3;??BABECE=>><==0-,,)))234:<??C<8:;;GJJIJJA>==?=77:@@@9>AA;434591:@BAFHA322-''5))))))*AJJGJIFEGIJGJJHFFCA4H575-;5(''00//.)(())))+&%&8<>?>((()446<55=DEAH0000=E997:B::::??@@=58;<<>1/00CJJEFGGHE?++,,,,,@HDFJ?BIEEG8>JIFFGJJHHJJJFEEFIFJC5224@<<<JCGJGFGJHJJHIFJJJJJC<;;9-,---<<C>777=;87)))-.:<=>8871.&(&&))8;<<@CBEDFDGFD899/9:7878=;776+1+(1)((-+('''-.11253:9:0000<<7876985('''9?DGIFEEJJFFFJFJHJJGIJJJJFJHFDHC>><30++,1<HDJFDCB?>>=>@JDJJGEDJ?:JJEJFFEGJJCEBB*('''),'9:,,98=4/0<=E<:A@?@B>87////,,,'%&%'&&'&()*)*,/232.''.0000EDGD))))-++,//,-.3FGDEJDFFGIFJHEIJJF;;;;@5000,+*+)**)++**,&'''33+))*))*1,+*'%%&)(&(((,++(())--&&&-.,,,678?>>@A3333JGJJGIGJF@:?-('''5/@AACA1)()3577:CGGABE@===?A?>)('&&&,(''(*+653;@AHIEJJJEGIGHGJG?;;++++)*)&')(&&23***,,+,-?BCACC2222/)((()9EFC322/0.,)()2/0002)(',**.*-+1101//1/*5@?AA<<<<BBADDC=>=2112-,,-66457@@?>8852233499F@B?=;78;7778=?AAD99AAAFHIHJEDCAB=../,-..../>=A<A0>8/)*77445;1/09977;==@HGD;99:9CBF8550/.0('$%&''''(*%&$$%%%&,...14769;@444DIC;:;9;:91012:<:>885:@BFC888547C===AC>:GJDACBAF@A@BGJHJJ=;<:;;;AJIIJJIFHFD?>660/+++//7::;>DGJJJHJEFHGGJJHFE888>IJJHJJBDCEB?=>>AB=83,,/-125566JFJJJJJJJJJJFJJIJJJJD?<<<GEFGHDGJIJIJJIJGDJC<>2./.*+5..@@BJHJHA<;7/..15'''(/-,,-1/...=44227////85**)*.+//6788<>>;==<CD333?;?==GIHEEFDCE;;<89=999;GHEFGJDFDDJFJGH577ACHFEBDDE,,+-65>,&&&*1348754,-3344?B?@?@EFJJ4444JJJJJJHFFFJDDCEIFFGGFJJEFFF4../012++'%&+4677:85..,,3//348:C@A?@?;;868=<CDDE@=<FFHJH?:86DB=FEJHIJJJJHJJFGIJJIJJHJJFJHHDFJ=650*&&*'((1((++--.67'''';:=I@??.--/HEC9778;@<998:7*&&&&)),+,/1123657**,44A?AA>3'''(647AB>>>>FJ:998:::?AA@EECDDEGE2222GBA==?>BCB720/256.---778ADIIJJJFJGIIDGHJJJHBC<6:=B=GBDEJJBB@AJEGD@BBBBBBBBFCDJIEGJGJJGFJJJHJJJGHBHHJIJJHJJHJJJCGBBB>CJJJIJJFJJJIJJJFHDFEA**((+011118112652/21/1133/005;==>>JED=>64413-,**+,.9;;GF@@<<?78784312430.'*&'--3*(()448989//)()&''-22595445<22,('.0))'&)+-67=IFEGEGJFHGJJIEJFEECEGGHEDJGIFFJJJIJJHA<;;9977222/01('&&((.-.+++BB>=;?IIJDJD=<>?D=999,*&&&000---.7313699<C555<....>CDECB<<<<JHHJEB2,,)**)('(-/0++-7GHFJJJFFG=>>3226:::9742---///AADFJDBEAEGGJJJJFJJFJFJEHHBEDFJJJGFJHJIJIJJFJJ><;3455345?@A@F=443367<??=;443+)))**0*&&'''*'*))'(-,'.-1./(())8;<;;;?ACFGFIJJJJJJJJDJJHF<:95446>?JJJFDDJC;?EJBBEBCFCDHJ?>==BCDFJJHJJJIJIGDC>>>=999;EEB<8:CGHJHJGJJE?>20-04339433+'&%%%'&&'&'&'(..++,.-.0,++,/3('&)--6BCFDGJF@A<077?>?=?JEJHEJBJFGGJJC?&&&&&&&(*-/..-004@@C?:9&&&(+.))+5788:989;)))):<;;;CJG+)*())<B>><949<<AA=::??>@===>BCEJJHCBCEGBD;;<9D9+++8JJEJIJJIJJJGHIJJJ>=>>IJJGD?>DA4'''+<?JIGBBCGIJ<==54494CGJJJJGJBBAEJJJHGIFJJFJHJGHGIJGDJGHJIGFIFEGGA@AB==EJHJIFFBAA@GJ@C9,+++632444B@>>C??@?(((-'(''00@A@<:55543(&&&%%&&%%%')+(''(68689=0'()-***5--;HHDFCCCBEFJJJIBBGJJJEIG@?>@BBBEICC@ABDJDCBCJ41105687855585558111196,'')*'@HEEGC>=>DEBDIEJGHFGFGGBB99::<E?9=A@FD;0030%%'+481+,2==CJA?@@@F=228;=@@.-,,,+4:.,('''.-,,,*,88:;9<<<>?>ACCB;67879:??D=<<=HCCDDCDFFGA???A@@@@::2)()&%'))-))%$$%$)'''00,&&'(/+((+?AA<<=<BACEF;;:?1.&&%$(+)))1?FB@B>;<=DJJ91-,,,+)**++***+,/71022355677)(((-((((%##',,/;ACBAJGDFJIFJJJJF?>>?@<;.,----...511??777-(()--)&&(.788844('',1(&&%%)&'&%%')'*<=BDHCJEDEDDJBBBCBCDDEJFJEDCCB0--./2.0***0***+<:::=?955655?====AJGH3334EA<=0000=>?;830044769DH;<<<3112(((&&&&,+++,,/3134.1..--.--.-3337<;:10000FJJGJ?>?<?6456CJCGDFIEJJEJDJJJJJEJFBI86667CB99;>CCCGGJJJJGFCDGFF8544311=>872840.)%%%<==CHJFJHJGDJE@?;)('$'((,,-12711==:=?8788:@:666JJFEBC@@IFJGHJEHGJHJHGJGEGJJGHHJFJJJJJJJJJJGIJJJJIJIJDBDDJ:74560/++***,,.4HGJJJA@?D?CABBIJJJ53339BAABG9:::FGJDCCFFJHFDI8BB<669;97//..88FHJFF:6500.116:<4121/02(&$##(./--,,,,.+++))*+4;;8;;<=@BDAB7,66@>@HJH=;;99:;EJBEFFJIGGA=<<<>@988444+****'$%&')*.**9A@B>;784452..--0/,,,,*))*%))0/A9DDDGECFJJJJCEBB4333BHJDJBBAB><==>>==??<877645797511113('''7***))&$%(.0569;@BFDIEICDEEGHH<<<<@@A++++CEB@BJCCDEJB@A@C@@@CJEGHFFF/.*3678677;<<=;<;:==-+'++'(499:;=>40/('&&('(('&()%$#$$%%((('(()&*&')*,,317<=;9C2-ABAEGH@A@A??2000,)(()))(&&&+798=?;66547A5558:9))%$%$$%*)**+*,8;>A::8788<CJBJGFHEBAA<<<-*?<80//.,36;>12/*)+,2,+,8>CA@?BAB>><<;;20,-2101////12/-**//7=@==;:67?JC211%%%(*+++;AAFJJIJGJJJHIJJJHJA?=<=.001>>??@B<;432.,,,,0((44@JJJJECC434;BJJHGH?ADC?EJJJG>=53349IJ>971//1):ADCEFE789EJEE2&%%%+**)/-.01***)%$$&'--*+++*3334<777-++*,/./7BFDAA@?@C;??@CD4446?BABB4444::9::72114478-,,.<>@BA:889=2<<IGHEFHFAE878HCCGEJGJDGDGG888EJJFDJC@97/+*)**()*298-0112=----445?HB<<=>JIIHB<;5-*++))**.-.0199?<:9=9=>BD?>><@?77-(&&%
@Glass_T7V_1_D3_11_4_23
GTGAACAGCTTTGAATGCACCAAAAACTCGTAAAAGCTCTGATGTATCTATCTTTTTTACACCGTTTTCATCTGTGCATATGGACAGTTTTCCCTTTGATATGTAACGGTGAACAGTTGTTCTACTTTTGTTTGTTAGTCTTGATGCTTCACTGATAGATACAAGAGCCATAAGAACCTTCGAATCCTTCCGTATTTAGCCAGTATGCTCTAGTGTGGTTCGTTGTTTTTGCGTGAGCCATGGAACAAACCATTGCAATCATACTTACTTTGCATGTCACTCAAAAATTTTGCCTCAAAACTGGTGAGCTGAATTTTTGCAGTTAAAGCATCGTGTAGTGTTTTTCTTAGTCCGTTATGTAGGTAGGAATCTGATGTAATGGTTGTTGGTATTTTGTCACCATTCATTTTTATCTGGTTGTTCTCAAGTTCGGTTCAATCCATTTGTCTATCTAGTTCAACTTGGAAAATCAACGTATCAGTCGGGCGGCCTCGCTTATCAACCACCAATTTCATATTGCTGTAAGTGTTTAAATCTTTACTTATTGGTTTCAAAACCCATTGGTTAAGCCTTTTAAACTCATGGTAGTTATTTTCAAGCATTAACATGAACTTAAATTCATCAAGGCTAATCTCTATATTTGCCTTGTGAGTTTTGTTTTGTGTAGTTCTTTTAATAACCACTCATAAATCCTCATAGAGTATTTGTTTTCAAAAGACTTAACATGTTCCAGATTATATTTTATGAATTTTTTTAACTGGAAAAGATAAGGCAATATATCACTAAAAACTAATTCTAATTTTTCACTTAGAACTTGGCATAGTTTGTCCACTGGAAAATCTCAAAGCCTTTAACCAAAGGATTCCTGAGTCCACAGTTCTCGTAGTCAGGCTTCTCTGGTTGCTTTAGCTAATACACCATAAGCATTTTCCCTACTGATGTTCATCATCTGAGCGTATTGGTTATAGTCAAACGATCCGTCCGTTCTTTCCTTGTAGGGTTTTCAATCGTGGGGTTGAGTAGTGCCACACAGCATAAAATTAGCTTGGTTTCATGCTCCGTTAAGTCATAGCGACTAATCGCTAGTTAGTTGCTTTGAAAACAACTAATTCAGACATACATCTCAATTGGTCTAGGTGATTTTAATCACTATACCAATTGAGATGGGCTAGTCAATGATAATTACATGTCCTTTTCCTTTGAGTTGTGGGTATCTGTAAATTCTGTCTAAGACCTTGCTGGAAAACTTGTAAATTCTGCTAGACCCTCTGTAAATTCCGCTAGACCTTTGTGTGTTTTTTTTGTTTATATTCAAGTGGTTATAATTTATAGAATAAAGAAAGAATAAAAAGAATAAAGAGATCAATCCCAGCCCTGTGTATAACTCACTACTTTAGTCAGTTCCGCAGTATTACAAAAGGATGTCGCAAACGCTGTTTTTGTTCCTCTACAAAACAGACCTTAAAACCCTAAAGGCTTAAGTAGCACCCTCGCAAGCTCCGGGCAAATCGCTGAATATTCCTTTTGTCTCCGACCATAAGCGCCTTGAGTCGCTGTCTTTTTCGTGACATTCAGTTCGCTGCGCTCACGGCTCTGGCAGTGAATGGGGGTAAATGGCACTACAGGCGCCTTTTATGGATTCATGCAAGGAAACTACCCATCATCAAGAAAAAGCCGTGCCACGGGCTTCTCGGGCGTTTTATGGCGGGTCTGCTATGTGGTGCTATCTGACTTTTTGCTGTTCAGCAGTTCCTGCCCTCTGATTTTCCAGTCTGACCACTTCGGATTATCCCGTGACAGGTCATTCAGACTGGCTAATGCACCCAGTAAGGCAGCGGTCTTCATCAACAGGCTTACCCGTCTTACTGTCCCTAGTGCTTGGATTCACCAATAAAAAACGCCCGGCGGCAACCGAGCGTTCTGAACAAATCCAGATGGAGTTCTGAGGTCATTACTGGATCAGACAGGAATCCCAAGCGAGCTGGTCAACCTGGTGTGGACAACGTTACCAATGCTTAATCAGTGGCGCCTGTACTAACAATACTTATCTCGTTCATCCATAGTTGCCTGACTCCCCGTCGTGTAGATAACTACGATACGGGAGGGCTTACCATCTGGCCCCAGTGCTCAATGATACCGCGAGACCCACGCTCACCGGCTCCAGATTTATCAGCAATAAACCAGCCACCGGAAGAGGCCGAGCGCAGAAGTGGTCCTGCAACTTTATTCCGCTTCCCATCCAGTCTATTAATTGTTGCGGGAAGCTAAGTAAGTAGTTCGCCAGTTAATAGTTTGCGCAACGTTGTTGCCATTGCTACAGGCATCGTGGTGTCACGCTCGTCGTTTGGTATGGCTTCATTCAGCTCCGGTTCCCAACGATCAAGGCGAGTTACATGATCCCCCATGTTGTGCAAAAAAGCGGTTAGCTCCTTCGGTCCTCCGATCGTTGTCGAAGTAAGTTGGCCGCAGTGTTATCACTCATGGTTATGGCAGCACTGCATAATTCTCTTACTGTCATGCCATCCGTAAGATGCTTTTCTGTGACTGGTGAGTACTCAACCAAGTCATTCTGAGATCGTGTATGCGGCGACCGAGTTGCTCTTGCCCGGCGTCAATACGGGATAATACCGCGCCACATAGCAGAACTTTAAAAGTGCTTCATCATTGGAAAACGTTTCTTCGGGGCGAAAACTTTAAGGATCTTACCGCTGTTGAGATCCATCGAATGTAACCCACTCGTGCACCCAACTGATCTTTGGCGTTCTTTTTACTTTCACCAGCATTTATGGGTGAGCAAAACAGGAAGGCAAAATGCCGCAAAAAGAATAAGGGCGACACGGAAATGTTGAATACTCATACTCTTCCTTTTTCAATATTATTGAAGCATTTATCAGGGTTATTGTCTCATGAGCGGATACATATTTGAATGTATTTAGAAAAATAAACAAATAGGGGTTCCGCGCACGTTTCCCATGGTGCCACCTAACGTGTAAGAAAACCATTATTATCATGACATTAACCTATAAAAATAGGCGTATCACGAGGCAGAATTTCAGATAAAAAAAATCCTTAGCTTTCGCTAGGATCATTTCTGGAATTCGCGGCCGCTGTTTCTTCGAATTCGCGGCCGCTTCTAGAGTTATGACAACTTGACGGCTACATCATTCACTTTTTCTTCACAACCGGCACGGAACTCGCTCGGGCTGGCCCCGGTGCATTTTTTAAATACCGCAGAAATAAGTAATCGTCAAAACCAACATTGCGACCGACGGTGGCGATAGGCATCCGGGTGGTGCTGAAAAGCAGCTTCGCCTGGCTGATACGTTGGTCCTCGCGCCAGCTTAAGACGCTAATCCCTAACTGCTGGCGGAAAAGATGTGACAGACGCGACGGCGACAAGCAAACATGCTGTGCGACGCTGGCGATATCAAAATTGCTGTCTGCCAGGTGATCGCTGATGTACTGACAAGCCTCGCGTACCCGATTATCCATCGGTGGATGGAGCGACTCGTTAATCGCTTCCATGCGCGCAGTAACGATTGCTCAAGCAGATTTATCGCCAGCAGCTCCGAATAGCGCCCTTCCCCTTGCCCGGCGTTAATGATTTGCCCAAACAGGTCGCTGAAATGCGGCTGGTGCGCTTCATCCGGGCGAAAGAACCCCGTATTGGCAAATATTGACGGCCAGTTAAGCCATTCATGCCAGTAGGCGCGCGGACGAAAGTAAACCCACTGGTGATACCATTCGCGAGGCCTCCGGATAACAGGACCGTAGTGATGAATCTCTCCTGGCGGGAACAGCAAAATATCACCCGGTCGGCAAACAAATTCTCGTCCCTGATTTTTCACCACCCCTGACCGCGAATGGTGAGATTGAGAATATAACCTTTCATTCCCAGCGGTCGGTCGATAAAAAAATCGAGATAACCGTTGGCCTCAATCGGCGTTAAACCCGCCACCAGATGGGCATTAAACGAGTATCCCGGCAGCAGGGGATCATTTTGCGCTTCAGCCATACTTTTCATACTCCCGCCATTCAGAGAAGAAACCAATTGTCCATATTGCATCAGACATTGCCGTCACTGCGTCTTTTACTGGCTCTTCTCGCTAACCAAACCGGTAACCCCGCTTATTAAAAGCATTCTGTAACAAAGCGGGACCAAAGCCATGACAAAAACGCGTAACAAAAGTGTCTATAATCACGGCAGAAAAGTCCACATTGATTATTTGCACGGCGTCACACTTTGCTATGCCATAGCATTTTTATCCATAAGATTAGCGGATCCTACCTGACGCTTTTTATCGCAACTCTCTACTGTTTCTCCATACCCGTTTTTTTGGGCTAGCTACTAGAGAAAGAGGAGAAATACTAGATGATGCAAACCGTTTTAGCGAAAATCGTCGCAGACAAGGCGATTTGGGTAGAAGCCCGCAAACAGCAGCAACCGCTGGCCAGTTTTCAGAATGAGGTTCAGCCGAGCACGCGACATTTTTATGATGCGCTACAGGGTGCGCGCACGGCGTTTATTCTGGAGTGCAAGAAAGCGTCGCCGTCAAAAGGCGTGATCCGTGATGATTTCGATCCAGCACGCATTGCCGCCATTTATAAACATTACGCTTCGGCAATTTCGGTGCTGACTGATGAGAAATATTTTCAGGGGAGCTTTAATTTCCTCCCCATCGTCAGCCAAATCGCCCCGCAGCCGATTTTATGTAAAGACTTCATTATCGACCCTTACCAGATCTATCTGGCGCGCTATTACCAGGCCGATGCCTGCTTATTAATGCTTTCAGTACTGGATGACGACCAATATCGCCAGCTTGCCGCCGTCGCTCACAGTCTGGAGATGGGGGTGCTGACCGAAGTCAGTAATGAAGAGGAACAGGAGCGCGCCATTGCATTGGGAGCAAAGGTCGTTGGCATCAACGACCGCGATCTGCGTGATTTGTCGATTGATCTCAACCGTACCCGCGAGCTTGCGCCGAAACTGGGGCACAACCTGACGGTAATCAGCGAATCCGGCATCAATACTTACGCTCAGGTGCGCGAGTTAAGCCACTTCGCTAACGGTTTTCTGATTGGTTCGGCGTTGATGGCCCATGACGATTTGCACGCCGCCGTGCGCCGGGTGTTGCTGGGTGAGAATAAAGTATGTGGCCTGACGCGTGGGCAAGATGCTAAAGCAGCTTATGACGCGGGCGCGATTTACGGTGGGTTGATTTTTGTTTGCGACATCACCGCGTTTGCGTCAACGTTGAACAGGCGCAGGAAGTGATGGCTGCGGCACCGTTCATGTGTTGGCGTGTTCCGCAATCACGATATTGCCGATGTGGTGGACAAAGCTAAGGTGTTATCGCTGGCGGCAGTGCAACTGCATGGTAATGAAGAACAGCTGTATATCGATACGCTGCGTGAAGCTCTGCCAGCACATGTTGCCATCTGGAAAGCATTAAGCGTGGGTGTAACCCTGCCCGCCCGCGAGTTTCAGCACGTTGGTGAATATCTTTTAGACAACGGCCAGGGTGGAAGCGGGCAACGTTTTGACTGGTCACTATTAAATGGTCAATCGCTTGGCAACGTTCTGCTGGCGGGGGGCTTTAGCGCAAGTAGCTTCGTGAACTGGCACAAACCGGCTGCGCCGGACTTGATTTTAATTCTGCTGTAGAGTCGCAACCGGGCATCAAAGACGCACGTCTTTGGCCTCGGTTTTCCAGACGCTGCGCGCATATTAATACTAGTAGCGGCCGCTGCAGTCCGGCAAAAAAGGGCAAGGTGTCACCACCCTGCCCTTTTTCTTTAAAACCGAAAAGATTACTTCGCGTTATGCAGGCTTCCTCGCTCACTGACTCGCTGCGCTCGGTCGTTCGGCTGCGGCGAGCGGTATCAGCTCACTCAAAGGCGGTAATCTCGAGAACATCGA
+
88:>GFHIHHFJGGJJIGGJIEHIJGGBCCEDJJJJJG==JJJHHEC@>;<??==AGEEEJFJDEJEHHFCACBDJHJGGJ8889=<=<JIIE@=31,JJJHJJIFJGGDHJJJJGJJFDIJFECCDIF87;@@HG66689911<@@===?EJJJF@>??HFFDDDC@@??73334458*((+,,.FGCBD=CDEGG20/,&'''+*''$$%%&*3---..-.-+)2..::>BF7778J88,%%&(+)'',+-63-++,9DDCA?@=4>@?8;::A@?>@AJFJJJJJHJJ?<:8=JEDEFEJIFGGDGHBB@BFJJ::;@A@?<@HFJGJJJJJGJHHGJHFFIFHE=HJJJJJGJJJJCHIDCAAGJJ?===JHJJJJJJJJIECBCHB=<<BCC767<=JIJAHFEJJIJJJJFJGJJJJHEJ<49J4888<71.+;EEEJJFJJJIJJG8777@6668D9BEJGJJJHFJJJGHJJGEGJJFF?>==IJBA@@BEAA?@@IDIGJJJIJJJIGJHIJEJJJJJJFHEFEIHFJJJJHEEHJJFJGEJJJFJJEGHIJ=<FJJJJJJEEDDB7665899@BCJJCA>778;<:89<JGHJHJIHJJIJFJJHJ<<<;==<<;=?>>><<;;=>?=;:;??@A@C@B3///-=:-,-110064(&'''''(C@=;:8899<=><<;:9;9:<=<<;;<=<=<>A@?>>FFCCAC;988;;><:9:=<01,-15548::<>@=<1442779<DA@?><;;<=>@?<;:<=>>+++&&&('(2249>B@>:877<:==;:>>BGA444,**,-,,,):75433359;<88.;<;:;=<<<::::<;;;;<??=:999<==;:9:;<=2)&%%&',78889;;::((((&()%((&)**557779@>?=;;9998::;;;:987799:;<??BG?887:::99;:::85445877700//0139877-&'(%$&'&%&%%)0234446;<>>=;><;::999989))--/---59<9::88555579:;;::9998554598:86789;:999<8886886555698888876301133311///(''(,+++,4==?;:99;:::;:61129999;;776787787867767667879:89:;@<:78888655578822111442236><:9...1/00)((%%&&(18899<?CB?7::/874567=<:9776779/,,-/*(%#$$&$%&2469+BEFHHJHJJHJJFFEDGJCAAAGADCFFGHHGIHJHJJBAJ9988<=BCGD=6FB@HA;=EFJJJACEJFJFFEFEDJJHDEDFFGGGFIFJ9438679642/45((&)'(.03--()+0/*&&)*())2:::>997654,,..>BHJIEFCEDDFHFJFGJIHA@HEEFEJHHE84++1DACCJGEF@@ABJJFIJGD:=8B;('&&..-''%&(5656789==34GJHGJJJFJIJGGJHEJJHFIJDGGEJED7779F:3,,7.0000JFJEAABDJHGGIJJJJIJIJJEB??;22+*'*,...-'&%%$$%'()+,056>>DGHHJFJJJJHFJGFEIIFJGEDA?>>JJACBCJCBBCJJJFFAGJFAABAJCJ@3333EEJGJHIIJFJJFEGIIHJFGGJHHJIEJIJJGD>6,)'&'&&&(++('+,,-'0+****CBDDJHCB-&&(6:322E=<001DDDJEJJEJCCFDEFFGJGIJDDA<;)),8BCDBCDD<???442/++()/387ACEFFJJJIJ=A@?A55JJIHFE@@ABDGFFGJJFCDEHHJJJGJHGFGCBCBBDCEJGEFEEFED@BCA@BCDCDD?=7/..((((()*1//0@GJJFJHJJFJJDCFGJJJJGDJJJJD9/,-0('(45>@CGFHJJJJJJHJIFJHJHJJJFJJGJJJJJIGJJJFGJIGJJJJGHJHHGIJIFHHJHAGE888---,,&'&&(01.'&&'+))*))*66>(((((''('(+,'&&%%%(+))*+23<=ABJECF<>>0000-((&&&%&'&&'%&'&''%%%'%''&&')*+,457//)))))''*(&&1138631+,-1CABFJIJJJFF@=@JGHFFIB>@<>A@JECJCEFFJIJJHEB@?:(''*/0111/,.67;BFHHJJJJHJJJIJIJJC<6688@C>FHIIJ999:@?AB33350,)'(,--*(*,/-+**.034679???@@EIFJ0004@F32*').2,*&&2):<:882--,+-,000123+*&'-/4543*&&'*''(*')27=IJJJEJGJJJJJJJJJJFHGJBBBBDEDDJECC=<<::<:;;FFD:::DJJHGHJJJIJJJJEEJJJJJJJGJJGC?:;EGGGIJHJFJEJGJJCBB4444@>ABIHFEEJEJDCBEFHGHEJEGHJIFECDFJJHGGJFEHFFJEEFBEB1-.>=HGI=:///50000<4'''FJF@@CFDDEDCGBBB?AA?AHFHJEFEGHJJHEJIHFIEDHF=?<<;:9912-,97878:<<@?@?==<>BJHEIJJJGHJHJJJJJHGGJJIJA>?AB?E<;;<=71003222/.-,*''2223<>CEFHFJ===<8878:/BA@@CBJDIHJJJJI<<<>HEDHGF::::****=<EB?@A>=>@GJJGJFIEGDJJJA;1-++178?A??=JFJDCAA0,,,);<>HJA@AJH<5++)(),4798757725<>@>9829:=7.+&$&&&*4**+56....11(''(455445433-,)(&'*)))%(&'(--113>:9:7777+**+++(),-((((,**,,/255@AAA??@BH444390./31,&&,,./28@@A?@ECDDFEJC??>>BIJEJJFGHJGJB<5=DEJJJJJJIHJHIJJFGJJFJHGIJFGEDEHJJDDF@?))))4>?ABDFDCGHEHIFGGDEHHGFHDE;0//46=<<-,-.0/./0/05?=85848;=<<....;<4(>>>??@0+***+++))))+*....12799::BBDIEHGJJEJJJIFJIGHHFEJIJFGJGJGHFEJJHIJFGHJJGJJJIJFHIB9<A?JGEFGFIJJJJFHEH>;;<('&()''''+,,-<=?CH====CB@<<<:@@=<>=6300/4769:AAJFDJFDH@ACCJJHJJHJGHJHJIGJHHJJJI===>DA>CBBA:9<55313?AFGFJJJHHGEJIGG?:::<<<=AJ;999JJHJDJJJJJJJJD;:82563+,)),./////10/0088:?EJJJEJEDJJJIBABBFEEG8746GEADB6555/..0449?;::875..//IJF====G::99FJFJJJJGJJEJJJJJGGJJ9898B;5/0/11GHAAAJFEFHJJEJJJJJJJJJJJB?GA@DC<;;(()))CEEJGHFCDJJJJFJGF>>>>HFHJBGJDDDFDGJHHIJIHJFJJJJGJJICGJGCAACICBJFJ<<<:++*..55=?@BAEGH77688??BCEHJHJHJJGJHHGJJJGFJJJFDBGGC?8767009<>DHE887335/,--/-'(+334:;,+++<870023>B@94343655ACBDD55557/.('%&&&&(654:58>CBC7AIHEFJEJJJJJGFC>:1002))),>EDDHDEDIJJJJHJHIIJGJFJFIJJJHIIEHGJJJECCJJ;53222/--566AJCDCBA>0002HFHJHHFHCJIFJHJJHJHGJJJJJGGHJIIHHGJGE8779BDEIJGDDCA;;>?FEJHJJCD@8:;,,++((855342,()'*-../34=IHJJJJJHJFHIJJJFJIJJHHFFIDB@@:20066440112133..211444;:65:0///89;>;D@==97<82110...BB;89:9JFGIFJHJJJJJGIHJJIJJJJJJJJGJJFGFJFIJIFFHJGIBAAA;:98?BED?<<>JDFJJJHJJJJJEDCCJH6666888:;;9>DJJGEJDDIJJJGIEGJJEGFEJJJDFBAABEC?;;;;<;766578;=::42113EFJJIJJHJJJJGBHGFF?@@DGDFI=D533347;:76967:=:>5<=B?JIJIGJIHJHBEDFIJJFJFHHFJIJJFJJJJJHEJJJJGF??@@2171/..@AFIIJIJIJEEDJJJJJJJFJ./2EGDJJJJJIJJJJJJIJJ7777IHFJGJJGJFBJJGHIJJIJHJJHJFIJJJJIJJJDFC<<<<ADEIFJJHIJGJCJFE4433?FJJJJJDJFHGJJJJHEDGEJJIJJGJJJJIFEFIJFC@<'')))('2283446DHGCBFEJA<<=?EHEDFJEGIGJHGDJJJJJIFJIGHIGJEEIJJEJJJIJEFDJJJJJHFHFFJJJGIIGJGJJGFIF4,)*+878=DDAJJJFGJHE<<=E9888DEEGJJJJEJJJJIJJFJJJJIJHFJGJHG5===J@??>IBBCFHIFFHJGEEDJJGJJJJJJJGJIJEED777@DBF;HJDABAFIEGCC??99<<=:@?>AABHEHHFJHIJJHIJJJJJJJJJJJJIGJIGHJGJIJGJJJJJJJHJJIJFCEDGJHCGIJFJJBBBCGFDEGF>>??GJGGJDGGEEHEDJJIJHJE7677HGHI33334455B@=BE>JFJEIJIJJJHJJJJJJJJJJHJJIIJIFJJJJJJIHHJJJIJGIJJJJJJGJGJ:FJHJA@?:6.4443066113@AFJJJHEGGJJ8888JHFDBDEGJJHJHGJJHIJJHJJJJJJJGHFFIJFEJGGI<CB2:D87777C>>BCHJGIJJFECFIJJHHJJJJDFBFJFJA@@B;JJIHJJJJJJHHGJHHFEEFJFJJ;::===;<?>=CC<HEDDDJJJJGCDBAJJIJJBA@>AABEJJEA@>@@A=;9542)''(>D==<>CJJHHIGJJGHHFAB>AF?>@@HI@@?<;)>>>@CGJJBDDHJEHJJGJIFJFEFHJ??>@CCDEJCJIDEDGDFIJJJ>>EFGEEEHJDHJIJFHGJJJAJJJGJJJIJJJJEHFJJH322CD>>432&'*')++-8;;;GJFFJHIJJIJJJJJJJFJJHHFFFJJJJIJJHJJEDB665446CEDJIGHHGHJJGGFIIHJJBBAGDABGBA??@FEHIJJJJHDHDECDJFJHGJGEJFHJFFEE??>C=<989CIIABBDJFJGJJJEHJGJHIJJH>>>A@@ADBB;9:;==>@@?@?DA@<;;;JGIEEDFJJJEJJJHEGJJJGGGHJJJJFCJBBBAJE??@IED:::.(444DFHJIJIJJEC?-',,,9999:@@<DJJIJJGFJJFIHJJEGGHEJJHHJFEDJJBA?<)((((('/--67<>>A;=8:6445JEJJJIFHFGIEFJHJJGJIJJJHIJJJJJIJJIJJJJJHJIJHJJHIJJJIHJJJDDFDJJHGHHJJGHJJJHFIDIIGDEJJHJJJJJJJGJJJJFHJIJJJIIJJFIFBBDFGJEE5EGIJIJIHIJJJGJJGJJDG88--,)-('*)*+*''..)344)@ABCCDFA00022126-*)&%&&'(&(((326689GJJIJHFJIJFHJEIJJHJHJJEHDEJEFBBDHDJFAB3333B@DDBAAB@6556EFJFFJJJJJIJJJHJJFDJFA>>@D@555('(&&*.&&&&%%('%%()33*)((*13349;HGFFIIJHJJDJIBIDAADJJJJJGJJJJIFB@@?EJGJJJHJJGJGHGIHIFJBA5/./-.-.0000/--/41000<BHDD:EJJIJJIEHF>F9951+))...1-'''9>??>><;=6411456BFI...AJIABCCEBDEHJ?;;<JDBFA@JGJCBFDFJDCA=9DBJJIBJJJJJGHE655<5HJEFJEJIJDDJJIC:::@@JJGHJJIJJJ;::;JJ>>>6332+**--244?G@===CBA@>>==:....7:////EJFJJJJHJ>>>;=<.,+*+-+,)'%
@Glass_T7V_1_D3_11_4_24
GCAATCGATACTGCCTGGTGGTGGCGCTGGATTCGCACGTGAGCTGAAACTGGGTATCAGCGATGAGCAGGTTAAACAGGCGATTTTCGCGACCCCAGCCTTCCAGGTTGACGGCAAATTTGATAACAGCCGCTATAACGGTATCCTCAACCAGATGGGGATGACCGCCGATCAGTACGCCCAGGCGCTGCGTAACCAGCTCACTACCCAACAGCTGATTAACGGCGTTGCCGGTACCGATTTTATGCTGAAAGGTGAAACCGACGAGCTGGCGGCACTGGTCGCGCAACAACGCGTGGTGCGTGAGGCGACTATCGATGTTAACGCGCTGGCGGCGAAGCAGCCTGTGACCGAACAGGAGATTGCCAGCTACTACGAACAAAACAAAAACAATTTCATGACGCCGGAACAATTCCGCGTGAGTTACATCAAGCTGGATGCCGCAACGATGCAGCAACCGGTTAGCGATGCGGATATCCAGAGCTACTACGACCAGCATCAGGATCAATTCACCCAGCCGCAGCGTACCGCTACAGCATCATCCAGACCAAAACTGAAGATGAAGCGAAAGCGGTACTTGATGAGCTGAATAAAGGCGGTGATTTTGCTGCATTAGCCAAAGAAAAATCTGCCGATATTATCTCTGCTCGTAACGGCGGCGATATGGGTTGGTTAGAAGATGCCACTATCCCGGACGAACTGAAAAATGCTGGTCTGAAAGAAAAAGGCCAACTGTCTGGTGTCATCAAATCTTCGGTCGGTTTCCTGATTGTACGTCTGGACGACATTCAGCCAGCGAAAGTGAAATCGTTAGACGAAGTACGTGACGACATTGCGGCGAAAGTGAAACACGAAAAAGCCCTCGATGCGTACTACGCGCTGCAGCAGAAAGTGAGCGATGCGGCAAGCAACGACACCGAGTCTCTGGCCGGTGCAGAGCAAGCTGCCGGCGTTAAAGCCACTCAGACGGGTTGGTTCAGCAAAGATAACCTGCCGGAAGAGTTGAACTTCAAGCCGGTTGCCGACGCTATCTTTAACGGCGGTCTGGTAGGTGAAAACGGCGCGCCGGGCATCAACTCTGACATCATCACCGTAGACGGCGACCGCGCATTCGTGCTGCGCATCAGCGAGCACAAACCGGAAGCGGTGAAACCGTTGGCAGATGTTCAGGAACAAGTTAAGGCATTGGTTCAGCACAACAAAGCTGAACAACAGGCGAAAGTGGATGCTGAGAAACTGCTGGTTGATTTGAAAGCCGGCAAAGGTGCGGAAGCTATGCAGGCTGCCGGTCTGAAATTTGGCGAGCCGAAAACCTTAAGCCGTTCCGGTCGTGACCCGATTAGCCAGGCGGCGTTTGCACTGCCACTGCCAGCGAAAGACAAACCGACACGGTATGGCGACCGATATGCAAGGTAATGTGGTTCTGCTGGCGCTGGATGAAGTGAAACAAGGTTCAATGCCGGAAGATCAGAAAAAAGCGATGGTGCAGGGTATCACCCAGAACAACGCACAAATCGTCTTTGAAGCTCTGATGAGTAACCTGCGTAAAGAGGCGAAAATCAAAATTGGCGATGCGCTGGAACAGCAATAATCCTGAAGCCGCCTCGCAAAAAAATGCGTTGCAGCTGTAACGAGAAAGGACGCTTCCAGCCTCCAGTAAACATGCAGTTTGTTGCTGTTTCACTGCCGTTAAGGTGATTCCACTGTTAACAAACAAGGAGAAAACAGTATGAAACACGGAATTAAAGCACTGCTCATTACCCTGTCCCTGGCCTGTGCCGGAATGTCTCATAGCGCGCTGGCGGCAGCTTCTGTGGCGAAACCGACGGCGGTAGAAACCGAAAGCCGGAAGCTCCTGCAGCACAAAGTAAAGCAGCAGTACCGGCGAAAGCCAGTGACGAAGAAGGCACCCGGGTCGCGTTGATAATCCCCAGCGCGGAAGAGCTAGCCCGCGCGATGAATGGCGTTGGCCTGAAGAAAGCGCAGGCGATTGTCAGTTATCGCGAAGAGTACGGTCCGTTTAAAACTGTGGAGGATCTAAAGCAGGTGCCGGGGATGGGCAATTCGCTGGTGGAACGTAATCTGGCGGTATTAACCCTGTAATTAATTTGCATAGTGGCAATTTTTTGCCAGACTGAAGAGGTCATACCAGTTATGACCTCTGTACTTATAACAACAACGTAAGGTTATTGCGCTATGCAAACACAAATCAAAGTTCGTGGATATCATCTCGACGTTTACCAGCACGTCAACAACGCCCGCTACCTTGAATTTCTCGAAGAAGCCCGCTGGGATGGGTTGGAAAATAGCGACAGTTTTCAGTGGATGACGGCCCATAACATCGCCTTCGTCGTGGTCAATATCAATATTAACTATCGTCGCCCAGCGGTATTAAGTGACCTGTTAACTATTACCAGTCAGTTGCAGCAATTAAACGGTAAAAGCGGCATCTTAAGCCAGGTCATTACACTGGAGCCGGAAGGGCAGGTGGTAGCAGATACGCTTTTATTACGTTTGTTGTATTGATCTTAAAACGCAGAAAGCATTAGCTCTGGAAGGGGAATTGCGCGAAAAGCTGGAGCAGATGGTTAAGTAAACGTTTTGTGGTGCCGGATGCTCAAGCCGCATCCGGCGACACCCGGAATAATTACCTCAACCCGGTTTTCTGCTTCATCGCTGCCATCACCGTCGGTTTATCGGCCAGATAATGATTCAAACCGTTGGCGCGTAAATTACATGCCGCACAATGACCGCAACCGTCGCCTTTAAAGCCGTTATAGCAGGTCAACGTTTCGTTACGGACTAAATCCAGTTTGCCGTAATAATCTGCAGCGCCCAGGTTTCCGCTTTATCAATCCACATCAGCAGCATTATCAAAACGAATATCTTTCGCCATGCCCAAACTGACGGCATGGTTTAGTGCTTTCACAAACTCATCGCGGCAATCCGGGTAGCCGGAGAAATCCGTTTCGCAGACGCCAGTAATTACGGCTTCTGCTTTTACCTGATACGCATATATTGCCGCCAGCGTCAGGAACAAAATATTACGCCCTGGGACAAACGTATTCGGGATACCATCGGCTTCCGTTAGATAATCAGGCACCGGAATGCTGTCACGCGTCAGGCTACTGACCGCCAGCTGGTCGCAGGGTGACATCCAGCACCTTATGCGCGCGTGCCCCCAGTTTCAGCGCCAGTTCGCGTGCAGGTCATCTCTGCGCGATGCCGCTGACCGTAATCGAACGTCACGCAATGGACTTCATCATATTGTTGTAATGCCTGCACCAGACAGGTGGTGGAATCCTGACCTCCACTGAACACAACGACAGCACGTTTCATAGATAATCCTGCTTGAACGATAAAAACGTTTATGGTAACGCCTGCGATTAACCCGGACCAGCTATTCATTGCGATGGCGCAGGGAACCAGGCTTCGGTAAATTCAAACCAGCCGCGCGGTGTCAGTCGCACACCGTTCACGCCGGGAGGGGCACTAATGCGATAGTGATAGTTGAACAGCGGCGTCAGCGTCGCATCTGTCATTAACTGGCTAAAAACCGCTTTCAGGGCATTAAATCGGTTTTCTTCATCAGGCATTATTTGCACGGCATCCAGTGTCGATTGTAGATGTGCGTATGCTGGAGCGTCGAAAACATGTGGCCACAGCGGATCGCAGCGCAGCCATTGCTCCAGAGTATATTCCGGTGCTTCGCCAATTGATGCACCCATCATGAGGTCTGCGTGTGCCTGTAGGGTCGTGTCGTCCCAGTTTTTTGCGTTATGAAAAATAATTGTGAGTTCACAGCCTTCCGCTGCCAGTGTCGCCTGTAGGCGTTCTGCCATGGTATGAAGTTCTATCGGTAGGTGATAAACCAGCGTCAAGGTTTTCGGTAGTTTGACTTCATCCGGTACCTGCCAATGCGGAATAGTCCAGCCTGGCAGTAATGCATGACTGGCGGTGATCAGGTTTTCTCCGACTTCTAACGTTTGTAATAAACCGGATTGATGAATAATGGAGATCACTTTTCGCGCCTGCCAGAGGGAGAGTCGGGGACTTTTGCGCAACGTCAAATAGCAAAAACCTAAACTGATGCCGCTACTGACCTGGCTGACCCGTTGCAGCTCCTCCGGTTTGCCGATGGTGATTTGCACGGGATGCCGACAACTGGTTCCCAAATCTTTTTCGAAAAGCGGCGGAGTTATCCAGTACTCAACCGCTTTAAGCAGCGGATGACGTAAATGGTAATAATCATGGCTTTCCAGGCGCACCAGCTCTGCTGTGAATTGTGTTAAGCGAAAAGGACCCGTGCCGATCAGTGGGAATTGCGGATGCGCCAGATGGCTGCAATAGCTCGCCAGCCGGTGCGCAAGCCAGTAATCAGGGCGATGTAAAAAGAAGGTCAGACGCTGCGGATGGGTGACTTCAATACGCTTCACGCTAATAAATAATTGATCCAGTGCTGGCAGTTGTAACAGCATCAATAATCGCTGGTGTAAGTGTGAGGCTTTTACTGCATCGCCGTTATGCCAGTGTAGGGTAAAACGAAGATAAAAGTCCCAGCGTAACCCGTCAGTAGAGGTTTCCCAGTGATGCGCTAAATCGCCAATCGGGCGCTGAGTATTATTATCGAAGCGGGTCAGGCCGGAAAATATCTGCCCGGCGAGATGCTGCTCGGCACGGCCGGGCAAAAAGCCTGGTTGTAGCGGTTCGAGCGGGCAATCGTCAGGGAATACGCAACGTGGGTGTATCGTTTTGCCATTGTCCGCCCATAAACGGCTGTAACAGAGTGCGCAGCTCACCTGGGGCCAGTTGCGCCAGCTCCAGCACATCTTGCTGCTTTCCGGTTTCCAGTGCCTGTTCCATCATCGCATTGCGTAGCGATTCCGGCGTGACCAGAAAGCGTAATTGTCCGCGCTTTCCGCGTCCTGACTGCGCCTGCCACTCCAGCCATCCCGCCTCCTGTGCCTGACGCAACAGCGTACGAACATGGCGTTCGCTGCAAAAACAGCGTTCGGCCAGTTCGCTGACGGTGACGGTTTGCGGGCTTTCCGGCGGAAGGTTGCCACAGACGTTGATACTAAGACGGTTGAGCAATCGCATATAAACCCGGAACAATATTATTTAACTATTCACTATTACTTCCGTATATATCAGGTGATACTCAATCACCATTAACCGTGTCACAGAGTGGAGAAAGAAATGGCTCGTCTGGCAGCATTTGATATGGATGGCACTTTATTGATGCCCGACCATCATTTAGGTGAGAAAACCCTCTCTACTTTGGCGCGACTGCGTGAACGCGACATTACCCTCACTTTTGCCACGGGGCGTCATGCGCTGGAGATGCAGCATATTCTGGGGCGCTATCGCTGGATGCGTATTTGATTACCGGCAACGGAACGCGCGTGCATTCTCTGGAAGGTGAACTTTTACATCGTGATGATTTACCTGCGGATGTCGCGGAGCTGGTGCTGTATCAGCAATGGGATACCCGAGCCAGCATGCATATCTTCAATGACGACGGTTGGTTTACCGGGAAAGAGATCCCTGCGTTGTTGCAGGCATTTGTCTATAGCGGTTTTCGTTATCAGATAATCGATGTCAAAAAAATGCCACTCGGCAGCGTCACCAAGATCTGCTTCTGTGGCGATCACGACGATCTTACACGCTTGCAGATCCAGCTATACGAAGCATTAGGCGAGCGTGCACATTTGTGTTTTTCCGCCACGGATTGCCTCGAAGTGCTGCCGGTGGGCTGCAATAAAGGCGCTGCATTGACGGTGCTGACCCAACATTTAGGTTTATCGTTGCGCGATTGCATGGCCTTTGGTGATGCGATGAACGATCGCGAAATGTTAGTCAGCGTCGGTAGCGGATTTATTATGGGCAATGCGATGCCGCAACTGCGCGCGGAGCTCCCGCATTTACCGGTGATTGGACATTGCCGAAATCAGGCTGTCTCTCACTATTTGACGCACTGGCTGGACTATCCACATCTACCTTATTCCCCCGAATAACGAGATCCCTTCCAGCACCGGGCAATTGCCCGGTTTTTTGCGTTGAATTTGTCATTTTGTGCCGTGGTGTTTAAACCGCACAGAATAAATTGTCGTGATTTCACCTTTAAAATAAAATTAAAAGAGAAAAAAATTCTCTGTGGAAGGGCTATGTTAGATAAAATTGACCGTAAGCTGCTGGCCTTACTGCAGCAGGATTGCACCCTCTCTTTGCAGGCACTGGCTGAAGCCGTTAATCTGACAACCACCCCTTGCTGGAAGCGCCTGAAACGGCTGGAGGACGACGGTATCCTTATCGGCAAAGTCGCCCTGCTGGATCCGGAAAAAATAGGCCTCGGCCTGACCGCTTTTGTGCTGATAAAAACGCAACATCACAGCAGCGAATGGTACTGCCGCTTTGTCACGGTGGTTACCGAAATGCCAGAAGTGCTGGGGTTCTGGCGCATGGCTGGTGAATACGATTATCTGATGCGCGTCCAGGTTGCCGACATGAAACGCTACGACGAGTTTTATAAGCGTCTGGTAAACAGCGTGCCGGGGCTGTCGGACGTCACTTCCAGCTTCGCGATGGAACAGATTAAATACACCACTTCTTTACCCATCGAATAAATATCCAGAATAGGGTCAGGACACAACGCGTGCGATTATTTGCTCAATTAAGCTGGTATTTCCGTCGGGAATGGCGTCGCTATCTCGGGGCTGTCGCCTTGCTTGTCATTATCGCGATGCTGCAACTGGTTCCGCCAAAAGTGGTTGGTATTGTTGTCGATGGCGTGACAGAACAACACTTTACTACCGGGCAGATCCTGATGTGGATCGCCACCATGGTGCTGATTGCCGTTGTGGTTTATCTCCTGCGTTACGTCTGGCGGGTATTGCTGTTTGGTGCGTCTTATCAACTGGCTGTTGAACTGCGTGAAGATTATTACCGTCAGCTAAGCCGGCAGCATCCTGAGTTTTACCTGCGTCATCGCACCGGTGACCTCATGGCTCGTGCGACCAATGACGTCGATCGCGTCGTGTTTGCCGCCGGAGAAGGGGTGCTGACGCTGGTGGATTCACTGGTGATGGGCTGCGCTGTGTTGATTATGATGTCTACGCAAATTAGCTGGCAGTTGACCTTATTTCCCTGTTGCCGATGCCAGTGATGGCGATCATGATTAAGCGCAACGGCGATGCTTTGCATGAACGCTTTAAGCTGGCACAGGCGGCGTTTTCCAGTCTTAATGACCACACCCAGGAAAGCCTCACCAGTATCCGCATGATCAAAGCCTTTGGTCTGGAAGATCGCCAGTCGGCGTTATTTGCAGCAATTAGAAGATACCGGCAAAAAAAACATGCGGGTGGCGCGTATTGATGCTCGTTTCGACCCGACCATCTATATCGCGATTGGTATGGCGAACTTGCTGGCGATTGGCGGCGGTAGTTCGATAGTAAATACAGGCAGTTTAACACTTGGGCCAGCTCACCAGTTTTATGATGTATTTAGGTCTGATGATTTGGCCAATGCTGGCGCTGGCATGGATGTTTAACATTGTGGAACGTGGTAGTGCTGCGTACAGCCGTATTCGCGCGATGCTGGCGGAAGCGCCGGTGGTGAACGATGGTAGCGAACCCGTGCCGGAAGGGCGTGGCGAACTGGATGTAAATATTCACCAGTTCACGTATCCGCAGACTGACCATCCTGCGCTGGAAAACGTCAATTTCGCCCTGAAACCCGGTCAGATGCTGGGTATCTGCGGGCCGACTGGTTCCGGCAAAAGTACCCTGTTGTCGCTCATTCAGCGTCATTTCGACGTCAGCGAGGGGGATATTCGCTTTCATGATATTCCTCTGACGAAGTTAAGACGATAGCTGGCGTAGCCGCCTGGCGGTAGTTAGCCAGACGCCATTCCTTTTTTCTGACACTGTGGCGAATAACATCGCGCTGGGTTGCCCGAATGCCACCCAGCAAGAGATTGAGCATGTCGCGCGGTTAGCCAGCGTACATGACGATATTTTGCGTCTACCGCAAGGTTACGATACAGAGGTGGGCGAGCGCGGTGTGATGCTTTCCGGCGGGCAAAAACAGCGTATCTCCATTGCTCGTGCGTTATTAGTCAACGCGGAAATCCTCATCCTTGATGATGCGCTTTCGGCGGTGGACGGACGCACTGAGCGCCGAATCCTGCATAACCTGCGTCAGTGGGGGCAGGGAAGAACGGTAATCATCAGTGCCCATA
+
22)))((((&&'$$$%(&%'))))(''&&'%%,*++))&&))0/00:DEGFGJJJJJIJGHHHJIGJHJJJGJJGJF+++*++++++*+,3;<<JJAA66=@+**++864444:<JIEDGJJIJHJHHJGGJIH@@@AJJJJEJFHJ<:::;:6665=@JFJ==<<5442445DEEFG?@??GJJJJJJHIGJHHJJIJFGGJFGIJGJDJHIJEJGJIGHJJHFJIGJGEJD??9D>6444>JHJJJJJJJJJJHJJJJJF>>?@FJHJJJJJHGHJJJHJH@??AHEJEJI:;::--,,0004466<HGEEEFIJIFJJJJJJJJJJJJGJJJIDHFJJJHJD@>500JGDCBA><<<BDEHJGJICCHEJFGJCCIF;::DC?)))D@@@CBJGJFIFJJJGGJGHJJJHIBABAHEHEGJJHJCA7,+++=4DFDFGFFE@@@?@>DE@AA@GJGGIJJIGJJFJHJIGHJJJJJEIIIGEHJJJD77:<EJI=<<1146CJGJFIBACCCEIDFHFDCH0*((/(..,-,,,*+''))1/66CCHHIJJFJJJGJFGHJJFBAAJGHGB><:8719=BEGJEB>?DHHFJJGJFFGJJJJJFGJIG>==<<<==JIDGCJFGD????746AGIFGHDD=<>==<<>AJJJJIHGIJHJII9999GFIDFCACJJJJHJJIEJEEGCJDHIDEIEJJJJJJJJJJJJJJJJJJHJJJJGJGJJIJHGIFJJJHHIJJHJJJFEG????JIECCJFJJJFHJJHJJJJAJGDDABGJJJJGGJJJJJGHJHJJJIJJFJFJJJJJJFGHIEFJFFJJJJJIJGGGHGIIIIJJGJJJJGJJJJJIJJ=<669?JJGJHJJECCEGJJJIJJFGJGJGJJJIJJJJIJJJJHJHJIGJHJJJJIJJG@?@@CDA@=45ABDJJHJJJJJEJJJJJJJJA=>>ABH=;;<JJJGGJJGJHIHFJHJIIJJJF(''(;;<=HDJJJJJHGIGJJ=::JHJJIGJIJGEIE;;;?FJHJGJCJJB@?@AB@FA@?@@JC2111888DEDJ9.+-///CFEFFGJJGHJJJJFJJHGGFB@@>?A>BDDJHGEJJJJFCHFJJJHJJFFECFIF???@HG?=99:>??HGIGJJJJJFJJJEJHIJJECIC<<HBGD@A89:JEIFEHFEJFGGJG:8896'''(A@7777FDIIJJJJHJJHJIJJJJJJIJJJJJJJJFGJFJJJJII?888>DIIFIJJJJGIIFHJIFJJJJJGJJHDHJHJJJJH33>GJIIIGJIGDBEJIJJJFJJHJFJIJHIEIGDDDBIHBDFJDGA3,,0244654-*+6?<==JHJJJHHGFGFHJJJJJJJGFEEJJJJIIJHEHFFJJ?>>322+)4(((111,))(()6=>===JJJJIJJGGGJIFIJIJFJJHIGJFHEEFGHJJHJJHJJJJIJJHJIFJHF96444454447997@??CCG<:...=ADHIHBABCJJFJGJJJIGGJEEGB>JJJJJJJJIJJDBABFJJIECC=?@?>=:88?JFEFFHJJIJJJIJJJJJIJIJEGCCGJHJIHJJJHJJJFJHJGHG@=88JJJJIJJ;;<<HJHJJJJJJJJJGIGJFGJJJJIJJIJJI@;<<GHJJJH65546831(%%$%&%$#%&%&%$$$%##$('+%&$$$$'/0/*))(-****478??@A@9867EJFJJJJJGJJJJJHJ@@@@JFGEEGDJIIJ6557AAABC8887;JJHFFJFJJJJFGJGGGJJJHJJIJGCCGJJHJJIJJJJJJGJJJJEGFFDJJJJHJFHJJJJJJJJJGJJJJA?=>GB<;J?DDAA@@@BEC:0()2(4)((+('%%&'/311015@D>>?<<98;<?99:<A555687674///.++0/896777:72223A@@;9'''(3642.**&&))..)***''((.----26<;2111.-..3.,,1100'%%&))29:5/..7GFGEGHJJJJJJIFJJJIGJJJHIJIJJJ6555FJJGJFFIDBCGF@@@=5656?B87;;A:99;;;33?DJEJIJGJFEEHJJHIGJJHJJJJJJFEIJJHHJGHEGFIHIIJGHGEHGHJHJHJJJJJJJJIHJJHHJJJJJJIJJEDEDJJGD==<8910001=9<=;;A@@AEF9889?A;9;;:1//389EEBGGJH7777;;=JFACCGGDEHJJGJJJJIJJJJJBA??CB/---DE=889CB@A<<7888<;<ACDJFHFFIJJEHJJJHDJGGJJJJIHFDC@@>=2)(((4;774468FDEGJGHJEJIIEJJDDDDF??<;4343333BDDDDGJJGEIGGJJJJJJDCBCGJJIJIHEJEEDEJJJFIFJHJJJJHJJJHJJJGGJJIJJIHIJFJJJHJJIJJJJJJJHJHIJFJJIED5/-)0+******++-AB@@@?JJJJJJJJJJJFHFGJGJJJBAA777<?7>?A@@FHJFEFGJFFJJFGIFJFDHJICEFEGEIJHJJJCG<;<==<<=>>=<<?@@>99:1.)*&000969FABC+DHJFEGGJJHJJJHJJHJJJJJJIJGIJJHJJGJJJJJHDJJIIJIJIHJIFJHJIJIJIJJJJJJHIJJJJIGEGJJJICDDECBA+++/..1::;HJHEDCCBCJDD>BAJJIIHIJJJFDFJJJJJJJFIJJEJJHHJECICIIEJJJGHHIGIJJJJEJHIJA@BBJIIIJGFICIGIHJJGHGEJGGJGJJHJJJJJJGJHJGHJJEHIJGGJIJJHIJJJHJIJGJJGJJJJJJJHJJJGHJJFJIJI@?@>JGB;B45;<EDHJFJEA@A@JJJJJ87)(()BGJ;:;;JJJ<<JJJHHGJJHJJJFJHIJJJJJA@@AJHJ---,--)))*,,'*+,9:E80///056>JC@GJJJJIJFJGECDJBCCCCJIJCCCDJJJJJ@11E1JHEFFGJI@@<7779C6555<888.=?@;5;9DH9999JHJFGJHJIJJJJIJJJJEJFIDJ11@AFHEJ5.1766==;<35++&&?CHGEJJJJJJFJIJJJJJHJJJHJ<CGJJIJGFJJJJFJJA?B>9984*)))4&&--CCA>>?JECBABA/.'&&'''))69:HJHJHEJJFJJJGFIJJJDJFJIGDGCDGJJJFGGJABAA?;32'%%%''';;=AEDCCJFJJJJJIHJJDIJGECBFIEJGJIGJIFJJIJFEFJJBBDBB7/.*)()&'&%%%%%'''8;CEDHJHJG;63./222<BDJCAABDIFJJJIFFJJJFHIJHJJGFJJGGICHJGJJJJHJEEDJCCF=<<;2000*))&'''''CBEGJEJGJAJJIIIJJJHGJJJGJJJJHIJJJJJJDCEDHJEGJGJJGFGJJJ(''(5781))):5+9?@BCGJGJJJJJIFIJHHJJGJJJGIJJJIIJJJJHJIJJJIHJJHG...,-1,..466<<;;AGJJJEIBBACFHGDDC@ADDEBBDHDCB@BEDEJHJJJJJJJJJGJGJJICJHJJJJJIHJJHJHHJHJJGJIJJJIJJJJJJJEGJIJJJGFJH>>>>;;;;BBADIJJJIJJJFEJJJIJJJFJB2-(()B>F;9:>G@AAAIJJEBBACG;;;;FGHCA==<=>EJJIJJJHJJJJJJD4444=FGIGHJJJJJGIHJJHJEG<;3224ABJGE>====FFJJJHJHHGFJJECBGJDHJIJGJJJHGIJGBIJJJFJGJJJJJHHJDECBBA=4**+)))%$$$$%(%%'+++++.7=?A@@JFFEJIHJ5555DHECCJGJJHGFBJJJJJJJIFDCE@D441//2688998><;=>?IJJHFJDCGBE>FGJFHJGJJJJIFIJJJJHHJHGJJIJJJJJGGJJIIJJJJHJIJH@??@DJEGJJGJGIIHFJJJJJJJEJJJJIJJEEJF==>?JJEFBCIGIEJJEJJJ;;;;92@BABJJJGEJHJBHIFJJJJJJFFJJHJ;;::?@HFJJEJCJJJA@@@DGA>=>?CIJGGDJJIGJEEJJJJJJJIHJEDFJGJGHG8768FIJJJB@@@GFJHGFJFHEJGFJDHJD2.IJFBECAB0///FA;86HEEHHJFHEFJIIGGJHIJHJJJIJJJGIJJHJJJFJEJJIEGB((?CEIJJJGEJFHGCHJJJFJJHGHGJIJIJJJJJJJJIIJGJIJJGJJHIIJJFJJEIHJDFGCECDDDEB>((()G@A@D=7779JJEHJHHJIGJJEJHHJJJJJJJIIGHGJJJJGFEE??@DGFEIED;1''JGJJJJJJIJJJJJ=<<AJI:5++>IJJJJJFJJJJJIJJJ>6677CHIJHFJGGFDGHJIJFEFECCJGGFBABDFFJJIJIIJJJGJJJJGG<<<4001HJJJJIFHJEFDDFHJJIJJFDFCGJEFGHJEGGDCACCBGFEFJA??>C@@CF==??5=:988:9(''(EIJJJGJJGHJJJIJJJJJJJJJHHHJFJJJGHCJJE<<:>?@@AJIJIHJJJJGJIJJJJHJJJGJJHHJJFFDFEJFJHJJJGJGJJJJJIHIJFJJJJHJJJEHEJEH@BBBE@B?<3//1/..30&%&(*5?BHEGHHJJD?65857667:;;??<C:55542222CDDAB=6JJEJFHJI<844FCJCDC1111JJJGFGJFJIJFJFGEJJJJGGJIJJIJHBEBEJIEHCIIJJGHJJJJJJFGEFJHJJGEGJ:999IJHJJIIEEFFH?A@A@?A?>?AFJJGGJIDC;?2//1;;<<<,,,'''&(()../,-///888344DGFIJJJFJHIJJJJJIJJIIHEGIJJJJJJGJJJFJIJJJIJJHHGJGGF8767./;;<?;HFHHJFHHJJJHFGJHJJEGJJIHHHJJFJJJIBEHJJJHFGJGHH////FHIFJGFJFJGJJJJJJJIHDGDDBCCDJHCA<HJGJIEJHJJJJJJJHJHFBDDGDGEGJJGGGJGGHGJJHJJJHJJJJJEEF=@2777JFJJJJJIJJJJJGJJFJFJJJJJJJIJGFJJIHJGJGJJFIJJJJGIJGJEJIFF>>>JGJ?99:9:69::=>>=BCABBBGEEEJ<<;874697.(((*5671332*/,),,1,-/24000089211/0/)'%#$)4449AE><<:;;CDJFGJJJJJJHJB<JJHGJJJHJHIJJJHHJGIJHEHJJHJEDBJFBJ?FJHJFGGGEGJJJJJJJJJJJJJJJJJJJHIJJGHHJHGJJJHGJGECGHJICIHHJFJJJIJJJIJHJHIJJGJJJJJIJJHJDHJG?==8756976<66;=??ACAA=;<=EFIEHD@?@JHJFJJJFJ?JBAAC?=>>FJEGGFJFGJJIIJJICBB:;:<HF8?758CCJEDJJIJJJJHJFGCBGDD>>?@HIJEHGJ======AA54112HHJDCCCECEEEJGJJ@<<6=AC?GIJJJJCJJEGJJGJJIIGHJJJGJ>>>@IEDHFCEIJGFEHGJJJJJGHJJJJJEJJJJJJJIJJJHJD=:::,HEFHJJJJJJJJHHGEDDJJJJEEJHHHGCDAB>8889BBEJFGJFJGJJJJJJJJFJIHIJJJJJJFEJFJJJJFJCGJGJB20//;849767;A3333FJJJHJJJJEJJHJJJHHFFCIH;879;JJHJJIIJEJJJJJGG?>?JJJEIFJJJHJJBAA@JD66646659888:=8678666:55;))))1.--34665:3).?ABEGFFHH<;;;JGJDFJGJJIIJJJJJJHJJHADBG@@<:77)))),,*+-,,<<>9;JFB???GJ@@??CFFHIJJJJJJEBB>;8/,4991113==BIJDDBDFJHJJJHJJFJJJJJJ??>?DJJJJJJJIJJJJJJJJJJJJ@AAAJGDFCADDJJJJJJJJJIJGEHEEJIECDHJJIIJJFJJ?(()/8FJFG@?@?JFJIJHIJCA<96;;==>JHJJJJIJJGJFJJGGJGJJJHJFDCFBDCBBAIHEHJIJJJJJEGIHJFIJGJJHJIFJIFJH?>F>?FFCC=;;;HJIHJGDAA@@?A>8999200,,**+,5?>A?@>>><D;6657BBG><<=A@A3,***+A=8>888DHGJFDJJJJGEJIIJC=:;;B@A===;<<;<==>541//06>JJCAADGCICJG@>>=@DJ@>>?DGEEEECBC?A;;7.3:>=>JJJJHEJJDIJJJHEHJJFJIJJJIGD>GJJJJJIJJDDFJJJJJJIJEHFHHHHDCEEEJJJJJEJJEGHEJJGHHJJJJHJEJGJJJJJJJGHJJIJEJIEB<3AFCIJJGJJJHJJJHJGJJJJJFJJHJJDECEJJGGIEEHJJHJJHJECJJJJJJJFGFEGJJJJ0000JJJFDFI:988A@>>;=;H;=GDJHGJJJEHEDB:'@?@7777IHJJJJJJJJGHFAACEEDHJJJJJJJGA;5AACJJEDGGJ<::<JJCB888776'&#$%%&&&'(+/35.*))+/1198=/?>=?EHGIJEHJHGGJJJJJJJIIJJGIFJH...JJJJHHEEBACAJHJJJIJJHHJJJJJJIJJIJJJJJJJFEGEF>BCDJDCADGJEHGJJJGIGJJJJJJEJJJJGJJJJJHJFJGJFIJJJIIGHJJHHEGFFGJIJFH6'%$&(%%&?@@@A@BJJGFIJHIGJIJHJEB?721CCFGDDDD3223/99>/>=?443499<JIFIGGFCEJFJF(((,(*)()+-4747:@EHHJJGFJJGJIJJIJJGFIIDCDEJJJJHJJFIJHJIFFHJJJJJJJIDJHFHJ.,,,FFGEIGJGJJJJJIJHHFJJHJJJJHJJGJFJGGHIB@BA8527680011=>JHJHJIFIHJGFFIJJJJBAACJJJJDEFFDABGDJFDBBEDJJ8888IGJICIJHGGG>FJDFC@@@EJABA>?@@JFHIHJJJFJJJJJJGJJJIJJJJGJJJJJJJJJJJJJJFIJGJHHHHGFIGJJJHJJJJHIJJIJIIGJFJHGHGJJJJJJJHGJJJFJHJJJJHJIJJJHJJJHHJJGJJGFDADDFCJJJHJGJJDEDBIJHEA?@CCEEEFHJJJFJHGIFICBBBHFIEGJEDCACJJJJIECBCFEJJ=;;<B<<<=A??@GE?>?>>A@@JHJGFA7JJJJHJJJJJJJJIEIDIBCBEJJJJJJEJJJJJJFIJJHGJJJJ::9:JJDE<<C?>=>BFJIIJJJFIIJHJGJJJJFF=6@(((((0.)8;==@E954CG<.---8:0/.*)).?@:::;JJJJJJHJGJJJJJFHGEJD>=>>GEHGJJJJJJJGJHJJJJJGIJFIIEJGHJJJG:J@@HA7882569''('>?BJGEJJJJIJHA@@?DABDHD1000::::BFJJGHGJJ::::JHHIFJJECCFF>DDGHJHJJJIEB80/''('++*&%%%&&$#$%%(,.24;;=>==<<554475>==>?5444BBDFJBA9'''3.889<DDDHHGHGIIEIHJJJDFDEIJJIJJJEFJGIJJJJJFFJEHIEEDJJJIDCC<;:;*))))))'&&'%%$%'$''%$$$$$()))((,6B63349797568:ECBFIJIHJB@?==?AJEDJGIFJJJJHJJJJJGGJJFJGJGFJJHHGJJJHIJJJJJJJJJJJHDEECGGFHGIJHJJJIJJJJJJHJJIHJJIJFFJGJJJIJJHJFJJGIJJHIJIJHGJGIHJJJJJJHJIJJGHIIJIIGJIJJJJJJJJFJJJJJFGDJHBA?<0/+*+,++++>FJGGJEJJEJGHFGIJFB,++++AGGDHFHIJJBAHDIJJHJJGJ@=?=?@;CI><<9=BHJJIGJEJJJJIIJJGJHJGJ<:))))32@BAEDEGGC>C?BFGHJIJJDBB>==889:IFGIEJJJGJJJJJIDFFIJGCEBC1000?<9::JGGGFHGJHJGIHFJJHFHGDJIJIJJHGJ''''@83210.-.@CFJJIHJJGHIJJIFIEHJJCCC+++++==?BJGIGJJJJI9776103BBAABJGFJJFJGJGJJJJJJJJJHJJFHGEIGJ??>=+(()DJGJFJJJJJ>B;;9579144444654331/=CEGDFEDHJJJJJHCEA@?100----,..<@AAABIBJFGGJGJIJIJJJJAAAAGHJIIJJJHHIJBCCCEGHJJJGJJJGHJJHJIJ=HHFJF6657B**((*.3BECGJJHJJHIJJIFD>>?=@@AGDCBCEHJJJJJHGJJJJIEJIHJJHGJHJEFCHFGGIFEDD@@@D>>=<=/.--****888<JJIJJFGJJJHF>359665,-.730'''')/0025578;??>@@?;<2277/-*&
@Glass_T7V_1_D3_11_4_25
ATTTGAGTGAGCTGATACCGCTCGCCGCAGCCGAACGACCGAGCGCAGCGAGTCAGTGAGCGAGGAAGCCTGCATAACGCGAAGTGATCTTTTCGGTTTTAAAGAAAAAGGGCAGGGTGGTGACACCTTGCCCTTTTTTGCCGGACTGCAGCGGCCGCTACTAGTATTAATATGCGCGCAGCGTCTGGAAAACCGAGGCCAAAAGACGTGCGTCTTTAACCCGGTGCCCAGTTGCGTTTGTACAGCAGAATTAAAATCAAGTCCGGCGCAGCCGGTTTGTGCCGCTTCCACGCGGGTCTCTGCGCCTAAGCCCCCCGCCAGCAGAACGTTGCCAAGCGATTGACCATTTAATAGTGACCAGTCAAAACGTTGCCCGCTTCCACCCTGGCCGTTGTCTAAAACATATTTATCAACGTGCTGAAACTCGCGGGCGGGCAGGGTTTCACCGACGCTTAATGCTTTCCAGATGGCAACATGTGCTGGCAGAGCTTCACGCAGCGTATCGATATACAGCTGTTCTTCATTACCATGCAGTTGCACTGCCGCCAGCGATAACACCTTAGCTTTGTCCACCACATCGGCAATATCGTGATTGCGGAACACGCCAACATACTGCAACGGTGCCGCAGCCATCACTTCCTGCGCCTGTTCAACGTTGACGCAACGCGGTGATGTCGCAACGAAAAATCAACCCACCGTAAATCGCGCCGCGTCATAAGCTGCTTTAGCATCTTGCCCACGCGTCAGGCCACATACTCTCTCACCCAGCAACACCCGGCGCACGGCGGCGTGCAAATCGTCATGGGCCATCAACGCCGAACCAATCAGAAAACCGTTAGCGAAGTGGCTTAACTCGCGCACCTGAGCGTAAGTATTGATGCCGGATTCGCTGATTACCGTCACGTTGTGCCCCAGTTTCGGCGCAAGCTCGCGGGTACGGTTGAGATCAATCGACGGATACACGCAGATCGCGGTTGTTGATGCCAACGACCTTTGCTCCCAATGCAATGGCGCGCTCCTGTTCCTCTTCATTACTGACTTCGGTCAGCACCCCCATCTCCAGACTGTGAGCGACGGCGGCAAGCTGGCGATATTGGTCGTCATCCAGTACTGAAAGCATTAATAAGCAGGCATCGGCCTGGTAATAGCGCGCCAGATACGATCTGGTAAGGGTGGATAATAAAGTGTTTACATAAAATCGGCTGCGGGGCGATTTGGCTGACGATGGGGAGGAAATTAAAGCTCCCCTGAAAATATGTTTCTCATCAGTCAGCACCGAAATTGCCGAAGCGTAATGTTTATAAATGGCGGCAATGCGTGCTGGATCAAATCATCACGGATCACGCCTTTTGACGGCGACGCTTTCTTGCACTCCAGAATAAACGCCGTGCGCGCACCCTGTAGCGCATCATAAAAATGTCGCGTGCTCGGCTGAACCTCATTCTGAACCGCCAGCGGTTGCTGCTGTTTGCGGGCTTCTACCCAAATCGCCTTGTCTGCGACGATTTTCGCTAAAACGGTTTGCATCATCATATTCTCCTTGTTCTTATTAGTAGCTAGCCCAAAAAAACGGGTATGGAGAAACAGTAGAGAGTTGCGATAAAAAGCGTCAGGTAGGATCCGCTAATCTTATGGATAAAAATGCTATGGCATAGCAAAGTGTGACGCCGTGCAAATAATCAATGTGGACTTTTCTGCCGTGATTATAGACACTTTTGTTACGCGTTTTTGTCATGGCTTTGGTCCCGCTTTGTTACAGAATGCTTTTAATAAGCGGGGTTACCGGTTTGGTTGCGAGAAGAGCCAGTAAAAGAACGCAGTGACGGCAATGTGTGATCCCGCAATATCGGACAATTGGTTTCTTCTCTGAATGGCGGGAGTATGAAAAGTATGGCTGAAGCGCAAAATGATCCCCTGCTGCCGGGATCTCGTTTAATGCCCATCTGGTGGCGGCTTAGTTAATATGAGGCCAACGGTTATCTCGATTTTTTTATCGACCGACCGCTGGGAATGAAAGGTTATATTCTCAATCTCACCATTCGCGGTCAGGGGGTGGTGAAAAATCGGGACGAGAATTTGTTTGCCGACCGGGTGATATTTTGCTGTTCCCGCAGGAGAGATTCATCACTACGGTCGTCATCCGGAGGCTCGCGAATGGTATCACCAGTGGGTTTACTTTCGTCCGCGCGCCTACTCGCATGAATGGCTTAACTGGCCGTCAATATTTGCCAATACGGGGTTCTTTCGCCCGGATGAAGCGCACCAGCCGCATTTCAGCGACCTGTTTGGGCAAATCATTAACGCCGGGCAAGGGGAAGGGCGCTATTCGGAGCTGCTGGCGATAAATCTACTGGCGGTTGCTGCGGCGCATGGAAGCGATTAACGAGTCGCTCCATCCACCGATGGATAATCGGGTACGCGAGGCTTGTCAGTACATCAGCGATCACCTGGCAGACAGCAATTTTGATATCGCCAGCGTCGCACAGCATGTTCTTGTCGCCGTCGCGTCTGTCACATCTTTTCCGCCAGCAGTTAGGGATTAGCGTCTTAAGCTGGCGCGAGGACCAACGTATCAGCCAGGCGAAGCTGCTTTTGAGCACCACCCGGATGCCTATCGCCACCGTCGGTCGCAATGTTGGTTTTGACGATCAACTCTATTTCTCGCGGGTATTTAAAAAATGCACCGGGGCCAGCCCGAGCGAGTTCCGTGCCGGTTGTGAAGAAAAAGTGAATGATGTAGCCGTCAAGTTGTCATAACTCTAGAAGCGGCCGCGAATTCGAAGAAGAAACAGCGGCCGCGAATTCCAGAAATCATCCTTAGCGAAAGCTAAGGATTTTTTTATCTGAAATTCTGCCTCGTGATACGCCTATTTTTATAGGTTAATGTCATGATAATAATGGTTTCTTAGACGTCAGGTGGCACCATGGGAAATGTGCGCGGAACCCCTATTTGTTTATTTTTCTAAATACATTCAAATATGTATCCGCTCATGAGACAATAACCCTGATAAATGCTTCAATAATATTGAAAAAGGAAGAGTATGAGTATTCAACATTTCCGTGTCGCCCTTATTCCCTTTTTTGCGGCATTTTGCCTTCCTGTTTTTGCTCACCCAGAAACGCTGGTGAAAGTAAAAGATGCTGAAATCAGTTGGGTAAGCGAGTGGGTTACATCGAACTGGATCTCAACAGCGGTAAGATCCTTGAGAGTTTTCGCCCCGAAGAACGTTTTCCAATGATGAGCACTTTTAAAGTTCTGCTATGTGGCGCGGTATTATCCCGTATTGACGCCGGGCAAGAGCAACTCGGTCGCCGCATACACTATTCTCAGAATGACTTGGTTGAGTACTCACCAGTCACAGAAAAGCATCTTACGGATGGCATGACAGTCAAAGAAAACATGCAGTGCTGCCATAACCATGAGTGATAACACTGCGGCCAACTTACTTCTGACAACGATCGGAGGACCGAAGGAGCTAACCGCTTTTTTGCACAACATGGGGGATCATGTAACTCGCCTTGATCGTCAAAATCACAGCGGAGCTGAATGAAGCCATACCAAACGACGAGCGTGACACCACGATGCCTGTAGCAATGGCAACAACGTTGCGCAAACTATTAACTGGCGAACTACTGCTGCTCAGCTTCCCCGGCAACAATTAATAGACTGGATGGAGGCGGATAAAGTTGCAGGACCAGCTTCTGCACTCGGCCCTTCCGGCTGGCTGGTTTATTGCTGATAAATCTGGAGCCGGTGAGCGTGGGTCTCGCGGTATCATTGCAGCACTGGGGCCAGATGGTAAGCCCTCCCGTATCGTAGTTATCTACACGACGGGGAGTCAGGCAACTATGGATGAACGAAATAGACAGATCGCTGAGATAGGTGCCTCACTGATTAAGCATTGGTAACTGTCAGACCAAGTTTACGAGCTGGCTTGGACCTATGTGATCAATCCAGTAATGACCTCAGAACTCCATCTGGATTTGTTCAGAACGCTCGGTTGCCGCCGGGCGTTTTTTATTGGTGAGAATCCAAGCACTAGGGACAGTAAGACGGGTAAGCCTGTTGATGATACCGCTGCCTTACTGGGTGCATTAGCCAGTCTGAATGACCTGTCACGGGATAATCCGAAGTGGTCAGACTGGAAAATCAGAGGGCAGGAACTGCTGAACAGCAAAAAGTCAGATAGCACCACATAGCAGACCCGCCATAAAACGCCCTGAGAAGCCCGTGACGGGCTTTTGTATCTGGGTAGTTTCCTTGCATGAATCCATAAAAGGCGCTGTAGGTGCCATTTTCATTCACTGCCAGAGCCGTGAGCGCAGCGAACTGAATGTCACGAAAAAGACAGCGACTCAGGTGCCTGATGGTCGGAGACAAAAGGAATATTCAGCGATTTGCCCGAGCTTGCGAGGGTGCTACTTAAGCCTTTAGGGTTTTAAGGTCTGTTTTGTAGAGGAGCAAACAGCGTTTCCGACATCCTTTTGTAATACTGCGGAACTGACTAAAGTAGTGAGTTATACACAGGGCTGCCAATATATTCTTTTTATCTTTTTTTATTCTTTCTTTATTCTATAAATTATAACCACTTGAATATAAACAAAAAAAACACACAAAGGTCTAGCGGAATTTACAGAGGGTCTAGCAGAATTTACAAGTTTTCCAGCAAAGGTCTAGCAGAATTTACAGATACCCACAACTCAAAGGAAAAGGACATGTAATTATCATTGACTAGCCCATCTCAATTGGTATAGTGATTAAAATCACCTAGACCAATTGAGATGTATGTATGAATTAGTTGTTTTCAAAGCAAATGAACTAGCGATTAGTCGCTATGACTTAACGGAGCATGAAACCAAGCTAATTTTATGCTGTGTGGCACTACTCAACCCCACGATTGAAAACCCTACAAGGAAAGAACGGACGGTATCGTTCACTTATAACCAATACGCTCAGATGATGAACATGGATGGGAAAATGCTTATGGTGTATTAGCTAAAGCAACCAGAGAGCTGATGACGAGAACTGTGGAAATCAGGAATCCTTTGGTTAAAGGCTTTGAGATTTTCCAGTGGACAAACTATGCCAAGTTCTCAAGCGAAAAATTAGAATTAGTTTTTAGTGAAGAGATATTGCCTTATTGTTTCCAGTTAAAAAAATTCATAAAATATAATGGAACATGTTAAGTCTTTTGAAAACAAATACTCTATGAGGATTTATGAGTGGTTATTAAAAGAACTAACACAAAAGAAAACTCACAAGGCAAATATAGAGATTAGCCTTGATGAATTTAAGTTCATGTTAATGCTTGAAAATAACTACCATGAGTTTAAAAGGCTTAACCAATGGGTTTTGAAACCAATAAGTAAAGATTTAAACACTTACAGCAATATGAAATTGGTGGTTGATAAGCGAGGCCGCCCATTGATAGCTGATTTCCAAGTTGAACTAGATAGACAAATGGATCTCGTAACCGAACTTGAGAACAACCAGATAAAAATGAATGGTGACAAAATACCAACAACCGTTGCATGGGATTTCCTACCTACATAACGGACTAAGAAAAACACTACACGATGCTTTAACTGCAAAAATTCAGCTCACCAGTTTTGAGCAAAATTTTTGAGTGACATGCAAAGTAAGTATAATCTCAATGGTTCGTTCTCATGGCTCACGCAAAAACAACGAACAGCGCTAGACATACTGGCTAAATACGGAAGGATGAGGTTCTTATGGCTCTTGTATCTATCAGTGAAGCATCAAGACTAACAAACAAAAGTAGAACAACTGTTCACCGTTACATATCAAAGGGAAAACTGTCCATATGCACAGATGAAAACGGTGTAAAATCCAGTATCCTCAGAGCTTTTACGAGTTTTTGGTGCATTCAAAGCTGTTCACCATGAACAAATCGACAATGTAACCTCG
+
%%&,)*++9;;;C@FGIIJHDECCBCDHJJJECHECFDJJHJJJCBCECCA==99>>)))+721=3<832330''')=1100489((()32;;;@C@IJJ@;;<?4:<9?FFD;:;;6;9:5553557>6:@;;><=AA76525;=EBA<<ECJJGJJIJJD?>>?ACBJFJGHFDDAIIHFFJJDJIJJJJB<-)(+&&&&0<<<:665433324.((''((((((..*.-+('''+,'''(//66777<>BDEFHJ;;::ADBFEFJJJIJJGFIDAA6'''''(23---.+(')%%))++54455559@BAJJEIGJJGIJJJJ>C>.JG@JAB9999:>>@BDJGJIJHJGJJJJIGJDFJHJJHJFHEJIJFFJHHFJIJJJJIJIJJJGJJJFJJJEGB?>@ACJGFFGJGHJ>AADCCA>@>BGH?B@B@@BFJJJJCFGCJIJJJHGJJJJJJGDE9GGJDDB888<JBA??DFJJJJJJJFDCFIFJJJJJJJHHHJJJHHJIJJJHJJHHJIHJIGIHHHJJGJFJIIJHIGJJFDDDIEDGJGEI1111F>FEFJJFDDB@D@9968??AEDDEDE;889ADDBAEFHIG>>)))(00,+++*)),,,(),<<<=@DEDGJJGEDCEJEFHEJFJDJFJ42222:99>FHHGHJJJGGHBDA?;)))(--+..04(((**+086789=<2-/,00,,)%)6:ABDA??ADJHGHGFJJJFFJHHJHE>JIFJJABFEDC4435-**&&'(235:0.//;FC@@>?AGJIJHFGJJBEHDDEFD2223EEJJI;;;;J>?>?EFDHD><=DCBCBBGJGJJJJJHFBCBC?;;JJGJJJJJJJJJFHIGIEIJDCJDJGJHJJHJJJJJJHJHJCJJF;;;799:ADJ:B<;<;==3123>@B4311:5333BDDGGEJ94546@AA@76662*'')-+**''''()''('%%(*,,/12=<;<=@CAEADEDHJFIJGFFJEIFG=<<<C111266685())*('**,1=@A?FAIGJHIJHHJJHJFJJC=:9:BEDAC?BJG>:///3799;<AIFJGHJJEIFJIJJ:889:222166/--''(+***+,,44@D@8444EIJJHEHGJHJJJJJJJJJGJA@A?JIGHDDDFJJCB77732,,0(&&')+++AA@?@DA6655444,**+,((((*799:7779BBBCFJJHJFJHJEEDBABEJJJJ:899??CA>=@GGEJCEJGCB==ABCAFFDBG97100-(,**//11222<=5554<CDJJGHF@EHHFFIFFJHGDFHEJFGHJEJIHHHJIGG6556B)(((-)''+,:99:@>>BDJJJJJHEJEHGGGIFJJGJIJJJJHJHGJ@???>3CHIFJJIHJJJJJJJJGCCGGJIJJJEIFJJIFJGIJJIJJJJJJJJIHHHIDJJJJA>>>CJF@?>;3)&&)(((,+)))/3878AB@DD?CEGIJJE=HHGJIJJFGJJJHFJIGJJHGEEJHEJFHEGFGCAAC@AGJJ@??@IA<,&%$'(((%%%$(''('%$%$''%%&%%%%%&'&$$$)58:HEFJJHFGFJHJDEJADDBCCA;;:;BDDB?@@>?>>CIIJJFB@;;<<CDFFIFIG@@>?FHJHEJ<<<=??AJJJJJJIHGFGJJGJJIJIJJIJEFEDEGHJHJJJGJJJGDFEFJJIGIGDFJJJBCCGCJEHJJJJJAAHABBEJJIIHJGJHFF@HJJJJJJJIIJJHJJFEBBCAGJFJHJJGGJGJJJJFHJJJJGJJJHGIDEHGDCEH?AAB?98861,&%&)22544;<<<212,.*)&&'')((887880//15*'%%)+))()()**,*(()AACCFEGEEFDFFDFEC>>>>JFHA@87>544678;GHGGEIGDJIDDHJECEAAFE...+++781152333<;;4&''012>7HDIJFA<E/.**+())'&%%%$&''%%%$$$%-.33444:BCEIJIHJJJJJJJJJJJJA@A@IHJFEFFDFDAEB@89:99;:9***..(0)''''(((DCDBD>=>=AE>3000CDA111,,+'''31013<<61,67DGFHJJJGJE@A>>666822200/0;;<FFDGEED;I98520./233,-09:=>21016FCB8667IFHJJHFJIABA@BCCCABEE>>==B@5444;,&&&'/+,-11/84/??CB;99)(()446:;FHJJGIJJGJJJJJICAAAJJIGJII???@I988=98222../020,3=A=<<<EDCECFEEEFBA@AJFBAACDDDHJD93CAHGIE<<<=HGFHGJDD4...??>>;FGJ@JHJGJJJIJIJFJGFFJJJJDDF<<<1-,..1%%%$%'*++++)('*.33.--/==IJJJEJJJJHHFFJJIBAAAAAAHJJGFJIGJHJIGJEABAAJFDID>>9632-+1,,;>@ABCDCDE@BBB3333JHJIJJGFFHHJHBDE@BAJJDBEFJEB<<62/'&&&&',%&&$&&);>?FHIJJGFEJEHJJEJGFHFB>/..8//0:8758764444=;8669CDAAD;6,.<./66A878<@@;;;<BEHGGJIJIJJHJJJJHJJJGED@A6667....2347ECJJGJJGEF8888B>///,+*))))7;=IHFDJHIHFJI44442001DCFEFJJEECHFD@AA@FE=AAECBC>===;244JJHIHGEIE@A@FGFEBDH8BDCBBAHJJIJIGHJIJFHJJDFIGJJJJHGJJJJJFIIJJGIF;:::=<<)))*:=FGBBBABC<7355/...6)-/0;B?<<====?....620//06DJJJJJJJJJHFJJJJIIIDC99CJJJ>J@CB>56BEJIJJJJIJFF4'(DEJJHJJHJGJEJJJJJJFJHJJJJJJJJIJHJJGJJHJJGJJJFJGHE86778@;:;;ICDECGEFGIJFJGJIJJJJCC=><<;<<><76777?@BABGFGJE?66JIJJIGJDFJGFHHIECBADDCJEHJGGFB@>>?FHGGJJJJIHJJJJHGDD666<BA@>?<=9>JJJHHJDD@@60++-.45710:;5555:5'&&&(+89CC@31223BEBGJFHHJIJJCEDEFDD;9<:?HIJCDJJHFE:2111<?DGEFHGEEJJJJJJJJGEHJGHHEFD@7/**&'''+,../,('(()&'&)/7:,9:<>;99:>CA>AFJB@CBBIFECCB77;::?@D9JJJG>>>E>9995**@ACGEJAACFJ@A=EFJJJJHGFJJIJJJJJJJJJJGJJJFEHJJJIJJGEEFJHFJDAA<FDCEDDJHGGGJIFHIGHFEDEFEGFFJJGJFDJDEDGHHJF@A@ABACFJJHHJJJDIJIJHJJJIHJIHIGJGIJJIABFGIJF::9;<;ACBIJIGIDCB@J777-+)()((*+*&&%&%%,0=B>>><FJJJJJEDDFDFBDBAA<;9884?;EFJJJIIDFJBJHIJEA@8776667=::9878:<ABFBBAGJJJIGCIEECA@BF?@@@F@CAHB>9&%%%%%%6;:79:94**,,(($$%%&%##%%%%))+/---/574444GJJEJJJIGGECCBDHJGFFHGJ4344JJJJGHJJJJJJJ?>?@HCDDDJHEJHHEJJJJJIJJJFGEDFJJJG8887B=98''('('''(),.++111ADJGFGHJIDFGJEGFIIJJHJJIJEIGJDE@60022(,,,55666.((*-112*+++***8?==44998777<FJJJJJJEHAFJHJID<==@D==?FFHEIJIHIGFDFEJDGJJFDECCFF=;;;;;544///.45<>,)))+(*)+++++--)()&(((AJJJIJJIJJEHGHJBBB,,,JA33.-,,0<==?????@BCCCDEEDJJ<765-+***CDJHJJJJJHJJFFIIJJJJJFJIJGJJIJHJJJGEEGJJDBBEEHCACAFD53''(')(()(&$%%(&&&%$$%%3***+0;;:966=5555A44==?DD@@541003FEJGBBBAEEEEHC;:7698986667>BDCJIEEJIEHBB?>ABIFJGGJJGIFFJHJJDCDDJIJHJJJIIE?@@D><=><=?>CACJIJJGJJIJHDJE>EDHEGA?@@A?>>;<=<<<<=@?B@>===>@@>?>><<<<?=<<><;::<B42223211115??<=<<874449<;A@?C@BBAEEFFCB@@A?@BD@??@?=9999@?AA@D>:::;<@@AA=>>?@>=A<82245:1//3=;<<?<;:<<889:==>>'&%&&&')40875577A<>?A@>==>=>@97**,/+*('&$$%%%&$&*,*,-(&&'*=>@ABCCDEEBBBA?<7421++04>:99:EBAAB>;7455677@@><=?@>===?CA@??@AAAC>=<;=;8888<<;>??>>>A<;::))))765488<<<:99:>@B@@?>A@C?<;989756;;<=A>;<=A>??B>;:;9:;==<=@?;;::<9:::=999:>=111*'&%%&')))<9=<;8986889<60001:;;::9888974447998888989:67:852,)'%&&****4011AED@:::>DDCAA<556=>CCCDFA==<==;989:;888799:;;966899886797:<<<<==<;<<<::;<:999;;95556:=>=>=<;;;<;;;;;<>>?><<;<;<;<;?C>51---)'-0.+)))()11;:79;:A?>=;::;>@?<;;9;::=>?=>@A?=<<<;;::::=;;;<;<=<?<;999<=:::7887?=<;:8899<;;;;<=><=><=<===??@C>6688:7:4.15511&&&'+((+,+,'&''//0FIIFIJCJGEGGHFIFJJDHFFJFJJJ?>=<=<DEJJJJGGFJJJJJFBBEFJJIGJJJJGJJIFHJIJGGIJJIJJD7667JI:::;DCACADEC==<,*))+/8;AGABAFJFJDDBDIJDDIFJDJJJJJIJJIJJJJJGJDGJJJJHJEFDE43+*)*''(*,+*,(()*/:444;C<;96689*))*-..4;>?BGHIJJJJFDFC99856556<<>9321.--.;BAF=1.D@A8GDHGFEFIJIHIFDHHGIJJJJJCDDD0000F=>=>GBHGJHJIHFJEF;;:?HJGFDCDGJJDCEDBE<856=CIJCBBBADEIHHC;44-))):>>388<766JJJEJEAFJF77794-')''%&&('())(&',,((((*(''*8<33=BCFG?>=>667HJIJJJJ==>=IIEJJJ<2220...;@IFHHDEGJJFDJJIFHGFGDFEJGGHJFJJIFEJIJGIJGJJIIJHIFJJIFEHCCDBEIHHJIJJACBAGGHJIIGJFHEJHIJGJJJHJJIJJJHGHJGHIGEHGJIJGJJJEEGIHFJEJHHEDEJIJJJJJHGJJFFJGGJJJJJJJJJJHIJJJJJJIJGHJIHHJJGDDCEJH@=7,&%%%&254.,+,15??;4489>=>?GHGIHJDDJ@3235'&&'$$$$&&6>=99;;BA;;EIIJ>>>=:99967:JJJ;===B@B@=<999=?88659::A@?*))()''&&&''%$#%&%&14<ABCJJHDBDEFJCAEJJJJIGFFHGEHDGHHJHJHJJJJJJJJJJJIA9*)&&&'152634A?/,)''45AABDDJGFEGEFDCJEFIFJFJ?//149//=>EAAEGFCFFJFFEFFFFJJJIJHJGHJFG=>:9...''''..//))((+./A==EEFJFJJHGJJ>>>@>3/,%%&)/54443BCEHJJJJHJGHFDDFB;;;EHGHJGGCCAAAGGIJHJIFJJEGJGFA@CBJJFHIGJJJEJBAAAJGJGC??EJFGJ>GIGIFJJD?>>@GIJFJEEJJJHGDJID1000,*(*)'&%#$$$%%%**.<BJFDGJJHGDHIJJIJJGGJIJJJJGHIJJHFDEC@8766;77898(''(//0----3.,./2)&
@Glass_T7V_1_D3_11_4_26
CGCGAAGTAATCTCTTCGGTTTGTCGAGAGAAAAAGGGCAGGGGTGGTGACACCTTGCCCTTTTGCCGGACTGCAGCGGCCGCTACTAGTATTAATATGCGCGCAGCGTCTGGAAAACCGAGGCCAAAAGACGTGCGTCTTTGATGCCCGGTTCGACTCTACAGCAAAAATAAAATCAAGTCCGGCGCAGCCGGTTTGTGCCGCTTCCACGCAGTTATCTGCGCCTAAGCCCCCCGCCAGCAGAACGTTGCCAAGCGATTGACCATTTAATAGTGACCAGTCAAAACGTTGCCCGCTTCCACCCTGGCCGTTGTCTAAAACATATTTATCAACGTGCTGAAACTAGCGGGCGGGCAGGGTTTCACCGACGCTTAATGCTTTCCAGATGGCAACATGTGCTGGCAGAGCTTTAGCCAACGTATCGATATACAGCTGTTCTTCATTACCATGCCAGTTGCACTGCCGCCAGCGATAACACCTTAGCTTTGTCCACCACATCGGCAATATCGTGATTGCGGAACACACCAACGTACTGCCGACAGTACCACAGCCATCACTTCCTGCGCCTTGTTCAACGTTGACGCAACGCGGTGATCGATCAACCCACCGTAAATCGCGCCCGCGTCATAAGCTGCTTTAGCATCTTGCCCACGCGTCAGGCCACATACTTATTCTCACCCAGCAACACCCGGCGCACGGCGGCGTGCAACGCCATGGGCCATCAACGCCGAACCAATCAGAAAACCGTTAGCGAAGTGGCTTAACTCGCGCACCTGAGTAAGTATTGATGCCGGATTCGCTGATTACCGTCACGTTGTGCCCCAGTTCGGCGCAGACTGGCGGGTACGGTTTAAATAAATCAACGAATCGCGCAGATCGCGGTTGTTGATCCATCGCCTTTTTGCTCCAATGCAATGGCGCGCTCCTGTTCCTCTTCATTACTGACTTCGGTCAGCACCCCCCATTGTCCAGACTGTGACGACGGCGGCAAGCTGGCGATATTGGTCAGCAACGCGACCATATGAAAGCATTAATCAGCAGTCCGGCCTGGTAATAGCGCGCCGATAGATCTGGTAAAGGGTCGATAATGAAGTCTTTACATAAAATCGGCTGGGGCGATTTGGCTGACGATGGGGAGGAAATTAAAGCTCCCCTGAAAATATTCTCATCAGTCAGCACCGAAACTGCCGAAGCGTAATGTTTATAAATAAGGTAATGGTGCTTGATCGAAATCATCACGGATCACGCCTTTTTGACGGCGACGCTTTCTTGCCGCTGCAAAATAAACGCGCTGCGCACGCCTGTAGCGCATCATAAAATGTCGCGTGCTCGGCTGAACCTAGTTCTGAAAACTGGCCAGCGGTTGCTGCTGTTTGCGGGCTTCTACCCAAATCGCCTTGTCTGCGACGATTTTCGCTAAAACGGTTTGCATCATACCGTATTTCTCCTCTCTTTCTAGTAGCTAGCCCAAAAAAACGGGTATGGAGAAACAGTAGAGAGCTGCGATGAAAAAAGCGTCAGGTAGGATCCGCTAATCTTATGGATAAAAATGCTATGGCATAGCAAAGTGTGACGCCGTGCAAATAATAGATGTGGACTTTTCTGCCGTGATTATAAGACTTTTGTTACGCGTTTTTGTCATGGCTTTGGTCCCGCTTTGTTACAGAATGTCTTTAATAAGCGGGGTTACCGGTTTGGTTAGCGAGAAGAGCCAGTAAAAGACGCAGTGACGGCAATGTCTGAGTAATATGGACAATTGGTTTCTTCTCTGAATGGCGGGAGTATGAAAAGTATGGCTGAAGCGCAAAATGGATCCCCTGCTGCAGGGATACTGGTTTAATGCCCATCTGGTGGCGGGTTTAACGCCGGATTGAGGCCGAGAACGGTTATCTCGATTTTTTTATCGACCGACCGCTGGGAATGAAAGGTTATATTCTGATCTCACCATTCGCGGTCAGGGGGTGGTAAAAGTAGGGACGAGAATTTGTTTGCCGACCGGGTGATATTTTGCTGTTCCCGCCAGGAGAGATTCATCACTACGGTCGTCATCCGGAGGCTCGCAAATGGTGTCGCCAGTGGGTTTACTTTACGTACCGCGCGCTTTACTGGCATGAATGGCTGAACTGGCCGTCAATATTTGCCAATACGGGGTTCTTTCGCCCGGATGAAGCGCGCCGGCCGCATTTCAGCGACCTGTTTGGGCAAATCATTAACGCCGGGCAAGGGGAAGGGCGCTATTCGGAGCTGCTGGCGATAAATCTGCTTGAGCAATTGTTACTGCGGCGCATGGAAGCGATTAACGAGTCGCTCCAGTCCACGATGGATAATCGGGTACGCGAGGCTTGTCAGTACGTAGCGATCACCTGGCAGACAGCAATTTTGATATCGCCAGCGTCGCACAGCATGTTTGCTTGTCGCCGTCGCGTCTGTCACATCTTTCCGCCAGCAGTTAGGGATTAGCGTCTTAAGCTGGCGCGAGGACGAACATATCAGCCAGGCGAAGCTGCTTTTGAGCACCACCCGGATGCCTATCGCCACCGTTTCGGTCGCAATGTTGGTTTGACAATCAACTCTATTCTTCACGGCTATTAAAAAATGCACCGGGGCCAGCCCGAGCGAGTTCCGTGCCGGTTGTGAAGAAAAAGTGAATGATGTAGCCGTCAAGTTGTCATAACTCTAGAAGCGGCCGCGAATTCGAAGAAACAGCGGCCGCGAATTGCAGAAATGATCCTTAGCGAAAGCTAAGGATTTTTTTTATCTGAAATTCTGCCTCGTGATACGCCTATTTTTTATAGGTTAATGTCATGATAATAATGGTTTCTTAGACGTAGGTGGCACCATGGGAAATGTGCGCGGAACCCCTATTTGTTTATTTTTCTGATAAGCTCAAATATGTATCCGCTCATGAGACAATAACCCTGATAAATGCTTCAATAATATTGAAAAAGGAAGAGTATGAGTATTCAACATTTCCGTGTCGCCCTTATTCCTTTTTTGCGGCATTTTGCCTTCCTGTTTTTGCTCGCGCCCAGAATCCTGGTGAAAGTAAAAGATGCTGAAGATCAGTTGGGTGCACGAGTGGGTTACATCGAACTGGATCTCAACAGCGGTAAGATCCCTTGAGAGTTTTCGCCCCGAAGAACGTTTTCCAATGATGAGCACTTTTAAAGTTCTGCTATGTGGCGCGGTATTATCCCGTATTGACGCGGGCAAGAGCAACTCGGTCGCCGCATACACTATTCAGAATGACTTGGTTGAGTACTCGCCAGTCACAGAAAAGCATCTTACGGATGGCGTGAGCACAGTAAGAGAATTATGCAGTGCTGCCGTAACCATTAGTGATAACACTGCGGCCAACTTACTTCTGACAACGATCGGAGGACCGAAGGAGCTAACCGCTTTTTTGCACAACATGGGGGATCATGTAACTCGCCTTGATCGTTGGGAACCGGAGCTGAATGAAGCCATACCAAACGACGAGCGTGACACCACGATGCCTGTAGCAATGGCGACGACGTTGCGCAAACTATTAACTGGCGAACTACTTACTCTAGCTTCCCGGCAACAATTGATCAACTGGATGGAGGCGGATAAAGTTGCAGGACCACTTCTGCGCTCGGCCCTTCCGGCTGGCTGGTTTCTGCTGATAAATCTGGAGCCGGTGAGCGTGGGTCTCGCGGTATCATTGCAGCACTGGGGCCAGATGGTAAGCCCTCCCGTATCGTAGTTATCTACACCAACGGGGAGTCAGGCGACTATGGATGAACGAAATAGACAGATCGCTGCCGGTGCCTCACTGATTAAGCATTGGTAACTGTCCAACCATTACGAGCTGGCTTCAACTTGTCGGTGCGTTCGGTGATCGTCTCAGAACTCATGGGATTTGTAGGAAGAACGCTCGGTTGCCGCCGGGCGACATTTTATGGTAGAATCCAAGCACTAGGGACAGTAAGACGGGTAAGCCTGTTGATGATACCGCTGCCTTTACTGATCGTCGCCAGTCTGAATGACCTGTCACGGGATAATCCGAAGTGGTCAGACTGGAAAATCAGAGGGCAGGAACTGCTGAACAGCAAAAAGTCAGATAAGCACACATAGCAGACACCGCATAAAAAACGCCCTGAGAAGCCCGTGACGGGCTTTTCTTTGCTGTGGGTAGTTTATTGCATGAATTGCCATCGGCTGTAGTGCCATTTACCCCCATTCACTACCAGAGCCGTGAGCGCGCCAAGCAAACTGAATGTCACGAAAAAGACAGCGACTAGGTGCCTGATGGTAGGAGACAAAAGGAATATTCAGCGATTTGCCCGAGCTTGCGAGGAGTATCTAAGCCTTTAGGGTTTTAAGGTCTGTTTTGTAGAGGAGCAAACAGCGTTTGCGACATCCTTTTGTAATACTGCGGAACTGACTAAAGTAGTGAGTTATACACAGGGCTGGGATCTATTCTTTTTATCTTTTTTTATTCTTTCTTTTATTCTATAAATTATAACCACTTGAATATAAAACAAAAAAAACACACAAAGGTCTAGCGGAATTTACAGAGGGTCTAGCAGAATTTACAAGTTTTCCAGCAAAGGTCTAGCAGAATTTACAGATACCCACAACTCAAAGGAAAAGGACATGTAATTATCATTGACTAGCCCATCTCAATTGGTATAGTGATTAAAATCACCTAGACCAATTGAGATGTATGTCTCTAATTAGTTGTTTTCAAAGCAAATGAACTAGCGATTAGTCGCTATGACTTAACGGAGCATGAAACCAAGCTAATTTTATGCTGTGTGGCACTACTCAACCCCACGAGATTTAAAACCCTACAAGGAAAGAACGGACGGTATCGTTCACTTATAACCAATACGCTCAGATGATGAACATCAGGTAGGGAAAATGCTATGGTGTATTAGCTAAAGCAACCAGAGAGCTGATCGCTAGAACTGTGGAAATCAGGAATCCTTTGGTTAAAGGCTTTGAGATTTTCCCAGTGGACAAACTATGCCAAGTTCTCAAGCGAAAAATTAGAATTAGTTTTTAGTGAAGAGGTATTTGCCTTATCTTTTCCAGTTAAAAAAATTCATAAAATATAATACTGGAACATGTTAAGTCTTTTGAAAACAAATACTCTATGAGGATTTATGAGTGGTTATTAAAAGAACTAACACAAAAGAAAACTCACAAGGCGAATCTGAGGATTAGCCTTGATGAATTTAAGTTCATGTTAATGCTTGAAAATAACTTACGGTATAGTTTAAAAGGCTTAACCAATGGGTTTTGAAACCAATAAGTAAAGATTTAAACACTTACAACAATGAAATTGGTGGTTGATAAGCGAGGCCGCCCGACTGATACGTTGATTTTCCAAGTTGAACTAGATAGACAAATCGATATTAACCGTAACCGAACTTGAGAACAACCAGATAAAAATGAATGGTGACAAAATACCAACAACCATTACATCAGATTCCTACCTACATAACGGACTAAGAAAAACACTACACGATGCTTTAACTCCAGAAAATTCAGCTCACCAGTTTTGAGGCAAAATTTTTGAGTGACATGCAAAGTAAGTATAATATTCAATGGTTGGTTAGTAGCCGCTAGCGCAAAAACAACGAACCACACTAGAGAACATACTGGCTAAATGCAAAGATGTCGGTTCTTATGGCTCTTGTATCTATCAGTGAAGCGTCAGGACTTAACAAACAAAAGTAGAACAACTGTTCACCGTTACATATCAAAGGGAAAACTTTCCATATGCACAGATGAAAACGGTGTAAAAGAGATAGATCATGAGAGCTTTTACGAGTTTTTGGTGCATTCAAAGCTGTTCACCATGAACAGATCGACAATGTAACCTCGAGATTACCGCCTTTGAGTGAGCTGATACCGCTCGCCGCAGCCGAACGACCGAGCGCAGCGTCGGTGAGCGAGGAA
+
//069::FAA=541/.,35538,$$$&%''')+06710.-+*+,,,,,)((&$&',*/3473/,+,--535:9=9:?5555DAAAAC:::::<>BFIFHEFJEJIJEJEIJJJEJJJEHGIIIGI?<:781223456688:44444446....'&&*/+*)*.+,*()3443248;9:CBBDCDBABFJHJGHDC@0/4&')**39<>@GEFEHDHFIJEJJIJIF<;===;4?D?<767;86=?<>BC7777JHJFJIJGHJIJEIJHHGIEGJJJJIEJEBCCEB>>?ACB@(''),(&0;;?<=@AECDFE=888AIFHCFBCJGJCDCDJJIGHGEJHJJ/.../56:;:;5666;<??9899HJJJJJFEDJEGHFBJBGFECJJJHBBBAC?@JGJJFEA?=1)%##$$$$$$&$$#$$&''&'''((0+)((*,))66;<:;::5-,*(&&..//:<1111CAAJIGGD888<@(11FFFFGEBFJIJJJHHJJFJJJII;:;;HJIJEHFFJJ=<220+)(''&&'&''%%%&,-((($$#$&%''(.02338<210464(%'))+--)('%$$%&&'(.656;)((($$%'(((()(+--9:<<=>FCEJGGECCCABBBDCIJIJIJJCFE;:5444;61*123GFEDIHJJAAAAF<:1(22/.*'((+*-..<<<@?<<=>DGFC---.//,,,,+)&'((**'''(@ABCDBC=>>=?>?GA@@BIJJJJHJJJJJIEJGGJJJJGFJJGGCC;996:55666/*))+)-.,,*,2((((>ACFH>>>>ABGIJJEJEHD>=?:8/*+***312'112;?300/0+++)*+,,,((')(%%%(())*-)))&&&&-*****++,0BA9998=:9332*(&%%%%(),++4432--'3=@IBCABBEAA@?BAC=IJF@B9FFIJGJJJJJEJFD>8798=;99454435;1/+(&%%%&'),+/''*))+//68<<62225323-..-/.(%%%&%$$%'%%$$###%'&%%/.)6...)((%%%&&'&&&%%*49<>B1001++45333.)*,&&&&111<>F842--/..03<=9?@DF><<64><<=99:=;66676&&45+++,0*'&&))++/4133CA64/01,123;@;;56;@?CBBAAD:;82=:;>?AA?0,++)))*..0)(((66;>CGDCBB>B54315..-,'&&%%$''(&'&''&$&$&//.00,,,./6559;C987867<867458CBHDFCACBAB220/.*%&%$%$%),.+++,,-%%##$&'%%%%%&+.23;;;0/*&%$$(:;?A60//0<;:+***9:98:77(((((68@CDJJGFEGJJIJGJIJJJEJHJIIGHJFGIGEJH?<22??3332>>>>EFFGJJHJJJJFIJDDJEBBJGGJGHAA?AG=9''&$%'''&'%%&&%'%%0'''((8-3,+--,--++++9646CDIGECDBEFEEBBFGHJJ444/+*+-0)))*6651211DJJEA@A:989822236@B=DIEIJHJGEC?>>@4459:@99D@A5444<))))),?FJJHFIHGJJJHIA@@BFEJ====BHJJGHJHJJG000JDGIJJJJJ1,)('&*399??;<?@@@FFGJEHDEHFJJJJGJJIBCFEICGGJJHGG;++/0/.)((*)+++++1;<<JFB>BGECDHHHHJIJFJGDIJHGHGJA64?53H?A@>=?>A@BGFJJJ<;;88,+'%$$%'(.500AEA??@HCGEGHFF@A13??ADIFJBFHIIIHDA?AJIGJEGEDFEDCD;G:80,-47-325222789:;=@433134..-'(((=9>>CJJIHJGFGIH:::7665987;;++*')&'2.../870'&%&)/2=@>?BG75569H@FFHJJFBCFEJJFJGHEEJFH==3:;?CGDE@C-1-,.*)*,8////359102:AC@>=>BFFJ988+**/-'%%&);DDDBFHHJJJJGHJJHIEEEBCFCEADAB@@A@@A;8:285-=7470-534555----3367888=E<<///.2---25,+*).(((-,,,&&&&+++==::::B:-,,.3'&%(%&&&,,0212/.)/2///@J@@A@BBBJ4333>CEJFEEA777ACD77=:/../=;;=GFG==;;;88361<9;/-.,501*****((76677449CCDCFDJGF@@:A@<2223<996579AE>-.3<C?<BJJJFEIJ@7777GB>@DGHEIEJJJJJJJJJEJHGJJB?>:BDJJGFDIFJEJJFG6554400++,2211141051<::;F<<;7832/03;A//424<=111/222:EBCEEDBBAFFCG@::;<522)(()@AB6667JHJJJGJEHHHJHJHJ===JJIFFHAIFDF?865656====?B83>=>>JIEJJEJD===>@?>????>@==4:486=GD96,+,,1111DJGFEEAB@>=5/''><=>0>33>>AH???@/...:@JDGFJHJJJJIJGGDA@A?889=DB>10019DEJHJIFC:2111+**)*+))()*+/)((((,-'&%%..--')+())),+,**3/3-*&&%'((')/+-.CJIGDDIHGEJJJGHJJJEECACB??=<>=@3334DEFJJHGGHFJJFJIJHJJHJJIJJJJIGJJIGFEDFGGBC77@CDCC;8:;<HDJCABCBB8788ICDDJJHJFFDHECJJC;;;<GB531+)%&**'&&$%()$%)+-9BEH=45<AAA@@5?BDIEE@CADEJIJ>>=;<92/02GDJHDFJF><;:3?A-,'%%%'&&(0467CFGCJHJJJJDDDGGJJC00000>***,,--,1/()'&((--,-.)((()/9?@>=??>>>>;989457567/.''&&(''('(48=CFEHGJHHIDI@>?433376568578BEIIFJJJJHJJ<5.......1/+-7;:::854--'''&&%&&&,,,-;<CGHHJJJJJJJ:999DD442**)*+***+3BBCJDGHIGJFJJJEJEIGHHIJ,++'(((**''')%%&&'2;A@=>=<534JJD99CJEGECCE>41133111/-,,++**+8=@BACCB;:9;>B@:679976;<;;;9931---02<95833=>C?7JJB>>>A@@FIJJJJJHGJJ@?*@GHJJJJJJFFIFGJJGJHJJGHJJFIGIGEEJJIGGEIJHEGA>/(678DBBCIG=>FEHJHFDG55574346;43/-089<<;;A@B@*)--8979:;=;>FIBAABDAD<)('''(%((((**-/00&&&*0&'%%%&%$$$&'(*'('&',--.=@CEFIJFJJJGIFFJ=;4''%%'(+,-***.IJFFD@AA;987(@9884.-+--),12:-,,')))666501./1>?CIGJDJGIJHJHGGFDJC?@BC@AB65437GJDA@BB?2112J;888:B///--,+**,,/-+*++2///27?ACACDF@=442.03A888,+++@F@B@>??@JDCDFJ<;;<;:9..../')%$%'(+//*))*,))),)('%%&&'+/5552444HJ=:;<?;;=CE@G@4FHGJJ3222.------4@BFHJHIDGEDFB@@@?A??==::;9:91...+(()((*+-,,,)*-.3<<=@A<<<94465&%&'((*,*(('&&%%%;<;788AECE==88788788EDHIEEJGEEDD>>>888000<<1$&%'%''<==;C;;87:4DGJDFJ/../AF=:99DE<.-,***-7))-)'*)+***00--/13338>==EGB??>52122111*)'%%$%%%')*4BBCF;31?ABBF:999?=>;:5+(((*('''()(()4++++0,'''(-%%$##$$$$$$$#$&%%%$$$$$$#$$%(+&$&&&,'/.000&%%$&++3.09>7777@>:73110-*''%%%''),)('(8-,,;55:::BA==>=AAEFJ7667:21...=EECEFEFA>7***&''&'''270/./?:478($$%%'''((./034556469:<EDE@BDDDEBJAA?,,,,8:C766000013029@<;;:;10//CA9DBCF>>==FGJHJGHI999IE75/,++,-)&(**%%&&&%'&&%$$**$%&&**,-1876665633367=;;;@BCD?<;;=?BCA20,-,,-'(((,''''')*))')()(%&''&%%$)$$$$$)-..04<;7789:67=:AAB:6--.))()7;;=B@B988<4323/)(&(&&&'//02444)''$%''?<>:500/-.--*&')3223679000---)-((*56@???HGIHD3222?>==?>@??:<<=B@97-*++*,*(&')++<<:9=C6FCEIJGJHCDDFCGA@BEC7766:99DFG????GJJECGIIJHHHEGHFFJJJHJJIJHFDDCGHFJHJJGGCCCJIIECDDGFFGFJBCA@?CBB?B===AC:997:99=@GJ==;9<<:DFGBIEGJJGEB?>::><:;;<855@C6@CCEGBBDDFJFB=:169890008:BCEF;;88+++.44'&%&''22656817502:;:77665:99:78;BADIHHGGJIJE=BBDCEHFA@B33333??>A@>DCAB>==>?CJHJJIA==>DFEGJHDBCA8888777>===<>@CFJEGFGDIHDBABAC9D@DCFG<;;1118;22?CD>>>>;05007>;@>989935.--,+**,)*->>@BBDEEEJJ>==>F787899A@CCCC>>>?<;:9:=>?CFDB@?9:CAACCDCHHJJJJFGJJHHIJJJJJJHGGJJGC@CAADDFA?A33569CA66/.('&)/&**@?BCB@=;9878>4<222?>?=9888<8554&'):<=AABJFBDB@@?AB>@DGJJDDA76689''&'%&()+).+()%'(''--00/0556;=?@CJJHHJFEGJFA>??>311)'&''&&,54,,1158?=////>?>@HJJIJJDJJJFJJJEIJCHFHFHGA;83)?BDHIJ.--.F=HCIF:FDHJ=<9:C@C=;<<JFDC<77879?<C=BA=1----/-))'$$$))$.40:122113632+/012<AGHJCE?78879:7754--+.*)),8CB<<<=3/0664233>?DEHHIFEGJ9.,****112>=CFHDD:99BJEJJFJGCJJJGGDFJGJJECFDJHGFHFJDD;:;;844<.--./-,,01((>>AGFGJDIF:;860000<998=?@>A?ADDA@=6778793/.-*&%##$''*241*'**JJEIIIFHHHIJJ@A@BDHECDGFJEDCB@;9:;677;820''',-)&&&('&&')))--3,.+-<CEDDHHED../==>>CD;;:8;;;<@AHJGDEHJC>@BD20/0:;B721261113345==<?@/+*,+-,&%&&$%%'%%%%.0:61227=;889A@@@ABJGJIJ?A@C766533,++:333289<<HJJHIIDDEHEFDCDJHJCHFJEDC@@BDI;::9>8/-/9;=FA544++--,---,+*+())+-,,(''2<00..00213556879BC9400*.00:*))333;;<DHGIJC@>=?BJ9.,,((%%%%%%#%&&/))'%%%&&%(&&'&&&')))(+12=@EE;888;;:===,,,-<=>?@9;A?>=4444)'''(.++,103+*%$$$+((((-55?D99>9;ACDCEBGDBBBD=81'&&'**&',,))59:;;///BCG@;;;<DFEJHJIJJHHIGJJJJFDA>>?CEJ;CJGB<:--,,35?CBDFGFCCIHDBJEE????=<6668)((*)))''-/((((00.,,--66778.,,-+//06432015457761)(()+-.++0-52112::;788:>20/14=<;>??A<CC++++=0,.,+,144=EHJJJFCBB;666>=7765//,*'+-2355,+5334352/.//434+))*'%
@Glass_T7V_1_D3_11_4_27
TTCACTAAAAACTAATTCTAATTTTTCGCTTGAGAACTTGGCATAGTTTGTCCACTGGAAAATCTCAAAGCCTTTAACCAAAGGATTCCTGATTTCCACAGTTCTCGTCATCAGCTCTCTGGTTGCTTAGCTAATACACCATAAGCATTTTCCCTACTGATGTTCATCATGACGTATTGGTTATAAGTGAACGATACCGTCCGTTCTTTCCTTGTAGGGTTTTCAATCGTGGGGTCAGTAGTGCCACACAGCATAAAATTAGCTTGGTTTCATGCTACCGTAAGTCATAGCGACTAATCGCTAGTTCATTTGCTTTGAAAACAACTAATTCAGACATACATCTCAATTGGTCTAGGTGATTTTAATCACTATACCAAATTGAGATGGGCTAGTCAATGAATAATACATGTCCTTTCCTTTGAGTTGTGGGTATCTGTAAATTCTGCTAGACCTTTGCTGGAAAACTTGTAAATTCTGCTAGAGACCCTATCTAAATTCCGCTGACCTTGTGTGTTTTTTTTGTTTATATTCAAGTGGTTATAATTTATAAAATAAAGAAAGAATAAAAATAAAAAGAATAAAAATGCCAGCACTGTGGTGCTAACTCACTACTTACATCATCCGCAGTATTACAAAAGGATGTCGCAAACGCTGCTTGCTCCTCTTTAAAACAGACCTTAAAACCCTAAAGGCTTAAGTAGCGCCTCGCAAGCTCGGGCAAATCGCTGAATATTCCTTTTGTCTCCGACCATCAGGCACCTGAGTCGCTGTCTTTTTCGTGACATTGAGTTCGCTGCGCTCACGGCTCTGGCAGTGAATGGGGGTAAATGGCGTACCAGCACTTTTATGGATTCATGCAAGGAAACTACCCATAATACAAGAAAAGCCCGTCACGGGCTTTATCAGGCGTTTCTGGCGGGTCTGCTATGTGGTGCTATGACTTTTTGCTGTTCAGCAGTTCCTGCCCTCTGATTTCCAGTCTCGACCACTTCGGATTATCCCGTGACAGGTCATTCAGACTGGCTAATGCACCGGTCAGGCAGCGGTATCATCAACAGGCTTACCCGTCTTACTGTCCCTAGTGCTTGGATTCTCGCCCGATAAAAAACGCCGCAGCATAGACGTATGAACAGATCCGGGATGGAATTATGAGGTCATTACTGGATCTATCAGACAGGATCCAAGCGAGCTCGTAAACTTGGTCTGACAGTTACCAATGCTTAATCAGTGAGGCACCTATCTCAGCGATCTGTCTATTTCGTTCATCCATAGTTGCCTGACTCCCCGTCGTGTTAATAACTACGATACGGGAGGGCTTACCATCTGGCCCCAGTGCTGCAATGATACCGCGACCCACGCTCACCGGCTCCAGATTTATCAGCAATAAACCAGCCAGCCGGAAGGGCCGAGCGCAGAAGTGGTCCTGCAACTTTATCCGCCTCCCATCCAGTCTATTAATTGTTGCCGGGAAGCTAGAGTAAGTAGTTCGCCAGTTAATAGTTTGCGCAACGTTGTTGCCATTGCTACAGGCATCGTGGTGTCACGCTCGGTGACTTGTTTGGTATGGCTTCATTCAGCTCCGGTTCCCAACGATCAAGGCGAGTTTACATGATCCCCATGTTGTGCAAAAAAGCGGTTAGCTCCTGGGTCCTCCGATCGTTGTCAGAAGTAAGTTGGCCGCAGTGTTATCACTCATGGTTATGGCAGCACTGCATAATTCTCTTACTGTCATGCCATCCGTAAGATGCTTTTCTGTGACTGGTGAGTACTCAACCAAGTCATTCTGAGAAATAGTGTATGCGGCGACCATTGTACCAGCATCGATACGGGATAATACCGCGCCACATAGCAGAACTTTAAAAGTGCTCATCTAATGGAAAACGTTCTTCGGGGCGAAAACTCTAAGGATCTTACCGCTGTTGAGATCCGGTTCGATGTAACCCACTCGTGCACCCAACTGATCTTCAGCATCTTTACTTTCACCAGCGTTTCTGGGTGAGCAAAAACAGGAAGGCAAAATGCCGCAAAAAAGGGAATAAGGGCGACACGGAAATGTTGATACCGTACTTCTTCCTTTTCAATATTATTGAAGCATTTTTATCAGGTTGTGTAGATGAGCGGATACATATTTGAATGTATTTAGAAAAATAAACAAATAGGGGTTCCGCGCACATTTCCCATGGTGCCACCTGACGTCTCAGAACCATTATTATCATGACATTGACCTATAAAAAAATGGCGTATCACGAGGCAGAATTTCAGATAAAAAAAATCCTTAGCTTTCGCTAAGGATGATTTCTGGAATTCGCGGCCGCTGTTTCTTCGAATTCGCGGCCGCTTCTAGAGTTATGACAACTTGACGGCTACATCATTCACTTTTTCTTCACAACCGGCACCGAACTCGCTCGGGCTGGCCCCGGTGCATTTTTTAAATACCCGCGAGAAATCGAGTTGATCGTCAAAACCAACATTCCGACCGACGGTGGCGATAGGCATCCGGGTGGTGCTCAAAAACCAGCTTCGCCTGGCTGATACGTTGGTCCTCGCGCCAGCTTAAGACGCTAATCCCTAACTGCTGGCGGAAAAGATGTGACAGACGCGACGGCGACAAGCAAACATGCTGTGCGACGCTGGCGATATCAAAATTGCTGTCTGCCAGGTGATCGCTGATGTACTGACAAGCCTCGCGTACCCGATTATCCATCGGTGGATGGAGCGACTCGTTAATCGCTTCCATGCGCCGCAGTAACATTGCTCAAGCAGATTTATCGCCAGCAGCTCCGAATAGCGCCCTTCCCCTTGCCCGGCGTTAATGATTTGCCCAAACAGGTCGCTGAAATGCGGCTGGTGCGCTTCATCCGGGCAAAAGAACCCCGTATTGGCAAATATTGACGGCCAGTTAAGCCATTCATGCCAGTAGGCGCGCGGACAAAGATAAACCCACTGGTGATACCATTCGCGAGCCTCCGGATGACGACCGTAGTGATGAATCTCTCCTGGCGGGAACAGCAGAAATCTCACCCGGTCGGCAAACAAATTCTCGTCCCTGATTTTTCACCAGCCTGGCGCCAGAAATGGTGAGATTGAGAATATAACCTTTCATTCCCAGCGGTCGGTCGATAAAAAAATCGAGATAACCGTTGGCCTCAATCGGCGTTAAACCCGCCACCGGATCGGGCGTACAAACGAGTATCCCGGCAGCAGGGGATCATTTTGCGCTTCAGCCATACTTTTCATACTCCCGCCATTCAGAGAAGAAACCAATTGTCCATGTCATCAACGTCATCACTGCGTCTTTTACTGGCTCTTCTCGCTAACCAAACCGGTAACCCCGCTTATTAAAAGCATTCTGTAACAAAGCAAGACGAAGCCATGACAAAAACGCGTAACAAAAGTGTCTATAATCACGGCAGAAAAGTCCACATTGATTATTTGCACGGCGTCACACTTTGCTATGCCATAGCATTTTTATCCATACATTAGCGGATCCTACCTGACGCTTTTTATCGCAACTCTACTGTTTCTCCCATACCATTTTTGGGCTAGCTACTAGAGAAAGAGGAGAAATACTACGATGCAAACCGTTTTAGCGAAAATCGTCGCAGACAAGGCGATTTGGGTAGAAGCCCGCAAACAGCAGCAACCGCTGGCCAGTTTTCAGAATGAGGTTCAGCCGAGCACGCGACATTTTTATGATGCGCTACAGGGTGCGCGCACGGCGTTTATTCTGGAGTGCAAGAAAGCGTCGCCGTCAAAAGGCGTGATCCGTGATGATTTCGATCCAGCACGCATTGCCGCCATTTATAAACATTACGCTTCGGCAATTTCGGTGCTGACTGATGAGAAATATTTTCAGGGGAGCTTTAATTTCCTCCCCATCGTCAGCCAAATCGCCCCGCAGCCGATTTTATGTAAAGACTTCATTATCAACCCTTGCCGGATCTTTATCTGGCGCGCTATTACCAGGCCGATGCCTGCTTATTAATGCTTTCAGTACTGGATGACGACCAATATCGCAGCTTCCGCATACGTCACAGTCTGGAGATGGGGGTGCTGACCGAAGTCAGTAATGAAGAGGAACAGGGAGCGCGCCATTGCATAGGGAGCAAAGATTACCGTCGCATCAACAACCGCGATATTGCGTGATTTGTCGATTGATCTCAACCGTACCCGCGAGCTTGCGCCGAAACTGGGCGCGACGTGACGGTGATCAGCGAATCCGGCATCAATACTTACGCTCAGGTGCGCGAGTTAAGCCACTTCGCTAACGGTTTTCTGATTGGTTCGGCGTTGATGGCCCATGACGATTTGCACGCCGCCGTGCGCCGGGTGTTGCTGGGTGAGAATGAAATTATGTGGCCTGACGCGTGGGCGAGGTTAAAGCAGCTTATGACGCGGGCGCGATTTACGGTGGGTTGATTTTTGTTGCGACATCACCGCGTTGCGTCAACGTTGAACAGGCGCAGGAAGTGATGGCTGCGGCACCGTTGCAGTATGTTGGCGTGTTCCGCAATCACGATATTGCCGATGTGGTGGACAAAGCTAAGGTGTTATCGCTGGCGGCAGTGCAACTGCATGGTAATGAAGAACAGCTGTATATGGATGCGCTGCGTGAAGCTCTGCCAGCACATGTTGCCATCTGGAAAGCATTAAGCGTCGGTGAAACCCTGCCCGCCCGCGAGTTTCAGCACGTTGATAAATATGTTTAGACAACGGCCAGGGTGGAAGCGGGCAACGTTTTGACTGGTCACTATTAAATGGTCAATCGCTTGGCAACGTTCTGCTGGCGGGGGGCTTAGGCGCAGATAACTGCGTGGAAGCGGCACAAACCGGCTGCGCCAACTTGATTCTAATTCTGCTGTAGTGCGCAACCGGGCATCGAAGACGCACGTCTTTTGGCCTCGGTTTTCCAGACGCTGCGCATATTAATACTAGTAGCGGCCGCTGCAGTCCGGCGAAAAAAGACGGCATCACCCTGCCCCTTTTACTTGAGAACCGAAAAGATTACTTCGCGTTATGCAGGCTTCCTCGCTCACTGACTCGCTGCACTCGGTCGTTCGGCTGCGGCGAGCGGTATCAGCTCACTCAAAGGCGGTAATCTCGAGGTTACGTATGATCTGCATGGTAAAGCGTTTTGAATGCGCCAAAAACTCGTAAAAGCTCTGATGTCTGTTCTCTTTTTTTACACCGTTTTCATCTGTGCATATGGACGTTTTCCCTTTGATATGTAACGGTGAACAGTTGTTCTACTTTTGTTTGTTAGTCTTGATGCTTGGCTTGATAAATACCGCAAGAGCCATCAACCTTCAGATCCTGGTATTTAGCCAGTATGTTCTCTAGTGTGGTTCGTTGTTTTTGCGTGAGCCATGAGAACGAACCATTGAGATCATACTTACTTTGCATGTCACTCAAAAATTTTGCCTCAGAAAACTGGTGAGCTGAATTTTTGCAGTTAAAGCATGGTGTAGTGTTTTTCTTAGTCCGTTATGTAGGTAGGAATCTGATGTAATGGTTGTTGGTATTTTGTCACCATTCATTTTTATCTGGTTGTTCTCAGTTGGGTTACGAGAATCCATTTGTCTATCTAGTTCAACTTGGAAAATCAACATCTCAGTTGGGCGGCCTCGCTTATCAACCACCAATTTCATCTGCTGTAAGTGTCTAAATCTTTCTTATTGGTTTCAAAACCCATTGGTTAAGCCTTTTAATTCATGGTAGTTATTTTCAAGCATTAACATGAACTTAAATTCATCAAGGCTAATCTCTATATTTGCCTTGTGAGACTTTCTTTTGTGTTAGTTCTTTTAATAACCACTCATAAATCCTCATAGAGTATTTGTTTTCAAAAGACTTAACATGTTCCAGATTATATTTTATGAATTTTTTTTAACTGGAAAAGATGG
+
;:7332)((++)'&&(-)()*.;@?=5110//334.+-0'++,>?>?AJ96558@B<<IGGIJ>=>=CFJGECFE5555:;?DCBJJJIIEJJFJIJDJB@@@3211<<>A??>>AG?;;....A6;8/:<DDFHHJJJFFJEECDHDDCDCCA;CJHJHHIGJ@>?<;;))*&'$)-*+<DDCDA@BAAFA=<<88.('(+**)(**+232>5<4358CCBD:0//(((##%))(&&'+...=BAABAAADADDEJJDHA@BBA=<;></////82111;67FFJDJGEJGIFFIJEG<;;9;BB8888C@EBEG?JGFIFA@??FCB;766CBFD@;:<???<;48.---+))++ABCBJJIFFD==>>C>==0/.'24((()*,,*.+''&''')))()))'''+/0((07?<747*&&'376A==:887)(()002CJ=<;;>6668865:6=:00ADJICJJA@;;@AD==88A742/089;>0/*)))6679:&&&%&&'(425GBH>6F=CDCA?66/3<484--.....?ABDCAABJEA6)***=?755430&&(.+.1,+)*,.00+*))**+/4)))'))(''(,)'%&&&%&--,+,-./)+''%'&&&'',0/00///..**/GFCDGBB;6600333220-))(,++,/)''((,0<:7779558*?JJJHEJFGJJFJJ?3226/--&%%'24<;;<:>9679<B@BB@;;<<ACEEBA:;48??=>>=98878BDJJDDJGDIDEFJHHJJHHEEC;:=:@?@A;77C<<((((??7778CEAC<;<===EGH666::;777630118300000..'$$%,&&.((()6><=<>@BGGJJGJIJIJJJJDD=>>=;<89988545111CDBBEDDCDB==:8563..,'''')((+&&&'AACBC=<=>A?@>A77;<;8,*&&***))--6BCBFAEDIB@@B?;:864;>8865:@?>?.-,,1+++,<51/-*)**)))26697:449;<??>>><<==@BBCEHHDEHB<215,-.)(()3---/('%%$&&',77>CB?@?=B@CCGGJGDDFCB980+,,,-/73)))+/**)()))'''(47=<65,,+''&(('(%$#$$%%&),332*))*,)()'*.,*)((((**--8;877432/+***)&&()+()))'&&%&'(,46688810128;4444@GFEJIH::::444/01?AAABEDB877----72333:;;=A>?>;=<:988)&&(6601228888HBE=8884489<;56))0/0((,+.1*'')+11333228<=246?<84234'&&'7456=?@@CCIECDF@</./0776::9:4325A@@@BHHJJJJJJJJJIJJFJJJJJJJHDEJAGEEJBBACB@@>=<8942520//056A?ABDJFJJJIJGJJHFGDDC:99<7888215*B@?::;;CDCJJJJGIIHIFJ>>>>><;<-''((%%%((((*-./9DFFHEEDGHJGJ?<::=CJJGJIIGIJJCJG>DDE?@>>>ADJGJJIHJJJJIHDJ,**+****('-.**+,<B=;;;:,,,,,))(+),9?;87887;;55664234<7776=/+0/4--11ADC@>=>@9810014FGIJFDJJFCCABDGC+++-(''&&')*2=ADDGEECGGIJJJGJJJJJJFJHJIJJJJJIJJJIJJGFJIFJJJHJIJJJJJJJJGHGIGJHJJHFHHD??@BCDGCABABDEJFJFJ9@BD>?<<HHCBGEJJGFGFHJEHJIJIGJGJCCFDG320/+2-0/009?C6767@,,,,$$$$''')(*+)))(--.7667>HA@@@E@;A;;<66////44<==@BA<623C=<;89333/(%%&%%09@IA;;<;??532266+*),/,+))&%&&/10--+/61::9550.,+++/****+)*,/7**4677:<---/998:0)))++*++0/()+,/033100/88=1980,--=>>68669?F=<<=)''.;<=ACDJJJEEGFED>><9::;EIFJFJ?FE>:878A>0..-1112405/.*''$$&$$$&'.*'(0/2457::??@87777<9:=>853.,,,,1211204))))('(()456@ACGHJGJFCF96667BJ....:8566DEJEEIF97780567>93374<<<><99989>63GEIJFJJ?@?@FGH:;62&%&%&'3688:CB+(%#$%'(*+.)***642.,,(*,/,$$$'./032201224?==;/79954459<>>DJHJJIJHJCCC0(20005669984100/0(()+:<;<:<?999:.-+,001./0,+**.987845455/-,(-)*.014*678:=<=<C=?>=>>?;::94445:;CDHEHFFD=89B<;<9+)'('''$%%*('05.,,-9A533**)),))(((-1:>IEGJJJJJF>GB@?DB?>)(((/0)7?ADBCBGEJJ>100210((((01,,--299??***&(((())*55<C>==:74+('/4+(&&'&)''1337B=<<///*(()))+,,,,,,2666542*'&,,89::D?>??JJGFDECEBA?>??@<:522.-+(&%(**++,///11139810008ACJEHJJJJJFJHGJGJJJIJJJIGIJC999HHGEJ;6*%%)197=>ADCDJHJEEEGHFJIJGJFJJIJJJJJIJHJJIJIJFJIIJJJJJGJGEDEDEFDED@?>><<@C@@@@JJHGJJHJJJCB=56--,&&&&&/388511123355677=>==A?=;-,*+--+-,+01115+(***3D?DA3HIC???BJF666+***1('&()13797760--.<??BF;;;;IIJJJJEAAAA=<@A@AEB>)))45.+)(***4<ACBFJFGEHHEC<A@;@>AGFCFA?AIHGJIJBCGHJJJJBJHH??>?630+''*43--.3@DC;;;;DD6666@@<;;8>?//,**,77BABFBBACGIIIFJJHGJIJJEEHJJHIHBC:=****-&%&&&'(*(((-**0000>C====545:AB:6656BAACDGJD<=0.-31)))((&%%'&&$%'%%&&.+469:443332//24:;<8886778101::>BAACFFJ>;;=-,,,----4-,-,---56=>=9212188:CA5555EECIJJGJJJJIHCHAFC100071014))''%%&5820-///;>8ECGJG9789EDD4222;;;?@@DDDDGJHJIJJJJJJJJJJFJFFIGG?>5510/.22;=@IJJJGGHJHJJC42&%$$'210002,,,,,7532346559::@AACDE@?>6DFGJFHIGJFFGJGJJGIJIJHJJJIHHGJHFJJJJJJJHJHFBBJ0///:'&&('%'(+671223=>EGJJHEIEHGFG@@?JGFGGBACDJIIJGJJEJIECFED7556BIJGFDDG<5442.-./0BDJHGIJ9988JHJGHGIGFJHGGGCCEHJJA?=<971+()))0056794442345ADD:999B@C54,))()('&&+*+**0102198+C875***3597:;CBBCIJIJ>,,..6<:7B@>=>><;:100((((3CIGJJJJGFHGJJJJJJHEJIEEEDFEFFJHJJJJFB@@A?;0''''//09:;<BDDGHGHJJJHHJIJJJJ????:995832.-,,+((')&*'&()7:899>===77DDJFFJJIJJJJJGHJIJJCBCDJHJJHFJJJ<<=GJJJJDGGD56458210047@B@>433398543357;88676779=BAAACCB>@=;.***->000....=,,,,@@DC???CDB,&'60001;986749BEDGGDFFGJDFDAABJGDEJ???FJJFJJFJJB>:?CJGECA>;65568764/./12A;::5556EEAAAAFIA@BBJJJJJGHDHJJJFJBDEEJF<;7377FEFA&&&'=A.))./0**)-,.&03334@;:6566:92=AAFGI9787@CEC<8;:-5444<;;63=50/--/0()*@BJF,++,::;=B2/.''++/''%((**%%$$$.2533:;;IDBCB?:::;?8777>>>;:;:'%%('/10002?@EDEB998*1**.,,+.)*++033)))(23/.003,+)%%%%&(026<>=AA:;;;EJ0..-..,,,,+-44B:8555574599733=EA?AAHJFFJB??;997:=@D999?92//1>=>987697685550001333FCDHIGHJGJJI@??>=>978=AC;;@AFIFAA3.,+*&&8:<5558488:CDJGJFJDGH>=<<<6889;9:;HJIHGDJEFCGEFDCDJEJB@AAIJIECCCHCBABBBBDFHJIDDA@J:::;0-+))('**.)))*=>CCDHJEJJ8711**)'&%$%$$&'.53/.,,..9(((@FFFEEJGGIJ>>==?@C3223:7778@?B6556?@?@@C@998,,,,11==>?999FJJ???>CBAB?>>>CFJJJJJJJHJJJEEB?>82/34/49?@?<543))*DF??>10)8>?@@JJHJJJJJHJJJJIJJIJGC:991258=>=AHGJJEJFCH1111@<;;=1112:866666887778GIBFDFHJJGJJJD@0.),)))*))),8+***ADJIJEGFGFJEEEFCBC@?@?EFEIHJJJGGJGJ))))001//-)).<FFGJDFF;;;82>?@=GGFHFJJIGIIEBCBA9==744454233,,+,-.<?HJGBBJG@>51--9444=>:::;FF@@788>6677AEDEJGHJHHGFJD0///;;;@?ADHJJFDA,,('&&15DJJJJE:::9?@@BFDCDD?>>?HJJFHGJJJGJIJJJJIJJDDDCIHFGJ8&&&&0+,----,,25::21000*'&)***/335<?8520(&&&'-'''7977>?B@C0001?>>BADEJHJAGIF@AB>,'+*--.;3;AEDG54421212998899954-,-12,/,,04902'$$&%%&$$$%&468850./:>,**-)+('((+(*+,GJ==<=@@CBJJFEHEGGEAAB@DDCFCGBBBBGGFFEEJHFFFDB33238??<;;;?AAACHGCBB000033486431-+));?CCHFFEFFFIEDJ?@<32227711*+))''('***//666'''*)''''--56422)))'.1FEAAA@CBBFGECEA?CFFBB..,+)'(+''139CE?==>HJHHEHHEJDEA@@>?@=>=875&&&---.><CD;FFDFDEFGIEHIHIIGGHBEBCDCJECFEGIICB<<D?55599:,++++++/...5//5)(((''&$'*,--.8>?>,+++598,,++,,:6&%&)183*0024,***A?<78:822?BGDGHJB===@EFG@JFEFC>>?EJJG==;=?<****872*('')++--,-.1.0006.:9:??@AEFCBIHJ=99:<32-)'&%%'*544226)))*79:98:;A@>>96555666889/../76556567?@?85004321224665....32345559888733235566778866557;@<9866778998889;;977898665697820''2....300+++,0./25889898655456667277778:;:84430,++)'%$%&++,+,-7-,,-86++++67*))).*96-,++++,4(((+65640////)'''233235///1373678:<86564467666678872114655'&%'&+21234211010010235766668766667555165575565444420+++-5336432497555;87''')'&&()+*+22622/+.234589?<8643345666644345468887888:8878;:::;A?879:777798876679:<<;765567788@C;9,,,,300?@888<:;<99<:;:31(&
@Glass_T7V_1_D3_11_4_28
AGCGATAAACAAGCGGGCCGGAAGGGCCGAGCGCAGAAGTGGTCCTGCAACTTTATCCGCCTCCATCCAGTCTATTAATTGTTGCCGGGAAGCTAGAGTAAGTAGTTCGCCAGTTAATAGTTTGCGCAACGTTGTTGCCATTGCTACAGGCATCGTGGTGTCACGCTCGTCGTTTGGTATGGCTTCATTCAGCTCCGGTTCCCAACGATCAGGGCGACCGTGGATACCCCCATGTTGTGCAAAAAAGCGGTTAGCTCCTTCGGTCCTCCGATCGTTGTCAGAAGTAAGTTGGCCGCAGTGTTATCACTCATGGTTATGGCAGCACTGCATAATTCTCTTACTGTCATGCCATCCGTAAGATGCTTTTCTGTGACTGGTGAGTACTCAACCAAGTCATTCTGAGAATAGTGTATGCGGCGACCGAGTTGCTCTTGCCCGGCGTCAATACGGGATAATTCACCAGCGGGCAGGTAAACAAAAATTTTAAAAGTGCTCATCATTGGAAAACGTTCTTCGGGGCGAAAACTTTCAAGGATCTTACCGCTGTTGAGATCCAGTTCGATGTAACCCACTCGTGCACCCAACTGATCTTCAGCATCTTTTACTTTCACAGCGTCTGGGTGAGCAAAAACAGGAAGGCAAAATGCCGCAAAAAAGGGAATAAGGGCGACGCCGGAAATGTTGAATACTCATACTCTTCCTTTTAGATATTATTGAAGCATTTATCAGGGTTATTGCTCATGAGCGGATACATATTTGAATGTATTTAGAAAAATAAACAAATAGGGGTTCCGCGCACATTTCCCATCGTGCCGCCTGACATCTTCAAGAAACCATTATTATCATGACATTAACCTATAAAAATAGGCGTATCACGAGGCAGAATTTCAGATAAAAAAAATCCTTAGCTTTCGCTAAGGATGATTTTCTGGAATTCGCGGCCGCTGTTTCTTCGAATTCGCGGCCGCTTCTAGAGTTATAACAACTTGACGGCTACATCATTCACTTTTTCTTCACAACCGGCACGGAACTCGCTCGGGCTGGCCCCGGTGCATTTTTTAAAATACGCCACGATCGAGTTTGATCGTCAAAACCAACATTGCGACCGACGGTGGCGATAGGCATCCGGGTGGTGCTCAAAAGCAGCTTCGCCTGGCTGATACGTTGGTCCTCGCGCCAGCTTAAGACGCTTAATCCCTAACTGCTGGCGGAAAAGATGTGACAGACGCGACGGCGACAAGCAAACATGCTGTGTGCGACGCTGGCGATATCAAAATTGCTGTCTGCCAGGTGATCGCTAATGTACTGACAAGCCTCGCGTACCCGATTATCCATCGGTGGATGGAGCGACTCGTTAATCGCTTCCATGCGCCGCAGTAACAATTGCTCAAGCAGATTTATCGCCAGCAGCTCCGAATAGCGCCCTTCCCCTTGCCCGGCGTTAATGATTTGCCCAAACAGGTCGCTGAAATGCGGCTGGTGCGCTTCATCCGGGCGAAAGAACCCCGTATTGGCAAATATTGACGGCCAGTTAAGCCATTCATGCCAGTAGGCGCGCGGACGAAAGTAAACCCACTGGTGATACCGTCGCGAGCCTGCGGATGACGACCGTAGTGATGAATCTCTCCTGGCGGGAACAGCAAAATATCACCCGGTAAACAATTCTCGTCCCTTGATTTTACCACCACCCCTGACCGCGAATGGTGAGATTGAGAATATAACCTTTCATTCCCAGCGGTCGGTCAATAAAATCGAGATAACCGTTGGCCTCAATCGGCGTTAAACCCGCCACCAGATGGGCATTAAACGAGTATCCCGGAGAAGAACAAGGAAATCATCTTGCGCTTCAGCCATACTTTTCATACTTCCGCCATTCAGAGAAGAAACCAATGTTCATATTGCATCAGACATTGCCGTCACTGCGTCTTTTACTGGCTCTTCTCGCTAACCAAACCGGTAACCCCGCTTATTAAAAGCATTCTGTAACAAAGCGGGACCAAAGCCATGACAAAAACGCGTAACAAAAGTGTCTATAATCACGGCAGAAAAGTCCACATTGATTATTTGCACGGCGTCACACTTTGCTATGCCATAGCATTTTTATCCATCAAGATTAGCGGATCCTACCTGACGCTTTTTATCGCAACTCTCTACTGTTTCTCCATTACCATTTTGGCTAGCTACTAAAGAAAAATGAAGATGATGCAAACCGTTTTAGCGAAAATCGCTCGCAGACAAGGCGATTTGGGTAGAAGCCCGCAAACAGCAGCAACCGCTGGCCAGTTTTTTCAGAATGAGGTTCAGCCGAGCACGCGACATTTTTATGATGCGCTACCAGTACCGCGCCGCAACTCTGGAGTGCAAGAAAGCGTCGCCGTCAAAAGGCGTGATCCGTGATGATTTCGATCCAGCACGCATTGCCGCCATTTATAAACATTACGCTTCGGCAATTTCGGTGCTGACTGATGAGAATACTTTCAGGGGAGCTTTAATTTCCTCCATCGTCAGCCAAATCGCCCCGCAGCCGATTTTATGTAAAGACTTCATTATCGACCCTTACCAGATCTATCTGGCGCGCTATTACCAGGCCGATGCCTGCTTATTAATGCTTTCAGTACTGGATGACGACCAATATCGCCAGCTTGCCGCCGTCGCTCACAGTCTGGAGATGGGGGTGCTGACCGAAGTCAGTAATGAAGAGGAACAGGAGCGCGCCATTGCATTGGGAGCAAAGGTCGTTGGCATCAACAACCGCGATCTGCGTGATTTGTTGATTGATCTCAACCGTACCCGCGAGCTTGCGCCGAAACTGGGGCACAACGTGACGGTAATCAGCGAATCCGGCATCAATACTTACGCTCAGGTGCGCGAGTTAAGCCACTTCGCTAACGGTTTTCTGATTGGTTCGGCGTTGATGGCCCATGACGATTTGCACGCCGCCGTGCGCCGGGTGTTGCTGGGTGAGAATAAAGTATGTGGCCTGACGCGTGGGCAAGATGCTAAAGCAGCTTATGACGCGGGCGCGATTTACGGTGGGTTGATTTTTGTTGCGACATCACCGCGTTGCGTCAACGTTGAACAGGCGCAGGAAGTGATGGCTGCGGCACCGTTGCAGTATGTTGGCGTGTTCCGCAATCACGATATTGCCGATGTGGTGGACAAAGCTAAGGTGTTATCGCTGGCGGCAGTGCAACTGCATGGTAATGAAGAACAGCTGTATATCGATACGCTGCGTGAAGCTCTGCCAGCACATGTTGCCATCTGGAAAGCATTAAGCGTCGGTGAAACCCTGCCCGCCCGCGAGTTTCAGCACGTTGATGATCTGTTTCAGACAACAGCAAGGGTGGAAGCGGGCAACGTTTTGACTGGTCACTATTAAATGGTCAATCGCTTGGCAACGTTCTGCTGGCGGGGGGCTTAGGCGCAGATAACTGCGTGGAAGCGGCACAAACCGGCTGCGCCGGACTGATTTAATTCTGCTGTAGAGTCGCAACCGGGCATCAAAGACGCACGTCTTTTGGCCTCGGTTTTCCAGACGCTGCGCGCATATTAATACTAGTAGCGGCCGCTGCAGTCCGGCAAAAAAGGGCAAGGTGTCACCCTGCCTTTTTCTTAAAACCGAAAAGATTACTTCGCGTTATGCAGGCTTCCTCGCTCACTGACTCGCTGCGCTCGGTCGTTCGGCTGCGGCGAGCGGTATGAGCTCACTCAAAGGCGACAATATCAAGGTTCTCCTGGAATCTGTTCATGGTGAACAGCTTTGAATGCACCAAAAAAAGCGTAAAAGCTCTGATGTATCTATCTTTTTTTACACCGTTTTCATCTGTGCATATGGACAGTTTTCCCTTTGATATGTAACGGTGAACAGTTGTTCTACTTTTTGTTTGTTAGTCTTGATGCTTCACTGATAGATACAAGAGCCATAAGAACCTAGGGAATTCCTTCCGTATTTAGCCAGTATGTTCTCTAGTGTGGTTCGTTGTTTTTGCGTGAGCCATCAAAACAAAAAAAAACAGTTCAATGATACTTACTTTGCATGTCACTCAAAAATTTTGCCTCAAAACTGGTGAGCTGAATTTTTGCAGTTAAAGCATCGTGTAGTGTTTTTTCTTAGTCCGTTATGTAGGTAGGAATCTGATGTAATGGTTGTTGGTATATTGTCACCATACATTTTTATCTGGTTGTTCTCAAGTTCGGTTTCAGAAATGCATGTCTATCTAGTTCAACTTGGAAAATCAACGTATCAGTCGGGCGGCCTCGCTTATCAACCACCAATTTCATATTGCTGTAAGTGTTTAAATCTTTACTTATTGGTTTCAAAACCCATTGGTTAAGCCTTTTCTAAACTCATGGTAGTTATTTTCAAGCATTAACATGAACTTAAATTCATCAAGGCTAATCTCTATATTTGCCTTGTGAGTTTTTTTCTTTTGTGTTAGTTCTTTTAATAACCACTCATAAATCCTCATAGAGTATTTGTTTTCAAAAGACTTAACATGTTCCAGATTATATTTTATGATTTTTTTAACTGGAAAAGATAAGGCAATATCTCTTCACTAAAAACTAATTCTAATTTTTGGCTTGAGAACTTGGCATAGTTTGTCCACTGGAAAATCTCAAAGCCTTTAACCAAAGGATTCCTGATTTCCCCACAGTTCTCGTCATCAGCTCTCTGGTTGCTTTAGCTAATACACCATAAGCATTTTCCCTACTGATGTTCATCATCTGAGCGTATTGGTTATAAGTAAACGATCCCGTCCGTTCTTTCCTTGTAGGGTTTTCAATCGTGGGGTTGAGTAGTGCCACACAGCATAAAATTAGCTTGGTTTCATGCTCCGTTAAGTCATAGCGACTAATCGCTAGTTCATTTGCTTTGAAAACAACTAATTCAGACATACACTCTCAATTGGTCTAGGTGATTTTAATCACTATACCAATTGAGATGGGCTAGTCAATGATAATTACATGTCCTTTTCCTTTGAGTTGTGGGTATCTGTAAATTCTGCTAGACCTTTGCTGGAAAACTTGTAAATTCTGCTAGACCCTCTGTAAATTCCGCTAGACCTTTGTGTGTTTTTTTTGTTTATATTCAAGTGGTTATAATTTATAAAATAAGAAAGAATAAAAAAAGATAAAAATAATGCCACCCTGTGTATAACTCACTACTTTAGTCAGTTCCGCAGTATTACAAAAGGATGTCGCAAACGCTGTTTGCTCCTCTACGAAAACAGACCTTAAAACCCTAAAGGCTTAAGTTAGCACCCTCGCAAGCTCTTCGGGCAAATCGTTGAATATTCCTTTTGTCTCCGACCATCAGGCACCTTGAGTCGCTGTCTTTTTCGTGACATTCAGTTCGCTGCGCTCACGGCTCTGGCAGTGAATGGGGGTAAATGGCACTACAGGCGCCTTTTATCGATTCATGCAAGGAAACTACCCATAATACAAGAAAAGCCCGTCACGGCTACGCCAGCATTATGGCGGGTCTGCTATGTGGTGCTATCTGACTTTTTGCTGTTCAGCAGTTCCTGCCCTCTGATTTTCCAGTCTGACCACTTCGGATTATCCCGTGACAGGTCGTTCAGAGAACTGGCTAATGTCACCCAGTAAGGCAGCGGTATCATCAACAGGCTTACCCGTCTTACTGTCCCTAGTGCTTGGATTCTCACCAATAAAAAACGCCCGGCGGCAACCGAGCGTTCTGAACAAATGCAGATGGAGTTCTGAGGTCATTACTGGATCTATCAACAGGAGTCCAAGCGAGCTCGTAAACTTGGTCTGACAGTTACCAATGCTTAATCAGTGAGGCACTTTATCTCAGGCGATCTCTGTATTTCGTTCATCCATAGTTGCCTGACTCCCCGTCGTGTAGATAACTACGATACGGGAGGGCCCCCCATCTGGCCCCAGTGCTGCGATGAATTGCGCGAGACGCCACTCACCGGGCTGG
+
&&&)((%%%&))'''%%%'&&'*-/<>?:99:?B@AFJJJIJJCCBCB@@,,,J<D444DEDEGDDJJJJGJFJEIIGJHJJIIJHGGGEJJHG=;>?ADFDFJFIGHDJEFJJGJJHJIFJJIJJHDDD;;:9>>BEJJJDGGGJJDFCCJEIJJDJJFFJJJFDJIHJJIJIJGJJJGGFHF?80/1-++('%%&'(:6;@)))'$%%%%%(*,,**%%&&%&)'''5<<DJJJJJECFECD<85000;BCB?@@>A>89;;97644;;=>888<F<;;;DFFB=?BDDCJEFJCCCA@BAGHECEEJJIJJJCGFEHJJJFGJGFJHJHEG><<;?>EGIJJJJJIHJEJJJJ?@HIEJJIJJJJJJHHGFDHJJFBBBCEE((((9BCBJFFFJ<<:66620445=<5657557*****0025:?F<;;:=E<8ABFFD===>A<>EEE;955)((&%%(%&&%''&$$$&%%%'),&%$''):JIDDCB*))&(((0/-299732-,,+)(,,JI<::BB95.-+/8:BIJJGJDFG@@AAD=420246ABDCGEBCCCIEBCBEBDFGFFJIJJJJJJGFIGIIJA9?BDHFFD?JCCFEFHB<;+*+)''':<?C5555549;JI?>>>FCDB?99:;:988>/..EFGEGEJJJA-*+20954../.16?AGAA@...-/--*+66@:67D?643:2%$#$$%/057567@>889;?A?==>73931+(&&&+0567?FEGHJFDFBA@BBEGCJGJJHJJDEFGJJJ@@@A//..9788JF;888>>?=?----73.);-,,,</&&&+<=@+++,)&&&'022@GBBCFJFDHFEGAD<<A?<<EFFF;66>>JEGCEIGJHGJJJGEJJJJJJJJJJHCFDC9>C:CEFACAGJIIJJDJGJJJJIGCCGF8786>2,*?DGJIJGBC999:HCB>ADDAHD:98/,-0112GEJCBAAA?659:;<FE++++42133:CCEABBAEEGFFD@ECEJJGJGJFCJFJGJJJJJJJHJHJHJGGJEDEGFFGGHHFJJ@@@JGEGJJIFC7878:41*)(&''',-)&')75&8:;444<=AJJJJFHGJGJIJJJJHJJIJIJGJ222,)'((+,,+,,)&&&%&&&/;=FHJFB@>=:<?@JGFJJGJJJJFGCEGJJJIIFHAAA<9431+,58000C/((34JJJFJJHJHJJJFJHIJEHGHE??98=JJJJGJHGHFFJJJJJHIJ;;;<5645730(';@AB@AFGJJHHFDGJGJHJJFJGJJEE775555<==>>?6554(((+6,)*)*:ACBCIFIIJEJGJJFABBFGJIJJJHJJFHJJJF=<<;:99976;7,76<999:GE>@?@BC:67@?AADG774587>::;=AJJJDGCA;:9JJJHHIFJGJH>>==ECD888402..BFED4GJGGJJJJJJJHJGEFIEFDCCIGJJJJIEAAB>FJJFJJIJFJEJJBB=<<<1=>JJJIJGCCCGFJG?@JJJIJJIJJJJJHJGJJIGJGJJJGJJJJJJJHJJIJJJJJJJGFHGJJEB>B><<<4447,'&'+//.-.*+::000-./-//05/...07**)*5@@@A@@CFJJJJJFJJEFFJFJGJDC;DEJIHJJJHGJG;88:;.-,*++-0.+&$$&$##$$&%&(*/571+-22,++'&%%)):9<DDBCHJJHGJIJJGJIGF@@A8664566767FEFJC=JEEGE<===?BB)'''2-,,+))*3))))BBGGJJJGHHFJIJHJIHHJJFIJJJJJJJG<<=***)))*'(-775547=>3222;>:8@88633/-,+(&%$%%%&&())'(((2>>;:8=?EJIJJJJJJJGGEA>8436:CCCED;10'(++)+3:99444.--,.03641199JEIEEB@@?IG@FEHJGJJIJJJDJJJHHCDJJGEJAAJHIHJJJJIJJJJEFIJIHGFIFJJGDJHIJJJJJHJJJJJJJJFJGJJIJJJJHJGJJFEAAE---:BFGJFDFEFIGIEDGGB??@GFFDJJJJHE;::;EBJJJGJEEDIGJJGJJECBDHGJJJEJHIGFJJGJFJJHJJHJJGJJGB@?@DCDFJGI>8/<--***&&%)479:FGIJA@?AFHIJJGFJJHJD;666555(''(**,,.+*()((-31&&&#$&).,-,-&%%(%%%#$%'())())$%&&'&%(*(((0=GJFJGJJHDEGFJBBB*('%%&-04A@=<;<DGJGHJJJJGJHEDDJIJHJJGJJJJGFJIIJJJCBCBHCD?>;81,652()555&&&&&''(12BFFHIJGJJJJJJJGJGHEGFJJFH@@=84($$#$%*%&&&'%(%$$$#$+**+,.++++3569789;=JFJFHH??@?D?((((;=><?FJJJFGDF80/-.DIJEHEEFHEJHJJJDGFJJJJJEJJJJIJJJJHJJGJGGJJJFJJ987+))'%$&&)(%&&*+.+('(24337AIJJGHHHBCDEHFC@8514G@@@?AJEJFJFJEFFGJGJGHJJEFFDC??ACA>>EHA98/(''''/.,,,,*,1)0=<))))932221000111;<DA8HGGIJIJGJJJGIFGBJC6DDDJJJFEEFBAACHFGGGJJJHJGDFFA@@@B63313,))*,/.++7556;<:../&&''9:;GJGJFHJJJJHJJJJHHAABJGB?>?>@@555/.0/..,(%%(<?<==BJJJJJJJIJIEEDID987;,,+++)((+6;98884337CJEEJDJCC==EIJDCA>*(((:>?JGFDDGEJHEJHJJHJG@BA?@??:9.+,4>BC:::JJBB?>DBDHJHBBA:;:855/////1//1DIJIFEDIFJGGHJGJHA@AAIGJJHDJHEGJHJJIJJJGFJJJJJHJJJHGJJEFDB@BCEH99CJHJJHGEGDFGJJJJEHIGGJHJHIEDJFJFCCC@=>=?JJGHJJEHJ1000;9:<B><<==FCCFEDFFGJJFJDCB??>FJHGDGHEEFCBJJIGJJHJJJHHBBC:;:9<76=BADBHDJJFHJHJHJDJJJJIHJJIJJIEJHBAAAFJCG@BC@@>==?JIEHGJ=>:47:=?BABFFIIJGJHJECCADJJJIJJJJJJJJHJJHEJJJJJJJFJCEJHJJJJJIJHIJJJJJJJJJJJJIHJJHJHJJJJJJJGJFIIJFJGJEEJJHJIGJJJIEIJJGJGJFJGGIHJJIHJHJHJHJJIGIJHFIJJJFCE90--9JFJHGHFJJJJJFIGIJFDJJJJFJJJHJGJIJJGHJJIJJJFD???AJJJJJJJEFDJIGHDCJ?>CBCDCEBD:8779889'''(((+233+**1.//))))**+<??4.>>?FJJFHDCBFCCJJFIHJIJJJIGJJJIHJHEFJIA@A@BDBCEDEJHJJGGJGJJJIJJIJJJJJIJJJHJJFFFEEHHJJJGJJJJJJJGGJIGGJ????IJFFGJFHCB:95)(&(7<??CEJJGHIHHJHCIEIECJFDCFFGJDJJJIJJFJDGDIFHFJJHJH5556AA>??7555B7?JJJBB;:::DJJGGIJJJHIJJIGJFJJJJJHHEG??4448:DEEJJHJJJJFJHDBDDFA@6-)(()23/)666:583(@EJE@=@@EJGHJJJGHF?JHJJGJGJFHGJHJJFJJJFEHIJJEJJJJJGFJIEJJJ><==JEJJHFGJGHJJHJBABB::630&&&'+((45244445.)'%&')000.--)**('&%&%$&&&*54443>@EDFJIHJFHJJJJHGFHJJGJE?:62/04-,,,6<AFIEC??@AJJDJEJFJHJJFHBJFFDJFHJHHFJJJHJBDFJJJJFEB:;5ABBBCJJJJJDJHJJIGJJJIJGEFEEHJGEGEJJJJJE6664BDJ97789AA@@BCJJ<?>?HJHFEJFGGEJDCDJGGA@EGJJFFJHFEE@?>&%%'(()*((0+((46;=>>=?@@?CBCDIJFJFFIHIGJJFIJJHJJJHJJIJJFGJFCDDCH=>1-,,.-)&',.---02('''**-/****<AACDJJJJJGGJJJJFIEJFJGFJJJJ>:98?GDIJEIGHJHEJJGFFJJJJJJDE887755GEJFIFCHIJJGGF=333>EDJG>AIHGEEC@?AC>?ABCEIGHJIJHGFIIHJG(%%%(+)$*%()&')')++-..2%%''((-869;<CCIJHJIIJJCBBEJ8666=..----72('&'''''((;>CCGJJJFFGJIJHIJJJJJJDHDEJJGHJFHJFEBDC@C::AACJHIEEFHJEEEFJJJJHDJFFECCDCC?AABEGHHFJJHGJJC@AACJGDEDGHCFEIJCFIJHJFFJDDHDGHIJHI=:88EFGFCEEDFJEJECFCEJD<=GJHJGFHJGJEFJJJH<;<<<;>@8778;@B@ADFGGGJJEEGFJJFEJHF:533/-)3:83338>>DDAD??>A?BBBJ==<78451//,,/3@C@DFJCAA2113213367::;JIDBFGJJIFIGFEDDDJJHGEGFGHGGDE0JJ@=,,((01320019==<JJFJJC@9655:ADDAA@@?>@<=<==?EHIB?>>@GEHFEFFJH;($$(/&17=?=;<<>HGDDDCHEC@;4,9:;@IJJJFDF?>ACDJA::,'.//6@@BDA8778<>>;:=./---BGFJHJHFGGGJHJJD;;55AB@@A@F?>?B,***+@C>>=>IFGEHEGHIJGJIFJIJHJJHJHJIHEJHJGGFJJGHJHHGICBF@A?7,'++**+010**-(4@CEJIIHJJJHGIJJJCFJJJJJJHCDB444=JGJDDGIGJEHGJJFJHJJIHJHJJJIJHCCCDGBFEGHJIJJJJJGJJIHJJJJIJJGJJGGFGJE><<=HIJJJFJHIJDCDIEJEJJJ;::;999:<+++.-/+*-++,-67DBJJIJJJHJJJJJEIJJIIGJHJJDDDDJJJDDF>==>@;;;::::>BCCEJJDDBCDJGJDGFB?EJFEF?CHA@@BGJJJJJJHHJJJHEFDGFBC@ACDEDJIHGJJJJJJJGHJJJJC?<<AHGGEDEEEHJJJFHHJJGGJ>FH>JEHFFJIJ=AI@<GEBCE;59JEFE:@GFHCFFJFGHHJJGIIFGJIDF<:=6(((+)-(,/04**+8<?BEFA@44310**+*('%%%&%'(-10-,))1112767767;>B>DJHECBJEHBDGDEGIGIGFHJJGGJJJJFEDBCJJJ??;?DIJJEHJJ@?97.---EHJDAGEDI;BJJFJJHIGJJGJJD3/+2*((/235:<744(()*90)'%,122@63437,,**-.:AA<>;BJJDCHECCHIEIJJ40---7;630))8AJJHFGJCA<+***669JFHIF<;;;EE::::@886.-)((,,,-44HEEEDFGIJGJJJJJDGHIJJ@<;;<>?FDBC:999=54'&&(+'***&&&)5;BFBD>ACCAEFFGHJG767IIED;;.,11=<.,(320'(&%)$$%%&---9FJJFFEIJGJJJFAC>C=999FEGHJJJJGJHC@?@H,,,-66660+()0267@ACEGEEE<*'')9CFJJJGDFCACCEFDDE66?5ECFEJIFJ;....4.+*+3./49>D----+''(84+??CJGJGIJJJFFGGIJJCDDJ7777EDCFJB?JJJF;999ADCJFBBDEIC:8:=?A@=<<EC@CFDGJJFJHEDHBCFCJHJJEGH;::9;:;996369,,,-))()8:=>@CDIEIEDGJJB4445<<3336DJ??>:778A@@B=42228998;;=,++.12321/067==ABB@??=>??GDDIEGJFJGJHJJGDIJJD8863:63000/((--+/*)%&))45577<99:<C@FA?@BEJIJHJEJB@DA773444A@@ABBCCD>=9999=../4.-*('(')++51224<;:;/))*DJCC,**)*)%%%%')(%%..,,+***%&''()('&$$
@Glass_T7V_1_D3_11_4_29
GAAAAATGGCGCTGATAGCTTCAATAATATGAAAAGGAAGAGTATGAGTATTCAACATTTCCGTGTCGCCCCTCTATTCCCTTTACCAGGCATTTTCCTCCTGTTTTTGCTGACCAGAAACGCTGGTGAAAGTAAAAGATGCTGAAAGATCAGTTGGGTGCACGAGTGGGTTACATCGAACTGGATCTCAACAGCGGTAAGATCCTTGAGAGTTTTCGCCCCGAAGAACGTTTTCCAATGATGAGCACTTTTAAAGTTCTGCTATGTGGCGCGGTATTATCCCGTATTGACGCCGGGCAAGAGCAACTCGGTCGCCGCATACACTATTCTCAGAATGACTTGGTTGAGTACTCACCAGTCACAGAAAAGCATCTTACGGATGGCATGACAGTAAGAATTATGCAGTGCTGCCATAACCATGAGTGATAACACTGCGGCCAACTTACTTCTGACAACAATGGGAGGAACCAAGGAGCTAACCGCTTTTTTGCACAACCGTGGGGATCATGTAACTCGCCTTAATAGTAGGGAACCGGAGCTGATAGAAGCAGCATACCAAACGACCAGCGTGACACCACGATGCCTGTAGCAATGGCAACAACGTTGCGCAAACTATTAACTGGCGAACTACTTACTCTAGCTTCCCGGCAACAATTAATAGACTGGATGGAGGCGGATAAAGTTGCAGGACCACTTCCTGCACTCGGCCCTTCCGGCTGGCTGGTTTATTGCTGATAAATCTGGAGCCGGTGAGCGTGGGTCTCGCGGTATCATTGCAGGCGCTGGGGCCAGATGGTAAGCCCTCCCGTATCGTAGTTATCTACACGACGGGGAGTCAGGCAACTATGGATGAACGAAATCAACCAGAATCGCTGAGATAGGTGCCTCACTGGATAGGCAACTGTGGCATTTGTCCAACCAAGTTTACGAGCTCGCTTGGACTCCTGTTTGATCAATCCAGTAATGACCTCCGAACTCCATCTGGATTTGTTCAGAACGCTCGGTTGCCGCCGGGCGTTTTTTATTGGTGAGAATCCAAGCACTAGGGACAGTAAGACGGGTAAGCCTGTTGATGATACCGCTGCCTTACTGGGTGCATTAGCCAGTCTGAATGACCTGTCACGGGATAATCCGAAGTGGTAAGAACTGGAAAATCAGAGGGCAGGAACTGCTGAACAGCAAAAAGTCAGATAGCACCACATAGCAGACCCGCCATCGACATGAAGCCCGTGACGGGCTTTTCTTGTATTATGGGTAGTTTCCTTGCATGAATCCATAAAAGGCGCCTGTAGTGCCCCAAGTACCATTCACTGCCAGAGCCGTGAGCGCAGCGAACTGAATGTCACGAAAAAGACAGCGACTCAGGTGCCTGATAGTAGGAAACAAAGAAATATCAGCAACTGCCCGAGCTTGCGAGGGTGCTACTTAAGCCTTAGGGTTTTAAGGTCTGTTTTGTAGAGGAGCAAACAGCGTTTGCGACATCCTTTTGTAATACTGCGGAACTGACTAAAGTAGTGAGTTATACACAGGGCTGGGATATTATTCTTTTTATCTTTTTTTATTCTTTCTTTATTCTATAAATTATAACCACTTGAATATAAACAAAAAAAACACACAAAGGTCTAGCGGAATTTACAGAGGGTCTAGCAGAATTTACAAGTTTTAGGCAAAGTAGCAAAATTTAATATTCCACAACTCAAAGGAAAAGGACATGTAATTATCATTGACTAGCCCATCTCAATTGGTATAGTGATTAAAATCACCTAGACCAATTGAGATGTATGTCTGAATTAGTTGTTTTCAAAGCAAATGAACTAGCAGTTGGTTCTGACTTAACGGAGCATGAAACCAAGCTAATTTTATGCTGTGTGGCACTACTCAACCCCACGATTGAAAACCCTACAAGGAAAGAACAGGACGGTATGACGCCACTTATAACCAATACGCTCAGATGATGAACATCAGTAGGGAAAATGCTTATGGTGTATTCACTAAAGCCAACCAGAGAGCTGATGACGAGAACTGTGGAAATCAGGAATCCTTTGGTTAAAGGCTTTGAGATTTTCAGTGGACAAACTATGCCAAGTTCTCAAGCGAAAAATTAGAATTAGTTTTTAGTGAAGAGATATTGCCTTATCTTTTCCAGTTAAAAAAATTCATAAAATATAATCTGGAACATGTTAAGTCTTTTGAAAACAAATACTTTATGAGGATTTATGGGTGGGTTATTAAAAGAACTAACACAAAAGAAAACTCACAAGGCAAATATAGAGATTAGCCTTGATGAATTTAAGTTCATGTTAATGCTTGAAAATAACTACCATGAGTTTAAAAGGCTTAACCAATGGGTTTTGAAACCAATAAGTAAAGATTTAAACACTTACAGCAATATGAAATTGGTGGTTGATAAGCGAGGCCGCCCGACTGATACGTTGATTTTCCAAGTTGAACTAGATAGACAAATGAATATCGTAACCGAACTTGAGAACAACCAGATAAAGAGAATTGAATGGTGACAAAATACCAACAACCATTACATCAGATTCCTACCTACATAACGGACTAAGAAAAACACTACACGATGCTTTAACTGCAAAAATTCAGCTCACCAGTTTTGAGGCAAAATTTTTGAGTGACATGCAAAGTAAGTATGATCTCAATGGTTCGTTCTCATGGCTCACGCAAAAACAACGAACCACACTAGAGAACATACTGGCTAAATACAAGGATCAGTTTTATCACTATGCTATTGTGTCAAGTCCGAAGCATCAAGACTAACAAACAAAAGTAGAACAACTGTTCACCGTTACATATCAAAGGGAAAACTGTCCATATGCACAGATGAAAACGGTGTAAAAAAGATAGATACATCAGAGCTTTTACGAGTTTTTGGTGCATTCAAAGCTGTTCCACAGCCATGAACAGATCGACAATGTAACCTCGAGATTACCGCCTTTGAGTGAGCTGATACCGCTCGCCGCAGCCGAACGACAGCCAGCGCAGCGAGTAGAGTGAGCGAGGAAGCCTGCATAACGCGAAGTAATATTTTCGGTTTTAAAGAAAAAGGGCAGGGTGGTGACACCTGCCCTTTTTTGGACTGCAGCGGCCGCTGGTCTTAATATGCGCGCAGCCTGGAAAACCGAGGCCAAAGAACGTGCGTCTTTGATGCCGGTTGCGACTCTACAGCAGGAACAAAATCAAGTCCGGCGCAGCCGGTTGTCGCTTCCACGCAGTTATCTGCGCCTAAGCCCCCCGCCAGCAGAACGTTGCCAAGCGATTGACCATTTAATAGTGACCAGTCAAAACGTTGCCCGCTTCCACCCTGGCCGTTGTCTAAAACATATTTATCAACGTGCTGAAACTCGCAGGCAGGCAGGGTTTTAGCGACGCTAATGCTTTCCAGATGGCAACATGTGCTGGCAGAGCTTCACGCAGCGTATCGATATACAGCTGTTCTTCATTACCATGCAGTTGCACTGCCGCCAGCGATAACACCTTAGCTTTGTCCACCACATCGGCAATATCGTGATTGCGGAACACGCCAACATACTGCAACGGTGCCGCAGCCATCACTTCCTGCGCCTGTTCAACGTTGACGCAACGCGGTGATGTCACCCACCGTAAATCGCGCCCGCGTCATAAGCTGCTTTAGCATCTTGCCCACGCGTCAGGCCACATACTTATTCTCACCCAGCAACACCCGGCGCACGGCGGCGTGCAAATCGTCATGGGCCATCAACGCCGAACCAATCAGAAAACCGTTAGCGAAGTGGCTTAACTGGCACCTGAGCGTAAGTATTGATGCCGGATTCGCTGATTACCGTCACGTTGTGCCCCAGTTTCGGCGCAAGCTCGCGGGTACGGTTAAATGAATCAACAATCACACAATGCCATTGTAATACCGACCTTTGCTCCCAATGCAATGGCGCGCTCCTGTTCCTCTTCATTACTGACTTCGGTCAGCACCCCCATCTCCAGACTGTGAGCGACGGCGGCAAGCTGGCGATATTCGTCATCATCCAGTACTGAAAGCATTAATAAGCAGGCATCGGCCTGGTAATAGCGCGCCAGATAGATCTGGTAAGGGTCGATAATGAAGTCTTTACATAAAATCGGCTGCGGGGCGATTTGGCTGACGATGGGGAGGAAAATAAAGCTCCCCCTGAAAATATTTCTCATCAGTCAGCACCAGAATTGCCGAAGCGTAATGTTTATAAATGGCGGCAATGCGTGCTGAATGAAATCATCACGGATCACGCCTTTTGACGGCGACGCTTTCTTGCACTACCAGAATAAACGCCGTGCGCGCGCCCCTGTAGCGCATCATTAAAAATGTCGCGTGCTCGGCTGAACCTCATTCTGAAAACTGGCCAGCGGTTGCTGCTGTTTGCGGGCTTCTACCCAAATCGCCTTGTCTGCGACGATTTTCGCTAAAACGGTTTGCATCATCTAGTATTTCTCCTCTTTCTCTAGTAGCTAGCCCAAAAAAACGGGTATGGAGAAACAGTAGAGAGTTGCGATAAAAAGCGTCAGGTAGGATCCGCTAATCTTATGGATAAAAATGCTATGGCATAGCAAAGTGTTAAATTGCTCAGTGCAAATAATCAATGTGCGACTTTCTGCCATCAATTATAGACACTTTTGTTACGCGTTTTTGTAGTGGCTTCATTCTCGCTTTGTTTACAGAATGCTTTTAATAAGCGGGGTTACCGGTTTGGTCAGCGAGAAGAGCCAGTAAAAGACGCAGTGACGGCAATGTCTGATGCAATATGGAAAAAAAACAATACGGTTTCTCTTCTGAATGGCGGGAGTATGAAAAATTGTCACTTTGAAGCAGAAAATAATGCTGCCGGGATACTCGTTTAATGCCCATATAGTGGCGGGTTTAACGCCGATTGAGGCCAACGGTTATCTCGATTTTTTTATCGACCGACCGCTGGGAATGAAAGGTTATATTCTCAATCTCACCATTCGCGGTCAGGGGGTGGTGAAAATCGCGGGACGAGGAATTTGTTTGCCGACCGGGTGATATTTTGCTGTTCCCGCCAGGAGAGATTCATCACTACGGTCGTCATCCGGAGGCTCGCGAATGGTATCACCAGTGGGTTTATCTTTTCGTCCGCGCGCCTACTGGCATGAATGGCTTAACTGGCCGTCAATATTTGCCGATACGGGGTTCTTTCGCCCGGATGAAGCGCACCAGCCGCATTTCAGCGACCTGTTTGGGCAAATCATTAACGCCGGGCAAGGGGAAGGGCGGGTGCTTTCGGAGCTGCTGGCGATAAATCTGCTTGAGCAATTGTTACTGCGGCGCATGGAAGCGATTAACGAGTCGCTCCATCCACCGATGGATGATCGGGTACGCGAGGCTTGTCAGTACATCAGCGATCACCTGGCAGACAGCAATTTTGATATCGCCAGCGTCGCACAGCATGTTTGCTTGTCGCCGTCGCGTCTGTCACGTCTTCCGCCAGCAGTTAGGGATTAGCGTCTTAAGCTGGCGCGAGGACCAACGTATCAGCCAGGCGAAGCTGCTTTTGAGCACCACCCGGATGCCTATCGCCACCGTCGGTCGCAATGTTGGTTTTGACGATCAACTTCTCGCGGGTATTTAAAAAATGCACCGGGGCCAGCCCCGAGCGAGTTCCGTGCCGGTTGTGAAGAAAAGTGAATGATGTAGCCGTCAAGTTGTCATAACTCTAGAAGCGGCCGCGAATTAGAAGAAACAGCGGCCGCGAATTCCCAGAAATCATCCTTAGCGAAAGCTAAGGATTTTTTTTATCTGAAATTCTGCCTCGTGATACGCCTATTTTTATAGGTTAATGTCATGATAATAATGGTTTCTTAGACGTCAGGTGGCACCATGGGAAATGTGCGCGGAACCCCTATTTGTTTATTTTTTCTGTAATATCATTCAAATATGTATCCGCCATGA
+
&')),-*'&%$####%%$##&&%%%'))%%$$&.67448)/*))*)(((,1444??6668C?8:;?C/..-26/.-/6;?=;9=2/,(&&%&&&,1)())''&&&&&''*+%$$%(111@>@CBCAEBDC9320./01340075797795454474667,('''(++,576ABA==<;??AI1100.-,,;<>GFBDE>811117577=AA>;9?C658;=>=?>ACJFDECDIIJDFJJJJJJIJ?>:;BBDBJDBCB>>JJJJJGIDJJFHJHEHB>@666)4449-,,,--&&2)3434670003*())///1::;;9666:.***+;:=HJJJJJJIGGJIJGJJJJJEEGGHJJIJHHJEFDCFB=>>>DHJ<;;;8+++:::>99510,*001))))+++&(((*+*67=?AEE1113@BFE?A=???BBA>?888>C==<6----<>??<>>))()4.'0003459:<=>?FFJFGFDJHGD</&&&&$%%%&),--+))),..//887=>?D110(''%%%%?>8::;;B???@***()((&','%$%('+17;99....HJFGJJFF@B>>?<A?90000,,--CJDECDEJJECCFJJIHDJJJF1111FHJJJFJJEFCDDI<DD@=:;=BBACE;JJHEFA@??BDJA??@CGJJJGJHHFJJGJJJD@=<<555576676,,+'))*/+++('''-3//*+6GCFBAAA411:;?BIEJJJJGFCEDGJJJ>?;;;DD5.-*)-+,/4114/0..3320.....)*('((((/1;<???@>=?FDGDFFBA7770BJDJJJ@@??JEJJHGIFEEDAABDDA@:::<=5445321142337560039+(((((),-.656?ABDIGCCBB77/-)')*'')(%$#$%&&&&&%&%$%%%&&&%$%%',+*****+*+,-9216?>77ADHFJJD@?7)5'&&&('''(23572-----)&&(/7::=@GHJJJJJGJJC@ACDJH@A@<---JEEFEFC=>>FCECBIFFEA@=?ADCGDEFD;9:=;98:966346++*+*().+,,*)'''''(''&(*-465997:;5111A9=>?BEFFF887678:8;:5555==AAABGHJJJFJJHIJIGJEGDA??@766(''(1'(<;>BA@>711===CE=DJJJGJGJJJJHGJJJAAAGJGGJJJIGHGHJEDBEFF@?>33223:43314&%%%&('''2226333571130;;AC775---.645666JJECFFJB??=@=:88BEGJJGGFHFJIE??>==850,,.,)'''%($$$$>=<=?ECGIHEEABJCGFGHFDCCBEFGEEJBJJJJH<;;:;CGJIIGJJDCDBCBGFHJFCGGEDDD((('('''+)&&&)'&'&%%$$$$$$###$997::;@ACGIGIHDEA?D?=75..?@>??.588<@??:9:A@ACBBCBJ;70/+****(''*0455/,,=?CB@ACEEEFJFCEA>>EDEDBA?<:;BABCEFDCDEEFEHJGDEDCFDEBCABBCDE5104/,--**.)((.9?878649BFDBBCBBECGDDHEDHBBCDB@@7:;,-*+/1227:=>DCFDBBAC><<BEJFGJEDECBBCJJCAB??@=?>?BHCBD>66<=CE@@B?EGFEBABGFE;998685%$$%&*(&%##$$%'(++'%$%'((&.123322''/1<CFJIEDIGJFJJHIFJJFFIJJJJEG?;78=A>GFEEGJJHJJJJFJDEGDDECEHIJJFDGEDCDGIJJ9GC877448322111)'()/029<=FJJJB?<>??999;/,,,,)('&%%%$%$#####'''%%&&&&1&&'&&')+<;:;::;DJJJGJJEJIHIJJGJFJGIEEEEGCHFJJGJBFFC?BBFJJJJJGJIEF??C<>222('&%)+''&'&&&%$%&.3457-,,(((',+(')&&''::;<BDEGFI544447441FDDCDGGFGFEDDCH;95&%$$$$%%()()*29=@==AGJJJJHHJHJGFHDFHFC@A>><'&&'0.//:>AB==<CGFJGIJFFDA>>?=:9:6-*)*))*''%'+++++833<??>>A@CEJCBCGEIEEA@@BCC33334>=766<>BCA?BA@CB1784;77D>BJFEA0CBDBFDGCBB@:459@AEJJJJGIJJHJGJJJGJGJ9.5556:::=:;:;DA::67-++'&%'%%$$(*/322+))*'&'&(()/-.8JHEBEFHEIDF@@FJCEGHJCAAAC@AAAF33397756781-,+889>JCHJFDA@A@?;9=@>@B@@C?BJ=<<<DDAGJJ0003,,339))))<<-//GGGFJJ==<>AEHDDFIIJEDDFJGJBBB>>>>@AFFEDCCAACBDB@BABFIHCDBBD3223+<:<EFDBABDJEJCEDCBEHDEDFGAA@CFJE6655:9><<BCG=;;;<E====DBDBDCBDC@>>?-'''))''+3;@C?@BDDDBC@A??@@HD7000/.)(&%%&&(&&77@@BCEDAA?CA8884>ABBBEFHCBBCBJIIFFIEJJIJJEFFBBBDE???@CG@=?HJIGJJJGJJHJHJGJEJJIHJJIJJJIJJJJIGJECDEGJFJIJJJJIJJHJHIIIEHJJF?>??GHJHHIIHEIHJGDCDEFBBDAJHCFIIJJGHIEHDEBBJJHGFJACBDBCGIGJJHGGDGDJJJECCCEEFJJFFJJIJFJJJIDCB53('%)'&%$$$%%&&++)))()((+%%('())%$$$$&%%%&,,(($$'%'/1''57<<=DEHIIJGEEDJHGJJJJJJJJJJJGJJ===>==BAAIBIJGHA?>>33AGGFGHJJJFJJGFFFJJ@@??=734CGJGJHJJJJJHJJJJJJJE:8JHJFJHJD?>=JHFFEE1012989A=<943-+)((&&'')((+))'%&''&&***,/---/000456ABDGJCDDDJJ;;;;;;;<JJJJJJEIFGHJHJJJIDIC422200/*'&&&(+))))/..,-&&&&,+)))('&')-4---7666?DGJHCDCCJ7665333AA??@IJIJGJJJDJHJIHCC><3:6BBHGHE7556++==881-1/&$$'**+''('&%%%%%%(++/,*,-888:0000987555@GGEFDB?==;:9321220&'//0458;>>FFJ9::3656*('(/3/..0*)*))'&*(&&'4522223;444AEFDEIGA=?D+6)%%(*+-->AC??BCBDFCFE4444889@JECHGHJGCEHDJJJJEFDIFDABFJFJGFDEFHJJJIJJGJJJJJJJJIJJCEDJECFJ<<<;7:889><CFFJJEJ?>>?<82/./2DEHJ<,,,-DFIJJFDEFJBAGDAB933../(,(&)36534763'''&'*+*(''1>AA?@<=<?=99BEECAAB@@;0000>JEGD??@@JJJFIJJFHJJJFIJGHEJGJJJJJIA87121.'-.-.8:A?::::EJEGJIIGJHGJHHJFHFJGHGJ>JDBEHHJJJJJJFJHG?;:;<CB51,,,,0122304469:;<<AAEEHJHJFDHDEJGFIBAC?C8886668@BA@?BFJJEEDGDA?889ABJJIGGIJJGJGJJJJEJGA;)))))'/01<@ABDGDCFED;9=9:43333CEEFJ@@93223<FDFDHEFBEBBDD<;=??HFFAAA5C2'898<<6665433''''(((567AAAC??@>@A?DCEF4445FIFHJ999;JCJGJDC>??<<==JAAA==>:>=>?=:;;:<>877:80/.00)))+%%%%--.******<;;=>@@AEJFHJIJHJJGJFJHJFJJJJJJJJJJJJJJB@7=?;7,,A;222580('''(/24:<A==66673001&%%%'778.--.----43332,***)*&%%%&&&(*+)3/,9=;<;789=BBAE=>>::::CBABGEJ8IHECHFJJJJJJJAEB;7699=6557;<<>86...789=667BCFJJJJJHFJHJJJJECEDJFJ,,,)((%'(&&((9;<EDJJJJJJJGJJJGJEFJJHJIJJJIJ////779<BIB9889<<;???JJHED<..56777F::BCFE00/1-,,,--A@@@JF<HJEDJJJJFBBAHJJA@FGJ=;80001;<CBJ;;;:<<?@@=85.*+')7?4422.)66FJJJJFJGG)''(29::00<556)))(('()/,,--BDJJFHJJJJJJHCJDCFJEGHIHJHHJHEFC;99.(()&&&+,-1112<55575(''*0.,/.,/:BDCBCCBGFHIED=54111*(()7:;:<FJJABBAICG8:26((**78CI<=>=<<===@>?@JFGJCC>=9((<=:800/9GDFFJIHJHIJGJJJIHJJGIJFECCHJJJJJGGJJDCCA=FDI79AB3333<<@@@CGJJHGJFJC?:;AACGJJ?JDD??ABJJJH00?FEFIBE6444===AAABGJGFEEC86=9?//(((((-.)(((2046?JJGJBBBFGJHHGHIJJI=<:...;@?=;7B1../977><877999:9?:8777:9CJ@@ABIHGD5557=@=:DC@???@DFJIJIJGFFJHJJFJFC@94''&$%%%(4>>?FBEDF>?>=@.'#$$',.'*)*+'(%%%%',/3--679;AJJJJFEJEFDEDGJFB@(((()21)&%%%$&'&))*1-,-,(4=<>BHJJJGJHJJHIJJH433GI;<<:6666:0))((&'+6=@BGFGCEEFCBJJJJGDJGHEJGJJFIEABDDJ?=>>DIJHGBGJ.,,,-,---+)'&&%%&%$&(&%$$*)07698>>>9>714/,,**,+--'&%&$##$$%&(,)(((,,.+*&%%$$%&(/0:<EJIHF;;;;EAIGJHH@99,,%%%&,%%*,0122?B@B@>?>@BDGJJCBBAFIEJ@@?=<:;<JEHFFFED>---->==@GGEEJDGD:410/,++.66,-,,30&&&'@<9;:755322000/+''';;<43311120**(('''*-3*(($&.01-5331340==CIEEE>>>=;92333EDJJJJJGJE@>:99:75447?GEGJJEFIEDIJEJJJGJHJIDDB?0/*7;=>....==7777EE5552;:0---*(((37>CDJJEHDDDGEEGJJ....;;9866;;JJHJFFAAC31117<;6333))),@<<>GHJDEJF///.838=DAA@AH?>99EDFJJHJJJJJIJEDGIDIJJI>7*++?:0001===@GJDEEHGJJEA>=844+))*',-0232223/112CEGJJJDGF=<;<ABBAIGDHJDFJEEGGHHJJHGJIJJIJFJFFIGJGJDCCCDJJJGEEJGDCAGIBFCFJJJ>>>=FBE))))0/--+)****/32=>43-)))+-.144556DCC5556FJJ2000---/4:;@<666FF?8887;;77679:;89;<<<=G:6><<@FHGDFHIFCCDF=<<<411''')*(726CCCCBDEEDJGJJHJIGJHEGDA-.-/0**+*++*++4321346:886,++,0---688?EDBCBAEC:;:FJJIHJJIJIFJHJJJIFJ??@AHJ22/**,ACCBJFFJJEJJIJJCBC((('.,,-1,045=AEFGJJJJJIGJJJIJJJJGIFHJIJIIJ;A?9555>@B@A8?1=<?<;>?AFC;()<9BDCDJIEJIJJJJJJJJHGJFEGJJHJJ?=>>?ED<:::BJFGJJJHB@>=>>?+++.<8:>9<;;CEGG3323DB@)('(*//144HHJHEHBDJ=>>BC:6005988889=DHFDECIJIJHFFJEHJD<?BAAFFEIEDCDGJJJJJJJGEGFJJFJEGGFGHEJHJFJIJJJDFJIFB00002;56<<HFJIHHJIGIJBIHJJIEGJCD@BBEJGJJJA@=2--)(')))(*-*%$&&&'&&%%&(&++)()*'&&&(((+'&%%%
@Glass_T7V_1_D3_11_4_30
TCCTACCTACATAACGGACTAAACACTACACGATGCTTTAACTGCAAAAATTCAGCTCACCAGTTTTGAGGCAAACAAGTGACGTCAAAGTAAGTATGATCTCAATGGTTCGTTCTCATGGCTCACGCAAAAACAACGAACCACACTGAGACATACTGGCTGATCCGGAAATTTGAGGTTCTTATGGCTCTTGTATCTGGTCGACGTTCAGACTTAACAACAAAAGTAGAACAACTGTTCACCGTTACATATCAAAGGGAAAACTGTCCATATGCACAGATGAAAACGGTGTAAAAAAATGATTGCGTCAGAGCTTTTTACGAGTTTTTGGTGCATTCAAAGCTGTTCACCATGAACAGATCGACAATGTAACCTCGAGATTACCGCCTTTGAGTGAGCTGATACCGCTCGCCGCAGCCGAACGACCGAGCGCAGCGAGTCGAGTGAGCGAGGAAGCCTGATAACGCGGAAGTGATCTTTTCGGTTTTAAAGAAAAAGGGCAGGGTGGTGACACCTTGCCCTTTTTGCCGGACTGCAGCGGCCGCTCTTTCGTATTAATATGCGCGCAGCGTCTGGAAAACCGAGGCCAAAGAGACATTAGTCTTTAATCTACCAGTAGAGACTCTACAGCAGAATTAAAATCAAGTCCGGCGCAGCCGGTTTGTGCCGCTCCACGCGGTTGTTTCCGCCTAAGCCCGCCAGCAGAACGTTGCCAAGCGAATTGAGCCATTTTGATCGTGACCAGTCAAAACGTTGCCCGCTTCACCCTGGCCGTTGTCTAAAACATATTTATCAACGTGCTGAAACTTCGCGGGCGGGCAGGGTTTCACCGACACTTTTAATGCTTTCCAGATGGCAACATGTGCTGGCAGAGCTTCACGCAGCGTATCGATATACAGCTGTTCTTCATTACCATGCAGTTGCACTGCCGCCAGCGATAACACCTTTAGCTTTGTCCACCACATCGGCAATATCGTGATTGCGGAACACGCCAACATACTGCAACGGTGCCGCAGCCATCACTTCCTGCGCCTGTCTCAACGTTGACGCAACGCGGTGATGTCGCAACAAAAATCAACCCACCGTAAATCGCGCCCGCGTCATGTAAAGCTGCTTTAGCATCTTGCCCACGCGTCAGGCCACATACTTTCTCTCACCCAGCAACACCCGGGCGAGGCGTGAATGGTCGTCACGGGCCATCAACGCCGAACCAATCAGAAAACCGTTAGCGAAGTGGCTTAACTGGCGCACCTACTGGTAACCTGATGCCGGATTCGCTGATTACCGTCACGTTGTGCCCGGTTCGGCGCAAGCTCGCGGGTACGGGTGAGATCGATCGACAAATCACGCAGATCGCGGTTGTTGATGCCAACGACCTTTGCTCCCAATGCAATGGCGCGCTATCCTGTTCCTCTTCATTACTAACTGCAACGCTCGCCATCCAGAACTGTAAGCGACCGCGGCCAGCTGGCGATCTGGTCGTCATCCAGTACTGAAAGCATTAATAAGCGGCATCGCCTGGTAATAGCACCGCCGGATCAATCTGGTAAGGGTCGATAATGAAGTCTTTACATGGATCTGGCTGCGGGGCGATTTGGCTGACGATGGGGAGGAAATTAAAGCTCCCCTGAAAATATTTCTCCATCAGTCAGCACCGAAATTGCCGAAGCGTAATGTTTATAAATGGCGGCAATGCGTGCTGGATCGAAATCATCACGGATCACGCCTTTTGACGGCGACGCTTTCTTGCACTCCAGAATAAACGCCGTGCGCGCACCCTGTAGCGCATCATAAAAATGTCGCGTGCTCGGCTGAACCTCATTCTGAAAACTGGCGAGCGGTTGCTTCTGTTTGCGGGCTTTTGCCAAAATCGCCTTGTCTGCGACGATTTTCGCTAAAACGGTTTGCATCATCTAGTATTTCTTGTCTTTAGTGGCTCACGCAAAAAAACGGGTATGGAGAAACAGTAGAGAGTTGCGATAAAAAGCGTCAGGTAGGAATCCACTCATCTTTGAATAAAATGCTATGGCATAGCAAAGTGTCCGTTAGCCGTGCAAATAATCAATGTGGACTTTTCTGCCGTGACTATAGACACTTTTGTTACGCGTTTTTGTCATGGCTTTGGTAGGCCGCTTTGTTCCAAATCTCTGTAATAAGCGGGGTTACCGGTTTGGTTAAGAAGAGCCAGTAAAAGACGCAGTGACGGCGATGTTAGATGCAATATGGACAATTGGTTTCTTCTCTGAATGGCGGGAATTGGAAACGTTTGAAGCCCAAAATGATCCCTGCTGCCCGGATCTGGTTTAATGCCCTGGTGGCGGGTTTAACGCCAATTGAGGCCAACGGTTATCTCGATTTTTTTATCGACCGACCGCTGGGAATGAAAGGTTATATTCTCAATCTCACCATTGGCGGTTAAGGGGGTGGTGAAAAATCCAGGACAAATTGTTTTGCAAACCAGGTAATGTTGCTGTTACCGCCAGGAGAGATTCATCACTACGGTAGATAATGCAGGAAGCTCGCGAATGGTATCACCAGTGGGTTTACTTTCGTCCGCGCGCCTACTGGCATGAATGGCTTAACTGGCCGTCAATATTTGCCAATACGGGGTTCTTTCGCCCGGATAAACGCCACCAGCCGCATTTCAGCGACCTGTTTGGGCCAATCGCTTAACGCCGGGCAAGGGGAAGGGCGCTATTCGGAGCTGCTGGCGATAAATCTGCTTGAGCAATTGTTACTGCGGCGCATGGAAGCGATTAACGGTTCGCTAATACCACCGATGGATAATCGGGTACGCGAGGCTTGTCAGTACGTCAGCAATCACCTGGCAGACAGCAATTTTGATATCGCCAGCGTCGCACAGCATGTTTGCTTGCTGTCGCCATCCACTGTGGCCACCTTTTTCCGCCAGCAGTTAGGGATTAGCGTCTTAAGCTGGCGCAAGAACTAACGTATCAGCCAGGCGAAGCTCTTTTGAGCACCACCCGGATGCCTATCGCCACCATCTGGTCGCAATGTTGGTTTTGACGATCAACTCTATTTCTCGCGGGTATTTAAAAAATTCACCGGGGCAGGCCCGAGCGAGTTCCGTGCCGGTTGTGAAGAAAAAGTGAATGATGTAGCCGTCAAGTTGTCATAACTCTAAAGCGGCCGCGGATTCGAAGAAACAGCGGCCGCGGATTTGCAGATCATCCTTAGCGAAAGCTAAGGATTTCTTTATCTGAAATTCTGCCTCGTGATACGCCTATTTTTATAGGTTAATGTCATGATAATAACGTTTTCTTCAACGTCCAGGTGGCACCATGGGAAATGTGGCAAACTGCTATTTGTTTATTTTTCTAAATACATTCAAATATGTATCCGCTCATGAGACAATAACCCTGATAAATGCTTCAATAATATTGAAAAAGGAAGAACTGAGTATTAGACGTTCCGTGTCGCCTTTATTCCTTTTTTGCGGCGTATTTGCCTTCCACCTGTTTTTGCTCAGCCAGAAACGCTGGTGAAAGTAAAAGATGCTGAAGATCAGTTGGGTGCACGAGTGGGTTACATCGAACTGGATCTCAACAGCGGTAAGATCCTGAGAGTTTTGGCCGAAGAACGTTTTCCAATGATGAGCACTTTTAAAGTTCTGCTATGTGGCGCGGTATTATCCGTATTGACGCCGGGCAAGAGCAACTCGGTCGCCGCATACGCTGTTCTCAGGAAACAACTTGGTTAGTACTCACCAGTCGCAGAAAAGCATCTTACGGATGGCATGACAGTAAAGAGAATTATGCAGTGCTGCCATAACCATGAGTAGTGACGCTGCCGCCAGAGCCTTTCTAAGACGATCGGAGGACCGAAGGAGCTAACCGCTTTTTTGCACAACATGGGGGATCATGCCAACTCGCCTTGATCGTTGGGAACCGGAGCTGAATGAAGCCATACCAAACGACCAGCGTGACACCACGATGCCTGTAGCAATGGCAACAACGTTGCGCAAACTATCAACTGGCGAACTACTTACTCTAGCTTCCGGCAACAATTAATAGACTGGATGGAGGCGGATAAAGTTCCAGCCACTTATGTCGCTCGGCCCTTCCGGCTGGCTGGTTTATTGCTGATAAAGTACGAAGGCGTGAGCGTGGGTCTCGCGGTATCATTGCAGCACTGGGCCCAGATGGTAAGCCCTCCCGTATCGTAGTTATCTACACGACGGGGAGTCAGGCAACTATGGATGAACGAAATAGACAGATCGCTGAGATAGGTGCCTCACTGATTAAGCATTGGTAACTGTGACGACCATTTTACGAGCTCGCTTCTGGACTCCTGTGATAAATCCAGTAATGACCTCAGAACTCCATCTGGATTTGTTCAGAACGCTCGGTTGCCGCCGGGCGTTTTATTGGTCAGTCCAAGCGCTCGGGACAGTACGAACGGGCACCTGGTGACACCGCTGCCTTACTGGGTGCATTGACCAGTCTGGGAATCACCTGTCACGGGATAATCCGAAGTGGTCAGACTGGAAACGTAAAAGGCAGCTGCTGAACCACAGAAGACGAGATAGCACCACATAGCAAAGCCGCCATAAAACGCCCTGAGAAGCCCGTGACGGGCTTTTCTTGTATTATGGGTAGTTTCCTGCATAAATTCATAAAAGGCGCCTGTCGTGCCATTTACCATTCACTACAAGACCGTAGCGCGAACTGAATGTCACGAAAAAGACAGCGACTCAGGTGCCTGATGGTGGAACGAAAAGGAATATTCAGCGATTTGCCCGAGCTTGCAAGAGTTCTCTAAGCCTTTAGGGTTTTAAGGTCTGTTTTGTAGAGAGAGCGAACGGCGTTTGCGACATCCTTTTGTAATACTGCGGAACTGACTAAAGTAGTGAGTTATACACAGGGCTGGGATACTATTCTTTTTATCTTTTTTTATTCTTTACTTATTCTATAAATTATAACCACTTGAATATAAACAAAAAAAACACACAAAGGTCTAGCGGAATTTACAAGAGTATAAGCAGAATTTACAAGTTTTCCAGCAAAGGTCTAGCAGAATTTACAGATACCACAACTTCGAAAGGAAAAGGACATGTAATTATCATTGACTAGCCCCATCTCAATTGGTATAGTGATTAAAATCACCTAGACCAATTGAGATGTATGTCTGAATTAGTTGTTTTCAAAGCAAATGAACTAGCGATTAGTCGCTATGACTTAACGGAGCATGAAACCAAGCTAATTTTATGCTGTGTGGCACTACTCAACCCCACGATTGAAAACCCTACAAGGAAAGAACGGACGGTATCGTTCACTTATAACCAATACGCTCAGATGATCAACATGAGTAGGGAAAATGCTTATGGTGTATACGCTAGAAGCAACCAGAGAGCTGATGACGAGAACTGTGGAAATCAGGAATCCTTTGGTTAAAGGCTTTGAGATTTTCCAGTGGACAAACTATGCCAAGTTCTCAAGCGAAAAAGTAGAATTAGTTTTTAAGTGAAGAAGATGTGCTTATCTTTTCCAGTTAAAAGATAAATTATGATCTGGAACATGTTAAGTCTTTTGAAAACAAATACTTGTATGAGGATTTATGAGTGGTTATTAAAAGAACTTGACCAAAAGAAAAACTCACAAGGCAAATATAGAGATTAGCCTTGATGAATTTAAGTTCATGTTAATGCTTGAAAATAACTACCATGAGTTTAAAAGGCTTAACCAATGGGTTTTGAAACCAATAAGTAAAGATTTAAACACTTACGGCGATATTGAAATTGGTGGTTGATAAGCGAGGCCGCCCGACTGATACGTTGATTTTCCAAGTTGAACTAGATAGACAAATGGATCTCGTAACCGAACTTGAGAACAACCAGATAAAAATGAATGGTGACAAAATACCAACAACCTG
+
;FC@544683)))(*'&&$$$#'*))))-//5675311<9ACGEDFBAB@?@1...0//2,(((.33'&&(.(('&%%')-02''&''58;)((+****867))))+**+2000/0**,-247:99:;>=CEDE666****4..'''$$$&%$&'&%%),-,,+'&&&('&'())*0@CFCEHBDDDIGJHJEE98('$$&$%%%&'(&()*2./)+30+..''252'&&((((%(').&'.7<@CCEFIGIEB@A@;9;<43++)*++1357=?@@>>>@JJDJIDCBCDHCCA@=0''(((('')))*)).*'''/4455556:<;@>BCJJGC?;7779<<=?612FD>=89:;5../.../***>JIJJHJIFIJJGJJJJGJHJJJ@@@AJEFIHJJJJJJIB<33664:667==>>@GFGIDCECAA@@BA<997/***7;;910/745'%%*%%&$'((*()*+*((',,1-+,))**;CC;9::<9=@?><:91,,4-100,--,+)*.*4::;:527-,,(00+++989<8996101&&%'$%&(468<FCCBCAB>?BBF==<=BAC>>=@A>==;;;7131(&&&'(%$$%&)-.,+)%$#$'%&&'$$$%&+,+--000:=65236:>@A@BCDBDECGJBDEEHE@@?@A8B;983-.,,/5/.****'&%%&(&****)))*/))))43378<86960>=999:4.*')--/.2/,**3/./0..++,24883)))76899-,,,.:641--99EFJJGJIIGG<<<<DJGEJDGJGFGDCFGHJBD12=D;642-&%()+97667:999=>98...''')*)))))33;><-,++/..3***),,./..-09::<'''(&(0.:<FDDECDDDE===>?>=>::=?>73../-1230/00;<=22?AGJCBDDFJCJJDJGHEIHHE;;;:E7'>?CJJJEFH?JJGGHIJJIIJFGJJBBABHJHFJEJFGJ22220//56876633334///+(('(')*,*/39999FJEGJJJFFGA/))*@BHJEJJJGDDGFJJIJJJJJJFCEE::;<GGG999;::;A@?;::6----55,-.'&'(+.--%%%&''()+//1?5??BCCCHIJJJ====@?4,,:9>---/---//(**+25=@?>?>***+74.*)%%$$#$$$&%%&'**+)''((**+.0?<<32229<;779;H999:DCFJGDCD8981221...0.../&$%$'%%%&(()10'&%%.1)))(,,-2221114ACCBDHFGECJFDCC=<<<=@988:9='&&),)))CD@@@@C0//./040022*4&&))*,&%%)2225/...))))81155EEBGCDGEJEEEJJIDDDIGJEDFD:CC@@@>DBDF@@@555+++*/'&%&'$$$$(+**,'(('%&&$$$&$$$$%&$%##$'%%$$%%%%$''&$$$$$$&&%&&))'&(&(''*-//((((<31128=71/0234BCDJJJD+++*,(*'%&)-.150-,*()+,'((''''''&'('''(+&&'(0--//2-30.''&&+.3579:?<:;1*611,&%%*0018:96---?><:;9:6567898,+++<<DFCBCFJEFDDDHB?::@AA;::>?>322-''&%##$(''&&&$%'70;=@EEEFDCCGFGJEHJJJJJHJJHHEJJJJIJGIJFHJ==*)()(''+*'((+...,,.-.45?=;9:648<>;=>GCG>?>>BA>4(('&)@CACEBFED@@DIFGE:::787722;::??GJDCFGJIJFEFCDJGJGEFFCDEEJJJGEEHFJCDD@@>=??>AFAA>=<=998'''()))*,(((***+*''(((*-13/)')++37==ADDC>F??HJA?==>ABBBHA2001111AA3((()/1,,+*++,((((698696///0;1*+,))**&%%$%$%'?ABFE<;<=EF7324/-1.'&',457=BIGFJCCB=>BDEBA?@21160-++)+'((&&&$$$$%&'$%%%))-1.**3335445=:77---.843'&$&&),-./03F999A:9:333353/..134690,''))322))))>;;;<<DIDDDCDCCDE@@?<:?<<;<@BBEBE@400(%%%&''(*.***(+&%&'''&&),11>JDGIFJJHJICGJ><;>C99981+*,414?AC??><?D@A@3338888<:/..)***2-%$%&-.-489<<<DFCCCD@A@BFFEG?AFBFCGA?::4420*-*(%%(*%$##$#$$&,)'&&)./**++--(334474,(.+024----/)//,..10*%%%''&*(()-*6711/))(+33;;=B:9:<BEDGI?>>;>=?JFEJJJHJFFEDABADFJJDIJJGE>=:665/0..+,*')&'12476355322.//,+)'&%%&+.00;<?::967665'&),(('&&&&$%&%&%&%%'%'%$%%'''&'''+6566('''335942001.00+---9CB@?>>>?><:+**''%&(&'%$&&(),,--6;=;;:7777HG7779J@0.../-++.5;<:8>>@EAAA@JJ8889AEFJJJHGIJEB9A=>=<556@AB@533)(()*&&7:895555/((**),)+)'&#%%(%((&''&%%(&'''3?AEHDEJHF;/,-,,)&'&%&&&('),,21,,-./..07EFC:B?8653...07;9:556CIJJJHJJHECEDJJF8746BJ=<<=CJFEEFEGHJJJGJDBEDDHE=9:<;<62.,,))*.'''&()(/59=EBIJGJIHJJJJHGGHJJJEEEHJIJE555@D110.00****>>=?HJCA:999:A8889HI888FFEACFBEJ9997.--.--,,,/7+()(()''')''12--*)'&$$%*,--,--.033B@?6@EGEBBDEG<<=BJJFFHFIHCBCAD=>D<;<970*''*()%$%,/23:;>>HAJGC@@=511-,,-++=DJDCIEEEHHJFJFGCEHC>785210*)'&##$278;DDFJJ??@@JJ.,+((,,@A@B<;<;HDEH5555?/6,,3/(488862(&%&()+,,-((,((..--32300147.?BIGJIEJJFDGJGIJHJJJJIJJHJJJJJHIJEGJHJJJEC><))))111,+((()./,)+)))*&&''+++,+-7:;:<4322*))((&&'%&%$%&&35..52./99:=DB48,,153---,,,/+-,,//586=69;7<3A9::JGJIIDGFJFJJJJJJHIJHJJJHGJ>=<=AF...)()++.13,+,-454475*(*786777<==C5555><;44'&&$&'&'&')+367<>?@AGJJGGB??AGFHB@?@<::ABBDBDDHJD@@@AFC566<>BCJEEJCFJJFFJJJJJDFGF???9:8;<-*+56BA@;9:0.*()('&%$$%$&&&%&&%)(111.+**+3,&))&**)('()&'&&&$$##%//5<:8)'&%'-4799:>:98**)(+,7>>FGDBDBJJJJHJJJ877?A;8....3+)*0143330//.(&&''(')(-57@366:B>=?BH2/////..9:=DHBA@?<::<0,+*,0:<<;;;(''(-,++*-0012498=8;IJJHJIEJ6556DDJJJHJGJJJJJFGHHIFGFG@@@>D?:>;7-DCJJJJJ<=956@:((((2,)&&34333444444498811100/)*&&&'%'&%$##%('*+,(,,1254''''))'&&'034:JHI::::GCF9:;JJFJEDDEJ<<;76**=><;;;;;;933BCJJGJGCBCCJ.-,**.6-,+*)))*)&&'&&&*-,*)--5+')%$%%&&--.111<:;;:8===?ABAAAHC=;;=>==>4+*((&'31112AIIEDBBJEA;9:?DB<;;;:22/0656456JCCCEHFDDGGJDBABGEJJJIGJJJJJGHJF5445JJJJJGHHEJFJJJHJHJJIJHJIHJJJJFJFEEHFJEJJJ===>J:=&&&&/@BF8898E6332)&&'.--/-+*-*2,)))*31576654446C@<=/,,.1/**)+.---((%%%'&('((*&&&%%%'2**23CGCB<<GGJIJGHJGJJJGGJDCDD///-..,$$$%%05967;3,***/+)))))))11=??EA;:9.0++87776;:=;2*//1128875:;:8-)*),7899:55556;650034))))>DGE>7846EEFFGIJJ:99;GHJEEB999----50000CCC>89AACBBDEHEC:)))*.+,.-149:??AD77771,(%$#$%%%$%-..12134:2.000*))2EHJCC??GIIIJ8888F999CFF;;5552144CBCDDHC;<987CFA>,+++4A@@@@@/-,,=GDJ;;:0//10/-/6,**()+'(''(())11005)'''09321+(''(&&&$$$$#$$&'&&&&%')/8;?@@A<>GAABDJC:::)(''()(%&'((((%$%&'*-)((:A@CDJB@@6666ABCA>;,,,,-456>D=;11/.1340.&$##$&)())(+(&%$%+*+''&%%&&()))0/0**&$&)**)..+68;??ACHE??@@E10/88:@EAAA=>>::=:@AGJIG:6667@>?6644((&(,023((78****(('(224;=>:)(((2.*),,1.)(()&&&%((&&%&$%%%&&&&$$%%''(%$%&,*)*-44//0****EABCCBDICBA@877678;::899-,,%%%'*)(()::9=FJEIICADCBCC@BBCFB9776:53/,&%&'&(&&%&''122111))).-:AD<<<9866655:B//+('(&++/9,+++*(('('(3+***042214<;;<==CDEE@@BA?ADJJJEEHGGHJCFE@?@@JEGBA>?BBIHB:)((3)&&%$&009:>>C88<<=84;:::>?:::3'%%()00///2<<6/B<@?CHH.../9::<CB11112./=ABDGF1112644DEIGJHJJC??>:8/..-)(*)(%%%$#$'&&')63-878=<@@GCE;@ABJJJJD@?::;;434398/,(*,,*((&66767/'&''.;EGJIHJFJEJJJJJHJJGJ@>>;;543.--+,+,3<>>?CBGDBBAE/////>>??DJHJDFDCEIDJFJIEJJ<<=>?HF?;;@9555=ECEEEGCGJFCCFDDDBEGJ7?@?FCBCDEBDGHEGGEEJGGFJEF@JJEGEGGIIECBEED7446==CGDGG<;:;A>==8><=;6556DB::::IGGGCEGC?@?HFIHIJ=:::CCEIIH>><@BAE<<;44236:<ACED@BBCHF8889=<>@B6668100..../0)''(+..0=211388888;2**-:73)(('('')*+,00569:?=>A@AA@CDJICACCDHEGDFJJJJGF??GJJJHHJJIJGIJDFIGIJG7768@BJEJB75456)(((*(&%)&&$#&##(,.,-('''((((,<6((&'',()323344650')+**'&&$''&'%%&&$&$$%%-((''(&%%%'('('&'&'&&##$&./0DHJJJID,():<8879D7888AB2455211/((((236<8=DE;7''''('''((,)*.:;,,,.)%%&%')6FH=>DH=26--01<>@D:::=5400126:<;;<;;6+()++,/23333./++++,/./@====DJJIHJCFBCA@ACJ6555>@AJIJIJIEDDEABAC@;<:::9:;AJJJH?>>>@@A=AAEEFEEEGGJ....;8('((*))-(&&++7?:;EFEFFGHJGBAA@???JH>:=:999;88<2111>2100A@;:9:@GJHJFJJJHFDDDFHDECC:2221544??CEECBDGDD::9::753/32337788?6746<@JJH@@@>=<>@<<968;421.,*
@Glass_T7V_1_D3_11_4_31
CAATTGAACTCGACATTCGTTTCGATGAGCTGATACCGCTCGCAGCCGAACGACCGAGCGCAGCGAGTCGTGAGCGGAGCCTCCCATAACGCGAAGTAATCTTTTCGGTTTTAAAGAAAAAGGGCAGGGTGGTGACACCTTGCCCTTTTTGGACTGCAGCGGCCGCTACTAGTATTAATATGCGCGCAGCGTCTGGAAAACCGAGGCCAAAGAACGTGCGTCTTTGATGCCGGTTCCATTCTCCAGCAGAATTAGAATCAAGATCCCGGCGCCAGCGTTGTCACTTTCCACGCAGTTCTGTGCGCCTACAGCCCCGCCAGCAGAACGTTGCCAAGCGATTGACCATTTAATAGTGACCAGTCAAAACGTTGCCCGCTTCCACGTCGCCGTATGAACCTATCAACGTGCTGAACTCACCGGCACCGCAAGCTCGCGACCGCTAATGCTTTCAGATGGCAACATGTATGGCAGAGCTTCACGCAACATATCGATATACAGCTGTTCTTCATTCCCGTCCAGATTGCACTGCCGCCAGCGATAACACCTTAGCTTTGTCCACCACATCGGCAATATCGTGATTGCGGAACACGCCAACATACTGCAACGGTGCCGCAGCCATCACTTCCTGCGCCTGTTCAACGTTGACGCAACGCGGTGATGTCGCGACAAAAATCAACCCACCGTAAATCGCGCCCGCGTCATAAGCTGCTTAGCATCTTGCCCACGCGTCAGGCCACATACTTTCCTCTCACCCAGCAACACCCGGCGCACGGCGGCGTGCAAATCGTCATGAACGGCCATCAAACCTTAACCGATCAGAAAACCGTTAGCGAAGTGGCTTAACTCGCGCACCTGAGCGTAAGTATTGATGCCGGATTCGCTGATTACCGTCACGTTGTGCCCCAGTTTCGGCGCAAGCTCGCGGGTACGGTTGAGATCAATCGACAGATCACGCAGAAATCGCGGTTGTTGATGCCAACGACCTTTGCTGCAATGCAATGGCGCGCTCCTGTTCCTCTTCATTACTGACTTCGGTCAGCACCCCCATCTCCAGACTGTGAGCGACGGCGGCAAGCTGGCGATATTGGTCGTCATCCAGTACTGAAAGCATTAATAAGCAGGCATCGGCCTGGTAATAGTTCGCGCCAGATAAGATCTGGTAAGGGTCGATAATGAACGCTTCATAAAATCGGCTGCGGGGCGATTTGGCTGACAATGGGGAGGAATACAGAAGCTTCCCTGAAAATATTTCTCATCAGTCAGCACCGAAATTGCCGAAGCGTAATGTTTATAAATGGCGGCAATGCGTGCTGCGATTAAATCATCACGGATCACGCCTTTTGACGGCGACGCTTTCGCTGCAAAATAAACGCCGTGCGCGCACCTGTAGCGCGTGGTTAAAAATGTCGCGTGCTCGGCTGAACCTCATTCTGAAAACTGGCCAGCGGTTGCTGCTGTTTTTCGGCTTCTACCCCAAATCGCCTTGTCTGCGACGATTTTCGCTAAAACGGTTTGCATAGTAGTTCTTCTCCTCTTTCTCTAGTAGGCTGGCCAAAAAAACGGGTATGGAGAAACAGTAGAGAGTTGCGATAAAAAGCGTAGGTAGGATCCGCTAATCTTATGGATAAAAATGCTATGGCATAGCAAAGTGTGACGCCGTGCAAATAATCAATGTAACTTCCGTGGTGTTCGACGCTTTTGTTACGCGTTTGTCATGGCTTTGGTCCCGCTTTGTTACAGAATGCTTTTAATAAGCGGGGTTACCGGTTTGGTTAGCGAGAAGAGCCAGTAAAAGACGCAGTGACGGCAATTTCTGATGCAATATGGACAATTGGTTTCTTCTCTGAATGGCGGATGTGAAAAGTATGGCTAAAGCGCAAAATGATCCCCTGCTGCCGGGATACTCGTTTAATGCCCATCTGGTGGCGGGTTTAACGCCGATTGAGGCCAACGGTTATCTCGATTTTTTTATCGACCGACCGCTGGGAATGAAAGGTTATATTCTCAATCTCACCATTCGCGGTCAGGGGGTGGTGAAAAATCAGGGACGAGAATTTGTTTGCCCGACCGGGTGATATTTTGCTGTTCCCGCCAGGAGAGATTCATCACTACAGTAGTAATTGGAGGCTCGCGAATGGTATCACCAGTGGGTTTACTTTCGTCCCGCGCGCCTACTGGCATGAATGGCTTAACTGGCCGTCAATATTTGCCAATACGGGGTACTTTCGCCGGATGAAGCGCACCAGCCGCATTTCAGCGACCTGTTTGGGCGAATCATTAACGCCGGGCAAGGGGAAGGGCGCTATTCGGAGCTGCTGGCGATAAATCTGCTGAGCAATTGTTACTGCGGCGCATGGAAGCGATTAACGAGTCGCTCCATCCACCGATGGATAATCGGGTACGCGAGGCTTGTCAGTACATCAGCGATCACCTGGCAGACAGCGATTTTGATATCGCCAGCGTCGCACAGCATGTTTGCTTGTCGCCGTCGCGTCTGTCACATCTTCCGCCAGCAGTTAGGGATTAGCGTTTTAAGCTGGCGCGAGGACCAACGTATCGCCAGGCGAAGCTGCTTTTGAGCGCCACCCCGGATGCCTATCGCCACCGTCGGTCGCAATGTTGGTTTTGACGATCAACTCTATTTCTCGCGGGTATTTAAAAAATGCACCGGGGCCAGCCCGAGCGAGTTCCGTGCCGGTTGTGAAGAAAAAGTGAATGATGTAGCCGTCAGTCTCATGAGTAGAAGCGGCCGCGAATTCGAAGAAACAGCGGCCGCGATTAGAAATAACCCTTAGCGAAAGCTAAGGATTTTTTTATCTGAAATTCTGCCTCGTGATACGCCTGTTTATAGGTTAATGTCATGATAATAATCGTTTCTAGACGTCAGGTGGCACCATGGGAAATGTGCGCGGAACCCCTATTTGTTTATTTTTCTAAATACATTCAAATATGTATCCGCTCATGAGACAATAACCCTGATAAATGCTTCAATGATCTGAAAAAGGAAGAGTATCAGTATTCAACGTTTGGTGTACACCCTTGTTCCCTTTAGGCATTTTGCCTTCCTGTTTGCTCACCCAGAAACGCTGGTGAAAGTAAAAGATGCTGAAGATCAGTTGGGTACAAGATGGGTTACATCGAACTGGATCTCAACAGCGGTAAGATCCTTTGAGAGTTTTCGCCCGAAGAACGTTTTCCAATGATGAGCACTTTTAAAGTTCTGCTATGTGGCGCGGGTGTTCTCCCGTATTGACGCGGCAAGAGCAACTGGGTCGCCGCATACACTATTCTCAGAATGACTTGGTTGAGTACTCACCAGTCACAGAAAAGCATCTTACGGATCGCATGACAGTAAGAGAATTATGCAGTGCTGCATAACCATACGTGATGACGCTGAGCCAACTTTGCTTTCTGACAACGATCGGAGGACCGAAGGAGCTAACCGCTTTTTGCACAACGTGGGGATCATGTAACTCGCCTTGATCGTTGGGAACCGGAGCTGAATGAAGCCATACCAAACGACGAGCGTGACACCACGATGCCTGTCAGCAATGGCAACGACGTTTCGCGAAACTATTAACTGGCGAACTACTTACTATTAGCTCCGGCAACAATTAATAGACTGGATGGAGGCGGATAAAGTTGCAGGACCACTTCTGCGCTCGGCCCTTCCGGCTGGCTGGTTTATTGCTGATAAATCTGGAGCCGGTGAGCGTGGGTCTCGCGGTATCATTGCAGCACTGGGGCCAGATGGTAAGCCCTCCCGTATCGTAGTTATCTTACACGACGGGGAGTCAGGCAACTATGGATGAACGAAATAGACAAATCGCTGAGATAGGTGCCTCACTGATTAAGCATTGGTAACTGTCAACCAAGTTTACGAGCTCGCTCGGACTCCTGTTTGATAAATCCAGTAATGACCTCAGAACTCCATCTGGATTTGTTCAGAACGCTCGGTTGCCGCCGGGCGTTTTTTATTGGTCAAGTGCAAGCACTAGGGACAGTCGAGCGGGTAAGCCTGTTGATGATACCGCTGCCTTACTGGGTGCATTAGCCAGTCTGAATGACCTGTCACGGGATAATCCGAAGTGGTCAGACTGGAAAATCAGAGGGCAGGAACTGCTGAACAGCAAAAAGTCAGATAGCACCACATAGCAGAACCGCCGTCAAAAACGCCCTGAGAAGCCCGTGACGGGCTTTTCTTGTATTATGGGTCATTTTCCTTGCATGAATCCATAAAAGGCGCCTGTAGTGCCATTTACCCCATTCACTGCCAGAGCCGTGAGCGCAGCGAACTCAATGTCACGAAAAAGACAGCGACTTCGGTGCCTGATGGTCGAAAATAAAAGGAATATTCAGCGATTTGCCCGAGCTTCAAGGTGCTCTTAAGCCTTTAGGGTTTTAAGGTCTGTTTTGTAGAGGAGCAAACAGCGTTTGCGACATCCTTTTAATCTTGGGAAACATGAATAATAAGTAGTATGCGCAAAGTGAACTGTCTTTGTGTGTCTAGTATTTATAATTTTAACCGCCTGATTCAAACAAAAAAAACGCAAAGTTTTAGCGATTCCGAGGGGCGCTCACAAAATCATTTCCGGCAAAGTCACAATTTACGGTGCACAACTTCAAAGGAAAAGGAAGTGGTGGTGGCTGGCCAGTATGATGATGTGACTAAATGGCCTGAACCCATCAGATGTTGTACATGATGACATATATCGACGAAATGGACTGAGGATTAGTGGCTATGACTTTAACGAACTGAAACGAAGCTAATTTTATGCTGTGTGGCACTACTCAACCCCCACGATCGAAAACCCTACAAGGAAAGAACGGACGGTATCGTTCACTTATAACCAATACGCTCAGATGATGAACATCAGTAGGGAAAATGCTTATGGTGTATTAGCTAAAGCAACCAGAGAGCTAATGACTGAGAATTGTGGAAATCAGGAGATCCTTTGGTTAAAGGCTTTGAGATTTTCCAGTGACAAACTATGCCAAGTTCTCAAGCGAAAAATTGGCGACGTTGGTGGAAGAAATTGCCTTATCTTTTCCAGTTAAAAAAATTCATAAAATATAATCTGGAACATGTTAAGTCTTTTGAAAACAAATACTCTATGAGGATTTATGAGTGGTTATTAAAAGAACTAACACAAAAGAAAACTCACAAGGCAAATATAGAGATTAGCCTTGATGAATTTAAGTTCATGTTAATGCTTGAAAATAACTACCATGAGTTTAAAAGGCTTAACCGAATTGGTTTTGAACCAATAAGTAAAGATTTAAACACTTACAGCAATATGAAATTGGTGGTTGATGGCCAAGGTAGCCCGACTGATACGTTGATTTTCCAAGTTGAACTAGATAGACAAATGGATACTCGTAACCGAACTTGAGAACAACCAGATAAAAATGAATGGTGACAAAATACCGACCATTACATCGATTCCTACCTACATAACGGACTAAGAAAAACACTACACGATGCTTTAACTGCAAAAATTCAGCTCACCAGTTTTGAGGCAGAAATTTTTGAGTGACATGCAAAGTAAGTATGCCAATCTCAATGGTTCGTTCTCATGGCTTCACAAAAACAACGAACCACACTAGAACATACTGGCTGAATACAGAAGATAAGTATATGGCTCTTGTTATTATCAGTGAAGCATCACAAGACTAACAAACAAAAGTAAGCAACTGTTCACCGTTACATATCGAAGGGGAAACTTGTCCATATGCACAGATGAAAACGGTGTAAAAAAGATAGATACATCAGAGCTTTTACGAGTTTTGGTGCATTGGAGGCTTAA
+
,)(&'$$$#%$$%%#$%#$#$'&%$$$%')**)*()*),'$$&.022)568===>BADGBEBBBCDA?420))()('')'''&&&'())688:<<BEAA@@BBBFF@@AEJGEEA=?=EJEBBCC=<=@BCCB===98101-196650./%%%-449==ACGFGEDFIJJDBA@CFJJJJJJJGFABDJJ@??AJA@EGEC@<::633110122..1////03:1-.-)((%&'*&&#$$$('(((30--0/0+''''-+(')&'')&''(3/,.-++*+0((''(,'2+++-))(()(((/0******),0/:;9@=9;;FGFFACEC>BB@@@@B@8777@?@BBFHHJHGIFGHJGJJGDEJHH=?>5540/21,((&'&%$$%&((&$#$&(%)&&,,36:??@?761024*)&$$%$$$%''''')(((&'*)&&&'))))..2****,-11*))*3('&%))52212343--.-+(%&')-/2377?=<<3319766/0+('''&'(%%$&%)*(((8555---'''(555>@43323345033:9A;0//2JJJFGFCCECHHJJJ====IGFDF<988>++++CABBHJJGJJHJIGJJJHF?<=<BBCHEJJEJFHJJJJJIIGGJJFA@ABEFGEJGGFJHHJECG:999G;::////44>BD>;::873357=FHEHFECFCHIEJDFIDE=<;897245):;<BEI>>I?<;<?@FJIFJJJIJEABC@??2''&&'03>ACACC1001;;:>=;8778@?FCEB>?@@H??@=::333,&%$))*222/..0,)%%$%(+('''*//<?GGJJEF=<92237BEDCIFHJHJ:888E@>>>DD><=>:::>ADFCCD?A@=A=><7'''&&&'..22898855765237977:4472,,,9<<AAAA97757<@==>>8:*'%%)/532(&&&(&%%%''(*684****AA@D@ACBIJJHHJJHDJ@?@==60---'(&&')2237,,,.8858556FJJHJEJFJGHJFDEGJIGJJJJFIIGJGDB=<:CCE//./6HJCDJFFIJFJJHGGGGGHA@@AGCBB76644434>@CBBJJJIFHCJJJIJJHJJIJJJJJFBCDEFGJJJG@@?@JGJJ333)(&&&&'%&&&&((+&%'()=<=FJGJFJJC9997:93321/,+(%%&,-146<@AADJGHJEJIJJEFJ::9:655((((/.2102-0*%&$$%('--)&(+,:DGIHIDDD50=:<EJJJJJJJJJJJFEIJJJAHG=A@BG@@??FB>>=>HFEJIIEHJJH9999=/.)(((-&&&&)*+355555@7667FJGCA/.=EICBD?@?:::9<<*('%%'&('&''+((*+../(((('''&..0,7877768,,)))('')4;<7755866AAD,+++DGEFFGG?@JHGGIEGBBAAEHC;7668@@??:961.,**,.5)%%'-8.---20016;@DAABEJHDDAABFFFGJEDFEA@?A63/5343,30(&$%$$$$$%%$%&$'+..852>:?==;:;851(+'''''-/686785556@>---@BBHDAAA92000/010)(()(((<=:966337/+)('*))+1<<>?<<=;<::AIJJIJEJGEJDHDCDEIJJJIGFJJGGFFE??=9:95()))+,-'&''')''()($%$(('(%%%$$&&'&&&8730-,,796.+98=>?C88795333:>>D?GGHJIEJJGFECCBC<;:FE9878644//1C@>;=<566<DCDEJFA@>;6335679:;<>@BCJGFHGJEEJFJGGGC776-+*+*++9@@AFFJJHJJIFFGBCCEIIJD5443=?A?@?@*'(%&%%&*31/+*))*./(''(787///0233C>=BBB@AAABF>EJFHJ??::<;DDGGHIIGHH;?@IJJJJHJHJIC999688++++<<=?AE;;;0000((()((05AJFHFIEJ?>>@FEGHJJFJGJIJJJDJFJJJFJJGFHJEIC///0JJFC=<<=JJJHFA42//1FGB111-...20-)(((*+2/,*./0773346?@83-88;=>>7444****/08BADA..-)A<:;ABJJA@B@<54400028//0000)))))('0.,++*,-5<<=?@9888;;0//.13;C?610169A@?A:*A><JG@@==JJJJGD=;-/9:=?G@GEEJJEEBDBDGHJJJJJJD9434:+*+4/)&&'-0221,27=5559BB@@@B>>=>FEBAE=77778=>998980+//0)(((7455575222/1;6777=DJJGBGJE>>>=@@?>;<CECCAA555GGJGJFGE@>=;*+=>EGFJDJGB>>>@@@>;/1BDGHGJHFHJA=@IEGFCB=<=;:3777:=@=?;22229889<:;;BAFEDEDC@CCCE9789<>=?EBC=1/18;@BBDDBHEJH322-...76...-..1573;9561-'''+,/////:61::;@JIFJFJJIJBAA:987645--+++(3/1:<?@..../)'(())))**/0//+,,4434::9523<?@<878=B;:5,,-BFFEJGH@<<.---64((())))'*,+11>79321257735502-,-2224BDC...2:92;<GGJJIJ76674445??>>EFFJA@AAEIIJCJ>;=?AAAA?@99929:95556;::8763459766?:IGJFFDGHJIHHJIAJJFJC<))))*(((4++,,,..*('*-+*+*'&$$$%)2?BECBA@>@@BJHJFEJJHJJHJJDCCB?>;++,'''(*,+*&'''-'(/000/44632387879=>AF?;333>DEJJDGC?2,-444:920..00)))98<87687.>=88889AAA<==:99****:43))467>?@<?>3.-,/0&&./;=JJEDA;;::<==GIJGJJGHIJHJJFJJIGJHHD?@IJJJGJJJDDBCJDCD9898442'(/----/&%%&(),2500:9;;B=<>>0...+++++''5=E<:225),*'&&%$$$%&%%+-0((('''''&%%&&')/.))*)+('(-&%&'022376788<5916,)/+01)(((*22//E@..-***,:<=+***4=<=<322)%&('+,,&&+*+++(&$$$%%$$&<GBDEFD<;;;D?=<>DB::@BCFJEHDFGFDA;865,*..67EBEJ<:;:<168:??:9;EJF55-*')**-+)'()*.6877;EFJHJJJIDEBD=<2=;32)2(((((((2)6443)))'(''*-,,-++,002((()99999?CD999:C?@=9999DFJFJD>A?6@@D:CEIGFFIEIJFFHGEJCCACHJHC---.981,,8J;;;;DDEG)(()/0/,&''*&&&'''((56+,&&()+00+('&'(;?444122/)))((&%&,,'(((-(+*+.--23343/../,,+++,,:;>A>?ACJJA>><;:/(((()+.++*,9IGJJJJ@<99:>F000/.)*01>D5119?FGIECJJECDGFIFJJJGJJJIJF988:@AEHIIHIIHJJ4444GDDJGDJGCC)(()----00'''&(&&04,&+++++,351//.49@FCJGJIFJHJJI=82))-,-/1))'9CFFJJJHJFJJIGJJJHC<=DFIIJGIJIIJJHJGB8HDBJGJGHJFJ@@?@B@@=::9@BB9344599:<AC<<<<JJJGJGF==='%%&*-&&6>@A@AG>==>?@87344555733424345543-***+++-494/../100:CGEEIGJ;;@9IIF@??<===HJHJ4/0764342323;++0.,-.+**+552222CBBAA==AD9656,(')*.8:4334><==@420/67889:;620,,01<;@DJJFEDE('&&'62213448321160---'&&'.:?@DI>;51;;2*('143377@?87773((9:;>@?@A@BBCBD??@@F?,,**)'')+('(&)(+**+*//0?;976665.--**+'&&&)%%%%''%%%&'''2=(((()(((,-45<;<=BEF@?><>@?@>>>@@ACG@BB;>>?@HCCBBBECEFCABABDEECF@???DB>::>DDDEFBAAEB>>>@EGEE<:2222,-A766620,-0./)-++***1/0=9;CFIFGFFDGHGCDCDC@=>=?C@>>=;55:<A=::;65,('&$$$(-.''((0/--.311<>>@?@@:::<B>>>>AC==:99:=110.'&&'*+,.*112=>5556=ABABBEFCEDCC?>?><;<<CBBB@?2/00448=:9<;9:><CDBED@>8889==>?A@@>??)(((85236-.78EDB@@?@@>??@+(());<9877:+++)($$'&%%%(7563>;985..017876888<;688799+''')+'&((+,*-43344516@A@??C3/-(('(**,.0065568>???=;=<?A@98888753444/..0**'''&&&#$$&'(&$$#$$##$$#$#%####$$$%$$&&'&%%%'&&&&%&*))(('&%%##$#$%''&%%$&&%$%$%%&%%%&%%%%&&'''),3110/))'%%''(''%$%$%%%&%%%%&&&&$####$#$%'&###$&'%$&'))')%#%&$&%(&$$$$$$$$#&%$$$$$%(,(&(*)))&'%$##%&$$%$$$$$$$%$$#$#$&%%$$%&&&%$$&&%$$&$$$%%'(&%$##$&'&'%&$$##$%&&&%$$###$$$####%))('&%%%$%&%$$#$$#$&)'($$$%&)&&&$$%&*'&'),'$$$%&%&)66;9977979;:EFGCDCGCC64445777571/-)(((0?@<;;-,+,2***@?=;7>>>>763/+(()74:<?>:===EI>>=7/-,+%%&(+(')*11023,+-0.///9EDFC===>CF9889EFG@8554(%&*,,+*,++))(*('&'(&%%%%$&()&&&(665554-''((/)))8:78886DDECEDBB@=932224+()*),,''&('&&.&&&&*');<?<>;9111766;D>54))(%$##$%''')),(()(+&*./54@9:99:<::8..89:EHJJJIEEDC>327:>9977:89,,,.>???<4-2668?ABEBGJFJJHGJJJHIFFGHJJHHFFGHIJ++++4444@@?;=JJGJJFEEGGHG>>@JA>=EEEHBBECDHDJAA?@BC8668?EF?EDFIHHEE7666JDBCCED88889F<DG?C=<7678CHDCEDECEEJJEIFG?567JEFC@64431(&&&'&,'..3/-.)9//1020268<DDBCCADGH@??>BB:8700029856754///.....//(''&&&')(%%&&')%%%%(6/-))*-0--2:<95:BEHFCDBDCABCCBABBCDCI<::.**+178;EB@@@;;;9@=?>;=BCD>>=??@AGCEADCCGDDBCECBDGD7770000,+*&'$$$&&'.+.15770+,67GGC=<==BDCBDHFEJB@>??@>?>?ACEBABCEFF??C@CDGBCB?@>@7665,,+,9;32234/*'(*()-00+***,66476))))27('&)%%$#$$%%)***230...---..-+(('$%(-,-...365458>....>88((('('.,,19997556,,+*-2/.-.,))'%$*(())99;>?@<32-%$%$&)*,().-.(((+-/'',-0211;?@AAA@@D@<)('**+8;<::6553100-,--,-,'&&&),,,-..0/,-../@??@ACBAA?@@BCCGH8889?/..<;67))))((('''*)**,1/*)()/.//./0.***,.***&&&('&&&$$
@Glass_T7V_1_D3_11_4_32
CCGGTTGTGAAGAAAAAGTGAAATTGATTTGGTCCCGATTCGTTGCATAACTCTAGAAGCGGCCGCGAATAGAAGAAACAGCGGCCGCGAATTGCAGAATCATCCTTGAAAGCATTTTATCTGAAATTCTGCCTCATAATATCCCTATTTTTATAGGCTAATGTCATGATAATAATAGTGTCTCGACGTCAGGTGGCAGGCATGGGAAATGTGCAGCGAAACCCTATTTGTTTATTTTTTCGAAATCCATTCAAATATGTATCCGCTCATGAGACAATAACCCTGATAAATGCTTCAATAATATTGAAAAGGAAGAGTATGAGTATTCAACATTTCCGTGCTCGCCCCTATTCCCTTTTTTGCGGCGTTTTGCCTTCCCTGCTTTGCTGGCCCAGAAACCCTGGTGAAAGTCCAAAAGATGCTGAATCAGTTGGGTACACCGTTGGGTTACATCGAACTGGATACTCAACAGCGGTAAGATGGTTAAAGTCGCCGAAGAACGTTTTCCAATGATGAGCACTTTTAAACCTGCTATGTCGCCGCGGTATTATCCCGTATTGACGCGGCAAGAGCAACTCGGTCGCCGCATACACTATTCTCAGAATGACTTGGTTGAGTACTCACCAGTCACAGAAAAGCATCTTACGGATGGCATGACAGTAGAGGATTCTGCAGTGCTGCCATAACCATGAGTGATAACACTGCGGCAAGAGCCTTTTCTGACAACAATCGAGGACCGAAGGAGCTAACCGCTTTCACAACATGGGGGATCATGCCATTCGCCTGATAACTCGAAGTCAGAATAAATAAAAACCATACCAGGTCGCCAGCGTGACGCCACGATGCCTGTAGCAATGGCAACAACGTTGCGCAAACTATTAACTGGCGAACTACTTACTCTAGCTTCCGGCAACAATTAATAAACTGGATGAAGGTGATAAAGTTCCAGGACCACTTCTGCGCTCGGCCCTTCCGGCTGGCTGGTTTATTGCTGATAAATCTGGAGCCGGTGAGCATCCATATCGCGGCACTTCAGTTCCAGCACTGGGCCAGATGGTAAGCCCTCCCGTATCGTAGTTATCTACACGACGGGAGATCCAGGCAACTATGGATGAACGAAATGGAAGGAAAACGCTGAGATAGGTGCCTCACTGATTAAGCATCGGTAACTGTTCAGCCCAGTTTTTACGAGCTCGCTTGGACTCCTGTTGATAGATCCAGTAATGACCTCAGAACTCCATTGGAACTGTTGCCGAAGAATCGCTCGGTTGCCGCCGGGGCAGCTTACCTAGTAAGTCCAACCGCTCAGGACAGTGAGCAGGAACGCTGCCGATGATACCACTGCTCTTTCTCGGGTGCATTGACTCACCGGCTGCTGAATGACCTGTCACGGGATAATCCGAAGTAACTCATGGCCGATCCGGCAGGAACTGCTGAAACCGTCGGCAAAAGTTCCAATGACGCCACGTAGCAACTTCGCCATAAACGCCTGCGAAAGTTATGCCACTTGTGCCTATGGGTAGTTTCCTTGCATGAATCCATAAAAGGCACCTGTAGTGCCAGTCCCCCATCCACTGCCAGAGCCGTGAGCGCAGCGAACTAAATGTAGCAAAAAGACAGCGACTTTTCAGAAATCCTGATAGCATTAGGAGACAAAAGGAATATTTAACAATATGCCCGAGCTTGCGGGTGCTGCTTAAGCCTTTACAGGTTTTAAGGTCTGTTTTGTAGAAGAAGCGAACAGCATTTACGACATCCTTTTGTAATACTGCGGAACTGACTAAAGTAGTGAGTTATACACAGGGCTGGGATATTATTCTTTTTATCTTTTTTATTCTTTCTTTATTCTATAAATTATAACCACTTGAATATAAACAAAAAAAACACACAAAGGTCTAGCGGAATTTACAGAGGGTCTCACCAGAATTTACAAGTTTCCCAGCAAAGGTCTAGCAAATTTACGGATTCCACAACTCGAAGGAAAAGGACATGTAATTATCATTGACTAGCCCATCTCAATTGGTATAGTGATTAAAATCACCTTAAAACCAATTTGAATGTATGTATTTTGAATTAGTTGTTTTCAAAGCAAATGAACTAGCGATTTAGTCGCTATGACTTAACGGAGCATGAAACCAAGCTAATTTTATGCTGTGTGGCACTACTCAACCCCACGATTGAAAACCCTACAAGGAAAGAACAGGACGGTATGACCACTTGTCACCGATACGCTAGATAAGATGAACATCAGTAGGGAAAATGCTTATAGTGTACTGCTAGACAACTAAAGAGCTAAATGCATAAGAAACTGTGAAAATGCGGAATCCTTTGGTTAAAGGCTTTTCCAAGTCCATTGAACAAGTTCTGCCAGTTTCTGGAGCAAAAGTAGAATTAGTTTTTAGTGAAGAGATATTGCCTTATCTTTTCCAGTTAAAAAAATTCATAAAATATGATCTGGAACATGTTAAGTCTTTTGAAAACAAATACTCTATAAGGATCTTGTCAAAATGGCTATTGAAAAAGAACTAACACAAAAGAAAACTCACAAGGCAAATATAGAGATTAGCCTAGATGAATTTAAGTTAGTGTTAATGCTTGAAAATAACTACCATGAGTTTAAAAGGCTTAACCAATGGGTTTTGAAAACCAATAAGTAAAGATTTAAACACTTACAGCAATATGAAATTGGTGGTTGATAAGCGAGGCCGCCCGACTGATACGTTGATTTTCCAAGTTGAACTTGATCAACAAAATGGATCTCGTAACCGAACTTGAGAACAACAAATAAAGATGATGTAACGTCAAACCCCGACAACCATTCGATTCCTACCTACATAACGGACTAAAAACGCTCACGATGCTTTAACTGCAAAAATTCAGCTCACCAGTTTTGAGGCAAAATTTTTCGAGTGACATGCCAAAGTAAGTATAATCTCAATGGTTCGTTCTCATGGCTGGCGCCAAAACCAACCAACCGCACTAGAGAACATCTGGCTAAATACGGAAGGATCTTGAGGTTCTTATCACTCTATCTATCAGTGAAGCATCAAGACTAACAAACAAAAGTAGAACAACTGTTCACCGTTACATATCAAAGGGAAAACTGTCCATATGCACAGATGAAAACGGTGTAAAAAAGATGATACATCAGAGCTTTTACGAGTTTTTGGTGCATTCAAAGCTGTTCACCATGAACAAAATGACAATGAACCTAGAGATTACACCACCTTCGTCAAGCTACCGTACCCGCTTACGCACCCCGCAGCCGAACGACCAACGCCACAAGCTCAGTGAGCGAGGAAGCCTGCATAACGCGAAGTAATCTTTTCGGTTTTAAAAGAAAAAGGGCAGGGTGGTGACACCTTGCCCTTTTTTCAACTGCAACAACTACTAGTATTAATATGCCGCGCAGCGTCTGAAAACAAGAAGCAAAAGAGCAGCCCGTTGCTTTTGATGCAGGTTCGACTCTACAGCAAATTATGAAATCAAGTACAGCACAGCCGGTTGTCACTTCCACGCAGTTATCTGCGCCTAAGCCCCCCGCCAGCAGAACGTTGCCAAGCGATTGACCATTTAATAGTCGACCCATCGAAAACATTGCCCCGCTTCCACCCTGGCCGTTGTCTAAAACATATTTATCAACGTGCTCAAACTTCAGGGCAGGGTTCGCCGAACACACTTTTAATGCTTTAGATGGCAACATGTATTGGCCAACTTCTTCACGCGAGCGTATGGATTATACAGCTGTTCTTCATTACCATGCAGTTGCACTGCCGCCAGCGATAACACCTTAGCTTTGTCCACCACATCGGCAATATAGTGATTGCGGAACGCGCCAACATACTGAACAGTCACGGCAACCTTCCTCACCTGTACAACGTTGACGCAACGCGGTGATGTCGCAACAAAAATCAACCCACCGTAAATCGCGCCCGCGTCATAAGCTGCTTTAGCATCTTTGCCACGCGTCCAGGCGCATACTTATTACTCACCCAGCAACACCCGGCGCACGGCGGCGTGCAAATCGTCATGGGCCATCAACACCAGAACCAATCAGAAAACCGTTAGCGAAGTGGCTTAACTCGCGCACCTGAGCGTAAGTATTGATGCCGGATTCGCTGATTACCGTCACGTTGTGCCCCAGTTTCGGCGCAAGCTGGGTACAGTTCAATAAACCAACGATCGCCAAATCGCGGTTGTTAATATAAACAGCCTTTGCTCCCAATGCAATGGCGCGCTCCTGTTCCTCATTACTGACTGGATCAGCGCCCATCTCCAGACTGTCAGCTGGCGATATTGGTCGTCATCCAGTACTGAAAGCATTGATCGGCGAACCATCGGCCTGGTAATAGCGCGCAGGATCAATCTGGTAAGGGTTGATAATGAAGTCTTTACATAAAATCGGCTGCGGGGCGATTTGGCTGACGATGGACAGGATGCCGACCCTGAAAATATTCTCATCAGTCAGCACCGAAATTGCCGAAGCGTAATGTTACTGATAAGCGAAATGCGTCTGGATCGAAATCATCACGGATCACGCTTTGACGGCGACGCTTTCTTGCACTCCAGAATAAACGCCGTGCGCGCACCCTGTAGCGCATCATAAAAATGTCGCGTGCTCGGCTGAACCTCATTCTGAAAACTAGCAAGACGGTTGCTGCTGTTTGCGGCTTATTACACCAAATCGCCTTGTCTGCGACGATTTTCGCTAAAACGGTTTGCATCATCTAGTATTTCTCCTCTTTCTCTCATCGCTGGCCCGGCAAAAACGGGTATGGAGAAACAGGTCGAGAGTTGCGATAAAAAGCGTCAGGTAGGATCCGCTAATCTTATGGATAAAAATGCTATGGCATAGCAAAGTGTGACGCCGTGCAAAATGACGGATCTGGACTTTTCTGCTGCATGTGGTATAACCTCTTATTCATTGTCATGGCTTTGGTCCCGCTTCTTTGTTACAGAATGCTTTTAATAAGCGGGGTTACCGGTTTGGTTAGCGAGAAGAAGCCAGTAAAAGACGCAGTGACGGCAATGTCTGATGCAATATGGACAATTGGTTTCTTCTCTGAATGGCAAATAGAAAGTTGTTGGCTGAAGCGCAAAATGATCCCCTGCTGCCGGGATACTGGTTTAATGCCCATCTGGTGGCGGGTTAAACCTGCCGATAAAGCAAAGCGTTATCTCGATTTTTTTATCGACCGACCGCTGGGAATAAAAGGTTATATTCTCGATCTCACCATTCGCGGTCAGGGGGTGGTGAAAGATCAGGGACGAATTTGTTTGCCGACCGGGTGATCTGTGCTGTTCCCGCGGGGAGGGAATGCGTAAGCCGGTCGTCATCCGGAGGCTGGCGAATGGTATCACCAGTGGGTTTACTTTCGTCCGCGCGCCTACTGGCATGAATGGCTTAACTGGCCGTCTGGATCTTTCCAATTAGGGGTTTCTCGCCCGGATGAAGCGCACCAGCCGCATTTCAGCGACCTGTTGGCAAGTAGCTAACGCCGGGCAAGGGGAAGGGCGCTATTCGGAGCTGCTGGCGATAAATCTGCTTGAGCAATTGTTACTGCGGCGCATCAAAAGTGGATTAACGAGTCGCTCCATCCACCGATGAATCGGGTACGCGAGGCTTGTCAGTACATCAGCGATCACCTGGCAGACAGCGATTTTTGATATCGCCAGCGTCGCACAGCATGTTTGCTTGTCGCCGTCGCGTCTGTCACATCTTTCCGCCAGCAGTTGGATTAGCGTTAACTGGCGCGAGAAGGACCGAACGTATCAGCCAGGCGAAGCTGCTTTGAGCACCACCCGGATGCCTATCGCCACCAAGTCAGTGGCAGATGTTGGTTTTGACGATCAACTATTATCACGGAGTTATTAAAGATCCGGCCGGACCCGCTAACA
+
110>985510/-+,))))*,,-*))'%$$%$$$####$#$##$&%%$%&&(-*)((*.3B@?=:554,,+&%&'((*/.3346=?@::96771('&&'''%%&+,53&%%,*&$$$$-++)),+0012//+++)+'&&&&+,*)3)9:;<CG@@888****B?@)(()+.++,+**''''('''%%%)4+))-,,1/-,((''**1=;8733.-&&+))*/179<86789;;<;=<B?C=,%%%+(*(((661114=<1112@?999**++77774451115=@<<?JGJJGA@?>555566565471=;898@::8:;>0//1++**/0/.(('')(*))&&')*576,''''6331/21----.''''/,*)&.''*+'('(/-25*(()*(***634221789BA961(&%%(2355222'%$$%%%%')-,+)'&&&&'&(()7>222350../4+*)),*)((/0<AA>?>40/01''''((((($$'))++34551002;20-./8::53210011/+''(((((+./1-+&&%&&&0=?@B@<??9.)--/70/,+-''%''&'(&&(((%%%%$$$&&'')//,*)''(()4234<>@A@D@<=A@10004=B?==7788=?C657:889@AB<::68337AFCC=<766//.$$&'()*)((+,:<EFHJJJJEHGHFJJGCEDBHJJHEC;;:771/-,)''&&&''*)(++25000-+)+,)')))+-,-->@CIGEJDG//,),&$$$%'*.(()BB@<;<=7+&%$&&'../)),(%%%%$%%')****++)'(('&''&$$'.--+&$###$$%%''--234***,5::?AFCBBBBACDIGFEFGEJIIHGEC=JEG;::?E@.-,-=AHGJHBF?A??D?0)))266@BDED8GJJJFEBB=.---,,,0)%%%&)(''$###$&+***%%&).--.,---*)'(&(..0115@>3+.-147((((65567870(*+,6DBA@ADJJEBAAB9999<99**'&$$$%'''&&%%%%&$$$#$#$$&%*++%%&+//01348=99:=<;<115/77786632237B742345'&'%%(),(('(&&&.*(()321158EGDDBBBC?3320*+'*++++*-.,**,*))-/..,*,550./6;<8655****33//(''%$%$%*&&&&'&'''%(((62279???FGJIHIGD@9BF>,*((B?ACCGE>;:772...1><../3*&&28:;989/-)''')01&&45:8458CIGG=>=8;;A>/,++*()(&#$$$$$%$$$$$&$$&$$&)'0+)'%$%%%%%$%&''''''&03>><999)))+,&&*+,+-*+,,186***%%%$##$%&&$%%%%&/34@AA@>@@>>D???DJACA;-+)),,&%%%$$###%%&$$%&&%&&'.-.49666//2)+'%%%&&''((--+(%&%%%%&%%%(&'%&$$'(+***)**++-)))*''&%&%$$&--('%%$$$$'((((%%%%&+)))-0///0-))($$%%10107;79::>GBB=//..3-&&&&'1,'&&)+,21-**)*2/00/312987:,,--210071222;0/01:5-,-(((GGFBA>AA?@?<2+*&%$$%&&$$%)(''))'(('()+=<;::=BA@8;75551)((''(((%&10'---2/,,(%&(&&&%&&&).???>B963++0+=?>:879<AAABAJG:51))*&(*'(((('''('&'&$%%&)..=>@A@@@AACFJ???>EECHCGJJ9888FEGDED1111BCCCABC6666;:2/-.-''&&&/.1259<88<<<<@@A200..001//420---0788BCFDBCBEDCCEDDECAEE555:<;>IJFCGBAABB>>EIDJ<;:8;=?IDICCAFF?>FDDCCH.)))),<><@@@CE@>9;751.'0./1<=:910/120)(),&'*%$$%(&&&766679*)))0*10.+*'*+*+.***+,)&&''13443120451,+**/0<<=DAB>??600545555*'&%%%##$&&&)*,0+',+))('&)*''('+()*,;9:A@BFEJGJJJGIFABCH>9878642****+'0334:?CCA>>=501?@AAFJIEJJEGIJCDBCABCAEJEFHDBECCB@FBBCDEF@A>=EGJJJHF>>????BGGFEHGCBBCEA>?:;3340,,-4)))(*''((%&'()($###%'''-(()'''-)(')/-.14:;8-,---?@FHCD?;::.((&&'')&%%$$%%$$$$'))&$$%'(&'&%&%&&%%%%&(+,'(%%'(*77878333=?@DC@7677:9898966421..-+('''*)('%%&''''&$%$$&&%%-*%(&%&&**)((%'%&)22469::?FJ?>=AFDCEEHCC?@<<<<J@A??>BDHE5@<<9:=FCG>><72211112++'&'(667@G<::;54/0;>2222::>DHJC@@DC:99///2'&&&''&&&&'&%&&)(%####$)%$%&/..'''**+30011=BACCA?==<<>=>BDDGFHJEGDBBCBEE@>>=<)(((-/.))*(&&',(&&%&)()53223568;;:21/00044@6555BBBDGFDGEDCECD?::9))-4:=B>>?ADE><<@AAAADIHEHDB?CEFE<;9856;>A9:9:C>=@A@CCFFEEDBCBG>8871124;@7663''(+256..--10666;:6-''9:>5))((&$%&%%%%*,152*'('')))11:;:11108.)))677)))'(,+($$%'$$%&&'$###$%%'(&&))&'%%&(*)*%%%&%'')320.../:<;;;22225.)&*33&&&&''.33<>=<:6789=><<AJE::98<;=98>@=>>>A@222FBFDDHCBBBA/,(').9855,,)&'-05++'''',--/10025744442236523;0016+++-/)((;=://10+*++2(('(/-)'))-+-**)),./4224)(&&*+2/-%&',%%%&&'&&&&)(&&&))$%&&&&)(%&(3566//+('))%%$);/..1444GEH7777>BBCDCDJAB@:554*.****'&'(-902;?>((''''&'365522-(%$$%)*:5/...75128623''%('--.131347720000====42?>=4456IBAD=62-2---15/69;;?;99;:66.*)((/..)$%$'(%%%(&&('(++/.01/5*))')'&&'%%%$%%&))'..+'(./&&&&4----576667//./.,&&()&&$$$%&&&'&'-+,,,-69A???@<;))).1++&&&=>AECCCCCJD::99DA)'%'(()/7;<??B;::>D<;;44400/./-.43581.48&%%*,-,*)*%%$%$%%$$&'(*)***(&'''278779*))*0'')(&$$$$&&%$$&&''&%%%$$('))((((.,&&&$'&&)'((&&&(('()))*$$'&)&%$%**'%%%&%$#$%&'*)'&&')),25.+,--)34589??@@BB8545999401?A<?6>@44325456889@ACBGFFGJE4444---<>B@=667322*&&&()%(''((.00+**&%%&''---./-7=>D??BFD8888A@544@E99300/..,+++'(('%%&),/0,('')+-)$%(),&&&'('')*+)*'&***77.---84446556+++--*-((&%(+*)*(()))+),---((()'''('&&$$$$&'()CJGBC>>?=CFHJJJGGIGJJEHFHCBBDJJJHF@><210/116??=B35@GDFCBB@@BHEIDDJEJGCDECD5555=??=>30**3(*((0.1844-,+(%%&'''%&'$$$%$$))*.15'&&)&+,**46:<....778777231197888=5552332559335>ABC@?BJJJJEBDCBBAAIICDABCCJEEGJICA@A>;99:<:9987<?=?98786+*,,(&%%(&'((%%&&%''-0=DAGHGIF<<<<CIEABB=...:BBBJIJG2222??@CE6667IDJD:99)))())):?3333EFHJJJFG220)),,12::9;>?B999;325658510***+020//2....1212/+,/-.--/511115572B>?@A@B?=611033544:8---.00/332('%)))''''&&&$%%%%&$$%$$$+&&&%$%$%%##$##$%$$%$$###%*&&)**463AF>>B@HFGJEDF****777=73244@263,--.223.----+%'&&&&)()+*9////;=45;:8%##%**/@<;;897,--7773333:43222-***>>?222''''&&&''&%&'*-9;>DFFJH>>=643..+*&$((/*'''(<:;<9999:8/+)*+.<>AAGEGEHJFGJIHJJJFFJJHJJI??@FH;::772236665)))(**)&%&%%&%###%%((-3669:322((((;<BBA>===>BA=>>?CD:;;9A@BF????EA>;.0*))(%$$$&'&&'))(()*+---1+)'(),4478:,,34?630+&(0+9>CDECDCADG@9322---.<=BCCGJGHIJGIJIJIEJCA<=;9;?@JJ<<<==DC66655=FHJGJ@A=44B@@A@FEJJHEEEG=;;111279,,,.('')+++'&&)...67:<513=66,-)-/((((+''&%'+57699=DBBB>=>BCDACABCC=;;BCFGIJGDDFJGGED6667A::AAABEGHIEFA0+=5722,,,*)**(''(-)('((1450(()+++/**+,-2-*)'(&&%%.031----.0./GIFEJEHJJJIFGJGEJA<=<++++766>/../557GJJEDDFIDGJ==<<?A@@ECJCDBACCD===>9---/)&$$%'(%%%%)'''**)-&&%%'&'--&&'&*)*-,.&'*%&&$###$.,++36EECDCCC8775662/.141///0A=<AFJJIGGJJJIJIJJHIEJJGHJI=>=>JH@DFD<<.*((*)/0,.41355;@JJJFBJCFJGJJDDGGJHHBB?>?CJJGIDJJJGJG=<<>7777D@@?:?540.-)'''&&%%$#$(/57657:44552179DCA<;<@@?@=<<DDCCBABE=00/+330-%%%&,-2*=?A=7C8888JGGJ??<8600.*'&$%$$''&(+,-'()(&&&)+-..--14?@@EDI@>.***,87884556>8@72)((3386655445))'&%)')*-/.,,-+./BJFCB@AEIIG<:;43227''(+,,1/.,)%'(,,-246?=))(((//,***))''&&330/(.,((%&(+,-+('('$###%&&&'')..--/-0/03599:88*)('''&(+*)*,*++)/0>>??IJ@@>@BA@AEEEJC>ECCA@?BHHJ??8899BCEEJGIFFFEC<8710-+)*,++,&%#$%&$$$$003*+1((065.;;BAA?>>////:67782223;9////7;;:;;85(,)('$%$$&'(+;?DDCFHEJB@JJHIEDJFEJEBCCJEAAJHEBCCJJJJJJH@>>??@33220234DGFFFJE=>=;?>>B8778(&&&'()(((0:9;>BACBHIJJJJ@JEGEJH9872-,+,..0=;9:;<==?BEG990)(&'++,,*.0****?@@@JHJJJJJ@A@0///;9;....@@<<:4>==AF;;9978E;9:;>98;:;>EJHJE<<63334,,,.++,,,,,1-%'',04,)'(%%%%%),)*.00*)*&&''(++++'''//.--,,-+-3349;=<BCHHJEJHHJJJ6660-55===><@@>BJEIJJDCCCC111-,,*(&&'',,*))%'$%$)01;?CEG>??6663*))+'&%%&$#$$#%$##$%&()*.&&&'&'(*)('(++&((&&%#
@Glass_T7V_1_D3_11_4_33
TTTTTCAACCTTGGCCTCAATCGGCGTTAAACCCGCCACCAGATGGGCATTAAACGAGTACCCCGGCAGCAGGGGATCATTTTGCGCTTCAGCCATACTTTTCATACTCCCGCCATTCAGAGAAGAAACCAATTGTCCATATTGCATCAGACATTGCCGTCACTGCGTCTTTTACTGGCTCTTCTCGCTAACCAAACCGGTAACCCCGCTTATTAAAAGCATTCTGTAACAAAGCGGGACGAAAGCCATGACAAAAACGCGTAACAAAAGTGTCTATAATCACGGCAGAAAAGTCCACATTGATTATTTGCACGGCGTCACACTTTGCTATGCCATAGCATTTTTATGCCGTTAAGATTAGCGGATCCTACCTGACGCTTTTTATCGCAACTCTCTACTGTTTCTCCATACCCGTTTTTTGGGCTAGCTACTAAGAAAGAGGAGAAATACTCAGATGATGCAAACCGTTTTAGCGAAAATCGTCGCAGACAAGGCGATTTGGGTAGAAGCCCGCAAACAGCAGCAACCGCTGGCCAGTTTTCAGAATGAGGTTCAGCCGAGCACGCGACATTTTTATGATGCGCTACAGGGTGCGCGCACGGCGTTTATTCTGGAGTGCAAGAAAGCGTCGCCGTCAAAAGGCGTGATCCGTGATGATTTCGATCCAGCACGCATTGCCGCCATTTATAAACATTACGCTTCGGCAATTTCGGTGCTGACTGATGAGAAATATTTTCAGGGGAGCTTTAATTTCCTCCCCATCGTCAGCCAAATCGCCCCGCAGCCGATTTATGTAAAGACTTCATTATCGACCCTTACCAGATCTATCTGGCGCGCTATTACCAGGCCATACCTGCTTATTAATGCTTTCAGTACTGGATGACGACCAATATCGCCAGCTTGCCGCCGTCGCTCACAGTCTGGAGATGGGGGTGCTGACCGAAGTCAGTAATGAAGAGGAACAGGAGCGCGCCATTGCATTGGGAGCAAAGGTCGTTGGCATCAACAACCGCGATCTGCGTGATTTGTCGATTGATTTCAACCGTACCCGCGAGCTTGCGCCGAAACTGGGGCACAACGTGACGGTAATCAGCGAATCCGGCATCAATACTTACGCTCAGGTGCGCGAGTTAAGCCACTTCGCTAACGGTTTTCTGATTGGTTCGGCGTTGATGGCCCATGACGATTTGCACGCCGCCGTGCGCCGGGTGTTGCTGGGTGAGAATAAAGTATGTGGCCTGACGCGTGGGCAAGATGCTAAAGCAGCTTATGACGCGGGCGCGATTTACGGTGGGTTGATTTTCTGTGGCATCACCGCGTTGCGTCAACGTTGAACAGGCGCCAGGAAGTGATGGCTGCGGCACCGTTGGTGTGTTGGCGTGTTCCGCAATCACGATATTGCCGATGTGGTGGACAAAGCTAAGGTGTTATCGCTGGCGGCAGTGCAACTGCATGGTAATGAAGAACAGCTGTATATCGATACGCTGCGTGAAGCTCTGCCAGCACATGTTGCCATCTGGAAAGCATTAAGCGTCGGTGAAACCCTGCCCGCCGCGAGTTTCAGCACGTTGATAAATATGTTTTAGACAACGGCCAGGGTGGAAGCGGGCAACGTTTTGACTGGTCACTATTAAATGGTCAATCGCTTGGCAACGTTCTGCTGGCGGGGGGCTTAGGCGCAGATAACTGCGTGGAAGCGGCACAAACCGGCTGCGCCGGACTTGATTTTAATTCTGCTGTAGAGTCGCAACCGGGCATCAAAGACGCACGTCTTTTGGCCTCGGTTTTCCAGACGCTGCGCGCATATTAATACTAGTAGCGGCCGCTGCAGTCCGGCAAAAAAGGGCAAGGTGTCACCACCCTGCCCTTTTCTTTAAAACCGAAAAGATTACTTGGTTGTGCAGGCTTCCTCGCTCACTGACTCGCTGCGCTCGGTCGTTCGGCTGCGGCGAGCGGTATCAGCTCACTCAAAGGCGGTAATCTCGAGGTTACATTGTCGAATATGTTCATGGTGAACAGCTTTGAATGCACCAAAAACTCCTAAAACTTCTGATGTATCTCTCTTTTTTTTACACCGTTTTCATCTGTGCATATGGACAGTTTTCCCTTTGATATGTAACGGTGAACAGTTGTTCTACTTTGTTTGTTAGTCTTGATGCTTCACTGATAGATACAAGAGCCATAAGAACACAAATCCTTCCGTATTTAGCCAGTATGTTCTCTAGTGTCGTTCGTTGTTTTTGCGTGAGCCATGCGAACAGAACCATTGAGATCATACTTACTTTGCATGTCACTCAAAAATTTTGCCTCAAAACTGGTGAGCTGAATTTTTGCAGTTAAAGCATCGTGTAGTGTTTTTCTTAGTCCGTTATGTAGGTAGGAATCTGATGTAATGGTTGTTGGTATTTTGTCACCATTCATTTTTATCTGGTTGTTCTCAAGTTCAGAATTCCAATCCATTTGTCTATCTAGTTCAACTTGGAAAATCAACATATAGTTGGGCGGCCTCGCTTATCAACCACCAATTTCATATTGCTGTAAGTGTTTAAATCTTTACTTATTGGTTTCAAAACCCATTGGTTAAGCCTTTTAAACTCATGGTAGTTATTTTCAAGCATTAACATGAACTTAATTCATCAAGGCTAATCTCTATATTTGCCTTGTGAGTTTTTCTTTTGTGTTAGTTCTTTTAATAACCACTCATAAATCCTCATAAGAGTATTTGTTTTCAAAAGACTTAACATGTTCCAGATTATATTTTATGAATTTTTTTAACTGGAAAAGATAAGGCAATATCTCTTCACTAAAAACTAATTCTAATTTTTCGCTGAGAACTTGGCATAGTTTGTCCACTGGAAAATCTCAAAGCCTTTAACCAAAGGATTCCTGATTTCCACAGTTCTCGTCATCAGCTCTCTGGTTGCTTTAGCTAATACACCATAAGCATTTTCCCTACTGATGTTCATCATCTACGACGTATTGGTTATAAGTGAACGATACCGTCCGTTCTTTCCTTGTAGGGTTTTCAATCGTGGGGTTGAGTAGTGCCACACAGCATAAAATTAGCTTGGTTTCATGCTCCGTTAAGTCATCGCATTAATCGCTAGTTCATTTGCTTTGAAAACAACTAATTCAGACATACATCTCAATTGGTCTAGGTGATTTTAATCACTATACCAATTGAGATGGGCTAGTCAATGATAATTACATGTCCTTTTCCTTTGAGTTGTGGGTATCTGTAAATTCTCCTAGACCTTTGCTGGAAAACTTGTAAATTCTGCTAGACCCTCTGTAAATTCCGCTAGACCTTTGTGTGTTTTTTTTGTTTATATTCAAGTGGTTATAATTTATAGAATAAAGAAAGAATAAAAAAAGATAAAAAGAATAGATCCCAGCCCTGTGTATAACTCACTACTTTAGTCAGTTCCGCAGTATTACAAAAGGATGTCGCAAACGCTGTTTTGCTCCTCTACAAAACAGACCTTAAAACCCTAAAGGCTTAAGTAGCACCCTCGCAAGCTCGGGCAAATCGCTGAATATTCCTTTTGTCTCCGACCATCAGGCACCTGAGTCGCTGTCTTTTTCGTGACATTCAGTTCGCTGCGCTCACGGCTCTGGCAGTGAATGGGGGTAAATGGCACTACAGGCGCCTTTTATGGATTCATGCAAGGAAACTACCCATAATGCAGAAAAGCCCGTCACGGGCTTCTCAGGGCGTTTTATGGCGGGTCTGCTATGTGGTGCTATCTGACTTTTTGCTGTTCAGCAGTTCCTGCCCTCTGATTTTCCCAGTCTGACCACTTCGGACTATCCCGTGACAGGTCATTCAGACTGGCTAATGCACCCAGTAAGGCAGCGGTATCATCAACAGGCTTACCCGTCTTACTGTCCCTAGTGCTTGGATTCTCTGCACAATAAAAAACGCCCGGCGGCAACCGAGCGTTCTGAACAAATCCAGATGGAGTTCTGAGGTCATTACTGGATCTATCAACAGGAGTCCAAGCGAGCTCGTAAACTTGGTCTGACAGTTACCAATGCTTAATCAGTGAGGCACCTATCTCAGCGATCTGTCTATTTCGTTCATCCATAGTTGCCTGACTCCCCGTCGTGTAGATAACTACGATACGGGAGGGCTTACCATCTGGCCCCAGTGCTGCAATGATACCGCGAGACCCACGCTCACCGGCTCCAGATTTATCAGCAATAAACCAGCCAGCCGGAAGGGCCGAGCGCAGAAGTGGTCCTGCAACTTTATCCGCCTCCATCCAGTCTATTAATTGTTGCGGGAAGCTAAGTTAGAGTCAGTTTCGCCAGTTAATAGTTTGCGCAACGTTGTTGCCATTGCTACAGGCATCGTGGTGTCACGCTCGTCGTTTGGTATAGCTTAGTAGGCTCCAGTTTGGGCGTTGAGGCAAATTCCTAGAATCCCCATGTTTTGCCAAAAAAGGTAAGCCTTGGTCCTTCAGATCATTGTCAAAAGTAAACTAGCCACAGTGTTGTAGCCGTATGGTTGTCAACACTGCATAAAATTACCCTGTTAGTCCATCCATTAATATGCTTTCTGTAACATAAAGTACTCAGACAAGTCATTCTAAGAAAATCATGTATACGAGCAACCAGTTTGCTCTTGCCAGCATAAATACAGATAATACCACGCCACATAGCAAGCTTTAAAAGTGCTGCATCATAAAAACGTTGCTTTGGGCCAAAACTTTCAAGGATCTTCCCCCACTGTCAATCCCAGTCAATGTACCAACCCACTAGTGCACCCCACTGATCTTCAGCATCTTGCTTCACCACATTATCAGGTGAGCGGAAAGGAAAGACAAAATACCACAAAAAAGGAATAAAGAGCAAGCACAGAAATGTTGGAATTGCTGGTCCTTGTTGCCTTTCAGTATTGAAGCATTCTAGAGTTATATTTCTAGTAAGCAAATACATGTTGAATATTATAAAATGACAATAAGAGTTTGCACACACACATTTCCCCATAGTGCCACCTGGCATTTCTAAAAAACCATTATCATGACATTGACCCTCTAAAATAGGCGTATCACAAGGCAACTTTCAAATAAAAGTCCTTCACTTTCCTAAGGATGATTCTAAACACCAGCATGTTGTTGAGAATCACAGGCCACTTCTGGTTGTCGACAACTTGACAGGCTACATCATTCACTTTTCTTCACAACCGGCACGGAACTCGCTCGGGCTGGCCCCGGTGCATTTTTTAAATACCCGCGAGAAATAGAGTTGATCGTCAAAACCAACATTGCGACCGACGGTGGCGATAGGCATCCGGGTGGTGCTCAAAAGCAGCTTCGCCTGGCTGATACGTTGGTCCTCGCGCCAGCTTAAGCGCTAATCCCTAACTGCTGGCGGAAAAGATGTGACAGACGCGACGGCGACAAGCAAACATGCTGTGCGACGCTGGCGATATCAAAATTGCTGTCTGCTGCCAGGTGATCGCTGATGTACTGACAAGCCTCGCGTACCCGATTATCCATCGGTGGATGGAGCGACCGTTGATCCGCTTCCATGCGCCGCAGTAACAATTGCTCAAGCAGATTATCCGCCAGCAGCTCCGAATAGCGCCCTTCCCCTTGCCCGGCGTTAATGATTTGCCCAAACAGGTCGCTGAAATGCGGCTGGTGCGCTTCATCCGGGCGAAAGAACCCCGTATTGGCCAATATTGACGGCCAGTTAAGCCATTCATGCCAGTAGGCGCGCGGACGAAAGTAAACCCACTGGTGATACCATTCGCGAGCCTCCGGATGACGACCGTAGTGATGAATCTCTCCTGGCGGGAACAGCAAAATATCACCCGGTCGGCAAACAAATTCTCGTCCCTGATTTTTCACCACCCTGACCGCGAATGGTGAGATTGAGAATATAACCTTTCATTCCCAGCGGTCGGTCGATAAAA
+
[truncated: 3,265,278 more chars]
