# Supplementary material for: Preventing Multimer Formation in Commonly Used Synthetic Biology Plasmids
Source: ACS Synth Biol. 2025 Mar 18;14(4):1309–15. doi: 10.1021/acssynbio.4c00508 (PMC12012879; doi:10.1021/acssynbio.4c00508)
Supplement: Supplementary file 2 — sb4c00508_si_002.zip [file sb4c00508_si_002.zip › DataS1/data/fastqs/Glass_T7V_20_D3_14_5.fastq]

@Glass_T7V_20_D3_14_5_0
GCACGGCGAGTCAGCATACAGGTTTTGCACCCATTGGCCACCGCCTGCTGCTTGACCTGTTGAACCGATATTTGAGACTTTAACCAGGGCTGCGCCCTGTGCGCGTGACCGCGCACGCCGAAGGGGGGTGCCCCCCTTCTCGAACCCTCCCGGTCGAGTGAGCGAGGAAGCGCGGGAACGGCGCCTTTATATATTCTGCTTACACACGATGCCTGAAAAAACTTACCTTGGGGTTATCCACTTATCCACGGGAATGTTTTGTAGTTTTTTTGTGATCCTTTTTAAATCTCTTTTTTAGAGCGCCTTGTAGGCCTTTATCCATGCTGGTTCTAGAGAAGGTGTTGTGACAAACTGCCCTTTCAGTGTGACAAATCACCCTCAAATGACAGTCCTGTCTGTGACAAATTGCCCTTAACCCTGTGACAAATTGCCCTCAGAAGAAGCTGTTTTTTCACAAAGTTATCCCTGCTTATTGACTCTTTTTTATTTAGTGTGACAATCTAAAAACTTGTCACACTTTCACATGAATATGTCATGGCGGAAACAGCGGTTATCAATCACAAGAAACGTAAAAATAGCCCGCGAATCGTCCAGTCAAACGACCTCACTGAGGCGGCATATACATCTCTCCCGGGATCAAAAACGTATGCTGTATCTGTTCGTTGACCAGATCAGAAAATCTGATGGCACCCTACAGGAACATGACGGTATCTGCGAGGAATCCATGTTGCTGATCTGCTGAATATTCAGATAACCTATCAGGAAGCCAGTAAGGATATACGGCAGGCATTGAAGAGTTTCGCGGGGAAGGAAGTGGTTTTTTATCGCCCTGAAGAGGATGCCGGCGATGAAAAAGGCTATGAATCTTTTCCTTGGTTTATCAAACGTGCGCACAGTCCATCCGGGTTTTGCGGTACATATCAACCCATATCTCATTCCCTTCTTTATAGGATTGCAAACCGCATTACGCCATTTGGCTTGAATCAAAAAGAAATCACCAATCCGTATGCCATGCGTTTATACGAATCCCTGTGTCAGTATCGTAAGCCGGATGGCTTACATCATCTCTCTGAAAATCGACTGGAATAATGGTACCAGCTGCCTCAAAGTTACCAGCGTATGCCTGACTTCCGCCGCCGCTTCCTGCAGGTCTGTGTTAATGAGATCAACAGCAGAACTCCAATGCACCCTATCGTCCTTAAGAGGAAAGGCTAAACAGCTTCATGTGTATTTTCTTGCCATCACTTCCATGACGACAAGGATAGTCTGAGGGTTATCTGTCACAGATTTGAGGGTGGTTCGTCACATTTGTTCTGACCTACTGAGGGTAATTTGTCACAGTTTTGCTGTTTCCTTCAGCCTGCATGGATTTTCTCATACTTTTTGAACTGTAATTTTTAAGGAAGCCAAATTTGAGGGCAGTTTGTCACAGTTGATTTCCTTCTCTTTCCCTTCGTCATGTGACTTGATATCGGGGGTTAAGTTCGTCATCATTGATGAGGGTTGATTATCACAGTTTATTACTCTGAATTGGCTATCCGCGTGTGTACCTCTACCTGGAGTTTTTCCCACGGTGGATATTTCTTCTTGCGCTGAGCGTAAGAGCTATCTGACAGAACAGTTCTTCTTTGCTTCCTCGCCAGTTCGCTCGCTATGCTCGGTTACACGGCTGCGGCGAGCGCTAGTGATAATAAGTGACTGAGGTATGTGCTCTTCTTATCTCCTTTTGTAGTGTTGCTCTTATTTTAAACAACTTTGCGGTTTTTTGATGACTTTGCGATTTTGTTGTTGCTTTGCAGTAAATTGCAAGATTTAATAAAAAAACGCAAAGCAATGATTAAAGGATGTTCAGAATGAAACTCATGGAAACACTTAACCAGTGCATAAACGCTGGTCATGAAATGACGAAGGCTATCGCCATTGCACAGTTTAATGATGACAGCCCGGAAGCGAGGAAAATAACCCGGCGCTGGAGAATAGGTGAAGCAGCGGATTTAGTTGGGGTTTCTTCTCAGGCTATCAGAGATGCCGAGAAAGCAGGGCGACTACCGCACCCGGATATGGAAATTCGAGGACGGGTTGAGCAACGTGTTGGTTATACAATTGAACAAATTAATCATATGCGTGATGTGTTTGGTACGCGATTGCGACGTGCTGAAGACGTATTTCCACCGGTGATCGGGGTTGCTGCCCATAAAGGTGGCGTTTACGGGACGCCGAGTTTCTGTTCATCTTGCTCAGGATCTGGCTCTGAAGGGGCTACGTGTTTTGCTCGTGGAAGGTAACGACCCCCAGGGAACAGCCTCAATGTATCACGGATGGGTACAAAATCTGCATATTCATGCAGAAGACACTCTCCTGCCTTTCTATCTTGGGGAAAAGGACGATGTCACTTATGCAATAAAGCCCACTTGCTGGCCGGGGCTTGACATTATTCCTTCCTGTCTGGCTCTGCACCGTATTGAAACTGAGTTAATGGGCAAATTTGATGAAGGTAAACTGCCCACCGATCCACACCTGATGCTCCGACTGGCCATTGAAACTGTTGCTCATGACTATGATGTCATAGTTATTGACAGCGCGCCTAACCTGGGTATCGGCACGATTAATGTCGTATGTGCTGCTGATGTGCTGATTGTTCCCACGCCTGCTGAGTTGTTTGACTACACCTCCGCACTGCAGTTTTTCGATATGCTTCGTGATCTGCTCAAGAACGTTGATCTTGAAGGGTTCGAGCCTGATGTACGTATTTTGCTTACCAAATACAGCAATAGTAATGGCTCTCAGTCCCCGTGGATGGAGGAGCAAATTCGGGATGCCTGGGGAAGCATGGTTCTAAAAAATGTTGTACGTGAAACGGATGAAGTTGGTAAAGGTCAAATCCGGATGAGAACTGTTTTTGAACAGGCCGTTGATCAACGCTCTTTGACTGGTGCCTGGAGAAATGCTCTTTCTATTGGGAACCTGTCTGCAATGAAATTTTCAATCGTCTGATTAAACCACGCTGGGAGATTAGATAATGAAGCGTGCGCCTGTTATTCCAAAACATACGCTCAATACTCAACCGGTTGAAGATACTTCGTTATCGACACCAGCTGCCCCGATGGTGGATTCGTTAATTGCGCGCGTAGGAGTAATGGCTCGCGGTAATGCCATTACTTTGCCTGTATGTGGTCGGGATGTGAAGTTTACTCTTGAAGTGCTTGGGGTGATAGTGTTCAACCTACCTCGGGTATGGTCAGGTAATGAACGTGACCAGGAGCTGTGTTTACTGAGGACGCACTGGATGATCTCATCCCTTCTTTTCTACTGACTGGTCAACAGACACCGGCGTTCGGTCGAAGAGTATCTGGTGTCATAGAAATTGCCGATGGGAGTCGCCGTCGTAAAGCTGCTGCACTTACCGAAAGTGATTATCGTGTTCTGGTTGGCGAGCTGGATGATGAGCAGATGGCTGCATTATCCAGATTGGGTAACGATTATCGCCCAACAAGTGCTTATGAACGTGGTCAGCGTTATGCAAGCCGATTAGAGAATGAATTTGCTGGAAATATTTCTGCGCTGGCTGATGCGGAAAATATTTCACGTAAGATTATTACCCGCTGTATCAACACCGCCAAATTGCCTAAATCAGTTGTTGCTCTTTTTCTCACCCCGGTGAACTATCTGCCCGGTCAGGTGATGCACTTCAAAAAGCCTTTACAGATAAAGAGGAATTACTTAAGCAGCAGGCATCTAACCTTCATGAGCAGAAAAAAGCTGGGGTGATATTTGAAGCTGAAGAAGTTATCACTCTTTTAACTTCTGTGCTTAAAACGTCATCTGCATCAAGAACTAGTTTAAGCTCACGACATCAGTTTGCTCCTGGAGCGACAGTATTGTATAAGGGCGATAAAATGGTGCTTAACCTGGACAGGTCCCGTGTTCCAACTGAGTGTATAGAGAAAATTGAGGCCATTCTTAAGGAACTTGAAAAGCCAGCACCCTGATGCGACCACGTTTTAGTCTACGTTTATCTGTCTTTACTTAATGTCCTTTGTTACAGGCCAGAAAGCATAACTGGCCTGAATATTCTCTCTGGGCCCACTGTTCCACTTGTATCGTCGGTCTGATAATCAGACTGGGACCACGGTCCCACTCGTATCGTCGGTCTGATTATTAGTCTGGGACCACGGTCCCACTCGTATCGTCGGTCTGATAATCCAACTGGGACCACGGTCCCACTCGTATCGTCGGTCTGATTATTAGTCTGGGACCATGGTCCCACTCGTATCGTCGGTCTGATTATTAGTATTCGACACGGTCCCACTCGTATCGTCGGTCTGATTATTAGTCTGGAACCACGGTCCCACTCGTATCGTCGGTCTGATTATTCATCTGGGACCACGGTCCCACTCGTATCGTCGGTCTGATTATTAGTCTGGGACCACGATCCCACTCGTGTTGTCGGTCTGATTATCGGTCTGGGACCACGGTCCCACTTGTATGTCAATCAGACTATCAGCGTGACTACGATTCCATCAATGCCTGTCAAGGGCAAGTATTGACATGTGACCGGCTAGCGTCAGTTTCACCTGTTTTACATAAAAACCCGCTTGGCGGGTTTTTACTTTGGTCATCGAGTGATTACAAAGCTTCCATGGTGCCACCTGACGTCTTAAGAAACCATTATTATCATGACATTAACCTATAAAAATAGGCGTATCACGAGGCAGAATTTCAGATAAAAAAAATCCTTAGCTTTCGCTAAGGATGATTTCTGGAATTCGCGGCCGCTTCTAGAGTTATGACAACTTGACGGCTACATCATTCACTTTTTCTTCACAACCGGCACGGAACTCGCTCGGGCTGGCCCCAGTAAGTTTTAAATACCCGCGAGAAATAGAGTTGATCGTCAAAACCAACATTGCGACCGACGGTGGCGATAGGCATCCGGGTGGTGCTCAAAAGCAGCTTCGCCTGGCTGATACGTTGGTCCTCGCGCCAGCTTAAGACGCTAATCCCTAACTGCTTCGGCGGAAAAGATGTAACAAGCGCGACAGGCGACAAGCAAACATGCTGTGCGCAGTGCTGGCGATATCAAAATTGCTGTCTGCCAGGTGATCGCTGATGTACTGACAAGCCTCGCGTACCCGATTATCCATCGGTGGATGGAGCGACTCGTTAATCGCTTCCATGCGCCGCAGTAAGTAATTTCTCAAGCAGATTTATCGCCAGCAGCTCCGGATCGCGCCCTTCCCCTTGCCCGGCGTTAATGATTTGCCCGAACAGGTCGCTGAAATGCGGCTGGTGCGCTTTCATCCGGGCGAAAGAACCCCGTATTGGCAAATATCGACGGCCAGTTAAGCCATTCATGCCAGTAGGCGCGCGGACGAAAGTAAACCCACTGGTGATACCATTCGCGAGCCTCCGGATGACGACCGTAGTGATGAATCTCTCCTGGCGGGAACAGCAAAATATCACCCGGTCGGCAAACAAATTCTCGTCCCTGATTTTTCACCACCCCCTGACCGCGAATGGTGAGATTGAGAATATAACCTTTCATTCCCAGCGGTCGGTCGATAAAAAAATCGAGATAACCGTTGGCCTCAATCGGCGTTAAACCCGCCACCAGATGGGCATTAAACGAGTATCCCGGCAGCAGGGGATCATTTTGCGCTTCAGCCATACTTTTCATACTCCCGCCATTCAGAGAAGAAACCAATTGTCGGTATTTGCATCAGACATTGCCGTCACTGCGTCTTTTACTGGCTCTTCTCGCTAACCAAAACCGGTAACCCCGCTTATTAAAAGCATTCTGTAACAAAGCGGGACCAAAGCCATGACAAAAACGCGTAACAAAAGTGTCTATAATCACGGCAGAAAAGTCCACATTGATTATTTGCACGGCGTCACACTTTGCTATGCCATAGCATTTTTATCCATAAGATTAGCGGATCCTACCTGACGCTTTTTATCGCAACTCTCTACTGTTTCTCCATACCCGTTTTTTTGGGCTAGCTACTAGAGAACTTTTGGATCAAGCTATGAAGGACGCAAAGAGGGAACTAAACACTTTACTAGAGAAAGAGGAGAAATACTAGATGGGTCAAAGTAGCGATGAAGCCAACGCTCCCGTTGCAGGGCAGTTTGCGCTTCCCCCCTGAGTGCCACCTTTGGCTTAGGGGATCGCGTACGCAAGAAATCTGGTGCCGCTTGGCAGGGTCAAGTCGTCGGTTGGTATTGCACAAAACTCACTCCTGAAGGCTATGCGGTCGAGGTCCGAATCCCACCAGGCTCAGTGCAAATTTATCCTGTGGCTGCACTTGAACGTGTGGCCTAATAACTCGGTACCAAATTCCAAGAAGGACCTGCAAAGGGGGGCCTTTTTTCGTTTTGGTCCGCATCCACCTGTGCGGACCTCGGTACCAAATTCCAGAAAAGAGACGCTTTCGAGCGTCTTTTTCGTTTTGGTCCATGAGTGGCGCGCTTAGTTCCTCGTTTTCTCTCGTTGGAAGAAGAAGAAACGAGAAACTAAATACTAGAGTCACACAGGACTACTAGATGATGCAAACCGTTTTAGCGAAAATAGTCGCAGACAAGGCGATTTGGGTACAAGCCGCAAACAGCAGCAACCGCTGGCCAGTTTTCAGAATGAGGTTCAGCCGAGCACGCGACATTTTTATGATGCGCTACAGGGTGCGCGCACGGCGTTTATTCTGGAGTGCAAGAAAGCGTCGCCGTCAAAAGGCGTGATCCGTGATGATTTCAATCCAGCACGCATTGCCGCCATTTATAAACATTACGCTTCGGCAATTTCGGTGCTGACTGATGAGAAATATTTTCAGGGGAGCTTTAATTTCCTCCCCATCGTCAGCCAAATCGCCCCGCAGCCGATTTTATGTAAAGACTTCATTATCAACCCTACCAGATCTATCTGGCGCGCTATTACCAGGCCGATGCCTGCTTATTAATGCTTTCAGTACTGGATGACGACCAATATCGCCAGCTTGCCGCCGTCGCTCACAGTCTGGAGATGGGGGTGCTGACCGAAGTCAGTAATGAAGAGGAACAGGAACGGCCATTGCATTGGGAGCAAAGGTCGTTGGCATCAACAACCGCGATCTGCGTGATTTGTCGATTGATCTCAACCGTACCCGCGAGCTTGCGCCGAAACTGGGGCACAACGTGACGGTAATCAGCGAATCCGGCATCAATACTTACGCTCAGGTGCGCGAGTTAAGCCACTTCGCTAACGGTTTTCTGATTGGTTCGGCGTTGATGGCCCATGACGATTTGCACGCCGCCGTGCGCCGGGTGTTGCTGGGTGAGAATAAAGTATGTGGCCTGACGCGTGGGCAAGATGCTAAAGCAGCTTATGACGCGGGCGCGATTTACGGTGGGTTGATTTTTGTTGCGACATCACCGCGTTGCGTCAACGTTCAAACGGCGCAGGAAGTGATGGCTGCGGCACCGTTGCAGTATGTGGCGTGTTCCGCAATCACGATATTGCCGATGTGGTGGACAAAGCTAAGGTGTTATCGCTGGCGGCAGTGCAACTGCATGGTAATGAAGAACAGCTGTATATCGATACGCTGCGTGAAGCTCTGCCAGCACATGTTGCCATCTGGAAAGCATTAAGCGTCGGTGAAACCCTGCCCGCCCGCGAGTTTCAGCACGTTGATAAATATGTTTTAGACAACGGCCAGGGTGGAAGCGGGCAACGTTTTGACTGGTCACTATTAAATGGTCAATCGCTTGGCAACGTTCTGCTGGCGGGGGGCTTAGGCGCAGATAACTGCGTGGAAGCGGCACAAACCGGCTGCGCCGGACTTGATTTTAATTCTGCTGTAGAGTCGCAACCGGGCATCAAAGACGCACGTCTTTGGCCTCGGTTTTCCAGACGCTGCGCGCATATTAATAACTCGGTACCAAAGACGAACAATAAGACGCTGAAAAGCGTCTTTTTCGTTTTGGTCCTTTGAAGTTTAGGGGATAGTCCAATTATTGAAGGCCTCCCTAACGGGGGCCTTTTTTGTTTCTGGTCTCCCTACTAGTAGCGGCTAGATCCGGCGAAAAAGGGCAAGGTGTCACCACCCTGCCCTTTTTCTTTAAAACCGAAAAGATTACTTCGCGTTATGCAGGCTTCCTCGCTCACTGACTCGCTGCGCTCGGTCGTTCGGCTGCGGCGAGCGGTATCAGCTCACTCAAAGGGTCTTACGCCCCGCCCTGCCACTCATCGCAGTACTGTTGTAATTCATTAAGCGTTTATGCCGACATGGAAGCCATCACAAACGGCATGATGAACCTGAATCGCCAGCGGCATCAGCACCTTGTCGCCTTGCGTATAATATTTGCCCATGGTGAAAACGGGGGCGAAGATTGTCCATATTGGCCACGTTTAAATCAAAACTGGTGAAACTCACCCAGGGATTGGCTGAGACGAAAAACATATTCTCAATAAACCCTTTAGGGAAATAGGCCAGGTTTTCACCGTAACACGCCACATATTGAGAATATATGTGTGTAGAAACTGCCGGAAATCGTGAGTGGTATTCACTCCAGAGCGATGAAAACGTTTCAGTTTGCTCATGGAAAACGGTGTAACAAGGGTGAACACTATCCCATATCACCAGCTCACCGTCTTTTCATTGCCATACGAAATTCCGGATGAGCATTCATCAGGCGGGCAAGAATGTGAATAAAGGCCGGATGAACTTTGTGCTTATTTTTCTTTACGGTCTTTAAAAAGGCCGTAATATCCAGCTGAACGGTCTGGTTATAGGTACATTGAGCAACTGACTGAAATGCCTCAAAATGTTCTTTACGATGCCATTGGGATATATCAACGGTGGTATATCCAGTGATTTTTTTCTCCATTTTAGCTTCCTTAGCTCCTGAAAATCTCGATAACTCAAAAAATACGCCCGGTAGTCGATTTATTTCATTATGGTGAAAGTTGGAACCTCTTACGTGCCGATCAACGTCTCATTTTCGCCAAAAGTTGGCCCAGGGCTTCCCGGTATCAACAGGGACACCAGGATTTATTTATTCTGCAGAAGTGATCTTCCGTCACAGGTATTACTCGCGATAAGCTCATGGAGCGGCGTAACCGTCGCACAGGAAGGACAGAGAAAGCGCCGGATCTGGGAAGTGACGGACAGAACGGTCAGGACCTGGATTGGGGAGGCGGTTGCCGCCGCTGCTGCTGACGGTGTGACGTTCTCTGTTCCGGTCACACCACATACGTTCCGCCATTCCTATGCGATGCACATGCTGTATGCCGGTATACCGCTGAAAGTTCTGCAAAGCCTGATGGGACATAAGTCCATCAGTTCAACGGAAGTCTACACGAAGGTTTTTGCGCTGGATGTGGCTGCCCGGCACCGGGTGCAGTTTGCGATGCCGGAGTCTGATGCGGTTGCGATGCTGAAACAATTATCCTGAGAATAAATGCCTTGGCCTTTATATGGAAATGTGGAACTGAGTGGATATGCTGTTTTTGTCTGTTAAACAGAGAAGCTGGCTGTTATCCACTGAGAAGCGAACGAAACAGTCGGGAAAATCTCCCATTATCGTAGAGATCCGCATTATTAATCTCAGGAGCCTGTGTAGCGTTTATAGGAAGTAGTGTTCTGTCATGATGCCTGCAAGCGGTAACGAAAACGATTTGAATATGCCTTCAGGAACAATAGAAATCTTCGTGCGGTGTTACGTTGAAGTGAGAGGATTATGTCAGCAATGGACAGAACAACCTAATGAACACAAAACCATGATGTGGTCTGTCCTTTTACAGCCAGTAGTGCTCGCCGCAGTCGAGCGACAGGGCGAAGCCCTCGGCTGGTTGCCCTCGCCGCTGGGCTGGCGGCCGTCTATGGCCCTGCAAACGCGCCAGAAACGCCGTCGAAGCCGTGTGCGAGACACCGCGGCCGGCCGCCGGCGTTGTGGATACCTCGCGGAAAACTTGGCCCTCACTGACAGATGGGGCGGACGTTGACACTTGAGGGGCCGACTCACCCGGCGCGGCGTTGACAGATGAGGGGCAGGCCTCGATTTCGGCCGGCGACGTGGAGCTGGCCAGCCTCGCAAATCGGCGAAAACGCCTGATTTTACGCGAGTTTCCCACAGATGATGTGGACAAGCCTGGGGATAAGTGCCCTGCGGTATTGACACTTGAGGGGCGCGACTACTGACAGGGATCGAGGGCGCAATCCTTGACACTTGAGGGGCAGAGTGCTGACAGATGAGGGGCGCACCTATTGACGTGG
+
%%%&%%&'%$$$#$$$%#$$$&%''(((&&''%&%$&'++*)'&%%&&%&'&')++**)**&%%%,%$$&((*$#$$#$%)&&('%%&-2?ABBFFGDFJGGGJIFHHJFIIEJGEFFF>77,@>JC><<=9<:?>>805ADGDJJJHDDJIJIDCABFC<<F443654,*'(''*<=:'&&''&%(,*/>@@>>7433A?=>EF@JCGDFJFHCCDCJF=::9)'''316EHJIDCDD80///@;9*21100.'&&&*3+(''''+,/84+&#$#$%%&)39/-**,4&'534455>?JGFDDFHHGHHJJJDJG@D>>5DGJFHJJJIFCB@@BIJHJJJGJJJHIFHCCDECB>DDEJJIGFJGJG<<<=IIFCCJJDIJJHGIDJDIIJJJJJHHJIJJJGGJFED<EE:CIJIJIJJJJJJECCCBB9<99GJJGJJJJJGJGECEJ88889<?AB>@=:::;?<==FEEJHJJH?JIJJGIHEFJJJIGDD>=>>JFHJJ>76++***+@CBA<.66788--,,,,,334?@IHJGIIJHHECDCFGHJHJIJJFJHIIIJJHJJDEJJJIJJJGCIECCIGJJHGJIHIIJJJHFIJJJBA?9;:9:00006685+((''+,,,,.51':>=;<FHD?A>>?=;6++-'''';?>>=>BDCB2112FIFJJJJHJGJJJHIJJFGJFBABJGHDGEDFFJHJGE?=<<;2/(''''5.@AAB@AC8640/(&$&%&$%%%%%%%(%$$%($$$$&'$'&$$$%%%&&'))(,**23;HJEJ???>HGFGB@@=63338BJJJIEGJJJJGFJJJJHJJIGGIGJIJHGJFJJJJJJIJGGHF?;5:999:8221.//05788JBC@F8888FJJ+-002&%%&%&)*))))*))'(%%%%$$)&&$#%'11479=@BE@@>ADHJIGECI=JEDJ:CE4-C*))*)*&%%$%$$$$$$%$%%&()--,&'&%'$%'''+,0@BJCGHGIDE=999=JJJJHGJJJJF@@??DFJBA8778<>E@JJFGDCAE?==<?@BJFH>=;<DA@84+*'(('&&')(--57=;;;0***-0,)))&&&$$$#%&&''+)(((8:ABEIIECC@@A?@A@::6866BFHGJJHHDFFJJHJJJEHJDHJFIJGJJCDCDH>32212@>??CCFFEC<@9=.1127'&''*%$##$$$&&$%%&''(+.-/)(&$##%$$%'$##$%&%%%&'/'&&'(&$$#,,257:8:;<=+++('%$&))((&'%%%@DFJ>@;985)'&%%'&')&'')6*65472''413@BGEFJHIJIJGJJ9999HFJGJGGJJJIJJJGJJGHJJJDFBB2BCHBJ@JJHJJJFJJJJJJJJJJFJFJGC>>JJJIIJJFJJJFJJJJJJJHJJJJIGJJJJJJJA@?AFHJIHJJHDBJFJJIJJJGJJIJEFGFBEF@JBAJ=AADEJIGJHHJJIHJGJ2111FEA?>:7120055EHJCFICIJJFJCECFJEJDHJEEHJGJHJJJIFJHJJCDJJIJJGFGJII@?<<9738<<?@0////+,.----.7<<A?6EDEJIJJJJIJJJGHJJJIJJJJJC?><<?;;=00CDDECDEJFGGHJGIJJGJGJJIJJA977HGGDDHFJGJIHJJJJJJGJFFJJEDCGHCFJHHIJJJJGJJJJJJHEH=>ECDEJIHIJJFIJJJIJJHJGIHJJJJJH>@HCFJJJJIGJJJJEIGFEJJJJJDC===>GDEHJJJHGJJJJJIFJJJGFJHJJJJJJJJJJJFJJJJFGJEJJEEFB?JJJJJJFJJGJJGJHJJH999:=:@@AA@;;3334811145684BBJJJJJEJ<;;<HJJJFJJGHJJJIJJJJ9999AJC@?:668;BEHGIIJEJJJJIJJJJHGHGJCFGEJJJJGJFJJHFJJJJJJJIJJJJJJJFJJIHHJJJJJJJJHA@>@A@JJJJJJJJJGHDCDFJJJJHGEJFJIJJJJJFJIJJIDB=?>>:54==AA9888A==FHJEEG=<<<<9::AB@B?@BECE>=A@?>229:;=:AA>?:6ECEEEB>?IGGF?;;;<8+++>BB2222BEJJGIGIHFGJJEJHHJJJJEJJFJGEFCDD@@AIGEFJJJHJIJJJJJFJJJJJGJJGJGGIJJJHHJJJJFJJJGIJCDDCJJHGGJG3333333GGJFBDABJHEHIJJJJJJGFCCB8/.**('))**)&&')***.1999<BCD?@?@EIFJJBD=>JHGIHJCDHGJFIGGJJJJJJJHJJ1101JHEDJJHJJHHJHACGH?FGJJJJJJGJJIJJJJJJJEHBBFEBFCA@@(('''(<))));=D3222277ACBJ?>?CGFEFIJJB@FGDE766660=>JJFJHGBBC>=<>FCAACA:DED2114?@EJFGGFJJHJJHGHJEGFJGFHJJJJJJJFJC@@6345;2000=@AB??AJJGA@ABJ====BEGEDCFJJJABABIJJJJJGGJJJHJJIIJIJJIEE88/.+-.3I<=0101BAHJGJJE@ADEJJJJIGIEHGIGJJHJJJEGGJJJJIGJIJJJJIGJJFGJJJHGJJJJHJFGFA?99==BJJJJJGJFFFJJHJJJJJIHA??@EEJJIJJJFGJHJJHC:9('''94-)+.*A>>@?FJEDFDJGGGJ/---..>?ACHCBJHEDDC?76-,-5?>>>?GE@>>95578=<==32200/./64661/0-/5.''((BAB@A?@BBFJJJJJJGJJGJJJJJJDJJBCG@??=@CCAFHHJHJHIJJIJJIJJJD@>=<;9686998796644@?4334A<==>HJ<<<<EJJJJJHJDEA<==<=<<BHIJEFGGHFJJIHHJHJJJJJGHIJJHJHHJJJJJJJ?>*)))>;;;A998?ACCFJHJJIEEJJCAAAE''''..0111011/17)'''+*%%$BCEJFGEJGJHHFJIJJG10-,-(17BDEBHEBA?BEA@ADDEGIJJJ;(''(>=@F=>>>JJJJJHJ?@@9;<JJHIGB==BBFCBACCHGIJJEFGJJJJ:DBDIIJJJJ==<=CB1+++,ABD;;ADJGEHIHED00//.))(,-1/.+*67::@ADJJIJGJJHJJIHJJJJGJGFIGFJIJJGJJEFJIBB@DGCFIEHJJJGJFJJIJJJHJJIJJJJJJJJJJGHFGGHJGJJEJIHJJJJJJJJIJJJJIFJJGJJJJJDA*)))JJFEC555490)&$#'--,-.+-11AA@??ACC@AA=<<...0CB<<==?C@;86660'''+-;<7--..:897799HJFJIIJEAAJGGEJJ878?D???@BCDJJJHGJJHJIGJGJIFDEEEFD+((*---/4=;>=<=?5555D@:9'&&'-,../?>BAEJJJJJJDEDEJ?;;<JJJJJEJGIJHGDCBFGJJJJJJJJJJJGJJGJGJJJJIJIHJHIIJGIJGJIJJJHFIJJJJIFJJJJJJIIIFHGJJHD<78::JCDEHDJJIIABAE???@GGFCBCCDJ@AADJFGEJJJJJHHJGJJIJ@=;31/.+&&&&&*0;??>GGCEFC@AJJJJJHBAA@EJJJIGFIB==FFFEJJJJJJJG=8999;<<<HJGEJJJDJJHGJJEJIJJJFJEIJEIGJJJJFJJGIJJJFDECID>==>C=<187JHB?;;<<?AHIJJJHJGHGJIIGGGGJIJGJJJJIJFEEBFBJJJJJHHGBBHEJE==@AIIGHGJJJJEJJJE?DJHJJJHJHJIJJJJJEJDJBEJGFFJG;60DJHHDDH::;E@>>>BECCABECCB:<>EJJGGJEJJIJJGFHIJJJJJJJJJJFFEE?BHJJIGHEGEJJJJFHIJGJJEHEBACB<JJFIJJJFIHJJGJJJEJJ<99<@JJJIC3333BC@..,,<=DJGHJJGHJJJJJJFFJJIHFIJDIJJJGGJGGJJJJIJFJJBJJJJJGIGJHJGF8226881001/--45DEEBBABDFJJFIJGJ:;;;JJJJJGGGEJJGJJJJIJIHIHJEIEFGGDBJDGJJJJJGIJJJIJFEIJJJJJJJJJF2223:DHGJGDDEJJGCEJFJJEHHJJJGFIIJGJJHEJDDD@CCHHJJJJJHIDC=;:79JJHHGGHDF@7667BA@A>=;/%%%(++++48::=>?IHJJIHD==><>?@JBEGJJIHC@@>>?11115BBABCCGGBAAEFGFHF////<=100000/42..('')&&&&'++-//1244589AA6763458CC@DDBCDGJ><<;74422221?AGJJFDHIJJHGG==><???JJHFHJHFJJJJEGJDF333110&&&)''-.:339255)))*259=@BHGJJGHJJGEIGFFHJIIJJGHHIEGDJJJJJJFJJFJJJJIIJEJIEIJG??B54447899EEE@A@ADDJJCCD=>>>CCDBBJJJGJEFGDIJGHJHGFJJEGJD<<///3D<7999GFJJJGJJJJJJJJJJIGJJHJEGJJJIIFHJFDDEGHH544..1,+**)'''*53010/3422114-)'))*.//1012>A<=<GFCFIJGJEGJJJJIJJHIJEHGIJEGEHGHGHHJJ=>=>JGJJJJGHFJHJJGJHA;3447>;BBDJ<<85***+,**)'',++++2-56.--,00094323331104220./48JIJJGJEIFJGFG6669,*+7777:><?A@HHEIIEEHJHJJJIJGJJJHJFIJJFBABBJFJJJGFJJJJJJIJJJJJGEB?>;==<=BJJJJJDJJFEJJJJJEJJGD>;=3-,+)()*+/.14048799:/../2224<>@9/CEHJJHIJJJHJJJGJIGJIEDHFIFJEEFJJGD?=>JJJJHJJIJJGJHJJJD:::76554A8777>9''&&'(**777AHFJGJGHJB98EEJHEEECJJGGJJEHFHHJJJG>=>=>>>BDIIHBCCEFJ;<<:==986659:;EHJEJFHJJJ*)))JIEJDIJECDGFFGJJJGIJJJ@?5+--,++++4@JA;6223697899<B*))*IJJGHFJGGI=0''(....4566220,**+/--584442/..4>>?CCCDBFD6555-&&&%%%%%%&(*./:?==<<?>?AJDCEBFGJECJJJFJJJJJEHJJEEJIJGJGJHJJIJHJJHJGJHGGJJIFJGIJJJHJJ?===DJDB@ABAC@><6**@CCGJH:99:55,-,,(('%%$''%$$&$$%)+(((-22AEGIGG?>BC;<;<GHHCBA984*))*))+1;99?,CGHJC=?EGIFGIHIIJJFJJJIJJ@1-333DEG==<=F>BCGEJDJGIHGGGJF/...1****6;<:6ABADC>=;;=?=::9602810.00-*'')69:=<IIHAABAJDBA=?JHJIJIJHJJJ====EFEFFEFJJICAABBJEGCDIJHIJJJIHJJ>GJCB@DFHGJJJJJEIH@@?ADFFEFEHJAAB@BEB?===11BJJDJJE;;;<JJJCA?>?AJDADEBJGGIIJJGEFEJEJDEIJJ7=87JJJJJJJHJEJED@JEEEJJJJJGJFJGJHJJGJJCGEJIJHJJIDF@J<9DEJJJJJJEFHD@000+*((*+-9==>@@>=>?CCJID43324486HEJFGHJIIGGIJGGIHA@A>BEDJJJFHJGJJJJEHE6112:;BA?87//33.../CEAB?>7666=DJFJBDGEGJGGJJEJJFBCHJJJJJAIHFIGEDDDGJGHGJJGJ?;>>;;-&&&(+..+/<<DGJJJJJJJJJJGGJJJJJFJJJIJJEFJGHJIFABCB99HHEJDC4,+,,9:<;;:989<10())++,7AJJJJJHIHJJFEJ???@JJJHJB:9AD:>?CEHJJHJHGJGJEJHJE@@ACHHJFJGFFJFGE@A?=<@??>9EI7777@JJJJJJIJHJJHJJJJAAABC7766436G@GHHFJJJJHHJFJFEGEJIJ?>:HIFGFHJEDE::;JEJGCEEHHJJJJJJIGJIHGDEFJDEBE?@@@JFFJJJJGIJJHJIJDAECBBJ@333EI866722111/+*859<@;'''8BABCJHFJJJJJJGHJJ@556<FJCEJDEDCGF====JFD@310/074374425:;C@6440003001<4339@I6666EJJGJJJJJJJJGJJHDDJIHJJJJJJHJGJJJF===<55.+7DFADAHIEECCEDJJBCEEJ>;<=EJJEC@6666<<=:786557BEHCCEB<==:7:HFJFJGJDCFFBBAABBCFJJH8888HHICCHIHD@?ADCEDFJIJJHJFJIGCD<<5211*-<('''/64+++*78*?<=<<<@@BDFJJGIFJHJGJJJJJJGF2211DIFJGJCFGHHCBGCFEGHJJDAFB<@436157('''&&'%&+&&%%%0;8772.-+.7678511259,,+99111198;;IDIJJGJJJHIJEEDFDEJEEEDJ?>=>BJJIEJJJIJGHJJJJJHJIFDGHJEF@??AJJ;:;=???000;EFD9999D82,,:6984//>EF;;::>>??77JIJHA=ADHGJGEIJJIDCBFGGJJIFJIDCGFHJHJJJJJJIJJHHJJHJIJHJJJJJJGIJHJJIDEDCGIJG1111==>?HHEB=>IDDDDJ6668@221133(>BCFJJEJFDBEJJJJHFGJHHJJE>JI0///65///155-)')+----;;=>??@AJHJJJGGJJJJJIJJJEGEGJJJIFGEJIFFGGFF=H75545=<=?=0//0866<9=1../999=>>IEIJJJJGC@@II@??>EHDG7B=,,,,IIJJEEA>8766JCAADDJJJJJJEJJJGJJGGJIJHFFJFJJJJJJFJJCGEGJFHJJ@@@BEFJ@?@?G;99<CJJ?==>J<=<=IJJD?@CAAFHCE663123,&&&<<<BDEHEDJECDDAEHFJDH@@@JGEDGACEFIJA&&&)))%%/07568DBGFEFJIFJEBDC??<;6567FEDFFIIEHEA;800033BDEDIJJJIGIJJHJJJJJJAA@EHJGJJHJJHFJJIJFHGFGHBBCFFJJJHCCCCJHJIGJJGFEFGGJEHIEJFDFJIJJGJIFJEDJEEF=;;;6)(''%$%%&')*+++<<<;?@AA?@?ABEEJEFGJFJJFJ8880001?>****<<?@@HHGEJJIGDBBC>>>>?212285778<@<JFFJJIJJGJIECEDFIJCHHJJJH=<<=IJJJ?>>:;;3325+**+-?<JJIJJJJEGJJIIJJJJJHJIJJJGFFD@A?=::=BADJJJGJJJHGJJJJJJA??BDJ@?@ADEDBHJFHEJHIJJHGJJFJJJFFJJJJJ5556?4111489><?@JJFHHJIEJJEJDFJJJJIJJJIFJJHJJJJFHFBEBF<89<HAAA@AHGIEGGHJJGJHIJIHJJJJGJJJGHJHIIJJJGJIJJHJJHJJFJJECA@ADBBAJJJJJFJIIJHJCD/...122,***.++,6:.---CCDJJHJIGJHJJJJJGFCBBCGBAAAA=>++1;BGBC>??A1111DCBAHJ>>=>JBBCGJIJFJJJJHIJJJJFGGJJJJHJGJDJJFFGJJJHJHJJJIHJJGHHEJJJJJGJGJHJJJJJJJJJJHJJJGIJJJJJJJHJJJJJJJHJJJJJJIIGAB;;;9JHHFHHJJJJIJJ===7<30/04335---7@>?@<715-:;JJJHJFJJJJGJJJFJJJJJJGDDCCD@>=>E>>>?@IJHGGJHJJJJG>77GIJFGHJIJJJJJJHEDJGJJBB@>?>@>@CB>>=22/.****1../0:;AEDBBDEDCJJEJFJFGFCA555ACJBBCDBGIE<:::GGGJCC??C9878A<=<=;DFD=<8098;;<;AIIJJJFJGIJJJJJIJJJJJIFJIFGJIJJGHJJJJJJF@@@FC<<9875,,,-CGB<;==<995CGEJIJJ?<:9EA@A@H>@ABFHJGDHFHJJIJJFG@??BDJFJJJJJHCCEAFFJIJJDA@ABFBE?66@FJ????<=CE>ABIJIJ?=>HJJEJCDCCFJDJEFIEJIFJDED:85:00>+++70..0049@;4147001245<@?CGE?=::<8998410((()('((+*++4JECCDF666697843;DAEJGIIIJEDFDBF655-'''8<;:;=AHJEHIGDJJDDDIJIJJJJJJFIGHJJJJGJFIJJGJGEJE@@@=;99===?@JFGDHJGJJJFJJGD@A?;;<<G;;;;EB?ABCGJEJIJJECE==>=HC>;::;0;;97BJICAA?EDJEJJHJJHIJJGJJI;@<:986((((**&&)*//0:8;=FJIJHJJJJJJJJJJJJJJJJJFGJJHJJGJGJJJJJJJJJJGGJJJ>>=?G<558CGEJJJJJIH555?@=;7CFDFEGFJJJJJJJGHDJJIDBD?<988<@@?JCCFCDJJFIEDG?9---.99:JGEEEJGJGE=2***++-32468:55560../,-347>=;554665ACEFFEDJHJJHGJEGFGJJJB2)))***+8:<;512B==<CD8889100-.%%%%%$'$%%%%%&&+*71('((901..0168<<;-+*%%$%((())***0.*+0>CEJ@AAAJGJJJJGJJHJJGJJJEF33;0//05><;;?EHJJJHFDJJHJIJJ?>?>>?@B?JJJHJJFGHDB@AJJJEHGA>:-,,,<BCJGDFGEGIJJHEEDFD==<=321,,--,(((-,,-----BBADBAFGGFGHH?@8433-*('+('&(**,,,/68FJ522=4DA@AEFHJHJJJJJIGEFJIJJIJJG?JJJJGJJJJJJJJJGGGE<<<=HIFGJJJJIIIJIJFJJJJHJJJJGGHFBEJJJJJCCG?>;/.--1/.((/04JJJJCFDAAACFJIHIGFFJJIHJGJHJJJJHJFB@>=79;;J?>>HJJIIJAFIIDJHJHJ<<<6653444G;DA333JEFJJJHDDC;:6.-,(%%&*/04:9;8=FAEGJCGJHJJJGHIJJJJJGB>;<>??AD<<=>?@?==;;<?CCHEH67CAFFJJGI9999D<CFC?JE<>=8FBJHGGFADFGDJI?A@?JJBJJCDFGJHJJBDBB+)))14-+*-0/'*2999<==EGJJB<8866AIGJFJJJJFFJ<<<JJIGEEDJCDJIFJGJHJJJGJJGJHJDD@==JJJ@>?/**7C???DEGJJIHHJJEGHA@@AB****-0029<>CJIEHDIGJJJJJEJJJEJJHJIGJJIJIJ6666JJGJG>>>>DEEJJJJJJD?G;GJJJJ999:=-->@@FJJJGGJJIIJJGJJFGJGGFHGJJJEJEGFJEJJJ@FJJJGJFHJGIHJJHHJGJJJIJJFFJJGIJJIGJJJJ;;:;BAAAGJJJFDJJJHEIJIIJFJIFIIJJGJJJJJJJGJJJJJJIJJJJJJHJJHHHJIG1./BAF9888BFJJEGGBJJHIFEJIJJJJJJJIJJJHJJJIJJEDIJJJJJIJJJJJIIJJJGJJJJJJHHGJJJIGJJGJGCEEJJJGJJIJJJFJFJJJFGJJJIIJHHJJJCJJJJGJIJIJJJIJJJEFFJJJJJJJJJJJJHJEH4449A?HFHDGDBCJJGIFHGGHGJEJDDJFDGJJJJG:67('&&*,-666==>>DEBJFFF<;9:<CA??EHDB==>:98811-,,-958451129.,--76@?BA?@BBGJDJJHJEDFJJ>AAJJJGIEECCEJIJGJJJGD:<<<?HD>>?6667<>@EIJJJJFJIJJJJBDBC@<4566*'&((-//006<32126ACDGHFEFA???5444JEJIBCFF....7C>>>?EGGJJHJHJHJJIJEF6511''(543348889HCACABEFDJ9///022212226FFFEDDFD,,,,;-'',**+++77;<>BHFEEJJHJIJIJJJJJJGJEJFJJJJJIJJJ??:87*)))DCFEDEJEGGJIJC??@@783/*(+'''':435:8779CFJJJIFEGGFJIJJHHHJJJHGIHJJJJCE4CHHJHIDEFDD</...)((45899;@@;9;<=<<4..056GD=4404**-074>BJGJJJGJIIGJJJJJEEBGIJJDAB=0-'''(,61235B@BBBCFEJDEJGJEGJJJ==<=JHJGGJJJJFJFHCGEGJIJJJJJHJFJGIJHIJIJIIJIFBCBCJJJJHHIJJGF<;::99556HJJJJEJGIJJJED>@@EEDIJJDFFDFFJEHJEJFFEEFEDHE><.-++(++)''')()*()*1===;>JECCBBBBHJJIHJJJIHJJJJHIEDHJGJJJJJBCB@BC555543+'$#
@Glass_T7V_20_D3_14_5_1
CCTTCGTTTATCGCAAGCTCTACTCTTCTCCATACCCGTTTTTTGGGCTAGCTACTAGAGAACTTTTCGGATCAAGCTATGGACGCAAAGAGGGAACTAAACACTTTACTAGAAGAAGGGAGAAATACTAGATGGGTTCAAGTAGCGATGAAGCCAACACTACCGTTGCAGGGCAGTTTACGCTTCCCTCGAGTGCCACCTTTGGCTTACGGGGATCGCGTACGCAAGAAATCTGGTGCCACTTGGCAGGGTCAAGTCGTCGGTTGGTATTGCGCAAAACTCACTCCTGAAGGCTATGCGGTGGAGTTCCGAATCCCACCCAGGCTCGTGCAAATTTTGTCACTCCACTGAACGTGTGGCCTAATAACTCGGTACCAAATTCCAGAAAGAGGCCTCCGAAAGGGGGGCCTTTTTCGTTTTCGTGCCCGCATCCACCTGTGCGGACCTCGGTACCCCAAATTCCAGAAAAGAGACGCTTTCGAGCGTCTTTTTTTGGTTTTTGACCATCGAGTGGCGCGCTTCATTCCTGCGTTTTCTCTCATTTGAAGAAGAAACGAGAAACTAAATACTAGAGTCACACAGGACTACTAGATGATGCAAACCGTTTTGGCCAAAACATAGCAGACAAGGCGATTTGGGTAAAACTACGCAAACAGCAGCAACCGCTGGCCGGTTTTTCAGAGTGAGTTCAGCCGAGCACGCGACATTTTTATGATGCGCTAGGGGTGCGCGCACAGCATTTATTGCTGGAGTGCAAGAACGTTGCACCGTGGAGGCGATCCGTGATGATTTAAATCCAGCACGCATTGCCGCCATTTATAAACATTACGCTTCGGCAATTTCGGTGCTGACTGAGAAATATTTTAGGGGAGCTTTAATTTCCTCCCCATCGTAGCCAAATCGCCCCGCAGCCGATTTTATGTAAAGACTTCATTATCGACCCCTACCAGATCTATCTGGCGCGCTATTACCAGGCCGATGCCTGCTTATTAATGCTTTCAGTACTGGATGACGACCAATATCGCCAGCTTGCCGCCGTCGCTCACAGTCTGGAGATGATGTCGCCGAAGTCATAATGAAGAGGAACAGGAGCGCGCCATTGCATTGGGAGCAAAGGTCGTTGGCATCAACGACCAGATGTCGTGATTTGTCGATTGATCTCAACCGTACCCGCGAGCTTGCGCCGAAACTGGGGCACAACGTGACGGTAATCAGCGAATCCGGCATCAATACTTACGCTCAGGTGCGCGAGTTAAGCCACTTCGCTAACGGTTTTCTGATTGGTTCGGCGTTGATGGCCCATGACGATTTGCACGCCGCCGTGCGCCGGGTGTTGCTGGGTCAGTAAAGTAACGTGGCCTGACGCGTGGGCAAGATGCTAAAGCGGCTTATGACGCGGGCGCCGATCTGGTGGGTTTGTTGCGACATCACCGCATTACGTCAACGTTAACGGCGCCAGGAAGTGATGGCTGCGGCACCGTTGCAGTATGTGGCGTGTTCCGCAATCACGATATTGCCGATGTGGTGGACAAACTTTAAGGTGTTATCGCTGGCGGCAGTGCAACTGCATGGTAATGAAGAACAGCTGTATATCGATACGCTGCGTGAAGCTCTGCCAGCACATGTTGCCATCTGGAAAGCATTAAGCGTCGGTGAAACGCTGCCCGCCCGCGAGTTTCAGCACGTTGATAAATATGTTTAACGGCCAGGGTGGAAGCGGCAACGTTTTGACTGGTCACTATTAAATGGTCAATCGCTTGGCAACGTTCTGCTGGCGGGGGCTAGGCGCAGATAACTGCGTGGAAAATCAGGCACAAAACCGGCTGCGCCGGACTTGATTTTAATTCTGCTGTAGAGTCGCAACCGGGCATCAAAGACGCACGTCTTTTGGCCTCGGTTTTCCAGACGCTGCGCGCATATTAATAACTCGGTACCAAAGACGAACAATAAGACGCTGAAAAGCGTCTTTTTCGTTTTCATCCTTCGAAGTTTAGGGGATAGTCCAATTATTGAAGGCCTCCTTAACGGGGGGCCTTTTTTTGTTTCTGGTCTCCCTACTAGTACAGCGGCCGCTGCAGTCCGGCAAAAAAGGGCAAGGTGTCACCACCCTGCCCTTTTCTTAAAACCGAAAAGATTACTTCGCGTTATGCAGGCTTCCTCGCTCACTGACTCGCTGCGCTCGGTCGTTCGGCTGCGGCGAGCGGTATCAGCTCACTCAAAGGGTCTTACGCCGCCCTGCCACTCATCGCAGTACTGTAATTGCGAGCAAGCATTCTGCCGACATGGAAGCCATCACAAACGGCATGATGAACCTGAATCGCCAGCGGCATCAGCACCTTGTCGCCTTGCGTATGATCTTCCCATGGTGAAAACGGGGGCGAAGAAGTTGTCCATATTGGCCACGTTTAAATCAAAACTGGTGAAACTGACCAGGGATTGGCTGAGACGAAAAACATATTCTCAATAAACGGGAAATAGGCAGGGTTTTCACCGTAACACGCCACATCTTGCAAATATGTGTAGAAACTGCCGGAAATCGTCGTGCATTCACTCCAGAGCGATGAAAACGTTTCAGTTTGCTCATGGAAAACGGTGACAAGAAAGTAAACTATCCCCATATCAGCTCACCGTCTTTCATTGCCATACGAAATTCCGGATGAGCATTCATCAGGCGGGCAGGAATTGAGATAATAAAGGCCGGATAAAACTTGTGCTTATTTTTCTTTACGGTCTTTAAAAAGGCAGTAATATCCAGCTGAACGGTCTGGTTATGAGTAAGTGAGCAACTGACTGAAATGCCTCAAAATGTTCTTTACAGATGCCATTGGGATATATCAACGGTGGTATATCCAGTGATTTTTTTCTCCATTTTAGCTTCCTTAGCTCCTGAAAATCTCGATAACTCAAAAAATACGCCCGGTAGTGATCTTATTTCATTATGGTGAAAGTTCGAACTTCTTACGTGCCGATCAACGTCTCATTTTCGCCAAAAGTTGGCCCAGGGCTTCCGGTATCAACAGGGACACCAGGATTTATTTATTCTGCGAAGTGATCTTGCAGTTGGCGACTTATTCGCGATAAGCTCATGGAGCGGCGTAACCGTCGCACAGGAAGGACGGAGAAAGCGCGGATCTGGGAAGTGACGGACAGAACGGTCAGGACCTGGATTGGGGAGGCGGTTGCCGCCGCTGCTGCTGACGGTGTGACGTTACTATCCGGTCACGCCGCATACGTTCCGCCATTCCTATGCGATGCACATGCTGTATGCCGGTATACCGCTGAAAGTTCTGCAAAGCCTGATGGGACATGAGTCCATCAGTTCAACGGAAGTCTACACGAAGGTTTTTGCGCTGGATGTGGCTGCCCGGCACCGGGTGCAGTTTGCGATGCCGGAGTCTGATGCGGTTGCGATGCTGAAACAATTATCCTGAGAATAAATGCCTTGGCCTTTATATGGAAATGTGGAACTGAGTGGATATGCTGTTTTTGTTGTTAAACAGAGAAGCTGGCTGTTATCCACTGAGAAGCGAACGAAACAGTCGGGAAAATCTCCCATTATGGTAGAGATCCGCATTATTAATCTCAGGAGCCTGTGTAGCGTTTATAGGAAGTAGTGTTCTGTCATGATGCCTGCAAGCGGTAACGAAAACGATTTGAATATGCCTTCAGGAACAATAGAAATGTTTGGTGGTGTTTTACGTTGAAGTCAAGACGGATTATGTCAGCAATGGACAGAACAACCTAATGAACACAGAACCATGATGTGGTCTGTCCTTTAGCCAGTAGTGCTCGCCGCAGTCGAGCGACAGGGCGAAGCCCTCGGCTGGTTGCCCTCGCCGCTGGGCTGGCGGCCGTCTATGGCCCTGCAAACGCGCCAGAAACGCCGTCGAAGCCGTGTGCGAGACACCGCGGCCGGCCGCCGGCGTGGATACCTCCAGGAAAACTTGGCCCTCACTGACAGATGAGGGGGGAGCATCCGACACTTCGAGGGGCCGACTCACCCGGCGCGGCGTTGACGGATGTGAGGGGCAGGCTCGATTTCGGCCGGCGACGTGGAGCTGGCCAGCCTCGCAAATCGGCGGAACAATTTACGCGAGTTTCCCACAGATGATGTGGACAAGCCTGGGGATAAGTGCCCTGCGGTATTCAACCTTGAGGGCGCGACTACTGACAGAATGACGAAATGCTGACACTTGAGGGGCAGAGTGCTGACAGTGGCGCACCTATTGACATTTGAGGGGCTGTCCACAGGCAGAAAATCCAGCATTTGCAAGGGTTTCCGCCCGTTTTTCGGCCACCGCTAACCTGTCTTTTAACCTGCTTTTAAACCAATATTTATAAACCTTGTTTTTAACCAGGGCTGCGCCCTGTGCGCGTGACGCGCACGCCGAAGGGGGGGTACCCCCCTTTCTCGAACCCTCCCGGTGGAGTGAGCGAGGAAGCACCGGGAACAGCACTTATATATTCTGCTTACACACGATGCCTGAAAAAACTTCCTTGGGGTTATCCACTTATCCACGGGGATATTTTTATAATTATTTTTTTTATAGTTTTTAAATCTATTTTTAGAGCGCCTTGTAGGCCTTTATCCATGCTGGTTCTAGAGAAGGTGTTGTGACGGACTCCCCTTTCAGTGTGACAAATCACCCTCAAATGACAGTCCTGTCTGTGACAAAAATTGCCCTTAACCCTGTGACAAATTGCCCTCAAGAAGAACTATTTCACAAAGTTATCCCTGCTTTTTATTGACTCTTTTTTATTTAGTGTGACAATCTAAAAACTTGTCACACTTGGCCGTAACGAAGTATCATGGCGGAAACAGCGGTTATCAATTCAGAACGTAAAAATAGCCAGCAAATCGTCCAGTCAAAACGACCTCACTGAGGCGGCATATAGTCTCTCCGGGATCGAAAACGTATGCTGTATATCTTCGTTGACCGAATCAGAAAATCTAATGACGCCTCCAGGAACATGACGGTATCTGCGAGATCCAGTTGCTGAATATTGCTGAAATATTCGGATTGACCTCTGCGGAAGCCAGTAAGGATCCGGCAGGCATTGAAGAGTTTCGCGGGGAAGGAAGTGGTTTTTTATCGCCCTGAAGAGGATGCAGGCAATGAAAAAGGCTATGATCTTTTTCCTTGGTTTATCAAACGTGCGCCGCCAGTAAATTGCAGAAGGGTTTTTGCACAGTGTACATATCAACCCATATCTCATTCCCTTCTTTATCGGGTTACAGACCGGTTTACGCAGTTTCGGCTTAGTGAAACAAAAGAAATCACCAATCCGTATGCCATGCGTTTATACGAATCCCTGTGTCAGTATAGTAAGCCGGATGGCTCAGGCATCGTCTCTGAAAATCGACTGGATCATAGAGCATTACCGCTGCCCTCAAAGTTACCGCATATGCCTGACTTCCGCCGCCGCTTTCCTGCAGGTCTGTGTTAGTCAAATCAACGACAGATTCCAATGCGCCTCTCATAAGTAAAAAGAAAGGCCGCCAAACAGTTTCATATCGTATTTTCCTTCGCGATATCGCTTCCATGACGACAGGATAGTCTGAGGGTTATCTGTCACAGATTTCTAAAGATCATTAGCATTTATTGACACCTACTGAGGGTAATTTGTCACAGTTTTGCTGTTTCCTTCAGCCTGCATGGATTTTCTCATACTTTGAACTGTAATTTTTCAGAAACAAACTTGAGGGCAGTTTGTCACAGTTGATTTCCTTTCTCTTTCCCTCGTCATGTGACTTGATATCGGGGGTTAGTTCGTCATCATTGATGAGGGTTGATTATCACAGTTTATTACTCTGAATTGGCTATTACAGTGTGTTACCTCTACCTGGAGTTTTTCCCACGGTGGATATTTCTTCTTGCGCTGAGCGTCAAGCTATCTGACAGAACAGTTCTTCTTCTTTCCTCGCCAGTTCGCTCGCTATGCTCGGTTACACGGCTGCGGCGAGCGCTAGTGATAATAAGTGACTGAGGTATGTGCTCTTCTTATCTCCTTTTGTAGTGTGCTTGTACTTTTTGAAACAACTTGCGGTTTTTTGATGACTTTGCGATTTTGTTGTTGCTTTGCAGTAAATTGCAAGATTTAATAAAAAAACGCAAAGCAATGATTAAAGGATGTTAGAAATGAAACTCATGGAAACACTTAACCAGTGCATAAACGCTGGTCATGAAATGACGAAGGCTATCGCCATTGCACAGTTTAATGATGACAGCCCGGAAGCGAGGAAAATACCCGGCGCTGGAGAATAGGTGAAGCAGCGGATTTAGTTGGGGTTTCTTCCAGGCTATCGAGAATGCCGAGAAAGCAGGGCGACTACCGCACCCGGATATGGAAATTCGAGGACGGGTCAGCAACGTGTTGGTTATTAAATTGAACAAATTAATCATATGCGTGATGTGTTTGGTACGCGATTGCGACGTGCTGAAGACGTATTTCCACGAGTAATGGGGTTGCTGCCCATAAAGGTGGCGTTTACAAAACCTTCAGTTTCTGTTCATCTTGCTCAGGATCTGGCTCTGAAGGGGCTACGTGTTTTGCTCGTGGAAGGTAACGACCCAGGGAACAGCCTCAATGTATCACGGATGGGTACCAGATCTTCATATTCATGCAGAAGACATCCTGCTTTCTATCTTGGGGAAAAGGACGATGCGCTTGCGATAAAGCCCACTTGCTGGCCGGGGCTTGACATCTCTTCCTGTCTGGCTCTGCACCGTATTGAAACTGAAGCTGATGGGCAAATTTGATGAAGGTAAACTGCCCACCGATCCACACCTGATTCTCCGACTGGCCATTGAAACTTTTTCTCATGACTATGATGTCATAGTTATTGACAGCGCGCCTAACCTGGGTATCGGCACGATTAATGTCGTATGTGCTGCTGATGTGCTGATTGTTCCCACGCCTTCTAGTTGTTTCGGCTTGCACCTCCGCACTGCAGTTTTTCGATATGCTTCAGTGATCTGCTGAAGAAACGTTGATCTTAAAGGGTTCGAGCCTGATGTACGTATTTTATTACCAAATACAGCAATAGTAATGGCTCTCAGTCCCATCCGGTGGAGCAAATTGAGATGCCTGGGGAAGCATGGTTCTAAAAGAGTGCTGCGTGAAACGATGAAGTTCGTAAAGGTAAATCCCGATAGAGAGAACTGTTTTTGAACAGGCCATTGATCAACGCTCTTCAACTGGTGCCTGGAGAAATGCTCTTTCTATTTGGGAACCTGTCTGCAATGAAATTTTCAATCGTCTGATTAAACCACGCTGGGAGATTAGATAATGAAGCGTGCGCCTGTTTATTCCAAAACATACGCTCAATACTCAACCGGTTGAAGATACTTCGTTATCGACACCAGCTGCCCCGATGGTGGATTCGTTAATTGCGCGCGTAGGAGTAATGGCTCGCGGTAATGCCATTACTTTGCCTGTATGTGGTCGGGATGTGAAGTTTACTCTTGAAGTGCTCCGGGGTGATCGTGTTAGAGAAGCCTCTGGGTATGGTCAGGTAATGAACGTGACCAGGAGCTGCTTATTGAGGACGCACTGGATGATCTTTTGATCCCTTCTTTTCTCTGACTGGTCAACAGACACCGGCGTTGAGTAAAGAGTGTCTGGTAGTAGAAGAAATTGCAATTGGGAGTCGCCGTCGTAGAAGCTGCTGCACTTACCGAAAGTGATTATCGTGTTCTGGTTGGCGAGCTGGATGATGAGCAGATGGCTGCGTATCCAGATTGGGTAACGATTATCGCCGACCAAGTGCTTATGAACGTGGTCAGCGTTATGCAAGCCGATTGCAGAATGAATTTGCTGGAAATATTTGTCGCTGGCTGATGCGGAAAATATTCACGTAATTTTACCGCTGTATCGGGACAGGCAAAGCCCTTAAATCAGTTGTTGCTCTTTTTCTCACCCCGGTGAACTATCTGCCCGGTCAGGTGATGCACTTCAAAAAGCCTTTACCAATAAAGAGGAATTACTTAAGCAGCAGGCATCTAACCTTCATGAGCAGAAAAAAGCGGTAATATTGAAGCTGAAGAAGTTATCACTCTTTTAACTTCTGTGCTTAAAACGTCATCTGCATGAAGAACTAGTTTAAGCTCACGACATGAGTTTGCTCCTGAGCAACAGTATAAGGGCAATAAAATGGTGCTTAACGGACCAGTACCATGTTCCAACTGAGTGTCGAGAAAATTGAGGCCGTTAAGGAACTTGAAAAGCCAGCACCCTGATGCGACCACGTTTTAGTCTCGTATACTTCTTAATGCCTTTTGTTTCACAGAAAGCATAACTGGCCTGAATATTCTCTCTGGGCCCACTGTTCCACTTGTATCGTCGGTCTGATAATCAGACTGGGACCACGGTCCCACTGGTATCGTCGGTCTGATTATTAGTCTGGGCACCGTACCACTCGTATCGTCGGTCTGATAATCAGACTGGGACCACGGTCCCACTCGTATCATCAGTCTGATTATTCGTCTGGACGATGGTCCCACTCGTATCATCAGTATGATTATTCGTCTCGAACCGGTCCCACTGGTATCATCAGTATGATTATTAGTCTGGAACCACGGTCCCACTCGTATCGTCGGTCTGATTCTGCGTCTGGGACCACGGTCCCACTCGTATCGTCGGTCTGATTATTAGTCTGGGACCACGATCCCACTCGTGTTGTCGGTCTGATTATCCATCTGACAAACCTTCGGTCCACTTGTATTGTCAATCAGACTATCAGCGTGAGACTACGATTCCCATCAATGCCTGTCAAGGGCAAGTATTGACATGTGACCGGCTGACGTCAGTTTTTCACCTGTTTTACATAAAACCCGCTTCGGCGGGTTTTTTCTTTTTAGTAATAAATTGACTGCGAAAAGCTTCCATGGTGCCACCTGACGTCTAAGAAACCATTATTATCATGACGTTGAGCTACGATTCGGCGTATCACGAGGCAGAATTTCGGATCGAAAAAAAATCCTTAGCTTTCGCTAAGGATGATTTATGAAATCGCGGCCGCTTCTAGAGTTTATGACAACTTGACGGCTACATCATTCACTTTTTCTTCACCGGTAAGGAATTCGCTGGGGCTGGCCCCGGTGCATTTTTTAAATACCCGCGAGAAATAAAGTAATCGTCAAAACCAACATTGCGACCGACGGTGGCGATCGGCATCCGGGTGGTGCTGAAAAAGCATTTCGCCTGGCTGATACGTTGGTCCTCGCGCCAGCTTAAGACGCTAATCCCTAACTGCTGGCGGAAAAGATGTGACAGACGCGACAGCAACAAGCAAACATGCTGTGCGACGCTGGCGATATCAAAATTGCTGTCTGCCAGGTGATCGCTGATGTACTGACAAGCCTCGCGTACCCGATTATCCATCGGTGGATGAGACGACTCGTTAATCGCTTCCATGCGCCGCAGTAACAATTGCTCAAGCAGATTTATCGCCAGCAGCTCCGAATAGCGCCCTTCCCCTTGCCCGGCGTTAATGATTTGCCCAAACAGGTCGCTGAAATGCGGCTGGTGCGCTTCATCCGGGCAAAAGACCCGTATTGGCAAATATTGACGGCCAGTTAAGCCATTCATGCCAGTAGGCGCGCGGACGAAAGTAAACCCACTGGTGATACCATTCGCGAGCCTCCGGATGACGACCGTAGTGATGAATCTCTCCTGGCGGGAACAGCAAAATATCACCCGGTCGGCAAACCAATTCTCGTGCCTGATTTTCACCACCCCCTGACCGCGAATGGTCAGATGAGAATATAACCTTTCATTCCCAGCCATAGTGAATAAAATCGAGATAACCGTTGCCTGAATGGGCGTTAAACCCGCCACCAGATGGGCATTAAACGAGTATCCCGGCGGCGGGGATCATTTTGCGCTTCAGCCATACTTTTCATACTCCCGCCATTCAGAGAAGAAACCAATTGTCCATATTGCATCAGACATTGCCGTCACTGCGTTTTTTACTGGCTCTTATCGCTGACCAAAACCGGTAACCCCGCCTTATAAAAGCGTTGTCTAAGAACGGTTAAAGCCATGACAAAAACGCGTAACAAAAGTGTCTATAATCACGGCAGAAAAGTCCACATTGATGCCGCCAGCGTTAGCGCTTTTCTATGCCATAGCGTTATCCATATT
+
,,.*$#$%(,/+***)(()(*)))())&)*667/.//..,-07==@BFFEEFHBBDADEDCDDAEC@2,'&&&&&(.3131**---++.4::>@?ICA:99<8777:.'&&&'(&6776<9<;=;:210&&&*)...(%&',223<=@BCBBAC?9:;(((((()36<@===@>76----,,,0(&)><5+++<CJJJJHIJJ@CEDB1.&&':8541102)(((89>ADCA8777?9430022;;<865>620012200)(((,*+++**)*&&%$&020..5CGFJHJHJJJFHEGD642''&%'(&')*+1531)-,-455:<2(((*)'&'&))))(%%&&)*10/3;=BCE=:1111877788955666785;;230/..)(*/541++252)016>JDDB;9999?>631206A''''/..+---779B====FCDGCHJB=:88574/..20((((57?@BJDFFFE==;<C?>??@>>::0;:=AF1003;;;%$$$%06577=GHEDDBBEC(''''2210/010----.(&'('(''++/,+/7/32114<54348EJECDFEIFJJJJJJJEJHGEJE:799CA>991--8:6779=+(''$$%-(%%$$%&*5:;=>?A<<;<>4.**))**''$$#$''-9///+$$$''''()&'),,+++107*(('$%&&()*(),-?>@?@IHEEIGHGJHJJJIJGEGJFBCA/-,,/0,+++1221&%%$$$$$&&'066?@HD@A;.-.1/++*&'$$%%'$$$%'$%%%'../49:9<<90(&&&(A>?A4444CFHGHIHED>@@EJJEBEDH>>>>99880..-:99:D;88;=>=/**)&%'-1:EECCGJ+**.//0,,,944443221//../=,**$$$*'52-9;;4333A@@FFEEGFJJIJJEIJJJHGJC?>>>DJE<;:852/((0&&&&'6224554533339444/30,,,,D@??@CBBDGDGEHFJGIEDCCJJ;54223)))++**((((')*.2..<?@BABCBJJJJF;<<;BD:9<0001D;0/.)(&%&&&&%%%.47=E.-***<:;:=DJJIHHCH<;>:;;FH@???FJGF;:<DFJHBCBHJEA>@@DFE>==<>>+**+&%$&''$$',=>@G@@.--/7346;JDGHJGGJJGJGHIIHJJJHHJ=?2167>=-+,,EECECCFDFFEJFHJ999:GFDDCBDDHHHEB@:889>?>A>HJJJJCJGFED@@*)**6:<CFC55576>?BIJFIIJJGJJJDA@>7765)--9AGFFHJJHJEJJFGJJJHJGJJJHDIECCBA???CDFC?JJJJECFDF(((('&%$%%''%%&%###56>CDDB0/++**+,*'(*,,011167>('''757+++****+-))'$&&%%##%&&&&''$$%'0/11198222.0''($$#$&&())+*%$$$%%*+*()-.@@BDCGFIJGFGJJJGJ>:==32010//15**54559<:>89,+,,<=<?C?>><>HFGJIHHIEG665467(')))*DFJHDJFGGJHGJJJJJJIJEJJEHEJGHJJEDEFJJ89301664346---..1=@BCJJGHFJFCCHEIHGHED@I>++()*&&&&(''))*+,,-;BJJIEDCAHAB77-))*45555)((())*,00??ECEBBCEDGJHJJJJGGIJIGGJJJA?<,)&&030>CCFBB@846?C??;AEA??@@J;::;?ABB.--.66,,,.434/,,,->==ACDGGJGGJJIHJJFFCJAA@@632(%'(16/./1.,+,77666640,+*('')*+1127FC=<=<JGJIHJHHHEDE=?@?GHIEHJIGJEGIJ4446?@AB?@ABFHJCJJJIJJJJJHEEJIHGIIGJ<<<<D654/68841.0288FJEHECAHEGJFIHCJ>??AJGJFJIJED@C?<6445JIJJFHGGIFGFDBFHFB--+)+99>++*+=;&%%$%''')**49973337IJJHGFJ@888DCBEFEJJJDCA86-4,-<7569:2..../116?;3211::AFDJIFDC55532213,,-777520//02455888679;HJDGEGJJJDDCCEJJFGJHGJJEJEDCCCB64,'(*+*%$%&,743....4/+,667;9:<C?A;79::C@ABCA?CJIJJFJJJJHGGHJFJFEIG@@AFHIHHIJIJIIJJJ;<;;F<:74567ECD@AAEDB?863****+*++,079?>333@HJJFBCCDH@.,++**))'%$%&'074444;;;>;??@BBBHHF;;:;DHJFEJGHEJFJJFGJJJHIGJFGHHEIJDFFJDFJJJGDDDCAA83222678:562101.--*+'%)))4:::DJJJJB889GGB9999DC<5113;:46CJGFCGIBB?>>80/..074776:::D;9:??9&%%&')'''''%%&&&$$%*/027AFC;;99;00)&&%'&)##%+0/.+%$$&'()+)1261..,())-.,+++21400.--*+&%%'&)*,.-(''()*22246BBEEH?110...*&&%).12--/BIEEFEJIJJJJJAFJ::00?=A9;722377>5543)(''%$&&%%(((&$#$#$##%%)('('%&''),&')**-.-.4;:;BAFGJHDB;878:;:;4738<878886((('(***++*.*((')(**)(&&&'')+,1/-.../9DEJJFHJIJJIJJHJEHGG62250AB=<8897)&(+//,(&$$$&&''&&+**+-9<8877....660*$%$$&&&'''0/0068;;<=;99:=4233>888JHGJGJJJCBH('''=GEAAA<97:111063235BIJJJFJJFFE?==>DFAAADCDB;;9;0/-06---161;@C<DEJIGGC88ECGCEEBDGJGJJC@@IIFEE?<.....//'''')*+-+%%((/09:<E:9:799<866/**)%%$&,-)6?AEFC2220---AEDEC???@J311,(()GA>>;=>>E@???EJ=87*;=>B@@DD<<>>JG;;;;EHEJJJDDEDCBA==>?E<;;;9999<7((()((&&&&##$%%-,,-CFFJJJJJJJJJJGGGJ8888G@FDJIJGEGEEHFB?D8<66&%&'+/2-&&&595>????JJJEF>?@<<=?IGGJI44443345:BCC=<<>@BBHDDDEJJIJJJJFJFGJJJIIHJJJJGJJJGG;==<D@++**,)(&,)+))&&&()''(*035//./<==>=JJECEEDEEJHEJFEGGJBA=<65*&)*)*)*/,-:>@EGF@?6666<<BBA=;666355A>))&&&'')./10//0.+++*-03B;6455//))5>FI?CCB76(',,002-,((()**+,+5::;7568J@@??C@:<;::=@EJCDB?D.--9AGJCB?CGHAAAAEG;:=>JDBDEJJEJJJJJJHJEEFJHH4/5//?@DHG@B7777?HJGJJJIHJFHGHHGIIFJGJHJGHFF86<51*',/'')-889:AFJJJCHHGJIJGFJJCFHHHHIIB877<=>ABCFDCA=<==FC@>>765471<?AB1112C@BCJJIJFGIGGFFAC@>>0/..2A=>>GJHHIJFHFJIHI?>>?JJJHGGJHJGGJJJFJJJHHJ?DA@AABCDDFJCC?ACCJJ?>>>JJHIJJGIJABBA@E98>9+++*,&&),(((()/2-+)(*'&&'()*/3/174)&%%&%%&&$%&)))0045AGEGHJFFFJHJGHEIJJJJJIFIIJHJJIJHHIJEFEJJDHDJJGJFA@.-..02524777=@<;;<=?@CB<65431344<@AJJGJJJIIF:,++,GD@???ED?GFDD?@JJGJJJJJJHJCGA@>>?>**+;JJJJJJJGFFBAA3333JGDICBBBAAACGDCGDCAH=?7.-,*0+99;;==<9<;90./1-+&-0100//&$#%&%&//'(((25AFBBDFHGGJ<;:;/((,''(&&&&%$%##$%'')*))*->@GFG@<<9&$%&''./264579<;886''''0(&&',-./3/2384.../><,,,,)(%&227::<A@@==<D===<;<::<=???1+****++)*,+,-*++,**()):<?62FFFJIJIFHJ>>=8*)(()4446AA87779FHFEEJGFHJFHJ-+**+*)&(*.0,,,)())+***.0*('(&&%$$%'+3211257---.;>BEFJGJFJGFDB=765'&&%&&'))+59:9:7=B@??=8888?JJJDJGEJJGJFJJJJJHJJIGDFEBEJEBDCDGFJJJHF@7:>GD=@=9>1.-,/1466:B>>DFHED<;?CBAIJIJJJJJHJHHJF7777DGHJJJAA@AABF<BCDCG>=<//24<>CEC@?>>@<;75.-'''%%$')*+*)*)&'34;98>6441005:<?@=4.><9;;<DA@6687=>,((3,*'(+++:;;==<11/(((8A>=;99:99;<GHHGJECBAIIJF??=>;::4333----531//,)+'1/3EGJFABFJJHJICJHB;A@DFJIGDCEJEJIGGHHJH@JGIJJFG@AC@DEGGE;,+)),'&'+055;>@D9999F<D445?>BJHDFFDCGF>==;=?@B<<==FGGFIFDA;;/--*)&$%$%&*+)&%';>AJJIIDDBEH?@?>B0*))+402>>?@CBDD===700510*)79:566379.0669863,,.-'&&'../32,,*'-.)*.&&&&&;:>??HGGEEDEAA4:211,***&'5678GGGIJJFHCDEJJIECJFFJJGJHHGFIIHGA77756;;<A>,,,-,,(&&&&'('%%%%&&&0/2229>ABA;;;<=>5/--+&'&),&,,//15(''))+),+*(((()))3020-(''7<222293000.-++,455>ABC?>>;<8632)5040.*))5C@?@5555A<81/()***'&&(,../)(((-,,,-3/.,,%%%')&%%'('&&&658733348?>>?<::660+*+,))))'%&(*%%%&1.-((122<?J>=DAGDGDFFIJFI@A??=;99?>=500)(&%&%#&&'7;;;:8?B@EEFA11126BC@CGJJJFDHGIHDBCCDEJJ964-...01*,9:87663.,+,,022/449HGHIGE><2+'(*+./644016<<>IFJJ??@@5332,)'%'(&)%$%(&($%%$&&%*0(''35**))+9;<>=>JJJFJJJGEHDFHDHE;57>155/C@ADC<B7555;A66+))')...192<56////6344445,,,+-7<=878EAAACCIFFFCFEFECCACCEJHIDC@AD@==;;220,.AEJ=DDEJGFC@@((((568>?AAC8778<511223((((,)',-<=>>;2111-,,,/.-''%%'%%%'--'+**,++*13;?GGA982&&&&%%%%((((((*'(&&',;<;::@>:<9--56::;<544('&$%%$%(,'''(('&$$%%&'(8?ACDDFDC@=8;<;.-/-.03113>A?ECEEC?65561.-.0-1366334:;=>B('&&'/5;@FB@@))(*25-356:=?>>>JHHGEJFEFFEIEEFA@5333559770375)(%&(())(&$$%%&&&))&%'%&(''(+-.635:;@DGJHFGB>9:<<<==IFEJGJFJ86404-,(())7;=>=<=<EFGH@23A.--5J>>>6666875FJIJ(''(160322))))034=<?>=>BCB77?>>=:2*+,;9831+(*((.1/:?=++@@DHGGJIDFDDGGGJG??@HGBDDEDJEEDCJDFEIJIFEHGCJFEC654464''''>>>C8768=?@CEDGGG=000/4*$$$&&(2,22..69:;***+&&47777:A@=2.?>?@?=7558:;777100/2<;865680/&&&&+-**,,/0751/1/'&&,+-.'*+(00.+658888?A@A5444<?FJIGDCDBAEBBBCDDAAAD@=;;>AACBDBEDBCGGJJJJGA@@@DGJDCFIDJEGJJIFDHGFDECHDDDCJFJJJE:::88*&')'''')*+,4,,,,7433384CCCBBCAFGDDI@@=9;5/8CDEFJJGGFDEGEGJJJGJJFJ<<<<HA@??JIIJJIJDHJHIIDED??@@EED>?>==<9666@DJGDA@10/-,'+++/.511:;=@IJJEBC?==A<:76676555>>88769;9::222=A@@B999CDCJFJJGJJJGFCDAE??@@I=<<;<?HFE>>==G??=>FA22232410-'%$'(*+7778B@@@@CACHGJJIJJJFJHJGJJJ<<<;1116/00,--+,''('1+*(&&&'*()462237:;>>66<=;665531,)('&('&6?JGFJIEJHII?3311--&%%&%%%&21239;<>8777..&$%%&(&&(.633..)()*7778<;=>AGIJJJGGIJGJJHGEIJJJJJJIJGJGIF=32-)%%&-**+13346688>@A766:9;2-+*.256?@C=3DJGDEDDJCB?-,,><991(((((2:98797=@7@;56:..--,/9::;>BCCEDJJHJJJJJJIJGGJJJJJIJJGIJJGFBD:994334:9<<<AFDBB@?>'&&'-+))))32257521168856923><-8=:::99>8940,+***%$$&+.,,,:9;//...)++JIIJJGGA?))))(&&((%%$$$$*+32263333>1.-.==AACJJHH88333,,)((*0+:>BBGJJFDFJEBA@=>==B@CCJG@6)()%%$$$%&&&''()))+8>==?===8779?889;54*)))4736.../C?@.---4889;DEG5444321.)&&&,.-)&(3BEIJGEJJIJJGGJGJJJJJJIFJDGH>>>?32))79D=DDJFJG@@@?D>;:434=9;6=>FHDCB:9978=@CGJJFJDIFJHJJAB:/BBA?8)'(&&),+)))***+-4('''+))*0@CEDCEJJJDDGJI??JGJGIJ>*'$%%&'&&$$%$%%&,00,2232123=;,58CEEGHC1000BD>;:9:5544/--,-''''+,)''(((%&*+33,,,,34312300.***(++(.,)''+,-.;6..00/'&%%(+*)(*+,JFICDBB?@@@FB9685/-%%$$'&$))3@CFHB>?AEE@C@(%%$%%%'('')***)()+,,*))-11/011457@AHJGJJIJJFFJGGJJFBCDFHJFGA:999<8911%%'+7???DBEC?<:;?:DCBBC:881,++,,01145::A<BCCGBBB9***)001DDDJIJJJHF5556>=D?B3...777;:;FJGJJHGEJJ??@??<4-)*)'(''/?@EJHGIEJIFJFJGJIJJJHEJHJJJJJJEGADF++++9:3)))$&&%(&&'&)*45?BEGIIHHGJHDDEGIJGFF;;88::=<BA>?@BF22223/..1CFJHGJF@AB5556C::763345?BA@A?889DJJJIGFFCDGB><101+((=:99?6556?D@0++'%%%*,%%&''++*+,01***EHJGFGCEEJGHJHBCDDJJ<=<>ECJCBABBICB4--,-9B@><999;9:::///.1*()&$$$%&%(()//.))('()2:=65.,,,-101)('&(*-++&&&'*+,>;321155100$%%%%''('*775-+'&&&%%$(($%'(())((-2446:@B=>=;89983+)&&'(69A><9::<>>>?FD<<<?BDBBJFEGJFJIJGGJJGFGFBCBCBADCB<,,--67>?::94469861/,,-,-&%%&&'')'':;EBABBJ?@@@HH6664.)*+6:7>AAEEGIH=<<=@@*)(**'(,+--,034CHJFF<942*&$$$*,=?F<<<=JJFGGJFJEAD)443360'((((()&/211//)'&%(''('%&+,%$$)*3**??A@@AEGCEB?@9:>=<A92()469CBFGGDDBD<<333354-?BDJEGE6555754++3388D@?=<87850&%%%&-*)+1::>;=99><756DCCGGHIJJJJJGJFJJJ998.--.+**,133,*(&(&0//02226;655799;=@?6679<<<<<CC@@@AJEJGJGDECDCAJDIDFEHJFJFHGDC863335/0,,,,<322762265599B))))69267/.*+*,2,,,+---+13669:)))(+''(+//)((('''&$$%$#$$$$$$%&&:366AJJDCBA:640-))+////-+,.+*&&%$&7<<<<?A8>?<===>&%%%%%)))04DDJEDGHFJFFFHFAA?=(%&%%%&((%'(&((*:;;>=;322)'%&&&-.1;ABEEGCHDACEJ?<<8:94***)03777<@@>@?::9677?EA?@??=9::6556AA??---,,***,--,6..-4459@@B778-...>7785555::9998323)))),&&'')*+)*11336<;;;<BFJHGGJEEE?==;<:,+++,@ACDDDJIEEFG@AD<==5445=4000//.,-*,010--&%&'*,,-.((((7>;<<...+,--89665544,,+,;;100*'((21,++*.'&&%%&',-(((&'('(&&&&((&&**,)+('''*<?A?>B>C??DGJH???0000560111222333980///++&(&&)<@CCDFCEJJHCB?45EEGFCBBCA?CDDHHF???-+++5::AFJHEJEDGJG9+++.BJFIFGD7543676699:<+%$$#$$$%$%'%&%&%$&()*'39:9><;=>B:((()64441*(%%%%)5??:778>>....<:1)4+**+--*)))<<<AJJJHEIJ@B?2JJGJJJIHEFFD@?'&&&(54410--=>?BD?DFHGJHICB?>IJIFJ4444JBBA>=9664476''')*.&&&%%%$&'%%%%%$#$##$&+,''*&')1445FB833346554:9:88EDHJEEA??...-0/00-.-(('$##$'&'%$$%'''(+-..,++++1253224*+,,)(()(%$$&7>BJJJJHFHJGJDGFGDEFEFFDEC7222*+***,0/)&&&((*)(()++,+--.53(0,,,1547-,,-=?@@<:7776665;=:966A654-..($$$#$###%$&%%'&%))-/:==>BEJEFCEHEIJGJJJJJJJIJJJGIC@=@8989+)&+(%%&98881112@7666779A?>>@::9977489(((%$$%'3337<42++*)))%%%'/41/*()*/33214:<?><<76110/149995222>0/0/.0)-789:@G>>BBJFJ00DHEIJJJJJDFGIEFE=;8566?>=<<=111-//...-,&'***+;;:=@FDGJJIGJJJHGH??9))+***4:@/AG?<889<@CHHJJEJJFJJDFGHJFGCEGFCDEIJF>===DGFJJGFEHHJDA:9668>2111-'&%$$#&&%&1<CDIFCDDEJJGIFJ;;425111286455<<:=><>>@CEGJJJJJJGJDJGJ==>1***(''''''3;:;<35IEGE=CFJGJEHJJJJHJFIEC<;9849AGAAEI9889ADJJJJJJJJIIJJJHJJHHB@99CDGGA222@B6143.<ADIEGI>=;=;88646559>@EEHFCDCECJIIJIHJJJJGFADC@@??A667+**588***-55///0BE211)(('('&)+,//269777DFHJJGIJJJJJ@??>@@--,+00..//28;A@@@@FCDHJBBAFG??:;CFA221,++,1661)(0(0+-(((----CA73;7221924541;:--332.&&&')))'&%%&$$&?ADFFBCH>;<;/...**)(.-+((%%&%$%'++87753339=;<<<))'%%&%%&')&&&';////CGGHFCFJJJJJJJJJJJIGJHJHE-++,=><9=555/..*(7CDE:998@@@CEDJFJJGJJFJIAAABDCDJJGFD76000,--CDJIHJHJFJJJJGGHJJDEB999>>:;88634566>A=>?>AA<<<<>10-,,/445634BC>=<--,,3744449=@BC;78;<AA@GE++*&''-((/20,&&'&(&&')&%%&&'&&%&'0346=>@AACBJJGFHFGFEHJJJJJJJIFDEJJGDGJFAAA><966510))((('*('(%$&&))(,,%&&&(+((++0.(&'-0/1-/.,,))+)*(&%'$$$
@Glass_T7V_20_D3_14_5_2
GCCGCAGGTAATCGTGGTAACTGCGTAACGAAATTAAAGAGGCTGACGGCAGCACGCAGATTTTTACCGTACCTATCGTACGTCCCGCTTTTGCAACGTGAAGGGCATACTCGTTATTCCATTACGGCAGGATACCGTAGTGGAAATGCGCAGCAGGAAAAAACCCGCTTTTCCAGTACATACTCCACGGCCTTCCGGCTGGCTGGACAATATATGGTGGAACGCAACTGGCGGATCGTTATCGTGCTTTTAATTTCGGTATCGGGAAAAACATGGGGGCACTGGGCGCTCTGTCTGTGGATATGACGCAGGCTAATTCCACACTTCCCGATGACAGTAGGCATGACGGACAATCAGTACGTTTTTCTCTATAACAAATCGCTCAATGGATCGGGCGCGAATATTCAGTTAGTGGGTTACCGTTATTGGACCAGCGGATATTTTAATTTCGCTGATACGGACGTACAAGTCGATGAATGGCTACAACATGAAACACAGGACGGAGTTATTCAGGTTAAGCTTCAAATTCACCGACTATTTTAACCTCGCTTATAACAAACGCGGGAAGTTATCAAACTCACCGTTCTTCGGCAACTAGGGCGCACATCAACACTGTACTTTGAGTGGTAGCCATCAAAGCCTTGGGGAAGCGCGGCCATGTCGATGAGCAATTCCAGGCTGGATTAAATACTGCGTTCGAAGATATAAACTGGACGCTCAGCTATAGCCTGACGAAAAACATGGCAAAAAGGACGGGATCAGATGTTACGCTAAACATCAATGTCTTCAGCCACTGGCTGCGTTCTGACAGTAAATTACGTGGCGACATGCCAGTGCCAGCTACAGCATGTCACACGATCTCAACGGTCGGATGACCAATCTGGCTGGTGTATACGGTACGTTGCTGGAAGACAACAACCTCAGCTATAGCGTGCAAACCGGCTATGCCGGGGGAGGCGATGGAAATAGCGGAAGTACGGCTACGCCACGCTGAATTATCGCGGTGGTTAGGCAATGCCAATATCGGTTACAGCCATAGCAATAATAAGCTATTATTACGGAGTCAGCGGTGGGGTACTGGCTAATCCCGATGGCGTAACGCTGGGGCAGCCGTTAAAACGATTCGGTGGTGCTTGTTGAGAGCGCCTGGCGCGAAAGATTGCAAAAGTAAAAACCGGACGGGGGGTGCGTACCGACTGGCGTGGTTATGCCGTGCTGCCTTATGCCCACTGAATATCGGGAAAATAAAGTGACGATGGATACCAATACCCTGGCTGATAACGTCGATTAGATAACGCGGTTGCTAACGTTGTTCCCACTCGTGGGGCGATCGTGTGAGCAGAGTTTAAAGCGCGCATTCAGATAAACTGCTCATGACGCTGACCCACGATGGCGTGGGCTGGGGAGTTGGGCGATGGTGGTGGGTAGCCAGAGTAGCGGCATTGTTGCGGATAATGGTCAGGTTTACCTGGCGCAATGCCTTTAGCGGGAAAAGTTCAGGTGAAATGGGGAAAGAGGAAAATGCTTGAGCTGTCTGGCCCGATTATCAACTGCCACCAGAGAGTTTCAGCAGCGGTTCTTAACCCAGCTATCAGCTGAATGTGGTTAAGGGGGCGTGATGAGAAACAAAACCTTTTTATCTTCTGCGCTTTTTTGTCGCTGGCGGTGGGTTTCACGCTTTGGCTGCGGATAGCACGATTTTTGCTCTCCGCCGGGCTATGTCAGGGATAACGGCTGTAGTGTGGCCGCTGAATCAACCAATTTTACTGTTGATCTGATGGAAAACGCGGCGAAGCAATTTAACAACATTGGCGCAACGGGTTGGCCTGTCTTCCATTTTCATTCTGCTGTCACCCTGTGGTAATGCCGTTTCTGCCGTAAAGGTTGGGTTTACTGGCGTTGCAGATAGCCACAATGCCAACCTGCTTGCACTTGAAAATACGGTGTCAGCGGCTTCGAACTGGGGATGCGGCTTCTGAATGAGCAGCAAAATCAAAATACCCTTTAATGCTCCATCGTTAAGCGCTTTCGTGGACGACCCTGAGCCGGGTAAACCAAATACGCTGAATTTTTACGCCCGGCTAATGGCGACACAGGTGCCTGTCACTCCGGGGCATATCGATCCCACAGCTTCTTCACTCTTGAATATCAGTAACTGGAGATGCTCATGAAATGGTGCAAACGTGGGTATGTATTGGCGGCAATATTGGCGCTCGCAAGTGCAACAAATGCCGGCAGCCGATGTCACCATCACGGTGAACGGTAAGGTCGTTGGCCAGGAAACCGTGTACGGTTTCCACCACCAATGCCACGGTTGATCTCGGCGATCTTTATTTTTTCAGTCTTATGTCTGCCGGGGCGGCATCGGCCTGGCATGATGTATTGCGCTTCAGTTGACTGATTTGTCCAGTGGGAACGTCCAGGGTCACTGCCAGGCTTCAGCGGGGCAGCCGGACGGTACCCGGATATTATGAAGACAAGGGGACCGCGCAAAACATCCAGTTTCAGCTACAGGATGACAGTGGCAACACATTGAATACTGGCGCAACCAAAACAGTTCAGGTGGATGATTCCTCACGATCAGCGCACTTCCGTTACAGGTCAAGCATTGACAGTAAATGGCGGAGCCACTTCAGAACGTCGGCAGTGATTAGCATCACCTATACCTACGAGCTGAACCCGAAGAGATGATTGTAATGAAACAGACTATTACCCTGTTTGCTGTACTGCTGATGCGGCTGGTCGGTAAATGCCTGGTCATTGGCCTGTAAAACCGCAATGGTACCGCTATCCCTATTGGCGGTGGCAGCGCCAATGTTTATGTAGAACCTTCAGCCCGTCGTGAATGTGGGCAAAACCTGGTCGTGGATCTTTCGACGCAAATCTTTTGCCATAACGATTATCCGGAAACCATTACAGACTATGTCACACTGCAACGAGGCTGGCTTATGGCGGCGTGTTATCTAATTTTACGGGACCGTAAATCTTGGTGATGGCTATCCATTTCCTACCACCAGCAAAACGCCGCGCGTTGTTTATCATTCGAGAACGGATAAGCCGTGGCCGGTGGCGCTTTATTTGACGCCTGTGGGCGGTGCGGGGCGGGGTGGCGATTCAAGCTTCGCTCATTAATTGCCGTGCTTATTTTGCGACAGACCGACGACTCTAACAGCGATGATTTCCGGTTTCTGGGAATTTCTCGCCAATAATGATGTGGTGGTGTGCTACTGGCGGCTGCGATGTTTCTGCTCGTGATGTCACCGTTACTCTGCCGGACTACCCTGGTTCAGTGCCAATTCCTCTTACCGTTTATTGTGCGAAAAGCCAAAACCTGGGGTATTACCTCTCCGGCACAACCGCAGATGCGGGCGACTCAATTTAGCCAATACCGCGTCGTTTTCACCTGCACAGGGCGTCGGCGTACAGGTAAAGCCAGGAACGCGATTAATATTCCAGCGAATAACACGGTATCGTTAGGAGCAGTAGGGACTTCGGCGGTCGGTCTCGGGATTAACGGCAAATTATGCCACGTACCGGAGGGCAGGTGAGCTGCAGGGGATGTTGCAATGGATTATTGGCATTAACTTTCTTATGGATGAAAGAAATCACAGGACATTGCTAATGCTGGTACGCAATACCCTGAAGCTAAAAACCTGCACGTTAGCCCTTTGTAGGCCAGATAAGACGCGTAGCGTCGCATCTGGCATAAACAAAGCGCACTTTGCTGGTCTGTTCCCCTCACCCTAACCCTCTCCCCGGAGGGGCCCCGCAGATATCCGGGCACATTTTAGACTTTGTTCATCAGTCTGAGCCTGCCATTGGCAGGCTCTGGTGTTCTTTACGCTACCATGCTAATAATCAGCACAATAATCAGCCCAACCACGGAGTTGACCAGCTAACCAGACCCACAGGTTTTCAACATCTTTTACTGACAGATGGGAACTTAACCTTTGAACAACCAGAAAGATACCATCGTTAATGTGGGTGAGGGTGTTGTGAACCCGCAGGCGTCGCCAGTACCAGCAGCGCCGGATTCACGCCAACCAGCTGACCAGTTGCTGGATCTGGGTTGGGCGCTGATAATCCCGGCGGCGGTCATCGCCGGAACAGCCCTGACCCGTCGCCAGACGAATTAGCACAGTGATCGGCCGTGCCGTGATCCAGGCGAGATATTGCCGTGGGACATCAACATCCCCGATGGTGTCGCCAATGCCGTGTCGATGATGGTCTCCTTCAGCACGCCACCCGCACCGATGATCAGAATCACCATTGCAATACTCTTCACCGCGCTTTCAAAAGCGTTCATCACCCACTGCATGTCATGACCACGTGCAGTACCAGAGTACGAATGCAACCACCATCGCAATAAACATTGCCGATCGGGCGAGGAACCGATAAAGTTAACCACTTCCCAGGCAGGGGTATCTTTACCAGCCAGATATTGGCGATGGTGGTAGAGACGTAATGATCGCCGGATCGGCCCAGCACCAGATCAAAACGCCGAAAAGGGCCACTATTCATATACCGGTTAATATACTTGCAGGAAGTGGTGGCATTCGGGCACTCAAGGTACGAGGAACTTCGGCAGGATCAGGTATGCCGCAGATTACACCTTGGGATCGTCACCAGTACGCCATAGATATAAACCATTCCCATATCCGCGCCATAAGCATTCACCACGCCACCACCAAACCCGCTCGGTGGGAACAGTAAATGTGCGGTAGTCAGCATTGCTACTGCCGGATCGCCAGTTTACGCAGAAACAGGATTTTTAGCTTCGGCGGCAATAACAATAACCAGCGGCGCTAACGTGATAAAGGCCACTTCATAGAACATCGCAGGACCAAAAATCAGGCCAATGATGTTGATATCACCGACGGCTGCTGCATCGCGCAGACCGAGACGCGCCAGCAGCGTATGCGCTATCTGGTGAGCCACGCCAAGATGAGCCATAGATTTACCGATGACGCACCGAACACCACGATGATAGCCAGTTCCCCCAGCGTGTTGCCGAAGCCCGCTTCATAGTGTGCAGCAGCGACATCGGATCCAGTACCCCGCCGCATCCCGACGGACAGCACCGCCACCAACAAAGCCACCATTGAATTGATTTTCGACTTCAAATTCAGTACCAGCATCAGACCAATGCCGAATACCACCCAGAGAATGTTAGACATGCATAACGTTTTACCTTACCTGGTTGAACCGTTGTTATTTTCGGCGATATGTTATGTGAATTGGTTCGAACCATTGTTGCGATGAATGTCACATCCTCTGATCAATAACCATCGATTACCTGCTTGCTGCAATTTGCAGCAACGACCGTGAGTGAAATTCTTGTGATGTGGTTAACCAATTTCAGAATTCAGTAACATGTCTTACCAAAAGGTCAGATTTATACGCCATCTCATCCGATGCAACGCCACGGCTGCGGTCTGGTTGTTCATCCGGATGCCTGAAACAACTCCAGGGTTCCGCATCTTGCTGTGGAACCCACTATGTGAAAGAGGAAAAATCATGGAACAGACCTGGCGCTGGTACGGCCCAAACAATATCATTTCTTTCACTGATGTCCGGTCGGGCGGGCGCAACTGGCGTGGTTACCGCGCTGCACCATATCCCGAACGGCGAAGTATCGTCCGGAGTAAAGAGATCCTTCAAACGCAAGGCGATCATTGAAGACGCAGGCCTGAGTGTAGATATATCGTGGAGAGCGTGCCGATTCGCCAGAAGATATCAAAACCCACACTGGCAACTATGAGCAGTCGATCGCTAACTATCAGCAAACTATGCACAACCTGGGCGCAGTGGCGTTGGCACCGTGCTACGACTTTCATGCCGGTGCTCGAACTGGACCCGTACTAACCTCGAATACGTGCTGCCAGACGGCTGCCAAAGCTCTGCGCTGAGACAGATCGAATTCGCTGCATTCGAAATGCATATACCTGAAACGCCCAGGCGCGGAAGCGGATTACGCCGAAGAAGAAATTCCTCGGCAGCTAAACGCTTCGCCACTATGAGCGATGAAGACAAAAACACATCTGACCCGTAACACAAACCCGTTCCTCGTCTTCCAGCCACGAAGAGCTACGCCCTGAACCAGTTCCGTAAAACGCCTGGAGCTGTACAAAGATATCGACAAAGCGAAGCTGCGCGAAAACTTTGCCGTCTTCCTGAAAGCGATTATTCCAGTTGCTGAAGAAGTCGGCGTGCGTATGGCTGTTAGCCCGGACGATCCGCGCGCCCGATCCTGGGCCTGCCGCGCATTGTTTCCACCATTGAAGATATGCAGTGGATGGTTGATACCGTAAACAGCATGGCAAACGGTTTTACCGTGTGCACAGGTTCCTACGGCGTGCGTGCTGACAACAAATACGTTTGATATAATAAGCGGTTCGATTGCCGCGTATTTACTTGGCCCAGTTCTGCACTCCACATCGTGAAGATAACCCGAAAACCTTCCGCGAAGCGGCGCACCTGAACGGTGACGTTGATATGTACGAAGTGGTGAAAGCGATTGTTGAAGAAGAACACCGTCGTAAAGCGGAAGGCAAAAGAACGTGATTCCAATGCATCCGGACCACGGTCATCAGATGCTGGACGACCTGAAGAAGAAAACCAACCCAGGTTACTCCGCAATTGGTCGTCTGGAAAAAGCCGCTGGCCAGAATTCGCGGTGACGAACTGGCGATCCAGCGCGCTTTCTTTAGCCGTTAATATCCACCGGCATGGCTGCGCGCCATCCGTTCCTCTTCCTCATCACTCTTGAAGACGGATTCTGGAGTTTACGATGACTACTATTGTTGACAGCAATATCCCCGGTTGCCCGCCGTAGTCGGATCATTCTCGTCTGGAATCACGCATTGTGCATCTCGGTTGCGGGCGTTTCACCACGCACCAGGCGCTGTACCCATCATCTGCTGGGAAGACACCGACAGCGACTGGGGCATACCAGAAGTTAACCTGATGCAGGGCAACGACCGCGTGCTGATCGGAAACCTGAAAAACAGCAGCTGCTGTACAGGTAGCGGAAAAAGGCGCAGACGCCACTGAAACAGTTCGATGGAAGAAGCGCTGAGTCCGGAAATCGATGGCTGCGAAGGTATTCTCAACGCGATGGCGCGTCCGCAAACGGCGATTGTCTCTCTAACGGTCACGGAAAAAGGCTACTGCGCTGATGCGGCAAGCGGTAGACTGGATCTCAATAACCCGCTGATCAAGCACGATCTGGAAAACCCGACTGCGCCGAAGTCCGCGATTGGTTACATCGTCGAAGCGTTGCGTCTGCGTCGTGAAAAAGGGTTGAAAGCGTTTACGGTGATGTCCTGCGATAACGTGCGTAAACGGTAATATGGCAAAGATAGCGGTACTGGGGCTGGCTCAGGCGCGTGACCCGCAGCTGGCGGCATCGGATTCAAATATCACCTTCCCGTGCACCATGGCTGACCGCATCGTTCCGGCGGCGACGCCAGAAACCTTACCAGGAAATTGCTGACCGCTGGGTGTTTCGACCCATACGCATGCCTGCGAACCGTTTCGTCAGTGGGTGATTGAAGATAACTTCGTTAATCGTAGCCGGATTGGGATAAAGTGGGCGCACAGTTCGTTGCAGACGTTGTGCCGTTCGAAATGATGAAGCTGCGTATGCTGAACGGCAGCCACTCTTTTCTGGCGTACCTCGGTTACCTCGGCGGCTATGAAACCATTGCCGACACCGTGACTAACCCGGCTTATCGCAAAGCGGCCTTTGCCCTGATGATGCAGACAGCGCCAACGCTGTCGATGCCGGAAGGTACAGACCTGAACGCCTATGCGACGCTGCTGATCGAGCGTTTCAGCAACCCGTCTCTGCGTCACCGTACCTGGCAGATTGCGATGGACGGCAGCCAGAAGTTACCGCAGCGTCTGCTGGACCCGGTGCGTCTGCACCTGCAAAACGGCGGCAGCTGGCGTTAACCTGGCGCTGGGCGTGGCTGGCTCGATGACTACACCCAGGGCGTGGATGAGCAGGGTAATGCCATTGACGTGGTCGACCCGATGCTGGCGGAGTTCCAGAAGATCAACGCGCAGTATCAGGGCGCAGACCGCGTGAAAGCGCTGCTGGGCCTGAGCGGTACTTTTGCCGATGATCTGCCACAGATCCCCGACTTTGTTGGCGCAGTGACGGCGGCATATCAGCAGCTGTGCAAACACGGTGCGCGCGAGTGTGTGGCTGCGCTGTAACTAACTGATTACCCTACAGAGACTTTACTGGTCAATCAAACTGATATTTGGTTGACCAGTTTTCGTTTTTTTGCCCACCTGTACGTGCCAACTTCCAGTGCTAATGGTATAGTTTGAGATTAACGGGGGCCGTAAAATTGCCCGTTGTAGGCCGGATAAGGCGTTCACGCCGCATCCGGCCAAAAAGTGATTAACCGCACCTAACGGACACAACACCATGAAGATCTGCCACCTCTGCGCAAAGACCTTACCAGGAAAATCGGGGCGATAATCCGCGATCTGATCATAAAGACGCCGTCACAATCCTGGCGAACGGCTGCCGCCGGAGCGTGAAATTGCAGAAATGCTTGATGTCACGCGGACGGTGGTACGTGAAGCGCTGATCGTGCTGGAGATCGAAAAGGGCTGGTGAATGCGCCGGGGTGCCGGTATCTATGTTCTTGATAACTCAGGCAGCCAGAACGCAGACATTCCGGATGCCAACGTCTGCAACGATGCCGGTCCTTTTGAGCTGTTACAGGCGCGGCAGTTGGAGAGCAACATCGCCAGGGTTTACCGCTTTACAGGCTACCGCGAAGATATCGTCAAAATGCGTAGGGCGTTGCAACTGGAAGACGAACTGGCTTCCAGTGCGCCGGGCAGCAGCGAAAGCGGTGACATGCAGTTCCCCATCTCGCTATTGCCGAAGCAACGCATAACGAGCGTGCTGGTGGAGCTGTTCCGTAGGTCCTGGCAGTGGCGGGAAAACGATCCAATGTGGATCCAGTTGCACAGCCATCTGGATGACAGCCTGTATCGCAAAGAGTGGTTGGGCGATCACAAACAGATCCTTCGCCGCGTTAATCAAAGATGCCCGAGCGGCGAAGCTGGCAATGTGGCAGCATCTGGAAAACGTTAAGCAACGTACTGGAATTCTGGAAACATTAACGATACTTATTTTGATGGCTATCTGTTTGATTCATGGCCGCTGGATAAAGTCGACACCTGACGACTTGTATAATAAGCGCAAGGGTAAACGTTCCTTGCGCTTTCTTAATTAAGAAGTCGCAATGAGTATTTGCTTGTTGAATTCCAGGGTATTCTTTAGCTATCTGTATAACCTGAATGTTCAGTACTCATTCTTCCTGGTAGTTATTTTACCAATATAATTCCATTCACCATTTTTTGATTCAAAACAGTTCTGGAAGAGATGACGGTTGCAGGTCGTACGTTTGGTGGTTCATTTTCATCACCCGGGATAACTTTATATCCCATTTTTGCATCGATCTCCACGGTACGGGATAGGCTTCTATACCAATTATTGGGTCATTACCCAACTCAATATTAGCATTAAGTAATGCGGCAAGGGCGAATCCAAAAGTACTCTTGCCCCTGTACCGTGACTATCTAATCGATGTAGATATATGGATCCTTAGCTGTAGTTGGTTGATCTTTTTGCCTAGAGAAGCTGGAAGGGTTGAAATATATCCTATCGTGGTTCCGGCATCAGCAGGGAACATTGCAACCAGGGCCTAATGTTATTTCATGAACTGTATCGTCCTCAACCAAATCGGAAAAGGCTCTTGGTTCAAATAAATTTAGCCGTAAACCTTCTGCTAACTATTGTGGTGGCATCCGCCTTTTTACATATGCCACCATATATTTCGTCTAAAGCTAGGTAGTTTTCAGTTTGATAGAGCATACGTCCTGTTGTTGTAATACCATCGGATTCTCTGCATGCTCCTGTCACATAATTAAATGGCCAAGGCTCTTTACTAATATCAAGTTTTCTAATTTCGACAACGCTTTTTCCATCGTAATTACGTTTATGCCAGGTAGAAAGAGCGAGAAGATGGGATCTGTTTTCCGAATCCATGCGTCATATTTAAATTTACGTGTAAACTACGTATCGACTTGTGGGTGATGAAGGAAGTGAGCATCTGTAATAATTTGACTCTGAAGGGCATTGCTTAATGGCATAGACATGATGACCACCTTTATGAGTATTTCACTGATGTTTAGAAAAATAGATAAATTTTTCTGTAGTAAAGAGAAGTAAACAAATGACATGCATGTTTCTGTTGTAGTGATATCAACTCTACACGGTAATATATAAAGGGTAGGAAACACTCTAAAGTATCAAAAAACGCTCATTTAAAATTATTTGCATGCAATTTAAAAGCATATCTTATTACTAATTGGAATTTGATGTTGCTATATTGAGGTCTATATTAATAATGCCTGTGAATGGTATTTTTGATGTATTTGATATGTTATCAATTTATATTATTTACAAACTAATTGTTTCAAATAATACATGGCTGATTATGCGGAAATAAATAATTTCCCACCGGAATTAAGTAGCAGCGGTGACAAGTATCATATACGTAACTATTCGGAATATTCAGAATATTGTCTTGGTTTTTTTTTCGGTTCCAATGATTTATCAAATCATGACTTTTTCCTGAAAAGTCAGTAGATATTCATAGGCAAGTAAGGTTTTATACTTTGCTAAACCAATTAGGCCTGTCTCAGACTGACATGGATGTAATGAACAAAAGGGAATGGCTATGGAAAATGAGCATCAATACAGTGGTGCCCCGGTGTTCAGGGCAAGCCGCATATGTTGCTAAACGTAGGAGTGCGCAAAATGATGCAAATCACTTTCCGGCTGTTTGCCTTGAAATTTCAGGCAATAAAACGTCATCGCTGCGTAAATCGGTATGCAGCAATCTCCTCACTCTTTTTAATTCTCCTCATTCGGCATTACCGTCATTACTTGTTTCAGGCATGCCCCAGTGGCGAGTCCATTAACCCAAGCAACAAACGTTCCAGCTGGTATTGCCGTCGCTGCGTTCTGCACTGTTATTTCATGAGCCACGGATTGCGGCGTTGCAGGTTAATTTGAAAGAAGCGTACTGCCACACTCTGGCGATCAGCCTTGAGATAATGCTGTACCACGACGATGAACCGCTAACGTTTGATCTGGTCTGGGATAATGGCGGTTGGCGCAGTGCGACGCTGGGAGGTCAGTTAAGCACGATCTCCAGCTCGCGCAGTTCACGCCAGAAGCGTTCGGCAACGGGATTCATGCGGGTATTCATCCGGTATGCATCGCCTGAATCGGGATCACCAGTTCGTTCCCGATTCAGTACAACAAGCTTCCGCTGCGAATTTCTTGTTCGATAGCATACTGCGCAGCAGGCGATCCACCAGCCGATGTCGAGGGCAACCTGCTTTAAAAGCTCGCTCATCGAAGAGACAAAAAAGGTGCTGAAGACTTAACTCGTGGCGCGTTCAGGGTGCGATTAATCAATCGCCCCATGTAGGAGTTGCGGCTGTAATTCAGTAACGGAAAGTGTGGCTGCGCGAGGTTAAAAAGTGCTTCTCCGTGTTCGTCACTGGCGCAGACAGGGAACGCATTTGAGATTCAAATAAGCGAATGTGGTCAAACGGCGCTTCCGGCGAATTCTTCGTCGTGAAAGGAAAAAATACAGTCACTTTGCCCTTCACGCAGTTTATCGACCGGCTTCATCGACATCAATAGCTTCAATTGCCCAGGTAAAGAGCGGCGGCATCTGGCTGATAATGGACGGTAACAGCCCGAGGGAAAGAGAGTGTGCAGCGGCTATCTTGATTTTTCGTTGCGCGTAATCGCTGCCGCCACGCAGCTCTGCCAGATTGCTCTCTGGGGCTACCGAATTGATTCGCGAATATACGGAAATGAAAGTTTTCCTTGTTCTGAGAGTTGCAGCGGCGTTACCTGGCGGTTAAACAACTCAACACCGATCGCCTGTTCCAGCGCACGGTAAGGTGGAATTACCAGTACGTTGAACTGATGCCGCCTGGGAAAGATTCGGCATTTTTCCAGGGTCAGAAAGTCATAAAGCCATTTGGTTTCAATATTATGCAAAATCGCACCACAGTCATCCATTACGTTTTACTATCGCCCTTGCGGGCATTCTTTCGTCCATTCGGGCGGCTGACAACCGTTTAAGCCGTTTCAAACGTTCCTTTCACGCAGGCTTTGCCGTCTGTTTGACCATCAGTTTGCCGCGAGCGTATGCCTGCTCGATGCGCAGTTCTCGCGTCATGACCAGCGAGTTCGGCGTCATTGCCTGGCAGAATTTCGCCTTTCCGGTAGGATAAGGAACCCGGTTACGCTACTGGTGAGCAGGGCATCGCTGAATACTGGAATCATAGTCTTTGACCAGCACCTGCACGGTTTCCGGCAACGTTTCAAAACCGGCAACACCGATATGGGTTAAATTCCCTTTCGTCATCGAAGAACGGCTGGCTACCGTTGCCGTCGGAGCTGAGGGTGACGCGTGCCAGCGATCCCGCCTGAACGGCGCGGGCAATACCTTGGCAGGGGCGACCGGTTCGTCAATGCTGCTGGTGATATCGATGGTGCCGCCTTTTCGCGCGAACTCCAGCGCCTGCTCAAACAACGGTACGTTGCGGTTAACGTCGGTCGGCAGCAGCTTGCTGATCGGCACGTCAGTTTTCCAGCAGGTAATAAATCGGCTGTAACACCTTTACTGTAGCCATGTGGAACACGGTGACGCCAGGTTTACCGCCAGCAAACCGCCAACGCGGGATTCTCCGCCATATTGGCCAGGTGATAAACGTCCGGTGCGGCAGAACGGTAATCAGGGATCTGGCGCATTTCACGCCAATCACCCGATCGATAAATCGCCACGTCTTCCACGGAACCCGTAATCGTGCGGGAAGGGACATGATAAGCGCCGGTCAGCATCCAGGCGCTGATGCCTTCTTCATTGAGCACACGGGTCTTGGCGAGCAGGGATTCCGGTGGCGAGAGATAGAGTTCGGTGCCCAGCAGACCAACCACTGACGTGACGCCCGCTTCCGTCAGGCGACTTAGCGCCACTTCCGGCGTGCGCGTCGTGGGACCTGCTTCGCCGCCACCGCCAATCAAATGGACGTGTTGATCGATAAAACCTGGGCGGGATCTGCCACTGAGATCGACGACCGTGCAGTTCGGTACGATGTCAGAAGGGATATTGCTGGCAACAGCAATAATCTTGCCGTTAGCGACGAGGACATCACAATTCCGATCTTCCGGCGCATCAAATGCGCTCCCTGCAGCAGGGTAAAACCGGCTGCGGTATCATCGATCATGGTAACTCCTTGTTAAACAATAAGCTGCATAACCCAGATCGACAGCAATGCGTTAATCACGCAGACCGTAATGATATGCGGGTAATATTACGGCATTCACTTCGGCTGTCCCCCAGGCAGCGACCGACATTTTGCACCAGCGGTTGCCCGTTGATTGCATCGCGGGCAGTAAAACGGTGACATCGTGACCGGTTAATGCGCCAGCGGTTGCCAGACTGGCGGCAACACCGACTGCGCCACCCATACTCATTAATGCGGCTAAAAGGACAGGTACCCACTTCGCCGGGTAATCCCCACAGCGCAGTTACGGGTTCACAGATATCCCCACCAATCGAGCCAGCCAGTAATTCCAGCGCCTGAATGATGACAAACGCCATCACCACGTTTGGCAGCAGGTTGGTCGTGGCGATAGTAAAGCCACGGCGCGCGCCATCGATAAACATCTGCAAGTAAGCATTGCGGACCTGAGTTGTCATGCTTGCGCTCCTGCGTTGGGTCAACATTCTTCGAAGTTAAGCCAGACGCGCAGAATGTTCGCTGGACAAATTTAAACACAGGATGACGGCTAAAGGTTCAGATACGGACGTGCCGAGAAAGGCAAACACCGCGACGCCGGAGAGAGAAGTAGTTGGTGATGATGGCGCTACCGCTGGTTTGATATGCGGCGAAAATCACTTTATCGCGTTGGGTGATTTCACCTTCCTGCGCCAGCTACTGGTCATACCGGCGGCGGCGTCGGTGTTTTGCAGGTTAGCGATCAGCGCCAGCGAGCGGATCCCTGGAATGCCCAACAACGGTTTTAGCGCAGGTGTCGTTGACTACCTCGCGGCGCGTAATCCACCAAGACCATCGGTAATTGAAATAATCCCCAGGGGATAAACTGACGGTGCCAGCTGCAGGCGCGAAGAGAAAGCCATCGCCCGCGCCACCCGCGCCGCGAAATGAGGTGGTGGCTCCGTTCAGCGGCAGTTGCCCAAACGATCCGTTCAGAACGGAAAGATCGAAAACCACCACCGCTGTCTGTTCCGGAAAAAACACCGGAAAAAAGATTATGGTGAGAAAAAGGCCAGAGATACCCTTTAATGCCCACTTTTTATATCGCCGCTTCCACTGTTAGGCATCCCCTTGTTGTGTCATAACAATCCCCATTGTTTTTTTGTGTTTGTGTGTTGCTAACAAGAAAATCCTGGAACTGAAAAACCTTATGGCCATATGATGAT
+
++..21274/000999AF87784%$$$'(')()(+*.1922257-,,--/,--,,,-21).44778:8671111+)&%%%'##%(54888CJDE>>?BIGHHGGFE3320+%%(36<;:>99-(-*+(('&%%$(+(*&%),=@DJJJI@@=;;+++*,48795553112688;555>GDB43337''''1>??9910-2/)((*223('')-()((2BDCEEFEDHHFHJJ1111<6666:98<>=88<>;<;<@995642)))/5311.-))%$%7<:100,+++-**('(&%&**:<FJJJJFFHFGJHEC11012//.0-..+,3.;=?@>;6)'&&&&=99:<??B322*))*./--.00200--..68;10015333+***3('''(&')''%%''031----0034****9,,,*,,,..&&&'*&&(3430/./1::@@CHC874-,,()(''&&)((%%$%'))()..0....'&%&().&'(00++((..54311...?@;77:@EDA>71'%%%&7953332677100('''*<B=:;::28AAD:99:11/4=42.00-.(%$%&)))//055*)))'(('))*'''(+31+,+,6322---.1'&%&+/9<?BDE<;;;<;1'&&&&%%&$(+??;64-+)))&&%&089;=<=<=0///?978<56.''&),,,,((()/++,+-1166655((();=999:54,+,-4:?@89?A?;:::85433&&$%(588;<<1.,()87B?4434.,*&%%&((()'%%$%&&%$$$&*622300//330'&$$'$$$&*()))++,+''%%&@?IFDEJGJJJJJJJJHICFDCDCECACD7553235754*&%%$$$#$%&,//00-../;<<>GJJGJJJHJJIDJGIGFI8777?>EA9.--4=>>?D9999GGJGFHHHJJJJJJDHDAGHJBDDCJJJJEEB=<==>FEJJJEDCBFDJIG:7(()BJGJJJDCEFJGIGJJGIB?A>=>,)(&&()+4<;---+,,/7++++255224@ED<;;...'''&%%%('&&''/.7;<:9545:;898-..9:.--0877,+++0/../-/235548663223DA8777,+*((++1/))(&%'+0330000.0-'&%%%&'&''346--(''+1+*(&&&&(*++(''+--/+001/.-3432*(%&%'(+,463477;==?>>>?53..,,))+-**,4832/*+++6>@=:5**9ID@?>'''(,&%%%$#$%123344579>?@C@EGGC98+*)*(%&,//+,,,7CEDJBCCCD?@>=A775/67.--,33.-.)*+CB>>?=??>10//CFEJHFJGJJJGJ8744//0(%%%),-)&&&%(*,/?BEJJJHCFFF//-.0+*)&&$%&&(((&&&%$$%'-*((((-,+'%%&%#$%&&'(*,26556>>EA@AAC=8676;;<=9:=<@?DBAA=><:)%%%'())2//03?:>>56@AFCBA??=>?ADJBAHF655<<(0(..104332/..,&&&&*//,+%%%%)&''(+)''''-+,+/))).-*(31.)))56431****))))8660*++...-***+77789:....867@BG;533++++,+((0+-/8:::::;=>;====,,*)++0.*)+.''&%%&.3111240*)))'(,++,,=2224>;:766'''&'''-.-)*'&&&&%'+,*'(,'49966-+,7:HDCA<=>>CCH@?>>=(('(((*+*--.:::879=@AB??55::512BEBBJFJIJJJJFDEHA9889B;;9;=9::000/0/---,,'&'**))+%%%&+,-('''4.---3+('''&%&&%%%%678<>,((*<@A?BC@F?CAEDJIHJHGHJBC?<>>EHI@?@@GJ8888B>==B<:;<7334==EBAA@@BBJEECFJF????JFCB55425440**45:::B9-,,-155344111)))*7,/*+9:==>>@@?=/../9;ACEECE?BBJ<7>4743('''(,+*'&%%&(235/11147;433342,'&&'**-<999;?=>ADBDACC<;;<EFHG51005/(;6:<;<9;3/---.55997777=>;:542244EJJ2111)(((*))%'%%%&&%%''--0**0*+>=?F1,,-.EJFFGJJJGHIG3333FJJJJJFGE====@A@DFJDBDEEDC?ABAJJ9998:4)(''**'%%'),-9?)))())(+++))'+667667566599:FJGHFHGFJHJEIEBACBE?<:8---,()&$%())(*()&&<@AHFJGAHHFED????JJJHAB>D@B@:5+'&''+++.--,,+''(334?EJJGHIGICC?A;77;IC>>==FCCIEDBDCJ4434:9>4331/0153''''76;;9)'&&+&)&'%%&)6<=<:))(''''1044458=7566356+)())*.56.--/<=8866665-95HDECCB4/(('%(%%'(+-84,,())*0/047+**+****/&'''59<1011@>>977799>++++B;;;6777<<=6666<=>AD999ED)((()4101--,''''&&(0-./(())222,,,,1.,0'2231+))***&&'((((06---++,.**+((((()(,,+'%%$&')**++,:;::;<:99<@BA@@@ABAB???..)&&',.9@@DD@@:9<BJIEIJIEH@@?=)(5,)))+'&',,,-.3224.+521/,,.0;877790)))843313346753;;<<JFB6665---.:-,,,5521*)&&*(()$$&&(/2433=BBBA>>@443364'&$$$$112:==85887*&&(')**%%%&)-,01256@CB>=;<BD222>?>EHHCB997------****+:>:2))*73233;75668:996555A??AAJJEJ8777>656333465556...&&%$$&&&&%%$'+3<:<((('%%%%&((&(''$%%')*,-))46::99('&&&''%(-)))((((-,((((((),-,+++32/-+'''89221(('&100/**+)+&&&&+*)*8:=AA><-,,/6...;<>=>=>CB??=<8*((**,,-/446651.((((''&'*56446A@:9980-,'%%&(()&((),-++**+,2222EHDDDDJFJIJI=<<,,,.1%%%),-.,,,,1;;;<JGCCEBFC<--+.8(''&'(')(&&&(),2.--.@FIFHJJFCI7776-,1*)***6AEFCCBB><=:;5?33365''();;7766:B:::211((**,-<77<3110,9>@=''''>@A@@;>;3211669879:F6666910+))122695333)'&&'-46423115944...689<<=DC;;99;;CC@BBA<<<<C&&&(5&&&&'8866647/.//556?>344698333267<?@>;;;=D>=)))*&&'',*'%%&(%''%$%%$$&&%+-077700015885555AB@8666222477.--''''54582244//.)((())&&()AJHEFF:::7978>:=664,,-.10.'+/.*('''(**)(&'),*+0.//./--,.479433331..--.'''&'**.2'%%'/''''(('(44567/..**)))),+*+23599<;:>A>?5556>:548777:9:<//0?@???3323@ED2211156?<D334;DBFCC?98>878//&&&''&&()-78?DJFD54313557D@@<:88=3-)))**+**)&')777799:B??=BCJ99:4?;4,*+,,,+'&%%(%%%&%/233<=@><9:9<AD??=97730+%%'%((')*238447;:5.//7>CCJJFFEC;220/,**()*++,-9<EHJHJJIJJHDE54443644533321111/5,,,--,+%'&(')))'&%&%&'%%''&''(*)+12;?A5)((&'&&&*,+*((*+''&%$$%&$$##$')59;:221-+)'*'''+-+((&&&&*19:=<?@@EBCECG@??>??><6/'')04405/0+((+345;8:78?FDDEGHJ>>?=?==@83323*'%&-(223777675456==322287''&%%%##$%%&&(0++++6--..:<;<>;5554000,*&+&&$##&%(.-,-+,**-16;6631102%%%+-*),-5860///---->00'''%$%(.)@CAAA@??==94418:=AAC/'''(1+*+/-,,-1138744/)(()-.,,+//---,,+***''%%%&&&))***)--/788<65/-.3399:A?>><=EFH;66665449<;88=7?E@><-/--<4667EJJ;;:6..+))))&''',-/665445578)))):8&&&&&,+))*&%&'''/?CA@CEEDE==<;>;<>@FEF5443</())**)+'/../;=?999:JJIHJJFIJHJE@?<GEFGJJIJJJJFHFJHD@9::5;>>>@AIGCC822-.05678<;.--+*'''(+---,0(''(1014''&%&%'(((314447322EA;;9321344+**%$##&$'%((04/.:@CCIEFEEF<;:1))(&(&(%%%&'&&''**)*++5'''',+*-0*)()-43568=44<=69745/((&%%'&'*'(*1/+++-)()&(()/0<933))))*330/..0-...3430&&&'+'%%%'/$2<=<;21)'--..014333045552)))'(((9<))))6-++,'')/129=:60/.)'(,%%%%//3'%%%%))****663,,,,501-13110,-+*3(''&&''(2,*)('())*-&&&&*---.<@>---++++//222<<<<:;A<==676,(('(038643/++++))+'&&)))*)'*'')(+32565*),0/1/0,++-/./+*('))+,.../:8((((:*&&&4674435*))+0,,''%%(((><=>211-..,+***++,1001C4444H77000(%$%'%%%&''/'&&&'8,,+)*)(*(%&&'-)**+433,===EFAA::::;979'/..55<CABC@@342.-,+**3,,,-),1''''(//11158:;===E0,*)*)+)(%$%/05--+'&&,))0&&&*223444---)**+987<<>==<77588->A???AD=510/.'%&&)-*/;<=?:776356)(((((())*2...4:654:;@B@;::0,6021/-+**'&%%%+13>BFJGBHCBECIJJJ?CJFB<6:3653HBCBAAB????C*)))79868744((()(''',(''''''(/52221.,/2223?BCFJGJGHIJIFDJGAAA@<<<<ECB55+**+344.)/,)(()9;;*+35CCDBDB555'''))('''05<CGG?/...<1112@@@ADABD6//./,,)))3362+++**++///////77...78/.&&$%$#&&(1255F=<::9781,,-/>>@?H888891/.1/----*+*,./201.)('(./32'&&%((((<*))+31)()*12//((%%()/-24**'''6:=?:7445C>===@C>><;>99223>?)((/(*('()++5@D@B?;;78../081111)(('%%%%&)+-.-1119:D<33++)'%&&%%&+*&%&%&-/578<>BFDHIIJJJGJFJJJ<<==?>=990-,,/;>?=>==?65'&&'./*&%&&***.,()-/.,()))):@1112>;::<;;;;FEBB<<<76A77=:)(((/%%$##$%&%&)&'&&'''01))(%$$'3**(&&''-552--346JDFFCFDDGJJI:::;431,,,-0.'%%&(6555443*++++)*((+---++,-34=6777AHG?<;8/23(((%%%$',(((,0/0''''.0,22337**+100-+''&+87877=6:---))))5,++-<43,,+*&&'+')()('''%%%%%&&$$$$(()(,**+*)((+,..,,,///1343...++-,.-..)'''(&&'**EDD::::CD@>;9799>@?>>?AA==''''323/30.****,''(((*..--))*.41020---''''''')-)))&'&&'&''/7GD<;;<EDGIGA896231(&%$%%&&&&)&&&)'''(-*-,,)(%&&'*'('')'&%%'*,)&&),,,+***,,*++.2*(''**&'&'(/'&%&'4?>:90001:?>?D@AE<8868990//2@***058<<?A@CBDAGDJJHJJJGJ???>AJFFGGID@ABFIJIGFHJG>==>AA=<<=DGFE@''''(5D@@////301('//0-*03121,,*)738862.+,--1,,-(&&%))&'''(,****8762231344EGGJJJGFJIFJJHIG====EGGJEIJF:988=;000('()//01////?<<:<CBAG@A<;88875,**+''''&''&%%&,&&&**'))&%%'%%()-/.-.,,,*+((''(,+/75%%%%('+*)%&&*++,,301-///0BFGGJD><;//..077500/**&%'*,.0015FEECIDGGEJFFJJJJHJJIJJJGJGFEIFEHEBC8>??BGHFJBFDEF>:;JJHBAB>885348<>@EFEJB65<572'&(*,*+*'&%%)(%()22..))),.976310--*''((*++--../67876..83**2358;3000;5555@@IIDHEDGFCBD2222/..+)*&%&&)-10+**0,**&%%%%%&'&('1400/'&&&&-,-/>>;;;:<)<;;==;:;?8:;;;<<<<GD:::<=;9675321-+'%%&,'')/02((()-,*((*&',+01,+,,355'&'&,4420/....**))**+*+),,,AFGDHEFEDECABDCDG))))**''((+*(**+*(()&&&%4/00///05>0--))('--.67DEE>??=@3334;96,++,--219852388<===:/..-/./((((22200*&&&&77/////.0,,,-5/.5(,'&'*+.0442+,//++,B<++(&&$(),<=AA@JGE<<<..))2216557983210676;88:.-**.1./0''''*''')))&$%%+-+-.'$$)+.22-)'(+-.0.,**))($#$%%$$&((+&%%''(''(('%&''''())*&$$%&*1168;;;,,,,99BFA==AJJJJJJJFCCDDFJIEHGJJJGGIGEDCABBJEFG@@@:::::<<667:JJJJIIFHA=HDJJJJFGGJJFJHHGJJJJ=::4:766554*(((+443322234=EJJIJC<;((((;69:::6675877;=HFI98----C@88/''.3310123223@@>=8644.--+--/93//0.+**,--454../<<=?HFF>???-,-.=DCCD@<4../---((&&&(7401444,,*,&&'*-032,-))((()1.///(($$&&(*(''',04213(((&%%','''')())1++((+,,,-.//220-+&'0(%$'*&&&'..02/51*;8878:;:(('())//68;==9:<96./06;;''''00,-.//*//.()&&(-/5640,,56:>?:;;>@EEB@;6&%&+-,+.01//./2134;,++06:6:<9766;888::990000AEFFGIFCABC++++++++000001+=11AJHJGJJJHCBBDIJFBBB?<<EBDGJGGJFD553234;<E???>>==@FJJJHIGJJGJJJJIJJJJJIGFJHJJJJJEGFA2093*''(/2321.-))*)1*+60-,,0>>=B??;==;AC78747;8778JJEEEGFEFFGJHJJBCGIJ322289JHCBDABDE?=C:6=>FFIC;<.,-('**12246@CFJJJF>==<CB?JB>BEA75300//1002;CECDEJJJEJEIGJIJJEDJJA@FJJJJJBCBADDEHHDJCDDBFJIJAC@A@@=A954:?CC?>>=?>>??IIG@?@?DDDB@??<=@9<><DAA@@CB@BAC9211****>JJEGDEGGACBAGFC;;<;1012447668(((&('&%%'-8CDAA@889EBC:;<<....)%%'0)))*/88?@GJJJJHJ.---44456556E<88-,,)**,1.-,''(00123>FFGJGJJIJJEFJGFCHADIJEFBBJHJJJHJEEEEJBA@BECJJF0/../6455<CEIFHEJGA???HJJJJJJHJJIJ977DD:86111.00..++.*(''&'*((((=>AHJC<;;<BBA656697555443--))**/0,++.&&%'%$%%%&(*-/.-,+655569999<=;:<<EJFJC?>>CEBDEB=::77778320/-+),--.*BCGEI70000BABBJEDB?;<?>JFIJIIJ>=75B?0..06669DC@BA1002@;2223AF=;:<<<5=9:;;BCCCJJJJJJJFJJJJJJHHJ@<;?A?@??A@@ADEGHJ<<<EDEJDFFECCDHEHGJHFFJCEEBGFD<9745:98/,+)(&'(+%$$$,699GFFIHI??>?JJJJEDB987'''((''()/++666757:9DCEDIJFIIGIB@?B:<94776;(&&&+00GE999233(''''++++++1/(((*0274+**'*(('%%&*1113544339::>@@HFJJJJIJIJGEEDECEBG><<AIGFDDD?@@?@4,,,,DJGGBBB:965666;?EGE@;3*)),&&&(::<B==>93/0048?@@EFHB40222'''3169;<?A=::9:<9867::>99A=>J@@@AJ>==>CDDDEHEDD..--//.)*)*99FFJJJDBA@ABBJFGGDCEDGJ@/4'3425684555::9=>>989:DJGJJBA4-)-3689;455684343**)'&(*(*+'--15&&&&''+-..(2.....,-,('''0..031100*''*'&&&$(%%%').5-,)&%%((+''''***+,*%$$%)(,03+++&&&',,2<>=?BBGGBB==2101),+22><<<;<<940--..5568+++)*((((+*)'('***88:BA970000<4,21922256?>HJJIJIA988A@BE998(((&*&&')'&''(86(((/%+()))*+(&&%%&))'''&(.-./233/--+-04''(//026667>>>>21++,.//.04353*/9:>ACHE99992,,5('&()1,:;;??EHJHEJID@BBCCBBBDJGFEEE:<::;<@B>111/334444--)('&)((++((())()((((''(',--+'''236??BFHBAD=<7677<<>@D@@@@EEDEGFC::::;;:2.,*+-*++,00/*'%&&%*((,,)55++55;<?BEFGJGE?CA?64<2BHHFIE?>3/4,;99;::8<544+++'(((./00../0,4/&&&%--/0177;910+*+*)**+/655....3112<0346;96**((),,((*,-AA>>BC@;1/////0544=?578?JJJGJGJGDJEDJJAA<HGCC5433>8/181.+((&%%%34DCCBCJIFJHGHC>31&%&'&'*,-.+%$$$**%###((2((((---,+//7;*'%&(22366@C>56567720//''')..**))'),2*)*561****8-,,-323><C@JBA@((((''''&'*120+***<=>A?5555555==>;<<78333*)().3.,,-0/%$$'''%$%$&'$$%%00*)%$&$$$&&&()())*55999=>333554)*('++0633+../.-''((*32'%%%'/002;.--.,,//CDCBJBB<AB=A;D?@E=;96+3001..(&&%())--+**'%####$%&&'.*031,,33347589-668:275:*)(),5510/*1))))(%%&*0()//2:443/.('&**+'%''&&$%%%%%()(---.;<79766788?=;<400--,-213.,)&&'*))(('+*)**11788E<43641/10+,++/<=77873.5**984844(&%''))*4>73..41//0200//,/)*,-//::<9774-A>=?=<<;=7679F>;?<<JJJEJHHJJJJGDCJ<<;<CA:;>>;<;@<>=@A??>AD>/...JIJCABGJJJJJGJDJIJJDFDJJJGHCBCBC@B>=;;<7745,('&&'$)''&%&'&(&&&&(+*)''''06;>5558D@B??AAED=.@?;:;2,++,,'&&'&''&&('.500('''&&%%&%&&(-48887883/-.)''''*+:?EGJFDBBCFACBCGG??=9999?=>;;875568?BDHJHJHFGIJJJJE>=5556++''(&%$$$#$&'9:B.--441123?BCDJJHEJJ>=;<=HJI<666689ABAFJDFAA76666::((/21(%$&1;>FHFGFGFGJJHEEBDHIFCC=DFEJFFDED<;<;=8886///04)(()+))**=EJAA<>A:FAB>==((((JIICE77DIJJJGC>=1///99JJJHHHIJJJJIJJJGEEDHHGJJJEJHIJEEHDIHDCA::)=??JJJJJIGIJJJHJHDG@>=2.232223:DBEFHJJJHJGIJJJJJIJJIJHJFJIJJJHJJJJHGJJJJJJFHJIJHIJJJJHIGJEDFJEIJIIFGDDJJJJJE?744233279:>=>?DHJJJGJJ@A=;CJFCCCDIDDECJF813225;==<:;>DACIBABAABDIJA86:/&#$'%%$%'':?CEBAB;<<<IJGJJ8888=;77/---()&$$)**+/<>?94335/2-.-'''(4/=>422499:---,0<@G>=:>BGGF9988?@DCBCBDJGJJGFEE/)()(((*1522113023>/..'''''*(%&&&&*/3))('++...52222<<<GEHFDBB4444111?:>=BHJJHGDDDFDBHHFF7600..0....4.--)***/.---323.(((((17;<<CCGHEECDEDJI????JJ<;))*49;==?>AFEJJ32221'&*(+,,--.,-*))*.-,+),...)*1425521..0////:;D=;<225545597564555)(((((),122/00/0/*+*,37*),-2;;B??=??@F@AA>=<??@@955;1-()01>=??3224<<??C>>;;<<;20./13&%%&(('&'&'**5***+,,,+,--(&$$'%(),/03443255)))(*,3313434@@<<<=++++@9-&&&&0.23>CBHHFJIIGGJDCFD??@AJJIJJJJJJDJJHJJIGFEB;;:9;;:865578:@@G?=99CB72312433111--/,,,,557699:@ABIIHJJJGJJJEGDGGHJJJHHBEDJJJJJ@?>@IGGCCCCJJJEHEEJA;::9<'-/(('(&%%&'00..((()9102266-+++GJGJHB?>??JFJHIFJDDD2../.111957420057888@=BD@76779:92331222((((>=;:93///0HD43300/00***))*&*-//--+)***-*)(),,+.*().+%%*0895;=6664239:::1114;**)(+11''2.)))*0)*)(())***&%%%&&)2.222388779?:777.*)'(*,++,+**+&'%%$$$%-13347.-'(-,,)&%,***+.&'&+///('&&'(./'/+''')((66>>>CEFHJIEBA?66;?BEDEGFGFJJJJDEG?===>FFDBFJJJJJHIIGIJJHI5555@833:BJFCDCIFEJGEBB??3+,,3>JHCDG@?===<*)))+8.)((()2)?>?@CDFEHFHIHJHJJJGI@?@66579@=<****31.0411010)'))&&))**35681/.,,++*)))*31111>C;JC<BC=AEFJC?>>>AJ878:@=<==>DDEJGJJGEJHJIHJGJJG993EBEDD<;;:JHFG:43477=<=>A?>>?ECBABJJJJJJJJJJIJJJFJGJEA;B=@GFHJJJIJJEJHJJIHJGIEGCAA:;<<JGJ;99<5310)389DEGJIFJJIJJIJJIGHJHHEII=/+)))63000**,+++*+&%$$$##&%%&'++--****+''&%---,&%'+,)),323.<-5658:;::;AA9CAAAAAAHJJGHDGFJJIJCC(''*)'%%%%+,,1*%&%'66676--(1''''--)()+(''''%%&&''$%*&&&#$$%&'&&&*(&&$$&&*)*268E?6=---'%%&'(')014-**613((**/*,&&&,-.3AFFEGJB=@?A;7+++))))/00433566<;44>=?77769711115>B::;;<---+,(&&')4*&(//65'''')'%$%'076=@>:;9:4***01633378<;91114<975540/08+++(..//,++*+%%&&05/'(((++,)'%+0;@ABA=989=C??<998:;<.-,,(((&*,*)(+,.:8866;;88,+++5645///-,,)'''',(*.0//--1112327687542////---.:9/4+*&'''&$$'''()&))(-))))ECDEBGDJJ999:..(%+**(')+)'&$&&&&&')*555000/48C<>:9---,,,...972013)))&&'%**,/12.&&(7:;5793222:5.(*:8.-.=D>=87823*())&-4..0((((AAA@CBGIJFJJFFFACECJJDDBAA@CCG>>??FJBAA>=;=>?<77643/)(('((59ACDFJGJHGEJDDBCDIDCC223>@CCJJ....::99:99<444AJIJJJJJJJJIJIJHIJJJHIGDCB@88;9***424445@2101721'%%&&%())*())(*/110/.****/,('((*(())(&&(,::7888C443))))++'('%&,+-017?@;6:91001*'''(((''(()*****&&&((-(((*+%%%'%&&&(,*-88756;=@@@?DGJGDGEIJG>=900046=;=022289<D====B@64--,349:/.../>?ADBJGJFDDCA??7532/0<???54467556000&&&())())))++067:98=?8888==<77)''',.((''(,(.-**((%%%')%(&&&&&&(4855101,+++;))>CBHFFIJFHHJJGJJJGGFFID????FHDCCIJHFHF8889:99:;?=:333,,,-*+*,/3=C><<<EGCCDH00009445798*743//-+++-+(((**&&*+++,++--///./'&&'(''(5::>////;;>::::GECH21163/..-+&'')*,)+++220.+2211110++++5:>??>>>?8,)''&%&))***//('''<=?@CDEJHJFEE****)))/1163440111*('&)%%$%('./,--.53335,,,,//&&&&'&%'+154''''0-)(''&&**((0-)122A@100+*'&))''&&'((+)(((222246566:2DBD:&&%(&)-/'++11,)+--+0,**&&')(3455963429<1175578B;<@BC=?@?DA=65..-&&'(//06CHIJJJJCDCEIJIGFHIJHEFHCEDGFFG@?42227<7775433,++(((CFCJHCECD7777EEEGEHHEEGHHJGH.---:>??@755('&'+---.8998.--,776557788AD:>==<>>>9999=<=A3*22(''('(%&%&&&&&)+,,///..100011=CDD?;CB;889222/1/--,-03:;>:76600.////02210,++*//39455EJH<<<999-,--4322*''668<++++9=>>DJ>>;;;<55572102,,-,,0/-(---3,,--444:::9==CC?;;>?C.---/J6566@:84((()04))*-,-1(,&')((()'''+(''(+,*%('*./71/,,.0778788322446679:8::6665<><EDFECCDFJD7777333FFDFE;:::;:9;91////++++../.0.-//10(''',-++,+++,,)&%&))6;;;>CC@@AAJFG555554(&'&&-.24''33(&&&*%%%&(('&(('242244+''&'())((---'%%'')&&%%&')''(*(((/0*))+31'(::==;<;::<==9641*'&%%&'())+,**)*-%&&&75(:87;;;97612354***(*'('-+/13=>;::<@FJFJGJHHGJG,,,,>=****344;9=7756@@BB???@CBC4334>7=9))))*%%%%****12013294ACCHA@+)+(*(%%%,7-,,,-=;>;222211-,--<=;751005((**167:6661,**)-242.,,,-''')./1077899899;545797CGA@@@333266688652)))*233.-,...06666767.--.;,,,,/-.550/..//;==>CEFHJ55536;92+'''*'&&(&&&&(()-./+(*(+////115=)))*85101037563))*<=<;:B?FDGFCCBJJJI@>@=10018<>><;570/))(&'&&$$(*-**)*//02327689;///)&&&&(%%&136112,++/10&$$$%)))2223('''%%')*****''(**+(*<ADEJEC@BEEG=<<10/0034883/1,,'&&,,3468585:85431-...../,(&&&%**)**(&'&*+(('$%%&'.**111845>>DA?98888?..-.=?CBED@:976:><,,.-3/+,+*--,+('%%&%$$#%*,-**+*+-3411184-*(')*(4)))*45,+''%%')
@Glass_T7V_20_D3_14_5_3
CTACGTTTATATGTATTTACTTAATGTCCTTTGTTACAGGCCAGAAAGCATAACTGGCCTGAATATTCTCTATTCGGGCCCACTGTTCCACTTGTATCGTCGATTAATAATCCAACTAAACTTCCTAGGTCCCACTCGTATCGTCGGTCTGATTATTAGTCTGGGACCACGAGTGACCACTCGTATCATCAGTCTGATAATGCAACTGGGCGCGGATCCACTCGTATCGTCGGTCTGATTATTAGTCTGGGACCATCGTCCCCACTGGTATCGTACGGTCTGATTATTCGTCTGGGACCGCGGTCCCGCTGCGTCTGGCGGCGTTCTGATTATTAGTCTGGAACCACGGTCCCACTCGTATCGTCGGTCTGATTATTAGTCTGGGACCACGGTCCCACTCGTATCGTCGGTCTGATTCTGCATGCTGGGACCACGATCCCGCTGGTGTTCTGGTCTGATTATCGGTCTGGGACCACAGGTCCCACTTGTATTGTCGATCAGACTATCAGCGTGAGACTACGATTCCATCAATGCCTGTCAAGGGCAAGTATTGACATGTGACCGGCTAGCGTCGTTTCACCTGTTTTACGTAAAAACCCGCTTCGGCGGGTTTTTCTTTGGTGATAAAGTATGATTACAAAGCTTCCATGGTGCCACCTGACGTCTAAGAAACCATTATTATCATGACATTAACCTATAAAAATAGGCGTATCACGAGGCAGAATTTCAGATAAAAAAAATCCTTAGCTTTCGCTAAGGATGATTTCTGGAATTCGCGGCCGCTTCTAGAGTTATGACAACTTGACGGCTACATCATTCACTTTTTCTTCACAACCGGCACGGAACTCGCTCGGGCTGGCCCCGGTGCATTTTTTAAATACCCGCGAGAAATGAGTTTGATCGTCAAAACCAACATTGACGGTGCAATGGCGTGCTGAAAAAGCAGCTTCGCCTGGCTGATACGTTGGTCCTCGCGCCAGCTTAAGACGCTAATCCCTAACTGCTGGCGGAAAAGATGTGACAGACGCGACGGCGACAAGCAAACATGCTGTGCGACGCTGGCGATATCAAAATTGCTGTCTGCCAGGTGATCGCTGATGTACTGACAAGCCTCGCGTACCCGATTATCCATCGGTGGATAGAGCGTTTCGTTAATCGCTTCCATGCGCCGCAGTAACAATTGCTCAAGCGGATTTTTATCGCCAGCAGCTGGATCACGCCCCTTCCCCTTGCCCGGCGTTAATGATTTGCCCAAACAGGTCGCTGAAATGCGGCTGGTGCGCTTCATCCGGGCGAAAGAAGCCCGTATTGGCAAATATTGACGGCCAGTTAAGCCATTCATGCCAGTAGGCGCGCGGACGAGAAAGTAAACCCAGCTGGTGATGCCGTTGCGCGAGCCTCCGGATGACGACCGTGGTGATGAATCTCCTGGCGGGAACAGCAAAATATCACCCGGTCGGCAAACAAATTCTCGTCCCTGATTTTTCACCACCCCCTGACCGCGAATGGTGAGATTGAGAATATAACCTTTAGATTCCCAGCGGTCGGTCGATGAAAAAAATCGAGATAACCGTTGGCCTCGATCGGCGTTAAACCCGCCACCGATGGGCATTAAACGAGTATCCCGGCAGCAGGGGAGGTAGAGTTTTTGCACTTCAGCCATACTTTTTCATACTCCCGCCATTCAGAGAAGAAACCAATTGTCCATATTGCATCAGACATTGCCGTCACTGCGTCTTTTACTTGCTCTCTCGCTAACCAAACCGGTAACCCCGCTTTATTAAAAGCATTCTGTAACAAAGCGGGACCAAAGCCATGACAAAAACGCGTAACAAAAGTGTCTATAATCACGGCAGAAAAGTCCACATTGATTATTTGCACGGCGTCACACTTTGCTATGCCATAGCATTTTTATCCATAAGATTAGCGGATCCTACCTGACGCTTTTTATCGCAACTCTCTACTGTTTCTCCATACCCGTTTTTTTTGGGCTAGCTACTAGAGAACTTTTCGGATCAAGCTATGAAGGACGCAAAGAGGGAACTAAACACTTTACTAGAGAAAGAGGAGAAATACTTAGATGGGTCAAAGTAGCGATGAAGCCAACGCTCCCGTTGCAGGGCAGTTTGCGCTTCCCTGAGTGCCACCTTTGGCTTAGGGGATCGCGTACGCAAGAATCTCATAGCTGGCAGGGTGAGTTGAGTAGGTGGTCTTGCACAAAACTCACTCCTGAAGGCTATGCGGTGGTTCCGAATCCCACCCCAGGCTCAGTGCAAATTTATCCTGTGGCTGCACTTGAACGTGTGGCCTAATAACTCGGTACCAAATTACAAAAGAGGCCTCCCGAAAGGGGGCCTTTTTTCGTTTTCGTGCCGCATCCACCTGTGCGGACCTGGTACCAAATTCCAGAAAAGATGGCTTTTTCGAGCGTCTTTTTTCCGTTTTGGTCCATCGAGTTGGCGCGCTTAGTTCCTCAGTTTTCTCTAGTTGGAAGAAGAAGAAACGCAAAACTAAATACTAGAGTCACACAGGACTACTAGATGATGCAAACCGTTTTAGCGAAAATCGTCGCAGACAAGGCGATTTGGGTAGAAGCCCGCAAACAGCAGCAACCGCTGGCCAGTTTTCAGAATGAGGTTCAGCCAGCACGCGACATTTTTATGATGCGCTACAGGGTGCGCGCACGGCGTTTATTCTGGAGTGCAAGAAAGCGTCGCCGTCAAAAGGCGTGATCCGTGATGATTTCGATCCAGCACGCATTGCCGCCATTTATAAACATTACGCTTCGGCAATTTCGGTGCTGACTGATGAGAAATATTTTCAGGGGAGCTTATAATTACCTACCATCGTCAGCCAAATAGCCCCGCAGCCGATTTTATGTAAAGACTTCATTATCGACCCTTACCGGATCTGTATCTGGCGCGCTATTACCAGGCCGATGCCTGCTTTATTAATGCTTTCAGTACTGGATGACGACCAATATCGCCAGCTTGCCGCCGTCGCTCACAGTCTGGAGATGGGGGTGCTGACCAAAATATCAGTAATGAAGAGGAACAGGAGCGCGCCATTGCATTGGGAGCAAAGGTCGTTGGCATCAACAACCGCGATCTGCGTGATTTGTCGATTGATCTCAACCGTACCCGCGAGCTTGCGCCGAAACTGGGGCACAACGTGACGGTGATCAGCGAATCCGGCATCAATACTTACGCTCAGGTGCGCGAGCGTTAAGCCACTTCGCTAACGGTTTTCTGATTGGTTCGGCGTTGATGGCCCATGACGATTTGCACGCCGCCGTGCGCCGGGTGTTGCTGGGTGAGAATAAAGTATGTGGCCTGACGCGTGGGCAAGATGCTAAAGCAGCTTATGACGCGGGCGCGATTACGGTGGGTTGATTTTTGTTGCGACATCACCGCGTTGCGTCAACGTTGAACAGGCGCAGGAAGTGATGGCTGCGGCACCGTTGCAGTATGTTCGTGTTCCGCAATCACGATATTGCCGATGTGGTGGACAAAGCTAAGGTGTTATCGCTGGCGGCAGTGCAACTGCATGGTAATGAAGAACAGCTGTATATCGATACGCTGCGTGAAGCTCTGCCAGCACATGTTGCCATCTGGAAAGCATTAAGCGTCGGTGAAACCCTGCCCGCCCGCGAGTTTCAGCACGTTGATAAATATGTTTGACGAACGGCCAGGGTAGACGGGCAACGTTTTGACTGGTCACTATTAAATGGTCAATCGCTTGGCAACGTTCTGCTGGCGGGGGGCTTAGGCGCGGATGACTGCGTGGAAGCGGCACAAACCGGCTGCGCCGGACTTGATTTTAATTCTGCTGTAGAGTCGCAACCGGGCATCGAAAAAACGCACACGTCTTGTCGCCTCGGTTTTCCAGACGCTGCGCGCATATTAATAACTCGGTACCAAAGACGAACAATAAGACGCTTGAAAAGCGTCTTTTTTTCGCTTTCGTATTTTGAAGTTTCAGGGGATAGTCCAATTATTGAAGGCCTCCCTAACGGGGGGCCTTTTTGTGTTTCTATGGTCTCCCTACTCGTCGCGGCCGCTGCCGATCCGGCAAAAAAGGGCAAGGTGTCACCACCCTGCCCTTTTTATTTAAAACCGAAAAGATTACTTCGCGTTATGCAGGCTTCCTCGCTCACTGACTCGCTGCGCTCGGTCGTTCGGCTGCGGCGAGCGGTATCAGCTCACTCAAAGGGTCTTACGCCCGCCCCCTGCCACTCATCGCAGTACTGTTGTAATTCATTAAGCGTTCTGCCGACATGGAAGCCATCACAAACGGCATGATGAACCTGAATCGCCAGCGGCATCAGCACCTTGTCGCCTTGCGTATAATATTTGCCCATGGTGAAAACGGGGGCGAAGAAGTTGTCCATATTGGCCACGTTTAAATCAAAACTGGTGAAACTCACCCAGGGATTGGCTGAGACGAAAAACATATTCTCAATAAACCCTTTAGGGAAATAGGCCAGGTTTTCACCGTAACACGCCACATCTTGCGAATATATGTGTAGAAACTGCCGGAAATCGTCGTGGTATTCACTCCAGAGCGATGAAAACGTTTCAGTTTGCTCATGGAAAACGGTGTAACAAGGGTGAACACTATCCATATCACCAGCTCACCGTCTTTCATTGCCATACGAAATTCCGGATGAGCATTCATCAGGCGGGCAAGAATGCGAATAAAGGCCGGATAAAACTTGTGCTTATTTTTCTTTACGGTCTTTAAAAAGGCCGTAATATCCAGCTGAACGGTCTGGTTATAGGTACATTGAGCAACTGACTGAAATGCCTCAAAATGTGTCCGATGCCATTGGGATATATCAACGGTGGTATATCCAGTGATTTTTTTCTCCATTTTAGCTTCCTTAGCTCCTGAAATCTTGATAACTCAAAAAATTAGCAGTGATCTTATTTCGTTTATGGTGAAAGTTGGAACCTCTTACGTGCCGATCAACGTCTCATTTTCGCCAAAAGTTGGCCCGGCTTCCCGGTATCAACAGGAACACCAGGATTTTATTTATTCTGCGAAGTGATCTTCCGTCACAGGTATTTATTCGCGATAAGCTCATGGAGCGGCGTAACCGTCGCACAGGAAGGACAGAGAAAGCGCGGATCTGGGAAGTGACGGACAGAACGGTCAGGACCTGGATTGGGGAGGCGGTTGCCAGCCACTTATTATGACGGTGTGACGTTACTGTTCCGGTCACACCACATACGTTCCGCCATTCCTATGCGATGCACATGCTGTATGCCGGTATACCGCTGAAAGTTCTGCAAAGCCTGATGGGACATAAGTCCATCAGTTACGACGGAAGATGTACACGAAGGTTTTTGCGCTGGATGTATGGCTGCCGGCACCGGGTGCAGTTTGCGATGCCGGAGTCTGATGCGGTTGCGATGCTGAAACAATTATCCTGAGAATAAATGCCTTGGCCTTTATATGGAAATGTGGAACTGAGTGGATATGCTGTTTTTGTCTGTTAAACAGAGAAGCTGGCTGTTATCCACTGAGAAGCGAACGAAACAGTCGGGAAAATCTCCCATTATCGTAGAGATCCGCATTATTAATCTCAGGAGCCTGTGTCTTATAGGAAGTAGTGTTCTGTCATGATGCCTGCAAGCGGTAACGAAAACGATTTGAATATGCCTTCAGGAACAATAGAAATCTTCGTGCGGTGTTACGTTGAAGTGGAGCGGTTGTCAGCAATGGACAGAACAACCTAATGAACACAGAACCATGATGTGGTCTGTCCTTTTGCACCAGTAGTGCTAGCCGCAGATCAAGCGACGGCGAAGCCCTCGGCTGGTTGCCCTCGCCGCTGGGCTGGCGGCCGTCTATGGCCCTGCAAACGCGCCAGAAACGCCGTCGAAGCCGTGTGCGAGCGCCGCGGCCGGCCGCCGGCGTTGTGGATACCTCGCGGAAAACTTGGCCTTCACTGACAGATGAGGGGCGGACGTTGACACTTGAGGGCGAGCCGCCCGGCGCGGCGTTGACAGATGAGGGGCAGGCTCGATTTCGGCCGGCGACGTGGAGCTGGCCAGCCTCGCAAATCGGCGAAAACGCCTGATTTTCAGTTTCCCACAGATGATGTGGACAAGCCTGGGGATAAGTGCCCTGCGGTATTGACACTTGAGGGGCGCGACTACTGACAGATGAGGGGCGCAATGCTTGACACTTGAGGGGCAGAGTGACAGATGAGGGGCGCACCTATTGACATTTGAGGGGCTGTCCACAGGCAGAAAATCCAGCATTTGCAAGGGTTTCCGCCCGTTTTTCGGCCACCGCTAACCTGTCTTTTAACCTGCTTTTAAACCAATATTTATAAACCTTGTTTTTAACCAGGGCTGCGCCCTGTGCGCGTGACCGCGCACGCCGAAGGGGGGTGCCCCCCCTCTCGAACCCTCCCGGTCGAGTGAA
+
8:*)((+*'((().-&&&'<=@?GJIJJGIFI@@?::++++74101*)**+,.47---.<100/45.((''*(((*8:HJH;;:;CD@GCFJJEDBE5110+*)*(''())('$$$(&&'')&%&'()*+@DG7775777AACDB;;::;9/04677;>DDFEGBACGA?/(''%%&&''''()),-++(''',.01802-((((.0+,'%%%''(((**''&&1244/0/0;;=>==GJEGJ;;;;@DE@;A;00)))''&&&,-)**)*'&&%&&&)111666.,,'%&')''(+&&%&$%%%%%%'((1..())((%%$$%%%&,,-.332'&%$$'(,,5668666DEJ4444::;HD888ABAJFJGJJ;96(((&&--.GJJIJEGABBG6662222CA999776477511(&%%&&&&'(24;?@65*))14/+,+*,-'((%%%%11112788:97789658;JJG@?(())''(),,-245477:9***+A@@><<<@FJHFJIFIHEJIEGFJIIJJFJJJJJJJJJJHJGJJJHJHJGJ:+&;;:;980022228<30/++)&%&+*,,.3..66?;==>;<>JJHEG@?@?1---..,**)*.)()+*+////**)(+,,,186335568663261AEFJEJJBBBDJJJCECBGEECAD;DBB>988:JGJJEEJJGGFIFHJJHJEGHIBAA@AJHJHJJJFFJGIJEJE?IIJJGDB=<;EJJJJEIJJJHJJHJJJJHFJJJHDE////8999B;@>C=<=++++77,)&*)+.235DJGDE****JBCEEHHJHGJJJJJJJFDDCDDJB<;79=9:C?>996733339:88::31019EEGHGHJHHDGJJDDFGFJIJJGJIJGFJHEBF=;8(((00+)/23442399>?1-,,**)%##$$$%&$%%%&%%$%'(&%%+7;7634;<;4456;GJHJFHGJJFJJJFJJHFJDJDJHGJCIC?>:3'''BDFFFJJJGJJJIJHFJ@-,*,,24210-)**>>?AEJBAA5555664534<??IEEGJDEJIGGJJJHHJJIJJFFGGDEEHFFCJG76-+''''.9:;;;<DCF?<=??:999<>FB?@GJFCDCFJEIJFJCJEJHJDG877:////-(''('&&%'+.>?GJA???AAC@>??AAGBDDCC=;:3/+...B<<==?/...3..A;:7233-,+,/21%&(181001:87:7/6JBBJ1?>4/33@JF<<;5544:977-&'(4<::;?;:;;>CJJFEGFHHJJJIIHJC>77:<FEJD@000?C84/**,3?CFF777---..,*((455?AJJFHCEGFGJJJFFCDJJ?JH@??@=>::)(((+(''(++,**+*,**('')+-,,-'''&)($%$$-+**.255:FGGEF@>==>66''''/..-/.(())-.4?BABBC@@?CCBDEBCFGEJJDBGIFDDFFFJJJJJJJJIJGJIJJJJHJJIJJJIHH<<:94A>33EJJJEFD????82289(;;>@AGJEJJGGJJA555548=:--.<<;93331000//.29:<;;>BCCDJJJEC980.,,)'&%%&$%%&(('%%)+**)+2288////3/0+++*++721/011445396,+*+,,++,&%$%&&&&()2400***+1234:?D8667;?EA?>63237E=A?@DG:889>AJCFJJGE333654''&%%'(&))****-**.,()112/*+/06+*))+++)))&$%&(***,,/9;@CCFCFGJGDC===>CA96//.*333>JJHJFIIGJJJJJJFIIJJJJJJJGGJJJJJJJEJFGJJJJIEJGEGFI2++DCABCEBCE5566?A?@B:590-,''''@JJJJE@HEA>>?:6332225HEGJIEHJIJFJJFJJJJJGJGIJHJJJJJBB8GJJHFIJ><:21159;:5578GJJJJEDEJJIHHEIEJFJJJJFGFFGJJJJJHFHJJJHHGJ@B8BBDC,,.EJCB@ABCD9,*++8666696442CE@?CGDGJJHJIJGJ>=<<=>>?A=?ECE??@@....;/-*&&&'(.3310//11387534-%%&*$#$%&&&(1<?BFFJJJGGGJHIFJJJIBBC@EJDEA@A@IHEC>>9976999<B>A<9:<CE====C@566<2135<EH;553++**+**(''+''&%$&&')+'(4777;>-,,+/*(()+,,0''1'&&&2120//..1,,<;:;9312>A8888?@<:9*)&))(('''*20.<:856HFCH---.AEFJFJJJJJJCEFHHJJGJJJJHJJJJGIFJJ9999<3331422229<DEHDDD@8)(&&'-.-----10/.-01<<:99.**)--,67*)))47+**+,,*+***+-,)'+)((11027;1001221126=;=:41.30/*''))),))./**+?AE>@DB@@>5.))-8@;;>BEDJ////71./=>A@@?>:::?@EJB:788HIB@60&%%&4100111,*)++,+)*'&&&+++**+52-+*,235:=CDHDJFEBBDJHEDFJGJJJIIJJJJFECDH==?>?AEGG422334011443189)))(/****66662/..137=BI6552356DEEFJJJJJJJJJHGJJJHJJJGGDBDB4---1-334456>>CDJJJJJIGFJJJJJJJCF?@JGJJJIHFJJJBBCCJJD????EJBDDJ???:;=AJIJIEGEEDDHJGIJHJJJHFCCEHI0666IACDBJB----JJJFJGIGJFGDBCCJJGHJHJJCDCH<BBCGJGJJGEIGGHJJIC(''(33222/--.&&&(5695445B884<>?64..-)-()454335((((.579<BFFH@///++++10/337?6667@FDBBB@<;?=5----6<?AD:888;9=8****35;99/,**-.89:>A??A@B<7:;9;;;5((()-,)***++'*((*5598890.--047::>>666*'')),../+***+,-/012;:AA;;;;BCC;;////@@AHDDCCA<<;55.(''**'2233221))*:??<;6-,4679:AJCDEJFHBEHJGJJJGGFEC:=<7---/5:96668895643221320++,,2674477****;%%$$'-.(.0560/0;;>>665628100010.....-.4=@A==>IJIE@@BBFDJJ444++++111)())6IEFFHJJJGHJJIFFJJJJJJJHGJHHF>;61))*8:844////AA>>==JHIJJJJJJHHJF444;1101JJJHJJEEFEDGJGJIJJFJJJGJJEEDBC0''',&&&%(-)*))++32256*((+/079?=;;;FDDEHGHGIF99992223631/+**,18DGF@?=<=?HGJJJGIJJJFG::96'3359EFDHF>?@>=<=7631344;;DA<<<<JIIJGIGFFDGHHIJIJJJIJJHJJBBCCFJJJHJIJHJJJJHIFH=:<<41/.,--)))'&&34:23223000GJGJIJEEGJJIJJJJJHH111187779978DDCCBCBDJCEDEJJJJHGJJ32*)(*%%%%'''7899C@@?@EDEFC94-,(++(((*0//1/&$%&+/-,,'''(/+11--,,--23487788?@IGJJCAABCDDHBB=;;<AJIJGD>@==@?=>?GJJDC:8885999:<88-))446:97:322=8;;66562223@??50%$$&&&:;<;<=>=>@54347<CHHCFB?;22679<<////@<<<=;;5AABCGECDFCGGGHDJHFFGJA@6::;FF>===:::;A===CDEJGEFGGHICACD@<<;<DG=>999987.'--,+*),,('+''-08999<DFFGBABA<<6+11,'&&,3,,250++*(&&&&'%'$$&(58=?<??JBA@?EJJJFJDFF>?>865777F==;>44=<5556JFD@>2//0875<<:<;((('))))+,,&&&%&&()-0&%%%&)$$%&***?>@A@?>>+**+2443((((/&''555769=:<78<0/-/00D??@IGGG?;>C@8/''(+'(,*)(),-22256)((&(('((%%&,)((),(%$$$'443;<<JJJHJIHFF?@@?DGFGJ7779BICB>:9B>J300115<HEFAFFGJGJJJJIDF@GJHJJHJJG@ADJJJJFDHJJEDGGJIHJJJEIEGJDEJEGDDFDIHJJJHGJIJFFHEECHJGIB:5445654779BDGFHBB??>>21283671)ACFJFGJJFJJJFJHJJJJJGIGJJJJJJFJGJHA>;))))544/,,,6<@@CHJGJJJHJJJJJHIIJJGJJJ>>>IDIEEJJJJFHJHGJFFFJJJJGEECIJIJJJJJJJJJGJJGJJIJHJIIJJIJHGIJJJJJJJJJJJJJEEEFHJJJJFJJHFIJJJHIJJJJIJJJG<<:;>>>JFIGJJJFJJJJIEEDC;JJJGGIJHGJG@BBB>A@BCBB?@<<>8:88;;:::<BFHHHBBDJGJJJ@@@JJGGFFJJGG<<<<?DCJEGCDJGJGGJHJGIJJJGJGJIGHJJJJJJJFJJJHFFDFFJBAB@CJJJFJGGJJJGFEIGJFHCCFFFIJGIA@A@>;<CIJGHEIJJJJGHJGJJIJIJJJHJGJJJGFHEG6667:,+*@EHJJJJIJCDEDHJHJJFIJGJFJFJGGFGE==CGIJ8888EJEHJJJJJGJJJJJJJFFID7>C@B?>('''/ADFFJIGJJIJBBBJD???@EIJJGJEJBHA;2>-DFGJJJJJJJJJFGHHFCEB@831.+'(&&$%(',))()*+-...&&&(*+**///0047:@>>?EHGJJJ?==>85334610+*$$$%&&&))-355:IJJHDHA??@BJJHJJIIFGGJJJJGJJGJJJJJED>?>999@100/1+,-4026=:::9<>895.*((+01110,,-,,*&#####$$#$&%$$$&)+'&&&/+0/03,+++61111?;BBB??@<FGGHJJEFACAABFDDEEEJIJHGJDEAHJJJJJ21002**(()())+5?BC<444./-*0))(''*++2235688??GFHHJJGJJJJJGJGGJJHFJJJJDBEEI?>?>JJJJGHJJIFJJJIBC@?@AB2121888CE>D@CDJIEEHEDHJFEA?;54@=8655/((((((()2HJD?>?<<<;/..03/,,,243349==899;422??DGE<<<;?=9,**,*)))%%%###$(2353/)'''%%$&%%''(/,1EJFF?>><@=>::67801-/6@CHHJJEFJDHEGJFJJIHHJH@@==?@DCFCED==;::;:89>IFEIJJJIJJHJJGJJJIJJHJJGIHHJJJDC87765)&&&()))++*&&(++*+))1;>?A@CE@A>:50-,+-+'$%')*-**(-*59,))*=GJJGJIHJFDECDIGGJJJJJC:8:FEAA@JHEJGIJJJJBBIE-,,.,,,-;BJFFGIJIJJJJJJIFJFIJJJJJGJHIHJJJJJJJJHJJIJJHJJJJIHJJJJHJJHJJJJGJJJIJJIJJJHFJGHEJJJJJJJHJHEGJGGJFHJJJ>>>JDBDJJFGEDJJGJIJGIJG??JJJFFJ977-+,..02227122122----111=BB?>:8:83,('((18898JJHHFJJJFCCDEJJJIJJIJJIJJJJJHGFJEII9;;CJ/...6BGIJJJJJJIJG?>?AJJJFJJJJJJJGJJJJJIJIJHJBJHCBCBEEHJG@,)()***)**)'&&&023231231242+)'&&%&&,++,/0*),,-,,,1223<8895544-----+'&$$&&('''(&((&%%%*.-,*('&%&%#$-,-0>??><<=?.-89?*)))+*+--'''04450119FJJFEFDJJJGEBA@@DDGJIJHJIJIJAAA@FJJJEHJJFJJGGJJGIHJEJJH;930**+*5689A>B;;DFEDIGIJJEHABABGGGEDGHJHEHGIDEE===B)1)*?C?>9**),***22444333;7668E@@??A<9754,+*,**+.*')*,,,,06;:;;A@@BC>==CCCDFDGHHJDEDGJHJJEFIJE@??=@??6423-//HJJJJJJHFFGDJJGFEJJHJJFEGIEB;78>;'$$$(-*383676<99>>AEIJHJA@?@??9;>JJD><<=DJJGHJJJGJJFFJEGFJFFJFDDJFEGJGGJFFEGGGD,,+,.+(((00+*((++--,-.43345789=EI>70...+''%%'*'*.2444.-&&'()(('./0<<70>??AFFJCD>=<>8985<<:<<IGJJHJJGEEHHJHHHJHBC@@>9=DA??3.,@>?>@JBDGEJGIJJHGJGBB@?<;EDDEGEIGJJJJHJIHFFJJGHJJIJFCCCD@00/9::AB;;;<JIHHFBCCC=ICDFGHEJGFGJFJIHFH@@A?>>A4?BE@<6677;BDB8+,389:DGDJDCJEJI@=<=@)&$
@Glass_T7V_20_D3_14_5_4
CCCTTGGGCGCCTAAATTGCCCTCAGAAGAAGCTGTTTTTTCACAAAGTTATCCCTGCTTATTGACTCTTTTTTATTTAGTGTAAATCTAAAAACTTGTCACACTTCACATGAATATGTGCATGGCGGAAACAGCGGTTATCAATCACAAGAAACGTAAAAATAGCCCGCGAATCGTCCAGTCAAACGACCTCACTGAGGCGGCATATAGTCTCTCCGGGATCAAAAAATGATGCTGCTGTCTTTTTCATTGACCAGATCAGAAAATCTGATGGCACCCTACAGGAACATGAGCAGGTATCTGCAGATCCATGTTGCTAAATATATTTGAAAATATATTTCGGTCTGACCTCTGCGGAAGCCAGTAAGGATATACGGCAGGCATTGAAGAGTTTCGCGGGGAAGAGAAGTGGTTTTTTATCGCCCTGAAGAGGATGCCGCAATGAAAAAGGCTATGAATCTTTTCCTTGGTTTATCAAACGTGCGCACAGTCCATCCAGAGGGCTTTACAAGTGTACATCAACCCATATCTCATTCCCTTCTTTATCGGGTTACAGAACCGGTTTACGCAGTTTCGGCTTAGTGAAACAAAAGAAATCACCAATCCGTATGCCATGCGTTTATACGAATCCCTGTGTCAGTATCGTAAGCCGGATGGCTCAGGCATCGTCTCTCTGAAAATCGACTGGATCATAGAGCGTTACCAGCTGCCTCAAAGTTACCAGCGTATGCCTGACTTCCGCCGCCGCTTCCTGCAGGTCTGTGTTAATGAGATCAACAGCAGAACTCCAATGCGCCTCAGCCATGCCATCCATCCATCCATCAGAAGCAGGATAGTCTGAGGGTTATCTGTCACAGATTTGAGGGTGGTTCGTCACATTTGTTCTGACCTACTGAGGGTAATTTGTCACAGTTTTGCTGTTTCCTTCAGCCTGCATGGATTTTCTCATACTTTTTGAACTGTAATTTTTAAGGAAGCCAAATTTGAGGGCAGTTTGTCACAGTTGATTTCCTTCTCTTTCCCCTCGTCATGTGACTTGATATCGGGGGTTAGTTCGTCATCATTGATGAGGGTTGATTATCACAGTTTATTACTCTGAATTGGCTATCCGCGTGTGTACCTCTACCTGGAGTTTTTCCCACGGTGGATATTTCTTCTTGCGCTGAGCGTAAGAGCTATCTGACAGAACAGTTCTTCTTTGCTTCCTCGCCAGTTCGCTCGCTATGCTCGGTTACACGGCTGCGGCGAGCGCTAGTGATAATAAGTGACTGAGGTATGTGCTCTTCTTATCTCCTTTTGTAGTGTTGCTCTTATTTTAAACAACTTTGCGGTTTTTTGATGACTTTGCGATTTTGTTGTTGCTTTGCAGTAAATTGCAAGATTTAATAAAAAACGCAAAGCAATGATTAAAGGATGTTCAGAATGAAACTCATCGAAACGCTGACCAGTGCATAAACGCTGGTCATGAAATGACGAAGGCTATCGCCATTGCACAGTTTAATGATGACAGCCCGGAAGCGAGGAAAATAACGCGGCGCTGGAGAATAGGTGAAGCAGCGGATTTAGTTGGGGTTTCTTCTCAGGCTATCAGAGATGCCGAGGGCGACTACCGCACCCGGATATGGAAATTCGAGGACGGGTTGAGCAACGTGTTGGTTATACAATTGAACAAATTAATCATATGCGTGATGTGTTTGGTACGCGATTGCGACGTGCTGAAGACGTATTTCCACCGGTAATGGGGTTGCTGCCCATAAAGGTGGCGTTTACAAAACCTTCAGTTTCTGTTCATCTTGCTCAGGATCTCGCTATGAAGGGGCTACGTGTTTTGTTGGTGAAGGTAACGACCCAGGGAGCGCCTGATGTTCTCACGGATGGGTACCAGATCTTCATATTCATGCAGAAGACACTCTCCTGCCTTTCTATCTGGGGAAAAGGACGATGTCACTTATGCAATAAAGCCCACTTGCTGGCCGGGGCTTGACATTATTCCTTCCTGTCTGGCTCTGCACCGTATTGAAATTGAGTTAATGGGCAAATTTGATGAAGGTAAACTGCCCACCGATCCACACCTGATGCTCCGACTGGCCATTGAAACTGTTGCTCATGACTATGATGTCATAGTTATTGACAGCGCGCCTAACCTGGGTATCGGCACGATTAATGTCGTATGTGCTGCTGATGTGCTGATTGTTCCCACGCCTGCTGAGTTGTTTGACTACGCCTCCGCACTGCAGTTTTTCGATATGCTTCGTGATCTGCTCAAGAAACATTTGAATACTAAAGGATAAAACTTCTGATGTACGTATTTTGCTTACCAAATACAGCAATGATGATCGCTATCAGTCCCCGTGGATGGAGGAGCAAATTCGGGATGCCTGGGGAAGCATGGTTCTAAAAAATGTTGTACGTGAAACGGATGAAGTTGGTAAAGGTCAGATCCGGATGAGAACTGTTTTTGAACAGGCCATTGATCAACGCTCTTCAACTGGTGCCTGGAGAAATGCTCTTTCTATTTGGGAACCTGTCTGCAATGAAATTTCAATGGTCTGAATTGAACCGCGCTGCGGAGGATTAGATAATGAAGCGTGCGCCTGTTATTCCAAAACATACGCTCAATACTCAACCGGTTGAAGATACTTCGTTATCGACACCAGCTGCCCGGATGGGTGGATTCGTTAATTGCGCGCGTAGGAGTAATGGCTCGCGGTAATGCCATTACTTTGCTATGTGGGATGTGAAGTTTACTCTTGAAGTGCTCCGGGGTGATAGTGTTGAGAAAGCCTCTCGGGTATGGTCAGGTAATGAACGTGACCAGGAGCTGCTTACTTGAGGACGCACTGGATGATCTCATCCCTTCTTTTTGTGGCTGGTGAACAGACACCGGCGTTCGGTCGAAGAGTATCTGGTGTCATAGAAATTCCGATGGAGATGGCGCATGATAAAGCTGCTGCACTTACCGAAAGTGATTATCGTGTTCTGGTTGGCGAGCTGGATGATGAGCAGATGGCTGCATTATCCAGATTGGGTAACGATTATCGCCCAACAAGTGCTTATGAACGTGGTCAGCGTTATGCAAGCCGATTGCAGAATGAATTTGCTGGAAATATTTCTGCGCTGGCTGATGCGGAAAATATTTCACGTAAGATTATTACCCGCTGTATCAACACCGCCAAATTGCCTAAATCAGTTGTTGCTCTTTTTCTCGCCCGGTGAACTATCTGCCCGGTCAGGTGATGCACTTCAAAAAGCCTTTACAGATAAAGAGGAATTACTTAAGCAGCAGGCATATAACCTTCATGAGCAGAAAAAAGCTGGGGTGATATTAAAGCTGAAGAAGTTATCACTCTTTTAACTTCTGTGCTTAAAACGTCATCTGCATCAAGAACTAGTTTAAGCTCACGACATCAGTTTGCTGAAGCAGTATTGTATAAGGGCGATAAAATGGTGCTTAACCTGGACAGGTCCCGTGTTCCAACTGAGTGTATAGAGAAAATTGTGGCAGTTTCAGATTGAAAAGCCAGCACCCTGATGCGACCACGTTTTAGTCTACGTTTATCTGTCTTTACTTTAATGTCCTTTGTTACAGGCCAGAAAGCATAACTGGGCCTCAAATATTCTCTCTGGGCCCACTGTTCCACTTGTATCGTCGGTCTGATAATCAGACTGGGACCACGGTCCCACTCGTATCGTCGGTCTGATTATTAGTCTGGGACCACGGTCCCACTCGTATCGTCGGTCTGATAATCAGACTGGGACCACGGTCCCACTAGTATGGTCGGTCTGATTAGTCTGGGACCATGGTCCCACTCGTATCATCGTGGTTCTTCGTCTGGGACCACGGTCCCACTCGTATGGTCGGTCTGATTATTAGTCTGGAACCACGGTCCCACTCGTATCGTCGGTCTGATTATTAGTCTGGGACCACGGTCCCACTCGTATCGTCGGTCTGATTATTAGTCTGGGACCACGATCCACTCGTGTTGTCGGTCTGATTATCGGTCTTAGAACAGTCCTTGTGAATCAGACTATCAGCGTGAGACTACGATTCCATCAATGCCTGTCAAGGGCAAGTATTGACATGTGACCGGCTAGCGTCAGTTTCACCTGTTTTAGTAAACCCGCTTGGCAACTTGTTGGTGATCAAGTGATTACAAAGCTTCCATGGTGCCACCTGACGTCTAAGAAACCGTTATTATCATGACGTTGACCTATAAAATAGGCGTATCACGAGGCAGAATTTCAGATAAAAAAAATCCTTAGCTTTCGCTAAGGATCATTTCTGGAATTCGCGGCCGCTTCTAGAGTTATGACAACTTGACGGCTACATCATTCACTTTTTCTTCACAACCGGCACGGAACTCGCTCGGGCTGGCCCCGGTGCATTTTTTAAATACCCGCGAGAAATAGAGTTGATCGTCCAAAACCGACGTTCCGTTTGACGACGGTGGCGATAGGCATCCGGGTGGTGCTCAAAAGCAGCTTCGCCTGGCTGATACGTTGGTCCTCGCGCCAGCTTAAGACGCTAATCCCTAACTGCTGGCGGAAAAGATGTGACAGACGCGACGGCGACAAGCAAACATGCTGTGCGACGCTGGCGATGTAAAATTGCTGTCTGCCAGGTGATCGCTGATGTACTGACAAGCCTCGCGTACCCGATTATCCATCGGTGGATGAGCGTTTTTCGTTAATCGCTTCCATGCGCCGCAGTAACAATTGCTCAAGCAGATTTATCGCCAGCAGCTCCGAATAGCGCCCTTCCCCTTGCCCGGCGTTAATGATTTGCCCAAACAGGTCGCTGAAATGCGGCTGGTGCGCTTCATCCGGGCGAAAGAACCCCGTATTGGCAAATATTGACGGCCAGTTAAGCCATTCATGCCAGTAGGCGCGCGGACGAAAGTAAACCCACTGGTGATACCATTCGCGAGCCTCCGGATGAACGACCGTAGTGATGAATCTCTCCTGGCGGGAGCAGGCAAAATATCACCCGGTCGGCAAACAAATTCTCGTCCCTGATTTTTCACCACCCCCTGACCGCGAATGGTGTTGGGCGTTAATATAACCTTTCATTCCCGTAGTAGTCGATAAAAAAATCGAGATAACCGTTGGCCTGAATCGGCGTTAAACCCGCCACCAGATGGGCATTAAACGGGTCTTCCCGGCAGCAGGGGATCATTTTGCGCTTCAGCCATACTTTTCATACTCCCGCCACATCAGAGAAGAAACCAATTGTCCATATTGCATCAGACATTGCCGTCACTGCGTCTTTTACTGGCTCTTCTCGCTAACCAAACCGGTAACCCCGCTTATTAAAAGCATTCTGTAACAAAGCGGGACCAAAGCCATGACAAAAACGCGTAACAAAAGTGTCTATAATCACGGCAGAAAAGTCCACATTGATTATTTGCACGGCGTCACACTTTGCTATGCCATAGCATTTTTATCCATAAGATTAGCGGATCCTACCTGACGCTTTTTATCGCAACTCTCTACTGTTTCTCCATACCCGTTTTTTTGGGCTAGCTACTAAGAACTTTCGGATCAAGCTATGAAGGACGCAAAGAGGAATTGAACCCTTTCCTGAGAAGAGAAATGCTGATGAAGCATGGCGGTAGAAGCAGCGCTTCCGTTGCAGGGCAGTTTGCGCTTCCCCTGAGTGCCACCTTGGCTTAGGGGATCGCGTACACGAATCTGGCAATTCTTAGCTTGGCAGGGTCAAGTCGTTGGTTCATATGCACAAAACTCACTCCTGAAGGCTATGCGGTCGAGTCCGAATCCCACCCAGGCTCAGTGCAAATTTATCCTGTGGCTGCACTTGAACGTGTGGCCTAATAACTCGGTACCAAATTCCAGAAAAGAGGCCTGCCGAAAGGGGGGCCTTTTTTCGTTTTCAGTACCGCATCCACCTGTGCGGACCTCGGTACCAAATTCCAGAAAAGAGACGCTTTCAAGCATCTTTTCGTTTTCAGTAGTGGCGCGCTTAGTTCCTCGTTTTCTCTCGTTGAAGAAGAAGAAACGAGAAACTAAATACTAGAGTCACACAGGACTACTAGATGATGCAAACCGTTTTAGCGAAATCATGACCAAGGCGATTTGGGTAGAAGCCCGCAAACAGCAGCAACCGCTGGCCAGTTCAGAATGAGGTTCAGCCGAGCACGCGACATTTTTATGATGCGCTACAGGGTGCGCGCACGGCGTTTATTCTGGAGTGCAAGAAAGCGTCGCCGTCAAAAGGCGTGATCCGTGATGATTTCGATCCAGCACGCATTGCCGCCATTTATAAACATTACGCTTCGGCAATTTCGGTGCTGACTGATGATG
+
:659-%%&&&&%%&&-..-/>BB;<:::7?>>?A?@>?DGDEA@??ABDD::77,5,+126;0///===AHBJJ@A?=87779&&&'//--1CDBABBF@@@;<?622559657622((&%))--89;;GFFFGCAABDEHF5555FJFJEEIGJBBCCIJJJIJDIHJEDEFJIDGABBCJBDBEJGFDFEFDJJIEEGGFA?==AA322/1-*-/)5171,(')-.)%$$$$%&&$%$%&&'&&)(%%&%')**+)*)-99<GJEBA<<HBBH=>>=@@CECCC@@?@<::9''')''&&***'%:8615////64&%%'''&'+'&%&(')'%#%%'*,*('''(.034333JGGJFJGIGJGHJJJJIJEJHFGCJCG874,(,7845652229;?GGD?620135>>=AHJGJ@?>=ABAEIFJHHHJHJAA@7'''''446DDCG>E>=11115?@?JBBAA6556>6B@BDEI@??@?>?AJHFIJED@A@HCBCDIJJJ64'%%&(&$%%'%,9=EJEE99:989;62?ED@57772B>?>?ADBBC>>=@A@@@JFE?>>7878CB767?CBBIFA@CB/./560045**+85568BAA?>=>@=>?>>@?=::;>>;;:@GJJJJFFGECC@@?AB=777<=CCE>==>J@;979JC@??@JDHFGFFIJEI<;;<9332-,,*+,,-====?GEGCIJEHDCEGHGHJ><;8A@A?ECCDEDFE<E=1A>CGCEDBFCJJIIHJFEIJJJIGJCA5555('''(877878?><>=?<73335>984/1'##########################%%$$&/266333378??:??5577770017>>?BB<GFFFHA@@@('''46;=EDBBDCIGHDFGFGIHHJGGGFFFGGIBAABEFFDGHFEHA@C>57:<,;855578BDDDIGJJJJICDH7658<?D@CGCB>>:82768>>B>=9=:56544569-)''+/,+**,*'%%'(*)*&(((1///623558429745)(./EJIJIDHDDFJHJIJFJJJJIHGEJJJGJJJIJJGJJJGG>===JHGGFFJJJJJIJJJJJJJIJJJJGJIJGJIJFIJHJGFIJJJ>???@EHECHDD=<>><<;9?=92)?CDJJJJHHHJJJJJEGDDJDGD>;/**,A@BCACA@@;:9::4+***2212344011,*++,/35=<:73BEFG?@??GJIEDEFG:999HHGHFHHJIIJJJJGIHGHHIJGJHJHJJGJE>@FCHDEGJJJFJJJJJJIEFBHF?BJJJJJIJJJJJJJJIIIJJJFGGJJJE@@@FHGJIJJJJJHJJJJJJJGHGJDA<HCE,,--@JEEECJJIHIJHFJGHIHIIJEIEJGFJGGJA>463:9?A=9999<<8+++(***>BGEC<=:..-.//<>BEHGEGB33)))*22..0(699946/0+**+6:@GBFEHGJEBCDHJGHHHJJGJGJHJHEFEEJIJHIJJJJJGJJHJIJJJFEEDIJHJDDC@...<:7744232&%&''()))*&&&'00/25CIFJHFDCCB?A?9444?BDDFEGH>==<FGJGJJJJJGA?<;864330.'%%%+((()*;8>=>@>CJBJFEFCBGDD@1/////7667CIEEFDFDEGJJGHJIIJGFIJIFGJIJIHAA@AD>>>>A@===>??****;5556;;;>@...-212245<=>@EJJJGIJG:998=;9=332*'''//2==G>;::<;<B<9::<?CFHFDHAEJJGJ655>=C@1+,;;=GJ@=<<;@C;::9>C::;322+*%%%,+++,=8JFIFHBABFJGFJIJ=8***+/0+('&&'&%%%*/-,)(%%%%',2,,-60,,++.,,/1)(((0.,())+,/.'*744444=<<?;;<:>22=?;;;<CEJJJJ=<=*)''&&,@@BA@D<@ABBCF>=<=EGFFFD+++-334;9551113:DCCEGDDGIJJGDJGBB?DCFIJ@FCHDEJJJJJGGJJJJJJGGJHJE==>=*)((-=BIJJ;;;<JBAABJJIGJIJJJJJJHGDFEJJCC?6679FFJFDGIJJJIHJJJJIJJIGEA@@@CHJGJJHFJGJJEJJJJGJJJJJJHJJIJFEFEEJGJJJJJJJGB?855<AJJHJJJJJIJJFIIHFJGJHJJGGHIHJHJIFJJHJJJJJIJIGGJJJIJHJGJIJIHJJJJJJJJJJJJ=A876678''''2//ADJFJFBB@?EFI***.15++0013::<AAB:995610/11*'&&&.121/.-(()*,('''**&&'&''*++/*+466111==BAA8JEGFJEJJ......&%%%',,++,00-,--..222?>B@?55::77;8320/667:7686677578>@>--,-45CACD@BDJJIFJFFJJHJJGGJJJJGHJJJFJJGJGICDFF@64(('*++::;DHHJGGHFIJJIGFDBCJJGIJFIFAC<GJJ<<;<@@@AJ@8778=<>;><=DJHFGJJIHGF<<==;981;<:JEFJJJJJJIJGG9886+(.,,4(%%%%%%$((&&%)&%$%&%$$&&&(%%%&'&')&+-9;<@<BCGDEFHHHGFJJJJHEGGJGJHJJFIHJHJIGGJDJEE?>??JJFIJHFGFJEGJGGD?EDDGGBAB@B@10000/3202,-.--+1*()*)+,5@AABAADE?ABC<;<ACEAAD?A10005;=JB@@A?50018899530'%%'(*+.8<=<=@AECDHG=;:;B>?JJJJJJCA@AHJGIHE6666A;00/14(-'&(10.-..JJHJGHJFJJJJJJEJFJJFJIJGJJFIJIIID0,,:8*'(==>>>?;9::>EGCBD<4--FACCFB66622-&&''')**3----<<;<6777GFHFGFJIJEGEGJFJJHJHG>=>=?;775556554*('&''&%''(&$$$&$&$$#$%),14,,449444205=0CDJIGFDCDDIGCDCDGIJJJJHFGJHIJJIHGJJJHJAAAC>>>?FJCCC;11129A8677770001=><??BDCCGHJJEBABGHIJGHJJGJFJJJIJJJJJJJJJJGJIJGJJIJEGEJHBJIBBFFCBCDH?>ABBIJHEDD:::9?@CIHGHHJJDEDD=;;;EIIJJJJJJJGJJJGIJJJ7889FBDAFIJJHGHDEGBBBDICBBDDIIJEHGHJHJGJJJJFH@44334;;B<965::@GJJIJIGJHEHGGDD@=HJIHGJJGFE@A332/./CFJJJJGDJJEJ77433-/468BEH9999DH@JJJDDEBHGC0,-++.>>>@@BF::9;=87.7CGHJHJDJGJI??@>>811238:44@FJGJJJCJIIJJFJFDAAEABDACDEJGJJJFJIJJIFJJJJIGGJJJHGIJGHB>@?13..++())()-.3200//5.,'%&)****0/2229<;;<FHJJJIJGJJJJFJGJ<<=<HDJJJJJJJCDB?>@=@ABH@A@BDC@@AAGGGF20.-,.-,%&&&%&)()('&%$$(')(48>IJIGFJJHGGJIHGJJJJFFJJJJJJJJJJJGEHJJJJJJGJHJIJJFID:BB3*@BHJJJFJJDGJHJJFJJEHEDBABA***-,,,2*)))(''+-11118>@@BFIIJJHHIFEDA1-)''*)***55=ACCCHGIJJIJJJB@AAJHGJJHIJJGFJJHJEJJBBAACFDB;;;;BFHDGD?>?;36''''19BDDG===>AG6664666<::DCJJFIJJJGJJJFGFGDEHJIJHJCB??;872-..+++*+((*)***((((.*459:GEHEHFHHJCAABCJ>=:))(&*+,-*''$$$%$%$$)))*469EFECCEEJJJJEEG8777A///0.-+**++52//234;67DA>>BD7712144:5>@==??DBA@AHHEJJGGJJGFF8888CDFJJFJ994,*,-.3;;;?@ADGIHDFDCJJJIGJGEG22201,,,-77**)+,)*'+-,,4:AEEJJIIJJJIJFJDB2111440*))*'$$%$##$$&(),1@FDDDDED=;;<EGGJHJJIJJHEFE?;027111:886:@GEDGJJFIJFGIDJFJGJGJJJJGJEJJHIFCCC<5578H=<<<<<;53/%$$$%&(+,'&&(),-'%%%''''&)0,,,*(''''&&*'(/2>?9987:2?HFGHGHGJEJHHJHFGJJJFHDFA>-,,,33245589:=('''''(;40,-000////8878DJGEEEEJJIHIJJJFDBCJCACDJJJJJJJJJHJJGHJICCDA))))+-***-2=>AFBE=5453631-,,-26--=?@?:EEEJGEJGJJJGJFEHJEJJJHJJJIHE;GHEEEDCJEHJJHIJJHGDDDGFJ65556667;@@<4+***+6:5446:<==778<>BAA;@@AC?=@@54////12321000..2788323///--+()+*+++,3@ABDFFJHIGJHFJGJJIFHAFEHJJJJJGJJJHH@>>?6:=?JHIJJJGFJJCGIHJJJJIJBBBC@9FA?@?JJJJJHJGJGJGIJJHJJJJJJIFJFJGJFJA?;4--..5ABBHHJJGFFJJJJCAADGJIJJJGJJEJJDCA@BA0*)((((-())A@?;;;11026886ABBDFCFDCF('''JJGJJJGJ@;<EDGA@ABHEGJDEGC=A75.41//1,*)((&&)))***,,/<@GFGIFEGDJJJGHJJGHFHHJJA>A@?=?ACJ>===BIJGHIJJFJIFGIJJCFHD@=801333338EFJG@CF?;7-@?;344BJD?BF8/../..-)'''(+++*+(((002771111<?HIJJFFBBDABABB?@@@<;;AA21++0435.----A===>FJEDJJDFFJJGJJJHJJJIJHECFGIFGGJFHEE@???JGJEFGJJJEFGJJJF>>>?JEDEFEEG4332363444?C8878;=;:9887<>AD8==AEH><865532332200331/(&%%+%&9:<@8711=?5:B6+**+666BGEFEGCBDFJGGHHJIJHJJJG.)><<>==DG;;JICB0../+))('%#$%'%$&#$&-///54344////,+)&&&&&%%((''(()*//68:)(((?@FJJF>>>2//.//,-055;=HJHHFJJHDECIGGFGJJJBCCC322../1*)('&&&%*-*./())((()89<;994676<<=>?ECEDJFBGH>@CD76667?110/54.,)-*)/2<AHHJGJJBGJGJJHJGJJDEEAAEGGIJGIIHJJJHJEJJJJJGJJHJEIID4334<@21811<<?CDGJIJIFJGBBBCFFJGJJIEJFEGFJJJJJJEI???@ABG;::;JEJEJJGIFGJJHJI???GCE?JJGEJGJHJDIJJJEGIIJHJIGJHFEFCHJJJJJJJJJHJGGIJJJJGJIJJJGJIHJJHFJJJIJJJJJJJJJIJJJJJJJHHHJFIIJJJJHIJJIFFGFECEEHFIJIFHGGJGHJJJFFHJFHDGEEDJDBEC=<<<AGJGJDJJGHFGJEFCFCIIE888;B4446,,+*&&&2./243355BDHDHIJJFCCDDAA@88/--/-*(&'%&##%&(&%(,%$%$%&''&'&'')'%$$$$&&$$$$##$&+232)'%'%.-+*))-,())/25?=>?@JA@?=>>>98434788834?BBC;-++..(.//02/1243'&&&&(((&&&$&*&&%$$$$%'&&%$#$-45:>BDGGI64316)(('''(*&&&&+%&''()-555324::;ABFDCDA>;;8756531/0447522029:0100/686<300015541:==(('''(/13DGGJHHHFHJHGHJFEEGGGHIGIEIDEDCJJJIFGGH?I=8+,*-5335.,)*-)(((.16B=HID3112576AD411/9>0(%%&&&&,))**8888>?DHJDB===1///111/00/5,+*((+=?ADCEJDICDIB==<>B?@AECA3//12=/,++))##$''+*455:;;>HGCECJJJJAA@?@===8((4-20563220/-++,/CAE>=>I@==6,,../8?AD>?B=@@A==;;?AHJGJHJJGJJCBBEB)&&&''(('$$##$&&),-2244374789<776579:7522771111>B==>A889665*&%$%$(*+-0',-0114338:8::9778::::,****<554998;9995534:;GIFGHDJGGEEFJJJJHDJHJJFEGFCE4''//.,)))*''')<>?BCEDECHD???@JHJGFJIJFIE<)(((FDJJHDEFEFJIFGHH1...?<CEDFI====EJJIC++++1111>*)()7<==>A>*)))%##
@Glass_T7V_20_D3_14_5_5
GCGAATAATGGTTTTGCAAAACCGTGCCATCGGGTCAACAAATGGCAGCATGACCAGGCAACGTACAAGGTTGTAGAAGACGTGGAAATAGATCACCAGTTCCGCTTTTGGCAATGACAACTTCCCCATTGTCTCTGCCAGCAAATGGACAAACGGCAGGATAATCAGGCTACCCACCAGCTTAAACAGCAGACTACCCAGCGCGACACGGCGGGCTGCGGCATTGGCGGCACTGTTGTTGAGCATTGCCAGCAGACCGGAACCGAGGTTAGCACCGATCACCAGACAGAGCGCCACGGGGAAGGAGATAATGCCTGCGGCGGTCAGAGTCGCGGTCAGCAGTACAGCAGCAAGGCTGGAGTAGCTGATAATGGCGAACATCGCGCCAATCAGCGCATCCAGCAGGATCTCGCCGGTCAGCGAGGCAAAGATCACCTGAACGCCGTTTGCCTGGGTGATCGGCGTTACGGCCTGCACAATCAACTCCAGCGCTAGCAAAATCAGCCCAAGACCAATACCGACGCGGCCCAGTTGCCCGGCGCGTGATTGTTGCGTCCGAGGAAAAAAATCACGCCGATAAAAATAAGTAACGGTGACAGCCAGGATAAGTCGAAGGTGAGAATACGCGCCATTAGCGCCGTCCCGGAGCATCTGCACCCAGCACAATGACCAGAGCCGGTGCGAGGGCTACCGAATCCTGGAGCGACAAACGAGGTCACCAGCATGGTGGTGGCATTACTGCTCTGTACCAGTGCGGTAACGCCAATCCCCGCGCAAAAGGCGAGCGGCTTTTTTTTCGACGCTCCGGCTAAGGACAGTACGCAAACGCGCGCCGAAGACGCGCATTACGCCGGTTCGAACAATATGAGTCCCCCAGACCAGCAGGGCGACGGCAGAAAGCAGGTGAAGCAGCGTTAACACGAGTTCAGGTTCTCCTTATCGTTATATGTTCCTGAAGCAATTGAATGACCAAAGGACCGGAAACACGCTGACTGGCATCTTTACTGTGCCTTTTGACGTTATTCGTTTTTCCGGCTAAGATTATTCCAGCCTGTTTCCAGTATAAGTGTTTCATATTAATAAAGAGACAGGGCACTCATTGAGCGCCCTGTTTGTTGTAAGGAAAAGTGACAGATTTGTGAATCAGTCCGCGTCATACCCCAGATTCGGTGCCAGCCAGCGCTCAACTTCGGTAACGCTCATACCTTTACGGCGGGCATAATCTTCAACCTGATCGCGCTGAATTTGTGCTACAGCGTAGTACTTGCTGTCCGGGTGGCTGAAGTACCAACCCGAAACCGATGCACCGGGCCACATGGCGAAAGATTCTGTGAGTTTCATGCCAGTGTGTTTTTCCACTTCCAGCAGCTCCCAGATGGTGGCTTTTTCCGTATGTTCCGGGCAGGCCGGATAGCCCGGTGCCGGACGGATGCCCTGGTAGTTTTCGCGGATCAGCTCTTCGTTGCTGAGGTTCTCGTTCGGCGCATAGCCCGGTCAGCTTTTACGCACACGCTCATGGAGATACTTCGCAAAGGCTTCGGCTAAACGGTCGGCAAGCGCTTTCACCATGATTTTGTTGTAATCATCGTGCTGCGCTTCAAAAGGCATCAGCCAGTGCGTCCTCTTCCAGCCCGCCAGTCACGGCAAATGCGCCGATGTAATCTGCTTTACCAGAAAGCTTCGGCGCAACGAAGTCAGCGAGACAGTAGTTAGCGAAGCCTGTTTTCGGTCTGTTGACGCAGATGGTGGCTGACGTTGATCAGCATGGGTACGCGTTTCGTCACGGTAGATTTCAATGTCATCGCCCACACGGTTTGCCGAAGCGCCCACCACGCCACGCGGATTCAGCGTTTTCTCGGCGCTTAATTTATCCAGCATGTCGTTGGCGTCTTTAAACAGCCGCTGCGCCTCAACGCCCACCACTTCATCTTCCAGAATGTCGCAGATCTCCCGGCCAGCGACCAGGTCATAAAGAACGGTGTCCAGTCGATGTAATTACGCAGCGTTTCGATGCTGGCTTCGACTTCCTGCACGCCGAGACGGTGCGCCACCGGCGGCGTGTAACCTGCCAGTCAAAAGCGAT
+
=?GCED@AC....EB))))6CFD@CBBHGJJDDEF;::=>;;;<EHA@BCJIJIHJHJHJJIIJJJJHJJFJIH>=?A=>979:;AFBC10012=<?AEHJJJJHJJJJJFGHEJABA<=<@=:JHJJJJJGJGJJJJIJJFJJJJ@HCBECA???BAHJJEAADAGGFHGJJFHDIEAAFGHJJJJHFEFJI6667GHGJHJHJJJJIJJJJFJJJHIGEBEJBABA?>?<*)))B>=<:=DFDEFIJFBABGDDDB@HFFJHDBDCJB:77410-/23?>>A@@GG88<<<<<8766CJJJJJJJGIJIJJGJJJJJIJDEJ=<<<@AA??@DGC9//0DJEHJGCGJHGEHGEJ@ABCHEEFEJJFFJHJHE.-,,7;98:;:G::::BB@@J?=>>65555....../A@:BB@=898=<<F--.8E@@2112CFHHCCEBCFJJJHJJGIA-,,-+*(+++*-,,/1<=944((((DCGE;9::DJDAA?@?AFHICD@@=GIHHHGFGJFFDFABACG?>>?JJGF:88560346.+10/''&%&&&88:A>BCF@IFJB=878;;;;HCGFEJJJJJJHEJ>====;BEGEBAB<DDEJJ>;=>==>FJF===AJHJGEGFHDDBDHDCDCE?>6611'%&'()12,,..??:IEHHGJJJFJJJHJIEJCAA@=:87:@>I?>=,,,,,A?>534?>BDBHHFCAAAJ>87777769::EIIJGHDFJJGHJJJEIJFJJGIIIJIJFJJJJGJJJ5444JJJFEEDFJJJJJJGDICEHJCHIJJFJHJ@ABJIGDA5ABDJHJJJJJFFJJJJCFHJHDEC@??@GJJIJIJFJHDFEJBA4223J8999E4445@=>BEG@88EGEDEJHJHJIJJGEHC><<:98<JCHJDGIJJFHIBBIGJJFIE>;1/./3>BGIJJJJJJFJFJG??@FICDJCB?A6FJJIECEAEFEJJGJF@<;GJI?BB=EHJJJ=>=>H7778FFJGJ@@ADDHGIJJJDCHJJ?>8((((((+*****0.-(81500----(''',+<C8777E.28,EDBABCBEEEJHCEEA?@;<?@DFGGHJH5000AGFIEEJ0///=FGHHJ?C<87862>@ADJGJIIHJFHIIEJFJJJG?<>>?DECA@ACFGFCE><===65,,0,(''*789<CCDGFCBFCGJGJFGGJJHJJ3333EHHGJFJGFJIGJCHDB=<++++12./35@FEDEEHEEEFGJJJJJJJJJJJHJJJJJJJJJJ@><>DCE@?3:95200-))*)+-.2++++?899=JFJJJJHGFJFFIEJJHGIFFHGIFJJJICJEJFJHGFEDCFCEJHGJFJJJ;879==844=::@<GIGJDFHE@?CBDIHEAA@9<=<88;-@GEIJJF@:;<:@?@?EFHFJA222:;;;CD@?@CC;:89><;;:DJFCEDDHH==<:9;>6556732279HFCBB5555EEEJDCC@?>>>7655-,,,<6663(()./@??JJJJIJJHJJFDIGE@<::80070348>IJJEGJHJIJFCBBCBBB1111JHGD<:99<9DJHJJECCCJJHHGJJIJJHJJJJJJGJJIEH=4))-2<=AA6641.)));<>>>>CFIJJJGJJJJGJJHFDJGJGJGJJGHFJGJHFDEJJJGFJGFJIJJICAHEJGJFJFJJJJ77HJJGGHHJIHJJJGIJJJGJHJEJEJJJGGGEDA@@AA514855578<9(''(?>E98888DCAAABFIJDBB>>?</(&&(==AAJIFFBEB?<;;<@JGJJJJIGJFJ889FJIFJHJJIJJJJIJGFGIGED811*%%(295556===FBJGFHHHJJDEDIGHJJJJHIJJJJJJJHHGJJIFGJJJGJJJCBA@JCGJCCDCD:7FHGHHJGJGJJJFGJJJ>>>?JGIHFIEJDC@?JHJJ?A471351.,))&&'(*0++/+CAGJIJJJJGJGJJCACFJJFFFIFGFIIHB<<;50003F===>=765,-BBGDDBHDJJJDHHFHID@A@AGGIIIGHJJFF0,,-<@ABBJCBB@A>100)(((31/-()*/021/015444DB9.,(
@Glass_T7V_20_D3_14_5_6
CGAGATGATTTACTGCGCATACGGAGAACATTCTCCGCTGCGAATTACCGCCTGACTTTCTGCGGTTTGTTGTTTGAATTGTTCATGCGTGGTGTAACGAATTTCAATGGTATTTCCCTGGTGTTTTTGCAGCTGCTCAAGGTGAGTCAGCAACGTTTCGTGGAGTTGCGGATTATCGTGTTTTGATCTCTTCCGCGATAATGGCCGCCTCGACCTGCATTTCATTTGTGACGACGCCCAGCACCTGCATGAAGGGTACACCTGCCTGGGTTAATGCCATATCGATACGCGTTGTACTTTTGGGGATGGGTAAACCAGCATCACACACCACCAGCGTATCGGTATGTCCCAGACGGGAGATCACCGATGAAATATCAGAATTAAGAACGGTGCCTTTTTTCATTTTTTTCTCCATCAGCGAAACGTTTCGCTGACCCACAGTTTAATCCTGACTGAGTTGGGAAAACCATCGTGACGTTACGGAAATGTGATCAACCTCGAAACGTTTTACATGGTGATTAACCATGAAAACAAAAACGCCCCCTTATGAAGAAAGGAGGCGTCTGGCGTTAGATTTCGACCTGAGTACCAGTTCGATAACCCTGTTTGGCGGGATTTCAAATTGATCTGGTGCACGCAGCGCATTACGTTGCAGCAGCAAGTACAGCTTGCCGCGCAGACGCAAATACCACGGGCGTTTGCCGAGGATCAACGACTCATGCGACATAAAGAAGGAGGTTTCCATCATCCGGCAACTTAATCCTTCCAGACCGCAGCGGTGGAAAACTTCTTCTACGTTTGGCGTTTCTCGCCAACCATAAGTTGCCACCACGCGCCAGAAAGTGGCGACAGTTGTTCAATCTGTACCCGACGGACGTTATGGACATATGGAGCGTCTTCGGTGCGCAGAGTTAACAGAATCACCCGCTCATGCAATACCTTGTTATGTTTAAGGTTATGCATCAGCGCAAAGGGAATGACGTTGATTGCACGCGACATATACACCGCGGTCCCGGGCACGCGAACAGGCGGTGATTTCTCCAGCGAAGCAATCATCGCTTCCAGAGAGTTACCATGTTCATGCATCCGCCGCAGCAAGCGGAAACGCTCGCTTCTCCAGGTGGTCATCACGATAAACATCACAGTACCGAGGCTCAATGGCAACCAGCCGCCGGAGAGCAGTTTATCGAGGTTAGCGGTGAACAATGGAATATCGACACAAAGGAAAGCAATGACGATCAGCGCAACAAAATACTTATTCCAGTGCCAGTTCTGACGTGCCACGGTAGTCGAGAGAATAGACGTCAGCACCATGGTTCCGGTCACCGCAATCCGGTACACCGCGCCAGGTTGCTGGAGTGCTCAAAGCTGACAATCACAATCACGACCGCGACATAGAGCATCCAGTTCACAAACGGAATATAGATTTGCCCTGACTCCATTTCGGAGGTGTGAATAATGCGCATCGAGCAACGAATATTCCAGACGTACCGCCTGACGCGTCGATGTCGAAGAGTGCCAGAGATAACCGCCTGCGAGGCAATTACCGTCGCCAGTGCGGCGATGATCAGCAGCGGGATCAGCGCCAGTCCGGTGCCAACAGGAAGAACGGGTTCTTAATCGCTTCCGGGTTCTTTAACGACAGCGCTCCCTGACCGAAGTAATTAAGGGTCAAGGAAGGTAATACGACGGTGAACCACGCCAGGCGAATAGGGAACTTACCAAAGTGCCCCATATCAGCATACAGCGCCTCGACCCAGTAATCGACAACACCGCTGCCCCTAATGCAATAAAAGAAACCGTTTTGTATTCAAGGAAGAAATGCACCGCCCACATTGGATTCAGCGCATACGGACCTTTCCGGGTTAGCAATAATGCTACGTAACCCCAGTCCTGCCAGAATCAAAGCCAGGATGAGCATGATCGGCGCAAACAGCTTACCGACCATAGCCGTGCCATGTTTTTGAATCATAAATAATAAAGTGAGAACGATAATTGAGAGGGGAACTATCAGGGTCTCCAGGCTGCTGGGGCGACGATTTCCAGACCTTCAATGGCTGACATCACCGAAATAGCGGGTGTTATGACGACTTATGCACCATAGAAAAAGCTGCCGCCGATTAGCCCCATAATCACCAGCATTGATGTGGTTCGCGCCGACGTATTACGCCCGGCAAGCGACATCAACGTCAGGGATTCCCCCTCACCGGCGTTATCTGCCCGCATCACGAAGGTGAGATACTTAATGGAAACCACAAAGATTAGCAGCCAGAAGATCAGCGATAAAAAGCCAAACACGGCATCGCGTTCAACGCCAAAACCAAACTGGCCGGACAAACAAA
+
+'&%%&%%%&)%%$$&)')0443324331///.4223578:44338577466?@F;;;<=?@CDEGJJJJHDEEHFGHJJGJHHJJJJJJEDEHJHGJFJEJIE;0//+++354579<=JJJGDFDFJJFCDEEJHJCDGJJJC56?:9::DFGIGJG865466698201116657+(((++*++49;C@?A?D>G@?HHGJJJJJHGGJJGGIGJJJJJJJJGJJJJIJJHEIIJJHDBIJFJHJGD:8'''')('&'%%$$$$%&(**)557FGFHIJHIH<<<=FECCEFBHJE@++++BFIJHGEJF>?>?H<;<:;212))**J=>>=JJGEEJHCB9887;BAB@CGBAD<?9...<;;5550001;89622ADJJJJCACAGJJHJHCIE@GJE@CCGJJJJIJDDCJJHHJJFJJGJJJJJFHDFJHJGDD@BCFF=;;;JHB=441.)))***,357658799:FGJGIJDCCDHJJJJFAAFD2212?766<BC?@@AH:1///3>ADICB>;7662347JJ:?CFFG;<;>;EDG?DA@><;;:4=5772,,((((('(*8888720//0134.-,*+,'::;>>@A???>A@=<;50:<>C?<=<235271=,+++72220/)(()+3>=>??FHJJHHJJIIJIJFJFJJJJECDBDBJJDEFFJJJFHJECFDIGDCHDFJIBBBCJJIDBCDJFEB?CABBBCIJJJJIJFJA??=@@>IGJHDHJGG@CJEDGFEDGCHA@@<>?>IJJJJIJIHJCFCBJEGEIE6JIJGGJDFJGJJIFEJDA>><>=97867@E@@>A<621+))).45ADCFJJJJIIEEJIJFGJBJJJC?>B@>><2112JJJDCH><==CEJJGJJJJJJJHJDFI<<<BDBEECJF?@@GIFGJJGHHA8JEGIEFEDJJJJJJJJJJJGJGJGJJEJBJJJJJFJJIJIJGHFEFJFJEIJJJJGEJGJJJJJJGGJJEJHJJIJFJEFGDJJIIHCHGJHJJJJJFJEIJJGJJGFJFHG7555////448888688EEDFIFF*)))@@>BCBFDA:JJJFJFJHJGHGJIGGFFJJJJJIJJIJJHFHFDFJHGEGHG777/-,,.*/''4ADFJIGJJJJJJJHJGJJJGFCBJJHDHJHJFJJIJ:4446DEDIGFEFJG6666EIICEC99766672122=<<=>CAAABJGJ---.77888G810/'&&)18:;><<;,++()((*1....BDEIFJJFJJHHFEEFD<=;:==IGJJJJIEF@@6643&%%%'(.-)'('&(+79>>>>>?ACCDJJGHJICDFFFJHJGIDDEDD@?>83)+((++*)()%&))*,-3.56558::0667@EEHJJHJGDEHFJJ?>>=GFDIHJAABBIGG/((*01140001@>DGIJGHJJIJHJI=;99;>@JJFDFHFJIIJHJIIDGFHHJIIHGIJJHJJGCC?</,'''4334BBBEC@=B8HDA9998<;<?DDHE@A>=3,,,-6/-,,,*'''''34:@GJJJJHJHHJJE66?@ADJCDDJFFGEABAC@A>>?>=;:;((('(&'()*)-+)+))**/0,&''(:8?AJJJHGIEJJEFEGFDFFGFJIJEBCBDEEIEJB:JG9J@>97)))(*'':<:;;54>ACJHJIJGJJBA:>.11:=>97779JJHIJJJFIDGJHHIJHFJJGJIJIIGGJJJJDG?>>DJHDJJJJJECBDCHJBBDADCHB8887755--.00.--++,574112;=6//0.22///((),77<IFCCDEJJJJEIJHJHJJGFEJJJJJJJJJHIGHGJFJJJJGJJGHJJJJJJJJJIHJECC<:9760,+'''',+&%&(+3)=@?JEIF??@ADCFHGJFHJJJIJJIJIJJHJHJE<86963/-12&&&--(&%%%)--++,,+++2===@>=<==>DJFFCJGEJCCCDGJJEJIICJ;??DBCHHGBAAAC@999313200+-++@CFJGJJJJHJHJJJIJHGJGC2&&01+'&$%(-/()<95)&&CF?@?>A?<89<=@JJIJE:6FEJJGJJHIIFJIJJHJIJJJGFFGGJJJFBA86/('((('&%%()45@B@A@IJJJEJEFJIIHFHGJHGEEDFDGCJHJHJIFIIJJJJJJJG7667<::5555HIIJJGFGGFJG@:JHJJJHC?>?B=,,,-0/)()&%'&%*0699?=@?=?@JJJJFJFFHHJHFJJJJJJGIJJG:00530+)(&(8;GJJJJIGJIJJHJED<AB?>=?>EFEFEC>>=>@JJGJJJIHJJJJJIJFEFFJJF----4+**+-1'&%&05639;9999AA;987+++,)%$
@Glass_T7V_20_D3_14_5_7
ATTACCGTCACGTTGTGCCCCAGTTTCGGCGCAAGCTCGCGGGTACGGTTGAGATCAATCGACAAATCACGCAGATCGCGGTTGTTGATGCCAACGACCTTTGCTCCCAATGCAATGGCGCGCTCCTGTTCCTCTTCATTACTGACTTCGGTCAGCACCCCCATCTCCAGACTGTGAGCGACGGCGGCAAGCTGGCGATATTGGTCGTCATCCAGTACTGAAAGCATTAATAAGCAGGCATCGGCCTGGTAATAGCGCGCCAGATAGATCTGGTAAGGGTCGATAATGAAGTCTTTACATAAAATCGGCTGCGGGGCGATTTGGCTGACGATGGGGAGGAAATTAAAGCTCCCCTGAAAATATTTCTCATCAGTCAGCACCGAAATTGCCGAAGCGTAATGTTTATAAATGGCGGCAATGCGTGCTGGATCGAAATCATCACGGATCACGCCTTTTGACGGCGACGCTTTCTTGCACTCCAGAATAAACGCCGTGCGCGCACCCTGTAGCGCATCATAAAAATGTCGCGTGCTCGGCTGAACCTCATTCTGAAAACTGGCCAGCGGTTGCTGCTGTTTGCGGGCTTCTAGCCAAATCGCCTTGTCTGCGACGATTTCGCTAAAACGGTTTGCATCATCTAGTAGTCCTGTGTGACTCTAGTATTTAGTTTCTCGTTTCTTCTTCTTCCAACGAGAGAAAACGAGGAACTAAGCGCCACTCGATGGACCAAAACGAAAAAAGACGCTCGAAAGCGTCTCTTTTCTGGAATTTGGTACCGAGGTCCGCACAGGTGGATGCGGACCAAAACGAAAAAAGGCCCCCCTTTCGGGAGGCCTCTTTTTCTGGAACCTGGTACCGAGTTATTAGGCCACACGTTCAAGTGCCACCACAGGATAAATTTGCACTGAGCCTGGGTCAGATCGGACTCGACCGCATAGCCTTCAGGAGTGAGTTTTGTGCAATACCAACCGACGACTTGACCCTGCCAAGCGGCACCAGATTTCTTGCGTACGCAATCCCCTAAGCCAAAGGTGGCACTCAGGGGAAGCGCAAACTGCCCTGCAACGGGAGGCGTTGGCTTCATCGCTACTTTGACCCATCTAGTATTTCTCCTCTTTCTCTAGTAAAGTGTTTAGTTCCCTCTTTGCGTCCTTCATAGCTTAATCCGAAAAGTTCTCTAGTAGCTAGCCCAAAAAAACGGGTATGGAGAAACAGTAGAGAGTTGCGATAAAAAGCGTCAGGTAGGATCCGCTAATCTTATGGATAAAAATGCTATGGCATAGCAAAGTGTGACGCCGTGCAAATAATCAATGTGGACTTTTCTGCCGTGATTATAGACACTTTTGTTACGCGTTTTTGTCATGGCTTTGGTCCCGCTTTGTTACAGAATGCTTTTAATAAGCGGGGTTACCGGTTTGGTTAGCGAGAAGAGCCAGTAAAAGACGCAGTGACGGCAATGTCTGATGCAATATGGACAATTGGTTTCTTCTCTGAATGGCGGGAGTATGAAAAGTATGGCTGAAGCGCAAAATGATCCCCTGCTGCCGGGATACTCGTTTAATGCCCATCTGGTGGCGGGTTTAACGCCGATTGAGGCCAACGGTTATCTCGATTTTTTTTATCGACCGACCGCTGGGAATGAAAGGTTATATTCTCGATCTCACCATTCGCGGTCAGGGGGTGGTGAAAAATCAGGGACAAAGTGTTTGCCGACCGGGTGATATTTTGCTGTTCCCGCCAGGAGAGATTCATCACTACGGTCGTCATCCGGAGGCTCGCGAATGGTATCACCAGTGGGTTTACTTTCGTCCGCGCGCCTACTGGCATGAATGGCTTAACTGGCCGTCAATATTTGCCAATACGGGGTTCTTTCGCCCGGATGAAGCGCACCAGCCGCATTTCAGCGACCTGTTTGGGCAAATCATTAACGCCGGGCAAGGGGAAGGGCGCTATTCGGAGCTGCTGGCGATAAATCTGCTTGAGCAATTGTTACTGCGGCGCATGGAAGCGATTAACGAGTCGCTCCATCCACCGATGGATAATCGGGTACGCGAGGCTTGTCAGTACATCAGCGATCACCTGGCAGACAGCAATTTTGATATCGCCAGCGTCGCACAGCATGTTTGCTTGTCGCCGTCGCGTCTGTCACATCTTTTCCGCCAGCAGTTAGGGATTAGCGTCTTAAGCTGGCGCGAGGACCAACGTATCAGCCAGGCGAAGCTGCTTTTGAGCACCACCCGGATGCCTATCGCCACCGTCGGTCGCAATGTTGGTTTTGACGATCAACTCTATTTCTCGCGGGTATTTAAAAAATGCACCGGGGCCAGCCCGAGCGAGTTCCGTGCCGGTTGTGAAGAAAAGTGAATGATGTAGCCGTCAAGTTGTCATAACTCTAGAAGCGGCCGCGAATTCCAGAAATCATCCTTAGCGAAAGCTAAGGATTTTTTTTATCTGAAATTCTGCCTCGTGATACGCCTATTTTTATAGGTTAATGTCATGATAATAATGGTTTCTTAGACGTCAGGTGGCACCATGGAAGCTTTGCTGAACAATGACCAAAAGTAAAAACCCGCCGAAGCGGGTTTTTACGTAAAACAGGTGAAACTGACGCTAGCCGGTCACATGTCAATACTTGCCCTTGACAGGCATTGATGGAATCGTAGTCTCACGCTGATAGTCTGATCGACAATACAAGTGGGACCGTGGTCCCAGACCGATAATCAGACCGACAACACGAGTGGGATCGTGGTCCCAGACTAATAATCAGACCGACGATACGAGTGGGACCGTGGTCCCAGACTAATAATCAGACCGACGATACGAGTGGGACCGTGGTTCCAGACTAATAATCAGACCGACGATACGAGTCGGACGTAGGGTCCCAGACTAATAATCAGACCGACGATACGAGTTGGGACCATGGTCCCAGACTAATAATCAGACCGACGATACGAGTGGGACCGTGGTCCCAGTCTGATTATCAGACCGACGATACGAGTGGGACCGTGGTCCCGGACTAATAATAGGACCGACGATACGTGGGACCGTGGTCCCAGTCTGATTATCAGACCGACGATACAAGTGGAACAGTGGGCCCAGAGAATCTCAGGCCAGTTATGCTTTCTGGCCTGTAACAAAGGACATTAAGTAAAGACAGATAAACGTAGACTAAAACGTGGTCGCATCAGGGTGCTGGCTTTTCAAGTTCCTTAAGAATGGCCTCAATTTTCTCTATACACTCAGTTGGAACACGGGACCTGTCCAGGTTAAGCACCATTTTATCGCCCTTATACAATACTGTCGCTCCAGGAGCAAACTGATGTCGTGAGCTTAAACTAGTTCTTGATGCAGATGACGTTTTAAGCGCCAGAAGTTAAAAGAGTGATAACTTCTTCAGCTTCAAATATCACCCCAGCTTTTTTTCTGCTCATGAAGGTTAGATGCCTGCTCTGCTAAAGTAATTCCTCTTTATCTGTAAAGGCTTTTTGAAGTGCATCACCTGACCGGGCAGATAGTTCACCGGGGTGAGAAAAAAGAGCAACAACTGATTTAGGCAATTTGGCGGTGTTGATACAGCGGGTAATAATCTTACGTGAAATATTTTCCGCATCAGCCAGCGCAGAAATATTTCCAGCAAATTCATTCTGCAATCGGCTTGCATAACGCTGACCACGTTCATAAGCACTTGTTGGGCGATAATCGTTACCCAATCTGGATAATGCAGCCATCTGCTCATCATCCAGCTCGCCAACCAGAACACGATAATCACTTTCGGTAAGTGCAGCAGCTTTACGACGGCGACTCCCATCGGCAATTTCTATGACACCAGATACTCTTCGACCGAACGCCGGTGTCTGTTGACCAGTCAGTAGAAAAAAGGGTCGAGGAATCATCCAGTGACCTCGTCGGCTCCTGGTCACGTTCATTACCTGACCATACCCGAGAGGTCTTCTCAACACTATCACCCCGGAGCACTTCAAGAGTAAACTTCACATCCCGACCACATACAGGCAAAGTAATGGCATTACCGCGAGCCATTACTCCTACGCGCGCAATTAACGAATCCACCATCGGGGCAGCTGGTGTCGATAACGAAGTATCTTCAACCGGTTGAGTATTGAGCGTATGTTTTGGAATAACAGGCGCACGCTTCATTATCTGATCTCCCAGCGTGGTTTAATCAGACGATCGAAAATTTCATTGCAGACAGGTTCCCAAATAGAAAGAGCATTTCTCCAGGCACCAGTTGAAGAGCGTTGATCAATGGCCTGTTCAAAAACAGTTCTCATCCGGATCTGACCTTTACCAACTTCATCCGTTTCACGTACAACATTTTTTAGAACCATGCTTCCCCAGGCATCCCGAATTTGCTCCTCCATCCACGGGGACTGAGAGCCATTACTATTGCTGTATTTGGTAAGCAAAATACGTACATCAGGCTCGAACCCTTTAAGATCAACGTTCTTGAGCAGATCACGAAGCATATCGAAAAACTGCAGTGCGGAGGTGTAGTCAAACAACTCAGCAGGCGTGGGAACAATCAGCACATCAGCAGCACATACGACATTAATCGTGCCGATACCCAGGTTAGGCGCGCTGTAAATAACTATGACATCATAGTCATGAGCAACAGTTTCAATGGCCAGTCGGAGCATCAGGTGTGGATCGGTGGGCAGATCTACCTTCATCAAATTTGCCCATTAACTCAGTTTCAATACGGTGCAGAGCCAGACAGGAAGGAATAATGTCAAGCCCCGGCCAGCAAGTGGGCTTTATTGCATAAGTGACATCGTCCTTTTCCCCCAAGATAGAAAGGCAGGAGAGTGTCTTCTGCATGAATATGAAGATCTGGTACCCATCCGTGATACATTGAGGCTGTTCCTGGGGGTCGTTACCTTCCACGAGCAAAACACGTAGCCCCTTCAGAGCCAGATCCTGAGCAAGATGAACAGAAACTGAGGTTTTGTAAACGCCACCTTTATGGGCAGCAACCCCGATCACCGGTGGAAATACGTCTTCAGCACGTCGCAATCGCGTACCAAACACATCACGCATATGATTAATTTGTTCAATTGTATAACCAACACGTTGCTCAACCCGTCCTCGAATTTCCATATCCGGGTGCGGTAGTCGCCCTGCTTTCTCGGCATCTCTGATAGCCTGAGAAGAAACCCCAACTAAATCCGCTGCTTCACCTATTCTCCAGCGCCGGGTTATTTTCCTCGCTTCCGGGCTGTCATCATTAAACTGTGCAATGGCGATAGCCTTCGTCATTTCATGACCAGCGTTTATGCACTGGTTAAGTGTTTCCATGAGTTTCATTCTGAACATCCTTTAATCATTGCTTTGCGTTTTTTATTAAATCTTGCAATTTACTGCAAAGCAACAACAAAATCGCAAAGTCATCAAAAAACCGCAAAGTTGTTTAAAATAAGAGCAACACTACAAAAGGAGATAAGAAGAGCACATACCTCAGTCACTTATTATCACTAGCGCTCGCAGCCGTGTAACCGAGCATAGCGAGCGAACTGGCAAGGAGAACAGAACTGTTCTGTCAGATAGCTCTTACGCTCAGCGCAAGAAGAAATATCCACCGTGGAAAAACTCCAGGTAGAGGTACACACGCGGATAGCCAATTCAGAGTAATAAACTGTGATAATCAACCCTCATCAATGATGACGAACTAACCCCCGATATCAAGTCACATGACGAAGGGAAAGAGAAGGAAATCAACTGTGACAAACTGCCCTCAAATTTGGCTTCCTTAAAAATTACAGTTCAAAAAGTATGAGAAAATCCATGCAGGCTGAAGGAAACAGCAAAACTGTGACAAATTACCCTCAGTAGGTCAGAACAAATGTGACGAACCACCCTCAAAATATGTGACAGATAACCCTCAGACTATCCTGTCGTCATGGAAGTGATATCGCGGAAGGAAAATACGATATGAGTCGTCTGGCGGCCTTTCTTTTTCTCAATGTATGAGAGGCGCATTGGAGTTCTGCTGTTGATCTCATTAACACAGACCTGCAGGAAGCGGCGGCGGAAGTCAGGCATACGCTGGTAACTTTGAGGCAGCTGGTAACGCTCTATGATCCAGTCGATTTTCAGAGAGACGATGCCTGAGCCATCCGGCTTACGATACTGACACAGGGATTCGTATAAACGCATGGCATACGGATTGGTGATTTCTTTTGTTTCACTAAGCCGAAACTGCGTAAACCGGTTCTGTAACCCGATAAAGAAGGGAATGAGATATGGGTTGATATGTACACTGTAAAGCCCTCTGGATGGACTGTGCGCACGTTTGATAAACCAAGGAAAAGATTCATAGCCTTTTTAGTCGCCGGCATCCTCTTGGCGATAAAAAACCACTTCCTTCCCCGCGAAACGTACCGAATGCCTGCCGTATATCCTTACTGGCTTCCGCAGAGGTCAATCCGAATATTTCAGCATATTTAGCAACATGGATCTCGCAGATACCGTCATGTTCCTGTAGGGTGCCATCAGATTTTCTGATCTGGTCAACGAACAGATACAGCATACGTTTTTAAATACCAGGAGGCTCTATATGCCGCCTCAGTGAGGTCGTTTGACTGGACGATTCGCGGGCTATTTTTTACGTTTCTTGTGATTGATAACCGCTGTTTCCGCCATGACAGATCCATGTGAAGTGTGACAAGTTTTTAGATTGTCACACTAAAAAAAGTCAATCAGCGGGATAACTTTGTTGAAAAAACAGCTTCTTCTGAGGGCAATTTGTCACAGGGTTAAGGGCAATTTGTCACAGACAGGACTGTCATTTGAGGGTGATTTGTCACACTGAAAGGGCAGTTTGTCACAACACCTTCTCTAGAACCAGCATGGATAAAGGCCTACAAGGCGCTCTAAAAAAGAAATCTAAAAACTATAAAAAAAATAATTATAAAAATATCCCCATCGATAAGTGGGTAAGCCCAAGGGAAGTTTTTTCAGGCATCGTGTGTAAGCAGAATATATAAGTGCTGTTCCCTGGTGCTTCCTCGCTCACTCGACCGGGAGGGTTCGAGAAGGGGGGGCACCCCCCTTCGGCGTGCGCGGTCACGCGCACAGGGCGCAGCCCTGGTTAAAAACAAGGTTTATAAATATTGGTTTAAAAGCAGGTTAAAAGACAGGTTAGCGGTGGCCGAAAAACGGGCGGAAACCCTTGCAAATGCTGGATTTTCTGCCTGTGGACAGCCCCTGGATGCCGCGATCGGTGCGCCCCTCATCTGTCAGCACTCTGCCCCTCAAGTGTCAAGGATCGCGCCCCTCATCTGTCAGTAGTCGCGCCCCTCAAGTGTCAATACCGCAGGGCACTTCTGCCAGGCTTGTCCACATCATCTGTGGGAAACTCGCGTAAAATCAGGCGTTTCGCCGATTTGCGAGGCTGGCCAGCTCCACGTCGCCGGCCGAAATCGAGCCTGCCCCTCATCTGTCAACGCCGCGCCGGGTGAGTCGGCCCCTCGAGGTCAACGTCCGCCCCTCATCTGTCGTGAGGGCCAAGTTTTTCCGCGAGGTATCCACAACGCCGGCGGCCGGCCGCGGTGTCTCGCACACGGCTTCGACGGCGTTTCTGGCGCGTTTGCAGGGCCATAGACGGCCGCCAGCCCAGCGGCGAGGGCAACCAGCCGAGGGCTTCGCCCTGTCGCTCGACTGCGGCGAGCACTACTGGCTGTAAAAGGACAGACCACATCATGGTTCTGTGTTCATTAGGTTGTTCTGTCCATTGCTGACATAATCCGCTCCACTTCAACGTAACACCGCACGAAGATTTCTATTGTTCCTGAAGGCATATTCAAATCGTTTTCGTTACCGCTGCAGGCATCATGACAGAACACTACTTCCTATAAACGCTACACAGGCTCCTGAGATTAATAATGCGGATCTCTACGATAATGGGAGATTTTCCCGACTGTTTCGTTCGCTTCTCAGTGGATAACAGCCAGCTTCTCTGTTTAACAGACAAAAACAGCATATCCACTCAGTTCCACATTTCCATATAAAGGCCAAGGCATTTATTCTCAGGATAATTGTTTCAGCATCGCAACCGCATCAGACTCCGGCATCGCAAACTGCACATTGGCAGCGCCACATCCAGCGCAAAAACCTTCGTGTAGACTTCCGTTGAACTGATGGACTTATGTCCATCAGGCTTTAAACTTTCAGCGGTATACCGGCATACAGCATGTGCATCGCATAGGAATGGCGGAACGTATGTGGTGTGACCGGAACAGAGAACGTCACGCGTCAGCAGCAGCGGCGGCAACCGCCTCCCCAATCCAGGTCCTGACCGTTCTGTCCGTCACTTCCCAGATCCGCGCTTTCTCTGTCCTTCCTGTGCGACGGTTACGCCGCTCCATGAGCTTATCGCGAATAAATACCTGTGACGGAAAATCACTTCGCAGAATAAATAAATCCTGGTGTCCCTGTTGATACCGGGAAGCCCTGGGCCAACTTTTGGCGAAAATGAGACGTTGATCGGCACGTAAGAGGTTCCAACTTTCACCATAATGAAATAAGATCACTACCGGGCGTATTTTTTGAGTTATCGAGATTTTCAGGAGCTAAGGAAGCTAAAATGGAGAAAAAAATCACTGGATATACCACCGTTGATATATCCCAATGGCATCGTAAAGAACATTTTGAGGCATTTCAGTCAGTTGCTCAATGTACCTATAACCAGACCGTTCAGCTGGATATTACGGCCTTTTTAAAGACCGTAAAAAAAAATAAGCACAAGTTTTATCCGGCCTTTATTCACATTCTTGCCCGCCTGATGAATGCTCATCCGGAATTTCGTATGGCAATGAAAGACGGTGAGCTGGTGATATGGGATAGTGTTCACCCTTGTTACACCGTTTTCCATGAGCAAACTGAAACGTTTTCATCGCTCTGGAGTGAATACCACGACGATTTCCGGCAGTTTCTACACATATATTCGCAAGATGTGGCGTGTTACGGTGAAAACCTGGCCTATTTCCCTAAAGGGTTTATTGAGAATATGTTTTTCGTCTCAGCCAATCCCTGGTAGCTTTCACCAGTTTTGATTTAAACATGGCCAATATGGACAACTTCTTCGCCCCCGTTTTCACCATGGGCAAATATTATACGCAAGGCGACAAGGTGCTGATGCCGCTGGCGATTCAGGTTCATCATGCCGTTTGTGATGGCTTCCATGTCGGCAGAATGCTTAATGAATTACAACAGTACTGCGATGAGTGGCAGGGCGGGGCGTAAGACCCTTTGAGTGAGCTGATACCGCTCGCCGCAGCCGAACGACCGAGCGCAGCGAGTCGTGAGCGAGGAAGCCTGCATAACGCGAAGTAATCTTTTCGGTTTTAAAAGAAAAGGGCAGGGTGGTGACACCTTGCCCTTTTTTGCCGAGAAGCAGCGGCCGCTACTAGTAGGGAGACCAGAAACAAAAAAAGGCCCCCGTTAGGGAGGCCTTCAATAATTGGACTATCCCCTAAACTTCAAAGGACCAAAACGAAAAAAGACGCTTTTCAGCGTCTTATTGTTCGTCTTTCATTCAGTTATTGATTGTGCGCAGCGTCTGGAAAACCGAGGCCAAAAGACGTGCGTCTTTGATGCCCAGTTAGACTCTACAGCAGAATTAAAATCAAGTCCGGCGCAGCCGGTTTGTGCCGCTTCCACGCAGTTATCTGCGCCTAAGCCCCCCGCCAGCAGAACGTTGCCAAGCGATTGACCATTTAATAGTGACCAGTCAAAACGTTGCCCGCTTCCACCCTGGCCGTTGTCTAAAACATATTTATCAACGTGCTGAAACTCGCGGGCGGGCAGGGTTTCACCGACGCTTAATGCTTTCCAGATGGCAACATGTGCTGGCAGAGCTTCACGCAGCGTATCGATATACAGCTGTTCTTCATTACCATGCAGTTGCACTGCCGCCAGCGATAACACCTTAGCTTTGTCCACCACATCGGCAATATCGTGATTGCGGAACACGCCAACATACTGCAACGGTGCCGCAGCCATCACTTCCTGCGCCTGTTCAACGTTGACGCAACGCGGTGATGTCGCAACAAAAATCAACCCACCGTAAAATCGCGCCCGCGTCATAAGCTGCTTTAGCATCTTGCCCACGCGTCAGGCCACATACTTTATTCTCACCCAGCAACACCCGGCGCACGGCGGCGTGCAAATCGTCATGGGCCATAAACACCGAACCAATCAGAAAACCGTTAGCGAAGTGGCTTAACTCGCGCACCTGAGCGTAAGTATTGATATGA
+
DFJIJJIJJJHJJIGFJJJGIIBDGI>999FJGIJHJJ@?AEJEFJCCDD/****+2003:::8(((*@@>><<??HFCBGDHFEGDFJJJGCCEDEGJ>743,,++2,--8I===;;;<88214=BJID@H?@@IJJJJJJJJJJGD6556<877787566/(''**048BAEFDEGFIJGCCDFJJ,+++;>?DB@?>@>==BGJJGJJHJJJFJIIIJJJJJJGIJJJJJJJEJDBJJF===FJJDJ88866547:<<:?=;:../9>>>JJDGHIBEABFDJJJHGJJJJJFJJGA;=?=?BBCDJJJJIJJJ?>>?F=<9899>::;<EJJHFG>B;9:1,-;8877IHJDGDFIGJFF46;56=HGJJJJIH:999FHJJJJJJEGFJEGJGJJGGDFEJJJJJGJJFGG999:E22,,++0,-5,++14489:;@88=>GJJEGCCJHJJJJA@A66645444367:F@@BAJJJJJJHJJJJFDJJFEHJEGJGJJGJFCCAGJHJJFJDDIJDB<<=98?@C@>>@DJEGHHJHEHGFGHGJGHEEJB4440*.15<<978;;:989;<>>99;9??998..,'>>@BEGCGJGIJHJJJHJDEEC@>66>>?@JJ>><>A;976668;>==>>?FJIJGJJGIJ>=>J7654++,,*((('*/)+8@BB?=?FBBJJJFJG787?<;=A@A6556=555/...+)68;?><<;11115'&&,.1003>FJGFE@@AABAAGFIGIEG=?ABB>?:;DIJIEGJJDEBBCBJIJJEGHFGJHFJGJJJGJHFEJJEFEA,++.EIJIHCHDJF9;=D;>=>IJJDJJGJA65C?=<322*&&&&68?BBHHFGGEJGJJJJHEC?000-(&&&*))(('')*))+CFJGEEJHEIEEE;30/2%%%'&%$$&',5:?CEDJEGGCFJDCBAA@6888JJG;;;;JJJFJA@IJJJIJHJEIJDHFGJED<>GJBADDGJJJJECJ?E844EDCDBEFHJCB??EC3335GJJJEDJIJJJHJJEIJHJJH74368IJJGJFCABEBB<1///7=+++*-.;D@33BCBDEBGJJJG4444;:94.DJJJJIJGJGJJJJJHHJGJGHJJJJHEJEGEGJJFJHJJJJJJEJJHJCBJEJJJJGIJJJIJHJJH+++,?==AFJHHGJJ?>?@E??@@GHIGHGDGJJJJJDBCCCA;75C44A:9877778FHFJJFJFIBDDDCA@7764555@?9766;***(.01:;;E>>??HHHGGJGJJJF999:H===<<AFFJHGGJJFFJGHJIFGIHIJF;;;<B////9<;<6544:1115JJGJ?=<<5445A@7974>BFJIJJJJJJJJGJHJJGIIJG@AG@HJJJIJJJJIJFJJHJGJGJJHJJJJGIFDJJGBBA888;J???>>=>AEGHHGDGJHJJHGHJJHIJFJJJJJGJFJEJJJGJJGFJJJIECEGGJIHJDFFEJJFJJJJGJJCB>=<:433++'&'%%&()--JB???DDJJGJIJFJJJEEJJCAA@?BEBDBDDDHHJJIJJJJ5333FFJGGJJJJJ;;;HJJJJJJIJJGFHJEJEHEFFIIJJJJGJJGJIHGIGHDCDBECEIHJJJJJJHFJIGJGJGJJIJJJJFJJJJHJJJJJDJ=<5))))3226;+;;9550/-)((*6<CCFBDCJGJJ888BA@786'&'''&&.1:<@;AACFCBD<<;;BB----FHJJ=@@>I2024-.1-+++>@CBGJJEJJJGIJJJHJJJHJIJJCA55:9>==JJFHJGJEJHJHB@A@A<52253,4557@CCEDJJJIJJJJJJJFFJIJJIJIGJJHJJJJFGGHJJJJG<<@@<88:IGJJHHJ?>>>JEHEA;JJFGJJJJHJDA@>?@FHJEJJJIJJJIJJIFJ>B.,//FJABBAFFJEIJFJF<JJJJIEIHGJFJJJJJJJIJJJJJJGJJJJJJJHJJGF<<<988211)369HEDF@BBAEEIGIJFHFJFJEGFHJIJJJJIJJGJJJFEGHIHJFH=EB?@JGJJJDCBBIJEFGHJJJJIJGGJJGFEDECC>???JJGDDJ::::FJJJJJJJJIFFEDGHDHJIGJJGJJJFHGFGJGF++4112270,///;EEDDDHGHFFIJJJFJJJFJHHEHJIDG9HJGEJ,,,----,+'''1;=A>>@:=<=B;;;44//)*39;<>BBE:::9CDCDJJGJJJJJHHIIEEA;:::99<87757GCC<20.45CDFDCGJJJEEEFFGEFJEHJGDJFJGJHGE++++DDHG??@AJFJEDFHEEJHIGJFA?AJJJHJJJE@>@DJJGJEGGCFJIHEJHJG<J5IJE;9:<;77129982:D@??ABIJJJJHHJFJJGJGHDJJIJGJJFJJJ3312344HIEJJCBACCFJ7:20))0+-,,,-;>:;JJJHJJJJJJJJDHGG@GJFJGGJJGJJGJJGJECE<8778JHIJJFIJJGJJJHJHIJJJJJJJIHJIHJGHJIJJIJFGGJJJHJ:;;:;JJJJFJIJJJJDDCCCEJJGE@<1,+('%#''''../('&(+)'&*17../,,+*--/*('()..,1,,+,459JECEEHIIJJJJGJJIJJJJIJJHJHHJJGHJ@>>?DJJHGHGHHJDJIJIHHIJFHIJ555?CEFD@@@?FFFJCAB>><)))(4(((((((1004:=9;?@BEIF/--.HGDIJA::BCEEDFIGD=BD:5--..769<...2=<<=?'&&$&%&%&%&(257=CIGJJGHJJJFFGHJHGFDHJJJFJJDHFDHGJDFJJGFJJFGHJHJHABABC@FJFFJGHJIIGJJJJFHGJEGIFJI6A@@ACDC9999>>>CA==AACBBC-,,,*'&&344211219:=8;;<;77C<;;:998@:.--+,,,=;:9:6.0CGJCDB999:BJBD@ACFFEEJF<777:7....78664344??>CJFBAA@CEJJFFHED>:8877...0012365679D<;9:;>=>D<11,+,+-)%&&'+,55211'''')2(('(/0.-)'(06<3301--/CCB;878:941113523393/;<=BCDJGJJJHHJJJIIF6669@9*)(1.*()('%'+36;<;@CGCDJEIJJJHJHGJJGJJ888HFJJJJJJJIJJJJJJJJJJJDEHJJJE<;;;:;<C>6634:-,+,A<<==HJIJIJJJJJJIJJGDEH>B7958@AEB?@AAB664.6?F>=67:BFDJCF>===D3?22GJHIEJJJIEHHJJFJIIJHEJJBC>;<;FJJJJHHFGFIGHJJJIJJJJIF<''')6,,77BA@AFJJJGJJEFCC6555JHEJJJJFEJJDFGIIJGJJJJJJJJJIIJJJJFJ33335;?A6867CJGJFJFFJHG<<10003=EHJJHJJJJJJJJGGGGJJJJ>97C@ABEDCJFJJIEFGJHEACBD@CC?92.,+.69)(+)***.@@C@GDEDBD:99933DCFFGHBBAAFJJJIGJJJGHGEEDGF@JIJHHHJJJJJDJJJJJJJG?===C>?JFFFB@BDGIJGJHGJJJHGGJJFFJJJJJGJHHJJGIHFHJJJJJEEEJJ8889AC?HJFFJFJJJJJIJA@0BBDJGJJJHJF@?@@AAB?>??92648GJJIJJJHHGJJJI;;;;BBBDIIJGFJFJJJIHJJJJJJJJ899JJHJJCFDA//./;GJGJ>>>?BBADFJJ6667JHHJJIJIHI222577)''(:557>>@----778BDHHIGIJIFHCA>44?ECCGFJJJJJDHJEIHJJHJJJEEFDJIJJ@A@888:@@CDBBBJGHHIJIJJFGFA><=?FJFJJJJJHGEGEC54446544433455FJ<<;;?=ABA@=;4----,,*/..002,,+++(&%*%)+,.//.)(((((*'%&%&'(,&$%%%''''),*266******:<?JECGA=JCDGGJA???D@>??@DEEJB;::;IGFIHFCEFA9332;;=75557755>>@EFJGJFHJEJIJFJJJJHJGJJIJJJJHIJJGJJJJJJJJJJJJGHJJJJJJIJDDBEFJJJEJFJGGGIHJJHJJJJJJJIGFFEHJJJJGCBDEJJHJJJGGJJGIHIJJJGHDCAA?@AA@@AFJJFAAC69820226AECGBABBGJGJCDBDF@BABC;9*)));--1+BFFHIHJIJGJJFFFA@21226554432568?B=HDJJGJJFJJEJJFJEEDDEFGGHJJJEGJJEEEIJHEJJJHJJIIEH;=:888;?BDHEGHEDDDJJJJIJJJJJJIGFJGIJHJIJD666698:>?8;B6CJDEDDEFHJHJIJGIDBBABFGJJE>;9/,8==CECIFDJCAB@::BD@EDCJHBGJB???BIJIJJJGFIFEDEAJ<=DIJCDCC?<;=DFFJJFECCEEIJJJHJHHAGJGHJDJJJHJJJGJEFIFJJGJJIJBBBCJEJGJ>:8:>=?CH;9800-)*9:;:;<=JEBABBIJFJF?<>@FGA@BCC77DCDDDCGGFIFB@@AIJJJBCCCA@ACCJJJCE>><@77)))*97878677))*8995666JCCJIJJGEJF0///E8****9:8-AHGGEEEEHE::::A,,,-011343338DDECE5555BE4444JJJJJJJIJJJJJGHJIJJJIGGJJJIIJEJHHF5555A444>@=;+*'&&&&*:':-:;ACB@@B84225089JJHJ?>??B--'''-545@FA44445BBGDEEBDGIJGFIJDFFFFHCA@@@@IEDAGIHHJJFJJJJJJJJBC@4434@@GJFHJFJJJJJGFFF=F;21A;:9:><5226=DFGJJJJ@?BEEEGHJJHGJGJJEHHHIGDCB;:C??D?>@@?DHIJG?>>?IHFIB66531/))&(,577DABB<<;;AAB@8:?E>>@BJJEIJ====JGJHGIJE?:99;A><889;JC@>?BGIJJE=AEFJJJJJJJJJGIJIJJJGBCDD=<<=A>>JJDGCCEJFEG??@::95569<;314<EE@FFJJJFJGFJJJJJJGJJHJJ??@@JGJJJJJIIJJJFJGJJJJJJJJJJHIJGJJJJJJJHFJCCCA999:JHJEFDJGJHC<<==JJJD>JJJDJHJJHJJJJCGHFJJJGJHJJJFEDFFCDJJIJJJJJECF@@JJJGJJJJJHJJJJGH;;<=;44BC@<==6779B=>?>JGEFDCBEJFJFEJCJ4222EJJJIJJGJFJGJJJJJJCEFDBBAI=?;4FHD:88989B?AJIFJGHJFHJJHJJJJJJJIGG@JJHJIJJJJJJJJJIJJJGGJJHIJIJJFJFJJFFJJCA?A;)CGEJEHJJDHJHJHGJJJJJJHJJEHJIJJJJJIEGHJEJ?EEHJJFGJGJGGGHEGBEFGJHJGIGJIJEJDJG<<<7>=GFEDFFDIGJBA?(((3JIEJJGJJIJJJJJGHEBEEGC3-&(39<>@7667<656@ADCBAA?1-.55>A?A@ADBBIFEEGHJDBCD<=545FFDG><<874''(*222ADEEDGJJDDEF?@??@;;:<,+++5444&%%&--)+++)-0-<?>=88BGFJGIFJGID>>C>AHGJ<;;;@@90-/835CBB@3333A>:;;>(=00//989:=?EGFDJIJJJJGFFFJFJFDH;;H5555@@@>?AJJJGJGFJFFJJFIJHJHIJJHFJJIIFEEEGF>>>43334;=?<<=C?=;5/-000JJJJJGJJE=<<;C58JFHGCCJJEHJJIJJJJJJJJJHJJJJJGJGJGJIEJJEGFJBDJJHJJCJJJJGHDEFIJJJECGJJGJDC----EHHCEGCDCBA?>751./003>DHHHJEJJJJJIIJEJBA@@B987*-+&&%$$%*++++10//1/9.---34@=?11137*'%$%&%%%&99?EHFDFJGIFJACJJHHJJIJIJJJGJHHH;;:HBB3333C666;>=EF@ECEEEEB@ABJJDEBBHJJEEGEJGHECHHI==D;9BBFB@BBGJIJIDHECJHBB=<8545444242878895:D@@;:AC?FJEFG@@@A?C;66?AHIHEEEGJIJEIJEGJCBCEJJHFIHHHJF66***<<HJGHGGEEJJJ<;;333))257656;::=BAA@FFJFCBDDAGJGJGEHEGIBBCJEGJIJJJJJFJJIJJJJEHJJHJ:9::GJEDBAGGJJIHHJHHGHJJHGI:988@*=DCBBBJJJIJJHCEEBJHHJJJJGHJIJJJJJJJJJIJJGJFJFJGJGJJJJJJGIEJEECCCDJJJJJJJHJGJFJJHJJJHJJJGIEGCDC89JJIJJFJEJJIJHIJHGJJHJJFEJGDGHIJJGJIJB9899JJJJJGDCDDGGGJCC=97:,++++FDCFBCJFHJ992*++644477JJGFJHFHE/./4))(004,+,0('&%&('***8;??BJJBDCDDIECCCCJHGFGJFIJDCBBCGGI;6667I@DEEBAB?;+*++,+*+,0564778>8889;;::@99944782DJJJJHJIJGJGDEHHJJFJJJJHHJJIJJFA::;<<<<C=7674667BGDFEH-,,,,,.6:==>A))((&&&$&&&&(%%$$'(-.;=@>==3.+&&'7778BBA@F=CB?<<AEEDDGIJJJJJIJJIBGFIJFGEGGJDC?==IJGIJJFJEDBDEHDJEDGE5CFJFFEG?<(((GGGFJHFHFIJJJJJEE?>><:732399JIIEJ??=3-)(.05/,*)))((()002>HI@>=<G<;,))48FFJJJGFDCAA?=?>AEFJJEDEDEFEIJJJJJJJJJEEFJJDBCCHHHIFDGFJIGJJGJJJF>>==;2BCEIHCEFBDEFDEGA@B>??@JHJJHJJJJJHCCEJHJJJEHJDJ==<<FIDJJIJJJHJJIF?>>=<=B+''(./2----.++-<=::374220..2@HEHGG<7ACEEBFGHJJJFFJHHJJJHF;;G;+&%$%%,-)))*'&'')),067?HGJJF<888=C>>@?BDGGICJJGHEJJEGJJJJJJJJIA?BHHGEGF@E;;;<EJJJJDDCCBJJGGJIE>=>?FED>AB@@>-,+++++/49A@>=.--.7?A>1+**.0<9899=EJ>;;>?BDCC>>AAGDJFHJIDDDFEGJJJJJIIJGJFJGIJGEGGJFI==>=JJJJJJJJHEDDBGGIJJJHJEJJJJJ==<887('&',6;=><<:795@=9:99>9;889JJJJJJJJHJJJFEJJGFC555BGDFECJC****+2+*+.-+&%%()))*4644>?JB@@@6446JFJJJHFIFGFEEB>ACI22222;7*'''(('''/0534;;:9<<>?:33349A?>><877785+'''/2.(FBBFFJ@AAB;;8887EJFJHJJJJCA332134478...DJHEJCABAA93334:22641000*)**--*+;5<;;=DJJFJJD;888EEEJHIJJJGDD=>:98=:;8545569<7<<<@?E==<>JABDDJHJHJEJHFJE22123456<99970*&%')'&'+.--((((56BA@ABC@0***3../.9:<:;>:9+--,-CJJEFBFGFDIGHJGJDEDGIFI?>??DGFAAAAC56;<>JJJJJHGIJECEDIJJJJHEEHEJJHJCAB;9734<=EDDC>==>?HJGJJJIJD?JJJHGFGJIJFIGGCD>=>=CCBBDIJFJJIJJJDJEEEJHCB@ACJJJJHFGEJ===>JJGDJJJJIHFJGJJJEIJJEJJ<<<<JDCFDJFHHFJJDDDE<=<=GIJGJJJJIFFJJJJJJJGJJ@?@BGJJJJHJGCDCFDGFIIJHJFJJFJJGJHJJHED;:66+&&&':;;;766<;;;>@<DCEE?ABAJI7355//.'((23=>EJAAB@HJCGJJJJJJJJJHHI@GEIHJGGJHJHFHJJIHJJHJJHHJJJJJGJIJJJJFJEFGJG@BCCEJJGJEIJJJJJIHFJJEDAHJHEJGEE///=>??@@A77EF4444EAB22:DHDBABHGJCEGEJHJJJJJJHJJJJJEEDHHJJFG>FB33../BHCJJIJHJJCEFECJJGJJJGJIJJJJJJGJE;;9332-9332225700001BCJJJGJGJFEFJJJJA@ABCBEAGGGFDEEJJJJD))&&&%&&-3211312?@DF>G@@GHEDGJJGJJJJJFJJIHJJJHHIJJGJGJHJHJFJHEJJEHE?63*'%%&''/0/&$$&**0059:JJJJJGJHIJHHJHJHGJJJIJIIJJJGJJJCACEGDDJHIJJJFJGJGGGFJIJJFFHJJIJGJ<:6676201225((((;;CHGDHDJJEJEIJHFGFH<<<;76?C8747<3@B6>?B?>;;2,+,-.0454;;;>?85742778EJ@JDEJJJEH@>JIJIJJIJFJEJJEHEJFJHHJJIHJHGJJAJEFHEFCCJGDJHHJJJJJJJHJEJJGFD44.7.--.155+))+-/7<23;;>8778?@DGJEJHHJJJ:6'''18D@466=E==<98888:;553456@000;=<DEFIJF@BCEC>@@ABBA=<==GJHGFDEJAB;,,,BCCJJJFGIFGHHJJFI76?66@>=<<<:<?=3333?JAJJ?>>AJJGG@@@BHGIIJEHFHJGJIGJJJJFHFCFDGJ=<<??<>JGECBB@??;<<=C?('''AEDJGJJJJEAD=;;:=CEFJJHHFIJHGJJJJFFHEJIJJGGJHGJJJJJGJJJGJJJGDJHJHJIJGJFFJJHIJJGJBCCEEEFJHJJJJJGIJJJHJJJJJIIEIHJEF?>900333;669@?<;??DAAADEJJIJJJJJIJGG+(('')):;&**34610??DJJHEIDFJFE100-,+-C?FJIHJFIHHJJJJFJJJHJGJJHGJFGJIJJJGJJC@<==>FIJJFGJJEDJ9EF9FJ>FIFFJJJJJJJIHIJJJEIJEIJHJIG@@@@JHIJJJJFIFFIJHJJJJH::9:?))))9::DID=ABCEDEIFEFFIJFJJJHJHHJJEJGJJJJCBCCFGJG<>AAGEFFIJEDB9:::GAACAFGD8BCJJJJJJGJJHHIFJJJGIHJJGJID88AB99HGJIJHGFJJF5).--,/-).355=;;>G><>D;9://,,,,6?;;;:<;;>JGJFEHEJJFGJFIIGHJHJJJJJJHJDDGIJJJJJHA>>BDCCGCJFFGF6655;>9766:CFE@??GFIJJHJJGFFJIIICCJGHJJJGHJJJJJJJHJFIDC>9;DJ?<<<?JJHGHJJJJGJFCJGJGIJBB===@BAAGCCDCFHFDEFAGJJGIHIJEED1...2459>?2112;CBDIJIIDBB@JED?AA?B@??>ACBCHIJHCAA>?>=??A<:;3)))BBBFHEEDJABBB?>22DCECECEIJGJGJIHDJJDBBDFGJ10-4618ABBEFI@@?EFICCCCCGD97869;43478@=+*)&%##%%%%&*67EHDBBEJD3333444IHJIC:98<J?:99FFFHJHHJJJJ:65--..BG@?A>41,--.434/,,-.04:99:<==<873323;?5334337DC8:;<JJJFJIIIEJJJJJJJFFJEH??>=A;54958:+))())2331+))(,+)((+/('+*),-38>>DFGGJBGGGGJEJJGDB:7--,,987666:=?>??<:>=>777:<;=CBJJJIFFGEG?6666-***-/00137898;6---.2.877:99:;459>>?DIBBCB@@==::9932-))7;EJHJIIIHJJHIH@?<)HJJJJJHJFGJIGJJJJJJJJJJJHJJIJJJH877FJC@@=>FF====FF?AEAIFIFJ@>=7642,,-----/-./051234EJJJJEGJJJJHEFCGJGJJJJHJHGFFJJ>>=6::@DJEFDFJJEEDDD2GEHHJGDCAEIIIJGJGJGJFECA;98@A@AEDCAA7777@AIGJJGGJJJJIJIFJGJJGJJJJGJJHJJIJJJHJHIBCA@EFGGJHJEDCCAD:@DIJJFHJFJJJHGGJJIJJIFFJJJJFGHJJJJJIJJJBCAA///08EBEDCCB<<<JHJJJJGFGJJHDBC?>??FFJI9999>AJ8JJIJJJIJJIFGJJIFJGIFHJJJGIDJIJHJIJJJJFJFFEBA<:;66677655***&'&&044;445:?<;==7+AFJFJFJJJJJFJJIJFIDGJFFGGHJFJFHJGJJIJHDDCBEFFHDGEJJJIJFGFEE<<<<BA==;;665:52345>9:::C@@))))--,(**;?BABCGGJJHJGD10/./689?EHFJEGJCDCG:9::>@@CB3///2930-,***+,.*('%
@Glass_T7V_20_D3_14_5_8
TCTGCGAGATCCATGTTGCTAAATATGCTGAAATATTCGGATTGACCTCTGCGGAAGCCAGTAAGGATATACGGCAGGCATTGAAGAGTTTCGCGGGGAAGGAAGTGGTTTTTTATCGCCCTGAAGATAGCGGCGATGAAGGCTATCGTTTCCTTGGTTTATGGAACGTGCCGCACGTCCGTCCAGAGGGCTTTACAGTGTACATATCAACCCATATCTCATTCCCTTCTTTATCGGGTTACAGAACCGGTTTACGCAGTTTCGGCTTAGTGAAACAAAAGAAATCACCAATCCGTATGCCATGCGTTTATACGAATCCCTGTGTCAGTATCGTAAGCCGGATGGCTCAGGCATCGTCTCTCTGAAAATCGACTGGATCATCAGCGTTACCAGCTGCCTCAAAGTTACCAGCGTATGCCTGACTTCCGCCGCCGCTTCCTGCAGGTCTGTGTTAATGAGATCAACAGCAGAACTCCAATGCGCCTCTCATACATTGAGAAAAAGAAAGGCCGCCAGACGACTCATATCGTATTTTCCTTCCGCGATATCGCTTCCATGACGACAGGATAGTCTGAGGGTTATCTGTCACAGATTTGAGGGTGGTTCGTCACATTTGTTCTGACCTACTGAGGGTAATTTGTCACAGTTTTGCTGTTTCCTTCAGCCTGCATGGATTTTCTCATACTTTTTGAACTGTAATTTTTAAGGAAGCCAAATTTGAGGGCAGTTTGTCACAGTTGATTTCCTTCTCTTTCCCTTCGTCATGTGACTTGATATCGGGGGGTTAGTTCGTCATCATTGATGAGGGTTGATTATCACAGTTTATTACTCAATTGGCTATCCGCGTGTGTACCTCTACCTGGAGTTTTTCCCACGGTGGATATTTCTTCTTGCGCTGAGCGTAAGAGCTATCTGACAGAACAGTTCTTCTTTGCTTCCTCGCCAGTTCACTCACTATGCTCGGTTACACGGCTGCGGCGAGCGCTAGTGATAATAAGTGACTGAGGTATGTGCTCTTCTTATCTCCTTTTGTAGTGTTGCTCTTATTTTAAACAACTTTGCGGTTTTTTGATGACTTTGCGATTTTGTTGTTGCTTTGCAGTAAATTGCAAGATTTAATAAAAAAACGCAAAGCGATGATTAAAGGATGTTCAGAATGAAACTCATGGAAACACTTAACCAGTGCATAAACGCTGGTCATGAAATGACGAAGGCTATCGCCATTGCACAGTTTAATGATGACAGCCCGGAAGCGAGGAAAATAACCCGGCGCTGGAGAATAGGTGAAGCAGCGGATTTAGTTGGGGTTTCTTCTCAGGCTATCAGAGATGCCGAGAAAGCAGGGCGACTACCGCACCCGGATATGGAAATTCGAGGACGGGTTCAGCAACGTGTTGGTTATACAATTGAACGAAACGAATCATATGCGTGATGTGTTTGGTACGCGATTGCGACGTGCTGAAGACGTATTCCACCGGTAATGGGGTTGCTGCCATAAAGGTTGGTGGTTCCAAAACCTCAGTTTCTGTTCATCTTGCTCAGGATCTGGCTCTGAAGGGGCTACGTGTTTTGCTTCGTGGAAGGTAACAACCAGGAACACCTGATGTCCTCACGATGGGTTCAGAATCTTCATATTCATGCAGAAGACACTCTCCTGCCTTTCTATCTTGGGGAAAAGGACGATGTCACTTATGCAATAAAGCCCACTTGCTGGCCGGGGCTTGACATTCCTTCCTGTCTGGCTCTGCACCGTATTGAAACTGAGTTAATGGGCAAATTTGATGAAGGTAGAAGGTCCAGCCAATTCCACACCTGATGCTCCGACTGGCCATTGAAACTGTTGCTCATGACTATGATGTCATAGTTATTGACAGCGCGCCTAACCTGGGTATCGGCACGATTAATGTCGTATGTGCTGCTGATGTGCTGATTGTTCCCACGCCTGCTGAGTTGTTTGACTACACCTCCGCACTGCAGTTTTCGATATGCTTCGTGATCTGCTCAAGAAACGTTGATCTTTAAAGGGTTCGAGCCTGATGTACGTATTTTGCTTACCAAATACAGCAATAGTAATGGCTCTCATCCCCGTGGATGGAGGAGCAAATTCGGGATGCCTGGGGAAGCATGGTTCTAAAAAATGTTGTACGTGAAACGGATGAAGTTGGTAAAGGTCAGATCCGGATGAGAACTGTTTTTGAACAGGCCATTGATCAACGCTCTTCAACTGGTGCCTGGAGAAATGCTCTTTCTATTTGGGAACCTGTCTGCAATGAAATTTTCGATCGTCTGATTAAACCACGCTGGGAGATTAGATAATGAAGCGTGCGCCTGTTATTCCAAAACATACGCTCAATCTATCAACCGGTTGAAGATACTTCGTTATCGACACCAGCTGCCCCGATGGTGGATTCGTTAATTGCGCGCGTCAGGAGTAATGGCTCGCGGTAATGTCATTACTTTGCCTGTATGTGGTCGGGATGTGAAGTTTACTCTTGAAGTGCTCCGGGGTGATAGTGTTGAAGACCTCTCGGGTATCGTAGGTAATGAACGTGACCAGGAGCTGCTTACTGAGGACGCACTGGATGATCTCATCCCTTCTTTTCTACTGACTGGTCAACAGACACCGGCGTTCGGTCGAAGAGTATCTGGTGTCATAGAAATTGCCGATGTGAAGTAGCCATCGTAAAGCTGCTGCACTTACCGAAAGTGATTATCGTGTTCTGGTTGGCGAGCTGGATGATGAGCAGATGGCTGCATTATCCAGATTGGGTAACGATTATCGCCCGACAGGTGCTTGTTGAACGTGGTCAGCGTTATGCAAGCCGATTGCGGAATTAATTTGCTGGAAATATTTCTGCGCTGGCTGATGCGGAAAATATTTCACGTAAGATTATTACCCGCTGTATCAACACCGCCAAATTGCCTAAATCAGTTGTTGCTCTTTTTCTCACCCCGGTGAACTATTTTCCCGGTCAGGTGATAACTCAAAAAGCCTTTACAGATAAAGAGGAATTACTTAAGCAGCAGGCATCTAACCTTCATGAGCAGAAAAAAGCTGGGGTGATATTTGAAGCTGAAGAAGTTATCACTCTTTTAACTTCTGTGCTTAAAACGTCATCTGCATCAAGAACTAGTTTAAGCTCACGACATCAGTTTGCTCCTGGAGCGACAGTATTGTATAAGGGCGATAAAATGGTGCTTAACCTGGACAGGTCCGTGTTCCAACTGAGTGTATAGAGAAAATTGAGGCCATTCTTAAGGAACTTGAAAAGCCAGCACCCTGATGCGACCACGTTTTAGTCTACGTTTATCTGTCTTTACTTAATGTCCTTTGTTACAGGCCAGAAAGCATAACTGGCCTGAATATTCTCTCTGGGCCCACTGTTCCACTTGTATCGTCGGTCTGAATAATCAGATCAAACCTGGTCCACTCGTATCGTCGGTCTGATTATTAGTCTGGGACCACGGTCCCACTCGTATCGTCGGTCTGATAATCAGACTGGGACCACGGTCCCACTCGTATCGTCGGTCTGATTATTAGTCTGGGACCATGGTCCCACTCGTATCGTCGGTCTGATTATTAGTCTGGGACCACGGTCCCACTCGTATCGTCGGTCTGATTATTAGTCTGGAACCACGGTCCCACTCGTATCGTCGGTCTGATTATTAGTCTGGGACCACGGTCCCCACTCGTATCGTCGGTCTGATTATTAGTCTGGGACCACGATCCCACTCGTGTTGTCGGTCTGATTATCGGTCTGGGACCACGGTCCCACTTGTATTGTCAATCAGACTATCAGCGTGACTACGATTCCATCAATGCCTGTCAAGGGCAAGTATTGACATGTGACCGGCTAGCGTCAGTTTCACCTGTTTTACGTAAAAACCCGCTTCGGCGGGTTTTTACTTTGGTCATCGAGTGATTACAAAGCTTCCATGGTGCCACCTGAGCATCTGCTAAGAAACCATTATTATCATGACATTAACCTATAAAAATAGGCGTATCACGAGGCAGAATTTCAGATAAAAAAATCCTTAGCTTTCGCTAAGGTAACCTGGAATTCGCGGCCGCTTCTAGAGTTATGACAACTTGACGGCTACATCATTCACTTTTTCTTCACAACCGGCACGGAACTCGCTCGGCTGGCCCGGTACGTTTTAAATACCCGCGAGAAATAAGTAATCGTCAAAACCAACATTGCGACCAACGGTGGCGATCAGCATCCGGGTGGTGCTCAAAAGCAGCTTCGCCTGGCTGATACGTTGGTCCTCGCGCCAGCTTAAGACGCTAATCCCTAACTGCTGGCGGAAAAGATGTGACAGACGCGACGGCGACAAGCAAACATGCTGTGCGACGCTGGCGATATCAAAATTGCTGTCTGCCAGGTGATCGCTGATGTACTGACAAGCCTCGCGTACCCGATTATCCATCGGTGGATGGAGCGACTCGTTAATCGCTTCCATGCGCCGCAGTAACAATTGCTCAAGCAGATTTATCGCCAGCAGCTCCGGATCAGCACTTCCCTTGCCCGGCGTTAATGATTTGCCCAAACAGGTCGCTGAAATGCGGCTGGTGCGCTTCATCCGGGCGAAAGAACCCCGTATTGGCAAATATTGACGGCCAGTTAAGCCATTCATGCCAGTAGGCGCGCGGACGAAAGTAAAACCCACTGGTGATACCATTCGCGAGCCTCCGGATGACGACCGTAGTGATGAATCTCTCCTGGCGGGAACAGCAAAATATCACCCGGCTGGCGAACAAATTCTCGTCCCTGATTTTTCACCACCCCCTGACCGCGAATGGTGAGATTGAGAATATAACCTTTCATTCCCAGCGGTCGGTCAATAAAATAGAGATAACCGTTGGCCTCAATCGGCGTTAAACCCGCCACCAGATGGGCATTAAACCGTATCCCGGCAGCAGGGGATCATCTTGCGCTTCAGCCATACTTTTCATACTCCCGCCATTCAGAGAAGAAACCAATTGTCCATATTGCATCAGACATTGCCGTCACTGCGTCTTTTACTGGCTCTTCTCGCTAACCAAACCGGTAACCCCGCTTATTAAAAGCATTCTGTAACAAAGCGGGACCAAAGCCATGACAAAAACGCGTAACAAAAGTGTCTATAATCACGGCAGGAAAACCCCACATTGATTATTTGCACGGCGTCACACTTTGCTATGCCATAAGCATTTTTATCCCATAAGATTAGCAGATCCTGCCTCGACGCTTTTTATCGCAACTCTCTACTGTTTCTCCATACCCGTTTTTTCGGGCTAGCTACTAGAGAACTCTCTGGGATCAAGCTATGAAGGACGCAAAGAGGAACTAAACACTTTACTAGAGAAAGAGGAGAAATACTTCAGGATCCGGTAAAAGTGGCGCTGAAGCCAACGCTCCCGTTGCAGGGCGGTTTACACTACCCTGAGTGCCACCTTTGGCTTAGGGGATCGCGTACGCAAGAAATCTGGTGCCGCTTGGCAGGGTCAAGTCGTCGGTTGGTATTGCACAAAACTCACTCCTGAAGGCTATGCGGTCGAGTTGCAAATCCCGCCCAGGCTCAGTGCAAATTTATCCTGTGGCTGCACTTGAACGTGTGGCCTAATAACTCGGTACCAAATTCCAGAAAAGAGCCTGCAAAGGGGGGCCTTTTTTGGTTTTTGGTCCGCATCCACCTGTGCGGACCTCGGTACCAAATTCCAGGAAAAAGAGACGCTTTCGAGCGTCTTTTTTCGTTTTGGTCCATCGAGTGGCGCGCTTAGTTCCTCGTTTTCTCTCGTTGGAAGAAGAAACGAGAAACTAAATACTACGTCACACAGGACTACTAGATGATGCAAACCGTTTTAGCGAAAATCGTCGCAGACAAGGCGATTTGGGTAGAAGCCGCAAACAGCAGCAACCGCTGGCCAGTTTTCAGAATGAGGTTCAGCCGAGCACGCGACATTTTTTATGATGCGCTACGGGTGCGCGCACGGCGTTTATTCTGGAGTGCAAGAAAGCGTCGCCGTCAAAAGGCGTGATCCGTGATGATTTCGATCCAGCACGCATTGCCGCCATTTATAAACATTACGCTTCGGCAATTTCGGTGCTGACTGATGAGAAATATTTTCAGGGGAGCTTTAATTTCCTCCCCATCGTCAGGCCAAATCGCCCCGCAGCCGATTTTATGTAAAGACTTCATTATCGACCCTTACCAGAAATCTATCTGGCACGCTGTACCAGGCCGATGCCTGCTTATTAATGCTTTCAGTACTGGATGACGACCAATATCGCCAGCTTGCCGCCAGTCACGCGGGTCTGGAGATGGGGGTGCTGACCGAAGTCAGTAATGAAGAGGAACAGGAGCGCGCCATTGCATTGGGAGCAAAGGTCGTTGGCATCAACAACCGCAATCTGCGTGATTTGTCGATTGATCTCAACCGTACCCGCGAGCTTGCGCCGAAACTGGGGCACAACGTGACGGTAATCAGCGAATCCGGCATCAATACTTACGCTCAGGTGCGCGAGTTAAGCCACTTCGCTAACGGTTTTCTGATTGGTTCGGCGTTGATGGCCCATGACGATTTGCACGCCGCCGTGCGCCGGGTGTTGCTGGGTGAGAATAAAGTATGTGGCCTGACGCGTGGGCAAGATGCTAAAGCAGCTTATGACGCGGGCGCGATTTACGGTGGGTTGATTTTTGTTGCGACATCACCGCGTTGCGTCAACGTTGAACAGGCGCAGGAAGTGATGGCTGCGGCACCGTTGCAGTATGTTGGCGTGTTCCCGCAATCACGATATTGCCGATGTGGTGGACAAAGCTAAGGTGTTATCGCTGGCGGCAGTGCAACTGCATGGTAATGAAGAACAGCTGTATATCGATACGCTGCGTGAAGCTCTGCCGGCGCGTGTGCCATCTGGAAAGCATTAAGCGTCGGTGAAACCCTGCCCGCCCGCGAGTTTCAGCACGTTGATAAATATGTTTTAGACAACGGCCAGGGTGAACAGGGCAACGTTTTGACTGGTCACTATTAAATGGTCAATCGCTTGGCAACGTTCTGCTGACGGGGGGCTTAGGCGCGGATGACTGCGTGGAAGTCGGCACAAACCGGCTGCGCCGGACTTGATTTTAATTATCCTGTGAGTTCGCAACCGGGCATCAAAGACGCACGTCTTTTGGCCTCGGTTTTCCAGACGCTGCGCGCATATTAATAACTCGGTACCAAAGACGAACAATAAGACGCTGAAAAGCATCTTTTTCGTTTTGGTCCTTTGAAGTTTTAGGGGATAGTCCAATTATTGAAGGCCTCCCTAACGGGGGGCCTTTTTTGTTTCTGGTCTCCCTACTAGTAGCGGCCGCTGCAGTCCGGCAAAAAAGGGCAAGGTGTCACCACCCTGCCCCTTTTTCTTTAAAACCGAAAAGATTACTTCGCGTTATGCAGGCTTCCTCGCTCACTGACTCGCTGCGCTCGGTCGTTCGGCTGCGGCGAGCAGTATCAGCTCACTCAAAGGGTCTTACGCCCCGCCCTGCCACTCATCGCAGTACTGTTGTAATTCATTAAGCATTCTGCCGACATGGAAGCCATCACAAACGGCATGATGAACCTGAATCGCCAGCGGCATCAGCGCCTTGTCGCCTTGCGTATAATATTTGCCGTCGTGAAACGGGGGCGAAGAAGTTGTCCATATTGGCCACGTTTAAATCAACAACTGGTGAAACTCACCAGGGATTGGCTGAGACGAAAAACATATTCTCAATAAACCCTTTAGGGAAATAGGCCAGGTTTTCACCGTAACACGCCACATCTTGCGAATATATGTGTAGAAACTGCCGGAAATCGTCGTGGTATTCACTCCAGAGCGATGAAAACGTTTCAGTTTGCTCATGGAAAACGGTGTAACAAGGGTGAACACTCCATATCACCAGCTCACCGTCTTTTCATTGCCATACGAAATTCCGGATGAGCGTCGTAGGGCGGGCAAGAATGTGAATAAAGGCCGGATAAAACTTGTGCTTATTTTTGTTTACGGTCTTTAAAAAGGCCGTAATATCCAGCTGAACGGTCTGGTTATAGGTACATTGAGCAACTGACTGAAATGCCTCAAATGTTTCTTACGATGCCATTGGGATATATCAACGGTGGTATATCCAGTGATTTTTTTCTCCATTTTAGCTTCCTTAGCTCCTGAAAATCTCGATAACTCAAAAAATACGCCCGGTAGTGATCTTATTTCATTATGGTGAAAGTTGGAACCTCTTACGTGCCGATCAACGTCTCATTTTCGCCAAAAGTTGGCCCAGGGCTTCCGGTATCAACAGGAACACCAGGATTTATTTATTCTGCGAAGTGATCTTCCGCTGACAGGTACTTATTCGCGATAAGCTCATGGAGCGGCGTAACCGTCACAGGAAGGACGAGAAAGCGCGGATCTGGGAAGTGACGGACAGAACGGTCAGGACCTGGATTGGGGAGGCGGTTGCCGCCGCTGCTGCTGACGGTGTGACGTTCTCTGTTCCGGTCACACCACATACGTTCCGCCATTCCTATGCGATGCACATGCTGTATGCCGGTATACCGCTGAAAGTTCTGCAAAGCCTGATGGGACATAAGTCCATCAGTTCAACGGAAGTCTACACGAAGGTTTTTGCGCTGGATGTGGCTGCCAGGCACGGTGCAGTTTGCGATGCCGGAGTCTGATGCGGTTGCGATGCTGAAACAATTATCCTGAGAATAAATGCCTTGGCCTTTATATGGAAATGTGGAACTGAGTGGATATGCTGTTTTTGTCTGTTAAACAGAGAAGCTGGCTGTTATCCACTGAGAAGCGAAGACAAACAGTCGGAAAATATCCATTCTGGTCGATGCGCATTATTAATCTCAGGAGCCTGTGTAGCGTTTATAGGAAGTAGTGTTCTGTCATGATGCCTGCAAGCGGTAACGAAAACGATTTGAATATGCCTTCAGGAACAATAGAAATCTTCGTGCGGTGTTACGTTGAAGTGGAGCGGATTATGAGCAATGGAACAACCTAATGAACACAGAACCATGATGTGGTCTGTCCTTTTACAGCCAGTAGTGCTCGCCGCAGTCGAGCGACAGGGCGAAGCCCTCGGCTGGTTGCCCTCGCCGCTGGGCTGGCGGCCGTCTATGGCCCTGCAAACGCGCCAGAAACGCCGTCGAAGCCGTGTGCGAGACACCGCGGCCGGCCGCCGGCGTTGTGGATACCTCGCGGAAAACTTGGCCCTCACTGACAGATGAGGGGCGGACATTAACGTCGGGCCGACTTCACCGGCGCGGCGTTGACAGATGAGGGGCAGGCTCGATTTCGGCCGGCGACGTGGAGCTGGCCAGCCTCGCAAATCGGCGAAAACGCCTGATTTTACGCGAGTTTCCCACAGATGATGTGGACAAGCCTGGGGATAAGTGCCCTGCGGTATTGACACTTGAGAGGGGCGCGACTACTGACAGATGAGGGGCGCGATCCTTGACACTTGAGGGGCAGAGTGCTGACAGATGAGGGGCGCACCTATTGACATTTGAGGGGCTGTCCACAGGCAGAAAATCCAGCATTTGCAAGGGTTTCCGCCCGTTTTTCGGCCACCGCTAACCTGTCTTTTAACCTGCTTTTAAACCAATATTTATAAACCTTGTTTTTAACCAGGGCTGCGCCCTGTGCGCGTGACCGCGCACGCCGAGAAGGGGGGTACCCCCCTTCTCGAACCCTCCCGGTCGAGTGAGCGAGGAAGCACCAGGGAACAGCACTTATATATTCTGCTTACACACCGATGCCTGAAAAAACTTCCCTTGGGGTTATCCACTTATCCACGGGGATATTTTTATAATTATTTTTTTTATAGTTTTTAGATCTTCTTTTTTAGAGCGCCTTGTAGGCCTTTATCCATGCTGGTTCTCGAGAAGGTGTTGTGACAAACTGCCCTTTCAGTGTGACAAATCACCCTCAAATGACAGTCCTGTCTGTGACAAATTGCCCTTAACCCTGTGACAAATTGCCCTCAGAAGAAGCTGTTTTTTCACAAAGTTATCCCTGCTTATTGACTCTTTTTTATTTAGTGTGACAATCTAAAAACTTGTCACACTTCACATGGATCTGTCATGGCGGAAACAGCGGTTATCAATCACAAGAAACGTAAAAATAGCCCGCGAATGGTCCAGTCAAACGACCTCACTGAGGCGGCATATAGTCTCTCCGGGATCAAAAACGTATGCTGTATCTGTTCGTTGACCAGATCGGAAACCTGATGGCACCCTACAATA
+
H2222532=ACFBJGCDCCJFJJGJFIHHJJHHJEGIBCIJJJJJJJJGJIHIJJIJJIJJGEFDJFGJJFI=<=;<;<76,(&)12,-/.-1558;FGJFB?4=,,-1112586776999D@6.(')&###&()))&&%%(%&''$$%%(((()(246A=@(''(/)(%()'-,,**242123????@EHJJGB:656BHJJIJJIFIEHFJFJFJIFDDFJEIBAJEFJJJJGHDHEJGHJGJHJIJJJJGJDDC8866E5111?96678868781222;9999FGF=<=?HJIHJFGJFJJJHGFFHJ3211457JJJIJGFGECC=593344?DI====HDBD;8556EFFJJJGEJGFFEB?>>2)('(,++*---),//4=>;;EFGGFJIJJHGFFHIIGIHJ????DCJFJHJD>@;4>5DEBDGAB@B?HJEJDBHJHJJJHFCEDGD<::;:4334ACBEIEBJ88:@AGJDD@>?>>>>:9889.6579FEIEFFJJJJHDECJIJJDEJJ7555:6672328==FIGCDAABBEEFD****'''<:67424>?IJJGGEFGJJEJIJG@C@@?<99=HHCEB;4546,,,+,,////FJHFHJJIGJJHIGIGIJFJGJGJJJEE?>>>EDGJEHFJJJEIJFIG::<A+5421267DCEDDCJJIGHHCJJE@EFFJJHIJFJHJJJJJJJJJJJJHIIG@?<>BJ=?>CHIDDFDGHA65556IJEEJGIJJFJCI=:;I?JJJJCEGJJJJJEJDDDEJJJJ;99;JG?<;****((((/666@AJGFA@@@FCH:;;;B@??A;8899<<<9;;+)))JFJGJHJGFFF<;;;?A5447;8)(''')125877=;:81A@@CFHFDJEHG>>:../.AFJH:766((((*(((+,5889:>7444CIGJJFJD<@?E=8888BA7777@>>=8/1())))*/0''''>?GHDJEHHJIJJGGDGCCEAAA>==86555=@BCJIEJFGGJIJJJJHJDGEDJFJJJHJGDBGHJJHIJJJJJJGJFJJJHJGJJJJJJJIJJJJHJBA><7486))+1====JFIDBBFJGGGIDCEIFJIJJJFFD?>=>FBAEA==;;.*))*9;=>@=;6766<65'%$%&'/03AEJJEJJGCBBBJGECGDFGFHJEJJJJEIFEFDCIBB@AHFHEFEJEJFJJIGJJJFFJJJGIG9999F?>;;)(((3220034788>DEJFJJJJIGHIJJJDDCD?62/.--3667:BBA999:A@?BDFHA@?8::>HDFHJA@A??;:4/,,*+*-0GEEC;;;9ECEJJGGJGJHJGEEHBD<54*()5/8423339877:;B??>>@@BIBGEJCDFIBCC-+***('''',1((()=?A@@AAFCCFEFFGJB@?A<540''')+,,.5GJJJJIFHJEJHHJHFDFDHF@?@?FFCHFIA@@<=9977631..)*(()&'''&%(*)*+*..732113246,-&&&&&&&%%&%*.0++,4AFGCH=;<>DDDCDA@7:;JFHB@@9853017:98:54455JJJGHIJJJIJHJE>=;/))(*AFFHGJJJ110%%%&'/.-./***,)(').(%$$%&,-20000.+**;967HGBCDCCJ@?@@CJJJJFID>??@JJJJHJJFJJHHDCCC?099EIBECBBCB?@@A42228:;<<+))*;<<=ABJIJJJIHJGFHD555JJJFJE::<A>AB?<?=@===?IJJHFJJDFFHHGE>67/.,-('''))7355@?@>??CC??>3212174+'''0.**&'%%)*)*()*+,-//**EHJFJJEGEJJIJJJJJFJJJJJIIJJ6667HJEJEHJJJJJJGJE1111=HEJEIA@@>@<?<4<>A@@BB5///.-,,.+**3349CDB;:::<20*)***0/0/1AABB=<==HIE7770IIGIGIJJEFCCJJGIJHHJJEE9855672/-,,.302***DADDHHFJJJD@@ABEA8?><@41('+--&497////552,//6=<@FABCEHDJEB@FJBBGFGJIJFFGFFAIG?<;;AD@>>)))((((1DA>==984.)((++*.''''-3//..768<@ADDAA@BFFDDD@IJGJJFJEEIFJJJJHF6IE<;11/-5.1:;<JGJJGHJJJHJHGGJJJBBBCJF6---57BCB>BA9645<>>>ABDDCBEJDDEB@969+111))),:8))?<DDDHBAAADA@EFJFEGJHFGI<;<=2444:1''''*((((+**-211213378866547;<<==@789:3ACCHGGFJJJGJIIGGHFJJEJJHHJIJJJFIHJJGJHJJHEE??>=BFBIJFDBC>113/.-,,,-21:;<:4222><...7533BEJIJCIFJJHHJIJHA;<C?>?>DE:::9<-89<@B3334HF::::++**5BEFJJFCDEJCDDGJFJJJ,,,,A>>>@JDJB<>?>@BHJJJJJJHIJJJFJJJHHIA62//1017CIJFJJEBJJJGHEI))))5/&&&42))*:988:<BB@0,,)))46:;:::;5656<81./0ABBGEHHDFD@ACFJGFCEBEHGJD87722/.08>GAJBDGGEFHDEDDJJJJEJJJIIHJEFD?=599<<:20015544>E=<<:555;;<IHJHCBBADDFAB9/...,%$#%%$%&'&'&&&&*36///0111018825B<BGHJJJJJJJJB@@?98-,,-=@=;;----67;=><<<8774//./.4110---101.-,+,./())+9974..////.103)))&&%%%'''%%%&'),/3110,++,/120000>////09:914))));+)))==2222:8?GDCA?>@AFJHJJHHJIHEGDJ@856BDEDFD>:<=>>???@@6,2223:7.JEFEEJE6556ADAAC<JJJJHJEEAAJIEHJJJIGJGJJDDEA>J7762222=;<4211051/+((&&')-/.000/)&&**+-+,48GJIIEJJJFJ7766=92.;EJEJFJJJEIBFJCBBHJGJGIJJEJHJJJJJJHGHJJIB@GJJJJHJJEJGIHBAB,+++*+11>622GJFJE@A@AJ;:=8679==EC?@@DIJJJJJFJJJJHI?<;;<A?874'%%$&&)&&&)CJJ=:;:;JJGJJJJJJJJJGGDGGGDJJIIIJJGHJJJIJJJHGJDIHJDDGDHGHJ=;;76530-312235:0///&&&'(0312-.9A98897325-((0054440--89BIJGHFCE:?JJHJJJJBBGJJJID775.,,->;=?BBEGFJHIIE?865::DEDDHJJJJJJGJJ<<<<HJJGGJJJJHGFHJHJJJJAAA@IIEGJJJJJHJJIJJGJDD5440>>=7687CCDJEJJHJJGIFJEJCJJJBJ87)((&&%%%&.*)$&&&(''''''&&&+120-''(././159::BDFJGIJJJJJJGJ>>>8899;:==44257?BE<<=4444JJEGEGJIIJJJJCBF000016,'&(//0GEEF@?@=FJ>>?@GE@@@;;;9888B?5-/::98889@JJ<;;<JEHJJAAA1002@9000/..*-)*+,<??0000<>ABFBBBDBAAACCDDG=<==JBAA@DEEEGJJIJIJEABBBAJJGDDGEE@@HHGJ@@?8777:<;;:;:;<==>GFGDA65667EGJGGFAC20015444:<31129/----/-//11:<111-,-+,255843//++*+96+0018@CJFFHHHJJ=JJJJJHJ222297.-+-*(%'*+0@DJEDCDCC?===>6***+6447?>>766501/)(/,+(&&*/0:EF??<FFHIJJB;:::JG777:8884DDJJJJJIJFECCFFJHGJGEJFIJGGEJFEDAEGDE5555=<75220112,,,.+*('''')).,-:4;>>@A<===JJJEGFC?<=>5443736ACDDG@44440.'&&&&&(-11;BHDJFJJGIJFGFJJFGHJJJJGHHIJJGJJIHGEDBBBCJIEJDAB?>??BHDECA797<;;=458>A@>>:9:;;BCDFDB>??:560(&&&&&&>EFHECEHDCDE?=>80;<<CDED?C;;<>@AAEJJJJIJJJIGIJHJFIACA@??C==?<JEHJHGFJJJJJJJJHF6+*+*--&+)(()**+-.&$$&=AAEJJGJHE>@?ACC;99.))*)((')))32266<555//.))(()+)''(.3221,++*,,,5<CEJGHGJFIGJC7/**JDE>>==?<;=A=@GHG:999FA@?AJJECCCFH;;:/*''(/**,,8;JAAABJHJEIHJIJHIDJFGCFGEEB;42022HJHEJFJIGEHGJJJJJJJGIJJBBBCJFJH8877DJFIJHJJJIJ((((IJJEFFBB2224;9?CFB@CBGDE;;;;JJ;9999IJGEGJFEGJGGJJJHEJFHHDA9)))DBAA@A;0///..1/))*3/345D>>=;=<BIDFEE887;<<CIGIEHJCBBCIJJFFIFHJEFEFHGIHJAAAAA?30/0-,)'&''('+79;0343378IJJJJJJJJJJJJF<;FJJJIIJJFFIDHJHGJJ??@?HJD??;;:700.-.-42*6668C:722344=>BJJFHIGHIJJE?@A;;;JIJJIGHGJJJJJJJJHIJIJJFJFJGJHD;:95(((*//,**+))**)*+888=>,,,++++55232331//BACJJJIJJJJGGIJJJJEJBB@AJJHJHJJJEFGGJJGEJHFHGJJ:99(''(++&&&&('''';;>665699<@FJHFDJHEEJJEFJEJHHJJHHJJHJJGJGJJJJHJ>>>?=<<=CJHIFJHFDJC@FED??C=>=CDA>8885,,,*'668(&&':;>@DF?==<DCEBA::::JJJJJJHGJJJJEGEGJJHJJJAJJJDCEB>=<.)((+-,-)4>////2/+++')02,,,+05589989:@BB;229@?>>FJJJHJHJEJEJJ?8957<6--6@<8666B@DECDJJJHJJHJJJFHFEGJJJHHFFDJJJJHGBABEJJJ::EJJJJEHJJIJJJJJJGJJJJJJFIJJJJJAB=6(:3125HGIJFDBCDEGFJ@??@HJJJJ@??@A?@BEJJHJIJJJJJJJJHHHGJEGJIJEF5334,,,,762211.(&&11,,,,,BFGIGJEJJFIJJJIJAABBJCDFHGJJJJJIJJJJJHJE2-.138@>G?>983(=?@?::;555-))(')+(((%2&&&9:;;@BDBA??BDJIJIH>><=CFIHFJFEE?JEGHJ<<:;:?@,''(=BA=<=;==&%%&&'')('(),.02788668=<>999;CF=::;:>?730'3,,,,=?FFDEFB>;;;?CCJIGJJJFJJJJJB??2)(('(*&%%&)+))++,***+'''()(*11233;9//46@A886699A*))).&&%&*))(+=5455665247;?9---.,&''(>?CIHCBA<<>>EJFJFIEEDCBFFJGJGA6,((:BBBF?>><?<::4488:769////==<<<;;6655ABCGJJIJFHHG=>:;,,,,...1($$%%(.2<=;@<7/@AHJ8888EJ@=>AIJFBEDIGJJJHIIJHJ>?>?IJGFJF>>=?JGFJFEEB1011CJCBDDFHCC?:89ABB>.((*++(((:GA@;:89:====9*))*332'''+/.7:<CCCCDEJDJBBBBGA@?443261)(()1+2121**@BADGDCEGEDGHJJJEEJI@>>FCDF=888@>...065:8899B??BDJ=<<<,,,,9E?>=ADJJ;:'&&&'''&'').5//@JFDDBAA?=?>>BF<::8(''(9:5666<;783//.24>DJJJJGJFJDC@@EJ@?@66?JJJHJGJIJJFHIGCDDJIJGHD=<82;:94,+*'+,/9?;;@@BABJJHHEJ6667=<;;CCB9677IJJJJJJJGHJIEECACBA@<;98;61;>E>=;<?AFHGED@(()@<<DFDDJJJEDFJIJJDG@@@;:;CEB>;=?BEGG???>BCEHJJHJIJHJEBAACEJ<FDJDEFEB@//.06IECG?>===?F999:CEJE?>??DDCJDEBDHDA7798=>ADDEJHJJJIJJJHIJHJJGCDJJJJJJJJJ988=EGJFABDE>===?864,-*,,18788988*+@878320//..168E?@??AEG@@?@CDBJHAB<30088=FAAAE6F83661/*&&''''''',++),)(('*''*,<?@JFHIJJIJJIJJ@JGHJJJJJEJG@?ABGIJIIGGJJHEDFEHJHJICCCJE@?6/-+(((%$#%%&%%$$%%$$%&'889<DEIJGJJJGJI?=>BIJA???DHJDJHJIJEFICJJJEGDEEBJHHJJJJGF=;;<AB?775721000145EFJJFFHEDDDDH;;<<IGGJJGJJHJJJ=:99=5:;:<,++++**)**-.29<>@DA;:<;8557JFECBDJJIJBBDGJJGIJJIJJJGFGIFA@@AHFJGJJJJJJJJJJFJJFIJJHJJJJJEBFDCEHIJJJIHJJIJJJIJJJJHJJJJJJFJJCCFCGIGJHJGCJFJEJIIHEJJDJJIHJJHJJJIGJGIGDFHIEFCIGHIJHFIIJIJJAAABHEIDC??>>A@AACDIGE@;;<<FHFJB=<B;<GJJJJIJGHIFGFHJJJJJJFJI'''',+&%&&&46;<>>4778>?JDD:6GHDGEGJBCDAHHJGFJHDB:::CIFEJJGJFJJJJCHJGJJIJJJIJJJGJJJHJFJJJJJJCCCJGDE700JJJJJ>:8-(I?@@AHJIJHIHJIJJHJJIIJJJJJHJIHFJFJ==IJEJJJJEFDFD===JJJJFJIHGHHJJIJHJIJIHJJJJJIJIJHJHJFHJJJDBCFFJGJIGJGJ::97/,+,::7*))()&&),(*0-.11227FJJG7666>67?A4333>BB@>B@@..-)&&&%&-1235579BAD=>=>FDCJJHJJJJIGJJGA>>GDJFJJIIHCG?8+'(&&%&&>DDJGJEFHA@@@GHJIFJJGFFIDIFEJIG:999GDA>>?CJJHCCDAB>1/,)(&&)*00.-+()),23+*)*%$%%)())+3./0''''0=@?AGGGIJFJJFJCF>>;?FA7861+((**,('''-.0+**12));?IJFJJGGGJHIJEJ@<<=@@44223222<=@HH@???JFGCAFEHJJJJJHJ?HEGBDC?@BBDFE:7776977:;BD444EEGFFEJHFHAA@::39;:4('%&())2)(()66344<A?DH<JJGFDFG6444HEDCDBCGIHFIEJDDEFFHFFJIFIIBCG=>=HGB@==?BAACEGEFJECCFFHIJHIHFEGEEEJJJJJFJJJHJJEFCABCH*))DJHGIJJIDFFJJ=<<<D<<<<;=??A9<<31;'''(3:?JJJJIHJJJEDDD>>@;?@?''''=F==>?GJJJEJEJJJJHJHJIJJJJJJJFGIAAACFA<<<EFEFIJJJG@?>>))))*(*(((),6667DEJIJJJJJGJFHGHJEE=GFAJJECBCJGJJGJIJJJJJFGEJJJ?E20000IJJ6779IGJIJJJJHHJJJIJIJJJJGABBDGIHEIJJJGJJJJJJJJJJEJJHJJFGGIG4445----8042259??88778;443****.24++('('(((4447<:6685444/,+*./.-6;<AAAJGIJGHG?7+**,/+%%%%+,-5322*)*),..+555;::88;<2111@ADFGJJIEFAAA@JCCEJIJIFJJGJG1112FFFD>==>JJHHGHHJF8880111B7566?CGDJ<;945IGGJHHEJHJEF999<@9>87778GHJJJGFJGJJJJJGIGDCHBG>FIIJEGEDJJJJJIHGIFG>>?HF<;;;JJGJJJJJHJJJJJJJ576/52////842(*,:88>'''''''23;::>556?>>@@DFJJJJHHCCJHEJDE>@;=775/&%%%(())3*2023444FFFHDGGHJJJGJJJC@DBB?=>?@A>97734448;>D?,,,,,-CBI=BH@?ADJJJJHDDB9889:212777;@HC<;;=?@BFJEJ@?>?CCBDGEHGGFFFEJEDJIJJIJJJFDGBDADJDI3B54-;BDIJIJGHECJJJJJJEJJHJJHJJJGJJJHGJJGHJJJIGEJEEJJJC@9JIJJ@?@@JHD@=4535))2JJBJHJ4333EHIJJFIGJJJJJGJJEIGA>GJJJHJJJFJJHJHJJGDJHJJJJJJGF:71---26;=,+*'(()))**:@BIJJJJIJJJIJGJJJIE??>JBA@---.84568:@?4;1BBHJA644/.-,.')+,'145CFFBCDICBDABCBC445<55=@C>22'&$$$$$-110)'((8:;>GFHJHHEFDBBJEIJIGEECDJ=<::00.,,11757972.(''+330/..//0@CCCEDJJJIJIJJJJJHJJJFJJDEJJJJIJHHGEJJDFEJJEHGEFJJGJJFHFGJJGBBCBJGJJHJIGJIJGHJJDHEJJHGDJ?JGJDG>>?998954000///;<;===IJGFFEJJGJHHJJJJJJJHJIGJJFGGIJJGJFGFJGCHFBC>BDBBDJJJGJHJJJJJJE>>1//18789GIFJGDHFDHFFGJJJJJIJDC@ABIFFHJHJJJJHDJIJJIB?;:30/*)()02%''++)),,432-,-.:;954446333GIJJGJJJGHGJJJJJJJHJGFEJHJHJGJJHJCBFJFJFGGFJFGIEGGGFF>>>>JF?A?>==8:;;;96527?@CCC555***/??JHIGGJFJGJJHIGEFIEEJJFIJJJEJIJJJJJHJJJEJ3-/90,+,-:9880.-+-/.+'''('((&)&&&&$$%'''',,,,-.01;:@BAJJFJDCDJEJHJEJGJJJJIJFGFGFFGIFED=.11399:;ACABA?A>66:<<<A=><>A@EJJJJGJJEGFIJGJIJFIA:4-))2,,+*)*+/1./+&&13831123,+-./02267@CGFHH??>?J@?+&&'-./-+*%%'+,,:;<@?@>?+++))+*0-8@AGEJJEJJFJHFJHHJJGGJJHFJGJJDJJJJGIJEEGDDDECBBC;996554361...0561.//BDA?>=@EIJHJFIJFJJJIGJJGJJJJJHHED0001EEGJDCJGJGGJHJJHJJJJGGJE?EEHJJGIJJJFG>J?:503000031/./.-.@JDCCFGJHJ==<BGJJJHJGCDBCCJ=>;;4&''5:9:;BCDJIJEEJHGEDDIF?>>:(''&''&'%%%)29<;<;5016:,A6@>?AJBAA@BC3335=>?ADGJBEDCD2117>?;:9:6586<<<<EFFFIJDJIJJHJJED88@---?>?>?HGJJJIIJJHJIJJJJJFDB?<894/(--)468FGJHJHJIJJJJBBCEBFGFJJJFHJIJJJJJJGCCEAAA=>>+++,**)).06>>;;;:;A;9::<C;;;<:;;ACHJB@?>?@8(3((I0000EEFEJJJJIFAA@AEFIG::9:;:::<JJ????AA9:B6GD888875*3:=>JIJHJJJHEHJJJDIDDEBHJJIJJJJIFJJJJJJJ66548=:?CA@?C744/0/064888@BDJJGECGJHEJHJJJ>78EDEJJFJJJJJJJJJJHJIJHJJJJFCAB988;>@JFJJHGGEHIJJHFJJGGJJEJJGJJJFCA@<;0(((-.01.(%$%'(-1==:67>9:9;D8797>7BE><:9=444686560;>;220.1;;GJJJIIEC3334JGJGFCABAD?:<<;:=612<9113356=DDA?><68/2:*8HIJJIHJJHHJJGJJHHJDCBH=942311438AEJIJFDJJJJJJJGHIJEJJG833::?8113155;;DJJH?>>>HBE;:<@EJGJFJ::;DGDIEGFE=''122BCDHEIGJJJGJJJEHJHJBA8<BE8766<CGFEB@?@ADJFBGF@??@A??0...77==FGIFIIJ====JIJJJFJ:DJJJJJJJGJGFJJJIHJEEFEHJJHJJJGJJJGEDJGCBBFJJJJHFJJJJJJJHGEHJHHJHFC@DAFG?BFEEEJJEHJHGEJDFBCDJFCFG>J<<JDDDEG;;:;?<=<?B@?<;BFJJJJGGIEJIJEDJHGGJ====JDFFDIIJJJGDBFFHJJJHJFAJBAAA****,,,BCEHJIJJFHHJHJGJEIGJHGJCDFD?77116412(C?=EFCHFJFJCDCDEGJIGJJFJJGIHCCDDEE;7-)),'&&(2+)))0887<////4-*(&%$
@Glass_T7V_20_D3_14_5_9
ATGGGCCATCAACGCCGAACCAATCAGAAAACCGTTAGCGAAGTGGCTTAACTCGCGCACCTGAGCGTAAGTATTGATGCCGGATTCGCTGATTACCGTCACGTTGTGCCCCAGTTTCGGCGCAAGCTCGCGGGTACGGTTAGATCAATCGACAAATCACGCAGATCGCGGTTGTTGATGCCAACGACCTTTGCTCCCAATGCAATGGCGCGCTCCTGTTCCTTCTTCATTACTGACTTCGGTCAGCACCCCCATCTCCAGACTGTGAGCGACGGCGGCGAGCTGGCGATATTGGTCGTCATCCAGTACTGAAAGCATTAATAAGCAGGCATCGGCCTGGTAATAGCGCGCCAGATAGATCTGGTAAGGGTCGATAATGAAGTCTTTACATAAAATCGGCTGCGGGCGATCTGGCTGACGATGGGGAGGAAATTAAAGCTCCCCTGAAAATATTTCTCATCAGTCAGCACCGAAATTGCCGAAGCGTAATGTTTATAAATGGCGGCAATGCGTGCTGGATCGAAATGCGTCGGATCACGCCTTTTGACGGCGACGCTTTCTTCACTGCAGAATAAACGCCGTGCGCGCACCCTGTAGCGCATCATAAAAATGTCGCGTGCTCGGCTGAACCTCATTCTGAAAACTGGCAAGGTTGCTGCTGTTTGCGGGCTTCTACCCAAATCGCCTTGTCTGCGACGATTTTCGCTAAAACAGTTTGTGGTTGATTGGTCGTCCTGTGTGACTCTAGTATTTAGTTTCTCGTTTCTTCTTCTTCCAACGAGAGAGAACGAGGAACTATGACACCGCCAGCTCGATCAACCGAACGAAAAAAGACGCTCGAAAGCGTCTCTTTTCTGGAATTTGGTACCGAGGTCCGCACAGGTGGATGCGGACCAAAACGAAAAAAGGCCCCCCTTTCGGGAGGCCTCTTTTCTGGAATTTGGTACCGAGTTATTAGGCCACACGTTCAAGTGCAGCCACAGGATAAATTTGCACTGAGCCTGGGTGGGATTCGGACTCGACCGCATAGCCTTCAGGAGTGAGTTTTGTGCAATACCAACCGACGACTTGACCCTGCCAAGCGGCACCAGATTTCTTGCGTACGCGATCCCCTAAGCCAAAGGTGGCACTCAGGGGAAGACGCAAACTGCCCTGCAACGGGAGCGTTGGCTTCATCGCTACTTCAACCATCTAGTATTTCTCCTCTTTCTCTAGTAAAGTGTTTAGTTCCCTCTTTGCGTCCTTCATAGCTTGATCCGAAAAGTTCTCTAGTAGCTAGCCCAAAAAAACGGGTATGGAGAAACAGTAGAGAGTTGCGATAAAAAGCGTCAGGTAGGATCCGCTAATCTTATGGATAAAAATGCTATGGCATAGCAAAGTGTGACGCCGTGCAAATAATCAATGTGGACTTTTCTGCCGTGATTATAGACACTTTTGTTACGCGTTTTTGTCATGGCTTTGGTCCCGCTTTGTTACAGAATGCTTTTAATAAGCGGGTACCGGTTTGGTTAGCGAGAAGAGCCAGTAAAAGACGCAGTGACGGCAATGTCTGATGCAATATGGACAATTGGTTTCTTCTCTGAATGGCGGGAGTATGAAAAGTATGGCTGAAGCGCAAAATGATACCCTGCTGCCGGGATCTGGTTTAATGCCCATCTGGTGGCGGGTTTAACCCAATTGAGGCCAACGGTTATCTCGATTTTTTTATCGACCGACCGCTGGGAATGAAAGGTTATATTCTCGATCTCACCATTCGCGGTCAGGGGGTGGTGAAAGATCAGGGACGAGAATTTGTTTGCCGACCGGGTGATATTTTGCTGTTCCGCCAGGGAGAGATTCATCACTACGGTCGTCATCCGGAGGCTCGCGAATGGTATCACCAGTGGGTTTACTTTCGTCCGCGCGCCTACTGGCATGAATGGCTTAACTGGCCGTCAATATTTGCCAATACGGGGTTCTTTCGCCGGATGAAGCGCACCAGCCGCATTTCAGCGACCTGTTTGGGCAAATCGTTGACGCCGGGCAAGGGGAAGGGCACTATCGGAGCTGCTGGCGATAAATCTGCTTGAGCAATTGTTACTGCGGCGCATGGAAGCGATTAACGAGTCGCTCCATCCACCGATGGATAATCGGGTACGCGAGGCTTGTCAGTACATCAGCGATCACCTGGCAGACAGCAATTTTGATATCGCCAGCGTCGCACAGCATGTTTGCTTGTCGCCGTCGCGTCTGTCACATCTTTGCCGCCGCATTTAGGGATTAGCGTCTTAAGCTGGCGCGAGGACCAACGTATCAGCCAGGCGAAGCTGCTTTTTGAGCACCACCCGGATGCCTATCGCCACCGTCGGTCGCAATGTTGGTTTTGACGATCAACTCTATTTCTCGCGGGTATTTAAAAAATGCACCGGGGCCAGCCAGCGTTCCGTGCCGGTTGTGAAGAAAAAGTGAATGATGTAGCCGTCAAGTTGTCATAACTCTAGAAGCGGCCGCGAATTCCAGAAATCATCCTTAGCGAAAGCTAAGGATTTTTTTTATCTGAAATTCTGCCTCGTGATACGCCTATTTTTATAGGTTAATGTCATGATAATAATGGTTTCTTAGACGTCAGGTGGCACCATGGAAGCTTTGTAATCACTCGATGACCAAAAGTAAAAACCCGCCGAAGCGGGTTTTTACGTAAAGCAGTTGAAACTGACGCTAGCGGGTCACATGTCAAATGTTCCCTGACAGGCATTGATGGAATCGTAGTCTCACGCTGATAGTCTGATCGACAATACAAGTGGGTCAGTGGTCCCAGACCGATAATCAGACCGACAACACGAGTGGGATCGTGGTCCCAGACTAATAATAGGACCCGAACGATGCGGGAACTCGGTTGGTGACCAGACTAATAATCAGACCGACGATACGAGTGGGACCGTGGTTCCAGACTAATAATCAGACCGACGATACGAGTGGGACCGTGGTCCCAGACTAATAATCAGACCGACGATACGAGTGGGACCATGGTCCCAGACTAATAATCAGACGATACGAGTGGACCGTGGTCCCAGTCTGATTATCAGACCAACGATACAGTCGACGTCGTACCAGACTAATAATCGGACCGAACAGGGTGCGGATTAGAACGTACAGTTTTGATGCGACGACGATACAAGTGGAACAGTGGGCCCAGAGAGAATATTCAGGCCAGTTATGCTTTCTGGCCTGTAACAAAGGACATTAAGTAAAGACAGATAAACGTAGACTAAAACGTGGTCGCATCAGGGTGCTGGCTTTTCAAGTTCCTTACGAATCGCCTCAATTTTCTCTATACACTCAGTTGGAACACGGGACCTGTCCAGGTTAAGCACCATTTTATCGCCCTTATACGATACTGTCGCTCCAGGAGCAAACTGATGTCGTGAGCTTAAACTAGTTCTTGATGCAGATGACGTTTTAAGCACAGAGATTTAAAAGAGTGATAACTTCTTCAGCTTCAAATATCACCCCAGCTTTTCTGCTCATGAAGGTTAGATGCCTGCTGCTTAAGTAAACCCTCTTTATCTGTAAAGGCTTTTTGAAGTGCATCACCTGACCGGGCAGATAGTTCACCGGGGTGAGAAAAAAGAGCAACAACTGATTTAGGCAATTTGGCGGTGTTGATACAGCGGGTAATAATCTTACGTGAAATATTTTCCGCATCAGCCAGCGCAGAAATATTTCCAGCAAATTCATTCTGCAATCGGCTTGCATAACGCTGACCACGTTCATTAAGCACTTGTTGGGCGATAATCGTTACCCGATCTGGATAATGCAGCCATCTGCTCATCATCCAGCTCGCCAACCAGAACACAATAACCGCTTTTCGGTAAGTGCAGCAGCTTCAACAGCAACTACCATCGGCAACTTATATGACACAGATACTCTTCGACCGAACGCCGTGTCTGTTGACCAGTGACTAAAGAGAGATAGAAATCATCCAGTGCGTCCTCAGTAAGCAGCTCCTGGTCACGTTCATTACCTGACCATACCCGAGAGGTCTTCTCAACACTATCACCCCGGAGCACTTCAAGAGTAAACTTCACATCCCGACCACATACAGGCAAAGTAATGGCATTACCGCAGAGCCATTACTCCTACGCGCGCAATTAACGAATCCACCATCGGGGCAGCTGGTGTCGATAACAAAATATTATCTTCAACCGGTTGAGTATTGAGCGTATGTTTTGGAATAACAGGCGCACGCTTCATTATCTAATCTTCCAGCGTGGTTTAATCAGACGATCGAAAATTTCATTGCAGACAGGTTCCCAAATAGAAAGAGCATTTCTCCAGGCACCAGTTGAAGAGCGTTGATCAATGGCCTGTTCAAAAACAGTTCTCATCCGGATCTGACCTTTACCAACTTCATCCGTTTCACGTACAACATTTTTTAGAACCATGCTTCCCCAGGCATCCCGAATTTGCTCCTCCATCCACGGGGACTGAGAGCCATTACTATTGCTGTATTTGGTAAGCAAAATACGTACATCAGGCTCGAACCCTTTAGATCAACGTTCTTGAGCAGATCACGAAGCATCTCGAAAAACTGCAGTGCGGAGGTGTCGTCAAACAACTCAGCAGGCGTGGGAACAATCAGCACATCAGCAGCACATAGGACATTAATCGTGCCGATACCCAGGTTAGGCGCGCTGTCAATAACTATGACATCATAGTCATGAGCAACAGTTTCAATGGCAGGTCGGAGCATCAGGTGTGGATCGGTGGGCAGTTTACCCTCATCAAATTTACCATTAACTGGGTTCAATACGGTGCAGAGCCAGACAGGAAGGAATAATGTCAAGCCCGGCCAGCAAGTGGGCTTTATTGCATAAGTGACATCGTCCTTTTCCCAAGATAGAAAGGCAGGAGAGTGTCTTCTGCATGAATATGAAGATCTGGTACCCATCCGTGATACATTGGGGCTCTTCCTGGGGGTCGTTACCTTCCACGAGCAAAACACGTAGCCCCTTCAGAGCCAGATCCTGAGCAAGATGAACAGAAACTGAGGTTTTGTAAACGCCACCTTTATGGGCAGCAACCCCAATCACCGGTGGAAATACGTCTTCAGCACGTCGCAATCGCGTACCAAACACATCACGCATATGATTAATTTGTTCAATTGTATAACCAACACGTTGCTCAACCCGTCCTCGAATTTCCATATCCGGGTGCGGTAGTCACCCTGCTTTCTCGGCATCTCTGATAGCCTGAGAAGAAACCCCAACTAAATCCGCTGCTTCACCTATTCTCCAGCGCCGGGTTATTTTCCTCGCTTCCGGGCTGTCATCATTAAACTGTGCAATGGCGATAGCCTTCGTCATTTCATGACCAGCGTTTATGCACTGGTTAAGTGTTTCCATGAGTTTCATTCTGAACATCCTTTAATCATTGCTTTGCGTTTTATTAAATCTTGCAATTTACTGCAAAGCAACAACAAAATCGCAAAGTCATCAAAAAACCGCAAAGTTGTTTAAAATAAGAGCAACACTACAAAAGGAGATAAGAAGAGCACATACCTCAGTCACTTATTATCACTAGCGCTCGCCGCAGCCGTGTAACCGAGCATAGCGAGCGAACTGGCGAGGAAGCAAAGAAGAACTGTTCTGTCAGATAGCTCTTACGCTCAGCACCAAGAAGAAATATCCAGCCGTGGGAAAAACTACAGGTAGAGGTACACACGCGGATAGCCAATTCAGAGTAATAAACTGTGATAATCAACCCTCATCAATGATGACGAACTAACCCCCGATATCAAGTCACATGACAAAGGAAAAGAAGGAAATCAACTGTGACAAACTGCCCTCAAATTTGGCTTCCTTAAAAATTACAGTACGAAAGAGTAGAAAATCCATGCAGGCTGAAGGAAACAGCAAAACTGTGACAAATTACCCTCGATTCCGGTTGAACAAATGTGACGAACCACCCTCAAATCTGTGACAGATAACCCTCAGACTATCCTGTCGTCATGGAAGTGATATCGCGGAAGGAAAATACGATATGAGTCGTCTGGCAGCCTCTTTTCTCAATGTATGAGAGGCGCATTGGAGTTCTGCTGTTGATCTGACCAACGCAGACCTGCAGGAAGCGGCGGCGGAAGTCAGGCATACGCTGGTAAGTTCAGGCAGCTGGTAACGCTCTGTGATCCAGTCGATTTTCGAGACGATGCCTGAGCCATCCGGCTTACGATACTGACACAGGGATTCGTATAAACGCATGGCATACGGATTGGTGATTTCTTTTGTTTCACTAACCGAAACTGCGTAAACCGGTTCTGTAACCCGATAAAGAAGGGAATGAGATATGGGTTGATATGTACGCTGTTAAAGCCCTCTGGATGGACTGTGCGCACGTTTGATAAACCAAGGAAAAGATTCATAGCCTTTTTCATCGCCGGCATCCTCTTCAGGGCGATAAAAAACGCTTTACGCGAAACTCTAAAATGCTGCCGTATATCCTTACTGGCTTCCGCAGAGGTCAATCCGAATATTTCAGCATCTTTAGCAACATCAATATCGCAGATACCGTCATGTTCCTGTAGGATAATGGCAGTTTCTGATCTGGTCAACGAACAGATACAGCATACGTTTTAAATACGGGAGAGACTATATGCCGCCTCAGTGAGGTCGTTTGACTGGACGATTCGCGGGCTATTTTTACGTTTCTTGTGATTGATAACCGCTGTTTCCGCCATGACAGATCCATGTGAAGTGTGACAAGTTTTTAGATTGTCACACTAAATAAAGAGTCAATAAGCAGGGATAACTTTGTGAAAAAACAGCTTCTTCTGAGGGCAATTTGTCACAGGGTTAAGGGCAATTTGTCACAGACAGGACTGTCATTTGAGGGTGATTTGTCACACTGAAAGGGCAGTTTGTCACAACACCTTCTATTAGAAGCAGCATGGTAGAAGGGCCACCAAGGCACTCTAAAAAAGAAAATCTAAAAACTATAAAAAAATAATTAAGTACCCCGAGTGGATAAGTGGATAACCCCAAGGGAAGTTTTTTCAGGCATCGTGTGTCAAGCAGAATATATAAGTGCTGTTCCTGGTGCTTCCTCGCTCACTCGACCGGGAGGGTTGGAGGGAAGCTTACCCTCGGCGTGCGCGGTAGCGCGCGGCGGCAGGCCACGTTAAAAACAAGGTTTATAAATATTGGTTTAAAAGCAGGTTAAAGGATCACGGTGGGGCCGAAAAACGGGCGGAAACCCTTGCAAATGCTGGATTTTCTGCCTGTGGACAGCCCCTCAAATGTAATAGGTGCGCCCTCATCTGTCAGCGCTGTCCCCTCAAGTGTACAAGGATCGCGCCCCTCATCTGTCAGTAGTCGCACCCCTGAGATATTTCAATCCGCAGGGCACTTATCCCCAGGCTTGTCCACGTCGTTCTGGGAACTCGCGTAAAATCAGGCGTTTTCGCCGATTTGCGAGGCTGGCCAGCTCCACGTCGCCGGCCGATCGAGCCTGCCTGGTCTGAGAACGCCGCGCCGGGTGAGTCGGCCCCTCAAGTGTCAACGTCCGCCCCCTCATCTGTCAGTGAGGGCCAAGTTTTCCGCGAGGTATCCACAACGCCGGCGGCCGGCCGCGGTGTCTCGCACACGGCTTCGACGGCGTTTCTGGCGCGTTTGCAGGGCCATAGACGGCCGCCAGCCCAGCGACAAGGCGACCCAGCCGAGGGCTTCGCCCTGTCGCTCGACTGCGGCGAGCACTACTGGCTGTAAAAGGACAGACCACGTCATCGTTATGTGTTCATTAGGTTGTTCTGTCCATTGCTGACATAATCCGCTCCACTTCAACGTAACACCGCACGAAGATTTCTATTGTTCCTGAAGGCATATTCAAATCGTTTTCGTTACCGCTTGCAGGCATCATGACAAAACACACTACTTCCTATAAACGCTACACAGGCTCCTGAGATTAATAATGAGAATATCTACGATAATGGGAGATTTTCCCCGACTGTTTCGTTCGCTTCTCAGTGGATAACGGCCGGCTCTCTGTTTAACAGACAAAAACAGCATATCCACTCAGTTCCACATTTCCATATAAAGGCCAAGGCATTTCTATTAGGATAATTGTTTCAGCATCGCAACCGCATCAACTCCGGCATCGCAAACTGCACCCGGTGCCGGGCAGCCACATCCAGCACAGAAAACCTTCGTGTTAAGACCCGTTGAACTGATGGAACTATGTCCCATCAGGCTTTGCAGAACTTTCAGCGGTATACCGGCATACAGCATGTGCATCGCATAGGAATGGCGGAACGTATGTGGTGTGACCGGAACAGAGAACGTCACACCGTCAGCAGCAGCGGCGGCAACCGCATCCCCGATAAAGAATCGTCCTGACCGTTCTGTCCGTCACTTCCCGATCCGCGCTTTCTCTGTTCGTTCCTGTGCGACGGTTACGCCGCTCCATGAGCTTATCGCGAATAAATACCTGTGACGGAAGATCACTTCGCAGAATAAATGATGGCATATACTGTTCGATACCGGGAAGCCCTGGGCCAACTTTTGGCGAAAATGAGACGTTGATCGGCACGTAAGAGGTTCCAACTTTCACCATAATGAAATAAGATCACTACCGGGCGTATTTTTTGAGTTATCGAGATTTTCAGGAGCTAAGGAAGCTAAAATGGAGAAAAAAATCACTGGATATACCACCGTTGATATATCCCAATGGCATCGTAAAGAACATTTTGAGGCATTTCAGTCAGTTGCTCAATGTACCTATAACCAGACCGTTCAGCTGGATATTACGGCCTTTTTAAAGACCGTAAAGAAAAATAAGCACAAGTTTTATCCGGCCTTTATTCACATTCTTGCCCGCCTGATGAATGCTCATCCGGAATTTCGTATGGCAATGAAAGACGGTGAGCTGGTTGGATATGGGATAGTGTTCACCCTTGTTACACCGTTTTCCATGAGCAAACTGAAACGTTTTCATCGCTCTGGAGTGAATACCACGACGATTTCCGGCAGTTTCTACACATATATTCGCAAGATGTGGCGTGTTACGGTGAAAACCTGGCCTATTTCCTAAAGGGTTTATTGAGAATATGTTTTTGGTCTCAGCCAATCCCTGGGTGAGTTTCACCAGTTTTGATTTAAACGTGGCCAATATGGACAACTTCTTCGCCCCCGTTTTCACCATGGGCAAATATTATACGCAAGGCGACAAGGTGCTGATGCCGCTGGCGATTCAGGTTCATCATGCCGTTTGTGATGGCTTCCATGAGGCAGAATGCTTAATGAATTACAACAGTACTGCGATGAGTGGCAGGGCGGGGCGTAAGACCCCTTTGAGTGAGCTGATACCGCTCGCCGCAGCCGAACGACCGAGCGCAGCGGCGTGAGCGAGGAAGCCTGCATAACGCGAAGTAATCTTTTCGGTTTTAAAGAAAAAGGGCAGGGTGGTGACACCTTGCCCTTTTTTACCAGACTGAGCGGCCGCTACTCGTTCGGAGAAACCAGGAACGAAAAAAAGGCCCCCGTTAGGGAGGCCTTCGATAATTGGACTATCCCCTAAACTTCAAAGGACCAAAACGAAAAAAGACGCTTTTCAGCGTCTTATTGTTCGTCTTTGGTACCGAGTATTAATATGCGCGCAGCGTCTGGAAAACCGAGGCCAAAAGACGTGCGTCTTTGATGCCCGGTTGCGACTCTACGGCCAGAATAAATGATCCGGCACAGCGAGTTATGCCTTCCACGCAGTTATCTGCGCCTAAGCCCCCCCCCGCCAGCAGAACGTTGCCAAGCGATTGACCATTTAATAATGACCCATTCAAAACGTTGCCCGCTTCCACCCTGGCCGTTGTATTTTAAACATATTTATCAACGTGCTGAAACTCGCGGGCAGGGTTTCAGCCGACGCTTAATGCTTTCAGATGGCAACATACTGGCAGAGCTTCACGCAGCGTATCGATATACAGCTGTTCTTCATTACCATGCAGTTGCACTGCCGCCAGCGATAACACCTTAGCTTTGTCCACCACATCGGCAATATCGTGATTGCGGAACGCGCCAACATACTGCAACGGTGCCGCAGCCATCACTTCCTGCGCCTGTTCAACGTTGACGCAACGCGGTGATGTCGCAACAAAAATCAACCCACCGTAAATCGCGCCCGCGTCATAAGCTGCTTTAGCATCTTGCCCACGCGTCAGGCCACATACTTTATTCTCACCCAGCAACACCCGGCGCACGGCGGCGC
+
)*41113.1*))))00.289EBBCDJJJJHJJIIJJGJJHJJJJJGJJJGDIIJJIHIJJJJIJGIIJJJJJFJJJGJ@GC<DDHEJJJJFDFIBEC@FJIJJJJJJJHGFIE@=:E=GDHJGGJEJH533)*'('%$%'*'&'*4.++,6996)))+/..03333?GDFEBAB?A;=?FIJFFHGIE@>:74343460112BCEHFJJEDEDH<<0D?4011101;AGFDEEIEGIJJDGGEFJHGD@ACCHE@@@GGJJJHJGJHJJFIHH===>A@0..-2((0('''+)''BDGDIJJJJDEDEAB;=?ECGBBBBJJJJIGCBCCG?3223DHJJIEHEE@@HFBA>:AA?9.-..BACJEJCJJJIFDHDJGJHGJJJGJGJGIJJJJFJB9889C;53)'''))**+4;DAB<;;=FFF=77<BACC?BEA5544=:<@AHJJIHJB<<@@CJJJJIEJFIFHEDGIEGB,++(&(*(((==AE=<;:CEEIIHGJJIEFEJ@@00,,-.6331+%%''&&%')'(49AHE@@??D?>>?JIJJCEEECFB611)++03((((>A??EGEFFFIFE83GAF=<<@>IJIECCGBDBACBE?BJJJFFEAAAJJJDBBCJJJJEAA@=>>=BDDECB87+*($$$$&,,+,./1.../3<980*8:+++,776@AJGDCEJHJFJEJHJGGJGIGJGECBDA>=AB//./60-(&''&&%%%'++-+***0;B@;;?BAD54447?A<<9;1/976==@@<=2??=@B7;211194517+*))++,024333110&&'1,())'&&)**,&%%%(&&&*---.A@=?@@@BBBJFDGJEEGJJDCBDA776545554239///./0/*),-6,-,,0030/-//,*)''(0644&&-8JJJJFDCEEIJIAA<BHHIFGGHJA@?;857644531003<?CBB>>?D@JE@ADGIJIJEFFEHJJJJJJJJIGHHHJFFHGGGEJJGJJJIEE??23236<HJHCCD@><<<=421379:;?>>>>?I><;<ACC=<5<BFHEGJEHGGGJJIFGFHJHCD@BC<@JJEEJGFEJGJEEJJIJ@;;;;;7DBAFEDCBFH....>?FIA@DIEJFIJJIJFH@@A2+**+CB>3.+**.0<7555988:=AAF77366/,---245A<<=96664../)((''')&'&&&&'+++6:;:?>=3/==?BBEFJJJJJIEA;9:?2JDB@?A==DJJJHJJGHJE@AB4----554=DIEDFCDEBAAC64452111=88:@99BCBFBAJDHCJGJHHJ444DBBHFFGGJJJJJEIEIJDEB@0+*.('(((/3C??@@GJHHEFFHJFJEHJJIGFGDBB>>?EGIABHHJJJIJJJJIJIIJJJFHIG7779CDFIGJJFFGJJJJGDEIIJJJIJJHIJJJEDEEJHFJG>DHFHJIJJJJEJJJIDCC66-,,&&+'3>EJI6666ICFEJJIIJJJEEE@?76,+),*)1/77;BACJEI??BFJEGEGJEIFB@3<?JJJGJFGGIFGFCFEACBBJ6555AGG@@A?DDHJGEHFFEFEHG@?>8C<=BCJDJHJAFCDC::=7539;885567>?;864322569.2''(&''/0,+***+)**(82-''))61>.:7652=>BBDHGGF<@2212/0/&%$%%%(+,.*0117@CDEEJGHJEFJHJIJJG?A36667<<<=8880)(()&%$$%3><=;;::;:;4,,,-5004-()+-35EJFAEA?BJIIHGF<<<9B'''5555FGCBADCJJJIJJIGJJHIDJJJJG?>?<><77679711*3'>6217/,18'''(AAB>99::F<<<;330.33>>BBB@>???B===>AAA@EC7434:;:==<>1('''4.34?A?@?>EC64..//65..&&&(667=?@IJJJJJFFFGJJJJJIAACE7669=669CGB;<:0../2+BEJHIIGJJHJJJEDDDFEJGJJJFJIGFEDGGI@?677B?....*))&%&&))(*-0<=<?IHIF9DA8-,,,/,,29=6445DGJJJJIJEIGJJJHJGGJIIHJJJFIIJIJJJIJJIJJFJJJJHJHJGJJJJGFJJ<<DCGF?FJJJGGJJJIEJHJJEJDDECECCD?=<IFJHJJGHFEEFFJ<===IHJJ>>?@JJJJGIJIJJEDJEIJ>?>JJJJJGGHJJJJBGEECBAADBBE0/0//1CE@???IB><7788=<>??;<:720*+)&&%$$%'((*++/.)('''=>ABCAJIJIJJJDE@?767=>==@<===<<;;;DFFGJJJJIJJJFEJHH544000?5999:GIJJFJJIJJJJHJJJJJFGDDGJF===>JIHGJJGJIIJ1111<;:;99:;BA@=;:==@@==7778AAJJIJIIHJCBIJHEE<1,(%'(/10+*()*3?@ECJJHJJJEJEFEIJGDHDHJJJJHFEFDEJ53328@6;667EJJJJJFEJJJGJJJJ552245.))..<AGFEHEEGFIBFJJIEEHJCC@@A@EA@17??E??<==;<=><8:664//237JGE>?>GFGDFHJJHJJGHJJGJJJJIHJJJJHJJHJJJJJJGJIH;<=>>EIEIHJGEEG@?<;;;>?JHC?=;<99BJ=>=00CEGJHIGJJJJJGEHHFGJJGEBCDEJJHHGJGJFFEF@@43+)*((&&')038733877:64422459210152*)*)(((,((*-&'9?DFDJHJEJJBJHHGHJJ888786)('),)*-''')++,3----1113JA?>>?>9,,,,,-7768<:<<AEJJJGJJB5447700/,..-/,+-0--/=?977799336,,++-*'')**&&&&+.*+--('((((('%&&%&##%'&%&%(%$$%/../));<>?700043,,++33344300/3?;>==??@@?@?:8810)).=DFEDBBIA=?AGJIJJCCBBJF7A78<=@@G@AEADBDE77CFHJB=::;8768.---22//145=?EA//.09..3-4553..1564,+++++25454/..-0+1112++++,..12773222,,*))))+'&(,220.-34-*)*''&&((*,%%''***..001642330/.(&%%'***(&&%&%$$$#$$$$$$&&),+*+%$##%$%,,,-:<>?AGFEFFE>=<510011./-,/-.+(-*('(+,.:6669999:C?=9::;BBJA@A@F98;CJJFIGHIFGIJJJJJJJGGJGJI5555DEEEGJJJGDFFGJ95558>=EDJJJJG,,,,AFDDEFJJJFCC:)($%%'-///CHDIGJJFJJHI?BDHCEFB9987CBCAC@A?@BGDBHHGB66@BCIJCEFEJ@@@AJJJJJIJE?CA;>A?))()59111++++5/<CCJJIHGJHFFEDB0//****2.()/00/.149=;56DJHGFGJIJGDECEG2...'''&*&'''*)7=GFFDFCEGHEDA2224-/-+-1-1:;JFHD>=>>==AD41<;;DCEGJIJJJJJIJJJGGJIHIJJJGHJ<84512011,+**0238<;9:;911=AAIGJJJHCCBJGIHIIJJJIJJJFJEFJJGGGI7667777768;JE=888>AEFCA61134?EHHIJEHJ9999J>>>>EHJJHGGJJJ777<C(''(6671113;;66537<>@IFJJJJJEJ:3.//033<=?;;85566DBEEA??1,4*<?/...51241//0DDCGFGJFJJFHIIJIJJJJJIGJJJGEF<970,,((+-/136777BHGEFBHG<<<=JJJC((((JGJJGEHIHIIIFIJJFJJJGDFCFEI::566874554786555579>*)*+812))))98.,,-87,***37:..--3.-**)--*(''%%%&8<;<<>:555)))*/0557(&%))**(,/((25<9999688542,%%&)-*311.//((''$$''('&%&(%$$$$%&))(((354656:<F95400//00034..0;AAJEDDBHHJJIGJJIJJJHFJD@A;9?:99DJGHDAA=9::8??@A@?<6666;=FJCCCBA>=@CJJIJIIJJJIIHJJJIDDJE:999IJFFGDGJJJJJJGHJJBCCCJJ@;+++03<:;>:;:633,*))+,599::<BBJ;;;<CCCIIFJB@@@JFJJJHFGJJFA65522-%%&))&&%%'*+,,1>@DFFBFEFFJJGJJFJJGJJFJHHGJJHIJJJGJJJJJJJFDDBD<2121--,/,,..9/-1-6;=BDFCCGDDA;;333+)))::<HJJIJHGJJJHJJJG=:<<D>???JGGF>==?GJFA@?@AIF>;:::9110166ADJJJEFJHGB****,+,++++?FFE@@?ABDF@?<:8940012:<BDJIDC@@:EG<FFFIGGEC?@IHJEJFHJJ>>;6333@ECDHHEB<<A<>CFDEDJDIJJFJIJJIJJJJFJHJJIJJJJJJJHJFE7J@@FJD====CDDEJIHJHJGICCEEHHJJJJIJJJHGJJFBCCB=978860/,+++*170,-.79;;8/((+-64669965434BJ63335>>::;;:87''&'346GJFGIJGHJHH:=BB@?@D**))4@BJ---.;65**4..((.3AC=;++++FBDEJBDB778BABAF/..,///56;2220111D>6545@?=388.;9;<JEF=>>>C('''FEJJGDGEHJJECD7777:B55565551000A<7678A=&&(&+,+58333DFDFJIJ>>>=F>?=AAABA?>>D97669*)*(((*,951456@@===<+**+A<CFADBCBJJJJJHHJHDHD:530.0:8;000:;88/.,+,09223JIJFJJIJIGJJJJIJHJJJIJJFJJHFJJH?=>>DJJJJ@AF<878;;87799??1.('''./014463559<=@B@<=BD?=<<;;<<<IEJIFB>999:9::;;65.,++..1*&&&1/4:;@??A@?<79=@C>B<:32349:EJJHDGCEJHBF>?4/'(4:>64459=J:<?@HEACDJDFIJJHJJJJA?@@JJJJJJ@77=JJJJJJGFGJ>???GJ@A@@D>::9,++,GGJDJJJJJJJJIJ@@??JIJJEEB?@66FCDFFJJHJJJJIJGJJJJJJJJJJJJJJJJJJFFDC=0///<;83330011A@@@>???FJB<;<AICIF<=<<??B@=<GJJGBAAAJJJJJJIJGFIEDD?++++71,+*+(01--.?A>>>>GDJBA?=;11/,,.18<;>??=@?@75542.)*-.1111;@@@CEFBC??@AGCEC;>>AGEGFGGCA6?=?@A=<7:;?EDA;;;/,,.JDHEJGJGJGGGJJJEFHGJJEJ?3211<<<BACABBCIGJEJJJJIJJHHIJFIJJGHHJHJJJGI@CHHHIIIHIJJCFBDFGGDEF9==:HCEGFEGIEHJBE951FCCBDHHJFJIJIJJHJJJC@?@BEDJJJDGF>>=988CCEFCDFJGIHFEDEHJJJJFJHFHJGJJJIGJFA@BAJ@;2:688898889=HJHJJJIEDD65449:FEJ>?>AJJJFBBHJJJHIJGHJJJJJJJJEFHJJJGJHJJBCFEIIJJJHJEBA@@AD@<???==))))=?=?:99DDEEA---FC>::FHJIJJJJIJJJJGJJIJIJFJEJFGF<998--(&'*./022.-*)+-,+)))-))***((*))'&&'-3;;;;>D::==7<@AJGIJE<=ECCBDIJJFJJDJI.--/BJJJJJEGJJCFFGJF:999DDDJJI@?>---2:77/..8GCB@FJGIJJJIGHEEHJJ0002?3:4-***,-0/00-///054329/..,721./.79975<<42222244:47=J?::8;33500.-.331+-''(+4566::;EFCFDIFJJIJHFJJHHFE>=>I8877???DGDEJHJJJD3/./+&%$%%%%%&(48:>?BFJH:9::J?>?<2@>>>>FIF>=>@EJFHJGJJ6A67FGIGJJHHJJJIJIHJJJJGJJIIJGJJH@B?AA?HAACA@AABCCBJJFIFJJJHEJFJJ;;;>B>;:2//><<BBGJBB@?A?BFJEJFHH@;::;7'''),,('&&++1'%&%$$%(+('(((633)'((?EJGIFJJIJJGJHJJJHJEGJEF988)&%$#%%&'---4666889</,,-23***)(&),/--//4337<=3''(3>@A@CJEIJIFJIJJFFJJ9999FJHJJJFHJEIICDBGGJFDCCEFDDCE;;:7+++.80///57;3<@@@@AJDCEDEB@=@?:9656)(()133322;;ABGJJGHHJFEDHHIJJEEGEJJJHIJGF=@:3***:=?;9::EJEECCEFF98////6725;BIEHIDEJHJGGIJIHJJHHJFDJGDCJEGGA?@?;76<<EJIJJJJEDHIIJGH>@A?H<:>;663116;>?@D=;*''((()3222730.+%#$$%&$%%&-/7;<7)'&'*+-+.,,=;57885;;:<>=>B@>;94.---0((8>>/...3=;;==?===7/----++.--/40113?1///////?CDJGJJJIGJJIJJJ@E9GJ432)'%%&%%%%&&%.1.))*+++,545457==>A@@AEG66632*7664CE999<:955AEJEBCGFDDCCGJJIGIGJJJHFJJGJ><<<?--,,./6;....++++9;6HEJDFIFBCCCGIFJJ@JHDJIHJJDEECDCB>JGHHE<<@?IEC?-,,,,B@AEEBAJJGHJJJJDFIJIIGJC77668<>>>65612232*,-/)))(((----5444B=>FDCFJHH==EJJJJJJJGIJJJJJHIFJFJJJJFJJJDDCEAA@@GEC?>@A>@9::=;;::>BA???A@?BADDECCABCEBA@@AABBBDEDCECDCDC@@@@DDDGBBBBD@?ABDDAC@AB;?///**++)&&&(,,1/.+)))(,/(+('(&)+00))*(*''(2221/.**)(('(,;9556644723478-,,+'&%%(')((())),-8::::;==??AB@??DA?>@>CE998:<71)()*-30+**+0/.'%%&,0../75556><=>?DEAA@51.'(?@@ACEDCE>=>?AABB>=><>>>??:;99*)'')(('&&'$$##39,(((.,''()233-,,)*+,'&'((&'&&&)'(,.1+4:@;::<@BAHDB?>>?AAB@=>?AF<2210.--,+,*+)(%))))+++..-***C;98:BDE:8743345?<;77935664:1111689;:;;>??@ABCBBCF>>>=BA=1114.;4///4668=>:;;733351222*'&'&&'&((()//.-/.041+*)*..35222116:9:;;?;;=A<:::322.//,+,*),'%$$&%%&&%'+*+,&002556+++,--&&***234@C<<::;>((&&('%))(282(8)&''475555-+++4;=;:;;BGBA@><:6;;=BHJEBBDB7667BA;<;=95552424.+'&)''('&$$$%.)))/,++-,))1/,.;;90AC?00012122>DFF3/../63---.8=<>77897<=@ACAIDC;:::<8999E><;;:=<7451;DJEJFJJFJFJ@>?89701220../000001?A@:7778>BJCJDDFJJHID>>>CDFDCEI+++))&&(')+&'56:JDF4--0//12111*)((30---3342222''''6'55656:<@>HJIJEJGJJJIHGJJBBDDJJJHEEBAC;<;<@A?AJJJJGGHHDJFEDCBCGCA+++*0.---//*)))*)'&'%%%$%%%,++,,@?BEJIGIIGJJJJHJJGJHGJHJJI;9666::8;=ECD===>BCGHIHGJF<;:BCGA<B)DJHJJJHJJJHEJJIJJJJIJJJGJGJJJ>>==@C@AABAF?=<77732333''''))*-/,>AHCJJJJJJJJFJHGJJJHB:89?BAAC=;<9990%%%&)(()+*+448DJEIJJJDBCBJH=86;;FEFJJJGI666FJE@?=J>>DE0000?@@3332333-((1/6****?E3334<<=IJGCCDEFDHFJHGIJFDDCBJFGJJJHJJEJIGJJGJJFD>>>>J=>=8'(''+&&&033340+,,.09;>=>>3439:900006'''),,+;@BHGEFGJGEJJIJJ@4/?7;;5458532240.--00--,)+&&&'+74434(((*.,'*'((%$%37=CDEC65500/(()((()014,CJJJJFJJJJJJJGJFCBJB@@ADA>=7453137DD::88877::::ACHCFDCC=>DFDFGEG<7=;=A><<<>BCDFAACGIJ@D?2-*++89CJDGJA?A@JJHJJJJGHJJJGJJGIFJJFAB//-.0:*'(''&'%%%%%%%)+124>CCE>AB?@?@JGFGDB6J+''%)J>CDCCB;//-021*%%%&(02EJEJGJEEJJJGGJJIFCEBC>?1112CCFHEHECJIHJGJJJHJJJCAACCJA>=B<<3223>BHDCB<86667100&&&$$##$%''*1**-.47748<AJ@=;2125=HG<:9970*&&&&&&'GCFDEGIIJJIJFJFHE??>?FJHAAABC>>;889ABB;AB@DCGHDJFIHJA<G::;:::>??DBADG;;<444==DBBFIGJHJJJJHGJEJFJJJJJGGFJIJE@<5458;??=??:=AGB::;FIGJJJJFFJJEGDJJHHJFHHF9:311-/03444:989ABFH??86:::<777790000666677;9;:9;98:;7767>;<>DFJJJGJJJIJJJJJGJJJJIIJHJJ??@>?AJH=<=JJJ>??IEFH75@JGJGAECDCCIGCFJJJJGHJEHJJJJJJJIFJJJJJJJJEFHE@CCCJFJDFDDECG98;<JDGIJGJJEEEDEFGJ>>?>JJFGJHHJJFJGGJ5..+**++,.)**GHGDFIJJDEDHEEJJJJJGGFJIFHJJDC5E=?>E2223JJJJJJJGJJGIHJIIHGJJGJGIJJJJJJJJJJJFGEEHC??JAJIJJJGJJDFFEIGJJJFJHJHHDEJIIHGEGDDJEDC>:--.;::7777AFJGIJDA@399*78JJJJHJGIJIEA>;:><<;;6<<;++++2/./0511016779;@@1--+,-.785122?CCCFED<<CGIFJJJJF@@@CJIHIIFJJHIHJHGDCBDAECDDDGJHHJHJAABJJIEHJFDCCAACBDDCEJGGJB???>DDCCHJIFGJJJ@899GJJ?;EDE?222299954447>=A?@B87765/-))*&'''6;;<8;<=?DEEFHJJJJJ?>>?GGJEEGDJHE?5555EF@CDBCEGGJJHHHGCFE@A:75A8>?ABEDCJGHGJIJHFH<679?D<<<=<BABAB@CDCCC775590+**+,,,.2///0<?@?@?@AADGGGF>==?JEHJCABDD===<BDGC@@7=?DEJGFJIEEJHH977>>=6655:4:A=?8207?10/-++-0)&&'6887.--/<;)(('((++62131444100/'&&,7;>AA?>??>@8552224EDE@?BB:.-..>7A?>A??@@FB??=44<6541138;;:>::;@GB777:IEHEGGJJIJJJGGJGJJJHJEDA3<5//2277,+++,-,('&&$%(+-/./,+))+9<>@?>=<?@GJJHJGGEJJJFHEFGFGGACADEJ>?=??CJ?>=60A<:=:0,,0/022,,+/,*))'&&'(%$%&'''(()'&'%$$$%##$$%%()-0AAAFFEJ<=<<?804441100/4.113==;874966:@CA665-332323'''(--,,.,,-)))'&&$&((+(,--077EFHDGIBDG>===EGEGJHHIJJDA@?10'(''''.065622695>;>=>?EJFJHEEGF7645112/2841137)))---88888899=<71/91//33.//'''(+%%'(++*((%%'.+,399>>?EEEGIFHEGHJJJIGHJB>//1++***EGGEGJDIEJFGJGHIIJHJJIJJHJFDAA65549,---.;.FJGJHJHJJFJJJJJJJJE....:?;5453235)**(6223:>==:659DJIJGDIDCJGEJIJGJFEJIIJJJJJJJJJGHFFJJGDHGGJGFIJJJIJFF<<;;+)))023333C555DCECJ@@??JFAB@B>>==C=3322)))));@B==<;62--...--,22.()))=<;<>DFJJGJHGC7940CC?>:;ABCDGICDCCIFABB?@HA>3313210+
@Glass_T7V_20_D3_14_5_10
ACAGCATCATCGCCGTTACGGAATGGCGGAACGTATGTGGTGTGACCGGAACAGAGAACGTCACCGGTACAGCAGCAGCGGCGGCAACCGCCTCCCCGATCCAGGTCCTGACCGTTCTGTCCGTCACTTCCCAGATCCGCGCGCTTTCTCTGTCCTTCCTGTGCGACGGTTACGCCGCTCCATGAGCTTATCGCGAATAAATACCTGTGACGGAAGATCACTCGCAGAATAAATAAATCCTGGTGTCCCTGTTCATACCGGGAAGCCCTGGGCCAACTTTTCAGCAAAATAGACGCTGGAATCGGCACGTAAGAGGTTCCAACTTTCACCATAATGAAATAAGATCACTACCGGGCGTATTTTTTGAGTTATCGAGATTTTCAGGAGCTAAGGAAGCTAGAATGGAAAAAAAATCACTGGATATACCACCGTTGATATATCCCGATGATCGTAAAGAACATTTTGAGGCATTTCAGTCAGTTGCTCAATGTACCTATAACCAGACCGTTCAGCTGGATATTACGGCCTTTTTAAAGACCGTAAAAAGAAAAATAAGCACAAGTTTTATCCGGCCTTTATTCACATTCTTGCCCGCCTGATGAATGCTCATCCGGAATTTCGTATGGCAATGAAAGACGGTGAGCTGGTGATATGGGATAGTGTTCACCCTTGTTACACCGTTTTCCATGAGCGAACTGAAACGTTTTCGTCGCTGTGGTAATTACGCCGACGATTTCCGGCAGTTTCTACACATATATTCGCAAGATGTGGCGTGTTACGGTGAAAACCTGGCCTATTTCCCTAAAGGGTTTATTGAGAATATGTTTTTCGTCTCAGCCAATCCCTGGGTGAGTTTCGTTTTGATTTAAACGTGGCCAATATGGACAACTTCTTCGCCCCCGTTTTCACCATGGGCAAATATTATACGCAAGGCGACAAGGTGCTGATGCCGCTGGCGATTCAGGTTCATCATGCCGTTTGTGATGGCTTCCATGTCGGCAGAATGCTTAATGAATTACAACAGTATGCGATGAGTGGCAGGGCGGGGCGTAAGACCCTTTGAGTGAGCTGATACCGCTCGCCGCAGCCGAACGACCGAGCGCAGCGAGTCGTGAGCGAGGAAGCCTGCATAACGCGAAGTAATCTTTTCGGTTTTAAAGAAAAAGGGCAGGGTGGTGACACCTTGCCCTTTTTTGCCGGACTGCAGCGGCCGCTACTAGTAGGGAGACCAGAAACAAAAAAAGGCCCCCGTTAGGGAGGCCTTCAATAATTGGACTATCCCCTAAACTTCAAAGGACCAAAACGAAAAAAGACGCTTTTCAGCGTCTTATTGTCCGTCTTTGGTACCGAGTGATTAATATGCGCGCAGCGTCTGGAAAACCGAGGCCAAAAGACGTGCGTCTTTGATGCCCGGTTGCGACTCTACAGCAGAATTAAAATCAAGTCCGGCGCAGCCGGTTTGTGCCGCTTCCACGCAGTTATCTGCGCCTAAGCCCCCCGCCAGCAGAACGTTGCCAAGCGATTGACCATTTAATAGTGACCAGTCAAAACGTTGCCCGCTTCCACCCTGGCCGGTGTCTAAAACATATTTATCAACGTGCTGAAACTCGCGGGCGGGCAGGGTTTCACCGACGCTTAATGCTTTCCAGATGGCAACATGTGCTGGCAGAGCTTCACGCAGCGTATCGATATACAGCTGTTCTTCATTACCATGCAGTTGCACTGCCGCCAGCGATAACACTTAGCTTTGTCCACCACATCGGCAATATCGTGATTGCAACCTTAACATACTGCGACCGTGCACCAGCCATCACTTCCTGCGCCTGTTCAACGTTGACGCAACGCGGTGATGTCGCAACAAAAATCAACCCACCGTAAAATCGCGCCCGCGTCATAAGCTGCTTTAGCATCTTGCCCACGCGTCAGGCCACATACTTTATTCTCACCCAGCAACACCCGGCGCACGGCGGCGTGCAAATCGTCATGGGCCATCAACGCCGAACCAATCAGAAAACCGTTAGCGAAGTGGCTTAACTCGCGCACCTGAGCGTAAGTATTGATGCCGGATTCGCTGATTACCGTCACGTTGTGCCCCAGTTTCGGCGCAAGCTCGCGGGTACGGTTGAGATCGAATCGACAGATCACGCCGATCGCGGTTGTTGATGCCAACGACCTTTGCTCCCAATGCAATGGCGCGCTCCTGTTCCTCTTCATTACTGACTTCGGTCAGCACCCCCATCTCCAGACTGTGAGCGACGGCGGCAAGCTGGCGATATTGGTCGTCATCCAGTACTGAAAGCATTAATAAGCAGGCATCGGCCTGGTAATAGCGCGCCAGATAGATCTGGTAAGGGTCGATAATGAAGTCTTTACATAAAATCGGCTGCGGGGCGATTTGGCTGACGATGGGGAGGAAATTAAAGCTCCCTGAAAATATTTCTCATCAGTCAGCACCGAAATTGCCGAAGCGTAATGTTTATAAATGGCGGCAATGCGTGCTGAATAAAATCCATAGCGGATCACGCCTTTTGACGGCGACGCTTTTGCTGCACTGCAATTAAACCACCTGTCACCGGGCACCTGGCAGCCTGGAGACCGGCGCTAGTGGCTGAGCCCGTCAAAGTTGGCCAGCGGCTGCTCGTGTTCGGCTGCTGGCGACGCTGTGTCTGCGACGATTTTCGCTAAAACGGTTTGCATCATCTCATCATCCTGTGTAACTATCATCTAGTTCTCGTTTCTTCTTCTTCCAACGAGAGAAAACGAGGAACTAAGCGCACCACTCAATGAACCAGAACAAAAAAGACGCTCGAAAGCGTCTCTTTTCTGGAATTTGGTACCGAGTGCCCGCACAGGTGGATCAAGCACGGAACGAAGCCTTTCGGGAGGCCTCTTTCTGGAATTTGGTACCGAGTTATTAGGCCACACGTTCAAGTGCAGCCACGGATAAATTTGCACTGAGCCTGGGTGGGATTTGGACTCGACCGCATAGCCTTCAGGAGTGAGTTTTGTGCAATACCAACCGACGACTTGACCCTGCCAAGCGGCACCAGATTTCTTGCGTACGCAATCCCCTAAGCCAAAGGTCGCACTAGGGGAAGCGCAAACTGTCCTGCAACGGGAGCGTTGGCTTCATAGCTCTTGACCATTTAGTATTTCTCCTCTTTCTCTAGTAATACTTTGTAGCCCTCTTCCATCCTCATAACTTAATCCGAAAAGTTCTCTAGTAGCTAGCCCAAAAAAACGGGTATGGAGAAACAGTAGAGAGTTGCGATAAAAAGCGTCAGGTAGGATCCGCTGATCTTTATGGATAAAAATGCTATGGCATAGCAAAGTGTGACGCCGTGCAAATAATCAATGTGGACTTTTCTGCCGTGATTATAGACACTTTTGTTACGCGTTTTTGTCATGGCTTTGGTCCCGCTTTGTTACAGAATGCTTTTAATAAGCGGGGTTACCGGTTTGGTTAGCGAGAAGAGCCAGTAAAAAGAGCAGTGACGGCAATGTCTGATGCAATATGGACAATTGGTTTCTTCTCTGAATGGCGGGAGTATGAAAAGTATCGCTAGAAGCGCAAAATGATCCCTGCTGCCGGGATACTCGTTTAATGCCCATCTGGTGGCGGGTTTAACGCCCGATAAAGTAACGGTTATCTCGATTTTTTTATCGACCGACCGCTGGGAATGAAAGGTTATATTCTCGATCTCACCATTCGCGGTCAGGGGGTGGTGAAAAATCAGAGACGAATTTGTTTGCCGACCGGGTGATATTTTGCTGTTCCCGCCAGGAGAGATTCATCACTACGGTCGTCATCCGGAGGCTCGCGAATGGTATCACCAGTGGGTTTACTTTCGTCCGCGCGCCTACTGGCATGAATGGCTTAACTGGCCGTCAATATTTGCCAATACGGGTTGCTCGCCGGATGAAGCGCACCAGCCGCATTTCAGCGACCTGTTTGGGCAAATCATTAACGCCGGGCAGGCCAGGGCGCTATTCGGAGCTGCTGGCGATAAATCTGCTTGAGCAATTGTTACTGCGGCGCATGGAAGCGATTAACGAGTCGCTCCATCCACCGATGGATAATCGGGTACGCGAGGCTTGTCAGTACGCATTGGCGATCACCTGGCAGACAGCAATTTTGATATCGCCAGCGTCGCACAGCATGTTACTGTCGCCGTCGCGTCTGTCACATCTTTTCCGCCAGCAGTTGCCAGGGATTAGCGTCTTAAGCTGGCGCGAGGACCAACGTATCAGCCAGGCGAAGCTGCTTTTGAGCACCACCCGGATGCCTATCGCCACCGTCGGTCGCAATGTTGGTTTTGACGATCAACTCTATTTCTCGCGGGTATTTAAAAAATGCACCGGGGCCAGCCCGAGCGAGTTCCGTGCCGGTTGTGAAGAAAAAGTGAATGATGTAGCCGTCAAGTTGTCATAACTCTAGAAGCGGCCGCGAATTCCAGAAATCATCCTTAGCGAAAGCTAAGGATTTTTTTATCTGAAATTCTGCCTCGTGATACGCCTATTTTTATAGGTTAATGTCATGATAATAATGGTTTCTTAGACGTCAGGTGGCACCATGGAAGCTTTGTAATCACTCGATGACCAAAAGTAAAAACCCGCCGAAGCGGGTTTTTACGTAAAACTGGTGAAACTGACGCTAGCCGGTCACATGTCAATACTTGCCCTTGACAGGCATTGATGGAATCGTAGTCTCACGCTGATAGTCTGATCGACAATACAAGTGGGACCGTGGTCCCAGACCGATAATCAGACGGACGACGCGAGTCAGGGATCATCATACAGACTAATAATCAGACCGACGATACAGTGGGACCGTGGCCCCAGACTAATAATCAGACCGAACAATCAAGTGGGACCATCATACAGACTAATAATCAGACCGACGATACGGTCAAAAAATTCGTAACGTGCAAGAACTTAGATAATTAAACCGACGATACCAAGTCGGTAGTCATTACAGACTAATAATGGACCCGACAATTAATCGGTAACATCATGCATACTGATATCAGACCGACGATACAGTCAGACATGGTGCCGGACTTAATAATCAGACCGACGATACAGTGGGACCGTGGTCCCAGTCTGATTATCAGACCGACGATACAAGTGGAACAGTGGGCCCAGAGAGAATATTCAGGCCAGTTATGCTTTCTGGCCTGTAACAAAGGACATTAAGTAAAGACAGATAAACGTAGACTAAAACGTGGTCGCATCAGGGTGCTGGCTTTTCAAGTTCCTTAAGAATCGCCTTCAATTTTCTCTATACACTCAGTTGGAACACGGGACCTGTAAGGGTCAGCGCGGTTTCTCGCCCTTATTCAATACTGTCGCTCCAGGAGCAAACTGATGTCGTGAGCTTAAACTAGTTCTTGATGCAGATGACGTTTTAAGCACAGAAGTTAAAAGAGTGATAACTTCTGGCTTCAGATCTCACCCAGCTTTTTTCTGCTCATGAAGGTTAGATGCCTGCTGCTTAAGTAATTCCTCTTTATCTGTAAAGGCTTTTTGAAGTGCATCACCTGACCGGGCAGATAGTTCACCGGGGTGAGAAAAAAGAGCAACAACTGATTTAGGCAATTTGGCGGTGTTGATACAGCGGGTAATAATCTTACGTGAAATATTTTCCGCATCAGCCAGCGCAGAATTTTCCAGCAAATTCATTCTGCAATCGGCTTGCATAACGCTGACCAGTTGCATAAGCACTTGTTGGGCGATAATCGTTACCCAATCTGGATAATGCGGCATCTGCTCATCATCCAGCTGGCCAACCAGAACACGATAATCACTTTCGGTAAGTGCAGCGGCTTTTCGACGGCGACTCCCATCGGCAATTTCTATGACACAGATACTCTTCGACCGAACGCCGGTGTCTGTTGACCAGTCAGTAAAAGAAGAGGAATGCAGTAGTTCCAGTAGTTCCTCAGTAAGCAGCTCCTGGTCACGTTCATTACCTGACCATACCCGAGAGGTCTTCTCAACACTATCACCCCGGAGCACTTCAAGAGTAAACTTCACGTCCCGACCACATACAGGCAAAGTAATGGCATTACCGCGAGCCATTACTCCTACGCGCGCAATTAACAGATCCGCCCATCGGGGCAGCTGGTGTCGATAACGAAGTATCTTCAACCGGTTGAGTATTGAGCGTATGTTTTGGAATAACGGCGCACGCTTCATTATCTAATCTCCCAGCGTGGTTTAATCAGACGATCGAAAATTTCATTGCAGACAGGTTCCCAAATAGAAAGAGCATTTCTCCAGGCACCAGTTGAAGAGCGTTGATCAATGGCCTGTTCAAAAACAGTTCTCATCCGGATCTGACCTTTACCAACTTCATCCGTTTCACGTACAACATTTTTTAGAACCATGCTTCCCCAGGCATCCCGAATTTGCTCCTCCATCCACGGGGACTGAGAGCCATTACTATTGCTGTATTTGGTAAGCAAAATACGTACATCAGGCTCGAACCCTTTAAGATCAACGTTCTTGAGCAGATCACGAAGCATATCGAAAAACTGCAGTGCGGAGGTGTAGTCAAACAACTCAGCAGGCGTGGGAACAATCAGCACATCAGCAGCACATACGACATTAATCGTGCCGATACCCAGGTTAGGCGCGCTGTCAATAACTATGACATCATAGTCATGAGCAACAGTTTCAATGGCCAGTCGGAGCATCAGGTGTGGATCGGTGGGCAGTTTACCTTCATCAAATTTGCCCATTAACTCAGTTCAATACGGTGCAGAGCCAGACAGGAAGGAATAATGTCAAGCCCGGCCAGCAAGTGGGCTTGTTGCATAAGTGACATCGTCCTTTTCCCAAGATAGAAAGGCAGGAAGTATCTGCATGAATATGAAATCTGGTACCCATCCGTGATACATTGAGGCTGTTCCTGGGGATCGTACCTTCCACGAGCAAAACACGTAGCCCCTTCAGAGCCAGATCCTCGAGCAAGATCAACCAGAACGTGGGGCTGGCAACGCCACCTTTATGGGCAGCAACCCCAATCACCGGTGGAAATACGTCTTCAGCACGTCGCAATCACGTACCAAACACATCACGCATATGATTAATTTGTTCAATTGTATAACCAACACGTTGCTCAACCCGTCCTCGAATTTCCATATCCGGGTGCGGTAGTCGCCCTGCTTTCTCGGCATCTCTGATAGCCTGAGAAGAAACCCCAACTAAATCCGCTGCTTCACCTATTCTCCAGCGCCGGGTTATTTTCCTCGCTTCCGGGCTGTCATCATTAAACTGTGCAATGGCGATAGCCTTCGTCATTTCATGACCAGCGTTTATGCACTGGTTAAGTGTTTCCATGAGTTTTTTCATTCTGAACATCCTTTAATCATTGCTTTGCGTTTTTTATTAAATCTTGCAATTTACTGCAAAGCAACAACAAAATCGCAAAGTCATCAAAAAACCGCAAAGTTGTTTAAAATAAGAGCAACACTACAAAAGGAGATAAGAAGAGCACATACCTCAGTCACTTATTATCACTAGCGCTCGCCGCAGCCGTGTAACCGAGCATAGCGAGCGAACTGGCGAGGAAGCAAAGAAGAACTGTTCTGTCAGATAGCTCTTACGCTCAGCGCAAGAAGAAAAATATCCACCGTGGGAAAAACTCCAGGTAGAGGTACACACGCGGATAGCCAATTCAGAGTAATAAACTGTGATAATCAACCCTCATCAATGATGACGAACTAACCCCCGATATCAAGTCACATGACGAAGGGAAAGAGAAGGAAATCAACTGTGACAAACTGCCCTCAAATTTGGCTTCCTTAAAAATTACGGTTCAAAAAGTATGAGAAAATCCATGCAGGCTGAAGGAAACAGCAAAACTGTGACAAATTACCCTCAGTAGGTCAGAACAAATGTGACGAACCACCCTCAAATCTGTGACAGATAACCCTCAGACTATCCTGTCGTCATGGAAGTGATATCGCGGAAGGAAAATACGATATGAGTCGTCTGGCGGCCTTTCTTTTTCTCAATGTATGAGAGGCGCATTGGAGTTCTGCTGTTGATCTCATTAACACAGACCTGCAGGAAGCGGCGGCGGAAGTCAGGCATACGCTGGTAACTTTGAGGCAGCTGGTAACGCTCTATGATCCAGTCGATTTTCAGAGAGACGATGCCTGAGCCATCCGGCTTACGATACTGACACAGGGATTCGTATAAACGCATGGCATACGGATTGGTGATTTCTTTTGTTTCACTAAGCCGAAACTGCGTAAACCGGTTCTGTAACCCGATAAAGAAGGGAATGAGATATGGGTTGATATGTACACTGTTAAAGCCCTCTGGATGGACTGTGCGCACGTTTGATAAACCAAGGAAAAGATTCATAGCCTTTTTCATCGCCGGCATCCTCTTCAGGGCGATAAAAAACCACTTCCTTCCCGCGAAACTCTTCAATGCCTGCCGTATATCCTTACTGGCTTCCGCAGAGGTCAATCCGAATATTTCAGCATATTTAGCAACATCAATATGCGCAGATACCGTCATGTTCCTGTAGGGTGCCATCAGATTTTCTGATCTGGTCAACGAACAGATACAGCATACGTTTTAATACAGGAGGGGGCTTGCCGCCTCGTGAGGTCGTTTGACTGGACGATTCGCGGGCTATTTTTACGTTTCTTGTGATTGATAACCGCTGTTTCCGCCATGACAGATCCATGTGAAGTGTAAGAACATTTTTAGATTGTCACACTAGATAAAAAAGAGTCGATGGGCGGATAGCTTGTGAAAAAACAGCTTCTTCTGAGGGCAATTTGTCACAGGGTTAAGGGCAATTTGTCACAGACAGGACTGTCATTTGAGGGTGATTTGTCACACTGAAAGGGCAGTTTGTCACAACACCTTCTCTAGAACCAGCATGGATAAAGGCCTACAAGGCGCTCTAAAAAAGAAGAATCTAAAAACTATAAAAAAAATAATTATAAAAATATCCCCGTGGATAGTGGATAGCCCAAGGGAAGTTTTTTCAGGCATCGTGTGTAAGCAGAATATATAAGTGCTGTTCCCTGGTGCTTCCTCGCTCACTCGACCGGGAGGGTTCGAGAAGGGGGGAGGCGCCCCTCGGCGTGCGCGGTCACGCGCACAGGGCGCAGCCCTGGTTAAAAACAAGGTTTATAAAATATTGGTTTAAAAGCAGGCTAAAAGACAGGTTAGCGGTGGCCGAAAAACGGGCGGAAACCCTTGCAAATAGCTGGATTTTCTGCCTGTGGACAGCCCCTCAAATGTCAATAGGTGCGCCCCTCATCTGTCAGCACTCTGCCCCTCAAGTGTCAAGGATCGCGCCCCTCATCTGTCAGTAGTCGCGCCTCAAGTGTCAATACCGCGGCACTTATCCCCAGGCTTGTCCACATCGTCGAAGTTGGAGTCGGCGTTTCGCCGATTTGCGAGGCTGGCCAGCTCCACGTCGCCAGCGGATGGGTGGTGGTGTCGACGCCACGGTGAGTCGGCCCCTCAAGTGTCAACGTCCGCCCCTCATACTGTCAGTGAGGGCCGGTTTGCCGCGAGGTATCCACAACGCCGGCGGCCGGCCGCGGTGTCTCGCACACGGCTTCGACGGCGTTTCTGGCGCGTTTGCAGGGCAGTAGACGGCCGCCAGCCCAGCGGCGAGGGCGACCCGGCCGAGGGCTTCGCCCTGTCGCTCGACTGCGGCGAGCACTACTGGCTGTAAAAGGACAGACCACATCATGGTTCTGTGTTCATTAGGTTGTTCTGTCCATTGCTGACATAATCCGCTCCACTTCAACGTAACACCGCACGAAGATTTCTATTGTTCCTGAAGGCATATTCAAATCGTTTTCGTTACCGCTTGCAGGCATCATGACAGAACACTACTTCCTATAAAACGCTACACAGGCTCCTGAGATTAATAATGCGGATCTCTACGATAATGGGAGATTTTCCCGACTGTTTCGTTCGCTTCTCAGTGGATAACAGCCAGCTTCTCTGTTTAACAGACAAAAACAGCATATCCACTCAGTTCCACATTTCCATATAAAGGCCAAGGCATTTCTCTCCAGATAATGCTTAACGCAACCGCGTGGCGAACGCCGCATCACAAACTGCACCCGGTGCCGGGCAGCCACATCCAGCGCAAAAACCTTCGTGTAGACTTCCGTTGAACTGATTTATGTCCATCAGGCTTGCAGAACTTTCAGCGA
+
*+111''$$&&&**'&&%)&&'8:99887565683333:GDECBEDJ9FEGC51/8:=6)))*/2',((('(++-//576886776==>88886660&%%&('(+28:<;==@AID434778(?=8899-/*'''(+249/-./<<J>CA?CEEFFHFFJJJFGJJJJJJIJJJJEHFFJHCJJJJJJJCJGJJJJIJJHJGJHJGFEAAECIA;999<441&&(.3<=>)))*(''()*))**).1/3078:'((+00/:88>14431775/AB@=<<=9'&&'(()//(%%&&)*+-,,-/4447<;;CAE@?@?GA:4,,,752>ACACBBFAICJJC.-2,-=<<<CCFGJJJJHGJJJJE1112CGGGEJCHGJJG@3333<:::8878>8//+''(+13<;=@FJJHIF0000IJGHJ@A@?FI@HJGJFBA<=:6.&%&))((.0048B@>72228@5679+)))*67779>BA=95534<AIJJFJEJIFIJHFJGJEEEGGGCHFAAA?@A?:<66>?IJGJJJGIJGDCBA434769+-4334883335<>IHJJGJJJJFIJJJJJDECAHJJEE?DDBGHDEDA::GG<@A@CCC33335441;8::*)))044C)))'''(4-,(((AB?>@DDJJFJIF:::JJJDFGCD?:9::J><=>IEHHFFJHGJDB?@5312,+++5/---999=:;)%$$&((%%%&&&'$(&('',&'9;<3=HDC@DJHJJGJJJGFJHBGGJADDECJHEJHEJJJJIIGJCJ>DBFGFDEJJJEJFHG?><<EFGJJJFDJGJGGJJGFJG@?@@GJEGF=JJG=<<<EGDJFH9999JJEIHIC@<8888,'%)+2++++63?FFED@@@@====>==IB@?>?A>@@?AAAIAJCEEEI=:;::AFEJFJIJJIJFJJJHGJHJJJJJFJJJJHJJJJHEEJHJJJGHJG::::7766<@>?@DEGFA?>>HGJDDHJ++++?=>=A?@))))655825;<53727778B;:.--('''(--9899889EJHJJIJFFGJHHHJ0.**67;::B;;@AACDDFGGGJHJIGFB;;=<CACCBBCCEHGHHGJFAAHEJGJHEJ?<<<BEC.**<<86555>>BCHGEJEJHFJGEFH;;;;@=@@EJIJJHHJFCJI>FJGJCFJHJHGGHJJJJIEE?AABB=CAFA20006668661110.//.,,.,,)(()--.HGFJFGHHIJHBCGJJJJJJDHJGC6552342253//04*(((,86<6555A@@DAJJJ;;H,,++,55HJGJIBB@JE@@CDFJIJJHGJCCCAAJJJJJFJG8;0++''&(+++,..0011-*&'$%%%*258889AACFGJJEFFFJFIJJJFJJFGJED:98:966557:>@DEGECFG;=@2+EAGGA?>@C;;<=EIC@CJGGFICEJFDJJHHJG>HFEEDJJB543;>;CB@@>>BBCJ;BFBACABB@><<<4333<:522;8>>><=:FJEDFGGIJJGJJJGJHDCCDABDEJJ=IDJJIJJJJBGA?>5567CBB>:*((((;<:997<==E76352&&&'1246@GIJGFJGJJHJJJJHJGFJIGJJGIHJFJJIJGFGGEAGHJJJGJIGJIGJJFGBJGJJGJJIJFJJJIJJIFJFGGFGFEJJJDDG?==>;:;;<CGJGJJE;5555;9;<<BIHJGJFJJJJJIGHJJJIEDCJHJJJGEEJDEFFFB544***'&%&&&'''D8F@A>CCBJDA<8:>IJGJGDCDADEE<6$$$%$$##%'&&&)'($##$#$#$$$'%''()).1132235BJFFGJJJGJFGGDCECJIIHHJGJJJJIIJIHGGC>==?@HIG??>?@@CJCFCCJ@???>?A@BEHB<=<==<<<@>@AA3/-)&&&8<??D@CCHDCEDJJFEJJJGFJGJGFGFJBCB;;6311102219;;CD@?FFFJGJHJIJJDHIJJF???@JFJHG>>=>FFIIFFE>>3((67?2111556FHIFGIGJJIJJJFJHJJFJJHHJG.,,,C6666=BB<<DFHGHGJJDEDEJJDE>>DB;;;4444=>A=FGHJJJJC?EJHGHDCAJ:9777HJJJJJJGDCCCHGIFFFGC-)&&(.'&&&*...0--000''*+***4ABB@<<<;?;;;@FA?;;9<;ABED>8878D789JFEDCJJGGJEDIGJFIHJJJJJGIJJJJJFIJIIG422@HGJJJGJCCD@<9233265000DHFEFEGHJJJJFIG8666<55IIGJ==<;;@HDFFFJJBDDJJB@@@JJJJJJJJJGIJFJIJJJJJJCCBCJFJI>==<:9543422312,--,-?>?DBFGJJCDDFDJJHJJJEBBBGECBA?>??CD<;;:CDCACBJJJGIEFBCBBDA867<888>9:726213,,,./.*+47@AA@JJ@@A?<<67A@@?@=DACCJJHIEHJGJJJECHIHJJHJHJEEGGIHDJGIIHGJJ;::;A,,++*)(**))'((%$####$#$%%&&&**+*,02.//(&&%%$#$$%)'&%$#$$$$$$$$$%#$$&&$$$$%%$#$%%&&%$$$$$$%$###$$&%%$#$$%%%%$####$&&%$$$$%%$##$%)%%###$#$$$&$$$$%$###%&###$&'&&$#####$$$$$$$*+))((),011441/0<89JJJDGCEFIEFGFAC@>,&&&&&&'7(((')(()'''''&&&%'&%(**05@A@7/>>7>73467@@CDDCCCGEC/...64/0-**)&&('()121'''&'''.,('(,*++6?@DCF;::+(''-76669:87431''&))()))%&&&+*&'%%&'''(../79>=+*))()''%$%)&%(&)('((((.,)28:GDCCDHDHC9355+).+:,)+,0<<9989B>EBACCDJJJFHDED@BCBFJJHDFH>@)))BHJEJHJJJDFC@B><;<6766543222,&'''8:AABGHJEHHGDABA/...JIHJJGIHJJBA<;??ACJGBAAB?@?@DGIFAIFJEDB94-/=?>>@EGFBAB??7487..+*))99('(*EDJHBAGEC765686+))***&&&-JGJEDBBAFJED@7444=?BADBC?BD=755.---)&'-&%%%&')%%%&&()('+//5=@AFA@A82./-9447775442***,)&&&%%&+%$%$'%&%%%$#$%('''0123666=?JJGGEFFGCCCAACEBBCCH434HJEED===>FEECDFJEFDJFEDBBDJJJD>9444740JGIF@@<789:4310./0...+++)(()+044?@EEJGJIDCHJGJJEIJJJJHJJIJJFIJEDJEDFJJJIJGJFJBB@AJJHIJJHJJJJJJJHBHIJJIJGB?@ACCCJJJFJJ?FIHJJHIJJADJJJJGJHIJHIIIJJJJHJJJJJJED1))*9/..>G77633..ADDJJJJGJJJGJGHJHJJJJEI:BA7DBA>(((*-:8460)('.00443322667>AB@BGB@::::;11FGJJJIIIGJJJJFFE==BJGHICD55.*(&''%%().,.(&%%%%%$&(4644448>A;:<68DB@=::<A=JGEJJJJCCDFHGJJJJJHGF???FJJJJCEA>@@=@@6661*('$&((()+,/00157-+*()*:@CBFJGJ@@@@JFEJGJIIEJHJJJJDEEFJHJJFIHGJHD--,,?:;DECCEGHECDC@9444JJJIJFA>;;<442.-()+-,,,>AHDDFJGJHJJFIIIJJIJGJJGIFEHJHGHBAF?JJFJEC=B@@AAADJEDDEDEBDFB777@AAJAJIEJIG@777;;:333155222150**+269,(((6/0035:;=5BCA?>>>:;;@JEGJJJJJJJIHIHJHJJJJJJJJJGJGJFJGA@77,,529><;'')/'>=B>>>?I?@AAJFDFI;:;;HI@A@AGGJGDBD>3+,.68666:??>=AB555/...'&%&%&&'(,9995455@ADHECFCB==>JJJHFDDEE;:::<BFEJFGDIJJ@ABBJJJHDFCHJGJJJGHJJJJJJGCFFD>>>64236DCJIHJIIFHJ@@A@HJIJJDGF@?AHDJJJJGAA@?E4211+%$$&)))55<=HGHIGFH6666679B>//0BEDFDGDFJ@@=<<;<//70..27+++-0027DGEFCJEHJEEEIJJGG643898=;?@>??,,++*++**+1;HDA?>@AA??>HJJDJJJJF1-.CG@>9::JEJGJJJIIFFJGGHJJEE<=D;0./BFGGGDDDEDIIJJFDEF<=DEHJJJJJJJIJJJJJJJEJEHJJJJGJGGG<<<<CBABJJJJHJJJ9898DECAFF@454FJJJJJIJB??IJJJGJD<F:1100021124,5320.2/AAC?>AEJDHHJJJJJJJJJJEG22;66623341219<;=@CDJ32**+0,.8:9=<<99;;?AJ6B@<:;77754(3(*ACBHJJJJECHFB@FGDCCJEEDJEJIEJHCDEE=:8222HJJHJJEJBHIJJJHIH??AFGJHIJJIFJJJIJJGJJIFIJIJJIIJHGFJHHGJJJJJJJHHHJJJJGJJHIJJJHIGGJJE@@?@JJGFFIJJJJJJJJEJGJGJJIJIJGJDJJ=J@=:;:;:60'%%&&'023:7569A=944556FGJJEIJJJHDCJEJIECGIDJHCCCGCEFJFGCDA32103245)))*6'(>EJIGJJHHJJHJIEJ@=A?BBDJC999<>EBA<660--+++&&')+(+,-..-/,****,-((($%%%&'+)*++::2&&%%%%(%%79978ECCA@>;;<=874001-+)),+,,0,,+-*)'&'''%%%&'.77()&&&&'()()))))'%$$%&&&&%%###&&&(+('((+++'''''&'''&''+0004)'&&&&%()+(%##$$$$$$$$%$''&%('$%&()/-&$$$$&$$%%&&&''%&%%''(%$$###&%%&&%$$'$%&(*+&%%&)(%'(&'''**(%%%%%%%&('((((**,+--1436431134/..-...4'%&('%%'))''(%%%$$$$**%'.<;</.../73345::9950/./,+***-$$$$'%$$%%())..22AABCIC>>?5557;35?CJJJJE777.)''&)%1//0/43245459<?IJJIFGJJJFA??10/.//2,*&&&'1:@DJIHIGJB@BCGBHJD>ACAJJJJJGFEBCDDJJJJFHHJJHHFEIDA@AAHGA?>B??FJIGJ?;;GHFJ>720141+**)))&)54:<C?=4323;<;=4((HHJGFHCGDB??BJA>;970/./00&$%&&)))''5*'$%)-/52-)))).33322610694447==@:9:B@>>>?CJCACCHCCBA@@JIDA@@A3?@9:JJJJDJJJJJEGJFJJJJJFHEEFJJJJJJGJJJHGJEJJJJFD75&&&&*))''&'('(10:?GDHFJJJJIEFIGBBD458<>>7**,6;EFHEFGFJG855AHJJJDJJ?AAAG8C;;<A88GHGJJE>>><BACJHGJGJHJJJJGJIHJJJJIFHA99=<;B?<=DJJ:999?>BIECGCFAAAFJJJAA@ADAIEHEFCIJGG91(((((((13466:<BDEIGJ;:::JFBGHJJHHJF?>>=EGC4?EHJHJHBABAAFF977';<@CA?@EEEFEHCAAADEJIDJGC=<;>F;;***,;)))''&%&&$%%&''21/010''''/-022@AA899;@>>@AH:788@I>><900016&&&'&))/'&$%3677998>=<54440..019778<=;<=:;;;:99<H;7756555;;...+//0;96(((.78@ABCB>>:5CAACD>7666('&'&&&%'&(323973013....CCEHJJFEIGFJEBB<<:<;9888.)(('&'+++,-/(,*/,&%$%$##&&%%454&&&'''')*/135693335889<EG4444?C999>=BHEIFHJHJFGHG@?>AAHF<;000096688889@0008??AAFD@@@@@@CCFDC>>A>><432,,,.32BADHJEIJFJJHHJJJJJJJJJJJJJJFGH@@=;=>@>??;9989>/...5501//1*'&&$%%&'-((((&1//00A@444778JFJDA@AADIJJJJFIGDIJEJJHJGJJJJGJJJJGJHEEJEJEJDDDD6656?;;:5>@DBA???@B::::BC>>89DFFHI;7FFFHGJJJJIGEIJEC@2112=;<?FJIJJHJFABACFFHJHEJHJD<<;9<;;;CEGGFJJJJJJCCDGHDHFJCCCA8543310125-57=DDBDDCEGJGJJJIHJJEJJGGDCAABCA>76876,,,,,01.9BGGDDJHFJEEEHJJIGHIJGHEDGA??;2;:5/----++,,.-,-112@D=CB66;8789=IDIIHCCBFADJJ@GCBGJJEB====IEJJGJJFJJJHHGJJJJJJIGGH;:::40///((&(((''((-/,/32//2@BBA>+++&&%*<>IGIEDC4557932))33///332236><>=GGJJJJJHEEEDA8-21...***+//0@B@BEFFFHFJGJIHGJJJJJ>=>>EAAAA96//<<BDEBEA@GECGEJJGJEJ<:::I215512<;>IJGFJFHJGJBFECG?222FCGGJJJJGDH><?4334AF+***JEJJJJJJJEJJHJIIGHE=:9:<B8865445EJ;;;;?===FDDBJEHFDJDECE>=?@@AB<==<>>?;>><;;?))''()3378866=<:3/01/003338=>=>B>>??9::<DA<;;<?A>?=ECEFEEIE54--59+,+&''(3578<<?BCC>>>>CBGD55<:846;:<<?GBJE1--.,*(&&&&()79>>>=>B888/00=<<DDIGEFJHGFHJJJJF:JJJCJDEJEGA3/+++-00((./++664/02C::<>JHJJGDCACDGGHJHHJCDBBCAB7////:9))**.'%%%''&&&%$%%($$$#%)'&&'%$###%%&+-.-6416)((*///0786660000JEC@@@FGBIJJJDEICJE;JGJIEFHGGIABC;((((>>FIJJIJJGJJJJJIHHJJFJDEHJIHJHIJ:9::EBC:989BGFFB;998:4((((7<D@<<=?DHJHJEJF<9**))->EEJIJJFJJDEEEJJJIJJ@EFGGJ::DEJJJJJJJJJGJJJGIJFJGFJGJIJJJCDB@JBEFJHEHEJ===>JJIFGJIJJIHIJFJIECIJGJHJJJJHJFEABDFBA9JIEFJFJJJJFJJJJJJJHGJJB@@ADJJJJ???>A>*-.'&&'=54445A4444EHJFJGIIJHJGJHJJGGIIJHCED<70//00,,,=?A@FDIHJIIJGJEAF><JEJGJJJ?==JJJGD?97<C420.//.+++39ABBBEHFEDJHEIJEEIJHGJHJJIJJBBBBJJJJGE>999GCD>==>GJGHJJGHJJFJJJJHJIJIEIJG@@@@HBABBA;=;899<:;77C@===AA@A?A?>BBDJJIJHJHGJF@AAACB<;7*(()-/78;>=>:BCGEFA?>>999;BABAA3222:677<<;?BEC<;;AFFH@?IGJJIECCFHFFHGJJHEG6343:JCE::@CEG?90.-*40))+)))(*-/)((*///1-,++-*(()*,/....7*)((**>CDDJJJABDHECD;:<=CJJJJCCCDJFGJJJGIJB@@@GBA322/00<JJJJHJDBDCFEFIFJJE==<;90///JGEJFDJJJCCFFJDBJ==A43BJJJJJJJJIJGJJJJJJJHIJIJJFEFEFBFJGJFHGJF<85*;AE?7669('')-*))57451-&'((ABFBDDHEGFHFFHF?;=BBEJJHJJGIGGGGJHA54=AGIGGJFGEJFEHJBDBDA@>?>=HEHJJJGJIEDDDJJJJFDJD?>>?EEEJJJJIFJJHJJJJJ<<<@@>?@@>A@;<>DJGJJJJJJJJJJJGCCEDJHIBDIHJJJDGJIFJJHFJHJHHJJHJHJGJJ2222<EBD><56FGHIJGJJJHGJJIJJGJJJHGJJHJJHJGJB++++J533339BCA=;;;<@;;446..45/*&779ACDEDHEJHDJJHFJJGJFFFJJFJJEC@@AAJJGEJJJJJJIJJ?>==?@HGIECAABDEGJJJJEGJBHJJA?@?B?>310033;4324:DGBHGJIIJJFJIEB??@ACGA>3333>BJJFDEJBDC@ABBIGECCCDCJGJJHHIIIJFGFHDFGIDCHJJBA?GJHJFJJFFJJCCBDJHEGJGDHJEJFDGEJGJJHJBHFE999JGJJEIDIJIDDDGJGCB=<<<<2'(;HJJJJHFHHHJACC<;;<>?<900***2333/***30057?DJIFCDA==>66654,,+--<?<<=CCCCIJFDF>=/**))*6EDF???ED>=>@@ACAA?@;>=:@::AFIJDG@>>?JECECCJGBBJJHGGIJJEJJ????HJHDJIIGJIJHGECEJ@BABJFGFA@BAGCJJGF8887669:)&&&''%%%&22/--02/@DCFGJJJJJJJHJHJJEJFFF?==;<?FDA@,,,,43365444;=>>CBB@EA<<<@EA;.../2''%&&%$%&1.((((*(&&*(++-%$%%(**.06))+1222+-7866664446:=:FEFFJHEFGCFJJIGJJJCBBCHGIJJIFBGJF?JJJJ?JEHJGFB5))((=>?GHEGGHJ@=%%%(*),+++01-..<;6:211015.++,''',.57''','&&%((&&())'$$$'&+,-89HFGFEJFGFJJJHJHHIHJCDD=E4110010...?EGIDJIHHEEGIFJ;;JEDCCFCDBJJDJ555466:AIJIGEDCEDE???CFGFIFEEJHCC@333<4)+7:<CABAAHBJ?;==?IFJGJGJJJJGEJHHJHFDGFEDHGJEBA??<279D?<=74+*/++-,-1?CCDFG545DCJFHJFHFJBDCBAJJJHD::;943/0011--.0'''&()*+,5;<CJ<<;>BFED@C=55;411164666;?=<?AF>=?AGBAFJHIGFIFJ?EBBDIF////787??,,,?==>@@<???FDDCA51002323:<965+++*)))11))*,493333?BCEDIHJCEDD<:98;;:99933212489BDJIEBAB@DE=;FED>:=?@A<>@BJGEEEED??6'%%&5DCDF@@AA?8>>@BEDIEE836=DGD>>;=JECCEED@=,('&&&'&%$$$%&&')**,**)*1...061113>?=1&&&'''.,--<<<=JFJGJJJH@JGJJJFJBBCIIGJFJGHJJEBBB@BJJ9776667111309776--?FDFF977878889<9-((.+*('(,)))*253('&&'++*,'''':921157:663200+++*+)(%%(&%##$$$$&%&&''(((*,*)*//0?@CBEHJDFFBJBBCBB<;77755/++*%%&&''%%&%%%%%%&&%$$%()$&&)()'''*,68;ABC@==>?CGD====@?@;=<745((('&&')((''())*)))%&%'.%$%%.3AAA><>;<=EBBHGIG;ABEJGC?A?CFIFJEJEJCDEEIJJJGFA@A<555211356/--,./4:8882/1//118)((((*+,-/34459;988577>@@5544@:''''8')))0139<JJJFIJGFGHJICCD778:AACJJJJHGJBDBBACCDEDCEC?@AAGIJHGEJFIGEECDB@?>B>>=@>@D7ACHDHFHGCCCBABG@93378EIEBBGDDGHFJFJJGJHJJJHFGJJJJGGJJGHJFJDCGGC>=>?;833339889<GFGJJJJGFHIFCCDEFHJJJHJJJGJJ>77>=>6676,,,,@HJJEABCFDJEB?@A;=:;@>?@J@>?>EEJJCJFBA888431''.**)''()34449=D6557>@DJFFHJHJJCECFEEJ720//00DHHACFGIJJ?1BABIJBBBEHGH556A<96690,**<<HHJJJJJGIJGIFJH=<<;;99;=;<;6..-2.:796777+))))*3:A@IFJJEFHJHIHC22014+(&'$$')''')),'&&005610..*)))))*)))%&&&*&&$&*8878;;=6599GJG@AAEC<EDGCDCDE@?953--/JHECHA)))):5---**,../-+,/.2/)(((&)++--*3*))2)87*-,-13//..***+*'
@Glass_T7V_20_D3_14_5_11
GCGGATACCTACCTGACGCTTTTTATCGCAACTCTCTACTGTTTCTCCATACCCGTTTTTTTGGGCTAGCTACTAGAGAACTTTTCGGATCAAGCTATGAAGGACGCAGAAGAGGGAACTAAACACTTTACTAGAGAAAGAGGAGAAATACTAGATGGGTCAAAGTAGCGATGAAGCCAACGCTCCCGTTGCAGGGCGGTTTGCACTTGCCTCGTGCCACCTTGGCTTAGGGGATCGCGTACGCAGAATCTGGTGCCGCTTGGCAGGGTCAAGTCGTCGGTTGGTATTGCACAAAACTCACTCCTGAAGGCTATGCGGTCGAGTCCAGAATCCACCCAGGCTCAGTGCAAATTTATCCTGTGGCTGCACTTGAACGTGTGGCCTAATAACTCGGTACCAAATTCCAGAAAGAGGCCTCCGAAGGGAGCCTCGTTTTGGTGTGCCGCATCCACCTGTGCGGACCTCGGTACCAAATTCCAGAAAAGAGACGCTTTCGAGCACCTATTTTTTCGTTTTTTGGTCCATCGAGTGGCGCGCTTAGTTCCTCGTTTTCTCTCGTTGGAAGAAGAAGAAACGAGAAACTAAATACTAGAGTCACACAGGACTACTAGATGATGCAAACCGTTTTAGCGAAAATCGTCGCAGACAAGGCGATTTGGGTAGAAGCCCGCAAACAGCAGCAACCGCTGGCCGCTCAGAATGGCGTTCAGCCGAGCACGCGACATTTTTATGATGCGCTACAGGGTGCGCGCACGGCGTTTATTCTGGAGTGCAAGAAAGCGTCGCCGTCAAAAGGCGTGATCCGTGATGATTTCGATCCAGCACGCATTGCCGCCATTTATAAACATTACGCTTCGGCAATTTCGGTGCTGACTGATGAGAAATATTTTAGGGGAGCTTTAATTTCCTCCCCATCGTCAGCCAAATCGCCCCGCAGCCGATTTTATGTAAAGACTCATTATCAACCCTACCAAATCTATCTGGCGCGCTATTACCAGGCCGTACCTGCTCTAATGCTTTCAGTACTGGATGACGACCAATATCGCCAGCTTGCCGCCGTCGCTCACAGAGTGGAGATGGGGGTACTGGCGAAGATCAGTAATGAAGAGGAACAGGAGCGCGCCATTGCATTGGGAGCAAAGGTCGTTGGCATCAACAACCGCGATCTGCGTGATTTGTCGATTGATCTCAACCGTACCCGCGAGTTTGCGCCGAAACTGGGGCACAACGTGACGGTAATCAGCGAATCCGGCATCAATCCTTACGCTGGTGCGCGAGTTAAGCCGCTTCGCTAACGGTTTTCTGATTGGTTCGGCGTTGATGGCCCATGACGATTTGCACGCCGCCGTGCGCCGGGTGTTGCTCGGTGAGAATAAAGTATGTGGCCTGACGCGTGGGCAAGATGCTAAAGCAGCTTATGACGCGGGCGCGATTTACGGTGGGTTGATTTTTGTTGCGACATCACCGCGTTGCGTCAACGTTGAACAGGCGCAGGAAGTGATGGCTGCGGCACCGTTGCAGTATGTTGGCGTGTTCCGCAATCACGATATTGCCGATGTGGTGGACAAAGCCGGCAGGTGTTATCGCTGGCGGCAGTGCAACTGCATGGTAATGAAGAACAGCTGTATATCGATACGCTGCGTGAAGCTCTGCCAGCACATGTTGCCATCTGGAAAGCATTAAGCGTCGGTGAAACCCTGCCCGCCCGCGAGTTTCAGCACGTTGATAAATATGTTTTAGACAACGGCCAGGGTGGAAGCGGGCAACGTTTTGACTGGTCACTATTAAATGGTCAATCGCTTGGCAACGTTCTGCTGGCGGGGGGCTTAGGCGCAGATAACTGCGTGGAAGCGGCACAAACCGGCTGCGCCGGACTTGATTTTAATTCTGCTGTAGAGTCGCAACCGGGCATCAAAGACGCACGTCTTTTGGCCTCGGTTTTCCAGACGCTGCGCGCATATTAATAACTCGGTACCAAAGACGAACAATAAGACGCTGAAAAGCGTCTTTTTTTCGTTTTGGTCTGTTGAAGTTTAGGGGATAGTCGGATTCTTGAAGGCCTCCCTAACGGGGGGCCTTTTTTTGTTTCTGGTCTCCCTACTAGTAGCGGCCGCTGCAGTCCGGCAAAAAAGGGCGGACCGTGTCACCACCCTGCCCTTTTCTTTAAAACCGAAAAGATTACTTCGCGTTATGCAGGCTTCCTCGCTCACTGACTCGCTGCGCTCGGTCGTTCGGCTGCGGCGAGCGGTATCAGCTCACTCAAAGGGTCTTACGCCGCCCTGCCACTCATCGCAGTACTGTTGTAATTCATTAAGCATTCTGCCGACATGAGACCATCACAAACGGCATGATGAACCTGAATCGCCAGCGGCATCAGCACCTTGTCGCCTTGCGTATAATATTTGCCCATGGTGAAAACGGGGGCAAAGAAGTTGTCCATATTGGCCACGTTTAAATCAAAACTGGTGAAACTCACCCAGGGATTGGCTGAGACGAAAAACATATTCTGAATAAACCCTTTAGGGAAATAGGCCAGGTTTTCACCGTAACACGCCACATCTTGCGAATATATGTGTAGAAACTGCCGGAAATCGTCGTGGTATTCACTCCAGAGCGATGAAAACGTTTCAGTTTTGCTCATGGAAAACGGTGTAAAAACAAGGGTGAACACTATCCCATATCACCAGCTCACCGTCTTTGGTTGATGACGAAATTCCGGATGAGCATTCATCAGGCGGGCAAGAATGTGAATAAAGGCCGGATAAAACTTGTGCTTATTTTTCTTTACGGTCTTTAAAAAGGCCGTAATATCCAGCTGAACGGTCTGGTTATAGGTACATTGAGCAACTGACTGAAATGCCTCAAAATGTTCTTTACGATGCCGTTGTGGGATATATCAACGGTGGTATATCCAGTGATTTTTTTCTCCATTTTAGCTTCCTTAGCTCCTGAAAATCTCGATAACTCAAAAAATACGCCCGGTAGTGATCTTATTTCATTATGGTGAAAGTTGGAACCTCTTACGTGTGGATCAACGTCCGTTTCGCCAAAAGTTGGCCCAGGGCTTCCCGGTATCAACAGGGACGCGGATTTATTTATTCTGCGAAGTGATCTTCCGTCACAGGTATTTATTCGCGATAAGCTCATGGAGCGGCGTAACCGTCGCACAGGAAGGACAGAGAAAGCGCGGATCTGGGAAGTGACGGACAGAACGGTCAGGACCTGGGATTGGGGAGGCGGTTGCCGCCGCTGCTGCTGACGGTGTGACGTTCTCTGTTCCGGTCACACCACATACGTTCCGCCATTCCTATGCGATGCACATGCTGTATGCCGGTATACCGCTGAAAGTTCTGCAAAGCCTGATGGGACATAAGTCCATCAGTTCAACGGAAGTCTACACGAAGGTTTTTGCGCTGGATGTGGCTGCCCGGCACCGGGTGCAGTTTGCGATGCCGGAGTCTGATGCGGTTGCGATGCTGAAACAATTATCCTGAGAATAAATGCCTTGGCCTTTATATGGAAATGTGGAACTGAGTGGATATGCTGTTTTGTCTGTTAAAACAGAGAAGCTGGCTGTTATCCACTGAGAAGCGAACGAAACAGTCGGGAAAATCTCCCATTATCGTTGAGATCCGCATTATTAATCTCAGGAGCCTGTGTAGCGTTTATAGGAAGTAGTGTTCTGTCATGATGCCTGCAAGCGGTAACGAAAACGATTTGAATATGCCTTCAGGAACAATAGAAATCTTTATGGCGGTGTTACGTTGAAGTGGAGCGGATTATGTCAGCAATGGACAGAACAACCTAATGAACACAGAACCATGATGTGGTCTGTCCTTTTACAGCCAGTAGTGCTCGCCGCAGTCGAGCGACAGGGCGAAGCCCTCGGCTGCGTCCTCGCCGCTGGGCTGGCGGCCGTCTATGGCCCTGCAAACGCGCCAGAAACGCCGTCGAAGCCGTGTGCGAGACACCGCGGCCGGCCGCCGGCGTTGTGGATACCTCGCGGAAAACTTGGCCCTCACTGACAGATGAGGGGCGGACGTTGACGGCTGACCAGTTCGCCGGCATGACGGATCGAGGGGCAGGCTCGATTTCGGCCGGCGACGTGGAGCTGGCCAGCCTCGCAAATCGGCGAAAACGCCTGATTTTCAGAGTTCCCACAGATGATGTGGACAAGCCTGGGGATAAGTGCCCTGCGGTATTGACACTTGAGGGGCGCGACTACTGACAGATGAGGGGCGCGATCCTTGACACTTGAGGGGCAGAGTGCTGACAGATGAGGGGCGCACCTATTGACATTTGAGGGGCTGTCCACAGGCAGAAAATCCAGCATTTGCAAGGGTTTACACACTATTTCGGCCACCGCTAACCTGTCTTTTAACCTGCTTTTAAACCAATATTTATAAACCTTGTTTTTAACAGGGCTGCGCCCTGTGCGCGTGGCACGCGCACGCCGAAGGGGGGTGCCCCCCCTTCTCGAACCCTCCCGGTCGAGTGAGCGAGGAAGCACAGGGAACAGCACCTATATATTCTGCTTACACACGATGCCTGAAAAAACTTCCCTTGGGGTTATCCACTTATCCACGGGGATATTTTTATAATTATTTTTTTTATAGTTTCAATCTTTCTTTTTTAGAGCGCCTTGTAGCCTTTGTCGTGTGGTTCTAGAGAAGGTGTTGTGACAAACTGTCCTTTCAGTGTGACAAATCACCCTCAAATGACAGTCCTGTCTGTGACAAATTGCCCTTAACCCTGTGACAAATTGCCCTATGAAAGAAGCTGTTTTTTCACAAAGTTATCCCTGCTTATTGACTCTTTTTTTATTTAGTGTGACAATCTAAAAACTTGTCACACTTCACATGGATCTGTCATGGCGGAAACAGCGGTTATCAATCACAAGAAACGTAAAAATAGCCCGCGAATCGTCCAGTCAAACGACCTCACTGAGGCGGCATATAGTCTCTCCCGGGATCAAAAACGTATGCTGTATCTGTTCGTTGACCAGATCAGAAAATCTGATGGCACCCTACAGGAACATGACGGTATCTGCGAGATCCATGTTGCTAAATATGCTGAAATATTCGGATTGACCTCTGCGGAAGCCAGTAAGGATATACGGCAGGCATTGAAGAGTTTCGCGGGGAAGGAAGTGGTTTTTTATCGCCCTGAAGAGGATGCCGGCGATAAAAAGGCTATGAATCTTTTCCTTGGTTTATCAAACGTGCGCACAGTCCATCCAGAGGGCTTTACAGTGTACATATCAACCCATATCTCATTCCCTTCTTTATCGGGTTACAGAACCGGTTTACGCAGTTTCGGCTTAGTGAACAAAATGACAATACCGTTATGCCATGCGTTTATACGAATCCCTGTGTCAGTATCGTAAGCCGGATGGCTCAGGCATCGTCTCTCTGAAAATCGACTGGATCATAGAGCGTTACCAGCTGCCTCAAAGTTACCAGCGTATGCCTGACTTCCGCCGCCGCTTCCTGCAGGTCTGTGTTAATGAGATCAACAGCAGAACTCCAATGCGCCTCTCATACATTGAGAAAAAGAAAGGCCGCCAGACGACTCATATCGTATTTTCCTTTCCGCGATATCACTTCCATGACGACAGGATAGTCTGAGGGTTATCTGTCACAGATTTGAGGGTGGTTCGTCACATTTGTTCTGACCTACTGAGGGTAATTTGTCACAGTTTTGCTGTTTTCCTTCAGCCTGCATGGATTTTCTCATACTTTTTGAACTGTAATTTTTAAGGAAGCCAAATTTGAGGGCAGTTTGTGGCAGAATTCTGGATTTCCTTCTCTTTCCCTTTCGTCATGTGACTTGATATCGGGGGTTAGTTCGTCATCATTGATGAGGGTTGATTATCACAGTTTATTACTCTGAATTGGCTATCCGCGTGTGTACCTCTACCTGGAGTTTTTCCCACGGTGGATATTTCTTCTTGCGCTGACGTTAAGAGCTATCTGACAGAACAGTTCTTCTTTGCTTCCTCGCCAGTTCGCTCGCTATGCTCGGTTACACGGCTGCGGCGAGCGCTAGTGATAATAAGTGACTGAGGTATGTGCTCTTCTTATCTCCTTTTGTCGTGTTGCTCTTATTTTAAACAACTTTGCGGTTTTTTGATGACTTTGCGATTTTGTTGTTGCTTTGCAGTAAATTGCAAGATTTAATAAAAAAACGCAAAGCAATGATTAAAGGATGTTTTCGAATGAAACTCATGGAAACACTTAACCAGTGCATAAACGCTGGTCATGAAATGACGAAGGCTATCGCCATTGCACAGTTTAATGATGACAGCCCGGAAGCGAGGAAAATAACCCGGCGCTGGAGAATAGGTGAAGCAGCGGATTTAGTTGGGGTTTCTTCTCAGGCTATCAGAGATGCCGAGAAAGCAGGGCGACTACCGCACCCGGATATGGAAATTCGAGGAACAGGTTTAGCAACGTGTTGGTTATACAATTGAACAAATTAATCATATGCGTGATGTGTTTGGTACGCGATCCGGTTGGTGTTGAGACCGTATTTCCACCGGTGATCGGGGTTGCTGCCCATAAAGGTGGCGTTTACAAAACCTCAGTTTTTGTCTGTTCATCTTGCTCAGGATCTGGCTCTGAAGGGGCTACGTGTTTTGCTCGTGGAAGGTAACGACCCCCAGGGAACAGCCTCAATGTATCACGGATGGGTAAAGAAATCTTCATATTCATGCAGAAGACACTCTCCTGCCTTTCTATCTAGGGGAAAAGGACGATGTCACTTATGCAATAAAGCCCACTTGCTGGCCGGGGCTTGACATTATTCCTTCCTGTCTGGCTCTGCACCGTATTGAAACTGAGTTAATGGGCAGATTTTGATGAAGGTAAACTGCCCACCGATCCACACCTGATGCTCCGACTGGCCATTGAAACTGTTGCTCATGACTATGATGTCATAGTTATTGACAGCGCGCCTAACCTGGGTATCGGCACGATTAATGTCGTATGTGCTGCTGATGTGCTGATTGTTCCCACGCCTGCTGAGTTGTTTGACTACACCTCCGCACTGCAGTTTTTCGATGCTCGTTGTGATCTGCTCAAGAACGTTGATCTTTAAAGGGTTCGAGCCTGATGTACGTATTTTGCTTACCAAATACAGCAATAGTAATGGCCATAATGCCCGTGGATGGAGGAGCAAATCCAGGAATAGCGGGAAGCATGGTTCTAAAAAATGTTGTACGTGAAACGGATGAAGTTGGTAAAGGTCGAGATCCGGATGAGAACTGTTTTTGAACAGGCCATTGATCAACGCTCTTCAACTGGTGCCTGGAGAAATGCTCTTTCTATTTGGGAACCTGTCTGCAATGAAATTTTCGATCGTCTGATTAAACCACGCTGGGAGATTAGATAATGAAGCGTGCGCCTGTTATTCCAAAACATACGCTCAATACTCAACCGGTTGAAGATACTTCGTTATCGACACCAGCTGCCCCGATGGTGGATTCGTTAATTGCGCGCGTAGGAGTAATGGCTCGCGGTAATGCCATTACTTTGCCTGTATGTGGTCGGGATGTGAAGTTTACTCTTGAAGTGCTCCGGGGTGATAGTGTTGAGAAGCCTCGGGTATGGTCAGGTAATGAACGTGACCAGGAGCTGCTTACTGAGGACGCACTGGATGATCTCATCCCTTCTTTTCTACTGACTGGTCAACAGACACCGGCGTTCGGTCGAAGACTATCTGGTGTCATAGAAATTGCCGATGGGGGTTGTCGCCGTCGTAAAGCTGCTGCACTTACCGAAAGTGATTATCGTGTTCTGGTTGGCGAGCTGGATGATGAGCAGATGGCTGCATTATCCAGATTGGGTAACGATTATGGCCCAACAAGTGCTTATGAACGTGGTCAGCGTTATGCAAGCCGATTGCAGAATGAATTTGCTGGAAATATTTCTGCGCTGGCTGATGCGGAAAATATTTCACGTAAGATTATTACCCGCTGTATCAACACCGCCAAATTGCCTAAATCAGTTGTTGCTCTTTTTTCTCACCCAGTGACTATTTTGCCCGGTCAGGTGATGCACTTCAAAAAGCCTTTACAGATAAAGAGGAATTACTTAAGCAGCAGGCATCTAACCTTCATGAGCAGAAAAAAGCTGGGTGATATTTGAAGCTGAAGAAGTTATCACTCTTTTAACTTCTGTGCTTAAAACGTCATCTGCATCAAGAACTAGTTTTAAGCTCACGACATCAGTTTGCTCCTGGAGCGACAGTATTTAAGGGCGATAAAATGGTGCTTAACCTGGACAGGTCCGTGTTCCAACTGAGTGTATAGAGAAAATTGAGGCCATTCTTAAGGAACTTGAAAAGCCAGCACCCTGATGCGACCACGTTTTAGTCTACGTTTATCTGTCTTTACTTAATGTCCTTTGTTACAGGCCAGAAAGCATAACTGGCCTGAATATTCTCTCTGGGCCCACTGTTCCACTTGTATGGTCGGTTTGATAATCAGACTGGGACCACGGTCCCACTCGTATGGTCGGTCTGATTATTAGTCTGGGACCACGGTCCCACTCGTATCGTCGGTCTGATAATCAGACTCGACACGGTCCCACTCGTATCGTCGGTCTGATTATTAGTCTGGGACCATGGTCCCACTCGTATCGTCGGTCTGATTATTAGTCTGGGACCACGGTCCCACTCGTATCGTCGGTCTGATTATTAGTCTGGAACCACGGTCCCACTCGTATCGTCGGTCTGATTATTAGTCTGGGACCACGGTCCCACTCGTATCGTCGGTCTGATTATTAGTCTGGGACCACGATCCCACTCGTGTTGTCGGTCTGATTATGAGTGGACACGGTCCCACTTGTATTGTCGATCAGACTATCAGCGTGAGACTACGATTCCATCAATGCCTGTCAAGGGCAAGTATTGACATGTGACCGGCTAGCGTCAGTTTCACCTGTTTTACGTAAAAACCCGCTTCGGCGTTTTACTTTTGGTCATCGAGTGATTACAAAGCTTCCATGGTGCCACCTGACGTCTAAGAAACCATTATTATCATGACATTAACCTATAAAAATAGGCGTATCACGAGGCAGAATTTTGATAAAAAAAATCCTTAGCTTTCGCTAAGGATGATTTCTGGAATTCGCGGCCGCTTCTAGAGTTATGACAACTTGACGGCTACATCATTCACTTTTTCTTCACAACCGGCACGAATCGCTCGGGCTGGCCCCGGTGCATTTTTTAAATACCCGCGAGAAATAGAGTGATAAGCGTCAAAACCAACATTGCGACCGACGGTGGCGATAGGCATCCGGGTGGTGCTCAAAAGCAGCTTGGCCTGGCTGATACGTTGGTCCTCGCGCCAGCTTAAGACGCTAATCCCTAACTGCTGGCAGAAAGATTGAGACAGACGCGACGGCGACAAGCAAACATGCTGTGCGACGCTGGCGATATCAAAATTGCTGTCTGCCAGGTGATCGCTGATGTACTGACAAGCCTCGCGTACCCGATTATCCATCGGTGGATGGAGCGACTCGTTAATCGCTTCCATGCGCCGCAGTAACGATTGCTGAAGCAGATTTATCGCCAGCAGCTCCGAATAGCGCCCTTCCCCTTGCCCGGCGTTAATGATTTGCCCAAACAGGTCGCTGAAATGCGGCTGGTGCGCTTCATCCGGGCGAAAGAACCCCGTATTGGCAAATATTGACGGCCAGTTAAGCCATTCATGCCAGTAGGCGCGCAGGACGAAAGTAAACCCACTGGTGATACCATTCGCGAGCCTCCGGATGACGACCGTAGTGATGAATCTCTCCTGGCGGGAACAGCAAAATATCACCCGGTCGGCAAACAAATTCTCGTCCCTGATTTTTCACCACCCCCTGACCGCGAATGGTGAGATTGAGAATATAACCTTTCATTCCCAGCGGTCGGTCGATAAAAAATCGAGATAACCGTTGGCCTCAATCGGCGTTAAACCCGCCACCAGATGGGCATTAAACGAGTATCCCGGCAGCAGGGGATCATTTTGCGCTTCAGCCATACTTTTCATACTCCCGCCATTCAGAGAAGAAACCAATTGTCCATATTGCATCAGACATTGCCGTCACTGCGTCTTTTACTGGCTCTTCTCGCTAACCAAACCGGTAACCCCGCTTATTAAAAGCATTCTGTAACAAAGCGGGACCAAAGCCATGACAAAAACGCGTAACAAAAGTGTCTATAATCGCACGGCAGAAAAGTCCACATTGATTATTTGCACGGCGTCACACTTTGCTATGCCATAAGCATATCA
+
''1138...-7777<GJIIFDJJGDCB@CBCJJGIEEHDJJJIGIJFDJJFJJGCAAFGEFF999JJIJHGCCA<::<;C@ABFE<6,*(((((.53320/+&&%%&''()(8<GFGJJFIJJFCDBGJACI>=;:>DCAJGFJJJFGG97711110001*))*34''(/0;9::JJHEJEHEDGEDCJGGJFJHJF++++1-+('''&&&&+)*.8//,,-0)-;<<723>JGJ>=<<@;9875'*+)+*((.153332117<@ABDGJ?@?@GHGDEEGFIIJJCIEGDH@@AJIIFFFJJJJHHHFIGIHFEIJC<7..///-%$$&(-.(013;<<9>3.*)&'&&'CHDCEDDJJJGJJHJJJB,,+,56@B>?==B@?;:9@?<7778AFJHBAB;F@?)))*..4.&&&&'&&'**/0/,***)*+3;<(&&&,&0.,--.//1=6677EECBBAB?=;;:4870013;1:6<9@@IIGDHCB?>>J8,,,-*)&%%$%&*,5/*)*-+1;-,,-/18CDDFGIJJFGGFA<)((56=F;;JJJJJF<;?@FJCECDJIG>?JHFGIC>:::?A::99?B;7657@CCIGGJIHJJJJGIGJDFJIJJEJJJGJJJFHHJJIJJE++/+/**44;BBGJJEEGDC>:1/..//=DBCDCJIGFEIJJIBABCJJJEDD777'&&&&$%$%'(()&%$%()+,456:==?CAACJJJGJHJJJJJJIJJJGIJGIBAAFJIHGDBEHHEJJHJJJIJIGJEECEHJJJJJJJJEB<;4-+)))/000?@?<@@5445667CDIGJJA@=;;<GIEJJ???@ABFGIJJGH>>?DBG99943338;/../99EJGJJJJJJJJJHJHGJH+++((''-5/-,,/8(((/@EJBB?B7667?<<:'&&((((*39:::::FIFHA@??AAEIJGGBCCFFFEEA>,,/0'''((-/...**)+-,++./''''2..0034856323.''&)&',0+.(''(())((%%%%@B@DIJHJEDEEGIIJJIHJJHHJECEBA@@CAAAEJGGDD532***&&&&''&%'&)),9433132663'''%&%$%),*&&(,*(((')))689>EDJFJJGFFHHIFIJHHG4444@84?;,,,-EJ8677<?AFGJJFF>>>>FH=<=<DFJJJDBIIIHG;:;;EBEDICABGJIEECIJD@<;:766:6A88657:E>;899IG=><=?887--@@C8677GEGJIGIJJ==>566563%%%&%&%%'')*:<;;87...1279<((((24:?BBJHHJJGJGAAAJJFIIGHFIJJJJJJDCCDEFFEBJIHFFJFGIHJJHJHJJJGJJDIFCJJJGCGEGJ))))766<@CDEDGDJJJJJJHJIJJJDFDCGHGFF;:@::CFIJJJIGJJJJJEA?@FFDFBDJJJJHC==???JEIFEG????HJJJIJJFJJJJFJHJFJJGJJJJJJHGIJIJHFDEE@?>?IJJEFHJJJIGJHJHJGGJHJJIJHJJJJIIGEC@A=99FJJEFJFJGJCCBBGECEJHJGJGJDGDDG922'&&&)(((,*'%%$%&)(((&(-,./27=::=@@@BIFJJJGGHJA@BAJGJJFIJJJIJJJHFHJFJGGJJIJGJFJFCB>>@D@>:713-()2221199=;A?<;<BHHIJJHJAA@@DBC99600/1<<?CCA@:941.,+,*,)))*77*>AD8889FCEG3001399;=>DBEJJJHGJHGJJHJJGHJGJJJJJJJHJJIJJJJJGJJJHEJJJIJJGJJJGGJJHCDDCFJGEEFIJJJIJJDDCCHJJJIHJGD><=4/004=A@?CB?;4601349FGDHHGCE=<88:BCABADGFHFC>=<;<6-8>=;;555<;<?AF;7))()--0:;<<965523367<:;;777668999:::***BJA??>BHIFJAEJGFJEC>>>9>JJJFFDEGJIE@0001?BCDJIJJJEDEJJGJJJJJGFFGHIGGGJJGJGCDJEJJG,))*65.,,***+0.26@FCB555DJHF854.(%$$')(('04=D?@DCDFFBAA---JI>;98?4311114:>=446B>>?>ADABF>>?>IJJJJGJEEDFE@667BA>(''==:90))'&%$$&(((''''(443*67=799::4241,AFJJGJJJJJIDB@<=;97<=HIFHFG>642/06/19=<A@EGJJJHGHJHGGHIIJJHJGJJGJJJJJGJJJHJIFGJIEHHFJJJGIJJ==<<<<<FHJHJEECDB+')@DFJHJJHFJJJJJHFJJHGJFJIGCJGJGJJEIHJJJJ1112>83204656+&&'%%%&3<@ABGFFGHJJJIGJHJJIGCJIJ=::8--,,0.-.588@;;88?7EAAA@BE@FEJII888665556@A?BFJGHJIFJI>?>C?>++++;::887:887:62223IJHJJJIJDCDGEJJJJHHB@A@@?:870----+--,002//124001<?CCHFJJFECDC+-,-/079?EF?DIGCGEHJJHHGJJJGEEFJJJJJHGHGGIHGIEHHJGEHIFJJFJHBBA@@?B;;FHBCDFJHGJGJFJGIJJIGJGDJEJJJHJF@AA@E?EFBDGDFEJEIJA7672/++++BA0)((+223:765532012--)'((+.37=@EEFFCDCCD@@:8JHFH:998879124ACFBDG=&&&&''(((()//5@@=>;>?@==<=CC;79CCFJHJJFHFJJJIHJJJJJJJJJJJJJJJJGJJGJIHJIJGFGJJJF?IEH;::GAEJIEJJJJJJIJJHJJHGGJGJJJIHHIDGHGJG;;;9:::7756656754122224347=ABBGIIJJJJGJJGJGJJJJGJIJJJGIJCCB@><&&%%)')+;<==<>3....ABCJJIJHHFCABDDGB@DA99BDJJJE???GEDEJJJJJIBDEFHJJJJIFDDDJ3224331**+48JJJJJGGFB?AAE<<<;ADGJ?77@;;8:?DHFJJJJHIIFJGHIGIFHFJGGIGFI.*)))5211//)'**+<96IJCFFJJJGEGFHJDCBDFIJ5431/./06-,,+..)+(&&%%(<?@?CEHIHJGJIGDJHHIJJJJJF?@CGIGJJJGIDB>;:95)(((-,+.-.63,,,,8@D7777JJDHHEFHHGDJJFIIEJGJEIGGJDJHJIDD7339EJDEDJGHJJIGGIGJCA@CJ?@BEEEECEBA>@A>@A@BDJD@@>55'''-00028@DHEFHJF@AHHIEFECFEHHJJJJIJJJJGJJJJFJGDJJE?@?>?=>8:77;/22FEFJJGJJJHIJJJJFJJJJJJGJJJGJHIJHHIFGJHJJJJGJJHB<99JJJIIJJJJGHJJ86.../1/*.432261111../>?:884467@CDHJJJJJJJFJGJJJJHJIBBCDDCAABGFEJ=::?6?>?>BBAA??>>JJJHJJIGJJHJJJGJJJGH42238@@9<=>EFDEIGJFJJDE@;314ACCDBCA;''';DJGDHJJFJJJJJJJJJIJJF@??A?AHIDCDII80/---2)(().)+/57==BCHJJJJJHJJGJJJIJJJJJJHJJJJJDHGD=@AJJ4442113>E>;;7888@9?@>=0--+--,.*+A;CEFJIIJJJJIIHBBGJJJJJJJJJJIJJEJHHJ8778GGIFEGGFHBEEDJFGIFJHIIFGFJGIIFEJJFEFDIIJJGJHED=>>CGGCABEFGIJFHJCEEJB?;;==;663)42//4889770...=AGJDIC?>A>32289<EJFJGJJDIJGJJJHJJJHFCGDJJJGJJJJFJEHJFCFEJJJJJJEGFEEEGJHEIB>ABA@CEEJJCDBDIJGHJFJHGHHG@??@;;;9;;<4445>?:;;,+++?641/-++;;<BCDFDIJHJJJJJFGGJJ875456@ICCBCJGJJFGEEI?FJJJJIJJIJJJJJJHHJFGJDGJEJABDCCCJGAEFEEDFCJHHFJHIHFJGHFFB?>:79CJJJJIIEFJ===>JFHHJIHJJAAAA::9<===.--,--*()+*((*+*)'%&%%$$%)**)'-*,,)()))&&(/2980000D><>?@JEBCIJHIDDCDEG>=@GGGGBFJ=:88:ABEGJHJJIGJFDCJIIJFFFDC;:CA2&%%'0-'*5)@ADJIJJGGIIJJH@A@@=;+++FHA?>>AGHJJGJGJHJHDFEFHEEEEHCFEIJJHHCCBB<;>@JJJJHJJAABDHJHD>;;BCBB@BEHFB>000AFEHJJHJJJJFJFJDGDCHGEHJJIFDEDGGDEDCFJHJJIJEIFIJHGHJGH?@FDHFHGJJGCC?;897210.'&%$'&(&(&&'')'()))*+.2?ACIJIIJJHGFJJJJ@@AJIJGJEJFIIEJJJJJHGDCCIFIJFJIEDGEJF<=?>;<543((57@>9767=BCBC>;.-++-''&%&(.///0150//0DCC?==@<:::>@CD@8BEAABEGJJCBD@;9/,++..025:;<>?AA?33.-.-).,.*''(222367,.++,==DJFJJJIJ==GDJID=;>AJJHJHBAICAD9BCIIGEFFIJFCHBDEDDA>?BJJGHFIFHJJHJJJJJJGJFEEGHGE+++)6.,++'((,'())1387889:@?>@J@<-+++*'&$%$#$%%$%'''&*+,,CJGJJJJJHJGFEFHHIG7,&%%(/1;@@BA4442344.-000/0*)*+023+**+7931,+--,,8?@BFJJJE3EA28JJJEHFGIJ:99;GAEJGD76'&&0-=?:BA57:;@AEC>>CHJGHJJJJJFJGJEJJJJJGJJJF=>=HEHFCFJIIFJIJHJGECBB??IHFGDHHFJJDDEJJD<<::;:<<DBA<)))))GEEHGIEDHJFDFEIJJGGJJGJHHFJIJJGGFJJJJJJJJJIHICDJE4333DCDFJJJJJIFGFIJJJJJGJJIHJDJJIJ9888>D@764/>DDJD=<<BF@54(&%%-..117:7677==2000ACD??JDADEEJEIFIJJGJJJIJBCFFJJIFJIEFIFJGDD==;:;;644466B:A===>FJHHJJJFJJJIEJJJHJJIGJGFJCCCCJEE;;:;GIJHIJJJIJHJHJJJGDHGJJHJHJJJEJFDFHEAB>9999AJJJH@5A5:88DEIHGGDB@6666D@@CEDHGGGAC<:;@:::0//AIGFEDAA@@>99>>@D??<BBFFIFJJECGIGFECCA??BDHJGHGEHJJGEDAEDFIIIEGEEJGJJJGJGGJHJIIJFJJJJJGJJJJDJIDCB?:JFFEFFIJHJDHIJGHFGFGJIHJHJJJIJA@?AD0//.05-)'&%'(%$#$&&((((,*478;;?FJJIJJIJIJFEDHHJJIIIJJJJIJJFIJFJGIJJIHGIIJGIJJJJHJJIFIFDGD11001136401103:=AD@>97333BEHEHFJJJJJGJJJIJGHJJFJJJJJJIJJJFJHJGJIJIJEIJDJE>=:9679:8861''*+63342345..../9787@JJJJIFJJGJHJJHIJICHHAFGJJJJJDC?@AJJJFGJGJGJIFIEFJJHHJFJFCECF?=>::<=DEAF@1'@6?==>AGHEEEEJIJHIJHHEGJJIJHHJHGCCACCCGIEDHHFJECCFIFJHGIFHHJJGFIEHGHDGGJJJGGECEFFHJJJGDJFDHEJJGGJIJHJIJIBBB@GFFC>682222<7>:?CDEGGHDCAAABGGJFF??DD@4599IJFGEJGJCBBEGJJ.,+***'%%%'(,2556?@BJ<;;<J@>64424/-**-132338A>>:<;;65562;>>A9-???@CGHFB@?@@BEBA4222@;86)**)(),08@BCFFFCEC@AA@@@ABAB@@DEJGJFEFECB??@@BBBBA@??AAABEJJIHJJFIJCCIJJIJEJJFJCDA@@@I=;A:HGEHJJHJJFJJGJJEEIEEIJ=3.))*.)*2ACGIHJECFBH?>=>GJGJJJJJJJJGGCIJJFF:999DCIC?<<=67@ABA==>.--.2003:78ACJDIJIGHHFGFGEHFGHJIJFJJJGJJGJJHJJJJJJHGJJHGJAAF?CGFCCHJIGHJ-+++FJIJJJJGJJHJJJIIJJIJJJJIJ??=:345547;>@443=>JJHJJJJJJGJJJJJJJJJHHJJIJHGJGJJHJJJGHGJJ786-5;@>9:+++,=444)))*,+++++.+**()(((**,/04?FCBJJJHJJJJGIJJJJJJJJHF@@?ADCAFC89>?ABEDEJHCDBAADJJJHJFJIGJFJHHFFJBBCCGAA@CHJJIJGJJJJJJJJJGA/...GIIDCCA70111FJE:FDEDCD988<<??@>445>AEHI=<<<@:@JJJJEBDC43**-/4CJJIJGJIGJIJIAAAAGJGJFGJIJJIJJJJJJJJJJJHEDGJJIJFDCCF53336//''''',/(*+368FJGFJHHJGHHJHJIJIJJIGIGJJIJHJJJJJJJIJHJJHJHF@5C:99:?99,('%%$$%%####$%$())-+&&11224<550-.06<<;<<<JEGJFFEDJIGJJHJJJJJEFJFF<----9HGCB6111242.&%&&2,,,.@FJJGFG>=>=?HEJCC@?>>?CDDJJJGFJJJHJJJJJJJJB@AAGGEHJFIIJ<<<?CDG@DFHEJGJJJGFBBDCFG43001..**100166,,93000:::GGJHE('''(E=998><<88;;CCJIJFEG.86..66)))*JJJJJJJJJJJIJJJJJIFJJJ9113;JIFJHJHJIJJJFDGJDGGFJHJJJJEFFDHEECDJGEFFGHDC=;<BABACJHEIHIIHJJJJHHJHJJJJGJ<<:;5*&&&)22:;?@@?;:(((*:'''?44425423,687CEHHJJJIHJJJJJHIJFJJJJGJJJJJJGJJJJJJGJJJGJJHJHJJJIIJJJJJJHJGJJFJJECCD?>ABJDDJJHD@??@IFABBGFJJEJIHFEJGHJGJHJJJJJJJJJJJJIJJJJ:::7@AAJJHGGBDDGJGHEDFGGGJGGIFCDEJHEFJJHIJAABHE0-+,'%%$#%&'()+++...<;;88774=>>+B@CBB91BCJGFHHHJEJFJJHGHJHHEIFIFHJFFJGGHJHIFFEF?%%%$%%%$##%&%&%%$$#$%##$((42667BD@B@CA?978:1.-089@?....:>GGIGGGHHHDACBJHJJJGJJJGJHGJHIGJJHHFHJJGJIJGIJJFGID=8)'''(/2>3DGGHFFDFJFHIJJJJGHIJJJJJA@?=8888---.<<003.0<?=HFDBJDBFHJJJHIIIJICABJHJJIJGJJJIJJJIGJHJJJGHIJJJJJJJHB1000EECHJHIJJJJJJJJHGJHHIJDEJJJJJJHIJEHFIJHJJHFFHI:?6)ADEJHHFJGJJIJHJJ@?>@JJJJIJJJIFJJHJJJICB;97078:<>E3333DFCFHJ<;9?EEHGJHJJIJJJJHJIHIJJJHGF?AAC>>>??ABEGFFCEFBDCEJJGJJFJJJIJJIJJJHFIGGJGJHBBD=??@IJJJJIJJJJJJJC@@@>EJFEDCE43128IIGDH88811)%%%(+)''''.00E:889ACJJJJJHJHJJJJGJJJJJGJIDDGIIJGHFEAEBCGHDEBADCDGJHDC<:44=>AJFJJCEGJJJHJJJGDIJJJJJHJJHJJGEEJGJDCA9((('%%&'/(&&&1345FC=<;<=<<=A?<551++*(**-,'&%&'-0/115666DJHEEJEGIJJJGJBGJFDFEJGBB?@DGHGJFIF;??EIHGIGICEGIGJJJGHJCDBEEJJGJJEFJG??>@A887IECGIGFHJJG977711**+-8<=>==89<97667=ABFJIJJHJJJJJJJIJJJIJJHIDCFB.A11JGHJJJFJGEJIGGJJEJJJGEFHHFJJJJFJJHHJJJJHFGJEJJJJD@JIJJHJJJJJIJIGGJGEJJHJJ;97676884347>@EJCBAACEFJGIJCBAAB=<<:9:0/9@664//,/'&%%%%%$%((*)*,,.8@BJDFH9881-((()**-.GFDEEDFD=6211009?DFJFEJJHHHHGEHGJHJJIJJJJJIJFHFJJJCFJJHJHD;768HJJIFE:<=DFEEFJ=<<=CCCA@A@EJJJJIFHFJJJB>>JCDJHGHEFIFHFCCAGHJJJJHJJIJGGJGFJEJJHCC4/-0,++@?@CDDHHGGIJIEE7767AA>?I@DCCD...'('&%'$%&,/9=:::;FHHEJJIJJHJFJJJJJIJIHJFF@6'?@GJCCCJJIJIJJJIHHDBDBIIJJJJJJIJJJJJJJJHIHDHGJGGFECDDGEGIGJIJJJJIHJIJHGIGIHJEDGDHC<BCBFGFIFJJGJHJJJJJJJJJFFJHHJIJJJJJJJJJDHHGJ;22?D>J?@@AGGJC>;67877=@A7777@AIHIJJIIHHJJIGFFJJIHJDD****535/*)+144413336C<<GHFEGFGHGHJJEED:::9;((((*(*()*+,/-++&%%%,--1210++-6<HHJGECBBCDJECDEFIJJHJJJDAA;988:A1111117?GHJJFGEBBCCGJGJDJJJJJJJHJEIE@@>?CA@75867::FJFHJ><<:=<>ECEEJJJJJJJCFF?<=>>?<=?AFJJFJJB@BHIJBB@((((AEDJBCCCDJGGFGHEJ9999@@@JJJJJJGHHJGJJIJJIJJHJIJJJJJJJFDFGHDF???:;..9JJJJGHFGJHIEGEBBA@AA@HAFDEIH><99100)((&(%%%%$'$%(+,,22.2249:;AECDBA@CGJHJJJBD)'&'&'&''''*367@8<;<@DB@85:+('''+****)*..//?DJHJIHJFJGHJGJJIJJJHJJIJIJJ==>>AJJJJJHHJJHJJHJJJJJDBCCHJGHDFGIGHGFJHJJJIGIIJH@;::@AFGDCFE??>><9991/497.--.333=@4330333B7777ADGJJJJHB?C1DHJJJA>7888??A;;::>?JJJJJJHJJJFFJJEIJJJFGJGJJJHHIJGEJHEJAAAAJH@AI@AA@B@@>434../0%%%2475DDJJFDJJJHIJHIJJHJFIFECBG:898:'%%$$&%(%',.:??8664+*(()8;???JEGGJJJJEGJJFFGFGEJGIJJJJJJJJIJDHJAJJJJIIJJDJE7*(%((+,;888>@+)))0A;;<EJHFGHGHDDGGJJJGJHFCC<8632('&&(&&-'&%&'(*+,,/171002530>CDHG?@B@EGD?7?AAACBDCFEDEJJGFEDDFJIGHFJGGIGJCB****JIEJICDBCIFGJCJEJGJJFGGHIJA?;<799A@AFG>>BAJJJFEJIJJJHGI,,,261-'&%&&$%>@CDJJJEFJGFIIJE735CJJJJHHIHJIJJFFEJHIJJGJIJCD4.++54445@;;78:=EBIJJIEJHIEIGJJIEJB>+)(&&''&&&(/;?ABHHJHGIJFJJJHIJJGJJEDHEJJDBBBEJIJHJJJGGIIJJIJJHJJJJJFEFFHFE,*)(''''+./@@ABBCFADDAGGJJHJIEDCC@<63;55560:=;7=DDJF8FJHCDDFJGJJJFHIJJJIEB@FGGGEGGC?>?@DJJIIJJJJJHJJJJFE==<>JIJJJJJJJJJJIJJEEGHEJJJHJJDEEHB@;8980.-,///65556833415746645:9878('(+,-537668=IJD@EIJGGFCDJJIJJHFJC??9==@JJJHJJJGJJHJJJJJJJJIJGJJJH78789?:999BFIEJJGJJJJGCHJIJHG?546859;9-+++7;;?JHGEFFIHIJJJJJJJJGEJGIJJFJJIJJHIGGJJJJJJJJJFJJGJFFGEEFEJHJGHJHJJJGJDEJJJHFJJIJHJEED9665-,-66568;=?ECFJJJHIJEJHGJJ<;;;AAAGDJJJGJJI;;:000/-+-*))*6550002*(()-045135,-,,,*++BCHJGJIJJJIJJJJ9666AAA32559<<CFEEDAA;:BB?DB:;>>@BJJEEJI@@@AGHJHJHIJJFHHJJGGJJHJGJJJJHJJJJJJJ44+++1116AADJJ=<?:;,,>C?AHF8889EBBDCJJJJJ@?=<8>=89@JJJIJJEDDCJEJ5555EAAEBBE?EA@?>>DFEEFFIGJJA@A@@?:733<AA@@HBCG???.''',.15>@>FHJJFJJJJJJJFFJCDD>;;;BC33388669;=CDJDJJGHGEJED?0.2))''&$
@Glass_T7V_20_D3_14_5_12
GCATAATCAATCATAATTTCGCCACTGAAAACGAAGAACGCGTAAAGATCACTGATGAAACAGATGCGCAAGGCGCAACGTACTACCACGTAATTCTGATGCGGGAACCGGGGAGTAACGGCAATATGCACGCCAGCGCGGATATTTATCGCTAGCACCAGGTATAACCAACGAAACATTGCCATAGTTTGCTTTGCCCCCTTCGCAGGGGGCTTTTTTTTGAAAAACGGCTGCGGAATTAGACCAGTTATCTCCCGAGGAAGGAAATTTCCGCAGCGCGTGTTCTACTTCTGCCCGTAATAAGCGTTAGGACCGTGTTTACGCATGAAGTGTTTATTCATCAGGAAGCTGTCGATGTGATTGAGTTGTGGGTTAATGCCGCGGGCGATCCACGCCATTTTCGCCACTTCCTTCCATCACCACCGCGTTATGCACCGCATGGTGAGCATCTTTCCCCCAGGCGAACGGCCCGTGCTGATACGCCACAAATCCCGCGTATGCAGCGGCTCGGCGTTGCCCAGCGTTTCGATAATCACTTTGCCGGTGTTAAACTCATACTCGCCCTGCACCTCTTCTTCGCTTAACCCGCGCGTACACGGAATGTCGCCAAAGAAGTAGTCGGCGTGCGTGGTGCCTAACGCCGGGATGGCCAGCCCCGCCTGCGCCCATGCGGTGGCATGAGTGGAGTGGGTATGGACAATGCCACCAAGCGACGGGTAACGACGGTAGAGTTAGATGCGTCGCAGTGTCGGAAGATAGGCAATACTCCCCTTCCACCACCTTGCCGCTCATATCGACCACCATATCGGCCGCTTTCATGGTTTCCGTAGGCAACGCCGCTGGGCTTGATCACCACCAGCCCGCGTTTCGCGGTCGATAGCGCTGACGTTGCCCCAGGTAAAGGTCACCAGCCCGTAGCGCGGCAGCTCCATGTTGGCTTCGATCCTGCTGTTTTAGCTTTTGCATTATTCTGCCGCCTCCACCATCCGCTTCGCCGTGCGCCGCTTTCACCCAATCACGCGCTTTCGCCACTTCTGCCGCCGGGTCTTCCGCCGTTTCGCTCCACATCTGGATCAGGTACGGCCCGCAATAGCCACTCTGTTTGAGCGTTTCGAAACAACGTTCGAAATCCACTACACCTTCGCCAAACGGCACGTTTTGAAGACGCCAGGTTTCATATTCACATGTACCGCGACGATATGCCCGATTCCGGCCTGCAACTCCATCTGCACGTCGTATCCACGCCGACAGGTTGCCGATATCCGGGTAGAGCTGGAACCACGGATTGTTGGATGGTGCGCGTATAGCCAGCGCCTTGCTGATGGAGCTCATCAACGGGACATCATGATCTCCATCGCCAGCGTCACCTGCGCGCCGCTTGCCATCTCAACGCTCTCTTTCAGGCCGTCACGGAAACGACGACGCGTTTCGTTATTGGCTTCCTGATAGTAAACGTCATAGCCCGCCAGCTGGATCGCACGATACCGACATCCTGGGCGAACTGGATAGCTTTACGCATAATCTCCAGCCCCTGCGCCCGCACCGCGTCATCTTCACTGCCCAGCGGGAAACGACGATGAGCAGAAAGGCACATGGACGGCACGCGCACGCCGGTTTCAACAATCGCATTGACCAGCGCCAGACGCTGCTCGCGGCTCGGTTGAGCGCGACAGGCGATCGTCAGTTTCATCTACCGACATTTCGACAAATCGAAGCCTAACGTTTTTGCCAGTTGCAGGCATTTACAGCCAGCACTCCCCGGCGGGGAGCGCTTTTCATAGATGCCAAGCGGGATTTGTTGGACAACGTATCCGCTCCTTAGCCCCCACAGTTCAGCGATGGAACGTTTGAACTGACGTGCGGCTTCCACCAAAAGCGGCATAGCGAATACTACGGCCCGCGATAAAGACGTGAATCGGAATACCCTTGAACAGCGGCAAATCTCCAGCGCCAGGCCTCCGGTGACGGTGACTTTGAAGCCCATATCGGAAAGACGTTGATCGCGGTGATGTCCGCTTCGCCCACGCCACGCCTGCGGCCTGCGCGTCACGGCTGCGGTGATAAACCACCTGCCCGATGCCTGCATCGCGCCACTGTTGCGCCTGTTCCAGGTCCAGTAACCGGTCAGTTCGATCTGCACGTCGCCGTTAAACTCTTTTGCCACGTCCAGCGCGCCTTTGGCGGTGTTGATATCCGCACAGCAAATTACCGTCACCCAGTGAGCGTTGGCTTCGAAAACACATCGCGAAAGGATTTTGCCTGCATGGGCAGTTTGGCGTCTGCCAGTACGATTTTGTGCGGGTAGAGCGCTTTCAGGTCACGAACCGCACGCACGCCTTGGCCAGCGGATCGTTACCACTTCGATAATGTCGACTTCTTCGGCGATCGGCCAGTGGTTTGCGTCGGCGCTATCCATAGTCTGGTTGTCCAGCGCGACTTGCCAGACATCGGTAATGACATGTTCAATTCCTTCTTAAGCTGCCGCGTTGTCGGTGCGGTCAATGAGATCAGGATCTTCCTGCTGGTACCGGCCGAGCGCGTAAACGGTAAAAATCTCTTCATCTTCAAACAGGTTGACGATCTTAGTCGATGCCCACTTCCTGGTGAGTATTGGCATCGACCGCCGCCATGGTGATGAGGATATCCACCAGATGGTTGATCGTGGTTGAACTCCAGCGGCTTCAGCGTTTACCAGAGAGAAACCGGTTTTCTTAACGCCCTCTTCCGGACGCCCGTGCGGCATTGCCAGGCCCGGAGCGATAACGGAATAAGGACCGAACTGTTCAACGCCATCCAGAATCGCCTGGTCGTAACGCGGCTCTACCACCGTCTCCACGGCAAAGTCAGCGATGCGCACCACTCCTGCCATGTCTCTGCTTCAGCCTGCAGGCGGATGGATTTATTTCCCGCCAGCGAATCACGTAATTTCATGGCGCGTCCTTACTTCACATCCTGCGGGAAATGCTCTTTGATCACTGCCAGCAGTTTCGGGCCAAAGTCGGCAGGAGAGAGCATGTTGCGCACGCCAACCACGTATTTGTTGCCGGTCACGGTGATTTCGCCCGCAATGTGCGTAGAAGCGATGATGATATCCGCGCCACTCAACTCGCTTTTGTACTCGCCAACCGCGCAGCTGTTTACCGTATGGTCAATGTTTGATTGGGTTAAAAACTGGTCCACTTTAGTCTTCATGATCATGGAACTGCCTTGTCCGTTGCCACACACAGCCAGAATACGTACGGTCATAATCAAAACTCCTTATTAAGCAGACTGTTCTGCCAGTTGTTTTTCTGCATCTTCTTCTGCGCGCAGCGCGCGGCCAGCGAACATAGCCAGTGATACCAGATGATGACGGCCATAAAGGCGATACCGATGGAGAAGAAGCTGGCATCATCGGCGGTGCCGAATCAACCATGCCGCCATGCCCATCAGGCGCTCGTCCGGTGAGTTTCCACACAGACGCAACCAAAGATTTCGATCATCCCCATCACCAGACAAATCTTCACGCCGCGCGCCAGCCGCCGAAGTGGTTAGCGAACGCCGATGGTGGCGGGTTGAGAAGAACATCGGGATAAAGCCAGGAATAATCAGGATCGAGGAGCCGCAGCGTAAATCTTAACCGCAATCAGCTGACCGATGGTGCCCCACATAAAGCCCCAGACCACGGCGTTCGGCGCGAAGCTATCGATCCTGGCGAGTGAATCGCCAGAACCGCACCTGGGATCAGGCGCTGGGAAATGCCGTTAAATGCTTCAAGAGCTTTCCGCCACAAACATGCGCACACCCTGCGTGATGATGAAGATCGCCAGCCGCAAAGGAGAAACCGGTTTCCAGATATCACCGTCCAGTGCACTTTGCCTGCCATCGCCTGCACGGTGTCGATACCGAAGGAGAGCAGATCGCACCGGAGATTGGTCATCACAATCGCCGTGGAGACGATGTTGTCGTGGAAAATGTTCAGCCAGCCCGGCAATTTGAGGTACTCAACGCTCTCCTCTTTTGCCGAGGAACGGCGCGAGTTATTAGGCAATCCATGATGCAAACTGCTGCTGGTGACCGATGGAGAAACCACAGCCATCCGTCACTTCCTGAGTCGGCTTGTACATCATGTTGGAAGTGATGCCCCAGTAGAGCGAAACCAGAATCACGAGATCAATAATGGTGGTCCACATGGAGTAGCCGAAGATAAACAGCGTAACGGCAATAAACACGGCCTGCTGGAACATGATGTGGCGGGTCAACATGATTGTGCGAATGCCGGTAATGCGACGCAACAGCACGTAACAGATGTTCAGCGCCAGCGCTAACAATACGGCGTAACCCGCCGCTATAGGCATCGCCCATGCGGTCGATGGTTGCCATCATTGAAGCGTAGGTATCGGAAATTGCGCCGTTAATGCCGTAGACTTCGGACATTTTCGCCACCACCGGTTTGAAGGTGCTGGTGGGTGCCGGACCCTGCCTGCAACAACATGAAACCAATTATGGTTTTAATCGTGCCTTTAATAATAACGCTGACACTTTTTGCGCAGATGGCTGGATGACCGAACAGGTCGCAAAATACCAGCAACAACGGGGCATTGGTCATGACCTGGTTAAAAAACACGGATCTCAAGGTATAAGATATCCATAACAATCTCCTGAAGAAGAGGTAACCGGGTATTCCACACACCCGGAATGTTGTGTCACTCACTCTAATTTTCAAAAAGTAATCACAACCAAGATTATTTATGATTAAATGTGACGCAACCGCAAATAATTCCACATGGATAGAGTGGGATTCACAACGAAACAATTATCCATTTAAATTCATTTAAGCTAATTGAATTACACATTCCGTCTTAAATCTCCATCTCAAAATAACAACAACAACTTTCCACTGGCAAAAACGAAACGGTAATTGCCTTCCTGAAAAAATCATGTTCAGGATTAATCAAAACCAATCACATATTGATTCGAATTGAACTATCATGAAGGTAAATGGCGATGAGTAAAGTGAAAAGTTTCACCCGTGAATCCTCGATCCTGAGCACTTTACCAGAGGTCGGGGTAGCTGGTTGAATGAAGAAATTGAACAAGAACAGGTCGTTTCCTGGCACATTTGCGATGTGGTAGCTGGCTGCACCGGGATCTGGTTGAAATCGGAAGGTGGCACCAACGTTTGCGTTGATTTCTGGTGCGGCACTGGCAAACGAAGTCACGGTAACCCGTTAATGAAACAGGGTCACCAGATGCAGCGCATGGCTGGCGTGAAAAAACTGCAGCCAAACCTGCGCTACCAGCCCGTTTGTTCTTGATCCGTTTGCGATTCGCCAGATCGACGCGGTACTGGCGACTCACGATCACAACGATCATATAGACGTTAACGTCGCTGCTGCCGTGATGCAGAATTGTGCAGATGACGTACCGTTTATCGGACCGAAAACCTGTGTGGATTTGTGGAGTTGGCTGGGGCATACCGAAAGAGCGTTACAGTCGTGGTCAAACCGGGCGATGTAGTAAAAGTGAAAGACATTGAAATTAGTGCGCTTCGATGCTTTCAACCGTACTGCACTGATCACCCTGCCTGCCGATCAAAAAGCGGCTGGCGTACTGCCAGATGGCATGGACGATCGCGCGGTGAACTACCTGTTCAAAACGCCTGGCGGCTCCCTGTATCACAGCGGCGACTCCCACTACTGGCTCTGGAAGACACGGTAACGAACATCAGATCGACGTGGCGTTCCGGATCATGCACGGCGAAAACCCGCGCGATATCACCGACAAAATGACCAGCGCCGATATGCTGCGTATGGGTGAAGCGCTGAATGCGAAAGTAGTGATCCCGTTCCACCACGATATCTCGTCGACCCCAAGGCCAATCCGCAAGACGATCCGCGTGCTGTGGGAGATAAAAGAATCACCTGAAGTATGGCTTCAGGCGTTTATCTGGCAGGTGGGTGGCAAATTTACCTGGCCGCTGGATCAAAGACAACTTCGAGTACCACTATCCGCGCGGTTTCGATGATTGCTTCACTATTGAACCGGATCTGCCGTTCAAGTCATTCCTGTAATCTGTCGTTTATACCGGGTAGCGTGGAGAAGTTCGCGCTATCCGGCGTAGTATTTCCTGGCTATTTCAAATATCATCTAAAAAAATCAAATTTTATCGGAATAGCTCATGACTGAAGCACAAAGACATCAAATCCTCCTGGAAATGCTCGCACAATTGGGCTTTGTGACCGTTGAGAAAGTCGTTAACGTATAAGAAGAGGGAATTTCGCCTGCCACTGCGCGAACACGATCAATAAACTTCTGACGAAAGCGGCAAACTGGAAAAAAGTGCGCAATGGCGCAGAAGCTATTACCCAACAGCGCCCGCGCTGGACGCCGATGAATCTGCATCAGGCGCAGAATAGCCGATGAAAAAGTACGTATAACTTTAAAGCGGCCTCGCAGCTGGTTTGA
+
((((&('('''(&&%&''86689466**),+&%&((((&(+''%%%%$#####$&&'''34+**+1=BD@AGGD<<<;HCGCDJ99;:;FJJJIJHJJJDIGHJ>@F??@HHIFEDIGGGJIHGIJJFFJHHFEJJGJFEJEJEJJJJJJHGJJGGGJHFEDGHHGJJC@@DHJJHJJJJHGHJIJGJIJJJJGJJH@CGB@:2992...=EC:<=;:;=@99;=JJD@@ADHJEDDJGHF@@@@<<<?=DAF=?51FCFBIECEGAEJJEJ=BBJGB::=>CDEFEFGJJJGIGIGHJIJJHJHFHG;<;BCCDJJGHJEJGJEJJFJJJGEECBDCB==2122CJGJGJFGJGJGJJJJFJJFDJFF2222<3222;;6766<5))));00009687;/-./3099974..33<?7((''221233749320133<<;'''(,,//2889308@JF?IEE7777==<:54559755452+++*,('''(,-.--578:B>@B=<<<2022ECEGCFGHFE>979+,+--,-/222=JCJDB@?2)'$$$$$$$$$%'(+?DDDJEJJJFJJGAJJCDFCHDHJ;;;<CCBCGIEE99GJHFFCBA@ADJJJJHEJJJJHJJJJHJFJJEEJFA@;;<:>3--*(-***,...5:==?>>988=@....JJJFJHGDD><>>BEBDB;DDHCAADDEDEEHIFJJJGJHFGJGGGGJJJJJGJGJJJJIGIJ'''(+/..'&&&&&&'(').69,(%&()((('''')*664/4/?@.--+1((<=>>762132('()45=BDGDIFJJJA?AB:89;''''@95((<CDG;;:;D5----;:@FJ22338888;<;=>EDBEBB92*:;=A873332---0444854410018780.*)-640022/-----010019@??@7642/09>=<<545690&&')+*//00.-.2+'&&',840&%%%&&&&&(,&&&(64,,,++++)))*())+))''('(&)*1+*-8A=8@ABGJFFJGGJJHJJJJHJHGHHEJEJFBDEDIHJFE@A@ABC@;88CAC?@BCCA(((((1-+)),'''663=<>D?@A@JIHHJJHJJJJEDJJJGHDDFFGDDE>AB>?=;;<?G@???EFJJJ@8656*444(('%%###+7589ACA@D>>GI>C=,,++..,111267881/-)***///673853::;DJCBDJJFJDEJJHJDD@@BB:9**)(($%%'*,,,98?BCFJEJDJJ=<:8;8638;=;999=BA@B==>=EFJGHJBB>)&'((&&%(()'&''&$$%(/99965;59;768A@AACF7)(&&**)*)*)'('')-.00F23?CHCHEFJJHJJGJGJJIGD>@)'&&8556****5477BEIGD66;82331..////228BIICCDC@=>EEFGJ<<@?EFDE@@?BJJIJGJJHFFEJJJFJJJJJGJEE=@?=><<66564*)'%%&().-'(((+.,+-/42210/20001////0<6777;AA@ABFEEJJHJFJI@AFEDC?BB@6--@BBBAAD<9--AAEC>5?@99@AGGHHDGFHF>=>?DEFFJFJJBB>=7678<<;<<----...---303+'''.2121::;@@99JJEED4444><?;::411/.0--))%%&'+*)'%%))*.&&((())('%$$%(,4-022201A=CFBABA522569BB9777<GEDDDJCDCAC<<>IIHDE??5543('''&''(557?=;;<;?7?=?<<>?DB<700,,0.,---.-..02221211<@@@?8-'&*-4300)***++(221421--/0/1<9<;:::9;;;/.-*++/1421/../++)+++./3----622/0+%$%+,//0014***)(***,-,-1246:89=@A<;;<=5..(''',,--53546338.1EEJJJEJGF7776=.//?AGJJ@HJFEC?>=>BCCA54211,++.-4;CHJFFEABDBABJJJJD9:8)899889@CB??<<730021-,--1000073...EBCJDFAGGE?=@>B???>?FIJDFHJJJJJJFJJ@A@>JJC2'''(,-.-../1000787<>@>A<:6566?@<.;'<=GJJEDH;::8776,+++4+&%%&++,**../%%%$(&%'(()&&((.09>:;;<EBACJEFAA@?E8/649999E968;;:;A=>76006/..-..0//01100.*-(%%(*799211240++**'&&')*'%%*+//>JD??@JC<5)-,/.))))'&&&*)*+)***-../986534<=>B@CCEDBFDJ>>>=?=>>@-,,,655611269551/*))*----.'()+.-'&%%%%%$$#$%&))*)()*//0050../24*+--//0-,,+&&&*)()-*)))%%$%())*@>>?>GFAH=;<;BHCCGAE::9:@==76555.-+&&%%&++*--.,,+++++++-**0/1587=<;=<=@=@:>+&&'..&(&%')*6763.-,+/,&'')&%)&&&'-)79887*'%$%&%(+(&&&((++-+++-,*)(&&*)(%%&&0-.///84?@FJEGEH@;:5-,,-/)&&'%&&'++,,,445:>=@97*(''*)*)).1:1001:9:;=DGHGJJJDA@8*'')41111-)(%%%&'&'&%%%&(()01433317,,-..((((()//..42-)479AFBBFFFJJJJJIJGJJJJHJJJIJEB>?A@GHFHJJJIFGGJJEGJJJIIJDCGD8JG;;;BD>>=>FDC.,;--+)(&'))*+/<E====CABAECEAA7GB>33;:;;IIC8889AD>?+**,50)))&&'%'%%#$$%$%&%%%&(&%$%$$&$$#$%&(%%)*/17:<6=>>CD@?A@@6,+++,,'(.042351/47;@BC>@A99.,*/3FHJA=;;989432334@/---666FAAJDJHEHGJHGJGJJHJHJ>>DJIJJC@@2254*7;B765((((>B8878C8444=</005>64351210-,,223((('0/0119>;:98::=JIBA@@@))((*3-+/,:::;=CDBDDJ;;;9:45***-8--33699DCFCDECCECHCIFDC8ECBJGFIJFIJJFFHHIJJDCAD@77?11111EEBCJJGJJIJJJJIEEEFCDJI6666C73+334BFFJJEJIFFFJJIJIGJDEC5'''''83331233:8667=<=GEB?F?C54444=CG?5448:++<=DDB7287660//0;:998:7988:JEBA@AC?@HFGFH3225:53324>?EGHJIGGGJEJJJGJJJIJJJEH5@@CDC?DEHIGHHD><5HA><,,)(''(&&.00-,'''&&%)(((8;;<<<=@>88433341+'&'&))-088889=952-*'&&%$'((*)''(+0/-..(((.,%%%'-*%%&(363?=@@AAJ4++=9899)))(***3110/1-*%$%$%$%*&''0011))),+'&'%&&(,1/((,+,,,,10./,--/-.)*('')((*(+'&((2///00/./027+*+421201332))'&(3222-.+)'&((&&&),-/2-+*'%&&*29=><@>@?><;8444/+***,---.10123-+((&''%%&()))'*+<:;/.//445AFHEC=>>=7656555-,''33446:8312--/5415;@@?:9<<?C@?@AJG>>('&(%$$$%&%%%%(*+,1551//>><A<<76676<04002++,2322=?F;::-*)),7+9;EHEF;0,**,.,))))+*454><<?A@@@@BABB>?@@@AAHDJHJFJJ=5/..*(***),,**()---.-//0@?A''''/)+(034,*))*+()(),.-.0+*)+.-078;996C<---/<=<<=<=<=3/./041/0=>BA98665//,,/.)))('&'*,+++1<7777<667766610((('''&&&))))++++,GJJJIJAA:-((0524236<E?@@?=50-,-&%&&&'(()+%%)().212223=;667<:@:+**('''+((%))&&&'(''&(()+,,,1017:>>=ABBI==<9985---.5567950/-.0135=?>A3A@?>?@@CA>8880/-&+3))))..4775:=<=HJFE>>=?@5855755400099;@EGA;;>:7'&%%%%&$$#$(..378-,,-3+./0//8@EBABADDACFC?>?FHFFGGDHHC@@322(''-+)),4;A???@HHEC@@>AC@?990'')'((((.-+++:CGEHABABBEJBGGGIJJJGGFEFJJGJJJGHEEHHEJHJGJJIJJJFJJJH;<;;:889666233455655;.1.4779:ED9889?JAAA@IGEGJIB?;;;;=C@@>==55-,,,2236@CEDEJJFGHIHEHJGHHGJJJJJGJIJDJDAD.-.156--.CJJGJJHJEJEFGJHJJJJJJJJJJIJJJJJCDC/(&%&)-**+?BAB=;53=<;;<210377688AA8889=IGGIJJJGJFA;;;;?0>51@EJIJIJHHJHHJG@@@:..:2000.-+(&%%$%%%'&$$$$$$%')))(&%%&*02+++*+++11155133EJA?>>?>655467678?A@>?>A654((&%%$%&'(++/2(+**(()'+'&&&()6.--,/..49;;51./=9:<JGA=9<<<00000<>///02,(535587721(((%&234<>5666;EA@*'')6>74110+**)+/..49=AFA>CEAC>>>><9;=CB----4+'')*BBDHJDHDDBA=<<<=>>?;6646-./052)%&%(.,,,44&&&(-,-.,,,.(''&('&&'(()&&&&&8B<<<<A;:32../*)'&&''&('''(%%'(&''(33;<+++(%(,//06646+)2+-.-..**+883-,-43)'&%)+'%''*+'+.121272**)++,,+%&)*241-.+5CADED>(''()(')*+,*,+((***/37787944/**&&&(/3;=>BEEC444-,*++565>966...,,,**))*''',--/--&%$&),-/0:998::>(('(*,-0.----333222/01,(&&)-.06;=FBECBIJB>=<==//./+(&&%&'(-/1>??@HEFJBBBAA8)($$$%%(*+**(()*<@JHJJ<;;<@AJ@:9336AFEGJJHFGJJJJGGJJJJGEH0000JCGGCABA8<<;==>EI;;;;('''3/..569781..,.53353333@====F<;;;889:9:55:6622//014--/=?@?BGFGGDJGGJIJGJFFA@>>5.''*;6***1---.-++(2($%&,::76744458881211(((+>?A??BHJHGGJJF0001;9;,,,-8877>,,,,999822237@B>ABCDBCABBDJJJE@DAGFGHJJDGDFIEDCD4322:30/03367:GCB51---.,,14<7453332>?A@AE;92.)&&'$%&''''01*)'(+''',2)))(('&$#$%%%')887766=;8;;A;;;;@)(()144884589B<<9:6...678+++''(),1////33432''&&(./))))0../-/43--..80/-,.45*()1378@FDCBABC////564//1;2778ADDCHFCDD-,,-EEIEJIEJIJGGJJFJJFE7555B@8776@AJ>=<=882-8888@?@ACIJJE::::=;6++*'(*)))(#####'**&&%')48BA;;<=CBA;2223:887:@AI?A?9+((**1))'&&%%'*<??DIJEC?A?;BABGFGIHGEJGJBBCEHFFEACA?BBAHEEJCC@:7667<::<<GGEDHHEC8876?FA@@CCC22258:;E@>C@?E=@A@C;;?;874*(('''**,--//0;:)(()7+,++./1//0?J?FJJJFEJG>><8=30'')12./'())))CJFFHFC0000<:7-*('&()(*)**+:IJFDJHEIJJGIJJJHJJF?<AEGA?>@)(()+,+++2**+7:;44==>GJJFFIDBA@=???FGEEJJJJFF@BBJ<;98;;EDJDA??@D?98877--+%&(%%*)***189?=BJFJFJGJGCCJIGGJGGFFJJ@BAAACFGJEEIJJJFDEBEIGJJJHIHEE755530-,/--//IJJEFGFEJJHHJJIDD9:IJJJJIJEDFCJII=:,+'&))*...,-28=CHADD>=<D?EJFJJFCI?<;>>CE44?JJJJIDA;;))>DDJJGJIGJFIFJJJIJJEJJJACBBGHHJ8444%%%%(&&&&&&'&(+/258<>A>>>=;DDE<<<=GBC)('''%%%($$%&())-/.&%%(&'',-;9888766793('*...4-,,/79****000222667<<88=>@@5)))*770*****77DAHJIACBBDFBGGGJJGJJIIJJJJIH76686///-,,/38;>D<;;::88:9--,-,'%'''****,-..01767/.//-&%
@Glass_T7V_20_D3_14_5_13
GGCCCGTGATGGAGGAGCCAATTCGGGATGCCTGGGGAAGCATGGTTCTAAAAAATGTTGTACGTGAAACGGATGAAGTGGTAAAGGTCAGATCCGGATGAGAACTGTTTTTGAACAGGCCATTGATCAACGCTCTTCAACTCATGCCTGGAGAAATGCTCTTATTTGGGAACCTGTCTGCAATGAAATTTTCAATCGTCTGATTAAACCACGCTGGGAGATTAGATAATGAAGCGTGCGCCTGTTATTCCAAAACGTACGCTGAATACTCAACCGGTTGAAGATACTGGTTCTGACACCAGCTGTACAATGATGGTCCACGTGCGGGTAATGGCTCACGGTAATGCCATTACTTTGCCTGTATGTGGTCGGGATGTGAAGTTTACTCTTGAAGTGCTCCGGGGTGATAAAGAGCCTTTGGGTATGGTCAGGTAATGAACGTGACCAGGAGCTGCTTGTCGACGCACTGGATAATCTCATCCCTTCTTTTCTACTGACTGGTCAACAGACACCGGCGTTCAGTAGAAGAGTATCTGGTCATTGAATTGCAATGGAGGGAGTCGCCGTCGGTCAAAGCTATTCCTTGAAAGTGGTTCTGTTCTGACGTTCAGCTGGATGATGAGCAACATCATCTATAAATCAGACATCGATTATCGCCCAACAAGTGCTTATGAACGTGGTCAGCGTTATGCAAGCCGATTGCAGAATGAATTTGCTGGAAATATTTCTGCGCTGGCTGATGCGGAAAATATTTCACGTAAGATTATTACCGCTGTATCAACGCAAATTGCCTAAATCAGTTGTTGCTCTTTTTTCTCACCCCGGTGAACTATCTGCCCGGTCAGGTGATGCACTTCAAAAAGCCTTTACAGATAAAGAGGAATTACTTAAGCAGCAGGCATCTAACCTTCATGAGCAGAAAAAAGCTGGGGTGATATTTGAAGCTGAAGAAGTTATCACTCTTTAAGTTCTTTGCTTAAAAACGTGGTGCTGGTCAAGAATTAGTTTAAGCTCACGACATCAGTTTGCTTTTCCTGGAGCGACGGTGTTTGTATAAGGGCAATAAAATGGTGCTTAACCTGGACATAGTGTTTCCAACTGAGTGTATTAGAGAAAATTGAGGCCATTCTTAAGGAACTTGAAAAGCCAGCACCCTGATGCGACCACGTTAGTCTACGTTTATCTGTCTTTACTTTCAGTGTCCTTGTTCGCCACAAAGCATAACTGGCCTGAATATTGCTCTGGGCCCACTGTTCCACTTGTATCGTCGGTCTGATAATCAGACTGGGACCGCGGTTGCCACTCGTATCGTCGGTCTGATTATTAGTCTGGGACCACGGTCCCACTGGTATCGTCGGTCTGATAATCAGACTGGACGCGGCGACACTCGTATCGTCGGTCTGATTATTAGTCTGGACCATGGTCCCACTCGTATCGTCGGTCTGATTCTATAGGTCTGGGACCACGGTCCCACTCGTATCGTCGGTCTGATTGTACTTCGTCTGGAACCACGGTCCCACTCGTATGATGAAGTGATTATTAGTCTGGGACCACGGTCCCACTGGTATCGTCGGTCTGATTATTAGTCACGATCCCACTCGTGTTGTCGGTCTGATTATCGGTTTCTGGACCACGGTACCACTTGTATTGTCGATCAGGATCAGCGTGAGACTACGATTCCATCAATGCCTGTCAAGGGCAAGTATTGACATGTGACCGGCTAGCGTCAAGTTCACCTGCTTTACGTAAAAACCCGCTTCGGCGGGTTTCTTTTTGGTGATAAAGTGAGTGAATACAAAGCTTCCATGGTGCCACCTGACGTCTAAGAAACCATTATTATCATGACATTAACCTATAAAAATAGGCGTATCACGAGGCAGAATTTCGAATAAAATCCTTAGCTTTCGCTAAGGATGATTCTGGAATTCGCGGCCGCTTCTAGAGTTATGACAACTTGACGGCTACATCATTCACTTTTTCTTCACAACCGGCACGGAACCTTTCAACAACTGGCCCCAGTCATTTTTTAAATACCCGCGAGAAATCCATGATCGTCAAAACCAACATTGCGACCAACAGTGGCGATAGGCATCCGGGTGGTGCTCCGAAAGCATTGTCCTGGCTCATCCGTTGGTCCTCGCGCCAGCTTAAGACGCTGGTGTGGCGTTGCTGGCGAGGTTGCGACAGCGCGACGGCGACAAGCAGACGTTGTGCGACGCTGGCGATATCAGAATTTGTCTGCTGCCAGGTGATCGCTGATGTACTGACAAGCCTCGCGTACCCGATTATCCATCGGTGGATGGAGCGACTCGTTAATCGCTTCCATGCGCCGCAGTAACAATTGCTCAAGCAGATTTATCGCCAGCAGCTCCGAATAGCGCCCTTCCCTTGCCCGGCGTTAATGATTTACCGAAACAGGTCGCTGAAATGCGGCTGGTGCGCTTCATCCGGGCGAAAGAATACCGTATTGGCAAATATTGACGGCCAGTTAAGCCATTCATGCCAGTAGGCGCGCGGACGAAAGTAAACCCACTGGTAATACCGTCAGAGCCTCCGGATGACGACCGTAGTGATGAATCTCTCCTGGCGGGAACAGCAAAATATCACCCGGTCGGCAAACAAATTCTCGTCCCTGATTTTTCACCACCCCTGACCGCGAATGGTGAGATTGGATCTAACCTTTCATTCCCAGCGGTCAGTGATAAAAATGAATAACGTTCGCTGAATTGGCATTTCAACGCGCCACCAGATGGGCACTCAACGAACCAGTATACCAGCAGCGGGATAGTTTGCACTCAGCCATACTTTTTAATTATATTACCACCGTATCACGAGAAGAAACCAATTGTACATATCCATCCAACATCTGCCGTCACTGCGTCTTTTACTGGCTCTTCTAGTTAAGCCAAACCGGTAACCCCGCTTATTAAAAGCATTCTGTAACAAAGCGGGACCAAAGCCATGACAAAAACGCGTAACAAAAGTGTCTCGCACGGCAGAAAAGTCCACATTGATTATTTGCACGGCGTCACACTTTGCTATGCCATAGCATTTTTATCCATAAGATTAGCGGATCCTGCTCCTCAACATTATCAATTTATCTGTAGGTACCCAGCGTTTTGGGCTAGCTGTCTCGAGAACTTTTGGGATCAAGCTATATGAAGGACGCAAAGAGGGAACTGAACACTTTGTAGAGGAGGTGCGGGATAGATCTGGAGACTAGCGATGAAGCCAACGCTCCCGTTGCAGGGCAGTTTGCGCTTCCCCTGAGTGCCACCTTCAGCTTCCGGGGATCGCGTACGCAGAATCTGGTGCCGCTAACAGGTAAGTAGCGTCGTATGCCCGACTAGCTATTCTGAAGGCTATGCGGGTCGAGTAAATCCACCAAGCTCAGTGCAAATTTATCCTGTGGCTGCACTTGAACGTGTGGCCTAATAACTCGGTACCAAATTCCAGAAAAGAGGCCTCCCGAAAGGGGGGCCTTTTTTCATTTTGGTGTGGCCGCTCACTGTGGACCTCGGTACCCAAATTCCAAAGAGACGCTTTCGAGCATCTTTTGGTTTTAATATAATGATGACACTAGTCCCTCGTTTTCTCCATTCGAAAGAAGAAACGAGAAACTAAATACTAAGAGTCACACAGGACTACTGAGATGATGCAAACCGTTTTAGCGAAAATAGTAGCAGACAAGGCGATTTGGGTAGAAGCCCGCAAACAGCAGCAACCGCTGGCCAGTTTTCAGAATGAGGTTCAGCCGAGCACGCGACATTTTTATGATGCACTAGGGTGCGCGCACGGCGTTTATTCTGGAGTGCAAGAAAGCATCGCCGTCAAAAGGCGTGATCCGTGATGATTTAAATCCAGCACGCATTGCCGCCATTTATAAACATTACGCTTCGGCAATTTCAGATATAACTTGATGGGGGTTGTTTTCAGGAACTGATCCTACCATCGTAGCCAAATGGCCCCGCAGCCGATTTTATGTAAAGACTTCATTATCGACCCTTACCAGATCTATCTGGCGCGCTATCCACCAGGCCGATGCCTGCTTATAATGCTTTCAGTGGATGACAACCAATATCGCCGGCTTGCCGCATAGCTCACAAGTCTGGAGATGGGGGTGCTGACCGAAGTCAGTAATGAAGAGGAACAGGAGCGCGCCGATGCGCAGCGACTGGGAGCAAAGGTCGTTGGCATCAACAACCACGATCTGCGTGATTTGTGATTTGATCTCAACCGTACCCGCGAGCTTGCGCCGAAACTGGGGCGCAACGTGACGGTAATCAGCAAATACGGCATCAATACTTACGCTCAGGTGCGCGAGTTAAGCCACTTCGCTAACGGTTTTACTGGTGTTTGGTTCGGCGTTGATCGCCCATAACAGTTCACGCCGCCGTGCGCCGGGTGTTGCTGGGTGAGAATAAAGTATGTGGCCTGACGCGTGGGCAAGATGCTAAAGCAGCTTATGACGCGGGCGCGATTTTGCCGGTGGGTTGATTTTTGTGGACGTCGCCGCGTTATCGTCAACGTTGAACAGGCGCAGGAAGTGATGGCTGCGGCACCGTTGCAGTATGTGGCGTGTTCCGCGATCACGATATTGCCGATGTGGTGGACAAAGCTAAGGTGTTATCGCTGGCGGCAGTGCCTGATTGCATGGTAATGAAAGACGGCTCTATCGATACGCTGCGTGAAGCTCTGCCAGCACATGTTGCCATCTGGAAAGCATTAAGCGTCGGTGAAACCCTGCCCGCCGCAAGTTCAGACCAGTTGATAAATATCTTTTGCAACAACGCCAGGTAAAGCGGCAACGTTTAACTGGTCACTATTAAATGGTCAATCGCTTGGCAACGTTCTGCTGGCGGGGGGCTTACAGGCGCAGATAACTGCCGTGAATGGCGCCGAACCGGCCTGCCGACTCATTTTAATTCTGCTGTAGAGTCGCAACCGGGCATCAAAGCGCACCGTCTTTTGGCCTCGGTTTTCCAGACGCTGCGCGCATATTAATAACTCGGTACCAAAGACGAACAATAAGACGCTGAAAAGCGTCTTTTTTGGTTTTTGGTCCTTTGAAGTTTAGGGGATAGTCCAATTATTGAAGGCCTCCCTAACGGGGGGCCTTTTTTTGTTTCTGGTCTCCCTACTAGTAGCGGCCGCTGCAGTCCGGCAAAAAAGGGCAAGGTGTCACCACCCTGCCCTTTTTCTTAAAACCGAAAAGATTACTTCGCGTTATGCAGGCTTCCTCGCTCACTGACTCGCTGCGCTCGGTCGTTCGGCTGCGGCGAGCGGTATCAGCTCACTCAAAGGGTCTTACGCCCCGCCCTGCCACTCATCGCAGTACTGTTGTAATTCATTAAGCATTCTGCCGACATGGAAGCCATCACAAACGGCATGATGAACCTGAATCGCCAGCGGCATCAGCACCTTGTCGCCTTGCGTATAATATTTGCCCATGGTGAAAACGGGGGCGAAGAAGTTGTCCATATTGGCCACGTTTAAATCAAAACTGGTGAAACTCACCCAGGGATTGGCTGACAAAACGTACTTCTCAATAAACCCTTTAGGGAAATAGGCCAGGTTTTCACCGTAACACGCCACATCTTGCGAATATATGTGTCGAATTTGCCGGAAATCGTCGTGGTATTCACTCCAGAGCGATGAAAACGTTTCAGTTTGCTCATGGAAAACGGTGTAACAAGGGTGAACACTATCCCATATCACCAGCTCACCGTCTTTCATTGCCATACGAAATTCCGGATGAGCATTCATCTGGCGGGCAAGAATGTGAATAAAGGCAGTAAGACTTGTGCTTATTTTTAGGTATTTAAAAAGGCCGTAATTCCACTGAACAGTTGGTTATCGGTTGATTGAGCAACTGACTGAAATGCCTCCAAATGTTCTTAATGTCCATTGAAATCAACAGTGATATGGCGACGTTTTTTGTCCATTAGCTCCTTAGCTTCTGAAATCTCGATAATTCAAAAAATACGCCCGTAGTAATTTTATTTCATTATGGTGAAAGTTGGAACCTCTTACGTGCCGATCAACGTCTCATTTTCGCCGAAAGCTCGCCCGCTGCTCCCGGTATCGACAGGAACACCGATTTATTTATTCTGCGAAGTGATCTTCCCGTCACAGGTATTTATTCGCGATAAGCTCATGGAGCGGCGTAACCGTCGCACAGGAAGGACAGAGAAAGCGCGGATCTGGGAAGTGACGGACAGAACGGTCAGGACCTGGATTGGGGAGGCGCAGTTCCGCTGCTGCTGACGATGATTGTTAGGTCACGCACCATCATTATTCACCATTCCTATGCGATGCACATGCTGTACGATATCACTTCGAAAGTTCTGCAAAGCCTGATGGGACATAAGTCCATCAGTTCAAACAAAGCTACACGAAGGTTTTTGCGCTGGATGTGGCTGCCCGGCACCGGGTGCAGTTTTTGCAATACCAGAGTAATACAAGGTCGATGCTGAAACAATTATCCTAGAATAAATGCCTTGGCCTTTATATGGAAATGTGGAACTGAGTGGATATGCTGTTTTTGTATCTAAACAAGAGCGCTGTATCCACTGAGAACAGAACGGTCGGGAAAATATCCATATCGTAAGATCCGCATTATTAATCTCAGGAGCCTGTGTAGCGTTTATAGGAAGTAGTGTTCTGTCATGATGCCTGCAAGCGGTAACGAAAACGATTTGAATATGCCTTCAGGAACAATGAAAATCTTGGTGTGGTGTTACGTTGAAGTGGAGCGGATTATGTCAGCAATGGACAGAACAACCTAATGAACACAGAACCATGATGTAGTCCTTGCCGCACCGTAGTGCTCGCCGCAGTCGAGCGACAGGGCGAAGCCCTCGGCTGGTTGCCCTCGCCGCTGGGCTGGCGGCCGTCTATGGCCCTGCAAACGCCAGAAACGCCGTCGAAGCCGTGTGCGAGACACCCACGGCCGGCCGCCGGCGTTGTCGATCCTGGCCGAAAACTGGCCCTCGCTGACGATGAGGCGGCTGACTGCGAGGCTTCACCGGCGCGGCGTTGACAGATGAGGGGCAGGCTCGATTTCGGCCGGCGACGTGGAGCTGGCCAGCCTCGCAAATGGGCAAACGCCTGATTTACGCGAGTTTCCCACAGATGATGTGGACAAGCCTGGGGATAAGTGCCCTGCGGTATTGACACTTGAGGGGCGCGACTACTGACAGATGAGGGGCGCGATCCTTGACACTTGAGGGGCAGAGTGCTGACGGAGTGAGGGGCACACCTATTGACATTTGAGGGGCTGTCCACAGGCAGAAAATCCAGCATTTGCAAGGGTTTTTGCGCCCGTTTGGGCACCGCTAACCTCTCTTAACCTGCTTTTAAACCAATATTTTATAAACCTTTGTTTTTAACCAGGGCTGCGCCCTGTGCGCGTGACCGCGCACGCCGGAGAGGATGCCCTTGTCGAACCCTCCCGGTCGAGTGAGCGAGGAAGACGCAGGGAACAGCACTTATATATTGCTTAGCCAATGCCTGAAAAAACTACCTTGGGTTATCCGCTTATCCGCGGGAATATGTATGATTCTTTTTTTTATAGTTTTTAGATCTTCTTTTTTAGAGCGCCTTGTAAGCCTATTTATCCATGCTGGTTCTGAGAGAGTATGACCAACTTGCCCGTTCAGTGTGACAAATCACCCTCAAATGACGGTGTTGTCCTGTCTGTGACAAATTGCCTGACCCTGACAGAGCGTTAGTCAGGAAGATTTTTCAGAAAGTTATCCTACTTATCCTTTTTATTTCTGGTGACAATCTAAAAACTTGTTCACACTTGGGCATCGATGTGAGTGGCGGAAACAGCGGTTATCAATCACAAGAAACGTAAAAATAGCCCAGCAAATCGTCCAGTCAAACGACCTCACTGAGGCGGCATATAGTCTCTCCCGGGATCAAAAACGTATGCTGTATCTGTTCGTTGACCGAATACAGAAAATCTGAATAGCACCCTACACGGAACATGACGGTATATTAGCGATCAGTTTGCTAAATATGCTGAAATATTCGGATCAACCTCTGCGGAAGCCAGTAAGGATATACGGCAGGCATTGAAAGACTTTCGCGGGAAAGGAAGTGGTTTTTTATACGCCCTATGAAGAGATAGCAGGCAATAAAAAGGCTATGAATGCTCCTTGGTTTATCAAACATGCGCACAGTCCATCCAGAGGGCTTGCGGGTGCACTCAACCATTATCTAATCCCTTCTATGGGTTGCAGAACCGTTGTCCATTGGCTTCATCAAAATACAATTGCATTGCCATACATTTTATCGAATCCCTGTGTCGTGGTGAGCAATGGCTCGGCATCGTCTCTCTGAAAATCGACTGAATGATGAAGAGCGTTACCAGCTGCCTCAAAGTTACCAGCGTATGCCTGACTTCCGCCGCCGCTTCCTGCGGGTCTTGTGTTAATGGGATATAAAGCCAGAACTGCCAATGCGCCTCTCATACATTGAGAAAAAGAAAGGCCGCCAGACGACTGGTATTCGTATTTTCCTTCCGCGATATCACTTCCATGACGACAGGATAGTCTGAGGGTTATCTGTCACAGATTTGAGGGTGGTTCGTCACATTTGTTCTGACCTACTGCGGGGACAGTGTCACAGTTTTGCTGTTTCCTTCAGCCTGCATGGATTTTCTCATCTTTTTGAACTGTAATTTTTAAGGAAGCCAAATTTGAGGGCAGTTTGTCACAGTTGATTTCCTTCTCTTTCCCTTCGTAGTCAGCTGATATGGGGGTTAGTTCGTCATCATTGATGAGGGTTGATTATCACAGTTTATTACTCTGAATTGGCTATCCGCGTGTACCTCTACCTGGAGTTTTTCCACGGTGGATATTTCTTCTTGCGCTGAGCGTAAGAGCTATCTGACAGAACAGTTCTTCTTTGCTTCCTCGCCAGTTCGCTCGCTATGCTCGGTTACACGGCTGCGGCGAGCGCTAGTGATAATAAGTGACTGAGGTATGTGCTCTTCTTATCTCCTTTTGTAGTGTTGCTCTTATTTTAAACAACTTTGCGGTTTTTTGATGACTTTGCGATTTTGTTGTTGCTTTGCAGTAAATTGCAAGATTTAGATAAAAAAACGCAAAGCAATGATTAAAGGATGTTCAGAATGAAACTCATGGAAACACTTAACCAGTGCATAAACGCTGGTCATGAAATGACGAAGGCTATCGCCATTGCACAGTTTAATGATGACAGCCCGGAAGCGAGGAAAATAACCCGGCGCTGGAGAATAGGTGAAGCAGCGGATTTAGTTGGGGTTTCTTCTCAGGCTATCAGAGATGCCGAGAAAGCAGGGCGACTACCGCACCCGGATATGGAAATTCGGAGCAGGGTTGAGCAACGTGTTGGTTATACAATTGAACAAATTAATCATATGCGTGATGTGTTTGGTACGCGATTGCGACGTGCTGAAGACGTATTTCCACCGGTCATAGGGGTGCTTCCCATAAAGGTGGCGGCCCAAAAACCTCAGTTTCTGTTCATCTTGCTCAGGATCTGGCTCTGAAGGGCTACGTGTTTTGCTCGTGGAAGGTAACGACCCCCAAAGACCTCAATGTATCACGATGGGTACAAAATCTCATATTATCATGCAAAAACACGCTTCTCCTGCCTTTCTCTGTTGGGGAGAGGACGATGTCACTTATGCAATAAAGCCCACTTGCTGTTGCGGGCTGGCGTCTGCTTCCTGTCTGGCTTTGCCGCATATGAAACAGTTCGATGGAGCTTTGATGAAGGTAAACTGCCCACCGATCCACACCTGATGCTCCGACTGGCCATTGAAACTGTTGCTCATCGCTGTCAGTGTCATAGTTATCGGCGAGCGCGCTAACCCTGGGTATCGGCGCGGATACGTCGTATGTGCTCTTATGATGTGCTGATTGTTCCCACGCCTGCTGAGTTGTTTGACTACGCCTCCGCACTGCGGTTTGGATATGCTGCGTGATCTGCTCAAGAACGTTGATCTTTAAAGGGTTCAACCTAGATGTACGTATTTTGCTTACCAAATACAGCAATCGTATT
+
%&''+++,,./....,+*(&%$%&&)*033556;;7654($#$&*164444?GDBFCJHFFEGIJIFGJHJGJHFCC@;))'))'',+)())**678<=<0/./1255:<>DABFJHJIJGJBA?AJF=<=;;;:99500//,+,((**6669:999553(',&'///DDJEFCDFD=<;<323/00=A@@I*'''-:;>JJJJJJIIJJCCBDJJGJHFJJHDCDDJFJIJJGFJJIJIJJEJCF:?<43*)*,+))++001....-,,**,,//0.(&&&)**&$$%&))&%%%&&&&%&%&(&$%%%&&&&%$$###$%&%%&&('***)++++''')-)(()4756921126347687667788;2222AJJJJIJJJJJIIJ544+'(EGFDJ?<9:;EH30/''(**'&&'%&%&).**/59;:89<HEG0000DECDCGCDBA=<<900+%$$#$$**-./.1,*(((&'%&&&&&*,'//32156-,,,DC:9978873222)(((/////)%%%%&&&,3+++)*&&%%$$$$#%&%&&'&%&'++*('*+)*)-,%$$%%%%$$$%+-'&%###%''(487+**(&&&&%$&&'('(($$&&'+---)((&'&%&((&'%%&&&''$$#%$$$###$$$#$&&''%%&+*69=ACCCBDFDGDDDEHJJGE)666JJJJFJJHFJJJBBBBBJEJGJJJJJJJ?=><89:EFCECB1000899A@A@>2111/-,+.*))))+*'58<??=<<<<333,++&+))*+02+*)%&%$')'%++'119>:3224/-,&&&'/1558A@?8699955@CGGGCC+++,-.7=DJGHJHJJIJJHJ>>?=9999GFJFA?AE@@34354.-,/495;9;789645?>>>@CIFFCHEDA@=:9=:=F?@??<9::=HJJIHJEJJJJCACCJ@>=>EBB@=45665341))'&&&%$%*'('''('&'&'*'%'(++*''&&'''(&$%$$$%&'%('*+,13777877:54346=<;<>B<-.1,,+/11200+&&'%''+.-)&&%%%'89<6)))*-*),***(('((45)'',++&$%%%&+0,)(''',**/,,,.)(&(+--005697:;<DGFJHJG;89JGJHGJJEEFEIIIJHID<;<<JEEDJJ....+)'%('))&&&'''+/.3358877:43411-)'''),*****..(&%%&&'),/356>?@D::8??630-30,'')(*((/1;;9::566587;FC;:9:BCGCBA@BJEJJ;;;----.5120/3.***-/-++++9;1122=;:<9:::AF@@@AGIG;:;:=FC<:@CCA111655)))'***51''''&&'4468,)())(()-++')''%&%%%$$%%%%,----323897888==533,''(-))1//'''&(-99245)());800..-,***...'%%'%%$$%-11>;=>=ABACCJJDAB-,.-54010000/1..--/.''&%%&'(*67;=BDDDBBBBDE>;;)('%%$$%$%%$&(&&)&')&&''/0//<@C::99<<<?;98/066?,)(((,,/11188..-$$$$$*&')+8977721115534444466-+++*+)&%$&&$%%((),))+00-)&'%%'))))+()(%%%&'&&&$#$&'./31332334.-./=CAIJJGJFJGFJIBAACJJJFGJIJJFEFHHIH=5444;;@CA<<<=75/-13/4@@;A-++0---3**:JGED>3-*++---*('&&'&('''**69444../-64445/.++++++(/(((26<?BBDG=<6678<<<882201:==>BJDBDDDB>?HGJJGJJGJIJJJJJGD>>DFEGCHJGJJJHIJCCCEGJCFEBE@:,+,,147B5331DCDDCEGADCGGA@=980//+%&):AHBC>>>8778;83-&+01>AEJIEJHJHHJFJEHFJHIJJJJFBAECJJJJGJGJC@@9@AHEJFEJJEJ;:892+)*(&%%&$$$$&''')(&&&$$&(+-0?>AA@FDDA67**,2467)&%%$%,-//.//0CC>;;<=::9:6666((('''(,,,,,,+++06777753****2-&&$#$+*)'$$$)+**468<(''(+**,,++(((((-0<DB?=>=;989678<&%%%%%$%$$#$',*(&$%%%'&$$&&(**-//389444310(('(''''''(((/7AFHDEEIIJCDCAJB;322....1))))((---:@@@@BE<<<88880//./34CCDAC:6*'9?CBGJDJGHHJJJJJCDCB2222:8457----658:1113??>=<><>JGIIDBC<<<<JJ==<=:6567>59AA?<<76678BBBJJFEJF78<22444440,<<4,4F?B6AJEGJIJJGIJJ;;::=***''''>BDEGFDDFD@?CC41/0/97555=<<=?=;<<=7=;6322/+)(%$%&(,/33468<??CA==<=JJEHIJJGJJHJHJJJJIJJJJHJGHFJJH9777=::<0--.77669922((()30...19834))*+-8;;::=FGJJJJIFEJJJABG???65556DCB99:;?DJHJEGH::::8......-00/1/5''))8AAC99A4.../5;@JIJHGJHIJJC<>FCCDBDC@BJG==<BBAHEH?><<=<3(&'''''A@<@:966907314101*&%%%&'(,.11.-'%%%%&&%%)'%%&$$&&&$$'('''%%%&%%%%'&''%*)'',,+)%%$%''&'''+%&'),**+*/0011'''*)&$##%$$$$&&&('(('((()321&&%%$$%%(%&&&/.,,,00.(&&'04>@EJ@GBA@CBD1/,,,-/.+&%##&'(,'''(45CCFFHJE;;423>>0)'%&&&&'(%%$$$%*,*'')-.68588:DDECJA@>==>989:IJFEJF?>9767?8777:82.--2/14->?==7777:DIGD;:777630/1640/.**(%%&')),10/1460///99ABGEFIFGJHJHGHDCDBADCBICB=;HJJFIJGFGJJJFJJFJFGJC@:1*;311./1,--/-./*+*''('''%$$%%$$#%$$%'(&%%&'&%####%()('')&&&'.)('&)'%%&$%$%%%&(,3567;5''&%)((((-1//014466>>322/0145573)-,,()))'%%(3-*%$%'+(''&%%%$%%%&%%%$%%%%')''''++./.88766---+,,**((,66>889:H3222+*)((//0.--.;=?BFGI>>?@C1,***10-(//7<(()))10/024*).,-.)((((&%$&#####$''&'('$$$$##$%'&$('&(()(()*%$$$%(,/;C@>==?A772'/****&#$)%%$%%$%$$&'&()0699>CJJIJCBBCFGJJJJFJHEIEFJJJIFHEJJGCBCJ8888==DCDBC;<<8?:;99ABEHJGGEJDCAB3+88>F?GDB6222678C?3(''(=('''(%'''%$$#$&++0)))++*&%''(**+((((,(%$&'-49:?;;;;C=4334(''(,,+*,./73'%%###$%%&&'&&&''%&'%&-'6456>J?4-(&'++'''/1:978=D7E@<::9883236-,++++,.0-./9>??A@AD<;<.,*'''()-;BEIJJDFEJH@??AB><;:%%%%()*1685334AEEBCE9999B@AB@FCHCEDEJJEGJDJGJJHJCFC>@?J9888IF3-**+18::;@C2111ABBDCABBD@?A?CBBEI22/00,,&&'&%&'3.,+,/51/&&&())((),(356<BG@>83368990++*(*+++,.3<CBFGDD....?<===>6544;&&&&+,)))((((--?784555==>?=;113B<:<:>JHIC99=@?@??D6((&%%&%%%&&$$'&%&'%$$%(*,/*&&&$'%%%&('%%$$'(./.0(((2:=:7+**+--+--/??@BCCFJDD@@>=>@444----DEF*))+:576--/.----><<?AACJ<;;<H=;,**,*+,79EEDB?A@?6430&&((.24533(%$#$$%&$####$$%&&'*(&''%%%&*(()&'&&''(('&&&&%&.05<ADBCCIIJJGJ><9:<<ADCJJIGJJJJGFJHDA8/++,89:69743/0/)''$&%$$%%%&&'++6C>99;9=:6---.=88)))&&&%&&'&&&&::===A@DFGIJE>)((09*++*1%%%%(&'''(77@FEEGJFEJ:;6223>;=11137))''(&&%$$&')))**220'''(''''BJD;764><<<8@BCFC=;;:EGIJDD::98:2//099;8;;<BEFCEAFJJ,+++,*''''%')+/,,,.//*00----2,)(),,--(&'(/-..-.799@BCGFJJJH6655<21/,&%%&((&)1-...77@ADEGJDC664432.'CBBDB@DEGHHJJ><<<@<JA@A>;7:??2222;2/.--,,/2CDIJJFE<>C?9(($%$'&&&$$$$))*0++'&&)3;<<CC@@GHHHGE;:985,-7669=5110'&%%'.4/--1--'''((23--44<43324.9''((FDIHIIJGJJIJJGGJGBA1111//.../)))*.700/021149:<;;<5440/)))%%'''),,.9///(((.**&%%''(&()2355DJJJGJJJJJDIJJIJDJJGFDDJG;;;;EJJIGG??AHGJJJJFCB?>9922.,,,0EIGHGCD@8892/-*)%%(,/&&%%%%&('(/34211244'&&'1++&')&&'&)'&&(''&''+)))&&%%$&(*++-/1,<<==;;;8::;:88-+++,777668=@A?@AC::0.+*,.0;;?A856.))((,//0*)))&%$%&(&%&&&($###$&'%%&&/,+)(((&&%%$$#$$&(4266JDFEGJGF><;;ABHFDJJEHGJA?@<::9<0/0550..:;<;:9;<AJJIHCHHJJFACA>>CB>9440@BDDA@=?ECCDBDBCAIJJJJJJD>??HJJHJGGCEE>===@>BGFDA@>?AACDG,++,55;5553458@:BDCFEE===JIJJHGJFG@>@?9999>?>@<=A>>:C88>=?@DCA@=;=JHECCACEECEIJDFJFEJJHJG????CJFJJJJJFHGHJJIIJJJ@BAJJJEJIJJIJJJFJIJIJFJJDCA<7*2<<;A966*46CDJJGJJJI@AA@?@?><=DBC9898..848>:;8AD>???HJJJIIJ@???>832'&'(;::;@@BBHJG=>><=<>@?@@JFHEFHDDIIGFJJJJJJHGJDEDGDJFECEHHGIJHIJJJJFHFJHJHHGJGJIJJGGJJJIJGCCC211183321011<///@C@A=>?FJJJJJJJFJHJJJGHJJJJJJJJJGJJJJJHHIJIHJJJJJIGJJHIGDIEHFJHJJJJJIJJIJIJJJJJHJJIJGJIJCABE@70-,*+42&&%&%%''))))/;@?;///66:?7BFIFFCBCDCA?>>=;+(((*+,,888;1122644435;;(''&(((./0788::<766<60:;EJJFJ999;9888?DIJIFICBFGHJEJJJGEJGJJJJBJJIDFJHFECB?6*%$%&''&+0+12@FD??@????HJJJJIIDJDFDDJIIGDIDCDJFJGJHHECBJGJJHJHJJIJJJJJGCEEEJGEEFDFHJFJGEID@A65::?;JJJHJJHHJJGIJJIJGJGHJJ@JJJJIJJJGGIIJJJBE5EGFG?<<+++)++)+)),1101222114/,**+,200/-+%$##%%'%&*'+31224:;965+(()((()'**5875,-(((*-&$%%%$$$%'''''&+,-./,('')''''&&&&67?@A@??@@CFD9962($#%(+)**'''%)*+*(''()'%%&'%%$$$&%%$$$&&%'%%%%%%()((&&%&'++'--.,.2/%''((+---.++''%%)*.2''''12J@A@?<544..++++))*)**)*+-23222488;3334=<<=?@AAAB;;<;ECBGGD/...877>>==?BEFIJ8)()%%&)-*)$$&&)%%%+**''/):BCD?/...65589;=;321299FDB=<<5455@;<?@'''&&%%(*(,-./+,)*&&((-((((8>>FGGJIJDJJGFHJJ=<=8889CC=?9:9;=6445B@A??<90+*DJGC>=444366442*B@DAA@=>;>=@FCECED@@BBB>>>DCBBA86682'')*/((()--**)),//-++)'&&&''&%$$%#$#%(''%&%%&%&%$%'&%&'&&&%(($&%&(4421238****029(&%$$%'&%%((''&&)*6;54('%%$$'.001....../7++))*,((&&$$$&'&&()**('('''.68?ADHJFJHJJJDHGGIFGCDD+(()'&&'*++(+*'*+(('&'**+*--/'''')(&%%&(%%&%&&%%')))*/011289?;854544++*)&$&)0053>>@:>9:ADJJHHGCB@?>FC@??<<:=?AA@CCECEJDEFECG43329-,'&%%$$&'%$$%&%$&&'(&%$$$###$$%&&('(*)*&&%&()3@><;(((''+((-))&%$&-.<4===AABB>@B@?<0...7446CG@ABA@==::00++++707////=<777710011>=???BHFFJIFDCEJJ@?>DJJ><=<JJIGJJJGJJJHB@CB@DD776***01102/('''(&$$%('%$%%''(***&&&'.../368BJEECGEAA@90/+(&'224==?JEJJJJGJJF==DJFJIJD??>?&&&'$$%$&%$$$%&%'&&&()/...7;=A@BDBBBC988467=EHFEFHECA:455>JCGEDDIJFHA@AAHAFEJJJIJJJHJHBD=<:9655?>=98/+)(')+(*))<96668CDCEGJJHJFE>>B10+''&(*(&&&%)*,,,D@?@?FJ===:9(('*&&&('&&&%&(%$$#$&&&$%$$%%''&%'&&&'))&%$%$$$#%%$&&%&+,597+@BJIGHJIJDDJF?>???>>BCHIGJEFJG9777G;846/.1.@@?;::<@AABEEIHC?>?A===8444&&&(&'++-+*%&&(-110/0000/13070.21222-**&&&&&&&&$$%*+-2A@;,+*,10888@DCAJE5555D=;:;>CJEHIHJJJJJJFFIIJJEBCDD??>>ABBB::::?9400=EDDC@BADJFJJDCBB<55---'''))&%&'('*./.0::/..-.-**))(+-04EFFJEE@==>=FFDEJC>>>=?<<7'&&&&'&&(**)+,//,,--1/+++.)))*&&''''))-.4&&'*-'2?@D8633555:;843223>>8888<<<,++01+3/,,330//8:?CDJDA<=A??<400/,+4:89979;<?>>>=62)+)()&%%%&)))'(&%&&/501//A:CB:99:B;7652123450,))*,,/0?C?;::99321/*+(''&'()(*,,*../661*+/0IC><;+***-'(++*&('%$$$))+&%$$%+231**)&&&&'(++(&&&)+.177=644364/)''**1/),79:<@3389:8888A<;87=98:20139?55;@B?A<<=:,-)&''%%%%%'('*)(*).-++((%%&(./77=:;??@@BF@A@?BC=>=@889-,+%%&&&),+..++++++0)((()&())----.(((*)('%$&&'&%%&&%%%&()'')*/..,**++++&.*'%%%&('.*)((-.7598622'''(////0-/-,090,+-23-)+40021//+**(%$%%).)%%%*+9<GFJJJDGCFFJJEJGIHGIGGEEDDDJDCBACDGGJ43323,**()(*'&''***,.-.1@?????@@HJGECC@;82-,,//--+-,*-.1(8509::8:EJA:::BDDFC?BA7666645563221,'(*+///24640('%%&&'&&&()(''&&%&'*++++*+*)*')&&&(%%%$&'$$$$%%%&((-16:944;;=>A@:80**++/'%$$%/.-./22,CB>><?=35ABACA@@@?@GCGFE;91%%%'('$$%)*++*,-.22,4-.,-***+**+,*)'$$$'.))))))),*&''&'&&'(&%%%&'/046,511(''&&$$#%***,+,12<85559....++-020//0;91/--011;;<>--'''(&%$$$$%&''$'*$$''%%'').-3--+,&&'*0-+'%$%'*&%&&&$#$%&(('((&&''&&',.&$$$%$$$$$##%-''%$##''/./-)(()1677.-*)%$&''*&''()((''&&'')+4=@>>=?DC>>>=AIFF@><=>8555&&&&&%%('(322/47=@FE@A=6@=??><<89551'''999:BF@CGEGAGEEHEJFB@@AAADID)()''('%'))+&')'&&%()($$$$$$%%(*')&&&(*'6><:8643//0/122-&&&'()2231351302000+4222;<9((((*,''//13377>@IDHGIGFJFJJ:99:FJ??ECJ>>><>?@JEFJFJ66>BJGJFGJEDA;;;>?@@A??A@ABH@?@@B>>?ADC<<<<DJDJHHHJJ==;0+&%%%%%))))*)(,?FJEEJGDIII@D@A78655568**)*:9:;?<:67124'''0177>>?CBC0003<;=8522DHD?=5ADDJFJJJJHJCBAAJE<96789>;7776>?A?@@JGJFFDE<93&%%&&&&$$%'',;<>(((IA?;778>:99;=FGFDB@AC??>@<=@:=9:<<<<HIJECHJGA'54336;;;HICFDB@754421)0//3366***+<:975546777):ADJJGIJJJJJJJJEJHDHHJGJJIJJJJIJFHJJGJB@@BD;:::BFJJJIGJFJJJIJJFCCA@BGFFJEEEEIGHJJJFHFEJEDGJFJIIJFJHIGGJJHJIIJJFEJJGJJJHJJD@=:<DE@5555DFJEIDGJEGHCFGDJJJEEAEEDCGEDFDFJJJHIGJJGFJJHDEGEEHFJJJGFJIGJJJJHJJGEH@>@>AECEIGJGJBGJGBDFJJJHJJJDA@9:99>>CC><1+*'''9=D@AAA<=77843114121.2=A?ECBB<<:999<HGEJHFGGJIJHJJJE999655>5334;>BFFHDIGJJEJJHJJHJJIJGJEBBDCHFFJJJJFHJFJJJEJJJGIHJIJ@>>7222=?FIFDEFJJHFFBGJJJJJJJHEEIHAABAJEHGJJFEDHEIF=:..889=>A:4457?BCGB@@?A>9@87:GFFEHJGJJIHGJGJ;10>;<;=,,;:68777;;@>D==>=BFHJEI@?@B>?<+)%%.''()*0:8764---A@BDFJFGJIJGJHFFJJJJJHDFEFHJJ98889BGDFDHIFJJEFHJJJIJJFFGJIJJGIJGJGJGEEDF?555?BA?AA<;8568%%%&&&),*'&&&'-/))))02,,*('&$##$%%24<;660./09=@EDDDDJJJJJHGGC>>0......AA>=>33324200019<BDHFA@@2,*+603>A@9:9((()0.2-*'*(&&(+-347:74335/++**,-,+()++.+,((*&&'%%$$%%%%%%,'&&)'&&&(*56??A9:=+++&&'&'%''*($$#$&&&').)''(249<66///3@@>;:9.--'%%%%&%$%%%&(,-&%$%%&''('%'(+.,-+++-&&%&)''%$$%#$').'&&'&%$$%&()$##*(0=BDHJGJCCEGJF@>><<9++++;;BADCCCDEFHEFJCBBD;<7:65/)))068///++*&&&%$$%%%$$%%%&)&&&(),*,&$$%%$$$&('''%'((+)13;=<:300013//./.,,-+*+/410,*))()%%%&1-..-112>?@994446JDDCDFG?64448@BCC????=<****788871,('%$$$)%%(*))&&'%%%%(()(,,,100/.176766****---)018?443+&$$%%&&&'8;99HHEIHJFEGJJBFGGJJEJIFDC888...('%
@Glass_T7V_20_D3_14_5_14
GCGTTATCGCCGATACCGAGGCCAACGGTTATCTCGATTTTTTTATCGACCGACCGCTGGGAATGAAAGGTTATCTCTCAATCTCACCATTCGCGGTCAGGGGGTGGTGAAAAATCAGGGACGAGAATTTGTTTGCCGACCGGGTGATATTTTGCTGTTCCCGCAGGAGAGATTCATCACTACGGTCGTCATCCGGAGGCTCAGCGAATGGTATCACCAGTGGGTTTACTTTCGTCCGCGCGCCTACTGGCATGAATGGCTTAACTGGCCGTCAATATTTGCCAATACGGGGTCTTTTTCGCCGGATGAGAGCACCACCAGCCGCATTTCAGCGACCTGTTTGGGCAAATCATTAACGCCGGGCAAGGGGAAGGGCGCTATTCGGAGCTGCTGGCGATAAATCTGCTTTGAGCAATTGTTACTGCGGCGCATGGAAGCGATTAACGAGTCGGCTCCATCCACCGATGGATAATCGGGTACGCGAGGCTTGTCAGTACATCAGCGATCACCTGGCAGACAGCAATTTTGATATCGCCAGCGTCGCACAGCATGTTTGCTTGTCGCCGTCGCGTCTGTCACATCTTTTCCGCCAGCAGTTAGGGATTAGCGTCTTAAGCTGGCGCGAGGACCAACGTATCAGCCAGGCGAAGCTGCTTTTGAGCACCACCCGGATGCCTATCGCCACCGTCGGTCGCAATGTTGGTTTTGACGATCAACTCTATTTCTCGCGGGTATTTAAAAAATGCACCGGGGCCAGCCCGAGCGAGTTCCGTGCCGGTTGTGAAGAAAAAGTGAATGATGTAGCCGTCAAGTTGTCATAACTCTAGAAGCGGCCGCGAATTCCAGAAATCATCCTTAGCGAAAGCTAAGGATTTTTTTTATCTGAAATTCTGCCTCGTGATACGCCTATTTTTATAGGTTAATGTCATGATAATAATGGTTTCTTAGACGTCAGGTGGCACCATGGAAGCTTTGTAATCACTCGATGACCAAAAGTAAAAACCCGCCGAAGCGGGTTTTTACGTAAAACAGGTGAAACTGACGCTAGCCGGTCACATGTCAATACTTGCCCTTGACAGGCATTGATGGAATCGTAGTCTCACGCTGAATCAGTTTGATCGACAATACAGATGGGACCGTGGTCCCAGACCGATAATCAGACCGACAACACGAGTGGGATCGTGGTCCCAGACTAATAATCGGACCCGACGATACGAGTGGGACCGTGGTCCCAGACTTAAATAATCAGACCGACGATACGAGTGGGACCGTGGTTCCAGACTAATAATCAGACCGACGATACGAGTGGGACCGTGGTCCCAGACTAATAATCAGACCGACGATAGAGTGGGACCATGGTCCCAGACTAATAATCAGACCGACGATACGAGTGGGACCGTGGTCCCAGTCTGATTATCAGACCAACAATACGTCGGGACCGTGGTCCCAGACTAATAATCAGACCGACGATACGAGTGGGACCGTCGTGCCGGTCTGATTATCAGACCGACGATACAAGTGGAACAGTGGGCCCCAGAGAGAAATATTCAGGCCAGTTATGCTTTCTGGCCTGTAACAAAGGACATTAAGTAAGACGATAAACGTAGACTAAAACATGGTCGGTTAAGTAGGGTGCTGGCTTTTCAAGTTCCTTAAGAATGGCCTCAATTTTCTCTATACACTCAGTTGGAACACGGGACCTGTCCAGGTTAAGCACCATTTTATCGCCCTTATACAATACTGGCTCCAGGAGCAAACTGATGTCGTGAGCTTAAACTAGTTCTTGATGCAAATCATGGTTTAGCACAGAAGTTAAAAGAGTGATAACTTCTTCAGCTTCAAATATCACCAGCTTTTCTGCTCATGAAGGTTAGATGCCTGCTGCTTAAGTAATTCCTCTTTATCTGTAAAGGCTTTTTGAAGTGCATCACCTGACCGGGCAGATAGTTCACCGGGGTGAGAAAAAGAGCAACAACTGATTTAGGCAATTTGGCGGTGTTGATACAGCGGGTAATAATCTTACGTGAAATATTTTCCGCATCAGCCAGCGCAGAAATATTTCCAGCAAATTCATTCTGCAATCGGCTTGCATAACGCTGACCACGTTCATAAGCACTTGTTGGGCGATAATCGTTACCCAATCTGGATAATGCAGCCATCTGCTCATCATCCAGCTGGCCAACCAGAACACGATAATCACTTTCGGTAAGTGCAGCAGCTTTACGACGGCGACTCCCATCGGCAATTTCTATGACACCAGATACTCTTCGACCGAACGCCGGTGTCTGTTGACCAGTCAGTAGAAAAGAAGGGATGAGATCATCCAGTGCGTCCTCAGTAAGCAGCTCCTGGTCACGTTCATTACCTGACCATACCCGAGAGGTCTTCTCAACACTATCACCCCGGAGCACTTCAAGAGTAAACTTCACATCCCGACCACATACAGGCAAAGTAATGGCATTACCGCGAGCCATTACTCCTACGCGCGCAATTAACGAATCCACCATCGGGGCAGCTGGTGTCGATAACGAAGTATCTTCAACCGGTTGAGTATTGAGCGTATGTTTTGGAATAACAGGCGCACGCTTCATTATCTAATCTCCAGCGTGGTTTAATCAGACGATCGAAAATTTCATTGCAGACAGGTTCCCAAATCGAAAGAGCATTTCTCCAGGCACCAGTTGAAGAGCGTTGATCAATGGCCTGTTCAAAAACAGTTCTCATCCGGATCTGACCTTTACCAACTTCATCCGTTTCACGTACAACATTTTTAGAACCATGCTTCCCCAGGCATCCCGAATTTGCTCCTCCATCCACGGGGACTGAAGCCATTACTATTGCTGTATTTGGTAAGCAAAATACGTACATCAGGCTCGAACCCTTTAAGATCAACGTTCTTGAGCAGATCACGAAGCATATCGAAAAACTGCAGTGCGGAGGTGTAGTCAAACAACTCGCACCGTGGGAACAATCAGCACATCAGCAGCACGTACGAATCGTACCGATACCCAGGTTAGGCGCGCTGTCAATAACTATGACATCATAGTCATGAGCAACAGTTTCAATGGCCAGTCGGAGCATCAGGTGTGGATCGGTGGGCAGTTTACCTTCATCAAATTTGCCCGTACTAACTCAGTTTCAATACGGTGCAGAGCCAGACAGGAAGGAATAATGTCAAGCCCCGGCCAGCAAGTGGGCTTTATTGCATAAGTGACATCGTCCTTTTCCCCAAGATAGAAAGGCAGGAAGATCTTCTTTTCTGCATGAATATGAAGATCTGGTACCATTCGTGATACATTGAGGCTGTTCCCTGGGGGTCGTTACCTTCCACGAGCAAAACACGTAGCCCCTTCAGAGCCAGATCCTGAGCAAGATGAACAGAAACTGAGGTTTTGTAAACGCCACCTTTATGAGGGCAGCAACCCCGATCACCGGTGGAAATACGTCTTCAGCACGTCGCAATCGCGTACCAAACACATCACGCATATGATTAATTTGTTCAATTGTATAACCAACACGTTGCTCAACCCGTCCTCGAATTTCCATATCCGGGTGCGGTAGTCGCCCTGCTTTCTCGGCATCTCTGATAGCCTGAGAAGAACCCCAACTAAATCCGCTGCTTCACCTATTCTCCAGCGCCGGGTTATTTTCCTCGCTTCCGGGCTGTCATCATTAAACTGTGCAATGGCGATAGCCTTTCGTCATTTCATGACCAGCGTTTATGCACTGGTTAAGTGTTTCCATGAGTTTCATTCTGAACATCCTTTAATCATTGCTTTGCGTTTTTTTATTAAATCTTGCAATTTACTGCAAAGCAACAACAAAATCGCAAAGTCATCAAAAAACCGCAAAGTTGTTTAAAATAAGAGCAACACTACAAAAGGAGATAAGAAGAGCACATACCTTCAGTCACTTATTGCATCACTAGCGCTCGCAGCCGTGTAACCGAGCATAGCGAGCGAACTGGCGAGGAAGCAAAGAAACTGTCTGTCAGATAGCTCTTACGCTCAGCGCAAATATCCACCGTGGGAAAAACTCCAGGTAGAGGTACACACGCGGATGCTGCAATTCAGAGTAATAAACTGTGATAATCAACCCTCATCAATGATGACGAACTAACCCCCGATATCAAGTCACATGACGAAGGGAAAGAAGAAGGAAATCAACTGTGACAAACTGCCCTCAAATTTGGCTTCCTTAAAAATTACAGTTCAAAGAGTTAGAAAATCCATGCAGGCTGAAGGAAACAGCAAAACTGTGACAAATTACCACTGATAGGTCAGAACAAATGTGACGAACCACCCTCAAATCTGTGACAGATAACCCTCAGACTATCCTGTCGTCATGGAAGTGATATCGCGGAAGGAAAATACGATATGAGTCGTCTGGCGGCCTTTCTTTTTCTCAATGTATGAGAGGCGCATTGGAGTTCTGCTGTTGATCTCATTAACACAGACCTGCAGGAAGCGGCGGCGGAAGTCGGGCGACACGCTGGTAACTTTGAGGCAGCTGGTAACGCTCTGTGACGCGTTGATTTCAGAGAGACGATGCCTGAGCCATCCGGCTTACGGATCTGAGCACAGGGATTCGTATAAACGCATGGCATACGGATTGGTGATTTCTTTTGTTTCACTAAGCCGAAACTGCGTAAACCGGTTCTGTAACCCGATAAAGAAGGGAATGAGATATGGGTTGATATGTACACTGTAAAGCCCTCTGGATGGACTGTGCGCACGTTTGATAAACCAAGGAAAAGATTCATAGCCTTTTTCATCGCCGGCATCCTCTTCAGGGCGATAAAAAACCACTTACCTTCCCGCGAAACTCTTCAATGCCTGCCGTATATCCTTACTGGCTTCCGCAGAGGTCAATCCGAATATTTCAGCATCTTAGCAACATGGACTGCGCAGATACCGTCATGTTCCTGTAGGGTGCCATCAGATTTTCTGATCTGGTCAACGAACAGATACAGCATACGTTTTTGATCCCAGGAGGCTTTATATGCCGCCTCAGTGAGGTCGTTTGACTGGACGAATCGCGGGCTATTTTTACGTTTCTTGTGATTGATAACCGCTGTTTCCGCCATGACGAATCCATGTGAAGTGTGACAAGTTTTTAGATTGTCACACTAAATAAAAAAGAGTCAATAAGCAGGGATAACTTTGTGAAAAAACAGCTTCTTCTGAGGGCAATTTGTCACAGGGTTAAGGGCAATTTGTCACAGACAGGACTGTCATTTGAGGGTGATTTGTCACACTGAAAGGGCAGTTTGTAGCAAGACACCTTCTCTAGAACCAGCATGGATAAAGGCCTACAAGGCGCTCTAAAAAAGAAGATCTAAAAACTATAAAAAAAATAATTATAAAAATATCCCCGTGGATAAGTGGATAACCCCAAGGGAAGTTTTTTCAGGCATCGTGTGTAAGCAGAATATATAAGTGCTGTTCCCTGGTGCTTCCTCGCTCACTCGACCGGGAGGGTTCGAGAAGGGGGGGCACCCCCCTTCGGCGTGCGCGGTCACGCGCACAGGGCGCAGCCCTGGTTAAAAACAAGGTTTATAAATATTGGTTTAAAAGCAGGTTAAAAGACAGGTTAGCGGTGGCCGAAAAACGGGCGGAAACCCTTGCAAATGCTGGATTTTCTGCCTGTGGACAGCCCCTCAAATGTCAATAGGTGCGCCCCTCATCTGTCAGCACTCTGCCCCTCAAGTGTCAAGGATCGCGCCCCTCATCTGTCAGTAGTCGCGCCCCTCAAGTGTCAATACCGCGGCACTTATCCCCAGGCTTGTCCACATCATCTGTGGGAAACTCGCGTAAAATCAGGCGTTTTCGCCGATTTGCGAGGCTGGCCGGCTCCACGTCGCCGGCCGAAATCGAGCCTGCCCCTCATCTGTCAACGCCGCGCCGGGTGAGTCGGCCCCTCAAGTGTCAACGTCCGCCCCTCATCTGTCAGTGGAGCAGCTTTTTCCGCGAGGTATCCACAACGCCGGCGGCCGGCCGCGGTGTCTCGCACACGGCTTCAACGGCGTTTCTGGCGCGTTTGCAGGGCCATAGACGGCCGCCAGCCCAGCGGCGAGGGCAACCAGCCGAGGGCTTCGCCCTGTCGCTCGACTGCGGCGAGCACTACTGGCTGTAAAAGGACAGACCACATCATGGTTCTGTGTTCATTAGGTTGTTCTGTCCATTGCTGACATAATCCGCTCCACTTCAACGTAACACCGCACGAAGATTTCTATGTTTCCTGAAGGCATATTCAAATCGTTTTCGTTACCGCTTGCAGGCATCATGACAGAACACTACTTCCTATAAACGCTACACAGGCTCCTGAGATTAATAATGCGGATCTCTACGATAATAGAAAGTTCCCGACTGTTTCGTTCGCTTCTCAGTGGATAACAGCCAGCTTCTCTGTTTAACAGACAAAAACAGCATATCCACTCAGTTCCACATTTCCATATAAAGGCCAAGGCATTTATTCTCAGGATAATTGTTTCACGTCGCAACCACATCGACTCCGGCATCGCAAACTGCACCCGGTGCAAAGTGCACATCCAGGCGCAAAAACCTCGTGTAGACTTCCGTTGAACTGATGGACTTATGTCCCATCAGGCTTTGCCAGAACTTTCAGCGGTATACCGGCATACAGCATGTGCATCGCATAGGAATGGCGGAACGTATGTGGTGTGGTACCGGAACAGAGAACGTCACACCGGTCAGCAGCAGCGGCGGCAACCGCCTGCCCCGATCCAGGTCCTGACCGTTCTGTCCGTCACTTCCCAGATCCGCGCTTTCTCTGTCCTTCCTGTGCGACGGTTACGCCGCTGATGAGCTTATCGCGAATAAATACCTGTGACGGAAGATCACTTCGCAGAATAAATAAATCCTGGTGTCCCTGTAAAATCTCGGGAAGCCCTGGGCCAACTTTGGCGAAAATGGAACGTTGATCGGCACGTAAGAAGGTTCCAACTTTCACCATAATGAAATAGAACCACTACCGGGCGTATTTTTTGAGTTATCGAGATTTTCAGGAGCTAAGGAAGCTAAAATGGAGAAAAAAATCACTGGATATACCACCGTTGATATATCCCAATGGCATCGTAAAGAACATTTTGAGGCATTTCAGTCAGTTGCTCAATGTACCTATAACCAGACCGTTCAGCTGGATATTACGGCCTTTTTAAAGACCGTAAAGAAAAATAAGCACAAGTTTTATCCGGCCTTTATTCACATTCTTGCCCGCCTGATGAATGCTCATCCGGAATTTCGTATGGCAATGAAAGACGGTGAGCTGGTGATATGGGATAGTGTTCACCCTTGTTACACCGTTTTCCATGAGCAAACTGAAACGTTTTCATCGCTCTGGAGTGAATACCACGACGATTTCCGGCAGTTTCTACACATATATTCGCAAGATGTAGTGTTCGGTTGAAAACCTGGCCTATTTCCCTAAAGGGTTTATTGAGAATATGTTTTTTCGTCTCAGCCAATCCCTGGGTGCATTTAGCCAGTTTTGATTTAAACGTGGCCAATATCGACACTTCTTCGCCCCGTTTTCACCATGGGCAAATATTATACGCAAGGCGACAAGGTGCTGATGCCGCTGGCGATTCAGGTTCATCATGCCGTTTGTGATGGCTACCATGTCGGCAGAATGCTTAATGAATTACAACAGTACTGCGATGAGTGGCAGGGCGGGGCGTAAGACCCTTTGAGTGAGCTGATACCGCTCGCCGCAGCCGAACGACCGAGCGCAGCGAGTTGAGTAAGCAGGAGAGGGAGCCTTTGCATAACGCGAAGTAATCTTTTCGGTTTTAAAGAAAAAGGGCAGGGTGGTGACACCTTGCCCTTTTTTGCCGGACTGCAGCGGCCGCTACCGTAGGGAGACCAGAAACAAAAAAGGCAGCAGGGAGGCCTTCGATAATTGGACTATCCCCTAAACTTCAAAGGACCAAAACGAAAAAAGACGCTTTTCAGCGTCTTATTGTTCGTCTTTGGTACCGAGTTATTAATATGCGCGCAGCGTCTGGAAAACCGAGGCCAAAAGACATACATATTTGATGCCGGTTGCGACTCTACAGCAGAATTAAAGTAGCAAAATCTAACGGCAGCCAGTTTTTGCCGCTTCCACGCAGTTATCTGCGCCTAAGCCCCGCCAGCAGAACGTTCCAAGCGATTGACCATTTAATAGTGACCAGTCAAAACGTTCCCGCTTTTTCCACCCTGGCCGTTGTCTAAAACATATTTATCAACGTGCTGAAACTCGCGGGCGGGCAGGGTTTCACCGACGCTTAATGCTTTCCAGATGGCAACATGTGTCGGCAGAGCTTCACGCAGCGTATCGATATACAGCTGTTCTTCATTACCATGCAGTTGCACTGCCGCCAGCGATAACACCTTAGCTTTGTCCACCACATCGGCAATATCGTGATTGCGGAACACGCCAACATACTGCAACGGTGCCGCAGCCATCACTTCCTGCGCCTGTTCAACGTTGACGCAACGCGGTGATGTCGCAACAAAAATCAACCCACCGTAAATCGCACACGTCATAAGCTGCTTAGCATCTTGCCCACGCGTCAGGCCACATACTTTATTCTCACCCAGCAACACCCGGCGCACGGCGGCGTGCAAATCGTCATGGGCCATCAACGCCGAACCAATCAGAAAACCGTTAGCGAAGTGGCTTAACTCGCGCACCTGAGCGTAAGTATTGATGCCGGATTCGCTGATTACCGTCACGTTGTTTGCCCGGTTTCGGCGCAAGCTCGCGGTTACGGTTGCAATCAATCAACAGAATCACGCAGATCGCGGTTGTTGATGCCAACGACCTTTGCTACCAATGCAATGGCGCGCTCCTGTTCCTCTTCATTACTGACTTCGGTCAGCACCCCCATCTCCAGACTGTGAGCGACGGCGGCAAGCTGGCGATCTGGTCGTCATCCAGTACTGAAAGCATTAATAAGCAGGCATCGGCCTGGTAATAGCGCGCCGGATCAATCTGGTAAGGGTCGATAATGAAGTCTTTACATAAAATCGGCTGCGGGGCGATTTGGCTGACGATGGGGAGGAAATTAAAGCTCCCCTGAAAATATTTCTCATCAGTCAGCACCGAAATTGCCGAAGCGTAATGTTTATAAATGGCGGCAATGCGTGCTGGATCGAAATCATCACGGATCACGCCTTTTGACGGCGACGCTTTCTTGCACTCCAGAATAAACGCCGTGCGCGCACCCTGTAGCGCATCATAAAAATGTCGCATATAGCTGAACCTCATTCTGAAAACTGGCCAGCGGTTGCTGCTGTTTGCGGGCTTCTACCCAAATCGCCTTGTCTGCGACGATTTTCGCTAAAACGGTTTGCGTCGTACGTAGTCCTGTGTGACTCTAGTATTTAGTTTCTCGTTTCTTCTTCTTCCGACGAGAGAAAACAAGGAACTCGTCACTCGATGGACCAAAACGAAAAAAGACGCTCGAAAGCGTCTCTTTTCTGGAATTTGGTACCGAGGTCCGCACAGGTGGATGCGGACCAAAACGAAAAAAGGCCCCCCTTTCGGGAGGCCTCTTTTCTGAAAAAATGGTACCGAGTTATTAGGCCACACGTTCAAGTGCAGCCACAGGATAAATTTGCACTGAGCCTGGGTGGGATTCGGACTCGACCGCATAGCCTTCAGGAGTGAGTTTTGTGCAATACCAACCGACAACTTGACCCTGCCAAGCGGCACCAGATTTCTTGCGTACGCAATCCCCTAAGCCAAAGGTGGCACTCAGGGGAAGCGCAAACTGTCCTGCAACGGGAGCGTTGGCTTCATCGCTACTTTGACCCATCTAGTATTTCTCCTCTTTCTCTAGTAAAGTGTTTGGTTGCCTCTTTGCGTCCTTCATAAGCTTGATCCGAAAAGTTCTCTAGTAGCTAGCCCGAAAAAAACGGGTATGGAGAAACAGTAGAGTTGCGATAAAAAGCGTCAGGTAGGAATCCGCTAATCTTATGGATAAAAATGCTATGGCATAGCAAAGTGTGACGCATGCGGAAGATAAACAATGTGGACTTTTCTGCCGTGATTATAGACACTTTTGTTACGCGTTTTTGTAGTGGCTTTCGTCCCGCTTTGTTACAGAATGCTTTTAATAAGCGGGGTTACCGGTTTGGTTAGCGAGAAGAGCCAGTAAAAGACGCAGTGACGGCAATGTCTGATGCAATATGGACAATTGGTTTCTTTATTCTGAATGGCGGGAGTATGAAAAGTATGGCTGAAGCGCAAAATCATTCCCTGCTGCCGGGATACTCGTTTAATGT
+
)&&&&$%$$%''+*))-,-.:>EDEGJGIFJJJJJJJGJGBJJJHED?AAFEHDFJJHGJFJEC444<83012,'%#$'&''*:99C@?@@?EC>=></(((GJGIHIC=<;;:85356:ACCBA@@CIJFFGJJJJJJECCCEJEFEAA=<==?GFFJ@IG>>&&.)*(()*,)+-.=@AAJFFJIIGDGHBB0?687870,((',--<?DEIHJDGEIIFJJFJF<;0,++469@??C@HJJJJFEDFJEJGJJJJJJJJJHJJJJJHCB33328765266+++-8..132((,.--+((**---(&'(')*,,*+*&&&&0003;88::IJHJFJDJG<5==IA?>><;;:=CECC<66<:98669>?<069.6****712???:99?HIIJJJJJHJJHJJEDE94DDHDHFIGJICEJGFFHJJJJJGGJJJHJJFHJJJ=<99/++**''(-09:FJEJHHFJGEEFA=<??GIEC5431.+)''%%*%&&..//1118892222HEGJJJJHJJDBBDGJJIIJJIDDB<<<=IEGGEHHFJGGJFJHFJIIJJJJEJJJJDBDBGE<;333::::51/+-+<>?@>&&%%%%%'352...665564EEBJGFD==;:<==A:6677888>>GFCGHIJJIJIJJJJJHJG@@AD>=<32223FEFA@?@;99///096479788:::;JHFJJFFDJJJEFH5555555799<:===J=;;:>@@EBED==>JJJFIGDD<46GJIJJJJJGFC?;;:::9=;1JFFHJHJJJJGEFE@GABJJJIFJJHJJIJJJJIJJJJHJJJJJIJJJJJJC=445HJJEJFJFF@?@AJIJJIHJJJJJJJGJH>GHJJJHJGGJHJGG2221@CCE@@BBBEJJJJA@5555@HJIJJJJJJIIJHJJJJHGHIIJJFJIJEHJFHJIJJJJIJGHFJJJJA12233C88<<GCDBCGA??HHFJID>>:6BDGIICCDFJJJJGJIHJHJJJFGJJJJJJFFFEDCEGDDBAE@=B=:66445977014BBFJFJAB@@AFB=<<<DCA<<<=GJD;<;DJJDEJHHJIFDGIIHJJJJHHJGIHJJHJJCCBBGEJJHDA:6.&'''(+,*,,.:;;788:F7++*''+851.////--.)++/0,;::GAGHJEGCDCBFDFCJ----@EBBBGHEDEEDDD>>>?DA@@888-+''*62.67:?@?;:9:=CCHIJJGGIIIBED66447,&'((000,***-0*24ADDIJFFDDEFGJHHIDCGHHIJAEFDD33DDDB40002411479;;=0.,,.28;:.--,--,,-,22352238:(=6558949;>>=?1002;@JGCCCDDHJFIJFJED?99JGJJJJJJJFCDDFJJJEHFEGHEFDDEBD==>998,,,,800008<631//0('''))+5*'&')(***+-147,,4,4334<>?<<;6/..00+),/12..-*))**)'''&&%))&&&&())556=<:<:;2//0789:DEJJGJHJJJJJJIJJ>==D@640,+)),.1/'/,--.<>GECCBDBAAACDJIJGIJJEJIEFF:9@IJHF<<<;=;9)(&'*-.0<?DCEC@:::::CHJF)))*21-,,-'&%*&&&&B<99:B988?BACFIIJJJA?:<HGJJJJJJJE888;JJ?:6657;<?>@JJGIJJJHFGIIDGJJJIIEIA31762712-.>?A::::JCJCBHFCJE?BEH8778<;1,,,,..?DFJHDEGCCFGFGJHDGIJIHIC==9;4//.0(14,-2--)((*'&'((*-4/...-()68<<=;:37>866BBDJJJFEFFFDCEA@@/?@EGJDA..*'/+))211?CBGDFJGEIGHGA999JFIJJJIJJJIFCEJJIJ:HIJGHJJGJJJJJHHJJJJHJJJJJHJGJJIGIJHJHJIJJJEEEFJJFIHGEBBABHFFJHIJHDBB>GGEGJGHIIHJIJJJHJJJJJJJ<<<<IHJJJJJJJJGJIFGHHJJJJJJFEIGEFGHFJIJIEJJJIHDEJGG>BJFJJJIHJJJHJEJJJJHEDJGDJDHFJGIJJIJJJJHJIJFJIJHFJJJHJJJJJJJJJIJJHJJFJJJHJJJJHJJJFJHGHFJIJIIGJIHJJJJFE,,,.JHJHJJJJHJHGFJGFFDECJJJF>>>=>8BBC((((JEJJGFEHJFJECJJJJJHIJIJJJHJIJIJJJJJJJIJGFHFJJJJIJJGGGGHHJ::7(((<@:=@=@EDBAFJJJJGJJJFIEFA<>AJJIHJJFJGIJGJJEFJEGAA@>...&&%$$$$%&/06;;@BBA942333>9;<<:966?@GDDD<555==><:;<996=;51+**+889BJJJFGHGIGHJJJJJEFCHJJJHDH5655789IFGDB9767IFIJJJEBDCA???AD@;;F::::B?=>BJJJEJFJHJJGJGDIFJJJJGJIIJJJHJHJJJGJJHIJJJIJJFJJFJFEBCIJEJJFJGFIJCBEEHFDJFJJHJEJJJEDDGCACBJEDBD><;8(((&&&46A>@JJGJJFJEIFEJJJIFJFJJJJIHIJJ===HGIJJJJJJDBCEBBCBCGJHCBDA***-3):;JFJHGJJJJCBCCCBCA<:;B3222E???/----IJJEJFCBCE99E20016???HJGD?1>DEHC@@>JJJJJJEGEDCDCGHJF===;===.--.777ICFCB=<=JGF@==>?E988:=16000001:<0@=0CG====DA>B64*456.::89@BJJJDDFBEH=;:;:>A>=<=>=AFJAII@8888?6,---,***(((+-32334;337<?--03,,/?BFJH;885676JGJJJJJJGF>>>>83226;<8789DJJJJJEJFDEEIJGI>5-,,0,-5;;;::7775>@A?>>>D:999ACI??>>>>@BJJJJJJJIJIJJJJGJFIDD6600/3?A6666'&&&-*()+>DFJJIFJJHIJJJGFD?@@877--++00.'&%)++(('')(')**)01.63235CB>?BAD:999EJEJJGIGHIEGHJJJJGJJGJJJJIJJJGJJFJJJJJJJJJJCB@?AB;;:6710//---9D>=>DFDC@?>>JJH?5@.@DIHIIJGH@?=;.--****BD===<?98@??@CA@FJJJJGJJJEIFBAJFIJD@??>=??;==<@>==>D==;ADEFFEIIJGFJJIH0///17743340009975665557867777>?ADI@?D@>F@1---&%&((+,$*)+--=?CECDECCCAA<<;:;4*%$$$$%$$$$$$9=@@?:98511502+)(''(+566<;761**(),,6-.7D::>@F;:;;====76677GG4*'&&'3/..12377668?DJEIA?CHJJJEFJJ<;;;JJJJJJJCBDD::::JDBJE66&&'8:>655210*))&'(+=>CGEEJJFIJGJJHIHJJ4>?C=;00024&&&((((=CBB>>EF::::HFCECGIFHA94632112,687:>>JHGGJJGJG7779JJJIFFF=<<5FA>ICEBJJJHFJJIJA>>?BA@?FEJHHFJ;::./66A?43104***,=>CFEA:9112....70134/+-+'23;9<;=@@FEJA::;;>@EA3333B@CAD=>DFFIDEEFJGJJJIJGJJJA?@?<9:+DGJGEEEDFFFIJHGJGJDDIJGJIGJJJHJGFC<9:5(>?@BCCJJJJIJJ?@@?IJJJJJJGJGIJJJHFJGJIJJBBJ6AF<<<<HIJHJJHHIJJJJJJHJHFIJHEJGJJJHHHGA?7,():C@B===GH@@@@JJHJJJJJJGDEDGJJJGJIEEDJGJJJEFFIJIJEA@1/01GIEGFHJJJJJJJJEJD>BCCCA855>?=;;=CDBC@BJJEGGJJJF;:;7..1111244588:((668ECA@0//)'&&&++//0001:32.0123@EHIJIJGHDDEDD????@JJ7666EIIJJHDHCC:2+(&(-/01597''13*))*6000169>89JHJFDCBBE7)(5552/++./5:CJEB<;943227:;;@>>>@E><2211**))*+%%%$$$&%)%&))478::><<7886645))()54465788CFJJJJJJCB>3444B?>EGEEHCDEDGIFEFGFHHGIEIG,++,<6@B;>8,'(3.68>@A@CDDGFEIGHCCCBC<=;65779>AHJJGHIJJEDJBIFGGG@CHA@??><:66('*(&'-36;;998843((((7??BE?AGFDBABCCFJEDDB:9910006660&%%%%&#$01399:>79?ECFEFFGCECDIEEBD@.+)).022344?;<<<;<98870-,)*+*+++07=55:...57=CJJFJGJJ@<<;:242526999;<<<EHH:556***)))))()))/12)++((*+00/22@EDDECGDGHEHC>>224@@@@=>A@AA@>:;===;;DHGJIJHJIGJJFGJEEB@CJJJHJJJJJFHJB@+(''(,*)))*/;9:EJJEGJJJ@A@@JJJJJJJGGHBCB11('%%%$&'&'((+-1.+++0/2BBCBDHJFJIJHGJJIIJHJHFA886*'('**.0'''**..9CD@@BBDEJHFGJFE4444GDGDJEJJGHJBAB@ECBBEEBGJJJJJJJJJJFFJJJJJHJDEFIJJJJHGFJJHIIIJFFECDHGJJJFJJJJJJIJJJJGJJJJJJJIJJJJJJJJJJIJ@?JJHJJJDBBJJHJGJJJJJJJJJHJIJHJJJJJJJJG@@?;HHIJJIJFDCDHJJJJJJHJHGJGJGJHDFJDJJJGJF<DEJJJJJJDCBJJGDEJDDC((()7-..5DB@AADF;;F5555EHJJJJJJJHJFJGIJJGEJFJGJEJICE999:CD?42/26****6.-++'((((&()$*+('((+*''''(&&'.///3354?@@@ABJDJ@EFIDDJJIJJ?@=7689;<D>=&&&'((*JAA<BA@?@EHHJJJA@B@??A@@CJJA<<=:;4'''+,/+,-,,,68;>>?@C??FJGIFIFFC>?@F:999><4311,)'()+/62B97668>>?CIJJGHJGJJIJJJIJGJJHJJFJJJDJ@;<BCIJIJ++++JJJIJJJJJJFJJJJJCBA@CA??>AAGFEIFDJHEJ(''(.-.179879;<=>>ECBACDJJJJJJGJJJHJEFGJJJIIHJJGJJGJHJJJHJJJJHGJJHJJIJDDCEJJJJHJJJFE;6667999CDHJGJJJJJJJ=<<<@<DEJDGEGIEJJJGIF>>>>FJJJJJIJCCAB@@/-,)()*./466911++++10*:83))@@AIIJJHGHEJJEJJJJDJ77766,,,54115/-.*,4447AJJJJJICADJJJFJFIIJIJHHFHIFJH;:JJ@@ACFA@===>?JJJJJIFG@?=>*07'''(46989??@FFIJIJJJJJJIJIJJJGIJJGD:89CJJHJJJJCABCFHH<<667@ADEJGIJJA@@==>BGFGJJGFBDAA?;?GGCC@A=>=?@A<64*55;GGJHGJAB@@000077,+('((.73344:8979BCHGJJJIFJJHJJHJIGJJJJJJJJJJJGFHJIIJIGJJIJHJJJIHJIHJIJJGDGBDGE>;;=JJGGDEFJICIHJJGFJFIFJEHGJHFFFFJJJJHDFDEDFDA>D99989885578=:<22229;<=DEA@E=<<69C:;;:;;DFDHDJJHJHJJJJCBBCIICA@9>;ED5465:???BBD?AED----8888JHFFJFJJEB@?AFGG<<<>JJ4/,//4520'&&&688EDBHJJHICAG===?HCCCGIJIJJJJIEC@<<;;FEC722334;433.///5544B<<0--@A=-,,+**)))/1;==><==BHJECHDDFHEFEB>>>>AAACEBCCA?9,***3EEDDFIJHJJI<;;;CCJFJHFG78CHFIFFDECJJFHIJDB??@<;4421+*)*+/*''(+*)'()*+63>HJJJJJJJGEGGEEEE8888FIHIIJGJJJEHDFJJGIFHJJHHHHEC?=---/33622112128DEAAC76766<<EJAC0001;=AJHJJDIEIF?>;;FEGCCEEJ@B3@9??BBDCJHJJGJHJEFEJJG?>?7776>?@EJGJHFFA?@??@AEJIFE444JGJJJJHGIJJE7779B99::====HGIFBCH>>>BJJJFHFJIJGHJJJHJFFGAA<<=>?>?IBC=JFJBHHIJJIIHIGIGJHJGEGB>;7><72/%$%&$%'013GJJHIFIJJGDFEHHJJJJJ=HEGJJC?>BA@77:1))))-;=C6557B==>9889?DFJJIHJHJGJJGFE3222DHJIJJFGEJFGJABCBFFGEE??3321225221&&&*-)((')+,99;@>???@AAAFJDC8BBEJEJJJFJJJJIJJFGJJGFJJIIJJIJJFJJJGJJJJJJFJJJJJJJFIJJD9889CBIH3334DD@@@CEIAC???EAACECIEE@?=<<;;=CDJJGBA=>=:4.())**:5557.--16---4:;;AJJJ;999=?B@@?7763+.-('$$$&&&'))**--/.-''***/-.++)%$%,11++0//+,33:77::FIJFJHHJJJIJJIDEIJJJJJJJIJDDF1+,AC@CCDJBABJHJIJJHJDJGJJGJJJJGJHA??AB><=<A;::<><1005:9AJGF@===>A?841)(''*23;<CIEA>=EHDIHJJ@A@>2))779...-..-32----.---./0-,,*,,--1C=AAAIEJHJJI777224+*'%&*<>??0=006669JFHJGIJJJJC@CIJDEDBJJJEI;:::?@>@=<==D@?:)-/2;==DJDJGJJJGHHJJJFIJGEHFB@A@>98222355466=?A@B>94446888:A??8788:3---51&&&&'')'&&*7A8777<5@@BJ886744--.0//1112++**')93445=<=443343320((.+''')(-74+55;;>>@D>1/11,'&('+++/2576CJJFEIJJJDFE4444<BJDDDIJJHFJD77JJFJIIGGHGHJJH???==89:DDBDGJJFDCGJEJJFHJC>?>87658:69?EG<>544..0CGJJJHJHEEJFGJHHIJJJJJJJHJGJJCBBAEFJJJJJHDCCFIHJGIIHJJJJHJJJGIHJIJIFGJJJIJJJJHCFHGIJIJJJ<88:4))*9;@ED=>@DJD=9678<FHJJHJJIJGJ3JFFHIJCDC94334856649=<9ABJFHHFJGJBGB/...433666:6-../144B9889@>@CB?=?AEJCFEFJJGJIGJCHJJJD>??@JCGCECJJ@7717<<<:::JJDB6E===CEFDJHFFJJJCDFBJCACCJIJGJHJJJHCCABFJE3223@?AACIJFDD?IJJIHJGIGEBBBHJEJI::;:;:?::9&&&%(/+))''%&,0BBBEJJFJGIGJJFFJCFEGFJJJJJJJJJBBBDDEEDC@>==<2))'((.17>5444CGJ8B?>4,&&&'))))***,9<.---BCEJGJEDDB2---3;-''''*)*(+/,7<=B@0001@@;<DCJGJJJJFFJJIBBBJCDGJJIJJJIJJHHHJB>;////642233=>BACCF@@CCHCDFEHJIJJJJJIJJECA833/&%&'*++../1;;;@::<1112A?@@?EEJDFH655697-*++/,,+,)(('+-/7544A@F?;93877:?JJDFEJIEHJJJGJJJJJEJEDCDGJ==<A<<:2+++=8=<9::@AA4443*&&&****+))((****)/,,.--*&'((159:CDJHJJ>===IJHJ9::/8:<001@@<?AEFEDDDBEFJJIJJHJJJIIJJFF?>?<9?D;;;:B@>?<<33;542,+*+.0---''+,51/./.11161))),0/1'$#$###%*176338:.((()87:>?ABIJJGBBBGFFIJHIIEIGJDDD>52132.../FDCCDA?@@?AABDCBFFDBD100..+'(+-1431;?7:97877:9<DDJFFDCF==?>ECJ5555EJGIJHJHGEFJHIHJJJGJB?@@>=>2223558((1,-,,-,,+,6..9:JCF@A?@>@5221+%%%')-/0*'$$$$#$%%%$$##$#&,....0;=>@:?>@6668673344((((,)))(.0...-1113;=<<=>00/334((((1116676@:;;-,,-365...-.59FD777****97,***+8)788B>><HJJEEJHHEJJJJJJHJFJJGJHDGEGJJFA<@@<GB@?>@BGHDJHJCCAA@//..44?B@???BDJJJJJIHJ>AJFJHJFEI===;/((()+343-**+*,2=>?DDGEHGEDHGFFAB==A@<>9000<CDD4330B@BEEEGDJE=;;;EEGJ@DEA@?3320001-++/11<9CA@;<EIJJHHJFHJJJJJGGJHJJJJGGIJJJFG@B766@8667@9/((()//1231345ABEJGBAADGJJJJJJJIIJJJGHIHHJHJJIJJJHJGJHJEECDBECG@AA>BAG??>AC@C?5557>1+))*30(&&&&&55556@@G@222)GDDIGIJEEFJJHFFC@4)*56HJJFFJJJJB=JFHCDBJBFEHE>?>?JJJJJJGJEJEFFHHI???@99:BB@@@BD888<GFFICCG;;;::;;?4444;;:?JHBG:9978?=>@G?7677B;9898+)))1455----88>CCBDFJHJJJJJJB78CBB@AA@<<A@B?GBBBAAF;.,((+79+,,,;5667ICD?>@BBDE>@6?55>====5///.111/,+,-.))()&&&(%%'==?>?BDEJCEDDJEJJJJJEDIJFHF?7>)(((35ADJGHJJGFJCGHDFFJJJFGCGFE9JFEFJFHDFDD=9999>::1110/3/-&&&1689:;IF9989DHJJHGHJGB8667332000,...FHHFJJJFJFCGGJJHGDBAB'''&%&&&&'''''&&&',-;JJJJGIIJGJIDB<3,768('''2JECCDDFCB?>=<989C>CDJ?>?G629;<AEJJJFCABED<99:FJJFJEFDDIJJHJGGJAJJFFIHGJFGGIGJHED==JJJJJJJIJJIJ32325;EJJJIEGCFIFJGHJJJJIIGEEJFFJ??BBBBCHGEFEEFFICCBCECJG;:;;>311262115==7766:0001A44,,+*06669CFJE@@@@FG75A?;88;;?98557=;;=FEHDJIIJJJJ>>522;?=<;;@?ACBIEJ?DJJA?7/+**%%&&%$$%---/45457888FFEGJH?EJGDCHEDJHIIJJJDJ>CBCAJJJC?FG?>=>DBCHIJJJJHJJGJJJJJJJJJHIHJHJDEGGJJJHFCDGJJF321,-'(*+4?DCJAJHGGHJBBBAJEFEGJJGJGJ:<B;:=AHJH>7=<9;=97))))+)),32432&&&&+.')+**''(326<<:<<==)))8:+**6DCBCBDBDCE@???JEFIIG@@?B??HFEIIJJFCFGGDBAADEBCJJFGF;:::>>>>E?:3336///BA:99=JJJJFJFFIEB:;FCDEGJFHGFI<;70.,.*)(),,,-)*14;ADGFJJEJJABCCHIIFDGHGJJHJIJJJGJIJJECDCJJIJJIJJFJJIGJD@>>ABEG>JJ?IJB?;89AFCFJJGJJHJJGHJE999:DIECBDDEGHJJFC???BJJ@?@<9894444;889996>AB=BEJFJHJEJCBAAC<=AB?IGG<<=>0002JGJF?>DEEABCBIJJIJGGDJBADHJJICBCCEGJDB=72237B==;9:=@JGJJGIDEHIJCC=111011++*+A?DGE;:::?@EDECJGBBA@D?:EBA,,,,22395550'''''$$&))*.*<>>CCJF:565'''22&&&'667::JDCA;;881111224333364338JJJJIABCBEE>=<CFFHJ444,()8B@:;988101=C:65500050($$$%##$$$&)**%%%%,..@BJJFJ>><<JFE2222GB:;7201/0/&'''(%%''+)**,&%&)+)'&''8<;@=@CJJIF<;979>EJIJD@@??>>?FJJJJIJJJFGHJJJJF?))))*6644+++-++++ACJGEEAB<<<>=IA??GJHFF=:99666HEGBFIDDDDJJJEJHJFGGJGHFJJHGCFFD@IJEJABBDEFFGHJIGJGGJJ/.-/;<>(((+:():@AABDDBACH887.+---->?BDJJJEIJJJJHJGGDFJHFFD?>>>DCCFBAA=;:89+))('/0//012454607.,*'&&+-33441-
@Glass_T7V_20_D3_14_5_15
GGAATGGCTAACGCAAGTGCCTGCCTGCCGGATGTTTAATGCCCGTGTGCGTAGCGTTAACGCAGATCGCCAACGGTTATCTCGATTTTTTTTATCGACCGACCGCTGGGAATGAAAGGTTATATTGTCGATCTCACCATTCGCCATCGGGGTGATAAAGTAGGGACGAGAATTTGTTTGCCGACCGGGTAATCTGTAGCTGTTGCCAGGAGAGATTCATCACTACGGTCGTCATCCGGAGGCTCGCGAATGGTATCACCAGTGGGTTTACTTTCGTCCGCGCGCCTACTGGCATGAATGGCTTAACTGGCCGTCAATATTTGCCAATCCCGGGTTGCGCACCAGATGACGCCACCAGCCGCATTTCAGCGACCTGTTTGGGCAAATCATTAACGCCGGGCAAGGGGAAGGGCGCTATTCGGAGCTGCTGGCGATAAATCTGCTTGAGCAATTGTTACTGCGGCGCATGGAAGCGATTAACGAGTCGCTCCATCCACCGATGGATAATCGGGTACGCGAGGCTTGTCAGTACATCAGCGATCACCTGGCAGACAGCAATTTTGATATCGCCAGCGTCGCACAGCATGTTTGCTTGTCGCCGTCGCGTCTGTCACGTCTTCCGCCAGCAGTTCGGATTAGCGTCTTAAGCTGGCGCAAGGACCAACGTATCAGCCAGGCGAAGCTGCTTTTGAGCACCACCCGGATGCCTATCGCCACCGTCAGTAGCAATGTTGGTTTTGACGATCAACTCTCGCGGGTATTAAAAAAATGCACGACCACTACCAGCGTTCCATGCATTATGAAGAAAAAAGTGAATGATGTAGCCGTCAGAGTAGTAACTCAAGGCCACGATCCAGAAATCATCCTTAGCGAAAGCTAAGGATTTTTTTTATCTGAAATTGTCCTCGTGATACGCCTATTTTTATAGGTTAATGTCATGATAAATAATGGTTTCTTCAACGTCAGGTGGCACCATGGAAGCTTCTGTAATCACTCGATGACCAGAAGCCAAACCCGCCGAACAGCGGGTTTTTTGAAGACAGTGCGAAACTGACGCTGCACCGGTCACATGTAAATGTTTCCTTGACAGGCATTGATGGAATCGTAGTCTCACGCTGATAGTCAGATCGACAATACAAGTGGGACGATCATACAGCGATAATCAGACCGACAACACGAGTGGGATCAGTGGTACAAGACTAATAATCAGACCGACGATAAGGTGACAGTGGTCCAGTTTGATCATCAGAACCGACGATACGGTCGGACATAGTTGCGGACTTCATGATCAAACCGGACGATACAGTTGGACAATCATACAAACTAATAAATCAACCGAACAATACATAGGACATCATTACAGTAATGCCAATCGGACCCGAATAGATGGGACCATGGTGCCGTTGATATCGGACCCGAACAATGGCACGAATCGGTCAGATGGTCCCGGTTTGATGATCGGACCCGACGATACGGTCAACATGGTCCAGATTTTGATATCGGACCGACAATGTCCAAGTGGAACATCCTCCAGATCAGCCCGGTTGTGTTTCTGGCCTGTAACAAAAGGACATTGAGTCAACAGGAATAAACGTAAGCTAAAAGTGGTCGCATCAGGGTGCTGGCTTTTCAGTTCCTTAAGAATGGCCTCATTTCTTCTATACATTCAGTTCGAACACGGGACCTGTCCAGGTTAAGCACCATTTTATCGCCCTTATACAATACTGTCGCTCCAGGACGAAAACTGATGCGTGCAGCTGAACTTCGTTTCTTCATGCAGATGACGTTTTAAGCACCAGAAGTTAAAAGAGTGATAACTTCTTCAGCTTCAAATATCACCCCAGCTTTTTTCTGCTCATGAAGGTTAAATGCCTGCTGCTCAAGTCATTCCTCTATATGTAAAGAGCTGGAAGTGCGTCAGCCTGACCGGGCAGATCGTTTCACCGGGGTGAGAAAAAAGAGCAACAACTGGATTTCAGCAATTTGGCGGTGTTGATACAGCGGGTAATGATCTTTACGTGAAATGTTTTCCACATCAGCCAGCGCAGAATGTCCAGCAAGTCATTCTGGCATGGCGAGCTGCATAACGCTGACCACGTTCATAAGCACTTGTTGGGCGATAATCGTTACCCAATCTGGATAATGCAGCCATCTGCTCATCATCCAGCTCGCCAACCAGAACACGATAATCACTTTGGGTCAGTGCAGCAGCTTTCGACGGCGACTCCCATCGGCAATTTCTATGACACCAGATACTCTTCGACCGAACGCCGGTGTCTGTTGACCAGTCAGTAGAAAGAAAAAGGGATGAGATCATCCAGTGCGTCCTCGTCAGCCAGCTCCTGGTAGCGTTCGTTCCTCGACCATACCCGGAGTCAACGCTGTCGGCCCCGGAGCACTTCAGAAAGTGAAGCCGCATCCCGACCAGCATACAGGCAAAGTAATGGCATTACCGCGAGCCATTACTCCTACGCGCGCAATTAACAGATCCACCATCGGGGCAGCTGGTGTCGATAACGAAGTCTGTCAACCGGTTGAGTATTGAGCGTATGTTTTGAATAACCAGGCGCACGCTTCATTATCTAATCTCCAGCGTGGTTTAATCAGACGATCGAAAATTTCATTGCAGACAGGTTCCCAAATCGAAAGAGCATTTCTCCAGGCACCAGTTGAAGAGCGTTGATCAATGGCCTGTTCAAAAACAGTTCTGCATCCGGATCTGACCTTTACCAACTTCATCCGTTTAGCGTACAACATTTTTAGAACCATGCTTCCCCAGGCATCCCAAATTGCTCCTCCATCCACGGGGACTGAGAGCCATTACTATTGCTGTATTTGGTAAGCAAAATACGTTACATCAGGCTCGAACCCTTTAAGATCAACGTTCTTGAGCAGATCACGAAGCATATCGAAAAACTGCAGTGCGGAGGTGTAGTCAAACAACTCAGCAGGCGTCAAATTAATCAGCACATCAGCAGCACATACGACATTAATCGTGCGATTACCAGGGTAGGCGCACTGTCAATGACTCTCGACATCGTCAGTCATCGACAACGTTTCAATGGCCGCGGAGCATCAGGTGTCAATAGGTGGGCAGTTTACCTAATCAGATTTACATTAACTCAGTTTCAATACGGTGCAGAGCCAGACAGGAAGGAATAATGTCAAGCCCGGCCAGCAAGTGGGCTTTATTGCATAAGTGACATCGTAGCTTTCCCCAGAGATCGAAAAGGCGGGAGTGTCTGCAGTGAATATGAAATCTGGTACCGTCAGTGATACGTCACTGCCCTGGGGGTCGTTACCTTCCACGAGCAAAACACGTAGCCCCTTCAGCCGGGAAAATTGCTGACAAGATGAACAGAAACTGAGGTTTTGTAAACGCCACCTTTATGGGCAGCAACCCCAATCACCGGTGGAAATACGTCTTCAGCACGTCGCAATCGCGTACCAAACACATCACGCATATGATTAATTTGTTCAATTGTATAAACCAACACGTTGCTCAACCGTTTATCGAATTTCCATATCCGGGTGGGATGATCGCCCTGCTTTCTCGGCATCTCTGATAGCCTGAGAAGAAACCCCAACTAAATCCGCTGCTTTCACCTATTCTCCAGCGCCGGGTTATTTTCCTCGCTTCCGGGCTGTCATCATGAAACTGTTGCAATGGCGATAGCCTTCGTCATTTCATGACCAGCGTTTATGCACTGGTTAAGTGTTTCCATGAGTTTGATCTTGAACATCCTTTAATCATTGCTTTGCGTTTTTTATTAAATCTTGCAATTTACTGCAAAGCAACAACAAAATCGCAAAGTCATCAAAAAACCGCAAAGTTGTTTAAAATAAGAGCAACACTACAAAAGGAGATAAGAAGAGCACATACCTCAGTCACTTATTATCACTAGCGCTCGCCGCAGCCGTGTAACCGAGCATAGCGAGCGAACTGGCGAGGAAGCAAAGAAGAACTGTTCTGTCAGATAGCTCTTACGCTCAGCGCAAGAAGAAATATCCACCATGGGAAAAAGTCCGAGGATGAGGGTGCACACACGGGATAAGCAATTCAGAGTGATGAATTGTGATAATAGACCTGCATGATGATGACGAACTAACCCCAATATCAGATTGGCATGACGAAGGGAAAGAGGAAGGAAATCAACTGTTTGTGACAAACTGCCCTCAAATTTGGCTTCCTTTAAAAATTACCAGTTCAAAAAGTATAGAAAATCCATGCAGGCTGAAGGAAACAGCAAAACTGTGGACGAATTTACCTCGGTACAGTTTTCAGAAACAAATGTGACAAAAAACCACCCTAGAGAAATTCTAACAGTTAACATTCAGACTATCCTGTCGTCATGGAAGTGATATCGCGAAAGAAGATCCGATATGAGTCGTCTGGCGGCCTTTCTTTTTCTCAATGTATGAGAGGCGCATTGGAGTTCTGCTGTTGATCTCATTAACACAGACCTGCAGGAAGCGGCGGCGGAAGTCGGGCATACGCTGGTAACTTTGGCAGCTGGTAACGCTCTATGATCCAGTCAATTTCCAGGACGATGCCTGAGCCATCCGGCTTACGATACTGACACAGGGATTCGTATAAACGCGTCGACGATTACGGATTGGTGATTTCTTTTGTTTCACTAAGCCGAAACTGCGTAAACCGGTTCCAACCCGATAAAGAAGGGAATGAGATATGGGTTGATATGTACACTGTAAAGCCCTCTGGATGGACTGTGCGCACGTTTGATAAACCAAGGAAAAGATTCATACACCTTTTTCATACGCCGCGTGTCCCTCTTCAGGGCGATAAAAAACCACTTCCTTTACCCGCCGAAACTCTTCAATGCCTGCCGTATATCCTTACTGGCTTCCGCAGAGGTCAATCCGAATATTTCAGCATATTTAGCAACATGGATCTCGCAGATACCGTCATGTTCCTGTAGGGTGCCATCCATAATGGTCAACGAACAGATACGGCGTACGTTTTTGAATCCCGGGAGAGACTATATGCCGCCTCAGTGAGGTCGTTTGACTGGACGATTCGCGGGCTATTTTTACGTTTCTTGTGATTGATAACCGCTGTTTCCGCCATGACAGATCCATGTGAAGTGTGACAAGTTTTTAGATTGTCACACTAAATAAAGAGAGTCAATCAGCCAGATCCTTTGTGAAAGAACAGTTTCTTCTGAGGGCAATTTGTCCACGGGTTAAGGGCAATTTTTGACAGACAGGACTGTCATTTGAGGGTGATTTGTCACACTGAAAGGGCAGTTTGTCAACACCTTCTCTAGAACCAGCATGGATAAAGGCCTCAAGGCGCTCTAAAAAAGAAGATCTAAAAACTATAAAAAAAATAATTATAAAAATATCCCCGTGGATAAGTGGATAACCCCAAGGGAAGTTTTTTCAGGCATCGTGTTAAGCCGAATATATAAGTGCTGTTCCCTGGTGCTTCCTCGCTGGCTCGACCGGAGGCTCGGAGGGAAAACATTCCCCTTCGGCGTGCGCGGTCACGCGCACAGGGCGCAGCCCTGGTTAAAAACAAGGTTTATAAATATTGGTTTAAAAGCAGGTAAAAGACAGGTAGGCGGTAGCTAAAAACGGGCGGAAACCCTTGCAAATGCTGGATTTTCTGCCTGTGGACAGCCCCTCAAATGTCGATAGGTGCGCCCCTCATCTGTCAGCACTCTGCCCCTCAAGTGTGACGCGCCCTTCATCTGCATAGTAGCCCTCAGAATGTCGATGCCAGGGCGCTCTTCCCCAGGCTTGTCCACATCATCTGTGGGAAACTCAGGTAAGGAAGATCGAGCGTTCGCCGATTCCGAGAGGCTGGCCAGCTCCACGTCGCCGCCGAAATCGGTCTCCTCATCTGTCAACGCCGCGCCGGGTGACGGCCCCTCAAGTGTCAACGTCCGGCCTACGATCTGCTCATCGAGGCCAGGTCTTCAAGATCCACAACGCCGGCGGCCGGCCGCGGTGTCTCGCACACGGCTTCGACGGCGTTTGCGCGTTTGCAGGGCCGTCGACGGCCGCCAGCCCAGCGGCGAGGGCAACCAGCCGAGGGCTTCGCCCTGTCGCTCGACTGCGGCGAGCACTACTATCGCTCTTGAAGGAACACCACATCATGGTTCTGTGTTCATTAGGTTGTTTCTGTCCATTGCTGACATAATCCGCTCCACTTCAACGTAACACCGCACGAAGATTTCTATTGTTCCTGAAGGCATATTCAAATCGTTTTCGTTACCGCTTGCAGGCATCATGACAGAACACTACTTCCTATAAACGCTACACAGGCTCCTGAGATTAATAATGCGGATCTCTACGGATCATGGGAGATTTTGCCGACTGTTTCGTTCGCTTCTCAGTGGATAACAGCCAGCTTCTCTGTTTAACGAACAAAAACAGCATATCCACTCAGTTCCGCATTTTTCCATATAAAGGCCAAGGCATTTATTCTCAGGATAATTGTTTCAGCATCGCAACCGCATCAGACTCCGGCATCGCAAACTGCACCGGTACCGGGCAGCCACATAGAGCGCAAAACCTTGCATGTAGACTCCGTTGAACTGATGGACTTATGTCCCATCAGGCTTTGCAGAGTCAGCGGTATACCGGCATACAGCATGTGCATCGCATAGGAATGGCGGAACGTCTGTGGGTGTGACCCGGAACGAGAACGTTACCGACACCGTCAGCAGCAGCAGCAGCGGATCCTCCCCAATCCAGGTCCTGACCGTTATCTCCGTCACTTCCGATCCCGCGCTTATTCTGTTGCGTTGCCGTCTGTGCGACGGTTACGCCGCTCCATGAGCTTATCGCGAATAAATACCTGTGACGGAAGATCACTTCGCAGAATAAATAAATCCTGGTGTCCCTGTTGATACAGGGAAGCCCTGGGCCAACTTTGGCGAAAATCAGTAGCTGATCGGCACGTAAGAGGTTCCAACTTTCACCATCATGGAATAAAGAAATCACTACCAGGCATATTTTTGAGTTATCGAGATTCAGGAGCTAAGGAAGCTGAATGGAGAAAAAAATCACTGGATATACCACCGTTGATATATCCCAATGGCATCGTAAAGAACGTTTTGAGCATTAGATAAGTTGCTCAATGTACCTATAACCAGACCGTTCAGCTCGATATCCAGCATTTTAAAGACCGTAAAAATAACACAAGTTTTATCCGGCCTTTATTCACATTGTTGCCCGCCTGATGAATGCTCATCCGCAAATTCGTATGGCAATGAAAGCGGTCAGCTGGTGATATGGGATAGTGTTCACCCTTGTTACGCATTCCATGAGCAACTGAAACGTTCTCATCGCTCTGGAGTCAATTCACGACGATTTCCGGCAGTTTACGCGGTTGTTTGCGCAGAATGTCACGTCTTTTCGGTAAAACCTGGCCTATTTCCTAAAGGGTTTATTGAGAATATGTTTTTCGTCTCAGCCGATAAGCGGTCACTTTCACCAGTTTTGATTTAAACGTGGCCAATATGGACAACTTCTTCACCGTTTTCACCATGGGCAAATATTATACGCAAGGCGACAGGGTGCTGATGCCGCTGACAATCAGGTTCATCATGCATTTGTCGATGGCTTCCATGTCGGCAGAATGCTTAATAAATTACAGAACAGTACTGCGATGAGTGGCAGGGCGGGGCGTAAGACCCTTTGAGTGAGCTGATACCGCTCGCGGCCCGAACGACCGAGCGCAGCGAGTCAGTGAGCGAGGAAGCCTGCATAACGCGAAGTAAATCTCTCGGGTTTAAAGAAAAGGGCAAGGTAGTCTCGTACCTTACCTCTTGCGACTGCAGCGGCCGCTACTGGTAGGGAGACCAGAAACAAAAAGCTACGGTTTAGGGAGGCCTTCAATAATTGGACTATCCCCTAAACTTCAAAGGACCAAAACGAAAAAAGACACTTTCAGCATTATCATATTGGTACGAGTGCAGGATATTGCGCGCAGCGTCTGGAAAACCGAGGCCAAAAGACGTGCGTCTTTGATGCCCGGTTGCGACCAGCAGAATAAAATCAAGTCCGGCGCAGCCGGTTTGTGCCGCTTCCACGCAGTTATCTGCGCCTAAGCCCCCCGCCAGCAGAACGTTGCCAAGCGATTGACCATTTAATAGTGACCAGTCAAAACGTTGCCCGCTTCCACCCTGGCCGTTGTATTTAAAACATATTTATCAACGTGCTGAAACTCAGGGCGGGCAGGGTTTCACCGACGCTTAATGCTTTCCAGATGGCGGCGTGCTGGCAGAGCTTCACGCAGCGTATCGATATACAGCTGTTCTTCATTGCCGTGCCAGTTGCACTGCCGCCAGCAATAACACCTTAGCTTTGTCCACCACATCGGCAATATCGTGATTGCGGAACGCGCAACATACTGCAACGGTCACCCAGCCATCACTCCTGCGCCTGTTGACGTTTGACGCAACACAGTGATGCGCAACAATACGCCCGTAAATCGCACCACGTCATAAGCTGCTTTAGCATCTTGCCCAGCGCGTCAGGCCACATACTCTCTCGCCGCAACACCGGCACACGGCAGCATGCAAAATCGTCATGGGCCATCAACGCCGAACCAATCAGAAAACCGTTAGCGAAGTGGCTTAACTCGCGCACCTGAGCGTAAGTATTGATGCCGGATTCACTCATACCGTAGCGTTGCCCCAGTTCGGCGCAAGCTCGCGGGTCAGGTAGATCAATCAACAGAATCGCGCAATCGCGGATGATGCCGACGGACGCTTTTCTCCCAATGCAATGGCGCGCTCCTGTTCCTCTTAACGCCTGACTTCGGTCAGCACCCCCATCTCCAGACTGTGAGCGACGGCGGCAAGCTAGGCAATCTGGTCGTCATCCAGTACTGAAAGCATTAATAAGCAGGCATCGGCCTGGTAATAGCCTGGCCGGATCAATCTGGTAAGGGTCGATAATGAAGTCTTTACATAAAATCGGCTGCGGGGCGATTTGGCTGACGATGGGGAAATTCTGGAAGCTCCCCTGAAATATTGTTCATCATCTTCAGCACCGAAATTGCCGAAGCGTAATGTTTATAAATGGCGGCAATGCGTGCTGGATCGAAATCATCACGGATCACGCCTTCTGACGGCGACGCTTTACTGCACTCCAGAATAAACGCCGTGCGCACACCGTGTAGCACATAATAAAAATGTCGCGTGCTCGGCTGAACCTCATTCTGAAAACTGGCCAGCGGTTGCTGCTGTTTGCGGGCTTCTACCCAAATCGCCTTGTCTGCGACGATTTCGCTAAAACGGTTTGCATCATCTCATAGTCCTGTGTGACTCTAGTATTAGTTCTCGTTTCTCCAACAAGAAGAAAACAAGGAACTCAGCGCGCCGCTCGAATAAACCAAACGAAAAAAGAGACGTGGAAACGTTTTCTAAAAATGGTACGAGATCACACAGGTAGATGTAACCGAACAAAAGGCTCCCCTTTCGGGAGGCCTCTTCTGGAATTTGGTACCGAGTTATTAGGCCACACGTTCGAGTGCAGGACCCACAGGATAATTTTCCGTGGGCACCGGATGGATTCGGACTCGACCGCATAGCCTTCAGGAGTGAGTTTTGTGCCATCCGTCGGCAGCTGACCCTCCAAGCGGCACGGATTCTCGTCCCAATCCCCTAAGCCAAAGGTGGCACTCAGGGGAAGCGCAAACTGCCCTGCAACGGGAGACGTGGCTCATCCTTTTTGACCCGTCGTCTCCTGTCTCTAGTGAAAATGTAGTCCCTGTCGCCTCCGTCCTTCCAATGCAAAAGTTCTCTAGTGGCTCGCCAAAAAAACGGGTATGGAGAAACAGTAGAGAGTAATAAAAAGCGTCAGGTCGGATCCGCTAATCTTATGGATAAAAATGCTATGGCATAGCAAAGTGTGACGCCGTGCAAATAATCAATGATTTCTGCCGTGATTATAGACACTTTGTTACGCGTTTTTGTAGTGGCTTTGGTCCCGGCTTTGTTCCAGAATGCTTTTAATTAGCGGGGTTACCGGTTTGGTTAGCGAGAAGAGCCAGTAAAAGACGCAGTGACGGCAATGTCTGATGCAATATGGACAATTCGTTTCTCTCTCTGAATGGCGGCGG
+
%%)))0001+*)&(&%$$$%%$))'$$%&&)'*&%%$$'*))),%$$%##$$#$$%&(&)()+$$$%$#$&-/.789<<;1.,,-2?CGCGFJFF32239;:89+***A=DB>4449AD==..,,,%&&%&'(752333333111''+**,53*%$$%(*+&&&'-//-)))6;A776743,((()(,-,*('%&$&&&()*+.''&&/78BI><<=>?CB=<<<<==FJHH=<;.-/0.5631.-.))+)**+(******888?>?EA41101)7:;<0///:974****>C::89<<DHFJJGJEHFJDGHGIJHJFJ?>30.,++*,)',-+--(''('(%%%'&&&&&,*+,-448BECFJIGJJGIGGJJJJJJEJGJF4444999CJEDC:4==EJECEEJIIEJHD22226?1267JJIIJJDFHJJJGJEGFJDIA522EIJGJJFHJEGFFABCC@@@AJFGJJJJHJEIJJGJHJFJGJCC@HJJJJJJFJJIFJ7666HEFHGJJIFCBFBBFDD>7779JCH@:::////<<<>FJJJFIJFFD5559FJ>>>JJGHEJHJJHIJJIBAA@H?@??A540//1=A@BDCH=(((()''',*)&%$#$%/.9943,+,,*(%&(;?;;ABF:997A?>@<88--&&''434466:<<:75348<BEDHHJJGHB@@?=;9:;:::J;:;:BG@I?==;2.))44576,,+')('''(+46>?=@@CFHA?>222/,++-&&$$&&&'(*)(%&&)+...&&$$$$$$$%&%&''((,--''%%%'%$$$$%&+-//013556444431//:333212+**((($$$$%&'%%&%'%&$$%&&(*)*-.11156693823<AJFHJJHIEDG?@AI6:<A@751001720/&&&&'2247:::999654457;?<;5226>10028*)))+-'''),.-----200-'('''*))*+49<9766**))02543+%&%%&&&'*))(('(***,/-,,++'&&)+//((('((%'')+/111133.%#%%&%%'&&('''-,,+++))*&&&&((/23,,,-0.%%')%%%&%'(3,5:FFHFGFHJJGE44445CC<<<<=C@A>@C@EE=774&&&'+,+***+*+**../0133+('&()%%$$%%()),-*)((**'&))**'&%&++,..7<7,*))**%%%$$&(*)***+++****)&'&''''&&&))&&$%%$%%$$$$$%&%&(''((*))+()+**&%$$&%%%%(((-,+&&&&&%$$%&()$$%$''''&&%('&%%'((%'&''&&(&.)'&'*+&&&%$$%$$$&((&&$##%%%&$&'''(''$$$$)&&$##%$''%%%%&&'&&(')(&&'+*()&%%$#$#$&)))%%'())+*&&%$()+,+(%$%''%(*)('''''(+*+,-,,,,'&&%$$%&&')'*++.&((%&&&,***.--3400016('&%%$$$&$%'&&&')'%%)()**,+)'%%&%&%%)*&&$$$&))('(''%$#####$%$$$%%%%)$&&'''&$$(%%%%%&-.,)()')+-//---/.%%%%%$&''&&%'&'')/**%%%&((*-2..''(%$$$%$$%&(.0////0//3/,,*(++-/2++)(*('''*)*'''*-&&&-,-..-&&&(9;<+)))<=>?BJJ====FJDDJEEJ@?:888<<>>?F97658:;<@3<GD==ABCEDJ735=;<87.,'%$%+../(()&%#$%%%%%*%%%%1+&%%&+(..)*-.53233110//.1.01-.22/,,459>A9JJJJA?;;;=?@8886::/&&'(.,345JJJFC>AIFCECB?87>BCFEGJDHEDDCCA?>7100/0/-...-.0%%'(,'&&'---*+)+..+*''()(%$%$$$&,)(((''&&$$&-23333:;320/('''/,-/-)*+72((((01389;++.+++))))'%$$&+'%&('+,((&*=IEEIJJDFCIH4331/&&&%%$$$#$%&%(**+++.,((&&)()&'&&&&&%&)*(&(&&'(())&''/.+*%)((--%%%%%$$$%%&(''*+,34BEHFJGJGJJIHJJJGJJJGIGJJIJJGJGHJJJJJCEDFGFFJGJF>>>>JFJEGJJJDB==?>EE<<<0000JJ<<;;>?JHB@@@CGGJGJJJGIJ@@ABIJJJJIJF.../11114488=220/-*('))>ADA@@A@>:6CJIDHJJGGJJFDC==>GHJJJJJFJJJFHIEF?>==EEECBBDACJHGEBA??AEC@@:4443(().040+*+-4;;<2///7884572221443))%'$$#%%%&'(())..098'&&'+/&%%'&+,)'&&**(%$(*)%%%%$$'))**('&%%$&+)(+,+)'')))*+*())+&&&''&&%'+++,,,,--/-))*)(()*****30009<<<?<::98976346=>DCDCCBB??@@=6884445888,++,,0,,<=EF???JJ666654434,+,-342002//--,++*..0<=<<655467744<:;@???=<;9*))*.11-./<<CB@B>>???@DF@@;9..--/'(')+6@AABAF6556B@@A1000<88:;5566CCJGJF@?>=?@@DAJGHGFC((((8:;5445578955ABHJJIGIHEJJJJFJIFHF<000<DGD8888>=<=:4437<=3321*)&%%%,/-519<<5555;>;8=C7667@/.../223/%%%$'%$%$$%&&'*116579???==A=344>8;81''&&'$%&&('((')-.11;000>66<IJHCBCFGHJFEJJJJJHDEFDJHJJJHJGII?>=<>>CEEHE<;2''000011/:8656:DDIJD:,&)))@@?@BD76658DG98879:9889:<6665*)''<AG8777EHJIJIFFFD?AJ;;:;?FJEIEJFJHJHIFJF..)&&&'-./0'''(8:=>C@B?34445@A@@BDJGHGCDA2111=)'(''/.(56/-.-,(')''()/)'''*))),)&%&(.01''&'('*+1(%%%&')&%&/*++-,++*%##&'('&',**,+/-(%%%&&&'?BDA3333?952*&%&'-(''')'(%%)((*.0020074??AGHEFIGJJJHIJJJJHF@?51164550.//''&&*+,04AF=EB@?@AJHJJJJHJJFJFIJDGEDEDGJH44(('&))(*1,010-)(-,,%%&'49997))))'%%&%%$%%%))((''%$%*+*''&%%&&'%&$$$$(**)'&'%%##%%'),888DGCFFEFBBDCEAB:=**++64577777777<;?3,+)&%%('('(*''&(%&'(-((),-/..01====<:81,,.,-/23234:?A@ADIEDJFDC5334**)*/035;****896***9GIJJJJJDDCCGGDBD886688:4565CBBJJJJJIDFIEGJJHJJJJHJJJHFIHIJFJECJ=5446:9/---+*/.01++**2.++*(('/*00/,.&&&')**)**/01530000/&&)''''%&+396<;::;486456HJGJFEJEJEEGFJJJGJJIJJJJJJHEJJJJFJJFJJJFHFAA:-?AHFFJGHJHFDFGBD?>@B>E;;::30/0,,:<601?AHAJJJ2-.''+*++.5;77/,-<<=CJGGHIJGF=72)*,,...@AJEHJJJFJJHDGDFEHJJJHGJGIJJJJJHGA@B8E@@>??4()&&'*(*;@JIJDGBGBJEJJIGH>==JBIJJ>3*888414762011,0@@BEFHHJIJGJJJJGFIDFI<@GJJJJDJGGJH?::/.//CC?>7////BCBABGIJHJJJIJJIFIJFGFA9101--.56655332'''''<>?@@@AHJGHCCDDJJJFJJJHIJJFJHFEFCBD?778:>>DDCGGEJJJJGE@>=<@BDDCFII7777JJIFHJCDEJFA))*FF@;;FJJJCC***5645778DEI???>IIFJIFFJ?CD?<==95610-,,,,-)&&&&()*/-0.-%$$$&++*%%%%,)**&&%&$%%$(%()())''(((''(-2334,,,')))214*))'&&&'2&%%%'&%%()().---,/----/2'&&'2-(&%$%$%%%&)((&%&')&03+2+*((+(0,/821....)('&(-123////500666/./052-*('((()(((',6;931010()187<>?JC<=:6((*3,,,-7.-./..--1>=>=B@BFB:88//.66610%%%%%$$%++&)*%'&'&+.++,,'&%%&%(.368EC?=665((',-018000370+*,,.)))'&''3+***))*(''')45:;;;<=JHJCBJGIGIJJJGJDDA>=60/(&&*,**()&%,,,798*****//0=??E5444>;81-/))//755:<DJIFDBECIJJJJHJJGEFFCEDBDAJ?+(((6>=76::=DDA@<=EHGGJJJJJJJJJBAAEGFJJJGA?2+***''')))<?BFEFBBC>+)))))+)):;BDA@B?>==;;<GJAA@@)''.?:-''&&%(*0))**012377?86565@:7657.--*)*-24+***+0*'&((('(**('&'('(())++()334<CCJHHJJJJHJJJDHHFA9334344344?BEGFDGGJJHIJJ<<<:.)''&&+)((((('('(267EBFAB@DJJ???@JJHGGHJJ<;::==JBAJGJGJJCC?A@AGFGGJJIJJBB@ABDDJJJHC8778;:980:;@@543++,))'(*++,*,'''%%&'-&&%%'(((*)))(&)-./6.---68=?@?@:9:8,,,0+%'(+./)''7:?<<;<6//0;JFGHJFJEFI@B988::;=>>FEGCE;J99<CEJ94336CA@A@JHGDJHFHFJJJJJEHG///1>212235434556689<6>EGJJJIDI8FI??@BA1/-&&$$$##$%$--1112-,,-00004<-----,,..0234-,,((0-'566EA<;66677:>>C@AAB;5--.HGJGJJJJJJGHJJJIJ@@>?4444=<8BDD000;;CEIJJGIJFHJJIJJHJJJGEHHD@BE@86,@AAEHCCJDFCFJAAAACGJHFHEJJDEDAADDGHIJHIGDGG?@;;<...+))/.'&&*))(((&&&'%$%#&%$$$%''$%'(3,,*+,+/.()*,445AFFHBCBAFA>2*))++2BIJJEGGJ9943'&%$&''00144BCEJGJFAB@:899:JJIHGJJFHDJAA>E@BB>CFCB;>4340/&$%/8<;;A58543238AGCBA@GGIJJJJJFFHB@,++--/+++*)()/./),/1,-++644@EHGJJFD?EFEGFHJ;747:5((=@EGGDDBJJ@@9:::;31.,+,.333.///369@CI@<<DEGC7787302*(((++'(-/)(((5AJJDD968@DJJBF@C?>IGGJFFFGJCABBD0000/**((&&&&')&#$$%&)21&%$$$$&&).882)(():>ABGI>??=>><=889:322106559:=AABEFFJJHJJGCCHGJJJJJJGIJJJJ1111JJBABAF;;:6)),//*)''()))+)*-(%$$%$%,599448;@:6=@A?><@;>HDACCAH<<@BA;;;;==A>?A@=9=?@??C=>*)))*,,'%$&%&&')&&&,,5699<BCEGCDIH<<<=@>6:223+(()))*$$%%&%%'(*3**,+,+(%%%&'%%$,)&(%%$&($##$&&&')&''))))(&$%&'-//899BGAC@@8JHIIGJ?=<<::7<,+)+*%####$$$%%%$$&'&'('''&)++*)()&%$%(*),2:<;>C>;;<DGDG888((((''*))*--*('&&%*+545122555;@@CD764/)&'((%$$$$%&'&'(%$$#%&''(*,.--,*&(&%$#$''('&&&&''%'''(('('%%$%$$$$''')()-.;=AAAEFJJGCB><DABBCJCD::<<CFJJGFJHGJE>=>....10.&&&(+**45:;<BBD*(((267:DDJGEEDFJ?@>?@CJJIJFGIH:870--./06=>ACGBB>>BBBGACBIJJFEDJHJJIJ<333+**()()''')*+,+'(*&)''$$%%*/0056JEDJHJJGJIJJHJGJC@B@?;<5('-,./02<DDHHJJD@??AIEFEHFJJDIIF>@@GCFEGF@??>@<:((.20,,,7,,,>?CEBI;GJFIJGJJGHJJJC@BBJJHJIJ=BIJJJCBBBEJDCJDJEC88430.*24+//++''''4DDHIJJGIJIGGEHJJJHD?=:;AFCFGEJJ998564355<<**(''%&&%%%&*0/''''41++++.-,,-.94;<<<::953C=:99:<;<=B@BJJFCB??>=>33964,*.6*****77;:8000--,,./((('%%$%')&&''+'(68=5;BFCJEHFDJIJFHJIHJJJFE>=88=DJJEJFJGFGGBBBDGGJJHIGGC4444?96458?@<DEJEA8878A:;22++**1<323.32.,+++-*)*'%%&*+,**-87431,+''()+%$%&((/39?CEJGJDJJJJGFD?BC1..0/FJDGHHGGJAC6)($%%&))>FGDIDJFEIJIJJJFDJIFJEFCA@A7777;;;;BA3(('))*'')&&&'((('%%$$$$%%*+,+(&&&'(('(%%%$%$$(+'11245....33)))())'&%$$#$$$**(%%&203312111111,,,**('%&&('''(''(&'(*2/'2)()*&''&()**%%$$&$$%$%&()*/1;;;:===75442/00**,.899:CGBJD<<<5167889C?ABC?99::?=?@A@A:99:;=CFCFHJ1112>:::<DF?@AAIJFJI?A@<=>>=,,33DD0/.095<86D444210'''&%%'((&$$$&$$$%'06::;AA@@FIDDFEJF@?>EDGHJH@?@54----101.*)(('(+*,+++(((&))'+*'(()*-****----,-,.01&)),--++(''(,,(&&%#$&))*)'&*,4212122218;><:-,,+-1)10-,-/.+/003/7<666591(((+2340+)+,.7*)&#$%*&&&'%###+-//./33<>::;<<<822239665,,++***.10158=2/%%%%%%'((-84)()(((('.+.*)'&'''&&+331323110001+)))(())*0'''(--+(--.&%&*,./,,,)(*((%%$$$%0,,,-/..3011)*)*+*))/(&&&*.,,+'')((,-47/-,,-.&$%*)*,&((&&%$#$%$((,&%%%)200.-148100))()/,'&''%%%&%%&%'&&%$%&&101-.2-))))/0..-(('&%&%%%%%$$&))('&)&')$###'$$%))&%%&&''6533(((),('&&&(*++7BEEFGHJJEHGCECDFJ@99874/,,-1-,../&&&%&&$$'%('&&(+)+,*)+)))**34:@??@ECFBDBICDDCF000012120---)*++(,++-**+-.2018>;<9;87:9:1113<=>?@<;93+*-(/0))0/.('%&+*''')-((()0855633310,,-+)0-,,,''&&*'('.,,))*(.310--.1,))+)(()+((&%''(+))--**-9<???@AEEIBJGJJEDHJJFFECAGEE9781++++57669BBB9963221*((('(-(++))''+))))+/***)(&&&&''*,,-;AFDEJFEFFEDBAACE,,+,6481.*,&&$$&&)'(*,)('&&'*,-+&%&%%%%'$$$%$$&%&&%&%%&''&'&'%%),,0***),**))**))'''%%%',+()).../;6-,,00,%%$$%%&'*&-//>@?>>A:///.+''47788;;;33=CB:8;31//01>GJEJEEABDC))):JEGFC@'''04+''&&'&&*(&''(+(((('&%$%%$%%&&').+&'<==EBIF@DEBBCJJJJJIIJJJHHBDFJIB9996677=>BD?>B4430-,+.2.))(('(,+,+*,&%,143333:<@<???JEFCB****1*8-----00377:==DHCEDIEHFGB@B?.,,,;1.89,()*--14553100)32234;0//0ABDEFHIIJHEJGJJJIJJJJ;7778+++5-++++333;<>?@AFJJGD;:921+,,,,,FJGGHGCDJJJJFJJJJJHJJJJJE@20/0:10-./2334;=322275<<>JJJJJIGD766(((+&%%00($$$%'),,-0011557979BJJIJJIJJHDDECJEAA::<<40-++,+)))%''$$$&*'(('&')'((*.-00-//&&&&11*)))*&&&+/:4633,--.446>>?@DABBH966,++-..125/..5,,&&'&%%&&&)((*(('%%$$$()(()+('&(&'06999::B73../////-...0(((''&'''222((),,,)'%'$##$&&)))-+...*+)%%%%%&:;77679:;;HDJHB@AAE@=66.-+***30//013,+&&%%%#%%&%%&&&&',,**)&.-'&&'))0)))(**&%1)))*::;<@>=>CJDEJBCE<;;9;?AJHEGGJFIJJJJJIJG<<=ADGEJHJIJGIJJJJCBACGJHGGIJJJJHGJJJHJJJJJJF?><==50/.$$$$$%%'&&%&),'&'')''&(%&&++-)%%%&$%&&'(''%&')($$%'(((((((''%'(&''-.+++*(((('%#$(,,)$%&&-)*((((+)&%%&'&*0154499;;953(('*,7<?8?:984&%$$$$$%()0701@B=322'&&%(./9556=?CFEJJI6556A??+++,:9)))*1'%%&&(((+++CBFCDGGFGIJJHJHJJJJIJEEJDGHDEFJDFGGCGHGHJGJHJE2220//'''''(-../+''''C@BB@@@A/+++,2588?DFJIFCG<;;321122:1123>JIABBJICCBAEDCDHA@<.--*))*)()))%$$%&'&%&%%&*+13*-+'&&%**&%%%&%%'&%&'''.+)+-4;1--55??BJJHIHGG@@>>E<=97FJHJIFHJJJJGD666((((14/./.0110/0***+2*)))--1-,,.;EJJBFCBC@><(&&&(+++'&%%&(&'39<87522..**'&(*7*567444)))+'')*99EHH@?A>>55F9773445333544+*+,/3@CEJJDEHFEGJJJBBBDGIEHFJFFEGDJBCDAIC??/,,-0--/055507.++**+++,-0/)(')7;::;ED==<=B?@>>.---42,-**,-.24543+)(())%%%$$%$&%&%''&')-%'')*'&&(''())+++,*)((+*)+&$$$$%'(&$$$$%$%&&%%),('')+++04422.,*)'&$$%'+))(&$$$(%%')*+&$%$%%%%%%$$$%&&%%&&%$%('$##(&(())(.../10//269:92332:;855;2-+'.3388<<;54412213578987445842222434+'&&')*)))&')*(('&((*((%(*(&%#$%&'('''%&(('()+)'(,57??@AC@A@@>?>?CCG<==@@C@:7871/-/4.-)''(*()&&%$%$$$$%()*+'&%+,....-/,-'('%&$&)((&$&('''*+11038688;?@CAC9990.-.1JB@<;:;;::885-,)&+,***)*)(,*'%&%&()%$&&%&%%')%$%%'''''(&&'),+*%%''%%&#$$%%%%&$#%$$+-((###$&$%%%%%&&&%%'(()''(0201%(&&%&,&&&&&&%'%(+;:8996689;:6433''.,'&%''&)')&%%&&%+4<94110-..0+*(&'.31330//'&&%%%%()3533320044988:CF>>>;::;ADDHFGDEECDFDCBEF965(&&''&'*,)(((*(0,,,,))((/1+*('0)))''&&%')0//.1&&&&)1295&$$%&'&'&(('%%%$&&')))+(((,,*,)(&&*19:JFD@CH==>?GIJGJJGFEED@@AGA?6***)*4==?222//11394559?AB@?;99:?JJIEEHCEGJ<;;=++++1..''();==>DHDHD442/)
@Glass_T7V_20_D3_14_5_16
ACCCTACCAGATCTATCTGGCGCGCTATTACCAGGCGAATGCCTGCTTATTAATGCTTTCAGTACTGGATGACGACCAATATCGCCAGCTTGCCGCATCACTCACCGTTGGAGATGGGGGTGCTGACCGAAGTCAGTAATGAAGAGGAACAGGAGCGCGCCATTGCATTGGGAGCAAAGGTAACTGGTATCAACAACCGCAATCTGCGTGATTTGTCGATTAATAAATTCATACCGCGAGCTTGCACGCAGAACTGGGCGCAACGCTGGACGGTAATCAGCGAATCCGGCATCAATACTTACGCTCAGGTGCGCGAGTTAAGCCACTTCGCTAACGGTTACTGATCGGTTCGGCGTTGATGGCCCATGACGATTTGCACGCCGCCGTGCGCCGGGTGTTGCTGGGTGAGAATGAAGTGGCCTGACGCGTGGGCAAGATGCTAAAGCAGCTTATGACGCGGGCGCGATTTACGGTGGGTTGATTTTATTGCCAACATCACCGCGTTGCGTCAACGTTGAACAGGCGCGGGAGTATGGCTGCGGCACCGTTGCAGTATGTTGGCGTGTTCCCGCAATCACGATATTGCCGATGTGGTGGACAAAGCTAAGGTGTTATCGCTGGCAGTGCAACTGCATGGTAATGAAAGACGGCTTTATCTGATACGCTGCGTGAAGCTCTGCCAGCACATGTTGCCATATCGGAAAGCGTTCAGCGTTAGGTGAAACCCTGCCCGCCCGCGAGACTTCAGCACGTTGATAAATATGTTTTAGACAACGGCCAGGGTGGAAGCGGCAACGTTTGACTGGTCACTATTAGATGGTCAATCGCTTGGCAACGTTCTGCTGGCGGGGGGCTTAGGCGCAGATAACTGCGTGGAAGCGGCACAAACCGGCTGCGCCGGACTTGATTTAATTCTGCTGTCAGTTCGCAACCGGGCATCAAAGACGCACGTCTTTTGGCCTCGGTTTTCCAGACGCTGCGCGCATATTAATAACTCGGTACCGAAGACAAACAATAAGACGCTGAAAAGCGTCTTTTTTCGTTTTCGTCCTTTGAAGTTTAGGGGATAGTCCAATTATTGAAGGCCTCCCTAACGGGGGGCCTTTTTTATGGTCTCCCTACTAGTAGCGGCCGCTGCAGTCCGGCAAAAAAGGGCAAGGTGTCACCACCCTGCCCTTTTTCTTTAAAACCGAAAAGATTACTTCGCGTTATGCAGGCTACGCTCACTGACTCGCTGCGCTCGGTCGTTCGGCTGCGGCGAGCGGTATCAGCTCACTCAAAGGGTCTTACGCCGCCCTCTGCCACTCATCACGGTGCTCTGGTGTCACGTTTATGCCGACATGGAAGCCATCACAAACGGCATGATGAACCTAAACGCCAGCGGCATCAGCACCTTGTCGCCTTGCGTATAATATTTGCCCATGGTGAAAACGGGGGCGAAGAAGTTGTCCATATTGGCCACGTTTCGATCAAAAATTGGTGAAACTCACCCAGGGATTGGCTGAGACGAAAAACATATTCTCAATAAACCCTTTAGGGAAATAAGCAAGGTTTTCACCGTAACACGCCACATATTGCGAATATGTTGTTGTCTGGAGCATTCCCGCAAATGGTTGGTGGTTTCAGCTTCAAGCAATAAAGCGTTGAGTTTGCTCATGGAGAACAGTAACAAGGGTGAACACTATCCCATCTGCACCAGCTCACCGTCTTTCATTGCCATACGAAATTCCGGATAAGCATTCATCAGGCGGGCAAGAATGTGCGATAAAGGCCGGATAAAACTTGTGCTTATTTTTCTTTACCAGGTATCTAAAAAGGCCGTAATATCCAGCTGAACGGTCTGGTTATAGGTACATTGAGCAACTGACTGAAATACCTCGCAAAATGTTCTTTACGATGCCATTGGGATATATCAACGGTGGTATATCCAGTGATTTTTTTCTCCATTTTAGCTTCCTTAGCTCCTGAAAATCTCGATAACTTCAAAAAATCACCCAGTGATCTTATTTCATTATGGTGAAAGTTGGAACCTCTTACGTGCCGATCAACGTCTCATTATTCACAAAAGTATCGCCCGGCTGCCCGGTATCAACAGGGACACCAGGATTTATTTATTCTGCGAAGTGATCTTCCGTCACCAGTATCTCGCGATAAGCTCATAGACCATTAAACCATCGCGCGGAAGGACAGAGAAAGCGCGGATCTGGGAAGTGACGGACAGAACGGTCAGGACCTGGATTGGGGAGGCGGTTGCCGCCGCTGCTGACGGTGTGACGTTCTCTGTTCCGGTCACACCACATACGTTCCGCCATTCCTATGCGATGCACATGCTGTATGCCGGTATACCGCTGAAAGTTCTGCAAAGCCTGATGGGACATAAGTCCATCAGTTCAACGGAAGTCTACACGAAGGTTTTTGCGCTGGATGTGGCTGCCCGGCACCGGGTGCAGTTTGCGATGCCGGAGTCTGATGCGGTTGCGATGCTGAAACAATTATCCTGGATCAATTGCCTTGGCCTTTATATGGAAATGTGGAACTGAGTGGATATGCTGTTGTTTTTTGTCTGTTAAACAGAGAAGCTGGCTGTTATCCACTGAGAAGCGAACGAAACAGTCGGGAAAATCTTCCATTATCGTAGAGATCCGCATTATTAATCTCAGGAGCCTGTGTCGCGTTTCTCGGGAGTGGTTTCTGTCGCATGCCTGCAAGCGGTAACGAAACGACTTGAATATGCCTTCAGGAACAATAGAAATCTTCGTGCGGTGTTACGTTGGAAGTGGAGCAGGTTGTCGAGCAATGGACAGAACAACCTAATGAACACAGAACCATGATGTGGTCTGTCCTTAGCCAGTAGTGCTCGCCGGCAGATGAGCCGGACGGCGAGGCCGCTCGGCTGGTTGCCCTGGCCGCTAGACCGAGCATGGCCCTGCAAACGCGCCAGAAACGCCGTCGAAGCCGTGCGAGACACCGCGGCCGGCCGCCGGCGTTGTGGATACCTCGCGGAAAACTTGGCCCTCACTGACAGATGAGGGGCGGACGTGACGCTTCGAGGGGCCGACTCGCCCGAGCGGCGTTGACCAGATCGAGCACCTTCCGAGATTTCGGCCGGCGACGTGGAGCTGGCCAGCCTCGCAAATCAGCAAACGCCTGATTTTTCGCGGATTTCCCACAGATAATGTGGACAAGCCTGGGGATAAGTGCCCTGCGGTATTGACACTTGAGGGGCGCGACTACTGACAGATGAGGGGCGCGATGCTTGACACTTGAGGGGCAGAGTGCTGACAGATGAGGGGCGCACCTATTGACATTTGAGGGGCTGTCCACAGGCAGAAAATCCAGCATTTGCAAGGGTTTCCGCCCGTTTTTCGGCCACCGCTAACCTGTCTTTTAACCTGCTTTTAAACCAATATTTATAAACCTTTGTTTAAGCAGGGCTGCGCCCTGTGCGCGCGTGACCGCGCACGCCGAAGGGGGATCCCCCTTCTCGAACCCTCCCGGTCGAGTGAGCGAGGAGGAAGCACGGGGACCACACCTATATATTCTGCTTACACACGATGCCTGAAAAAACTTACCTTGGGTTATCCACTTATCCACGGGGATATTTTTATAATTATTTTTTTTATAGTTTTTAGATCTTCTTTTTTAGAGCGCCTTGTAGGCCTTATCCCATGCTGGTTCTAGAGAAGGTGTTGTGACAAACTGCCCTTTCAGTGTGACAAATCACCCTCAATCGACAGTCCTGTCTGTGACAGAATTCCCCTTAACCCTGTGACAAATTGCCCTGCAAGAAGAACTATTTCCACAAAGTTATCCCTGCTTATTGACTCTTTTTTATTTAGTGTGACAATCTAAAAACTTGTCACACTTCACATGGATCTGTACATGGCGGAAACAGCGGTTATCAATCACAAGAAACGTAAAAATAGCCCGCGAATCGTCCAGTCAAACGACCTCACTGAGGCGGCATATAGTCTCTCCCGGGAATAAAAACGTCTGTGCTGTATCTGTTCGTTGACCAAATCGGGAAAATCTGATGGCACCCTACAGGAACATGACGGTATCTGCGAGATCCATGTTGCTAAATATGCTGAAATATTCGGATTGACCTCTGCGGAAGCCAGTAAGGATATACGGCAGGCATTGAAGAGTTTCGCGGGGAAGGAAGTGGTTTTTTATCGCCCTGAAGAGGATGCCGGCGATGAAAAAGGCTATGAATCTTTTCCTTGGTTTATCAAACGTGCGCACAGTCCATCCAGAGGGCTTTACATGTACATCAACCCATATCTCATTCCCTTCTTTATCGGGTTACAGAACCGGTTTACGCAGCTTCGGCTTAGTGAAACAAAAGAAATCACCAATCCGTATGCCATGCGTTTATCGAATCCCTGTGTCAGTATCGTAAGCCGGATGGCTCAGGCATCGTCTCTCTGAAAATCGACTGGATCGTCGAGCGTTACCAGCTGCCTCAAAGTTACCAGCGTATGCCTGACTTCCGCCGCCGCTTCCTGCAGGTCTGTGTTAATGAGATCAACAGCAGAACTCCAATGCGCCTCTCATACATTGAGAAAAAGAAAGGCCGCCAGACGACTCATACTATGAGTCTTCCTTCCGCGATATCACTTCCATGACGACAGGATAGTCTGAGGGTTATCTGTTCACAGGATTTTTGAGGGTGGTTCGTCGCATTTCTATAATTACTGAGGGTAATTTGTTCACCGTTTTGCTGTTTTCCTTCAGCCTGCATCAATTTCTCATACTTTTTTGAACTGTAAATTTTTAAGGAAGCCACAATTTAGGGGCAGTTTGTAAGATTGATTTCACTTTATTTATTGGTCATTCATTTGATATTGGAGTTAGTTAGTCGTCGTTGATGAGGTCGTTCGCCGTTTATTACTTCTGAATTGGCTATAAGCCGTGTGTACTCTTCCTGATTTTCCCCACGGTGGATATTTCTTCTTGCGCTGAGCGTAAGAGCTATCTGACAGAACAGTTCTTCCTTTCCTCGCCAGTTCGCTCGCTATGCTCGAGCACCATAGGCGAGCGCTAGTGATAATAAGTGACTGAGGTATGCTTATCTCCTTTTGTAGTGTTGCTCTTATTTTAAACAACTTTGCGGTTTTTTGATGACTTTGCGATTTTGTTGTTGCTTTGCAGATGAAACTGCAAGATTTAAATAAAAACGCAAAGCAATAATCCGATTGTCAGAATGAAACTCATGGAAACATCGCATAAACGCTGGTCATGAAATGACGAAGGCTATCGCCATTGCACAGTTTAATGATGACAGCCCGGAAGCGAGGAAAATAACCCGGCGCTGGAGAATAGGTGAAGCAGCGGATTTCGTCAGTTGTTACGGCTGTCGAGATGCCGAGAAAGCAGGGCGACTACCGCACCCGGATATGGAAATTCGAGGACGGGTTGAGCAACGTGTTGGTTATACAATTGAACAAATTAATCATATGCGTGATGTGTTTGGTACGCGATTGCGACGTGCTGAAGACGTATTTCCACCGGTGATCGGGGTTGCTGCCCATAAAGGTGGCGTTTACAAAACCTCAGTTTCTGTTCATCTTGCTACGAGATCTGGCTCTGAAGGGGCTACGTGTTTTGCTCGTGGAAGGTAACGACCCCCAGGGAACAGCCTCAATGTATCACGGATGGGTACCGAATCTTCATATTCATGCAGAAGACACTCTCCTGCCTTTCTATCTTGGGGAAAAGGACGATGTCACTTATGCAATAAAGCCCACTTGCTGGCCGGGGCTTGACATTCCTTCCTGTCTGGCTCTGCCACGGTCTTGAAACTGGTCTACAATGGGCAAATTCTTCGATGAAGGTAAACTGCCCACCGATCCACGCTGATGCTCCGACTGGCCATTGGAACTGTTGCTCATGACTATGATGTCATAGTTATTGACAGCGCGCCTAACCTGGGTATCGGCACGATTAATGTCGTATGTGCTGCTGATGTGCTGATTGTTCCCACGCCTGCTGAGTTGTTTGACTACACCTCCGCACTGCAGTTTTTCGATATGCTTCGTGATCTGCTCAAGAACATTTCGATCTTTAAAGGGTTCGAGCCTGATGTACGTATTTTGCTTACCAAATACAGCAATCGTAATGGCTTTCAGTACCATAAATCGCTAAAATCAGGAATACCTGGGGAAGCATGGTTCTAAAAAATGTTGTACGTGAAACAGATACGGAGAAGAACTGCATAAAAGGTTCAGATCCGGATGAGAACTGTTTTTGAACAGGCCATTGATCAACGCTCTTCAACTGGTGCCTGGAGAAATGCTTTTCTATTTGGGAACCTGTCTGCAATGAAATTTTCGATCGTCTAATTAAACCACGCTGGGAGATTAGATGATGAAGCGTGCGCCTGTTATTCCAAAACATACATTCAGATGCTCAACCGGTTGAAGATACTTCGTTATCGACACCAGCTGCCCCGATGGTGGATTCGTTAATTGCGCGCGTAGGAGTAATGGCTGGCGTGATGTCATTACTTTGCCTGTATGTGGTCGGGATGTGAAGTTTACTCTTGAAGTGCTCCGGGGTGATAGTGTGAAGAACCTCTCGGGTATGGTCAGGTAATGAACGTGACCAGGAGCTGCTTGTGAGGACGCACTGGATGATCTCATCCCTTCTTTTCTACTGACTGGTCAACAGACACCGGCGTTCGGTCGAAGAGTATCTGGTGTCATAGAAATTGCCGATGGGAGTCGCCGTCGTAAAGCTGCTGCACTTACCGAAAGTGATTATCGTGTTCTGGTTGGCGAGCTGGATGATGAGCAGATGGCTGCATTATCCAGATTGGGTAACGATTATCGCCCAACAAGTGCTTATGAACGTGGTCAGCGTTATGCAAGCCGATTGCAGAATGAATTTGCTGGAAATATTTCTGCGCTGGCTGATGCGGAAAATATTTCACGTAAGATTATTACCCGCTGTATCAACACCGCCAAATTGCCTAAATCAGTTGTTGCTCTTTTTCTCACCCCGGTGAACTATCTGCCCGGTCAGGTGATGCACTTCAAAAAGCCTTTACAGATAAAGAGGAATTACTTAAGCGGCAGGTATCTAACCTTCATGGGCCAAAAAAGCTGGCCGGTGATATTTCAGAGTTTTGAAGAACTATGGCTTGAGTTACTTTGCTCCAAACATCAGGTGTACCATCAGACTGGCTTAAGCTCACGACATCAGTTTGCTCCTGGAGCGACAGTATTGTATAAGGGCGATAAAATGGTGCTTAACCTGGACAGGTCCCGTGTTCCAACTTGAGTGTATCAGAAAATCTGGAGCACATGTTAAGGAACTTGAAAAGCCAGCACACCCTGATGCAACCACCACGTTTTCATCTTTACGTTCCTCTGTTCTTTACTTAATGTCCTTTGTTACAGGCCAGAAAGCATAACTGGCCTGAATATATTCTATGGACCACTATCTTTCCACTTTATGGCGTCCATTGTTTTAATAATCGGACTAAAAACCCAGTGGTCCCACTCGTCTGGTAGAATCTAATTTTATTAGTCTGGGACCAGATACGCGTTATCGTCGGTCTGATAATCAGACTGGGACCACGGTCCCACTCGTATGGTCGAGTACGTCTGGGACCATGGTCCCACTCGTATCGTCGGTCTGATTATTAGTCTGGGACCACGGTCCCACTCGTATCGTCGGTCTGATTATTAGTCTGGAACCACGGTCCCACTCGTATCGTCGGTCTGATTATTAGTCTCGACGGTCCCACTCGTATGAGTCGGTCTGATTATTAGTCTCGACCGAATCCCACTCGTGTTGTCGGTCTGATTATCGGTCTCAAGGGACCACGGTCCCACTTGTATTGTCGATCAGACTATCAGCGTGAGACTACGATTCCATCAATGCCTGTCAAGGGCAAGTATTGACATGTGACCGGCTAGCGTCAGTTTCACCTGTTTTACGTAAAAACCCGCTTCGGCGGGTTTGCTTGGTAATAAAGTGATTACAAAGCTTCCATGGTGCCACCTGACGTCTAAGAAACCATTATTATCATGACATTAACCTATAAAAATGGCGTATCACGAGGCAGAATTTCAGATAAAAAAATCCTTAGCTTTCGCTAAGGATGATTTTCTGGAATTCGCGGCCGCTTCTAGAGTTATGACAACTGACGGCTACATCATTCACTTTTTCTTCACAACCGGCACCGGAACTATCGCCTCGGGCTGGCCCCGGTGCATTTTTTAAATACCCGCCGAGAAATAAGTCTAATAGTCAAAACCAACATTGCGACCGACGGTGGCGATAGGCATCCGGGTGGTGCTCAAAAGCAGCTTCGCCTGGCTGATACGTTGGTCCTCGCGCCAGCTTAAGACGCTAATCCCTAACTGCTGGCGGAAAAGATGTGACAGACGCGACGGCGACAAGCAAACATGCTGTGCGACGCTGGCGATATCAAAATTGCTGTCTGCCAGGTGATCGCTGATGTACTGACAAGCCTCGCGTACCGGACTATCCATCGGTGGATGAGCGACTCGTTAATCGCTTCCATGCGCCGCAGTCATCAATTGCTCAAGCAGATTTATCGCCAGCAGCTCCGGATCGCGCCCTTCCCCTTGCCCGGCGTTAATGATTTGCCCAAACAGGTCGCTGAAATGCGGCTGGTGCGCTTCATCCGGGCGAAAGAGACCCGTATTGGCAAATATTGACGGCCAGTTAAGCCATTCATGCCAGTAGGCACGCGGACGACAAACCCACTGGTGCGATATTCCGTTCGCGAGCCTCCGGATGACGACCGTAGTGATGAATCTCTCCTGGCGGGAACAGCAAAATATCACCCGGTCGGCAAACAAATTCTCGTCCCTGATTTTTCACCACCCCTGACCGCGAATGGTGAGATTGAGAATATAACCTTTCATTCCCAGCGGTCGGTCGATGAAAAAAATCGAGATAACCGTTGGCCTCAATCGGCGTTAAACCCGCCACCAGATGGGCATTAAACGAGTATCCCGGCAGCAGGGAATCATCTTGCGCTTCAGCCATACTTTTCATACTCCCGCCATTCAGAGAAGAAACCAATTGTCCTGTACATCCAACATTCTCATCATACATTATTTACTCACTCTCTCGCTAACCAAACCGGTAACCCCGCTTATTAAAAGCATTCTGTAACAAAGCGGGACCAAAGCCATGACAAAAACGCGTAACAAAAGTGTCTATAATCACGGCAGAAACTCCACATTGATTATTTGCACGGCGTCACACTTTGCTATGCCATAGCATTTTTATCCATAAGATTAGCGGATACCTACCTGACGCTTTTTATTCACGAACTCTACTTGTTTAACTTACCCGTTTTTTTGGGCTAGCTACTAGAGAACTTTTCGGATCAAGCTATGAAGGACGCAAAGAGGGGACTTAAACACTTTACTAGAGAAAGAGGAGAAATACTAGATGGGTCAAAGTAGCGATGAAGCCAACGCTCCCGTTGCAGGGCAGTTTGCGCTTCCCCCCTCGAGTGCCACCTTTGGCTTGGGGATAGCGTCGCAGAATCTGGTGCCGCTTGGCAGGGTCAAGTCGTCGGTTGGTATTGCACAAAACTCACTCCTGAAGGCTATGCGGTCGAGTCCGGATCCGCCCAGGCTCAGTGCAAATTTATCCTGTGGCTGCACTTGAACGTGCTGGCCTAATAACTCGGTACCAAATTCCAGAAAAGAGGCCTCCCGAAAGATTTTCGTTTTTTGGTCCGCATCCACCTGTGCGGACCTCGGTACCAAATTCCAGAAAAGAGACGCTTTCGAGTTTCCATTTTCGTCGTCCCATCGAGTGGCGCGCTTAGTTCCTCGTTTTCTCTCGTTGGAAGAAGAAGAAACGAGAAACTAAATACTAGAGTCACACAGGACTACTAGATAATGCAAAACCGTTTTAGCGAAAATCGTCGCAGACGAGAAGGCGATTTGGGTAGAAGCCCGCAAACAGCAGCGCCAGTTTTCAGAATGAGGTTCAGCCGAGCACGCGACATTTTTATGATGCGCTACAGGGTGCGCGCACGGCGTTTATTCTGGAGTCCGGACCGCCGTCAAAAGGCGTGATCCGTGATGATTTCGATCCAGCACGCATTGCCACCATCCTAAACATTCGCTTCGGCAATTTCGGTGCTGACTGATGAGAAATATTTTCAGGGGAGCTTTAATTTCCTCCCCATCGTCAGGCAAATCGCCCCGCAGCCGATTATGA
+
'''%$'(1,0//0<558:??B88744,,,,0,()*'&'&&&(()**+,*19;@JJDEEJJGJJJJJHJJJIJJ;;<=FFJJJE==70///77=:2/))&%%&'(*('''&(<CDDBJEJJJFFHFEDB...IJGGJFIJJEEIGIJGIJJJGHHGJJHFHGJJJIJIJFBECDCA////.+%$###$$#&*+144777CD3335H@B::CBGEDCF22338,,++++*('&''(+)/''(*/*&&%%'($%%)&)'')+''%%&&&$%)();@A999:??@<;;;98322,++*,--**,*569HEDEHEJFGJFFCCEHJJJFIEFDGEEDA?A:972(''&')&''';<<AAFFD???=CHJGHJJGJJJJJEGJDCCGFIGIIJII88548>GI@@@AE8889<86666)(((,&('*,+,-..2288<;EBBB@@?@IEJJJABAAHAGJFJFD@ABB=>;=A>=8889=BA>=>;9930//00,,+%%&1576889??@<4//09:>>CJJGJJJJEFG<<5403&%%&%%%&&&&'21332687<99987533)-..59:8153+AABJHJJIJJIJJJJJGFGHJ866++++31117922>JJEED>>@(((''&%%%%')*))))9:@AE;;;773-.,**+**.,,.,('')EJJJJJGJJJJGJHJIFJHJ=;;641...5.;976,,+)))0659)('%%&&**.'((,9BCDGHDDDH@=1AAHD?4442/10,,,-::;<FCDE;;;;;:97:?ICA@AAEC555/.,,3/*))),*(()*//0,*++/3579?C?@?:9+)'&'%*++,,,.;;;CBEEJJEJIIJIJHHJJJG?=<>IHEFDEHFGJJEDECCJC;7679@DHJJ@@@@HCHJJFGGBIIEHGB?A988-&%&/656565567653(%%%*()7=>DEGJFEJJHJJEIFBBBFFHGFFJHH***,-+))*..77:=AGJJFJA==<17<<20/*+:6678989:776('(&'%%')()''%%%%%%'))*-3=<<554496680)&&*23)'''*)('&',,7;A==>BJGJ54436'&&'''((+/BFCDEDEGFIHH:;:IJD>=<A@8>:*&$$%%(/135--2///0:;=JGFHHGHJGJJHJCF:555HJD?<<;D:899EFFFHJCIGDIJJB<D<AA?***1)34FFC=;??FFACB???A@CDDDEDFBA::;85'%&)412?IJEJGJFJEGJJHJ8556:811-+*+.64,,,-111573451211723<;2//08A<9633''%$%&&'-0+%&021694,-+&%$%'%&&%&$#$#$'%%%%()'($'(),,11=>DEGEFDJF;;::E?23/0.*))1114;>+**,,,2---.;?>;95333BHBDBAHCGEEHEGB?6711100//-0/.-/29EEIEGJG;<<JJHEAA@?84)'&+..,1---,.55540032,(((2/,,,-''%%5...980.&&-20;;:G@@:987////5('(/AFD?@<<<;A7777IJHJJEJIH>>BFJIEF62135552556JG@A?==::;//..22424...+-)&&&&&$%*(**(***$$##$$##$$&&(&')731-(%%%&&&%%%$%&&*(&&',(()('')'&&&$$%%-.)*(''(**)'&'&&%&&'''(+,-1110+++2*)))2+1&&%&)*.*+8833CCIJIJJHJ?E@?J:8854'(7?@>+)&&'+*&%$$%%%*..101/)(&'&&&&'%$%%&&''(7;AJIIDHHJHJHIJHJJJJJJJJGFHHE<::/.60((,+)''''(3F?>644442358::;=<<<<>@=)(((+-.5CCC6667CGFIHCCDEJJECD@=;1+*0/*))),++/07EC:CG39;=5FDCFBDG:88:==@JJJEGDCCB6562-)))(+))==AIFJDGFACEGHFDEIJGGFFHHIJJJH>@CD@@ECC@;77,+%%&('&&&&%&'+40,,*&&)%$%$$%'''''-3/,/02370011112533368<>>=111.3))))7556600/))((*)&&$$%$&'%%)..)%%$#$%)(&&'&'))&&&'00126<AA@JD6666CCADDJ>><<766.2467@GDHDJEJHHAB==>??:9<<=821//JIFIJFGFJ5+*%$$%'&(*)-131('&&(%&%&'(&'%&')(-4<DFFCC<55@A?;;>FJJJJJHIJHGJIJJJDEF?>BBBCEDIHCDFCCFFJIJCCFBCDCE===::7/*+*/1>?@CD<<<@DJBA><==@:?7FJJA?232.+++CBAEHBA>AEFCDFDDDJDAEEEFIDFBBE@B:<78EFJGJFJJFJJBDE;557510&&'(//89;86.-..468?-,,,(&&&&&&+**+(,,,-2542)'''('',+BHEFJHJJJJFIFHJGJJFBBCAFEGGFJBCD<78=530056;ABC@?@BJF;:::A?<,++,078;@CCDIDGFD889;84300.1.+*(&%&%%&&'&&'*3,-67=B?2/*,**0FHIIFJJHDJFFGEIEJHIGJEDA566--,./2430..66649BDFGHHHEHHHJJIHJJJGJJJJJEFJCJIIJCDDC;::@B1/-,0009522333-*-),124-,--4335=FGBFJJEHIEDEHDJ:777:CAAB?>6.'&%%'()%$##$&)(&&')&'&'+,-,)))+0379@A@DCA@B>?>0..,*'((,-.;BDFJHHHDD2116199:;91004=<;63..06;*))*.,'%&&((('(40,****'%''.----**+>@CABDG><;<AFGJHGFJJDFGFGEJGHJEJIGJHJJJFCDBECC@?:9--.><DF>=>=?A32226-''+(&%$$$'++++-+*,+'''''%%&'():?<::9<?::1//----&$#$$$%%%%%'+9AGGEHIFJIFCCAA7755:3))))000339A=*)(3&'2434477<89?AHDBFJJF;;;IJEFJFIHJFEEE=9945:>9988=@BBDEEEDD?>?B@77@?>?@AABCCDA-,(&%$$&&*),,::::B22210'&&)*)'(&'((-*&&&&&(&&&%%%%%$%%''&%&%%(/12479DDFHHJEFGHFJHJIJHJFGCGDEIBE@@A@:'''&%,..---*)'(228''')&%$''&*-')''*)&%%'12568>=>=DE?DDJFF>=<>D??AB@AB@>62.+''5677::?CEHFDDCC@A@>>66A???AEJHHGGECC/..,---13:333489;CHJJDGJGGFGJCBB;85457>CGJJHJGFJIJJC7HHJEGGCFBJIJJFIJJDHIDEGFJDGFCDCEDGEGJGJDHFE?@BCDBDDIBEFDDB@A>BA=<>@ABA?A@@ECEI@?***6<<DHCDCGHJBCBBGJHDCCDDEGIJ=<<=:8:,+('920////.--,,,.6:<=;;<:4>7@@BDCCDCCED@?<<<.)*)+9<87---19F@/(((),,4<@@66?:AE>><<><::C763.''2-+*(&&&(-0/**+'''''((-/++++3222/+-358<88<<>?>5156:86432/...0*'6=A;@EDCCB@=JCD>A223JJGFIIIIIIJIJJIJEGJFJJJJJFBBA>:99-'(&&.0-037BFE?:9:@65326+)&&))*//',232(?EDJFIJHHID<?CIJJJJJJHJGJJGEJHJFFFG:DGH?CHJIFJEFDJFEHBA@??71331001=888=?@A7777::8+&%+/0..1=?2+,BBABBCCCFJGCDC>>:10*+)'&%(')(%%&&',-1*,47<DCEEEBBCJJJJHIJGJJGJJJEFGJJBEGIHAABDFFEGGGDGEEFJ?=;:68@@CFCEHG@?>>943---,/)&&'116<>=AHCEDB=<<>EJF>=>?BEHHIGDIDCFBABFJHFCE2E@DCBEC;::::/DF@@@CEA@A@CA@FFGDGHDAAABJFBA?BCDFA?>3.2/--)())086..++)())&&0..//122&&)+)----,,,(%%&&'-1.,---0.087998:64/0=@AA=<==DBGF==9851/3)();JJHEFJGIHJJJJJIJJJJJGGH9999?EDJJCCDDHDEJJJJJJIHIJJFJHFGJJFGFDBBHIGJHFJGDJFJJGJF=9FJHEJJJIJDFIFJHB=977233?@CDGFJGJIJJJIGGADD88@766666HJHIIHEGJJD<67ABGFECAF>GIJIJHJJHJJJHJJJEIFJIJJHJJHGACCA@B9887-,%%%&$$$%,689=B666;@=11:;BJJEJJJEHJJIJDEGJ7640///A@@==:664588''&'4:;GJFJIHDDCDEBEGDFIJJIFHJECFDJJIJJGJIDC40....-.'%%&&'DFDGJJGHJJJIJ@?DEHJEJ??=>7///.-**+CJJHJHGJFJJJHJDJEG@@@@,,,,8'''()*/5<=@FHFABCGGHCHJJHJIJJJJJHHHJHJHIGJJJJHJJJFFGGEI98512@?:;99EJJJGJIEFEDH<76666DBDFEDA?@A;;;;EDJGIJHF<><::A89><:466567F@D@CGIGJHHJGFDGJ=<<=;67,***)((++(''%(()*,4BCCEFJJJJHJJJJJIJJJFIFFJJJHJHHEJJEJGJJHFBAA?50165696,++5><=;;<:3221*%$$%&&'+($$$%%%%%&()''+--/.../-**(&%%%$%(+++.96639:923-'+///1./45+%%%&,)(&&+++,-33542247;::.-*,5;84//00141.)((+-04.'&%)/10///.+*''))))&'(*61+'%%($()(((((-.))))(%$$')-/--,'&'))(&%#$$$$$&(&$#$%&%$&&&(&%%%&&&&())-556'&&'&%''***))''''*)))*(('('(&&)'(($%&&&&),---...=>?GGDABAA==<;>>BIAEJJJ6:7)))99;=<=EBC;;;;E.,,,6:;:<786*)%$01;;78A?@BJGJFHIGGJIJJCAB;0($$$$&&'((+,>?>>BBA9223>JJJJIJHJJJDB7555,)*)%,,,/=@CEJJJIJJBBBCJJJJJJJHJJJJJJHJJJHIGJHJJEJJJJJHB@@AHJHGJEIJFJDJHJ?96'&&%&&'0+))((&'&'*.2))3:>@A@I752--()*0/-,)((()'''&&&#%&%&))1..338<554213.))('*+55-)&##$344DCHCEEEJJJJJFJJJJJJECDCJEJFJJJJGCDCEJ8840++-,02293/0/./35:=>=@EBA?@AAIGIJJIJJFGIJHJFHJGHJFGJGHJFIJJICCC86.//0+%%$%((*('''(''(3-*('''*+*,,,011;?><---.2**))+*++-++,++>AFFEBBCJEHH977;;0:222BIGDEFJJJIHGJJGFFJJIHIIF8HJJJIJJJJJJGGJJJJJJJJJJHFJJGD>B>?@@IIJGGFJDEHHEJJGJJJGJJJDHJHJJJHJGEGGFH+++++++=;<;4434<<9=<=BCJJ?87775,,<EEJJJGGFBBA@JD@==@99;@JHCD<+)(((((:89:CE@@?@FFJJJJJJIJIJH1111?JBCCCJJJFHFGJJ<;;:@5H>DDJHJJA@@BJE???EJ>=<=>==<;777:***'((()52/1867767=::==EG@@=9;;<??AHIJFED9691000//9@JFB@>>:841.-563399:DGJFFIHJHJJDJHIJGFIJJJJIDBA@HCB@:=:75/)5-412>B@=8'''60/,,+&+**++,,+=?CB=/++(('($%'3559=;777*'&$%',/08>3339=8888<;5541223832(&%%9:A@CAA?>>67HDGBC@0('-%)))10/114CGJHFGJIJJHEBAB<<<<@FEDEJJJJJFEFBB??HGJCJJHJJGJHJIJ@@@@HFFJHEJJJJHIJHJHGIFHJIFHJGJFJJHIHJGJDHCBBC411289:;EFGFJJHIJIFIDDHJGJHJJIJJFJEJJG><<@@?=>B@>;;222,-,+--'(49<6)((((''-5::3,=@GJ>>><89;CJGIJHFIJIJFJDJJJJDFJHHIFIJJJJJJFBBA)((',0.....+&%%%%%&'*&&&&&$#####)+&&()(-((('(+,2GEFJEGDDDFBBB=:>@A@A=>>5B<7555CFJD&&&''%%$%'((*+)&&&%%%%%&*+(''&%&&'(@EIJJJJFEGEIJJJJJJCEDD@?>?<///.;=7210/3311307<<?GGGDCGFJDACFEGEDB<7787;:;>?777AEJFIGI4324=>CDFGIJBAA2---/88.,&&&)69:7>8::;BAEEHBBAB42220-.((((111112122AEG1><:>8<=A>::11,**'')')&&&&0<?CIEJJJJJJJHEAJD5ACBCD:3220023<<=>:98::BCDJJJHEIIIJGJFJGJJHHH?DDF666??@@DD6656..-,+(%&))*+.26789B=?@ADFEIGJGGJEHFDJHJHIJJEFFG@2/--1/158?>>A3215434*(((&&'*((++*,))*,*),-1EDEFJJIJHJGJJJJIFIJGJIJIJFJJJJIJH53.+'&%&+1338:>11122111-'(1;BJEJJHIJGJJ7444>EIJJGHJJGHJJG;;;;GIJJIA3335///@B:962100166.--.0111:@AABDCFFHHIJJFJDFFAB>>A@BBDEDCEHGJBBBCFCFBEFGAJIJFIJFGJJJJJJJDBCFJGJGDBDCICBBECD2223JIJJIJHGJJJGJJJIJJJIHJJJGJJIHEGGFDJA;<<=//.+(&&(&&'(069;<<=667/../JJJFJJGJJJJHJGFHJEJJJJJHJGJHHIJJJJGJJJHJJJIHJHJJFJGJJJJJGJJJHIJJJJJJCBJGFHECBFCC=>?<;::9=A>=>@DFEEGDECGGHJJJJJIGGGEJJHJJHJJHGIFJJI=B?F9855886>?EFJJJJJEICEAED:==8/..20///-.))**-0?BJJJEDFHJJJBAABGJIJJFJJHJJIEJ@==AB8778FB;75.,,-IBBF954)**,/..000//++'&&%$%),--)''&%'&''###&&&()()#$%%%&((&$%%&(&%%',)-.'&%&*-**)((()++)'(%%&%$$$$$''(+)**'((0211200+*+..2;::445>EEGIDDFGFHGFJECFDDCEDII200++**,(()(((();?@FJGCE==<<99<78751+.22222))66770/)''()+)'##$$$$%%##$%&'%''(())+*),459872)'''''(+,/55634328811/*---.5:)((((*'%'''*&&%$$%&)')-/.3<8)BEJEG:9:79:5.1//0/6-*&('((&%%'1210345+*)&()'()'(&'('()**00*(''))&+/10/&%(+('$$%%%%&((((*&%'-14)(((/1)(***&(&%&&%%%&&'%'+''''+&%%$$#$$$%##$$%%&'(#%%%())(*+-$$%'%%&&')'&'+)**+,,*+(((56520001FDCDIJFFJEGFCA>71111769...+(%$$&&''(21125AB@EGGJIJJGJJCCIEFFEJBGHGJIHJHJJJJFDDDJDECJJJDGHFGFDI<;;899:JFJEDHIGEJJCD@:7865;?@@?JGIHHGJIFJJJHHJ1112DB@BAABDBJFEGD846++++.'%%%%)*445000,++.0,+,-.5777:=<=;+++&&%%&,+*)*&&&&.??<BBACDGIJGE@A@@EDGEJFBD6/----+(&&''*=<>A?@BJJJ@???DEDJFDG2....B@@ACABE;;77D?;66678@EDDB??8:AAJFJIJJHHA@ABGJJFCCC<:94AB6553('''((+1,*++,+)(&&)&)).**547<//)))*6>DIJICBEDIECB?3-)&.%%$&%02&&&)''&29:@B?>;EGHJEIGC>>IGIJJJJHHGIJGDB:99:JGEHIG=<==HGAB?=>ABJHJJ999:B98../453&$$&'&(123.../<5./4,-2)''''&&*=@HJJFJJHJGJHJJHABABF?DDD=<;9;4--.9@AAD??B?BBFA@?422/0=?ADDFJJFA@<2**/-./1443350//)''&'+133=B=EFHFJCACAAA1,,,-**)'()*+('***4===JHJJIIDJGBGGJJJHEFFIJIIJ<=%%&)))=<.++(&&%%&%%%$*-.JJFGIHHJHEJDGJJDGHFJJJJIJIJFDDE9989=DD>GCGDCB***+DGJHGGFJFDEJJJJGHGJEEH@DD<JFHHH:887:5)*'&'(,029=@J;:=>GBE99IJJGJJHJJFAFDJEH@>;9:?JFGGGFJJJGGJGHGID?@GHJJGHJGJJJHHHJEHGJBEHJJHFJJDIFJFIDII>0--.0=>ACIA@AB@@A>BJJJJIJJJGIJJJHJC@??A673)*'')'*0031.-22))((+&&''(((((6><CDDFDHHJJFHJJJJJIH671'&&&&&*57354))))7766961=;;>AA@C***+764+''+('(*.011,,?AA=47>/+JFHJGJJGHJHFD633325:9=@DDA>?>CCDIFEEB@::999DFFAA>:;IHDHHJEBA?C>:/.'(3++**/,-0266C=<AAAAFFCDEJFGGJJJG?@>;9999=20//00.,-,-((')($#$%+:>?443.)((*&&&)+&$$$&&&'*+,120.,,16;D@A@665,*-1778@E76667A>??=5C8AEECHA?4444:;:99767@E?DJFBCCCJJJJFEEIECDJFFJHCEJIHDHED84443332=?::DJGGCCBEHEJEC?@@@;::???>;341...3-''((JEDHE;;;7000/)))&&&(8;88:?BHJJJJIFEBCC>???J@A?>??BCFFJJJJJGJDDEFIJJFJJHHGJJJJFJHH=999:9;;C<A@@CC:886=8)(()')((09:CDGHJJJEFFE@A<;757111.-,*,,:;;4555>@HIJGJJAGJFJGI@<:63&%%&&$#%%'&&&'))2*))()('(&&&)(%$##$$&&&)99ADFIJJJJFJB===AJEFJHCD<=<<<<?JJJJIJHJJIJGHJEJCB?77:A>=00/./20000>:<>AJJBBBCFFJHIEJFIGIEFGJCGJEFI9994145;0,**0=DDFDFFHJJEJCECBBACFJJEJIGGGJFDDDFDGJEF98837;=>@65+*''&&(%%)'%&&('&'%%&+++,'''776698>0/)''*)'&%'&'&%'())))('''&&',1-....058122>JGIJIIGJHHIHGHJEFJF+))*3<878=@@CCCDEFFIAAA@BIGEGFDA10600AGCBABJGGD>1,?C<837338;?DJFJJD;;CF>>>G73222;8897;;=?CCDCABB?A@;;=;CECGAAJGJJHJIGJJDADE?697;D@('''2:?B;777951488=)))0.(&%%%(%%'444456888A?>72112.128;;<JE??>>BAB;<<<HECEABBA?<;556G766<EGIGJJJJJHJFEJJIA?6620//.24&&&&)%'(+*4;9<75556=9778==89::JIIJJFJJJFEC62./2--)(&$%'(*+(''()-((88:<;34305,2,3446@AAB=>=@9896121(&&%''&'//-+;6../999<;;:::FCCCCHDHGCGDCB?@@<???BC<A;:;<CFJGD?>=<:;;;>4*&%&''%%%%%*3/++'&''+)&.-++*+)''(++,,-,0339?CFEJJJJB@6574442:89?A@4110,-6/,)))-4((%%)8333*%$&&&(-12..;:98100%$%&&%%$)'.2:?86667>111/1177/,+-0379;:8('''3(,''***)(*0342223<;?<;:<AB((('('&%$%%&2:;:78<>A?A@@@CAEJHGCCAC889:CACBJFIIIBABBEBA////42266B@????BBC1112331+*))*&%''('%#$####&.7:CCCFGDJEDDBBJD<:;;BGJJJJB>(''(G:9931.-((((..(((&'%%'&),/)))'(()+.067BCHEBBCDDFJHIHJF<;A32289>;////;(((*AJEABDC=10025210//2547+**+(&'&%&.888;<?B@EGHJIA<=;25*%
@Glass_T7V_20_D3_14_5_17
ATGCAGGATGCCTTTGCCGCGCGGTCACACGCCCGCGCCTGGGCCGCCACGCAGTCGGCCGCATTTAAAAATGAAATCATCCCGACCGGTGGTCACGATGCCGACGGCGTCCTGAAGCAGTTTAATTACGACGAAGTGATTCGCCCGGAAACCACCGTGGAAGCCCTCGCCACGCTGCGTCCGGCGTTTGATCCAGTAAACGGTATGGTAACGGCGGGCACATCTTCTGCACTTTCCGATGGCGCAGCTGCCATGCTGGTGATGAGTGAAAGCCGCGCCCATGAATTAGGTCTTAAGCCGCGCGCTCGTGTGCGTTCGATGGCGGTCGTTGGTTGTGACCCATCGATTATGGGTTACGGCCCAGTTTCAGGCCTCAAACTGGCGCTGGAAGAGGGGCTTTCTGCCAGCGATATCGGCGTGTTTGAAATGAACGAAGCCTTTGCCGCGCAGATCCTGCCATGTATTAAAGATCTGGGACTAATTGAGCAGATTGACGAGAAGATCAACCTCAACGGTGGCGCGATCGCGCTGGGTCATCCGCTGGGTTGTTCCGGTGCGCGTATCAGCACCACGCTGCTGAATCTGATGAAGCGTTCAGTTTGGTCTGGCGACGATGTGTATCGGTCTGGGTCAGGGTATTGCGACGGTGTTTGAGCGGGTTTAACCACTTGCCGGATGCGGCGTGAACGCCTTATCCGGTCTACCGATCCGGCACCAATGTCAGGCCTGATAAGACGCGCCAGCGTCGCATCAGGCATCATGCACCAATTGCCGGATGCGGCGTAAACGCCTTATCCGGCCTACGGTTCGGACTATTTGCGCAATTTACAGACGCGACAGCGTCGCATCAGGCATCATGCACCAATTGCCGGATGCGGCGTAAACGCCTTATCCGGCCTACAGTTCGGACTATTTGTAGGCACCGATAAGACGCGACAGCGTCGCATCGGGCATGGTTTGCCAGATACGTCATAAATCTAAATGCCACTGAATAACAGTTTAGGTACCATTACTCCCGCCTGTCAGGGGCGGGTTTTTTTTATATCTCAGATAAATGCAAACGCATCGCCAAACGGCAATCTTCCGCGCATTACGCTAATTGCAAAACAGATCGCGGCAATTTTCGCCATCTCAAAACGTCAGGCAATATCGATATCATGCTCTGCCAGCGTACCGTGATCCTGCAATACCACTAACACGGTACAGCATCACCACGCCAGCCCGCTTCCGGTTGTTCAACCACCGGCACCACTTGCAGACCAGGATGCTCAACGAAAGCGCCTCAAGCTCGCAGAGATCATACAGATGCTGCTCTTCACGCCCGCCCCAGTAAATGGTGATATCACGGTTTACGGTTAGCAGCGCTTGTCAGCAAAATCAAGCGGGCATAAGAGAAACTTGGTGCCGCCCGCAATCAAAATCATCGGACGCTCTTCATCATCGCGCAGCCACGCTTCTCCGTGGGGAATGTCGACCACGATTTGAATAATGTTTGAGGATGCGGTCCATGACTGCTTTCGCGTAAAGGTTGATTTCAGAAGCGCCAATATGCAGCTCGATAAACCCTTTTTCATCCGGCGTCAAAGCCGTCCTTGAGAACGGACGTTTGTCGCGCTCATCCATCACTACCATAAATACTGACCAGCACGAAAAGAAAAGGCCGCGTCTGGCACGATGCGGACACGATATACGGTATCGGTGATAGCTTCTACCGAGGTCACTTTACAGCTTAAGGTTGTCATGCGCTTTCTCTGTCGGATCGATAAATAGGGCAAAACAAACGCGCATCAGGCGCTTTTACCGTTGTTAAAAATAGCCAGTTCATCCCCAATGGCGTCAATATGCGCGACGACCTGGATCTTTTTGATGGGACGTCCCATTCACGCTGGGTTTCCCCGGCCATTTATTCGTGGCATCCGGCCCATTTTGAACCCAGCCCCGGAGACAGGCGAGGCAAAATCCAGATAATCAATAGGCGTATTTTCTACCAGAACAGTATCCCGCGCCGGGTCCATACGGGTGGTAATCGCCCAAATCACATCGTTCCAGTCGCGTGCGTTAACGTCATCATCGCAAACGATCACAAATTTAGTGTACATAAACTGGCGTAAGAACGACCAGACGCCCATCATGACGCGCTTCGCGTGTCCGGCGTACTGTTTTTTGATTGTCACTACCGCCAGGCGATAAGAGCAGCCTTCCGGCGGCAGGTAAAAATCGACAATTTCCGGGAACTGTTTTTGCAGAATCGGCACAAACACTTCGTTCAGTGCGACACCCAGCACCGCGGGCTCATCTGGCGGACGCCCGGTATAGGTGGAATGGTAAATCGCATCTTCACGCTGGGTAATATGCGTCACGGTAAATACCGGGAAACTATCGACTTCATTATAGTAACCGGTGTGGTCGCCATCTGACCTGCTGGCGCAGTTTCGCCTTGTTCGATATACCCTTCCAGCACAATCTCCGCACTGGCGGGCACTTCAAGATCGTTGGAGATATCCTTCACCACTTCGGTCTTGGTGCCACGTAGCAATCCGGCGAACGCATACTCTGAAAGCATATCCGGAACGGGAGTGACTGCACCGAGAATCGTGGCGGGGATAGAGCACCCAGCGCCACAGAAACCGGGAAACGTTCCGGATGCGCCGCACACCACTCCTGATAATCCAGCGCGCCGCCGCGATGCGACAGCCAGCGCATAATCAGTTTGTTTACCAATCAGCTGCTGGCGATAAATGCCCCGATTTCTGCCGCTCTTTATGTGGGCCGCGCGTCACTGTCAGCCCCCAGGTAATCAGCGGCGCGGCATCTTCCGGCCAGCAGGTCATAATGGGAATGCGATTGAGATCGACGTCATCGCCAGACGATTTTTTGTTGGCAGGGCGCACCACGCAGCCGCTTTGTCGGCATGTTCAATACTTGCTTAAACTGCGGCAGTTTATCAAACAGGTCGCGGAAACCTTTTGGCGGCTCCGGCTCTTTCAGAAACGCCAATAATTTACCAACTTCACGCAGCGCGAAACATCTTCCTGCCCCATGCCCATCGCCACGCGCTTTGGCGTACCGAACAGGTTGCACAGCACCGGCATTGAGTAGCCTTTAGGGTTTTCGAACAACAGCGCAGGCCCACCGGCACGCAAAGTGCGGTCAGCAATTTCAGTGATTCCAGATGCGGATCCACCGGGAGCGTGATACGTTTTAGCTCACCCTGCTGTTCAAGCAGCGTCAAGAAGTCGCGTAAATCGTTATCGA
+
EEJJJDCB?<=FDA>:>:677@HJJHHH<===GA?JABEEAEIHFJFIJJJJFCJFCBCJEHEEHGGGEI===ABDIC??=<8<),779BJJJJJJHJHJJGICFFEJGJIIJIJHHH;;;;I432431--.667C=0000<((((7DFIJJJJJIJGJGIJFEIEG@?EJHJHJJJJJHIIEJH>>>=899@JCEJGJJJJFJJHIHGHHJ===>JHJBCCCJDDHIHFJJFDB>7/.,GHGJJFIJJHFFDHJIJJJJJJJJCBBBJIJJIICC@>B=;<:;<>B<<<>EGIBHCC?>==<@BD;67;@BFJJJIEGDGJJIJJIJJJGIDDCD432((()<<<<B>?***+4'%%%&*-(&%%*''&)'(($#$&''&&%'%&''&%'()))G@??GBJEDFJGGGIJHGJJGHJJIFIGHHGHJDFJI@@AAA?>AEABA533353569:98;@CJIHGDIAF@F>99?860*?>?AIE>?>>HJGHJFHDDA?A=;<;<54449****,?FDFGGB>==AEGGGE8888<;;;IIFEDDGIJHJJDJABBGIJGDFEJJIIGBCCCGJJJJJJFDB?@C43321/-../6,,--BIBEGGJIHJHJIJJJHGJDD;@BC@JJEFEG::;::JJJGHGGGF<===I=833248;66675::963//00BBHIHJHJIJIJJJFGDJEDH@JJJHJF;99:?9999ICECCEIIGFGB2++-56JJEJ7447222ABFDJJ@@6,+(()*0145776756))56A?DFJJ?>=?EG.456977>AD?<;=;:FDEEJFJJJJIJHEHGIJH@@@=.&''(*)*&&&&&&'(,BEEIEJFJE>?>>B@HHGIIHIJGFJGF?=<@CDJ<@@FJJ7665877;?8753727ABBAACJ:6112398:<3334EEBA---0-.*(*1//04122DJJJGJJHJGIJJ;;;;D:51236:::<:<@DEJ??:00/('''&&&'88778DIEHFJJED-+++@.+&&$%%%''&&&&'/*3324=866>BDD..-+,+++-.76??AEIHEBEHHBE@AEHHGC0/)'&%'*(22,7775756:3/2(+55DHE;;898))&%%%,-;<:,'''('&%('&&&&7777:ACHEEC:;;JG320(()&(***)&%''*))+,((('()13/7>>644323117>GIJH;;;<@@))(())&&$'(''&&&%%$$$%%778969;;?6300--,,,.,,,+379?BDHGHJBCB<985110&&%%%(+(')).((341115<8-,,,+***+8322../34;:7744323225667856?4EJJGJJ>==>FFICCBBC?>@>==:84%&&&*01,*(((($#$$$#$$1*$&+***-/8=?><<<<@@CBJFB>=99554)0-,,.AJCAABA?@=>??JJJIHJJGHDDDJJIJGEFBHGJJJJFGGGJJHJJJAA>?0?AC;==EHHJIDDEC;;::FI@@>?J840,+*++,,,/>@BDIDJJIDEIA@778@DADEIE>>HJJHIJJJIJJJJJJFIIIJJIJJJGJFH<;;<DCDEEJ@BACJEJHJFGEGIJ633978)'%%'++%%$$$%$%((./98998788<9779?>H7777JEJF<<<<EC<;335:65433:GDB=<;))++BBBCJHIACA3322544466<77779564;87457714/,,-A:1+**+24;1153-/13A:@EJJJFJJJIHJEC@?9+(()*+****9;A@BEGIHFA@DGEFIIGEAABBBBB8777JJJDJIFCCB544566764338741--.<<;;;94556:<44/./15557679/0067,,,::22-)))*+'(&&&&(&&&%&)/1133/7:@@CFHJHGGDHB=50..--.//DEEBHFEAFBB?@>IDEEA?>=7995552555,**,0((((5..24<96=<<955HJHFHGGHGHDJJJJGJJJHJHGJHJJJJJJIIGJGJJJGJJJEE:97,,,,35=<;;9984@CHG::97550223;;FIJJJ??>?66650--,0??ABBDFGCC?BEJJFGEJGHJHJJHEEGEJJJJJECEBFD1111....;=>933,,,9;=A@BJJGJIEJJFB@BG@7779??=;4413255BAJFJJJJJJI1.-+----../-.DIFJIJDJGIJDHCIIJHEEEFJJJJJJIJJEFJG201GJC@AEHJGG@JJJJJFJJJJJJJJFJBBJAAABIJJAC?A>777:=2233BB<:A9;FEJGJIGFH?87864672:79;IEEHFJJC44..///6333-83233;;;?JIHBA@D93??JGGEEJHJFJIJJHF=<<=BB;<:;<;<>=>E:<<FJJHIJHJJJHFFIFJJGJJJJE?GIIJJJJJJJEDHEJE>>>@J((((JED?>?@BA???6661/+((&&&'()*(():=?DEFFDGJIFGCAEDAAFGHCABAD:9-(6?=9.../JCC:GCGJFFFJJJGFDCD?92120/./25<?;:::<==>?9:JJHGJJGJCJHJJGJHFJ;1++,+**-//-/...)))*02671000<@AJF@B***,-(&&&0*1..021))))/.'''',,,-1/006:>888?>8,&%(&(.0/2:96679A;85596=:;<:972110(+/2?IJFHHGAAEGCCJ?AA?DBGJJ5545FEIJGGEHIIJEJJ@@@A11119;;;>=;:;<<666.,++-93++++3>=ADBBDBFHJHJJGECE82221220.,,*++(,,.99<?DCGJEHHEGHGGJHGJFIGJBBBDJIDBECJFHGJJFJJJCECDJJJGJJJJJEJJJJJHGJJJJJJJJH@A@@JJEEJJJEFD?>==<:<<=JJJEA@@@DC;;;999CJDEIJJJJIHJEDAGJIJJIJJIJDDAA,,,/-88><9><?JEIHGGJFHJJIEEDDIJGFGJGJGJHIJJJJJGJFJJJJJJJJJJECEEJJJJDAEHIGJGIJHGJFCJJIJJJJI@@JJJFFEG8778888=99::>;;967?DDHDD;6'&))JJGFHJFJFHJIGGEJEJHDACA?AB999@ACJEJFJIJIIIJBEFFJJJJFIJGFEGJJJIHHGJGGIJFIHFJA>B73;;CEHJIB:9:>GEEEJGGJHJJGJJCB@:3//0/0124<BCEJHJEJJECBCCJG6555/*+,,(.,+,*)'''*,-03259==<<=DFJJFABDBJJJE@1012>>FJHFEJFCCEE9988<+*)).98:2246:EDDG:66769'$$
@Glass_T7V_20_D3_14_5_18
ACCGAACGCCGGTGTCTGTTGACCAGTCAGTAAAAGAAGGGATGAGATCATCCAGTGCGTCCTCAGTAAGCAGCTCCTGGTCACGTTCATTACCTGACCATACCCGAGAGGTCTTCTCAACACTATCACCCCGGAGCACTTCAAGAGTAAACTTCACATCCCGACCACATACAGGCAAAGTAATGGCATTACCGCGAGCCATTACTCCTACGCGCGCAATTAACAAATCCACCATCGGGGGCAAGTAGTGTCGAATCAGAAGTATCTTCAACCGGTTGATAAGGAGCGTATGTTTTGGAATAACAGGCGCACGCTTCATTATCTAATCTCCCAGCGTGGTTTAATCAGACGATCGAAAATTTCATTGCAGACAGGTTCCCAAATAGAAAGAGCATTTCTCCAGGCACCAGTTGAAGAGCGTTGATCAATGGCCTGTTCAAAAACAGTTCTCATCCGGATCTGACCCTTACCAACTTCATCCGTTTCACGTACAACATTTTTTAGAACCATGCTTCCCCAGGCATCCCGAATTTGCTCCTCCATCCACGGGGACTGAGAGCCATTACTATTGCTGTATTTGGTAAGCAAAATACGTACATCAGGCTCGAACCCTTTAAGATCAACGTTCTTGAGCAGATCACGAAGCATATCGAAAAACTGCAGTGCGGAGGTGTAGTCAAACAACTCAGCAGGCGTGGGAACAATCAGCACATCAGCAGCACATACGACCGAATCGTGCCGATACCCAGGTTAGGCGCGCTGTCAATAACTTCAGCATCATAGTCATGAGCAACAGTTTCAATGGCCAGTCGGAGCATCAGGTGTCGATCGGTGGGCAGTTTACCTTCATCAAATTTGCCCATTAACTCAGTTTCAATACGGTGCAGAGCCAGACAGGAAGGAATGATGCAAGCCCCGGCCAGCAAGTGGGCTTTATTGCATAAGTGACATCGTCCTTTTCCCCCCAAGATAGAAAGGCAGGAGAGTGTCTTCTGCATGAATATGAAGATCTGGTACCCATCCGTGATACATTGAGGCTGTTCCCTGGGGGTCGTTACCTTCCACGAGCAAAACACGTAGCCCCTTCAGAGCCAGATCCTGAGCAAGATGAACAGAAACTGAGGTTTTGTAAACGCCACCTTTATGGGCAGCAACCCCGATCACCGGTGGAAATACGTCTTCAGCACGTCGCAATCGCGTACCAAACACATCACGCATATGATTAATTTGTTCAATTGTATAACCAACACGTTGCTCAACCCGTCCTCGAATTTCCATATCCGGGTGCGGTAGTCGCCCTGCTTTCTCGGCATCTCTGATAGCCTGAGAAGAAACCCCAACTAAATCCGCTGCTTCACCTATTCTCCAGCGCCGGGTTATTTTCCTCGCTTCCGGGCTGTCATCATTAAACTGTGCAATGGCGATAGCCTTCTTCGTCATTTCATGACCAGCGTTTATGCACTGGTTAAGTGTTTCCATGAGTTTCATTCTGAACATCCTTTAATCATTGCTTTGCGTTTTTTTATTAAATATTGCAATTTACTGCAAAGCAACAACAAAATCGCAAAGTCATCAAAAAACCGCAAAGTTGTTTAAAATAAGAGCAACACTACAAAAGGAGATAAGAAGAGCGCATACCTCAGTCACTTATTATCACTAGCGCTCGCCGCAGCCGTGTAACCGAGCATAGCGAGCGAACTGGCGAGGAAGCAAAGAAGAACTGTTCTGTCAGATAGCTCTTACGCTCAGCGCAAGAAGAAATATCCACCGTGGGAAAAACTCCAGGTAGAGGTACACACGCGGATAGCCAATTCAGAGTAATAAACTGTGATAATCAACCCTCATCAATGATGACGAACTAACCCCCGATATCAAGTCACATGACGAAGGGAAAGAGAAGGAAATCAACTGTGACAAACTGCCCTCAAATTTGGCTTCCTTAAAAATTACAGTTCAAAAAGTATTAGAAAATCCATGCAGGCTGAAGGAAACAGCAAAACTGTGACAAATTACCCTCAGTAGGTCAGAACAAATGTGACGAACCACCCTCAAATCTGTGACAGATAACCCTCAGACTATCCTGTCGTCATGGAAGTGATATCGCGGAAGGAAAATACGATATGAGTCGTCTGGCGGCCTTTCTTTTTTCTCAATGTATGAGAGGCGCATTGGAGTTCTGCTGTTGATCTCATTAACACAGACCTGCAGGAAGCGGCGGCGGAAGTCAGGCATACGCTGGTAACTTTGAGGCAGCTGGTAACGCTCTATGATCCAGTCGATTTTCAGAGAGACGATGCCTGAGCCATCCGGCTTACGATACTGACACAGGGATTCGTATAAACGCATGGCATACGGATTGGTGATTTCTTTTGTTTCACTAAGCCGAAACTGCGTAAACCGGTTCTGTAACCCGATAAAGAAGGGAATGAGATATGGGTTGATATGTACACTGTAAAGCCCTCTGGATGGACTGTGCGCACGTTTGATAAACCAAGGAAAAGATTCATAGCCTTTTTCATCGCCGGCATCCTCTTCGGGCGATAAAAAACCACTTTTCCGCGAAACTCTTCAATGCCTGCCGTATATCCTTACTGGCTTCCGCAGAGGTCAATCCGAATATTTCAGCATATTTAGCAACATGGATCTCGCAGATACCGTCATGTTCCTGTAGGGTGCCATCAGATTTTCTGATCTGGTCAACGAACAGATACGAGCATACATTTTGATCCCGGGAGAGACTATATGCCGCCTCAGTGAGGTCGTTTGACTGGACGATTCGCGGGCTATTTTTACGTTTCTTGTGATTGATAACCGCTGTTTCCGCCATGACAGATCCATGTGAAGTGTGACAAGTTTTTAGATTGTCACACTAAATAAAAAAGAGTGGATAAACAGGGATAACTTTGTTGAAAAAACAGCTTCTTCTGAGGGCAATTTGTCACAGGGTTAAGGGCAATTTGTCACAGACAGGATGTCATTTGAGGGTGATTTGTCACACTGAAAGGGCAGTTTGTCACCAAGACTCTCTAGAACCAGCATGGATAAAGGCCTACAAGGCGCTCTAAAAAAGAAAATCTAAAAACTATAAAAAAAATAATTATAAAAATATCCCCGTGGATAAGTGGATAACCCCAAGGGAAGTTTGTGGCATCGTGT
+
::DEFCGHJGHIJHJJJJJJIJJJJHFF:::-*+3579<4>4@4223:;=;:<=>JEEEDFGJIJJJHHIJJGJJEJFJJJJGEGHGJJGJGJJJHJJGJHGFJC=645124(('%%''1201111//95777?ACH?>?>CDBDJGFGDC77656966CEHIHHGJFEDCC;;=?IHJJJJIJJGJFGGIJJIHIJHFC>BB@II@>>?@GJEBHJ??@@GJJ+++,,)))88@CBBFFEDBBAC7666;+**++%%%&&'$$'+**)--,0,.,.&%$&&&&&&'((''<<=BFIJIGGJHHFJIJJJJHBBCB5445DJHH;:<=G?=8'DCEJHIJHJ88763333''''DGFHGJJJJJJJJGJJGCDJJGHJJJJJGE@@@@JJJJJCGHEHH@@GFJIJHJHJIJJGJJEJJFGD:JJJHGJGIJGJGJGJJJJJJJHIFFGDA=<=7/C;?A=)))()(*&(7?ADDJJJJJJGFHJJFJFJIGIIJFDCCJHD?>=>BJFGHHJHAJJFDIGCHJJHD9888BEA<984.9:,D?A7GFCEJJJIHJFJEHFBABCFEA?@?BEEEJJIJJFJJGHJ=@@DIEDHH==JEHJJJJJE?@?AJEHJI;536433127DJGJJFGFFJ9978HGCCGJJIGJJJDBBJJJFJJJIIGIGHFHFIGJJJHJIJIJJHEFFHIJIIFIJJIIJJJJEEEDCJGJ4444ECCEABABB0001/)%%&&&(1679;2/3//9831:;;IGEIJJJ>>>>J2...,,,,($$$%&(12633445ECCJIJHGJIJIJJFIF8888@@@5444CAABJF@A@GJ31045555;BB9A?==??DCEG?@JJEJJJJJHJJJJHJJGFJJJJJJCEJEJJJFJG79,+,,.87;67::76:4823*)))*))*/7<A@>>8BEIJEJGJGHDEDJIFJIGE@@AAIJHJGGJEJDGEEBFJ;8/+6DA/+,65559><CC>>@AJBAADE>==:>FGHJJJHJJHJHDGGAAGEJJHJHJFJJGJJEEDGIJJGJGJFHJIJE>@@;ADEEDCDD>;4;@DD>@>G;;;<DFFJJJGEEGGJJHJJA98556FGDDDGFIEIDGGGGJJJIJIJJIHFHFCCCBGJJFJJJJDEIJGHJFJGJIJJ55481001:7<@?,,,,((((94111;>>DHFJGEIJJJJCB?>;9:;>ABJJHEHJHIJGJHJIGJJJJJHHHFGJJJGJJIJIIJHJJEJGFEDCEEEBAABEJJIJIJDJHJJJJHJFJJJJHDJJJJ?GHGJJFJIJJHJJJFDEJJJIIJJJJJJGJ?;<=JJJFJJIJJIIJIJBFD@637>;4==>4444A<<<=JJHJJFJJIJJJJJGIFFFEBGGFGCBJJGJFJJJJJJJHJJJJJJHGJDJIGJJJJJJJJJJJJJJJFJJJIJJGJJJHIJEB7554343423;87:-.0./12ABEGCHHJIJFJJJGJGJIIJJGJJCJGGFJEJHDJJJFJJJJJHJGJJJGJIJHHIJGIJJGJ?>95>CDB<61-020))))9@@ABCCFDCDFJJJGBCD111077JJJIFGHGJJJHJGIJJJJJJHJJIHJJHGIGJJIJJJJJJFHJIJFJJJJDC999HHBGGDEG<863'5<=5565<<FGEEJIJGJJJIFJ@?<-*&%%%%%E??@BCDEJHIJJJJGHJF@>>?EJFFJJJJJHFIJJFCIIDDDDJJH=>>CJJGIIJJJJJJJJJJJIJJJCD>52225HJJJHJJIJHGJJGDEJJJJJJJGG533379?JCB98910118:JJJIHJA@==>?JHEGJJFHH>====HHGJIGJIGJGJJJGIJJJFFIEJJHE>@>?IHJJIGJJIHJHJHFGHGJJDJFIJGHJHJJJJHGJJJJJJJHFJJIJJHJB98@@HGHIIHHJGHFGCBFFDJCE@@AAACFEDEJJGICAABDB@9:<FB4446FFJJ@@@@JBAA@>*')078BADGGIHJHFHEJJJIJIGJJHHHJJIJJJJJHFJCCCEGJDJJC?DAEFHJJGJGJHGIJGJJGJJHG====IAAABJEF6667DBDJJJJJFGFJGBBC@AB9<>=>>?JJJJHIJEJ>=<?ABFJJIGJHJJJJHJEJJJJIJJIHJJJJJJJJHJJJJJJIJJEHEJ?6<,++11><=FJJDDJGHIIHJIJHJJJIJJJJJJJJJHIJGA@A@GFEEEJJJJJJJJJHJJJJGJHJJJGJFB??BBAA?21//23>FAA@@GGEGJHEEEJECCEEJJGJJJJIJJIJJJJJJJJJJGEIJ:97:9?C?;:9748<G@@??IIJCFFDJGJIJJJGJFJJJJJJJHJJJBA524.0-*)()+333EJDFFFGJIIJIJEJHGJGJJJJJJJJGGJGGE==8344223298:;;ABACJFJGFJHJJJJCBBCEJJJJJJJJGIHJJJJFHJHJJJHJHIJJFGJDDEAEBDBC?@@AJ@@IIJJIGCCCGEEGFJDFECEJFAABADJJFHJGIJJFJJJJIJJJJFJHJJJJ@@84676834111FEDJDDJHCC?>8+**+,B?@<>D:<;:9+*))+*''%5//5>;954*))*/@>>=>IH?JIJGEJJJJJEHJJJFJJDD@))*5AF,(''*DDEJHJJHJJGJJJIIJIJJIG?@?AJ55555544@@CC??CIDFJDHJHJGHHFGFCBD@DD<;;:=><><CHDC>>??A?@B8655,(((20/089-,,/0/)(&&'3<9;;:A@>FIGHGDF@?@?FEEJJCJGFHHJHJJHJJJEDDJFCDF??@B>?@@FEEEJIJJIFIJJIA@?ACE=<@0?>>>BDJGIGIC@AABGJIJFBDFDJDBE(''''GHJDJGJJJJIJJJJIHE??GBD@=<<;8755:5552111/,-8:;<@BB7767:B@:;::;A@3334>@432((;=IGGFGHJIJJJJEHJJJJJHFHJGEIFHHGJJEJIJDDDFJG1000;:8/..---,*(*,,--0679B=GIIGJFIEGJJHIJIIJHJJJIJJJFJEFHHCC2%%%$%$$&&%&000045GJEEIEDDABBFJJJFEEDDFHGGFD@?AAFEGIJFB<;7.,,--,,9EJFEDB998=HGEGGGJHHHFFEIEIGJD@?IFDCCBHHHJJJJIJJGJJIJIED=A4674++*)(%%%&'&&''$
@Glass_T7V_20_D3_14_5_19
GACGGTGTGACGTTCTCTGTTCCGGTCACACCACATACGTTCCGCCATTCCTATGCGATGCACATGCTGTATGCCGGTATACCGCTGAAAGTTCTGCAAAGCCTGATGGGACATAAGTCCATCAGTTCAACGGAAGTCTACACGAAGGTTTTTGCGCTGGATGTGGCTGCCCGGCACCGGGTGCAGTTTGCGATGCCGGAGTCTGATGCGGTTGCGATGCTGAAACAATTATCCTGAGAATAAATGCCTTGGCCTTTATATGGAAATGTGGAACTGAGTGGATATGCTGTTTTTGTCTGTTAAACAGAGAAGCTGGCTGTTATCCACTGAGAAGCGAACGAAACGGTCGGGAAAATCTCCCATTATCGTAGAGATCCGCATTATTAATCTCAGGAGCCTGTGTAGCGTTTATAGGAAGTAGTGTTCTGTCATGATGCCTGCAAGCGGTAACGAAAACGATTTGAATATGCCTTCAGGAACAATAGAAATCTTCGTGCGGTGTTACGTTGAAGTGGAGCGGATTATGTCAGCAATGGACAGAACAACCTAATGAACACAGAACCATGATGTGGTCTGTCCTTTTACAGCCAGTAGTGCTCGCCGCAGTCGAGCGACAGGGCGAAGCCCTCGGCTGGTTGCCCTCGCCGCTGGGCTGGCGGCCGTCTATGGCCCTGCAAACGCGCCAGAAACGCCGTCGAAGCCGTGTGCGAGACACCGCGGCCGGCCGCCGGCGTTGTGGATACCTGGCGGAAAACTTGGCCCTCACTGACAGATGAGGGGCGGACGTTGACGCTTGAGGGGCTGACTCACCCGGCGCGGCGTTGACAGATGAGGGGCAGGCTCGATTTCGGCCGGCGACGTGGAGCTGGCCAGCCTCGCAAATCGGCGAAAACGCCTGATTTTACGCGAGTTTCCCACAGATGATGTGGACAAGCCTGGGGATAAGTGCCCTGCGGTATTGACACTTGAGGGGCGCGACTACTGACAGATGAGGGGCGCGATCCTTGACACTTGAGGGGCAGAGTGCTGACAGATGAGGGGCGCACCTATTGACATTTGAGGGTGTGCAGGCGGAAACACAGCATTGCAAGGGTTTCCGCCCGTTTTTCGGCCACCGCTAACCTGTCTTTTAACCTGCTTTTAAACCAATATTTATAAACCTTGTTTTTAACCAGGGCTGCGCCCTGTGCGCGCGTGACCGCGCACACCGAAGGGGGGATACACCCTCTCGAACCCTCCCGGTCGAGTGAGCGAGGAAGCACAGGGAACAGCACTTATATATTCTGCTTACACACGATGCCTAAAAAACTTCCCTTGGGGTTATCCACTTATCCACGGGGATATTTTTATAATTATTTTTTTTATAGTTTTTAGATCTTTCTTTTTTAGAGCGCCTTGTAGGCCTTTATCCATGCTGGTTCTAGAGAAGGTGTTGTGACAAACTGCCCTTTCAGTGACCAACGTCCCCTCAAATGACAGTCCTGTCTGTGACAAATTGCCCTTAACCCTGTGACAAATTGCCCTCAGAAGAAGCTGTTTTTTCACAAAGTTATCCCTGCTTATTAGTTTTATTTAGTGTGACAATCTAAAAACTTGTCACACTTCACATGGATCTGTCATGGCGGAAACAGCGGTTATCAATCACAAGAAAACGTAAAAATAGCCCGCGAATCGTCCAGTCAAACGACCTCACTGAGGCGGCATATAGTCTCTCCGGGATCAAAAACGTATGCTGTATCTGTTCGTTGACCAGATCAGAAAATCTGATGGCACCCTACAGGAACATGACGGTATCTGCGAGATCCATGTTGCTAAATATGCTGAAATATTCGGATTGACCTCTGCGGAAGCCAGTAAGGATATACGGCAGGCATTGAAGAGTTTCGCGGGGAAGGAAGTGGTTTTTTATCGCCCTGAAGAGGATGCCGGCGATGAAAAAGGCTATGAATCTTTTCCTTGGTTTATCAAACGTGCGCACAGTCCATCCAGAGGGCTTTACAGTGTACATATCAACCCATATCTCATTCCCTTCTTTATCGGGTTACAGAACCGGTTTACGCAGTTTCGGCTTAGTGAAACAAAAGAAATCACCAATCCGTATGCCATGCGTTTATACCAATTCCTGTGTAATTAACCGGGATCGCTACAGCATCGTCTCTCTGAAAATCGACTGGATCATAGAGCGTTACCAGCTGCCTCAAAGTTACCAGCGTATGCCTGACTTCCGCCGCCGCTTCCTGCGGGTCTGTGTTAATGAGATCAACAGCAGAACTCCAATGCGCCTCTCATACATTGAAAAAAGAAAGGCCGCCAGACGACTCATATCGTATTTTCCTTCCGCGATATCACTTCCATGACGACAGGATAGTCTGAGGGTTATCTGTCACAGATTTGAGGGTGGTTCGTCACATTTGTTCTGACCTACTGAGGGTAATTTGTCACAGTTTTGCTGTTTTCCTTCAGCCTGCATGGATTTTCTCATACTTTTTGAACTGTAATTTTTAAGGAAGCCAAATTTGAGGGCAGTTTGTCACAGTTGATTTCCTTCTCTTCCCTTTCGTCATGTGACTTGATATCGGGGGTTAGTTCGTCATCATTGATGAGGGTTGATTATCACAGTTTATTACTCTGAATTGGCTATCCGCGTGTGTACCTCTACCTGGAGTTTTTCCCACGGTGGATATTTCTTCTTGCGCTGAGCGTAAGAGCTATCTGACAGAACAGTTCTTCTTTGCTTCCTCGCCAGTTCGCTCGCTATGCTCGGTTACACGGCTGCGGCGAGCGCTAGTGATAATAAGTGACTGAGGTATGTGCTCTTCTTATCTCCTTTTGTAGTGTTGCTCTTATTTTAAACAACTTTGCGGTTTTTTGATGACTTTGCGATTTTGTTGTTGCTTTGCAGTAAATTGCAAGATTTAATAAAAAAACGCAAAGCAATGATTAAAGGATGTTCAGAATGAAACTCATGGAAACACTTAACCAGTGCATAAACGCTGGTCATGAAATGACGAAGGCTATCGCCATTGCACAGTTTAATGATGACAGCCCGGAAGCGAGGAAAATAACCCGGCGCTGGAGAATAGGTGAAGCAGCGGATTTAGTTGGGGTTTCTTCTCAGGCTATCAGAGATGCCGAGAGCGGGGCGACTACCGCACCCGGATATGGAAATTCGAGGACGGGTTGAGCAACGTGTTGGTTATACAATTGAACAAATTAATCATATGCGTGATGTGTTTGGTACGCGATTGCGACGTGCTGAAGACGTATTTCCACCGGTGATCGGGGTTGCTGCCCATAAAGGTGGCGTTTACAAAACCTCAGTTTCTGTTCATCTTGCTCAGGATCTGGCTCTGAAGGGGCTACGTGTTTTGCTCGTGGAAGGTAACGACCCCCAGGAACAGCCTGATGTCTCACGGATGGGTACCAGATCTTCATATTAATGCAGAAGACACTCTCCTGCCTTTCTATCTTGGGGAAAAGGACGATGTCACTTATGCAATAAAGCCCACTTGCTGGCCGGGGCTTGACTTTATTCCTTCCTGTCTGGCTCTGCACCGTATTGAAACTGAGTTAATGGGCAAATTTGATGAAGGTAAACTGCCCACCGATCCACACCTGATGCTCCGACTGGCCATTGAAACTGTTGCTCATGACTATGATGTCATAGTTATTGACAGCGCGCCTAACCTGGGTATCGGCACGATTAATGTCGTATGTGCTGATGTTGCTGATTGTTCCCACGCCTGCTGAGTTGTTTGACTACACCTCCGCACTGCAGTTTTTCGATATGCTTCGTGATCTGCTCAAGAACGTTGATCTTAAAGGGTTCGAGCCTGATGTACGTATTTTGCTTACCAAATACAGCAATAGTAATGGCTCTCAGTTCCGTGGATGAAGCGAATTTCGGGAATACCTGGGAAGCATGGTTCTAAAAAATGTTGTACGTGAAACGGATGAAGTTGGTAAAGGTCAGATCCGGATGAGAACTGTTTTTGAACAGGCCATTGATCAACGCTCTTCAACTGGTGCCTGGAGAAATGCTCTTTCTATTTGGGAACCTGTCTGCAATGAAATTTTCAATCGTCTGATTAAACCACGCTGGGAGATTAGATAATGAAGCGTGCGCCTGTTATTCCAAAACATACGCTCAATACTCAACCGGTTGAAAAATCTGGTACTGACACCAGCTGCCCCGATGGTGGATTCGTTAATTGCGCGCGTAGGAGTAATGGCTCGCGGTAATGCCATTACTTTATGTGGTCGGGATGTGAAGTTTACTCTTGAAGTGCTCCGGGGTGATAGTGTTGAGAAGACCTCTCGGGTATGGTCAGGTAATGAACGTGACCAGGAGCTGCTTACTGAGGACGCACTGGATGATCTCATCCCTTCTTTTCTACTGACTGGTCAACAGACACCGGCGTTCGGTCGAAGAGTATCTGGTGTCATAGAAATTGCCGATGGGAGTCGCCGTCGTAAAGCTGCTGCACTTACCGAAAGTGATTATCGTGTTCTGGTTGGCGAGCTGGATGATGAGCAGATGGCTGCATTATCCAGATTGGGTAACGATTACTATCGCCCAACAAGTGCTTATGAACGTGGTCAGCGTTATGCAAGCCGATTGCAGAATGAATTTGCTGGAAATATTTCTGCGCTGGCTGATGCGGAAAATATTTCACGTAAGATTATTACCCGCTGTATCAACACCGCCAAATTGCCTAAATCAGTTGTTGCTTTTTTCTCACCCCGGTGAACTATCTGCCCGGTCAGGTCATGCGCTTTTCAAAAAGCCTTTACAGATAAAGAGGAATTACTTAAGCAGCAGTATAACTTCCATGAGCAGAAAAAAGCTGGGGTGATATTTGAAGCTGAAGAAGTTATCACTCTTTTAACTTATGTGCTTAAACGTTCATATTGCATCAAGAACTAGTTTAAGCTCACGACATCAGTTTGCTCCTGGAGCGACAGTATTGTATAAGGGCGATAAAATGGTGCTTAACCTGGACAGGTCCCGTGTTCCAACTGAGGATGAGAAAATTGAGGCCATTCTTAAGGAACTTGAAAAGCCAGCACCCTGATGCGACCACGTTTTGGCTAGGTTCTATCTGTCTTTACTTTAATGTCCTTTGTTACAGGCCAGAAAGCATAACTGGCCTGAATATTACTATTATGGGCCCACTGTTCCACTTGTATCGTCGGTCTGATAATCAAGCTGGGACCACGGTCCCACTCGTATCGTCGGTCTGATTATTAGTCTGGGACCACGGTCCCACTCGTATCGTCGGTCTGATAATCAGACTGGGACCACGGTCCCACTCGTATCGTCGGTCTGACTATTAGTCTGGGACCATGGTCCCACTCGTATCGTCGGTCTGATTATTAGTCTGGGACCACGGTCCCACTCGTATCGTCGGTCTGATTATTAGTCTGGAACCACGGTCCCACTCGTATCGTCGGTCTGATTATTAGTCTGGGACCACGGTCCCACTCGTCTCGTCGGTCTGATTATTAGTCTGGGACCACGATCCACTCGTGTTGTCGGTCTGATTATCGGTCTGGGACCACGGTCCCACTTGTATTGTCGATCGGACTATTTAGGCGTGAGACTCAGTTCCATGAATGCCTGTCAAGGGCAAGTATTGACATGTGACCGGCTAGCGTCAGTTTCACCTTGTTTGCGTAAAAACCCGCTTCGGCGGGTTTTTACTTTGGTCATCGAGTGATTACAAAGCTTCCATGGTGCCACCTGACGTCTAAGAAACCATTATTATCATGACATTAACCTATAAAAATAGGCGTATCACCGAGCAGATTTCAGATAAAAAAAATCCTTAGCTTTCGCTAAGGATGATTTCTGGAATTCGCGGCCGCTTCTAGAGTTATGACAACTTGACGGCTACATCATTCACTTTTTCTTCACAACCGGCACGGAACTCGCTCGGGCTGGCCCCGGTGCATTTTTTAAATACCCGCGAGAAGATCAGTTGATCGTCAAAACCAACATTGCGACCGACGGTGGCGATAGGCATCCGGGTGGTGCTCAAAAGCAGCTTCGCCTGGCTGATACGTTGGTCCTCGCGCCAGCTTAAGACGCTAATCCCTAACTGCTGGCGGAAAAGATGTGACAGACGCGACGGCGACAAGCAAACATGCTGTGCGACGCTGGCGATATCAAAATTGCTGTTGTCCAGGTGATCGCTGATGTACTGACAAGCCTCGCGTACCCGATTATCCATCGGTGGATGGAGCGACTCGTTAATCGCTTCCATGCGCCGCAGTAACAATTGCTCAAGCAGATTTATCGCCAGCAGCTCCGAATAGCGCCTTTCCCTTGCCCGGCGTTAATGATTTGCCCAAACAGGTCGCTGAAATGCGGCTGGTGCACTTCATCCGGGCGAAAGAACCCGTATTGGCAAATATTGACGGCCAGTTAAGCCATTCATGCAGTCGCGCGGACGAAAGTAAACCCACTGGTGATACCATTCGCGAGCCTCCGGATGACGACCGTAGTGATGAATCTCTCCTGGCGGGAACAGCAAAATATCACCCGGTCGGCAAACAAATTCTCGTCCCTGATTTTTCACCACCCCCTGACCGCGAATGGTGAGATGAGAATATAACCTTTCATTCCCAGCGGTCGGTCGATAAAAAAATCGAGATAACCGTTGGCCTCAATCGGCGTTAAACCCGCCACCAGATGGGCATTAAACGAGTATCCCGGCAGCAGGGGATCATTTTGCGCTTCAGCCATACTTTTCATACTCCCGCCATTCAGAGAAGAAACCAATTGTCCATATTGCATCAGACATTGCCGTCACTGCGTCTTTTACTGGCTCTTCTCGCTAACCAAACCGGTAACCCCGCTTATTAAAAGCATTCTGTAACAAAGCGGGACCAAAGCCATGACAAAAACGCGTAACAAAAGTGTCTATAATCACGGCAGAAAATTCCACATTGATTATTTGCACGGCGTCACACTTTGCTATGCCATAGCATTTTTATCCATAAGATTAGCGGATCCTACCTGACGCTTTTTATCGCAACTCTCTACTGTTTCTCCATACCCGTTTTTTTGGGCTAGCTACTAGAGAACTTTCGGATCAAGCTATGAAGGACGCAAAGAGGGAACTAAACACTTTACTAGAGAAAGAGGAGAAATGCTGGATCGATAAAGCGTGGATGAAGACCAACGCTCCCGTTGCAGGGCAGTTTGCGCTTCCCCTGAGTGCCACCTTGGCTAAGGGGATCGCGTACGCAAGAAATCTGGTGCCGCTTGGCAGGGTCAAGTCGTCGGTTGGTATTGCACAAAAACTCACTCCTGAAGGCTATGCGGTCGGTCCGAATCCCACCCAGGCTCAGTGCAAATTTATCCTGTGGCTGCACTTGAACGTGTGGCCTAATAACTCGGTACCAAATTCCAGAAAAAGAGGCCTCCCGAAAGGGGGGCCTTTTTTCGTTTTGGTCCGCATCCACCTGTGCGGACCTCGGTACCAAATTCCAGAAAAGAGACGCTTTCGAGCGTCTTTTTTCGTTTTGGTCCATCGAGTGGCGCGCTTAGTTCCTCGTTTTCTTTAGTTGGAAGAAGAAGAAACGAGAAAAGGTACGAAATACTAGAGTCACACAGGACTACTAGATGATGCAAACCGTTTTAGCGAAAATCGTCGCAGACAAGGCGATTTGGGTAGAAGCCCGCAAACAGGCGCAACCGCTGGCCAGTTTTCAGATGAGGTTCAGCCGAGCACGCGACATTTTTATGATGCGCTACAGGGTGCGCGCACGGCGTTTATTCTGGAGTGCAAGAAAGCGTCGCCGTCAAAAGGCGTAATAGGTCGTAATTTTTCAATCCAGCACGCATTGCCGCCATTTATAAACATTACGCTTCGGCAATTTCGGTGCTGACTGATGAGAAATATTTTCAGGGGAGCTTTAATTTCCTCCCCATCGTCAGCCAAATCGCCCCGCAGCCGATTTTATGTAAAGACTTCATTATCGACCCTTACCAGATCTTTCTGGCATTTACCAGGCCGATGCCTGCTTATTAATGCTTTCAGTACTGGATGACGACCAATATCGCCAGCTTGCCGCCGTCGCTCACGGTCTGGAGATGGGGGTGCTGACCGAAGTCAGTAATGAAGAGGAACAGGAGCGCGCCATTGCATTGGGAGCAAAGGTCGTTGGCATCAACAACCGCGATCTGCGTGATTTGTCGATTGATCTCAACAACTTCTACCGCGAGCTTGCGCCGAAACTGGGGCACAACGTGACGGTAATCAGCGAATCCGGCATCAATACTTACGCTCAGGTGCGCGAGTTTCAGGCCAGCTCGCTAACGGTTGCTGATTGGTTCGGCGTTGATGGCCCATGACGATTTGCACGCCGCCGTGCGCCGGGTGTTGCTGGGTGAGAATAAAGTATGTGGCCTGACGCGTGGGCAAGATGCTAAAGCAGCTTATAGACGCGGGCGCGATTTACGGTGGGTTGATTTTTGTTGCGACATCACCGCGTTGCGTCAACGTTGAACAGGCGCAGGAAGTGATGGCTGCGGCACCGTTGCAGTATGTTGGCGTGTTCCGCAATCACGATATTGCCGATGTGGTGGACAAAGCTAAGGTGTTATCGCTGGCGGCAGTGCCAACTGGTAGTGAAAAGCGTTGTATATGGATACGCTGCGCGTGAAGCTCTGCCAGCACATGTTGCCATCTGGAAAGCATTAAGCGTCGGTGAAACCCTGCCCGCCCGCGAGTTTCAGCACGTTGATAAATATGTTTTAGACGACGGGTGGAAGCGGGCAACGTTTTGACTGGTCACTATTAAATGGTCAATCGCTTGGCAACGTTCTGCTGGCGGGGGGCTTAGGCGCAGATAACTGCGTGGAAGCGGCACAAACCGGCTGCGCCGGACTTGATTTTAATTCTGCTGTAGAGTCGCAACCGGGCATCAAAGACGCACGTCTTTTGGCCTCGGTTTTCCAGACGCTGCGCGCATATTAATAACTCGGTACCAAAGACGAACAATAAGACGCTGAAAAGCGTCTTTTTTCGTTTTGGTCCTTTGAAGTTCGCGGATAGTCCAATTATTGAAGGCCTCCCTAACGGGGGGCCTTTTTTGTTTCTGGTCTCCCTACTAGTAGCGGCCGCTGCAGATCCGGCAAAAAAGGGCAACGTGTCACCACCCTGCCCTTTTTCTTAAAACCGAAAAGATTACTTCGCGTTATGCAGGCTTCCTCGCTCACTGACTCGCTGCGCTCGGTCGTTCGGCTGCGGCGAGCGGTATCAGCTCACTCAAAGGGTCTTACGCCCCGCCCTGCCACTCATCGCAGTACTGTTGTAATTCATTAAGCATTCTGCCGACATGGAAGCCATCACAAACGGCATGATGAACCTGAATCGCCAGCGGCATCAGCACCTTGTCGCCTTGCGTATAATATTTGCAGATGGTGAAAACGGGGGCGAAGAAGTTGTCCATATTGGCCACGTTTAAATCAAAACTGGTGAAACTCACCCAGGGATTGGCTGAGACGAAAAACATATTCTCAATAAACCCTTTAGGGAAATGGGCCAGGTTTTCACCGTAACACGCCACATCTTGCGAATATATGTGTAGAAACTGCCGGAAATCGTCGTGGTATTCACTCCAGAGCAATGAAAACGTTTCCATTTGCTCATGGAAAACGGTGTAACAAGGGTGAACACTACCCATATCACCAGCTCACCGTCTTTCATTGCCATACGAAATTCCGGATGAGCATTCATCAGGCGGGCAAGAATGTGAATAAAGGCCGGATAAAACTTGTGCTTATTTTTCTTACGGTCTTTAAAAAGGCCGTAATATCCAGCTGAACGGTCTGGTTATAGGTACATTGAGCAACTGACTGAAATGCCTCAAAATGTTCTTTACGATGCCATTGGGATATATCAACGGTGGTATATCCAGTGATTTTTTTCTCCATTTTAGCTTCCTTAGCTCCTGAAAATCTCGATAACTCAAAAAATACGCCCGGTAGTGATCTTATTTCATTATGGTGAAAGTTGGAACCTCTTACGTGCCGATCAACGTCTCATTTTCGCCAAAAGTTGGCCCAGGGCTTCCCGGTATCAACAGGGACACCAGGATTTATTTATTCTGCGAAGTGATTCTCCGTCACAGGTATTTATTCGCGATAAGCTCATGGAGCGGCGTAACCGTCGCACAGGAAGGACAGAGAAAGCGCGGATCTGGGAAGTGACGGACAGAACGGTCAGGACCTGGATTGGGGAGGCGGTTGCCGC
+
GEJHJJHJFIJIFHJJJJJJJJJGJJJJFJJJJHHHJJGJJHJEEDCGJJHJJJJJIIFFJJJIIJIJFC--**--CJJJJJGHJJGEJJJJJJJFHGIJJEJJJJJGJJGJJJJJJJJJJJJDDGFIFFFBB=IBB?>87('&&.04*&&)55>FEIHJJJHHDEHJJJG@>=?AA<:;HDJFIJJGFHJJFFHHGJJJIJEJIDJHJEEHEIGFFEHIJGGIJJFJJJHIJJJHJJJIFJGJJHJHJIEGGJJJJJJDFGFJJJJJJJJJIJHFJHFIJIJJJJJJ@;8FAEDDFEJJJJIJH:::;BJCAABJJHIIJIJJIHGHJJJJJJJGEFE655F=))))**)+--0.)((*819:CE99822/26<>GAJEBDDJJFIJIHIIJJJFJJJJIHHHFGIJGFIH=<<4523)))((,(()+57=EJJIJHJEC@AAIFEFIFJEGFHJJJJJJJJJJEIJHGIHGGJJJGGJHCEEJIHHGJJJHHJJJJGJJJJJJGIJJJJIJHJJIJGJHGIJIJJJHJGJJGIHJFFFFFGDCCEJIJJHJJJJHIJJJJJJJJGAAC6666JJGIJGIFICDA@EEGJGC?ACEJFDJFHJAAA@DBEH@@@?@@AAGJHJIIJH4334DCJGFDCJJFGFJJJJJJJJHJJJIJJJJJJGJGJJJJJHIJJIIJJJJHJJGJHJHGJJGJJIJFJJJJHJIJFJFJFCC1111?HJJJHJFJJJHIHHJFJJJJAEC8B>9''')?<@54113/1<>CAFDJJIGJ==<@BB@A@BB2222****55-,,,1,,,122(&&&**+/985>?JJGHJCE>655///3...<?JJDFDJJJFGJEJECCB?@@@IGEIFJJJJJJGJJJFJJJJJHEJFEEFIIIEBCJIGHHIHJJGJJIJIHGEDA=<<:>:1D>;<JIGHJJJIHJCFDGJJDEJJJJJJJGJJJGJJJJJHG7777J>><<***=DJJ?=<=CA74567;BCDJHFEJIIICC@@EC=:401GCDCCADCEJJJJJJJJIHJHJJ6668C@?@AJDEEBACDDCJDJC)))(&&&))&&'%%$$%%'''(*(&&%%$%''%)-.089:97663<>834330CBBCDFJJJGJGHGJJIJJBAEJIJJJHJIJFAHDFFJECAAAGEAHDIGIJJJFJHJEFFJCCB55;>JJJJJJJEAAC@B?=>5@BDFHFHFFEDDA+,+)+,//576///2432/=?6678GIIGJHGDHFJJFGDEGGIJJ?:;D@G?@?A77=AGJHJHJJH<<<<JJJGIJJJHIGFHEG55,,-*(((%&';AFCB@=ECAI@DGJFJ;DDEJJJJJJDEAH:::JH>11+))++:EGJJHEJJJJJJGJG5555637)''&&+**&--99:>>ADDF@@@BEBJGFJGJDJJBCA@?@????JJJIHFFECJFHJGJJJHJGJEGECCECAC=?C>4220.(((')(&&%&'33<<<<=@?@EDJJEIGJHJJFJJJJEJEFJIFAJJ=AJJGIHJJJHF>=;<<4443=?BDFFFJHGIDIEEIBGCDFFJIHIHHEDCFJDC@@AF?++)()11123399:;HGJEBDBBCCFE>==85412::5=?=<<772/0DBB@?334CCJFDCDGF:99BBABGD?///.441-*(((+,//.019110000;9H<;<=?JJGI=JGJJJJJJFIGCCCGIJGGGJHIJJJJG222/1//84-BA=CJDDDHIJJJIHJJJIJJJGGJJJJJJGFGGJB@;;>JJJEFGGHGJJJIGHJJGJHJJHHJJAA??986112&*)+//)'''78;8=CCDGGJJJHJJJGHBCJHJJHJJGJJJJHJIJHIJJJJJJJJGGDDEJFJHJJJJHIJHIJIJJJ????JGJJJJJJJIHJJIJJJFGDJGJHFFFEIJJGJJHJGJJGJJJJFJFJBFC555=@?877=GJJIEJGD33344;:;EFFEEBAFEJGJHJFJIJJJJJJFJJJJJJJJIJJJIDCIJJHJJJ<<<=DBCCJJ<=GHJJIJJEJJHHIHFJJJIJIJJJJJJJJIGJIJICEFJBB??DFAECDDCEGHC@@AGHJJJJGJJJGFJGJHJJHIHJHFGGHGHJGHIJJIJA;8306+***)''$%$&+((*)&$$%#%$$$&&&(((**+)())+ABCHGE;:89=880/,*((()9;ACIJB;;;>AJJJGGJABDE7444?>??CEC<JGGGJJJFJIEHG87778>AACFEJJJIFJIFG65('()../1;<@==?833346857<>DFIJIEGEDDFIHJIEHCCAADJHG::8++*,;>>>??EEJJJJFJHFJJJJFJJJJHIJGJJGEEJJJFIJJIGEGJJJJIJJJJGGEJJIJFGJJJJJGJFIFJJFHJHJJGHJJ;99:HJCDJHFJGJJJJEIIA@>>?DFDGJ>==<>...-,))+''./07GGJJJJIJJJJJJJJJJIJJJ:E8A>3D7JHJJJJJJE9:9322587()@BD5<DDJJFJHJHGJJJ?>?GJDGGIJJJGJJJJHJGIGIGIBB??<<:0..--***<<=FA?<5----1'30,54)//0?BCECEFFJHIJJJ+(((GJJHCBBD??A@EJJJJJJJJFJJFIJHIGGJGIIJIJJJJJJJJJGJJJGJGGIABAB@>4111((0//212776711;>JFEECBGGEC@<5EEFHJJJIGJJHHED>?@@DCB5('''(),/.448ACCAA?>@876665337333878@=?CFGJJDEJGHIGJJGEDEGJJHJFJJJEJGJJJGJEGJJGG=<=65,-557.--.JIJJGJGCEEE@@?>AD@CD9898@AAGGGIHIJJGJJJJHHHBBBBEJJJJDCA433377DEJDDECHHJJFCFGJJJJHJJJJJJJJJJFJIFJJJJIJJJJJHHHJGHHJJJJGIJHE@@BAAGHB@3223569511+++,3'&%'&&$%&(-+**(&&%&'',-----1=;;@@@IJH=9889;JJJJJJHIJGEJJIJJJJJJHHJJJJIGIJJBBBDIJJJJIGHJIGJJIJJJJHJJJIHJIJEA@;:::@ADEIJJFGDFFJJJJJJJJFJJFJHJGJHJJJJJGFJJJIGJGIJFGEJJB11*)))7JJJIJJJHHJJJIHJJJD<<FDEJIFF65/-+----BDGEDDCBBAGHHJJGJJJJJGHJJJHJJJIGJJHAAADJ4444IHJJGIHJHJJJGJHJFDHEJJJJJFEEJFIJJGJIFJJJJIGJJJJJJGJIJIJJJHHIIJIJJJFJFFFJJJJHJJEHJJGEC663+*+-222111HJJGHGHHFJDIFJHIJJIJGJJHFHG;:;GJHFGDJJGJJFF5546JD9856:55:7007744IIEEJJFIJJHJJHGJGJJJJHJ=;33@ACADHIJEIH<:983)5321,2..0113)))./**++;<>GJJJJF>@?;6555971//++)((*)*.-.///*''''''-2>@<<=545234444>>JJJDGHJJH66650'%%%'''((888;GIJIJGJJGFHJF>:9.(((866-%$$$$%$%/-.0>7@8AGDCEHGIIJJHJJJHIIJGIGJJJJJJHHHJJHIJJHFFFDJJJJJJJIEJGFIEEGA=;<;<?////JCIEBCBJIJJJJJIBECDJFJIJJHCDEJJIJJJJJJJJHJIJJJJIJHJJJJJJIJJIJJIGJJJJJGIIIIIJJJJEJJJGJJGIJJJJEJHJJIJJHJJHGHJCB?;9:;811---.DFFJJFFIGHFHHEFD>@>>??<FJHJJFGGJHJJFIJJJJIJJHHFFGJJJCAAEIJIHHJFDJGFIJJJHJJFIJJJD@@@@JH>=:5=CFEJFHGEEGGJHJHJEFGEGEJGJJGJJJFJJJIJHJJGIGEEJJ9994543234442--)(&(&***+1-)*++((((.+%('(*1./111(((JJHFIJAAAAFI99:JFGIJJJJGIGJHJGGJJJIJJJJJHJJIJJFJJJJJ<**+89E=@<;<:76757@<>>DGEFFJHIJFGC>=<>EIDGE?@@@HJG===>IJFJ@221,*)&)1113765:9,--->?BEJGJJJJJJJHIJJJIJHJJJIJJD'''(IJJJJJJJJJJJJJIFGEEDB>9''''''(GHJIIJIJJJJJFGJJJHJHBCBEIIIJJHJJIJJJJFEEJGHJ::;:310+)))*)''%&##$###$%%*,.-9<<BC@CDCDGIHJ8888HFJJJHJJJHFJJ?@JI?>?DHEEHJFJA@:95@CF>>>?G<200-..-.%&&(+,<ADEGJJGHA><=998:3222<;?JJJGJJJFEJJJJJEJGGGGB5)(((,,9888343222JIJFJJHIJHJJJHJIIJJJJJJJJGJHJJFJBIB/----.>CJBAABIJIJJGEDDD==?BIGJJ:9:B?1*',2()9;---''''*+/01?@?FJFGGG;;;9988>BAA880,&&((&&((././7ABABFFEFGJJGJJJJGHIJGCDFGJJIJHJJJJIJJEHJJJJIJJJJHJJJJJIIIJJHGJJJJHHGJJJJHJJJJGJJJJJJHJGFIEJFJJBBCDFGGJJJJJIJJJJJJGCF?+(&')6<GJJJJIJJJJJJJJJJJJJJJJJJJGJJJJJJIGIJJJJJFEAACCG?>?@B@@CDGCBCBBIJJJJJJJJJJIGJJFJIFHJJJJJHFJJJJIJFB?;BJIJA???A@AJJJJJJJJJJEJJJ@@@@BBACDJJJJGJJGJGIJJJIGJGJJJ?93*08;GB=99HJJJJJJJJIGF;>>AAA?=<DGDJDFF*))+@3222<<<GFIJJJJJJJJJJJJBB?AI<>BA@ECEBDC5230,''(()&$$$'&%%'+%'9:;<>>>9AFJJIEI?EHEJGIJJJJJJIJJIJJIEHJGIJHIJFJJJJFJJI95332(''(....0130-,(''*&&%%%**,,311412,+++DCJJJJJGGJHJJIJHJJJGHGFDFJIJJJJGJGHHIJJGGGJJGGEHJEIHJJJJJIJJJJHDEDJJJJHGFG:65410-'$$'*&'%%%'''()'(&&&05>ABIDIGHJIHIIIJJ9CGJJJHJJJJJJHJHIJJGJJJHJIJIJJIEGJFE??A@D21-2(%%$%%%%(*+///010-,,-1*JJGJJJJJIGJJJJJJIHJGGJDDABFFBCJJGJJJJGDEA@?<('&&*(%'**:EBBBEJEGH;948555>GCBCJFIJHJIIJJBBA87)&&&(127342545@EIHEJJFJJHJJGJIJIHJGJJJJJJHJJJIJHIGJEEIJHJHJJJHJJB@AAIEEFAGJJJJJJEJIJJHIJFHHHGJGJJJHJIJJJIJJ;:;676.---//,++((%%%),3324>?<:EC@@;>B::F;CD@>>9::;FIFHFJJJHJJHJJIJJJJFHGJJJHICDEGJJJHJJJEEEBCGJJJJJJJJJJJHHGEEEE??GFCEFGGJJJJJJJJJFJHJGFJIJHHIGJFII877***)000@JIJFC@A@?=<787,((&&&&EHFJJJGJGIFCCC11106))55AA++((&(.$&&'*((36178577AIJFGFDDA??>FE:::@FD>;453=AI@@@@FGEAA@B+(())))*11023/))))/400/..0.,+*+(,'(&&&'0000=?BBEFIJJGJGHFEIJJEJEJJJIJFDDEIEGFIGFA@@JJD==<;/)*,-''&&((58?BEF;:96/222;:86,**0,+*)-+077ACCDHJJJJJJHJGJJJEHGEB9<IJJIJHBCBCGJJFGFGJEIIIIJECCHGJJHGHJJJJHJIJJJJJJIJJIHJEIJJHGJFIJC,++*---,.-))******-24<BGFJJIDDFEGG<8IJ@@FJIFJJFGEJGFDBDCIJJJJJJFJFIFFB=96*+45FIJHJJGJIJHJHGJIJHHHHJJJJFJIJJFJJIJJIJJIJJJJJJJJJJBBBGJJGFEE5334JI:999JHE>6<<<<CCCJJJFIJJGIHDB?9674--*)'&'-,.,-77<?JIIJJEFJGGJIEGGJIGJJGIFIHJJJJEEDEJIFDAJJIJJJJJD@>>?JHJ;95673>GFDGHJJBDACIJJIJJJJIJJJJIJHJGHHFHFEJGGJJDFCFJJJJIJHJJJJJJJHGJIEIGBDHGGJHJJGJJJF@@@AJJJJJEIIJJIHIIHJIJJJDBCDJGJIJHGHGGJDJEDBCA?<7.+)*.0,057?DCEHJIJJJJJJFJJFHIJIJJGGIJIHEJJJJIGJGEJFGIJFFECCBC><<<B<<<=;9?A>DCEIGJBAG>JJJJHJIJJHJDFEJJEFGIGJJJJJJJJGJJHHGJJJJIGJJGGEC@,+++++,20+0,+....'+>@ABBJGJJIJJJJJJHFHC9999D??AA@?@AGFGFHJCBA<<98.-&&&'''*(,10/+(''15''&''&((%%%&-((',.-,,-EDDEFHIJIJGJJIJJJFEGA6%%&$$$$)*..677?B>;89?GECBCEDJJJGFJJFE=<7777ADFJFGJJJHJJJFGHJJJJJJJIJJGECABCB@C@0HIJFGHFJJCACACCCCCBBAABBD>D1012::::;<90...==JGEDDJJIIJJGJJFHJJJJJJJIHJIJFJJHIFDC3+)&&%&&&):BFDJJJJJHIEJHJGJJGIDFF7222222278:@@<445FJGIFGJJJJJJ2223HH<<;6333+()*.6BDB@C:7777JGHJJJJJJGIJJJ4345@A?@ECDABCC@>>=?@<=<<9:::A>>CFDHFJHHJHJDDCC:9961.++,+6788842.,-,/,-2735243?<=FDCCJHEDJIHIJJJJ>==>IGGJGFIJJHJJFGEJGC@?-)('%&+%(45BHHJJJIIIIJJEEFIJJJHJJJHJGJGJJJHJJJJHHGIIJJ999:JGJJJJIJJHJJJIGJJJIIJJJIJGGFJJIIHJGGJJGJEHE=<<;33229,+*048'%%'(FHFIJJEIJJJIEGJJEDDJJJJJJJJJJIJJHGIHJJJHJJFJJJJIIJJE8GGDB;<?;=<::<>FD>=@ABJHJCG;9==D?>?AIFEJGFF00//<>DIGHJBB;HDCCD@IICEJEFBCDHEFJEJJHGCBCDCDEAD83//0=EA@@AJEC>>>>>@=771128>@BGGJFJJIJJ8888JCFA95578:;82237434,,().()))*&%%%&(($$%$$$&'((('&&')*+2.((3);FJJDCFGJGJJJJJIJJJIFA<AA:78=<>810//1(6774446JHJHGBC;90.,,,--35+),333>CDEEJJIFIJFJHJJC@:79<;::?@AJJJJFIHGI22,+*+15<23;<<<ACHIJJJFED661'$$$%&)*&&&&(=75CGE=JFJJHHHHIHHJIJJJJGJJJJJDJFJJE@A???@DHJJGJ@?BCGJJJCBADFJFEEEGJJJEDC?3@<;=999651++4661,;<??GGIJCC?=AB>A>93347I---01..***+***-.,)*,+()-../135455CD@H><;;BEFIIJJHGJJHHJJHFIFJJ@@CGJJJ7554=G000133?;8768346EFJGFE//024?>((((76*(''&&',2:CJGJJFJGGBAA<-+('*000*&%%%%%&-+)''')))*7<=@;;<<BFEGD??CHGHHJJJJIHJGJHJJJJJJIJJJJJIJGJIIJIJEFDDJF::;500000-,-++++*.-.//*((&(),./8))('-0:?A:6961,++)*+++**))*+78;=?==<=76756666B==>AJFIB<;981113EFCFDEEIJGJFJJJJIFGFJD<;@;56768>@GC?=>@@HEDJIHEJJHJJFF+**)(('&%%%&.01231''(3JHGHEDDDJGJJJJGIJJIJJJFIJIJJIJJFJJFJEHJEHGJGJJGIJJFJJGGC>897;==AHGD?==F:88=BGJJJHGJEBBBGFG@9;*))C@@AAJFIJJJJFHECA@A@BEIJDBB==<DBEFFEFGIJGDC?666666=>>>7B0+,-()(*.-,,&'&&%$$%%$'>?JFGFJFIGGHFGJE?578:=?=656B69667FF****&$$$%'(*-.988:CJEIJGJJGJJJJEEJJJHJJG''''EB@6556201DIJHHHIJJJFDCGFIFEFGJJ=GFFJFGJIJJFHFHIGGEJJJJJJJJJJJJGJJJDCEFJJJJJJGIJJJJJJJGEECHDFDDBJCJFJJJHJJJICAABEJJFIG9443*'''&%%'+-)=>?JGFDDHIGEFIHJJJGIJJIIJHGIHJIFHECJDDDDJGJGJFIJJGJHGJJHIEJJGGGJGCFA.,,,GJA@::;:;.(((**./-**)')))/6,+++('''%((.--)(((0611017;<=ADB@@AJIFJJJJFJHGHJFEFHGJJJJHGJIJJEJIJIIJJJJJGJJGJJJJJHJJHJIGJJHJIJJJJJJJIIGJJJGJFHJJJJ;;;;JJH.--.?A@EHEBB899921222<EEDBEBCCHJJJIIJIJJJJJJIFGHJJJHEJJIGFEJJHHHGJJJHFEGJFJFJJJJJJJJHJJHJJGJJHJJJJIHGIAIJHGB=54437301.0.215:=JJJJJJJHHJJJJGJJJIJJIJJ@??>CB22EIHJJEJJHJJJHJJJJJHJJFF92100('+('&''543-+)'''(-,+/&&&&/*(''')10189CJJJHJJJJJIJJHJHJEIJGGFGHFJJIJJIJJJHIHEIGCC2224@JJJJJHJJJGJIJJJDJGGIGJJJGJJJJHIJJJIHJJEGDB?>==0/..+(('%%:AA=@GGGJHEJJHEJFDIDGEJIJJJJIJEJDEJJHJGGEB?>64448GHJHJIJJIJGJJIJJJEJIDGJGD>;;<@BA@@AD?<<<:9::?BBGGDCBEGJHHIJHFJIIJJJJJIJJJJJGJGIJIJJFGJHJJIJJJJEJGFDEBCJFDGJJIGIIJJIGJFGIGJIJFHGICDDCHDFIJJFGDD8FHCDIJJJFE?JJHJDEDCJJFJHHJHI@ABBCHHA:99DEJFHJIJJFGEEGJJJGGFGJEJHH@IF:89;A@3225865/*02155&'''('+++-@DJJEJEDHEIIJJGJIFFGJHFIGFHJJFFA?BJFEE?@DJJJB@AAAGJJJIJGJHFJJGJJJJ=<</**+*''(/89///GJG?6//.,(&&'+***01>B??CCC31<=BI976+8AJJJGJHJJJIJHJJGGEJJHJJJGJIJHJIJJJJJHFJJJJJIJJFFFCIIJJJJFJJJJIIJJJJJFJJJGGJGJJJJFHFH?/*&''(,<<AEJJJJJFDGEHFGIJJHFJJJJJJJJJJIJJJJGIJJJJJJJJJFJJIJHJJJHGJHJFIJJJJJHFJJHHHJJJEJIJHJGJIIHJJJJJIGDJHJJJJJJJIDIEGGFJJJJJJJIJ????JEJIGJJJJJJJJJHJJJDBB>;700-,+,,7@?BJCEEFJJJIIHFGJH@@@FFGIFGFJHJEJJJHJJJJHHGFIIJJJJHGIJJJJJI@//./88;<FJIGHGJDDBCJFHDJJJIHGJEDFIJJIGIJJJJFHG?1004<)(('&&(,++,6,+++1;;9<<GHFJGJGJHJJJGJIJFGGDJJHHGEG>2*))3-///B?GJIJJJEGDCCCEJDE>51/,&&&))(.*)))..3=;2//.)('&%%&-349>FDGIHJJHJHHJIIE40/0736?>;(&&%$$&*0..-,.9988:44JEED>>>=?EEGGJGJJJHIEJHHGHJHHJJEJJJJJJIJJHJJHJJJJFDCBCI@?2)))*FHJJHJJIJJIJHJHGHJHGJJJH>><<=@622(=EJJ@JHJ@BBJJJJJGFGIIIJIJHJHJJEEFHJJHIJJJJJJIJEFJJBBABJJJJIGGFJDGC955:CEFDCDDEJHGJGGB??J@JJJGJJJ777?@@CJJJ25:9001HJJIGJIJJJJIJHJJJJFJJJJJIJEGEECJJEIFJDICIJJJJJJJIJJJJJJHJFGJJHJJJABAJJJGJJJJIIEJI<<;;<=FD=9:=GEEEJGHHJIJJJGJJJIJGJJJJJJJJJIJJGJDCCHJJFJGGHFEHGJJJIID=<=HJGIJIJJJ=>>?DEDCDDBJGJGJIGFIFJJJHCFDDJJHJJJJEJJJIJHIIFC4336///,(*((08CGJIEFJHCEFCGJJGJJJJHFGGFHJJIIHJFIJJHEHFIHJHJGIJFJJJJJIJJJHJECBGHHJJJBGGJHJJJCIHJHJJGHDIEEAAAA0000322446:CBBAC>@@JHJEG3323890,&
@Glass_T7V_20_D3_14_5_20
CCATGTGTACGCAGCATGCCGAATTTGCTCCTGAGTCCACGGGGACTGAGAGCCATTACTACTGCTGTATTTGGTAAGCAAAATACGTACATCAGGCTCGAACCCTTTAAGATCAACGTTCTTGAGCAGATCACGAAGCATATCGAAAAACTGCAGTGCGGAGGTGTCATGGAACAAACTCAGCAGGCGTGGGAACAATCAGCACATCAGCAGCACATACGACATTAATCGTGCCGATACACCAGGTTAGGCGCGCTGTCAATAACTATGACATCATAGTCATGAGCAACAGTTTCAATGGCCAGTCGGAGCATCAGGTGTGGATCGGTGGGCAGTTTACCTTCATCAAATTTGCCCATTAACTCAGTTTCAATACGGTGCAGAGCCAGACAGGAAGGAATAATGTCAAGCCCCGGCCAGCAAGTGGGCTTTATTGCATAAGTGACATCGTCCTTTTCCCCAAGATAGAAAGGCAGGAATTGTCTTCTGCATGATATGAAGATCTGGTACCATCCGTGATACATTGAGGCTGTTCCCTGGGGGTCGTTACCTTCCACGAGCAAAACACGTAGCCCCTTCAGGACGCAGATCCTCAGCAAGATGAACAGAAACTGAGGTTTTGTAAACGCCACCTTTATGGGCAGCAACCCCGATCACCGGTGGAAATACGTCTTCAGCACGTCGCAATCGCGTACCAAACACATCACGCATATGATTAATTTGTTCAATTGTATAACCAACACGTTGCTCAACCCGTCCTCGAATTTCCATATCCGGGTGCGGTAGTCGCCCTGCTTTCTCGGCATCTCTGATAGCCTGAGAAGAAACCCCAACTAAATCCGCTGCTTCACCTATTCTCCAGCGCCGGGTTATTTTCCTCGCTTCCGGGCTGTCATCATTAAACTGTGCAATGGCGATCGCCTAACATTGATGACAGCAGGTTTATGCACTCGTTGCATGTTTCCATGAGTTTCATTCTGAACATCCTTTAATCATTGCTTTGCGTTTTTTTATTAAATCTTGCAATTTACTGCAAAGCAACAACAAAATCGCAAAGTCATCAAAAAACCGCAAAGTTGTTAGAAAATCAGAGCAACACTACAAAAGGGGATAAGAAGAGCGCATCCTTCAGTCACTTATTATCACTAGCGCTCGCCGCAGCCGTGTAACCGAGCATAGCGAGCGAACTGGCGAGGAAGCAAAGAAGAACTGTTCTGTCAGATAGCTCTTACGCTCAGCGCAAGAAGAAATATCCACCGTGGGAAAAACTCCAGGTAGAGGTACACACGCGGATAGCCAATTCAGAGTAATAAACTGTGATAATCAACCCTCATCAATGATGACGAACTAACCCCCGATATCAAGTCACATGACGAAGGGAAAGAGAAGGAAATCAACTGTGACAAACTGCCCTCAAATTTGGCTTCCTTAAAATTACAGTTAAAAAGTATGAGAAAATCCATGCAGGCTGAAGGAAACTCACGAAGTTGACAAAATTGCCTTCGATAGGTCAGAACAAATGTGACGAACCACCCTCAAATCTGTGACAGATAACCCTCAGACTATCCTGTCGTCATGGAAGTGATATCGCGGAAGGAAAATACGATATGAGGTTCGTCTGGCGGCCTTTCTTTTTCTCAATGTATGAGAGGCGCATTGGAGTTCTGCTGTTGATCTCATTAACACAGACCTGCAGGAAGCGGCGGCGGAAGTCAGGCATACGCTGGTAACTTTGAGGCAGCTGGTAACGCTCTATGATCCAGTCGATTTTCAGAGAGACGATGCCTGAGCCATCCGGCTTACGATACTGACACAGGGATTCGTATAAACGCATGGCATACGGATTGGTGATTTCTTTTGTTTCACTAAGCCGAAACTGCGTAAACCGGTTCTGTAACCCGATAAAGAAGGGAATGAGATATGGGTTGATATGTACACTGCGGCGAGCGCTTCTGGATGGACTGTGCGCACGTTTGATAAACCAAGGAAAAGATTCATAGCCTTTTTCATCGCCGGCATCCTCTTCAGGGCGATAAAAAACAGCTTCCTTTACGCCGCGAAACTCTTCAATGCCTGCCGTATATCCTTACTGGCTTCCGCAGAGGTCGATCCGAATATTTCAGCATATTTAGCAACATGGATACTCGCAGATACCGTCATGTTCCTGTAGGGTGCCATCAGATTTTCTGATCTGGTCAACGAACAGATACAGCATACGTTTTTAATACCGGGAGAGACTATATGCCGCCTCAGTGAGGTCGTTTGACTGGACGATTCGCGGGCTATTTTTACGTTTCTTGTGATTGATAACCGCTGTTTCCGCCATGACAAATCCATGTGAAGTGTGACAAGTTTTTAGATTGTCACACTAAATAAAAAAGAGTCAATAAGCAGGGATAACTTTGTGAAAAAACAGCTTCTTCTGAGGGCAATTTGTCACAGGGTTAAGGGCAATTTGTCACAGACAGGACTGTCATTTGAGGGTGATTTGTCACACTGAAAGGGCGATTAGCAAACATTCTCTTAGAACCAGCATGGATAAAGGCCTACAAGGCGCTCTAAAAAAGAAGATCTAAAAACTATAAAAAAAATAATTATAAAAATATCCCCGTGGATAAGTGGATAACCCCAAGGGAAGTTTTTTCAGGGCGCCGGTCGGTGCTAACCGGGATCCTTGTGGATCCTGTCCCTGGGTGCTTCCTCGCTCACTCGACCGGGAGGGTTCGAGAAGGGGGGGCGCCCCCTCGGCGTGCGCGGTCACGCGCACGGCGCACGTGGGGGCCAAGCAAGGGTATAAATATTCGTTTGGGAGAAGAGAGTTGAAAAGACAGGTTAGCGGTGGCCGAAAAACGGGCGGAAACCCTTGCAAATGCTGGATTTTCTGCCTGTGGACAGCCCCTCAAATGTCAATAGGTGCGCCCCTCATCTGTCAGCACTCTGCCCCTCAAGTGTCAAGGATCGCGCCCCTCATCTGTAGTAGTCGCGCCCCTCAAGTGTCAATACCGCAGAGGCACCTGTCAGGCTTGTCCACATCATCTGTGGGAAACTCGCGTAAAATCAGGCGTTTTCGCCGATTTGCGAGGCTGGCCAGCTCCACGTCGCCGGCCGAAATCGAGCCTGCCCCTCATCTGTCAACGCCGCGCCGGGTGAGTCGGCCCCTCAAGTGTCAACGTCCGCCCCTCATCTGTCAGTGAGGGCCAGGTTTCCGCGAGGTATCCACAACGCCGGCGGCCGGCCGCGGTGTCTCGCACACGGCTTCGACGGCGTTTTCTCGGCGCGTTTGCCAGGGCCATCAACGGCCGCCAGCCCAGCGGCGAGGGCAACCAGCCGAGGGCTTCGCCCTGTCGCTCGACTGCGGCGAGCACTACTGGCTGTAAAAGGACAGACCACATCATGGTTCTGTGTTCATTAGGTTGTTCTGTTCCATTGCTGACATAATCCGCTCCACTTCAACGTAACACCGCACGAAGATTTCTATTGTTCCTGAAGGCATATTCAAATCGTTTTCGTTACCGCTTGCAGGCATCATCGCCGAACACTACTTCCTATAAACGCTACACAGGCTCCTGAGATTAATAATGCGGATCTCTACGATAATGGGAGATTTTCCCGACTGTTTCGTTCGCTTCTCAGTGGATAACAGCCAGCTTCTCTGTTTAACAGACAAAAACAGCATATCCACTCAGTTCCACATTTCCATATAAAGGCCAGGCATTTATTCTCAGGATAATTGTTTCAGCATCGCAACCGCATCAGACTCCGGCATCGCAAATTGCACCCGGTGCCGGGCAGCCACATCCAGCGCAAAAACCTTCGTGTAAGACTCCGTTGAACTGATGGACTTATGTCCCATCAGGCTTTGCAGAACTTTCAGCGGTATACCGGCATACAGCATGTGCATCGCATAGGAATGGCGGAACGTATGTGGTGTGACCGGAACAGAGAACGTCACACCGTCAGCAGCAGCGGCGGCAACCGCCTCCCCAATCCAGGTCCTGACCGTTCTGTCCGTCACTTCCCAGATCCGCGCTTTCTCTGTCCTTCCTGTGCGACGGTTACGCCGCTCCATGAGCTTATCGCGAATAAATACCTGTGACGGAAGATCACTTCGCAGAATAAATAAATCCTGGTGTCCCTGTTGATACCGGGAAGCCCTGGGCCAACTTTTGGCGAAAATGAGACGTTAATCGGCACGTAAGAGGTTCCAACTTTCACCATAATGAAATAAGATCACTACCGGGCGTATTTTTGAGTTATCGAGATTTTCAGGAGCTAAGGAAGCTAAAATGGAGAAAAAAATCACTGGATATACCACCGTTGATATATCCCAATGGCATCGTAAAGAACATTTTGAGGCATTTCAGTCAGTTGCTCAATGTACCTATAACCAGACCGTTCAGCTGGATATTACGGCCTTTTTAAAGACCGTAAAGAAAAATAAGCACAAGTTTTATCCGGCCTTTATTACATTCTTGCCCGCCTGATGAATGCTCATCCGGAATTTCGTATGGCAATGAAAGACGGTGAGCTGGTGATGGGATAGTGTTCACCCTTGTTACACCGTTTTCCATGAGCAAACTGAAACGTTTTCATCGCTCTGGAGTGAATACCACGACGATTTCCGGCAACTTCTACACATATATTCGCAAGATGTGGCGTGTTACGGTGAAAACCTGGCCTATTTCCCTAAAGGGTTTATTGAGAATATGTTTTTCGTCTCAGCCAATCCCTGGGTGAGTTTCACCAGTTTTGATTTAAACGTGGCCAATATGGACAACTTCTTCCGTTTTCACCATGGGCAAATATTATACGCAAGGCGACAAGGTGCTGATGCCGCTGGCGATTCAGGTTCATCATGCCGTTTGTGATGGCTTCCATGTCGGCAGAATGCTTAATGAATTACAACAGTACTGCGATGAGTGGCAGGGCGGGGCGTAAGACCCTTTGAGTGAGCTGATACCGCTCGCCGCAGCCGAACGACCAAGCGCAGCGAGTCGTGAGCGAGGAAGCCTGCATAACGCGAAGTAATCTTTTCGGTTTTAAAGAAAAAGGGCAGGGTGGTGACACCTTGCCCTTTTTTGCCGGACTGCAGCGGCCGCTACTAGTAGGGAGACCAGAAACAAAAAAGGCCCCCATTAGGGAGGCCTTCAATAATTGGACTATCCCTAAACTTCAAAGGACCAAAACGAAAAAAGACGCTTTTCAGCGTCTTATTGTACGTATTCATACATTGTAAAGTGCGCGCAGCGTCTGGAAAACCGAGGCCAAAAGACGTGCGTCTTTGATGCCCGGTTGCGACTCTACAGCAAGAATAAAATCAAGTCCGGCGCAGCCGGTTTGTGCCGCTTCCACGCAGTTATCTGCGCCTAAGCCCCCCGCCAGCAGAACGTTGCCAAGCGATTGACCATTTAATAGTGACCAGTCAAAACGTTGCCCGCTTCCACCCTGGCCGTTGTCTAAAACATATTTATCAACGTGCTGAAATTCGCGGGCGGGCAGGGTTTCACCGACGCTTAATGCTTTCCAGATGGCAACATGTGCTGGCAGAGCTTCACGCAGCGTATCGATATACAGCTGTTACTTCATGCCATGCAGTTGCACTGCCGCCAGCGATAACACCTTAGCTTTGTCCACCACATGGCGATCGTGACGCGAATACGCCAACATACTGCAACGGTGCCGCAGCCATCACTTCCTGCGCCTGTTCAACGTTGACGCAACGCGGTGATGTCGCAACAAAAATCAACCCACCGTAAATCGCGCCCGCGTCATAAGCTGCTTTAGCATCTTGCCCACGCGTCAGGCCACATACTTTATTCTCACCCAGCAACACCCGGCGCACGGCGGCGTGCAAATCGTCATGGGCCATCAACGCCGAACCAATCAGAAAACCGTTAGCGAAGTGGCTTAACTCGCGCACCTGAGCGTAAGGTCTTGATGCCGGATTCGCTGATTACCGTCACGTTGTGCCCCAGTTTCGGCGCAAGCTCGCGGGTACGGTTGAGATCAATCGACAAATCACGCAGATCGCGGTTGTTGATGCCAACGACCTTCCTCATGCAATGGCGCGCTCCTGTTCCTCTTCATTACTGACTTCGGTCAGCACCCCCATCTCCAGACTGTGAGCGACGGCGGCAAGCTGGCGATATTGGTCGTCATCCAGTACTGAAAGCATTAATAAGCAGGCATCGGCCTGGTAATAGCGCGCCAGATAGATCTGGTAAGGGTCGATAATGAAGTCTTTACATAAAATCGGCTGCGGGGCGATTTGGCTGACGATGGGGAGGAAAATAAAGCTCCCCTGAAATCCTCATCAGTCAGCACCGAAATTGCCGAAGCGTAATGTTTATAAATGGCGGCAATGCGTGCTCGATCGAAATCATCACGGATCACGCCTTTTGACGGCGACGCTTTCTTGCACTCCAGAATAAACGCCGTGCGCGCACCCTGTAGCGCATCATAAAAATGTCGCGTGCTCGGCTGAACCTCATTCTGAAAACTGGCCAGCGGTTGCTGCTGTTTGCGGGCTTCTACCCAAATCGCCTTGTCTGCGACGATTTTCGCTAAAACGGTTTGCATCATACGTAGTCCTGTGTGACTCTAGTATTTAGTTTCTCGTTTCTTCTTCTTCCAACGAGAGAAAACGAGGAACTAAGCGCGCCACTCGATCGAACCAAACGAAAAAAGACGCTCGAAAGCGTCTACTTTCTGGAATTTGGTACCGAGGTCCGCACAGGTGGATGCGGACCAAAACGAAAAAAGGCCCCCCTTTCGGGAGGCCTCTTTTCTGGAATTTGGTACCGAGTTATTAGGCCACACGTTCAAGTGCGGCCGCAAGGGATAAATTGCCTTGAGCCTGGGTGGGATTCGGACTCGACCGCATAGCCTTCAGGAGTGAGTTTTGTGCAATACCAACCGACGACTTGACCCTGCCAAGCGGCACCAGATTTCTTGCGTACGCAATCCCCTAAGCCAAATGTGGCGCTATCAGGGGAAGCGCAAACTGCCCTGCAACGGGAGCGTTGGCTTCATCGCTACTTTGACCCATCTAGTATTTCTCCTCTTTCTCTAGTAAAGTGTTTAGTTCCCTCTTTGCGTCCTTCATAGCTTGATCCGAAAAGTTCTCTAGTAGCTAGCCCAAAAAAACGGGTATGGAGAAACAGTAGAGAGTTGCGATAAAAAGCGTAGGGTAGGATCCGCTAATATTTATGGATAAAAATGCTATGGCATAGCAAAGTGTGACGCCGTGCAAATAATCAATGTGGACTTTTCTGCCGTGATTATAGACACTTTTGTTACGCGTTTTTGTCATGGCTTTGGTCCCGCTTTGTTACAGAATGCTTTTAATAAGCGGGGTTACCGGTTTGGTTAGCGAGAAGAGCCAGTAAAAGACGCAGTGACGGCAATGTCTGATGCAATATGGACAATTGGTTTCTTCTCTGAATGGCGGGAGTATGAAAAGTATGGCTGAAGCGCAAAATGATCCCCTGCTGCCGGGATACTCGTTTAATGCCCATCTGGTGGCGGGTTTAACGCCGATTGAGGCCAACGGTTATCTCGATTTTTTTATCGACCGACCGCTGGGAATGAAAGGTTATATTCTCAATCTCACCATTCGCGGTCAGGGGGTGGTGAAAAATCAGGGACGAGAATTTGTTTGCCGACCGGGTGATATTTTGCTGTTCCCGCCAGGAGAGATTATCATCACTACGGTCGTCATCCGGAGGCTCGCGAATGGTATCACCAGTGGGTTTACTTTCGTCCGCGCGCCTACTGGCATGAATGGCTTAACTGGCCGTCAATATTTGCCAATACGGGGTTCTTTCGCCCGGATGAAGCGCACCAGCCGCATTTCAGCGACCTGTTTGGGCAAATCATTAACGCCGGCAAAGGGGAAGGGCGCTATTCGGAGCTGCTGGCGATAAATCTGCTTGAGCAATTGTTACTGCGGCGCATGGAAGCGATTAACGAGTCGCTCCATCCACCAATGGATAATCCGGGTACGCGAGGCTTTTATTCCACTGCTGATCAGGCAATGACCTGGCAGACAGCAATTTTGATATCGCCAGCGTCGCACAGCATGTTTGCTTGTCGCCGTCGCGTCTGTCACGCATAGCTTCCGCCACAGTTGCGGATTAGCGTCTTAAGCTGGCGCGAGGACCAACGTATCAGCCAGGCGAAGCTGCTTTTGAGCACCACCCGGATGCCTATCGCCACCGTCGGTCGCAATGTTGGTTTTGACAATCAACTCTATTTCTCGCGGGTATTTAAAAAATGCACCGAGCACACTTGAGCGAGTTCCGTGCCGGTTGTGAAGAAAAAGTGAATGATGTAGCCGTCAAGTTGTCATAACTCAAGCGGGCACATTCAGAAATCATCCTTAGCGAAAGCTAAGGATTTTTTTTATCTGAAATTCTGCCTCGTGATACGCCTATTTTTATAGGTTAATGTCATGATAATAATGGTTTCTTCAACGTCAGGTGGCACCATGGAAGCTTTGTAATCACTCGATGACCAAAAGTAAAAACCCGCCGAAGCGGGTTTTTGCGTAAAAGCGTGAAACTGACGCTAGCCGGTCACATGTCAATACTTGCCCTTGACAGGCATTGATGGAATCGTAGTCTCACGCTGATAGTCTAATGGACAATACAAGTGGGACCGTGGTCCCAGACCGATAATCAGACCGACAACACGAGTGGGATCGTGGTCCCAGACTAATAATCAGACCGACGATACGAGTGGGACCGTGGTCCCAGACTAATAATCAGACCGACGATACGAGTGGGACCGTGGTTCCAGACTAATAATGGACCCGACGATACGAGTGGGACCGTGGTCCCAGACTAATAATCAGACCGACAATCAGTGGACCATGGTCCCAGACTAATAATCAGACCGACGATACGAGTGGGACCGTGGTCCCAGTCTGATTATCAGACCGAACGATACGAGTGGGACCGTGGTCCCAGACTAATAATCAGACCGACGATACGAGTGGGACCGTGGTCCCAGTCTGATTATCAGACCGACGATACAAGTGGAACAGTCGGCCCAGAGAGAATATTCAGGCCAGTTATGCTTTCTGGCCTGTAACAAAGGACATTAAGTAAAGACAGATAAACGTAGACTAAAACGTGGTCGCATCAGGGTGCTGGCTTTTCAAGTTCCTTAAGAATGGCCTCAATTTTCTCTATACACTCAGTTGGAACACGGGACCTGTCCAGGTTAAGCACCATTTTATCGCCCTTATACAATACTGTCGCTCCAGGAGCAAACTGATGTCGTGAGCTTAAACTAGTTCTTGATGCAGATGACGTTTTAAGCACAGAAGTTAAAAGAGTGATAACTTCTTCAGCTTCAAATATCACCCCAGCTTTTTTCTGCTCATGAAGGTTAGATGCCTGCTGCTTAAGTAATTCCTCTTTATCTGTAAAGGCTTTTTGAAGTGCATCACCTGACCGGGCAGATAGTTCACCGGGGTGCAGAAAAAAGAGCAACAACTGATTTAGGCAATTTGGCGGTGTTGATACAGCGGGTAATAATTACGTGAAATATTTTCCGCATCAGCCAGCGCAGAAATATTTCCAGCAAATTCATTCTGCAATCGGCTTGCATAACGCTGACCACGTTCATAAGCACTTGTTGGGCGATAATCGTTACCGATGGGATAATGGGCATTTCTGGTCGCTCGGCCTCGCCAGCGCAAACACGATAATCACTTTCGGTAAGTGCAGCAGCTTTACGACGGCGACTCCCATCGGCAATTTCTATGACACCAGATACTCTTCGACCGAACGCCGGTGTCTGTTGACCAGTCAGTAGAAAAGAAGGGATGAGATCATCCAGTGCGTCCTCAGTAAGCAGCTCCTGGTCACGTTCATTTCACCGTGCCGAGAGTGTTGTTCAACACTATCACCCCGGAGCACTTCAAGAGTAAACTTCACATCCCGACCACATACAGGCAAAGTAATGGCATTACCGCGAGCCATTACTCCTACGCGCGCAATTAACGAATCCACCATCGGGGCAGCTGGTGTCGATAACGAAGTATCTTCAACCGGTTGAGTATTGGGTTATTTTTGGAATAACAGGCGCACGCTTCATTATCTAATCTCCCAGCGTGGTTTAATCAGACGATCGAAAATTTCATTGCAGACAGGTTCCCAAATAGAAAGAGCATTTCTCCAGGCACCAGTTGAAGAGCGTTGATCAATGGCCTGTTCAAAAACAGTTCTCATCCGAATATGACCTTTACCAACTTCATCCGTTTCACGTACAACA
+
'').''(*%%%$#$%%)((((**+5-&%$%(-''((//9@99@JJ@@><:975649:?@@>((((JJJHGJHCHJEIJF222JJJJGIEGJIJJJJEEC@@EEIEJJJB<>>D@BBA?AB881,,@F?>>@JJDEDJIGJJJFECDCJGJJJJJJJJHGEHJFEBCF++++)*,*-)*'044;<;;<<A@AA<8F>4//)%%%%%79CCJJGDCHIIJFJFFGEHJ@@@??>?@JA???;(')'?C>C>>@AGEDJHGG6444DEJEGA6300010100666B((((FJJJJGIJFDEJJFGHJJJIJIIHGJFJJJJJJI@AB@IEEDGJJJFHGFHDCEAF=::<986/CEFJEJFJIJJJJC////=9AADFEHEHJJIGHGFGJJIFAE?<=@>B;8000.,)(&&&&3;9<<CJCAAGHEJIJHJJJ>>93334;:;==HJFGGHJHJJJJJ@?JJB<<>>>>@BECFJ,+*.*$$$&()))/78770'%')''2000/0-*,&',,/)))),@DDGJJJGHFDEE?>?02.-5:AJJJJJHJDJGJJGJJD889BFDGHJ?@>?333CDA:60'(.--'&%'(+-22((((.4;?CCFGCJEAB====DHJFJJJJJJJEFJGJEIG?IJDJJJFJA?BAJD111(((2::?/DFJJCHGHIJDEDFJJJJJABCADCGCCECA@?BIGJJJJFFFHJJJHJJIGJFJEI>=<<?DAB</)(().,'&&&)*7;;4444A;;:9<EDJJEGDHEJFJJJJJJJFJIJJJJJJGJFJJJJIGEFJFIHHHAA<66<;>?JJJJJIJJJJHJGFJJJJJJJJIHJFIHIGGJHJFDB;;;<<==;FGJJJJHJIIJJJJJJJFJJFJJJJJJJJE>>BCJJG9DDJJGIJFJIJJJJJJGJJJJJJJJJGJ><<''''*$$$#$%#$$$$%$%(*&%%'*',))))*''''&$$$)&&&&)-7>??@C92<<>=A<66<?@@9/->6@=IEJJHJJJJJI@;;ICACJDAB5557:>844DFEBGHADEGIJIJJ<<<;;;***JHEA@ABIJGJJD===@HJHHGDDJJIJJJ?=3,.///771/+,00/33/00--++,5790))%$&%%%%)//+**+(((3()JHHJJJJGGGAGGJJGCBEEIGA??ABJJJJIHEHJJJJJGEHIJJJJIHB>?2237=@AA@?@CAD=;)),340>>??FFJGEGGGJJJJJJJJIJJFHFJGG<999:?885554378DDJGIJJHEGCB@9:444470///?FBABDGJJJFJEJEDDCJJFACA76310/*(())()<=<<CCGJGGIIFIJJJFIJFJGJJJEDFJ<<;66669<;5227=<>AJJ><=<II@??@JHJ>==AG8:EAB@=>C>BCGHIJJJJJJJJJG@AA@EACE?=>9646>A34330'''3(*33)))/1111)()GA@AB?646=;;;;ABBBJIAB73552/'+().*'$$$$$%%&&$$%%&&&%%$%%%'$$#%%&,/8CDDEBEGJJIJ=;;///2578:<@CJDEIJGJJJJJIJJJJJJJJJJHJHIDEJGGHJIJJHIEJJJJJJJJHJJJJJJJIJBHIFJJJJJJJGGJHD=>921/+,->JGJECEDJE<313/.:;C??IIFFJF>=>>FHHJIJGGHJIHFJJJJJJJGGEDEBA99CBDJJIFJJJJJJJHJFFHEJJCDE9887;:7777<<<DFJDDJGIJJJJHIJGJAAA@ACFFFHJHJJHJGIJFEDDFJJHJJJIIFJFJJC==<CAIHJCA@BEFD6666GHJJEHJJGFJIEHEEHD@AB@E77==FDB=<<32-''&',(('(,,---.-//,**+6<;;JIGHFHJJFGJJJIIFJCDJHHHJIFBEC?CJD::::CBBBDJJJJFEJJIJJJJJJJJJJHGIFJJJJEJJHJIFJJHIJBB*))*(&&&%%%%&&&&$'-1<BHJJEJJGHCCABH>??1000,+++40178:JJJJDC>98:EJFEHHJJJIHDJHJIDJBACCCJA@734123=311.00<72+%$$$'%%%&(%&$%)).+,5=7777DABBEIHED9:1--++')'&((((+++77IEE>@===>DG6+**+?%%%%+(''&%'**+)))*/6:8889?,+++-.++,//0<;BJGEFJJJJIJJIGJJHEJHJGJF55(&%&'(/1././@DJHJJHFIFB@AA?;::8:,,,-/..,+,,,-*+++*+,0BFJHJFIAA@?@IHJCFBC::CEGJJJGIJEHFJHJJJGGJJJJHIJJFEGFJIJEGEJIJIIJJJJJJGJHFIIFJHFHEGFJGJ7GFJ>ICCIJJI6444:EFDJJGFIGEGJJHGIHHIJIJJE@@@@IDJJGBCB***+)-1@DDFGDICGD>FCBBFDGJJJFHFJ===?FDEIJJIFFDGJJJJIFJHHJHJJEJJJJJH<<FBABBE:77?CJFDEEDEGDCAAD>?BFEJJIJGJGIHFJHGJJGHGJJJJJEFGDFCA-,,023/+'%%%$$$$%,+)&%$%&','*?@ABBABFJFIJJHJJJHGJFIGDCEGJ?>>@><=?JE@<<54322===AEGJJJEDAEFGGEGEGHEJJJJJIJJHJEFFJJDDFJJJJJJEIJIJJJB))))89B?AA63358=@(((,*)'&%$%%%)'%'0//0.)('&'%&%$&$&'&$$$%&'*++00011.3400/02,,7878?@=::;<AGDHGFEIJ><<:::67HFF>:9)))*?7/&(34:<?ACFEHGH5445::33&&&++'&&'''&&%&&'('%&'+/+(((()23322('''6,*))&&&&)((&&'&%++BCBBAFFDIA@@>>AGJDD755>BJGJEJJFFBDHCDIGHFGJIHIJGFJGGFEEIJJAFCAHDGEEJCEEDJJGGCCBEID22212///2=989899>8877:;?>=?GHJIJJEJGJJJJGJGJEDCEBBEDFCB??F???77B>=;:---,,,&%%&'(078;;=??FD9777:<;10*&%%&$$%'&)+'%)36?BBCCGJHJI><<<<ECFJJFIIFIB8810,)(()))))-ACDCDF@AABHCDHJF546HIJJIJHJJHJHJJJJJJJHDCDBE7BAJJJEJJJJJJJJ>JJHJEJJJIJJFHJHJJJGFJJJJJJHFEIHIJJJHGA>887;>65002EFJAEBA@@E@BBBBD('')(('++)+''&$+6276?EIHJFJGJJJJIJIFJHFJJHJJHIHJJJJJJJGJ<:::HGFJJHHGHJJJJJ:::9:96421''++-/)(,+)((%(478>++'&&&'+*(%%%%%%&58:99@@96669?444433339<CEJHJGF<;<:@=>HHFDEAAAAJJHJJJJJHA@@@JIJJJHJJEDEIGJGJIGJJJJIGIJIIJJJJJJJHIEJGHJH@?>@?BCC5556/,,**GGJHC@BBJAAJIJJJJJJJGFJJGJJFJHHJJJJGJEDGEJJGFJJJIGEEDDEEEJJGJJJIJGJJJJGGJJIJJJJJJAJJHGJDDCBCDA@CA+++07-,,,&&&0<@@::?ACIHJFHJJJFJJJFJJGFFJJJJJIHJIGIJIJ==>>JA211122156446222+++56///88787)CCFJJHCB66:<BAAA?JFFJGJJHFJJJJHJJJJJGGGGJGJJJJIIJIC::;A?@?>(''''44458FGF@@@?8:8GHJJCCGCJJEFIJJJFI<653'''))***0/,-/,,))'$$$(2*235CIEBC>>??BABA?6201235<@EBED'''GD((()???9985210.55,8779=889??54/-111<CJECDEA???GE@@EDB=>BCJJJJJJJJEGJJJJIIJGG?>FAGJFJIIHGJGJFDIEBDJJDBDJIJJIHIIDBEFIJJF@?@AEGJIJFE@:::;;88:>=?JGJHJJHGFJEHJFGHIJDJJEGJJHGC=899CCFFJGGJJJFJJJHIJJHDEDADCGJFJFJG@@@@=ABA7557DCJICCFC<<<GGJIFDFFFIBJFHJJJ?EC?@@AFJFJIGHJJJI?=AJJEJJGJJHFDD64339:>/../<<@@AC@@??@?JGCHHJJJJJJIJJJIJJJJJJJJFIJBAB>>5441/0<ABD@<=?=?999;>=<CJJJGFHJJIEHBCCE=2001A<6;:9<=@?<JDJHEFFJ433GIDCBB42241.,)$$$&)))///01113336734-***4435567@@BC=<::650.0124556@BAGGHJGIE;JJB...3:BH4444FEDFI@ABFJJEFHEIIJJJJHJJJJJJJJHDABDJGDFHJGJJJJJJJFJHGJFIJJGIIJJFGCABBJJJJJJJGGJHJJJJHJHJJJJJJJJJJJJJJJJJJIHJIJJJJJJJJJJJJFJJGIJJIECE?=>@>??@JIJJJJJJJJFCJEJJJJJHJJGIJGIJ@@JJJEJJCCADBACECCGBFJFFIHJIHJJJJA0*('&''.,56-3:=<==JJHEGHBDCCJJJEJJECBECFA:5557BBE55522239HCDDFJHGJGHFD<;:),-@GGJJEJHJBAA@JJDIJFFJHGJJJJJJJDHEEDI7666JJFEDJEBBDIJJG@?>@C>=?>?<664344=;>::<ADBDJDC,**))''&&-03999;A84><;=JJFIFEHJJHGGJJDEA???JHEJJJGFDCCHGJDGFJFJE>@BBJJGFJIJFJIFFFGHJHJJFJFJIFJFJDEJGGIEEGJJJ<DJJJHJFJJFC@632135;;CCEJJIJHIJHJJJJGEJJFEGJ76669/-,+*';GJJIAJIFIJJHGEEHJJJJJJIIJFGIJHJFJJHJIEJHJFIGJFCGFIJJJGDCEHJJGJIJJGJHHJJA???JJIGJJJHJJJJIJIJJJGJJJJJIJGJJDBBEJHJGGJEJJJGJJJJJJJJJJJDB@ABGFGGJJJJHJGJJFJGJJFJHJJFBCBB??>=@?>>=>>6561//0;BBBCF=CDA>?>=(''(64/1214111224<GF>>>>:A+((1()77GJJJFEIFJJEHIIJIJJDBBBIFJJJJJGDGGHEGGJGJJHGFJJGHJIJFB:433354225>7765=>@AAEDDEJFJIBA@AFJ322/117:&&%)()((((&''0<;::8>=<9('&%'',CECC@C<...73324;;;:>>>:@D>23:6/-++3=BFAGJ???JJ<=>?JJJJJJJJJJJHJHJJFFEIH??853**))*-.'''$%$$$%'&&'$$$%78;AHDJJFJJIJHJIJDJGIDJJEECEGJFAAAHDJFJFIIJJJJJIC;94477<;;<;:;<JJFF=;</,*+:JJJHJEDJJ===<@4+%%'&&&&%'..1..//2349443222124354337776666<8IJCFDIIJGJJGCGGJFJJIJIJEEEFJJJIGJHJJJJHFFDJFEF><8668@>330.-./3:;;;AABJFGEFJFFJHDDAA;;=JG?@>;<>>JJGJJIGFGG?<;)&&&*33=GEABCC==?BIHDAB@AAJJFJJJJIHJFJJH?@3CAC@@@.------47<?BF?55:210,.7;=BEHGJGJJJJGJHFJHJHJCEB++++'%&$$%$./1/05557655468/--(466=CBA@AJJJI?A@?AJFC=:32.''&'&%&&''&&%####$%%&%%$%%3./9>CDEDBD@@@JJHGJHABBBHJFHHJJIJJJIJJJJFJ@JJ<BEEEFG9999:BIFFJHJCIHEEC0..186467;;;----@B?FJGJJDFEG??@?FIFGGH?>>>>>>>@CFFF:EJFEFEJGJJGJFFJJJJGGGJJFJDCC?<<C8987989@?><<<3223<>A@DEJJJJCCECDEGGEIDFFJFAB@DJECFGJJJHJJIJJJBBDCJDCBCFJJJJJHJJJHC>?CAADJEJ7E?>??EB@A?DFCFDA.-,+++'&&%%$$$5659544?EJFJJJJJDG@AA4<<JJHJJGJ:7?DHIJJJJJFJJJHJEEJFJAAABJJIFA@==-'%%&,(((*5556998:7667=88?C33,,*((&&$%)'((&0<;=>=??,*($$%&579<JJJFEJGHFJJIJJJIGHIJHGFFJJJJGJJGJFHJIFHJED;AGFDGHJJJIJJJJJJJIHJJFHJHJJJJGJEFHEJJJEJIJJFJJHJGJFJDC.,369988?GGH>?>11111024440122;BCHEJJHGJJA???CADGEDBB;+*11111:==?@BC@0000:7899GACFHC=EDCHDDJEA===?FA777FJ?===GCCDC=<=<AB;<<HE88814.,))=:1100CCB>/65//+*)-/28??AHEHGJGJJHIJJJJHEFJJJJJJJHHJJJJJJJJJJHJJFIIJJJJGJ@@?(''(8999HIGDCIBCA@@AB@@>>=?FEB?>>CA@8888???HJDEDJHFJHJHJJJHJJJEJJJJJHJJFEDFHJGHJJGJFJJJHJEJJJJJJJJJJJJFGJIJJHEEJFEFD<;;;FIJEJFGJJIIGJGJFJGIGHGGEGDDJGJGJHGIFGDDH88((((+34BFFGHJJJJGFHEJDF?>==@EFEEDCBHIIDCDIIEJAD:::(((((.//>>EJJIJJGFJICCC@DCEF@AE>=@555?F877,:5**)&&''./3389>BAAA::<??A>?BB@@:99:?;;;0002+'&%&*%$%'''');>?@AA>@@@JFJJJD7779'''+A8<=<==55448966547:@CFHBCAC;;<;33338622/4641148***<GFHJHCCCA@CGFC>JJDIDCAAB7656::JJ?=H<??<AJFJHIJJJJJIGGJGIIHJGDCCF55555:6('''%$$&''('-+***+(***+&%&%%&(()*0/01010078=?ABHHHIJJGFHFFJIFFJJJJJJJJDJJIJJECFJDJGJGJFIBCD@BBCHHJHJCC5444;@>>>@CGJFGD?>?AEGGFDDEHEC0002213344340.++&%&&/,.--++))++0GHJGDCB;;;<CA???2JCHCJGJFGJJIJEEJFJJJJDDBBJECBDB7;BCGJJJHJJE=?=?@DFEDCHIB@JHDIJDHJJJJHJJJJJIJJHJJFDJ@:JGGJJIGHJJIDGC6,,,+)%&+;EGJHIJEJ????EIJIIFED:9:HJJJJAABCIJJJHIIJJI?>>888;EIC@;HHIGFFJIFDEBA'''0(4321006+*+)---//-(79:>>FJJJJJIIIJJJJHJJJJJJHJJJIIHHGJJJEJIJJHII433))))*84..../00/356:4FGFJJIJJGEJEEBFJJGHF?IFJJJHJJJHJEJB8878::9:CGGHJJGJIIEJEHJJJJGIC=<FE7775+++9AAJFJGJJJHFJJJGFJJJJJIJFICDAAB766<AJJJJGJJJJGJJJDJGEGHIJB?987::@AEEJJDJJ=<<<++++A?@=179AGHJIJJJJIIJJFJJJJJJIIJJJIJJJJFHGJEE<<;JDEIECDGDDFJFJFJHJIDJHJGHJIJJJHJEJJJEH-,,-EHJJJJHBDI;:87889>>=::;EJJHJJFEJGJFIC@?B?A@HJFJDF1/..00659:;=AFJJJI@@?DJDAA<=/4//22/333DJHGJHFJEFGFJJD=888JHGFIF=HDHHFDE7799CJ@=;GJGGJJGGJIHIHIJJHJJJJJIJEGCEDABADJ@FJDD98:A;;?><<:30**....=;=<<@A=<810/13,**-+*))*)-..<A@??A@ECFGH0001=-&%%(;9;;?AJHIHEEJJJGGGJD@@??EDCDECJJJFJJHJIIJJJHJJJJJJGJCC@<<778;:2145>A9:;;=JJJIGIJIHDDJEEHJJJJJGJJJHGHHJIJIJJICCGJHJAAB><<;;A=21.%&((*)&$$+++-.00-,--24,++,DFFGGJGFJFJIGCEDEJJJHGJJHJCECFJGJJHEJIJIIJJGJIFFIJFHJEIJJJJJJJ@>@@>@6987170'''*301+****)*0975...***(()(('((&&$$##%&%%$##$$$)+*&&&'/6CEGHJHJJJEJJIJH:;;IJJHJJJIGIHHIJIJIJIHJFFG72+)))<A>?>=>=0///*)))+))&%&')&&%&%10352-,,/.*(()(22//0BJHDFDJJJFFIJJF@==JHJGIEEGJJJJJJJJJGIJFJHJIGJG@FIDCFIJJJJIHFHJJJJJJHFJHHJIJGFJIJC@??EBBAIJJJJJJBBAJFCC))))335<;<>>A>AJCBDCGIFJJJJGJIJA:986--,('&&''%%&$#%')9<=??:;3HFJA??@BJDA@A@BFDEDGIIEJJJIJJGJJJJGJJJJIJJIJB@@@BE@/-*'&)(*&-0..0/.-./<9?EEJIEJDCFEHJIJJHEFEJF<9G<HIFGBCDIJJJJJIGFIH@:;HFFJJIIJIIJJHJJJJIJJFEJHIIJIJHHGHJJJIJGJIJIJJJHHD)))))IDBABHIIIGIJJHEGIJHJJGJJHEFJGEFJHJJHJJGEDFDJGJGHHGHJJJHJEDGGJFA?@:;>:72000...42++-135AABACEGHJHEDJ><<<GG@??@5,,,-212312114-.:JJJJIFIHJG:10101>=1000179???DDEHJ==;:)))((()&%%%'()+,455FBABEGIGGJJJJJJFIIJIJIJJJGJJJHJFGDDB3333CEHGFJIJ:999;;7723314FGJJIJEEJDBCDDGJJJ=<<<BBGDC0--,./,,-.556;<=GFFJGJJJJFFJDEDJJF8778><<;=<891../----2478<=111$$$$%%$%&'./-1)(',%)0./,++))))))&&(*6++>?AD?>7776---,..'&&&(((&'&'*,20030410245=DGFD@@ADBBAEFEJJG?CBBJJJJJJFJJIJJJHBB<<=>322.1-+**-1,-*()222232123:9/9:67644**3),,.4./BJJJJJJFHJIGEHJJJJJFJFBAJHGCCCDGE@?E:::<C@;9977)&$$(-(;<@IEGFHDDEFECEGGJJ+***08077769<9765445::FJJJJGBA?21185>9::?JGHDFE?@BGHJGJJGJHJJJJJJHJJJJJHJJJIJJGGGIDEEJC****5)&&&100003FJEBFDHCFJGFDBCBJHFF?;<@655////J//0:>EHFG@@@CGECABBBCA?:877756119@<;;<?G@?AAHJGJJJJIFJJJJJJJHCCDBJJ@I@;5568BA888122299;BEHIGHJJJJGHFJGAD;;;;=5/0>BHFEIDHFHFJJIJIJGFHJJHEFJHJJHFGFFFHEJJHDDGJJEAB@ACJJIFDHJJGDEB=FCDEJJJJJJJIJHJJJIGBBDFGFHJHEFD;HGEJJG@<<=>FHHJJJIJJJGJJJJJFGJJJJJJJGJHFGJIIJJJJJIJJJJFHJJFIJGJEJJJJHJJEFJFIJJHFHFHFJEFFJJJE9/)).357;EFDEGIJJIJJFHIJHICBCD????JC<7788AB=;@B<8789BDDD><=/...*%&(+19?A9877=<@6BDEJJJJJBFCBB@?=<@>B;::8<>?J=<=<JFBABDCFGFGJGJEDGJIJEJFHFGGGIJJJIFJFGIJGGJJJ>9444+,+,EE?>>4442556210))'%%&*/,++'%%+)&''$$$%%%('''')(+,))*,2-+((&&')((((11;<=JJJBAB>@@JJFFA?88879440)$##%&%&&7;;;=<==BA?CJJJEEEHFJJJGHHJIJJJJ;99:>HCGIEGGJIHJJHJJGJJGJJJJIGJJFJD4333:<>JGJGHJIEJHH5444983223322,++-7;@?<677GFJFIEJJJJJJJG777:A;764-'%$$##$')&&')+-*)))*(''):=EFGJJCDCEJGGJJIGFIJCC;<=HJJJEEIEIEJJFJJHJIIGJJJJJJHJJHJGJJICFC666,,+.92/.&&&&)''''''''85577@@ABFJFJDJJFEFHJJJJIIJJEFFJGFA@??AFFFJ====JFJJIGIJGHJEBBGF<:87://..,*)&&&$%$%%%(-++),-058;::<BAAABDDB@BDJDCA?,,,/D?><.EFCJGHFE;33*8DFDC8889HGEIJJJJFHCJHJJJJEDJEFJDBA;;;:;;;;DIGGJCDDDHJAAJJJJJJFFBA:799;:87455-...///''''>>BFAHJHJJJJHJHGFHJJIHE*******@?D=;8=GGJHGJ?@A6556@FCDJ8889<;5*
@Glass_T7V_20_D3_14_5_21
ATGGACGCTGTTGCGGCTGCGTATTTTACGCAGGAACACAATATACAGATCGACGGAATATCGACGCCGGTATCAAGCGAGTGAGACGGTTACCACGATATTGGGCAGCCGCTCTTTATTGAAGCGGGTGATCATGGTCTGCACTTTGCGCGCGTCTTTATCGGCATCACCGGTGATCTTAATAAAGGGGCATCGCGTCGTGCTCCAGTTGCGGATACTTTTTCTTGAACGCGGCACGCAGCTCTTCCACCACCATATCGGCATGGGCATTGGTGACGCAGAAGACCAGCGTTTTTTGCGATCCGGTCGGGTAGAAGATGATTGGTGAGTTCGTTACAGACGGCGCGGTTAAACGCGGATCAGCCAGGCCACGGTTAAAGTCGGCGACTTCAAAATCCTGATCGTCTTCCAGGGTGTCATTGATCACTTCTCCCTGCGGGCTGATGCGCTCTACCTGCTCGCCTTTGGAGAGATAAACCCCCTCCTGCGCGTTGCGGGTGATGATCTGAATAGGCGGATCCTGGTCGATCAGAAAACCGTCGATAACCGCGGTACGGTAGGTATAACGGTAAACCGGCTCGCCGAAAATCTGCACAGTATGTAGCGCCGGGGTGGCGGTGAGAGCGATTTTTACCGCATCGAAGTGATCGAGAATGCGACAGACGTAATCCAGCTGGCTGCGGAACTGCAGTTCGCCTTCGGTCTGCTCTTTATCGAGAATATAGCCGCGATGCGCTTCGTCAACGACGATACAGTCGTAACGGGCCACCGGCATCGGTTCATCTGATTGCAGGGTGCGTTTCACCAGCGACTGTACGGTGGCAACGTGAATTTTGGTGCTGTCTTCCGGGAATTTATCCGTCAGCCCTTTAATGTCGAAAATGCTGTTGAAGGTGTCGCCGTTAATACGCGTATCTTCAAACGCGCCCAGCGCCTGTTCGCCAAGACGGCGGTCGACAAGGAAGAGAATGCGTTTAAAACGCTGGGACTGGATCAGGCGGAACATCATGGCGATTGCCGTACGGGTTTTACCGGTACCGGTCGCCATCGCCAGCAGGATCTCTTGTTGCCCCTTGACGATTGCCTTTTCAACCGCGCGGACGGCATCTTCCTGATAATAACGCAGGCCCAGCTCGTCATGCCAGGGTTATCGGCAAACCACTGATTCTGTTTTTGCGGTTCGCTGCCGAGCATTTCCAGCAGCTTCTCCGGGCGGTGCCGCTCGGGTAAGGCTTTCGACATATTGCGGGTATCACGCACATCACGATACCAGATGCCGCTTTTGGTCTTCATTGTTGCGCGGTATTCGCGCCCGTTGGTCGAGTAGCAGAAGGGGATTTTAAACCGTTGTTTGCCGCTGGTGCTGCGCATTCATTTCATGCTCTGGCACTGCTTCATGCACTTCATCCGGTGAGTAGTGCTCAAGCAAGGTTTCCCGCAGGAAGCCATTATCGAAACATTTACTGTAGCGATACGACTCATTGAGCCTGGCGGGAACGTCGATATTGTTACGTTTCGCCTCTACCACCGCGATGGGTTTGAGGCCGACAAACAGCACATAATCCGCAAAGCCCTGATTACCCGTTTCATCTTTTCCGGTCGGCCATTCGGCAATGGCTTTATTGACGCCGGGTTCCGGACGTGCGCCTTTGGAGAAGCGCAGGGTTTTGCTGTCGGCCTGCCAGCCTGCTTTACGCAGTTGCGCATCGATCAGGAAGCGACTCTCTTCTTCGCTAAGGTTGAGTGTGCGCTTGATGGCCTGATCGGTAATTTCTTTGTGGTAAGCCTTACGTTCCTGTTCGGTCTGTTTTGCCAGTTCCGCGTTCTTCTCGGCGAGCTGTGCTTCCAGTGCCGCAAGGCGAGCCTGGGTTTGCGCTTCGGTTTCCTGCTGTTTTGTCTTCCGAATGGCGATATAGCCGTTCAGGGCAACCAGCTTCTGCTGTTGCGCTTCGACTTCTGCCTGAGTCTGCGCTTTTTCTCGCACCTGCTGTTCAAGCTGTTGTTTTAGCGTCAGCACTTCCTGGTGATAGAGGTTTTTCACCACGTTCCGGCAACACAAACACCGGCACCGGGAAGTCATAATCTTTAACGTCGACCAGACGGTAGTACCAGACAGCCAGGCGGAACCCGAGTCGCAGGCACATCTGGGCATCGTTGAGATCGTTATGATATTCGTGCACCGCCTGGTTACCAATGCGGCGTAATTTGTGAAATACAGAGAGGATGTTGTCATCAACAAAGGCGATTTTGCCGAGTTCACGCAGGGAATCGTGTTGATTCTCACAAGGGGGGATGTTGAGTAACAGACCAAGATGTTTCGCTGTGGCTTCGCCAAACATACGCATTTTAATCAGCGTCGTGTTGGGATCATCCGGGTAGTTATTTTCCGCCGCACAGGCGATGGCATAAGTGAAGTCGTTGACGCCCTTCAGGAATTGGAAAACATGGATTTATTCATCATTGTTATTAATCCATTATT
+
**''$%$$$$$$$%'*)'(())*'''))39:::GBGC10&&&%&%&&%')/11000:@?A?*))*26:;ACFIA?<551000,++*+-189:CJAEDHJJJJJJJIJJHIJIJGJJJJJJJJJID@???A@DIHJGEGFGHE88794268;8::;::<100*(((()(*+0*>==<<654&&&&'%%&+))&&&')+-('((;>666>=>BGJJJEJIGJJGJBCC@GJJJJHJHJJEEEEJHEFJFJFHJHDFJIJJHHIHFJJJHJGFGIJJ<;;;<CCIHC?99:ECCJFECJJ>?4446J<;;76696*))((.0++./67;&&&&<5556<>::;<432=A?AFCD??>++&'&'+&&&/1BEEIFJJJJJJHJJJF@A?9877;766686556::=>::0///BDJJJJJJJGEC?@?BJGDC>A?>EHDE@@JFGJJHJIJEJJHDFEEJJJ@;<==E<83/400232113444FDJJJJJJJGFGJJJJJFJED1333;;;FDD=<<;;:;<<<<>=/--.551005:=A)))((((?;>?BCFFFIEGJIJJJJJIJJHJEJJHJG@???DDJA>>>JFCJJJJJJJJJJHJHJJGGGGEDDJJHJJ::96100086799@BC?>=2223JGJEGH>>>=<797788<:40'&&%%&(**+@<>>>GJHIGJBBCJEHJJJG>>?DHFJJ4333BDEHJHFG@=G544499HJJ8888IJIIJIIJJJJJIJIIIIJJGHJJJJGJECEDGJJIJHJIJFHFHJJJFFDHGEDDGIFHFIJGEJJJFEFBBD??ACJDJJJJJHIHJJEDGFJH=<<//&%$$%1446DJFJJIFE1./5DJJJGJJJJFC=JJEJJJJJJHEF?JCBBB@@@@DDFD=<;<AHJIJJJGIJEJJHGJJJHHIJJGJJJJJJJJIJJHGG@DBDGDJJJF=;<<9,'(((+,9:9852324457DAB<;FDJJEEJIGJJJJ????CDC@?898882002BHJIJDBBAEHFJJJIJJGJJJJJGEHGJHJIJFFIDCJG9888777442144;432467CEJ667349677<JG<46ECEDDHJHJJJGJ???@====JJ;GCCCCJJFJJJDJIJJJGDDCDJDBEFJJB:87***&&)),44HJJEECCF--.@AEEGIHF>:;<;;;@552AABCDEHEJHJJJC;::;GDEFGJ@EDA??.+)4--3GGJ;;;=D=----78:@HJHJDB>;*)CGHHGEEJJEJJGDDB542200****--.:<BA<;;;FJG@>>7,,,EJGIJ////GFD<::;AJHHJJHJDDCHHABAAJJC@??@@AA;9==8<EH>>=AB-,-04.3:5333;=3--./.-,'&&&&'*,--.44418=85555CDIIJJIJJJJJJJJCB@;889:<AFEC8887:;;=FIJEEHJFHJJGDFBA:?44CAADJI;GJGHC<;<JJ@BB=;>EDD@@A@GJIJ><=>@9433599648=EHGFDHJJJJIJHJJJJJHHGJFJH<;;>=--,,DDJJHGHJJJIJJJJHJEJHF>?>?JFGJJJ@??@IIIJJIJJGJJJJIHJIJGJJJJFFGEA<:654445;@AEEBABCGGJJFJJFHJFJGGJJDGIDC>>@JBCCD@?A=?DJCCCBFJ;8980489<44433--00>GJJECHGJ;::5?8AAHCJHJJJFJF=9JJJJGGJJJHDB@1,++-////FJFIJJJJJJJC8JJJJJHHJHFJIEAABAA==AABCHIJ@7666<;;8666BJGEEFEFHFJIHIFFDI==5-(((73DCHJJJJJIIGJBAGFHDJIJIJEFFJJGJJJJJJHGGJIFGJJJIJJHJJHJJJJJJJJHJFJJIJJJJFDJFJJJJHIJIA><BBBIGJ=DJ>=980--(&%&)*(&(*,4440///+**)((,(&%%&61113430172446510-,/=?>@<<JJFJJFGJJJJJHJJIFHJJGEJHJJJFGEECDFJJEE==8=<ADJGFGJFJIHGJGJFHJJJJGJJJJIJJJJJJD99::ACBC@>;;CBH<@B/F4B>0///388B@9999?@FJDADJJIJJJJICBBBEIF:7433-'(,17FCB@C@5555AGBEJJGGEJHJJG?>;AAEJCCBBJIJIJGJJJJDJFDDEJDE543/--?CGFCDDCH???<=:((((///21488@??JIJIJJJJJJJJIJJJJJJJHHEJD@53,+*,./9=??>@>?C?>=>?B2113<622222/*''%&'()(()****,&-*(),,,:90000870019988:GEGGCGBA?@DFJJGJIGJJJIFGJHFG414459:BGHFJHCEEGJJJJJJGHHIIJJJJJFFGFIFE@956B7//<:AHFJ999:JAJC?@,,,.45=99EDHFGGFF@>==AEC::::DD>=BEG6444100/011<2.,-436:8&&&&),*''''/16<88844555ECAAA?@A0/0%%%$%##$
@Glass_T7V_20_D3_14_5_22
GGCCGGGGGTAACTTTTTGAGTTATCGAGATTTTCAGGAGCTAAGGAAGCTAAAATGGAGAAAAAAATCACTGGATATACCACCGTTGATATATCCCAATGGCATCGTAAAGAACATTTTGAGGCATTTCAGTCAGTTGTTCAATGTACCTATAACCAGACCGTTCAGCTGGATATTACGGCCTTTTTAAAGACCGTAAAGAAGAAAATAAGCACAAGTTTTATCCGGCCTTTATTCACATTCTTTCCCGCCTGATGAATGCTCATCCGGAATTTCGTATGGCAATGAAAGACGGTGAGCTGGTGATATGGGATAGTGTTCACCCTTGTTACACCGTTTTCCATGAGCAAACTGAAACGTTTTCATCGCTCTGGAGTGAATACCACGACGATTTTCCGGCAGTTTCTACACATCTGTTGAGTGGCGTGTTACGGTGGAAAACCTGGCCTATTTCCCTAAAGGGTTTATTGAGAATATGTTTTTCGTCTCAGCCAATCCCTGGTCCTGCGCCAGTTTTGATTTAAACGTGGCCAATATGGACAACTTCTTCGCCCCGTTTTCACCATGGGCAAATATTATACGCAAGGCGACAAGGTGCTGATGCCGCTGGCGATTCAGGTTCATCATGCCGTTTGTGATGGCTTCCATGTCGGCAGAATGCTTAATGAATTACAACAGTACTGCGATGAGTGGCAGGGCGGGGCATAACCCCTTTCAGTGAGCTGATACCGCTCGCCGCAGCCGAACGACCGAGCGCAGCGAGTCAGTGAGCGAGGAAGCCTGCATAACGCGAAGTAATCTTTTCGGTTTTAAAGAAAAGGGCAGGGTGGTGACACCTTGCCCTTTTTTGCCGGACTGCAGCGGCCGCTACTAGTAGGGAAACCAAGACGAAAAAGCGTAGGGAGGCCTTCAATAATTGGACTATCCCCTAAACTTCAAAGGACCAAAACGAAAAAAGACGCTTTTCAGCGTCTTATTGTTCGTCTTTGGTAAGGAGTTATTAATATGCGCGCAGCGTCTGGAAAACCGAGGCCAAAAGAGCGTGCGTCTTTGATGCCCAGTTGAGCTCTTAGCAGATTAAAATCAAGTCCGGCGCAGCCAGTTGTCGCTTCCACGCAGTTATCTGCGCCTGAGCCCCGCCAGCAGAACGTTGCCAAGCGATTGACCATTTAATAGTGACCAGTCAAAACGTTGCCCGCTTCCACCCTGGCCGTTGTCTAAAACATATTTATCAACGTGCTGAAACTCGCGGGCGGGCAGGGTTTCACCGACGCTTAATGCTCCAGATGGCAACATGTGCTGGCAAGCTCACACCAGCGTTCTGGATACAGCTGTTATTTCCATTGCCCAGTCCGGTCCTGCCGCCAGCGATAACACCTTAGCTTTGTCCACCACATCGGCAATATCGTGATTGCGGAACACGCCAACGTACTGCCAGACGGTGCCGCAGCCATCACTTCCTGCGCCTGTTCAACGTTGACGCAACGCGGTGATGTCGCAACAAAAATCAACCCACCGTAAATCGCGCCCGCGTCATAAGCTGCTTTGCCGCATCTTGCCCACGCGTCAGGCCACATACTTTATTCTCACCCAGCAACGCCCGGCACACGGCCGTGCAGATCGTCATGGGCCATCAACGCCGAACCAATCAGAAAACCGTTAGCGAAGTGGCTTAACTCGCGCACCTGAGCGTAAGTATTGATGCCGGATTCGCTGATTACCGTCACGTTGTGCCCCAGTTTCGGCGCAGACTTCGCGGGTACGGTTGAGATCAATCGACAAATCACGCAGATCGCGGTTGTTGATGCCAACGACCTTTGCTCCCAATGCAATGGCGCGCTCCTGTTCCTCTTCATTACTGACTTCGGTCGCACCCCCATCTCCAGACTGTGAGCGACGGCGGCAAGCTGGCGATATTGGTCGTCATCCAGTACTGAAAGCATTAATAAGCAGGCGCATCGGCCTGGTAATAGCGCGCCAGATAGAATCTGGTAAGGGTCGATAATGAAGTCTTTACATAAAATCGGCTGCGGGGCGATTTGGCTGACGATGGGGAGGAAATTCAAGGTTCCCCTGAAAATATTTCTCATAGAGTGCGCACCGAAATTGCCGAAGCGTAATGTTTATAAATGGCGGCAATGCGTGCTCAATGAAATCATCACGGATAACGACTTTGACGGCGACGCTTTCTTGCACTCCAGAATAAACGCCGTGCGCGCCCTGTAGCGCATCATAAGAAAAATGTCGCGTGCTCGGCTGAACCTCATTCTGAAAACTGGCCAGCGGTTGCTGCTGTTTGCGGGCTTCTACCCAAATCGCCTTGTCTGCGACGATCTTTCGCTAAAACGGTTTGCATCATCTAGTAGTCCTGTGTGACTCTAGTATTTAGTTCTTCGTTTCTTCTTCTTCCAACGAGAAAACGAGGAACTAGTTGCGCCACTCGATCAACCAAACGAAAAAAGACGCTCGAAAGCGTCTCTTTCTGGAATTTGGTACCGAGGTCCGGCACAGGTGGATGCGGACCAAAACAAAAAAGGCCCCCCTTTCGGGAGGCCTCTTTTATAAAAATGGTACCGGACTTATCAGGCCACACGTTCAAGTGCAGCCACAGGATAAATTTGCACTGAGCCTGGGTGGGGATTCAACTGAACCACGTATAGCCTTCAGGAGTGAGTTTTGTGCAATACCAACCGACGACTTAGACCCTGCCAAGCGGCACCAGATTTCTTGCGTACGCGATCCCCTAAGCCAAAGGTGGCACTCAGGGGAAGCGCAAACTGCCCTGCAACGGGAGCGTTGGCTTCATCGCTACTTTGACCCATCTAGTATTTCTCCTCTTTTACTCTAGTAAAGTGTTTAGTTCCCTCTTTGCGTCCTTCATAGCTTAATCCGAAAAGTTCTCTAGTAGCTAGCCCAAAAAAACGGGTATGGAGAAACAGTAGAGAGTTGCGATAAAAAGCGTCAGGTAGGATCCGCTAATCTTATGGATAAAAATGCTATGGCATAGCAAAGTGTGACGCCGTGCAAATAATCAATGTGGACTTTTCTGCCGTGATTATAGACACTTTTGTTACGCGTTTTTGTCATGGCTTTGGTCCCGCTTTGTTACAGAATGCTTTTAATAAGCGGGGTTACCGGTTTGGTTAGCGAGAAGAGCCAGTAAAAGACGCAGTGACGGCAATGTCTGATGCAATATGGACAATTGGTTTCTTCTCTGAATGGCGGGAGTATGAAAAGTATGGCTGAAGCGCAAAATGATCCCCTGCTGCCGGGATACTCGTTTAATGCCCATCTGGTGGCGGGTTTAACGCGGATTGAGGCCAACGGTTATCTGGAGACTTTTTTATCGACCGACCGCTGGGAATGAAAGGTTATATTCTGAGAATCTCACCATTCGCGGTCAGGGGGTGGTGAAAAATTGTGGGACGAGAATTTGTTTGCCGACCGGGTGATCTGTTGCTGTTCCGCCAGGAGAGATTCATCACTACGGTCGTCATCCGGAGGCTCGCGAATGGTATCACCAGTGGGTTTACTTTCGTCCGCGCGCCTACTGGCATGAATGGCTTAACTGGCCGTCAATATTTGCCAATACGGGGTTCTTTCGCCCGGATGAAGCGCACCAGCCGCATTTCAGCGACCTGTTTCGGCAAGTGACTAACGCCGGGCAAGGGGAAGGGCGCTATTCGGAGCTGCTGGCGATAAATCTGCTTGAGCAATTGTTACTGCGGCGCATGGAAGCGATTAACGAGTCGCTCCATCCACCGATGGATAATCGGGTACCCAGAGCTTGTCAGTACATCAGCGATCACCTGGCAGACAGCAATTTTGATATCGCCAGCGTCGCACAGCATGTTTGCTTGTCGCCGTCGCGTACTGTCACATCTTTTCCGCCAGCAGTTAGGGATTAGCGTCTTAAGCTGGCGCGAGGACCAACGTATGAGCCAGGCGAAGCTGCTTTTGAGCACCACCCGGATGCCTATCGCCACCGTCGGTCGCAATGTTGGTTTTGACGATCAACTCTATTTCTCGCGGGTATTTAAAAAATGCACCGGGGCCAGCCCGGAGCGAGTTCCGTGCCGGTTGAAGAAAAAGTGAATGATGCCTGGTGAGAATTGTAGTAAGACTTTAGAAGCGGCCGCGAATTCCAGAAATCATCCTTAGCGAAAGCTAAGGATTTTTTATCTGAAATTCTGCCTCGTGATACGCCTATTTTTATAGGTTAATGTCATGATAATAATGGTTTCTTAGACGTCAGTGAGCACATGGAAGCTTTGTAATCACTCGATGACCAAAAGTAAAAACCCGCCGAAGCGGGTTTTTACGTAAAACAGGTGAAACTGACGCTAGCCGGTCACATGTTGATACTTGCCCTTGACAGGCATTGATGGAATCGTAGTCTCACGCTGATAGTCTGATCGACAATACAAGTGGGACCGTGGTCCCAGACCGATAATCAGACCGACAACACGAGTGGGATCGTGGCTCCAGACTAATAATCAGACCGACGATACGAGTGGGACCGTGGTCCCAGACTAATAATCAGACCGACGATACGAGTGGGACCGTGGTTCCAGACTAATAATCAGACCGACGATACGAGTGGGACCGTGGTCCCAGACTAATAATCAGACCGACGATACGAGTGGGACCATGGTCCCAGACTAATAATCAGACCGACGATACCAGTGGGACCGTGGTCCCAGTCTGATTATCAGACCGACGATACAGTGGGACCATGGTCCCAGACTAATAATCAGACCGACGATACGAGTGGGACCGTGGTCCCAGTCTGATATCAGACCGACGATACAAGTGGAACAGTGGGCCCAGAGAGAATATTAGGCCAGTTCTGCTTTCTCGCCTGTAACAGACATCAAGTAAAGACGATAAACGTAGACTAAAACGTGGTCGCATCAGGGTGCTGGCTTTTCAAGTTCCTTAAGAATGGCCTCAATTTTCTCTATCACTCAGTTGGAACACGGGACCTGTCCAGGTTAAGCACCATTTTATCGCCCTTCTACAATACTGTCGCTCCAGGAGCAAACTGATCGTGAGCTTAAACTAGTTCTTGATGCAGATGACGTTTTAAGCACAGAAGTTAAAAGAGTGATAACTTCTTCAGCTTCAATATCACCCCAGCTTTTTCTGCTCATGAAGGTTAGATGCCTGCTGCTTAAGTAATTCCTCTTTATCTGTAAAGGCTTTTTGAAGTGCATCACCTGACCCGGGCAGATAGTTCACCGGGGTGAGAAAAAAGAGCAACAACTGATTTAGGCAATTTGGCGGTGTTGATACAGCGGGTAATAATCTTACGTGAATGTTTTCCACATCAGCCAGCGCGAAATATTTCCAGCAAATTCATTCTGCAATGGGCTTACAAGTAACCTTGACCACGTTCATAAGCACTTGTTGGGCGATAATCGTTACCGATCTGGATAATGCAGCCATCTGCTCATCATCCAGCTGGCCAACCAGAACACGATAATCACTTTCGGTAAGTGCAGCAGCTTTACGACGGCGACTCCATCGGCAATTTCTATGACACCAGATACTCTCGACCGAACGCCGGTGTCTGTTGACCGGTCGCAGTTAAAGAGAAAGAGGGATGCAGATCATCCAGTGCGTCCTCAGTAAGCAGCTCCTGGTCACGTTCATTACCTGACCATACCCGAGAGGTCTTCTCAACACTATCGCCCCGGAGCACTTCAAGAGTAAACTTCACATCCCGACCACATACAGGCAAAGTAATGGCATTACCGCGAGCCATTACTCCTACGCGCGCAATTAACGAATCCACCATCGGGGCAGCTGGTGTCGATAACGAAGTATCTTCAACCGGTTGAGTATTGAGCGTATGTTTCAATAACAGGCGCACGCTTCATTATCTAATCTCCCAGCGTGGTTTAATCAGACGATCGAAAATTTCATAGAGAACAGGTTCCCAAAATAGAAAGAGCATTTCTCCAGGCACCAGTTGAAGAGCGTTGATCAATGGCCTGTTCAAAAACAGTTCTCATCCGGATCTGACCTTTACCAACTTCATCCGTTTCACGTACAACATTTTTTAGAACCATGCTTCCCCAGGCATCCCGAATTTGCTCCTCCATCCACGGGGACTGAGAGCCATTACTATTGCTGTATTTGGTAAGCAAAATACGTACATCAGGCTCGAACCCTTTAAGATCAACGTTCTTGAGCAGATCACGAAGCATATCGAAAAACTGCAGTGCGGAGGTGTAGTCAAACAACTCAGCAGGCGTGGGAACAATCAGCACATCACACATACGACATTAATCGTGCCGATACCCAGGTTAGGCGCGCTGTCAATAACTATACGACATCATAGTCATGAGCAACAGTTTCAATGGCCAGTCGGAGCATCAGGTGTGGATGGGTGGCAGGTCCCCTTCATCAAATTTGCCCATTAACTCAGTTTCAATACGGTGCAGAGCCAGACAGGAAGGATCATGTCAAGCCCCGGCCAGCAAGTGGGCTTTATTCATAAGTGACATCGTCCTTTTCCCCAAGATAGAAAGGCAGGAAGTGTCTTCTGCATGAATATGAAGATCTGGTACCCATCCGTGATACATTGAGGCTGTTCCCTGGGGGTCGTTACCTTCCACGAGCAAAACACGTAGCCCCTTCAGAGCCAGATCCTGAGCAAGATGAACAGAAACTGAGGTTTTGTAAACGCCACCTTTATGGGCAGCAACCCCGATCACCGGTGGAAATACGTCTTCAGCACGTCGCAATCGCGTACCAAACACATCACGCATATGATTAATTTGTTCAATTGTATAACCAACACGTTGCTCAACCCGTCCTCGAATTTCCATATCCGGGTGCGGTAGATCGCCCTGCTTTCTCGGCATCTTCTGATAGCCTGAGAAGAAACCCCAACTAAATCCGCTGCTTCACCTATTCTCCAGCGCCGGGTCATTTTCCTCGCTTCCGGGCTGTCATCATTAAACTGTGCAATGGCGATAGCCTTCGTCATTTCATGACCAGCGTTTATGCACTGGTTAAGTGTTTCCATGAGTTTCATTCTGAACATCCTTTAATCATTGCTTTGCGTTTTTTTATTAAATCTTGCAATTTACTGCAAAGCAACAACAAAATCGCAAAGTCATCAAAAAACCGCAAAGTTGTTTAAAATAAGAGCAACACTACAAAAGGAGATAAGAAGCACATACCTCAGTCACTTATTATCACTAGCGCTCGCCGCAGCCGTGTAACCGAGCATAGCGAGCGAACTGGCGAGGAAGCAAAGAAGAACTGTTCTGTCAGATAGCTCTTACGCTCAGCGCAAGAAGAAATATCCACCGTGGGAAAAACTCCAGGTAGAGGTACACACGCGGATAGCCAATTCAGAGTAATAAACTGTGATAATCAACCCTCATCAATGATGACGAACTAACCCCCGATATCAAGTCACATGACGAAGGGAAAGAGAAGGAAATCAACTGTGACAAACTGCCCTCAAATTTGGCTTCCTTAAAAATTACAGTTCAAAAAGTATGCGGAGACATTGCGGCTGAAGGAAACAGCAAAACTGTGACAAATTACCCTCAGTAGGTCAGAACAAATGTGACGAACCACCCTAAATCTGTGACAGATAACCCTCAGGACTCTATCCTGTCGTCATGGAAGTGATATCGCGGAAGGAAAATACGGATATAAGTCGTGCTTGGCGGCCTTACTTTTCTGGCGATCTGAAAGCGCTCTGGGAATTTATGTTGATCTCATTAACACAGACCTGCAGGAAGCGGCGGCGGAAGTCAGGCATACGCTGGTAACTTTGAGGCAGCTGGTAACGCTCTATGATCCAGTCGATTTTCAGAGAGACGATGCCTGAGCCATCCGGCTTACGATACTGACGCAGATAGTATAAACGCATGGCATACGGATTGGTGATTTCTTTTGTTTCACTAAGCCGAAACTGCGTAAACCGGTTCTGTAACCCGATAAAGAAGGGAATGAGATATGGGTTGATATGTACACTGTAAAGCCCTCTGGATGGACTGTGCGCACGTTTGATAAACCAAGGAAAAGATTCATAGCCTTTCATCGCCGGCATCCTCTTCAGGGCGATAAAAAACCACTTCCTTGCCGCAAACTCTTCAATCCTGCCGTATATCCTTACTGGCTTCCGCAGAGGTCAATCCGAATATTTCAGCATATTTAGCAACATCAATATCGCAGATACCGTCATGTTCCTGTAGGGTGCCATCAGATTTTCTAAATATGGTCAACGAACAGATACAGCATACGTTTTTAAATACCGGGAGAGACTATATGCCGCCTCAGTGAGGTCGTTTGACTGGACGATTCGCGGGCTATTTTTGTACGTTTCTTGTGATTGATAACCGCTGTTTCCGCCATGACGAATCCATGTGAAGTGTGACAAGTTTTTAGATTGTCACACTAAATAAAAAAAGTCAATAAGCAGGGATAACTTTGTGAAAAAACAGCTTCTTCTGAGGGCAATTTGTCACGGGTTAAGGGCAATTTGTCACAGACAGGACTGTCATTTGAGGGTGATTTGTCACACTGAAAGGGCAGTTTGTCACAACACCTTCTCTTAGAACCAGCATGGATAAAGGCCTACAAGGCGCTCTAAAAAAGAAGATCTAAAAACTATAAAAAAAATAATTATAAAAATATCCCCGTGGATAAGTGGATAACCCCAAGGGAAGTTTTTTCAGGCATCGTGTGTAAGCAGAATATATAAGTGCTGTTAGGCGTGCTTACCTCGCTCGCTCGACGGGAGGGTCGGAGGGGGGCACCCCCCTTCGGCGTGCGCGGTCACGCGCACAGGGCGCAGCCCTGGTTAAAAACAAGGTTTATAAATATTGGTTTAAAAGCAGGTTAAAAGACAGGTTAGCGGTGGCCGAAAAAAACGGCGGAAACCCTTGCAAATGCTGGATTTTCTGCCTGTGGACAGCCCCTCAAATGTCGATCGTCGCCCCTCATCTGTCAGCACTCTGCCCCTCAAGTGTCAAGGATCGCGCCCCTCATCTGTCAGTAGTCGCGCCCCTCAAGTGTCAATACCGCAGGGCACTTATCCCCAGGCTTGTCCACATCATCTGTGGGAAACTCGCGTAAAATAGGCGTTTTCGCCGATTTGCGAGGCTGGCCAGCTCCACGTCGCCGGCCGAAATCGAGCCTGCCCCTCATCTGTGGACGCCCGCGCCGGGTGAGTCGGCCCCTCAAGTGTCAACGTCCGCCCCTCATCTGTCAGTGAGGGCCAAGTACCGCGAGGTATCCACAACGCCGGCGGCCGGCCGCGGTGTCTCGCACACGGCTTCGACGGCGTTTCTGGCGCGTTTGCAGGGCCATAGACGGCCGCCAGCCCAGCGGCGAGGGCAACCAGCCGAGGGCTTCGCCCTGTCGCTCGACTGCGGCGAGCACTACTGGCTGTAAAGGACAGACCACATCATGGTTCTGTGTTCATTAGGTTGTTCTGTCCATTGCTGACATAATCCGCTCCACTTCAACGTAACACCGCACGAAGATTTCTATTGTTCCTGAAGGCATATTCAAATCGTTTTCGTTACCGCTTGCAGGCATCATGACAGAACACTACTTCCTATAAACGCTACACAGGCTCCTGAGATTAATAATGCGGATCTCTACGATAATGGGAGATTTTCCCGACTGTTTCGTTCGCTTGTTCAGTGGATAACAGCCAGCTTCTCTGTTTAACAGACAAAAACAGCATATCCACTCAGTTCCACATTTCCATATAAAGGCCAAGGCATTTATTACCGGGATAATTCTTTCAGCATCGCAACCGCATCAGACTCCGGCATCGCAAACTGCACCCGGTGCCGGGCAGCCACATCCAGCGCAAAAACCTTCGTGTAGACTTAGTTGAACTGATGGACTTATGTCCCATCAGGCTTTGCAGAACTTTCAGCGGTATACCGGCATACAGCATGTGCATCGCATCCAGATGGCGGAACGTATGTGGTGTGACCGGAACAGAGAACGTGGCACCGTCAGCAGCAGCGGCGGCAACCGCCTCCCCAAATCCAGGTCCTGACCGTTCTGTCCGTCACTTCCGAATCCGGCGGCTTTCTCTGTCCTTCCTGTGCGACGGTTACGCCGCTCCATGAGCTTATCGCGAATAAATACCTGTAACGGAAGATCACTTCGCAGAATAAATAAAGTAGGCGGTCTACTGTTGAATTGCACTGCCTGGGCCAACTTTTGGCGAAAATGGAACGATTAAATGGCACCGTAAAAGATTCAACCGCGTGGTGATC
+
%%%%'),5520/--.0322489@DJFDDDIHIJJ?<;=BCJJJIJJJJHJGGD<BC322699DGFFIJJJJJHIIJJJFHJJFJGHJIJFHGIJJHHHHJFHJFJIFHFJIJHGJGJFJJDCAJEHJHJ:998<=?@CC++++BGHGJJJGJGJIJGJJJJJGFH40&&&,8<DFDFCDDBDJDEJHJBJHJGHHHJJHJA83*07A@@JGHGEGB?=?EFJGJJF?A@@BGJABB>@@?@?*(')&()2@ADJHJ@CHGFGE>=@>@9<<EJJHHJHGGGIJA@@;=4502*)++'''',/36;EIA?444CJFEDHG<89:=>A@>>AHJHFJJJIFJIFCACADBHHDJJJJJJJJGEDJHDFGJJHJJJJHEB@>ABBBA@EA@BCCD9DCDJJJEJIJGBA?=?A>//&$$$$%%%'(+,+1*()&))))/+((000052216>>=>98:24::;<FJGFGHI?,+**.,,.--.--21..8;::==B333344950+''''*'''&001DF0//19===?BBCBAA6667CC?@@9:5533558:AFEJJJHFIG??JJJGGFGJJJJJGJGJEEIGJFDFHDEBCHEGEI8766<:9<7>?AICFDDFCCBBDD?@@ACFHH96668:977?AGDDAAB@FJDC>>?HFHGJEEC@>>HGHDEEBJCBCDGJD<;;;EED65669=HEJJJE=;:=>&&&''',-,2,&&&&+;;;DEJGGIJEFHEFDGGJJIHJBB@@><>>9;;<=?::FFJEJ::;<7888HFGHDEIGJGFHJFJJJJDHJHFFFIGEJGJHD?@@FHH<;;6,7?9>GJFACABDC@A=>=;>>>E?=A6<;96?@;96566899A>>CBEJH<<<<BB''''''(0*)')(''*((*,/-+($$%$$'+:===><,'(9:>E<HFDDDCEJHGGJJHGJHFGFJJJGHFBE=99;;>ABEJJHJIIJJGJJJB<<<CECCI9888,,,,289920//+&&%%%+45@G<HJFDDDCA@CFJIA???JFIHDCB@76520000/4664//0:<@CCCGF;;;<A<6((()(&&%&&)&#$%'))-.0899<'''+&'+''(>HFFIE87797:'''.4481177????BBAACA773*&)+14=>542()*89>><4:8/889BIFJGIJGJGJJJHJJJFJHJJJJJJJHJJJGHJ;;;857869::::BCEHIJIJHJHFJJGJGJJGJJJGDGJJE><<=EFJDJDAAAAF6556<=B<<<;:899HIDJ@@G>>>=@?8+*))*('(8>HGJIJCCBEDHDACED??811,$##$%%&&''%%$$&'(((+(((/5432&$$%&'&&'&%%%%.%%&'))+++,.2--/,())9:9AA@IJFG6A>?DII8777DJDJJFJJJJGJJGJIHJFIFJJJHJJHJ>>:84101++++3/.+''''':>AAIDDFIIFJEJJJHHJJHJJJJJJGDCDCJGFDGBCCEFJDJJEFJHCFCC0...6===CBH:;9===DG>BBCJJIJJJEFFJIJFIDFJJJ?746??@<6/)+++++766;;HFGCCDGJJFFEJHD><32/000628;;?;;=>=999666&&&(***.../222/../30-,,,56.../==@DABC1113?>4566DAACFHJIJJJJJGJICDC...FIJJFJHGID=::;=ACBDB@@D???JGEDCDCDEHJJHIJGIGFEJECDGIIGJ5EJJJFEJBB>?;A><==<96+++000-.,-,**1123533789:2,++**0//1::::3335::760('''CBJJJHJJHJIIJJGAA>:;444C?;<:01=>D@GGBABCFJDDCCJGJHE@?7E?DBEGFJJJGGFG@@?7)((()()2//0>>@===>/=889EJ0//0533458=A@+++,5'&&&))'('');<8889DBD;;:5666?BFHJGFHFJJJFDF?@;:4*-40--.6?@@E9998621145501:98<<:8:B@?CCI9A:9----<@@=>>>JCAABFJJJJJGJFJJFJJIJHEHGJCCB?B>=??CE@54444((()+,+**-('''($$%&(()+:;EHJHHD81A?=>0.-.2'&&&'022:@DJFHJGJJJHJFHJIJFJDEDJGHEFHGJJJ@@@@FJFF>=;7**)())-?;7777;30/.*('''&'*50:CDHEGEFJHJF@@?@IJCHDGJJJJJJJGFJFJJIJJFGC?@@@IJEA@@6666=<<,+*)+,967***+/15::C;:;;E@?@?HFHCGGEHJJJJJFJJJFGJJIJFEFGEJFJC;99:6C?<1/>>:;756833338550..-.21134453/-$%%))&'7>??AB::9:@?3''%%%%&%&&$&.98789AA=<<?=:.)*''('&')/)4,'(*5988@9@A<?>8E?>>)))*/124446:7<7:4111'&%%'&&'')''%%%%&''()0/03HJDJJH?@?@:::EJJJFGC533<4669BBA=;5455:,(()-(0110.0?DFIJGJFJJJFH@EGCDDA>***9EEF@@EFIJIJJ86'''?JJJJJAA@@:,+''')(*$$&%&%%&''(((62..2/0+*++@AG>@@@JJGGJJHJJJJEJJHJGJJJFHJJJEGJGJJ<AA<***+--($$$$&'%%&(&&&')))@CBCB<<=@FIC;:;::752@@@CFBEJF<===>==//./700///5268?7?ECDDEGF>6669>>000.22422AA54;<FGJC55144234?EHJGGBCC?@BDEJJJJDACDBJJFG@BDAGFJFJEJDHJHIEJHBBBDGIJ865796670--/7:@D>>>CD@BGFIE888;:,)((((&*&%&&ACEJIGC<988@HJJJ:8893@@A>?<B5;JJCB@A,,,*+++./<;6667<<32334BD99::?555EJJJJCEDJIDGJEEJFHJ*))*---37:A;8222?@@EEJEJFJABEC=>=>>GE;BC@BCEFIJEFGHJGJJJJGJJHJGGJHJIJJJFIJJJJJIFJIIDJFJF6567B@@76666HJ<=<>JIJJIJJGJJJFJGGE754447>?JJHJJDEJJJJIIJJJJFBEDCBFACCCJEJJJJJJJJA@=@;:<==JFIEJJGJEJJJFFJJJHIDDGJJJIJJGJGEBC;;777<<FD====IJJJJFCFECDAAEJIEDJGJJJ8888FGJGJJGJBBDCJJJJEJIIJJJA333>BDGFJE@,,-+&$$'++)**+*))+,89877888888;FF@?CC@?C@953222*9@CD<7779=6666ICGJHIF???GJJCGBC>>=>65536++,-/079>AA@@@>>??7732++**&%%%,26BAI6666HIFJGDCCEJJJFC766>?=9:9:A=B*)(&&&'''('(+,,-7>DCHHFEJGHJJJGEJB89821.('%%%)*0121-++02411110.,&%%&1348-,,*+**+),223>4:(B=;AJJIJCA@BAJEHEEFHJ65/766311**))))+.-('((())&&&&;;;BJCIIJJIGJJFDDBDBJHJG>HC@JHJFCD3223DEJJJEHGDCECJJJJIJIEEDCEEDEDE>?6///0533;GHJHEBCE?>?;7E?FIJJJJIJIJGJIJHHGJJIJFJJJEDGEJIJJB977750,+''''')=?@@<ABEEEEHJIIJHGJJIGJIJJHJFJJJEDEJDDJJJJI>=>=EJJJHJGGGFIJFJAA@@JIEFJHDCAE::89<:::<>=AC:9::ABAFBC:EHJIJJFGGJJGJ<;;766110)'%$&'(,-/-.99AACI<<;;BA>?@A;;;;JJJJJJG555330007(&&%)))/=CCJEDDGJIJHEFDJJE>420++->>998--'&'*,**+,4//556747656=1DGJJF<<;:,,+/,91....0;:=:>CHGEJJHDCDFCEJHFEFGFBA****FJFJJJJJIJGGJJ@96122144:32223GFJGHJJJJJJEJJJJJJJIJJJJJFIJFHJJJEJGIBCB4444IJJECCBBJEHJJEJJIJJJJHJEJJJJGJJIHFDBDJJJHEEB;;7/+,833349*'''*7,*-+0+07=GHJJIGEEDCA::9761*:;<////32235+***)''&*00/3BJJFJEEEF?=88899635C;;;;EIHJJJJJGGGJGJIFEA>E=:+8<<HCA;;=FJJFJFJECC7@444GGJGGJFEJJJJJJJJHFFJIHJJIE11113GJJJIJJIJGJJJJE1*(229,+*'(/+*,,**58?FJDEGJHJJJJJJJJICIGGEJJ?>>JEHDGIJJFJFGJJJFHJJFJFEGJIH=:995DFJJEJFHJJFJJGFJJJJFECCIGJJJJG>>=<*%%%%(%&&89:<?;<BCBFDBCB=@::<;<<=EFDJIJJHJIHJJJJJIEFEJ87776;==GJJHDEAA:99;;+&&%%%##$$&,11-679999<.,,,,?CBAA>=5444>EFGI@87,+(&&+&)*+++5??>===>>CAA@B@?BCH=;899AEEB?++++:7786995911?BFG??@@FB?@B?>??J;422***)2)%&)*775;6>BGC8898;-=B??A@;;<<EC==10057:;<@4+**+....,,*+/.-14>BHFDEEE@@@AJJJGJJIH33JJJHEF<<<:=>:;:;DEGEGJJGJJJJB=<=5555A.()4@FEBBA<==>JDDC>>=?EGFEB=>DHFIDF@@?BED??......./-**+056683333<<?B@BABGDJE@<=>:99<@4446==@GJA8878>::1.1)()'(/.-5:99==889:CDIG=<>?JFHJFIFJ6667GHJ<.EFFCBCFCB3225>=;:;...+('/,,&&''-/,++/&&&'*/+**(+..331/'&&/131/.&&$$'/1?JE=<==C:665665668?<99:>;:9<=:::8<??BBB:CC>=<;<==HEHJJFJHGJ?>@@(((73233CADDFJD?<<@EFHEHHJ@4;;JGFGJEHJJJEDHGIIA>=>=3/('')226=>>>A9666455:AAB;9:88=449322+***2.*+5<FBBCABIJEDJGFGJEIIFJ??@>C<:6545<=JJHJJJGJJJJJJJHJJJIHJBDBAA;775335'4444AGJBACA0.JGGGEDDHJJJIIJFHJJH>?>?HC?==??GC3..3733FEJGJA??E;EBCB>::?@AAA<333-,,010044JCCBFEJJHJJJJHJFEJB==B<::=0GDHD55434/+IFD>>?AACDCCFGJJJHHJEJCDCEIHJFGGFEJIFJJFJHHHJGIFJJH4444AAAGC@95+')'''445')))@@@@@@<55:(((8>99<;>B>JJHFJJJJFFJFJJJ832.../80('''(-.02,++*,,,,<<?B@CDGJJJJJJJ;98/09C:::6887556432&&%&*)*,,2241111::??ABA@D33:5,,,,7456;:;=FJFFJHCFEDJBCJGIFJIGJJJHFFJJJJJJGJJJJFF@>HG?>>>111''''0--.?@EJ7666EIJFDECJJJ;111-,00/-((++18>?AABAA>>B;99=;<8995('''*&&&*(%&(./++/..0..1/2+*))*001..09<:;<>>>>??=>>///1-,,.'''@CJJFFHJJJJHJJJJGIJJJJEHJJF;;<@?@D??@31..24497344.///33<559'''',*)),,,+,5:?>;<?>>JJJJJJJJJHIJJ<:::G@?@AB@>777586(/0..<;99:?@CDED@@?????BCACCEJGHGJ@A>==FABDCCECCBJE8:::;;<<HA>>?>=<2222///33627@EHCDEHJBABBBA==>@CCGC=?<:(''(:==A@AAJFEHECCCHJGJIJJIGJEHEBC/)?@CJGJIJJDABBA?>>659<DCBDFDHE331/-*5:;;=@@>@67>><555----9;<?;:<<><C@CFJJJJJHEDAC=BABGGGBDCBGJE0//++++EFJEFIHFJJJJJJG<;+*)))BCCC=<:?CDCFHJFJIGEH><=JEFBBCJIBB>=>?CCF???<9D>8669911112BB79:=<<;<@EBB;788>JJCFEFIB@:)?<<7>00FJHFJJJEBBCIHGIJHHGDEEEGJJFIHHJFJEHGJE>=>?FD=<<?BDJHEEGIJDIJJIJJJJGA@B@@DDEJFJFF<89?>DDC>?GD@@AJJHJDEGFJFIJGJJHJJJJJJJJCBECDI>=><>@ED999:DHFJJHJJJJJJFJJI1111@?A55222/,,,22DCIJJJJJHJJJIJJJJJGJIIIHHJJJJIJJJGEABEDF=:99;;<<=6-(''(0366G>=>>IJFDGJHJJJJIJJJEHJJJGJJFG=65465557300079499810/0-&$&&&')),116-67:JJD8888>AE>ADAA@DJEJ=>94@ABEECCIIFHHJIJH<;:;20/-164*''(((.**+,,05IGEDFGJJJJJI0001;;@9@C@AB>>?@EJJEJDA?@>EFDDBCFEGFDFD????<9=800*(&&%&.))87;=?GJB?>=?AA>@A>=--,-FIGBBADFCIHDCFJJJGHJDJIEJGIHBJJIGFGJGGFJFGJHEJGEFCJJJHGJJJJH==<=>>EAJCJ92/0034GBCAAGD>989ABDCGFDEFHHJFJJJIFJFJJJJJJFCEFJFFHFJJFJJEGJHJJHGIHHJBBA....GCJFGIHJFIJJJEIFGJJJJJJIJJHFJFEEGDFJEEDGJ?FFJEHFIJJIJJIJJJHGFHIHJJJJIJIHJDGAB@@88EE<<=?HGJJFJGJHHJJJECCBJJBABDFFIFIHJJFJBJEBJJGC;60)'''?BIDFECC=44,*+***-0/)*349A68BA;978437=?;?HD>>>?FCAACJGECDCDJGJJHJFGFJJHJJJJABB?@=7,,,,AIJJB@;<==C@>?BFJIEGBJGGJHJFGCD@?:999:BJJDEE@??>BJ>==>BJCDC;:99HFJIJJGHJJFJJGJEBDIJGDCCBJGACE9=<=<?D,-++523>>JJJJJJJJJFHHJIHJIJJJJJJ@D:967BCA8887BBDEFJHJHCEHFGIJEGEJJJDIEGIHIJGJFF@BBCJGEBBAA?DHJJJGHHFEEJGJJIHJGEGJIJEJDFDCEGJDCIBB42357>.0./,*)+-(%'';=@@CFDADGFJJJJGJJJJJGIIDGFBA?;::<;>@EFCJJHHJJEG<;;:33334566743213888FCDHHDE@5337EB>=A>@@<<99<>=<<<JJFDGAACCFHHJJJGJCEACJGIDCJJHJEBB<EFIHGJDJ@==;*'%$&',9:99:EHGJEEBJIJFJHIG==;:::=CDFFJIHJJIGJJJJIIJGJGHJDJID4=45==?;<>IJJJJFCCCHJDDAHDJGJJJJ;;:;EIECBCFFJ877:EACJJI=989:=<AA=+)))((*))<@CEEJIEIBABADEGJGJJJJJGJJJFGIJJJJJJ55565334=112///+***233*)))*)**-..38?;?A<CIJ:::JJFDFCBGHIHJJBEFEGEEEJCDGHIJ???<:<==<.+++,-=<>;==<?+))**+**)*.()(+(+4496('()&',+++,..@EC?@@DJGHIFJJJJHGJJEDJCFEGG?@===B@=11::82(&'*)'&&+++++@:::9?@(&&):8&%$$$#$%$$#$())'%%%##$$&')&(($&&'0,/214-.:=;GIGHGFGFJFHJ++C8;AA2110336;7BAB?>?BDIDJJGEGJEJJGFBCE>>>JJJFIGCDDIJHDGHBCBDBCJJJDFIHA@A@JD;2-,,02=DDCCHDIFCAA??>DEHFIAJE5322016235:()()(*&%&(,)+18:999CDJIFGJ:::;C79;9:::EJIIEG<9B@?>>FCEEIB@@?CB=999,'''(?<A>?===?FFFDDEIACBCBDD>JGJJJJJJFHJJJJJJJFJFGGJJIJFFJIJFJJIJGHJFJJJIHGHEIHDIFCC=>D@@@>>>?DB@?41277=CCHIEECGGJHBB/++<633=89:8?;=FIJF@?9-.-.86B@A=@>A>8743455*)(('''&''(,7410.+*+(+++6;<9=DDEDGDCGECDHEJDIFB5=CDCBDB>-,,-83223?CC76--89>>>>?:::====E(%%&&&&'*)+)+,443>CEJIJJJJDIC:999BB?<9988;8?AA@22(&&'&&&'=;<==7667?FEEFEEJGJHHE9:5;;7)(('((((6@>HHFDFGJEEEBEG<<<=///13870/+++,2()))--.5100136666:59.-,'((&%%&(((?:;<;JDBFIIFICFDDBCAD;;;<?5=>>D;5/--03?CBDIJHIHJJHGGJGHDIECF>A2+**,2...4)((('')''&..0,()'&&&**'(13DIJJFDGGFD3211;CFFFGGIGFDEFJ@C>:332/86*('&*(()&&'?;6667>?7774654/./++*)()/0678=1111+)))CDEABABGJIBDEFGFFEFDFJJGHG@?ACC;:B@@?@CFE?./)*2&&(12:9:;@DDEDJG>=<=<755559>BB=>>>C9?BJJ@@@A<912@@DIJJFJHHA@CJJFEGHJDIGDDIFHAJJDG??GJDDFGJJEGGJFECDJDE@AA<;:8,,0(%%'/9>89:<?BDBDACFDFA@DFHHFDDFHEFFEEEJEHB@<***)*+*///)(()12454''')//.***+,*&$$)'%%*0//*'&(+,6;753,,,-:@ABECEJFHCFAA:99;4446552---*)()(())-6B@?=>BFGIIJHDCIFFJIFHFFJJJJGIGA?>;8)::=;;:989:@@?A?1;1112431.,1375007<=<EHJHDJEFEJJFHCDJCA@ABCD?<99?=ACA>==::93322//:;BH=1,,,)&&$%'.267>>?;=;:::ABCJDA??@A=:;=7445AG@??@AHJBCE@>@=;;@AB9:75++,0:=>;899;C<9:HECFJGFJDDDEGJHJ<:;;J-,,,8:33DBCJF?JHFEGCAGEHHGEDFCAEJGJIGIGB75++&&&&&%$$&+.,,,->?BDGGFJIF><;>>GB@?>;::;AAGFGEJBA930.(((+441*)))22<B;77:<;;<=FF3''''*))+166625:?==<=BCCAFFFE?BDEDJHCA@@DHFG@?>944889;FJJ=3224A975530&&'%&&&.058DIEJJJHGDEJGFGCGH?;7901,-2389?=6****5;H<@44<<0++26:;=ACC@<;++,49-,,,11,,55?A88&%%'(+1<==:666ABDJJJJHJJDFEJJJJH??>9559<CCEGFHEJFGJGJJFJICCBDFFHFEAABAHEDCDG>@?GGA445530.-,...4567BDJJJFJEGJHGGJGGFJDGDGJJHJJCGFJJJJGHIE3221268><?>?A=?:EJJA@@AHJFJIHJHFFEDBEFDJFHJIGJJJGJJJFJJIHJJJJHJJGJJJJJEFGEJJJFJJJHJJFGJEJECJFFDCBFFDCA<99;@CA>;;=8?99?@@FIDGDGEHIFGFDE>93///-,,+-6445./.-0111//3766FEJDGHGFJCEEFG>>:8>>AGHHJ@:9::/../&%&%)9AABDEJFIJGJHFFGGJJECADGCFFGE;5,,.0)(53///74336>4@?:9:98898=<=<=@A<4445>JFGEEC@@AD7775+**&'&$$'&'&'()&%&)278:@EA@BAABB<<<<FJEFDC@@?E?JJB@?>?G6655;<B91?<>B:8=DD?>>@FD@?>CAJH;;>=>JJJDHI@666:,**&&0''''DFDFJHJJGEAB@B@G;.''''))))))<<6,-)('((*+,888;JJJHDDCCCFJFJ:7339=>>>98772,,,-&&&((()22DECCCAC?>?@FFGJJ;::;FBBEJD;:::<::;,,,,0335;;<>000144/00087:AAD>?>=35?=;..(/A:CGB;::99ACAA@@CCBC>2<<1111.=0.-,-=80.,)(()0/4558:<<?F@FJJIHHFDBBBBFCDEIEFJDFDHE7777DDFE?<==AECCBAB;;;;1/'&$''%&444588997565532/3356/23/+$$$$$$#$$$$$$()$$$#'%%&&&&''(///0*'''+//-&%%%%&+342000/.-,++,..,,,''&%'*00/0++*('')(&&%%..2+))'
@Glass_T7V_20_D3_14_5_23
CTGGTTTGGGTTCGCCCCATCCAGACTGTGAGCGACGGCGGCAAGCTGGCGATATTGGTCGTCATCCAGTACTGAAAGCATTAATAAGCAGGCATCGGCCTGGTAATAGCGCGCCAGATAGATCTGGTAAGGGTCGATGATGAAGTCTTTACATAAAATCGGCTGCGGGGCGATTTGGCTGACGATGGGGAGGAAATTAAAGCTCCCCTGAAAATATTTCTCATCAGTCAGCACCGAAATTGCCGAAGCGTAATGTTTATAAATGGCGGCAATGCGTGCTGGATCGAAATCATCACGGATCACGCCTTTTGACGGCGACGCTTTCTTGCACTCCAGAATAAACGCCGTGCGCACCCTGTAGCGCATCATAAAAATGTCGCGTGCTCGGCTGAACCTCATTCTGAAAACTGGCCAGCGGTTGCTGCTGTTTGCGGGCTTCTACCCAAATCGCCTTGTCGACGATTTTCGCTAAAACGGTTTGCATCATCTAGTAGTCCTGTGTGACTCTAGTATTTAGTTTCTCGTTTCTTTCTTCTTCCAACGAGAGAAAACGAGGAACTAAGCGCCACTCGATCAACCAAACGAAAAAAGACGCTCGAAAGCGTCTCTTTTCTGGAATTTGGTACCGAGGTCCGCACAGGTGGATGCGGACCAAAACGAAAAAAGGCCCCCCTTTCGGGAGGCCTCTTTTTCTGGAATTTGGTACCGAGTTATTAGGCCACACGTTCAAGTGCAGCCACAGGATAAATTTGCACTGAGCCTGGGTGGGATTCGGACTCGACCGCATAGCCTTCAGGAGTGAGTTTTGTGCAATACCAACCGACGACTTGACCCTGCCAAGCGGCACCAGATTTCTTGCGTACGCGATCCCCTAAGCCAAAGGTGGCACTCAGGGGAAGCGCCAAACTGCCCTGCAACGGGAGCGTTGGCTTCATCGCTACTTTGACCCATCTAGTATTTCTCCTCTTTCTCTAGTAAAGTGTTTAGTTCCCTCTTTGCGTCCTTCATAGCTTGATCCGAAAAGTTCTCTAGTAGCTAGCCCAAAAAAACGGGTATGGAGAAACAGTAGAGAGTTGCGATAAAAAGCGTCAGGTAGGATCCGCTAATCTTATGGATAAAAATGCTATGGCATAGCAAAGTGTGACGCCGTGCAAATAATCAATGTGGACTTTTCTGCCGTGATTATAGACACTTTTGTTACGCGTTTTTGTCATGGCTTTGGTCCCGCTTTGTTACAGAATGCTTTTAATAAGCGGGGTTACCGGTTTGGTTAGCGAGAAGAGCCAGTAAAAGACGCAGTGACGGCAATGTCTGATGCAATATGGACAATTGGTTTCTTCTCTGAATGGCGGGAGTATGAAAAGTATGGCTGAAGCGCAAAATGATCCCCTGCTGCCGGGATACTCGTTTAATGCCCATCTGGTGGCGGGTTTAACGCCGATTGAGGCCAACGGTTATCTCGATTTTTTTATCGACCGACCGCTGGGAATGAAAGGTTATATTCTCGATCTCACCATTCGCGGTCAGGGGGTGGTGAAAAATCAGGGACGAGAATTTGTTTGCCGACCGGGTGATATTTTGCTGTTCCCGCCAGGAGAGATTCATCACTACGGTCGTCATCCGGAGGCTCGCGAATGGTATCACCAGTGGGTTTACTTTCGTCCGCGCGCCTACTGGCATGAATGGCTTAACTGGCCGTCAATATTTGCCAATACGGGGTTGCTCAGCCGGATGAAGCGCACCAGCCGCATTTCAGCGACCTGTTTGGGCAAATCATTAACGCCGGGCAAGGGGAAGGGCGCTATTCGGAGCTGCTGGCGATAAATCTGCTTGAGCAATTGTTACTGCGGCGCATGGAAGCGATTAACGAGTCGCTCCATCCACCGATGGATAATCGGGTACGCGAGGCTTGTCAGTACATCAGCGATCACCTGGCAGACAGCAATTTTGATATCGCCAGCGTCGCACAGCATGTTTGCTTGTCGCCGTCGCGTCTGTCACATCTTTTCCGCCAGCAGTTAGGGATTAGCGTCTTAAGCTGGCGCGAGGACCAACGTATCAGCCAGGCGAAGCTGCTTTTGAGCACCACCCGGATGCCTATCGCCACCGTCGGTCGCAATGTTGGTTTTGACGATCAACTCTATTTCTCGCGGGTATTTAAAAAATGCACCGGGGCCAGCCCGAGCGAGTTCCGTGCCGGTTGTGAAGAAAAAGTGAATGATGTAGCCGTCAAGTTGTCATAACTCTAGAAGCGGCCGCGAATTCCAGAAATCATCCTTAGCGAAAGCTAAGGATTTTTTTTATCTGAAATTCTGCTCGTGATACGCCTATTTTTATAGGTTAATGTCATGATAATAATGGTTTCTTAGACGTCAGGTGGCACCATGGAAGCTTTGTAATCACTCGATGACCAAAAGTAAAAACCCGCCGAAGCGGGTTTTTACGTAAAACTAGGTGAAACTGGTGCGCCGGTCACATGTCAATACTTGCCCTTGACAGGCATTGATGGAATCGTAGTCTCACGCTGATAGTCTGATCGACAATACAAGTGGGACCGTGGTCCCAGACCGATAATCAGACCGACAACACGAGTGGGATCGTAGTACCAGACTAATAATAGAACCGACGATACGAGTGGGACGGTCCATACAGACTAATAATCAGACCGACGATACGAGTGGGACCGTGGTTCCAGACTAATAATCAGACCGACGATACGAGTGGGACCGTGGTCCCAGACTAATAATCAGACCCGACGATACGAGTGGGACCATGGTCCCAGACTAATAATCAGACCGACGATACGAGTGGGACCGTGGTCCCAGTCTGATTATCAGACCGACGATACGAGTGGGACCGTGGTCCCAGACTAATAATCAGACCGACGATACGAGTGGGACCGTGGTCCCAGTCTGATTATCAGACCGACGATACAAGTGGAACAGTGGGCCCAGAGAGAGAATATTCAGGCCCAGTTATGCTTTCTGGCCTGTAACAAAGGACATTAAGTAAAGACAGATAAACGTAGACTAAAACGTGGTCGCATCAGGGTGCTGGCTTTTCAAGTTCCTTAAGAATGGCCTCAATTTTCTCTATACACTCAGTTGGAACACGGGACCTGTCCAGGTTAAGCATTTTATCGCCCTTATACAATACTGTCGCTCCAGGAGCAAACTGATGTCGTGAGCTTAAACTAGTTCTTGATGCAGATGACGTTTTAAGCACAGAAGTTAAAAGAGTGATAACTTCTTCAGCTTCAAATATCACCCCAGCTTTTTTCTGCTCATGAAGGTTAGATGCCTGCTGCTTAAGTAATTCCTCTTTATCTGTAAAGGCTTTTTGAAGTGCATCACCTGACCGGGCAGATAGTTCACCGGGGTGAGAAAAAGAGCAACAACTGATTTAGGCAATTTGGCGGTGTTGATACAGCGGGTAATAATCTTACGTGAAATATTTTCCGCATCAGCCAGCGCAAATATTTCCAGCAAATTCATTCTGCAATCGGCTTGCATAACGCTGACCACGTTCGTATAAGCACTTGTTGGGCGATAATCGTTACCCGATCTGGATAATGCAGCCATCTGCTCATCATCCAGCTCGCCAACCAGAACACGATAATCACTTTCGGTAAGTGCAGCAGCTTTAGACAGCAAACTGCCATCGGCAATTTCTATGACACCAGATACTCTTCGACCGAACGCCGGTGTCTGTTGACCAGTCAGTAGAAAAGAAGGGATGAGATCATCCAGTGCGTCCTCAGTAAGCAGCTCCTGGTCACGTTCATTACCTGACCATACCGAGAGGTCTTCTCAACACTATCACCCCGGAGCACTTCAAGAGTAAACTTCACATCCCCGACCACATACAGGCAAAGTAATGGCATTACCGCGAGCCATTACTCCTACGCGCGCAATTAACGAATCCACCATCGGGGCAGCTGGTGTCGATAACGAAGTATCTTCAACCGGTTGAGTATTGAGCGTATGTTTTGGAATAACAGGCGCACGCTTCATTATCTAATCTCCAGCGTGGTTTAATCAGACGATCGAAAATTTCATTGCAGACAGGTTCCCAAATAGAAAGAGCATTTCTCCAGGCACCAGTTGAAAACCATTTGATCAATGGCCTGTTCAAAAACAGTTCTCATCCGGATCTGACCTTTACCAACTTCATCCGTTTCACGTACAACATTTTTTAGAACCATGCTTCCCCAGGCATCCCGAATTTGCTCCTCCATCCACGGGGACTGAGAGCCATTACTATTGCTGTATTTGGTAAGCAAAATACGTACATCAGGCTCGAACCCTTTAAGATCAACGTTCTTGAGCAGATCACGAAGCATATCGAAAAACTGCAGTGCGGAGGTGTAGTCAAACAACTCAGCAGGCGTGGGAACAATCAGCACATCAGCAGCACATACGACATTAATCGTGCCGATACCCAGGTTAGGCGCGCTGTCAATAACTATGACATCATAGTCATGAGCAACAGTTTCAATGGCCAGTCGGAGCATCAGGTGTGGATCGGTGGGCAGTTTACCTTCATCAAATTTGCCCATTAACTCAGTTTCAATACGGTGCAGAGCCAGACAGGAAGGAATAATGTCAAGCCCCGGCCAGCAAGTGGGCTTTATTGCATAAGTGACATCGTCCTTTTCCCCAAGATAGAAAGGCAGGAGAGTGTCTTCTGCATGAATATGAAGATCTGGTACCCATCCGTGATACATTGAGGCTGTTCCCTGGGGGTCGTTACCTTCCACGAGCAAAACACGTAGCCCCTTCAGAGCCAGATCCTGAGCAAGATGAACAGAAACTGAGGTTTTGTAAACGCCACCTTTATGGGCAGCAACCCCGATCACCGGTGGAAATACATCTTCAGCACGTCGCAATCGCGTACCAAACACATCACGCATATGATTAATTTGTTCAATTGTATAACCAACACGTTGCTCAACCGTCCTCGAATTTCCATATCCGGGTGCGGTAGTCGCCCTGCTTTCTCGGCATCTCTGATAGCCTGAGAAGAAACCCCAACTAAATCCGCTGCTTCACCTATTCTCCAGCGCCGGGTTATTTTCCTCGCTTCCGGGCTGTCATCATTAAACTGTGCAATGGCGATAGCCTTCGTCATTTCATGACCAGCGTTTATGCACTGGTTAAGTGTTTCCATGAGTTTCATTCTGAACATCCTTTAATCATTGCTTTGCGTTTTTTTATTAAATCTTGCAATTTACTGCAAAGCAACAACAAAATCGCAAAGTCATCAAAAAACCGCAAAGTTGTTTAAAATAAGAGCAACACTACAAAAGGAGATAAGAAGAGCACATACCTCAGTCACTTATTATCACTAGCGCTCGCCGCAGCCGTGTAACCGAGCATAGCGAGCGAACTGGCGAGGAAGCAAAGAAGAACTGTTCTGTCAGATAGCTCTTACGCTCAGCGCAAGAAGAAATATCCACCGTGGGAAAAACTCCAGGTAGAGGTACACACGCGGATAGCCAATTCAGAGTAATAAACTGTGATAATCAACCCTCATCAATGATGACGAACTAACCCCCGATATCAAGTCACATGACGAAGGGAAAGAGAAGGAAATCAACTGTGACAAACTGCCCTCAAATTTGGCTTCCTTAAAAATTACAGTTCAAAAAGTATGAGAAAATCCATGCAGGCTGAAGGAAACAGCAAAACTGTGACAAATTATCCTCAGTAGGTCAGAACAAATGTGACGAACCACCCTCAAATCTGTGACAGATAACCCTCAGACTATCCTGTCGTCATGGAAGTGATATCGCGGAAGGAAAATACGATATGAGTCGTCTGGCGGCCTTTCTTTTCTCAATGTATGAGAGGCGCATTGGAGTTCTGCTGTTGATCTCATTAACACAGACCTGCAGGAAGCGGCGGCGGAAGTCAGGCATACGCTGGTAACTTTGAGGCAGCTGGTAACGCTCTATGATCCAGTCGATTTTCAGAGAGACGATGCCTGAGCCATCCGGCTTACGATACTGACACAGGGATTGGTATAAACGCATGGCATACGGATTGGTGATTTCTTTTGTTTCACTAAGCCGAAACTGCGTAAACCGGTTCTGTAACCCGATAAAGAAGGGAATGAGATATGGGTTGATATGTACACTGTAAAGCCCTCTGGATGGACTGTGCGCACGTTGATAAACCAAGGAAAAGATTCATAGCCTTTTTCATCGCCGGCATCCTCTTCAGGGCGATAAAAAACCACTTCCTTCCGCGAAACTCTTCAATGCCTGCCGTATATCCTTACTGGCTTCCGCAGAGGTCGATCCGAATATTTCAGCATATTTAGCAACATGGATCTCGCAGATACCGTCATGTTCCTGTAGGGTGCCATCAGATTTTCTGATCTGGTCAACGAACAGATACAGCATACGTTTTTGATCCCGGGAGAGACTATATGCCGCCTCAGTGAGGTCGTTTGACTGGACGATTCGCGGGCTATTTTTACGTTTCTTGTGATTGATAACCGCTGTTTTCCGCCATGACAGATCCATGTGAAGTGTGACAAGTTTTAGATTGTCACACTAAATAAAAAAGAGTCAATAAGCAGGGATAACTTTGTGAAAAAACAGCTTCTTCTGAGGGCAATTTGTCACAGGGTTAAGGGCAATTTGTCACAGACAGGACTGTCATTTGAGGGTGATTTGTCACACTGAAAGGGCAGTTTGTCACAACACCTTCTCTAGAACCAGCATGGATAAAGGCCTACAAGGCGCTCTAAAAAAGAAGATCTAAAAACTATAAAAAAAATAATTATAAAAATATCCCCGTGGATAAGTGGATAACCCCAAGGGAAGTTTTTTCAGGCATCGTGTGTAAGCAGAATATATAAGTGCTGTTCCCTGGTGCTTCCTCGCTCACTCGACCGGGAGGGTTCGAGAAGGGGGGGCGCCCCCCCTTCGGCGTGCGCGGTCACGCGCACAGGGCGCAGCCCTGGTTAAAAACAAGGTTTATAAATATTGGTTTAAAAGCAGGTTAAAAGACAGGTTAGCGGTGGCCGAAAAACGGGCGGAAACCCTTGCAAATGCTGGATTTTCTGCCTGTGGACAGCCCCTCAAATGTCATCGGTTCGCCCCTCATCTGTCAGCACTCTGCCCCTCAAGTGTCAAGGATCGCGCCCCTCATCTGTCAGTAGTCGCGCCCCTCAAGTGTCAATACCGCAGGGCACTTATCCCCAGGCTTGTCCACATCATCTGTGGGAAACTCGCGTAAAATCAGGCGTTTTCGCCGATTTGCGAGAGGCTGGCCAGCTCCACGTCGCCGGCCGAAATCGAGCCTGCCCCTCATCTGTCAACGCCGCGCCGGGTGAGTCGGCCCCTCAAGTGTCAACGTCCGCCCCTCATCTGTCAGTGAGGGCCAGTTCCGCGAGGTATCCACAACGCCGGCGGCCGGCCGCGGTGTCTCGCACACGGCTTCGACGGCGTTTCTGGCGCGTTTGCCGGGCCATAGACGGCCGCCAGCCCAGCGGCAAGGACAACCCGCCGAGGGCTTCGCCCTGTCGCTCGACTGCGGCGAGCACTACTGGCTGTAAAAGGACAGACCACATCATGGTTCTGTGTTCAATTAGGTTGTTCTGTCCATTGCTGACATAATCCGCTCCACTTCAACGTAACACCGCACGAAGATTTCTATTGTTCCTGAAGGCATATTCAAATCGTTTAGGTTACCGCTTGGCGTCATGACAGAACACTACTTCCTATAAACGCTACACAGGCTCCTGAGATTAATAATGCGGATCTCTACGATAATCGGAACTTTCCGACTGTTTCGTTCGCTTCTCAGTGGATAACAGCCAGCTTCTCTGTTTAACAGACAAAAACAGCATATCCACTCAGTTCCACATTTCCATATAAAGGCCAAGGCATTTATTCTCAGGATAATTGTTTCAGCATCGCAACCGCATCAGACTCCGGCATCGCAAACTGCACCCGGTGCCGGGCAGCCACATCCAGCGCAAAAACCTTCGTGTAGACTTCCGTTGAACTGATGGACTTATGTCCCATCAGGCTTTGCAGAACTTTCAGCGGTATACCGGCATACAGCATGTGCATCGCATAGGAATGGCGGAACGTATGTGGTGTGACCGGAACAGAGAACGTCACACCGTCAGCAGCAGCGGCGGCAACCGCCTCCCCAATCCAGGTCCTGACCGTTCTGTCCGTCACTTCCCAGATCCGCGCTTTCTCTGTCCTTCCTGTGCGACGGTTACGCCGCTCCATGAGCTTATCGCGAATAAATACCTGTGACGGAAGATCACTTCGCAGAATAAATAAATCCTGGTGTCCCTGTTGATACCGGGAAGCCCTGGGCCAACTTTTGGCGAAAATGAGACGTTGATCGGCACGTAAGAGGTTCCAACTTTCACCATAATGAAATAAGATCACTACCGGGCGTATTTTTTGAGTTATGCAGATTTTCAGGAGCTAAGGAAGCTAAAATGGAGAAAAAAATCACTGGATATACCACCGTTGATATATCCCAATGGCATCGTAAAGAACATTTTGAGGCATTTCAGTCAGTTGCTCAATGTACCTATAACCAGACCGTTCAGCTGGATATTACGGCCTTTTTAAAGACCGTAAAGAAAAATAAGCACAAGTTTTATCCGGCCTTTATTCACATTCTTGCCCGCCTGATGAATGCTCATCCGGAATTTCGTATGGCAATGAAAGACGGTGAGCTGGTGATATGGGATAGTGTTCACCCTTGTTACACCGTTTTCCATGAGCAAACTGAAACGTTTTCATCGCTCTGGAGTGAATACCACGACGATTTCCGGCAGTTTCTACACATATATTCGCAAGATGTCGCGTGTTCCGTGAAGACGCCATTTCCCTAAAGGGTTTATTGGACTGTGTTTTCGTCTTCAGCCAATCCCTGGGTGAGTTTCACCAGTTTTGATTTAAACGTGGCCAATATGGACAACTTCTTCGCCCCCGTTTTCACCATGGGCAAATATTATACGCAAGGCGACAAGGTGCTGATGCCGCTGGCGATTCAGGTTCATCATGCCGTTTGTGATGGCTTCCATGTCGGCAGAATGCTTAATGAATTACAACAGTACTGCGATGAGTGGCAGGGCGGGGCGTAAGACCCTTTGAGTGAGCTGATACCGCTCGCCGCAGCCGAACGACCGAGCGCAGCGAGTCAGTGAGCGAGGAAGCCTGCATAACGCGAAGTAATCTTTTCGGTTTTAAAGAAAAAGGGCAGGGTGGTGACACCTTGCCCTTTTTTGCCGGACTGCAGCGGCCGCTACTAGTAGGGAGACCAGAAACAAAAAAAGGCCCCCGTTAGGGAGGCCTTAAATAATGCGATATCCCCTAAACTTCAAAGGACCAAAACGAAAAAAGACGCTTTTCAGCGTCTTATTGTTCGTCTTTGGTACCGAGTTATTAATATGCGCGCAGCGTCTGGAAAACCGAGGCCAAAAGACGTGCGTCTTTGATGCCGGTTCAGACTCTACAGCAGAATTAAAATCAAGTCCGGCGCAGCCGGTTTGTGCCGCTTCCACGCAGTTATCTGCGCCTAAGCCCCCCGCCAGCAGAACGTTGCCAAGCGATTGACCATTTAATAGTGACCAGTCAAAACGTTGCCCGCTTCCACCCTGGCCGTTGTCTAAAACATATTTATCAACGTGCTGAAACTCGCGGGCGGGCAGGGTTTCACCGACGCTTAATGCTTTCCAGATGGCAACATGTGCTGGCAGAGCTTCACGCAGCGTATCGATATACAGCTGTTCTTCATTACCATGCAGTTGCACTGCCGCCAGCGATAACACCTTAGCTTTGTCCACCACATCGGCAATATCGTGATTGCGGAACACGCCAACATACTGCAACGGTGCCGCAGCCATCACTTCCTGCGCCTGTTCAACGTTGACGCAACGCGGTGATGTCGCAACAAAAATCAACCCACCGTAAATCGCGCCCGCGTCATAAGCTGCTTAACATTGCCCACGCGTCAGGCCACATACTTTATTCTCACCCAGCAACACCCGGCGCACGGCGGCGTGCAAATCGTCATGGGCCATCAACGCCGAACCAATCAGAAAACCGTTAGCGAAGTGGCTTAACTCGCGCACCTGAGCGTAGGGTGTGATGCCGGATTCGCTGATTACCGTCACGTTGTGCCCCAGTTTCGGCGCAAGCTCGCGGGTACGGTTGAGATCGATCGACAAATCACACCAGATCGCGGTTGTTGATGCCAACGACCTTTGCTCCCAATGCAATGGCGCGCTCC
+
[truncated: 3,551,198 more chars]
