# Supplementary material for: Preventing Multimer Formation in Commonly Used Synthetic Biology Plasmids
Source: ACS Synth Biol. 2025 Mar 18;14(4):1309–15. doi: 10.1021/acssynbio.4c00508 (PMC12012879; doi:10.1021/acssynbio.4c00508)
Supplement: Supplementary file 2 — sb4c00508_si_002.zip [file sb4c00508_si_002.zip › DataS1/data/fastqs/Glass_T7V_21_D3_14_6.fastq]

@Glass_T7V_21_D3_14_6_0
CCAACGAAAAGAAGACCACATGGTAGCTTCTTCATTGTAACGTTGCTGCGGATTACACATGGCATGGATGATCTCTACAAATAAAAGCTTGATATCGAATTCCTGCAGCCCGGGGGATCCCATGGTACGCGTGCTAGAGGCATCAAATAAAACGAAAGGCTCAGTGGAAAAACTGGTTTCGTTATCTGTTGTTTGTCGGTGAACGCTCTCCTGCGTCAGACGAATCCGCCGCATAGAATCGAGTGGCGCCTGCAGACGTAAAAAAAGCGGCATAATTATTCACTTTTTAATTGCCGGACGTACAATCGATGCCCGGATGATCCTTACGACGACGGAGACCGCCGCCATCATCGACAAGCCGGCCGTTAATTAAAAAGTTAAACAAAATTATTTGTAGAGGGAAACCGTTGTGGTCTCCCTGAATATATTATACGAGCTTATGCATCTACCGTAAAGTTATCCAGCAACCACTCATAGACCTAGGGCAGCGGATTGGGACGACGTGGTGTTAGCTGTGCTCGAGGTGAAGACGAAAGGGCCTCGTGATACGCCTATTTTTATAGGTTAATGTCATGATAATAATGGTTTCTTAGACGTGTCGAGTCTTACGCCCCGCCCTGCCACTCATCGCAGTACTCTAGAAGCGGCCGCGAATTCCAGAAATCATCCTTAGCGAAAGCTAAGGATTTTTATCTGAAATTCTGCCTCGTGATACGCCTATTTTTATAGGTTAATGTCATGATAATAATGGTTTCTTAGACGTCAGGTGGCACTCGAGTTGATCGGGCACGTAAAGCAACTTTACAACTTTCACCATAATGAAATAAGATCACTACCGGGCGTATTTTTAGTTATCGAGATTTTCAGGAGCTAAGGAAGCTAAAATGGAGAAAAAAATCACTGGATATACCACCCGTACGTATTCCAATGGCATCGTAAAGAACGTTTGAGGCATTTCAGTCAGTTGCTCAATGTACCTATAACCAGACCGTTCAGCTGGATATTACGGCCTTTTTAAAGACCGTAAAGAAAAATAAGCACAAGTTTTATCCGGCCTTTATTAGCATTACTTCCCCGCCTGATGAATGCTCATCCGGAATTTCGTATGGCAATGAAAGACGGTGAGCTGGTGATATGGGATAGTGTTCACCCTTGTTACACCGTTTTCCATGAGCAAACTGAAACGTTTTCATCGCTCTGGAGTGAATACCACGACGATTTCCGGCAGTTTCTTCGCGTATCTTCGCAAGATGTCGCGTGTTTACGGTGAAAACCTGGCCTATTTCCCTAAAGGGTTTATTGAGAATATGTTTTTCGTCTCAGCCAATCCCTGGGTGAGTTTCACCAGTTTTGATTTAAACGTGGCCAATATGGACAACTTCTTCAGCCCCGTTTTCACCATGGGCAAATATTATACGCAAGGCGACAAGGTGCTGATGCCGCTGGCGATTCAGGTTCATCATGCCGTTTTGTGATGGCTTCCATGTCGGCAGAATGCTTAATGAATTACAACAGTACTGCGATGAGTGGCAGGGCGGGGCGTAATTTGATATCAAGCTCGCTTGAACTACCCTGTTGATAAATCCAGTAATGACCTCAGAACTCCATCTGGATTTGTTCAGAACGCTCGGTTGCCACCGGGCGTTTTTTATTGGTGAGAATCCAAGCCTCGAGCTGTCAGACCAAGTTTACTCATATATACTTTAGATTGATTTAAAACTTCATTTTTAATTTAAAAGAATATAGGTGAAAATAGCTTTTGATAATCTCATGACCAAAATCCCTTAACGTGAGTTTTCGTTCCACTGAGCGTCAGACCCCGTAGAAAAATCAAAGGATCTTTGTCAATCCTTTTTTTCTTGCGCGTAATCTGCTGCTTGCAAACAAAAAAACCACCGCTACCAGCGGTGGTTTGTTTACGGATCAAGAGCTACCAACTCTTTTTCCGAAGGTAACTGGCTTCAGCAGAGCGCAGATACAAATACTGTTACTTATAGTGTAGCCGTAGTTAGGCCACCACTTCAAGAACTCTGTAGCACCGCCTACATACCTCGCTCTGCTGATCCTGTACCAGTGGCTCCTGCCAGTGGCGATAGTCGTGTCTTACCGGGTTGGACTCAAGACGATAGTTACCGGATAAGGCGCAGCGGTCGGGCTGAACGGGGGGTTCGTGCACACAGCCCAGCTTGGAGCAAACGACCTACACCGAACTGAGATACCTAGGCGTGAGCTGTGAAAGCGCCACGCTTCCCCCGAAGGGAGAAAGGCGGACAGAGTATCCGGTAAGCGGCAGGGTCGGAACAGGAGAGCGCACACGAGGGAGCTTCAGGGGGAAACGCACGTTGTATTTTTCATAGTCCTGTCGGGTTTCGCCACCTCTGACTTGAGCGTCGATTTTTGTTGATGCTCGTAGGGGGGCGGAGCCTGTAAAAACGCCAGCAACGCGGCCTTTTTCAGTTTCCTCGCCTTTTGCTGGCCTTTTGCTCATGTTTCTTCCTGCGTTATCCCCTGATTCTGTGGATAACCGTATTACCGCCTTTGAGTGAGCTGATACCGCTCGCCGCAGCCGAACGACCGAGCGCAGCGAGTCGTGAGCGAGGAAGCCTGCATAACGCGAAGTAATCTTTTCGGTTTTAAAGAAAAAGGGCAGGGTGGTGACACCTTGCCCTTTTTTGCCGGACTGCAGCGGCCGCTACTAGTAGACCGGCTAGCGTCAGTTTCACCTGTTTTACGTAAAAACCCGCTTCGGCGGGTTTTTACTTTTGGTCATCGAGTGATTACGAAGCAAGCAAAGAAAAAGGCGACAGATTACTCTGTCGCCTTTTTCCTGACTCATAACTTAGGTGGCGGGCTAGCGTCGTGGTTTGTCTGGTCAACCACCGCGGTCTCGTGGTGCTTGATTCAAACCCCGACGTGCACAGCTGTCACCGGATGTGCTTTGGTATTTCGATGAGTCCGTGAGGACGAAAACAGCTACTACAAAATAATTTTGTTAAGAATTCATTAAAGAGGAGAAAGGTACCATGAGTAAAGGAGAAGAACTTTTCACTGGAGTTGTCCCAATTCTTGTTGAATTAGATCGTGATGTTAATGGGCACAAATTTTCTAGATGGAGAGGGTGAAGGTGATGAACATACGGAAAACTTACCCTTAAATTTATTTGCACTACTGGAAAACTACCTGTTCCATGGCCAACACTTGTCACTACTTTCGGTTATGGTGTTCAATGCTTTGCGAGATACCCGAATCATATGAAACAGCATGACTTTTTCAGAGAGTGCCATGCCCGAAGGTTATGTACAGGAAAGAACTATATTTTTCAAAGATGACGGGAACTACAAGACACGTGCTGAAGTCAAGTTTGAAGGTGATACCCTTGTTAATAGAATAGATTGAAAAGGTATTGATTTTAAAGAAGATGGAAACATTACTTGGACACAAATTGGAATACAACTATAACTCACACAATGTATACATCATGGCAGACAAACAAAAGAATGGAATCAAAGTTAACTTCAAAATTAGACACAACATTGAAGATGGAAGCGTTCAACTAGCAGACCATTATCAACAAAATACTCCAATTGGCGATGGCCCTGTATTAGACAACCATTACCTGTCCACACAATCTGCCTTTCGAAAAATCCCAATCAAAAAGAGAGACCACATGGTCCTTCTCGAGTTTGTAACAGCTGCTGGGATTACACATGGCATGGATGATCTTCTACAAAATAAAAGCTTGATATCGAATTCCTGCAGCCCGGGGGATCCCATGGTACGCGTGCTAGAGGCATCAAATAAAACGAAAGGCTGAGTCGAAAGACTGGGCCTTTCGTTTTATGCTTGTTTGTCGGTGAACGCTCTCCTGAGTCGACGAATCCGCCGCCCTAGAATCGAGTGGCGCCTGCAGACGTAAAAAAAGCGGCGTGGTTAGCCGCTTAATGCCGGACGTACAATCGATCCCCGATAATCCTAACAACAGGAGAGTCGCCGTCGTGGACAAGCCAGCAGTTAATTAAAAAGTTAAACAAAATTATTTGTAGAGGGAAACCGTTGTGGTCTCCCTGAATATATTATACGAGCCTTATGCATGCCCGTAAAGTTATCCAGCAACCACTCATAGACCTAGGGCAGCAGATAGGGACGACGTGGTGTTAGCTGTGCTCGAGGTGAAGACGAAAGGGCCTCGTGATGCGCTTTTTTTATAGGTTAATGTCATGATAATAATGGCTTGTATTTAGACGTCGAGTCTTACGCCCCGCCCTGCCACTCATCGTGTTATCGCAAAGCGGCCGCGAATTCCAGAAATCATCCTTAGCGAAAGCTAAGGATTTTTTTATCTGAAATTCTGCCTCGTGATACGCCTATTTTTATAGGTTAATGTCATGATGATAATGGTTTGCTGGACACGTCAGGTGGCACTCGAGTTGATCGGGCACGTAAGAGGTTCCAACTTTCACCATAATGAAATAAGATCACTACCGGGCGTATTTTTGAGTTATAGAGATTTTCAGGAGCTAAGGAAGCTAAAATGGAGAAAAAATCACTGGATATACCACCGTTGATATATCCCAATGGCATCGTAAAGAACATTTTGAGGCATTTCAGTCAGTTGCTCAATGCCCTTCTGGCCCAACGGTTCGCTGGATATTACGGCCTTTTTAAAGACCGTAAAGAAAAATAAGCACAAGTTTTATCCGGCCTTTATTCACATTCTTGCCCGCCTGATGAATGCTCATCCGGAATTTCGTATGGCAATGAAAGACGGTGAGCTGGTGATATGGGATAGTGTTCACCCTTGTTACACCGTTTTCCATGAGCAAACTGAAACGTTTTCATCGCTCTGCGAGTGAATACCGCGACGATTTCCGGCAGTTTCTACATATGGCAATCTGGCGTGTACGGTGAAAACCTGGCCTATTTCCCTAAAGGGTTTATTGAGAATATGTTTTTCGTCTCAGCCAATCCCTGGGTGAGTTTCACCAGTTTTGATTTAAACGTGGCCAATCAACATCTTTCGCCCCGTTTTCACCATGGGCAAATATTATACGCAAGGCGACAAGGTGCTGATGCCGCTGGCGATTCAGGTTCATCATGCCGTTTGTGATGGCTTCCATGTCGGCAGAATGCTTAATGAATTACAACAAGTATGTGGATCAGTGGCAGGGCGGGGCGTAATTTGATATCGAGCTCGCTTGGACTCCTGTTGATGATCCAGTAATGACCTTTCAGAACTCCATCTGGATTTGTTCAGAACGCTCGGTTGCCACGGGACCATTTTATTGGTAGAATCCAGACCTCGAGCTGTAAAACAACAAATTTACTCATATATACTTTAGATTGATTTAAAACTTCATTTTTAATTTAAAAGGATCTAGGTGAAGATCCTTTTTGATAATCTCATGACCAAAATCCCTTAACGTGAGTTTTCGTTCCACTGAGCGTCAGACCCCGTAGAAAGAATCAAAGGATCTCTTTGAGATCCTTTTTTTCTGCGCGTAATCTGCTGCTTGCAAACAAAAAAACCACCGCTACCAGCGGTGGTTTGTTTGCGGATCAAGAGCTACCAACTCTTTTTCCGAAGGTAACTGGCTCCTCAGCAGAGCGCAGATACCAAATACTGTTCTTCTAGTGTAGCCGTAGTTAGCCACCGCTTCAGAGAGCTCTAGCACCGCCTACATACCTCGCTCTGCTAATCCTGTTACCAGTGGCTGCTGCCAGTGGCGATAAGTAGTATCTTACCGGGTCAGACTCAAGACGATAGTTACCGGATAAGGCGCAGCGGTCGGGCTCGACGGGGGGTTCGTGCACACAGCCCAGCTTGGAGCGAACGACCTACACCGAAGCTGGATCCCTACAGCGTGAGCTATGAGAAAGCGCCACGCTTCCCGAAGGGAGAAAGGCGGACAGGTATCCGGTAAGCGGCAGGGTCGGAACAGGAAGCACACGAGGGAGCTTCCAGGGGGAAACGCCTGGTATCTTTATAGTCCCTGTCGGGTTTCGCCACCTCTCGACTTGAGCGTCGATTTTTGTGATGCTCGTCAGGGGGGCGGAGCCTGTGGAAAAACGCCAGCAACGCGGCCTTTTTACGGTTCCTGGCCTTTTGCTGGCCTTTTGCTTCACATGTTCTTTCCTGCGTTATCCCCTGATTCTGTGGATAACCGTATTACCGCCTTTGAGTGAGCTGATACCGCTCGCCGCAGCCGAACGACCGAGCGCAGCGAGTCGTGAGCGAGGAAGCCTGCATAACGCGAAGTAATCTTTTCGGTTTTAAAGAAAAAGGGCAGGGTGGTGACACCTTGCCCTTTTTTGCCGGACTGCAGCGGCCGCTACTAGTAGAACCGGCTAGCGTCAGTTTCACCTGTTTACGTAAAAACCCGCTTCGCAGGTTGCTTGGTCATCGAGTGATTACAAAGCAAGCAAAGAAAAAAGGCGACAGATTACTCTGTCGCCTTTTTTCCTGACTCATAACTTAGGTGGCGGGCTAGCGTCAGTGGTTTGTCTCGTCAACCACCGCGGTCTCAGTGATACGGTCCGAGAAACCCCGACGTGCACAGCTGTCACCGGATGTGCTTCCGGTCTGATGAGTCCGTGAGGACGAAACAGCCTCTACAAATAATTTTGTTTAAGAATTCATTAAAGAGGAGAAAGGTACCATGAGTAAAGGAGAAGAACTTTTCACTGGAGTTGTCCCAATTCTTGTTGAATTAGATGGTGATGTTAATGGGCACAAATTTTCTGTCAGTGGAGAGGGTGAAGGTGATGCAACATACGGAAAACTTACCCTTAAATTTATTTGCACTACTGGAAAACTACCTGTTCCATGGCCAACACTTGTCACTACTTTCGGTTATGGTGTTCAATGCTTTGCGAGATACCCAAATCATATGAAACAGCATGACTTTTTAGAGAAGATGCCATGCCCGAAGGTTATGTACAGGAAAGAACTATATTTTTCAAAGATGACGGGAACTACAAGACACGTGCTGAAGTCAAGTTTGAAGGTGATACCCTTGTTGATCAATGAGACTGAAAGGGTATTAGCTTTTTGAAGAAAATGAGAACGTTCTTGGACACAAATTGGAATACAACTATCATTTCACACAATGTATACATCATCGGCAGACAACAAAAGAATGGAATCAAAGTTAACTTCAAAATTAGACACAACATTGAAGATGGAAGCGTTCAACTAGCAGACCATTATCAACAAAATACTCCAATTGGCGATGGCCCTGTCCTTTACCAGACAACCATTACCTGTCCACACAATATACCGTT
+
;;::81113220*&'+,..))()+''''(*,.'&&&',())%$$$$%$$$$&)-)*3445****42134----C==BBCDECC===<;90+*'%%&&())*(**05****@122J@?99=95=AAJFGFFJDFGJ8547>DBHB===<BGHIEABBGJJEJ><=>888844110(''((%$$%$)0023939>@A@99;<GHJGCDCCJHC@3,''%%%&''%%('&&&'%&$%)((()+***=BCFABACJIJJHG<<622>A@0/.01.*))))*'%%%&')*))++1/+&%%&-,,,,''&&''&&&*)***10089:890)%&&')***+524643.,*,0/,.---,-339889;8:6<=::5C:9557IJGHFBJJGDFJJJJEDEBBDFIJJJJJJGDF998552122222>>.,+&)-%&&%(&&$$$$$&$$$$$$%$##$$>DBDGHJJD@<;=BHJEJJJJGDJ?<<>=>))**7111'''+/**-BHBACBJHIJJEJDEHEGE;;<+)))/5855542217@EHHJFEG==<=FCGCFHJJJGJJJIJEIJGJEBBCJ98888>322334///04,))'''')+(')-1165330=7788A@FBJHJJJJEJC>?<<@AEDFB@?=::?FJIJJJH?@::::@<=;=DDGEGJDDBCB:=@@ACEEFCDEJFAB-<9A<80-.7JJFHJJEECBFIJEFFC6564557<:BHDDDDGEJIJJJHFJJJJJIJJHHJBCCDJG75//866JHDFEJJJJ?>?9:::<<5?A>4474//--.)''(&%$$$'-1435498667::=<<>=ADH@52,.--4567;755=@5555:;?5&&&+474,++56:CDGJFJJJFGHJJGJJJJJFIFEDJIFCCGB>JJFFFJJGJJHIJJGJFBB:',)&%$$$%%$&%&8CDEEJ:888<;:00.)(()(&%&'*,,,-1222222EGJJ;;;<JFHJIJFJJGJJGEEC@<@B)&&&)26DFJJHJJJGJJHJIJJIFJJGGGDIGGJHFHJJJJHF@?AAFHEJJGJJJIJEIEGJJG<<;((((')'&''&&&.1''>JGJABA@=<=43400003820/.1766>>B9887;;=>FFEJJCAAAFJII=:9::788=JJJGGB?=9::89D?((((@CHEFGEB/,,7:999DCEBHJHJJJAABCJJIGJFJGJJIJFJHIJIGHJJJJFFFFIIJFJJBBCCF@@@FF*)(+..3342104<=@?@A=>))))75542+589?JHDCCBEFCDECE><>6666-ABIJJJJJIJJIJJEGJJJGJJGGJI622//-.43323348GIABBA????JE><=<9::<B?1111BJDJFEEEJJH>=>?FECJIEJDEB@AB@95,*<::??JJJFJFIIEGEEDEIFJJFBC669:@ABJFJJHGFEGJJJFDEEAECDIHJJJDCBD9229:@@AACCJEJ?==7AABD@@J8887DEFEJJGHDEJJJGJEHGFJJJG>???F?554>IJHGCCCDFIHDEEHJJJGJJJJIJEJJDHBACABABCBB/+&&$$$$%'(,/,+,*&&&&)-,*,4.++,++)))()+,,,,-'(239?EEC@@??AEJIIJJJIEFFJJGIGJJJJIEJJJGFIEJHJEJDEHHIFDCADE?=::66('''+%%&23>>JJHHJFGJJIGIJJFJJIJJIJIJGJGJJA0+0145CBDJHBCCH9998<>@EFJA?2@?///61(((('%%(,578(''%&&'/1/,/.///.0106//.///7IIIGJJJEIJHJJGJJGJJIBDEDJDFH;<;8...-113358//&&&'*-,-+((''''()*+)&($$%&+/..0159>20-+,./79>>A?@@=??>C@;GEFFEADFEHBFEFB?;7;;ADDEJJIJDE;889,+.-))'&&()(((-01<642+++00011399><IFIJJJEDC>;97,))125<=?@@@AG9767((66=:9542&%&*).&&&'*))/1222676667>JFGG@A@61+**+/-.347:7665651346<=BEIGFIC@CDCJC;6((((,+)($$%%$$#$%()'&&+,*)))8<9881**3?@FJGHJFECBDFCEFJHJJJCCEHBAAB??>>?EFCJJJEBFCJJJ>>>8888666<JCBBA100<HA;6556?A@B,,,,..6,2000,--42&&&/1117=ABDD=97777677;=:984..//6821149,,,,7>@DIGJJGGFEB</+*79==CJIEGGEDFFH43301-('+++.158<CFEJAA>@>DEEC@@?BC==;976540-*('(-,.<:<8666*))*/:??43212'&%$%$%%(%$%'%&&',03::=96678BFGJEJJGJJJJGJDJIIJJFJDDC0000;:6**))()754((((335D=99;=;9753+)''+.51+*+,<=ADEDJCEDGEAEFB-*(&'+*+*'&&'.0//0?HFIFHHJIJG@D/*)1263011+87<:::=>A===?9//@A?AAAEFJGGJEFCECEFJJJGIFIJIDCCCGFEFFIGFEEEE<;3++7333=<=77767662,,-/12...++*****4=>?AGIFJJA<;<BHDEIGDHFEFDGG4447AAADE99:EGJJGJEDDEDEDHBB4<CCJJJEJHHCDEEF:DD==B=<@I<;:998666)((,'(()&&&,....//=?DEIJJIHFGEJ=;;;@FGJHGJJEFFJHEAAA@BHFCFD6655++++551--+,-(&&(577@CEEEEDEEFHIJJHD(012H8777778422?ADBJEFCBFCAAA;;;;B=74110(0-,;9;<7777<=ACEFGIHJJIJJJGJIHIGIIGJJGJEJJJIGC;<,,.;:99<>>=++++-,,++1...*('&%%$%&().899D?=>>HHJJJIJEJJD@>?@@ECCC@>52..((((%&&&%%&-/017811)(),'('%%'))&&%%&**,2669CE<;;<HJA40(/1<CBD@;<;12/-579;<9<@<D@=>;;=20--026?JGHJJJJGCFEJJJIJJEBBCHB=9'''&&&))++*,2116@B877:)'')4556;111-.)*)(((..015+)%$%&(*14333=6?;::<<*)(&%&&***+,/<GFHBBA656.:9-6B?FGFGJJHHJJGJGF@@JJJJJJFGHIJJJJJJHJGJFFJEJIGJIJJEGIFJFJJHECBGHIGJGGJJHJHJIJJJGEHIJIIJHJHF7777IJJJJDCJHJ///015444-,+3.+(&&(.+((445679<=?@BJJJGFFFFEDFC?D><42,---68:<=G7667<@??BF;;;CFDFJJG?>?@=B?BCBB@EBBJDBBCIIJJIHGGJGCGFIHBHD>55336400/.'&&&''(+,B@@@=;;5665;<;BCHJJFGJJGCEGE@=:0.../0<>?@5..-0889>??BCEEJEFEJEHJJJHCFHDGDFEJGFGGHJJHJIHIJCEIJCEDJG@A;JFFIEFEJEIJHJIGJJIJJFJJEAAABBHJJJGJFBCHFGEGGJIJJ::9954444**?BDEGFAACI03(((@FIGJJJEJJFJHFJJ>>=841000..''&$%&-.559?A?==CJGFFIFJJIAAA@C<75111-.../1)(&('&('&'''3>>???;:444AAB8887:8;89('''(+.*447:===ABB?89@JDHB@@@?HFDGEJ****///.0.**++548;=A@DJ>6666>@CDB....@=?F:867+*)*+/:<;++CGAE<<<<B<<<<BA@.----@CECCDIEEBBDD@@ADIHDF))));:::GJA9:**9<>;DA+**-1/-,**+*%'(*11003444443..*((+.)&%%%&&'&&''*('+*)))89+))+.))..87673334JJIDFFHD:98CJEJJJHJHJJHCACCFGF99)&$'&&%%%)*+4334***('&'&%&+'&&(*-.79&&&&&&%&&%'(%%%$%$$$#$$%''(((()-)'''(())+*8678CD=88+++3<=BG@@@>JDJD<:96696E=A<88811--/1;;<>@DJJJJJJFC9CDBEFIGIHJ?@JHBBCDIHEFEHFEA=:<<<@ACFJJGHJJJEJF8775255?CDFEABC<@<<=?ED=<<<A?FJJCECCDHJJHJJIEEBCGE?=;:3245;DB88760))&&,)%$%%%'').99DA?ABGFJEJFJEGFGJIHJ<:9)'%$%%&+,-,+,,-./@AABDCEFAC@>@BJEEADGDGB<==0//.'$%%'$$$#$%%%'&$*%<AB@CCCHJFJJJJJJJJJGJGJDFJCCCCGCDDCHHJJG<746>777ABIJJJJJGJF:23BCGJJJHJJIGJFJGJJHJEDFIJ999;C8//(&&%&)(+**))+6'%%$&%%%##''*,,<CDGA@?AJFFGDAA@A@?AC7666>::>@CA>;>5899CDD@@HJGDFI?ADJF4334<<>>>>JFDHJJJHFF?JC0***9>;?((''+334HBACBCCDEFHGJJJJJJGIJJGE?>AH:;@HDHEGJHJJJHJJDDDCJCACDJIEIJEGEFC655./..0../011>>?>CABEJ;;;:44?JJDFEDJDGJHBA@'&&',(),*2'('&&&'**-1333-*''(+@GEED<=88>FGJJJJHJIJIJDIC<JBA:.100))(('--21222666EA>>>@GCJH?A?<===BF@AA?FJFEDFJJ?>79887=<4358ABBJJDEDCFJEE@@@BGEIHJGJA;:;BA???FHJJFJC>9000FJE@AAA3..333==98768;BDAABDHA?55=>BC///0EJJJJJEIFJJJCDA:9:898/,*+22.,)'&'&/447****78@=?@BFGEJJC.-'''($&'&&&%%%$**+)(%%9;=;<;HFJAACDHCDCFH?EDFBCAGJJFEDC877,--3<9999;@ABDA?>?@B@FDG=<<<HJJ>HJJFCCEDGGGDGIHJJJJ<:;;E>>>>0.,,-.*))%,+,('''/2'6;JGJDECDEJJHJGJCIJFDD:F99B>?A?>>??JJJJIEGIJGEGDA?=63566BGJEJGHJHC?@JJJ@@BCJJJHC@DIHJJJJJGJA@@@B43:;34:>FJHJJJFIJGIJ>??EDCE@@<5,*,+*'''('+4445DFD:EJJIGGGJJHF2111AHGGJGGE?=>=((((2''*689898;74:;(((.<;<??DC76322/-+-38;CGEJBA@AJGIHJJECJCGHJIEA@@1-,-03/.)'%%'()'%%&/;762.--'&&('&&+*,++/&'(((-65)(),+'&&$$&),,12323ACJJHFHHJJIFFJJIJJJJJJJHAA@?GEEIFJ==6?@)))2%%&(-+)(+/42+&(&&.//2;==CI?>>;<<<DDEDCGDHJJIJJH<10006233=?CH1001>C655/00-+,.+,--.43---048:;(((/---1,++,2)*/-+111--97=BBCEHA=7544;?BDFBCBAEDDDCEFA????@AJFCE@A?A?;::=A?+)2.@@@GFHI679856'(-8:9;:<;;>88<?AAA><7EDJFJJHJJJJID>>76653+))+-48657446:>DBCGCABFFIJJJJFBEIDI9889?0//&&&&(((',-..:8///..-*(*'..0)))*/-../:?AEHHHGHJJHFGJJJJJJJJJJIJJJB==FHGJHJJJJGJ@B:.321447552235,,,+,,,1.001>;5%%%&&++++*-++-.4432121)**?JJJIIJJGJJJJGH7666D4(''(@BHJHJGDDIGJCCDEJJJJJJHEFD>?HJJEJHG9999H==66-)(+(%%%%&'/0--.1;<EFJJIGJJED22122@CEFGJHGJGHGFJIGJIIFCHA?;:::B+))(,,11**))%)1;=ACACC;BC?>400-81(''++++''()/011++/(((((4488GHJIFF@AAB?<:2&&&:3(<=>>>85-<<=<;>JJJJ@AA>?@832((((99899:441,,+-88>73//;???1*)*/*++?@AA;98523;:0./47===?FJE>?C;;;,,++.-./11236<=EJEDBBCEHJJJJJJJHJGHJGJHJIB*''+.1?@A999=<<<:::;;FEHDCB>44BDCDFJDDDCEDJD?B55559910006*'''(3<<<>?HJJJJEGJJGFHHJHJJJGJJIDHHJJIJJGC;;A=100/,-/?ADBEEEAJFGCBBDDFFHGFJGIJHI@??>A@BCCBCBGHI::5.-+0C??@FGBHJHJJJJJJJIJEGIEEE:=B=<CJ>?><>=?FEB@?DCCDC;::20-$$$#$($%-27=B?@?:><9;;?GA;::88635.+)))*+.***0+(()&&%&(''(''%&%7<.,,/??@GJIEHJDEEEHG8778,,,/B>CCA:9:DBABCFJDCBBCB?===<<<:4:4DB761562111>?AB?>=?CCJIFAA@ACD@>0*)'((-778A8533&&&')()*-*-&&''.,,*''''((&),,,'',*&%&)()),((((++,*(%%%)*(''''&-+010-(((/5459DFHIF>>>CDFCJFIFBBC99:DH>===DID>=877CBBBBEEEEEEEJJEHDIJJEFEJGJIFHGFGHJJFG9B877----025:=2212444)))'''19::<CEJJFHFG@445CFGIJHIHJIHGJJJFGJIJJIGJEIJJJIJJIHFJA><<>:::?-+***,+*(&'2(0.,,2-+*++*..0=@9:87BEGJCCDBAJ@G9..ABJJCCBCGFHEI////89;CF<<9:DBCGJEF7FEECC>===EJGCEEHFFEFFFFDBCBCA@CBFFDFFBBB?AA>@76320.**5')&,./211**)*-2>>88CHFDC?4648)''*)*)'%%$'((&&'',./3=@BED??<===><AIFCEAHCE??AB=D:889JJFGFE?@@BJJGFFHHEDAAA::;;IJJJEJJJIGJHJJBAEBBA??5556=?2@A4443)(('&&'%%$%*.-2-*(&&$###$'%''-..98544-**+-(*(('110<@EEFDEGEGGJJJIJH1112<;)&%%&&)-./110<>==@DDD333)'&'-,+++.-135755650.-.411067;<4D<;;:CBBIIJEEJJJEFJFHJJGJHJIHGJJJGHJFG<=<<BCBCEJGIJGJDDH<<<<=DCGFIEHCJJJJIJHE@?>>FGECEFGI:=B5.>E8AABBGGHIJGGDFJGHEJIGEB<<<//--+''$
@Glass_T7V_21_D3_14_6_1
ACAGCAGAATATGAACCAGATATATGGCAACGCAATGACCAGTTTGCGCCCATGCTTCATTTGCAGCTGCGACAACCACAGCTTAAATCCGCCCGGCGGTTTCGACTGGGCAGCAGGTTCAAGTGTACTCATCTTTGCTCCTTAAACCGTCAGCACACAGCTGTCCACTTCCCAGCACAAACGCACTTCGTCGCCCAGGGTCGGTAACCCTTTACGATGACGATGGGCGTTTTGTAGCTGGGCGCTAATCATCTGCCCACTTTTCAGACGAACGTGATACACCGAAAGATCGCCGAGATGGCAATGTGTATCACCTCCCACCGCGAAGTTACCAACACGTGGCGGGCGGCTCTTCGGAGCACATTTGCAGTTCCGGGCGCAGCGCCACATGTACCGGCACGTTATCGACCACCGAGGCATCCGCGTCAACTTCAGTGGATGCACCAGCCCCGGCAGATCAAGCACCAGGCCATCTTCCTGACGCTCTTTGAGTACGCCTTCAAAGACGTTTACCGAGCCAATAAATTCGGCGCTATAGCGGGTAGTCGGATGCTCGTAGATCTCTTCCGGTTCGCCGATCTGGACAAATTTCCCACGATTCATAATGGCGATGCGCCGTGGTAATCACCTCTTTGCCTGATCGTGGGTGACCATCACACAAGTCACACCGACGCGCTCCAGAATATACACAGCTCAAGCTGCATCCTGTTCACGCAGCTTTTTATCCAGCGCGCCCATCGGCTCATCGGCATGATAGTTTCGGGCGCTTCGCAAGGCTTCGGGCCAGGGGCCAAGTCGCGTTCTGTGGCTCGACCACCGGAAAGCTGATGCGGTTTTACGTTGGCAAACTCCTGCATATGCACCAGGCCGAGCATCTCATTGACCCGGCTGGCAATTTCCGCTTTCGGTAGTTTGTCCTGTTTCAGGCCAAAAGCGATGTTCTGTTCCACGGTCATATGCGGAAACAGCGCGTAAGACTGAAACATCATATTGATGGGGCGCAGGTAAGCGGAACCTGTGACAGATCGACGCCATCAAGCATTATCTGTCCGGCAGAAGGTTGTTATTTTCGAAACCTGCCACATACGCAGCAGCGTGGACTTGCCACAGCCGGATGCGCCCCAGCAGCGCGAAGATTTCACCTTTGTAGATGGTCAGGCTGACATCATCCACCGCATGTTGACCATGGTCAGGATCTGGTGACGGTTGCGGATTTCTAATAGCGGCGTCAGCGCCTTACGGGTTTTCGCCTGCGGGCGAGGGATAGCGTCATTCACGGCTGCTCTCCGGCATTGAATGTGTGCAAGCGCACCATAATGGTGCGAATTGCCGGCGGGTGTGGTGCGCCCCTCCGGCATCTACGACTGCGGATTATTTTCCGCTCTTCACTTTGGTCCACGCGCAGTTGCGCACGCGGTAGAATATCCGGATCCTGCACTTTCAGAGTGAACAGCTTCGCACGAACATCCGCAGGCGGATAAATACCTGGGTTATCACGGACTTCCGCACTCACCAGCGGCGTGGCTGCTTTATTGGCGTTGGCATAGAACACATGGTCGGAAATATGCGCTACTACATCCGGGCGCAGCAGGTAATTCAGGAACTGATAGGCTTCGTCTTTGTTTTTTCGCGTAGGCATGGCGAATACATCAAAGAACGCCCATCGCCCCTTTCTTTTCGAAATCCAGAACGAGACATTCACGCCATTCTTCGCTTCCTCGCGGTTTGACACCTGCCAGACATCACCTGCCCAGCCGATAGCGACGCGGATGCGCCGTTTGCCAGGTCGTTAATGTATTGAGATGAATGGAAATAACGAAACTGTCGGGCGCAGCTTTAACAGCAGATCTGTTGCCGGTCCGGTGTAATCATATCCGCTTTAGTGCTGTTCGATCTGCCGAGATAATTCAACACGGTAGCAAAAACTTCTTCTGGCGCATCAGGAAAGAACACGCAGCTTTTCAGTTTTTCCAGATTTTCGGTTTGAGGATCAGGATTTACTTCCCAGCTATCGACGGGCGCGTTTTCGCCAGGCACCGCTTTAACTTTATCAACGTTATAGCCAATCCCGGTCGTCGCCCACATATAGGGCATAGCAAATTTATTGTCGGGATCGTGTTTCAGTCACTTCAGCAGTTCCGGGTCGAGATTCTTCCACTCCGGCAATTTGCTTTTGTCCAGCGGCTGGAAAACTCCCGCAGTCAACTGGCGCTGCAGAAAGCTGGCAGGAAGTGAACCTCACCAGATCAAAGCCGGTACTCCGGGCCATTAATTTGCCTTCCAGTACTTCGTTAGAGTCGAAAACATCGTAGACGACTTAATTGCCGGTTCTTTTTTCAAAATTGGCCACCGTGTCCGGGGCGATATAATCAGACCAGTTATAAATGTGGAGTGTTTTTTGTTCAGCCGCGAGCGTGCCGGCAAAAATCCAGGCCATCAGAGCACCCGCAACCAGACCCGATAGCCATTTTTTATTTAAGGCGGTCATATCTCTTTCCTTCTGAAAGTTCGTTAACAAACGAACAAAAGTTGTCACACTGAAAGATATGCAATAAACGTGCATATTTTTTATCGGCGCGGTGTAAGAAAAGAGAACTTTCTCCCGGCCAGCACTGCTCGCTATATAAAAGCATCGCAAGAATAACTTTAGCCGAGTTGAGATTTATAGCTCAAACAAAAAAACAGGTATTTAACAAATTTTTATGCATATTTGCTCTATGTGATAAAGCCAAATCGACACAAGAGAAGTGAAATAATCTTTAAGAAAAGGTTAAAAACAGCAGATAATTTTGCAGCGCGCAGCCGCTACCACCAGCGGTACCGTACTCGAAAGGAGTTATCAGTGGAGATGACTTTCGGTAACGTTGTTTTGCCCTTCATCATGAGTCGGTAACAGCAGTTGATGGGCATTAGCTTTGAGTGACCATGGAATGCCTCTTCGTTCTGACACACGAACCATGCAAACTGCTCATAGGTTACGCTACTGCATAACGGATAAAGACTGGCAAACCACCAGCTTTGGCAGATTATCATCCTGCATATCAAGAAATGCTTCCACGGTCAGCGAACTGGCATTGATGGCAGATAAATCCGCCGCCAGCGGCAATACGGCTGAAGGTCGACTCCGCCATGGCAGAAAACAGGATCGTGTTATCGATCAAATCGATTTTGGCATCAAAGACACCGTCGAAATTCTGCATATGGGGAGGATGCGGAGCCTGGACGGTTATTCATTTCAAAAAAACTCATCCCCAGGTAATGAGCAACTGACGCAGCGTATCCAGACAGGAACGACCAGCGATGTCATAATTTTGTACAACCTCTTTCGATAAAAAGACCGGCACAGCTTACGCAAAAAGCGCAGGCAAAACCATGATCAGTAATGTGATTGCGACTAACCACCCGTTTTCAGGCAATATTCTGTCGTAGCGTGGCGTTCGATCCAGCGGATCATTTTACCCGCGATGTCGATACCGGTGGTTTTTTATTCCAGCCCCGGCGACGCATTCACCTCCATCACCAACGGCCGCGATTAGCACGCAGAATATCCACACCAGCAACGTCCAGCGCCATCGTTGGCGCGGCTTTCTGGCGACGCCACGCTTGTGTCGTGATGCTGGCGACGCTTGCCCGCGCCGCCACGATGCAAATTGGAACGAAAATCGCCCTCTTTCGCCCGCCGTTCAATCGCAGCGACCACTTCATCGCCAACAACCAGACAGCGGATATCGCACCCTTGCGCCTCTTTGATATCTCCTCACCAGAATATGCGCGTTCAGACCGCCAGGAAAGCGTCAATCACGCTTTCCGCCGCCTGACGCGTCTCCGCCAGCACCAACGCAACTCCTGCGTGCCTTCAACCAACTTGACCACCAGCGGCGCACCACCGACCATGTCGATTAAATCGCTGGTATCATCCCGGCAAATGCGCAATGCCCGTGACAGGCAGGTCGATGCCCTGACGCGCCAGCAGTTGCATGGAACGCAATTTGTCGCGCCAGGGCAATGGCGACCGACTCATTGAGCGGATAGCTCCCAGCATCTCGAACTGGCGCAGTGCCGCCGTCCCCGTAAAAGGTAATGGCGGTGCCGATACGCGGGATCACTTCGTCAAAATCGGGTAACTGCGGCCTTTGTCATGAATGAAGCGCGCAGGATTTATGTTCATGTAGCAAGAAAGCAGATCAGAGTTTAAACCAGGTGACCGCGCTGTAGCGGCTTCACGCAGCCGCTTACACGAATAGAGCGTTCCGTCCGGACAATGGCAATTTTCACCCTGCACCTCTCTGTCAGACCTGGTCAAAAGCCCGCGTATCATCCATGGAGCGTGGCGGTTTTAGCGCGTCGCCAGACCTGTTTGTGCAAATAATCCAGAATAAATGGGCGGCTTTCTTTAATGATTGTTCAGCGGGAAGATGATCGCTCCAGGTATCCCGGCGATTATTGCTGCCACGGGTGAGGTAATATTCCGCCAGTTGCTCGTCATACTGCGCAAGTGCGCCTTTATCCAGCGGTTGATAGCTGTTTCATGCACGGAACTGGAACCGGTAAACGCGGCTTAAGATCCGGATTATACCGCAGGCCAGCCAAGGCACAGCCCAAACAGCGGCAGAACGTATGCGGTAATTTATATTCAAGCAGTTTCGTCACCGCTTCGATATTATTGCGCAGGCCGCCGATATATACCCGCCCGATCCCAGCGATTCCGCTGCGATTAATGCATTCTGCGCCATCATTGCCGTATCAACGACACCGAGCAACAGTTGTTCCGCCAGGCCGAGCTGAGCATCCGGACAGATCTGTAAATGGCGGTTAAAGTCAACAGAACACCCAGAACTCCGCCGCTTGCGCTACGTGTTTTTGCCCGCCGGTCAGCGTCACCAGTTCTTCACGTAACGCTTTGTCGGTAATGCGAATAATGCTTCTGCACTGCAAAAAACTGGAACTGGACGTCGCACGGGCGCTGTTAATAATCGCCTCACGCTGCGCTTCGGAAATGGGTTCATCAGTGAAATGGCGAATGGAGCGATGGCCACAAATAAGTTCAATGGTTGGCGTCATTATCTTTTTCTCTTTCTGAACGTGAATATTGCGATAAAGTTGATCAGCTGTGGGGCAGAACGTTTTGCCACCTGAAGAATAACCACCACCGCAGCGGAAGCATTAAGCGGAACACGAGAAAAATCATCAGAATCTGCACTTCTGGCCGGAGAATGACTCAGCGACAGGGAGTCGCTCCGACAGCAGCGCCACCGCCAGTAGCATCATTCAATCATTCCAGTATCAACACGCCTTTAGGCAATTTACCGATCGCGCGCATACGCTTCCCTCTGCAAAGTGAGCCTTCAGGGTCAAAACTTTTCACTGTATTGTGTTTAACAGTTATAGCTTTAGCAATTAATGCAACAGGTTAAACCTACTTTAAGCGAATACGTTTTTAGCGTGATCATTAACGGCATAAATCTATGAGGAGAGAAATAATGCAAACCGTTATTTTTGGTCGTTCGGGTTGCCCTTACTGTGTGCGTGCAAAAGATCTGGCTGAGAAATTGAGCAATGAACGCGATGATTTTCAGTATCAGTATGTAGATATTGGTGCGGAAGGGATGAGCTAGAAAATGTTCAACAAAGGCAGGTAAACCCGTAGAAACCGTGCCGCAGATTTTGTCGATCAGCGAGACATATTCGGCAGCTATGCCGATTTTGCTGCATGGGTAAAAAAATCTGGACGCCTGATCGTCTGACAAGCCCTCGCGTTGAGGGCTTTACTGATTTTTTCTGTGCTGTGGTTTAAACAAACTACTGATAAATAAGAAACCCAGTACCAGCCACCAGAACGCGCTTAGTAACCATGCCAGCTCTTGCCAGAATGAGCGCGTCGGTGAAAAAAACAGCCGCATAATGAGCATCAAACAGGTCGCCAGCATTGCGCCAAACAGAGGTTTCAGGACTTCTCTACGCTGTGAAAAGAAGCTGGCGACTGCTCCAGGAAGAATGAAAAATAGCAAGCCGATTTTCAGGATGCCCGGCAGCCCGAAAAGCGCCTTTCATGTGCGTCGCCAGAAAAAGGCACACCACAATGAAGAGGACAAAACAGCAGATTGCCCCCGCCCAACGTTTGTTATGTTTCACTCGTTCCTCCTGACACTGCGTCTATCGAACACATTTTTCGCCGGTGTGGCAACAGTAAGATAAAGCCGCTTCACATTGCTAAGTACTAAATATAGGCCAACGCAATTCATATCACGTAAAATACTAATCTGATACACTAGTAAAATATATTGTTACTTG
+
**+.-'&%&%%&$%%&05855541423;==<???IGHGFHEHJFJHJJIHFJHJGGEE??CFDJJJJJJGGHJJIGJHJJJIJH??@CFFGFE@<FDDJJJJH7666CDJJJJJEDCFJAGGDJJJJHEHIHFJJEDCDDB>A;<CEFCCA66656*'//?EIJGE<JGF?C@7JDGIJJJIHJA?;6355-,-.217989:112DFJEBGHD:8-,./0//0<<CAFBAA?B9755;=@EJJD=;76897778<;41+@A@EG?>@BBBEIDFJFJJJJHJ=99<=A<;;<;:,))*7112GFJJEHFCBJ4334-)74888GEEIIJD43)%%''(),,,788890///753)%%%()))('''(''(*)'2'69<BC?AB><;8;>?@AAAGBIJHFJGJ>>53341.///566AAEEA==,++(**,0)556>FHJFJBBCAB?<<:764'&&&';:7799BBJGJHFJFFE@EJHJJJIJDBB9444EGJHHHJH??>?=<877<CEJBBCEFF>>?=<HHGEHFJIJEHHECG<<;7.+**++,..++**,*)*134,,/)*05652112'&&&/./7720045..-.-?DHJJEABBBEA@A8220123)%&&(*''''''((..1-)+++2269999CFDECFJGF43333@@JJJJJJJJJJGFGCBB?B<112134'&%%%%%'%+./000112478890,-BGECCEA@>>DAED@44///<<9433::;;D>65-)%%$##%('%&&0-(((<:::8855;>@@FE:9-,,*&&&&.--+(&&&&%%$$$#&')''((.())97883878110536AHJJFJHJJ<:889/88((((C==DA?;<::5666::?=78-,,,0012--22255@CDJGJJJJJJJHBGE4>@@GCCFJAAAAJEG<<@CGGJFIJJIH@??JJJAA@CGIDHHJEGGIIJJGF@@5555<<JJGFJGGHFGHHJJJJJGHHGJ::77889F<?C?@@FJHCA865+*)((-9=>=><<5451----536:>GHEGGGGGEEB:::;A?==<@AGGHJJFC@<98-,+''''4.2058,,*)'&'('''((57<=>FB;;;:A65.*('(+*('&&(%$$(('%('')))0./113333.2577E@;BGA@@CFG300017-&%&-56;;989FFJJJIDJEJGFE?'''%'&(&,++++-'%%%%',+,-89<>9431256666BDDJA?<<>DBC?:40177BABBBDFFIGJJJJB>>=<(CCEBCEDFJFGJJJJJJJJJ@?-456;JGJJEHFJJJIGJJFEGIIGJJCBCCJJJJGJCFDDGF@4333AGHJHEBFBJGEDFA@@;<;JJGHGIHD==ABEA<>022/.,4;;@:HFFFJI???BJDDCEHDIBD88((%$&&'(&''(**'&%%%&$%&'()+0ED@DHHDHFHJJGJJIHEJJEGCD,+++6999<=GJJJGIJJJHGJJJJJJJJIJI@JHG=('''/--/AABBJFJFGHIDGCCGIBCCCJIC>HE>==C:?>=?CGJJGGJJHJGJGH6556JJJJGJFIJJJJJGGHJIIIDEDDDIJGJJHEJJIGJGJ;::;2002..()----000166AC<;;H?@?;9:A0/+'(+++9<<::<=GDD=;--,+..0/.***+*&=B999989A.+64;9,+++/-/(&&('%####2398123231,,+'(&'***+,++&'*0>>ADDCA)(()586/1)))6569<964480BBFACDCCC422))(*(('&%4=CCCJHJB?EJJJJGIHHJJJHEDBCDDE3222?871--*))(%%&%%%'(()*=BB>?>55<0<>+**+))))***.%%&&,'),'(')7----=<)))663341((()8<431('&&,'%%++4556888:?==>((*(FGFIGGDIHEGFGJJJGJHJJJ991,+-)+*((*&+++.35:=?EG@>::;50?=<6;688:/-&&&?F:964.0-'''%&(((*)*)396CGIGF6221==JJJEHGGJE@;7:(-4''443<99;6=JFFJFFHHJJJJJJJ===>))))3,)790011../=0///:9,+++>665683//.21+0.-//.12@C:'''**++*(*)+'('%%%$%%%%$%)-8?BAABCJHHJECJABBBEHIFHJHJHFF:<@FCE<<JGHJJJJEAA==;71--//;0/--.001;11..0-../<;?>?@>=9-,%&(&''&'&&'%%&('''()88:AAAAEC98642,,-)0/..--06878:>CGIJJJFDEI1000+))*02666=DE44223+*))((,,/'''(&&&%&%&$%$&(*55B?BDGE@BEDBBB=>=;55.IJGGJEHGJAAABJBBA>333739-)))*+**%&.39;DEGD@BCAFHIGEDCEHE@?==1-($$%(++%%%%%&.011/)((**++11,6543+)%%%%'&'.**)**-.../0/.079BIHJIJGFCCDB6666JFIGFJJJJIGJHJE6652/.0,,-.63337ABB?BCAFHJJ>>>=CFJHJJHECB>==@JJJJJJJJGJJJJHHJGDC:99=@7767?0078<?@CADIJIFFIGJBA@>GIEIHFFEJJJJDECFJJJHJJJJJJHJJGJHFHFJFBB@??;,,,+&$$$%$$$&$%%%'('(+,,.(&&&'23-,,,&&&799;7CHIHHHIJJJJHHHJJHJJJJJJJJIFHJJJGJHJJDIJECCGC@AAJCB?BA@DDJFIGJJ=<=555A>JJFHJJGIJJJJIJJJDJDFJJJDFJFEHJFJJJBB77'''(1110++&&'&))))%%%&%&()**-79@JGBBBCBCC21..-+*&&(&%%%(++--DJCDDIJJJIIFJIJJ@30/))*$%%%&&(,9?@ABDFECBBBC@FDHGJJ>==987)'&$$#%%%'''(+''$'%&+,)++)&&&(.)((*+,56EBJ::99GBDC??;;<86522+('&&%&''?DJIJJFGJJJJJG=;//?FJEIJJIJJJGGJJHJDHJIDGGB<''(?GGJJJJJJDE?===?J?:9<'1();<J>>====>@HJGJFFGGIJGJIJFGJ;555696799JHFEDIIJ????A;;:97765,'&&%'*&&*+978101278;<:514::?B66?@BBG9879<:+++,<:=<;;:;BACDCGJJIEACCEHEBBBAJFCE>6*,111.,,&&&&'++(&%&(/&'17;?@@A996/*&*)&.23@;;==>2011588832)&&%&%$%&&'%%&+11:;CAACDEHE>;1(*6679CFGGFJHJJJHEBDCJFDI>>>>>?=<=@H@@A<877856>=;=-,-/14@B??CBCACFJIEJJJJJFIHJID866;:>332236BBBEIJJFJHIJHIHJIJJGJJJJJFBJHJJJJJFJ?@?><955<<::;FJEJJBBB>C@/...1GCDFEJJJJGEFJJDFB<9?-,,,B@;<<=A?320,+++,+16)''%-)0==@A<=<8988<=BCCJJJCDC7GB@AA@BC<<68'7334576665'(445556611.678>;;;55511.('(..03132//0&&&%*)))(('&'%%%%'##&'$%&'+)'()*)))0AA2222?CIEFEIA?;772,55@F<AHDECDEFDFFDDEJJHCB<=;@><:11.,*()-3)<?BFBJJDHGHJJIJIJGJHFJGDDCA<::DHCEDHIDHHJB@?@=>>JGJIJGEJBAAAFCHF::99.).-/1177975433;223:43369566644/23-('&'(&)'%&*(+4+2235///098/--.3/.)),+-,())133212355894'&&&,*''((*&&&&%%&/389BDHB956;?BBDEHD@AJGFBBBDEEJFDD999333.../.)/+&'(11)7;;;777.++((%%%&&((*(%'&&674344;;?@?41..12788FIJJFECDGJJIHJJGIHJGJJJGIHJJJFGJFJJGJCC9874/2.*)*003-***=9982331/.0*89976>93334++++2***(*3+BJEJ;98799?FEJJJJ;<<=J@<<:.-''(.&&&&4?CGEABEDHJAA@;B<///0866((*/06-,,-.,,/.,,01)((.1*(((%%%'(-/23-5''&&(+)(&'('&*()27>>>?ADEDDDEJGJJAAA7779??=>+&&&')(()**+&&&()*++;;<<<7720*'*))),129:9777722??>>-))CBB54;;:0//1**)&&$&%'()'(()**.60/.2CD777<6);>CCDJGGAAFE@@???EC?><4333954453334400.0''&((()-,))+-94334992223544300/%'&).*./775:;;7557....41=?=;679;99:AEFDCGJFHJJJJEJEJIIJJ9(((%*)',*)&&())78@@A@DHFEEB?<,*%''''%$'''***21589:<=:;;=-------7431,--.2,*)&'((1-,--400+++,2222102;/???6667:1/-,,,,-/32-/'&&&%,+%%&''&&(&)%'&'%(-.1//-,+++--+,.087:=?A?A,,,,=23=;<>==:81+,44:23;=B???@987,*)()&&&&(%%%'56=3334:4/,,.''()22277CABEJJIIFFDB@))))44.5889CEHJJJGEDD?BBB?;@;986/-/.)(()<:9:==FC<9<.?BIJBACCEIFJJHJJGJFJGFGDIC@@@@FB/??HJJJJB@ABJJ<76634411122:<:;7=B?GIJGA@@CI=<<>1113>>B@:767886677>BDJHBAAAECDC@6'%%%(()/(((((,,,37@BCCJEHIGHGJJJJFGJJCB@AEAB<0+><@GDJJJJHGJADA2112/.-+-112BBHFEFFIIHIFHEHGJJDDDDFJHD@;6*)))<222./&%&9/./8CCJJEJJJJJJJI====@@AB1111<0)))*./1,++,=?CJFGJJHJFHFEFFJJG5555FEACHDHJJIJJJJHJFFDIGFCEC....77832('()****1++++6<@<=;<44))))'(((()*/03/.2-*3..788860//-,+&%%$&$$$%'(%''(000>AB:;;EF;((.&'+))**0::?EDJJJHEFDJJIJEF@5***7/+*()&++&%%'&&'(./12788111499964../,+'&'&'''(../.,,,-100//)(((.&%$$$%'(**,+.-6330,+,&''*58>@BFFFHEBCA<=((3()---00120'%$$$%%%('((4458?@AEFFGFCE@<@BH@>=?6//-(+++('''+,65544688:<B=B@<:EGFJF:987765(&%%%&''''?7235CEEGEGFGJJFJGFEGGJD/../6A44232,''(AADBJIJJGHFIHHFJJDEEHEB11027+*)*,,,,1/''''-42**.0----42/)+,**-:<878:>;65*++A@ECDGADBCBCBBDDEJJGCD><<775.,,('''((*+3C???<HC8;=;;6011112957:><511667@JH<FHIIJJGJIHGHJ5555GFJGJJIJIJHFCCFGE:6347768;:<<<:<****DAB?>?4242-*&&(&$%'*,,(*)###',15=<<;=;><;;<;:8<<<<=GJJCCCBGHHJJ@??FE:9*''''%%%'&&%'&(''(')(((++,//++-,+**.3-*)''&'&&()++,+''-))((+-,-...,...--,011>?=<=BCB>>ACDJDBBCD988=---+,+-./2?766<@?EIJ>=>>B???CIGJHJFDD666....-/)'(20'('(%$$$$%%%$%((100/--/2461346;@BBC@?401756:8-297DJEC:;;;A@@?>888;=<IJJJHJFGGHGEIDHIG;;:=:;6-++,+/0((((79==HGGIJJJEAABAGIJJCJFHH@@??JJJJHJCFEJFJJJHGFJIHJJJJHJJJJJJGJFJGC>>?>CJJH@=>>?GJI@AA888:A<400132226;:7655///)***9689;<=<330.4>7@HJBEDEDA>@?;;;;CJJJJFJGEGEBC999:JIHHJIJHHEGJJBBB54445499;A@<<2?A>:<=>.,,-)4766:@>BEFHJHJHJIJJJGJHJFJGII6444DCDCCCBA@B::?*))*)(((0-.-'&&')-.224?<<=>@?77660+*)+,*,,&$$$%%%%&''''&%&&)*+/0:666875555*))&'*)+*-,,,,.-('%%'%$$%&$#$%'''+'''*+%7<6771%
@Glass_T7V_21_D3_14_6_2
TCAACATTCAGTTGCTCAATGTACCTATAACCAGACCGTTCAGCTGGATATTACGGCCTTTTTAAAGACCGTAAAGAAAAATAAGCACAAGTTTTATCCGGCCTTTATTCACATTCTTGCCCGCCTGATGAATGCTCATCCCGGAATTTCGTATGGCAATGAAAGACGGTGAGCTGGTGATATGGGATAGTGTTCACCCTTGTTACACCGTTTTCCATGAGCAAACTGAAACGTTTTCATCGCTCTGGAGTGAATACCACGACGATTCCGGCAGTTTCTACACATATATTCGCAAGATGTGGCGTGTTACGGTGAAAACCTGGCCTATTTCCTAAAGGGTTTATTGAGAATATGTTTTTCGTCTCAGCCGATCCCTGGGTGAGTTTCACCAGTTTTGATTTAAACGTGGCCAATATGGACAACTTCTTCGCCCCGTTTTCACCATGGGCAAATATATATAGCAAGGCGACAAGGTGCTGATGCCGCTGGCGATTCAGGTTCATCATGCCGTTTGTGATGGCTTCCATGTCGGCAGAATGCTTAATGAATTACAACAGTATGCGATGAGTGGCAGGGCGGGGCGTAATTTGATATCGAGCTCCGCTTGGACTCCTGTTTGATAGATCCAGTAATGACCCTTCAGAACTCCATCTGGATTTGTTCAGAACGCTCGGTTGCCACCGGGCGTTTTTTATTGGTCAGTCCAAGCCTCGAGCTGTCAGACCAAGATTTACTCATATATCTTAGATTGATTTAAAACTTCATTTTTAATTTAAAAGGATCTTAGGTGAAAATCCTTTTGATAATCTCATGACCAAAATCCCTTAACGTGAGTTTTCGTTCCACTGAGCGTCAGACCCCGTAGAAAAAATAGGAAAAAAAAATCTTTCAATCCTTTTTTTCTGCGCGTAATCTGCTGCTTGCAAACAAAAAAACCACCGCTACCAGCGGTGGTTTGTTTGCAAATAAAGCTACCAACTCTTTTTCCGAAGGTAACTGGCTTCAGCAGAGCGCAGATACCAAATACTGTTCTTCTAGTGTAGCCGTAGTTAGGCCACCACTTCAAGAACTCTGTAGCACCGCCTACATACCTCGCTCTGCTAATCCTGTTACCAGTGGCTGCTGCCAGTGGCGATAAGTCGTGTCTTACCGGGTTGGACTCAAGACGATAGTTACCGGATAAGGCGCAGCGGTCGGGCTGAACGGGGGTTCGTGCACACAGCCCAGCTTGGAGCGAACGACCTACACCGAACTGAGATACCTACAGCGTGAGCTATCAAAGCGCCACGCTTCCCGAAGGGAGAAAGGCGGGACAGGTATCCGGTAAGCGGCAGGGTCGGAACAGGAGAGCGCACGAGGGAGCTTCCAGGGGGAAACGCCTGGTATCTTTATAGTCCTGTCGGGTTTCGCCACCTTGACTTGAGCGTCGATTTTTGTGATGCTCGTAGGGGGGCGGAGCCTGTGGAAAAACGCCAGCAACGCGGCCTTTTTAGGGTAGCTGGCCTTTTGCTGGCCTTTTGCTCACATGTTCTTTCCTGCGTTATCCCCTGATTCTGTGGATAACCGTATTACCGCCTTTGAGTGAGCTGATACCGCTCGCCGCAGCCGAACGACCGAGCGCAGCGAGTCGTGAGCGAGGAAGCCTGCATAACGCGAAGTAATCTTTTCGGTTTTAAAGAAAAAGGGCAGGGTGGTGACACCTTGCCTTTTTACCGGGGATTGCGAGCGGCCGCTACTAGTAGACCGGCTAGCGTCGAGTTTCACCTGTTTTACGTAAAAACCCGCTTCGGCGGGTTTTTGCTTTTTGGTCATCGAGTGATTACAAAGCAAGCAAAGAAAAAAGGCGACAGATTACTCTGTCGCCTTTTTCCTGACTCATAACTTAGGTGGCGGGCTAGCGTCGTGGTTTGTCTGGTCAACCACCGCGGTCTCAGTGGTGTACGGTACAAACCCCGACGTGCACAGCTTGTCACCGGATGTGCTTTCCGGTCTGATGAGTCCGTGAGGACGAAACAGCCTCTACGAATAATTTTGTTTAAGAATTCATTAAAAGAGGAGAAAGGTACCATGAGTAAAGGAGAAGAACTTTTCACTGGAGTTGTCCCAATTCTTGTTGAATTAGATGGTGATGTTAATGGCACAAATTTTCTGTCAGTGGAGAGGGTGAAGGTGAGATGCAACATACGGAAAACTTACCCTTAAATTTATTTGCACTACTGGAAAACTACCTGTTCCATGGCCAACACTTGTCACTACTTTCGGTTATGGTGTTCAATGCTTTGCGAGATACCCGAATCATATGAAACAGCATGACTTTTTCAAGAGTGCCATGCCCGAAGGTTATGTACAGGAAAGAACTATATTTTTCAAAGATGACGGGAACTACAAGACACGTGCTGAAGTCAAGTTTGAAGGTGATACCCTTGTTAATAAATCAAGTTAAAAGGTATTGATTTTAAAGAAGATGGAAACATTCTTGGACACAAATTGGAATACAACTATAACTCACACAATGTATACATCATGGCAGACAAACAAAAGAATGGAATCAAAGTTAACTTCAAAATTAGACACAACATTGAAGATGGAAGCGTTCAACTAGCAGACCATTATCAACAAAATACTCCAATTGGCGATGGCCCTGTCCTTTTACCAGACAACCATCCTCTGCACACAATCTGCCCTTTCGAAGAATCCCGACGAAGGAAGCCACATGGTCCTTCTCAAGTTGTAACAGCTGCTGGGATTACACATGGCATGGATAATCTCTCAAATAAAAGCTTGATATCGAATTCCTGCAGCCCGGGGGATCCCATGGTACGCGTGCTAGAGGCATCAAATAAAACGAAAGGCTCAGTGGAAAGACTGGGCCTTTCGTTTTATCTGTTGTTTGTCGGTGAACGCTCTCCTGAGTAGGACAAATCCGCCGCCCTAGAATCGAGTGGCGCCTGCAGACGTAAAAAAAGCGGCGTGGTTAGCCGCTTTTTTAATTGCCGGACGTCCGATGGATGCCCGGATGATCCTGACGACGGAGACCGCCGTCGTCGACAAGCCGGCCGTTAATTAAAAAGTTAAACAAAATTATTTGTAGAGGGAAACCGTTGTGGTCTCCCTGAATATATTATACGAGCCTTATGCATGCCCGTAAAGTTATCCAGCAACCACTCATAGACCTAGGGCAGCAGATAGGGACGACGTGGTGTTAGCTGTGCTGAGGGTGAAGACGAAAGGGCCTCGTGATACGCCTATTTTTATAGGTTAATGTCATGATAATAATGGTTTCTTAGACGTCGAGTCTTTCGCCCCGCCCTGCCACTCATCGCAGTACTCTAGAAGCGGCCGCGAATTCCAGAAATCATCCTTAGCGAAAGCTAAGGATTTTTTTTATCTGAAATTCTGCCTCGTGATACGCCTATTTTTATAGGTTAATGTCATGATAATAATGGTTTCTTAGACGTCAGGTGGCACTCGAGTTGATCGGGCACGTAAGAGGTTCCAACTTTCACCATAATGAAATAAGATCACTACCGGGCGTATTTTTTGAGTTATCGAGATTTTCAGGAGCTAAGGAAGCTAAAATGGAGAAAAAAATCACTGGATATACCACCGTTGATATATCCCAATGGCATCGTAAAGAACATTTTGAGGCATTTCAGTCAGTTGCTCAATGTACCTATAACCAGACCGTTCAGCTGGATATTACGGCCTTTTTAAAGACCGTAAAGAAAAATAAGCACAAGTTTTATCCGGCCTTTATTCACATTCTTGCCCGCCTGATGAATGCTCATCCGGAATTTCGTATGGCAATGAAAGACGGTGAGCTGGTGATATGGGATAGTGTTCACCCTTGTTACACCGTTTTCCATGAGCAAACTGAAACGTTTTCATCGCTCTGGAGTGAATACCACGACGATTTCCGGCAGTTTCTACACATATATTCGCAAGATGTGGCGTGTCACGGTGAAAACCTGGCCTATTTCCCTAAAGGGTTTATTGAGAATATGTTTTTCGTCTCAGCCAATCCCACGGTAAGTTCGCCAGTTTTGATTTAAACGTGGCCAATATGGACAACTTCTTCGCCCCCGTTTTCACCATGGGCAAATATTATACGCAAGGCGACAAGGTGCTGATGCCGCTGGCGATTCAGGTTCATCATGCCGTTTGTGATGGCTTCCATGTCGGCAGATGCTAATGAATTACAACAGTACTGCGATGAGTGGCAGGGCGGGGCGTAATTTGATATCGAGCTCGCTTGGACTCCTGTTGATAGATCCAGTAATGACCTCAGAACTCCATCTGGATTTGTTCAGAACGCTCAGTTGCCACCGGGCGTTTTTTATGAGTAGAAGATCCAAGCCTCGAGCTGTCAGACCAAGTTTACTCATATATACTTTAAATTGATTTAAAACTTCATTTTTAATTTAAAAGGATCTAGGTGAAGATCCTTTTTGATAATCTCATGACCAAAATCCCTTAACGTGAGTTTTCGTTCCACTGAGCGTCAGACCCCGTAGAAAAAATCAGAAAGGATCTTCTTGGAGGTCACTTTCTGCGCGTAATCTGCTGCTTGCAAACAAAAAAACCACCGCTACCAGCGGTCATTATTTCAGATAAGAGCTACCAACTCTTTTTTCCGAAGGTAACTGGCTTCAGCAGAGCGCAGATACCAAATACTGTTCTTCTAGTGTAGCCGTAGTTAGGCCACCGCTTCAAGAACTCTGTAGCACCGCCTACATACCTCGCTCTGCTAATCCTGTTACCAGTGGCTGCTGCCAGTGGCGATAAGTCGTCTTACCGGGTTGGACTCAAGACGATAGTTACCGGATAAGGCGCAGCGGTCGGGCTGAACGGGGGGTTCGTGCACACAGCCCAGCTTGGAGCGAACGACCTACACCGAACTGAGATACCTACAGCGTGAGCTATGAGAAAGCGCCACGCTTCCCCAGAAGGGAGAAAGGCGGACAGGTATCCGGTAAGCGGCAGGGTGGCAGACGGAGAGCGCACGAGGGAGCTTACGCGGGGAAACGCCTGGTATCTTTATAGTCCTGTCGGTTTCGCGCCACCTCTGACTTGAGCGTCGATTTTTGTGATGCTCGTCAGGGGGGCGGAGCCTGTGGAAAAACGCCAGCAACGCGGCCTTTTTACGGTTCCTGGCCTTTTGCTGGCCTTTTGCTCACATGTTCTTTCCTGCGTTATCCCCTGATTCTGTGGATAACCGTATTACCGCCTTTGAGTGAGCTGATACCGCTCGCCGCAGCCAAACGACCGAGCGCAGCGAGTCAGTGAGCGAGAGGAAGCCTGCATAACGCGAAGTAATCTTTTCGGTTTTAAAGAAAAAGGGCAGGGTGGTGACACCTTGCCCTTTTTGCCGGACTGCAGCGGCCGCTACTAGTAGACCGGCTAGCGTCAGTTTCACCTGTTTTACGTAAAAACCCGCTTCGGCGGGTTTTTACTTTTGGTCATCGAGTGATTACAAAGCAAGCAAAGAAAAAAGGCGACAGATTACTCTGTCGCCTTTTTTCCTGACTCATAACTTAGGTGGCGGGCTAGCGTCGTGGTTTGTCTGGTCAACCACCGCGGTCTCAGTGGTGTACGGTACAAACCCAGACGTGCACAGCTGTCACCGGATGTGCTTTCCGGTCTGATGAGTCCGTGAGGACGAAACAGCCTCTACAAATAATTTTGTTTAAGAATTCATTAAAGAGGAGAAAGGTACGTAGGTAAAAGGAGAAGACTTACACTGGAGTTGTCCCAATTCTTGTTGAATTAGATGGTGATGTTAATGGGCACAAATTTTCTGTCAGTGGAGAGGGTGAAGGTGATGCAACATACGGAAAACTTACCCTTAAATTTATTTGCACTACTGGAAAACTACCTGTTCCATGGCCAACACTTGTCACTACTTTCGGTTATGGTGTTCAATGCTTTGCGAGATACCCAGATCATATGAAACAGCATGACTTTTTCAAGAGTGCCATGCCCGAAGGTTATGTACAGGAAAGAACTATATTTTTAGAAGATGACGGGAACTACAAGACACGTGCTGAAGTCAAGTTTGAAGGTCATACCCTTGTTAATAGAATCAAGTTAAAAGGTATTGATTTTAAAGAAGATGGAAACATTCTTGGACACAAATTGGAATACAACTATAACTCACACAATGTATACATCATGGCAGACAAACAAAAGAATGGAATCAAAGTTAACTTCAAAATTAGACACAACATTGAAGATGGAAGCGTTCAACTCACGAGACCATTATGAACAAAATACTCCAATTGGCGATGGCCCTGTCCTTTTACCAGACAACCATTACCTGTCCACACAATCTGCCTTTTCGAAGAATCCCAACGAAAAGAGAGACCACATGGTCCTTCTTGAGTTTTGTAACACTCTGGGATTACACATGGCATGGATGATCTCTACAAATAAAAGCTTGATATCGAATTCCTGCAGCCCGGGGGATCCCATGGTACACGTGCTAGAGGCATCAAATAAAACGAAAGGCTCGTCGAAAGACTGGGCCTTTCGTTTTATCTGTTGTTTGTCGGTGAACGCTCTCCTGAGTAGGACAAATCCGCCGCCCTTCAAGAATCGAGTGGCGCCTGCAGACGTAAAAAAGCGGCGTGGTTAGCCGCTTTTTTAATTGCCGGACGTACAAATCGATGCCCGGATCGTGACGACGAGACCGCCATCATCGACAAGCCGGCCGTTAATTAAAAAGTTAAACAAAATTATTTGTAAAGGGAAACTCATTATCATCCCTGAATATATTATACGAGCCTTATGCATGCCCGTAAAGTTATCCAGCAACCACTCATAGACCTAGGGCAGCAGATAGGGACGACGTGGTGTTAGCTGTGCTCGAGGTGAAGACGAAAGGGCCTCGTGATACGCCTATTTTTATAGGTTAATGTCATGATAATAATGGTTTCTTAGACGTCAAGTATTACGCCCCGCCCTGCCACTCATCGCAGTGCTCTTAGAAGCGGCCGCGAATTCCAGAAATCATCCTTAGCGAAAGCTAAGGATTTTTTTATCTGAAATTCTGCCTCAGTGATACGCCTATTTTTATAGGTTAATGTCATGATAATAATGGTTTCTTAGACGTCAGGTGGCACTCGAGTTGATCGGGCACGTATGGTTCCAACTTTCACCATAATGAAAATAGATCACTACCGGGCGTATTTTTGAGTTATCGAGATTTTCAGGAGCTAAGGAAGCTAAAATGGAGAAAAAAATCACTGGATATACCACCGTTGATATATCCCAATGGCATCGTAAAGAGACATT
+
$$&&&++++++**+230/00=@>>?@;<87780//33.552.-.0*))(.2234455EJJJIJJJJJIFIJIJJJJF8JJJGHJEDDDJIFHJIJHGHJHJFCDEICA>5>?@JF@CC?@AEABBGCED0//05551232675CGICBE999:CBCJ9:9:?AAGJJGJGIFHJIHGJJHHJJIIHJJJJJJJJIHJGIIJHDJFFEJGGJFJJJJA=EGHJ;;;;JHIHJJAABBJJEHHFJJJFJIIIJJHGFJJI11**++1''+7,;EJHHJJJEFFJGDHA?16...562-8--CAAHJJIGEGIFDF@99GJFJDJJEGJFEED@>7../0;:34322553445EJJIJEHJHH???B?>FD?****=;:544J>>==BE;4541.-,;6(()@JFHJJJJJJJG???>DDCDDHJ9888??>FJGJJGGFHJGFJHFHBAC@+**+00.02210114:=@BCAGFEEJIGJ;:::HECCFCJJCEGC;:::BCACDFJJICFFHFJJJJJJGIJJEDEDCJJEDDDDHJECDEC@ABDBBECD>:0//+**-))*&&&%&$$$%%&&),&045JDAB??9>>;?DJC1//156.422385413>>>???>4)88;0.**F?BBCFF97761+9(.89FIJJJGJIGJIJJJJIJHIIJHHJJJHICBBBJFIHGJBABB:<;<?BA,+++,4''''()6...2374233559,*()*12..1)))07778:98(('&&%(,-054003.;;7(()--1<CCHHEGFJIJJH>422251..446?A410//227:7775887:00000=6(((ADEJHHG@@B2100+((.5+**..1.185530//.)('%&)6232016;:0-.++++/573.-,.-')('$''*6775?DHJHA?DIJJDHGJJA@??AAB==9J>===:;:D@?CCD////75.+*+---886777966652.&%&'((''*40/0024?;;<IDGGJ>CDJIHHIFJJJDEJDHJGHGJJD>>=<5222=:::;==?;51134589455IHHJHJJFDFFHHJEG?@<*))*=CFEEJIHFHGIJFFFE@=>>?A??BJGCJ@?HJIJJHEIJGJJJFG@9<EDIFHJJJJIJJJGJJGJIFJJIJJGGEJHJGIFJEJEGJJGJIHJDGECCDED@>>>A@?;JGAJIEGFJJJEHDGD+*****+=E?BC@/.0=90//.1,-*))*&&&&4/*'''%'2:21155>?@AJGECCB?AEDBHJHJJGJHIEJHJJIJCCECD?=(%%&389;?BBA@A@?B?333396>86333243440---2379:?GJDJGBHJJFFGHIDIFFGGJ==<<DEFEAB@?99@B-143454975878EB4436AAADGJJEEGHJJJDDDCJJJJJFJHIJIJBCA<A@:.+-..+'(;88932143//35:99>DDEA32'&')FBACA@?=77?62++(,.55---5666>>>=>>>FJEJCE?.''()('('&/35@JABADGHEGFFIJIGIC78>@AJJFEJDBGGFJJGJJFHEDFDCB@CJHJJJIJGGDIEDADA?>:420023B83>@HJJJEJJJJJJG?>>?@@@888@GIDCBC@@@@CDEGEDEGJIJEGA?@::::GGJJEHD@@A?>??GIJJJJJFHHGGJHJEIJCCECIJJJGJHJHJGJJJJJGJGJHJGF3333>>>;.,**5559*)))('''''%$%%(09<DJ@?@AIJEDDCHFJFIJJJB;:+++'&&&,218=?BFGDGF:998226ABDFH>>=;5-+*,**((''*(*))+,-.=HFJJGFJJGHJJEJJIJGJF:999423974;ABA@ADA@@>><<<89::??><5//43109111;@BD6555>===;<GGHIJFEGFJB@A=@96<:<<:>;<:6546<=<=DDIHGHHJJGJH4222@@?>>?3221/'(./56@-,,,,,,00))()-()116<<EFHJJJDDBBDGBGGJJIJJB;;:9<:?<<=?H?878@A;;:;B<;96*))?DBCCHIA=884=GHGGH88779:::;DBCBDCFHGHGBCEEI0000IHJJJIHIFJFE=;?@>=??A:11/+'%&(*.-9:B?@BCJHECBCDECCECHFEDDCDJBEA76074---))),())48888BHIJGDFGJF@AC>=))'&')667:AEEJFEGJHICDHBJJ=FH=FJBJJGGHHFJGIJIHJJHJJFHHFIGHJGHGJF8FJGJJJEFEJHGHJJJIGGIFJJIEDDEBGEFGGHJJGJJGDFEGC>;434448>20006=>?5555>BJIHGGJJJEEHJJJGBACGFGIEJHJHJIICEDGJDFDGECFF66.+089.-)*6<=<@EIJIJDJIJFECB@A@CJCHEEHEFHCFB>>>@HEDDCIEDF>>?AHJHIEICCCCDHAEH=<</.,-*)*+&%%'2../@@A=>;;:<?;?B::=EDA=?BCEFIJHFEEDGDCCJJFHDFFEJFHJJJJGHIEGJJ<;9=<<<?BBCBGGIDCCDHFJJGEGHGGB?@A@BBCID<<<J@?J?4349722-.-05079<JJD54445??@EJDF?A@=>>>DJHGA==:2('')/,+*+,<<:>>ADE@B@EEFFJJFGDFHJFJFEDEGGBCB@@C@@><58:89B>:;::)(()&%#$()(''((59,,,.6(((.*470,**&&'$&&(''),++200///007;=6556=9956'''''95766:;>BAB<<<=BJECA@A@<A/...@@@DC0000966)((*+,**,,)))))+4668::FEFFJA?879;D@GGJC>22>JFD3333?>>99768+**++*-@ABCDDDEDHGDDGIJGJJ***+4445;=1//..14<693$$$$''(+-.12779?FCJDDDJJFFDDDC9967:1112=BAJJJFGGHJHJIFJHJJ@==CD;:99;::;44.-,,./3223'')@AGIHBCDEHDDFJJB@AA44432223)(%(%&&&***3.*)))**---32052554+++'''*.4,*'&&&+7785788998;;;>?@HFJFCFCJJJJHGEJJJIIJFFJJIJJHJJIFJFHHFEE2/,,-5.<>:3+***-)))*,,-12<<==?@---,.22*))08:@;DJEGHHDHGEJECHJJHJJGIJHGJJJHGFJJDJEDCHJG<;;A998811131112FI@A@AJIJJJJFJFDE@4,*(''')))<>>><7559CGJB?JJHJHGJJJHHIHIHFJJJJJJGEIJJIJHJGJJGIJJJJJJGIJJJJJJJJAA@@AJ;6668<96)())46@9)(4:<?@?BCCEFEGFEDJIIJJEHECFGJDEHDGJDEGEHFGDIJJJJJJDFIIG@ADFJIHD?:6578:?=A09;AB<;***.27BD;=3222AFFHIJJGFEEFJJIJJJJGJHJGJJGEGJ9877<=?CABJJ>=>>HDD@667888@@@AHDEGDIGJGJHJJ:;;;>=;<2223965777@>0//++,@C44344?66653312/-,+./))))//-./?GJJJJC?AJHEGJJGIJJHJJJJJJJIHJJJHFFGJHJIIHJ>>>HHDABA@<IJJJJFJJIIIJJJJJGEIDG=8FJDBDEDG=<<CABDJJJJJGJJGJGJJJJJHJGJHIEJJ6666GDCDHFJGJHJJJJHEJHJJJFJIJGJIJJJJFDA=;977@CEJJGHJJEGJHJJJJJJJIIJJJDCEEDF8<?BC>>=<<<EGFDEDEJJJJJJJGJIEJJIJJHDHCB74>?0@A@=@@CCJJHJGJJHIEECEEAJJHJJJHGFIJFEHIEE<;;=A64//13;:;;6656,+,-'&'',+**+/7556;;JJFJJHIJJJJJJJGJGABJJJGJJJIJJJGFJCDFEHJHIJGIJHGJJHHJJJIIJJGIJHJJIJJEIFJGHJJFEJFF=<;BFBHJICHFDJJJFGJDJF>>=;65*%%&'3?@AAGJFIIEJJ@@@@IICD1/>>FJHJFJHJJJJHJHJJFJJHFFFH@::<@;5444*))&'%$%&')*+***&&&'(--/IG9999CIHHD00..013*)))2245::89;7;.*,2444=1223B@AAEBE778EGJGIJJJGH>?JFCCGHIBCBCGDDIJIJJIJJJGFGJJJJHHGJHIJEFJCBACJJI?4122;<,++;<<<<A53102220/././++--+->>EEFJFFHJGJFJHFCCEJIIJIGGJJIJEJJGFIJJJJHGHJGJJHHJJDEEB;510//6111:<>=?@8+%'),0049EJIJIJIJJJAB;;GIIFGJJE@?>AC:FGJCD<59;ACD7660-,*+/.,)+,-.4711117>;.,%%''&''(%(%&--&&&))44CEGGJJHJJJJGFJJFGIGHD:9:::995443+'%$(-8<==B?ABJDCA3,.9<=><<7=@000950---*'&((4882111+**2699EH?>>=@??JGJJJJJIJJHJGHF<:888((((++879:=<A6<EBCDEDIHHHDBBC>776206760**+.*'(.2723:94**+&'&)))((((*41579EGCFFEJIJIBAAAEIHJJDGGGJJFJBCCJDF;1,,,+)')/())'&%%%'($#$$&*),,<?@DEEGDGDJGIF==BDCFDGGIJJJJFJEDBBDB@=??BBBDGH@A@?BAGHFJJJJIJCCDDHJJJFJJGIJHJJJEHFEGJGHFJJH333322468:89>@CE?>?@DFFJHGJJIJJHHJGDIJIJGGJ7767GJJFFDJIIJJIJJHJJJHFJJJJHHI@@@<:89977(261B???@?H?>=<<;9767667CCEGC8@@;HHGHDBCH@A??GJGJ;:::<D:44/666AJI8868BACCCFHJJJEFFCAAB>;;;=:9:;EFJC@=<EJB<?GGJJJJJGHDHGIJJJGHJJJHJFFFAAA@AC>B==<875/...0.+((()8@B=<;;>>>EA88888HDFFJJGJGIJJJJGFBCEA@/.-&$$&$%&@??@>>9977<94950/0(&%&'(-45+)(''%$$&'(*01386>***(+*)))((',610-))0,-79@>66BBCJJJIHJIIJJIJJJJJJJJJFJJJJ///6@IDCB>>==>5/55468AGJDCCIGCHHIFHFEAAC?8C?>>?AIGJJGG=ABIHFFJJJJFDCGJJHGHJIGJJJJHJJHJJJJJGJJJJGJIJHGFJIDFJJJGJJHJGIJJHJGJHJIJJJJJECEJEJEJEJJGJJJGD>G?HC65556(()''%'(,22358;<@@C@BEFJED>633.//042011JEGFEFDJFFJJJJFEDDDHGFJD>>=?A555/85312+/0/:?HCCDGDIJFJJGFGDJFJDA0-.A>@9<;B8887977::<99:;CJH@@@AC@:::9>BGECDBDDFDEJ@?>>>JJJJJJJEHFGIC?ABCHJJJIF55455556<;9857790--.454883232656:FJDFBB>=>AICCEBBBIFEBFFGIGJGBABCHGHJHFIJHJIB7773661;?:869;;:38>=@BBD?222IJJEEEDHEEIFJDGDJJJEJIJECCCIJIFJGGGFEA@ABBDCBBABEJFA96)))')((++++(''(**01551225:<<;@?=CCFJJE>>=GCJDDBBCBBJ@>>>;71@?76>>84112.3224>+**+224=C@ECJICC><7CFEFDD=;;634AFJHDBDFFIFEC72..(('').,-.0-*)*))&&&%&&&/12BEEEGE@??=F=EBFD@@>@@HHJEFEFHJJ@?@@FJBC5JJGEDDBDFBDAB@><;)));<FCIFDGJGGFGJHJJFFIJJJJJJJJEDJJJJGFHJCJDII00?AHD80///BJIJJJHHJIJJIJIIGEJJEJJJJJFDE11112<>>89>=AEA?BEJ><<<C====CGHC:566@766E552./31''99:7566CB=<==FEJ---/2,,---33<87323799965667?@???@JJHEFHJHG@?DBGJJFDCFIHED?JBF-,,,,5+++43456421)(*),355:<CEGJJJHGJADCA;:9-)*,25'((*0001>?BE;;86556:853220))1GDFCJFJGF@CA=&&'-264764435DBCC@=>>DJJIHICB?8IIJJHJJJDCHHJJHJHJFJJJJGFEGIJDHHDJDIEFIJHCC<2/7657>JJ@A@JEHJJA?@@FCICJHJJHIGJJHGBBBB@C899'&&&&%'%$%&'(2)))3.-..0(&&&&&'8922234)(((',,FDGAA@@HHIGJJJDCADFEA@A:33323323A?@C??AGJHHCBBJJFA>::;CDC6557C668*43650/0'*)(-8:5668>=CJJAAFDJJFEGFIJJGGH1:122**))*+*)*++1&&&'.25CD@@??EECGBDDFH7766('''85599:999ACHHFJEGAA@HC63325=5GB@??>@?F;=:C@2))430001344((((3220/3/0>>@ACCIFBADJHCDCDJHFF9000@ABEJEJH;<IJEFCB<4445=<?=<<>A:?BFEIB>??DDJFFDDDGA@B778A9::?C9889AD444.++.4'$%'(,-/(&&&/<GEBJDDDJC=<;--**.=@HFFBEEGGIJJGJGJJEJD@DACD/.)+'&'&''(+'%&'&'((('(,-23/0/1('&&(.&&&&%%$$$%()-/////.447@@CC>?>BAACBCBBBECJJGFHDFEGA@DIJJCCDH78)'&',./152-))*+)+(&&&$)))**+2:66645786455@?=89JJJFIHJICFIHJJIJ<;;<EHJJGGA2222EGDECBEDCDHGIJECCDEGC@AAJJHGEGIJJJJJHJHIJJJJJJJJFJJJJJJJJFDDHHJJJJIJHJJJGJJJJJIJJJJJJJJJIJIJJJJIIJJHJIHJCCDCFDHIEHDAA6'(((%&''//043337=>BDGCCEFGBA@443433'&&&('%%)'('&*26<JGJGIAB@ACJJA?>AAFCA<;<;;8=56876186:7557@BCBA:?>IABBDGFIJJJJJJJJJE4000IGJJIIIJIIJJJJIFEFFHGJJHJJJJFJJFJJFHJJJJJJJJJA(''''699;<BHHEFJGG@???63233220.,,)*+*%%%0(((002693<<?;>99:++)5;A:,,-.<<=>JHJJJJJFJJFJJJ<999JJFJJDDFJJJJGGEGJJEJHIHHJJJJHHGJJIDAC?<>CHJJJHJJJJJJJJIGEDDDDHFIHJJJHGFJDDJEDEBCBAA0//05:7(&&'%$$
@Glass_T7V_21_D3_14_6_3
ACCCTTGTTTAATAGAATATCGAGTTAAAAGGTATTGATTTTAAAGAAGATGGAAACATTCTTGGACACAAATTGGAATACAACTATAACTCACACAATGTATACATCATGGCAGACAAACAAAAGAATGGAATCAAAGTTAACTTCAAAATTAGACACAACATTGAAGATGGAAGCGTTCAACTAGCAGACCATTATCAACAAAATACTCCAATTGGCGATGGCCCTGTCCTTTTACCAGACAACCATTACCCTCTGCCACACAATCTGCCCTTTGGAAAGATCCCAACGAAAAGAGAGACCACATGGTCCTTCTTGAGTTGTAACAGCTGCTGGGATTACACATGGCATGGATAATCTCTACAAATAAAAGCTTGATATCGAATTCCTGCAGCCCGGGGGATCCCATGGTACGCGTGCTAGAGGCATCAAATAAAACGAAAGGCTCAGTCGAAAGACTGGGCCTTTCGTTTATCTTGTTTGTTTGTCGGTGAACGCTCTCCTGAGTAGGACAAATCCGCCGCCCTAGAATCGAGTGGCGCCTGCAGACGTAAAAAAAGCGGCGTGGTTAGCCGCTTCATACCCGGACATTACCCGATCGATGCCCAGTAGAATCCTGACGACGGAGACCGCCGTCGTCGACAAGCCGGCCGTTAATTAAAAAGTTAAACAAAATTATTTGTAGAGGGAAACCGTTGTGGTCTCCCTGAATATATTATACGAGCCTTATGCATGCCCGTAAAGTTATCCAGCAACCGCTCGTCAGACCTAGGGCAGCAGATGGGACGACGTGGTGTTAGCTGTGCTCGAGGTGAAGACGAAAGGGCCTCGTGATACGCCTATTTTTATAGGTTAATGTCATGATAATAATGGTTTCTTTGAGCGTCGAGTCTTACGCCCGCCCTGCCACTCATCGCAGTACTCTAGAAGCAGCAGCGGAATTCCAGAAATCATCCTTAGCGAAAGCTAAGGATTTTTTTATCTGAAATTCTGCTCGTGATACGCCTATTTTTATAGGTTAATGTCATGATAATAATGGTTTCTTAGACGTCAGGTGGCACTCGAGTTGATCGGGCACGTAAGAGGTTCCAACTTTCACCATAATGAAAATAAGATCACTACCGGGCGTATTTTTTGAGTTATCGAGATTTTCAGGAGCTAAGGAAGCTAAAATGGAGAAAAAAATCACTGGATATACCACCGTTGATATATCCCAATGGCATCGTAAAGAACATTTTGAGGCATTTCAGTCAGTTGCTCAATGTACCTATAACCAGACCGTTCAGCTGGATATTACGGCCTTTTTAAAGACCGTAAAGAAAAATAAGCACAAGTTTTATCCGGCCTTTATTCACATTCTTGCCCGCCTGATGAATGCTCATCCGGAATTTCGTATGGCAATGAAAGACGGTGAGCTGGTGATATGGGATAGTGTTCACCCTTGTTACACCGTTTTCCATGAGCAAACTGAAACGTTTTCATCGCTCTGGAGTGAATTGCACGACGATTTCCGGCAGTTTCTACACATATATTCGCAAGATGTGGCGTGTTACGGTGAAAAGCGCCCTTATTTCCCTAAAGGGTTTATTCGAATCTGTTTTCAGTTCAGCCAATCCCTGGGTGAGTTTCACCAGTTTTGATTTAAACGTGGCCAATATGGACAACTTCTTCGCCCCCGTTTTCACCATGGGCAAATATTATACGCAAGGCGACAAGGTGCTGATGCCGCTGGCGATTCAGGTTCATCATGCCGTTTGCTGATGGCTTCCATGTCGGCAGAATGCTTAATGAATTACAACAGTACTGCGATGAGTGGCAGGGCGGGGCGTAATTTGATATCGAGCTCGCTGGACTCCTGTTGATAAATCCAGTAATGACCTCAGAACTCCATCTGGATTTGTTCAGAACGCTCGGTTGCCACCGGGCGTTTTTTACCTGGTGAGAATCCAGACCTCGAGCTGTCAGACCAAGTTTACTCATATATACTTTAGATTGATTTAAAACTTCATTTTTAATTTAAAAGGATCTAGGTGAAGATCCTTTTTGATAATCTCATGACCAAAATCCCTTAACGTACGTTTTTTCATTTGCCACTGAGCGTCAGACCCCGTAGAAAGAATCAAAGGATCTTCTTGAGATCCTTTTTTTCTGCGCGTAATCTGCTGCTTGCAAACAAAAAAACCACCGCTACCAGCGGTGGTTTGTTTGCCGGATGACTACCAACTCTTTTTCCGAAGGTAACTGGCTTCAGCAGAGCGCAGATACCAAATACTGTTCTTCTAGTGTAGCCGTAGTTAGGCCACCACTTCAAGAACTCTGTAGCACCGCCTACATACCTCGCTCTGCTAATCCTGTTACCAGTGGCTGCTGCCAGTGGCGATAAGTCGTGTCTTACCGGGTTGGACTCAAGACGATAGTTACCGGATAAGGCGCAGCGGTCGGGCTGAACGGGGGGTTCGTGCACACAGCCCAGCTTGGAGCGAACGACCTACACCCGAACTGAGATACCTACAGCGTGAGCTATGAGAAAGCGCCACGCTTCCCGAAGGGAGAAAGGCGGACAGGTATCCGGTAAGCGGCAGGGTCGGAACAGGAGAGCGCACGAGGGAGCTTACAGGGGGAAACGCCTGGTATCTTTATAGTCCCTGTCGGGTTTCGCCACCTCTGACTTGAGCGTCGATTTTTGTGATGCTCGTCAGGGGGGCAGAGTTTCTGTGGAAAAACGCCAGCAACGCGGCCTTTTTACGGTTCCTGGCCTTTTGCTGGCCTTTTGCTCACATGTTCTTTCCTGCGTTATCCCCTGATTCTGTGGATAACCGTATTACCGCCTTTGAGTGAGCTGATACCGCTCGCCGCAGCCGAACGACCGAGCGCAGCGAGTCGTGAGCGAGGAAGCCTGCATAACGCGAAGTAATCTTTTCGGTTTTAAAGAAAAAGGGCAGGGTGGTGACACCTTGCCTTTTTTTGCATGCAGCGGCCGCTACTAGTAGACCGGCTAGCGTGAGTTTAAGCCTGTTTTACGTAAAAACCCGCTTCGGCGGGTTTTTACTTTAGGTCATCGAGTGATTACAAAGCAAGCAAAGAAAAAAGGCGACAGATTACTCTGTCGCCTTTTTTCCTGACTCATAACTTAGGTGGCGGGCTAGCGTCGTGGTTTGTCTGGTCACCGCCGCGGTCTCAGTGGTGTACGGTACAAACCCCGACGTGCACAGCTGTCACCGGATGTGCTTTCCGGTCTGATGAGTCCGTGAGGACGAAACAGCCTCTACAAATAATTTTGTTTAAGAATTCATTAAAGAGGAGAAAGGTACCATGAGTAAAGGAGAAGAACTTTTCACTGGAGTTGTCCCAATTCTTGTTGAATTAGATGGTGATGTTAATGGGCACAAAATTTATTGTCGTGGAGAGGGTGAAGGTGATGCAACATACGGAAAACTTGCCCCTTAAATTTATTTGCACTACTGGAAAACTACCTGTTCCATGGCCAACACTTGTCACTACTTTCGGTTATGGTGTTCAATGCTTTGCGAGATACCCAAATCATATGAAACAGCATAGACGACTTTTTTCAAGAGTGCCATGCCCCAAGGTTATGTACAGGAAAGAACTATATTTTTTCAAAGATAACGGGAACTACAAGACACGTGCTGAAGTCAAGTTTGAAGGTGATACCCTTGTTAATAGAATCGAGTTAAAAGGTATTGATTTTAAAGAGAATGGAAACATTCTTGGACACAAATTGGAATACAACTATAACTCACACAATGTATACATCATGGCAGACAAACAAAAGAATGGAATCAAAGTTAACTTCAAAATTAGACACAACATTGAAGATGGAAGCGTTCAACTAGCAGACCATTATCAACAAAATACTCCAATTGGCGATGGCCCTGTCCTTTACCAGACAACCATTACCTATCCACACACATACTTCAAAAAATCCGAACAAAAGGAAACCATGGTTCTTCATTTTGTAACACTTCTGGATTCACGTGGCATCGTTACATCTCTACAAATAAAAGCTTGATATCGAATTCCTGCAGCCGGGAAATGCATGGTACGCGTGCTAGAGCATCAAATAAAACGAAAGGCTCAGTAGAAAGACTGGGCCTTTGGTTTTTATCTGTTGTTTGTCGGTGAACGCTCTCCTGAGTAGGACAAATCCGCCGCCCTAGAATCGAGTGGCGCCTGCAGACGTAAAAAAAGCGGCGTGGTTAGCCGCTTAATTGCCGGACGTACAATGATGCCCCCGGATGATCCTGACGACGGAGACCGCCGTCGTCGACAAGCCGGCCGTTAATTAAAAAGTTAAACAAAATTATTTGTAGAGGGAAACCGTTGTGGTCTCCCTGAATATATTATACGAGCCTTATGCATGCCCGTAAAGTTATCCAGCAACCACTCATAGACCTAGGGCAGCAGATAGGGACGACGTGGTGTTAGCTGTGCTCGAGGTGAAGACGAAAGGGCCTCGTGATACGCCTATTTTTATAGGTTAATGTCATGATAATAATGGTTTCTTAGACGTCGAGTCTTACGCCCCGCCCTGCCACTCATCGCAGTACTCTAGAAGCGGCCGCGAATTCCAGAAATCATCCTTAGCGAAAGCTAAGGATTTTTTTATCTGAAATTCTGCCTCGTGATACGCCTATTTTTATAGGTTAATGTCATGATAATAATGGTTTCTTAGACGTCAGGTGGCACTCGAGTTGATCGGGCACGTAAGAGGTTCCAACTTTCACCATAATGAAAATAAGATCACTACCGGGCGTATTTTTTGAGTTATCGAGATTTTCAGGAGCTAAGGAAGCTAAAATGGAGAAAAAAATCACTGGATATACCACCGTTGATATATCCCAATGGCATCGTAAAGAACGTTTTTGAGGCATTTCAGTCAGTTGCTCAATGTACCTATAACCAGACCGTTCAGCTGGATATTACGCCTAAAGACCGTAAAGAAAAATAAGCACAAGTTTTATCCGGCCTTTATTCACATTATTTACCGCCTGATGAATGCTCATCCGGAATTTCGTATGGCAATGAAAGACGGTGAGCTGGTGATATGGGATAGTGTTCACCCTTGTTACACCGTTTTCCATGAGCAAACTGAAACGTTTTCATCGCTCTGGAGTGAATACCACGACGATTTCCGGCAGTTTCTACACATATATTCGCAAGATGTGGCGTGTTACGGTGAAAACCTGGCCTATTTCCCTAAAGGGTTTATTCAATATGTTTTTCGTCTCAGCCAATCCCTGGGTGAGTTTAGCCAGTTTTCATTTAAACGTGGCCAATATGGACAACTTCTTCGCCCCGTTTTCACCATGGGCAAATATTATACGCAAGGCGACAAGGTGCTGATGCCGCTGGCGATTCAGGTTCATCATGCCGTTTGTGATGGCTTCCATGTCGGCAGAATGCTTAATGAATTACAACAGTACTGCGATGAGTGGCAGGGCGGGGCGTAATTTGATATCGAGCTCGCTTGGACTCCTGTTGATAGATCCGGTTGATGACCTGAACTCCATCTGGATTTGTTCAGAACGCTCGGTTGCCACCGGGCGTTTTTTATTGGTGAGAATCCAAGCCTCGAGCTGTCAGACCAAGGTTCTTCATATATACTTTAGATTGATTTAAAACTTCATTTTTAATTTAAAAGGATCTAGGTGAAGATCCTTTTTGATAATGTCGTGGACCAAAATCCCTTAACGTGAGTTTTCGTTCCACTGAGCGTCAGACCCCGTAGAAAAATCAAAGGATCTTCTTGAGATCCTTTTTTTCTGCGCGTAATCTGCTGCTTGCAAACAAAAAAACCACCGCTACAGCGGTGGTTTGTTTGCCGGATCAAGAGCTACCAACTCTTTTTCCGAAGGTAACTGGCTTCAGCAGAGCGCAGATACCAAATACTGTTCTTCTAGTGTAGCCGTAGTTAGGCCACCACTTCAAGAACTCTGTAGCACCGCCTACATACCTCGCTCTGCTAATCCTGTTACCAGTGGCTGCTGCCAGTGGCGATAAGTCGTGTCTTACCGGGTTGGACTCAAGACGATAGTTACCGGATAAGGCGCAGCGGTCGGGCTGAACGGGGGGTTCGTGCACACAGCCCAGCTTGGAGCGAACGACCTACACCGAACTGAGATACCTACAGCGTGAGCTATGAGAAAGCGCCACGCTTCCCCGAAGGGAGAAAGGCGGACAGGTATCCGGTAAGCGGCAGGGTCGAAGACGAGAGCGAGGAACTCCAAGGGGGAAACGCCTGGTATCTTTATGGTCCTGTCGGTTTCGCCACCTCTGACTTGAGCGTCGATTTTTGTGATGCTCGTCAGGGGGGCGGAGCCTGTGGAAAAACGCCAGCAACGCGGCCTTTTTACGTTCCTGGCCTTTTGCTGGCCTTTTGCTCACATGTTCTTTCCTGCGTTATCCCCTGATTCTGTGGATAACCGTATTACCGCCTTTGAGTGAGCTGATACCGCTCGCCGCAGCCGAACGACCGAGCGCAGCGAGTCAGTGAGCGAGGAAGCTGCATAACGCGAAGTAATCTTTTCAGTTTTTTTTTTTTTTTTTGAGAAAAAAAAAAAGGGCAGGGTGGTGACACCTTGCCCTTTTGCCGGATGCAGCGGCCGCTACTAGTAGACCGGCTAGCGTCAGTTTCACCTGTTTTACGTAAAAACCCGCTTCGGCGGGTTTTTACTTTTTGGTCATCGAGTGATTACAAAGCAAGCAAAGAAAAAAGGCGACAGATTACTCTGTCGCCTTTTTTCCTGACTCATAACTTAGGTGGCGGGCTAGCGTCGTGGTTTGTCTGGTCAACCACCGCGGTCTCAGTGGTGTACGGTACAAACCCCGACGTGCACAGCTGTCACCGGATGTGCTTTCCGCTGCTGATGAGTCCGTGAGGACGAAACAGCCTCTACAAATAATTTTGTTTTAAGAATTCATTGGAGAAAGGTACCATGAGTAAAGGAGAAGAACTTTTCACTGGAGTTGTCCCAATTCTTGTTGAATTAGATGGTGATGTTAATGGGCACAAATTTTCTGTCAGTGGGAGGGGTGAAGGTGATGCAACATACGGAAAACTTACCCTTAAATTTATTTGCACTACTGGAAAACTACCTGTTCCATGGCCAACACTTGTCACTACTTTCGGTTATGGTGTTCAATGCTTTGCGAGATACCCAAATCATATGAAACAGCATGACTTTTTCAAGAGTGCCATGCCCGAAGGTTATGTACAGAAGAACTATATTTTTCAAAGATGACGGGAACTACAAGACACGTGCTGAAGTCGTG
+
78<BC?810,)))'%$''(((''(+,/9JJJJHJFJJJGJJJGJJJJIFGIDHHJJJJJGAAAAGJJHJGEJIGDABB::::CDEJHJJFHHJIJFJJHJGHHFGIJJJJJGJJJJDCJJJGGIJJJHJJJHGFJJJJJJIJIDJJJJIJIJJJFGGGJGJJJJJGGIJJJJJIJJJJJJGFJJJJHJHJEJJEEGFJ:::;BBFGD@?><>531,+4*ADD@AA@DD;:::1/...6731//-223333254/()%''''AFFEDEBGJJ=:99:23346=*)*--+-,,024><=<<B@??>>3200212(/'(.)((*-->BBJEGFGDHGFFFIECBBCB?@?>?@??>?>9889AAAGJGJJJJJFGEEFGDHEJFFECECFIJFJHJHFHD:;;JGEABEHFJHJHJJJEDHGGJ:::=EFIJEFDIGGDJJJ?ACGJIGGB866///5B9BA?77EDA=BB****72455:2296.<;<=D;;==JJIGFHFFJA?@?@@A333550--.20/34336AB:115522113BJJGC@@@AIJJJ@>431CBA?@>:5-000000......)'%&&%'(()99A*))))(')(*)))))(()((%%%%'(-8A?@D2111E=CJCA'''';.---112((()420+++***+,+(()*--(),,-/14:A@A?:::7C?>?CFGIJJ@H86,((((52322;>CEFHJJJJJHJHFCBFJGCIEHGJJJJJJJFFGIGJIHHHJGJGJDHCE333+((&%%%135'')*+7::)((,*))69(&&&+EEJGEJ>@JJIHJJGJIJIIJJJJJGA?AFFJJJJGIHEJHGGHGJI;99;?FJGJFFFDDGHIGGDDCDCDJEEJIFHFJJHFJF@%%%%))*;778=@HG>@=<9<6669@DA;3CEDGJJFGHGJFEJFI<99;::)'&#$##&(**/*123236654411)2)*3;FIJJJGEHJG=;?>4>?FFEGJIIIJJJDDA/()BHJHJJFJHGGDJIJJJJGIGGJJHJHJJHJIJJIJJHJGJJGHJJIJICDGCDDFEEHFJJJHHJIGHDDE?@@AGIHHGDJIIJIIJGIJG@91../+&,,,***,/.1/..00.*'((6<>>?AAABJGHJJIJJFJA>=?DCD9889<<=@H;6566<<<;<FBIJHCCBBCIFDDDC>9?JEJIJJIHIJGJJIEJGIFHJJJJJIFJJIGHIJBA@ACD>774535:DGDJDGEEGIJJJF7777A@?CDAABH?9<1002BJJJIHIJJFJHJJIJJJFHDEEDJHJJHJGJJIFIHJJJJJJGFH<:779AADJJD>BDGA?@@CFGJJHJJJJJIJF>FHEFJJHEE>=>>>J?>>;>GGDFHJJJJBCCCIJF+++)+++/3/44/?BDGJFJFDDDFGJJED?>?ACDEHJJJJGIIJJJGJJJJFGJJHFGHEJGFIFFJIEJJJIJIJFCE<;:?84546++++E??@@JEC?CCDFIHCA><:0(&&)&&&&++-.998>=?=ADJGJJHJDEGF@9?<;6B=4DIGHJJJHHDFHJJJJH8767=;55<=7-&$%(',''---/>=88FGIEJJJ??<,)%%%%&*+.072'%%),.=>?.---JJJCJJEHBBAADA@??=C>>>EC@EJJJHJJIJIJGJHJJJJJJGJJFGEJGJJBA@JJBJ?FIJIJFIGHJEIEH2224EBA>?;;?@FIJFJHJJIJGHJJCDEEHGJJHJIJJEJIGGCECGJIIGJJJJJHEDEEEE/''(8667<?>=9;A@@@ACJJBGJDHGE>>;////63334DCDDDDDCEJIJ6666EJJHEJHFHGFJJJJGFIHGDECDJF@??AI=.--''***,***++')7('');<<=IJJJGJJGJIJJJHFHJGCFDHIJJJJJJJE@D=<=78BGFEEDHJIJIJJGJHJ@?>>DD<3-$$$&0''''*&&'**0003..345@BC<<<<><?AAEHGHHDBCJJJEFFECCHFJEEFHJJJGJGJJJHHCHJIJJJJJIJJJGHJCBAIJ?988:JJHBA@=2118=B;<</../BAAJIIGEJFHFFJJIGJBFH9:,)(((,*,.'%%%&&'''-//:@A>?@@DCB@BB;;312:9:654687:>B@@BC8..-(0/-.38:?AAB@A@??@CC?A21229:----=>GJJJJJDJJFBBEHGEGFGJJJJJFHGJJIEEHHH;><?4331,'&&'''(:;:;=AFCEEFGFE=EEJJJJJJFJIJHJJFDEB7666;;9922123144IECFCCEDEHDEB@@@JHHJJJF5555EFJDHAAA///0<CDACGB?667444555FBCCCFA?@@BGJEDJJGGHDD1112FF400-EGJJE<<<<E8>==D@@@DIGHDED><>EDCCCFCD@IIGGHFJHJIJIGJDGDDEHJFEEE@FJGHJJJJFIGFDBFE???00//7C=<==887<622/,,,38??<@99:C@?@?@>??BDA=<<==;442+++./+*;<=GFJFEECCFGEJJJJJJGDIJHHJA;:9:FBCBJD>>?AEB=@B?FJEGHJEEEIEHFHJJEIGJJEF99552,'%&&,(39;>A>:::GEEJHJIJFI=>>>7569510,+,'%$%)-GIIHGA98+*)(**)%$',(2:;<;?7+CEFBCDJJJGGJJEGJFJIGJJJJJJJJJJJIJJJJJJJJHJGJJJJJJ;878:HE:6)''&)*.155=?;;@EJIFEG?<<=ABE>>=?JDFHHHJHFEBFJHJFBBFEJJIJJJIJFFGIJJJJA;229CDHJG:EF;;<<HEHJGHGABBIGFEJIEFIIJJHJJHGHGEJEGBA@>BDDJC@CDJFHFDGJJHJJECDF867989<<<>DDCBAACBEJDIFEAABBECE****:;=><99672..0/177GGFEFEEDDDDJGIJJJIGCCBJJJJJG@CBHJJAGJJDJFFGJFFHFIIJFHJ70.'-((*.2-&$$%%&&6:@CBDBCAAA::;;<>?@CECDC<;66%$$#%%$$%&'(334100>@DEGGJJGIJ<<<<?DDCBBA<8=;>3***/)())?AA>=>>CJHHJIJJHFEG44449989;5=ABBIDBBAAB@@JCEFFHIJFJBBB@CA?J?862..00..32011.'''9GIEDGEEFFIJJGFEIJJJJJGJHJ@A?<('''463444:6665665999>=;10/+,++232254;;;DFIGJJJJHJJEEBE=>=<AB975414:0IACJJJA0,+++,-7000?DC7555<7778DHFEFJFHJJJJJJJFCA7334A@C@8<;96978>?B?DHJJJJHFDGBB.../>BDFIGHHGJJJIIJJJFIGJIFJEJF>>EHIHFFGCBBCJJIGHFGIEJIGFHJGHJDCCEJIIIHJFC?<9663-&&&*2))*EFFIFJJFGJJJJIJJJJJGIFIFJHFEEFJIGHF,*))33446C@IJG?>>?JJJHJGGFJJJJHI@..<>DEJJHIJHGGJJGJJJJD==<>EGA>>AH?<=9A;<@BJHGJDCHJEDA=;-,+('())..,)+++277-*''/==(('(*(%&'()))(.7>GEFGJFHJJJGDJB?;<6)))EEEEEDECBBD=<9=7@A999:AAB91=@4332385'&&'<>?GFFJJIFJHGIGEGGJGJJJIJHDECGJHEEEFFHFHJFEHHFJGHFEHF3.---*)*)-,*,;GHICHCDCCJJEH825/++)2&&/6:=<864+**&)?BFCACEDEDHGJJHJEIIGGJFDHEGEHGEEJFJFFFIJJIIJJHJFDCJ<;DE@GJGJICDEIFJJIIFIJJFGDJJFFEFFFJJHCABAEJDJEGIJJJIJJJEIFJHJJHFHDFDJHIJJEGFJFEEGEEGFJIHJFJIJIJIJHEHGJGIGDBFFDDGEB864=53552310-**)%%%%567..-,**((&&&%$$%&&%&(2)&'(,'&&')((**&'&%$%$$$$%&$$$#%&''('*((+'&%%%%%'&'($$$$$#$$$%%$$$%%&%&&&&*,55=@BBDJIFFEFJHFGG>===@<<;65...-'-.3.-)+---66=DJHGFGEFE332113779:@A@BFJJBBBJHJGE1.,,))))>8?;7)*16713*&%(*.,1..--+,2+8;;7766<>BJJJJJIJE?=<1,076:<@E0///:112AABBEJIDGGFB@@@IHJJJJJHJJIIGJB@;7:CHGIFIJJEJJJJJJJJJJ<<)&&1/64441///65/-*++0//(((&)0**)'&&')/;9::<<A>?6B9665;834347((((:84455>>DFJIJJJJIJGJJJD>99@BIJJJJJJHFE@E11223;9J<;B?BDCD?>?DFCDDCEGJGJJJHD@@@B6762***)1?@<9566;9GFFHHEE=<3334::=<00///25<=>?AA?A?EHBBA32242222FD?@?AIHHHJFFCCBCBE@:9310/66GGCCB>924=FEJJFIFEDHIIFEFGHFGIJJJJGEJHJIJJHFJGJJJHJFEHGJGGJGJGGJJA222327.-,-07:;79(''55457CHHGHHFJJJJJIEHHIJJJII<<<=JJJGJHIF:999IJJDIGFJHJHEEAA>99:DGJJIJJIJJJE<?A8ACHFJFFJIJJJJJIJJJFGFJIJJJJJGJHJJHHJJJJHEIJJJIJJJJGFJHGJJJJIIJHIJJ@A:(((&&A@CBBFJIJJEIGG<;;:4334HEDBGECHJJHJJJIJ??>CEDJJECADAA>?@<9.0.1,+()''5<==FA??FJJIIJHJDIB9888;;?6777?FIGJ@>?@@GBB>312CGJJJEACDBA>>=:;>7CJHDDDGJJJJJJJIJJHJIJJJJJJJJJIIIJFJJJJJJJ@@@>C;?::8***+;@@GDJHJHHJJJJJJIJJJJGJJJJJJJJJJJGJJJJJHGDGFCEJE<<<>A>=?3330/(&'),-/0:>?=ABDJJCB@CBH<722DFFHGJHEHJJJGDEHJJJJA@A432111,+--,-,(((-DCEEJJGHEHJJEAA@CBA>>=;?@?D===9:::==@JBA@ACDCCDCJDFIGGHFFJJJF@888:CADCEDGJEFIGGJJFDDJJJ?<7824442235GEFHJJGJHDJJGJJJJIJJJJJJEJGJJJIH::99?@DFDHHJCCFCCABDJJFEGE@JJJGJJJHFEA>DA?GHJJGJIGJFHGJEHFFFHEJHJJJFGGDIGJIIDC@GJC5410+,,****696455=C?::AC@AJH?C@>?DECJIEE3/*((()''()/..>=4333=EFGJJJJJGJDDECHCBEC==;;=;=C@BHFFJA?>BA=<<==AJIFIJHGJJGJJIHHJJIJJJJIJJHJJIHJGJGJJEIGHJJJJJGJJJIGJHHHEJHHJHHJJBAGIJJHJFJJJIGHJIJJJIEJHHJJJGJJJJHJJDJJGJHDGGJ6669JJJJJIJ;;;;JJJDHJGJ@==??=620,25*CEDGGDACCE****855<<A988678.6:0)(()1(&$$$%%$&&&&%%&(333::CC@ABGHJJ@?;<JJJGHHFEFEFJHJJHJIJIJFBD>@?CE@?9111''''-,))))0/0245AAAEDD;4114:2*)(&+')(&';@C=FJFJFJDCCGGIFJJJJJJJJC?>=>EHJJHHHHJJJJJJIGJIC<:;<@GB?;74*))/<<((''.-&&&&('())1/.1665;;;HACJJJJGJHJIJ0003>@:;DABFJJEIC<<:99::???AC>5+*+435:=?AE@4.-.*,0128:6:<:;GC?<8899;JHGFGJJJIJFJJHJHJHIBE<;:<@@>:=>99985))32441//35/./0,++,439@@A?;99:;GEB=>?BBA;:>;405@GJJFGHIJJJGJG===E@:<;1112B@?@B@BJJIJJJEJDDB=GA@ABJJJJGJGIDHFDHEDJIJJ5555BHHEJBFEDFJJIFJJEFDCFIIGIJJJIFBAAB=;=>GABDJHJJFICJJIHJIJJJJEGJJFFIEGJJHJGIJFIJEJHIIGIJJJFJJIJIJFEGBA:83222?DCAFAGFEEJIFJJGJIFEDJ===<6653D?AA?---:=95533433448<55@DFEDCDDDBBCD:8876678;4455.**55CJDGHEBB@A=>JJJHJJIJJHHI85469:8;;>@EJDJJD@GEDCEJEIHIHHIFEJJJCBBBBBBHJJGJIHIJJJGJGDGGDB;0,+,+%%$$%%(&%%'&%$$$%'%%'-CCFJF@?>5444BCB???DBE322021(((()'::;8:AAJJJJJHJJFFFFGJEJB>=@BEFHFEHJJJJJ>=<.,,26B;880,,,****7<=>AFFJC?A4358;CI7768===?>=<0.--0174))CGFFJGJGGIFFJJCJIJIJJIJFIJFJJFIJIIGHJJHJJJFJJJJHJCG<<=<:;A@?;9302-,,,-/-.//:.+--FDGHEJJJGFJJEHJ<:;==>>@?@CCBA>?>@CFECBCBFJAB@=84../??>BAAA@;52*&./0=?EHCFGHJIFDD888:=2)'%&&&'),.05:;@FGE<)''''*2ACCECB84332&%%&<>=@DDE>==<5+**-//0.)((%*'',..01?BBE>>=8762223:<;=CJJIHJJHHGB@?@B@EJEIH97GJA@;<;=AJGHGJED@?/,+),00/1..3/../0/99@FDDGC>>>BJJIIJJHJEED7666+++-59ADEFDDDFJFJEEEJBCCBEEDE===<6JBFJ=<57<=>CDCFIEIFGJJJIJJJIIJEGBC64*))%&&'('(+,,,CFIJJHIJJGJHIJIJJ<;:;HFJJJJ>>>>A>=?=::::>?EEGEJJHJGGJJIHHJJJJFJFD766=74,*('''*-,,,,,13.8?>5420,,,9<;::;<C?@FCCAJEEJJJG??DC?@JGIJJH@;;9+(%2::@EJJHGCCA:::AEGGJJJGJJGJFIIHJIHJHJJGEHDIGJ?<?;==EDJEEECBABBB@<=@;<<JJGHIJJJJJGJFJJGJJHJJJEGDI@77541+,-)/8:HJJDJGFHEGJFIJJJJJFCBGJJDB=432-13*0BCJHIFDFGJGJIGFG?AHIJJCHDCDCEFJJIIFIIFGJJJJGFFJJGHIJJFGJJJCDCCCCFEJJGJJJJJHJFJJA?5)%$&$%(*/00/3441233EJJ@??AJEF<;0;:CAACGJIJGJGJEGHIAACBCJJJGGIFHD5.''&(((01100667A54444JB??><>AFIEGIJF98<9:FBBBDJCFA:E0''%
@Glass_T7V_21_D3_14_6_4
ACCGCTACCAGCGGTGGTTTGTTGCCGGATCAAGAGCTACCAACTCTTTTTCCGAAGGTAACTGGCTTCAGCAGAGCGCAGATACCAAATACTGTTCTTCTAGTGTAGCCGTAGTTAGGCCACCACTTCAAGAACTCTGTAGCACCGCCTACATACCTCGCTCTGCTAATCCTGTTACCAGTGGCTGCTGCCAGTGGCGATAAGTCATCTGTTCCCGGGTTGGACTCAAGACGATAGTTACCGGATAAGGCGCAGCGGTCGGGCTGAACGGGAGACGTACACAGCCCAGCTTGGAGCGAACAACCTACACCGAACTGAGATCCTACAGCGTGAGCTATAGAGAAAGCGCCACGCTTCCCGAAGGGAGAAAGGCGGACAGGTATCCGGTAAGCGGCAGGGTCGGAACAGGAGAGCGCACGAGGGAGCTTCCAGGGGGAAACGCCTGGTATCTTTATAGTCCTGTCGGGTTTCGCCACCTCTGACTTGAGCGTCGATTTTTGTGATGCTCGTCAGGGGGGCGGAGCCTGTGGAAAAACGCCAGCAACGCGGCCTTTTTACGGTTGCCTGGCCTTTTGCTGGCCTTTTGCTCACATGTTCTTTCCTGCGTTATCCCCTGATTCTGTGGATAACCGTACTACCGCCTTTGAGTGAGCTGATACCGCTCGCCGCAGCCGAACGACCGAGCGCCGCAGCGAGTCAGTGAGCAAGGAAGCCTGCATAACGCGAAGTAATCTTTTTTTTCGGTTTTAAAGAAAAAGGGCAGGGTGGTGACACCTTGCCCTTTTTTCCCGGACTGCAGCGGCCGCTACTAGTAGACCGGCTAGCGTCAGTTTCACCTGTTTTACGTAAAAACCCGCTTCGGCGGGTTTTTACTTTTGGTCATCGAGTGATTACAAAGCGAGCAAAGAAAAAAGGCGACAGATTACTCTGTCGCCTTTTTTCTGACTCATAACTTAGGTGGCGGGCTAGCGTCGTGGTTTGTCTGGTCAACCACCGCGGTCTCGTGGTGTACAGTACAAACCCCGACGTCACCGCTTGTCACCGGATGTGCTTTCCGGTCTGATGAGTCCGTGAGGACGAAACAGCCTCTACAAATAATTTTGTTTAAGAATTCATTAAAGAGGAGAAAGGTACCATCGTAAAGGAGAAGAACTTTTCACTGGAGTTGTCCCAATTCTTGTTGAATTAGATGGTGATGTTAATGGGCACAAATTTTTCTGTCAGTGGAGAGGGTGAAGGTGATGCAACATACGGAAAACTTACCCCTAAATTTATTTGCACTACTGGAAAACTACCTGTTCCATGGCCAACACTTGTCACTACTTTCGGTTATGGTGTTCAATGCTTTGCGAGATACCCGAATCATATGAAACAGCATGACTTTTTCAAGAGTGCCATGCCCGAAGGTTATGTACAGGAAAGAACTATATTTTTCAAAGATGACGGGAACTACAAGACACGTGCTGAAGTCAAGTTTGAAGGTGATACCCTGTTAATCGAATCGAGTTAAAAGGTATTGATTTTAAAGAAGATGGAAACATTCTTGGACACAAATTGGAATACAACTATAACTCACACAATGTATACATCATGGCAGACAAACAAAAGAATGGAATCAAAGTTAACTTCAAAATTAGACACAACATTGAAGATGGAAGCGTTCAACTAGCAGACCATTATCAACAAAATACTCCAATTGGCGATGGCCCTGTCCTTTTACCAGACAACCATTACCTGTCCACACAATCTGCCCCTTCGAAAGATCCCAACGAAAAGAGAGACCACATGGTCCTTCTTGAGTTTGTAACAGCTGCTGGGATTACACATGGCATGGATGATCTCTACCAATAAAAGCTTGATATCGAATTCCTGCAGCCCGGGGGATCCCATGGTACGCGTGCTAGAGGCATCAAATAAAACGAAAGGCTCAGTCGAAAGACTGGGCCTTTGAGTTATCTGTTGTTTGTCGGTGAACGCTCTCCTGAGTAGGACAAATCCGCCGCCCTAGAATCGAGTGGCGCCTGCAGACGTAAAAAAAGCGGCGTGGTTAGCCGCTTTTTTAATTGCCGGACGTTGGATCGGTCCGGATGATCCTGACGACGGAGACCGCCGTCGTCGACAAGCCAGCCATTAATTAAAAAGTTAAACAAAATTATTTGTAGAGGGAAACCGTTGTGGTCTCCCTGAATATATTATACGAGCCTTATGCATGCCCGTAAAGTTATCCAGCAACCACTCATAGACCTAGGGCAGCAGGATGGGACGACGTGGTGTTAGCTGTGCTCGAGGTGAAGACGAAAGGGCCTCGTGATACGCCTATTTTTATAGGTTAATGTCATGATAATAATGGTTTCTTAGACGTCGAGTCTTACGCCCGCCCTGCCACTCATCGCAGTACTCTGAAGCGGCCGCGAATTCCAGAAATCATCCTTCGGAAAAACTCATTTATCTGAAATTCTGCCTCGTGATACGCTATTTTTATAGGTTAATGTCATGATAATAATGGTTTCTTCAACGTCAGGTGGCACTCGAGTTGATCGGGCACGTAAGAGGTTCCAACTTTCACCATAATGAAATAAGATCACTACCGGGCGTATTTTTGAGTTATCGAGATTTTCAGGAGCTACGGAACTTGGAATTGGAGAAAAAAATCACTGGATATACCACCGTTAAATATGCAATGGCATCGTAAAGAACATTTTGAGCATCTCAGTCAGTTGCTCAATGTACCTATAACCAGACCGTTCAGCTGGATATTACGGCCTTTTTAAAGACCGTAAAGAAAAATAAGCACAAGTTTTATCCGGCCTTTATTCACATTCTTGCCCGCCTGATGAATGCTCATCCGGAATTTCGTATGGCAATGAAAGACGGTGAGCTGGTGATATCGGGATAGTGTTCACCCTTGTTACACCGTTTTCCATGAGCAAACTGAAACGTTTTCATCGCTCTGGAGTGAATACCACGACGATTTCCGGCAGTTTCTACACATATATTCGCAAGATGTGGCGTGTTACGGTGAAAACCTGGCCTATTTCCCTAAAGGGTTTATTGAGAATATGTTTTTCGTCTCAGCCAATCCCTGGGTGAGTTTCACCAGTTTTGATTTAAACGTGGCCAATATGGACAACTTCTGCGCCCCGTTTTCACCATGGGCAAATATTATACGCAAGGCGACAAGGTGCTGATGCCGCTGGCGATTCAGGTTCATCATGCCGTTTGTGATGGCTTCCATGTCGGCAGAATGCTTAATGAATTACAACAGTACTGCGATGAGTGGCAGGGCGGGGCGTAATTTGATATCGAGCTGGCTTGGACTCCTGTTGATAGATCCAGTAATGACCTCAGAACTCCATCTGGATTTGTTCAGAACGCTCGGTTGCCACCGGGCGTTTTTTATTGGTCAAGTCCGAACCTCAGCTGTCAGACCAAGTTTACTCATATATACTTTAGATTGATTTAAAACTTCATTTTTAATTTAAAAGGATCTAGGTGAAGATCGCTTGATAATCTCATGACCAAAATCCCTTAACGTGAGTTTTCGTTCCACTGAGCGTCAGACCCCCGTAGAAAAGATCAAAAAAATCTGTTCAATCCTTTTTTTCTGCGCGTAATCTGCTGCTTGCAAACAAAAAAACCACCGCTACCAGCGGTGGTTTGTTCAATAAGAGCTACCAACTCTTTTTCCGAAGGTAACTGGCTTCAGCAGAGCGCAGATACCAAATACTGTTCTTCTAGTGTAGCCGTAGTTAGGCCACCACTTCAAGAACTCTGTAGCACCGCCTACATACCTCGCTCTGCTAATCCTGTTACCAGTGGCTGCTGCCAGTGGCGATAAGTCGTGTCTTACCGGGTTGGACTCAAGACGATAGTTACCGGATAAGGCGCAGCGGTCGGGCTGAACGGGGGGTTCGTGCACACAGCCCAGCTTGGAGCGAACGACCTACACCGAACTGAGATACCTACAGCGTGAGCTATGAGAAAGCGCCACGCTTCCCCGAAGGGAGAAAGGCGGACAGGTATCCGGTAAGCGGCAGGGTCGGAACGGAGAGCGCACGAGGGAGCTTCCAGGGGGAAACGCCTGGTATCTTTATAGTCCTGTCGGGTTTCGCCACCTCTGACTTGAGCGTCGATTTTTGTGATGCTCGTCAGGGGGGCGAGTTTCTGTAAAAACGCCAGCAACGCGGCCTTTTTACGGTTCCTGGCATTTTGCTGGCCTTTTGCTCACATGTTCTTCCTTCCGTTATCCCCTGATTCTGTGGATAACCGTATTACCGCCTTTGAGTGAGCTGATACCGCTCGCCGCAGCCGAACGACCGAGCGCAGCGAGTCAGTGAGCGAGGAAGCCTGCATAACGCGAAGTAATCTTTCGGTTTTAAAGAAAAAGGGCGGGGCATGGTCCCTTTTGCCGGACTGCAGCGGCCGCTACTAGTAGACCGGCTAGCGTCAGTTTCACCTGTTTTACGTAAAAACCCGCTTCGGCGGGTTTTTCTTGGTCATCGAGTGATTACAAAGCAAGAACGAAAAAGAAAAAAGGCGACAGATTACTCTGTCGCCTTTTTTTCCTGACTCATAACTTAGGTGGCGGGCTAGCGTCGTGGTTTGTCTGGTCAACCACCGCGGTCTCAGTGGTGTACGGTACAAACCCCGACGTGCACAGCTGTCACCGGATGTGCTTTCCGGTCTGATGAGTCCGTCGAGACGGACAGGCTACAAAATAACTCTGTTTAAGAATTCATTAAAGAGGAGAAAGGTACCATGAGTAAAGGAGAAGAACTTTTCACTGGAGTTGTCCCAATTCTTGTTGAATTAGATGGTGATGTTAATGGGCACAAATTTTCTGTCAGTGGAGAGGGTGAAGGTGATGCAACATACGGAAAACTTACCTTTAATTTTCTTTGCACTACTGGAAAACTACCTGTTCCATGGCCAACACTTGTCACTACTTTCGGTTATGGTGTTCAATGCTTTGCGAGATACCCAAATCATATGAAACAGCATGACTTTTTCAAGAGTGCCATGCCCGAAGGTTATGTACAGGAAAGAACTATATTTTTCAAAGATGACGGGAACTACAAGACACGTGCTGAAGTCAAGTTTGAAGGTGATACCCTTGTTAATAGAATCGAGTTAAAAGGTATTGATTTTAGAGAATGGAGGAATAACTTTTCTTGGACACAAATTGGAATACAACTATAACTCACACAATGTATACATCATGGCAGACAAACAAAAGAATGGAATCAAAGTTAACTTCAAAATTAGACACAACATTGAAGATGGAAGCGTTCAACTAGCAGACCATTATCAACAAAATACTCCAATTGGCGATGGCCCTGTCCTTTTACCAGACAACCATTACCTGTCCACACAATCTGCCCTTTCGAAAAATCCCAACGAAAAGAGAGACCACATGGTCCTTCTTGAGTTTGTAACAGCTGCTGGGATTACACATGGCATGGATAATCTCTACAAATAAAAGCTTGATATCGAATTCCTGCAGCCCGGGGGATCCCATGGTACGCGTGCTAGAGGCATCAAATAAAACGAAAGGCTCAGTCGAAAGACTGGGCCTTTGGTTTATCTGTTGTTTGTCGGTGAACGCTTTCCTAGTAGGACAAATCCGCCGCCCTAGAATCGAGTGGCGCCTGCAGACGTAAAAAAAGCGGCGTGGTTAGCCGCTTTTTTAATTGCCGGACGTACAATCGATGCCCGGATAATCCTGACGACGGAGACCGCCGTCATACCAAGCTAATTAAAAAGTTAAACAAAATTATTTGTAGAGGGAAACCGTTGTGGTCTCCCTGAATATATTATACGAGCCTTATGCATGCCCGTAAAGTTATCCAGCAACCACTCATAGACCTAGGGCAGCAGATAGGGACAACGTGGTGTTAGCTGTGCTCGAGGTGAAGACGAAAGGGCCTCGTGATACGCCTATTTTTATAGGTTAATGTCATGATAATAATGGTTTCTTAGACGTCAAGTATTACGCCCCGCCCTGCCACTCATCGCAGTACTCTAGAAGCGGCCGCGAATTCCAGAAATCATCCTTAGCGAAAGCCAGACTTTTTTATCTGAAATTCTGCCTCGTGATACGCCTATTTTTATAGGTTAATGTCATGATAATAATGGTTTCTTCAACGTCAGGTGGCACTCGAGTTGATCGGGCACGTAAGAGGTTCCAGACTTTTCACCATAATGAAATAAGATCACTACCGGGCGTATTTTTACGTTATCGAGATTTTCAGGAGCTAAGGAAGCTAAAATGGAGAAAAAAATCACTGGATATACCACCGTTGATATATCCCAATGGCATCGTAAAGAACGTTTTGAGGCATTTCAGTCAGTTGCTCAATGTACCTATAACCAGACCGTTCAGCTGGATATTACGGCCTTTTTAAAGACCGTAAAGAAAAATAAGCACAAGTTTTATCCGGCCTTCTTCACATTCTTGCCCGCCTGATGAATGCTCATCCGGAATTTCGTATGGCAATGAAAGACGGTGAGCTGGTGATATGGGATAGTGTTCACCCTTGTTACACCGTTTTCCATGAGCAAACTGAAACGTTTTCATCGCTCTGGAGTGAATACCACGACGATTTCCGGCAGTTTCTTACATATATTCGCAAGATGTGGCGTGTTACGGTGAAAACCTGGCCTATTTCCCTAAAGGGTTTATTGAGAATATGTTTTTCGTCTCAGCCAATTGCCTGGGTAGCTTCACCAGTTTTGATTTAAACGTGGCCAATATGGACAACTTCTTCGCCCCCGTTTTCACCATGGGCAAATATTATACGCAAGGCGACAAGGTGCTGATGCCGCTGGCGATTCAGGTTCATCATGCCGTTTGTGATGGCTTCCATGTCGGCAGAATGCTTAATGAATTACAACAGTACTGCGATGAGTGGCAGGGCGGGGCGTAATTTGATATCGAGCTCGCTTGGACTCCTGTTGATAGATCCAGTAATGACCTCAGAACTCCATCTGGATTTGTTCAGAACGCTCGGTTGCCACCGGGCGTTTTTTATCTGGTGAGAATCCAGAACCTGGGGCTGTCAGACCAAGTTTACTCATATATACTTTAGATTGATTTAAAACTTCATTTTTAATTTAAAAGGATCTAGGTGAAGATCCTTTTTGATAATCTCATGACACAAATCCCTTAACGTCGTTTTTCGTTCCACTGAGCGTCAGACCCCGTAGAAAGGATCAAAGAAATTTGTTCGATCCTTTTTTTCTGCGCGTAATCTGCTGCTTGCAATT
+
545*))+51-.-***+210/..)&+--20121-++*+7.0;889@66A;9?::-?DGJJJIHJJHJJIFDEJEHFHFJFFFJHJJGCIFEJHJEEE:74+/.-3DJHJJIJJ=<<=HFJJJJJG>>=>BHFFFA==6667:7875557EBJJJJJDJFF????GE@>55BEJJF:93AHFJJJJJJHEGGFJBDB>=<C993,(*,)'&&&&.))))?A;E400.00/34766>BEAC@6DJ@JIJHIJJJJJHJDEC@)&&'**))))**+40+*''&%&'*,-./-0/10)(()))*--+***0++())&)'%&&,'%)(**))++228952111;''''8<BEAABFJJJJHG<;A=56;>B@BBAJJJJIJGJGJIGIJJJHJJJJIJIJJFIFGJGJHEIJHJGFHIIFCFD?002>AECCCCBB6557=<<851,,+'(686300586>=??@E@JJ6443;GIJGIEDHIGIHEFFEIIJJJGFGGJHJHJJIFIJIJJJGEF8.,,,?@??2111845222/*+//../5559:AEFEIFGJHFB>>?84113=.(((@AJHJIJJFEFIJJJJJJJJJJJJJHJIIJDJFGGHJJ=;<;>>AGFGJ99DC@A@CHIJJHJJHEH@-++,849:;E?9??CDFHFDHHEGJIDF@3./024DFJE?>=>5554**)())+&,-.-..,+&&--/20/)(((),,*)*1378>DGIDFJJJG?>?<=7009BGF=>?BGJJJJJHE==CJDJJJFCEEJJCDEIJJJCB;66FDJ@HAFE('''//4998;<?DJDD@A>993111@CFGJFJJJIGJIJAAB@EEFHJIJJJJIJEI@?@GFHIJJJFDJJJJJIHJF;5538211/788>BAABIAACAJHJHJJ99977(%$%%%&*)*,-677645556CAA@::::<ED@::994@<A:4''35;@?GHGFHHEJJJJJFGEF=<<<EGIGFJJJJJJGHJEJJJJIJGJGHC76668343+++66552122++,//11>>B((((((''*''')((**1/-/<@CCC;97666555660..'('(-/37@A>972*'&01655011176559JFEEGGFHD@1(BCCCFH?=>=;>AB?@@@DCAB:<?22102'&&'23?;<=?@??@9=>=<<:CFDGJJFGIJIGIHECJFDFCA><57<733333<=>>>>CFBFJEJDEABBBA@A?@?7659GBFCDJHJGHIHJJIJJGGJJEIHIDC=<;;9:9F>><;=76:311+,=AGJJCCDDEIEBABEEHCHFJCB;;><<=@GJFFJJJHJJJCAA?@A@BCICCEGHHGJEJEDDCJFH<;;<DGJJA@99.)))'&059)(()@@B>?==>>>556;=A?@84433.(((59:<@CCDDGGFBHGFHJIEHGHGB33@@JFJJJEEDFIBJF@F76678EE76659:<ECECD:<<>>?900JJHIJJJIGJGDHIIJJJJHEEJC;4.,,))/,,0*+++:>?BAB5..FJJJFIA@AAJFJJJGFIGHJGFEEIJJG===----2<DDJEHJAHEJHJJHHHJHJIJIJFHHHJECCGJFJJHFGJJJJIIJJJFJHAFFIBBCFFDEDGDEJJIJIIHDIAAAABCAJGIJJ76664HCEEFGJGIJDEHBD@@:3221//00;9899778:633298000DGFFHEFIAAAB9979:>==;=</...4:87<978@A;A@@ADEEFDGEHJJFGHJGFIDGEDFDC<30-1/)643,A,&'44...3=<>=:???@BDCAA@A@@@:99967'&&&'1/'9<=AGHHJEFC558:AB@@DEBBBCIGC;:::----5))()*(*+;=?CBEGJADBDBFGDDADBGIGH1001>323@?>;7766:>>JJDEBCDEEFFIDJJJGDEGCHD=<=A@<=?CEGFDFBAA?;;;?EA@@00ABD=D?''%%%$'&/238,556<EA@GEIEJJJJJJFFDAA@@ABJJJGFCCCJJJGGJGHHFJJJHJJBA@BGJJGGJGJJJCBIEEABBJJJJIJIHEJJ5554:::;@B@@<CCJGHEJA@5//*-)*)&%$%&+(())*23AA@ABCFEEEEDCCBCEGE=9=<;>==A@ADCHJJJ=)))+***((((7EIGJJDHCHJEFJJJJJHJJJJGJJJGGHFJGGC?>?:97679;)((058<<DC<:::CEJC@A@=;C:@FEHA@>?@>IJEGJJJJJFGFHJJJJJJJGDDJHIGJFE65;A>:88440(+''*93112:>BJJJJJIEJFJEJHGJJJIHGJJFJIC888<JJJGJJJHJJJJJJJIHJFFIFJJJICEBCFDEGJJJHJGGIJHJJFHBAABJJJIDFEJHFHGEDDA>>=B??82.89?EHIJIIEIJJJHJDGCEFB.+&%%(,)*.=>?::::FCBBAIEFCGIFD?47'&$')0))&'%$$$*1ABDDEJGII:94333,+++0,,/..('-.7:CDGEACDJJJJJEHJGIIFIHJJGHDFCDJJ=:5+++2:+**+?BJG7677==?>C?@ACAA?;===>EEJJCCID==;9:;DGCGIJGEJIGJFDHJ<206118663342666)(((;FFI@>>>BJF?>=>><;<:4,,2--35+)''(+.2)%%%(&)(*3)''55765845BBFEFJJJ>==))'&),(**.00/2//;AAC@A1.-**25881+11180.-**)%%$$***,.-.0122112JJJDBDCCHJHFEHIHFEGHC:7623445564))$&'4567DGFEHJGCC4<;HJJJ?BBHJJJIIJGHGJJJJJJJJJJJC>EJFCAA:HGGFJGJJ<CA=9<;=9358:::>;;559:>:>=@?>;5777>DDIJJJHJJGJJJJJIFGEDEHFHJJJGF6555?EA=>CJGDBCBBJJGGIGJJJJJJJJJJGBJHJJJ=>>>JJJJJJFJGEJJJHGJJIFDEJEHFGHHJJJJGF/,,GJIJIJJJJJJJJJEFEAAGC9;::855(''(8GIDGJJJJJJJJJJJJJJBEFJJB87778HECBDGGFB9JDJJGJJJJJJJ@3322?BB?<;AB?A::>@>?FDCBDCEJJJIFJJGDCDCJJGC>+CHIJIGJFJJJJJJJJHJJIBA@ADDIJIEGJJI;:3235?EEAFEJJJGEJJJIJJJGJJIJHJGGFHFJIJJJJFJ=1/--4:<;<<CGDFECGDEHAABAEDGCCJJEDJJJJ>?>?JJJABBJ7112(&-(3338789F<;C;<GGJGJJEEJJJJJJGJJJFFA?>>CGJFDCFGJJJIJHJ>ABJJGF@?A@DFEJDJ>32338(()+61488?=<=??<8<C<999:==>?BJGDBDAF?>DGGJHJFJIFJJGJJJJJFE=?@?DC@A?>???JFIJEFE88895545BFFDA<-,,++++'(&%&&,4:5122=?JFB?@B@?@ACJH>B>>>AHJBFBCCCB877<<GFJFGHHJJFFDBAB?JJJHFEFJIJHFFCABAB<<B@>997660)((&&;?7777<;8<335555<FJHIJIA8:JGG:::=??><;<=<<.::8;>?@E---,/:;8B990--6547'&'***41)()('&%'&')*+==@DHIDF:978;<=>>=>:::985,++(=@>>=678JC=>?GA@B@EIFEHAAB89955449751-/,)++*+*+1(()&)),**+((67BAEJJJFGHEH=<<=CB>;::<=;=3223@@AB@<=GIBAD=??;>@>EBEDFJ?A@?<;+++*%%&&8>>>200/--/06:78887955776634465555922322ADJGJFE@@@CGJJDE@DJHGDHHEJJIIFJE@CA?DD2222?>?6666<;<<=CGCEGCJJGHDFFA<;<8'''&++*+,/,,2CFCHFJHFEBEFJJEEFGIH@@?=GHIJJJIJDFDFIJJJJJJHJJBA@@B>9:C<<;>F:99:D?>//.-1.//+)()'&&%&&&((<EJJIJHJEE1/0++DBJJJGHJJHJG:=CA:3310/0.+0457:;@@C@BBCHGJGHIGJJJJIJHJJJHJ2.,./0+**39>?@@>=779E@>:445.60478GJFJJJEJECCIGHHEHGIEG9898?;ADJJJFHJJJJJJJGIHJJHFEGFBA6333;6556<=HA@;;>>@><<A<98;<GJ<;1,+,,-++*+)*,6;99997788@@CGJHJIJJJIG=83-*.*+*,,*&%%&))+IIHJJJJJJDFJB??>>AA;567-54(&&*+06?ABEH?3123+**,?@IGJJHEDDDCD=?>5555F6355:?CCCEJJJJJGFGJECJFJIEDE8,../''''('')-546:6645.,(*+@CCGDBJJJJGJJJJJJJJJIJJJFIG;<::<:::67?DHJB?<94/2366454)))-'$$$%&%%)).77632/01011;77<JJHJHEHFHJ;;;;<<>@:;;B987574--)*6):<DGE222?GFHJHGIGJGDD@>>?4667>A=;:235)(('9BBBF?>>>GJFFEDFD@@?>6,'('$%'++44712>@CFDGJGDCBFDGJB?=9<BEC?B@???6@JE7777777GDHIIJJGCDCIJJFFDFJJHDEFEHHJ?>>>JGE?@@AJHIIDJ?@?7877753(&&'3997821---273343,,,,:;=B@><=9:=>CH@@?ABJGIFGJC@>=<@9EDCH1--11130004(&&&+(%$$#$&&$&&&$$&))((&'&&'&)'&(&788:>?CCCIHFEIJJEJJJHJG?BBAE9::;FFGIJEDJIJJFIGJJJJD@=877>61/014436;@:???CDCCCGJGIFJJIJJGJHFGDD6AJBBAA4432000)))//./37CEJCABCJHHHGJJIGJJJGHA@@@EGEIJJGFDC::8)3.+4&:;:&&&&1??>>...-.CJJJDB@>BABEGJJGJGJJHJJGIDJJGDFFBGFCEFJHFHFFCEFEJJJGGGHFEGFDGJBBAAEHEDDA<@?@,,,,<78@JJECCCEA?<==CCE==;;=>@><@@?JEJJBABCJIJJGGFB@;;DBDDHGFCECEIIGGGJ@AAJJIDHJGBCBDJFGJJIFFIIGJDEEDJIJJIJF>=<<H@@A@HFGCEIDDFCJJBBA=<=<866/)('')(&)-56779,,,,=<DC+)'((*()''*(''&(+++,-//2/*+33==99>0JHJHFDA=;<:;<<IIFFGDHFCDFGJFDBA?=FCEJDFHFFHFEFFGHIJJBECDF==J>ICBBBA>;;76637ABHJIFEIHHJEGJJJG@BBFC?>?JJJH899821187667:;?>AHJHJJGIJHJHJHJJGIJ@C@FJJHFJJIHEGFJGJJJHJ@??AECEEJGHFGJJJJFIGJJEGJJJH@@@@FCA=.+73/410*)((-58687=@@IJG@CEJJGJJJJGIJJJIJJJGD8888=C;DDDJJJEHEAC22EJIEFDED@BCCHDG@910'''(*)),,00=?777@8...-4:@@CHJGJJJHHCJA@ACEBCBJEF>>CDBGEGJEHEHFEFB@***)*,5:<=@BG>=>JJ;BBEGHJD;9667JFGJJEF@..;:=<=7&&&/;6>>?CCIAFJGB<8334?ABB@@>11/./(''*))+.,++-2<:@CAFJJJFCDJJD>==?JFFEEEEJGJJJJIJD>2DHDECGGEGFJHIHJJGEJEF@>ECJG741111223232201+**,///,++)%&&51001EA>?F0000A@B?<;:?>8:/,,)(%&(078:=BEHGGJJJJGEHJHEJHHFIBGIFHHJFIIJEGHIJFEHEHJBA@DJJHJJGJJJJJGDFEHGEACDEJJJCEJJJJJJHJFJHIJIHJJJHIJJGIJIHJJIJJGJHJEII6678@<::5544,++-/0+(((44@GJFJDDCGCICBD?>=;<9-...+*()*/32***)-''%%&)0./4:<>ABFJEICDFEHJJIIE:888:B2223570002<866./00076(((-))))334;CCDAFJHJJJIFJJJJIGJGIJIEC@?99;;BFHJJJGIFGIJJ=;;;GJHJIEGJHJI=??>9601/,&&&&'(.2:>=BCEJFHJJJIJGCB<<000FJB>>>JJJJJGJJJJIGEEIJJGJJJEJJJJGIFJGEJFHJJJD>((((*B>;<?FHJGIIFJEGDJHCDJJGGEFAA@@?96=:;<?<8>4'''=?AC>?HEDDHJDBBA=?=;<;;210&&&&.10))((,+--+(&')/69889CDJDICFFIIJJFJJHJHJJIHHIJIJ<63544;992++,;;@CIJJIIEJHGHFCIHJIHFFBFA?@((((;;:<9888::B?=:))))B>>AGJJFJJEJGEDFHJIIHICCB?FFA@7767==@@>>>?==>A@AAAI<<==A?;94)))CCFJGJCCFJJDF?@>?F:<BCD@?>?DE@?>?GEGFJJIB:555435*&('1<@GFEIFHJGFEJGHIJJ?==<=66479:JGFDDEED<===BHEGFEECA6BIJGGIHEEEGEJJJABC=8688IJFGJGJCCHHGJJJJJFJFHEJJJJJJJJGJIJIJBAABGHFHHJJGJJJJJJIJJJJGIJIGJJIJGJJGGJEFEBCEDHGFCB:3.))-+('',)-.0125-50''*--**10129>:822//0;23;:6-,+++.364566<=;=>DJJJJHGHJ:67:IJIHJJJGEGGA>>=>76:91..+)(()'))),&&%%&$))))+++==889:EEJJIHJHEB@3334AAAJJEJGGJIJJJJJJJGJEJJJJJEEIEF;;<HEIEFHDEDE9999CDJGFFEEBABDGJJJGFJFJEDCJIJJGGIGHBBEDFJJGJJGJJJIJJJIJHHJJJHJFEEBHIFFDGGHJJJJJJJJJJHBD?==5)(((*-.;9677HJG8778IGGIJJJGGDEJJJJJGFJIHGJJJFCBEGJ:9753,,8:;=<<81/+44:5334H==>>DF8888711<HIEJHGHHJJJJJJGJGJJDCJHJJJJJFDGFGIJHIB?;;=<>><=ABH>>'''(51//,,++46343113,--00440/..4:;?BCEGHJJGJDIJJEJGGFHIEECJFA=?@HCHIJDCB>7<><JD@:5:C=CDDC00000,,45CDCB>=<:89>DI@@?322./.-/)'*(&&)/236675,,--2*)((/0;9567=F;GB@ACCHIFFFD><<?>>0027<;6//,(&&),+-*1<9:4,*++0?B;84:@GJA@@BC>>0---1540****/0)'%$
@Glass_T7V_21_D3_14_6_5
ACAGGAAAGAACTATATTTTTCAAAGATGACGGGAACTACAAGACACGTGCTGAAGTCAAGTTTGAAGGTGATACCCTTGTTAATAGAATCGAGTTAAAAGGTATTGATTTTAAAGAAGATGGAAACATTCTTGGACACAAATTGGAATACAACTATAACTCACACAATGTATACATCATGGCAGACAAACAAAAGAATGGAATCAAAGTTAACTTCAAAATTAGACACAACATTGAAGATGGAAGCGTTCAACTAGCAGACCATTATCAACAAAATACTCCAATTGGCGATGGCCCTGTCCTTTTACCAGACAACCATTACCTGTCCACACAATCTGCCCTTTCAAAAGAATCCAGACGAAAGAAAGCACATGCGTATTCTTGAGTTTGTAACAGCTGCTGGGATTACACATGGCATGGATGATCTGTACAAATAAAAGCTTGATATCGAATTCCTGCAGCCGGGGGATCCCATGGTACGCGTGCTAGAGGCATCAAATAAAACGAAAGGCTCAGTCGAAAAAGTCGGCCTTCGTTTTTATCTGTTGTTTGTCGGTGAACGCTCTCCTGAGTAGGACAAATCCGCCGCCCTAGAATCGAGTGGCGCCTGCAGACGTAAAAAAAGCGGCATAATTACTCACTTTTTAATTGCCGGACGTACAATAGAATTACCAGATATGCAATCCTGACGACGGAGACCACCATCATCGACAAGCCAGCCATTAATTAAAAAGTTCAACAAAATTATTTGTAGAGGGAAACCATTGTGGTCTCCCTGAATATATTTATACGAGCCTTATGCATGCCCGTAAAGTTATCCAGCAACCACTCATAGACCTTAGGGCAGCAGATAGGGACGACGTGGTGTTAGCTGTGCTGGTGAAGACAAAAGGCCTCGTCATACGCCTATTTTTATAGGTTAATGTCATGATAATAATGGTTTCTTAGACGTCGAGTCTTACGCCCCGCCCTGCCACTCATCGCCAGTACTGGAGCAAAATCCAGAAATCATCCTTAGCGAAAGCTAAGGATTTTTTTATCTGAAATTCTGCCTCGTGATACGCCTATTTTTATAGGTTAATGTCATGATAATAATGGTTTCTAGACGTCAGGTGGCACTCGAGTTGATCGGGCACGTAAGAGGTTCCAACTTTCACCATAATGAAATAAGATCACTACCGGGCATGTTTTCAGTTATCGAGATTTTCAGGAGCTAAGGAAGCTAAAATCGAGAAAAAATCACTGGATATACCACCGTTGATATATCCCAATGGCATCGTAAAGAACATTTTGAGGCATTTCAGTCAGTTGCTCAATGTACCTATAACCAGACCGTTCAGCTGGATATTACGGCCTTTTTAAAGACCGTAAAGAAAAATAAGCACAAGTTTTATCCGGCCTTTATTCACATTCTTGCCCGCCTGATGAATGCTCATCCGGAATTTCGTATGGCAATGAAAGACGGTGAGCTGGTGATATGGGATAGTGTTCACCCTTGTTACACCGTTTTCCATGAGCAAACTGAAACGTTTTCATCGCTCTGGAGTGAATACCACGACGATTTCCGGCAGTTTCTACACATATATTCGCAAGATGTGGCGTGTTACGGTGAAAACCTGGCCTATTTCCCTAAAGGGTTTATTGAGAATATGTTTTTCGTCTCAGCCAATCCCTGGGTGAGTTTCACCAGTTTTGATTTAAACGTGGCCAATATGGACAACTTCTTCGCCCCCGTTTTCACCATGGGCAAATATTATACGCAAGGCGACAAGGTGCTGATGCCGCTGGCGATTCAGGTTCATCATGCCGTTTGTGATAAGCTTTCCATGTAAGAGCGGGAATTGCTTAATGAATTTACAACAGTACTGCGATGAGTGGCAGGGCGGGGCGTAATTTGATATCGAGCTCGCTTGGACTCCTGTTGTCATAGATCCAGTAATGACCTCAGAACTCCATCTGGATTTGTTCAGAACGCTCAGGTACCACCGGGCGGATTTTTTATTGGTGAGAATCCAAGCCTCGAGCTGTCAGACCAAGTTTACTCATATATACTTTAGATTGATTGATTTCCATTTTTAATTTAAAAGGATCTAGGTGAAGATCCTTTTTGATGATCTCATGACCAAAATCCCTTAACGTGAGTTTTCGTTCCACTGAGCGTCAGACCCCGTAGAAAAGATCAAAGGATCTTCTTGAGATCCTTTTTTTCTGCGCGTAATCTGCTGCTTGCAAACAAAAAAACCACCGCTACCAGCGGTGGTTTGTTTGCCGATAAAGCTACGACTCTTTTTCCGAAGGTAACTGGCTTCAGCAGAGCGCAGATACCAAATACTGTTCTTCTAGTGTAGCCGTAGTTAGGCCACCGCTTCAAGAACTCTGTAGCACCGCCTACATACCTCGCTCTGCTAATCCTGTTACCAGTGGCTGCTGCCAGTGGCGATAAGTCGTGTCTTACCGGGTTGGACTGAAGCGATAGTTACCGGATAAGGCGCAGCGGTCGGGCTGAACGGGGGGTTCGTGCCACAGCCACTGGAGCGAACGACCTACACCGAACTGAGATACCTACAGCGTGAGCTATGAGAAAGCGCCACGCTTGCAAAGGGAGAAAGGCGGACAGGTATCCGGTAAGCGGCAGGGTCGGAACAGGAGAGCGCACGAGGATTACGGGGGAAACGCCTGGTATCTTTATAGTCCTGTGGGTTTCGCCACCTCTGACTTGAGCGTCGATTTTTGTGATGCTCGTCAGGGGGCGGAGCCTGTGGAAAAACATGAGCAACGCGGCCTTTTTCAGCATGGCCTTTTGCTGGCCTTTTGCTCACATGTTCTTTCCTGCGTTATCCCCTGATTCTGTGGATAACCGTATTACCGCCTTGAGTGAGCTGATACCGCTCGCCGCAGCCGAACGACCGAGCGCAGCGAGTCGTGAGCCGGAGGAAGCCTGCATAACGCGAAGTAATCTTTTCGGTTTTAAAGAAAAAGGGCAGGGTGGTGACACCTTGCCCTTTTTTGCCGGACTGCAGCGGCCGCTACTAGTAGACCGGCTAGCGTCAGTTTCACCTGTTTTACGTAAAAACCCGCTTCGGCGGGTTTTTACTTTGGTCATCGAGTGATTACAAAGCAAGCGGAAAAAAAAAAGGCGACAGATTACTCTGTCGCCTTTTTTTCTGACTCATAACTTAGGTGGCGGGCTAGCGTCGTGGTTTGTCTGGTCAACCACCGCGGTCTCAGTGGTGTACGGTACAAACCCCGACGTGCACAGCTGTCACCGGATGTGCTTTCCGGTCTGATGAGTCCGTGAGGACGAAACAGCCTCTACAAATAATTTTGTTAAGAATTAGTTAAAGAGGAGAAAGGTACCATGAGTAAAGGAGAAGAACTTTTCACTGGAGTTGTCCCAATTCTTGTTGAATTAGATGGTGATGTTAATGGGCACAAATTTTCTGTCAGTGGAGAGGGTGAAGGTGATGCAACATACGGAAAACTTACCCTTAAATTTATTTGCACTACTGGAAAACTACCTGTTCCATGGCCAACACTTGTCACTACTTTCGGTTATGGTGTTCAATGCTTTGCGGAGAATACCCAGATCATATGAAACAGCATGACTTTTTCAAGAGTGCCATGCCCGAAGGTTATGTACAGGAAAAACTATATTTTAGAAGATAACGGGAACTACAAGACACGTGCTGAAGTCAAGTTTGAAGGTGATACCCTTGTTAATAGAATCGAGTTAAAAGGTATTGATTTTAAAGAAGATGGAAACATTCTTGGACACAAATTGGAATACAACTATAACTCACACAATGTATACATCATGGCAGACAAACAAAAGAATGGAATCCGAAGACTTAACTTCAAAATTAGACACAACATTGAAGATGGAAGCGTTCAACTAGCAGACCATTATCAACAAAATACTCCAATTGGCGATGGCCCTGTCCTTTTACCAGACAACCATTACCTGTCCACACAATCTGCCCTTTCGAAGAATCCCAACGAAAAGAGAGACCACATGGTCCTTCTTGAGTTTGTAACAGCTGCTGGGATTACACATGGCATGGATGATCTCTACAAATAAAAGCTTGGTGCTGTCAATTCCTGCAGCCCGGGGAATCCCATGGTACGCGTGCTAGAGGCATCAAATAAAACGAAAGGCTCAGTCGAAAGACTGGGCCTTTCGTTTTATCTGTTGTTTGTCGGTGAACGCTCTCCTGAGTAGGACAAATCCGCCGCCCTAGAATCGAGTGGCGCCTGCAGACGTAAAAAAAGCGGCGTGGTTAGCCGCTTTGACCTGCCGGACGTACAATGAATGCCCGGATATCCTGACGACGGAGACCGCCGTCGTCGACAAGCCGGCCGTTAATTAAAAAGTTAAACAAAATTATTTGTAGAGGGAAACCGTTGTGGTCTCCCTGAATATATTATACGAGCCTTATGCATGCCCGTAAAGTTATCCAGCAACCACTCATAGACCTAGGGCAGCAGATAGGGACGACGTGGTGTTAGCTGTGCTCGAGGTGAAGACGAAAGGGCCTCGTGATACGCCTATTTTTATAGGTTAATGTCATGATAATAATGGTTTCTTAGAGGCGTCAAGTACTTACGCCCCGCCCTGCCACTCATCGCAGTACTCTGAGAGCGGCCACAAGAATTCCAGAAATCATCCTTAGCGAAAGCTAAGGATTTTTTTTATCTGAAATTCTGCCTCGTGATACGCCTATTTTTATAGGTTAATGTCATGATAATAATGGTTTCTTAGACGTCAGGTGGCACTCGAGTTGATCGGGCACGTAAGAGGTTCCCGTTCACCATAATGAAATAAGATAACTACGGGCGTATTTTTTGAGTTATCGAGATTTTCAGGAGCTAAGGAAGCTAAAATGGAGAAAAAAATCACTGGATATACCACCGTTGATATATCCCAATGGCATCGTAAAGAACATTTTCAACATTCAGTCAGTTGCTCAATGTACCTATAACCAGACCGTTCAGCTGGATATTACGGCCTTTTTAAAGACCGTAAAGAAAAATAAGCACAAGTTTTATCCGGCCTTTATTCACATTCTTGCCCGCCTGATGAATGCTCATCCGGAATTTCGTATGGCAATGAAAGACGGTGAGCTGGTGATATGGGATAGTGTTCACCCTTGTTACACCGTTTTCCATGAGCAAACTGAAACGTTTTCATCGCTCTGGAGTGAATACCACGACGATTTCCGGCAGTTTCTACACATATATTCGCAAGATGTGGCGTGTTACGGTGAAAACCTGGCCTATTTTCCTAAAGGGTTCTTGAGAATATGTTTTTCGTCTCAGCCAATCCCTGGGTGAGTTTCACCAGTTTTGATTTAAACGTGGCCAATATGGACAACTTCTTCGCCCCGTTTTCACCATGGGCAAATATTATACGCAAGGCGACAAGGTGCTGATGCCGCTGGCGATTCAGGTTCATCATGCCGTTTGTGATGGCTTCCATGTCGGCAGAATGCTTAATGAATTACAACAGTACTGCGATGAGTGGCAGGGCGGGGCGTAATTTGATATCGAGCTCGCTTGGACTCCTGTTGATAGAATCCAGTAATGACCTCAGAACTCCATCTGGATTTGTTCAGAACGCTCGGTTGCCACCGGGCGTTTTTTATTGGTGAGAATCCAGACCTTCGAGCTGTCAGACCAAGTTTACTCATATATACTTTAGATTGATTTAAAACTTCATTTTTAATTTAAAAGGATCTAGGTGAAGATCCTTTTTTGATAATCTCATGACCAAAATCCCTTAACGTGAGTTTTCGTTCCACTGAGCGTCAGACCCCGTAGAAAAAATCAAAGGAATTTTCTTGAGATCCTTTTTTTCTGCGCGTAATCTGCTGCTTGCAAACAAAAAAACCACCGCTACCAGCGGTGGTTTGCCGGAATGAAGAGCTACCAACTCTTTTTCCGAAGGTAACTGGCTTCAGCAAGAAGCAGATACAAATACTGTTCTTCTAGTGTAGCCGTAGTTAGGCCACCACTTCAAGAACTCTGTAGCACCGCCTACATACCTCCGCTCTGCTGATCCTCCTTACCAGTGGCTGCTGCAGTGGCGATAAGTCGTGTCTTACCGGGTTGGACTCAAGACGATAGTTACCGGATAAGGCGCAGCGGTCGGGCTGAACGGGGGGTTCGTGCACACAGCCCAGCTTGGAGCGAACGACCTACACCGAACTGAGATACCTACAGCGTGAGCTATCGAGAAAGCGCCACGCTTCCCGAAGGGAGAAAGGCGGGCACAGGTATCCGGTAAGCGGGCGGGGTTCAGAAGCAGGAGAGCGCACGAGGGAGCTTCAGGAGAAGAGCCACTGTTATAGTCCTGTCGGGTTTCGCCACCTCTGACTTGAGCGTCGATTTTTGTGATGCTCGTCAGGGGGGCGGAGCCTGTGGAAAAACGCCAGCAACGCGGCTTTTTTACGGTTCCTGGCCTTTTGCTGGCCTTTTTGTTCACATGTTCTTTCCTGCGTTATCCCCTGATTCTGTGGATAACCGTATTACCGCCTTTGAGTGAGCTGATACCGCTGCCGCCGCAGCCGAACGACCGAGCGCAGCGAGTCAGTGAGCGAGGAAGCCTGCATAACGCGAAGTAATCTTTTCGGTTTTAAAGAAAAAGGGCAGGGTGGTGACACCTTGCCTTACCAACTACAGCGGCCGCTACTAGTAGACCGGCTAGCGTCAGTTTCACCTGTTTTACGTAAAAACCCGCTTCGGCGGGTTTTTACTTTGGTCATCGAGTGATTACAAAGCAAGCAAAGAAAAAAGGCGACAGATTACTCTGTCGCCTTTTTTCCTGACTCATAACTTAGGTGGCGGGTAGGCGTCGTGGTTTGTCTGGTCAACCACCGCGGTCTCAGTGGTGTACGGTACAAACCCCGACGTGCACAGCTGTCACCGGATGTGCTTTCCGGTCTGATGAGTCCGTGAGGACGAAACGGCCTCTACAAATAATTTTGTTTAAGAATTCGTTTTTGAAAAAAGAGAAAGGTACCATGAGTAAAGAGAAGATTTCACTGGAGTTGTCCGAATTCTTGTTGAATTAGATGGTGATGTTAATGGGCACAAATTTTCTGTCAGTGGAGAGGGTGAAGGTGATGCAACATACGGAAACTACCCTTAAATTTATTTGCACTACTGGAAAACTACCTGTTCCATGGCCAACACTTGTAAGGCTTTACTTTCGGTTATGGTGTTCAATGCCGAGTGCCAATCATATCCAAACAGCATGACTTTTTCAAGTTGCCATGCTA
+
--,+++JFJFIHIGFGFEJFJGIJHJJJJJJJGHIIFJIJJJGIDJJJJJJJHHJIJJJJJJJJIJJJJJJHJJJFCAG8FHIIHJGHJJJCAAAI@JHJIJJJJIJJJIJJFDIGJF9;B???IHEIJJA@@@JJJJJJJIJIIHJJGJJIHJJJJJHJIIJJIJGJFHHJJJFEJJJJJJHJJJJ?>?@ABCJI@@@JFFJHJEJJJJJJJJJJJHJJJHJJJGJ;;;<JA??<>=AAABDIIJHGEJEJB>>>=FEGIFJJJHGJJFJJEJJHJGJGBDFHJGJGJ5555??:;<;CC>=<967;=443134152----9<ACBBEIFECDGGJFCE96@;7.--75%#$$%%&&%&(,--,)'(&%%')/*''''+),,,'&&'62657=BDBE<;:./?C==<?>??@@@DBE====)(((,'%&&8>AEFBGFJHGDBHGJD><;<=@=@?<;9980(77CGDDGJ?:76677@A@DCFDJHGJIJIJJEDFIJDEFFD=?@CGJJJF?==3-+,1/-,+****-++&,,-.+88=:;<<CBCBACC8889GJHJBCBBGDJGDCGCA@ACHFDADCBDGHCBDEJF=<JD????JJJJHJFHJIGJJJJGE>=?CDEFA333&''&')',+++../>=<50+12330111..*)''(&&&*)-+12,,+.)%%&'''(=D@?@.-..<;@;;;33334----,550222>78663333969455BBC:8****500332037:57302/1<>ED?6'''*<:8>>@A@FDHGGIJIA220*@BBAADJJJJFJJIIJHGJJGJHEIJGIJG10003<BJE>=>3330(()))5-.6,+:;9///7//67GHHHGFJJIFJFJA@@B@?40+)*,.33-&%%&(,,-)*)(&'$$'(%%%:>==?BJJJGIFJJIJIHJFJJIJJJGJGJJJJFJJJJJJHHIJFIH<<<<::99BAAGFJIIFJJJJJHFDD=;-)('&&'%%'$$$%%$%('(''))39?=??BCAED<<>CBGJIHC66<DA?89<@AC;:;EIJGJJJFC@?=:=EHCHGJJIFJIBJJJJJFJIFHFJJJHJJ>>>>?JBFE00/((((941'&)+,2..//ADA@==<5--..A5;:;?>>>@AAAHC<;99<>32/++('&$$$..345;:?AJG=98<89988454,./.''%%%.:*)))2230000889IEDDDHJJJJIFCEIGDDB51121,('%'**(''(*--,)*?CC?)))%%%%:ACJJJJHJJJJJJJJHJJJJJGJJJJJJHJEJJI@@AFJJJJJIJIJJJHJJJHHJIHJJJJJJJJJJIJJFA?@>;=CEDIGJJJJJJGJJJHJJJJGJJJAAJEDAA;DBDJHJCFJJJHJIJFGGJGJJJJJJHJJJIJJJJDJHHJGJJJJJGIGJJJFEJJJJIGJJJGJJJGFFGABG?C?:BBBFDDIGIJJGJHGJJJGIFHJHIGDGCGEEF:;;JJJEFGGJGDJJGIJGHJJHFJGJGHJJJHFJFIF984346==HJJIFJGJ888689;:<>AA@?....=<??@EEHEGJHJJJGJJGJJJJHIJDIE<JHC?HD;::9:;==<=224<>=<>:9323))).??;;766CEJEJJGC=989FJJIFJIIGF=88655693356=>=DBDBCEGEHGGIJJJHCJIGJGEBCFBDB@>@BGJJIGHHHJHJJJJGHHHDDBAFEDGFJFBBDCJJJJJJJJJEIJJJJIJJIFGGFIJJIHJJJJJHFFJEJJJJJIGJJFFJJGIIJIJJJJJJJJJGCEDCCDDAB=<=::::A5114224/---)')*0.)****+'&&&')''&%(**'(142@A>?>>?:7;+&'...38445CCCECCCFGICDJJFEGEJJJJAA@?E?CHEJ8777::92232&&&&'*&%'(,+0'&&&',--DDFGGJJ8643463237,,,,BDEDJHJJIJJCCBBEDFGHHG?3324568..)((-)('%%&'.3<65545ECC:988755222;<=<@BEGJI9736((10002?BBA@BBBDAFGGIJHC;::;////--(&&&'%*8?@JJHGJJJJJJJJEIG=:33342+%&%&-.6:;=222&&&&++,:...-,,136449:<3?BAC<;;;@JJJBIJJGJHJDB<7663223125:78667:=>@//./01:A?@EE@444*///DF@@FCGDHJ>=<=A@>?)(()994555GJBF>>HG=329CADDIHJJIGFHJJHIJGJGE==>?E>:3.../''(''''(&&$$&')(*48;;??FFGJIJGJGHHJGJEGDJJJJJJIJJEC?>?C@@BFHB???DCDIHJ;;;;JHHJJGJCCCDIHJIGBB2-,,.463..2.044=@?>@=>6445;7657:;C?;<GJJJJJJEHFHGJIJJDJFEDEEF4444ECGJDJIIJJJFHJJGJIJGJJJJFJHJDEC@JJFC>>-)('%%%).22366/&''>??DEJGIDFJGHJIA@@@JB998''&('&&'&&()//((&&),(%%%001988<;9888>:;;;958:;B50/:1016:55EHGHJGHFCJJF432025455;763434/((''((35<757:899742222449<@GGHJJIJJHJJ9===>6668@@5445EFDCA@?>7(''%%%%$$$&@ABBBC88)(&&(:>555622-,-,,/440018<8+;;??DCCB>44:A=4444111244CCHEHDEEJJFJ>;:20/..4>>BA@ACBDB@97665432*)&&')./88989:<CCCF>(''''(*+34?@AECCJECGGFFJIFCHB>>=ACA?8>A?=JJGFJJIJIEHEHJ99GGHHHHHJJJHIIHEJ==<97*'(,283?CEJJHFJJGJEDIBB@//8?EJJEIFCBCA?>>=87788>5687633.('(.../((-.83:;;;=<;88;ABCEBBEJEIJH>>==B=112:JJD>1498;<=>?=;567=:B@:;JGJJFFG?BB:>???B@0/-+,--//5:;@:997.-+,23244577<=???JIJJDEA><<;<:77==EF=CF??=?@AIFJJED:989??@CEJDE@FFJ741/:5=<////899@HJFHJJA=;;;+)((((().1,).;<98767;:;=>>>6666=?=8))))5,+.AB5422277@@?<;;,))68EGCBCA?B@@DBEFHFJJJJJJJHJHJEIIJJIJHB>??EGIJ:6557AAADED32215336<ECIFJHJJGGJJIIJJJJJHJHJJIJJEIFJGGJJ:JJJGJIJFFJJHJJIJJJJJG655JD<<<<DGFJHHJJJIJIJHGF@D0;5220/'&&&%'''(,/.8>?CBHJFDBAC??@CFGJJJJIGJIJJGJFJJFJIJHEBD?>;=;=?>BDJFJGJJIFEFGJFGDGHJFCB@??;//2;AFEBC==>?CCF=556HJGIJIJJJJJJGHFFEJJ4444A>?@7777::CGE@7655:@<?<89<HGHA>>AHJJJJJGJB?>EDDCB<<ECJIIIJCJJIJJIGJJDJJIGFGJEHCJJJJJEDFEEGDJ>E@9:;<DBAAD;:6/,,,,114975,*++>>===?CJHB@@BEB@?;;DJJG?==>:?88?996686/@@AJGJDGGEED@A<9>2))%&((&&&-9*))))A@---,667@??>>97778AC==?@GJJJJJGFFCCHB<79A@B=<;7689=FBCEBCC<767:1../6:33=??A@FA@@?<<>=50410009779:DHJFJFBA@>@EEDJEFJIJG8888FFEFGGJIJJFHFJFJEGJHFJHHCDEJJJIHEJHJJEBABADIFJE>>>>:;>8+*''&++(,/(2<<<<?ADGC9,**)''((./<>:=@<=<=ECHJD>=>5555C?>>?DBBC=JEFJGHDEFD@JIDDB@@@CAGGJDGDCIDHF>C>?HGGHFJHFGHFFHEDIDJCGGFJJFGJGEIFFJJEGGGJE;?HA>A?;&..'(;44++,<=?DJDCCBCDEDFFFDCEHJEFFFC3333BEDFGDEDDFFJGFIEFGA@?@@@A@ABFICBCBF==<:7()-->;<=;778754/+'%$###$##%'***9==4487==AEHEB:;BBAFEGJHJ>>;;?@C>=<=?DBBDCCBCJIJJJCCFFJEFH91001/..3@0..*))+-)/-**+/233>?BEDFEEHEFJEDJIJFHJEFGEJA?=5225...8@>>@BGJ@>6,*+6,))))))))))=@B=>=>CGDDDF@?<:;BGHGEC766666E?><88:440-.&$$#&$%%$+++0-++**,))''('*+*,,,*((88ECHHEE999BB@@99611135669:>?AADADADFDDEI;;;;HJJGJD@@@BBCHJJIGFFEEGCA@BDB=HGA<;;=FJJEJJJJGIJGJJJJGIJGJFIEHGHJ65D5JJJJJJJIHIGJJJICB5<;8334FJJJHJJJEJJFFJJJEGGJJJFHIJHJFHFGEG5444HEIIJDF<<<=EC?@D9888FJJHJHFH=;;>JFBCBAFDDEHHHJDCIGGGGGJJJEEJHJGIJGGJHFJJEHFGHDIJ<;;<JB@;))(((&'+*'&%(%%$&,144:<B@B;BJJIF===<@CA==<<?@JJB@(''4'*1.*3..*)))+37565;GJHJJIJGIJFGJJJHFJHJDFAGHCB@836;BH@?=>?DHEHJCIA?:339<?@@FDCDEGHJFJJJJJGJJJJHIJIJHFGGEFBBBDJJJJJJJJJJBCDDCHJJGHJJJGJIJIDJFJB@@BB@>>A///078:63412/-,&%&%'(();::9<99<:('&'.)))***))/,*))*>78=F>==>DFJIJGHJGJJJHGEJJJFHHDFFJIIJJHJJIGB=<><=GIJJGJGJJJGHJJHIBA;5<CCEGEJJJJDH;4((),;??21129667AFCA00/1H3.-,-45&$$%&&((35@@BBJJJEHHIJJJJJJJJJJJJHHIGFHJJJIJGIJJIJJJCI:?DCGJJJJHJFIFDHDBA6;>CG??>>@AFFCBIJHHGJJJJJJJJJJJJ@GDEHJAAA?CJGGFGGJFJIJGJIJJIJJIIBJJGDDE<;<;AGHH>>>>B;6652167EJGHJJGJHJJJCA@AJIEDCGFFDAAE>DJBGHJIJGHHJJGJJFEJJJIHIJJJJJJFJJJEJJJJJFJHFJGIJJJIJJJJJJJGHJHJJGJHGJJJFJJJJJJJHDIGEE?JJJCFJEFFEHBH??JJJJHHIJHDBAA@722;<7''&&&')3241+,,(--345232&''&,0225>D>>>=9A>778899=>@*))*CHJJHJJDDCBGFEHFFGDFJJHGEDFHIJJJJJJJIJHJJJJJGDCFGCDFCHF<;;,HF>>>>JGEFJIJCEDDJJGJGGF=;11>?IJJHJIJIHJIHIJEJIJJJBACAJJHJJJJIEFJDGJGHFJJJJEE=CGJGE81211249:<<CIFJJIFFHIJJEJHCACIFGIEJFJJJJJJJJJJIJIJIJJJJJIJHFJJJJJGJJJFCB@A=;@ADEJEIJJJFDGEIGIJJJJGJJCC?AA3-,0*+BHHJFEEAA@<?>>HJGFIJJJIFJIEHJJJHGHCEFE@??BBAAECDHFEFHFEEGJDIAE?GFBCB=@JBBBABD>8400-+))**66?BABA>??B?@DCEJJI;;;;JJJJJJIJGHJFGJJJJH@HEJJJ===<>ABJJJGEGFIJFJC>962('''0035:9973234:<>A>@A999:FDCJJJGGJJJJJJIJIJIIHGGFAA>>@I;9::HG99979999:;<?>==>;+**,1039+*+2)))+9.0,,.,+++'+....A@CEGEBIIDGDJHCEFHJHJJCCEEFFBHECFD=DGIFJJGJDF;7554458@EADACGDC?&&)+.+/(',,-:<<@?>=<<=ABJEDCEDGDDFDJFGGGE9999E?523/,*),+*)*,1,,)(+,,++****+6*AABDCGGHGFDHDECCEDGJGGIGJGF<4216678ACCGJEGHFECDDEEGGHGBCB=20,,10111<''''.0+*(*)4ACDAA@CDCAB51))69FD@@@::::>::::EFJDGEDGF?JDCDCB??EJGFCCGDFFFGJGEJIIDCCEGFJHFHHHJFAA@@EFDEHGJGHDC@A93327,+()(),.0000;845>FHCCBBCABBEEEGFGACD@BCFDFECBBJFHHHGGEFEHIFFH&&&':;CDDHJGGEFIGF<5>6510-)),+,001310//00--//;:;<EGDBABA33,*+++0.(%&'%&/**'(','((6689778@;66111.***('&%%%$%'&'(*,557?ACED>??755/-A4;0/22:>?EB::9>?CIJJFF::9<??DGHGJJEGGJD//+*)+-=><:310.,++.1)))*8DA:00/061.2+4559;89BDII@=;;?>;64+-@CFHJIIJAHJJ=<CC>;/(((+89?BBHBA943557@??BDFFHHJJIIHJCAA@>ACGFEGFCEDEGDEJJIJIJJJJJGJIFFIEHDEJEDCD:88569@CAACB??>A6664112?>@??E====6212@BEIC>>JGGJJGDCD;;;<D?>=;=C@;995444D)(((9FIC@EJFJJGJIGJFCCDFID==;;<22229//,+-'((('%&'',-35:<@==>AFFDDDEJJJHJEDEIGJGGFIFDFHBFDJJJJIJJJGJJGDEGFFIGFFEC>BCEFC>;8<>>3,))4334<<>>ABCCJHFGIJFHEII(''(23BBEEJJJIGJJFJHGEIJJEIEFFJJCA???5;9@?+)'5678><=>:9:1-.37742,**(&&*''23346@?AJGJECBBFJGJJJGJIBCACB??@,(((JGJGIFCA@>??AFGHIGHFEFGJIJJJJGJJJHJJHJJIIJEICF@???:ABAEF;;7899740.+/5778*)).70...1/-,-;<CHIFEFFJCA?>:B:998>.&&&&*+'&%%'&%%%(+-36=<::::A@?AA83343.()('$$),'''&)(('&%'++)(((A?AGJJGFGGJIGIJJJFJFHEHEC9:FJGGJJJGECB;;;;FGEA@?@CIIIFHGJIJJGEGJ8777ABAE::::54*3,*-''?>@?;?JEJGHEDFEEJIJ>==>CHJJJGCBCCHHEHJHBEFFCFJJJGHB:/-))))),**)*23A?ABGHBA@>A?=9(''(''($$$$&&()+'+))((+%$$&<=<??@75-,)++-(&%&%*%&/.32)(%
@Glass_T7V_21_D3_14_6_6
GGCATGGATGATCTTCTACAAATAAAAGCTTGATATCGAATTCCTGCAGCCCGGGGGATCCCATGGTACGCGTGCTAGAGGCATCAAATAAAACGAAAGGCTCAGTCGAAAGACTGGGCCTTTCGTTTTATCTGTTGTTTGTCGGTGAACGCTCTCCTGGTCAGGACAAATCCGCCGCCCTAGAATCGAGTGGCGCCTGCAGACGTAAAAAAAGCGGCGTGGTTAGCCGCTTTTTTCCATTCCCGGACATTGCCAATAGATGCCCGGATGATCCTGACGACGGAGACCGCCGTCGTCGACAAGCCGGCCGTTAATTAAAAAGTTAAACAAAATTATTTGTAGAGGGAAACCGTTGTGGTCTCCCTGAATATATTATACGAGCCTTATGCATGCCCGTAAAGTTATCCAGCAACCACTCATAGACCTAGGGCAGCAGATAGGGACGACGTGGTGTTAGCTGTGCTCGAGGTGAAGACGAAAGGGCCTCGTGATACGCCTATTTTTATAGGTTAATGTCATGATAATAATGGTTTCTTAGACGTCGGCTTACGCCCCGGCCCTGCCACTCATCGCGGTCTCTAGAAGCGGCCGCGAATTCCAGAAATCATCCTTAGCGAAAGCTAAGGATTTTTTTATCTGAAATTCTGCCTCGTGATACGCCTATTTTTATAGGTTAATGTCATGATAATAATGGTTTCTTAGACGTCAGGTGGCACTCGAGTTGATCGGGCACGTAAGAGGTTCCAACTTTCACCCGGATGTAGTGAATAAAGACAACTTTACCGGCATATTTTTCAGTTATCGAGATTTTCAGGAGCTAAGGAAGCTAAAATGGAGAAAAAAATCACTGGATATACCACCGTTGATATATCCCAATGGCATCGTAAAGAACATTTTGAGGCATTTGAGTCAGTTGCTCAATGTACCTATAACCAGACCGTTCAGCTGGATATTACGGCCTTTTTAAAGACCGTAAAGAAAAATAAGCACAAGTTTTATCCGGCCTTTATTCACATTCTTGCCCGCCTGATGAATGCTCATCCGGAATTTCGTATGGCAATGAAAGACGGTGAGCTGGTGATATGGGATAGTGTTCACCCTTGTTACACCGTTTTCCATGAGCAAACTGAAACGTTTTCATCGCTCTGGAGTGAATACCACGACGATTTCCGGCAGTTTCTACACATATATTCGCAAGATGTGGCGTGTTACGGTGAAAACCTGGCCTATTTCCCTAAAGGGTTTATTGAGAATATGTTTTTCGTCTCAGCCAATCCCTGGGTGAGTTTCACCAGTTTTGATTTAAACGTGGCCAATATGGACAACTTCTTCCGCCCCGTTTTCACCATGGGCAAATATTATACGCAAGGCGACAAGGTGCTGATGCCGCTGGCGATTCAGGTTCATCATGCCGTTTGTGATGGCTTCCATGTCGGCAGAATGCTTAATGAATTACAACAGTACTGCGATGAGTGGCAGGGCGGGGCGTAATTTGATATCGAGCTCGCTTGGACTCCTGTTGATAGATCCAGTAATGACCTCAGAACTCCATCTGGATTTGTTCAGAACGCTCGGTTGCCACCGGGCGTTTTTTATTGGTGAGAATCCAAGCCTCGAGCTGTCAGACCAAGTTTACTCATATATACTTTAGATTGATTTAAAACTTCATTTTTAATTTAAAAGGATCTCCAGGTGAAGATCCTTTTGATAATCTCATGACCAAAATCCCTTAACGTGGAGAGTTTCGTTCCACTGAGCGTCAGACCCCCGTAGAAAAATAAAGGATCTTCTGAGATCCTTTTTTTCTGCGCGTAATCTGCTGCTTGCAAACAAAAAAACCACCGCTACCAGCGGTGGTTTGTTTGCCCCGGATCAAGAGCTACCAACTCTTTTTCCGAAGGTAACTGGCTTCGCAGAGCGCAGATACCAAATACTGTTCTTCTAGTGTAGCCGTAGTTAGGCCACCACTTCAAGCTCTGTGGCGCCCGCCTACATACCTCGCTCTGCTAATCCTGTTACCAGTGGCTGCTGCCAGTGGCGATAAGTCGTGTCTTACCGGGTTGGACTCAAGACGATAGTTACCGGATAAGGCGCAGCGGTCGGGCTGAAACGGGGGGTTCGTGCACACAGCCCAGCTTGGAGCGAACGACCTACACCGAACTGAGATACCTACAGCGTGAGCTATGAGAAAGCGCCACGCTTCCCGAAGGGAGAAAGGCGGACAGGTATCCGGTAAGCGGCAGGGTCGGAACAGGAGAGCGCACGAGGGAGCTTCAGGGGGAAACGCCGCGGTATCTTTATAGTCCTGTCGGGTTTCGCCACCTCTGACTTGAGCGTCGATTTTTGTGATGCTCGTCAGGGGGGGCGGAGCCTGTGGAAAAACGCCAGCAACGCGGCCTTTTTACGGTTCCTGGCCTTTTGCTGGCCTTTTGCTCACATGTTCTTTCCTGCGTTATCCCCTGATTCTGTGGATAACCGTATTACCGCCTTTGAGTGAGCTGATACCGCTCGCCGCAGCCGAACGACCGAGCGCAGCGAGTCGTGAGCGAGGAAGCTCTGCATAACGCGAAGTAATCTTTTCGGTTTTAAAGAAAAAGGGCAGGGTGGTGACACTGTTTGCCGACTGCAGCGGCCGCTACTAGTAGACCGGCTAGCGTCAGTTTCACCTGTTTTACATTAAAAACCCGCTTCGGCGGGTTTTTACTTTGGTCATCGAGTGATTACAAAGCAAGCAAAGAAAAAAGGCGACAGATTACTCTGTCGCCTTTTTTCCTGACTCATAACTTAGGTGGCGGGCTAGCGTCGTGGTTTGTCTGGTCAACCACCGCGGTCTCAGTGGTGCTACAGTACAAACCCCAACATG
+
,./<>....423243+156>>BGJJJJJGHHJJGGA0001BJDJJGG42254/:9C<:78;A<JJJHJJIFGJHHJHJJGJJJJJJGJJHHFHGFEGIGJJIJBAA?7769C73300+)7,94+007=<;=;<=>E@BCEHJGCDF7777EDFFDAA@-+*''&)*,/1(-')/5422569-'&&&-,,-/5549:888:889@?@?=<>:6520.//(((())001156646671-('%&&)*,--,.++**(%%'***+01320112((((9:;;<>:<AIJJEEIFHD=<=DI>===FHJFGGFGIJFJHHFJHJJJJJJJHJJIHJHJHGHJGJJH=.-ADFEIJGFHFFJFFIFJGJFEEEJHFJEFJFHFJGJJHJJEGBEJJJJHFJJJFDJIJJGHJGEBEIGDJHIJIHJJGGFDHJCAADFEEC>>><<@ABJJCCDCJGHHJHJGGFHJIFFJDDABHFF56:/***37ECJIJFHCDDEJIFHJGEA2//4GIJHFHHJFFJJFHJHIHIGJGGJEDCCDGJH=***))2.'&%&&%++,,:DA><>BCA-((22*&%$%&&&%$%%&%%&'6666=AEDHJDDC?BAAGJIJGIHJJJJGEFHJJJJJJFJJJJGFHC>>EDCIFIGJJJJGFJJJGIEJEJJJJDDGF<0,,.66:@@CGJFDEGA>2222?GJFJHJJJJJHJJB*****G9889?JJI??>?JDDC=8EJGJFJJGIIFHHJFEJDEDC82223.),,,*&'$%$&$###&&&+*(&&$$%'&',*.+(***)&&)*/1)'''0:<3222;DIFJ?ABGEB;:6542//**)()*12000;9;EJJJJIJIJJHJJGJHIFGJJJJJJJFJJGJJJJIBBDADA8651223@DGE@A@A@J110//...-**+.000034?C;;;<@?8<>;DEGGGDJ@@><>?E=;;<JJJJFFJHHFBADHHIIJJJJJFJ??@A=?DHJEHGJE<>=@JEJJJFJJJJGJJJJHBIHG86660005/+/1*)**,89:@EJGIGEEJJGGJIJFJIGIEFFJFFGGGJJGGIIJJGJJIIJJHJIHEJE;;;;@@AAJJJ@@@AC?>@DCGJJGJJIJJIJGJJJJJBJJGJJJJGJJJJJJJFBECJ<77::BEABABGHJJJJJJJJJJFEJIJJFJIJFGGJJJJHJJJJJJEJIIFGJIJGHJFHIIJJIJHJJJJD@===DIJJJJJH=<==HDGJJJJFDDDJJJJJJJHGGJJDJEGJGJJDCFJJ==>@FCDBE;;;<GJJID=<532000.----//0;<,,-09>A@@&&&&&'&**+//069999CDEJGCA<?:7JDEGDJJFEJFGA@@@:7'1&&(''(),,<AAFJIJCFEEFJJJDGEJJFGGGJGIJDFCD342232/03++-55547678--->0)())43//23=;>?/../2-.885<C>><:>9A@@DBDBCFAADFJG@;<<?HJJIJJJDBFGJHJ?@AGDDJGJJJHEEFB5//:7002=IJFJJEC?AC=<<==J=<<<JJ1111<5/01B@>?@GJGDIJJGJJHJJGJJHJHJJE@@@AJJJJJJJEFJJCJBDGHJCJJHJJIJGFAA;650/../64*(((5466:AIDJGJGJJJGJIGGFEAFD@CH20'&''&&&&:8@>?5555=>?@ED:977;455FAB@@@2'&&()..9<200/.0168122/00.0.,--.1016:GIJJJJJFEF::1,&*-+*,*%%&104./44<9))):7-,,,,5=74)((((11/)()1:77:84**'(10..>>AEGGJI>==DJJCJCEJCDECGD<;;9=9;BBIJEGJJJHGFJJBBB=>=41.,*+7989<1-+4221/,,6/2))((---6=?DDEDIGHJGFIIEBDHEHIJHJJIF=;53,,,@GFCFFFIJJIJA?@AAA>>?<523??GDIHFJJJGJJJGEJGIHFJIEHH787821*(''&'('&&'(**'&)+-<=BFJEJIJHJJGJFEE1122HJIJJHJJHJGJJJJJJJHEJJJJJJJJIEIFFFFHJHJEEDBJB;;9:C4210444?AHJEEJIHDBABBAFHGGEDGFDBBCB>?>9(()2D@>>>@AACJJJFEBBBGJ<;33347:@9876:558CHDDEF@?@?B==;;;:FFGJFFGJJHJJH?>==AEEC<7445@>::89B>FFJJJIHHJJDDE@AB?EFFB@CECHHJJHIGJJEIGGEFGFIIJJJJJBCFFFHJFJJFIJGGJJIJ@HCEBBIEABB99A81137JGJJEG872,,**,-/,,/.)0999:FGGJCBACJHIJDCIGJJJJGIJEJJJFHHJGHJGJFFJJJJIFGJHFE==30005FC?;;33,*++:7634<@FGFAAAFDJGIIGIHGJFE<BJEIE@=>>JFFB@AECEIGJJEECDJHHIJIGJHEJJJHHCEA@A?@JHJJJJJJGFJJJJJDDJIEJHJHJJJFJIJJDEDDIGGFJJIJJJJJGJFEEIJFJJJJJJIHJJJHGHFHJFJGEJJEJGJIIF@ABAFDJ9---BBD=9666?;5)&&&+,,CDEDCDEEFDEFGFFEGG>777=JJHGGGFFHFICEFJ=>>BE<;;874.+%%&&(()(''',-3448=HJFCD?=>@-,,+,,-10;7820111:7889=;=CBFGJDCB=8100.06HDBAA>883.455=><99872..10<6>@BFCDB@AAGIHEGGJJHHJ@@@@>>=:8;@AHFGHIFCFEJEGG7))))?@@99987?>A?100=CBBCEEICCCIJFJJJJIA@A@FFCA332244:::A;;::<<GFGJFFFGJ+***--231111==;5//17789>>?CB;;<---,-+
@Glass_T7V_21_D3_14_6_7
CCGTATTACCGCCTTTGAGTGAGCTGATACCGCTCGCCGCAGCCGAACGACCGAGCGCAGCGAGTCAGTGAGCGAGGAAGCCTGCATAACGCGAAGTAATCTTTTCGGTTTTAAAGAAAAAGGGCAGGGTGGTGACACCTTGCCCCTTATTTTTTGCGAGCTGCAGCGGCCGCTACTAGTAGACCGGCTAGCGTCAGTTTCACCTGTTTTACGTAAAAACCCGCTTCGGCGGCTTTTTCTTTTTGGTCATCGAGTGATTACAAAGCAAGCAAAGAAAAAAGGCGACAGATTACTCTGTCGCCTTTTTTCCTGACTCATAACTTAGGTGGCGGGCTAGCGTCGTGGTTTGTCTGGTCAACCACCGCGGTCTCAGTGGTGTACAGTACAAACCCCGACGTGCACAGCTGTCACCGGATGTGCTTTCCGGTCTGATGAGTCCGTGAGGACAGAAACAGCCTCTACAAATAATTTTGTTTAAGAATTCATTAAAGAGGAGAAAGGTACCATGAGTAAAGGAGAAGAACTTTCACTGGAGTTGTCCCAATTCTTGTTGGATTCGATGGTGATGTTAATGGGCACAAATTTTCTGTCAGTGGAGAGGGTGAAGGTGATGCAACATACGGAAAACTTACCCTTAAATTTATTTGCACTACTGGAAAACTACCTGTTCCATGGCCAACACTTGTCACTACTTTCGGTTATGGTGTTCAATGCTTTGCGAGATACCCAGATCATATGAAACAGCATGACTTTTTCAAGAGTGCCATGCCCGAAGGTTATGTACAGGAAAGAACTATATTTTTCAAAGATGACGGGAACTACAAGACACGTGCTGAAGTCAAGTTTGAAGGTGATACCCTTGTTAAAAAGAATCGAGTTAAAAGGTATTGATTTTAAAGAAGATGGAAACATTCTTGGACACAAATTGGAATACAACTATAACTCACACAATTTATACATCATGGCAGACAAACAAAAGAATGGAATCAAAGTTAACTTCAAAATTAGACACAACATTGAAGATGGAAGCGTTCAACTAGCAGACCATTATCAACAAAATACTCCAATTGGCGATGGCCCTGTCCTTTTACCAGACAACCATTACCTGTCCACACAATCTGCCCTTTCGAAGAATCCCAACGAAAAGAGAGACCACATGGTCCTTCTTGAGTTTGTAACAGCTGCTGGGATTACACATGGCATGGATGATCTCTACAAATAAAAGCTTGATATCGAATTCCTGCAGCCGGGGGATCCCATGGTACGCGTGCTAGAGGCATCAAATAAAACGAAAGGCTCAGTCGAAAGACTGGGCCCTTCGTTTTATCTGTTGTTTGTCGGTGAACGCTCTCCTCGAGTCAGCAAATCCGCCGCCCTAGAATCGAGTGGCGCCTGCAGACGTAAAAAAAGCGGCGTGGTTAGCCGCTTTTTTAATTGCCGGACGTCGATCGATGCCCGGATGATCCTGACGACGGAGACCGCCGTCGTCGACAAGCCGGCCGTTAATTAAAAAGTTAAACAAAATTATTTGTAGAGGGAAACCGTTGTGGTCTCCCTGAATATATTATACGAGCCTTATGCATGCCCGTAAAGTTATCCAGCAACCACTCATAGACCTAGGGCAGCAGATAGGGACGACGTGGTGTTAGCTGTGCTCGAGGTGAAGACGAAAGGGCCTCGTGATACGCCTATTTTTATAGGTTAATGTCATGATAATAATGGTTTCTTAGACGTCGAGTCTTACGCCCCGCCCTGCCACTCATCGCAGTACTCTAGAAGCGGCCGCGAATTCCAGAAATCATCCTTAGCGAAAGCTAAGGATTTTTTATCTGAAATTCTGCCTCGTGATACGCCTATTTTTATAGGTTAATGTCATGATAATAATGGTTTCTTAGACGTCAGGTGGCACTCGAGTTGATCGGGCACGTAAGAGGTTCCAACTTAGCCATTGATGAAATAATCACTACCGGGCGTATTTTTTGAGTTATCGAGATTTTCAGGAGCTAAGGAAGCTAAAATGGAGAAAAAAATCACTGGATATACCACCGTTGATATATCCCAATGGCATCGTAAAGAACATTTTGAGGCATTTCAGTCAGTTGCTCAATGTACCTATAACCAGACCGTTCAGCTGGATATTACGGCCTTTTTAAAGACCGTAAAGAAAAATAAGCACAAGTTTTATCCGGCCTTTATTCACATTCTTGCCCGCCTGATGAATGCTCATCCGGAATTTCGTATGGCAATGAAAGACGGTGAGCTGGTGATATGGGATAGTGTTCACCCTTGTTACACCGTTTTCCATGAGCAAACTGAAACGTTTTCATCGCTCTGGAGTGAATACCACGACGATTTCCGGCAGTTTCTACACATATATTCGCAAGATGTGGCGTGTTACGGTGAAAACCTGGCCTATTTCCCTAAAGGGTTTATTGAGAATATGTTTTTCGTCTCAGCCAATCCCTGGGTAGGAACTTCACCAGTTTTGATTTAAACGTGGCCAATATGGACAACTTCTTCGCCCCCGTTTTCACCATGGGCAAATATTATACGCAAGGCGACAAGGTGCTGATGCCGCTGGCGATTCAGGTTCATCATGCCGTTTGTGATGGCTTCCATGTCGGCAGAATGCTTAATGAATTACAACAGTACTGCGATGAGTGGCAGGGCGGGGCGTAATTTGATATCGAGCTCGCTTGGACTCCTGTTGATAGATCCAGTAATGACCTCAGAACTCCATCTGGATTTGTTCAGAACGCTCGGTTGCCACCGGGCGTTTTTTTATTGGTGAGAATCCAAGCCTCGAGCTGTCAGACCAAGTTTACTCATATATACTTTAGATTGATTTAAAACTTCATTTTTAATTTAAAAGGATCTAGGTGAAGATCCTTTTTGATAATCTCATGACCAAAATCCCTTAACGTGAGTTTTTGAGTTTCACTGACGTCCAGACCCGGTCAAAAGATCAAAGGATCTTCTTGAGATCCTTTTTTTCTGCGCGTAATCTGCTGCTTGCAAACAAAAAAACCACCGCTACCAGCGGTGGTTTGTTTGCCGGATCAAGAGCTACCAACTCTTTTTCCGAAGGTAACTGGCTTCAGCAGAGCGCAGATACCAAATACTGTTCTTCTAGTGTAGCCGTAGTTAGGCCACCACTTCAAGAACTCTGTAGCACCGCCTACATACCTCGCTCTGCTAATCCTGTTACCAGTGGCTGCTGCCAGTGGCGATAAGTCGTGTCTTACCGGGTTGGACTCAAGACGATAGTTACCGGATAAGGCGCAGCGGTCGGGCTGAACGGGGGGTTCGTGCACACAGCCCAGCTTGGAGCGAACGACCTACACCGAACTGAGATACCTACAGCGTGAGCTATGAGAAAGCGCCACGCTTCCCGAAGGGAGAAAGGCGGCCAGGTATCCGGTAAGCGGCAGGGTCGGAACAGGAGAGCGCACGAGGAGCTTCCAGGGGGGAAACGCCTGGTATCTTTATAGTCCTGTCGGGTTTCGCCACCTCTGACTTGAGCGTCGATTTTTGTGATGCTCGTCAGGGGGGCGGAGCCTGTGGAAAAACGCCAGCAACGCGGCCTTTTTACGTTCCTGGCCTTTTGCTGGCCTTTTGCTCACATGTTCTTTCCTGCGTTATCCCCTGATTCTGTGGATAACCGTATTACCGCCTTTGAGTGAGCTGATACCGCTCGCCGCAGCCGAACGACCGAGCGCAGCGAGTCAGTGAGCGAGGAAGCCTGCATAACGCGAAGTAATCTTTTCGGTTTTAAAGAAAAAGGGCAGGGTGGTGACACCTTGCCCTTTTTGCCGGAGCTGCAGCGGCCGCTACTAGTAGACCGGCTAGCGTCAGTTTCACCTGTTTTACGTAAAAACCCGCTTCGGCGGGTTTTTACTTTTGGTCATCGAGTGATTACAAAGCAAGCAAAGAAAAAAGGCGACAGATTACTCTGTCGCCTTTTTTCCTGACTCATAACTTAGGTGGCGGGCTAGCGTCGTGGTTTGTCTGGTCAACCACCGCGGTCTCAGTGGTGTACGGTACAAACCCCGACGTGCACAGCTGTCACGGATGTGCTTTCCGGTCTGATGAGTCCGTGAGGACGAGAAACAGCCTCTACAAATAATTTTGTTTAAGAATTCATTAAAGAGGAGAAAGGTACCATGAGTAAAGGAGAAGAACTTTTCACTGGAGTTGTCCCAATTCTTGTTGAATTAGATGGTGATGTTAATGGGCACAAATTTTCTGTCAGTGGAGAGGGTGAAGGTGATGCAACATACGGAAAACTTACCCTTAAATTTATTTGCACTACTGGAAAACTACCTGTTCCATGGCCAACACTTGTCACTACTTTCGGTTATGGTGTTCAATGCTTTGCGAGATACCCAGATCATATGAAACAGCATGACTTTTTCAAGAGTGCCATGCCCGAAGGTTATGTACAGGAAAGAACTATATTTTTCAAAGATGACGGGAACTACAAGACACGTGCTGAAGTCAAGTTTGAAGGTGATACCCTTGTTAATAGAATCGAGTTAAAAGGTATTGATTTTAAAGAAGATGGAAACATTCTTGGACACAAATTGGAATACAACTATAACTCACACAATGTATACATCATGGCAGACAAACAAAAGAATGGAATCAAAGTTAACTTCAAAATTAGACACAACATTATTGAAGATGGAAGCGTTCAACTAGCAGACCATTATCAACAAAATACTCCAATTGGCGATGGCCCTGTCCTTTTACCAGACAACCATTACCTGTCCACACAATCTGCCCTTTCAAAGATCCCAACGAAAAGAGAGACCACATGGTCCTTCTTGAGTTTGTAACAGCTGCTGGGATTACACATGGCATGGATGATCTCTACAAATAAAAGCTTGATATCGAATTCCTGCAGCCCGGGGGATCCCATGGTACGCGTGCTAGAGGCATCAAATAAAACGAAAGGCTCAGTCGAAAGACTGGGCCTTTCGTTTTTATCTGTTGTTTGTCGGTGAACGCTCTCTCCTGAGTAGGACAAATCCGCCGCCCTAGAATCGAGTGGCGCCTGCAGACGTAAAAAAAGCGGCGTGGTTAGCCGCTTTTTTAGTCCCCGGACGTACAATAGATGCCCGGATAATCCTGACGACGGAGACCGCCGTCGTCGACAAGCCGGCCGTTAATTAAAAAGTTAAACAAAATTATTTGTAGAGGGAAACCGTTGTGGTCTCCCTGAATATATTATACGAGCCTTATGCATGCCCGTAAAGTTATCCAGCAACCACTCATAGACCTAGGGCAGCAGATAGGGACGACGTGGTGTTAGCTGTGCTCGAGGTGAAGACGAAAGGGCCTCGTGATACGCCTATTTTTATAGGTTAATGTCATGATAATAATGGTTTCTTAGACGTCGAGTCTTACGCCCCGCCCTGCCACTCATCGCAGTACTCTAGAAGCGGCCGCGAATTCAGAAATCATCCTTAGCGAAAGCTAAGGATTTTATCTGAAATTCTGCCTCGTGATACGCCTATTTTTATAGGTTAATGTCATGATAATAATGGTTTCTTAGACGTCAGGTGGCACTCGAGTTAATGGGCACGTAAGAGGTTCCAACTTTCACCATAATGAAATAAGATCACTACCGGGCGTATTTTTCAGTTATCGAGATTTTCAGGAGCTAAGGAAGCTAAAATGGAGAAAAAAATCACTGGATATACCACCGTTGATATATCCCAATGGCATCGTAAAGAACATTTTGAGGCATTTCAGTCAGTTGCTCAGATGTACCTATAACCAGACCGTTCAGCTGGATATTACGGCCTTTTTAAAGACCGTAAAGAAAAATAAGCACAAGTTTTATCCGGCCTTTATTCACATTCTTGCCCGCCTGATGAATGCTCATCCGGAATTTCGTATGGCAATGAAAGACGGTGAGCTGGTGATATGGGATAGTGTTCACCCTTGTTACACCGTTTTCCATGAGCAAACTGAAACGTTTTGATCGCTCTGGAGTGAATACCACGACGATTTCCGGCAGTTTCTACACATATATTCGCAAGATGTGGCGTGTTACGGTGAAAACCTGGCCTATTTCCCTAAAGGGTTTATTGAGAATATGTTTTTCGTCTCAGCCAATCCCTGGGTGAGTTTCACCAGTTTTGATTTAAACGTGGCCAATATGGACAACTTCTTCGCCCCCGTTTTCACCATGGGCAAATATTATACGCAAGGCGACAAGGTGCTGATGCCGCTGGCGATTCAGGTTCATCATGCCGTTTGTGATGGCTTCCATGTCGGCAGAATGCTTAATGAATTACAACAGTACTGCGATGAGTGGCAGGGCGGGGCGTAATTTGATATCGAGCTCGCTTGGACTCCTGTTGATAGATCCAGTAATGACCTCAGAACTCCATCTGGATTTGTTCAGAACGCTCGGTTGCCACCGGGCGTTTTTTATTGGTGAGAATCCAAGCCTCGAGCTGTCGACCAAGTTTACTCATATATACTTTAGATTGATTTAAAACTTCATTTTTAATTTAAAAGGATCTAGGTGAAGATCCTTTTTGATAATCTCATGACCAAAATCCCTTAACGTGAGTTTTCGTTCCACTGAGCGTCAGACCCCGTAGAAAAGATCAAAGGATCTTCTTGAGATCCTTTTTTTCTGCGCGTAATCTGCTGCTTGCAAACAAAAAAACCGCTCACCCGGTGGTTTATTTACAATAAGAGCTACCAACTCTTTTTCCGAAGGTAACTGGCTTCAGCAGAGCGCAGATACCAAATACTGTTCTTCTAGTGTAGCCGTAGTTAGGCCACCGCTTCAAGAACTCTGTAGCACCGCCTACATACCTCGCTCTGCTAATCCTGTTACCAGTGGCTGCTGCCAGTGGCGATAAGTCGTGTCTTACCGGGTTGGACTCAAGACGATAGTTACCGGATAAGGCGCAGCGGTCGGGCTGAACGGGGGACGTTGCACACAGCCCAGCTTGGAGCGAACGACCTACACCGAACTGAGATACCTACAGCGTGAGCTATGAGAAAGCGCCACGCTTCCCGAAGGGAGAAAGGCGGACAGGTATCCGGTAAGCGGCAGGGTCGGAACAGGAGAGCGCACACGAGGAGCTTCCAGGGGAAACGCCACGGTATCTTTATAGTCCTGTCGGGTTTCGCCACCTCTGACTTGAGCGTCGATTTTTGTGATGCTCGTCAGGGGGGCGGAGCCTGGAAAAACGCCAGCAACGCGGCCTTTTTACGGTTCCTGGCCTTTTGCTGGCCTTTTGCTCACATGTTCTTTCCTCGCGTTATCCCCTGAT
+
=@BCABBBEJIHJJJEDCEE....<<9:7001@JJ?@JFJDCEBECEJGEGJA??=?=;@CEJIJ<<::=JJE<;:<;JJHHFIGHJEFEGEJJHJFBCDCEEIJIEIAHJGFD?=AADGIJJHJHEJJIHFJJGGFEDA?4442111(***)*-))&$%$%&0-.=AFEEEEHJFHGIHHFJEJJICEJJJEGFB?AJFIFHIJJJJJJJGEJBCJJJJGGACA<0/..('%$$)/0,+*)(++9987744559,,11DEFGHJJ<<<<EEHAD=<;FIJJEDFCEGGJJIJIJIGJFJGGDIHJJJGG=DEDEEGGJGJFHJJFIJJIEEFDEHHFCCA???CCAD?96434:BFCJFEHD67,,,,232112>?=0//44889::BEEIJJFFFFJJJJJGIJJIC@@A>FJEIFJJC<88:;BADCD@?-,,,,4034=C?>8)((03')))+12355CCEIJFFIFJJFJD=JGFJJJHEEIGJJJJGJIIJJJIJGGIJIICCCBJJJJJIJJHJIEACHCDBDJGJJJJJGJJEJJIJGCJJH>:-)&%%&&'(6AJHJIIFHGIJHJIJJGIDGBDDIIFEGHCFEDJABCEJJJGEFJJJECCCB5556977889DFJCBBA?A8D9..94JGGFJHJFJJIJJHHFFIJJHGGGJGJHHJJJJJJJJJHJIFHGJJJJJGGIHJJDBAAFHEFDJHJIHDGJJGJFJJJ:899::GFGIB???JFFIHHFJJJJGJJJDA@:EEIJGJJJIHGJJJJHJJJFFFFJIJHGJJFIFJJJJHHJHJJIFIEJIGJJHJJJGJJJJHJGHJIEHHIJJJHHJHJHJJJJIIJJHJJJGJJGJIJJFHJJHJ??C7''&'+,+*((*/.//@@?@GGIJJJJEHIFFJJBAIJEJDJJDIJJJJEJH33337DJFFJHJFJJJJJJIGJJFJJJIJGIJHD=:-+*('&'8>;<==@?@D877997<=>??JJIJJJIJJJJG@89:::GDEDDGEHJJJJJGGJFJJIHFEIJJJJDEDIJDE9873355;++**(*//0///179=JJGJJJJJJJJJJJHJEJFHICFFHAJ@AJJJJGJHJJIJJHHGHHHEIJJJJJJIIFJFFGFJGEIAC:<>@/864)/.)+:<=EF<>>CDA==>@=;;<FBC7888A>A=@:,+,,7@<==>JHEJIJFIJHJJHJJJJIJEDCEDEDDDC???=E@AEGFHJIJJJJJDD,+++6642346;;;=;<6502+776EA:;DFCDDHEFHFCIHFGJDEBC=;66222>>BDBEEA@@DEJJJ100044336@>>?3334</45***+.-.99:::=6<=>D:7777FJGIDJGFB<<8,(()+5////)))7>AEC@GEGGJGFJEJGDDJJIJJJGGJJJJIJII?@@IJFDEEJJFJHGGJHFJGJBC@299?D@;99779787887(''))))*12@BADFG::::HFBCCCCGFEEFIJHCCJHJJFJ@>==@IIJCDHBHJIIJJGIJJJJJJJJFDGFIFJGJJJGEJHJE99:><@FHEFDGEFJHIJJJJJJHFJJJIGFDCAIJFJFJJJJJGJHJJJHJGGFIJJJJGJJIJJGJJIJJJGJHJJGJDJHDG?:;;?EFJGJJJHHIGHJBCEACFEJHJJIJJJJHJHJIJHJIJJJJJJC=>@JGJJHCCB;<<=E=;9665,-//0>>IDEJEIHJGJJJJGJGJJJJJJFJJHJJJJJFDHJGJIJHJJFGJDJCBEEHJ?AJJGIIJJJEFHJJJJJGHGJJB>==HGJJJFGGJG=8;<>C@IDFIEE@?6++5+?EGGFJGFJJFFECGB=:<EBB@BCGJJJJCA@BA:;223JJHJJHGIJIJEJJHJIEFEJJJGJFJJGGJJJFHJJJA@@@FHJE77777J:889?BJJ6555>CDFI=<<<:9:<<<;;A668:972/0,++,/%''''-*%$$$&'**((')@BB@FEBCJFIJIJJJHJJIJJIJFJHJJIJFJJJJBAFIIGHIFGGJJJJJJJJGIHHJGFIGJJJIHJJHJJHJJJJJJFIJJJJJJHJJGEE''''CGIHJJHJJFFJJJJJJJJHJJJHGJJHFGJJIJJJIGJJJJJFHJJHDFHJJJJFHJJJJJFFDDEJGJJIIJJJGJJIGJHJHJJJJJEEHHJGFJJJJJJG@HJJIJJIJHJJJJGJJHJHJJJJJJBBBAJGJEHJJJJJHJJJGJJJJHHJJJFJJJJDCEEJJJCD;;;9?@;<DGJGJIHJJJJJGIJJJJJHIFHJFCEEF999JJJFJGJHCAEFEJJHGFFEGHIECEJJJH>@HFHHCDBEJCJJIJICIJJIIJJIIJJGJJIIJJJJIJFJACBBJIJDJJFGBJJJJJJJJJGHGHGJJGDJJJJHJHFJJJJJJJFHHEHIJFFHHGJJJFCB@ADGJGFJE@A4(??EJJIJHJJHGGFCEFJGJJEGDFG:768@;:>=<;<;;EEC=810''&&&%%%&))*))),;8,+-3ABEJGHJIJJFHJJHJFBBGDGFHJGIHEJIJJEJEDDJJJHJJGG===BJJDEAAA<>1001JHHJIJJFFGJIJJJHIJJJIJGIJJHJHJJJIGJHJJGGIHFFJJHGGJJJJIGJIJJJJHIJGHJGECFA??AA==?9779<DBHJHFFFJHFHFFEGFJJJ====FJJHJJJIHIJJHHJ><<<@<CEHIGDEFGH?888:89?GJJJIHGD=EF200**GCGGHJJHFJGGGEDJJHJGJGJFJGHJJJJJB:++++?@BBB?;::BBDJEJGGJEEF<9<:<AD9:80:?JJGJGHA?>=?@??>>GDJJJJBCCEEDCJGJJJJIHFJFJJFFC9:<7++*22=<>>JGJJJDBAB<GJEJIJHJJJJJIGHEDJFE@>?BCEJDGJB>=>>HEEJEBCF7777HHIGJJGHFJIJJJJJJJIFGHGICJJ?/../3/2**<;?888A=<:968>84-+,+049)''//28=?DJB<441(30120.+-0/59>88778;?C3333FIDHJIJHFEDCDBA@BIJ>>>HJDI;;;;FDACFHJHJCBEB731,&'&''',2001:;;?>??>?@E<@?.+9;;677>FJJJJJEDGGJ?66652..20,-<@DDGGGEJJJJGHDC?CEDF?>>?JFJJJJJHFJEHJJJGJEF///0=<>?CD>>8667/////CCEJJJHJJJGJJJJJHJJJJFAAAAJJJGFBEGHJGHJJJGIJHJJCGFEJJJHGJJFCFEDBAA@J=@@?DG>:888CJJGEJFFGIGJJGJIGIJJJGJHIJJGGJHG@A@>7777C00009:9GJJED=<=<?:;:<DEJJEHJEGCADJFHIHJJ>>>>JGJJJJ:EHHJBBABJJJF=//FDEIJFCCDEHD5/.+/AADDHJHHJIJJJGG?EDDA:9/+,.--'.0....8?BCDJJGHJIJGBGEIEEEC@?BBEJ@==<FHFJED<;34@=.3,,...)*,-8AGJJD@AC=;<>CGEA??BCGJEFGGDJJE>>>JIJFJJGFCDCIJGJJJJIJIJJFJHIJIJJJJJJJHJJJFHF:6546GCDE?><<??CEGDGJJJHJIHFHFHIJJIJGJGHJJJIJJ1..**...('((7:;;<=??@JJGJGJJFJJHJJJGIJ7ECDBGEHJJJHJJJJJIJEDGHHJEGJHFJJIJGEB<=9.,)()).94.:;CABABJHJGFJJJIJJEFFCBDEFEIJEGJHJJJJIJJJHJJJFJD9533,--.9:::2BB@????<<>GJJJJJGJJHFE:9:;EE@AAHGHB>>;@=AFFDFGJGJJJJHFHJJJ@?:7835D;?BBBJ9?622ADABCC=>=3334)))(-,*&&&,06:6@@CGBBAA?=>9:::DHJHJGHJC65**)+38:6530113338=GCD?BCDD?:99>@:888:<:6557DCDDBGCGFGEHEJDEHJHDJGJJJJJJB@A@FB>=/....CEGJFGGJJJJJF>5<;;;//BEJJJJIJJJJJJJJFGHJIJJGDACCHGCA2,2:<?JECDHECA?****,,,,,>?@IFJJHJ;;;;A?==9((((78BEJJJGJJJJJJ:99//657:<877;7A<GJDJD=?@666596??00<73,*((*3233348;;:;::>9JBA==>>II3-IBGJJJJJHJIFJJJHGJJGJJIJJJJHHHEEEFGJGFJHGIJJJJJJJJHJIJJJHJJJJJJJFIJJJJIIJHFJDIFEIHEHJJJHJJJJHIJJJGJJJHJGJJJHJJJGHHJEJGIJJJEEJHF@@??DCEFGFJFJGJJFJEGJJJJEJJIBJ@JE?>B>HIIEJJJJJJJHIEDBDJGJGGFHJJJJJHJGJCJHGIGJDJJA@CBGJJJJHJJGIFFGFHGHJJEIJIJJJJJJJJJFEEEFBB>3--,,+0.++++FJJIHJJJJJJ;>==>754469<88==>BCJJCHEEGJJGGFJGJGEFJJJJJJJJJJJB=DAFAEFHJIDJJIFGHJJIJFIJGIGJIJIGHGHIIIJJJJJJJJJJGJJIJJEEFJJIGJEJJJJJJJDFCABDCHJEGHJJJJIEHEJJJJJIDFHJDABBBBDFGJEEA+**+AEHDGFJFFJJHJHEJJGFJFIGJJFJHGJIHJGFGJDJEDGJFGIEEFHGCEDCGE@=<GCCCCGJIGGJFGFGGEJGCDHEJJJJJD,++*'&%&().+''02>HDC@@@BJIFJEE44447;;<<CGJJJJHFJBBBBJIJJFED=12=@=DEJFDEHCFJFDJEDJJIIJHGGJFDDFEDFJHDEEDHHIIJFDFED??@BEFD?79960000:--->:6551229776;=CA??@DDEDCCEBDJCGF:::<@C>ACBEBACBH???>@C>?A@BD?=>>BDAA@@C8888H9899>======?>>?AA?===><<;;??D:EHC>;;?<>>EGCBDCEA===>A?>><>??@>==>???;;;:<:889=;777;>?@B----*))*490//45;9B?EF;9:140<<B===BGBEGJEFHHEJHEJIA9:**.-&&,,,,//68?B>?=A@??DIDJIJJ@:8JGGHCCCIJJJJDFDEJJJF@@79:HJJJJHDJJJJJJJJGFEG@A60;9;6'$$&(+.,--.3300------3..970009,++(0/,+,CJJCCBGJEEEDE>>=?C;;;<A:8<<<A>ECBBCFFFJFIJJJJJJJJJEJFGJJJJJJIJJEHJJJJHJJJGIJJIJJJJEJJHJGJHCGF7998>HJDDJJIJJHJJJJECJF>;JHHJJGHJJGGJJJHEJJGHJFCJJDHEJD;;;EJ<<;-,,,,,,0E@5444HIIJJIIJIJJJJIIJHF@GHG@B?;3/'''6GJIJJJGJJIJJJGEJHJJJJJJJJJJHJIJHIIIDJJJGDEGGFJHJJJJJHJFHFJGJJJJEJHHJIGAEEGJHIGECGHJGJJJJJJJ@@AAE@@<85005:AGJGJJJDE95498.*))*004AACF<B<>IHGGIFDB@===1-)AD@<9:9<JJFEA@A??;=CDDJJHJIJHJIFIJJJGGJJJJIIJJIFCAACEJIIJJIJJEJJJJJJCIJJJHEEFGEIGFFFH9888;5+(()--E+**+JIDGCDGIGE>556@GG@EDIJ???7CCEF@76@66BBBCEJJHJFIFIJJDAI4222:?ACCEDHEJJJB=<=?EGJEJJJJJJHEDDEJI>87((+;;>:445HGHJJFJJFJFFFGFEJGGIGJHDHEDDIJJJHIIJJGJGJJJEGJJJJJGJJJJJJJJJJJHGJJJJJJJJ;)&%%(6442112<HJGIIGJGJFGDDFJJJJJJJJJJJJJJGJJJJJGFFJJJJJJIIJJEEJJJJJJJJJEHHHJJGJJIJFHGJIJJJJJJJEBBGJB@@4<<GFEGJJEJJJHDCCJ9879;<EIGJIJ>6645BAB+**+@AAJJFHJJJDHEJIFCHFFHD=>>JJIFFGHECCJHHJJFFJGJJGJIHJJJGJDFJJHIEEEEJCDEJJ=<<<I(((((**+23477>;;9:9999CABEECBBDEE6IJJIJJJJIEGGHCFGJFJFIFIJGIJJJI@@A?C@BG@?443;:;DJEJJJJJBBABHGJJE?BBFJJJJJJJJJJJHGJGHJJJJIJFFJJGJ=>JIFJHHJJJJDJJGCE/---;=>>=DGGJJ>>>?JJJJJEC<<<==<<>B***>FJDDEHJHJIJBFBJEJJJJJIFGHJFJFJBCBCHFGFC?@DDIHFJHIJEJJIHJGJJJJJJJJIJJJJJJIJIC@@ADIJJHIJJJHJJJJJJJJJJJJFEJGEACIJJHFJJGJHHIJIGEGJFJFJJJJIJJJHJHGJJJEFH+++,DFJJIJJJ5335)&&&&--0&45BCBAAADA/,,.300><<==JHBB@@@=--;?HCGFGIJJIJB@55?BCDGEDJJJHJIHGJJJJFJJFJHHJJHHHGJJJJJJJFGJJJJJGJIJJ>=<;;>B@@AAAACA?>>?@DDGJGJGF9(((=;<EFJJIHHDHGHFFJEA@DHFEGEGJGJJJJIIJJGIFJJJJJJJJJJJJJJJFJJJJF@;;<=:96100255:G@>?CEHDEGHJEJJJJJJIFJIJGJJIJHJJHJHJJJJEEDDA?99;444000@@;;:;<DBCDCFGFAA019*)),8<DEG>:7:+>9;''989<=CCFB<<@HJIIFJJHJJJJGHJJIJFDHG;9:D?---1'%&%$$$%'))%$$'/****)&$$$%&&-,-6222126=<<DDFIEEJJJGJJJJJJIJJJJJGIJIJJJIJF:7/---7))**?B@6555>@-G====JJJJJJGJGFGJJGJHIJJ/..0AEDCIGHHJFJHCBBEJIICFBIJJJHHJJJHGGHGFFFBABCHJJJJDIJHJJJJJJFJGGFIJGJGJGJJHFJEJGIGJJJJIJJHHJIGGFJFIJIJJJJJJIFJFEGJJJHJJJIGJJHHIIGHGJJ:::::J>>?=*)*;94-,-.+,(''')),,.*++04..<DJEFEDEEHDJIJJGHJFJJJIBBCAABCEAB<<?BFGHFEJIF@@?DJIJGHJJJIJIJF;84.))),-4567EEGHFJIGJJJEJJFJJIIIJGHJJJBJJJJH>=;FA////<<;<<:70+**(((-/,,-+-1/0367('''.-++&&'&**))*7:8888B8JJJDCDJJGJEIHHJFIJJIGFFJJJJJJJJIJJJJJJJEJGJJGJEGF@<7;<C@99/2/1104,(+.****/2/-3--DJGEJGJJFJJJJHJJIJIIHHIIGJEGJGJJJJJHHJJJHJFF>7779:<<1221*64*)(()+.988;@>/.&
@Glass_T7V_21_D3_14_6_8
GCTGGGATTACACATGGCATGGATGATCTCTACAAATAAAAGCTTGATATCGAATTCCTGCAGCCCGGGGGATCCCATGGTACGCGTGCTGAGGCATCAAATAAAACGAAAGGCTCAGTGGAAAGACTGGGCCTTTAGTTTTATCTGTTGTTTGTCGGTGAACGCTCTCCTGAGTCAGGACAAATCCACCGCCCTAGAATCGAGTGGCGCCTGCAGACGTAAAAAAAGCGGCGTGGTTAGCCGCTTAATTGCCGGACGTACAATAGATGCCCGGATGATCCTGACGACGGAGACCGCCGTCGTCGACAAGCCGGCCGTTAATTAAAAAGTTAAACAAAATTATTTGTAGAGGGAAACCGTTGTGGTCTCCCTGAATATATTATACGAGCCTTATGCATGCCCGTAAAGTTATCCAGCAACCACTCATAGACCTAGGGCAGCAGATAGGGACGACGTGGTGTTAGCTGTGCTCGAGGTGAAGACGAAAGGGCCTCGTGATACGCCTATTTTTATAGGTTAATGTCATGATAATAATGGTTTCTTAGACGTCGAGTCTTACGCCCCGCCCTGCCACTCATCGCAGTACTCTAGAAGCGGCCGCGAATTCCAGAAATCATCCTTAGCGAAAGCTAAGGATTTTTTTATCTGAAATTCTGCCTCGTGATACGCCTATTTTTATAGGTTAATGTCATGATAATAATGGTTTCTTAGACGTCAGGTGGCACTCGAGTTGATCGGGCACGTAAGAGGTTCCAACTTTCACCATAATGAAATAGAATCACTACCGGGCGTATTTTTGAGTTATCGAGATTTTAGGAGCTAAGGAAGCTAAAATGGAGAAAAAAATCACTGGATATACCACCGTTGATATATCCCAATGGCATCGTAAAGAACATTTTGAGGCATTTGAGTCAGTTGCTCAATGTACCTATAACCAGACCGTTCAGCTGGATATTACGGCCTTTTTAAAGACCGTAAAGAAAAATAAGCACAAGTTTTATCCGGCCTTTATTCACATTCTTGCCCGCCTGATGAATGCTCATCCGGAATTTCGTATGGCAATGAAAGACGGTGAGCTGGTGATATGGGATAGTGTTCACCCTTGTTACACCGTTTTCCATGAGCAAACTGAAACGTTTTCATCGCTCTGGAGTGAATACCACGACGATTTCCGGCAGTTTCTACACATATATTCGCAAGATGTGGCGTGTTACGGTGAAAACCTGGCCTATTTCCCTAAAGGTTTTATGAATATGTTTTTAAGTCTCAGCCGGTCCGGCGGCGGGTTTCGCCGGTTTTTGGTTTGAAACATGACCAGATGGACTGCTTTCTGGCGCCAGTTTCGCATGGGCAAATATTATACGCAAGGCGACAAGGTGCTGATGCCGCTGGCGATTCAGGTTCATCATGCCGTTTGTGATGGCTTCCATGTCGGCAGAATGCTTAATGAATTACAACAGTACTGCGATGAGTGGCAGGGCGGGGCGTAATTTGATATCGAGCTCGCTTGGACTCCTGTTGATAGATCCAGTAATGACCTCAGAACTCCATCTGGATTTGTTCAGAACGCTCGGTTGCCACCGGGTGGCATTTTTATTGGTGAGAATCCAAGCCTCGAGCTGTCAGACCAAGTTTACTCATATATACTTTAGATTGATTTAAAACTTCATTTTTAATTTAAAAGGATCTAGGTGAAGATCCTTTTGATAATCTCATGACCAAAATCCCTTAACGTGAGTTTTCGTTCCACTGAGCGTCAGACCCCGTCAAAAAGATGAAAAGATACTTGTTGAGATCCTTTTTTTCTGCGCGTAATCTGCTGCTTGCAAACAAAAAAACCACCGCTACCAGCGGTGGTTTGTTTACCGGATCAAGAGCTACCAACTCTTTTTCCGAAGGTAACTGGCTTCAGCAGAGCGCAGATACCAAATACTGTTCTTCTAGTGTAGCCGTAGTTAGGCCACCACTTCAAGAACTCTGTAGCACCGCCTACATACCTCGCTCTGCTAATCCTGTTACCAGTGGCTGCTGCCAGTGGCGATAAGTCGTGTCTTACCGGGTTGGACTCAAGACGATAGTTACCGGATAAGGCGCAGCGGTCGGGCTGAACGGGGGGTTCGTGCACACAGCCCAGCTTGGAGCGAACGACCTACACCGAACTGAGATACCTACAGCGTGAGCTATGAGAAAGCGCCACGCTTCCCGAAGGGAGAAAGGCGGACAGGTATCCGGTAAGCGGCAGGGTCGGAACAGGAGAGCGCACGAGGGAGCTTCCAGGGGGAAACGCCTGGTATCTTTATAGTCCTATCAGGTTTTCGCCACCTCTGACTTGAGCGTCGATTTTTGTGATGCTCGTCAGGGGGGCGGAGCCTGTGGAAAAACGCCAGCAACGCGGCCTTTTTCAGGTTCCTGGCCTTTTGCTGGCCTTTTGCTCACATGTTCTTTCCTGCGTTATCCCCTGATTCTGTGGATAACCGTATTACCGCCTTTGAGTGAGCTGATACCGCTCGCCGCAGCCGAACGACCAGGCGCAGCGAGTCGTGAGCGAGGAAGCCTGCATAACGCGAAGTAATCTTTTCGGTTTTAAAGAAAAAGGGCAGGGTGGTGACACCTTGCCCTTTTTTGCCGGACTGCAGCGGCCGCTACTAGTAGACCGGCTAGCGTCAGTTTCACCTGTTTTACGTAAAAACCCGCTTCGGCGGGTTTTTATTTTGGTCATCGAGTGATTACAAAGCAAGCAAAGAAAAAAGGCGACAGATTACTCTGTCGCCTTTTTTCCTGACTCATAACTTAGGTGGCGGGCTAGCGTCGTGGTTTGTCTGGTCAACCACCGCGGTCTCAGTGGTGTACGGTACAAACCCCGACGTACAAGCTGTCACCGGATGTGCTTTCCGGTCTGATGAGTCCGTGAGGACGAAACAGCCTCTACAAATAATTTTGTTTAAGAATTCATTAAAGAAGGAGAAAGGTACCATGAGTAAAGGGAAAGAACTTTTCACTGGAGTTGTCCCAATTCTTGTTTTGAATTAGATGGTGATGTTAATGGGCACAAATTTTCTGTCAGTGGAGAGGGTGAAGGTGATGCAACATACGGAAAACTTACCCTTAAATTTATTTGCACTACTGGAAAACTACCTGTTCCATGGCCAACACTTCTCACTACTTTCGGTTATGGTGTTCGATGCTTTGCGGATCCCCAGATCATATGAAACAGCATGACTTTTTCAAGAGTGCCATGCCCGAAGGTTATGTACAGGAAAGAACTATATTTTTCAAAGATGACGGGAACTACAAGACACGTGCTGAAGTCAAGTTTGAAGGTGATACCCTTGTTAATAGAATCGAGTTAAAAGGTATTGATTTTAAAGAAGATGGAAACATTCTTGGACACAAATTGGAATACAACTATAACTCACACAATGTATACATCATGGCAGACAAACAAAAGAATGGAATCAAAGTTAACTTCAAAATTAGACACAACATTGAAGATGGAAGCGTTCAACTAGCAGACCATTATCAACAAAATACTCCAATTGGCGATGGCCCTGTCCTTTACCAGACAACCATTACCTGTCCACACAATCTGCCCTTTCGAAAGATCCCAACGAAAAGAGAGACCACATGGTCCTTCTTGAGTTTGTAACAGCTGCTGGGATTACACATGGCATGGATAATCTCTACAAATAAAAGCTTGATATCGAATTCCTGCAGCCCGGGGATCCCATGGTACGCGTGCTAGAGGCATCAAATAAAACGAAAGGCTGAGTCAAAACTCAGCTGGTTTCTGTGTTGTTTTGTCGGTGAACGCTCTCCTGAGTAGGACAAATCCGCCGCCCTAGAATCGAGTGGCGCCTGCAGACGTAAAAAAAGCGGCGTGGTTAGCCGCTTTTTTAATTGCCGACGTACGATCGATGCCCGGATGATCCTGACGACGGAGACCGCCGTCGTCGACAAGCCGGCCGTTAATTAAAAAGTTAAACAAAATTATTTGTAGAGGGAAACCGTTGTGGTCTCCCTGAATATATTATACGAGCCTTATGCATGCCCGTAAAGTTATCCAGCAACCACTCATAGACCTAGGGCAGCAGATAGGGACGACGTGGTGTTAGCTGTGCTCGAGGTGAAGACGAAAGGGCCTCGTGATACGCCTATTTTTATAGGTTAATGTCATGATAATAATGGTTTCTTAGACGTCGAGTCTTACGCCCCGCCCTGCCACTCATCGCAGTACTCTAGAAGCGGCCGCGAATTCCAGAAATCATCCTTAGCGAAAGCTAAGGATTTTTATCTGAAATTCTGCCTGGTGATACGCCTATTTTTATAGGTTAATGTAGTGATAATAATCGTTTGCTCAACATCCAGGTGGCACTCGAGTTGATCGGGCACGTAAGAGGTTCCAACTTTCACCATAATGAAATAAGATCACTACCGGGCGTATTTTTTGAGTTATCGAGATTTTCAGGAGCTAAGGAAGCTAAAATGGAGAAAAAAATCACTGGATATACCACCGTTGATATATCCCAATGGCATCGTAAAGAACATTTTGAGGCATTTCAGTCAGTTGCTCAATGTACCTATAACCAGACCGTTCAGCTGGATATTACGGCCTTTTTAAAGACCGTAAAAATAGACGGCTTTTCACCTATTCACATTCTTGCCCGCCTGATGAATGCTCATCCGGAATTTCGTATGGCAATGAAAGACGGTGAGCTGGTGATATGGGATAGTGTTCACCCTTGTTACACCGTTTTCCATGAGCAAACTGAAACGTTTTCATCGCTCTGGAGTGAATACCACGACGATTTCCGGCAGTTTCTACACATATATTCGCAAGATGTGGCGTGTTACGGTGAAAACCTGGCCTATTTCCCTAAAGGGTTTATTGAGAATATGTTTTTCGTCTCAGCCAATCCCTGGGTGAGTTTCACCAGTTTTGATTTAAACGTGGCCAATATGGACAACTTCTTCGCCCCCGTTTTCACCATGGGCAAATATTATACGCAAGGCGACAAGGTGCTGATGCCGCTGGCGATTCAGGTTCATCATGCCGTTTGTGATGGCTTCCATGTCGGCAGAATGCTTAATGAATTACAACAGTACTGCGATGAGTGGCAGGGCGGGGCGTAATTTGATATCGAGCTCGCTTGGACTCCTGTTGATAGATCCAGTAATGACCTCAGAACTCCATCTGGATTTGTTCAGAACGCTCGGTTGCCACCGGGCGTTTTTTATTGGTGAGAATCCAAGCCTCGAGCTGTCAGACCAAGTTTACTCATATATACTTTAGATTGATTTAAAACTTCATTTTTAATTTAAAGGATCTAGGTGAAATTGCTTTTGATAATCTCATGACCAAAATCCCTTAACGTCAGTTTTCGTTCCACTGACGTCAACCCAGTAGAAAAGATGAAAGGATCTTCTTGAGATCCTTTTTTTCTGCGCGTAATATGCCTGCTTGCAAACAAAAAAACCACCGCTACCAGCGGTGGTTTGTTTGCCGGATCAAGAGCTACCAACTCTTTTTCCGAAGGTAACTGGCTTCAGCAGAGCGCAGATACCAAATACTGTTCTTCTAGTGTAGCCGTAGTTAGGCCACCACTTCAAGAACTCTGTAGCACCGCCTACATACCTCGCTCTGCTAATCCTGTTACCAGTGGCTGCTGCCAGTGGCGATAATGCATGTCTTTACCGGGCTGGACTCAAGACGATAGTTACCGGATAAGGCGCAGCGGTCGGGCTGAACGGGGGGTTCGTGCACACAGCCCAGCTTGGAGCGAACGACCTACACCGAACTGAGATACCTACAGCGTGAGCTATGAGAAAGCGCCACGCTTCCCGAAGGGAGAAAGGCGGACAGGTATCCGGTAAGCGGCAGGGTCGGAACAGGAGAGCGCACGAGGGAGCTTCCAGGGGGAAACGCCTGGTATCTTTATAGTCCTGTCGGGTTTCACCACCTTCTGACTTGAGCGTCGATTTTTGTGATGCTCGTCAGGGGGGCGGAGCCTGTGGAAAAACGCCAGCAACGCGGCCTTTTTACGGTTCCTGGCCTTTTGCTGGCCTTTTGCTCACATGTTCTTTCCTGCGTTATCCCCTGATTCTGTGGATAACCGTATTACCGCCTTTGAGTGAGCTGATACCGCTCGCCGCAGCCGAACGACCGAGCGCAGCGAGTCGTGAGCGAGGAAGCCTGCATAACGCGAAGTAATCTTTTCGGTTTTAAAGAAAAAGGGCAGGGTGGTGACACCTTGCCCCTTTTGCCGGACTGTCAGCGGCCGCTACTAGTAGACCGGCTAGCGTCAGTTTTTCACCTGTTTTACGTAAAAACCCGCTTTTGGCGGGTTTTTACTTTTGGTCATCGAGTGATTACAAAGCAAGCAAAAAAAAAGACGACGACTTACTCTGTCGCCTTTTTTTCCTAGATTCATAACTTAGGTGGCGGGCTAGCGTCGTGGTTTGTCTGGTCAACCACCGCGGTCTCAGTGGTGTACAGTACAAACCCCGACGTCACAGCTGTCACCGGATGTGCTTTCCGGTCTGATGAGTCCGTGAGGACAAAACACCGGCCTCTACAAATAATTTTGTTAAGAATTCATTAAAGAGGAGAAAGGTACCATGAGTAAAGGAGAAGAACTTTTCACTGGAGTTGTCCCAATTCTTGTTGAATTAGATGGTGATGTTAATGGGCACAAATTTTCTGTCAGTGGAGAGGGTGAAGGTGATGCAACATACGGAAAACTTACCCTTAAATTTATTTGCACTACTGGAAAACTACCTGTTCCATGGCCAACACTTGTCACTACTTTCGGTTATGGTGTTCAATGCTTTGCGAGATACCCGAATCATATGAAACAGCATGACTTTTTCAAGAGTGCCATGCCCGAAGGTTATGTACAGGAAAGAACTATATTTTTCAAAGATGACGGGAACTACAAGACACGTGCTGAAGCTGAAAGTTGAAGGTGATACCCTTGTTAATAGAATCGAGTTAAAAGGTATTGATTTTAAAGAAGATGGAAACATTCTTGGACACAAATTGGAATACAACTATAACTCACACAATGTATACATCATGGCAGACAAACAAAAGAATGGAATCAAAGTTAACTTCAAAATTAGACACAACATTGAAGATGGAAGCGTTCAACTAGCAGACCATTATCAACAAAATACTCCAATTGGCGATGGCCCTGTCCTTTACCAGACAACCATTACCTGTCCACACAATCTGCCCTTTCAAAGATCCCAACGAAAAGAGAGACCACATGGTCCTTCTTGAGTC
+
003766@BIEHFG=A8775666@E55554++++AABFJJFJJA2221<>=CBBBBIDFJIIBBCBF>>@G=;669<0//0310//34210(((;?BCDDEGJGEGJFABAGFJJE/../))))54)((2123;8;7'&''==;=778??7;:4/*)()(,5420//----4''&&&'&&,0))*-*&%%&*235=20//.55336>EH?>>><<<<GJGB;98GEDCFJCBABA2222/...--(%%540+(('**422.,%%&$$$&)+.-''(73334@=42/..1(()53454:;:=9899=>=@??BFDE=>=>BBGDCGHJJFFJD=::;BEDJJE?9999JIJIJJECJJEJGGFEGFFFIDJBECBBGJJGFEEBA@A/---GCIAFJJJHHJJJGJHFFIEJJDCDBCJJJJJCBCCJDA;9@@HDDGEJHHJEJDF;;;;JJCBACJIJJJJGCFGGE@:;;2111;<HJJDEA==>AHHJJBA>=>?EJIGHGDJJHHHJJIJFFGJJJEFJGJHJJIJHFGIJJ??=>IEEA;:CE=<;,(().-/-.--0-)),-1+00-,,108:>BDDHHGDECCBBHJHJGFJJEGDB?@@,,,,<=BHJBCC@AB<=>>CGJIGIJECEGC@H:@ADBB?AACFGJIAB;:73//0DJJJJJGFFJJHJJHJIHFHIJHJJIJGJJIFJJJJJJJHJHIGGFC>>BCEJJGIJIHJJDDDCD<;;3((((445J????EEDDJJGJIHJGJJJJIJJGFFGJGJIJJJJ;::;@87656545?C<;;;CEC?3222@=@B@ABFJJJJ(((BCBDE>>>JJGGHCDEGJEHJJJABJJJJJJGJJIJIJJHIHJJHHJJHJJJJJIJEJJJJJJIGJHJJIFFHJJJFBB=BJFBGEABJHI+++,BEEIJHJD9=>/FD=>B>GJIHJJJJIJJFFJJJJJGIJJJJJHGD@?BDJDIJJIEJHJJIIEFHJIEHJHHF><::<<ADDEGJJJEIHJGJJJJJJJD7BDCDJDDE@>=;6=;>FGJHEJJJIIIJJIJJJFEDFI@EC??CCHEFD@EIJJHHGHJGFGJHIJIHHFIIBEEIJJBBBC623@ABHJDFHBEHEFGDIJIJJEHDGFJEFIEGJJHFHEIFDJJFJGFJGJJHBCCF=;78,/5.778:=DAGJIGJJEJJJJJHHDCCA4445;8,&,9CIHJJJGJJIHIJJJ<;;;ACJDBDEAJIJIDDDDEJGFJG....-,.-.&&$$%%&(&&''-4/*())+**,,+'$$$&$$#$%$#$$#&(%&'(''''*+1+&'(-///05-,*((''&%%%%%%%%$$&)$$$$%$$%$&''-,&&&',,-3FFFGJJJJJB?A@JIIGJIJJJJHJGJFIIJJHJJJFHEJJJHHJIGDFHJJJJJGJJEEEFIJJJJJJHJJGIJFGJIJJHGGHJJJJJJIJGFJ9999IJJHJJJGJIJFFGIIJJJJJJJJHJJJJIEJJJJJJJIGJJJJIJ;;;<JB=<><955?@CFGJJHFEFHD;:::JDBABHC7778:33BHJJGHHJJFJJJFJJJJJJHJGJJJGJGJJGEIFGD:88464'%%'&''*5=<<;:<BD@?DGJJJJDBA>=**./;?A@621/0643001:9((()667?C6566F?EFJJJJIHEIJJJDCBA:?DGJJJJHHJJJJHJFFIA>3269:=91++)((,666=D@AAADDDJJIJJJJFGFJJJJHIJJGJJJJJJJIA>@AAH=JEAAAAA@AAA@=<;:1('.,++*)'$#$.247..-*)*)))*78:<;;:;<:??CAACBCDAFCDGIJB==<>IHCJDDBDB@BIDBCDJ++++5421224301113311-,,-)&&$&)29867877=:;;:>AEEEGEHEHJGJJJJJJJFGHJJJIEIED>988:::4557==<5477>665762283466:;JJJJJJJIEEIDBABD@@@000,)(()8BIDCCFEDDCEA<<>AECEIEJJE=::GJJIJGJJJJIIJJJFIJHFIGIHJJJDBBBEIIFGGHGJHHFJJIJJJIJGIHIEDDE>JHCB==8.-,,.++.-++,+.4+BJJJHJHJJJIDFEGJC====G9882++,:=85,&&&3;BBCEFGIHJJJEGIDCHHJIFIJJJJIGIIJJIHJJIJJHJJJJJJJCEJJJJHJIIJJJJ8767>HGJJJGJJJJJGDIEACD@JGJC@@GFGJEEEDECCBJJJJJJIJJJJHJJAJIJJHFEDJJHEHHJJJJJJJJ==>>:91/.3/=38:;JJJGGCAD97720..-,-3=G>>>88300/./0+510-*+238EJJGEIJGJJJJJJIJHIJJJJJJJJJIJFG10004//0A@@@44359788<:9@EJJJGJHJDJIGHFJGGGJEJJJHE0.-0.3/0/58@CDHIGFBDEEHJJEJJG?=..@DDJJJIJJJFJJJJIFEHJJFJJJGEGIIJJGJHJJJJEGHGHGGEC;8996>:5@GFFJGHJJGJFJJGJJA>=>>DB=@:55336233..-./:8:A@>997556BGFJJEGFJHJGEFEEGHFJGIHEJJECG;***:ICAADHHJJGHDJ>JJE?EIJ@CCDJJJJJJJJEDDH?AF?FFBAIH<;;:;:5566?@CEEFJ>???GB988689;<49.A:994445<<BC@FJJHJIGGJIE<<::EHDA=?==@?=88:CEB9;:71+%%&.,..7AA@ADCCIFJIJJJDJJHCDCDFIEJFEGIJJJJFEGFCBCE@82223=866?@;DCBID=:0ACGJHEIHEGJG?@@=<98:==CJHGJGJJIJJJJJIIJFGEGJ::::<776345586776887999><;70.('%&+*((+'''(,**('%&)''&'++,;<ABC?:85/,,)..460..2223?B=IGFEGGD-,-35++++.-)*699AJJJJFFGJA@A@GJIJJJ?<==7754/-((09>CIGJHIHJEEGIGJBAA@:*3'0'377=?JJIGJGDDJHIGCD77BDICJABA:-,)(&(),20//0-.AEFGJGJHJJJDJEEGJJFJJJFJFGJJCBBBHIJHFFIIJJJJJJIIIJJJHEEDDHFDDGJHIJIFBC6BC6BJJJJD4445HJJJGJJFEIJHJJHGJJDGIIIJHJEEDEDHDDGJ4+)))13+**+87?ABJCDECJGJF@(445;;56442'%%$&'*+2134CCEFFIIJJ7777887:70-,,****7=?>@DDHGIGE?AADHJJIIJJIJFEJGJJJJJGJJJEBDBAJ===?JIHJJJGGJJJJGGHJFIGFJJJGJJJJJJJJFIGJIIJJJHJJGJGJJJJCDJ;DJBJGA<;;==>=>?7))*JJGHGJJJJIIJIJJJJIFFCCCJJJGJGDC.--+/FBDE;<<=FEGGJJJJJJJJJJJJFJJHGJIIGIJGIHGJJHGJEGJGI?<:4455===JGCDBHFHJJJFJJJHJIJJJJJJJJJJJIJHFIDHJGJIJIJJJIIHJJJHJDHD7-,,1--//>CFDBBDCEHGHJEEEJJJFFJJGJCBCDJJEJHJJJIF<B530A1,EHJGGDEIJJA@?>>>8200019JIBDJFJHJH>CJJF?==>JA77;95??;BAHIJEGJJGFHHJHFFJJIHJJEE@++++530401@CFEFFFHAABJJIEEGGFJIGJJJJFGJ,++,JDEJJJHJJFHGIJJJJJHJJJIEJHFJIJIGB@@BCF8@EHJEJJJFFECFIGJIIJJJFJJIJJFJGFB?@@:)))/,,;>HJFF)(((1%%%6)(&&''''(%%%$'**(''')22323669:EJJFBB?455;B777:9:;<>=999;JDEJGJJJJ@>?ACHAAABGJJEF?=62()*4,1*,9FBCFGJEHJFFGFJJHJFI??>85445572445830/*)%&((-.//10143-33@3333DJIEEFHJEEEFEEF874'&%%&+368BBFEJFJGJFFJJJFD>ABHFII>669:?BGJJJJJJJFJJEFJJJJIJJHJJJFJFIJHFIJJJJJJFJJIEDCJFAA@ADHFJDJJGJGJHJGFJJJJJIGJJJJJJJJJHJJGJJJGIJJFFGJJGJIHJJJJGJDCCFJIA???JEIJJFJGJFJGJJGJJFJFJEJJIIIJJGIJGJJJJJJFDFGIGGFGFC=<GJJG<;8::;FJJHJFDEFJJJJIJJJHJJJJIJF>9:@@ADJFJJJ?>>>JJJJHJJGFHJJEJFAAAHHIJFIGEI@90/01>@AFED@I@?>>AAC,+++HEDJGEJGJJJJGFIFJJDGB??A@/,+<>A;85678<677586444))))+/(%$$%'''')+88C>>?>HGHJD?,+,++/-..-//.000A0+***//''%&**13@FD>>?;43333,,//>>@B7767D@972299321--/==5---*****+-*122.+-66????BA?BFHGFHEIC?A832110,-0/022688?*((,&4&&(644<FHEJBABJJJEBFE=ACJJ999EGGCJJJJJDEDFIIIFJGJJGB2<8788GEHIHJJHBCBFIJHJJJHJJJHIEEJJJJJJFJJHJJJJJCB@ACIHJFCJGJJJJJFJJFJJJJJJJJJJJJJJJGJJIEFEGJJJHJJEJJE@6+()))*))%$$$###$%&&%%&&)*)*(3779735501124:;?EGJGFFHJJE6567F?DIGIJJJIJFHFGI<<<<AECDDGCFJJJGJHIGJHJJJHACBFIIGHFDD@?AIGGJJFHJGJJJJJJGJJJJJJHJJIJJJJJJJJJHJJJJJJJJJJGC?ACDJGGIBCACD21/022><:98:5>BFHJJJJGIFJJIFJJJJJJJJJJJJJJJIHJJJJHJJCGHIIGGIJJHIJJJJJJFJJJJJG=>HJJGJIJGIFDEDHEEGJJFFGFJJJJFJHJJHJDCAEDBBCJGJ>=<;;;:)((((((?@566;JJJIHJHIHJJAABBJJHGHJJEEJJHJFDDBE?G>EFFIE99GCB=AGG1112210/01234=CIJHIJJFJHHJJIJJJHJJJJJJFJJJJJJJJFIJJJGGJJJJEDCDJIJJCABBEJEG@@>>CEA@FHHGJJJJJHJGJJEJBB@42+)),///0019>>DBBBCFGG>@BGH***8832((*+<:ECA?*''(C@:::;JHIDFJGHJJJJCDE6,-))JIJIHJJFHF>=99ACIEIHGJIFJJGJJJIJJJ@??EJG<<<:777EGHJECB555610007:A==<;<>HJIJHJEB@98888DBDEGJJH=;:9:89=:;;;CBB@>ACIEEJJHGJIHIEEHGFHJIJHICBB>==98EB93027/22488B<<5356677)('%&&*/0//57;:8999JEEEEHHIIJJJGJGHJIE?+)((+05222546/7756223.)'''9.,,+'&(+//00''(*<844763---'(((58>=:<8=>I=;43,013/.*+))*-*,:;<:JJJJJEDHJJJJJJJJJJJJJJJJHJJGJJIAJJD::@9:99A>JG@DBA@@BACE@CFDJJJIFJJJHHJIJJHJGJJJJJIHJDEIHJJFEDABFDDCE@ABCFFJJIJ@AF<=----=99<61/-,,*'%%%1/**+221-=CEJJFJJGJJCAACGDAFDJGGJJJJJJFEJIJJJJJGFJHJJJHJFEJHJHGJJJJFJJJECA??DD966)*&%$$%,.3241.00)02+--,/0=;::89::EGHGFC9@BAHJJJFJJIJJJHJJHJJCBBBJCCFC557JJFCCACCIHBCCBJJFIGDGFDC??GJJCFFCJJJEHAAEHI@JIJJJIJJGGJGJJJJHGJJIIJGHIJEFFJJJJJIJJGJJJJHCEEBGHCIJJJGGFJJJHFJJJJJJJJJJJJJJJJGJJJEDJJDF@BAEI6666B@AB<=9655567@@>=?:9,344HJIJFDABD@A@?99899:EDCFCDHCJJB@@75?BB+++,2,*+'-/1DDHBBCBBB?@CBEDGJIEEGHIA@><>*))-1@DDH=;:962223=@JJJJGC?AA;:::JJIFJJGJGJIJJJJDHGJDHDHGJJJJGJIGGHIJJJJGJJB@@@JJGJEH=IE;5IEIJJFJJGJJJJJJFFJFJJJJJJGJJJJHJEJJHJJJHJHJJ@@@?FECECCC@=<=76630//.1**+.,>@CDDCE@A@@AAAEEDB>?3001??@///209,)))5678DJHJGGHEGJJJIGDFEJH??EIJJJJJFJGEHJEHIFJJFJFJJJIGJHEBAA0,+)+)+332777EBCC?-'')=EIJHJEJGJIJJIHIJJIJHJFGIIAB1//.-,*1**+57JJIHJJFHEFEJGFC@>210/-*&&&8666788<731-<9789;<<<BBCJJHHIGJJJJGH9999(((0.&*-*)'&&'(%&',,*+;8888>=@>=>=5>GF643)'&&())/7=>?>>>AJJHJCDFFIIED==5000BAB?5311+*,,///5100/268<;<=<>>>>?=988)())+++0///6,))))&&'43338;==??1DDCJEG@>=>=B?DBDGJCF@ACBED=JJJJE>?+))0/.,*'&&'(((*067;DIECEHJHHE?HJGJJJ10000:;>DCDJHHGJJJJHGCEE8888JJGJJFHJJJFIEFJGJJHFHHJFEJIJEDDDEGEJFHJJGHIDJBHAABBDDEEAABAEDDCCDCECCDJFDEJGHFEEDBBDEEEEDFCCDBAAABBAAABABAJJG=;6557?HC?@>@>7;=8>A>AA?@@ABDDB>>>>FECJGJD@:;<<A@@BCED?<<<000---.6999;<;<=>FD<<<<>>>=?@>>=>?@??=>D@?<;;?>=<3/'&&(3=<9999@EDBAA@@@BBB;@A>==>====>>@@>=>?;///6?=>==<<;;..:;?@@;98;<>999:?>:779:92)))+125<:<<<<::::;:6668B4,,+(&%'()*--)89;;:;;::::=>A><<<<<<89::74335=;=>@?=;<;<=<>>@CC@??=<664488>??>??@BAA==<<===>>>=>BA::::@@@=;;:;==<<<;===<:86778::9888:<8987:<<>>=><:;:;98;8888<;:::<;<==@@@?==:9;;;=<<;:7777;988889=::6666:::;:99:8888==;:899;<<=>?;:99<=>=777886667<>32337335;82:;::::989;:8778:<6/--0=<<;9999<><-*983(()8-++23365445:??==;8889<=<:944/,*,*,1'&&'%
@Glass_T7V_21_D3_14_6_9
GGACAGAAGTACAACGAGCTCGATATCAAATTACGCCCCGCCCTGCCACTCATCGCAGTACTGTTGTAATTCATTAAGCATTCTGCCGACATGGAAGCCATCACAAACGGCATGATGAACCTGAATCGCCAGCGGCATCAGCACCTGTCGCCTTGCGTATAATATTCCCCATGGTGAAAACGGGGGCGAAGAAGTTGTCCATATTGGCCACGTTTAAATCAAAACTGGTGAAACTCACCCAGGGATTGGCTGAGACGAAAAACATATTCTCAATAAACCCTTTAGGGAAATAGGCCAGGTTTTCACCGTAACACGCCACATCTTGCGAATATATGTGTAGAAACTGCCGGAAATCGTCGTGGTATTCACTCCAGAGCGATGAAAACGTTTCAGTTTGCTCATGGAAAACGGTGTAACAAGGGTGAACACTATCCCATATCACCAGCTCACCGTCTTTCATTGCCATACGAAATTCCGGATGAGCATTCATCAGGCGGGCAAGAATGTGAATAAAGGCCGGATAAAACTTGTGCTTATTTTTCTTTACGGTCTTTAAAAAGGCCGTAATATCCAGCTGAACGGTCTGGTTATAGGTACATTGAGCAACTGACTGAAATGCCTCAAAATGTTCTTTACGATGCCGAATTGGGATATATCAACGGTGGTATATCCAGTGATTTTTTTCTCCATTTTAGCTTCCTTAGCTCCTGAAAATCTCGATAACTCAAAAAATACACCCGGTGGTCGATCTTATTTCATTATGGTGAAAGTTGGAACCTCTTACGTGCCCGATCAACTCGAGTGCCACCTGACGTCTAAGAAACCATTATTATCATGACATTAACGTCTGAAAAAATAGGCGTATCACGAGGCAGAATTTCAGATAAAAAAAATCCTTAGCTTTCGCTAAGGATGATTTCTGGAATTCGCGGCCGCTTCTAGAGTACTGCGATGAGTGGCAGGGCGGGGCGTAAGACTCGACGTCTAAGAAACCATTATTATCATGACATTAACCTATAAAAATAGGCGTATCACGAGGCCCTTTCGTCTTCACCTCGAGCACAGCTAACACCACGTCGTCCCTATCTGCTGCCCTAGGTCTATGAGTGGTTGCTGGATAACTTTACGGGCATGCATAAGGCTCGTATAATATATTCAGGAACGACAACGGTTTCCCTACAAATAATTTTGTTTAACTTTTTAATTAACGGCCGGCTTGTCGACGACGGCGGTCTCCGTCGTGCGGATCATCCGGGCATCAATGGTACCGTCCGGCGATTAAAAAAGCGGCTAACCACGCCGCTTTTTTACGTCTGCAGGCGCCACTCTGGATTACGGCGGCGGATTTGTCCTACTCAGGAGAGCGTTCACCGACAAACAACAGATAAAACGAAAGGCCCAGTCTTTCAACTGAGCCTTTCGTTTATTTGATGCCTCTAGCACGCGTACCATGGAATCCCCCGGGCTGCAGGAATTCGATATCAAGCTTTTATTTGTGAGGAATCATCCATGCCATGTGTAATCCCAGCAGCTGTTACAAACTCAAGAAGGACCATGTGGTCTCTCTTTTCGTTGGGAATCTTCGAAAGGGCAGATTGTGTGGACAGGTAATGGTTGTCTGGTAAAAGGACAGGGCCATCGCGAATTGGAGTATTTTGTTGATAATGGTCTGCTAGTTGAACGCTTCCATCTTCAATGTTGTGTCTAATTTTGAAGTTAACTTTGATTCCATTCTTTTGTTTGTCTGCCATGATGTATACATTGTGTGAGTTATAGTTGTATTCCAATTTGTGTCCAAGAATGTTTCCATCTTCTTTAAAATCGATACCTTTTTAACTCGATTCTATTAACAAGGGTATCACCTTCAAACTTGACTTCAGCACGTGTCTTGTAGTTCCCGTCATCTTTGAAAAATATAGTTCTTTCCTGTACATAACCTTCGGGCATGGCACTCTTGAAAAAGTCATGCTGTTTCATATCATATTTCGGGTATCTCGCAAAGCATTGAACACCATAACCGAAAGTAGTGACAAGTGTTGGCCATGGAACAGGTAGTTTTCCAGTAGTGCAAATAAATTTAAGGGTAAGTTTTCCGTATGTTGCATCACACTGTTCCACTGAGCAGAAAATTTGTGCCCATTAACATCACCATCTAATTCAACAAGAATTGGGACAAGTCCAGTGAAAAGTTCTTCTCCTTTACTCATGGTACCTTTCTCCTCTTTAATGAATTCTTAAACAAAATTATTTGTAGAGGCTGTTTCGTCCTCACGGACTCATCAGACCGGAAAGCACATCCGGTGACAGCTGTGACATTCGGGGTTTGTACCGTACACCACTGAGACCGCGGTGGTTGACCAGACAAACCACGACGCTAGCCCGCCACCTAAGTTATGAGTCAGGAAAAAAGGCGACAGAGTAATCTGTCGCCTTTTTTTCTTTGCTTGCTTTGTAATCACTCGATGACCAAAAGTAAAAACCCGCCGAAGCGGGTTTTTACGTAAAACAGGTGAAACTGACGCTAGCCGGTCTACTAGTAGCGGCCGCTGCAGTGCGGCAAAAAAGGGCAAGGTGTCACCACCCTGCCCTTTTTCTTAAAACCGGAAAAAATTACTTCGCGTTATGCAGGCTTCCTCGCTCACTGACTCGCTGCGCTCGGTCGTTCGGCTGCGGCGAGCGGTATCAGCTCACTCAAAGGCGGTAATACGGTTATCCACAGAATCAGGGGATAACGCAGGAAAGAACATGTGAGCAAAAGGCCAGCAAAAGGCCAGGAACCGTAAAAAGGCCGCGTTGCTCGCGTCCGCAGGCTCCGCCCCCTGACGAGCATCACAAAAATCGACGCTCAAGTCAGAGGTGGCGAAACCCGACAGGACTATCGATTTCCAGCATCCCCTGGAAGCTCCCTCGTGCGCTCTCCTGTTCCGGCCTGCCGCTTACCGGATACCTGTCCGCCTTTCTCCCTTCGGGAAGCGTGGCTTTTTCTCATAGCTCACGCTGTAGGTATCTCAGTTCGGTGTAGGTCGTTCGCTCCAAGCTGGGCTGTGTGCACGAACCCCCCGTTCAGCCCGACCGCTGCGCCTATCCGGTAACTATCGTCTTGAGTCCAACCCGGTAAGACACGACTTATCGCCACTGGCAGCAGCCACTGGTAACAGGATTAGCAGAGCGAGGTATGTAGGCGGTGCTACAGAGTTCTTGAAGTGGTGGCCTAACTACGGCTACGCTGAAGAACAGTATTTGGTATCTGCGCTCTGCTGAAGCCAGTTACCTTCGGAAAAAGAGTTGGTAGCTCTTGATCCGGCAAACAAACCACCGCTGGTAGCGGTGGTTTTTTTTGTTTGCAAGCAGCAGATTACGCGCAGAAAAAAAGGATCTCAAGAAGATCCTTTGATCTTTTCTACGGGGTCTGACGCTCAGTGGAACGAAAACTCACGTTAAGGGATTTTGGTCATGAGATTATCAAAAAGGATCTTAGCCTCAATCCTTTTAAATTAAAAATGAAGTTTTAAATCAATCTAAAGTATATATGAGTAAACTTGGTCTGACAGCTCGAGGCTTGGATTCTCACCAATAAAAAACGCCCGGTGGCAACCGAGCGTTCTGAACAAATCCAGATGGAGTTCTGAGGTCATTACTCAATATATCAACAGGAGTCCAAGCGAGCTCGATATCAAATTACGCCCCGCGCCCTGCCACTCATCGCAGTACTGTTGTAATTCATTAGTTGTCCCCGACATGGAAGCCATCACAAACGGCATGATGAACCTGAATCGCCAGCGGCATCAGCACCTTGTCGCCTTGCGTATAATATTTGCCCATGGTGAAAACGGGGGCGAAGAAGTTGTCCATATTGGCCACGTTTAAATCAAAACTGGTGAAACTCACCCAGGGATTGGCTGAGACGAAAAACATATTCTCAATAAACCCTTTAGGGAAATAGGCCAGGTTTTCACCGTAACACGCCACATCTTGCGAATATATGTGTAGAAACTGCCGGAAATCGTCGTGGTATTCACTCCAGAGCGATGAAAACGTTTCAGTTTGCTCATGGAAAACGGTGTAACAAGGGTGAACACTATCCCATATCACCAGCTCACCGTCTTTCATTGCCATACGAAATTCCGGATGAGCATTCATCAGGCGGGCAAGAATGTGAATAAAGGCCGGATAAAACTTGTGCTTATTTTTCTTTACGGTCTTTAAAAAGGCCGTAATATCCAGCTGAACGGTCTGGTTATGGGTCCATTGAGCAACTGACTGAAATGCCTCAAAATGTTCTTTGATGCCATTGGGATATATCAACGGTGGTATATCCAGTGATTTTTTTCTCCATTTTAGCTTCCTTAGCTCCTGAAAATCTCGATAACTCAAAAAATACGCCCGGTAGTGATCTTATTTCATTATGGTGAAAGTTGGAACCTCTTACGTGCCCAAAATCAAGCCGAGTGCCACCTGACGTCTAAGAAACCATTATTATCATGACATTAACCTATAAAAATAGGCGTATCACGAGGCAGAATTTCAGATAAAAAAAATCCTTAGCTTTCGCTAAGGATGATTTCTGTGAAAATCGCGGCCGCTCTTAGAGTACTGCGATGAGTGGCAGGGCGGGGCGTAAAGTCAACATCTAAGAACCATTATTATCATGACATTAACCTATAAAAATAGGCGTATCACGAGGCCCTTTCGTCTTCACCTCGAGCACAGCTAACACCACGTCGTCCCTATCTGCTGCCCTAGGTCTATGAGTGGTTGCTGGATAACTTTACGGGCATGCATAAGGCTCGTATAATATATTCAGGGAGACCACAACGGTTTCCCTCTACAAATAATTTTGTTTAACTTTTTAATTAACGGCCGGCTTGTCGACGACGGCGGTCTCCGTCGTCAGGATCATCCGGGCATCAATAGTACGTCCCGGCAATTAAAAAAGCGGCTAACCACGCCACTTTTTACGTCTGCAGGCGCCACTCGATTCTAGGGCGGCGGATTTGTCCTACTCGAGAGCGTTCACCGACAAACAACAGATAAAACGAAAGGCCCGTCTTTCGACTGAGCCTTTCGTTTTATTTGATGCCTCTAGCACGCGTACCATGGGATCCCCCGGGCTGCAGGAATTCAATTCTTATCAAGCTTTTATTTGTAGAGATCATCCATGCCATGTGTAATCCCAGCAGCTGTTACAAACTCAAGAAGGACCATGTGGTCTCTCTTTTCGTTGGGATCTTTCGAAAGGGCAGATTGTGTGGACAGGTAATGGTTGTCTGGTAAAAGGACAGGGCCATCGCCAATTGGAGTATTTTGTTGATAATGGTCTGCTAGTTGAACGCTTCCATCTTCAATGTTGTGTCTAATTTTGAAGTTAACTTTGATTCCATTCTTTTGTTTGTCTGCCATGATGTATACATTGTGTGAGTTATAGTTGTATTCCAATTTGTGTCCAAGAATGTTTCCATCTTCTTTAAAATCAATACCTTTTAACTCGATTCTATTAACAAGGGTATCACCTTCAAACTTGACTTTAGCACGTGTCTTGTAGTTCCCGTCATCTTTGAAAAATATAGTTCTTTCCTGTACATAACCTTCGGGCATGGCACTCTTGAAAAAGTCATGCTGTTTCATATGATCTGGGTATCTCGCAAAGCATTGAACACCATAACCGAAAGTAGTGACAAGTGTTGGCCATGGAACAGGTAGTTTTCCAGTAGTGCAAATAAATTTAAGGGTAAGTTTTCCGTATGTTGCATCACCTTCACCCTCTCCACTGACAGAAAATTTGTGCCCATTAACATCACCATCTAATTCAACAAGAATTGGGACAACTCCAGTGAAAAGTTCTTCTCCTTTACTCATGGTACCTTTCTCCTCTTTAATGAATTCTTAAACAAAATTATTTGTAGAGGCTGTTTCGTCCTCACGGACTCATCGGACCGGAAAGCACATCCGGTGACAGCTGTGCCACGTCGGGGTTTGTACCGTACACCACTGAGACCGCGGTGGTTGACCAGACAAACCACGACGCTAGCCCGCCACCTAAGTTATGAGTCAGGAAAAAAGGCGACAGAGTAATCTGTCGCCTTTTCTTTGCTTGCTTTGTAATCACTCGATGACCAAAAGTAAAAACCCGCCGACGAGTTGCGTGAAAGCAGGTGAAACTGACGCTAGCCGGTCTCTAGTAGCGGCCGCTGCAGTCCGGCAAAAAAGGGCAAGGTGTCACCACCCTGCCCTTTTTCTTTAAAACCGAAAAGATTACTTCGCGTTATGCAGGCTTCCTCGCTCACTGACTCGCTGCGCTCGGTCGATTCGGCTGCGGCGAGCGGTATCACTTCACTCAAAGGCGGTAATACGGTTATCCACAAGAATCAGGGGATAACGCAGGAAAGAACATGTGAGCAAAAGGCCAGCAAAGCACAAGGAACCGTAAAAGGCCGCGTTGCTGGCGTTTTTCCACAGGCTCCGCCCCCCTGACGAGCATCACAAAAATAGACACTCAAGTCAGAGGTGGCGAAACCCGACAGGACTATAAAGATACCAGGCGTTTCCCCTTGGAAGCTCCCTCGTGCGCTCTCCTGTTCCGACCCTGCCGCTTACCGGATACCTGTCCGCCTTTCTCCCTTCGGGAAGCGTGGCGCTTTCTCATAGCTCACGCTGTAGGTATCTCAGTTCGGTGTAGGTCGTTCGCTCCAAGCTGGGCTGTGTGCACGAACCCCCCATTTCAGCCCGACCGCTGCGCCTTATCCGGTAACTATCGTCTTGAGTCCAACCCGGTAAGACACGACTTATCGCCACTGGCAGCAGCCACTGGTAACAGGATTAGCAGAGCGAGGTATGTAGGCGGTGCTACAGAGACTTATTGAAGTGGTGGCCTAACTACGGCTACACTAGAAGAACAGTATTTGGTATCTGCGCTCTGCTGAAGCCAGTTACCTTCGGAAAAAGAGTTGGTAACTATTGATCCGGCAAACAAACCACCGCTGGTAGCGGTGGTTTTTTGTTTGCAAGCAGCAGATTACGCGCAGAAAAAAAGGATCTCAAGAAGATCCTTTGATCTTTTCTACGGGGTCTGACGCTCGTGGAACGAAAACTCACGTTAAGAAAGGGATTTTCGGGTCATGAGATTATCAAAAAGGATCTTCACCTAGATCCTTTTAAATTAAAAATGAAGTTTTAAATCAATCTAAAGTATATATGAGTAAACTTGGTCTGACAGCTCGAGGCTTGGATTCTCACCAATAAAAAACGCCCGGTGGCAACCGAGCGTTCTGAACGAATCCAGATGGAGTTCTGAGGTCATTAT
+
%%%%$&&(&'%&%%%%&&$%&(*./=?CEDHJJGIJJGJHIGGJGJJHFDEIGJJJEIFJJJGJJJJJHJJJIJJJJJIBBCDGJEJHIJFJJJJIJJGGFDCC6667:::BB@A?@FFGJJJJJFECCAGDDGJJGJD?>@;J@>55EFGJFJJHGGB@((((((&'(++21222555CC>>>FGE><<<=;;7411+++44+++-HEFJEJEB521,4445@@>>@GJJJGGEC<=<<6DCCCFE@BBA20.)()001DHJIGJJJHHFJJFJJJJJJJJHBBCJJ>==;::?BCEDFIGJJJIB@DIJHJJJHFJIHFEHA3HC??ADDECJJGIJIGJJJJJJJGFJIFH?@@@FJGJJJJJJEJEIGJJJJIGGEJFJJJJJFHJJFFJJJJJHGHJJGJJJJJEJJFJGDJGCB?JJECDEDDFB=99?;JJJFHJBDCFFHJIJJJIJJJJIGJJJJEGIECCDJJC?BGFDFDCAB???78879999?@?DBAACHDFECBCJJJJHJEDBDCJDCDH;9879EGFJJJFJCEA=;;2?FFHBJGIDIFJ@C?;6668GIEFGCGDEFEJJJDDEGJJIIGGJ9989J?=<<???B>>>@CEFJGFJJJJFJJJDJJJJIEJHGJJJGJGIIJA400-./*/,<==;BDCCECFGEIJJGHJJHHJJGFGFGHJFHBBBDAJJJIHHJHJHJJJ6HIJGJJIBJIFC****99ECADEEEIJJHH?>8898888222.++,-.+'(+,1:>@ADGGHCEBHEFJJGGJEF=443.3<=?AB>::::HGGHJBCDFJJJ=<<=<><99.,,,;BJJJJJIHJJJHJJJJGJF54411+&$$$%))*:AB@<<=>FFEJIIJEJFJHJJJJJJJHJHHIJJJDJJJJJIDFFEHJFJJJJJJJJIJGJH@CEC:ABJJJJJJFIFJJJJH<9(BDCEIIHJHGFIGJJDDFDJGDFJHD6557755,,(''(..BB?>>@CAGJFJJGFHJGJIJHJGJJJJHFIJJJJJJJJGJJJJJJJJJJFJJEEDHFJJIJJJDGJIGFJJJGGJHFGJJJJJJJ?44J;:;;J3333<ACGFJIJJIGE4298.:;DFIJJJ7667JHJJJEDBCDDHIJEDE<C??@EGEJJJJJGEHJH<..--+.223223./00,+*'&''+64445C??:;*-77=JJFJJHJF:9<8DBBCJJJHB>@<==+++)&'&(+%&((**134,,,,331100&*''(&&%,-1---.877?<554''''''%'*(++,',,(''(//.4313**+161/..--,/4'+++38;>:=<=????CFGJDIF???1.&&&(-.,)))GEFFEHFEGFFJGJ)))(***9CGHJJJGJJJGJJJBAAAHGHIHIFIEIJE9;;<>@@E=65412/,*,--0,++.0132*)))4211/+-,,---+)((***//00---00/*')(+33689=ADGIIGJHIHJGGFGFGHGDJJHHGFF>>>GA@'&&*++,1668:GEJJGCFJIIJJJIIJHJJJJJEGJJJCF?<;2953--./,.BBEFDJF@BAAG222=EEE6557:666+)%%((+++@JJJGJJJJFJJJJJJJJIJJJJJHJGIJHGEEDDJJJJJJHIH++++BJDC9..&&''??CJJJEJJJJHHDBEJJJJ;;;;IG5555=@CFGBBACDDB@BHFJCFDEIJJIJIJJJJJJJJJJHHJJF>9::EECHGJHJHJJIGFHGIJJJIGHGJGJIHJJJIFGEJHJJJJIJEIHHFIIFJJJJJHFJJJEFFCA=:===A@A<99HJ???<CF9FJGGEFJA=>>=>'$$$(+,*)+,<<FHJ><=?A;<0/334EGFJIJJJJJHJBAE?FJJJJJGJJIGJJIIJEGEEF>=>>H666<7I:2BDFIJJED>JFJFFHGFCBEGGJJIFHIJJIHDDDEHIJJ2001BDB@@@AJD====CFFJ?=?:99333375-)))&&&&&&'453567<EDCBAACBBIFJJJIBCACFGHFIHIJCABBHJGEIIJJEDFFHJJFFJJHIJH@BFB9889<CBBGJEI;DB9889JGHJJJGGIJHJFCJFJGIJFJHC?@)AGFJHFFD880-+#$%%''%(+13,+)'((()))++//2()-..@@@BDBEFJJEIJJJJIFJ=;;;1/)))*+''//443+,+.1456@BEIHEIIGJFH996:J;JHGJJHJJJGHJJJEHHIDHCH=<AA<<<<F89999EHHGFJIGHJHFJJJJJJFJGJJDBA@CADGFEJFFFFI?776*))),(*''2;:::>?ECEDFFHJ==<=<;*%$$%'$%+,7../.85566<=A@AIFGHFJGHGFFJFFGJJHHFIFJEEDCAAABJJJ2222@@@>==<655000110003,+))),-++*))5>@>><=:;;8544558867677112/1-*,<A744>7EADBCEEJJGJHJJFGHJGGFEDCJJJJJJJGJJJJIJJGJJGFEJJJDJJHHFJGHGEGFHJJEHHHIJJJJJGGJJJHJJJJHJJJJFGJHFGGJJIJHH@???@;2-%%%%+())AB>=?BEEDEJJJJJEFJFIFJFJH=36::=C=;.+,;B<50-(-/1*(''&%%'(),+,--.//:<>@HFIHF@>??JHJJJHFGGGHJJFJJJGJHJEA?@BJIHJJJFIIHGGFGEGJIGJHJIJJJIIJJJJJJGHJIJJGFFJFJEDBD@F))+,6--..6JFE9882323849?9BD@>@=766<=667HJJJ9999??@JJJGGF?>==<?21//5DAA7677888;987-))))((..**,,>7701110>?DDJFJHJEBCCJ@?@JJJHJJGIIIIIJGJJFCAFHI@>?>44<8:;+**)0117711'$$#$&%&%)*))()26758:C:870/94.---700.*+)-4*'('-+*&'(+++****,379BEJEGIHJJ@@,+++=8+;9;367,79;JJEJ<;1,),)))00../?GEJGAACBHJFGBGECIHIJIFFJJJJJJJJEEEFFDGFDFDECD=988757:<GFJHEJJ::,))''(')11,,)/49?DDJGEFFGJB=<54--@AAEEFJJJJJJIJHJJDCCBDJIGJJEEGIJIJJJJJ?>5;<(>IFDEFJJGHJHJJHFCH@A@AEJ?>B;=<<ED@89EEJJHGHJIHJIJ?>>>JABAC==<=@@??CD@???FGJIGEJ77769...1<:556;>>)((&''(21,,,***.,'****..//1086677889>EFGGGGJFJHFHC<<DFHJJE///7/07JECCDAB6799IIJJJIJGCFIBA@BEJIJJJJJHHJHIEHF:CEIHHF=@A?7655=>JEHJGG>>=?8888>1../28:AB><<=;55;;;::>;:805709?@;99:9:;=:::JJDBBDGBBA@@>??CAB?.--('((&&067C:=AEEJB?1037:====DD@??=>A<:53:9301110(())*('''(<<FG?555;BBCGFIGEEFHHJJJIJGJCCBEHJJJJJJEFIIHH>>>>IJJJJJJJJJGGHGJJEI=<<=IJGH@@@AJJGCABAAFGA<?EEIHDBBAFJFHJJJJIJIEFGIHIEE6566=<=>JHJJHJIIGJJHIJHDHJJJJJGJFE(%%%&&%&-,,/9==>@>>@9IHHGIGGJ*((*(((&&'+++-))*+3--+('16@DFBGJIJJIGEJHJJFJHJFEFGJJJ>;;80-*(%%%%)*)//0DHJJJJJJJJJIJGJHJJIHJJJJJJJJJJHFJIGJJHGJJJIJJBI1001JFDJJIJIIGJHJJJJ(''(GIHHJHJJGEEEGGJJGFJJJCABHJJDJCBIID<9455589CCDCCIHEJFJJIG;;;<FDJJJHJJHHGJJJJG<;:6+A@ECCDBBIE;:99>EEEIJJIJIIEFJJJJIJEEGFJDGGE:9;?=A4<1((28;<==GFHDAABDDEJJJCHJHJJJJJJJJJJJJJJGHHJJDBFEFJJJFJEJFDGJFJD??>@EDGJFBBB<<;//(())8?ADGDJJJJJHJGJJJHJJJEEGHJJIGJJJIAAADJHGDHDGJIJJEJGJJGA@??><EBADIDHCEFFEEJGGDGJJJHGJJJJIGHDGEEFJHJ=;36664444=AB@FEEGBDJ?@@A<;;<G@?F;:<=HFJGJIIJHFJIJGJGJFEICBBA@ABGJJ.))?5GFFGGJIIDJJJHJJJJJJIHJJJJ>6EHJDFJHIJJJJHFGHHD(((()(''44499<<ADIJJJJJJJJFDID@@@BHEDB?<<<1&&&-/445;>EEJJJJGC@@AJJJGJJJIFEFFJIJEJJIJJIDDJED=-+*,,5(()@DCGB>7===--,,-89B@<=<=EFGEDEAB>@H=<><877:<7?EEDGCJFGFB>=?@C?FJIFGJJJJJGJJJIHHJEHJHGHGJDGD871+0002&&&&+*$%$%&'1)(((<@A9999<<CCDI@@74468@>JFHH@FHGHEJJJIGGGIGJJIJJJJIFGBCFBE@?DJHIJHIGGJ4+++.++,@BCFEA>>9JFEFGFJIEFFJJFB@91134;....*()*+/*&'&&'((''').*+05679//0BBC?>>BEDJ?FJJJFHJJH>>3-)&&$$'(''&%$$$%%%2(((''('*++..1255746DGIEC??JJIJ:9::????GGJAAECDFFHFHFACFGHFHJFJE>?ABFDEEIGJJFECDCJJJJGEJFJJJJEFJHFDHJB?BADJEJII2223IJFGJFJFFJJJDCDFCABAABJIFJJJIJIFJEGGBBEC>?>;:777363456833200--.<>=?JCA=:??BBDDGFEJFJJJJFCDAJGJJIJJHD;<<<BIJJHIECFEEC..--/07:<=;;;;C98-1,,,-+))*7788:>>>ACDC:4556554744691)::BCCBFGFJJGJHIEAC???@AC@@@(''(99:6434589799:DJJGBAB@B@?@AB@A@@JJJJIGGGJJDEDGE)(((,,,4;?FJC>BJEJFJEJHJJIJEGJFJJJJIEABJHGIH;**)///7***+-,-,+++/*,,,<>;98=8ABCBAC2222==@GHJJFJH@@;<<C?=>?DD888>JIJHJCAD@=,(''(%&''/-,,,-,,787=>@DB+**46842559>A=CJJEJIGJIIJIIJ>=====>7666@CCGDJJGJHFJJGJHIFGCIJGDCJAB888GC(&&'355?:9:;3.>ABDHJHIJHIJGJIJDJJIJIGJJJJIJGJJJIGGGJJIEJJJHHJ;:::JJJJJEDFDCFIJJJJJGFJJJJHIJGJIHFBJEGFG@A=;<A>=>?4444@EBJJEFDEFGIGIIJIGIJJGJJHJJGJJGJHJGABJBFDJJJFIJJFGJJGIJEIJJJJHHFEIHJJJDHDGDJHHIJGFIJGJJEIJGHJJJGDGIJJJJJJIJGJJGFFGJHGJGFFJEIJIGJGJ@>AACBDB@BBJIBIJJGIJGEBBCCCA4.---AFFEEGJGEFHGCE<4DIJJJFHG?E:+'((BD==GGGJFIFFECGDDF=HGHEHJHHEGIJJIJJJDHEFIFHGA;8;B@@EIDDFD?<99;?FBDCCFI@?>>C+,BHJHEFCCE?<7730*%&&''.///4))*5CCA?><?@BJJHJFFDJJIHFHGGFHGAA@@GJJFFFFGEHEJHJIFEGHEEC3333:;:9978...>>>9>>;;<<JEBCGHBBA??;7=@AJ??EHFJGH@;<DEFDJGGIFF<<<<?79HFDAB@@JJGJJGJJJJFDFDEGEHGCDJHFGBDFFJJGJJIDHIGFDGGJJJIGEEHHHFEHJD??@<966446<CDHE@@@CHJGGDDEGAFFACCBFJFE@=?B4-,-;>?<<=?<8A=>G0BA=DEBGDGIJEE@@@@B444BEFHICA:5123?JFEE;::;@A32,''&(5455?EEFCFEEEH@AAAJJECEHFC<4'''''((((87898:@@DBBDC@BB?AI;;;=FFDEEJEJJED7666DABBEFEDE33229=?A;44:;33216670.--;=A5555BC@:9<@BA<;9:7773/*)**-,-..03001/4=>2.,?>@@@@EEIJEFFEGGEJJIEHJGJFJEHJJJC@:6>;322+++(-)*//(&%(((--.97---44.,,1<89<CFDJA@@@CEC@B*)&***344HEGDEECHHJDJJIJJ=?AJJACCEBEFFFEJJHJFFFHJIJGJD?BBA@C/./3/89ACFDEHHGJJGH=;;>5EJGIJJJJIJGEHJFJEFJHDEFJGJDBDBB>>@DH;:;:@???80---BEEJIJIGJCCAB8888?0/--+)*267?AEJJJFJFHIJHFFEGHJHGHJG>*))=<=BFGJHJJBBD=>99::FJGFHJHJIJIFJGFCCEEG@3&&&&''(*%$%%&').,.-3//362,+,20***))))0ECDBADDJGCDBDDFFEJ@EBCCEEDCHEFEEFDDEEJIJJJCC,,,-,,,,,'&&*('(,79?CA;;;FDEA2110999?>>?86732/,+,*33...+(&((.,*'(3GDB@>?A@FEGJDHJJJIJGJGJJBJAGJJJJJJJEDBB9;=;JFHA???HI99BFIGHC=IFGEI<.,,,JJ@@@@GJHHGIJJJFADJD>@C;999:FJD:9>?@>;;<FFJHJFHJFHGGEEEDABA666570<<?CFDFHJHJCA>><<5555?:4A?)((((=@BEJEGIIHGJHJIEDDFAEIIIJJFBCBBBBAADIHAA@@CJ@JGJDHIJIFFEB>><<=?A7EIHEFGJFJJFIJJ@?@@EDJIJJHJFJIJJJIJDGFHDEJFDEGCA<:8&%%&;<;9;<898)'''%%%%))(5DHICCE8770*))*4129:AGFIEBC??@@JJIJJJEG8888EGJJHHJIJADCBHIHHEGFJHGJJHJJJJFBJFIJIHJIDHIB:;:6''''&&&3542013-,,1)''(-*)*)+++/++***+,***+45;@<<<>?A<;9:?@EJHCDC<D6867HIDIC=GJIGECEI>530../-.23:8<:1*&&((.9682...134('&/1133,''(:>?>999?GA=<<?CDF9/,+-,+..+(''*)***/222011200/0BCCEHJCC@C?>:+/0220...0E?EFJJJJJGJHIJJJJGIJJJJJHGJHH<<<44,,-,-(&&&+,2356>AF;:::BDCEJFGAAA@;;@@IHGFFEHJJGJCAAC4F<?ACGGIA??AFGIEJIGHJC3+++,=@@>>==?<,,,,/=0112BHJHJJFF?=?GB3111*(
@Glass_T7V_21_D3_14_6_10
CCAATGGCATCGTAAAGAACATTTTGAGGCATTTCAGTCAGTTGCTCAATGTACCTATAACCAGACCGTTCAGCTGGATATTACGGCCTTTTTAAAGACCGTAAAGAAAAATAAGCACAAGTTTTATCCGGCCTTTATTCACATTCTTGCCCGCCTGATGAATGCTCATCCGGAATTTCGTATGGCAATGAAAGACGGTCAGCTGGTGATATGGGATAGTGTTCACCCTTGTTACACCGTTTTCATCAGCAACTGAAACGTTTTCATCGCTCTGGAGTGAATACCACGACGATTTCCGGCAGTTGCATTGTTCAGAAGATGTAACATGCTTACGGTGAAAACCTGGCGTATTTTCCCTAAAGGGTTTGTAGAATATGTTTTTTCGTCTCAGCCAATCCCTGGGTGAGTTTCACCAGTTTTGATTTGATAGCGTGGCCCATATGGACAACTTCTTCGCCCCCGTTTTCACCATGGGCAAATATTATACGCAAGGCGACAAGGTGCTGATGCCGCTGGCGATTCAGGTTCATCATGCCGTTTGTGATGGCTTCCATGTCGGCAGAATGCTTAATGAATTACAACAGTACTGCGAAATAATGGCGGGCATGATTGATGAGTCGCTTGGACTCCTGTTGATAGAATCCAGTAATGACCTCAGAACTCCATCTGGATTTGTTCAGAACGCTGGGTTGCCACCGGGCGTTTTTTTTATTGGTGAGAATCCAAGCCTCGAGCTGTCAGACCAAGTTTACTCATATATACTTTAGATTGATTTAAAACTTCATTTTTAATTTAAAAGGATCTAGGTGAAGATCCTTTTTGATAATCTCATGACCAAGAAAATCCCTTAACGTGAGTTTTCGTTCCACTGAGCGTCAGACCCCGTAGAGATTTCGAAGGATCTTCTTGAGATCCTTTTTTTCTGCGCGTAATCTGCTGCTTTGCAACAAAAAAACCACCGCTACCAGCGGTGGTTTGTTTGCCGGATCAAGAGCTACCAAGCTTTTCCGAAGGTAACTGGCTTCAGCAGAGCGCAGATACCAAATACTGTTCTTCTAGTGTAGCCGTAAGTAGGCCACCACTTCAAGAACTCTGTAGCACCGCCTACATACCTCGCTCTGCTAATCCTGTACCAGTGGCTGCTGCCGGTGGCGATAAGTCGTGTCTTACCGGGTTGGACTTAAGACGATAGTTACCGGATAAGGCGCAGCGGTCGGGCTGAACAGGGGGTTCGTGCACACAGCCCAGCTTGGAGCAAACGACCTACACCGAACTGAGATACCTACAGCGTGAGCTATGAGAAAGCGCCACGCTTCCCAAAGCGAGAAAGGCGGACAGGTATCCGGTAAGCGGCAGGGTCGGAACAGGAGAGCGCACGAGGGAGCTTCGGGGAAACGCCTGGTATCTTTATAGTCCTGTCGGGTTTCGCCACCTCTGACTTGAGCGTCGATTTTTGTGATGCTCGTCGGGGGGCGGAGCCGCCTGTGGAAAAACGCAGGCAACGCAGGCCTACGGTTCCTGGCCTTTTGCTGGCCTTTTGCTCATGTTCTTTCCTGCGTTATCCCCTGATTCTGTGGATAACCGTATTACCGCCTTTGAGTCAGCTGATACCGCTAGCAGCCGAACGACCGAGCGCAGCGAGTCAGTGAGCGAGGAAGCCTGCATAACGCGAAGTAATCTATCGTTTCAAAGGAGAGGGTGGTGACACCTTGCCCTTTTTTGCCGGACTGCAGCGGCCGCTGCTCGTAGACCGGCTAGCGTCAGTTTCACCTGTTTTACGTAAAAACCCGCTTCGGCGGGTTCTTGGCCATAGAGTGATTACAAAGCAAGCAAAGAAAAAAGGCGACAGATTACTCTGTCGCCTTTTTGTGACTAATCATCGTGGCACTGCGTCGTGGTTTGTCTGGTCAACCACCGCGGTCTCAGTGGTGTACAGTACAAACCCCGACGTGCACAGCTGTCGCCGGATGTGCTTTCCGGTCTGATGAGTCCGTGAGGACGAAACAGCCTCTACAAATAATTTCTTAAGAATTCATTAAAGAGGAGAAAGGTACCATGGTAAAGAACAAGTTTTCACTGGAGTTGTCCCAAATTCTGTAGAATTGAATAGGTAATGTAATTGACTCAACATTTAATGAAAATGGTGATGCAACATACGGAAAACTTACCCTAAATTTATTTGCACTGGAAAACTACCTGTTCCATGGCCAACACTTCTCACTACTTTCGGTTATGGTGTGTGATGCTTGCGAGATACCCAAATCATATGAAACAGCATGACTTTTTCAAGAGTGCCATGCCCGAAGGTTATGTACAGGAAAGAACTCTTAAATAACACAGGAACTGCAAGAACACATATGCTGAAGTAAGAATTTGAAGGTGATACCCTTGTTAATAGATCGAGTTAAAAGGTATTGATTTTAAAGAAGATGGAAACATTCTTGGACACAAATTGGAATGCCACTATAACTCACACAATGTATACATCATGGCAGACAAACAAAAGAATGAAAATCAAGAATTTAACTTCAAAATTAGACACAACATTGGAGATTGAAAGTAGCTCAACTAGCAAGCATTATCAACAAAATACTGCAATTGGCCATGGCCCTGTCCTTTACCCAACCATTACCTGTCCACACAATCTGCCCTTTCGAAAATCCCAACGAAAAGAGAGACCACATGGTCCTTCTTGAGTTTGTAACAGCTGCTGGGATTACACATGGCATGGATAAATGTACAAATAAAAGCTTGATATAGATCCTAACCAGGGAATCCATGCATACGCGTGCTAGAGGCATCAATGAAACGGAAAAGTTGCATGGAAAGACTGACTGGTTTGTGTTGTTGTCGGTAAACCTTCTGGGTAAGAACGATGATCCACACCCTCAATTGAGTGGCGCCTGCAGACGTAAAAAAAGCGGCGTGGTTAGCCGCTTTTTTAATTGCCGGACGTCCCGGATGTTCGATTGCCCGGATCATCCTGACGACGGAGACCGCCGTCGTCGACAAGCCGGCCGTTAATTAAAAAGTTAAACAAAATTATTTGTAGAGGGAAACCGTTGTGGTCTCCCTGAATATATTATACGAGCCTTATGCATGCCCGTAAAGTTATCCAGCAACCACTCATAGACCTAGGGCAGCAGATCGGGACGACGTGGTGTTAGCTGTGCTCGAGGTGAAGACGAAAGGGCCTCGTGATATCGCCTATTTTTATAGGTTAATGTCATGATAATAATGGTTTCTTAGACGTCAGGTCTGGCACACGCCCCGCCCTGCCACTCATCGCAGTACTAGAAGCGGCCGCGAGACTGCAGAAATCATCCTTAGCGAAAGCTAAGGATTATCTGAAATTCTGCCTCGTGATACGCCTATTTTTATAGGTTAATGTCATGATAATAATGGTTTCTTAGACGTCAGGTGGCACTAGAGTTGATCGGGCACGTAAGAGGTTGCCAACTTTCACCATAATGGAATCGAATATAGTTACCCGGGCGTATTTTTTGAGTTATAGATTTTCAGGAGCTAAGGAAGCTAAAATGGAGAAAAAAATCACTGGATATACCACCGTTGATATATCCCAATGGCATCGTAAAGAACATTTTGAGGCATTTCAGTCAGTTGCTCAATGTACCTATAACCAGACCGTTCAGCTGGATATTACGGCCTTTTTAAAGACCGTAAAGAAAAATAAGCACAAGTTTTATCCGGCCTTTATTCACATTCTTGCCGCCTGATGAATGCTCATCCGGAATTTCGTATGGCAATGAAAGACGGTGAGCTGGTGATATGGGATAGTGTTCACCCTTGTTACACCGTTTTCCATGAGCGAACTGAAACGTTTTAATAGCTATTAAAGTGAATATGCCGCAACGATCCGGCAGTTTCTACACATATATTCGCAAGATGTGGCGTGTTACGGTGAAAACCTGGCCTATTTCCCTAAAGGGTTTATTGAGAATATGTTTTTCGTCTCAGCCAATCCCTGGGTCAGTTTCACCAGTTTTGATTTAAACGTGGCCAATAACCGCTGCTGGCCCCGTTTTATCACCATGGGCAAATATTATCGCAAGGCGACAAGGTGCTGATGCCGCTGGCGATTCAGGTTCATCATGCCGTTTGTGATGGGCTGATCTGTGGCAGAATGCTTAATGATCCCGACATTATGCGATGAGTGGCAGGGCGGGGCATAATCAGATATCGAGCTCGCTTGGACTCCTGTTGATAGATCCAGTAATGACATCAATTCCATCTGGATTTGTTCAGAACGCTCGGTTGCCACCGGGCGTTTTTTATTGCGTAATTGCAGACCTTCAGCTGTCAGACCAAGTTTACTCATATATACTTTAGATTGATTTAAAACTTAGTTTTTAATTTAAAAGGAACGTAGGTGAAGTGTTTTGAATAATAATAACAAAATACCTAACATGCAGTTTTCGTTCCACTGAGCGTCAGACCCCGTGGAAAGGAATTCGAAAGAATATTGTAGATGGCTTGCGCGCGTGATCCTGCTTGCAACAAAAGACCACTACGGCGGTGGTTTGTTTGCCGGGATAGAGAGCTACCAACTCTTTTTTCCGAAGGTAACTGGCTTCAGCAGAGCGCAGATACCAAATACTGTTCTTATTTTAGTGTCGCCGAGTAGTTAGGCCACCACTTCAAGAACTCTGTAGCACCGCCTACATACCTCGTTCTGTTTGATCCTGTACCAGTGGCTGCTGCCAGTGGCGATAAGTCGTGTCTTACCGGGTTGGACTCAAGACGATAGTTACGGGAACGGCGCAGCGGTCGGGCTGAAACAGGGGGTTCAGTGCACACAGCCCAGCTTGGAGCGAACGACCTACACCGAACTGAGATACCTACAGCGTGAGCTATGAGAAAGCGCCACGCTTCCGAAGGGAGAAAGGCGGACAGGTATCCGGTAAGCGGCAGGGTCGGAACAGGAGAGCGCACGAGGGAGCTTTCAGGGGGAAACGCGTGGTATTCTTATAGTCCTGTCGGGTTTCGCCACCTCTGACTTGAGCGTCGATTTTTGTGATGCTGGTCAGGGGGGCGGAGCCTGTGGAAAACGCAGGCAACGCGGCCTTTTTTACGGTTCCTGGCCTTTTGCTGGCCTTTTGCTCACATGTTCTTTCCTGCGTTATCCCCTGATTATCTGGATAACCGTATTACCGCCTTTGAGTGAGCTGATACCGCTCGCCGCAGCCGAACGACCGAGCGCAGCGAGTCGTGAGCGAGGAAGCCTGCATAACGCGAAGTAATCTTTTCAGGTTTGAGAAAGGGCAGGGTGGTGACACCTTGCCCTTTTTTGCCGGACTGCAGCGGCCGCTACTAGTAGACCGGCTAGCGTCAGTTTCACCTGTTTTACGTAAAAACCCGCTTTGACGAGTTTTGCTTTTTGGTCATCGAGTGATTACAAAGCAAGCAAAGAAAAAAGGCGACAGATTCTTCTGTCGCCTTTTTTCCTGACTCATAACTTAGGTGGCGGGCTAGCATCGAGATGGTTTTCTGCGTAGAACCACCGCGGTCTCAGTGGTGTACGGTTCCGAGAAACCCCGACGTGCACAGCTGTCACCGGATGTGCTTTCCGGTCTGATGAGTCCTCAGACAACAGTGCTCCAGAATGATTTTGTTGCGAGTTCATCGAGGAAAGGTACATGGTGGAAGGAAAAGACTCACTGGAGTTGTCCCAATTCTTGTTGAATTAGATGGTGATGTTAATGGGCACAAATTTTCTGTCAGTGGAGAGGGTGAAGGTAGATGCAACATACGGAAAACTTACCCTTAAATTTATTTGCACTACTGGAAAACTACCTGTTCCATGGCCAACACTTGTCACTACTTTCGGTTATGGTGTTCAATGCTTTGCCAATGTTTACCCAAATCATATGAAACAGCATGACTTCAAGAGTGCCATGCCCGAAGGTTATGTACAGGAAAGAACTATATTTTTCAAAGATGACGGGAACTACAAGACACGTGCTGAAGTCAAGTTTGAAGGTGATACCCTTGTTAAATAGATCGAGTTAAAAGGTATTGATTTTAAAGAAGATGGAAACATTCTTGGACACAAATTGGAATACAACTATGACTCACACAATGTGTACATTCATGTTTGGCAGACAAACAAAAGAATGGAATCAAAGTTAACTTCAAAATTAGACACAACATTGAAGATGGAAGCGTTCAACTAGCAGACCATTATCAACAAAATACTCCAATTGGCGATGGCCCTGTCCTTTTACCAGACAACCATTACCTGTCCACACAATCTGCCCTTTCGAAAGAATCCCAACGAAAGAGAGACCACATGGTCCTTCTTGAGTTTGTAACAGCTGCTGGGATTGCACATGGCATCAATGATACTTAAATAAAAGCTTCAGATATCGAATTCCTGCAGCCCGGGGATCCCATGGTACGCGTGCTAGAGGCATCAAAATAAAACGAAAGGCTCGGTCGAAGACTGGGCCTTTCGTTTATCTGTTGTTTTGTAGGTGAACACTTGCTGGAGTAGGACAAATCCGCCGCCCTAGAATCGAGTGGCGCCTGCAGACGTAAAAAAAGCGGCGTAGATTCACTTTTTAATTGCCGGACGTACAATAGATACCCGGATGATCCTGACGACGGAGACCGCCGTCGTCGACAAGCCGGCCGTTAATTAAAAAGTTAAACAAAATTATTTGTAGAGGGAAACCGTTGTGGTCTCCCTGAATATATTATACGAGCCTTATGCATGCCCGTAAAGTTATCCAGCAACCACTCATAGACCTAGGGCAGCAGGATCGGGACGACGTGGTGTTAGCTGTGCTCAAGGGGTGAAGACGAAAGGGCCTCGTGATACGCCTATTTTTATAGGTTAATGTCATGATAATAATGGTTTCTTAGACGTCGAGTATTACGCCCCGCCCTGCCACTCATCGCAGTACTCTAGAAGCGGCCGCGGTAGGAAATAATCCTAGCGAAAGCTAAGGATTTTTTATCTGAAATTATCTACATATGATGCGCCTTTTTATAGGTTAATGTCATGATAATAATGGTTTCTTAGACGTCAGGTGGCACTCGAGTTGATCGGGCACGTTAAAGATACAACTTTCACCATAATGAAATAAGATCACTACCGGGCGTATTTTTGAGTTATCGAGATTTTCAGGAGCTAAGGAAGCTAAAATGGAGAAAAAAATCACTGGATGTGCCATG
+
9/**+:>>=BABJJJJJJJJJJJJJHEEJJJJJJJFFEJJJJJJJJG5556JHJJIJJCBE53---.5:878::;IJJHJHJJJFIIDDJJJJJFIIJGJFJ>????9=ACDCDFFJGFIJJJJJJJHJBBBAFC9500)888:=>AE>BCB>ABCJJGCFFDJJJGCB??>>BB=>:5;;;ABBJ9999;4..2,,.2)(((:<BJC??99444:I>>=<CD9=>??HG?((((CEICAADF.&&+'%%&&'1128EHBCCBDDDDFDJJJEEFGHHEEDIIGFGEGJJDFGDCAH-,,(*((($#$%$%'$$$$$%&''&$$$%('''('*--3;98754./+*)&$#$'-99AEA;<AHE=<=>21.'&''*'(,/-*-/))&&&00CJG??@?JFG:=EB31002/,(('%($$3822135))()''&''%%%&&-011<HHGGDEHEJJJGJHJJJEACEJGCEJHFAGFIFCFIJJJGJHFDEEFIIH@??:877>DJGIIEJJGEJJJJJJJFHGEGBEI=FDCDEBE;999HIJDCFHJJGJGJGJJJ1111EDBB9>CAA@@JDJEDJEHA??,,,.<;:5+)'(''###%(%%&(%%$$$%%%''%'),+,,($$)=@AAJCA:354/(',&'0/3;<GEGCCDJC<=GJGEHJFGCBBFJDGF?=956>=;::=@''''>:;=7BECEGHFD6?36BBB????@G4443666@>@CAFIIJJIGJHJDAAAJE===>HIJEHCEEFGBECA@>,&,-DCDAJADAFGJB?>>DDCHJJFDBGFHJJ>AA>CEB7589EJEDCBC;;;;?BACB0001B<<C=<;>=<?<<?GEEJJJJGHEFDGGHGEDDA77=?JCCDBC?:::95310111,+))(%%&&&%',,,446?>2**/.22397766<<?C;21....+111<+**+86+((/))&&&-,-3=<<?DA<:36641***''///435:1.'&%%%%'&')''()-.6))('%%%%'/3110:BGJJ??==>=BDGB?==;;449>>=>9335;88;=ABA>=918979*))*DHHFEB=++++569:AJJI>>;4-,,-242369;=5555676<@AC=;;;;EB??FJIJJEF11127;.+&&-.10-./0*))&)+&%&'((&&&%%%%&&&&&&&/,:<9<==C/....)''(+///<:77:6>1//1JFECEGEDCEI<<<<=<=>GD??9'''-C::91788=6667::<;:::783('''0'%'&)((+////04/3::=>;;::<;<:55445242+))*)300089@>?===9878A9555'''*&%&%&)0+:<?BBAAABAECDD@@>?@@CACCCBBJEF8656922222///.000)'(.,--,+*('''/652+*('(**477787768'&&&--/*+,78BHDB8887=<<:964343(012@@HGHGJJJJCBABJIJI.--.(&'87533220.+)))**+4567773326((*(,;;89%%%&+(')0067477>@ABAC6666?1...08:<<>;('',.0++,11;<:;;<C====:DC>=??7799;<FEGDJGAB@@B@EE8887?52-++''&&.:AG@@D000&&&&001655610002//19<>ACAA@@BECCDEEF8888@AE:999EJHFEGEH@@@@F86,++*)$#$%(&%%&''('&&&**999:A>5555<5?C?==2.6=211/0-,-,/335((())(()()&''(++89>@ADFGGBDF@@<4D@>@JJIJIFHJB:8++9IFHDE<:750011.)(()'&&$'&('(()()049=>?@;676>3334DDIDC9@BHIFIEHIHHIJDG899:BGHH@A?<:@=8&&%&).-./'%%$$%)**%$$$$$*.005AFEGEF@><<>?JGDJHJEHG>>>?JA7444;;::98)))+2002799<;@?>???775567<2/,,/0B>@B@><954''7;:89::EBBCDCCAD@?@GCD877:<87778:999/.++(('*1'&&%*<C=CA/***(())*('*28=BBFFCHC@B>665670***+,,,./30..0.//<==:<88?:;;2;0-&&%$$%%&%#$$%$%(%%&&'$$'$#$$%&&%%%$$%##$$$%'%###('&&$&$$&))(())/133211%%%'+&&((*1*''+-+'%&&))++)&'%$&',)('())'&'')*++*'''//1:86789@=11115677999763-*'&&&%*)((,..124511036766678::7554345577;;==86656679:;;:::5122297989;721**41532.-))&%&##$%&&&%(()*&+))'''&'''%%''(&&&&*)()*('%%&(&'*-/258755544468=477778832((*()+326;<;6//+++/<;=><:9::;;80//8>>><;;:;<<8877;:9787332-,)(&%$$&'236844:8899=<9421004224:98:8886798222::111'''*/2//.)'''&&&++++*/57;GEAABBBEEEG3330((*)))''(.-&$####$%%(%$$$$&%%%&%&'&'&&'))+&%%$%%&.-,,3((((+-****/21430,/3.*(-7DCDBDFFEJGHIHGDCDEHH<:7.-94/-**-+(%%*'+.259=<9<76==BABIGJDDCCHCA990,+,.0102229<==>>>B?BB??>8:33:;DBJFD7776-,,,)'&&)&&&)57>=22449;:7,,,**.0)(%%%%'(.0()'&')((*''()-057>211199:82**&+''2+1.)/30-((&%%%$$$&+*)%&&&%%$%&'*''(')')(%('&&'&''($$$$$#$###$$%&%&'('''&'%&'')*)'$$$(&&&4;ACACAAFCBA@@,+((-=@B;933366@BABB>=<<:;9187?A96063334:8766)(((11340.''(+/)((().01*('(=>>==CEJEFDHJJFCCEBJFDC>>>?@@@A<<;6?>=>?ABEFDCJJHEJEFHJHEGHJHAGHE=;<;;<B=AJD?D221,,)))(*('((''()+,*,+*-//.-./.,,,01478987/-99;@??>>FJGHHJFEGG8888BABDBCDJ?@@@JGCE---0/...;B,,,+..@9<<:5566;>;;C;;;<GJHJGFA<100@CCEIDCA00.-/,&&&*2;>=A@CGFDDGGIGEGEGEJEJJJE===::>...0=20/(((((+0,&&&&)('('))*'''=;:=BDFEEGFFHIJJFAA??@;:,''(.24((()-*&%()(*/-**+1::8::;;II>EFECDFJBE=:==433%%%%,-;555./.-0/))))8CBC@AABGIJJJJJFHJIJJIJJJJIFJJJJJIJIJHJGJJJJJD;,-44?4445@CJG887**(),,&''''''>----<9883375'&&&))*13*111..-/3.(%*&'$#$&'(&&'((*.1+<?JIJJDJG@ED>;99946))%((+,,,.0567<9899EBDEFB6555??=>?@CJJJJGJFGGJGFJJJ=<<:<1-,/..--+),-.2*68:?@>>=?CBCEFDD@3315D?=<><<IDDCEEGHFIJJJJJJFJJHJJGHGBBGFIJFGFHFAFG>96564333;:1//99?BEIJFF527>:778@EG?@GBGJJJJJIIIGIDHEIGGIGJC<4000020,,*,,+-/(((%&)',,,??H>==<@A@3358>>??B;;;:==99@@G@?@@ADA@=76:<:87:@GJGIGHFD???BG@@A@3223=??IE>?</2478777;<760DIIJG*)))C<;AIJ?@?=-&&&%&&&)+*$$%%&)(('&%$%'%('((&&&#'(*06655:;:77:::;B@;>:,,,-*+.511119;ACA2*+655100000.455AEFIFGCJHFD?@HJJGJJJCBB/,+)+))**-//0;777>GGCDCEBCACJHCADDE---.51-;<8788=EDBDEHA@443-.-6;;///)(''%%&'&%$%%%(('**)(%%$$((*8555<887886640../889:GHCDDC@DBB???@A?@?=>?CDI?>220//08;2011>>?><<>@A@D444/-,+-&%%%%'(&&)987?78?A@?BCB=4.,,(''%$$#$')66722249?@;<==B:9:B?((((((*(()334888;=7788JCA@>>>?GE@?<=C>6533=5644;<1/.&%$$%%'%&)*+,-.8@BD???7@?@?<>=>=<==?DCD@@<2223110/.6A+**('%%&)).,+))*,-,-'')*7<B<;:9:<>=<<BCA?>+++*+54--1122767;???>B@A@B977-,,**,A<<:>E=9788,)('&$#$&&'(('&&(''(%$$%%%$$$$####%)*+'&$$$$$$%%%%%&)6?9789;938722689;21///117.,'#$+,.(&'*-.-,,/3--,,+)'($#$(&%#$%$&&&%%%&&$%#$%%%%'%&%%'*-,/1*%&%&&###$'0888:7;<210-+,,,4-,,''''))&'%$*'113446,*/<<>?@EIJJFHCFFHGJJJJJIGIDFF@?6631118111.101-.*'((&&''('&''+)&&&'%%&)./0137;=;<?77-,,77>ACDFCCDE=<<870,(().--0''''.,)('(,&%&%&'(7956))?<??77655/*(+,'-0-3433321011278>??=7?><<==B3//.0*((()94331**)'(%%'''&&&&3301111,++,,686575+)((-@>=93,'''<5444AAABFCDA<97=?@DACCDB@A?A<<??=7:B;<GGGGDGIIJHFGGHFCC444544224>@JJJJIJHHDCB?<81BDECCA?=<>=?D>>==:99:@BDC==<=EDJJJIBEJJJEBDCJIIJJGIBBA@C?>///1+,1++**&()*+AA@DCA96&&&(&'&)'(,''(())*06677>@GJEGCCIFHJJFB===<DAEJCCDAA??HJJFGDCDEED?+***,++.=?@?<9:976:99:<>)*+++1,,5--88:D;;;;>=;;>EA>;;<B>A>JFF@?@EA778HIJJJFJJJC?;:967DJE><<;8JCAC@><59AACC<55ED))(*)'./-++&%%%('')/.11199+=A@9999IFDA?96132++,1028;==?@?>5553,+*+-23585/..,&&&=ABCAA@<=4-,++,-.<>DBJEFJJJCBC????D4)%&%'&#$#%)+-,137;=BFFDFJFDABADJ??=:<=46BG9:75DEBB@>>>EGHJHECCHJJGGDEFIJJJJHJGGFA;--346C?>>=<<>?><654533DF??>C6611*&''&'('))..44076:9>?@DC6666DJHEHHJGGFF:,('(/)*+363:<=<>?55501055-0/.25899=<=DJAEF65567DFCDJFFEEJDDGGGIFCCB?D=77((&&&&(('(++38-,+&%%%%%%)04:<9;7799@>100188:;;:440+'&'&%(*,/12>:89<ABEGFCCDDHHFFEIFJJJJHGDA>>=>466:E>::,*))***&%%%&$$$%&&%%(''%%&&&%%%&&'&%%$%##%$%%%'%$#$&&'.+1.))((()*+'&(&(''+)&%$&&'59<ADCCCCCBAA@DAJDEDCJDDDEFFDDDE////@AAADDEG@A@BEG???@IHJJJGFHGJJIIIGGFHJJGFCJJD''&&**)),122377891100/&&&'((%48=@@@?@@@BEDBBBEHBCJEJDC<;;<>><7:67A@BA?>==8677>98771/,,81222=?@@@CDEGFFJFDB>@A98(%%%&'&%%'()%%&(.221111@DJ1112>;::,)),--11213>::::?>:99:FBBAA@<;;<>CBEHFDA@@@BB>>=@G?>?GHECBBA999:B>>?>?2110.*+68:C@999>989:9<>?A?CA@:::9==;<0'.0'**&/++*)'&&(-(()>?>963335;;>><>?CCCCBCC?=CE?;970./,8??@C:999>E@AC?@JBBCBHJ322,&&('')**+2((--221./62(&&&)8<:;72232*))13568AABEGEHFEIFFGEC@@@BCEJIA==>>@CBCFHFFHHFHJFDDEJJJCCDB5556JHGIJGGIHGFEDGFAD?>AGC=;8..-..43340000AA?<@:;999:?B@BC<FFFDEDEJGFEEHFGFEGDCIJ;;JHJFF>2.9,)5558743()66544651-/-0111111<=?@BBBAADFED?=<;;<=A<;<=???B@=73.*,*'&'('(++++/-+,+'('&%%%%'))-14;:11.(%%&*+,&$%%-31011;8899>112;5''/0/2226?@BB@AAAECBABAA?<90.++-**056;;;@JJEGG8779>;<:737**,0.,//)&&&96989:971770,,3$$$%+'(.'''&%&&&-((.('(.3--,056442,..<C977=9:@BBDIIJ?>?>D@:3/,)(((-,55779211))''+)&$%&'*/04++**)))*31---,-'''%%%'&&&'-521,%%),,-.6:;CDEEGFGEBDBBG<;;;?AABHDEA<><CACA>?;6111FG4221<?>CFEJJJ???=<E4447::4<88=3221446:;;;;JGEFHHJJIIEDEA@8766;<C<HJEJJHHF;7DHGIJGJJJJJJJIJJJJIJEDAB76777DCBDDA/..,+,%')(()@>1///?88AEJFCCFC??77<+(''((((1221.***+,79ADCCIBGGFJJJEFGJCECFJJJJHFHHJGJJJJJHJJHJJIGJJJ@@?ADDBA'''((@@4333)))*;5439>>??JGJFJIJJJJJIEJJJJHGGCB;;<>GJJFCE430($$#$(+36*))*45))58?CDD=:2121+++)'(.-313689<>=(('(''&&'%$'&&'&'(023CEBBBDFHAJJGGEFECGHJHJJIJHHFJJFIE;78?;<H=<;<?>@?3333:;;=:5544889<77452./12--++*))*,4,:;;=D@@@DCACA5/.5//;;=<>>?DDEA@@BADB=100139<98::BECJD1000:ACBA<<=CEHJGFABCCDCECA99;C>==>>?>2111((''//0.
@Glass_T7V_21_D3_14_6_11
CAGCGTTCCACTGACTCGCTGCGCTCGGTCGTTAGCTAGGCGAGCGGTATCAGCTCACTCAAAGGCGGTAATACGGTTATCCACAGAATCAGGGGATAACGCAGGAAAGAACATGTCTAAGGAAAAAGGCCAGCAAAAGGCCAGGAACCGTAAAAAGGCCGCGTTGCTGGCGTTTTTCCGCCGGCTCCGCCCCTCGACGAGCATCACGAAAAATCGACGCTCAAGTCAGAGGTGGCGAAACCCGACAGGACTATAAAGATACCAGGCGTTTCCCCTGGAAGCTCCCTCGTGCGCTCTCCTGTTCCGACCCTGCCGCTTACCGGATACCTGTCCGCCTTTCTCCCTTCGGGAAGCGTGGCGCTTTTCATAGCTCACGCTGTAGGATCTCAGTTCGGTGTAGGTCGTTCGCTCCAAGCTGGGCTGTGTGCACGAACCCCCCGTTCAGCCCGACCGCTGCGCCTTATCCGGTAACTATCGTCTTGAGTCCAACCCGGTAAGACACGACTTATCGCCACTGGCAGCAGCCACTGGTAACAGGATTAGCAGAGCGAGGTATGTAGGCGGTGCTACAGAGTTTCTTGAAGTGGTGGCCTAACTACGGCTACACTAGAAGAACAGTATTTGGTATCTGCGCTCTGCTGAAGCCAGTTACCTTCGGAAAAAGAGTTGGTAGCTCTTGATCCGGCAAACAAACCACCGCTGGTAGCGGTGGTTTTTTTGTTTTTGCAAGCAGCAGATTACGCGCAGAAAAAGGATCTCAAGAAAATCCTTTGATCTTTTCTACGGGGTCTGACGCTCAGTGGAACGAAAACTCACGTTAAGGGATTTTGGTCATGAGATTATCAAAAAGGATCTTCACCTAGATCCTTTTAAATTAAAAATGAAGTTTTAAATCGATCTAAAGTATATATGAGTAAACTTGGTCTGACAGCTCGAGGCTTGGATTCTCACCAATAAAAAACGCCCGGTGGCAACCAAGCGTTCTGAACAAATCCAGATGGAGTTCTGAGGTCATTACTGGATCTTATCAACAGGAGTCCAAGCGAGCTCGATATCAAATTACGCCCCGCCCTGCCACTCATCGCAGTACTGTTGTAATTCATTAAGCATTCTGCCGACATGGAAGCCATCACAAACGGCATGATGAACCTGAATCGCCAGCGGCATCAGCACCTTGTCGCCTTGCGTATAATATTTGCCCATGGTGAAAACGGGGGCAAAGAAGTTGTCCATATTGGCCACGTTTAAATCAAAACTGGTGAAACTCACCCAGGGATTGGCTGAGACGAAAAACATATTCTCAATAAACCCTTTAGGGAAATAGGCCAGGTTTTCACCGTAACACGCCACATCTTGCGAATATATGTGTAGAAACTGCCGGAAATCGTCGTGGTATTCACTCCAGAGCGATGAAAACGTTTCAGTTTGCTCATGGAAAACGGTGACCAAGGGTGAACACTCCATATCACCAGCTCACCGTCTTTCATTGCCATACGAAATTCCGGATGAGCATTCATCAGGCGGGCAAGAATGTGAATAAAGGCCGGATAAAACTTGTGCTTATTTTTCTTTACGGTCTTTAAAAAGTCCGCTGAACGGTCTGGTTATAGGTACATTGAGCAACTGACTGAAATGCCTCAAAATGTTCTTTACGATGCCATTGGGATATATCAACGGTGGTATATCCAGTGATTTTTTTCTCCATTTTAGCTTCCTTAGCTCCTGAAAATCTCGATAACTCAAAAAATACGCCCGGTAGTGATCTTATTTCATTATGGTGAAAGTTGGAACCTCTTACGTGCCCGATCAACTCGAGTGCCACCTAACGTGTAAGAAACCATTATTATCATGACATTAACCTATAAAAATAGGCGTATCACGAGGCAGAATTTCAGATAAAAAAAATCCTTAGCTTTCGCTAAGGATGATTTAAAATAGCGGCCGCTTCTAGAGTACTGCGATGAGTGGCAGGGCGGGGCGTAAGAGTTCAACATATAAGAAACCATTATTATCATGACATTAACCTATAAAAATAGGCGTATCACGAGGCCCTTTCGTCTTCACCTCGAGCACAGCTAACACCACGTCGTCCCTATCTGCTGCCCTAGGTCTATGAGTGGTTGCTGGATAACTTTACGGGCATGCATAAGGCTCGTATAATATATTCAGGGAGACCACAACGGTTTCCCTCTACAAATAATTTTGTTTAACTTTTTAATTAACGGCCGGCTTGTCGACGACGGCGGTCTCCGTCGTCAGGATCATCCGGGCATCGAATGTAGTTTCCGGCAATTAAAAAAGCGGCTAACCACGCCGCTTTTTTTACGTCTGCAGGCGCCACTCGATTCTAGGGCGGCGGATTTGTCCTACTCAGGGAGAAAGCGTTCACCGACAAACAACAGATAAAACGAAAGGCCCAGTCTTTTCAACTAGAGCCTTTCGTTTTATTTGATGCCTCTAGCACGCGTACCATGGGATCCCCCGGGCTGCAGGAATTCGATATCAAGCTTTTATTTGTCGATCATCCATGCCATGTGTAATCCCAGCAGCTGTTACAAACTCAAGAAGGACCATGTGGTCTCTCTTTTCGTTGGGATCTTTCGAAAGGGCAGATTGTGTGGACAGGTAATGGTTGTCTGGTAAAAGGACAGGGCCATCGCCAATTGGAGTATTTTGTTGATAATGGTCTGCTAGTTGAACGCTTCCATCTTCAATGTTGTGTCTAATTTTGAAGTTAACTTTGATTCCATTCTTTTGTTTGTCTGCCATGATGTATACATTGTGTGAGTTATAGTTGTATTCCAATTTGTGTCCAAGAATGTTTCCATCTTCTTTAAAATCAATACCTTTCAACTCAATTCTATTAACAAGGGTATCACCTTCAAACTTGACTTCAGCACGTGTCTTGTAGTTCCCGTCATCTTTGAAAAATATAGTTCTTTCCTGTACATAACCTTCGGGCATGGCACTCTTGAAAAAGTCATGCTGTTTTACATATGAATCTGGGTATCTCGCAAAGCATTGAACACCATAACCGAAAGTAGTGACAAGTGTTGGCCATGGAACAGGTAGTTTTCCAGTAGTGCAAATAAATTTAAGGGTAAGTTTTCCCGTATGTTGCATCACCTTCACCCTCTCCACTGACAGAAAATTTGTGCCCATTAACATCACCATCTAATTCAACAAGAATTGGGACAAGTCCAGTGAAAAGTTCTTCTCCTTTACTCATGGTACCTTTCTCCTCTTTAATGAATTCTTAAACAAAATTATTTGTAAGGCTGTTTCGTCCTCACGGACTCATCAGACCGGAAAGCACATCCGGTGACAGCTGTAGCATCAGGGGTTTGTACCGTACACCACTGAGACCGCGGTGGTTGAGCCAGACAAACCACGACGCTAGCCCGCCACCTAAGTTATGAGTCAGGAAAAAAGGCGACAGAGTAATCTGTCGCCTTTTTTCTTTGCTTTGTTTTGTAATCGCTCGATGACCAAAAGTAAAAACCCGCCGAAGCGGGTTTTTACGTAAAACAGGTGAAACTGACGCTAGCCGGTCTACTAGTAGCGGCCGCTGCAGTCCGGCAAAAAAGGGCAAGGTGCCACCACCCTGCCCTTTTTCTTTTAAAACCGAAAAGATTACTTCGCGTTATGCAGGCTTCCTCGCTCACTGACTCGCTGCGCTCGGTCGTTCGGCTGCGGCGAGCGGTATCAGCTCACTCAAAGGCGGTAATACGGTTATCCACAGAATCAGGGGATAACGCGGAAAGAACATGTGAGCAAAAGGCCAGCAAAAGGCCAGGAACCGTAAAAAGGCCGCGTTGCTGGCGTTTTTCCACAGGCTCCGCCCCCCTGACGAGCATCACAAAAATCGACGCTCAAGTCAGAGGTGGCGAAACCCGACAGGACTATATGATTGCAGCGTTCCCCTGGAAGCTCCCTCGTGCGCTCTCCTGTTCCGACCCTGCCGCTTACCGGATACCTGTCCGCCTTTCTCCCTTCGGGAAGCGTGGGCGCTTTCTCATAGCTCACGCTGTAGGTATCTCAGTTCGGTGTAGGTCGTTCGCTTCAAGCTGGGCTGTGTGCACGAACCCCCCGTTCAGCCCGACCGCTGCGCCTTATCCGGTAACTATCGTCTTCGTCCAACCCGGTAAGACACGACTTATCGCCACTGGCAGCAGCCACTGGTAACAGGATTAGCAGAGCGAGGTATGTAGGCGGTGCTACAGAGTTCTTGAAGTGGTGGCCTAACTACGGCTACACTAGAAGAACAGTATTTGGTATCTGCGCTCTGCTGAAGCCAGTTACCTTCGGAAAGAATTGTTGGTAGCTCTTGATCCGGCAAACAAACCACCGCTGGTAGCGGTGGTTTTTTTGTTTTGCAAGCAGCAGATTACGCGCAGAAAAAAGGATCTCAGAGAAGATCCTTTCGATCTTTTCTACGGGGTCTGACGCTCAGTGGAACGAAAACTCACGTTAAGGGATTTTGGTCATGAGATTATCAAAAGGATCTTCACCTACAATCCTTTTAAATTAAAAATGAAGTTTTAAATCAATCTAAAGTATATATGAGTAAACTTGGTCTGACAGCTCGAGGCTTGGATTCTCACCAATAAAAAACGCCCGGTGGCAACCGAGCGTTCTGAACAAATCCAGATGGAGTTCTGAGGTCATTACTGGATCTATCAACAGGAGTTCCAAGCGAGCTCGATATCAAATTACGCCCCGCCTGCACTCATCGCAGTACTGTTGTAATTCATTAAGCATTCTGCCGACATGGAAGCCATCACAAACGGCATGATGAACCTGAATCGCCAGCGGCATCAGCACCTTGTCGCCTTGCGTATAATATTTGCCCATGGTGAAAACGGGGGCGAAGAAGTTGTCCATATTGGCCACGTTTAAATCAAAACTGGTGAAACTCACCCAGGGATTGGCTGAGACGAAAAACATATTCTCAATAAACCCTTTAGGGAAATAGGCCAGGTTTTCACCGTAACACGCCACATCTTGCGAATATATGTGTAGAAACTGCCGGAAATCGTCGTGGTATTCACTTCCAGAGCGATGAAAACGTTTCAGTTTGCTCATGGAAAACGGTGTAACAAGGGTGAACACTATCCCATATCACCAGCTCACCGTCTTTCATTGCCATACGAAATTCCGGATGAGCATTCATCAGGCGGGCGAAATTGTGAATAAAGGCCGGATAAAACTTGTGCTTATTTTTCTTACGGTCTTTAAAAAGGCCGTAATATCCAGCTGAACGGTCTGGTTATAGGTACATTGAGCAACTGACTGAAATGCCTCAAAATGTTCTTTACGATGCCATTGGGATATATCAACGGTGGTATATCCAGTGATTTTTTTCTCCATTTTAGCTTCCTTAGCTCCTGAAAATTTCGATAACTCAAAAAATACGCCCGGTAGTGATCTTATTTCATTATGGTGAAAGTTGGAACCTCTTACGTGCCCGATCAACTCGAGTGCCACCTGACGTCTAAGAAACCATTATTCTCATGACATTAACCTATAAAAATAGGCGTATCACGAGGCAGAATTTCAGATAAAAAAAATCCTTAGCTTTCGCTAGAACGTGATTTTCTGGAATTCGCGGCCGCTTTCTAAGAGAGTTCTGCGATGAGTGGCAGGGCGGGGCGTAAGACTCGACGTCTAAGAAACCATTATTATCATGACATTAACCTATAAAAATAGGCGTATCACGAGGCCCTTTCGTCTTCACCTCGAGCACAGCTAACACCACGTCGTCCCTATCTGCTGCCCTAGGTCTATGAGTGGTTGCTGGATAACTTTACGGGCATGCATAAGGCTCGTATAATATATTCAGGGAGACCACAACGGTTTCCCTCTACAAATAATTTTGCTTAACTTTTTAATTAACGGCCGGCTTGTCGACGACGGCGGTCTCCGTCGTCAGGATCATCCGGGCATGAATCATACATCCAGGCAATTAAAAAAGCGGCTAACCACGCCGCTTTTTACGTCTGCAGGCGCCACTCGATTCTAGGACGACATTGTCCTACTCAGGAGGCATTTCGCCACCGACAAACAACAGATAAAACGAAAGGCCCAGTCTTTCGACTGAGCCTTTCGTTTTATTTGATGCCTCTAGCACGCGTACCATGGGATCCCCCCGGGCTGCAGGAATTCGATATCAAGCTTTTATTTGTGAGAGATCATCCATGCCATGTGTAATCCCAGCAGCTGTTACAAACTCAAGAAGGACCATGTGGTCTCTCTTTGCATTTGGGATCTTTCGAAAGGGCAGATTGTGTGGACAGGTAATGGTTGTCTGGTGAAAAGGACAGGGCCATCGCCAATTGGAGTATTTTGTTGATAATGGTCTGCTAGTTGAACGCTTCCATCTTCAATGTTGTGTCTAATTTTGAAGTTAACTTTGATTCCATTCTTTTGTTTGTCTGCCATGATGTATACATTGTGTGAGTTATAGTTGTATTCCAATTTGTGTCCAGAATGTTTCCATCTTCTTTAAAATCAATACCTTTTAACTCGATTCTATTAACAAGGGTATCACCTTCAAACTTGACTTCAGCACGTGTCTTGTAGTTCCCGTCATCTTTGAAAAATATAGTTCTTTCCTGTACATAACCTTCGGGCATGGCACTCTTGAAAAAGTCATGCTGTTTCATATGATCTGGGTATCTCGCAAAGCATTGAACACCATAACCGAAAGTAGTGACAAGTGTTGGCCATGGAACAGGTAGATTTCCAGTAGTGCAAATAAATTTAAGGGTAAGTTTTCCGTATGTTGCATCACCTTCACCCTCTCCACTGACAGAAAATTTGTGCCCATTAACATCACCATCTAATTCAACAAGAATTGGGACAACTCCAGTGAAAAGTTCTTCTCCTTTACTCATGGTACCTTTCTCCTCTTTAATGAATTCTTAAACAAAATTATTTGTAGAGGCTGTTTCGTCCTCACGGACTCATCAGACCGGAAAGCACATCCGGTGACAGCTGTGCCACGTGGGTTTGTACCGTACACCACTGAGACCGCGGTGGTTGACCAGACAAACCACGACGCTAGCCCGCCACCTAAGTTATGAGTCAGGAAAAAAGGCGACAGAGTAATCTGTCGCCTTTTTTCTTTGCTACTGTAATCACTCGATGACCAAAAGTAAAAACCCGCCGAAGCGGGTTTTTACGTAAAACGTGGAAACTGACGCTAGCCGGTCTACTAGTAGCGGCCGCTGCAGTCCGGCAAAAAAGGGCAAGGTGTCACCACCCTGCCCTTTTTCTTTAAAACCAAAAAATTATC
+
8*)%$$(&(&)79<CJECFCA=3222///(%$%$$$%$$&*'''(6;>CHGHGFJJHJJJGJEGJHJGJHIJJJHEFDCEFFEJ@34><:>@@JJIJEFDFGJDJIJEB@<6..,,*(''()+,.<?@?E?766456GDFECCIGFJJJEJJGGFHJGJJHIHFHJJJIHJJB>763,)'-----5871112=<-(()5<;::<FAB2122;::6555BBFABBGFIJJHJGJJGJJJJJJHJA?@@JJHJGFICGJEA=95534@@BBB>8FDGC?EJJJJECB<78667>=;:88?FJJHH6C>DFFHJJJHD@?D;DIGDBCCDJJHGABAJJHJHDJJFHHJC=>?JIHJFJJJJFE@;,+-,.ECIHIJJHHFIG<<<644<6688@DCEJIFEEEJEFEEFCAA:7/-+-0./:FEFEJDJDEFBECDGHFJE646)//46@AB??>IGJEJFIGJHJJJ@<98:4..00238874557@DGGHJCEJJEGHJIFGFDEFJCE?>>@@JHIJJ7772002:995=B8778>99<:279ACHGEEEDJJJJJJ>>?@FDGEJEC@0001787-9;=>HJI=<=>GBED??BEJJJFEJJJIFG===A8?A99@855>55>@GJFDJGJHHC@AEA;<;FFJJIEGBJJJIG5444981/.+*+'*+)((('*+*-;=GJJGJJFI;:;<H???=?CCJEFJHFJHHHJDABFJH;960-::<=;;;769@A@>>;@5655530*7566+)))(&')()))())**.**+5<>=<>:;<AACFHJDFDCGGFJ;;::@DFGHCBA@=8889:;>B>DJJJJJJJJJIJJIJJJHBCDEJJ=<=DE@?<<?@<3101+-+++6>9:::832126@ABACBJJJFJJJJHIHE6555IJJJJJJJJIDGHJHJEJJIIJGJFGJJIJFIID<9::<GBDAAFJJJJJEGJHGJJJJJJJJJIE@=>::FHACB?((((;;;:===>=7,,,,CCCA@DFGEDJCA755989@@@>@?44.3++++4=DHFJJJJJFJFCJJJJFJIJ@<<<822/***+01113=FDFEHGHJJJIGJJGJJJJHJIFJJIJHJHJGJJJJJJIJJDGCBDCGFCGJFHJCEEC;::BCEJJJJJIJJJJJJHHJJJJGIIJJGCCDDJFEFJFEE=44ABAAJEJJHJJJJGJIHJIJJHDFFGHHEEGJIJJIJHIIJ=<9951%%'.010+*))))*5<>??@FJIJJJJGJGDDFFJIJGJJJIJJJJJJJECGCAA@?>@B@AHJ////58=>BJHJDDBCD=E77JJFFJJJGJJJ@;AGEJJIJHJJJJJHJJJJJ==>=FJJGIFGFJJGJJJJJHJJJGJJJJJGJJJA@BEJGIJFC@@AGIFJJJ?@@@GGJJJG::::H>DCEJIFIFEHJJJ:99:;?@BJIFIJJIJHFE;;::)%%&%$$%%)+32////63-&(+@GFFAAA@A??=?FFJIJJJJJ:FHFJFJGEBAABJJJHFEJJICDBCHJJJJJHJHJGHFFDFEJHJJFGDDDJJJJJJGJHFFJJJIJJJGJJJFHJJIJJJJGHDF@JHJFJGGJ?CEFG=102111=CHHJJJGJJFHHIJDCDDJJGJJJJJHJIJJGJJJJJJJJHJJJJJDJJJFJJ@>>A:JJHJIJJJGGJGJIFHJEJA@??>B@AB>0A<>?@JIHJIIFG?FF>35((.346@?CCDJGGGJ?GDEAC>JFJA@?>A;:=ADJHGHHJGJJJJJJHDIHJID?>>>GDJJG?<<:<9;<9@DDIGJJJJJHHJJGGJJHJJJEIFJJF1,,++@??AC@@@ACB?---.)))*.''%%**-/09AGCB>>?AJHHJJGIHJIJJIJJJJJIJJJJHJJJJFJJJFFEGGGJJJJJJHIJHIJGGJJJJJIJFJJJIHI:7;,))*;;;;::3210-%$$%%%%))./0333445*+GBD@?99:IJIGDDCGIJHJJIJGEJJJDDC4464((((2234/-+0=>CEIHDFFGJEFFJJJJJJJJIEGJEFFJHGEGFJIFJGFGJJDBBDEGGJJEDFHGDJJHJJ;;;<JDFJJJJJJJGJJJJFJIJJJJGGJIJJFHHJJJJGGGC<JJJJIIDF;::;...0333...DJJCIHJIJCFFE=7523366679?9777868810,''&.038;::=<:<:;<5555HA@8=77?FJJEGIJJIJJJJGFEJIJJGJJJGJJIJGFFJFCEDDJJIIIJJJJJDJJECGDEGIDE@>>22228:64448:;..,,*))('&&&&&&(-.-9;?BACDEGJJJIFIHFEJEJJIJEEE@A=70.9;F?><=<<=;588:DCC8788??@CHJGJJJJHHJHDA<<=7;87:3330-,++',,**)+655*9?C>DECJJJIEJJHJFGFJJJDDIGJJGJGB@?9:3.--(''))('',44<9623=DD899::;<4444<;89745101287746443644:;>FBBCFGJFJJGJHCFHJHJJJGFGJJGFJI>BEJB>)'%%(3237=B>ACCGDHGJJJJJJGEFEDEFGDB=@FCFECHFGCFFHA@FJFFGEJIHIEJBBA@7?>766798;==66762:;<FJHIJGGFEFGHF@GEJEFEFJGDHDEHFJJHJIJGEBACACA<7559IGJIF====?9897:;;3333D;;:9>FGDD4333899<866777=:888=EG@FHIGEDDCFEFDE>=EBBCJIFEEDEDEDDCHDEIJGJJJFJEJFJJIFEBCC@2001699>EIHFFDBAAADDDJFD?=543(7=?CGCBA@BCFC@?@@==:9@??@BDFJECE>AH7CEJJHBJ8577?A??DHBABCF=.,,,2,''''3222536@DECGDGBACCDGC956>>@CGCEHDGEHFJFC@AACBAAACFEEDBDJ>???CBCD:3=<:;;=<90''///44*>=@A@@?A@@ABCEB@AAACCAADAB@8899<@@CBABAABDEFG@=75230277687/0;;<ABCAFF6551224>@=8667:B@A@AA@@=;;;@CAA@@A?@@?@AA??>=@@BBCCBGEBABAGJ@@@JF=5CA<=<==648>??D@?@?ABDEHCCCBBC@;9+(001>>;66>>A:::?=5AFAAD?=::>CCBBCCBCECE@;;;;:3333FCAA@@?@?@EA?????>AABFCCEGBBA@?>>?=>=&&&&)*567=AD@>??@DCIFA?B:7;<?>>>>==<>@DFGDA@BBEDB@@???BBDBFC>@HG9BDEEI@FEC@;*''(..830-)/135JDDEA@A7776;////2>0?@JJGIJJFFFJEJGJIJCABEJE1.,)))((((EJHJJIEGJJHJJJJJIJIJJJJGIEJJJJ0000)(()12859@BADGAABBDEJF><<:;;FEEJIHFDIDJDE0000DCJBCCFIJJIFJ>>>><<?A<<<=JF>879=9294?@55474:65+-...74333<0'&&&((*'''/246GGCAAJHIHJCEJHDEJJJJJGJHIJJGEEJCJJIEGGGDHJFHJJHJFGIJIJHEIJJJJBA@9999FJJJJGBBDCGHB>?AHFG>FEED=;-))&%$$#2,,)),+++.;?>?;8<<=C***667AJJJEB??C>=130+''((9=>HGFIJE@@??FA.++**00>=<=@A@FG>>??C<<<6..,44+++:::<FFJEEAAABEB==<71,++2::@BEHJJJJJJJBABCFJIJJEFFGED9/...7989JJJHIBCA@//09D@JEDDFEJDAAA::>DDIFJJIEJFIJIJIJJJJDJFJEJHJIJJJIFIEDDJD@EGDHHHIFDEJ<40033<=JBC?HC>8<>=ACDGJHHEJFEH???JJJF????JJJCCCEFHGEJGHHFFFIFJJFDDEFCCFCJHBC20'&&'%%#&$&-/'-001?ADJJEJDDG?IJJJJIJIGFGJIJG74:7@BJJGIJIGJJJJGIGJIGDGJGDJ//:?BA70/0?@GJJJHEJJJACACB?0)1111J><667EJJIGJHIHJGI888EECA@<,,-FBCHHJJGCCE;///())-*'&':;HDJHJHJFGJJJJFHFJFJJJJJJJHJBAJJJJGJJFJJJJHJJGGAJHDGFJ<;;<<=/...3.'%&&<BEJJFJJJIIGJJJJGJJJGJIJGJJJJJJJJHGD<;<==<<<GHGDDDF?=<=:67AEJJJJJEJGHIIE?>=HGIHJJJHD65578:89>?CFJIFJJHJHGJJGJGGJJJGJIJIJIFEDJHFJFJJJJEJFGGJFGJHJHJJGJJIGJFEJGEJJJJJDEDCB72-((*(,+)*)++.0A>??@?DI==>>=<=A1111:::>B9999;;966>AAAJJHC@;>>?@C?;;<AAGFFEFEGEJHJJIBH<=<<JB?7403790,,-+('('&'''+,,.)40('''(+++E<<<=BFDHJHJGHEJFJDJHJJIJJJDCDIJGJEFJHJGEJGHJJJJJJJJJJEIEEB:65-0.---34'%%&&&%'.002-''((7779:1**(2/39A333;BDJIEJJJGJE3322AABHJHJJJHJE<<==EDEBBC:<<=BCCGGHJF@?>?IFHJIJIJJJGJFJGHJE=<7GF;::=>7678@FEIFFF.../CHGBBA@FFB////CCBJJHJJIJJJFJHJJJJJIJIJJ>>>>AI==2...-.,)))*''+.685567A97789>>?G?43224587;650.1/)(-./446<@GDJJJIJJJFHJGJJJGJHJJIIJJJJJJJJJEJJJHGJJF<;;DGFFIJHGDDCGJJJGJJHIIJJHGJJJJJJJHJFJJJIHJJJJFJIHFGJHIJIIJGGJHIEJFJFEJEFGEHGJJJJIJJJJHJJJIIIFCFFCB:;;;:JIIJHJJIJGIJJJJEHEGJJJJJJJHJJJHFJJJ????CJGHJEHHEGIA?>>B@BADHCF///35/DCBIJHJHJIDFG;217<<55311116666?<86/---..:<>GFIFIHHJGJJJIJJJJJHHJJJJHFGDEFHIJJFIHGEJJJE??'''(,,+,,''31.,1.HGJHJGIIIHJJJJDJJJFFDGJJIIJFFIJJJJHJJJHGFIFFJGJJJIGJIGJJJIHJDB@JHHJGJJJGGJIGHJJJIGJJJJJJJJJHJD>;;;BGGBJ5CCJ@@?BEFHFAE??>>=5433,*)++,,.335DJHJJJJDCBCE333I:998FJGIIJJIJFJ0)(%BHGFHIJJBBBIJJHJHJJCFFDE?;7::AADJGIJH@@@@FJEFJHEJJEHDD=<<<+++-+''''*++>66@AJEIJJHHGJJJJJHGCEEFJJJJICDCBJGJ>=-,,,.;<<JFJJEHHJECEBBA@FFEEJJEHJIDJFJJHJEHA8172676&')//4431/..+,-4435)(((EJJHE=;;=@FFE88878@BDB?@C;@;<CCEFIIGJJGHEJIJJEEIHFJFHJGJIIFD**))>>>?H>>=>JJ85334<=;3311&&'(*,,1/55342+*))-.68444478,,,,9<AFFIGHHFJJJJJJJEHIEIGEGG@<<:;>=><;<FJJJJJJFFJFEHHJB:65'%&&''()$$%*2879:=?B@A:55-,,,,**+1(*&&&&&&+,+***4==@5555DDFEJFJHADDJJJIIG@C>?>>@?>A??<87=>CAGGHF>>>>AJHGHGF@B?6/2*))*36>?AB?===HGGFEFGIJGJJJGJIF74447<;5552+**+74522:9:<=)(()@>?<=>DIJHGIJJIGIGJGJJJHJJIJJJGDB@ACFJFIG@CBIEJJFIIDE=?@IJJHHJIJIGJEHJGGJJFFE))))))00179GJHJFDBCDFFGFJJJEAB=::EEFJJAE>JE:+***?EFGHJJI@@@ADE>>>DACADHIFFEEECBD545444266;::65567))),/...42569--)&''%$$$&&&$%/(()6??@AEGGJGGJECCABBJJJJIJFBCA.1198:889=JC>>CJDDD9999333344.))%%%$$%$$%%2267783332-+(%$%%'(334483333?>@EAABBHGHGJJJHFFGGJJGJJJJGDHJG>544566AJGEJJE@AGJJGIJHJFJJJIJJEFJGGJGJJHFJHJI?>??HECADCB444:JJJJGHGEDFDDGDJJJHJJJJGJIGHJGJH)(((37>?F?AFJJHJJHJJJIJAAB42.,---55669AAB>>??HD8788?>AJJJEFHGFHJIGIJGE?;+(%%%$$''(&&'&&$(234FGJJJIJJJJJJHJJJJEJFGJIE1112<;65223(&'(GEHGJAAABJJJJB>>><>>IA=>>=?ABEJJGJACBEFJHHJDDAAA>>HEGHIFJJ@=32/8GGJJJHGIJJIJJGJJJJHGHA2'&&,.'04887788<ADDDFJJJJJ?JDJJJHGJJGGJIJJGGHFHJJJFJIID8886;;;CBBCJJFGHIGFJIGJBA75*)(('(+'&*)--(,?A@AEGJEIIJJHFHHJJGBHJJJHIGEEHFGJJIJJJJFJ?>>JFGDC@=<:;-.../C=:;;GGHJHHJIDEGJA>><@,,,,:;=<EA?AAAHG?EIIJFGGHGJEIHJGJJJHFECBACDIJGHI42229==9:;:B1022./78JJJJFJJJFFFEJF@><21../09,,,,643234CFFJJHJHHFHEGFIHGJJJJFBEDEIJDEGGJJFFIGJFHJJFGIHJE@G@<@@<9;*''1784578JEFGJJJJIGJIJGHGFJJJB>:::9<=?8>CGFJJGHJEJCJG>=3;CD:1CA>D9JJEHG;73435,,,,400034;;;FJEFGIECBEEJJJIHA=>=..-+,-2/0'+''(69<=DFDDGGIIGHFJJJIJG975F:CJC@ACECDEGJJJIJHDJ@?@0+,*+*++.)./,,44;ADGFJHJHJHJGJJJJFJJJFDCABFJJJJJJFGJJJED?:77798;DFJJJGJJFJHGIJJJJECHEHJJG=556411=@=;;=7679EJJJGEJEIIJFJJJIJJEF::995343248A@BCGHFEGEGGJJJJFJHEEJJHHIJGEGICE@?@B?>??>CGJFGJHFDDIFJHEDEJEGFJGJCCC88@9AE8665445('''(225;BEDEHIGHGGIJHGGFJFFHFHGJHGJIHJJHHFJEJJEEB>=::7672*&&&)$%+(--4BEFJIHFJFHGJJ888('''''(JIHFECEJDB@?CCEC<=@HJJJJIJHEEHHJGG5444A<52:9=33:003/./45?BFEB333C:)()((%
@Glass_T7V_21_D3_14_6_12
TAGGTGAAGATCCTTTTTGATAATCTCATGACCAAAATCCCTTAACGTGAGTTTTTCGTTCCACTGAGCGTCAGACCCCCGGTAGAAAAGATCGAAAGAGAAGGTATTTTCTTTGAGATCCTTTTTTTCTGCGCGTAATCTGCTGCTTGCAAACAAAAAAACCACCGCTACCAGCGGTGGTTTGTTTGCCGGATCAAGAGCTACCAACTCTTTTTCCGAAGGTAACTGGCTTCAGCAGAGCGCAGATACCAAATACTGTTCTTCTAGTGTAGCCGTAGTTAGGCCACCACTTTCAAAACTGTGTCAGCACGCCTACATACCTAGCTCTGCTAATCCTGTTACCAGTGGCTGCTGCCAGTGGCGATAGTCGTATTACCGGGTTGGACTCAAGACGATAGTTACCGGATAAGGCGCAGCGGTCGGGCTGAACGGGGGGTTCGTGCACGCGGCCCAGCTTGGAGCGAACGACCTACACCGAACTGAGATACCTACAGCGTCGGTTGTCGAAAGCGCCACGCTTCCCGAAGGGAGAAAGGCGGACAGGTATCCGGTAAGCGGCAGGGTCGGAACAGGAGAGCGCACGAGGAGCTTCCAGGGGGAAACGCCTGGTATCTTTATAGTCCTGTCGGGTTCGCCACCTCTGACTTGAGCGTCGATTTTTGTGATGCTCGTCAGGGGGGCGGAGCCTGTGGAAAAACGCCAGCAACGCGGCCTTTTTACGGTTCCTGGCCTTTTGCTGGCCTTTTGCTTCACATGTTCTTTCCTGCGTTATCCCCTGATTCTGTGGATAACCGTATTACCGCCTTTGAGTGAGCTGATACCGCTCGCCGCAGCCGAACGACCAAGCGCGGGCGGATCAGTGAGCGAGGAAGCCTCATAACGCGAAGTAATCTTTTCGGTTTTAAAGAAAAAGGGCAGGGTGGTGACACCTTGCCCTTTTTACCGGACTGTCAGCGGCCGCTACTAGTAGACCGGCTAGCGTCAGTTTCACCTGTTTTACGTAAAAACCCGCTTGGCAGCTTGTTGGTGATAGAGTAGTTACGAAGCAAGCGAAGAAAAAAGGCAACAATTATTCTGTCGCCTTTTTTGCCTGACTCATAACTTAGGTGGCGGGCTAGCGTCGTGGTTTGCTGGTCAACCACCGCAGTTCTCAGTGGTGTACGGTACAAACCCCGACGTGCACAGCTGTCACCGGATGTGCTTTCCGGTCTGATGAGTCCGTGAGGACAACAGCCTCTACAAATAATTTTGTTTAAGAATTCATTAAAAAAAAAGGTACCATGAGTAAAGGAGAAGAACTTTTCACTGGAGTTGTCCCAATTCTTGTTGAATTAGATGGTGATGTTAATGGGCACAAATTTTCTGTAGTGGAGAGGGTGAAGGTGATGCAACATACGGAAAACTTACCCCCCCTTTTTAAATTTATTTGCACTACTGGAAAACTACCTGTTCCATGGCCAACACTTGTCACTACTTTCGGTTATGGTGTTCAATGCTTTGCAGGGAATTACCAAATCATATGAAACAGCATGACTTTTTCAAGAGTGCCATGCCCGAAGGTTATGTACAGGAAAGAACTATATTTTTCAAAGATGACGGGAACTACAAGACACGTGCTGAAGTCAAGTTTGGAGGTGATACCCTTGTTAATAGAATCGAGTTAAAAGGTATTGATTTTAAAGAAGATGGAAACATTCTTGGACACAAATTGGAATACAACTATAACTCACACAATGTATACATCATGGCGGACAAAAACAAAAGAATGGAATCAAAGTTAACTTCAAAATTAGACACAACATTGAAGATGGAAGCGTTCAACTAGCAGACCATTATCAACAAAATACTCCAATTGGCGATGGCCCTGTCCTTTTACCAGACAACCATTACCTGTCCACACAATCTGCCCTTTCGAAAAATCCAACGAAAAGAGAGCCCACATGGTCCTTCTTGAGTTTGTAACAGCTGCTGGGGACTACACATGGCATGGATGATCTCTACAAATAAAAGCAATCAAATCCCTGCAGCCCGGGGAATCCCATCGGTACACGTGCTGCGGGGCCTCAAATAAAACGAAAGGCTCAGTCGAAAGACTGGGCCTTTGGTTTATCTGTTGTTTGTAGGTGAAGACCTTCTCCCTGAGTAGGACAAATCCGCCGCCCTAGAATCGAGTGGCGCCTGCAGACGTAAAAAAAGCGGCGTGGTTAGCCGCTTTTTTAATTGCCGGACGTACAATGGATGCCCGGATGATCCTGACAACGGAGACCGCCGTCGTCGACAAGCCGGCCGTTAATTAAAAAGTTAAACAAAATTATTTGAAGAGGGAAACCGTTGTGGTCTCCTTGAATATATTATACGAGCCTTATGCATGCCCGTAAAGTTATCCAGCAACCACTCATAGACCTAGGGCAGCAGATGGGACGACGTGGTGTTAGCTGTGCTCCGAGGTGAAGACAAAAGGGCCTCGTTGATACGCCTATTTTTATAGGTTGATTTCATGATAATAATGGTTTCTTAGACGTCGAGTATTACGCCCCGCCCTGCCACTGGTCGCCAGATACTGTAGAAGCGGCCGCGAATTCCAGGAATGCATTATCACGAAAGCTAAGGATTTTTATTGTATGAAATTCTGCCTCGTGATACGCCTATTTTTATCAGGGCGTGTCATGATAATAATGGTTTCTTAGACGTCAGGTGGCACTCGAGTTGATCGGGCACGTAAGAGGTTCCAACTTTCACCATAATGAAATAAGATCACTACCGGGCGTATTTTTTGAGTTATCGAGATTTTCAGGAGCTAAGGAAGCTAAAATGGAGAAAAAAATCACTGGATATACCACCGTTGATATATCCCAATGGCATCGTAAAGAACATTTTGAGGCATTTCAGTCAGTTGCTCAATGTACCTATAACCAGACCGTTCAGCTGGATATTACGGCCTTTTTAAAGACCGTAAAGAAAAATAAGCACAAGTTTTATCCGGCCTTTATTCACATTCTTGCCCGCCTGATGAATGCTCATCCGGAATTTCGTATGGCAATGAAAGACGGTGAGCTGGTGATATGGGATAGTGTTCACCCTTGTTACACCGTTTTCCATGAGCAAACTGAAACGTTTTCATCGCTCTGGAGTGAATACCACAACGATTTCCGGCAGTTTCTACACATATATTCGCAAGATGTGGCGTGTTACGGTGAAAACGTCGCCTATTTCCCCTAAAGGGTTTATTGAGAATATGTTTTTCGTCTCAGCCAATCCCCTGGGTGAGTTTCACCAGTTTTGATTTAAACGTGGCCAATATGGACAACTTCTTCGCCCCCGTTTTCACCATGGGCAAATATTATACGCAAGGCGACAAGGTGCTGATGCCGCTGGCGATTCAGGTTCATCATGCGTTTTGTGATGGCTTCCATGTCGGCAGAATGCTTAATGAATTACAACAGTACTGCGATGAGTGGCAGGGCGGGGCGTAATTTGATATCGAGCTCGCTTGGACTCCTGTTGATAGATCCAGTAATGACCTCAGAACTCCATCTGGATTTGTTCAGAACGCTCGGTTGCCACCGGGCGTTTTTTTATTGGTGAGGAGTCCGAACCTTCAGCTGTCAGACCAAGTTTACTCATATATACTTTAGATTGATTTAAAACTTCATTTTTAATTTAAAAGGATCTAGGTGAAGATCCTTTTTGATAATCTCATGACCAAAATCCCTTAACGTGAGTTTTCGTTCCACTGAGCGTCAGACCCCGTAGAAAGGATCAAAGGATCTTTGTTTGAGATCCTTTTTTTCTGCGCGTAATCTGCTGCTTGCAAACAAAAAAACCACCGCTACCAGCGGTGGTTTGTTGCGGATCAAGAGCTACCAACTCTTTTTCCGAAGGTAACTGGCTTCAGCAGAGCGCAGATACCAAATACTGTTCTTCTAGTGTAGCCGTAGTTAGGCCACCGCTTCAAGAACTATCTAGCGCCTACATACCTCGCTCTGCTAATCCTGTTACCAGTGGCTGCTGCCAGTGGCGATAGTCGTGTCTTACCGGGTTGAGAATCAAGACGATAGTTACCGGATAAGGCGCAGCGGTCGGCTGAACGGGGGGTTCGTGCACACAGCCCAGCTTGGAGCGAACGACCTACACGAACTGAGATACCTACAGCGTGAGCTATGAGGAAAGCGCCACGCTTCCCGGGAGAAAGGCGGACAGGTATCCGGTAAGCGGCAGGGTCGGAACAGGAGAGCGCACGAGGGAGCTTCAGGGGAACTGGCGTATCTTTATAGTCCTGTCGGGTTTCGCCACCTCTGACTTGAGCGTCGATTTTTGTGATGCTCGTCAGGGGGGCGGAGCCTATAAAAGCGCAGCAACGCGGCCTTTTTTACGGTTCCTGGCCTTTTGCTGGCCTTTTGCTCACATGTTCTTTCCTGCGTTATCCCCTGATTCTGTGGATAACCGTATTACCGCCTTTGAGTGAGCTGATACCGCTCGCCGCAGCCGAACGACCGAGCGCAGCGAGTCGGTGAGCCGGGGAGCCTTCATAACGCGAAGTAATCTTTTCGGTTTTAAAGAAAAAGGGCAGGGTGGTGACACCTTGCCCTTTTTTGCCGGACTGCAGCGGCCGCTACTAGTAGACCGGCTAGCGTCAGTTTCACCTGTTAGTTAAAAACCCGCTTCGGCGGGTTTTTATTTTGGTCATCGAGTGATTACAAAGCAAGCAAAGAAAAAAGGCGACAGATTACTCTGTCGCCTTTTTTTCCTGACTCATAACTTAGGTGGCGGGCTAGCCGTGGTTTGTGGTCAACCACCGCGGTCTCGGTGGTACTAATACAAACCCCGACGTGCACAGCTGTCACCGGATGTGCTTTCCGGTCTGATGGTCCGTAGAGGACAACAGCCTCTACAAATAATTTTGTTTAAGAATTCATTAAAGAGGAGAAAGGTACCATGAGTAAAGGAGAAGAACTTTTCACTGGAGTTGTCCCAATTCTTGTTGAATTAGATGGTGATGTTAATGGGCACGATTACTGTCAGTGGAGAGGGTGAAGGTGATGCAACATACGGAAAACTTACCCTTAAATTTATTTGCACTACTGGAAAACTACCTGTTCCATGGCCAACACTTGTCACTACTTTCGGTTATGGTGTTCAATGCTTTGCGAGATACCCCAAATCATATGAAACAGCATGACTTTTTCAAGAGTGCCATGCCCGAAGGTTATGTACAGAAAAGAACTATCTTTACAAAGATGACGGGAACTACAAGACACGTGCTGAAGTGGTTGAAGGTGATACCCTTGTTAATAGAATCGAGTTAAAAGGTATTGATTTTAAAGAAGATGGAAACATTCTTGGACACAAATTGGAATACAACTATAACTCACACAATGTATACATCATGGCAGACAAACAAAAAATGGAATCAAAGTTAACTTCAAAATTAGACACAACATTGAAGATGGAAGCGTTCAACTAGCAGACCATTATCAACAAAATACTCCAATTGGCGATGGCCCTGTCCTTTTACCAGACAACCGTTACCTCCACACAATCTGCCCTTTCGAAAGATCCCAACGGAGAGAAAAAGTTCACATCGTCCTCTTGAGTTGTGACGGCTGCTGGGGTTCACCATTGGCATGGATGATCTAAATAAAAGCTTGATATCGAATTCCTGCAGCCGGGGGATCCCGTGGTTAGCGTGCTCGGCATCAAATAAAACGAAAGGCTCAGTGGAAAAACAGCCTTAGCTTATCTGTTGTTTGTCGGTGAACGCTCTCCTGAGTAGGACGAATCCGCCGCCCTAGAATCGAGTGGCGCCTGCAGACGTAAAAAAAGCGGCGTGGTTAGCCGCTTTTTTAATTGCCGGACGTAAATAGATGCCCGGATGATCCTGACGACGGAGACCGCCGTCGTCGACAAGCCGGCCGTTAATTAAAAAGTTAAACAAAATTATTTGTAGAGGGAAACCGTTGTGGTCTCCCTGAATATATTATACGAGCCTTATGCATGCCCGTAAAGTTATCCAGCAACCACTCATAGACCTAGGGCAGCAGATAAGACGGTGGTGTTAGCTGTGCTCGAGGTGAAGCGAAAGGGCCTCGTGATACGCCTATTTTTATAGGTTAATGTCATGATAATAATGGTTTCTTAGACGTCGAGTCTTACGCCCCGCCCTGCCACTCATCGCAGTACTCTAGAAGCGGCCACGGAGCACATTCCAGAAATCATCCTTAGCGAAAGCTAAGGATTTTTTATCTGAAATTCTGCCTCGTGATACGCACCTTCTTTATAGGTTAATGTCATGATAATAATGGTTTCTTAGACGTCAGGTGGCACTCGAGTTGATCGGGCACGTAAGAGGTTCCAACTTTCACCATAATGAAATAAGATCACTACCGGGCGTATTTTTTGAGTTATCGAGATTTTCAGGAGCTAAGGAAGCTAAAATGGAGAAAAAAATCACTGGATATACCACCGTTGATATATCCCAATGGCATTGCATAAAGAACAGCTGAGGCATTTCAGTCAGTTGCTCAATGTACCTATAACCAGACCGTTCAGCTGGATATTACGGCCTTTTTAAAGACCGTAAAGAAAAATAAGCACAAGTTTTATCCGGCCTTTATTCACATTCTTGCCCGCCTGATGAATGCTCATCCGGAATTTCGTATGGCAATGAAAGACGGTGAGCTGGTGATATGGGATAGTGTTCACCCTTGTTACACCGTTTTCCATGAGCAAACTGAAACGTTTTCATCGCTCTGGAGTGAATACCACGACGATTTCCGGCAGTTTCTACACATATATTCGCAAGATGTGGCGTGTTACGGTGAAAACCTGGCCTATTTCCCTAAAGGGTTTATTGAGAATATGTTTTTCGTCTCAGCCAATCCCTGGGTGAGTTTCACCAGTTTTGATTTAAACGTGGCCAATATGGACAACTTCTTCGCCCCGTTTTCACCATGGGCAAATATTATCGCAAGGCGACAAGGTGCTGATGCCGCTGGCGATTCAGGTTCATCATGCCGTTTGTGATGGCTTCCATGTCGGCAGAATGCTTAATGAATTACAACAGTACTGCGATGAGTGGCAGGGCGTAACTTGATATCGAGCTCGCTTGGACTCCTGTTGATGAATCCAGTAATGACCTCAGAACTCCATCTGGATTTGTTCAGAACGCTCGGTTGCCACCGGGCGTTTTTTGTGGTGAGAATCCAAGCCTCGAGCTGTCAAGCCGAGTTTACTCATATATACTTTAGATTGATTTAAAACTTCATTTTTAATAA
+
G???@JDEFDBA=?AEJHDCD....:99A=;:7568FFHJEGC<>C10/,++-..00148AA:@>333<;=?=<<613281*&'***+*,)'(&%&+)'%%)&'%$%%%))-.-+457;9404>?CDDFDEFJFGG5553894332554?9::;444ECBIHFFJJJGJJJJJJIJJJJHGIJGE??=<<7==FJBACFCJHEJJJHJJJGJGFJ;98?@JJGHJJJJHGHGDFGJJJJGHJJJJJJHJICBAAFDDEEGJJGJHFHGHHJJJJJI;;;<EGDDG>;90--,+())()*+++++&&&%)*)+1)*0/0//(&&%&&.258DFFDGJJJJJHIJJJJJJJJIEHHJIHJH@@A000)(()')$&&&8B@DFFIFHJHJJJHJFJHHJGIJJGIFEGFJIIJHFIJJFJ@@@76655>;;<?CIEGHBB@>222:@>*)''((3-.-00()8?:9:@?EEDEJJJHJGADCAA@?>A??@=;*)().-.(&'')&&&&%&8:<<>ADDEGGJ?C?:CDFFJFJGGJJJJJEGJCAAAAHHEIFDEFA?0.--+(''(((*+01<>?@???==00++,0+0**.-.3245HIJIGGEI4444>@;22362?;;;<=<==+'&'),'++31>FHGJFJJGJDICDDEFEJJIIJJJJGFJJDJB??30/00>B;6322278<BCB::>GJFB<@;6:89GEDFGFGDFHIIGEDBCFJEJIHJGHEJJIFDDEJFEH=IGFC?1++@@@EEJHJJGJJDFEJEHJJEJJJI@ACJCDC??@@EGEEJGC=<=<><5555A<4=>?000...0=>AC>AA?;<D@<<CCB=<<=4335766634(('&&'$$%%()*7;@<;;>:</++,'&*ACFGD>???JB@=0/.1>.**+3?=9:<>:9>JJIJEJJEJIJFGJEGDA@=9C@?@7:2>=B,+)&'(*-++)*,8CCDDBBBAB?&&&&&&%&/01?J@@B@?444?C@>?AEJJJGGJDAFDFEEJIHG@B@=.--,('))&(*(03***&&%&)'&%%$%$$&).**----0162==@@A=:''')'')(&&%(/...:99:;7=<(''(;DDDFJHJJJEJGFJJJJFGDIJFGCDAC///,,(''&&''.15887?565++'&'&$$+,279<=>A?>...-53366BCE<79ADDDGC889;D4.+<ADJFJHFJEECA?C=JBJJGFJ666667;CFBBGIH444999:?HEEDHGIJJFFJIJE<;2--+,,++'%%%$$%(*++))&&'&&&(-01139<@DCDEHJHGGBAHJHIEFJJIJGJGJJHJD;<;JEFHJA?>=AHJHJJJJGIJHIJJIJHGJHJJJJGFFBFBD///8(((5JJJGGFGIJJEJJJ:9944444AB44218@@??@B54212:>7766687:<HHJJDCECHIHJEDD:89A@A>=;;>@EJJDB>?DGFGJJJJGIGJJGHIJJHJHJ@>>>EDCFFGHJGFIJJJJEDA42'&&')(%'%''%'&&.676778;FJA@@DFBB>:353;9;;>ACEGIEEFFC?C989;HEFGFAB@>77::FJJFHIHDHDDGJI:441369;100/238A===>>43566711;<GGCDCF86667??2-+,--+,,+,,-;>98:7687''1134458:67:FFGEB1111EFFH===GIJEGEDIJHJJJJI>>>=;<;=@51+,/=AGHJJHJHJHEGJJIHIFHHIIIGJFFEJEEJ21111A,***----><>?BJIFHJJGGJJGGGJJHJIJFDFGJGJJJJGCBCBDCGJIJHBF@CC@BAGJGJ8770**)577?CACDCECGDIGCCEEJJGJJJJGJFJGHFJE---,,,.96569<29;:9;=9=99;FGA>>>BFEED4111701(((8556B<=D@91((+')+**/0312/988988?2223;:;::;;DDDABA:7679?:A<<>?>>@?0/-,,,+%%)'))/367;88////))))-,,,-+)))(((0/)$$&%%%(*))/+34127:13>>B?1&&00..'&&')(%%%&+,0+*(&'*,('&&(,2679<????BIEFF=8667???CH@A?@@AEA;?9))).;8=>???=69560.('''*33,%$$%&&'&()(.2568EEIE@@?CJGJJJHJFJJG<;;<>:::=EJJFEFHHE00031.)')6CJIJJEDFFHFJJJGJJGJF?FJEGGEEDJHHFHJBIHHID><;-)''++,+)*-6000064-*&%%'''&''%%%%%%&&'1139:>EFJJFFGGCDC==<4111B@:851229<<?CB>,+*)(&%&(-78AJJEFGEGHJGFDEC@7+/)*34GE@@??FGIFJJHBAJ>JJJJHJJJHJJJJHJGJJGJJJIJJJJJJEJHJH@>>99@/,,-46663212++,-/689:;??A==<8754340021+'(-.-39851*)*-23/-,)(%&&'&(::=??BFFEHJJC8222<?:''''021<CFICBBHHEC@@BJ:63/./0074/../((((///.488;<EGJJG==>...,**))))))'''(()255HBC@A<;;;?<601//*&'''(''*&&$$$$%01>C?9:CC@?6.+,)&&%(&&''00764665658888JGDEAB@A:;;;=C=;('')0-%%%%%$%&263579::;;;<BA@900122ACDBBGJJJHHJJFCAAC====>>=JB@@AA?>???A955***-55..-00@@B@FFGIG@-,4,,BACCBBCJGJDCAACC<E>...27ACCCDFEGEJJJJJJJJDJJJGJJJJJJJHJJHJJFHFEJHJJIJFJJJJJIIJJ@@AAECBIEGGJJJGHIJJJIJJFJJHJJIHJIGJGJFJJEJEJJHDJDIDFGIJFFFFFIJJ81//28112222;;:854334::<0...4,,,,680++//099;<>HDJFJGIFFJEJFGJFIJJIIGHJJJJJGJJJJIJJJJJFIIJJJJJJJJJFJHJJ?HEB<22=876688;322''''0/025297/@FA@AAHJHHJIJIJJHFJGHJEJFJJJJHJEEDFHJJHIJJIJJHJIFHJ>HJGHFA@>?BJJJFHFJFII=<<<JGJJHG>===JGFDC''''BDHHFFHJII66635++,-666DAI<>?IJHGGECCDHJ>@2/+/0,1=DFJJGFGJIJEEJEFB?;;;@BB@>;&%%&%((15;;>A>=>??IJGIHJJHA=-+++,-/000AABD;:::@:9<<<211/,+((4;<EEGHDFGEJIJJHJJJJB?DFJJIJJHJJGJH@>>=><=JFJGFDEJJJJJJFG>JGDAEA<:;>?JGJJGJJJJJJJJJJIJEIGHJJ6666;:;>EDG@@@AGJJEHJJJIHJJJIAEDB0//-0032)(**77ADFEJHCECACCCJJ3322643643578;?C:43/.*(''',125999:EEC6666?FCHJJEB868=EEE1000<:BFCD>6666>;:==JFEHFJJGJFC@>=A7/...C::;>JG===<A@<=BEJJGHFJ>>>>JJHIHGJJJBAH??BB@:::IFHJFDFBBDBIHJFDCEE55547:////../+''%%%&,0&%&&;>E@999=@AGGJJJIFGJJJFJEEHDJJD@FEDFIFJJFGJHJEDDCCIDJJJGFCGFD???<,,,,/''((476.)))-)+/8>>EHHFJJEFDCEEJGJJGJGJJJJJGGHFDAABADJJD??@CC9A@:::?CC810/013@>@=<<;<3-**(&',1+))(*+)%%%&&'&%%%52:;<GE@7555:9762253212110004;A@@AHHEB=225;657''''485:82222.../51+%%#'()***+.003/-)(()56550.6673>DFJIJJJEJHIGEB=<<>//=;8:;=JFIJE6557=<;887558681111DAAB?44.,--33336555+++,33-***))(('('()''2456;<ACHJCDEFHJF?<67?FFDGFG@CIJHJJJJJD@@>?C2**),-;22.)*3789;?>>::917747,'%%'%$$''+-/6;=CCGJJJGFJFHJGJJJGBCC666/..)&'*))'))=AH11119::6567B;<BEJE@AA<::<?655610009/-**'%),-.0013245699CEGHJD?<::8:4110()898997669;;9586-/,+*35??GJHJHFEDJEHJJHGIJJFGIJFFIJFHJB==>>FCBB@BAAA?>>>?@@@:98553,((((.,&%%$%%$%&(+,/52:>BBDHHHJB:::JJGGHJJHJFGIDJJFHJIJJFHGA@@ABJJDECCBEG<<<:</(''(8;:964///.3**'''**&%&+,-1<@BC@AAE<@CEH:&&&**>998FGGIHIJJJHJHEIEEJJJJGJ9..EGACDBJIFEGDJGJIGGFJJIJJFJJFJJJJJJHEHHJIJJJHJJHJ====F@;<<???ABHJJHHGJHDHA>?EAJGJJJGJECEDC@>?ACGJHEHIJGJ+''&&++,)%%(-0+))),(()-4AEGFFHJJEGG>=>@J;31//IGEFBDBBEFF@DHE=<<?;<::3331113.)'('(/-,2;0,)(223;<<::=BFFDEJHJGJGEFDGH?>>IEJIGHFH?889?D@999:7/+%%&&%&)2;556477789:<FJHFDDED20/27122000-*)*+IEJDGIJHJJJA@@@?>>FBB>CFJJJE@?A>?=>>&%%&&()97987<3,0<<87.>?AA:88654540/.-+**('''(%$**+,2?BBF;8**2355570/-(())-/11)))(.-(&&$##$$//8;>>>3220000('%&'(,;77887GAJDC7/.)'&'++*'&%%'&&%%%$%%%%%('&''()(()/7621005ACEJGGHJF@1+EJHJJJIHJJAAA??@@DFJGIFJHGJDDJ;::>?GIJFJDEFGFJC>ABD?44447444431,++*,+,,))&'''(,/000000?A@AAAEGEC;6555;;&&&'&%&&(0013;?JEGIJFGCDBDGEDGEHG?>>::7776<EJHDJEDFJ<@E9<FHGJ==?68:54469>;;*JDHEECBFEHFHJJ<JGFGEFFJJGJJJJJGDE@>??H311)965.)''((()569533?<@@?BDDEFCED777;GFIJJGJJJIGHIIJJJE@54475/..6<=:;@>@@@DB?>>?JEJEHFEHHA<33977/*%')+&%%(*(&&*+32,+)*07@A>>>?ICCDEJJDDFDG755/-$$&+*,,8AC@?@=@?BDF6EHFEDJBBB=<<;;=FGGJJHGGFFE>>369978BGDDFFGGGHJJJIHEHEEGFGGFJIJHJJIIJJIJIFGHIHIJHHJHDCEDJJJJFIDHHDEAADBDA00032241)((0(')279=?CCBCFFGEFGDEEJEFFDD+**01:;CHGDEGEDDCEDDFGFJFCCCHHIDGEHDBBBDBFBEEFIEJHHJGJJECCDIJCHDGDACDABB?>@>?FF?<7446.****)000))))/--&&,6;=99;;D;;;4789131010,&&+1,25--+/0--/.-11--,,/--&&&&'(**+%%%%/+-../(((),*('(-.-,'((*&&&$%)(0++,,)(()*&%'+13<DB?>>;;=:5(&%&&'(-1)).00.(./=11+-46(('('&%%%%''((((+,?DBCGDC:0006><<CDFCB5.--&&%*//+'%%')**%%&-..>?@B@@5<9?:43367;<<8832--+./0046222<D////BJ@EFEBDJFB>?GJ9777==<;;4))))<>@B@>214FFHJIJJJJGJJJGJJJJJJJ=:EIJG@><=5430/.-./*&&'$$%)%%7<;<;>----A?981*)(445B::98:<<JJJGHGEEDFJFJDJBFJFJCGJJJJJJJHJGGGJHHHJJJIJJGJHJD@@GJEFJHJDCFGGHJEGGJJJJHEJJIJJJIJGFGGJJFFJJJGJJIJFJIIGHJJJJJHJHGJJHJIJJJJFEFEJJJFDED?9789:BBA:965.,(&%%%%&*.1//,,//./,,-((&&((/1/+'%%(-35)((%&$$%;?AFFFIIIHJGJJJIJHJFJJJIGGIJJJJIJHJIJJ1111GD@-))...1;6001>B>:<4548BDJFJJGJJGIFG??99::AAAFGGBA@CEHJ>><6+**'%&(&%$'(&(&&9BFJGHJIJJJJJGHJFJJJGCCJHA:85-.-+)(()*7?EGBC@@?==665**+*)))&''(%%'62=AFFIJJJJJIJIJJGJGIJIJGGJGGJHJJCFDJEJ@?@?CDJDDICDA9974((((556A:88820-1+0,1./467:A6222;;A=>??=>?JJIBC??CCDCJHJJJJJJJJBE<A<768:?FIGIIJJHJHJFFEDJHJJJGJJJJJJJFJJJJGGIIIDHJJJJGJJJIGJGJIJIJIJJC?EJJJJIJFE@A?000-.-''&#$$$%&-/))'*($$#$)=@GJJJJJIFCCBCJJJJIJIHJGJJGGJJJJJJJJJJJIJJJJJJJJJJJJIJBBFDG;9EHIJJJJJJJGJJIGJJBA@ABDJJ?=>?A???@BIJGJJDEJJJJJ===:?@6776<<9;;7066?EFEABA@EEI><<++*+265=<5<<=AEFJCB?<<<@GGJEJEIJDHE@ABAIEED=>>FJJJJFCCBCDDDJJJJJIJJGJJJGJJIJFFHIJJIFJJJJJJJJJGJGJDBDGFDDFGJJJJFJIJJJJJIJHFJGJJFJHF=<=FIGJJJFEBBA=EJJGJJDDCAFDJGCF((((233>;<;<D===?@@@IDGHJIJJJJJJJFIJIJHJJJJCA8434222334499;?:1103--CCDA==9:?>7<;<31-++,/**ACJJJJJJJEJJGJEIJJIJFJJGECFEJJJIJIJJFHJ>000:@?IJHJHJJJJJHIJJGJHJJJJ@D(()JGJJJJJDAABEIJGGJGJGHJJGJIJJDDDF?>>>DE:999IJJD@>?@DHJGIJFJJJGHGFJHJ==>:IJIJJJEFHEIJGFJJJJJEJJGJHJJIJFJJH5555<<<,*%'$%$$''''(9:?BCBAABDH@?A633<<CGFGD52,+3&&&+2HJJJJJJIIJEFFDGJHHJJJJJHJJJJJJJFGECFJJJHJGJIJGGGCBC>FJ@CBA??9==>7+*'',('(/0/..-&&&-...24;=<?))&&&&%%%%6963225933??8311@=BAIJFFEHGFJHJEEEB:?FDIG3,&&%
@Glass_T7V_21_D3_14_6_13
CTAATCCTGTTACCAGTGGCTGCTGCCAGTGGCGATAAGTCGTGTCTTACCGGGTTGGACTCAAGACGATAGTTACCGGATAAGGCGCAGCGGTCGGGCTGAACGGGGGGTTCGTGCCAGCGGCCCAGCTTGGAGCGAACGACCTACACGGACTGGAATACCTACAGCGTGAGCTATGAGAAAGCGCCACGCTTCCGAAGGGAGAAAGGCGGACAGGTACTCGGTAAGCGGCAGGGTCGGAACAGGAGAGCGCACGAGGAGAACTCAGGGGGAAACGCATTATCTTTATAGTCCTGTAGGGTTTCGCCACCTCTGACTTGAGCGTCGATTTTTGTGATGCTCGTCAGGAGGGGGCGGAGCCTGTGGAGAGACGCCAGCAACGCGGCCTTTTTACGACCCTCACCTTGCTGGCCTTTTGCTCATGTTCTTTCCTGCGTTATCCCCTGATTCTGTGGATAACCGTATTACCCGCCTTTGAGTGAGCTCATACCGCTCGCGCGACCGAACGACCGAGCGCAGCGAGTCAGTGAGCGAGGGAGAGCCAGTAACGCGAAGTAATCTTTTCGGTTTTAAAGAAAAAGGGCAGGGTGGTGACACCTTGCCCTTTTTTGCCGGACTGCAGCGGCCGCTACTAGTAGACCGGCTAACGTCAGTTTCACCTGTTTTACGTAAAAACCCGCTTCGGCGGGTTTTTACTTTGGTCATCGAGTGATTACAAAGCAAGCAAAGAAAAAGGCAACGATTACTATCTAGCCTTTTTCCTGACTCATAACTTAGGTGGCGGCTAGCGTCGTGGTTTGTCTGGTCAACCACCGCGGTCTCAGTGGTGTACGGTACAAACCCCGACGTGCACAGCTGTCACCGGATGTGCTTTCCGGTCAATCATCCGTGAGGACAACAGCCTGTACAAATAATTTTGTTTTAAGAATTCATTAAAGAGGAGAAAGGTACCATCAGTAAAGGAAAGAACTTTTCACTGGAGTTGTCCCAATTCTTGTTGAATTAGATGGTGATGTTAATGGGCACAAATTTTCTGTCAGTGGAGAGGGTGAAGGTGATGCAACATACGGAAAACTTACCCTTGAAGAATTTATTTGTACTACTGGAAAACTACCTGTTCCATGGCCAACACTTGCACCTCTTTCGGTTATGGTGTTCAATGCTTTAAAATACCAGATCATATGAAACAGCATGACTTTTCAAGTTGCCATGCCCGAAGGTTATGTACAGGAAAGAACTATATTTTTCAAAGATAACGGGAACTACAAGACACGTGCTGAAGTCAGACGTTGAAGGTGATACACCCTTGTTAATAGAATCAAGTTAAAAGGTATTGATTTTAAAGAAGATGGAAACATTCTTGGACACAAATTGGAATACAACTATAACTCACACAATGTATACATCATGGCAGACAAACAAAAGAATGGAATCAAAGTTAAGATTAAAATACAACACAACATTGAAGATGGAAGCGTTCAACTAGCAGACCATTATCAACAGAATATTTAATTGCCATGGCCCTGTCCTTACCAGACAACCATTACCTGTCCACACAAATCTGCCCTTCGAAAAGATGCAACTTTGAAAAGAGAGCCCACATGGTCCTTCTTGAGTTTGTAACAGCTGCTGGGATTACACATGGCATGGATAATCTCTACAAATAAAAGCTGATATCGAATTCCTGCAGCCCGGGGATATACCATGGTACGCGTGCTCGAGGCATCAAATAAAACGAAAGGCTCAGTCGAAAGACTTGGGCCTTTCGTTTGTATTTATTTGTCGGTGAACGCTCTCCTGAGTAGGACAAATCCGCCGCCCTAGATCGTGGCGCCTGCAGACGTGAAAAAAAGCGGCGTGGTTAGCCGCTTTTTAATTGCCGGACGTACAATCGATCCCGGATTGAGATCCTGACGACGAGGAGACCACCGTGAATGAGGACAAGCCGGCCGTTAATTAAAAAGTTAAACAAAATTATTTGTAGAGGGAAACCGTTGTGTGGTCTCCCTGAATATATTATACGAGCCTTATGCATGCCCGTAAAGTTATCCAGCAACCACTCATAGACCTAGGGCAGCAGATGGGACGACGTGGTGTTAGCTGTGCTCGAGGTGAAGACGAAAGGGCCTCGTGATACGCCTATTTTTATAGGTTAATGTCATGATAATAATGGTTTCTTAGACGTCATACACCCCGCCCTGCCACTCATCGCAGTACTCTAGAAGCGGCCGCGAATTCCAGAAATCATCCTTAGCGAAAGCTAAGGATTTTTTTATCTGAAATTCTGCCTCGTGATACGCCTATTTTTATAGGTTAATGTCATGATAATGATGGTTTCTTCAACGTAAGATGGTACTCGAGTTGATCGGGCACGTAAGAGGTTCCAGACTTTTCACCATAATGAAATAAGATAACTTACCGGGCGTATTTTTAGTTATCGAGATTTTCAGGAGCTAAGGAAGCTAAAATGGAGAAAAAATCACTCGATATACCACCGTTGATATATCCCAATGGCATCGTAACGAACATTTTGAGGCATTTCAGTCGTTGCTCAATGTACCTATAACCAGACCGTTCAGCTGGATATTACGGCCTTTTTAAAGACCGTAAAGAAAAATAAGCACAAGTTTTATCCGGCCTTTATTCGCATTTCTTGCCCGCCTGATGAATGCTCATCCGGAATTTCGTATGGCAATGAAAGACGGTGAGCTGGTGATATGGGATAGTGTTCACCCTTGTTACACCGTTTTCCATGAGCAAACTGAAACGTTTTCATCGCTCTGGAGTGAATACCACGACGATTTTCCGGCAGTTTCTACACATATATCGCCAAGATGTGGCGTGTTACGTGAAAACCTACTATTTCCCTAAAGGGTTTATTGAGAATATGTTTTTCGTCTGGGCCAAAATCCCTGGGTGAGTTTCACCAGTTTTGATTTCTAAACGTGGCCAATATGGACAACTTCTTCGCCCCGTTTTCACCATGGGCAAATATTATACGCAAGGCGACAAGGTGCTCCACTGGCGATTCAGGTTCATCATGCCGTTTGTGATGGCTTCCATGTCGGCAGAATGCTTAATGAATTACAACAGTACTGCGATGAGTGGCAGGGCGGGGCGTAATTTGATATCGAGCTCGCTTGGACTCCTGTTGAATCTAGAATCCAGTAATAACCTAAACACATCTGGATTTGTTCAGAACGCTCGGTTGCACCGGGCGTTTTTTTATTGGTAGAATGCAAGCCTCGAGCTGTCGACCAAGTTTACTCATATATACTTTAGATTGATTTAAAACTTCATTTTTAAATTAAAAGGATCTAGGTGAAAATAGCTTTTGATAATCTCATGACCAAAATCCCTTAACGTGAGTTTTCGTTCCACTGAGCGTCAGACCCCGTAGAAAAAATCGAAAAGAATCTTGTCAATCCTTTTTTTCTGCGCGTAATCTGCTGCTTGCAAACAAAAAAACCACCGCTACCAGCGGTGAGTGTGTTGTACCGGAATAAGAGCTACCAACTCTTTTTCCGAAGGTAACTGGCTTCAGCAGAGCGCAGATACCAAATACTGTTCTTCTAGTGTAGCCGTAGTTAGGCCGCCGCTTCAAGAACTATCACGCCTACATACCTGGTCTGCGAGTGCCTACCAGTGGCTGCTGCCGTGGCGATAAGTCGTGTCTTACCGGGTTCAACTCCAACAATAGTTCCGGGTAGGGGCGCAGTAATCAGGGCTGAACAGGGGGGTTCGTGCGCACGGCCCAGCTGGAGCGAACGACCTACACCGAACTGAATACCTACAGCGTGAGCTGTATCGGAGGGCACGCTTCCCGAAGGGAGAAAGGCGGACAGGTATCCGGTAAGCGGCAGGGTCGGAACAGGAGAGCGCACGAGGGAGCTTCCAGGGGGAAACGTGGCTCTCTACGTCCTGTCGGTTTCGCCACCTCTGACTTGAGCGTCGATTTTTGTGATGCTCGTGGGGGCGGAGCCTGTGGAAAAACGCCAGCAACGCGGCCTTTTTAAGGTTCCTGGCCTTTTGCTGGCCTTTTGCTAAGCTGTTTCTTTCCTGCGTTATACCTGATTCTGGATAACCGTATTACCGCCTTTGAGTGAGCTGATACCGCTCGCCGCAGCCGAAACGACCCCAGCGCAGCGAGTCGTGAGCGAGGAAGCCTGCATAACGCGAAGTAATCTTTTCGGTTTTAAAGAAAAAGGGCAGGGTGGTGACACCTTGCCCTTTTTTGCCTGCAGCGGCCGCTACTAGTAGACCGGCTAGCGTCAGTTTCACCTGTTTTACGTAAAAACCCGCTTCGGCGGGTTTTTGTTGGTGATCGAGTAAATTACAAAGCAAGCGAAGAGAAAGGAGAACAATTACTCTGTCGCCTTTTTTTCCTGACTCATAACTTAGGTGGCGGGCTAGCGTGGTGACTGTATCGTCAACCCACGCGGTCTCAGTGGTGTACGGTACAAACCCCAACATGCGCGGCTGTAGCCGGATGTGCTTTCCGGTCTGATCAGTCCGTGAGGACGAAACAGCCTCTACAAATAATTTTGTTTAAGAATTCATTAAAGAGGAGAAAGGTATGAGTAAAGGAGAAGAACTTTTCACTGGAGTTGTCCCAATTCTTGTTGAATTAGATGGTGATGTTAATGGGCACAAATTTTCTGTCAGTGGAGAGGGTGAAGGTGATGCAACATACGGAAAACTTACCCTTAAATTTATTTGCACTACTGGAAAACTACCTGTTCCATGGCCAACACTTGTCACTACTTTCGGTTATGGTGTTCAATGCTTTGCGAGATACCAAATCATATGAAACAGCATGACTTTTTCAAGAGTGCCATGCCCGAAGGTTATGTACAGGAAAGAACTATATTTTTGAACATCGGGAACTACAAGACACGTGCTGAAGTCAAGTTTGAAGGTGATACCCTTGTTAATAGAATCAAGTAAAAAGGTTACTGATTTTAAAGAAGATGGAAACATTCTTGGACACAAATTGGAATACAACTATAACTCACACAATGTATACATCATGGCAGACAAACAAAAGAATGGAATCAAAGTTAACTTCAAAATTAGACCCAACATTGAAGTGGGAGTTCGTCAACTAGCAGACCATTCTCAACAAAATACTCCAATTGGCGATGGCACTGTCCACCTTCTACCAGACAACCATTACCTGTCCACACAATCTGCTTTTCGAAAGATCCCAACGAAAGAGAGACCACATGGTCCTTCTTTAGTTGTAACAGCTGCTGGGATTACACATGGCATGGATGATCTTCTAAGAAAATAAAAGCTTGATATCGAATTCCTGCAGCCGGGGGATCCCATGGTACGCGTGTTAGAGGCATCAAATAAAACGAACGGCTCAGTCGAAAGACTGGGCCTTTCGTTATCTGTTTGTTTGTCGGTGAACGCTCTCCTGCGAGTGAACAAATCCGCCAGCCCTAAAATCGAGTGGCGCTTAGCGAGCGTAAAAAAAGCGGCGTGGTTAGCCGCTTTTTTAAATACCAGACGTCGATCGATGCCCAGATAATCCTGACGACGGAGACCGCCGTCGTCGACAAGCCGGCCGTTAATTAAAAAGTTAAACAAAATTATTTGTAGAGGGAAACCGTTGTGGTCTCCCTGAATATATTATACGAGCCTTATGCATGCCCGTAATTTTATCCAGCAACCACTCTAGACCTAGGGCAGGGATTAGGGACGACGTGGTGTTAGCTGTGCTCGAGGTGAAGCAAAGGGCCTCGTGATACGCCTATTTTTATAGGTTAATGTCATGATAATAATGGTTTCTTGAACGTCAGGTCTTACGCCCCGCCCTGCCACTTCGCAGTACTCTCGGCCGCGAATTCCAGAAATCATCGTTGGGAAGACGGTTTTTATATTGAAATTCTGCTACAGTGATACGCCTATTTTTATAGGCTAATGTCATGATAATAATGGTTTCTTCAACGTACAGTGGCACTATGGGTACAATGGGCACGTAAGAGGTTGCCAACTTTCACCATAATGAAAATAAGATCACTACCGGGCGTATTTTTGAGTTATCAGAGATTTCAGGAGCTAAGGGAGCTTAAATGGAGAAAAAAATCACTGGATATACCACCGTTGATATTCCCAATGGCATCATAAAGAACATTTTGAGGCATTTCAGTAGACTGTCTCAATGTACCCTATAACCAGACCGTTCAGCTGGATATTACGGCCTTTTTAAAGACCGTAAAGAAAGATGACGCAAGTTTTATGGGCTTCTCGCATCTTTCAGCCTGATGAATGCTCATCCGGAATTTTATGGCAATCAAAGACGGTGAGCTGGTGGAATGGGATAGTGTTCACCCTTGTTACACCGTTTTCCATGAGCAAACTGAAACGTTTTCATCGCTCTGGAGTGAATACCACAACGGTACTTCCAGGGCAGTTTCTACACATATATTGGCGAGTGTGGCGTGTTACGGTGAAAACCTGGCCTATTTCCCTAAAGGGTTTATTGAGAATATTTTCGTCTCAGCCAATCCCTGGGTGAGTTTCACCAGTTTTGATTTAAACGTGGCAATTTCGACAACTTCTTCGCCCCGTTTTCACCATGGGCAAATATTATACGCAAGGCGACAAGGTGCTGATGCCGCTGGCGATTCAGGTTCATCATGCCGTTTGTGATGGCTTCCATGTCGGCAGAATGCTTAATGAATTTAACAGTACTGCGATGAGTGGCAGGGCGGCATAAATTGATATCGAGCTGGCTTGAACCTGCTGATAGATCCAGTAATGACCTCAGAACTCCCATTATCTGGATTTGTAGAAGACGCTGGTTGCCACCGGGCGTTTTTTATGGTGAGAATCCAAGCCTCGAGCTGTCAGACCAAGTTTACTCATATATACTTTTAGATTGATTTAAAACTTCATTTTTAATTTAAAAGGATCTAGGTGAAGATCCTTTTTGATAATACTGACCAAAATCCCTTAACGTGAGTTTTCGTTCCACTGAGCGTCAGACCCCGTAGAAAAATGAAAAGGATCTCTTGAGATCCTTTTTTTCTGCGCGTAATCTGCTGCTTGCAAACAAAAAAACCACCGCTACCAGCGAGGTGGTTTGCTTTACCGGAATTAAGAGCTACCAACTCTTTCCGAAGGTAACTGGCTTCAGCAAGTCGCAGATACCAAATACTGTTCTTCTAGTGTAGCCGTAAGTAGGCCACCACTTAAGAACTCTGTAGCACGCCTACATT
+
+,0689?A;;959A@DD<;;;>10+,+'*(,76111(''').1236787BB@BGFJBBAABB<97954463332)460;DJC@@@B99...))))))*1>653,655:42./--.,-(&&$&&')30445,((,=>9999:99;?@@><('''(,,)*+,3422<>>DFDEEDHJEH;;::=CEEBAA<<8676(/))*)9<ABBBFGGFDD?;))()'%%%%47=ABDDEE?IEGJDAEDHBA?=<932333+*)')/(.((&'((**.7<:-+)*,&#$#$$%%%%)22216/=A7777?@==<<@?CHCFEBCCFJBCEBFCEEJDDEJGJDDEEHEB0---,+++,,,---/-,/--2/.,++*)((*+/****:==55345513454'%$$$&&',-7::=379111>?DGDC@?84379:1443+)(()**,,:9:=@?0**7//.,&'16988733//0196/(111;1,,,-,,--.'&&'-.,.-*))&&%%%%%''(0002(((26=?DBCE@@<2228<<=43231/+('%%$%%&'('&&&'36767)''+A@==BJGGIHJFCJJJJIFEJ=HJHJJCD:::76.*++.::?7DDGB1-31=<>>:64479?@F@>>=?A5444689=;:88-))*,--//3507667B>>@?865689;><8663788;<<9;5***),;*('*22;<433/////--.54:;;FGB6332/368((3101-,,10-,+-**,'&&&&&&()0426,,+067876657650((*+010('(((''%%%%*(()/0((&&'-0032123>0///:9661000/564/../--,.++,,./;:BFCJECHHFEJJJJHBBA?JJFDC@:888-,)('%##$%%$%'.36EDDBA7669999?....668DDCCEGGEECJA?BBHFDEJIGECIEBCD;6AABE@:;44/(*,+,,/134.,16501/00130..==@BFC?:9-,/+2'7*(''//-,.1+'''''9>@?A@CF==7;<@IDCCEJJJJJIDFE?0000?=CCB@DJDHEGIJ===;=80**0(((()8833270.2343,,-+)+')*),---/,446=B==>ECC99677799=54128:<<-,,-00.((((*)&'(*./08??@CCFHBD9:::<=;85'&&%&()*'*+,,:::;9:@FI=<<=@<:80--,)('+&*'(>>>?@<B?ACBIGIBEDDFEEEHEFIJCC@D54001-(&&&,-.:549:9;:=64522420136@===>><>><:,(%%%$%&().88820,-.)()()1123***((')1.-,++/))7ABB??<<<?JBBB@HDJIFJJEDBAHHJECF9888BACBD99A:JJHHJJHBCFJJJJIJEJGHHJEJJDJFJBA?>@?>BAACFDDC;::3@@@FEDDFJCBGBFFJGJDC10/*('%%&))$$$$$%/456789578311111BEB887311074445=@AA=99:?:8882-***,+'&$$$&%$$%%&-47==732-/-&).(((()37831/)),,////,,5544-+))*,5221'%%&)''%'&%%&&'%&%%&()++))''**(+./56966675:>1111:BAA@@DFCEJGEH<=EHEJ@C;:*)))46:8898(''&,,,566222433325,((*>IDB@??CEFEFGAA>=B73-(''&%$$%$%'(/..'''(345+)))-/04--->???CEE>?@DGFCG@,,,+,,-8::550))5BCFJE.--*2))%%$$$&''()++,-BFJEFBGCGCAF43340227@?>>AGA;;-,+,28-+,'(&&&25BG=<;<?950-/**,.233125101033232)(((,)))--.,031////;8==>77222(''(,).,-,-.****+/68311++++,*++4321(('(,&&'&'&%&$$)**/1/0/<=;?>EEH@@@JJIFHJIIJJEHJJHFJJFJGJGFFFBIGJB;6567FE@9886666::1111=@9::9>BA==>@ADFAFJJJJ?DA6.DACEDAB;:99;>AEHJGJIJJJJIIHGJJBA??>987-,,-,,,120/01@JFIFJJIFFEGFBBJGIGEJJJIHEFF?=>@BE5643*((('&&%%&/..-//40./5555HJJIIB?>?FGFJJJJJJJJJJJJJ>((())))'((()(()9798::6555BHIEEHHJIGJCJD=:53354B7668?E3222E8400,,-78DDCCBF@BF?@?DD@<77<@>@@AFGFIFJCDDDIJIJIJDEB<CFEFGIJJGJCDA??@FJGHA>>@J?BBBB1...0=888(''&%%',,,.)),,()'&''''(''''+,1123-.006554---.1(')*)**))))'''679:::>=CDDJHHHJJ?,).+'$$$$%(+*59E?A>>@?B;(((03334;<@EJJH?6445DGFFBD;JEA>>==><;22)/+,@A:/--666+))*::1.//874B@===DEBCCBJCEDBAA?B;5511-)''*9;;<JCAAB@ACFB-,,,*(**)'''(018:88:0==DDJJIJJJIJHJ....EGJHJJJGCCBCFHIGJJJDEJGGD7///4F<<7760.,,,--/,-/..2::<AA=EEFJJJFE?.''''1-(23445633354665623/--)*00445:966610.''1141333556GFCFGJEECBDJGGE@?=8344EICABBDH@7786<D9;:0//16,99;>87)01225889>GFGFJJEGDEI=99<>@@ACC??@A<444)'''+458<<<;>>;:8:?@><;99611//.//2.-&&.-'(.2311:;799775+)&&(-2575,,&&$%*026>@<ECGJJIGIJJGIGEB=;:;A?@BFFJ=;;:=(((((0)''-.0115:<DDBABCDHJGAABCHEF@8<>?)'&&,44548=C@????@?EJDDFFJ@@@=CCDHJDGGJJFCBGHJFJJH@>>?F;;89=>?@<<>DFFHA>==@CC>90/-/5.)))(('&&&+,67<DCEDJ=>=>JGGIHJGHJJGEHFFHJJA>>>A>@?7===<<=A=>>>D<=;;=3336DDFEHFEJ>>>>GHDIJHFCCDHJCBCAA8877<;=41125;;6665-***+('&'()())&%%$#%%(((%&&'))&$$$%##%(&%%&+++,9****42+++-.)11114652-)'&'&&)'%%%%,15:33.,++))(((%%%$$##%/--.0224(&&&+(*/36422/.*+*,++**331-..12''''>7CJJBCB@=BCBJF42/-)',897+**(*()79;>>/./-+)(/<89HJDEG8877@888>BEGJJHFJJHBEHGFJHGDHJH::::JJ@CE??>;=>C@<;<<=@::89;:<:/,,,(&'(:8,+)'''&('(,./44/::?DF<:884/+/28::AAACB@AB6499:;;;;CB???D<IHBDCBDB;;:210(&%%&)(*+&(&&'&'''&&((42247444AJFICGBAD>>;>ECEHGHGJ????JJDEJJHJJF==<<8555:11EJGCEHDFEEJJI<<<<JDCDCFJ411332320*)'&'((&%&'*,(*+-**,029><;;<:930'%$##%''&&'))(&&''&&&%%%),*&&''$''@JIEJGBADA=<<=:999>?:=<74'&&',*$%%&'((''''(((+&%%%''((*'%'%%$%&))-..4-**+(&&'CA<8865658))((&%&'0*..0,,134///0('''5,*'%'&(,***((&&&&&(()+0,,*))*5))''(&&&'%$$#%%&+,****:<;:9:99=?AB@GFFD999;IJEGDICBC?@>?@BGJJJJA@ABIDDAA@?A@>AAB867@6<967:651588DBB5/+'%$%%$$$%&&$$%(.*-35676>B@>??>HJFHB=>?FG?>>>JHJJJHGIJJJEDCGEJI1-,*,;?>:.,,+//0/..*))7:9:>EJJFJGJCEJFDE@BCGAB)'&',<5??DJHFIJCEGCB>?AAC=DC=;7'%%'*(''&%(*34;8;===<7>,++,33460/-)8;?===44113/-(%%'+03+23466;:==<><@D@AC=66;<AA@A@:401+----0/,-+,.-././..(&&&002,+*++98555..**''()01249>?ACBABCFC888IGJJGJHJEJIJ?F@?;96=<B@@CFEBDCCFABJ:=@>:B?0-*((*,25@CIBBBA<;;9;;9=ABCBEBC3*))*-,,++-),-.+4222*%%%*+/06;83()''+))*,*)(''%&'%&&%,-)''%$$$%%&(*&%&'49:<9455)(((3*&&))(''$&()&&(&&%$%**))**.1427>?(('2122////32/.++-/?C@:<;:;+('%&&&%%$$$$&&&%$&').,-,,.)*66;:;;7445CFGGEFA>;41,-/.//4+++*****)))**(&%$$$%+/A??@>?>>43-*(''''(&('$'(;=:;FJEA===CDFEBCDFGFDEGJJIJJJGGIHGIJJJJJDI=<;:7767;;9784587870&&%&&(29@F@@ABBBA>>>?JFCCECEAD@AAC?@2(?:???9643+++,,(((((/-9:::?@??FJFJJIGGDBB<<=888@DGGFJJFGFGFJJJJJGJIJEFJIECAGD@??>AJHGDEEA>C@DC?@EHJJHDBBACIJEEDE/../4>4433>>@EDAB=?FBCCEIEIIJJJJJIIEIJJJJJBCCCCJJEJHGB....><;;<22.++,0-,,'++,.111756@DJ@@?BE?><:1*),,3324332353323::344;B@A?>00..----@CG@@=;//0147<2&%%$)(%$%*2<;<=?@@ABAEE??@AJFJIFJFABDECAABEGEEFDGGCB?>A;>>==>-*)*,)'&%*%%029;530)(,+,?<8744>AA<7565;:?><5340111:EEEGEIIFJJJJIGHJHEJJED>;9>7//////22872223;;;>??FEHHE7777999A@@@AFCBGCCBBFGFGCEFDEDBDBG=;*&&%%&(*-.//,0/0.-.,1+*)'&&&&''3...,*.++--,''&%&&&=AJJ?<;8630-,*+.000054+***///00...'%%'*)-***6351111559220013''&''&%&'&'('(00177.**-+**,,-,0-+')(())(+)))))''''%&+('()+)4335555654525;FFGDC??<=;;<:=///0----:,((*+45338:BDJJFJFGEFEJGD<;;>FEID=<2268.54:43/,-,+'''/.,''+-+--((*+69::<;;<<854760+,-,++./,))*,,,3;:;?::<=J=EC,('('.00015,'--+-.**-.--,*/''%%(*5''&&&&###&&(,1('''*)'((+5(&&&+('''(-.**('%##$$$&%),126?>??=:88:9<;531000111004343*'&&''(%%%&*+)&''()(*)()*'()*)*+,10018;<>855==;;777598<==>>?;;;<><<<JFDB6666344JF==?9==A;BFGFGEHGICJCCBBBEAC=8>6544699:<===:;9:CBE@2222;=>778>?AJ>@?>000++)&'')'(*--457778799;22210)()+,-,,.25+++-*-,)*,4@F>>>?EGJIJDCACGHHJGCA=<??==--,****+@B;<<:.++))),;667;=?JJHJIE@BDADBBB>>53555:666))*&&%&+**+'(+,,+(&%$$$()(+(()27/...420,&'('%(--..003..'&%%)+,,+.**(()*+,311//+&%%$%$%')($#$%&''++0)/)()9AEC22/-*'%%%&)-1))((+,:;==BB>=955&&&)(=:99:@BCEHEFGJJJIJJIFA('''(,'&%'**4301111*&%%#$$%&(()822/1**))+,-51(((9::C79222---/9-,,,4:92/1336555@GEEIJEBBBE==7//337@D41002;;:D@???BA>=6332'.''*)$&*,5772249;@A<;;==>>DEFIH)((())*20++.-..-131670//*+*&&&4;:@?=9888D0///.'''((&&&$$%%%%&&&&(*,.2002.-0-'(58;??>>?EGDJGGJIJIJJGJJJCCDACGEFJC<?>53367==E=?<53))&&&&'&$'()5656&&&'%'%&$#$&&$%&+))&&'/:>BDFHDIHHIFIHHDCB>==;0(()7:?BB)))*,2//09AA??@111-,*('*229D<6666<21278FH<998<??7666JJ=<4?ABCC<<<@HBAAJJGEDEJJJJJEGDGIJEFDIJJGB=<4'&&(+,''%$%&%*),---44234@A@@==;<2201/&&&%&&&*+*6ACEHDECECED@???AB=<;;<CEABCADHD?11EJFAABA:95.+()(&&%&'*(()'(%%''))...;>>7C??/-*))*/3;>?CFHJGDEGIEHGHB,,(((%&))-+*,-9;;<978?**;;=??GFJJIJJJHJ?@CGEJJJJJGIC7788CDIIHBA@22137////5646324;=B@:8886((-)1)..***0/-,-000>@ACFJFJJHECEJGJEEHF<:54776467;-,,,4*'.-+++,1115&&)((((021+**))'%&))'&(&)(**19.,,-45'&&&&%&(')((((%(*-(''*0,,4579+++,;68<:;<;443-.-,-*(%%%&&&&&$$&(--*+..'''-/2,&&))-.74333870)(%%37423456886878;860//244+)()225@@DEIECB0///000//229865577;7416,DEJCCBAFJJJJJ==9=@8953112>?;879:DBF@??=:::@FC666000)&$$'-,(46<=0,++.23D>?:7775:>6008@E>==--,+/2=<;998BFBB8646<1..&%%),2,))--(()(.0183/./::BFJD>=:;<@A@AD;<5578<;:3D>>>?=<>JEEIJJEJFIFGHEH><8.,*))%&&(0,)().++++'&*',&'698:><;>;;;<200:7:4<=GJJFJCD?;9:721130''''''276333))),;CABB=:88632..89I>===<A.+&-&'.7><<;/.-+'&&')'-((11224++&'+**&$%%
@Glass_T7V_21_D3_14_6_14
TCTATCGACGGGAGTCCAAGCGAGCTCGATATCAAATTACGCCCCGCCCTGCCACTCATCGCAGTACTGTTGTAATTCATTAAGCATTCTGCCGACATGGAAGCCATCACAAACGGCATGATGAACCTGAATCGCCAGCGGCATCAGCACCTTGTCGCCTTGCGTATGATCTGCCCATGGTGAAAACGGGGGCGAAGAAGTTGTCCATATTGGCCACGTTTAAATCAAAACTGGTGAAACTCACCCAGGGATTGGCTGAGCAAAAACCTATTCAATAAAGCCTTTGCGGAAATAGGCCAGGTTTTCACCGTAACACGCCACATCTTGCGAATATATGTGTAGAAACTGCCGGAAATCGTCGTGGTATTCACTCCAGAGCGATGAAAACGTTTCAGTTTGCTCATGGAAAACGGTGTAACAAGGGTGAACACTATCCCATATCACCAGCTCACCGTCTTTCATTGCCATACGAAATTGCGGATGAGCATTCATCAGGCGGGCAAGAATGTGAATAAAGGCCAGATAAAGTTTGTATTATTTTTTTTCAGCTTTAAAAACGCCATAATGTTAGCTGACGTCTTGCTATAGGTACATTGAGCAACTGACTGAAATGCCTCAAAATGTTCTTACGATGCCATTGGGATATATCAACGGTGGTATATCCAGTGATTTTTTTCTCCATTTTAGCTTCCTTAGCTCCTGAAAATCTCGATAACTCAAAAAATACGCCCGGTAGTGATCTTATTTCATTATGGTGAAACTTGGAACCTCTTACGTGCCCAATCAACTCGAGTGCCACCTGACGTCTAAGAAACCATTATTATCATGACATTAACCTATAAAAATAGGCGTATCACGAGGCAGAATTTCAGATAAAATAGCATTTTCGCTAAGGATGATTTCTGGAATTCGCGGCCGCTTCTAGAGTACTGCGATGAGTGGCAGGGCGGGGCGTAAGACTCAACGTGTAAGAAACCATTATTATCATGACATTAACCTATAAAAATAGGCGTATCACGAGGCCCTTTCGTCTTCACCTCGAGCACAGCTAACACCACGTCGTCCCTATCTGCTGCCCTAGGTCTATGAGTGGTTGCTGGATAACTTTACGGGCATGCATAAGGCTCGTATGATATCTTCAGGGAGACCACAACGGTTTCCCTCTACAAATAATTTTGTTTAACTTTTTAATTAACGGCCGGCTTGTCGACGACGGCGGTCTCCGTCGTCAGGATCATCCGGGCATCGATCGTACGTCCGGCAATTAAAAAAGCGGCTAACCACGCCGCTTTTTTTTACGTCTGCAGGCGCCACTCGATTCTAGGGCGGCGGATTTGTCCTACTCAGGAGAGCGTTCACCGACAAACAACAGATAAAACGAAAGGCCCAGTCTTTCAACTAGTATTCCGTTTTATTTGATGCCTCTAGCACGCGTACAGTGGATCCCCGGGCTGCAGGAATTCGATATCAAGCTTTTATTTGTAGAGATCATCCATGCCATGTGTAATCCCAGCAGCTGTTACAAACTCAAGGACCATGTGGTCTCTCTTTTCATTTGGGATCTTTCGGAAGATTGTGTGGACAGGTGATGGTTGTACTGGTAAAAGGACAGGGCCATCGCCAATTGGAGTATTTTGTTGATAATGGTCTGCTAGTAAAACATTACCATCTTCAATGTTGTGTCTAATTTTGAAGTTAACTTTGATTCCATTCTTTTGTTTGTCTGCCATGATGTATACATTGTGTGAGTTATAGTTGTATTCCAATTTGTGTCCAAGAATGTTTCCATCTTCTTAAAATCAATACCTTTTAACTCGATTATTATTAACAAGGGTATCACCTTCAAACTTGACTTCAGCACGTGTCTTGCATTCCCGTCATCTTTGAAAAATATAGTTCTTTCCTGTACATAACCTTCGGGCATGGCACTCTTGAAAAAGTCATGCTGTTTCATATAATCTGGGTATCTCGCAAAGCATTGAACACCATAACCGAAAGTAGTGACAAGTGTTGGCCATGGAACAGGTAGTTTTCCAGTAGTGCAAATAAATTTAAGGGTAAGTTTTCCCGTATGTTGCATCACCTTCACCCTCTCCACTGACAGAAAATTTGTGCCCATTAACATCACCATCTAATTAGACAAGAATTGGGACAACTCCAGTGAAAAGTTCTTCTCCTTTACTCATGGTACCTTTCTCCTCTTTAATGAATTCTTAAACAAAATTATTTGTAGAGGCTGTTTCGTCCTCACGGACTCATCAGACCGGAAAGCACATCCGGTGACAGCTGTGCACGTCGGGGTTTGTACCGTACACCACTGAGACCGCGGTGGTTGACCAGACGAACCACGACGCTAGCCCGCCACCTAAGTTATGAGTCAGGAAAAAAGGCGACAGAGTAATCTGTCGCCTTTTTCTTGCTTGCTTTGTAATCACTCGATGACCAAAAGTAAAAACCCGCCGAAGCGGGTTTTTACGTAAAACAGGTGAAACTGACGCTAGCCGGTCTACTAGTAGCGGCCGCTGCAGTCCGGCAAAAAAGGGCAAGGTGTCACCACCCTGCCCTTTTTCTTTAAAACCGAAAAGATTACTTCGCGTTATGCAGGCTTCCTCGCTCACTGACTTCGCTGCGCTCGGTCGTTCGGCTGCGGCGAGCGGTATCAGCTCACTCAAAGGCGGTAATACGGTTATCCACAGAATCAGGGGATAACACAGGAAAGAACATGTGAGCAAAAGGCCAGCAAAAGGCCAGGAACCGTAAAAAGGCCGCGTTGCTGGCGTTTTTCCACAGGCTCCGCCCCCCTGACGAGCATCACAAAAATCGACGCTCAAGTCAGAGGTGGCGAAACCGACAGGACTATAAAGATACCAGGCGTTTCCCCTGGAAGCTCCCTCGTGCGCTCTCCTGTTCCGACCCTGCCGCTTACCGGATACCTGTCCGCCTTTCTCCCTTCGGGAAGCGTGGCGCTTTCTCATAGCTCACGCTGTAGGTATCTCAGTTCGGTGTAGGTCGTTCGCTCCAAGCTGGGCTGTGTGCGCGAACCCCCCGTTTCAGCCCGACCGCTGCGCCTTATCCGGTAACTATCGTCTTGAGTCCAACCCGGTAAGACACGACTTATCGCCACTGGCAGCAGCCACTGGTAACAGGATTAGCAGAGCGAGGTATGTAGGCGGTGCTACAGAGTTCTTTGAAGTGGTGGCCTAACTACGGCTACACTAGAAGAACAGTATTTGGTATCTGCGCTCTGCTGAAGCCAGTTACCTTCGGAAAAAGAGTTGGTAGCTCTTGATCCGGCAAACAAACCACCGCTGGTAGCGGTGGTTTTTTTGTTTGCAAGCAGCAGATTACGCGCAGAAAAAAAGGATCTCAAGAAGATCCTTTGATCTTTTTCTACGGGGTCTGACGCTCAGTGGAACGAAAACTCACGTTAAGGGATTTTGGTCATGAGTATCAAAAAGGATCTTCACCTAGATCCTTTTAAATTAAAAATGAAGTTTTAAATCAATCTAAAGTATATATGAGTAAACTTGGTCTGACAGCTCGAGGCTTGGATTCTCACCAATAAAAAACGCCCGGTGGCAACCGAGCGTTCTGAACAAATCCAGATGGAGTTCTGAGGTCATTACTGGATCTTATCAACAGGAGTCCAAGCGAGCTCGATATCAAATTACGCCCGCCCTGCCACTCATCAGCCAGTACTGTTGTAATTCATTAAGCATTCTGCGACATGGAAGCCATCACAAACGGCATGATGAACCTGAATCGCCAGCGGCATCAGCACCTTGTCGCCTTGCGTATAATATTTGCCCATGGTGAAAACGGGGGCGAAGAAGTTGTCCATATTGGCCACGTTTAAATCAAAACTGGTGAAACTGGCCCAGGGATTGGCTGAGACGAAAAACATATTCTCAATAAACCCTTTAGGGAAATAGGCCAGGTTTTCACCGTAACACGCCACATCTTGCGAATATATGTGTAGAAACTGCCGGAAATCGTCGTGGTATTCACTCCAGAGCGATGAAAACGTTTCAGTTTGCTCATGGAAAACGGTGTAACAAGGGTGAACACTCCCCATATCACCAGCTCACCGTCTTTCATTGCCATACGAAATTCCGGATGAGCATTCATCAGGCGGGCAAGAATGTGAATAAAGGCCGGATAAAACTTGTGCTTATTTTTCTTTACGGTCTTTAAAAAGGCCGTAATATCCAGCTGAACGGTCTGGTTATAGGTACATTGAGCAACTGACTGAAATGCCTCAAAATGTTCTTTACGATGCCATTGGGATATATCAACGGTGGTATATCCAGTGATTTTTTTCTCCATTTTAGCTTCCTTAGCTCCTGAAAATCTCGATAACTCAAAAAATACGCCCGGTGGTGATCTATTTCATTATGGTGAAAGTTGGAACCTCTTACGTGCCCGATCAACTTGAGTGCCACCTGACGTCTAAGAAACCATTATTATCATGACATTAACCTATAAAAATAGGCGTATCACGAGGCAGAATTTCAGATAAAAAAAATCCTTAGCTTTCGCTAAGATACATACTGGAATACGCAGCCACTTTGTTCCAGAGTACTGCGATGAGTGGCAGGGCGGGGCGTAAGACTCAACATAAGAAGAAACCATTATTATCATGACATTAACCTATAAAAATAGGCGTATCACGAGGCCCTTTCGTCTTCACCTCGAGCACAGCTAACACCACGTCGTCCCTATCTGCTGCCCTAGGTCTATGAGTGGTTGCTGGATAGTTTACGGGCATGCATAAGGCTCGTATAATATATTCAGGGAGACCACAACGGTTTCCCTCTACAAATAATTTTGTTTAACTTTTTAATTAACGGCCGGCTTGTCGACGACGGCGGTCTCCGTCGTCAGATCATCCGGGCACTGGATGGGTTCGTCCAGCAATTAAAAAAGCGGCTAACCACGCTTTTACGTCTGCAGGCGCCACTCGATTCTAGGGCGGCGGATTTGTCCTACTCAAGACGTTTGCACCGACAAACAACAGATAAAACGAAAGGCCCAGTCTTTCAACTAGAGCCTTCGTTTTCTCGATGTCCCTCTAGCACCGCTCCATGGGATGCCCGGGCTGCAGGAATTCGATATCAAGCTTTTATTTGTAGATCATCCATGCCATGTGTAATCCCAGCAGCTGTTACAAACTCAAGAAGAGGACCATGTCATCTCTTTCATTGAGATGTTTGAAAGGGCAGATTGGGACAGGTAATGGTTGTCTGGTAAAAGGACAGGGCCATCGCCAATTGGAGTATTTTGTTGATAATGGTCTGCTAAGTGAACACTTCCATCTTGATGCTATCTGTGTCTAATTTTGAAGCTAACTTTGATTCCATTCTTTTGTTTGTCTGCCATGATGTATACATTGTGTGAGTTATAGTTGTATTCCAATTTGTGTCCAAGAATGTTTCCATCTTCTTTTAAAATCAATACCTTTTAACTCGATTCTATTAACAAGGGTATCACCTTCAAACTTGACTTCAGCACGTGTCTTGTAGTTCCCGTCATCTTTGAAAAATATAGTTCTTTCCTGTACATAACCTTCGGGCATGGCACTCTTGAAAAAGTCATGCTGTTTCATATGATCTGGGTATCTCGCAAAGCATTGAACACCATAACCGAAAGTAGTGACAAGTGTTGGCCATGGAACAGGTAGTTTTCCAGTAGTGCAAATAAATTTAAGGGTAAGTTTTCCGTATGTTGCATCACCTTCACCCTCTCCACTGACAGAAAATTTGTGCCCATTAACATCACCATCTAATTCAACAAGAATTGGGACAACTCCGTGAAAAGTTCTTCTCCTTTACTCATGGTACCTTTCTCCTCTTTAATGAATTCTTAAACAAAATTATTTGTAGAGGCTGTTTCGTCCTCACGGACTCATCAGACCGGAAAGCACGTCCGGTGACAGCTGTGCACGTCGGGGTTTGTACCGTACACCACTGAGACCGCGGTGGTTGACCAGACAAAGCACAACGCTGACCGCCACCTAAGTTATGAGTCAGGAAAAAAGGCGACGAGTAATCTGTCGCCTTTTTTCTTTGCTTGCTTTGTAATCACTCAATAACAGGAAACGAGAAACCCGCCGAAGCGTTTCGTAAAACAGGTGAAACCGCTAGCCATTGGCGTAGCGGGCCCCGACTGCAGTCCGGCAAAAAAGGGCAAGGTGTGCACCACCCTGCCCTTTTTCTTTAAAACCGAAAAGATTACTTCGCGTTATGCAGGCTTCCTCGCTCACTGACTCGCTGCGCTCGGTCGTTCGGCTGCGGCGAGCGGTATGGGCTGCACTCAAAGGCGGTAATACGGTTATCCACAAGAATCAGGGGATAACGCAGGAAAGAACATGTGAGCAAAAGGCCAGCAAAAGGCCAGGAACCGTAAAAAGGCCGCGTTGCTGGCGTTTTTCCACAGGCTCCGCCCCCTGACGAGCATCACAAAAATCGACGCTCAAGTCAGAGGTGGCGAAACCCGACAGGACTATAAAGATGCCAGGCGTTTCCCTGGAAGCTCCCTCGTGCGCTCTCCTGTTCCGACCCTGCCGCTTACCGGATACCTGTCCGCCTTTCTCCCTTCGGGAAGCGTGGCGCTTTCTCATAGCTCACGCTGTCAGGTATCTCAGTTCGGTGTAGGTCGCTCGCTCCAAGCTGGGCTGTGTGCACGAACCCCCCGTTCAGCCCGACCGCTGCGCCTTATCCGGTAACTATCGTCTTGAGTCCAACCCGGTAAGACACGACTTATCGCCACTGGCAGCAGCCACTGGTAACAGGATTAGCAGAGCGAGGTATGTAGGCGGTGCTTGAGTTCTTGAAGTGGTGGCCTAACTACGGCTACACTAGAAGAACAGTATTTGGTATCTGCGCTCTGCTGAAGCCAGTTACCTTCGGAAAAAGAGTTGGTAACTCTAATAGGCAGACAAACCGCCGCTGGTCGCGGTTGTTTGTTTGCAAGCAGCAGATTACGCGCAGAAAAAAAGGATCTCAAGAAGATCCTTTGATCTTTTCTACGGGGTCTGACGCTCAGTGGAACGAAAACTCACGTTAAGGGATTTTGGTCATGAGATTATCAAAAAGGATCTTCACCTAAGAAATCCTTTTAAATTAAAAATGAAGTTTTAAATCAATCTAAAGTATATATGAGTAAACTTGGTCTGACAGCTCGAGGCTTGGATTCTCACCAATAAAAAACGCCCGGTGGCAACCGAGCGTTCTGAACAAATCCAGATGGAGTTCTCGAT
+
,****/****,,,*(((014657=>?-''''&'=@:,,,.>>?D@BE@JGJJJJJIHEEIHIIJJIJJJJJFJJJIJJIJJJFJJJFDBBCB:8:AFIJGJJEA@>BABA@BGHEEJFFGJE;9701118533<<<=CA>A@>@><>@AA><>=?D@DCBJDE21('$%%%%%(0127897888:DF>>>JJJ0...DCHCABDGC=GDFEJFJJCAACIG=--,.EEFIJJJIJHJJJJHI)(()/--.-/.++*)%$$%%&-0/((((''$$$$'()'&$%'('&%'%((('%%&))**2237+))()*((&'%&)-08DJFJJEJJJJJJGJIAB=><<=>HEE>=>=GGJJJFFJGHJEGJGJJJDAB@>*EGFJ<<<<;;GHC=8876548>BAEACIFHJHGJIFIFFJJIIJHDB@AACHEEEJG>@>>D>DFJH76665558:JJJJJJJFH<EDCJCA;:7211452-...-,+++,2234@JDDEGJIGEFFJJJHEGJJCEFGJJB?;9*)),+,,)&&&&&$$%$$%(,-**+'&%$&+-&%&/0&%%&&'&()''$###%$$#$&%$%&)**+11127666<@@@@HIGJJJGJJJIGJJJHJ@CEEFH:EC-33+EBCCBJFJJJHJJJJJJEF:9888FIFJJJIHFHEBBC8=///0<AB@ABA@;:<C---:?:==@7:ACACA34446500//=?ACCIBACBJJJHIICABBFJJCBD>=>>BA=>ABBCJHHJ;;;<FGF((''8:899<9889DJJIJHC7778FHHIJ>>>>JJJBBDGJJJFJHJGJIJJJJJIFIJJJJGJJJJJJJJHJJJIJIGJGJJJJJJJIIHIJJHJIJJJJJ;;?::>-*'$%$%&*)%$$$##%*+/=>A=<:89)((,-+//3CCGJFFHEGJJ?>?@>BBAJJGJ@88:DGCB>>=211,++,087699;;10+/,,,.01383331),*/(567:?BBCCDDEHJJJGJIJJJIJJJGJJJJJJJJJJJIEHJJGJHGICJJ=7889DA>>JJG>=FDFJFDDIGFIHJJJJJJJJJJGGJJJJJFJGJJHJIHCEEJFGDIEFDGBBCBHF?;;<>A?>?BE>EABDJJJJJJJJEFEIJD@@:5((((/)(((*)**>FEDEEFDFEGHJFHJJJFFEDEJJJJJJJJJJIJJJJIJJJJGJJGJHFJE:::32515<<>?;;;JFIJGJEDDEGEICIECCEJIJGFA.---567D875///.2235<<>;2EHA@@@DDDJJJJEBFGJFEJHJJJE734==::;DJJC@?@GJIJEEFHJJD<<;:<<;<9>9888>JIEED@B@D@HDFFCFDEAD=84..0222.111./0....,,/./248;@JFBCCEGJJEFJJJEED@6***,'%%###%((')///446;FEACCC87&&&&&(*-..-*)))0+3.//?=A@<GJJFJEGIEJFIIHGFF>?>AB@JJIJJJFFAA=?@GA<<;5:<@>?>?ABBA>=????<;=AAACBBA;;545,522+-11112<<=5557:2201532-++-+)10100100)((+4459<=BCA?9:::=>;('''4++++)'''.@444CA;475447:A>>?9999><==>AAABCBFJFAAB???=>>>?>>@=>5550//--(((%%%%--.3+*66;?A??@>;;88:=::::=;;;<===>GAA?>=A==>?BCDDB@@@??<<>>A???;;;:;:::;<>?@@??<:9:::99:<<98779;;::=?>??;654A@@AA@?>576,4;;;9.-(***+>=?><<;;@B@>=;=10/05+)*()/-147::;<;566670/0,.5789:898677@>=<9767:=;;;'$#%%+1'658:899:=A@:;990/*&(0)44729<<;987876799>3323577779:99:;<>;889;76778:9;<997,***+'&&(9:;;8776743335<;;=887799899976556332475556767767789;4548777667689:998557A@@:;6433578999876878889::9765568=>;414344677;8566788:75555<899<:<986654656755656768996656664544864555879)((),2..21321234455558:<:76445433459;<;:;<:97674332111148987779::;:84332335588788755787866577332244689855600006778433479531.+()*,-.57666752212545552233431-,&&'+-.1C:=@?B9999@GEHEJ@?@898::::GCCEJGJJJGJJ>:76/...4=>BCBDJFJJIFJJFHCDGFJD?>ACCGIIEJJJFJ>JJJJJJJJJH=<<=EABAAJHA;6677<89;0/0(<<>8FIJJHGJJJHHGJJJJJJIIJJJJJHFFGJFJJGCAEA@EEJIECCCHJJA<:;;CCJJJJEFHJJJJJHGGGJJFGHGJJJJGIJEI>===ABCJGJ====J;988:CJFAJIJJJFFGJJFBDFDFB9886665;@DC<:A>>H:99?>BCJJ;:;;>IJCC?:88.*,666<:A32010++*))*)%%&&(,-,-,,,*,BGJJHDG@ACBECEDIGJJJJHIGFIJJFJJJHJ****<<>IJGFIIHJGGIC<9987443==>IJGJDEIIHA:@EIJD>211''&'228<9;;7..../48=BEGJHHJIHEFIHIJGJJHFIEEIGJCEFJJJJJHFJJHJHGJJEIJFEJJFJJB@97//213'''9785<FA///988:4444433@JBAAGJJIJIJGGGFJJJHJJGFD?2100,)%&%%)--///0/110/../20:?>:::::;<<<:;=JFJHDD@B<<<<JJJJFFEJGJFD5JCFJFJJJJJACBDEIHDGHJJJGJJJ=;84634?9ADCFIJ?EIFJJJHIJJJJJJIFFGA66>@JFHHIJFJJJE:::A@543+()):>@CAFJFCDB*&&'.5666=<?BBF@AAJJJJIFDI++))./767DD886:1??BGGIJJJGJIFJJFGF3/1HGGJFJJJIJIEEDHJJBHEDEJHEFFE<<:;>=:84+))*337@A@?ACJEGIJIHHEGJJJIJHJHIGJJHFFJJJJHJJGIGIGHGE<<;::::>@AA@JJDFDAA@A?7:<4)FJJJJGJJIGJGJJEJJJJIJJJHIGJCCHGJJJJCBB=999;FJJJJHJHJHHJJIJJJJJJJJHIFJCEFEH@0./0//-.-**-,:EGHFHFGD??BBJJJJGJJIJGJHJIJJJJJIJJIJJEGJIGD;JFFEE@CCEEIDEJEJJFCA@AA@B764444?9EGJJIJ<78111140-((*)*---2,/.,-++.2,,,/446GJFEEJHFB?;:;;B==??598CDA?==@DJGDJJIGAGI==><?311+(''(((()+49898:B@94/0021.//2DBFFJIJIEJJJJJJJIGFJJJFJI>===5444@000232700330001/,,-893587777HHJIDDEHIJJHHFJJJJFJGFGECEA?6;8EFEABB@7FCHJHJHHH====DEE?@??EJA>=>?IJJJGGIIHJJJJJJHJJ><<=DJJ7777,,'$%)+,,0DFCGGBB<DIJJJFJJJJJJJJHGJFGHJHJJJJEJJJJJEJ888655-*))*')36==<ACCGGHGGJ9:54423(''%&&&$%&0>::;DJJJJJJFFGFJFJJJJIJJDJJIJJJGEIHB322398688>@>=?@JJHJJJJHEJJJJFJJJJGFHDDBCCDC?<;<>FHHEGHJHGEHJIG;999=71**)0002ACCABCJFGJIHJJ@777796678>BCFJIHJJB-(()**108=>:889?2111@JEJJJJJJJJJJJJJFJFGFHIE@BFHEJJJJHJGEHFJHJJJJJJHCACDCGEJHJJJJJHJIGIJJJIJJIIJJHHJJIJJICEJJJGJE@JJ???9999>?DGJHJHG<;9;G?FHFJB@ADJEJIIGFGJIFJJJJJJIFJJJHHJJIJJJGJGHJJJJFJJJFJDC<70%%(()+*)*&&&&&%(&'=@@EDJJJJDFJFJJJJJJFHIJJIDG9FGJDB?@?CAAJGHJGJIHJJG=>>??;73''((BDEJJHGF?8888=IEGFFJJJJHIEIIHE5;;B6JFEGJJJJJIJJJJGFFGEHHJJGFA<JFJFJJJGHJIIJJGJHJJJJJJJHGJJJJIJIJJJIJJJJJJJAECB8998DJHJJBEFDFJGJHJEJIFGJJJJJJJFJJACCBGJJJJHJGJHG???AEF?<3,*//BBGIEJJJGFGJJJIHICFGJJIIJJJIJECBCBFHFJJJJJJIJJJHJJ@@?;771*''%%&&'''),,--/****===>>8777==>BBE@AA?GFJGIHH????ADGH2222EFJI>>>>>=<<@==55JJIJEJFJJIIIJJHJJFIJJJGJGJJIJJJJJJJGJIJJJFIJJJEJFJJJJJJHCDE;=<;=>;DAGJF<<>JIJEFJJGCA>><**)')&%##%%%&))+)'&%&)+..++++,%$$%'''-7774...GEFJDDGEHJIGJJI@AAFF??>;<:974)))(('&'(/06@DEFFJIJJIEJJHJGGIJGHDJJIJJGJJHIGGJFHEGCDGFJIHGFJHJIJIIFEHFEJFHJDJJEFHJHFHJFEHJHJJJHJIJJJHGIDDAAGIJJJEJJGIEDFJGJEDBCED:9976''%%)*)&&&&%&%%(*%&&&&'2.*+1???GGJDEJFHBBD<>>@CDIHDFABDCDEEDDJIJHHJEDIGEJGJHJHIJCEJD@IJDFF=7...../589:JFHFJHJJJCDHCDG777222010102*))&%%%&'&''(''-/+**&&&'''&&&&&')**+--5+0)*2BJ>>;;=@B?8//)(('((22253469A6665<<?@8785))))5611136443*)&%&'$'++7,++,,((/'&'-,%'''66<@>==DCDEEFGFGIJFEABCDIJJFJB><//-&&%%%&&%&(2324,..-22..+)*+*('')*'%$$$$$&%%%$#$&&$$$&&%$,-/07HJGBJDGFJFGCACFG?=000/1:5439,+9''(;0...0?AF@>>>>>JJFEEFICAEGIJIJ;5521,())1../)''%)'*-432320(((''*)++'&&&%%%*,--..-339@BB=/-+))&%(%'''(1688<=>DCC<;4444<ADDC><888;CDFH=;;<;:79??DGJHJHJJJGGE@@AFGGFG???<:71.0,*+..((((.('&&'%&((''&&(''''(+*++.432**11+,,,433?>A@EJJJFJJJIJIJJFJGE><53112**)*>BCEGJFJJHJHJHCFDAACBJJJHGFJHJIJGJJGJJIHHJJJJJJHJJGJFDEJJGH?HDC@CEJGJFGJJJFJGJJDHDCCDDEJADABB7BBGHGFHGGGJDIECG<=?@AA@@CJJJJIJHFFDCCECDB@C87779AB>G===889:<CJJJJHDD7000044;;D8CFFIFJJEHGFJBCGEJJJJGIIJFBBD@FFJJJIJJGHJJF;<:866933++)).-.BFFHBB@@JEFGJFJHEEIGEFGIJHJJHICDDJJH<<<<GIIFJHHJJJJCDGDHJJGJJIJE55556=>@;AHEHCEIJEGIIHJJHJJGGJIJIIFJHB>;92@DGJID@ADBJDFCA=98:;<:A>;;3FIEJIJGFHJIIFFCD=<===JEBDEEGEGFGFIFFJJFJFEFG?:87;:83344<8511++'01BGDIFCJFHFBBA?8;-+,113554449=9BE:EGHHHEEB>IECEFDFGJFDGEHJFGHGIHGJIJJEFEJHHIGJFCF;;<=JIJFEGFDJFFIEGFFEA<>>AIIJ22,,..565560-(%&%*239=AC@===JBB@AA@??:<*)**+&'%$&&&8;<@??A:::8+))'%%%%&((%%$%%&()//++++,7:;>>?EEFFIFD/+++++--04=A@8:88...)((*,.)**))++-/-287:=110/,++,+998-+-128:...-)))*--%%%$&)$$$$%'+())''(%%&$&$$%)')*'()6644523;=91'%%&'()*'&&&&$$())0.---/0)('%&(,88655567@ABJJFEFFJ<<<>B>4*)&0679:8:<<B88@<<F555AAEGJJECEHGGGJJFJEFGJGIECECHJJJJHCJGGFF>=<=EGJJFHJJIJJGJJJJJ;997>==>EGHJJJHIJJECEC41010'&&&&%%##'$$#%)/04::3333CACDJJJFJ@D;)((5+,IEGHJJHJJHJJGIEGIJJJJEJGGJGIJIFGJJJJJJJJJJJIGJJJJIJIJJJJJHFHJJJGJIGDFHFHJJJGJJBGJFJA77+72244@87000.,;><;<::;<JIJJJHHJHJJJFFEFJJFGDEJJHJJFJIJJHFIJJHJFAAA?DC@::::<543-'$$%(.0/0/.10/647>=IGEEDCEG@78JGJJJJJHDHDBA7A:>=B88860*((-)+(()++'&&'+.)))*99FB9E=<BB<33>>JJJJJJHJHJJJIJGC55JJJJJJJJHJHII:88:EJJDJEFIJEEJIHJEEECE95)))*8FEGDE@AFIJJJJFJHJJJJJFHGJJFJHJEIEJGGJHHJGDFIHFGHCB>?;2ACEJJDHJEHGJ@>>>B2222B@@BBFGCHFJGJJJJGIDDGFJFE@777895579FJJDDFEJJJEGIJFIHJIJJFFFFJHHJFEJFJJJJHGFCFD3333<;)&&'/0+,,,36BGGGGCBBDHECCC@943378<66646=>IFJDJJE>((((EJFIJFJGHJJJIJJJEGFFJJGJIGEFHJFE7542****,+))$&&%$$%&&$%&$#$%'%%$$%''.&''&)/*((%$$%%$'%%%011235;,++,88ADJHGHHHDCCBH:9?C:DBAIE?A99@@EEEEDJFFHIGIJJG?@<B<.046BACIHFIFEJHHJD@A?;2/*)(()/67730112@:@AFEGDA3212CEJJFJGFJEHFEACEHJJ??AA??=6557851++.,*)')34416.:>EFJFGCJFHHJJJB@AE==<=CEIJHJJIJJGCJ6556;==ABE?@BBFFFFIDCFFGCFGGID?@?EICC<;<:///1<6:;0-++++',0<HEECEG:999>??>FBCHD8888BIIJHJIJIJDH=='&&$
@Glass_T7V_21_D3_14_6_15
ATGATTACATAACCTATAAAAATAGGCGTATCACGAGGCAGAATTTCAGATAAAAAAAATCCTTAGCTTTCGCTAAGGATGATTTCTGGAATTCGCGGCCGCTTCTAGAGTACTGCGATGAGTGGCAGGGCGGGGCGTGAGCTCGACGTCTAAGAAACCATTATTATCATGACATTAACCTATAAAAATAGGCGTATCACGAGGCCCTTTAGTTCTCACCTCGAGCACAGCTAACACCACGTCGTCCCTATCTGCTGCCCTAGGTCTATGAGTGGTTGCTGGATAACTTTACGGGCATGCATAAGGCTCGTATAATATATTGAGAATCACCGACCTCTACAAATAATTTTGTTTAACTTTTTAATTAACGGCCGACTGTCAACAACAGCGGTCTCCGTCGTCAGGATCATCCGGGCATCGATCGTACGTCCGGCAATTAAAAAAGCCGGCTAACCACGCCGCTTTTTTTACGTCTGCAGGCGCCGCTCGATTCTAGGGCGGCGGATTTGTCCTACTCAGGAGAGCGTTCACCGACAAACAACAGATAAAACGAAAGGCCCAGTCTTTCGACTGAGCCTTTCGTTTTATTTGATGCCTCTAGCACGCGTACCATGGAATCCCCGGGCTGCAGGAATTCGATATCAAGCTTTTATTTGTAGATCATCCATGCCATGTGTAATCCCAGCAGCTGTTACAAACTCAAGAAGGACCATGTGGTCTCTCTTTTCGTTGGGATCTTTCGAAAGGGAGGATTATTGTGGACAGGTAATGGTTGTCTGGTAAAAGGACAGGGCCATCGCCAATTGGAGTATTTTGTTGATAATGGTCTGCTAGTTGAACGCTTCCATCTTCAATGTTGTGTCTAATTTTGAAGTTAACTTTGATTCCATTCTTTTGTTTGTCTGCCATGATGTATACATTGTGTGAGTTATAGTTGTATTCCAATTTGTGTCCAAGAATGTTTCCATCTCTTTAAAATCAATACCTTTTAACTCGATTCTATCTAACAAGGGTATCACCTTCAAACTTGACTTCAGCACGTGTCTTGTAGTTCCCGTCATCTTTGAAAAATATAGTTTATTGCATGACTTCTAGGGCATGGCACTCTTGAAAAAGTCATGCTGTTTCATATAATCTGGGTATCTCGCAAAGCATTGAACACCATAACCGAAAGTAGTGACAAGTGTTGGCCATGGAACAGGTAGTTTTCCAGTAGTGCAAATAAATTTAAGGGTAAGTTTTCCGTATGTTGCATCACCTTTCACCTCTCCACTGACAGAAAATTTGTGCCCATTAACATCACCATCTAATTCAACAAGAATTGGGACAACTCCGTGAAAAGTTCTTCTCCTTTACTCATGGTACCTTTCTCCTCTTTAATGAATTCTTAAACAAAATTATTTGTAGAGGCTGTTTCGTCCTCACGGACTCATCAGACCGGAAAGCACATCCGGTGACAGCTGTTAGCGTCGGGGTTTGTACCGTACACCACTGAGACCGCGGTGGTTGACCAGACAAACCACGACGCTAAGCCGCCACCCTAGTTTATGAGTCAGGAAAAAAGGCGACAGAGTAATCTGTCGCCTTTTTTCTTTGCTTGCTTTATTAATCACTCGATGACCAAAAGTAAAAACCCGCCGAAGCGGGTTTTTCCTAAAACAGGTGAAACTGACGCTAGCCGGTCTACTAGTAGCGGCCGCTGCAGTCCGGCAAAAAAGGGCAAGGTGTCACCACCCTGCCCCTTTTTCTTTAAAACCGAAAAGATTACTTCGCGTTATGCAGGCTTCCTCGCTCACTGACTCGCTGCGCTCGGTCGTTCGGCTGCGGCGAGCGGTATCAGCTCACTCAAAGGCGGTAATACGGTTATCCCACAGAATCAGGGGATAACGCAGGAAAGAACATGTGAGCAAAAGGCCAGCAAAAGGCCAACCGTAAAAAGGCCGCATTCTGGCGTTTTTCCGCCAGGCTCCGCCCTGACGAGCATCACAAAAATCGACGCTTCAAGTCCGGAGTAAACCCGACAGGACTATAAAGATCCAGGCGTTTCCCCCTGGAAGCTCCCTCGTGCGCTCTCCTGTTCGGACAGCTCTGCACACCGGATACCTGTCCGCCTTTCTCCCTTCGGGAAGCGTGGCACTTTCTCATAGCTTCACGCTGTAGGTATCTCAGTTCGGTGTAGGTCGTTCGCTCCAGCTCGGGCTGTGTGCACGAACCCCCCGTTCAGCCCGACCGCTGCGCCTTATCCGGTAACTATGGTCTTAAGTACAACCGGTAAGACACGACTTATCGCCACTGGCAGCAGCCACTGGTAACAGGATTAGCAGAGCGGTACTGTAGGCGGTGCTACAGAGTTCTTGAAGTGGTGGCCTCATTACAGGCTACACTAGAAGAACAGTATTTGGTATCTGCGCTCTGCTGAAGCCAGTTACCTTCGGAAAAAGAGTTGGTAGCTCTTGATCCGGCAAACAAACCCGCCGCTGGTAGCGGTGGTTTTTTGTTTGCAAGCAGCGGATTACACCAAAAAGAATATCAGAGGAATTCCTGAATATTTTCTACGGGGTCTGACGCTCAGTGGAACGAAAAACTCACGTTAAGGGATTTTGGTCATGAGATTATCAAAAAGGATCTTTCGCCTAATCCTTTTAAATTAAAAATGAAGTTTTAAATCAATCTAAAGTATATATGAGTAAACTCATGTGACAGGTTTCGAGGCTTGGATTCTCACCAATAAAAAACGCCCGGTGGCAACCGAGCGTTCTGAACAAAATCCGGATGAATAAGGTCATTACTGGATCTATCAACAGGAGTCCAAGCGAGCTCGATATCAAATTACGCCCCGCCCTGCCACTCATCGCAGTACTGTTGTAATTCATTAAGCATTCTGCCGACATGGAAGCCATCACAAACGGCATGATGAACCTGAATCGCCAGCGGCATCAGCACCTTGTCGCCTTGCGTATAATATTTGCCCATGGTGAAAACGGGGGCGAAGAAGTTGTCCATATTGGCCACGTTTAAATCAAAACTGGTGAAACTCACCCAGGGATTGGCTGAGACGAAAAACATATTCTCAATAAACCCTTTAGAGGAAATGGCGAGGTTTTCACCGTAACACGCCACATATTTTGCAGATATTGTGTAGAAACTGCCGGAAATCGTCGTGGTATTCACTCCAGAGCGATGAAAACGTTTCAGTTTGCTCATGGAAAACGGTGTAACAAGGGTGAACACTATCCATATCACCAGCTTCACCGTCTTTTTCAGTTTGCCATACGAAATTAGGATGAGCATTCATCGGCGGGCAAGAATGCGAATAAAGGCCGGATAAAACTTGTGCTTATTTTTCTTACGATTTAAAAAGGCCGTAATATCCAGCTGAACGGTCTGGTTATAGGTACATTGAGCAACTAACGAAATGCCTACAAAATGTATTTACGATGCCATTGCGATATCAACGGTGGTATATCCAGTGATTTTTTTCTCCATTTTAGCTTCCTTAGCTCCTGAAAATCTCGATAACTCAAAAAATACGCCCGGTAGTAATATTATTTCATTATGGTGAAAGTTGGAACCTCTTACGTGCCCGATCAACTCGAGTGCCACCTGACGTCTAAGAAACCATTATTATCATGACATTAACCTATAAAAATAGGCGTATCACGAGGCAGAGAGTACGAGATAAAAAAAATCCTTAGCTTTCGCTAAGGATCATTTCTGGAATTCGCGGCCGCTTCTAGAGTACTGCGATGAGTGGCAGAACAACCATAGAACTTAACATCTAAGAACCATTATTATCATGACATTAACCTATAAAAATAGGCGTATCACGAGGCCCTTTCGTCTTCACCTCGAGCACAGCTAACACCACGTCGTCCCTATCTGCTGCCCTAGGTCTATGAGTGGTTGCTGGATAACTTTACGGGCATGCATAAGGCTCGTATAATATATTCAGGGAGACCACAACGGTTTCCCTCTACAAATAATTTTGTTTAACTTTTTAATTAACGGCCGGCTTGTCGACGACGGCGGTCTCCGTCGTCAGGATCATCCGGGCATCGATCGTACGTCCGGCAATTAAAAAAGCGGCTAACCACGCCGCTTTTTTTACGTCTGCAGGCGCCACTCGATTCTAGGGCGGCGGATTTGTCCTACTCAGGAGAGCGTTCACCGACAAACAACAGATAAAACGAAAGGCCCAGTCTTTCGACTGAGCCTTTCGTTTTATTTGATGCCTCTGGCGCGCGCGTACCATGGGATCCCCGGCTGCAGATAAATCAGTTTATTGTTGGAATCATCCATGCCATCTGTAATCCCAGCAGCTGTTACAAACTCAAGAAGGACCATGTGGTCTCTCTTTTCGTCGGAATCTTCGAAAGGGCAGATTGTGGACAGGTAATGGTTGTCTGGTAAAAGGACAGGGCCATCGCCAATTGGAGTATTTTGTTTGATAATGGTCTGCTAGTTGAACGCTTCCATCTTCAAATATTGTGTCTAATTTTGAAGTTAACTTTGATTCCATTCTTTTGTTTGTCCATGATGTATACATTGTGTGAGTTATAGTTGTATTCCAATTTGTGTCCAAGAATGTTTCCATCTTCTTTAAAATCAATACCTTTTAACTCGATTCTATTAACAAGGTATCACCTTCAAACTTGACTTCAGCACGTGTCTTGTAGTTCCCGTCATCTTTGAAAAATATAGTTCTTTCCTGTACATAACCTTCGGGCATGGCACTCTTGAAAAAGTCATGCTGTTTCATATTGAATCTGGGTATCTCGCAAAGCATTGAACACCATAACCGAAAGTAGTGACAGGTGTGGGCCATGGAACAGGTAGTTTTCCAGTAGTGCAAATAAATTTAAGGGTAAGTTTTCCGTATGTTGCATCACCTTCACCCTCTCCACTGACAGAAAAATTTGTGCCCATTAACATCACCATCTAATTCAACAAGAATTGGGACAACTCCAGTGAAAAGTTCTTCTCCTTTACTCATGGTGCTTTTTCTCCTCTTAATGAATTCTTAAACAAAATTATGTTGAGGAGTTTCGTCCTCACGGACTCATCAGACCGGAAAGCACATCCGGTGACAGCTGTGCCACGTCGGGGTTTGTACGTACACCATTGAGACCGCGGTGGTTGACCAGACAAACCACGACGCTAGCCCGCCACCTAAGTTATGAGTCAGGAAAAAAGGCGACGAGTAATCTGTCGCCTTTTTCTTTGCTTGCTTTGTAATCACTCGATGACCAAAAGTAAAAACCCGCCGAAGCACGTTGCGTGAACGATGTGAAACTGACGCTAGCCGGTCTACTTGAGGCCGCTGCAGTCCGGCAAAAAAGGGCAAGGTGTCACCACCCTGCCCTTTTTCTTTAAAACCGAAAAGATTACTTCGCGTTATGCAGGCTTCCTCGCTCACTGACTAGCTCGCTCGGTCGTTCGGCTGCGGCGAGCGGTATAAGCTCACTCAAAGGCGGTAATACGGTTATCCACAGAATCAGGGGGTGAGCGCAGGAAAGAACATGTGAGCAAAAGGCCAGCAAAAGGCCCAGGAACCGTAAAAAGGCCACGTTGCTGGCGTTTTTCCACGGCTCCGCCCCCCTGACGAGCATCACAAAAATCGACGCTCAAGTCAGAGGTGGCGAAACCCGACAGGACTATAAAGAAACCCAGGCATTACCCTGGAACATCATGCGCATTATCCTGTTCCCGACCCTGCCGCTTACCGGATACCTGTCCGCCTTTCTCCCTTCGGGAAGCGTGGCGCTTTCATAGCTCACGCTGTAGGTATTCCAGTTCGGTGTAGGTCGTTCGCTCCAAGCTGGGCTGTGTGCACGAACCCCCCGTTCAGCCCGACCGCTGCGCCTTATCCGGTAACTATCGTCTTGAGTCCAACCCGGTAAGACACGACTTATCGCCACTGGCAGCAGCCACTGGTAACAGGATTAGCAAGAAGCGAGGTATGTAGGCGGTGCTACAGAGTTCTTCAAGTGGTAGCTAACTACGGCTACACTAAAAACAGTATTTGGTATCTGCGCTCTGCTGAAGCCAGTTACCTTCGGAAAAAGAGTTGGTAGCTCTTAATCCGGCAAACAAACCACCGCTGGTAGCGGTGGTTTTTTCTTGCAAGCAGCAGATTACGCGCAGAAAAAAAGGATCTCAAGAAGATCCTTTGATCTTTTCTACGGGGTCTGACGCTCAGTGGAACGAAAACTCACGTTAAGGGATTTTGGTCATGAGATTCAAAAAGGATAACTGAATCCTTTTAAATTAAAAAATGAAGTTTTAAATCAATCTAAAGTATATATGAGTAAACTTGGTCTGACAGCTGAGGCTTCAATTAGCCAATAAAAAACGCCCGGTGGCAACCGAGCGTTCTGAACAAATCCAGATGGAGTTCTGAGGTCATTACTGGATCTATCAACAGGAGTCCAAGCGAGCTCGATAAAGTACGCCGCCCTGCCACTCATCGCAGTACTGTTGTAATTCATTAAGCATTCTGCCGACATGGAAGCCATCACAAACGGCATGATGAACCTGAATCGCCAGCGGCATCAGCACCTTGTCGCCTTGCGTATAATATTTGCCCATGGTGAAAACGGGGGCGAAGAAGTTGTCCATATTGGCCACGTTTAAATCAAAACTGGTGAAACTCACCAAGGGATTGGCTAAGAAGAAAACGGAGAAAAACATATTCTAGAAATAAACCCTTTAGGGAAATAGGCCAGGTTTTCACCGTAACACCACATCTTTCAATATATGTGTAGAAACTGCGGAAATCGTCGTGGTATTCACTCCCAGAGCGATGAAAACGTTTCAGTTTGCTCATGGAAAACGGTGTAACAAGGGTGAACACTACCATATCACCAGCTCACCGTCTTTCGTTGCCATAAAAATGCGGATAAGCATTATCATCAGGCGGGCAAGAATGTGAATAAAGGCCGGATGAAAACTTGTGCTTATATTTTCTACGGTCTTTAAAAAGGCCGTAATATCCAGCTGAACGGTCTGGTTATAGGTACATTGACAAGAACTGACTGAAATGCCTCAAAATGTTCTTTACGATGCCATTGGGATATATCAACGGTGGTATATCCAGTGATTTTTTGTCCGTTTAGCTTCCTTAGCTCCTGAAAATCTCGATAACTGAAAAAATACGCCCGGTAGTGATCTTATTTCATTATGGTGAAAGTTGGAACCTCTTACGTGCCAATAGACTCAGTGCCACCTGACGTCTAAGAAACA
+
&&+'$$&(*)%&03:7523>FJHFJJJJFIJJJJDDFFGJJFJJJJ--,,1,-615=>A@GJJ@<=FDCJGCBDEJIGJHGEDEJIE;;;DIJDDJEDDE<<<<<>8((3444225@@?0///8CDAEJGA5224443$$%%&%&()**)*,,<FHJEEDJGCJJJJJIGJHJJJJJJJJJCCABGEB?((()786877://77CA>>=?'&&''(*,37855BCJHJBBDBGEJ:999D;:/../87754233599B@EB>=JFIJHJGGFHJGIJJJHBBBJHJJEHGBEJJEGIIGEIJJCCDJFGGJIJ>>=:3-,'###&&$$$''$$$%&&*49FHJJFJGJJJJ96I@FGJJGIJJHEFDFH@@A9..--,+*'((')('(('///116-=4330000//---ACFHGCFF:((((+))*)*+/)8:99599;=@?40))&%%&&%&&&(-/1238:6:=?D@@>?CD=<<<DGB@;))))1,./'-,044EJJEIIFJJJGJJJJIDIE=>EDIJFFHHHFGJJGJJBEFCFEDHGHIIFJJJEDDGIHDJFGGD=>>==++++CBEFJGJF::77:87><;8@ACBEE==<;@@AHGIJDDA66+*(,*+,-55@BBFJJGIJHJIEDFGJJGJHFGJJFJJGEHHD?(&&'&++.0/?>@DDFFJG<;;;<;::?ICDDJJAB@><<==:8778:9//?BDAAB@>>@AA?>>=<JC-))*25:=>8666-,*)))))())('('%&')9;?DDGDDGCDCBDDDD>>==D??ADE=<30023?:54-***)*)-0000=;9;;BAACBJJHIJGGJ>??=>::<988:;9899BD>@FHD::::AGDEJJCIJHEGIFHHJFFHFIEGFEJHCCDJJ@BB>9;8757=?:CDECCGDJJHHFEFFEECBCDJIDGEFEFDGDEGDGJHDDDEDDCD667540/.+*(+*')-*+2'10/''1=8CFHIJGHFCABCCBBABBE:666644..,++,8@BCCEEDBEEFGHJJHJGEGEEEB?@?BB??===>DBCCCFEBCDBDB=BDFJHEGFBAC??=>10)'&&%$$%%'*)$$$%'''&*12@C@:9:BCFAABAJGIFIDDCDGIHJBDB@<::77.--.0027:451///=;<<>AEEDDFHE<CDFJ====:::;JJHJJHJGHIJJJJJFJJD:972115544457578FJJ@JJCCEHJEFJJGJJJJJJJJHJJEEDGHJCDC7633458.000211232-*07706697-DC@HJJJFEEJJJJJE31111JGHIJJJJJGDGEJHHHJJE=<<=C>7740,,,6>54,,,-***BJJJJJJJJJJHJJJIG=AB?@CBABACC3G>3GIGGHIH7377>B@JF=>>7BHIIJIJJJJGJJJJHJJFJFJIJE7/**,:JECBA=<<<6)(..//010CEIJIDA@((((:CCCDB***,)''$%&%%****DBCD<<998:>A@ADJJHGHGGIIJHJJHGJJJJDCCDIJGF><<?D**((,021.*))*+/0))))''%%),(+%%%%&0146;GJHGDFGFJGD44CE@@@?BB@@<;=;7A;BH;;<@:==>:4214*))(+454572223111040228:449BGFJGFFJEEIII=7653/-/*((''+;;11119::A?::<JEGEJHJJJJEIGBBA@DCCGJIJJJJJEJJF>212:99678JJJJHJJGJEGDCCCEEJHJHJHB;@B78>><H:89;8ABJJFEHDFJJJFGC=<<<JJIJHGJFJJHEJIHJGJJJJJJHFIHJJJHJJIJJJJJDBBBDDCCHJJJJJJJJJIGGDABAAE@?><=9777-++,BEDIIJJJJJJGGDJJJGJD8JJGIIGJHJJJJJJDBB@A44>=>HGIIJGJHJFIJGJJJJJJHH100.//871**+(+3349:;C?=971//)))%%&-./00/.2*'%(&%'*&).(%%(09>><6411...''''-700,)()&%%&%%$$%&&%%&'%%%&297((((-+(())*('&&%&$$%,-7@CA:77:?EDAGJJIIJHGHDBBBCJEDD2101:8)('''&''%$$$%()''''46@EHJFHEJI?@AD>::JHJGHCB@9)((DA?>::321'''(0.1++21110,''4BJGHEDDAC>=63202>EEIJFJC<==;3001/.,++,4215+&'(FJDJHHFJEFCBCCEFFJJC<<9<?@CBA?@@FFHJFIJHHJDJJJJIJJJHJBB----53+*)*+,,,-6.DDIDHHJIJJFFJICJIDDFFJJJHGJJJGJJFJJGIGJGJJJGFFGC<<<--*),,((70(()1012>>>>JC72,+-./0,,,,6;74-+)((&&'$$%&'(+,-.EJJ??>846DGJIGJJII1112FJJJJHGJGJJJJGJJGDDEFA997820,&(%%#$%(77961--)45...//1/))(),,,9??@B=<:97,'++,67@AEJHJCFEB=;:;?@;4346:B66688770/.-0()((+%%&8983322321.,+%%(&(%'+$#%&*%%%((((*//GHJGFGJJB::3233:**1+*((-07/.,+,,-0.03322:;::;=A655355459--,,12<EDA=><;:3+3347;99<JJJJG@=>5=400A>>:=BJ<;<F??@F@>=>>FGJFJHFGJFJD0,,---1380.//2++++/)''(&')-+(+,*+&'+((%&/72111?AGJIIFIC<<;7;ICAA@@4333998451./,5----+++-.//++'''&'.+))*7?EB@@@><543-,,2999BCFJFHJIJGJEJE@@@?<688><>;;:::CGCEHJJHGH;::3++9>ACDJJJJCFD?A@CBJGFEFEFJIIJIJJGJJIJJGJHGJJJHGJH3/..0<GECEGJIJHHJJJIJHIJGJDGFFJGJIIIJHACC---.<4767BDBEEFGGECFFIJJHJJJJFJJJJJJEHJJHCCEJIDAA??B>951029:<F65556JIJIEEGD;,,,.JJJJJFBBBEGFIJJE::91-)&%&%&%&230//24CBFFJJJJJGEGIJHDIGJJFHFCED?)((*4&;50(&&$$$%4:CHFDHJHJGIJJF??>///:((((1++''')'''&(&(---114222><>AIJGA?@;<>?FJIHJJEFCAEDIIGGCCCDEHJIEEFF<99788I;'''':8892220*(()'%&)*..02CFCIG<;;:945)=88:9<855666*-A>;<8:<758,*(''))6=<>>=8:=FFB+++*-3...21+'()(&&'2129>?>?B@=))))4AEJGJJJJJJGFDDC==<787675''**,6/--%&$#$$%$&'=A@CCFGEDHJ663++-+,++,.777>@A@GFDJ?;78/.--0/.-*''&-''''''0>6444'%$$'')&&$$&&).110/44...-*(()*22239<BBEJJGJJEC@<<>BHHFJFJJJJJEF?DGEG@??EDCACB>DHJGEJHGJGJJHGFABCBJJJE888HJHEED:;99=<C0//++++,,,33356<=;@>@BDEFHHJGEEDHEAAADFCJHJIJJF43338778:8999:>B=<<=GJJCD?DJGIFFJJHGJJJHJIHJGJJJJJJJJJJJJJJJJHJHJJIIJHJFFJJIABCCH91//*'''''&%%+***/;BFJJCHFI@>?:9;8AFDHHJEDF''''EBBBFJIJIFGGEEEFEBCA96&%%')&&''(103++**+(('&%%$$%$&%%$$#&(/,''()))))''')*/00118?BBFGEDJHGJFHDF8777<=EJHG1011//-(*-6:=>A>HHJGBACHJJJGDFEDGCEGGJJJIIJEHHEC>=?4445;6668;;7789EDIEGDGJJJFJGJEJGIFDGJJIJDBEJIIABCJEECCFFJJJHJJGEDDHGHJGGGFJGFB586.../=>D<<<8:;<JIFHJJJJHB@<25EGIJJJHJJJJF9-(JIIJJJJJIDFHIE===HFJCEJJJJDDFCEFFJJJGJJJJJBFJGGCEFDCD8.--.@?DE@86*)))22370024,--CGEFDFEHEFJIJIGFJFJH@@?>A-C@@@?GEJDAABFJB@;<@@B@734;('')/(,(+67AJJIHIFFFHDD?>>,,,,3338EGFJJIJJJJGJJJCDCDJGIJJHJHFFHJ@AAEGECGJFAAEJGA?))))<;=>75993<=?JJFHHHFCC?@==66/..././//45652/0/--/.12291/'2=72211&&&'(&%%&((,,+.,(&%&%'+*)(&*++/)*&%%''''*-++,:<==>=99794445>//69<=54779:958745+,22/1>??,+*$#$$)()**(/227:72.//.,-*),,269:BA;::;=AAAA>==>C@@BCDGCC@??BA@==8100''':>=>=<=<=?B?;9+*(*011-...2113,,,.007;86679:3446;)(('*'''&+-/,-54198742346778==?C:<;;@B>>@56669.../30'&&&89;9::9<<999:<<965445,.22<=>;;9:<?>:9432477111-++4:22;6<<28;;;=DFDFCBCA?>>=:;;;CDDC@>>41014440'&$$&&'$$)0///><<?;>@A?==<<;:;;?>>=:7779<;<>?32223893779>>>@G?=<=?@>=;9889:;=BA@>=:999;888517212178778==<8.---:=?BD?=<<=>>??>??98854*%%''*(((8;;;;:65559??ACBA==>>====::9984448;;:::98994210-())&01136899:99::99:;CCC==;988;;<;;;999;:;;:;<;;;;;;99:0/,./0::::::8889;;@<;:88;9;;<<==<<;:232?AIJGIFAAAIJJIJJJJ<;<;;7776667;H=9993432652'&&(,+/-...47?>EIEGGDGIJJIJJJIJJCAA420*&&%%$$&&()/782@@F*>JJIJJGFEFEIJJJECB>>541/)$$$%&&%&'&(,/4DB@@@AFGE<992,+++,*1..<<:9:?@EJBA@BJF77556698,(*9;A>>?FEIJF865*(&&&'-/'''(BDEFHJEHGDHHD==;=.---.CDC@::::BBJJIEJJJJHHHJJJGJJJJJGIJGIGJEB>AIJGHCC?97-%%(/5??@EIED;<<;=EC1'''6*765/112?=CCCCFIJJIDDFEDBFCEFGFD<:8;.+*,.-,)(*--*&%%%%%%'%$$%$%$%&')2869789<=DCCCB<<<<B,++)&&(12DBHHDC=ACCGJHG?DJJJJJJJJJJEFFHD=BDHFHJDCFJJ>AHCDE---60=?F?<:<>BJJDJBFDEJEGEHJGJGJJGEJIGHHJDJ<<<532/*(('##$'%%%211335334<>??@JJEIDDIED44448&&&(.*+4547GIFJJIJJJIFHJJJHJJJDJHJH?@BA10//4:3-&&&&))+3779>=;;:=C88-,--222<=CBB?==98899@><A@=5/+''%&/57?98333)))*?3;==>JCCBB?90.,8(()+--,36539;;>@>---/6656<001HIJEDBDGEH:8333@@DHJJGGIJGDCA@.,,,401639988/*(%&''%%&&)(&%$$$'(*02.,)&&&&%&%&('%$$$$&(5***'2,&58C@<DHJJIEGFFJEJGJHIJGFE55<ABCFD@ICBHFE=;=>JJJJHIGEDEDB@<//0BGGFEDJJJHEH@@?@9?21437<HFFGFJJGEEH?9775123.0***+++18@GJJGE===?//.,-12?HDCGFFHIGIFCCEBCEFGDC@>8-16799GJJJJDD8788><,,+++-4223?;CD@>>;21176:;?:?BBCEHJJJHJJIJFDGFJJJJJHGFGFH><>,*)*1.++0,-,,,9BFEGC9989CFEEJJ@?/-*)*2'(&%&&'*../&%%%$')/)*99>GCD;;;0)('&&.----54/5;EHJIJJJJJJJJJJIJHJJJHIHGBBACJ=888=IJHEHDBB?@D66666;<''''B??@0//24244*((((;==EJFCC?BA8766555/'&&%'%%$&++2587;94=98:;ICABB@>BFFG@B<7/066753444:88968:::::F@>:6CDFEHEJFJFIIG==;;;AAIC886DF22219::JGGHJHCBBDAAEJDDDHGB009'&*.5550.-+''&$&''-738;C<51(4/023;DBBACJJIJJJIFDHBCCEGIJJJJJHIHJIFEGGFJJFFD?@@@IHGHCBB<)))?@CB200+3.+++,214<@CDIFDGGACEJJJFDFJE2222?>>9;;<CD=;;;>IIJIJGJJJHHJFF;222?>>>AFH==>>CA<<:7775;;:4+++))6111>>B@;;;.&&('''++-.33CEGJIIJFJJGJJJJGJHJJJFIBDEJIJIJHJJJJJGHJGJJFJDEFEG.../80..366767DFCACFHGJECCDJJJJJJJJGFHFJJ?>>>IAAJHIFEFJJJJJJGJHJHJGJHCCC@><864445BHJJJJEJHJDDEJHJA@@?J>=44/..-.1=?DGFJFEHJJIJHDEFFJJJFFGECJFJJGJD/.-*''&%((&'%&(('&%'(()*&%&''%%()/67789652,.--.//1799FHDDIJ?A?GGIJIIFFFIHJJJJJHJCFDCD===;<,%'''$$&(&'(.=A=>>87799BCCA@9:))2=GJ@>>>?GIGJFIHH==<330(CHEJCDCFEJJGH55520112:?@ABAADFJGJJJJJEDHJGJIGCCGFDJJIJ222)%%%2335CDIHHEJA@FJHJFFI5.)()&/.-.'&&-4/((&&&%%&&%%$$$$$$'''&&(5657563333452234<<==@><1228,++,8111.1000-,,+*/7@;7//?@HDJJJFFFJJGHFFGJFIGHJ@AAACJDCEFCDCDIEHGJHE%%%%)(&&(%&''+(()(+++77=?@AE===<2002DCIJJDA@A?GCECDIIDA?>@CFJIJEJ?>>@JEJHDJGFAFFDEFFIJJFIBCB&%%'%$%*((--3./9@:9:@@BD30045411,+,-2454)))*JJHFJJBA@<>?B@@@::6453/08:@7BB<I;:;CFCBCED@???A=>2110778:73,00-&&&'*&&&+<??CCEJJI@@??.)&'+-)'
@Glass_T7V_21_D3_14_6_16
CCTCTACCACTGACAGAAAATTTGTGCCCATTAACATCACCATCTAATTCGACAAATTGGGACAACTCCAGTGAAAAGTTCTTCTCCTTACTCATGGTACCTTTCTCCTCTTTAATGAATTCTTAAACAAAATTATTTGTAGAGGCTGTTTCGTCCTCACGGACTCATCAGACCGGAAAGCACATCCGGTGACAGCTGTAGCGTCGGGGTTTGTACCGTACACCACTGAGACCGCGGTGGTTGACCAGACAAACCACGACGCTAGCCCGCCACCTAAGTTATGAGTCAGGAAAAAAGGCGACAGAGTGATCTGTCGCCTTTTTTCTTTGCTTGCTTTGTAATCACTCGATGACCAAAAGTAAAAACCCGCCGAAGCGGGTTTTTACGTAAAACTGGGTGAAACTGACGCTAGCCGGTCTCTTGCGTCGCGGCCGCTGCAGTCCGGCAAAAAAGGCGGGGTTGCCACCACCCTGCCCTTTTTCTTTAAAACCGAAAAGATTACTTCGCGTTATGCAGGCTTCCTCGCTCACTGACTCGCTGCGCTCGGTCGATTCAGCTGCGGCGAGCGGTATCAGCTCACTCAAAGGCGGTAATACGGTTATCCACAGAATCAGGGGATAACGCAGGAAAGAACATGTCGAGCAAAAGGCCAGCAAAAGGCCAGGAACCGTAAAAAGGCAGGCCTGGCGTTTTTCCACAGGCTCCGCCCCCCTAACAGCATCACAAAAATCGACGCTCAAGTCAGAGGTGGCGAAACCCGACAGGACTATAAAGATACCAGGCGTTTCCCCTGGAAGCTCCCTCGTGCGCTCTCCTGTTCCGACCCTGCCGCTTACCGGATACCTGTCCGCCTTTCTCCCTTCAGGGAAGCGTGGCGCTTTCTTCATAGCTCACGCTGTAGGTATCTCAGTTCGGTGTAGGTCGTTCGCTCCAAGCTGGGCTGTGTGCACGAACCCCCCGTTCAGCCCGACCGCTGCGCCTTATCCGGTAACTATCGTCTTGAGTCCAACCCGGTAAGACACGACTTATCGCCACTGGCAGCAGCCACTGGTAACAGGATTAGCAGAGCGAGGTATGTAGGCGGTGCTACAGAGTTGAAGTGGTGGCCTAACTACGGCTACACTAGAAGAACAGTATTTGGTATCTGCGCTCTGCTGAAGCCAGTTACCTTCCAAAAGAGTTTGGTAGCTCTTGATCCGGCAAACAAACCACCGCTGGTAGCGGTGGTTTTTTTGTTTGCAAGCAGCAGATTACGCGCAGAAAAAGGATCTCAAGAAGATCCTTTGATCTTTTCTACGGGGTCTGACGCTCAGTGGAACGAAAACTCACGTTAAGGGATTTTGGTCATGAGATTATCAAAAAGGATCTTACAGGCCTGATCCTTTTAAATTGAAGCTGAAGATTTTTAAATCAATCTAAAGTATATATGAGTAAACTTGGTCTGACAGCTCGAGGCTTGGATTCTCACCAATAAAAAAACGCCGGTGGCAACCCAGCGTTCTGAACAAATCCAGATGGAGTTCTCGGTCATTACTGGATCTATCAACAGGAGTCCAAGCGAGCTCAATATGAATTACCGCCCGCCCTGCCACTCATCGCAGTACTGTTGTAATTCATTAAGCATTCTGCCGACATGGAAGCCATCACAAACGGCATGATGAACTGAATCGCCAGCGGCATCAGCACCTTGTCGCCTTGCGTATAATATTTTCCATGGTGAAAACGGGGGCGAGAAATTTGCTGCCCATATTGGCCACGTTTAAATCAAAACTGGTGAAACTCACCCAGGGATTGGCTCAGAGACAAAAACATATTCTCAATAAACCCTTTAGGGAAATAGGCCAGGTTTTCACCGTAACACGCCACATCTTGCGAATATATGTGTAGAAACTGCCGGAAATCGTCGTGGTATTCACTCCAGAGCGATGAAAACGTTTCAGTTTGCTCATGGAAAACGGTGTAACAAGGGTGAACACTATCCCATATCACCAGCTCACCGTCTTTCATTGCCATACGAAATTCCGGATGAGCATTCATCAGGCGGGCAAGAATGTGAATAAAGGCCGGATAAAACTTGTGCTTATTTTTCTTTACGGTCTTTAAAAAGGCCGTAATATCCAGCTGAACGGTCTGGTTATAGGTACATTGAGCAACTGACTGAAATGCCTCAAAATGTATCAGATGCCATTGGGATATATCAACGGTGGTATATCCAGTGATTTTTTTCTCCTTTTCAGCTTCCTTAGCTCCTGAAAATCTCGATAACTCGAAAAAATAGCAGTAGTGATCTTATTTCATTATGGTGAAAGTTGGAACCTCTTACGTGAATCAACTCGAGTGCCACCTGACGTCTAAGAAACCATTATTATCATGACATTAACCTATAAAAATAGGCGTATCACGAGGCAGAATTTCAGATAAAAAAATCCTTAGCTTTCGCTAAGGATGATTTGTGAAAATAGCGGCCGCTTCTAGAGTACTGCGATGAGTGGCAGGGCGGGGCGTAAGACTGAGCATCTAAGAAACCATTATTATCATGACATTAACCTATAAAAATAGGCGTATCACGAGGCCCTTTCGTCTTCACCTCGAGCACAGCTAACACCACGTCGTCCTCTGCTGCCCTAGGTCTATGAGTGGTTGCTCGATAACTTTACGGGCATGCATAAGGCTCGTATAATCTATTTTCAGGAGACCACAACGGTTTCCCTCTACAAATAATTTTGTTTAACTTTTTAATTAACGGCCGGCTGCGACGACGGCGGTCTCCGTCGTCAGGATCATCCGGGCATCAATCCTACGTCCGGCAATTAAAAAAGCGGCTAACCACGCCGCTTTTTTTACGTCTGCAGGCGCCACTCGATTTGAGCGGCGACTGTCCTACTCAGGAGAGCGTTCACCGACAAACAACAGATAAAACGAAAGGCCCAGTCTTTCGACTGAGCCTTTTCGTTTTATTTGATGCCTCTAGCACGCGTACCATGGGATCCCCAGGTCGGAATTCGATATCAAGCTTTTATTTGTCGAGGAATCATCCATGCCATGTGTAATCCCAGCAGCTACAAACTCAAGAAGGACCATGTCGGTCTCTCTTTTCAGTTGGGATCTTTCGAAAGGGCAGATTGTGTGGACAGGTAATGGTTGTCTGGTAAAAGGACGGGCCATCACCAATTGGAGTATTTTGTTGATAATGGTCTGCTAGTTGAACGCTTCCATCTTCAATGTTGTGTCTAATTTTGAAGTTAACTTTGATTCCATTCTTTTGTTGTCTGCCATGATGTATACATTGTGTGAGTTATAGTTGTCCTCCAATTTGTGTCCAAGAATGTTTCCATCTTCTTTAAAATCAATACCTTTTAACTCGATTCTACTAACAAGGGTATCACCTTCAAACTTGACTTCAGCACGTGTCTTGTAGTTCCCGTCATCTTTGAAAAATATAGTTCTTTCCTGTACATAACCTTCGGGCATGGCACTCTTGAAAAAGTCATGCTGCTTTCACCATATGATCTGGGTATCTGGCGAAAGCATTGAACACCATAACCGAAAGTAGTGACAAGTGTTGGCCATGGAACAGGTAGTTTTCCAGTAGTGCAAATAAATTTAAGGGTAAGTTTTCCGTATGTTGCATCACCTTCACCCTCTCCACTGACAGAAAATTTGTGCCCATTAACATCACCATCTAATTCAACAAGAATTGGGACAACTCCAGTGAAAAGTTCTTCTCCTTTACTCATGGTACCTTTCTCCTCTTTAATGAATTCTTAAACAAAATTATTTGTAGAGGCTGTTTCGTCCTCACGGACTCATCCAACCGGAAAGCACATCCGGTGACAGCTGTGCCACGTCGGGGTTTGTACCGTACACCACTGAGACCGCGGTGGTTGACCAGACAAACCACGACGCTAGCCCGCCACCTAAGTTATGAGTCAGGAAAAAAGGCGACAGAGTAATCTGTCGCCTTTTTTCTTTGCTTGCTTTGTAATCACTCGATGACCAAAAGTAAAAACCCGCCGAAGCGGGTTTTTACGTAAAACAGGTGAAACTGACGCTAGCCGGTACCTAGTAGCGGCCGCTGCAGTCCGGCAAAAAAGGGCAAGGTGTCACCACCCTGCCCTTTTTCTTTAAAACCGAAAAGATTACTTCGCGTTATGCAGGCTTCCTCGCTCACTGACTCGCTGCGCTCGGTCGTTCGGCTGCGGCGAGCGGTATCAGCTCACTCAAAGGCGGTAATACGGTTATCCACAGAATCAGGGGATAACGCAGGAAAGAACGTGTGACAAAAGGCCAGCAAAAGGCAGGAACCGTAAAAAGGCCGCGTTGCTGGCGTTTTTCCACAGGCTCCGCCCCCCTGACGAGCGTCCGCAAAAATCGACGCTGCAACGTAGAGGTGGCGAAACCCGACAGGACTATAAAGATACCAGGCGTTTCCCCCTGGAAGCTCCCTCGTGCGCTCTCCTGTTCCGACCCTGCCGCTTACCGGATACTTTGCACCTTCTCCCTTCGGGAAGCGTGGCGCTTTCTCATAGCTCACGCTGTAGGTATCTCAGTTCGGTGTAGGTCGTTCGCTCCAAGCTGGGCTGTGTGCACGAACCCCCCGTTCAGCCCGACCGCTGCGCCTTATCCGGTAACTATCGTCTTGAGTCCAACCCGGTAAGACACGACTTATCGCCACTGGCAGCGGCCTTGGTAACAGGATTAGCAGAGCGAGGTATGTAGGCGGTGCTACAGAGTTCTTGAAGTGGTGGCCTAACTACGGCTACACTAGAAGAACAGTATTTGGTATCTGCGCTCTGCTGAAGCCAGTTACCTTCGGAAAAAAGTGGTGACTCTTAATCCGGCAAACAAACCACCGCTGGTAGCGGTGGTTTTTTGTTTGCAAGCGGCGGATTACACGCGCAGAAAAAAAGGATCTCAAGATCCTTTGATCTTTTCTACGGGGTCTGACGCTCAGTGGAACGAAAACTCACGTTAAGGGATTTTGGTAATGAGGTTCTAGAAAAGGATCTTCACCTGAATCCTTTTAAATTAAAAATGAAGTTTTAAATCAATCTAAAGTATATATGAGTAAACTTGGTATGACGACTTTTCAACTCATTATTGCACCAAATAAAGACGCCACGGCGTTAAAAAAGCATCTGAACAAATCCAGATGGAGTTCTGAGGTCATTACTGGATCTCTCAACAGGAGTCCAAGCGAGCTCGATATCAAATTACGCCGCCCTGCCACTCATCGCAGTACTGTTGTAATTCATTAAGCATTCTGCCGACATGGAAGCCATCACAAACGGCATGATGAACCTGAATCGCCAGCGGCATCAGCACCTTCTTGGCCTTTGGTATGATCTGCCCATGGTGAAAACGGGGGCGAAGAAGTTGTCCATATTGGCCACGTTTAAATCAAAACTGGTGAAACTCACCCAGGGATTGGCTGAGACGAAAAACATATTCTCAATAAACCCTTTAGGGAAATAGGCCAGGTTTTCACCGTAACACGCCACATCTTGCGAATATATGTGTAGAAACTGCCGGAAATCGTCATGGTATTCACTCCAGAGCGATGAAAACGTTTCAGTTTGCTCATGGAAAACGGTGTAACAAGGGTGAACACTATCCATATCACCAGCTCACCGTCTTTCATTGCCCTCGAAATTCCGGATGAGCATTCATCAGGCGGGCAAGAATGCGAATAAAGGCCGGATAAAACTTGTGCTTATTTTTCTTTACGGTCTTTAAAAAGGCCGTAATATCCAGCTGAACGGTCTGGTTATAGGTACATTGAGCAACTGACTGAAATGCCTCAAAATGTTCTTTACGATGCCATTGGGATATATCAACGGTGGTATATCCAGTGATTTTTTTCTCCATTTTAGCTTCGCTTAGCTCCTGAAAATCTCGATAACTCAAAAAATACGCCCGGTAGTAATCTATTTCATTATGGTGAAAGTTGGAACCTCTTACGTGCCAAATAACTCGAGTGCCACCTGACGTCTAAGAAACCATTATTATCATGACATTAACCTATAAAATAGGCGTATCACGAGGCAGAATTTCAGATAAAAAAAATCCTTAGCTTTCGCTAAGGATGATTTATAAATACGCAGCCGCTTCTAGAGTACTGCGATGAGTGGCAGGGCGGGGCGTAAGACTCGACGTCTAAGAAACCATTATTATCATGACATTAACCTATAAAAATAGGCGTATCACGAGGCCCTTTCGTCTTCACCTCGAGCACAGCTAACACCACGTCGTCCCTATCTGCTGCCCCTAGGTCTATGAGTGGTTGCTGGATAACTTTACCGGGCATGCATAAGGCTCGTATAATATATTCAGGGAGACCACAACGGTTTCCCTCTACAAATTAATTTTGTTTAACTTTTTAATTAACGGCCGGCTTGTCGACGACGGCGGTCTCCGTCGTCAGGATCATCCGGGCATCGATCGTTCGTCCGGCAATTAAAAAAGCGGCTAACCACGCCGCTTTTTTTACGTCTGCAGGCGCCACTCGATTCTAGGGCGGCGGATTTGTCCTACTCCAAGCGTTCACCGACAAACAACAGATAAAACGAAAGGCCCAGTCTTTCGACTGAGCCTTTCGTTTTATTTGATGCCTCTAGCACGTAGTGATGCCCCGGGCTGCAGGAATTCGATATCAAGCTTTTATTTGTAGAGATCATCCATGCCATGTGTAATCCCAGCAGCTGTCTACAAACTCAAGAAGGACCATGTGGTCTCTCTTTTCGTTGGGATATTTCGAAAGGGCAGATTGTGTGGACAGGTAATGGTTGTCTGGTAAAAGGACAGGGCCATCACGAATTGGAGTATTTTGTTGATAATGGTCTGCTAGTTGAACGCTTCCATCTTCAATGTTGTGTCTAATTTTGAAGTTAACTTTGATTCCATTCTTTTGTTTGTCTGCCATGATGTATACATTGTGTGAGTTATAGTTGTATTCCAATTTGTGTCCAAGAATGTTTCCATCTTCTTTAAAATCAATACCTTTAACTCGATTCTATTAACAAGGGTATCACCTTCGAACTTTGGCATTCAGCACGTGTCTTGTAGTTCCCGTCATCTTTGAAAAATATAGTTCTTTCCTGTACATAACCTTCGGGCATGGCACTCTTGAAAAAGTCATGCTGTTACCATATGATCTGGGTATCTCGCAAAGCGGCTCAAACACATAACCGAAAGTAGTGACAAGTGTTGGCCATGGAACAGGTAGTTTTCCAGTAGTGCAAATAAATTTAAGGGTAAGTTTTAATTAAA
+
11253-...855875458;<55558434339;/<<=@?;9899====752//00/.,52358B<;--,,.277AAHJIFFA@9550--0(++++489@@CB>DE@JCCFEC?94<JBBAAJ;DC=BEJHJIJFHJJJI@;+)((*//55570//5<JC322290001@73.--//335?@=***.+-3:>@JGFJFCF@743**(''(++7<4533<<DGGJFGIHJJJGJGJJGEIJFJGHDFJJJJDFBA@AHJJEHCEJIG@?A;8:9/.11237<>45....344435:;9:;95,,('*'(*((((,,.86552=96BJB?@<7>?A?CGJJJGDEDEAB@;8;BBFCB@BBGCBCBHHJFEIDF=44AEEABBEFJIC>===:5441-(((*988FE@?@DEGJD@AA9888=(''&&&&'***;<@7777?64**+8?>222BD>=2/-+*()+(''%&0//03<11D@9>?B=//00*,-FIEEBEJJJJEHEBBB?EJJJGHIHHJGJGJJJGJIGJGHJJEJJIJJHJJJEJ;855673/.,./1102CCCDHEDCDEJIGFJJCEGEDFJHJJHJJFJJDHDEHICBDJJGID>H.++,/,../=JJJDAB7755>=BFAIFBCBFE30007>>?IEEE<;880-/97989:984755331127660/++*&%%%=AFAA>=???;<21229,,,23323>;&%%%&'*-/05217CA???@ACJJDDCEJHJGJGIEJHCB@@BB@B=<<9<<<EFJE<:7/''%%&&===99::<<=@@><>?..-,-<87444J<<<8427:====J@HHFEJJJIJFEHAJIEJDCA::::>996776A63?::<:5&''()CIJJFIEFJHIGJJA?723779;;?ACDIJJD<;;=DF666=@DIFEJJJGIIFJFGCCA@@@@?;533?=>>EHJJB>>>AB;;973339=767;BDECFB;;HJJHDBABFFH?CCAACBHJ;:::JJJIGJFHHEJIAA@@DA@;2134;;??@BDIGJJGIGGJJJFJGJJGJJJJJJJJEJJHFGJFEDEEJJJJFIGCCGJEFJJFDJJJFJJJJGJC0///,)<BCJHJJBA@@E>>><<<9<>BFF,+*&&''EIIFGHJFDDFCDEFJJJFIJDJGJGDJ<<@FJJJGJJGJJJD5*%%&*+,(&&)*1<42222884799DDEJGFFIDJIJJFJJJJJIJJIJFJJJJJF:JJJEB97779A4,,,.-.+**++*++---0.,(<=B@:99971,('((((/.-+,/&'&',,,=****333JJJJGGFJGJECDF<;;<F;@@JIFHGFHFJGJHDJCF?>0/05?DDCJDCDDIGDF:::CJH;557.,('&&&%),,,,2:8:;A@7/'9)))&&$$',01***;@@==9;,,,,555IJJJFJDDEFFEHJFJHEI<<<=FJEIFCFG>43/***)%%&)1-.6;DEEFJCB???>>3226-115<89==;8888EGJBF====A))))JDJBB>778:>*)(&)*1///5=>?DBC885586665999DHCB<?>??<==?)&&&((%%()5,2'&'*/.:;<>@@?:<;432)()067799:<<;>3223>5888B?>111/,,,6577;?889=E@A@C>7767=;-,,4,,./*)&&(*+3459;?CFI<;;;JIJJJJJJJJJJJIJGJHDEECAD433.---,()(:<>JFJDEDB'&&('&'&%'(&%&)''''*+*)9ADGBBDHEG@@A?86699DDGHFEEHJA@?==5('))*()()+-,****'%%%')*&&&CJH?@?AB9<,,@IJJHFJEJGJ;<<FHJGE3334<<9:DJJGIGFDEIGHJGHDDEEHJGGHG=@@>@ACH@?=<85223<A?@::;6EDJFG<333356@DEGF>7771245::=??BBDDJJJGJHJJJJGGJJJEJJJJHIJIGJHIHHJJJGDFDJFJFGJGHFJGGFF=9JJEJJJGFHHDFJJJGJFIJ==**))8600,+**3<BA>>;<;<F=<:;;:2384446?DFGJ?>=>DA>=;99;<<:998;;@>EIGDDABA7776;;<JDCFEBBCJ:JFCDJJJHJJHJJJIJHJGEJEA@>>:>>@?CJG88?>@A?GGJJECHFFBBADGD>;,+++43441'(-,''')***-59//*)(()*+2<=1222=?@HJF<<;;=ADJFJFJHJJJJHJE?>?JDDHDGA11.,+,-9)(()DDIHGA=>JJDJ?=>>BJD@?(''(16676((()E;1/+''%%()--,-//...-1119:<=C<<=CFEFIC@?:34;?@/-+'1240/018999CB@???CJE8789GJJ;;:97/,,<?EJJGJFJJHJJJJJJFEHEHGHJHHJHJIJJJJGDJ<;::5441128:GJGFAAC'''';68<DHJJJJHIGEFJJJJEJGJIDA@:;((((+54('''--++-)))+---./123;EJCC@A@JJI4444BJJ?HGJE@<<=<76/--,-0'&''&&+(++78FFHJDEFJJJJJJHHJJFFEFFFJBCBBEEIJHJJHIIHJED668ACEBCIGJJGDAABFCAAJJF=<;;FJIFHJIHJJFDDAD>>222,*&&&37<9;;44++FJIGIE<7336=>?;;;((((10,,,2-7--.=FFDB?AA@AAGJ:4465--*'%$%')-(((0)7,.879>@B=?>>JFHCA;::?GGDFGIDJEJA>:A@J=<=GJJJFHJFID::::850-,+++.9:<??@?@??BAB<;54442256AB@AAEFJFCB@?'&&&%%%(++45446////BDDIA4424376:;CIJJIFEDI;7>;BIE=877;<B@FCEFJGD?==50001($$$$%)+''&&*,1154445:;DIDHFGFEHIHIEGFHCFDEDDFGHHI?@?HFDJEJJGJJJJGFDGJ<<??:=**6<:86530./0=>5556=>=9:;:001JEFCDDGJDGA<<..-3/*+,0,+)'('''<;=?@FIJEGIHJJGJGHCEEA65(''&)*--/??<<=>AB@AIDCEJ6667@9(''%&$%%'122))'(('&((-)('%&%%&'''--,,**1264/*()*.../+**-,4;;>HHJFJJJJJGJH>DFDJ@>>?@>=3222))$$&'-**+..0./*++<?;<@....73<<=>IIEDDEJJJJJHJFIJ?>>>AAAD3222@AJGECDFHDBEJHJJJHHJGJJJJGGHJFJJJJFJJJJJGFDDGJCH@@?AEJJ=@??C>.-+.*-01DEEJJJJFJJJIJJJJGJJHJJJJIF@???C@)''''DFJJIJJC973343388:<@A?4++ECBF?=F?HFJJFJEJIJFJGDJ>>=>/&%%&&)&&%%':;:;:EDJGE>?<8-,-8<<JJGJJJJ>=>=?EDDDG75435BAAFECB=HFHGDCCD@CEDFBDD>=<?AABGJJJHJHFEJIGHJJ=<7567FJGECDCC@===<B@><3122////11)))11440..;;5556B?@GJJJCA989----8B@@C?@AEGJGFIJJJJHFGJFHHJHFJJJFJHGGGIJJJJJJJBJB6666.--17?7</;<7667;>=>JA@?@AA@<;<<JGIEAE?677186889@?BCDJECBC>7@BE:3==AJIIJJJJJHIGJHJGGFJ@>?ABJFIDJJJJBAEFIJJJJIIA>>>.---5,,/059@44445555??GDFJJJJHJJHIJIJJA@CDHCIJFFEE><GJHIEJGJGC1-CDEJIGGGJJCFJGHHJFGJJHEHJGJCGBBIJJAA@>212?B>;;/.--/&%'&&%%&14;<@EFDBB@@A@?@?AJJ4335;621.''447645;777440022BCCCC?=?EFJJGJJHGJHJJJCD><83111=>CFCC88.+,AFFBBB=CEDE988;7689AAG2223=::97:>>965689;:2)))35;;<:9788:;59:8AC0//,*<<:-==<<10CCEJBCC//::333=1DJJJIIJJJDIJIJIFEHHJJIJHJJFHA=;<=DDJHGA@AECCBD>><=C???10010.)'')&%*+,4=@HEFGGJJJJJ>?AFJE===BJJJJJJJGJJIHJFCFJFCFDEECA;:;99?/..,+./=?F999;?>31110020>A>>EBDJJJGFHGEHE>>@AFEIFIDJIDJEJIGEGEIJCEDABDCGGEFJJJJJIJEFJCBA@C:998<><<=>DJGJJJHHE==<=JFGIJGJHIFJ53231../2=JI?111*))*40203('&$%$$%'%%'-78<66100---/00.(())5,:-?<;<GIIJGJ;;;;FB:944;<979:;9:()''(&+--+--2>@B8...4/,,(((('((*9CAA?666...)&%$$$(%%%-5530/057ACFC>>>?DCEFJB=2,*++))*)(/45DHE@><8?EC:;CJJJHDEIGGEHGJJJJFFJJCJIC@B5ACEGJJJFJEHJHDFB>>=52/('&&$$%'(&/789;:0--/?C>?ABD@@@ABDB<;9:CDCEEA??@?FB9310/---/0066<?=?AAG<:;;/.---+++*2*88:=9;:<FEIF;0.,-''-14;=AF<;<<>AEAFHEGEEJFEGFCEFF8;??CEDCE????CCACB??@ADCC:;ABGGFGJJJJJGJIEJJJGJJCBBEGHEJF?>?775621.'%%%%%%%'3508@EIJIC//0CDGJEJEGFJGDEDJHGJ=;::<C9CB<JJJJJFJIIDAA?@CHJJIJJJGJ<::9<<=FJIJHIFJJJE@HDEFEEHEGHGHFJHJIHHJJJGGHFDEECE:.-+,21)&&'&'3)((((08..0/888ECBFEDACAB??@?ECCJFCBB=<<=F@9BDBC55555;7+++((*++++/45+*+-443278;:8:@B>::2.**))),-,,,,(()++++C<910003:90022768733246@FGI>>>GJ5444;<=B@@<<;;@>5//23'''&))*,,**&%&')>>:22=:/(''((***&'@<BEGD?>8<>@BGCB<<=EHGJGJJJJH?>>>JJGHJJIIJJEC55567AB?@:'%%%&%%'%%%$%%&'%%$(%%&'-''&)222//,(0..11)*13-,+**)((''&&&%%$%&&&()451,,+/JGEJJIHGGEJJJJJFEHHGJGJDH6544..)(+.232333A?667>CCD?@AAEEDDJJEJEAAJ??=42,5?CFJJIIJFIJJJEFDGEEJEFFIJJJHJIJGJFJGGH5557=<=<:;>AIJGJGHJGJJHJEEAI>9443678:6799@@BCIFJJJJJGJJJJIJFA?@((((6--.**+-464-)))3(''(+''...3:=FFGCEEB;;;JE>4334>DH??>EDGIEGJFJJJJJJJJJJHDE@FJFFIEEHJJJHJDEF<77788::;JJFEGFJ?8778,+++CE?66*)))112EEEJIJJFJHJ=EHIJGDD877;BA@@EIFFJBB?>>??D887621----111;@ABAJJBC><:43334--/-..-2B?@A911+**'%%%%'$$..-22BFB@A@B=<<=DA8=@=6))+@GC@==>AAA?BHGE>>@@@@@F@??@DBJJHD2220/,-.=<=C>>;<<?B??FHJGGJFH>76614.&%##&*+036=9AEJIJJHHGDBAC?==><33360/./22+)''*,<A@:<;<>>:;BAA=;;;:=EBCDCIJHJJ75676:777989:;FFJIGHFFDCJJGCA::9996247EEHJFJJFJJHJGJIJHFHEHJJGHJJJJGIJGGJJJJIJJJBAAAGJFJJJGJGHJDCBCJHDJJEFHJJJJEIFFDJHJFGIJFJEJIJJFGEEJFJIFJC::9=6556>6669>-)'&*+;?@ABCBEE>>>=@;:::<4+=-,--GCCCCHCCC98>>888...-/--99;:<@AIFIHJJJJJHJD@EHJGF@@@>@9988;666A>>=@C>==AJFJJJFJHJJJEDDA@>@GJFF?GEDHJCDCEJJHJCA@==@AIE//0FJJFADBHFEHJJEEEFEJJJJFECEB5589><DIJJJJHJJGJJJJJJJJGJJICCBEJ0//09'&%%&*%$$%&&&'333.,,,8?>@>>669...,,+,.616558>766GG8843321121567;::99AEB><9../BAABGGFHJJJJJC=>JJJJHEHJJFJCDJJJJFIGJJEEJJJJFGJHBCCCFIEBBBCJIJJHHJEHJFJJJ???<:++*))8988@ADCEDC:9=955678>ABAA;;;;<<=>G@A<<>>DB::9:9;-));?C@:/69;>?@AD94510.0*,+)**)23:99B>9965002:<=?JFC51440/)((-)),---7455:=CFFEJGJGHJJJHIIGJCCBBJJIJJHEFJHJHJG@ABAIB>4<645521110/../0000>00/*++*+*)&'(/8489?B@A///JHFFC@@AAGDJJ>==>J7775/:;<@==9::<EAAABGGFJ@@@20/0305-,,-1CDA@?:AA;7CADI9878/..//0/0)5568DJCEEGJHFHJDFB///22113AE@CDBECACFDD?@ACEEHJ;;GGJGEJHJHJJJBBA<=<<875470,(((&)%&'&'''**020EHFBABGDFHJJIJJIJFJHJIJJJJJHJH=)'%&(((A@BDJGJJHJJJJFHEJDFB>;::888893(''(++-,.-,003967A@<96661221/((,-00=;999::;=8/)((*3879DJJJ@>=>?=>72?>FEDCFHFEFFDEJBA=<;;==DHJHIJE9888GJJD.'&&&,,3<=JJGEJJJJJJFJJJJIJJJJFGGEIGIGJEJJJIDEC?D5CGJJCJJJIHJGDJEJGEDGIJJJJGJHJJJFJFIEBBJIJJJJJJJJJGJJ?<AAAADJFJIJJJJJJJIJJJJGJJIFIHFEJJIJFGIIHJJJIIHJJGIEA7766757655:*<4)@EJJBCEECDFJJJJJEJJJHIB<EJJCBBCJFJFDD5GGEFFGJJJFFAA>>1,))((+)(%%%%+--.CBADGFJG=<<=JEAA@;<8-..2:76674==@JDBCA/((;<@CDFEEDEJEEJHHJJGJCAA@EDI<<<<:1013/3DGJHBDAAEGDD@C>)(((+5656;:CBECDDC@?433)(((*)(&',****7900==ACDDFFJJJIJFJJJJFJJJJJFGGGJIJJHJ>=>=;=---;;=;<@7777<CCCJDDHFHJHJEHJJ=;;980/((((&$$
@Glass_T7V_21_D3_14_6_17
ATACGGAAAATTTACCTTTTAAATTTATTTGCACTACTCTGAAAACTACCTGTTCCATGGCCAACACTTGTCACTACTTTCGGTTATGGTGTTCAATGCTTTAAGATGCCAATCATATGAAACGGCGTTCGTTTCAAGAGTGCCATGCCCGAAGGTTATGTACAGGAAAGAACTATATTTTTCAAAGATGACGGGAACTACAAGACACGTGCTGAAGTCAAGTTTGAAGGTGATACCCTTGTTAATAAGATGGAGTTAAAAGGTATTGATTTTAAAGAAGATGGAAACATTCTTGGACACAAATTGGAATACAAGAACTATAACTCACACAATGTATACATCATGGCAGACAAACAAAAGAATGGAATCAAAGTTAACTTCAAAATTAGACACAACATTGAAGATGAAAATAACTTCAACTGGCCAAGAACCATATAAACCAATGCTACAGAATGGCAATGGCCCTCCTTCCAGACAACAGTTACCTGTATACACAATCTGCCCTTGAAACCGCAACGAAAAGAAACTTAGTGAGTTGCTTAGGTTTTCTCGCTACTGTAGATGCACGTGCGCTGATATTTCTACAAATAAAAGCTTGATATCGAATTCCTGCAGCCCGGGGGATCCCATGGTACGCGTGCTGAGGCATACAAATAAAACGAAAGGCTCGTCGAAAGGCGCTTCCGTTTTATCTGTATTCTAGGTGAACGCTCTCCTGAGTAGGACAAATCCGCCGCCCTAGAATCGAGTGGCGCCTGCAGACGTAAAAAAGCGGCGTGAGCACCGCTTTTTTAATTGCCGGACGTACAATCGATGCCAGGATAATCCTGACGACGGAGACCGCCGTCGTCGACAAGCCGGCCGTTAATTAAAAAGTTAACAAAATTATTTGTAGAGGAAAACGTTGTGGTCTCCCCTGAATATATTATACGAGCCTTATGCATGCCCGTAAAGTTATCCAGCAACCACTCATAGACCTAGGGCAGCAGATAGGGACGACGTGGTGTTAGCTGTGCTCGAGGTGAAGACGAAAGGGCCTCGTGATACGCCTATTTTTATAGGTTAATGTCATGATAATAATGGCTTCTTCGGTTCCAGTCTTTACGCCGCCTGCCACTCATCGCGGTGCTTTTAGAAGCGGCCGCGAATTCCGAATAATTATTCAAAGGCTTCGGTTTTTATCTGAAATTCTGCCTCGTGATACGCCTATTTTTATAGGTTAATGTCATGATAATAATGCATTCTCAGACGTCAGGTGGCACTCGAGTTGATCGGGCACGTAAGAGGTTCCAACTTCACCATAATGAAATAAGATCACTACCGGGCGTATTTTTTGAGTTATCGAGATTTTCAGGAGCTAAGGAAGCTAAAATGGAGAAAAAATCACTGGATATACCACCGTTGATATATCCCAATGGCATCATAAAGAGTTTGAGGCATTTCAGTCAGTTGCTCAATGTACCTATAACCAGACCATTAAGCTGTCGATATGTCAACTTTAAAAAAGCCGTAAAGAAAAATAAGCACAAGTTTTATCCGGCCTTTATTCACATTCTTGCCCGCCTGATGAATGCTCATCCGGAATTTCGTATGGCAATGAAAGACGGTGAGCTGGTGATATGGGATAGTGTTCACCCTTGTTACACCGTTTTCCATGAGCAAACTGAAACGTTTTCATCGCTCTGGAGTGAATACCACGACGATTTCCGGCAGTTTCTACACATATATTCGCGGTGGCGTGTTACGGTGAAAACCTGGCCTATTTCCCTAAAGGGTTTATTGAGAATATGTTTTTCGTCTCAGCCAATCCCTGGGTGAGTTTCACCAGTTTTGATTTAAACATGGCCGATCTGGACAATTTCTTCGCCCCGTTTTCACCATGGGCAAATATTATACGCAAGGCGACAAGGTGCTGATGCCGCTGGCGATTCAGGTTCATCATGCCGTTTGTGATGGCTTCCATGTCGGCAGAATGCTTAATGAATTACGACAGTTTATGCGATGAGTGGCAGGCGGGGCGTAATTTGATATCGAGCTCGCTTGGACTCCTGTTGATAGATCCAGTAATGACCTCAGAACTCCATCTGGATTTGTTCAGAACGCTCGGTTGCCACCGGGCGTTTTTTATTGGTGAGAATCCAAGCCTCGAGCTGTAGACCAAGTTTACTCATATATACTTTAGATTGATTTAAAACTTCATTTTTAAAATTAAAAGGATACAGTGAAGATCCTTTTTTTGATAATCTCATGACCAAAATCCCTTAACGTGAGTTTTCGTTCCACTGAGCGTCAGACCCCGTAGAGAAAGAATCAAAGGATCTTCTTGGAATCCTTTTTTTCTGCGCGTAATCTGCTGCTTGCAAACAAAAAAACCACCGCTACCAGCGGTGGTTTGTTTTACCGGGATCAAGAGCTACCAACTCTTTTTCCGAAGGTAACTGGCTACGAGCAGAGCGCCAAGATACCAAATACTGTTCTTCTAGTGTAGCCGTAGTAGGCCACCACTTCGACTACACGCCTACATACCTCGCTCTGCTAATCCTGTTACCAGTGGCTGCTGCCAGTGGCGATGGTGCCATTGTCTTACCGGGTTGGACTCAAGACGATAGTTACCGGATAAGGCGCAGCGGTCGGGCTGAACGGGGGGTTCGTGCACACAGCCCAGCTTGGAGCGAACGACCTACACCGAACTGAGATACCTACAGCGTGAGCTATCGAGGAAAGCGCCACGCTTCCCGAAAGGGAGAAAGGCGGACAGGTATCCGGTAAGCGGCAGGGTCGGAACAGGAGAGCGCACGAGGGAGCTTCCAGGGGGAAACGCCTGGTATCTTTATAGTCCTGTCGGGTTTCGCCACCTCTGACTTGAGCATCAGATTTTGATGCTCGTAGGGAGCGAGCTGGAAAAACGCCAGCAACGCGGCCTTTTTACGGTTCCTGGCCTTTTGCTGGCCTTTTGCTCACATGTTCTTTCCTGCGTTATCCCCTGATTCTGTGGATAACCGTATTACCGCCTTTGAGTGAGCTGATACCGCTCGCCGCAGCCCAGACGACAAGCGCAGCGAGTCAGTCAGCGAGGAAGACTGCATAACGCGAAGTAATCTTTTCGGTTTTAAAGAAAAAGGGCAGGGTGGTGACACCTTGCCCTTTTTTGCCGGACTGCAGCGGCCGCTACTAGTAGACCGGCTAGCGTCAGTTTTGGCCTGTCTTTTACGTAAAAACCCGCTTCGGCGGGTTTTTTTGTTGGTGATCGAGTGATTACAAAGCAAGCAAAGAAAAAAAAGGCGACAGATTACTCTGTCGCCTTTTTTTCCTGACTCATAACTTAGGTGGCGGGCTAGCGTCGTGGTTTGTCTGGTCAACCACCGCGGTCTCGTGGTGTACAGTACAAACCCCGACGTGCACAGCTGTCACCGGATGTGCTCTCCGGTCTGATGAGTCCGTGAGGACGAAACAGCCTCTACAAATAATTTTGTTAAGAATTCATTAAAGAGGAGAAAGGTACCATGAGTAAAGGAGAAGAACTTTTCACTGGAGTTGTCCCAATTCTTGTTGAATTAGATGGTGATGTTAATGGGCACAAATTTATGTCAGTGGAGAGGGTGAAGGTGATGCAACATCCGGAAAACTTACCCTTAAATTTATTTGCACTACTGGAAAACTACCTGTTCCATGGCCAACACTTGTCACTACTTTCGGTTATGGTGTTCAATGCTTTGCGAGATACCCAAATCATATGAAACAGCATGACTTTTTCAAGAGTGCCATGCCCAAAGGTTATGTACAAAAGACTATTTTTAGAAGATGACGGGAACTACAAGACACGTGCTGAAGTCAAGTTTGAAGGTGATACCCTTGTTAATAAGAATCGAGTTAAAAGGTATTGATTTTAAAGAAGATGGAAACATTATTGGACACAAATTGGAATACAACTATAACTCACACAATGTTCAGCATGGCAGACAAACAAAAGAATGGAATCAAGAACAAGTTCAAAATTAGACACAACATTGAAGATGGAAGCGTTCAACTAGCAGACCATTATCAACAAAATACTCCAATTGGCGATGGCCCTGTCCTTTTACCAGACAACCATTACCTGTCCACACAATCTGCCCTTTCGAAAAATCCAACAAAAAGAGTCACATCATTATTCTTGAGTTTGTAACAGCTGCTGGGATTACACATGGCATGGATGATCTTTCTACAAATAAAAGCTTGATATCGAATTCCTGCAGCCCCGGGGGATCCCATGGTACGCGTGCTAGAGGCATCAAATAAAACGAAAGGCTCAGTGGAAAGACTGGGCCTTTCGTTTTATCTGTTGTTTGTCGGTGAACGCTCTCCTGAGTAGGACAAATCCGCCGCCCTAGAATCGAGTGGCGCCTGCAGACGTAAAAAAAGCGGCGTGGTTAGCCGCTTTTTAATTGCCGGACGTACAATCGATGCCCGGATGATCCTGACAACGAAGACCGCCGTGATCAACAAGCCGGCCGTTGATTAAAAAGTTAAACAAAATTATTTGTAGAGGGAAACCGTTGTGGTCTCCCTGAATATATTATACAGGCCTTTATGCATGCCCAGTAAAGTTATCCAGACCGCTCATCAAGCCTCGGCAGCAGATAGGGACGACGTGGTGTTAGCTGTGCTCGAGGTGAAGACGAAAGGGCCTCGTGATACGCCTATTTTTATAGGTTAATGTCATGATAATAATGGTTTCTTCAACGTTGAGTCTTACGCCGCCCTGCCGGCTGACGCAGATACTTTAGAAGCGGCCGCGAATTCCAGAAATCATCCTTAGCGAAAGCGTTTTTATCTGAAATTCTGCCTCGTGATACGCCTATTTTTATAGGTTAATGTCATGATAATAATGGTTTCTTAGACGTCAGGTGGCACTCGAGTTGATCGGGCACGTCCAGATTTACAACTTTCACCATAATGAAATAAGATCACTACCGGGCGTATTTTTGAGTTATCGAGATTTTCAGGAGCTTCAGGAAGCTAAAATGGAGAAAAAAATCACTGGATATGCCCCGTTGATATATCCCAATGGCATCGTAAAGAACATTTTGAGGCATTTCAGTCAGTTGCTCAATGTACCTATAACCAGACCGTTCAGCTGGATATTACGGCCTTTTTAAAGACCGTAAAGAAAAATAAGCACAAGTTTTATCCGGCCTTTATTCACATTCTTGCCCGCCTGATGAATGCTCATCCGGAATTTCGTATGGCAATGAAAGACGGTGAGCTGGTGATATGGGATAGTGTTCACCCTTGTTACACCGTTTTCCATGAGCAAACTGAAACGTTTTCATCGCTCTGGAGTGAATACCGCGACAATTTCCGGCAGTTTCTACACATATATTCGCAAGATGTGGCGTGTTACGGTGAAAACCTGGCCTATTTCCCTAAAGGGTTTATTGAGAATATGTTTTTCATCTTCAGCAATTTCCTGGGTGAGTTTCACCAGTTTTGATTTAATAGTGGCCGATAAAGCGACAACTTCTTCGCCCCCGTTTCACCGTAAATATTATACGCAAGGCGACAAGGTGCTGATGCCGCTGGCGATTCAGGTTCATCATGCGTTTGTGATGGCTTCCATGTCGGCAGAATGCTTAATGAATTACAACAGTACTGCGATGAGTGGCAGGGCGGGGCGTAATTTTGATATCGAGCTCGCTTGGACTCCTGTTGATAGATCCGGTTGATATAACCTTCAAACTCCATCTGGATTTGTTCAGAACGCTCGGTTGCCACCGGGCGTTTTTTATTGGTGGAGTCCAGACCTCGAGCTGTCAGACCAAGTTTACTCATATATACTTTAGATTGATTTAAAACTTCATTTTTAATTTAAAAGGATCTAGGTGAAGATCCTTTTTGATAATCTCATGACCAAAATCCCTTAACGTGAGTTTTCGTTCACTGGTCACCGAACTTACCGTAGAAAAGATCAAAGGATCTTCTTGAGATCCTTTTTTTCTGCGCGTAATCTGCTGCTTGCAAACAAAAAAACCACCGCTACCAGCGGTGGTTTGTTTGCCGGATCAAGAGCTACCAACTCTTTTTCCGAAGGTAACTGGCTTCAGCAGAGCGCAGATTACCAAATACTGTTCTTCTAGTGTAGCCGTAGTTAGGCCACCACTTCAAGAACTCTGTAGCACCGCCTACATACCTCGCTCTGCTAATCCTGTCTTTACCAGTGGCTGCTGCCGTGGCGATAAGTCGTGTCTTACCGGGTTGGACTCAAGACAATAGTACCGGATAAGGCGCAGCGGTCGGGCTGAACGGGGGGTTCGTGCACACAGCCCAGCTTGGAGCGAACGACCTACACCGAACTGAGATACCTACAGCGTGAGCTATGAGAAAGCGCCACGCTTACCGAAGGGAGAAAGGCGGACAGGTATCCGGTAAGCGGCAGGGTCGGAACAGGAGAGCGCACGAGGGAGCTTCCAGGGGGAAACGCCGCATTGTCTATAGTCCTGTCGGGTTTCGCCACCTCTCGACTTAACGTGGGTTGATGTTCGTCAGGGACGAGCCTGTGGAAAAACGCCAGCAACGCGGCCTTTTTACCGTTACCTGGCCTTTTGCTGGCCTTTTGCTCACATGTTCTTTCCTGCGTTATCCCCTGATTGTCGATCCTCATCTGCCTTTGAGTGAGCTGATACCGCTCGCCGCAGCCGAACGACCGAGCGCAGCGAGTCAGTGAGCGAGGAAGCCTGCATAACGCGAAGTAATCTTTTCGGTTTTAAAGAAAAAGGGCAGGGTTGTAACTGCTTCCTTGTGCGGACTGCAGCGGCCGCTACTAGTAGACCGGCTAGCGTCAGTTTCACCTGTTTTACGTAAAAACCCGCTTCGGCGGGTTTTTACTTTGGTCATCGAGTGATTACAAAGCAAGCAAAGAAAAAAGGCGACAGTTCTTCTGTCGCCTTTTTTCCTGACTCATAACTTAGGTGGCGGGCTAGCGTCGTGGTTTGGTCAAACCACCGCGGTCTCAGTGGTGTACGGTACAAACCCCGACGTGCACAGCTGTCACCGGATGTGCTTTCCGGTCTGATGAGTCCGTGAGGACGAAACAGCCTCTACAAATAATTTTGTTAAGAATTCATTAAAGAGGAGAAAGGTACCATGAGTAAAGGAGAAGAACTTTTCACTGGAGTTGTCCCAATTGTTGTTGAATTAGATGGTGATGTTAATGGGACAAATTTTCTGTCAGTGGAGAGGGTGAAA
+
+++,+**+--'&%%&'%&%((.9=FEJADDCJJIJC??.-,-02J5443:;>>>0.*+-.58??@?>=<;FJJGFFC;:@5BBBGBCCBJEIH>:98961--'%%))'''''',,2**'&'-,)((('&%##$'(+:<@@@@ABA@BBHD>DDJJJHIIJHJJGFHEFJIJEDJHJHGHGHJGFGJJIJBCABGEEJIDDFJHGGEHFGEGEJJIJJJHHGIGJJJJEJIJ0//)%'')3+..+,,-**+*&&%'/1-.:JFJFFECDEEJJJIJJHFIIIEJFGJJHIJJ;;;;HEFDG::;8A=BAB@<:6*'')(,,-=GEJJJJJIIHJJHJGB@ACEIJHJJGJJIBCBC=<?JDJGGJB@GADJEJFIE>?7666AEIFII432213.--''&$%&%&+***+)'%%%$%$&&&)'&&%%&'''%$$&%$$$$$&%%%'''&'&&&&&$&*.//(((&%$$$('$&'&&&%&&%$$$$$%%%&%%$%&%%'1./''')*)%%&/)(%%%%(#$%)*,('+&&$####$$$$%%&&%&'(,/0('%%%&'''&(%$$%$$$%&'''%$###$##%((*24::??IEIIJJGHJJGHJIFHFGJHJDHE???>C<=@D:957AFFFB@BIFGFGEFGD'''B@=<.---AC??CJDCCEJJIJJ5+*(***57$$$#$&$)+,./..5453/'%%%%&'+-CHHFAAA?@:64..//////54445BD?GGGGIFJ==>?F?7667GGE;::;DDE=>=65(''??CBA>>==A>:7++++&(((+07;--,,---,---7610,,,+...0-*%+++:1001A?=>EHJFEJGJGEFDDEBDDDEFEGDJJJJJFFDFGEJCFEGCGDJIDC=1.'.,,4)(((2444*)**4/791(&%&&'&&'')*-57;002>JIGEF@A<9*))'&%'&*(&&%++**(1./35563<?BCEHJJJHJHGJFJJFFHJJJBCCC100''&(''((9:-,,,A@JIFC@0////:99EA@??DFJHA@9111;@CCDEGIFEJJJJJJHGJJJJJJJJJGFDFDFEEJJEEFEFHI;;;6551'&&'*/.)('&%%$%'&&()((),,+*-,,-.6))))--))+'&&&&(%(--19<BJ@?>?;;979:2.,'$%%&&&''&%$$#&'.+,,(''&))*.(&&(*'(+54(53233;<==JJJJHFB@678:;><=<BABJHJGFF>=>=?J1111:61,&&&&,''*'))=7666>?HJ@@AADHF>:88:=>=>CJEGJFEB;9;9@;962338+456899;J:77:=:43933:87660,,-AJHHJJJJFJGJJGJHFJJJJHJJJJH?>GJJIEFCGGJBA@B=<=BA410-(*))5666:?CCFJJGGHJIJJJIJJJJIJHFJGJB@><?;;73/,,)*)*(&%&&%&)/214542000022248-...FI::::A==;44665+++*,''&'127.-'&&(,4))&%$$&&*,./93..()')'(<><<=>AADCFEBDACDIEHJJIHDAE@B<A=78869HFGGGJJIJIGDGCGJJGEHFE?ED99@GFGHIJJJC<==89==C9999CFGHJJFHHJJJEGGJJJJJJHBBBJJGBABEJJHHJJGJJIJIJJJIJGJJJIF>FEJHJCDDDJJGEF>:9801+,20...-,*'')''')*,+*)))+?@CBCJJHDGJJJJIJJJEJEFEFJIDJF7.-)))'(()3222)('').//042/,01:?JIJJJJJJDGJJJIHJJIJJJJJJGEFJJJGHJJG<;:9;::JJIIGJGHJH@IJJD>>>?JJIJJFJGFJJBDDBJHGJJ++&&(('&&$%$$%&')&%%&,/+./0111;;=A?:::;JCDDDE<;<;:8(&%&,-7?EJJHFEJCEEGJABAAJGDJDHGJJJIJEJECDEJFJIJIHGJJJJJJJJJIHIJJJJFCDDEHJFGHHJAAA<>FJDDCJBBB@@32,++*++(%&*&&=>>7544433)((*-//9<333261/../?A;0///<99;CEIEGHFJHFHJHEEE>///0<78779:,+++30058BDDDFJJJJJEJJIJHJ>8531126:;:777>;9:9CFBBIIC@>@ECFBB@>ACCA?><<885-,++.*'&&&*11'''(79=BHJJJ====JHHDIEGHJJJJHJJIHJJJJIJJJHIHFJEJIJB767:=---<>533)&$$&'(+0..+'''()033-/((-+,,,,@IHEFJGGGEJJJJJEFJGECABAAEI<::<@JCDD<<<=JJIJFF@@EE7641*()2/'*+((,558:9=:88//-%&$(()(()025<A2...33>A<;<444497432-2''''222996782***)+++*)%%'),,----132111,&%$%'.5:999>BADJHBACEEEECFHJHIJJIJJJFJJGB@=?+*'&%&&%%$$&'(%&&&&%(,*-25?>><;<<<CAB====J<<<<9:/'&*-./4777222.)%%$&$&&'+-//7<>@BB=7D>?IDB?11/046<<<<<:@CAAAABGJIJJGI85-)),-/,,)))''&$$&'(-4:2CBCEIHGGDFEDFDJFFEIIFIJJJJHJIJFIJEEGFHEECD8880...3;8211''(?JH////?@@8767=<=986;664/01AD>>>?2113555<=>;??ABC7877A@?ADDIFG66&%%')))&%%$&%+0++**54<CCEF;8<34432C>A:9::9>EGGJJJFGJIIFD66654.-,-4;=?AHBAAACJFDEDFGFJHF@@==BECD>=<=C>85;>FJIJHI?E8778B>>0//0<D????JJJIGHJJJJJJCCGHHHJJFHFGC<-'&&&%%%'$%'+-)'(==@,+,&&&'(%$$%%%%&&0289A??AAFFIJJFJJJJIGDIFGJIIFFHFGGJJJJJIJHII>;666CBDEJEA?114CEHJJEIHIFJJGFJJJIF?<=CC55?CEEHEBBDJEFJJBABAIJHEDJCDJ=42222CGGGJHJJJJECB)''(''''-0.))((&''%((())&')(('(%$##%&'(((%))*,*))))22FHJJJGIEJJGGJIJJFJJJGHJHJJIFJHJHFBFIHJCCGIGJDEHIJEJEJFFIJ@>=40:60.))**8ABCDDEFGHJGHGIGHJHJFHIJIGGCJA5532,+++.04)&&&+1-*))+,'%&%+,6?>==@8530)&'(..--.++./,'&&',,((()---@FGHGIICCDCEA332//-.0*+/9CDJJJFEFEEJIJGJIJHJJJF===<<?4@CB;4089AD>=>B@AAGD==<410---12*&%'((()*,---/.++'''&&&&'*22((((+*)('()(('%$$'(/01119:ADEAABCJJIJFJGJGJH?<==7B@??;534/000@EBFFECB(((/83,CDDGJJF)))734444A>>?@CDCDGCCFII@7+',/665;:>@?82569>?EFEJIJIFEDABC;:9::67>DADCEDEFBEFJJA=<<<=DBADCCB@JBCAJCHJJJJJHJGFDGDCDFFFEJFJFCHJ=<===>:::866-(()22:?BHHHDCBEF>559;=:999;99944++++5BEJBBBBCD;GB9;FFJHJEEEDJBCDABA+***.5/.&%::<@DFIDECBBDBAC<<<;5533<?@@ACJ<<<;D??<::94411228,**74800/1631-+'&&)&%%%&&&0>GJIEJHDD>==DFHCHDFFDHEC=8877<9-,+,-'(&&''%$%%(()'$$$$%&(+*--,+*)*+4345>C@A@AGCDDCCBCDFJJGHJGEHJEGEJEGEEFHDCAAAECFGFBEDBAA=5))9;6433596::IEEEC=<<<A@BB@AAGIEBACB>=GBA666*()&**.---04-888=HIGG<;;=JJHJEJD9955'''()&$%%&)/:=DFFIIFHJJGGJHCEFBD<;C960/*))()('&&%&&'-0/'''',.57GJFB<<JHJJFJGJJJCCECJEDE87778AJFGJIHIHA@A@CCDGH<:::DH@<:9:988444////5@>;::89DHDJJJIJJJ>>>=?6410//01>@;;<=JIIF6=CB3,*+210.)('('%&(.34-(%$%%%)&%$%%&'%%&'''((5.8334GFIGH7C++DIJJIFHG>=////4****989<8*'&',-=?GGGJHJJGCDAB><<<A@ABFIIJC@75..25467DGF@===>CCDJJFIIJHJHGEBGDIIJJJJIGFGDJFEGJIJJJJJG322'''(86(((---02575&'(///1:::>=;6798693222???>BBBBC;8669;=<<<=>>8889HHHFGGJFJFHDIGDAAACIJIHJJJJJIJJGGD<<5IEFJJJJIJGGHIGGEGJHFHB:;:DBDCGBA?..,100//*)*)...5BGFA@>>;7::54340)))),+++))'),*,&%%$###$$$,/('''(''%%%$)**FJHFJJJJJJJEIJJIJJHCB51222+->?2...5//,,,,,,,64++++,.*++*-++)'&$&('($(*+++****)*++?FED@44.,''$$%(++('(&&%%&'&%#$%&''&'++)'''AIDCDBIJJGIFJJHGJJIDBA6566IJJJHJHJIGIEJJIFGEJJFJJGIJJJJJJJJJJJJJ;999JEEIIEA>??BJ><<,,,,+****)'&&((-,(&&'+(''&(***.3599884*'&'&&&&)))'&'%&&((*139FCDCEAA('''1,,++.3572///079,,,+-/54,&%$-055>>@EDFIHJA===@>=88666684567>>DJIJHJEFFJJHGJFJGFJHJJIJHJEIJJJHHHD@;=@DDHBABCJJIJIEJIGHEJ=::<>?>?;55441)$&%#$$$%$%&&&)&'(9:DHJJHJGJJDEBDHEA?@@EGEJHJJJIJJJHIDBCEGIJJFHB@@B;1)%$(&%'%%$%&',,-))(-.5633:323:=ECEHE;::787721&&&+--7869:;=9@8777JFHIJGGF@@@FGJFJFFGHJJGHGJHJJHJJJHIGJGIJJFID::9<?96*'')((9@BBA@?AAHHJIJJGJJJJJJGJGGHJJJJJJEIGJFDECD?D>;>B?JJJJHGJJFIJFJJJJJJJJIJJJJJJFJED>><?@543..-12;;DJDB43222-,,,78:9;EECDE)('&%%%/033677:JBB@GJ9999CGCGA==@@>BBJIA@@@FJB@?>?JJJJHJGIJJJHJJJIJAFBBAC///1HIJJJIIFFEJJHJG;:;;?=;3420013@@A9:9;C)(()IFHCIIJJJJF>;65330540.5545?BDJIEFEBAEFFHED61)))866>=>@JHEHHJJFJJJJD@FEFJJIJJGJJJF;977876344220)%%&'.&%%&%&''('.&17=D==<=BGF999:ABBJJCB??0-(%&&&&(+/(''&''&%$%'*+))((+,-...3+<--,*'''&$$#'(443334339:DJIHHHJJHHJIJJIIJGJHJJJFHIHJDCDB:33223//1)))))))+-.0//7;::=>?ABJ@@>8:?B==@<>EGIHJJHIJFJJJJEIGJJHFGEJHIJCECEJIJJJJJJEJEJF==778872222JJJIJIJJFDJJFBBECGC<<<<?;==4('&&.*++*)**++))*),+''()-0.-..;;;DGJJJJDEADDEJIHHJIJGHGIJJIGEIHJJHJCEBFG<10/04)%%%&&%'),''.1167=CBB9888@B?CEJJJJHJGFJJJIJJGJJIBGGJJJJJJJDJJJDFEEAGJHJIJIJJJJJJJFHEJB?6112DDBA@A>.-/5EJEJGBCCCDFFJJJJIJJGJJJHFJIACDGJ<<<=CJJ,***0''(()'&%$$$$%'(*(())<::;=B?A2-.546:?>BEB;333/10@B?746;=ACD?<::CCAC@AB@AA>>?;A?4FCEEFFEHFJEJJJIJJHFGJJA@ABHFEJHJHG@?;2,/..2)1+***;:8999GCFGHEDF@>H75,--3:;776888ACJJDBJHJGFFFI?0/.-+*,'(6==;=2111254A??@AJJGJJGJ=<;;:8879<>=---.AGHHJHIJJEGD334:;<<CDCFEJJFBGHJHFJJJJA@;;;=EGB5,*+,)=E=<<<BCBFAA??;-()1-:::9;9:A@BGJJEGGJGJFJBI2+++,/./043&&&&'(%%,+/3FED@BHEFGJJHJGFBAABGDCD>555FHIA;9:;CJ@?@?JIJIIJIJFGB@BAA-,,,/-+,+*++,76BDFJJJFGEJJJJJJJJJEFA;<>>;;1/047:;:9@DBDCCB=5555<>@;<<9857677.+*&%%')&&%&++*(()-37?;?>?<1***3<@BBCHJHHDDCA+++5:??>>>>846=<FGF?:0)('%'&&''))''(&&&&*',,58?AJHFFA@BABC@><..//<4+++()**,.-*,-/*)&&())*+)($$%',379::;:GJJJJ:::;HJGGHIJJJFECA@<4-*''&'&''+-2CDIJJJJJJAABBJEJJHDEDFGFHIJJFEJJGIEJJJJJJJHHGJIB<92)'$##%%%%$$&$$$%'15911120133?>>?CEHBJGAABDBEFHJHBFCCBCDE<778==65599431.--/667766CCD=:9;:=FGJGEDICGDHJHGIECDJJJGCDHJJFCBBA5BDEC<872(',&'%%%$$$$%'''''*'(&''&%&',+'%%%''())+7<B;;<<ABCFEFFFGIEDDE@?>CJGGIJGJGJJJJHCFEFJFJDJJJEEJJJIJIJJGC=7>310/6022/0115557;;5545?BEJB@@BBCEDE334>?@?@;/.''---.10/3>?>=@@?4=9?@/..7AHFHJG?>>=8238:8987<<<>9++''''**---.('*20,.)4331-.56<6772///@@@JFF===;?44464460110000996455ACFCDHFEJIDC<:99DBIEGJJJJJHHGHIJJ>JHJJHIG:88==;;;<A>==>FDDJEDEFIHHFD<GIF@CE8431.-../477CFHJDJF>==>DGJGFHGIHHDDGJHJICGJJJJIEJEHGGEFGH==0-+*,''&%&'&,,,:<;<==>AABA??:.++*)&%%%',444C>>>?A?>?B@@EEAA;:1..)
@Glass_T7V_21_D3_14_6_18
GCGGTGCATGATAATAATGGTTTTTTCAACGTCAGGTGGCACTCGAGTTGATCGGGCACGTAAGAGGTTCCAACTTTCACCATAATGAAATAAGATCACTACCGGGCGTATTTTTTGAGTTATCGAGATTTTCAGGAGTTAAGGAAGCTAAAATGGAGAAAAAAATCACTGGATATACCACCGTTGATATATCCCAATGGCATCGTAAAGAACATTTTGAGGCATTTCAGTCAGTTGCTCAATGTACCTATAACCAAGCGTTGAGCTGGATATTACGGCCTTTTTAAAGACCGTAAAGAAAAATAAGCACAAGTTTTATCCGGCCTTTATTCACATTCTTGCCCGCCTGATGAATGCTCATCCGGAATTTCGTATGGCAATGAAAGACGGTGAGCTGGTGATATGGGATAGTGTTCACCCTTGTTACACCGTTTTCCATGAGCAAACTGAAACGTTTTCATCGCTCTGGAGTGAATACCACGACGATTTCCGGCAGTTTCTACACATATATTCGCAAGATGTGGCGTGTTACGGTGAAAACCTGGCCTATTTCCCTAAAGGGTTTATTGAGAATATGTTTTTCGTCTCAGCCAATCCCTGGGTGACTTTCACCAGTTTTGATTTAAACGTGGCCAATATGGACAACTTCTTCGCCCCCGTTTTCACCATGGGCAAATATTATACGCAAGGCGACAAGGTGCTGATGCCGCTGGCGATTCAGGTTCATCATGCCGTTTGTGATGGCTTCCATGTCGGCAGAATGCTTAATGAATTACAACAGTACTGCGATGAGTGGCAGGGCGGGGCGTAATTTGATATCGAGCTCGCTTGGACTCCTGTTGATAGATCCAGTAATGACCTCAGAACTCCATCTGGATTTGTTCAGAACGCTCGGTTGCCACCGAGGGCGCTTTTTATTGGTGAGAATCCAAGCCTCGAGCTGTCAGACCAAGTTTACTCATATATACTTTAGATTGATTTAAAACTTCATTTTTAATTTAAAAGGATCTAGGTGAAGATCCTTTTTGATAATCTCATGACCAAAATCCCTTAACGTGAGTTTTCGTTCCCCCACTGAGCGTCAGACCCCGTAGAAAAGATCAAAGGATCTTTGTTGAGATCCTTTTTTTTCTGCGCGTAATCTGCTGCTTGCAAACAAAAAAACCACCGCTACCAGCGGTGGTTTGTTTGCCGGATCAAGAGCTACCAACTCTTTTTCCGAAGGTAACTGGCTTCAGCAGAGCGCAGATACCAAATACTGTTCTTCTAGTGTAGCCGTAGTTAGGCCACCGCTTCAAGAACTCTGTAGCACCGCCTACATACCTCGCTCTGCTAATCCTGTTACCAGTGGCTGCTGCCAGTGGCGATAAGTCGTGTCTTACCGGGTTGGACTCAAGACGATAGTTACCGGATAAGGCGCAGCGGTCGGGCTGAACGGGGGGTTCGTGCACACAGCCCAGCTTGGAGCGAACGACCTACACCGAACTGAGATACCTACAGCGTGAGCTATGAGAAAGCGCCACGCTTCCCGAAGGGAGAAAGGCGGACAGGTATCCGGTAAGCGGCAGGGTCGGAACAGGAGAGCGCACGAGGGAGCTTCCAGGGGGAAACGCCTGGTATCTTTATGGTCTGTCGGGTTTCGCCACCTCTGACTTGAGCGTCGATTTTTGTGATGCTCGTCAGGGGGGCGGAGCCTGTCAAAGGCCCAGCAACGCGGCCTTTTTACGGTTCCTGGCCTTTTGCTGGCCTTTTGCTCACATGTTCTTTCCTGCGTTATCCCCTGATTCTGTGGATAACCGTATTACCGCCTTTGAGTGAGCTGATACCGCTCGCCGCAGCCGAACGACCAAGCGCCGCGTTCCAGTGAGCGAGGAAGCCTGCATAACGCGAAGTAATCTTTTCGGTTTTAAAGAAAAAGGGCAGGGTGGTGACACCTTGCCCTTTTTTTGCCCCGACTGCAGCGGCCGCTACGTAGACCGGCTAGCGTCAGTTTCACCTGTTTTACGTAAAAACCCGCTTCGGCGGGTTTTTACTTTGGTCATCGAGTGATTACAAAGCAAGCAAAGAAAAAAGGCGACAGATTACTCTGTCGCCTTTTTTCCTGACTCATAACTTAGGTGGCGGGCTAGCGTCGTGGTTTGTCTGGTCAACCACCGCGGTCTCAGTGGTGTACGGTACAAACCCCGACGTGCACAGCTGTCACCGGATGTGCTTTCCGGTCTGATGAGTCCGTGAGGACGAAACAGCCTCTACAAATAATTTTGTTTAAGAATTCATTAAAGAGGAGAAAGGTACCATGAGTAAAGGAGAAGAACTTTTCACTGGAGTTGTCCCAATTCTTGTTGAATTAGATGGTGATGTTAATGGGCACAAATTTTCTGTCAGTGGAGAGGGTGAAGGTGATGCAACATACGGAAAACTTACCCTTAAATTTATTTGCACTACTGGAAAACTACCTGTTCCATGGCCAACACTTGTCACTACTTTCGGTTATGGTGTTCAATGCTTTGCGAGATACCCAGATCATATGAAACAGCATGACTTTTTCAAGAGTGCCATGCCCGAAGGTTATGTACAGGAAAGAACTATATTTTTCAAAGATGACGGGAACTACAAGACACGTGCTGAAGTCAAGTTTGAAGGTGATACCCTTGTTAATAGAATCGAGTTAAAAGGTATTGATTTTAAAATGGAAACATTCTTGGACACAAATTGGAATACAACTATAACTCACACAATGTATACATCATGGCAGACAAACAAAAGAATGGAATCAAAGTTAACTTCAAAATTAGACACAACATTGAAGATGGAAGCGTTCAACTAGCAGACCATTATCAACAAAATACTCCAATTGGCGATGGCCCTGTCCTTTTACCAGACAACCATTACCTGTCCACACAATCTGCCCTTTCGAAGAATCCCAACGAAAAGAGAGACCACATGGTCCTTCTTGAGTTTGTAACAGCTGCTGGGATTACACATGGCATGGATGATCTCTACAAATAAAAGCTTGATATCGAATTCCTGCAGCCCGGGGATCCCATGGTACGCGTGCTAGAGGCATCAAATAAAACGAAAGGCTCAGTCGAAAGACTGGGCCTTTCGTTGTATTTGTTTGTCGGTGAACGCTCTCCTGAGTAGGACAAATCCGCCGCCCTAGAATCGAGTGGCGCCTGCAGACATAAAAAAGCGGCGTGGTTAGCCGCTTGAACATGCCGGACGTACAATCGATGCCCGGATGATCCTGACGACGGAGACCGCCGTCGTCGACAAGCCGGCCGTTAATTAAAAAGTTAAACAAAATTATTTGTAGAGGGAAACCGTTGTGGTCTCCCTGAATATATTATACGAGCCTTATGCATGCCCGTAAAGTTATCCAGCAACCACTCATAGACCTAGGGCAGCAGATAGGGACGACGTGGTGTTAGCTGTGCTCGAGGTGAAGACGAAAGGGCCTCGTGATACGCCTATTTTTATAGGTTAATGTCATGATAATAATGGTTTCTTAGACGTCGAGTCTTACGCCCCCGCCCTGCCACTCATCGCAGTACTCTAGAAGCGGCCGCGAATTCCAGAAATCATCCTTAGCGAAAGCTAAGGATTTTTTTATCTGAAATTCTGCCTCAGTGATACGCCTATTTTTTATAGGTTAATGTCATGATAATAATGGTTTCTTAGACGTCAGGTGGCACTCGAGTTGATCGGGCACGTAAGAGGTTCCAACTTTCACCATAATGAAATAAGATCACTACCGGGCGTATTTTTTCAGTTATCGAGATTTTCAGGAGCTAAGGAAGCTAAAAGAAGTGGAAAAAAATCACTGGATATACCACCGTTGATATATCCCAATGGCATCGTAAAGAACATTTTGAGGCATTTCAGTCAGTTGCTCAATGTACCTATAACCAGACCGTTCAGCTGGATATTACGGCCTTTTTAAAGACCGTAAAGAAAAATAAGCACAAGTTTTATCCGGCCTTTATTCACATTCTTGCCCGCCTGATGAATGCTCATCCGGAATTTCGTATGGCAATGAAAGACGGTGAGCTGGTGATATGGGATAGTGTTCACCCTTGTTACACCGTTTTCCATGAGCAAACGAAACGTTTTCATCGCTCTGGAGTGAATACCACGACGATTTCCGGCAGTTTCTACACATATATTCGCAAGATGTGGCGTGTTACGGTGAAAACCTGGCCTATTTCCCTAAAGGGTTTATTGAGAATATGTTTTTCGTCTCAGCCGATCCCTGGGGTGAGTTTCACCAGTTTTGATTTAAACGTGGCCAATATGGACAACTTCTTCGCCCCCGTTTTCACCATGGGCAAATATTATACGCAAGGCGACAAGGTGCTGATGCCGCTGGCGATTCAGGTTCATCATGCCGTTTGTGATGGCTTCCATGTCGGCAGAATGCTTAATGAATTACAACAGTACTGCGATGAGTGGCAGGGCGGGGCGTAATTTGATATCGAGCTCGCTTGGACTCCTGTTGATAGATCCAGTAATGACCTCAGAACTCCATCTGGATTTGTTCAGAACGCTCGGTTGCCACCGGGCGTTTTTTATTGGTGAGAATCCAAGCCTCGAGCTGTCAGACCAAGTTTACTCATATATACTTTAGATTGATTTAAAACTTCATTTTTAATTTAAAAGGATCTAGGTGAAGATCGCTTTTTGATAATCTCATGACCAAAATCCCTTAACATCATACGTCCACTGAGCGTCAGACCCAGTAGAAAAGATCGAAAAGGATCTCTTGAGATCCTTTTTTTCTGCGCGTAATCTGCTGCTTGCAAACAAAAAAACCACCGCTACCAGCGGTGGTTTGGTTTGCGGATCAAGAGCTACCAACTCTTTTTCCGAAGGTAACTGGCTTCAGCAGAGCGCAGATACCAAATACTGTATTCTCGTAGCCGTAGTTAGGCCACCACTTCAAGAACTCTGTAGCACCGCCTACATACCTCGCTCTGCTAATCCTGTTACCAGTGGCTGCTGCCAGTGGCGATAAGTCGTGTCTTACCGGGTTGGACTCAAGAACGATAGTTACCGGATAAGGCGCAGCGGTCGGGCTGAACGGGGGGTTCGTGCACACAGCCCAGCTTGGAGCGAACGACCTACACCGAACTGAGATACCTACAGCGTGAGCTATGAGAAAGCGCCACGCTTCCCGAAGGGAGAAAGGCGGACAGGTATCCGGTAAGCGGCAGGGTCGGAACAGGAGAGCGCACAGAGGGAGCTTCAGGGGGAAACGCCTGGTATCTTTATAGTCCTGTCGGGTTTCGCCACCTCTGACTTGAGCGTCGATTTTTGTGATGCTCGTCAGGGGGGCGGAGCCTGTGGAAAAACGCCAGCAACGCGGCCTTTTTACGGTTCCTGGCCTTTTGCTGGCCTTTTGCTCACATGTTCTTTCCTGCGTTATCCCCTGATTCTGTGGATAACCGTATTACCGCCTTTGAGTGAGCTGATACCGCTCGCCGCAGCCGAACGACCGAGCGCAGCGAGTCAGTGAGCGAGGAAGCCTGCATAACGCGAAGTAATCTTTTCGGTTTTAAAGAAAAAGGGCAGGGTGGTGACACCTTGCCCTTTTTTGCCGGACTGCAGCGGCCGCTACTAGTAGACCGGCTAGCGTCAGTTTCACCTGTTTTACGTAAAAACCCGCTTCGGCGGGTTTTTACTTTGGTCATCGAGTGATTACAAAGCAAGCAAAGAAAAAAGGCGACAGATTACTCTGTCGCCTTTTTTCCTGACTCATAACTTAGGTGGCGGGCTAGCGTCGTGGTTTGTCTGGTCAACCACCGCGGTCTCGTGGTGTACGATTTGAGCAAACCCCGACGTGCACAGCTGTCACCGGATGTGCTTTCCGGTCTGATGAGTCCGTGAGGACGAAACAGCCTCTACAAATAATTTTGTTTAAGAATTCATTAAAGAGGAGAAAGGTACCATGAGTAAAGGAGAAGACTTCCACTGGAGTTGTCCCAATTCTTGTTGAATTAGATGGTGATGTTAATGGGCACAAATTTTCTGTCAGTGGAGAGGGTGAAGGTGATGCAACATACGGAAAACTGTCCCCCTTAAATTTATTTGCACTACTGGAAAACTACCTGTTCCATGGCCAACACTTGTCACTACTTTCGGTTATGGTGTTCAATGCTTTGCGGATCCCCAGATCATATGAAACAGCATGACTTTTTCAAGAGTGCCATGCCCGAAGGTTATGTACAGGAAAGAACTATATTTTTCAAAGATGACGGGAACTACAAGACACGTGCTGAAGTCAAGTTTGAAGGTGATACCCTTGTTAATAGAATCGAGTTAAAAGGTATTGATTTTAAAGAAGATGGAAACATTCTTGGACACAAATTGGAATACAACTATAACTCACACAATGTATACATCATGGCAGACAAACAAAAGAATGGAATCAAAGCAGCTCAAAATTAGACACAACATTGAAGATGGAAGCGTTCAACTAGCAGACCATTATCAACAAAATACTCCAATTGGCGATGGCCCTGTCCTTTTACCAGACAACCATTACCTGTCCACACAATCTGCCCTTTCGAAAATCCCAACGAAAAGAGAGACCACATGGTCCTTCTTGAGTTTGTAACAGCTGCTGGGATTACACATGGCATGGATGATCTTTACAAATAAAAGCTTGATATCGAATTCCTGCAGCCCGGGGGATCCCATGGTACGCGTGCTAGAGGCATCAAATAAAACGAAAGGCTCAGTCGAAAGACTGGGCCTTTCGTTTTATCTGTTGTTTTGTCGGTGAACGCTCTCCTGAGTAGGACAAATCCGCCGCCCTAGAATCGAGTGGCGCCTGCAGACGTAAAAAAGCGGCGTGGTTAGCCGCTTTTTTAATTGCCGGACGTACAATCGATGCCCGGATAATCCTGACGACGGAGACCGCCCGTACAGTCGACAAGCCGGCCGTTAATTAAAAAGTTAAACAAAATTATTTGTAGAGGGAAACCGTTGTGGTCTCCCTGAATATATTATACGAGCCTTATGCATGCCCGTAAAGTTATCCAGCAACCACTCATAGACCTAGGGCAGCAGATAGGGACGACGTGGTGTTAGCTGTGCTCGAGGTGAAGACGAAAGGGCCTCGTGATACGCCTATTTTTATAGGTTAATGTCATGATAATAATGGTTTCTTAGAACGTCGAGTCTTACGCCCCGCCCTGCCACTCATCGCAGTACTCTAGAAGCGGCCGCGAATTCCAGAAATCATCCTTAGCGAAAGCTAAGGATTTTTTTATCTGAAATTCTGCCTCGTGATACGCCTG
+
&%$$$$%$$%&(&''(('&%%',*''&((((;;::;BFHJ1111=<<=4&&&'('),,,,,5567545542++115=8ABBAFABD=))0+//-0//111....8>@;<;;A:5;@643357>97668=>DC610.'+&&&';;:73//--.89::;97:A@GB112JJJJJJHJJGJHFJAAAAFHFJJJJJJGJJJJJJIGEGF>>?JHGIGJHIJJGHIJIGJJJJJECBCBJJJJIJJIHHJJJGHJDCB50('&&&(&&'*,>?DJJGJIJIJGHJFHJJJIJJJJJJG?JJGJ9HJIF<;::??A=<<<HBBCCCCCAIJJJE;:66769:-11/224588AFGJJDJIIEG?>@/.,AFHBCCAGIDJJJEBAB@DEJJDAABDIEJJIGFEGIJGC@ECJGFGIGEJ@@ACAJJJJGJFFJFHA?EEDJ<JJJJJJIJJHJJJJJJEHJJJJJJGFGGJIHIJHHJJIGJJJFFFJFJHJJGJGGJEHEDCB>;;FJEJJJDJJ8777BBECGJIGJJJDCDDG=>>CHJJHJHJJIJJJJJJJJJIJFDJJHIGJJIGHGJJJJJFJHDCB@J0-,16324469:878998AA?83'''(06:AABBDJI>>>?JJJJJEFHHIJJJJHD??AHDE@A@;;974556>I;7699)%&&'999;CJJIJJJ@???EGJJJIFHHEJHJJJHJJJIHJJDF<:;>?@9993'245:ABBEEJJJJHFJJHJJHJGIJJIJGGIFGJJIJGJFFHCFJEEEJJFJJJJJJJHIHIJHJGGJJIJJFJIJHJJJJJJJJFJJHJJJEHEEFJEH=:::>F????E>>DFIHDE<<78<E?((@BFFHJIJJIFJ;;99EJJJJJGIJJFJEJJHGIJJGGJJJJJJHD<;;;867.))&&&(*+*&%&,;B@BA?AEJJHGHJHJE>===??96569=9.---26789DGHDCBABJJJJJJFCCB?FFJJJJJJIHJJJEBB0...09DDJJJJJHJJIEADA:0,,,BFDFCBB...4FFFJJ>>=>JEJJIJJIJDCFEJJJGGABIHJGC>7455+))*-,++,,3::<<95677==AADEDE<;:<>97/'(277;;;>B@<('(((.117>>4:978AEJ:97202/0+*++43378@@A<JA@ABCIHHIEFGHDFEBFEEJDJJFIJJJJHGJ>:78..-+1,/3323:34>BDJBCBDJFJGCJFGFDEDIJIJIEIGJJGJJIJJHJGJJJGHJJIHFCCFEFHFEE>,GCEI===<GJGJ?;;:@A@FHGHJFEJ8888>656>GEJEEFECDECF@=ABAHFBBB?>=67GFHGJJFCEDFJJDEEBDJ;;;;JGJJGEFJA;;5354BDF?@?CEHJGHGEJFIHEFIHGHHEJJEEIIEFJIJGJJGCGICJJJJJGIFJJJJIFJEC<<<;F;<<<444JJJJJDEGFJJJHGJJJHJGEFD@;<JHJEGHD6666B@AFGF>?DFIJEHJHDJIG??JJJJJHJGJJFJC>>?@JHJIJIIGJJHJFGHFIGJJJJFCEGHIG=;;;8667A@EEJIGJGJIJJH>>D@?B:9;BFBBABIFFFCHFD>===?>?777775788GJJGECDHGGEJJD@=<>?EE++++)*/2123DJAJ@@CEGGEHIEEJJHJJJJGGJJJJJJJJJJGJJIHJFEE<;;@BFJDC??>>A>=-)$$$(.%%%0(>>?JHFFFFJ32GJEJJJHGHHFIEHJIFDJJJFHC*&&&''**,8@@AJJJIGJJJFA7ECCEJGFDE::<@E77JJJIJEEJGGFEBC<<:;=>FF<><;@<7:9::=<<BEJJCJGCC@20/??AEJJF4334)))()''',,*%%%'((((+*,127878ACHJFBBFHJGHGGJDJEFGJHJJJFEEDDFIJHJJJJHEJFIJJIIJJBBBDIJHJJJJJD@?@;=DB9493>BC631,**+))),01@:::9..+(('(+/03?BDDJ??>665(((12/3AAA@<<;>2223>?IJEGFJHCCE@AIFFDB;:66=/.-/70@C7776989BBABBJHJGJIJ9888EGHC9CCEJFJHHEIEGEHGJCA@@JJHH@@==;>9CD553>@JJFEFJJJJJJJJJJJEEJEFJJIHJJIJJJJJIJA?7677HDFCEJHJIFHJEGFHHFBA@JJHJHJ6555;::??==>5556EIJJIJEDHHJGGJJJIJIJJJ<<<GCH<JJIEIFIAAAHDECFIFJHJD/++109:<=ADBBCEEGIJJJGJJIJHGJJJJJIJJJJJGGIJGFJGEIFGGFEHC@;:--**&%+7=?@>@?<?;=CEJGBCA77>HJEGJFJHIGJHIJJJJGEHCGJDCCB99BGJGJHGJGIJFJGDG334899FEB9<84338FHJJJJHIJHFGHJFHFIJJJIJJEDBA@FHJ<;;;JC7<:02CJJJBABBIJJJJJJIJJIJIJJIECIEEJH;C;GJJJHIJDHGIJFIJJJJHJJJJJCEDGHHIHHJHJJJJJHJEEJDJFFEFDJFGGC?=?>EJ>=<<DJJJDFJJHHBA9;<<<DJJJJJIJJJJABB>9;;=IEGJJHIA?==JJFGJEB@B>:1.48;?===DFIJCBCDDADJHJJJJEFHJJJFFGFJJIJHJFGJIJJJJJJJIJJJIJGIIJJJJHJJJHC@F=<@@@AJGJJJJJJJHJHBBAA</*)+,-06A@>64/&&&&777786;<BFFJIJJJJIJJJJFJJJJJJJJGJJJJHJGFJGJJGJGJJJJJFEJJJ==>DD5554001143347666>@?B=@CDHJH?===?HJIJJJGJJEHE@BBJJJIFGGDCEFHAABBCHHHJJJJJH?>?=EDGJHB>?@GHDHFJJBBAAJJHJJHHJJJHA@@CJ>HJJJJJJJJIJJJJJJJFAFGDGGDGJEFG*;@<510/+,,+09><<=:<5=BA<>@BDCDCFBEIJJJGGJEC=<9:<<J?D88AJGJJJGJJJHHDJJIJFGEEJFGGHJFE::98;99DA??@BAGIGIGGEDEGHIDABBCDIJE>500228::?HB>)(()@CCFHJHIFJJJJBDCDE<.-))+:@?CEGJDBCEGJGE'&%%%&&+34)&',-...-23('''%&&&*+--+++,,+,,DBCB@@?33;=@1///+,,;>=<<>IEEHFADEIJECHJJJJEHJJJJJJ.---1/-8.-,,6@HB;556;=???<=988911/-(''',*((**7785644)))):;<;=<<43351000:9001363-/3ACBB8888A=<<:::;<;:<=<=<C@AA@B@@:9:>?>=<9<<BDAIJGJE8889JIJGJJDJJGJA<==>E?<;<CDD77>=??JJ@;92BDCDHGJJJFFJJJJEFGIJGGEJHJJFGGHJJJJGJJJJJHEJFDBBAAFC=>=>IJHFHIFCBBGJJHFHJGJJIJGJJJJHJJIJIDDCCFFJJJJFF<BCJJJJJJHJJFHJJGBA@?@<676DJJJGJIJIFFJJGJJJIHHJJGJJJHEJFJGJC-,,,,,F@??@:::6?333;9HFAAHHIJGBBBDCJJJHHGJGDJ866:BHJHJGGJIJHJJJFJFEDJJJJJIJJJJJJJFJJJJJJJEJJIEFC@?<<JGCA@AAGGJJ*)('''-*&&'0/)*..=@A@?;:9,((7444B>DFIJHIJJGJFEFFHJ0002=752./33151112>JJHJJH>=:<>;)**)))*48878A?><9:;?==<88:CD@655,,**+9<<??>;9;88;;>?FHDHGEEF@AB<7:<)(('((...112::>ACEGJJJIIIJEJHGECH=;42200.**+.(),BB766BJGFJJGJFEHGJJFHDEBBCJHFJIJEJJHJJGJJD<<88576900;?@B;;;CHJIJF?>?>JJFJJGD;00;<GEGJJHHDJGJJJJDJGFJJ5445GEJHJJDJFE???FDEIJIHEHJIFGIJJJJJJFJJJJJJJJJJFBCCGEHJJFGJJHJHJJJEHEJDJJEGJHBIJJDEIJJJGFJEDJJJIJJDFGDEEDEB?CEDCCEJGJJJEJJJHEGEEJGJJHJHCECBAA899JJHEGJJB::DEGJJJGDCFJJGEFHGG80+,;>CF0002EEEJJDJEFJFFFHJGJJIJJJJHIJJGJHJGHGJJFJHHFJF>>HJJJJHJGDEGJEJJJFJJJJJJJGJJJJFJGJIJJJ????JGHEHJGJJBDBCJJIJJJHIDABJJHIJJJJEJBBA??ICFHHHIHJCA@@DA<<<>((((JECFB85@320--,)&&'(++,JD<<=<EGJJJJJJJIIDCEGJJIJHJJCFEEDFEGECECJ?@<AGB?AB@JHJIJFJJHJJIJJEFGHJJHJJJIA?@@JJIJIJJHIJGJJFIIJJFJJB>ACEHEFJJGGGJFFGJJGJHJJJFJJHJJJHJJJFIIJHJJFECD8660;=>?JJJJJJFJJJEJJJJGJJHJHHJHJIJJJFIJJHHJDB@BHAJJJFHEGHDB8/./2,,ADD=;:;9988D9''..@:;::<G==>;;88DFGA@@AJJJJFJHJJJJJJJJJJHJIJJDCCEJIHJIJJGJJJJFEGJJEC??;?>::98;;;998::;<65::666699::FJIJJIJJIEEHJIGJHGJFGF<000EGIJJGFJJJIJJJIIHFHJJJF>?@@JJJFB=?A>5456:<>/---)'():;<:<?-,-.=<<DJHHHH7668@43348;@&&%%&%%%'%&&'2,--/>A:999<>B0)))/33468*())))/01-,,-.**.+125<>4321*;=?/-4:CCCF/..-00155++++-&&-3967AHFIFJJIGDFGGJGFIJFFFJJFJJ@A;5/-,((+6DGCB@?@>CJJEGJGGGB;:89;7@CJJJJJJJHJJJICCADJGJJJHJHJGFJHJJEFJGGF94(''')&&*-444?CAAABDEDJJDFF<==.++78AF?AECEC?==??>>?AAA@JHGJFHBBDDFJJFE:99<IGJJGJGJIJHIJJGIEJBB<9:GEGJJIJHFJHJIJJJGJIJJJJJGJGEE><<10,((-((7;99974?AAEJJJJGJJJHJIGJJJI=<:9@7;;5333=<73/...34456;88IEEJD@=:89=?@6444879;<::;;<89@BJJFFJJHJHJJJJJJHJIDCEJEI==<=@JJGJIFJEEHHJCJE@JHIJJJBDDGJJJJJJJ?>>?@@44675..?)))<;>EB@,,,,5:BA@@JEJJHJGD,+++8565011/1448;97*)'%&&&565,,***,0>333241236788=DJFGHJHJJIHGJFEHHGJJJJJJEHEGHJJJJJJJJJH>64&%%&(/=<<=><;8333,')066778:BDAJIIGIIHGEJECEEB=*(((*,,,,3ACGFIGJI@?..69AJJG@1113GDDIEJ8??:5?33JIJFIHFJEJJJJJHHFJJJJJIJJHIFJDIFJJH@A?<EA;>>?----GJJFFJJJJJJJJJFGFJJFCDGICFBBGDJDHFJHIJJJG>3)))DJFHDFJAJFJJGDHFFJHEEJIFFEDFJJJIBCBB?@FGJJFFIBA;;DFDJFJJGIJGDEGJJIHFJJIAF@/1554=E86638=<<<<==?JJJGGJJHFFBBBAEGJFJJJJJJDJFFBBCCJIJGIJJJJHJIJDJHGJJJEJC=;;;?@EB@<954449/,,-0-679:==???FJJJEGJIFIHJ>===EJI>?;CIJJFJJCCBBIJJJFJD><<<?<<;=6A?C@=>->@JIDAIJIDEIJGIJIJIEEHIJJGJEJIJJFJHFIIJJJJJJJJJHJHJJEFDEHGHE000;;;9-)'&&++''(+++9ACBFBAAEBBD:;9:><6777EFGFJJJJJGGGJJE@JIHJJJJJJJJJGCJEGCDA>31199<;<=C?>>@JGJGIHHHJJEDE@7JHIGJJJFFICDECBJDDFGJHJJJJGC@??>>@00011))((''$&)'-((456C@>>=?...-65?9><966657;DCDDFDJHJJGFIIHIGJHJGGJIGJJJJJGJJJIIHJJJJJJJHJJJJHIIJEHDJHHFJJJEFAA=;76773/--06EJ=67CDJJFDFGJFJIJIJJ@AGJGJB@;;HHHEJJJDICJJJJJHJHJJGJJJJIB??A<2666IDEGJJJHFFIFJIJCDG=<+'&(%%&,,1/10899;:<GJJJJHGJJJ?D:658*)))***-/899CDBBADBDJFJJJEC33..76<=DCEAGHJIEGHFG+)**/-,,222;@DIJGHEHJJJHIFEGEHJJJJHJJIGJIJJJGFHJJGJJIJE<><77:+++++++669:=IJCJJFJJJJFFJEJIJJGIJGFGJED665BGEEFF>>=<>JJFHEGJJJHJJJHHIJJJHJJJGJJFCGDEFFCJHJJIFJJJGFJJJIJHIEJJIFJJJJHIDBBBA@4---.(&&&%$$(+EIEEFGHHJCDJIJJJGHJJJJJJJJJGEEBBEEBAA@C::B?;::9;??@JFIGJDJJIIIJJB9AC@)))*EHJCHDEJGHIJJHG967:>>?JEHJJFIHJJJJJJJHFFHJJJJJJ;?DB5-*-)((1>@>CC:<<HJE<;=J:888@EIHGIIIJJJJ;6300061ABDJIICDBBC??IGJJJJFEBDGEJJJBB@?887860-**99@DB@FFDHDEEDDJJJEIEGFJJGJFDCA@E988<<97220.456DFH??>?ACJ5222=@CDFGHHJHEIHECCFFJJJF----99::DJHAE..66-*,.'())*)()'''),*-++,,688>@JJJJHFD??3239,**&''+===?AJFFIJJIEJJCDCCI><<<BIGJ::::JF;;<E66002=DHFJHEFJJGFJIJIJJJG@?ACJE766IDEEBBDB=>=>+***>=>?GFDAD=>7778JJDCC===9;7:888+++*('$%%%'&&''..)*44:@JBBB?DADBGFIJFF=.../---IJJADJFJJEEJGJJFJJHB555465,+,-'';>44:BJJGGDDJIJFHJFJHJHFFJEJHIJGGEJJJGJIHIFJJJJJJHJHJHEJJIEJFJJDIJJJJHE?>?@====JJ5555GJJFJFJCBDJJDJFEJJJJJJJJJJFI;::?EFFC;988:DDJGFDGDC>>>>JJEEDCCACCDHJJIJGGJJJJGJJJJJJIJJJB*(('%,?::;;;76:789:?DIFEDG?IJJJJJJJFEFFEJJJJGEDBBFGIGHIJJCDEBEJFG@===9;5101++0/+,2224:>=:1//..,++-3;=<>?AHHIHJIIJEJHCCCEEGIJD95'%$
@Glass_T7V_21_D3_14_6_19
CGGGGTTTGTTCCGTACACCACTGAGACCGCGGTGGTTGACCAGACGAACCACAACGCTAGCCCGCCACCTAAGTTATGAGTCAGGAAAAAAGGCGACAGAGTAATCTGTCGCCTTTTTTTCTTGCTTGCTTTGTAATCACTCGATGACCAAAAGTAAAAACCCGCCGAAGCGGGTTTTTACGTAAAACAGGTGAAACTGACGCTAGCCGGTCTCTCGTAGCGGCCGCTGCAGTCCGGCAAAAAAGGGCAAGGTGTCACCACCCTGCCTTTTTCTTGAGAACCGAAAAGATTACTTCGCGTTATGCAGGCTTCCTCGCTCACTGACTCGCTGCGCTCGGTCGTTCGCTGCGGCGAGCGGTATCAGCTTCACTCAAAGGCGGTAATACGGTTATCCACAGAATCAGGGGATAACGCAGAAGAACATGTTGAGCAAAAGGCCAGCAAAAGGCCAGGAACCGTAAAAAGGCCGCGTTGCTGGCGTTTTTCACAGGCTCCGCCCCCCCCTGACGAGCATCACAAAAATCGACGCTCAAGTCAGAGGTGGCGAAACCCGACAGGACTATAAAGATACCCAGGCGTTTCCCCTGGAAGCTCCCTCGTGCGCTCTCCTGTTCCGACCCTGCCGCTTACCGGATACCTGTCCGCCTTTCTCCCTTCGGGAAGCGTGGCGCTTTCTCATAGCTCACGCTGTAGGTATCTCAGTTCGGTGTAGGTCGTTCGCTCCAAGCTGGGCTGTGTGCACGAACCCCCCGTTCAGCCCGACCGCTGCGCCTTATCCGGTAACTATCGTCTTGAGTCCAACCCGGTAAGACACAGACTTATCGCCACTGGCAGCAGCCACTGGTAACAGGATTAGCAGAGCGAGGTATGCAGGGCGGGAGTGCTCCAGTTCTTGAAGTGGTGGCTGCTGGACTTACGGCTACACTAGAAGAACAGTATTTGGTATCTGCGCTCTGCTGAAGCCAGTTACCTTCGGAAAAAGAGTTGGTAGCTCTTGATCCGGCAAACAAACCACCGCTGGTAGCGGTGGTTTTTTTTGTTTGCAAGCAGCAGATTACACGCGCAGAAAAAAAGGATCTCAAGAAGATCCTTTGATCTTTTCTACGGGGTCTGACGCTCAGTGGAACGAAAACTCACGTTAAGGGATTCGTCATGAGATTATCAAAAAGGATCTTCACCTGAATAGCTTGTCAATTAAAAATGAAGTTTTAAATCAATCTAAAGTATATATGAGTAAACTTGGTCTGACAGCTCGAGGCTTGGATTCTCACCAATAAAAAACGCCCGGTGGCAACCGAGCGTTCTGAACAAATCCAGATGGAGTTCTGAGGTCATTACTGGATCTATCGACAGGAGTCCAAGCGAGCTCGATATAAAGTACACCCCCGCCCTGCCACTCATCGCAGTACTGTTGTAATTCATTAAGCATTCTGCCGACATGGAAGCCATCACAAACGGCATAATGAACTTACCTGAATCGCCAGCGGCATCAGCACCTTGTCGCCTTGCGTATAATATTTGCCCATGGTGAAAACGGGGGCGAAGAAGTTGTCCATATTGGCCACGTTTAAATCAAAACTGGTGAAACTCACCCAGGGATTGGCTGAGACGAAAAACATATTCTCAATAAACCCTTAGGGAAATGGCCAGGTTTTCACCGTAACACGCCACATCTTGCGAATATATGTGTAGAAACTGCGAAATCGTAAGTGGTGTCAGCCAAGAGCGATGAAAACGTTTCAGTTTGCTCATGGAAAACGGTGTAACAAGGGTAGACACTATTCCATATCACCAGCTCACCGTCTTTCATTGCCATACGAAATTCCGGATGAGCGTTCATTAGGCGGGCAAGAATGTGAATAAAGGCCGGATAAAACTTGTGCTTATTTTTCTTTACGGTCTTTAAAAAGGCCGTAATATCCAGCTGAACGGTCTGGTTATAGGTACATTGAGCAACTGACTGAAATGCCTGGGAATTACTGATGCCATTGGGATATATCAACGGTGGTATATCCAGTGATTTTTTTCTCCATTTTAGCTTCCTTAGCTCCTGAAAATCTGGATAACTCAAAAAATACGCCCGGTAGTGATCTTATTTCATTATGGTGAAAGTTGGAACCTGTTAGTGCCCGATCAACTCGAGTGCCACCTGACGTCTAAGAAACCATTATTATCATGACATTAACCTATAAAAATAGGCGTATCACGAGGCAGAATTTCAGATAAAAAAAATCCTTAGCTTTCGCTAA
+
;::BDA@<<6*%%%%)*)).*689BBJEJDGEEJFEFFFIDB;961*''(6;>++++GCCHFFJDCD000/55:?A@B3333E>><99FID?AB@CDFCABBIGHHFEFHI8752.-)-6?///)??>:@@@DBEEEJG=<<<DCD;:9:;@AJJGJBGJJJJIFIFFJJFJGEDCBFD>;778;;=B;;;AAA=>JHFGDGBAC;6676:;::('&'''001=DIABADJCGEGDEJF===JGFFJGJJGEJHHFJIGGIGFCD;545??@B55633-,--2/005IIEJDECBIHHJJFGHEFJJJGGJJHJIGCBCIGIJIFJJGGEGGGA?>=<<<43----)*77;;=5556++'(((-.,-*'+,,+---0;<<?>///,++,>?;;;</G@<<=>A7788JJG>==30/,'')./..00/.)*-.008ECDB;:::ABACCDGAABCJJDHBJDEFGJJJJE??;;=743---,+**+,*)))+-+33+))-3/49<B@>@JA@@@>A=<<;:=?EGC=>?;<;....6;853DJJ??>==>@=00/08?GJGJEJJCCCD@?54/,,-300442//+..26CFJJJGJJIJJFJHJGIJJEJJFHGAG?>?CHIJJJJJJJGJC??BADEDHEJ56:<CAEI>HEDFBIC??AGJHJJJHJFJIEFD>>88ABEGC44CABA<:111:@=421155:<BCEJHDIDGDC@;<<>GFCABDFFGJFFIJHC<1.****+,466;@:;=8@DGIJJIIJDDEFJJGDBC:@65448EF@?@AJJGIJJIHJGJJJHFJJ<;::545>:8&%%&))+568;<DFHHJJEED2222CBABJHJJJHFGJHEIJJJJJJHFIHHIF>95//01320+*)&'(($%&''(/>=;=EJJ2--++'&'&%&&&&&-&(11<DFJCCBA=>IFJJEJGJJ<==<JJIJJHJFJFDJHJJJJGEJJJJJFEAA@A@;8:;<IAJHGB?>=?JJGJJIJF----JCEEECDHHIJJE@@AAHEGHJJJGJHFEDF4JADDGD=77=;:1232213589;;9<*).:=?DB>=GCEHFJGEF<9--,-+**+,-;::8779FJJIDEDDBCADJGGFE;990//0BEDJJJHDDDJIHEDBBCCG>?=?.=-.-,,+-58>=>?A>>7569DEC=:;<:80,,,+(&&')&&&(&('&&&-///7:60001@<<<;=@CE>>>>IFHJJFEGHFEEHDEGIEDFEE****977:)''*6223J@FHBBEFB@?>AGB???A@AFFGHGEFEDEDFJJIEH@4444=>><<;;?F4434CBCFJHGEFFJJJGFGDDJGEFG=<;.*)($%$$&&-..530+'%%&,.)))99=0,+,+)%%%&&&&0000554::HJIJIIHIJJJJIJIJGJJJJFHHHDCFGGACBADF@///----.-2789A@A>=875343;;;CC433**'$%%%%$'''''&+4435=>?EJJJJJJIJJJJHJHJJFJGEFEIJJFJJJJ>>=.----/DEFIJJJHGAABB@@>HJJJGJFJJIIGEEF>3B@BEEEEIIEJJJJFHHJCC?BGJJEJJJJGJHEE>?<=8===GHJGGJJ<6445122:AA<.--,,,136;<8898;:66(23AFBBA'&&((()6=?BBEJEDJJFJ>=::;<C::10-)*'&&'----/...))),-.0++*)*;?)(''())-++)&&())++*'''(2266666JJHIJJJJJHJJJJJIJJJHGJJJIJHJGHGJHA?==IE3333/--/0-*1+FJJJJFJIGHJJJGIJIJJHJIFDJHIJGJJJJIJJJJGJEHDEHFFC.-,&')(*))*DDGJDBCDJJFDFBFDJFJJJJJIJJJIJIJJHJDHFECCBFI766689@2CIJIJGFEAJJJJJJGJJJJJJIHIJEJGJJJHFIJGHJJJJJHFCBBFGEDFFJIJJDEJEEFHJCEFIF=?==)('((&)%-...27==<@AHHHIICC=B44225EJECDBA=>6555<?CBAED44@AGCE9EJHGHJGJGJEFE3223+-50//-00/1''))+/)***14JEJIEC=<=?FJICDDGJG@?>:<=?A?DCEHCCB?@><:88/-,/-45((('%%%&12))()555:<::;=HJJFJGIJJECFBBGGJJEFEIGJJJIICCDAJFJHHFGHFFJHHGHEFJGJFFJGFFCFJFEBBBCJJJDFGE?3--142359?CFGJE@>?9;;99820.&##
@Glass_T7V_21_D3_14_6_20
AATTCTGCCTCGTGATACGCCTATTTTTATAGGTTAATGTAGTCATAATAATGGTTTCTTAGACGTCAGGTGGCACTCGAGTTGATCGGGCACGTAAGAGGTTAAGAATTTCGCCGTTGATGGAATAAGATCACTACCGGGCGTATTTTTGAGTTATCGAGATTTTCAGGAGCTTCCGGAGCTGCGAATGGAGAAAAAAATCACTGGATATACCACCGATTGATATATTCCCAATATGGCGCGTAAAGAACATTTTGAGGCATTTCAGTCAGTTGCTGAATGTACCTATAACCAGACCGTTCAGCTGGATATTACGGCCTTTTTTAAAGACCGTAAAGAAAAATAAGCACAAGTTTTATCCGGCCTTTATTTCAGTTTCTTGCCCGCCTGATGAATGCTCATACCAGAATTCGTATGGCAATGAAAGACGGTGAGCTGGTGATATGGGATAGTGTTCACCCTTGTTACACCGTTTCCCATGAGCAGACTGAAACGTTTTCATCGCTCTGGAGTGAATACAGGAACAATATCCGCAGTTACGCATCTTATTTCGCAAGATGTGGCGTGTTACGGTGAAAACCTGGCCTATTTCCCTAAAGGGTTTATTGAGGATGTCTTTCAGTCTTCAGCCGATCCCTGGGTAGACCGCCGGTTTTGATTAAAACATGGCCAGTGGACAACTTCTTCGCCCCCGTTTTCACCATGGGCAAATATTATACGCAAGGCGACAAGGTGCTGATGCCGCTGGCGGTGTTCGGTTCATCATGCCGTTTGTGATGGCTTCATGTCGGCAGAATGCTTAATGAATTACAACAGTACTGCGATGAGTGGCAGGGCGGGGCGTAATTTGATATCGAGCTGGCTGGATTCCTGTTGATAGATCCAGTAATGACCTCAGAACTCCATCTGGATTTGTTCAGAACGCTCGGTTGCCACCGGCATTTTTTTATGGTAAGATCCGAACCTAAGGAGCTCAGACCAAGTTTACTTGGTGCTCTTTACTTTAGATTGATTTAAAACTTCATTTTTAATTTAAAAGGATCTAGGTGAAGATCCTTTTTGATAATCTCATGACCAAAATCCCTTAACGTGGTTTTCGTTCCACTGAGCGTCAGACCCATCCAAGAGATTCAAAGGATCTTCTTGAGATCCTTTTTTTATTTGCGTGATCCTATTGCAAACAAAAAAACCACCGCTACCAGCGGTGGTTTGTTTGGATGAGAGCTACCAACTCTTTTTCCGAAGGTAACTGGCTTCAGCAAGAGCACAGATACCAAATACTGCTTCTAGTGTAGCCGTAGTTAGGCCACCACTCAAGAACTCTGTAGCACCGCCTACATACCTCTCGCTCTGCTAATCCTGTTACCAGTGGCTGCTGCCAGTGGCGATACGTCGTGTCTTACCGGGTTGGACTCAAGACGATAGTTACCGGATAAGGCGCAGCGGTCGGGCTGAAACTGGGGGTTCGTGCACACAGCCCAGCTTGGAGCGAACGACCTACACCGAACTGAGATACCTACAGCGTGAGCTATGAGAAAGCGCCACGCTTTCCCGAAAGGGAGAAAGGCGGACGGGTCTAGGGTAAGCGGCAGGGTCGGGAACAGGAGAGCGCGCCGAGGAAACTCCAGGGGGAAACGCCTGGTATCTTTATCGTCCTGTCGGGTTTCGCCACCTCTGACTTGAGCATGTCGATTTTTGTGATGCTCGTCAGGGGGGCGGAGCCTGTGGAAAAACGCCAGCAACGCGGCCTTTTTACGGTTCCTGGCCTTTTGCTGGCCTTTTGCTCACATGTTCTTTCCTGCGTTATCCCCTGATTATCAAATGATCTTGGCCTTTGAGTGAGCTGATACCGCTCGCCAGCAGCCGAACGACCGAGCGCCGCGTTGAGTGAGCGAGGGAACCTGGTGAAGTAATGTTTTCGGTTTTAAAGAAAAAGGGCAGGGTGGTGACACCTTGCCCTTTTTTGCAACTGCAGCTACTACGTAGACCGGCTAACGTCCAGTTTCACCTGTTTTACATTAAAAACCCGCTTCGGCGGGTTTCTTTGGTCATCGAGTGATTACAAAGCAAGCAAAGAAAAAAGGCGACAGATTACTCTGTCGCCTTTTTTTCCTGACTCATAACTTAGGTGGCGGGCGCCGTGGTTTGTATCGTAAGCCACCACGGTCTCGTAGTACCCGTTAAAGCCCGACGTGCACAGCTGTCACCAGATATGCTTTCCGTCTTGATGAGTCCGAGTGAGGACAAACAGCCTCTACAAATAATTTTGTTTAAGAATTCGTTTCAAGAGGAGAAAGGTACCATGAGTAAAGGGGAAGAAACTTTTCACTGGAGTTGTCCCAATTCTTGCTGAATTAGATGAGGGTATGTTAATGGGCACAAATTTTCTGTCAGTGGAGAGGGTGAAGGTCATGCAACATACGGAAAACTTACCCCTTAAATTTATTTGCACTACTGGAAAACTACCTGTTCCATGGCCAACACTTGTCACTACTTTCGGTTATGGTGTTCAATGCTTTGCGGTACCAAATCATATAAAACAGCATGACTTTTCAAGAGTGCCATGCCCGAAGGTTATGTTGCAGGGAAGAGACTATTGTTTAGAAGATAACGGGAACTACAAGACACGTGCTGAAGTCAGGTTGAAGGTCGATACCCTTGTTTAGATCAATCGAGTTAAAAGGTATTGATTTTAAAAGAAGGTGAAACATTCTTGGACACAAATTGGAATACAACTATAACTCACACAATGTCTACATCATGGCAGACAAACAAAAGAATGGAATCAAAGTTAACTTAAAATTAGACACAACATTGAAGATGGAAGCGTTCGTTCACAACCATTCTCAACAAAATACTCCAATTGGCAATGGCCCTGTCCTTTTACCAGACAACCATTACCTGTCCACACAATCTGCCCTTTCAAAAATCCCAACGAAGGAAGCCACATGGTCCTTCTTGAGTTTGTGACGGCTTGCTGGGATTACACATGGCATGGATGATCTACCAAATAAAAGCTTGATATCAGATTCCTACAACCGGGATGCCCTGGTACACATTATAGAGGCATAACAAATAAAACGAAAGGCTCAAGTGGAAAAAACTCGGCCTTTTGAGCTATATCTTGTTTGTTCGGTGAACGCTCTCCTGAGTTAGGACAAATCCGCCGCCCTAGAATAGAGTGGCGCCTGCAGACGTAAAAAAAGCGGCGTGGTTAGCCGCTTCATACCCAGACGTACGATCGATGCCCGGATGATCCTGACGACGGAGACCGCCGTCGTCGACAAGCCGGCCGTTAATTAAAAAGTTAAACAAAATTATTTGTAGAGGGAAACCGTTGTGGTCTCCCTGAATATATTATACGAGATGAA
+
-.56)++,1*+,-/:@@@@>A?ECEJJB8888:<65636;))))+129ABHIAAABIFE?87::9>411128CA///*)))--*+++889A//.03204122/'%%&'$$$&&&()+**++(('))('&')*10015:;AEHFFBCEAF4&&%%(+.+()).//5632246554+&'%%&%%&%&$$%')****.6997**+67:>ABCJJA><---**((+12230,+)*+)/.*(%%%&&&&29>CCC=;??<==;887<AAB@CEEIHJJJHJF2223CD@A:8..126878554678:444IJJJJJJJJJDFG@=AJEI<879;855,,++89209;7'''324498999;;9::55;/<>B7100/,)'%&''&&%''(+237CEDA?@ABFF--.'''&*(((6.0018>>D((((::<<741230+(''()+/10''../23(''(*+**+--02,))()*,.,+,7441(4223453222))))=0001G.--,244466699:2111-,%$%$''%%%%'%%$&&&'&$%%&&)'')%&.0034;>BEFDIECJHJJCIE@6667==GJD::999>93344489778EJJHJJJIE@6+*)*+''('()(-(((/00443-'%$$'))3446,*)''(-2233:DC'''(*11+(&'%&(''')%&39<=<<90...8=?DDJGHJJJHAABEJDIEGBAACFB>73-,-.67?@A@@@CEEADCCB;88&''$%&)*+*--+,,&&''+-29ACEGCBACJJIEEFHA?>>*'$$&&'*+,8:::4988778@BEFBE3222=/../9889<<;555>@EDADDICECCJEFH99::;:79670''''(%%%&$%%%('&%(()(051-,,,555;;=@22259,)**51388<=000DJHIJDJDEJEEHD8784--,-*))(/.+.+0../;=8+**&'0+(&*'')&%%&'+'$$$$'''%%,/2235>BGC>:,++++)**)))(%*-.5333BE@A@@A:CBJ>><;<=BEGEA@CGGDBD@=977775456:ACBB@;8889=>99;55525212=<=?=>FJJIJHGGEDG??:''(,+++/36:59>::;90//.*++04'&&$$$&('&()&()+.10002-*+,&))1124/44466-%%%%%'++&&&&$$$$**.***+<=@IFEFFIADBB@><<C?A<:99752443213,***'%&'(&'')('*.0/1133742/35;<>66553366852212*''))**++4//0:7:@>CA@/,((''%&'(:CBDDIG:889778;B<;:977)):<>;78..0056899<;>AABBBA6332-+)09=<<8:<449<GJJJIFEIJJJJJIGEB@@>.+('&'()(((+%%&351024<7==:<BDD8777:;877:65,,.---+)/,+((A@@AJEFFCJ@@A<7666:))*-)(&&'86-,++-/40123978<A@<:9977<>B>=>?<<=>B??BC=.78:7***433777.-+'&''//.+++233579@=@=<;976655+)--(((.,1270.174422322,,,,+*%%()788:@?@<66788,**)0(%%*..,**,//'''&'..*('&+(&')**.FB?=;0/,+,.121)(()14&$$%*+0111333938349:@A=11-,.2'%$%$$###%&()126;;DCCGFJH=9921013C<::100187943334467:6664579>?A?@555550,,./0./>@;;;;=>@6:994('$$'(4+**+21-/79;>>A;BGJFDDEDDA>=>:=@C:44;9)))#$$$%%&&(,'%%%(++&,2;;;=>BA@C<=<9:9,+,-&&'*+*))**,)(('%&&'()'%%%')'%&-.3354357+*/))*&&&(**,'&&)+.-12+***476++.5/+-5@?=@F=>ADEBABCFE?@<:2//;58-:9=?0.**)**($##&$#$$$%&+02;?@CAB1))((.*'(..;03335:553346*)))+>@ACDD<<;9+334872120-/01(..*)))...35335230.0152,++*)++58:DFEBAE?@???=A;5999:<<65566;859DGHCB::9;>ACCDCA=400/111))(&)))()*766633(('')())++,69,,&&'',+))&&&&$''&&&'(*-)')))45;99451/-/1-+,/0&%%)-./.115-,)''*-&'5.-+++,,,+,*+--,(&'(5>;;<=>;;@:;;<FGHFFHC=+3/.,++((%%&''&)*.:=>@BCEHEFC7:979..,+---.0''('0064*334;544::<AC?>9310/-3-=200.+**+67,'&&'',+-0<87:;9)*>HFGJGJGFIA=<?7733-++++&&**((/,***+>:*)))+(()()$$'(..2@,,,+1123991:BCFJ?===@JEFJCAC4333>?76.,-*+)+&'33;=>B9889@@@?EIEJJFB88>1000<>=>>DGEJFFIIGDCCF::-)&%&%&'(*($$$$$$',.**)*+))*,.--((''(()'-44667CB>CEBJFJA>;9*''&&*)*-(*''&'+*($$$&)((*)+)&'''*()*''%%()*,,-.**+-=8779;22)'%&$(33..)(()+.//0740/+,,**,...3/..06122GEIGFGDCCBJJH21125885.)+,-85444+11/23;<=9,,,8>CEGGIC>>?>??;988/////67898/.--*(%&+57=?:9829?A778FC?@BHJIFGDDDECHE888;9'((E@<''''(655362/---41/..1:;:,++'&%%&((())*.//,.''''(6>JJFJGED?B===<>(''(00)(((47661-,,-/)*(((:<>98879::-,**+/,+*+.('''748<93667;0-(()())(('&&%%&&&$-**%%&%%('%(/)))+-0*4))))'''/((**33@CGBDEGEGJJJIE@??@===22//,((07?>BFD7665:==F6.---.66<1+'''(1224*(('%&''('*&&&%%%''()*.,+++.01366.-.58)((30.('%&&&'((')-.3//0,+++.--.,)('&'%%)(&&&,2992DB65::DHJGDBD??;:6-+**)''--655:<DGFEJB@@DJF66=8+**+EIIJEEHJGIFDFDCB543>CB==;:998:::@?;>>@:9*%%++**,*&&'/'(&'%&)),,,')..-567875-++)*/(''%$$%*%%&*21324779:;AA>>>875887@;;<<EJJJIIFIJIJHJIIHJJFA@@=:7-++.2,3/,/---%%%%*((')::;>CEGF:9847+*($$$%$%&
@Glass_T7V_21_D3_14_6_21
GGCTGACGGTAAGATGGGATCCCCCGGGGCTGCAGGAATTCGATATGAGGCTTTTTTTATTTGTCGATCATCCATGCCATGTGTAATCCCAGCAGCTGTTACAAACTCAAGAAGGACCATGTGGTCTCTCTTTCGTCGAATGTTGAAAGGGCAGATTGTGTGGACAGGTAATGGTTGTCTGGTAAAAGGACAGGGCCATCGCCAATTGGAGTATTTTGTTGATAATGGTCTGCTAGTTGAACGCTTCCATCTTCAATGTTGTGTCTAATTTTGAAGTTAACTTTGATTCCATTCTTTTGTTTGTCTGCCATGATGTATACATTGTGTGAGTTATAGTTGTATTAGGATTTTGTGTCCAAGAATGTTTCCATCTTCTTTAAAATCAATACCTTTTAACTAATATTAACAAGGGTATCACCTTTCAAACTTGACTTCAGCACGTGTCTTGTAGTTCCCGTCATCTTTGAAAAAGTACGTTCTTTCCTGTGCGTGACCTTTCGGGCATGGCACTCTTGAAAAAGTAGTGCTGTTTCATATGATCTGGGTATCTCGCAAAGCATTGAACACCCCGAGTAACCGAAAGTAGTGACAAGTGTTGGCCATGGAACAGGTAGTTTTCCAGTAGTGCAAATAAATTTAAGGGTAAGTTTTCCGTATGTTGCATCACCTTCACCCTCTCCACTGACAGAAAATTTGTTGCCCATTAACATCACCATCTAATAAAACAGGGATTTCAGACATTTCAGTTGAAGGCTTCTTCTCCTTTACTCATGGTACCTTCTCCTCTTTAATGAATTCTTAAACAAAATTATTTGTAGAGGCTGTTTCGTCCTCACGGACTCATCAGACCGGAAAGCACATCCGGTGACAGCTGTGCACGTCGGGGTTTGTACCGTACACCACTGAGACCGCGGTGGTTGACCAGACAAACCACAACGCTAGCCCGCCACCTAAGTTATGAGTAGGAAAAAAGGCAACAAGTAATGCTCGGCCTTTTTTTGCTTGCTTGCTTTGTAATCACTCGATGACCAAAAGTAAAAACCCGCCGAAGCGGGTTCGTGAAGCGGGTGAAAGTGACGCTAGCCGGTCTACTGGTGGGGGCGGCTGCGGGGGGTTGTCCGGCAAAAAAGGGCAAGGTGTAGACCACCCTGCCCCTTTTCTTTAAAACCGAAAAGATTACTTCGCGTTATGCAGGCTTCCTCGCTCACTGACTCGCTGCGCTCGGTCGTTGGGCTGGGCCCCGCTGGGTGTCAGCTCACTCAAAGGCGGTAATACGGTTATCCACAGAATCAGGGGATAACGCAGGAAGAGACATGTGAGCAGAAAGGCCAGCGAAAAGGCCAGACGTAAAAAGGCCGCGTCTGGCGTTTCCGCAGGCTCCGCCCCCCTGACGAGCGTGGCACAAAAAATCGACGCTGGTCGAGGTGGCGAAACCCGACAGGACTATAAAGATCCAGGCGTTTCCCCCTGGAAGCTCCCTCGTGCGCTCTCCTGTTTCCGACCTGCCGCTTACCGGATCTGCTTGTCCCTTCGGGAAGCGTGGCGCTTTCTCATAGCTCACGCTGTAGGTATCTCAGTTCGGTGTAGGTCGTTCGCTCCAAGCTGGGCTGTGTGCACGAACCCCCCGTTCAGCCCGACCGCTGCGCCTTATCCGGTAACTATCTGGTCCAAGAACCCGGTAGGACCCATTTATCGCCACTGGCAGCAGCCACTGGTAACAGGATTAGCAGAGCGGTATGTAGGCGGTGCTGCAGAGTTGTTGAAGTGGTGGCGCTGACTACGCTGCTTCTGGAAAGGACATTGGTATCTGCGCTCTGCTGAAGCCGGTTTACCCTGGAAAAAGAGTTGGTAGCTCTTGATCCGGCAAACAAACCGCCGCTGGTAGCGGTGGTTTTTTTGTTTGCAAGCAGCAGATTACGCGCAAGAAAAAAGGATCTCGGAGAAGAAGATCCTTTAGATCTTTGCTCAGGGGTCTGACGCTCAGTGGAACGAAAAATTAGCGTTAAGGGATTGGTCATGAGATTATCAAAAAGGATCTTCACCTGATCCTTTTAAATTAAAAATGAAGTTTTAAATCGATCTAAAGTATATATAGTAAACTTGGTCTGACAGCTCGAGGCTTGGATTCTCACCAATAAAAAACGCCCGGTGGCAACCGAGCGTTCTGAACAAATGCAGATGGAGTTCTGAGGTCATTACTGGATCTGACCATGCAAGCGAGCTCGATATCAAATTACGCCCCGCCCTGCCACTCATCACAGTACTGTAAAATGGTTAGGTTTCTGCCGACATGGAAGCCATCACAAACGGCATGATGAACCTGAATCGCCAGCGGCATCAGCACCTTGTCGCCTTGCGTATAATATTTGCCCATGGTGAAAACGGGGGCGAAGAAAGTACCATATTGGCCACGTTTAAATCAAAACTGGTGAAACTCACCAGATGGCTGAGACGAAAGACATTTATTCTCAATAAACCCTTTAGGGAAATAGGCGTTTCACCGTAACACGCCACATCTTGCGAATATATGTAGAAACTGCCGGAAATCGTCGTGGTATTCACTCCAGAGCGATGAAAACGTTTCAGTTTGCTCATGGAAAACGGTGTAACAAGGGTGAACACTCCCATATCACCAGCTCACCGTCTTTCATTGCCATACGAAATTCCGGATGAGCATTCATCAGGCAAGGATGAAATAAAGGCCGGATAAAACTTGTGCTTATTTTTCTTTACGGTCTTTAAAAAGGCCGTAATATCCAGCTGAACGGTCTGGTTATAGGTACATTGAGCAACTGACTGAAATGCCTCAAAATGTTCTTTACGATGCCATTGGGATATATCGGTGGTATTAATAATATTTTCTCCATTTTAGCTTCCTTAGCTCCTGAAAATCTCGATAACTTGAAAAAATGCGCCCGGTCGTGATCTATTTCGTTATGGTGAAAGTTGGAACCTCTTCTTGCCCGATCAACTCGAGTGCCGCCTGACGTCTTAGAACCATTATTGCTTTCATGACATTAACCTATAAAAATAGGCGTATCACGAGGCAGAATTTTAGATAAAAAAAATCCTTAGCTTTCGCTGCATCATTTCTGGAATTCGCGGCCGCTTCTAGAGTATGCGATGAGTGGCAGGGCGGGGCGTGACTTGGTTAAGTCTAAGAAACCATTATTATAGTGACGTGAGCATCTCTAAAAAATCGGCGTCATCACGAGGCCCCCTTTCGTCTTCACCTCGAGCACAGCTAACACCACGTCGTCCCTATCTGCTGCCTCAGGTCTATGATGGTATGGATAACTTTACGGGCATGCATAAGGCTCGTATAATATATTCAGGGAGACACCAGAACGGTTTCCCTCTACAAATAATTTTGTTTAACTTTTTAATTAACGGCCGGCTTGTCTCAACGGCGTATTTGCATACATCAGATCATCCGGACAATAAATAGTCGTCGGCAATTAAAAAAGCGGCTAACCACGCCGCTTTTTTACGTACTTGCCGCGCCACTCGATTCTAGGGCGGCGGATTTCGTGTCTTTAGGAGAGCGTTCACCGACAAACAACAGATAAAACGAAAGGCCCAGTCTTTCAGTGAGCCTTCGTTTTATTTGATGCCTCTAGCACGCGTACCATGGGAATCCCCCAGCTGCAGGAATTGGATCTCGAGCTTTTTATTGAGGATGACGAGTGCATGTGTAATCCCAGCAGCTGTTACAAACTCAAGAAGGACCATGTGGTCTCTCTTTTCGTCGAATATTAGAAAGGGCAGATTGTGGACAGGTAATGGTTGTCTGGCATGAAGGGGAAATAACCACAATTGGAGTATTTTGTTGATAATGGTCTGCTCGTTGAACGCTTCCATCTTCAATGTTGTGTCTAATTTTGTAATTCACTTTTAAATACATCTTGTTTGTCCATGATGTCAGGTGGAGTTTATAGTTGTATTCCAATTTGTGTCCAAGAATGTTTCCATCTCTTTTAAAATCAATACCTTTAACTCGATTTATCTAACAAGGGTATCACCTTCAAACTCATTCAGCACGTGTATCTAGTCCGTCATCTTTGAAAAATATAGTTCTTTCCTGTACATAACCTTCGGGCATGGCACTCTTGAAAAAGTCATGCTGTTTCATATAATATCAATATCGCAAAGCATTGAACACCATAAGTTGAAAGTAGTGACAAGTGTTGGCCATGGAACAGGTAGTTCCAGTAGTGCAAATAAATTTAAGGGTAAGTTTTCCGTATGTTACATGGCTCACATCTCTCCACTGAAAATTTGTGCCCATTAACATCACCATCTAATTCAACAAGAATTGGGACAACTCCCGTGAAAAGTTCTTCTCCTTTACTCATGAGTCTCCTCTTTAATGAATTCTAAACAAAATTATTTGTAGAGGCTGCGTATTCACGGACTCATCAGACCGGAAAGCACCGTCCGGTGACAGCTGTAGCGTCGGGGTTTGTACCGTACACCACTGAGACCGCGGTCGTTAACCAGACCGGACAACGCTAGCCAGCCGCCTGCGAGTTATGAGTCAGGAAAAAAGGCGACAGAGTAATCTGTCGCCTTTTTCTTGCTTGCTTTGTAATCACTCGATGACCAAAAGTAAAAACCCGCCGAAGCGGGTTTTTTTACGTAAAACTAGGTGAAACTGACGCTAGCCGTCTCTGTCGGTTGAGCGGCCGCTGTAGATCCAGGCAAAAAAGGGCAAGGTGTCACCACCCTGCCCTTTTCTTAAACCGAAAAGATCCGCGTTATGCAGGCTTTTTTCCTCGCTCACTGACTCACTGGCTCGATTGATGCGGCTGGGCGAGCGGTATAGGCTTCCACTAGAAGGCGGTAATACGGTTATCCACAGATAAGGGGGTGGCCAGGAAGGACACGTGCAGCAAAAGGCCAGCAAAAGGATGCGTGGAAGGGCGGCGTTGCTGGCGTTTCCGCCGCTCGCCCCCCTGACGAGCATCACAAAAATCGACGCTCAAGTCAGAGGTGGCGAAACCCGACAGGTTTATAAAGATCCAGGCGTTTCCCCTGGAAGCTCCCTCGTGCGCTCCTGTTCCCGAGCCCTGCCGCTTACCGGATACCTGTCCGCCTTTTTCTCCCTTCGGGAAGCGTGGCACGCTCTCATAGCTCACGCTGTAGGTCTGTTGATTGCGGTGTAGGTCGTCGCTTTCCGAGCTGGGCTGTGTGCACGAACCCCCGTTTCAGCCCGACCGCTGCGCCTTATCCGGTAACTATCGTCTTCAGTCCAACCCGGTAAGACACGACTTATCGCCACTGGCAGCAGCCACTGGTAACAGGATTAGCAGAGCGAGGTATGTAGGCGGTGCTACAGAGTTCTTGAAGTGGTGGCTGGTTAGCGGCTGGCTGAGACAGTATTGAGTGTGCATGTGCTGAAGCCAGTTACCTCGGAAAAAGAGTTGGTAGCTTATTGATCCGGCAAACAAACCACCGCTGGTAGCGGTGGTTTTTTGTTTGCAAGCGGGCCCGGTACGCGCAAGAAAAAGGATCTGGGATTCCTTGATCTTTTCTACGGGGTCTGACGCTCAGTGGAACAAAGATCATTAAGGGATTTTGGTCATGGTAAGGAAAAAGGATCTAGCCTCAATCCTTTTAATCGGAGATTGAAGTTTTGATCAATATAAAGTGTATGGTAACTTGGTCTGACGAGTTGAGGCTTAAATTGTATTTAGCCAATAAAAACACCCGGTGACCCGGTTCTGGAACAATCAGGATGGAGCGCTGAGGTCATTACTGGATCAACAGGAGTCCAAGCGAGCTCGATATGGATTGCCCCGCCCTGCCACTCATCGCAGTACTGTTGTAATTCATCAAGCATTCTGCCGACATGGAAGCCGTCACAAACGGCATGATGAACCTGAATCGCCAGCGGCATCAGCACCTTGTCGCCTTGCGTATGATGTACCATGGTGAAAACGGGGGCGAAGAAGTTGTCCATATGGCCTGTTAAATCAAAACTGGTGAAGAACTCACCAGGGATTGGCTGAGACGAAAAACATATTCTCAATAAACCCTTTAGGGAAATAGGCCAGGTTTTCACCGTAACACGCCACATATTAGAAGTATGCTGAAGAAACTGCCGGAAATCGTCGTGGTATTCGCTCCAGAGCGATGAAAACGTTTCAGTTTGCTCATGGAAAACGGTGTAACAAGGGTGAACACTATCCCATATCACCAGCTCACCGTCTTCGTTTGCCATACGAAATTGCGGATGAGCATTCATCAGGCGGGCAAGAATGTGAATAAAGGCCGGATAAAACTTGTGCTTATTTACGGTCTTTGAAAAGGCGTGATATCCCAGCTGAACGGTCTGGTTATAGGTACATTGAGCAACTGACTGAAATGCCTCAAAATGTTCTTTACGATGCCATTGGGATATATCAACGGTGGTATATCCAGTGATTTTTTTCTCCATTTTAGCTTCCTTAGCTCCTGAAAATCTCGATAACTCAAAAAATACGCCCGGTAGTGATCTTATTTCATTATGGTGAAAGTTGGAACCTATTACGTGCCCGATCAACTCAGTGCCACCTGACGTCTAAGAAACCATTATTATCATGACATTAACCTATAAAAATAGGCGTATCACGAGGCAGAATTTCGATAAAAAAAATCCTTAGTTGTTTTCGCTAAGGATGATTTCTGAAAATGGCAGGTCGCTTTCTAGAGTACTGCGATGAGTGGCAGGGCGGGGGCAGTGCCAAGTTCGACATCTTTAAGAAACCATTATTATCATGACATTAACCTATAAAAATAGGCGTATCACGAGGCCCTTTCGTCTCACCTCGAGCACAGCTAACACCACGTCGTCCCTATCTGCTGCCCTAGGTCTATAATCGTATGGATAACTTTACGGGCGTGCATAAGGCTCGTATAATATATTTAGGGAAGCACAACGGTTTCCCTCTACAAATAATTTTGTTTTAACTTTTTAATTAACGGCCGGCTTGTCGACGACGGCGGTCTCCGTCGTCAGGATCATCCGGGCATCAATCATACATACAGCGGTAAAAAAGCGGCTAACCACGCCGCTACGTCTGCAGGCGCCACTCGATTCTAGGGCGGCGGATTTGTCCTCTCGGAGAGCGTTCACCGACAAACAACAGATAAAACGAAAGGCCCAGTCTTGGACTGGTCTTTTCGTG
+
%$$$$&%%%%%%%%&'(.>=:;;<=+))--.++,-36676/+*+*-*)))''(''*097679A@1---/558;>DEDDB<==DI/...9@333?>>BFDDDE?>:3333<@DC=;=<;<@:8...)))-++,,,((%$#$%%&)'((6A@CEDEGEEDHGEHJGGDGJIDDEHHGGDJAAABJ?;;;;81)('(/)))*<<==<@=A=21=00779?>A@>EHFBD666++++/&%&&&*,+)(((()*0897008;HIGEIC@HEBAAC////569:+))78;///.1/'(<?ADFFDCGGDF=CEABABFEFEEDD@52224:,,+,56<:<8899@D877'''&'*00.-&%$%##$7:944554549=@?679;9CEEGDCAEFC@?<BA?@?='&&(**'1>ADCEHCED8652014(45;::8/55576<EECA@AAD<666A:976+1/,3/.///4-*+,-76/.,)&&)/00412473((%%&)//3==099:???==A?EC????BBBB987&&&&)..3,+()++.))''876888:98000/233;53/,,11'&&&'')(()>@A:99<JD@@??FJC@@AEH/../=AA@>??DBB@ADBCCDJ@=7899:::@<<<?;878;>2002>DAA@@BAH=;77<@@?@@BCBB;;77:0A@F@F@B?@DBC;<<210-+).--.0-'(126?B9BDEDJIGC>?76112,,+,+**,,---1.,)'(),++%$##&$')**(()'&')-457;=0?CA@EDACA??41%(+,49:<ABFIBE?=A2;2--CFBABHEFA5555?30...2:9:<=<=??@E?=?898:<833+)((+0*<>CJHIHEGIFHDEEGJH;;9997.--.559=>@H;;;;CCA>>>@CEEJDIFCBCFBCBCEGEJGFFCEBA:643'&()312...,//.2333375.---20..223(('))**.00156664+*+/,+,1266788:<9990.+-47)&&''6665998;8=@@@5CAA@@BA=<==A@ACDD988IJHEGECCBCDCB98/+($$$$'(',)(('*-.((&&&'&&'*)***1434113((('&&,11*(&'('&&&()'&&'&'+,./434FIC@BGD:::=A=9---/31334655;<62341***638:;:96667GEDF?A9887<EFJJGFJE==FECBCIIB===89CHAAA@422497,'&%&(((%&%$$&&+.*+,,+**)))('&('%%%%50001:<DFEFFEFFEJJJFJGGIIIHJFJC?ABA=:;>CJGC...+.,,1,.),21(&(''(&'.//13556>?665466<<860'%%%%$$&+,=9961,))(&$&&.3-,,-/,)*$%&&0/.((((16>=//85/*+''&%'%%'(/72153112,++)++))))01>>=>BFJJFF:9:9@@?C>98410.++&&'466=@>658:>A?:99=<9512<=*))*:3243:9;<544+(1000:8<9:9B@>;<87;50)'%%$&$&''222+344FJHJJHGGEB@>=D=833A?==>5222A>.,++,<?88888?AB>CBDGAABAJ;-,-79<5,-/001><?CIGJDH>9544221'''5795662.--.<898:<??C??@@DD::20--,///10/*(%%'')+'$$'%(.**(&)'%%&$###$)<@AFDDJIJIJA@@@CEEDFGIJIJFFECBFDC>&&;7454)&%'&$%,,,,,,+))*$%$%))*,--/..//*))+%%%$$$%%%%%%%$&)(%%$$%&&'*+(&&'&&,1;<=>>>AEDDDEEB@;8223=+)))/(//,'&&&),+/1(&%%$%&&110002/034BCB>5566?=A?9.--.88;ADGDCEJDA?>5>=@AI?:9639877899:4341146----.((*)29<<<:7875*'%%&&*)22/1//2223'&&'766>211-../0;9('''-79:,++,0//06/.---+(('&&&&1+47644/.(54444355599886566;FCD?E=::2(((*&%&0??>>@>680<5642+*%)*.)))42440.)(()../?@=<<>?><,**0;A?=<;<==>><:/./073224BCD@?>?>;BA;<;788:EFGJFHFJIB>JFJJFFJJJ===>GJG;;9;?<3334)(((6::>?<<966112EECCDBEDC6(''('&&+&%$%(((>>::;;GGGHEFJJJHIFJBA?@JCAAA9EJHJ>>>?>DJJDD@@@B=744&%$%%$$'''((&&&&)47>=>?DJIIIJJIHJJIGGGHFJ<<;66335;878:@;;:78>==>HFFJJAA8666CBECHDJBBJGFHBE:9::=;5:;:;;>BECEHHJEJFFFE333CBEA@?=96*('$$$%9////0GE>>??ECA==<?JCDC=10017>?432'&)((*)+*+..*(((')0-,1*'&++*++,&'''./<BHIJGJJE---:2=31'&&'%&)1/155576795556EFGEDDDB>EA@?A>>;;4263444BEBCE?FJIEI;991122?AAEDC=<=883FJJFCBCEJGJJHIJJJJFIJJJJJFHJFJJFJJJEHJHJJHIC=;;<BAA@AA+++)+6-?CGHEB;:9:<<=JHJJIJHJJGHJDGEB@<:238EGDBCBCCFBBAAGFEC,,++()(,&%&$%&&(--001230**)(+359E?>>=AB@AB>@A@>;2.-0-+'&&****,55EDBDCBB@@@ABAAA@ABBCDC?8773334CB@@?>?BBCCCC>???::;;;99@BBABC<>5555BFGJGCGEFHDD@=<<?AA>??=>>ABA?77(%$',++&&&%%%$$$$$'110244....30//-0+-7301>?::0<BC@@@9972333@<9'&'),0-*)&&'',*&(('&&&))''$%+(%$$%%&+.8>@@BBACBBA??@?730%&$#%/0+)&'(((/2)))*<=<....544''&'+('')%*((('++)'''-+,569<5554567?43,.;9:93211022278@88::@B;:;77<;+++<;<>>HJFDCBC<978?@>A3...+*###$%%)),-3789978<7667;963+2-+++,-)))55411117>=::::B222B@85+**++(''''%%&',))49====<;=<??88''''(1++'&&&''$$#$%*6:7685,***+('()8>0000454-89:;556876122230078A<<;;CB777.---5552**))<<('')(()'''%,&%'(.,***$$#$&%&))15333356-.'')476679:::9985*&&&'*//--+,.(''(-11/*))*)&&''7667;98997778DDCD=;;3DC>=:3/5858DIJEA;CABCBBB831/0:870-&%''&('(%%$%%&'--++,,+)&&''(,''&&')&%%$%%'*((&'',+,-....<;;A92233336=;<?=JGDIAA9:;>=;422360.--4,))),.,-,(&&&)*)&')*=<;712),,-&$&'(++,*&'(.2++,2251000+++'''&)*,*''/./5=<8899===AA/.../01)(((&&''''+%&&&--,003///-.-,*+(+6;;::;<876/.,+*))&&(*+2-,*+++*)*(-'1'-..(&&%++--++*/***&&&)'&%%'%$&,)*&*111:@AC1//.6533**,+,)*3457;88996402;;9>DDF@?AAJ88688;@/(&$$%%%''&$$%%.35/.*)'&&$###%%&'(-1699999>?//--,)('&%%',774430.----((',*))-+++:=?;:869;::;654120,*&&''5:?@>=<>@F>?DDDABAADED@@=:;;:;>??8*($#$&%%$#%'(&&&'&'&'#%&$(('&('&'*+.1..%#$&&&('')++$%&+,+(./155;=><?9783443223433..0-+/+322&&*681/01423<>?>===@7BCE3//12,**++()1=?@A==;<211004-***/.)())'))(&(&')((('&%$&%'*/,-.122405<?HHEBDBBFDBDDHCEGEABBBBCBDCDGCBA@@@AABCABDEBA<=?CFJDC@?BDFDECIG>==:;100-+%$$$%&%%&'(5<>?@C5555?>?8853,*)'(-39?7777<=<96;>>6.546<<****,,**,,+((%&&(8889:>@??C777799889<>@9755550..'(()001,,*+'&''&&&&&%%'')*',)'&')..-,('%%%%&',++,8;::==0000665('&'+(&&%,/222;>B877932(&''<=>@@@ABEGEHGIDGC???7--''&&$#&'34356498..-+,)+%%&&%%%<=@<=??BE;:9975,(''(''&%%,'&'-0/.-*('')0(978753-)('-/0023<<;421249**)')*(((:78859354379>??CADDCGBCABAB==?2001+**,)))+1+)))&&&&&&%$$$$%')&&'(,((('',*,---248;=@EEJGFBE@A@A7656@BBDA@>=:100/-156-++,573(=<<;:;@@AA7776777---,++,<5333=BBB@CAA@ADCED;;;;=3/133+'&&&&'/.-)))+.12:3/,,/015..--,-'(&'''$$%$&%%%%(//.((((/)(((''&%%&000ICBADGF?>>@DDEE?@A:984243.57554.-,&-544/00114+*%%$%(*+(('&'&''*)++-...6(((*,+++&&'140120356-*)),+,-&&%&)*('&%%$$%&'(*)'''&'+%%'(.,---.?A<<;5666:::?@@?@A>>00/1.-,,4984/..,)*+(+.+-0+*((+(&&&)+->?CBBAA@868=5*%$###$%('('*-('%$%&(+,,,14211/**)-*+))2222;8@C>8:;<<<A54336449JGJFGJGFDEAB?>?HJJJJGJJGFFEGDD760/0.0/())((**+,*-(((*.()1/0-0122GJFHD??>?>E***,<<::,2743414.-/.***BF><;AABBC?;<IJFCDD@>785777732=771092.+))*BHBG8732+''&(*''(*.126966@>?@>A2111.))(('&&&&'&&)*'&'')(''&''&(-'/1345;9<=CC9999><<<7752/143-..4/779>?A@@?:::;666<CA1>??@@BFJED??866567.)))+/+***2111865:533567<@)C?=>@AEB66HFGJ>==>BB?AHEHHJEDB@?<1@?;998:;889:EGHF???DHEGFDFFFA>===;-+*+.//03--(&%%%%%%$#####%%%%&$$$%&$%&'(*(*''&'&''&'((,/022344/0.-*/))&&''*,3050-,-(//+((('))*)/1=JFFJBBCFFCDEFBFIEJFJHJJJF??>,+*...09101-)76444/,+)+)(''&''()(,+.,+115;++++,))&'''&(((%)-.334:1116,,,>=9789@4431-))32362&%&(($##%&&377877976588(''%%%$''(((*275423-,''))+)((()68763+)('&$%%&+(%%67678:,,,&%$%(%$$%*+%&&&(&&&*'))%((*+(''&%%%%$%',(('$%*+.&&%%('''(((22/,,/-+*,-,(((($$''&''(''(''&%%%&-*),)),'$$###$$&((+''''/00''&''*+,/.--7699977783110,(()/.*)**.-&%$%%-455;<4,-..44;ABADCEJHJGGFJEFJGB?@:5555'''',&&&&--*+)(*('%%$%%%,,/2>AABDJIHJEECHEHABEGHAAA?CE??>>E@?=>8777@=>)(()@@;;;;::'''&($$%%3<=C@ABEFE:9:AD?200//.0&&%'(%'(*+*()**&##&'*,.7;;>;:5556:86--)*,(*++555EBA:999+*))+2448B=;5556>>CE@AACHGJB@=/7+->?=?;:*'&'%%%%15;>>=?FJFJGJECDGF?@==&&&&()+)&$%&%%#%$%%/2245588DEDEF100/001:=971*((&&**,135555559>?=<99*)*)*9HDCBABCHEHHJJJFEGGJEDDA@;?@ACDCEBBB:=@@DCGFJJID<:75545DC>?;;=-,,,21:<;=54112=?7((&)'''(((./.,/4??@ACCCCB2225;65A@AEJJGGJJIFDEFJFJHH9887A?@BC:961*+('&')**%%%+-0,(&&&&''**,,&//06:42'''')()1178'&&&.+**++,0/.//2001344EEJBJFJJIHJHIJIJJIJIJJJGJJHJHHIFHIJJHGGHGFBDEHJJGHGFBBEJB@@::::9B:8>99866+++D<;<@@>?CE??=???BIDC533291+,>EFCE77EJJJGJEDAA@=778A@B;<<<<<:?ABHCFJFFBFJJGJIJFD<<;>>AE,,)'(((+3552345,++.&%%%&&&&),--.9((()117;=?BD>::;EGDICABC>??AHFGHFDGIHGHJJIEGJJBCBA625::;<>B=;7245'$%&(*-./2688*(((%%%&)'(+-**./011101////7,+*&&(')%%&$$$$$$$%-.,2336;<?4,,-EFC9777666(''/0'%*)'''&&%%&(((+2-,--00//**'+?CDEJHJJFJJJJJHJFJJHIJHEHJGHHJJJJJJJJIGGHJHI@==778==@GD@>97810''7=?CBABEJG??><002,+++?;<::;::@E99:99;B==;811071+*(*'&&$$%%(,,78FH?A@D@@;;=D.--.>>@?@BBFEA@5415(320/0,%%%))('&&&**9:<=A@767754-+*+289;>??FAF=EIECJHJHHJ@=+;6EC@@BJCDCEJJJCCBDFGG;9::;;9;11,9'&&'(''*)''((*00,,,,&$#$&$$#%$$$$$##$('%&'7??>A>??A:853.-+++(++'&((())2667@ABC@DD>:8-,,-79<>ACD?510//-'.07;234000<FEIDBA>@CABDGEFHFHJGIEJHHFGFGBCBCJFAFJA=<:;;.2235-,+**((''&&$
@Glass_T7V_21_D3_14_6_22
CCAGTTTTGATTTAAACGTGGCCAATATGGACAACTTCTTCGCCCCCGTTTTCACCATGGGCAAATATTATACGCAAGGCGACAAGGTGCTGATGCCGCTGGCGATTCAGGTTCATCATGCCGTTTGTGATCGCTTCCATTGTCGGCAGAATGCTTAATGAATTACAACAGTACTGCGATGAGTGGCAGGGCGGGGCGTAATTTGATATCGAGCTCACTTTTGGACTCCTGTTGATAGATCAGGTAGATGACCTCGGAACTTCCGGTCTGCGATATGTACAACGCTCGGTTGCCACCGGGCGTTTTTTATTGGTAGAATCCAAGCCTCGAGCTGTCAGACCAAGTTTACTCATATATACTTTAGATTGATTTAAAACTTCATTTTTAATTTAAAAGGATGCGGTGGAATTCCTTTTGATAATCTCATGACCAAAATCCCTTAACGTGAGTTTTCGTTCCACTGAGCGTCAGACCCCGTAGAAAAAATCAAAGGATCTTCTTGCAATATCCTTTTTTTCTGCGCGTAATCTGCTGCTTGCAAACAAAAAAACCACCGCTACCAGCGGTGGTCTGTTTGCCGGATCAAGAGCTACCAACTCTTTTTCCGAAGGTAACTGGCTTCAGCAGAGCGCAGATACCAAATACTGTTCTTAGTGTAGCCGTAGTTAGGCCACCACTTCAAGAACTCTGTAGCACCGCCTACATACCTCGCTCTGCTAATCCTGTTACCAGTGGCTGCTGCCAGTGGCGATAAGTCATATTATTTACCGGGTTGGACTCAAGACGATAGTTACCGGATAAGGCGCAGCGGTCGGGCTGAACGGGGGTTCGTGCACACAGCCCAGCTTGGAGCAAACAGCCTACACCGAACTGAGATACCTACAGCGTGAGCTATGAGAAAGCGCCACGCTTCCCGAAGGGAGAAAGGCGGACAGGTATCCGGTAAGCGGCAGGGTCGGGACAGGAAGCGCACGAGGGAGCTTCCAGGGGGAAACGCCGCCGTATCTTTATAGTCCTGTCGGGTTTCGCCACCTCTGACTTGAGCGTCGATTTTTGTGATGCTCAGTCAGGGGGGCGGAGCCTGTGGAAAAACGCCAGCAACGCGGCCTTTTTACGGTTCCTGGCCTTTTGCTGGCCTTTTGCTCACATGTTCTTTCCTGCGTTATCCCCTGATTCTGTGGATAACCGTATTACCGCCTTTGAGTGAGCTGATACCGCTCGCCGCAGCCGAACGACCGAGCGCAGCGAGTCGTGAGCGAGGAAGCCTGCATAACGCGAAGTAATCTTTTCGGTTTAAAGAAAAAGGGCAGGGTGGTGACACCTTGCCCTTTTTATCAACTTCAGCGGCCGCTACTAGTAGACCGGCTAGCGTCAGTTTCACCTGTTTTACGTAAAAACCCGCTTCGGCGGGTTTTTACTTTTGGTCATCGAGTGATTACAAAGCAAGCAAAGAAAAAGGCGACAGATTACTCTGTCGCCTTTTTTCCTGACTCATAACTTAGGTGGCGGGCTAGCGTCGTGGTTTGTCTGGTCAACCACCGCGGTCTCAGTGGTGTCAGTACAAACCCCGACGTGCACAGCTGTCACCGGATGTGCTTTCCGGTCTGATGAGTCCGTGAGGACGAAACAGCCTCTACAAATAATTTTCTTTAAGAATTCATTAAAGAGGAGAAAGGTCATCGTAAAGGAGAAGAACTTTTCACTGGAGTTGTCCCAATTCTTGTTGAATTAGATGGTGATGTTAATGGGCACAAATTTTCTGTCAGTGGAGAGGGTGAAGGTGATGCAACATACGGAAAACTTACCCTTAAATTTATTTGCACTACTGGAAAACTACCTGTTCCATGGCCAACACTTGTCACTACTTTCGGTTATGGTGTTCAATGCTTTGCGAGATACCCGAATCATATGAAACAGCATGACTTTTTCAAGAGTGCCATGCCCGAAGGTTATGTACAGGAAAGAACTATATTTTTCAAAGATGACGGGAACTACAAGACACGTGCTGAAGTCAAGTTTGAAGGTGATACCCTTGTTAATAGAATCGAGTTAAAAGGTATTGATTTAAAGAAGATGGAAACATTCTTGGACACAAATTGGAATACAACTATAACTCACACAATGTATACATCATGGCAGACAAACAAAAGAATGGAATCAAAGTTAACTTCAAAATTAGACACAACATTGAAGATGGAAGCGTTCAACTAGCAGACCATTATCAACAAAATACTCCAATTGGCGATGGCCGTCTCCTTTACAGGAACAACCGTTACCTGCCACACAATCTGCCCTTTCGAAGAATCCCAACGAAAAGAGAGACCACATGGTCCTTCTTGAGTTTGTAACAGCTGCTGGGATTACACATGGCATGGATAATCTCTACAAATAAAAGCTTGATATCGAATTCCTGCAGCCCCGGGGGATCCCATGGTACGCGTGCTAGAGGCATCAAATAAAACGAAAGGCTCAGTCGAAAGACTGGGCCTTTGGTTTATCTGTTGTTTGTCGGTGAACGCTCTCCTGAGTAGGACAAATCCGCCGCCCTAGAATCGAGTGGCGCCTGCAGACGTAAAAAAAGCGGCGTGGTTAGCCGCTTTTTTAATTGCCGGACGTACAATCGATGCCCCGGTCGATCCTATGACGACGGAGACCGCCGTCGTCGACAAGCCGGCCGTTAATTAAAAAGTTAAACAAAATTATTTGTAGAGGGAAACCGTTGTGGTCTCCCTGAATATATTATACGAGCCTTATGCATGCCCCGTAAAGTTATCCAGCAACCACTCATAGACCTAGGGCAGCAGATAGGGACGACGTGGTGTTAGCTGTGCTCGAGGTGAAGACGAAAGGGCCTCGTGATACGCCTATTTTTATAGGTTAATGTCATGATAATAATGGTTTCAACGTCGAGTCTTACGCCCCGCCCTGCCACTCATCGCAGTACTCTAGAAGCGGCCGCGAATTCCAGAAATCATTCCTAGCGAAAGCTAAGGATTTTTTTTATACTGAAATTCTGCCTCGTGATACGCCTATTTTTATAGGTTAATGTCATGATAATAATGGTTTCTTCAACGTCAGGTGGCACTCGAGTTTAATGGGCGCGTAAGAGGTTCCAACTTCACCATAATGAAATAAGATCACTACCGGGCGTATTGTTTGAGTTATCAGTCAGGAGCTAAGGAAGCTAAAATGGAGAAAAAAATCACTGGATATACCACCGTTGATATATCCCAATGGCATCGTAAAGAACATTTTGACGCAACTTCAGTCAGTTGCTCAATGTACCTATAACCAGACCGTTCAGCTGGATATTACGGCCTTTTTAAAGACCGTAAAGAAAAATAAGCACAAGTTTTATCCGGCCTTTATTCACATTCTTGCCCGCCTGATGAATGCTCATCCGGAATTTCGTATGGCAATGAAAGACGGTGAGCTGGTGATATGGGATAGTGTTCACCCTTGTTACACCGTTTTCCATGAGCAAACTGAAACGTTTTCATCGCTCTGGAGTGAATACCACGACGATTTCCGGCAGTTTCTACACATATATTCGCAAGATGTGGCGTGTTACGGTGAAAACCTGGCCTATTTCCCTAAAGGGTTTATTGAGAATATGTTTTTCGTCTCAGCCAATCCCTGGGTCAAGTTCACCAGTTTTGATTTAAACGTGGCCAATATGGACAACTTCTTCGCCCCCGTTTTCACCATGGGCAAATATTATCGCAAGGCGACAAGGTGCTGATGCCGCTGGCGATTCAGGTTCATCATGCCGTTTGTGATGGCTTCCATGTCGGCAGAATGCTTAATGAATTACAACAGTACTGCGATGAGTGGCAGGGCGGGGCGTAATTTGATATCGAGCTGCCGCTTGGACTCCTGTTGATAGATCCAGTAATGACCTCAGAACTCCATCTGGATTTGTTCAGAACGCTCGGTTGCCACCGGGCGTTTTTTATTGGTGAGAATCCAGACCTTCGAGCTGTCAGACCAAGTTTACTCATATATACTTTAGATTGATTTAAAACTTCATTTTTAATTTAAAAGGATCTAGGTGAAGATCCTTTTTGATAATCTCATGACCAAAATCCCTTAACGTGAGTTTTCGTTCCACTGAGCGTCAGACCCGTCAGATCAAAGGATCTTCTTGAGATCCTTTTTTTCTGCGCGTAATCTGCTGCTTGCAAACAAAAAAACCACCGCTACCAGCGGTGGTTTGTTTGCCGGAATAAGAGCTACCAACTTCTTTTTCCGAAGGTAACTGGCTTCAGCAGAGCGCAGATACCAAATACTGTTCTTTCTAGTGTAGCCGTAGTTAGGCCACCACTTCAAGAACTCTGTAGCACCGCCTACATACCTCGCTCTGCTAATCCTGTTACCAGTGGCTGCTGCCAGTGGCGATAAGTCGTGTCTTACCGGGTTGGACTCAAGACGATAGTTACCGGATAAGGCGCAGCGGTCGGGCTGAACGGGGGGTTCGTGCACACAGCCCAGCTTGGAGCGAACGACCTACACCGAACTGAGATACCTACAGCGTGAGCTATGAGGAAAGCGCCACGCTTCCCAAAGGGAGAAAGGCGGCATCCGGTAAGCGGCAGGGTCGGAACAGGAGAGCGCACGAGGGAGCTTCGGGGGAAACGCCTGGTATCTTTATAGTCCTGTAGGAGTTCGCCACCTCTGACTTGAGCGTCGATTTTTGTGATGCTCGTCAGGGGGGCGGAGCCTGGAAAAACGCCAGCAACGCGGCCTTTTTACGGTTCCTGGCCTTTTGCTGGCCTTTTGCTCACATGTTCTTTCCTGCGTTATCCCCTGATTCTGTGGATAACCGTATTACCGCCTTTGAGTGAGCTGATACCGCTGCACCACAGCCGAACGACCGAGCGCAGCGAGTCAGTGAGCGAGGAAGCCTGCATAACGCGAAGTAATCTTTTCGGTTTTAAAGAAAAAGGGCAGGGTGGTGACACCTTGCCCTTTTTTGCCGGACTGCAGCGGCCGCTACTAGTAGACCGGCTAGCGTCAGTTTCACCTGTTTTACGTAAAAACCCGCTTTCGGCGGGTTTCTTTGGTCATCGAGTGATTACAAAGCAAGCAAAGAAAAAAGGCGACAGATTACTCTGTCGCCTTTTTTGTTGACTCATAACTTAGGTGGCGGGCTAGCGTCGTGGTTTGTCTGGTCAACCACCGCGGTCTCAGTGGTGTACGGTTAAAACCCCGACGTGCACAGCTGTCACCGGATGTGCTTTCCGGTCTGATGAGTCCGTGAGGACGAAACAGCCTCTACAAATAATTTTGTTTAAGAATTCATTAAAGAGGAGAAAGGTACCATGAGTAAAGGAGAAGAACTTTTCACTGGAGTTGTCCCAATTCTTGTTGAATTAGATGGTGATGTTAATGGGCACAAATTTTCTGTCAGTGGAGAGGGTGAAGGTGATGCAACATACGGAAAACTTACCCTTAAATTTATTTGCACTACTGGAAAACTACCTGTTCCATGGCCAACACTTGTCACTACTTTCGGTTATGGTGTTCAATGCTTTGCGAGATACCCGAATCATATGAAACAGCATGACTTTTTCAAGAGTGCCATGCCCGAAGGTTATGTACAGGAAAGAACTATATTTTTCAAAGATGACGGGAACTACAAGACACGTGCTGAAGTCAAGTTTGAAGGTGATACCCTTGTTAATAGAATCGAGTTAAAAGGTATTGATTTTAAAGAAGATGGAAACATTCTTGGACACAAATTGGAATACAACTATAACTCACACAATGTATACATCATGGCAGACAAACAAAAGAATGGAATCAAAGTTAACTTCAAAATTAGACACAACATTGAAGATGGAAGCGTTCAACTAGCAGACCATTATCAACAAAATACTCCAATTGGCGATGGCCCTGTCCTTTTACCAGACAACCATTACCTGTCCACACAATCTGCCCTTTCGAAAGATACCAACGAAAGAGAGCCCACATGGTCCTTCTTGCGTTTGTAACAGCTGCTGGGATTACACATGGCATGGATGATCTCTACAAATAAAAGCTTGATATCGAATTCCTGCAGCCCGGGGGATCCCATGGTACGCGTGCTGAGGCATCAATGAAACGGAGAGCAAGTCGAAAGACTGGGCCTTTCGTTTTTTATCTGTTGTTTGTCGGTGAACGCTCTCCTGAGTAGGACCAAATCCGCCGCCCTAGAATCGAGTGGCGCCTGCAGACGTAAAAAAAGCGGCGTGGTTAGCCGCTTTTTTAATTGCCGGACGTACGATGGATCCACCGGATGATCCTGACGACGGAGACCGCCGTCGTCGACAAGCCGGCCGTTAATTAAAAAGTTAAACAAAATTATTTGTAGAGGGAAACCGTTGTGGTCTCCCTGAATATATTATACGAGCCTTATGCATGCCCGTAAAGTTATCCAGCAACCACTCATAGACCTAGGGCAGCAGATAGGGACGACGTGGTGTTAGCTGTGCTCGAGGTGAAGACGAAAGGGCCTCGTGATACGCCTATTTTTATAGGTTAATGTCATGATAATAATGGTTTCTTAGACGTCGAGTCTTACGCCCCGCCCTGCCACTCATCGCAGTACTCTAGAAGCGGCCGCAGATCCCAGAAATCATCCTTAGCGAAAGCTAAGGATTTTTTATCTGAAATTCTGCCTCGTGATACGCCTATTTTTTATAGGTTAATGTCATGATAATAATGGTTTCTTAGACGTCAGGTGGCACTCGAGTTGATCGGGCACGTAAGAGGTTCCAACTTTAGCCATAATGAAATAAGATCACTACCGGGCGTATTTTTTGAGTTATCGAGATTTTCAGGAGCTAAGGAAGCTAAAATGGAGAAAAAAATCACTGGATATACCACCGTTGATATATCCCAATGGCATCGTAAAGAACATTTTGAGGCATTTCAGTCGGTTGCTCAATGTACCTATAACCAGACCGTTCAGCTGGATATTACGGCCTTTTTAAAGACCGTAAAGAAAATAAGCACAAGTTTTATCCGGCCTTTATTCACATTCTTGCCCGCCTGATGAATGCTCATCCGAAATTCGTATGGCGATGAAAAACGGTGAGCTGGTGATATGGGATAGTGTTCACCCTTGTTACACCGTTTTCCATGAGCAAACTGAAACGTTTTCATCGCTCTGGAGTGAATACCACGACGATTTCCGGCAGTTTCTACACATATATTCGCAAGATGTGGCGTGTTACGGTGAAAACCTGGCCTATTTCCCTAAAGGGTTTATTGAGAATATGTTTTTCGTCTCAGCCAATCCACGT
+
55?ACEJJFGFGJJHJJJGHJJJ9999GGJJIEJGJJJJJJJJGIGJBJEFJGIIDJJDGFFECBDB::9:::::CDJJE4332876653333?GHHGJJEGIGIHFEDGJEG??>@JGGA?>?FDDJ432'%%%&&&&.-)*.../9;:=9<BDECCGBCGCDE>:::5559IHJJFJHE4444JJJIJJGCDEJFHHHGEFDBCIFH9100123''&%%%&(+,22261/-+*+/,++*++--++*,...,,('))*.61((''())('%%'&&%'$$%&)11114=?AEJFHJHIDJGEE@EJEA.,,,,6---1/03<<><==??DDEIJI>666BH>ECEJGJA@@?JGJGFGFJJEAIFEHFCJJIDJII?>>2222;<>;989A:::>>2)'$$#$%''''-)&',06;445CEJED@?@DJIHGHIJJHJIFJ?BJFIHJJIGJIJFGFHJDJG44439:9866567:&%%(-035-,-,)**.+(()((&**&&%%&''&')-225:CBB;::;8989<6623:8655572111=>>IJFIEJDCC?>==>A432))))**&&&',0)(()(((-,,-789A?CCDCJFGC?EBCDG@??@JJJHJJGJFJJJJGEJGJJFDEFJIJJFFDEIEJJJHDA73/$$()@EJIHHJDCDEDJJGJJJJCCB><=<<>GEJDCFC9995531446?==>>?EG9:DBFHJGF<;;<JJJJI?FHEIFJHJJIIHJJJJIDBCC??>0.-0*))&&'%''-2;4334;J:8776537<@EEFJJJGFHJJJJJJJJJJFJGJGF>>>9421-85444445>7554568:::<=<<8;CA>631((&('&%&&*))**77*)))+879855888=DJJFHFEFJIDGJDEH<;;48DFJJJJJGJJJHAHD;>>?JJG;;?FFIJJGJJIGJJHGGJJGJJJJHJG?9EJCA533-2-(''&&*)((())+124>ABABA:5667HJJG66145'1101128:>A>EEGHHJJJJJ?@?EGJC443155785226972289CDJEFGJJJHIFJFJJFC6-&&''&&&/334***,4444610001499>?CJJJJJJGGGGJJGJHJGB5444:676:?HJDJJJGBCAEGFGJJJIJHABDBC<>C)?@>9JJJGCDB;GJJJFEAAGJIJGE>=FGJJJIGIHJJH>=2=ADDJEIFGHHJHJJDEEGG332(()-,-46?>@BBCDBEDGGJEGGEIHIJCB:**+:::BBAJJJJHJJJJJJIJJJJEGGJJ??>;===D1.*-375;@DDFJJIDGFJB@C?H::99<3.---?8:;502/-3&%##$$&'%(-3:>AA443386-,,,/0>@BEJJFAAAB=;;;@HF@ED<G78:<:;1111@A<::85225/112>>>?B:7C31//<>=?ADFIA>>>AFJB?><7<>?F88889711/0;CGDHF@@@AGCC?6GHEJIDB5544176<?41,,.//09CJEGHHB<<=BGJ>@?@FHCDDDCCEDJIFJGHJHJJEJJJJGFJI;;;;D@?<1--.550,%%&((*))/8?CB??@AGFFJJIIJHJJJJGIIGGJJGG>CDGDC=AABE=:;110044?DBCFDG@<;<FJ@?@BDGEJI<>=;>=2>=?///,)@JGHHGB@?>89<?CJEBEHJHFA<++,*()*237F@@AB?AC=?HEHEIEA@>ABAAA><;;:AAGIJJJJGHJFHJJJJJFJJFJJJIJJHJJJGEJJJJJGDCEDFIIJDGJJFHJGIGIJEHDJGJ)))(**++693322=CGJ94435=2;:,2?=JJJBDCDJJJGGJJGJJJJJFHHIJIGJJIGJJHJIJJJJEGHJJJJJJJIJJJIJGDBEDIIJJJJJHHEJHJEEIAB>448346<>/...=<<331149E?==DDJGB==DCHCD>?@HFJDFJDJJIE@??DJFIGFDB9977>?GHHJJDJDHJIGJJJJIIJJIJCBB?@=AGHGGJGBFJFHJDDDEJJGJJJFGFDFIJB?AHJIJJJIGEIFGGCEADJ@00006...6;@@DJHJJJHFA?997122241.3559;EGHDEE???;>FHCBEEIJEFABBAFGDEJJEFHIEGJJGCBBBEEBA=;;<@DGEGJFGJJHJGJJJJJHE@@AJJFJJFFFIIEFCFDGFCABIIFHDBB@ACBFEEBDECJJGCDBCDDGBDACJJJEDDDEBCDDGCBABCCGJDFEGJHEJB;89:AA@@****-('%%%((*.+)(+&%&%&')--/****0320))(:==@@CDD77F9?C77+++)0.)*;<6554:.457;6744887@ABFBGJJJJIJJ@?>??@=G@??>=<@=<;44JFIJIGEGFHCCGFJDCBB888<DBDEBDDGFHJEJIHDCFJGJJIEBBEJFIJIGEEI?E8...B<7**==>BACGIGHECEHGJ::::<DHFBBCJJC::::BABEJJJJC>==5---/@))))),,.+./%$$,8.<999;D?BJHJGJJHGJFIJHDDIGJGJFGGEDFGJJIEFEJJIFGGFHJJFGJJJJFJIJJJHJHIGJGJJJJGC779GJFGIABGDIDJ?88.---AAA>ACCB:9556697:88:<--,,-/4444455888,*&&(&)*+*'')5457658533298///,,)(()))()+(34<<;:3CEIJIJJJJJJJJJJJGJJHJGJJJGJ<<;<CIEIJEDEEFFJ::::JIJIJ....57-/---..2226@DGBEIFJJFGJJGGHEGJIEDDDDIHJJIJFJHJJGFJIJEHGJ>>>?HJGJDABA@;;;IG8666HHHEDCD))))35<<J@<;;>DF9;CB?=>@IJJJJJJFGFHJJEIJFJFJHJJJJJGJEJGJJFDDGGDGJJGJHIFEG1111@3(''(99.)),/1/(435;AGDJEHHJJGJ?>>?FFABBDE:78////5ABJDDFDGFHCBAB=<*)''$$$&87699<=ECCGIFH?<<=G@EAC4;=@>97+***017542511536?CDDJJJGGGFIFHJJJIJEEGJJJJJHJJJJJJFDHF:::66..//C:54../92000@JHCGIJA><<<>;1331113''''545677:;:0)*35;)((():9:<<JGHF>;7886+**(*)(+,75544;*()52224@CA8(&&/1245AAFFEJFJJJJGJHIJJJJJEG?IEJ8321----?HGJIDCDDJJHJJJJHIJGJEJJEDCEJJ888:BBJJIJGDHDJFG4444=9-,,,,99;EIHJJJJJ;+++8?>@BFCDIJJIJJIJJFJJGJIJJHJJJIJJJJEEDJIJJJJIGJJJJGDJJJFJJHJJJJHFBBBBJJFJHHJJJGFFEGJHJE;=;0999=>9;;88850113=;=JIJFHJG::;;JFGEHDBD@CIBGFJJEGH9999JCAABDDA@@AB@=-***()*+CIJFJFIJJJJJBFJDJJJJJGHFJJJJ75-JGDHJDFEHJEJGHJEDCEJJEIJEFFGJFIJHJJJJJJJJEDECG8888DBG=AFFJFJJJJGGF?6CCD?DA=BEEIIIJJJIGJJGJFF<<<<JJJGJHDDG@ECDDFJJGGJED@AGJIIIJJFHC?987:<<>ACBBCFJFFFJHJHJI@???FJEFCBA''&%')()*++,,.84(''5=:@EHFHGFJHJJIJIIJJHJHHGJIJHBCBAJCJACBEJH@@@@J...JHJFJJFJBF)))FHFIGJEGHJJHFJHJGHIHJB@@CCJJJJJFCDEGFJJFDHFJDF@<=JJHJFJJJJJJJJJHFJICEIGJHJJJIJIGIJGIJIJHJFIGJIFHJHJJHGGHD?@@AIJHIJJJIJFJJHHECDCE6544=/-,.6,*)*+,7522@EGFDJGDC@??E:9<<B=<<<@E8777<-+++34444JJEJHJIJIJJIJIJJEGDDGHJJIDIJCFFJJJJJIJJDCCEJJJIFGG=532/+)))'((()+&(<=EFGJD@@AJJJJGGJJJJGFJGHJFJJJHJJIEDBEHGFFDAAAJA?6---0@EI;677?77?B<733,)''*+<JHDA@=4445:<111++**0..39=CD@AJJJJJJJJJJJJJEBCCJGJJJFD>F4665237--***((**))(((%&&',-/003444.-.*.-021100<;=>GIHFGEA@BAAA@EFBCEBGA?GEHDE222CBACAB6666>>BJJEGJIJGGDDJEE187,+++211/(%%+('+***+412,',-1166?DEGJJIHFGECCBA31125;:;>ABA544334;99<<8//-00-./+*789DGJHJGJGEHGJIJGHJJGGJ?@?@CDEDIJHJGJJFCCJJJJFDFDJJJJJJEEFGHIGJHJFJJEIHIJHJGEJEJGHIJIJJJHJIFGHGJJJJGBBBAJDBA@@?@1222;;3JJA=<;;4557:99?=@?=6662JGJJDCFJFJJHJJJFJDHDAC@?A?ECBGIFCBCBCDJJJFHJJJHJJHFGEJJJJHCCCBCBBDGEJIJB;;<=IGJGFEIGFJIFHGGJJJCCD??>(().&&@?A@BDAAA?@<,+*')*,1+)(&('('&&&%%$%'*/499:;3332446685531-0557><::77794446-./,,-+&&'AJFHCB21/-.1256446752---,++++&&&&&%($(*+*../,++,.4612??@AC>>>DJJJJGCFDIEJIEF3338AJEAB6631102207BGJDB@@@?JJFJJFGCGCB@A><:5445;99:68:>CJJJJFJJGJJIJJJJFIJ@?AJEJJIFHF=?JJJIJHFJGHGHJJHEJGJIGHIFJJFJJHEB;:83330112=6255AEHHGJBAC<;9-,,,.--0(467:;<AADECCDJEGJJDBBBABBC0,,+))''&'(00@BAAA?=<=DGGIJJHGHJEFBBA?@AADCDIGJJIJDCEEJJEFHJCBJEGDBABFEC>86657;>?5<<@B9877<=>A@<<<ADJFFCBBBBB433257C@ACCGJ@?>?>533=>4GDIFGJIJJJJBC@@FHJJJEDHED@<<<<@>;94?*),6-01:99:CEFIEDIIJJ@=>JI<88899??FJGJJJJHIJFEJJEIFEHFFEC<500-,31089('&&'11*(((>BFF;::@FEE?@@@JCCCDFB?ABJJJJHJJJIJDHDGHEGC>****....,,,,557733-,/*(((57;=E?>?AJFJJGHIJIJEEGJGGIJJGJGFHJHIF<DDDJHGJ555566.*+10140///87559<?7666FFCJDIJJGJ@>?<9?EFDGHH>?;,,,,-11.//.../.--)(*'&$$$$$7CAAAA?>=6548??CCHFIJJJJIJJJJHJEJEEBA@?86545FBCFIHJHGJIJGCJ:AIGJJJGJGJJJIGEJJFEEJIGHHDDCHJFGJJGJJJJJJJJHJJJF==BJDFEFF==;39927>BDI@>??DFEHCCCD55:CJF>=::<<??>11/55783---/><66667;?>@AAFIECDEEDHCGJGFHHHJJJJJJEB433388<>?9999GGGEECEJGJ2226B?>;8788===<ACEIEDFHJHEIGCDEFJFFEIHHAA89A<H<A777A:<?>>==BBDEJFJFIHF>?>?JJHGJJGBDCBE@?A;98:=;;89777>>@@?EGJEHGECFGJJJAAAAJJHHIIGA?@@IBEJJJGGIDFGFJJJJJDFJJIFHHGDBJJG?><22256EJDCEFJIFGJJJIJHGE?@AAEFCFFCBDDDFJFFDCDFGDHDDFEFFDHJIGJJEIJHFBECIJGJJJJEJGJFFJFBA@@B@AAA?@BE@@>>@CE@==A@?:::AGDA@@A@BGFFDJGJHJJHEJDGJA>?>HIJIJIEJJGJHHFDHEBDCCIJBBBECJJCE>=:;:5433134@HCCBCEHJHDEEC@A@@EFBEDJ<A=620--42)'&*)()*(*)-/,*)&'&-(.14....==;785,)((),*1*'%&'()*()*:AGGEAC>?AC>>?>BA@;6/../2/0:;++++@ADEC==<99;=?@?@?@CABJHJIA>>A000=98/.33,(((300,,,-006&$$(&$%%%'''))+))()*+,-,+++--''0+/)))/9;ABD@/..-)()55::<CAB?>?>>@DFFCIEGFCCBCFEAA5)(($%%&$$$&'&56793000:?:77769;;;?HFJGFJJJJA><<;:<>BHCAFBA@ABAEDFDEFEFJ@@A@>;<6/,''((--/2253//'''&&%%%(&)++/6;BABDGDJHECCG::6;:;<'''&'%%&&&&'*+457****,,,''')+,,?=954478:?CEJJJJJJFHJJHFIJJJJHJGBBBCJ>>>>?>>IJJGIFJJ=<520+*('''68;<>:877:=>>9FA?=5555545?DGIJJJJJJJJJA><:::4355?@<9,+*-*+--EDA?@@JJJGJJJJHJJJJFJJJHJJIJJHJE<74225ADFGIGGFDFJJHJJJJIJJJJJJJFHFDIJJJJJHGEJGGJGJJJIJJJJJJJJJGIJHGIGAABEDDDBDFEIJGDEJGJJJIIDGBED@@;:;;CHJ?:43=ADJA@>:,,(())))+&8==>;>@A?>>>@@A5445<DC?@CJHF>FGJHJJEGJJJJJHIJIEJGFDIJJJIJIFJJJJGGDJIGJDCEFHJIJIJJJJJJIJJIJFJJJJJJJJJJIJJJGEHJEJGJJGJFHIFFFJEEJJFDCB??>@A:7;33>=00023375+++,+99996;;<;;7//238787<>:BD=8777A:;JE3333=BJJJJJJJJJGIECHFJHJJIJFG@@@DHIEJFA;99.+68CFEDDFJGGJJJHJJDFCCEFJJFJJJJHJJFBC?@AIHJJ?>>778GJEEEGFJHIHHEJIJJJDCA@8((((30.*)+.5766?722;BEGEDA?=>?A(&(*011103<5./=>EFJJJJJHJIIDJE<GEEJJ>9;@?<<?<=>DJJJJJHJEGHCB>?JJHBHEECABEH:;;4FFEABABGJJJEIDDCC0//097('++=(----119'''*,++,))'))=@>>@=<=<0...''(HJJJJGJJJJJJJJGIHJJGJJJGGJJJIJFJFJJJ6666EFBBGF<<<<JIIJJCGEDJGGIEJHJGJFD@651123634?AA@CCJJHJFICBCHJDJHHEJGFBA8-+.,,/@AFEJIDG??>>DCFIJHF@>==BJGIFFGCEC=::BJECDDGB>>76334478752236,,,-.*)))*''&&'('%$
@Glass_T7V_21_D3_14_6_23
GGTGTTGGTATTGTCCAATTAATATTTTCTCCATTTTAGCTTCCTTTAGCTCCTGAAAATCTCGATAACTCAAAAAATACGCCCGGTAGTGATCTTATTTCATTATGGTGAAAGTTGGAACTACGTGCCAGGAATCAACTCGAGTGCCACCTGACGTCTAAGAAACCATTATTATCATGACATTAACCTATAAAAATAGGCGTATCACGAGGCAGAATTTCAGATAAAAAAAATCCTTAGCTTTCGCTAAGGATGATTTCTGGAATTCGCGGCCGCTTCTAGAGTACTGCGATGAGTGGCAGGGCGGGGCGCGAGTTCAACGTGTAAGAAGACTCTATAGTGACATTCGTCTCAAAAATAGGCGTATCGCGAGGCCTTCTCGTCTTCACCTCGAGCACGGCTGACACCACGTCGTCCCTATCTGCTGCCCTAGGTCTATGAGTGGTTGCTCTCGGATAACCGGGCATGCATAAGGCTCATTGTGATTGTCTCAGGGAGACCACAACGGTTTCCCTCTACGGAATGATTGTTGTCTTAACTTTCATCAGCCGGCTTTGACAGTGTCCATGTCGTCAGGATAGTCCCGGGCATCGATGACTACACTGCCGGCAATTAAAAAAGCGGCTAACCACGCCGCTTTTTTTTACGTCTGCAGGCGCCACTCGATTCTGGCGGCGGATTTGTCCTACTCAGGAGAGCGTTCACCGACAAACAACAGATAAAACAAAGGCCAAGTATTCGACTCAGCTTCGTTTTATTTGATGCCTCTCGCGTACCATGGGAATACCCGGGCTGCAGGAATTCGATATCAAGCTTTTATTTGTAGATCATCCATGCCATGTGTAATCCCAGCAGCTGTTTACCGATTAAAGGACCATGTGGTGTCTGTTTTCATCTCGGAATCTTCGAAAGGGCAGATTGTGGACGGGTCATGGCTGTAGGTGAAGAGGAGGTAAGGAATTGGAGTATTTTGTTGATAATGGTCTGCTAGTTGAACGCTTCCATCTTCGATGTTGTGTCTAATTTTGAAGTTAACTTTGATTCCATTCTTTTGTTTGTCTGCCATGATGTATACATTGTGTGAGTTATAGTTGTATTCCAATTGTTGTGCAGATCTTCATCTTCTTTGAAATCAATACCTTTTAACTCGATTCTATTAACAAGGGTATCACCTTCTAAACTTGACTTCAGCACGTATTTGTGGTTCCCATCATGTCAAGATCTAGTTCTTTCCTGTACATAACCTTCGGGCATGGCACTCTTGAAAAAGTCATGCTGTTTCATATAATCTGGGTATCTCGCAAAGCATTGAACACCATAACCGAGAGTTAATGACTAATCTGGCCATGAAACCATATTTTAGTGCAAATAAATTTCCAAGGGTAAGTTTTCCGTATGTTGCATCACCTTCACCCTCTCACTGATGACAAAATTTGTTGCCCATTAACATCACCATCTAATTCAACAAGAATTGGGACAACTCCAGTGAAAAGTTCTTCTCCTTTACTCATGGTACCTTTCTCTTGTTTAATAAATTGTTAAACAAAATTATTTGTAGAGGCTGTTTCGTCCTCACGGACTCATCCAACCGGAAAGCGCGTCCGGTGACAGCTGTGCACGTCGGGGTTTGTACCGTACACCACTGAGACCGCGGTGGTTGACCAGACAAACCACGACGCTAGCCCGCCACCTAAGTTATGAGTCAGAAAAAGGCGACAGAGTGATCTGTCGCCTTTTTTTCTTTGCTTGCTTTGTAATCACTCGATGACCAAAAGTAAAAACCCGCCGAAGCGGGTTTTTACGTGAACGGTGAAACTGAGCGCTCACGGTCTGCTCGTAGCGGCCGCTGCAGTCCGGCAAAAAAGGGCAAGGTGTCACCACCCTGCCCTTTTTCTTTAAAACCGAAAAGATTCTGGTTGTCCGGCTTCCTCCTCGCTAACTGGTTCAGCACTGGCTTCGGTCGTTGGGCTGCAGCGAGCCATTAGCTACGCTAAAGGCGGTAATGGGTATCCACAGAATCAGGGGATAACGCAAGGACATATTAGAGCAAAAAGGCCAGCAAAAGGCCAGGAACCGTAAAAAGGCCGCGTTGCTGGCGTTTTTCCGCAGCTCACCTGAGCATCACAAAATCGACGCTGAGTGAAGATGGCGAAACCCAACAGGTTGTCGAGACCCAGGTTGCCGCTGGAAGCTCCTCGTGCGCTCTCCTGTTCCGACCCTGCCGCTTACCGGATACCTGTCCGCCTTCTCCCCTTCGGGAAGCGTAGCGTCATGGCTGGCGCTCTGTCATCTGGGTTGATGACCGTGATTCGCTCCAAGCTGGGCTGTGGCCCGACCCCGACTTGAGCACGACACTCGCCCCTTATCAGGTAACTATCGTCTTGAGTCCAACCCGGTAAGACACGACTTATCGCCACTGGCAGCAGCCACTGGTAACAGGATTAAGCGAGCGGTGTGGGCATATTCAAGTTCTTGAAGTGGTGGCCTGACTTCCAAGCTACGCTCGAGACCAGTCTGGGTGCTCTGGCCTCTGCTGAAGACGAGTTCCTGTCGGGAAAAGATTTCGTAGTTTTAATCCGGCAAACAAACCACCGCTGGTAGCGGTGGTTTTTTGTTTGCAAGCGGCGAAGTTTAAAAAAAAAGGATCAAGAAGATCCTTGATATTTCTCTTCAGGGTCTGACGCTCAGTGGGACAAAACTCACGTTAAGGGATTGGTCATAAGATATCAAAAAGGATCTTCCACCTAATCCTTTTAAATTAAAAATGAAGTTTTAAATAAATTAAAGTATAACGTTCATCGCAGCTCGAGGCTTACCGATTCCACCAATAAAAAACGCCCGGTGGCAACCGAGCGTTCTGAACAGATCCAGATGGAGTTCTGAGGTCATTACTGGATCTTGACAGGGAGAATGCCGACGAGCTGAATGAAATTACACCGCACCTGCCACTCATCGCAGTACTGTTGTAATCATTAAGCATTCTGCCGACATGGAAGCCATCACAAACGGCATGATGAACCTGAATCGCCAGCGGCATCAGCACCTTGTCGCCTTGCGTATAATATTTGCCCATGGTGAAAACGGGGGCGAAAGATGCTCATATTGGCCACGTTTAAATCAAAACTGGTGAAACTCGCCCAGGGATTGGCTGAGACGAAAAACATATTCTCAATAAACCCTTTAGGGAAATAGGCCAGGTTTTCACCGTAACACGCCACATCTTGCGAATATATGTGTAGAAACTGCCGGAAATCGTCGTGGTATTCACTCCAGAGCGATGAAAACGTTCCGGTTTGCTAATGGAAACGGTGTGACGAGGGTAAACACTCCCATATCACCAGCTCACCGTCTTTCATTGCCATACGAAATTCCGGATGACATCATCACGGCCAAGATGAAATGAAGAGCCAGATAAAACTTGTGCTTTATTTTTCTTTACGGTCTTTAAAAAGGCCGTAATATCCAGCTGAACGGTCTGGTTATGATTTCATAAACAAGCCAAATGCCTCAAAATGTTCTTTACGATGCCATTGGGATATATCAACGGTGGTATATCCAGTGATTTTTTTCTCCATTTTAGCTTCCTTAGCTCCTGAAAATCTCGATAACTCAAAAAATACGCCCGGTAGTGATCTTATTTCATTATGGTGAAAGTTGGAACCTCTTGCGTGCCCAATCAACTCGAGTGCCACCTGACGTCTAAGAAACCATTATTATCATGACATTAACCTATGAATAGCGGCCTATCACCGAGGCAGAATTTCAGATAAAAAAAATCCTTAGCTTTCGCTAAGGATGATTTCTGGAATTCGCGGCCGCTTCTAGAGTACTGCGATGAGTGGCAGGGCGGGGCGTAAGCTCAACGTATAAGAAACCATTATTATCATGACATTAACCTATAAAAATAGGCGTATCACGAGGCCCTTTCGTCTTCACCTCGAGCACAGCTAACACCACGTCGTCCCTATCTGCTGCCCTAGGTCTATAAGTAGTTCTGGATCATTTACGGGCATGCATAAGGCTCGTATAATATATTCAGGGAGACCACAACGGTTTCCCTCTACAAATAATTTTGTTTAACTTTTTAATTAACGACCGGCTTGTCGACGACGGCGGTCTCCGTCGTCAGGATCATCCGGGCATGGAATGGTAACGCAGGCAGTCAAAAAAGCGGCTAACCACGCCGCTTTTTTACGTCTGCAGGCGCCACTCGATTCTAGGCGCGGCGTTGTCGTTTGTTGAGGAAGCGTTCCAAACAACGATTAAAACGAAAGGCCCAGTCTTTCGACTGAGCTTTTCGTTTCTTTGATCCCTCTAGCACGCGTACCATGGGATCCCCGGGCTGCAGGAATTCGATATCAAGCTTTTATTTGTAGAAATCATCCATGCCATGTGTAATCCCAGCAGCTACAAACTCAAGAAGGACCATGTGGTCTCTCTTTTGGTTGGGATCTTTCGAAAGGGCAGATTGTGTGGACAGGTAATGGTTGTCTGGTAAAAGGACAGGGCCATCGCCAATTGGAGTATTTTGTTGATGATGACTGCTGCATTTTGAACGCTTCCATCTTCAATGTTGTGTCTAATTTTGAAGTTAACTTTGATTCCATTCTTTTGTTTGTCTGCCATGATGTATCATTTTGTGAGTTATAGTTGTATCCAATTGTATTCAGAATATTTCCATCTTTTTTAAAATCAATACCTTTTTAACTCGATTCTATTAACAAGGGTATCACCTTCAAACTTGACTTCAGCACGTGTCTTGTAGTTCCCGTCATCTTTGAAAAATATAGTTCTTTCCTGTACATAACCTTCGGGCATGGCACTCTTGAAAAAGTCATGCTGTTTAGTATGAATCTGGGTATCTCGCAAAGCATTGAACACCATAACCGAAAGTAGTGACAAGTGTTGGCCATGGAACAGGTAGTTTTCCAGTAGTGCAAATAAATTTAAGGGTAAGTTTTCCGTATGTTGCATCACCTTCACCCTCTCCACTGACAGAAAATTTGTGCCCATTAACATCACCATCTAGGTAAGAATTGGGACAACTCCAGTGAAAAGTTTTTCTTCCCTTTACTTAACTAGTTGCACTTCCCTTCTCTTTAATGAATTCTTAAACAAAATTATTTGTAGAGGCTGTTAGTCCTCACGGACTCATGGGCCCGAAAACACATCCGGTGACAGCTGTGCCACGTAGGGTTTTGTGCGTACACCACTTAGACGCCATAATAACGAACGAAACCACGACGCTAGCCCGCCACCTAAGTTATGGTAGGAAAAAAGGCGACAGAGTAATCTGTCGCCTTTTCTTTGCTTGCTTTGTAATCACTCGATGACCGAAAGAGTTGAAAACCCGCCGAAGCGGGTTTTTACGTAAAACAGTGAACTTGGCACGCCGGTCTACTGGTGCGCGGCCGCTGCAGTCCGGCAAAAAAGGGCAAGGTGTCACCACCCTGCCCTTTTTCTTTAAAACCGAAAAGATTACTTCGCGTTATGCAGGCTTCCTCGCTCACTGACTCGCTGCGCTCGGTCGTTCGGCTGCGGCGAGCGGTATCAGCTCACTCAAAGGCGGTAATACGGGTTGTGCAAGGAACTCAGGGGATAACGCAGGAAAGAACATGTGAGCAAAAGGCCAGCAAAAGGCCAGGAACAGTAAAAAGGCCGCGTTGCTGGCGTTTTTGCACGGCTCCGCCCCCCTGACGAGCATCACAAAAATCGACGCTCAAGTCAGAGGTGGCGAAACCCAACAGGACTATCCGAGACCCGAGGCGTTTCCCCTGAGAGTTGGTGCGCTCCTGTCCGACCCTGCCGCTTACCGGATACCTGTCCGCCTTTCTCCCTTCGGGAAGCGTGGCGCTTTCTCATAGCTCACGCTGTAGGTATCTCAGTTCGGTGTAGTTGGTCGCTCGCTCCAAGCTGGGCTGTGTGCACGAACCCCCCGTTCAGCCCGACCGCTGCGCCTTATCGGTAACTATCGTCTTGCAGATTTTTCCAACCCGGTAAGACACGACTTATCGCCACTGGCAGCAGCCACTGGTAACAGGATTAGCAGAGCGAGGTATGTAGGCGGTGCTACAGAGTTCTTGAAGTGGTGGCCTAAGCTACAGGCTAGCTTAGAAGAACAGTATTTGGTATCTGCGCTCTGCTGGAGCCCATCCTGAAAAAGATTTCGTCCTTTTAATCCGGCAAACAAACCCCCGCTGGTAGCGGTGGTTTTTTTTGTTTGCAAGCAGCGGATTTTACACGCAGAAAAAAGGATCTCAAGAAATCCTTTGATCTTTTCTACGGGGTCTGACGCTCAGTGGAACGAAAACTCACGTTAAGGGATTTTGGTCATGAGATTATCAAAAAGAATACTCACCTAATCCTTTTAAATTAAAAATGAAGTTTTAAATCAATCTAAAGTATATATGAGTAAACTTGGTCTGACAGCTGAGGCTTGGATTCTCACCAATAAAAAACGCCCGGTGGCAACCGAGCGTTCTGAACAAATCCAGATGGAGTTGTGGGTCATTGCTGGATCTATCAACAGGAGTCCAAGCGAGCTCGATATCAAATTACGCCCCGCCCTGCCACTCATCGCAGTACTGTAATTCATTCAGCGTTACTGCAGTGAACATGCAAGGCGAGTGGATCGAACCTGAATCGCCAGCGGCATGGGCGCTCGCCTTGCGTATGATGTACCATGGTGAAAACGGGGGCAAAGAAGTTGTACCATATTGGCCACGTTTAAATCAAAACTCGTGAAGCTCACCAGGGATTGGCTGAGACGAAAAACATCTCTCAATAAACCCTTTAGGGAAATAGGCCAGGTTTTCACCGTAACACGCCACATCTTGCGAATATATGTGTAGAAACTGCCGGAAATCGTCATCATCGCTTCCAGAGCAATAAAACGTTTCAAGTTGTAATGAAAGTAATAGTAAAGAGGTAAACACTATGATATCGCCAGCTCACCGTCTCTTCATTGCCATACGAAATTCCGGATGAGCATTCATCAGGCGGGCAAGAATGTGAATAAAGGGCAGGATAAAACTTGTGCTTATTTTTCTTTACGGTCTTTAAAAAGGCCGTAATATCCAGCTGAACGGTCTGGTTATAGGTACATTGAGCAACTGACTGAAATGCCTCAAAATGTTCTTTACGATACTG
+
)()(''&''(''%%%%%%''))-/..2DDJDFD@ABF888?A?=7=2-333,,1;<<<EFIJEDJJIBAB?;;;JJJJIDBAB=87723(((03541295:45AAEDDEEABJ<;3+*))''$$$$%**&'((+,288:?ECDBFHGJIFIJJHJBAABC-,3>CDEBFHIJHHFJHHJHHGJEGGJJGJJGIGEGHJJJJFDGFGJJFFDDJC@@B<=<<BIC@=@?=FJJJJJHGJFEG63EA@AJGGDHJGCABA?+(((6756334+++,:;85(<;8:::@B<=>DFCC@@A5443:;@@53355/,&&&&)&)+++.++*)*+*(&#$$$$%%$&%&&%%&%$$$%$$&(-/0,,1297773--(')/./*/(&&&1455@>?>ADECEJ44102242228ABHIGIBDCEJEDEEFFJEEEFGBBCHJJJJJ;;<BCCBCD<:30)''&+*)'%''.0//..**(((((+'%%%%''&%&$$&''(-.5??:994655:9879D;;;<11'&%$$%&(&%%'%%%'%%%$'''''&%%####%%&%'(($#$$$$$&$##$$$&&&'(-,--'&%%(2(67;87.))(&&%&'*('''*//=@??@@BCDJJJJFDDEEGGIJHJIHE;:55+(+3=?3102456==<?=;84+++('&%&&&'/29999CDFHFEHDBA865412@BDBGEDCDDBCCCEC999;6660//0)''++%%&'*-****1,,,+*)),,&&$$($27;AB@A@DCGDA>42**(%%059;:99)(((+&''(--24:FEDDJCDJEHG;:::EJEEDECA@?=??ACB,)'**543386665++++-4***+.,))(%&&&&''))*)%%$%$$%'*''%$&%&&%&$%$$$$%&*&$$$%$$%&(*+**)-67>EC>=442121+)*(($$%$&%%%''''&%$$$'&')*('&%$########)**'&%#$$*007<=<==??;:::?8666;>>AJJFDBCBCA<=HJJ2'&''=?>@CFHGJJGJJJJJGJJJJEE@AE@?DFIIJJJJJJGJEDIIGJFEHHGHFIIGIJJFJJFDGGJHIJFIJHFG>6680.'&&&('(()&%%$&$%'&'&&'(&)+-/1+**,(((*865:?GHCBFJJJEFJFAA@?5459:9:FJJJIJJJJJGCFB;1/-**+-)%%%&('''()-**)((%%'$$$%((+'*'&'&'%$$%&%$%$#%*)269:<5DFJGFHJJJFJJCCBBGFHJHJIJEJJFGGJIJJJIACBCAE?78=78712)+26=<=?A>>;::9?>@JJFJFFDDGBBBBAAA@<1*(()''&$%%##$$$%&$%$$&'+-*)(,)&%%$%%%'$#&,59:;>=<;>>5)&%%&)*21279@DFAE8DEEJJFIFEHJEFFB946<<>A74+&'(%('%&&&&'+*))),.*+046>C@GJEFJHHFIEIJIDFG6///)((&())*/;/A@?A@A@AIGCCECCECECAA7@55)8>722332344450.8:01.,-,//1165110-%$$$$'.157<BA=9;<>BJJGGHJHHHJIFCBBFIJGJE@@>??1021'((&&&(*,567(''''(3658A?'''**-''+/249=>>JHEGFFGDCCBFHJEEDFFJJHJGCCBDEI;75422-,+0.3679CJAA@ADEJJC==CCGEDBCAA6559:59''')00/-1794335,++((&')''(&*)))))--22-55656633::<9?@AGCJDCFFGJHJEGEIJGJIJJHJHC766;800006:=ACDCAA><89952..))('$$$&()(((&&%$$$&&&')*347.+(').0111CGFDDJFJJJHJJHJHCBDJJJJJJIEBDCEFFJEEDDJJFJJIE9ECIJJ??@JEJJGJFCCCJJJ@C@..()/100..,,+-;7787+**(((&$$%&%%%%$$$%%&$$$%'$%&&&*+*&&&':76223''''/&&%##%''%%%(%%&,/-++*&&%)))/*****10/454&&&'+:7/-+*(('&''''&''()&&&&)))+0::;<DBIJEHFJEJJEEDD>@?@=@>ACJIEGE?>>>BDEEG4444==:8./-''$'&'&%&&&,))''('%%$$'()'%%%'&&$$%&&%%&%$$'****---/))(''(&'&'&%%%&%%'&('$%&$&&%%%&%&%###$((+.1:=>J@@@DGGIFFG?GADFJGEHHIEEDJB>=>@==78660/)++)*(+((//.0))((*,)'&&$#$$%$$'$$&&'')'((&&%&%#$%&%#$%'%#$$####$#$%%'&%&%&%$&%''%().--(%%%&&'%&&(&&&'*%$$$$%%%'%'(''*+*()-&(/(&''@EJEDEEEJGJJJJJJJIHJHEEEGFEJJJHDEDCIGHHJGJEFJJGGJFJGGFHJIGHHHJGHIIJJJFIFC>9:.,,,+*'&(%%%($$$$&$%''(*''''(,3.)))%%$#$$$$$&%$%%&&'&&$$&%$$$'''(&%%(''''%$$#$$&(()'((*0-*)((%%%&&'%&'%%##$$&(,++&%%$####$$$%'&'))+)*-./.--,05<;=??DDBFHGEFEJEE=;6<D@B>>?B@>1001))()+*'%%&%&&,-,.130-)*%%''*,****22/('&&'()''$$%#%%$&(%%&'+//.''''(*'+&$$(0.---3684/BAB7:44&&&+))*///.--'%$%*12+)*)(('(%%&&((,/457>JGDFCGFHJJJJAABCIBC=))),%%%%&$%&&%%%$#%$%&%$%###%''())))431/)('&'(-)+&'44=>ADIGFJIGJJJJGJJGJ4445'''(..//665777/-..HJGJJIJGJJJIJA?@EF:7778DI<;::75*&')'()))(&&%%%%$$$%%&&)'$%%&$#%%'&((()%*(''(+,--899@ECBCDECD=<<9;;;..-%%&'378:?EHHGIJGFJFIDB@ADE?666CJHGFJGIJJJIJJJJJGEIFJJJJIGGFJHJJJGJFGECC3332@;;;<EJJJ@@JJEEJGJJJHJEIJHC=9498:;1/.*+,:2,*(*+'($$$$$$$)*78:HJEDCBDCB===>JJJJJJGIJ?55=7;*&&&''''(44432574(((();<?GJJDJA?@<?<<=<GHHGB;>?A7556IJIIA?@@JIJHJJIJJIE@?ADGJIJJJJJIJJGEHJGJIIJJFGGFEJIGGGHDCIDC:66>?@?:892222>CAFB:56<;A@:77600012;AE@88701++./=5-*'&&%%&)-)(')''%%%$$$%&&%%%$%%%$%.&8:;>>>=9<;DE==IIJJJHJJ?HFEJGJJJIIGJEF@//*&%%####$%%%%%%$$%)(''()&$'+'&%%%(''())(*''')%%%%&%$%%'&(//044896/GGFFB@><9>GJGJJJJIJGHJJJFD@HIJDIGJ222,+))*)()%$$%&&&(%$$$##$$$$&*<;;;;DEFHHGIJF>AA@=;0/3112115888DJJGFFFGGDBBABJF<><>DFBABCJJEGJFGJHDFEJEFJJJGDDJGJJJFJIJHFFIJJJJFGEEEGJJGJFGJFIJJJJIFDGFCEJG;;;<FJJJA668669:CCI****<;;?>><>ADDED982(('',-10-45677;>C<<<<BCE>?>>6..%$%&/18BHJEGJJIJJJ::55559>877-,,.1('%$&()('+.10/019892+,:;:A?>@=?D9002@<>@JJJJJJHJJJDBC=;AB85?A?@A>=////2-,,-01--,,23ACD@@@@ADCCDHFGJGFIFJGE<<<<C::>??9<;>B=;;821121100,,'&&')133BGGFFJHHDJ?66458400/0BGJJGHJJJJJIJJGJJHJJHHHGHIJJBIA?<<=>>B<<<902134@DDAAEHJHJJJJIJGJGHGGCDG=<422256<<<>88??BA32'''''&&'&$$%$%&&&)++5<=AB<;;;EJD;999DBBBCD::::<***)---4FDC>=:<;<@?@@IIGJIAFDFJHJJJGGJJJGE?C<5HF<<BFJ;;4?821,&&''+/12179;BBBDJ?>>AAC?BBB?>31101.+***+-,/289352/**.+((('&&$%$$'&'%$$%&(@A@A@AADIFDFFEEEDD::97/3;@><<>@JGEEEGJFDJ<<<0**'(&##%'&%%%%%%))(+'%%%)(''$$%%%$&&&%%###$*)('(%%%(&&1<=?CFEJJFJJJIFDIGJD:9::5440-,2.,,-/>-++++23++++>=;<=?>@@<<988***))()*'(98;<<FHEDFC??@?@@DHGHA@?@?5185100.,;**(&&&(6666<>AGJEEDJFGBA@7651111111*-2467HB@??@=77E@A??DJGFJGJDEEDBJ6....:7:860012/89:@JJHIJJEECCJJFJGJGIGHJJJJJIJJJJGE<<<;?FJGJEG999:HGDEH@A@>A@@82.0,++,/4110-+*))*)'&%%&'%&%%(*++8@ECBB><:6>IGHHJJIGDFJJHEJJBAGJJJJJJIEJHFDHGE>???FIFJJJIJJIFFDECHDEAA>11/-.-('''()+*,+,,,,,211%%%%&''')(()()''%%%$%%&'&&$%%(+('&&'%&&,,16?A0///0>==;9<@?IFEDFDCDGFE::9:HFEJGJJGJJJJFEGCGHJHIJJFDDB?@HHIJDDHFGDDEEDDCGJGJDEJHIIIFJ=;DJJHJHH==>HBDJJGICDA=<<=GHJJJG>>>?HJCBDDEBEDEI@CCCGFGDJFJFEC@@=3'&&&&'&&&)(%&'/((....:<AGJFJJEFJGFJJHFGFJGD@@@BIIJJEJFEGEIJFJECFDDFDDFEFFDJJJJHA@@JJFBFJDEDGJFEGHJHJJFJC@CBFIEIEFFJGFC<>FDHJJFJCC@9:91*'+6>?C@?ACHHHDEHJFEJGHCHFGJGDDGEHJHEFDHEDFD>>?=0*%$$$%&'&)(+/65*))*-,-../-/200,,)())*(&'*)+/(&&&$$%'&&&'%$$#((&).+3*+,,-;4?IGHDGIADCAEJDCGFJDFEGDIGIC@AB?AA><5%$$$&*'&)$$$$&'%%%%,+--'''(98555678122276('')'&&&('')*((),24360,(()**)((*%&&'$$$%$%%%&$#######$&''',<;8988:<FC@5666,,./:::85347598+++1/12:<DBA=<////1--.331-,+,,+*+-+98.))+*787.8::EEHEEEFICFEIJJFH?G0..12('''%&'-C=:7552.>@CECBBBGJJEAA::++*)(&%$&(*&)'$#$%$$$%132/.++,(**))))*:=A999CCBI<<>BJEDCDJFDADDGA??@ADFDGHJ???>EC<;215>=B<:9,(@EHJD@AACJGAA>53330@EBBFABHHIGIFFHHJDJDCCDJJFEGGFDBCDDJIFFGHGIAA?@FJIJGHGFGDBBCB0///5..-+.0,,,,7<<<BB:;:(((%&%%'&&$$%%$#$%&(('&&)+2JGE222188:EDGIDCEC=<<;5445569EEFFI@@?@JCDA=:-,./).'''..78HJIFEHDCECIFIB544356522+''(**,0-,,,;<;@CBABEDEGH<=641..3<FEHIJJEIHFHGJIJHFFFFHDCA:99B@87----333;<:;(('%%)'),()))-,,,(%&()'%$$%%%'&#$&&$#%&%$$%%%5=@DJJIGIFJDDEI>==GEFFFJIJ::89<:@D<F;;68;-44@FGDECDDEJFJJGEAB557:99:;541111+'''(*)(('&&%'*'''(3%%$''(0<?BFGCCCDJGJJJJDFGHJGJJFJJGFA?>;9769;:00.0;=>@?@@DCICEB+6664.01*+0CJFHHFF@@>??+(&%%''(*++-*76741/.('&&'(+*+/33.?A@BDCJGDJJGGGEJJIHFFFHJA?=322,)))47=BGID<<<>?>222:<<=?@?@GJHGJIGJJJCBAAABFJDCB?;77:22.,--8,,,,74***-*,-212856;;31113;=BDFIGGJJDB?=85.&&&&-)&%$%'%%&(+*+(%%&&%%$$$$$(&%&&''/7;<<<521-+(')):BCIHIFFJIF544382AEIJB<<<<D6666222/1000-))7-,,-<8118;>A@3----,-.,**8.,'''/',)*001AABDEBACJJIJJFIDECCFBDEFGJCBCBHJEJE@@?BB83333<=9737;911100004435:555;:1&&&&&&%&+33++*9;>AFHHGGEACFCGJHGJJGJJFJJJJGIJGJHJJJFJJIJEFIJDGFFGA@>@?54422.*('%''%%&+/00--/2:7433>?;<=>BEJIIGDDDDHHGGJJDDCC86779883445=<8766=><<;:0,++,+')&%'&%%%&%%''*010//0889:>HBDC;::;88788BDJHFFGHJA3331999::;<HFEJFIGFJEJGGHFEBC>>@AG>0*%$$%&%%%$%&%&&(&%$$&(&$%%&&$%$$$$$&%$##%%%%&)''())*+,-/7@@CCFC;;;;F3000))(()*)*1*,))**'((')%%%%)))+---043**+553((()2231/,,*))(*'&'&(.122347;:ABA?BCDC<;+***44/,+)+.-,,++./801551*'&'/124B<:88,2--21448@@CCAFDG=AEFFFDD10016533>GGJJHHFJGFJHJHEDJEJJJIHJEJHFFFHHB>;971--/01=C>>=<?AFGE200)%%$$%$%%%&''%'&%&%&&%%&/-*('&$$$$%%$#$$'%%%*)&$#$$$%&(*+))*('&&*%$$#$####&&%&))+**,,,+(-((()+'./8==JJIIFEFHIFJFH<JIIAA@BBDDBHGDBDFIGFDC96+0*(()'(($%%&&%&$%$$&&&*,;:<>=FD8888FHJJJ:78:9;??@JJJGFJGJJJIJEBDBIFGJGJFHHGIJIJJHEGJEJIIIJ::::JJJGJGECB??ABDFHEHJJJJGJGJJFEGJJEJJEBB<53'$&&&&%
@Glass_T7V_21_D3_14_6_24
CGTGCTGAAGTCAAGTTTGAAGGTGATACCCTTGTTAATAGAATCGAGTTAAAAGGTATTGATTTTAAAGAAGATGGAAACATTCTTGGACACAAATTGGAATACAACTATAACTCACACAATGTATACATCATGGCAGACAAACAAAAGAATGGAATCAAAGTTAACTTCAAAATTAGACACAACATTGAAGATGGAAGCGTTCAACTAGCAGACCATTATCAACAAAATACTCCAATTGGCGATGGCCCTGTCCTTTTACCAGACAACCATTACCTGTCCACACAATCTGCCCTTTCGAAAGATCCCAACGAAAAGAGAGACCACATGGTCCTTCTTGAGTTTGTAACAGCTGCTGGGATTACACATGGCATGGATGATCTCTACAAATAAAAGCTTGATATCGAATTCCTGCAGCCCGGGGGATCCCATGGTACGCGTGCTAGAGGCATCAAATAAAACGAAAGGCTCAGTCGAAAGACTGGGCCTTTCGTTTTATCTGTTGTTTGTCGGTGAACGCTCTCCTGAGTAGGACAAATCCGCCGCCCTAGAATCGAGTGGCGCCTGCAGACGTAAAAAAAGCGGCGTGGTTAGCCGCTTTTTTCATACCCAGACGTACGATCGATGCCCGGATGATCCTGACGACGGAGACCGCCGTCGTCGACAAGCCGGCCGTTAATTAAAAAGTTAAACAAAATTATTTGTAGAGGGAAACCGTTGTGGTCTCCCTGAATATATTATACGAGCCTTATGCATGCCCGTAAAGTTATCCAGCAACCACTCATAGACCTAGGGCAGCAGATAGGGACGACGTGGTGTTAGCTGTGCTCGAGGTGAAGACGAAAGGGCCTCGTGATACGCCTATTTTTATAGGTTAATGTCATGATAATAATGGTTTCTTAGACGTCAGTCTCGCCCCGCCCTGCCACTCATCGCAGTACTCTAGAAGCGGCCGCGAATTCCAGAAATCATCCTTAGCGAAAGCTAAGGATTTTTTTATCTGAAATTCTGCCTCGTGATACGCCTATTTTTATAGGTTAATGTCATGATAATAATGGTTTCTTAGACGTCAGGTGGCACTCGAGTTGATCGGGCACGTAAGGGTTCAACTTTAGCCATAATGAAATAGAATCACTACCGGGCGTATTTTTTGAGTTATCGAGATTTTCAGGAGCTAAGGAACTTGAATGGAGAAAAAAATCACTGGATATACCACCGTTGATATATCCCAATGGCATCGTAAAGAACATTTTGAGGCATTTCAGTCAGTTGCTCAATGTACCTATAACCAGACCGTTCAGCTGGATATTACGGCCTTTTTAAAGACCGTAAAGAAAAATAAGCACAAGTTTTATCCGGCCTTTATTCACATTCTTGCCCGCCTGATGAATGCTCATCCGGAATTTCGTATGGCAATGAAAGACGGTGAGCTGGTGATATGGGATAGTGTTCACCCTTGTTACACCGTTTTCCATGAGCAAACTGAAACGTTTTCATCGCTCTGGAGTGAATACCACGACGATTTCCGGCAGTTTTACCGCATTATCTCGCAAGATGCCGCGTGTTTACGGTGAAAACCTGGCCTATTTCCCTAAAGGGTTTATTGAGAATATGTTTTTCGTCTCAGCCAATCCCTGGGTGAGTTTCACCAGTTTTGATTTAAACGTGGCCAATATGGACAACTTCTTCGCCCCCGTTTTCACCATGGGCAAATATTATACGCAAGGCGACAAGGTGCTGATGCCGCTGGCGATTCAGGTTCATCATGCCGTTTGTGATGGCTTCCATGTCGGCAGAATGCTTAATGAATTACAACAGTACTGCGATGAGTGGCAGGGCGGGGCGTAATTTGATATCGAGCTCGCTTGGACTCCTGTTGATAGATCCAGTAATGACCTCAGAACTCCATCTGGATTTGTTCAGAACGCTCGGTTGCCACCGGGCGTTTTTTATTGGTGAGAATCCAAGCCTCGAGCTGTCAGACCAAGTTTACTCATATATACTTTAGATTGATTTAAAACTTCATTTTTAATTTAAAAGGATTTAGGTGAAGATCCTTTTTGATAATCTCATGACCAAAATCCCTTAACGTGAGTTTTCGTTCCACTGAGCGTAGGACCCCATACACTTAAAATTCAAAAGGATCTTCTTGAGATCCTTTTTTTCTGCGCGTAATCTGCTGCTTGCAAACAAAAAAACCACCGCTACCAGCGGTGGTTTGTTTGCCGGATCAAGAGCTACCAACTCTTTTTCCGAAGGTAACTGGCTTCAGCAGAGCGCAGATACCAAATACTGTTCTTCTAGTGTAGCCGTAGTTAGGCCACCACTTCAAGAACTCTGTAGCACCGCCTACATACCTCGCTCTGCTAATCCTGTTACCAGTGGCTGCTGCCAGTAGGCGATAAGTCATTGTCTTACCGGGTTGGACTCAAGACGATAGTTACCGGATAAGGCGCAGCGGTCGGGCTGAACGGGGGGTTCGTGCACACAGCCCAGCTTGGAGCGAACGACCTACACCGAACTGAGATACCTACAGCGTGAGCTATGAGAAAGCGCCACGCTTCCCGAAGGGAGAAAGGCGGACAGGTATCCGGTAAGCGGCAGGGTCGGAACAGGAGAGCGCACGAGGGAGCTTCGGGGGAAACGCCTGGTATCTTTATAGTCCTGTCGGGTTTCGCCACCTCTGACTTGAGCGTCGATTTTTGTGATGCTCGTCAGGGGGGCGGAGCCTGTGGAAAAACGCCAGCAACGCGGCCTTTTTACGGTTCCTGGCCTTTTGCTGGCCTTTTGCTCACATGTTCTTTCCTGCGTTATCCCCTGATTCTGTGGATAACCGTATTACCGCCTTTGAGTGAGCTGATACCGCTCGCCGCAGCCGAACGACCGAGCGCAGCGAGTCAGTGAGCGAGGAAGCCTGCATAACGCGAAGTAATCTTTTCGGTTTTAAAGAAAAAGGGCAGGGTGGTGACACCTTGCCCTTTTTTCCCGGACTGCAGCGGCCGCTACTAGTAGACCGGCTAGCGTCAGTTTCACCTGTTTTACGTAAAAACCCGCTTCGGCGGGTTTTTACTTTTGGTCATCGAGTGATTACAAAGCAAGCAAAGAAAAAAGGCGACAGATTACTCTGTCGCCTTTTTTCCTAACTCATAACTTAGGTGGCGGGCTACCTCAGTGGTTTGTCTGGTCAACCACCGCGGTCTCAGTGGTGTACGGTACAAACGCCGACGTGCACAGCTGTCACCGGATGTGCTTTCCGGTCTGATGAGTCCGTGAGGACAAACAGCCTCTCAAATAATTTTGTTTTAAGAATTCATTAAAGAGGAGAAAGGTACCATGAGTAAAGGAGAAGAACTTTTCACTGGAGTTGTCCCAATTCTTGTTGAATTAGATGGTGATGTTAATGGGCACAAATTTTCTGTCAGTGGAGAGGGTGAAGGTGATGCAACATACGGAAAACTTACCCTTAAATTTATTTGCACTACTGGAAAACTACCTGTTCCATGGCCAACACTTGTCACTACTTTCGGTTATGGTGTTCAATGCTTTAGAGATACCCAGAATCATATGAAACAGCATGACTTTTTCAAGAGTGCCATGCCCGAAGGTTATGTACCAGGAAAGAACTATATTTTTCAAAGATGACAGGGAACTACAAGACACGTGCTGAAGTCAAGTTTGAAGGTGATACCCTTGTTAATAGAATCGAGTTAAAAGGTATTGATTTTAAAGAAGATGGAAACATTCTTGGACACAAATTGGAATACAACTATAACTCACACAATGTATACATCATGGCAGACAAACAAAAGAATGGAATCAAAGTTAACTTCAAAATTAGACACAACATTGAAGATGGAAGCGTTCAACTAGCAGACCATTATCAACAAAATACTCCAATTGGCGATGGCCCTGTCCCTTTACCAGACAACCATTACCTGTCCACACAATCTGCCCTTTCGAAGAATCCCAACGAAAAGAGAGACCACATGGTCCTTCTTGAGTTTGTAACAGCTGCTGGGATTACACATGGCATGGATGATCTCTACAAATAAAAGCTTGATATCGAATTCCTGCAGCCCGGGGATCCCATGGTACGCGTGCTAGAGGCATCAAATAAAACGAAAGGCTCAGTCGAAAGACTGGGCCTTTCGTTTTATCTGTTGTTTGTGGGTGAACGTATCCTGAGTAGGACAAATCCGCCGCCCTAGAATCGAGTGGCGCTTGCAGACGTAAAAAAAGCGGCGTGGTTAGCCGCTTTTTTAATTGCCGGACGTACGATCGATGCCCGGATGATCCTGACGACGGAGACCGCCGTCGTCGACAAGCCGGCCGTTAATTAAAAAGTTAAACAAAATTATTTGTAGAGGGAAACCGTTGTGGTCTCCCTGAATATATTATACGAGCCTTATGCATGCCCGTAAAGTTATCCAGCAACCACTCATAGACCTAGGGCAGCAGATAGGGACGACGTGGTGTTAGCTGTGCTCGAGGTGAAGACGAAAGGGCCTCGTGATACGCCTATTTTTATAGGTTAATGTCATGATAATAATGGTTTCTTAGACGTCGAGTCTTACGCCGCCCTGCCACTCATCGCAGTACTCTAGAAGCGGCCGCGAATTCCAGAAATCATCCTTAGCGAAAGCTAAGGATTTTTTATCTGAAATTCTGCCTCGTGATACGCCTATTTTTATAGGTTAATGTCATGATAATAATGGTTTCTTAGACGTCAGGTGGCACTCGAGTTAATCGGCACGTAAGAGGTTCCAACTTTCACCATAATGAAATAAATCACTACCGGGCGTATTTTTTGAGTTATCGAGATTTTCAGGAGCTAGGAAGACTAAAATGGAGAAAAAAATCACTGGATATACCACCGTTGATATATCCCAATGGCATCGTAAAGAACATTTTGAGGCATTTCAGTCAGTTGCTCAATGTACCTATAACCAGACCGTTCAGCTGGATATTACGGCCTTTTTAAAGACCGTAAAGAAAATAAGCACAAGTTTTATCCGGCCTTTATTAAGTCTTACCACCCTGATCAATGCTCATCCGGAATTTCGTATGGCAATGAAAGACGGTGAGCTGGTGATATGGGATAGTGTTCACCCTTGTTACACCGTTTTCCATGAGCAAACTGAAACGTTTTCATCGCTCTGGAGTGAATACCACGACGATTTCCGGCAGTTTCTACACATATATTCGCAAGATGTGGCGTGTTACGGTGAAAACCTTGGCCTATTTCCCTAAAGGGTTTATTGAGAATATGTTTTTCGTCTCAGCCAATCCCTGGGTGAGCTTCACCAGTTTTGATTTAAACGTGGCCAATATGGACAACTTCTTCGCCCCCGTTTTCACCATGGGCAAATATTATACGCAAGGCGACAAGGTGCTGATGCCGCTGGCGATTCAGGTTCATCATGCCGTTTGTGATGGCTTCCATGTCGGCAGAATGCTTAATGAATTACAACAGTACTGCGATGAGTGGCAGGGCGGGGCGTAATTTGATATCGAGCTCGCTTGGACTCCTGTTGATAGATCCGGTTGATGACCTCCAGAACTCCATCTGGATTTGTTCAGAACGCTCGGTTGCCACCGGGCGTTTTTTATGGTGAGAATGCAAGCCTCGAGCTGTCAGACCAAGTTTACTCATATATACTTTAGATTGATTTAAAACTTCATTTTTAATTTAAAAGGATCTAGGTGAAGATCCTTTTTGATAATCTCATGACCAAAATCCCTTAACGTGAGTTTTCGTTCCACTGGTTTTCAGACCCCGTAGAAAAGATCAAAGGATCTTCTTGAGATCCTTTTTTTCTGCGCGTAATCTGCTGCTTGCAAACAAAAAAACCACCGCTACCAGCGGTGGTTTGTTGCCGGATCAAGAGCTACCAACTCTTTTTCCGAAGGTAACTGGCTTCAGCAGAGCGCAGATACCAAATACTGTTCTTCTAGTGTAGCCGTAGTTAGGCCACCACTTCAAGAACTCTGTAGCACCGCCTACATACCTCGCTCTGCTAATCCTGTTACCAGTGGCTGCTGCCAGTGGCGATAAGTCGTGTCTTACCGGGTTGGACTCAAGACGATGACTACCGGATAAGGCGCAGCGGTCGGGCTGAACGGGGGTCCGTGCACGACCAGCTTGGAGCGAACGACCTACACCGAACTGAGATACCTACAGCGTGAGCTATCGAGAAAGCGCCACGCTTCCCGAAGGGAGAAAGGCGGACAGGTATCCGGTAAGCGGCAGGGTCGGAACAGGAGAGCGCACGAGGGAGCTTCCAGGGGGAACGCCTGGTATCTTTATAGTCCTGTCGGGTTTCGCCACCTCTGACTTGAGCGTCGATTTTTGTGATGCTCGTCAGGGGGGCGGAGCCTGTGGAAAAACGCGAGCAACGCGGCCTTTTTACGGTTCCTGGCCTTTTGCTGGCCTTTTGCTCACATGTTCTTTCCTGCGTTATCCCCTGATTCTGTGGATAACCGTATTACCGCCTTTGAGTGAGCTGATACCGCTCCGCCGACGCCGAACGACCGAGCGCAGCGAGTCGTGAGCGAGGAAGCCTGCATAACGCGAAGTAATCTTTTCGGTTTTAAAGAAAAAGGGCAGGGTGGTGACACCTTGCCCTTTTTGGACTGCAGCGGCCGCTACTAGTAGACCGGCTAGCGTCAGTTTCACCTGTTTTACGTAAAAACCCGCTTCGGCGGGTTTTTACTTTTGGTCATCGAGTGATTACAAAGCAAGCAAAGAAAAAAGGCGACAGATTACTCTGTCGCCTTTTTTCCTGACTCATAACTTAGGTGGCGGGCTAGCGTCGTGGTTTGTCTGGTCAACCACCGCGGTCTCAGTGGTGTACGGTACAAACCCCGACGTGCACAGCTGTCACCGGATGTGCTTTCCGGTCTGATCGGTCCGTGAGGACGAAACAGCCTCTACAAATAATTTTGTTTAAGAATTCATTAAAGAGGAGAAAGGTACCATGAGTAAAGGAGAAGAACTTTTCACTGGAGTTGTCCCAATTCTTGTTGAATTAGATGGTGATGTTAATGGGCACAAATTTTCTGTCAGTGGAGAGGGTGAAGGTGATGCAACATACGGAAAACTTACCTTTAAATTTATTTGCACTACTGGAAAACTACCTGTTCCATGGCCAACACTTGTCACTACTTTCGGTTATGGTGTTCAATGCTTTGCGAGATACCCAAATCATATGAAACAGCATGACTTTTTCAAGAGTGCCATGCCCGAAGGTTATGTACAGGAAAGAACTATATTTTTCAAAGATGACAACGGGTA
+
65656977492149898:<<CGFJJIJGGJJDJ=<<,...--/6=AABGJJJJIJJHJJGJJJIJI>==>GBB?;71:FGJBA?8888AEGJJHJHJJJJJJJIJJJJJJJJJJJIJGJJJJIGJJJIJJFIGGHIGEFEECCD@JJJJJJJJJHJJHJJJJJJJIIJJGJJJJJIJJJIFJFJJJJHJJJGIJJGHGJJJIJJJ@@@?B99GHJJJJJJJJHGJFHJJJHJIJHJJFFHHJJIFJGJIJJHGHJFFJGFFIFJJFJJIHIJJJIJJJJJJJIJJF@@@AGIGJBFHJ@JFFJJ=44A:9885879;::<;<;:999<=?HGJGEFHIGA?@ABFDEHJHIJIJJJIJJHIIIIJJGJJJHJJG<<<<2111:11::ADCDIGJJJIIJJJJHJJEJHFHJGIJJJIJJJDFEJHJ@AJGDFFJFJIJIIFGJHJHJGJJJGJIJJJJJJJEHGIJJHJIF83346669>656;;<DJIIJE@AAJJFFCDECEA8CJB>=<>?HJFJGEFGJHEDC@FEABAJJJJHIHJJJGHJJJFHFHHFIJFJJJJGIE6444IJJJFJ=;=FBBEEGFEFJEJJJHHJJJDE:@7784)'((((('(''1.-...35;:94444336@999:?<,,,-,,DDEEJFJ@??<>5++++++.,*))(@=CBCDCJFIEEHIHJIHJJJJGJJHJGJGHJJJHGJHFIFIHIJEEJJGGEJJJJFCBCJGIHD<;94@?<;;ECDCGHJJJJJJJJHIGHHIJFHJGB@9F??JJGJJJHIJIIJIJHJFJJHHJJDB>?C@ACCI>>=>IJJIJFJJJFJJJDDECCCDJGJJJGJJGEDJFJHEJHA@ABA@DHDJGFIJJGJJJJJJJJJHIGIGJIJJJJJJHJGJ7777JHF;'''(()()))(($#$(43289<AEDHCFGJHHJGJIJHJFIJJHHHHJHHJJI=>;>??@5?88@@DCB>=532326DBGHIIJJEDIEE:;;@HJFHGJHHJJJJHIJJJGBEHGGJJJFEBBCHGGJJJJJFJJJJJ>IJJJJHJJJJJJJJJJJJJJJJJGJGJJEGJIJJJIJGJGJFHGJFEGGDBABB::::=64&-&+&&(0166////(((+3///1><10:01DDDEJJJJJFFHIJJJDIGGDBCDCF6...375:C966556:6,+))'(%&&##&'*--//169=CJFJHIJIJJJIJGEGHGJJFJJJJJICJJJJBDB766571011<EHHJJGJJJJJHHJJJJIJJIJHJJJJJJJJIJIJJJJHJJJJJJJJJJJJIJJIJJJGJJIJGJJJIJJJJJJJGHJGFJJEFE@JIJJJJFJJJJIHJJJJJGHJJJJJJJJGJJJJJJGJFEGCA@@5550<<;833FJIJHFJHJIJEDDBEDCJGEHFEBCBBFFEHCD<FJ97;0/24)(((/018;A@@@899JJJDJIDJGEEGIGJJJHJHJJJGFJJJJJFJHFGFFJJFJGJHJJHDFDJJHJHBAAGJJJJJJJJJJJJJHF@???HGDFAFFJIJIG;;2'$%$%%&'&)('''2''/0221100794?@-(0019HHJJJJIJHJJJJJJFJJJGCFHJJHJJIJJJJJHJJJGIJFGFJJJF<<A;11EGG8778GJEAJJHJJIGJJICFEIJJJJHB@CCJJJJIJIHIJJ999:IGHFFGJEJJJHJJJJFGEIJJJJJJHHGJJGGJJJJJJJJIJHEJHGHIJJJEDHFGEJIJIHJJFJJJIFHIJGFHBA:@@@CIGEJIHJJGGJIJJJJIJJJHJJJIJJHJJ9896=CCB=???@>?FHFDJE<<<=JJJJIJJHJJJIGDFHIJJDIJGBHBBJIGICDCCBABCFJ:888BB2---/'''&(&&&)*)&.6,++++CA@CADE?<<;=;3../5<?><A999BIJJJJJE=>FGFJJJJBBABJHGJJJJJJJHJJJJGFDGDFCEJJHJHFJFGECDFCB=89CEJJEEA@@EGDJGIGGJJFHEJJJJHJJJHJJEJEHJFIJJJFJJEECC@FIJHJJIJGGIDA=963/'''(=?JIG?=;;<;<>AHEEJEGGFJCBDCDGJJJHJJJJJJIGHHJFFEDEGJJCCAB?J4GF@B@A;<'&&((344''&%&%$$$$%&'&&&&'.1+**+,(&(+%&'/00434=<BFH;:8;@AFJGJEBBACJJDCECJJJJFJJJJJJJJIJEGHJJJIGJJJJIJHJJGI@?>:5;:9<4<4223BABDHFICJGFGGJJDJJIAJGJHJJJIJGGJEA<;99:33;;5667;889B?CJFJC@A@JEIJJJJJHJJHJHFJHJDDHGJJFJJJI+***;<=<@B8878?GBBDEDCEFEHJHGJJJJGDCEFJJJ;:::CIIJJD>6:B@ABCDIGHFEBCH:4)'%%%())''&'&%$$$&$%,)1<<AB;JEB@CDB////<;=CBBBC<57+@BJJJIHGJFJEJ::::9;<JEAEGGGFFGJJFIFDCBHED??87794.;;<:76:CC-,,,DCACIB@@BE=?=<>?767788<;;>??JIJJJGJECB113@@JGJEGJJJJJHJ>;B;;;:;@>><<=<=J>??>6555DAIHJJJEFIIIEJFHGFAA20.102334=@AA?@@@CCFIJEFA@>;(()JJJJJDCD7666DB@<;<A?DFJIIGHJJJHJJFJJIGIJIJJJJGHJEGEBECGGGE===ADDDEBBECGHF9991115:==61110/11379832=DFH@?@?CFHEJIJFGFDBAAB@@<>>?CC?A@BBEIJIJJJJJJJFCABHJHHJJJJJJJJJEEF=;JJFJJIJFJGHCJGCDFIJJJJJJJJIJGJJEHJJFFJHHHJJJHFIJJGJGJJJDJIJJJJJJHHHJHJJGFHHJFDDEFJJGIIDJIGC::6748:BBDGECIGJGHJIIJJJGJJGHJJFIJIJHJGJJEEDCGJJJIEJFE@JDIFGIJCHGJFJJJGJIJEA=@+EEBB8<7@G*)))28=>==<<B?>=:1//.,,+----,04/@:DF>?@A??>>>A?HFJJGHJIFFIECEJDJJFJJHFFFJJHGIGFFDJGD>=?ADDDDJHJJIDEHFJJHIJIJHJJHDDEC;::6=<?FDEGGFEFJJJJJJFFJJHJJG@A@>?=1>6,,,33341//,,++,***.?AA=>?=D>0+++-,-1CJHJ@?><>>C)))))<??=?CB>=?C3222IJJJJJ4444F;:97.--.6<?DHFJJJJGHGF2////<=CGDHB?>933.'(/../7630/./4:899:85.))'**)+))(%%&+7657:=A==97>?BEECDCDCCEBEFBC@A?AAACB@>===>?32229=>DA>>=>>?@;;;@BGCCFEDDEBB@@A?B::8CACEHCDCBCABA????@AAABBBBB@A@@ABAB@@ACBCDEEFH@@=?CBBB@@ABBACBDECBA@ABBCCDC=<7557>IA@A@CA<=A;;ABCBBA@BBCCC????CDGIEHCBBAAACBCBE@ABAAAAAA??>>??CCCA@===:''''8..&&&&'%$%((-,,,8*('-675552.3/-*-:;???@AEDCBBCBEFJBEIGGFCABAAACCDDBCED?:88:FCB@C=<10/''))5ACCAAAA>=>>JGGAA?CDCC;64''().1/0//3220+++9::;CCBEBA@>???D8888@?>>=<;;<@EGC@@@A@>>><:523346//0FG@>>=>??@ACEDCBB>>><=>=>ADCBDC//,,,2:;=9;=9A@?CD>?==?@@@>>>=@???????==;;::;;>>;<<;<<<=<<>BC?@@AA=>?A?>@;:::@><<<?@?9))--46:0////0EEIJDJJJJJJHIHFJJJB@:5:::BJCFJHJJIJJGJIJJJHJJJIGJGJDDGHEIJJJJIJGHHFIEDJA>*6=;5BDDJJJJHFFJFGJJJJJJJJJJIFIGJFJJJG::?<-''&((((*+-/../83843<@DDJJJJHJJJIJIGJHEBA2112;B@CABGJGHIHHJHIIJJJJJEDDDJFJJGGGIDGCEEJ<<;<----JGIIHJFHJJJJJHIIGEJIJJJIJJJHGABDCDEGGJFCDFJGJJJIIJJJ:88=GJJGJJIJJFGJJJGHGGJJFIIGGJ=4446JGEJJIIGJAJJ=?@@JA@J===<>>?BC<9&&&&1)(&((''((8677>DJJJJJEJJEB:A@HFJJJHCCJJ@3213@BCCC****FJJJJJAAEFJJHHGHFFJGCEGJGHFGBA81,++126355797899:;6677<<8787::2199A((((JCDEHJJJDIJHFJHDHFEGJGIHJJFEJHEB@?9>CEDEHGHIHGIJJJFGJJIJIJJJJIIHJJJJIJJJGJIGJIJGJJHGHIJJJJJHDJHGJJHHJHJJECECEFJJFJJHJHJJJGJJHJIJJHHHEDBFJJJHIFJJGJIFEECEJ<:::JHHJBB@@4334A>7/6;<DJJJGJHJJJGJHJJIJJJGHFJ@B;///>EJJBC>;>=AAAHIJJFJIJJGJJJJJJHJGJFED@=))))+J@@@@JJGDJJGJJF99999D;-(((****0+++(*+=?BDEDEDDDEGEFGJJEJFC@@@CFJIJHGJHFC<<<=>>;?DFIIJJHJFJG334677640/)()*++++,-99>DEJJJJJJJJHJFJIFJJJJGJJHHJJJJJJJJJJIJFIJIJFIIEFFGJJJJHIE3223=<<5/.223EA@AAFGFFBA@:(&&(.+03-++'<<<<>A?BDCIHDJCIEDCHJCEH???@@1*',)+,,-2;<<<=<99GEFGHJJJEGJ?;:;DCH?=<<>:8>D>;>=:987.(),,94++,@FJHFHIA@@GIJJJGIJJJIIJFFGDFD==<;BHGJFJJJJJIHDCFFJHGHIHJIIJJHJIJHJJJJJHJGIJJJGGJEJJJJHJJIJJJJJGJJIGEHJHJJJJJHGIJJJJJJJJJHJJIJJJIJJFJJJIJJJIJJJFFCADH;5?HJFFIJJGJJJJHJJHJIJJJFAC>=:677*(&'&'+(**)***955;0('',11+-4BHCGHJJJJGHJIHIJJJGJCCCDJHFIFJA@@@BIJGECB@@<==JEIJIHJHJJJJHJJIJJJIJJJJJJJJD<8E=>>?///1CDEFEFIGEEJJJJIJJJJJJIJJGJJJHHJEJGFJJIJJHJJJJJJGGHIJHEDC:989FEEHJJFGJHJIEJGCDFGJGFJ>><<?D<<?@</.)(*+00.,---3;6**@JFEDFDB?;///::A@AA=:9:BA<<;=::JJICBBAHDJIG=B11/..1.=DFHJJGJJHIGFJJJIJJJJJJI@@?AJCEIJJEBBBCHCA??BCFJIJGJJJFJJJJGJJJHJJGJJF?>1*(<CDJJFJJHJJJJJIJGHJJIJJIGHHJGIJJJHJHJJHJJJJIJJ>==>JIJFJJJIJIJJJJHJJJ==>>HJIHJJJGJHJHFJJJHFJJJJJJJJJJJJHJJJGDDFIJ>DJJJ===GJ>==<;CC?GHC?+((-.)&'//=<;;;>>>EGJGDHG6,,-/+&&&(((('-..2-+''=CJFFJBF????JGJJJFJEFJJJGJJJJDEIJGJ>:888;;:97523:>13&&'%'%%'&%&(''%%&''')*13034=@BCJGFFJJJJHJJJJJBJJFHJHEEDIHEJGJJJIJJJEFFIJGJJJIFEJJGF??;:9>?=;;=@EJE?>=71./5=BBJH;:;;HBDHBBC@?<=@AJJJJJGJHJJIGHFAFJ7777@=//3)('&%%$%**'''5((((*137:'&'/./7@@EDFD2221;@???@<==;?E:/.'&&()*,689;;;B?>??AGJFHJJEIJDDJIGJJFEFCFJFHJJCDD>;::<874//0089BC>>@DDJGHHFFGJJHGFJHCDFDGHGJJGHJHBBBAHIJJHJGJIJJIDIJGHIJHIJJJJJHJGCHJGJJHIJIJHJJEJ++++:JJFIHHI?=>>JJJJGJEJJJJIIGGDB>=@CJJJJFGJHJIIJJJJJIJEFJHIJJJJJJJFJJJJJIJJIHJJJIJJHJJIJIFCEEEHIGHJEJGJJJFJJGGJJJD--,.5,+.))))+1>@FJEGJJJJHIFHJAA@>=>=@IA@@@'''5/)%$&()***(''&%**64-.>GFEBBDJJIEJEEJHJHHJJJHHIJJJJJIJJJJJJJJIFGJJJ****<>JJJJJFJJJFGJ;AD?JFFJJJHEJJJJHJJHJHJEJJJJJHGJFGJHJJJAFJJJJGGGJFJJHFJHJGAJGG6449+),,/../25=;873+%))((+++2810041B?@A?B<GHAC@BEJHJJJJBAABGEDEDJH7667FI?BCDGJJIABAAEBC?:))((**+=B><<97888>???AHDEC9866---.9@@CGJJHJJIFIHJFGDEICGDJJJEFDJHD>>>?EJJJGIFAC2038::@@+;;A?JGJHJJJJGFJIJJGEDF?>>=::ADJJIJGJJIJAJEDJFHJJIGJGFCDDDFHFHIJ;::3.,,+(((*,('8;<8777FCDDHJEEJ<;3-)&''9=?2--<9>:/../EGJIJJHFJFEGEIHJHEJJIJABJJJJJJGJIBBBJIGIF?HJIGEFBFJHJC755/1B=@?97+$$$%&'''',.1:H===CIG87744569=?CHIGJGGB@>>>JHEHGJJFIIIC>==ABIHGJFJF?:96:;;FE@=5ACA=:;5=<:;<CHEGGEFGJHJGJJJHFHIBABAFJBC;::@DBA=9EDFGJIJHJFJEEFFD::98:72:>64+6668BBGJIJIJD?@@GHFCCCCIFFJJJJHHJJIJJGJJJJJJJJJGJ?@??HGIJJHH:555IGIFJHFEHFHDCC=>>IA@@@JJJJHFFGGJJJFGFCEGJJJH999C><87424,*+,++++312&&%''$$##%&((()*446;;<BEJIGJIFIBC96BB@7;:+)))((-.))+.8;BIDJJIJDEFFHFJJJIJJIJIJIHFFBBC;<AAF>=BA@?=>11,'><HBFDGHFGFGJJEJJJJJJGGGIGJHHJIJEEHH<1668:>=B@@A@CCEJHJJCCJGJHIFJJJJJJJIJJJDHJGEDGJJHJGJGB-J:-CDCJJJJHEGJJGGJJJHJFJJJJJJJJJJFGGEDA:999000-..250'&&&(*24>2111D>?FGHJJHJJIJJGGEG;;-,+(+((*+2452;EGEGEEJJJDEEHGJGFB@DBIECBCFIJJFIIDIJJF@??AJIHJHGJIJGECBEHGJHJJIFIGGGGJEC@BB98/-,'&&&('&%
@Glass_T7V_21_D3_14_6_25
GCGGCAACGCAAATCATGACGAAAGCTAAGGATTTTTTTATCTGAAATTCTGCCTCGTGATACGCCTATTTTTATAGGTTAATGTCATGATAATAATAGTTTCTTTCAACGTCAGGTGGCACTCGAGTTGATCGGGCACGTAAGAGGTTCCAACTTTCACCATAATGAAATAAATCACTACCGGGCGTATTTTTGAGTTATCGAGATTTTCAGGAGCTAAGGAAGCTAAAATGGAGAGAAAAAAATCACTGGATATACCACCGTTGATATATCCCAATGGCATCGTAAAGAACATTTTGAGGCATTTCAGTCAGTTGCTCAATGTACCTATAACCAGACCGTTCAGCTGGATATTACGGCATTTTTAAAGACCGTAAAGAAGGAGTGACAAGTTTTATCCGGCCTTTATTCACATTCTTGCCCGCCTGATGAAGTCTCATCCGGAATTTCGTATGGCAATGAAAGACGGTGAGCTGGTGATACGGGATAGTGTTCACCCTTGTTACACCGTTTTCCATGAGCAAACTGAAACGTTTTCATCGCTCTGGAGTGAATACCACGACGATTTCCGGCAGTTTCTACACATATATTCGCAAGATGTGGCGTGTTACGGTGAAAACCTGGCCTATTTCCCTAAAGGGTTTATTGAGAATATGTTTTTCGTCTCAGCCAATCCCTGGGTGAGTTACCGCACCAGTTTTGATTTAAACGTGGCCAATATGGACAACTTCTTCGCCCCCGTTTTCACCATGGGCAAATATTATACGCAAGGCGACAAGGTGCTGATGCCGCTGGCGATTCAGGTTCATCATGCCGTTTGTGATGGCTTCCATGTCGGCAGAATGCTTAATGAATTACAACAGTACTGCGATGAGTGGCAGGGCGGGGCGTAATTTGATATCGAGCTCGCTTGGACTCCTGTTGATAGATCCAGTAATCAGCCTCAGAACTCCATCTGGATTTGTTCAGAACGCTCGGTTGCCACCGGGCGTTTTTTTATTGGTGAGAATCCAAGCCTCGAGCTGTCAGACCAAGTTTACTCATATATACTTTAGATTGATTTAAAACTTCATTTTTAATTTAAAAGGATCTAGGTGAAGATCCTTTTTGATAATCTCATGACCAAAATCCCTTAACGTGAGTTTTCGTTCCACTGAGCGTCAAGAATTTACCGTAGAAAAGATCAAAGGATCTTCTTGAGATCCTTTTTTTCTGCGCGTAATCTGCTGCTTGCAAACAAAAAAACCACCGCTACCAGCGGTGGTTTGTTTGCCGGGATCAAGAGCTACCAACTCTTTTTCCGAAGGTAACTGGCTTCAGCAGAGCGCAGATACCAAATACTGTTCTTCTAGTGTAGCCGTAGTTAGGCCACCACTTCAAGAACTCTGTAGCACCGCCTACATACCTCGCTCTGCTAATCCTGTTACCAGTGGCTGCTGCCAGTGGCGATAAGTCGTGTCTTACCGGGTTGGACTCAAGACGATAGTTACCGGATAAGGCGCAGCGGTCGGGCTGAACGGGGGGTTCGTGCACACAGCCCAGCTTGGAGCGAACGACCTACACCGAACTGAGATACCTACAGCGTGAGCTATGAGAAAGCGCCACGCTTCCCGAAGGGAGAAAGGCGGACAGGTATCCGGTAAGCGGCAGGGTCGGAACAGGAGAGCGCACGAGGGAGCTTCAGGGGGAAACGCCGCGTATCTTTATAGTCCTGTCGGGTTTCGCCACCTCTGACTTGAGCGTCGATTTTTGTGATGCTCGTCAGGGGGGCGGAGCCTGTGGAAAAACGCCAGCAACGCGGCCTTTTTTGAGACCTGGCCTTTTGCTGGCCTTTTGCTCACATGTTCTTTCCTGCGTTATCCCCTGACTCTGTGGATAACCGTATTACCGCCTTTGAGTGAGCTGATACCGCTCGCCGCAGCCGAACGACCGAGCGCAGCGAGTCAGTGAGCGAGGAAGCCTGCATAACGCGAAGTAATCTTTTCGGTTTTAAAGAAAAAGGGCAGGGTGGTGACACCTTGCCCTTTTTTGCCGGACTGCAGCGGCCGCTACTAGTAGACCGGCTAGCGTCAGTTTCACCTGTTTTACGTAAAAACCCGCTTCGGCGGGTTTTTGCTCTTTTTGGTCATCGAGTGATTACAAAGCGAGCGAAAGAAAAAAGGCGACAGATTCTACTGTCGCCTTTTTTCCTGACTCATAACTTAGGTGGCGGGCTAGCGTCGTGGTTTGTCTGGTCAACCACCGCGGATGCTCAGTGGTGTACGGTACAAACCCCGACGTGCACAGCTGTCACCGGATGTGCTTTCCGGTCTGATCGTGCAGCCGGAGCAGAAACAGCACAAATAATTTTGTTTAAGAATTCATTAAAGAGGAGAAAGGTACCATGAGTAAAGGAGAAGAACTTTTCACTGGAGTTGTCCCAATTCTTGTTGAATTAGATGGTGATGTTAATGGGCACAAATTTTCTGTCAGTGGAGAGGGTGAAGGTGATGCAACATACGGAAAACTTACCCTTAAATTTATTTGCACTACTGGAAAACTACCTGTTCCATGGCCAACACTTGTCACTACTTTCGGTTATGGTGTTCAATGCTTTGCGAGATACCCAAATCATATGAAACAGCATGACTTTTTCAAGAGTGCCATGCCCGAAGGTTATGTACAGGAAAGAACTATATTTTTCAAAGATGACGGGAACTACAAGACACGTGCTGAAGTCAAGTTTGAAGGTGATACCCTTGTTAATAGAATCGAGTTAAAAGGTATTGATTTTAAAGAAGATGGAAACATTCTTGGACACAAATTGGAATACAACTATAACTCACACAATGTATACATCATGGCAGACAAACAAAAGAATGGAATCAAAGTTAACTTCAAAATTAGACACAACATTGAAGATGGAAGCGTTCAACTAGCAGACCATTATCAACAAAATACTCCAATTGGCGATGGCCCTGTCCTTTTACCAGACAACCATTACCTGTCCACACCAATCTGCCCTTTCGAAAGATCCAACGAAAAGAGAGACCACATGGTCCTTCTTGAGTTTGTAACAGCTGCTGGGATTACACATGGCATGGATGATCTCTACAAATAAAAGCTTGATATCGAATTCCTGCAGCCCGGGGGATCCCATGGTACGCGTGCTAGAGGCATCAAATAAAACGAAAGGCTCAGTCGAAAGACTGGGCCTTTCGTTTTATCTGTTGTTTGTCGGTGAACGCTCTCCTGAGTAGGACAAATCCGCCGCCCTCGAGTGGCGCCTGCAGACGTAAAAAAAGCGGCGTGGTTAGCCGCTTTTTTAATTGCCGGACGTTGAATCGATGCCCGGATGATCCTGACGACGGAGACCGCCGTCGTCGACAAGCCGGCCGTTAATTAAAAAGTTAAACAAAATTATTTGTAGAGGGAAACCGTTGTGGTCTCCCTGAATATATTATACGAGCCTTATGCATGCCCGTAAAGTTATCCAGCAACCACTCATAGACCTAGGGCAGCAGATAGGGACGACGTGGTGTTAGCTGTGCTCGAGGTCGACAAAAAGGCCTGCATGATCGCCTATTTTTATAGGTTAATGTCATGATAATAATGGTTTCTTAGACGTCGAGTCTTACGCCCCGCCCTGCCACTCATCGCAGTACTCTAGAAGCGGCCGCGAATTCCAGAAATCATCCTTAGCGAAAGCTAAGGATTTTTTTTATCTGAAATTCTGCCTCGTGATACGCCTATTTTTATAGGTTAATGTCATGATAATAATGGTTTCTTAGACGTCAGGTGGCACTCGAGTTGATCGGGCACGTAAGAGGTTCCAACTTCACCGTAGATGAAATAAGATCACTACCGGCATATTTTTGAGTTATCGAGATTTTCAGGAGCTAAGGAAGCTAAAATGGAGAAAAAAATCACTGGATATACCACCGTTGATATATCCCAATGGCATCGTAAAGAACATTTTGAGGCATTTCAGTCAGTTGCTCAATGTACCTATAACCAGACCGTTCAGCTGGATATTACGGCCTTTTTAAAGACCGTAAAGAAAAATAAGCACAAGTTTTATCCGGCCTTTATTCACATTCTTGCCCGCCTGATGAATGCTCATCCGGAATTTCGTATGGCAATGAAAGACGGTGAGCTGGTGATATGGGATAGTGTTCACCCTTGTTACACCGTTTTCCATGAGCAAACTGAAACGTTTTCATCGCTCTGGAGTGAATACCACGACGATTTCCGGCAGTTTCTACACATATATTCGCAAGATGTGGCGTGTTACGGTGAAAACCTGGCCTATTTCCCTAAAGGGTTTATTGATGTCTTTCGTCTCAGCCAATCCCTGGGTGAGTTTCACCAGTTTTGATTTAAACGTGGCCAATATGGACAACTTCTTCGCCCCCGTTTTCACCATGGGCAAATATTATACGCAAGGCGACAAGGTGCTGATGCCGCTGGCGATTCAGGTTCATCATGCCGTTTGTGATGGCTTCCATGTCGGCAGAATGCTTAATGAATTACAACAGTACTGCGATGAGTGGCAGGGCGGGGCGTAATTTGATATCGAGCTCGCTTGGACTCCTGTTGATAGATCCAGTAATGACCTCGAGAAACTCCATCTGGATTTGTTCAGAACGCTCGGTTGCCACCGGGCGTTTTTTATTGGTGAGAATCCAAGCCTCGAGCTGTCAGACCAAGTTTACTCATATATACTTTAGATTGATTTAAAACTTCATTTTTAATTTAAAAGGATCTAGGTGAAGATCCTTTTTGATAATCTCATGACCAAAATCCCTTAACGTGAGTTTTCGTTCCACTCGAGCGTCAGACCCCGTAGAAAAGAATCAAAGGATCTTCTTGAGATCCTTTTTTTCTGCGCGTAATCTGCTGCTTGCAAACAAAAAAACCACCGCTACCAGCGGTGGTTTGTTTGCGGATGAAGAGCTACCAACTCTTTTTCCGAAGGTAACTGGCTTCAGCAGAGCGCAGATACCAAATACTGTTCTTCTAGTGTAGCCGTAGTTAGGCCACCACTTCAAGAACTCTGTAGCACCGCCTACATACCTCGCTCTGCTAATCCTGTTACCAGTGGCTGCTGCCAGTGGCGATCATCCCGTGTCTTACCGGGTTGGACTCAGACGATAGTTACCGGATAAGGCGCAGCGGTCGGGCTGAACGGGGGGTTCGTGCACACAGCCCCAGCTTCGACAACAGCCTGCGCCGAAGCTGATACCTACAGCGTGAGCTATGAGAAAGCGCCACGCTTCCCGAAGGGAGAAAGGCGGACAGGTATCCGGTAAGCGGCAGGGTCGGAACAGGAGAGCGCACGAGGGAGCTTCCAGGGGGAAACGCCTGGTATCTTTATAGTCCTGTCGGGTTTCGCCACCTCTGACTTGAGCGTCGATTTTTGTGATGCTCGTCAGGGGGGCGGAGCCTGTGGAAAAACGCCAGCAACGCGGCCTTTTTACGGTTCCTGGCCTTTTGCTGGCCTTTTGCTCACATGTTCTTTCCTGCGTTATCCCTGATTCTGTGGATAACCGTATTACCGCCTTTGAGTGAGCTGATACCGCTCGCCGCAGCCGAACGACCGAGCGCAGCGAGTCGTGAGCGAGGAAGCCTGCATAACGCGAAGTAATCTTTTCGGTTTTAAAGAAAAGGGCAGGGTGGTGACACTTGCCCTTTTTTGCCGGACTGTTTCAGCGGCCGCTACTAGTAGACCGGCTAGTCGTCAGTTTTCACCTGTTTTACGTAAAAACCCGCTTCGGCGGCTTACTTTTGGTAATAGAGTGATTACAAAGCAAGCAAAGAAAAAAGGCGACAGATTACTCTGTCGCCTTTTTTCCTAACTAACTTAGGTGGCGGGCTAGCGTCGTGGTTTGTCTGGTCAACCACCGCGGTCTCAGTGGTGTACGGTACAAACCCCGACGTGCACAGCTGTCACCGGATGTGCTTTCCGGTCTGATGAGTCCGTGAGGACAACAGCCTCTACAAATAATTTTGTTTAAGAATTCATTAAAGAGGAGAAAGGTACCATGAGTAAAGAAGAACTTTTCACTGGAGTTGTCCCAATTCTTGTTGAATTAGATGGTGATGTTAATGGGCACAAATTTTCTGTCAGTGGAGAGGGTGAAGGTGATGCAACATACGGAAAACTTACCCTTAAATTTATTTGCACTACTGGAAAACTACCTGTTCCATGGCCAACACTTGTCACTACTTTCGGTTATGGTGTTCAATGCTTTGCGAGATACCCCAAATCATATGAAACAGCATGACTTTTTCAAGAGTGCCATGCCCGAAGGTTATGTACAGGAAAGAACTATATTTTTCAAAGATGACGGGAACTACAAGACACGTGCTGAAGTCAAGTTTGAAGGTGATACCCTTGTTAATAGAATCGAGTTAAAAGGTATTGATTTTAAAGAAGATGGAAACATTCTTGGACACAAATTGGAATACAACTATAACTCACACAATGTATCATGGCAGACAAACAAAAGAATGGAATCAAAGTTAACTTCAAAATTAGACACAACATTGAAGATGGAAGCGTTCAACTAGCAGACCATTATCAACAAAATACTCCAATTGGCGATGGCCCTGTCCTTTTACCAGACAACCATTACCTGTCCACACAATCTGCCCTTTCGAAAGAATCCAGACGAAAAGAGAGCCCACATGGTCCTTCTTGAGTTTGTAACAGCTGCTGGGATTACACATGGCATGGATGATCTCTACAAATAAAAGCTTGATATCGAATTCCTGCAGCCCGGGGGATCCCATGGTACGCGTGCTAGAGGCATCAAATAAAACGAAAGGCTCAGTCGAAAGACTGGGCCTTTCGTTTTATCTGTTGTTTGTCGGTGAACGCTCTCCTGCGAGTCAGGACAAATCCGCCGCCCTAGAATCGAGTGGCGCCTGCAGACGTAAAAAAAGCGGCGTGGTTAGCCGCTTTTTTAATTGCCGGACGTACGATCGATGCCCGGATGATCCTGACGACGGAGACCGCCGTCGTCGACAAGCCGGCCGTTAATGAAAAAGTTAAACAAAATTATTTGTAGAGGGAAACCATTATGGTGTCCCTGAATATATTATACGAGCCTTATGCATGCCCGTAAAGTTATCCAGCAACCACTCATAGACCTAGGGCAGCAGATAGGGACGACGTGGTGTTAGCTGTGCTCGAGGTGAAGACGAAAGGGCCTCGTGAATCGCCTATTTTTATAGGTTAATGTCATGATAATAATGGTTTCTTAGACGTCGAGTATTACGCCCCGCCCTGCCACTCATCGCTG
+
---//--+&&&%$$&&&##&''48DEB::EIDCC==HHFDEFJJHJJJGHFGEIEDFEFJJJJDDDDD<==JIJJIFJIIJHJJHGEGFEJEGB+++('''+*)*.)++++1*(((:>HJFJJGFFJJFBEBGCBC:....FB>?<<F86A4233JJHFID>>>>G642.+++''*877+***1;JBA?AEJGE1111@FJJFJGGFEJFJHJJJJJHGFJGHJGHGFHJJJ<:4:>))+CDJIFFEBGE655596,++&&&)7:=FJIJEEEEJDEGHDJIJA@?=>@JFEG;;:<JFIJJIJFJJIJJJJIJJGJ7777JIIGJHHGIJBCEAGEEA;89=>CFGHHJGJJJFB>7345555CHEABD?B?966;:4,+((&&&%%)*/356787=BE?>>?EJ;*).,23365034/12+2''>==<9*)*(&&%$&%&)),,-.1(347<>>E???@GJFJFC@?B@<;:<;76((('&&&&AJJECCEF?>>>>F@;=<89;CEGFHJJJHHJJJJJ8888JJJGJJ>B@@E@>?IDJGC><;;<JFEGJI??>AEDJFHFEJJGIHJJIJHJJFGHJJHJHJJHJJJJFHIJJJJFJJJJJJHJJJGJJECJJJ>=125=DGDJJJJJA?@FHHJJFJJJJJHJHJJJJJJJEJE?==AHFIJJ=++++//0<7;<30.//('%$&%&((567DF??@GJIJJJHGJIJJGEGEJHJJIJJIIJIJHHJJCADJCEJJJGIHGHIIJHGEJJJJGJIHHFIHIJJJGJGJJHJIJIJJEIFJJIJHJJJGIJJJFCGGEJGGFJGJJFD?BEIEJJJIHJHJJJJJJJJ<9999:9)-((((55IDHJIJHJJJJJJGGDJDFHJJG;;<<JIJHJJHGGJJJGJHIFFEJJJJJHECCB@?87<601@@DDDHGCA<>C;:988JBAF@@=3.+&'(..7:EHFFE2212555BEFDEB=>>>C9:EHEIIJJHHHJFECEFJIIDFBDBF*))(*5--,,211<B?????@=?@AFFJIJFHJJHGHJJJA@@>??::<?<;>@>799DEJEJJJJJJJGEID:AHJJJJHFJJIJJDCJDE@@87:;A;;6332122<?;2225553555AAEIEIFIJJJJFG98898<8788;@>7778AD688452-&&&&%$&+**.,010>;99;C??.-*((*0-('''&%'*(;9:56>=@BBCCHIGHEHEAE777353344678?ECEHJBCAJFEJJJJGJHJHJGJJJJJJJJJEJE<951,,+*-.*88777<<<DBDB=<898=?@CAAAFHFEJHJJJGFCCDIJIJJJDFIJA@?AB@@EIDEHJEFJIEGDEFGIJFJJFCCDJJJFGJBABJJFIGJB0,++;=>HJIJJJIJJFHHEDAFGEEDFJIGJGJEJGGJIJIJGDHJJJFHJFJJIJJJJJHJJJGJJJJIFCIIHIIDDJIJJIJJJHIJJJGBIBBB>>>;<<=BACJEFEFD?C>CHEFGEFJJIEDJCFDD??:6JCCDAHJIIJA@?7555F;95479DFEEECCC@DIJJFGEEFGDDHHCHIJHJJJJJJHJGJJHJJJJJJJIJJJHJIFIDBEJGJJJHJFJHJJFBA@<88:<CEDDDHJJJJJHGHJJIHFJGJJJHFHFHJJEJFJJJEDCJEIEJJJJJDBACC@@?JEG=;;<71...EIHAA?;;4+((()/46898@EHIJJHJI>???DGGCBBDCJJJJFJJFJJIFJEFCEB@@EEJIGHJFFHGJJCD=7678IDAA?>==;;@CDBFEEHFFGDB@@ACIJFABAAH<7::>H7,(&&%((*.23;@A@>7:**.1;>?CA?=>=DCCGGJHJJJGHEFGGHHDB>>?BA.)'***:866DJGFGC>>;:;;;DDCEEJG?JGJBBCCJJJFHJIC=<4))>AJJJEEC@ADCCFFFEFGJJHJJJJJJ@:99EEJG;98FGGA888?>@CJJHJHIHIFJHGJIFJFJ8666FJJBCEG99259:DJGDGEJJFDHIHIDHFCJDJJBJE>HJJ;?>;EDEFJEJGGJGJGDEFCF>;::@CHFDFGFFEEFCB<98:>GFJGJGJHIJJFFFGFDIJJFJI;:872225960-.-//'&&%&'+*66@CCCDE9999DJJC;;43AB;''''(''(8;=ADJFGJHHHC@987711**))444;;::@=DB;825>BDDDFJHJIFHGFJHIJJGIHJFCBHFB?D////J@>977895322411.('')('''''3001GJIEBC:999A==?>:::455;EFJHJGGJJIIIGF=::=>DDA?A@EHF>7349++*&%%#&%$$$$&&,)%%%%1,20/(''*3;44=>CCBAF51DIEHJJGCCE9;<<875@HJJJFHIGC>??567<EFJGJHJGJJJJGHJJJJJIJJFFJGJJHJJIJI@EHJJJHJJJHJJJGJJGJJJFGHJEJJGJJGFCE888<@?DDDBFDACEHIGJHGHJFJEJJJJJDGGFJJJIFIGCCDHJFDGFCGGDJJBGJJJHJEFIHGJJJJIJJGJIJJFJCCFAFJE:9/1CBHE===>BF?43339A>666JJBDBCIJGHJJJJCEHEJIGDGID=6,)''030--.4<???@CEHJJ<;;=BA@><AJJJ>FDEFFHFEGHJGJHJABDFJJJGJBB=://538=99.----.2>?@JJFIJJIJIJJEJGGJHIJJJJGJGIGJGJJJIJGJFJECJJJHHHIJJJAACBJIHGHBJJJHJB@=<9:=999:<FGIJJJJFEHEJIJJJJJJJJJJJJFJJJJJGJGJJGJHJJJGJHJHGJJHIJJJJJJGJJJJJHJGJIJGJJJJGJJGJJGJJJJIJJHIIGFIJJHJ???JIDEJ<::;DBAAEDFJFGJJJJJHHGJIHIJJJJHCJEJHDFJJJJJCGG?878=88BJJJJGJHIJJJJEIGHJJJJJHECJJDGIEJIGJJJJJIGFDHEB@<99?>:;ADEFJJGDC@AAA>===8?A>:--FFEEDD<A>5+21100(&&')-2789;EEEE?>>>>>DDHCEFHJJJHHG....?GEJEHGJGDEJJHJJJHEJJHJJEEGFJHJ>>>>><<;@4344>8839BDHIEFFFJJJIJEDGCJEJIFG?>??74@@JHC;9;::@BDHDEA?::;;;21118@DDCEEGEFGGHGBBBGFJJJI>>>....CHCAB@@BBCFDJ?<?>=<9:9954:/;;;;DDABBFJJFDFDFE?>>3103366;A???BDE>ED>==AC)%$%,-JJHJHJJJJJIDIF@?>GJJJJJGJHIJJJJJGGEGEF..6<=>0.-/11-)0)1))''*++/67725<=45243337EGEJFGGJHHHJJFJJIJGIJIJGFDJHIGE@@BAJJJHJGJIGJJJJJJGIJJGGJHJJJJGJJJF>>>89G@JJEDDDGJGJJJHJJJFHGJJHJJ@AC?AAB777>BFJHIJIHJGEFHCABC?AAA?43368?HGJJGJIJIJJJJJGGJJIJEJHIFGCF>=>DGJ<<<=EBEJJEEEDJJJJJDD?5455C-))),//544511.)'%%$%$$%&+8?ACEFFEEGJIJJHJJJJJIJJGJHGHJGGJEDDJ@<>+6:<<CD?<<=;992667BDG952;@11>=FJGJJJBB??B?>=110000/;<<CIBDBAFDHHIHJGIHJIFFDEJJAJIJIJIJJJJEHGA@@<3BFCE@@=>?EJJJJJJ;:9:EJJJIJFIJFIGJJJJJJ444DGGIGGIJJJJJFFJFJIHJJJJHJJJC@9:<;<J@@@?FIGJJJJJHJHEJ5444888AGIEFFEJEJHJIH@8554))+,)&'&&&'(-.270/./117998:936/444>DJGJJHHJIGJFDGDIJJJJ>333'/(((688@BCCC:99DC?JJE@?CJJJJDIJJJIJIGGGDHFEFHHGJJJJJJIG>BJJJJJJJJIIJIJIJJJJJHJJFJJJDJJJJJJJJHJJJHJJHJFDEFJJJJJJJGJJJJJJJJGJJFGDGHFJJJHJFJJJIJJGHGJJJIJJJIJGJJJJECFIDFFJDHHIHHJJJHJJJGIJIJFFJIJJJDBA:ABBGJEECEJJIFHJJJJJGGJJIJJFEJFJHJJJJJJJJJJFFJIIGJJJJJJJJJGJIFJJJCCCBJJJGHEGJJFJEJIJHEDDCEEA@@AAJJIHJGJJJJIJJGHJ....JIJJJJDJEDJJEDFJJJJJHJJHJJIJJIHHGFACJDJJIJHJ:HIJIJJJB889JHDHJIFHJJJJCA@G>=A77A@JECF66556=23<=<<DJIJHGDIJJJIC5GCIHGJJJIFJD;+--,,++/+++,5)(0JD/...JJJJJIJDG@@AADGEJIHJJJJGFEJJJHIE>>>>JH==<?E=<<=<<:;<;?61+,358A@JHFJJDDJGJADDHEDFJJJHFHGHFIFHGJJJGJGJJGJDB2289HGFDJHJJJGEDEA;;FEJJJJJHJJIJJGJJIJHJGIJHFJGIJJHJJHHEB?DB?AB;833HEEJJHJHIJJGJHJHGJJJGIA??CBEG444?JDBBJJGJ>>==A>?<66=;;;EB?>BCIB@A6555HDDA<;;55555JGEFIJJEFDDB@*)))9:&<=;;;HDHJIJJJGB@97++711====??FJJJEFJHFGJBA?AJHJE::::EJJHJHJFFD:99:;?@ABJIHH:7557;6;8=ECAA4((((:;EGIJJJJJJGJJHGHJJIJJJGIC;FGJJJJJJJJJJHFEB@AA>7567CCEBCCA8778JJJIJ>??>FJEFFDJHJJGIFJJCJJ?CDII=7788FIC>ADJH9:<*))*7=@AA632227355<>=CCC00.14346:?BCAB454-01243212<7CCI::9ADD>G6667FDDI>99:7EHHGJBADGFEHJJGJIHJJFGJHJJJFJEJGIJ1.--)(''*././/>>>CEDDEHJJGFJFDJIDEJJJJJJJGJJJJJJIHJJJJHJIGJGFJGJJGGHGIJJJFDIAJF;FBAACJHJJJJI@@@@@???9999AA@BHJIJJJJGJIJJCABBAHDGF@AFJJJGHIJGGJJJG>;:;FCJJJGJJFJJJHJHJHJDEFEJFEDBBA=<<(((''&&,/256?;D@>@>>=-+)),/0,,/--;<<<<FJIHJHGG><>?CGHFJJJIG?>>@F?AA?DGEJHFC7...3DAA4434;:;7----0-,,--/2:8899@>43210//-.+&(*++,68==EGFJJJJHGH766CHIIJGJJHJIJJJGFDBDHJJFJJ@?E>GGGHHGFIJGJJJHIJFJJHHGIGFIFJJJFHIGGJFFJIJJGFHBB@>BJ@?<<<=F53:<=JJJGCB>B<::4-((((((:BBDEGGJJGB>?@GJJJGFGFIHJIHJECBDFJJGJGJGGJJJJJJGJJJJJGIHHDFDEEJJEDC3:ABCGGFA==@HJHEDFECDGHJJIJDGFCFJJJJAB@?GD999HIJJIJJJJJHIGJFDIHJJIC758HHJJIAAE67:9<CECA>?BADC?@ADIJJJJJGGFJGJHF@@A@G>4444><5<<>3333GEDGIHJEEGABEJJJIJJHJIJGBCFDEIIFCJ67;:20/,,-5;=>==<>BFJJIJFJJJJJGJHJJEIGFEC>>>>JH@??HGJJJGIE7CC;AA@><=@=74422222''.1;<@D@BJJ875122545-('&')66ADJ>=>FGH7663223621/0'&%$$%&(*++0//99=7CJJJHJHGHGJFJJGGGDCFF>88899''''-,,-0''',112//0>GJCCADEHJJH9999EECB@:BJFGGJGEDCEHDD@=CEGFEEGCBA?9DABI763***+)(((((//6DEC==>>CHCBBBHGHJJJHJFA<<<?HHJFGHFJEDEFFIJFJFJDGGJJJ99667692234569-,,,/..34>?EDJE?>?CGFJJIJJJA?B?FGJFHJHJF2223BD=>)&'-*&'''*****;:<AJHGJJHJHGJJE81-FJJIGIGGJJ?=<<;5/..,.3/3/----5---.7655++)'&$&&'))2@BEJJIHE87<;=4HEJEEHDJD@AAEJJIEJJGHJJGGIGGGHHEHDEDEFIEJJGFC@@@???IJIJIIIJHJFIJJFHJJHJJJIGJHJCCBEJJJHJ@<CAEI>@JEJJHDHEIJHJIJEJ;;JIJJHIGGFGIJJJIIGJJJIGCGEHG<9999CFJIIJIHHCHEEDEJFEFHIGJGJJGEIHICA@F@7553/&&&&58:<?@BHJIEDEEFEECCJJJGHFFGIDGFFGGGJIJBABBDIFFJHDDBB::<<JJJGGFJDJEEEJEJ;86EJJGJHI@@?@FJGJEJFJFGIJEGGEJJJGJJ;;;<<=<9BCFFIDBDDEDDDJDCH@?:<4345A??>?@779GDFHFFGJJHGGID>BEGDCA;;:>JGJIDFCDB@@BCCGJJJDJFFJIJJHIGJJJJJJGGHGH33347773-,.7?BEIIEECDIDFHGJJFEFJEHGJJJGJD@A@CCEFEIFJJEEGFEDDFFFJIFFFGJEEFFDFEHIDFB?>==>?88788=>@BABBCCCBDJGHEGEFBCEE=@@?@@ABBC@@>B>>ED?:5338:9=?>??ABEBBBBCEFCBBACDDAABBFB@@*2??84/0450,'(()+&%',-/451654&&&'AACCCJJJEEA?3/-.*+++222BHEJJJFJHJJJIIGJGJFJJHJIJEFIFAA@?J?@DCBAAA=@AGIFJGFJJHJJJJJEHJJJHGHI<@A566IIFB9998B;;?EFHEIJJIJJFEGJJJJIJJIG?>?GC;DCJJIJJ7656;<<<JJGJB::GJGJJHE<FJECGCEHEDC=<<<=EDCDEGHIJ<;;)''(+,5447=44:<GE999:@>8CCCDHJJG@AA@<::;CHHHGJJIJHJJIHJJ435HJJJFJJIJJJJJJHGJIHHH6C::<AAEEJBIFIJJF@A@@-,,*)))+.10/018434247:;HEHJHJFGFGDBBD@CDFJA==<?B@CFJEDGFEC;;;8;;=JJHJE++++@>DJHGHDFJJJGDDJJDJJJH;,,,''&'+&'('776668DI<<<<AIDGEGIJJJJGJJGHJFC71;9<<88874459AGHJJJFHJJEJJIEJJJJFFHJJJHJFED@??@JJAA@@JJEJJJD>>>=AE@@D7444<JJJJJJJGJJJHJDB=<<9:22,*++-:9:;HFJJHFJJGJIJHGIHGGJHJJJFJJHJ''''C==8*)(,,,4-++,-,,-<>>>;44<7=FJFDA?@+((%%%$#
@Glass_T7V_21_D3_14_6_26
ACGGCCACGCCGCTTTTTTTACGTCTGCAGGCGCCACTGGATTCTTGGCGGCGGATTTGTCCTACTCAGGAGAGCGTTCACCGACAAACAACAGATAAAACGAAAGGCCCAGTCTTTCGACTGAGCCTTTCGTTTTATTTGATGCCTCTCACGCGTACCATCGGAATCCCCGGGCTGCAGGAATTCGATATCAAGCTTTTATTTGTCGAGGAATCATCCATGCCATGTGTAATCCCAGCAGCTGTTCAAACTCAAGAAGGACCATGTGGTCTCTCTCGTTGGGATCTTTCGAAAGGACCAGTATCTGGGACAGGTAATGGTTGTCTGGTAAAAGGACAGGGCCATCGCCAAATTGGAGTATTTTGTTGATAATGGTCTGCTGGTTGAAACATTCCATCTTCAATGTTGTGTCTAATTTTGAAGTTAACTTTGATTCCATTCTTTTGTTTGTCTGCCATGATGTATACATTGTGTGAGTTATAGTTGTATTCCAATTTGTGTCCAAGAATGTTTCCATCTTCTTTAAAATCAATACCTTTTAACTCGATTCTATTAACAAGGGTATCACCTTCAAACTTGACTTCAGCACGTGTCTTGTAGTTCCCGTCATCTTTGAAAAATATAGTTCTTTCCTGTACATAACCTTCGGGCATGGCACTCTTGAAAAAGTCATGCTGTTTCATATGATCTGGGTATCTCGCAAAGCATTGAACACCATAACCGAAAGTAGTGACAAGTGTTGGCCATGGAACAGGTAGTTTTCCAGTAGTGCAAATAAATTTAAAGGTCCTGCCCGTATGTTGCATCACCTTCACCCTCTCCACTGACAGAAAATTTGTGCCCATTAACATCACCATCTAATTCAACAAGAATTGGGACAACTCCAGTGAAAAGTTCTTCTCCTTTACTCATGGTACCTTTCTCCTCTTTAATGAATTCTTAAACAAAATTATTTGTAGAGGCTGTTTCGTCCTCACGGACTCATCAGACCGGAAAGCGAGTCCATCCTGACTAACTGTGCACGTCGGGGTTTGTACCGTACACCGAGACCGCGGTGGTTGACCAGACAAACCACGACGCTAGCCCGCCACCTAAGTTATGAGTCAGGAAAAAAGGCGAAACAACGCAAATATGTCACCTTTTACTTTGCTTGCTTTGTAATCACTCGATGACCAAAAGTAAAAACCCGCCGAAGCGGGTTTTTACGTAAAACAGGTGAAACTGACGCTAGCCGGTCTACTAGTAGCGGCCGCTGCAGTCCGGCAAAAAAGGGCAAGGTGTCACCACCCTGCCCTTTTTCTTTAAAACCGAAAAGATTACTTCGCGTTATGCAGGCTTCCTCGCTCACTGACTCGCGTTACGCTGTGAGCGTGGCTGCGGCGAGCGGTATCAGCTCACTCAAAGGCGGTAATACGGTTATCCACAGAATCAGGGGATAACGCAGGAAAGAACATGTGAGCAAAAAGGCCAGCAAAAGGCCAGGAACCGTAAAAAGGCCGCGTTGCTGGCGTTTTACCACAGGCTCCGCCCCCTGACGAGCATCACAAAAATCGACGCTCAAGTCAGAGGTGGCGAAACCCGACAGGACTATAAAGATACCAGGCGTTTCCCCCTGGAAGCTCCCTCGTGCGCTCTCCTGTTCCGACCCTGCCGCTTACCGGATACCTGTCCGCCTTCTCCCTTCGGGAAGCGTGGCGCTTTCTCATAGCTCACGCTGTAGGTATCTCAGTTCGGTGTAGGTCGTTCACTACCAAGCTGGGCTGTGTGCCGCCGAACCCCGTTCAGCCCGACCGCTGCGCCTTATCCGGTAACTATCGTCTTGAGTCCAACCCGGTAAGACACGACTTATCGCCACTGGCAGCAGCCACTGGTAACAGGATTAAGCAGAGCGAGGTATGTCAGGCGGTGCTACAGAGTTCTTGAAGTGGGTGGCCTAACTACGGCTACACTAGAAGAACAGTATTTGGTATCTGCGCTCTGCTGAAGCCAGTTACCTTCGGAAAAAGAGTTGGTAGCTCTTGATCCGGCAAACAAACCACCGCTGGTAGCGGTGGTTTTTTGTTTGCGAGCAGCAGATTACGCGCAGAAAAAAAGGATCTCAAGAAGATCCTTTGATCTTTTCTACGGGGTCTGACGCTCAGTGGAACGAAAACTCACATTCAGTTGGTGATCATCAAAAAGGATCTTCACCTGAATCCTTTTAAATTAAAAATGAAGTTTTAAATCAATCTAAAGTATATATGAGTAAACTTGGTCTGACAGCTCGAGGCTTGGATTCTCACCAGATAAAAAAACGCCGGTGGCAACCGAGCGTTCTGAACAAATCCAGATGGAGTTCTGAGGTCATTACTGGATCTATCAACCGGGGCTGCAAGCGAGCTCGATATCAAATTACGCCCGCCCTGCCACTCATCGCAGTACTGTTGTAATTCATTAGCATTTTGCCGACATGGAAGCCATCACAAACGGCATGATGAACCTGAATCGCCAGCGGCATCAGCACCTTGTCGCCTTGCGTATAATATTTGCCCATGGTGAAAACGGGGGCGAAGAAGATCTGCCATATTGGCCACGTTTAAATCAAAACTGGTGAAACTCACCGAGGGATTGGCTGAGACGAAAAACATCTTCTCAATAAACCCTTTAGGGAAATGAGCAAGGTTTTCACCGTAACACGCCACATCTTGCGAATATATGTGTAGAAACTGCCGGAAATCGTCATGGTGTTAAGGCTTGAGCGATGAAAACGTTTCAGTTTGCTCATGGAAAACGGTGTAACAAGGGTGAACACTATCCCATATCACCAGCTCACCGTCTTTCATTGCCATACGAAATTCCGGATGAGCGTTCATCAGGCGGGCAAGAATGTGAATAAAGGCCGGATAAAAGTTCTGCTTATTTTTTCTTTTTACGGTCTTTAAAAAGGCCGTAATATCCAGCTGAACGGTCTGGTTATAGGTACATTGAGCAACTGACTAAATGCCTCAAAATGTTCTTTAATGCCATTGGGATATATCAACGGTGGTATATCCAGTGATTTTTTTCTCCATTTTAGCTTCCTTAGCTCCTGAAAATCTCGATAACTCAAAAAATACGCCCGGTAGTGATCTTATTTCATTATGGTGAAAGTTGGAACCTCTTACGTCACAATGGGCTCAAAATACCTATTGACGTCTAAGAAACCATTATTATAGTAGCATTAACTATAAAAAATAGGCGTATCACGAGGCAGAATTTCAGATAAAAAAAATCCTTAGCTTTCGCTAAGGATGATTTCTGGAATTCGCGGCCGCTTCTAGAGTACTGCGATGAGTGGCAGGGCGGGGCGTAACTTGGACTTATAGAACCATTATTATCATGACATTAACCTATAAAAATAGGCGTATCACGAGGCCCTTTCGTCTTCACCTCGAGCACAGCTAACACCACGTCGTCCCTATCTGCTGCCCTAGGTCTATGAGTGGTTGCTGGATAACTTTACGGGCATGCATAAGGCTCGTATAATATATTCAGGGAGACCACAACGGTTTCCCTACAAATAATTTTGTTTAACTTTTTAATTAACGGCCGGCTTGTCGACGACGGCGGTCTCCGTCAGTCAGGATCATCCGGGCATCAATCGTACATTCCGGCAATTAAAAAAGCGGCTAACCACGCCGCTTTTTTTACGTCTGCAGGCGCCACTCGATTCTAGGGCGGCGGATTTGTCCTACTCAGGAGAGCGTTCACCGACAAACAACAGATAAAACGAAAGGCCCAGTCTTCAACTGAGCTTTTCGTTTTATTTGATGCCTCTAGCACGCGTACCATGGGATCCCCCGGGCTGCAGGAATTCGATATCAAGCTTTTATTTGTGAGGAATCATCCATGCCATGTGTAATCCCAGCAGCTGTTACAAACTCAAGAAGGACCATGTGGTCTCTCTTTTCGTTGGGAATCTTCGAAAGGGCAGATTGTGTGGACAGGTAATGGTTGTCTGGTAAAAGGACAGGGCCATCGCCAATTGGAGTATTTTGTTGATAATGGTCTGCTAGTTGAACGCTTCCATCTTCAATGTTGTGTCTAATTTTGAAGTTAACTTTGATAACTATTTTGTTTGTCTGCCATGATGTATACATTGTGTGAGTTATAGTTGTATTCCAATTTGTGTCCAAGAATGTTTCCATCTTCTTTAAAATCAATACCTTTTAACTCGATTCTATTAACAAGGGTATCACCTTAAACTTGACTTCAGCACGTGTCTTGTAGTTCCCGTCATCTTTGAAAAATATAGTTCTTTCCTGTACATAACCTTCGGGCATGGCACTCTTGAAAAAGTCATGCTGTTTCATATGATCTGGGTATCTCGCGAAGCATTGAACACCATAACCGAAAGTAGTGACAAGTGTTGGCCATGGAACAGGTAGTTTTCCAGTAGTGCAAATAAATTTAAGGGTAAGTTTTCCGTATGTTGCATCACCTTCACCCTCTCCACTGACAGAAAATTTGTGCCCATTAACATCACCATCTAATTCAACAAGAATTGGGACAACTCCAGTGAAAAGTTCTTCTCCTTTACTCATGGTACCTTTCTCCTCTTTAATGAATTCTTAAACAAAATTATTTGTAGAGGCTGTTTCGTCCTCACGGACTCATCAGACCGGAAGAAAGCACATCCGGTGACAGCTGTAGGCGTCGGGGTTTGTACCGTACACCACTGAGACCGCGGTGGTTGACCAGACAAACCACGACGCTAGCCCGCCACCTAAGTTATGAGTCAGGAAAAAAGGCGACGAGTAATCTGTCGCCTTTTTTTCTTTGCTTGCTTTGTAATCACTCGATGACCAAAAGTAAAAACCCGCCGAAGCGGGTTTTTACGTAAAACAGGTGAAACTGACGCTAGCCGGTCTACTAGTAGCGGCCGCTGCAGTCCGGCAAAAAAGGGCAAGGTGTCACCACCCTGCCCTTTTTCTTTAAAACCGAAAAGATTACTTCGCGTTATGCAGGCTTCCTCGCTCACTGACTCGCTGCGCTCGGTCGTTCGGCTGCGGCGAGCGGTATCAGCTCACTCAAAGGCGGTAATACGGTTATCCACAGAATCAGGGGATAACGCAGGAAAGAACATGTGAGCAAAAGGCCAGCAAAAGGCCAGGAACCGTAAAAAGGCCGCGTTGCTGGCGTTTTTCCACAGGCTCCGCCCCCTAGACGAGCATCACAAAAATCGACGCTCAAGTCAGAAGTGAACGCGACGGGCTCTGAGTACCCAGGCGTTTCCCCCTGGAAGCTCCCTCGTGCGCTCTCCTGTTCCGACCCTGCCGCTTACCGGATACCTGTCCGCCTTTCTCCTTTCGGGAAGCGTGGCGCTTTCTCATAGCTCACGCTGTAGGTATCTCAGTTCGGTGTAGGTCGTTCGCTCCAAGCTGGGCTGTGTGCACGAACCCCCCGTTCAGCCCGACCGCTGCGCCTTATCCGGTAACTATCGTCTTGAGTCCAACCCGGTAAGACACGACTTATCGCCACTGGCAGCAGCCACTGGTAACAGGATTAGCAGAGCGAGGTATGTAGGCGGTGCTACAGAGTTCTTGAAGTGGTGGCCTAACTACGGCTACACTAGAAGAACAGTATTTGGTATCTGCGCTCTGCTGAAGCCAGTTACCTTGGGAAAAAGAGTTTGGTAGCTCTTAATCCGGCAAACAAACCAGGTAGCGGTGGCTTTTTTGTTTTGCAAGCAGCAGATTACGCGCAGAAAAAAGGATCTCAGATCCTTTGATCTTTTCTACGGGGTCTGACGCTCAGTGGAACGAAAAACTCACGTTAAGGGATTTTGGTCATGAGATTATCAAAAAGGATCTAGCCTGAGATCCTTTTAAACTGGAAAATAGAAGTTTTAAATCAATCTAAAGTATATATGAGTAAACTTGGTCTGACAGCTCGACTTCAATTATCACCAATAAAAAACGCCCGGTGGCAACCGAGCGTTCTGAACAAATCCAGATGGAGTTCTGAGGTCATTACTGGATATTATCGACAGGAATTCCAAGCGAGCTCGATATCAAATTACGCCCCGCCCTGCCACTCATCGCAGTACTGTTGTAATTCATTAAGCATTCTGCCGACATGGAAGCCATCACAAACGGCATGATCGAACCTGAATCGCCAGCGGCATCAGCACCTTGTCGCCTTGCGTATAATATTTGCCCATGGTGAAAACGGGGGCGAAGAAGTCTGTCCATATTGGCCACGTTTAAATCAAAACTGGTGAAACTCACCCAGGGATTGGCTGAGACGAAAAACATATTCTCAATAAACCCTTTAGGGAAATAAGGTTTTTAGCGTAACACGCCACATCTTGCGAATATATGTGTAGAAACTGCTGGAAATCGTCGTGGTATTCACTCCAGAGCGATGAAAACGTTTCAGTTTGCTCATGGAAAACGGTGTAACAAGGGTGAACACTATCCATATCACCAGCTCACCGTCTTTCATTGCCATACGAAATTCCGGATGAGCATTCATCAGGCGGGCAAGAATGTGAATAAAGGCCGGATAAAACTTGTGCTTATTTTTCTTACGGTCTTTAAAAAGGCCGTAATATCCAGCTGAACGGTCTGGTTATAGGTACATTGAGCAACTGACTGAAATGCCTCAAAATGTTCTTTACGATGCCATTGGGATATATCAACGGTGGTATATCCAGTGATTTTTTTCTCCATTTTAGCTTCCTTAGCTCCTGAAAATCTCGATAACTCAAAAAATACGCCCGGTCGTGATCTTATTTCATTATGGTGAAAGTTGGAACCTCTTACGTGCCCAATCAACTCGAGTGCCACCTGACGTCTAAGAAACCATTATTATCATGACATTAACCTATAAAAATAGGCATTAGAGGCAGAATTTCAGATAAAAAAAATCCTTAGCTTTCGCTAAGGATGATTTCTGGAATTCGCGGCCGCTTAGAGTACTGCGATGAGTGGCAGGGCGGGGCGTAACTCAACATCTAAGAATTATTATTATCATGACATTAACCTATAAAAATAGGCGTATCACGAGGCCCTTTCGTCTTCACCTCGAGCACAGCTAACACCACGTCGTCCCTATCTGCTGCCCTAGGTCTATGAGTGGTTGCTGGATAAGTTTACGGGCATGCATAAGGCTCGTATAATATATTAGGGAGACCACAACGGTTTCCCTCTACAAATAATTTTGTTTAACTTTTTAATTGGCCTGTCGACGACGGCGGTCTCCGTCGTCAGGATCATCCGGGCATGAATAGTCTACGTGCAGTG
+
(&&')&$$#%,1388<=BCFDEFFEEJIJJHJ666021,,,.324.++'=;;;=455308220977735@DHFGFFDFB==@CCHFJHJIHGFGFFJJJIHEJEJJJFJ><8667F7'&&)-)*-5BCGJFCDEJJDHJ;3/-,---15+++-/.0*)(')''&&2&(((/,..;JGFEB8105665:;=E@AACEFBAA@CBA;8(''',-..277;=@CJJJFGEJGC(&&&'''3479<?><:-++.4522456DJJJJJJJIJ==>>EEA11'$$$$%$&$%%%%())*623--+,--,+++++80C@AAAJJJJJJGHJFGJHJJJJJJJJJ=;;<JEA@3//028-(0-+))(()*,./6=<>DJIJGFJIJFAA(''(444/(&%%$745DFD?CDFJJJJJHFHFJECIIH777JFJHIJIGGEDJEJGCEHFJJJIJJJIJEJJIJJIFJJJJHFJJJIJJIJJJJJDGB;9*)(((*+6<=>EJJJJGIJIGJJJJJJJJJJFJF35?BB433/)5567IJJIHJGJIIHIJJJFDGIJIJGJJJJGGHGHJGGGJGJEEJ?FGJJIJDB@?@?JJJJFGEJJJGFGF;::;@B>;CBFE87799ADJJJDDG=<=DEEIJJHHJJJJJJGGIDHC-666JHIEDG=>>=EFBBJHJJJJGJFJHJAAB5466..)*,,111>JJJHICDFFEJJJJIHJIGIFEHHGJGJHJFDJJIFJJHJJFJJJJJIJFHIJJJJFJJA@@A@?969D1/***'''')1**+&&&()920-(%$$&(()*+-?DGJJIHJJJEHI?>>(?EF67::::3IJJJJJGGIJJJIJJJIJIDECEHJJFJJJJJHJJFJJJJJJJGCEB@FB?5*&(&&'.0002001DJJJGJHHJJIJJD?=JB@@@AE8662752:C;D>>CDB?-(:A7777A:?<89CFFEJJJJJJHJJJBAAHJJHJDEBA>>?@HJJEB?>>@0.--012253447886&$$%%&%&'&&%$$$$$%%%&))++.01,,,JDEICD::;:>86..-'&(,181A?AF===>AA@@4445348?@=ABCBCDGHEBD@;ED?>@@GEHIHFJ<99:<FB:79>>=87621((*,'''','&&(%$%'+%&&)031***,3)''':899HFFJFGJIJGIDCCDJHHJJGGJJGCDIGHJFDIF=>>JIFIFJFGHH?>CACCJJJEIJGHHJJHHHHJJJJGJFJJHJHJDJD??>>DJEGJJIFFJJEC334DGACJHJGJFHDAEF9::=A?>>A?@ABDJDA64483;-++,,-.142214;HC<<;9<>>8@?AJIFJJH<<DEJJJJHJHJJHJIJ:99:*(((&'%%$%%&(''*())'''2=7446*))*01>>F?=86677889DDGJJJJJGJJHJJJJIGJJHGDJE<;:67IEIJJJHEAA>>334+CBJDEC??>>8899683>GJFED655//-9:;?DBEFCJHJGJGGJIGGHEJEEIHECECGHGEJCJI<:::@;:;9<:968966<=221))),/.+-4,,-6,,,=??DDFDCBBBJJHJHEJJGHHHHDF2112:/,,,:>=>...2511266ABE@A@?=9DFE><??JJJH?DHEBACDJJHJGEDJGFA@5510++/<99DBID;7B:44EHHJJEHH@@?@>==,845;3E@?AFJJJHGJJEEDE@BB>D88HJJJJ@BFJJFFH<>>@FJGJHA@?@F:;;AE3333-+++,,1222217;;A799CF?=;632)&&'%&'')-20(''.89>FIEFJFGJIJJGGGJ=IJIDFIGJBGJD:9:8;;++**+2,769ECJJJJJJHIJEDFG<2IJJJHJJIIJJIJHFDEC@221555IJ>><<>63/''812<>EDFIFIF@>0--/7GJGJJHFDB73335*'''-++/4:7-B>==>44666655IJJJ<<;9;>ADIJGGJHHHJFDFIJJHJHJJJFJJHEJJIJHJJHJHJJJJGJC>>DEGJIGB@B<5ABHDJGEEC9=?AJHJJDEED;99;B>DDHJGJJJJJGGJJHDAD=:@91...0710/034>@A==<;A??>AD@;:94?CB@6331/('((*,'(&&+*//*-,,54478>>><<?HJ7777J??@;<<?D==F=5//20)'%%(%%&&$$#$$)+&&&$##$*-.;@?>>@HED<5664////1CDGEJHJF>GBAAGIJGJJJFJJJGHEAB))))B@BGJGGJHDFJEDEJFJGCBB>CCEJJIFA?>7,,:;CCEE889<>3/)*87)(%&)/*,3791005.??FHB88874111?@@...-283///1=<=AHDFGFJEJJCCDIDJJIJGGJ999:EC:753342'''(%%%%&'.2****<:99:@E?;::0.+)*+1-+.;BCGGIFHGDJJGIJIGJJJJJJIGJFDHG@5:,(%$&&&&''(/.//6=>?JJJJJJHJCGCEJJJJJIJJJJGJJJJJGJJJJBBABJGJIFJFGJJFECBBJCJ88EEIGEJJJHF?>8:((((::::@GJGGJJJJJCDIJJJGDIJA=4+)%%&'(&)/1334JFJFJHJJFFIIJJJIHJJGJJHHA@@@>644%%%(.+.1..224000/((()9:656*)'&))*::><@A==>BG9::=;---(&&&/23396?BA99IJJJJJJJFGHJJJIJJJJHJJFJFJJHJJHD=>?CC=C4,('&(/34)&&%%'(*+'''$$$$$$&%%&.46<9889EIBAAA=;::?D;666<FJIFJGJJJJGJJGEJGIJIJJ=89=666.../60AACFIGGDFFIJJJJJDDBBDF8832ECBAA@==>FIC1.-.)%%%%%'((&)*''''2BGCGGJGJJJFHGDEGJJJJJEAE=334334))((**+++(59?<@EC@,)(;;??EHJJJIJJIJJJIFJJJFJJJJE@3;;<?BEBDDGGJFIJJJJBABE?889:CDEF?CCDHA@=++-G>???B<<=JJIEA0..0(&&&%%%%''(,CJHGCJ?@>@@EIJFJJEIJ98956<>:9@CFFJJHJIGIGJJJJFGGJGCHEJJEBC>BCJEFEEGJFJHJEJJEEJFJJJFJJJCEA<;;6666;@@>955:7;77DEGEJEGJJJJJGFDDHJFC?>=44+'&%%$'+&%##%%'((*,'&&'&%%%%3'''+((0222EICEEGIH99&&&&&'%%&%&%%$%%&./434,()*988;=9954346><;879@6444@A<ACGEJEJCFHIA?:,1A;>>?ABAB;:+*++B;;;?FDJHCCEAA@B433332,+,+1%$$$&,,////08CD@BBDCCHFGHCC80)0(%&$$$$$$$$%&'.579:?CBFGHJFFFEEDGJHJJJIGJJJJHJFJJJJFIHEHDCCADD=GB>555BGHDJDFFBAACEJJ:;JFIFFECC=JEEGGGEFGJJFJHGIFFBB?>/34@EDGE;::;CEFGJGJDFGJJJJGHA92..+*-,..//21./15'%&&'++,)'().((((,+/10/&&&(--,,,///:946>>CHGHFGJJJ;630JDHEJGJJIFJGEJJJJJHJFJJFJJGHFJJJBDBBBCCFHFCG0...(''(/2'&&'63=AB;:2(((&&&&4+)(().:8:;;;<<=FJJJJHJJIJGIJIJEHDGJ>;?@CFB1///52....8DJIJEDFDJHDJFHCADDJJHGGHFEGHCC=ABFDDFFEGJIGHEJGJGFJHHGH<<<BGJJGJGEJGJJJEEEJGJEJB?=99;7))))+'&'*''./'&&-@91127=JHFFCB??:;;;>@EA=::<==))(3''+,-77;<:JJEB<0-*5577;==?7655666DDA@ADED63485554999:DHJIJFJHIJJEJJJJHHHJHJJGHDH@@(''+4((433325JDDADB@99989;<4644>*&&&&&&&&&'&&%***:FJJJJHCAA??BBIIHHJHHJHJJJGJJFJCCABDEJGJEJBJ8888A<;;-,,-233>FCCCEB@?::66><>JGJJIJIDJF=>==@AEEC@<;;<IIDBJJFIFIJHJJHHFEJJJHJJJJJJEHFJEI@AA540*(*+,***+;:@CCBDBEJJJJJJJJHJICB8433485-(''+111@ADEJIJJJJIJJIGJJF<:A>;7765335=4/6+-BHHDJIB>GJJGJJHEIJJJJJJJJJJFJFEEJJJJGHGJJJJGJJFJJJJCA<'((/;=3;;?A@FJFHIGIJJJJJJJ=;;;IFE@JJJJJEJDAFEJJJJFB98:>89:?@G=EGIJHHFJHE@B((()@=>7677:53330357DD@@;;?AAA>:851699988=<BBDJJJJIJGGD----C432.0235555:>?JEFFEGJGGIJHJJHJEJJIIJJEGHFDC?AA@DC@AA?AAJJG8JJJJIJJJHJJHJGJJJHFJHIJGEJGJJJC@4:CCJJJJJJJJHFAAJ>IJGJDIEA@AFJJIFJHJHJJJIJHGJFFJIJJJIJHJJIJGHHIJGJGIIJJEH?97EDEEJCFF22236667ACDDFJJHJJGJIJHJJJJIHFJJJJJHDJHEEJBCAAJC?:+(5?BJJHFDFJDEIHHFJHJJJJJJJJIFJJJEJFGECC@A@CHHGD99BCJC@@:70../*)))+)-.0../;<HEGFJJJH??<=<9(('%%(1155ECCCBFJGDJJJFEEIGJJDDJGGJJJJIGFECG=<<<++*,,---/,,***+-876662///,---CFHHGFE94343221017=<99:;:;;:;<DBCEBFCBB;;;90313=C...3+<>@;BCBJJFIFEIB@@51115@@GAAAJJJBCDHGIFHEDDGFJGJBAB@FC?A;822002EJJEEHDCDFBAA@@@>@?=>A:644>767-------A@CECDEJHE;<=<IJ)))DJIIJJGJFFJFHJJFCHBC@;7?AC;@;:9H@<9-+012)'''(6B@<;<85686ABDGHCIIHDCCJJGFJHGJGEHJJJJJIJJJJIJJJHGJEJIJD???EFDEGIJIGDDCA66322)(((57::<<JFFJFJJJJJIJGGJGGJIDFB,JJBAC@@ADFJJJJ>==99***)?BCJJDFDFJJFGJJHJIGJHJDAAAEJJJGJ5410112&&'49;HJEDJHFIIJJJFJJJJJJJJGFIICJHIGDFGGDFD?<=<,++-:<>C>=>>GIGGJJJHGJJIJIF<33440&&&&&%$$$###$%%()'&%%$#$#$$&(&/:<AGB=:?=>HFABFIJGJEJHJICFJJJJJIJHHJJIC2JABAHJJIJGGJJGJFJIJJJJJJFJE?<88CCJDBGA=8:E8436796'''..DEFFJJJJDBJHJHIJGJGJJEJHJJGJJ?>=<DEGJJJHJHHJIJGHJJJJGJGEC679BCGDJJ@??>JG@A<>>=>>?FJECHBCFFIGJJEHJIIJJJJJJIBDGGJJDIJIIJIJJIJJIA@@?BHJJJICJJBHEJICA@>??AI>AA@?@AJJGJJJJJHHGJBCBBFJJJJJJJJJJJJJJJJHJGJGJJG:::??@FFFJHHEB?////??<A@=?IJJJHEHEJAD,++,76//2=?>21100057;F@BEH>==99678:;@ABBAIGJHJJJJJJJIEDB>9;9=:(/./26:AA>;973-40643339<,,+/=>>E===>++++-'%$$%&&/061++++10355:<A@AE?>??A@@332770;5:<<>8662/515+(()(&&%%(')(*-)-//667=///0001=<//.1155>>0'''HJII///3D;7777DGGJF=<96566-*(((@CB@BCFFEEEI?>>FEB71110((())(&&(''-.011)((&'&&''+*&%%%&38:;@?BFHHAAA?B:879440**4?---4BGJJFH7666BGEF****960((*'&&%&%$%'244JJDHEJJJJIFJCCGJJJJJJIE3223222..--46?8889J===>IIJJGJGFB3+++ABAACDB(((((&%%&-))))+*()''&'+38789DCEJEFJGHHDAB@DDBFIHJHIJFJJFJIJGJHJFJHGIIJJJEFFCA@;;<>DDBEBHIJFGEHGJJJIJJEDCEHA@?@?JJJGJJHJIEJHGEEB0000>DEJHJJJ<<<<HJFHGFJA@>?CBBFJEJJJJJJJFJJJFFJIEA@<A>:::=CBADGJJJJF@BBIJJBDC>8862''&'4424=AB?EGC;;;<ECAA;8DFCGIFJGJFF=;:9:5,-,,-((((&'%&(('&&*088=DJJHJJHGFFJJFEEEJFJJIJIF20.240,)&%%%('&'+*)))+/03>>>BBFHJJCAB1GIHGFHJJHGFFJEBC@?=?91%%&'.777==<CGIEFIHFJ665++((')*22;?FHHJHJGJIFDEFDHF=:::HJJIJJGJJJFIB<;<:87;?6AHDB8888;57*EACG98887558<AAAH>>?21((,-8<<?A>===EJJGJJJIJJHJJJJIGJJFJJJJ==<>?@?A<77EHFIFJJIHJFCDC>AJFJGEJDABC<::;JJDCB554(<JGJJEJJJJGJJJJJA==89:9752-BDCDIIGGJGJGFJDDFC3225;1++...//68>JJGFHJFJJJJHJGFJEGJHIJJH@@FHF?>>?JJIJGDHEIJJGEE@0///17<<;::8;<<ADBCIB;<<CGEIGJIGJJJJEEDFJJJGHCDJJ:<6CEJJJJGJ:9DJGJJJHJFJJJJIJC<;;;>C3'&&',,-0.-.346:>EFJGEHJJJJJJJIHFIFJFGEGFJFGAAC>4557HGHGIHHGHJJJJJJJJJJDECE=<>EIJJJ???@CAAJB@BJFJFGIHJGIJHJFJJGHI666,)%####$%6<@A>;>@>>>=7648?HGJIGJDJJFFJ??A?<=>??==GD?===B8711AACE@<=DFFC?><5)*2:=>?::;FFHAAADGHFGHJGD///A@22('%&+*,1,-,.0+''*%&$$%&)**1>?HCBB??>=>?>A:755;CDD<BCJJEJDFEIFIHJDJ?IJJJGFEJJBBDB=BBFJJJFGJIFJFJJFGIJJHJJGJIDJEBJJGGD?EBCGFFFJJJJF??@BDCCDIEG333396****2ABBCDGGIJHJEEADFHJJJJJA@?44446+,,DIJJHEDECFIJHJJJJJHCEFIJIGJJ===@BC511.+8=>=<;4(''&$#$%%%&**35?HGAAC>?>4434673124789;A9110011100)%%%%'''%)(),//0221,
@Glass_T7V_21_D3_14_6_27
CATGGAACAGGTAGTTTTCCAGTAGTGCAAATAAATTTAAGGGTAAGTTTTCCGTATGTTGCATCGCCTTCACCCTCTCCACTGACAGAAAATTTGTGCCCATTAACATCACCATCTAATTCAACAAGAATTGGGACAACTCCAGTGAAAAGTTCTTCTCCTTTACTCATGGTACTTTTCTCCTCTTTAATGAATTCTTAAACAAAATTATTTGTAGAGGCTGTTTCGTCCTCACGGACTCATCAGACCGGAAAGCACATCCGGTGACAGCTGTGCACGTCGGGGTTTGTACCGTACACCACTGAGACCGCGGTGGTTGACCAGACAAACCACGACGCTAGCCCGCCACCTAAGTTATGAGTCAGGAAAAAAGGCGACAGAGTAATCTGTCGCCTTTTTACTTGCTTGCTTTGTAATCACTCGATGACCAAAAGTAAAAACCCGCCAAACAGCTTTTACGTAAAACAGGTGAAACTGACGCTAGCCGTTCTACTCGTAGCGGCCGCTACAGTGTTTCCGGCAAAAAAGGGCAAGGTGTCACCACCCTGCCCTTTTTCTTTAAAACCGAAAAGATTACTTCGCGTTATGCAGGCTTCCTCGCTCACTGACTCGCTGCGCTCGGTCGTTCGGCTGCGGCGAGCGGTATCAGCTCACTCAAAGGCGGTAGATGGGTTATCAGAATCAGGGGATGACGCAGGAAAGAACATGTGAGCAAAAGGCCAGCAAAAGGCCAGGAACCGTAAAAAGGCCGCGTTGCTGGCGTTTTTCCACAGGCTCCGCCCCCCTGACGAGCATCACCAAAAATCGACGCTCAAGTCAGAGGTGGCGAAAGTTCAACGAGACTATCGATTACCCAGGCGTTTCCCCCTGGAAGCTCCCTCGTGCGCTCTCCTGTTCCGACCTGCCGCTTACCGGATTGCTGTTTGCGCCTTTCCCTTGCGAAAGTGCATATCTCGTAGCTGGCCTGGTGTCGGTCGGTGTTGGTGCTGCGCCTCAAGCTGGGCTGTGTGCACGAACCCCCCGTTCAGCCCGACCGCTGCGCCTTATCCGGTAACTATCGTCTTGAGTCCAACCCGGTAAGACACGACTTATCGCCACTGGCAGCAGCCACTGGTAACAGGATTAGCAGAGCGAGGTATGTAGGCGGTGCTACAGAGTTCTTGAAGTGGTGGCCTAAGCTACAGGCTACACTAGAAGAACAGTATTTGGTATCTGCGCTCTGCTAAAGCTAAGGTGCTTGAAAAGAGGCTTGGTAGCTCTTGAATCCGGCAAACAAACCACCGCTGGTAGCGGTGGTTTTTTATTTGCAAGCAGCAGATTACACGCAGAAAAAGAATATCAATCCTTTGATCTTTTCTACGGGGTCTGACGCTCAGTGGAACGAAAACTCACGTTTGGATTTTGGTCATGAGATTATCAAAAAGGATCTTTCACCTAAATCCTTTTAAATTAAAAATGAAGTTTTAAATCAATCTAAAGTATATATGAGTAAACTTGGTCTGACAGCTCGAGGCTTGGATTCTCACCAATAAAAAACGCCCGGTGGCAACCAAGCATTCTGAACAAATCCAGATGGAGTTCTGAGGTCATTACTTGGATCTATCAACAGGAGTCCAAGCGAGCTCGATATCAAATTACGCCCCGCCCTGCCACTCATCCGTATGTTGATGCGACCAAGCATTCTGCCGACATGGAAGCCCATCACCGACATGGAGCTGAACCTGAATCGCCAGCGGCATCAAGCACCTTGTCGCCTTGCGTATAATATTTGCCCATGGTGAAAACGGGGGCGAAGAAGTTGTCCATATTGGCCACGTTTAAATCAAAACTGGTGAAACTCACCAATAGCTAGACAAAGCATCTTCTCAATAAACCCTTTAGGGAAATGGCGAGGTTTTCACCGTAACACGCCACATCTTGCGAATATATGTGTAGAAACTGCCGGAAATCGTCGTGGTATTCACTCCAGAGCGATGAAAACGTTTCAGTTTGCTCATGGAAAACGGTGTAACAAGGGTGAACACTATCCCATATCACCAGCTCACCGTCTTTCATTGCCATACGAAATTCCGGATGAGCATTCATCAGGCGGGCAAGAATGTGAATAAAGGCCGGATAAAAGTTGTCTTATTTTTCTTTACGGTCTTTAAAAAGGCCGTAATATCCAGCTGAACGGTCTGGTTATAGGTACATTGGGCCAACTGACTAAATGCCTGCAAATGTTCTTTACGATGCCATTGGGATATATCAACGGTGGTATATCCAGTGATTTTTTCTCCATTTTAGCTTCCTTCGTCCCTGAAAATCTCGATAACTCAAAAAATACGCCCGGTAGTGATCTTATTTCATTATGGTGAAAGTTGGAACCTCTTACGTGCCCAATCAACTCGAGTGCCACCTGACGTCTAAGAAACCATTATTATCATGACATTAACCTATAAAAATAGGCGTATCACGAGGCAGAATTTCAGATAAAAAAAATCCTTAGCTTTCGCTAAGGATGATTTGTGAATTCGCGGCCGCTTCTAGAGTACTGCGATGAGTGGCAGGGCGGGGCGTAAGACTCGACGTCTAAGAAACCATTATTATCATGACATTAACCTATAAAAATAGGCGTATCACGAGGCCCTTTCGTCTTCACCTCGAGCACAGCTAACACCACGTCGTCCCTATCTGCTGCCCTAGGTCTATGAGTGGTTGCTGGATAACTTTACGGGCGGTGCAGCAAGCAAGTATAATATATTCAGGGAGACCACAACGGTTTCCCTCTACAAATAATTTTGTTAACTTTTTAATTAACCGCCGGCTTGTCGACGACGGCGGTCTCCGTCGTCAGAATCATCCGGGCATCGATCCGTACGTCCGGCAATTAAAAAAGCGGCTAACCACACTTTTACGTCTGCAGGCGCCACTCGATTCTTGGCGGCGGATTTGTCCTACTCAGGAGAGCGTTACGACAAAAACTAACAGATGAAACGAAAGGCCCAGTCTTTCAACTGAGCTTTTGGTTTTTCTGATGCTAACCATCATGGACGTGCCAGATTTTCAGGAATTCGATATCAAGCTTTTATTTGTAGAGAAATAATACCCATGCCATGTGTAATACCAGCAGCTACAAACTCAAGAAGGACCATGTGGTCTCTCTTTTCGTTGGGATCTTTCGAAAGGGCAGATTGTGTGGACAGGTAATGGTTGTCTGGTAAAAGGACAGGGCCATCGCCAATTGGAGTATTTTGTTGATAATGGTCTGCTAGTTGAACGCTTCCATCTTCAATGTTGTGTCTAATTTTGAAGTTAACTTTGATTCCATTCTTTTGTTTGTCTGCCATGATGTATACATTGTGTGAGTTATAGTTGTATTCCAATTTGTGTCCAAGAATGTTTCCATCTTCTTTAAAATCAATACCTTTTAACTCGATTCTATTAACAAGGGTATCACCTTCAAACTTGACTTCAGCACGTGTCTTGTAGTTCCCGTCATCTTTGAAAAATATAGTTCTTTCCTGTACATAACCTTCGGGCATGGCACTCTTGAAAAAGTCATGCTGTTTCATATGATCTGGGTATCTCGCAAAGCATTGAACACCATAACCGAAAGTAGTGGCAAGTGTCGGCCATGGAACAGGTAGTTTTCAGTAGTGCAAATAAATTTAAGGGTAAGTTTTCCGTATGTTGCATCACCTTCACCCTCTCCACTGACAGAAAGTCTGTACCCATGACCTCACCATCTAATTCAACAAGAATTGGGACAACTCCAGTGAAAAGTTCTTCTCCTTTACTCATGGTACCTTTCTCCTCTTTAATGAATTCTTAAACAAAATTATTTGTAGAGGCTGTTTTCGTCCTCACGGACTCATCAGACCGGAAAGCACATCCGGTGACAGCTGTGCACGTCGGGGTTTGTACCGTACACCACTGAGACCGCGGTGGTTGACCAGACAAACCACGACGCTAGCCCGCCACCTAAGTTATGAGTCAGGAAAAAAGGCGGCGGCAATTTGTCGCCTTTTTCTTTGCTTGCTTTGTAATCACTCGATGACCAAAAGTAAAAACCCGCCGAAGACGGCGTTTACGTAAAACAGGTGAAACTCGCTCACACAGTTGCTGGTCGCGGCCGCTGCAGTCCGGCAAAAAAGGGCAAGGTGTCACCACCCTGCCTTTTTCTTTAAAACCGAAAAGATTACTTCGCGTTATGCAGGCTTCCTCGCTCACTGACTCGCTGCGCTCAGTCGGCTGCGGCGAGCGGTATAAGCACTCAAAGGCGGTAATACGGTTATCCACAGAATGGGGGTAGCAGGAAAGAACATGTGAGCAAAAGGCCAGCAAAAGGCCAGGAACCGTAAAAAGGCCGCGTTGCTGGCGTTTTTCCACAGGCTCCGCCCCCCTCTGACGAGCATCACAAAAATCGACGCTCAAGTCAGAGGTGGCGAAAGTACAACAGGACTATCAAGATACAGGCGTTTCCCCTGGAAGCTCCCTCGTGCGCTCTCCTGTTCCGACCCTGCCGCTTACCGGATACCTGTCCGCCTTTCTCCCTTGGGAAGCGTGGCGCTTTCTCATAGCTCACGCTGTCGTATCTCAGTTCGGTGTAGGTCGTTCGCTCCGAGCTCGGGCTGTGTGCACGAACCCCCCGTTCAGCCCGACCGCTGCGCCTTATCCGGTAACTATCGTCTTGAGTCCAACCCGGTAAGACACGACTTATCGCCACTGGCAGCAGCCACTGGTAACAGGATTGACGAGCAGAGTATGTAGGCGGTGCTACAGAGTTCTTGAAGTGGTACGTTTATTAACTACGGCTACACTAGAAGAACAGTATTTGGTATCTGCGCTCTGCTGAAGCCAGTTACCTTCGGAAAAAGAGTTGGTAGCTCTTGATCCGGCAAACAAACCCGCCGCTGGTAGCGGTGGTTTTTTTGTTTGCAAGCAGCAGATTACGCGCAGAAAAAGGATCTCAAGAAGATCCTTTGATCTTTTCTACGGGGTCTGACGCTCAGTGGAACGAAAACTCACGTTACCGGATTTGGTCATGAGATTATCAAAAAGAATACTCACCTAGATCCTTTTAAATTAAAAATGAAGTTTTAAATCAATCTAAAGTATATATGAGTAAACTTGGTCTGACAGCTCGAGGCTTGGATTCTCACCGATAAAAAAAACACAGTGGCGACCGAGCGTTCTGAACAAATCCAGATGGAGTTCTGAGTAATTACTGGAATTATCAACAGGAGTCCCAAGCGAGCTCGATATCAAATTACGCCCGCCCTGCCACTCATCGCAGTACTGTTGTAATTCATTAAGCGTTCTGCCGACATGGAAGCCATCACAAACGGCATGATGAACCTGAATCGCCAGCGGCATTCAGCGCCTTGTCGCGCCTTGCGTATGATCTTTGCCCATGGTGAAAACGGGGCGAGAAGTCATATTGCCCTACGTTTAAATCAAAACTGGTGAAACTCACAGGCCAAGGAATGGCTCAGACAAAAACATATTCTCAATAAACCCTTTAGGGAAATAGGCCAGGTTTTCACCGTAACACGCCACATCTTGCGAATATATATAAAGTACCAGAAATGGTGGTATTCACTCCAGAGCGATGAAAACGTTTCAGTTTGCTCATGGAAAACGGTGTAACAAGGGTGAACACTGCATATGGCACAGCTCCACCGTTCTTTCATTGCCATACCGAAATTCCGGATGAGCATTCATCAGGCGGGCAAGAATGTGAATAAAGGCCGGATGAAAACTTGTGCTTATTTTTCTTACGGTCTTTGAAAAAGGCCGTAATATCCAGCTGAACGGTCTGGTTATAGGTACATTGAGCAACTGACTGAAATGCCTCAAAATGTTCTTTCCCGATGCCATTGGGATATATCAACGGTGGTATATCCAGTGATTTTTTCTCCATTTTAGCTTCCTTAGCTCCTGAAAATCTCGATAACTCAAAAAATACGCCCGGTAGTGATCTTATTTCATTATGGTGAAAGTTGGAACCTCTTACGTGCCCGATCAACTCGAGTGCCACCTGACGTCTAAGAAACCATTATTATCATGACATTAACCTATAAAAATAGGCGTATCACGAGGCAGAATTTCAGATAAAAAAAATCCTTAGCTTTCGCTAAGGATGATTTATTGGAATTCGCGGCCGCTTCGTCTGCGATGAGTGGCAGGGCGGGGCGTAAACTTGAACGTCTAAGAAACCATTATTATCATGACATTGACCCTTCCTTGTAAAATAGGCGTATCACGGCCTTTCCTCACTTGAGCACGGCTAGCCCACATTCCGTCCTTATCTGCTGCCCTAGGTCTATGAGTGGTTGCTGGATAACTTTACGGGCATGCATAAGGCTCGTATAATATATTCAGGGAGACCGCAACGGTTTCCCTCTACAAATAATTTTGTTTAACTTTTTAATTAACGGCCGGCTTGTCGACGACAGCAGTACTCCATCATCAGGATCATCCGGGCATTGAATGCATCTCGTCCGGCAATTAAAAAAGCGGCTAACCACGCCGCTTTTTGCCGTCTGCAGGCGCCACTCGGAACCTTGGCAGCGGATTTGTCCTACTCAGGAAGAACGTTCACCGACAAACAACAGATAAAACGAAAGACCATCTTTCGACTGAGCCTTTCGTTTTATTTGATGCATATAGCACACGTACATTGAGATACCAGGCTGCCAATCGATATCAAGCTTTTATTTGTGAGGAATCATCCATGCCATGTGTTAATGCAGCAGCTGTTACAAACTCAAGAAGGACCATGTGGTCTCTCTTTTCGTTGGGATACGAAAGGGCAGATTGTGGACAGGTAATGGTTGTCTGGTAAAAGGACAGGGCCATCGCCAATTGGAGTATTTTGTTGATAATGGTCTGCTAGTTGAACGCTTCCATCTTCAATGTTTGTCTAATTTTGAAGTTAACTTTGATTCCATTCTTTTGTTTGTCTGCCATGATGTATACATTGTGTGAGTTATAGTTGTATTCCAATTTGTGTCCAAGAATGTTTCCATCTTCTTTAAAATCAATACCTTTTAACTCGATTCTATTAACAAGGGTATCACCTTCAAACTTGACTTCAGCACGTGTCTTGTAGTTCCCGTCATCTTTGAAAAATATAGTTCTTTCCTGTACATAACCTTCGGGCATGGCACTCTTGAAAAAGTCGTGCTGCTTTTTGGTGTATTGAATCTGGGTATCTCGCAAAGCATTGAACACCATAACCGAAAGTAGTGAA
+
ABBAACDI>>>>@A777EEE?DJGBDDGD=?GIGJJHEGEGJJJHJHHJJJJHFGJJJIJHFJJH6666GADJECACC?BDFJDDCD>?FJICBBAJDBEGGJGHFJJGIJJJJJJJJJJJFHJHIE=7JC@@AJHH8778B?:556JIIJGDHHEJHJJGHJHDJGIGH>::86007:;655JA/,:1>GGHHHJGJJJJJIIGGJFJHJEGFJDFDJJJJJHHHHCEIEIJJHEFBBJI?@<=:::<<=BDCDGFEABBACFEIGJ43222542**22>DCCJGJDDDFJFDJFFEJGBIJHHGA:888DJJFJGJ@@?C>FJD8777J....?CJJJIJIHCFDDJJJIJFBCCEJJDFGGFGJBEJEFGHJ77661//0***+.&&&&'''+-,.-.-0,::<AACDJEHA?C?==>977;<BA>100B@?764232,-(((%&&&$###$*0+**+78<JEBDEDHIIHJJEIFFHEEHE?<8766878....;=1112-+,++**,+*)'&*+..---1578350:>?AEJGGGJJFIJDAEEJ@FJJJJ?:9CCFHJ@7678=JJFDG@??@AFGFEDGFGE??BDIFEFGJJFHJJJJJFJJIIFJHJGFIGFJJEFJDHJFJDJGGEJFDCCAAAAG;;53444::7867796---*'$%%&'(6..,&%&&&&&'*/7>;))))0/033354542++++,+,,,.7@@AD>=>>FFFHFGJJIIFGIJJDJ9CGJGJFAC@?BDJIHJJJFDIGIHH84,6**65?DD>???>CBB;;<FDED??=66/+*,345==>>AA@AFJJHGEEDGGF9999><6(&&%$%%&&&&(,-/%$$$(*'''&*+57:;;9;:8>>9:EJJFGCBEF5445DFEBBC;<<EEB=>8665*.-*&''(&('%&&&'%%(')'&$%%%('1,%'*),%$#%''''$$#####$$$%$#####$$&''&&&%$$#$$$$%&&$#$$$###$$$$&')9@E::;JEHJJGJGJG<;;;CEEHIDAA?>?>>=1(''%))*.24;<;+>BBDEGGGFJEE@BBBJI@====>'''(<8AAGIJJJEJEHEEJHJJDEFFJJIHJJJDBDBJIGJJHGIJHGIIFJJJJF=;;;?<<;ACGJGFEJHJGJFGJJJHHJFFHA=DB>BAHJ=51,,,,.'&&&'&**)*+:A@<<=;;<<DCJBFHGD8887==CEGIGEG@A>=<1/&&&&)($##$&$%%&&%&*)+'''##$$&&'%$$$&*&'((*233ABDDGBDJFEDJHJJJJIIFGDBDCA4.-,,.3-,-/885444555.--00-2''')1/.-,+./))()*''%$*,,-/'''&'&'--99:A@BIIEEHDE3/,,,:=BDECC433DFA?>=A3330,'',,-.,,+(''(45578110.//:84'&%$%&&%%')*'&&*((/.-,&%%*.&66832//36?BEJJJJGE=<<<@=/../0-..67''')+?DEHJDDEEGJIJBCACA;:670//,---5///2<989:9941887677778>>B:789;999;888699:@>6566643233<<<<;<=DCDIEJEIHFJJD+))--<><<FGEFJDGJIDHG>EJJHJCGI4/....0:<>>A:;9:<@HA@BBDDJJCBB@;4&$##%%$$(&%&$$%$$&()))*,+(*--.,-/67)(((200/)&$#$&$$$$$%%%&&%%&)*DDCDGEH??<99907:;<8/.(*6667B9<FEGJGECF@@A@BJGF>>=<AEJEGHHJ?>>HEBCCAEB;:883''&%%$$%%%157CCEJJEFJHJJJJJJJIIJJIHHIHIFJHHJ?''&%%####%'&&((,03556869:EIGDDJJJJJAHJJA=A@CDA@<<=////BCABB?ACDJJJJIJJIIJIIJJJJJJIJFHJJEGHEAB--28?9966735BGJFJJFGJJGJIJJJJHHJJJIJIHGHFDC?=DDE<:960/.,+*&%$%,:=<=EJJHEFEDJHGC00128+----(&'''%%-(899?7887<==BHHJJFFJGBECEIGJJHJJJIJJEHIDJJJJJJJJJIJJJJJIJJJJBB@B9=777663355;EJJFGI;5546=<@B9//./('(2=@BCF/**848EGJJJJJHJGGIEIEABADJJJDJ>7ECJJFJA@>>@ABCDFFHEDDCHEEFD0+++'&))-%$#$%&''''&$###&/=ABB@@BBBA4444@6))))/./0/.-0-)*/167BFEABCEJFCBCJJDE;9;@9412-ACFE@@@ADB?92%%%%&)&*+-09767,,@BIFCJ::<<FEGFHJHJJBDIIBBCABEDJGBADDDEEJJJHJGGJIGDC?74/3--,)***;=>AEDC****CCGJ>3333?:82677AAB;;;=DAADHEGIIJGGJJHHJGIHJJHIJJHJGGH>=<<GCJ7777FJFFIJEJFIHJJHJFEHFHGFHJEDJGJJCA?@CBA;9978;:;@JIGHJGJ87764.+**,*($$&'..0665528==AIFEFFEFHFHDGJGJJJBJJJIDJGJIFFB>952432445=<<>645FGDGJDDEDDGJJFJJJGFJEGIFGJHJHGGFIJEHGJGEEFGGHGFGJEIFJFJJEHHGJICEDDB??AGIIIJJJGGHFJGHHHIJIHIEDJBDFFFJF659873//0=>?ABBDCFGEG>===AGJD;:::B94-,($####$$$$###$$#$$$$%&&%$$%(%()*6?D?==2224ABEFD>@>87+*(('&&&(++*+/067/<?@@EJC43.6333)(((223@JDC;5555664556FI88674=666433%%'&&&&*--.-/+(''''*%%+/1135>?AADBE<9=EEJEC?@@</,+('%%&((331223=CCCEBCEFJ2100'''',++++.2FEHHFGHE3.A@AA:99:;<98;865/.+$%##%&'()**+&&&&&&&%%$&'%%'+/2./.,,,(')0,1125;;;9651,***+0.:*(&%'%%%$$$$####%&%&%$$%((%%&&'(**,.<AB@B@?A@?@.----..:<:<;<;;&%%%&'(')((&%'&'--...:==>?..-,,)%''''&(&'1145;-*&%&'&*2223@CC6568C@>;;>EC100131010**.1*:99:>IFGH?=;:9:97>>BGGJJJHIEFJFJII:99:IHJJJJHFF@??@JJIFJGJJFJDEFEJJHJDHJJJJDCDE;;;,,,,4-,)(+49<<GJA@@BAH>BGGGDCCFJJJJECCJGJDJJGJGJJHJJJJEJFJEFHIEJGJJJIJJIGJFJFJEEEBIDE<<;;JJIJFJDJJGHGJGHJJGDCCFIFJFFFIIGIBF@=>=<CE@JJHJJJJJJJHFEJJJFFDJF<<<=JJJFHJHFFJIGJJJHHFDGJJFJD:GFHCHFFIFEJDDDD=64452444B=?@=BCDJIGFGFJFJHH99888?A4777EAAA@:>@HJJGGFFGJIGJJJHFADGCDBB==<;:51--.?CCFEEGI<4443=@EJJFJIGGGJIJJJHJGIEA4433@88FJFJFI@@A@CFDGJJJFFED@@@AEJJG?<=<?@?'''&%&%$$&&'&%&&?@BBA@CGDBEB>=<<@51,-1ACCD6666JEHJFFJJ>>>;<4.--.1,'''**+48;6699JGJJJGBHDJCCEE<9542'&&&))()'&&&((*+/66;)(((***=<<<EFFFFID2222655<AFCAJHEGEDDDCDFHFJIEHJFHIHH@EEB@E22==01?<;<::;1<C2A@ACDAC1+ADHEDDJEFFIJGIHEIJFE:877:?;:;<???B>=;63//37GJFG@<==><982222397;;>C@@>>??@A5EDGHFCBBDGEC@?>?@CBBAJDCCCJDJFDGEJFGJHIJJGEJJJGJJGJDCA?11149<<?ABJBB=<3333DHB::@A>AA=>>>?>=>A@@++*+,,,*)*++/-/)&&$$#$###$'%%'1///-2<9C777==4442:<;DACCAAC<<<99<=AHDD>>>JJEEEGJEFA@:8-++,*''&'')%%&%%&'''()&%&++,78754'%$$%$$$$$$%&&%%%&'%%$%679655/,))))/)>>???JFGJFHIJHHGHJIIFIGB@D@<E/6+===B;67<:;;ACC?AACFB>=;779<>FGHHJJIGEEEDDHIJJGIDECGJJIJFJJHBBCGJ8772(((),23>EFD?>9777(('',++-,,,345@BBHDIJEEJGHJGFCF>=970.,((/0))(83-,**))./35A@?;;B??>>AD@ADEGIEJFEGDFHJJJJJGAAAGJJFHHHJJJJJJIHJHGJGJEIIJIJHGB;2,%(&&''6@?;>>:4:87*((01565555<=ACACJJJJHJHJJIFICEG@===@GC211/./3*)((((((322555@'&&&((&&&&-28;;:504//)*2BIEFEG@CECDDJJGHICDHJIJJAF:=<=@JG,)'(2249<;?HJFJGHJJ6556;?CJHJEJ<A=233JHDABCCDHCCEBCCC==A@GIIJ22/01.+&%$&../--445557JJBABBE43,,,+11--&&&&0(%%%HJGJJEJJJJIIGHHGJJJFFHCCCBDF@?@ADBDCD@>AFD>CB?>=FDFDGDEEBFDFGEAABAJJJJJJEHIDADCCFDDFGFJEF?73?==>;<8DGA<<==GIJJJJECDDA61-*&%%$%%%%%%%%%%&&/..0:===?>;;543369488>@BGF4*)'&%&('&)+-.8ACDEDGJJJFFF6;;=CBE@ACCA==<99::::789>=@@DEBA4210/*%%''&'()+%%&'4@AFDA<875JEJGJJJGE<<==D@?>855524469,%(()867=<////JICFD7A=BC91-..0?8666==>;<;77580000:50-+,.*-./21.--*(''+.1113618;64*****13--011+*)).256--,-6:<@?666AE950..,,+'')+,.55-/7=?@AAJEGJJIHEEDGJJJ4422330+,-.,+**-::=ADCJJDGDEJJJFDJJJJJJJJIJJHGFHJJJJJIJJJGJJHJJJFHGDFCDBDJHJJIJJJJGFEIJJJIB@@AEJCCB?BB))))5.,/6<3.&%$%((1-****34439:90432414---.;>?EJIJHIJIJH82+&&&&')''',*)'''').333<64420/-(16555=<>2//0112;8<=F?@,,,9:?AGJIJH<;;7'''('&'''10/00,*$#$$'')01/09100-777,;<>DJHJJJIJJJJECB><A788GCJBDDDEGDGIBAAAADDEHJJDJJFD755<D::544(&$$%&'-74.---.0%%%%&&&'((((;@AFGJIHGG4+**+*)'&)(&$##$''%&$%$##$')55@BCDJJJHCDDEE;99=:83..*)**)*(''())'(((('%%)...<GFEGEDGEHJJJGJJHJJGJJGBHCEJJJE=;:;1111GGHGHGJJHGJJJJGFGJHHJJ<982<023124/,''%$$$###%$&&&22+)(&%%(-.++>@>?CIJJJ@??***AEE@EHDBDDGGH;3//2FJEGJJJJJFFHEJGE21//1-<==7-,,&%%%%%$$%$%$$%'%%$&('++&&).01232F:.-++,+1;<A@>G8B@EJBBDFCJIJJHFIJJJJHIGJGHGDFJHIGJJIHJJDA;;)2-...:,,,03=?@BCDJJIJ579(>;;<?B>-+''.2++(((*)&&()+'()/./19?DGFJFJJGGIGI4445:::99666<@?B,+++A?@@JJEEIGHCDBJJ?B>2988///,++.4./**:;CFHDC=C6556GEJJDCBD=@;:/..085*))6<<=?DJJIJIECEIJJJCGGJJHJJEA9:AA?7766<>JJHJEBDDJJJHGFGJJB@CJD>===BJEH=?:766778C1112FB<;8533384>>.-..6666664488:?>?D63226;<<2222BDDBDCCJJJJJJJIJFFHGJJJJJJIIGJJGGFFHIJHHJJHEJ@@AEGGAD98;;<??CE;::47<;B@AB?DIFJJJJJIGGJIIJHJJIHGG?=;;==:6656:630/3453112////,++,''(%%%'6650//1---,,,952/,,-*.*))&('$$$&%'&''(+,,,8@>?BBEFDDB?AA@C998&&&%'&'$$&)&'&&(*,,,1222225//,(&%&&)%%%##$$$#####$$$%%$#$$$'+('(%((+++,0*+:<BAFCJGHFDFGFGJJJBBBAIFJEBAA89996/,,,+*033<IEDDEDCDBBBGJC?>=?+***))*,())*.-3++*))((5;;=@B>?>;@==EFGJJFJIJGJCC=@;IDDDJJJIJHGCGE>>>99<;BE?D5444777(''&''''&%()('%%%&))*8::99;:CD;D@>=665-,++++'%&%''')@DFEFFDGJFHJHGFDFGFG@@;98*&%*)(+(&&%'(*&'&''&&'()''''&&-*./-&&(&&&&622333::991000&&%&'())%%&*(*277@B:::<GEDEGFG?>=?>0..02(&&+***74+**+-((,7667=7:86=;0/.*'$#$$$#####$%'''&$%&&&&$$$$$$%%$%%%(&%%%()&%%%(*&&'())(---78649//20///.///5665563:998/.&*2((((3365566???;;;<JDCGHEC@?FDECEIJ<;;;C000975/+''()///.+'$$&.<975'&&'($$*.8+++BDDBB0000>=1...JEEHGGJIJCCCFJJ5444>>?DFJIEJGJJJJJJJJHHJFEHFHJJCEEEJGGEGJJIEBDCD<A6@BCC2))))2/''*,++,6>>BACFDGDBA?==H>JGGFJIHJJJJJJJDBDCECB<;;:=DEHEBEHIHFGEHJJIDBACDIJGJJJGFGGJHJGJJJJIEEC763+**//.//-+.+2BCJDDGJFJJJJJJJJIJJJJJJJJDCC@DBCFJGFHEGJGDJJECDFFHFFFJAJHIECE<<8998CCCDJCCHHJGEFJBFFCBCB>JJDC?>>C;==?HJGJ<99=EBEFFJJGJIGDGGFFGDEFB>>?HFICDI<<<<=?6:CJJI7=)&&&)/1//*((,,***1....3724>??ECDCDF@@BBDEEEEDF@B@AB@ADDIDD@>=;=><**)%$#
@Glass_T7V_21_D3_14_6_28
GCCGCTTTTTTAATTGCCGGACGTACAATCGATGCCCGGATAATCCTGACGACGGAGACCGCCGTCGTCGACAAGCCGGCCGTTAATTAAAAAGTTAAACAAAATTATTTGTAGAGGGAAACCATTATCGTGTCCCTGAATATATTATACGAGCCTTATGCATGCCCGTAAAGTTATCCAGCAACCACTCATAGACCTAGGGCAGCAGATAGGGACGACGTGGTGTTAGCTGTGCTCGAGGTGAAGACGAAAGGGCCTCGTGATACGCCTATTTTTATAGGTTAATGTCATGATAATAATGGTTTCTTAGACGTCGAGTCTTACGCCCCGCCCTGCCACTCATCGCAGTACTCTAGAAGCGGCCGCGAATTCCAGAAATCATCCTTAGCGAAAGCTAAGGATTTTTTTATCTGAAATTCTGCCTCGTGATACGCCTATTTTTATAGGTTAATGTCATGATAATAATGGTTTCTTAGACGTCAGGTGGCACTCAAGTAATCGGGCACGTCAAGGGTTAAAACTTCACCATAAACCGAATAAACCACTCGGGGCGTATTTTTGAGTTTATAAATATACAACTAAGAAGCTGAATCGAAAAAAATCACTGGATATACCACCGTTGATATATCCCAATGGCATCGTAAAGAACATTTTGAGGCATTTCAGTCAGTTGCTCAATGTACCTATAACCAGACCGTTCAGCTGGATATTACGGCCTTTTTAAAGACCGTAAAGAAAAATAAGCACAAGTTTTATCCGGCCTTTATTCACATTCTTGCCCGCCTGATGAATGCTCATCCGGAATTTCGTATGGCAATGAAAGACGGTGAGCTGGTGATATGGGATAGTGTTCACCCTTGTTACACCGTTTTCCATGAGCAAACTGAAACGTTTTCATCGCTCTGGAGTGAATACCACGACGATTTCCGGCAGTTTCTACACATATATTCGCAAGATGTGGCGTGTTACGGTGGAAAACCTGGCCTATTTCCTAAAGGGTTTATTGCGAATATGTTTTTCGTCTCAGCCAATCCCTGGGTGAGTTTCACCAGTTTTGATTTAAACGTGGCCAATATGGACAACTTCTTCGCCCCCGTTTTCACCATGGGCAAATATTATACGCAAGGCGACAAGGTGCTGATGCCGCTGGCGATTAGGTTCATCATGCCGTTTGTGATGGCTTCCATGTCGGCAGAATGCTTAATGAATTACAACAGTACTGCGATGAGTGGCAGGGCGGGGCGTAATTTGATATCGAGCTCGCTTGGACTCCTGTTGATAGATCCAGTAATGACCTCAGAACTCCATCTGGATTTGTTCAGAACGCTCGGTTGCCACCGGGCGTTTTTTATTGGTGAGAATCCAAGCCTCGAGCTGTCAGACCAAGTTTACTCATATATACTTTAGATTGATTTAAAACTTCCATTTTTAATTTAAAAGGATCTAGGTGAAGATCCTTTTTGATAATCTCATGACCAAAATCCCTTAACGTGAGTTTTCGTTCCACTGAGCGTCAGACCCCGTAGAAAGAATCAAAGGATTTTCTTGGAATCCTTTTTTCTGCGCGTAATCTGCTGCTTGCAAACAAAAAAACCACCGGCTACAGCGGTGGTTTGTTTGCCGGAATAGAGAGCCAACCTTTTTTCCGAAGGTAACTGGCTTCAGCAGAGCGCAGATACCAAATACTGTTCTAGTGTAGCCGTAGTTAGGCCACCACTAAGAACTCTGTAGCACCGCCTACATACCTGGCTCTGTTGACATCCTCTTACCACTGCTTTGCAAGGTGTGGCGATAAGTCGTGTCTTACCGGGTTGGACTCAAGACGATAGTTACCGGATAAGGCGCAGCGGTCGGGCTGAACGGGGGGTTCGTGCACAGACCAGCTTGGAGCGAACGACCTACACCGAACTGAGATACCTACAGCGTGAGCTATGAGAAAGCGCCACGCTTCCCGAAGGGAGAAAGGCGGACAGGTATCCGGTAGAGCGAGGGGTTCGGAAGACGGAGAGCGCACGAGGGAGCTTCAGGGGGAAACGCCTGGTATCTTTATAGTCCTGTCGGGTTTCGCCACCTCTGACTTGAGCATCAGATTTTGTGATGCCCTTGCAGGGGCGAGCTGGGAGGAAGAGAGAGAGAGAGAGAGAGAGAGAGAGAGAGAGAGAGAGAGAGAGAGAGAGAGAGAGGGAGGCAGGCAACGCGGCCTTTTTCACGGTTCCTGGCCTTTTGCTTGGCCTTTTGCTCACATGTTCTTTCCTGCGTTATCCCCTGATTCTGTGGATAACCGTATTCACCTTCGTGAGCTGATACCGCTCGCCGCAGCCGAACGACCGAGCGCAGCGAGTCGTGAGCGAGGAAGCCTGCATAACGCGAAGTAATCTTTTCGGTTTTAAAGAGGAAAAAGGGCAGGGTGGTGACACCTTGCCCTTTTTTGCCGGACTGCAGCGGCCGCTACTAGTAGACCGGCTAGCGTCAGTTTCACCTGTTTTTAAAAACCCACTTCGGCAGCTTTACTTTGGTCATCGAGTGATTACAAAGCAAGCAAAGAAAAAAGGCGACAGATTACTCTGTCACCTTTTATTAACTCATAACTTAGGTCGCACAGTGGTTTGTCTGGTCAACCACCGCGGTCTCAGTGGTGTACGGTACAAACCCCGACGTGCACACTGTCGCGATGTGTTTCCGGTCTGATGAGTCCGTGAGGACAGAAACAGCCTCTACAAATAATTTTGTTAAGAATTCATTAAAGAGGAGAAAGGTACCATGAGTAAAGGAGAAGAACTTTTCACTGGAGTTGTCCCAATTCTTGTTGAATTAGATGGTGATGTTAATGGGCACAAATTTTCTGTCAGTGGAGAGGGTGAAGGTGATGCAACATACGGAAAACTTACCCTTAAATTTATTTGCACTACTGGAAAACTACCTGTTCCATGGCCAACACTTGTCACTACTTTCGGTTATGGTGTTCAATGCTTTGCGGATGCCGAATCATATGAAACAGCATGACTTTTTCAAGTTTAGTGCCCGAAGGTTATGTACAGGAAAGAACTATATTTTTCAAAGATGACGGGAACTACAAGACACGTGCTGAAGTCAAGTTTGAAGGTGATACCCTTGTTAATAGAATCGAGTTAAAAGGTATTGATTTTAAAGAAGATGGAAACATTCTTGGACACAAATTGGAATACAACTATAACTCACACAATGTATACATCATGGCAGACAAACAAAAGAATGGAATCAAAGTTAACTTCAAAATTAGACACAACATTGAAGATGGAAGCGTTCAACTAGCAGACCATTATCAACAAAATATCCAATTGGCAATGGCCCTGTCCTTTTACCAGACAACCATTACCTGTCACCGCAATTCCCCTTTCAAAAATCCCAACGAAAAGAGAGACCACATGGTCCTTCTTGAGTTTGTAACAGCTGCTGGGATTACACATGGCATGGATAATCTCTACAAATAAAAGCTTGATATCGAATTCCTGCAGCCCGGGGGATCCCATGGTACGCGTGCTAGAGGCATCAAATAAAACGAAAGGCTCAGTCGAAAGACTGGGCCTTTCGTTATCTGTTGTTTGTCGGTGAACGCTCTCCTCGTAGGACAAATCCGCCGCCCTAGAATCGAGTGGCGCCTGCAGACGTAAAAAAAGCGGCGTGGTTAGCCGCTTTTTAATTGCCGGACGTACAATCGATGCCCGGATGATCCTGACGACGGAGACCGCCGTCGACAAGCCGGCCGTTAATTAAAAAGTTAAACAAAATTATTTGTAGAGGGAAACCGTTGTGGTCTCCCTGAATATATTATACCGAGCCTTATGCATGCCCGTAAAGTTATCCAGCAACCACTCATAGACCTAGGGCAGCAGATAGGGACGACGTGGTGTTAGCTGTGCTCGAGGTGAAGACGAAAGGGCCTCGTGATACGCCTATTTTTATAGGTTAATGTCATGATAATAATGGTTTGCTCAACGTCGAGTCTTACGCCCCGCCCTGCCACTCATCGCAGTACTCTAGAAGCGGCCGCGAATTCCAGAAATCATCCTTAGCGAAAGCTAAGGATTTATCTGAAATTCTGCCTCGTGATACGCCTATTTTTATAGGTTAATGTCATGATAATAATGGTTTCTTAGACGTAGGTGGCACTAAGTAATGGGCACGTAAGAGGTTCCAACTTTCACCATAATGAAATAGAACCACTACCGGGCGTATTTTTTCAGTTATCGAGATTTTCAGGAGCTAAGGAAGCTAAAATGGAGAAAAAAAATCACTGGATATACCACCGTTGATATATCCCAATGGCATCGTAAAGAACATTTTGAGGCATTTCAGTCAGTTGCTCAATGTACCTATAACCAGACCGTTCAGCTGGATATTATCGGCCTTTTTAAAGACCGTAAAGAAAAATAAGCACAAGTTTTATCCGGCCTTTATTCACATTCTTGCCCGCCTGATGAATGCTCATCCGGAATTTCGTATGGCAATGAAAGACGGTGAGCTGGTGATATGGGATAGTGTTCACCCTTGTTACCACGTTTTCCATCAACAAACTGAAACGCTTTCATCGCTCTGGAGTGAATACCACGACGATTTCCGGCAGTTTCTACACATATATTCGCAAGATGTGGCGTGTTACGGTGAAAACCTGGCCTATTTCCCTAAAGGGTTTATTGAGAATATGTTTTTTCGTCTCAGCCAATCCCTGGGTGAGTTTCACCAGTTTTGATTTAAACGTGGCCAATATGGACAATTTCTTCGCCCCCGTTTTCACCATGGGCAAATATTATCCCAAGGCGACAAGGTGCTGATGCCGCTGGCGATTGCAGGCTCATCATGCCGTTTGTGATAGCTTTTTGTCGGCAGAATGCTTAATGAATTACAACAGTACTGCGATGAGTGGCAGGGCGGGGCGTAATTTGATATCGAGTCGCTTGGACTCCTGTTGATAGATCCAGTAATGACCTCAGAACTCCATCTGGATTTGTTCAGAACGCTCGGTTGCCACCGGGCGTTTTTTATCATAAATCCAGACCTCGAGCTGTAAACAACGGTTCCTCATTGCTTGATTTGATTTAAAACTTCATTTTTAATTTAAAAGGATCTAGGTGAAGATCCCTTTTGATAATCTCATGACCAAAATCCCTTAACGTGAGTTTTCGTTCCACTGAGCGTCAGACCCCGTAGAAGATCAAACGGATCTTCTTAGATCCTTTTTTTCTGCGCGTAATCTGCTGCTTGCAAACAAAAAAACCACGCTTACCAGCGGTGGTTTTATTTCAGATAAGAGCTACCAACTCTTTTCCGAAGGTAACTGGCTTCAGCAGAGCGCAGATACCAAATACTGTTCTTCTAGTGTAGCCGTCATTAGGCCACCACTTCAAGAACTCTGTAGCACCGCCTACATACCTCGCTCTGCTAATCCTGTTACCAGTGGCTGCTGCCAGTGGCGATAAGTCGTGTCTTACCGGGTTGGACTCAAGACGATAGTTACCGGATAAGGCGCAGCGGTCGGGCTGAACGGGGGTACGTGCACACAGCCCAGCTTGGAGCGAACGACCTACACCGAACTGAGATACCTACAGCGTGGGTATCGGAAGGCGCAGCATCCCGAAGGGAGAAAGGCGGACAGGTATCCGGTAAGCGGCAGGGTCGGAACAGGAGAGCGCACGAGGGAGCTTCAGGGAAACCCCTGAGTATCTTTATAGTCCTGTCGGGTTTCGCCACCTCTGACTTGAGCGTCGATTTTTGTGATGCTCGTCAGGGGGGCGGAGCCTGTGGAGAGACACAGCAACGCGGCCTTTTTACGGTTCCTTGGCCTTTTGCTGGCCTTTTGCTCACATGTTCTTTCCTGCGTTATCCCCTGATTCTGTGGATAACCGTATTACCGCCTTTGAGTGAGCTGATACCGCTCGCCGCAGCCGAACGACCGAGCGCAGCGAGTCAGTGAGCGAGGAAGCCTGCATAACGCGAAGTAATCTTTTCGGTTTTAAAGAAAAGGGCAGGGTGGTGACACCTTGCCCTTTTTGCCGGACTGCAGCGGCCGCTACTAGTAGACCGGCTAGCGTCAGTTTCACCTGTTTTACGTAAAAACCCGCTTCGGCGAGTTTGTTGGTCATCGAGTGATTACAAAGCAAGCAAAGAAAAAGGCTAGGATTACTGTCACCTTTTCCTGACTCATAACTTAGGTGGCGGGCTAGCGTCGTGGTTTGTCTGGTCAACCACCGGGGTACGGTGGTACGGTTACCGAAAGCCCGACGTGCACACTATCACCGGATGTGCTTTCCGGTCTGATGAGTCCGTGAGGACGAAACAGCCTCTACAAATAATTTTGTTTAAGAATTCATTAAAGAGGAGAAAGGTACATAGAGTAAAGGAGAAGAACTTTTCACTGGAGTTGTCCCAAATTCTTGTTGAATTAGATGGTGATGTTAATGGGCACAAATTTTATCTCAGTGGAGAGGGTGAAGGTGATGCAACATACGGAAAACTTACCCTTAAATTTATTTGCACTACTGGAAAACTACCTGTTCCATGGCCAACACTTGTCACTACTTTCGGTTATGGTGTTCAATGCTTTGCGAGATACCCAAATCATATGAAACAGCATGACTTTTTTAAGAGTGCCATGCCCGAAGGTTATGTACAGGAAAGAACTATATTTTTCAAAGATGACGGGAACTACAAGACACGTGCTGAAGTCAAGTTTGAAGGTGATACCCTTGTTAATAGAATCGAGTTAAAAGGTATTGATTTTAAAGAAATAGAAACATTCTTGGACACAAAATTGGAATACAACTATAACTCACACAATGTATACATCATGGCAGACAAACAAAAGAATGGAATCAAAGTTAACTTCAAAATTAGACACAACATTGAAGATGGAAGCGTTTCGAACTAGCAGACCATTATCAACAAAATACTCCAATTGGCGATGGCCCTGTCCTTTTACCAGACAACCATTACCTGTCCACACAATCTGCCCTTTCAAAAATCCCAACGAAAAGAGACCACATGGTCCTTCTTGAGTTTGTAACAGCTGCTGGGATTACACATGGCATGGATAATATCTACAAATAAAAGCTTGATATCGAATTCCTGCAGCCCGGGGGATCCCATGGTACGCGTGCTAGAGGCATCAAATAAAACGAAAGGCTCAGTCAGAAAGACTGGGCCTTTCGTTTTATCTGTTGTTTGCTCGGTGAACGCTCTCCTAGTAGGACAGATCCACAGCCCTAGAATCGAGTGGCGCCTGCAGACATTGAA
+
++23;:85:;<<A>?<>=/.,,.,**))*+32312955<<=/...<>>?A:9:9==A@?@998+++++++++;@EJIFIDJHJJGJGFJJJJJJFJ/../67@IHJD>?>>F><>HJFEJJCC('''(&$$$%%%%&++--<<33327:988;?CAH?CGBDIJCJGFJ>=>HJJJHEJJJJ::::===<@A;;::8:::;=>B@@33357444?C:::<GEJGHHHEGJJJJHJJD<<<AB111125,,,0BBCJHCEDHGGFJGFJHDBB@JGJFJGFJJIJJJJF:7778G@?>?BE??>@GA=2*()??B@???D?>?.??@?D@7777CB?CF>>?JJJGIJJHGJJEFAADJFJHJGJBBCBECDEJ<>>>JJJJJGJJJ@??945:6-)%%&&&&&&036<;@5333JIJH>?9987111=DHGJJJHEJJJIJJJJE<<<=JJJGGJJJJJJJJJJJJIHCBFBCA*****C=<;<=>;9,+*(%%%'((()1017?:56('(+0+*)''''&()'&''&$#$&%$##$&(('&'%$$##%(,-'&&%'''($$$$&'&'&%'(%%$%##$(%$$%%$%%$$%$'%%&*-@?<;89:EEFHJGEEFDJJJJJJJJJJF@JFEFIJJHFGEC;6556<BCC@2222G???GJHJJJHJEJBAAAIJJG=;;;GGFHFJJJIJGIFJIJECCFGCDDJJFJIJJJFJJJFJJHJIJJD?EE;;;FCJJJGJJJJHGJFGDGDJGGFEJJJHJFJJJJHJGJJFGJJIIGDJ<EJF@AACGCEDJGEJED;<CEJHJJGHIIEIFJFJJJCDA@DCDGJJJIGFJIIDJHJJFJDB777GIGJJHJJ@=>??HJHJGIJJJJHJIIJ>>9>IEFHBA??JCEJJGBA@<;''''5686569;<@;:;<74335>?EEFFGEFB=ABHIDDBD>;;DDCJJDCJJGDGBBHIIJEEIECEGCC??>>>E>23CFAAHGIEEC;735,+)*/<>C?>@6**))'$$%.<?>?=<<I>==;>>AGJE4444J;8JJFE@?=;<=;:;GGJEGJGHJJJJJJJIGEJEJICCDBAA@JJ4444JFJ979>FJFJFDJJHHABBBD6556GF/@//=;<8888ABBEJJFGEFGDFIJHJJJFJIEDBEDEC@?@(()=?=ADEJIGEGGEJJJJJEJJDJFJJJIIJJICFFJ<;=:=@?DDJJJFEDB>><<=<=?EA?@@JD<30012733566DJEJJJJFIHJJJIHJJJJHDJFJGHJIJABGHIBBBBDJ2<=85568G>==9:C66524**=@FA?@AHJJFGHHFEJE=734ABFD<<<9999D>=<<JDBAAA5555;?@>=A??C@<:<<<<>>766++++ADHJJJEFCCGDECBDFIJCDBAGBB?A=5480,----./011-56=-,,*/')77:ABFJFJFJGJGECFAB6,--:::;<?@4444AHGJH@@??CA?CFHDJEIIIJJGJJIFEJJJ0000EEI?999E>3GGB>>=6423/+,,/<9;:89<?942((79:;70)&&(())$'''(*987===?=989:9<BGFGBFD<<;:?@<=;<=@@@BJJFEJF660/0110'&,-,00.//041.13,+++3-0+*%%%%(*&%%&''(/5<CDD@CBBJFCC@?653<=7777;7778442210//+)(++2//..-+++08?DJHE?@?>@BBGJJDFDIE7430.,.6453388668?>=;=CDCAAAFIDF=;;90,+))(%%%%')-''(%%$#$%$$$$&'(((***)(()*7664431111365565<<=AFAJ=<<=CB@?<>@655-../62-'-3==A@CIEEAAA>??@<<;<D8777BADJG=;:7567>24((((11:;:0+,->F<==<?>@??ABA?60244BCDCCECDEFEGCGEECDCEDIFH76699BDDCDDFEGCCECDB>@@DIFF?@BDCJEDA@:89<<A?=;;81/**'()))***))(''')*''')+05665532(()*(*(&''%%)+/BHHB??8831236==99>>9B?A>?;,==)(()4BAA::::@A@JIFECGJDB@@..%$$%%%'./3+**,.+(&'$%%%%'(&%$$%%%$$'+)&%%(,,-210/**++*+)),.,((()*---,,+,,./-..*%%&'()')'()))(''*)(,*&''&&&&.542335:<:>:93)&%&(.002(2247BF<=;<?-((;AHJJJGIJEHJGEJIJJFJIHJGJEDJFFJJJJJHAAADACDBB><0/..049776.,--./-569JIIGJFIEGGAA@=<:<:B<<<=98854366***6@AABC?>=;1**+;;;A?>DDIJHJIJJHJIJHECCCACDEJEFJEJJ<999@BJ0/0/*'()0:;@>@BDACBCJB@>;;;9:1,+)-79;/86;C9987;@>>==<=A?>>?(&&***(((()))+,20;7))()**88:@>?><847/,++(()----3''')*--.))(((++*)).()()))(+++:?EB??>968?C>==?BCA@59<AEEGDA>>><=<79)))+5720(((+-;9''('&')---+'''-*+**)('%%%%%&5459/.((())(***,+,+'(//99=?<;;<IJJJJE==<<?;;26'''&'''*,+)('&'&'%%&&)))+*''()828>AJHFJJGHFIJGJJEFFFE.--.<8@@@@JEDJHEHEHJGJIJJ>?C)DJEFJGJJJJ<8885418CCEJHJJCCBFJCBACHJJGHEJHIFFFECFJJFEIDHIHEJJFHFGCAF7J85549==?ECC@?CBAA@@HJJ::::FJJJHIDJFFJJHE===>/.,,,,,,613.5**11=@BBBBGJGEJEJJDFEJJJGGHEIJ;GF:EJJJJEJFJGHJHIIFHJHJHJIJJAAJDCFJEEACJFDG777433.)(%$'**.-.60003E<<<=FFHG<21122006//-('('()(((*-459999?HC1111//0:.*)()(,,/+-*(((()665A@CJJHGHFGFDEDDDFHJJHGEDEJDGHGJ@?>??HGCBBACADFEBDE>5557888BFDFAAAC=&&&&(-256>BEJEEDCDFHJFJHJGGJEDBCG@===@D@EIHJJJHCDCEEHJJJHFGFEDIGFDEHFFGJJ:999<GFGGDCBACB?@A@@?<==@A@GGJFEDDEBGBFJFHEDEDCFFJEFJJEDB@ABD111GG(((==?ABBCEGB?>:=<<@0000@@GCCCDCDDEFEIFFHHEFGHJHFJJ???<4349;<<;=?@G@65566....6::7-&%%)(')23=3333@B@BBCFJJCJDDJDJFGJFHFJJDEB652+(*&%&)''&'('#%&)()/*7<>J@?@?8750''5856500****(04889=<<;A<DG?>>=<88;>@CIGEDFEJ67FIJCDDGJDECEGIGHDHD;;;;A?>B@>=?>@@AEEJCDDCIFE<2///7:<@=>A9:6@778D61)(-,+52224645677?C@?@AAIJ@>=>BFBBCHFA??CGJFH?;96.&%&7:(''''..578:-)()(/+++,//55562(%$$$%*%%%&%&&'00...<::<3334CA@CFGFGHE766:A:888AIJIIHFJJGJHIHJJEEEHJHJJIGJJJJIJJHGIJGA@@<HFJIJJJGJJJJJIIGCD??BBCFCCDH>>A??<<<=BBCCJIHGFGIDFJD;;:./--..589:BCECIJJFDGCA:BAIJJJJHJIJJJJJJJGFDCDJ@44?A?9JJJF???>CEIFJEJGFHEGFEJJFIJBHCH...JDJEC@A;744467*)22=JBEAAIEEHDJIJHIJJJJGFIDJJJE@BEFJJHJ;;:;6567?C2111978<FHHDBDE@=---+,,,:HGJEC?:88:JEJGJJIG@ABAJJEJJJGFEJJJJGJEHGGJJHGDF*))),.)**())&&%&)'%%%%&&%(''''36776AEEJIA@BDEJEHHEHGD@@:///0B=;9++++BDJJJJJJEFGCCCGG@:?@AJJGEEGJFJ9::GDJIFBA51++*)'.,<1//3:==<2210012248IGHJEFHJJJJJJJHJJFHGGJJIJGJJFHGG@@@ACC311130.'&%%''4,--8;B=...&&&,(((&&&??=::87;=::AJ//.8@DJJJDBCDIJIJD6577+'')062223:744AEJJCCFIBJ<)''(.011013667BA=55@JJIIGGIJJJJGJ@?@AB>=>>?@GJJGF@@@IJJJJJIGJFDCDCDCEJJJFGJFJFDIJIJJJJFH?>>>A?EBB@>??@JJJJJFJIJJGGGEFJIJJJJJ6555HIAA?@@A4311.0/0049:7:::@<555571,.0//17=DDHJF=JFC==987?ID>?><::::88<<BBDEDFJJJJHJGFJJJFEEGGGHJHGGJJHIJJDADFHJG=<<<@98+++:866774551677=HGIHHFFEEDD?932/+**+-135=999:>?@GJHEFJHHIDCBAEH???20*%%$$&&**,'**)))+-0--(%%&14-,-?:::>BDCA<<CGFDHGGEGEDBFEJHJIGIGJJJJJHJJIJJGJJIGEHJJJJJHFJHJGHJJJFJHJIJJH;7556BEDGGDGJGJJJGJJHJJJIEFJHGJJJJJJIJFA@>>?@BABEEDCD2111>78CCI....DFJEEFB:99:EIH>>:9;==AHAAAAHIGJJJGFEHE@?>=@2113,-+///6@=BEFC8JBDDFFFAABBJ9889CB;?430++))*)+0<DHJHJEFGJJJH===66)%()+,71110'&%&'%%%&.2?AJEFCEFEJJA:750.*(''''8@BFFJJJJEEGJFGGJFJEGJFJEGFJGDC))))JJD<::;>??CEJFCCDBFEFD,,,,CCBE??510128788:54559:79::968<+*))*;44447D?@???DAEGFEFJFJJJJJGJJJJCD<<2278<55533237:41/..'''''&&&/68,,'&&&(&%$$$$)%%**&&&'''6&%&&&%%$$$&%%%%%&&%%&'%&&','025;4FHJ8777BACFJJHFJIJ:9:850,,,)'(),/<><88:9.79??=?@<<<;;89:878=<ADHJJJJJHDJJJDD9999DJB;>AIG<=600.))*4311//44(%#$$'&(('(+*)))'*122'&&$')2//,0669>6/.-.69;A>>FAFJBBCCGJEIJHJJ999?6+)++&&%&))%&//4:=AAAB?=A@****)+++,,.-11.//07:@EJJFFJGC=8IHJJIIJJIGEGJEGEJJJFJJJIEFIJJGIFJGJIHGJJEEJGJJJJJJJJJJJJHF,,,,,222CJGJJGJEJECBEE@BEGGJDEIGD3333BHJACABJ9@@DJFJJCA3212DED3318A<889JJJHJJJJGHHIIJF>>>>?>:0../:8772555DDDEGFEECDEJJJFEEEHIDDDEHIJIIJJDEHJJBBE;;;;:::<?6444('&'%%$%%&(2;<>>@BJIA==::=BBABA?@@A>=;==ICGJG>>>?J888CDCDFIDH;;;33..,*''%$$%(',').*(&$$$$(,569==><<?BCC@DGBB>>?@CBB@DFFJIJIIJJJFEJJJ@?>@JA@A@DDCE<<<=>=CE<:>:::200045+((()'%%$#$$$%&(+02))))2/9:?@DDFJJIGED999>JHGEHJE@?AACDEEDEGJJJJHJJFJJFJBA+++-8DB?@@@??><<:6302*(&%%%&&&():=::9:CCAEJG@0-&&&)).-0--<=BGJFDJJFJDGJJFJFA@?@B??DJH>BDA>IHJJFJJHGFFJJJ>=1111?BDEJFJGIG>D6556FFFJGGJ=0008>IJJJJIJGJJJJJ?==FDEDCGDJCEC?>>>GFDJJEIJFFDCJ3233EDGEA@?<780,,/**/0=>ACBAAIDEDJC??>?DGABFGJJ94689@A>BDFJEFFFGJJGJJEJDGDI?<<71/>>C:7746-(((900:@HJDEBDEED,,,,+,-?>FFHEGGGDHDCAAFFFJJHGA@BH<9-///AD>>?C>>==3335A;988-,,+*7-=<<:5556DIEGFJIEGJJ<:9766898866532((&&(''&(%%%+1//012<;''&,066>?@AABAB7;;DFFJDCCFFFCJGGJJGDCBBHC>776687777766,''*++))()).(&'&&%$$#$%&(()/**,))))*&&&&('(((&'*+*=@IFGJFFHJJG?DCEJGDC:5555?<BBBFJFGBABFH>??@FDABBCAAE@>=>CH=751.8JJGDJDEJB<@A@<8.*-047422)(%%&%&&'*7<=???@AEFD766796678AEFDBABA>>;81.,5.)(''''())4769;9;@AAADDCACBFFDDCC8864///*****+4/00<<A@>@BA@;;997789>;;=AFGEAAABGIBCCDJE>B<5377@C;::;?@DDBCECDFEIIEBA>?>@ABE>>77=<>ADECEBAA@?A?@@>>?BIF;;:;=<=<BC@A@>??????F:8,+*+*'&''2305****878?@?>>>>==>?;9558?887<<===>>>@?BB====A@@>??=>>111/3;=8545445347:7,,,9=><1000667@=>;;<;=>=?>9:::A@?@?C@><<=ACC@==<<<:999;@BDA>>?>?8778<<8788>::;B?A@=21./)),*&%%%()))'%%&4988955737:==><<=@?@>=>A==<;<<===<:;<==>=<;;;;::65559;:::::<7788>AAAACED88:@<<A;==<>=;;<==<<<>=?A?<;889:<=>>=;;<<@=887:<@>=,++*)()+.;988;;===@<<::<<>?@?>?<;::<=??;;9::999:>?''''9@?>:887;=<:997899<98779<?=;;<><<:8889;>?=>=>>0//9,,,95/..+-./.-,-+*++7:::9:999??BB?;977876,)-1568222178955568;;;::>><;:::*))'&&'121002778:99:;::76666676668;??88553+./@41*+21.:::8999:99;<=<<;<=<=5555;8888=:6669<>>?4-++*,(()8;=>://<<=;=<5333886610/01'444,'&&(..:<;:333((237%%%(--/9832226..----1:(''(+&%%'3567111153**+.)&&%%$
@Glass_T7V_21_D3_14_6_29
[truncated: 15,576,595 more chars]
